# Supplementary material for: Detection of Left Atrial Enlargement Using a Convolutional Neural Network-Enabled Electrocardiogram
Source: Front Cardiovasc Med. 2020 Dec 17;7:609976. doi: 10.3389/fcvm.2020.609976 (PMC7773668; doi:10.3389/fcvm.2020.609976)
Supplement: Supplementary file 5 [file Data_Sheet_5.ZIP › normal4/1802035810_4370_0000001C.XML]

<?xml version="1.0" encoding="Windows-1252"?>
<!DOCTYPE RestingECG SYSTEM "restecg.dtd">
<RestingECG>
   <PatientDemographics>
      <PatientID>1802035810</PatientID>
      <PatientAge>76</PatientAge>
      <AgeUnits>Years</AgeUnits>
      <Gender>Male</Gender>
      <PatientLastName>huangtianfa</PatientLastName>
   </PatientDemographics>
   <TestDemographics>
      <DataType>Resting</DataType>
      <Site>1</Site>
      <AcquisitionDevice>MAC55</AcquisitionDevice>
      <Status>Unconfirmed</Status>
      <Priority>Normal</Priority>
      <AcquisitionTime>09:37:11</AcquisitionTime>
      <AcquisitionDate>12-14-2016</AcquisitionDate>
      <CartNumber>1</CartNumber>
      <AcquisitionSoftwareVersion>009C</AcquisitionSoftwareVersion>
      <XMLSourceVersion>MAC5000 v1.0</XMLSourceVersion>
   </TestDemographics>
   <RestingECGMeasurements>
      <VentricularRate>69</VentricularRate>
      <AtrialRate>69</AtrialRate>
      <PRInterval>108</PRInterval>
      <QRSDuration>100</QRSDuration>
      <QTInterval>418</QTInterval>
      <QTCorrected>447</QTCorrected>
      <PAxis>72</PAxis>
      <RAxis>34</RAxis>
      <TAxis>-29</TAxis>
      <QRSCount>11</QRSCount>
      <QOnset>216</QOnset>
      <QOffset>266</QOffset>
      <POnset>162</POnset>
      <POffset>203</POffset>
      <TOffset>425</TOffset>
      <ECGSampleBase>500</ECGSampleBase>
      <ECGSampleExponent>0</ECGSampleExponent>
   </RestingECGMeasurements>
   <Diagnosis>
      <Modality>Resting</Modality>
         <StatementCount>4</StatementCount>
         <LabelText>12SL ��ϳ���</LabelText>
      <DiagnosisStatement>
         <StmtText>�������</StmtText>
      </DiagnosisStatement>
      <DiagnosisStatement>
         <StmtFlag>ENDSLINE</StmtFlag>
         <StmtText>��� PR ����</StmtText>
      </DiagnosisStatement>
      <DiagnosisStatement>
         <StmtFlag>ENDSLINE</StmtFlag>
         <StmtText>QRS-T �Ƕ��쳣���ɿ���Ϊԭ����T���ı�</StmtText>
      </DiagnosisStatement>
      <DiagnosisStatement>
         <StmtFlag>ENDSLINE</StmtFlag>
         <StmtText>�쳣 ECG</StmtText>
      </DiagnosisStatement>
   </Diagnosis>
   <Waveform>
      <WaveformType>Rhythm</WaveformType>
      <WaveformStartTime>0</WaveformStartTime>
      <NumberofLeads>8</NumberofLeads>
      <SampleType>CONTINUOUS_SAMPLES</SampleType>
      <SampleBase>500</SampleBase>
      <SampleExponent>0</SampleExponent>
      <HighPassFilter>16</HighPassFilter>
      <LowPassFilter>150</LowPassFilter>
      <ACFilter>NONE</ACFilter>
      <LeadData>
         <LeadByteCountTotal>10000</LeadByteCountTotal>
         <LeadTimeOffset>0</LeadTimeOffset>
         <LeadSampleCountTotal>5000</LeadSampleCountTotal>
         <LeadAmplitudeUnitsPerBit>4.88</LeadAmplitudeUnitsPerBit>
         <LeadAmplitudeUnits>��V</LeadAmplitudeUnits>
         <LeadHighLimit>2147483647</LeadHighLimit>
         <LeadLowLimit>268435456</LeadLowLimit>
         <LeadID>I</LeadID>
         <LeadOffsetFirstSample>0</LeadOffsetFirstSample>
         <FirstSampleBaseline>0</FirstSampleBaseline>
         <LeadSampleSize>2</LeadSampleSize>
         <LeadOff>FALSE</LeadOff>
         <BaselineSway>FALSE</BaselineSway>
         <ExcessiveACNoise>FALSE</ExcessiveACNoise>
         <MuscleNoise>FALSE</MuscleNoise>
         <LeadDataCRC32>3513464524</LeadDataCRC32>
         <WaveFormData>
7P/s/+z/7P/2//7/BgAOACIANABGAFgAaQB6AIsAnACZAJgAlwCWAH8AaABRADoALQAg
ABMABgAAAPz/+P/0//f/+P/5//r/9v/0//L/8P/x//L/8//0//b/9v/2//b/8//y//H/
8P/z//T/9f/2//T/9P/0//T/9v/2//b/9v/0//T/9P/0//T/9P/0//T/8v/y//L/8v/y
//L/8v/y//L/8v/y//L/8//0//X/9v/0//T/9P/0//b/+P/6//z/+v/4//b/9P/1//b/
9//4//b/9v/2//b/9P/0//T/9P/3//r//f8AAP///v/9//z//f/+////AAABAAIAAwAE
AAUABgAHAAgABgAGAAYABgAHAAgACQAKAAoACgAKAAoACwAMAA0ADgALAAoACQAIAAkA
CgALAAwACQAIAAcABgAFAAQAAwACAAQABAAEAAQAAQAAAP///v/7//r/+f/4//f/9v/1
//T/9P/0//T/9P/3//r//f8AAP7//P/6//j/+f/6//v//P/6//r/+v/6//n/+P/3//b/
9//4//n/+v/6//r/+v/6//v//P/9//7//P/8//z//P/8//z//P/8//r/+v/6//r/+f/4
//f/9v/3//j/+f/6//z//P/8//z/+v/6//r/+v/8//7/AAACAAAA/v/8//r//f/+////
AAD9//z/+//6//r/+v/6//r/+//8//3//v/8//z//P/8//3//v///wAA///+//3//P/6
//r/+v/6//v//P/9//7//P/6//j/9v/0//T/9P/0//f/+P/5//r/+f/4//f/9v/2//b/
9v/2//b/9v/2//b/+P/4//j/+P/1//T/8//y//P/9P/1//b/9v/2//b/9v/4//j/+P/4
//j/+P/4//j/9v/2//b/9v/0//T/9P/0//f/+f/7//3/+f/3//b/9//4//j/+f/5//f/
9v/1//T/9v/2//b/9v/4//f/9//3//T/9f/1//b/9f/2//f/9//0//T/+P/6//j/+f/5
//n/9//3//X/9f/2//b/9v/2//j/+v/6//r/+//8//7/AAD7//j/8v/t/+//8f/x//P/
8v/y//H/8f/x//D/7//v//P/9v/2//D/7P/u//L/8v/y//H/7v/u/+7/5v/i/+b/7P/5
/w8AHQAoAD8AVQBkAHUAjwCgAJwAjwCEAHwAbQBQACwAGAAQAAIA9P/u/+f/3v/h/+X/
4//m/+n/6f/l/+b/5P/k/+b/4v/g/97/4f/i/+H/3//d/97/3//g/+H/3v/e/9v/1v/c
/97/4P/f/9z/2v/Z/9r/3//g/+D/3//d/9z/3P/Y/9z/3v/f/9//3f/d/9v/2//c/97/
4P/h/9//3v/e/93/3P/c/9r/2v/a/9v/2//b/93/2//Z/9j/2P/X/9f/2v/c/9z/3P/a
/9r/2//b/97/3//h/+L/4//i/+L/4v/i/+H/4f/i/+T/5P/l/+X/5f/l/+P/4//m/+z/
8P/w/+//8P/w/+3/7v/u//D/9P/0//b/9v/2//b/+P/4//r/+P/2//X/9P/w//L/9P/2
//X/7//v//D/8P/y//H/7//q/+X/5f/n/+j/6v/q/+n/5//r/+z/6//s/+v/6P/n/+n/
7P/r/+f/4//j/+P/5f/j/+X/4//j/+b/5f/m/+b/5v/j/+D/4f/g/+L/3f/d/97/3v/e
/97/3//f/9z/2v/c/9//3//e/97/3v/e/93/2P/d/97/4P/g/9v/2P/Z/9v/2v/W/9j/
2//d/9z/3P/d/9v/2P/Y/9z/4P/f/9//3//c/9//3//e/97/3//f/+H/4v/i/+P/5P/i
/+H/4P/g/97/3v/e/9//4f/h/+L/4v/h/+H/4f/h/+H/4f/d/93/3f/e/93/3//i/+P/
4f/g/+D/4P/h/+T/6P/m/+X/5f/j/+P/4//g/9z/3//j/+T/5//o/+f/7P/q/+j/6P/o
/+T/5f/m/+b/5//m/+f/5v/q/+r/6v/s//D/8v/v/+3/7P/r/+v/7f/n/+b/7v/t//f/
8P/p/+j/6v/q/+r/6v/q/+r/6v/q/+3/7f/t/+3/6v/p/+n/6//u/+7/7//v/+z/6v/o
/+b/6f/q/+v/7P/q/+n/6f/p/+z/7//x//T/8P/w//D/7//s/+z/8P/y//T/9f/1//X/
8//z//H/8f/w//D/8P/w//P/9v/3//j/9f/0//T/9P/0//T/8f/v//D/8f/w//H/8P/w
/+//7//x//D/7//v/+3/7P/q/+z/6v/o/+z/7v/o/+X/6P/m/+D/4v/k/+L/6v/5/wsA
HwAuADsATwBoAHcAgwCQAJYAjQCCAHoAawBSADgAIgAWAA4ABAD2//H/9v/3/+//6//w
//H/8//1//L/7v/u/+z/7v/u/+7/8//0//P/8f/v//H/8f/x//H/8f/0//T/8v/y//D/
7v/p/+r/6v/r/+7/8f/y//L/8f/x//D/8P/s/+//8v/0//X/9f/1//P/8//y//L/8v/x
//X/9v/4//n/9//2//P/8v/0//X/9f/1//j/9//2//b/9v/1//X/+P/6//r/+v/4//b/
9//3//r//P/9//3//f/6//r/+v/6//z//f///wIAAgADAAMAAwADAAEAAQAEAAoADgAO
AA0ADQAMAAgACAAHAAoADwAQAA8ADgANAAwACgAKAAwACgALAAsACwAIAAgACAAIAAUA
AgAFAAkADAAKAAcAAwD8//n/+f/7//z/AAAAAP///f/9//z/+f/4//r/+v/8/wEABAAD
AP//+//5//n/+//5//z/+//8/wAA/v8AAAEAAgAAAP7/AAAAAAIA//8BAAQABQAEAAMA
AwAGAAQAAwAGAAkACQAIAAgACQAIAAYAAAAFAAgADAAOAAoABgAGAAcACQAIAA0AEwAP
AAwACgAJAAsACAAIAAwADAAJAAcABQADAAcACAAIAAgACQAJAAsACwAKAAoACgAKAAsA
DAAOABAAEAAQABEADwAPABAAEAATABMAEwATABEAEQANAA0AEAASABIAFQAVABUAEgAQ
ABAAEAARABQAFgAUABMAEwAUABUAFgAUAA4ADwARABAAFAAUABIAFgAUABIAEgASAA0A
DwARABIADwAMAAsACAAJAAgABwAIAAoADAAJAAcABQAFAAYACQAHAAgAEgATABEADgAL
AAYABgAHAAkACQATABMADAAMAAsACgAJAAgACgAKAAoACgANAA0ADQANAAkABQACAAEA
BAAEAAUABQACAAIAAgACAAUABgAHAAgABgADAAEA//8BAAMABAAGAAcACAAJAAkABQAE
AAcACAANABEAFAAXABQAEwAQAA8ADwAOAA0ADAAQABIAEgASAA8ADgAOAA4ADgAOAAsA
CQAHAAcABQAFAAkACgAKAAsACAAGAAQAAwD9/wAABAAKAAgAAgAAAAAAAAABAAIA/P/2
//b/+P/8/wYAEwAdAC0AQgBVAG0AhgCXAKEAqgCwAK8AqgCkAJEAcABOADoALgAkABYA
DAANABIACwADAAMABAADAAcAAwAAAAQABAD+////AAABAAcABwAFAAIA///9//3//f/9
////AgACAAAAAgACAAIA///9//z//P/+/wIABAAFAAUABAACAAEA/P///wIABAAFAAMA
AQD9//v//P/+/wAAAQAEAAQABQAFAAMAAgD///7/AQADAAQABQADAAEA///+//7//f/9
/wAAAwAEAAUABAAGAAcABwAKAAgACQAJAAkACgAKAAoACgAIAAkACwAOABAAEQARABEA
DwANAA0AEAAVABgAFwAVABcAFgASABIAEgAUABgAGAAaABoAGgAaABcAFgAXABQAFwAX
ABcAFAASABIAEgAPAAsADQAQABIAFAATABEADAAFAAUABwAIAAoACgAJAAcACAAIAAYA
BgAEAAIAAgAFAAcABwAEAAEAAQABAAMAAQABAP////8CAAUACAAKAAwACQAGAAcABgAD
AP3//P/8////AAABAAMAAwAAAP7/AAABAAEAAAAAAAMABAAEAAAABQAGAAgACAAFAAIA
AwAFAAQAAgAGAAsACwAKAAoACwAKAAYABQAIAAsACQAIAAcAAwAHAAgACAAGAAcABwAJ
AAkACAAIAAgACAAHAAYABgAGAAYABgAHAAUABQAGAAYABgAFAAQAAwAEAAUAAgADAAEA
AgABAAMABQAFAAIAAAACAAIAAwAGAAoACAAHAAcACQAJAAkABgADAAUACAAIAAsACgAH
AAoACAAEAAIAAAABAAUACQAMAAoACAAIAAYABwAGAAUABgAGAAgABQADAAAA/////wEA
AAACAA0ADwANAAoABwACAAAAAQADAAMABAADAAMABAAFAAQABAAEAAQABAAEAAQABAAE
AAUABQAFAAUABgAFAAUABwAFAAQABAADAAAAAAAAAAAABAAEAAQABAAGAAUABQAFAAUA
BwAIAAoABwAGAAUAAwAAAAAABAAGAAgACwANAA8ADAALAAgABwAGAAYABgAGAAgACgAK
AAoABwAGAAYABgAIAAgABQADAAIAAQD+//3///8AAAAAAQACAAIAAgADAPn//P8CAP7/
AAAGAAYABAAEAAMA+v/y//L/9v/8/wAABgARACEALwBEAFsAbwCEAJcApQCqAKwArQCk
AI4AcQBUADgAKgAiABQAAgD6//X/8v/z//f/+f/6//f/8f/z//T/9P/y//T/8v/y//L/
9//5//f/9P/x//D/7//u/+3/8P/2//n/+v/4//b/9P/v//H/8v/0//j/+//8//z/+//6
//j/9//y//X/+P/6//v/+//7//n/+f/7//z//f/9//7//v///////v/+//z//P///wEA
AgADAAIA///8//r//P/7//v//v/+//7//v/8//z//f/9/wAA//////7//f/+//7//v/+
////AQAEAAgACAAJAAkACQAJAAcABwAKABAAFAAUABMAFQAUABAAEAAPABIAFwAYABgA
GAAYABgAFwAWABcAFAAWABUAFAAQAA0ADAALAAcABAAHAAsADgAOAA0ACwAGAAIAAwAG
AAgACAAIAAcABQACAAAA/P/6//z/+v/6//3/BAAFAAMAAQD+//3//v/7//z/+//8/wAA
//8AAAAAAAACAAAAAgACAAMA/f/8//z/AAAAAAAAAQAGAAQAAwAGAAYABQADAAIAAwAE
AAQAAAAFAAYACAAIAAUAAgADAAUAAgD+/wAAAwACAAAA/////wIAAAABAAYABwAFAAQA
AwD+/wEAAQAAAAIAAwADAAUAAgAAAP///v/6//n/+P/4//r/+v/6//v/+//7//z//P/9
//3//f/9//v/+//3//f/+v/8//z///8BAAEA/v/8//z//P/9/wAABQAEAAQABQAEAAMA
AgD+//r//f8BAAIABQAEAAEABAAGAAQABAAEAAIABQAIAAoACAAGAAYABAAEAAQABAAG
AAgACgAHAAUAAwADAAQABwAEAAQADQANAA0ADAALAAgABAABAAUABwAKAAwADAAMAAwA
CgAKAAoACgALAAsACwALAAsACwAMAA8AEQAQABAADwARABIAEwAUABQAFAAUABQAGAAZ
ABsAHQAZABkAGAAYABcAGAAZABkAGAAYABwAHgAcAB0AHQAdAB8AIQAhACMAIgAgAB4A
HAAgACQAJgAoACQAIgAhACAAHgAeABsAGQAXABcAFQAVABkAGgAaABsAGQAYABcAFwAb
ABwAHgAaABgAHgAeABoAHAAbABIADgAKAAoAEAAWABwAIwA3AE8AYAB1AIsAmgCnALcA
vgC+AMEAvACoAJEAdgBUAEAAQgA+ACwAHAAVABQAEwARABEAFAATABcAFwAYABoAGAAW
ABMAEgARABUAFgAVABMAEQARABEAEQARABEAFAAUABIAFAAUABQAEQAPAA4ADgAQABQA
FgAXABcAFQAUABQAEAAQABAADwANABAAEwAUABcAFgAWABYAFQAUABQAFQAVABYAFgAU
ABQAFQAVABQAEwAVABMAEQAQAA8ADQAMAA4ADQAMAAsACAAKAAsACwAOAA0ADQAMAAsA
CwAMAA0ADgAMAAsACwAMAAwADQANAA0ADwANAA0AEAARABIADwALAA8AEAAOABAACgAK
AAwACgAJAAgABwAGAAgACAAKAAgACAAHAAYAAgD+//7//v/7//f/+f/8//7//P/7//n/
9P/t/+3/7//w/+//7v/s/+n/6//q/+f/5v/l/+L/4f/j/+b/5f/h/93/3f/d/9//3f/b
/9n/2f/c/9v/3P/c/9z/2v/Y/9r/2v/c/9f/1//Y/9z/3P/c/93/3P/Y/9X/1v/Z/9n/
2P/Y/9v/3P/c/9j/2v/a/9v/2v/V/9L/0//V/9L/zv/Q/9P/1v/W/9f/2f/Y/9T/0//W
/9r/2f/Z/9n/1v/Z/9n/2P/Y/9n/2f/b/9r/2v/b/9z/2P/X/9b/1v/Y/9r/3P/f/97/
3f/d/9z/2//b/9v/2//b/9v/1//X/9X/1v/V/9f/2//d/9z/3P/Z/9j/2P/a/9v/2P/W
/9X/2f/b/93/3P/Z/9v/3v/e/9z/2v/W/9j/2P/W/9b/1v/W/9n/3P/e/97/3P/c/9r/
2//a/9n/2v/a/9z/2f/X/9X/1f/W/9n/1//Y/+L/4//d/9z/2//e/97/3f/c/9v/2v/c
/9z/3P/c/9z/2//a/9n/2f/Z/9r/3f/d/9z/3P/b/9j/2P/Y/9j/3P/c/9z/3P/Z/9f/
1v/V/9f/2//e/+L/3v/e/97/3f/Y/9j/3P/e/9//4f/i/+P/4v/h/97/3f/f/+D/4f/i
/+T/5v/m/+b/5//m/+b/5v/k/+T/4f/f/93/3f/b/9v/3P/c/9v/2//Z/9j/1//X/9H/
0P/U/9j/2v/c/9z/3v/g/93/2P/U/9L/0v/W/9j/2v/f/+v///8QACMAPQBSAGMAdwCC
AIIAfwB8AHAAYwBSADIAEgAGAP7/7v/i/9//3P/Z/9f/1//Y/93/4//d/9b/1P/W/9z/
3P/c/9z/4f/e/9v/1//T/9b/1//Y/9n/2//e/97/3P/c/9z/3P/Z/9b/1P/T/9T/1f/W
/9b/1f/U/9L/0f/M/9H/1P/W/9f/1//X/9X/1f/T/9T/1f/V/9f/2P/a/9v/3P/c/9r/
2v/c/93/3f/d/9v/2f/X/9b/1//X/9j/3P/c/9z/3P/a/9j/2f/Z/9z/3f/f/+D/4f/d
/9z/2//a/9z/3//j/+j/5f/l/+T/4//j/+H/4f/k/+v/8P/x//H/8P/u/+n/6P/m/+j/
7P/s//D/8P/w//D/8v/y//T/8v/x/+//7f/o/+j/6P/o/+X/4v/l/+n/7P/r/+n/5v/g
/9v/2//d/97/3v/c/9n/1f/X/9b/0//S/9X/1P/V/9n/2f/X/9L/zf/O/8//0v/R/9P/
0f/R/9T/1P/W/9f/2P/W/9T/1v/W/9X/z//O/87/0P/Q/9D/0f/V/9L/0P/S/9L/0f/P
/87/z//Q/9D/zP/S/9T/1//Y/9b/1P/W/9n/1P/Q/9L/1f/T/9L/0v/T/9T/0v/T/9j/
2//Z/9j/1//S/9X/1f/U/9b/2f/b/9//2v/Y/9f/1v/V/9X/1f/W/9b/1v/W/9f/1//X
/9j/2P/X/9f/1//X/9n/2f/V/9X/2P/a/9r/3f/a/9n/1f/S/9P/1P/W/9r/2//Y/9b/
1f/T/9H/z//K/8v/z//U/9b/2P/W/9L/1P/W/9T/1P/U/8//0f/T/9T/1v/U/9T/0v/V
/9b/1//a/9r/2v/V/9H/zP/L/8v/zf/M/87/2f/b/9n/2P/X/9T/1f/X/9r/2//b/9P/
1P/T/9L/0f/Q/9D/0P/Q/9D/1P/V/9b/1//U/9P/0//V/9b/1v/X/9f/0//S/9H/0P/T
/9T/1f/W/9T/0//T/9P/0v/T/9P/1P/U/9T/1P/T/9L/0v/W/9j/2P/Z/9n/2f/Z/9n/
1//X/9j/2P/Y/9j/3P/e/97/3v/a/9j/1//W/9r/3P/b/9v/2f/Z/9f/1//V/9T/0v/R
/9P/0v/R/9H/0//O/8r/zP/Q/9D/1v/a/9L/zf/O/8r/xv/M/87/0P/a/+v/+f8JAB4A
MwBDAFgAawB3AIYAkgCHAHQAZgBLACYAEgAIAPr/7v/k/9j/0//W/9P/zf/N/9L/0f/R
/9P/0P/O/87/zP/M/8z/zP/R/87/y//H/8P/xf/H/8n/y//J/8z/zP/K/8z/zP/M/8n/
yP/G/8X/xv/M/87/z//P/87/zP/L/8b/yv/M/83/zf/N/83/y//L/8v/zP/N/83/0P/Q
/9H/0f/O/8z/yP/G/8r/zf/P/9H/z//N/8v/yv/I/8f/x//K/83/zv/P/87/zf/N/8z/
zv/M/83/zf/N/83/zv/P/9D/z//P/9D/0v/V/9f/2P/Z/9j/1f/U/9b/2//e/93/2//c
/9z/2f/a/9j/2v/e/97/4f/i/+P/5P/i/+D/4P/c/97/3f/c/9j/1//Y/9n/1//V/9f/
2v/c/9n/1//U/87/y//L/83/zv/P/87/zP/J/8n/yP/F/8T/xv/E/8T/x//N/83/yv/H
/8n/yf/L/8n/yf/H/8f/yv/H/8j/yP/I/8b/xP/G/8b/yf/F/8b/yP/J/8j/x//H/8v/
yP/G/8j/yf/J/8j/yP/I/8j/x//C/8b/yP/L/8z/yf/G/8f/yf/H/8T/x//L/83/zP/M
/83/yv/G/8X/yP/J/8f/xv/F/8f/zf/Q/9L/z//P/87/z//Q/9D/0f/S/9D/z//O/87/
zv/O/87/z//P/8//0P/Q/9H/0f/R/9H/0//T/8//z//O/9D/0P/T/9P/0//Q/87/zP/M
/83/0P/S/9D/z//P/83/zf/N/8r/yf/N/9L/1P/R/87/yf/K/8j/xv/G/8b/xv/J/8z/
zv/O/8z/zP/K/8n/yP/H/8j/yf/K/8b/w//D/8P/xP/H/8b/xv/H/8j/yf/K/8n/yP/H
/8b/yf/J/8n/yf/I/8f/x//J/8j/xv/F/8P/wv/C/8L/wv/E/8T/xP/E/8X/xf/G/8f/
xf/H/8j/yv/G/8b/xv/F/8T/xP/I/8r/x//H/8b/xf/G/8f/xv/H/8j/yP/I/8j/yP/K
/8r/yv/I/8b/xf/E/8b/yP/H/8f/yf/J/8f/x//F/8T/wv/B/8L/wv/C/8P/x//I/8T/
vv/A/8L/wP/C/8j/yf/G/8T/vv+6/7z/wv/E/8//4//z/wYAHQAzAEQAVQBlAG4AcgBz
AGwAYgBVADYAEAD6/+z/3v/U/8z/xf/E/8n/x//F/8L/wf+//7//wv/E/8b/yv/G/8T/
wv/F/8P/wf++/7v/vv+//8D/wf+9/77/vP+4/77/wP/C/8H/wf/A/8D/wv/D/8L/wP+9
/8D/wP/B/77/v//A/8D/v//A/8H/wP/B/7//wP/B/8H/wf/A/8D/v//C/8L/wP/A/7//
v/++/73/wP+//77/vv+8/7v/u/++/8D/wP/A/77/vP+9/73/wP/A/8H/wf/B/8H/wv/D
/8T/wf/B/8L/xP/C/8H/v/+9/77/vf++/8L/x//K/8n/x//K/8r/x//I/8j/yv/O/87/
z//O/83/zP/O/87/0P/O/8z/y//K/8b/x//I/8n/x//A/8H/w//E/8P/wf++/7j/s/+z
/7X/tv+2/7b/tf+z/7f/uP+3/7j/uP+2/7b/uf+8/7v/t/+z/7X/t/+7/7v/uv+3/7b/
uP+4/7r/u/+8/7v/uP+5/7j/uf+z/7L/sv+2/7b/tv+3/7f/tP+y/7T/tf+1/7T/tP+5
/7r/uv+2/7X/tP+0/7L/s/+y/7X/uf+1/7D/sf+z/7H/sP+w/7H/tP+y/7P/uP+4/7X/
s/+x/6//s/+0/7T/s/+z/7L/s/+x/7D/sP+w/7D/r/+u/67/rv+u/67/r/+v/6//sP+w
/67/rf+s/6v/rv+v/6z/rf+t/67/rf+v/67/rf+p/6b/p/+o/6r/rv+t/6r/qP+n/6n/
qf+p/6b/o/+l/6j/qP+p/6j/pf+o/6j/pv+m/6b/o/+l/6f/qP+q/6j/qP+m/6X/pP+j
/6T/pP+m/6P/of+m/6v/q/+l/6D/o/+k/6X/pv+j/6L/of+g/57/nf+c/5v/mv+Z/5n/
m/+d/5z/nP+b/5j/mP+Y/5j/mP+Y/5j/mP+V/5P/kv+R/5P/lf+W/5j/lv+W/5b/lf+S
/5L/lv+Y/5f/l/+W/5X/k/+T/5H/kf+U/5T/lP+U/5X/lv+V/5T/k/+S/5L/kv+S/5L/
j/+N/4//j/+N/43/kP+Q/4//j/+S/5L/kv+T/6H/ov+k/6j/rP+s/67/sP+w/7X/tv+y
/7L/uP+8/8L/0P/b/+n//f8SACUAPQBWAGcAdwCGAIwAiQCEAHwAbQBUADoAJgAeABgA
DAAEAAUACgANAA8AFQAaABsAHwAlACYAKAAsACwALwAwADEANwA5ADkAOAA3ADkAOwA9
AD8AQgBGAEcARgBIAEgASABFAEcARgBGAEgASwBMAEwASwBNAEwATABIAEoATABNAE0A
SgBJAEYARQBDAEQARQBFAEgASABJAEkARwBGAEMAQgBHAEkASgBLAE4ATQBMAEwATgBN
AE0AUABSAFIAUgBQAFAAUQBRAFQAVwBZAFoAWwBcAFwAXABcAFoAWwBdAGAAYQBjAGQA
ZQBlAGMAYwBmAGoAbgBuAG0AbQBsAGgAaABnAGoAbwBwAHAAcABwAHAAbgBuAHAAbgBv
AG8AbwBsAGoAagBqAGcAYwBlAGgAagBpAGcAZABeAFsAWwBdAF4AXQBcAFoAVwBZAFgA
VQBUAFQAUgBSAFUAWwBbAFgAVQBUAFMAVABRAFIAUQBSAFYAVABUAFMAUgBUAFIAVABU
AFUAUQBSAFQAVQBUAFMAUwBWAFQAUwBWAFUAVQBUAFQAVgBWAFUAUABVAFYAWABYAFQA
UgBUAFcAVQBSAFUAWQBXAFYAVgBXAFUAUgBSAFYAWwBZAFgAVwBTAFcAWABYAFUAVQBU
AFUAVABUAFUAVgBWAFUAVABUAFQAVABUAFUAUgBRAFEAUABUAFUAVgBXAFYAVQBQAE8A
TgBQAFAAUwBVAFUAUgBQAE4ATgBPAFIAUgBQAE8ATwBNAE0ATQBKAEoATQBRAFIAVABS
AE4AUABQAE4ATgBOAEwATwBSAFQAUgBQAFAATgBOAE4ATgBQAFIAVABRAE8ATABLAEsA
TQBKAEoAUwBTAFAATgBMAEgASABJAEsASwBNAEsASgBKAEsASgBIAEgASABIAEoASgBK
AEoASgBJAEgARwBHAEcASABLAEoASABHAEUASABKAEwATgBNAEwASwBKAEwASwBLAEsA
SQBLAEwATgBLAEoASQBHAEQARABIAEoASgBLAEsASwBJAEkARwBHAEsATABNAE4ATQBO
AE0ATABMAEwATQBOAE4ATgBLAEkARwBHAEUARQBIAEgARwBHAEUARABDAEMAQwBEAEQA
RgBKAEwARgBCAEIAPwA8ADwAOgA4ADwARABIAEsAWwBtAHoAjwCpALwAzwDjAOwA7gDp
AOQA1gDHAK4AjAByAGYAWABKAEAANwA4AD0APwA/AEIAQQA9ADsAPAA6ADYAOgA6ADoA
OgA/AD0AOQA0AC8AMgA1ADgAOwA5ADwAPAA6ADsAOgA5ADUANgA2ADcAOgA8ADwAOwA5
ADcANgA2ADIANgA4ADkAOQA7ADsAOQA5ADgAOAA4ADcANQA0ADQAMwA1ADYANQA2ADoA
OwA7ADsAOwA5ADcANgA4ADkAOwBAAEAAPgA8ADgANgA3ADcAOgA6ADsAOwA7ADgAOAA4
ADgAOQA7AD4AQgBAAD8APQA7ADwAOwA8AEAAQwBEAEEAPQBBAEQARABIAEgASgBOAE4A
TQBMAEsASgBKAEoATABKAE0ATQBNAEoARwBGAEUAQQA9AD8AQgBEAEIAQQA/ADoANwA3
ADkAOgA6ADoAOQA3ADYANAAwAC4AMAAwADIANwA5ADcAMgAtAC0ALQAvAC0AMQAxADMA
OAA1ADQAMgAwADIAMAAyADIALwApACgAKAAsACwALAAtAC0AKgAoACoALAAtAC0ALgAv
ADAAMAAsADEAMgA0ADQAMQAuAC8AMQAwACwALgAxAC4ALAArACsALgAsAC0AMgAyAC8A
LQArACsALwAwADAALgAvAC8AMQAxADIANAA2ADMAMQAvAC4ALgAuAC4ALwAtAC0ALgAu
AC4ALQAsACsAKwArACcAJwAqAC4AMAA1ADQAMwAvACwAKQAoACgAKgAuACwAKwArACkA
KQApACYAJAAnACsALAAuACwAKAAqACsAKgArACwAKwAtAC8AMAAvACwAKwAoACoAKgAq
ACwALQAuACoAJwAlACUAJgApACYAJgAvAC8ALQAsACsAKAAqACsALQAtAC0AKwAqACoA
KAAoACgAKAAqACoAKgAqACoAKQAoACcAKQApACoALQArACoAKgApACgAKAAoACgAKgAq
ACoAKgApACcAJgAlACYAKQArAC4ALgAuAC4ALQAoACgALAAuACsAKwAqACkAKwAtAC0A
LwAyADIAMgAyADMANAAzADIAMQAwADAAMAAwADAALQArACkAKQAnACcAKgAqACkAKQAr
ACoAKQApACkAJgAkACgALAAqACQAJAAoACMAHgAeACAAHAAeACwANAA9AE8AZwB+AJUA
qwC6AMsA2wDeANoA0wDGALIAmwB+AGQAVABKADoAKgAoACcAJgApACkAJwAmACcAJQAj
ACYAKAAkACIAJAAkACQAKQAnACUAIgAfAB8AHwAfAB8AIAAkACUAJAAjACIAIQAdACIA
JAAnACwAKwAqACgAJQAmACYAJwAkACYAKAApACkAKAAnACQAIwAmACgAKgArACoAKgAr
ACsALgAuACwALAAtAC0ALAArACwAKwAqACoALAArACsALgAwADAAMAAuADAAMQAxADQA
MgAzADMAMwAyADIAMgAyADIAMwA1ADgAOAA5ADkAOQA7ADkAOQA8AEEARABDAEEAQQBA
ADwAPAA9AEAARQBGAEcARgBFAEQAQgBCAEQAQgBDAEMAQwBAAD8AQABBAD8AOQA7AD4A
QAA+AD0AOwA2ADMAMwA1ADYANgA2ADUAMwAzADIALwAuAC8ALgAvADMANQAzAC4AKQAs
AC0AMAAvADEALwAvADIALwAwADAAMAAxADAAMwA0ADYAMQAxADIAMQAwAC8ALwAzADYA
NgA0AA==
         </WaveFormData>
      </LeadData>
      <LeadData>
         <LeadByteCountTotal>10000</LeadByteCountTotal>
         <LeadTimeOffset>0</LeadTimeOffset>
         <LeadSampleCountTotal>5000</LeadSampleCountTotal>
         <LeadAmplitudeUnitsPerBit>4.88</LeadAmplitudeUnitsPerBit>
         <LeadAmplitudeUnits>��V</LeadAmplitudeUnits>
         <LeadHighLimit>2147483647</LeadHighLimit>
         <LeadLowLimit>268435456</LeadLowLimit>
         <LeadID>II</LeadID>
         <LeadOffsetFirstSample>0</LeadOffsetFirstSample>
         <FirstSampleBaseline>0</FirstSampleBaseline>
         <LeadSampleSize>2</LeadSampleSize>
         <LeadOff>FALSE</LeadOff>
         <BaselineSway>FALSE</BaselineSway>
         <ExcessiveACNoise>FALSE</ExcessiveACNoise>
         <MuscleNoise>FALSE</MuscleNoise>
         <LeadDataCRC32>2391980040</LeadDataCRC32>
         <WaveFormData>
6P/o/+j/6P/w//b//P8CABIAIgAyAEIAWQBuAIMAmACRAIwAhwCCAHEAYgBTAEQAOQAw
ACcAHgAUAAoAAAD2//f/+P/5//r/+f/4//f/9v/z//L/8f/w//L/8v/y//L/8f/w/+//
7v/w//L/9P/2//b/9v/2//b/9//4//n/+v/4//j/+P/4//n/+v/7//z//f/+////AAD+
//7//v/+//7//v/+//7/AgAEAAYACAAHAAYABQAEAAYACAAKAAwACQAIAAcABgAIAAoA
DAAOAAwADAAMAAwACgAKAAoACgAOABAAEgAUABQAFAAUABQAFQAWABcAGAAaABoAGgAa
AB0AHgAfACAAIgAiACIAIgAkACQAJAAkACIAIgAiACIAIwAkACUAJgAlACQAIwAiACQA
JAAkACQAIQAgAB8AHgAdABwAGwAaABsAHAAdAB4AGwAaABkAGAAWABYAFgAWABUAFAAT
ABIAEAAQABAAEAAUABYAGAAaABYAFAASABAAEQASABMAFAASABIAEgASABIAEgASABIA
EgASABIAEgASABIAEgASABUAFgAXABgAFgAWABYAFgAUABQAFAAUABYAFgAWABYAFQAU
ABMAEgASABIAEgASABMAFAAVABYAFQAUABMAEgAUABYAGAAaABkAGAAXABYAGAAYABgA
GAAVABQAEwASABIAEgASABIAFAAUABQAFAAWABYAFgAWABYAFgAWABYAFQAUABMAEgAR
ABAADwAOABAAEAAQABAADQAMAAsACgAMAAwADAAMAA4ADgAOAA4ADAAMAAwADAAMAAwA
DAAMAAwADAAMAAwACgAKAAoACgAMAAwADAAMAAoACgAKAAoACAAIAAgACAAJAAoACwAM
AAwADAAMAAwACgAKAAoACgAOAAwACgAKAAkACgANAA8ADAALAAsACwAKAA0ADgAOAAwA
CwAJAAgABwAJAAsADQANAA4ADgAQAA0AEAATABIAEwATABQAFAAUABQAFwAZABgAGAAY
ABYAFgAUABQAFQAUABYAFgAWABQAFAAUABMAFQAUABUAFQASABAADAAJAAkACgAIAAkA
CAAGAAMAAgACAP///f/9/wEABgAFAP//+v/8/wIAAgAAAP3/+v/8/wEAAgAAAAIAAQAL
AB8AKgA0AEcAYQB5AJAAqgC9AMIAvQCsAJAAegBpAFAANwA0ADYAKQAZAAsA/f/x//P/
9//7//7//P/5//f/8//y//T/8v/u/+3/7P/r/+n/6P/o/+X/6P/k/+L/5P/l/+X/4//m
/+f/6P/p/+f/5f/j/+L/4//j/+P/4//h/+H/3//f/+D/4v/j/+T/4//j/+L/4v/g/+H/
4f/i/+D/4P/h/+H/4f/h/+H/4f/f/+D/4P/g/97/3v/e/93/3f/e/97/3//g/9//3v/c
/93/3//i/+T/5P/k/+X/5f/m/+f/6P/q/+j/5//n/+j/6//s/+7/7v/s/+z/7v/w//H/
8//0//T/9f/1//X/9f/4//n/+//8//v/+//7//r/+//7//r/+v/4//j/+P/2//X/9//4
//r/+P/2//X/9P/2//X/9f/0//D/7P/r/+v/7v/v/+//7v/w/+//7f/t/+v/6f/o/+j/
6f/p/+n/6f/n/+f/5//n/+f/5//l/+X/5//m/+X/5f/j/+T/5P/l/+f/5f/k/+T/5P/k
/+T/5P/i/+D/3v/c/+D/4v/k/+T/4v/h/9//3v/h/+P/5f/n/+X/4//i/+H/4f/i/+L/
4//j/+P/4//j/+P/5P/k/+T/6P/o/+f/5v/j/+L/4f/h/+T/5P/l/+b/6f/p/+r/6//r
/+n/6P/o/+r/6v/q/+j/5//n/+f/5//n/+f/6P/p/+v/6//s/+z/6f/o/+j/6v/t/+7/
7//t/+z/6//u//L/9v/1//X/9f/3//X/8//z//b/9//3//n//P/8//3/AQD//wAAAgAF
AAUABQAGAAcACAAJAAkACgALAAwADQAOABEAEwAUABYAFgAXABgAGAAYABgAHAAcACYA
JgAkACQAJgAmACYAJgArACoAKQAqAC0AMAA1ADkANwA3ADgAOQA8AEEARABGAEkASQBI
AEgASgBNAFAAUwBUAFYAVwBaAFwAYgBoAGoAbABtAG8AcABwAHAAcwB1AHgAeAB4AHYA
dQByAHEAcQBwAHIAcgByAHAAcABwAG8AawBmAGMAXwBbAFgAUwBPAEoASABDAEEAPAA2
AC8AKgAmAB8AGQAVAAsABAD7//P/7P/m/+L/4v/k/+n/7P/o/+P/6v/w//L/9/8DABEA
IAAsADcAUQBvAIQAlgCtALoArwCcAIYAbgBdAFAAQQA4AC4AIQATAAkAAwD///v/+//7
//j/+P/7//n/9f/y//L/8v/w//H/8v/z//H/8P/w/+7/8v/v/+7/7//x//L/8f/v/+3/
6//p/+r/6//s/+7/7//v/+//7//v/+//7f/t/+3/7v/u/+7/8f/x//D/8P/v/+//7v/u
//H/8v/0//X/8//z//P/8//1//b/9v/2//j/+P/4//f/9v/2//X/9f/3//f/9//2//b/
9//5//r/+v/6//v/+//5//n/+f/6//3//f/+/wAAAQACAAQABAACAAIABAAGAAkACwAM
AAwACQAJAAkACQAJAAkACgAKAAsACwALAAoACQAJAAgACAAIAAgACAAGAAMAAwACAAIA
AgACAAMABAADAAEAAAD+//3/+v/6//v//f/9//z/+v/6//n/9//3//f/9//4//r/+v/5
//j/9//3//f/9//3//f/9//1//X/9v/2//b/9//3//j/+P/5//z/+//7//z//P/8//z/
/P/9//7///8AAAAAAAAAAP7/AAABAAEAAgAHAAkACwANAAoABwAFAAMABQAIAAoADQAL
AAsACwALAAkACgAKAAoADQAOAA4ADgAOAA4ADgAPAA0ADAAMAAwADAALAAsACwAOAA0A
DQAOAA8AEAARABAAEQARABEAEQARABEAEgATABEAEQASABIAEAAOAA0ADgAQABAAEAAN
AA0ACwANABAAEgAPAA0ACwAMAAsACgALAA0ADQAMAA0ADQAMAAwADwAJAAgACAAJAAgA
BwAHAAcABAADAAEAAAD9//z/+//6//3//f/8//z//P/9//7//v/8//z/AAAAAP3//P/9
//n/+f/5//n/+v8BAAMA/v/8//r/+v/6//r//f/8//v//P/7//z///8BAPr/9//1//P/
9v/5//r/+v/6//n/9//2//X/9//5//v/+v/6//n/+v/6//7/AgACAAMAAwAEAAQA///+
/wAAAQAHAAoADQAOAAsACAAHAAcABwAIAAcABgAHAAgACQAJAAcABAADAAEA///+//v/
+f/3//b/8v/x//X/9v/2//j/9f/x/+7/7f/r/+r/7//z/+7/6P/s//D/7v/r/+r/6v/n
/+r/7v/y//v/BQALABYAJgA1AE8AawB+AI4ApQCyAKcAkgCAAGwAWQBMAEMAOAAsAB8A
EwALAAUA+f/1//f/9//0//T/8f/v//H/7P/m/+f/5v/o/+r/6v/p/+n/6v/n/+r/5v/k
/+f/6f/q/+n/5v/l/+T/4//i/+H/4P/g/+T/5f/m/+f/5f/l/+P/4//l/+b/5v/m/+T/
4//h/+D/4//l/+b/6P/o/+j/6f/p/+j/5//m/+X/5//o/+j/6P/n/+b/5f/j/+X/5v/m
/+f/6//r/+v/6v/o/+n/6//s/+7/7v/v/+//7//v/+//8P/w/+//7//w//P/9v/6//z/
+P/2//b/9v/5//v//P/8//3//f/9//3/+//7//z//P/9//3//f/8//n/+f/4//j/+P/4
//j/9v/0//X/9f/2//X/9P/0//T/9v/1//X/9P/v/+z/7P/t//D/8f/x//D/8v/x/+//
7//s/+v/6//s/+7/7f/s/+v/6f/p/+n/6f/p/+n/5//n/+n/6v/r/+3/6v/q/+n/6f/n
/+X/5P/k/+b/5v/m/+b/5v/m/+b/5v/n/+j/6f/o/+n/6//s/+7/7f/t/+3/7f/r/+n/
6P/n/+j/6v/r/+3/6//r/+v/6//r/+z/7P/s/+//8P/w//D/7//u/+3/7f/t/+z/7P/s
/+7/7f/t/+3/6//p/+j/6P/o/+j/6P/m/+f/5//n/+f/5v/l/+X/5f/j/+P/5P/k/+L/
4P/f/+D/4//k/+X/4//j/+H/4//m/+n/5//m/+X/5v/l/+T/5f/m/+X/4//j/+P/4v/i
/+X/4f/g/+D/4f/j/+P/5P/l/+P/4//i/+L/4P/g/+D/4P/f/9//3v/e/9z/3f/e/97/
4f/i/+f/6P/k/+L/4v/d/9v/2//b/9z/3f/d/9z/2v/Y/9b/1//Y/9n/2v/a/9j/1v/W
/9j/2v/e/+H/3P/b/9v/2//a/9v/2v/Y/9j/1//V/9T/1v/Z/9z/3//f/+D/4P/i/+H/
5P/n/+b/5P/j/+P/4v/e/97/4f/j/+X/5v/n/+b/5f/i/+H/4f/j/+b/5//o/+T/5P/k
/+P/4f/e/93/2//d/9z/2f/X/9T/1P/R/9H/0//S/9D/0P/S/8//zf/N/8X/yP/L/8v/
zv/S/9L/0v/Q/8v/xv/G/8f/zP/S/9b/2//j/+3/+P8IACEAOwBPAGQAegCHAIYAeQBk
AEgAMgAnABoAEQAKAPr/6f/f/9X/x//D/8f/yf/H/8T/wP/B/8P/wf/A/77/vf+6/7r/
uv+7/7n/uP+4/7f/uv+2/7T/uP+7/73/vf+6/7n/uP+3/7X/tf+1/7b/uv+7/7z/vf+7
/7v/uf+5/7b/tv+1/7T/uP+5/7n/uv+8/73/vf++/7z/vP+9/73/vP+7/7r/uf+8/77/
v//A/77/vv++/73/vf++/77/v/+//7//v/++/8D/wf/D/8T/wv/C/8P/w//F/8X/xf/G
/8r/y//N/9D/0P/Q/9H/0P/N/8z/zf/O/9P/1//a/9z/2f/Z/9n/2f/Z/9n/2v/a/9z/
3f/e/97/2v/Z/9f/1v/X/9j/2f/Y/9T/0//R/9D/0f/Q/9D/0P/R/9H/0v/S/9D/zv/P
/9H/0P/P/83/yv/J/8f/xP/D/8T/w//D/8T/xv/H/8j/yf/I/8f/xv/F/8f/x//F/8X/
xv/G/8b/x//H/8j/yP/J/8n/x//G/8b/xv/G/8b/xv/J/8z/z//S/9D/0P/Q/87/zP/N
/83/zv/P/8//z//P/8//z//Q/9H/z//Q/9D/0f/R/9H/0f/R/9P/1P/U/9T/1P/U/9P/
0v/Q/9D/0P/R/9L/0v/T/9T/0f/P/87/zf/L/8n/yP/I/8r/zP/O/87/0P/R/9L/0//V
/9X/1v/X/9T/0//T/9L/1P/U/9X/2P/a/9z/3v/d/93/3f/h/+b/6f/n/+b/5f/o/+f/
5v/n/+v/7f/u//H/8//0//b/+//6//r/+//9//7///8BAAMABAAFAAUABgAIAAgACAAI
AAoACwALAAwADgAPABAAEAAQABAAFAAUABMAFAAXABUAGQAXABsAHAAgACMAJAAlACYA
KwAqACkAKgAuADAANAA3ADgAOQA7AD0AQABFAEgASgBOAFEAUwBWAFkAXQBhAGUAaQBs
AG4AcgB1AHoAfwCAAIUAhwCKAIwAkACUAJsAoQCmAKgAqgCqAK8AsACzALcAugC+AMAA
wgDFAMgAywDNAM4AzgDQANEA0wDUANMA0wDSANIAzwDPANMA1ADUANYA0wDPAMwAywDJ
AMgAxQC9ALgAtgCwAKgAoACVAIgAfgB1AG4AZgBgAFkAVQBZAGQAeACXALsA2QDyABIB
KwEwASUBDAHoAMwAvQCwAKMAngCWAIUAcwBlAFcATwBRAFEAUwBWAFYAUQBLAEkARABA
ADsANgA0ADIALgArACkAKAAmACgAIwAgAB8AHwAeABsAGAAXABYAFQAYABkAGgAcAB4A
HwAgACEAIgAjACIAIwAgACAAHwAeACQAJwApACwALgAvAC8AMAAuAC4ALwAvAC8ALwAv
AC8ALQAuAC4ALgAwADAAMAAvAC0ALgAuAC8ALwAvAC8ALgAwADEAMwA0ADYANgA3ADcA
NwA3ADcAOAA3ADcAOAA6ADkAOgA8ADwAOgA6ADwAPgA8AD0APQA8AD4APwBAAEEAPgA9
AD0APAA8ADsAOgA4ADgAOQA5ADoAOQA4ADcANAAvAC8ALgAuAC8ALgAuAC4ALQArACoA
KAAkACAAHwAfABwAGwAZABYAFAATABEAEQAOAAsACQAIAAcABQADAAEA/v/9//z/+//5
//n/9//3//X/8v/v/+3/7P/s/+v/6//t/+v/6v/q/+7/8P/y//T/9v/2//b/9v/0//T/
9P/y//H/8f/w//D/7//t/+v/6f/s/+3/7//x//L/9P/1//f/+v/9/wAAAwAEAAYABwAI
AAsADAAMAAwACgAKAAoACwANAAwADAAMAAkABwAGAAUAAwD///z/+v/5//j/9//0/+7/
6//o/+X/4v/f/93/2//W/9P/0f/O/8r/xv/D/8L/wv/C/8L/v/+6/7f/uP+6/7z/uf+3
/7X/uP+3/7b/t/+4/7f/tf+1/7T/sv+x/7P/r/+u/67/r/+t/63/rv+v/6//r/+u/67/
rv+u/67/rv+t/63/rP+s/6r/q/+s/6z/rv+u/7L/sv+s/6r/rP+v/67/rP+s/6z/rP+u
/6z/qv+q/6v/rP+v/7H/rv+t/63/rf+t/6//r/+u/63/rf+s/6z/rf+v/7H/s/+x/7L/
sv+0/7f/vP/B/8L/xf/F/8b/xv/F/8b/yv/N/9D/0P/Q/87/0f/Q/9H/0//X/9r/2//c
/9z/3P/c/9v/3f/c/93/3f/c/9r/1v/T/9P/1P/S/9P/1f/U/9L/0v/Q/83/y//L/8P/
xv/L/9H/1P/S/9L/0v/U/9P/zP/K/83/0v/Y/9z/3//l//P/AAAMAB8AOwBTAGYAegCR
AJ4AmQCIAHAAXABPAEIAMQAoACIAEQABAPf/6//h/+H/5f/l/+b/6P/j/93/2//a/97/
3f/a/9r/2v/Y/9X/0//S/9D/1P/R/9D/0v/T/9P/0f/R/9H/0f/R/8//z//P/9D/z//P
/8//z//N/83/y//L/83/zv/O/87/z//P/87/zv/N/83/zP/M/83/zv/Q/9H/0f/R/9H/
0f/R/9L/0v/S/9H/0P/P/83/zf/O/87/z//R/9H/0f/Q/9L/0//V/9b/2P/Y/9n/2f/Y
/9f/1v/W/9j/2f/b/97/3P/c/93/3P/Y/9j/2v/c/+D/4//l/+b/4v/h/+D/3//f/9//
4P/g/+P/4//j/+L/4v/j/+P/5P/k/+T/5P/i/+H/4f/g/+D/3f/c/9z/3P/b/9n/2P/W
/9T/0v/T/9X/1P/T/9H/zv/O/83/y//L/8r/yf/J/8r/yP/H/8b/xf/F/8X/xf/F/8X/
xf/D/8P/xf/E/8P/w//F/8b/xv/H/8b/w//B/8D/wv/C/8L/wv/C/8L/wv/C/8L/wv/C
/8D/wv/D/8P/xP/F/8X/xf/F/8T/w//D/8P/wP/A/7//v/+9/73/vf+9/73/vv++/77/
wv/C/8H/wP+//77/vf+9/77/vv+//8D/vv+9/73/vf+//73/vP+8/7r/uv+6/7j/uf+5
/7n/uf+2/7X/tf+1/7X/tf+2/7b/t/+2/7b/uP+3/7b/tf+x/6//rf+v/7L/tf+z/7L/
sf+w/63/qv+p/67/r/+v/7H/r/+u/67/sf+t/6z/rP+t/6z/q/+r/6v/rf+t/6z/rP+s
/6z/rP+s/63/rf+s/6z/qv+r/6z/rP+t/67/s/+0/7L/sv+0/7H/sf+x/7H/sv+3/7P/
rv+u/67/rv+u/7D/rv+s/6z/r/+y/7f/u/+3/7X/tP+z/7X/uf+7/7z/u/+7/7r/uv+7
/73/v//B/7//wP/A/8L/wf/E/8f/xv/H/8f/yP/I/8n/yv/O/9H/0v/S/9L/0P/Q/87/
zv/P/9D/0v/S/9L/0v/S/9L/0f/P/8z/y//J/8v/zP/L/8v/zP/M/8n/yf/I/8b/w//C
/8T/wf+//7//wf++/73/v//C/8L/xv/G/8L/u/+8/8D/xf/M/9D/0v/b/+X/7//4/woA
IwA7AE0AXgB2AIsAlACBAGQASgA4AC0AKgAnABwADgADAPf/7f/l/9//3//d/9v/2P/a
/9n/1//X/9r/1P/V/9L/0v/S/8//zf/M/8z/zf/S/9D/0P/O/8//z//N/87/z//Q/9H/
0P/P/87/zv/R/9H/0f/R/9H/0f/P/8//z//Q/9D/0P/P/8//zv/O/8//0f/S/9T/1P/U
/9X/1f/T/9P/0//T/9X/2P/a/9z/2f/Y/9f/1f/V/9b/1v/X/9n/2f/Z/9j/2v/b/93/
3v/c/9z/3f/d/+D/4f/i/+T/5P/j/+P/5P/n/+j/6v/q/+r/6v/s/+7/7P/t/+3/7P/u
/+//8P/x//H/8f/y//L/8v/x//D/7v/t/+3/7P/s/+v/6v/p/+b/5f/l/+T/5P/l/+T/
5P/k/+H/3//e/9z/3P/a/9v/3f/c/9v/2f/W/9T/0//R/9H/0//T/9T/1v/Y/9f/1v/V
/9f/1//X/9f/1f/V/9P/0//V/9T/0//T/9P/1P/U/9X/1//V/9T/1P/V/9T/0//S/9L/
0v/S/9L/0f/Q/8//zP/K/8v/y//M/8v/y//L/8v/yf/H/8b/xf/F/8b/xv/H/8T/w//C
/8H/wP/A/7//vv+9/7z/uv+4/7r/vP++/8H/v/+8/7r/uP+6/7n/uf+5/7j/tf+z/7L/
sv+y/7L/sP+v/6//r/+v/6z/q/+r/6v/qv+p/6n/qP+n/6b/pv+o/6f/pv+l/6H/n/+d
/5//ov+l/6P/ov+h/6L/of+g/6H/pv+n/6f/qf+r/6r/qv+t/6n/qP+o/6n/q/+r/6z/
rf+u/6//r/+w/7D/sP+w/7D/s/+z/7L/sv+z/7X/t/+4/7b/uv+8/7z/vP+8/77/vP+6
/7r/vP++/8L/xf/C/8H/wf/B/8D/w//E/8T/x//H/8b/xv/J/8v/zf/P/9D/0v/T/9b/
0//W/9n/2P/b/9v/3P/c/9v/3P/g/+P/4//i/+H/3v/f/97/3//h/+D/4v/i/+L/4v/i
/+L/4f/d/9r/2f/X/9n/2v/Z/9n/1//W/9L/0f/P/87/zP/M/83/y//K/8v/yf/K/8f/
xf/K/8r/xv/G/8r/yf/E/8T/w//G/8r/zv/P/9n/6f/0/wIAGQAxAEUAWgBwAIUAkACJ
AHYAYABMADkAKAAdABAABgD7/+3/4f/X/83/y//L/8v/zP/M/83/y//H/8j/zP/K/8b/
xf/E/8P/wf/A/8D/wv/G/8P/wv+//7//vv+7/7//wf/D/8X/w//D/8P/xP/D/8P/w//D
/8T/xf/E/8X/xv/I/8n/yv/L/8v/yv/K/8j/yf/J/8r/yv/K/8v/y//J/8n/yf/J/8f/
yP/I/8j/yf/K/8v/y//K/8r/yf/J/8z/zf/O/87/y//L/8z/zP/P/9D/0v/T/9P/0//T
/9T/1f/V/9b/2P/b/9z/3v/e/9z/3P/e/+D/4//l/+b/5v/l/+X/5f/l/+L/4f/h/+D/
4f/h/+H/4P/f/9//3v/e/93/3P/b/9j/1f/V/9T/1P/R/9D/0P/Q/87/zf/N/8z/yP/E
/8P/w//D/8P/wv/A/8H/wf/A/8H/vf+7/7r/uv+4/7f/tv+1/7b/t/+4/7n/uP+3/7T/
s/+0/7T/tP+1/7L/sv+x/7H/tP+z/7P/tP+z/7L/sf+w/7D/sP+w/7D/sv+y/7L/sP+y
/7P/s/+0/7P/s/+z/7P/s/+z/7T/tf+z/7T/tP+1/7P/s/+z/7P/tf+2/7b/tv+2/7b/
tf+0/7L/sv+y/7P/tP+0/7X/tv+0/7P/s/+z/7P/sf+w/7D/sf+y/7P/sv+v/6//r/+v
/67/rf+t/63/r/+v/7D/sP+t/6z/rP+u/6z/rP+s/6n/qf+n/6n/rP+s/6n/p/+l/6f/
p/+n/6n/qf+n/6T/o/+l/6b/qP+t/6n/qP+o/6n/qf+p/6r/q/+r/6v/qv+q/6f/pv+l
/6T/pf+l/6T/pP+q/63/qv+k/6D/of+i/6P/pP+j/6D/nf+c/5r/mv+c/53/nP+b/5v/
m/+b/53/nf+c/5z/m/+Z/5j/mP+Z/5r/m/+Y/5j/l/+Y/5r/nv+i/6L/ov+h/6H/oP+g
/6D/o/+l/6P/ov+h/57/nP+a/5r/m/+c/57/nv+e/5r/mv+a/5n/lv+U/5T/k/+T/5L/
j/+N/43/jv+M/43/jv+O/43/jv+O/4v/if+J/5n/nv+f/6P/pP+k/6b/qv+s/6//sP+w
/7X/uv/A/8b/0f/d/+n/9v8IAB8APQBbAHAAhgChAKwAowCSAHwAZABVAEoAPwA2AC4A
IQAXABMADQALAA8AFwAbABoAHAAfAB8AIQAkACQAJgAkACUAJgAnACcAKAAqAC0AMgAw
ADAAMQAzADQAMwA1ADUANQA1ADcANwA3ADgANwA3ADcANwA4ADkAOAA5ADgAOAA3ADYA
NgA1ADMAMgAwADEAMQAyADIAMgAzADMAMQAxADEAMQAzADQANAA0ADUANgA3ADcAOQA6
ADoAOwA9AD0APQA8AD4APwBBAEIARQBGAEgASQBKAEsATABOAE0ATQBOAFAAUwBUAFYA
VgBVAFYAWQBcAF0AXwBgAGAAYQBhAGEAYQBiAGMAZQBmAGcAZwBnAGYAZwBnAGYAZgBm
AGYAZgBkAGEAYQBgAGAAXwBeAF4AXgBcAFsAWwBaAFgAVgBXAFkAVgBVAFMAUABQAE8A
TQBNAEwASwBLAEwATwBPAE8ATwBMAEsASgBJAEcARwBFAEUARQBEAEMAQwBEAEYARwBJ
AEsASQBIAEgASABIAEgASABIAEgASABIAEgASABIAEYASABJAEkASgBJAEkASQBJAEgA
RwBHAEcASQBKAEoASwBJAEkASQBJAEkASgBKAEoATABMAEsASgBIAEgASABJAEcARgBG
AEYARwBHAEgASQBLAEkASABIAEcARgBFAEIAQQBBAEEAQQBDAEMARABFAEQAQwBDAEIA
QQBAAEAAQgBAAEAAQAA9AD0AOwA9AEAAQAA9ADsAOQA5ADcANQA1ADgAOQA5ADsAOwA6
ADoAPQA7ADoAOgA7ADkAOQA6ADsAOwA7ADoAOgA6ADoAOgA6AD0APQA8ADwAOQA5ADkA
OAA3ADYAOQA4ADQANAA2ADMANQA1ADUANgA1ADUANAAyADYANgA0ADQANAA0ADYANAAy
ADIAMQAyADUANwA0ADMAMwAzADEAMwAzADIANQA3ADgAOgA3ADcANwA3ADkAOgA6ADwA
OgA+AEIAQgBAAD8APwA+AD4APgBBAEMAQQBAAD8APAA6ADgAOAA5AD0AQABBAEIAPwA+
AD0AOwA8ADoAOgA5ADkAOAA1ADMANAA0ADEAMQAzADIAMAAwAC8AKwAoACcAKwAsACsA
KwAuADAALAAqACoAJwAkACQAJQAmACoANAA5AEEASwBWAF4AcwCNAKMAuADOAOEA7ADj
AM4AtgCgAJEAhgB5AG4AYABTAEcAPQAxAC8AMQAzADEALgAqACkAKQApACYAJgAlACIA
IgAiAB4AGwAZABgAHAAiACEAIgAgACEAIQAfAB0AHQAdAB0AHQAdAB0AHgAdAB0AHQAd
ABsAGwAZABkAGwAcABwAHAAdAB0AHAAcABoAGwAbABwAGgAYABcAFQAXABkAGwAdAB0A
HgAeAB4AHAAcABwAGwAcAB4AHwAhACIAIQAgAB4AHAAdAB8AIAAfAB4AHgAdAB8AHwAf
ACAAIQAhACIAJAAiACIAIwAiACEAIgAlACgAJgAlACMAIAAlACkALQAxADAALwAvAC4A
LQAtAC0ALAAtAC0ALAAsACwALAAsACoAJwAnACYAJgAjACIAIgAiACIAIQAhACAAHwAc
ABwAHQAbABsAGgAYABYAFQATABMAFAATABMAFAASABEAEAAPAA8ADwAPAA8AEgATABIA
EwASABAADgANAA8AEAAQABEADQAJAAYABAAHAAgACQAKAAkACAAHAAYACQAKAAsACgAM
AA0ADQAOAA8ADwAPAA8ADAALAAsACwAJAAoACgALAAsACwALAAsADQAOAA4ADgAPAA4A
DAAKAAwADAAMAA0ACwAKAAoACgALAAsADAANAA0ACwAKAAoACgAKAAoACAAJAAkACQAJ
AAUAAwACAAEAAQABAAIAAgACAAIAAwAGAAMAAgABAP3//P/7//7/AgACAP///f/7//z/
+//6//v/+//7//r/+//9//z//P////z//P/9/////f/9//7////9//3//P/8//z//P/8
//z//P/7//n/+P/6//v//P/8//v/+v/9//z/+v/6//z/+f/5//n/+f/6//f/9f/4//r/
+v/6//r/+v/7//j/9f/0//X/9v/5//v/+v/5//n/+f/3//n/+f/4//f/9//2//b/9v/3
//j/+f/3//j/+P/6//r//v8CAAIAAQABAAIAAgAAAAAAAwAFAAIAAAD+//r//P/8//7/
AQAEAAYABgAGAAEAAAD///3//v/8//z/+//5//j/9f/z//T/9P/x//H/8f/w/+7/7v/u
/+v/6f/p/+v/7P/t/+3/7v/q/+j/6P/q/+v/6P/q/+3/7P/s//b///8FAA8AIAA4AFMA
aQB7AIwAoACpAKIAkQB4AF4AUABJAEAANQAqABwADwAFAPn/8f/z//f/9//1//L/7v/t
/+3/7f/s/+r/6f/m/+b/5v/l/+P/4v/i/+L/5v/j/+L/4P/h/+H/3//f/9//3//f/+H/
4//l/+j/5v/l/+T/4//l/+X/4//j/+H/4v/i/+L/4v/h/9//3v/f/+H/4v/k/+T/5P/l
/+X/5v/n/+j/6f/m/+b/5f/k/+b/5v/m/+X/5f/m/+b/5//p/+n/6f/o/+r/6//t/+7/
7P/s/+3/7f/s/+v/6v/q/+v/6//s/+7/7//w//L/8v/y//L/9P/2//b/9//3//b/9f/1
//X/9f/3//f/+P/4//f/9//3//b/9//3//b/9v/2//b/9v/0//H/8f/w//D/7//u/+7/
7v/u/+3/7f/s/+f/5P/k/+X/6P/p/+n/6P/o/+f/5f/l/+T/4//j/+T/4f/f/93/2//d
/9//4f/j/+H/4f/f/9//3//e/93/3f/e/+D/4f/j/+H/3//e/97/4v/i/+L/4v/i/+T/
4v/e/w==
         </WaveFormData>
      </LeadData>
      <LeadData>
         <LeadByteCountTotal>10000</LeadByteCountTotal>
         <LeadTimeOffset>0</LeadTimeOffset>
         <LeadSampleCountTotal>5000</LeadSampleCountTotal>
         <LeadAmplitudeUnitsPerBit>4.88</LeadAmplitudeUnitsPerBit>
         <LeadAmplitudeUnits>��V</LeadAmplitudeUnits>
         <LeadHighLimit>2147483647</LeadHighLimit>
         <LeadLowLimit>268435456</LeadLowLimit>
         <LeadID>V1</LeadID>
         <LeadOffsetFirstSample>0</LeadOffsetFirstSample>
         <FirstSampleBaseline>0</FirstSampleBaseline>
         <LeadSampleSize>2</LeadSampleSize>
         <LeadOff>FALSE</LeadOff>
         <BaselineSway>FALSE</BaselineSway>
         <ExcessiveACNoise>FALSE</ExcessiveACNoise>
         <MuscleNoise>FALSE</MuscleNoise>
         <LeadDataCRC32>4089344202</LeadDataCRC32>
         <WaveFormData>
IgAiACIAIgAcABgAFAAQAAcA/v/1/+z/2v/K/7r/qv+o/6b/pP+i/5//nv+d/5z/o/+q
/7H/uP++/8T/yv/Q/9j/3v/k/+r/7//0//n//v8AAAIABAAGAAgACAAIAAgACgAKAAoA
CgAMAAwADAAMAA4ADgAOAA4ADAAMAAwADAAKAAoACgAKAAwADAAMAAwADAAMAAwADAAM
AAwADAAMAAoACgAKAAoADAAMAAwADAAMAAwADAAMAAwADAAMAAwACgAKAAoACgAMAAwA
DAAMAAoACgAKAAoACgAKAAoACgAMAAwADAAMAAwADAAMAAwADAAMAAwADAAKAAoACgAK
AAsADAANAA4ADAAMAAwADAAKAAoACgAKAAkACAAHAAYABAAEAAQABAAEAAQABAAEAAIA
AgACAAIABAAEAAQABAACAAIAAgACAAIAAgACAAIABAAEAAQABAACAAIAAgACAAAAAAAA
AAAAAAAAAAAAAAAAAAAAAAAAAP7//v/+//7/AAAAAAAAAAAAAAAAAAAAAP7//v/+//7/
AAAAAAAAAAACAAIAAgACAAAAAAAAAAAAAAAAAAAAAAAAAAAAAAAAAP7//v/+//7/AAAA
AAAAAAD+//7//v/+/wAAAAAAAAAA/v/+//7//v8AAAAAAAAAAAAAAAAAAAAA/v/+//7/
/v/+//7//v/+//7//v/+//7/AAAAAAAAAAAAAAAAAAAAAP7//v/+//7//v/+//7//v/8
//z//P/8//z//P/8//z/+v/6//r/+v/8//z//P/8//z//P/8//z/+v/6//r/+v/6//r/
+v/6//z//P/8//z/+//6//n/+P/6//r/+v/6//r/+v/6//r/+P/4//j/+P/6//r/+v/6
//j/+P/4//j/9v/2//b/9v/3//f/9v/2//b/9v/2//b/9//3//f/9//3//f/9//3//j/
+P/4//j/+P/4//f/9//4//j/+f/5//r/+v/7//v/+f/6//v/+//9//3//f/8//3//P/6
//j/9v/2//P/8f/w//D/7//v/+3/7f/u/+7/7//v//D/8P/y//P/8//z//H/8v/y//P/
9f/1//X/9P/0//T/9P/0//L/9P/3//X/9P/3//f/9//2//n//v8HAAwADgAQABAADAAE
APz/8//q/+L/2f/J/7L/m/+J/37/g/+M/4n/if+K/4b/h/+R/5X/nf+u/77/w//F/8r/
zf/R/9b/3f/i/+X/6f/v//L/8//1//X/9v/3//f/9//4//j/9//2//b/+P/6//v//P/+
//7//v8AAP7//f/9//3//f/9//3//f/8//3//f/9/////////////f/+//7///8BAAEA
AQACAAIAAQAAAP//AAAAAP////8BAAEAAQABAAMAAgACAAIAAQAAAAAA///9//3/////
/wAAAQACAAMABAAEAAQABAABAAEAAgADAAMAAwADAAMAAwADAAIAAgACAAIAAgACAAEA
AQABAAEAAAAAAP7//v/////////9//r/+f/5//r/+v/6//r/+v/6//r/+P/4//j/+P/3
//b/+P/3//f/9//4//j/+P/4//j/9v/2//f/9//2//X/9P/1//T/9P/0//H/8f/x//H/
8v/y//P/8v/y//P/8//z//T/9P/0//P/8//z//P/8//y//L/8//z//H/8f/y//L/9P/0
//T/8//x//H/8f/y//P/9P/0//T/8v/y//L/8//z//P/9P/0//L/8v/y//L/8//0//X/
9v/2//b/9v/2//b/9v/2//b/9P/1//X/9f/z//T/9f/1//b/9f/1//b/9P/0//T/8//y
//H/8f/y//L/8f/x//D/8P/w//D/8P/v/+3/7P/r/+v/7P/s/+z/7v/u/+z/6//r/+z/
7f/t/+v/6//s/+3/6//q/+r/6v/n/+f/5//n/+f/6P/o/+j/5v/n/+f/5v/m/+b/5f/k
/+T/5P/k/+X/4//i/+H/4P/i/+L/4v/i/+D/3v/e/97/3//e/93/3P/b/9v/2//c/9z/
3v/e/9r/2v/a/9r/2v/Y/9f/1f/U/9L/0v/S/9L/0//T/9P/0//S/9H/0P/P/87/zv/O
/87/zP/M/8v/y//M/8z/zf/N/87/zv/P/8//zv/O/87/zf/N/83/zf/M/83/zP/K/8j/
xP/E/8H/v//A/8D/v/+//8H/wf/C/8L/wv/D/8X/xv/I/8n/yf/J/8r/zP/N/8//0v/T
/9T/1P/X/9j/2f/a/+L/5P/l/+X/6v/v//H/8f/w//H/+P/7//7/AgAEAAIA/P/2/+7/
5//g/9z/0f+9/6T/jf97/3L/d/96/3f/ef94/3L/df9//4v/lf+k/67/sf+3/7z/wf/F
/8z/0//Y/9v/4f/l/+b/6f/r/+v/7P/t/+3/7f/u//H/8f/x//L/8v/y//H/8P/w//D/
8P/y//T/8//z//P/8//z//P/8//2//f/9//3//X/9f/1//X/9//4//j/+f/3//f/9//4
//n/+f/5//n/+v/6//n/+f/5//n/+f/5//r/+v/7//z/+v/6//v/+//5//n/+//7//3/
/f/9//3//v/+//7//v/9//3//v///wEAAQABAAEAAQABAAAAAAACAAIAAgACAAEAAQAB
AAEAAAAAAP7//v/9//3//f/7//z/+//7//z/+v/6//r/+v/6//r/+P/4//n/+v/6//r/
/P/7//v/+//8//z//P/8//z/+v/6//v/+f/4//f/9v/3//b/9v/2//b/9//4//n/9//2
//b/9P/2//f/9//3//T/9P/0//P/9P/1//b/9//4//j/+f/5//j/9//3//b/+P/4//j/
9//3//f/9//4//j/+P/3//b/9f/2//f/+f/5//n/+v/6//j/+P/4//j/+P/4//j/+P/4
//j/+P/4//b/9v/2//b/+P/5//n/+f/5//r/+//7//r/+f/5//r//P/8//z/+//8//v/
+//8//z/+//7//r/+v/6//r/+v/8//v/+//7//v//P/8//z//P/8//r/+f/7//z//f/9
//3//f/+/////f/8//z//P/9//3//f/9//3//v/+//7/AAABAAEAAAAAAAAA///+//7/
/v/+/////v/+//7//v/+//7//v/+//7//P/8//z//v/+//7//v/9//3//f/+//7//P/+
//7/AAD///7//v8AAAIAAAAAAAAAAAAAAAAA//////7//v/+//7//v/+//v/+//7//v/
/f/9//3//f/8//z//P/8//r/+v/5//n//P/8//3//f///wAAAgADAAMABAAFAAUABQAF
AAUABAAEAAQAAwACAAAAAAD9//v/+P/4//f/9//5//n/+v/6//n/+f/6//r/+f/5//j/
9//3//j/+P/5//3//f/9//z/+//6//n/+P/4//j/+//9//7//f/9//3//v8DAAgADwAU
ABgAGgAYABIACgACAPf/8v/u/+P/z/+2/6P/l/+S/5X/lP+R/5H/jv+G/4f/j/+X/6H/
rv+4/7//w//G/8//2f/g/+P/6P/v//f/+//8//3//////wAAAQABAAEAAgADAAMAAwAE
AAUABgAGAAYABgAGAAYACAAGAAUABQAFAAcABwAHAAcACgALAAsACwALAAsACwALAAkA
CgAKAAsADQANAA0ADgANAA0ADQANAAwADAALAAsADQANAA0ADQANAAwADAAMAA4ADgAP
AA8ADwAPABEAEQATABMAEwATABQAFAAUABQAEwATABQAFQATABMAEwATABYAFwAXABgA
FQAUABMAEgATABMAEwATABIAEgAQABAAEQARABEADwAMAAsACwAMAAwADAAMAAwADAAM
AAoACgALAAwADAAMAAwACwALAAsACgAKAAoACgAMAAoACgALAAoACgAKAAoACQAIAAgA
CAAHAAcABwAHAAUABAAEAAIABAAFAAUABQACAAIAAgABAAMAAwADAAMAAgACAAMAAwAD
AAMABAAEAAQABAAEAAMAAwADAAMABAADAAQABAAEAAUABgAHAAkACAAHAAcABgAGAAYA
BgAGAAYABgAGAAYABgAGAAYABgAIAAgACAAIAAgACQAJAAkABwAIAAkACQAIAAcABwAI
AAgACAAIAAcACAAHAAcACAAGAAUABQAEAAQABAAEAAQABAADAAMAAwAFAAYABgAGAAQA
BAACAAEAAwAEAAUABQAFAAUABgAHAAcABgAGAAYABQAFAAUABQAEAAQAAwACAAQABQAF
AAQABAAEAAMAAgAEAAQABAAFAAUABAADAAIABAAEAAQABAAGAAQABAAEAAQABAAEAAQA
BQAFAAUABgAGAAQABgAGAAYABQAEAAQABAAGAAYABgAEAAYABgAGAAYABgADAAMAAgAC
AAMABAAFAAYABQAFAAUABQADAAMAAwADAAQABAAEAAQABgAGAAUABQAIAAgACQAJAAoA
CgALAAsADAAOABAAEQARABEAEQAQAA8ADgAMAAoABgAGAAMAAQAAAAAA/////wEAAQAC
AAIAAQABAAIAAgABAAEAAAD/////AAAAAAEAAwADAAMAAgAAAAAAAAAAAAIAAAABAAUA
BgAHAAkABwAKAA8AFgAZACAAJAAkAB4AGAAOAAYA///4/+7/4f/J/7D/n/+Z/5r/n/+g
/53/nf+Y/5L/l/+h/6n/tf/C/8j/yf/P/9T/2f/f/+b/7f/y//n/AQADAAIABQAHAAcA
CAAHAAcABwAIAAkACQAJAAoACwAMAAwADAAMAAwADAAOAA4ADQANAA0ADgAPABAAEQAR
ABEAEAAPAA0ADQANAA0AEAASABMAFQAUABMAEgASABMAEwATABMAFgAWABUAFQATABMA
EwATABMAEgASABIAEgASABMAEwARABEAEwATABEAEQARABEAEgASABIAEgASABMAFQAX
ABYAFQAUABMAFQAVABQAFAASABIAEgASABIAEwAUABUAFgAWABQAFAARABEAEQAPAA4A
DQANAA4ADgAOAA4ADgAOAA4ADAAMAA0ADgAOAA4ADAALAAsACwAMAAwADAAMAAwACgAK
AAsACwAKAAkACAAJAAgACAAIAAUABQAFAAUABwAGAAYABAAEAAUABQAFAAQABAAEAAMA
AwADAAMAAwAEAAQABQAFAAMAAwAEAAQABAAEAAQAAwAFAAUABQAGAAYABgAFAAQABAAE
AAQABQACAAEAAQAAAAEAAgADAAQAAgACAAIAAgAEAAQABAAEAAIAAgACAAIAAAABAAEA
AQABAAIAAwADAAQAAwADAAQAAgACAAIAAQD+//3//f/+/wEAAQACAAIAAgACAAIAAgAB
AP///v/9//v//P/8//z//P/8//r/+f/5//r/+//7//n/+f/6//v/+v/4//f/9v/3//f/
9//3//T/9P/z//L/9P/1//X/9P/0//T/8//y//L/8v/y//P/8//y//H/8P/v/+7/7f/s
/+7/7P/s/+z/7f/s/+v/6v/p/+n/6f/q/+j/5v/o/+j/6P/p/+j/5v/m/+b/5v/m/+b/
5f/l/+T/5P/i/+L/4v/i/+H/4f/h/+H/4P/f/97/3f/c/9z/3P/c/9r/2v/Z/9n/2v/a
/9v/2//a/9r/2//b/9n/2v/b/9v/2f/Z/9n/2P/W/9T/0f/O/8r/yv/H/8X/wv/C/8H/
wf/A/7//v/++/7v/u/+8/7z/u/+7/7r/uf+4/7j/t/+3/7z/vf++/77/vv++/77/vv/A
/8L/x//J/8r/zf/P/8//1v/d/+T/7f/4//7/AgAEAAQA/v/4//H/6v/g/9P/u/+g/4n/
ef9y/3f/fP97/33/fv96/33/i/+T/53/rv+6/7//w//C/8P/yf/S/9v/3v/j/+v/8f/0
//b/+f/6//z//f/9//3//v8BAAMABQAIAAkACgAKAAoACgAKAAoADAAOAA0ADQANAAsA
CwALAAsADQAPABAAEQAQAA8ADgANAA8AEAAQABEADwAPAA8AEAAPAA8ADwAPABAAEAAP
AA8ADwAPAA8ADwARABAAEAAQABAAEAARABEADwAPABEAEQASABMAFAAVABQAFAAUABQA
FQAVABYAFwAZABkAGQAZABsAGwAaABoAHAAcABwAHAAbABsAGwAbABwAHAAaABoAGwAb
ABsAGQAYABcAFwAYABoAGgAaABoAGAAYABYAFgAXABgAGAAYABgAFwAXABcAGgAaABoA
GgAaABgAGAAZABgAGAAYABgAFwAWABYAFgAWABcAGAAZABkAGAAYABYAFgAXABcAFwAX
ABgAGQAZABcAFwAXABcAFwAYABoAGwAbABsAHAAcABoAGgAaABkAFwAXABcAGAAXABgA
GAAYABgAGAAYABkAFwAXABgAGAAYABgAGAAYABcAFgAVABQAEwASABEAEAAOAA4ADgAO
AA0ADQAMAAsACQAKAAsACwAMAAsACwAMAA4ADgAOAA0ADQANAA4AEAATABMAFAAUABQA
FAAUABQAFgAVABUAFQAVABYAFgAWABcAGAAXABcAFwAYABkAGQAbABsAHAAdABsAGgAa
ABoAGwAbABsAGwAcABwAGwAaABoAGwAbABoAGgAaABkAGAAWABYAFgAXABgAGAAYABgA
GgAaABoAGgAaABgAGAAYABgAGAAYABgAFwAXABcAGAAWABYAGAAYABgAFgAWABYAFgAV
ABUAFAAUABQAFAAUABQAFQAVABUAFQATABMAEwATABIAEgASABIAEgASABEAEQASABIA
EwATABYAFgAXABcAFwAYABkAGQAXABcAFwAWABQAEgAPAAwADAAMAAkABwAFAAQAAgAB
AAEAAQACAAIAAwADAAQABAAEAAMAAQD/////AAAAAAEAAQABAAEAAAD+//7//v/+//z/
/v//////AAABAAMABQAEAAUACgAPABQAGAAYABgAFAAOAAQA+//0/+7/5//V/7z/p/+X
/47/j/+S/43/jf+M/4b/g/+N/5f/n/+s/7j/u/+9/8T/y//T/9r/4f/m/+n/8f/3//r/
/f//////AAABAAEAAQACAAMAAwADAAQAAwAEAAQABAAEAAQABAAGAAYABQAFAAUABwAH
AAcABwAGAAcABwAHAAcABwAHAAcABwAIAAgACQAHAAcABwAIAAsACwALAAsACgAKAAkA
CQALAAsACwALAAsACgAKAAoACgAKAAsACwANAA0ADwAPAA8ADwAPAA8ADgAOAA4ADgAP
AA8AEAARABEAEQARABEAEQARABAAEAAQABAAEAAQABEAEQARABEAEAAQAA4ADgANAA0A
DQALAAwACwALAAwACwAKAAkACAAIAAgABgAGAAUABgAGAAYABgAFAAUABQAEAAQABAAE
AAUABAAFAAcABgAGAAYABgAFAAQABAAEAAEAAQABAAEAAwACAAIAAAAAAAEAAQABAAAA
AAAAAP//AQABAAEAAQACAAIAAwADAAIAAQABAAAAAgACAAIAAQABAAEAAQACAAEAAgAC
AAIAAgACAAIAAwADAAMABAAEAAYABgAGAAYABgAGAAYABgAEAAQABAAEAAQABAAEAAQA
BgAHAAcABwAFAAYABwAHAAYABQAFAAYACAAIAAgABwAIAAcABwAIAAcABwAIAAgABgAG
AAYABgAEAAMAAwADAAUABgAGAAYABgAGAAQAAwADAAQABQAFAAMAAwAEAAUABwAGAAYA
BgAHAAcABwAHAAgACAAHAAYABgAHAAcABgAIAAgABwAGAAYABgAGAAcACAAIAAgACAAG
AAYABgAGAAYABAAEAAQABgAGAAYABgAHAAcABwAIAAYABAAGAAYABAADAAIAAgAEAAYA
BAAEAAQABAAEAAMAAwACAAIABAAEAAQABAABAAEAAQABAAMAAwADAAMAAgACAAIAAgAC
AAIAAQABAAIAAgADAAMABAAEAAUABQAHAAgACQAJAAsACwALAAoACQAIAAYABAACAAIA
///9//z//P/7//v//f/9//7//v/7//v//P/8//3//f/8//v/+//8//z//f/////////+
//z//P/8//z//P/8//v/+/8AAAMAAQABAAIABQAMABMAGAAaABoAGAASAAoA/v/1//D/
6v/b/8P/qv+Z/5H/kP+T/5D/jf+P/4r/gv+J/5P/l/+h/7D/tv+5/7//xP/L/9P/2v/f
/+b/6//x//P/9P/1//f/9//4//f/9//3//j/+//7//v//P/9//7//v/+//7//v/+/wAA
AAD//////////////////wAAAQABAAEAAQABAAEAAQD//wAAAAABAAMAAwADAAQABQAF
AAUABQAEAAQAAwADAAUABQAFAAUABAACAAEAAAAAAAAAAQABAAEAAQADAAMABAAFAAYA
BwAFAAQAAwACAAIAAwAFAAcABQAFAAUABQAFAAUABAAEAAYABgAGAAYABAADAAIAAQAE
AAQAAgACAAMAAwADAAEA/v/9//3//v8AAAAAAAAAAP7//v/8//z///8AAAAAAAD+//3/
/f/9//z//P/8//z//f/8//3///////7//f/8//n/+P/4//j/9//3//f/9//3//b/9v/0
//X/9//4//n/9v/2//b/9f/z//P/8//z//T/9P/1//X/9f/1//b/9v/0//T/9P/z//T/
9f/2//j/+P/4//f/9v/2//b/9v/3//n/+f/6//r/+v/6//r/+v/8//z//P/8//z//P/8
//z//f/+////AAD+/////////wEAAgADAAMABAADAAMABAAGAAYABgAFAAQAAwADAAQA
BwAHAAgACAAIAAgACAAIAAYABQAFAAUABwAIAAgACAAKAAoACAAHAAUABgAHAAcABwAH
AAgACQAHAAYABgAGAAUABQAFAAUABAAEAAMAAgACAAMAAwACAAIAAgABAAAA/v/+//7/
///+//7//v/+//z//P/8//z/+v/4//j/+P/4//j/+P/4//f/+P/2//b/9v/2//X/9f/0
//T/8v/y//L/8v/x//H/8f/x//D/7//u/+3/7v/u/+7/7v/w//D/7//v/+7/7v/v/+//
7v/u/+//7//v//D/8f/x//H/8f/x//D/7f/s/+r/6P/o/+j/5f/j/+L/4v/h/+H/4f/h
/+L/4v/g/9//3//e/+D/4f/h/+H/4f/i/+L/4//j/+P/4//i/+L/4v/i/+L/4v/i/+X/
5f/m/+n/6f/p/+r/6//y//n//v8CAAQABAD+//b/7P/h/9z/1v/J/7f/oP+L/33/dv97
/4D/e/95/3r/dv91/3//if+P/5z/qv+x/7P/tv+5/7//xv/L/9L/1//b/9//4P/h/+P/
4//k/+X/5f/l/+b/5//n/+f/6P/n/+j/6P/o/+j/6P/o/+r/6P/n/+f/5//o/+n/6v/r
/+v/6//q/+n/6//r/+v/6//p/+r/6v/r/+3/7f/t/+7/7f/t/+3/7f/s/+z/6//r/+v/
6//r/+v/6//q/+r/6v/q/+r/6//r/+v/6//t/+3/6//r/+v/6//s/+z/7P/s/+v/6//s
/+3/7P/r/+r/6f/n/+f/5v/m/+b/5v/m/+b/5//n/+f/5//m/+b/5P/k/+P/4//j/+H/
4v/h/+H/4v/i/+L/4v/i/+L/4v/g/+D/3//g/+D/4P/i/+H/4f/h/+L/4v/i/+L/4P/e
/97/3//i/+L/4v/i/+H/4P/g/+D/3//f/9//3//h/+D/4P/e/97/3//f/9//3v/e/97/
3f/f/9//3//f/97/3v/f/9//3//f/+D/4P/g/+D/4P/f/+H/4f/h/+L/4f/i/+L/4v/g
/+D/4P/h/+H/4f/i/+L/4v/i/+L/4v/g/+D/4P/g/97/3v/e/97/4P/g/+D/4P/g/+H/
4f/h/97/3v/e/93/3v/d/93/3v/c/9z/3P/b/9r/2f/Z/9r/2f/Z/9r/2v/a/9r/2v/a
/9r/2f/Z/9n/1//Y/9j/2P/a/9r/2P/X/9f/2P/Z/9n/2P/X/9f/1//Z/9j/2P/Y/9X/
1f/V/9X/1P/U/9P/0v/T/9X/1v/W/9T/1P/T/9L/1P/U/9T/1f/V/9T/0//S/9T/1P/U
/9T/1v/U/9T/1P/W/9j/1v/U/9L/0//U/9X/1v/U/9P/0f/Q/9D/0P/Q/9D/z//P/8//
z//R/9H/0f/R/9D/0P/Q/9D/0P/Q/8//z//Q/9D/0f/R/9T/1P/V/9X/0//U/9X/1f/V
/9X/1f/U/9P/0v/Q/87/zP/M/8n/x//E/8T/w//D/8P/w//E/8T/w//D/8T/xP/F/8X/
xP/D/8X/xv/G/8f/yf/J/8n/yP/K/8r/yv/K/9D/0v/T/9P/1P/V/9f/1//Y/93/5P/t
//L/9v/6//j/9P/s/+L/2//W/9L/x/+z/5z/h/93/3L/ef98/3n/e/96/3r/ff+H/5H/
nf+u/7r/wf/F/8r/z//X/9z/5f/s//H/9//9/wIABQAHAAcACAAJAAkACQAKAAwADQAO
ABAADwAQABAAEAASABIAEgAUABQAEwATABMAFQAVABUAFQAYABkAGQAZABcAFwAXABcA
FQAWABYAFwAVABUAFQAWABkAGQAZABkAGgAaABkAGQAbABsAGwAbABwAHAAdAB4AHgAe
AB8AHwAdAB0AHwAfAB8AHwAfAB8AIAAgACAAIAAgACEAIwAlACUAJQAlACUAJQAlACQA
JAAkACQAJAAkACUAJQAlACUAJAAkACIAIgAfAB8AHwAdABwAGwAbABwAGgAaABoAGgAc
ABwAGgAaABsAHAAcABwAHAAbABsAGwAaABoAGgAaABwAGgAaABsAGwAaABkAGAAZABgA
GAAYABUAFQAVABUAFwAWABYAFAAUABUAFQAVABIAEgASABEAEwATABMAEwAUABQAFQAV
ABMAEwAUABQAFgAWABYAFQAVABUAFQAWABcAGAAYABgAFgAWABYAFwAVABUAFgAWABYA
FgAWABYAFAAUABQAFAAWABYAFgAWABYAFgAWABYAFgAXABcAFwAVABYAFwAXABYAFQAV
ABYAGAAYABgAFwAYABcAFwAYABYAFQAVABQAFgAWABYAFgAWABUAFQAVABMAFAAUABQA
FgAWABQAEwAVABYAFwAXABUAFQAWABcAFwAWABYAFgAVABUAFQAVABYAFgAVABQAFgAX
ABcAFgAYABgAFwAWABQAFAAUABUAFgAWABYAFgAUABQAFAAUABYAFAAUABQAFgAWABYA
FgAVABUAFQAWABgAFgAYABgAFgAVABQAFAAUABYAFgAWABgAFgAWABYAFgAWABUAFQAU
ABQAFgAWABYAFgAVABUAFQAVABcAFwAXABcAGAAYABgAGAAYABgAFwAXABgAGAAZABkA
GgAaABsAGwAbABwAHQAdAB0AHQAdABwAHQAcABoAGAAWABYAEwARAA4ADgANAA0ADwAP
ABAAEAANAA0ADgAOAA8ADwAOAA0ADQAOAA4ADwARABEAEQAQABIAEgASABIAEgASABMA
EwAUABUAFwAVABYAGQAeACMAJgAqACwALAAoACIAGAAPAAgABAD5/+X/zv+7/63/pv+r
/6r/p/+l/6D/mP+Z/6X/rf+z/77/yv/N/9H/2P/f/+n/8P/1//z/AQAHAAkADAAPABEA
EQASABEAEQARABIAFAAVABYAGAAXABgAGAAYABgAGAAYABoAGgAZABkAGQAZABkAGQAZ
ABoAGwAbABsAGwAbABsAGwAdAB4AHgAfAB0AHQAdAB4AHQAdAB0AHQAeAB4AHQAdAB8A
HwAfAB8AIQAgACAAIAAgACAAIQAhACEAIQAjACMAIQAhACEAIQAiACIAIgAiACMAIwAk
ACUAJQAlACUAJQAjACMAIgAiACIAIgAiACIAHwAfAB8AHwAjACQAIwAkACEAIQAhAB8A
HgAdAB0AHgAeAB4AHgAeAB4AHgAcABwAHwAgACAAIAAeAB0AHQAdAB4AHgAeAB4AHAAa
ABoAGwAcABwAHAAcABsAGgAaABoAGQAZABkAGQAZABgAGAAWABgAGQAZABkAGgAaABoA
GQAXABcAFwAXABYAFgAXABcAFgAVABUAFAAVABYAFwAXABUAFQAVABYAFwAYABgAGAAW
ABYAFgAXABcAFwAYABgAGAAYABgAGAAYABgAGAAYABgAGAAYABgAGAAYABgAGAAYABkA
GQAZABkAGgAbABsAGgAZABkAGgAaABoAGgAZABgAFwAXABgAGQAZABoAGgAYABgAGAAY
ABYAFQAVABUAFQAWABYAFgAWABYAFAATABUAFgAXABcAFQAVABYAFwAXABYAFgAWABcA
FwAXABcAFAAUABMAEgAUABUAFQAUABYAFgAVABQAFAAUABQAFQAWABYAFgAWABYAFgAW
ABYAFgAUABQAFAAWABYAFgAWABUAFQAVABYAFgAUABYAFgAWABUAFAAUABQAFgAWABYA
FAAUABQAFAAVABUAFAAUABYAFgAWABYAFQAVABUAFQAVABUAFQAVABQAFAAUABQAFgAW
ABUAFQAWABYAFwAXABgAGAAZABkAGgAcAB4AHwAdAB0AHQAcABoAGAAVABIAEQASABAA
DwAQABAADwAPABEAEQASABIAEQARABIAEgARABEAEAAPAA8AEAAQABEAEwATABMAEgAQ
ABAAEAAQABAAEAATABMAFAAVABcAFwAYAB8AJgApAC4ALgAsACgAIgAaAA4ACQAEAPr/
6f/T/77/sf+t/7L/tf+w/63/qf+k/6L/qf+v/7X/wf/M/9D/0f/V/+D/6//x//j//f8C
AAcADQARABIAEQATABMAFAAXABcAFwAYABgAFwAWABYAFwAYABgAGAAYABgAGAAaABwA
GwAbABsAGwAbABsAGwAcAB0AHQAdAB0AHQAdAB0AHQAeAB4AHwAfAB8AHwAgACMAIwAj
ACMAJAAkACMAIwAjACMAIwAjACMAIgAiACIAIgAiACMAIwAjACMAJQAlACUAJQAlACUA
JgAmACYAJgAlACUAJgAnACcAJwAnACcAJwAnACYAJgAmACYAJgAmACUAJQAlACUAJAAk
ACIAIgAhACEAIQAfACAAHwAfACAAIAAgACAAIAAeAB4AHAAcAB0AHgAeAB4AIAAfAB8A
HwAgACAAIAAgACAAHgAeAB8AIgAiACIAIgAfAB4AHgAeAB0AHQAdAB0AHQAcABwAGgAc
AB0AHQAdABoAGgAaABkAGwAbABsAGwAaABoAGwAbABsAGwAcABwAHgAeAB4AHQAbABsA
GQAaAA==
         </WaveFormData>
      </LeadData>
      <LeadData>
         <LeadByteCountTotal>10000</LeadByteCountTotal>
         <LeadTimeOffset>0</LeadTimeOffset>
         <LeadSampleCountTotal>5000</LeadSampleCountTotal>
         <LeadAmplitudeUnitsPerBit>4.88</LeadAmplitudeUnitsPerBit>
         <LeadAmplitudeUnits>��V</LeadAmplitudeUnits>
         <LeadHighLimit>2147483647</LeadHighLimit>
         <LeadLowLimit>268435456</LeadLowLimit>
         <LeadID>V2</LeadID>
         <LeadOffsetFirstSample>0</LeadOffsetFirstSample>
         <FirstSampleBaseline>0</FirstSampleBaseline>
         <LeadSampleSize>2</LeadSampleSize>
         <LeadOff>FALSE</LeadOff>
         <BaselineSway>FALSE</BaselineSway>
         <ExcessiveACNoise>FALSE</ExcessiveACNoise>
         <MuscleNoise>FALSE</MuscleNoise>
         <LeadDataCRC32>4139412723</LeadDataCRC32>
         <WaveFormData>
EAAQABAAEAAdACgAMwA+AF8AfgCdALwAwADCAMQAxgCuAJYAfgBmACEA3P+X/1L/Sv9C
/zr/Mv9F/1b/Z/94/4j/mP+o/7j/wv/M/9b/4P/l/+j/6//u//H/8v/z//T/9v/2//b/
9v/5//r/+//8//7//v/+//7//P/8//z//P/8//z//P/8//7//v/+//7/AAAAAAAAAAAC
AAIAAgACAAAAAAAAAAAAAQACAAMABAAGAAYABgAGAAgACAAIAAgACgAKAAoACgALAAwA
DQAOABAAEAAQABAAEwAUABUAFgAYABoAHAAeACEAIgAjACQAJwAoACkAKgArACwALQAu
ADIANAA2ADgAOQA6ADsAPAA8ADwAPAA8ADsAOgA5ADgANgA2ADYANgA1ADQAMwAyAC8A
LgAtACwAKQAoACcAJgAhAB4AGwAYABYAFAASABAADAAKAAgABgADAAIAAQAAAP3//P/7
//r/+P/4//j/+P/2//b/9v/2//X/9P/z//L/9P/0//T/9P/y//L/8v/y//H/8P/v/+7/
8P/w//D/8P/w//D/8P/w//L/8v/y//L/8v/y//L/8v/0//T/9P/0//T/9P/0//T/9v/2
//b/9v/0//T/9P/0//X/9v/3//j/9v/2//b/9v/4//j/+P/4//b/9v/2//b/9v/2//b/
9v/2//b/9v/2//X/9P/z//L/9P/0//T/9P/y//L/8v/y//L/8v/y//L/8v/y//L/8v/x
//D/7//u/+7/7v/u/+7/7P/s/+z/7P/s/+z/7P/s/+z/7P/s/+z/6v/q/+r/6v/q/+r/
6v/q/+r/6v/q/+r/6v/q/+r/6v/q/+r/6v/q/+j/6P/o/+j/6P/o/+j/6P/q/+r/6v/q
/+j/6P/o/+j/6P/o/+j/6P/n/+f/5//n/+f/5//n/+f/5f/l/+X/5f/n/+f/5//n/+b/
5v/m/+b/5v/m/+X/5f/p/+n/6f/q/+r/6//r/+v/6v/q/+r/6v/s/+3/7v/u/+//7//v
/+7/6//q/+n/5//m/+X/5f/l/+P/5f/l/+X/5P/j/+T/5v/n/+f/5//l/+T/5P/j/+P/
4//h/+H/4P/i/+H/4P/g/+D/4f/h/+H/4P/h/+X/5f/k/+b/6//z//j/9//7/wMACwAX
ACoASgBtAJYAugDGALcAqgCjAJQAhABsAEIADQC6/1L/H/8f/xv/Gf8v/0n/Wf9n/3v/
i/+Z/6X/sP+7/8T/zf/T/9j/2f/b/97/3v/f/+L/4//l/+X/5f/l/+X/6P/p/+r/7f/v
/+//8P/w//D/8P/v/+//7//x//L/8v/y//L/8v/x//H/8v/z//P/9f/1//X/9f/z//X/
9//3//X/9f/3//j/+P/4//b/9v/5//z//v8BAAEAAQACAAIAAwADAAUABQAEAAUABQAG
AAoADAAOABAAEAARABIAFQAXABoAHAAeAB8AHwAgACMAJwAoACsALQAtAC4ALwAvAC4A
MgA0ADUAMwAzADIAMQAxADAAMAAwAC4ALQAtAC0ALQAqACgAJwAlACQAIwAgAB4AHAAZ
ABUAEwAPAAwACgAIAAcABAABAP3/+v/3//f/9P/0//T/8v/w/+//7f/r/+r/6v/p/+j/
6f/o/+f/5//o/+j/5//n/+f/5v/l/+X/5//n/+f/5//l/+X/5f/m/+b/5f/l/+X/5P/k
/+T/4//l/+X/5f/l/+b/5//p/+r/5//m/+b/5v/p/+n/6f/p/+n/6f/p/+r/7P/u/+7/
7v/u/+//8P/w/+//7//v/+7/7v/u/+7/7v/r/+v/7P/t/+3/7f/t/+7/7P/r/+r/6f/o
/+f/5v/m/+T/5f/n/+n/5//n/+b/5f/i/+H/4f/i/+L/4v/i/+L/4f/g/+D/3//e/97/
3v/d/93/3f/d/93/2//Z/9n/2P/Y/9j/2P/X/9b/1v/W/9f/1f/V/9X/1P/U/9T/0//S
/9D/0P/Q/9D/0f/Q/8//zv/N/87/z//P/83/zf/N/83/yv/K/8v/y//K/8r/yv/J/8r/
yv/K/8j/xv/G/8b/xv/D/8P/w//D/8H/wf/B/8H/v/+//7//v/++/73/vP+7/7r/uv+6
/7r/uv+6/7n/uf+7/7v/u/+8/7r/u/+7/7v/vP+8/7z/vP+6/7v/vP+8/73/vf+9/7z/
uf+4/7f/tf+2/7X/tf+1/7f/uf+5/7n/uv+5/7r/vP++/73/vP+5/7z/vv+//8H/xf/D
/8P/wv/E/8X/xv/I/9D/0f/R/9P/1v/b/+H/4f/g/+L/5//n/+j/7f/x//X///8NACIA
RABvAJYAsgC0AKMAlACHAHgAZgBKACIA7/+c/zz/Cf8J/w//Ef8l/z3/T/9h/3P/g/+R
/5//rP+1/7z/w//L/87/0f/T/9b/1v/X/9r/2//d/9z/3f/e/9//3//f/9//4f/h/+H/
4v/i/+X/5v/m/+f/5f/n/+j/6P/p/+r/6//r/+n/6v/r/+v/7P/t/+7/7//u/+//8P/v
//H/8f/z//T/9v/2//T/9P/y//T/9f/3//r/+//9//7//////wEAAQACAAMAAwAEAAYA
CAAKAAwADgAPABAAEwATABYAGAAaABwAHQAfACMAIwAkACcAKQAqACwALgAvAC4AMgA0
ADUAMwAzADIAMQAyADAALwAuADAALwAvAC8ALQAqACgAJwAnACYAJQAiAB8AHgAcABkA
GQAVABIAEAAMAAsACAAFAAIAAAD+////+//6//n/9v/0//P/8f/v/+//8P/w//D/7//u
/+3/7f/u/+7/7f/t/+v/6v/p/+n/6//r/+v/6//p/+n/6f/q/+r/6f/p/+n/6v/q/+r/
6f/r/+v/6//r/+n/6f/q/+r/6v/q/+v/7P/v/+//7//v/+7/7f/s/+z/7P/u/+7/7v/u
/+//8P/w//D/7//u/+z/7//w//H/8v/x//H/8v/z//L/8f/w//D/8f/x//H/8f/y//H/
8P/w/+//7//w//H/7//v/+7/7f/t/+3/7v/w/+7/7v/u/+7/7f/s/+z/6//s/+z/7P/r
/+3/7f/t/+3/7f/r/+v/6v/q/+r/6v/p/+r/6v/q/+v/7f/t/+3/7P/t/+7/7v/u/+z/
7P/s/+z/7P/s/+z/7P/s/+z/7P/r/+v/6//r/+v/7P/s/+3/7f/t/+7/7//v/+7/7v/u
/+3/7f/t/+3/7f/v//H/8f/w/+7/7v/u/+7/6//r/+v/6//r/+v/6//r/+n/6f/p/+n/
6v/r/+z/7f/q/+r/6v/q/+r/6v/p/+n/7f/t/+3/7v/w//H/8f/x//T/9P/0//T/8v/z
//T/9P/0//X/9v/2//X/9P/z//H/7v/t/+3/7f/v//H/8f/x/+//7f/t/+7/7P/r/+r/
5//n/+j/6P/p/+v/6f/p/+j/5v/l/+T/5P/i/+P/5//p/+j/6f/p/+v/7v/y//f/+//8
////AwAJABMAIQA0AFQAfwCqAMgAzgDDALwAtwCqAJgAdgBMABUAuP9O/xf/Ff8X/xn/
Lf9H/1v/bf9//5X/pf+z/7z/xf/Q/9v/4f/i/+X/5//q/+r/6//u/+//8f/y//P/9P/1
//f/9//3//n/9//3//j/+P/4//j/9//3//n/+//8//z//f/+/////////wAAAQABAAEA
AQABAAEAAQADAAUABQAFAAUABwAIAAgACAAGAAYABgAIAAkACwALAAsADAAMAA4ADwAS
ABMAFAAVABUAFgAZABoAGwAcAB4AHwAgACMAJQAoACoALAAuAC8AMQA1ADgAOgA+AEEA
QABAAEAAPwBCAEYASABJAEkASQBIAEcASABGAEUARABCAEEAQQBBAEMAQAA+AD0APQA8
ADsAOAA3ADYANAAxAC0AKQAmACQAIgAhAB4AGwAYABYAFAAVABIAEgASABAADgANAAsA
CQAIAAgABwAGAAMAAgABAAEAAgACAAEAAQD///7//f/9/////////////v/9//z//P/9
//3//v////7//v/+//3///////////8BAAEAAgACAAIAAgADAAQABgAFAAQAAwADAAMA
AwAEAAIABAAEAAQABAAFAAYABgAHAAcABwAGAAcACAAJAAoABwAHAAgACQAHAAcABwAI
AAcABwAHAAcABgAFAAQABAACAAMABQAHAAUABQAEAAMAAgABAAEAAgACAAIAAgACAAAA
AAABAAEAAgACAAIAAQABAAEAAQABAAMAAQABAAAAAAAAAAAA//////7//f/9//3//f/9
//z//v/+//3//P/7//z//f/+//7//v/+//7//v/+//7//f/9//3//f/9//z//P/9//3/
/f/+///////+//7//v/9//v/+//7//v/+//7//v/+//7//z//P/8//z//P/5//n/+f/5
//v/+//7//v/+//7//v/+//5//n/+f/5//r/+v/6//r//P/8//v/+//9//3//f/+//7/
////////AgACAAIAAgACAAMABAAEAAMAAwADAAIA///+//3/+//7//v//P/9//v//f/9
//3/+//5//n/+v/6//n/+P/1//P/9P/0//X/9//1//X/9P/0//P/8v/y//L/8//z//X/
+P/7//3//f/+/wIABwAJAA4AFQAbACEAKwA5AFQAfAClAMoA4ADYAMsAyADBALIAmABw
ADwA7f+A/zL/Jf8p/yX/Mf9N/1//bf9//5P/o/+x/7//yv/V/+D/6//v//D/8//1//j/
+P/5//z//f///wAAAQACAAMABQAFAAUABwAHAAcACAAIAAoACgAJAAkACwANAA4ADgAO
AA4ADgANAAsADAANAA0ADgAPABAAEQARABMAFQAVABUAFQAXABgAFgAWABQAFAAWABgA
GQAbABkAGQAaABoAGgAbAB4AHwAgACEAIQAiACMAJAAlACYAKAApACoALQAvADIANAA2
ADcANwA4ADsAPQA+AEEAQwBBAEIAQwBDAEYASgBMAE0ATQBNAEwASwBKAEgARwBGAEYA
RQBFAEUARQBCAEAAPwA9ADwAOwA4ADUANAAyAC8AKwAnACQAIgAiACEAHgAbABcAFAAR
ABEADwAOAA0ACgAKAAkABwAFAAQABAADAAIAAQAAAP/////+//7//f/9//v/+v/5//n/
+f/5//n/+f/5//n/+f/6//r/+f/5//n/+P/4//j/9//4//n/+v/7//v/+//8//z/+//6
//r/+v/8//v/+v/5//r/+//8//7//P/+//7//v/8//3//v/+//////////7//v/+//7/
/v/9//3//v///////////wAAAAD///7//f/6//n/+P/4//r/+//9/////f/9//z/+//5
//f/9v/2//T/9P/0//T/8v/y//P/8//y//L/8v/x/+//7//v/+//7f/r/+v/6v/q/+r/
6v/p/+n/6P/n/+f/6f/p/+n/6P/o/+j/5//m/+b/5v/m/+b/5f/k/+P/4v/e/97/3v/d
/9//3//f/9//3P/c/93/3f/b/9z/3f/d/9r/2v/a/9n/2//b/9v/2f/a/9j/2P/Y/9j/
1//X/9f/1//V/9X/1f/V/9P/0//T/9P/0f/R/9H/0f/Q/9D/0P/Q/8//zv/M/8v/zf/N
/83/zv/M/83/zf/N/8z/zP/M/8z/yv/L/8z/zP/I/8f/xv/E/8H/wP+//73/uv+5/7n/
uf+4/7n/uP+3/7P/sf+x/7L/sv+x/7D/rf+s/6z/q/+r/7D/r/+w/7D/sP+v/67/rv+w
/7P/t/+3/7j/vf+//8H/yP/Q/9X/3f/m/+3/8/8BAA8AHQA2AFwAgwCoAMIAvgCpAJwA
kwCEAHIAUgAmAOv/jv80/xP/Gf8b/x//N/9P/1//b/97/4n/mf+p/7T/vf/I/9P/2f/e
/+P/5f/o/+j/6//u/+//8f/1//f/+f/7//3//f/9/////////wAAAAABAAIAAgADAAEA
AwAEAAQABwAIAAkACQAGAAYABgAFAAgACQAKAAsACQALAA0ADQALAAsADQAOABAAEAAO
AA4ADgAQABEAEwATABMAFAAUABQAFQAYABkAGgAbABsAHAAgACIAJAAmACgAKQAqAC0A
LwAyADQANgA4ADkAOwA/AEEAQgBFAEcASQBKAEsASwBKAE4AUABRAFMAUwBSAFEAUQBQ
AFAAUABOAE0ATQBNAE4ATABLAEsASABGAEQAQAA/AD4APAA5ADkANQAyADAALgAtACoA
JwAlACIAHwAfAB0AHAAbABgAGAAXABUAEwARABIAEgASABEAEAAPAA8AEAAQAA8ADwAQ
ABAAEAARAA8ADwAPAA8AEQARABEAEgAQAA8ADwAPAA4ADgAOAA0ADQANAA0ADQAPAA8A
EAAQABEAEAAQABAAEQARABEAEQATABMAEwAUABEAEgARABAADwAPAA8ADgAOAA0ADAAK
AAgACAAIAAgABwAHAAgACQAJAAkACQAKAAsACwALAAsACwALAAsADAAMAA0ADwARABEA
EQAQAA8AEAAPAA8AEAAQABAAEAAQABAAEAARABEAEgASABIAEQATABMAEwATABUAEwAT
ABIAFAAUABQAEwATABIAEQARABEAEQARABAAEAAQAA8ADgAOAA4ADgAOAA4ADgAOAA4A
DQAOAA8ADwAPAA8ADwAPAA4ADgAPAA8ADQAOAA8ADwAMAA4ADgANAAwACgAKAAoACgAJ
AAkACQAJAAkACQAJAAkACQAJAAkACQAHAAcABwAHAAYABgAGAAYABgAGAAUABQAHAAcA
BwAIAAoACwALAAsADAAMAAwADAALAAsACwAKAAkACQAJAAgABgAEAAIA///+//3//f/9
//3//////////f/7//v//P/6//n/+P/1//X/9v/2//f/9//1//X/9P/y//H/8P/w/+z/
7f/v//H/8v/z//X/+f/4//j/+////wIAAwAHAA0AFwAjADYAUgB5AKIAyADSAMcAvAC3
AKwAmgB8AFQAIQDS/2j/H/8V/xv/Gf8p/0P/V/9n/3v/jf+d/63/uv/D/8z/1f/d/+L/
5f/n/+r/6v/t//D/8f/z//L/8//0//X/9f/1//X/9//5//n/+v/6//r/+v/5//n/+v/9
////AAAAAAAAAAD/////AAABAAEAAwADAAMAAwACAAMABAADAAQABQAIAAoACgAKAAgA
CAAIAAoACwANAA0ADQAOAA4ADwAPABEAEQATABUAFgAYABsAHAAdAB4AIAAhACIAJQAl
ACgAKgAsAC0ALQAuADEAMwA0ADcAOQA5ADoAOwA7ADwAQABCAEMAQwBDAEIAQQBBAEAA
QABAAEIAQQBBAEEAPwA8ADoAOQA3ADYANQAyADEAMAAuACsAKQAlACIAIAAdABsAFwAT
ABIAEAAOAA8ADQAMAAsACAAGAAUAAwABAP7//v/9//z//f/8//v/+//6//r/+f/5//j/
+P/4//n/9//3//f/9//5//n/+f/6//j/9//3//f/+P/4//j/9//3//f/9//3//n/+f/6
//r/+//6//r/+v/9//3//f/9/////////wAAAAACAAIAAgAAAAEAAgACAAMAAwADAAIA
BAAEAAQABAABAAEAAgADAAMAAwADAAQAAwADAAMAAwACAAEAAAAAAAAAAQADAAUABAAD
AAEA///+//3//f/+/wAAAAAAAAAA///+//7//f/+//7//v/9//v/+//7//v//P/7//z/
/P/8//z//P/7//r/+v/6//v/+//7//v/+v/8//z/+//6//r/+v/6//r//P/8//z//P/6
//r/+v/5//n/+f/5//n/+v/6//v/+//5//r/+//7//r/+v/6//n/9//3//f/9//5//n/
+P/4//j/+P/4//X/9f/1//X/9v/3//j/+f/1//X/9f/1//b/9//4//n/9v/2//b/9v/2
//b/9f/1//n/+f/5//r/+v/7//v/+//8//z//P/8//3///8BAAIA/////////v/9//z/
+//5//j/9//3//f/+f/7//v/+//5//f/9//4//b/9f/0//H/8f/y//L/8//1//P/8//y
//L/8f/w//D/8P/x/+//7//y//X/9f/3//j/+v///wUABgAJABEAGwAnADUATABuAJkA
xADaANQAyQDEAL8AsgCYAHAAPgD1/4r/Lv8Z/x3/F/8f/zn/Uf9f/3H/hf+X/6X/s/++
/8n/1P/d/+H/5P/m/+f/6f/o/+f/6v/r/+3/8P/x//L/8//z//P/8//1//f/9//4//j/
+P/4//f/9//5//v//P/8//3//v///////v/+//7//f//////////////AQADAAMABQAF
AAcACAAIAAgABgAGAAYACAAJAAsACQAJAAoACgALAAsADQANAA4ADwAPABAAFAAWABgA
GgAbABsAGwAdAB8AIgAkACYAJQAlACYAKQAsAC4AMgA1ADcAOAA5ADkANwA6ADsAOwA9
AD0APAA7ADsAOgA6ADoAOgA5ADkAOQA7ADgANgA1ADMAMgAxAC4ALQAsACoAJwAjAB8A
HAAaABYAFQASAA8ADgAMAAoACwAHAAYABQACAP7//f/7//n/+P/4//f/9v/1//T/8//z
//b/9v/1//X/8//y//H/8f/v/+//7//v/+//7//v//D/8P/v/+//7//u/+7/7v/t/+7/
7//w//H/8f/x//L/8v/y//L/8//0//f/9//3//f/9//3//f/+P/5//z//f/+//z//f/+
//7//////////v/+//7//v/+//7///8BAAMAAwADAAMABAAFAAUABQAFAAIAAQAAAAAA
AQADAAYACQAHAAcABgAFAAQAAwADAAQABAAEAAQABAAEAAQABQAFAAQABAAEAAMAAwAD
AAMAAwABAP/////+/wAAAAAAAP///f/8//v/+//7//v/+//6//r/+v/5//j/9v/2//b/
9v/2//b/9v/2//L/8v/y//H/8f/x//H/8f/w//D/8f/x/+3/7v/u/+7/7v/u/+v/6//r
/+v/6//r/+v/6//n/+f/5//n/+X/5f/l/+X/5P/k/+T/5P/m/+b/5f/l/+X/5f/l/+b/
5v/n/+f/5//m/+b/5v/m/+T/5f/m/+b/5f/l/+X/5P/l/+T/4//h/+D/3//f/9//3//h
/+H/4f/d/9v/2//c/93/3f/d/9v/2f/a/9r/2//b/9n/2f/Y/9r/2f/Y/9j/2P/X/9n/
2//e/9//3//f/+D/5P/p/+//9P/1//v/AwALABcAKgBIAHEAnAC+AMYAtwCuAKcAnACI
AGgAPAABAKL/PP8P/xP/E/8P/yP/Pf9P/1//cf+B/43/nf+o/7P/vP/F/8v/zv/P/9H/
1P/U/9X/2P/Z/9v/3P/d/97/3//g/9//3v/f/+H/4f/i/+L/4v/i/+H/4f/h/+P/5P/k
/+P/5P/l/+X/5f/m/+f/5//n/+f/5//n/+f/6f/r/+v/6v/p/+r/6v/s/+z/6v/q/+r/
7P/t/+//7//v//D/8P/w//H/9P/1//b/9//3//j/+f/6//v//P8AAAEAAgAFAAYACAAJ
AAoACwALAAwADwAQABAAEgATABUAFgAXABcAFgAaABwAHQAdAB0AHAAbAB0AHAAcABwA
GgAZABkAGQAbABgAFgAVABMAEgARAA4ADAAKAAcAAwABAP3/+v/4//b/9f/y/+//7f/q
/+f/5//m/+b/5v/k/+L/4f/f/93/2v/a/9n/2P/Z/9j/1//X/9j/2P/X/9f/1//W/9X/
1f/V/9X/1f/V/9P/0//T/9T/0v/R/9H/0f/U/9T/1P/T/9X/1f/V/9X/1f/V/9b/1v/X
/9b/1v/W/9f/1//X/9f/1//X/9f/2P/W/9j/2P/Y/9b/1//Y/9j/2f/Z/9n/2P/a/9r/
2v/a/9f/1//Y/9n/1//X/9f/2P/Y/9f/1v/V/9b/1f/U/9T/0//T/9T/1f/U/9P/0f/P
/8//z//Q/9L/0f/Q/8//zv/O/87/z//P/87/zv/O/83/zf/N/83/zf/P/83/zf/M/8r/
yv/K/8n/yf/I/8f/x//I/8n/yv/K/8j/yP/H/8b/xv/G/8b/xv/H/8b/xf/E/8P/xP/F
/8X/xf/F/8X/xf/I/8j/x//F/8T/xv/G/8b/xv/E/8P/wv/B/8H/wf/B/8H/v/+//7//
v//B/8H/wf/B/8D/wP/A/8D/wP/A/7//v//B/8H/wf/C/8T/xf/F/8X/xP/E/8T/xP/E
/8X/xv/G/8X/xf/F/8T/wf/A/7//vf+8/7v/u/+7/73/v/+//7//u/+5/7n/uv+8/7v/
uv+3/7n/uv+6/7v/vf+7/7v/uv+8/7v/uv+6/8D/wf/B/8H/wv/F/8n/y//M/87/1f/b
/97/4f/n/+//+f8HABwAPgBpAJIArgCwAJ8AkgCLAH4AbgBOACYA8f+a/zz/E/8X/xf/
G/8x/03/Yf9x/4P/lf+j/7H/vv/L/9T/3//n/+r/7//x//T/9P/3//r/+//9////AQAD
AAUABQAFAAUABwAJAAkACgAKAAwADAALAAsACwANAA4ADgARABIAEwATABEAEgATABMA
EwATABMAEwARABMAFQAVABUAFQAXABgAGAAYABYAFgAXABoAHAAfAB8AHwAgACAAIgAj
ACYAJwAoACkAKQAqAC0ALgAvADAAMAAxADIANQA5ADwAPgBAAEMAQwBEAEcASQBKAE0A
TwBRAFIAUwBTAFIAVgBYAFkAWQBZAFgAVwBYAFYAVQBUAFQAUwBTAFMAUQBOAEwASwBL
AEoASQBGAEUARABCAD8AOwA3ADQAMgAwAC8ALAApACcAJAAhACEAHQAcABsAGAAWABUA
EwARABAAEAAPAA4ADgAOAA4ADwAPAA4ADAALAAsACgAJAAkACQAJAAkACQAJAAkACQAK
AAwACwALAAsACgAKAAoACQALAAsACwALAAsACwAMAAwADQAMAAwADAAPAA8ADwAPAA8A
DwAPABAADgAQABAAEAAQABEAEgASABEAEQARABAAEgASABIAEgARABEAEgATABEAEQAR
ABIAEwATABMAEwASABEAEAAQAA8ADwAQABEADwAPAA4ADQAOAA0ADQAOAAwADAAMAAwA
CgAKAAsACwAKAAoACgAJAAkACQAJAAkACwAJAAkACAAIAAgACAAHAAYABgAGAAcABwAH
AAcABgAIAAgABwAGAAYABgAGAAYABgAGAAYABgAGAAYABgAFAAUABQAFAAUABAAEAAUA
BQADAAQABQAFAAQABAAEAAMAAwADAAMAAwADAAMAAwADAAMABAACAAIAAgACAAMAAwAD
AAMAAwADAAMAAwABAAEAAQABAAMAAwADAAMAAwAEAAUABgAGAAYABQAFAAcABwAHAAgA
CAAJAAkACQAKAAoACgAKAAoACwAMAAwADQANAA0ADAALAAoACQAHAAYABQAFAAUABQAH
AAcABwAFAAMAAwAEAAYABQAEAAEA//8AAAAAAQADAAEAAQAAAAIAAQAAAAAAAAD//wEA
AQACAAUABwAHAAgACgANABEAFAAVABsAIwAtADkATgBsAJUAwADgAOgA3QDWAM0AwgCw
AI4AYgApAM7/ZP8p/yf/Kf8p/z//Wf9r/33/kf+l/7X/w//O/9n/4v/p/+//9P/1//f/
+v/6//n//P/9////AgADAAQABQAHAAcABwAJAAkACQAKAAoACgAKAAkACQAJAAsADAAM
AAsADAANAA0ADwAQABEAEQATABMAEwATABEAEwAVABUAEwATABUAFgAYABgAFgAWABgA
GgAbAB0AHQAdAB4AHgAeAB8AIgAjACQAJQAlACYAJwAoACkAKgAsAC0ALgAxADEANAA2
ADgAOwA7ADwAPwA/AEAAQwBFAEcASABJAEkASQBMAE0ATQBQAFEAUQBRAFIAUABPAE4A
TgBNAE0ATQBNAEoASABHAEcARgBFAEIAQQBAAD4AOwA5ADUAMgAwACwAKwAoACUAIQAe
ABsAGwAYABgAGAAWABIAEQAPAA0ADAAMAAsACgAJAAgABwAHAAcABgAEAAMAAwAEAAUA
BwAGAAUABAADAAMAAwADAAQAAwABAAAA//8CAAIAAgABAAEAAQABAAEAAwADAAQABAAD
AAIAAgACAAUABQAFAAUABQAFAAUABgAEAAYABgAGAAYABwAIAAgABwAHAAcABgAIAAgA
CAAIAAcABwAIAAkABwAHAAcACAAHAAcABwAHAAgABwAGAAYABAAFAAcACQAIAAcABQAD
AAIAAQABAAIAAgACAAIAAgACAAIAAwADAAIAAgACAAEAAQABAAEAAQABAP/////+/wAA
AAAAAP/////+//3//f/////////+//z//P/7//r/+f/6//v//P/8//z//P/8//z//P/8
//v/+f/5//n/+f/6//r/+//7//n/+v/7//v/+v/6//r/+f/5//n/+f/5//v/+//7//r/
+P/4//j/+P/5//n/+f/5//n/+f/5//n/+f/5//n/+f/5//n/+f/5//j/+P/4//j/+v/6
//n/+f/7//v/+//8//z//f/9//3/AAAAAAAAAAACAAMABAAEAAIAAQAAAP7////+//3/
+//7//v//P/9//3//////////f/7//v//P/8//v/+v/3//f/+P/4//n/+f/3//f/9v/2
//X/9P/0//T/9f/3//n/+v/9//3//f8AAAgACwANABAAEwAbACUAMQBDAGAAhgCzANgA
5gDcANUA1ADLALoAnABuAC4A0f9m/yr/Jf8l/yH/M/9N/13/a/99/5P/qf+5/8P/0P/Z
/+L/6f/t/+7/7//x//T/9P/3//r/+//9//3//f/9//3/////////AQABAAEAAgACAAMA
BAAEAAUABQAHAAgACAAJAAoACwALAAsADAANAA0ACwALAAsACwANAA8AEQARABMAEwAV
ABYAFgAWABQAFAAUABYAFwAZABkAGQAaABoAGwAbAB0AHQAgACEAIQAiACMAJAAlACYA
KgArACwALwAvADIANAA2ADcANwA4ADsAPQA+AEEAQwBDAEQARQBFAEQASABKAEsASwBL
AEoASQBKAEgARwBGAEYARQBFAEUARQBCAEAAPwA9ADwAOwA4ADcANgA0ADEAMQAtACoA
KAAmACUAIgAfABsAGAAVABUAFgAWABYAFAARAA8ADAAJAAgACAAHAAYABQAEAAMAAwAE
AAQAAwADAAEAAAD///////////////////////8AAAAA////////AAAAAAAA////////
/////w==
         </WaveFormData>
      </LeadData>
      <LeadData>
         <LeadByteCountTotal>10000</LeadByteCountTotal>
         <LeadTimeOffset>0</LeadTimeOffset>
         <LeadSampleCountTotal>5000</LeadSampleCountTotal>
         <LeadAmplitudeUnitsPerBit>4.88</LeadAmplitudeUnitsPerBit>
         <LeadAmplitudeUnits>��V</LeadAmplitudeUnits>
         <LeadHighLimit>2147483647</LeadHighLimit>
         <LeadLowLimit>268435456</LeadLowLimit>
         <LeadID>V3</LeadID>
         <LeadOffsetFirstSample>0</LeadOffsetFirstSample>
         <FirstSampleBaseline>0</FirstSampleBaseline>
         <LeadSampleSize>2</LeadSampleSize>
         <LeadOff>FALSE</LeadOff>
         <BaselineSway>FALSE</BaselineSway>
         <ExcessiveACNoise>FALSE</ExcessiveACNoise>
         <MuscleNoise>FALSE</MuscleNoise>
         <LeadDataCRC32>395901449</LeadDataCRC32>
         <WaveFormData>
/v/+//7//v8QACAAMABAAG0AmgDHAPQAFQE0AVMBcgFbAUYBMQEcAbsAWgD5/5j/hf9y
/1//TP9V/17/Z/9w/4D/jv+c/6r/tP+8/8T/zP/Q/9L/1P/W/9n/2v/b/9z/3v/e/97/
3v/h/+L/4//k/+b/5v/m/+b/5P/k/+T/5P/k/+T/5P/k/+X/5v/n/+j/6v/q/+r/6v/q
/+r/6v/q/+j/6P/o/+j/6f/q/+v/7P/s/+z/7P/s/+7/7v/u/+7/8P/w//D/8P/x//L/
8//0//b/9v/2//b/9//4//n/+v/9//7///8AAAMABAAFAAYABwAIAAkACgALAAwADQAO
ABIAFAAWABgAGgAaABoAGgAaABoAGgAaABkAGAAXABYAFAAUABQAFAATABIAEQAQAA8A
DgANAAwACwAKAAkACAAEAAIAAAD+//v/+v/5//j/9f/0//P/8v/x//D/7//u/+v/6v/p
/+j/5//m/+X/5P/k/+T/5P/k/+P/4v/h/+D/4P/g/+D/4P/g/+D/4P/g/9//3v/d/9z/
3v/e/97/3v/g/+D/4P/g/+L/4v/i/+L/5P/k/+T/5P/m/+b/5v/m/+b/5v/m/+b/5//o
/+n/6v/q/+r/6v/q/+v/7P/t/+7/7P/s/+z/7P/u/+7/7v/u/+7/7v/u/+7/8P/w//D/
8P/u/+7/7v/u/+z/7P/s/+z/7P/s/+z/7P/u/+7/7v/u/+z/7P/s/+z/6v/q/+r/6v/o
/+j/6P/o/+r/6v/q/+r/6f/o/+f/5v/o/+j/6P/o/+b/5v/m/+b/5P/k/+T/5P/m/+b/
5v/m/+b/5v/m/+b/5P/k/+T/5P/k/+T/5P/k/+T/5P/k/+T/5P/k/+T/5P/m/+b/5v/m
/+T/5P/k/+T/4v/i/+L/4v/k/+L/4v/i/+L/4v/j/+P/4//i/+L/4v/k/+T/5P/k/+P/
4//j/+P/4//j/+P/4//n/+f/5//p/+n/6f/q/+r/6f/p/+n/6f/s/+3/7//w//L/8v/y
//H/8P/u/+3/7P/r/+v/6v/q/+n/6v/q/+r/6v/p/+j/6P/p/+n/6f/n/+X/5v/m/+b/
5v/k/+T/4v/j/+P/4//j/+H/4//k/+L/4P/j/+f/6f/p/+n/7f/z//b/9//8/wcAFgAr
AEgAcACgANkAGgFLAV4BcQGIAZABhgFiASIBygBNALj/Zf9Z/1D/Rf9Q/2L/af9x/3//
kv+i/6z/tf+//8j/0P/X/9v/3P/f/9//4P/h/+L/4//k/+T/5P/k/+T/5//p/+v/7f/w
//D/8P/w//D/8P/w//H/8//0//T/9P/y//L/8//z//T/9f/2//f/9v/3//j/+f/3//f/
+P/5//j/+P/4//j/+P/4//j/+P/5//z///8AAP//AAACAAMAAgADAAQABgAHAAcABwAH
AAkACwANAA4AEAAQABIAFQAWABgAGgAbABwAHAAdACAAJAAkACcAKQAqACsALAAuADAA
MgA0ADQAMgAyADEAMQAwADAAMAAwAC8ALQAtAC4ALgAsACsAKwApACcAJQAlACIAIAAc
ABgAFQATABIAEgAOAAsACgAJAAgABQACAAEA///+//3/+//7//n/+f/4//X/9P/0//X/
9f/z//P/8//x//D/8P/w//D/7//v/+//8f/x/+//7//v/+//7//v//D/8P/x//H/7//v
//D/8P/u/+//7//w//H/8v/z//T/9P/z//L/8//0//T/9f/4//f/9//4//n/+//8//z/
/f///////v/+//3//////wEAAQAAAAAAAAD///7//v8AAAEAAQABAAAA/v/+//3//f/8
//v/+//7//r/+v/7//v/+//7//n/+P/2//b/9v/2//b/9v/1//X/9f/0//L/8f/z//P/
8v/y//D/8P/w//D/7//t/+3/7P/r/+v/6//r/+v/6//r/+r/6P/o/+f/5//o/+f/5//l
/+X/5f/l/+X/5f/k/+P/4//j/+P/4//j/+L/4v/i/+L/4P/g/+D/3//e/97/3f/c/97/
3//f/9z/2v/a/9r/2v/a/9j/2P/Y/9f/1v/W/9X/0//S/9L/0v/S/9L/0v/S/9L/0f/Q
/8//zf/N/83/zf/P/8//z//R/9H/0f/S/9L/0//T/9P/0//U/9P/0//S/9T/1P/U/9P/
0v/Q/8//zv/N/83/zP/M/8//0P/Q/9D/z//P/8//0P/R/9H/0f/P/9D/0v/T/9T/1//W
/9f/1v/Y/9n/2v/b/+P/5f/k/+b/6v/v//P/8//z//P/9//3//b/+/8AAAkAGAAvAFAA
fACyAO0AKAFRAWIBcQGEAYwBgAFaARoBwgBDALD/W/9R/07/Q/9O/17/af91/4f/mP+k
/7D/u//F/8z/0v/X/9n/2v/d/93/3v/g/+L/5P/m/+j/6P/o/+j/6f/p/+n/6f/q/+r/
6v/q/+v/7P/t/+//8P/w/+//7v/w//D/8f/x/+//7//v/+//8v/z//T/9f/0//P/8//z
//T/9P/0//T/9f/2//f/+P/3//j/+f/4//n/+v/8//3//f/9//3//v8BAAEAAQABAAQA
BQAGAAYACAAIAAoADQAPABAAEQARABMAFAAWABoAGgAaAB0AHwAgACEAIgAkACUAKAAr
ACwAKgAqACkAKQAnACYAJQAkACQAIwAkACYAJAAiACEAIQAdABsAGQAZABkAGAAVABIA
DwANAAwADAAJAAUAAwABAAAA/f/6//n/9f/0//P/8f/v/+3/7f/s/+3/7P/s/+3/7P/p
/+j/5//p/+j/6P/o/+b/5f/l/+X/5//n/+X/5f/l/+X/5f/l/+T/5P/l/+X/4//j/+T/
5P/k/+X/5f/m/+T/5P/k/+T/5f/l/+X/5//p/+j/6P/q/+r/6f/p/+n/6//s/+z/7f/t
/+3/7P/s/+z/7f/s/+3/7v/u/+//8P/x//D/8P/y//H/8f/x//D/8v/y//H/8f/y//H/
8f/x/+//8P/y//P/8f/x/+//7v/w//D/8P/w/+7/7v/t/+3/7P/s/+v/6//t/+3/7P/s
/+7/7v/u/+7/7f/r/+v/6v/r/+v/6//r/+3/7f/t/+z/7v/u/+3/7f/u/+3/7f/r/+v/
6//r/+v/7P/s/+z/7f/s/+v/6v/p/+n/6v/r/+z/7v/u/+7/7f/r/+z/7P/s/+7/7f/t
/+z/7v/u/+7/7v/w//H/8f/y//D/8P/w//D/8P/u/+7/7v/s/+z/7f/t/+n/6P/o/+j/
6f/q/+v/7P/r/+v/6//r/+v/6//r/+v/7//v/+//8f/z//P/9P/0//X/9f/1//X/9f/1
//b/9v/3//j/+f/5//r/+P/3//b/8//z//L/8v/1//b/9v/2//L/8f/w//D/7v/t/+z/
6f/p/+r/6v/q/+7/7P/s/+r/6P/n/+b/5f/h/+P/5v/o/+j/5//p/+v/7f/v//P/9f/2
//n/AAALABoAMQBMAHIAqADjACABRwFeAXUBjgGYAYgBXAEaAcIAQQCu/13/U/9O/0H/
Sv9c/2f/cf+D/5b/pv+w/7n/wf/M/9b/2f/b/93/3//e/97/4f/i/+P/5P/m/+b/5v/m
/+j/6f/q/+v/6v/q/+r/6v/q/+r/6v/r/+3/7v/u/+7/8P/w//H/8f/x//H/8f/x//D/
8f/y//P/8//z//T/9f/0//T/9P/0//T/9P/0//T/8v/0//b/9v/2//b/9//3//r/+//8
//7///////////8BAAMABQAGAAgACAAKAA0ADwAQABEAEQASABIAEwAWABkAGgAeACEA
HwAfAB8AIAAhACQAJwAoACgAKAAnACcAJwAmACUAJAAjACEAIQAiACIAIAAfAB8AHwAd
ABsAGwAZABgAFQASAA0ACwAKAAoACAAFAAQAAwACAP///P/7//v/+v/5//f/9f/z//P/
8v/v/+7/7v/v/+7/6//q/+n/6f/o/+j/6P/m/+X/5f/l/+f/5//l/+X/4//j/+P/4//j
/+T/5v/n/+X/5f/m/+b/5v/n/+f/6P/o/+j/6P/o/+v/6//r/+3/7f/s/+z/7v/t/+3/
7v/v/+//8P/w//H/8f/x//D/8P/z//X/9f/3//n/+P/4//j/9f/0//T/9v/1//X/9f/0
//b/9v/1//X/9P/z//P/8//y//L/8//z//H/8f/v/+7/7v/u/+7/7v/w//D/7//v/+//
7v/s/+v/7P/t/+3/7v/u/+7/7v/u/+//7f/t/+z/7f/t/+3/7f/r/+v/6//q/+z/7P/r
/+v/7P/r/+v/6f/r/+v/6//r/+v/6v/p/+n/6f/p/+n/6f/q/+r/6v/q/+r/6v/q/+n/
6//s/+z/7P/s/+v/6//q/+r/6v/q/+r/6v/r/+v/6v/q/+r/6v/q/+r/6v/q/+j/6P/o
/+r/6v/r/+v/6//q/+r/6v/p/+j/5//m/+f/5//n/+f/6P/p/+r/6//t/+3/7f/v/+//
7//w//D/8//z//P/8//1//X/9v/2//b/9v/2//X/8//w/+7/7P/s/+3/7f/u/+//8P/w
//D/7v/t/+z/7P/q/+n/6P/l/+X/5v/m/+b/6P/m/+b/5P/h/+H/4f/h/+H/4f/i/+b/
6P/p/+3/7f/t//H/8//1//r/AQAKABUAJgA9AGAAkADEAP8ANgFRAWABfQGSAY4BbgEy
AeAAbADZ/27/Vf9T/0T/R/9W/2D/Zf91/4f/lv+i/7D/u//D/87/1v/Z/9n/3P/f/9//
4P/f/+D/4f/i/+T/5P/k/+T/6P/p/+r/6//s/+z/7P/s/+7/7v/u/+//7//w//D/8P/w
//D/8f/x//H/8f/x//H/9P/1//b/9//3//f/+P/5//r/+v/6//r/+v/6//r/+v/4//r/
/P/8//r/+v/7//v//P/9//7/AAABAAEAAQABAAIAAwAEAAQACAAIAAoADQAOABAAEgAT
ABQAFAAVABgAGgAaAB0AHwAfAB8AHwAgACUAKAArACwAKgAqACkAKQAnACYAJQAkACMA
IQAhACIAIgAgAB8AHwAdABsAGQAZABkAGAAVABIAEQAPAA4ADgAMAAkACAAHAAIA///8
//v/+f/4//f/9f/1//P/8//y//H/8P/w//H/7//t/+3/7f/r/+r/6v/q/+j/5//n/+f/
6f/p/+f/5//p/+n/6f/p/+b/5v/n/+f/5//n/+j/6P/o/+n/6f/q/+z/7P/s/+z/6//r
/+v/7f/r/+r/6v/s/+//7//w//H/8//0//T/9f/1//X/9P/0//P/9f/1//f/9//2//b/
9v/3//b/9v/4//n/+f/5//j/+P/4//f/9//1//P/8v/x//P/9P/2//f/9//3//X/9P/y
//L/8v/y//D/8P/v/+//8P/w/+//7//v/+//7v/u/+z/7P/s/+z/6//p/+n/6P/n/+f/
5//n/+f/5//n/+b/6P/o/+f/5//o/+f/5//l/+X/5f/l/+X/4//i/+H/4f/f/9//3//f
/+D/4P/g/+D/3v/e/97/3f/b/9z/3P/c/9z/2//b/9r/3P/c/9z/2v/a/9r/2v/a/9r/
2v/Y/9j/2P/W/9b/1//X/9X/1P/U/9T/0v/S/9L/0v/T/9P/0//T/9H/0f/R/9H/0f/R
/9H/0//T/9P/1P/U/9T/0//S/9H/0f/R/9L/0v/R/9D/z//N/8z/yv/J/8j/xv/F/8P/
wv/C/8L/wf/A/77/vf+8/7z/uv+5/7j/tf+z/7T/tP+0/7f/tv+3/7b/tf+1/7X/tf+3
/7n/vv/A/8D/xf/J/8n/z//V/9v/4f/s//H/+v8JACAAOQBcAI4AwgD9ADYBVwFkAXcB
igGOAXwBTAEGAaQAGQCQ/1v/W/9S/0v/Wv9s/3P/e/+J/5j/pv+0/8H/yf/Q/9r/4f/n
/+r/7f/t/+7/8f/y//P/9P/4//r//P/+/wIAAwAEAAUABgAGAAYABgAIAAgACAAJAAkA
CgAKAAoACwAMAA4ADwAMAAsACgAJAAsADQAPABEADwAPABAAEQASABIAEgASABQAFAAU
ABQAEgAUABYAFgAWABYAFwAXABYAFwAYABoAHQAdAB0AHQAhACMAJQAmACYAJgAoACsA
LAAuADAAMQA1ADYAOAA8AD4APgBBAEMARABFAEYASABKAEwATgBOAFAAUABPAE8ATgBO
AE4ATgBLAEkASQBKAEsASgBKAEsASABFAEIAQQBBAEAAPQA6ADcANQA0ADQAMgAvAC4A
LQAoACUAIgAhAB8AHgAdABsAGwAZABkAGAAXABYAFgAXABUAEwATABMAEwASABIAEgAR
ABEAEgATABEAEQAPAA8AEQARABEAEQAQABAAEQARABAADwAPAA4ADAANAA0ADgAQABAA
EAAQAA8ADwAPABEAEQAQABAAEgAVABUAFgAXABUAFAASABEAEQARABAAEAAQABEAEAAR
ABAADgANAAwADQAMAAwADgANAA0ADQAMAA4ADgANAA0ADQANAA4ADwAPABAAEgATABEA
EQAPAA4AEAAQABAAEAASABIAEQARABIAEgARABEAEQARABAAEAASABIAEgASABMAEQAR
ABAAEgATABQAFQATABMAEwASABIAEgARABEAEgARABEADwAPAA8ADwAPABAAEAAQABEA
EQARABEAEQAQABAAEAAQABAAEAAQAA8ADwAQABAAEAAMAA0ADwAQAA4ADQAMAAsACgAK
AAgACAAIAAgACAAJAAkACAAIAAkACgAIAAgACAAIAAcABwAHAAcABQAFAAUABQAHAAcA
BwAJAAsACwAMAAwACwALAAsACwALAAsADAAMAAwADAAMAAsACQAGAAQAAgABAAEAAAAA
AP//AAAAAAAA/v/9//z//P/6//n/+P/1//X/9v/2//b/9v/0//T/8v/v/+//7//v/+v/
6//u//D/8P/x//X/9//3//f/9//5//z//f8CAAkAGAArAEYAbACcANcAFAFDAVwBcQGK
AZoBlAFwATIB4ABtANj/af9R/1L/Rf9I/1r/Y/9r/33/kP+e/6z/t/+9/8T/0P/X/9v/
3P/f/9//4P/h/+L/4//k/+b/5v/m/+b/5v/n/+j/6f/q/+r/6v/q/+z/7P/s/+3/7//w
//D/8P/u/+7/7//v//H/8f/x//H/8v/z//T/9f/0//P/8//z//b/9v/2//b/9v/2//b/
9v/2//j/+v/6//j/+P/5//n/+v/7//z//v8AAAEAAgADAAYABwAIAAgACAAIAAoADQAP
ABAAEQARABQAFAAVABgAGgAaAB0AHwAfAB8AHwAgACMAJgApACoAKAAoACcAJwAmACYA
JgAmACcAJQAlACYAJAAiACEAIQAhAB8AHQAdABwAGgAWABIAEQAPAA4ADgALAAcABQAD
AAEA///9//3/+//6//n/9//3//X/9f/0//L/8P/v/+//7f/r/+v/6//r/+r/6v/q/+r/
6f/p/+n/6f/p/+f/5//p/+n/6f/p/+b/5v/n/+f/5//n/+j/6P/m/+f/5//o/+j/6P/o
/+j/6//r/+v/7f/v/+7/7v/w/+//7//w//H/8f/y//L/8//z//P/8v/y//P/9f/1//f/
+f/4//j/+P/3//b/9v/4//f/9//3//b/9v/2//X/9f/2//X/9f/1//P/9P/2//f/9f/1
//P/8v/w//D/8P/w//L/8v/x//H/8P/w/+//7//x//H/8P/w/+7/7v/u/+7/8P/v//D/
8P/v/+//7//v/+//7//v/+7/7v/u/+3/7f/u/+3/7f/r/+3/7f/t/+3/7//u/+3/7f/r
/+v/6//r/+z/7P/s/+z/7P/s/+z/6//t/+7/7v/u/+7/7f/t/+z/6//q/+n/6P/q/+v/
6v/q/+r/6v/q/+j/5v/m/+b/5//o/+r/6//o/+b/5f/k/+X/5v/n/+j/5//n/+f/5//n
/+f/5//n/+n/6f/p/+v/6//r/+z/7P/r/+v/6//r/+7/7//x//L/8v/y//L/8f/w/+7/
7f/s/+v/6//q/+r/6//s/+z/7P/o/+f/5v/m/+b/5f/k/+H/4//k/+T/5P/k/+L/4v/g
/9//3//f/9//3f/d/9z/3P/g/+X/4//l/+X/5f/p/+//8P/z//z/CwAeADMAUgB+ALQA
8wAoAUUBWgFzAYoBjAFwATYB6AB+AO3/cv9L/0n/Ov81/0b/VP9Z/2f/ef+K/5b/ov+r
/7X/wP/I/8v/zf/N/8//zv/O/8//0P/R/9L/1f/W/9f/2P/Z/9n/2f/Z/9z/3P/c/9z/
3P/c/9z/3f/f/+D/4P/g/+D/4P/h/+H/3//f/9//3//g/+H/4v/j/+P/4//k/+X/6P/o
/+j/6P/m/+b/5v/m/+b/6P/q/+r/6P/o/+n/6f/o/+n/6v/s/+3/7f/t/+3/8f/z//X/
9v/1//T/9f/3//r//P/+////AAAAAAEABAAIAAgACwANAA4ADwAQABIAEwAUABUAFAAV
ABYAFgAXABcAFgAVABQAEwARABEAEgASABAADwAPAA8ADQALAAsACwAKAAcABAADAAEA
AAAAAP3/+f/3//X/8//x/+//7//t/+z/6//p/+X/4//j/+L/3//e/97/3//f/93/3f/d
/93/3P/c/9z/2v/Z/9n/2f/Z/9n/1//X/9f/1//X/9f/1v/W/9f/1//V/9X/1v/W/9j/
2f/Z/9r/2v/a/9r/2v/b/9v/2//d/97/3v/f/+L/4f/h/+L/4//k/+b/5//p/+n/6f/o
/+j/6f/r/+v/7f/t/+z/7P/s/+7/7v/v//L/8//z//P/8v/y//L/8f/x//L/8f/x//H/
8//0//b/9//1//X/8//y//L/8v/y//L/8v/y//H/8f/0//T/8//z//P/8//y//L/8v/y
//L/8v/z//H/8f/w/+//7//v/+//7v/t/+z/6v/s/+z/6//r/+r/6f/p/+f/5f/l/+X/
5f/m/+b/5v/n/+b/5f/k/+P/4v/i/+L/4v/i/+L/4v/h/9//4P/g/+D/4P/g/+D/3v/e
/97/3v/e/9//3//d/9z/3P/c/9r/2v/a/9r/2f/Z/9n/2f/b/9v/2//b/9v/2//b/93/
3f/d/97/3v/d/93/3f/d/9//3//g/+D/3v/e/97/3f/e/9z/2//a/9v/2//a/9r/2//c
/9z/3P/Y/9f/1v/W/9f/1//X/9X/0//U/9T/1P/U/9L/0v/Q/9H/0f/R/9H/0f/R/9T/
1P/W/9n/2f/Z/9v/3f/h/+X/6v/t//T//f8MACMAPgBmAJoA1wAWAUEBVAFrAYIBjAF8
AVABCAGqACUAlP9N/0n/QP8z/z7/UP9Z/2H/cf+A/47/mv+l/6//uP/A/8X/x//I/8v/
y//M/83/zv/P/9D/1P/U/9T/1P/U/9X/1v/X/9j/2P/Y/9j/2v/a/9r/2//b/9z/3P/c
/9r/2v/b/9v/3f/d/93/3f/c/93/3v/f/+H/4f/i/+P/4//i/+H/4P/i/+L/4v/i/+D/
4v/k/+T/4v/i/+P/4//k/+X/5v/o/+n/6f/p/+n/7P/t/+7/7v/w//D/8v/1//f/+P/5
//n/+v/6//v//v////7/AAABAAIAAwAEAAYACAAKAAwADAAOAA4ADQANAAwADAAMAAwA
CwAJAAkACgAKAAgABwAHAAUAAwABAAEA///+//v/+P/3//X/9P/0//D/7f/s/+v/6P/l
/+L/4f/g/+D/4P/f/93/2//b/9r/1//W/9b/1//Z/9f/1//X/9n/2P/Y/9j/1v/V/9X/
1f/V/9X/0//T/9P/0//T/9P/0P/Q/9H/0f/S/9P/1f/W/9b/1//X/9j/2P/Y/9j/2P/Z
/9n/2f/b/9v/2v/a/9z/3f/d/97/3//d/97/3v/f/9//3//e/97/4f/j/+P/5f/l/+T/
5P/k/+H/4P/g/+L/4//j/+P/4v/i/+L/4f/h/+D/3//f/9//3v/e/9//3//d/93/2//a
/9v/3P/d/97/3f/c/9r/2f/b/9z/3P/d/9v/2//a/9r/2v/a/9r/2v/a/9n/2v/a/9f/
1//X/9f/1f/V/9X/1P/V/9b/1v/X/9b/1f/V/9P/1f/V/9X/1f/T/9L/0f/R/9L/0//U
/9X/1P/U/9T/1P/Y/9r/2P/X/9T/1f/W/9f/2P/W/9T/1P/U/9T/1P/V/9X/0//S/9L/
0v/U/9T/1P/U/9X/1f/V/9X/0//T/9P/0//X/9f/1//Z/9n/2f/a/9r/2//b/9v/2//d
/93/3v/e/+D/4P/g/9//3P/a/9n/2P/X/9f/1v/W/9f/2P/Y/9j/1P/T/9L/0v/T/9P/
0//R/9H/0v/S/9L/1P/S/9L/0P/R/9H/0f/R/9f/2f/Y/9j/2v/d/9//4//j/+X/6//v
//L/9f/8/wkAGgAxAE4AegC0APEALgFXAWoBfQGSAZwBjgFkASIByABDALT/a/9l/2D/
Vf9i/3j/gf+N/5//sP++/8r/1f/h/+z/9v/7////AgAFAAUABgAJAAoACwAMABAAEAAQ
ABAAEgATABQAFQAYABgAGAAYABgAGAAYABkAGQAaABoAGgAbABwAHgAfAB0AHQAdAB0A
HAAdAB4AHwAdAB0AHgAfAB4AHgAeAB4AIAAgACAAIAAgACIAJAAkACMAJAAmACcAJgAn
ACgAKgArACsAKwArAC4ALwAwADAAMgAyADQANwA4ADoAPAA9AEAAQABBAEQARgBGAEkA
SwBNAE0ATQBOAE8AUgBVAFYAVABUAFMAUwBRAFAATwBOAE8ATQBNAE4ATABKAEkASQBH
AEUAQwBDAEMAQgA/ADwANwA1ADQANAAxAC0AKwApACgAJQAiACEAHgAcABoAFwAXABUA
FQAUABIAEAAPAA8ADwANAA0ADQALAAoACgAKAAgABwAHAAcACQAJAAcABwAHAAcABwAH
AAYABgAHAAcABQAFAAYABgAGAAcABwAIAAYABgAGAAYABwAHAAcACQALAAoACgAMAAsA
CwAMAA0ACwAMAAwADQAPAA8ADgAOAA0ADwAPABEAEwASABIAEgARABAAEAASABIAEQAQ
AA4ADwAQABAAEQASABEAEQARAA4ADgAPAA8ADQANAAsACgALAAwADQAOAAwADAALAAsA
CgAKAAkACQAJAAkACAAIAAgACAAIAAgACQAHAAcABgAHAAcABwAHAAcABwAHAAYABgAG
AAUABQAGAAUABQADAAMAAwADAAMABQAEAAMAAwABAAEAAQABAAEAAgADAAQAAgACAAIA
AQD//wAAAAAAAAIAAQABAAAA/v/+//7//v/+///////+/wAAAAD+//7//v/+/wAA/v/+
//7//v/+///////+//7///8AAAAAAAAAAAAAAQABAAEAAQABAAEAAQABAAMAAwADAAUA
BQAFAAYABgAJAAkACQAJAAsACwAMAAwADAAMAAwACwAKAAgABwAGAAUABQAEAAQABQAG
AAYABgACAAEAAAAAAAIAAQAAAP3/+//8//z//P/+//z//P/6//n/+f/5//n/+f/5//r/
+v/6//3//////wEAAQADAAUACAAJAA4AGwAsAEEAXACEALYA8wAwAVkBcAGHAZ4BqgGg
AXQBMAHWAFcAwv9t/2H/Wv9P/1j/bP9z/3//kf+k/7L/vP/H/9H/2v/g/+P/5//q/+3/
7f/u/+3/7v/v//D/8//0//X/9v/2//f/+P/5//j/+P/4//j/+P/4//j/+f/5//r/+v/6
//z//P/9//3//f/9//3//f8AAAEAAgADAAIAAQABAAEAAgACAAIAAgACAAIAAgACAAIA
BAAGAAYABQAGAAgACQAIAAkACgAMAA8ADwAPAA8AEAARABIAEgAUABQAFgAZABsAHAAd
AB0AIAAgACEAJAAmACYAKQArAC0ALQAtAC4ALgAwADIAMgA1ADYANgA3ADcANgA1ADQA
MwAxADEAMgAyADAALwAvAC8ALQArACsAKwAqACcAJAAhAB8AHgAeABoAFwAWABUAEAAN
AAoACQAHAAYABQADAAEA//////7/+//6//r/+//5//f/9//3//X/9P/0//T/9f/1//b/
9//1//X/8//z//P/8//z//P/8P/w//H/8f/x//H/8v/y//L/8//z//T/9P/0//T/9P/z
//P/8//1//f/9v/2//j/+P/3//f/9//3//j/+P/5//n/+f/4//j/+f/7//v//f/9//z/
/P/8//3//P/8//7//f/9//3//P/+//7//f/9//z/+//7//v/+f/6//z//f/7//v/+f/4
//j/+P/4//j/9v/2//X/9f/2//b/9f/1//f/9//2//b/9P/0//T/9P/1//P/8//y//P/
8//z//P/8v/x//D/7v/w//D/7//v//D/7//v/+3/7//v/+//7//x//D/7//v/+//7//v
/+//7v/u/+7/7v/w//D/8P/v/+//8P/w//D/8P/v/+//7v/u/+7/7v/u/+7/7//v//D/
7v/u/+7/7v/u/+z/7P/s/+7/7v/v/+//7v/u/+//8P/u/+7/7v/u/+3/7f/t/+3/7//v
/+//7//x//H/8f/z//P/8//0//T/9//3//f/9//5//n/+v/6//j/+P/4//f/+P/2//X/
9P/0//X/9f/2//X/9v/2//b/9P/z//L/8v/y//H/8P/t/+3/7v/u/+7/7v/s/+z/6v/r
/+v/6//r/+v/6f/s/+7/7v/x//H/8//1//n//f///wAABQAOAB0AMgBLAG4AngDYABUB
QgFZAW4BiwGaAZIBagEkAcgASgC9/2j/Xf9X/0r/T/9e/2b/bf99/5H/pP+y/7z/xf/N
/9b/3P/f/+H/4f/j/+L/4v/k/+b/6P/q/+r/6v/q/+r/7P/t/+7/7//w//D/8P/w//H/
8v/z//X/9v/2//X/9P/0//T/9f/1//f/9//3//f/9v/3//j/+f/5//n/+v/7//3//v//
/wAA/v/+//7//v/+/wAAAgACAAAAAAABAAEAAAABAAIABAAHAAcABwAHAAgACQAKAAoA
DgAOABAAEwAVABYAFwAXABgAGAAZABwAHgAeACEAIwAlACUAJQAmACgAKgAsACwALAAs
ACsAKwArACoAKQAoACkAJwAnACgAJgAkACMAIwAhAB8AHQAdAB0AHAAZABYAFQATABIA
EgAOAAsACgAJAAYAAwAAAP///v/+//7//f/7//n/+f/4//X/9P/0//X/8//x//H/8f/x
//D/8P/w/+z/6//r/+v/6//r/+n/6f/r/+v/6//r/+z/7P/t/+3/7f/t/+7/7v/s/+//
7f/s/w==
         </WaveFormData>
      </LeadData>
      <LeadData>
         <LeadByteCountTotal>10000</LeadByteCountTotal>
         <LeadTimeOffset>0</LeadTimeOffset>
         <LeadSampleCountTotal>5000</LeadSampleCountTotal>
         <LeadAmplitudeUnitsPerBit>4.88</LeadAmplitudeUnitsPerBit>
         <LeadAmplitudeUnits>��V</LeadAmplitudeUnits>
         <LeadHighLimit>2147483647</LeadHighLimit>
         <LeadLowLimit>268435456</LeadLowLimit>
         <LeadID>V4</LeadID>
         <LeadOffsetFirstSample>0</LeadOffsetFirstSample>
         <FirstSampleBaseline>0</FirstSampleBaseline>
         <LeadSampleSize>2</LeadSampleSize>
         <LeadOff>FALSE</LeadOff>
         <BaselineSway>FALSE</BaselineSway>
         <ExcessiveACNoise>FALSE</ExcessiveACNoise>
         <MuscleNoise>FALSE</MuscleNoise>
         <LeadDataCRC32>2592529969</LeadDataCRC32>
         <WaveFormData>
7v/u/+7/7v8CABYAKgA+AHEApADXAAoBPQFuAZ8B0AG2AZ4BhgFuARABsgBUAPb/3f/G
/6//mP+X/5b/lf+U/5//qP+x/7r/wf/G/8v/0P/R/9L/0//U/9X/1v/X/9j/1v/W/9b/
1v/Y/9r/3P/e/+D/4P/g/+D/3v/e/97/3v/e/97/3v/e/+D/4P/g/+D/4v/i/+L/4v/i
/+L/4v/i/+D/4P/g/+D/4v/i/+L/4v/i/+L/4v/i/+T/5P/k/+T/5P/k/+T/5P/l/+b/
5//o/+j/6P/o/+j/6f/q/+v/7P/t/+7/7//w//H/8v/z//T/9f/2//f/+P/6//r/+v/6
//7/AAACAAQABgAGAAYABgAEAAQABAAEAAQABAAEAAQAAgACAAIAAgABAAAA///+//7/
/v/+//7//P/8//z//P/6//j/9v/0//L/8v/y//L/8f/w/+//7v/s/+z/7P/s/+r/6P/m
/+T/5P/k/+T/5P/k/+T/5P/k/+L/4v/i/+L/4v/i/+L/4v/i/+L/4v/i/+H/4P/f/97/
4P/g/+D/4P/g/+D/4P/g/+L/4v/i/+L/4v/i/+L/4v/j/+T/5f/m/+j/6P/o/+j/6v/q
/+r/6v/q/+r/6v/q/+v/7P/t/+7/7v/u/+7/7v/w//D/8P/w//D/8P/w//D/8P/w//D/
8P/w//D/8P/w/+//7v/t/+z/7P/s/+z/7P/u/+7/7v/u/+7/7v/u/+7/7P/s/+z/7P/r
/+r/6f/o/+j/6P/o/+j/5//m/+X/5P/m/+b/5v/m/+j/6P/o/+j/5v/m/+b/5v/k/+T/
5P/k/+L/4v/i/+L/4v/i/+L/4v/k/+T/5P/k/+T/5P/k/+T/5P/k/+T/5P/k/+T/5P/k
/+T/5P/k/+T/4v/i/+L/4v/k/+T/5P/k/+L/4v/h/+H/4v/h/+H/4f/i/+L/4v/h/+P/
4//j/+L/4v/i/+P/4//n/+f/5//n/+j/6P/q/+r/6v/q/+r/6v/r/+3/7//w/+7/7//v
/+7/7f/s/+v/6//r/+v/6v/q/+j/6f/p/+n/6v/p/+r/6//s/+z/6//o/+b/5//n/+f/
5f/k/+P/4f/j/+L/4f/h/+H/4v/g/+D/3//i/+T/5v/m/+X/5f/n/+j/6P/s//f/CQAj
AEgAcwCmAOkAOgGGAbgB5gEXAjECJgLzAZsBMAGzAC4A3P/B/67/mv+Z/57/nP+Y/57/
q/+0/73/w//G/8z/0v/W/9j/2f/a/9v/2//Z/9n/2f/a/9v/2P/X/9j/2f/c/+D/4f/h
/+H/4v/l/+X/5P/j/+P/5f/l/+b/5v/k/+T/5P/k/+X/5v/n/+j/6f/p/+n/6P/o/+j/
6P/o/+b/5v/m/+b/6P/o/+n/6v/q/+z/7f/t/+3/7v/v//D/7//w//H/8v/0//P/8//0
//f/+P/4//j/9v/3//n/+//+////AAAAAAIAAgACAAMABAAFAAgACQAKAAoACwANAA4A
EQARABEAEQARABAAEAARABIAEgARABIAEQASABYAFQASABEADwANAAsACgAKAAoACQAH
AAUAAwADAAMAAwACAP///v/7//n/9//1//X/9f/0//L/8f/x//H/8f/x/+7/7f/t/+3/
6//r/+v/6//s/+v/6v/q/+r/6f/p/+j/6v/q/+r/6v/p/+n/6P/n/+f/5//n/+f/5f/l
/+b/6f/o/+j/5//o/+z/7f/u/+//7f/s/+v/6f/s/+3/8P/y//D/8f/y//T/9v/4//j/
+P/6//r/+v/6//v/+//7//z//f/9//z//P/7//v/+v/5//z//P/8//z//f/8//v/+v/4
//b/9v/3//X/9v/2//b/9v/2//b/9f/z//H/8f/y//T/9P/0//H/7v/s/+v/6//s/+3/
7v/v/+3/7v/u/+3/6v/p/+j/6P/o/+j/6f/p/+n/6f/o/+j/6P/n/+b/5v/m/+b/5f/k
/+H/4P/g/+H/4//h/+H/4v/i/+L/4P/g/9//3//e/93/2//d/93/3P/a/9r/2v/c/9z/
3P/c/9z/2v/a/9r/2v/Z/9j/1//W/9b/1v/V/9X/0v/R/9H/0f/Q/9D/0P/P/8//z//P
/87/zP/M/83/zf/P/8//z//P/87/zv/Q/9D/0P/Q/9D/0P/Q/9H/0v/S/9L/0//T/9L/
0f/Q/8//z//P/8//zv/O/9D/0f/R/9H/0P/P/9D/0f/R/9L/0v/Q/9H/0//U/9X/1v/W
/9b/1f/Z/9r/2//d/+P/5P/k/+b/6f/s//D/9P/y//P/8f/t/+r/7v/y//v/DwAvAFQA
hQC+AAMBUgGaAcoB9AEjAj8CMgL/AasBPgG5ADIA3P/D/7T/nv+X/5z/nv+i/67/tf+8
/8X/zf/U/9b/2v/e/97/3f/e/9//3//g/+H/4v/k/+b/5P/k/+b/5P/m/+n/6f/o/+f/
5//p/+r/6v/q/+v/6f/p/+r/6v/s/+z/7P/s/+z/7P/s/+z/7v/v//D/8P/u/+7/7v/u
//D/8P/w//D/8v/y//P/9P/z//T/9P/z//P/9P/1//b/9f/2//f/+P/6//n/+f/6//v/
/P/8//z//P/9////AQACAAMABAAEAAcACAAJAAsADAANABAAEQASABIAEwAVABgAGwAb
ABsAGwAbABoAGgAYABgAFwAVABgAFwAYABwAGwAYABcAFQAVABMAEgASABAADwANAAsA
CQAJAAkACQAHAAUABQADAAEA///9//3/+f/4//b/9f/1//X/9f/1//T/8//z//P/8f/x
//H/8f/y//H/8P/w/+7/7f/t/+z/7P/s/+z/7P/s/+3/7f/t/+v/6//r/+v/6f/p/+r/
7f/u/+7/7f/u/+7/7f/s/+v/7v/u/+7/7f/v/+//8f/y//H/8f/x//L/8v/0//T/9P/0
//T/9P/0//P/8//z//T/9v/3//f/+P/6//v/+//7//v/+v/5//j/+v/6//r/+v/6//j/
+P/5//f/+P/4//j/+P/4//j/9//3//X/9f/2//b/9v/2//P/9P/y//H/8f/z//P/8//z
//P/9P/0//P/8v/x//D/8P/w//D/8f/x//H/8f/w//D/8f/x//H/8v/0//T/8//y//P/
8v/y//P/8//x//H/8v/w//D/7v/u/+//7//u/+3/7v/x//L/8v/w//D/8P/y//L/8v/u
/+7/8f/w//H/8v/2//X/9P/0//L/8v/y//L/8P/w//D/8P/w//D/7//v/+z/6//r/+v/
7f/u/+//7//t/+3/7f/s/+7/7v/v/+//8//z//P/8//0//T/9v/2//j/+P/4//j/9//3
//f/9v/5//v//P/8//v/+v/5//n/9//3//b/9v/4//n/+f/5//f/9f/1//X/8v/y//H/
7v/u/+//7//v//H/8P/v/+3/7P/q/+j/5//n/+j/6v/s/+n/6P/q/+7/7v/v/+//7//u
//D/9v8BABUAMQBQAHkArgDxADwBfAGqAdgBAwIbAggCywF1AQ4BlQAcANT/vf+w/5z/
lf+a/57/nv+o/7X/vv/D/8n/zv/W/9z/3v/e/93/3v/f/9//3//f/9//4P/i/+D/4P/i
/+D/4v/l/+X/5v/l/+X/5//l/+T/4//j/+P/4//k/+T/5v/m/+b/5v/o/+j/6P/o/+n/
6f/p/+j/6v/q/+r/6v/q/+r/6v/q/+j/6P/p/+r/6P/q/+v/6//q/+r/6v/q/+3/7v/v
//D/8P/v/+//8P/z//T/9P/0//T/9f/3//n/+v/7//z//P/+//7//v///wMABQAJAAsA
CgAIAAcABwAKAA0ADQANABEAEQAQABAAEAAQAA8ADQANAAsACwAOAAwACgAKAAkACQAH
AAYABgAIAAcABQADAP/////////////9//3/+//3//X/8//z//L/8v/x//H/8f/x//H/
8f/v/+3/7P/r/+n/6f/p/+n/6P/n/+b/5v/m/+X/5f/k/+b/5v/m/+b/5f/l/+T/4//l
/+X/5f/l/+L/4f/h/+P/4//k/+T/5v/n/+f/5//n/+r/6v/q/+n/5//n/+n/6v/o/+n/
6v/s/+r/7P/s/+z/7v/u/+7/7v/x//H/8f/y//X/9f/0//T/8v/z//P/8//y//L/8v/y
//T/9P/0//T/8v/w//D/8f/w//D/7//u/+7/7v/u/+3/7f/r/+v/7P/u/+7/7v/r/+z/
6v/p/+n/6//r/+v/6//p/+r/6v/p/+n/6f/p/+r/6v/q/+v/6//p/+n/6P/o/+j/5//m
/+b/6P/o/+f/5v/n/+b/5v/n/+f/5f/l/+b/5v/m/+T/5P/n/+f/5v/l/+X/5//n/+b/
5v/m/+b/6P/o/+j/5P/k/+j/5v/m/+b/6P/n/+b/5f/l/+T/5P/k/+T/5P/i/+L/4v/i
/+T/5P/j/+P/5P/j/+P/4//k/+T/5P/j/+H/4f/h/+D/4f/i/+T/5f/p/+n/6f/p/+j/
6P/q/+r/6//s/+3/7v/s/+3/7v/u/+7/7//v/+7/6//q/+n/6f/q/+v/6//s/+r/6//r
/+v/6//p/+n/6f/m/+b/5f/i/+D/4f/h/+H/4//i/+H/3//f/97/3f/d/93/3v/g/+D/
4f/k/+b/6P/m/+X/4//j/+j/7v/4/wUAGwA5AGAAkQDKABEBWAGMAbIB4AEDAgEC1AGF
AR8BrAAzANr/uP+t/5r/kP+T/5L/jv+U/6L/q/+y/7v/w//I/9D/1v/W/9T/1f/W/9f/
1//X/9f/1//Y/9r/2P/Y/9r/3P/e/+H/4f/g/9//3//h/+D/4P/g/+H/4//j/+T/5P/i
/+L/4v/i/+L/4v/i/+L/5v/n/+j/6P/o/+j/6P/o/+r/6v/q/+r/6v/q/+v/7P/q/+z/
7f/t/+r/6v/q/+r/7f/u/+//8P/u/+3/7f/u//H/8v/y//L/8P/x//P/9f/4//n/+v/6
//3//v///wEAAAABAAQABQAFAAQABAAFAAoADQANAA0ADQANAAwADAAMAAwACwAJAAsA
CQAJAAwACgAIAAgABwAFAAMAAgACAAIAAQD///3//f/9//3//f/7//n/+f/3//X/8//x
//H/7//u/+z/6//t/+3/7f/t/+r/6f/p/+n/6//r/+v/6//o/+f/5v/m/+T/4//j/+L/
5P/k/+T/5P/k/+X/5f/l/+P/4//j/+P/4P/f/9//4f/l/+b/5v/o/+f/5//n/+f/6P/o
/+j/5//n/+f/6f/q/+r/6//s/+7/7v/w//D/8P/w//D/8P/w//H/8f/x//L/8f/x//D/
8P/w//H/8f/x//T/9P/0//T/9f/0//P/8v/x/+7/7f/t/+7/8P/x//L/8v/y//L/8f/v
/+3/7f/u/+3/7P/r/+f/6f/o/+j/6f/p/+n/6f/p/+j/6P/n/+X/4v/h/+D/4P/i/+L/
4//j/+L/4f/f/97/3//f/9//4P/g/+D/3//e/9//3v/e/9//3v/b/9r/2v/a/9r/2P/Y
/9n/2f/Y/9f/1f/X/9f/1v/U/9T/1P/W/9b/1v/S/9L/1P/U/9T/1P/U/9L/0v/S/9L/
0v/S/9L/0v/S/9L/0f/R/8//zf/M/8v/zP/M/8z/y//L/8v/y//K/8r/yv/L/8v/y//L
/8v/y//L/8r/y//K/8j/yP/I/8j/yv/L/8z/zP/J/8n/yP/G/8P/wv/B/8H/v/+//77/
vv+8/73/vf+9/7n/t/+3/7f/tv+2/7X/sv+v/6//rv+t/67/rv+u/63/rf+s/6v/q/+x
/7T/uP+4/7n/vP/A/8L/xv/L/8v/z//U/9r/5P/3/xMAMwBeAJEAygANAVwBmAHCAfIB
HwItAhQC0wF1AQQBgQAGAMr/vf+s/5r/l/+e/5z/nP+g/6n/tP+9/8X/zP/S/9r/3v/g
/9//4P/h/+H/4v/j/+T/5v/q/+r/7P/w//D/8v/1//X/9P/z//P/9f/4//j/+P/5//n/
+f/6//r/+//8//3//v/7//r/+f/4//v//f///wAAAAAAAAAAAAAAAAAAAAAAAAIAAgAD
AAQAAgAEAAUABQAEAAQABAAEAAMABAAFAAYABwAHAAgACgAMAA4ADwAQABIAEwAVABcA
GAAZABoAGgAdAB4AHwAhACIAIwAmACcAKgAqACsALQAuADEAMQAxADUANQA0ADQANQA2
ADYANQAzADEAMQA0ADYANAA0ADMALwAtACwALAAuAC0AKwApACcAJwAnACcAJQAjACMA
IQAdABsAGQAZABcAFgAUABMAEwATABMAEwASABEAEQARABEAEQARABEAEgARABAAEAAP
AA8AEAAQAA4ADgAOAA4ADgAPAA8ADwAPAA8ADwAPAAwACwALAA0ADgAOAA0ADgAPAA8A
DwAPAA4ADgAOAA0ADwAPABEAEgASABMAFAAWABMAFAATABIAEgASABIAEgASABEAEAAQ
ABAADwANAAwADgAPAA8ADwAQABAAEAAQABIAEgASABIAFAASABIAEwATABQAFAAUABQA
FAAUABMAEgARABIAFAAWABYAFgATABUAFAAUABUAFwAXABcAFwAXABgAGAAXABYAFQAU
ABQAFgAWABcAFwAXABcAFgAWABYAFQAUABQAFAAUABMAEgARABAAEAARABMAEQARABIA
FAAUABIAEgATABMAEgARABEAEwATABIAEgASABIAFAAQABIAFAASABAADgAOAA4ADgAO
AA4ADgAOAA4ADgANAA0ADAALAAsACwAMAAwADAALAAkACQAJAAgACAAIAAkACQANAA0A
DQANABAAEAASABIAEAAQABAAEAAOAA8AEAAQABAAEQARABAADQAMAAsACwAJAAkACAAI
AAgACQAJAAkACQAHAAcABwAFAAQAAgD+//7//////////f/8//v/+f/3//b/9f/1//H/
8v/0//T/9f/4//r//v/+//3/+//3//b/+P/6/wMAFQAvAFAAeQCqAOkANAF8AbAB3AEL
AisCKAL5AakBQgHNAEwA7P/L/8D/qv+f/6L/pP+i/6r/t//C/8v/0f/U/9j/4P/m/+j/
5//o/+n/6f/r/+v/6//s/+z/6v/q/+z/6v/s/+//7//u/+3/7f/v/+7/7v/u/+//8f/x
//L/8v/w//D/8P/w//L/8v/y//L/8v/z//T/9P/z//L/8f/w//P/9P/1//b/9v/2//f/
+P/2//j/+f/5//b/9v/2//b/9f/2//f/+P/5//n/+v/8//3//v/+//7/AAABAAMABQAE
AAUABgAGAAcACAAJAAsACgALAA4ADwAQABAAEQATABYAGQAZABkAGQAZABgAGAAaABoA
GQAXABkAFwAXABoAGQAWABUAEwATABEAEAAQABAADwANAAsABwAHAAcABwAFAAMAAwAB
AAEA///9//3//f/8//r/+f/3//f/9//3//X/8//y//H/7//v/+//7//w/+//7v/u/+7/
7f/t/+z/7P/s/+z/7P/q/+v/6//r/+n/6f/p/+n/5//n/+j/6//q/+r/6f/q/+v/6//r
/+v/7P/s/+z/6//t/+3/7//w//D/8f/y//T/8v/0//T/9P/0//T/9P/0//X/9f/1//b/
+f/5//j/+P/2//f/9//3//j/+P/4//j/+P/4//j/+P/4//b/9v/3//X/9v/2//b/9P/0
//T/8//z//H/8f/y//T/9P/0//H/8f/w//D/8f/x//H/8f/x//D/8P/v/+3/7P/t/+7/
8P/u/+7/7//v/+//7//u/+7/7v/t/+z/7P/s/+z/6//q/+v/6v/q/+v/7f/r/+v/7P/q
/+r/6P/o/+v/6//q/+n/6f/r/+v/6v/q/+r/6v/s/+7/7v/q/+r/6//o/+f/5v/o/+n/
5v/m/+b/5v/m/+T/5P/k/+T/5//o/+j/6f/n/+X/5P/j/+b/5v/m/+X/4//j/+P/4v/k
/+T/5f/l/+X/5f/l/+X/5v/m/+j/6P/o/+j/6P/o/+n/6//t/+7/8P/x//H/8P/v/+7/
7f/t/+v/6//q/+r/7P/t/+3/7f/p/+f/5//n/+j/6P/n/+T/4v/j/+P/4//j/+L/4f/f
/9//3v/d/93/2//a/9j/2P/d/+D/4P/i/+L/3//f/9//4v/k/+7//f8RAC0AUAB9ALQA
+wBEAXgBoAHMAfMB+QHSAYcBJQG4AD8A3P+0/6n/lP+E/4n/iv+I/4z/mP+h/6j/r/+3
/77/xP/K/8z/zP/K/8r/yv/J/8r/y//M/87/0P/O/87/0P/O/9D/0//T/9T/0//T/9X/
1P/U/9T/1f/V/9X/1v/W/9j/2P/Y/9j/1v/W/9b/1v/W/9f/2P/Y/9r/2v/a/9r/3P/c
/9z/3P/a/9r/2//c/9z/3v/f/9//3P/c/9z/3P/b/9z/3f/e/+D/3//f/+D/4v/k/+X/
5v/l/+X/5v/n/+r/6//s/+z/7f/u/+//8f/y//P/9v/3//r/+v/7//3//v////3/+//+
//////8AAAIAAgABAP/////9//3/AAAAAP7//v/9//3/+//6//r//P/7//n/9//1//X/
9f/1//L/7//u/+v/7P/r/+r/6//r/+r/6P/n/+b/5f/k/+P/4P/f/9//3//f/9//3//f
/9//3//f/+D/3v/d/93/3P/a/9r/2v/a/9j/2f/Z/9n/2f/Z/9n/2f/Y/9f/1//Z/9n/
2v/a/9z/3f/d/93/3f/g/+D/4P/f/+D/4f/k/+b/5P/l/+b/6P/o/+r/6v/q/+z/7P/s
/+z/7//v/+//8P/x//H/8P/w//L/8//z//P/9P/0//T/9P/2//b/9v/2//b/9P/0//X/
9//4//j/+P/4//j/+P/3//f/9f/1//b/9v/2//b/8//1//T/9P/1//X/9f/1//X/8//0
//T/8//y//H/8P/w//L/8v/z//P/8v/x/+//7v/w/+//7v/u/+z/7P/r/+r/6f/o/+j/
6f/r/+n/6f/q/+j/6P/m/+b/5f/l/+T/4//h/+P/4//i/97/4v/i/+L/4v/i/+D/4P/g
/+D/4P/g/9//3//c/9v/2//b/9r/2v/a/9n/2//b/9v/2v/a/9r/2//b/9v/2//b/9v/
3v/e/+D/4P/f/97/3f/c/97/3//g/+D/3v/f/9//3v/f/97/3f/d/93/3f/c/9z/3P/d
/93/3f/Z/9f/1//X/9f/2P/Y/9b/1f/V/9T/0//T/9L/0f/P/9H/0P/P/8//z//Q/9L/
1P/T/9b/1v/W/9j/2f/Z/9n/2v/c/+L/6////xsAPgBpAKAA5QA0AXgBpgHUAQMCFQIC
AscBaQH8AIEABgDA/63/nv+I/4X/iv+I/4j/kP+b/6L/qf+x/7b/vP/A/8T/xv/H/8j/
yf/J/8n/yf/J/8r/zP/K/8r/zP/J/8r/zP/L/83/zf/O/9H/0f/Q/8//z//P/8//0P/Q
/9D/0P/Q/9D/0P/Q/9D/0P/S/9P/1P/U/9T/1P/U/9T/1P/U/9T/1P/U/9T/1f/W/9T/
1v/X/9f/1v/W/9b/1v/X/9j/2f/a/9r/2f/Z/9r/2f/a/9r/2v/b/93/4P/j/+L/4//k
/+T/5v/m/+b/5//l/+X/5//n/+j/6P/p/+v/7v/x//H/8f/1//X/9P/0//f/+P/4//f/
9f/z//P/9v/2//T/9P/z//P/8f/w//D/7//t/+r/5//n/+f/5//n/+b/4//i/9//3v/d
/9z/3f/d/9z/2v/Z/9j/1//W/9X/1P/T/9P/0//V/9X/1f/V/9X/1f/V/9b/1P/T/9P/
0v/S/9L/0v/S/9H/0f/Q/8//z//P/8//z//N/83/zv/R/9P/1P/U/9b/1f/V/9X/1f/U
/9T/1P/T/9X/1f/X/9j/2P/Z/9r/3P/a/9z/3P/c/9z/3P/c/9z/3v/f/+D/4v/j/+P/
4v/i/+H/4f/g/9//4P/g/+D/4P/g/+D/4P/g/+L/4P/g/+H/3v/e/93/3P/a/9r/2v/Z
/9j/1//Y/9r/2//a/9n/1f/W/9b/1//Z/9f/1//X/9f/1//Y/9j/1//V/9X/1f/W/9X/
1P/U/9P/0f/R/9D/0P/R/9H/0f/S/9L/0v/R/9D/0f/Q/9D/0f/P/83/zf/O/9D/0P/O
/87/z//P/87/zf/T/9P/0f/Q/87/0P/Q/9D/0P/O/87/zv/O/8z/zP/L/8v/yv/J/8n/
yf/M/8z/zP/L/83/zf/N/8z/zP/M/83/zf/P/8//z//P/9D/0P/S/9L/0P/Q/9D/0P/S
/9P/1P/U/9T/1f/V/9T/0f/Q/8//z//P/8//zv/O/87/z//P/8//zf/L/8v/y//M/8z/
y//I/8j/yf/J/8n/yv/K/8r/yf/H/8b/xf/F/8v/zv/O/87/z//S/9L/1v/Y/9f/1//Z
/9j/3P/i//H/BwAlAEoAewC2AP0ATgGWAcYB9gEpAkECMgL5AaMBMgGtACoA3P/H/7b/
ov+h/6j/qP+o/7L/wf/K/9H/2f/g/+j/8P/y//L/9f/2//f/9//4//n/+v/8/////v//
/wIAAAACAAUABQAFAAUABgAJAAkACAAHAAcACQAJAAoACgALAAwADQAOAAwADAAMAAwA
DQANAA0ADAAMAAwADAAMAA4ADgAOAA4ADgAOAA8AEAAQABIAEwATABQAFAAUABQAFQAW
ABcAGAAaABkAGQAaABsAHAAcABwAHgAfACEAIwAkACUAJgAmACcAKAApACsALgAvADIA
MwA0ADQANQA3ADgAOwA7ADsAPwA/AD4APgA8ADwAOwA5ADoAOQA6AD4AOwA4ADcANQA0
ADMAMwA0ADQAMwAxAC8ALQAtAC0ALQAsACkAKAAlACEAHwAdAB0AGwAaABgAFwAVABUA
FQAVABIAEQARABEAEwATABMAEwARAA8ADQAMAAwACwALAAoACgAKAAoACgAIAAkACQAJ
AAkACQAJAAkABwAHAAgACwAMAAwACwAMAAsACwALAAsADAAMAAwACwANAA0ADwAQABAA
EQASABQAEgAUABQAFAAUABQAFAAUABUAFQAVABYAGQAZABgAGAAYABkAGQAZABkAGAAX
ABYAGAAYABgAGAAYABYAFgAXABUAFgAWABYAFAAUABQAEwASABEAEgAUABQAFAAUABEA
EgAQAA8ADwAPAA8ADwAPAA8AEAAQAA8ADgANAAwADAAOAA4ADwAPAA0ADQAMAAwADgAN
AAwADAAMAAwACwAKAAsACgAKAAsACwAJAAkACgAKAAoACAAIAAsACwAKAAkABwAJAAkA
CAAGAAYABgAIAAoACgAGAAYACAAGAAYABgAGAAUABAADAAcABgAGAAYABgAGAAQABAAE
AAQABAAEAAMAAwAEAAMAAwADAAQABAAEAAMABQAFAAUABAACAAIAAwADAAUABQAFAAUA
BgAGAAgACAAIAAgACAAIAAgACQAKAAoADAANAA0ADAAJAAgABwAHAAcABwAGAAYABgAH
AAcABwAFAAMAAwADAAIAAgABAP7//v////////////7//f/7//n/+P/3//f/9//4//r/
+P/5//z//P/8//7/+//5//n/+P/4/wAADwAjAD0AXgCHALoA+wBGAYoBuAHkARECKQIa
AuEBiQEeAaUALADg/8n/uv+m/6H/pv+o/6j/tP+//8j/zf/T/9r/4P/k/+T/5v/n/+j/
6f/p/+n/6f/p/+r/7v/s/+z/7v/s/+7/8f/x/+7/7f/t/+//7v/u/+7/7//v/+//8P/w
//D/8P/w//D/8f/y//P/9P/0//X/9v/2//X/9P/z//L/9P/0//T/9P/0//T/9f/2//T/
9v/3//f/9v/2//b/9v/1//b/9//4//r/+f/5//r/+f/6//r/+v/8//3///8BAAAAAQAC
AAIAAwAEAAUABwAIAAkADAANAA8ADgAOAA8AEQATABIAEQAWABcAFwAYABgAGAAXABUA
FwAVABUAGAAWABQAFAATABMAEQAQABAAEAAPAA0ACwAJAAkACQAJAAcABQAFAAMA///9
//v/+//7//r/+P/3//b/9f/0//P/8v/x//H/8f/v/+//7//v/+7/7f/s/+z/7f/t/+7/
7v/s/+z/7P/s/+z/7f/t/+3/6v/p/+j/5//l/+X/5v/p/+r/6v/p/+r/6//r/+v/6//q
/+r/6v/p/+r/6//u//D/7//v/+//8P/u//D/8P/w//D/8P/w//D/8f/x//H/8v/1//X/
9P/0//T/9f/1//X/9P/0//T/9P/0//T/9P/0//T/8v/y//P/8f/y//L/8v/x//D/7//t
/+3/6//r/+z/7P/s/+z/6f/r/+r/6v/r/+v/6//r/+v/6f/q/+r/6f/n/+f/5//o/+j/
6P/p/+n/5v/l/+P/4v/j/+P/4//k/+T/5P/j/+L/4//i/+L/4//l/+P/4//k/+T/5P/i
/+L/4//j/+L/4f/h/+P/4//i/+L/4v/i/+T/5P/k/+D/4P/i/+D/4P/g/+L/4f/i/+D/
3v/e/97/3v/e/97/3v/e/+D/4P/f/9//3//f/+D/4f/g/+D/4P/f/93/3f/d/9z/3v/e
/9//3//h/+H/4f/h/+L/4v/k/+T/5v/m/+b/5v/m/+f/6P/o/+f/5//m/+T/5P/k/+T/
5f/n/+f/5v/m/+T/5f/l/+X/4//h/+H/4f/g/+D/3//c/9z/3f/d/93/2//a/9n/1//Z
/9j/1//X/9f/1v/Y/9j/2f/a/9r/2v/c/93/3f/d/97/4v/s////GQA3AFwAjQDMABMB
VAGAAaoB1gHvAeEBqAFRAeUAdAAFAL7/qv+d/4z/hP+F/4b/hP+M/5r/p/+u/7P/u//A
/8T/yv/K/8r/yf/K/8v/y//M/83/zv/Q/9D/zv/O/9D/zv/Q/9P/0//S/9H/0f/T/9T/
1P/U/9X/1f/V/9b/1v/W/9b/1v/W/9b/1v/W/9b/1v/X/9j/2P/a/9r/2v/a/9v/3P/d
/97/3f/c/9z/3P/a/9z/3f/d/97/3v/e/97/3f/e/9//4P/i/+H/4f/i/+H/4v/i/+L/
4//l/+j/6//q/+v/7P/s/+7/7v/u/+//8P/x//T/9f/3//b/9v/3//j/+//7//v//f/9
//z//P/8//z/+//5//v/+f/5//z/+v/4//j/9//1//P/8v/y//L/8f/v/+3/7f/t/+3/
7f/r/+n/6f/n/+P/4f/f/9//4P/g/9//3//e/93/3P/b/9j/1//X/9f/1f/V/9X/1f/W
/9X/1P/U/9L/0f/R/9D/0P/Q/9D/0P/Q/9H/0f/R/8//z//P/8//zf/N/87/0f/N/87/
0P/O/w==
         </WaveFormData>
      </LeadData>
      <LeadData>
         <LeadByteCountTotal>10000</LeadByteCountTotal>
         <LeadTimeOffset>0</LeadTimeOffset>
         <LeadSampleCountTotal>5000</LeadSampleCountTotal>
         <LeadAmplitudeUnitsPerBit>4.88</LeadAmplitudeUnitsPerBit>
         <LeadAmplitudeUnits>��V</LeadAmplitudeUnits>
         <LeadHighLimit>2147483647</LeadHighLimit>
         <LeadLowLimit>268435456</LeadLowLimit>
         <LeadID>V5</LeadID>
         <LeadOffsetFirstSample>0</LeadOffsetFirstSample>
         <FirstSampleBaseline>0</FirstSampleBaseline>
         <LeadSampleSize>2</LeadSampleSize>
         <LeadOff>FALSE</LeadOff>
         <BaselineSway>FALSE</BaselineSway>
         <ExcessiveACNoise>FALSE</ExcessiveACNoise>
         <MuscleNoise>FALSE</MuscleNoise>
         <LeadDataCRC32>1375266484</LeadDataCRC32>
         <WaveFormData>
2v/a/9r/2v/t//7/DwAgAE8AfACpANYABQEyAV8BjAF2AWABSgE0AesApABdABYA/f/m
/8//uP+z/7D/rf+q/7D/tv+8/8L/x//K/83/0P/S/9L/0v/S/9T/1P/U/9T/0//S/9H/
0P/S/9T/1v/Y/9r/2v/a/9r/2v/a/9r/2v/Y/9j/2P/Y/9r/2v/a/9r/2//c/93/3v/e
/97/3v/e/93/3P/b/9r/3f/e/9//4P/e/97/3v/e/+D/4P/g/+D/3v/e/97/3v/f/+D/
4f/i/+T/5P/k/+T/5v/m/+b/5v/n/+j/6f/q/+r/6v/q/+r/6//s/+3/7v/v//D/8f/y
//T/9v/4//r/+//8//3//v/8//z//P/8//z//P/8//z//P/8//z//P/6//r/+v/6//r/
+v/6//r/+P/4//j/+P/1//T/8//y//D/8P/w//D/7//u/+3/7P/s/+z/7P/s/+r/6P/m
/+T/5v/m/+b/5v/o/+j/6P/o/+b/5v/m/+b/5v/m/+b/5v/o/+j/6P/o/+b/5v/m/+b/
5v/m/+b/5v/m/+b/5v/m/+f/6P/p/+r/7P/s/+z/7P/s/+z/7P/s/+3/7v/v//D/8v/y
//L/8v/y//L/8v/y//X/9v/3//j/9v/2//b/9v/3//j/+f/6//z//P/8//z//P/8//z/
/P/8//z//P/8//v/+v/5//j/+P/4//j/+P/6//r/+v/6//z//P/8//z/+v/6//r/+v/4
//j/+P/4//j/+P/4//j/9f/0//P/8v/0//T/9P/0//b/9v/2//b/9P/0//T/9P/0//T/
9P/0//L/8v/y//L/8v/y//L/8v/z//T/9f/2//X/9P/z//L/8v/y//L/8v/0//T/9P/0
//b/9v/2//b/9P/0//T/9P/0//T/9P/0//T/9P/z//P/8//z//T/9f/0//X/9f/0//T/
9P/1//X/9f/2//b/+P/7//v/+//7//n/+v/7//v//f/9//3//v8BAAEAAQACAAIAAgAC
AAIAAAAAAP7//v////////////////8AAAAAAgACAAIAAwADAAIAAQD//wAAAAAAAAAA
///+//z/+v/7//r/+f/5//r/+v/7//n/+f/7//7//v/+//3/+v/6//z//f///wcAFgAv
AE8AdQCgANkAIgFmAZcBxQHyAQYC+QHIAXwBJQHHAGwALQARAPr/5P/d/93/1v/S/9b/
3//m/+r/7f/v//P/+P/5//v/+//7//z//P/8//v/+v/6//n/9//0//b/+v/8////AAAB
AAMABAAFAAUABQAFAAUABgAGAAYABgAFAAUABQAFAAYABwAIAAoACQAJAAgABwAJAAgA
CAAIAAkACQAJAAoACgAIAAgACAAKAAoACwALAA0ADQANAA0ADwAPAA8AEAATABMAFAAU
ABcAFwAXABgAFgAXABgAGgAdAB0AHgAeAB0AHQAfACAAIwAlACcAKAAoACkAKQArACsA
LAAtAC4AMQAxADEAMQAyADIAMgAyADMANAA1ADYANgA0ADQAMwAwAC8ALgAtAC4ALgAu
AC4ALAAqACgAJgAlACQAIwAiACAAHwAdABwAHgAdAB0AHAAdAB0AHQAcABsAGgAaABoA
GgAaABoAGQAZABkAGQAZABgAFwAXABcAGQAZABkAFwAVABUAFgAWABgAGAAYABgAGgAa
ABoAGgAYABgAGQAaAB0AHgAgACIAIAAeABwAGwAgACIAIwAkACIAIgAiACIAJAAnACkA
KgAsAC0ALQAuAC0ALgAvAC8ALwAvADAAMAAuAC4ALgAuADAALwAvADEAMwAyADEAMAAt
ACoAKQAoACYAKQArACwAKgAqACoAKgAmACYAJgAmACcAJgAmACcAIwAiACEAIgAkACQA
IgAiACIAIgAhACAAIAAeAB0AHQAdAB0AHAAbABwAHQAdABwAGgAaABoAGgAaABkAGAAY
ABUAFQAVABYAFgAVABUAFQATABMAFAAUABEAEQASABIAEAAPAA4ADAAMAAwADAANAA8A
DgAOAAwADAAMAAwADAALAAoACQAIAAYABgAFAAUAAgABAAEAAQAAAAEAAQAAAP3//P/8
//v/+f/6//r//P/9//3//f/9//3//v//////////////AAABAAEAAQACAAAAAAAAAAAA
/v/+//z//P/9//3//f/9//////8AAAAAAQAAAP////8AAAAAAAD/////AAABAAIAAwAE
AAQABAAFAAYABwAJABAAEAARABMAFwAZABwAIAAeAB0AGgAUABAAEQAVAB0AMABLAG0A
lwDGAAEBRgGIAbUB3QEIAh4CDwLgAZgBPwHdAIAAPQAhAAwA9v/n/+f/6P/o/+z/8f/4
//z/AQAFAAcACAALAAkABwAHAAgACAALAAsACwAMAAwACwAJAAwACwAMAA4ADgAMAA0A
DQANAA8ADwAPAA8ADgAOAA4ADgAPAA8ADwAPAA8ADwAPABAAEAARABEAEQAPAA4ADgAO
ABEAEQARABIAEgAQABAAEAAOAA4ADwAPABAAEQASABMAEQARABEAEgATABMAFAAUABMA
EwATABQAEwATABMAFAAVABUAFgAWABkAGQAbABwAGwAdAB8AIAAgACEAIQAjACcAKAAp
ACoAKgApACgAJwAnACYAJQAkACUAJgAnACgAKAAmACYAJQAiACEAIAAfAB0AHAAbABoA
GQAYABcAFgAVABQAEwASABAADwANAAwACwAJAAgABgAFAAUABQAEAAMAAgACAAIAAAAA
AAAA//////////////7//f/9//3//f/9//3/+//9//3//v/+//z//P/8//z//P/8//z/
/P/6//r/+//8//r/+v/7//z//P/8//z//f/+/wAAAQACAAEAAAD///7///8BAAIAAgAC
AAMAAwAEAAMAAgABAP//AgADAAUABgAHAAgACQAKAAkABwAGAAcACQAIAAcABgAGAAQA
BAAEAAMABQAGAAYABQAEAAMAAgAAAAAAAAAAAP///v/+/////f/8//v//P/8//z/+v/6
//z//P/7//r/+P/2//X/9f/1//X/9P/z//X/9f/0//L/8//0//X/9v/2//X/9P/0//P/
8//z//T/9P/z//P/8//w/+//7//u/+3/7f/u/+7/7//v/+//7v/s/+z/7P/t/+v/7P/s
/+v/6//s/+v/7P/w//D/7v/u/+3/7P/r/+r/6f/o/+f/5v/m/+b/5f/l/+T/4//j/+P/
5f/n/+j/6P/l/+T/5P/j/+H/4v/i/+T/5f/l/+X/5f/l/+b/5//n/+n/6f/p/+r/6v/p
/+j/6P/p/+r/6//s/+r/6v/o/+j/6P/n/+b/5f/m/+f/6f/q/+f/5v/l/+X/4//i/+H/
3//e/97/3v/e/97/3v/d/9z/2P/W/9T/0//Q/9L/1f/V/9P/0f/S/9b/1v/V/9T/0P/O
/8//1f/f//D/CQAlAEcAdACtAO4AKgFVAX0BpgG2AaEBbAEkAdEAeQAmAO//1//G/67/
of+h/6T/ov+m/63/sv+0/7f/u//B/8T/w//D/8H/wf/C/8L/w//D/8P/xP/C/8H/v//C
/8X/xv/I/8j/yP/J/8n/yf/H/8f/x//H/8b/xv/G/8b/yf/J/8n/yf/J/8n/yf/K/8r/
y//L/8v/zP/M/83/zv/N/83/zf/O/8z/yv/K/8r/yv/K/8v/y//J/8n/yf/J/8v/y//L
/8z/y//L/8z/zP/N/83/zf/O/87/z//Q/9L/0f/R/9L/0v/T/9P/1f/W/9j/2//e/+D/
3//f/97/3//h/+L/4//k/+f/5//n/+f/6P/o/+j/6P/n/+b/5f/k/+b/5P/k/+P/5P/j
/+L/4f/f/97/3f/c/9v/2v/Z/9j/2f/Y/9f/1v/S/9H/z//O/9D/z//P/87/zf/N/83/
zP/J/8j/yP/I/8j/yP/I/8f/x//H/8f/x//G/8X/xf/F/8f/x//H/8X/w//D/8T/xP/F
/8b/x//I/8b/xv/G/8b/xv/G/8f/yP/I/8j/yf/K/8r/yv/K/8v/zf/O/87/zv/M/8z/
zP/M/83/z//Q/9D/0v/T/9P/1P/V/9b/1//X/9n/2f/a/9r/2v/a/9r/2v/Z/9f/1v/X
/9f/1v/V/9T/1P/S/9L/0v/R/9P/1P/U/9P/0v/R/9D/0P/Q/9D/0P/Q/87/zf/N/8r/
yv/K/8z/zv/O/8z/zP/M/8z/y//K/83/zP/M/83/z//P/87/zf/L/8v/yv/I/8r/yv/K
/8r/zP/L/8r/yv/J/8n/yf/K/8r/yf/J/8n/yf/J/8r/yv/J/8n/yv/K/8n/yf/J/8j/
yv/K/8r/y//L/8z/zP/L/8z/zP/K/8r/zP/M/8r/yv/K/8r/yv/K/8r/yv/I/8j/yP/I
/8r/yv/J/8n/yv/J/8n/yf/K/8v/y//K/8n/yP/I/8f/yf/K/8r/zP/P/8//z//P/8//
0P/R/9H/0v/T/9T/1v/V/9X/1f/W/9j/2P/Y/9j/1v/W/9T/1P/V/9X/1f/V/9X/1f/W
/9b/1f/U/9P/0//T/9L/0f/P/87/zv/O/87/0P/Q/8//zv/N/8z/y//L/8r/yv/N/9H/
0f/T/9b/1v/U/8//zP/M/9D/1//f/+v//v8bAD0AZQCYANUAFgFGAWsBlQGyAawBgQE+
AewAlQBBAAAA4f/R/7r/rP+p/6X/oP+k/6z/sf+0/7r/v//F/8n/zv/N/8v/y//L/8z/
zP/N/83/zf/O/87/zf/L/87/0f/S/9T/1P/S/9P/0//T/9X/1f/V/9X/2P/Y/9j/2P/X
/9f/1//X/9n/2f/Z/9r/2//d/97/3//f/97/3v/e/+H/4f/h/+L/4v/g/+D/4P/i/+L/
4//j/+P/4//j/+P/5f/l/+X/5v/m/+X/5f/k/+f/5//n/+j/6P/p/+r/7P/t/+3/7v/u
//H/8f/z//T/9//5//v//P/7//v/+v/7//7/AAACAAQAAwADAAMAAwACAAIAAgACAAIA
AgACAAIABAACAAIAAQD+//3//P/7//n/+P/3//b/9//2//X/9P/1//T/8//y//D/7//t
/+z/6//p/+j/5v/m/+f/6P/o/+f/5v/m/+b/5v/m/+b/5f/l/+X/5f/l/+T/4//j/+P/
5f/l/+X/4//l/+X/5v/m/+b/5v/m/+b/5f/k/+P/4v/l/+b/6P/q/+n/6P/o/+j/6v/q
/+r/6//r/+z/7P/s/+3/7v/v//D/8f/z//T/9P/0//X/9f/2//b/9v/2//X/8//z//T/
9P/1//b/9//4//r/+f/5//v/+//6//n/+P/3//T/8//y//T/9//5//r/+v/6//r/+v/2
//b/9v/2//T/8v/x//H/8v/y//L/9P/0//T/8v/y//L/8v/x//D/7v/s/+v/6//v/+//
7v/t/+3/7f/s/+r/6//s/+3/7v/w/+//7v/u/+//7//v//D/7//t/+z/6//r/+v/7P/s
/+n/6f/q/+r/6P/n/+b/5P/m/+b/5v/n/+X/5v/m/+X/6P/m/+j/6P/q/+j/6P/o/+j/
6P/o/+j/6P/q/+r/6f/p/+f/5f/k/+P/5P/l/+X/5P/l/+T/5P/j/+P/5P/k/+b/5f/l
/+X/5f/l/+b/5//n/+X/5f/l/+b/5f/l/+X/5v/l/+T/4//i/+D/4P/e/97/3f/d/93/
3f/b/9v/3P/c/9v/2v/Z/9n/2f/Y/9f/1f/T/9L/0f/Q/9L/0v/R/9D/0f/Q/8//z//U
/9b/2f/b/93/4f/m/+j/7P/t/+z/7v/y//n/AQATACwASwBzAKEAzgAJAU4BhgGvAd0B
BAIMAu8BtgFmAQ0BrwBaACkAFwAGAO7/5f/n/+T/4P/i/+f/7v/2//3/AQAFAAoADQAR
AA8ADwAQABAAEwATABMAFAAYABkAGQAeAB8AIAAiACIAIAAhACEAIQAiACMAJAAlACYA
JgAmACYAKAApACoAKwApACcAJQAkACcAKQAqACsAKwAqACoAKgArACsAKwAsAC0ALAAt
AC4ALAAsAC0ALQAtAC0ALQAtACsAKwArACwALwAvADAAMAAyADMANAA2ADgAOQA6ADwA
PwA/AEAAQABDAEMARQBGAEcASQBLAEwATgBPAE8AUQBRAFIAUwBUAFYAVwBYAFkAXABc
AFwAXABbAFoAWQBYAFkAWABZAFkAVgBVAFQAUwBVAFQAUwBSAE8ATgBNAEwATABMAEwA
TABJAEcARABCAEEAPwA+ADwAPAA9AD4APgA/AD4APgA+AD4APgA+AD0APQA9AD0APQA8
ADsAOwA7ADsAOwA7ADkAOQA5ADoAOgA8ADwAPAA8ADsAOgA5ADgANgA2ADcAOAA6ADoA
OwA8ADoAOgA6ADsAPQA+AD4APgBAAEAAQABAAD8APwA+ADwAPAA9AD0APgA8ADwAPAA7
ADoAOQA5ADgANwA4ADkAOgA6ADkAOQA7AD0APAA7ADoAOwA6ADsAPAA6AD0APwBAAD8A
PgA9ADwAOgA6ADoAOgA7ADoAOgA7ADsAPAA9AEAAQABAAD4APgBAAEAAPwA+ADwAOgA5
ADkAPQA9ADwAOwA9AD0APAA6ADoAOgA6ADoAOAA3ADYANgA1ADUANQA2ADgANwA3ADcA
NQA1ADYANgAzADMANAA0ADUANQA1ADQANgA2ADYANwAzADQANAA1ADIAMQAwAC8ALgAu
AC4ALgAuAC4ALgAtAC0ALgAtAC0ALQAsAC0ALQAsACoAKAAnACUAJQAmACYAKAApACkA
KQApACoALAAuAC8ALQAtAC0ALgAsACsAKgAqACoAKgAqACoAJgAmACQAJAAjACMAIwAj
ACEAIQAiACIAHwAeAB0AHQAaABgAFgATABIAEgASABIAEAAQAA8ADgAKAAgABgAFAAAA
AgAFAAcABwAHAAgADAAMAAkABgACAP7///8BAAkAGAAvAE0AbwCYAM0AEAFSAX8BpwHS
Ae4B5QG6AXQBIQHJAHAAKwANAPz/5P/R/8//zP/K/87/1f/a/97/5f/l/+f/6v/v/+//
7f/t/+7/7v/v/+//7//w//D/7//t//D/7v/u/+//7v/s/+3/7f/t/+v/6//r/+v/7v/u
/+7/7v/u/+3/7P/r/+v/6//r/+z/7P/t/+3/7f/s/+r/6f/o/+n/6f/p/+r/6P/m/+b/
5v/m/+b/5//n/+T/4//i/+H/4f/h/+H/4v/l/+X/5v/m/+X/5f/l/+b/5v/n/+j/6v/p
/+n/6v/q/+n/6f/r/+z/6//t/+//8P/w//H/8f/z//X/9v/3//j/9v/1//T/8//0//T/
9P/0//T/9P/0//T/9P/y//L/8f/w/+//7v/t/+z/6v/o/+b/4//i/+H/4P/f/97/3f/c
/9z/2//Z/9j/2v/Z/9n/2P/W/9X/1P/S/8//zv/O/87/zP/M/8z/y//L/8v/y//L/8j/
x//H/8f/x//H/8f/xf/F/8X/xv/G/8T/xP/E/8T/xP/E/8T/xP/E/8T/xf/G/8b/xv/H
/8j/yP/I/8j/yf/L/8z/zP/M/87/zv/O/87/z//R/9L/0v/R/9H/0P/Q/9H/0v/T/9P/
1f/V/9b/1v/U/9T/1P/U/9T/0//T/9X/1f/U/9P/0v/U/9L/0v/S/9H/0//U/9T/0f/Q
/8//zv/O/87/zv/O/83/zP/M/83/zP/M/8z/zv/M/8z/yv/K/8j/yP/H/8b/yP/I/8n/
y//L/8v/yv/J/8v/y//K/8j/yP/I/8j/yP/I/8f/xv/G/8X/xf/F/8b/x//H/8j/yf/F
/8X/xv/G/8X/xf/G/8b/xf/F/8X/xP/G/8b/xv/H/8X/xv/G/8X/wv/C/8D/wP/E/8L/
wP/A/8D/wP/A/77/vv++/77/v//A/8D/wf+//73/vP+7/77/v/+//77/u/+6/7r/uf+7
/7z/vP++/77/vf+8/7v/vf++/7//v/+//7//v//A/8P/w//D/8T/xv/G/8b/xv/G/8b/
xP/E/8P/w//D/8P/xP/F/8f/yP/G/8T/wv/B/8P/wv/B/7//vP+8/7z/vP+6/7r/uf+4
/7f/tv+1/7X/tv+0/7H/sf+1/7f/uP+4/7j/s/+w/7L/sv+1/73/yf/c//X/FQA5AGgA
pQDmABYBPQFnAYgBigFjASAB0gB9ACkA5P/B/7H/mv+I/4P/g/+A/4D/hv+L/47/kv+X
/53/o/+k/6X/o/+i/6H/of+g/6P/o/+j/6T/pv+l/6P/pv+l/6b/qP+o/6j/qf+p/6n/
qf+p/6n/qf+q/6r/qv+q/6v/q/+r/6v/qf+p/6n/qv+q/6v/q/+r/6z/rP+t/67/sf+x
/7H/sv+y/7D/sP+w/7D/sP+x/7H/r/+v/6//r/+v/6//r/+w/6//r/+w/7D/sv+z/7T/
tv+1/7X/tf+2/7j/uf+7/7z/vf+9/7//wP/B/8P/xf/G/8n/y//M/8//zv/O/87/zv/Q
/9H/0v/T/9b/1v/W/9b/1f/U/9P/0v/U/9L/0v/R/9L/0f/Q/8//0f/Q/8//zv/N/8z/
y//K/8n/yP/H/8b/xf/F/8T/xP/G/8X/xf/E/8P/w//D/8L/wf/A/8D/wP/C/8L/wv/B
/8P/w//D/8P/xP/D/8P/w//B/8H/wf+//7//v//A/8D/wP/A/8D/wP/A/8D/wP/A/8L/
wv/D/8T/xv/G/8f/yP/I/8j/yP/J/8z/zv/P/9D/0P/Q/9D/0P/R/9P/1P/U/9b/1//X
/9j/2f/a/9v/2//b/9v/3P/c/93/3v/f/+D/4P/f/9//4f/m/+b/5v/m/+T/4v/i/+L/
5P/n/+n/6v/o/+j/6P/o/+b/5v/m/+b/5//m/+b/5//n/+j/6f/s/+z/7P/q/+r/6v/q
/+n/6P/q/+j/5//n/+n/6f/o/+f/6f/p/+j/5v/m/+b/5v/m/+T/4//i/+L/4f/h/+H/
4v/i/+H/4f/h/+H/4f/i/+L/3//f/+D/4P/g/9//3v/c/9z/3v/e/97/3v/e/9z/3P/c
/9z/3v/e/93/3f/c/9v/2//b/9v/2//a/9j/2f/Y/9j/1//Z/9r/2v/c/9v/2//b/9v/
2//c/93/3f/d/93/3f/e/9//3//f/+D/4P/g/+D/4P/g/+D/3v/e/+H/4f/h/+H/4f/h
/+L/4v/f/97/3f/d/9//3v/d/9v/2v/a/9r/2v/a/9r/2f/Y/9f/1v/V/9X/1v/Y/9v/
2//d/93/3P/e/+D/3//c/9z/3P/f/+H/6//+/xkAOQBfAIwAxwAMAUoBdQGfAcwB2gHF
AY4BQgHpAI8AOgADAOv/2P/A/7X/tf+0/7L/tv+9/8L/yP/L/83/z//S/9X/2f/Z/9n/
2v/a/9n/2f/Z/9r/3P/b/9n/3P/a/9r/2//a/9v/3f/e/9//3//f/9//3//e/97/3v/e
/+H/4f/h/+H/4f/h/+H/4v/i/+P/4//j/+P/4v/i/+L/4f/h/+H/4v/j/+L/4//k/+T/
5P/l/+X/5f/l/+X/5f/n/+f/5//o/+n/6f/q/+r/6f/p/+n/6v/s/+3/7v/w//H/8f/y
//L/8f/x//P/9P/y//P/9P/0//T/9f/1//f/+//8//3//v8BAAEAAQABAAQABgAIAAoA
CQAIAAcABgAGAAQABAADAAQAAwACAAEA///+//3//P/7//r/+f/4//n/+P/3//b/9f/1
//T/9P/2//X/9f/0//P/8//z//L/8f/w//D/8P/y//L/8v/x//L/8//0//X/9v/1//X/
9f/z//P/8//x//H/8f/y//L/8f/w/+//7v/v//D/8f/y//P/9P/2//j/+P/4//n/+v/4
//j/+P/5//v//P/8//z//v/+//7//v///wEAAgACAAMAAwACAAIABAAGAAgACQAJAAkA
CgAKAAoACgAKAAoACgAJAAkACwANAAwACwAKAAwACgAKAAoABwAJAAoACgAIAAgACAAI
AAYABgAGAAYABQAEAAQABQAGAAgACgAOAAwADAAKAAoACgAKAAkACAAJAAgACAAJAAkA
CQAIAAcACQAJAAgABgAIAAgACAAIAAgABwAGAAYABwAHAAcACAAIAAcABwAHAAYABwAJ
AAoACQAJAAoACgAOAA8ADAAKAAgACgAKAAoACgAIAAgACAAIAAgACAAHAAcABgAFAAUA
BQAGAAcABwAGAAgACAAJAAkABwAIAAgACgALAAsACwALAA0ADgAPAA8ADQANAA0ADgAP
AA8ADwAQABIAEgASABIAEAAQAA4ADgAOAA0ADAALAA0ADQAOAA4ADQAMAAsACwANAAwA
CwAJAAoACgAKAAoADAAMAAsACgAJAAgABwAHAAoADAANAA0ADQAPABAAFAAWABUAEgAS
ABIAEwAXACUAOgBVAHcAoQDSAA8BWAGaAccB8wEeAjICIwLwAaYBSwHpAI4AUwA5ACYA
DgAFAAcABgACAAgAEQAYAB4AIwApAC8ANAA1ADUANQA1ADYANgA5ADkAOQA6ADsAOwA6
AD4APQA+AEAAQABAAEEAQQBBAEEAQQBBAEEARABEAEQARABHAEcARwBHAEUARQBFAEYA
RgBHAEcARwBFAEQARABEAEcARwBHAEgARgBEAEQARABGAEYARwBHAEcARwBHAEcARwBH
AEcASABLAEsATABMAE0ATQBNAE4AUABRAFIAVABTAFMAVABUAFUAVQBXAFgAWwBdAF8A
YABgAGEAYQBjAGUAZgBnAGgAZwBnAGcAZwBnAGYAZQBkAGYAZgBmAGYAZQBiAGEAXwBg
AF8AXgBdAF0AXABbAFoAVwBWAFUAVABTAFIAUQBQAE0ASwBIAEYARABDAEMAQgBBAEEA
QQBAAD4APAA7ADoAOwA8AD0APQA6ADkAOAA3ADYANQA1ADUANAAzADIALwAvAC8AMAAw
ADAAMAAwADAAMAAwADAAMAAwADAAMQAyADAAMAAxADIAMQAwAC8ALwAwADIAMwA0ADQA
NAA0ADQAMwA1ADYANgA2ADcANwA4ADcAOAA5ADkANwA3ADgAOAA3ADgAOQA6ADkANwA2
ADcAOQA4ADcANgA2ADQANAA0ADMANQA2ADYANQA0ADMAMgAwADAAMAAwADAALgAtAC0A
KgAqACoALAAqACoAKAAoACgAKAAnACYAKAAmACUAJQAnACcAJgAlACMAIwAiACAAIAAg
ACAAIAAgAB8AHgAeAB0AHQAdAB4AHgAdAB0AHQAbABsAHAAcABsAGwAcABwAGgAZABgA
FgAWABYAFgAXABcAGAAYABcAFgAWABQAFAAUABQAEgASABYAFAASABIAEgASABAAEAAQ
ABAAEAAQAA8ADwAOAA0ADQANAA4ADwAPAA4ADQAMAAwACwAJAAoACgAMAAsACwALAAsA
CwAMAA0ADQAPAA8ADwAQAA8ADwAPABAAEAAQABAAEAAMAAwACgAKAAsACwALAAsACwAL
AAwADAALAAoACQAJAAcABgAFAAMABAAEAAQABAACAAIAAQAAAP3//P/7//v/+v/8//3/
+//7//3//v/+//7//f/4//b/9v/1//n/BQAYAC8ATQBxAJoA0QAUAVIBfQGjAcwB4AHN
AZgBTgH5AKEATAATAPn/5v/Q/8X/xf/E/8L/yP/P/9T/1v/Z/93/4f/i/+P/4//j/+P/
5P/k/+T/4//i/+L/5f/l/+T/6P/m/+b/5//m/+T/5f/l/+X/5f/l/+X/5f/k/+T/5P/k
/+P/4//j/+P/5P/l/+b/6P/m/+f/5//n/+b/5P/j/+L/4f/h/+H/4v/i/+D/4P/g/+D/
4P/h/+H/3//f/9//3//f/9//3//g/9//3//g/+D/3//f/9//4P/g/+H/4v/k/+P/4//k
/+T/4//j/+X/5v/n/+n/6//s/+7/7//v//H/8f/y//P/9P/4//n/+v/7//r/+v/6//r/
+v/6//r/+v/6//j/+P/3//b/9f/0//P/8f/w/+//7v/t/+z/6//q/+n/6P/n/+b/4v/h
/9//3v/e/93/3f/c/9n/2f/Z/9j/1//W/9b/1v/U/9T/1P/T/9P/0//T/9P/1f/V/9b/
1//U/9P/0v/P/9H/0f/S/9L/0P/Q/9D/0P/Q/9D/0P/Q/87/zv/P/9D/0v/S/9P/1P/S
/9L/0v/T/9T/1v/X/9j/1//W/9X/1P/V/9f/2P/Y/9n/2f/Y/9j/2f/a/9v/2//b/9v/
3P/c/9v/3P/d/97/3v/d/93/3//h/+D/3//e/97/3P/c/9z/3P/f/+H/4v/f/97/3f/c
/9r/2v/a/9r/2f/Y/9j/2f/b/9z/3f/g/97/3v/c/9z/3P/c/9v/2v/b/9r/2v/b/93/
3f/c/9v/2v/Z/9f/1P/W/9b/1v/W/9b/1f/U/9T/1f/V/9X/1v/W/9X/1f/V/9X/1f/W
/9b/0//T/9T/1P/T/9P/0//S/9T/1P/U/9X/0//U/9T/0//U/9T/0v/S/9T/0v/S/9T/
0//S/9H/0P/Q/9D/0P/Q/9L/0v/R/9H/0v/R/9H/0f/Q/9H/0f/Q/8//zv/O/83/z//Q
/9D/0v/T/9P/0//T/9X/1v/X/9f/1//X/9f/2P/Z/9n/2f/a/9n/2P/X/9b/1f/W/9X/
1v/Y/9n/2v/b/9n/2f/a/9r/2f/Y/9f/1//X/9b/1f/T/9L/0v/S/9L/0P/Q/8//zv/P
/87/zf/N/87/zv/R/9H/0f/R/9L/0v/S/9H/0P/Q/9L/1f/f/+//BAAhAEMAawCgAOEA
GgFEAWsBkwGmAZYBYwEYAcQAbQAjAPD/2f/J/7T/pv+l/6P/oP+i/6z/tf+4/7z/wf/D
/8f/yv/L/8v/yf/J/8r/yv/M/83/zv/Q/87/zf/L/87/z//Q/9L/0v/Q/9H/0f/R/9P/
0//T/9P/0v/S/9L/0v/R/9H/0f/R/8//z//P/9D/zv/P/8//z//R/9D/0P/Q/9P/0//T
/9T/0v/Q/9D/0P/Q/9D/0f/R/9H/0f/R/9H/0//T/9P/1P/V/9X/1v/W/9X/1f/V/9b/
2P/Z/9r/3P/d/93/3v/e/9//3//h/+L/4//l/+f/6P/o/+n/6f/r/+3/7v/v//D/8f/x
//H/8f/w//D/8P/w//D/8P/w//D/8v/w//D/7//u/+3/7P/r/+v/6v/p/+j/6f/o/+f/
5v/l/+T/4//i/97/3f/b/9r/2//b/9z/3P/Z/9n/2f/Y/9X/1P/U/9T/1P/U/9T/0//V
/9X/1f/V/9L/0f/R/9H/0//T/9P/0f/T/9P/1P/U/9L/0v/S/9L/1P/U/9T/1P/W/9b/
1//W/w==
         </WaveFormData>
      </LeadData>
      <LeadData>
         <LeadByteCountTotal>10000</LeadByteCountTotal>
         <LeadTimeOffset>0</LeadTimeOffset>
         <LeadSampleCountTotal>5000</LeadSampleCountTotal>
         <LeadAmplitudeUnitsPerBit>4.88</LeadAmplitudeUnitsPerBit>
         <LeadAmplitudeUnits>��V</LeadAmplitudeUnits>
         <LeadHighLimit>2147483647</LeadHighLimit>
         <LeadLowLimit>268435456</LeadLowLimit>
         <LeadID>V6</LeadID>
         <LeadOffsetFirstSample>0</LeadOffsetFirstSample>
         <FirstSampleBaseline>0</FirstSampleBaseline>
         <LeadSampleSize>2</LeadSampleSize>
         <LeadOff>FALSE</LeadOff>
         <BaselineSway>FALSE</BaselineSway>
         <ExcessiveACNoise>FALSE</ExcessiveACNoise>
         <MuscleNoise>FALSE</MuscleNoise>
         <LeadDataCRC32>2124550769</LeadDataCRC32>
         <WaveFormData>
uP+4/7j/uP/G/9T/4v/w/xMANgBZAHwAogDIAO4AFAEHAfwA8QDmALYAiABaACwAFQD+
/+f/0P/H/8D/uf+y/7b/uP+6/7z/vf++/7//wP/A/8D/wP/A/8L/wv/C/8L/wf/A/7//
vv/C/8T/xv/I/8j/yP/I/8j/xv/G/8b/xv/E/8T/xP/E/8T/xP/E/8T/xv/G/8b/xv/G
/8b/xv/G/8T/xP/E/8T/xv/I/8r/zP/L/8r/yf/I/8n/yv/L/8z/yv/K/8r/yv/L/8z/
zf/O/9D/0P/Q/9D/0v/S/9L/0v/U/9b/2P/a/9r/2v/a/9r/2//c/93/3v/f/+D/4f/i
/+T/5v/o/+r/7f/u/+//8P/w//D/8P/w//L/8v/y//L/9P/0//T/9P/0//T/9P/0//L/
8v/y//L/7//u/+3/7P/q/+r/6v/q/+j/6P/o/+j/5//m/+X/5P/i/+L/4v/i/+H/4P/f
/97/3//g/+H/4v/g/+D/4P/g/9//3v/d/9z/3f/e/9//4P/i/+L/4v/i/+L/4v/i/+L/
4v/i/+L/4v/i/+L/4v/i/+P/5P/l/+b/6P/o/+j/6P/q/+r/6v/q/+z/7P/s/+z/7P/s
/+z/7P/t/+7/7//w//D/8P/w//D/8P/w//D/8P/y//L/8v/y//T/9P/0//T/9f/2//f/
+P/2//b/9v/2//X/9P/z//L/9P/0//T/9P/0//T/9P/0//b/9v/2//b/9v/2//b/9v/2
//b/9v/2//j/+P/4//j/9v/0//L/8P/x//L/8//0//b/9v/2//b/9v/2//b/9v/0//T/
9P/0//T/9P/0//T/9P/0//T/9P/1//b/9//4//b/9v/2//b/9v/2//b/9v/4//j/+P/4
//r/+v/6//r/+f/4//f/9v/2//b/9v/2//j/+P/4//b/9//3//b/9//3//j/+P/4//f/
+P/5//n/+//8//z//v8AAAAAAAAAAP7//v///wAAAgACAAIAAgADAAUABgAHAAUABgAG
AAQABAADAAIAAgADAAMAAwAEAAQABAAFAAUABgAFAAUABgAHAAcABgADAAMABAAEAAMA
AQAAAP///v8AAP////////////8AAP///v///wAAAwADAP//+//6//v/+f/6//7/CgAd
ADgAVQBzAJ4A1QAKATMBWgF+AY8BhgFlATkBBAHNAI8AYwBIAC4AFgAJAAQA/f/3//f/
+P/7//3//v/+/wAAAgACAAIAAQAAAAAAAAD+//7//f/9//r/+f/4//n/+//9/wEAAwAG
AAYABgAGAAgACAAHAAcABQAFAAUABQAFAAUABQAFAAYABwAIAAoACQAIAAgABwAIAAgA
CAAIAAcABwAIAAgACAAHAAYABgAIAAkACgALAA0ADQANAA0ADQANAA4ADgASABIAEgAT
ABMAFAAVABUAFAAUABUAFgAYABkAGgAaABkAGQAbABwAHgAfACAAIwAjACQAJQAmACgA
KQAqACsALAAtAC0ALQAuAC4AMAAwADEAMgAzADQANAAzADIAMgAvAC0ALQAsACwALAAs
ACwAKQAkACEAHgAfAB8AHwAfAB0AGwAaABoAGAAYABgAGAAZABgAFwAXABgAGAAYABgA
GAAYABgAGAAVABUAFQAVABUAFQAUABQAFAAUABMAEwATABMAEwATABUAFAATABMAFgAX
ABgAGAAWABYAFgAWABgAGgAbABsAGAAXABYAFQAYABkAHQAeAB8AHwAfAB8AIQAjACMA
IwAkACUAJQAkACQAIwAjACUAJgAnACcAJgAkACMAIgAjACQAJAAlACYAJAAkACMAIwAg
AB8AHgAeAB8AHwAeAB0AHwAgACAAHwAcABwAHAAdAB4AHgAcABoAGQAYABcAFgAYABgA
GAAXABgAGAAWABYAFQAVABQAFAASABMAFAAUABMAEwARABEAEAAQAA8ADwAMAAoACgAK
AAkACAAIAAoADAALAAoACgAKAAoACwALAAsACQAIAAgABwAHAAYAAwABAAEAAwADAAUA
BAAEAAIAAAAAAAAAAAAAAAAAAAAAAP7//v/+//z/+v/5//f/9//3//j/+P/4//T/9P/0
//P/8f/y//L/9P/0//T/9P/0//T/9P/1//b/9P/0//T/9P/0//X/9f/1//X/9v/2//T/
9P/z//L/8v/1//X/9f/2//j/+P/5//n/+v/5//n/+v/5//n/+P/1//f/+v/8//3//v/+
//7//v8AAAEAAwAFAAcACQAIAAsADgARABQAFQAVABMADwAIAAMABQAIAAwAGgAvAEwA
awCNALYA7QAeAUMBZAGGAZkBkAFzAUUBEAHTAJkAbQBQADoAIgARAAoABwAHAAcACAAJ
AAkADAAOAAwADAAMAAgACQAIAAgACAAJAAoACgALAA0ADQANAA8ADQANAA8ADwAPAA4A
DQAMAA0ADgAOAA8ADQANAA0ADQANAA0ADQANAA0ADQANAA4ADgAOAA8ADwAOAA4ADgAO
ABEAEQASABIAEAAPAA4ADgANAA0ADQANABAAEQASABMAEgARABEAEAAUABQAFAAVABMA
FAAVABUAFgAWABcAGAAYABkAGgAaAB0AHQAfACAAIAAhACIAJQAnACgAKQAqAC4ALwAw
ADEAMAAxADEAMQAvAC4ALwAuAC8AMAAxADIANAAzADIAMgAvAC0ALQAsACsAKgApACgA
JwAkACMAIgAgAB8AHgAdABsAGQAYABgAFQAUABMAEgASABAADgANAA0ADgAPABAADgAO
AA4ADgANAA0ADQANAA0ADQAMAAwADgAOAA0ADQANAA0ADQANAA0ADAALAAsACgALAAwA
DAAMAAwADAAMAAwADAALAAkACgALAAwADQAPAA8AEgASABIAEQAQAA8ADwARABEAEQAP
AA8ADgAMAAoACQAJAAsADwARABIAEgATABMAEwAVABUAFAAUABQAFAAUABMAEwASABEA
EAAQABMAEwASABEADwAQABAADwAQABAAEAARABIAEgAQAA4ADAAMAAwADAANAA4ADwAP
ABAAEAAOAA4ADwAPAA4ADgANAA0ADQAMAA0ADQALAAsADgAOAA0ADQANAAwADQAOAA0A
DAAMAA4AEAAPAA4ADgALAAoACgAJAAsACQAIAAgADAANAA0ACwAKAAkACgAJAAsACgAK
AAkACAAIAAgACQAMAA0ACwAMAAsACgAJAAgABgAGAAYABgAGAAYABgAEAAQAAwABAAEA
BQAGAAYABgAEAAQABAADAAEAAgACAAQABAAEAAQABAAEAAQABQAGAAcACAAJAAoACQAJ
AAgABwAKAAwADQAMAAwACwAKAAoACAAHAAYABgAIAAgACQAJAAkABwAGAAYAAwADAAIA
/////wAAAAD//////v/9//z/+f/3//b/9f/z//P/9v/5//b/8//0//f/9//1//P/7v/r
/+3/7v/2/wQAFwAuAEcAaQCUAMcA9gAXAToBWgFpAVwBOwEPAd4ApwBxAEcAMAAcAAYA
9f/u/+3/5//n/+r/6//r/+r/6v/u//D/7v/q/+n/6P/o/+j/6v/q/+n/6f/n/+f/5//p
/+n/6f/r/+v/6v/q/+r/6v/n/+b/5P/j/+P/4//j/+P/5f/l/+X/5f/l/+X/5f/m/+b/
5v/n/+f/5v/m/+b/5v/m/+X/5f/k/+L/4f/g/+D/3//f/9//3//f/9//3//f/+H/4f/i
/+L/4v/i/+L/4//j/+T/5f/l/+T/5P/l/+b/5v/n/+j/6P/o/+f/6P/o/+z/7//y//f/
9P/0//T/9P/2//f/+P/5//r/+//7//v//P/8//7//v/8//r/+P/2//j/9//2//b/9//1
//X/9P/x//D/7//u/+//7P/r/+r/6v/p/+j/5//k/+H/3//e/97/3v/e/97/4P/e/9z/
2//Y/9j/2P/Y/9b/1v/W/9b/1f/V/9X/1f/V/9X/1P/U/9T/1P/T/9P/1P/T/9L/0f/S
/9L/0v/T/9P/0//T/9L/1P/U/9T/1P/U/9T/0//R/9P/0//T/9P/0//T/9b/1v/W/9X/
1P/T/9X/1//X/9f/2f/Z/9j/1v/X/9f/2P/b/9v/3f/e/97/3v/d/9z/3f/b/9r/2v/a
/9r/2v/Z/9n/2P/X/9b/1v/V/9X/1P/T/9P/1P/U/9P/1P/U/9T/1f/W/9b/1P/S/9D/
0P/Q/9D/0v/S/9L/0f/S/9L/0P/Q/9P/0//S/9L/1P/V/9b/1v/U/9P/0P/P/9D/0P/P
/8//z//O/8//0P/P/87/zv/Q/9D/z//O/87/zv/O/8//z//P/83/zP/M/87/z//P/83/
z//P/9H/0f/P/87/zv/N/83/zv/P/9H/0P/R/9H/0P/N/8z/zv/O/87/zv/O/87/zv/O
/9D/0P/Q/87/0P/P/83/zf/P/9D/0P/Q/8z/zP/M/8v/y//M/8z/zv/P/9D/0f/S/9T/
1P/V/9b/2P/Y/9j/2P/W/9f/1//X/9n/2v/a/9j/1v/V/9T/1P/X/9f/1//Y/9j/2P/Z
/9n/2f/X/9b/1v/T/9P/0v/P/9H/0v/S/9H/0//S/9H/0P/N/8v/yv/J/8n/y//M/8//
zv/R/9L/0//P/8v/x//G/8f/zf/S/9z/6v8BABwAOQBfAJAAwwDqAAkBLgFGAUEBJgH9
AM0AmABlADcAGQAGAO7/3P/T/87/yf/H/8n/yv/J/8n/zP/Q/9L/1P/U/9L/0//S/9L/
0v/Q/9D/z//P/9H/0f/R/9P/1f/V/9f/1//X/9b/1f/U/9b/1v/V/9X/1//X/9f/1//V
/9X/1f/V/9f/1//X/9j/2v/a/9v/2//c/9z/3P/c/93/3f/e/97/3v/d/9z/3P/d/93/
3f/d/93/3f/d/93/3//f/+D/4P/h/+D/3//f/+D/4v/k/+X/5P/k/+X/5v/o/+n/6v/q
/+3/7f/v//D/8v/z//T/9//2//b/9v/2//v//f///wEAAAABAAEAAQACAAIABAAEAAQA
BAAEAAQABgAFAAQABAABAP/////+//v/+v/5//j/+P/2//b/9v/4//f/9v/1//P/8f/w
//D/7//u/+3/7P/u/+z/6v/p/+r/6v/q/+r/6v/q/+r/6v/n/+f/5//n/+n/6f/o/+j/
6v/q/+n/6f/r/+v/6//r/+3/7P/r/+v/6f/p/+n/6P/r/+z/7f/u//D/8P/v/+3/7v/v
//D/8f/x//H/9P/0//P/8//z//P/9f/3//f/9//4//n/+f/4//f/9//4//v/+//7//r/
+P/5//n/+f/7//3//P/8//z/+v/6//n/+f/4//f/9v/2//r/+//7//v//f/+//7//f/6
//r/+v/7//v/+v/3//T/9v/2//b/9v/2//b/9v/1//b/9v/0//T/9P/z//H/8P/w//H/
8v/y//H/8f/v/+//8v/y//H/8f/x//D/8f/y//P/8v/y//T/8//x/+//7v/u/+7/7//v
/+//7f/s/+z/6//r/+r/5//n/+f/6f/p/+v/6v/q/+n/6v/q/+r/6//s/+z/7P/s/+z/
6v/q/+r/6v/s/+z/7P/q/+n/5//k/+P/4//k/+T/5P/j/+T/5f/l/+P/5P/k/+b/5f/k
/+P/4v/g/+D/4f/i/+L/4v/i/+L/4v/j/+P/4//g/+D/3//c/9z/2//a/9r/2//b/9v/
3P/a/9r/2//b/9v/2f/Y/9j/1//X/9b/0//Q/9D/z//N/87/zv/O/87/0P/P/8//z//T
/9P/1v/X/9j/2//e/+H/5f/n/+X/5P/p/+3/8v8AABYALwBOAHEAkwC+APMAHAE9AWAB
fgGFAXQBUQEjAe4AtQB9AFcAQgAuABQABQAAAP3/9//1//b/+f/9/wAAAgAEAAYACgAK
AAsACgAKAAoADAAMAAsACwAPABEAEwAXABUAFQAXABcAFgAWABYAFgAXABgAGAAZABkA
GQAZABkAGgAbABwAHQAZABcAFQAUABYAGAAbAB0AHAAcABwAHAAbABsAHAAcAB0AHQAd
AB4AHQAdAB0AHQAbABsAGwAbABkAGQAaABoAHgAeAB4AHwAgACIAJAAlACYAJgAnACgA
KgArACwALAAuAC8AMgA0ADQANQA2ADkAOwA8AD0APgA+AD8AQABBAEMARQBGAEcASgBK
AEwATABKAEoASgBKAEwASwBKAEoASABFAEQAQgBDAEIAQQBAAEEAPgA9ADwAPgA9ADwA
OwA4ADUAMwAyADEAMAAvAC4ALwAuAC0ALQAtAC4ALwAwADAAMAAwADAALwAvAC8ALwAv
AC8ALgAuAC4ALgAtAC0ALwAvAC8ALwAxADAALwAvAC8ALwAvAC4ALAAsACwALAAuADAA
MQAxADEAMQAxADEAMQAxADQANAAzADMAMwAzADAAMQAwAC8AMQAxADAALgAsACsAKwAt
ACwALQAtACwALAArACoAKwAtACwALAAsAC0ALgAuAC8ALwAvAC8AMAAyADMAMwAzADEA
MgAyADEAMgAyADIAMwA2ADYANAAyADUANgA3ADgAOgA6ADoAOQA6ADoAOAA4ADgANwA1
ADQANQA3ADkAOgA5ADkANwA3ADYANgA1ADUANgA0ADQANAAzADIAMgA0ADYANQA0ADQA
NAA0ADUANQAzADEAMAAwADQANQA1ADMAMwAzADUANQAzADQANAAzADIAMQAwAC8ALgAw
ADAAMAAwADAAMAAwAC4AMAAvAC0ALQAtAC4ALgAuACsAKgApACcAJQAmACYAKAAqACoA
KgAqAC0ALgAwADIALwAuAC0ALAAqACsAKwArACkAKgAqACgAJgAlACQAJAAlACUAJQAm
ACYAJgAnACcAJwAlACQAJAAgAB8AHQAZABsAHAAcABsAGgAYABYAFAATABEAEAAPAAsA
CwAOAA8AEAARABIAFQAVABMADQAIAAUABQAEAAoAFgAnADwAVwB1AJ4A0wAEAScBSgFs
AYMBfgFhATcBBgHPAJkAawBQADwAJAAPAAYA///7//n/+v/7//3/AAD+//7//v8AAAAA
///+//7//v8AAAAA/////////////wEAAAD//wAA///+//7//v/+//z//P/7//v//f/9
//3//f/8//v/+v/5//v/+//7//z//P/8//3//f/6//r/+v/6//3//f/+//7//P/7//r/
+v/5//n/+f/5//j/9//2//X/9f/1//b/9v/6//r/+v/7//r/+v/6//n//P/8//3//v/8
//3//v/+//////8BAAIAAgADAAQABwAHAAgACQAKAA4ADwAQABEADwAPAA4ADQAOAA4A
EAAQABEAEgATABQAEwARAA8ADgANAAsACwAKAAcABgAFAAQAAQD+//3//P/6//n/+P/3
//f/9f/0//T/8v/y//L/8v/y//D/7v/t/+r/6v/q/+r/6v/q/+r/6v/n/+f/5//n/+X/
5f/k/+T/5v/m/+X/5f/m/+X/5P/j/+X/5P/j/+P/4v/j/+T/5P/i/+L/4v/i/+P/5P/k
/+P/5f/l/+X/5f/l/+X/6P/o/+f/5//n/+f/6f/r/+v/6//p/+n/6P/m/+b/5//p/+3/
7v/v/+//7v/s/+v/6v/r/+v/6v/q/+r/6v/q/+n/6f/o/+f/5v/m/+n/6f/o/+f/5f/m
/+b/5f/k/+T/5P/l/+j/6P/m/+T/5P/k/+T/5P/k/+T/5P/j/+D/4P/e/97/4P/h/+H/
4v/g/+H/4v/i/+P/4//h/+H/4f/g/97/3f/c/9r/2v/a/9v/2v/a/9z/3v/d/9z/3P/a
/9r/2//b/93/2//a/9r/2//b/9r/1//Z/9n/2//b/9n/2P/Y/9f/1P/U/9T/1f/Y/9n/
1v/W/9b/1v/W/9b/1v/W/9b/2P/Y/9j/1v/U/9P/0f/R/9P/1P/U/9T/0v/S/9L/0f/R
/9L/0v/U/9L/0v/S/9L/0P/Q/9H/0v/S/9L/0v/S/9T/1f/V/9X/1v/Y/9n/2P/W/9X/
1P/U/9X/1f/V/9b/2P/Y/9n/2f/Y/9X/0//S/9H/0f/Q/83/y//M/8z/y//K/8j/xv/E
/8b/xf/F/8X/w//B/77/v//C/8X/xP/F/8X/v/+7/7r/u/+7/8D/yP/W/+v/AgAdAEEA
cgCjAMwA6wAOASoBLwEUAesAuwCKAFMAJQAHAPT/2v/G/73/uP+z/6//r/+w/6//r/+y
/7b/uP+6/7j/tP+w/67/rf+s/6//sP+w/7H/sf+x/7H/s/+x/7H/s/+z/7L/sv+y/7L/
sP+w/6//r/+x/7H/sf+x/7P/s/+z/7P/sf+x/7H/sv+y/7L/s/+z/7L/sv+y/7L/tf+1
/7b/tv+2/7X/tP+0/7X/tf+1/7X/s/+z/7P/s/+z/7P/tP+0/7b/tv+2/7f/uf+6/7v/
u/+7/7r/uv+6/7v/vf+//8D/wf/B/8P/xP/G/8f/yP/L/8z/zv/Q/9L/0f/R/9H/0f/T
/9X/1v/X/9r/2v/c/9z/2v/a/9r/2v/a/9n/2P/Y/9n/1//X/9b/1f/U/9P/0v/S/9D/
0P/Q/87/zf/M/8v/yv/J/8n/yv/I/8j/yP/I/8b/xP/C/8H/wf/C/8P/xP/E/8T/xP/E
/8X/xf/F/8X/xf/F/8T/xP/D/8L/wP+//8H/wf/B/8H/w//C/8H/wf/A/8H/wv/C/8P/
xP/F/8b/x//I/8j/x//J/8n/yf/J/8z/zf/R/9L/0//T/9P/0//T/9X/1f/V/9b/1//X
/9b/1v/X/9n/3f/c/93/3f/c/93/3f/d/9//4f/g/+D/4P/i/+T/5f/n/+T/4//i/+L/
5v/n/+f/5//p/+r/6v/p/+b/5v/m/+f/6v/q/+j/5v/p/+r/6//s/+z/7P/s/+v/6v/q
/+j/6P/n/+f/5v/m/+j/6f/q/+r/5//n/+X/5f/m/+b/5f/l/+T/4v/i/+L/4f/g/+D/
4v/i/+H/4P/g/+L/4v/j/+P/4f/f/97/3v/f/9//3v/b/9v/3v/e/97/3v/e/9z/3P/c
/9z/3v/e/97/3P/c/9v/2f/Z/9r/2v/Z/9j/2P/Y/9j/1//Z/9r/2v/c/9z/3P/c/9z/
3P/c/93/3v/c/9z/3P/c/93/3//g/+H/3//g/+D/3v/e/93/3P/c/97/3//g/+L/4P/g
/+H/4f/h/9//3v/e/9//3//e/9v/2//c/9z/2//b/9r/2f/Y/9j/1//X/9f/1//Z/9z/
3f/c/93/3P/d/93/3f/Z/9j/1//X/9j/3v/s/wMAHAA5AFsAiAC9AO4AEQE2AVoBZwFW
ATcBCQHWAJ0AZQA7ACAACgDw/9//3P/X/9P/0//U/9f/2f/a/9r/2v/a/9r/3v/d/9z/
3P/c/9r/2v/Z/9n/2//b/9v/3f/c/9v/3P/b/93/3v/f/+D/3//e/9z/2//b/9v/2//b
/9v/2//b/9v/3f/d/93/3v/d/9z/3P/b/9v/3P/d/97/3f/d/97/3v/g/9//3v/e/9//
3//f/9//3//f/9//3//g/+H/4//k/+T/5P/k/+X/4//k/+X/5f/m/+b/5//o/+r/6//s
/+z/7P/r/+z/7P/t/+3/7f/v//H/8v/z//T/9v/3//j/+f/8//3//f/9/wEAAgAFAAYA
BQAEAAMAAgADAAMAAwAEAAMAAQABAAAA/f/8//v/+v/5//b/9f/0//L/8f/w/+//8P/v
/+//8P/w//D/8P/w//D/7v/s/+v/6v/q/+r/6v/r/+z/7f/u/+7/7//w//H/8f/x//D/
8P/u/+7/7f/t/+3/7f/t/+3/6//q/+n/6f/r/+3/7//w//H/8v/z//T/9P/0//P/8f/y
//P/9P/1//X/9f/4//j/+//7//v/+//5//v/+//7//3//f/8//r/+v/7//3/AQACAAMA
AwACAAIAAQAAAAEAAwACAAIAAgACAAIAAQABAAIAAQAAAAAA//////7//f/9//7//v/9
//z//P/8//3//v/+//z/+v/8//7/AAACAAAAAAAAAP//AAAAAP7//v8BAAEAAAAAAP7/
//8AAAAAAQABAP////8AAAAA//////7//P/8//z//f/8//z//v/+//3//P/8//3//v8A
AAEAAQD///7//v8BAAMAAAD9//r//P/8//z//P/6//r/+v/6//r/+v/6//j/+P/3//X/
9f/3//j/+P/4//j/+P/4//f/9//4//j/+v/8//z//P/8//z//P/9//7//P/8//z//P/8
//3//f/9////AAAAAP7//v/9//z//P/7//v/+//8//z//P/9//3//f/7//r/+v/6//v/
+//5//n/+v/6//n/+//6//n/+P/4//f/9//3//v//f/8//3//v///wAAAwAFAAMA///+
//v//f8CAAwAHAAxAEwAaQCNALwA8wAmAUsBcAGSAaEBlgF3AUsBFgHbAKEAdwBeAEgA
MAAhAB4AGQAVABcAHAAfAB8AIgAmACgAKgAqACoAKgAqACsALAAtAC4ALgAvADEAMQAx
ADMAMQAxADMAMwA2ADYANgA2ADQANAAzADMANQA1ADUANQA3ADcANwA3ADUANQA1ADYA
NgA2ADcANwA0ADQANAA0ADcANwA4ADgANgA1ADQANAA3ADcANwA3ADcANwA3ADcAOQA5
ADoAOgA8ADwAPAA9AD0APgA/AD8AQQBCAEQARgBGAEcASABIAEcARwBJAEoATgBPAFAA
UwBTAFQAVQBWAFgAWQBaAFsAXABdAF0AXQBdAFwAXQBcAF4AXgBeAF4AXABbAFoAWgBa
AFkAWgBaAFkAWABXAFYAUwBQAE8ATgBOAE0ATABLAEcARQBEAEQAQgBCAEIAQgBEAEIA
QAA/AD4APgA+AD4AQABAAEAAQAA8ADsAOgA5ADsAOwA6ADoAOAA4ADcANwA3ADcANwA3
ADgAOAA4ADkAOAA5ADoAOgA7ADwAPQA+AD4APgA9ADsAPQA9AD0APQA/AD8AQgBCAEMA
QwBDAEMAQwBFAEUARQBHAEcARgBEAEMAQwBEAEcASABJAEkASABIAEcARgBHAEUARABE
AEQARgBGAEUARQBEAEMAQgBCAEEAQQBAAD8APwBAAEAAPwBAAEAAQABBAEIAQgBAAD4A
PAA8ADwAPAA+AD4APgA9ADwAPAA6ADoAPQA9ADwAPAA8AD0APgA+ADwAOwA4ADcAOAA4
ADcANwA4ADYANgA2ADcANgA2ADgAOgA5ADgAOAA3ADYANgA1ADgANwA3ADgAOAA3ADUA
MQAxADEAMwAzADUANAA0ADMAMAAwADAAMQAxADEAMAAuADMAMgAwADAAMAAwAC4ALgAu
AC4ALgAuAC4ALAAuAC0AKwArAC0ALgAuAC4ALAAsACwAKwArACwALAAuAC4ALgAuAC4A
LAAsAC0ALgAuAC4ALgAuAC4ALwAvAC8AMQAyADIAMAAuAC0ALAAsAC8ALwAvADAAMAAw
ADEAMQAvAC0ALAAsACkAKQAoACUAJwAoACgAJwAmACQAIgAgAB4AHQAdAB0AHQAdAB4A
HQAeAB8AIAAfAB8AHQAZABYAEwATABYAIAAuAD8AVgBxAI8AuADrABwBQQFiAYQBlQGI
AWUBOwEIAdEAmwBzAFoARAAsAB0AGAATAA8ADwAQABEAEQASABIAEgASABAAEAAPAA4A
DgAOAAwADAALAAsADAANAA4AEQAQAA8AEAAPAA8ADgANAAwACgAKAAkACQAJAAkACQAJ
AAcABwAHAAcACQAJAAkACgAIAAgACQAJAAYABgAGAAYABQAFAAYABgAGAAUABAAEAAcA
BwAHAAcABQAFAAUABQAFAAUABgAGAAYABgAGAAcABwAIAAkACQAIAAgACQAKAAgACQAK
AAoACQAJAAsADAAOAA8AEAATABMAFAAVABYAFwAXABcAFwAbAB0AHgAfAB8AHgAfAB4A
HgAeAB4AHgAeAB0AHAAcABkAFwAXABYAFQAUABMAEgARAA4ADQAMAAwACwAKAAkABgAD
AAEAAAD///7//f/8//z/+v/4//f/9v/2//b/9v/0//T/9P/0//P/8//z//P/9f/1//T/
9P/z//L/8P/v/+//7//v/+//7f/s/+v/6//s/+3/7v/u/+z/7P/s/+z/7f/u/+7/7f/v
/+//7//v/+//7//y//L/8v/x//D/7//x//P/8//z//H/8f/w/+7/7v/v//H/9f/2//f/
9//2//b/9f/0//X/9f/0//T/9P/0//T/8//z//T/8//y//L/9f/1//T/8//y//L/8f/v
/+7/7v/u/+//7v/u/+z/6v/t/+7/7//w//D/8P/w/+//8P/w/+7/7v/v/+//7v/u/+7/
7//w//D/7f/t/+v/6//s/+z/6//r/+z/6v/q/+r/6v/q/+v/7v/u/+3/7P/s/+z/7P/t
/+3/7f/r/+r/6v/t/+3/7P/p/+v/6//t/+3/7//u/+7/7f/s/+z/7P/t/+7/7//v/+7/
7P/s/+z/7P/s/+z/7P/s/+z/7P/s/+r/6//r/+r/6//t/+7/7v/u/+r/6v/q/+n/6//s
/+z/7v/u/+7/7v/u/+7/7v/v//D/8P/w//D/8P/w//H/8f/x/+//8P/w/+7/7//v/+//
8P/y//P/9P/2//T/9P/1//X/8//x//D/8P/v/+//7v/r/+v/7P/s/+v/6f/o/+f/5v/o
/+f/5//n/+X/5f/m/+n/6v/p/+j/6f/p/+f/4f/g/+H/4f/o//T/BgAbADYAUwB7AK4A
3wACASMBRAFUAUsBKgH9AMkAlABlAD0AJQASAPr/6v/j/97/2f/X/9v/4P/f/9//4v/i
/+T/5P/k/+L/4//i/+L/4v/k/+T/4//j/+H/4f/h/+P/4//j/+X/5f/k/+T/5P/k/+b/
5v/l/+X/5f/l/+X/5f/l/+X/5f/l/+f/5//n/+j/5v/m/+f/5//m/+b/5v/m/+r/6//t
/+7/7f/r/+n/6P/p/+n/6f/p/+v/6//r/+v/6//r/+z/7P/w//D/8P/x//D/8P/w/+//
8v/y//P/9P/0//X/9v/2//f/9//5//r//v///wAAAwADAAQABQAGAAoACwAMAA0ADAAN
AA0ADQAOAA4AEAAQABIAEgASABIAEgARABAAEAAPAA0ADQAMAA0ADAALAAoACQAGAAUA
BAAEAAMAAgABAP3/+//6//r/+//8//3//v/8//r/+P/3//b/9v/2//b/9v/2//b/9v/1
//X/9f/1//P/8//y//L/9P/0//P/8//1//X/9f/1//X/9P/z//P/9v/3//j/+P/2//b/
9v/2/w==
         </WaveFormData>
      </LeadData>
   </Waveform>
</RestingECG>
