# Supplementary material for: Detection of Left Atrial Enlargement Using a Convolutional Neural Network-Enabled Electrocardiogram
Source: Front Cardiovasc Med. 2020 Dec 17;7:609976. doi: 10.3389/fcvm.2020.609976 (PMC7773668; doi:10.3389/fcvm.2020.609976)
Supplement: Supplementary file 5 [file Data_Sheet_5.ZIP › normal4/1802035813_4372_0000001E.XML]

<?xml version="1.0" encoding="Windows-1252"?>
<!DOCTYPE RestingECG SYSTEM "restecg.dtd">
<RestingECG>
   <PatientDemographics>
      <PatientID>1802035813</PatientID>
      <PatientAge>68</PatientAge>
      <AgeUnits>Years</AgeUnits>
      <Gender>Male</Gender>
      <PatientLastName>liguoqiang</PatientLastName>
   </PatientDemographics>
   <TestDemographics>
      <DataType>Resting</DataType>
      <Site>1</Site>
      <AcquisitionDevice>MAC55</AcquisitionDevice>
      <Status>Unconfirmed</Status>
      <Priority>Normal</Priority>
      <AcquisitionTime>09:42:30</AcquisitionTime>
      <AcquisitionDate>12-14-2016</AcquisitionDate>
      <CartNumber>1</CartNumber>
      <AcquisitionSoftwareVersion>009C</AcquisitionSoftwareVersion>
      <XMLSourceVersion>MAC5000 v1.0</XMLSourceVersion>
   </TestDemographics>
   <RestingECGMeasurements>
      <VentricularRate>92</VentricularRate>
      <AtrialRate>92</AtrialRate>
      <PRInterval>146</PRInterval>
      <QRSDuration>88</QRSDuration>
      <QTInterval>348</QTInterval>
      <QTCorrected>430</QTCorrected>
      <PAxis>69</PAxis>
      <RAxis>58</RAxis>
      <TAxis>70</TAxis>
      <QRSCount>15</QRSCount>
      <QOnset>227</QOnset>
      <QOffset>271</QOffset>
      <POnset>154</POnset>
      <POffset>204</POffset>
      <TOffset>401</TOffset>
      <ECGSampleBase>500</ECGSampleBase>
      <ECGSampleExponent>0</ECGSampleExponent>
   </RestingECGMeasurements>
   <Diagnosis>
      <Modality>Resting</Modality>
         <StatementCount>2</StatementCount>
         <LabelText>12SL ��ϳ���</LabelText>
      <DiagnosisStatement>
         <StmtFlag>ENDSLINE</StmtFlag>
         <StmtText>�������</StmtText>
      </DiagnosisStatement>
      <DiagnosisStatement>
         <StmtFlag>ENDSLINE</StmtFlag>
         <StmtText>���� ECG</StmtText>
      </DiagnosisStatement>
   </Diagnosis>
   <Waveform>
      <WaveformType>Rhythm</WaveformType>
      <WaveformStartTime>0</WaveformStartTime>
      <NumberofLeads>8</NumberofLeads>
      <SampleType>CONTINUOUS_SAMPLES</SampleType>
      <SampleBase>500</SampleBase>
      <SampleExponent>0</SampleExponent>
      <HighPassFilter>16</HighPassFilter>
      <LowPassFilter>150</LowPassFilter>
      <ACFilter>NONE</ACFilter>
      <LeadData>
         <LeadByteCountTotal>10000</LeadByteCountTotal>
         <LeadTimeOffset>0</LeadTimeOffset>
         <LeadSampleCountTotal>5000</LeadSampleCountTotal>
         <LeadAmplitudeUnitsPerBit>4.88</LeadAmplitudeUnitsPerBit>
         <LeadAmplitudeUnits>��V</LeadAmplitudeUnits>
         <LeadHighLimit>2147483647</LeadHighLimit>
         <LeadLowLimit>268435456</LeadLowLimit>
         <LeadID>I</LeadID>
         <LeadOffsetFirstSample>0</LeadOffsetFirstSample>
         <FirstSampleBaseline>0</FirstSampleBaseline>
         <LeadSampleSize>2</LeadSampleSize>
         <LeadOff>FALSE</LeadOff>
         <BaselineSway>FALSE</BaselineSway>
         <ExcessiveACNoise>FALSE</ExcessiveACNoise>
         <MuscleNoise>FALSE</MuscleNoise>
         <LeadDataCRC32>40854223</LeadDataCRC32>
         <WaveFormData>
1v/W/9b/1v/V/9T/0//S/9T/1v/Y/9r/2f/Y/9f/1v/U/9T/1P/U/9b/1v/W/9b/1v/W
/9b/1v/Y/9j/2P/Y/9T/0v/Q/87/0P/Q/9D/0P/S/9T/1v/Y/9b/1P/S/9D/0//U/9X/
1v/U/9L/0P/O/9D/0P/Q/9D/0v/S/9L/0//R/8//z//Q/9L/0v/S/9H/0//T/9P/1P/W
/9b/1v/W/9b/1v/X/9n/2f/Z/9j/1//Y/9j/2v/a/9r/2//b/9r/3v/f/+D/4P/d/93/
3v/e/9z/2//Y/9b/2P/b/93/3v/a/9n/2P/V/9b/1v/V/9P/0f/Q/9D/zv/N/8v/yv/J
/8v/zf/P/9H/z//O/83/zf/O/8//0P/R/9H/0P/O/83/z//P/8//z//L/9H/2//Z/9X/
1P/R/8v/zv/c/+j/8P/z//X/+f8AAA4AFwAmADYAOwA3ADcAMwAmAB0AFAD//+r/5f/f
/9P/0v/U/9b/1P/M/8j/z//V/9b/1v/T/9D/yf/J/8z/zf/N/87/0f/Q/8z/y//K/8r/
yP/H/8f/x//I/8n/y//O/83/zP/J/8j/xv/I/8X/x//O/83/y//M/83/zf/N/87/0P/P
/8//z//O/83/y//H/8r/zf/Q/9H/0//T/9P/1P/U/9b/1v/W/9f/1//Y/9n/2//b/93/
3f/d/93/3P/b/97/3//g/+H/4f/h/+P/4//j/+P/4//j/+H/4f/h/+H/4v/h/+H/4v/g
/9//3v/b/9r/2f/Z/9j/1//X/9j/2f/T/9D/z//O/9H/0v/S/9P/z//P/8//zf/L/8v/
yv/K/8v/zP/O/9D/zf/M/8v/yv/M/83/zf/N/83/zP/M/8z/zf/N/83/zf/P/8//0P/Q
/87/z//R/8//zP/M/8z/zP/N/83/zv/O/83/zP/L/8z/zf/L/8v/zP/K/8n/yf/I/8r/
yv/K/8r/yv/K/8r/yf/J/8n/yf/J/8z/zf/O/8//zP/J/8f/x//I/8j/xv/E/8j/xf/E
/8b/xv/G/8b/yv/N/87/0f/P/87/zf/M/8r/yf/I/8f/y//O/8//0P/N/8z/y//L/8//
0//V/9b/1P/S/9H/0v/S/9P/1f/W/9b/1//X/9f/1P/T/9P/1P/S/9H/0f/P/87/zv/P
/8//0P/R/9P/1f/V/9T/1P/T/87/zf/L/8r/xv/G/8X/xf/G/8f/yP/J/8v/zP/M/8z/
zf/N/83/zf/L/8z/zP/L/8//0f/T/9X/0//R/8//z//P/8v/0P/X/9n/3v/i/+b/6P/r
/+3/8f8CABYAJQAyADoAOQA7ADkALwAmABkABgD3/+z/4f/Z/9n/3P/Y/9T/3v/m/+T/
3//d/9j/1v/V/9b/2f/d/97/3//g/+D/4v/g/93/2//Z/9j/2f/Z/9r/2//Z/9n/2v/c
/93/3v/d/97/4P/i/9//4f/j/+H/3v/e/+P/4//j/+T/4//h/+D/3//i/+P/4//h/+H/
4//l/+X/5f/l/+X/5v/q/+7/8P/y/+//7f/s/+v/7v/v//L/8//2//f/9//3//n/+f/5
//n//f/9///////+//3//P/7//z//f/+/////f/5//b/9P/3//f/9//1//b/9//5//r/
9v/1//X/9f/0//L/8v/y//L/8v/x//H/7//v/+//7f/v//H/8v/0//P/8v/y//L/8P/w
//D/8P/y//P/8//z//P/8v/y//L/8f/x//H/8f/x//H/8v/y//X/9//6//n/9//2//X/
9P/z//P/9P/0//f/+P/5//z/+v/3//b/9v/1//X/9v/2//b/9v/2//b/9//4//n/+f/6
//v//P/9//v/+//7//v//P/7//v//f///wAA///+//r/9//4//z//v8AAAIABQAFAAMA
AwAGAAYABgAGAAQAAwACAAEAAwAGAAcACAAIAAgACAAJAAkACwALAAoADAAMAA0AEAAO
AA8AEQASABEAEQAQAA8AEQARABIAFAATABEAEAANAAsACgAKAAkACwALAAwADQAJAAgA
CAAHAAcABwAGAAYAAwACAAAA//8BAAEAAQABAAQABgAHAAgABwAFAAMAAQADAAYACAAJ
AAYABQAEAAMABQAFAAUABwAJABEAEgAHAAEABAAOABIAGgAlACkAMwBEAE4ATwBYAGAA
YwBnAGkAZQBeAFMAPAApAB4AFQAPAA8ADgAIAAoACgAIAAYABQD//wQACgALAA4AEQAL
AAIAAQABAAIABQAEAAUABQAFAAYABAADAAMAAwADAAMABAAGAAcACAAHAAgABwAIAAQA
BQAKAAkABwAIAAgABwAGAAYABwAHAAgACQAKAAsACwAJAAcACQALAAsACwALAAsADAAM
AA4ADgAOABEAEQASABMAEwATABUAFQAUABUAFQAVABgAGQAaABsAHAAbABwAGwAbABsA
GwAbABwAHQAeAB8AHgAbABkAGAAbABsAGwAZABkAGQAaABoAGAAXABcAFwAWABQAFAAU
ABEAEAAOAA0ADQAPABEAEQAPAA0ACgAIAAoACgALAAwADAAMAAwADAAKAAsACwALAA4A
DgAPABAADgANAAwACwANAA0ADgAOAA8AEQAUABMADwAOAA0ADAAMAA0ADwAQAA4ADgAO
ABAADgALAAoACgAKAAkACQAIAAkACgALAAwADgAOAA4ADQAMAAsACgAJAAoACwAMAA0A
CwAJAAgACQAMAAwACgAIAAoADQANAA0ACwAKAAgACAAIAAgACwANAA0ADwAOAAwACgAI
AAoACwAMAA0AEAASABIAEgAPAA4ADQANABEAFQAXABgAFQASABAAEAATABUAGAAaABgA
GQAZABkAFQATABIAEgATABMAFAATABAAEAARABEAEgARABEAEQAPAA4ADgANAAgABwAF
AAQABgAKAA0AEQAPAA0ACwAJAAkACgAKAAoADQANAA0ADQANAA4ADgANAA0ADQANAA0A
DAALAAoACwANAA0AEgARABEAFAAWABgAHAAlACsANQBAAEgAUQBgAG4AdwB5AHcAcQBm
AFkASAA7ACwAHQARAA0ACgAKAAoACgAKABAAGQAbABAADAAPABAADwALAA4AEQAOAA4A
EAAOAAoACQAIAAgACgAJAAkACQAHAAcACAAKAAwADAAKAAoACwAOAAwADwASAA8ACwAK
AA0ADQANAA4ADQALAAoACQAMAA8AEQARABAAEQASABEAEgATABQAFgAYABoAGgAaABgA
FwAXABcAFwAXABkAGQAcAB0AHQAdAB8AHwAfAB8AHwAfACEAIQAhACEAIQAhACIAIwAk
ACUAJAAhAB8AHgAhACEAIQAfAB8AHwAgACAAHQAbABoAGQAXABYAFwAYABoAGgAZABkA
FAATABIADwASABMAEwAUABEADgAMAAoADgAQABIAFAAUABUAFQAVABMAEgASABIAFQAV
ABUAFQAUABMAEwASABIAEwAVABMAEgASABIAEgARABEAEgASABQAFAAUABYAEwAPAA0A
DAAPABEAFAAWABQAFAAUABQAEwASABEADwAQABEAEgATABEADwANAAsADAANAA8AEwAS
ABIAEAAOAA4AEQARABEADwAQABEAEgATABQAEgARAA4ADQARABIAEwAUABEAEQARABEA
FAAWABYAFgAWABYAFgAXABYAFwAWABQAFQAUABQAFgAYABkAGwAcAB0AHwAgACEAHQAb
ABoAGgAYABcAFwAVABcAGAAaABsAGAAVABMAEQARABIAFAAVABEAEQAQABAADAAMAAsA
CwALAAsACwALAAkACgAKAAoADQANAA0ADQALAAwADAALAA0ADwARABMAEgARABAAEQAP
ABEADgAJABEAHAAgACYAKgAlACUAMQBAAEwAWwBsAHgAfQB/AH0AeQBuAF8ATgA9AC4A
IQAZAB0AGgAOAA4AEAAQABIAFQARABAAFgAXAA4AEQAVABYAFQASABIAFAASABAADwAO
AA4AEAAPAA8ADwANAA0ADgAQABEAEgARABIAEAASAA8AEQATABEADgAOABMAEwATABQA
FQAVABYAFwAXABcAFgATABQAFwAaABsAGAAXABYAFgAYABoAGgAaAB0AHQAeAB8AHAAb
ABwAGwAfACEAIgAjACUAJQAlACUAJwAnACkAKQAmACUAJAAjACUAJQAlACUAJgAlACUA
JgApACkAKQAnACYAJQAlACQAIgAhACEAIQAcABgAFgAUABYAGAAZABsAFgAVABQAEQAU
ABUAFQAWABQAEgARABAADgAOAA4ADgAMAA0ADQANAA8ADgAOAA4ADQANAA0ADQANAA0A
DgAOAA0ADQAOAAsACAAIAAgACAAJAAkACgAKAAkACAAHAAgABgADAAIAAgAAAP/////+
/wEAAgADAAQAAwACAAEA////////////////////////+//5//j/+f/7//z/+//6//z/
9//5//r/+v/6//r/+v/6//n/9v/1//T/9P/0//T/9f/3//n/+//4//j/9v/0//b/+P/6
//3//f///////v/6//j/9//4//n/+//+/wAAAAABAAEAAQD+//3//f/+//7//f/9//v/
+//8//7////8//v/+//7//b/9P/z//H/7f/t/+z/7P/t/+7/7v/v/+z/6//q/+n/6v/s
/+3/7v/v/+//7//v/+z/7P/r/+n/6v/r/+z/7f/r/+v/6//t/+3/6//w//H/5//k//D/
/P8EAA8AFQAZACQAMAA5AEYAUABRAFMAUwBPAEIAOwAsAA0A9P/x//X/8//y//T/8P/w
//L/7v/t//H/8P/s/+3/7v/r/+v/6v/j/+T/5P/m/+T/5P/l/+b/6P/o/+f/5//n/+b/
5f/l/+b/5P/k/+L/4v/j/+b/5P/n/+n/5//k/+T/6P/p/+r/7P/r/+n/6P/n/+r/6//r
/+n/6P/p/+r/6f/s/+3/7v/w/+7/7v/s/+r/7f/t/+7/7//y//P/9v/3//X/9f/0//P/
9v/3//j/+f/6//n/+v/5//v/+//7//v//v///wAAAQAAAP3/+//6//n/+f/5//f/9//3
//j/+P/2//X/9f/1//T/9P/2//j/9//2//T/8//0//X/9v/1//X/9f/0//T/8v/w/+//
7v/x//T/9//6//j/+f/5//n/+v/6//v//P/6//n/+P/3//r/+//9//7/AAADAAcABwAE
AAIAAAD+////AQAEAAYABgAGAAYACAAIAAUABAAEAAYABwAJAAoACQAIAAcABgAIAAgA
CAAHAAUABQAFAAUABwAHAAcABwAIAAcABwAJAAgACAAGAAQA/v8HAA4ADgAOAA4ADgAO
AA0ACgAJAAsADAANAA4ACwALAAsACwANABAAEQASABQAFAAUABUAFAAVABQAEgATABQA
FgAaABcAFwAYABgAGgAbABsAGwAaABkAGQAaABsAGwAcABsAGAAYABkAGQAaABkAGQAZ
ABYAFAATABEAEgATABMAFAAPAA4ADAALAAwADQAOAA8ADgAOAA0ADAAPABEAEwAVABMA
FAAUABMAEQAPAA0ACwANAA8AEQAVABcAEQAOABEAEwAWABoAHAAiACkALQA1AD4ASABV
AGYAcgB7AHsAeQB3AHIAawBcAD8ALAAlAB8AGwAcABgAFAASABIADAALABMAHgAgABsA
FAARABMAEgANAA8AEAATABIAEQARABEAEgASABEAEQARABIAEwAVABgAFgAUABAADgAQ
ABQAEwAXABkAFQAQAA4ADwAPAA8AEAAUABUAFwAZABcAFQASAA0ADwATABcAGQAYABcA
FgAWABQAFgAWABYAGgAbAB0AHwAcABsAHAAbAB4AHwAfAB8AIQAhACEAIQAmACcAKgAr
ACgAJwAmACUAJQAlACUAJQAmACUAJQAmACYAJQAkACEAIwAlACgAKgAnACUAJAAjAB4A
HAAcABwAHwAgACAAIQAdABsAGQAVABcAFwAWABYAFgAWABcAGAAXABYAFQAUABQAFQAV
ABUAEgAQAA8ADgARABEAEQARABQAFQAXABgAFQAVABYAEwAUABQAFAAUABUAFQAWABYA
GAAYABgAGgAaABcAFgAWABYAFQAVABQAEgASABIAEgATABQAFQAVABUAFQAVABUAFQAV
ABUAFQARAA8ADgAPABMAFAATABIAFgAZABcAFAATABIAEQAQABQAFQAUABUAEgAQAA4A
DAAPABEAEwAVABUAFgAVABQAEgAQAA4ADQARABUAFwAYABUAFAAUABYAFgAXABkAGgAd
AB8AIAAhAB8AHQAcABwAHQAdAB4AHQAbABoAGgAZABoAGQAZABkAFwAWABYAFQASABEA
DwAOAA0ADgAOAA8ADQALAAkABwAKAAwADQAOAA0ACwAJAAcABwAIAAgABwAHAAcABwAH
AAgACQAKAA0ADQALAAwADwALAAwAEgAcACIAJQArADUAPABIAFsAaABkAGEAZQBjAGEA
YgBbAEQALwAkABsAFwATAA4ADgAQABAADgAOAA8ADQAQABAACQAGAAkADQAOABEADwAO
AA8ADAAJAAkACQAKAAoACQAJAAkABgAFAAUABgAJAAwADQAQAA4ADgAJAAkADwAPAA4A
EAAVABUAFQAWABQAEQAPAA0AEQATABQAEwATABUAFwAXABQAEwASABIAEwAWABcAGAAW
ABUAFQAVABgAGQAcAB0AGwAbABoAGQAbABsAGwAbAB4AHwAiACMAIgAhACAAHwAhACEA
IQAhACEAHwAeAB4AIAAhACIAIQAfAB8AIAAgABwAGwAbABsAGwAaABsAHAAbABoAGAAX
ABcAFwAXABUAEwATABIAEgAPAA4ADgAOAA8AEAARABIAEAAPAA0ACwANAAwADAAMAA8A
EQATABUAEwATABQAFAAUABUAFwAVABQAFAAUABQAEQARABIAEgAQABAAEAASABEADQAL
AAoADQAPABIAFAASABIAEgASABAAEAAQAA8AEQARABEAEQAQAA8ADgANAA0ADQAOABEA
EQAQAA0ACgALAA8AEAARAA8AEAAUABEAEAAPAA4AEQARAA8ADwANAAwACwAKAAsACwAL
AAsADwASABMAFAARABAADwAPABIAFQAWABYAFQAUABQAFgAVABUAFgAWABkAGwAcAB0A
GQAXABYAFgAWABUAFQATABIAEgATABMAFAATABMAEwATABIAEgARAA8ADwAOAA4ADAAM
AAsACwANAA0ADQANAAsADAAMAAwADQANAA0ADQANAA4ADgANAA0ADQANAA0ADQANAA0A
DwAJAAUABAAJAA0AEgAaACAAJAArACsAKwA2AEoAVQBeAGoAbwBrAGsAbwBqAFsATAA7
ACwAJQAfABMADgAOAA4AEgAYABQADQAPABIAEAAPABAACwAHAAwADwANAAwADQAKAAcA
BwAHAAgACgAJAAkACQALAAsADAAOAAwACgAGAAQABgAIAAUABwAOAA0ACwAMAA0ADQAN
AA4ADQALAAoACQAMAA8AEQARABAAEQASABEAEAAPAA4ADgASABYAGAAaABkAGQAaABsA
GgAZABoAGQAYABkAGQAZABkAGQAZABkAHAAdACAAIQAfAB8AHwAfAB4AHQAcABsAHAAb
ABsAHAAdAB0AHQAbABwAHQAfACAAHAAbABsAGwAYABYAFgAWABQAFAATABMAEQARABEA
DwANAA0ADAAMAA0ADAAMAAwACgAKAAoACgAMAA0ADQANAAoACAAHAAYADAAPABIAFQAS
ABEAEQAQAA8ADwAQAA0ADwAQABEAEgAOAA0ADQAMAA8AEAARABQAFgATABIAEgARABEA
EgASABAAEAAQABAAEAAQABAADwARABEAEQARABMAEwATABMAEQAPAA4ADwAQABAADgAM
AAsADQAMAAsACwAOAA8AEAARABIAEAAPAAwACwANAA4ADwAQAAwACwAKAAkACgAMAAwA
DAAQABIAFAAXABcAFwAVABIAEQAQABAAEgASABMAFQAWABUAFQAUABMAFAAVABcAGgAa
ABkAGQAXABgAGAAZABkAFQATABIAEQAPAA4ADgANAAwADQANAA4ACgAIAAUAAwAGAAcA
CAAJAAsADAAMAAwACQAHAAUAAwAGAAgACQAJAAkACQAJAAkABwAHAAcACQAPAAkAAgAF
AAsAEgAaACAAIgAjACcALQA2AEgAVQBcAGoAdwB3AHMAcQBoAF0ATgA5ACYAHQAXABEA
EAAOAAoACgAOAAoABQALABIAFAAPAAwACwAJAAQAAwADAAQABwAGAAUABQAFAAYACAAH
AAcABwAKAAsADQAQAA4ADAAIAAYABgAIAAUABwANAAsACAAIAAkACQAJAAoACwALAAwA
DQANAA0ADAAJAAoADQAQABEAEAAPAA4ADgAOABAAEAAQABIAEwAVABcAFgAVABYAFQAX
ABkAGgAbABwAGwAaABkAGwAbAB0AHQAfAB8AHwAfAB4AHQAcABsAHgAdAB0AHgAfAB8A
HwAdABsAGwAcABwAHAAbABsAGwAWABIAEAAOABEAEgASABMADwAPAA8ADQAMAAsACQAI
AAoADAAPABIADwAOAA0ADAAKAAsACwALAAwADAANAA4ADAALAAoACQAKAAsADQAOABAA
EQATABEADgAOAA4ADgANAA0ADgAOAAwADAAMAA4AEQAPAA8AEAAPAA0ADAAKAAsADAAN
AA4ADgAOAA4ADQANAA0ADQANAA8ADwAPAA8ADQALAAoACwAOAA4ADAAKAAwADwAPAA8A
EwAKAAwADAAMAAwADwAPAA0ADQAMAAwADAAMAA0ADQANAA0ADQAOAA0ADAAPABAAEQAT
ABQAFQAUABIAEQAQABAAEgAVABcAGgAcABkAGQAYABcAGAAXABcAGAAYABcAFwAVABIA
EgATABMAFAATABMAEwAPAA4ADgANAAkACQAIAAgABwAIAAgACQAJAAkACQAJAAwADgAP
ABAADwAPAA8ADwANAA4ADgANAAsACwALAAsACQAJAAkACwAVAA0ACAAJAAcACAAQABQA
GAAhACcALwA+AE4AWQBgAGwAdQB7AH8AewBwAGUAVAA7ACoAIwAdABcAFAAQAAwAEAAY
ABQACQAJAA4ACgAHAAoADwAPAAoABwAIAAgACgAIAAUABQAFAAYABAADAAMAAwADAAMA
BAAGAAcACAAHAAgABgAIAAUABwAMAAsACQAKAA0ADQANAA4ADQALAAoACQANAA8AEAAP
AAwADQAOAA0AEQATABUAGAAVABYAFQAUABgAGQAbAB0AGwAbAB0AHQAeAB8AHwAfAB8A
HwAfAB8AIwAjACUAJQAjACMAIwAjACMAIwAjACMAIwAhACAAIAAjACMAIwAhAB4AHQAd
ABwAGgAZABkAGQAXABYAFwAYABcAFgAUABMAFAAVABYAFQAUABMAEQAQAA0ADAAMAAwA
DQAOAA8AEAAOAA8ADwAPABEAEAAQABAADwAPAA8ADwAOAA0ADQAMAA4ADwARAA8ADAAM
AAwADAAMAA0ADwAQAA4ADgAOABAADQAJAAcABgAJAAsADgAQABAAEAAQABAADwAOAA0A
CwAMAA0ADgAPAA4ADQAMAAsADQAPABIAFwAWABQAEAAMABAAEwATABUAFgASABAADgAM
AA4ADwAOAA8AEQASABMAFAAQAA8ADgANABAAEgASABIAEgASABIAEwAWABkAGgAaABgA
FgAVABYAFwAZABwAHgAcAB0AHQAdABsAGQAYABgAGgAZABkAFwAYABgAGQAZABcAFQAU
ABMAEgASABMAEwAQAA8ADQAMAAsADAAMAA0ACwALAAsACwAJAAgABgAEAAgACwAOABEA
DgAOAA0ACwALAAsACwALAAsACwALAA0ADwANAAwADwARABQAHgAoACgAJQAvADcAPgBQ
AGUAbAByAHsAfQB7AHUAZgBVAEgANwAoACMAIwAbABYAGAAUAAgADAAYABkAFwAcABoA
EwASABMADwAUABsAFwAWABcAFAAQAA8ADgAOABAAEQATABUAEgARABEAEgAQABAADgAO
ABAAEgAPABEAEgAPAAsACgAQABEAEgAUABQAEwATABMAEwATABIADwARABUAGQAbABgA
FwAWABYAFgAYABgAGAAbABsAHAAdABsAGwAdAB0AIQAjACQAJQAkACMAIgAhACUAJQAn
ACcAKQApACkAKQAoACcAJgAlACYAJQAlACYAJQAjACEAHQAeAB8AIQAiAB4AHQAdAB0A
HAAcAB4AIAAdABwAGgAZABQAEwASAA8AEQARABAAEAARABAAEAAQABAAEAAQABAAEQAT
ABQAFQAUABIAEQAQABEAEQARABEAEQARABIAEgAUABUAFwAVABUAFgAXABgAFQATABIA
EAATABQAFQAYABoAFwAWABYAFgAVABUAFAAWABYAFgAWABUAFAATABEAEQARABEAEQAR
ABEAEQARABAADwAPABEAFAAUABIAEAAOABMAFAASABIAEgASABUAFQATABMAEQAQAA8A
DgAPABEAEwAVABQAFAASABAAEwAUABUAFwAYABkAGAAWABIAEAAPABAAEQATABYAGAAY
ABkAGQAZABkAGQAaABwAHgAdAB0AGwAYABYAFQATABUAFQAWABcAEwASABIAEQANAA0A
DAAMAAoACgAJAAkACAAHAAYABQAIAAoACwAMAA0ADQANAA0ACgAKAAkABwAKAAsADAAN
AAoACQAIAAkACwAJAA4AEQANAAwAFgAaABwAIwAtADEAOgBKAFcAYABmAG8AcQBzAG8A
YgBXAE4AOQAmACEAHQATAAwADgAQABAAEAAMAAkACwAKAAwAEQAUAA0ADwAUAA0ACQAG
AAUAAAABAAMABQAIAAYABQAFAAUABQAFAAYACAAKAAoACAAIAAUABgACAAMACQAHAAQA
BAAFAAUABQAGAAQAAwADAAMABgAHAAcABQADAAUABwAHAAgACQAKAAwACgAMAAwADAAL
AAsADAANAA4ADwASABMAEwATABIAEQARABEAEQARABUAFQAXABcAFgAVABQAEwAUABUA
FgAXABYAEwARABAAEgATABQAEwAQAA8ADwAOAA4ADwARABMAEAAOAA4ADgALAAoACAAH
AAUABQAFAAMABAAFAAUABgAFAAQABAAEAAIAAgACAAIAAAABAAEAAQACAAIAAwAEAAUA
BQAFAAUABAADAAMAAgAEAAcACwALAAcABgAFAAQABAAFAAcACAAFAAQAAwAEAAYAAwAC
AAIAAwADAAQABAADAAIAAQAAAAEAAgADAAMAAwADAAMAAwACAAEAAAD//wAA/////wEA
AgACAAAA/v/6/wEAAwAAAAEAAgADAAQAAwADAAEAAQAEAAQABAAEAAIAAQAAAP//AgAE
AAQABAAGAAYABgAHAAcACQAJAAgACQAIAAgACgAKAAsADQAOAA0ADQAMAAsADQANAA4A
EAAOAA0ADQALAAwADAANAA0ACQAHAAYABQAFAAQABAADAAQABQAFAAYAAgAAAP3/+//+
////AAABAP///v/8//r//f///wEAAwAEAAYABwAHAAUABQAFAAUAAgABAAAAAQD7/wcA
CgABAAMADAAQABAAFgAdACEAKQA0ADoAQwBUAGQAaQBtAGkAYQBaAFEAPAAnABwAFwAP
AAkABAAAAAAABgAKAAgABQAFAAgACgAJAAYAAwADAAAA/f/8//z//v/8//3//f/9//7/
AAD////////9//3//v8AAP///v/7//r//P8AAP//AwAGAAMA///+/////////wAAAwAD
AAQABQAEAAMAAQD9/wAAAwAGAAcABQADAAEAAAABAAQABQAGAAUABQAGAAcABgAFAAYA
BQAKAA0ADwARABEADwANAAsADAALAAwACwAMAA0ADgAPAA0ACwAJAAcACwALAAwADgAO
AA0ADAAJAAcABwAIAAgACAAHAAcABwAEAAIAAgACAAQABAADAAMAAQABAAEA////////
/v/+//3//P/8//z/+//6//n/+P/7//3//v////z/+v/5//j/+//7//v/+//6//n/+f/4
//j/+f/7//n/+//8//3//v/6//n/+f/4//j/+P/4//r/+f/1//P/8v/3//n//P/+//z/
/P/8//z/+v/4//b/8//2//f/+P/5//f/9//3//f/9P/z//P/9f/3//j/9//2//P/9f/0
//P/9//0//b/9v/2//b/9P/z//D/7//z//T/9f/2//X/9f/1//X/9f/2//X/9P/2//b/
9v/3//v//f/9//z/+v/4//f/+P/5//v//v8AAP/////+//3//////wAAAgAAAP/////9
//r/+v/7//v/+P/3//f/9//0//L/8f/v//H/8//0//b/8f/w/+7/7f/t/+3/7f/t/+//
8P/w//D/7v/t/+z/6//u//D/8f/x/+//7//v/+//7f/t/+3/7//z//X/8v/t/+//9P/2
//j/AAAFAAMAEQAiACYAKQA+AFIAUwBTAFcAVQBQAEUANgAjABIAAwD5//n/9P/w//L/
8v/u//D/8f/t/+z/8P/z//D/8f/z/+7/7f/s/+z/7v/s/+z/7f/u//D/7f/r/+r/6f/q
/+v/7f/w//D/8P/u/+7/6//s/+j/6f/w/+//7f/u/+//7//v//D/7v/t/+3/7f/w//H/
8f/v/+z/7f/u/+3/8P/x//L/9P/z//T/8//y//T/9f/3//n/+f/5//v/+//8//3//f/9
////////////AQABAAMAAwAFAAUABQAFAAcABwAHAAcABgADAAEAAAABAAEAAQD/////
//8AAAAA/P/7//v/+//6//j/+P/4//f/9v/0//P/8v/z//T/8//y//H/7//u/+//8P/y
//T/8//y//H/8P/u/+//7//v//D/8P/x//L/8f/v/+3/6//t/+//8v/0//H/8f/y/+//
7v/u/+7/7v/u/+//8f/y//D/8P/w//L/8f/t/+v/6v/p/+n/6v/q/+z/7P/s/+z/8P/y
//T/9f/z//H/7//t/+//7//v/+//8P/v/+//8f/x//D/7f/q/+z/8f/z//X/8v/u//D/
7//v/+//8P/w//H/8P/w//D/7v/v//D/8P/t/+z/7P/r/+v/7v/w//H/9P/1//X/9v/0
//L/8v/y//D/8//1//b/9v/3//f/9//5//j/+P/4//n/+v/7//v/+f/1//b/+P/3//b/
8v/y/w==
         </WaveFormData>
      </LeadData>
      <LeadData>
         <LeadByteCountTotal>10000</LeadByteCountTotal>
         <LeadTimeOffset>0</LeadTimeOffset>
         <LeadSampleCountTotal>5000</LeadSampleCountTotal>
         <LeadAmplitudeUnitsPerBit>4.88</LeadAmplitudeUnitsPerBit>
         <LeadAmplitudeUnits>��V</LeadAmplitudeUnits>
         <LeadHighLimit>2147483647</LeadHighLimit>
         <LeadLowLimit>268435456</LeadLowLimit>
         <LeadID>II</LeadID>
         <LeadOffsetFirstSample>0</LeadOffsetFirstSample>
         <FirstSampleBaseline>0</FirstSampleBaseline>
         <LeadSampleSize>2</LeadSampleSize>
         <LeadOff>FALSE</LeadOff>
         <BaselineSway>FALSE</BaselineSway>
         <ExcessiveACNoise>FALSE</ExcessiveACNoise>
         <MuscleNoise>FALSE</MuscleNoise>
         <LeadDataCRC32>4237907258</LeadDataCRC32>
         <WaveFormData>
2P/Y/9j/2P/Y/9j/2P/Y/9n/2v/b/9z/2//a/9n/2P/a/9r/2v/a/9z/3P/c/9z/3v/e
/97/3v/g/+D/4P/g/9z/2v/Y/9b/2P/Y/9j/2P/a/9z/3v/g/93/3P/b/9r/3f/e/9//
4P/e/9z/2v/Y/9n/2v/b/9z/3P/c/9z/3P/Z/9j/2P/Y/9j/2P/Z/9v/3f/d/93/3f/b
/9z/3P/g/+T/5//q/+7/7v/v//D/8//1//X/9P/0/+//7f/r/+r/7f/u/+7/7f/s/+3/
7v/v/+z/6//o/+X/5P/l/+T/4v/b/9n/2f/Z/9f/1f/T/9P/0v/S/9D/zP/J/8b/xP/D
/8f/yP/K/8z/y//K/8n/yf/K/8v/zP/N/83/y//I/8b/yP/H/8f/x//F/8n/0f/N/8b/
wP++/7v/u//G/9D/1v/f/+f/7f/9/xgANgBcAIQAnACfAJUAegBTACkAAADb/8b/wv/A
/8b/zf/O/8//z//N/8v/zf/Q/9L/0P/O/8z/yf/G/8b/x//I/8n/yf/K/8f/x//G/8b/
xf/D/8T/wP/B/8P/xf/J/8j/xv/D/8T/xv/G/8b/yP/J/8n/xP/H/8b/xv/H/8j/yv/K
/8j/x//E/8X/xP/D/8b/yf/N/87/z//N/83/zf/L/8z/zP/N/8//z//R/9L/1P/U/9T/
1P/V/9X/1f/V/9f/2P/Z/9z/3f/d/9//3//i/+X/5//l/+j/6v/s//H/7v/s/+v/6f/s
/+z/7f/t/+v/7P/u//D/8v/y//L/8f/u/+3/7P/r/+7/7f/t/+7/6//o/+b/4v/b/9n/
1//T/9b/1//Y/9r/1v/V/9P/0P/O/87/zv/O/83/zP/K/8n/y//L/8r/zf/M/83/zf/N
/8v/y//L/8r/yv/L/8v/yv/K/8r/y//L/8r/yP/H/8r/zf/L/8r/y//K/8n/x//H/8n/
yv/L/8z/yv/K/8r/yv/K/8r/yv/K/8z/zv/Q/9L/zf/L/8n/yf/M/8z/yP/G/8r/yP/I
/8j/yP/I/8j/y//N/8//0v/R/8//zf/M/8n/x//F/8P/xv/J/83/0P/R/9L/0v/S/9n/
2//e/+H/5f/l/+X/5P/j/9//3P/Z/9v/3P/d/93/2f/Z/9v/3f/c/9j/1v/S/9H/z//P
/83/zv/L/8v/zf/M/8v/yP/F/8P/wv/C/8D/uv+6/7j/t/+5/7n/uP+4/7j/uP+4/7j/
u/+7/7v/u/+5/7v/u/+6/7z/vv+//8H/v/+//7//v/+//7r/uv++/73/uf+8/8D/yv/T
/9n/5/8BACIARgBoAIgAmgCfAJUAegBVACUA8v/T/8T/vP+4/8D/yf/E/8X/0f/Z/9X/
0f/S/8z/yP/K/8z/0//W/9D/zf/P/8//zv/O/8z/y//J/8j/yv/L/8//zv/K/8n/yP/J
/8z/zP/L/87/zP/M/8z/zv/P/8//yv/N/9D/0P/R/9L/0f/Q/83/y//M/8//0P/R/9D/
0f/T/9L/1P/T/9T/1f/X/9r/3P/f/93/2//b/9r/3f/e/9//4P/i/+P/5P/l/+j/6P/o
/+r/7f/v//P/9f/1//f/+P/1//b/+P/6///////+//7//f8AAAAAAQABAAMABAAGAAgA
BwAGAAUAAwADAAMAAwADAAAA/f/7//r/+v/4//f/9P/z//X/9//3//T/8f/u/+z/6f/p
/+j/5v/n/+j/6f/q/+n/6P/m/+X/5v/l/+P/5f/l/+X/5P/j/+f/6f/r/+z/6f/p/+j/
5v/n/+j/6v/r/+7/7v/v//T/8v/v/+3/7f/u/+//7//x//L/8v/y//L/8//0//X/9v/3
//j/+f/6//r/+v/6//r/+v/7//z///8BAAIA///+//r/+v/4//r//P/+/wAAAgADAAQA
BgADAAEA///+/wEAAQABAAEAAwADAAQABAAIAAwADwASABYAFwAZABsAIQAhACEAIAAi
AB8AHQAbABgAGAAYABcAFgAXABoAHQAcABgAFgASAA0ACwALAAkACQAFAAQABQAEAAMA
AAD9/////v/+//z/+P/4//b/9f/z//P/8v/y//X/9v/3//j/9//1//P/8f/z//f/+f/6
//n/+P/2//X/9//3//f/9//3//r/+v/y/+f/5//y//r/AgAPABsAKQBBAFwAegCYALYA
ygDTAMEAogCBAFUAHgD///b/7v/q//D/9//4//3///////3//f/8//7/AgAGAAwADQAC
APb/9//4//n/+f/6//z//f/9//7//v/9/////P/9//3//f///wAAAAD//wIA///+//3/
/v8AAAEA/f8BAAEAAAAAAAAABAAEAAIAAQABAAMAAwADAAEAAwAGAAYABQADAAMAAwAF
AAYABgAHAAgACQAMAA4ADgAOAA4ADgARABEAEQARABMAFAAVABgAGQAZABsAGwAfACMA
JgAlACcAKAApAC0ALQAsACwAKwAsACwALQAtAC4AMAAzADYAOAA4ADgANwA0ADMAMgAx
AC4AKQAlACIAJAAkACUAJAAfAB0AGwAXABkAGQAZABoAFAATABEADgAOAA4ADgAOABAA
EAAPAA8ADgANAAsADQAMAA0ADQANAA4ADwAQABAADwAPAA4ADAANAA4AEAARAA8ADgAO
ABIAEAANAAsACwALAAsACgALAA4ADgAOAA4ADwAQABEAEgAQABAAEAAQABIAEgASABIA
EAAPAA4ADwAQABAADAAKAA4ADgAPAA8ADwAOAA0ADAALAAoADAANAA4AEAAOAAsACAAG
AAgACQAKAAsADAANAA8AEAASABYAGQAcACEAIwAmACkAKgApACgAJgAoACUAIwAhACIA
IgAiACEAHgAdAB4AHwAjACAAHwAcABkAFwAXABUAEgANAAsACwAJAAkABwAFAAUABAAE
AAIAAQAEAAUABwAFAAMAAAD+//7//v/+//7/AAABAAIAAwADAAUABQAEAAQABAADAAMA
AgABAAAA//8DAAIAAAAAAPv/9//6/wIACAARABkAKwBDAFwAdACWALoA1gDhANUAsgCL
AGEAMgARAAIA9P/w//b/+//8/wEABQAFAA0AGQAWAAoABgAOABQADwAKAAoACwAKAAkA
BwAGAAMAAwACAAIAAQABAAQAAgABAAEAAQADAAUABAACAAQABgAGAAYACAAJAAkABAAH
AAYABgAHAAgABwAGAAMAAQAFAAkACwANAAsADQAQABAAEAAPABAAEQATABQAFAAVABIA
EQASABIAFAAUABQAFAAWABcAGAAZABsAHAAdACAAIQAhACMAIwAkACcAKQAnACkALAAv
ADUANAAyADEALwAxADIANAA1ADcAOAA6ADwAOwA6ADkANwA2ADcAOAA5ADYAMwAxADAA
LQAqACgAJAAkACUAJgAlACAAHQAaABgAGgAdAB8AIAAcABwAHAAcABsAGgAYABcAFwAX
ABYAGQAZABkAGAAXABQAEwASABAAEQATABQAFAAVABYAGAAZABcAFgAWABoAGQAVABIA
EQAVABcAGAAbABoAGgAaABoAGAAYABgAGAAYABgAGAAYABUAFAATABIAFQAXABkAHQAd
ABwAFwAUABgAGAAZABkAFQAaAB0AHgAfACAAHgAbABgAFgAZABkAGQAaABgAFwAWABUA
FwAXABgAGAAeACIAJQAoACkAKQAqACsALQAtAC0ALAAvAC0ALAArACoAKgAqACkAJgAl
ACYAJwAnACQAIwAgACAAHwAgAB8AGwAVABIAEQAUABUAFAATABIAEAAPAAwACgAKAAgA
BwAFAAUABAAEAAIAAgACAAIABQAFAAUABQAEAAUABAACAAYACAAJAAsACAAHAAYABQAD
AAYAAgD8////AwAAAAYAEAATABsAKQA5AFQAdACYALgA1gDfANUAugCZAGkANAATAAQA
+v/4/wQABQAEAAsADQAJAAsAEQAQAA4AEgASAAwADQAOABAADwAOAA0ACwAKAAcABwAG
AAYACAAJAA0ADAAIAAcABgAHAAgACAAHAAoADAAMAAwADgAOAA0ABwAJAAwADAANAA4A
EAAQAA4ADQALAA0ADQANAA8AEQAUABQAEQAPAA8ADwARABIAEgATABIAEQASABIAFAAU
ABQAFAAZABsAHQAfAB4AHgAeACAAIAAhACQAJQAkACcAKQAnACkAKgArAC8AMAAwADEA
MQA0ADQANQA1ADQANAA1ADYANgA2ADYANQAwAC8ALgAtAC8ALQAsACwAKQAmACQAIAAf
ACEAIwAjAB8AHQAbABoAFAATABEADgANAA4ADwAQABAAEAAPAA8ADAALAAkACwANAA8A
EAARAA4ADQAMAAoABwAHAAYABAAFAAYACAAJAAYABAADAAYABwAFAAQABQADAAMAAgAD
AAUABgAHAAgABQAEAAMAAgACAAIAAgACAAIAAgACAAIAAAD///7///8CAAIA/v/8//z/
9v/5//z//P/8//z//P/+//3//P/8//v/+f/3//b/+f/7//3////7//n/+P/2//7/BAAJ
AA4AEQARABIAEwATABEADwAMAA4ACwAJAAcABgAGAAYABQAEAAUACAALAAwACAAGAAIA
///9//3/+//6//X/8//z//H/7//r/+f/5//m/+b/5P/i/+T/5P/l/+T/4//h/+D/4f/i
/+P/5P/i/+H/4P/f/93/3//f/97/3//g/+D/4f/f/9//3//f/93/3P/c/9j/y//F/9D/
3v/q//f/AwARACkAQABWAHoAngCuAK0AnwCEAF0ALwAEAOH/zP/K/9L/3P/h/+r/7f/r
/+v/5//l/+b/5P/g/+T/6P/l/+D/2v/T/9X/1//Y/9r/2//d/97/4P/d/9v/3P/Y/9X/
1f/V/9f/2f/Y/9b/2P/a/9r/2v/c/9//3//a/93/3P/c/93/3v/f/97/2//Z/9v/3f/d
/93/3P/d/9//3v/e/93/3v/f/93/3P/a/9n/2v/b/97/4P/h/+L/4//k/+f/5//n/+f/
6v/q/+r/7P/s/+3/8P/x//D/8//1//P/9P/2//j//f/+//7///////7//v////////8A
AAIABAACAAIAAgABAAEAAwAFAAcABQABAP7//P/8//z//f/8//n/+f/5//f/9f/z//H/
8P/v//H/8v/y//D/8P/w//D/8//0//T/9f/z//H/7v/v//L/8//z//P/9//5//v//P/4
//f/9f/y//T/9v/5//v/+//6//r//v/8//n/9//3//n/+//8/////f/8//v/+v/8//z/
/P/8//z//P/8//z//P/8//z//P/8//3//v8BAAAAAAD8//r/+P8AAAQABAAEAAQABAAD
AAEA///+/////////wAAAQABAAEAAQD/////AAAAAAQACAALAA4AEQARABIAEwAbAB0A
HwAgAB4AGwAZABcAFgAWABYAFQARABEAEwAVABoAGAAYABYAEwARABEADwAOAAkABwAH
AAQAAwAAAP3///8AAAIAAgD7//r/9//1//b/9//3//j/9//2//X/9P/3//f/9//3//j/
+//8//z/+P/2//P/8f/1//f/+f/7//3/9v/y//D/7//r/+z/8v/6/wEACQAZAC8ARgBi
AIgArADGANcA1wDAAJ8AfQBQAB0ABAAAAPz/+P/3//j/+//9//3/+f/3//z/BAAKAAwA
BAD9/wIAAgD3//n/+//8//7/+//7//r/+v/7//v//v/8//v/+//7//3//P/6//f/+P/7
//z//f8AAP///f/2//f/+P/4//n/+v/9//7//f/9//v/+//5//f/+P/7////AAD///3/
/f/9//z//P/7//v//P/9/wAAAgAAAAAAAAAAAAYABwAIAAkACAAIAAgACgAOAA8AEgAT
ABQAFwAZABcAGQAaABsAHwAiACIAIwAjACEAIAAgAB8AIQAkACgALAArACoAKQAnACQA
IwAiACEAIQAfAB4AHgAbABgAFgASABEAEQARAA8ADgANAAwADAAGAAUAAwAAAP7//v/+
//7//v/+//3//f/7//n/9v/3//r//f///wEA/v/9//z/+v/4//n/+f/4//n/+v/8//3/
/f/8//z/AAACAP///f/9//z//f/9/////v/+//7//v8BAAIAAwAEAAEAAAD///7///8A
AAEAAgAAAP///v///wMABAABAAAAAgACAP3//v/8//z//P/8/////////wAA/v/7//j/
9v/5//v//f////z/+//7//r//P/+////AAAGAAkADQARABcAFwAXABYAGAAVABMAEQAQ
ABAAEAAPAAsACwANAA8AEgAQABAADgAIAAUABAABAP//+//6//v/+f/5//f/9f/z//L/
8v/w/+3/7v/t/+3/6//p/+b/5P/n/+j/6f/q/+r/6f/o/+f/6f/r/+v/6v/o/+j/5//n
/+r/6//s/+3/7//q/+r/6P/j/9//5P/w//j/AQANAB8ANwBUAHYAkgCuAMIAxQC1AJ4A
hwBfACgAAwD4/+z/5v/s/+//7v/x//n//f/7//n/+v/8//j/8v/2//v/+P/0//f/9v/1
//P/8v/x//H/8P/w/+7/7f/v/+z/6v/p/+j/6f/u//D/8f/2//T/8v/w//D/8v/z/+//
8//1//b/+P/6//v/+v/3//X/9//5//n/+f/3//n//P/8//v/+f/5//n/+//8//z//f/8
//v//P/8////AAABAAIABAADAAIAAQAEAAQABAAGAAoADQASABUAFQAXABgAFQAWABgA
GgAfACAAIAAhACEAIwAkACYAJwApACoALAAuACwAKgAoACUAJgAnACgAKQAlACEAHgAc
ABwAGgAZABYAEQARABEADwAMAAsACgAKAAgACQAJAAgABAACAAAA/v/+//7//f/9/wAA
AQABAAUABQAFAAQAAwADAAMAAwACAAAAAQABAAAAAAAAAAEAAQADAAIAAgAGAAQA///7
//n//P///wEABQAEAAQABAAEAAQABAAEAAQABgAGAAYABgADAAIAAQAAAAAAAQACAAUA
BQAEAP///P8BAAIABAAFAAUABQACAAAAAAAAAAAAAwADAAMABAADAAEA///+////////
////AgADAAUABgAHAAoADAAOABUAFwAaAB0AHwAfAB8AHgAeABsAGQAXABYAFgAWABUA
EgARABIAEwAVABIAEQAOAAsACQAJAAcABgABAP////8AAAEAAAD///7//P/7//j/9P/0
//L/8f/z//P/8v/y//L/8v/y//L/8//z//P/8//z//X/9f/0//b/9v/1//X/9P/z//L/
8f/t/+z/7P/s/+v/7//0//b//P8FAAsAFQApAEwAbACGAKQAwADFALkAqACLAFsAJAD9
/+7/7v/q/+b/6//w//f///8HAAEA+/8AAAIA/v/+/wIAAQD8//b/9f/3//f/9v/2//f/
9//2//b/+f/5//z/+v/3//f/9//5//b/9P/x//L/8P/w//D/8v/3//n/9v/7//z//P/9
//7//v/8//j/9f/5//3///8BAP7///8BAAAA/f/7//v/+//9/wAAAgAFAAMAAwAFAAYA
CAAIAAgACAALAAsACwALAAsACgAJAAoADgARABYAGQAZABsAHAAZABcAGAAZAB0AIAAg
ACEAIQAiACIAIwAjACUAKAAsADAALQAsACsAKQAlACUAJQAlACQAIQAfAB4AGgAYABcA
FAARABEAEQAPAAwACwAKAAoACAAJAAkACAAIAAgACAAIAAYABAABAP//AwAFAAYACwAK
AAkABwAFAAMAAwADAAIAAwAFAAYABgADAAIAAgABAAIAAgADAAgACgAHAAUABQAGAAcA
BwAJAAkACAAHAAYABgAGAAYABgAIAAgACAAIAAgACAAIAAgABQAFAAUABwAGAAYAAgAA
AAIAAgADAAMABwAEAAUABgAHAAgABwAFAAMAAgAFAAUABQAGAAQAAwACAAEAAQABAAIA
AgAHAAwAEAAUABcAFwAYABkAHQAdAB0AHAAZABUAEgAPABAAEAAQAA8AEQATABcAGwAb
ABYAEwAOAA4ADQAOAA0ACQADAAAA/////////f/7//v/+v/6//j/8//y/+//7f/v/+//
7v/u//H/8v/z//T/8f/v/+3/6//t/+//7//u//D/8P/v/+//7//v/+//7//x/+z/5P/g
/+X/7f/0//b/9v/9/wcAEQAjAEQAYAB8AKQAwADHAL0ApACBAFcAJgABAOz/4v/e/+T/
7//w/+//8//9//3/9//8/wAAAAACAAIA/f/y/+z/7f/u/+//7//w/+//7//u/+7/7//v
//L/8P/x//P/9f/5//b/9P/x//L/9P/0//T/9v/3//f/8v/1//b/9v/3//j/+v/6//j/
9//0//X/9P/z//b/+f/9//7/+//5//n/+f/5//r/+v/7//3//f///wAAAAAAAAAAAAAE
AAUABgAHAAYABgAGAAgACgALAA4ADwAQABMAFQATABEAEgATABcAGQAaABwAHQAgACAA
IQAhACEAIgAkACYAJgAmACYAJQAiACEAIAAfAB8AHQAcABwAGAAWABUAEgAOAA0ADAAJ
AAwADQAOABAADAALAAkABgACAAIAAgACAAMABAAEAAUAAQD///z//f///wEAAgADAAMA
AwADAAIABAAFAAUABAAEAAQABQAFAAQAAgABAAQABwAFAAQABQAFAAUABAAFAAgACAAI
AAgACAAIAAgACAAGAAYABgAGAAgACAAIAAgABQAFAAUABwAKAAoABgAEAAQABAAFAAUA
BwACAAQABAAEAAQABQAFAAUABgAEAAMAAgACAAUABQAFAAUABAADAAMAAgAJAA4AEgAW
ABgAGQAbAB0AHgAdABwAGgAbABkAGAAXABQAFAAUABMAEwATABUAFwAXABQAEwAQAA8A
DQANAAsACgAFAAMAAwADAAMAAQD///7//P/7//j/9//4//f/9//1//X/9P/0//f/+P/5
//r/+v/5//j/9//1//f/9//2//b/9v/1//X/9f/1//X/9f/9//j/9v/y/+v/6//w//L/
9v8BAAsAGQAxAE4AZgCAAKIAwgDTAM8AtgCPAGMAMAADAO7/6v/s//T/+//8////AwAH
AAUA//8AAAIAAAD8/wAAAwACAAAA+//8//3//f/+//3//f/8//z//P/7//3/+v/5//n/
+f/7//z//P/7//7/+//6//n/+v///wEA/v8DAAMAAgACAAIAAgACAAAA//8BAAMAAwAD
AAEAAQACAAAAAgADAAYACQAHAAgACAAJAAsACwANAA4ADAAMAAwADAAOAA8AEAARABIA
EgASABQAGAAZABwAHQAbAB0AHgAbAB0AIAAjACkAKQAoACgAJwAqACoAKwArACgAKAAp
ACoALAAsACwAKwApACkAKQApACYAIwAhACAAIAAgACEAIAAcABsAGgAXABUAEwARABAA
DgAPAA8ADgAMAAwADAAMAAwADAALAAsACgAJAAcACQAJAAkACAAHAAcABwAHAAYABQAF
AAQAAgADAAQABgAHAAkACAAIAAwACgAFAAEA//8DAAUABgAJAAgACAAIAAgABgAGAAYA
BgAIAAgACAAIAAcABgAFAAQABQAHAAkADQALAAoABQACAAYADAANAAkACgAIAAYABAAC
AAUABQAFAAYACAAHAAYABgAGAAUABAADAAUABQAGAAYACAAMAA8AEgAZABsAHgAhACIA
IQAgAB4AHQAZABYAEwATABQAFQAVABEAEQATABUAGQAWABUAEgAPAA0ADQALAAUA///8
//v//f/////////8//r/+f/2//P/9P/z//P/8v/x/+//7v/s/+z/7P/s//D/8//2//n/
9//3//X/8v/x//D/7v/t/+//7//v/+//7//s/+j/6v/p/+f/7v/6//r/+/8JABsALwBM
AHAAjgCuAMgAyQC3AJ4AdQA9AA4A9//u/+r/7v/w//H/8v/1//H/8f/3//v//v8AAPr/
9v/4//X/8v/2//v/+f/3//T/8v/w/+//7f/s//D/8f/1//T/8f/x//H/8//x//D/7v/w
//H/8v/z//b/9v/1/+//8f/z//T/9v/4//r/+v/4//f/9f/3//f/9//4//v///8AAP3/
+//7//v/+v/6//n/+f/8//3/AAACAP///v/9//z/AgADAAQABQAGAAYABgAIAAwADQAQ
ABEAFAAXABkAFwAWABYAFgAZABwAHAAdAB0AGwAaABoAGQAaABwAHwAiACAAIAAgAB8A
IAAhACIAIwAgAB0AGwAaABcAFAASAA4ACwALAAsACQAIAAcABgAGAAUABQAEAAIAAgAC
AAIAAgAAAAAA//////7//f/7//3//P/9//3//f/////////+/wEAAwAEAAQAAQD+//z/
+f/9//7/AAAGAAQAAQD/////AAABAAEAAwAEAAQABAAEAAMAAgABAAAAAQACAAMABAAD
AAIAAQAAAAEAAQABAAMABQAGAAMAAgACAAIAAgAEAAQABAAEAAQAAwACAAIAAAD///7/
/v8BAAEAAQABAP7//f/9//z/AQAGAAoADgAQABEAEwAVABcAFwAXABYAGAAVABMAEQAQ
ABAAEAAPAA4ADwASABUAGQAWABUAEgAOAAsACgAHAAQA///9//3//f/9//v/+f/3//b/
9v/0//H/8v/x//H/7//t/+r/6P/r/+z/7f/u/+//7//v/+//7v/v/+7/7P/u/+7/7f/t
/+z/6//q/+n/7f/o/+r/6P/j/+X/6P/q//L///8JABUAKQBGAGIAfACeALwAywDFAK4A
jwBnADgADQD2/+7/7P/q/+n/6v/v//f/+f/z//P/9P/y//D/+P8AAPv/+v/8//X/8v/v
/+v/6P/q/+v/6//s/+v/6//u/+z/7P/t/+7/8f/x//D/7v/w/+7/7P/q/+r/7P/t/+n/
7f/s/+z/7f/u/+7/7v/s/+v/7P/v//D/8f/w//H/8//y//L/8f/y//P/9P/2//f/+f/2
//X/9v/2//f/+P/5//r/+//7//v/+//8//z//P/+/wEAAwAHAAkACQALAAwACQAMAA4A
EAAVABMAEgASABEAEwAUABYAFwAWABYAFwAYABsAHAAdAB0AGwAbABsAGwAZABUAEgAQ
ABAADgANAAoACQAJAAkABwAEAAMAAgACAP3//f/8//r/+v/6//r/+v/4//j/9//3//b/
9f/z//X/9P/1//X/9f/3//f/9//2//X/9f/0//L/8//0//b/9//2//T/8//2//n/9//2
//f/+P/5//n/+//5//j/9//2//j/+P/4//j/+v/6//r/+v/6//r/+v/6//v/+//7//3/
/P/8//j/9v/4//7//f/4//v//P/9//7//v/9//z//P/+//3//P/8//z/+//6//n//P/9
////AAACAAYACQAMABAAEQATABUAHAAdAB4AHgAeABsAGQAXABQAFAAUABMAEgATABYA
GQAYABQAEgAOAAwACwAMAAsABwABAP7//f/9//3/+//5//z//P/9//z/9//2//P/8f/y
//P/8//0//L/8P/u/+z/7//x//P/9f/2//n/+v/6//n/+P/2//X/9P/z//L/8f/v//T/
9v/u/+v/8f/y//D/+P8DAAsAGQAxAEwAaACMALAAzADZAM8AsACRAGkAMAADAPL/7P/m
/+j/7//u/+//9/8BAAEA//8AAAIAAgAEAAQAAQD+//z/9//2//X/8//y//P/8//y//L/
9P/1//n/+P/0//P/8v/z//X/9P/y//T/9//4//n//P/6//n/8//1//j/+P/5//r//f/+
//3//f/8//3//P/7//v//f8AAAAA/f/7//v/+//8//7///8BAP////8BAAIAAAAAAAAA
AAAGAAkADAAPAA0ADAALAAwACwALAA0ADQAQABUAGQAZABgAGAAYABsAHgAeAB8AHwAe
AB4AHwAfAB0AHgAgACIAIAAgACAAHwAeAB8AIAAhAB4AGwAZABgAFgAUABMAEAAOAA8A
EAAPAAsACQAHAAYAAQABAAAA/v///wAAAQACAP///v/8//v/+v/5//f/+f/5//n/+P/3
//f/9//3//b/9//5//r/+v/5//j/+P/3//X/9P/0//j/9//z//D/7//z//f/+v////7/
/v/+//7/+//6//n/+P/5//r/+//8//7//v/+//7/+//5//f/9//7//z/+f/4//n/+P/4
//f/+f/4//j/+P/4//j/9f/z//H/8P/y//P/9P/2//b/9f/0//P/8f/x//L/8v/4//z/
//8CAAQABQAHAAkADwAPAA8ADgAQAA0ACwAJAAUABAADAAEAAAABAAQABwAJAAYABQAC
AAEA//////3/9//x/+7/7f/s/+v/6P/l/+j/6v/t/+7/6P/m/+L/3//f/9//3v/e/97/
3v/e/97/3f/d/93/3f/f/+H/4f/g/+D/4P/f/9//3f/d/93/3f/f/+L/3P/U/9H/0//S
/9T/3v/p/+3/9/8RACgAPABeAIgApgC1ALUAogCDAFsAJgD5/9z/yv/E/9D/1//Y/9//
5f/j/+P/5f/i/+L/5v/m/+T/5f/m/+L/3//e/93/2//a/9r/2//b/9z/2v/Z/9v/2P/a
/9v/3P/f/9//3v/c/97/3f/c/9v/3P/e/9//2//f/+D/4P/h/+L/4v/g/9z/2f/c/9//
4P/h/97/3//h/+D/4P/f/+D/4f/e/97/3f/d/97/3//i/+T/5v/m/+b/5v/o/+n/6v/r
/+7/7v/u//D/8P/x//T/9f/0//f/+f/3//j/+v/8/wEA///+//7//f8AAAAAAQABAP//
AAACAAQABgAGAAYABQAFAAUABQAFAAQAAQD///7//P/6//n/9v/1//X/9f/z//L/8f/w
//D/6//r/+r/6P/m/+b/5v/m/+b/5v/l/+X/5P/j/+H/4//m/+f/5//n/+b/5f/k/+L/
4v/j/+P/4v/j/+T/5v/n/+b/5P/j/+b/5v/j/+H/4f/g/+H/4f/j/+L/4v/i/+L/5f/o
/+v/7v/s/+r/6P/m/+b/5v/m/+b/5//n/+f/6f/p/+j/4//g/+X/5v/o/+n/5v/l/+X/
5P/k/+T/5P/j/+L/4v/i/+L/5P/k/+T/5P/h/+H/4f/i/+T/6P/q/+//8f/1//n//v/9
//z/+v/4//b/9P/0//P/9P/z//L/8f/x//H/8f/y//T/9f/z//L/8f/v/+3/6f/n/+H/
3P/c/w==
         </WaveFormData>
      </LeadData>
      <LeadData>
         <LeadByteCountTotal>10000</LeadByteCountTotal>
         <LeadTimeOffset>0</LeadTimeOffset>
         <LeadSampleCountTotal>5000</LeadSampleCountTotal>
         <LeadAmplitudeUnitsPerBit>4.88</LeadAmplitudeUnitsPerBit>
         <LeadAmplitudeUnits>��V</LeadAmplitudeUnits>
         <LeadHighLimit>2147483647</LeadHighLimit>
         <LeadLowLimit>268435456</LeadLowLimit>
         <LeadID>V1</LeadID>
         <LeadOffsetFirstSample>0</LeadOffsetFirstSample>
         <FirstSampleBaseline>0</FirstSampleBaseline>
         <LeadSampleSize>2</LeadSampleSize>
         <LeadOff>FALSE</LeadOff>
         <BaselineSway>FALSE</BaselineSway>
         <ExcessiveACNoise>FALSE</ExcessiveACNoise>
         <MuscleNoise>FALSE</MuscleNoise>
         <LeadDataCRC32>3286459371</LeadDataCRC32>
         <WaveFormData>
4P/g/+D/4P/h/+L/4//k/+P/4v/h/+D/4v/i/+L/4v/g/+D/4P/g/+H/4v/j/+T/5v/m
/+b/5v/m/+b/5v/m/+j/6P/o/+j/5v/m/+b/5v/o/+j/6P/o/+j/6P/o/+j/5//m/+X/
5P/m/+b/5v/m/+b/5v/m/+b/5f/k/+P/4v/h/+L/4//k/+H/4P/f/97/3//h/+H/4//h
/+H/4f/i/+P/4//j/+P/5f/m/+f/6f/m/+f/5v/m/+j/6P/o/+j/6f/n/+r/6//q/+n/
5//j/+L/4v/i/+P/4v/i/+D/3//h/+H/4f/h/+L/4v/i/+T/4v/i/+L/4v/i/+L/4f/h
/+H/4P/g/+D/4v/h/+H/4f/g/+D/4f/h/9//3v/d/9v/3P/d/97/3//d/+H/4f/d/9//
5f/q//D//P8LABcAGAAYAB0AGwAUAAwA/v/o/8z/rP+N/3P/Wf9A/y7/LP80/zz/Pv9C
/0L/RP9P/13/aP93/4T/k/+h/7P/wf/J/83/1//h/+b/6//q/+3/7v/u/+3/7v/w//H/
8//1//X/9f/5//n/+v/6//j/+f/5//n/+v/7//v//P/6//n/+f/4//v//P/+/wAAAAAB
AAEAAwACAAEAAAAAAAAAAgADAAQAAgACAAQABgAKAAwADgAPAA4ADgAPAA8AEwAVABcA
GQAcAB4AHgAfAB4AIAAgACAAIwAmACYAJQAjACQAJAAkACMAIwAjACMAIwAhACAAIAAe
AB0AHQAaABoAGQAXABMAEgAQAAsABwAEAAIAAAD///7/+//5//n/9v/0//T/8v/y//L/
8f/w/+//7P/q/+n/6f/o/+j/6P/o/+j/5//n/+T/4//j/+P/5P/k/+T/5P/m/+b/5f/l
/+X/5f/l/+X/5v/m/+b/5v/l/+X/5v/m/+j/6v/q/+n/5//o/+j/6P/o/+j/6P/r/+v/
6//r/+v/7v/u/+3/7f/t/+7/7v/t/+3/7f/t/+3/7f/r/+v/6//r/+v/6v/q/+n/5f/i
/+X/5v/n/+j/6v/o/+j/6P/o/+j/6P/o/+b/5f/l/+P/4//j/+P/4//k/+X/5f/l/+X/
5v/m/+b/6f/p/+v/6//q/+r/6v/q/+n/5v/i/+P/5v/n/+j/6P/l/+L/4v/i/+P/5P/k
/+L/5P/l/+b/5//l/+T/4v/g/+X/5v/n/+j/5//m/+X/4//l/+X/5P/k/+b/5v/l/+X/
4//i/+L/4//l/+b/5v/m/+X/5f/l/+X/5f/l/+X/5//t/+v/6//w//r/BAARABsAIAAk
ACkAJwAiABYAAADk/8j/qv+P/3f/Y/9K/zL/LP82/0D/Sv9Q/1D/Vv9j/2//ev+F/5L/
m/+r/7//z//b/+X/7f/x//b/9//4//v//P/8//7/AAADAAUAAgADAAIAAQAEAAUABwAI
AAsADQAOAA8ADQANAAwADAAPAA8AEAAQAA8ADgAOAA4AEAARABEAEwAVABUAFQAWABYA
GAAZABoAGgAaABwAHgAfACAAIQAhACUAJgAoACkALQAvADEAMwA1ADYANQA1ADYAOAA4
ADgANwA6ADoAOQA5ADoAOgA6ADsAOwA7ADsAOAA1ADMAMgAzADMANAAyAC4AKwAnACEA
IQAgABwAGQAXABYAFQAVABAACwAHAAUABQAEAAUABAAEAAQAAwACAAQAAgABAAEA///+
//7//v/8//z/+//7//z/+//7//v/+v/6//r/+v/6//r/+f/5//z//f/+/////P/8//z/
/P/+////AQACAAIABAAEAAMABQAGAAYABgAEAAQABAAHAAUABQAFAAUABwAIAAgACQAJ
AAoACgAJAAsACwALAAsACwAJAAkACQALAAsACgAKAAkACwAOAA0ADAALAAoADAAKAAoA
CgAIAAgACAAIAAgABwAHAAUABgAHAAgACQAJAAkACAAHAAcACAAIAAgACwALAA0ADQAN
AAwACwAKAA0ADAAKAA0ADAALAAoACAAHAAQABAAEAAUABgAGAAQAAwADAAMAAwADAAQA
BAAEAAYABgAGAAYACAAIAAgABwAFAAUABAAEAAYABgAFAAUABQAEAAQABQADAAQABAAE
AAMAAwADAAMABQAFAAUABwAHAAcABwAMABgAJAAzAD0APgA8AEEAPwA0ACoAHAACAN7/
vP+d/4H/af9O/zr/PP9O/1z/Yv9m/2z/dP97/4P/kP+b/6r/uf/H/9f/5f/x//v/AQAD
AAgADQAQABMAFAAUABMAFAAWABcAGQAbABsAGwAdAB0AHgAeAB0AHQAcABsAHwAhACIA
JAAkACMAIwAiACIAIgAjACQAJQAnACgAKwApACkAKQAqACwALgAvADAALgAuADAAMgA1
ADYANwA3ADoAPAA/AEEAQwBDAEMAQwBIAEoASgBLAEsATABLAEoATQBQAFAATwBPAFAA
UABQAE8ATwBPAE8AUABPAE8AUABNAEsASgBGAEQAQwBBAD0AOgA4ADMALwAqACgAJgAl
ACUAIQAeAB0AHAAaABoAGAAUABQAEwASABQAEgARABEADQAMAAwADAAPABAAEAARAA4A
DQANAA0ADAAMAAwADAAMAAwACwALAAsACwALAAsACwAMAA0ADgAOAA0ADQAMAA4AEAAQ
AA8ADwAQABAAEAANAAwACwANAA4ADwAQABEAEgASABEAEQATABQAFAATABUAFQAVABUA
EgAPAA4ADQAOAA8ADwAQABEAEQARABEADgAQAA4ADgAOAA4ADgAMAAwADAAKAAoACgAK
AAwACwALAAkABwAHAAcABwAKAAsACwALAAkACgAKAAoACwALAA0ADQAQABAAEAAQABAA
DgALAA0ACwALAAsACgAHAAQABAAEAAYACAAJAAgABAADAAIAAQD//wAAAAAAAAUABgAH
AAgABQAEAAMAAQADAAMAAgACAAQABAADAAMAAQAAAAAAAQADAAQABAAEAAAA///+//3/
////////AQAHAAMAAwAGAAwAGgArADUAOAA8AD8APQA0ACYADgD0/9r/uv+X/3f/Y/9M
/zT/NP9C/0z/Uv9W/1r/ZP9x/3v/hP+R/6D/r/+//8//3f/r//f//f8BAAYABwAGAAkA
CgAKAA4AEAATABUAEgATABIAEQAWABcAGQAaABgAGQAZABkAGAAZABkAGgAdAB0AHgAe
AB4AHgAfACAAHgAfAB8AIQAjACMAIwAkACMAJAAkACQAKAAqAC4AMgAyADIAMgAxADMA
NAA2ADcAOgA7ADwAPQA/AEAAPwA/AEMARgBHAEgASABKAEkARwBJAEoASgBKAEcARwBH
AEcARwBFAEQARABCAEEAQQA+ADsAOQA2ADEAMQAwACwAKQAkACIAIAAfABwAFwATABEA
EgAQABAADgAJAAgABgAEAAUABAAEAAUABQAEAAQABAADAAIAAAD//wAA///////////+
//3//P/9//7//v////7//f/8//v/+v/6//r/+v/8//3///8AAP3//v/9//v//f/+//7/
/v/9//z/+//9//3//f/9//3/AAAAAP/////8//z/+//5//v/+//7//v//f/7//v/+//5
//n/+P/4//r/+//8//3/+v/4//j/+P/4//j/+v/4//j/+P/2//b/9v/2//j/9//3//X/
9f/1//X/9f/0//X/9f/1//f/+P/4//j/9v/1//b/9f/3//j/+f/6//r/+P/1//f/9v/1
//T/8v/w/+7/7//w//D/8P/v/+z/7f/t/+3/7f/r/+z/7P/s/+7/7v/u/+7/8P/w//D/
7//u/+3/6//q/+r/6v/p/+n/6f/o/+j/6f/r/+z/7P/s/+z/7f/u/+//7P/r/+r/6//t
//H/8//2//z/BgAXAB8AIAAiACUAIwAkAB4ADADw/9L/sv+R/3X/X/9G/zL/LP80/z7/
Rv9I/0j/TP9X/2X/dP+B/4z/mf+p/7v/yf/X/+H/5//v//j/+f/4//v//P/8////AAAC
AAMABAAHAAgACQAIAAcABwAGAAkACwAMAA0ADAANAA0ADgAQABEAEwAUABMAEgASABIA
EAARABEAEwAVABUAFQAWABQAFgAXABgAGAAYABoAHAAdAB4AHwAfACEAIgAkACUAKAAp
ACoAKwAuADAAMAAxADQANgA2ADYANwA6ADoAOQA5ADoAOgA6ADkAOQA5ADkANwA1ADQA
NAA0ADMAMwAwACwAKwApACUAJgAkAB8AGwAWABQAEgARABEADQAKAAkABgAEAAQAAgAB
AAIAAgACAAAA/P/5//f/9v/2//f/+P/2//b/9f/1//T/8//z//P/9v/2//b/9v/1//T/
8v/x//P/8//z//P/8P/w//D/8P/z//P/9P/0//L/9P/0//P/9f/2//b/9v/2//b/9v/5
//n/+f/5//n/+f/4//b/9f/1//b/9v/1//P/8//z//P/9f/z//P/8//z//P/8v/y/+//
7f/r//D/8P/w//D/8P/u/+z/7P/s/+3/7v/v//D/8P/v/+//7f/s/+v/6v/p/+3/7//w
//H/8P/w/+//7v/w//H/9P/1//P/8v/x//D/8P/u/+v/7f/v/+//7//u/+n/5v/m/+b/
5//o/+j/5v/l/+X/5f/l/+X/5v/m/+b/6P/o/+j/6P/n/+b/5f/j/+T/5f/l/+b/5P/k
/+P/4//j/+L/4v/j/+P/5P/k/+T/4f/h/+H/4f/k/+X/5v/p/+X/5//p/+z/9P8CABMA
HwAgACIAJQAlABwADgD6/+T/xv+k/4f/bf9P/zb/Jv8o/zL/Ov9C/0b/SP9Q/13/bf94
/4H/kP+h/7H/w//T/9n/3//j/+n/6v/v//L/9//6//z//f/+/wAAAQAAAAEAAAD//wIA
AwAFAAYABQAFAAQAAwAFAAcACAAKAAsACwAMAAwACgAKAAsADAAOAA8ADwARAA8ADwAP
ABAAEAASABMAFAAWABYAGAAaABkAGgAbABsAHwAgACIAIwAkACUAJgAnACsALgAvADEA
NAA2ADYANgA1ADYANAAxADQANgA3ADgANQA1ADUANQA2ADUANQA2ADIAMQAxAC4ALgAt
ACsAJwAmACQAHwAbABYAFAASABEAEQAPAA4ADwAMAAoACgAIAAYABgAFAAQABgAEAAMA
AwABAAAAAAAAAAEAAgACAAMABAADAAMAAwABAAAA///+/wAAAAD/////AQABAAEAAQAA
AAAAAAAAAAMAAwAEAAQAAgAEAAQAAwAFAAYABgAGAAYABgAGAAkACAAHAAYABQAHAAgA
CAAJAAkACgAKAAkACwALAAsACwAJAAcABwAHAAkACQAIAAgACQAHAAgACAAIAAgACAAI
AAYABgAGAAYABgAGAAYABgAFAAUAAwAFAAUABQAFAAUABQAEAAMABAAGAAcACAAHAAcA
CQAJAAoACgAKAAoACgAIAAUABwAFAAUABQAEAAMAAgAEAAYABAAEAAMAAAABAAEAAQAB
AAEAAgACAAIAAgACAAIAAgADAAQABQAFAAcABwAGAAYABQAEAAIAAQACAAIAAwAFAAQA
BAADAAIAAQABAAEAAQADAAMAAwAFAAMAAwAFAAwAFgAeACkAMQA0ADQANwA9AD4ANgAq
ABgA/v/e/8H/pf+P/3j/Xv9Q/1T/Yv9q/27/bP9q/3X/hf+S/5v/pP+v/7//zf/b/+n/
9/8BAAUACgAPABIAFQAWABYAFQAWABgAGQAbAB0AHQAdAB0AHQAeAB4AHgAfAB8AHwAg
ACEAIQAiACIAIQAhACAAIwAkACYAKAAlACUAJAAlACcAJwAnACgAKgAsAC0ALgAsACwA
LgAwAC8AMAAxADEAMQAyADQANQA6ADsAPAA9AEAAQgBCAEMARABGAEYARgBJAEwATABL
AEgASABHAEYARwBHAEcARwBJAEcARgBGAEMAQQBAADwAPQA9ADwAOQA1ADIALAAnACUA
JAAjACMAHwAbABgAFwAWABQAFAASABIAEgARABAADwAMAAoACQAIAAgACQAKAAgACAAH
AAcABgAFAAUABQAIAAgACAAIAAcABgAEAAMABAAFAAYABwAEAAQABAAEAAUABQAGAAYA
CAAKAAoACQAHAAgACAAIAAkACgALAA8ADAALAAoACQAMAAwACwALAA0ADgAOAA0ACwAL
AAsACwALAAkACQAJAAsACwAKAAoACQAHAAkACAAIAAgACAAIAAYABAAEAAQABgAGAAYA
BgAGAAUABQADAAEAAQABAAEAAwAFAAYABwAGAAYABQAEAAUABQAHAAcACAAIAAgACAAI
AAYAAwAFAAcABwAHAAYAAgD+//3//P/+/wAAAQAAAP3//f/9//3/+//8//z//P8BAAIA
AwAEAAIAAgACAAEA//////7//v8AAAAA//////3//P/8//3//v8AAAEAAgAAAP///v/9
/wAAAQACAAUAAwABAAEACgAQABgAJwAzADgAPABBAD8AOAAqABgAAADk/8T/pf+L/3X/
XP9G/0L/Tv9Y/2L/Zv9q/3L/ff+F/4z/l/+i/7H/w//T/+H/7f/3//3/AwAIAAkADAAP
ABAAEAATABQAFgAXABQAFQAUABMAFQAVABYAFgAYABkAGQAZABoAGwAbABwAHgAfACEA
IgAhACAAIAAgACIAIwAjACUAIwAjACMAJAAkACYAJwAoACoAKgAsAC4ALwAwADEAMQAx
ADIANAA1ADYANwA4ADkAPgBAAEAAQQBCAEQARABEAEQARgBFAEMARABGAEcASABFAEUA
RQBFAEUAQwBCAEIAQAA/AD8APAA6ADkANwAzADIAMAArACcAIgAgAB4AHQAbABcAFAAT
ABQAEgASABAADQAMAAoACAALAAoACgALAAkACAAIAAgABQAEAAIAAQABAAEAAgADAAYA
BgAGAAYABgAGAAUABQAEAAMAAgABAAEAAgADAAQAAwADAAQABAAEAAYABgAFAAUABgAG
AAYABgAGAAYACQAJAAkACQAJAAoACgAJAAkACAAIAAcABQAIAAkACgALAA0ACwALAAsA
CQAHAAQAAgAEAAUABgAHAAYAAAAAAAMABAAFAAYABgAEAAQABAABAAAA///+/wEAAQAC
AAEA///////////+/////////wEAAgACAAIAAQABAAMAAwAFAAYABwAIAAUAAgD+////
AQABAAEAAAD7//j/+P/4//n/+v/6//j/+P/5//r/+//5//r/+v/6//z//P/8//z//P/8
//z/+//5//n/+P/4//n/+v/6//v/+v/4//f/9//4//r/+//8//n/+f/5//n/9//3//f/
+f/5//3/AQAEAAoAFAAfACkALgAwADMANQAuACQAEAD0/9T/tP+V/3n/Zf9Q/zb/LP84
/0b/UP9U/1j/Xv9p/3n/hv+P/5b/o/+z/8X/1f/f/+f/8f/9/wIABQAFAAcABwAGAAUA
BgAIAAkACgANAA4ADwAPAA8AEAAQABAAEQARABEADwAPAA4ADgASABMAFQAWABYAFgAX
ABgAFgAXABcAGQAbABsAGwAcABsAHAAcABwAHgAeACAAIgAhACIAIwAjACcAKAAqACsA
MAAxADIAMwAzADQAMwAzADUAOAA5ADoAPQBAAEAAPwA/AEAAQABAAD8APwA/AD8APQA7
ADoAOgA6ADkAOQA2ADQAMwAxAC0AKgAoACMAHwAeABwAGgAZABUAEQAOAA0ACgAIAAgA
BgAEAAQAAwACAAIAAAD//////v/+////AAD9//z/+v/5//n/+f/6//v/+v/6//r/+v/4
//j/9//3//n/+f/5//n/9v/2//b/9v/4//n/+//8//r//P/8//v/+f/6//r/+v/7//z/
/f8BAP7//f/8//v//v/+//3//f/9//7//v/9//3//f/9//3//v/9//7////8//v/+f/4
//r/+//8//3/AAD8//z//P/8//z/+v/4//j/+P/6//r/+v/6//n/9//2//P/9P/1//b/
9//3//f/9v/1//b/+P/5//r/+//7//3//f/9//z/+//6//v/+v/4//v/+//7//v/+v/2
//L/8f/w//H/8v/y//D/7v/t/+z/6//s/+7/7//w//D/8P/w//D/8v/y//L/8f/v/+//
7v/u/+z/7P/r/+v/7f/s/+z/7f/t/+7/7v/u/+7/7//w//H/7v/t/+z/7f/r/+//7//w
//r/CAAXACEAIgAgACUAJwAmAB4ADAD2/9r/tv+T/3X/W/9E/yz/Jv8y/0D/Rv9I/0j/
UP9b/2f/dv+F/5D/m/+p/7n/x//V/93/4f/n//D/9f/4//v//P/8//z//P/9//3//f//
////////////AAAAAAEAAwAEAAUACAAJAAkACgAIAAcABwAGAAcACAAKAAwACwALAAoA
CwALAAsACwAMAA8AEgAUABYAFAASABIAEgAUABYAGAAZABkAGgAcAB0AIgAjACQAJQAn
ACgAJwAnACYAKAAoACgAKwAwADIAMwAxADAALgAsACwALQAuAC8AMQAvAC4ALgAqACkA
KQAmACUAJQAkACEAHgAcABcAEwAQAA4ADAALAAkABQACAAEA/v/8//z/+v/4//j/9//2
//j/9v/1//X/8//y//L/8v/y//L/8f/x//L/8f/x//H/7//u/+3/7P/s/+z/6//r/+3/
7f/t/+3/7f/u/+//8P/v/+//8P/w//H/9P/1//X/8//0//T/9P/0//T/9P/3//n/+f/5
//n/+P/4//f/9//3//j/+P/3//T/8//y//H/8v/x//L/8//2//f/9//4//b/9f/0//P/
9P/2//T/9P/0//T/9v/0//T/9P/0//T/9P/0//T/8//z//H/8P/v/+7/7f/x//P/9P/1
//P/9P/0//T/8//z//X/9f/2//b/9v/2//j/9v/z//X/9//3//f/9v/y/+7/7f/s/+//
8P/w/+7/7P/r/+r/6f/q/+z/7f/u/+7/7v/u/+7/7f/s/+v/6f/q/+v/6//s/+z/7P/r
/+v/6f/o/+j/6f/r/+z/7P/s/+n/6f/p/+n/6v/r/+z/7//t/+//8f/0//j/BAAXACUA
KgAoACkAJwAkAB4AEAD6/9z/vv+f/3//Y/9G/zD/Jv8q/zj/Qv9M/07/UP9Z/2f/cv97
/4j/mf+r/73/zf/Z/+H/5//t//T/+f/8////AAAAAAAAAAABAAEAAwAFAAUABQAJAAkA
CgAKAAgACQAJAAkACwANAA4AEAATABMAFAAUABIAEgATABQAFgAXABcAGQAYABcAFgAW
ABQAFgAXABgAFgAWABgAGgAbABwAHQAdACAAIgAlACcAJwAnACcAJwAtADAAMQAzADQA
NgA2ADYANQA4ADgANwA4ADoAOwA8ADkAOQA5ADkAOgA5ADkAOgA4ADcANwA0ADEALwAs
ACcAKQAoACQAIQAdABoAFwAVABUAEQAOAA0ADgAMAAwACgAHAAYABAACAAUABAAEAAUA
AQAAAAAAAAD+//7//f/9//7//f/9//3//P/8//z//P/+//7//f/9//z/+//6//n/+f/6
//v//P/7//v//P/8//7/AAAAAP//AQACAAIAAgAAAAAAAAADAAMAAwADAAMABAAEAAMA
AwABAAIAAgABAAEAAQABAAEAAwABAAEAAQADAAMAAgACAP//AQABAP///v/+//7//v/+
/////v///wAA/v/+//7//v/+//3//f/7//v/+//7//v//v////////8AAAIAAwAEAAMA
AwAFAAUABAAEAAQABAACAAAA/f////////////7//P/6//v//P/8//z/+//4//j/+f/6
//v/+//8//z//P/8//z//P/8//z//P/8//v/+//7//r/+v/8//z/+//7//3//P/8//3/
/f/+//7//v/9//3//f/9//v/+//7//3///8BAAcACgAOABwAKwAxADQAOAA7ADsANgAq
ABYA/P/e/8L/p/+P/3X/XP9M/0j/VP9g/2T/Yv9i/2r/d/+F/5L/nf+o/7f/yf/X/+X/
8//7/wEABwAKAAsADgARABIAEgATABQAFgAXABcAGQAZABkAGwAbABwAHAAeAB8AHwAf
AB4AHwAfACAAIQAhACIAIgAiACIAIwAkACIAIwAjACUAJgAnACgAKgAoACoAKwAsAC4A
LgAwADIAMQAyADMAMwA1ADYAOAA5ADwAPQA+AD8AQgBEAEQARQBIAEoASgBKAEoATABL
AEkASwBMAEwATABLAEsASwBLAEsASQBIAEgARABDAEMAQAA8ADsAOQA1ADYANAAvACsA
KQAoACcAJwAjAB8AHAAbABwAGgAaABgAGAAYABcAFgATABAADgANAA0ADgAQABIADwAO
AAwACwAMAA0ADwARABEAEAAPAA4ADQAMAAoACQAMAA0ADgAPAA4ADgAOAA4ADwAPABAA
EAASABQAFAATABEAEgASABIAFAAUABQAFwAWABUAFAATABYAFgAVABUAEwAUABQAEwAT
ABMAEwATABYAFQAWABcAFgAVABMAEgAVABUAFAAWABYAFgAWABUAEgARABAAEAAQABAA
EAAQAA8ADwANAA8ADwAPAA8AEAARABEAEQAQABAADwAOABIAEwAWABcAFQAUABMAEgAS
ABAADQAPABIAEwAUABQAEAAMAAsACgAOABAAEQAQAAwACwAKAAkACgAMAA0ADgAQABAA
EAAQABAAEAAQAA8ADwAPAA4ADgAMAAwACwALAAsACgAKAAsADQAOAA4ADgAPAA8ADwAP
AA0ADQANAA8AEwARAA8AEAAWACQAMwA9AEYASABHAEcARgA+ADAAGAD+/+L/xf+r/5P/
eP9a/1D/Wv9o/3L/eP94/3r/f/+L/5b/nf+o/7n/yf/X/+f/9f8BAAkAEQAWABcAFgAZ
ABoAGgAdAB4AIAAhAB8AIQAhACEAJQAlACYAJgAmACcAJwAnACoAKwArACwAKwArACwA
LAArACoAKgAqACsALQAuADEAMAAvAC4ALgAvADIANAA2ADYANgA4ADoAOgA6ADoAOQA8
AD4AQQBDAEUARQBFAEUASgBMAEwATQBMAE4ATgBOAE0AUABQAE8AUQBSAFIAUgBPAE8A
TwBPAE0ASwBKAEoASQBJAEoASABFAEMAQAA7ADwAPAA5ADcAMwAwAC0AKwArACcAJAAj
ACAAHgAeABwAGgAaABkAGAAZABgAGAAZABUAFAAUABQAFAAUABMAEwASABEAEQARABEA
EAAPAA4AEQASABIAEwARABEAEQARABIAEgASABIAEQARABIAEgARABIAEQAPABEAFAAW
ABgAFQAUABMAFQAXABcAFwAXABoAGgAZABkAFgAWABUAEwAWABcAGAAZABcAFQAVABUA
FwAXABYAFgAXABUAFQAUABYAFgAWABYAGAAWABYAFgAWABYAFgAWABgAFwAXABUAFQAV
ABUAFQAUABUAFQAVABYAGAAZABoAGgAZABoAGQAcABwAHAAcABwAGgAXABkAFwAXABcA
FgAUABIAEwAUABMAFAAUABIAEwATABMAEwATABQAFAAUABYAFgAWABYAGAAYABgAFwAW
ABUAEwASABQAFAATABMAEwASABIAEwAUABYAFwAYABUAFQAVABUAEgARABAAEQATABUA
GQAeACQALAA5AEEARgBKAE8ATwBMAEQAMAAYAPj/1v+3/5v/g/9s/1T/TP9W/2L/bP9y
/3D/eP+F/5H/nP+r/7b/w//P/9//7//9/wUACwATABwAIQAfACEAIQAgACEAIgAkACUA
JwArAC0ALwAuACsAKQAmACkAKwAsAC0ALAAtAC0ALgAtAC0ALgAuADEAMgA0ADYANQA1
ADQANQA2ADcAOAA6ADgAOgA7ADwAPAA8AD4AQABDAEQARQBFAEUARgBIAEkATgBPAFAA
UQBUAFYAVgBXAFgAWgBaAFoAWQBcAFwAWwBdAF4AXgBeAF8AXwBfAF8AXABZAFcAVgBW
AFUAVQBSAFIAUQBPAEsARwBEAD4AOQA5ADgANwA3ADQALwArACkAKAAmACYAJAAjACQA
JAAkACMAIAAeAB0AHAAcAB0AHgAbABoAGAAXABgAFwAXABcAGAAYABgAGAAXABYAFAAT
ABQAFQAWABcAFgAWABYAFgAVABUAFgAWABgAGgAaABkAGAAYABcAFgAZABoAGwAfAB4A
HQAcABsAHAAcABsAGwAcAB4AHwAfAB4AHQAcABsAHQAbABsAGwAbABsAGgAaABkAGQAZ
ABkAHAAcABsAGgAZABgAGgAYABgAGAAYABgAGAAYABYAFQAVABMAFgAXABgAGQAZABkA
GAAXABkAGgAaABoAHQAdAB8AHwAfAB4AHQAcAB0AHAAaAB0AGwAbABsAGgAXABQAFAAU
ABcAGAAYABYAEwARAA8ADQAQABIAEwAUABYAFgAWABYAFAAUABQAEwAVABUAFAAUABMA
EgAQAA8AEAAQABEAEwASABIAEQAQABEAEQARABEAEwATABMAFQATABMAEQAUABoAJgA1
AEMASABMAE8ATwBMAEQANAAeAAQA5P+//53/gf9m/1D/Rv9O/1z/ZP9q/27/dP+B/4v/
mP+l/7D/u//L/9//7//7/wMACwAPABYAHQAeACEAIgAiACEAIgAkACUAJQAnACcAJwAr
ACsALAAsACwALQAtAC0ALgAvAC8AMAAxADEAMgAyADQANAA1ADYANgA3ADcAOQA5ADkA
OQA6ADsAPgBAAEIAPwA+AD8AQABCAEQARgBHAEkASgBMAE0ATwBPAE8ATwBUAFYAVgBX
AFgAWgBaAFoAWwBeAF4AXQBeAGAAYQBiAGAAXwBeAF0AXgBdAF0AXgBcAFsAWwBYAFcA
VwBWAFMAVABSAE0ASQBEAEIAQAA/AD0AOQA2ADUAMwAwAC8ALAAqACoAKQAoACYAJAAj
ACMAIwAiACIAIgAiACIAIQAhAB8AHQAcABsAHgAeAB4AHgAgACAAHwAfAB0AHQAdAB0A
HQAeAB8AIAAfAB8AIAAgACEAJAAlACUAIwAkACQAJAAiACIAIgAlACcAJwAnACcAKAAo
ACcAJwApACoAKgApACcAJwAnACcAJwAlACUAJQAnACcAJgAmACMAIwAjACMAJAAkACYA
JgAjACMAJAAkACEAIQAhACEAIgAjACUAJgAjACEAHwAdAB8AIQAiACIAJAAlACUAJQAj
ACUAJgAnACgAKQArACwAKwApACgAJQAmACcAKAApACYAIwAiAB8AHgAeAB4AHgAcAB4A
HgAcAA==
         </WaveFormData>
      </LeadData>
      <LeadData>
         <LeadByteCountTotal>10000</LeadByteCountTotal>
         <LeadTimeOffset>0</LeadTimeOffset>
         <LeadSampleCountTotal>5000</LeadSampleCountTotal>
         <LeadAmplitudeUnitsPerBit>4.88</LeadAmplitudeUnitsPerBit>
         <LeadAmplitudeUnits>��V</LeadAmplitudeUnits>
         <LeadHighLimit>2147483647</LeadHighLimit>
         <LeadLowLimit>268435456</LeadLowLimit>
         <LeadID>V2</LeadID>
         <LeadOffsetFirstSample>0</LeadOffsetFirstSample>
         <FirstSampleBaseline>0</FirstSampleBaseline>
         <LeadSampleSize>2</LeadSampleSize>
         <LeadOff>FALSE</LeadOff>
         <BaselineSway>FALSE</BaselineSway>
         <ExcessiveACNoise>FALSE</ExcessiveACNoise>
         <MuscleNoise>FALSE</MuscleNoise>
         <LeadDataCRC32>4041374885</LeadDataCRC32>
         <WaveFormData>
3P/c/9z/3P/d/97/3//g/9//3v/d/9z/3f/e/9//4P/g/+D/4P/g/+H/4v/j/+T/5v/m
/+b/5v/m/+b/5v/m/+j/6P/o/+j/6P/o/+j/6P/p/+r/6//s/+v/6v/p/+j/6v/q/+r/
6v/o/+j/6P/o/+j/6P/o/+j/5//m/+X/5P/l/+T/5P/k/+H/4P/f/97/4f/g/+H/4v/g
/+D/4P/h/9//4P/i/+P/5v/m/+X/5f/j/+X/5v/m/+b/5v/n/+f/5v/n/+v/7P/r/+r/
6f/m/+X/5f/l/+L/4v/h/9z/2v/b/9n/1//X/9X/1f/V/9b/1P/T/9P/0v/P/87/zP/M
/83/zf/N/8z/zv/M/8z/zf/N/83/zf/N/8v/zP/M/8v/zf/N/83/zf/N/8//zf/K/8v/
1v/f//D/DAAvAEsAVQBMAEQAQQA7ADMAKgAdAAcA6//R/7j/l/9s/0L/Hv8F//z+/f77
/vf+/f4I/xf/M/9M/2H/cv+G/5//tf/F/9T/4P/n/+r/7//w/+//7//u/+z/7v/v//D/
8v/0//X/9f/5//r//P/9////AAAAAAAAAAADAAMABgAFAAcABwAIAAsADQAQABQAFQAX
ABkAGwAcAB4AIAAkACUAKQAsAC8ANQA4ADwAQABGAEoATwBUAFgAWgBeAGIAagBwAHYA
ewCAAIQAhwCLAJMAmACdAJ8AowCkAKcAqgCpAKsArACsAKwArACqAKoAqQCnAKUAowCc
AJgAlQCQAIoAhAB9AHYAbgBlAFwAUQBLAEIAOQAwACsAJQAdABUADgAKAAYAAAD7//f/
9P/x/+7/7P/p/+f/6P/m/+b/5f/l/+T/5P/j/+D/4P/f/9//3//f/9//3//g/+D/4P/f
/+D/4P/g/+D/3v/e/9//3//i/+T/5P/k/+X/5//o/+j/5v/m/+b/5//p/+n/6f/r/+z/
7f/t/+7/7P/s/+z/7P/t/+7/7//w//H/8f/y//L/8f/x//D/8P/u/+7/7v/u/+3/6v/q
/+z/7P/s/+z/7P/r/+r/6v/s/+r/6v/q/+f/5v/j/+L/5P/k/+T/5P/l/+X/5v/o/+n/
6v/q/+n/6f/p/+v/7P/s/+z/7P/t/+z/6f/o/+r/7f/u/+//8P/s/+n/6f/p/+b/5v/l
/+D/4P/f/93/2//Z/9n/2f/Z/9n/2P/W/9X/0f/L/8f/wv/C/8P/w//D/8D/wP++/77/
vf+9/73/vf+9/73/vv++/73/vf+9/73/vf+9/73/v//E/8X/yP/V/+j/AgAjAD8AQwA6
ADYANQAzAC0AHgAJAOv/z/+1/5r/ef9K/xb/7v7d/t7+5/7p/un+8f7+/hH/K/9C/1H/
Xv90/43/pf+5/8r/1P/X/9j/2//d/93/3v/e/9//4v/k/+b/5f/m/+b/5f/q/+z/7//x
//X/9v/2//b/9f/3//b/+P/7//3//f/+//////8AAAIABQAHAAkACwANABAAEwAYABoA
HwAjACcAKAAqAC0AMAA0ADgAPQBCAEcASgBPAFQAXABiAGgAbQBxAHYAegB/AIMAiACN
AI8AkwCUAJcAmgCdAJ8AoACgAJ8AngCbAJoAlwCVAJMAkQCPAIwAigCGAH4AdgBtAGQA
XgBVAEwAQQA6ADIAKgAiABkAEwALAAMA/v/6//b/8P/u/+v/6f/n/+X/5P/i/+H/3v/c
/9z/2//Z/9j/2P/X/9b/1v/V/9X/1f/V/9X/1f/W/9b/1v/V/9f/2P/Z/9r/2P/Y/9n/
2f/c/97/3v/e/9//4f/i/+L/5P/k/+T/5f/l/+X/5f/n/+b/5//n/+j/6f/q/+v/7P/s
/+z/7P/s/+//7//w//D/7f/t/+z/7P/t/+7/7//w//H/8P/y//H/8P/v/+7/7v/t/+z/
7P/s/+r/6v/q/+z/7P/q/+r/6v/q/+r/6v/r/+v/7P/u/+7/7v/t/+v/6//r/+3/7v/u
/+7/7v/v//H/7//v//L/8P/w//D/8P/w/+3/7f/t/+r/6v/p/+T/5P/j/+H/3//f/9//
3//f/97/3v/d/93/3f/b/9v/2v/Y/9n/2f/Z/9r/2v/Y/9j/2f/Z/9n/2f/Z/9n/2v/a
/9j/1//W/9X/1//X/9f/2f/a/93/4v/t/wQAIgBDAF0AXQBSAFAATwBFAD0ANgAlAAUA
4//F/6j/hf9W/yb/AP/z/vb+/f7//gP/D/8a/y3/Q/9Y/2v/fP+U/63/wf/V/+j/7v/v
//L/9//5//n/+v/6//r//P/9//7/AgAEAAUABQAHAAgACgALAAsADAAMAAwAEAATABMA
FgAWABcAFgAWABoAGwAdACAAIQAjACUAJwAqACwALgAyADUAOQA8AD8AQQBEAEgATABQ
AFQAWQBeAGMAZgBrAHAAdgB8AIIAhwCPAJQAmACdAKAApACoAKkArwCwALMAtgC3ALkA
ugC6ALgAuAC2ALYAtwC1ALMAsQCqAKYAowCeAJgAkgCLAIQAewBxAGcAWwBTAEoAQQA4
ADMALQAlAB0AGAAUABAACgAFAAEA/v/7//r/+P/1//P/8f/u/+3/6//q/+r/6//r/+n/
6P/m/+X/5//n/+f/5//o/+j/6P/n/+j/6P/o/+j/6f/q/+z/7f/t/+7/7f/s/+//8f/y
//L/8P/w//D/8f/v/+//7//x//T/9f/1//b/9v/2//b/9v/2//b/9v/2//f/9//4//j/
9v/1//P/8v/0//T/9P/0//P/8v/y//L/8v/0//P/8v/x//D/8P/v/+7/7v/u/+z/7P/s
/+z/7P/q/+r/6v/q/+r/6v/t/+3/7v/w/+//8P/w/+//8f/x//P/9P/0//T/9P/1//P/
8f/x//T/9P/0//T/9P/w/+3/7f/t/+3/7v/u/+r/5//l/+L/3//d/93/3f/d/+H/4v/i
/+P/4P/b/9j/1P/W/9f/1//X/9j/2P/W/9b/2f/Z/9n/2f/Z/9n/2v/a/9f/1//X/9f/
1//X/9f/2f/g/9//4P/p//7/HABBAF0AYQBUAEwASwBFADcAKAAZAAMA5//J/6r/i/9i
/zT/EP/9/vj+/f79/v3+B/8W/yf/P/9W/2n/fv+W/6//w//X/+j/8v/1//j/+//7//v/
/P/8//3/AAACAAQABAAGAAcABwALAAwADgAPABAAEAAPAA4AEgAVABUAGAAXABkAGQAa
AB4AHwAhACQAJQAnACkAKwAsAC4AMAA0ADcAOwA+AEEASABMAFEAVgBXAFoAXgBiAGkA
bABxAHYAegCAAIYAiwCRAJYAmgCfAKUAqgCvALEAswC0ALcAugC8AL8AwQDCAMIAwgDA
AMAAvwC9ALsAuQCyAK4AqwCmAJ4AmACRAIoAgwB7AHMAaQBfAFYATQBEADwANQAsACMA
HgAaABYAEAAJAAUAAgD///z/+v/3//X/9P/y//L/8f/v/+7/7v/t/+z/7P/r/+v/6//r
/+v/6//u/+7/7v/t/+v/6v/p/+j/6v/q/+v/6//u//D/8P/w//D/8f/x//D/8v/y//L/
8//x//H/8f/z//b/9//3//j/+P/4//j/+P/2//b/9v/2//f/9//4//j/9//3//b/9v/2
//b/9v/2//b/9v/3//j/+P/2//T/9P/0//T/9P/z//L/8v/y//D/8P/w//D/8P/u/+7/
7v/u/+7/7v/v/+//8P/y//P/9P/0//P/8v/x//L/8v/1//b/9//5//f/9f/1//j/9v/2
//b/9v/1//P/9P/1/+//7v/s/+b/5f/l/+T/4//j/+P/4//j/+L/4v/h/+H/4v/f/97/
3P/a/9v/2//b/9z/3P/a/9r/2f/Z/9n/2f/b/9v/3P/c/93/3f/d/93/3P/b/9r/2//e
/+P/6P/x//7/FgA5AFcAYQBaAE4ASQBJAEUAOgApABMA9//f/8b/qf+A/1T/LP8P/wb/
Cf8D//3+B/8U/yP/P/9a/2v/fP+S/6v/w//Z/+j/8v/3//z//f//////AAAAAAIABAAF
AAYACAAKAAsACwALAAwADgAPABIAFAAVABYAFgAZABkAHAAdAB8AHwAgACAAIQAjACYA
KQArAC0ALwAxADQANwA8ADsAPwBCAEUASQBMAFAAVABYAFwAYQBmAG0AcAB1AHoAgACG
AIwAkQCZAJ4AogCnAK0AsgC3ALkAvQC+AMEAxADFAMcAyADIAMoAygDIAMgAxQDDAMEA
vwC6ALYAswCuAKgAogCbAJQAjACDAHoAbwBlAFwAUwBKAEEAOwAzACsAJAAgABwAFgAT
AA8ADAAJAAUAAgD+//v/+P/2//b/9f/z//L/8v/x//D/8P/v/+//7//v/+//7//w//D/
8P/v//D/8P/w//D/7f/s/+z/6//u//D/8P/w/+//8f/y//L/9P/0//T/9f/1//X/9f/3
//b/9//3//j/+P/4//j/+P/6//r/+v/6//r/+f/5//j/+f/5//j/+P/2//b/9v/2//X/
8P/w//T/9P/0//T/9P/z//H/7//u/+//7v/v//D/8P/w/+7/7v/t/+z/6//q/+z/7f/v
//L/8f/y//L/8f/x//H/8//0//L/8v/y//P/9f/z//P/9v/0//T/9P/0//D/7f/t/+3/
6v/q/+n/5P/i/+H/3//d/93/3f/d/93/3P/c/9v/2//a/9f/1v/U/9b/1//X/9f/1P/U
/9L/0v/T/9P/0//T/9P/0//U/9T/0f/R/9H/0f/U/9X/1v/Z/9b/1//e/+v//v8eAEMA
WQBZAFAASABFAEEAOQAsAB0AAwDn/9H/uP+N/17/OP8W/wP/AP8B//v++/4F/xL/Kf9H
/1z/bf9+/5T/q/+//9H/3P/m/+n/6P/r//D/8f/z//T/9P/2//f/+P/5//r/+v/5//3/
/v8AAAEAAQACAAIAAgAGAAkACQAMAA0ADwAPABAAEAARABMAFgAbAB0AHwAhACIAJAAm
ACoAKQAtADAAMwA4ADwAQQBGAEkATABQAFQAWwBeAGMAaABuAHQAegB/AIUAigCOAJMA
mwCgAKUApwCqAKoArACuALEAswC0ALQAswCyAK8ArgCvAK0AqwCpAKIAngCbAJYAkgCM
AIUAfgB0AGsAYgBXAE8ARgA9ADQALwApACEAGQAUABAADAAGAAMA///8//n/9v/0//H/
7//u/+z/7P/r/+r/6v/r/+v/6P/o/+f/5//n/+f/5//n/+b/5v/m/+X/5//o/+n/6v/o
/+j/6f/p/+r/7P/s/+z/7f/v//D/8P/x//L/8//1//P/8//z//X/9v/3//f/+P/4//j/
+P/4//j/+P/4//j/+v/7//3//v/9//3//P/8//r/+v/6//r/+f/4//j/+v/6//r/+v/4
//f/9v/2//j/9v/2//b/9v/2//T/9P/y//L/8v/y//P/8//0//b/+f/6//r/+f/3//f/
+f/6//z//P/8//3/+//5//n//P/8//z//P/8//3/+//8//3/+f/4//b/8P/u/+3/6//p
/+n/6f/p/+n/6v/q/+n/6f/p/+f/5//m/+X/5f/k/+P/4v/i/+D/4P/i/+P/5P/l/+P/
4//k/+T/4//j/+P/4//h/+H/4f/j/+T/5f/o//P/AgAYADUAUwBhAFwAVgBbAFsAUwBK
AD8AKQAJAO3/1v+9/5b/ZP84/xn/Cv8L/xP/D/8N/xr/L/9D/1j/af96/4z/of+3/83/
4P/w//f/+v/9/wEAAQACAAIAAAACAAMABAAEAAYABwAHAAkACgAMAA0ADwAQABAAEAAQ
ABMAEwAWABcAGQAZABoAHgAfACEAJAAkACUAJgAnACkALAAvADQAMwA3ADoAPQA/AEIA
RgBKAEwAUABVAFoAXgBgAGQAaABwAHYAfACBAIcAjACQAJUAmQCeAKMApQCrAKwArwCy
ALEAswC0ALQAtwC4ALcAuAC3ALUAswCxAKsApgCiAJwAmQCUAI4AiAB+AHUAbABhAFsA
UgBJAEAAOAAxACgAHwAZABYAEwAOAAsABwAEAAEA/f/6//b/8//y//D/8P/v/+v/6v/q
/+n/6P/o/+f/5//n/+f/5//n/+b/5v/m/+X/5f/m/+f/6P/m/+b/5//n/+b/6P/o/+j/
6f/r/+z/7P/s/+z/7P/t/+7/7//w//P/8//z//L/8v/w//D/8P/w//L/8v/y//L/8//z
//T/9P/1//X/9P/0//L/8v/y//L/8//w//L/8v/w//D/8P/w/+7/7f/s/+z/7f/s/+3/
7v/s/+z/6v/q/+r/6v/q/+r/6//r/+z/7v/t/+7/7v/t/+3/7f/v//D/8P/w//D/8f/x
/+//7//y//P/9P/1//b/8//v/+7/7f/s/+z/6//m/+L/4f/f/93/2//b/9v/2//f/+D/
4P/h/9//2//Z/9b/1v/X/9f/1//X/9j/1//Y/9f/1//X/9f/2f/Z/9r/2v/Z/9n/2f/Z
/9n/2f/Z/9v/2v/d/+T/8f8CABgAPQBZAGEAXABaAFMASwBBADYAJQAJAOn/y/+w/5H/
Zv80/w7/9/72/gH/Bf8H/xP/IP8t/0P/Vv9l/3j/kP+n/7//1f/i/+j/6//w//X/9f/1
//b/9v/4//r/+//8//z//v//////AQACAAQABQAJAAoACgAKAAoADQANABAAEgAVABYA
GAAXABcAGAAaAB4AIQAkACcAJgAoACoALgAvADMANgA5ADsAPgBCAEYASgBOAFMAWABb
AF4AYwBoAG4AdAB6AH8AhQCKAI4AkwCYAJwAoAChAKcAqACrAK4AsQCzALQAtAC0ALQA
sgCyAK8ArQCrAKkApgCiAJ8AmgCSAIwAhQB+AHgAbwBmAFsAUQBIAD8ANgAxACsAIwAb
ABYAEgAOAAgAAwD///z/+f/3//b/9P/z//D/7v/u/+3/6f/o/+j/5//n/+j/6P/p/+n/
6f/p/+n/6P/o/+j/5//o/+j/6P/o/+j/6P/p/+n/6P/q/+r/6v/t/+//8P/w/+7/7v/u
/+//7//v/+//8f/0//X/9f/2//T/9P/0//T/8v/y//L/8v/1//X/9v/2//P/8//y//L/
8P/w//D/8P/w//D/8f/y//D/7v/u//D/8P/w//D/8P/v/+7/7v/t/+r/6f/o/+n/6v/p
/+r/6P/o/+j/6P/p/+n/6v/s/+//8P/w/+//7f/t/+//8P/x//L/8//1//T/8f/w//L/
9P/0//T/9P/w/+3/7f/t/+r/6v/p/+T/5P/j/+H/3//d/93/3f/d/+D/4P/f/9//3v/b
/9r/2P/W/9f/1//X/9j/2P/W/9b/1f/V/9X/1f/W/9f/2f/a/9n/2f/Z/9n/2P/X/9b/
1//Y/93/4v/p//7/GAA3AFMAXQBWAE4ATQBJAD8AMgAbAP3/3f/B/6j/i/9k/zL/BP/t
/u7+9/75/vn+A/8Q/yP/P/9W/2P/dP+K/6X/vf/P/97/6P/v//T/9//3//f/+P/4//j/
+v/7//z/AAACAAMAAwADAAQABgAHAAkACgAKAAoACwANAAwADgARABUAFwAaABoAGwAd
ACAAIQAjACUAJwApACwALwA0ADMANwA6AD0AQwBGAEoATgBRAFQAWABcAGIAZgBsAHIA
egCAAIYAiwCQAJQAlwCbAJ8ApACpAKsAsQCyALUAuAC8AL8AwQDCAMAAwAC+AL4AuwC5
ALcAtQCyAK4AqwCmAKIAnACVAI4AhAB7AHIAZwBdAFQASwBCADkAMwArACMAGgAWABIA
DAAJAAUAAgD///r/+P/1//P/9P/y//L/8f/t/+z/7P/r/+z/7P/r/+v/6f/p/+n/6f/o
/+j/6P/n/+j/6P/o/+j/6P/o/+n/6f/o/+r/6v/q/+v/7f/u/+7/8P/w//D/8f/z//P/
8//1//X/9f/0//T/9v/2//b/9v/0//T/9P/0//f/9//4//j/+f/5//j/+P/1//T/8//y
//T/9P/1//b/+P/y//T/9P/0//T/9P/z//L/8v/y//D/8P/w/+7/7v/s/+z/7v/u/+7/
7v/v/+//8P/y//T/9v/3//f/9f/1//f/+P/6//r/+v/7//n/9//3//r/+//8//3//v/5
//X/9P/z//L/8v/x/+z/6v/p/+f/5f/l/+X/5f/l/+T/5P/j/+P/4//h/+H/4P/f/9//
3v/d/97/3v/c/9z/3f/d/93/3f/d/93/3v/e/9//3//f/9//3v/d/9z/3f/c/+P/5v/r
//z/GgA9AFsAYwBYAE4ASwBJAEUAOgArABMA8f/T/7j/m/9y/0b/IP8J/wT/A//9/vv+
A/8Q/x//P/9c/2//fv+U/6n/v//T/+L/6P/t//b/+f/7//v//P/8//z//v///wAAAgAE
AAUABQAHAAgACgALAA8AEAAQABAAEAATABMAFgAXABkAGQAaAB0AHwAiACYAJgAnACgA
KQAsAC4AMAA0ADYAOwA/AEMARgBIAEsATgBUAFgAXQBiAGUAaABtAHIAeQCAAIcAjQCR
AJYAmgCfAKUAqgCvALEAuAC6AL4AwgDCAMMAwwDCAMQAxADCAMIAwQC/AL0AuwC2ALIA
rwCqAKYAoACZAJIAiAB/AHYAawBjAFoAUQBIAD8AOQAxACkAIgAeABoAFAAOAAkABQAB
AP7//P/5//f/9v/0//T/8//v/+7/7v/t/+r/6v/p/+n/5//n/+f/5//o/+j/6P/n/+j/
6P/o/+j/6P/o/+n/6f/q/+z/7P/s/+v/7f/u/+7/7v/u/+7/7//v/+//7//x//L/8//z
//T/9P/0//T/9P/1//b/9//4//j/9//3//b/9f/1//T/9P/1//b/9//4//b/9P/z//L/
9P/2//T/9P/0//T/9P/z//L/8v/x/+7/7f/s/+z/7P/q/+r/6v/q/+r/6v/t/+3/7v/w
//P/9P/0//P/8v/x//L/8v/0//T/9P/1//f/9f/1//j/9v/2//b/9v/0//H/8f/x/+7/
7v/t/+j/5P/j/+H/3//g/+H/4v/j/+P/4v/g/9//3P/Z/9j/1v/Y/9n/2f/Z/9j/2P/W
/9b/1f/V/9X/1f/T/9P/1P/U/9X/1f/V/9X/1f/V/9X/1//Y/9n/3P/l//b/EgAzAFUA
YwBYAEwARwBDAEEAOgAtABcA/f/l/8r/qf9+/1L/Kv8P/wL/Bf8D///+Bf8S/x//Mf9G
/13/dv+M/5//t//J/9j/5P/r/+7/8//3//f/+P/4//b/+P/5//r//v8AAAEAAQABAAIA
BAAFAAkACgAKAAoADAAPAA8AEgAVABcAFwAYABoAGwAdACAAIwAlACcAKQAoACoALAAw
ADEANQA4ADsAPQBAAEQASABNAFIAWABeAGUAaABtAHIAdwB8AIEAhQCOAJQAmQCfAKMA
qACtAK8AtAC2ALoAvgC/AMEAwgDCAMQAxADCAMIAwwDBAL8AvQC2ALIArwCqAKIAnACV
AI4AiAB/AHYAawBgAFYATABCADkAMwArACMAHAAYABQADgAHAAMAAAD9//j/9v/z//H/
7v/s/+z/6//n/+b/5v/l/+L/4v/h/+H/4f/h/+H/4f/g/+D/4P/f/97/3v/e/97/3//g
/+L/4//j/+T/4//i/+X/5//o/+j/6P/o/+j/6f/p/+n/6f/r/+7/7//v//D/7v/u/+7/
7v/u/+7/7v/u/+3/7f/u/+7/7//v/+7/7v/u/+7/7v/u/+v/6v/q/+r/6v/p/+j/5//m
/+j/5//m/+b/5P/i/+L/4v/k/+T/4v/i/+H/4P/f/97/4P/h/+P/5v/n/+j/6P/n/+n/
6f/r/+z/6//q/+n/6f/p/+f/5//q/+r/6v/q/+r/6P/l/+X/5f/g/+D/3//a/9r/2f/X
/9X/1f/V/9X/1f/W/9b/1f/V/9T/0f/Q/87/0P/R/9H/0f/P/87/y//K/83/zf/N/83/
zv/P/9H/0v/Q/8//zv/N/8v/y//L/83/0P/T/97/6f/8/xoAPwBTAFMASgBEAEUAQwA5
ACwAGQD//+X/0/+6/5P/ZP86/xj/B/8I/wn/Af///gn/Ev8n/0H/Vv9j/3b/jv+j/7n/
zf/a/+L/5//s/+v/6//r/+z/7P/v//L/9P/2//f/+P/4//f/+//8//7//////wAAAAAA
AAQABwAHAAoACwANAA0ADgAOAA8AEQAUABcAGQAbAB0AIAAiACQAKAAnACsALgAxADcA
OgA+AEIARABIAE0AUgBZAFwAYQBmAGoAcAB2AHsAfwCEAIgAjQCUAJoAoACjAKYApgCo
AKoArQCvALAAsACuAK4ArACsAKsAqQCnAKUAoACcAJkAlACMAIYAfwB4AHIAaQBgAFUA
TQBEADsAMgAtACcAHwAXABAADAAIAAIA///7//j/9f/y//D/7f/r/+r/6P/o/+f/4//i
/+L/4f/j/+T/5P/l/+L/4f/g/9//4v/i/+L/4f/e/97/3v/e/+D/4P/h/+H/4P/i/+L/
4v/j/+X/5v/m/+b/5v/m/+f/6P/p/+r/7f/t/+3/7P/s/+3/7v/v//D/8P/w//D/8P/v
/+//8P/w//D/8f/x//L/8P/w//D/8P/x/+7/7v/u/+7/7v/u/+z/6//q/+r/6//q/+v/
7P/r/+r/5//m/+j/6P/o/+j/6f/p/+r/7P/s/+z/6//p/+r/6//u//D/7v/u/+7/7//t
/+v/6//u//D/8P/w//D/8P/t/+3/7f/s/+z/6//m/+H/3//c/9n/2v/b/9z/3f/g/+D/
3//f/+D/3f/c/9r/1//X/9b/1f/W/9b/1P/U/9X/1f/V/9X/1//X/9j/2P/V/9X/1f/V
/9b/1//Y/9v/3P/Z/97/4//0/xIAMwBPAGEAXABQAE8AUQBJAD4ALwAXAPn/3f/E/6X/
eP9I/xz/Af/6/gX/C/8J/wn/Ev8h/zn/UP9f/3D/iP+d/7P/x//a/+b/7//y//P/9f/1
//b/9v/4//r/+//8//7/AAABAAEAAwAEAAYABwAHAAgACAAIAAoADQANABAAEQATABMA
FAAUABUAFwAaAB0AHwAhACMAIgAkACYAKgAsADEANQA5ADsAPgBCAEYASABMAFEAVgBb
AF4AYwBoAG0AcgB3AHsAgwCIAIwAkQCWAJoAngCfAKUApgCpAKwArQCvALAAsACwALAA
rgCuAKsAqQCnAKUAoQCeAJwAmACSAIwAhQB+AHkAcQBpAF8AVgBMAEIAOAAyAC0AJgAf
ABYAEgAOAAgABQABAP7/+//6//j/9f/z//D/7v/u/+3/6//q/+r/6f/m/+b/5f/l/+X/
5f/l/+X/6P/o/+j/5//k/+T/5P/k/+b/5v/n/+f/6P/q/+r/6v/q/+v/6//q/+v/7P/t
/+//7f/t/+3/7//y//P/8//0//T/9P/0//T/8v/y//L/8v/1//X/9v/2//T/8//x//D/
8f/y//P/9P/1//T/8v/u//H/8v/z//T/9P/z//L/8v/y//D/8P/w//D/8P/u/+7/7P/s
/+z/7P/t/+3/7v/w//L/9P/1//X/8//z//X/9v/2//b/9v/3//X/8//z//b/+P/4//j/
+P/4//X/9f/1//L/8v/x/+z/7P/r/+n/5//n/+f/5//n/+j/6P/n/+f/6P/l/+T/4v/i
/+P/4//j/+T/5P/i/+L/4//j/+P/4//k/+X/5//o/+b/5f/k/+P/4f/h/+H/4//k/+n/
8P/5/wQAHAA9AFsAZQBgAFwAWwBXAE8ARAAzABkA9//Z/77/n/92/0L/GP///vj+A/8H
/wX/Df8e/y//R/9g/3H/fv+S/6n/w//Z/+j/8v/5//7/AQABAAEAAgACAAQABgAHAAgA
DAAOAA8ADwAOAA4ADwAPABQAFgAXABgAGgAdAB0AIAAhACMAIwAkACgAKQArAC4ALwAx
ADMANQA2ADgAOgA+AD8AQwBGAEkATQBQAFQAWABeAGIAZwBsAG8AcgB3AHwAggCIAI4A
kwCbAKAApACpAK8AtAC5ALsAvwDAAMMAxgDJAMsAzADMAM4AzgDMAMwAygDHAMQAwQC/
ALwAugC2ALAAqgCjAJwAkQCHAH0AcQBsAGQAXABUAEwARQA8ADMALgAqACYAIAAbABcA
FAARAA0ACgAGAAMAAwACAAMAAwD///7//v/9//r/+v/5//n/+//7//v/+//7//r/+f/3
//n/+v/7//z//P/8//3//f8AAAIAAgACAAAAAQABAAAA/v/+//7///8BAAMABQAJAAkA
CQAIAAgACgAKAAoACgAMAAwADAAMAAwACwALAAoACwALAAoACgAKAAoACgAKAAcABgAG
AAYACAAIAAYABgAGAAYABgAFAAQABAAEAAIAAgACAAIAAgAAAAAAAgACAAIAAgABAAEA
AgAEAAcACAAIAAcABwAHAAkACgAMAAwADAANAA0ACwALAA4ADgAOAA4ADgAMAAkACQAJ
AAYABgAFAAAA/f/7//j/9f/3//f/9//3//r/+v/5//n/9//z//H/7v/w//H/8f/x//D/
8P/u/+7/8f/x//H/8f/w/+//7//u/+3/7f/t/+3/7//v/+//8f/y//H/8v/7/woAIgBD
AGMAdQByAGQAXQBZAFMARAA3ACMABQDh/8L/pf9+/1T/Lv8T/wb/Cf8L/wn/D/8e/y3/
Rf9g/3P/gv+W/7H/y//f/+7/+v8BAAgADwARABEAEgASABEAEgASABIAFgAYABkAGQAd
AB4AIAAhACMAJAAkACQAKAArACsALgAvADEAMQAyADQANQA3ADoAOwA9AD8AQQBDAEYA
SQBOAFAAVQBZAF0AXgBgAGMAZgBrAHAAdgB8AH8AggCHAIwAkgCYAJ4AowCpAK4AsgC3
ALsAwADFAMcAzADOANIA1gDYANsA3QDeAN4A3gDcANwA3ADbANoA2QDSAM4AywDGAMEA
vAC2ALAAqACfAJYAiwCBAHgAbwBmAF8AWQBRAEkAPwA6ADUALgArACcAJAAhAB0AGgAW
ABMAEgAQABAADwALAAoACgAJAAYABgAFAAUABwAHAAcABwAGAAYABgAFAAYABgAGAAYA
BwAIAAoACwALAAwACwAKAA0ADwAQABAAEAAQABAAEQARABEAEQATABIAEwATABQAFAAU
ABQAFAAVABYAFwAYABkAGQAaABoAFwAXABYAFgAWABYAFgAWABUAFAAUABQAFAAUABQA
FAAUABMAEgASABAADwAPAA4ADgAPABAAEAAOAAwACwALAAwADQAQABIAEwAVABcAGAAW
ABUAEwARABQAFwAaABwAGwAYABcAFwAbABsAGwAbABkAFwAVABMAEAAQAA0ACwAJAAcA
BAAAAA==
         </WaveFormData>
      </LeadData>
      <LeadData>
         <LeadByteCountTotal>10000</LeadByteCountTotal>
         <LeadTimeOffset>0</LeadTimeOffset>
         <LeadSampleCountTotal>5000</LeadSampleCountTotal>
         <LeadAmplitudeUnitsPerBit>4.88</LeadAmplitudeUnitsPerBit>
         <LeadAmplitudeUnits>��V</LeadAmplitudeUnits>
         <LeadHighLimit>2147483647</LeadHighLimit>
         <LeadLowLimit>268435456</LeadLowLimit>
         <LeadID>V3</LeadID>
         <LeadOffsetFirstSample>0</LeadOffsetFirstSample>
         <FirstSampleBaseline>0</FirstSampleBaseline>
         <LeadSampleSize>2</LeadSampleSize>
         <LeadOff>FALSE</LeadOff>
         <BaselineSway>FALSE</BaselineSway>
         <ExcessiveACNoise>FALSE</ExcessiveACNoise>
         <MuscleNoise>FALSE</MuscleNoise>
         <LeadDataCRC32>4133019286</LeadDataCRC32>
         <WaveFormData>
qv+q/6r/qv+s/6z/rP+s/6r/qv+q/6r/rP+s/6z/rP+u/67/rv+u/7H/sv+z/7T/sv+y
/7L/sv+z/7T/tf+2/7b/tv+2/7b/tP+0/7T/tP+1/7b/t/+4/7b/tv+2/7b/uP+4/7j/
uP+2/7b/tv+2/7b/tv+2/7b/tv+2/7b/tv+2/7b/tv+1/7L/sv+y/7L/tP+0/7T/sv+w
/7D/sP+y/7L/s/+0/7f/uv+6/7n/uf+5/7v/vv++/7z/vP+7/7r/vP+8/7//wP/A/7//
vv+9/7v/uP+3/7P/sv+w/6z/qP+p/6f/pf+l/6T/of+g/6H/n/+f/53/m/+X/5b/k/+T
/5X/lv+W/5X/l/+X/5f/l/+Y/5j/mf+Z/5j/l/+X/5b/mP+Y/5f/l/+X/5j/lv+S/5X/
m/+j/7D/yv/r/wwAHQAeAB0ALABDAF8AeQCSAKQArACpAJcAdwBDAAYAvP9x/zn/FP/r
/tD+xv6+/sL+3P79/hH/KP9E/17/dP+H/5r/qP+w/7f/vf+9/7//v//A/8D/v/+//8D/
w//G/8b/xv/J/8v/zf/P/9L/0//S/8//0//U/9X/1//b/9z/2//c/9//3v/f/+T/5P/n
/+r/6//u/+//8f/0//X/+f/8////AgAHAA0ADwAUABgAHgAjACcAKwAwADQAOwBCAEgA
TgBTAFgAXQBkAGgAbQByAHYAegB9AIEAggCIAIoAiwCNAI0AiwCGAIQAhQCGAIQAggB8
AHkAdgBwAGwAZwBjAFwAVABLAEEANgAqACAAFwANAAUA///3/+7/5f/g/9z/1//U/9D/
zf/G/8D/vv+9/7v/uf+5/7n/uP+2/7b/tv+2/7b/tf+y/7D/sv+y/7X/uP+4/7f/t/+2
/7T/tf+2/7b/tP+1/7f/uP+5/73/vf+7/7z/vf++/8H/wP/A/8D/wP/B/8H/wv/E/8b/
x//I/8r/yf/K/8r/yv/M/8z/y//L/87/zv/M/87/zv/P/9D/0f/Q/8//z//O/8//y//M
/87/zv/O/87/0P/O/87/zv/O/8z/zf/O/83/zP/L/8r/yf/K/8v/zP/O/9D/0f/S/9b/
2P/Z/9n/2//b/93/4P/i/+L/4v/h/+D/4P/g/+P/5//p/+r/6//p/+f/5P/j/+L/4v/h
/97/2v/Z/9f/1f/V/9X/0//T/9j/2f/a/9n/1P/R/8//y//O/8//0f/S/9P/0//T/9P/
0//U/9T/1f/X/9f/1//Y/9r/2v/a/9n/2v/Z/9n/2v/i/+P/5f/v/wIAGgA9AF4AaQBo
AGsAgACbALUAywDeAOoA6ADbAMMAoQBlABYAwv9//1f/Pv8h/w7/Bv8G/xD/Lv9L/13/
cv+O/6z/xP/b//D//P8CAAcACQANAA8ADwAQABQAFQAXABoAGgAcABsAGgAdAB8AIQAj
ACkAKwArACkALQAuAC8AMQA2ADgAOAA6ADwAOgA6AD4AQABDAEYARwBKAE0AUQBWAFsA
XwBiAGUAZgBrAHEAcwB2AHoAgACFAIwAkQCXAJwAoQCoAK4AtAC7AMAAxQDMANAA1QDa
AN4A4gDlAOkA6gDwAPIA8wD1APUA8wDuAOwA7gDuAOsA6ADlAOMA4QDcANMAzQDIAMAA
uACvAKUAmgCQAIYAfQBzAGgAYQBYAE4ARgBAADsANQAxAC4ALAAmACEAIAAgAB8AHAAb
ABoAGAAWABYAFgAWABYAFQASABAAEAAQABMAFgAWABUAFQAUABMAFQAXABgAFgAXABkA
GgAbAB8AHwAdAB4AHwAgACMAJAAkACQAJAAmACUAJQAmACcAJwAnACgAKQAqACoAKgAr
ACwALAAtADAAMAAuADAALgAvADAAMQAxADEAMgAyADEAMQAwADAAMAAwADAAMgAwADAA
MAAvACwALAAsACwALAAsACwALAAsACwALAAsAC4ALwAwADEAMgAyADEAMgAzADYAOgA4
ADgAOAA3ADcAOAA5AD0APQA9ADwAOwA7ADkANgA1AC8ALgAsACgAJgAlACMAIQAhACEA
HwAfAB8AHwAfAB0AGwAZABgAFQAUABMAEwASABIAEwAUABUAEwAUABQAFQAVABUAFQAW
ABQAFAAUABMAFQATABIAEgAUABcAGwAjADYAUgBzAJQAnQCWAJ0AsgDHAOMAAQEWARwB
FAEBAecAvQCBADIA4P+f/3n/Wv89/y7/LP8s/zb/Uv9t/4X/nP+2/87/5v/9/xAAGgAe
ACMAKQArAC0ALQAuAC0ALQAuADAAMwA2ADYANgA4ADkAOgA7AD8AQQBBAD8AQwBEAEUA
RwBKAEoASABIAEsASgBLAFAAUgBVAFgAWQBcAF0AXwBiAGcAawBuAHEAcwB3AHwAfQCA
AIQAigCPAJQAmQCfAKQAqACuALMAuADBAMYAywDSANMA1wDbAN4A5ADnAOsA7ADvAPAA
8ADxAPEA7wDqAOgA6ADoAOUA4gDcANkA1gDQAMkAwwC+ALYArQCjAJgAjACBAHYAbABh
AFYATwBGADwAMwAuACoAJQAeABoAFwAQAAwACgAJAAcAAwABAP///P/8//z//P/8//v/
+f/1//L/9P/0//f/+v/4//f/9//2//X/9f/1//T/9v/3//n/+v/5//v/+f/1//b/9//4
//v/+//6//n/+P/3//X/9P/0//b/9//4//r/+v/6//n/+P/6//r/+f/5//z//P/6//z/
+f/5//n/+f/5//n/+v/6//f/9//4//j/9v/4//f/9v/1//T/9P/y//L/8v/x/+7/7v/u
/+z/7P/s/+z/6P/o/+j/6P/s/+7/7//w//L/8v/x/+//8f/x//P/9v/0//T/9P/z//L/
8v/y//X/9P/1//X/9f/z//H/7v/t/+r/6v/p/+b/4f/f/9z/2f/X/9f/1f/V/9j/2f/a
/9n/1f/R/87/yf/K/8v/zf/O/83/zf/N/83/y//M/8z/zf/N/83/zf/O/8z/zP/M/8v/
zf/L/8r/yv/S/9H/0f/X/+j/BAApAEgAVQBOAE8AYAB5AI8AowC+AM4A1ADHAK0AjQBZ
ABIAxP9//0//Kv8F/+7+6v7m/vD+CP8l/z3/WP90/4z/ov+5/8z/2P/e/+P/5//o/+n/
6P/o/+z/7f/v//L/8v/0//P/8v/z//X/9//5//v//f/9//v//v8AAAIABQAJAAoACQAK
AA0ADAANABIAFAAXABoAGwAeAB8AIQAkACUAKQAsAC8ANAA5AD8AQQBDAEYASwBPAFQA
WQBfAGQAaABuAHMAeAB9AIIAhwCOAJQAmQCeAKIApgCpAK0ArgCwALIAswC1ALcAtQCw
AK4AsACwAK0AqgCmAKMAoACaAJEAiwCGAH4AdwBvAGYAXABQAEYAPQAzACkAIQAXAAwA
BQAAAPz/9//x/+z/6P/g/9z/2v/Z/9f/1P/T/9L/0P/O/87/zv/O/87/zf/K/8j/yP/I
/8v/zv/P/8//0P/Q/8v/y//L/8r/zP/N/8//0P/R/9X/1f/T/9H/0f/R/9P/1v/W/9b/
1v/U/9P/0//U/9f/1//X/9j/2f/a/9r/2v/Y/9j/1//X/9j/2P/W/9j/1v/X/9j/2f/Z
/9n/2v/a/9v/2//c/9z/2P/W/9b/1v/W/9b/1P/S/9L/0v/R/87/zv/O/8z/zP/M/8z/
yv/K/8r/yv/K/8z/zf/O/9H/0v/S/9H/0P/P/9D/0v/T/9T/1f/V/9b/1v/W/9n/2f/Z
/9j/1//Y/9f/1f/V/8//zv/M/8j/xP/D/8H/v//B/8H/v/+//7//v/+//73/u/+5/7j/
tf+z/7P/tP+0/7P/s/+z/7P/sf+y/7L/s/+z/7P/s/+0/7X/tv+3/7f/tv+z/7H/sP+0
/7f/uf+//8r/4P8BACAAMQAyADMAPgBbAHsAkQCoALoAwgDBALUAmQBpACoA3v+T/1n/
MP8B/+D+2v7W/tj+8v4R/yf/PP9W/3D/iP+f/7D/uP/C/8n/yf/L/83/zf/O/8//z//Q
/9L/1f/Y/9j/2P/W/9f/2P/Z/93/3//f/93/4f/i/+P/5f/o/+r/6v/s/+z/6v/q/+7/
8P/z//b/9//6//v//f8AAAMABwAKAA0AEAAVABsAHQAhACQAKQAtADIANwA9AEIARgBM
AFEAVgBdAGIAZwBuAHQAeQB+AIIAiACLAI8AkACSAJQAlQCXAJsAmQCUAJIAkgCSAI8A
jACIAIUAggB8AHYAcQBtAGYAXgBVAEsAQAA0ACoAIQAXABAACQAAAPb/7v/o/+P/3f/Y
/9T/0f/K/8P/wP++/7v/uP+3/7b/tP+x/7D/r/+u/63/q/+n/6T/ov+i/6X/qP+m/6X/
pf+k/6L/o/+k/6T/o/+j/6T/pP+l/6n/qf+n/6f/p/+n/6n/rP+s/6z/rP+s/6v/q/+s
/6v/q/+r/6z/q/+s/6z/rP+u/67/rf+t/67/rv+s/67/rv+v/7D/sf+w/6//r/+u/63/
qf+o/6z/rP+s/6z/rP+r/6j/p/+m/6f/pP+k/6T/pP+k/6T/pP+h/6D/n/+e/6P/pv+o
/6r/q/+s/6z/q/+t/63/r/+y/7H/sP+v/63/rP+s/6z/r/+u/6//r/+v/6//rf+q/6n/
pf+k/6L/nv+c/5v/mf+X/5X/lf+T/5P/lf+V/5X/k/+T/5H/kP+N/47/j/+R/5L/j/+P
/4//j/+R/5L/kv+T/5X/lf+V/5b/lP+U/5T/k/+V/5X/lv+Y/5j/l/+b/6X/tP/Q//X/
FAAdABoAHwAyAE8AawCDAJwArACuAKkAlQBrADEA8P+m/2P/M/8K/+H+zv7I/sL+zv7w
/gv/H/82/07/aP9+/4//nv+m/6z/r/+z/7b/uf+6/7z/v/+//8D/wv/C/8T/w//C/8X/
x//J/8v/zf/P/8//zf/S/9T/1v/Z/9z/3v/e/+D/4f/g/+H/5v/o/+v/7v/v//D/8f/z
//b/9//7//7/AQAGAAsAEQATABUAGAAdACEAKAAtADMAOAA+AEQASQBOAFUAWgBfAGYA
bABxAHYAegB9AH8AggCCAIgAigCLAI0AjQCLAIYAhACFAIYAhACCAHwAeQB2AHAAbABn
AGMAXABSAEkAPwA0ACoAIAAXAA0ABQD///f/7v/l/+D/3P/X/9P/0P/O/8j/xP/C/8H/
v/+8/7v/uv+4/7j/uP+4/7j/uv+5/7b/tP+0/7T/t/+6/7r/uf+5/7j/uP+5/7r/uv+6
/7v/vf++/7//w//D/8H/w//D/8P/xf/H/8j/yf/K/8r/yf/J/8r/zP/N/87/0P/R/9L/
0v/S/9T/1P/T/9P/1f/W/9X/2P/Y/9n/2v/b/9z/2//b/9r/1//Z/9z/3P/c/9z/3P/c
/9r/2v/a/9r/2P/Z/9r/2v/a/9r/2v/a/9r/2v/a/9r/3P/d/97/4//k/+T/4//l/+X/
5//q/+z/7P/s/+v/7P/s/+z/7//u/+//7//v//L/8f/v/+//6//q/+j/5P/f/93/2v/X
/9j/2f/Y/9n/2//b/9v/2f/Z/9f/1v/T/9P/0//U/9T/0//T/9P/0//U/9b/1//Z/9v/
2//b/9z/3P/c/9z/2//c/9v/2//c/+D/4f/j/+3/+v8OACsATABhAGQAYwB0AI0ApQC9
ANYA6ADuAOkA3QDHAJkAVgAIALv/e/9W/zv/Hv8M/wz/EP8g/zv/U/9o/4D/nP+0/83/
5P/2//7/BQAJAA4AEQASABQAFQAVABYAGAAbAB4AHgAeAB8AIQAjACUAKQArACsAKQAt
AC4ALwAxADQANgA2ADgAOQA4ADkAPgBCAEUASABJAEsATQBQAFQAVwBbAF4AYQBkAGkA
bwBxAHUAeAB9AIEAhgCLAJEAlgCdAKQAqgCwALcAvADBAMgAzgDTANgA3ADhAOUA6gDs
APAA8gDzAPUA+AD3APMA8gD1APYA9ADyAOwA6QDmAOAA3ADZANcA0gDJAL8AtACoAKAA
lgCNAIMAeQBxAGcAXABTAE4ASgBFAEIAPgA7ADQALwAsACoAJwAmACUAJAAiAB4AHgAe
AB4AHAAbABgAFgAXABgAHAAgAB8AHQAcABoAGgAbABwAHAAaABsAHQAeAB0AIQAhAB8A
IAAhACIAJQAkACQAJAAkACcAJwAoACoAKwArACsALAAtAC4ALgAuADAAMAAvAC8AMAAw
AC4AMAAyADMANAA1ADYANQA1ADQANQAzADQANAAyADIAMgAyADIAMAAwADAAMgAwADEA
MgAwADAAMAAwADAAMAAwADAAMgA0ADUANgA5ADoAOgA5ADoAOwA+AEIAQgBCAEIAQQBC
AEIAQgBFAEcASQBKAEsASgBHAEMAQQA+AD4APQA6ADQAMwAxAC8ALwAvAC0ALQAwADEA
MgAxAC8ALQAsACkAKQApACoAKgApACkAKQApACcAKAAoACkAKgArACwALgAsACwALAAr
AC4ALQAtAC4ALgAxADcAQQBOAGYAjQCuALkAugC/AM4A4wD7ABMBKAEwASoBGQEFAd8A
pwBeAAoAwf+X/37/Y/9S/1D/UP9W/2z/hf+Z/7L/0P/o/wIAGwAuADgAPABDAEcASQBL
AEsATABPAE8AUABSAFEAVABUAFQAVABVAFYAVwBbAF0AXQBbAF0AXgBfAGEAZgBoAGgA
agBoAGYAZgBqAG4AcQB0AHUAdgB3AHkAfAB/AIMAhgCJAIsAjwCUAJUAmACcAKIApwCr
AK8AtAC4AL4AxADJAM4A1wDcAOEA6ADrAO8A8wD2APwA/wADAQQBCAEKAQsBDQENAQsB
BgEEAQQBBAEBAf4A+AD1APIA7ADkAN8A2wDUAMoAwQC3AKwAoQCWAIwAgQB4AHEAaABe
AFQATgBJAEMAPQA4ADQALAAoACYAJQAjAB4AHQAcABoAFwAWABUAFAAUABMAEAAOAAwA
DAAPABIAEAAPAA8ADgANAA0ADQAMAAwADQAPABAAEAATABIADwAQABEAEgAVABQAFAAU
ABQAFgAVABUAFgAZABkAGQAaABkAGgAaABoAGgAaABkAGQAbABwAGwAeAB0AHQAdAB0A
HAAbABsAGgAZABkAGgAaABgAGAAaABwAHAAcABwAHAAaABoAGgAZABYAFgAWABYAFgAW
ABYAFAAUABQAFAAWABgAGQAaAB8AIAAgAB8AHQAdAB8AIgAjACQAJQAlACIAIgAiACUA
JAAlACUAJQAjACEAHgAdABsAGgAYABQAEAAPAA0ACwALAAsACQAJAAsACwALAAkABQAD
AAIA///9//3//v/+//3//f/9//3/+//8//z//f/9//3//f/+//7//v/+//3/+//5//j/
+P/8////AwAJABgAMABPAHAAgwCAAH8AkACpAMEA1wDqAPQA9gDrANUAtwCFADwA5v+b
/2//Uv8v/xr/FP8S/xr/OP9V/2f/fP+W/7L/zP/h//T/AAAKAA8AEwAVABcAFwAYABcA
FwAYABoAGwAeAB4AHgAgACEAIgAjACUAJwAnACUAJgAmACYAJwAuADAAMAAyADMAMgAz
ADgAOAA7AD4APwBBAEMARgBKAEwATwBRAFMAVgBbAGEAYwBjAGYAawBvAHYAewCBAIYA
iwCSAJgAngCiAKYAqgCwALQAuQC+AMIAyADLAM8A0ADUANYA1wDZANkA1wDSANAA0ADQ
AM0AygDIAMUAwgC8ALYAsQCtAKYAnACTAIkAfgByAGgAXwBVAEsAQwA5AC4AJgAgABsA
FQAOAAoABwAAAPv/+P/2//P/8v/x//D/7v/p/+j/5//m/+j/5//k/+L/4P/g/+P/5v/l
/+P/4v/g/97/3//g/+D/4P/h/+P/5P/i/+X/5P/h/+P/4//j/+X/5v/m/+b/5v/n/+f/
6P/q/+r/6f/o/+j/6//s/+z/7P/q/+r/6f/p/+z/7P/q/+z/6v/r/+z/7f/r/+n/6P/m
/+b/5//p/+r/6v/k/+b/5v/m/+b/5P/i/+L/4v/h/97/3v/e/9z/3P/c/9z/3P/c/9z/
3P/c/97/3//g/+X/5v/m/+X/5f/l/+f/6v/o/+j/6P/n/+b/5v/m/+n/6//t/+7/7//s
/+n/5f/j/+H/4P/e/9r/1v/V/9P/0f/R/9H/z//P/8//z//P/83/zf/L/8r/x//F/8X/
xv/G/8X/xf/F/8X/xf/G/8b/x//F/8X/xf/G/8j/yP/I/8f/xf/D/8L/wv/E/8n/y//N
/9z/9v8VADQAQwBCAEMATgBpAIcAnwC2AMYAzADDALMAlwBnACgA3v+Z/2P/Nv8L/+z+
5P7e/t7+/P4f/zf/TP9k/3z/kv+p/7z/xP/M/9X/2f/b/93/3f/e/9//3//g/+L/4f/k
/+T/5P/m/+f/6P/p/+3/7//v/+3/7//w//H/8//3//j/9//4//v/+v/7/wAAAQADAAUA
BQAIAAkACwAOABIAFwAbAB8AIAAjACcAJwAsADAANgA7AD4AQwBJAE4AUwBaAGAAZgBr
AHAAdQB8AIAAhQCKAI4AlQCZAJ4AoAChAKIAogCjAKcApQCgAJ4AoACgAJ0AmgCWAJMA
kACKAIQAfwB7AHQAbABjAFkATgBEADoAMQAnAB4AFwAOAAQA+v/0/+//6f/i/97/2//U
/9D/zv/N/8v/yP/H/8b/xP/B/8D/v/++/77/vf+6/7j/t/+2/7j/uv+5/7n/uv+6/7f/
t/+3/7b/tv+3/7n/uv+5/73/vf+7/73/vf+9/7//vv++/77/vv/A/7//v//A/8P/w//D
/8T/xP/E/8P/wv/D/8T/xP/F/8T/xP/C/8T/wv/D/8T/xf/F/8X/xv/G/8T/w//D/8L/
xP/G/8X/xP/D/8L/wP++/77/vv+9/7r/uv+6/7j/uP+4/7j/tv+2/7b/tv+4/7r/u/+8
/8H/wv/C/8H/v/+//8H/xP/C/8L/wv/B/8H/wv/D/8f/xv/H/8f/x//H/8X/wv/B/73/
vP+6/7b/sf+v/6z/qf+r/6v/qf+p/6j/p/+m/6P/n/+d/5z/mf+b/5v/nP+c/5n/mf+Z
/5n/l/+Y/5j/mf+Z/5n/mf+a/5r/mv+a/5n/mv+Z/5n/mv+c/53/n/+j/7D/xP/j/wYA
GQAaABkAJAA/AF0AewCYAKwAugC9AK8AkwBjACgA4P+V/1n/Lv8B/9z+zv7G/sT+1v71
/g//KP9A/1j/bv+B/5T/ov+q/7H/s/+1/7f/t/+4/7f/t/+4/7r/vf/A/8D/wP/A/8H/
wv/D/8b/x//G/8P/yP/K/8z/z//T/9T/0//U/9b/1P/U/9j/2v/d/+D/4f/g/+H/4//m
/+f/6//u//H/8//3//z//f8AAAQACgAPABQAGQAfACQAKAAuADMAOABBAEYASwBSAFYA
WwBgAGQAaQBtAHIAdAB2AHgAeQB7AH8AfQB4AHYAdwB4AHYAdABuAGsAaABiAFsAVQBQ
AEgAQwA7ADIAKAAcABIACQD///b/7//m/9z/0//O/8r/xf+//7r/tv+u/6j/pv+l/6P/
oP+f/57/nP+Y/5j/mP+Y/5j/l/+U/5L/kv+S/5X/mP+W/5X/lf+U/5P/k/+T/5L/k/+V
/5j/mv+a/53/nP+Z/5z/nf+e/6H/oP+g/6D/oP+i/6H/of+i/6X/pf+l/6b/pf+m/6b/
pv+o/6j/p/+n/6j/qP+m/6j/qv+r/6z/rf+v/6//sP+w/63/rf+w/7D/sP+w/7D/sP+w
/7L/sP+w/7D/sf+u/67/rv+w/7D/sP+w/6z/rP+s/6z/sf+0/7b/uP+9/77/vv+9/73/
vf+//8L/wP/A/8D/v/++/77/vv/B/8T/xf/F/8X/xf/D/8D/v/+5/7j/tv+y/7D/r/+t
/6v/rf+t/6v/q/+v/6//r/+t/6v/qf+o/6X/p/+n/6j/qP+n/6f/p/+n/6j/qv+r/63/
r/+v/6//sP+v/67/rf+r/6z/q/+r/6z/sv+1/7n/w//S/+7/DwAsADUANAA7AFIAbwCJ
AKEAuADGAMoAyQC3AI8AVQASAMb/hf9Z/zT/B//w/uj+4v7s/gr/If81/1D/av+C/5j/
rf++/8j/0P/V/9X/1f/X/9f/2P/c/93/3//i/+H/5P/k/+T/5f/n/+n/6//t/+//7//t
//L/9P/2//n//P/+//7/AAAAAP7//v8CAAYACQAMAA0AEAARABMAFgAbAB8AIgAlACoA
LwA1ADcAOQA8AEEARQBLAFEAWABeAGMAagBwAHYAfQCCAIcAjgCTAJkAnwCkAKgAqwCv
ALAAtgC4ALkAuwC9ALsAtgC0ALYAtgCzALAArgCrAKgAogCaAJUAkQCKAIEAeQBwAGYA
WgBQAEcAPQA1AC8AJwAeABYAEAALAAUAAgD+//v/9P/w/+7/7f/r/+r/6f/o/+b/4v/i
/+L/4v/l/+X/4//i/+H/4P/i/+T/5P/j/+P/4v/g/+H/4v/i/+T/5f/n/+j/5//r/+v/
6f/r/+v/6//t//D/8P/w//D/8f/x//L/9P/1//X/9f/2//n/+v/6//r//P/8//v/+//8
//z/+v/8//7///8AAAEAAAD//////v8BAP///v/+//7//v/+//7//P/8//z//v/8//3/
/v/9//z/+//6//r/+v/6//r//v8AAAEAAgADAAQABAADAAYABwAKAA4ADQAMAAsACQAI
AAgACAALAA4ADwAPAA8AEAAPAA0ADQAKAAoACQAGAP///f/6//f/+v/7//r/+///////
///9//3/+//6//f/9v/1//X/9P/0//X/9v/3//f/+P/4//n/+//7//v//P/8//z//P/7
//7//f/9//7/AgD//wEABQASAC4AUQByAIcAigCFAJQArQDHAN0A8AAAAQQB/QDtAM8A
mwBWAAQAt/+B/2b/Tf8y/yb/Iv8k/zj/Vf9r/4T/oP+4/9D/5//+/w4AGAAfACMAJQAn
ACcAKAAqACsALQAwADMANgA2ADYANwA5ADsAPQBBAEMAQwBBAEQARgBIAEsATgBQAFAA
UgBTAFIAUwBYAFwAXwBiAGMAZABlAGcAagBuAHMAdwB7AHwAgQCHAIkAjACQAJYAmwCi
AKcArQCyALQAugC/AMQAzADSANgA4ADkAOkA7gDyAPcA+wAAAQIBBgEIAQkBCwEOAQ0B
CQEIAQgBCAEFAQIBAAH9APoA9ADuAOkA5QDeANgA0QDJAMAAswCoAJ4AkwCLAIUAfQB0
AGsAZABeAFcAVABQAE0ARgBCAEAAPwA9ADgANwA2ADQAMgAyADIAMgAwAC8ALAAqACoA
KgAtADAAMQAxADIAMgAvAC8ALwAuAC8AMQA0ADYANQA5ADkANwA1ADUANQA3ADoAOgA6
ADoAPAA7ADsAPABAAEEAQgBEAEMARABEAEQARABEAEMAQwBFAEYARQBIAEYARwBIAEkA
SwBLAEwATABNAEsASABIAEkASgBLAEwATgBMAEwATABNAEoASgBKAEwATABMAEwASgBK
AEoASgBMAE4ATwBQAFQAVgBXAFcAWQBZAFsAXgBeAF4AXgBdAFoAWgBaAF0AYABhAGEA
YQBjAGEAXgBdAFkAWABWAFIAUABPAE0ASwBJAEkARwBHAEcARwBHAEUARQBDAEIAPwA9
AD0APgA+AD0APQA9AD0APQA+AD4APwA/AD8APwBAAD4APgA+AD0APwA9ADwAPAA+AEEA
RwBPAFoAcACPALAAwQDCAMUA0gDrAAMBGwEwAT4BPgEvARsB/QDLAIIAMADn/7P/lv93
/17/WP9a/17/dv+V/6n/vv/Y//D/CgAlADgARABQAFcAWwBcAF0AXABcAF8AXwBgAGIA
ZQBoAGgAaABnAGcAZwBnAG0AbwBvAG0AcAByAHQAdwB5AHoAeQB6AHsAegB7AIAAggCF
AIgAiQCKAIsAjQCQAJAAkwCVAJcAmgCfAKUApwCrAK4AswC3ALoAvwDFAMoAzgDUANkA
3gDlAOoA7wD2APoA/wAEAQgBDAEPARMBFAEWARgBGQEbAR8BHQEYARYBFQEUARABDAEJ
AQcBBQEAAfgA8wDvAOgA3QDTAMgAvAC0AKoAoQCXAIsAgwB5AG4AZgBgAFsAVQBOAEoA
RwBAADcANAAyAC8ALgAtACwAKgAnACYAJQAkACIAIQAeABwAGgAaAB0AIAAfAB0AHAAa
ABoAGwAcABwAHAAdAB8AIAAgACMAIgAfAB0AHQAdAB8AHwAeAB0AHAAfAB8AIAAiACAA
HwAeAB4AHQAeAB4AHgAcABwAGwAbABwAHAAaABwAGwAbABsAGwAcABsAGwAaABcAFwAY
ABgAGAAWABQAFAAUABQAFAASABIAEgASABAAEQASABEAEAAPAA4ADgAOAA4ADgAPABAA
EAAQABMAFAAUABMAFQAVABcAGgAZABgAFwAVABQAFAAUABcAGAAZABkAGQAXABUAEgAR
AA0ADAAKAAYA///9//r/9//5//n/9//3//n/+f/5//f/8//x//D/7f/v/+//8P/w/+3/
7f/t/+3/7//w//D/8f/v/+//7//w//D/8P/w/+//8f/v/+7/7v/u/+//7//1//7/FAAz
AFQAawBwAGsAcACHAKEAtwDOAOIA7ADlANMAuQCNAFIADgDF/4v/Yv87/xr/DP8M/wz/
Hv8//1X/aP+C/6D/tv/N/+D/7v/2/wEACQAKAAsACgAKAAkACQAKAAwADQAQABAAEAAR
ABMAFQAXABkAGwAbABkAHAAeACAAIwAnACgAJwAoACoAKAAoACwALQAvADEAMQAzADUA
OAA8AD8AQwBGAEkASQBNAFIAUwBWAFoAYABlAGkAbQByAHYAfACCAIcAjACTAJgAnQCk
AKgArQCyALYAuwC/AMQAxgDKAMwAzQDPANMA0QDMAMoAywDMAMoAyADEAMEAvgC4ALMA
rwCsAKYAnQCVAIwAggB4AG4AZQBbAFIASwBCADgAKwAkAB4AFwAUABAADQAGAP3/+v/4
//X/8v/x//D/7v/q/+r/6v/q/+r/6f/m/+T/5v/m/+n/7P/r/+n/6P/m/+T/5f/m/+b/
5//p/+z/7v/s/+//7v/r/+z/7f/u//H/8P/w//D/8P/u/+3/7f/u/+//7//v//D/7//w
//D/8P/y//L/8f/x//L/8v/w//L/8f/x//H/8f/y//H/8f/w/+3/7f/u/+7/7f/s/+z/
6//p/+n/6f/p/+f/5//n/+b/5v/n/+n/6//o/+b/4//i/+P/5v/q//D/8f/y//L/8f/v
/+//7//y//T/9v/3//b/9P/0//T/9P/2//j/+v/6//j/9//0//H/7P/q/+X/4//h/9//
3P/W/w==
         </WaveFormData>
      </LeadData>
      <LeadData>
         <LeadByteCountTotal>10000</LeadByteCountTotal>
         <LeadTimeOffset>0</LeadTimeOffset>
         <LeadSampleCountTotal>5000</LeadSampleCountTotal>
         <LeadAmplitudeUnitsPerBit>4.88</LeadAmplitudeUnitsPerBit>
         <LeadAmplitudeUnits>��V</LeadAmplitudeUnits>
         <LeadHighLimit>2147483647</LeadHighLimit>
         <LeadLowLimit>268435456</LeadLowLimit>
         <LeadID>V4</LeadID>
         <LeadOffsetFirstSample>0</LeadOffsetFirstSample>
         <FirstSampleBaseline>0</FirstSampleBaseline>
         <LeadSampleSize>2</LeadSampleSize>
         <LeadOff>FALSE</LeadOff>
         <BaselineSway>FALSE</BaselineSway>
         <ExcessiveACNoise>FALSE</ExcessiveACNoise>
         <MuscleNoise>FALSE</MuscleNoise>
         <LeadDataCRC32>818392019</LeadDataCRC32>
         <WaveFormData>
uP+4/7j/uP+4/7j/uP+4/7b/tv+2/7b/uP+4/7j/uP+6/7r/uv+6/7v/vP+9/77/vP+8
/7z/vP+9/77/v//A/8D/wP/A/8D/vv++/77/vv+//8D/wf/C/8D/wP/A/8D/wv/C/8L/
wv/B/8D/v/++/7z/vP+8/7z/vP+8/7z/u/+8/7z/vP+7/7n/uf+4/7j/uP+5/7r/uv+4
/7j/uP+6/7r/u/++/7//wf/D/8H/wf/A/8H/wv/C/8D/v/+//77/wP/A/8L/w//B/8T/
xP/D/8T/wv/A/77/uf+4/7X/sf+x/67/rf+s/6v/qf+o/6j/qP+o/6b/ov+e/5z/mv+a
/53/nf+c/5z/nf+d/57/nv+d/53/nv+e/5z/nP+c/5z/nf+f/6D/oP+e/57/nv+a/5v/
n/+h/6j/tv/O/+3/BwAYADAAVACKAMUABQFEAYABrwG/AbYBlwFaAQMBmAAoAND/iP9O
/yj/Dv/6/vf+DP8f/y//QP9V/2n/ef+E/5H/nv+l/6v/r/+v/6//r/+w/7D/sP+w/6//
sv+y/7P/tv+3/7j/uv+8/73/vP+7/7v/vP+9/7//wf/C/8P/w//E/8f/yP/J/8r/zf/O
/9D/0P/S/9X/1v/Y/9r/2//e/+D/4v/l/+n/7P/v//H/9f/4//v//v8CAAUACgAQABQA
FwAbAB8AIwAoACsALwAxADQAOgA9AD8AQgBFAEgASgBKAEoASgBKAEoATQBLAEkASABF
AEMAPwA8ADsAOAA1ADAALQAqACEAGwAVAA8ACQACAP3/9//x/+z/5v/i/9//2v/U/9H/
zv/L/8X/w/+//7//vv+8/7v/u/+4/7j/tf+1/7T/tP+z/7P/s/+z/7P/sP+w/7D/sP+x
/7L/sv+y/7L/sv+y/7D/sP+z/7T/tP+1/7f/uP+4/7n/uf+4/7f/t/+6/7r/uv+8/77/
vv/A/8H/v/++/77/vv/C/8T/xP/C/8P/w//E/8b/xP/D/8P/xP/E/8P/wv/A/8T/wv/A
/8L/wv/C/8L/wv/C/8P/xP/D/8P/w//C/7//vf+8/7v/vf++/7//wP/B/8L/wv/E/8f/
yf/L/8n/y//M/83/zv/M/8z/y//L/8r/yv/K/8z/0P/R/9X/1v/U/9L/z//M/8r/x//G
/8P/wf+//7z/u/+4/7j/t/+3/7r/vP++/77/t/+0/7H/rv+v/7H/sv+y/7D/r/+v/7D/
sP+v/6//sP+y/7L/sv+y/7L/sv+z/7P/sv+y/7L/sv+6/7n/t/+5/8D/0P/q/wcAIwA2
AFAAfgC8AP0APQF8AbIB1QHfAdABrQFqAQcBjgAgANL/lP9a/zT/Gv8I/wn/IP83/0X/
Vv9t/3//kf+k/7X/vv/B/8P/xf/J/8n/yf/K/83/zv/P/8//z//O/87/0P/S/9T/1//a
/9z/3P/c/93/3v/f/+H/4//m/+f/5//o/+n/6v/r/+z/7//w//L/8v/2//n/+v/8////
AQAFAAgACgANABEAFAAVABcAGwAeACEAJAAoACsAMAA2ADoAPQBCAEcATABSAFcAWwBd
AGAAZgBpAGsAbgBwAHQAdwB4AHgAeAB4AHgAegB3AHQAcgByAHEAbgBsAGcAZABhAFwA
WABUAEoAQwA/ADkAMwAsACUAHwAZABQADAAIAAUAAAD+//v/+P/1//L/8f/u/+//7f/q
/+j/5//m/+b/4//j/+L/4v/h/+H/4//j/+P/4P/i/+L/4v/j/+T/5P/k/+T/5P/k/+L/
4v/l/+b/5v/n/+n/6v/q/+v/7f/s/+v/6//s/+z/7P/u/+7/7v/w//H/8f/w//D/8P/y
//T/9P/y//X/9f/2//j/+v/5//n/+v/5//n/+f/4//r/+P/4//j/+P/4//j/+P/4//n/
+v/7//v/+//6//j/9//3//f/9v/2//b/9v/4//r/+//+////AQADAAEAAwAEAAUABgAG
AAYABQAFAAUABgAHAAoACQAJAAwADAALAAoACAAGAAIA///+//v/9//1//L/8f/x//L/
8v/z//P/8v/x/+7/7P/q/+j/5v/j/+P/4v/g/+H/4f/i/+T/5P/j/+P/5P/k/+T/5P/k
/+L/4v/j/+P/5P/k/+T/5P/k/+X/5//p//L/AgAcAD0AVQBmAIYAtgDwADMBeQG4AeoB
CQIPAvwB1QGSAS0BtABIAPr/tv96/1r/Rv80/zn/Tv9h/3P/hv+Z/6v/vf/Q/+H/6P/p
/+3/7//z//P/8//0//X/9v/3//f//P/8//3/AAAAAAAAAQACAAQABAAEAAUABgAHAAkA
CwANAA0ADAAMAA8AEAARABIAFQAWABgAGAAaAB0AHgAgACIAIwAmACgAKAArAC8AMgA1
ADcAOwA+AEEARABIAEsAUABWAFoAXQBiAGcAbAByAHYAeQB6AHwAgwCHAIoAjgCOAJAA
kQCQAJIAkgCSAJIAlQCTAJEAkACNAIsAhwCEAIEAfgB7AHYAcQBuAGUAXwBZAFMATQBG
AD8AOQAzAC4AKgAmACMAHgAaABcAFAARAA0ACwAHAAcABQACAAAA/////wAA/v////z/
/P/7//v//P/9//7//P/6//r/+v/7//z//P/8//z//v/+//z//P/8//z/+//7//3//v/+
/////f/8//v/+//6//r/+v/8//3//v8BAAMAAQAAAAAAAAAEAAYABgAEAAIAAQABAAIA
AgABAAEAAgAFAAUABQAEAAAAAAAAAAAAAAACAAAAAAAAAAAA///+//7//v/9//3//f/8
//z/+//7//v/+v/6//r/+v/8//7///8CAAMABQAHAAUABgAIAAoADAALAAoACAAHAAYA
BgAGAAgABwAHAAoACgAHAAYABAACAAMAAQABAP//+v/3//P/8f/w//D/7//v//H/8v/z
//L/7P/o/+T/4P/h/+P/5P/k/+L/4f/h/+L/4v/h/+H/4v/j/+T/5f/m/+X/5P/k/+P/
5P/k/+T/5P/m/+P/4f/h/+j//P8WADMASQBaAHQAngDWABEBSwGIAcQB7wH7AfABzwGQ
AS8BvgBQAPz/uv9+/1r/SP82/zP/Rv9Z/2v/gP+V/6f/t//K/9n/4P/j/+f/6f/p/+n/
6f/q/+z/7v/w//H/8f/w//D/8v/0//T/9f/2//j/+P/4//n/+P/5//v//f8AAAEAAQAC
AAMABAAFAAYABwAIAAoACgAKAA0ADgAQABIAEwAWABgAHAAfACMAJgAlACcAKwAuADEA
NAA4ADsAPgBEAEgASwBRAFUAWQBeAGMAZwBpAGwAcgB1AHcAegB7AH4AgACAAIAAgACA
AIAAgQB/AH0AfAB7AHkAdQByAG0AagBnAGIAYABeAFYAUQBLAEUAPwA4ADEAKwAlACAA
GgAWABMADgAIAAUAAgD///v/+f/1//X/9P/y//H/8f/w//D/7f/t/+v/6v/o/+f/5//n
/+f/5P/l/+b/5//p/+j/5v/k/+L/5P/k/+L/4v/k/+b/5//p/+b/5v/l/+X/5//m/+X/
5f/k/+T/5P/m/+j/6P/q/+v/7f/s/+z/7P/s/+z/6v/m/+j/5//n/+j/5v/l/+X/5v/n
/+f/5//m/+f/6P/p/+r/6v/o/+j/6P/o/+j/5f/k/+T/5P/h/+H/4f/g/97/3f/d/93/
3P/c/9z/3P/e/+D/4f/k/+P/5f/n/+X/5P/k/+T/5P/l/+b/5v/n/+b/5v/m/+j/5//n
/+r/6v/r/+r/6P/m/+T/4f/g/93/2//Z/9b/1f/U/9T/0//T/9L/0v/S/9D/zv/M/8r/
yP/G/8f/x//G/8n/yf/K/8z/yf/H/8b/xv/H/8j/yf/K/8v/zP/O/8//y//K/8n/yP/K
/83/z//R/9L/3v/0/w8AJwA8AFQAegCwAO0AJwFiAZoBwwHZAdgBuwGEATEBwgBMAPT/
tP90/0z/PP8o/yX/Ov9N/1f/av99/43/of+2/8H/xv/N/9X/0//X/9f/1//Y/9n/2v/b
/9v/3v/e/9//4v/g/+D/4f/i/+T/5P/k/+X/6P/p/+v/7f/w//H/8f/y//P/9P/1//b/
9//4//r/+v/8////AAACAAQABQAIAAoADAAPABMAFgAWABcAGgAcAB8AIgAmACkALAAy
ADYAOQA+AEMASABOAFMAVwBZAFwAYgBlAGcAagBrAG4AcABwAHAAcABwAHAAcwBxAG8A
bgBtAGsAZwBkAGEAXgBbAFYAVQBSAEkAQwA7ADUALwAoACQAHwAaABYAEgAOAAsABgAC
AP///P/5//X/8//v/+//7P/q/+n/6f/m/+b/4//j/+L/4v/h/+H/4P/f/97/2v/a/9r/
2v/b/9z/3P/c/9z/2f/Y/9X/1P/X/9j/2P/Z/9j/2P/X/9f/2v/a/9r/2//e/97/3v/g
/97/3P/c/9v/2//a/9r/2v/b/9z/2//Y/9b/1f/V/9b/2P/X/9f/2P/Y/9f/1v/U/9T/
0P/Q/9T/0//S/9H/0P/N/8z/zP/M/83/zf/N/8z/zv/N/83/zf/J/8j/x//G/8n/zP/O
/9L/0f/T/9X/0//T/9T/1f/W/9X/1P/S/9H/z//O/83/zv/N/83/0P/Q/8//zv/M/8r/
yP/F/8T/wf+9/7v/uP+3/7b/tv+1/7X/tf+0/7P/sP+u/6z/qv+o/6r/q/+r/6r/qP+n
/6f/qP+q/6n/qf+q/6j/qP+o/6j/pv+m/6f/p/+p/6r/q/+s/6j/p/+p/63/sv/A/9z/
+/8RACgARABwAKoA5wAlAWQBmgG7AccBtgGLAUIB4wByAAwAvv9+/0j/LP8U/wT/Cf8i
/zX/Qf9U/2f/d/+H/5b/o/+o/6f/p/+r/6//sf+z/7b/t/+4/7n/uf+7/7r/uv+8/77/
vv+//8D/wP/A/8D/wf/F/8f/yv/N/87/z//P/9D/0f/S/9P/1P/Z/9r/3P/c/93/3//f
/+D/5P/l/+j/6v/u//H/9f/4//n/+////wIABQAIAAwADwAUABoAHgAhACUAKQAtADIA
NwA7AD0AQABFAEcASABKAEwAUABTAFQAUgBSAFIAUgBVAFMAUQBQAE0ASQBDAD4APQA8
ADsAOAAzADAAJwAhAB0AFwARAAoABQD///n/9P/u/+r/5//i/+D/3f/a/9f/1f/T/8//
z//M/8r/yf/J/8f/yP/G/8f/xP/E/8P/w//F/8X/xf/C/8P/xP/F/8f/yP/I/8j/yP/I
/8j/xv/G/8j/yv/L/83/y//M/8z/zf/O/87/zv/P/9L/0v/S/9T/1P/U/9b/1//Y/9j/
2f/a/9r/3P/c/9r/2//b/9z/3v/e/93/3f/e/9//3//f/97/3P/c/97/3v/e/97/3v/d
/9z/3P/c/93/3f/d/9z/2//Z/9j/1//W/9b/1v/W/9j/2v/b/97/3//h/+P/4f/f/+D/
4f/i/+P/5P/k/+X/5v/m/+b/6P/n/+f/6v/q/+r/6v/p/+j/5P/h/+D/3f/Z/9f/1P/T
/9T/1P/T/9P/1v/W/9b/1P/S/9D/zv/M/8v/y//K/8j/xv/F/8X/xv/H/8f/yP/K/8r/
yv/K/8r/zP/M/83/zf/L/8r/yf/I/8r/y//N/9H/2P/i//L/DQAlADgATgB2AKoA5wAn
AWgBogHTAe8B9gHlAbQBYwH6AIQAHgDW/5j/YP9A/y7/If8o/z3/Tf9c/3H/h/+Z/6r/
vf/K/9H/0//Z/93/3f/d/97/3//g/+H/4f/k/+T/5f/o/+b/5v/n/+j/7P/s/+z/7f/u
/+//8f/z//T/9f/1//b/9//4//n/+v/7//z//v/+/wIABQAGAAgACgALAA4AEAASABUA
GQAcAB0AHwAjACYAKwAuADIANQA6AEAARABHAE0AUQBVAFoAXQBhAGMAZgBtAHEAdAB4
AHkAfAB+AH4AgACAAIAAgACDAIEAfwB+AH0AewB3AHQAdAByAHAAbABoAGQAWgBTAE0A
RwBBADoAMwAtACcAIgAaABYAEwAOAAsACQAHAAUA///9//n/+f/2//T/8//z//H/8v/w
//H/7f/s/+r/6f/q/+v/7P/q/+j/6P/o/+n/7P/s/+z/7P/s/+z/6v/q/+3/7v/u/+//
7//w//D/8f/x//D/7//v//L/8v/y//T/9P/0//b/9//1//T/9P/0//f/+v/7//r/+P/3
//f/+P/4//f/9//4//n/+f/5//j/+v/6//r/+v/4//j/+P/4//f/9v/2//b/9//3//f/
9v/0//P/8//z//T/9P/0//T/9v/4//n//P/7//3////9////AAABAAIAAgACAAEAAQAC
AAIAAgAEAAcABwAKAAoABwAGAAQAAgACAP///v/7//X/8//w/+//7P/s/+v/6//t/+7/
7//u/+r/6P/m/+T/5P/l/+X/5P/i/+H/4f/i/+L/4f/h/+L/4//k/+X/5v/k/+T/5f/l
/+X/5v/n/+j/5v/n/+v/7//y/wAAHAA5AFEAaACEALAA6gArAWkBpgHeAQMCDQIEAuEB
ogFFAdAAXAAKAMr/jv9o/1T/QP89/1D/X/9r/37/lf+p/7//1P/h/+j/6//v//P/9//3
//f/+P/3//j/+f/5//z//P/9/wAA/v/+////AAACAAIAAgADAAYABwAJAAsAEAARABEA
EgASABIAEgASABYAGAAbABwAHAAfACAAIgAkACUAKAAqACoALQAxADQANQA3ADsAPgBB
AEQASABLAFAAVgBaAF0AYgBnAGwAcgB1AHkAewB+AIYAiQCLAI4AkACUAJcAmACWAJYA
lgCWAJkAlwCVAJQAlQCTAI8AjACHAIQAgQB8AHsAeABvAGkAYgBbAFQATABFAD8AOQA0
AC4AKgAnACIAHQAZABUAEQAOAA0ACgALAAgABgAFAAUAAQAAAPz/+//8//7///8BAAEA
AQABAP7//P/8//z//f/8//z//P/8////AAD//wAA/v/+//3//f///wAAAAABAAEAAAD/
////AgACAAIABAAEAAQABgAHAAUABAAEAAQABgAIAAgABgAIAAcABwAIAAcABQAEAAQA
BwAHAAcABgAEAAQABAAEAAQABAAGAAYABgAGAAYABwAGAAYABgADAAMAAwACAAQAAwAD
AAMAAgACAAIAAgAEAAYABwAKAA0ADwARAA8ADwAQABEAEgATABQAFAAVABMAEgARABIA
EwATABYAFgATABIAEAAOAA4ACwAKAAcABQADAAAA///8//z/+//7//z//P/8//r/9v/0
//L/8P/u/+//7//u//D/7//v//D/8P/v/+//8P/w//D/8P/w//L/8v/z//P/8f/w/+//
7v/u//H/9f/1//z/CgAeADsAVwBsAIQArADkACUBYQGcAdQB+wENAgYC6wG0AVkB3ABk
ABAA0P+U/2z/Vv9C/0P/WP9t/3n/iv+f/7H/xf/W/+P/7P/z//n///8AAP///v/+//3/
/v//////AgACAAMABgAIAAgACQAKAAwADAAMAA0ADAALAAsACwAPABEAEgAUABUAFgAX
ABgAGwAcAB4AHgAgACMAJAAmACYAJwAqACwALgAxADUAOAA3ADkAPQBAAEUASABMAE8A
VgBcAGAAYwBkAGcAagBuAHUAeQB7AH4AggCFAIcAigCMAJAAkwCUAJIAkgCSAJIAkwCR
AI8AjgCPAI0AiQCGAIQAggCAAHwAeAB0AGoAYwBeAFkAVABOAEgAQQA6ADQALgAqACcA
IgAdABkAFQARAA0ACwAHAAcABAACAAEAAQD+//7/+//7//z//P/7//v/+//7//v/+P/5
//r/+//9//3//P/7//r//P/8//r/+v/5//r/+v/7//v//P/8//3/AAAAAAAAAQACAAIA
AgAEAAEAAAABAAEAAwACAAIAAgACAAQABAACAAUABQAGAAgABwAFAAQABAACAAEAAAD+
/wAAAgAEAAYACAACAAIAAgACAAIAAwACAAIAAgAAAP///v/8//z/+//7//v/+//8//3/
/v///wAAAAACAAUABwAJAAcABgAGAAYABgAGAAYABQAFAAIAAgACAAQABwAHAAoACgAH
AAYABAACAAIA///+//v/+f/3//T/8//w//D/7//v//D/8P/w/+7/6v/o/+b/5P/i/+P/
4//i/+P/4//k/+b/5v/l/+X/5v/j/+L/4f/g/+L/4v/j/+P/4v/i/+L/4v/k/+f/6f/p
//D//P8OACkAQQBSAGwAkgDGAAUBQQF+AbgB4wH3AfIB1wGcAUkB3gByABoA0P+Q/2b/
Uv88/zX/Sv9j/3X/hP+X/6n/t//I/9f/3P/f/+X/6f/s/+3/7v/w//H/8v/z//P/9f/0
//T/9v/4//j/+f/6//7//v/+/////v///wEAAwAEAAUABQAGAAgACgAMAA4AEAAQABEA
EAAQABMAFAAWABoAGwAeACAAIQAjACYAKAArAC0AMQA0ADcAOgA+AEEARQBKAE0ATwBR
AFUAWQBeAGEAZQBnAGoAcQB1AHgAfAB6AHwAfQB8AH0AfgB/AIAAggB/AHwAegB7AHkA
dQByAHAAbgBsAGgAYwBgAFcAUQBMAEcAQgA8ADcAMQArACYAHgAaABcAEgAMAAkABgAD
AAAA///8//3/+v/4//f/9//y//L/7//v/+//8P/w//H/7//t/+v/5v/o/+j/6P/p/+j/
6P/o/+j/5v/m/+T/5P/m/+j/6f/r/+n/6v/q/+v/7f/s/+v/6//s/+z/7P/u/+z/7P/u
/+//7f/s/+z/7P/u//D/8P/u/+7/7f/t/+7/7P/r/+v/7P/t/+3/7f/s/+r/6v/q/+r/
6v/u/+z/7P/s/+z/6v/o/+f/5v/l/+X/5f/k/+b/5f/l/+X/4//i/+H/4P/k/+b/5//q
/+v/7f/v/+3/7P/s/+z/7P/s/+z/6//r/+z/7P/s/+7/7//v//L/8v/x//D/7v/s/+j/
5f/k/+H/3f/b/9j/1//Y/9j/1//X/9f/1v/V/9L/0P/O/8z/yv/I/8n/yf/I/8b/xf/F
/8b/xP/D/8P/xP/C/8L/wv/C/8L/wv/D/8P/wv/C/8L/wv/G/8X/xf/F/8r/1v/q/wUA
HQAwAEgAbACcANkAGQFWAZABvwHZAdgBvQGGATMBygBYAP7/uP9+/1L/PP8k/x3/LP9B
/1X/aP91/4X/lf+m/7P/uv/B/8f/x//H/8f/x//I/8n/yv/L/8v/zv/O/8//0v/P/87/
zv/O/9D/0P/Q/9H/1P/V/9f/2f/a/9v/2//c/9v/3P/d/97/4f/i/+T/5P/l/+f/5//o
/+r/6//u//D/8P/z//f/+v/5//v///8CAAUACAAMAA8AEwAYABsAHQAhACUAKQAuADEA
NQA3ADoAPgBBAEMARgBJAEwATgBOAFAAUABQAFAAUwBRAE8ATgBNAEsARwBEAEEAPgA7
ADYANQAyACkAIwAbABUADwAIAAYAAQD8//j/8P/s/+n/5P/e/9v/2P/V/9H/z//L/8v/
yP/G/8X/xf/A/8D/vf+9/7r/uv+5/7n/uf+5/7n/tv+4/7j/uP+5/7n/uP+3/7b/uf+6
/7n/uv+4/7j/t/+3/7n/uv+6/7v/vP+8/7z/vf+8/7z/vP++/77/vv/A/8H/wf/A/8D/
wP/A/8L/wv/A/8D/v/+//8D/wf/B/8L/xP/E/8P/wv/A/77/vP++/7z/vv/A/8D/wP/A
/7//vv++/77/vf+9/73/vP+8/7v/u/+7/7j/uP+4/7j/vP++/7//wv/F/8f/yf/H/8f/
yP/J/8r/yf/I/8b/xf/E/8T/xP/G/8n/yf/M/8z/y//K/8j/xv/B/73/u/+3/7X/s/+w
/6//sP+w/6//r/+u/67/rv+s/6r/qP+m/6T/pP+l/6X/pP+i/6H/of+i/6P/o/+k/6b/
p/+o/6n/qv+p/6j/qP+n/6T/pP+k/6T/qv+r/63/sf+0/8D/2P/1/w0AIgBCAHIArgDr
ACkBaAGeAcEBzQHAAZcBTgHrAHgAFgDM/4z/VP8y/xr/Bv8P/yb/M/9B/1T/af97/4v/
mP+l/67/s/+1/7P/s/+z/7P/tP+3/7r/vf+//8D/wP/B/8T/xP/E/8X/xv/I/8j/yP/J
/8z/zf/P/9H/0v/T/9P/1P/T/9T/1f/W/9v/3P/e/97/4v/l/+b/6P/q/+v/7v/w//T/
9//7//7//f///wMABgAMABAAFQAZAB0AIgAlACcALQAxADUAOgA/AEMARQBIAEwATwBR
AFQAVgBaAF0AXgBeAF4AXgBeAF8AXQBbAFoAWwBZAFUAUgBPAEwASQBEAEEAPgA1AC8A
KQAjAB0AFgATAA0ABwACAPz/+P/1//D/7P/p/+b/4//d/9v/1//X/9b/1P/T/9P/0P/Q
/83/zf/P/9D/0P/R/9D/z//O/8r/yv/K/8r/y//K/8r/yv/K/8z/zP/K/8r/y//M/8z/
zf/P/9D/0P/R/9L/0v/S/9P/1v/W/9b/2P/Y/9j/2v/b/93/3P/c/9z/3P/e/97/3P/c
/9v/2//c/93/3f/e/+D/3//f/9//3v/g/97/3P/c/9z/3P/c/93/3P/c/9z/3P/d/97/
3v/b/9n/2P/X/9f/2P/Z/9r/3P/e/9//4v/j/+X/5//l/+b/6P/q/+z/6f/o/+b/5f/k
/+T/5P/m/+r/6//v//D/7//u/+z/6v/m/+P/4v/f/9j/1f/R/8//0v/U/9X/1//W/9b/
1v/U/9H/0P/P/87/y//L/8r/yP/J/8n/yv/M/8z/y//L/8z/zv/O/87/zv/O/87/z//P
/9D/0P/Q/9D/0v/N/83/zf/Q/+D/+P8TADMASABeAIQAvAD5ADUBdAGwAd8B+QH4Ad0B
pgFRAeQAbgAQAMz/kv9i/0T/LP8j/zD/Rf9V/2j/ff+P/5//sv/D/87/1f/b/9//3//f
/9//4P/j/+T/5f/l/+r/6v/r/+7/7P/s/+3/7v/y//L/8v/z//T/9f/3//n/+v/7//v/
/P/+/wAAAgAEAAUABgAIAAgACAALAAwADgARABMAFwAaABoAHQAhACQAJwApAC0AMAA0
ADgAPQBBAEQASABKAEsAUABVAFoAYABjAGcAaQBsAHMAdwB6AH4AgQCEAIYAhgCGAIYA
hgCGAIkAhwCFAIQAggB/AHoAdgB1AHIAbwBqAGoAaABgAFsAVABNAEYAPgA7ADUALwAq
ACMAHgAaABQADgALAAgABQADAAEA/f/9//r/+P/3//f/9P/0//H/8f/v/+7/7P/r/+v/
6//r/+j/6//s/+3/7//u/+z/6v/o/+n/6v/p/+r/7f/u/+7/7//u/+7/7f/t/+//7v/t
/+3/7v/u/+7/8P/x//L/9f/3//f/9v/2//b/9f/2//X/8v/1//X/9v/4//b/9f/1//b/
+f/5//n/+P/6//r/+P/0//f/+P/5//r/+f/4//j/+P/5//n/+f/4//r/+f/5//n/+P/4
//j/+P/6//z//f8AAAMABQAHAAUAAwAEAAUABgAIAAgABwAHAAQABAAEAAYACQAJAAwA
DAANAAwACgAIAAQAAQAAAP3/+v/5//f/9//0//T/8//z//L/8v/y//D/7f/s/+v/6v/q
/+v/6//q/+r/6f/p/+r/6v/p/+n/6v/o/+j/6P/o/+r/6v/r/+v/6P/o/+j/6P/q/+3/
7//x//b/AAAWAC8ASQBeAHoAogDYABsBWQGWAdIB+wENAgoC8wG6AWEB8gB8ACIA3P+e
/27/VP9C/zn/SP9h/3H/gP+X/6f/t//K/9n/5P/t//P/9f/2//X/9P/0//f/+P/5//n/
/v/+////AgABAAAAAAAAAAQABAAEAAUACAAJAAsADQAQABEAEQASABMAFAAVABYAGQAa
ABwAHAAgACMAJAAmACcAJwApACoALAAvADMANgA5ADsAPwBCAEcASgBOAFEAVQBaAF0A
XwBlAGkAbQByAHcAewB9AIAAhACHAIkAjACOAJIAlQCWAJcAmACZAJoAmgCXAJQAkgCS
AJEAjgCMAIkAhgCDAH4AegB2AGwAZQBiAF0AWABSAEsARQA/ADoANgAyAC8AKgAkACEA
HgAbABYAEwAOAA0ADgAMAAsACwAGAAYAAwADAAMABAAEAAUAAwADAAMAAAD+//7//v//
/wEAAgADAAQABAAEAAIAAgADAAQABAAFAAQABAADAAMAAwACAAEAAQAEAAYACAAMAAsA
CgALAAsACwAKAAoACgAJAAoACQAGAAgABwAHAAgABgAFAAUABgAHAAcABwAGAAYABgAG
AAYABgAGAAUABAADAAIAAwACAAIAAgACAAMABAAEAAMAAQAAAP////8AAAEAAgACAAQA
BQAIAAcACQALAAkACgAMAA4AEAAOAA4ADQANAAwADAAMAA4ADwAPABIAEgAPAA4ADAAK
AAoABwAGAAMA/P/5//X/8//0//T/8//z//T/9P/0//L/7P/q/+j/5v/n/+n/6v/q/+n/
5//m/+b/5P/j/+P/5P/i/+L/4v/i/+L/4v/j/+P/4v/i/+L/4v/i/+H/4f/j/+b/8P8C
ABkANQBMAGAAfgCuAO0AJwFkAaIB1QHvAfIB3wGyAWcBAgGQAC4A5P+i/27/VP8+/zH/
Pv9V/2X/dP+J/53/r/++/83/1P/b/+P/6//s/+v/6v/q/+r/6v/q/+n/7P/s/+3/8P/y
//L/8//0//T/9P/0//X/+P/5//v//f8CAAMAAwAEAAMABAAFAAYABgAGAAcABgAIAAsA
DAAOABEAEwAXABoAGQAbAB4AIAAjACUAKQAsAC0AMAA0ADcAOgBAAEQARwBNAFEAVQBa
AF4AYQBiAGQAagBtAG8AcgB1AHgAegB6AHgAeAB4AHgAewB5AHcAdgB1AHMAbwBsAGsA
aABlAGAAXwBcAFMATQBJAEMAPQA2ADIALQAoACQAHQAYABQADgAKAAcABAABAPr/9//y
//H/7v/s/+v/6//o/+j/5f/l/+L/4v/h/+H/3//f/9//3P/c/9z/3P/d/9z/3P/c/9z/
3f/e/93/3v/d/97/3v/f/+H/4v/i/+P/4v/g/97/3f/e/97/3v/g/+D/4P/i/+P/4//i
/+L/4v/i/+T/5P/i/+T/4//j/+T/5P/j/+P/5P/l/+X/5f/k/+D/4P/g/+D/3v/e/97/
3v/b/9v/2//b/9r/2v/a/9n/2v/a/9r/2f/W/9T/0//S/9b/2f/b/9//3//f/9//3//e
/9//4P/h/+H/4//j/+L/3v/c/9z/3f/h/+L/4v/i/+T/4f/f/97/2//a/9f/1P/R/87/
yv/E/w==
         </WaveFormData>
      </LeadData>
      <LeadData>
         <LeadByteCountTotal>10000</LeadByteCountTotal>
         <LeadTimeOffset>0</LeadTimeOffset>
         <LeadSampleCountTotal>5000</LeadSampleCountTotal>
         <LeadAmplitudeUnitsPerBit>4.88</LeadAmplitudeUnitsPerBit>
         <LeadAmplitudeUnits>��V</LeadAmplitudeUnits>
         <LeadHighLimit>2147483647</LeadHighLimit>
         <LeadLowLimit>268435456</LeadLowLimit>
         <LeadID>V5</LeadID>
         <LeadOffsetFirstSample>0</LeadOffsetFirstSample>
         <FirstSampleBaseline>0</FirstSampleBaseline>
         <LeadSampleSize>2</LeadSampleSize>
         <LeadOff>FALSE</LeadOff>
         <BaselineSway>FALSE</BaselineSway>
         <ExcessiveACNoise>FALSE</ExcessiveACNoise>
         <MuscleNoise>FALSE</MuscleNoise>
         <LeadDataCRC32>682917033</LeadDataCRC32>
         <WaveFormData>
xv/G/8b/xv/F/8T/w//C/8D/wP/A/8D/vv++/77/vv+8/7z/vP+8/77/vv++/77/vP+8
/7z/vP+//8D/wf/C/8P/xP/F/8b/yP/I/8j/yP/K/8r/yv/K/8r/yv/K/8r/y//M/83/
zv/O/87/zv/O/87/zv/O/87/z//Q/9H/0v/T/9P/0//T/9H/0f/R/9D/0v/T/9T/1f/U
/9T/0//U/9X/1v/Z/9r/3P/e/97/3f/d/97/3//f/9z/2//b/9v/3v/g/+P/5P/k/+X/
6P/o/+n/6P/n/+T/4v/i/+D/3P/c/9v/2v/Z/9b/1f/V/9b/1v/W/9T/0f/N/8v/yf/H
/8v/zP/M/8z/zv/N/83/zv/O/87/zv/P/83/zf/O/87/zv/O/87/zv/N/8//zf/L/83/
0P/S/9L/2f/p//7/GAAuAEgAbwCeANYAEgFRAYkBtwHHAb0BmwFgAQYBlAApAOH/sP+R
/4H/d/9s/3D/fv+J/5H/m/+r/7b/v//F/8z/0//X/9n/2//Z/9r/2v/a/9j/2v/a/9r/
2//d/93/3f/g/+L/4//l/+P/5P/k/+T/5P/m/+b/5v/o/+j/6f/p/+3/7f/t/+3/7//w
//D/8f/w//D/8f/x//L/9P/1//b/+f/7//z//v//////AQADAAUABQAHAAkADAAPABEA
FQAUABYAGAAaAB0AHwAiACQAKAAqACwAMAAyADIAMQAwADEAMQAyADMANAA0ADQANAAx
AC8ALwAvADEAMQAvACsAKwApACcAJAAgAB4AGQAUABIAEQAPAA0ACQAHAAcAAwAAAP7/
+//4//f/9v/0//T/8//y//L/8v/x//D/7//u/+3/7f/v/+3/7P/p/+j/6//q/+j/5//l
/+b/5v/m/+f/6P/o/+f/5//n/+b/5f/j/+X/5v/m/+b/5P/l/+X/5f/l/+T/4//j/+T/
5f/l/+b/5f/l/+X/5f/n/+f/5v/m/+b/5v/n/+j/5//l/+T/4//l/+X/4f/f/+P/4P/g
/+L/4v/i/+L/5P/j/+P/4//h/+H/4f/h/97/3f/d/93/3v/f/+H/4v/i/+P/5P/n/+j/
6v/s/+z/7f/t/+7/7//t/+z/6//r/+v/6//s/+7/8f/y//T/+P/2//X/9P/z//L/8P/w
/+7/6v/o/+f/5v/j/+L/4f/h/+P/5P/l/+T/4P/d/9r/1//X/9v/3v/g/97/3v/d/93/
3v/e/97/3v/d/93/3f/e/97/3v/e/97/3//f/+D/4f/h/+H/4P/g/+T/7f/7/xQALgBG
AGQAjwDKAAoBRgGBAbkB2wHlAdcBswF0ARABmAAvAO3/vv+d/4v/f/90/3j/iP+V/53/
p/+1/8L/y//X/+D/5f/l/+f/5//o/+r/6//s/+r/7P/s/+z/7P/t/+z/6//t//D/8v/1
//f/+P/4//j/+f/6//n/+P/4//j/+f/5//v/+//7//v//f/+//7///8AAAAAAQABAAUA
CAAKAAwADwARABIAFAAUABMAFAAVABkAGQAbAB0AHgAhACMAJwApACwALwAyADEAMwA2
ADgAPAA+AEAARABJAEoASgBKAEwASwBLAEsASwBKAEkASABJAEcARwBHAEUAQwA/ADkA
OgA5ADgANgA1ADQAMAAsACgAJQAhAB0AFgATABIADQANAAwACgAIAAoACgAJAAoABgAE
AAMAAgD///7//f/8//n/+f/7//n/+//5//n//f/9//z//P/7//v//P/9/////v/+//3/
/f/+//7//v/9////AAAAAAAAAgADAAMAAwAFAAQAAwADAAQABQAFAAYABQAFAAUABQAH
AAcABgAGAAgACAAJAAoACwALAAwADQAPAA8ACwAJAAkACAAKAAgACAAIAAgACAAHAAcA
BwAIAAkACgALAAkABwAGAAUABQAFAAYABgAIAAkACgANAA0ADgAPAA4ADwAPABAAEQAP
AA4ADQANAA4ADwARABQAEgASABMAFgAUABMAEgARAAsACAAHAAQAAQAAAAAAAAABAAAA
/////////v/9//r/+f/3//X/8//v//H/8v/y//T/9P/z//P/8v/y//L/8v/x//H/8f/y
//H/8P/v/+7/7//v//D/8f/z//P/8v/y//T//f8NACgAQgBWAHgAowDaABoBXAGXAckB
6QHzAeMBvQF8ARoBoAA3APP/wv+f/5P/jf+I/4z/lv+f/6n/tf/B/8z/1//h/+z/8f/v
//H/8//x//L/8v/y//L/9P/0//T/9v/5//r/+//7//z//P/9//v//P/8//z/AAACAAIA
AgADAAIAAgABAAQABQAGAAcABwAIAAgACQAMAAwADQANAAwADgAPABAAEQATABQAFgAZ
ABkAGwAdAB8AHwAhACMAJAAnACkALQAxADQANwA6ADoAOwA9AD4AQQBEAEcATABOAE4A
TQBMAE0ATQBOAE8AUgBSAFIAUgBQAE0ATABLAEkASQBHAEMAQgBBAEAAPgA6ADgAMwAu
ACsAKQAmACMAIQAfAB8AGwAYABYAEwAQAA0ADAAKAAoACQAIAAgACAAHAAYABQAEAAMA
AwAFAAMABQADAAMABwAFAAQABAADAAQABAAEAAUABQAEAAIAAQAEAAQABAADAAUABgAG
AAYABAAFAAUABQADAAIAAQABAAQABQAFAAYABwAHAAcABwAJAAkACAAIAAgACAAJAAoA
CAAHAAcABwAIAAkABgAFAAUACAAIAAgACAAKAAgACAAIAAgACAAHAAcABwAGAAUABAAD
AAQAAwADAAMAAQABAAIAAgAGAAcACAALAA4AEAASABIAEwATABQAFQATABIAEQARAA8A
DwAQABIAFAAUABUAGAAWABUAFAATABMAEgATABIACwAIAAYABAADAAIAAQABAAQABAAE
AAIA/v/7//j/9f/1//f/+P/4//j/+P/3//f/+v/6//r/+v/7//v/+//8//r/+v/6//r/
+v/5//n/+f/9//v/9P/y//b/AwAVACwAQgBUAG4AlwDKAAQBPAF3AbEB3QHtAd8BvQF+
ASABqgBBAPv/zv+t/6H/mf+Q/5L/nP+l/7H/vf/L/9T/3f/r//T/9//3//n//f/7//z/
/P/8//7/AAAAAAAA/v////7//f///wAAAAABAAEAAgACAAIAAgAEAAQABAAHAAgACgAL
AA0ADQANAA0ADQAOAA4ADwAQABAAEQARABQAFgAXABgAGwAdAB4AIAAfAB8AIQAjACUA
JQAnACkAKAArAC0AMQAwADIANAA2ADkAOwA+AEAAQQBCAEMARgBLAEwATABMAE4ATQBN
AE0AUABQAFAAUABNAEsASwBLAEgARwBEAD8APwA/AD8APgA9ADwAOAA0AC8ALQAqACcA
IwAhACEAHQAcABoAFwAUABAADgALAAoABwAGAAYABgAHAAYABQAEAAEAAQADAAEAAQD/
////AwAFAAQABAADAAEAAAD//////v/+//3//f///wAAAQABAP//AAAAAAAAAAABAAEA
AQABAAAA/////wIAAwADAAQAAwADAAMAAwACAAEA///+//7//v///wAAAAD/////////
////+//5//v//v/+//7/AAD+//7//v/+//7//P/7//v/+//7//v/+//7//j/9//3//f/
9v/1//X/9P/2//f/+P/7//v//P/9//z/+f/5//r/+//9//z/+//7//n/+f/6//z/+//6
//r//P/8//v/+v/5//T/8v/y//D/7P/q/+n/6P/n/+b/5f/l/+T/5P/k/+L/3//d/9v/
2f/V/9f/2P/Y/9j/2P/X/9f/1//W/9X/1P/X/9f/1//Y/9j/2P/Y/9j/1v/V/9X/1f/V
/9f/1v/U/9T/2f/p//z/EAAoAEIAZwCaANIACAFBAXMBnQGzAa0BkQFYAQABjgAdANX/
qv+J/3n/d/9u/27/eP+D/4f/kf+d/6j/s/+//8b/x//L/8//z//P/9D/0P/Q/87/0P/Q
/9D/0v/V/9b/1//W/9b/1f/V/9X/1v/W/9b/2P/a/9r/2v/c/9z/3f/d/97/3f/c/9v/
3//g/+D/4f/i/+L/4//j/+L/5P/l/+b/6f/r/+z/7v/v/+//8f/z//P/8//1//f/+P/7
//3/AQAAAAIABAAGAAcACQAMAA4ADwAQABEAFAAWABYAFQAUABQAEwATABMAEgASABIA
EgAQAA0ADAALAAgABwAEAP///f/7//n/9v/z//L/7v/q/+n/5//k/+H/3f/b/9v/1//S
/9D/zf/K/8b/xP/B/8D/v/++/77/vv+9/7z/u/+6/7b/tf+2/7P/s/+x/7H/tf+z/7L/
sv+x/7D/sP+w/7H/sP+u/6v/qf+q/6r/qv+p/6j/qP+n/6b/qf+r/6z/rf+t/6z/q/+r
/6v/q/+q/6r/qf+p/6n/qf+r/6v/qv+q/6z/rP+t/67/r/+v/7D/sf+z/7P/r/+t/6//
rP+q/6z/rP+s/6z/rP+s/6v/q/+r/63/rf+t/63/rv+t/63/rf+s/6v/q/+q/67/sf+0
/7n/uv+8/77/vv+8/7v/u/+7/7v/uv+5/7n/uf+5/7r/vP+8/7z/vf/A/77/vf+8/7v/
uv+4/7j/tv+0/7L/sf+w/6//rv+t/63/rP+s/6z/qv+n/6X/o/+h/6D/o/+l/6b/qP+o
/6f/p/+q/6r/qv+q/6v/q/+r/6z/rv+u/67/rv+x/7H/sv+z/7H/rf+u/7D/sv+5/83/
5P/6/xIANABdAJAAygAEAUEBeQGZAaMBkQFjARoBtgBCAOP/qf+C/2v/Yf9Z/1T/XP9o
/2//df9//4n/lP+h/6v/sv+z/7P/s/+1/7b/uP+5/7r/uP+6/7r/uv+7/73/vf+9/73/
vv++/7//v//A/8D/wP/D/8b/x//I/8j/yP/J/8n/yf/J/8n/yf/L/8z/zP/N/83/zP/M
/8v/zv/Q/9H/0v/V/9n/3P/g/9//3//h/+P/5P/j/+T/5f/o/+v/7f/x//T/9v/4//r/
/P///wMABgAGAAYABgAIAA0ADgAOAA4ADgANAA0ADQAPABAAEQASAA4ACwAKAAkACgAL
AAoABwAGAAUABAACAP///v/6//b/9f/z//D/7f/p/+f/5//j/+H/4P/e/9z/2f/Y/9b/
1v/V/9T/1P/U/9X/1P/T/9L/z//P/9H/z//R/8//z//T/9X/1P/U/9P/0v/S/9L/0//T
/9L/0P/P/9H/0v/T/9P/1P/W/9f/2P/Y/9n/2f/Z/9n/2P/X/9f/2v/b/9v/3P/f/9//
3//f/9//3//e/97/3v/e/9//4P/i/+H/4f/h/+L/4//g/9//4f/g/+L/4v/i/+L/4v/i
/+H/4f/h/+H/4f/h/+H/4P/f/9//3//f/9//4P/g/+T/5f/m/+n/6v/s/+7/7v/r/+v/
7P/t//D/8P/w//H/8f/x//L/9P/y//L/8//2//j/9//2//X/8v/w//D/7v/o/+b/5f/k
/+X/5P/j/+P/5P/k/+T/4v/f/93/2//Z/9n/2//c/9z/2//a/9j/1//a/9r/2v/a/9v/
2//b/9z/3P/c/9z/3P/a/9n/2f/Z/9f/2f/a/9z/4P/l/+//AgAWACgAQgBrAJ4A1gAU
AVEBiwG9AdsB3wHLAZ4BTgHmAG8AEQDU/63/kf+F/37/ev+A/4n/kf+Z/6X/sv+9/8X/
0P/Z/93/3//h/+L/5P/l/+b/5P/m/+b/5v/n/+n/6f/p/+f/6P/o/+n/6v/s/+3/7v/u
//D/8P/w//D/8P/x//H/8f/x//H/8f/1//b/9v/3//v//P/+//////8AAAAAAAAAAAEA
AQACAAMAAwAFAAcACQAJAAsADQAQABMAFQAZABoAHAAeACAAIwAlACgAKgAtADAAMwA4
ADkAOgA6ADoAPAA7ADsAOwA8ADwAPAA8ADsAOQA5ADkAOwA7ADkANQAzADEALwAsACoA
KAAjAB4AGQAXABQAEQAPAA0ADQAJAAgABgADAAAA/v/8//n/+P/1//T/9P/0//P/8v/x
//D/7f/t/+//7f/u/+3/7v/z//D/7v/t/+v/6//s/+3/7//w//D/7//v//D/8P/w/+//
7//w//D/8P/y//P/8//z//T/9P/0//X/9v/3//f/+P/2//X/9P/z//n/+//8//7//f/8
//z//P/+//3//f/9///////7//n///8AAAIAAgD///7//f/8//z/+//7//v//f/9//3/
/f/6//n/+f/5//r/+//9//7//v///wAAAwACAAQABgAGAAcABwAIAAkACwAKAAkACQAH
AAcACAAKAAwADAANABAADgANAAwACwAKAAgACAAGAAIAAAD///7//P/6//j/9//5//r/
+//6//f/9f/z//H/7//x//L/8v/w//D/7//v/+7/7v/u/+7/8f/x//H/8v/w//D/8P/w
//P/8//0//X/9f/1//j/+P/2//3/DwAmAD4AWAB4AKEA1gAUAVABiwHDAe0B+wHxAdEB
lgE4Ab4ATwAHANb/s/+j/53/kP+Q/5r/n/+l/7H/w//Q/93/6f/w//H/8//3//3//f/+
//7//v/+/wAAAAAAAAAAAQAAAP///v/+//3//f///wAAAAAAAAMABgAHAAgACgAKAAsA
CwAKAAkACAAHAAsADgAQABMAFAAUABUAFQAWABgAGQAaABkAGwAcAB4AHwAfACEAIwAn
ACcAKQArAC4AMQAzADcAOAA6ADwAPgA/AEEARABGAEYASABKAE4AUgBUAFUAVgBYAFcA
VwBXAFYAVgBWAFYAVQBTAFMAUwBRAFEATwBLAEwASwBKAEgARABCAD0AOAAzADEALgAr
ACkAJwAnACMAHwAcABgAFAAVABQAEgASAA8ADgAOAA4ADAAKAAgABgAHAAkADQANAAsA
CQAJAA0ACgAIAAcABQAGAAYABgAHAAoACgAJAAkACQAIAAcABQAHAAgACAAIAAYABwAH
AAcACQAIAAcABwAKAAsACwAMAAsACwALAAsADQANAAwADAAMAAwADQAOAA4ADQANAA0A
DQANAAkABwAJAAwADAAMAAoADQAMAA0ADgAPABAADgANAA0ADQAMAAsACgAJAAkACQAK
AAsACwALAAwADAAMAA0ADgARABQAFgAYABgAFwAXABgAGQAaABoAGgAbABoAGQAZABoA
GgAaABsAHgAbABkAFwAVABQAEgASABAADgAMAAsACgAHAAYABQAFAAgACAAIAAYAAwAB
AP///f/7//3//v/+//7//v/9//3//P/8//z//P/9//3//f/+//7//v/+//7//f/7//r/
+f/7////AAD+/wIACQAVACgAQgBaAHQAnQDQAAwBSAGBAbcB4wH3AfEB0wGcAUIBxgBR
AAUA2P+1/6P/nf+U/5j/pP+v/7X/vf/J/9T/3//r//L/9f/7////AQD//wAAAAAAAAAA
AgACAAIAAwAFAAUABQAFAAYABgAHAAcACAAIAAgACQAKAAkACAALAAwADgAPAA8ADwAP
AA8AEQASABIAEwAWABYAFwAXABYAGAAZABoAGwAdAB4AIAAhACEAIwAlACgAKQAsAC8A
MAAzADUAOQA3ADgAOQA6ADwAPwBDAEYASABKAEwAUABVAFYAVgBWAFQAUwBTAFMAVgBW
AFYAVgBVAFMAUwBTAFEAUQBPAEsASQBHAEUAQgBDAEIAPgA6ADUAMwAwAC0AKwApACkA
JQAgAB4AGwAYABkAGAAWABYAEQAQABAAEAAPAA4ADQAMAA0ADQAPAA0ADQALAAsADwAN
AAwADAALAAoACgAKAAsADgAOAA0ADQAMAAwADAALAAsADAAMAAwADQAPABAAEQATABIA
EQARABEAEQAQABAAEwATABMAEwAVABUAFAAUABQAFAAVABYAFgAVABUAFQAUABMADgAL
ABAAFAAVABYAGgAUABYAFgAWABYAFAATABMAEwARABEAEQARAA4ADQANAA0ADwAPABAA
EAAQABEAEgAVABYAGAAaABoAGwAbABwAHQAcABoAGAAXABcAFwAYABoAGwAcAB4AIgAh
AB8AHQAbABoAGAAYABYAEgAQAA8ADgALAAoACQAJAAoACgAKAAgABQADAAEA///9////
AAAAAAIAAgABAAEAAAAAAAAAAAAAAP///v/+//7//v/+//7//P/7//v/+////wEAAAD+
/wIACQATACQAOABMAGoAjwC+APgAMgFrAaMBzwHjAd8BwwGMATYBxABXAAsA2P+z/6X/
n/+W/5T/ov+v/7f/wf/P/9j/4f/r//T/9f/z//f/+//9//7//v/+//z//v/+//7//f//
//////8BAAIAAgADAAEAAgACAAIAAwAEAAMAAgACAAIAAwADAAUABQAFAAUABgAGAAUA
BQAEAAQABQAFAAgACgALAAwADAANAA0ADgANAA0ADwARABEAEQATABUAFQAXABgAGwAb
ABwAHQAeAB8AIQAkACYAKAAqACwAMAAvAC4ALAAqACsAKwAsAC0AKwAqACkAKAAlACMA
IwAjACEAIQAfABsAGQAXABUAEgARABAADAAIAAUAAwAAAP3/+P/1//T/7//q/+j/5f/i
/+P/4v/g/+D/2//a/9r/2v/Y/9b/1P/S/9H/0f/T/9H/zv/L/8r/zf/L/8r/yv/J/8b/
xv/G/8f/xv/E/8H/v//C/8L/wv/B/8P/xP/E/8T/w//D/8L/wf+//77/vf+9/7z/vf+9
/77/vv+9/7z/u/+7/7v/uv+6/7n/uP+4/7j/tv+1/7X/tf+4/7n/tv+1/7b/uP+3/7b/
tv+2/7T/tP+0/7T/tP+z/7P/s/+y/7H/sP+v/6z/q/+r/6v/qf+p/6r/qv+s/63/rv+x
/7D/sv+0/7T/sv+x/7H/sf+x/7D/r/+v/6//r/+w/7L/sP+w/7H/tP+y/7H/sP+v/6z/
qv+q/6j/ov+g/5//nv+e/57/nv+f/5//nv+d/5r/l/+V/5P/kf+R/5P/lP+U/5b/lv+V
/5X/l/+Y/5n/mv+c/53/nv+g/6H/ov+j/6T/ov+h/6H/of+j/6P/pP+m/6j/r/+7/8z/
4P/2/xAAMwBgAJYA0AAJAT8BawGDAX0BXwEoAdAAYgD1/6n/ev9b/0v/Qf84/zT/Ov9F
/0//W/9j/2r/c/97/4L/h/+J/4v/jf+N/47/jv+O/43/jv+N/4z/i/+N/43/jf+P/5D/
kP+R/5D/kP+P/47/kf+U/5X/lv+Z/5r/nP+d/6D/of+i/6P/pv+o/6n/q/+r/6r/qv+p
/6j/qv+r/6z/q/+t/67/sP+v/6//sf+z/7b/t/+6/73/vP+//8H/xf/I/8r/zP/O/87/
z//R/9L/0v/U/9b/2v/a/9r/2f/Y/9j/1//X/9f/2P/Y/9j/2P/W/9P/0v/R/8//zf/J
/8P/xP/D/8L/wP+8/7r/tf+w/7D/r/+t/6v/p/+l/6X/of+e/5z/mf+W/5f/lv+U/5T/
j/+O/47/jv+P/47/jf+M/4r/if+K/4f/if+H/4f/i/+J/4b/hP+B/4H/gv+D/4X/h/+I
/4j/if+J/4j/h/+F/4b/iP+J/4r/jP+N/43/jf+O/47/jv+P/5L/k/+T/5T/lP+T/5L/
kf+T/5P/kv+S/5L/kv+T/5T/lv+X/5n/m/+d/53/mf+X/5n/lv+W/5j/nP+e/57/nv+e
/6D/n/+f/5//of+h/6H/of+h/6H/ov+j/6H/of+i/6L/pv+n/6j/q/+s/67/sP+w/6//
r/+w/7H/sf+w/6//r/+x/7H/sv+0/7L/sv+z/7b/uf+5/7n/uf+2/7T/tP+y/7D/rv+t
/6z/rf+s/6v/q/+s/6z/rP+q/6n/p/+l/6P/of+j/6T/pP+k/6T/o/+j/6b/pv+m/6b/
qP+p/6r/rP+r/6r/qf+o/6j/p/+n/6f/r/+t/67/rv+w/7X/xf/c//b/DgAuAFsAkgDK
AAgBQwF3AZkBoQGPAWUBHAGyAD4A4/+t/4b/a/9f/1X/Tv9U/2D/Zf9r/3n/h/+S/5v/
pf+s/6//sf+z/7H/sf+y/7L/sv+0/7j/uv+8/73/v/+//7//v//A/8D/wf/B/8L/wv/C
/8b/yP/I/8j/zP/M/83/zf/O/83/zP/L/83/zv/O/8//0v/S/9P/0//W/9j/2f/a/93/
3//g/+L/4//j/+X/5//p/+n/6//t//D/8//1//n/+v/8//7/AAADAAUACAAKAAoADAAO
ABIAFQAWABYAFgAXABcAGAAZABoAGgAaABoAGwAZABkAGQAYABcAFAAPABAADwAOAAwA
CgAIAAMA/v/9//v/+P/1//P/8f/x/+3/7P/q/+f/5P/j/+L/4P/g/9v/2v/a/9r/1//W
/9X/1P/V/9f/2//b/9n/1//X/9v/2//a/9r/2f/Y/9j/2P/Z/9j/2P/X/9f/2f/a/9v/
2//Z/9r/2v/a/9r/2//b/9v/3P/c/9z/3f/e/9//3//g/+P/4//j/+P/5f/l/+T/5P/i
/+L/4//k/+T/4//j/+P/5f/l/+H/3//p/+b/5P/k/+T/5P/k/+T/4//j/+P/5P/l/+b/
5//j/+H/4P/f/+H/4f/i/+L/5P/l/+b/6f/o/+r/7P/s/+z/7f/v//H/7v/s/+r/6f/q
/+v/7f/w//L/8v/z//b/+P/3//b/9f/y//D/8P/u/+j/5P/h/97/4f/i/+P/5f/j/+L/
4f/e/9z/2//a/9n/1P/V/9X/1P/U/9T/0//T/9f/2P/Z/9r/2//b/9v/3P/b/9r/2f/Y
/9n/2f/a/9v/3f/Z/9r/2v/Y/93/7f8CACAAOgBSAHUAqADiABwBVwGTAcMB3QHdAb8B
iAE4AcgAUQD7/8j/o/+N/4H/dP9w/3r/hf+N/5f/pf+w/7n/xf/O/9X/2//d/9//3v/e
/93/3P/e/+D/4P/g/+P/5f/l/+X/4//k/+T/5f/m/+j/6f/q/+z/7v/u/+7/7v/u/+//
7//x//H/8f/x//X/9v/2//f/+P/4//n/+f/6//z//f/+//7//////wAAAgADAAYACQAM
AA0AEAATABEAEwAUABcAGgAcAB4AIAAhACMAJgAoACsALgAxADYANwA4ADgAOAA6ADkA
OQA5ADoAOgA6ADoAOQA3ADcANwA2ADUAMgAtAC0ALQAtACwAKgAoACMAHgAcABsAGQAX
ABAADQAMAAcABQAEAAIAAAD///7//P/8//n/+P/4//j/9f/0//P/8v/w/+//8P/t/+//
7f/t//H/8v/y//P/8//x//D/7//v//L/8v/x//H/9P/0//T/8//y//L/8f/w//D/8f/x
//H/8v/y//L/8//1//f/+P/6//n/+f/5//n/+v/5//f/9v/5//r//P/+//z/+//7//v/
/v////z/+/////7//P/6//v//P/9//7//v/9//3//f/+////AAABAAIAAQABAAEAAAD/
/////v8AAAEAAgAFAAcACgANAA4ADAALAAsACwAMAAwADAANAAsACwAMAA4AEAAQABEA
FAASABEAEAAPAAoACAAIAAYAAwACAAIAAgD///7//f/9//z//P/8//r/9//1//P/8f/w
//P/9f/2//P/8v/w/+//7v/u/+7/7v/w//H/8v/0//T/9P/0//T/8v/x//H/8f/z//P/
9P/0//T/+f8HABwAMABIAGYAjQDAAPwAOgFzAasB2QHvAe0B1QGiAU4B3ABlAA8A2P+v
/5n/kf+G/4b/kv+f/6f/sf+9/8b/0f/d/+b/7f/x//X/8//x//L/8v/y//P/9v/3//j/
+f/7//v/+//4//j/9//3//n/+v/6//r//v8AAAAAAAAEAAQABQAFAAYABQAEAAMABwAI
AAgACQAMAAwADQANAA0ADgAOAA4AEQATABQAFgAXABcAGQAbAB0AHQAfACEAIgAlACcA
KwAqACwALgAwADMANQA4ADoAOgA8AD4AQgBDAEQARABEAEUARQBGAEcARgBGAEYARgBH
AEUARQBFAEMAQwBBAD0AOwA5ADcANAA1ADQAMAAsACkAJwAkACEAHQAbABsAFwASABAA
DQAKAAcABgAEAAQAAwACAAIAAgD///7//f/8//3//f////3/+//5//n//f/6//j/9//1
//b/+P/6//3//f/8//r/+f/4//j/+P/3//f/+P/4//j/9v/3//f/9//6//r/+v/7//v/
+//6//r/+f/5//n/+f/5//n/+P/4//r/+v/7//z/+v/5//n/+f/8//3/+v/5//j/+v/5
//j/+v/4//b/9v/2//b/+P/3//f/9//3//f/9//3//T/8//z//P/9f/1//b/9v/1//X/
9f/3//r//P/+//7//////wAAAQAAAP7//P/7//3//f/+/wAA/v/+////AgAAAP///v/9
//r/+P/4//b/8P/u/+3/7P/s/+z/7P/t/+z/7P/s/+r/5v/j/+D/3f/e/+H/4//k/+P/
4v/g/9//4v/i/+L/4v/h/+H/4f/i/+L/4v/i/+L/4P/f/9//3//f/9//3P/e/+D/4//t
//r/EAAoAEAAXwCMAMYA/gA3AXEBowG/AcMBrwGCATYB0ABdAP//xP+b/4X/ff92/3L/
ev+H/4//l/+j/67/t//B/8r/z//T/9f/2//a/9r/2f/Y/9b/2P/Y/9j/1//Z/9n/2f/b
/9z/3P/d/93/3v/e/97/4v/k/+T/5P/k/+T/5f/l/+b/5f/k/+P/5f/m/+b/5//m/+b/
5//n/+r/7P/t/+7/7f/v//D/8v/z//P/9f/3//f/9//5//v/+//9//7/AQAAAAIABAAG
AAUABwAKAAwADAAOABAAFAAVABQAEgAQABAADwAPAA8AEgASABIAEgAQAA0ADAALAAkA
CQAHAAMAAwABAP///P/5//j/9P/w/+//7f/q/+f/4f/f/9//2//a/9j/1f/S/9D/zv/L
/8r/x//G/8b/xv/E/8L/wP++/73/vf+//73/vf+7/7v/v/++/7z/u/+5/7j/uP+4/7n/
uv+6/7n/uf+4/7j/uP+3/7f/uP+4/7j/tv+3/7f/t/+3/7b/tf+1/7T/tf+1/7b/tv+1
/7T/s/+3/7f/tv+2/7T/tP+1/7b/tP+z/7P/s/+x/7H/rf+r/6v/rv+u/67/rf+t/63/
rP+q/6r/qv+q/6j/qP+n/6T/pf+m/6f/qP+o/6f/pP+j/6X/qP+q/6r/qv+r/63/rv+u
/67/rv+w/7D/r/+s/6v/qf+p/6n/qf+r/6v/rP+u/67/r/+t/6j/pP+j/6L/n/+b/5n/
lv+S/w==
         </WaveFormData>
      </LeadData>
      <LeadData>
         <LeadByteCountTotal>10000</LeadByteCountTotal>
         <LeadTimeOffset>0</LeadTimeOffset>
         <LeadSampleCountTotal>5000</LeadSampleCountTotal>
         <LeadAmplitudeUnitsPerBit>4.88</LeadAmplitudeUnitsPerBit>
         <LeadAmplitudeUnits>��V</LeadAmplitudeUnits>
         <LeadHighLimit>2147483647</LeadHighLimit>
         <LeadLowLimit>268435456</LeadLowLimit>
         <LeadID>V6</LeadID>
         <LeadOffsetFirstSample>0</LeadOffsetFirstSample>
         <FirstSampleBaseline>0</FirstSampleBaseline>
         <LeadSampleSize>2</LeadSampleSize>
         <LeadOff>FALSE</LeadOff>
         <BaselineSway>FALSE</BaselineSway>
         <ExcessiveACNoise>FALSE</ExcessiveACNoise>
         <MuscleNoise>FALSE</MuscleNoise>
         <LeadDataCRC32>3382452283</LeadDataCRC32>
         <WaveFormData>
9P/0//T/9P/0//T/9P/0//T/9P/0//T/9P/0//T/9P/x//D/7//u//D/8P/w//D/7v/u
/+7/7v/w//D/8P/w//D/8P/w//D/7v/u/+7/7v/w//D/8P/w/+7/7v/u/+7/8P/w//D/
8P/u/+7/7v/u//D/8P/w//D/8P/w//D/8P/u/+7/7v/u/+7/7v/u/+3/7v/v/+//8P/v
/+//7v/t/+//8f/y//P/8//0//T/9P/1//X/9v/2//T/8v/y//L/9P/1//f/+P/6//r/
+//7//v/+//5//f/+P/4//b/8//y//H/7//v/+z/7P/r/+v/7f/s/+r/6P/k/+P/4f/h
/+T/5P/j/+P/4//j/+P/4//l/+X/5f/l/+P/5P/k/+P/4//j/+P/4v/i/+T/5f/j/+L/
4v/i/+L/5f/v////EAAfADEASQBqAJAAuwDlAA0BLAE5AS0BFAHsAK8AYwAcAO3/zv/B
/77/uP+y/7b/vP/A/8X/yv/R/9j/2v/b/9//4//i/+L/4v/g/+D/4P/g/+D/4v/i/+H/
4f/i/+L/4v/k/+T/5P/k/+P/5P/k/+T/4v/j/+P/4//n/+f/5//n/+n/6v/q/+r/6v/r
/+v/7P/r/+v/6v/p/+j/6P/q/+r/7v/w//P/9P/0//T/9P/2//X/9f/1//X/+P/6//v/
/f/9//7///8AAAMABAAFAAYABwAJAAsADAALAA0ADgAOABEAEQARABIAEgARABEAEQAP
AA4ADgANAA4AEAARABIAEgASABAADwALAAkABwAGAAYABgAEAAAAAQACAAIAAQD///3/
+P/3//P/8//y//H/8f/x//L/8v/y//H/8P/v/+//7//v/+//7v/s/+v/6v/o/+j/6P/n
/+f/5//n/+X/5//o/+j/6P/m/+b/5v/m/+f/6f/q/+v/6f/p/+n/6f/n/+f/6P/p/+n/
6f/p/+n/6v/r/+z/7f/r/+z/7P/s/+z/7P/s/+z/6v/r/+v/6//r/+v/6//q/+z/6f/q
/+z/7P/s/+z/7v/u/+7/7v/s/+z/7P/s/+j/5//m/+T/5f/m/+j/6f/n/+n/6//s/+3/
7//w//D/8P/x//H/8v/y//L/8P/w/+7/7v/v//H/8v/y//L/8//x//H/8f/v/+3/7P/s
/+r/5//m/+X/4//g/97/3f/b/97/3//f/97/2//Y/9b/0//V/9b/1v/V/9P/0//T/9P/
0//T/9P/0//R/9H/0v/S/8//z//P/8//0P/Q/9D/0f/P/9D/zv/Q/9L/1f/d/+v//v8P
ACMAPwBqAJgAwQDtABMBKgEvASEBBgHaAJcASQAIAN//xv+3/7D/qv+k/6L/pv+u/7P/
tv+//8b/yP/N/9H/0//Q/9D/0P/S/9L/0v/S/9T/1v/W/9X/1P/U/9P/0v/V/9b/1//Y
/9n/2v/a/9r/2v/b/9v/2//c/9v/2v/Z/9n/2v/a/9r/2v/b/9v/3P/a/9v/2//b/+D/
4v/m/+j/6P/o/+n/6P/o/+j/6P/q/+v/6//r/+v/6v/s/+3/7//y//T/9v/4//j/+P/4
//j/9//5//v//P///wMABgAIAAcABQADAAIAAAD//////////wAAAgADAAAAAAD///7/
AAAAAP7//f/9//v/+f/4//f/9v/z/+7/7f/s/+r/5//q/+v/6f/r/+r/6//r/+v/6f/n
/+b/5P/k/+P/4v/h/+D/3//e/93/3v/e/9//4P/i/+L/4v/h/+H/4f/h/9//3//g/+D/
4P/i/+L/4v/i/+L/4//j/+P/5f/l/+X/5f/l/+X/5v/n/+n/6f/p/+n/5//n/+f/5//p
/+r/6v/q/+z/7P/s/+z/7f/v//D/8f/x//H/8f/w//D/8f/w/+7/7v/u/+7/7v/u/+7/
7v/v//D/8f/y//H/8f/x//D/8v/y//P/8//z//X/9//4//f/+f/6//r/+v/7//v//P/+
//7//P/8//7//v///wEAAQAAAP////8BAAEAAQD///r/+P/3//T/9P/0//T/8//1//T/
9P/z//D/7//t/+r/6//q/+r/6f/o/+j/5//l/+f/5//n/+f/5//n/+f/5//n/+f/6P/o
/+X/5f/l/+X/5P/k/+T/5f/p/+j/5v/m/+b/6//1/wUAFAAlADsAVwB+AKoA2QADASkB
QgFFATUBGgHuAK8AYQAeAPP/1v/J/8b/wv++/77/wv/G/83/0v/V/9r/3v/j/+v/6f/o
/+j/6P/o/+j/6P/o/+b/6P/o/+f/6v/s/+3/7v/w//D/8P/w/+//8P/w//D/8v/z//P/
8//z//P/8//z//X/9v/2//b/9P/1//X/9v/3//n/+v/7//r/+v/8//z/+//8//7//v//
/wAAAQAEAAMAAwADAAMABAAGAAcACQALAAwADQAOAA8AEAARABIAFAAXABoAHAAcAB0A
HQAcAB4AHwAgACIAIwAjACQAJQAkACQAJQAlACMAJAAkACQAIgAiACAAHwAeAB0AHAAc
ABwAHAAaABYAFgAWABUAEwAQAA8ACwALAAkACQAIAAcABAADAAMAAgAEAAMAAgABAAMA
AwADAAMABQAEAAQABAAEAAQABAADAAUABQAFAAMAAgACAAEAAAABAAIAAwAEAAQABQAF
AAUAAwADAAMAAwADAAMABAAFAAUABQAFAAUABQAFAAUABQAFAAYABgAGAAYABgAGAAYA
BAAFAAUABQAHAAcABwAGAAUABQAEAAMAAwAGAAQABAAEAAQABAAEAAQABAAEAAQABAAE
AAUABQAFAAQABAAEAAUABQADAAUABwAIAAoADQAPABAAEgATABMAFAASABIAEAAQABAA
EAARABMAEgASABIAEwATABMAEwARABAAEAARABAACwAKAAkABwAHAAYABgAFAAUABQAE
AAIA/v/8//v/+f/7//z//P/7//v/+//7//v//P/9//7////9//3//v/+//v/+//7//v/
/P/8//z//f////7/+v/4//r/AQALABkAJgAzAEUAYQCGAK4A1QD/ACsBTAFTAUcBLgEE
AcMAdQAyAAcA7v/h/97/3P/Y/9b/2P/c/+H/6P/v//L/9v/7///////8//z//v/+//7/
/v/+//7/AAAAAP///f/+//7//v///wAAAQACAAAAAAD///7//v////////8DAAMAAwAD
AAUABgAGAAYABAAFAAUABgAEAAUABQAFAAgACAAKAAoACwAMAA4ADgAMAAwADAAOABEA
EQARABEAEAASABMAFQAZABoAGwAcAB8AIAAhACIAIQAjACUAJgApACsALAAsAC0ALQAt
AC4AMAAvAC8ALwAsACwALQAtACsALAAsACwALQAuAC0ALQAsACsAKgAqACgAKAAmACIA
IAAgAB8AHQAeAB0AGQAZABUAFQAUABMAEgARABEAEAARABEAEQARAA8ADwAPAA8ADwAO
AA4ADgAQABAAEAAPAA4ADQAMAAkACwAMAAwADAAMAAwADAAMAA4ADwAPAA8ADwAPAA8A
DwANAA0ADgAPABEAEQARABEADwAPAA8ADwAPABAAEAAQABIAEgASABIAEAARABEAEQAR
ABEAEQAQABIAEwATABMAEwASABIAEgASABIAEgASABIAEgASABIAEgASABEAEQARABAA
DgAOAA8ADwARABMAFQAWABUAFwAYABgAGAAZABkAGgAcABwAGgAaABoAGgAbAB0AHAAc
ABwAHQAeAB8AIAAfABsAGgAaABgAFgAWABYAFQAVABQAFAATABEAEQAQAA4ADgAMAAsA
CQAHAAgACAAHAAcABwAHAAcABQAFAAUABQAGAAcACQAKAAsACwALAAsACQAIAAcABwAH
AAgABgAIAAgACQARAB8ALAA7AE0AZwCKALQA2wABAScBRgFTAU0BNgEOAdMAhwA+ABMA
/P/v/+z/7P/m/+T/6v/s/+//8v/3//z/AgAJAAsACQAMAA4ADAAMAAwADAAMAAoADAAM
AAsADgAQABEAEgAQABAAEAAQAA8AEAAQABAAEAARABEAEQATABMAEwATABIAEgARABAA
EQATABQAFgAUABUAFQAVABQAFAAWABYAFwAYABoAGgAaABoAGgAcABsAGwAbABsAHAAe
AB8AIQAhACIAIwAkACUAJgAnACgAKAApACoAKgAtAC8AMAAwADEAMQAxADIAMgAxADEA
MQAyADIAMwAzADEAMAAuACwALAAsACoAKQApACcAJQAkACYAJgAkACAAIAAgAB8AHQAc
ABsAFwAXABQAEwARAA8ADQALAAoACAAJAAkACQAJAAgABwAGAAUAAwACAAIAAgACAAIA
AgABAAMAAwADAAEAAAAAAP///v8AAAAAAAAAAP7/////////AAABAAIAAwABAAEAAgAD
AAIAAQAAAP//AQABAAEAAQD//wAAAAAAAAIAAgACAAIABAAFAAUABQAHAAcABwAGAAQA
AQABAAIAAAAAAAAAAAAAAAAAAAAAAP7//v/+//7//////////v/+//7//////wEAAwAF
AAYABwAJAAoACgAJAAkACAAIAAYABgAEAAQABgAGAAcACQAIAAgACAAJAAkACQAJAAcA
BQAEAAQAAgD///7//f/7//v/+v/6//n/9//3//b/9P/w/+7/7f/r/+3/7v/u/+3/7f/t
/+3/7f/t/+3/7f/t/+v/6//s/+z/7P/t/+7/7//v//D/8f/z/+3/6v/q/+j/6P/r//f/
BwAWACcAPQBbAIAAqADRAP0AJQE8AT0BLQEKAdgAlQBJAAwA6f/W/8//zP/G/8T/xv/M
/8z/zf/S/9f/3P/i/+X/6f/p/+j/5v/m/+f/6P/p/+r/6P/q/+r/6f/r/+z/7P/s/+r/
6v/q/+r/6//s/+z/7P/t/+//8P/x//L/8f/w/+//8P/y//P/9P/y//P/8//0//L/8//z
//P/8v/y//T/9P/2//j/+//8//r/+v/6//z/+//7//v/+//6//z//f///wMABAAFAAYA
BwAIAAkACgAKAAsADAAMAA4AEQATABQAEwATABMAFAAVABUAFgAXABUAFAAUABMAFAAW
ABcAGAAYABgAFgAVABQAEwASABIAEQAQAA0ACAAKAAoACQAHAAgABwADAAMAAQABAAAA
////////AAAAAP7//f/8//v/+v/5//j/9//6//r/+//8//z//P/8//v/+//7//v/+f/2
//b/9f/0//b/9v/2//b/+P/5//n/+f/3//f/9//3//f/9//4//n/9//3//f/9//5//n/
+f/5//n/+v/6//r/+v/6//r/+v/4//n/+f/5//n/+f/5//j/9v/3//r/+v/6//r/+v/4
//j/+P/4//b/9v/2//b/9f/1//X/9P/0//T/9f/1//f/+f/7//z//f///wAAAAD+////
//8AAAEAAgABAAIAAAAAAAEAAwACAAIAAgADAAYABwAIAAcAAwACAAIAAAD7//r/+f/3
//n/+P/4//f/9//3//b/9P/w/+7/7f/r/+3/7v/u/+3/7P/r/+r/6f/p/+n/6f/p/+n/
6f/q/+r/5//n/+f/5//k/+T/5P/l/+P/5P/k/+T/5v/p/+//+f8GABMAIwA/AGIAiACx
ANsABQEqAT0BPQEsAQwB2QCRAEQABwDk/8//xv/C/8D/vv+8/77/wf/E/8f/zv/U/9f/
2//f/+D/4P/i/+P/5P/l/+b/5f/m/+X/4//j/+T/5P/k/+T/5P/k/+T/4//k/+T/5P/m
/+f/5//n/+n/6f/p/+n/5//o/+j/6P/p/+v/7P/u/+//8f/y//P/8//y//P/8v/x//L/
9P/0//T/9P/0//b/+f/5//n/+f/6//z//f//////AAABAAIABAAGAAgACgANAA8AEQAS
ABEAEwAUABQAFQAVABUAFgAWABUAFQAVABUAFgAYABkAGwAcABwAHAAbABoAFwAVABMA
EQAPAA4ADQAMAAkABAAEAAQAAwABAAIAAQD9//3/+v/5//f/9f/0//P/8//y//L/8f/w
/+//7f/t/+3/7f/v/+7/7v/u/+z/7P/s/+v/6//r/+v/6f/p/+r/6v/q/+r/6v/q/+r/
6v/r/+v/6//p/+n/6f/p/+r/6//t/+//7f/t/+3/7f/q/+n/6P/n/+j/6v/r/+z/6//q
/+n/6P/q/+v/6//r/+n/6f/p/+j/7v/v/+//7v/r/+r/6f/o/+j/6P/o/+j/6v/q/+r/
6v/o/+f/5v/k/+X/5v/o/+n/5//p/+v/7P/r/+3/7v/u//D/8f/x//L/8v/y//D/8P/w
//D/8f/z//T/9P/0//X/9f/1//X/8//x//D/8P/u/+v/6v/p/+f/5v/k/+P/4f/j/+P/
4v/g/+D/3v/d/9v/2f/a/9r/2f/X/9f/1//X/9f/1//X/9f/2f/Z/9r/2v/Z/9n/2f/Z
/9n/2v/b/93/2//c/9z/3P/a/93/5//1/wQAFwArAEcAbACWAMMA7QAVATIBOwExARgB
8AC1AGMAGgDv/9L/w//A/77/tv+0/7j/uP+5/77/xf/M/9L/1//b/9v/2v/c/97/3v/e
/97/3v/c/97/3v/d/9v/3P/c/9z/2//a/9n/2P/a/9z/3f/e/+H/4//k/+X/5//n/+f/
5//m/+b/5f/k/+X/5//o/+r/6v/r/+v/6//u/+7/8P/w/+7/7v/v/+7/7//w//H/9P/1
//X/9f/1//f/+v/8////AQACAAMABAAHAAgACQAKAA0ADwARABIAFAAXABkAGgAZABkA
GQAaABoAGQAZABkAFgAWABcAFwAXABgAGAAYABkAGgAZABkAFwAVABMAEgAQABAADgAK
AAoACgAJAAcAAwABAPz/+//6//v/+//7//z/+//7//r/9//1//P/8f/z//X/9//5//f/
9v/2//b/9f/0//P/8f/z//P/8//x//H/8v/y//L/8P/w//D/8P/y//P/8//z//L/8f/w
/+//8f/x//L/8//0//X/9v/3//X/9f/1//X/9//4//j/+P/4//j/+P/4//j/+f/5//n/
+f/5//n/+P/2//f/9//3//f/+v/6//z//P/8//z/+v/6//r/+v/6//r/+v/6//v/+//7
//r/+P/4//n/+f/7//3///8AAAEAAwAEAAQAAgADAAMABAAFAAYABQAGAAQABAAFAAcA
CAAIAAgACQAIAAcABgADAAIAAgADAAIA///+//3/+//5//j/+P/3//r/+//7//r/9//0
//L/7//x//L/8v/x/+//7//v/+//7//v/+//7//x//H/8v/y//H/8f/x//H/7v/u/+7/
7//t//D/8P/u//D/8//3/wMAFgAnADkAVQB4AKIAzQD1ABsBPAFJAUEBLAEGAcsAeQAs
AP//5v/V/87/yv/G/8j/zv/S/9H/1P/b/+D/5v/r/+//8f/0//T/9P/y//L/8v/y//L/
9P/0//P/9f/2//b/9v/2//b/9v/2//X/9v/2//b/9v/3//f/9//8//3//v////7//v/9
//z//v//////AAAAAAEAAQABAAIAAgAEAAQABAAEAAUABAAEAAQABAAGAAgACQAKAAsA
DAAOAA8AEQAQABAAEAAQABIAFAAWABgAGwAdAB8AIAAjACUAJgAmACYAJQAkACQAJQAl
ACYAJwAoACgAKQApACcAKAAoACgAJQAkACEAHwAhACEAIQAiACAAIAAeABoAGAAYABcA
FQAUABMADwAPAA8ADwAOAA0ACgAJAAkACAAKAAkACAAHAAcABwAHAAcABwAGAAYABgAG
AAYABgAFAAUABQAFAAMABQAGAAYABgAGAAYABgAGAAYABwAHAAcABwAHAAcABwAHAAcA
CAAJAAcABwAHAAcACQAJAAkACQAHAAgACAAIAAkACgALAAwACwALAAoACQAIAAcABgAE
AAcACQAKAAsAEQAMAA4ADgAOAA4ADAAMAAwADAAKAAoACgAKAAcABwAHAAYACAAIAAkA
CQAJAAsADQAOAA8AEQASABIAEgATABMAFAASABIAEAAQABAAEAARABMAFQAWABcAGQAX
ABcAFwAVABMAEgASABAADQAMAAsACQAHAAYABgAFAAUABQAEAAIAAgAAAP///f/7//z/
/P/7//3//f/9//3/+//7//v/+//7//v//P/8//v/+//7//v/+v/6//r/+//7//7//P/6
//7/AQAFAA8AHgAtAEEAWQB8AKQAzwD3AB8BPAFJAUMBLgEIAc0AgwA+AA0A8P/f/9z/
2v/U/9T/2v/i/+X/5v/r//D/8v/3//3/+//6//z//P/+//7//v/+//z//v/+//3//f/+
//7//v8AAAAAAAAAAP//AAAAAAAAAAABAAEAAQADAAMAAwADAAMABAAEAAQABAAFAAUA
BgAGAAcABwAHAAkACgANAA4ADgAOAA8ADgAQABAAEAASABMAEwATABMAFgAYABkAGwAc
ABwAHAAcAB8AIAAhACIAJQAnACkAKgAqACsAKwAqAC0ALQAtAC4ALgAtAC0ALQAtAC4A
MAAxAC8AMAAwADAALgAuACwAKwAsACsAKgAqACoAKgAoACQAJAAkACMAIQAeAB0AGQAZ
ABkAGQAYABcAGAAXABcAFgAUABMAEgARABEAEQARABEAEAAOAA0ADAAOAA4ADgANAA8A
DwAPAA0ADQAOAA4ADgAOAA4ADgAOAA8AEQASABMAEwATABMAEwASABEAEQARABEAEQAR
ABEAEwATABMAEwATABQAFAAUABIAEgASABIAEgATABMAEwAVABUAFQAUABIAEwATABMA
FwAYABgAGAAYABgAGAAYABgAGAAXABYAFQAUABUAFQAVABQAFAAUABUAFQAXABkAGwAc
AB0AHwAgACAAHwAfAB4AHgAcABwAGgAaAB0AHgAgACMAIwAiACEAIQAjACMAIwAhAB0A
HAAcABoAFwAWABUAEwAVABQAFAATABEAEQAQAA4ADgAMAAsACQAHAAgACAAHAAcABwAH
AAcABwAHAAcABwAFAAUABgAGAAYABwAIAAkACAAIAAgACQAFAAYABgAGAAYACQAPABkA
KAA1AEcAXwCAAKgA0QD5ACEBQgFPAUkBMAEGAc0AgwA+AA8A+P/r/+b/4v/e/9z/3v/i
/+f/7v/x//T/+P/7//3///8AAAIAAgAEAAQABAAEAAEAAgABAP//AQACAAIAAgACAAIA
AgACAAIAAgABAAAAAAABAAEAAQADAAMAAwADAAQABgAHAAgACgALAAsADAALAAsACgAJ
AAkACAAJAAgABwAIAAoACgAKAAoACgAMAA8ADwAPAA8ADgAQABEAEwAXABgAGQAaABkA
GgAbABwAHQAfACEAIgAiACMAIwAiACMAIwAjACQAJgAlACUAJQAiACIAIwAjACIAIgAh
ACAAHgAeABwAGwAZABcAFQAUABYAFgAUABAADgAOAA0ACwAKAAkABQAFAAEAAQAAAP//
/P/7//v/+v/6//n/+P/3//X/9f/1//X/9f/0//T/9P/x//D/7//t/+//7//v/+3/8P/y
//P/9P/x//D/7//u/+7/7//v/+//8f/x//H/8f/y//P/9f/3//f/9//3//f/9P/z//L/
8f/x//L/8v/y//H/8P/v/+7/8f/z//T/9f/1//X/9f/0//L/8f/x//H/8v/w//D/8P/w
//L/8v/y//L/9P/0//T/9P/z//P/8//y//D/8P/x//H/8f/z//X/9v/5//v//P/8//v/
+//6//r/+v/6//j/+P/4//j/+f/7//v/+v/5//n/+//7//v/+f/3//b/9v/0//H/8P/v
/+3/7f/s/+z/6//p/+n/6P/m/+b/5P/j/+H/3//g/+D/3//f/9//3//f/+D/4f/i/+P/
5P/l/+f/6P/k/+P/4v/h/97/3v/e/9//4//g/+L/4v/g/+P/6//7/w4AHwAzAFMAeACi
AMsA9wAbATIBNwEnAQQB0ACJADsAAgDj/87/xf/E/8D/uv+6/7z/vP+9/8T/zf/S/9b/
2//d/93/3P/c/9z/3v/e/97/3v/f/+L/4//j/+H/4v/i/+L/4P/g/+D/4P/f/+D/4P/g
/+L/4//j/+P/5//n/+f/5//n/+j/6P/o/+b/5//n/+j/5v/n/+f/5//q/+r/7P/s/+//
8P/y//L/8P/w//D/8v/x//H/8f/x//T/9v/3//n//f/+////AAABAAIAAwAEAAMABQAH
AAgACQALAAwADAANAA0ADQAOAA4ADQANAA0ADAAMAA0ADQAMAAwACwAKAAwADAAKAAkA
CQAHAAUABAACAAIAAAD8//z//P/7//n/+P/3//P/8//v/+//7v/t/+v/6f/o/+b/5P/j
/+L/4f/j/+X/5//p/+f/5v/m/+b/5v/m/+b/5f/l/+X/5f/j/+X/5v/m/+b/5v/m/+b/
5v/l/+X/5P/j/+X/5f/l/+X/5//n/+j/6f/n/+f/5//n/+n/6f/p/+n/6f/q/+r/6v/q
/+r/6v/q/+j/6f/p/+n/6f/p/+n/6P/u/+3/7P/s/+z/7P/s/+z/7P/s/+z/7v/u/+7/
7v/s/+v/6v/o/+r/6v/r/+v/6f/r/+3/7v/v//H/8v/y//L/8//z//T/8//y/+//7v/w
//D/8f/z//T/9P/0//X/9v/3//j/9//1//T/9P/y/+7/7P/q/+f/6f/q/+z/7f/q/+n/
5//k/+T/4v/h/9//3P/c/9v/2f/a/9v/3P/d/97/3//g/+H/3//f/+D/4P/f/9//3//f
/+D/4P/g/+H/4f/c/9z/2v/Y/93/5f/z/wYAGQAnAEEAZACMALcA4wALASwBOwE1ASAB
+ADDAHkALgD5/9r/yf/C/7z/sv+w/7b/uP+7/8D/xf/I/8z/0f/X/93/4P/g/+D/3//e
/93/3P/b/9z/2//Z/9r/3P/d/97/3P/c/9z/3P/e/+D/4f/i/+D/4f/h/+H/4P/f/97/
3f/f/+D/4P/g/+L/4//j/+T/5v/n/+f/5//o/+j/6v/q/+r/6v/r/+r/7P/s/+z/7v/v
/+//7//v/+7/8P/x//P/9//4//n/+v/6//r/+v/6//z///8CAAQABQAHAAgACAAHAAcA
BwAIAAgABwAHAAcACAAIAAkACQAGAAYABQAEAAUABgAFAAUABQADAAEAAAACAAIAAAD8
//r/+P/1//H/8P/v/+v/6//p/+n/6P/n/+b/5f/l/+T/4v/h/+D/3//e/93/3P/b/93/
3P/c/9z/3//g/+H/4f/g/9//3v/b/93/3v/e/97/3v/e/97/3v/b/9v/2v/Z/9n/2f/Z
/9n/2f/Z/9r/2//e/9//4P/h/9//3//f/9//3//g/+D/4P/g/+D/4P/g/+D/4f/h/+H/
4v/j/+T/5P/i/+H/3//e/+D/4v/k/+b/5v/m/+b/5v/o/+j/6P/o/+n/6f/p/+j/5//m
/+b/5f/m/+n/7P/u//D/8//1//b/9f/1//T/9P/1//b/9f/2//X/9P/0//X/9//4//n/
+//5//n/+f/3//P/8v/y//D/7v/u/+7/7f/r/+r/6v/p/+n/6f/o/+b/5P/i/+H/3//g
/+L/4//j/+D/3//e/93/3//f/9//3//g/+H/4//k/+H/4f/h/+H/3v/e/97/3//f/+D/
4P/g/97/4f/p//X/BAAVACsAQwBmAJIAvQDlAA0BLgE/AT0BKAEEAcsAfwAyAP3/3P/H
/77/vP+6/7j/vv/E/8X/yP/L/9D/1v/d/+H/4//k/+T/4v/i/+L/4v/i/+T/5v/m/+X/
5//o/+j/6P/l/+T/4//i/+X/5v/m/+b/5//p/+r/6//v/+//7//v/+7/7v/t/+z/7v/v
/+//8P/x//P/9P/1//T/9P/2//b/+f/6//z//P/8//z//P/+////////////AQAEAAYA
CQAJAAoACwAMAA8AEAARABIAEQATABUAFgAZABsAHAAcAB0AHQAdAB4AHgAdAB0AHQAd
AB4AIAAhACEAIgAiACIAIQAgAB0AGwAbABsAGwAcABoAGgAYABQAFAAUABMAEQAPAA0A
CAAHAAUABQAEAAMABAADAAMAAgACAAEAAAD////////////////+//7//v/9//z/+//5
//z//f/+//3/+//8//z//P/8//z//P/8//r/+//7//v/+f/5//n/+f/6//v//f////3/
/f/9//3//f/9//3//f/9//7//v/+//7//v/+//7//v////////8BAAEAAQAAAP7/////
//////8AAAAAAAAAAAAAAgACAAIAAgACAAIAAgACAAEAAQABAAAAAgACAAMAAwABAAMA
BQAGAAoADQAPABAADgAPAA8AEAAQABAADgAOABAAEAARABMAEgASABIAEwATABMAEwAR
AA8ADgAOAAwABwAGAAUAAwAFAAQABAADAAUABQAEAAIA/v/8//v/+f/5//r/+v/5//n/
+f/5//n/+//7//v/+//7//v//P/8//v/+//7//v/+P/4//j/+f/5//j/9v/2//b/+f/9
/wMAEgAlADUASwBsAJIAuwDlAA8BNAFHAUUBNAESAeEAnQBQABMA7v/b/9L/0v/O/87/
1P/Y/9v/3v/j/+b/6P/r//H/8//y//b/+P/2//b/9v/2//X/9v/1//P/8//0//T/9P/2
//b/9v/2//f/+P/4//j/+v/7//v/+//7//v/+//7//v//P/8//z/+v/7//v//P/+////
//////7//v8AAAAAAQACAAQABAAGAAYABgAIAAcABwAHAAcABgAIAAkACwANAA4ADwAQ
ABEAEgATABQAFQAXABkAGgAbAB0AHgAeAB8AHwAfACAAIgAhACEAIQAgACAAIQAhACMA
JAAkACQAJAAkACIAIQAhAB8AHQAcAB4AHgAcABgAFwAWABQAEQASABEADQANAA0ADQAM
AAsACAAHAAcABgAEAAMAAgABAAEAAQABAAEAAQAAAAAAAAAAAAAAAAD///////////3/
//8AAAAAAAAAAAAAAAAAAAAAAQABAAEA//////////8BAAEAAgADAAEAAQABAAEAAwAD
AAMAAwAFAAYABgAGAAYABgAGAAYABgAHAAcABwAFAAUABQAEAAQABQAFAAUABQAGAAYA
BgAFAAUABQAFAAMABAAEAAQABAAEAAQABAACAAIAAgACAAQABgAJAAsADAANAA8ADwAO
AA4ADgAPAA8ADwAPAA4ADAAMAAwADgAPABAAEgAVABMAEwARABAADQAMAAsACQAJAAcA
BAACAA==
         </WaveFormData>
      </LeadData>
   </Waveform>
</RestingECG>
