# Supplementary material for: Detection of Left Atrial Enlargement Using a Convolutional Neural Network-Enabled Electrocardiogram
Source: Front Cardiovasc Med. 2020 Dec 17;7:609976. doi: 10.3389/fcvm.2020.609976 (PMC7773668; doi:10.3389/fcvm.2020.609976)
Supplement: Supplementary file 5 [file Data_Sheet_5.ZIP › normal4/1802035815_4376_0000001I.XML]

<?xml version="1.0" encoding="Windows-1252"?>
<!DOCTYPE RestingECG SYSTEM "restecg.dtd">
<RestingECG>
   <PatientDemographics>
      <PatientID>1802035815</PatientID>
      <PatientAge>80</PatientAge>
      <AgeUnits>Years</AgeUnits>
      <Gender>Male</Gender>
      <PatientLastName>lishiying</PatientLastName>
   </PatientDemographics>
   <TestDemographics>
      <DataType>Resting</DataType>
      <Site>1</Site>
      <AcquisitionDevice>MAC55</AcquisitionDevice>
      <Status>Unconfirmed</Status>
      <Priority>Normal</Priority>
      <AcquisitionTime>10:52:00</AcquisitionTime>
      <AcquisitionDate>12-14-2016</AcquisitionDate>
      <CartNumber>1</CartNumber>
      <AcquisitionSoftwareVersion>009C</AcquisitionSoftwareVersion>
      <XMLSourceVersion>MAC5000 v1.0</XMLSourceVersion>
   </TestDemographics>
   <RestingECGMeasurements>
      <VentricularRate>67</VentricularRate>
      <AtrialRate>67</AtrialRate>
      <PRInterval>158</PRInterval>
      <QRSDuration>90</QRSDuration>
      <QTInterval>386</QTInterval>
      <QTCorrected>407</QTCorrected>
      <PAxis>76</PAxis>
      <RAxis>2</RAxis>
      <TAxis>62</TAxis>
      <QRSCount>11</QRSCount>
      <QOnset>227</QOnset>
      <QOffset>272</QOffset>
      <POnset>148</POnset>
      <POffset>203</POffset>
      <TOffset>420</TOffset>
      <ECGSampleBase>500</ECGSampleBase>
      <ECGSampleExponent>0</ECGSampleExponent>
   </RestingECGMeasurements>
   <Diagnosis>
      <Modality>Resting</Modality>
         <StatementCount>2</StatementCount>
         <LabelText>12SL ��ϳ���</LabelText>
      <DiagnosisStatement>
         <StmtFlag>ENDSLINE</StmtFlag>
         <StmtText>�������</StmtText>
      </DiagnosisStatement>
      <DiagnosisStatement>
         <StmtFlag>ENDSLINE</StmtFlag>
         <StmtText>���� ECG</StmtText>
      </DiagnosisStatement>
   </Diagnosis>
   <Waveform>
      <WaveformType>Rhythm</WaveformType>
      <WaveformStartTime>0</WaveformStartTime>
      <NumberofLeads>8</NumberofLeads>
      <SampleType>CONTINUOUS_SAMPLES</SampleType>
      <SampleBase>500</SampleBase>
      <SampleExponent>0</SampleExponent>
      <HighPassFilter>16</HighPassFilter>
      <LowPassFilter>150</LowPassFilter>
      <ACFilter>NONE</ACFilter>
      <LeadData>
         <LeadByteCountTotal>10000</LeadByteCountTotal>
         <LeadTimeOffset>0</LeadTimeOffset>
         <LeadSampleCountTotal>5000</LeadSampleCountTotal>
         <LeadAmplitudeUnitsPerBit>4.88</LeadAmplitudeUnitsPerBit>
         <LeadAmplitudeUnits>��V</LeadAmplitudeUnits>
         <LeadHighLimit>2147483647</LeadHighLimit>
         <LeadLowLimit>268435456</LeadLowLimit>
         <LeadID>I</LeadID>
         <LeadOffsetFirstSample>0</LeadOffsetFirstSample>
         <FirstSampleBaseline>0</FirstSampleBaseline>
         <LeadSampleSize>2</LeadSampleSize>
         <LeadOff>FALSE</LeadOff>
         <BaselineSway>FALSE</BaselineSway>
         <ExcessiveACNoise>FALSE</ExcessiveACNoise>
         <MuscleNoise>FALSE</MuscleNoise>
         <LeadDataCRC32>1966158706</LeadDataCRC32>
         <WaveFormData>
+v/6//r/+v/6//r/+v/6//z//P/8//z/+f/4//f/9v/0//T/9P/0//X/9v/3//j/+v/6
//r/+v/6//r/+v/6//r/+v/6//r/+//8//3//v/9//z/+//6//3//v///wAA/v/+//7/
/v/+//7//v/+////AAABAAIAAgACAAIAAgADAAQABQAGAAYABgAGAAYABwAIAAkACgAL
AAwADQAOAAwADAAMAAwADwAQABEAEgATABQAFQAWABgAGAAYABgAGAAYABgAGAAYABgA
GAAYABkAGgAbABwAGwAaABkAGAAXABYAFQAUABIAEgASABIAEQAQAA8ADgAOAA4ADgAO
AAsACgAJAAgABgAEAAIAAAABAAIAAwAEAAMAAgABAAAAAQACAAMABAACAAIAAgACAP//
/v/9//z//f/+////AAD+//7//v/+////AAABAAIAAAAAAAAAAAD///7//f/8//7//v/+
//7//f/8//v/+v/7//z//f/+//7//v/+//7//v/+//7//v/8//z//P/8//r/+v/6//r/
/f/+////AAD///7//f/8//3//v///wAAAAAAAAAAAAACAAIAAgACAAIAAgACAAIAAAAA
AAAAAAAAAAAAAAAAAAMABAAFAAYAAgAAAP7//P/+/wAAAgAEAAIAAgACAAIAAAAAAAAA
AAAAAAAAAAAAAP///v/9//z///8AAAEAAgACAAIAAgACAAIAAgACAAIAAAAAAAAAAAD+
//7//v/+//z//P/8//z//v/+//7//v/+//7//v/+//z//P/8//z//P/8//z//P/+//7/
/v/+//3//P/7//r/+//8//3//v8AAAAAAAAAAP7//v/8//r//f/8//v//P/9//3//f//
//7//f/8//z//v/+//7//P/3//f/+f/8////AAABAAMAAwADAAMAAwACAAIABQAFAAcA
BwAHAAcABwAGAAYACQAIAAgABwAFAAUABgAIAAkACQAHAAcABAAAAP7//f/9//v/+v/3
//n//f/+////AAAAAPz//P/8//n/+f/5//n/+v/9//v//P/5//j/9//2//j/9v/2//b/
AAD5//H/7P/p/+T/5P/j/+z//f8KABQAJwBAAFkAbwB+AIgAkgCaAI4AdQBZAD8AJAAS
ABEADQAEAAAA/v/+//r/+v/6//r//P/8//v/+//+//7//P/8//j/+v/7//z//P/9//3/
+//7//z/+f/3//b/9f/4//r//P/+//3/+//5//f/+//8//z//f/9//3//v/+//z/+//6
//j/+f/7//z/+//8//3//P/7//z//P/8//z//v8AAAEAAgACAAIAAQABAAIABAAFAAUA
AQAEAAQABAAFAAYABgAHAAsACQAIAAgACgAMABEAFAARABAAEQARABAAEQARABIAFgAY
ABkAGgAcABwAHAAcABsAGgAaABkAGwAdACAAHgAbAB0AHQAaABgAGAAXABcAGQAZABcA
FgASABAADwANAA4ADwAOAAsACQALAAkACAAJAAcABQAFAAUAAwADAAIA/v/8////////
////AAAAAPv/+v/6//n/+//8//v//v/+//z//P/+//r/+P/4//j//f/9//3//P/8//z/
+//7//3/+v/4//7//f/7//r/+f/6//n/+f/4//n/+v/7//z/+v/6//n/9v/2//b/9v/3
//j/+P/2//b/+P/4//f/9//6//r/+//7//j/+P/4//f/+v/7//z////+//v/+v/6//r/
+v/6//z//v/+//7//v/+//3/+//6//7//v/7//v//P/9//3//v/9//3//f/+/wAAAAAA
AAAA/f/8//r/+f/8//3//v////z/+//7//v//f/9//z//P/+///////+//v/+v/5//j/
+f/6//v/+//5//n/+//7//3/+v/6//v/+v/6//r/+f/7//v/+P/2//n/+v/6//j/+P/6
//r/+v/5//f/9//3//j/+P/4//j/9//2//X/8f/0//b/9//4//b/9f/1//j/9f/z//b/
9//4//n/+v/5//j/9//2//b/9v/2//b/+P/4//j/+P/4//j/+P/4//n/+v/7//z/+f/4
//f/9v/5//r/+//8//7//v/+//7//P/8//z//P/+/wAAAgAEAAMAAgABAAAAAQACAAMA
BAACAAIAAgACAP///P/5//b/+f/6//v//P/6//j/9v/0//T/9P/0//T/9v/2//b/9v/0
//T/9P/0//b/9v/2//b/9P/y//D/7v/u/+7/8P/w/+z/5v/g/97/4v/o//D//v8IABoA
OABQAGAAbgB+AI4AnACcAI4AegBeADoAGgAIAPz/9P/y//T/8v/y//b/+P/2//L/9P/0
//T/9v/4//j/+v/8//r/9v/z//L/8f/w//H/8v/z//T/8//y//H/8P/x//L/8//0//b/
9v/2//b/8//y//H/8P/x//L/8//0//T/9P/0//T/9P/0//T/9P/1//b/9//4//f/9v/1
//T/9f/2//f/+P/3//b/9f/0//b/9v/2//b/+P/4//j/+P/5//r/+//8////AAABAAIA
AgACAAIAAgAEAAYACAAKAAgACAAIAAgACAAIAAgACAAKAAwADgAQAA0ADAALAAoACgAK
AAoACgANAA4ADwAQAA4ADAAKAAgACgAKAAoACgAJAAgABwAGAAUABAADAAIAAQAAAP//
/v/8//z//P/8//r/+v/6//r/+P/4//j/+P/2//b/9v/2//j/+P/4//j/9P/y//D/7v/x
//L/8//0//L/8v/y//L/8//0//X/9v/2//b/9v/2//P/8v/x//D/8f/y//P/9P/1//b/
9//4//X/9P/z//L/8v/y//L/8v/x//D/7//u//D/8v/0//b/9f/0//P/8v/0//T/9P/0
//T/9P/0//T/8v/y//L/8v/z//T/9f/2//b/9v/2//b/+P/4//j/+P/6//r/+v/6//j/
+P/4//j/+//8//3//v/+//7//v/+//z/+v/4//b/+P/4//j/+P/2//b/9v/2//f/+P/5
//r/+P/4//j/+P/2//b/9v/2//b/9v/2//b/9//4//n/+v/8//z//P/8//n/+P/3//b/
9//4//n/+v/4//j/+P/4//b/9v/2//b/+P/4//j/+P/2//b/9v/2//j/+P/4//j/+v/6
//r/+v/5//j/9//2//b/9v/2//b/9v/2//b/9v/4//j/+P/4//v//P/9//7/+//6//n/
+P/6//r/+v/6//r/+v/6//r/+//8//3//v/+//7//v/+//7//v/+//7/AAACAAQABgAF
AAQAAwACAAEAAAD///7//v/+//7//v/7//r/+f/4//f/9v/1//T/8//y//H/8P/z//T/
9f/2//b/9v/2//b/9P/0//T/9P/y//L/8v/y//j/9P/y/+7/7P/q/+b/4P/i/+b/6P/w
//7/CgAaADIASgBeAHAAgACOAJoAnACMAHYAXgA+ACAAEgAIAPz/9v/2//L/8v/2//b/
9v/6//r/9v/4//z/+P/0//b/+v/2//b/9P/0//T/9P/0//T/9P/0//T/9P/0//T/9P/0
//T/9P/2//b/9v/2//X/9P/z//L/9P/0//T/9P/2//b/9v/2//P/8v/x//D/8v/0//b/
+P/5//r/+//8//v/+v/5//j/+v/6//r/+v/6//r/+v/6//z//P/8//z//f/+////AAAA
AAAAAAAAAAIABAAGAAgACAAIAAgACAAKAAoACgAKAAsADAANAA4ADAAMAAwADAANAA4A
DwAQABAAEAAQABAAEgASABIAEgAUABQAFAAUABIAEAAOAAwACQAIAAcABgAGAAYABgAG
AAYABgAGAAYABAACAAAA/v/8//z//P/8//r/+v/6//r/+f/4//f/9v/5//r/+//8//r/
+v/6//r/+P/4//j/+P/4//j/+P/4//b/9v/2//b/+P/4//j/+P/2//b/9v/2//T/9P/0
//T/9P/0//T/9P/0//T/9P/0//T/9P/0//T/9P/0//T/9P/1//b/9//4//f/9v/1//T/
8v/y//L/8v/z//T/9f/2//j/+P/4//j/9P/y//D/7v/x//T/9//6//j/+P/4//j/+v/6
//r/+v/6//r/+v/6//j/+P/4//j/+P/4//j/+P/3//b/9f/0//f/+P/5//r/+v/6//r/
+v/5//j/9//2//n/+v/7//z/+v/6//r/+v/5//j/9//2//j/+P/4//j/9v/2//b/9v/5
//r/+//8//r/+v/6//r/+P/4//j/+P/2//b/9v/2//b/9v/2//b/9//4//n/+v/4//j/
+P/4//b/9v/2//b/+P/4//j/+P/1//T/8//y//T/9v/4//r/+P/2//T/8v/1//j/+f/6
//r/+P/2//b/9v/1//T/9f/2//f/+P/6//r/+v/6//j/9f/1//f/+v/6//r/+v/7//j/
9//2//X/+f/6//7////9//3//f/9/wAAAAABAAUABwAIAAgABwADAAIAAgABAAEA////
//z/+v/4//f/9//5//j/9f/3//f/9v/1//T/9P/w//D/8P/y//P/9P/1//P/9f/y//L/
9P/0//T/9P/0//L/8v/y//D/7f/p/+L/1//W/97/4f/m//H//v8MACMAPgBVAGcAdgB8
AIYAjgCEAG0AVQA7AB4AEgANAP//9P/4//j/9P/0//T/8v/4/wAA/P/x//P/+v/4//b/
+v/+//7/+//4//T/8f/x/+//7//w//H/8f/y//P/8v/y//L/8v/1//X/9f/1//b/9v/1
//X/9//3//j/+P/3//f/9//2//P/8//y/+//9P/3//j/+f/6//r/+v/6//r/+v/5//j/
+f/6//r/+//5//r/+v/5//j//P/9//7///8AAAAAAQABAP///v/+/wAAAgAHAAoABwAG
AAcABwAJAAsADAAOABEAEgASABIAEwASABEAEAATABQAFgAXABQAFQAXABQAEQATABMA
EAAQABAADwAPABEAEQAPAA4ADwAOAA4ADQAMAAsACAADAAEAAwABAAAAAAD///7///8A
AP3//P/6//n/+P/8//3/+f/3//b/9P/z//T/9v/3//j/+P/2//j/9v/0//T/9v/2//T/
9P/0//f/9//3//b/9v/2//X/9f/1//L/8P/2//j/9//3//f/9P/z//P/8v/y//L/8v/y
//X/9v/2//T/9P/0//T/9f/2//b/9P/0//T/9P/z//P/8v/y//P/8//0//b/+P/5//n/
+f/5//v/+f/3//f/+P/6//r/+v/8//n/+P/3//b/+P/5//n/+v/+//7/+//7//j/9//1
//T/9//5//v//v/9//z/+//6//z//P/7//v/+//7//v/+//4//f/9//3//r/+//7//z/
+v/7//v/+v/7//z//f/+//3//P/7//n/9v/1//b/9f/2//T/9f/3//j/+P/4//f/+P/5
//f/9v/7//z//P/6//v//P/7//r/+//5//n/+f/2//b/9v/2//j/+P/4//X/+f/6//r/
+v/5//f/9v/4//b/9f/6//7/+v/6//T/9P/0//T/9P/2//j/+P/4//j/9v/0//T/+P/5
//r//f/8//v/+v/6//r/+v/6//j/9//3//n//P/5//j/9//3//n/+//9/////v/+/wEA
AQD//////////wIAAgADAAcACgAKAAkABwAEAAQABQAFAAEA//////z/+v/4//f/9//5
//j/9f/3//j/+P/4//j/+//4//n/+v/4//f/9v/1//f/+f/2//b/+P/4//j/+P/2//T/
9P/0//j/8//v/+r/4f/c/+D/4//o//X/BAASACUAPgBTAGcAdAB8AIwAlgCOAHUAXQBD
ACQADgAJAAMA/P/6//z//v/+//7/+v/4//j/8v/v//P/+v/6//r//P/8//r//P/8//v/
+//5//f/9//4//f/9f/0//P/9P/0//T/9P/z//P/8//z//T/9P/z//P/9P/1//f/+P/3
//f/9//2//b/9//3//X/+f/7//v/+//7//r/+f/4//v//P/8//z/+v/6//n/+f/8//7/
//////v//v/+//7//v/+//3//f8CAAEAAQACAAAAAgAHAAoACAAIAAoACwAMAA0ADQAO
ABEAEgASABIAFgAWABYAFgAUABQAFQAVABMAFQAYABYAFQAXABcAFAATABIAEAAPABMA
EwARABAADgAMAAsACQAHAAcABQABAAMABQADAAIAAAD9//r/+f//////AQACAP3/+v/8
//v/+P/3//f/9v/2//b/9//3//j/+P/2//j/+v/4//j/+v/2//T/9P/0//T/8//y//D/
8f/y//L/8//z//D/7v/0//T/8//z//P/9P/z//P/8v/w//D/8P/w//P/9P/0//L/9P/0
//T/9f/2//b/9P/0//H/8P/u/+3/7v/u/+//7//x//L/8//z//P/8//z//X/9f/z//P/
9P/z//L/8f/y//P/9P/1//b/+P/5//n/+v/8//z/+f/5//n/+f/4//j/+P/3//b/9v/7
//z//f/+/wAAAAD//////v/9//z/+//6//n/+f/5//f/9//2//b/+P/5//n/+P/5//r/
+//8//v/+v/5//f/+P/5//z//f/7//j/+P/5//z//P/8//v/+f/5//b/9P/1//b/9v/0
//n//P/9//7/+v/3//b/9f/1//b/9//4//j/+P/4//X/+f/4//b/+P/6//r/+v/6//r/
+v/6//r/+v/8//z//P/8//r/+v/6//r/+P/4//j/+P/5//r/+//8//v/+v/5//j/+v/8
//7/AAAAAAAAAAAAAAAAAAAAAAAAAwAEAAUABgAEAAQABAAEAAcACAAJAAoACQAIAAcA
BgACAAAA/v/8//z//P/8//z/+v/6//r/+v/8//z//P/8//z//P/8//z/+//6//n/+P/6
//r/+v/6//n/+P/3//b/8P/0//j/+v/4/+7/6P/o/+b/6P/y/wQAEgAmAD4ATgBcAG4A
egCKAJ4ApACWAIAAZAA+AB4ADgAIAP7/9v/2//r//P/8//7//P/8//7/AAAEAAQAAgAA
AP7/+v/0//T/9v/2//b/9v/5//r/+//8//v/+v/5//j/+f/6//v//P/6//r/+v/6//z/
/P/8//z//v/+//7//v/8//z//P/8//7//v/+//7/AAAAAAAAAAACAAIAAgACAAEAAAD/
//7/AQACAAMABAACAAIAAgACAAMABAAFAAYABAAEAAQABAAHAAgACQAKAA0ADgAPABAA
DwAOAA0ADAAPABAAEQASABMAFAAVABYAGAAYABgAGAAXABYAFQAUABcAGAAZABoAGgAa
ABoAGgAYABYAFAASABQAFAAUABQAEgASABIAEgARABAADwAOAAsACgAJAAgABgAGAAYA
BgAGAAYABgAGAAMAAgABAAAAAAAAAAAAAAAAAAAAAAAAAAIAAgACAAIAAQAAAP///v/9
//z/+//6//3//v///wAA/v/+//7//v/9//z/+//6//v//P/9//7//P/8//z//P/+//7/
/v/+//3//P/7//r/+//8//3//v8AAAAAAAAAAP7//P/6//j/+f/6//v//P/8//z//P/8
//z//P/8//z//f/+////AAAAAAAAAAAAAAIAAgACAAIAAgACAAIAAgACAAIAAgACAAQA
BAAEAAQAAgACAAIAAgAEAAQABAAEAAQABAAEAAQAAgAAAP7//P///wAAAQACAAEAAAD/
//7/AAACAAQABgAEAAIAAAD+////AAABAAIAAwAEAAUABgADAAIAAQAAAAAAAAAAAAAA
AAAAAAAAAAD///7//f/8////AAABAAIA///+//3//P/+//7//v/+/wEAAgADAAQAAQAA
AP///v/+//7//v/+//z//P/8//z///8AAAEAAgACAAIAAgACAAAAAAAAAAAAAgACAAIA
AgABAAAA///+/wAAAAAAAAAAAQACAAMABAAEAAQABAAEAAcACAAJAAoACgAKAAoACgAL
AAwADQAOAAsACgAJAAgABgAEAAIAAAD///7//f/8//z//P/8//z//f/+////AAD///7/
/f/8//z//P/8//z///8AAAEAAgD+//z/+v/4//j/+v/6//b/8P/o/+b/5v/q/+z/+v8Q
ACQANgBMAF4AbgCEAJoApgCuAKoAlAB0AFIAMAAcABQADgACAAAAAAAAAP7//v/8/wAA
BAACAPz//P8EAAYAAgACAAIAAAD8//7//v/+//7//P/8//z//P/5//j/9//2//n/+v/7
//z//v/+//7//v/8//z//P/8//7//v/+//7//f/8//v/+v/7//z//f/+/wAAAAAAAAAA
///+//3//P/+//7//v/+/wAAAAAAAAAAAwAEAAUABgAEAAQABAAEAAYABgAGAAYACAAI
AAgACAAKAAoACgAKAA0ADgAPABAAEAAQABAAEAATABQAFQAWABgAGAAYABgAGAAYABgA
GAAYABgAGAAYABoAGgAaABoAGQAYABcAFgAUABQAFAAUABEAEAAPAA4ADAAMAAwADAAK
AAoACgAKAAkACAAHAAYABAAEAAQABAADAAIAAQAAAAEAAgADAAQAAgACAAIAAgD///7/
/f/8//3//v///wAA/f/8//v/+v/8//7/AAACAAEAAAD///7//v/+//7//v/+//7//v/+
//3//P/7//r//f/+////AAD///7//f/8//r/+v/6//r//f/+////AAD9//z/+//6//v/
/P/9//7//f/8//v/+v/6//r/+v/6//z//v8AAAIAAAAAAAAAAAD///7//f/8//3//v//
/wAAAAAAAAAAAAACAAIAAgACAAAAAAAAAAAAAAAAAAAAAAD+//7//v/+/wEAAgADAAQA
AgACAAIAAgACAAIAAgACAAAAAAAAAAAA/v/+//7//v/+//7//v/+/wAAAAAAAAAAAAAA
AAAAAAD+//7//v/+//7//v/+//7//P/8//z//P///wAAAQACAAAAAAAAAAAAAAAAAAAA
AAAAAAAAAAAAAP7//v/+//7//v/+//7//v/+//7//v/+//z//P/8//z/+v/6//r//P/6
//r//P/6//v//P/+//////8BAAEAAQD//wAAAAAAAP///P/4//f//P8AAAEAAgAAAAEA
AQABAAAA//////7/BAAFAAYABwAGAAUABQAEAAcACwAMAAwADQALAAoACgAKAAkABgAD
AAUAAgAAAP7/+//7//v/+v/3//n//P/8//7//v8AAPz//P/8//v/+//9//3//f////v/
+v/5//j/+P/4//j/9v/6//r/+v/1/+//7v/p/+b/6P/r/+z/8/8EABYAKwBEAFsAbQB6
AIIAkgCYAIwAdQBdAD8AIgASABEADQAEAAIAAAD8//r/+P/0//L/9v/8//3/AwAKAAYA
AAD+//z/+v/4//j/9//3//b/9f/2//j/+v/5//n/+f/8//z//P/8//v/+//7//v//P/8
//v/+//5//n/+v/6//f/9//3//b/+P/5//n/9//5//v/+//7//7//v/+//7//f/+//7/
/v/8//z/+//7//3/AAACAAMAAAACAAEAAAACAAQABQAHAAcABQAEAAQABAAGAAsADgAO
AA4AEAARABEAEQAQABAAFQAWABYAFgAaABoAGgAaABgAGAAZABkAGwAdACAAHgAaABsA
GgAWABcAGAAYABkAGwAbABkAGAAVABIAEAANAA8ADwANAAkACQALAAkACAAJAAcABQAF
AAYAAwACAAAA/v/8////////////AAAAAPz//P/9//3//v/+//z//v/8//r/+v/8//z/
+v/6//r//////////v/9//z/+v/5//n/9v/0//r/+//7//z//f/7//n/+P/2//T/9P/0
//T/9//4//j/9v/4//j/+P/5//n/+P/1//T/9v/2//X/9f/2//b/9//3//n/+v/7//v/
+f/5//n/+//9//v/+//8//r/+v/6//z//f/+////AAAAAP///f/8//z//P/5//n/+f/5
//j/+P/5//n/+f/6//7//v/+//7//f/8//r/+f/6//v//P/9//7//f/9//3/+//7//r/
+v/6//v/+//6//j/+P/4//j/+v/6//r/+f/6//v//v////7/+v/5//n/+v/6//r/+f/3
//f/9P/y//b/+P/5//j/+P/6//r/+v/7//n/+f/5//f/9v/1//T/+P/4//j/9f/3//j/
+P/4//r/9//1//j/9v/2//b/9v/6//7/AAACAAIA/v/6//j/9v/1//T/9f/2//f/+P/6
//r/+v/6//j/9f/1//f/+v/4//j/+P/5//v/+//7//v/+v/6//3//f////////////7/
/v///wMABAAEAAMAAQABAAIABAAFAAMAAQABAP7/+v/4//f/9//1//T/8f/z//b/9v/2
//b/+P/0//T/9P/1//X/9f/1//T/9f/x//D/8v/0//b/+P/1//L/8f/w//D/8//x/+z/
6//k/97/3f/i/+n/+P8IABcALABHAFcAZgB0AIAAiACIAHsAZQBNADAAFAADAAEA/P/y
//L/9v/2//T/+P/8//r/8v/v//H/9P/0//b/+P/6//j/+v/6//n/+f/2//P/8v/y//T/
8//z//P/8//y//H/8P/z//X/9//5//j/9v/z//H/8v/z//X/9v/1//X/9f/0//T/9f/1
//P/9f/3//f/9//2//b/9v/2//f/+P/4//j/+v/6//n/+f/8//7///////3/AAAAAAAA
AAAAAP////8EAAMAAwAEAAMABAAIAAoACAAIAAoACwAOAA8ADwAQABIAEgARABAAFAAU
ABQAFAAWABYAFwAXABYAFwAZABYAEwAVABUAEgAQABAADwAPABMAEwARABAADAAKAAkA
BwAJAAkABwADAAQABwAGAAYAAwD///v/+f/9//v/+//6//r/+P/7//v/+P/3//f/9v/1
//b/+P/5//n/+P/1//b/9v/0//T/9v/2//T/9P/0//X/9f/1//T/9f/2//b/9//0//D/
7f/y//T/8//z//P/9P/z//P/8v/y//L/8v/y//P/9P/0//L/8P/w//D/8f/y//L/8P/w
//L/8v/x//H/8v/y//P/8//z//T/9f/1//T/8//y//P/9P/z//T/9v/4//j/+P/6//j/
+P/4//j/+//7//r/+v/6//r/9//3//f/9//2//b/9f/1//X/9v/2//b/9v/2//j/+v/7
//3//P/7//r/+f/2//X/9f/1//P/8//y//L/8P/x//H/8P/w//D/8P/w/+7/7v/u/+3/
6//r/+3/7f/t/+r/6v/r/+3/7v/v/+//7//v/+z/6v/q/+r/6f/m/+r/7P/s/+z/7f/r
/+v/6//q/+r/6v/q/+7/9P/2//L/8P/u/+z/6v/r/+z/7f/u//D/8P/w//D/8v/y//L/
8v/y//L/8v/y//T/9P/0//T/9P/0//T/9P/2//b/9v/2//j/+P/4//j/+f/6//v//P/9
//7///8AAAAAAAAAAAAA/v/+//7//v/+//7//v/+//3//P/7//r/+f/4//f/9v/2//b/
9v/2//b/9v/2//b/9f/0//P/8v/0//T/9P/0//T/9P/0//T/9P/0//T/9P/y/+z/7P/s
/+j/4v/k/+j/5v/m/+7/+v8IABgALABAAFYAagB6AIgAlgCWAIwAfgBmAD4AHgAQAAYA
/P/4//b/8v/w//L/9P/0//T/9v/6//z//v/6//b/9P/u/+7/8v/z//T/9f/2//j/+P/4
//j/+v/6//r/+v/2//T/8v/w//H/8v/z//T/9f/2//f/+P/3//b/9f/0//b/9v/2//b/
+P/4//j/+P/4//j/+P/4//n/+v/7//z/+v/4//b/9P/2//j/+v/8//7//v/+//7//P/8
//z//P///wAAAQACAAQABAAEAAQABAAEAAQABAAGAAgACgAMAAwADAAMAAwADwAQABEA
EgASABIAEgASABMAFAAVABYAFgAWABYAFgATABIAEQAQABAAEAAQABAAEAAQABAAEAAQ
ABAAEAAQAA4ADAAKAAgABwAGAAUABAACAAIAAgACAP///v/9//z/+v/6//r/+v/9//7/
//8AAP3//P/7//r/+//8//3//v/7//r/+f/4//j/+P/4//j/+P/4//j/+P/2//b/9v/2
//f/+P/5//r/+f/4//f/9v/0//T/9P/0//X/9v/3//j/9v/2//b/9v/4//j/+P/4//j/
+P/4//j/+P/4//j/+P/2//b/9v/2//j/+P/4//j/+f/6//v//P/5//j/9//2//n/+v/7
//z//v/+//7//v/8//z//P/8//7//v/+//7//f/8//v/+v/9//7///8AAP7//v/+//7/
/P/8//z//P/+//7//v/+//7//v/+//7//P/8//z//P/8//z//P/8//n/+P/3//b/9//4
//n/+v/6//r/+v/6//z//P/8//z//P/8//z//P/+//7//v/+//z//P/8//z/+v/6//r/
+v/8//z//P/8//7//v/+//7//P/8//z//P/8//z//P/8//v/+v/5//j/+v/6//r/+v/6
//r/+v/6//n/+v/5//j/+//6//n/+v/5//n/+f/7//7///8AAAIAAQAAAP///P/7//v/
/f8AAP7//v/+//////////////8CAAIABQAFAAUABQAFAAUABAAEAAUACQAKAAoACQAH
AAUABAAEAAMAAwABAAEA/v/8//r/+f/5//v/+v/3//n//f/+////AAD///r/+f/4//f/
9//3//f/+P/7//n/+v/4//j/+P/4//j/9v/2//b/+P/1//H/6v/j/+D/4P/n//D/9/8C
ABIAKQBEAFcAZwB2AIIAkACSAIQAbwBZADcAHAAUAA8ACwAGAP7/+v/8//7/+v/4//j/
+v/+/////f/8//7/AAD+//7//v/9//z/+v/5//n/9//3//j/+P/3//f/9//2//b/9v/2
//j/+f/6//v//v/+//3//f/5//f/9v/0//f/+f/7//z/+v/7//v/+f/5//v/+//7//3/
/v///wAAAQACAAIAAgD///7//P/7//r//P/9//3///8EAAYACAALAAwADAANAAwABwAD
AAAAAQAEAAoADgANAA4AEQATABEAEQAQABAAFAAWABcAGAAZABgAFwAWABcAGAAaABsA
HwAdAA==
         </WaveFormData>
      </LeadData>
      <LeadData>
         <LeadByteCountTotal>10000</LeadByteCountTotal>
         <LeadTimeOffset>0</LeadTimeOffset>
         <LeadSampleCountTotal>5000</LeadSampleCountTotal>
         <LeadAmplitudeUnitsPerBit>4.88</LeadAmplitudeUnitsPerBit>
         <LeadAmplitudeUnits>��V</LeadAmplitudeUnits>
         <LeadHighLimit>2147483647</LeadHighLimit>
         <LeadLowLimit>268435456</LeadLowLimit>
         <LeadID>II</LeadID>
         <LeadOffsetFirstSample>0</LeadOffsetFirstSample>
         <FirstSampleBaseline>0</FirstSampleBaseline>
         <LeadSampleSize>2</LeadSampleSize>
         <LeadOff>FALSE</LeadOff>
         <BaselineSway>FALSE</BaselineSway>
         <ExcessiveACNoise>FALSE</ExcessiveACNoise>
         <MuscleNoise>FALSE</MuscleNoise>
         <LeadDataCRC32>3001329365</LeadDataCRC32>
         <WaveFormData>
8v/y//L/8v/y//L/8v/y//X/9v/3//j/9//2//X/9P/0//T/9P/0//f/+P/5//r/+v/6
//r/+v/8//z//P/8//7//v/+//7/AAAAAAAAAAD+//7//v/+/wAAAgAEAAYABQAEAAMA
AgADAAQABQAGAAcACAAJAAoADAAMAAwADAAPABAAEQASABIAEgASABIAFAAWABgAGgAd
AB4AHwAgACEAIgAjACQAJwAoACkAKgArACwALQAuAC8AMAAxADIAMAAwADAAMAAuAC4A
LgAuADAAMAAwADAALQAsACsAKgApACgAJwAmACUAJAAjACIAIAAeABwAGgAZABgAFwAW
ABMAEgARABAADgAMAAoACAAIAAgACAAIAAcABgAFAAQABQAGAAcACAAHAAYABQAEAAEA
AAD///7/AAAAAAAAAAD+//7//v/+////AAABAAIAAQAAAP///v/+//7//v/+/wAAAAAA
AAAA///+//3//P///wAAAQACAAIAAgACAAIABAAEAAQABAADAAIAAQAAAAIAAgACAAIA
BQAGAAcACAAGAAYABgAGAAcACAAJAAoACAAIAAgACAAJAAoACwAMAAwADAAMAAwACwAK
AAkACAAIAAgACAAIAAsADAANAA4ACgAIAAYABAAHAAgACQAKAAgACAAIAAgABwAGAAUA
BAAEAAQABAAEAAMAAgABAAAAAQACAAMABAACAAIAAgACAAQABAAEAAQAAwACAAEAAAD+
//7//v/+//z//P/8//z//v/+//7//v/+//7//v/+//7//v/+//7//v/+//7//v/+//7/
/v/+//z//P/8//z//v/+//7//v8AAAAAAAAAAP3//v/9//z//v/+//z//P//////AQAG
AAYABQAFAAUACAAJAAoACgAIAAgACQAOABAAEQASABQAFQAVABYAGAAbABwAHQAdAB0A
HQAdAB4AHAAdAB0AHQAaABEACQAGAAUABgAKAAsABgADAAMAAwAAAP3/+v/5//X/8//w
//D/8v/0//X/9v/2//P/8//z//D/8P/w//D/8v/y//H/8f/u/+3/6//q/+v/6v/r/+3/
9v/2//X/+v8EAA4AEQAIAAgAFwAfACMALAA3AEIAUQBmAH0AiAB/AFsAGgDY/8P/wP+s
/6X/tf++/8X/z//Z/9z/4P/m/+n/7f/x//L/7v/u/+v/6//u/+3/7v/z//T/9f/3//X/
9P/0//T/8v/y//P/8//3//n/+v/7//v/+//3//X/9//4//n/+v/8//z//v/+//v/+v/6
//n/+//8//z//P/8//3//f/+//7/////////AgAEAAQABAAHAAcACAAIAAcACQALAAsA
CQAKAAsADAAPABEAEwAUABYAFgAWABYAGgAeACMAIwAiACIAJAAkACYAKQApACoAMAAy
ADIAMwA1ADUANQA1ADQAMwAzADIAMwA0ADUAMwAwADIAMgAuACoAKgAoACgALAAsACgA
JwAjAB8AHQAaABsAHAAYABcAFQASABEADgAOAAoABgAIAAgABwAFAAUAAAD+//7//v/+
/////v/8//j/9//2//b/+f/6//v//P/5//f/9//3//f/9f/1//X/+f/5//f/9v/0//X/
9f/1//b/9P/z//j/9//z//L/9P/0//P/8//y//P/9f/2//f/+P/4//f/9v/0//T/9P/2
//n/+f/4//j/+f/6//v//P/9//z//P/7//r/+v/7//v//v///wEAAgABAAAA////////
/////wAAAwADAAMAAwACAAMAAwADAAMAAwAAAAAAAQAAAAAAAQAAAAEAAQABAAMAAwAB
AAEA///+//z/+//+//////////7/+//6//n/+//8//z/+v/8//3//f/8//r/+f/3//b/
9//2//b/9v/4//j/+v/6//v/+f/5//r/+f/4//f/9v/4//f/9P/0//f/+P/4//j/9//3
//n/+f/3//f/9//1//b/9v/2//b/9v/3//b/8v/0//X/9v/2//T/8v/0//X/9f/y//T/
9f/2//f/+P/3//b/9f/0//b/9v/2//b/+P/6//z//v8AAAAAAAAAAAIABAAGAAgABgAG
AAYABgAIAAoADAAOAA8AEAARABIAEgASABIAEgAUABYAGAAaABcAFAARAA4ADAAKAAgA
BgAFAAQAAwACAP///P/5//b/9v/2//b/9v/y//D/7v/s/+z/7P/s/+z/7v/u/+7/7v/s
/+z/7P/s/+z/7P/s/+z/6f/o/+f/5v/q/+j/6v/w//T/9v/6/wIACAAGAAoAFgAeACwA
PgBIAFIAYgCAAKAAsACiAHQAMAD+/+7/4P/K/8T/zv/Y/+D/5P/o/+z/8P/s/+j/6v/s
/+z/6v/q/+j/6v/u//D/7v/t/+z/6//q/+z/7P/s/+z/6v/q/+r/6v/t/+7/7//w//D/
8P/w//D/8P/w//D/8P/w//D/8P/w//H/8v/z//T/9P/0//T/9P/1//b/9//4//b/9v/2
//b/9//4//n/+v/4//j/+P/4//r/+v/6//r/+//8//3//v8AAAIABAAGAAkACgALAAwA
DgAOAA4ADgARABQAFwAaABoAGgAaABoAGwAcAB0AHgAgACIAJAAmACMAIgAhACAAHgAe
AB4AHgAfACAAIQAiACAAHgAcABoAGAAYABgAGAAVABQAEwASABEAEAAPAA4ACwAKAAkA
CAAFAAQAAwACAAEAAAD///7//P/8//z//P/7//r/+f/4//j/+P/4//j/9v/0//L/8P/x
//L/8//0//L/8v/y//L/9P/0//T/9P/0//T/9P/0//H/8P/v/+7/8P/w//D/8P/x//L/
8//0//P/8v/x//D/8f/y//P/9P/z//L/8f/w//L/9P/2//j/9v/2//b/9v/4//j/+P/4
//j/+P/4//j/9v/2//b/9v/5//r/+//8//r/+v/6//r//P/8//z//P/9//7///8AAP//
/v/9//z///8AAAEAAgACAAIAAgACAAAA/v/8//r/+v/6//r/+v/6//r/+v/6//z//P/8
//z/+v/6//r/+v/6//r/+v/6//n/+P/3//b/9//4//n/+v/7//z//f/+//v/+v/5//j/
+f/6//v//P/6//r/+v/6//n/+P/3//b/+P/4//j/+P/4//j/+P/4//j/+P/4//j/+P/4
//j/+P/2//b/9v/2//b/9v/2//b/9v/2//b/9v/5//r/+//8/wAAAgAEAAYABgAGAAYA
BgAIAAgACAAIAAkACgALAAwADgAQABIAFAAVABYAFwAYABgAGAAYABgAGgAaABoAGgAV
ABIADwAMAAoACAAGAAQAAwACAAEAAAD9//z/+//6//f/9P/x/+7/7f/s/+v/6v/s/+7/
8P/y//H/8P/v/+7/7P/s/+z/7P/q/+r/6v/q/+7/7P/o/+j/7P/y//T/+v8GAA4ACgAM
ABYAJAAwAD4ASABQAGIAgACeAK4ApgB8ADgA/P/o/+D/zv/C/8r/1v/g/+T/6P/s/+z/
7P/u//D/7v/w//L/7P/m/+r/7v/q/+r/7P/s/+z/7P/u/+7/7v/u/+7/7v/u/+7/8P/w
//D/8P/x//L/8//0//P/8v/x//D/8v/y//L/8v/z//T/9f/2//P/8v/x//D/8v/0//b/
+P/6//r/+v/6//z//P/8//z//v/+//7//v8AAAAAAAAAAAIAAgACAAIABQAGAAcACAAJ
AAoACwAMAA4AEAASABQAFQAWABcAGAAZABoAGwAcAB0AHgAfACAAIAAgACAAIAAhACIA
IwAkACIAIgAiACIAIgAiACIAIgAiACIAIgAiACAAHgAcABoAFgAUABIAEAAPAA4ADQAM
AAsACgAJAAgABgAEAAIAAAD+//7//v/+//3//P/7//r/9//2//X/9P/3//j/+f/6//f/
9v/1//T/9P/0//T/9P/y//L/8v/y//L/8v/y//L/9P/0//T/9P/z//L/8f/w//L/8v/y
//L/8v/y//L/8v/w//D/8P/w//L/8v/y//L/8v/y//L/8v/1//b/9//4//b/9v/2//b/
9v/2//b/9v/3//j/+f/6//z//P/8//z/+f/4//f/9v/6//z//v8AAP7//v/+//7/AAAA
AAAAAAAAAAAAAAAAAP7//v/+//7//v/+//7//v/7//r/+f/4//n/+v/7//z//P/8//z/
/P/6//r/+v/6//z//P/8//z/+v/6//r/+v/5//j/9//2//b/9v/2//b/9f/0//P/8v/1
//b/9//4//b/9v/2//b/9P/0//T/9P/2//b/9v/2//T/9P/0//T/9v/2//b/9v/0//T/
9P/0//T/9P/0//T/9P/0//T/9P/z//L/8f/w//L/9P/2//j/9v/0//L/8P/x//T/9f/2
//T/9P/y//L/9P/z//T/+P/7//v//P/9/wAAAQACAAIAAAAAAAEABgAJAAkACQAKAAoA
CQAJAAoADAAOABAAEQARABEAEQASABMAFQAWABcAGQARAAoACAADAAIABAADAP3/+f/4
//f/9v/1//T/9f/z//H/7v/u/+7/7v/t/+z/6v/n/+f/5//n/+j/6f/q/+j/6P/n/+f/
6f/p/+j/6P/m/+T/5P/l/+b/6P/t/+z/7v/6/wcABgACAAkAEwAbACgANQA+AEsAXgBx
AIAAdwBTABQA1P+7/7b/pv+d/6P/rv+//8n/zf/S/9z/4P/n//H/7//k/+T/6v/n/+X/
6P/v//D/8P/u/+z/6//t/+z/7P/s/+//8P/y//P/8//z//L/8f/z//X/8//z//T/9P/0
//T/9v/2//j/+P/0//T/9f/1//T/9P/z//L/9f/3//j/+v/8//3//f/9//3//v/9//z/
/////wAAAAAAAAEAAgABAAIABAAGAAgACwANAA8AEAARABAADwAOABIAFgAbABsAGQAa
AB0AHgAhACUAJgAoACoALAAsAC0ALQAtAC0ALQAuAC8AMQAyADEAMAAvACsAKgAsACwA
KAAmACYAJAAkACYAJgAiACEAIgAfAB4AHAAZABgAEgAPAA4ADAAMAAoACwAIAAUACAAF
AAMAAAD///7//P/8//z/+v/5//b/8v/z//P/8//0//T/9P/0//T/8//x//H/8f/z//H/
8f/x//P/8//x//D/8P/x//H/8f/v/+z/6v/u//L/7//v//L/8P/v/+//7v/s/+3/7f/t
//D/8v/z//T/8v/y//L/9P/1//X/9P/0//T/9P/0//T/9v/2//f/9//5//r//P/9//3/
/f/+//7//v/+//7///////////8AAAAA///+//3/AAABAAEAAQADAAMAAAAAAP///P/6
//n//f///wAAAQACAAEA/v/9/wAAAAD//////f/9//z/+//7//n/+f/5//r//P/9//z/
/P/9//3//P/9//3//P/8//n/+P/4//j/9f/0//X/9P/0//P/9P/2//b/9v/2//b/+P/3
//T/9P/3//j/+P/4//j/9//4//f/9v/3//j/9//0//T/9P/0//P/9f/1//L/8//1//f/
+P/3//T/9f/1//b/9P/3//z/+P/2//T/8v/y//L/8v/y//T/9P/0//b/9v/0//T/9//3
//n//v/9//3//v///wAAAQACAAIAAgACAAMACAAIAAcABgAGAAsADQAQABQAEwAUABUA
FQATABMAEwAUABQAFQAVABUAFgAPAAkACAAEAAQABwAHAP//+//6//n/+f/3//X/9f/z
//H/7v/u/+//8P/w//D/8v/v/+//7//t/+z/6//q/+v/7P/s/+3/6//r/+r/6v/s/+r/
6v/r/+7/8P/z//j/+v8EAA0ACAAGAA8AFwAfACgAMwA8AEkAWgBvAIIAfwBbABwA3P/D
/77/qv+d/6f/tv+//83/1//e/+T/5v/p/+v/6f/o/+j/6v/r/+v/7v/v/+7/8f/y//P/
9f/1//T/9P/0//L/8v/z//P/8v/z//P/8//z//X/8//z//T/9P/0//T/9v/2//j/+P/4
//j/+f/5//f/+P/4//j//P/9//3//v/8//3//f/9/wAAAgACAAIAAQABAAIAAgADAAUA
BwAHAAUABgAHAAgABwAJAAsADAARABIAEwAUABUAGAAcABsAHQAeACEAIgAkACcAJwAo
ACoALAAsAC0AMAAxADIAMwAxADEAMgAyADIAMgAyAC8ALQAwADEALgApACgAJQAkACgA
KAAkACMAIwAfAB0AGgAYABgAEwARABAADgAOAAwACAAEAAAAAgAEAAUABQAHAAMAAAD/
//7//P/7//j/9P/1//X/9f/2//j/+P/4//j/+f/3//f/9//1//P/8//z//T/8//w/+7/
8P/x//H/8f/z//D/7v/y//L/7//v//L/8f/x//L/8v/w//H/8f/x//P/9P/0//T/9P/0
//T/9v/5//n/+P/4//X/9P/z//L/9v/2//f/9//5//r//P/9//3//f/+//7//P/8//z/
/f/7//v/+//8//7///8AAAEABAAFAAUABQADAAMAAAAAAAIAAAD//////f/9//z/+///
/wEAAQADAAQABAADAAMAAQABAAAA///9//v/+//7//v//P/8//r//P/9//3//P/7//v/
+v/6//v/+v/6//r//P/8//7//v/8//n/+P/4//r/+v/6//r/+v/5//b/9v/2//b/9f/0
//j/+f/8//3/+P/3//b/8//0//T/9P/0//X/9//3//T/+P/1//T/9P/4//j/+P/4//j/
+P/4//j/+P/5//r/+//8//3//v///wAAAAAAAAAAAAADAAQABQAGAAYABgAGAAYACAAK
AAwADgAQABIAFAAWABYAFgAWABYAFwAYABkAGgAZABgAFwAWABQAEgAQAA4ADAAKAAgA
BgADAAAA/f/6//j/+P/4//j/9f/0//P/8v/y//L/8v/y//D/8P/w//D/7v/u/+7/7v/u
/+7/7v/u/+3/7P/r/+r/5v/q//D/9v/4//r/AgAKAAoABAAKABgAJAA0AEIASABQAGIA
egCaALIAqAB+ADwAAgDu/+T/1P/S/9r/3v/i/+z/7v/s/+7/8P/u//L/9v/2//T/8v/u
/+r/6v/m/+b/6f/q/+v/7P/v//D/8f/y//T/9P/0//T/9P/0//T/9P/0//T/9P/0//b/
9v/2//b/9v/2//b/9v/0//T/9P/0//X/9v/3//j/+v/6//r/+v/7//z//f/+//3//P/7
//r//P/+/wAAAgAAAAAAAAAAAAMABAAFAAYABwAIAAkACgANAA4ADwAQABQAFgAYABoA
GAAYABgAGAAaABwAHgAgACIAJAAmACgAKgAqACoAKgAnACYAJQAkACYAKAAqACwAKwAq
ACkAKAAmACQAIgAgACAAIAAgACAAHQAcABsAGgAZABgAFwAWABQAEgAQAA4ADAAKAAgA
BgAGAAYABgAGAAIAAAD+//z//P/8//z//P/8//z//P/8//z//P/8//z/+//6//n/+P/2
//b/9v/2//j/+P/4//j/9v/2//b/9v/0//T/9P/0//b/9v/2//b/9v/2//b/9v/4//j/
+P/4//b/9v/2//b/+P/4//j/+P/5//r/+//8//n/+P/3//b/9//4//n/+v/8//z//P/8
//7//v/+//7/AAAAAAAAAAACAAIAAgACAAIAAgACAAIABAAEAAQABAACAAIAAgACAAQA
BAAEAAQABAAEAAQABAACAAIAAgACAAQABAAEAAQAAQAAAP///v8AAAAAAAAAAP///v/9
//z///8AAAEAAgD///7//f/8//z//P/8//z//f/+////AAD9//z/+//6//z//P/8//z/
+v/6//r/+v/4//j/+P/4//n/+v/7//z/+//6//n/+P/6//r/+v/6//v//P/9//7/+//6
//n/+P/4//j/+P/4//b/9v/2//b/+f/6//v//P///wAAAQACAAMABAAFAAYABwAIAAkA
CgAKAAoACgAKAAwADgAQABIAFQAWABcAGAAaABoAGgAaABsAHAAdAB4AGgAYABYAFAAR
ABAADwAOAAoACAAGAAQAAgAAAP7//P/6//j/9v/0//P/8v/x//D/8v/y//L/8v/w//D/
8P/w//D/8P/w//D/8v/y//L/8v/w/+7/7P/q/+z/7v/w//b/+P/8/wQADgAOAAgAEgAm
ADQAPgBIAE4AWgB4AKAAtACyAJYAWgAOAOb/3v/M/8D/yP/U/97/6P/q/+r/7v/w//L/
9v/2//D/8P/0//b/8v/y//T/9P/w//H/8v/z//T/9P/0//T/9P/z//L/8f/w//H/8v/z
//T/9f/2//f/+P/2//b/9v/2//j/+P/4//j/9v/2//b/9v/5//r/+//8//z//P/8//z/
+v/6//r/+v/7//z//f/+////AAABAAIABQAGAAcACAAIAAgACAAIAAkACgALAAwADQAO
AA8AEAATABQAFQAWABgAGgAcAB4AIAAgACAAIAAiACQAJgAoACkAKgArACwAKwAqACkA
KAAmACYAJgAmACgAKAAoACgAJwAmACUAJAAhACAAHwAeABwAGgAYABYAEwASABEAEAAP
AA4ADQAMAAkACAAHAAYABQAEAAMAAgD///7//f/8//7//v/+//7//P/8//z//P/7//r/
+f/4//j/+P/4//j/9f/0//P/8v/0//b/+P/6//n/+P/3//b/+P/4//j/+P/3//b/9f/0
//L/8v/y//L/9P/2//j/+v/4//j/+P/4//b/9v/2//b/+P/6//z//v/9//z/+//6//v/
/P/9//7//P/8//z//P/8//z//P/8/wAAAgAEAAYABAAEAAQABAABAAAA///+////AAAB
AAIABAAEAAQABAACAAIAAgACAAAAAAAAAAAAAAAAAAAAAAD///7//f/8////AAABAAIA
AQAAAP///v8AAAAAAAAAAP///v/9//z/+v/6//r/+v/6//r/+v/6//r/+v/6//r/+v/6
//r/+v/4//j/+P/4//r/+v/6//r/+P/4//j/+P/5//r/+//8//r/+v/6//r//P/8//z/
/P/6//r/+v/6//j/+P/4//j/+P/4//j/+P/4//j/+P/4//f/9v/1//T/8v/y//L/9P/2
//b/9v/2//b/9v/5//n//f8CAAMAAwAEAAUABgAHAAUABAADAAIABgAMAA4ADwANAA4A
EQARABAAEgATABQAFgAXABgAGQAWABYAFQAVABcAFwAXAA8ACgAIAAYABgAHAAcAAQD9
//7//f/7//n/9f/1//P/8f/u/+7/7//w//L/8v/y/+//7f/t/+z/7P/t/+7/7//w/+z/
6//q/+n/6v/q/+r/6P/q/+n/7v/u//H/+v8CAAoAEQAOAAQACQAVAB8AKAAzAEAATwBg
AHcAhgB9AFUAFgDY/7//tv+i/53/qf+2/8P/z//T/9b/3P/e/9//5f/r/+7/8v/2//H/
7f/u/+v/7P/s/+z/7P/t/+7/7v/v//D/8v/y//P/8//2//f/9//3//f/+f/3//f/+P/4
//j/+P/2//b/+P/4//T/9P/1//X/9//4//j/+P/6//v/+//8//7//////////v8AAAAA
AAD/////AAAAAAIABQAIAAkABwAIAAkACgANAA8AEQASABQAFAAUABQAFgAaAB8AHwAf
ACAAIwAkACQAJwAnACgALAAuAC4ALwAxADEAMQAxAC8ALwAwADAAMQAyADMAMQAsAC4A
LgAqACsALAArACwALgAuACoAKQAmACEAHgAaABwAHAAXABUAFAASABIAEAAOAAoABgAI
AAYABQADAAMAAAD+//7//v///////f/6//n/+f/5//r/+v/6//r/+v/3//X/9f/1//X/
8//z//P/9v/3//b/9v/z//P/8v/x//H/7v/s//D/9f/z//T/+P/1//P/8v/w/+7/7//v
/+//8//0//T/9P/0//T/9P/2//X/9f/0//T/9v/2//b/9v/6//r/+//7//3//v8AAAEA
AAD//////v///wAAAQADAAEAAQABAAIABQAFAAUABQAFAAUABAADAAEAAQD+//7//v/8
//v/+//+/////////wMAAwABAAEA///+//z/+//8//3//f/9//7//f/+/////v/+//3/
+v/6//v/+//6//n/+f/4//j/+f/4//j/+P/6//r//P/8//n/9//3//j/+P/4//j/+P/3
//X/8f/w//L/9P/1//b/9f/1//f/9//1//X/9f/z//L/8v/y//L/8//1//X/8v/y//P/
9P/0//T/8v/y//b/9P/0//T/9P/3//r/+//8//n/+P/1//T/9P/z//T/+P/7//v//P/9
//7///8AAAAAAgACAAMACAAJAAkACQAKAA8ADwAQABIAEgASABIAEQASABMAFAAWABQA
FQAVABUAEwALAAQAAgABAAIABgAHAAMA///+//3/+f/3//X/9f/y/+//6//q/+3/7v/u
/+7/8P/t/+3/7f/s/+z/7P/s/+n/6P/m/+X/5//p/+r/7P/r/+j/5//n/+T/6v/t//L/
+v8AAAUABAAAAAEACwAVAB4AKwA4AD8ASgBjAHwAhQBxAEYABgDX/9D/xv+v/6//vP/B
/8f/0f/Y/9r/4v/r/+v/5//k/+j/6P/l/+X/6v/r/+z/7//w//H/8//w/+7/7f/s/+7/
7v/v/+//7v/v/+//7//y//X/9P/1//X/9P/z//L/8//0//f/+P/0//T/9f/1//X/9v/2
//b/+P/5//n/+v/4//n/+f/5//j/+v/6//r//v///wEAAgADAAUABwAHAAUABgAHAAgA
CQALAA0ADgARABIAEwAUABMAFgAaABkAGwAcAB8AIAAkACcAJwAoACkAKgApACkALQAt
AC0ALQAuAC8AMQAyADIAMgAyAC8ALgAwADAALAAqACoAKAAoACoAKgAmACUAIQAdABsA
GAAaABoAFQATABUAFAAVABQAEAAKAAQABAAEAAMAAQABAAAA/v/+//7//f/9//v/+P/5
//n/+f/6//f/9v/1//T/9v/1//b/9//1//P/8//z//X/9f/z//L/8//1//b/9//0//D/
7f/w//L/7//v//L/8v/x//H/8P/w//H/8f/x//P/9P/0//T/8//y//H/8v/0//X/9f/2
//b/9v/2//b/+v/6//v/+//6//r/+//7//r/+f/5//j/+f/6//v//f/+////AAACAAIA
AQAAAP//AgADAAMAAwADAAMAAAAAAAAA/v/9//3//v////////8AAP///P/7////AAAA
AAEA//////7//f/7//n/+f/5//f/+P/4//b/9P/1//X/9P/z//P/8v/y//H/8P/w//D/
7//u/+//7v/r/+n/6f/q/+z/7v/w//L/8P/v/+z/7P/q/+r/6f/o/+v/6//t/+3/7f/t
/+3/6//q/+r/6v/q/+3/8//3//D/7f/s/+v/6v/t/+7/7//w/+7/7v/u/+7/8v/0//b/
+P/6//r/+v/6//3//v///wAA/v/+//7//v8CAAQABgAIAAsADAANAA4ADwAQABEAEgAU
ABYAGAAaABgAFgAUABIADQAKAAcABAABAAAA///+//3//P/7//r/9v/0//L/8P/u/+7/
7v/u/+3/7P/r/+r/6P/o/+j/6P/o/+j/6P/o/+r/6v/q/+r/6v/q/+r/6v/m/+L/5P/o
/+r/7v/6/woADAAGAAYAEgAeACwANgBAAE4AYAB6AJgArgCmAIQATAAKAOj/4v/W/8r/
0P/a/+D/5P/m/+j/6v/s/+r/6v/u//L/8v/u/+r/6P/k/+T/6P/r/+z/7f/u//H/8v/z
//T/9v/2//b/9v/y//D/7v/s/+//8P/x//L/9f/2//f/+P/1//T/8//y//P/9P/1//b/
+P/4//j/+P/6//r/+v/6//v//P/9//7/+//6//n/+P/8//7/AAACAAQABAAEAAQABAAE
AAQABAAHAAgACQAKAA0ADgAPABAAEgASABIAEgAUABYAGAAaAB0AHgAfACAAIgAkACYA
KAAoACgAKAAoACkAKgArACwAKgAqACoAKgApACgAJwAmACQAJAAkACQAIgAiACIAIgAg
ACAAIAAgAB0AGgAXABQAEQAQAA8ADgAMAAwADAAMAAoACAAGAAQAAwACAAEAAAABAAIA
AwAEAAEAAAD///7/AAAAAAAAAAD+//7//v/+//z//P/8//z//P/8//z//P/7//r/+f/4
//n/+v/7//z/+//6//n/+P/4//j/+P/4//n/+v/7//z//P/8//z//P/+//7//v/+/wAA
AAAAAAAAAgACAAIAAgAAAAAAAAAAAAEAAgADAAQABQAGAAcACAAFAAQAAwACAAUABgAH
AAgACQAKAAsADAAKAAoACgAKAAoACgAKAAoACAAIAAgACAAJAAoACwAMAAoACgAKAAoA
CAAIAAgACAAGAAYABgAGAAYABgAGAAYABgAGAAYABgAEAAQABAAEAAMAAgABAAAAAQAC
AAMABAACAAIAAgACAAQABAAEAAQAAgACAAIAAgADAAQABQAGAAQABAAEAAQAAgACAAIA
AgAEAAQABAAEAAQABAAEAAQABAAEAAQABAACAAIAAgACAAAAAAAAAAAAAgACAAIAAgAC
AAIAAgACAAEAAgABAAAAAQACAAEAAgADAAMABQAKAAwADQAPABEAEAARABIAEgASABIA
EwAYABcAFwAXABgAHQAdAB4AIAAhACIAIwAjACMAIwAjACQAIgAjACMAIwAjABsAFAAS
AA4ADgARABEADQAJAAgABwAFAAMAAQABAP///f/6//r//P/+////AAD+//v/+//7//j/
+P/4//j/+f/6//r/+//5//n/+P/4//j/9v/2//f/+v8AAAMABgAMABQAFwAUABQAGwAh
ACsAOABDAEwAVwBuAIkAlgCFAFkAHADk/8//xP+0/7H/wf/M/9H/2f/l/+z/8P/0//f/
+f/9/wAA/P/4//v/+//8////AAAAAAAAAAABAAMAAgACAAIAAAAAAAEAAQAAAAEAAQAB
AAUABwAFAAUACAAIAAgACAAEAAIAAgAAAAEABAAIAAsACgAKAAkACAAKAAsACwAMAA4A
DwAPAA8AEAASABIAEgASABEAEQAQAA8AEQATABMAFwAaAB0AIAAjACUAJwAoACcAJAAh
AB4AIQAmACwALQAuADAANAA2ADUANwA2ADYAOwA+AD8AQQBBAEEAQQBBAEMAQwBEAEQA
SABGAA==
         </WaveFormData>
      </LeadData>
      <LeadData>
         <LeadByteCountTotal>10000</LeadByteCountTotal>
         <LeadTimeOffset>0</LeadTimeOffset>
         <LeadSampleCountTotal>5000</LeadSampleCountTotal>
         <LeadAmplitudeUnitsPerBit>4.88</LeadAmplitudeUnitsPerBit>
         <LeadAmplitudeUnits>��V</LeadAmplitudeUnits>
         <LeadHighLimit>2147483647</LeadHighLimit>
         <LeadLowLimit>268435456</LeadLowLimit>
         <LeadID>V1</LeadID>
         <LeadOffsetFirstSample>0</LeadOffsetFirstSample>
         <FirstSampleBaseline>0</FirstSampleBaseline>
         <LeadSampleSize>2</LeadSampleSize>
         <LeadOff>FALSE</LeadOff>
         <BaselineSway>FALSE</BaselineSway>
         <ExcessiveACNoise>FALSE</ExcessiveACNoise>
         <MuscleNoise>FALSE</MuscleNoise>
         <LeadDataCRC32>152511911</LeadDataCRC32>
         <WaveFormData>
DgAOAA4ADgAMAAoACAAGAAgACAAIAAgACAAIAAgACAAGAAYABgAGAAcACAAJAAoACgAK
AAoACgAKAAoACgAKAAwADAAMAAwADAAMAAwADAAMAAwADAAMAAwADAAMAAwADAAMAAwA
DAAMAAwADAAMAAwADAAMAAwADgAOAA4ADgAOAA4ADgAOAAwADAAMAAwADgAOAA4ADgAN
AAwACwAKAAgACAAIAAgABwAGAAUABAABAAAA///+//z//P/8//z/+//6//n/+P/2//b/
9v/2//T/9P/0//T/8v/y//L/8v/y//L/8v/y//L/8v/y//L/8//0//X/9v/2//b/9v/2
//j/+P/4//j/+P/4//j/+P/6//r/+v/6//z//P/8//z//v/+//7//v/+//7//v/+//z/
/P/8//z//P/8//z//P/+//7//v/+//7//v/+//7/AAAAAAAAAAAAAAAAAAAAAAAAAAAA
AAAAAAAAAAAAAAACAAIAAgACAAIAAgACAAIABAAEAAQABAACAAIAAgACAAQABAAEAAQA
AgACAAIAAgAAAAAAAAAAAAIAAgACAAIAAAAAAAAAAAACAAIAAgACAAAAAAAAAAAA/v/+
//7//v/+//7//v/+/wAAAAAAAAAA/v/+//7//v/+//7//v/+/wAAAAAAAAAAAAAAAAAA
AAD+//7//v/+//7//v/+//7/AAAAAAAAAAAAAAAAAAAAAAIAAgACAAIAAAAAAAAAAAAC
AAIAAgACAAAAAAAAAAAAAgACAAIAAgACAAIAAgACAAAAAAAAAAAAAgACAAIAAgACAAIA
AgACAAIAAgACAAIAAgACAAIAAgACAAIAAgACAAIAAgADAAMAAwADAAMAAwADAAQABgAH
AAkACQAKAAoACgAKAAsADAANAA8AEgAUABQAEQAPAA0ACwAGAAIA/v/4//X/9f/z/+7/
6//r/+z/7//v//H/9P/1//X/9f/3//v/+//8//z//v8AAAMABQAFAAYABgAGAAgACAAI
AAgACQALAAsACwAMAAwADAAMAA0ADQAOAA4ADwAPABAAEAAQABAAEAAQAA4ADwAQABEA
FAAZAB0AJgAyAD4ARQBIAEUAQQA7ADUALwAqACkAHwAKAO3/z/+v/5r/ov+9/7//tf+w
/6j/nf+j/7P/xP/Z/+7/+v8GABEAFwAbAB4AIAAjACEAHwAeAB4AIAAiACAAIAAfAB8A
HwAfAB8AHwAfAB8AIAAiACIAIgAiACAAIQAhACEAIQAhACEAIQAhACEAIQAhACEAIQAh
ACAAIAAgACAAIAAgACAAIAAgAB4AHgAeAB4AIAAgAB8AHwAhACAAIAAgAB4AHgAeAB4A
HwAfAB8AHwAeAB0AGwAaABwAGwAZABkAGgAaABoAGgAWABUAFAATABQAEgAQAA8ADAAL
AAkABwAHAAYABAACAAIAAgABAP///v/+//7//f/9//3//v/+//r/+v/7//v/+//8//z/
/P/8//3//f/+/wAAAQABAAMABQAFAAcACAAIAAgACAAJAAsADAAMAAwACgALAAsADAAM
AAwADQANAA0ADQANAA4ADgAPAA8ADwAPAA8ADwAPAA8ADwAPAA8ADwAPAA8ADwARABEA
EgASABAADwAPABAAEAAQABEAEQATABMAEwATABMAEwATABQAFAAUABUAFQATABIAEgAR
ABMAEwARABEAEgASABEAEQARABEAEQARABAAEAARABEAEAAQABAAEAAOAA4ADQANAA4A
DgANAA0ADQANAAsACwALAAsACwALAAoACgAJAAkACQAJAAkACAAIAAgACAAIAAkACQAI
AAgACwALAAsACgAIAAgACAAIAAcABgAGAAYACQAJAAkACQAHAAcABwAHAAcABwAHAAcA
CQAJAAkACAAGAAYABwAHAAgACAAIAAgABwAHAAYABgAIAAcABwAIAAYABgAGAAUABQAG
AAYABgAHAAcABwAHAAUABQAFAAUABgAGAAYABgAFAAYABgAFAAUABQAFAAUABwAFAAQA
BAAEAAQABAAGAAYABgAGAAYABgAGAAYACAAIAAgACAAJAAoACwAMAA0ADgAPABAADgAO
AA4ADgAKAAgABgAEAAAA/P/4//T/8v/w/+7/7P/q/+r/6v/q/+3/7v/v//D/8v/0//b/
+P/5//r/+//8////AAABAAIABAAEAAQABAAEAAQABAAEAAYABgAGAAYABwAIAAkACgAM
AAwADAAMAAoACgAKAAoADAAMAAwADAAOAAwAEAAUABoAJAAuADgAPgA8ADAAHgAOAAAA
8v/m/9z/xP+a/3L/VP86/zD/Uv+A/5j/qP+0/7L/rv+8/9D/3v/u/wAACAAMABAAFgAa
ABwAHAAcABwAGgAYABgAFgAWABYAFgAWABQAFAAUABQAFgAWABYAFgAWABYAFgAWABYA
FgAWABYAFgAWABYAFgAUABQAFAAUABYAFgAWABYAFAAUABQAFAAUABQAFAAUABYAFgAW
ABYAFAAUABQAFAASABIAEgASABIAEgASABIAEAAQABAAEAAQABAAEAAQAA4ADgAOAA4A
DAAMAAwADAALAAoACQAIAAUABAADAAIAAQAAAP///v/9//z/+//6//n/+P/3//b/8//y
//H/8P/w//D/8P/w//L/8v/y//L/8f/w/+//7v/w//D/8P/w//L/8v/y//L/8v/y//L/
8v/z//T/9f/2//b/9v/2//b/9//4//n/+v/4//j/+P/4//j/+P/4//j/9v/2//b/9v/4
//j/+P/4//j/+P/4//j/+v/6//r/+v/4//j/+P/4//r/+v/6//r/+P/4//j/+P/6//r/
+v/6//r/+v/6//r/+v/6//r/+v/6//r/+v/6//r/+v/6//r/+P/4//j/+P/4//j/+P/4
//j/+P/4//j/+P/4//j/+P/2//b/9v/2//T/9P/0//T/9P/0//T/9P/0//T/9P/0//T/
9P/0//T/8v/y//L/8v/0//T/9P/0//P/8v/x//D/7v/u/+7/7v/w//D/8P/w/+7/7v/u
/+7/8P/w//D/8P/w//D/8P/w/+7/7v/u/+7/7//w//H/8v/w//D/8P/w//D/8P/w//D/
8v/y//L/8v/x//D/7//u//D/8P/w//D/8P/w//D/8P/w//D/8P/w//D/8P/w//D/8P/w
//D/8P/w//D/8P/w/+7/7v/u/+7/7//w//H/8v/0//T/9P/0//X/9v/3//j/+f/6//v/
/P/+//7//v/+//z/+v/4//b/8f/u/+v/6P/l/+L/3//c/9v/2v/Z/9j/2f/a/9v/3P/e
/+D/4v/k/+f/6P/p/+r/7f/u/+//8P/x//L/8//0//L/8v/y//L/8//0//X/9v/3//j/
+f/6//r/+v/6//r//P/8//z//P/6//r/+v/6//z//v8AAAAABAAKABIAHAAkACoALAAi
ABQABgD4/+j/2v/S/7z/lv9s/0r/Kv8a/zD/XP96/4r/mv+c/5r/qP++/9D/4P/w//r/
AAAEAAoADAAOABAAEgASAA4ADAAKAAgACAAIAAgACAAKAAoACgAKAAoACgAKAAoACwAM
AA0ADgAMAAwADAAMAAoACgAKAAoADAAMAAwADAAMAAwADAAMAAwADAAMAAwADAAMAAwA
DAAMAAwADAAMAAwADAAMAAwACgAKAAoACgAMAAwADAAMAAoACgAKAAoADAAMAAwADAAK
AAoACgAKAAoACgAKAAoACQAIAAcABgADAAIAAQAAAP7//v/+//7/+//6//n/+P/3//b/
9f/0//T/9P/0//T/8//y//H/8P/y//L/8v/y//L/8v/y//L/8f/w/+//7v/v//D/8f/y
//T/9P/0//T/9P/0//T/9P/2//b/9v/2//b/9v/2//b/+P/4//j/+P/4//j/+P/4//j/
+P/4//j/+v/6//r/+v/4//j/+P/4//r/+v/6//r/+v/6//r/+v/6//r/+v/6//z//P/8
//z//P/8//z//P/+//7//v/+//z//P/8//z//v/+//7//v8AAAAAAAAAAP7//v/+//7/
/v/+//7//v/8//z//P/8//z//P/8//z/+v/6//r/+v/8//z//P/8//z//P/8//z/+v/6
//r/+v/6//r/+v/6//r/+v/6//r/+P/4//j/+P/6//r/+v/6//r/+v/6//r/+v/6//r/
+v/6//r/+v/6//z//P/8//z//P/8//z//P/6//r/+v/6//r/+v/6//r//P/8//z//P/8
//z//P/8//7//v/+//7//f/8//v/+v/8//z//P/8//z//P/8//z//P/8//z//P/+//7/
/v/+//z//P/8//z//P/8//z//P/8//z//P/8//7//v/+//7//v/+//7//v/+//7/////
//////////////8AAAIAAwADAAMABAAEAAYABgAHAAgABwAJAAwADgAQAA0ACwAJAAUA
AAD8//j/8v/v/+//7f/q/+f/5//o/+n/6f/r/+7/8P/x//L/9f/3//f/+P/4//b/+P/7
//3/AAACAAMABAACAAIAAgACAAMABQAFAAUABgAGAAYABgAHAAcACAAIAAsACwAMAAwA
DgAOAA4ADgAMAA0ADgAPABIAFwAbACIAKgA2AEEASABHAEEAOwA1AC0AKAAjABkABgDr
/8v/q/+W/5z/sf+1/6n/pP+e/5P/mf+v/8L/0//m//T//v8LABUAFwAYABwAHwAdABkA
GAAaABoAGgAYABgAFwAZABkAGQAZABkAGQAZABoAHAAcABwAHAAaABsAGwAbABsAGwAb
ABsAHQAdAB0AHQAbABsAGwAaABoAGgAaABoAGgAaABoAGgAcABwAHAAcABoAGgAZABkA
GwAaABoAGgAaABoAGgAaABkAGQAZABkAGwAbABoAGgAaABkAFwAXABQAFAAUABQAFAAT
ABIAEQAQAA4ADAALAAoACQAHAAUABQAEAAIAAAAAAAAA///9//7//v/+//3/+v/5//n/
+P/2//b/9//3//n/+v/6//r/+v/7//v//P/8//3//f////////8BAAIABAAEAAQABQAF
AAYABgAGAAYABwAHAAgACgAKAAsACwAJAAkACQAKAAoACwALAAsACwALAAsACwAJAAkA
CQAJAAoACwAMAA0ACwALAAwADAAMAAsACwAMAA4ADgAPAA8ADgANAAwACwANAA0ADQAO
ABAAEAARABEADgAOAA8ADwARABEADwAPAA4ADgANAA0ADwAPAA8ADwAOAA4ADwAPAA4A
DgAOAA4ADgAOAA0ADQAMAAwACwALAAsACwAJAAkACQAJAAkACQAKAAoACQAJAAkACQAJ
AAgACAAIAAgACAAHAAcABgAGAAcABwAHAAYACAAIAAgACAAHAAYABgAGAAcABwAHAAcA
BwAHAAcABwAHAAcABwAHAAcABwAHAAYABgAGAAcABwAGAAYABgAGAAkACQAIAAgACAAH
AAcACAAKAAoACgAJAAkACgAKAAoACQAJAAkACQALAAsACwALAAgACAAIAAgACQAKAAoA
CQALAAsACwALAAkACQAJAAoACgALAAwACgAKAAoACgAKAAoACwALAAsACwALAAsACwAM
AA4ADwARABEAEgASABQAFAAVABYAFQAXABoAHAAcABkAFwAVABMADgAKAAYAAAD9//3/
+//4//X/9f/2//X/9f/3//r//v///wAAAwADAAMABAAEAAYACAALAA0ADwAQABAAEAAQ
ABAAEAAQABMAFQAVABUAFAAUABQAFAAVABUAFgAWABcAFwAYABgAGAAYABgAGAAYABkA
GgAbAB4AIQAlACwANgBEAE8AVABRAEsARQA/ADkAMgAvACcAEgD3/9n/uf+g/6L/u//D
/7f/sv+s/6H/pf+3/8r/3f/w//7/CgAVAB0AHwAiACQAJwAnACMAIgAiACQAJgAkACQA
IwAhACEAIQAhACEAIQAhACIAIgAiACIAIgAgACEAIQAhACMAIwAjACMAIQAhACEAIQAj
ACMAIwAiACIAIgAiACIAIAAgACAAIAAiACIAIgAiACAAIAAfAB8AHwAeAB4AHgAgACAA
IAAgAB0AHQAdAB0AHQAdABwAHAAcABsAGQAZABgAGAAYABgAFAATABIAEQAQAA4ADAAL
AAwACwAJAAcABgAEAAEA/v/+//7//f/7//r/+v/6//n/9f/1//b/9v/0//T/9f/1//X/
9v/2//b/+P/5//n/+v/8//3//f////3//f///wAAAAAAAAAAAQADAAQABAAEAAYABwAH
AAgABgAGAAcABwAHAAcABwAIAAoACwALAAsACQAJAAkACQAJAAkACQAJAAcABwAHAAcA
BwAHAAgACAAKAAkACQAKAAgACAAJAAkACwALAAsACwAJAAkACQAKAAoACgALAAsADAAM
AA0ADQALAAsACQAJAAoACgAJAAkABwAHAAcABwAIAAgACQAJAAoACgAKAAoABgAGAAUA
BQAGAAYABQAFAAUABQADAAMABQAFAAUABQAEAAQAAwADAAEAAQABAAAAAAAAAAAAAAAD
AAMAAgACAAEAAQABAAAAAgACAAIAAgD///7//v/+/wEAAQABAAEAAQABAAEAAQABAAEA
AQABAAEAAQABAAAAAAAAAAEAAQACAAIAAgACAAMAAwACAAIAAQD///7//v8AAAAAAAD/
/wEAAgACAAIA//////////////////////z//P/8//z//f8AAAAA///+//z//P/8//z/
/f/+////AAAAAAAAAAAAAAIAAgACAAIABAAEAAQABAAFAAYABwAIAAoACgAKAAoABwAE
AAEA/v/5//b/8//w/+z/6v/o/+b/5P/k/+T/5P/n/+j/6f/q/+3/7v/v//D/8f/y//P/
9P/2//j/+v/8//r/+v/6//r/+//8//3//v8AAAAAAAAAAAAAAAAAAAAAAgACAAIAAgAC
AAIAAgACAAQABAAEAAQAAgAEAAgADAASABwAKAAwADYANAAoABgACgD8/+z/4P/W/8L/
mv9w/1D/Nv8q/0L/cP+O/57/rv+u/6j/sv/E/9b/5v/2/wIABgAKABAAFAAUABYAFgAU
ABAAEAAQAA4ADgAOAA4ADgAOAA4ADgAOABAAEAAQABAADgAOAA4ADgAOAA4ADgAOAA4A
DgAOAA4ADAAMAAwADAAMAAwADAAMAAwADAAMAAwADAAMAAwADAAMAAwADAAMAAoACgAK
AAoADAAMAAwADAALAAoACQAIAAYABgAGAAYABgAGAAYABgAEAAQABAAEAAYABgAGAAYA
BAACAAAA/v/8//z//P/8//n/+P/3//b/9f/0//P/8v/w//D/8P/w/+7/7v/u/+7/7P/s
/+z/7P/r/+r/6f/o/+j/6P/o/+j/6f/q/+v/7P/u/+7/7v/u//D/8P/w//D/8v/y//L/
8v/0//T/9P/0//T/9P/0//T/9P/0//T/9P/0//T/9P/0//b/9v/2//b/9f/0//P/8v/0
//T/9P/0//T/9P/0//T/9P/0//T/9P/0//T/9P/0//T/9P/0//T/9f/2//f/+P/2//b/
9v/2//b/9v/2//b/+P/4//j/+P/4//j/+P/4//b/9v/2//b/9v/2//b/9v/0//T/9P/0
//T/9P/0//T/8v/y//L/8v/0//T/9P/0//L/8v/y//L/8v/y//L/8v/y//L/8v/y//D/
8P/w//D/8v/y//L/8v/w//D/8P/w//D/8P/w//D/7v/u/+7/7v/u/+7/7v/u//D/8P/w
//D/8P/w//D/8P/w//D/8P/w//L/8v/y//L/8P/w//D/8P/w//D/8P/w//L/8v/y//L/
8v/y//L/8v/y//L/8v/y//L/8v/y//L/9P/0//T/9P/y//L/8v/y//P/9P/1//b/9P/0
//T/9P/y//L/8v/y//L/8v/y//L/8//0//X/9v/3//j/+f/6//z//P/8//z//f/+////
AAACAAIAAgACAP3/+v/3//T/7//s/+n/5v/k/+L/4P/e/9z/3P/c/9z/3v/g/+L/5P/n
/+j/6f/q/+v/7P/t/+7/8P/y//T/9v/2//b/9v/2//f/+P/5//r//P/8//z//P/+//7/
/v/+/wAAAAAAAAAAAAAAAAAAAAAAAAAAAAAAAAIABAAGAAwAEgAcACgAMgA0ACoAHAAO
AAIA8v/i/9j/yv+s/4T/YP88/yD/Kv9W/3b/hP+W/5z/mv+i/7r/zv/g//D//P8CAAoA
EAASABIAFAAYABgAFAAQABIAEgAQABAAEAAQABAAEAAQABAAEAAQABAAEAAQABIAEgAS
ABIAEgASABIAEgASABIAEgASABIAEgASABIAFAAUABQAFAASABIAEgASABQAFAAUABQA
EgASABIAEgASABIAEgASABQAFAAUABQAFgAWABYAFgAUABQAFAAUABYAFgAWABYAFQAU
ABMAEgASABIAEgASABAAEAAQABAADQAMAAsACgAJAAgABwAGAAUABAADAAIAAQAAAP//
/v/9//z/+//6//r/+v/6//r/+v/6//r/+v/4//j/+P/4//r/+v/6//r/+v/6//r/+v/8
//z//P/8//7//v/+//7//v/+//7//v8AAAAAAAAAAAIAAgACAAIAAgACAAIAAgACAAIA
AgACAAIAAgACAAIAAgACAAIAAgACAAIAAgACAAIAAgACAAIABAAEAAQABAACAAIAAgAC
AAQABAAEAAQABgAGAAYABgAEAAQABAAEAAUABgAHAAgACAAIAAgACAAIAAgACAAIAAgA
CAAIAAgABgAGAAYABgAGAAYABgAGAAYABgAGAAYABgAGAAYABgAFAAQAAwACAAIAAgAC
AAIABAAEAAQABAACAAIAAgACAAIAAgACAAIAAgACAAIAAgACAAIAAgACAAQABAAEAAQA
AgACAAIAAgADAAQABQAGAAUABAADAAIAAgACAAIAAgAEAAQABAAEAAIAAgACAAIAAwAE
AAUABgAEAAQABAAEAAQABAAEAAQABgAGAAYABgAGAAYABgAGAAgACAAIAAgABgAGAAYA
BgAGAAYABgAGAAYABgAGAAYABgAGAAYABgAIAAgACAAIAAYABgAGAAYABgAGAAYABgAH
AAcABwAHAAcABwAHAAgADAANAA8ADwAOAA4ADgAOAA8AEAARABMAGAAaABoAFwATABEA
DQAIAAQAAAD6//f/+f/3//T/8f/v//D/8f/x//T/+P/7//3//P///wEAAQACAAIAAgAE
AAUABwAJAAoACgAKAAoACgAMAAwADQAPAA0ADQAOAA4AEAAQABEAEQAQABAAEQARABAA
EAAQABAAEgASABIAEwAUABUAFgAbACEAKgA2AEAASwBQAEsAQwA/ADsAMwAuACsAIQAK
AO3/z/+v/5j/ov+7/7n/rf+q/6T/mf+f/7P/yP/b/+7/+v8GABEAFwAdACAAJAAlACUA
IwAiACIAIgAjACAAHwAdAB8AHwAfAB8AIQAhACEAIgAiACIAIgAiACIAIwAjACMAIQAh
ACEAIQAhACEAIQAhACEAIQAhACAAIAAgACAAIAAiACIAIgAiACIAIgAiACIAIAAgAB8A
HwAfAB4AHgAeAB4AHgAeAB4AHQAdAB0AHQAfAB8AHgAeABwAGwAZABkAGgAaABoAGgAW
ABUAFAATABQAEgAQAA8ADgANAAsACQAJAAgABgAEAAQABAADAAEA/v/+//7//f/9//3/
/v/+//z//P/9//3//f/+//7//v/+//////8AAAAAAQABAAMABQAFAAcACAAIAAgACAAJ
AAsADAAMAAwADAANAA0ADgAOAA4ADwAPABEAEQARABIAEAARABEAEQARABEAEQARABEA
EQARABEAEQARABEAEQATABMAFAAUABIAEQARABIAFAAUABUAFQAVABUAFQAVABMAEwAT
ABQAFgAWABcAFwAWABYAFwAXABUAFQATABMAFgAWABUAFQATABMAEwATABQAFAAVABUA
EgASABIAEgASABIAEQARABAAEAAPAA8ADwAPAA0ADQAPAA8ADwAPAAwADAALAAsACwAL
AAsACgAKAAoACgAKAAkACQAIAAgACQAJAAkACAAIAAgACAAIAAkACAAIAAgABwAHAAcA
BwAFAAUABQAFAAcABwAHAAcABwAHAAcABgAGAAYABwAHAAYABgAGAAYABgAFAAMAAgAD
AAMABAAGAAQABAAEAAMAAwAEAAQABAAFAAUABQAFAAQAAwACAAEAAQACAAMABAADAAQA
BAADAAEAAQADAAIAAgACAAIAAgAEAAQABQAFAAMAAwADAAMAAgACAAMAAwAHAAcACAAI
AAgACAAJAAoACgALAA0ADgAQAA0ACwAJAAUAAAD8//j/8P/t/+3/6//q/+f/5//o/+f/
5//p/+z/7v/v//D/8//1//X/9v/2//b/+P/7//3/AQACAAIAAgABAAAA///+/wEAAwAD
AAMAAgACAAIAAgAFAAUABgAGAAcABwAIAAgABgAGAAYABgAIAAkACgALAAwADQARABgA
IgAuADcAQABFAEEAOwAzACsAJAAhABsAEAD3/9v/vf+k/5j/p/+//7//tP+y/6f/nf+j
/7L/w//U/+j/8v/9/wcADQAQABYAFwAXABUAFAASABIAFQAUABUAFQAUABMAEgARABMA
EwATABQAFAAUABQAFAAUABUAFQAVABMAEwATABMAEwATABMAEwATABMAEwASABIAEgAS
ABIAEgASABIAEgAUABQAFAAUABIAEgARABEADwAOAA4ADgAPABAAEQASABAADwAOAA0A
DQANAAwADAAMAAsACQAJAAYABgAGAAYABQAFAAUABQADAAAA/f/7//z/+//5//f/9f/0
//L/8P/w//D/7//t/+z/7P/s/+v/6f/p/+r/6v/o/+j/6f/p/+v/7P/s/+z/6v/r/+v/
7P/w//H/8f/z//H/8f/z//T/9v/2//b/9//3//j/+P/4//r/+//7//z//P/8//3//f/7
//v/+//8//z//f/9//3//f/9//3//f///////////////////////////wAAAAAAAP//
//8AAAAAAAABAAEAAQABAAEAAQABAAEAAQACAAIAAgADAAMAAgACAAMAAwADAAMAAQAB
AAIAAgABAAEAAQABAAEAAQD+//7//////wAAAAAAAAAA/v/+//3//f/+//7//f/9//3/
/f/7//v/+f/5//n/+f/6//r/+f/5//n/+f/5//j/9v/2//b/9v/5//n/+P/4//n/+f/5
//j/+P/4//j/+P/3//b/9v/2//X/9f/1//X/9//3//f/9//2//X/9P/z//X/9f/1//T/
8v/y//P/8//0//T/9P/0//X/9f/0//T/9P/z//P/9P/0//T/9P/z//H/8v/y//L/8f/x
//H/8f/y//P/9P/1//T/9v/2//T/8v/y//L/8v/0//T/9P/0//T/9P/0//T/9f/2//f/
+P/6//r/+v/6//3//v///wAAAAAAAAAAAAD9//r/9//0//H/7v/r/+j/5f/i/9//3P/c
/9z/3P/c/93/3v/f/+D/5P/m/+j/6v/r/+z/7f/u//D/8v/0//b/+P/4//j/+P/2//b/
9v/2//j/+P/4//j/+f/6//v//P/8//z//P/8//7//v/+//7//v/+//7//v/8//z/AAAG
AAoAFAAeACgALgAuACYAGAAMAP7/7v/g/9b/xv+i/3b/Uv82/yT/Nv9g/4L/lP+m/6r/
ov+s/8D/0v/g//T/AAAEAAQACgAOABAAEgAUABQAEAAOAAwACgAMAAwADAAMAA0ADgAP
ABAAEAAQABAAEAAPAA4ADQAMAA4ADgAOAA4ADgAOAA4ADgAQABAAEAAQABAAEAAQABAA
EAAQABAAEAAQABAAEAAQABAAEAAQABAADgAOAA4ADgAQABAAEAAQAA4ADgAOAA4ADgAO
AA4ADgAOAA4ADgAOAA4ADgAOAA4ADQAMAAsACgAIAAgACAAIAAYABgAGAAYAAwACAAEA
AAD///7//f/8//v/+v/5//j/9v/2//b/9v/0//T/9P/0//P/8v/x//D/8f/y//P/9P/2
//b/9v/2//b/9v/2//b/+P/4//j/+P/6//r/+v/6//z//P/8//z//P/8//z//P/9//7/
//8AAAAAAAAAAAAA/v/+//7//v8AAAAAAAAAAP7//v/+//7/AAAAAAAAAAAAAAAAAAAA
AAAAAAAAAAAAAgACAAIAAgACAAIAAgACAAIAAgACAAIABAAEAAQABAACAAIAAgACAAMA
BAAFAAYABQAEAAMAAgACAAIAAgACAAIAAgACAAIAAAAAAAAAAAAAAAAAAAAAAP7//v/+
//7//v/+//7//v/+//7//v/+//z//P/8//z//P/8//z//P/+//7//v/+//7//v/+//7/
/v/+//7//v/8//z//P/8//7//v/+//7//v/+//7//v/+//7//v/+//7//v/+//7//P/8
//z//P/+//7//v/+/wAAAAAAAAAA/v/+//7//v///wAAAQACAAEAAAD///7/AAAAAAAA
AAAAAAAAAAAAAAAAAAAAAAAAAgACAAIAAgABAAAA///+/wAAAAAAAAAAAAAAAAAAAAAA
AAAAAAAAAAAAAAABAAEA//////////8BAAIABAAFAAcABwAIAAgACAAIAAkACgANAA8A
EgAUABMADwAMAAkABQAAAPz/+P/y/+//7//t/+r/5//n/+j/6v/r/+7/8v/y//P/9P/3
//n/+f/6//r/+v/8////AQADAAQABAAEAAQABAAEAAQABQAHAAcABwAIAAgACAAIAAkA
CQAKAAoACwALAAwADAAMAAwADAAMAAoACwAMAA0AEgAVAB0AKAAwADoAQwBIAEMAPQA5
ADMALQAqACcAFwACAOf/x/+l/5T/ov+3/7X/p/+k/5z/lf+h/7X/xv/b/+7/+v8EAA0A
FQAZABwAHgAfAB8AHQAcABwAHAAdABoAGQAXABgAGQAaABsAGwAbABsAHAAaABoAGgAa
ABsAHQAeAB8AHQAdAB0AHQAdAB0AHQAdAB8AHwAfAB4AHAAcABwAHAAcABwAHAAcABwA
HAAcABwAHQAeAB4AHwAeABwAGwAaABoAGgAaABoAGgAbABwAHQAdAB0AHAAcABoAGQAX
ABcAFgAWABYAFgAWABUAFAATABAADgAMAAsADAALAAkABwAHAAYABAACAAAAAAD///3/
/v/8/w==
         </WaveFormData>
      </LeadData>
      <LeadData>
         <LeadByteCountTotal>10000</LeadByteCountTotal>
         <LeadTimeOffset>0</LeadTimeOffset>
         <LeadSampleCountTotal>5000</LeadSampleCountTotal>
         <LeadAmplitudeUnitsPerBit>4.88</LeadAmplitudeUnitsPerBit>
         <LeadAmplitudeUnits>��V</LeadAmplitudeUnits>
         <LeadHighLimit>2147483647</LeadHighLimit>
         <LeadLowLimit>268435456</LeadLowLimit>
         <LeadID>V2</LeadID>
         <LeadOffsetFirstSample>0</LeadOffsetFirstSample>
         <FirstSampleBaseline>0</FirstSampleBaseline>
         <LeadSampleSize>2</LeadSampleSize>
         <LeadOff>FALSE</LeadOff>
         <BaselineSway>FALSE</BaselineSway>
         <ExcessiveACNoise>FALSE</ExcessiveACNoise>
         <MuscleNoise>FALSE</MuscleNoise>
         <LeadDataCRC32>787558271</LeadDataCRC32>
         <WaveFormData>
TABMAEwATABDADoAMQAoACMAHgAZABQAEQAQAA8ADgANAAwACwAKAAwADAAMAAwADAAM
AAwADAAOAA4ADgAOABAAEAAQABAAEgASABIAEgATABQAFQAWABgAGAAYABgAGwAcAB0A
HgAhACIAIwAkACcAKAApACoALAAuADAAMgA0ADYAOAA6ADwAPgBAAEIARgBIAEoATABP
AFAAUQBSAFMAVABVAFYAVgBWAFYAVgBWAFYAVgBWAFUAVABTAFIATwBOAE0ATABJAEgA
RwBGAEQAQgBAAD4AOgA4ADYANAAwAC4ALAAqACgAJgAkACIAIAAeABwAGgAWABQAEgAQ
AA0ADAALAAoABwAGAAUABAACAAIAAgACAAIAAgACAAIAAAAAAAAAAAAAAAAAAAAAAP7/
/v/+//7//v/+//7//v8AAAAAAAAAAAIAAgACAAIABAAEAAQABAAGAAYABgAGAAYABgAG
AAYACAAIAAgACAAKAAoACgAKAAwADAAMAAwADgAOAA4ADgAMAAwADAAMAA4ADgAOAA4A
DgAOAA4ADgAMAAwADAAMAA4ADgAOAA4ADAAMAAwADAAMAAwADAAMAAwADAAMAAwACwAK
AAkACAAGAAYABgAGAAYABgAGAAYABQAEAAMAAgACAAIAAgACAAIAAgACAAIAAQAAAP//
/v/8//z//P/8//z//P/8//z/+v/6//r/+v/6//r/+v/6//z//P/8//z/+//6//n/+P/6
//r/+v/6//n/+P/3//b/+P/4//j/+P/4//j/+P/4//b/9v/2//b/+P/4//j/+P/2//b/
9v/2//b/9v/2//b/9v/2//b/9v/2//b/9v/2//b/9v/2//b/9v/2//b/9v/2//b/9v/4
//n/+f/5//r/+v/6//r/+v/6//r//P/9//7//v/8//z/+//4//X/8v/u/+r/6v/o/+j/
5//m/+b/5v/n/+f/5//p/+v/6v/q/+3/8P/x//L/8//z//b/9v/0//T/9P/0//L/8v/y
//L/9P/1//X/9f/3//j/+P/5//f/+f/5//n/+f/5//n/+f/5//n/+f/5//f/9//3//f/
+f/7//7/AwAMABgAKwA+AEwAXAByAIsApADHAO8ADwEbAQwB3wCgAFwAJwAAAMj/kv+Q
/67/uv/G/9//+v8SACUANAA/AEkATQBRAFEATwBRAEsAQAA4ADEALAAoACAAFwARABEA
EAAOAA0ADQANAA0ADAAOAA4ADgAOAAwADAAMAAwADgAPAA8ADwAPABAAEAARAA8AEAAQ
ABEAEwATABMAFQAUABYAFwAYABcAGAAZABoAGwAfACEAIwAmACYAJgAoACkAKwAsAC0A
MAAzADUANwA3ADkAOwA9AEEAQwBEAEUASABLAE0ATwBNAE0ATQBNAFAAUABQAFAATgBN
AEwASwBJAEgARgBEAEAAPwA9ADwAOgA4ADYAMwAxAC8ALwAuACkAKAAmACMAIgAgAB4A
GwAaABgAFgAVABMAEwARAA8ADQAMAAoACgAGAAUABAADAAQAAwADAAIA///+//7//f/9
//z//P/8//j/+P/5//n/+f/5//j/+P/4//j/+P/4//j/+P/4//j/+P/5//n/+f/7//v/
/P/8//r/+v/6//v/+//8//3//f8AAAAAAAAAAAEAAQACAAIAAwADAAMABAACAAIAAgAD
AAUABQAFAAYABgAGAAYABgAGAAYABgAGAAYABwAHAAcABwAHAAcABwAHAAUABQAFAAcA
BgAGAAcABQAEAAMAAwAFAAUABQAFAAIAAQAAAP//AQAAAAAA//8AAAAAAAABAP///f/9
//3//f/8//z//P/6//r/+//7//n/+P/4//j/+P/4//j/9//2//b/9f/1//T/9P/0//T/
9v/1//T/8//z//T/9P/0//b/9P/0//X/9P/z//H/8P/x//H/8v/z//H/8f/x//H/8f/x
//H/8f/x//H/8f/x//H/8P/v/+7/7v/u/+7/7v/t/+3/7v/u/+3/7f/t/+3/7//v/+7/
7v/u/+7/7v/u/+7/7v/u/+7/7v/u/+7/8P/w//D/8P/y//L/8v/y//L/8v/y//L/8v/y
//L/8v/w//D/8P/w/+3/6v/n/+T/4v/g/97/3P/a/9r/2v/a/9v/3P/d/97/4P/i/+T/
5v/o/+j/6P/o/+j/6P/o/+j/6P/o/+j/6P/m/+b/5v/m/+f/6P/p/+r/7P/s/+z/7P/u
/+7/7v/u/+7/7v/u/+7/7P/s/+z/7P/u/+z/7v/0//r/AAAKABYAJgAyADIANAA+AEwA
WgBwAIYAhABmAEYAJgDq/6L/jP+Q/4D/dv+I/57/rv/M//D/CgAiADwASgBOAE4AUABS
AFIAUABOAEgAPgAyACoAIgAeABoAFgASAA4ADAAKAAgABgAGAAYABgAGAAYABgAGAAYA
BgAGAAYABgAGAAYABgAIAAgACAAIAAoACgAKAAoACwAMAA0ADgAQABAAEAAQABEAEgAT
ABQAFQAWABcAGAAZABoAGwAcAB8AIAAhACIAJQAmACcAKAAsAC4AMAAyADUANgA3ADgA
OgA8AD4AQABCAEIAQgBCAEIAQgBCAEIAQABAAEAAQAA+AD4APgA+ADsAOgA5ADgANgA0
ADIAMAAtACwAKwAqACgAJgAkACIAIAAeABwAGgAYABYAFAASAA8ADgANAAwACgAIAAYA
BAADAAIAAQAAAP3//P/7//r/+P/4//j/+P/3//b/9f/0//L/8v/y//L/8P/w//D/8P/w
//D/8P/w//D/8P/w//D/8v/y//L/8v/y//L/8v/y//T/9P/0//T/9P/0//T/9P/1//b/
9//4//j/+P/4//j/+P/4//j/+P/6//r/+v/6//z//P/8//z//P/8//z//P/8//z//P/8
//z//P/8//z//v/+//7//v/8//z//P/8//z//P/8//z//P/8//z//P/6//r/+v/6//j/
+P/4//j/9v/2//b/9v/2//b/9v/2//X/9P/z//L/8P/w//D/8P/w//D/8P/w/+//7v/t
/+z/7P/s/+z/7P/q/+r/6v/q/+j/6P/o/+j/6v/q/+r/6v/o/+j/6P/o/+j/6P/o/+j/
6P/o/+j/6P/m/+b/5v/m/+j/6P/o/+j/5v/m/+b/5v/m/+b/5v/m/+T/5P/k/+T/5v/m
/+b/5v/m/+b/5v/m/+T/5P/k/+T/5v/m/+b/5v/m/+b/5v/m/+j/6P/o/+j/6v/q/+r/
6v/q/+r/6v/q/+r/6v/q/+r/5v/k/+L/4P/c/9r/2P/W/9X/1P/T/9L/1P/U/9T/1P/W
/9j/2v/c/93/3v/f/+D/4f/i/+P/5P/k/+T/5P/k/+P/4v/h/+D/4f/i/+P/5P/l/+b/
5//o/+j/6P/o/+j/6v/q/+r/6v/o/+j/6P/o/+r/6v/q/+z/7v/w//j/AAAKABgAJgAq
ACwAOABIAFQAaACEAIoAdABYADgA+P+o/4b/iP98/2z/ev+S/6b/xP/o/wYAHgA2AEYA
SgBMAEwAUABOAE4ATABGADoAMAAkABoAFwAUABEADgAMAAoACAAGAAQABAAEAAQABAAE
AAQABAAGAAYABgAGAAQABAAEAAQABQAGAAcACAAKAAoACgAKAAwADAAMAAwADQAOAA8A
EAATABQAFQAWABcAGAAZABoAGwAcAB0AHgAgACIAJAAmACkAKgArACwALgAwADIANAA2
ADgAOgA8AEAAQgBEAEYARwBIAEkASgBKAEoASgBKAEoASgBKAEoARwBGAEUARABDAEIA
QQBAAD0APAA7ADoAOAA2ADQAMgAvAC4ALQAsACgAJgAkACIAHgAcABoAGAAVABQAEwAS
ABAADgAMAAoACAAGAAQAAgABAAAA///+//3//P/7//r/+P/4//j/+P/4//j/+P/4//b/
9v/2//b/9v/2//b/9v/2//b/9v/2//b/9v/2//b/9v/2//b/9v/4//j/+P/4//r/+v/6
//r//P/8//z//P/+//7//v/+//7//v/+//7///8AAAEAAgAEAAQABAAEAAIAAgACAAIA
BAAEAAQABAAEAAQABAAEAAQABAAEAAQAAgACAAIAAgAEAAQABAAEAAQABAAEAAQAAgAC
AAIAAgAAAAAAAAAAAP7//v/+//7//P/8//z//P/6//r/+v/6//j/+P/4//j/9v/2//b/
9v/2//b/9v/2//b/9v/2//b/9v/2//b/9v/1//T/8//y//L/8v/y//L/8v/y//L/8v/y
//L/8v/y//L/8v/y//L/8P/w//D/8P/u/+7/7v/u/+7/7v/u/+7/7v/u/+7/7v/u/+7/
7v/u/+z/7P/s/+z/7P/s/+z/7P/s/+z/7P/s/+z/7P/s/+z/7P/s/+z/7P/s/+z/7P/s
/+z/7P/s/+z/7P/s/+z/7v/v/+//7//w//D/8P/w//D/8P/w//L/8//0//T/8v/y//H/
7v/r/+j/5P/g/+D/3v/e/93/3P/c/9z/3f/d/93/4P/j/+P/5P/m/+j/6P/o/+f/5//q
/+r/7P/s/+z/7P/o/+j/6P/o/+j/6f/p/+n/6f/q/+r/6//t/+//7//v//H/8f/x//H/
8f/x//H/8f/v/+//7//v//H/8//2//n/AAAKACEAOABGAFIAaACDAJoAuwDjAAMBEQEC
AdcAmABWAB8A9v+8/4T/hP+i/7D/vP/X//T/CgAdACgAMwA/AEcASwBJAEkASQBBADYA
LgArACQAHgAWAA0ABwAJAAgABgAFAAUABQAFAAQABAAEAAQABAAEAAQABAAEAAQABQAF
AAUABQAGAAYABwAHAAgACAAJAAkACQAJAAsACgAMAA0ADgARABIAEwAUABQAFwAYABkA
HAAcABwAHgAfACEAIgAjACQAJwApACsALwAxADMANQA3ADkAOgA7ADwAPwBBAEMARQBF
AEUARQBGAEYARgBGAEQAQwBCAEEAQQBAAD4APAA6ADkANwA2ADQAMgAwAC0AKgAnACYA
JAAhACAAHgAbABoAGAAWABMAEgAQAA4ADQALAAsACQAHAAMAAgAAAAAAAAD///7//f/8
//v/+//6//n/+P/4//f/9//2//b/9v/y//L/8//z//P/8//y//L/9P/0//T/9P/y//L/
8v/y//T/9f/1//X/8//z//T/9P/2//b/9v/3//f/+P/5//n/+P/4//j/+P/7//v//P/8
//3//f/9//7//v/+//7///////////8AAP7//v/+//7/AAAAAAAAAAAAAAEAAQABAAEA
AQABAAEAAQD////////9//z//P/9//3//P/7//v/+//7//v/+//6//n/+P/3//f/9v/2
//X/9P/0//T/9f/1//P/8//z//H/8P/w//D/8P/w//H/8f/v/+7/7v/u/+7/7v/u/+3/
7f/u/+7/7//u/+7/7v/u/+7/7f/s/+v/6f/q/+r/6v/q/+j/6P/p/+v/6//q/+r/6v/p
/+n/6f/p/+n/6f/p/+n/6f/p/+n/5//n/+f/5//o/+j/6P/o/+b/5v/m/+b/5//n/+j/
6P/n/+f/5//n/+f/5//n/+f/6P/o/+j/5v/m/+b/5v/m/+b/5v/m/+j/6P/o/+j/5v/m
/+b/6P/r/+v/6//s/+z/7P/s/+z/7P/s/+7/7//u/+7/7P/s/+3/6v/n/+T/4P/c/9z/
2v/Y/9f/1v/W/9b/1//X/9f/3P/f/9//4P/g/+L/4v/i/+P/4//m/+b/5v/m/+b/5v/k
/+T/5P/k/+b/5//n/+f/5//o/+j/6f/p/+v/6//r/+v/6//r/+v/6//r/+v/6//r/+v/
6//r/+3/7f/w//P/+v8GABsAMgA+AEgAXgB5AJIAsQDZAPsACQH+ANUAmABUABsA9P/A
/4b/fP+W/6r/tP/L/+j/AAAVACIALQA5AD0AQQBBAD8APwA7ADAAKAAlACAAHAAUAAsA
BQADAAIAAAD///////////7//v/+//7//v/+//7//v/+/wAAAQABAAEAAQACAAIAAwAD
AAQABAAFAAUABQAFAAcACAAKAAsADAAPABAAEQASABAAEwAUABUAGgAaABoAHAAfACEA
IgAjACIAJQAnACkAKwAtAC8AMQAzADUANgA3ADoAPQA/AEEAQwBDAEMAQwBEAEQARABE
AEYARQBEAEMAPwA+ADwAOgA4ADcANQA0ADIAMAAuACsAKgAnACYAJAAhACAAHgAbABgA
FgAUABEAEAAOAAwACwAJAAkABwAFAAMAAgAAAAAA/v/9//z/+//6//n/+f/4//n/+P/4
//f/9f/0//T/9P/0//T/9f/1//X/9f/0//T/9P/0//T/9P/0//T/9P/0//T/9f/1//X/
9f/1//b/9v/4//j/+P/5//f/+P/5//n//P/8//z//P/7//v//P/8//3//f/9//7/AAAA
AAAAAQD///////8AAAAAAAAAAAAAAAAAAAAAAAAAAAEAAQABAAEAAQABAAEAAQD/////
///9//z//P/9/////v/9//3//f/9//3//f/+//3//P/7//r/+P/3//X/9P/0//T/9f/1
//P/8//z//P/8v/y//L/8v/y//P/8//x//D/8P/w//D/8P/w/+//7v/u/+3/7f/u/+7/
7v/u/+7/7f/s/+v/6//s/+z/7P/s/+r/6v/r/+3/7f/s/+z/6v/p/+n/6f/p/+n/6f/p
/+v/6//r/+v/6f/p/+n/6f/o/+j/6P/o/+b/5v/m/+b/5//p/+r/6P/o/+b/5v/m/+b/
6P/o/+j/6P/o/+j/6P/o/+r/6v/q/+r/6v/q/+r/6v/s/+z/7P/s/+7/7v/u/+7/7P/s
/+z/7P/n/+T/4f/e/9v/2v/Z/9j/1v/W/9b/1v/Y/9j/2P/Y/9r/3P/e/+D/4v/i/+L/
4v/k/+T/5P/k/+L/4v/i/+L/4v/i/+L/4v/k/+T/5P/k/+b/5v/m/+b/6P/o/+j/6P/o
/+j/6P/o/+j/6P/o/+j/5v/m/+r/7P/w//r/BAAQAB4AKgAqACwAOABGAFIAZgB8AH4A
ZABEACYA7v+m/4T/iP9+/3L/gv+a/6z/xv/m/wQAHgA2AEYATABMAE4AUABOAEoASgBE
ADYALAAkABoAFQASAA8ADAAIAAYABAACAAAAAAAAAAAAAAAAAAAAAAD+//7//v/+//7/
/v/+//7/AAAAAAAAAAACAAIAAgACAAQABAAEAAQABQAGAAcACAAJAAoACwAMAA4ADgAO
AA4AEAASABQAFgAYABgAGAAYABoAHAAeACAAIgAkACYAKAArACwALQAuADIANAA2ADgA
OAA4ADgAOAA6ADoAOgA6ADoAOgA6ADoAOQA4ADcANgAzADIAMQAwAC0ALAArACoAJwAm
ACUAJAAiACAAHgAcABoAGAAWABQAEQAQAA8ADgAMAAoACAAGAAQAAgAAAP7//f/8//v/
+v/3//b/9f/0//P/8v/x//D/7v/u/+7/7v/s/+z/7P/s/+7/7v/u/+7/7f/s/+v/6v/s
/+z/7P/s/+z/7P/s/+z/7v/u/+7/7v/w//D/8P/w//D/8P/w//D/8f/y//P/9P/2//b/
9v/2//b/9v/2//b/9//4//n/+v/6//r/+v/6//r/+v/6//r//P/8//z//P/8//z//P/8
//r/+v/6//r/+v/6//r/+v/8//z//P/8//r/+v/6//r/+P/4//j/+P/4//j/+P/4//b/
9v/2//b/9v/2//b/9v/0//T/9P/0//L/8v/y//L/8P/w//D/8P/u/+7/7v/u/+7/7v/u
/+7/7v/u/+7/7v/s/+z/7P/s/+7/7v/u/+7/7P/s/+z/7P/s/+z/7P/s/+r/6v/q/+r/
6v/q/+r/6v/o/+j/6P/o/+r/6v/q/+r/6P/o/+j/6P/o/+j/6P/o/+r/6v/q/+r/6P/o
/+j/6P/m/+b/5v/m/+j/6P/o/+j/6P/o/+j/6P/p/+r/6//s/+z/7P/s/+z/7P/s/+z/
7P/u/+7/7v/u/+3/7P/r/+r/5//k/+H/3v/b/9r/2f/Y/9b/1v/W/9b/2f/a/9v/3P/e
/+D/4v/k/+L/4v/i/+L/4//k/+X/5v/k/+T/5P/k/+b/5v/m/+b/5//o/+n/6v/q/+r/
6v/q/+z/7P/s/+z/7v/u/+7/7v/s/+z/7P/s/+z/7v/u//D/9P/8/wgAGAAoACwALgA8
AE4AWgBuAIoAngCWAHoAXAAiAMz/lP+Q/4b/bv9y/47/ov+4/97//v8YADAAQgBMAFAA
UgBSAFAATABOAEoAPAAwACYAHgAWABQAEgAQAA4ADAAKAAgABgAEAAQABAAEAAQABAAE
AAQABgAGAAYABgAIAAgACAAIAAgACAAIAAgACQAKAAsADAAOAA4ADgAOAA8AEAARABIA
EwAUABUAFgAXABgAGQAaABwAHgAgACIAJAAmACgAKgAtAC4ALwAwADQANgA4ADoAPQA+
AD8AQABCAEQARgBIAEkASgBLAEwATABMAEwATABKAEoASgBKAEkASABHAEYARQBEAEMA
QgBAAD4APAA6ADgANgA0ADIAMAAuACwAKgAmACQAIgAgAB4AHAAaABgAFAASABAADgAM
AAoACAAGAAUABAADAAIA///+//3//P/7//r/+f/4//b/9v/2//b/9P/0//T/9P/y//L/
8v/y//L/8v/y//L/8v/y//L/8v/0//T/9P/0//T/9P/0//T/9v/2//b/9v/4//j/+P/4
//r/+v/6//r/+//8//3//v/+//7//v/+////AAABAAIAAgACAAIAAgAEAAQABAAEAAQA
BAAEAAQAAgACAAIAAgAEAAQABAAEAAQABAAEAAQABAAEAAQABAADAAIAAQAAAAAAAAAA
AAAAAAAAAAAAAAD///7//f/8//z//P/8//z/+//6//n/+P/4//j/+P/4//j/+P/4//j/
9v/2//b/9v/2//b/9v/2//X/9P/z//L/8v/y//L/8v/y//L/8v/y//D/8P/w//D/8v/y
//L/8v/w//D/8P/w//D/8P/w//D/8P/w//D/8P/w//D/8P/w//D/8P/w//D/7v/u/+7/
7v/u/+7/7v/u/+7/7v/u/+7/7v/u/+7/7v/u/+7/7v/u/+z/7P/s/+z/7P/s/+z/7P/s
/+z/7P/s/+z/7P/s/+z/7f/w//L/8//x//L/8v/y//L/8v/y//L/9v/3//j/+P/0//T/
8//w/+3/6v/m/+L/4v/g/+D/3//c/9z/3P/d/9//3//i/+X/5f/m/+j/6v/q/+r/6f/p
/+r/6v/q/+r/6v/q/+j/6P/o/+j/6v/r/+3/7f/t/+7/8P/x//H/8//y//H/8P/v/+3/
7f/t/+3/7//v/+//7//v/+//8f/z//b//f8EABAAJQA6AEQAUABoAIMAngC/AOkACwEV
AQQB1wCYAFQAHwD2/7z/hP+E/6L/sP+8/9f/8v8KAB0AKAA1AD8AQwBJAEkASQBLAEUA
OgAyACkAJAAeABYADQAHAAkACAAGAAUABwAHAAcABgAEAAQABAAEAAYABgAGAAYABAAF
AAUABQAFAAYABgAHAAcACAAIAAkACQAJAAkACwAOABAAEQASABMAFAAVABYAFAAXABgA
GQAcABwAHAAeACMAJQAmACcAKAArAC0ALwAxADMANQA3ADkAOwA8AD0APgBBAEMARQBH
AEcARwBHAEgASABIAEgASABHAEYARQBFAEQAQgBAADwAOwA5ADgAOAA2ADQAMQAwAC0A
LAAqACcAJgAkACEAIAAeABwAGQAWABQAEgARAA0ADQALAAkACAAIAAcACAAEAAMAAgAB
AAAA//////7//f/8//z/+//7//r/+v/6//r/+v/7//v/+f/5//j/+P/4//j/+P/4//j/
+P/4//j/+P/5//n/+f/5//n/+v/6//r/+v/6//v//f/+///////+//7//v/+//3//f/+
//7/AQABAAEAAgACAAIAAgADAAMAAwADAAQABAAEAAQABAAEAAQABAAEAAQABQAFAAUA
AwADAAMAAwAFAAMAAwADAAMAAgACAAMAAwACAAEAAQABAAEAAQABAAAA///+//3//f/8
//z/+//8//z//P/9//v/+f/5//n/+f/4//j/+P/4//j/+f/5//n/+P/4//j/9v/2//b/
9f/0//T/8//z//T/9P/0//T/9P/z//L/8f/z//T/9P/0//L/8P/w//H/8f/x//D/8P/y
//H/8f/x/+//7//v/+//7//v/+//7//v/+//7//v/+//7v/t/+z/6//s/+3/7v/t/+3/
7v/u/+3/7f/t/+7/7v/u/+7/7v/w//D/8P/w/+7/7v/u/+7/7f/s/+v/7P/v/+//7//w
//L/8v/y//L/8P/w//L/8//0//T/8v/y//P/8P/t/+r/5P/g/+D/3v/e/93/3P/c/9r/
2//b/9v/4P/j/+P/5P/m/+j/6P/o/+f/5//q/+r/7P/s/+z/7P/p/+j/5//m/+r/6//r
/+v/6//s/+z/7f/t/+//7//v/+//7//v/+//7//v/+//7//v/+//7//v//H/8f/y//f/
AgAMABkALgBAAEwAWgBvAIYAnwDBAOEA9wD4AN0AqgBuADkADADi/6z/iv+W/6z/tv/F
/9z/9P8NAB4AKwA1AD8AQwBFAEcARQBDAD4ANAAtACgAJQAeABYAEQAPAAwACAAFAAUA
BQAFAAQABAAEAAQABAAEAAQABAAEAAQABQAFAAUABQAGAAYABwAFAAYABgAHAAkACQAJ
AAsACgAMAA0ADgAPABAAEQASABAAEwAUABUAFgAWABYAGAAdAB8AIAAhACEAIwAkACUA
JwApACsALQAvADEAMgAzADUANwA4ADkAOgA7ADwAPQA8ADwAPAA8ADwAOwA6ADkAOQA4
ADYANAA0ADMAMQAwAC4ALAAqACcAJAAhACAAHgAdABwAGgAXABgAFgAUABEAEAAOAAwA
CwALAAsACQAHAAUABAACAAIAAAD///7//f/8//v/+//6//n/+P/4//f/9//2//b/9v/0
//T/9f/1//X/9f/0//T/9P/0//T/9P/0//T/9P/0//T/9f/1//X/9f/1//b/9v/2//b/
9v/3//f/+P/5//n/+P/4//j/+P/7//v//P/8//v/+//7//z//v/+//7////9//3//f/+
//7//v/+//7/AAAAAAAAAAD+/////////wEAAQABAAEAAQD///////////7//v//////
/v/9//3/+//7//v/+//8//v/+v/5//n/+P/4//f/9P/0//T/9f/1//P/8//z//P/8v/y
//L/8v/y//P/8//v/+7/7v/u/+3/7P/r/+n/6v/q/+n/6f/o/+j/6P/o/+r/6f/o/+f/
5f/m/+b/5v/m/+T/5P/l/+X/5f/k/+T/4v/h/+H/4f/j/+P/4//j/+P/4//j/+P/3//f
/9//3//i/+L/4v/i/+L/5P/k/+L/4v/i/+L/4v/i/+L/4v/i/+L/4v/i/+L/4//k/+X/
5v/m/+b/5v/m/+j/6P/o/+j/6P/o/+j/6P/m/+b/5v/m/+L/4P/e/9z/2P/W/9T/0v/U
/9T/1P/U/9T/1P/U/9T/1v/Y/9r/3P/d/97/3//g/+L/4v/i/+L/4v/i/+L/4v/g/+D/
4P/g/+L/4v/i/+L/5P/k/+T/5P/k/+T/5P/k/+X/5v/n/+j/5v/m/+b/5v/k/+T/5v/q
/+7/9v/+/woAGAAmACgAKgA2AEIATgBgAHoAhABuAE4AMAD+/7T/iP+K/4L/cP98/5b/
pv++/+L/AgAcADQASABOAEoATABOAE4ATABOAEgAPgAwACYAHAAXABQAEQAOAAsACgAJ
AAgABwAGAAUABAADAAIAAQAAAAIAAgACAAIABAAEAAQABAAEAAQABAAEAAUABgAHAAgA
CQAKAAsADAANAA4ADwAQABIAEgASABIAFAAUABQAFAAWABgAGgAcAB8AIAAhACIAJAAm
ACgAKgAtAC4ALwAwADQANgA4ADoAPQA+AD8AQABDAEQARQBGAEgASABIAEgASABIAEgA
SABHAEYARQBEAEIAQgBCAEIAPwA+AD0APAA5ADgANwA2ADIAMAAuACwAKQAoACcAJgAj
ACIAIQAgABwAGgAYABYAFAASABAADgALAAoACQAIAAcABgAFAAQAAQAAAP///v/+//7/
/v/+//7//v/+//7//f/8//v/+v/8//z//P/8//r/+v/6//r//P/8//z//P/8//z//P/8
//7//v/+//7/AAAAAAAAAAACAAIAAgACAAMABAAFAAYACAAIAAgACAAIAAgACAAIAAkA
CgALAAwACgAKAAoACgAKAAoACgAKAAsADAANAA4ADAAMAAwADAAMAAwADAAMAAwADAAM
AAwACgAKAAoACgAKAAoACgAKAAkACAAHAAYABgAGAAYABgAGAAYABgAGAAQABAAEAAQA
AgACAAIAAgAAAAAAAAAAAAIAAgACAAIAAAAAAAAAAAD+//7//v/+//7//v/+//7//P/8
//z//P/8//z//P/8//z//P/8//z//P/8//z//P/+//7//v/+//3//P/7//r//P/8//z/
/P/8//z//P/8//z//P/8//z//P/8//z//P/6//r/+v/6//r/+v/6//r/+v/6//r/+v/6
//r/+v/6//r/+v/6//r/+v/6//r/+v/8//z//P/+/wEAAQABAAIAAAAAAAAAAAACAAIA
BAAFAAUABAABAAAA///8//n/9v/y/+7/7v/s/+z/6//q/+r/7P/t/+3/7f/u//H/8f/y
//T/9v/2//b/9f/1//j/+P/4//j/+P/4//b/9v/2//b/+v/7//v/+//7//z//P/9//v/
/f/9//3/////////////////////////////////AQABAAYADQAUACAANQBKAFYAZgB+
AJUAsgDXAP0AGQEhAQ4B3QCcAFoAKQAAAMT/kv+a/7j/xP/U/+//CgAgADMAQABLAFMA
VwBbAFsAWwBbAFMASgBCADsANAAuACYAHQAXABoAGgAZABkAFwAXABcAFgAWABYAFgAW
ABcAGAAZABoAGgAbABsAGwAZABoAGgAbAB0AHgAeAB8AHwAfAB8AIQAkACYAJwAoACcA
KAApACoALAAvADAAMQAyADIAMgA0ADUANwA4ADkAOwA/AEIARQBHAEkASwBNAE0ATwBQ
AFEAVABXAFkAWwBdAF0AXQBdAFwAXABcAFwAXABbAFoAWQBZAFgAVgBUAFIAUQBPAE4A
SgBKAA==
         </WaveFormData>
      </LeadData>
      <LeadData>
         <LeadByteCountTotal>10000</LeadByteCountTotal>
         <LeadTimeOffset>0</LeadTimeOffset>
         <LeadSampleCountTotal>5000</LeadSampleCountTotal>
         <LeadAmplitudeUnitsPerBit>4.88</LeadAmplitudeUnitsPerBit>
         <LeadAmplitudeUnits>��V</LeadAmplitudeUnits>
         <LeadHighLimit>2147483647</LeadHighLimit>
         <LeadLowLimit>268435456</LeadLowLimit>
         <LeadID>V3</LeadID>
         <LeadOffsetFirstSample>0</LeadOffsetFirstSample>
         <FirstSampleBaseline>0</FirstSampleBaseline>
         <LeadSampleSize>2</LeadSampleSize>
         <LeadOff>FALSE</LeadOff>
         <BaselineSway>FALSE</BaselineSway>
         <ExcessiveACNoise>FALSE</ExcessiveACNoise>
         <MuscleNoise>FALSE</MuscleNoise>
         <LeadDataCRC32>3917302897</LeadDataCRC32>
         <WaveFormData>
3v/e/97/3v/e/97/3v/e/97/3v/e/97/4P/g/+D/4P/e/97/3v/e/+H/4v/j/+T/5v/m
/+b/5v/n/+j/6f/q/+v/7P/t/+7/7//w//H/8v/z//T/9f/2//f/+P/5//r//f/+////
AAACAAQABgAIAAoADAAOABAAFAAWABgAGgAeACAAIgAkACgAKgAsAC4AMgA2ADoAPgBB
AEQARwBKAE0AUABTAFYAWgBcAF4AYABjAGQAZQBmAGgAaABoAGgAZwBmAGUAZABhAGAA
XwBeAFwAWgBYAFYAUQBOAEsASABDAEAAPQA6ADYAMgAuACoAJQAiAB8AHAAYABQAEAAM
AAgABgAEAAIA/v/8//r/+P/1//T/8//y//H/8P/v/+7/7P/s/+z/7P/s/+z/7P/s/+r/
6v/q/+r/6v/q/+r/6v/q/+r/6v/q/+z/7P/s/+z/7v/u/+7/7v/u/+7/7v/u/+7/7v/u
/+7/7//w//H/8v/0//T/9P/0//b/9v/2//b/+P/4//j/+P/4//j/+P/4//n/+v/7//z/
/v/+//7//v/+//7//v/+/wAAAAAAAAAAAgACAAIAAgADAAQABQAGAAQABAAEAAQAAgAC
AAIAAgACAAIAAgACAAAAAAAAAAAA/v/+//7//v/8//z//P/8//r/+v/6//r/+P/4//j/
+P/2//b/9v/2//T/9P/0//T/9P/0//T/9P/y//L/8v/y//T/9P/0//T/8//y//H/8P/w
//D/8P/w/+7/7v/u/+7/7v/u/+7/7v/w//D/8P/w/+//7v/t/+z/7v/u/+7/7v/s/+z/
7P/s/+z/7P/s/+z/7v/u/+7/7v/s/+z/7P/s/+r/6v/r/+v/6//r/+v/6//r/+v/7f/u
/+7/7v/u/+7/8P/w//H/8f/x//H/8v/1//X/9f/1//X/9f/z//L/7//u/+7/7f/t/+z/
6//q/+r/6v/q/+r/7P/t/+z/6v/p/+r/7//w//D/7//v/+//7v/r/+r/6v/p/+j/5v/l
/+X/5v/o/+j/6P/o/+j/6f/p/+r/6v/q/+v/6//r/+r/6v/q/+r/6//r/+f/5//o/+j/
6P/o/+z/7f/t/+//+P8DABAALwBdAJEAzAAYAWsBtwHpAfcB4wGiATwBzABhAMn/Iv/f
/gT/J/80/1L/ef+Y/7b/0v/m//D/8//3//n/+////wIAAAD/////AQABAAAA/v/8//7/
/f/9//3//f/+//////8BAAEAAQADAAMAAwADAAMAAwAFAAYABgAFAAcACAAIAAYABwAI
AAgACQAKAAoACwAOAA8AEAARABEAEwAWABYAGQAcAB4AHwAgACIAJAAnACkAKwAtAC8A
MQA0ADcAOQA7AD4AQQBEAEoATQBQAFEAVwBcAGAAZABlAGcAaQBsAHEAcgB1AHcAeAB6
AHwAfAB8AHwAfAB6AHgAeAB3AHYAcgBxAHAAbgBtAGoAaQBmAGEAXgBbAFYAUgBPAEoA
RQBAADwAOAAzAC8AKwAlACIAHwAcABkAFwARAA4ACgAHAAcABAACAP//+v/4//f/9f/0
//L/8P/v/+3/7f/t/+z/6//r/+r/6f/o/+j/6f/p/+n/6f/p/+n/6f/q/+r/6P/q/+r/
6v/q/+j/6P/o/+j/6f/p/+n/6f/r/+z/7P/q/+z/7P/s/+3/7//v//D/8P/w/+//7v/u
//H/8f/x//H/8f/z//P/8//1//X/9f/1//b/9//5//r/+v/6//z//P/6//r/+v/7//z/
/P/8//7//P/8//z//P/+//7//v////7//P/6//j/+f/5//r/+v/4//j/+P/5//f/9f/1
//X/9//1//X/9P/y//H/8f/x//D/8P/w/+7/7v/u/+7/7f/s/+z/6//r/+r/6v/q/+r/
5//m/+b/5f/l/+X/5f/l/+X/5P/k/+T/4v/i/+L/4v/k/+L/4v/i/+H/4f/h/+D/4P/g
/+D/4P/g/9//3//f/93/3f/d/93/3P/c/9z/3P/c/9z/3P/b/9v/2//b/9v/3f/b/9z/
3P/c/9z/3P/e/97/3v/e/97/3v/e/97/3//g/+H/4v/k/+T/5P/k/+b/5v/m/+b/5v/m
/+b/5v/m/+b/5v/m/+P/4v/h/+D/3v/e/97/3v/d/9z/2//a/9v/3P/d/97/4P/g/+D/
4P/g/+D/4P/g/97/3v/e/97/2//a/9n/2P/W/9b/1v/W/9j/2P/Y/9j/2v/a/9r/2v/a
/9r/2v/a/9r/2v/a/9r/2P/Y/9j/2P/a/9b/2P/c/+D/4v/k/+z/+v8GABYANABiAJgA
0gAYAV4BjAGgAagBmgFSAeAAegAUAIT/Dv/8/hj/Lv9I/2z/iv+m/8T/3P/m/+j/6v/u
//D/8P/y//T/8v/y//D/8P/u/+7/7v/u/+7/7v/u/+7/7v/u/+7/7v/w//D/8P/w//L/
8v/y//L/9P/0//T/9P/2//b/9v/2//j/+P/4//j/+f/6//v//P/9//7///8AAAEAAgAD
AAQABQAGAAcACAAKAAwADgAQABIAFAAWABgAGgAcAB4AIAAlACgAKwAuADIANAA2ADgA
OwA+AEEARABIAEoATABOAFEAUgBTAFQAVwBYAFkAWgBaAFoAWgBaAFkAWABXAFYAVABS
AFAATgBMAEoASABGAEIAQAA+ADwANwA0ADEALgApACYAIwAgABsAGAAVABIADgAKAAYA
AgAAAP7//P/6//f/9P/x/+7/6//q/+n/6P/l/+T/4//i/+D/4P/g/+D/3//e/93/3P/c
/9z/3P/c/9z/3P/c/9z/3P/c/9z/3P/c/9z/3P/c/9z/3P/c/9z/3P/c/9z/3P/e/97/
3v/e/9z/3P/c/9z/3v/e/97/3v/g/+D/4P/g/+L/4v/i/+L/5P/k/+T/5P/m/+b/5v/m
/+j/6P/o/+j/6v/q/+r/6v/o/+j/6P/o/+n/6v/r/+z/7P/s/+z/7P/s/+z/7P/s/+z/
7P/s/+z/6//q/+n/6P/o/+j/6P/o/+f/5v/l/+T/4v/i/+L/4v/i/+L/4v/i/+H/4P/f
/97/3v/e/97/3v/c/9z/3P/c/9v/2v/Z/9j/2v/a/9r/2v/Y/9j/2P/Y/9j/2P/Y/9j/
2P/Y/9j/2P/X/9b/1f/U/9b/1v/W/9b/1f/U/9P/0v/U/9T/1P/U/9T/1P/U/9T/0v/S
/9L/0v/S/9L/0v/S/9D/0P/Q/9D/0v/S/9L/0v/U/9T/1P/U/9X/1v/X/9j/2P/Y/9j/
2P/Y/9j/2P/Y/9r/2v/a/9r/2f/Y/9f/1v/V/9T/0//S/9D/0P/Q/9D/0P/Q/9D/0P/R
/9L/0//U/9b/1v/W/9b/1P/U/9T/1P/S/9L/0v/S/8//zv/N/8z/zP/M/8z/zP/N/87/
z//Q/9D/0P/Q/9D/0v/S/9L/0v/Q/9D/0P/Q/9L/0v/Q/9D/0v/W/9j/2P/c/+j/+P8G
ACIAUgCGAMIACgFWAZABrgG8AbYBeAEEAZIALACg/xD/4v4A/xz/NP9a/37/mv+4/9L/
3v/i/+T/5v/o/+r/7v/u/+7/7P/q/+j/6P/o/+j/6P/o/+j/6P/o/+j/6P/o/+j/6f/q
/+v/7P/u/+7/7v/u/+7/7v/u/+7/7//w//H/8v/z//T/9f/2//f/+P/5//r/+//8//3/
/v8BAAIAAwAEAAUABgAHAAgACgAMAA4AEAASABQAFgAYABoAHAAeACAAJQAoACsALgAx
ADQANwA6AD0AQABDAEYASQBMAE8AUgBUAFYAWABaAF0AXgBfAGAAYgBiAGIAYgBfAF4A
XQBcAFsAWgBZAFgAVABSAFAATgBKAEgARgBEAD8APAA5ADYAMAAsACgAJAAhAB4AGwAY
ABMAEAANAAoABQACAP///P/6//j/9v/0//L/8P/u/+z/6f/o/+f/5v/k/+T/5P/k/+P/
4v/h/+D/4P/g/+D/4P/e/97/3v/e/+D/4P/g/+D/4P/g/+D/4P/g/+D/4P/g/+L/4v/i
/+L/4v/i/+L/4v/k/+T/5P/k/+b/5v/m/+b/6P/o/+j/6P/p/+r/6//s/+z/7P/s/+z/
7v/u/+7/7v/u/+7/7v/u/+//8P/x//L/8P/w//D/8P/x//L/8//0//b/9v/2//b/9v/2
//b/9v/2//b/9v/2//b/9v/2//b/9f/0//P/8v/y//L/8v/y//D/8P/w//D/7v/u/+7/
7v/t/+z/6//q/+r/6v/q/+r/6v/q/+r/6v/p/+j/5//m/+T/5P/k/+T/5P/k/+T/5P/i
/+L/4v/i/+L/4v/i/+L/4f/g/9//3v/e/97/3v/e/97/3v/e/97/3v/e/97/3v/e/97/
3v/e/9z/3P/c/9z/3P/c/9z/3P/c/9z/3P/c/9z/3P/c/9z/3P/c/9z/3P/c/9z/3f/d
/9v/2//b/9v/2//b/93/3v/e/97/3v/e/9//4P/i/+P/4f/h/+L/5f/j/+P/4//j/+P/
4f/g/93/3P/c/9v/2//a/9n/2P/Y/9b/1v/W/9j/3P/c/9v/2//b/9//3//e/9v/2//b
/9r/2//a/9r/2f/W/9T/0//T/9L/1P/U/9T/1P/U/9X/1f/W/9b/1v/X/9n/2f/Y/9j/
1v/W/9f/1//T/9P/1P/U/9T/1v/Y/9f/0//V/+L/8//+/xcARwB9ALYAAgFXAaMB1QHn
AdMBmAEwAcAAUQC7/w7/x/7u/g//Hv9C/2v/iP+k/8D/0v/e/+P/5//p/+v/7//w/+7/
7f/v/+//7//u/+z/6v/r/+v/7P/t/+3/7v/v/+//8f/x//H/8//z//P/8//z//P/9f/2
//b/9//5//r/+v/4//n/+v/6//v//P/8//3/AAABAAIAAwAFAAcACgAKAAsADgAQABEA
EgAUABYAGQAbAB0AHwAhACMAJgApACsALwAyADUAOAA8AD8AQgBDAEcATABQAFQAVgBZ
AFwAYABjAGQAZwBpAGwAbgBwAHAAcABwAHAAbgBuAG4AbQBsAGoAaQBoAGYAYgBeAFwA
WABVAFIATwBKAEgARQBAADsANgAyAC4AKQAlACEAGwAYABIADgAKAAcABQACAP7/+//5
//b/9P/x/+z/6v/p/+f/6P/m/+T/4//f/9//3//e/93/3f/c/9v/2v/a/9v/2//Z/9n/
2f/Z/9v/3P/c/9r/2v/a/9r/2v/a/9r/2v/a/93/3f/d/93/2//c/9z/2v/e/97/3v/f
/9//3//g/+D/4f/h/+H/4v/h/+H/4f/h/9//4f/h/+H/4//j/+P/4//k/+X/5//o/+j/
6P/q/+r/6v/q/+r/6//q/+r/6v/s/+z/7P/s/+z/7P/s/+z/7f/t/+z/6//q/+r/6f/p
/+j/6P/o/+j/6f/p/+f/5//n/+X/4//j/+L/5P/j/+P/4//g/+D/4P/e/97/3v/e/93/
3v/e/93/3f/c/9z/3P/c/9v/2v/a/9n/1//X/9f/1//X/9b/1v/W/9j/2P/Y/9j/1v/U
/9T/1P/V/9X/1f/U/9b/1v/W/9b/1P/T/9P/0//V/9X/1f/V/9L/0v/S/9L/1P/U/9T/
0//T/9P/0//T/9P/0//T/9P/1P/V/9T/0//S/9H/0P/Q/9D/0f/R/9H/0f/R/9H/0f/R
/9P/1P/Y/9j/2P/Y/9j/2P/Z/9n/2f/Z/9r/3f/b/9v/2//b/93/2//a/9f/1v/W/9X/
1f/S/9H/0P/Q/9D/0P/Q/9L/1v/W/9X/1f/U/9f/1v/U/9X/1f/V/9T/0//S/9L/0f/O
/8z/y//L/8z/zv/O/87/zP/M/83/zf/O/87/zv/P/8//z//O/87/zP/M/83/zf/L/8v/
zP/M/8z/zP/M/83/zf/P/9r/6f/0/wsANwBtAKQA7AA/AY0BwQHVAccBjgEqAbwAUwDF
/xj/w/7g/gf/Fv80/1v/fP+Y/7T/yP/U/9f/2f/b/93/4f/k/+T/4//l/+X/5P/k/+P/
4v/g/9//3//f/+H/4v/j/+P/4//j/+P/5f/l/+X/5f/l/+f/6f/q/+r/6f/r/+z/7P/u
/+//8P/w//H/8v/y//P/9v/3//j/+f/7//3/AAAAAP//AgAEAAUACAAKAAwADwARABMA
FQAXABkAHAAfACEAIwAmACkALAAyADUAOAA5AD0AQgBGAEoATABPAFIAVgBZAFoAXQBf
AGIAZABmAGYAZgBmAGYAZABkAGQAYwBiAGAAXwBeAFwAVwBUAFMAUABNAEoARwBCAD4A
OwA2ADEALgAqACYAIQAfABsAFQASAAwACAAEAAEA///8//j/9f/z//D/7v/r/+j/5v/l
/+P/4P/e/9z/2//Z/9n/2f/Y/9n/2f/Y/9f/1v/W/9f/1//V/9X/1f/V/9X/1v/W/9T/
1P/U/9T/1P/W/9b/1v/W/9f/1//X/9f/2f/a/9r/2P/Y/9j/2P/Z/9v/2//c/9z/3//f
/9//4P/f/9//3//f/9//4f/h/+H/4//j/+P/4//k/+X/5//o/+j/6P/q/+r/6v/q/+r/
6//u/+7/7v/w//D/8P/w//D/8f/y//P/9f/1//T/8//y//L/8f/x//D/8P/w//D/8f/x
/+//7//v//H/7//v/+7/7v/t/+3/7f/s/+z/7P/q/+z/7P/s/+v/7P/s/+v/6//o/+j/
6P/o/+n/6P/o/+f/6f/p/+n/6f/r/+r/6v/q/+r/6v/q/+r/6P/m/+b/5v/n/+f/5//m
/+j/6P/o/+j/6P/n/+f/5//n/+f/5//n/+b/5v/m/+b/6P/o/+j/5//m/+T/5P/k/+T/
5v/m/+b/5v/m/+b/5v/m/+j/6P/o/+j/6v/q/+r/6v/s/+z/7P/s/+z/7P/s/+z/7P/s
/+z/7P/r/+r/6f/o/+f/5v/l/+T/4//i/+H/4P/i/+L/4v/i/+P/5P/l/+b/5v/m/+b/
5v/k/+T/5P/k/+H/4P/f/97/3P/c/9z/3P/e/97/3v/e/+D/4P/g/+D/3v/e/97/3v/g
/+D/4P/g/97/3v/e/97/3P/c/97/4P/k/+j/7P/y/wAADAAaADgAZgCaANQAGAFeAY4B
pAGqAaABYgHwAIIAHgCY/xz//v4c/zL/SP9q/4z/qP/E/9z/6v/u//L/9P/0//T/+P/4
//b/9v/0//L/8v/y//L/8v/y//L/8v/y//L/8v/y//L/9P/0//T/9P/y//L/8v/y//T/
9P/0//T/9v/2//b/9v/4//j/+P/4//n/+v/7//z//v/+//7//v8BAAIAAwAEAAYABgAG
AAYACgAMAA4AEAARABIAEwAUABgAGgAcAB4AIQAkACcAKgAtADAAMwA2ADsAPgBBAEQA
SABKAEwATgBSAFQAVgBYAFsAXABdAF4AYABgAGAAYABfAF4AXQBcAFkAWABXAFYAVABS
AFAATgBLAEgARQBCAD8APAA5ADYAMQAuACsAKAAkACAAHAAYABMAEAANAAoABgAEAAIA
AAD8//r/+P/2//T/8v/w/+7/6//q/+n/6P/m/+b/5v/m/+b/5v/m/+b/5f/k/+P/4v/i
/+L/4v/i/+L/4v/i/+L/4v/i/+L/4v/k/+T/5P/k/+T/5P/k/+T/5v/m/+b/5v/m/+b/
5v/m/+b/5v/m/+b/5//o/+n/6v/q/+r/6v/q/+r/6v/q/+r/7P/s/+z/7P/u/+7/7v/u
/+7/7v/u/+7/8P/w//D/8P/y//L/8v/y//L/8v/y//L/8v/y//L/8v/0//T/9P/0//P/
8v/x//D/8v/y//L/8v/x//D/7//u/+z/7P/s/+z/6v/q/+r/6v/q/+r/6v/q/+j/6P/o
/+j/5v/m/+b/5v/k/+T/5P/k/+T/5P/k/+T/4v/i/+L/4v/g/+D/4P/g/97/3v/e/97/
3v/e/97/3v/e/97/3v/e/9z/3P/c/9z/3P/c/9z/3P/c/9z/3P/c/97/3v/e/97/3P/c
/9z/3P/a/9r/2v/a/9r/2v/a/9r/3P/c/9z/3P/d/97/3//g/+L/4v/i/+L/5P/k/+T/
5P/m/+b/5v/m/+T/5P/k/+T/4//i/+H/4P/e/97/3v/e/9z/3P/c/9z/3v/e/97/3v/f
/+D/4f/i/+D/4P/g/+D/3v/e/97/3v/b/9r/2f/Y/9j/2P/Y/9j/2v/a/9r/2v/a/9r/
2v/a/9z/3P/c/9z/3P/c/9z/3P/a/9r/2v/a/9r/2P/c/97/3v/e/+L/7P/6/wgAIABQ
AIgAwgAGAVYBngHKAeIB5AG4AVAB2ABqAN7/Nv/i/vj+HP8y/1b/gP+c/7b/0v/k/+z/
7v/w//D/8v/2//j/9v/0//T/9P/y//L/8v/y//L/8P/w//D/8P/y//L/8v/y//T/9P/0
//T/9v/2//b/9v/4//j/+P/4//r/+v/6//r//P/8//z//P/9//7///8AAAEAAgADAAQA
BQAGAAcACAALAAwADQAOABAAEgAUABYAGgAcAB4AIAAiACQAJgAoACsALgAxADQAOAA6
ADwAPgBDAEYASQBMAFEAVABXAFoAXgBgAGIAZABmAGgAagBsAGwAbABsAGwAagBqAGoA
agBoAGYAZABiAGAAXgBcAFoAVgBUAFIAUABMAEgARABAADwAOAA0ADAALAAoACQAIAAb
ABgAFQASAA8ADAAJAAYAAgAAAP7//P/6//j/9v/0//P/8v/x//D/7//u/+3/7P/q/+r/
6v/q/+r/6v/q/+r/6v/q/+r/6v/s/+z/7P/s/+r/6v/q/+r/6//s/+3/7v/u/+7/7v/u
//D/8P/w//D/8v/y//L/8v/y//L/8v/y//T/9P/0//T/9P/0//T/9P/1//b/9//4//j/
+P/4//j/+P/4//j/+P/6//r/+v/6//z//P/8//z//v/+//7//v/9//z/+//6//z//P/8
//z//f/+////AAD///7//f/8//z//P/8//z/+v/6//r/+v/4//j/+P/4//j/+P/4//j/
9//2//X/9P/0//T/9P/0//P/8v/x//D/8P/w//D/8P/u/+7/7v/u/+z/7P/s/+z/7P/s
/+z/7P/q/+r/6v/q/+r/6v/q/+r/6v/q/+r/6v/q/+r/6v/q/+r/6v/q/+r/6P/o/+j/
6P/o/+j/6P/o/+j/6P/o/+j/6P/o/+j/6P/o/+j/6P/o/+b/5v/m/+b/5v/m/+b/5v/p
/+n/6f/p/+f/5//n/+f/6//s/+7/7v/u/+7/7v/u/+3/7f/t/+3/7//z//T/9f/z//P/
8//x//D/7f/s/+z/6//r/+r/6f/o/+j/6P/o/+j/6v/s/+z/6//r/+v/7//v/+7/7f/t
/+3/7P/r/+r/6v/p/+b/5P/l/+X/5v/o/+j/6P/o/+j/6f/p/+r/6v/o/+n/6f/p/+j/
6P/o/+j/6//r/+n/6f/o/+j/6P/q/+z/7f/t//H//P8HABQALQBdAJMAzgAaAXMBvwHt
AfsB5wGqAUIB0gBnAMv/Hv/b/gT/J/80/1j/f/+c/7r/1P/o//D/9f/7////AQAFAAgA
BgAHAAUABQAFAAQAAgAAAAIAAQABAAEAAwAEAAUABQAFAAUABQAHAAkACQAJAAkACQAL
AAwADAALAA0ADgAOABAAEQASABIAEwAUABQAFQAYABkAGgAbABsAHQAgACAAIQAkACYA
JwAoACoALAAvAC8AMQAzADUAOQA8AD8AQQBFAEgASwBOAFAAUwBWAFcAXQBiAGYAagBq
AG0AcAB0AHcAeAB7AH0AgACCAIQAhACGAIYAhgCEAIQAhACDAIIAgAB/AH4AfAB5AHYA
dQByAG8AbABpAGQAYgBfAFoAVQBQAEwASABDAD8AOwA1ADIAMAAsACgAJQAfABwAGAAV
ABEADgAMAAkACAAGAAUAAwACAAAA/v/9//v/+//7//r/9//3//b/9f/0//T/9f/1//X/
9f/1//X/9f/2//b/9P/2//b/9v/2//T/9P/0//T/9//3//f/9//1//b/9v/0//T/9P/0
//X/9//3//j/+P/3//f/9//4//n/+f/5//n/+f/7//v/+//5//n/+f/5//j/+f/7//z/
+v/6//z//P/8//z//P/9//7//v/+/wAAAAAAAAAAAAAAAAAAAAABAP///v/9//z//v/9
//3//P/+//7//v///////f/9//3//f/7//v/+v/8//v/+//7//r/+v/6//j/+P/4//j/
9//0//T/8//z//L/8v/y//L/8f/w//D/7//x//H/8f/x/+//7v/u/+7/7P/s/+z/7P/u
/+z/7P/s/+3/7f/t/+z/7P/s/+z/7P/s/+v/6//r/+n/6f/p/+n/6v/q/+r/6v/q/+r/
6v/p/+f/6f/p/+r/6P/o/+j/6P/q/+r/6//r/+n/6f/p/+n/5//n/+n/6v/u/+7/7v/u
/+//8P/y//P/8v/x//H/8//z//P/8//z//X/8//y/+//7P/s/+v/6//q/+n/6P/o/+b/
5v/m/+j/7P/s/+v/6//r/+//7//u/+3/7f/t/+z/7f/s/+z/6//m/+T/4//j/+T/5v/m
/+b/5v/m/+f/5//q/+r/6v/r/+v/6//q/+r/6v/q/+v/6//r/+v/7P/s/+r/7P/u//H/
8//3//z/BwAWACUAQQBtAKAA3AAnAXMBsQHTAdMBsAFmAQABmwAvAJz/G/8A/yf/Pv9K
/2f/iP+o/8T/2v/q//P/9//5//3///8AAAIAAwADAAMABgAGAAUABAADAAEAAAD//wEA
AgADAAMAAQABAAEAAwADAAMAAwADAAMABQAGAAYABwAJAAoACgAKAAsADAAMAA8AEAAQ
ABEAEAARABIAEwAVABcAGgAaABoAHAAdAB0AIAAiACQAJwArAC0ALwAxADEANAA3ADkA
PQBAAEMARgBKAE0AUABRAFUAWgBeAGIAZgBpAGwAcABxAHIAdQB3AHoAfAB+AH4AfgB+
AH4AfAB+AH4AfQB8AHgAdwB2AHQAcQBuAG0AagBnAGQAYQBcAFwAWQBUAE8ATABIAEQA
PwA/ADsANQAyAC4AKgAmACMAIAAeABsAGQAVABIAEAANAAwACgAJAAcABgAEAAIAAQD/
///////+//3//f/8//v//P/8//3//f//////////////AAAAAP7/AgACAAIAAgACAAIA
AgACAAEAAQABAAEAAQACAAIAAAACAAIAAgADAAMAAwAEAAQABwAHAAcACAAJAAkACQAJ
AAsADQANAA0ADwAPAA8ADwAOAA8AEQASABIAEgAUABQAFAAUABQAFQAYABgAGAAaABgA
GAAYABgAFgAWABYAFwAZABgAFwAWABYAFQAVABQAEgASABIAEwATABEAEQARABEADwAP
AA4AEAAPAA8ADwAMAAwADAAKAAgACAAIAAcACAAIAAcABwAEAAQABAAEAAUABAAEAAMA
AQABAAEAAQD///7//v/+/wAAAAAAAAAA/v/8//z//P/9//3//f/8//z//P/8//z/+v/5
//n/+f/6//v//P/9//z//v/8//z/+v/6//r/+v/6//r/+v/6//r/+v/6//r//f/+////
AAAAAAAAAAAAAAEAAgADAAQABAAEAAQABAAEAAQABAAEAAMAAgABAAAA/f/8//v/+v/8
//z//P/8//r/+v/6//r/+//8//3//v/+//7//v/+//z//P/8//z/+f/4//f/9v/0//T/
9P/0//b/9v/2//b/9v/2//b/9v/2//b/9v/2//j/+P/4//j/9v/2//b/9v/0//T/9v/4
//z/AAACAAgAFAAgACoARAByAKQA3AAgAWgBogHCAcoBxAGUASoBuABWANj/TP8S/yr/
Rv9c/37/oP+8/9r/9v8EAAYACAAKAAwAEAASABQAEgAQAA4ADAAMAAwADAAMAA0ADgAP
ABAAEAAQABAAEAAOAA4ADgAOAA8AEAARABIAFAAUABQAFAAWABYAFgAWABcAGAAZABoA
GwAcAB0AHgAfACAAIQAiACMAJAAlACYAJwAoACkAKgAsAC4AMAAyADQANgA4ADoAPgBA
AEIARABIAEoATABOAFMAVgBZAFwAYABiAGQAZgBpAGwAbwByAHYAeAB6AHwAfwCAAIEA
ggCEAIQAhACEAIIAggCCAIIAfwB+AH0AfAB6AHgAdgB0AHEAbgBrAGgAZABiAGAAXgBZ
AFYAUwBQAEwASABEAEAAOwA4ADUAMgAvACwAKQAmACQAIgAgAB4AHAAaABgAFgAVABQA
EwASABEAEAAPAA4ADAAMAAwADAAMAAwADAAMAAoACgAKAAoADAAMAAwADAAMAAwADAAM
AA4ADgAOAA4AEAAQABAAEAAQABAAEAAQABIAEgASABIAFAAUABQAFAAWABYAFgAWABcA
GAAZABoAGgAaABoAGgAcABwAHAAcAB4AHgAeAB4AIAAgACAAIAAiACIAIgAiACMAJAAl
ACYAKAAoACgAKAAoACgAKAAoACgAKAAoACgAJgAmACYAJgAoACgAKAAoACoAKgAqACoA
LAAsACwALAAtAC4ALwAwADIAMgAyADIAMgAyADIAMgAyADIAMgAyADIAMgAyADIAMgAy
ADIAMgA0ADQANAA0ADQANAA0ADQAMgAyADIAMgAzADQANQA2ADUANAAzADIANAA0ADQA
NAA0ADQANAA0ADQANAA0ADQANgA2ADYANgA0ADQANAA0ADYANgA2ADYANgA2ADYANgA2
ADYANgA2ADYANgA3ADcANwA3ADcANwA5ADkAOwA8AD4APgA+AD4AQABAAEEAQQBDAEMA
RABHAEUARQBFAEUARwBFAEQAQQBAAEAAPwA/AD4APQA8ADwAPgA+AD4AQABCAEIAQQBB
AEEARQBFAEQAQwBDAEMAQgBBAEAAQAA/AD4APAA7ADsAPgBAAEAAQABAAEAAQQBBAEAA
QABAAEEAQwBDAEIAQgBCAEIAQwBDAEMAQwBEAEQARABEAEgASQBHAEkAVgBlAHIAjwDB
APUAMgGEAdsBIQJNAlkCPQL2AYwBHgGvABEAbv9B/27/jf+a/8D/5/8EACIAPABOAFQA
WQBdAGEAYwBnAGgAaABpAGcAZwBnAGYAZABiAGUAZQBmAGcAZQBmAGcAZwBpAGkAaQBr
AGwAbQBuAG8AbwBxAHIAcgBxAHMAdAB0AHUAdwB5AHoAewB8AHwAfQCAAIEAggCDAIMA
hQCIAIgAigCOAJEAkwCSAJQAlgCZAJsAnQCfAKEApgCqAK4AsQCzALYAuQC8AL4AwQDE
AMUAywDQANQA2ADcAN8A4gDmAOkA6gDtAO8A8gD0APYA9gD3APgA+QD4APgA+AD3APYA
9AD1AA==
         </WaveFormData>
      </LeadData>
      <LeadData>
         <LeadByteCountTotal>10000</LeadByteCountTotal>
         <LeadTimeOffset>0</LeadTimeOffset>
         <LeadSampleCountTotal>5000</LeadSampleCountTotal>
         <LeadAmplitudeUnitsPerBit>4.88</LeadAmplitudeUnitsPerBit>
         <LeadAmplitudeUnits>��V</LeadAmplitudeUnits>
         <LeadHighLimit>2147483647</LeadHighLimit>
         <LeadLowLimit>268435456</LeadLowLimit>
         <LeadID>V4</LeadID>
         <LeadOffsetFirstSample>0</LeadOffsetFirstSample>
         <FirstSampleBaseline>0</FirstSampleBaseline>
         <LeadSampleSize>2</LeadSampleSize>
         <LeadOff>FALSE</LeadOff>
         <BaselineSway>FALSE</BaselineSway>
         <ExcessiveACNoise>FALSE</ExcessiveACNoise>
         <MuscleNoise>FALSE</MuscleNoise>
         <LeadDataCRC32>2886331617</LeadDataCRC32>
         <WaveFormData>
2v/a/9r/2v/b/9z/3f/e/9//4P/h/+L/4v/i/+L/4v/i/+L/4v/i/+P/5P/l/+b/5v/m
/+b/5v/o/+j/6P/o/+r/6v/q/+r/6//s/+3/7v/w//D/8P/w//L/8v/y//L/8//0//X/
9v/3//j/+f/6//3//v///wAAAwAEAAUABgAKAAwADgAQABQAFgAYABoAHQAgACMAJgAr
AC4AMQA0ADkAPAA/AEIARwBKAE0AUABTAFYAWQBcAF4AYABiAGQAZABkAGQAZABkAGQA
ZABkAGIAYABeAFwAWABWAFQAUgBOAEoARgBCADwAOAA0ADAAKwAoACUAIgAeABoAFgAS
AA8ADAAJAAYAAwAAAP3/+v/3//b/9f/0//P/8v/x//D/7v/u/+7/7v/s/+z/7P/s/+v/
6v/p/+j/6P/o/+j/6P/o/+j/6P/o/+j/6P/o/+j/6P/o/+j/6P/m/+b/5v/m/+b/5v/m
/+b/5v/m/+b/5v/m/+b/5v/m/+j/6P/o/+j/6v/q/+r/6v/q/+r/6v/q/+3/7v/v//D/
8v/y//L/8v/y//L/8v/y//P/9P/1//b/+P/4//j/+P/5//r/+//8//z//P/8//z//P/8
//z//P/8//z//P/8//z//P/8//z/+v/6//r/+v/4//j/+P/4//j/+P/4//j/9v/2//b/
9v/0//T/9P/0//L/8v/y//L/8v/y//L/8v/y//L/8v/y//L/8v/y//L/8f/w/+//7v/w
//D/8P/w/+//7v/t/+z/7v/u/+7/7v/u/+7/7v/u/+z/7P/s/+z/7v/u/+7/7v/s/+z/
7P/s/+r/6v/q/+r/7P/s/+z/7P/s/+z/7P/s/+r/6//r/+v/6//r/+v/6//r/+z/7P/u
//D/8f/x//H/8//z//T/9f/z//P/9P/2//j/+P/4//n/+f/5//j/+P/2//f/9//1//T/
9P/0//T/9v/2//f/9//5//b/8//y//X/9v/2//X/9v/z//P/8//x/+//7f/r/+r/6P/m
/+b/5//o/+j/6P/o/+j/6P/o/+j/6v/q/+r/6//r/+r/6v/p/+n/6f/p/+b/5f/l/+X/
5//n/+n/5//i/9//3//l//n/HwBNAIEAxwAiAYoB5wEoAkoCQAIAApQBKQG6ABIAR//n
/hH/Pf9J/2P/gf+Z/67/v//P/9b/2f/a/9//4f/i/+f/6f/p/+n/7P/t/+3/7f/t//D/
8P/w//H/7//v//H/8f/z//T/9f/1//X/9f/1//X/9v/2//b/9v/5//n/+//8//v/+v/5
//n/+//8//z//f///wAAAQACAAEAAgADAAQACAAJAAoACwAOABEAEQAUABQAFgAXABkA
HQAfACEAJAAkACcAKgAsADIANQA5ADoAPwBFAEkASwBPAFMAVwBbAF8AYwBoAGwAbgBy
AHUAdwB5AHsAfQB+AHwAfQB9AH0AewB6AHkAeAB3AHYAdgBzAG0AawBoAGMAXwBcAFcA
UQBNAEgARAA/ADwANwAxAC0AKQAkACEAHQAYABMAEQANAA0ACgAHAAMA///8//r/+f/5
//f/9f/0//D/7v/u/+7/7//u/+7/7f/s/+v/6//s/+z/6v/q/+r/6//r/+r/6v/s/+z/
6//q/+f/5v/m/+b/6P/p/+n/6f/q/+n/6f/o/+j/6P/o/+j/6P/o/+j/6P/n/+f/5//n
/+n/6f/p/+n/6v/q/+v/6//t/+3/7f/u/+//7//y//P/9P/0//X/9v/2//f/9//4//z/
/f/+////AAAAAP7/AAD+//7/////////////////AQABAAAAAAD+//3//f/+//7//v/9
//3//f/8//v/+//6//r/+v/5//j/+P/3//f/9//3//b/9f/0//T/8//z//P/8v/y//L/
8v/x//D/8P/w//D/8P/v/+7/7v/u/+7/7v/u/+3/7f/u/+7/7v/u/+z/7P/r/+v/6//s
/+z/7P/t/+3/7P/r/+r/6f/o/+f/5//n/+f/5//p/+n/6f/n/+f/5//o/+j/5v/m/+b/
6P/o/+j/6P/m/+b/5v/m/+b/5v/m/+b/5//o/+n/6v/s/+z/7P/s/+7/7v/u/+7/7v/u
/+7/7v/w//D/8P/w/+7/7v/u/+7/7v/u/+7/7v/s/+z/7P/s/+3/7v/v//D/7v/u/+7/
7v/s/+z/7P/s/+v/6v/p/+j/5f/k/+P/4v/h/+D/3//e/+D/4P/g/+D/4P/g/+D/4P/g
/+D/4P/g/+D/4P/g/+D/4P/g/+D/4P/g/97/3v/g/+D/3v/c/9z/4P/u/woANgBqAKoA
AAFkAcgBIgJeAn4CdgIyAsoBYAHYAAAANv8G/zz/WP9k/4D/mv+q/7z/zv/S/9L/1P/Y
/9r/2v/c/97/3v/g/+L/4v/i/+L/4v/i/+L/4v/i/+L/4v/i/+L/4v/k/+T/5P/k/+b/
5v/m/+b/6P/o/+j/6P/o/+j/6P/o/+n/6v/r/+z/7v/u/+7/7v/w//D/8P/w//P/9P/1
//b/9//4//n/+v/7//z//f/+/wEAAgADAAQABgAIAAoADAAQABIAFAAWABkAHAAfACIA
JwAqAC0AMAA0ADgAPABAAEMARgBJAEwATwBSAFUAWABaAFwAXgBgAGIAYgBiAGIAYABe
AFwAWgBZAFgAVwBWAFQAUgBQAE4ASgBGAEIAPgA6ADYAMgAuACgAJAAgABwAGAAUABAA
DAAJAAYAAwAAAP3/+v/3//T/8v/w/+7/7P/p/+j/5//m/+T/5P/k/+T/4f/g/9//3v/g
/+D/4P/g/97/3v/e/97/3v/e/97/3v/c/9z/3P/c/9r/2v/a/9r/2P/Y/9j/2P/a/9r/
2v/a/9f/1v/V/9T/1v/W/9b/1v/W/9b/1v/W/9j/2P/Y/9j/2v/a/9r/2v/c/9z/3P/c
/97/3v/e/97/3//g/+H/4v/i/+L/4v/i/+T/5v/o/+r/7P/s/+z/7P/s/+z/7P/s/+z/
7P/s/+z/6v/q/+r/6v/s/+z/7P/s/+v/6v/p/+j/5v/m/+b/5v/m/+b/5v/m/+X/5P/j
/+L/4v/i/+L/4v/g/+D/4P/g/97/3v/e/97/3v/e/97/3v/c/9z/3P/c/9z/3P/c/9z/
3P/c/9z/3P/a/9r/2v/a/9z/3P/c/9z/2//a/9n/2P/Y/9j/2P/Y/9j/2P/Y/9j/2P/Y
/9j/2P/Y/9j/2P/Y/9b/1v/W/9b/2P/Y/9j/2P/a/9r/2v/a/9v/3P/d/97/4P/g/+D/
4P/g/+D/4P/g/+L/4v/i/+L/4v/i/+L/4v/g/+D/4P/g/+D/4P/g/+D/4P/g/+D/4P/g
/+D/4P/g/97/3v/e/97/3v/e/97/3v/d/9z/2//a/9j/1v/U/9L/0v/S/9L/0v/U/9T/
1P/U/9T/1P/U/9T/1v/W/9b/1v/U/9T/1P/U/9T/1P/U/9L/1P/W/9L/zv/M/9D/2v/y
/x4AVACUAOQASAG0ARYCXgKIAowCVALqAXoB/gAyAEr/7v4e/0b/UP9u/4z/nP+u/8D/
yP/K/8z/0P/Q/9D/1P/W/9b/2P/Y/9b/2P/Y/9j/2P/a/9r/2v/a/9z/3P/c/9z/3v/e
/97/3v/g/+D/4P/g/+D/4P/g/+D/4v/i/+L/4v/j/+T/5f/m/+b/5v/m/+b/5//o/+n/
6v/r/+z/7f/u/+//8P/x//L/9f/2//f/+P/7//z//f/+/wEAAgADAAQABwAKAA0AEAAT
ABYAGQAcACEAJAAnACoALgAyADYAOgA9AEAAQwBGAEsATgBRAFQAVgBYAFoAXABeAF4A
XgBeAF4AXgBeAF4AWgBYAFYAVABSAFAATgBMAEgARABAADwANwAyAC0AKAAjACAAHQAa
ABUAEgAPAAwACAAEAAAA/P/6//j/9v/0//D/7v/s/+r/5//m/+X/5P/k/+T/5P/k/+P/
4v/h/+D/4P/g/+D/4P/e/97/3v/e/+D/4P/g/+D/3v/e/97/3v/c/9z/3P/c/9z/3P/c
/9z/3P/c/9z/3P/c/9z/3P/c/9z/3P/c/9z/3v/e/97/3v/g/+D/4P/g/+D/4P/g/+D/
4v/i/+L/4v/j/+T/5f/m/+f/6P/p/+r/6v/q/+r/6v/r/+z/7f/u/+//8P/x//L/9P/0
//T/9P/0//T/9P/0//T/9P/0//T/8v/y//L/8v/y//L/8v/y//L/8v/y//L/8f/w/+//
7v/s/+z/7P/s/+z/7P/s/+z/7P/s/+z/7P/r/+r/6f/o/+j/6P/o/+j/5v/m/+b/5v/m
/+b/5v/m/+j/6P/o/+j/5v/m/+b/5v/m/+b/5v/m/+T/5P/k/+T/5P/k/+T/5P/k/+T/
5P/k/+T/5P/k/+T/5P/k/+T/5P/i/+L/4v/i/+T/5P/k/+T/4v/i/+L/4v/i/+P/4//j
/+P/4//j/+P/4f/i/+L/5P/m/+f/5//n/+j/6f/r/+3/7P/r/+v/7P/u/+7/7v/v/+//
7//u/+7/7v/v/+//7f/s/+z/7P/s/+z/7P/t/+3/8v/w/+7/7v/t/+7/7v/t/+r/5//n
/+f/6P/n/+b/5f/i/+D/3v/e/9//4P/g/+D/4P/g/+D/4P/g/+L/4v/i/+P/4//i/+L/
4f/h/+H/4f/i/+H/4f/h/+H/4f/h/93/1v/V/9n/4f/z/xUARQB9AMEAHAGEAeMBKgJO
AkoCEAKkATUBygAgAEn/3/4H/zf/Q/9h/4X/mf+q/73/zf/U/9n/3P/d/+H/5P/n/+f/
5//p/+z/6//r/+v/6//s/+z/7P/t/+3/7f/v/+//7//w//H/8f/z//P/8//z//T/9P/0
//T/9//3//n/+v/6//r/+v/7//n/+v/6//v//f/+////AAADAAQABQAGAAYABwAIAAkA
CgANAA0AEAASABQAFQAXABkAGwAdACAAJAAnACoALAAuADEANQA2ADkAPwBDAEUASwBP
AFMAVwBbAF8AZABoAGwAcABzAHUAdwB5AHsAfAB8AH0AfQB9AH8AfgB9AHwAeAB2AHUA
cQBvAG0AagBlAGMAYABbAFUAUQBMAEgAQwA+ADkAMwAvACkAJAAhAB0AGgAVABMADwAN
AAoABwADAAEA/v/8//v/+f/3//X/9P/0//L/8v/y//H/8P/w/+//7v/t/+3/7v/s/+r/
6v/q/+3/7f/s/+z/6v/q/+n/6P/p/+j/6P/o/+j/6f/p/+n/5v/l/+X/5P/m/+b/5v/m
/+T/5P/k/+T/4//j/+P/4//l/+X/5f/l/+T/5P/l/+X/5//n/+f/6P/r/+v/7v/v//D/
8P/x//L/8v/z//P/9P/0//X/9v/3//j/+P/2//j/+v/6//v/+//7//v/+//7//n/+f/4
//j/+v/5//n/+v/6//r/+f/5//f/9v/1//X/9v/2//b/9f/0//T/8//z//P/8//y//H/
8v/y//H/8f/x//D/8P/w//D/7//u/+7/7P/s/+z/6//s/+z/7P/s/+z/7P/r/+v/6v/q
/+r/6v/q/+r/6f/p/+n/6v/q/+r/6f/p/+j/5//p/+n/6f/p/+f/5//n/+f/6f/p/+n/
5//n/+f/6P/o/+j/6P/o/+j/6v/q/+r/6f/o/+f/5v/m/+f/5//n/+f/5//n/+f/6f/q
/+r/7P/u/+//7//v/+//7//w//H/8f/x//L/9P/y//L/8v/z//P/8//y//L/8v/z//P/
8f/w//D/8P/w//D/8P/x//H/9v/0//L/8v/x//L/8v/x//D/7f/t/+3/7P/r/+r/6f/m
/+T/4v/i/+P/5P/k/+T/5P/k/+T/5P/k/+b/5v/m/+X/5f/k/+T/5f/l/+X/5f/k/+P/
4//j/+P/4//h/9//3P/Z/93/5f/z/xUARQB5ALkAEAF2AdMBGAI+Aj4CBgKaASsBxAAq
AF//6/4H/zv/Sf9d/3//l/+q/7v/zf/U/9f/2P/b/93/4P/j/+X/5//p/+r/7f/t/+3/
7f/t/+z/6//r/+v/6//t/+3/7f/u/+//7//x//H/8f/x//T/9P/0//T/8//z//X/9v/4
//j/+P/5//n/+v/6//v//f/+////AAABAAIAAwAEAAQABQAGAAcACgANAA0AEAASABQA
FQAXABcAGQAbAB4AIAAjACYAKAAsAC8AMwA0ADkAPwBDAEUASwBPAFMAVwBZAF0AYgBm
AGwAcABzAHUAdQB3AHkAegB8AH0AfQB9AHsAegB5AHgAdQB0AHQAcQBtAGsAaABjAF8A
XABXAFEATwBKAEYAQQA+ADkAMwAvACkAJAAhAB0AGAATABEADQALAAgABQABAP///P/6
//n/9f/z//H/8P/w/+7/7v/u/+//7v/u/+3/7P/r/+v/7P/q/+j/6P/o/+n/6f/o/+j/
6P/o/+f/5v/l/+T/5P/k/+L/4//j/+P/5P/j/+P/4v/i/+L/4v/i/+L/4v/i/+L/4//j
/+P/4//h/+H/4f/h/+T/5P/l/+X/5f/l/+X/5v/n/+f/6v/r/+z/7P/t/+7/7v/v/+//
8P/w//H/8v/z//T/9P/y//T/9f/2//j/+f/5//n/+f/5//f/9//2//b/9v/1//X/9v/0
//T/8//z//P/8v/x//H/8v/y//L/8f/u/+7/7f/t/+3/7f/s/+v/6//s/+z/7f/r/+r/
6v/q/+z/6//q/+r/6P/o/+j/5//o/+j/6P/o/+b/5v/l/+X/5P/k/+T/5P/k/+T/4//j
/+P/5P/k/+T/4//j/+L/4f/h/+H/4f/h/+H/4f/h/+H/4f/h/+H/3//e/97/3v/e/97/
4P/g/+D/4P/g/+D/4P/g/+D/4P/g/+D/4v/i/+L/4v/j/+T/5f/m/+j/6P/o/+j/6P/o
/+j/6P/o/+j/6P/o/+b/5v/m/+b/5P/k/+T/5P/l/+b/5//o/+b/5v/m/+b/5v/m/+b/
5v/j/+L/4f/g/93/3P/b/9r/2v/a/9r/2v/a/9r/2v/a/9j/2P/Y/9j/2P/Y/9j/2P/a
/9r/2v/a/9n/2P/X/9b/1P/W/9j/2P/Y/9b/1v/U/9j/5P/+/yoAYACgAPIAWAHAARoC
WgKAAoACRALcAW4B7AAaAD7/+v4w/1L/Wv92/5L/ov+0/8b/zv/Q/9L/1v/W/9j/2P/Y
/9j/2v/a/9r/3P/c/9z/3P/e/97/3v/e/97/3v/e/97/4P/g/+D/4P/g/+D/4P/g/+L/
4v/i/+L/5P/k/+T/5P/m/+b/5v/m/+b/5v/m/+b/5//o/+n/6v/t/+7/7//w//L/8v/y
//L/9P/2//j/+v/7//z//f/+/wAAAgAEAAYACQAMAA8AEgAVABgAGwAeACEAJAAnACoA
LwAyADUAOAA8AEAARABIAEsATgBRAFQAVgBYAFoAXABeAF4AXgBeAFwAXABcAFwAWQBY
AFcAVgBTAFAATQBKAEUAQgA/ADwAOAA0ADAALAAoACQAIAAcABgAFAAQAAwACQAGAAMA
AAD9//r/9//0//D/7v/s/+r/5//m/+X/5P/j/+L/4f/g/+D/4P/g/+D/3//e/93/3P/c
/9z/3P/c/9z/3P/c/9z/3P/c/9z/3P/a/9r/2v/a/9j/2P/Y/9j/2v/a/9r/2v/Y/9j/
2P/Y/9j/2P/Y/9j/2v/a/9r/2v/a/9r/2v/a/9r/2v/a/9r/3P/c/9z/3P/e/97/3v/e
/9//4P/h/+L/5P/k/+T/5P/n/+j/6f/q/+r/6v/q/+r/6//s/+3/7v/w//D/8P/w/+7/
7v/u/+7/7v/u/+7/7v/s/+z/7P/s/+z/7P/s/+z/6v/q/+r/6v/q/+r/6v/q/+j/6P/o
/+j/6P/o/+j/6P/m/+b/5v/m/+b/5v/m/+b/5P/k/+T/5P/k/+T/5P/k/+L/4v/i/+L/
4v/i/+L/4v/i/+L/4v/i/+L/4v/i/+L/4P/g/+D/4P/g/+D/4P/g/+L/4v/i/+L/4P/g
/+D/4P/e/97/3v/e/97/3v/e/97/4P/g/+D/4P/j/+T/5f/m/+j/6P/o/+j/6P/o/+j/
6P/o/+j/6P/o/+r/6v/q/+r/6v/q/+r/6v/o/+j/6P/o/+j/6P/o/+j/6P/o/+j/6P/q
/+r/6v/q/+n/6P/n/+b/5P/k/+T/5P/h/+D/3//e/9z/3P/c/9z/3P/c/9z/3P/c/9z/
3P/c/9z/3P/c/9z/3v/e/97/3v/c/9z/3P/c/9r/2v/c/9z/2v/W/9T/1v/e//L/GABO
AIwA1AAyAZwBBAJWAowCnAJyAhACngEoAXIAhP/4/hL/Rv9S/2r/jP+e/6z/wP/O/9L/
1P/W/9b/2P/c/+D/3v/c/+D/4v/g/+D/4P/g/+D/4v/i/+L/4v/i/+L/4v/i/+T/5P/k
/+T/5v/m/+b/5v/o/+j/6P/o/+r/6v/q/+r/7P/s/+z/7P/u/+7/7v/u/+//8P/x//L/
9P/0//T/9P/3//j/+f/6//3//v///wAAAwAEAAUABgAIAAoADAAOABEAFAAXABoAHgAg
ACIAJAApACwALwAyADcAOgA9AEAARABIAEwAUABTAFYAWQBcAF8AYABhAGIAYwBkAGUA
ZgBlAGQAYwBiAGEAYABfAF4AWwBYAFUAUgBOAEoARgBCAD4AOgA2ADIALgAqACYAIgAe
ABoAFgASAA8ADAAJAAYAAgAAAP7//P/6//j/9v/0//P/8v/x//D/7//u/+3/7P/q/+r/
6v/q/+j/6P/o/+j/6P/o/+j/6P/o/+j/6P/o/+b/5v/m/+b/6P/o/+j/6P/m/+b/5v/m
/+b/5v/m/+b/5v/m/+b/5v/m/+b/5v/m/+j/6P/o/+j/6P/o/+j/6P/q/+r/6v/q/+z/
7P/s/+z/7P/s/+z/7P/t/+7/7//w//H/8v/z//T/9f/2//f/+P/2//b/9v/2//j/+P/4
//j/+v/6//r/+v/6//r/+v/6//r/+v/6//r/+P/4//j/+P/4//j/+P/4//j/+P/4//j/
9v/2//b/9v/0//T/9P/0//P/8v/x//D/8P/w//D/8P/w//D/8P/w/+7/7v/u/+7/7v/u
/+7/7v/s/+z/7P/s/+z/7P/s/+z/6v/q/+r/6v/q/+r/6v/q/+z/7P/s/+z/6v/q/+r/
6v/q/+r/6v/q/+r/6v/q/+r/6P/o/+j/6P/o/+j/6P/o/+b/5v/m/+b/5v/m/+b/5//n
/+f/5//n/+f/5//n/+j/6v/s/+7/7//t/+3/7f/t/+7/7//v/+//8v/0//T/9P/y//P/
8//z//L/8v/y//P/8//x//D/8P/w//D/8P/w//H/8f/0//L/8P/w//H/8v/y//H/8P/t
/+3/7f/s/+v/6v/p/+b/5P/k/+T/5f/m/+T/5P/k/+T/5P/k/+T/5v/m/+b/5f/l/+T/
5P/l/+X/5//n/+b/5f/j/+P/4//j/+X/4//e/93/3//l//f/GwBJAIEAyQAkAYwB6QEq
AkgCRAIEApYBKwG+ABQAQ//j/g//P/9J/2P/hf+b/6z/vf/N/9T/1//c/9//4//m/+n/
6//r/+n/6v/r/+v/6//r/+7/7v/u/+//7//v//H/8f/x//L/8//z//X/9f/1//X/9v/2
//b/9v/3//f/+f/6//r/+v/6//v/+//8//z//f///wAAAQACAAMABAAFAAYACAAJAAoA
CwAKAA0ADQAQABIAFAAVABcAGwAdAB8AIgAkACcAKgAsAC4AMQA1ADYAOwBBAEUARwBL
AE8AUwBXAF0AYQBmAGoAbABwAHMAdQB5AHsAfQB+AH4AfwB/AH8AfwB+AH0AfAB5AHgA
eAB1AHMAcQBuAGkAaQBmAGEAWwBVAFAATABHAEIAPQA3ADMAMQAsACkAJQAgABsAGQAV
ABMAEAANAAkACQAGAAQAAwD///3/+//6//r/+P/4//j/9f/0//T/8//y//H/8f/y//L/
8P/w//D/8//z//L/8v/y//L/8f/w/+//7v/u/+7/8P/x//H/8f/u/+3/7f/s/+z/7P/s
/+z/7P/s/+z/7P/t/+3/7f/t/+//7//v/+//8P/w//H/8f/z//P/8//0//X/9f/4//n/
+P/4//n/+v/8//3//f/+//7///8AAAEABAAEAAIABAAEAAQABQAFAAMAAwADAAMAAwAD
AAIAAgACAAEAAQACAAIAAgABAAEAAwACAAEAAQAAAAAAAAD//wAAAAD//////f/9//z/
+//4//j/9//3//n/+P/4//j/9v/1//T/9P/2//b/9v/1//T/9P/0//T/8v/y//H/8f/y
//L/8v/y//L/8v/x//H/8f/y//L/8v/z//P/8v/x//D/7//u/+3/7//v/+//7//t/+3/
7f/r/+v/6//s/+z/7P/s/+z/7P/u/+//7//v/+3/7f/t/+3/6//s/+z/7v/w//H/8f/x
//P/8//0//X/9P/z//P/9P/0//T/9P/1//X/9f/0//T/9P/1//X/8//y//L/8v/y//D/
8P/x//H/9v/0//L/8v/z//T/9P/z//L/7//v/+//7v/t/+z/6//m/+T/4v/i/+P/5P/k
/+T/5P/k/+T/5P/i/+T/5P/k/+P/4//i/+L/4//j/+P/4//k/+P/4//j/+X/5f/l/+X/
5P/h/9//4f/r/wMAKQBZAJMA4ABAAacB/AE0AkoCNALoAX0BGAGkAOn/Jf/z/i3/Tf9V
/23/i/+g/7P/w//O/9P/1P/X/9v/3v/f/+H/5f/l/+b/6v/r/+z/7f/r/+r/6f/p/+n/
6f/r/+v/6//s/+3/7f/t/+3/7f/t/+7/7v/u/+7/8f/x//P/9P/0//T/9P/1//X/9v/2
//f/9//4//n/+v/9//7///8AAAEAAQABAAEABAAHAAcACgANABAAEgAVABYAFwAYABoA
GgAdACAAIgAmACkALQAuADEANwA7AD0AQgBHAEwAUQBVAFkAXgBiAGYAagBtAG8AbwBx
AHMAdAB3AHkAegB7AHkAeAB3AHYAcQBwAHAAbQBrAGkAZgBhAF8AXABXAFEATQBIAEQA
PwA6ADUALwArACUAIAAdABkAFgARAA8ACwAGAAIA/v/5//n/9v/0//P/8f/v/+3/7P/o
/+b/5v/m/+P/4v/i/+H/4P/f/9//4P/i/+D/4P/g/9//3//e/97/3v/e/93/3P/d/9z/
3P/c/9v/2//a/9n/2P/X/9f/1v/W/9b/1v/W/9T/1P/U/9T/1f/V/9X/1f/X/9f/1//X
/9r/2v/b/9v/3f/d/93/3v/d/93/4P/h/+T/5P/l/+b/5v/n/+f/6P/q/+v/7P/t/+7/
7v/s/+7/7P/s/+3/7f/v/+//7//v/+//7//u/+7/7P/r/+v/7P/u/+7/7f/t/+3/7P/r
/+v/6P/o/+j/5//m/+b/5f/l/+P/4//i/+H/4P/g/9//3//f/97/3v/e/97/3f/c/9z/
3P/c/9z/2//a/9r/2v/a/9r/2v/Z/9n/1v/W/9b/1v/Y/9j/1//X/9X/1v/W/9b/0//T
/9L/0f/U/9X/1v/X/9X/1//X/9T/1P/U/9T/1P/U/9T/1P/U/9T/1P/U/9T/1f/W/9f/
2P/a/9r/2v/a/9v/3P/d/97/3v/e/97/3v/f/+D/4f/i/+D/4P/g/+D/3v/e/97/3v/g
/+D/4P/g/97/3v/e/97/3v/e/97/3v/e/97/3v/e/93/3P/b/9r/1//W/9X/1P/T/9L/
0f/Q/9L/0v/S/9L/0v/S/9L/0v/Q/9D/0P/Q/9L/0v/S/9L/0v/S/9L/0v/Q/87/zv/O
/9D/0P/M/8z/zv/W/+r/FABKAIYA1gA4AaIBBgJQAnwChAJaAvoBjgEYAVYAZP/u/hT/
RP9O/2j/hv+Y/6r/vv/G/8b/yP/K/8z/0P/S/9T/1P/U/9L/0v/T/9T/1f/W/9n/2v/b
/9z/3P/c/9z/3P/a/9r/2v/a/9v/3P/d/97/4P/g/+D/4P/i/+L/4v/i/+L/4v/i/+L/
4//k/+X/5v/n/+j/6f/q/+v/7P/t/+7/8P/w//D/8P/z//T/9f/2//n/+v/7//z/AAAC
AAQABgAKAAwADgAQABMAFgAZABwAHwAiACUAKAAtADAAMwA2ADoAPgBCAEYASQBMAE8A
UgBWAFgAWgBcAF0AXgBfAGAAXgBeAF4AXgBcAFoAWABWAFIAUABOAEwASABGAEQAQgA8
ADgANAAwACoAJgAiAB4AGQAWABMAEAALAAgABQACAP7//P/6//j/9P/y//D/7v/s/+z/
7P/s/+v/6v/p/+j/5//m/+X/5P/k/+T/5P/k/+P/4v/h/+D/4v/i/+L/4v/i/+L/4v/i
/+D/4P/g/+D/4P/g/+D/4P/e/97/3v/e/9//4P/h/+L/4P/g/+D/4P/i/+L/4v/i/+T/
5P/k/+T/5P/k/+T/5P/m/+b/5v/m/+f/6P/p/+r/7P/s/+z/7P/u/+7/7v/u//D/8P/w
//D/8f/y//P/9P/2//b/9v/2//b/9v/2//b/9v/2//b/9v/2//b/9v/2//T/9P/0//T/
9P/0//T/9P/y//L/8v/y//L/8v/y//L/7//u/+3/7P/s/+z/7P/s/+r/6v/q/+r/7P/s
/+z/7P/s/+z/7P/s/+z/7P/s/+z/6v/q/+r/6v/s/+z/7P/s/+v/6v/p/+j/6P/o/+j/
6P/o/+j/6P/o/+j/6P/o/+j/6P/o/+j/6P/m/+b/5v/m/+b/5v/m/+b/6P/o/+j/6P/o
/+j/6P/o/+b/5//n/+f/5f/l/+X/5f/n/+j/6P/q/+7/7//v/+//8f/x//L/8//z//P/
9P/2//b/9v/2//f/+f/5//j/+P/4//n/+f/3//b/9v/2//b/9v/2//f/9//4//b/9P/0
//f/+P/4//f/9P/x//H/8f/w/+//7v/t/+z/6v/o/+j/6f/q/+r/6v/q/+r/6v/q/+j/
6v/q/+r/6//r/+r/6v/r/+v/6//r/+r/6f/p/+n/6f/r/+v/6f/k/9//4//t/wEAJwBZ
AI8A2wA+AaYB/wFAAmACUgIKApwBMwHCAAgAOf/t/iH/Sf9V/3P/k/+n/7r/z//Z/97/
4//m/+v/7f/u//H/8//1//X/9P/1//X/9f/1//j/+P/4//n/9//3//n/+f/5//r/+//7
////////////AAAAAAAAAAD/////AQACAAQABAAEAAUABQAGAAYABwAJAAoACwAMAAsA
DAANAA4AEgATABQAFQAVABcAFgAYABoAHAAdAB8AJAAnACoALgAuADEANAA2ADgAOwA/
AEAARQBLAE8AUQBWAFsAYABlAGcAawBwAHQAeAB8AH8AgQCDAIUAhwCIAIgAiQCJAIkA
iwCKAA==
         </WaveFormData>
      </LeadData>
      <LeadData>
         <LeadByteCountTotal>10000</LeadByteCountTotal>
         <LeadTimeOffset>0</LeadTimeOffset>
         <LeadSampleCountTotal>5000</LeadSampleCountTotal>
         <LeadAmplitudeUnitsPerBit>4.88</LeadAmplitudeUnitsPerBit>
         <LeadAmplitudeUnits>��V</LeadAmplitudeUnits>
         <LeadHighLimit>2147483647</LeadHighLimit>
         <LeadLowLimit>268435456</LeadLowLimit>
         <LeadID>V5</LeadID>
         <LeadOffsetFirstSample>0</LeadOffsetFirstSample>
         <FirstSampleBaseline>0</FirstSampleBaseline>
         <LeadSampleSize>2</LeadSampleSize>
         <LeadOff>FALSE</LeadOff>
         <BaselineSway>FALSE</BaselineSway>
         <ExcessiveACNoise>FALSE</ExcessiveACNoise>
         <MuscleNoise>FALSE</MuscleNoise>
         <LeadDataCRC32>1149532381</LeadDataCRC32>
         <WaveFormData>
5P/k/+T/5P/m/+b/5v/m/+n/6v/r/+z/6v/q/+r/6v/q/+r/6v/q/+v/7P/t/+7/7v/u
/+7/7v/w//D/8P/w//D/8P/w//D/8v/y//L/8v/0//T/9P/0//T/9P/0//T/9v/2//b/
9v/3//j/+f/6//v//P/9//7/AQACAAMABAAHAAgACQAKAA0ADgAPABAAFAAWABgAGgAd
ACAAIwAmACsALgAxADQANwA6AD0AQABDAEYASQBMAFAAUgBUAFYAVgBWAFYAVgBYAFgA
WABYAFcAVgBVAFQAUgBQAE4ATABJAEYAQwBAAD0AOgA3ADQAMQAuACsAKAAlACIAHwAc
ABgAFgAUABIADgAMAAoACAAHAAYABQAEAAMAAgABAAAAAAAAAAAAAAAAAAAAAAAAAP//
/v/9//z//v/+//7//v/8//z//P/8//7//v/+//7//P/8//z//P/6//r/+v/6//j/+P/4
//j/+P/4//j/+P/4//j/+P/4//r/+v/6//r//P/8//z//P/6//r/+v/6//v//P/9//7/
AAAAAAAAAAABAAIAAwAEAAUABgAHAAgACgAKAAoACgALAAwADQAOABAAEAAQABAAEAAQ
ABAAEAAQABAAEAAQABIAEgASABIAEAAQABAAEAAQABAAEAAQABAAEAAQABAADgAOAA4A
DgAMAAwADAAMAAwADAAMAAwADAAMAAwADAAMAAwADAAMAAwADAAMAAwACgAKAAoACgAK
AAoACgAKAAgACAAIAAgACgAKAAoACgAKAAoACgAKAAgACAAIAAgACAAIAAgACAAIAAgA
CAAIAAgACAAIAAgACAAIAAgACAAKAAoACgAKAAoACwALAAsACQAJAAkACQAJAAoACgAM
AA0ADgAOAA4ADgAPABAAEAAQABAAEAASABQAFAAUABQAFQAVABcAFwAXABgAGAAXABcA
FwAXABcAFwAYABkAGgAZABgAFQAUABYAFwAXABcAFQAUABUAFAARABEAEAAPAA0ACgAJ
AAkACgAKAAoACgAKAAoACgAKAAoACwALAAoACgAKAAkACQAIAAgABwAHAAcABwAFAAQA
BgAFAAAA+v/2//D/7v/y/wkALQBWAIgAywAfAXMBvwHzAQ8CCwLYAX0BGAGwADgAwP+D
/4//nv+i/6//w//Q/9r/5v/y//X/9//6//3//v///wMABQAFAAUABgAGAAYABwAHAAgA
CAAIAAgACQAJAAkACgAMAAwADAAMAAsADAAMAAwADAANAA0ADQANAA4ADwAPAA0ADQAO
AA4AEAAQABAAEQARABMAEwAUABQAFgAWABcAGgAbABsAHAAbABwAHQAeAB4AHwAhACIA
JQAmACkAKgAsAC4AMAAyADgAOgA8AD8AQABFAEgASgBNAFAAUwBYAFwAYABjAGcAaQBs
AG8AcgB1AHkAegB7AHsAfAB9AH0AewB8AHwAewB6AHoAeQB3AHMAcQBuAGwAaQBnAGIA
XwBbAFgAVABQAE4ASgBEAEAAOwA4ADQAMgAvACwAKAAnACQAIQAfABwAFwAWABQAFAAV
ABIAEQARAA0ACwAKAAoADAALAAoACQAIAAgACAAHAAcABwAGAAYABwAHAAUABQAEAAQA
AgABAAAA/v/+//7//v/+//////8BAP///v/9//z//P/8//z//P/8//3//f/7//r/+v/5
//n/+f/5//n/+f/6//r/+v/8//z//P/9//z//P/+/wAAAAAAAAIAAwADAAMABAAEAAgA
CQAJAAsADAAMAAoADAAKAAsACwAMAAoACgAKAAoADAAMAAwACwALAAsACwALAAkACQAJ
AAkABwAHAAUABQAHAAcABwAGAAUABAAEAAQABAAEAAIAAgADAAMAAgACAAAAAAAAAAAA
AAD+//7//v/+//3//f/8//r/+f/5//r/+v/5//j/+P/6//n/+f/5//f/9//3//f/9//4
//j/+P/3//f/9v/1//L/8v/y//L/8v/y//L/8f/z//T/9P/z//H/8v/y//L/8P/w//D/
8v/y//L/8v/w//D/8P/w//D/8P/w//D/8v/y//L/8v/0//T/9P/0//T/9P/0//T/9P/0
//T/9P/2//b/9v/2//T/9P/0//T/9v/2//b/9v/4//j/+P/4//r/+v/6//r/+P/4//j/
+P/2//b/9v/2//T/8v/w/+7/6//q/+n/6P/l/+T/4//i/+T/5P/k/+T/5P/k/+T/5P/k
/+T/5P/k/+L/4v/i/+L/4P/g/+D/4P/g/97/3P/a/9b/0P/I/8b/yP/W//T/HgBOAI4A
5ABCAZwB5gEgAkACOgL+AaABOAG+ACIAmP9w/4T/jv+Q/57/rv+2/8L/zP/Q/87/zv/S
/9L/0v/S/9T/1v/Y/9j/2v/Y/9j/2P/Y/9r/2v/a/9r/2v/a/9r/2v/c/9z/3P/c/9r/
2v/a/9r/3P/c/9z/3P/e/97/3v/e/97/3v/e/97/4P/g/+D/4P/i/+L/4v/i/+T/5P/k
/+T/5v/m/+b/5v/n/+j/6f/q/+v/7P/t/+7/7//w//H/8v/2//j/+v/8/wAAAgAEAAYA
CQAMAA8AEgAVABgAGwAeACMAJgApACwAMAAyADQANgA6ADwAPgBAAEEAQgBDAEQAQwBC
AEEAQAA+AD4APgA+ADwAOgA4ADYAMwAwAC0AKgAnACQAIQAeABoAFgASAA4ACwAIAAUA
AgAAAP7//P/6//f/9P/x/+7/6//q/+n/6P/n/+b/5f/k/+L/4v/i/+L/3//e/93/3P/e
/97/3v/e/9z/3P/c/9z/3P/c/9z/3P/a/9r/2v/a/9n/2P/X/9b/1P/U/9T/1P/W/9b/
1v/W/9P/0v/R/9D/0P/Q/9D/0P/Q/9D/0P/Q/9H/0v/T/9T/1P/U/9T/1P/W/9b/1v/W
/9j/2P/Y/9j/2f/a/9v/3P/e/97/3v/e/9//4P/h/+L/5P/k/+T/5P/l/+b/5//o/+j/
6P/o/+j/6P/o/+j/6P/q/+r/6v/q/+n/6P/n/+b/5P/k/+T/5P/k/+T/5P/k/+L/4v/i
/+L/4v/i/+L/4v/h/+D/3//e/97/3v/e/97/3v/e/97/3v/c/9z/3P/c/9z/3P/c/9z/
3P/c/9z/3P/a/9r/2v/a/9z/3P/c/9z/2v/a/9r/2v/a/9r/2v/a/9j/2P/Y/9j/2v/a
/9r/2v/a/9r/2v/a/9j/2P/Y/9j/2v/a/9r/2v/c/9z/3P/c/93/3v/f/+D/4P/g/+D/
4P/g/+D/4P/g/+L/4v/i/+L/5P/k/+T/5P/k/+T/5P/k/+T/5P/k/+T/5f/m/+f/6P/m
/+b/5v/m/+T/5P/k/+T/4v/i/+L/4v/f/97/3f/c/9n/2P/X/9b/1v/W/9b/1v/Y/9j/
2P/Y/9j/2P/Y/9j/2P/Y/9j/2P/W/9b/1v/W/9j/2P/W/9T/1P/Q/8r/wv++/77/yv/k
/wwAPAB2AMYAIgGAAdABEAI6Aj4CDgK2AVAB3gBKALT/bv98/4r/jP+a/6r/tP++/8j/
zP/O/9D/0v/S/9L/1v/W/9j/2P/Y/9j/2P/Y/9j/2P/a/9r/2v/a/9r/2v/a/9r/3P/c
/9z/3P/e/97/3v/e/97/3v/e/97/4P/g/+D/4P/g/+D/4P/g/+D/4P/g/+D/4f/i/+P/
5P/m/+b/5v/m/+j/6P/o/+j/6f/q/+v/7P/t/+7/7//w//H/8v/z//T/9v/4//r//P/+
/wAAAgAEAAcACgANABAAFQAYABsAHgAiACQAJgAoAC0AMAAzADYAOAA6ADwAPgA/AEAA
QQBCAEQARABEAEQAQQBAAD8APgA9ADwAOwA6ADcANAAxAC4AKgAmACIAHgAaABgAFgAU
ABEADgALAAgABQACAP///P/5//j/9//2//T/8v/w/+7/7f/s/+v/6v/q/+r/6v/q/+j/
6P/o/+j/6P/o/+j/6P/o/+j/6P/o/+j/6P/o/+j/5v/m/+b/5v/k/+T/5P/k/+L/4v/i
/+L/4v/i/+L/4v/i/+L/4v/i/+D/4P/g/+D/4v/i/+L/4v/k/+T/5P/k/+T/5P/k/+T/
5v/m/+b/5v/o/+j/6P/o/+v/7P/t/+7/7v/u/+7/7v/x//L/8//0//X/9v/3//j/+v/6
//r/+v/6//r/+v/6//r/+v/6//r/+v/6//r/+v/4//j/+P/4//r/+v/6//r/+P/4//j/
+P/2//b/9v/2//b/9v/2//b/9v/2//b/9v/1//T/8//y//L/8v/y//L/8v/y//L/8v/y
//L/8v/y//T/9P/0//T/8//y//H/8P/y//L/8v/y//L/8v/y//L/8P/w//D/8P/w//D/
8P/w//D/8P/w//D/8v/y//L/8v/w//D/8P/w//L/8v/y//L/8v/y//L/8v/y//P/8//z
//H/8f/x//H/8f/y//L/9P/1//b/9v/2//j/+f/6//r/+P/4//j/+v/8//z//P/8//v/
+//9//3//f/+//7//f//////////////AAABAAIABAAEAAIAAgAAAAEAAQABAPz/+v/6
//j/+f/5//j/9//z//D/7//v//L/8v/y//L/8v/y//L/8v/y//P/8//y//T/9P/z//P/
8v/y//H/8f/x//H/7//u/+7/7f/o/+D/2P/U/9b/3P/v/xEAPABuAK8AAwFZAaUB3QH7
AfkBzAFzAQ4BpgAsAK7/a/91/4b/iP+X/6v/uP/E/9D/2v/f/+P/5v/n/+r/7f/v/+3/
7//x//L/8P/w//H/8f/0//T/9P/0//X/9f/1//b/+P/4//j/+P/3//j/+P/4//j/+f/5
//n/+//8//3//f/9//3//v/+//z//P/8//3//f//////AAACAAQABAAFAAYABwAHAAgA
BwAIAAkACgAMAA0ADwAQABEAEgAVABYAGgAcAB4AIAAiACQAJgApACoALwAyADQAOQA8
AD8ARABIAEwATwBTAFkAXABfAGIAYQBlAGYAZwBrAGwAbQBtAG0AbgBuAG0AagBqAGkA
ZwBlAGMAYABeAFsAWQBUAFEATwBMAEgARABAADwANgAyAC0AKgAmACQAIQAeABoAGQAY
ABUAEwAQAAsACgAIAAgABwAEAAMAAwADAAEAAAAAAAAA///+//3//P/8//z/+//7//v/
+v/6//v/+//5//n/+v/6//j/9//4//b/9v/2//b/9v/3//f/9f/z//L/8f/y//L/8v/y
//D/8P/x//H/8v/y//P/8//z//P/8//z//P/9P/0//T/9v/2//b/9//4//j/+v/8//z/
/P/+/////////wAAAAACAAMAAwAFAAYABgAEAAYABgAHAAcACAAIAAgACAAIAAgACAAI
AAcACQAJAAkACQAJAAkACQAJAAkACQAHAAcABwAHAAcABgAHAAYABgAGAAYABgAEAAQA
BQAFAAQABAACAAIAAgACAAIAAAAAAAAAAAD//////v8AAP////8AAAAA///+//7//v/9
//3//f/9//3//f/9//3//v/+//7///////7//f/+//7//v/+//z//P/8//v//f/+//7/
/f/9//7//v/+//z//P/9//7//f/9//7//P/8//z//P/8//3//f/9//3//f/9//3//f/+
//7/AAABAAIAAgACAAIAAwAEAAQABgAGAAYACAAGAAYABgAGAAcABwAJAAkACwAMAAwA
CwAJAAkACQAJAAkACgALAAwADgAOAAwADAAKAAsACwALAAoACAAIAAYAAwADAAIAAQD/
//z/+//7//z//P/8//z/+v/6//r/+v/6//v/+//6//r/+v/5//n//P/8//v/+//5//n/
9//2//b/9f/y/+z/5P/g/+D/5P/3/xkAQgByALEAAQFXAaMB2wH7Af8B0gF3AQ4BqAA0
ALr/cf91/4z/kv+b/6//vP/I/9T/3v/l/+X/5v/l/+j/6//t/+//7//x//T/9P/0//X/
9f/1//T/8//y//P/8//z//T/9P/0//T/9P/1//b/9v/2//b/9//3//f/9v/2//b/9f/3
//f/+P/4//j/+P/4//n/+f/7//v//P/8//7//v////7//////wAAAwAEAAUABgAGAAcA
CQAKAAkACgANAA4AEAASABQAFgAaABwAHgAhACIAJwAqACwAMAA0ADgAPgBBAEQARgBJ
AE8AUgBVAFgAWQBdAF4AXwBhAGIAYwBjAGEAYgBiAGEAYABgAF8AXQBbAFkAVgBUAFAA
TQBHAEMAQQA+ADoANgAyAC4AKAAkACEAHgAaABgAEQAOAAoACQAIAAUAAwAAAP3//P/6
//r/9//0//P/8//x/+//7v/u//D/7//u/+3/7P/s/+z/6//p/+n/6P/o/+f/5//l/+X/
6P/o/+b/5f/i/+D/4P/g/97/3v/f/9//4f/f/97/3f/c/9z/3P/c/9r/2v/b/9v/3P/c
/93/3f/c/9v/2v/Z/9v/3P/c/9z/3v/e/97/3//e/97/4P/i/+L/4v/k/+X/5f/l/+b/
5v/m/+f/5//p/+r/6v/o/+r/7P/t/+3/7v/w//D/8P/w/+7/7v/u/+3/7//v/+//7//t
/+3/7f/t/+//7//t/+3/7f/t/+3/7P/p/+j/6P/o/+j/6P/m/+b/5v/n/+f/6P/m/+b/
5v/m/+b/5P/k/+T/5P/j/+P/4v/k/+P/4//k/+L/4f/g/+D/4P/f/9//3//d/93/3f/d
/9//4P/g/+D/3f/d/9z/2//c/9z/3P/c/9r/2v/a/9n/2//c/9z/2//a/9r/2v/a/9r/
3P/c/9z/3P/c/9z/3P/c/97/3v/e/97/3v/e/97/3v/g/+D/4P/g/+L/4v/i/+L/4v/i
/+L/4v/k/+T/5P/k/+T/5P/k/+T/5P/k/+T/5P/m/+b/5v/m/+b/5v/m/+b/5f/k/+P/
4v/f/97/3f/c/9n/2P/X/9b/1v/W/9b/1v/W/9b/1v/W/9b/1v/W/9b/1v/W/9b/1v/W
/9b/1v/W/9T/1P/U/9T/0P/S/9L/0P/K/8b/wP+8/77/yP/m/xAAQAB+ANAAMAGKAdoB
FgI4AjgCBgKqAUABygAuAJz/ZP94/4T/hP+S/6L/rP+4/8T/yP/I/8r/zv/M/8z/zv/O
/87/0P/Q/9D/0v/S/9L/0v/U/9T/1P/U/9T/1P/U/9T/1P/U/9T/1P/U/9T/1P/U/9T/
1P/U/9T/1P/U/9T/1P/U/9T/1P/U/9T/1P/U/9T/1f/W/9f/2P/a/9r/2v/a/9z/3P/c
/9z/3//g/+H/4v/i/+L/4v/i/+X/5v/n/+j/7P/u//D/8v/2//j/+v/8/wAAAgAEAAYA
CwAOABEAFAAXABoAHQAgACUAKAArAC4AMQAyADMANAA1ADYANwA4ADgAOAA4ADgANwA2
ADUANAAwAC4ALAAqACUAIgAfABwAGQAWABMAEAAMAAgABAAAAPz/+P/0//D/7P/q/+j/
5v/k/+L/4P/e/9z/2v/Y/9b/0//S/9H/0P/P/87/zf/M/8r/yv/K/8r/yf/I/8f/xv/I
/8j/yP/I/8b/xv/G/8b/xP/E/8T/xP/C/8L/wv/C/8D/wP/A/8D/wv/C/8L/wv/B/8D/
v/++/77/vv++/77/vv++/77/vv/A/8D/wP/A/8D/wP/A/8D/wv/C/8L/wv/E/8T/xP/E
/8X/xv/H/8j/yv/K/8r/yv/N/87/z//Q/9D/0P/Q/9D/0f/S/9P/1P/W/9b/1v/W/9b/
1v/W/9b/2P/Y/9j/2P/W/9b/1v/W/9b/1v/W/9b/1f/U/9P/0v/U/9T/1P/U/9T/1P/U
/9T/0v/S/9L/0v/S/9L/0v/S/9L/0v/S/9L/0v/S/9L/0v/Q/9D/0P/Q/9D/0P/Q/9D/
0P/Q/9D/0P/Q/9D/0P/Q/9D/0P/Q/9D/0P/Q/9D/0P/O/87/zv/O/8//0P/R/9L/0P/Q
/9D/0P/O/87/zv/O/87/zv/O/87/0P/Q/9D/0P/R/9L/0//U/9b/1v/W/9b/1v/W/9b/
1v/Y/9j/2P/Y/9r/2v/a/9r/2v/a/9r/2v/c/9z/3P/c/9z/3P/c/9z/3v/e/97/3v/e
/97/3v/e/9z/3P/c/9z/2//a/9n/2P/W/9T/0v/Q/9D/0P/Q/9D/0P/Q/9D/0P/S/9L/
0v/S/9L/0v/S/9L/1P/U/9T/1P/T/9L/0f/Q/9D/0P/O/8z/xP+8/7r/uv/A/9T/+v8q
AGAAqAD+AFoBrgH0ASQCNAISAsIBXAHuAGIAzP9y/3D/hP+E/47/nv+o/7L/vP/G/8r/
zP/M/8r/zP/Q/9L/0v/S/9T/1v/U/9b/1v/W/9b/1v/W/9b/1v/W/9b/1v/W/9j/2P/Y
/9j/2v/a/9r/2v/c/9z/3P/c/97/3v/e/97/4P/g/+D/4P/g/+D/4P/g/+H/4v/j/+T/
5v/m/+b/5v/n/+j/6f/q/+v/7P/t/+7/8f/y//P/9P/3//j/+f/6//z//v8AAAIABAAG
AAgACgAPABIAFQAYABsAHgAhACQAKQAsAC8AMgA1ADgAOwA+AEAAQgBEAEYASQBKAEsA
TABKAEoASgBKAEoASgBKAEoASABGAEQAQgA+ADwAOgA4ADUAMgAvACwAJwAkACEAHgAa
ABgAFgAUABAADgAMAAoACAAGAAQAAgABAAAA///+//3//P/7//r/+f/4//f/9v/2//b/
9v/2//T/9P/0//T/9P/0//T/9P/2//b/9v/2//T/9P/0//T/9P/0//T/9P/y//L/8v/y
//L/8v/y//L/8v/y//L/8v/y//L/8v/y//L/8v/y//L/9P/0//T/9P/0//T/9P/0//X/
9v/3//j/+v/6//r/+v/7//z//f/+////AAABAAIAAwAEAAUABgAEAAQABAAEAAcACAAJ
AAoADAAMAAwADAAMAAwADAAMAAwADAAMAAwADAAMAAwADAAMAAwADAAMAAwADAAMAAwA
CgAKAAoACgAKAAoACgAKAAgACAAIAAgACAAIAAgACAAIAAgACAAIAAYABgAGAAYACAAI
AAgACAAGAAYABgAGAAYABgAGAAYABgAGAAYABgAEAAQABAAEAAYABgAGAAYABAAEAAQA
BAAEAAQABAAEAAQABAAEAAQABAAEAAQABAAEAAQABAAEAAIAAgACAAIAAgACAAIAAwAD
AAMAAwADAAEAAQABAAIAAwAGAAgACgAIAAgACAAJAAgACAAIAAgACQAMAA0ADgAMAAwA
DQANAA0ADQANAA4AEAAPAA8ADwARABEAEQASABMAFAAUABQAEgASABIAEwAVABUAEgAQ
ABAADgANAA0ADAALAAkABgAFAAUABgAGAAYABgAGAAYABgAGAAYABwAHAAYABgAGAAUA
BQAGAAYABwAHAAcABwAFAAQABAADAAAA+v/0//D/8P/2/wkAKwBWAIoAzQAfAXUBvwHz
AQ0CCwLaAX8BGgG0ADoAwP+F/4//ov+m/7P/x//U/97/6P/w//X/+f/8/wEABAAFAAcA
BwAJAAkACgAKAAoACwALAAwADAAMAAwADwAPAA8AEAAQABAAEAAQABMAFAAUABQAEgAT
ABMAEwATABQAFQAVABcAFwAYABgAGAAYABgAGQAbAB0AHQAeABwAHgAeAB8AIAAhACEA
IgAlACYAJwAoACoAKwAtAC4AMQAyADUANgA4ADoAPAA+AEAAQgBEAEcASgBPAFIAVABX
AFoAXQBiAGYAagBtAHEAdQB4AHsAfgB/AIMAhACFAIcAiACJAIkAiQCKAIoAiQCIAIgA
hwCFAIMAgQB+AHwAegB5AHUAcwBuAGoAZQBgAF4AWgBUAFAATwBMAEgARgBBAD4AOgA5
ADQAMQAvACwAKwAqACgAKAAlACIAIQAhACEAHwAeAB4AHgAdABwAGwAYABgAGAAXABkA
GQAYABgAGQAZABcAFwAYABgAFgAVABYAFAAUABQAFAAUABUAFQAVABMAEgARAA4ADgAO
AA4AEAAQABEAEQASABIAEwATABMAEwATABMAEwAUABQAFAAUABQAFAAVABgAGAAaABwA
GgAaABwAHQAfAB8AIAAgACAAIQAhACMAJAAkACIAJAAmACcAJwAoACYAJgAmACYAJAAk
ACQAIwAjACMAIwAjACMAIwAjACMAJQAlACMAIwAhACEAIQAgACEAIAAgACAAIAAgAB4A
HgAcABsAGQAYABoAGgAaABoAGgAYABgAGAAYABcAFwAWABQAEwATABQAFAATABIAEgAS
ABEAEQARAA8ADwAPAA8AEQASABIAEgARABEAEAAPAAwADAAMAAwADgAOAA4ADQALAAwA
DAALAAsADAAMAAwACgAKAAoACgAMAA0ADQANAAwACwAKAAkABwAIAAgACgANAA4ADgAO
AA4ADwAQABAADwAOAA0ADgAOAA4ADgAOABEAEQATABMAEQASABIAEQAPAA8ADwAPAA8A
EAARABIAEgASABAAEAASABMAEwATABAADgAOAAwACQAJAAgABwADAAAA/////wAAAAAA
AAAAAAAAAAAAAAD+///////+//7//v/9//3//v/+//3//f/9//3/+//6//z/+f/2//L/
7v/o/+L/4v/r/wUALABYAJEA3wA5AY8B1wEHAhsCCgLLAWoBBgGaABgAnf91/47/nP+b
/6n/uv/I/9L/3P/l/+n/6v/p/+z/7f/v//H/8//1//b/9//4//r/+//5//j/9//2//f/
9//3//j/+P/4//j/+P/5//r/+v/6//j/+f/5//n/+f/6//v/+//7//v//P/8//z//P/8
//3/+//9//3//v/+/wAAAAABAAAAAQABAAIAAQACAAMABAAHAAkADAAOAA0ADgARABIA
EgAUABYAGAAcAB4AIAAjACQAKQAsAC4AMwA2ADkAPgBEAEgASwBPAFMAVgBZAFwAWwBf
AGAAYQBkAGYAaABpAGcAaABoAGcAZABkAGMAYQBhAF8AXABaAFcAVQBQAE0ASQBGAEIA
PgA6ADYAMAAsACcAJAAgAB4AGQAWABIAEQAMAAkABwAEAAEAAAD+//7////8//v/+//3
//X/9P/0//T/8//y//H/7v/u/+7/7f/u/+//7//w/+//7//t/+3/7v/u/+z/6//s/+r/
6v/q/+j/6P/p/+n/5//l/+T/4//k/+T/5P/k/+T/5P/l/+X/5P/k/+X/5f/n/+f/5//n
/+n/6v/q/+r/7P/s/+z/7f/u/+7/8P/y//L/8v/0//X/9//3//j/+P/6//v/+//9//7/
/v/8//7//P/9//3//v8AAAAAAAAAAAAAAAAAAP///f/9//3//f/////////////////9
//3/+//7//v/+v/5//j/+P/4//j/+P/2//b/9f/1//T/9P/0//T/9P/0//b/9P/0//T/
8v/x//H/8P/w/+//7//w//L/8f/w//D/8P/v/+//7//v/+//7//v/+3/7v/u/+7/7f/t
/+z/6//r/+z/7f/u/+7/8P/w/+7/7P/s/+z/7P/u/+7/7v/u/+z/7P/s/+z/7//w//H/
8v/y//L/8v/y//T/9P/0//T/9P/0//T/9P/1//b/9//4//j/+P/4//j/+P/4//j/+P/5
//r/+//8//z//P/8//z/+v/6//r/+v/4//j/+P/4//f/9v/1//T/8f/w/+//7v/r/+r/
6f/o/+r/6v/q/+r/7P/s/+z/7P/q/+r/6v/q/+z/7P/s/+z/6v/q/+r/6v/o/+b/5v/k
/+D/3P/W/9D/zv/W/+z/FABGAH4AzAAqAYYB3AEeAkgCUAIsAtwBegEKAXYA1P9+/4b/
mv+a/6b/uP/C/8z/1v/c/9z/3v/e/+D/4v/k/+T/5v/m/+T/5P/l/+b/5//o/+v/7P/t
/+7/7v/u/+7/7v/s/+z/7P/s/+7/7v/u/+7/8P/w//D/8P/y//L/8v/y//L/8v/y//L/
8//0//X/9v/4//j/+P/4//r/+v/6//r/+v/6//r/+v/9//7///8AAAEAAgADAAQABwAI
AAkACgAMAA4AEAASABYAGAAaABwAIAAiACQAJgArAC4AMQA0ADkAPAA/AEIARQBIAEsA
TgBSAFQAVgBYAFkAWgBbAFwAXgBeAF4AXgBdAFwAWwBaAFgAVgBUAFIAUABOAEwASgBF
AEIAPwA8ADgANAAwACwAKQAmACMAIAAcABoAGAAWABQAEgAQAA4ADAAKAAgABgAGAAYA
BgAGAAUABAADAAIAAAAAAAAAAAAAAAAAAAAAAP///v/9//z//v/+//7//v/8//z//P/8
//z//P/8//z/+v/6//r/+v/4//j/+P/4//r/+v/6//r/+P/4//j/+P/4//j/+P/4//n/
+v/7//z//P/8//z//P/+//7//v/+////AAABAAIAAwAEAAUABgAIAAgACAAIAAsADAAN
AA4ADwAQABEAEgAUABQAFAAUABQAFAAUABQAFgAWABYAFgAWABYAFgAWABYAFgAWABYA
FgAWABYAFgAWABYAFgAWABYAFgAWABYAFAAUABQAFAAUABQAFAAUABIAEgASABIAFAAU
ABQAFAAUABQAFAAUABIAEgASABIAEgASABIAEgASABIAEgASABAAEAAQABAAEgASABIA
EgASABIAEgASABIAEgASABIAEgASABIAEgASABIAEgASABQAFAAUABQAFgAWABYAFgAW
ABYAFgAWABYAFwAXABcAFwAXABcAFwAXABgAGAAaAB0AHgAeAB4AHAAdAB4AHgAgACAA
IAAiACAAIAAgACAAIQAhACMAIwAjACQAJAAjACMAIwAjACMAIwAkACUAJgAmACYAJAAk
ACQAJQAlACUAIgAgACAAHgAdAB0AHAAbABsAGAAXABcAGAAYABgAGAAYABgAGAAYABYA
FwAXABYAFwAYABgAGQAaABoAGQAZABkAGQAXABYAGAAXABIADAAEAAAAAAAKAB8AQwBu
AKIA6wBDAZkB3wERAi8CJwLuAZEBLAHGAEgAzv+Z/6n/uP+8/8v/3f/o//b/AgAKAA0A
DwASABUAGAAZAB0AHQAfAB8AHgAeAB4AHwAfACIAIgAiACIAIwAjACMAJAAkACQAJAAk
ACcAKAAoACgAKAApACkAKQApACoAKwArAC0ALQAuAC4ALgAuAC4ALwAvADEAMQAyADQA
NgA2ADcAOgA7ADsAPAA7ADwAPQA+AEAAQQBDAEQARgBIAEwATgBQAFIAVABWAFgAWgBc
AF8AYgBnAGoAbABwAHQAeAB+AIAAhACHAIsAjwCSAJUAmACbAJ8AoAChAKMApAClAKUA
pQCmAA==
         </WaveFormData>
      </LeadData>
      <LeadData>
         <LeadByteCountTotal>10000</LeadByteCountTotal>
         <LeadTimeOffset>0</LeadTimeOffset>
         <LeadSampleCountTotal>5000</LeadSampleCountTotal>
         <LeadAmplitudeUnitsPerBit>4.88</LeadAmplitudeUnitsPerBit>
         <LeadAmplitudeUnits>��V</LeadAmplitudeUnits>
         <LeadHighLimit>2147483647</LeadHighLimit>
         <LeadLowLimit>268435456</LeadLowLimit>
         <LeadID>V6</LeadID>
         <LeadOffsetFirstSample>0</LeadOffsetFirstSample>
         <FirstSampleBaseline>0</FirstSampleBaseline>
         <LeadSampleSize>2</LeadSampleSize>
         <LeadOff>FALSE</LeadOff>
         <BaselineSway>FALSE</BaselineSway>
         <ExcessiveACNoise>FALSE</ExcessiveACNoise>
         <MuscleNoise>FALSE</MuscleNoise>
         <LeadDataCRC32>1626962717</LeadDataCRC32>
         <WaveFormData>
7v/u/+7/7v/w//D/8P/w//H/8v/z//T/9P/0//T/9P/y//L/8v/y//T/9P/0//T/8v/y
//L/8v/0//T/9P/0//T/9P/0//T/9P/0//T/9P/0//T/9P/0//b/9v/2//b/9v/2//b/
9v/4//j/+P/4//r/+v/6//r/+//8//3//v8AAAAAAAAAAAEAAgADAAQABwAIAAkACgAN
AA4ADwAQABIAFAAWABgAGgAcAB4AIAAiACQAJgAoACsALAAtAC4AMAAwADAAMAAyADIA
MgAyADEAMAAvAC4ALQAsACsAKgAoACYAJAAiAB4AHAAaABgAFgAUABIAEAAMAAoACAAG
AAQAAgAAAP7/+//6//n/+P/3//b/9f/0//L/8v/y//L/8v/y//L/8v/w//D/8P/w/+7/
7v/u/+7/7P/s/+z/7P/s/+z/7P/s/+z/7P/s/+z/6v/q/+r/6v/q/+r/6v/q/+j/6P/o
/+j/6P/o/+j/6P/o/+j/6P/o/+j/6P/o/+j/6v/q/+r/6v/q/+r/6v/q/+z/7P/s/+z/
7v/u/+7/7v/w//D/8P/w//H/8v/z//T/9P/0//T/9P/1//b/9//4//j/+P/4//j/9v/2
//b/9v/2//b/9v/2//b/9v/2//b/9f/0//P/8v/0//T/9P/0//T/9P/0//T/8v/y//L/
8v/w//D/8P/w//D/8P/w//D/7v/u/+7/7v/w//D/8P/w//D/8P/w//D/7v/u/+7/7v/s
/+z/7P/s/+r/6v/q/+r/7P/s/+z/7P/s/+z/7P/s/+r/6v/q/+r/7P/s/+z/7P/q/+r/
6v/q/+r/6v/q/+r/6v/q/+r/6v/q/+r/6v/q/+r/6v/q/+r/6v/q/+r/6v/r/+v/6//t
/+z/7P/s/+7/8P/w//D/8f/v/+//7//v//L/8v/y//L/9P/1//X/9v/2//f/9//3//f/
9//3//f/+P/4//r//P/7//j/9f/0//X/9v/3//f/9//1//X/8//x//D/7P/r/+v/6f/o
/+j/5//o/+j/5//p/+n/6f/p/+j/6P/o/+j/6P/o/+j/6P/o/+j/6f/p/+f/5f/k/+T/
5v/l/+D/3f/Z/9j/1v/Y/+f/BAAfAD8AagCeANAA+QAbATIBOQEkAe4ApgBSAA0A3v/B
/7f/t/+2/7j/wP/G/8z/0f/Y/9r/3P/e/+D/4P/h/+X/5v/m/+b/6f/p/+n/6f/q/+r/
6v/q/+r/6P/o/+j/6P/s/+z/7P/s/+v/6//r/+z/7P/s/+z/7P/u/+7/7//v/+3/7f/t
/+3/7//v/+//8P/u/+//7//v/+//8P/x//H/9P/1//X/9v/3//f/+P/5//r/+//7//v/
/P///wAAAQAAAAEAAgADAAgACwALAAwADwARABMAFQAVABcAGQAcAB8AIQAkACcAKQAr
AC0ALwAwADIANAA0ADMANQA2ADYANgA2ADYANgA2ADcAOAA3ADQAMwAwAC0ALAArACkA
JQAiACAAHQAaABoAFwATABAADgALAAkACAACAP///f/7//v/+f/4//b/8//y//D/8P/x
/+//7//u/+3/6//r/+v/6f/p/+f/5//o/+j/6P/o/+j/5//m/+b/6f/p/+j/6P/m/+b/
5v/m/+T/4//j/+X/5f/l/+X/5f/n/+f/5f/k/+T/5f/l/+T/5v/n/+f/5//m/+X/5P/j
/+X/5f/l/+X/5v/m/+b/5v/q/+r/6v/r/+v/6//s/+7/8P/w//L/8v/z//P/8//0//j/
+P/4//v/+f/5//j/+P/4//n/+//7//v/+//7//v//f/9//3//f/7//z//P/8//z//P/8
//z//P/8//z//P/+//3//f/9/////v/+//3//f/+//7//v/8//z//P/8//z//P/8//z/
/v/9//z//P/6//v/+//7//z/+//7//z/+v/6//r/+v/8//v/+//7//v/+//7//v/+//7
//z//P/8//v/+//6//f/9//3//f/+P/4//j/+P/4//n/+f/3//f/9//3//j/+P/4//j/
+v/6//r/+v/6//r/+v/6//j/+P/4//j/+f/6//v//P/+//7//v/+/wAAAAAAAAAAAAAA
AAAAAAAAAAAAAAAAAAIAAgACAAIABAAEAAQABAAFAAYABwAIAAgACAAIAAgABgAGAAYA
BgAEAAQABAAEAAEAAAD///7//f/8//v/+v/3//b/9f/0//b/9v/2//b/9v/2//b/9v/2
//b/9v/2//b/9v/2//b/9P/0//T/9P/0//L/8P/u/+r/5P/i/+D/4v/s/wIAIAA+AGwA
pgDgABQBQgFqAYgBkAF0AToB6ACQAEAABgDm/97/2P/S/9T/2P/a/+D/5P/o/+j/6P/q
/+r/6v/q/+r/7P/u//D/8P/u/+7/7v/u//D/8P/w//D/8P/w//D/8P/w//D/8P/w//D/
8P/w//D/8P/w//D/8P/y//L/8v/y//T/9P/0//T/9v/2//b/9v/2//b/9v/2//b/9v/2
//b/+P/4//j/+P/4//j/+P/4//n/+v/7//z//f/+////AAADAAQABQAGAAkACgALAAwA
DgAQABIAFAAWABgAGgAcAB4AIAAiACQAJgAoACoALAAvADAAMQAyADMANAA1ADYANAA0
ADQANAA0ADQANAA0ADEAMAAvAC4AKwAqACkAKAAlACIAHwAcABgAFgAUABIADgAMAAoA
CAAHAAYABQAEAAAA/v/8//r/+P/4//j/+P/1//T/8//y//L/8v/y//L/7//u/+3/7P/u
/+7/7v/u/+z/7P/s/+z/7P/s/+z/7P/q/+r/6v/q/+n/6P/n/+b/5v/m/+b/5v/o/+j/
6P/o/+X/5P/j/+L/4v/i/+L/4v/k/+T/5P/k/+b/5v/m/+b/5v/m/+b/5v/o/+j/6P/o
/+r/6v/q/+r/7P/s/+z/7P/s/+z/7P/s/+//8P/x//L/9P/0//T/9P/2//b/9v/2//b/
9v/2//b/9v/2//b/9v/4//j/+P/4//f/9v/1//T/9P/0//T/9P/0//T/9P/0//L/8v/y
//L/9P/0//T/9P/y//L/8v/y//L/8v/y//L/8v/y//L/8v/y//L/8v/y//L/8v/y//L/
8v/y//L/8v/w//D/8P/w//L/8v/y//L/8P/w//D/8P/y//L/8v/y//D/8P/w//D/8v/y
//L/8v/y//L/8v/y//D/8P/w//D/8v/y//L/8v/0//T/9P/0//b/9v/2//b/+P/4//j/
+P/2//b/9v/2//j/+P/4//j/+f/6//v//P/+//7//v/+/wAAAAAAAAAAAgACAAIAAgAA
AAAAAAAAAP7//v/+//7//f/8//v/+v/4//j/+P/4//f/9v/1//T/9P/0//T/9P/2//b/
9v/2//T/9P/0//T/9P/0//T/9P/y//L/8v/y//L/8v/w/+7/7P/o/+L/3v/c/97/5P/4
/xQANgBeAJIAygAAATABWgF8AYwBegFGAfwAogBSABIA6v/e/9j/0v/U/9j/3P/e/+L/
5v/o/+j/6v/q/+z/7P/s/+7/8P/u/+7/7v/u/+7/7v/v//D/8f/y//L/8v/y//L/8v/y
//L/8v/0//T/9P/0//L/8v/y//L/8v/y//L/8v/0//T/9P/0//T/9P/0//T/9v/2//b/
9v/4//j/+P/4//j/+P/4//j/+v/6//r/+v/8//z//P/8//7//v/+//7/AQACAAMABAAF
AAYABwAIAAoADAAOABAAEgAUABYAGAAaABwAHgAgACQAJgAoACoAKwAsAC0ALgAvADAA
MQAyADQANAA0ADQAMgAyADIAMgAxADAALwAuACwAKgAoACYAIgAgAB4AHAAaABgAFgAU
ABAADgAMAAoACAAGAAQAAgABAAAA///+//v/+v/5//j/9//2//X/9P/y//L/8v/y//L/
8v/y//L/8P/w//D/8P/u/+7/7v/u/+7/7v/u/+7/7v/u/+7/7v/s/+z/7P/s/+r/6v/q
/+r/6v/q/+r/6v/q/+r/6v/q/+n/6P/n/+b/6P/o/+j/6P/o/+j/6P/o/+j/6P/o/+j/
6v/q/+r/6v/s/+z/7P/s/+7/7v/u/+7/7P/s/+z/7P/v//D/8f/y//T/9P/0//T/9P/0
//T/9P/0//T/9P/0//T/9P/0//T/8v/y//L/8v/y//L/8v/y//L/8v/y//L/8v/y//L/
8v/x//D/7//u//D/8P/w//D/7v/u/+7/7v/s/+z/7P/s/+z/7P/s/+z/6v/q/+r/6v/s
/+z/7P/s/+r/6v/q/+r/6P/o/+j/6P/q/+r/6v/q/+j/6P/o/+j/6P/o/+j/6P/o/+j/
6P/o/+b/5v/m/+b/6P/o/+j/6P/m/+b/5v/m/+j/6P/o/+j/5v/m/+b/5v/m/+b/5v/m
/+b/5v/m/+b/5//n/+f/6f/q/+r/6v/s/+7/7v/u/+//7f/t/+3/7f/w//D/8P/w//H/
8f/w//D/8v/z//P/8//z//P/8//z//T/9P/2//j/+v/4//b/9v/2//b/9v/1//H/7//v
/+3/7v/u/+v/6//n/+X/5P/k/+X/5v/m/+X/5f/l/+X/5f/m/+b/5v/m/+b/5v/m/+b/
5P/k/+X/5f/l/+P/4v/i/+L/4f/c/9f/0//S/9T/2P/l//z/GQA5AGYAmADKAPUAFwEw
ATkBJgH2AKwAVgAPAN7/v/+1/7P/sv+2/7z/wv/I/83/0v/Y/9z/3P/c/97/4f/h/+L/
4v/k/+X/4//j/+P/5P/m/+b/5v/m/+b/5v/m/+b/6P/o/+j/6P/p/+n/6f/q/+r/6v/q
/+r/6v/q/+v/6//r/+v/6//r/+v/6//r/+z/7P/t/+3/7f/v//D/8f/x//D/8f/x//L/
8//z//T/9f/2//f/9//3//j/+//8//3/AAABAAIAAwAEAAcABwAIAAsADQAPABEAFQAX
ABkAHAAdAB8AIgAlACsALQAvADEAMAAyADQANAA3ADkAOgA6ADoAOgA6ADoAOAA3ADYA
MwAzADMAMQAvAC4ALQArACcAJgAkACEAHgAcABkAFQASAA4ACwAJAAgABgADAAEA///9
//v/+v/4//X/9P/y//L/8f/v/+//7v/t/+v/6//r/+3/7f/r/+v/6v/q/+r/6v/o/+f/
5v/m/+n/6f/o/+j/5v/m/+b/5v/m/+X/5f/n/+f/5//n/+f/5f/l/+P/4v/k/+X/5f/k
/+L/4//j/+P/5f/l/+X/5f/j/+P/4//j/+T/5P/k/+T/5v/m/+b/5//p/+n/6v/s/+z/
7P/u/+7/7//v/+//8P/w//D/8P/z//P/8//y//L/8v/z//X/9f/1//X/9f/1//P/8//z
//P/9f/2//b/9v/2//b/9v/2//T/9P/0//T/9v/1//X/9f/1//T/9P/z//P/9P/0//T/
9P/0//T/9P/y//L/8v/y//L/8f/w//D/7v/v/+//7//w/+//7//w//D/8P/w//D/8P/v
/+//7//v/+//7//v/+//7//w//D/8P/v/+//7v/v/+//7//v/+//7v/t/+z/7v/v/+//
7f/t/+3/7f/u/+7/7P/u/+//7//v/+7/7v/u/+7/7v/u/+7/7v/u/+7/7v/u/+7/7//v
/+//8f/y//L/8v/0//T/9P/0//X/9f/1//X/9f/2//b/9v/2//j/+f/5//r//P/9//3/
/f/7//v/+//7//z//P/+/wAAAgAAAP7//v/8//z//P/7//n/9//3//X/9P/0//H/8f/v
/+3/7P/s/+3/7v/u/+3/6//r/+v/6//s/+z/7P/s/+z/7P/s/+z/7P/s/+3/7f/t/+v/
6v/q/+r/5//i/9//2//a/9r/3v/r/wAAHQA9AGYAmADKAPcAFwEyAT0BLgH6ALAAWgAR
AOL/wf+3/7n/tv+4/8D/xv/M/9H/2P/e/+D/3v/e/97/3//j/+T/5v/q/+v/7f/t/+3/
7v/t/+z/6//q/+z/7P/s/+z/7P/s/+z/7P/t/+3/7f/u/+7/7v/u/+7/7P/s/+3/7f/u
/+//8P/x//H/8f/x//L/9P/1//X/9f/1//b/9//3//b/9//3//j/+//7//z//f/+////
////////AQABAAEABAAFAAYABwAKAA0ADQAOABEAEwAVABcAGwAdAB8AIgAlACcAKgAt
ADEAMwA1ADcAOAA6ADwAPAA/AEEAQgBCAEAAQABAAEAAQQBBAEEAPwA7ADsAOQA3ADYA
NQAzAC8ALgAsACkAJgAiAB8AGwAYABYAEwARABAADAAJAAcABQAFAAMAAgAAAP///v/8
//z/+f/3//f/9v/1//P/8//z//P/8//x//H/8v/y//L/8v/w/+//7v/u/+//7//u/+7/
8P/w//D/8P/u/+3/7f/v/+3/7f/t/+3/7v/v/+7/7v/s/+3/7f/s/+z/7f/t/+3/7//v
/+//7//v/+//7//v//D/8P/w//D/8v/y//L/8//z//P/9P/2//T/9P/2//b/+f/5//n/
+v/6//r/+v/9//3//f/8//z//f///wIAAwADAAMAAwADAAEAAQABAAEAAQACAAIAAgAC
AAIAAgACAAIAAgACAAIAAgABAAEAAQABAAAAAAD///3//v/+//7//f/+////AAD+//7/
/v/+//7//f/8//z//P/9//3//f/+//3//f/+//z//P/8//z//v/9//3//f/7//v/+//7
//v/+//8//z//P/7//v/+v/5//n/+f/5//r/+v/6//r/+v/7//v/+f/4//j/+P/4//j/
+v/6//r/+v/6//r/+v/6//r/+v/6//r/+v/6//r/+v/8//z//P/8//7//v/+//7//v/+
//7//v///wAAAQACAAIAAgACAAIABAAEAAQABAAEAAQABAAEAAIAAgACAAIAAAAAAAAA
AAD+//z/+v/4//X/9P/z//L/8v/y//L/8v/w//D/8P/w//D/8P/w//D/7v/u/+7/7v/w
//D/8P/w/+7/7v/u/+7/6v/q/+r/6P/k/+D/3P/c/9z/4v/4/xYANgBgAJgA0gAGATYB
YAF+AYwBeAFCAfAAlABCAAQA4P/Y/9L/yv/M/9T/2P/a/+D/5P/m/+b/5v/m/+b/5v/m
/+b/6P/o/+j/6v/q/+r/6v/r/+z/7f/u/+7/7v/u/+7/8P/w//D/8P/u/+7/7v/u//D/
8P/w//D/8P/w//D/8P/u/+7/7v/u/+7/7v/u/+7/7//w//H/8v/z//T/9f/2//T/9P/0
//T/9//4//n/+v/4//j/+P/4//n/+v/7//z///8AAAEAAgAEAAYACAAKAA0ADgAPABAA
EgAUABYAGAAcAB4AIAAiACQAJgAoACoALAAuADAAMgA0ADQANAA0ADQANAA0ADQANAA0
ADQANAAxADAALwAuACwAKgAoACYAIwAiACEAIAAcABoAGAAWABIAEAAOAAwACgAIAAYA
BAABAAAA///+//3//P/7//r/+f/4//f/9v/0//T/9P/0//T/9P/0//T/8v/y//L/8v/y
//L/8v/y//L/8v/y//L/8v/y//L/8v/y//L/8v/y//L/8v/y//L/8v/y//L/8v/x//D/
7//u//D/8P/w//D/8P/w//D/8P/y//L/8v/y//L/8v/y//L/8//0//X/9v/4//j/+P/4
//r/+v/6//r//f/+////AAACAAIAAgACAAIAAgACAAIABAAEAAQABAAGAAYABgAGAAYA
BgAGAAYABgAGAAYABgAGAAYABgAGAAQABAAEAAQAAwACAAEAAAACAAIAAgACAAIAAgAC
AAIAAgACAAIAAgAAAAAAAAAAAAAAAAAAAAAAAAAAAAAAAAD+//7//v/+//z//P/8//z/
/v/+//7//v/8//z//P/8//z//P/8//z//P/8//z//P/6//r/+v/6//z//P/8//z/+v/6
//r/+v/4//j/+P/4//j/+P/4//j/+v/6//r/+v/7//z//f/+//7//v/+//7//v/+//7/
/v8AAAAAAAAAAAAAAAAAAAAAAQACAAMABAAGAAYABgAGAAYABgAGAAYACAAIAAgACAAG
AAYABgAGAAUABAADAAIA///+//3//P/5//j/9//2//b/9v/2//b/9P/0//T/9P/2//b/
9v/2//T/9P/0//T/9v/2//b/9v/0//T/9P/0//D/8P/u/+z/5v/i/+L/4v/m//T/DgAw
AFQAhAC4AO4AHgFMAXABhAF8AVIBDAGyAF4AHADw/+D/3P/U/9L/2P/a/9z/4P/m/+r/
6v/q/+r/6v/u//D/8P/u//D/8v/w//D/8P/w//D/8P/w//D/8P/u/+7/7v/u/+//8P/x
//L/8v/y//L/8v/y//L/8v/y//T/9P/0//T/9P/0//T/9P/0//T/9P/0//b/9v/2//b/
9v/2//b/9v/2//b/9v/2//f/+P/5//r//P/8//z//P/9//7///8AAAIAAgACAAIABQAG
AAcACAAKAAwADgAQABMAFAAVABYAGAAaABwAHgAiACQAJgAoACsALAAtAC4AMAAwADAA
MAAwADAAMAAwADAAMAAwADAALQAsACsAKgAoACYAJAAiACAAHgAcABoAFgAUABIAEAAO
AAwACgAIAAYABAACAAAA/v/8//r/+P/3//b/9f/0//P/8v/x//D/7v/u/+7/7v/s/+z/
7P/s/+z/7P/s/+z/6v/q/+r/6v/q/+r/6v/q/+r/6v/q/+r/6v/q/+r/6v/p/+j/5//m
/+b/5v/m/+b/5v/m/+b/5v/m/+b/5v/m/+b/5v/m/+b/5v/m/+b/5v/o/+j/6P/o/+j/
6P/o/+j/6v/q/+r/6v/s/+z/7P/s/+3/7v/v//D/8v/y//L/8v/w//D/8P/w//H/8v/z
//T/9P/0//T/9P/0//T/9P/0//T/9P/0//T/9P/0//T/9P/0//T/9P/0//T/9P/0//T/
9P/0//T/9P/0//T/9P/0//P/8v/x//D/8P/w//D/8P/w//D/8P/w//D/8P/w//D/8P/w
//D/8P/u/+7/7v/u/+7/7v/u/+7/7P/s/+z/7P/s/+z/7P/s/+7/7v/u/+7/7P/s/+z/
7P/s/+z/7P/s/+z/7P/s/+z/7P/s/+z/7P/s/+z/7P/s/+r/6v/q/+r/6v/q/+r/6v/q
/+r/6v/q/+r/6v/r/+v/7P/v//H/8v/w//L/8v/y//D/8f/x//H/8//z//T/9P/0//T/
9v/3//X/9v/2//f/9//3//f/9//3//f/+P/4//r//P/8//r/+P/4//j/+P/4//f/9f/z
//H/7//u/+7/6//r/+n/5//m/+b/5//o/+j/5//n/+f/5//n/+b/5v/m/+b/5v/m/+T/
5P/k/+T/5//n/+f/5f/k/+T/5P/h/97/2//Z/9j/2P/c/+n/AAAdAD8AbACcAM4A+QAX
AS4BNQEiAe4ApABQAAsA2v+9/7X/tf+0/7j/vv/E/8r/z//S/9b/2v/c/+D/4v/j/+X/
5v/o/+b/5//l/+X/5f/m/+j/6P/o/+j/6v/q/+r/6v/s/+z/7P/s/+3/7f/t/+7/7v/u
/+7/7v/u/+7/7//v/+3/7f/t/+3/7f/t/+3/7v/w//H/8f/x/+//8P/x//H/8v/z//P/
9P/z//P/9P/1//j/+f/5//n/+v/9//7///8AAAEAAgADAAQABwAHAAgACwANAA8AEQAT
ABUAFwAaAB0AHwAiACUAJwApACsALQAwADIANAA0ADUANwA4ADgAOAA4ADgAOAA5ADkA
OQA3ADUANQAzADEAMgAxAC8AKwAmACQAIQAeAB4AGwAXABQAFAARAA8ADgAIAAUAAwAB
AP///f/8//r/+f/4//b/9v/1//P/8//y//P/8f/x//H/7//v/+3/7f/s/+z/7P/s/+z/
6//q/+r/6//r/+r/6v/q/+r/6v/q/+j/5//n/+n/6//r/+v/6//q/+n/5v/k/+T/5f/l
/+T/5v/n/+f/5//n/+f/5//n/+n/6f/p/+n/6P/o/+j/6P/q/+r/6v/r/+v/6//s/+7/
7P/s/+7/7v/x//H/8f/y//L/8v/y//X/9//3//b/9v/2//f/+f/5//n/+f/5//n/+f/5
//n/+f/5//r/+v/6//r/+v/6//r//P/8//z//P/6//n/+f/5//v/+v/6//n/+f/6//r/
+v/2//b/9v/2//b/9v/2//b/+P/3//b/9v/4//n/+f/5//j/9//3//j/+P/4//j/+P/4
//f/9//3//X/9f/1//X/9//3//j/+P/4//f/9//2//X/9f/1//X/9v/2//b/9v/2//f/
9//1//X/9f/3//b/9v/2//b/9v/4//j/+P/4//b/9v/2//b/9v/1//T/9f/3//j/+f/8
//z//P/8//3/+//7//v/+//+//7//v/+/wAAAQABAAIAAgADAAMAAwADAAMAAwADAAQA
BAAGAAgACgAIAAYABgAIAAgACAAHAAUAAwADAAEAAAAAAP3//f/5//f/9v/2//n/+v/6
//n/+f/5//n/+f/5//r/+//8//r/+v/6//r//P/8//3//f////3//P/8//z/+//4//X/
8f/u/+r/6v/x/wQAHwA7AGIAlgDMAP0AJwFGAVkBWgE+AQABsgBjACQA8//X/9X/1P/O
/87/1v/e/+P/6P/u//L/8v/0//b/9//3//j//P/8//3//v///wAAAgABAAAA///+/wAA
AAAAAAAAAgACAAIAAgABAAEAAQACAAIAAgACAAIAAgACAAMAAwADAAMAAwADAAMAAwAD
AAQABAAFAAUABQAHAAgACQAJAAgACQAJAAoACwALAAwADQAPABEAEgATABIAFQAWABcA
GAAZABoAGwAcAB8AHwAgACMAJQAnACkALQAvADEANAA3ADkAPAA/AEMARQBHAEkASABK
AEwATABOAFEAUwBUAFQAVABUAFQAUQBRAFEATwBPAE8ATQBLAEgARwBFAEEAPgA8ADkA
NgA0ADEALQAqACgAJQAjACIAHgAbABkAFwAUABEADwAMAAsACgAIAAgACQAHAAcABgAD
AAEAAQABAAEAAQD//////P/8//z//P/9//3//f/+//3//f/8//z//P/8//z//P/6//n/
+f/7//n/+f/5//n/9//3//X/9P/2//f/9//2//T/9f/1//X/9f/1//X/9f/1//X/9f/1
//b/9v/2//b/+P/4//j/+f/3//f/+P/6//r/+v/8//z//f/9//3//v8AAAAAAAADAAMA
AwACAAIAAAABAAMAAwADAAMAAwADAAMAAwADAAMAAwAEAAQABAAEAAQABAAEAAQABAAE
AAQAAgABAAEAAQABAAAAAAD///3//v/+//7/+v/6//r/+v/6//r/+v/6//z/+//6//r/
+P/5//n/+f/2//X/9f/2//b/9v/2//b/9v/1//X/9f/3//f/9//3//b/9f/1//T/9P/z
//P/8v/y//P/9P/1//b/+P/4//j/9//2//X/9P/0//T/9P/0//b/9v/2//b/9//4//n/
+v/4//j/+P/4//n/+v/7//z/+v/6//r/+v/9//7///8AAAAAAAAAAAAAAAAAAAAAAAAD
AAQABQAGAAYABgAGAAYABQAEAAMAAgACAAIAAgACAP///v/9//z/+f/4//f/9v/1//T/
8//y//T/9P/0//T/8v/y//L/8v/w//D/8P/w//H/8v/z//T/8//y//H/8P/u/+7/7v/s
/+j/4v/g/9z/3P/g//D/DgAwAFgAjADEAPwALAFYAXoBjAGCAVYBEAG6AGQAGgDs/97/
2v/U/9b/2v/e/+L/5v/o/+b/6P/q/+z/7v/u/+7/7v/u/+7/7v/v//D/8f/y//T/9P/0
//T/9P/0//T/9P/y//L/8v/y//T/9P/0//T/9P/0//T/9P/2//b/9v/2//T/9P/0//T/
9f/2//f/+P/4//j/+P/4//r/+v/6//r/+P/4//j/+P/5//r/+//8//3//v///wAAAgAC
AAIAAgAFAAYABwAIAAsADAANAA4ADwAQABEAEgAVABgAGwAeACEAIgAjACQAJwAqAC0A
MAAzADQANQA2ADcAOAA5ADoAOwA8AD0APgA9ADwAOwA6ADkAOAA3ADYANQA0ADMAMgAu
ACwAKgAoACUAIgAfABwAGAAWABQAEgAQAA4ADAAKAAcABgAFAAQAAQAAAP///v/8//z/
/P/8//r/+v/6//r/+f/4//f/9v/2//b/9v/2//T/9P/0//T/9P/0//T/9P/z//L/8f/w
//D/8P/w//D/8P/w//D/8P/u/+7/7v/u/+7/7v/u/+7/7v/u/+7/7v/u/+7/7v/u//D/
8P/w//D/8P/w//D/8P/w//D/8P/w//L/8v/y//L/8//0//X/9v/4//j/+P/4//j/+P/4
//j/+f/6//v//P/+//7//v/+//z//P/8//z//v/+//7//v/+//7//v/+//7//v/+//7/
/P/8//z//P/8//z//P/8//z//P/8//z/+v/6//r/+v/6//r/+v/6//j/+P/4//j/+P/4
//j/+P/6//r/+v/6//r/+v/6//r/+v/6//r/+v/6//r/+v/6//n/+P/3//b/+P/4//j/
+P/2//b/9v/2//j/+P/4//j/+P/4//j/+P/2//b/9v/2//b/9v/2//b/9v/2//b/9v/0
//T/9P/0//T/9P/0//T/9P/0//T/9P/3//f/9//5//r/+v/6//z//P/8//z//f/9//3/
/f/9//7//v/+//7/AAABAAEAAgACAAMAAwADAAMAAwADAAMABAAEAAYACAAGAAQAAgAC
AAQABAAEAAMA///9//3/+//6//r/9//3//X/8//y//L/8//0//T/8//z//P/8//z//L/
8v/y//L/9P/0//T/9P/y//L/8//z//X/8//y//L/8v/v/+7/6f/j/+D/4v/m//X/EAAr
AE8AfgCyAOIACQErAUQBSQEwAfgArgBcABkA6v/P/8f/x//E/8b/zv/U/9r/4f/m/+b/
6v/s/+7/8P/x//P/9P/0//T/9f/1//X/9f/2//j/+P/4//j/9v/2//b/9v/2//b/9v/2
//n/+f/5//r/+v/6//r/+v/4//j/+f/5//v/+//7//v/+//7//v//P/8//3//f/9//3/
/v//////AgADAAMABAAEAAMAAwADAAYABwAHAAcACgANAA4ADwAQABEAEgATABQAFwAX
ABgAGwAdAB8AIQAlACcAKQAsAC4ALwAxADMANwA5ADsAPQBAAEIARABEAEMARQBGAEYA
SABIAA==
         </WaveFormData>
      </LeadData>
   </Waveform>
</RestingECG>
