# Supplementary material for: Detection of Left Atrial Enlargement Using a Convolutional Neural Network-Enabled Electrocardiogram
Source: Front Cardiovasc Med. 2020 Dec 17;7:609976. doi: 10.3389/fcvm.2020.609976 (PMC7773668; doi:10.3389/fcvm.2020.609976)
Supplement: Supplementary file 5 [file Data_Sheet_5.ZIP › normal4/1802035816_4373_0000001F.XML]

<?xml version="1.0" encoding="Windows-1252"?>
<!DOCTYPE RestingECG SYSTEM "restecg.dtd">
<RestingECG>
   <PatientDemographics>
      <PatientID>1802035816</PatientID>
      <PatientAge>72</PatientAge>
      <AgeUnits>Years</AgeUnits>
      <Gender>Male</Gender>
      <PatientLastName>guanjinghong</PatientLastName>
   </PatientDemographics>
   <TestDemographics>
      <DataType>Resting</DataType>
      <Site>1</Site>
      <AcquisitionDevice>MAC55</AcquisitionDevice>
      <Status>Unconfirmed</Status>
      <Priority>Normal</Priority>
      <AcquisitionTime>09:45:18</AcquisitionTime>
      <AcquisitionDate>12-14-2016</AcquisitionDate>
      <CartNumber>1</CartNumber>
      <AcquisitionSoftwareVersion>009C</AcquisitionSoftwareVersion>
      <XMLSourceVersion>MAC5000 v1.0</XMLSourceVersion>
   </TestDemographics>
   <RestingECGMeasurements>
      <VentricularRate>54</VentricularRate>
      <AtrialRate>54</AtrialRate>
      <PRInterval>156</PRInterval>
      <QRSDuration>86</QRSDuration>
      <QTInterval>438</QTInterval>
      <QTCorrected>415</QTCorrected>
      <PAxis>56</PAxis>
      <RAxis>45</RAxis>
      <TAxis>41</TAxis>
      <QRSCount>9</QRSCount>
      <QOnset>220</QOnset>
      <QOffset>263</QOffset>
      <POnset>142</POnset>
      <POffset>188</POffset>
      <TOffset>439</TOffset>
      <ECGSampleBase>500</ECGSampleBase>
      <ECGSampleExponent>0</ECGSampleExponent>
   </RestingECGMeasurements>
   <Diagnosis>
      <Modality>Resting</Modality>
         <StatementCount>4</StatementCount>
         <LabelText>12SL ��ϳ���</LabelText>
      <DiagnosisStatement>
         <StmtText>����Ķ�����</StmtText>
      </DiagnosisStatement>
      <DiagnosisStatement>
         <StmtText>��</StmtText>
      </DiagnosisStatement>
      <DiagnosisStatement>
         <StmtFlag>ENDSLINE</StmtFlag>
         <StmtText>�����粫</StmtText>
      </DiagnosisStatement>
      <DiagnosisStatement>
         <StmtFlag>ENDSLINE</StmtFlag>
         <StmtText>�ٽ� ECG</StmtText>
      </DiagnosisStatement>
   </Diagnosis>
   <Waveform>
      <WaveformType>Rhythm</WaveformType>
      <WaveformStartTime>0</WaveformStartTime>
      <NumberofLeads>8</NumberofLeads>
      <SampleType>CONTINUOUS_SAMPLES</SampleType>
      <SampleBase>500</SampleBase>
      <SampleExponent>0</SampleExponent>
      <HighPassFilter>16</HighPassFilter>
      <LowPassFilter>150</LowPassFilter>
      <ACFilter>NONE</ACFilter>
      <LeadData>
         <LeadByteCountTotal>10000</LeadByteCountTotal>
         <LeadTimeOffset>0</LeadTimeOffset>
         <LeadSampleCountTotal>5000</LeadSampleCountTotal>
         <LeadAmplitudeUnitsPerBit>4.88</LeadAmplitudeUnitsPerBit>
         <LeadAmplitudeUnits>��V</LeadAmplitudeUnits>
         <LeadHighLimit>2147483647</LeadHighLimit>
         <LeadLowLimit>268435456</LeadLowLimit>
         <LeadID>I</LeadID>
         <LeadOffsetFirstSample>0</LeadOffsetFirstSample>
         <FirstSampleBaseline>0</FirstSampleBaseline>
         <LeadSampleSize>2</LeadSampleSize>
         <LeadOff>FALSE</LeadOff>
         <BaselineSway>FALSE</BaselineSway>
         <ExcessiveACNoise>FALSE</ExcessiveACNoise>
         <MuscleNoise>FALSE</MuscleNoise>
         <LeadDataCRC32>1911952860</LeadDataCRC32>
         <WaveFormData>
FAAUABQAFAASABIAEgASABYAGAAaABwAHwAgACEAIgAiACIAIgAiACMAJAAlACYAKAAo
ACgAKAAmACYAJgAmACYAJgAmACYAIgAgAB4AHAAaABgAFgAUABMAEgARABAACwAIAAUA
AgABAAAA///+//z/+v/4//b/9v/2//b/9v/2//b/9v/2//P/8v/x//D/8f/y//P/9P/x
//D/7//u//D/8P/w//D/8P/w//D/8P/w//D/8P/w//D/8P/w//D/7v/u/+7/7v/w//D/
8P/w//D/8P/w//D/7v/u/+7/7v/v//D/8f/y//D/7v/s/+r/7f/u/+//8P/u/+7/7v/u
/+7/7v/u/+7/7//w//H/8v/v/+7/7f/s/+3/7v/v//D/8P/w//D/8P/v/+7/7f/s/+3/
7v/v//D/7v/u/+7/7v/v//D/8//0//P/8v/x//D/8v/w//D/8//0//T/9P/0//H/8f/x
//D/8f/z//T/9v/1//X/9v/2//b/+P/7//v/+f/4//j/+f/5//j/+P/4//j/+P/3//f/
9v/0//L/8P/u/+3/7f/t//D/7//v/+//7P/s/+z/6//s/+z/7v/v/+3/7f/s/+v/7f/t
/+3/7f/v/+7/7v/v/+7/7f/s/+v/7P/v/+v/6f/q/+r/6//y//f/AAARACUAMQA/AFYA
ZgB6AIwAlQCXAJsAjgByAFYAPgApABkACgD9//n/+//5//X/+v/8//f/8v/2//P/6//y
//z/+f/2//j/9f/z//L/8f/w//H/8v/0//T/9P/1//X/8f/x//H/8f/0//T/9P/0//P/
8//y//L/9P/1//X/9f/z//P/8v/y//L/8v/0//T/9v/2//b/9//3//b/9f/y//T/9f/2
//b/9v/3//f/9//2//X/9f/2//n/+v/7//v/+//8//z/+//5//n/+f/7//v/+f/5//v/
+//8//z//f///wEAAQABAAIAAwADAAQAAgACAAQABAAFAAgACQAKAAoACwALAAsADAAR
ABIAEwAVABUAFAATABkAGQAZABsAHgAgACAAIAAfAB8AHwAiACQAJgAoACkAKAAnACYA
JQAlACUAJQAmACUAIgAgAB8AHgAdABwAHAAZABcAEwAPAA4ADAAJAAgABQADAAMAAAD/
//3//f/8//b/9f/1//T/9P/1//f/+P/1//T/9P/z//H/8f/x//H/8//z//H/8f/x//D/
8P/w//H/8v/y//P/8v/y//L/8v/v/+7/7v/v//H/8P/w//D/8v/y//L/8v/x//H/8f/x
/+//7//u/+7/7v/w//D/8P/y//L/8f/x//D/7//u/+7/8P/x//L/8//w/+//7//w//D/
8P/w//D/8f/y//L/8v/y//H/8f/x/+//8f/y//L/8f/x//H/8f/x//H/8f/z//H/8v/y
//D/8P/w/+//7//x//L/8v/y//T/9P/x//D/7f/t/+7/7//w//H/8v/w//H/7//t//H/
8//z//L/8v/w//D/8f/x//L/7//v//L/8v/z//P/8v/v/+//7v/u//P/8//y//L/9P/x
/+7/8f/w/+//7v/t/+7/8f/0//L/7v/u//D/7P/w//L/8//z//H/7//u/+3/7f/u//H/
8v/y//L/8//z/+//7//v/+//7v/w//D/8P/w//D/8P/w//D/8v/y//L/8v/w//D/8P/w
//D/8P/w//D/8f/y//P/9P/x//D/7//u/+//8P/x//L/9P/0//T/9P/z//L/8f/w//H/
8v/z//T/8f/w/+//7v/v//D/8f/y//T/9P/0//T/9P/0//T/9P/0//T/9P/0//P/8v/x
//D/8f/y//P/9P/0//T/9P/0//P/8v/x//D/8//0//X/9v/1//T/8//y//L/8v/y//L/
9P/0//T/9P/y//L/8v/y//T/9P/0//T/8v/y//L/8v/0//T/9P/0//T/9P/0//T/8//y
//H/8P/x//L/8//0//L/8v/y//L/8v/y//L/8v/z//T/9f/2//P/8v/x//D/8//0//X/
9v/1//T/8//y//T/9P/0//T/9P/0//T/9P/y//L/8v/y//P/9P/1//b/9f/0//P/8v/0
//T/9P/0//L/8v/y//L/8v/y//L/8v/0//T/9P/0//L/8v/y//L/9P/0//T/9P/y//L/
8v/y//T/9P/0//T/9v/2//b/9v/1//T/8//y//T/9P/0//T/9P/0//T/9P/0//T/9P/0
//X/9v/3//j/9v/0//L/8P/x//L/8//0//b/9v/2//b/9f/0//P/8v/z//T/9f/2//T/
9P/0//T/9v/2//b/9v/4//j/+P/2//X/9//3//b/9//4//j/+f/4//b/9f/1//X/9v/3
//f/+v/6//j/+v/9//3//f/8//7///////7///8AAAEAAgABAAEAAQAAAAAAAAD/////
/P/7//z/+f/2//X/9P/0//b/9f/0//T/9v/3//f/9//2//X/9f/1//X/9f/1//T/9v/3
//f/9//5//P/8v/z//P/8//w/+7/9f/6//3/CAAZACMALwBBAE4AYAB4AIoAkQCXAJkA
jgB2AFwARgA1AC0AHgAJAAEAAQD///3/AgAAAP3/AAAAAPn/9//8//j/9//8//z//v/9
//3//f/4//f/9v/2//b/9v/3//f/9//3//f/9//2//b/9v/2//n/+f/4//j/+P/5//n/
+f/3//f/9v/2//b/9v/4//j/+P/4//j/+f/7//z//f/8//n/+f/5//j/+//9//7////8
//v/+//8//v//P/9//3///8AAAAA///+//3//P/9//7//f/+/wEA//8AAAAAAQD//wEA
AQABAAMABQAGAAgABwAGAAcABgAGAAgACAAIAAoACwALAAsACwAPAA8ADwASABMAEwAT
ABUAFQAVABcAGgAcABwAHAAbABsAGwAeACEAIgAjACMAJQAlACUAJQAlACUAJQAmACcA
JgAmACcAKAAnACYAJgAnACcAJQAjACMAIgAgACAAHQAbABsAGAAWABMAEgAQAA4ADQAN
AAwACAAHAAcABgAFAAQABAADAAIAAQAAAP////////3//f////7//v/+//3//P/6//n/
+//8//3//v////r/8v/1//7//v/+//7//v/7//r/+//6//v//P/9//7////+////AwAB
AAAA///+/wAAAQACAAIAAQABAAAAAAD/////AAAAAAAAAgAFAAUAAwACAAIAAwABAAAA
AAAAAP7//P/5//f/9//2//X/9P/z//P/9P/1//X/8//y//H/8//0//X/9f/y//L/9P/1
//P/8//y//H/8v/z//T/9f/y//D/7//v//P/9f/3//n/8v/x//P/7f/m/+r/7f/y//3/
BgANAB8ANwBFAFQAbgCIAJgApQCrAKcAmAB4AFQAQAA3ACMAEAALAAcA////////+v/6
/////P/2//v////6//b/9f/y//L/9P/1//f/+f/2//X/9P/0//L/8v/z//P/8v/z//T/
9f/1//T/8//y//b/9//3//j/9//3//b/9f/1//X/9P/0//b/9v/4//j/9v/2//b/9//6
//r/+v/4//r/+//8//z/+//7//r/+f/5//n/+v/8//v//P/9//3///8AAAAA///9//3/
/f///wEA/////wEAAwAEAAQABQAEAAUABAADAAcACQAKAAwACgAKAAwADAAMAA4ADgAO
ABIAEwATABMAEQAVABUAFQAZABsAHAAdAB8AHwAfACEAIgAkACQAJAAoACkAKgAuACsA
KgApACcAKAApACoAKwAoACcAJgAmACUAIgAgAB8AHAAbABoAGgAXABMADQAHAAcABgAE
AAQAAQD//////P/7//n/+f/4//b/9//5//r/9f/1//b/9v/2//b/9//3//X/9f/1//X/
9//3//X/9f/3//b/9v/2//P/8v/w/+//8//0//X/9v/1//T/9P/1//T/8v/x//D/8f/y
//P/9P/y//H/8P/v//D/8f/x//L/9P/2//b/9v/1//T/8v/x//P/8//z//T/9P/z//L/
8f/z//P/9P/2//P/8v/x//D/8P/w/+//7v/v/+//8P/x/+//8f/y//L/8//z//P/8//z
//P/8//1//T/9P/z//D/8v/y//H/8f/w//D/7//u//D/8v/x//L/8f/x//L/8//x//H/
8f/u//D/7//u//P/9P/z//H/8P/x//L/9P/1//T/8f/x//T/8//z//L/8P/x//H/8P/w
//H/8f/w//D/9P/x/+7/8f/z//P/8//z//L/8//0//D/8f/y//X/8v/y//L/8f/v//H/
8f/y//P/8v/y//T/9P/z//L/8v/x//X/+f/3//H/8P/w//D/8P/w//H/8v/z//T/8v/y
//L/8v/y//L/8v/y//P/9P/1//b/8//y//H/8P/x//L/8//0//L/8v/y//L/8v/y//L/
8v/0//T/9P/0//P/8v/x//D/8//0//X/9v/1//T/8//y//L/8v/y//L/9P/0//T/9P/0
//T/9P/0//b/9v/2//b/9f/0//P/8v/0//T/9P/0//b/9v/2//b/8//y//H/8P/x//L/
8//0//L/8v/y//L/9P/0//T/9P/0//T/9P/0//L/8v/y//L/9f/2//f/+P/3//b/9f/0
//b/9v/2//b/9P/0//T/9P/y//L/8v/y//P/9P/1//b/9P/0//T/9P/0//T/9P/0//T/
9P/0//T/8v/y//L/8v/z//T/9f/2//T/9P/0//T/9P/0//T/9P/2//b/9v/2//X/9P/z
//L/8//0//X/9v/0//T/9P/0//L/8v/y//L/9P/0//T/9P/0//T/9P/0//b/9v/2//b/
9f/0//P/8v/z//T/9f/2//b/9v/2//b/9f/0//P/8v/1//b/9//4//f/9v/1//T/9P/0
//T/9P/2//b/9v/2//T/9P/0//T/9P/0//T/9P/z//T/8//y//P/9P/1//b/9v/2//n/
+v/4//b/9P/x//P/9f/2//j/9v/1//X/9f/3//j/+P/2//r//f/9//3//P/8//3//f/+
/wAAAgAEAAEA///+//3//////////v/8//v/+v/7//j/9v/0//L/9P/0//P/8v/x//L/
8v/x//P/8v/x//H/9P/1//b/9//0//L/8f/v//L/8//0//T/7//v//H/7P/q//H//P8D
AAwAHQArADMAQQBQAGQAeACKAJMAmQCbAIgAagBQADoAKQAdABAABQADAAUA/f/3//r/
+v/1//b//P/7//v//v/8//f/+P/2//b/9f/1//X/9f/1//X/9v/1//T/9P/z//L/8//0
//X/9P/0//T/9P/1//X/9P/0//b/9//3//f/9v/1//P/8v/0//T/9v/2//b/9v/2//f/
9v/2//b/9P/2//f/+P/4//j/+f/5//n/+v/5//n/+v/4//j/+P/3//n/+v/6//n/+//7
//v//f/7//n/+f/7//3//v/+/////v////7//f8AAAEAAQACAAIAAgAEAAQABAAGAAYA
BgAKAAsACwALAAgACwAKAAkADgAPAA8ADwATABMAEwAVABUAFgAVABQAGAAZABoAHgAe
AB4AHgAdAB0AHQAdAB0AIAAhACIAJAAjACAAHgAdACAAIQAiACQAIgAhAB4AGwAcABoA
FwAWABcAFQAVABIADwANAA0ADAAGAAUABQAEAAAA//////7/+f/4//j/9//3//f/9//3
//X/9f/z//P/9P/0//X/9v/0//T/8//z//D/9v/6//b/+v/5//j/9//2//X/9P/1//T/
9f/2//f/+P/2//T/9P/3//n/+v/7//z/+f/5//n/+P/3//f/9v/2//r/+//9//7/+f/6
//z/+//7//r/+v/7//r/+P/3//b/8//y//D/7//x//D/7//u/+7/7f/t/+3/8P/v/+//
7//u/+7/7v/t/+r/6v/s/+3/7f/t/+z/6//p/+n/6f/p/+z/7P/t/+//7v/t/+z/6//o
/+n/6//p/+b/6v/v//L/+f8GABMAIwA3AE0AYAB0AIIAkACbAJ0AkQB6AFwAQgAwACUA
GQAEAPn//f/7//X/9//8//j/9//4//b/9f/1//D/8P/z//L/7v/v/+//8P/x/+//7//v
//D/8v/y//P/8//x//H/8f/x//H/8P/v/+7/8P/x//H/8v/x//H/8P/v//H/8//0//b/
9P/y//L/8P/y//L/8v/z//b/9v/2//T/8v/z//T/9P/2//f/9//3//b/9f/1//b/+f/6
//v/+//7//z//P/7//r/+f/4//n//P/7//z////9//7//v//////AQABAAEABAAFAAUA
BgAEAAQABgAGAAcACgALAAwADgAPAA8ADwAPABMAEwATABYAFwAXABcAGQAZABkAGwAf
ACIAIwAkACQAIwAiACQAJQAmACcAJwAlACUAJQAlACIAIQAgACAAHgAcABsAGwAYABUA
EgAQAA0ACwAHAAMABAACAP///v////3//f/6//v/+f/5//j/9P/z//P/8v/y//P/9f/2
//P/8v/y//H/8//z//P/8//1//X/8//z//H/8P/w//D/8v/y//H/8f/0//T/9P/0//H/
8P/w//H/9P/0//X/9v/1//T/8//y//H/8f/x//H/8//z//L/8v/w//L/8v/y//P/9P/0
//X/9P/z//L/8v/z//P/8//z//T/8//z//T/8v/y//L/8v/0//T/8//y//L/8f/x//H/
8f/z//T/9P/z//P/8//z//H/8f/x//P/9f/2//b/9P/y//L/8f/x//H/8v/y//L/8//0
//L/8v/z//P/9P/1//X/9f/1//L/8//x/+//8//z//P/8v/y//T/9P/1//X/8v/v/+//
8v/0//X/9f/0//X/9f/0//T/9P/z//H/8P/z//H/7//z//X/9f/1//X/8//1//f/9P/w
//D/8v/u//L/9P/1//X/9P/z//P/8//w//D/8v/y//T/9P/1//X/9//z//P/8//u//H/
8v/z//T/9P/0//T/9P/0//T/9P/0//b/9v/2//b/9f/0//P/8v/z//T/9f/2//X/9P/z
//L/8v/y//L/8v/1//b/9//4//X/9P/z//L/9P/0//T/9P/2//b/9v/2//b/9v/2//b/
9v/2//b/9v/1//T/8//y//X/9v/3//j/9v/2//b/9v/1//T/8//y//X/9v/3//j/9//2
//X/9P/2//b/9v/2//b/9v/2//b/9P/0//T/9P/3//j/+f/6//f/9v/1//T/9f/2//f/
+P/2//b/9v/2//T/9P/0//T/9//4//n/+v/5//j/9//2//T/9P/0//T/9v/2//b/9v/1
//T/8//y//P/9P/1//b/9P/0//T/9P/2//b/9v/2//j/+P/4//j/9//2//X/9P/2//b/
9v/2//X/9P/z//L/9P/0//T/9P/2//b/9v/2//b/9v/2//b/9P/0//T/9P/0//T/9P/0
//b/9v/2//b/9v/2//b/9v/0//T/9P/0//X/9v/3//j/9//2//X/9P/2//b/9v/2//j/
+P/4//j/9f/0//P/8v/1//b/9//4//f/9v/1//T/9v/2//b/9v/2//b/9v/2//T/9P/0
//T/9v/4//j/+P/3//b/9f/0//P/9P/4//r/+f/4//f/9f/3//f/9v/2//j/+f/7//3/
/P/8//v/+P/8/////////wAAAAABAAEAAAAAAAAAAAADAAMABAAFAAIAAQAAAP7//f/9
//3////7//r/+f/4//b/9v/1//T/9v/4//n/+f/4//b/9P/z//X/9f/1//X/8v/y//P/
8//z//P/8//y//P/7//z//T/7v/t//L/9/8AAA8AGwArAD0ASgBYAG4AhACRAJsAowCi
AJIAeABaAD8ALwAgABEACQAHAAMAAQACAAAA/f/8//z/+f/7//7//P/5//z//P/7//n/
+P/3//X/9f/1//b/9v/2//f/9//1//X/9f/1//f/+P/5//r/+f/3//T/8v/1//f/+P/5
//n/+f/4//j/9//2//f/9v/3//j/+f/7//r/+v/6//j/+P/5//r/+v/6//v/+//7//z/
+//7//z//f/+///////+//7//f/7//3//f/9///////9//3////9//7//v///wEAAwAD
AAMAAgADAAMABAAGAAYACAAIAAcACAAHAAYACgALAAsACwALAA8ADwAPABAAEQARABEA
FQAVABUAFwAWABgAGAAYABkAGQAZABwAHwAgACEAIQAhACEAIQAhACMAIwAjACQAJwAm
ACYAJwAmACUAJAAkACcAJwAlACMAIgAgAB0AHAAcABsAHAAaABcAFQAVABQADgANAA0A
DAAHAAcACAAIAAMAAgACAAEAAQABAAEAAQAAAP///P/7//3//P/8//z//P/8//v/+//6
//r/+v/6//v/+v/6//v/+f/4//j/+P/4//j/+P/4//n/+f/5//n/+P/3//X/9P/2//j/
+P/4//n/+v/6//v/+P/3//b/9v////3//f/+//v/+v/5//j/+v/6//z//P/6//r/+v/6
//r/+P/4//v//f/+////AAD9//3//f/8//7//////wAA/////wAAAAD8//7/AQABAAMA
AgACAAMAAQD+//z/+v/6//r/+f/5//b/9P/y//D/8P/v/+//7//y//H/8f/x//D/8P/w
/+//7v/u//D/8f/z//P/8v/x//H/8f/x//H/7//u/+7/7//v/+//7//v/+7/8f/t/+n/
7P/u/+3/8v/9/wgAGQAtAD0ASQBYAGwAfgCOAJsAoQCdAIgAaABOAEIALwATAAIA///7
//n////9//r//v/5//D/8v/3//P/9P/8//n/9P/6//f/9f/0//P/8f/x//H/8v/y//L/
8//z//H/8f/x//H/9P/0//T/9P/3//f/9v/2//X/9f/0//P/9f/1//T/9P/y//L/9P/0
//T/9P/0//X/9v/2//b/9P/2//f/+P/4//b/9//3//f/9v/1//X/9v/3//j/+f/5//v/
/P/8//v/+//7//v//f/8//n/+P/5//r//P/9////AQADAAMAAwADAAMAAgACAAQABAAG
AAYABgAIAAgACAAMAA0ADQANAA8AEwATABMAFAAVABUAFQAXABcAFwAZABsAHgAfACAA
IAAfAB4AIAAiACQAJgAnACUAJQAlACUAIgAhACAAIAAgAB4AHQAdABoAFwAUABIAEAAP
AAwACQAIAAYAAwACAAAA/f/8//j/+v/5//r/+v/1//P/8v/w/+7/7//x//L/7//u/+7/
7f/v/+//7//v//D/8f/w//H/7//u/+7/7v/v//D/8P/x/+//7v/t/+z/7P/s/+3/7//x
//D/8P/w/+//7v/t/+z/7v/v//D/8f/u/+3/6//q/+3/8P/x//L/8P/w/+//7//t/+3/
7f/u/+//7//v/+//7P/r/+v/7P/t/+7/7//w//D/8P/v/+7/7v/t/+3/7f/v//H/8v/y
/+//7//v/+//7f/t/+3/7//x//L/8v/w/+3/7P/q/+n/7v/w//H/8v/x//D/7P/q/+r/
6//t/+//8f/x//H/7v/r/+n/5//r/+7/7//v//D/7v/u/+//7//u/+v/6//u/+7/7//v
/+7/6//r/+r/6v/w//H/8f/y//H/7f/p/+v/7f/t/+3/7f/t/+//8f/u/+r/6v/s/+j/
6//u//D/8f/v/+3/7P/r/+z/7P/u/+7/8P/w//H/8f/r/+v/6f/p//L/8P/w//D/8P/v
/+7/7f/s/+7/7v/u/+7/7v/u/+7/7v/u/+7/7v/u//D/8P/w//D/7f/s/+v/6v/r/+z/
7f/u//D/8P/w//D/7v/u/+7/7v/w//D/8P/w/+7/7v/u/+7/7v/u/+7/7v/w//D/8P/w
/+//7v/t/+z/7//w//H/8v/x//D/7//u//D/8P/w//D/8P/w//D/8P/u/+7/7v/u//H/
8v/z//T/8f/w/+//7v/v//D/8f/y//L/8v/y//L/8f/w/+//7v/v//D/8f/y//D/8P/w
//D/8v/y//L/8v/y//L/8v/y//D/8P/w//D/8//0//X/9v/1//T/8//y//D/8P/w//D/
8f/y//P/9P/y//L/8v/y//L/8v/y//L/8v/y//L/8v/w//D/8P/w//P/9P/1//b/9f/0
//P/8v/0//T/9P/0//P/8v/x//D/8v/y//L/8v/0//T/9P/0//L/8v/y//L/8//0//X/
9v/1//T/8//y//T/9P/0//T/9v/2//b/9v/0//T/9P/0//X/9v/3//j/9//2//X/9P/2
//b/9v/2//T/9P/0//T/8v/y//L/8v/z//T/9f/2//T/9P/0//T/9v/2//b/9v/2//b/
9v/2//T/9P/0//T/9v/2//b/9v/0//T/9P/0//X/9v/5//r/+f/4//f/9v/2//T/9P/3
//r/+v/6//r/+P/3//b/9P/1//f/+P/6//v/+//8//z/+P/6//3//f/+//7///8BAAEA
AAAAAAAAAQACAAIAAwADAAIAAQAAAPz/+//7//v////9//z/+//5//j/9//1//b/9v/4
//n/+//7//r/+f/3//f/9//3//n/+P/4//n/9//3//f/9//2//X/9//3//T/9v/3//r/
//8KABcAJwA1AEEAUgBmAHYAhACRAJ0AmwCQAHoAXgBIADcAJQAUAAkABQADAAEAAwAC
AAQABwAEAAAA+//7//7/AAD9//z/AAD///3//P/7//f/9//3//j/+//8//7////8//v/
+v/5//v//P/9//7//v/9//v/+v/6//v/+//7//3//f/8//z//v/+/wAAAAD///7//f/9
//7//v/+//z//P/9//7//v8AAAEAAQABAP///f/8//z//v8AAAIAAwACAAIAAQD//wAA
AQACAAUAAwABAAEAAwABAAIAAgADAAQABwAIAAkACQAJAAgACAAKAAoADAAMAAoADAAM
AAwADQANAAwACwAMABEAEgATABYAFwAXABcAGQAZABkAGwAcAB4AHgAeAB0AHQAdACAA
IgAkACYAJwAlACUAJQAlACcAJwAnACgAKgAqACsALQAqACkAKAAoACsAKwApACcAKAAm
ACMAIgAhAB8AHwAcAB0AGwAbABoAFQATABIAEAAPAA8AEAAQAAwACgAJAAcABQAFAAUA
BQAHAAcABQAFAAIAAAD///7///8AAAAAAQACAAIAAgACAP///v/+////AQAAAAAAAAD+
//7//v/+/wEAAQABAAEAAQABAAAAAAD//wAA///+/wAAAAD//////f/9//3//v8AAAEA
AgADAAAA/////wAAAAAAAAAAAAABAAIAAgACAAAA////////AQADAAQABAACAAEAAAD/
//3//f/9////AQACAAIAAAD+//7//f/9////AAAAAAAAAgACAP///v/9//3//v///wEA
AQABAP7//f/7//n//f8BAAEAAAAAAP7//v///////v/7//v//v/+///////+//3//f/8
//z///////7//v8AAP3/+v/9//v/+//7//v//P///wIAAAD8//z//v/6//7/AAABAAEA
/v/9//3//f/8//z//v/+//7//v//////9//9////+//+/wAAAAAAAAAA///+//3//P/+
//7//v/+/wAAAAAAAAAA/v/+//7//v/+//7//v/+//7//v/+//7/AAAAAAAAAAD+//7/
/v/+//z//P/8//z//f/+////AAD///7//f/8//3//v///wAA/v/+//7//v/+//7//v/+
/wAAAAAAAAAA///+//3//P/9//7///8AAAAAAAAAAAAA/v/+//7//v8BAAIAAwAEAAEA
AAD///7//P/8//z//P///wAAAQACAAEAAAD///7///8AAAEAAgABAAAA///+//7//v/+
//7///8AAAEAAgABAAAA///+////AAABAAIAAgACAAIAAgAAAAAAAAAAAAIAAgACAAIA
AQAAAP///v8AAAAAAAAAAAIAAgACAAIAAAAAAAAAAAACAAIAAgACAAEAAAD///7///8A
AAEAAgAAAAAAAAAAAAIAAgACAAIAAgACAAIAAgABAAAA///+////AAABAAIAAAAAAAAA
AAACAAIAAgACAAQABAAEAAQABAAEAAQABAAEAAQABAAEAAIAAgACAAIAAgACAAIAAgAE
AAQABAAEAAIAAgACAAIAAwAEAAUABgADAAIAAQAAAAEAAgADAAQABAAEAAQABAACAAIA
AgACAAQABAAEAAYABQAEAAMAAgADAAQAAwAEAAUABgAGAAYABQADAAIAAQABAAIABAAF
AAQABQAFAAYACAAGAAgACwANAA0ADAAMAAsACwAKAAoADAAOABAAEQAPAA8ADgANAAwA
CgAJAAkABwAJAAcABgAEAAIAAQAAAAIAAgADAAYABgAFAAQAAgABAAEAAQABAAMAAwAC
AAIAAQABAAEAAQAFAAQAAwAFAAMA/v/+//3//P8FAA4AEwAjADsASQBSAFwAbgCGAJ0A
qQCvALQArgCSAGoATwA/ADIAJQAdABEADQARABAACgAJAAgABgAJAA8ADAAMAA0ADAAG
AAYABQAFAAUABQAFAAUABgAEAAQABQAFAAMAAwADAAMABgAGAAYABgAGAAUAAwACAAMA
BQAGAAcABQAFAAQABAAGAAYACAAIAAYABgAGAAcABgAGAAYABAAFAAcACQAKAAkACQAI
AAcACAAHAAcACAALAAwADQANAAwADAALAAkACwALAAsADQAPAA0ADQAPAA4ADgANAA0A
DgARABIAEwASABEADwAOABEAEgAVABYAFQAWABUAFAAWABcAFwAXABgAHQAeAB8AIQAh
ACAAHwAlACUAJQAnACYAKAAoACgAKQApACkALAAvADAAMQAxADEAMQAxADEANAA1ADYA
OAA2ADQAMwAzADMAMwAzADQANgA1ADIALwAxADAALgAuAC0AKwArACgAJgAjACIAIAAa
ABkAGQAYABUAFQAWABYAEgAQAA8ADQANAA0ADQANAAoACQAGAAUABwAGAAYABgAIAAgA
BwAHAAcABgAFAAQABAAEAAUABwAFAAQABAAEAAQABAAEAAQABQAFAAUABQADAAMAAgAC
AAQABgAGAAYABAAEAAMAAwABAAEAAQACAAQABQAGAAcABQADAAIAAgADAAQABQAGAAYA
AgABAA==
         </WaveFormData>
      </LeadData>
      <LeadData>
         <LeadByteCountTotal>10000</LeadByteCountTotal>
         <LeadTimeOffset>0</LeadTimeOffset>
         <LeadSampleCountTotal>5000</LeadSampleCountTotal>
         <LeadAmplitudeUnitsPerBit>4.88</LeadAmplitudeUnitsPerBit>
         <LeadAmplitudeUnits>��V</LeadAmplitudeUnits>
         <LeadHighLimit>2147483647</LeadHighLimit>
         <LeadLowLimit>268435456</LeadLowLimit>
         <LeadID>II</LeadID>
         <LeadOffsetFirstSample>0</LeadOffsetFirstSample>
         <FirstSampleBaseline>0</FirstSampleBaseline>
         <LeadSampleSize>2</LeadSampleSize>
         <LeadOff>FALSE</LeadOff>
         <BaselineSway>FALSE</BaselineSway>
         <ExcessiveACNoise>FALSE</ExcessiveACNoise>
         <MuscleNoise>FALSE</MuscleNoise>
         <LeadDataCRC32>3771710376</LeadDataCRC32>
         <WaveFormData>
GAAYABgAGAAZABoAGwAcAB4AIAAiACQAJwAoACkAKgArACwALQAuAC8AMAAxADIAMwA0
ADUANgA0ADQANAA0ADQANAA0ADQAMAAuACwAKgAoACYAJAAiAB4AHAAaABgAFgAUABIA
EAAOAAwACgAIAAYABAACAAAA///+//3//P/6//r/+v/6//r/+v/6//r/+v/6//r/+v/3
//b/9f/0//T/9P/0//T/9v/2//b/9v/2//b/9v/2//j/+P/4//j/9v/2//b/9v/0//T/
9P/0//L/8v/y//L/8//0//X/9v/4//j/+P/4//f/9v/1//T/9P/0//T/9P/y//L/8v/y
//L/8v/y//L/8//0//X/9v/1//T/8//y//T/9P/0//T/8v/y//L/8v/y//L/8v/y//P/
9P/1//b/+P/4//j/+P/8//3//v8CAAEAAAD///7/AAABAAIABQAHAAcABwAIAAQAAgAA
AP///P/8//v/+//+//7//v////z//P/9//z/+//6//n/+P/5//j/+P/3//f/9v/1//P/
8//x//H/8v/v/+//7//w//D/7//t/+v/7f/s/+r/6v/s/+z/7P/t/+3/7P/q/+j/6f/r
/+z/7f/t/+3/7f/t/+v/7P/s/+z/6P/r/+n/5v/m/+P/4f/o//H/+v8EAA8AHgA1AFYA
dACSAKQAsADBANMA1QC4AIwAYABBADQAKAAaABIAEwARABMAFwAUAAwABwAHAAMA/f/8
//3/+P/1//b/9P/y//H/8P/w/+//8P/x//H/8v/y//H/7//v/+//7//t/+3/7P/s/+7/
7v/u/+7/8P/x//P/9P/z//L/7//u/+7/7v/u/+//8f/y//P/9P/1//X/9f/1//P/8//z
//P/9P/0//T/9f/1//T/9P/1//X/9v/3//f/+v/7//v/+v/4//f/9//5//n/+f/6//v/
/f/9//3//f/8//3//////wAAAAACAAMAAQABAAMAAwAFAAUACAAJAAoADAANAA4ADwAT
ABYAGAAYABkAGAAXABwAHQAfACAAJQAnACcAKAAnACcAJwArAC0ALwAyADQANAA1ADUA
NAAzADMAMgAxADAALgAtACwALgAsACwAKwAoACcAJAAgAB4AGwAYABYAEgARAA8ADQAL
AAkACQAHAAAA/f/8//n/+v/7//z//P/6//r/+v/5//n/+f/5//f/+P/4//b/9v/2//b/
9v/2//b/9v/3//n/+P/5//n/+P/2//X/9P/0//b/9v/2//b/+P/4//j/+P/2//b/9v/1
//X/9P/0//T/8v/z//P/8//1//P/8//0//T/9P/0//X/9f/1//X/9f/z//L/8v/0//b/
9v/0//T/9//3//f/9//2//X/9P/z//T/9P/1//b/9v/2//X/9f/2//T/9f/2//T/9f/1
//X/8v/y//L/8v/z//T/9P/1//X/9v/2//T/8v/x//H/8f/0//X/9f/z//L/8v/y//X/
9v/0//P/8//z//P/8//1//T/8f/z//X/9f/1//X/9f/z//P/8v/y//T/9P/0//T/9P/z
//P/9P/y//L/8v/y//T/9f/1//L/8P/w//D/8P/z//X/9v/3//T/8f/w/+//8P/x//L/
8//z//T/9v/0//D/9P/z/+//7v/v//D/8f/y//D/8P/w//D/8v/y//L/8v/0//T/9P/0
//L/8v/y//L/9P/0//T/9P/z//L/8f/w//H/8v/z//T/9P/0//T/9P/y//L/8v/y//T/
9P/0//T/8f/w/+//7v/w//D/8P/w//L/8v/y//L/8v/y//L/8v/0//T/9P/0//H/8P/v
/+7/7//w//H/8v/y//L/8v/y//D/8P/w//D/8f/y//P/9P/z//L/8f/w//L/8v/y//L/
9P/0//T/9P/y//L/8v/y//T/9P/0//T/8v/y//L/8v/y//L/8v/y//T/9P/0//T/8f/w
/+//7v/v//D/8f/y//D/8P/w//D/8P/w//D/8P/y//L/8v/y//D/8P/w//D/8f/y//P/
9P/y//L/8v/y//L/8v/y//L/8v/y//L/8v/w//D/8P/w//D/8P/w//D/8v/y//L/8v/y
//L/8v/y//D/8P/w//D/8P/w//D/8P/y//L/8v/y//D/8P/w//D/8v/y//L/8v/w//D/
8P/w//D/8P/w//D/8v/y//L/8v/w//D/8P/w//D/8P/w//D/8v/y//L/8v/w//D/8P/w
//H/8v/z//T/8f/w/+//7v/w//D/8P/w//D/8P/w//D/7v/u/+7/7v/v//D/8f/y//D/
8P/x//H/8f/0//T/9P/2//b/9//3//f/+f/5//n//P/+////AAAAAAEAAQACAAUABwAI
AAgABQAFAAUABgAKAAoACQAIAAcABgAFAAQABAADAAMAAgAAAP3/+//3//j/+P/3//f/
9//4//j/9//z//H/8f/w/+7/7v/u/+7/7v/v//D/8P/v/+7/7v/v/+3/7f/t/+3/7//v
/+//8P/y/+7/7v/v//H/7v/o/+P/5f/q/+//+P8AAAkAFgAvAEwAagCMAKIArAC5AM8A
2wDOAKgAeABXAEoAQAAoABgAGQAZABkAGwAYABQAEQANAAUAAQAAAPv/+P/5//j/9//2
//b/9v/z//H/8f/x/+//8P/w/+//8f/x//H/8f/v/+//7v/u//D/8P/w//D/7//v//D/
8P/w//D/7v/u/+7/7v/u/+//8P/w//D/8P/z//P/8//z//L/8f/w/+//8f/y//P/9f/1
//T/9P/1//P/9P/1//X/+P/5//n/+P/2//X/9f/3//f/9//4//n/+//7//v/+//6//v/
/f/9/wAAAAACAAMAAQABAAMAAwADAAMABgAHAAgACgALAAwADAAPABEAEgAVABcAFwAX
ABgAGQAbABwAIQAjACMAJAAjACMAIwAnACoAKwAtAC4AMAAxADEAMAAwADEAMQAxADIA
MgAzADQANgA0ADQAMwA1ADUAMwAwAC8ALQArACoAKAAnACUAIwAgAB0AHAAZABcAFQAV
ABMADwAPAA8ADgAJAAgABwAFAAMAAwADAAEAAgACAAAAAAAAAAAAAAAAAP3//P/8//3/
/v///////v8DAAEA+//+/wYACAAIAAgACAAIAAcABgAIAAkACgALAAwADAALAAoACwAH
AAUAAwACAAIAAgACAAMAAQACAAIAAwABAAAA/////wEAAgAEAAQAAgAAAP7//P/8//z/
/f/9//v/+v/5//f/9v/z//L/8v/x//H/8f/y//L/8f/v/+3/8P/w/+//8P/w//D/8P/x
//D/8P/v/+7/7v/v/+//7//t/+3/7f/t/+//8v/0//b/8P/t/+//6v/k/+P/4//m//H/
9v/6/wkAHgA1AFAAdgCYAK4AvADLANsA3wDEAJAAYgBLADoAKAAgABwAFwAXABUADwAQ
ABAACQADAAcABQD8//f/9v/z//D/8v/y//P/9P/z//H/8f/x/+//8P/w/+//8P/x//L/
8//x//H/8P/w//H/8v/z//T/8//z//T/9P/y//L/8P/w//D/8P/w//H/8v/y//L/8v/z
//P/8//z//X/9f/1//X/9v/2//b/9//5//j/+P/5//f/+P/5//n/+P/5//n/+P/6//n/
+f/7//z//f///wEA///////////+////AQABAAMABAAHAAkABwAHAAkACQAJAAkADAAN
AA8AEgAUABYAFQAXABgAGAAaAB0AHgAfACAAIQAjACQAJwApACkAKgAsAC0ALgAzADIA
MQAxADAAMQAzADQANAAzADMAMgAxAC4ALAArACoAKQAmACUAIwAfAB0AGQAUABQAEQAO
AAwACAAHAAUAAwABAP/////9//v/+//9//3/+//7//v/+v/3//j/+f/5//n/+f/5//f/
+P/4//b/9v/3//j/+f/6//j/9v/1//X/+P/5//n/+P/5//n/+f/6//f/9v/1//T/9f/2
//f/+P/1//T/8//x//P/9P/2//j/+P/5//n/+f/3//X/9f/2//j/+P/4//n/+P/3//b/
9f/2//b/9//6//n/+P/1//T/9f/1//X/9f/3//f/9//3//f/9v/2//b/+P/4//f/9//3
//T/9P/0//T/9f/1//X/9P/0//T/9P/0//T/8//z//X/9v/2//T/8//z//T/9f/1//X/
9P/x//L/8v/y//X/9//0//L/8f/y//P/9P/3//T/8f/z//X/9f/1//X/9f/1//X/9P/0
//L/8v/y//L/8v/x//H/8v/0//T/9P/0//T/9f/1//L/9P/0//T/9P/1//X/9P/z//T/
8//0//X/8//z//P/8//x//L/9P/y//b/+P/3//P/8v/w//D/8P/w//H/8v/z//T/9v/2
//b/9v/0//T/9P/0//T/9P/0//T/8v/y//L/8v/0//T/9P/0//L/8v/y//L/8P/w//D/
8P/y//L/8v/y//L/8v/y//L/8v/y//L/8v/y//L/8v/y//L/8v/y//L/9P/0//T/9P/y
//L/8v/y//T/9P/0//T/8//y//H/8P/y//L/8v/y//L/8v/y//L/8f/w/+//7v/v//D/
8f/y//L/8v/y//L/8v/y//L/8v/w//D/8P/w/+7/7v/u/+7/7//w//H/8v/w//D/8P/w
//L/8v/y//L/8f/w/+//7v/u/+7/7v/u/+//8P/x//L/8P/w//D/8P/w//D/8P/w//D/
8P/w//D/7v/u/+7/7v/w//D/8P/w//D/8P/w//D/8P/w//D/8P/u/+7/7v/u/+7/7v/u
/+7/8P/w//D/8P/u/+7/7v/u/+7/7v/u/+7/7//w//H/8v/w//D/8P/w/+7/7v/u/+7/
7v/u/+7/7v/w//D/8P/w/+//7v/t/+z/7v/u/+7/7v/w//D/8P/w/+7/7v/u/+7/7v/u
/+7/7v/w//D/8P/w/+7/7v/u/+7/7v/u/+7/7//u/+3/7//u//D/8P/w//H/9P/1//j/
+f/5//n/+v/6//z//v8BAAMAAQAAAAAA////////AAABAAQABgAGAAUABAADAAIAAQAB
AAIAAgADAAAA/f/5//b/9f/0//T/8//1//X/9v/2//L/7//s/+v/7P/q/+r/6v/p/+j/
6P/o/+n/6f/p/+r/7P/t/+7/7//s/+v/6v/p/+z/7P/s/+r/6f/n/+T/3v/b/9//6P/v
//b/AAANABoAMQBQAHAAjACgAKwAvwDVANsAwACQAGQASQA8ADAAIAAWABUAEwARABMA
FAAOAAcAAwADAAUAAAD3//L/9f/2//T/8v/x//D/7//t/+3/7f/s/+z/6//p/+r/6//s
/+3/6//r/+r/6v/s/+z/7P/s/+v/6//s/+z/7v/u/+z/7P/s/+z/7P/t/+7/7v/u/+7/
7f/t/+3/7f/v/+//7//v/+7/7v/u/+//8f/w//D/8f/v//D/8f/x//D/8f/x//D/8f/x
//L/9f/1//X/9v/3//f/9//3//f/9v/3//n/+f/6//r//P/9//3//f//////AQABAAQA
BQAGAAgACQAKAAcACQAKAAoADAAPABAAEQAUABUAFwAYABoAGwAaABoAHgAfACAAJQAl
ACUAJgAmACYAJwAnACYAKQArACwALQAsACoAKQAoACwALAAuAC8ALwAvAC0AKgAqACcA
JAAiACEAIQAgAB8AGwAZABkAFwATABEAEQAPAAwACwAKAAgABAAEAAQAAwADAAMAAwAB
AP///v/7//r/+//8//3//v/7//r/+v/7//r/AQAFAAQABAAGAAYABgAGAAUABQAFAAgA
CgAKAAoACgAHAAUAAwADAAIAAQAAAAAAAgACAAIAAwACAAIAAQABAAMAAgABAAEAAAAA
AAEAAAD///7//f/8//3//P/8//v/+v/4//b/8//z//H/8f/y/+//7//v//D/8f/x//D/
7//x//D/7v/u/+z/7P/s/+3/7//w//D/8P/t/+3/7P/r/+z/7f/u/+//7v/u/+3/7P/q
/+n/5//k/97/3//f/+T/7f/2//7/CwAmAEcAaACIAKAArgC+ANMA3QDVALAAegBQAEEA
NgAgABIAFgAXABMAEwATABAADAAHAAMA///5//b/9f/2//H/7P/u/+7/7//w/+//7f/t
/+3/7//w//D/7//t/+3/7f/t/+3/7f/s/+z/7f/u/+//8P/w/+//7//u/+//8P/v//D/
7f/s/+v/6//t/+7/7//w//P/8//z//P/8f/x//H/8f/0//T/9P/1//P/8v/y//P/8//0
//X/9f/4//n/+f/4//f/9f/0//X/9v/3//n/+//6//n/+P/3//r/+//9//3///8AAAMA
BQAEAAMABAADAAQABQAJAAsADAAOAA8AEAAOABEAEwAUABYAGQAaABsAHgAfACEAIgAl
ACcAJwAoACgAJwAmACkALAAtAC8AMAAvAC8ALgAsACkAKQAoACcAJwAmACYAJgAiAB4A
HAAZABcAFQARAAwADAAJAAYABAAEAAMAAQD//////f/9//v/+f/3//f/9f/0//X/9v/2
//L/8v/y//H/8//z//P/8f/x//L/8f/y//D/8P/w//D/8P/w//H/8//y//P/8//y//H/
8f/x//L/9P/0//T/9P/y//L/8v/y//D/8P/w/+//8P/w//H/8v/y//P/8//z//H/7//v
//D/8v/y//L/8//x//H/8f/x//P/8v/y//T/9P/0//L/8v/z//P/8//z//P/8//z//P/
8f/w//D/8P/y//L/8f/x//L/8P/x//L/8P/x//H/8f/y//L/8v/y//L/8v/x//H/8//0
//T/8v/x//H/8v/z//H/8f/w/+3/7v/u/+7/8f/0//L/8f/x//H/8f/x//P/8P/t/+//
8f/z//P/8//z//P/8//y//L/8f/w/+//7v/v/+//8P/y//T/9P/0//T/8//z//L/7v/u
/+7/7v/u//D/8f/x//H/8//x//H/8f/v/+//7//v/+//8P/y//D/9P/y//H/7//u//H/
8v/z//T/8//y//H/8P/w//D/8P/w//L/8v/y//L/8P/w//D/8P/x//L/8//0//P/8v/x
//D/8v/y//L/8v/0//T/9P/0//L/8v/y//L/8v/y//L/8v/y//L/8v/y//L/8v/y//L/
8v/y//L/8v/w//D/8P/w//L/8v/y//L/9P/0//T/9P/z//L/8f/w//H/8v/z//T/8v/y
//L/8v/0//T/9P/0//P/8v/x//D/8v/y//L/8v/0//T/9P/0//P/8v/x//D/8f/y//P/
9P/0//T/9P/0//P/8v/x//D/8f/y//P/9P/0//T/9P/0//L/8v/y//L/9P/0//T/9P/z
//L/8f/w//L/8v/y//L/8P/w//D/8P/y//L/8v/y//L/8v/y//L/8P/w//D/8P/x//L/
8//0//L/8v/y//L/8f/w/+//7v/v//D/8f/y//L/8v/y//L/8v/y//L/8v/y//L/8v/y
//T/9P/0//T/9P/0//T/9P/z//L/8f/w//P/9P/1//b/9f/0//P/8v/0//T/9P/0//b/
9v/2//b/8//y//H/8P/x//L/8//0//P/8v/x//D/8f/y//P/9P/0//T/9P/0//L/8v/y
//P/9f/1//j/+P/2//b/9v/3//n/+f/7//v//v///wEAAgAEAAQABQAFAAgACAAJAAkA
BwAFAAQAAwAGAAgACAAHAAgABwAGAAUAAgACAAEAAQACAAEA///+//r/+P/3//X/9v/3
//n/+v/5//f/9f/1//P/8P/v/+7/8P/w//H/8v/x/+//7f/s/+//7//v/+//7f/t/+3/
7f/u/+7/7v/s/+//7f/w/+z/5//n/+j/6//0/wAABQAQACUAPgBaAHwAmACkALEAxwDX
ANYAvgCUAGcATABCADIAJAAdABsAGwAbABYAFAATAA0ABwAHAAYAAwD+//v/+P/2//T/
8//y//P/8f/x//H/8//0//T/8//y//H/8P/v//D/8f/x//L/8f/w/+//7v/x//H/8v/y
//D/8P/u/+7/7v/u/+7/7//y//L/8v/y//H/8f/x//H/8//z//P/8//y//L/8v/z//X/
9P/0//X/9//4//n/+f/5//n/+P/2//j/9//3//n/+f/5//r/+//5//n/+f/5//r/+//9
//3//P/8//7///8AAAEABAAFAAIAAQADAAMABgAIAAkACgAMAA8AEQASABEAEwATABMA
FgAXABkAGgAcAB0AHAAcAB4AHwAgACUAJAAlACcAKAAqACsAKwAqACwALQAtAC0ALgAu
AC8AMAAyADAAMAAvADAAMQAwAC4ALgArACgAJgAmACUAIwAhAB8AHQAdABsAFwAVABUA
EwAPAA8ADwAOAAgACAAIAAcABQAFAAUAAwAAAAAA/v/+//3//P/7//r/+v/6//v//f/8
//3//f/8//n/+f/5//r/+P/4//j/+P/4//j/+P/4//j/+P/4//f/9f/0//T/9P/0//X/
9f/1//f/9f/1//b/+P/4//j/+f/9//////8AAAAAAAAAAAAAAgADAAQACAAHAAYABQAE
AAQAAwACAAMAAQABAAEAAgD///7//f/9////AAAAAAEA/v/8//r/+f/7//z//v/+//z/
+v/4//b/9f/0//T/8//0//T/9P/z//H/7f/r/+r/5//n/+f/6P/p/+n/6P/n/+n/6P/m
/+b/5v/m/+b/5//q/+r/6f/o/+j/6f/p/+n/6f/p/+n/6f/o/+j/5//m/+b/5//j/9r/
2v/Z/9v/5P/t//L/+v8LACAANwBWAHgAlACkALAAwwDVANEArgB+AFoAQwAuABwAFAAM
AAsAEQARAA8ADAAGAP3//f/9//f/9v/3//D/7f/y//D/7v/t/+z/6//p/+n/6f/p/+r/
6v/p/+n/6f/p/+n/6//r/+r/6v/o/+j/6P/o/+f/5//o/+j/6//s/+v/7P/q/+r/6v/r
/+r/6v/q/+r/6//r/+v/6//r/+v/6//r/+z/7P/s/+3/7f/s/+z/7f/r/+z/7f/t//D/
8f/x//D/8P/v/+//8f/v/+//8P/x//P/8//z//P/9P/1//f/9//2//b/+P/5//r/+//+
/////v/9//////8BAAQABgAIAAYACQALAAwADQAPAA8ADwAQABEAEwAUABgAGwAcAB4A
HgAdABwAHwAiACMAJQAmACUAJQAkACIAIgAjACMAIwAjACIAIgAiAB8AHAAbABkAGAAX
ABQAEAANAAkABQACAP///f/6//f/9//3//n/+f/z//H/8f/v/+7/7//w//D/7P/s/+z/
6//s/+3/7v/t/+7/7v/s/+z/6v/q/+r/6v/r/+r/6v/r/+r/6//r/+r/6//r/+v/7P/s
/+z/7P/s/+v/6v/p/+j/6v/q/+r/6f/n/+b/5v/m/+n/6//s/+3/6//p/+n/6v/o/+j/
6P/p/+n/6f/p/+n/5//m/+b/6P/q/+r/6P/o/+v/6//r/+v/6f/p/+n/6f/p/+j/6P/o
/+j/6P/n/+f/6f/m/+b/5v/n/+n/6v/r/+j/6P/o/+j/6f/q/+r/6//o/+j/5//k/+X/
5f/m/+f/6f/p/+j/5f/k/+T/5P/n/+z/6v/p/+n/6f/p/+n/6//m/+P/5f/n/+X/5f/l
/+X/5f/l/+T/5P/n/+j/6f/q/+n/5//m/+b/5v/m/+b/5v/o/+n/6f/m/+b/5v/m/+b/
5v/n/+f/5//p/+f/5//n/+X/5f/l/+X/5v/o/+v/6v/k/+T/4//j/+r/6P/o/+j/6P/o
/+j/6P/o/+j/6P/o/+j/5v/m/+b/5v/n/+j/6f/q/+n/6P/n/+b/5v/m/+b/5v/n/+j/
6f/q/+r/6v/q/+r/6P/o/+j/6P/o/+j/6P/o/+r/6v/q/+r/6P/o/+j/6P/o/+j/6P/o
/+b/5v/m/+b/5//o/+n/6v/o/+j/6P/o/+j/6P/o/+j/6P/o/+j/6P/m/+b/5v/m/+j/
6v/s/+7/6v/o/+b/5P/m/+j/6v/s/+z/7P/s/+z/6//q/+n/6P/q/+r/6v/q/+r/6v/q
/+r/6v/q/+r/6v/q/+r/6v/q/+r/6v/q/+r/6//s/+3/7v/t/+z/6//q/+r/6v/q/+r/
6//s/+3/7v/t/+z/6//q/+r/6v/q/+r/7P/s/+z/7P/u/+7/7v/u/+7/7v/u/+7/7P/s
/+z/7P/u/+7/7v/u/+z/7P/s/+z/7v/u/+7/7v/w//D/8P/w/+//7v/t/+z/7f/u/+//
8P/u/+7/7v/u/+7/7v/u/+7/8P/w//D/8P/u/+7/7v/u/+//8P/x//L/8P/w//D/8P/y
//L/8v/y//H/8P/v/+7/7v/u/+7/7v/w//D/8P/w/+7/7v/u/+7/8P/w//D/8P/w//D/
8P/w/+7/7v/u/+7/7//w//H/8v/x//D/7//u//D/8f/y//b/9f/0//P/8v/1//X/9f/3
//r/+//8//7//v/+//7///8CAAQABQAHAAcABgAFAAUAAwAEAAYABgAGAAYABgAGAAQA
AgABAP/////+//3/+//6//f/9v/2//f/9//3//j/+P/3//X/8//y//D/7f/s/+z/7P/s
/+3/8P/w/+//7v/s/+3/7f/t/+//7//v/+//7//w//D/8P/s/+v/7f/q/+b/5//l/+j/
7//6/wQADQAcADMAUAByAJAAogCuAMMA1wDfANAApgB2AFcASAA4ACgAIAAdAB8AIQAf
ABwAGgATAAsABQABAAIAAQD8//v//P/6//j/9//2//P/8f/x//H/8v/0//X/9f/0//P/
8v/x//P/8//y//L/8P/w//D/8P/z//P/9P/0//L/8v/w//D/8f/y//P/9f/0//T/9P/0
//P/8//z//P/9f/1//X/9f/2//b/9v/3//X/9P/0//X/9//4//n/+f/4//n/+f/4//n/
+f/6//3//P/7//v/+//9//3//f/9/wAAAQADAAMAAgACAAQABQAHAAcACQAJAAcABwAK
AAsACgAMAA0ADgAOABEAEwAUABMAFQAVABUAGgAbAB0AHgAhACMAIwAkACMAIwAjACcA
KQArAC4AMAAuAC8ALwAuADAAMQAxADEANAA0ADUANgA2ADQANAAzADQANQA0ADIAMQAv
AC0ALAAqACkAJwAlACEAHwAfAB0AGwAZABkAFwATABMAEwASAA0ADAALAAkABwAHAAcA
BQAGAAYABAAEAAMAAgABAAAAAQAAAAAAAQAAAAEAAQAAAP3//f/9//7//v/+//7//v/8
//z//P/8//3//v/////////+//7//v/8//3//f/9/////f/9//7//P/8//z//f//////
//////3//P/8//7//P/8//r/+v/9//3//f/9//v/+//7//v//f/8//z//P/8//z/+//7
//n/9v/2//b/9//5//r/+//4//j/+P/4//r/+v/5//n/+//8//z/+v/4//f/9//3//n/
+f/4//X/9P/0//T/9//6//j/9//3//f/9//3//n/9v/z//X/9//3//f/9//3//f/9//2
//b/9v/2//b/9v/2//X/9f/2//T/9P/0//T/9v/3//f/9P/0//T/9P/0//b/9//3//f/
9f/z//P/8//1//X/9f/1//P/9P/2//T/9P/2//f/8//0//b/9v/2//b/9v/2//b/9v/1
//T/8//y//P/9P/1//b/9v/2//b/9v/2//b/9v/2//b/9v/2//b/9v/2//b/9v/0//T/
9P/0//T/9P/0//T/9f/2//f/+P/3//b/9f/0//b/9v/2//b/9v/2//b/9v/0//T/9P/0
//b/9v/2//b/9f/0//P/8v/z//T/9f/2//T/9P/0//T/9P/0//T/9P/1//b/9//4//b/
9v/2//b/9P/0//T/9P/2//b/9v/2//b/9v/2//b/+P/4//j/+P/3//b/9f/0//b/9v/2
//b/9v/2//b/9v/0//T/9P/0//b/9v/2//b/9v/2//b/9v/2//b/9v/2//j/+P/4//j/
9//2//X/9P/2//b/9v/2//b/9v/2//b/9v/2//b/9v/2//b/9v/2//b/9v/2//b/9v/2
//b/9v/2//b/9v/2//b/9v/2//b/9v/2//b/9v/0//T/9P/0//b/9v/2//b/9P/0//T/
9P/1//b/9//4//b/9v/2//b/9v/2//b/9v/2//b/9v/2//j/+P/4//j/+P/4//j/+P/4
//j/+P/4//b/9v/2//b/+P/4//j/+P/2//b/9v/2//j/+P/4//j/9//2//X/9P/2//b/
9v/2//j/+f/5//n/+//6//n/+P/7//3//v///wEAAQABAAEABAAEAAQABAAGAAcACQAK
AAoACQAHAAUABgAHAAkADAAOAA0ADAALAAkABwAFAAQABQAFAAQAAwD///7/+//6//v/
+//8//3//P/8//v/+f/2//X/8//w//L/8v/y//L/8v/y//H/7//u/+7/7//v//H/8f/x
//H/7//v//D/8P/0//T/8f/x/+7/6v/r/+X/4v/p//T/+P8BABIAJQA2AFAAbgCIAJ4A
sQDDANUA3gDOAKIAbwBSAEQAOgAsAB0AGQAdAB0AGAAWABMADQAJAAsABgADAAAA+//4
//f/9v/2//b/9f/z//P/8//x//L/8v/x//H/8f/x//H/8//z//L/8v/x//D/7//u/+//
7//w//D/8P/w/+7/7v/v//D/8f/z//P/8v/x//D/8//z//P/8//z//P/8//z//T/9P/0
//X/8//y//L/8//0//b/+P/5//n/+f/4//b/9v/1//X/9//5//n/+v/7//n/+f/5//n/
/P/9///////9//z//f/9//////8BAAEA/////wIAAwACAAQABQAGAAcACwAOABAADwAR
ABEAEQASABMAFQAWABsAHQAdAB4AHwAfAB8AIwAkACUAJwAoACgAKQApACgAKwAtAC4A
LwAvAC4ALgAuAC8ALgAvAC8ALwAvAC0AKgApACcAJQAkACQAIwAhAB8AHAAZABgAFQAR
AA8ADwANAAoACQAIAAYAAAAAAAAA///9//3//f/7//n/+P/1//T/9v/2//b/9v/1//T/
9P/1//X/9f/0//L/8f/x//H/8v/w//D/8P/w//D/8P/w//D/8v/y//L/8f/w/+7/7f/s
/+3/7//w//H/7//t/+3/7v/u/+7/7v/v//H/8f/x//H/8P/u/+3/7v/w//D/7v/u/+//
7f/t/w==
         </WaveFormData>
      </LeadData>
      <LeadData>
         <LeadByteCountTotal>10000</LeadByteCountTotal>
         <LeadTimeOffset>0</LeadTimeOffset>
         <LeadSampleCountTotal>5000</LeadSampleCountTotal>
         <LeadAmplitudeUnitsPerBit>4.88</LeadAmplitudeUnitsPerBit>
         <LeadAmplitudeUnits>��V</LeadAmplitudeUnits>
         <LeadHighLimit>2147483647</LeadHighLimit>
         <LeadLowLimit>268435456</LeadLowLimit>
         <LeadID>V1</LeadID>
         <LeadOffsetFirstSample>0</LeadOffsetFirstSample>
         <FirstSampleBaseline>0</FirstSampleBaseline>
         <LeadSampleSize>2</LeadSampleSize>
         <LeadOff>FALSE</LeadOff>
         <BaselineSway>FALSE</BaselineSway>
         <ExcessiveACNoise>FALSE</ExcessiveACNoise>
         <MuscleNoise>FALSE</MuscleNoise>
         <LeadDataCRC32>3723516653</LeadDataCRC32>
         <WaveFormData>
HgAeAB4AHgAdABwAGwAaABoAGgAaABoAGQAYABcAFgAVABQAEwASABIAEgASABIADwAO
AA0ADAAKAAoACgAKAAgABgAEAAIAAAAAAAAAAAAAAAAAAAAAAAAAAAAAAAAAAAAAAAAA
AAAAAAAAAAAAAAIAAgACAAIAAwAEAAUABgAEAAQABAAEAAMAAgABAAAAAQACAAMABAAE
AAQABAAEAAQABAAEAAQABgAGAAYABgAEAAQABAAEAAIAAgACAAIABAAEAAQABAAEAAQA
BAAEAAQABAAEAAQABgAGAAYABgAEAAQABAAEAAQABAAEAAQABAAEAAQABAACAAIAAgAC
AAIAAgACAAIABAAEAAQABAACAAIAAgACAAQABAAEAAQABAAEAAQABAACAAIAAgACAAIA
AgACAAIABAAEAAQABAAHAAgACAAHAAcABwAHAAgACQAKAAsACwANAA0ADgAPAA0ACgAF
AAAA+//4//X/8v/v/+//7//v//D/8f/y//H/8f/x//D/8f/0//X/9//4//r/+v/7//v/
/f/+////AAAAAAAAAwAEAAIAAgABAAEABAAEAAMAAwADAAQABQAFAAMAAwADAAMAAwAD
AAMAAwADAAMABAAEAAQABAAEAAMABQAIAAoAEgAbACIAJAAgABsAHAAgABwADgDw/8f/
ov+I/3L/XP9B/yf/If8s/z7/Uv9m/3L/gP+Q/5X/l/+n/7n/x//Q/9j/4f/s//H/8//7
/wQACQAIAAQACAAIAAgACQAMAA4ADgAOAAwADQANAA0ADwAQABAAEAAOAA4ADgAPAA4A
DgAOAA4ADgAOAA4ADgAOAA8ADwAPABEAEAAQABEADwAPAA8ADwANAA0ADgAOAA8AEAAR
ABIAEAAQABAAEAAQABAAEAAQABEAFAAVABUAFQAVABUAFQATABMAFAAUABIAEQARABIA
EgASABIAEwARABEAEgASABQAFAAUABQAFAAUABUAFQAVABUAFQAVABMAEwATABMAEwAT
ABMAEwASABIAEgATABEAEQAPAA8AEQARABAADwAMAAsACwALAAoACQAIAAcABAAEAAQA
BAACAAEAAAD//wAA///+//3//v/+//7//v/8//v/+//7//v/+//7//r//P/8//z//P/+
//7//v/+//////8AAAAAAgADAAQABAACAAEAAAAAAAAAAAAAAAAA//////////8AAAAA
AAAAAAAAAAAAAAEAAwADAAMAAwACAAIAAgABAAQABAAEAAQABQAFAAUABQADAAMAAwAD
AAQABAADAAEAAQACAAMABAAEAAQABAAEAAQABAAFAAUABgAHAAcABwAFAAUABgAGAAQA
BAAEAAQABQAFAAYABwAGAAYABQAEAAUABQAEAAMAAgABAAAAAAACAAMABAAEAAIAAgAC
AAIAAgACAAMAAwADAAMAAwADAAIAAQAAAP//AAAAAAAAAAACAAEAAAAAAAEAAgADAAMA
AQAAAAAAAQABAAEAAQABAAEA////////AAAAAAAAAAABAAEAAQABAAMAAgACAAIAAAAA
AAEAAQABAAIAAgACAAAAAAAAAAAAAgACAAIAAgADAAMAAgACAAEAAQABAAEAAQABAAEA
AQABAAEAAgACAAIABAADAAEAAgAAAAAAAAAAAAIAAgACAAIAAgACAAIAAgACAAIAAgAC
AAIAAgACAAIAAAAAAAAAAAAAAAAAAAAAAAIAAgACAAIAAgACAAIAAgAAAAAAAAAAAAIA
AgACAAIAAAAAAAAAAAABAAIAAwAEAAIAAgACAAIAAgACAAIAAgACAAIAAgACAAIAAgAC
AAIABAAEAAQABAACAAIAAgACAAIAAgACAAIAAAAAAAAAAAACAAIAAgACAAIAAgACAAIA
AgACAAIAAgAAAAAAAAAAAP7//v/+//7/AQACAAMABAADAAIAAQAAAAAAAAAAAAAAAAAA
AAAAAAAAAAAAAAAAAP7//v/+//7//v/+//7//v8AAAAAAAAAAAAAAAAAAAAA/v/+//7/
/v/+//7//v/+//z//P/8//z//P/8//z//P/+//7//v/+//z//P/8//z//P/8//z//P/8
//z//P/8//z//P/8//z//v/+//7//v/8//z//P/8//7//v/+//7//P/8//z//P/8//z/
/P/8//z//P/8//z//P/8//z//P/+//7//v/+//z//P/8//z//v/+//7//v/8//z//P/8
//z//P/8//z//P/8//z//P/+//7//v/+//3//P/7//r//P/8//z//P/7//r/+f/4//r/
/P///wIAAQD///7//f/7//z//P/8//3//f/+////AQADAAQABAADAAIABAAGAAgACAAH
AAcABQAFAAUABQAEAAEA/f/7//f/9f/z//H/8v/y//T/9P/1//X/9v/2//T/9P/0//T/
+f/6//r/+v/5//n/+v/6//n/+f/5//r/+//7//v/+//7//v/+//7//n/+f/5//n/+//8
//3//v/+//v/+//8/wAACAATABwAHAAYABUAFgAYABQACADs/8H/nP+E/3D/Wv8//yX/
Gf8c/yr/RP9e/2r/dv+E/43/k/+j/7P/v//K/9T/2//k/+v/8f/1//z///8CAAQABAAE
AAQABQAIAAoACgAKAAwADQANAA0ADQAOAA4ADgAOAA4ADgAPABAAEAAQABAADgAOAA4A
DgAQABEAEQARAA8ADgAOAA8AEQARABEAEQAPAA8AEAAQABAAEAAQABAAEgASABIAEgAQ
ABAAEAAQABAAEgASABEAEQARABEAEQASABMAFQAWABQAEwATABQAFAAUABQAFQAVABUA
FgAWABYAFgAWABYAFgAWABcAFwAXABcAFwAXABkAGQAZABkAGQAZABkAGQAYABgAGAAZ
ABcAFwAVABUAFgAXABcAFwAWABUAFQAVABQAEwASABEAEgASABIAEgAQAA8ADgANAAoA
CQAIAAcABQAEAAMAAgD+//3//f/9//n/+f/5//j/+P/4//j/+P/2//b/9v/2//f/9//4
//j/9v/3//j/+P/5//n/+f/6//z//P/8//z/+//7//v/+//8//z//P/8//7//v/+////
/////////////wAAAwAHAAgACAAIAAgACAALAAwADAALAAwADQAOABAADQAMAAsACQAF
AAEA/v/7//n/9v/x/+z/7f/u/+//8P/x//H/8f/x//P/9f/3//f/+P/5//n/+//9//3/
/v/+/wAAAAABAAEAAAAAAAAAAAACAAIABQAGAAYABgAFAAUABgAGAAUABQADAAQABQAF
AAMAAwADAAMAAwADAAMAAwAFAAUABgAGAAYABgAGAAUAAwAEAAgADAATAB4AIAAcABkA
GgAcABwADgDu/8P/nP+A/2j/TP8t/xX/D/8a/zD/Tv9k/27/fP+O/5n/p/+7/8f/z//Y
/+T/6//w//f/+//9/wQABwAEAAQABwAIAAkACwAKAAwADAAMAAoACwALAAsACwAMAAwA
DAAOAA4ADgAPABAAEAAQABAADgAOAA4ADgAQABEAEQARAA8ADgAOAA8AEQARABEAEQAP
AA8AEAAQABIAEgASABIAEAAQABAAEAASABIAEgASABAAEgASABEADwAPAA8ADwARABEA
EgASABQAEwATABQAEgASABIAEwARABEAEgASABQAFAAUABQAFAAUABUAFQAVABUAFQAV
ABUAFQAVABUAFQAVABUAFQAUABQAFAAVABUAFQATABMAEQARABAADwAQAA8ADwAPAA4A
DQAMAAsACgAKAAoACgAGAAUABAADAAQAAwACAAEA/v/+//7//v/9//3//v//////////
//7/AAAAAAAAAAAAAAAAAAAAAP3//f/+//7//v///wAAAAD///////8AAP7//v/+//7/
//////////8CAAIAAgACAAEAAAD//////////////////wAAAQABAAIAAgACAAIAAgAB
AAAA//8BAAEAAQABAAEAAgACAAEAAgACAAIAAgAAAAAAAAAAAAAAAAABAAEABAAFAAUA
BQADAAMABAAEAAIAAgACAAIAAQABAAIAAwACAAIAAQAAAAEAAQAAAP//////////AAAB
AAEAAQAAAP//AAABAAIAAAAAAAEAAQD/////////////////////AgACAAIAAgAEAAMA
AgACAAIAAgACAAEA///+//7///8BAAEAAQABAAEA////////AAAAAAAAAAABAAEAAQAB
AAMAAgACAAIAAAAAAAEAAQABAAIAAgACAAIAAgACAAIAAgACAAIAAgACAAEA///+/wAA
AQACAAMAAQABAAEAAQD/////AAAAAAIAAgABAP///v8AAAAAAAAAAAAAAAAAAAAA/v/+
//7//v///wAAAQACAAAAAAAAAAAA/v/+//7//v8AAAAAAAAAAP7//v/+//7//v/+//7/
/v8AAAAAAAAAAP7//v/+//7/AAAAAAAAAAD+//7//v/+//7//v/+//7///8AAAEAAgAB
AAAA///+//7//v/+//7//v/+//7//v/+//7//v/+//z//P/8//z//v/+//7//v/+//7/
/v/+//7//v/+//7/AAAAAAAAAAD9//z/+//6//3//v///wAAAAAAAAAAAAD+//7//v/+
//7//v/+//7//v/+//7//v/+//7//v/+//7//v/+//7//P/8//z//P/8//z//P/8//v/
+v/5//j/+v/6//r/+v/8//z//P/8//v/+v/5//j/+v/6//r/+v/8//z//P/8//7//v/+
//7//f/8//v/+v/6//r/+v/6//z//P/8//z/+v/6//r/+v/6//r/+v/6//r/+v/6//r/
+P/4//j/+P/4//j/+P/4//j/+P/4//j/9v/2//b/9v/4//j/+P/4//j/+P/4//j/9v/2
//b/9v/0//T/9P/0//b/9v/2//b/9v/2//b/9//2//b/9f/1//f/9//4//j/+f/6//r/
+//7//z//f/9/wAA///+/wAAAgACAAIAAQABAAEAAQABAAAA///8//j/9f/x/+//7f/r
/+z/7P/u/+z/7f/t/+7/7//w//H/8v/y//X/9v/2//b/9f/1//b/9f/z//L/8f/z//X/
9v/3//f/9//3//f/9f/1//X/9f/1//b/9v/2//j/+P/3//f/+P/+/wgAEQAWABYAFAAR
AA4ADgAMAPz/3P+1/5T/fv9q/1T/Of8j/x//Kv9A/1b/aP92/4b/kv+T/5f/pf+3/8P/
yv/Q/9f/3v/n/+v/8f/2//n//P8AAAAAAAAAAAEAAAACAAIAAgAEAAUABQAFAAUABgAG
AAYABgAGAAYABwAGAAYABgAGAAYABgAGAAYABwAJAAoACwAJAAgACAAJAAcABwAHAAcA
CQAJAAoACgAIAAgACAAIAAoACgAKAAoADAAMAAwADAAKAAwADAALAAsACwALAAsACwAL
AAwADAAMAAsACwAMAAwADAAMAA0ACwALAAwADAAMAAwADAAMAAwADAANAA0ADQANAA0A
DQANAA0ADQANAA0ADQANAA0ACgAKAAoACwANAA0ACwALAA0ADQAMAAsACgAJAAkACQAK
AAkACAAHAAQABAAEAAQAAgABAAAA///+//3//P/7//r/+v/6//r/9//1//T/8//x//H/
8f/w//D/8P/w//D/8P/w//D/8P/v/+//8P/w//L/8//0//T/8//z//P/9P/0//T/9P/0
//f/9//3//f/+v/6//r/+v/8//z//P/9//3//f//////AAADAAQABQAGAAkACgAKAAkA
CQAJAAkACgAGAAQAAgD///v/9//0//H/7v/s/+j/5P/n/+j/6f/q/+r/6//s/+3/7//x
//P/8//y//P/8//1//f/9//4//j//P/8//3//f/8//z//P/8//z//P///wAAAAAAAP//
//////7//P/7//z//v8AAAEA///////////9//3//f/9//////8AAAAA/v/+//7//f/9
/wAABgAOABMAGgAaABgAFQAUABYAEgD+/9j/rf+K/3L/Wv8+/yP/Ff8Z/yj/RP9c/2z/
ev+G/47/mf+t/7v/xf/N/9j/4P/n/+7/8//7/wEAAgADAAQABgAHAAYABQAFAAgACgAK
AAoACgALAAsACwAJAAoACgAKAAgACAAIAAkADAAMAAwADAAMAAwADAAMAA4ADwAPAA8A
DQAMAAwADQANAA0ADQANAAsACwAMAAwADgAOAA4ADgAMAAwADAAMAA4ADgAOAA4ADgAQ
ABAADwANAA0ADQANAAsACwAMAAwADwAPABAAEgAQABAAEAARABMAEwAUABQAFAAUABQA
FAAWABYAFwAXABUAFQAVABUAFQAVABUAFQAVABUAFQAVABIAEgASABMAFQAVABMAEwAR
ABEAEAAPAA4ADQANAA0ACgAJAAgABwAEAAQABAAEAAMAAwADAAMABAADAAIAAQACAAIA
AgACAAIAAQABAAEAAQABAAEAAAACAAIAAgACAAIAAgACAAIA/////wAAAAACAAMABAAE
AAMAAwADAAQAAwACAAEAAAADAAMAAwADAAIAAgACAAIAAgACAAIAAwADAAMAAwADAAUA
BgAHAAcABwAGAAUABAAHAAcABwAHAAcABwAHAAcABgAGAAUAAwADAAQABQAGAAYABgAG
AAYABAAEAAUABQAFAAUABAADAAUABQAGAAYABAAEAAQABAADAAMABAAFAAIAAgABAAAA
AgADAAMAAwAEAAMAAgACAAMAAwADAAIAAAAAAAAAAAAAAAAAAQABAAEAAQABAAEAAQAB
AAEAAQAAAAAAAAAAAAAA///+//7///8AAAEAAQABAAAAAAABAAEAAQABAAEAAAD9//z/
+//9//7///8AAP///////////f/8//z//P/9//7/AAABAP//AAAAAAAA/v/+//7//v/+
//7//v/+/wEAAQAAAAAAAQABAAEAAQABAAEAAQABAP////8AAAAAAAAAAAEAAQACAAIA
AgACAAIAAAAAAAAAAAAAAAAAAAAAAP7//v/+//7///8AAAEAAgACAAIAAgACAAIAAgAC
AAIAAAAAAAAAAAAAAAAAAAAAAAAAAAAAAAAAAAAAAAAAAAAAAAAAAAAAAAAAAAAAAAAA
AAAAAAAAAAAAAAAAAAAAAAIAAgACAAIAAgACAAIAAgACAAIAAgACAAAAAAAAAAAAAQAC
AAMABAACAAIAAgACAAQABAAEAAQAAgACAAIAAgAEAAQABAAEAAIAAgACAAIABAAEAAQA
BAAGAAYABgAGAAQABAAEAAQABAAEAAQABAACAAIAAgACAAQABAAEAAQABAAEAAQABAAE
AAQABAAEAAQABAAEAAQABgAGAAYABgAGAAYABgAGAAQABAAEAAQABAAEAAQABAAEAAQA
BAAEAAIAAgACAAIAAgACAAIAAgACAAIAAgACAAQABAAEAAQAAgACAAIAAgACAAIAAgAC
AAIAAgACAAIABAAEAAQABAAGAAYABgAGAAQABAAEAAQAAgACAAIAAgAEAAQABAAEAAQA
BAAEAAQABAAEAAQABAAEAAQABAAEAAQABAAEAAQABAAEAAQABAAEAAQABAAEAAQABAAE
AAUABAAEAAMAAwADAAMABAAEAAUABgAGAAcACQAKAAsACwANAAsACQAKAAwADgAQABEA
DwAPAA8ADwAMAAsACAAEAAIA///+//3//P/8//v//P/8//3//f/+//z//P/8//z//v8B
AAIAAgACAAEAAQACAAIAAQABAAEABAAFAAUABQAFAAUABQAFAAMAAwADAAMAAwAEAAQA
BAAGAAYABQAFAAYACAAOABUAIAAmACYAIwAgAB4AHgAaAAYA4f+2/5j/gv9s/1X/N/8j
/yL/MP9I/2L/cv98/4j/lf+b/6H/tf/J/9L/2v/l/+z/8f/1//3/AgAHAAgACgAMAAwA
DAANAA4AEAAQABAAEAARABEAEQARABIAEgASABMAFAAVABcAFgAWABYAFgAYABgAGAAY
ABYAFwAXABcAFQAUABQAFQAYABkAGgAbABsAGwAcABwAGgAaABoAGgAYABgAGAAYABoA
GgAaABoAGAAaABoAGQAbABsAGwAbABsAGwAcABwAGgAZABkAGgAcABwAHAAdAB0AHQAe
AB4AHAAcABwAHAAcABwAHQAdAB0AHQAdAB0AHQAdAB0AHQAfAB8AHwAfABwAHAAcAB0A
IAAhACAAIQAfAB8AHgAdABwAGwAbABsAGAAXABYAFQAUABQAFAAUABIAEQAQAA8ADAAL
AAoACQAIAAgACAAIAAYABQAFAAUAAQABAAEAAAAAAAAAAAAAAAAAAAAAAAAA/////wAA
AAD+////AAAAAP///////wAAAQACAAMABAAEAAMAAgABAAIAAgACAAIAAgACAAIAAwAD
AAMAAwADAAMABAAFAAUABAAEAAQABAAFAAUABQAFAAUABQAFAAUABgAGAAUAAwAEAAQA
BAAEAAUABgAHAAgABgAGAAcABwAMAA0ADQAOAA4ADgAOAA4ADwAQABAADwAQABEAEgAU
ABIAEgASABEADgALAAkABwACAP7/+P/y//T/9P/0//T/9f/1//X/9f/4//n/+v/5//n/
+//8/////////wAAAAAEAAQABQAFAAQABAAEAAQABgAGAAkACgAHAAYABAADAAUABgAG
AAcABwAIAAkACQAJAAkACQAJAAkACQAJAAkABwAHAAgACAAIAAgACAAHAAcACgAOABQA
HwAkACQAIgAfAB4AHgAeAA4A6v+//57/hP9u/1b/O/8l/yP/Lv9A/1b/bP96/4j/lP+Z
/6P/t//F/83/1P/e/+f/8P/3//3/AwAKAAkACgAMAA0ADAALAAsADQAQABEAEgAQABEA
EQARABEAEgASABIAEgASABIAEwAUABQAFAAUABIAEgASABIAEAARABEAEQASABIAEwAV
ABMAEwATABMAEwATABQAFAAWABYAFgAWABQAFAAUABQAFAAUABQAFAAUABYAFgAVABMA
EwATABMAFAAVABcAGAAWABUAFQAWABgAGAAYABkAFwAXABgAGAAYABgAGAAYABgAGAAZ
ABkAGQAZABkAGQAXABcAFwAXABcAFwAXABcAFgAWABYAFwAVABUAEwATABEAEQAQAA8A
DgANAA0ADQAMAAsACgAJAAgACAAIAAgABAADAAIAAQABAAEAAQABAAIAAgACAAIAAQAB
AAIAAwABAAEAAQAAAAIAAgACAAIAAgACAAIAAgABAAEAAgACAAAAAQACAAIAAQABAAEA
AgACAAIAAgACAAUABQAFAAUABgAGAAYABgAGAAYABgAHAAUABQAFAAUAAwAEAAUABQAI
AAgACAAIAAcABwAHAAcACQAJAAkACQAKAAoACQAHAAgACAAIAAgACAAIAAgACAAIAAgA
CQAJAAkACQAIAAcABwAHAAgACAAIAAgACAAIAAkACQAKAAsACQAKAAoACgALAAsACgAJ
AAoACQAIAAgACQAJAAkACAAIAAgACAAIAAcABgAGAAUABwAHAAcABwAJAAkACQAJAAkA
CAAHAAYACAAHAAYABgAGAAYABgAFAAcABgAGAAcABwAHAAcABwAFAAMAAwADAAQABAAE
AAQABQAFAAUABQAFAAQABAAEAAQABAAFAAUAAwAEAAQABAAEAAQABAAEAAQABAAEAAQA
AwADAAIAAgABAAEAAQABAAMAAwADAAMA/////wAAAAACAAIAAwADAAQAAwACAAEAAAAA
AAAAAAAAAAIAAgACAAIAAQAAAP///v///wAAAQACAAIAAgACAAIAAAAAAAAAAAAAAAAA
AAAAAAAAAAAAAAAAAAAAAAAAAAAAAAAAAAAAAAAAAAAAAAAA/v/+//7//v/8//z//P/8
//7//v/+//7//P/8//z//P/8//z//P/8//7//v/+//7//P/8//z//P/8//z//P/8//z/
/P/8//z//P/8//z//P/+//7//v/+//7//v/+//7//v/+//7//v8AAAAAAAAAAAAAAAAA
AAAAAAAAAAAAAAD+//7//v/+//z//P/8//z//v/+//7//v/+//7//v/+//7//v/+//7/
/f/8//v/+v/6//r/+v/6//r/+v/6//r/+P/4//j/+P/2//b/9v/2//f/+P/5//r/+P/4
//j/+P/6//r/+v/6//n/+P/3//b/9v/2//b/9v/4//j/+P/4//j/+P/4//j/+P/4//j/
+P/2//b/9v/2//j/+P/4//j/9v/2//b/9v/2//b/9v/2//b/9v/2//b/9v/2//b/9v/2
//b/9v/2//T/9P/0//T/9P/0//T/9P/2//b/9v/2//b/9v/2//b/9v/2//b/9v/2//b/
9v/2//T/9P/0//T/9P/0//T/9P/2//b/9v/2//X/9v/2//X/8//z//P/9P/2//b/9v/1
//f/9//4//n//P/8//r/+P/6//z//v8AAP3//f/9//3/+//7//v/+f/z//H/7v/t/+r/
6f/p/+j/7P/s/+3/7f/s/+z/7P/s/+z/7P/v//D/8v/y//H/8f/w//D/7//v//H/8v/z
//P/8f/x//H/8f/z//P/8//z//P/8//0//T/8v/y//L/8f/z//T/+P8AAAsAFAAUABAA
DwAOAA4ADAACAOD/tf+S/3j/Yv9M/zX/H/8P/xL/Jv9E/1r/Yv9u/37/h/+N/53/sf+7
/8L/zP/V/97/5f/r//H/9P/3//b/+P/7//z//f///wAAAgACAAIAAAABAAEAAQABAAIA
AgACAAMABAAFAAcABgAGAAYABgAGAAYABgAGAAgACQAJAAkACwAKAAoACwAJAAkACQAJ
AAkACQAKAAoACwAMAA0ADgAMAAwADAAMAAoACgAKAAoACgAMAAwACwANAA0ADQANAA8A
DwAQABAADgANAA0ADgAOAA4ADgAPABEAEQASABIAEAAQABAAEAASABIAEwATABEAEQAR
ABEAEwATABMAEwAVABUAFQAVABYAFgAWABcAFQAVABMAEwATABMAEgARABIAEQARABEA
DgANAAwACwAMAAwADAAMAAoACQAIAAcABAADAAIAAQD+//7//v/+//v/+f/4//f/9f/1
//X/9P/y//L/8v/y//L/8v/y//L/7//v//D/8P/y//P/9P/0//P/8//z//T/9v/2//b/
9v/1//X/9f/1//T/9P/0//T/9f/2//f/+f/3//f/9//3//f/+P/5//n/+v/6//r/+v/7
//v/+//7//n/+f/5//n/+P/4//f/9f/1//b/9//4//n/+v/7//z/+v/6//v/+//6//v/
+//7//v/+//8//z//P/8//z//P/7//v//P/9//v//P/8//z//f/9//z/+//7//v/+//8
//z/+//6//j/+P/4//j/+P/6//r/+//7//v/+//7//v/+//7//v/+//6//r/+v/6//r/
+f/4//j/9//4//n/+f/5//j/+P/5//n/+f/5//n/+//5//n/+f/6//r/+v/6//n/+f/5
//n/+//6//r/+v/4//j/+f/5//v//P/8//z/+P/4//j/+P/4//j/+P/4//r/+//7//z/
/P/7//r/+f/5//n/+f/5//n/+f/6//r/9v/2//v//f/8//r/+v/6//r/+P/4//j/+P/2
//b/9v/2//j/+P/4//j/9v/2//b/9v/2//b/9v/2//b/9v/2//b/+P/4//j/+P/3//b/
9f/0//b/9v/2//b/9v/2//b/9v/4//j/+P/4//j/+P/4//j/+P/4//j/+P/4//j/+P/4
//b/9v/2//b/9v/2//b/9v/2//b/9v/2//b/9v/2//b/9v/2//b/9v/3//j/+f/6//n/
+P/3//b/9v/2//b/9v/1//T/8//y//P/9P/1//b/9P/0//T/9P/0//T/9P/0//X/9v/3
//j/9v/2//b/9v/2//b/9v/2//b/9v/2//b/9P/0//T/9P/0//T/9P/0//b/9v/2//b/
9P/0//T/9P/2//b/9v/2//T/9P/0//T/9v/2//b/9v/0//T/9P/0//b/9v/2//b/9v/2
//b/9v/4//j/+P/4//j/+P/4//j/9v/2//b/9v/2//b/9v/2//b/9v/2//b/9v/2//b/
9v/2//b/9v/2//T/9P/0//T/9f/2//f/+P/3//b/9f/0//b/9v/2//b/+P/4//j/+P/3
//b/9f/0//T/9P/0//T/9P/0//T/9P/0//T/9P/0//T/9P/0//T/9P/0//T/9P/0//T/
9P/0//T/9f/2//b/8//z//P/8//2//b/9v/2//f/9//3//j/+//7//r/9//4//r//P/+
//7//f/9//3/+v/5//j/9//x/+z/6f/l/+X/5f/l/+b/5v/o/+j/6f/p/+r/6v/q/+z/
7P/s/+//7v/u/+7/7f/v//D/8P/v/+3/7f/u/+//7//v/+//7//x//H/8f/x//H/8f/x
//L/8P/w//D/8P/v//H/8v/0//j///8KABQAFAAPAAwACgAKAAgA+v/X/6z/iv90/2D/
S/8v/xX/Dv8W/yr/Qv9W/2D/bP95/3//h/+b/6//tv+6/8P/0P/d/+X/5//s//H/9P/0
//b/9v/2//f/+P/6//r/+v/8//3//f/9//3//v/+//7//P/8//z//f/+//7//v/+//7/
/v/+//7//v////////////7//v////3//f/9//3//////wAAAAAAAAAAAAAAAAAAAAAA
AAAA/v/+//7//v8AAAIAAgABAAEAAQABAAEA/////wAAAAAAAP////8AAAAAAAAAAAEA
AQABAAIAAgAAAAAAAAAAAAIAAgADAAMAAQABAAEAAQABAAEAAQABAAEAAQABAAEAAQAC
AAMABQADAAMAAQABAAEAAQAAAP///v/9//3//f/+//3//P/7//r/+v/6//r/+P/3//b/
9f/y//H/8P/v/+3/7P/r/+r/6v/p/+n/6f/l/+X/5f/k/+L/4v/i/+L/4v/i/+L/4v/f
/9//4P/g/+D/4f/i/+L/4//j/+P/5P/k/+T/5P/k/+X/5f/l/+X/5P/k/+T/5P/k/+T/
5P/l/+f/5//n/+f/5f/m/+f/5//o/+j/6P/o/+j/5//m/+X/5//n/+f/5//m/+b/5f/j
/+T/5P/k/+T/5f/m/+f/6P/k/+T/5f/l/+b/5//n/+f/5v/l/+X/5P/i/+L/4v/i/+X/
4//i/w==
         </WaveFormData>
      </LeadData>
      <LeadData>
         <LeadByteCountTotal>10000</LeadByteCountTotal>
         <LeadTimeOffset>0</LeadTimeOffset>
         <LeadSampleCountTotal>5000</LeadSampleCountTotal>
         <LeadAmplitudeUnitsPerBit>4.88</LeadAmplitudeUnitsPerBit>
         <LeadAmplitudeUnits>��V</LeadAmplitudeUnits>
         <LeadHighLimit>2147483647</LeadHighLimit>
         <LeadLowLimit>268435456</LeadLowLimit>
         <LeadID>V2</LeadID>
         <LeadOffsetFirstSample>0</LeadOffsetFirstSample>
         <FirstSampleBaseline>0</FirstSampleBaseline>
         <LeadSampleSize>2</LeadSampleSize>
         <LeadOff>FALSE</LeadOff>
         <BaselineSway>FALSE</BaselineSway>
         <ExcessiveACNoise>FALSE</ExcessiveACNoise>
         <MuscleNoise>FALSE</MuscleNoise>
         <LeadDataCRC32>3003581516</LeadDataCRC32>
         <WaveFormData>
ggCCAIIAggCFAIYAhwCIAIoAjACOAJAAkQCSAJMAlACUAJQAlACUAJIAkgCSAJIAkACO
AIwAigCHAIQAgQB+AHcAcgBtAGgAYQBcAFcAUgBLAEYAQQA8ADUAMAArACYAIQAcABcA
EgAPAAwACQAGAAQAAgAAAP7/+//6//n/+P/3//b/9f/0//L/8v/y//L/8v/y//L/8v/y
//L/8v/y//L/8v/y//L/8v/y//L/8v/y//L/8v/y//L/8v/y//L/8P/w//D/8P/x//L/
8//0//T/9P/0//T/9P/0//T/9P/0//T/9P/0//T/9P/0//T/9P/0//T/9P/2//b/9v/2
//T/9P/0//T/8v/y//L/8v/y//L/8v/y//D/8P/w//D/8P/w//D/8P/u/+7/7v/u//D/
8P/w//D/8v/y//L/8v/0//X/9f/2//T/9f/1//b/9f/2//b/9v/5//z/+//6//v//P/7
//z/+P/z/+//6//p/+f/5f/j/+X/5f/l/+X/5v/j/+P/4//k/+X/5v/o/+b/5v/m/+b/
5//n/+f/5f/l/+X/5v/p/+j/5v/k/+P/5P/k/+T/5f/l/+X/5f/l/+b/5v/l/+X/5//o
/+j/6P/n/+f/5//o/+j/5//m/+X/6f/s/+//+f8KABkAIgArADcAVwCFAKkAlQBGAOn/
r/+T/37/a/9U/zD/Ev8A///+Af8E//7+A/8V/zH/Uf9z/5D/o/+y/73/xv/U/97/5P/v
//b/+v/8//7///8AAAEAAgAEAAQABwAIAAcABwAHAAgACwAMAA0ADQANAA4ADgAOABAA
EAAQABAAEgASABIAEgAUABQAFAAUABUAFgAZABwAHAAcABwAHQAeAB8AHwAhACIAIwAk
ACQAJAAmACcAJwApACoAKwAsAC0ALgAvADAAMQAyADMANAA2ADcAOAA6ADsAPAA9AEAA
QQBCAEUARwBJAEoATABOAFAAUgBUAFYAWgBdAF8AYQBjAGUAaABqAG0AcAByAHQAdgB5
AHsAfgCAAIIAhACGAIgAigCKAIwAjQCOAI8AkACQAJAAkACRAI8AjwCOAI4AiQCHAIYA
hgCBAIAAfQB6AHQAbwBoAGMAXgBYAFMATQBFAD4ANwAyACsAJwAiAB0AGgAVABEADQAM
AAgABQABAP///v/9//n/+f/5//n/+P/4//b/9v/1//P/8//y//L/8f/w/+//7//y//L/
8v/w//D/8f/x//H/8//z//P/9P/0//T/9P/0//P/8//z//T/9v/3//f/+P/4//f/9v/1
//f/9//3//f/+f/3//f/9//5//j/9//3//n/+f/4//j/+f/5//r/+v/5//n/+f/5//f/
9//3//f/+f/5//n/+f/3//f/9v/2//j/9//2//X/9//1//T/8//0//P/8//0//T/9P/z
//L/9P/0//X/9v/0//T/9P/z//P/8//z//P/8//z//L/8v/w/+//7//v/+//7//w//H/
8P/v/+7/7f/t/+3/7P/s/+z/7P/s/+z/7P/s/+z/7P/s/+z/7P/s/+r/6v/q/+n/6//q
/+r/6//r/+v/6//r/+v/6//r/+v/6f/p/+j/6P/p/+n/6f/p/+n/6P/o/+n/6f/p/+n/
6f/n/+b/5v/m/+r/6v/o/+b/6P/o/+j/6P/o/+b/5v/m/+b/5v/m/+b/5v/k/+T/5P/k
/+b/5v/m/+b/5v/m/+b/5v/k/+T/5P/k/+T/5P/k/+T/5P/k/+T/5P/k/+T/5P/k/+T/
5P/k/+T/4v/i/+L/4v/k/+T/5P/k/+L/4v/i/+L/5P/k/+T/5P/k/+T/5P/k/+P/4v/h
/+D/4P/g/+D/4P/g/+D/4P/g/+D/4P/g/+D/3v/e/97/3v/e/97/3v/e/9z/3P/c/9z/
3v/e/97/3v/e/97/3v/e/97/3v/e/97/3v/e/97/3v/e/97/3v/e/9z/3P/c/9z/3P/c
/9z/3P/e/97/3v/e/9z/3P/c/9z/3v/e/97/3v/c/9z/3P/c/9z/3P/c/9z/3P/c/9z/
3P/c/9z/3P/c/9z/3P/c/9z/3P/c/9z/3P/c/9z/3P/c/9z/3P/c/9z/3P/c/9z/3P/e
/97/3v/e/9z/3P/c/9z/3v/e/97/3v/c/9z/3P/c/9z/3P/c/9z/3P/c/9z/3P/e/97/
3v/e/97/3v/e/97/3P/c/9z/3P/e/97/3v/e/97/3v/e/97/3v/e/97/3v/e/97/3v/e
/97/3v/e/97/3P/c/9z/3P/e/97/3v/e/97/3v/e/97/3v/e/97/3v/e/97/3v/e/9z/
3P/c/93/2//c/9z/3f/d/97/3//g/+L/4v/i/+T/4//i/+H/4v/j/+T/5f/l/+f/5//n
/+f/5//n/+f/5//n/+f/5v/j/+L/4f/g/9//4f/i/+L/4v/k/+T/5P/j/+D/3f/d/93/
4P/j/+P/4v/h/+H/4f/g/9//3//f/9//3f/d/97/3v/f/9//3//g/+D/4P/f/9//4f/i
/+P/4//j/+H/4f/i/+f/8f8EABUAHAAhAC8ATQB5AJcAfwAuAM//kf93/2b/Vf9E/yb/
Bv/0/u/++f4C/wT/Bf8T/yv/Tf9x/47/n/+s/7n/wv/O/9j/4v/p//L/9v/4//z//f/+
////AAAAAAAAAwAEAAUABQAFAAYACQAKAAsACwALAAwADAAMAA4ADgAOAA4AEAAQABAA
EAAQABAAEAAQABIAEgAUABYAGAAYABgAGQAYABkAGQAbABwAHQAeAB4AHgAgACEAIQAj
ACQAJQAmACcAKAApACoAKwAsAC0ALgAwADEAMgA0ADUANgA3ADoAOwA8AD8AQQBDAEQA
RgBIAEgASgBMAE4AUgBVAFcAWQBbAF0AYABiAGUAaABqAGwAbgBxAHMAdgB4AHoAfAB+
AIIAhACEAIYAiQCKAIsAjACNAI4AjwCRAJMAkwCSAJIAkACPAI8AkACPAI4AiwCIAIYA
gwB+AHsAeAB0AHEAbQBqAGQAXgBaAFMATwBKAEUAPgA5ADUAMQArACYAIgAdABgAFgAU
AA8ACwAJAAcABAAAAP7//v/9//n/+f/4//j/9f/0//P/8//0//T/9P/y//L/8//z//P/
9f/1//X/9v/4//j/9v/4//z//P/8//z//P/9////AAACAAMABQAGAAgACgAMAA0ADgAM
AAwACAAEAP///P/3//T/8v/x//H/8f/x//H/8f/x//P/8//z//P/9f/z//T/9f/z//P/
8//0//T/9P/0//T/8v/x//D/7f/t/+3/7v/x//H/8P/v/+//7//u/+3/7f/t/+3/7f/t
/+z/7P/r/+v/6//s/+z/7P/r/+v/6//s/+v/6//r/+v/6f/q/+3/8f/6/wkAFAAbACsA
UQCDAKMAjQA6ANn/of+L/3b/Xf8+/x7/AP/u/un+8f78/v7+B/8h/0f/bf+N/6L/r/+8
/8v/1P/e/+j/8P/1//r//v/+/wAAAQACAAMABAAEAAQABwAIAAkACQAJAAoACQAKAAsA
CwANAA4ADgAOABIAEgASABIAFAAUABQAFAAWABYAFgAWABgAGAAaABwAHAAcABwAHQAg
ACEAIQAjACQAJQAmACYAJgAoACkAKQArACwALQAuAC8AMAAxADIANQA2ADcAOAA6ADsA
PAA+AEEAQgBDAEYASQBKAE0ATwBRAFIAVABWAFkAXABfAGIAZABnAGkAawBvAHEAdAB2
AHsAfgCAAIIAhACHAIkAjACOAJAAkgCUAJYAmACYAJoAmQCaAJsAnACaAJoAmgCbAJoA
mQCXAJYAkQCNAIoAiACCAH4AeAByAGkAYwBbAFUATQBGAEAAOQAzACwAJQAgABsAFwAS
AA0ACgAFAAEA/f/9//r/+P/1//T/9P/0//H/8f/x//H/8P/v/+7/7//v/+7/7//v//D/
7//u/+3/7f/u/+7/7v/s/+7/7//v/+//7//v/+//8P/w//D/8P/w/+//7//v//D/7v/v
/+//8P/x//H/8f/x//H/8f/x//H/8//x//H/8f/z//L/8f/x//H/8f/w//D/8f/x//L/
8v/x//H/8f/x/+//7//v/+//7//v/+//7//v/+//7v/u/+7/7f/s/+v/7f/r/+r/6f/q
/+n/6f/q/+z/7P/r/+r/6v/q/+v/7P/q/+r/6v/p/+n/6f/p/+n/5//n/+b/5v/o/+f/
5//n/+f/5//o/+n/5//n/+f/5//n/+f/5v/m/+b/5v/m/+b/5v/m/+b/5v/o/+j/6P/o
/+b/5v/m/+X/5f/k/+T/5f/l/+X/5f/l/+X/5f/l/+X/5//n/+b/5v/m/+X/5P/j/+T/
5P/l/+f/5f/l/+X/5f/n/+b/5v/m/+j/5v/o/+b/5v/m/+b/5v/m/+b/5v/m/+b/5P/k
/+T/5P/m/+b/5v/m/+b/5v/m/+b/5v/m/+b/5v/m/+b/5v/m/+b/5v/m/+b/5v/m/+b/
5v/m/+b/5v/m/+b/5v/m/+b/5v/m/+b/5v/k/+T/5P/k/+b/5v/m/+b/5v/m/+b/5v/m
/+b/5v/m/+T/5P/k/+T/5P/k/+T/5P/m/+b/5v/m/+T/5P/k/+T/5v/m/+b/5v/k/+T/
5P/k/+T/5P/k/+T/5v/m/+b/5v/m/+b/5v/m/+T/5P/k/+T/5v/m/+b/5v/k/+T/5P/k
/+T/5P/k/+T/5P/k/+T/5P/k/+T/5P/k/+T/5P/k/+T/5P/k/+T/5P/k/+T/5P/k/+T/
5P/k/+T/5P/k/+T/5P/k/+T/5P/k/+L/4v/i/+L/5P/k/+T/5P/k/+T/5P/k/+T/5P/k
/+T/4v/i/+L/4v/i/+L/4v/i/+L/4v/i/+L/4v/i/+L/4v/i/+L/4v/i/+T/5P/k/+T/
4v/i/+L/4v/i/+L/4v/i/+L/4v/i/+L/4v/i/+L/4v/i/+L/4v/i/+L/4v/i/+L/4v/i
/+L/4v/g/+D/4P/g/+D/4P/g/+D/4v/i/+L/4v/h/+H/4v/i/+H/4f/i/+P/5P/k/+T/
5P/o/+b/5P/i/+b/5v/o/+r/6//r/+v/6//r/+v/6//r/+v/6//r/+r/5v/l/+T/4//l
/+X/5v/m/+T/5P/k/+T/5f/k/+H/4f/h/+L/5f/l/+T/4//j/+P/4v/h/+H/4f/h/+H/
4f/i/+L/4f/h/+H/5P/k/+T/4//j/+P/5P/l/+X/5f/l/+X/6P/v//v/DAAZACIAKQA3
AFMAfQCZAH0AKADN/5P/ef9q/1n/Pv8e/wL/+P77/gX/Bv8G/wv/H/83/1X/d/+S/6X/
tv+//8b/zv/a/+b/7f/0//j/+v/8//3//v///wAAAgACAAUABgAJAAkACQAKAAkACgAL
AAsADQAOAA4ADgAOAA4ADgAOABAAEAAQABAAEgASABIAEgASABIAFAAWABYAFgAWABcA
GAAZABkAGwAaABsAHAAcAB4AIAAhACEAIQAiACMAJAAlACYAJwAoACkAKgArACwALgAv
ADAAMgAzADQANQA4ADcAOAA7AD0APQA+AEAAQgBEAEYASABKAEoATQBPAFEAUQBTAFYA
WABbAF4AYABiAGQAZwBpAGwAbgBwAHIAdAB0AHYAdgB4AHsAfAB9AH4AfgB+AH4AfwCB
AIEAgACAAH4AfQB9AH4AfAB8AHoAeAB1AHMAbwBtAGwAaABlAGEAXQBYAFMAUABJAEUA
QAA7ADYAMQAtACkAJAAgAB0AGQASABAADgAJAAYABQAEAAIA/v/8//z/+//3//f/9v/2
//f/9v/1//X/9v/2//b/9P/0//X/9f/1//f/+f/7//r/+v/6//r/+v/6//v//f/+/wAA
AwAFAAYACAAJAAoACgAKAAcABgABAPz/9f/y/+3/6v/t/+3/7v/v/+3/7f/t/+3/8P/x
//L/8//0//H/8f/x//H/8f/x//L/8P/w//D/8P/w/+//7v/r/+v/6//s/+//7f/s/+v/
6//t/+z/6//r/+n/6f/p/+n/6P/o/+f/5//l/+b/5v/m/+X/5f/l/+b/5f/l/+X/5f/l
/+T/5//x//z/CQASABsAMwBfAI0AmwBrAAwAu/+X/4f/cv9V/zT/Ev/4/uz+8f75/vz+
AP8P/y3/Uf93/5H/ov+v/7r/xf/Q/9r/4v/q//H/9P/2//j/+P/5//r/+//8//z//P//
/wAAAQABAAEAAgABAAIAAwADAAUABgAGAAYACAAIAAgACAAMAAwADAAMAA4ADgAOAA4A
EAAQABIAFAAUABQAFAAVABgAGQAZABsAGgAbABwAHAAcAB4AHwAfACMAJAAlACYAKQAq
ACsALAAtAC4ALwAwADIAMwA0ADYAOAA6ADwAQABBAEIARQBHAEoATABPAFIAVgBYAFoA
XABgAGMAZQBnAGsAbQBwAHIAdQB4AHoAfAB+AIEAgwCGAIgAigCMAI4AjgCQAJAAkgCR
AJIAkwCUAJMAkgCRAJEAkACPAI0AjACFAIEAfgB8AHYAcgBsAGYAXQBXAE8ASQBBADoA
NAAtACYAIAAaABYAEwAPAAoABQADAP///P/5//n/9v/0//H/8P/w//D/7f/s/+3/7v/u
/+7/7P/s/+v/6v/r/+v/7P/s/+z/7P/t/+7/7v/u/+z/7P/t/+3/7f/t/+3/7f/u//D/
8P/w//D/8f/x//H/8v/w//H/8f/y//P/8//z//P/8//z//P/8//1//P/8//z//X/9P/z
//P/8//z//L/8v/z//P/9P/0//H/8f/x//H/8f/x//H/8f/x//H/8f/x/+//7//u/+7/
7//v/+//7//x/+//7v/t/+7/7f/t/+7/7P/s/+v/6v/s/+z/7f/u/+z/7P/s/+v/6//r
/+v/6//t/+3/7P/s/+z/6//r/+v/6f/p/+r/6//r/+v/6//r/+v/6//q/+r/6v/q/+r/
6v/q/+r/6v/q/+r/6v/q/+r/6P/o/+j/5//p/+j/6P/p/+n/6f/p/+n/6f/p/+n/6f/r
/+v/6v/q/+n/6f/p/+n/6f/o/+j/6f/p/+n/6f/p/+n/6P/o/+j/6v/q/+r/6v/o/+j/
6P/o/+j/6P/o/+j/6P/o/+j/6P/o/+j/6P/o/+j/6P/o/+j/6P/o/+j/6P/o/+j/6P/o
/+j/6P/o/+j/6P/o/+j/6P/o/+j/6P/o/+j/6P/o/+j/6P/o/+j/6P/o/+j/6P/o/+j/
6P/o/+j/6P/o/+j/6P/o/+j/6P/o/+j/6P/o/+j/6P/o/+j/6P/o/+j/6P/o/+j/6P/o
/+j/6P/o/+j/6P/o/+j/6P/o/+j/6P/o/+j/6P/o/+j/6P/o/+j/6P/o/+j/6P/o/+j/
6P/o/+j/6P/o/+j/6P/o/+j/6v/q/+r/6v/o/+j/6P/o/+j/6P/o/+j/6P/o/+j/6P/o
/+j/6P/o/+r/6v/q/+r/6P/o/+j/6P/q/+r/6v/q/+j/6P/o/+j/6P/o/+j/6P/o/+j/
6P/o/+j/6P/o/+j/6P/o/+j/6P/o/+j/6P/o/+j/6P/o/+j/6v/q/+r/6v/o/+j/6P/o
/+j/6P/o/+j/6P/o/+j/6P/o/+j/6P/o/+j/6P/o/+j/6P/o/+j/6P/q/+r/6v/q/+j/
6P/o/+j/6P/o/+j/6P/o/+j/6P/o/+j/6P/o/+j/6P/o/+j/6P/o/+j/6P/o/+j/6P/o
/+j/5//n/+j/6P/n/+f/6P/p/+r/6v/q/+r/7v/s/+r/6P/q/+r/7P/u/+7/7//w//H/
8f/x//H/8f/x//H/8f/w/+z/6//q/+n/6f/p/+r/6v/s/+z/7P/s/+n/6P/l/+X/5f/m
/+n/6f/o/+f/5//n/+b/5f/l/+X/5f/l/+X/5v/o/+f/5//n/+j/6P/o/+f/5//n/+j/
6f/p/+n/6f/p/+z/7f/1/wAAEQAeACcALQBDAGkAjwCVAGIA//+j/3X/ZP9T/0L/LP8O
//b+7/7v/vj+/v7//gX/Hf87/13/fv+X/6j/tf/C/8z/2P/i/+v/9P/6//z/AAADAAQA
BQAGAAYABgAJAAoACwALAAsADAANAA4ADwAPABEAEgASABIAEgASABIAEgAUABQAFAAU
ABYAFgAWABYAFgAWABgAGgAaABoAGgAbABwAHQAdAB8AIAAhACIAIgAiACQAJQAlACcA
KAApACoAKwAsAC0ALgAtAC4ALwAwADIAMwA0ADYANQA2ADcAOgA5ADoAPQA/AEEAQgBE
AEYARgBIAEoATABMAE8AUQBTAFUAVwBaAFwAXQBgAGIAZABkAGcAaQBsAG4AcAByAHQA
dgB4AHgAegB9AH4AfwCAAIIAggCCAIMAhACFAIUAhgCGAIUAhQCGAIYAhgCEAIIAfwB9
AHkAdwB3AHQAcgBvAGsAZgBhAF4AWwBXAFIATQBGAEEAPQA5ADQAMAAtACkAJAAiACAA
GwAVABMAEQAOAAsACAAHAAUAAQABAAAAAAD+//z/+v/5//r/+v/6//j/9v/3//f/9//3
//f/9//4//j/+P/4//j/9//3//f/+P/2//f/9//4//n/+f/5//n/+f/5//n/+f/7//n/
+f/5//v/+v/5//n/+//7//r/+v///////v8AAAAAAAAAAAAAAgADAAMABAAEAAUABQAG
AAkACgAKAAoACAAKAAgABgD///z/9//0//D/7f/r/+n/6f/p/+n/6f/r/+v/6//r/+3/
6//s/+3/6//r/+v/7P/s/+z/7P/s/+z/6//q/+f/5//n/+j/6//q/+j/5v/l/+f/5v/l
/+X/5//n/+f/5//o/+j/5//n/+f/6P/o/+j/5f/l/+X/5v/n/+f/5//n/+n/6v/v//n/
CAAXACAAJwA3AFkAiQCpAI8AOADb/6f/jf94/2P/SP8i/wL/9v71/vn++P72/v/+Gf83
/1n/e/+S/6P/sP+5/8T/0v/e/+b/7//y//T/9v/6//r/+v/6//r//P/8////AAD/////
//8AAAEAAgADAAMABQAGAAYABgAKAAoACgAKAAwADAAMAAwADgAOAA4ADgAQABAAEgAU
ABQAFAAUABUAFgAXABcAGQAaABsAHAAcABwAHgAfAB8AIQAiACMAJAAnACgAKQAqACsA
LAAtAC4AMAAxADIANAA1ADYANwA6AD0APgBBAEMAQwBEAEYASABMAE4AUABSAFYAWQBb
AF0AXwBhAGQAZgBrAG4AcAByAHIAdQB3AHoAfAB+AIAAggCCAIQAhACGAIcAiACJAIoA
iACIAIgAiQCHAIcAhgCGAIIAfwB9AHwAdgB0AHAAbABlAF8AVwBRAEoARAA/ADkAMwAs
ACUAIAAbABcAEgANAAkABQACAP///f/6//j/9f/y//L/8v/v/+//7//v/+7/7v/s/+z/
6//q/+v/6//s/+3/7P/r/+v/7P/s/+z/6v/q/+v/6//r/+v/6//r/+z/7P/s/+z/7P/t
/+3/7f/u/+z/7f/t/+7/7//v/+//7//v/+//7//v//H/7//v/+//8f/w/+//7//x//H/
8P/w/+//7//w//D/7//v/+//7//v/+//7//v/+3/7f/t/+3/7//v/+7/7v/s/+v/6v/p
/+r/6f/p/+n/6//p/+j/6P/q/+r/6f/o/+b/5v/n/+j/6P/o/+j/5//l/+X/5f/l/+X/
5f/k/+T/5v/l/+X/5f/j/+P/5P/l/+X/5f/l/+X/4//j/+L/4v/k/+T/5P/k/+L/4v/i
/+L/4v/i/+L/4v/k/+T/5P/j/+H/4P/g/+H/4//j/+P/4//j/+P/4//j/+P/4//i/+L/
4//j/+P/4//j/+L/4v/j/+H/4f/h/+H/4//i/+L/4v/i/+D/4P/i/+T/4v/i/+L/4v/g
/+D/4P/g/+L/4v/i/+L/4P/g/+D/4P/i/+L/4v/i/+D/4P/g/+D/4v/i/+L/4v/g/+D/
4P/g/+D/4P/g/+D/4P/g/+D/4P/i/+L/4v/i/+D/4P/g/+D/4v/i/+L/4v/g/+D/4P/g
/+L/4v/i/+L/4v/i/+L/4v/g/+D/4P/g/+L/4v/i/+L/4v/i/+L/4v/g/+D/4P/g/+D/
4P/g/+D/4v/i/+L/4v/i/+L/4v/i/+L/4v/i/+L/4v/i/+L/4v/i/+L/4v/i/+L/4v/i
/+L/4v/i/+L/4v/i/+L/4v/i/+L/4v/i/+L/4P/g/+D/4P/i/+L/4v/i/+T/5P/k/+T/
4v/i/+L/4v/i/+L/4v/i/+L/4v/i/+L/4v/i/+L/4v/i/+L/4v/i/+L/4v/i/+L/4v/i
/+L/4v/i/+L/4v/i/+L/4v/i/+L/4P/g/+D/4P/g/+D/4P/g/+L/4v/i/+L/4P/g/+D/
4P/g/+D/4P/g/+D/4P/g/+D/4P/g/+D/4P/g/+D/4P/g/+L/4v/i/+L/4P/g/+D/4P/i
/+L/4v/i/+D/4P/g/+D/4P/g/+D/4P/g/+D/4P/g/+D/4P/g/+D/4v/i/+L/4v/i/+L/
4v/i/+L/4v/i/+L/4v/i/+L/4v/g/+D/4P/g/+L/4//j/+T/4v/j/+P/5P/j/+T/5P/k
/+b/6P/m/+T/5P/m/+b/6P/p/+n/6v/r/+3/7f/t/+3/6//r/+v/6//p/+X/5P/j/+X/
5f/l/+b/5v/m/+b/5v/m/+X/5P/h/+H/4f/i/+X/5f/k/+P/4//j/+L/4f/h/+H/4f/h
/+H/4v/i/+H/4f/h/+L/4v/i/+P/4//j/+T/5f/l/+X/5f/l/+j/7f/1/wgAGQAiACUA
NQBXAIMAnQB9ACQAxf+P/3X/ZP9T/0D/Iv8E//L+8f77/gT/Av8D/xf/Mf9R/3X/kv+h
/67/u//G/9D/2v/k/+//9v/6//r//P///wAAAQACAAQABAAHAAgACQAJAAkACgALAAwA
DQANAA0ADgAOAA4AEAAQABAAEAASABIAEgASABQAFAAUABQAFQAWABkAHAAaABoAGgAb
ABwAHQAdAB8AHgAfACAAIAAiACQAJQAlACUAJgAnACgAKQAqACsALAAtAC4ALwAwADQA
NQA2ADgANwA4ADkAPAA9AD4AQQBDAEMARABGAEgASgBMAE4AUABSAFUAVwBZAFkAWwBe
AGAAYwBmAGgAagBsAG8AcQB0AHYAeAB6AHwAfgCAAIAAggCFAIYAhwCIAIoAigCKAIsA
jQCNAIwAjACKAIkAiQCKAIgAiACGAIQAgQB/AHsAeQB3AHQAcgBvAGwAZgBgAFwAWQBV
AFAASwBEAD8AOwA3ADMALgAqACUAIAAeABwAFwARAA8ADQAKAAYABAAEAAMAAQABAAAA
AAD9//z/+//7//r/+v/6//j/9v/3//f/9//3//f/9//4//j/+P/4//j/9//3//f/+P/4
//n/+f/6//n/+f/5//n/+f/5//n/+f/7//n/+f/5//v/+v/5//n/+//7//r/+v/5//n/
+v/6//n/+f/5//n/9//3//f/9//3//f/9//3//X/9f/0//T/9P/z//L/8f/y//H/8f/x
//P/8f/w//D/8P/w/+//7v/u/+7/7//w/+7/7v/u/+3/7f/t/+3/7f/r/+v/6v/q/+r/
6f/p/+n/6f/p/+r/6//p/+n/6f/p/+n/6f/o/+j/6P/o/+j/6P/o/+j/6P/o/+j/6P/o
/+j/6P/o/+j/5//n/+b/5v/n/+n/6f/p/+n/5//n/+f/5//n/+f/5v/m/+f/5//n/+f/
6f/o/+j/6f/p/+n/6f/p/+f/5v/m/+b/5v/m/+j/6P/o/+j/6P/o/+j/6P/o/+j/6P/m
/+b/5v/m/+j/6P/o/+j/5v/m/+b/5v/m/+b/5v/m/+b/5v/m/+b/6P/o/+j/6P/m/+b/
5v/m/+b/5v/m/+b/5v/m/+b/5v/m/+b/5v/m/+j/6P/o/+j/5v/m/+b/5v/m/+b/5v/m
/+b/5v/m/+b/5v/m/+b/5v/m/+b/5v/m/+b/5v/m/+b/5v/m/+b/5v/o/+j/6P/o/+b/
5v/m/+b/5v/m/+b/5v/o/+j/6P/o/+j/6P/o/+j/6P/o/+j/6P/o/+j/6P/o/+j/6P/o
/+j/6P/o/+j/6P/q/+r/6v/q/+j/6P/o/+j/6P/o/+j/6P/m/+b/5v/m/+b/5v/m/+b/
5P/k/+T/5P/m/+b/5v/m/+X/5P/j/+L/5P/k/+T/5P/i/+L/4v/i/+L/4v/i/+L/4v/i
/+L/4v/i/+L/4v/i/+L/4v/i/+L/4P/g/+D/4P/i/+L/4v/i/+D/4P/g/+D/4v/i/+L/
4v/i/+L/4v/i/+D/4P/g/+D/4v/i/+L/4v/i/+L/4v/i/+L/4v/i/+L/4v/i/+L/4v/g
/+D/4P/g/+D/4P/g/+D/4P/g/+D/4P/g/+D/4P/g/+D/4P/g/+D/3v/e/97/3v/g/+D/
4P/g/+D/4P/h/+H/4P/g/+H/4f/i/+P/5P/k/+T/5P/m/+T/5f/k/+X/5P/n/+j/6P/p
/+n/6f/p/+n/5//n/+f/5//k/+L/3v/d/9//3//f/9//4P/g/+D/4P/g/+D/3//e/9n/
2f/Z/9r/3f/d/9z/2//b/9v/2v/Z/9n/2f/Z/9n/2f/a/9r/2f/Z/9n/2v/a/9z/2//b
/9v/3P/d/93/3f/d/93/3v/h/+X/7v///xIAGQAfAC0ATQB1AI0AbAATAK//cf9a/0v/
Ov8o/wr/8v7l/uH+5v7w/vH+8/4F/yH/Qf9m/4X/lv+h/67/uP/G/9T/3f/k/+z/8P/y
//X/9v/3//j/+v/6//3//v////////8AAAEAAgADAAMAAQACAAIAAgAEAAQABAAEAAgA
CAAIAAgACAAIAAgACAAKAAoADAAOAAwADAAMAA0ADgAPAA8AEQAQABEAEgASABQAFgAX
ABcAFwAYABkAGgAZABoAGwAcAB8AIAAhACIAIgAjACQAJgAnACgAKQAsACsALAAvADEA
MwA0ADYAOAA4ADoAPAA+AD4AQQBDAEUARwBJAEwATgBPAFIAVABWAFgAWwBdAGAAYgBk
AGYAaABsAG4AbgBwAHMAdAB1AHYAeAB4AHgAeQB6AHsAewB8AHoAeQB5AHoAegB6AHgA
dgB0AHEAbABpAGgAZABhAF0AWgBUAE4ASgBFAEEAPAA3ADEAKwAmACEAHQAYABQADwAJ
AAYAAwD9//n/9//1//L/7v/s/+z/6//n/+f/5v/m/+P/4v/h/+H/4f/g/9//3P/a/9v/
2//b/9v/2//b/9z/2v/a/9r/2v/b/9v/2//c/9z/3f/d/97/3f/d/93/3f/d/93/3f/d
/93/2//b/9v/3P/c/9z/3f/d/93/3P/c/9v/2//c/9z/2//b/9v/2//d/93/3f/d/93/
2//Z/w==
         </WaveFormData>
      </LeadData>
      <LeadData>
         <LeadByteCountTotal>10000</LeadByteCountTotal>
         <LeadTimeOffset>0</LeadTimeOffset>
         <LeadSampleCountTotal>5000</LeadSampleCountTotal>
         <LeadAmplitudeUnitsPerBit>4.88</LeadAmplitudeUnitsPerBit>
         <LeadAmplitudeUnits>��V</LeadAmplitudeUnits>
         <LeadHighLimit>2147483647</LeadHighLimit>
         <LeadLowLimit>268435456</LeadLowLimit>
         <LeadID>V3</LeadID>
         <LeadOffsetFirstSample>0</LeadOffsetFirstSample>
         <FirstSampleBaseline>0</FirstSampleBaseline>
         <LeadSampleSize>2</LeadSampleSize>
         <LeadOff>FALSE</LeadOff>
         <BaselineSway>FALSE</BaselineSway>
         <ExcessiveACNoise>FALSE</ExcessiveACNoise>
         <MuscleNoise>FALSE</MuscleNoise>
         <LeadDataCRC32>1564643882</LeadDataCRC32>
         <WaveFormData>
dgB2AHYAdgB5AHwAfwCCAIcAigCNAJAAlACWAJgAmgCcAJ4AoACiAKQApACkAKQApACk
AKQApACiAKAAngCcAJcAlACRAI4AhwCCAH0AeABwAGoAZABeAFcAUABJAEIAOwA0AC0A
JgAhABwAFwASAA8ADAAJAAYAAgAAAP7//P/5//j/9//2//X/9P/z//L/8P/w//D/8P/u
/+7/7v/u/+7/7v/u/+7/7v/u/+7/7v/s/+z/7P/s/+z/7P/s/+z/7P/s/+z/7P/u/+7/
7v/u/+7/7v/u/+7/7v/u/+7/7v/u/+7/7v/u/+7/7v/u/+7/7v/u/+7/7v/w//D/8P/w
/+7/7v/u/+7/7v/u/+7/7v/s/+z/7P/s/+r/6v/q/+r/6v/q/+r/6v/o/+j/6P/o/+r/
6v/q/+r/7P/s/+z/7P/v/+//7//w/+7/7//v//D/7//v//D/8P/x//L/8v/y//P/8//y
//L/7v/s/+r/6P/m/+X/5P/j/+P/5P/k/+T/4//h/+H/4f/j/+P/4//j/+P/4//j/+H/
4//k/+P/5P/h/+H/4v/j/+D/3v/c/9v/3P/c/9z/3f/d/9z/3P/c/9//3//f/97/3v/f
/9//3//f/9//4P/g/9//3v/e/97/4P/i/+P/5v/w//v/CQAbAC8ATwB9AKcAtgCgAIMA
gQCPAJQAkwCUAIgAZAAvAPv/y/+e/2n/O/8v/z//W/94/5L/pP+u/7j/wf/N/9b/3f/n
/+3/7//v//L/8v/y//L/9P/z//P/9P/1//X/9f/3//f/+f/5//r/+v/5//v/+//6//r/
+//8//z//f/+//7//v/+//7///8BAAQABAAEAAUABwAHAAcABwAHAAcACAAJAAwADQAO
AA8AEAAQABEAEgATABQAFQAWABYAGAAZABoAGwAcAB0AHwAgACEAIwAlACcAKQAqACsA
LQAvADEANAA2ADgAOQA7AD8AQQBDAEYASgBOAFEAUgBUAFYAWQBdAGIAZQBoAGsAcABz
AHYAeQB+AIEAhACHAIwAjgCRAJQAmACaAJwAnwChAKEAowCmAKcAqACpAKkAqQCpAKkA
qQCnAKUAowChAJwAmQCWAJIAiwCFAHwAcABnAGEAXABVAEwARAA+ADYALwAoACMAHQAW
ABEADQAIAAQAAgAAAP3/+v/5//j/9v/0//L/8f/x//L/8P/w/+3/7P/r/+r/6v/r/+v/
6//r/+v/6v/q/+r/6v/q/+r/6//p/+j/6P/o/+j/6f/p/+n/6f/q/+r/6//p/+n/6f/q
/+z/7P/s/+v/7f/s/+z/7P/t/+3/7P/s/+7/7v/s/+7/7v/u/+7/7v/u/+7/7v/u/+z/
7P/s/+z/7v/t/+3/7f/r/+v/6//p/+v/6v/p/+j/6v/p/+j/5//o/+f/5v/m/+j/6P/m
/+b/5v/m/+b/5//l/+X/5f/k/+b/5f/l/+X/4//i/+L/4v/k/+P/4//j/+P/4//j/+P/
4//i/+L/4v/j/+P/4//j/+P/4//j/+P/4f/h/+H/4f/h/+H/4v/i/+L/4v/h/+H/4f/g
/+D/4f/h/+H/4f/h/+H/4f/h/+H/4f/h/+D/4P/h/+H/4P/g/97/3v/f/9//4f/h/+H/
4f/h/+H/3//h/+P/4f/f/9//3v/g/+D/4P/g/+D/4P/g/+D/4P/g/+D/4P/e/97/3v/e
/97/3v/e/97/4P/g/+D/4P/e/97/3v/e/97/3v/e/97/4P/g/+D/4P/e/97/3v/e/+D/
4P/g/+D/3v/e/97/3v/g/+D/4P/g/+D/4P/g/+D/3v/e/97/3v/e/97/3v/e/+D/4P/g
/+D/3v/e/97/3v/g/+D/4P/g/97/3v/e/97/3v/e/97/3v/g/+D/4P/g/97/3v/e/97/
4P/g/+D/4P/e/97/3v/e/97/3v/e/97/4P/g/+D/4P/e/97/3v/e/97/3v/e/97/3v/e
/97/3v/e/97/3v/e/97/3v/e/97/3v/e/97/3v/e/97/3v/e/97/3v/e/97/3v/e/97/
3v/e/97/3v/e/97/3v/e/97/3v/e/97/3v/e/97/3v/e/97/3v/e/97/4P/g/+D/4P/g
/+D/4P/g/9//3v/d/9z/3v/e/97/3v/e/97/3v/e/97/3v/e/97/3v/e/97/3v/e/97/
3v/e/97/3v/e/97/3P/c/9z/3P/e/97/3v/e/97/3v/e/97/3v/e/97/3v/e/97/3v/e
/97/3v/e/97/3P/c/9z/3P/e/97/3v/e/97/3v/e/97/3P/c/9z/3P/e/97/3v/e/9z/
3P/d/93/2//c/9z/3f/d/97/3//f/+L/4v/i/+L/4v/i/+L/4//j/+T/5f/m/+j/6P/n
/+f/5//n/+f/6P/o/+j/5//l/+P/4//j/+P/5f/l/+X/5f/l/+P/4//i/9//3v/d/93/
3//h/+L/4v/f/9//3//e/9v/2//b/9r/2v/a/9v/2//b/9r/2v/b/9v/2//b/9v/3v/e
/97/3v/h/+D/3v/e/+H/5v/w//3/CQAVACkASQBxAJcAogCIAGUAXQBtAHgAfQCEAIAA
ZgA7AAsA4f+6/4v/Wf89/0X/Yf+A/5r/qP+y/77/x//P/9j/3//l/+v/7//v//D/8v/y
//L/9P/z//P/9P/1//X/9f/3//f/+f/5//r/+v/5//v/+//6//r/+//8//z//f/+//7/
/v/+//7///8BAAIAAgACAAMABQAFAAUABQAFAAUABgAHAAgACQAKAAsADAAMAA0ADgAP
ABAAEQASABIAFAAVABYAFwAYABkAGwAaABsAHQAfACEAIwAkACUAJwApACsALgAuADAA
MQAzADUANwA5ADwAPABAAEMARABGAEgASwBPAFAAUwBWAFkAXABfAGIAZQBoAGsAbgBx
AHQAdgB5AHwAfgCAAIIAhQCIAIkAjACQAJEAkgCTAJMAlACVAJYAlwCaAJkAmACXAJcA
lwCXAJYAlQCTAI4AhgCDAIEAgAB9AHgAcgBuAGgAYgBcAFgAUwBMAEUAPwA4ADIALgAq
ACUAHgAbABgAFAAPAAwACgAJAAYABAAEAAEA///9//v/+v/8//v/+v/5//f/9v/2//b/
+P/4//j/+f/7//r/+P/4//z//v/+//7//v8BAAEAAQACAAMABQAGAAgACQAJAAoACgAH
AAYABAACAP///f/6//j/9v/2//b/9v/z//P/8//z//P/9P/0//T/9P/z//T/9f/0//P/
8v/x//H/8f/x/+//7//u/+v/6v/n/+f/6P/p/+n/6P/n/+f/5//m/+X/5f/l/+T/5P/k
/+T/4//i/+D/4P/h/+H/4f/h/+H/4v/i/+D/4P/h/+L/4P/g/9//4P/i/+n/8/8BABcA
OQBpAJkArACWAHsAgwCfAKwAqwCoAJwAegBDAAcA0/+k/3H/Rf89/1X/c/+Q/6L/sP+8
/8j/z//X/+D/5//p/+3/7//t/+z/7v/u/+7/8P/v/+//8P/x//H/8f/z//P/8f/x//L/
8v/z//X/9f/0//b/9//4//j/+f/6//r/+v/8//z//f///wAAAAAAAAEAAwADAAMAAwAF
AAUABgAHAAoACwAMAA0ADgAOAA8AEAARABIAEwAUABQAFgAXABgAGwAcAB0AHwAgACEA
IwAlACUAJwAoACkAKwAtAC8AMgA2ADgAOQA7AD8AQQBDAEYASgBOAFEAUgBWAFgAWwBf
AGIAZQBoAGsAcABzAHYAeQB8AH8AggCFAIgAigCNAJAAkACSAJQAlwCXAJcAmQCcAJwA
nACcAJsAmACXAJYAlQCSAI0AiACDAH4AeQB0AG4AZgBfAFUASAA/ADkANAAtACcAIAAb
ABQAEAAKAAYAAQD///v/+P/0//P/8v/x/+//7f/t/+3/7P/s/+r/6f/p/+n/6P/p/+f/
5//n/+f/6P/q/+n/6P/n/+f/5v/m/+b/5v/m/+b/5//n/+b/5v/m/+b/5//n/+f/5f/m
/+b/5//n/+f/5//o/+j/6P/o/+f/6f/o/+j/6P/n/+f/5v/m/+j/6P/m/+j/6P/o/+j/
6P/q/+r/6v/q/+n/6P/n/+b/6P/n/+f/5//n/+f/5//l/+f/5v/l/+T/5v/l/+T/4//j
/+P/4//k/+T/5P/i/+L/4v/i/+L/4//j/+P/4//i/+L/4f/h/+H/4f/g/+D/4P/i/+H/
4f/h/9//3//f/9//3//e/97/3v/f/9//3//f/93/3f/d/93/3f/d/93/3f/f/9//4P/g
/+D/4P/f/9//3f/c/9z/3f/f/9//3//f/9//3//f/9//3//f/97/3v/d/93/3P/c/97/
3v/f/9//3//f/9//3//f/9//3f/f/9//3//h/9//4P/e/97/3v/e/97/3v/e/97/3P/c
/9z/3P/e/97/3v/e/+D/4P/g/+D/3v/e/97/3v/e/97/3v/e/+D/4P/g/+D/3v/e/97/
3v/e/97/3v/e/97/3v/e/97/3v/e/97/3v/e/97/3v/e/97/3v/e/97/3v/e/97/3v/e
/97/3v/e/97/3v/e/97/3v/e/97/3v/e/97/3v/e/97/3v/e/97/3v/e/97/3v/c/9z/
3P/c/97/3v/e/97/4P/g/+D/4P/e/97/3v/e/97/3v/e/97/3v/e/97/3v/e/97/3v/e
/97/3v/e/97/3P/c/9z/3P/c/9z/3P/c/9z/3P/c/9z/3P/c/9z/3P/c/9z/3P/c/9r/
2v/a/9r/3P/c/9z/3P/a/9r/2v/a/9r/2v/a/9r/3P/c/9z/3P/a/9r/2v/a/9r/2v/a
/9r/2v/a/9r/2v/a/9r/2v/a/9j/2P/Y/9j/2P/Y/9j/2P/a/9r/2v/a/9z/3P/c/9z/
2v/a/9r/2v/a/9r/2v/a/9r/2v/a/9r/2v/a/9r/2v/Y/9j/2P/Y/9r/2v/a/9r/2P/Y
/9j/2P/Y/9j/2P/Y/9j/2P/Y/9j/2P/Y/9j/2f/X/9f/2P/Y/9n/2f/a/9v/2//c/9z/
3P/e/93/3P/b/97/3v/f/+D/4v/i/+L/4f/h/+H/4f/h/+T/5P/k/+P/3//f/9//3//h
/+H/4f/h/9//3//d/93/3P/Z/9j/1//Y/9r/3P/d/9r/2f/Z/9n/1v/V/9X/1f/U/9T/
1P/V/9X/1f/U/9T/1v/X/9j/2f/X/9j/2P/Y/9j/2f/a/9r/3P/d/+T/8P/7/wkAFwAr
AEkAcQCXAJwAgABfAFcAYwBmAGcAagBgAEAAEwDn/7//lv9l/z3/M/9D/13/ev+Q/6L/
sP+6/73/xf/Q/9f/3//l/+f/6f/q/+r/6v/q/+z/7f/t/+7/7//v/+//8f/x//H/8f/y
//L/8//1//X/9P/0//X/9v/2//f/+P/4//j/9v/2//f/+f/6//r/+v/7//3//f/9//3/
/////wAAAQACAAMABAAFAAYABgAHAAgABwAIAAkACgAKAAwADQAOAA8AEAARABMAFgAX
ABkAGwAZABsAHAAdAB8AIQAjACYAJgAoACkAKwAtAC8AMQA0ADQAOAA7ADwAPAA+AEEA
RQBGAEkATABPAFIAVQBYAFsAXgBhAGQAZwBoAGoAbQBwAHQAdgB4AHsAfQB9AH8AggCF
AIYAhwCHAIkAiQCJAIkAjACLAIoAiQCJAIkAiQCIAIkAhwCCAHoAeQB3AHYAcwBwAGoA
ZgBgAFoAVABQAEsARAA/ADsANgAvACoAJQAfABkAFwAVABIADgAKAAcABQADAAAA///7
//r/+f/4//j/+P/3//b/9f/3//b/9v/2//b/+P/6//n/+P/6//r/+v/6//3//f/9//7/
//8BAAIABAADAAMABAAEAAIAAAD9//r/9//1//L/8P/w//D/8P/w/+//7//v/+//8P/y
//P/9P/z//H/8f/x/+//7//v/+//7f/t/+3/6//p/+j/5f/k/+X/5f/m/+f/5f/k/+P/
4//l/+T/4//j/+H/4P/g/+D/3//f/9//3v/e/9//3//f/93/3f/e/97/3v/e/9//4P/g
/9z/2//e/+T/7//9/w0AJwBRAIMAqQCqAIwAfQCPAKMApgCjAJ4AggBUAB8A6/+5/4b/
U/85/0H/Xf9//5b/pv+y/7z/xv/P/9f/4P/n/+n/7f/t/+3/7P/s/+z/7P/u/+3/7f/u
/+//8f/x//P/8//z//P/9P/0//P/9f/1//T/9v/3//j/+P/5//r/+v/6//z//P/9////
AAAAAAAAAQADAAMAAwADAAUABQAGAAcACAAJAAoACwAMAAwADQAOABEAEgATABQAFAAW
ABcAGAAbABwAHQAfACAAIQAjACUAJwApACoAKwAtAC8AMQA0ADgAOgA7AD0AQQBDAEUA
SABMAFAAUwBUAFgAWgBdAGEAZgBpAGwAbwBwAHMAdgB5AH4AgQCEAIcAiACKAI0AkACQ
AJIAlACXAJgAlwCYAJoAmACYAJgAlwCTAJEAjwCNAIoAhQCAAHsAdABvAGoAZABdAFUA
SgA8ADQALwArACUAHwAYABMADAAHAAIA///7//j/9f/z//D/7f/s/+v/6f/p/+n/6f/o
/+j/5v/l/+X/5//m/+f/5f/m/+X/5P/k/+X/5f/l/+X/5//m/+b/5v/k/+T/5P/l/+f/
5v/m/+b/5v/n/+f/5//l/+b/5v/n/+f/5//n/+j/5v/m/+b/5f/n/+b/5v/m/+X/5f/k
/+T/5v/m/+T/5v/k/+T/5P/k/+L/4v/i/+L/4v/i/+L/4v/k/+P/4//j/+H/4f/h/9//
4P/g/+D/4P/i/+H/4P/f/9//3//f/+D/3v/e/9z/3P/e/97/3v/f/9//3//f/97/3v/d
/93/3f/f/97/3v/e/97/3f/d/93/3f/d/93/3f/d/9z/3P/c/93/3f/d/93/2//b/9v/
2//b/9v/2//b/9v/2//c/9z/3P/c/9v/2//b/9r/2v/b/9v/2//b/9v/2//b/9v/2//d
/93/3P/c/93/3f/c/9z/2v/a/9v/2//b/9v/2//b/93/3f/b/93/2//b/93/3f/a/9r/
2v/a/9r/3P/c/9z/3P/c/9z/3P/c/9r/2v/a/9r/3P/c/9z/3P/c/9z/3P/c/9r/2v/a
/9r/2v/a/9r/2v/a/9r/2v/a/9r/2v/a/9r/2v/a/9r/2v/a/9r/2v/a/9z/3P/c/9z/
2v/a/9r/2v/a/9r/2v/a/9r/2v/a/9r/3P/c/9z/3P/c/9z/3P/c/9z/3P/c/9z/3v/e
/97/3v/d/9z/2//a/9z/3P/c/9z/3P/c/9z/3P/c/9z/3P/c/9z/3P/c/9z/3P/c/9z/
3P/c/9z/3P/c/9z/3P/c/9z/3P/c/9z/3P/c/9z/3P/c/9z/3P/c/9z/3P/c/9z/3P/c
/9z/3P/c/97/3v/e/97/3P/c/9z/3P/c/9z/3P/c/9z/3P/c/9z/3P/c/9z/3P/c/9z/
3P/c/9z/3P/c/9z/3P/c/9z/3P/c/9z/3P/c/9z/3P/c/9z/3P/c/9z/3P/a/9r/2v/a
/9r/2v/a/9r/2v/a/9r/2v/c/9z/3P/c/9z/3P/c/9z/2v/a/9r/2v/a/9r/2v/a/9r/
2v/a/9r/2v/a/9r/2v/a/9r/2v/a/9r/2v/a/9r/3P/c/9z/3P/a/9r/2v/a/9r/2v/a
/9v/2//b/9z/3P/b/9v/3P/d/93/3v/e/97/3//f/9//3//g/+D/4f/i/+P/5P/l/+X/
5f/l/+X/5f/m/+b/5v/l/+P/4//j/+P/4f/h/+H/4f/j/+P/4f/h/+D/3f/c/9v/3f/e
/9//3//e/93/3f/d/9v/2f/Y/9f/1//Y/9n/2//e/9//3//g/+P/4//j/+P/4//k/+T/
5P/k/+X/5v/m/+j/5//s//L/+/8HABMAIQA3AFkAfwCYAJQAcwBZAF8AcgB3AHwAgABw
AE8AJQDz/8r/p/95/1H/S/9f/3j/lP+q/7j/xP/N/9X/3P/j/+v/8f/1//f/+P/5//r/
+//+//3//f/+/////f/9////////////AAAAAAMABQAFAAQABAAFAAYABgAFAAYABgAG
AAcACAAKAA0ADAAMAAwADQAPAA8ADwAPAA8ADwAQABEAEAARABIAEwAUABQAFQAWABkA
GgAbABwAGgAcAB0AHgAfACAAIQAjACQAJQAnACkAJwApACoAKwAtAC8AMQA0ADQANgA3
ADkAOwA9AD8AQgBDAEYASABIAEwATgBRAFUAVwBZAFsAXQBfAGEAYwBlAGgAawBuAHEA
dAB2AHkAfACAAIIAhACHAIkAiQCLAI4AkQCSAJMAkwCWAJcAmACZAJsAmwCbAJsAmwCb
AJsAmgCcAJsAlwCQAI4AjQCNAIsAhwCCAH8AegB2AHAAbABnAGAAWwBXAFIATABIAEQA
PwA4ADUAMgAuACgAJAAhAB8AHQAaABkAFQATABEADwAOAA4ADQAMAAsACgAIAAcABgAG
AAYABgAHAAUABAAEAAQAAgADAAMAAwADAAQABAAFAAMAAwADAAQAAgACAAIAAQACAAIA
AwAEAAUABQAEAAQABAAEAAIABAAIAAgACAAIAAgACAAIAAgACwALAAsADAAMAA0ADQAO
AA8ADwAQABAADwAOAAwACgAHAAUAAgAAAP7//P/6//j/9//3//f/9//1//b/9v/2//f/
9f/1//X/8//z//P/8//z//P/8//x//H/8P/t/+z/6//r/+z/7f/r/+r/6f/p/+v/6v/p
/+n/6//q/+r/6v/p/+n/6f/o/+j/6f/p/+n/5//n/+j/6P/q/+r/6//s/+z/7v/v//T/
/v8JABcAJwA9AF8AjwC7AMgAsACTAJMAoQCkAKMAogCMAGAALQD7/8v/mv9h/z3/P/9T
/2//jv+k/7D/vP/G/8//2f/k/+v/8//3//f/9//6//j/+P/4//r/+//7//z//f/9//3/
//////////8AAAAAAQADAAMAAgAEAAUABgAGAAUABgAGAAYACAAIAAkACwAMAAwADAAN
AA8ADwAPAA8AEQARABIAEwAUABUAFgAXABgAGAAZABoAGwAcAB0AHgAeACAAIQAiACUA
JgAnACkAKgArAC0ALwAvADEAMgAzADcAOQA7AD4AQABCAEMARQBHAEkASwBOAFIAVgBZ
AFoAXgBgAGMAZwBsAG8AcgB1AHgAewB+AIEAhgCJAIwAjwCSAJQAlwCaAJwAngCgAKMA
owCjAKUAqACnAKgAqQCpAKgApwCmAKUAowCfAJsAlwCRAI0AiQCEAH4AdwBtAGAAWABR
AEsAQwA9ADYAMQAqACIAHAAYABMAEQANAAoABgACAAAA/v/7//r/+f/4//b/9v/0//P/
8//0//L/8v/v/+//7//v//D/8v/x//D/7//x//D/8P/w/+//7v/t/+3/7//u/+7/7v/u
/+//7//v/+//8P/w//H/8f/x//H/8v/w//D/8P/v//H/8P/w//D/8f/x//D/8P/y//L/
8P/y//D/8P/w//D/8P/w//D/8P/w//D/8P/w//D/7//v/+//7//v/+//7f/v/+7/7f/s
/+7/7f/s/+v/7P/r/+r/6v/s/+z/6v/q/+j/6P/o/+n/6f/p/+n/6P/q/+n/6f/p/+n/
6P/o/+j/6P/n/+f/5//n/+f/5//n/+f/5v/m/+b/5//n/+f/5//n/+f/5//n/+X/5f/l
/+X/5f/l/+b/5v/o/+j/5//n/+X/5P/k/+X/5f/l/+X/5f/l/+X/5f/l/+f/5//m/+b/
5f/l/+T/5P/m/+b/5//n/+X/5f/l/+X/5f/l/+P/5f/l/+X/5f/l/+b/5P/k/+T/5P/k
/+T/5P/k/+T/5P/k/+T/5P/k/+T/5P/m/+b/5v/m/+b/5v/m/+b/5v/m/+b/5v/m/+b/
5v/m/+b/5v/m/+b/5v/m/+b/5v/o/+j/6P/o/+b/5v/m/+b/5v/m/+b/5v/m/+b/5v/m
/+b/5v/m/+b/5v/m/+b/5v/m/+b/5v/m/+j/6P/o/+j/5v/m/+b/5v/m/+b/5v/m/+b/
5v/m/+b/6P/o/+j/6P/q/+r/6v/q/+j/6P/o/+j/6P/o/+j/6P/o/+j/6P/o/+j/6P/o
/+j/6P/o/+j/6P/q/+r/6v/q/+j/6P/o/+j/6P/o/+j/6P/o/+j/6P/o/+r/6v/q/+r/
6P/o/+j/6P/q/+r/6v/q/+j/6P/o/+j/6v/q/+r/6v/o/+j/6P/o/+j/6P/o/+j/6P/o
/+j/6P/o/+j/6P/o/+j/6P/o/+j/6P/o/+j/6P/m/+b/5v/m/+j/6P/o/+j/6P/o/+j/
6P/o/+j/6P/o/+j/6P/o/+j/6P/o/+j/6P/o/+j/6P/o/+j/6P/o/+j/6P/o/+j/6P/o
/+j/6P/o/+j/6P/o/+j/6P/o/+j/6P/o/+j/6P/o/+j/6P/o/+j/6P/o/+j/6P/o/+j/
6P/o/+j/6P/o/+j/6P/o/+j/6P/o/+j/6P/o/+n/6f/p/+r/6P/p/+n/6v/r/+v/7P/s
/+7/7v/t/+z/7v/v/+//8P/x//L/8//0//X/9f/1//X/8//0//T/9P/x/+//7//v//H/
8f/x//H/8f/x//H/7//v/+7/6//q/+v/6//s/+3/7//u/+3/7f/s/+r/6P/n/+f/5v/m
/+b/5//n/+f/5v/m/+f/5//n/+n/6f/q/+r/6v/q/+v/7P/q/+z/7//y//7/CwAXACMA
OQBZAIEApQCqAIwAawBrAHsAggCFAIwAiABqAD8ADwDn/8D/j/9d/0n/Vf9x/47/qP+2
/8D/yv/T/93/5P/r//P/+f/7//3//P/+//7//v8AAP////8AAAEAAQABAAMAAwADAAMA
BAAEAAUABwAHAAYABgAHAAgACAAJAAoACgAKAAoACgALAA0AEAAQABAAEQASABEAEAAP
ABMAEwAUABUAFgAXABgAGQAaABoAGwAcAB0AHgAfACAAIAAiACMAJAAjACQAJQAnACoA
KwAtAC8ALQAvADAAMQAzADUANwA6ADoAPAA9AD8AQQBDAEUASABIAEwATwBQAFAAUgBV
AFkAWgBdAGAAYwBkAGcAagBtAHAAcwB2AHkAfAB+AIEAhACGAIgAigCNAJEAkQCTAJYA
lwCYAJkAmQCaAJsAnACdAKAAnwCeAJ0AnQCdAJ0AnACdAJsAlgCOAIwAiwCLAIkAhwCC
AH8AegB2AHAAbABnAGEAWwBWAFAASgBGAEIAPQA2ADMAMAAsACgAJAAhAB8AHQAaABkA
FQASABEAEAAQAA4ADQAMAAsACwAKAAoACgAIAAgACAAJAAkACAAIAAgABgAHAAcABwAH
AAgACAAJAAcABwAHAAgACAAIAAgABwAHAAYABgAGAAYABwAHAAgACAAIAAYACAAIAAgA
CAAIAAgACAAIAAgABwAGAAUABAAGAAUABQAFAAMAAwADAAEAAwACAAEAAAACAAEAAAD/
//7//f/8//z//P/8//r/+v/6//r/+v/7//n/+f/5//j/+P/3//f/9//3//b/9v/2//b/
9f/1//X/9f/1//X/9f/1//T/9P/0//P/8//z//P/8f/x//H/8f/x//H/8f/x//H/8f/y
//L/8P/w/+//7//x//D/8P/x//H/8f/x//H/7//v/+//7//v/+//7v/u//H/8f/w//D/
8P/w//H/8f/v/+//7//v/+//7//t/+//7f/v//H/7//w//D/8P/w//D/8P/w//D/8P/u
/+7/7v/u//D/8P/w//D/7v/u/+7/7v/u/+7/7v/u/+7/7v/u/+7/8P/w//D/8P/u/+7/
7v/u/+7/7v/u/+7/7v/u/+7/7v/u/+7/7v/u/+7/7v/u/+7/7v/u/+7/7v/u/+7/7v/u
/+7/7v/u/+7/8P/w//D/8P/w//D/8P/w//D/8P/w//D/7v/u/+7/7v/w//D/8P/w//D/
8P/w//D/7v/u/+7/7v/w//D/8P/w//D/8P/w//D/8P/w//D/8P/w//D/8P/w/+7/7v/u
/+7/8P/w//D/8P/w//D/8P/w//D/8P/w//D/8v/y//L/8v/w//D/8P/w//L/8v/y//L/
8v/y//L/8v/y//L/8v/y//D/8P/w//D/8v/y//L/8v/y//L/8v/y//L/8v/y//L/8v/y
//L/8v/0//T/9P/0//T/9P/0//T/8v/y//L/8v/0//T/9P/0//L/8v/y//L/9P/0//T/
9P/y//L/8v/y//L/8v/y//L/9P/0//T/9P/0//T/9P/0//T/9P/0//T/9P/0//T/9P/y
//L/8v/y//T/9P/0//T/9P/0//T/9P/0//T/9P/0//T/9P/0//T/8v/y//L/8v/z//T/
9f/2//T/9f/1//X/9v/2//f/9//4//n/+f/6//r/+v/6//n/+//7//z//P/9//7///8A
AAIAAQABAAEAAQABAAIAAgAAAP///f/9//3//f/9//3//////////////////v/7//j/
9//3//j/+//7//r/+f/3//f/9v/1//f/9//2//b/9P/1//X/9f/0//T/9f/1//f/9//3
//j/+P/4//j/+f/6//r/+P/7//z/AAALABcAJQAvAEMAXwCFAKYArACPAG8AawB+AIUA
iACSAIgAawBDABEA5P+//5f/a/9b/2f/gP+e/7b/xP/Q/9f/4f/s//f//f8DAAkACwAM
AAwADAAMAA4ADwAPABAAEQATABMAFQAVABcAFwAYABgAFwAZABkAGAAYABkAGgAaABsA
HAAcABwAHAAcAB0AHwAgACAAIAAhACMAIwAjACMAJQAlACYAJwAmACcAKAApACwALAAt
AC4ALQAuAC8AMAAwADIAMwA0ADUANgA3ADkAOgA7AD0APwA/AEEAQgBDAEMARQBHAEoA
TABOAE8AUQBTAFUAVwBaAFoAXgBhAGIAYgBkAGcAawBsAG8AcgB1AHgAewB+AIEAhACH
AIoAjQCSAJQAlwCaAJwAngCgAKMApwCnAKkArACuALAAsgCzALQAtQC2ALcAuQC5ALkA
uQC5ALkAuQC4ALkAtwCyAKoApwClAKQAoQCdAJgAlQCQAIgAggB+AHkAcwBtAGgAYgBb
AFYAUQBLAEQAQQA+ADoANgAyAC8ALQArACgAJwAjACAAHwAeAB4AHQAbABkAFwAXABYA
FgAWABQAFAAUABUAFQAUABQAFAASABMAEwATABMAFAAUABUAFQAVABUAFgAWABYAFgAV
ABUAFAAUABQAFAAVABUAFgAWABYAFAAWABYAFgAWABYAFgAWABYAFgAWABYAFgAWABYA
FQAVAA==
         </WaveFormData>
      </LeadData>
      <LeadData>
         <LeadByteCountTotal>10000</LeadByteCountTotal>
         <LeadTimeOffset>0</LeadTimeOffset>
         <LeadSampleCountTotal>5000</LeadSampleCountTotal>
         <LeadAmplitudeUnitsPerBit>4.88</LeadAmplitudeUnitsPerBit>
         <LeadAmplitudeUnits>��V</LeadAmplitudeUnits>
         <LeadHighLimit>2147483647</LeadHighLimit>
         <LeadLowLimit>268435456</LeadLowLimit>
         <LeadID>V4</LeadID>
         <LeadOffsetFirstSample>0</LeadOffsetFirstSample>
         <FirstSampleBaseline>0</FirstSampleBaseline>
         <LeadSampleSize>2</LeadSampleSize>
         <LeadOff>FALSE</LeadOff>
         <BaselineSway>FALSE</BaselineSway>
         <ExcessiveACNoise>FALSE</ExcessiveACNoise>
         <MuscleNoise>FALSE</MuscleNoise>
         <LeadDataCRC32>308989246</LeadDataCRC32>
         <WaveFormData>
UgBSAFIAUgBXAFoAXQBgAGMAZgBpAGwAcQB0AHcAegB8AH4AgACCAIUAhgCHAIgAiQCK
AIsAjACMAIwAjACMAIkAiACHAIYAgQB+AHsAeABzAG4AaQBkAFwAVgBQAEoAQgA8ADYA
MAArACYAIQAcABcAFAARAA4ACgAIAAYABAADAAIAAQAAAP///v/9//z/+//6//n/+P/3
//b/9f/0//T/9P/0//T/9P/0//T/9P/y//L/8v/y//L/8v/y//L/8P/w//D/8P/y//L/
8v/y//L/8v/y//L/9P/0//T/9P/0//T/9P/0//b/9v/2//b/9v/2//b/9v/3//j/+f/6
//r/+v/6//r/+P/4//j/+P/2//b/9v/2//j/+P/4//j/+P/4//j/+P/2//b/9v/2//j/
+P/4//j/+v/6//r/+v/8//3//v8AAP/////+//3//f/9//3//f/+////AAABAAEA////
/wAA/f/8//v/+v/5//f/9v/1//X/9f/2//b/+P/3//f/9//3//b/9v/2//b/9f/0//T/
9f/2//b/9v/1//T/8//z//L/8P/u/+3/7v/t/+z/7f/r/+v/6//r/+z/7f/s/+3/7v/v
/+//7//v/+//7//w/+7/7v/v/+//8f/y/+3/6v/s/+//+v8NACIAPwBlAJAAugDeAAcB
PgF3AZkBsQHKAdQBtgFkAfQAkwBHAP7/vP+a/5z/qf+0/8T/0//a/9z/4v/q//D/9P/4
//z//P/8//7//P/6//r/+v/6//r/+v/7//v/+//7//v//P/9//7//v/8//7//v//////
//8AAAAAAgACAAMAAwABAAIAAgACAAIAAgADAAMABgAIAAkACgAJAAkACgAJAAoACwAN
AA4ADgAOAA8ADwARABEAEQASABMAFAAVABYAFwAYABkAGQAYABkAGgAdAB8AHwAgACIA
JQAmACcAKQApACsAKgAsAC8AMAAzADcAOQA8AD4AQAA+AEEAQwBGAEgATABOAFAAVQBY
AFsAXQBhAGQAZwBqAHAAcQB0AHgAewB9AH8AgwCIAIkAigCNAI8AkQCSAJQAlACTAJQA
lACVAJUAlACUAJMAjwCNAIwAiQCEAHoAcgBrAGUAYABaAFEASgBCADoAMQAqACMAHQAX
ABIADQAHAAIA/v/6//X/9P/y//H/7//t/+v/6v/p/+n/5//m/+T/5f/k/+L/4v/i/+H/
4f/h/9//3//f/9//3v/e/9//3//e/9v/2v/Z/9r/2v/b/9v/2v/Z/9j/1v/Y/9j/2P/Y
/9n/2f/X/9f/2P/Y/9j/2f/a/9r/2f/Z/9r/2//Z/9z/3//f/+D/4P/e/97/3f/c/97/
3v/e/97/4P/g/97/3f/d/93/2//b/9z/3f/c/9v/3f/b/9r/2f/b/9n/2f/a/9r/2v/Z
/9n/2P/Y/9n/2f/X/9f/1//X/9j/2P/X/9f/1//X/9X/1f/W/9f/1//Y/9j/1f/T/9P/
1v/W/9T/1P/V/9X/1f/V/9X/1f/V/9X/1f/V/9X/1f/U/9P/0v/R/9H/0f/R/9H/0//S
/9L/0//S/9H/z//N/8v/y//L/8v/yv/K/8n/x//J/8v/yf/J/8f/x//H/8f/x//H/8X/
x//J/8j/yP/I/8r/yP/H/8X/xv/I/8j/yP/I/8j/yP/I/8j/yv/K/8r/yv/I/8j/yP/I
/8j/yP/I/8j/yv/K/8r/yv/K/8r/yv/K/8j/yP/I/8j/yP/I/8j/yP/I/8j/yP/I/8r/
yv/K/8r/yP/I/8j/yP/K/8r/yv/K/8r/yv/K/8r/yv/K/8r/yv/K/8r/yv/K/8r/yv/K
/8r/yv/K/8r/yv/M/8z/zP/M/8z/zP/M/8z/yv/K/8r/yv/M/8z/zP/M/8r/yv/K/8r/
zP/M/8z/zP/M/8z/zP/M/8z/zP/M/8z/yv/K/8r/yv/I/8j/yP/I/8j/yP/I/8j/xv/G
/8b/xv/I/8j/yP/I/8j/yP/I/8j/yP/I/8j/yP/H/8b/xf/E/8L/wv/C/8L/xP/E/8T/
xP/E/8T/xP/E/8T/xP/E/8T/xv/G/8b/xv/E/8T/xP/E/8T/xP/E/8T/xP/E/8T/xP/E
/8T/xP/E/8T/xP/E/8T/xv/G/8b/xv/G/8b/xv/G/8T/xP/E/8T/xP/E/8T/xP/G/8b/
xv/G/8T/xP/E/8T/xP/E/8T/xP/G/8b/xv/G/8b/xv/G/8b/xP/E/8T/xP/E/8T/xP/E
/8T/xP/E/8T/xP/E/8T/xP/G/8b/xv/G/8b/xv/G/8b/xP/E/8T/xP/G/8b/xv/G/8T/
xP/F/8X/w//E/8T/xf/F/8X/x//H/8n/yf/J/8n/y//L/8v/yf/L/8z/zP/M/87/zv/O
/83/z//P/8//z//Q/9D/0P/P/8//z//P/87/z//Q/9H/0f/Q/9D/z//O/8z/yv/K/8r/
zP/N/83/zP/J/8n/yf/H/8P/w//D/8P/w//D/8P/w//C/8P/xf/H/8X/xf/F/8X/x//I
/8j/yP/N/8n/x//G/8f/yP/I/8v/0v/f//L/DwAxAFYAfACaALsA7gApAVMBbwGQAaQB
mAFeAf4AmwBLAAYAwP+K/3z/i/+c/6j/sf+4/7z/wP/E/8r/zv/S/9L/0v/S/9L/1P/S
/9L/0v/Q/9D/0P/R/9H/0f/R/9H/0//T/9P/0v/Q/9L/0v/T/9H/0f/S/9L/0v/S/9P/
0//T/9T/1P/U/9b/1v/X/9f/1//Y/9j/2P/Y/9n/2//b/9v/2//c/9z/3v/e/9//3//j
/+P/4//k/+P/5P/l/+b/5f/m/+f/5//m/+f/6P/r/+3/7f/u//D/8f/y//P/9f/0//f/
9//6//z//P/+/wEAAQAEAAYACAAIAAsADQAQABIAFgAYABoAGwAeACEAIwAnACoALQAw
ADQANQA4ADwAPQA/AEEARQBKAEsATABPAFMAVQBWAFgAWgBbAF4AYABjAGMAYgBiAGUA
YwBjAGQAZgBmAGEAXgBfAF0AXABaAFcAVABQAEwASQBEAD8AOwA1ADAAKwAlAB8AHAAZ
ABUADgAKAAcAAwD9//v/+v/5//X/8//y//D/7v/s/+n/6P/m/+X/5f/l/+P/4//j/+P/
5P/k/+X/5f/n/+f/4//l/+r/6v/q/+r/6v/r/+v/6//s/+3/7//w//H/8//z//P/8//w
/+//7v/t/+z/6f/o/+j/6P/o/+j/6P/n/+X/5P/j/+X/5f/m/+b/5v/l/+X/5f/j/+L/
4v/i/+T/4//i/+L/4P/e/9v/2P/Y/9j/2P/Z/9n/2P/X/9f/1//V/9P/0//V/9X/1f/V
/9P/0//R/9H/0v/T/9P/0//R/9H/0f/S/9L/0v/T/9P/0//S/9H/zP/G/8X/yv/X/+z/
CQAtAFwAiACsANEADAFRAXkBkwGsAbQBmgFQAd4AcQAnAOT/pP+I/4z/mf+m/7L/u//C
/8j/zP/Q/9j/3P/c/9z/3P/Y/9b/1//W/9f/2P/Y/9j/2P/Z/9f/1//X/9f/2f/Z/9n/
2P/a/9z/3P/d/93/3f/e/97/3v/e/9//3//f/+D/4P/g/+L/4v/j/+P/4//k/+T/5P/k
/+X/5//n/+n/6f/q/+r/6v/q/+v/6//v/+//7//w//H/8v/z//T/9//4//n/+f/6//v/
/P///wEAAQACAAQABQAGAAcACQAKAA0ADQAQABQAFAAWABkAGQAcAB4AIAAiACUAJwAq
AC4AMgA0ADYAOwA+AEEAQwBFAEgASwBOAFQAVQBYAFwAXQBfAGEAZQBmAGcAaABrAGwA
bQBtAG4AbgBtAG4AbgBtAGsAaABmAGIAXQBaAFgAUwBOAEQAPAA3ADEALAAmAB8AGgAU
AA4ACQAEAP//+//5//b/8//v/+3/7P/r/+n/5//m/+b/5f/k/+P/4//j/+T/4//j/+L/
4v/i/+H/4v/i/+H/4f/h/+D/3//e/93/3v/e/9//3//f/93/3f/d/9z/3P/d/93/3f/d
/93/3P/e/97/3v/e/9//3//d/93/3v/e/97/3//f/97/3P/b/9z/3f/b/97/3f/d/97/
3v/e/97/3f/c/9z/3P/c/9z/3v/e/9z/2//c/93/3P/d/93/3f/b/9n/2v/Z/9n/2f/c
/9v/3P/e/9z/3P/b/9v/3P/c/93/3f/d/93/3f/d/97/3v/d/93/2//b/9n/2f/c/93/
3f/e/97/2//Z/9n/3P/c/9r/2v/b/9v/2//b/93/3f/d/93/2//b/9v/2//d/93/3f/d
/9v/2//b/9v/3f/c/9z/3f/d/93/3P/b/9v/2//b/9v/3f/e/97/3f/b/93/2//b/93/
3f/d/93/2//b/9n/2//b/9r/2v/a/9r/3P/d/9v/2v/Y/9j/2P/Y/9r/2v/a/9r/2v/a
/9r/2v/c/9z/3P/c/97/3v/e/97/3f/c/9v/2v/b/9z/3f/e/9z/3P/c/9z/2v/a/9r/
2v/b/9z/3f/e/9z/3P/c/9z/2v/a/9r/2v/c/9z/3P/c/9r/2v/a/9r/3P/c/9z/3P/a
/9r/2v/a/9z/3P/c/9z/2v/a/9r/2v/c/9z/3P/c/9r/2v/a/9r/3P/c/9z/3P/a/9r/
2v/a/9r/2v/a/9r/3P/c/9z/3P/c/9z/3P/c/9r/2v/a/9r/3P/c/9z/3P/c/9z/3P/c
/9z/3P/c/9z/2v/a/9r/2v/c/9z/3P/c/9z/3P/c/9z/3P/c/9z/3P/c/9z/3P/c/9r/
2v/a/9r/3P/c/9z/3P/a/9r/2v/a/9r/2v/a/9r/3P/c/9z/3P/c/9z/3P/c/9z/3P/c
/9z/2v/a/9r/2v/a/9r/2v/a/9r/2v/a/9r/2P/Y/9j/2P/a/9r/2v/a/9r/2v/a/9r/
2P/Y/9j/2P/a/9r/2v/a/9r/2v/a/9r/2P/Y/9j/2P/Y/9j/2P/Y/9r/2v/a/9r/2P/Y
/9j/2P/Y/9j/2P/Y/9j/2P/Y/9j/2P/Y/9j/2f/X/9f/2P/Y/9n/2f/Z/9v/2//b/9v/
2//d/93/3f/d/9z/3f/f/+D/4v/i/+L/4v/h/+H/4f/h/+P/5P/k/+T/4f/h/+H/4f/i
/+L/4v/i/9//3v/e/93/2v/Y/9b/1v/X/9j/2v/b/9j/1//X/9f/0//R/9H/0f/R/9H/
0f/R/9H/z//P/9D/0//T/9P/0//R/9H/0v/S/9L/0//T/9P/1P/R/87/zv/T/+D/8f8I
ACMARQBqAJAArgDRAAQBNwFZAXEBjgGaAYABNAHMAG0AJwDi/6T/hP+C/5H/nv+o/7X/
vv/C/8L/xv/M/9D/1P/Y/9j/2P/Y/9b/1P/U/9T/1v/W/9b/1//X/9f/1//X/9f/1//X
/9b/1v/Y/9j/2f/X/9f/2P/Y/9r/2v/b/9v/2v/a/9n/2P/a/9r/2//b/9n/2v/a/9r/
3P/d/9//3//f/9//4P/g/+L/4v/j/+P/5f/l/+X/5v/l/+b/5//o/+f/6P/p/+n/6//t
/+//8//x//H/8v/0//f/+P/5//v/+v/9//3/AAACAAIABAAHAAsADgAQABIAEAATABUA
GAAaAB4AIAAiACMAJgApACsALwAyADUAOAA8AD0AQABEAEkASwBNAFEAVABVAFYAWQBc
AF8AYQBkAGcAZwBpAGoAbABtAG0AbgBvAG0AbQBuAHIAcgBtAGoAawBpAGgAZgBjAGAA
XABYAFUAUABLAEcAQAA8ADgAMwAtACgAIwAdABcAFAASAA8ACAAFAAMAAQD+//v/+f/2
//P/8v/w//D/8P/v/+//7//u/+3/7P/r/+z/7P/v/+//7v/u/+7/7v/u//H/8f/x//L/
9P/1//X/9f/1//X/9f/1//L/8f/w/+//7P/p/+j/6P/m/+b/5v/m/+b/5f/l/+X/5//n
/+j/6P/m/+X/5f/l/+X/5P/k/+T/4v/h/+D/4P/d/9z/2v/Y/9j/2P/Y/9n/2f/Y/9f/
1//Z/9f/1f/V/9X/1f/V/9X/0//T/9H/0f/Q/9H/0f/R/9H/0f/R/9L/1P/U/9X/1f/T
/9D/zf/K/8T/x//U/+P//P8hAEsAegCmAMwA+wBCAXkBlwGzAcgBwAGKASYBtABVAAkA
wv+O/4L/jv+f/6z/tv+//8T/yP/O/9L/1v/a/9z/3P/c/9z/2P/a/9j/2P/Y/9b/1v/W
/9f/2f/Z/9n/2f/Z/9n/2f/Y/9j/2v/a/9v/3f/d/97/3v/c/9z/3f/d/9//4P/g/+D/
4v/i/+P/4//j/+T/5P/k/+b/5//p/+n/6f/p/+r/6v/s/+z/7f/t/+//7//v//D/8//0
//X/9v/3//j/+f/5//r/+//8////AQABAAIABAAHAAgACQALAAwADwAPABIAFgAWABgA
GwAfACIAJAAmACgAKwAtADAANAA4ADoAPABBAEQARwBJAE8AUgBVAFgAXABdAGAAZABm
AGcAaABrAGwAbQBuAHEAcgBzAHMAdAByAHEAcgByAG8AbQBqAGgAZQBfAFsAWABTAE4A
RAA8ADcAMQAsACYAIQAcABYAEAANAAgAAwD///z/+v/4//X/9P/y//D/7f/t/+z/7P/r
/+r/6f/p/+n/6v/p/+n/6P/o/+j/5//o/+r/6f/p/+n/6f/p/+n/6f/o/+j/6f/p/+n/
5//n/+f/6v/q/+v/6//p/+n/6f/o/+r/6v/q/+r/6f/p/+f/5//m/+b/5v/n/+j/6P/n
/+f/6f/p/+b/6P/n/+f/6P/o/+b/5v/l/+T/5v/m/+b/5v/o/+j/5v/l/+X/5f/j/+P/
5f/l/+P/4f/i/+H/4f/h/+L/4f/i/+T/4v/i/+H/4f/g/+D/4f/h/+H/4f/h/+H/4P/g
/9//3//h/+H/3//f/97/3//f/+D/4P/d/9v/2//c/9z/2v/a/9z/3f/e/9//3//f/9//
3//h/+H/4f/h/+H/4f/h/+H/4f/h/+H/4f/h/+D/4P/h/+P/4//i/+H/4f/h/+H/4f/j
/+T/5P/j/+P/5f/j/+P/4//j/+P/4//j/+P/4f/j/+P/4v/i/+L/5P/i/+P/4//i/+L/
4v/i/+L/4v/i/+L/4v/i/+L/4v/i/+L/4v/i/+L/4v/i/+L/4v/k/+T/5P/k/+L/4v/i
/+L/4v/i/+L/4v/i/+L/4v/i/+L/4v/i/+L/5P/k/+T/5P/i/+L/4v/i/+T/5P/k/+T/
5P/k/+T/5P/k/+T/5P/k/+T/5P/k/+T/5P/k/+T/5P/k/+T/5P/k/+T/5P/k/+T/5v/m
/+b/5v/k/+T/5P/k/+T/5P/k/+T/5v/m/+b/5v/m/+b/5v/m/+b/5v/m/+b/5P/k/+T/
5P/m/+b/5v/m/+b/5v/m/+b/5v/m/+b/5v/m/+b/5v/m/+b/5v/m/+b/5v/m/+b/5v/m
/+b/5v/m/+b/5v/m/+b/5P/k/+T/5P/m/+b/5v/m/+b/5v/m/+b/5P/k/+T/5P/m/+b/
5v/m/+b/5v/m/+b/5P/k/+T/5P/m/+b/5v/m/+b/5v/m/+b/5v/m/+b/5v/k/+T/5P/k
/+T/5P/k/+T/5P/k/+T/5P/k/+T/5P/k/+T/5P/k/+T/4v/i/+L/4v/i/+L/4v/i/+L/
4v/i/+L/4v/i/+L/4v/i/+L/4v/i/+D/4P/g/+D/4P/g/+D/4P/g/+D/4P/g/+D/4P/g
/+H/3//f/+D/4P/f/9//3//h/+P/4//j/+P/5f/l/+X/5f/k/+X/5//o/+r/6v/q/+r/
6f/p/+n/6f/p/+r/6v/q/+n/6f/p/+n/6P/o/+j/6P/p/+j/6P/n/+T/4v/g/+D/4v/i
/+P/4//i/+H/4f/h/93/2//b/9v/2//b/9v/2//b/9n/2f/a/9v/2//b/9v/2//b/9z/
3P/a/9v/2//b/9z/2//c/9z/2//e/+n/+P8PACsASgBqAIoApwDIAP8AMQFPAWgBggGE
AWYBGgG3AF8AJADs/7T/lP+X/6L/sP+7/8T/zP/Q/9L/1P/a/97/4P/i/+L/4v/k/+L/
4v/i/+L/4v/i/+P/4v/h/+D/3//f/9//3//e/9//4v/j/+X/5P/j/+P/4v/i/+L/4//j
/+X/5v/m/+b/5//m/+b/5f/n/+j/6P/o/+b/5//p/+n/6f/p/+r/6v/s/+z/7f/t//H/
8f/x//L/8f/y//P/9P/1//b/9//3//j/+f/6//3//f/9//7/AAAAAAAAAAABAAIABQAF
AAgACgAKAAwADwAPABIAFAAWABgAGwAdACAAIAAkACYAKAApACwALwAxADQANgA4ADoA
PgA/AEIARgBLAE0ATwBTAFQAVQBWAFkAXQBfAGAAYgBkAGUAaABqAGwAbQBtAG4AcABv
AHAAcgB1AHYAcgBwAHAAbwBvAG4AbABqAGcAZABiAF4AWgBXAFIATgBKAEUAPwA8ADkA
NQAwACwAKQAlAB8AGwAYABUAEQAPAA4ADAAKAAgABQAEAAQAAwADAAMAAgABAAAA///8
//z//f/9//v/+f/5//n/+P/4//n/+f/5//n/+f/4//r/+v/6//r/+f/5//f/9//4//j/
+P/5//r/+v/5//n/+f/5//b/+P/9//3//P/+//z//P/8//z/////////AAAAAAEAAQAB
AAMAAwADAAMAAQABAAEAAQD9//n/9//2//T/9P/0//T/8//x//D/7//v/+//8P/w//L/
8f/x//H/7//u/+7/7v/s/+v/6v/q/+v/6v/o/+b/5P/k/+T/5f/l/+T/4//j/+X/4//h
/+H/4//j/+P/4//j/+P/4f/h/+L/4//j/+P/4v/h/+D/4P/i/+L/4//j/+X/5v/l/+L/
4P/l//D/AQAWADcAXwCOALoA4AAHAT4BdQGTAa0BxgHGAZoBQAHQAHEAJQDa/6D/iv+O
/5v/rP+6/8X/zP/O/9T/2v/e/+L/6P/o/+b/6P/q/+j/5v/m/+b/5v/m/+b/5//n/+f/
5//n/+f/5//n/+b/5v/o/+j/6f/r/+v/7P/s/+z/7P/t/+3/6//s/+z/7P/w//D/8f/x
//P/9P/0//T/9P/1//f/9//1//X/9v/2//j/+P/5//n//f/9//3//v///wAAAQACAAMA
BAAFAAUABgAHAAgACwALAAsADAAOAA8AEAARABMAFgAZABkAHAAcABwAHgAhACUAKAAq
ACwALgAxADMANgA5AD4AQQBEAEcASgBNAE8AVABYAFwAYABkAGUAaABsAHEAcwB1AHkA
egB7AHwAfwB/AIEAggCEAIMAgwCFAIYAhQCDAIAAfgB8AHcAdAByAG0AaABeAFYAUABJ
AEMAPAA2ADAAKQAiABoAFAAOAAkABQACAP//+//5//b/8//v/+z/6v/p/+f/5v/l/+X/
5f/k/+P/4//i/+L/4v/h/+L/4v/h/+H/4f/f/9//3//f/9z/3P/d/93/3f/b/9v/2//c
/9z/3f/d/93/3f/d/9z/3P/c/9z/3P/d/93/2//b/9z/3P/c/93/3v/e/93/3f/f/9//
3P/e/93/3f/e/97/3v/e/93/3P/e/97/3v/e/97/3v/c/9v/3P/d/9z/3f/d/93/2//Z
/9z/2//b/9v/2//Z/9n/2v/c/9z/2//b/9j/2P/Z/9n/2f/Z/9n/2f/Y/9j/1//X/9n/
2f/X/9f/1//X/9b/1v/Y/9X/0//T/9X/1v/V/9b/1f/V/9X/1f/T/9P/0//T/9X/1f/V
/9X/0//T/9P/0//V/9X/1f/V/9P/0v/S/9P/0//T/9L/0f/T/9P/0//T/9P/1P/U/9P/
0//V/9P/0//T/9P/0//T/9P/0//R/9P/0//S/9L/0v/S/9L/0//V/9T/0v/S/9L/0v/S
/9L/0v/S/9T/1P/U/9T/1P/U/9T/1P/S/9L/0v/S/9L/0v/S/9L/0v/S/9L/0v/S/9L/
0v/S/9T/1P/U/9T/0v/S/9L/0v/T/9T/1f/W/9X/1P/T/9L/1P/U/9T/1P/U/9T/1P/U
/9T/1P/U/9T/1P/U/9T/1P/U/9T/1P/U/9b/1v/W/9b/1v/W/9b/1v/W/9b/1v/W/9b/
1v/W/9b/2P/Y/9j/2P/Y/9j/2P/Y/9j/2P/Y/9j/2P/Y/9j/2P/Y/9j/2P/Y/9r/2v/a
/9r/2P/Y/9j/2P/a/9r/2v/a/9r/2v/a/9r/2P/Y/9j/2P/Y/9j/2P/Y/9r/2v/a/9r/
2v/a/9r/2v/a/9r/2v/a/9j/2P/Y/9j/2v/a/9r/2v/a/9r/2v/a/9j/2P/Y/9j/2v/a
/9r/2v/c/9z/3P/c/9r/2v/a/9r/2v/a/9r/2v/a/9r/2v/a/9r/2v/a/9r/3P/c/9z/
3P/a/9r/2v/a/9z/3P/c/9z/3P/c/9z/3P/c/9z/3P/c/97/3v/e/97/3v/e/97/3v/c
/9z/3P/c/9z/3P/c/9z/3v/e/97/3v/e/97/3v/e/97/3v/e/97/3v/e/97/3v/g/+D/
4P/g/+D/4P/g/+D/4P/g/+D/4P/g/+D/4P/g/+H/4f/h/+L/4P/h/+H/4f/j/+P/4//j
/+T/5f/m/+f/6P/n/+j/6v/s/+z/7P/s/+7/7f/t/+3/6//r/+z/7P/u/+3/7f/t/+//
7v/u/+7/7v/t/+z/7P/r/+r/6P/m/+b/5v/m/+f/6P/o/+j/6f/o/+X/4v/h/+H/4f/h
/+H/4f/h/9//3//g/+H/4f/h/+P/4//j/+T/5P/k/+X/5f/j/+L/4//i/+L/5//w//3/
EAAtAE8AdgCYALQA1wAMAUUBawGFAaYBuAGmAWYBBAGhAFUAEgDK/5z/lv+l/7T/wP/H
/87/0v/Y/9z/4P/k/+j/6v/q/+r/6v/q/+j/6P/o/+b/5v/m/+f/5//n/+f/5//p/+n/
6f/o/+j/6v/q/+v/6//r/+z/7P/s/+z/7f/t/+3/7v/u/+7/8P/w//H/8f/v//D/8P/w
//L/8//1//X/9f/1//b/9v/2//b/9//3//n/+f/5//r/+//8//3//v///wAAAQABAAIA
AwAEAAcABwAHAAgACgAJAAoACwANAA4AEQARABQAFgAWABgAGwAbAB4AIAAiACIAJQAn
ACoAKgAuADAAMgA1ADgAOwA9AD8AQgBFAEgATABNAFAAVABXAFkAWwBfAGIAYwBkAGcA
awBtAG4AcABzAHMAdQB2AHgAeQB5AHoAfQB7AHsAfAB+AH4AeQB2AHgAdwB3AHYAdABy
AG8AbABoAGQAYABdAFgAVABQAEsARQBCAD8AOwA0ADAALQApACMAIQAgAB8AHAAZABcA
FAARABAADgAOAA0ACwAKAAkABwAHAAcABwAEAAQABQAFAAUAAwADAAMABAAEAAUABQAF
AAUABQAEAAQABAAEAAQABQAFAAMAAwACAAIAAgADAAYABgAFAAUABQAFAAIABAADAAMA
BAAEAAYABgAFAAQAAgACAAIAAgAEAAQAAgABAAMAAwABAAEAAQABAP///f/+//3//f/9
//3/+//7//z//P/8//v/+//6//r/+//7//n/+f/5//n/+f/4//b/9f/3//f/9f/1//T/
9f/1//b/+P/1//P/8//2//b/9P/0//X/9f/1//X/8//z//P/8//1//X/9f/1//X/9f/1
//X/9f/1//X/9f/1//T/9P/1//f/9//2//X/9f/1//X/9f/z//T/9P/z//X/9//1//X/
9f/1//X/9f/3//f/9f/3//X/9P/0//T/9P/0//X/9f/2//b/9v/2//b/9v/2//b/9v/0
//T/9P/0//b/9v/2//b/9P/0//T/9P/0//T/9P/0//T/9P/0//T/9P/0//T/9P/0//T/
9P/0//b/9v/2//b/9v/2//b/9v/2//b/9v/2//b/9v/2//b/9v/2//b/9v/4//j/+P/4
//b/9v/2//b/+P/4//j/+P/4//j/+P/4//j/+P/4//j/9v/2//b/9v/4//j/+P/4//b/
9v/2//b/9v/2//b/9v/4//j/+P/4//j/+P/4//j/+P/4//j/+P/4//j/+P/4//j/+P/4
//j/+P/4//j/+P/4//j/+P/4//j/+P/4//j/+P/4//j/+P/4//j/+P/4//r/+v/6//r/
+P/4//j/+P/6//r/+v/6//j/+P/4//j/+P/4//j/+P/4//j/+P/4//j/+P/4//j/+P/4
//j/+P/4//j/+P/4//j/+P/4//j/+P/4//j/+P/4//j/+P/4//j/+P/4//j/+P/4//j/
+P/4//j/+P/4//b/9v/2//b/+P/4//j/+P/2//b/9v/2//b/9v/2//b/+P/4//j/+P/2
//b/9v/2//b/9v/2//b/9v/2//b/9v/0//T/9P/0//b/9v/2//b/9v/2//b/9v/4//j/
+P/4//b/9//3//f/+P/4//n/+f/7//3//f/9//3//f/9//3///////3//f8BAAIAAwAE
AAQABAADAAMAAwADAAMABAACAAIAAQABAAEAAQAAAAAAAQACAAIAAgACAAEAAAD+//r/
+v/6//r//f/9//z/+//7//v/+f/3//f/9//3//f/9f/1//X/8//z//T/9f/1//f/9//3
//f/9v/2//b/9//5//n/+P/5//j/9v/3//7/BQASACUAPQBaAIAAogC7ANgACwFBAWMB
fgGaAaYBlAFWAfMAkwBQABgA3P+4/7H/vP/K/9f/4P/m/+j/6v/y//r//v8AAAIABAAE
AAIAAAAAAAAA/v/+//7///8BAAEAAQABAAEAAQABAAAAAgAEAAQABQACAAEAAQAAAAIA
AgADAAMAAwAEAAQABAAGAAYABwAHAAUABgAGAAYABgAHAAkACQAJAAkACgAKAA4ADgAP
AA8ADgANAAwADAAPABAAEQASABEAEgATABMAFgAXABgAGwAbABsAHAAeAB0AHgAfACEA
JAAnACcAKgArACoAKwAtAC8AMgA0ADYANAA3ADkAPAA8AEAAQgBEAEkATABPAFEAVABW
AFgAWgBgAGEAZABoAGsAbQBvAHMAeAB5AHoAfQCAAIMAhQCIAIsAiwCNAI4AkACRAJEA
kgCUAJMAlACWAJgAmACTAJAAkQCPAI4AjACLAIgAhACAAHsAdgBxAG0AaABkAGAAWwBU
AFAATABHAEAAPAA5ADUALgArACkAJwAkACEAHwAcABkAGAAWABYAEwARABAADwANAA0A
DQANAAwADAANAA0ACwAJAAkACQAMAAwADQANAAsACwALAAoACgAKAAoACgAMAA0ADAAN
AAoACgAKAAsADAAMAAsACwALAAsACAAKAAsACwAMAAwADgAOAA0ADAAOAA4ADgAOAAwA
DAAOAA==
         </WaveFormData>
      </LeadData>
      <LeadData>
         <LeadByteCountTotal>10000</LeadByteCountTotal>
         <LeadTimeOffset>0</LeadTimeOffset>
         <LeadSampleCountTotal>5000</LeadSampleCountTotal>
         <LeadAmplitudeUnitsPerBit>4.88</LeadAmplitudeUnitsPerBit>
         <LeadAmplitudeUnits>��V</LeadAmplitudeUnits>
         <LeadHighLimit>2147483647</LeadHighLimit>
         <LeadLowLimit>268435456</LeadLowLimit>
         <LeadID>V5</LeadID>
         <LeadOffsetFirstSample>0</LeadOffsetFirstSample>
         <FirstSampleBaseline>0</FirstSampleBaseline>
         <LeadSampleSize>2</LeadSampleSize>
         <LeadOff>FALSE</LeadOff>
         <BaselineSway>FALSE</BaselineSway>
         <ExcessiveACNoise>FALSE</ExcessiveACNoise>
         <MuscleNoise>FALSE</MuscleNoise>
         <LeadDataCRC32>1040156175</LeadDataCRC32>
         <WaveFormData>
NAA0ADQANAA4ADoAPAA+AEEARABHAEoATQBQAFMAVgBYAFoAXABeAGEAYgBjAGQAZQBm
AGcAaABqAGoAagBqAGkAaABnAGYAZABiAGAAXgBaAFYAUgBOAEkARAA/ADoANQAwACsA
JgAiAB4AGgAWABMAEAANAAoACAAGAAQAAgD///7//f/8//r/+v/6//r/+P/4//j/+P/1
//T/8//y//T/9P/0//T/9P/0//T/9P/y//L/8v/y//T/9P/0//T/8//y//H/8P/y//L/
8v/y//D/8P/w//D/8P/w//D/8P/w//D/8P/w//D/8P/w//D/8P/w//D/8P/y//L/8v/y
//L/8v/y//L/8P/w//D/8P/u/+7/7v/u/+7/7v/u/+7/7v/u/+7/7v/u/+7/7v/u//D/
8P/w//D/8P/w//D/8P/y//L/8v/z//P/9P/0//T/9P/1//X/9v/4//j/+P/4//b/9v/2
//b/9f/0//L/8f/x//H/8f/x/+//8P/w//D/8P/w//D/7//v/+//8P/w/+7/7P/s/+v/
7f/t/+3/7v/t/+z/6//q/+n/5//l/+T/5f/k/+P/5P/k/+P/4//k/+b/5v/m/+b/5v/m
/+b/5v/o/+j/6P/o/+f/5//m/+X/5//n/+P/3P/X/9T/3P/t//7/GAA4AFsAhwC6APQA
NgFwAZkBtQHPAeABzQF7AQcBngBYACQA8f/P/8r/zP/N/9P/3f/g/+D/4v/l/+n/6//t
/+//7v/t/+7/7P/q/+n/6P/o/+j/6P/o/+j/6P/o/+f/6f/p/+n/6f/p/+r/6v/r/+v/
6//r/+v/6//r/+z/7P/s/+z/7f/t/+3/7v/u/+7/7//v/+//7//t/+3/7//v//H/8f/y
//L/8v/z//P/9P/y//P/8//z//P/9P/1//b/+P/4//n/+f/5//r/+//8//7//v///wEA
BAAFAAYABwAHAAcABwAHAAoADAAOABAAEwAWABgAGAAZABoAHAAeACEAIwAlACcAKwAt
AC8AMQA1ADkAPABBAEMARwBKAE4AUABSAFUAVwBcAF4AXgBhAGQAZABnAGgAaABoAGkA
awBvAG8AcABxAHAAbgBsAGsAaABlAGIAXQBVAFAASwBGAEAAOwA1AC8AKQAkAB4AGAAT
ABEADQAJAAUAAgD///z/+//6//n/+P/1//P/8v/w//D/8P/v/+//7f/s/+v/6//s/+z/
7P/s/+v/6//r/+v/6//r/+v/6v/n/+f/5//n/+r/6v/q/+r/6v/q/+r/6v/o/+j/6P/p
/+n/6f/p/+j/6v/q/+n/6f/p/+n/6f/p/+n/6f/p/+n/6v/r/+z/7v/s/+z/7P/s/+v/
6//r/+v/7f/t/+3/7f/r/+v/6//q/+z/7P/q/+j/6f/o/+j/6P/q/+n/6f/q/+r/6v/p
/+n/6P/o/+n/6f/n/+f/5//n/+b/5v/m/+b/5v/m/+T/5P/l/+X/5f/m/+j/5//n/+f/
5v/m/+T/5P/l/+X/5f/m/+b/5P/k/+X/5f/l/+X/5f/l/+X/5f/l/+X/5f/l/+T/5f/l
/+b/5v/m/+X/5P/j/+X/5P/k/+T/4//j/+P/4//l/+X/5P/k/+L/4v/i/+L/4v/i/+L/
4v/k/+T/5P/l/+f/5f/k/+L/5P/k/+T/5P/k/+T/5P/k/+T/5P/k/+T/5P/i/+L/4v/i
/+L/4v/i/+L/5P/k/+T/5P/k/+T/5P/k/+L/4v/i/+L/4v/i/+L/4v/k/+T/5P/k/+T/
5P/k/+T/5P/k/+T/5P/m/+b/5v/m/+b/5v/m/+b/5P/k/+T/5P/k/+T/5P/k/+b/5v/m
/+b/5v/m/+b/5v/o/+j/6P/o/+b/5v/m/+b/5P/k/+T/5P/m/+b/5v/m/+b/5v/m/+b/
6P/o/+j/6P/m/+b/5v/m/+b/5v/m/+b/6P/o/+j/6P/m/+b/5v/m/+b/5v/m/+b/5v/m
/+b/5v/m/+b/5v/m/+b/5v/m/+b/5v/m/+b/5v/m/+b/5v/m/+T/5P/k/+T/5P/k/+T/
5P/m/+b/5v/m/+T/5P/k/+T/5v/m/+b/5v/m/+b/5v/m/+T/5P/k/+T/5v/m/+b/5v/k
/+T/5P/k/+T/5P/k/+T/5v/m/+b/5v/m/+b/5v/m/+b/5v/m/+b/5P/k/+T/5P/m/+b/
5v/m/+T/5P/k/+T/5P/k/+T/5P/m/+b/5v/m/+b/5v/m/+b/5v/m/+b/5v/m/+b/5v/m
/+b/5v/m/+b/5P/k/+T/5P/m/+b/5v/m/+j/6P/o/+j/5v/m/+b/5v/m/+b/5v/m/+b/
5v/m/+b/5v/n/+f/6P/o/+j/6P/p/+v/7P/s/+z/7P/s/+z/7P/u/+7/7v/u/+//7//v
/+//8f/x//H/8v/0//T/9P/0//L/8f/x//H/9P/0//T/8v/y//H/8f/v/+3/7P/s/+z/
7v/u/+7/7f/q/+r/6v/o/+T/5P/k/+P/4//k/+T/5P/k/+T/5P/k/+T/5P/k/+T/5v/m
/+b/5//r/+n/5f/j/+P/4P/b/9j/3P/l//b/DgAsAEsAcQCeANAADgFOAXsBmQG5AdIB
zwGdATsB0ACAAEoAFwDn/9b/3P/f/9//5f/o/+j/6v/r/+3/7//x//H/8P/t/+7/7v/s
/+v/6v/o/+j/6P/o/+j/6P/o/+f/6f/p/+n/6f/n/+j/6P/p/+n/6f/p/+n/6f/p/+r/
6v/q/+r/6//r/+v/7P/s/+z/7f/t/+3/7f/t/+3/7//v/+//7//w//D/8P/x//H/8v/y
//P/8//z//P/9P/1//b/9v/2//f/9//3//j/+f/6//z//P/9////AAABAAIAAwAEAAUA
BgAHAAcACAAJAAoACwAOABAAEAARABIAFAAWABkAGwAdAB8AHwAhACMAJQAmACkAKwAv
ADIANQA3ADoAOwA8AD4APwBDAEYARwBLAE4ATgBRAFIAUwBUAFYAWQBdAF0AXgBfAGEA
YABfAF8AYwBjAGMAYQBgAF4AXABaAFgAVwBVAFMATwBMAEgARAA/AD0AOQA1ADIALgAq
ACYAIQAeABsAGAATABEAEAAOAA0ADAAKAAkABgAEAAIAAQABAAAA///+//3//f/9//3/
/////////v8BAAEA/f///wIAAgACAAIAAgACAAIAAgADAAUABgAGAAYABgAHAAcACAAF
AAQAAwACAAAAAAAAAAAA/v/+//3//f/7//v/+//7//v//P/8//z//P/8//z/+//5//n/
+v/6//r/+P/4//f/9f/z//H/8P/u/+7/7v/u/+7/7f/s/+z/7v/s/+r/6v/s/+v/6//s
/+v/6v/p/+j/6v/q/+r/6v/o/+j/6P/o/+j/6f/p/+n/6f/n/+X/4P/X/9D/0v/b/+z/
BAAiAEkAdQCiANQAGAFcAYcBowG9Ac4BvQF9AREBpABcACoA9//Z/9b/2P/b/9//4//m
/+r/7P/t//H/8//x//H/8P/r/+r/7P/q/+n/6P/q/+r/6v/q/+r/6v/q/+n/6f/p/+n/
6f/p/+r/6v/r/+v/6//r/+v/6//r/+z/7P/s/+z/7f/t/+//8P/w//D/8f/x//H/8f/x
//H/8//z//X/9f/2//b/9P/1//X/9v/2//f/9//3//f/+P/5//r/+v/6//v/+//9//7/
//8AAAIAAgADAAUABAAFAAYABwAKAAsADAANAA8AEAARABIAFQAYABoAGgAbABwAHgAg
ACMAJQAnACkALQAvADEAMwA2ADkAOwA/AEAAQwBFAEgASgBMAE8AUQBUAFYAVgBZAFoA
WgBdAF4AXABcAF0AXwBeAF0AXQBdAFkAVgBTAFEATgBLAEgAQwA8ADYAMAAqACQAIQAd
ABkAEwAQAAwACAAGAAUAAgD//wAA/v/8//r/+P/4//j/+P/2//X/9f/0//T/9P/z//P/
9f/0//P/8//1//T/8//y//P/8//z//P/8//z//P/8v/x//H/8f/x//L/8v/y//L/8P/w
//D/8P/w//D/8P/x//H/8f/x//D/8v/y//H/8f/x//H/8f/x//P/8//z//P/8f/x//H/
8v/y//L/8v/y//H/8f/x//H/8f/x//H/8f/z//P/8//y//L/8v/w/+7/7//u/+7/7v/w
/+//7//w//D/8P/v/+//7v/u/+//7//v/+//7//v//D/8P/w//D/7v/u/+z/7P/t/+3/
7f/u/+7/7f/t/+3/7v/u/+z/7P/t/+3/7f/u/+7/7P/s/+3/6//r/+v/6//t/+3/7f/t
/+v/6//r/+r/6//r/+z/7P/t/+3/7f/t/+3/7P/s/+z/7f/t/+3/7f/r/+v/6v/q/+z/
7P/s/+z/7P/s/+z/7P/s/+z/7P/t/+3/7f/u/+7/7P/s/+z/7P/s/+z/7P/s/+z/6v/q
/+r/6v/s/+z/7P/s/+z/7P/s/+z/6v/q/+r/6v/s/+z/7P/s/+r/6v/q/+r/6P/o/+j/
6P/p/+r/6//s/+r/6v/q/+r/6P/o/+j/6P/q/+r/6v/q/+r/6v/q/+r/6v/q/+r/6v/o
/+j/6P/o/+r/6v/q/+r/6v/q/+r/6v/q/+r/6v/q/+r/6v/q/+r/6v/q/+r/6v/o/+j/
6P/o/+j/6P/o/+j/6v/q/+r/6v/o/+j/6P/o/+j/6P/o/+j/6v/q/+r/6v/o/+j/6P/o
/+j/6P/o/+j/5v/m/+b/5v/o/+j/6P/o/+b/5v/m/+b/6P/o/+j/6P/o/+j/6P/o/+j/
6P/o/+j/6P/o/+j/6P/m/+b/5v/m/+b/5v/m/+b/5v/m/+b/5v/o/+j/6P/o/+j/6P/o
/+j/5v/m/+b/5v/m/+b/5v/m/+b/5v/m/+b/5P/k/+T/5P/m/+b/5v/m/+b/5v/m/+b/
5v/m/+b/5v/m/+b/5v/m/+T/5P/k/+T/5P/k/+T/5P/k/+T/5P/k/+T/5P/k/+T/4v/i
/+L/4v/k/+T/5P/k/+T/5P/k/+T/4v/i/+L/4v/i/+L/4//j/+T/5P/k/+T/5f/l/+b/
5v/o/+j/6P/o/+r/6v/q/+r/7P/r/+v/6//r/+v/6//r/+3/7v/v//D/7v/u/+3/7f/v
//D/8P/w/+z/7P/r/+v/6f/n/+b/5v/o/+j/6P/o/+X/5P/k/+T/4v/g/+D/4P/f/9//
4P/g/97/3v/e/97/4P/g/+D/4P/g/+D/4P/g/+P/4//j/+P/4//d/9b/0f/Q/9b/5//6
/xQAMABTAH0AqgDgACIBXAGBAZ8BvQHQAb8BdQEBAZoAVgAkAPP/0//M/9D/0f/T/9n/
3v/g/9z/3f/j/+X/5//p/+j/5//m/+T/4v/h/+D/4v/i/+L/4v/i/+L/4v/h/9//3//f
/9//4f/i/+L/4//h/+H/4f/h/+P/4//k/+T/4v/i/+P/4//j/+T/5P/k/+X/5f/l/+X/
5f/l/+f/5//n/+f/6P/o/+r/6//r/+z/6v/r/+v/6//p/+r/6//s/+z/7P/t/+3/8f/y
//P/9P/0//T/9f/3//b/9//4//n/+v/7//z//f///wAAAQACAAMABgAIAAgACQAKAAwA
DgAPABEAEwAVABUAFwAZABsAIAAjACUAKQApACsALAAuADIANAA3ADkAPgBAAEAAQwBG
AEYASQBKAEwATABNAE8AUwBTAFQAVQBYAFgAWABZAFwAXQBeAF0AWgBYAFYAVABSAFEA
TwBNAEoASABFAEIAPQA7ADcAMwAuACoAJgAiABwAGgAYABYAEgAPAA0ACgAHAAYABAAD
AAEAAAD////////+//3//P/7//v/+//7//v//f///wAA/v/+//7//v/+//7//v/+////
AQACAAIAAgAAAAEAAQACAAEAAAD///7//P/8//z//P/6//r/+f/5//n/+f/5//n/+//8
//z//P/6//r/+v/5//f/9//4//j/9v/0//T/8//x/+//7f/s/+z/7P/s/+z/7P/r/+r/
6v/s/+r/6P/o/+j/5//n/+j/6P/o/+j/6P/m/+b/5v/m/+b/5v/m/+b/5v/n/+f/5//n
/+P/3//Y/8//zv/W/+P/+P8UADgAYwCTAMgABAFOAYgBqwHFAd8B4AG3AVkB4QCCAEQA
DADh/9H/1P/W/9n/4f/l/+b/5v/q/+v/7f/v/+//7f/s/+v/6v/q/+j/5//m/+b/5v/m
/+b/5v/m/+b/5f/l/+X/5f/l/+P/5P/k/+X/5v/n/+j/6f/n/+f/6P/o/+j/6P/p/+n/
6//s/+z/7P/t/+3/7f/t/+3/7f/v/+//7//v//D/8P/w//H/8f/y//L/8//z//P/8//0
//X/9v/2//b/9//3//f/+P/5//r//P/8//3///8AAAEAAgADAAYABwAIAAkACwAMAA0A
DgARABQAFgAWABkAGgAcAB4AIQAjACUAJwArAC0ALwAxADQANwA5AD0APgBBAEMARgBG
AEgASwBNAE4AUABQAFMAVQBUAFYAVgBUAFQAVQBXAFcAVQBUAFMATwBMAEkARwBDAD8A
OwA1AC0AKAAjAB4AGAAVABEADQALAAgABAAAAP///f/5//X/9f/0//P/8v/w//D/8P/w
/+7/7f/t/+z/7P/s/+v/6//s/+z/7P/t/+//7v/t/+z/7f/t/+3/7f/r/+v/6//q/+v/
6//r/+v/7P/s/+z/7P/s/+z/7P/s/+z/7P/s/+3/6//r/+v/6v/q/+r/6f/p/+v/6//r
/+v/6//r/+v/6//r/+v/6//s/+r/6v/q/+r/6f/p/+n/6f/r/+v/6//r/+n/6f/p/+j/
6f/q/+n/6P/p/+j/6P/o/+n/6f/q/+z/6//q/+j/5//o/+j/6f/p/+f/5//n/+f/6P/o
/+j/6P/o/+j/5v/m/+f/5//n/+j/6P/n/+f/5//m/+b/5P/k/+f/5//n/+j/5v/k/+T/
5f/n/+f/5//n/+X/5f/l/+X/5f/l/+X/5P/j/+P/5P/k/+f/5//n/+f/5f/k/+T/5P/l
/+X/5f/l/+f/5//m/+b/5P/k/+T/5P/m/+b/5v/m/+b/5v/m/+f/5//l/+b/5v/m/+T/
5P/k/+T/5v/m/+b/5v/m/+b/5v/m/+T/5P/k/+T/5v/m/+b/5v/m/+b/5v/m/+b/5v/m
/+b/5v/m/+b/5v/m/+b/5v/m/+b/5v/m/+b/5v/m/+b/5v/m/+b/5v/m/+b/5v/m/+b/
5v/m/+b/5v/m/+b/5v/m/+b/5v/m/+b/5v/m/+b/5v/o/+j/6P/o/+j/6P/o/+j/5v/m
/+b/5v/m/+b/5v/m/+b/5v/m/+b/5v/m/+b/5v/o/+j/6P/o/+b/5v/m/+b/5v/m/+b/
5v/m/+b/5v/m/+b/5v/m/+b/6P/o/+j/6P/m/+b/5v/m/+b/5v/m/+b/5v/m/+b/5v/m
/+b/5v/m/+j/6P/o/+j/5v/m/+b/5v/o/+j/6P/o/+j/6P/o/+j/6P/o/+j/6P/o/+j/
6P/o/+j/6P/o/+j/5v/m/+b/5v/o/+j/6P/o/+j/6P/o/+j/6P/o/+j/6P/o/+j/6P/o
/+b/5v/m/+b/6P/o/+j/6P/o/+j/6P/o/+j/6P/o/+j/6P/o/+j/6P/o/+j/6P/o/+b/
5v/m/+b/5v/m/+b/5v/o/+j/6P/o/+j/6P/o/+j/6P/o/+j/6P/o/+j/6P/o/+j/6P/o
/+j/5v/m/+f/5//o/+j/6P/o/+v/6//s/+z/7v/u/+7/7v/u/+7/7v/u/+//7//w//H/
8f/x//H/8f/0//T/9P/0//T/9P/z//P/8f/y//L/8v/y//L/8f/x/+//7f/s/+z/7v/u
/+7/7v/r/+r/6v/q/+j/5v/m/+b/5f/l/+b/5v/m/+b/5v/m/+b/5v/m/+b/5v/m/+b/
5v/n/+f/5//n/+f/5f/k/9//2v/a/+H/7P8AABYAMQBTAHoAogDUABIBSQFpAYUBoAGp
AZUBUQHoAIwAVAArAP//3v/a/9v/2//h/+b/6P/q/+v/6//r/+//7//u/+3/7P/u/+z/
6//q/+r/6v/q/+r/6P/o/+j/5//l/+X/5f/l/+b/6P/p/+v/6v/p/+j/5//p/+n/6v/q
/+z/7P/t/+3/6//s/+z/7P/t/+3/7f/t/+v/6//t/+3/7f/t/+7/7v/u/+//7//w//L/
8//z//P/8//0//X/9v/2//b/9//3//n/+v/7//z/+v/6//v//f/9//3//f/9/wAAAQAC
AAMABQAGAAcACAAHAAoADAAMAA8AEAASABQAFgAXABgAGQAZABsAHQAfACAAIwAlACkA
LAAvADEANAA2ADgAOwA9AD4AQABAAEMARgBGAEkASgBNAE4AUABTAFUAVQBWAFcAWABY
AFgAWQBeAF8AYABfAF0AXABbAFoAWABXAFUAUwBSAFAATQBKAEUAQwA/ADsANwA0ADEA
LgAoACYAJAAiABwAGQAXABQAEQAQAA4ADQAMAAoACAAHAAUABAADAAIAAQABAAEAAQD/
///////+//3//f/9//3//P/8//z//P/6//r/+v/6//z//P/8//3/+//7//v/+v/6//r/
+f/5//r/+//8//3/+//7//v/+//9//3//f8AAAAAAAAAAAAAAgACAAIAAwABAAIAAgAC
AAIAAwADAAQABAAEAAQABAABAAAA///+//z//P/7//v/+v/5//j/9//3//j/+P/4//r/
+v/6//n/9//3//j/+P/2//T/9P/z//P/8f/v/+7/7f/s/+v/6v/s/+v/6v/q/+v/6v/p
/+r/6v/p/+n/6v/q/+r/6v/q/+r/6v/q/+r/6P/o/+j/6P/o/+n/6f/p/+v/6//n/+L/
3f/c/+L/8f8EAB4AQABpAJkAygACAUYBgAGlAb8B2wHkAcMBawH1AJAATAAUAOX/0f/O
/9D/0//b/9//4v/i/+T/5//r/+3/7//v/+z/7f/u/+z/6v/p/+j/6P/o/+j/6P/o/+j/
6P/n/+n/6f/p/+n/6f/q/+r/6//t/+3/7f/t/+v/6//s/+z/6v/q/+v/6//t/+7/7v/u
//H/8f/x//H/8f/x//P/8//x//H/8v/y//L/8//z//T/9P/1//X/9f/3//j/+f/6//z/
/P/9//3///8AAAEAAgAAAAAAAQADAAQABQAGAAcACgALAAwADQANAA4ADwAQABMAFgAY
ABgAGQAaABwAHgAkACcAKgAtAC0ALwAxADMAOAA7AD0AQQBEAEcASQBMAFAAUgBVAFcA
WABaAFoAXQBgAGAAYwBkAGQAZABlAGcAZgBlAGUAZQBiAGAAXgBdAFsAVwBTAE0ARgBA
ADoANAAuACsAJwAjABwAGAATAA4ADQALAAcAAwADAAAA/f/6//f/9v/1//T/9P/z//P/
8v/x//D/7v/t/+7/7v/u/+//8f/w/+//7v/t/+3/7f/t/+v/6//r/+r/6//r/+v/6//q
/+r/6v/q/+z/7P/s/+z/7P/s/+z/7f/t/+3/7f/s/+z/7P/r/+v/6//r/+v/6//t/+3/
7f/t/+3/7f/t/+7/7P/s/+z/7P/t/+3/7f/t/+3/7f/t/+3/7f/t/+3/7P/u/+7/7P/q
/+v/6v/q/+r/6v/p/+n/6v/s/+z/6//r/+r/6v/r/+v/6f/p/+n/6f/o/+j/6P/o/+j/
6P/m/+b/5//n/+f/6P/q/+n/6f/p/+r/6v/o/+j/6f/p/+n/6v/q/+j/6P/p/+n/6f/p
/+n/6f/p/+n/6f/r/+v/6//q/+f/5//o/+j/5//n/+f/5//p/+j/6P/o/+n/6f/p/+n/
6f/p/+j/6P/q/+r/6v/q/+j/6P/o/+j/6P/o/+j/6f/p/+n/6P/o/+r/6P/o/+j/6P/o
/+j/6P/o/+r/6v/q/+r/6P/o/+j/6P/o/+j/6P/o/+j/6P/o/+j/6P/o/+j/6P/q/+r/
6v/q/+z/7P/s/+z/6v/q/+r/6v/s/+z/7P/s/+r/6v/q/+r/6v/q/+r/6v/s/+z/7P/s
/+z/7P/s/+z/7P/s/+z/7P/q/+r/6v/q/+z/7P/s/+z/7P/s/+z/7P/s/+z/7P/s/+z/
7P/s/+z/7P/s/+z/7P/u/+7/7v/u/+7/7v/u/+7/7v/u/+7/7v/u/+7/7v/u/+z/7P/s
/+z/7P/s/+z/7P/u/+7/7v/u/+7/7v/u/+7/7f/s/+v/6v/s/+z/7P/s/+7/7v/u/+7/
7P/s/+z/7P/s/+z/7P/s/+z/7P/s/+z/7P/s/+z/7P/s/+z/7P/s/+r/6v/q/+r/7P/s
/+z/7P/u/+7/7v/u/+z/7P/s/+z/7P/s/+z/7P/s/+z/7P/s/+z/7P/s/+z/7P/s/+z/
7P/s/+z/7P/s/+z/7P/s/+z/7P/s/+z/7P/s/+z/7P/s/+7/7v/u/+7/7P/s/+z/7P/s
/+z/7P/s/+z/7P/s/+z/7v/u/+7/7v/u/+7/7v/u/+z/7P/s/+z/7P/s/+z/7P/s/+z/
7P/s/+7/7v/u/+7/7v/u/+7/7v/s/+z/7P/s/+7/7v/u/+//7f/u/+7/7v/w//H/8f/y
//T/9P/0//T/9P/0//T/9P/1//b/9v/3//n/+f/5//n/9//4//j/+P/6//r/+v/5//v/
+//8//z//P/6//r/+f/5//f/9f/0//T/9P/0//T/9v/1//T/9P/z//D/7f/s/+z/6//r
/+z/7P/s/+z/7P/s/+z/7P/s/+7/7v/u/+7/7v/v/+//7//t/+//7f/o/+P/4v/m/+//
AgAaADYAWQB/AKgA3AAcAVoBgwGhAb8B1AHLAZcBMwHIAH4ASAAVAO3/4P/i/+X/6f/t
/+7/8P/y//H/8//1//f/+f/4//f/9v/0//L/8f/w//D/8P/w//D/8P/w//D/7//v/+//
7//v/+//8P/w//H/8f/x//H/8f/v/+//8P/w//L/8v/z//P/8//0//T/9P/1//X/9f/1
//X/9f/3//f/9//3//j/+P/4//n/+f/6//r/+//7//v/+//8//3//v/+//7//////wEA
AgADAAQABAAEAAUABwAGAAcACAAJAAoACwAMAA0ADwAQABEAEgARABQAFgAWABcAGAAa
ABwAHwAhACMAJQAlACcAKQArAC4AMQAzADcANgA5ADsAPgBAAEIARQBHAEoATABMAE8A
UgBSAFUAVgBYAFgAWQBbAF4AXwBhAGMAZQBkAGMAYwBnAGcAZwBlAGMAYgBhAGAAYABf
AF0AWwBYAFYAUwBQAE0ASwBHAEMAPwA8ADkANgAxAC4AKwAoACMAIQAgAB4AGwAaABgA
FwAVABQAEwATABIAEAAOAAwACwALAAsACwAJAAkACQAIAAcABwAHAAcABgAGAAYABgAG
AAYABgAGAAYABgAGAAcABwAHAAcABgAGAAYABQAFAAcABwAHAAcABQAFAAUABQAFAAUA
BQAGAAYABgAGAAYAAwADAAMAAwADAAMAAwADAAMAAwADAAIAAgACAAAA/v8BAAAAAAAA
AAAA/////wAA/v/+//3//f/8//z//f/9//3//f/9//3//f/8//v/+v/5//r/+f/6//n/
+f/5//r/+v/5//n/+f/6//r/+P/4//n/+f/5//r/+v/4//j/+f/3//f/9//3//f/9//3
//f/9//3//f/9v/1//X/9v/2//f/9//3//f/9//2//b/9v/1//X/9f/1//f/9//2//b/
9v/2//b/9v/2//b/9v/2//b/9v/2//f/9f/1//b/9v/4//j/+P/4//j/+P/4//j/+P/2
//b/9v/2//b/9v/2//b/9v/2//b/9v/0//T/9P/0//b/9v/2//b/9v/2//b/9v/2//b/
9v/2//b/9v/2//b/9v/2//b/9v/2//b/9v/2//b/9v/2//b/9P/0//T/9P/0//T/9P/0
//T/9P/0//T/9v/2//b/9v/2//b/9v/2//T/9P/0//T/9P/0//T/9P/2//b/9v/2//b/
9v/2//b/9P/0//T/9P/0//T/9P/0//T/9P/0//T/9v/2//b/9v/2//b/9v/2//b/9v/2
//b/9v/2//b/9v/2//b/9v/2//T/9P/0//T/9v/2//b/9v/0//T/9P/0//b/9v/2//b/
9v/2//b/9v/2//b/9v/2//b/9v/2//b/9v/2//b/9v/2//b/9v/2//b/9v/2//b/9v/2
//b/9v/4//j/+P/4//b/9v/2//b/9v/2//b/9v/2//b/9v/2//b/9v/2//b/9v/2//b/
9v/2//b/9v/2//b/9v/2//b/9v/2//b/9v/2//b/9v/2//b/9v/2//b/9v/2//b/9v/2
//b/9v/2//b/9v/2//b/9v/2//b/9v/2//b/9v/2//T/9P/0//T/9P/0//T/9P/2//b/
9v/2//T/9P/0//T/9//3//j/+P/4//j/+f/5//z//P/8//z//P/8//z//P/9//7/////
/wEAAQABAAEAAQABAAIAAgAAAAAAAAAAAP///////wAAAgACAAAAAAABAAEA///9//r/
+v/6//r//P/8//v/+v/4//j/9v/0//T/9P/z//P/8v/y//L/8v/y//L/8v/y//T/9P/0
//T/9P/0//X/9f/1//X/8//1//L/7f/q/+r/7//6/woAHgA1AFcAfACkANIADAFJAW0B
iQGoAbsBsQF7ARgBsABsAEEAFwDy/+b/5//r/+//9P/0//T/9f/3//v//f////7////+
//7//P/7//r/+P/4//j/+P/4//j/+P/3//f/9//3//f/9//4//j/+f/3//f/9//3//n/
+f/6//r/+v/6//v/+//7//z//P/8//v/+//7//v//f/9////////////AAAAAAAAAQAB
AAIAAAABAAEAAQADAAQABQAGAAQABAAFAAUABwAIAAkACgAKAAoACwANAAwADQAOAA8A
EgATABQAFQAVABYAFwAYABkAHAAeAB4AHQAeACAAIgAjACUAJwApACsALQAvADEAMgA1
ADcAOwA8AD8AQQBEAEYASABLAE0AUgBUAFQAVwBcAFwAXwBgAGIAYgBjAGUAaQBpAGoA
awBuAG4AbgBvAHEAcQBxAG8AbgBsAGoAaABoAGcAZQBjAF8AXABYAFQAUQBPAEsARwBC
AD4AOgA2ADAALgAsACoAJAAhAB8AHAAZABgAFgAVABMAEgARABEAEAAOAAwACgAJAAkA
CQAJAAcABwAHAAYABQAFAAUABQAIAAgACAAIAAgACAAIAAgABgAGAAYABwAHAAcABwAG
AAYABgAFAAUABwAHAAcABwAFAAUABQAFAAUABQAFAAYABgAGAAYABgAHAAcABwAHAAcA
BQAFAA==
         </WaveFormData>
      </LeadData>
      <LeadData>
         <LeadByteCountTotal>10000</LeadByteCountTotal>
         <LeadTimeOffset>0</LeadTimeOffset>
         <LeadSampleCountTotal>5000</LeadSampleCountTotal>
         <LeadAmplitudeUnitsPerBit>4.88</LeadAmplitudeUnitsPerBit>
         <LeadAmplitudeUnits>��V</LeadAmplitudeUnits>
         <LeadHighLimit>2147483647</LeadHighLimit>
         <LeadLowLimit>268435456</LeadLowLimit>
         <LeadID>V6</LeadID>
         <LeadOffsetFirstSample>0</LeadOffsetFirstSample>
         <FirstSampleBaseline>0</FirstSampleBaseline>
         <LeadSampleSize>2</LeadSampleSize>
         <LeadOff>FALSE</LeadOff>
         <BaselineSway>FALSE</BaselineSway>
         <ExcessiveACNoise>FALSE</ExcessiveACNoise>
         <MuscleNoise>FALSE</MuscleNoise>
         <LeadDataCRC32>2751173032</LeadDataCRC32>
         <WaveFormData>
EAAQABAAEAASABQAFgAYABwAHgAgACIAJgAoACoALAAuADAAMgA0ADcAOAA5ADoAPQA+
AD8AQABAAEAAQABAAD4APgA+AD4APAA6ADgANgAxAC4AKwAoACQAIAAcABgAEgAOAAoA
BgADAAAA/f/6//f/9P/x/+7/7f/s/+v/6v/p/+j/5//m/+X/5P/j/+L/4P/g/+D/4P/f
/97/3f/c/9z/3P/c/9z/3P/c/9z/3P/c/9z/3P/c/9z/3P/c/9z/2//a/9n/2P/a/9r/
2v/a/9j/2P/Y/9j/2P/Y/9j/2P/W/9b/1v/W/9j/2P/Y/9j/2P/Y/9j/2P/Y/9j/2P/Y
/9j/2P/Y/9j/2P/Y/9j/2P/W/9b/1v/W/9b/1v/W/9b/2P/Y/9j/2P/W/9b/1v/W/9b/
1v/W/9b/1v/W/9b/1v/Z/9n/2f/Z/9r/2v/a/9r/2f/a/9r/2v/b/93/3v/f/93/3P/c
/9v/2v/Z/9j/1//Z/9n/2f/Z/9r/2v/a/9v/2f/Y/9j/2P/W/9b/1v/W/9j/1//W/9b/
1v/W/9X/1f/T/9L/0f/Q/87/zP/M/8z/zf/M/8r/yv/M/8z/zP/M/83/zv/P/9D/0P/Q
/9D/0P/O/87/zv/O/83/zf/N/83/0P/P/83/xv+//7r/vv/K/9n/7f8FACEASAB4AK8A
6QAeAUMBXAF3AY0BgwFLAe4AmwBiADkADgDt/+D/2//V/9f/2//b/9n/2P/a/9n/2f/b
/93/3f/c/9v/2P/X/9b/1f/X/9b/1v/W/9X/1f/W/9b/1v/V/9X/1v/W/9b/1v/W/9j/
2P/Y/9j/1v/W/9f/1//Z/9r/2v/a/93/3f/d/93/3v/e/97/3v/c/93/3f/e/9//3//g
/+L/4v/i/+L/5P/i/+P/4//j/+X/5v/m/+f/5//o/+j/6P/m/+b/6P/o/+v/7P/u//D/
8//0//b/9v/2//b/9v/2//f/+f/7//////8AAAEAAgAFAAYABwAJAAsADgAPABAAFAAX
ABkAGwAeACEAJAAoACwALgAwADIANwA5ADsAPQBBAEIARABHAEgASABJAEwATgBPAFAA
UABVAFYAVgBVAFQAVABTAFIAUABNAEoARQBAAD0AOwA4ADMALwAqACMAHgAYABMADgAN
AAoABwADAP///f/7//n/+P/3//b/9P/y//L/8f/w//L/8f/w/+7/7P/t/+7/7v/v/+//
7//v/+7/7v/u/+7/7v/u/+7/7v/s/+v/6//r/+z/7f/u/+//7//v/+//7//v/+//7//w
//D/8P/w//D/7//w//L/8//x//H/8f/x//H/8f/x//H/9P/2//f/+P/2//b/9v/2//b/
9v/2//b/+P/4//j/+P/6//r/+P/2//b/9//2//X/9v/3//j/+f/7//j/+P/4//r/+v/5
//n/+f/5//n/+f/7//v/+//6//z//P/7//r/+v/6//r/+f/6//v/+v/5//r/+v/7//v/
+//7//r/+v/7//v//P/8//7//v/+//7//v/+//7//v/+//7//v/9//3//v/+//7/AAD/
////AAD///7//f/8//3//v///wAA/v/+//7//v8AAAAA//////7//v/+//7//v/+//7/
/v/+//7//v/+//7//v/9//3//v/+//7//v/+//7//v/+//7/AAAAAAAAAAD+//7//v/+
/wAAAAAAAAAAAAAAAAAAAAAAAAAAAAAAAP7//v/+//7/AAAAAAAAAAAAAAAAAAAAAAAA
AAAAAAAAAAAAAAAAAAAAAAAAAAAAAAIAAgACAAIAAAAAAAAAAAAAAAAAAAAAAAAAAAAA
AAAAAAAAAAAAAAAAAAAAAAAAAP7//v/+//7//v/+//7//v8AAAAAAAAAAP7//v/+//7/
AAAAAAAAAAD+//7//v/+//7//v/+//7/AAAAAAAAAAD+//7//v/+//7//v/+//7//P/8
//z//P/8//z//P/8//z//P/8//z//P/8//z//P/8//z//P/8//z//P/8//z//P/8//z/
/P/8//z//P/8//r/+v/6//r//P/8//z//P/8//z//P/8//r/+v/6//r/+v/6//r/+v/6
//r/+v/6//r/+v/6//r/+v/6//r/+v/6//r/+v/6//r/+v/6//r/+v/6//r/+v/6//r/
+v/6//r/+v/6//r/+v/6//r/+v/6//r/+v/6//r/+v/6//r/+v/6//r/+v/6//r/+v/6
//r/+v/6//r/+v/6//r/+v/8//z//P/8//z//P/8//z/+v/6//r/+v/6//r/+v/6//r/
+v/7//v/+f/5//r/+v/8//z//f/+//7//v/+////AQABAAAAAAABAAEAAQABAAMAAwAD
AAMABQAFAAYABgAIAAkACQAIAAgACAAIAAgACgAKAAoACQAIAAgABwAGAAQAAwACAAIA
BAAEAAQAAgAAAAAA///+//r/+v/6//r/+v/6//r/+v/6//r/+v/6//r/+v/6//r//P/8
//3//f////3/+v/5//n/9v/v/+r/6v/0/wEAFQArAEUAZACOAL0A9wAwAVcBcgGPAakB
rQGNAUIB6wCsAIUAXAAvABgAFQARAA0ADQANAAkACAAIAAcACQAJAAcABQAEAAMABAAD
AAIAAQD///7//v/+//3//f/+//7/AAD/////AAD+//7//v/+//7//v/+//7/AAAAAAEA
AQABAAIAAgACAAMAAwADAAMABgAGAAYABgAEAAUABQAGAAgABwAHAAgACAAIAAgACgAI
AAkACQAJAAkACgAKAAsACQAKAAoACgAKAAoADAAMAAwADAANAA4ADwAQABIAEgATABQA
FQAWABYAFwAYABsAGwAcAB0AHgAdAB4AHwAhACEAJAAlACYAKAArAC0ALwAvADEAMwA2
ADYAOAA6ADwAPwBBAEMARQBJAEoATABPAFAAUABRAFQAVgBXAFgAWABcAF4AXwBfAGEA
YgBiAGIAYwBjAGMAYQBiAGEAYQBgAF4AXQBbAFcAVQBQAEwASABDAEAAPQA5ADUAMwAx
AC8ALAApACYAIgAfAB4AHAAaABoAGQAYABYAEQARABEAEAAQAA8ADgANAAoACgAKAAoA
DAAMAAwADAAOAA0ACwALAA4ADgAOAA4ADgAPAA8ADwAPABAAEAAQABAAEQASABIAEgAP
AA8ADgANAAwADAANAA0ADQANAA0ADQALAAsACwALAAwADAAMAA0ADQAMAAwADAAKAAoA
CgAKAAgABwAGAAYAAwACAAAA///8//z//P/8//7//P/8//z/+//6//j/+P/6//r/+v/6
//n/+P/3//b/+P/4//j/+P/2//b/9v/2//n/+f/5//n/+P/1//P/7v/l/+D/3v/k//P/
BQAbADsAYACKALsA+QAyAVcBcgGLAZ8BmwFtARYBvwCGAF8ANAAXAAwACQAFAAMAAwAB
AAMAAgAAAAMAAwABAP///f/6//n/+v/5//j/9//3//b/9v/2//X/9f/2//b/9v/1//X/
9v/2//b/9v/2//j/+P/4//j/+P/4//n/+f/5//r/+v/6//v/+//7//v/+v/6//r/+v/6
//v/+//8//3//f/+/wAA/v/+//7/AAAAAAEAAQABAAEAAgACAAMAAwAEAAQABAAEAAQA
BgAGAAgACAAJAAoACQAKAAwADAANAA4ADwAQABIAEwAUABcAFwAYABkAGgAbABwAHQAf
ACEAJAAlACYAKAArAC0ALwAxADMANQA4ADoAPAA+AEAAQwBFAEcASQBLAEwATgBRAFIA
UgBTAFYAVABVAFYAVgBWAFYAVQBTAFEAUABOAEwASABFAEIAPQA5ADUAMgAuACsAJwAi
ABsAFwASAA4ACgAKAAgABgADAAEAAQABAAEAAAD///7//P/8//z/+//6//v/+//7//r/
+P/5//r/+v/8//v/+v/5//j/+P/4//j/+P/4//j/+P/4//f/9//3//X/9f/1//X/9f/1
//X/9f/1//X/9f/2//b/9v/2//b/9P/0//X/9f/z//P/8//z//X/9f/1//X/8//0//T/
9P/2//b/9v/2//T/9P/0//T/9P/0//T/9P/2//b/9P/y//P/8//x/+//7v/v//D/8f/z
//D/8P/w//D/8P/v/+//7//v/+//7//x//H/8f/w//L/8v/x//D/7v/u/+7/7f/v/+//
7f/r/+z/7P/t/+3/7f/t/+z/7P/r/+v/7P/s/+z/7P/s/+z/7P/s/+z/7P/s/+z/7P/r
/+v/7P/s/+z/6v/p/+n/6v/s/+z/7P/s/+r/6v/q/+r/7P/s/+z/7P/r/+r/6P/n/+j/
6P/o/+j/6v/q/+r/6v/q/+r/6v/q/+r/6v/r/+n/6P/m/+b/5v/m/+b/5v/m/+b/5v/m
/+b/5v/m/+b/5v/m/+j/6P/o/+j/5v/m/+b/5v/m/+b/5v/m/+T/5P/k/+T/4v/i/+L/
4v/j/+T/5f/m/+b/5v/m/+b/5P/k/+T/5P/k/+T/5P/k/+L/4v/i/+L/5P/k/+T/5P/i
/+L/4v/i/+T/5P/k/+T/5P/k/+T/5P/k/+T/5P/k/+L/4v/i/+L/4v/i/+L/4v/g/+D/
4P/g/+L/4v/i/+L/5P/k/+T/5P/k/+T/5P/k/+L/4v/i/+L/5P/k/+T/5P/i/+L/4v/i
/+L/4v/i/+L/4v/i/+L/4v/i/+L/4v/i/+L/4v/i/+L/4v/i/+L/4v/i/+L/4v/i/+L/
4v/i/+L/4v/i/+L/4v/i/+L/4v/i/+L/4v/i/+L/4v/i/+L/4v/i/+L/4v/i/+L/4v/i
/+L/4v/i/+L/4v/i/+L/4v/i/+L/4v/i/+L/4P/g/+D/4P/i/+L/4v/i/+D/4P/g/+D/
4P/g/+D/4P/g/+D/4P/g/+L/4v/i/+L/4P/g/+D/4P/g/+D/4P/g/+D/4P/g/+D/4P/g
/+D/4P/i/+L/4v/i/+D/4P/g/+D/4P/g/+D/4f/g/9//3v/e/+D/4P/g/+H/4v/i/+L/
4v/j/+P/4//i/+P/5f/m/+f/6f/p/+n/6f/n/+f/5//o/+r/6v/r/+v/6v/q/+r/6v/s
/+z/7P/s/+n/6P/o/+f/6P/m/+X/5P/m/+b/5v/m/+L/4v/i/+H/4P/e/97/3v/e/97/
3v/e/9z/3P/c/9z/3v/e/97/3v/c/9z/3P/d/9//3//f/97/3f/Z/9L/y//I/8z/2v/p
//3/EwAvAFQAgAC1APEAJgFJAWIBfwGVAY8BVwH+AKkAcgBLACIA///0//H/6//n/+n/
6//n/+T/4v/j/+X/5//n/+f/5P/l/+L/4f/g/9//4f/g/+D/4P/d/93/3v/e/97/3f/d
/97/4P/g/+D/4P/e/97/3v/e/+D/4P/h/+H/3//g/+D/4P/h/+H/4f/h/+D/4P/g/+D/
4P/h/+H/4v/k/+P/4//k/+T/5P/k/+b/5P/l/+X/5f/j/+T/5P/l/+X/5v/m/+b/6P/o
/+r/6v/q/+r/6//s/+3/7v/w//D/8f/y//P/9P/0//X/9v/5//n/+v/7//z/+//8//3/
/////wIAAwAEAAYACQALAA0ADQAPABEAFAAWABgAGgAcAB8AIQAjACUAJwAoACoALQAw
ADAAMQA0ADYANwA4ADgAPQA+AD4APQA+AEAAQQBCAEQARQBGAEUARABDAEMAQgBAAD8A
PQA5ADgANAAxAC4ALQAqACcAIwAdABsAGQAXABQAEQAOAAoABQAEAAIAAAD+//3//P/6
//n/+f/5//j/+P/3//b/9f/0//T/9P/0//L/9P/4//b/9v/0//T/9P/0//X/9f/1//X/
+P/4//j/+P/3//j/+P/4//b/9//3//f/9P/0//X/9f/z//P/8//z//X/9f/1//X/9v/2
//b/9//1//T/9P/0//T/9P/0//T/8v/x//D/8P/t/+z/6v/p/+j/6P/o/+j/6P/m/+b/
5v/m/+b/5f/m/+b/5v/m/+b/5v/m/+b/5v/k/+T/5P/k/+T/5P/k/+T/5f/l/+X/5f/m
/+H/3f/Y/83/yv/O/9r/6f///xsAPQBsAJoA0wATAUYBYwF+AZcBnwGHAT8B4ACVAGYA
OQAQAP3/+P/z//H/8//z//P/8f/y//L/8f/x//H/7//t/+z/6//o/+f/5v/l/+f/5v/m
/+b/5f/l/+b/5v/m/+X/5f/m/+T/5P/k/+T/5v/m/+b/5v/m/+b/5//n/+f/6P/o/+j/
6f/p/+n/6f/o/+j/6P/o/+r/6//r/+z/6v/p/+n/6v/q/+r/6v/s/+7/7//v/+//8f/y
//L/8//z//T/9P/0//T/9P/2//b/+P/4//n/+v/7//z//v/+////AAABAAIAAgADAAQA
BwAJAAoACwAMAA0ADgAPABEAEwAWABcAGAAaAB0AHwAhACUAJwApACwALgAwADIANAA3
ADkAOwA9AD0APgBAAEMARABEAEUASABGAEcASABIAEkASABGAEMAQQBAAD4APAA3ADMA
LwApACQAIQAfABwAGAAVABEACwAJAAQAAAD8//z/+v/4//X/9P/z//L/8f/y//H/8P/u
/+7/7v/t/+z/7v/t/+z/6v/q/+v/7P/s/+7/7f/s/+v/6v/q/+r/6v/q/+r/6v/q/+r/
6f/p/+n/6f/p/+n/6f/p/+n/6f/p/+f/5//n/+j/6P/o/+j/6P/o/+j/6f/p/+n/6f/p
/+n/6f/p/+n/6f/p/+r/6v/q/+j/6P/o/+j/6v/q/+r/6v/q/+r/6v/q/+r/6v/o/+b/
5v/n/+b/5f/m/+f/6P/p/+3/6v/q/+r/6P/o/+f/5//n/+f/5//n/+f/5//n/+b/6P/o
/+f/5v/o/+j/6P/n/+f/5//l/+P/5f/m/+j/6f/n/+f/5v/m/+f/5//o/+j/5//m/+X/
5P/m/+b/5v/m/+j/6P/o/+f/5f/m/+b/5v/m/+X/5f/m/+b/5v/m/+b/5v/m/+b/5v/m
/+b/5v/m/+j/6P/n/+f/5v/m/+b/5v/m/+b/5v/m/+b/5v/m/+b/6P/m/+f/5//m/+b/
5v/m/+b/5v/m/+b/5v/k/+T/5P/k/+T/5P/k/+T/5v/m/+b/5v/m/+b/5v/m/+T/5P/k
/+T/5P/k/+T/5P/k/+T/5P/k/+T/5P/k/+T/5P/k/+T/5P/k/+T/5P/k/+T/5P/k/+T/
5v/m/+b/5v/m/+b/5v/m/+T/5P/k/+T/5P/k/+T/5P/m/+b/5v/m/+b/5v/m/+b/5v/m
/+b/5v/k/+T/5P/k/+b/5v/m/+b/5v/m/+b/5v/o/+j/6P/o/+b/5v/m/+b/5v/m/+b/
5v/m/+b/5v/m/+b/5v/m/+b/5v/m/+b/5v/m/+b/5v/m/+b/5v/m/+b/5v/m/+b/5v/m
/+b/5v/m/+b/5v/m/+b/5v/m/+b/5v/o/+j/6P/o/+b/5v/m/+b/5v/m/+b/5v/m/+b/
5v/m/+b/5v/m/+b/5v/m/+b/5v/m/+b/5v/m/+b/5v/m/+b/5v/m/+b/5v/m/+b/5v/m
/+T/5P/k/+T/5v/m/+b/5v/m/+b/5v/m/+b/5v/m/+b/5v/m/+b/5v/m/+b/5v/m/+b/
5v/m/+b/5v/m/+b/5v/m/+b/5v/m/+b/5v/m/+b/5v/m/+b/5v/m/+b/5v/m/+T/5P/k
/+X/5f/l/+X/5v/m/+b/5v/n/+r/6v/q/+r/6//r/+v/6v/q/+v/6//r/+3/7f/t/+3/
7f/t/+3/7v/w//D/8f/x//D/8P/w//D/8P/w//D/8P/x//D/8P/v/+7/7P/r/+r/6v/q
/+r/6v/o/+j/6P/n/+T/4v/i/+L/4v/i/+L/4v/i/+L/4v/i/+L/4v/i/+L/4v/i/+L/
4//j/+P/4//i/+P/4f/e/9n/0v/Q/9T/3//t////FQAwAFQAfwCtAOYAFQE0AU0BZwF5
AW0BPAHpAJ4AbwBOACcABgD5//X/7//x//H/7//u/+7/6//r/+3/7f/r/+r/6f/q/+n/
6P/n/+X/5P/k/+T/4f/h/+L/4v/g/9//3//g/+L/4v/i/+L/4P/g/+D/4P/g/+D/4f/h
/+P/5P/k/+T/4//j/+P/4//m/+b/5v/m/+X/5f/k/+T/5v/l/+X/5v/o/+j/6P/q/+r/
6//r/+v/6//s/+z/7f/r/+z/7P/s/+7/7v/w//D/8P/w//H/8v/y//L/8//y//P/9P/1
//b/9v/3//j/+//7//z//f/+////AAABAAMABAAGAAYABgAGAAkACwANAA8AEQATABYA
GAAaABwAHgAhACMAJQAnACcAKAAqAC0AMAAwADEANAA1ADcAOQA6AD8AQABAAD8AQQBC
AEIAQgBEAEUARgBFAEcARwBIAEgARgBFAEMAPwA+ADoANwA0ADMAMAAtACkAIwAhAB8A
HQAbABkAFwAUAA8ADgAMAAoACQAHAAUAAgD////////+//z/+//6//n/+v/6//r/+v/4
//j/+P/4//b/9f/1//X/9f/1//X/9f/z//P/8//z//P/8//z//T/8v/y//L/8v/w//D/
8f/x//P/8//z//P/8//z//P/8//1//b/9v/2//b/9v/2//b/9//3//f/9//4//j/+P/4
//n/+v/6//r/+P/5//n/+f/2//b/9//3//X/9f/1//X/9P/z//L/8f/y//L/8v/z//P/
8v/y//L/8P/w//D/8P/w/+//7v/u/+3/7P/q/+n/5//m/+X/5P/k/+L/4v/i/+L/4v/h
/+L/4v/i/+L/4v/i/+L/4v/i/+T/5P/k/+T/4v/i/+L/4v/j/+P/4//j/+L/4//f/9j/
0//O/9L/3v/t/wEAHQA/AGgAlgDJAAcBPAFbAXYBkQGfAY0BTQHwAJ8AaAA9ABIA+f/y
/+v/5//p/+n/6//p/+b/6P/p/+v/7f/r/+n/6P/n/+T/4//i/+H/4//i/+L/4v/j/+P/
5P/k/+L/4f/h/+L/4v/i/+L/4v/j/+T/5f/m/+T/5P/l/+X/4//k/+T/5P/n/+f/5//n
/+r/6v/q/+r/6v/r/+v/7P/s/+v/6//s/+z/7P/s/+7/7v/v/+//7//v//D/8P/x//P/
9P/0//T/9P/0//b/9v/0//T/9f/2//f/+P/6//r//f/+////AAAAAAEAAgAFAAUABgAH
AAgACwAMAA0ADwATABYAFwAYABoAHQAfACEAJQAnACkALAAwADIANAA2ADsAPQA/AEEA
QwBEAEYASQBMAEwATQBQAFAAUQBSAFIAVABUAFMAUQBQAFAATwBOAEoARwBEAD8AOQA1
ADIALgAqACcAIwAdABoAFAAPAAoACgAIAAYAAwAAAP///v/9//3/+//5//b/9v/2//X/
9P/2//X/9P/y//L/8//0//T/9f/1//X/9f/0//T/9P/0//L/8v/y//L/9P/z//P/8//z
//P/8//z//X/9f/1//X/9f/1//X/9v/0//T/9P/0//L/8v/z//P/9f/1//X/9f/1//X/
9f/1//X/9v/2//b/9v/2//b/9v/2//b/9v/2//j/+P/4//j/+v/6//j/9v/4//n/+P/3
//b/9//4//n/+//4//j/+P/5//r/+v/7//n/+f/5//n/+f/5//n/+P/6//r/+f/4//r/
+v/6//n/+v/7//r/+f/6//r/+//7//v/+//6//r/+//7//z//P/8//z//P/8//z//P/8
//z//P/8//z/+//9//7//v/+//7//f/9//7//v/+//7//v/+//7//v/+//7//v/+//7/
/v/+//3//f/+//7//v/+//7//v/+//7/AAAAAAAAAAAAAP7//f///wIAAAAAAAAAAAD+
//7//v/+/wAAAAAAAAAAAAAAAAAAAAAAAAAAAAAAAP7//v/+//7/AAAAAAAAAAAAAAAA
AAAAAAIAAgACAAIAAAAAAAAAAAABAAIAAwAEAAIAAgACAAIAAgACAAIAAgAEAAQABAAE
AAIAAgACAAIAAgACAAIAAgACAAIAAgACAAQABAAEAAQAAgACAAIAAgAAAAAAAAAAAAIA
AgACAAIAAgACAAIAAgACAAIAAgACAAIAAgACAAIAAgACAAIAAgAEAAQABAAEAAIAAgAC
AAIAAgACAAIAAgAEAAQABAAEAAIAAgACAAIAAAAAAAAAAAACAAIAAgACAAIAAgACAAIA
AgACAAIAAgAAAAAAAAAAAAAAAAAAAAAAAgACAAIAAgAAAAAAAAAAAAAAAAAAAAAAAAAA
AAAAAAACAAIAAgACAAAAAAAAAAAAAAAAAAAAAAACAAIAAgACAAIAAgACAAIAAAAAAAAA
AAAAAAAAAAAAAAAAAAAAAAAAAAAAAAAAAAACAAIAAgACAAIAAgACAAIAAgACAAIAAgAC
AAIAAgACAAIAAgACAAIAAgACAAIAAgAEAAQABAAEAAIAAgACAAIAAgACAAIAAgAEAAQA
BAAEAAYABgAGAAYABAAEAAQABAAEAAQABAAEAAUABQAFAAUABgAGAAYABgAHAAgACAAI
AAkACwAMAA0ADgAOAA8ADwARABEAEQARABEAEQARABEAEgASABIAEwAVABQAFAAUABYA
FgAWABYAFgAVABQAFAATABIAEAAPAA4ADgAOAA4AEAAOAA4ADgALAAoACAAIAAYABgAG
AAYACAAIAAgACAAIAAgACAAIAAoACgAKAAoACwALAAsACwAIAAcABQACAP3/+P/4/wAA
DwAjADcAUwB2AJ4AzQAJAUABYwF8AZcBrwGxAY0BQAHrALAAhwBcADUAJAAfABkAGQAZ
ABcAFQAUABQAEwATABMAEwARABAADwAMAAsACgAJAAkACAAIAAgABwAHAAgACAAIAAcA
BwAIAAgACAAIAAgACgAKAAoACgAIAAgACQAJAAkACgAKAAoACwALAAsACwAKAAoACgAK
AAwADQANAA4ADgANAA0ADgAOAA4ADgAQAA4ADwAPAA8AEQASABIAEwARABIAEgASABIA
EgAUABQAFAAUABUAFgAVABYAGAAYABkAGgAbABwAHAAdAB4AIQAfACAAIQAiACUAJgAn
ACkAKQAsAC0ALgAuADEAMwA1ADcAOQA7AD4APwBAAEEAQgBFAEcASQBLAE0ATgBQAFMA
VABUAFUAWABaAFsAXABcAGEAYgBiAGEAYgBkAGUAZgBnAGcAZwBlAGUAZQBmAGYAZgBl
AGMAXwBfAFoAVgBSAFEATgBLAEcAQwBBAD8APQA6ADcANAAwACsAKgAoACYAJgAlACQA
IgAfAB8AHwAeABwAGwAaABkAGAAYABgAGAAWABYAFgAWABQAEwATABMAEwATABMAEwAT
ABMAEwATABEAEQARABIAEgASABIAEgAQABAAEQARABMAEwATABMAEwATABMAEwARABIA
EgASABIAEgASABIAEAAQABAAEAAQABAAEAAQABIAEgAQAA4ADgAPAA4ADQAMAA0ADgAP
AA8ADAAMAAwADAAMAAsACwALAAsACwALAAsACwALAAoACgAKAAkACAAIAAgACAAHAAkA
CQAHAAUABgAGAAcABwAHAAcABgAGAAcABwAIAAgABgAGAAYABgAIAAgACAAIAAYABgAG
AAUABQAGAAYABgAGAAUABQAGAAgACAAIAAgABwAGAAUABAAEAAQABAAEAAYABgAFAAUA
BgAGAAYABgAGAAYABgAGAAQABAAEAAQABAAEAAUABQAEAAYABgAGAAYABgAGAAYABgAE
AAQABAAEAAYABgAGAAYABAAEAAQABAAGAAYABgAGAAYABgAGAAYABgAGAAYABgAGAAYA
BgAGAAYABgAGAAYABgAGAAYABgAGAAYABgAGAAYABgAGAAYABgAGAAYABgAGAAYABgAG
AAYABgAGAAYABgAGAAYABgAGAAYABgAGAAYABgAGAAYABAAEAAQABAAFAAYABwAIAAYA
BgAGAAYABAAEAAQABAAGAAYABgAGAAYABgAGAAYABgAGAAYABgAGAAYABgAGAAYABgAG
AAYABgAGAAYABgAGAAYABgAGAAYABgAGAAYACAAIAAgACAAGAAYABgAGAAgACAAIAAgA
CAAIAAgACAAIAAgACAAIAAYABgAGAAYABgAGAAYABgAGAAYABgAGAAgACAAIAAgACAAI
AAgACAAIAAgACAAIAAgACAAIAAgACAAIAAgACAAIAAgACAAIAAgACAAIAAgACAAIAAgA
CAAIAAgACAAIAAgACAAIAAgACAAIAAgACAAIAAgACAAIAAgACAAIAAgACAAIAAgACAAI
AAgACAAIAAYABgAGAAYACAAIAAgACAAIAAgACAAIAAgACAAIAAgABgAGAAYABgAIAAgA
CAAIAAYABwAHAAcABwAIAAgACAAKAAsADAAMAAwADAANAA0ADQAMAAwADQAPAA8ADwAP
AA8ADwAPAA8AEQASABIAEgARABEAEAAQABAAEAAQABAAEgASABEAEAAQAA8ADgAMAAsA
CgAKAAoADAAMAAoACgAIAAcABgAEAAIAAgACAAIAAgACAAIAAgACAAIAAgACAAIAAgAC
AAIAAgADAAMAAwAFAAQABQAFAAIA+//4//T/9v/9/wsAGwAtAEgAagCPAL0A9AApAUoB
ZQGBAZkBmQF0AScB0ACZAHgAUwAwAB0AFwATABEAEQAPAA4ADAAPABEAEQAPAA8ADgAP
AAwACwAKAAkABwAGAAYABgAHAAcACAAIAAYABQAFAAYABAAEAAQABAAEAAQABAAEAAQA
BAAFAAUABQAGAAYABgAHAAcABwAHAAgACAAIAAgACAAJAAkACgAKAAkACQAKAAoACgAK
AAwACgALAAsACwANAA4ADgAPAA8AEAAQABAAEAAQABIAEgAUABQAFQAWABYAFgAXABYA
GQAaABsAHAAaABsAHAAfAB8AIAAhACIAIwAkACUAJwAnACoAKwAsAC4AMQAzADUANgA3
ADgAOgA+AEAAQgBEAEcASQBLAE0ATwBQAFIAVQBXAFgAWgBeAGAAYQBiAGIAZgBoAGkA
aQBqAGwAbQBuAHEAcQBxAG8AcABvAG8AbgBuAG0AawBnAGcAYgBeAFoAWQBWAFMATwBK
AEcARABBAD0AOwA5ADYAMQAwAC4ALAAqACkAKAAmACMAIwAjACIAIQAfAB0AGwAcABwA
HAAcABwAHAAcABwAHAAbABsAGwAdAB0AHQAdABsAGwAbABsAGwAbABsAHAAeAB4AHgAe
ABoAGgAbABsAGwAbABsAGwAdAB0AHQAdAB0AHgAeAB4AHAAcABwAHAAeAB4AHgAeAB4A
HgAeAA==
         </WaveFormData>
      </LeadData>
   </Waveform>
</RestingECG>
