# Supplementary material for: Detection of Left Atrial Enlargement Using a Convolutional Neural Network-Enabled Electrocardiogram
Source: Front Cardiovasc Med. 2020 Dec 17;7:609976. doi: 10.3389/fcvm.2020.609976 (PMC7773668; doi:10.3389/fcvm.2020.609976)
Supplement: Supplementary file 5 [file Data_Sheet_5.ZIP › normal4/1802035819_4369_0000001B.XML]

<?xml version="1.0" encoding="Windows-1252"?>
<!DOCTYPE RestingECG SYSTEM "restecg.dtd">
<RestingECG>
   <PatientDemographics>
      <PatientID>1802035819</PatientID>
      <PatientAge>76</PatientAge>
      <AgeUnits>Years</AgeUnits>
      <Gender>Female</Gender>
      <PatientLastName>chensong</PatientLastName>
   </PatientDemographics>
   <TestDemographics>
      <DataType>Resting</DataType>
      <Site>1</Site>
      <AcquisitionDevice>MAC55</AcquisitionDevice>
      <Status>Unconfirmed</Status>
      <Priority>Normal</Priority>
      <AcquisitionTime>09:33:44</AcquisitionTime>
      <AcquisitionDate>12-14-2016</AcquisitionDate>
      <CartNumber>1</CartNumber>
      <AcquisitionSoftwareVersion>009C</AcquisitionSoftwareVersion>
      <XMLSourceVersion>MAC5000 v1.0</XMLSourceVersion>
   </TestDemographics>
   <RestingECGMeasurements>
      <VentricularRate>69</VentricularRate>
      <AtrialRate>69</AtrialRate>
      <PRInterval>132</PRInterval>
      <QRSDuration>88</QRSDuration>
      <QTInterval>402</QTInterval>
      <QTCorrected>430</QTCorrected>
      <PAxis>59</PAxis>
      <RAxis>42</RAxis>
      <TAxis>23</TAxis>
      <QRSCount>11</QRSCount>
      <QOnset>226</QOnset>
      <QOffset>270</QOffset>
      <POnset>160</POnset>
      <POffset>207</POffset>
      <TOffset>427</TOffset>
      <ECGSampleBase>500</ECGSampleBase>
      <ECGSampleExponent>0</ECGSampleExponent>
   </RestingECGMeasurements>
   <Diagnosis>
      <Modality>Resting</Modality>
         <StatementCount>4</StatementCount>
         <LabelText>12SL ��ϳ���</LabelText>
      <DiagnosisStatement>
         <StmtText>�������</StmtText>
      </DiagnosisStatement>
      <DiagnosisStatement>
         <StmtText>��</StmtText>
      </DiagnosisStatement>
      <DiagnosisStatement>
         <StmtFlag>ENDSLINE</StmtFlag>
         <StmtText>�����粫</StmtText>
      </DiagnosisStatement>
      <DiagnosisStatement>
         <StmtFlag>ENDSLINE</StmtFlag>
         <StmtText>�ٽ� ECG</StmtText>
      </DiagnosisStatement>
   </Diagnosis>
   <Waveform>
      <WaveformType>Rhythm</WaveformType>
      <WaveformStartTime>0</WaveformStartTime>
      <NumberofLeads>8</NumberofLeads>
      <SampleType>CONTINUOUS_SAMPLES</SampleType>
      <SampleBase>500</SampleBase>
      <SampleExponent>0</SampleExponent>
      <HighPassFilter>16</HighPassFilter>
      <LowPassFilter>150</LowPassFilter>
      <ACFilter>NONE</ACFilter>
      <LeadData>
         <LeadByteCountTotal>10000</LeadByteCountTotal>
         <LeadTimeOffset>0</LeadTimeOffset>
         <LeadSampleCountTotal>5000</LeadSampleCountTotal>
         <LeadAmplitudeUnitsPerBit>4.88</LeadAmplitudeUnitsPerBit>
         <LeadAmplitudeUnits>��V</LeadAmplitudeUnits>
         <LeadHighLimit>2147483647</LeadHighLimit>
         <LeadLowLimit>268435456</LeadLowLimit>
         <LeadID>I</LeadID>
         <LeadOffsetFirstSample>0</LeadOffsetFirstSample>
         <FirstSampleBaseline>0</FirstSampleBaseline>
         <LeadSampleSize>2</LeadSampleSize>
         <LeadOff>FALSE</LeadOff>
         <BaselineSway>FALSE</BaselineSway>
         <ExcessiveACNoise>FALSE</ExcessiveACNoise>
         <MuscleNoise>FALSE</MuscleNoise>
         <LeadDataCRC32>475982821</LeadDataCRC32>
         <WaveFormData>
+v/6//r/+v/7//z//f/+//v/+v/5//j/+P/4//j/+P/6//r/+v/6//n/+P/3//b/9//4
//n/+v/4//j/+P/4//r/+v/6//r/+v/6//r/+v/4//j/+P/4//v//P/9//7//v/+//7/
/v/8//z//P/8//7//v/+//7//f/8//v/+v/7//z//f/+//7//v/+//7//v/+//7//v//
/wAAAQACAP7//P/6//j/+//8//3//v/+//7//v/+//3//P/7//r//P/8//z//P/+//7/
/v/+/wEAAgADAAQAAAD8//j/9P/3//j/+f/6//z//P/8//z/+f/4//f/9v/3//j/+f/6
//j/+P/4//j/+v/6//r/+v/7//z//f/+//z//P/8//z//v/+//7//v/+//7//v/+/wAA
AAAAAAAA//8AAAAAAAD9//3//f/9//7///8BAAIAAAD//////v/+//7//v/+////////
////AgADAAMABAAEAAQABAAGAAYABQAEAAMAAQABAAEAAAABAAQABQAFAAQAAwACAAMA
CQAIAAkADAALAAYABQABAP3/+//6//r//P/9//3//f/8//r/+f/4//r/+//9/////f/7
//r/+v/5//n/+P/4//b//P/5//f/+v/5//n//v/9/wAACQAVACAAMQBFAFMAawCLAJ0A
nQCXAIoAbgBRADYAGgAFAPv/8v/n/+f/8f/u/+L/5v/q/+X/7f/0//P/9f/8//b/9f/5
//b/8//5//n/+f/6//r/+P/3//b/9P/2//b/9//3//r/+v/5//n/+P/4//j/+P/8//3/
/v/+//r/+f/7//r/+v/5//n/+f/6//v//P/9//3//P/8//v//P/9//7///8AAAAAAAAA
AAEAAgAEAAUAAQAAAP7//P/5//n/+//+////AAACAAQABAAEAAQABQADAAMAAwAEAAgA
CAAIAAoACAAJAAkACwAOAA8AEAAQAA8ADgAPAA8ADwAQABAAEQASABUAGAAZABcAFwAX
ABgAGQAaABsAHQAaABcAFgAVABUAFQAWABYAFQAVABYAFgAWABUAFAAUABUAEgASABEA
DQALAAoACAAIAAUABQAFAAMAAgAAAP7//v////7///8BAAEAAQAAAP7//P/7//r/+v/6
//v/+//7//3//v/+//3//P/6//n//P/8//r//P/7//r/+f/3//b/9v/3//j/+v/6//r/
+v/5//f/9v/3//f/9//8//7/+v/4//f/9f/2//f/+P/5//n/+f/7//v/9v/4//j/9//3
//j/+//8//j/+P/6//r//P/7//v/+//7//v//f/9//z//P/9//3//f/+/wAAAQD9//v/
+P/1//j/+f/7//z//P/8//v/+//7//v/+f/5//v/+//8//z/+//5//j/9//5//j/+P/4
//n/+v/6//n/+v/6//v/+//5//n/9//3//b/9v/2//b/9//3//f/+P/6//r//P/6//r/
+P/4//n/+f/5//n/+v/5//n/9//3//T/9P/2//b/9v/3//j/+f/3//b/9v/2//n/+v/7
//z/+P/3//b/9f/z//b/9v/1//X/+P/4//f/9//1//X/+v/4//j/+P/4//f/9v/1//T/
9//4//j/+P/5//n/+f/5//f/9//4//j/+f/5//r/+v/4//j/+P/4//v/+//7//v//f/9
//z//P/7//r/+f/6//3//f/9//3//P/7//r/+P/6//z//P/7//3//f/9////AgAAAAAA
AgAAAPz//P/5//f/9f/0//T/9v/3//f/9//1//T/9P/0//H/8f/y//P/9v/1//X/9v/0
//P/8f/w//D/8v/x//f//P/1/+//+v/9//r/AwAPABgAKwBDAFkAbQCFAJkAnwCVAIAA
ZgBLADAAFgADAPn/7v/p/+v/5//e/9z/5v/k/9v/4f/0//P/5//s//b/9//3//L/6//t
/+7/7//x//L/9f/1//X/9P/z//L/8v/x//T/9P/z//P/9v/2//b/9v/1//X/9f/0//T/
9f/5//r/+P/1//P/8f/0//X/9v/3//j/+P/5//n/9//3//f/9//5//r/+//8//r/+P/3
//X/9v/4//n/+v/5//n/+//+//z//P/9//7/AAAAAAAAAQAAAP///v/+/wIAAgACAAQA
BgAHAAcACQAJAAkACQAIAAkACgANAA8ADQAOAA4ADwARABMAFQAVABcAFwAXABgAFwAW
ABUAFQAVABMAEwATABEAEQASABIAEwATABQAFAATABMAEwAUABMADgAMAAkACgAJAAkA
CAADAP///v/9/////v/8//r/+v/7//r/+//6//n/+P/2//j/+P/5//r/9//2//b/9f/x
//P/9P/0//b/9v/1//X/9P/0//L/9P/3//j/+f/5//L/8P/v/+7/7//w//H/8v/y//H/
8f/z/+//7f/w//D/8//0//b/9//0//P/8v/x//P/8//1//X/8//2//f/9//1//T/9f/0
//T/9P/2//b/+P/3//f/9//2//X/9v/1//X/9v/4//n/9v/2//f/9//5//n/+P/3//f/
9//4//j/+v/6//n/+f/5//n/9//3//j/9//3//b/9//3//j/+f/3//b/9v/2//f/+P/4
//f/9v/2//f/9//3//f/9f/1//j/+P/4//j/9f/1//X/9v/0//T/9v/0//f/9v/3//n/
9v/1//T/9P/2//f/9v/3//T/9P/2//b/9//3//f/9//2//b/9//4//f/9v/1//T/9f/1
//X/9f/x//T/9P/z/+//9P/0//b/9//4//n/+v/3//b/9f/0//j/+v/7//z/+f/3//X/
8//z//P/9P/0//X/9f/2//b/9P/0//T/9P/4//n/+v/7//n/+f/4//j/+P/4//j/+v/8
//3//v////z/+//6//j/+f/8//3//f/7//v/+//9/wIAAAAAAAIAAwAAAAEA///6//f/
9f/0//X/9//4//n/9v/0//P/8v/y//P/9f/3//n/9//2//b/9v/1//P/8v/6//T/8f/z
//T/9f/3//j/9//6/wEACwAWACsAQwBTAGsAhwCZAJ8AmwCMAHYAWwA4ABoADwADAO7/
4f/h/+f/7v/o/9z/3v/j/+X/6P/v//H/8P/y//X/8//w//P/8//1//X/9v/2//X/9f/1
//T/9P/0//X/9f/4//j/9//3//j/+P/4//j/9v/1//T/8v/y//P/9//4//b/9f/1//X/
9//3//f/9//4//j/+f/5//n/+f/5//n/+P/4//j/+P/2//b/9//3//j/+v/7//z/+f/5
//v//v/8//z//f/+//7//v/+////AQABAAEAAgAEAAQABAAGAAUABQAEAAUABwAJAAsA
DAAOAA4AEAARAA8AEAAQABEAEQATABUAFQATABMAEwAUABYAFgAWABcAFwAVABUAFQAT
ABMAFAAUABQAFQAXABgAFgAVABQAFAARAAwACgAHAAgABwAHAAYABAABAAEAAQADAAIA
AAD+//z/+//4//f/9//3//f/9v/2//b/9//4//X/9P/0//P/8v/1//f/+P/3//b/9P/z
//f/+P/3//r/+P/2//T/8f/v//D/8v/0//T/9P/0//T/8v/x//H/8//z//H/9P/0//b/
9v/3//f/9f/1//X/9f/1//X/9//3//L/9P/0//P/9f/2//n/+v/2//b/+P/4//f/9f/0
//P/9v/3//r/+//4//j/+f/5//j/+P/5//n/+f/5//j/9//3//f/+P/4//r/+v/5//n/
+P/3//T/8//1//X/9v/2//j/9//3//f/9f/0//T/9P/3//j/+P/3//T/9P/1//X/9P/z
//D/7//y//T/9v/4//b/9f/0//T/9v/2//j/9v/2//T/9P/1//H/8//3//j/9//2//X/
9P/0//T/9P/0//X/9v/2//b/8//z//P/8//2//f/+f/6//j/9//3//b/9v/2//b/9v/7
//v/+//7//n/+f/4//j/9v/2//b/+P/6//v//P/9//v/+//7//r//P/+//7//f/9//3/
/f///wEA/v/9//7/AAD8//z/+f/3//X/9P/0//b/9//3//f/9f/0//T/9P/z//P/9P/1
//X/8//y//L/8//z//L/8v/y//j/+//1//L/9//5//b/9f/4/wcAEwAiADcAQwBVAHkA
jQCRAJkAkQB8AGgATwAqAA4AAQDz/+b/4f/l/+n/7P/i/9r/4P/l/+X/6P/v//H/9P/6
//P/6f/w//f/8//x//H/8v/y//X/9f/1//T/8//y//L/8f/z//T/9P/1//X/9P/z//L/
9f/1//X/9P/1//X/+P/4//j/9//3//f/9f/1//X/9f/0//T/9f/1//f/9//3//f/+v/6
//r/+v/3//b/9v/1//f/+v/8//7//P/7//z//v/8//z//f/+//7//v/+////////////
AAADAAQABQAIAAgACQAJAAsACwALAAsACgALAAwADwARABAAEAAPAA8AEAATABYAFwAW
ABUAFAAUABcAGAAZABsAGQAXABcAFwAVABUAFgAWABUAFQAWABYAEgARABAAEAAQAAwA
CwAJAAsACwAMAAwABgABAP///f////7//P/6//n/+f/3//f/+f/5//n/+P/3//b/9v/2
//L/8v/z//P/8//1//b/9v/0//T/8//z//L/8v/w//L/8//0//X/9f/v/+7/7v/u//H/
8v/z//T/8//x//D/8f/x/+//8v/y//L/8v/z//P/8f/x//H/8f/z//P/9f/1//H/9P/1
//X/9v/2//j/+P/0//T/9v/2//b/9f/1//X/9f/1//f/9//0//T/9f/1//b/9v/3//f/
9//3//b/9f/z//P/9P/0//X/9v/2//f/9f/1//P/8//3//f/+P/4//b/9f/1//X/9f/0
//T/9P/3//j/+P/3//T/9P/1//X/9f/1//P/8//2//b/9v/2//P/8//z//T/9P/0//b/
9P/0//L/8v/z//X/9f/1//b/9//3//X/9f/0//T/9v/2//n/9//2//b/9v/2//b/9f/0
//P/8v/z//T/9P/0//X/9f/1//X/9v/3//n/+v/4//f/9//2//b/9v/2//b/+//7//v/
+//5//n/+P/4//v//P/9/wAAAAD///7//f/////////+//7/AAAAAP///f/9//3///8E
AAIAAgAEAAQAAAAAAP3/+//5//j/+P/6//v/+//7//n/+P/4//j/9//3//j/+f/7//n/
+P/4//j/9//1//T/+v/+//f/8//2//n/+//8//3//v8DAA0AGgAtAEUAVwBpAIsAowCn
AKMAlAB4AF0AQgAkAA0A///y/+3/7f/v/+7/6v/k/+D/4f/p//D/7//x//r/+v/z//H/
9v/3//X/9//3//j/+P/5//n/+f/4//r/+v/7//v/+v/6//n/+f/6//r/+v/6//3//f/9
//z/+//7//7//v/+//3//f/9/////////////f/8//z/+//9//3//f/9/wAAAAAAAAAA
AAAAAAEAAQACAAQABQAGAAIAAQACAAQAAwAEAAYACAAGAAYABgAHAAgACQAKAAwADQAM
AAsADAAMAA0ADQAPABAAEQASABIAFAAUABYAFwAVABYAFgAXABkAGwAdAB0AHQAdAB0A
HgAcABwAHAAdAB4AHQAeAB8AHgAdAB0AHAAdAB0AHgAeABoAGQAYABgAGQAWABYAFQAS
ABEAEQAQAA4ACwALAAsACwAKAAgABgAEAAMAAAD///////////7////+//7//v/6//r/
+//7//v//f/+//7//f/8//r/+f/8//z/+v/8//r/+v/6//n/9v/2//f/+P/6//r/+v/6
//j/9//3//n/+f/3//r/+v/4//j/+f/5//v/+//7//v/+v/5//r/+f/3//r/+//7//z/
/P/+//7/+//6//v/+v/8//v/+//7//v/+//9//3/+v/6//v/+//8//z//f/9//v/+//6
//n/+f/5//r/+v/8//z/+//7//3//f/7//v//P/7//v/+v/8//v/+//7//n/+P/4//j/
+v/8//3//f/6//r/+//7//v/+//5//n/+P/4//j/+P/5//n/+f/6//r/+v/8//r/+v/4
//j/+f/5//n/+f/6//v/+//5//n/9v/2//j/+P/5//n/+f/5//j/+P/5//r/+v/6//r/
+v/7//v/+//7//b/+P/3//X/9//6//r/+f/5//n/+f/5//v/+f/5//r/+//2//j/+P/4
//j/+v/6//r/+v/5//r/+v/6//v/+//7//v/+f/5//r/+v/4//f/9//2//j/+v/8//7/
AAD///7//f/9//3//P/8//z//P/8//7//f/9//3//f8AAAEAAgACAAIABAAEAAMAAgAB
AAAAAQAFAAQABQAIAAUAAAD///v/+v/5//n/+v/6//v/+//7//n/+P/4//j/9//3//j/
+f/5//f/9v/2//n/+f/4//j/9v/4//f/7//y//v/+f/2////BAADAAsAHgAxAEMAWQB3
AI8AnwCpAKcAkAByAFkAOgAcAAsA///y/+3/7f/r/+j/6P/k/97/5f/v//D/8//1//L/
8P/x//P/9P/3//P/9P/1//f/+P/4//f/9v/0//b/9v/3//f/9v/2//X/9f/0//T/9P/0
//b/9//4//j/9f/1//j/+P/4//f/9//3//f/9//3//f/+P/4//n/+f/7//v/+//7//r/
+v/6//r//P/8//3//f/9//7//v/+//v/+//9/wAAAAAAAAEAAgAAAAAAAAABAAIAAwAE
AAYABgAGAAYACAAHAAcABgAHAAkACwANAA4ADAAMAA4ADwARABIAEgATABMAFQAXABcA
GQAZABkAGgAYABgAGAAZABcAFQAVABUAFgAXABkAGgAXABcAGAAYABQAEwASABIAFAAQ
AA8ADQAKAAkACQAIAAcABQAGAAcABgAEAAEA/v/7//v/+f/5//r/+//8//z/+f/4//j/
+P/2//b/9//3//P/9f/2//b/+P/4//f/9//4//j/9v/4//f/9v/1//P/8f/y//T/9v/2
//b/9v/2//b/9f/1//f/8//x//T/9P/0//T/9f/1//f/9//3//f/9f/1//f/9//z//b/
9//3//b/9v/4//j/9v/2//j/+P/6//n/+f/5//v/+//9//3/+v/6//v/+//6//r/+//7
//v/+//6//n/+f/5//r/+v/8//z/+//7//n/+f/3//f/+//7//z//P/6//n/+f/5//n/
+P/4//j/+f/6//r/+f/2//b/9//3//j/+f/4//n/+f/4//f/9v/2//f/+P/6//z//P/+
//z/+f/2//X/9f/2//f/+P/6//n/+f/3//f/9P/0//b/9v/2//f/+P/5//f/9v/2//b/
9v/2//b/9v/1//X/9f/1//T/+P/5//n/+P/6//n/9//3//f/9//3//P/+//6//n/+P/3
//b/9v/2//b/9v/3//j/+P/4//f/9//3//f/9f/1//b/9v/1//X/9v/2//b/9v/2//b/
+f/5//n/+f/7//v/+v/6//z//P/8//7//v/9//z/+//7//v/+//6//z/AAACAAMAAAD/
//7///8EAAIAAgAEAAYAAgACAP//+//5//j/+P/3//f/9v/1//b/9v/3//j/+f/5//r/
+//6//f/9f/0//X/9f/0//T//P/6//H/8//4//f/9//+/wEA+v/7/wsAFgAnADsATQBj
AIMAmwCjAKMAnACCAGMARgAkAAsA///0/+X/4f/p/+r/5P/g/97/3//l/+7/7//v//D/
8v/z//P/8v/1//f/9v/1//X/9P/z//P/8//y//P/9P/2//f/9v/2//X/9f/0//T/9P/0
//b/9//4//j/9P/z//X/9P/2//X/9f/1//f/9//3//f/9v/2//f/9//5//n/+f/5//n/
+P/3//b/+P/4//n/+f/5//r/+v/6//v/+//9/wAA//8AAAIABAABAAAA////////////
/wAAAgACAAIABAAEAAUABQAHAAgACQAKAAoACgAKAAwADQANAA4ADgAPAA8AEQATABMA
EwATABMAFAAUABQAFAAVABcAFQAVABUAEwATABQAFAAVABUAFgAWABMAEQAPAA4AEQAO
AA4ADQALAAkACAAGAAYAAwADAAMAAQAAAP7//P/7//v/+f/5//n/+f/5//j/9v/0//P/
8v/y//L/8//z//P/9f/2//b/9f/0//L/8f/0//T/8v/0//P/8v/x/+//7v/u/+//8P/w
//D/8P/w/+7/7f/t/+//8f/x//b/+P/2//T/8//x//P/8//z//P/8f/x//P/8//x//T/
9f/1//L/8v/0//T/8v/y//T/9P/0//P/8//z//T/9f/4//n/9//2//b/9f/2//b/9//3
//X/9f/0//P/9v/3//n/+v/4//j/9//3//X/9f/z//P/9v/3//n/+v/4//X/8//x//T/
9P/1//b/9v/2//X/8//0//T/9f/1//f/9//1//X/9f/0//P/8v/y//P/9P/2//T/9P/2
//T/9v/0//T/9f/3//f/9//4//b/9f/y//H/8f/y//X/9v/1//X/9f/1//T/9P/1//b/
9P/0//T/9P/z//P/8//z//P/9v/2//X/9//4//j/+f/0//T/9P/0//T/9f/2//f/+P/2
//b/9f/0//X/9//5//v/+P/3//f/9v/z//P/9P/0//f/+P/5//r//P/7//r/+f/6//v/
+//8//r/+v/6//z/+//7//v/+//8//3//v/+//7/AAAAAP//AQABAAEAAwAGAAQABAAG
AAQAAAAAAP3//f/7//r/+v/4//n/+f/5//f/9v/2//b/9//3//j/+f/3//X/9P/0//j/
+f/5//r/9P/y//H/9f/6//v//f8AAP///P8FABEAIAAxAEMAWQB3AJMAoQChAJMAfgBm
AE8AOAAYAP3/9f/s/+X/6f/p/+D/3v/k/+T/5f/t//D/7//x//L/8v/z//X/9v/7//v/
+f/3//b/9P/1//X/9f/0//X/9v/4//n/+P/4//f/9//6//r/+v/6//r/+f/4//b/9//3
//r/+v/6//n/+f/5//n/+f/5//n//P/8//3//f/7//v/+//7//z//P/8//z//v/+////
///9//7//v/+//7///8CAAYAAwACAAIAAgAEAAQABAAFAAUABQAFAAYABgAGAAYACAAJ
AAsADAAPAA8ADwAPAA4ADgAOABAAEQATABQAFAAVABMAFQAXABcAGAAZABoAHAAcABwA
HAAdABsAGQAZABkAGwAbABwAHAAaABkAGQAYABgAFwAWABYAFAAQAA8ADQAOAA0ADQAM
AAsACQAKAAsACAAGAAMAAAAAAAEAAAABAP////////7/+//6//r/+v/6//r/+//7//f/
+f/6//r/+v/6//n/+f/6//r/+P/6//j/+P/4//f/9v/2//f/+P/2//b/9v/2//f/9//4
//v/+P/1//f/9v/4//j/+f/5//n/+f/5//n/9//3//n/+f/3//r/+//7//r/+v/8//z/
+P/4//r/+v/7//v//P/9//v/+//9//3//P/8//3//f/6//r/+//7//z//f/9//3//P/7
//v/+v/6//r/+f/5//r/+//6//v//P/7//v/+v/8//v/+//7//v/+v/6//r/+f/6//r/
+f/6//r/+//7//3//f/7//v/+//6//n/+P/5//n/+f/6//r/+v/8//r//P/6//r/+//6
//n/+P/4//f/9//1//X/9//4//v//P/4//f/9v/1//b/9v/3//j/+P/4//j/+P/3//f/
9//3//f/+v/6//n/+P/6//n/9//4//n/+v/7//r/9//2//b/+f/5//j/+P/4//j/9v/2
//b/9v/4//j/+P/4//r/+v/6//r/+f/4//b/9P/2//f/+P/5//f/9//4//j/9//3//j/
+P/6//r/+v/6//z/+//6//n/+v/7//v//P/6//r/+v/8//3//f/9//3//v///wAAAAD9
//7//f/7//7///8AAAMABQACAAEAAgAAAPz//P/5//j/9//3//j/9//3//b/9f/2//b/
9//4//X/9f/2//f/9//1//T/9P/1//X/9P/0//L/9P/z//X/+P/5//n/+v/9/wAACQAT
ACQANwBLAGUAgQCXAKMAnwCTAHwAYABDACwAFAABAPn/8v/t/+n/5//m/+b/5v/m/+n/
7//2//P/8//4//L/6//x//b/9f/3//b/9f/1//T/9//3//f/9v/0//T/9f/1//T/9P/z
//P/9f/2//f/+P/3//f/9//2//X/9f/4//j/+P/3//f/9//3//f/9//3//r/+v/7//v/
+//7//v/+//5//j/9//2//j/+v/9/////P/8//v/+v/6//v//v8CAAAAAAABAAIAAQAA
AP////8CAAMABAAGAAcABgAFAAYACAAJAAkACwAKAAsADAAMAAwADAAOAA8AEAASABMA
FQATABMAEwARABUAFQAXABgAFgAWABYAFgAWABYAFgAWABkAGgAaABoAFwAXABcAFwAY
ABkAGwAcABoAGQAZABgAFAASABAADgAOAA0ADAALAAkACQAIAAgABwAGAAUABgAGAAUA
BAADAAEAAQABAAAA/v/+//z/+f/2//X/9P/1//b/9P/0//b/9v/y//L/7//v/+//8P/y
//L/8//z//P/8//y//L/8v/x//H/8v/z//H/7//u/+7/8f/x//D/8P/2//L/7//x//b/
8//v//b//f/+//3/AwAMABsALwBBAFcAdwCTAJ8AoQCaAIIAXQA8ACIAEQAFAPb/6//p
/+n/5P/k/+j/6v/v//X/+P/z//H/+P/6//P/8//2//P/8//1//X/9v/2//f/9//3//b/
9v/2//f/9//2//b/9f/1//b/9v/2//b/+f/5//n/+P/3//f/+v/6//r/+f/5//n/+//7
//v/+//6//r/+//7//r/+f/4//f/+f/6//v//P/8//z//f/9////AAAAAAAA/f/9////
AgACAAIAAwAEAAIAAgACAAMABQAFAAUABgAKAAoACgAMAAsACwAKAAsADQAPABEAEgAS
ABIAFAAVABQAFAATABMAFQAXABkAGQAXABUAEwASABMAFAAVABcAFQATABMAEwATABMA
FAAUABEAEQASABIADQALAAkACAAKAAYABQADAAIAAQABAAAA/v/7//v/+//+//7//f/8
//v/+//5//n/+//7//v/+v/5//j/+P/4//f/+P/6//v/+f/7//z//P/5//j/9v/1//j/
+v/6//7//f/8//v/+f/4//j/+f/6//r/+v/6//r/+v/5//n/+//5//f/+v/6//r/+v/7
//v/+f/5//n/+f/7//v//f/9//n//P/9//3/+f/4//n/+P/2//b/+P/4//r/+//9////
/P/5//j/9f/2//b/9//3//j/+P/5//n/9//3//b/9f/3//f/+P/4//b/9v/1//X/9//3
//X/9f/3//f/+P/4//r/+f/5//n/9//2//b/9v/1//b/9v/1//T/9P/1//X/9v/3//b/
9//2//b/9v/2//P/8//z//T/9v/2//j/9v/2//T/9P/1//f/9//3//j/9//3//X/9f/0
//T/9v/2//X/9f/1//X/9P/0//X/9v/4//j/+P/4//X/9f/1//X/8//2//b/9f/3//r/
+v/5//n/+f/5//n/9//1//X/9v/3//f/9v/2//T/9P/2//b/9v/2//b/9v/2//b/9P/0
//T/9P/3//j/+f/6//f/9v/1//T/9f/2//f/+P/2//b/9v/2//f/+P/5//r/9//2//X/
9P/0//T/9P/0//b/+P/6//z/+f/4//f/9v/0//T/9P/0//X/9v/3//j/9//2//X/9P/1
//b/9//4//f/9v/1//T/9f/2//b/9v/3//f/9//3//X/9f/2//b/9v/3//n/+v/5//j/
9//2//f/9//3//f/+P/5//n/+v/4//j/+P/6//v/+//7//v//f/9//3//P/+/wAAAAD/
//3//f/9////AAD+//7/AAADAAAAAQD///v/+f/4//j/9v/3//f/9//3//b/9v/2//P/
8//0//X/9//1//T/9P/3//f/9v/2/+7/8P/1//X/9v/9//3//P/5//r//f8LACAANQBJ
AF8AeQCRAKEAoQCXAIYAbgBTADQAFAD///X/6v/h/93/3f/g/+D/3v/i/+X/5f/q/+3/
7f/0//b/8f/v//T/9f/v//H/8f/y//L/9P/1//b/9v/2//b/9//3//b/9v/1//X/9v/2
//b/9v/2//X/9P/y//T/9f/5//r/+f/3//b/9f/3//f/9//3//r/+v/7//v/+f/5//n/
+f/8//z//P/8//r/+v/7//v//f/+//7//v/9//3///8CAP///v/+//7///8AAAEAAwAB
AAEAAQACAAQABAAEAAYABAAFAAUABwAGAAcACAAIAAoACgAMAA0ADAAMAAsACwALAA0A
DwAPABEAEQARABIAEQAQAA8ADwAQAA8AEAARAA8ADwAQABAADQANAA4ADgANAA0ADQAO
AA0ACAAGAAMABQAFAAYABgAHAAUABgAHAAUAAgD+//r//P/9//z//f/8//v/+v/4//j/
+P/5//r/+P/4//n/+f/2//f/9//2//b/9v/1//X/9v/2//T/9v/3//j/+f/5//b/9v/3
//j/9//2//X/9P/1//X/9v/5//X/8//2//b/+P/4//n/+f/5//n/+f/5//n/+f/7//v/
9f/4//n/+f/2//b/+P/4//f/+P/7//z/+//5//j/9//3//f/+f/5//n/+v/8//3/+f/4
//j/9//4//n/+f/5//f/9//4//j/9v/2//X/9f/2//f/9v/3//j/9//3//b/+P/3//f/
9//3//b/9v/2//f/+P/4//f/9v/2//f/9//1//X/8//z//T/9P/0//T/8//z//P/9P/0
//T/9v/0//T/8v/y//P/8f/x//H/8v/2//f/9v/3//X/9P/1//T/8//z//P/8//0//T/
9f/2//P/8v/x//D/8P/x//L/8//z//b/9v/1//P/9P/y/+//8v/z//T/9f/1//P/8//0
//X/9f/0//T/9v/0//L/8v/y//L/9P/0//T/9P/0//T/9P/0//L/8v/y//L/9P/0//T/
9P/y/w==
         </WaveFormData>
      </LeadData>
      <LeadData>
         <LeadByteCountTotal>10000</LeadByteCountTotal>
         <LeadTimeOffset>0</LeadTimeOffset>
         <LeadSampleCountTotal>5000</LeadSampleCountTotal>
         <LeadAmplitudeUnitsPerBit>4.88</LeadAmplitudeUnitsPerBit>
         <LeadAmplitudeUnits>��V</LeadAmplitudeUnits>
         <LeadHighLimit>2147483647</LeadHighLimit>
         <LeadLowLimit>268435456</LeadLowLimit>
         <LeadID>II</LeadID>
         <LeadOffsetFirstSample>0</LeadOffsetFirstSample>
         <FirstSampleBaseline>0</FirstSampleBaseline>
         <LeadSampleSize>2</LeadSampleSize>
         <LeadOff>FALSE</LeadOff>
         <BaselineSway>FALSE</BaselineSway>
         <ExcessiveACNoise>FALSE</ExcessiveACNoise>
         <MuscleNoise>FALSE</MuscleNoise>
         <LeadDataCRC32>4066516771</LeadDataCRC32>
         <WaveFormData>
BgAGAAYABgAHAAgACQAKAAkACAAHAAYABgAGAAYABgAGAAYABgAGAAYABgAGAAYACAAI
AAgACAAGAAYABgAGAAgACAAIAAgACAAIAAgACAAGAAYABgAGAAkACgALAAwACgAKAAoA
CgAIAAgACAAIAAoACgAKAAoACQAIAAcABgAHAAgACQAKAAgACAAIAAgACAAIAAgACAAJ
AAoACwAMAAoACAAGAAQABgAGAAYABgAIAAgACAAIAAcABgAFAAQABgAGAAYABgAIAAgA
CAAIAAkACgALAAwABwAEAAEA/v8AAAIABAAGAAgACAAIAAgABgAEAAIAAAABAAIAAwAE
AAIAAgACAAIAAgACAAIAAgAEAAYACAAKAAkACAAHAAYACAAIAAgACAAIAAgACAAIAAgA
CAAJAAkACQAJAAkACQAHAAcABgAGAAgACQAJAAkACAAIAAgACAAGAAYACQAKAA0AEQAR
ABEAEgASABIAEwAVABUAFQAXABYAFAASABEAFAAUABMAEgASABIAEQARABAAEAAPAA8A
EQAPAA0ADQALAAoACgAKAAgACAAHAAYABwAGAAYABQADAAIAAQABAAMAAwADAAQABAAE
AAMAAwABAAEAAQABAP3/AAABAAAAAAD9//v//f/8//3/BQAQABgAIgAtADsATgBpAH8A
iwCaAKgAogCJAHkAdgBxAGkAXABFAC4AJgAZAAcABgAMAAYABgAHAAEABgAOAAoABQAG
AP///f8BAP///////////f/9//z//P/6//z//P/8//3//v/+////AAAAAAAAAAAEAAQA
AgACAAEAAAD///////////////8AAAAAAAAAAAAAAAAAAAAAAQACAAQABQAFAAYABgAF
AAcABwAIAAgABQADAAEA//////3//f8AAAEAAgAEAAYABgAEAAQABgAEAAUABQAFAAgA
CQAJAAkACQALAAsACwAPABAAEQATABAADwAQABAAEAAQABEAEQAUABYAFgAWABgAGQAa
ABoAGwAbABwAHAAbABkAGAAYABoAGgAaABoAFgAYABgAGQAaABgAGQAbAB0AGgAZABkA
FAASABEAEAAQAA8ADwAPAAwACwAKAAcACAAIAAcABgAHAAcACAAJAAcABQAEAAMAAwAD
AAQABAAEAAUABQADAAEAAQABAAEAAwADAAQABgACAAEAAQAAAAAA/v/+/wEAAQABAAIA
AgAAAAAAAAACAAEAAgAEAAYABAACAAAA/v///wEAAgADAAMAAwAEAAQA/////wIAAgAD
AAIABgAHAAIAAgAEAAQABwAHAAcABgAGAAYACAAIAAYABgAHAAcACAAIAAkACQAFAAUA
AQD9////AQADAAUAAwADAAIAAgAFAAUAAwADAAEAAgACAAMAAwABAAEAAgACAAEAAQAB
AP//AQABAAAAAQABAAIAAgAAAP///f/9//z//P/8//z//f/+////AAAAAAAAAgACAAEA
AQABAAIAAAAAAAAAAQABAAAA////////////////AQABAAMAAQD///7//f/+////AAAB
AAIA/v/9//z/+//6//r//P/8//v/AQACAAEA///9//v//v8AAAAAAAAAAP3//P/8//v/
/P/9//7//////////v/+//7//////////v/+//7//v/+//7/AQACAAEABQAFAAUACAAI
AAgACQAJAAkACQALAA0ADAALAAsACwAKAAgABgAIAAgABwAHAAcACAAIAAkABwAFAAMA
AwADAAIAAgACAAIAAgABAAAA///+//7//f/7//r/+f/5//f/9//3//j/+f/6//r/+//5
//n/+f/5//f/+v/3//r//v/1/+3/8//4//f///8GAAoAFgArAD0ATABhAHkAiwCWAJwA
lgCBAHEAbABrAGMAUAA5ACoAFgADAP3/BAAAAPT/9v8BAAEA+v/+/wYABQAAAPv/9f/z
//P/9f/3//n/+//7//r/+v/3//j/9//2//b/9v/1//X/9//4//n/+v/6//r/+P/4//n/
+v/7//3/+//5//f/9f/5//r/+//8//z//P/8//z//P/8//3//f///wAAAAD///z/+//7
//r//P/9//7///////3//f8AAP7//v///wAAAQAAAAEABAADAAMAAgABAAIAAwADAAMA
BAAHAAgACQALAAoACQAJAAsACwANAA4ADAAMAA0ADQAQABIAEgASABQAFQAWABYAFQAV
ABYAFgAYABcAFwAYABcAFgAVABQAFAAWABYAFwAZABYAFgAXABYAEgAQAA8ADQAMAAwA
DAAJAAcABgAFAAYABQAEAAEAAgACAAEAAAAAAP///////wAA////////+//7//z//P/6
//v/+//5//v/+//7//v/+v/5//n/+v/5//v//v8AAPr/9v/0//X/9P/1//f/+P/6//r/
+v/8//n/+P/4//j/+f/6//v//P/8//3//f/9//z/+//7//r/+v/7////AAD///z//v/9
//z//P/+//7//////////v/8//z//v/+//7//v///////v/+/////////wEA///9//3/
/f/9//3//f/9//z//P/9//3/+//7//v//P/8//3//f/7//v//P/8//v/+//7//v//f/9
//z/+//7//z//P/8//v/+f/5//z//P/8//z/+v/6//r/+v/6//r//P/8//v/+//7//z/
+//6//n/+f/7//r/+f/5//f/9//3//f/+f/5//v/+f/4//j/+P/6//n/+P/3//b/9v/3
//j/+f/2//b/+P/4//L/9//3//j/+f/6//v//P/5//j/+P/3//r/+//8//3/+v/5//f/
9v/4//n/+f/5//j/+P/4//j/9v/2//n/+v/+/wMABAAFAAUABAADAAMAAwADAAMABQAH
AAYABQAFAAcABgAEAAIAAwAEAAQABQACAAIAAQABAAMAAQD////////+//7//v/8//z/
+//6//r/+v/7//v/+P/2//T/8//0//X/9v/4//j/+P/3//f/9v/1//T/8//5//b/8//y
//D/7//v/+//7v/x//n/AAAGABIAIwAxAEIAWQBtAHsAjgCaAJYAgQBrAGYAbQBnAFIA
OQAkABwAEwAFAPr/+v/+//r/9//5//7/AAAAAP///P/5//v/+f/4//n/+v/7//r/+f/3
//b/8v/0//T/9P/2//b/9f/1//j/+P/4//j/+P/2//L/8P/y//L/8v/z//P/8//z//P/
9P/0//T/9P/2//b/9v/2//b/9v/3//f/9//4//j/9//1//X/9v/2//n/+f/5//n/+f/3
//f/+v/4//j/+f/6//r/+P/4//r//P/9//3//f/+//////////3/////////BAAEAAQA
BQAHAAcACQAKAAwADAANAA0ADAAOAA4ADgAOAA8AEAAQABEAEQASABIAEgARABEAEgAQ
ABAAEAAQAA8AEgATABUAFQASABIAEwASAA4ADAALAAkACAAIAAgABAADAAMAAwADAAMA
AwABAP///v/8//r//P/7//v/+//6//n/+f/5//X/9f/2//b/9//5//r/+f/3//f/9//3
//j/+f/7//7/+P/3//f/9v/2//T/9P/3//X/9f/2//b/9P/0//T/9v/2//b/9//4//r/
+v/6//r/+P/5//n/+f/5//n/+v/6//X/9f/4//j/+v/4//v/+//6//r//P/8//r/+f/4
//b/+f/6//3//v/7//r/+v/5//r/+v/7//v/+//9//v/+f/5//n/+f/5//v/+//6//r/
+f/5//f/9//3//j/+P/5//v/+f/5//r/+P/3//f/9//5//v/+//6//j/9//3//b/9P/z
//H/8f/1//b/9//4//f/9v/1//T/9f/2//n/+v/2//X/9P/0//L/9P/2//b/9v/2//b/
9v/0//T/9f/1//f/9//3//f/9v/1//P/8v/1//f/+P/5//b/9v/2//b/9P/0//f/+P/6
////AAABAAAAAAAAAAEA////////AQADAAIAAQABAAIAAgABAAAAAgACAAEAAQD+//7/
/f/9//3/+//5//n/+//6//r/+v/6//r/+f/4//f/9v/2//X/9f/0//P/8//z//P/8//0
//L/8v/x//H/8f/x//H/8f/1//r/9//w/+7/7//t/+v/6v/v//3/BgAOABoAJQAzAEoA
XQBpAH0AkACSAIwAeQBlAGIAYwBXAEIALwAgABYADQD9//T/+P/8//b/8//5//z/AAAE
AP3/7v/z//n/8//x//H/8f/x//P/8//y//L/8P/y//L/8v/0//T/8//z//L/8v/y//L/
9P/0//L/8v/y//L/8v/z//X/9f/1//X/9P/0//T/9P/y//L/8v/y//T/9P/1//X/9f/2
//b/9f/0//P/8//y//T/9f/2//f/9//1//X/+P/4//j/+f/6//r/+P/4//r/+v/7//v/
+//+/////////wEAAwADAAMABQAEAAMAAwAFAAUABwAIAAgACAAJAAkADAAOAA4ADgAL
AAsACwAKAA4ADwARABIAEgARABEAEgAQABAAEAAQAA4AEAAQABEADwAMAAwADQANAAoA
CQAJAAoACgALAAwABgADAAEA///////////9//z//P/7//r/+v/5//n/+f/4//f/9//3
//P/8//0//T/9v/3//f/9f/1//X/9f/1//P/8//0//b/9P/1//f/+P/z//D/7//x//L/
8//1//b/9f/0//P/9P/0//T/9f/2//b/9v/2//b/9v/3//f/9//1//X/9v/2//X/9f/4
//j/+v/4//v/+//2//b/+P/4//n/+f/5//j/+P/4//r/+v/4//j/+f/5//j/+P/5//n/
+f/7//n/9//3//f/9//3//n/+f/4//j/9//3//X/9f/2//j/+f/7//r/9//2//b/9v/1
//X/9f/3//n/+f/4//X/9f/2//b/+P/3//X/9f/2//b/9v/2//T/9P/0//T/9P/0//b/
9v/0//X/9v/4//j/+P/4//n/+f/4//f/9//5//n/+f/5//n/9//2//j/+P/4//j/9//2
//b/9f/1//X/9f/1//f/9//2//b/+P/5//n/+f/2//b/9v/2//b/9v/5//r//f8BAAEA
AQACAAIAAgADAAQABQAGAAkACAAGAAQAAwAGAAYABQAEAAQABAADAAMAAgACAAEAAQAD
AAEA//////3//P/8//z//v/+//3//P/9//z//P/7//n/+P/3//f/9//3//f/+P/4//j/
9//3//f/9//3//f/+//+//n/9P/y//P/8//z//T/9f/7/wQADgAYACcANQBAAFkAcwCB
AJAAnACaAIUAcwBqAGkAYQBSAEEALgAgABMABwAAAPz//P/+//v/9//8/wYACAD///r/
+//5//n/+P/5//r/+//7//v/+v/6//j/+v/6//r/+v/6//n/+f/6//r/+v/6//7//v/8
//z/+v/6//r/+//9//3//f/9//7//v/+//7//f/8//v/+v/6//r/+//7//z//v//////
/////wAAAAADAAMAAwADAAIA///+/wAAAgACAAMABAAEAAIAAgAEAAYABwAHAAcABgAH
AAcABwAHAAkACQAJAAoACgAKAAsADQANAA8AEAAQABAAEQARABQAFgAWABYAFgAXABgA
GAAXABcAGAAYABoAGQAZABoAGAAYABgAGAAXABoAGwAdABsAGAAYABkAFwAUABMAEwAR
ABAAEAAQAA4ADQANAA0ADAALAAoABwAEAAQAAwACAAQAAwADAAMAAgABAAEAAQD9//3/
/v/+/wAAAQABAP///f/9//3//f/9//3//v8AAP////8AAAAA/f/6//n/+//6//v//f/+
//z//P/8//7//P/8//3//v/+//7//v/+/wAAAQABAAEAAAD//////v/8//3/AQACAAIA
AAADAAMA/v/+/wAAAAABAAEAAQAAAP7//v8AAAAAAAAAAAEAAQAAAAAAAQABAP//AQD/
//3//f/9//3//f/9//3//P/8///////9//3//f/+//7///////3//f/+//7//f/9//3/
/f///////v/9//3//v/+//7//f/7//v/+v/6//r/+v/8//z//P/8//r/+v/8//z/+//7
//v//P/6//r/+v/7//3//P/7//v/+f/5//n/+f/5//n/+//5//r/+v/6//z//P/8//z/
/P/9//3//f/9//v/+v/7//r/+P/9//3/+//7//3/+//7//3/+//7//3//v/4//r/+v/6
//r//P/8//3//f/7//v/+//7//3//f/8//z/+v/7//v/+//4//j/+P/4//v//P8AAAIA
AgAFAAQAAwAEAAQABAAFAAUABQAFAAcABwAGAAUABQAJAAoACgAKAAoACgAJAAkABwAG
AAQAAwAFAAMAAQABAP///v/+//7///8AAAAAAAD9//z//P/7//n/+P/3//f/9//3//f/
+P/4//j/9//3//n/+f/5//n/9f/4//f/7v/u//X/8f/t//T/+f/5/wAADgAYACUANwBK
AFsAbwCFAJgAnACUAIEAbQBmAGUAXwBOADkAJgAYAAsAAwD+//j/+P/+//v//f8CAAAA
/P/7//r/+f/7//n/+f/5//n/+f/3//f/9v/2//b/+P/4//j/+P/4//f/9//2//b/9v/2
//r/+v/4//j/9//2//X/9f/3//f/9//3//j/+P/4//j/+P/4//j/+P/6//r/+//7//n/
+v/6//n/+//7//z//P/9//3//f/9//3/+//7//7//v/+////AAD+//z//P/+//7/////
////AAABAAEAAQD//wEAAQABAAYABgAGAAcABwAHAAkACgAMAAwADQANAAwADgAOAA4A
EAARABIAEgARABEAEgASABIAEQARABIAEgASABIAEgASABQAFAAVABQAEAAPAA8AEQAO
AA0ADQAJAAgACAAIAAcABwAIAAkABwAFAAMA///8//z/+//6//v/+//8//3/+v/5//n/
+f/3//f/+P/4//b/9//3//X/9//3//f/9//3//f/+P/6//X/9f/2//b/9f/0//X/+f/3
//f/+P/4//b/9v/2//j/9v/2//f/+P/4//j/+P/4//r/+//7//v/+f/5//r/+v/3//f/
+v/6//r/+P/7//v/+v/6//z//P/7//v/+//6//z//P/+//7//P/8//3//f/6//r/+//7
//z////+//3//P/7//r/+f/7//v/+v/6//n/+f/3//f/+f/6//r/+//7//n/+f/6//j/
9//3//f/+f/7//v/+v/4//f/9//2//f/9//2//f/9v/2//b/9v/3//j/+f/6//j/+P/6
//r/9v/1//T/9P/2//b/9v/3//n/+P/3//f/9f/1//X/9f/3//f/+f/3//T/9P/0//b/
9P/0//T/9P/z//P/8//z//P/9P/3//j/9f/5//j/9f/1//f/9f/1//H/+f/4//f/9v/1
//T/9v/2//f/9//3//f/9//3//f/9//2//b/9P/1//X/9f/0//T/9P/0//L/8v/1//b/
9//7//v/+//+//7//v///wEAAQABAAMAAQAAAP////8AAAAA///+/wAAAgADAAUAAwAC
AAAA//8BAP///f/9//v/+v/6//r/+v/6//n/+P/1//T/9P/z//X/9P/z//P/9f/1//X/
9v/1//T/8v/x//H/8f/x//H/9//2/+//7v/w/+3/6//v//L/7f/t//j/BAAOABkAJwA4
AE0AZQB3AIoAmACYAIkAcQBkAGMAYQBYAEUANAAkABMAAwD6//b/9P/4//f/8//0//j/
+v/7//z/+f/3//X/8//z//P/8//y//H/7//u/+//8v/z//T/8//y//D/7//v/+7/7f/s
/+//8P/v//D/7v/u/+7/7//v/+//7//v//L/8v/y//L/9P/0//T/9P/y//L/8//z//H/
8v/y//H/8f/x//L/8v/z//P/8//z//X/8//z//b/9//4//r//P/7//j/9//4//b/9//3
//f/+P/5//n/+f/7//3//f/9//7//v/+////AQABAAMABAAEAAQABQAFAAQABgAGAAYA
CAAJAAoACgAJAAkACgAKAAoACQAJAAoACgAKAAoACgAKAAwADAANAAwACAAHAAcACAAG
AAYABwAEAAIAAQAAAAAA/////////v/9//z/+f/2//b/9f/0//T/8//z//P/8v/x//H/
8f/x//H/8v/y//L/8//z//H/8f/x//H/8f/v/+//8P/y/+3/7f/u/+7/7v/s/+z/7//v
/+//8P/w/+//7v/t/+7/7//w//L/9P/z//L/8f/w//L/8//z//P/8//z//T/9P/z//P/
9v/2//T/8v/1//X/9P/0//b/9v/0//P/8v/w//P/9P/3//j/9f/0//T/8//y//L/8//z
//P/9f/z//H/9P/1//b/9//1//X/9P/0//P/8//x//H/8v/0//X/9//0//H/8P/w//H/
8f/y//P/8v/z//L/8P/w//H/8//0//b/9f/z//P/8//y//H/8P/y//L/8v/y//D/8P/y
//L/8f/x//H/8v/z//T/9f/3//T/8v/w/+//8v/z//T/9f/z//P/9f/z//L/8v/y//T/
8v/y//L/8v/x//H/8f/x//L/8v/0//T/9v/5//n/+f/y//L/8v/y//L/9P/0//X/9f/z
//P/8//z//b/9//3//j/9f/1//T/8//y//L/8v/y//P/9P/4//r/+/////////8AAAAA
AAABAAEAAQABAAMAAQAAAP////8DAAQABAAEAAQABAADAAMAAgACAAEAAQABAP///f/9
//3//P/8//z//P/8//v/+v/5//j/+P/3//X/9P/z//P/9f/1//X/9v/0//T/8//z//b/
9//4//n/8//y//H/9P/2//H/7//z//D/7f/1/wIACgAUACMANwBOAGUAeQCHAJAAlgCO
AH0AcQBsAGMAWwBOADkAKgAYAAMA/f/+//r/+v/8//n/9//6//7//P/7//j/9//7//v/
9v/1//T/8//1//X/9P/0//L/9P/0//T/9v/2//X/9f/2//b/9v/2//f/9v/z//L/9P/0
//T/9f/1//X/9f/1//b/9v/2//b/9v/2//b/9v/2//b/9//3//n/+v/6//n/+f/5//r/
+v/5//n/+f/5//r/+f/6//7//f/8//z//P/9//z//f8AAP7//////////v////////8A
AAMABAAFAAYABgAGAAcABQAFAAcACAAKAAoACwALAAwADgAOAA4ADgAPABAAEAATABMA
FAAUABQAEwATABQAFAAUABQAFAAQABIAEgATABMAEAAQABEADwAMAAsACwAJAAgACAAI
AAgABwAHAAcABAADAAIA//8AAAAA///+//z/+//7//v/+P/3//f/9//3//f/+P/4//j/
+f/5//f/9//3//f/9//3//f/+P/6//f/9//4//j/9v/0//T/9//1//X/9v/2//j/+P/4
//r/9//2//b/9v/4//j/+P/4//j/+f/5//n/+f/5//r/+v/3//f/+v/6//z/+v/9//3/
+v/6//z//P/9//3//f/8//z//P/+//7//P/8//3//f/7//r/+v/5//r//f/8//v/+f/5
//n/+f/5//n/+P/4//v/+//5//n/9//4//j/+f/5//f/9//4//r/+f/5//n/9//5//n/
+P/5//n/+v/6//r/+f/3//f/+P/4//j/+P/4//j/+P/4//j/+P/6//r/9//3//f/+P/2
//b/9v/3//f/9v/1//X/9//3//f/9//2//X/9v/z//T/9P/0//b/9v/2//b/9v/1//X/
9f/1//b/9v/4//j/9f/5//j/9f/3//n/9//3//X/8//z//X/9v/2//b/9v/1//b/9v/2
//b/9v/2//b/9v/2//j/+P/5//n/9v/1//T/8//0//X/9f/2//T/9f/1//X/9v/2//b/
9v/2//b/+f/6//n//f/9//3/AAAAAAAAAQD///////8BAAMAAgABAAEABgAGAAUABAAB
AAAA/v/9////AAAAAAEAAAD9//r/+f/7//r/+v/6//z//P/7//r/+P/2//X/8//1//T/
8//z//P/8//z//T/9P/0//P/8//z//P/8//z/+//8v/x//D/8P/t/+v/7f/w//P//f8E
AAwAGgApADkATABlAHsAiwCUAJgAiABxAGkAZABZAE8AQAApABYABgD9//3/+v/4//j/
+v/7//v//P8CAPz/8f/0//X/9f/1//L/8f/w/+//8P/x//H/8v/u//D/8P/w//L/8v/x
//H/9P/0//T/9P/0//T/8v/y//L/8v/y//P/9f/1//X/9f/0//T/9P/0//b/9v/2//b/
9v/2//f/9//0//T/8//x//L/8//1//b/9f/1//X/9f/2//X/9v/6//j/+P/5//r/+f/2
//X/9v/5//v//P/9//3//f/8//v//f////////8AAAAAAAABAAMAAwAFAAYACAAIAAkA
CQAJAAoACQAIAAwACwAMAA4ADgAOAA4ADgAMAAwADQANABAAEQASABMAFQAVABQAFAAW
ABcAFwAXABgAGAAYABgAFQASABIAEAAQABMAEgARABAADgAMAAsACQAHAAUABQAEAAIA
AAD//wEAAAD+//z/+v/6//n/+f/1//T/8v/x//P/8f/v/+//8f/w//D/8P/w//D/7//u
/+//7v/u/+3/7v/u/+7/7//v/+//7//w/+7/7v/t/+3/7f/t/+3/7f/1//D/6//u//L/
7//r/+3/7v/r/+//+P8CAAwAGwApADgAUwBtAH8AjgCaAJgAiQB5AG4AbQBrAGAASQA0
ACYAFwARABIAEgASAA4ABQD//wAABAACAPX/8v/1//H/8f/x//H/8f/x/+//7//u/+7/
7v/w//D/8P/u/+7/7f/t/+7/7v/u/+7/8v/y//D/8P/w//D/8P/x//H/8f/x//H/9P/0
//T/9P/y//L/8v/y//H/8P/w/+//8f/y//L/8f/x//H/8v/y//T/9f/2//f/9f/z//P/
9v/4//j/+f/6//r/+P/4//r/+f/5//j/9//6//v/+//7//r/+//6//n//f/+////AQAB
AAEAAwAEAAIAAAD///3///8CAAMABAABAAEAAQAAAAIAAwAFAAYABQADAAIAAgACAAIA
AgACAAIABAAEAAUABAAAAP////8AAP7//v////3//P/8//z/+v/5//n/+f/5//n/+f/3
//j/+P/3//b/+P/3//f/9//2//X/9f/1//X/9f/2//b/9v/3//f/9f/z//P/8//z//T/
9f/3//r/9f/1//b/9v/1//T/9f/5//f/9//4//j/9v/2//b/+P/0//T/9f/2//b/9v/2
//b/9P/1//X/9f/1//X/9v/2//X/9f/4//j/9//0//b/9f/y//L/9P/0//j/+f/6//r/
9//0//P/8P/w//D/8f/x//L/8v/z//P/8//1//P/8f/x//H/8f/x//H/8f/w//D/8f/x
/+//7//x//L/8v/z//P/8f/x//L/8P/v/+//7//v//H/8f/w/+//7//w//D/8v/x/+//
7//u/+7/7v/u/+7/7v/u/+7/7v/u//D/8P/r/+v/6//s/+7/7v/u/+//7//u/+3/7f/t
/+3/7f/t/+3/7f/v/+3/7v/u/+7/8P/w//D/8P/w/+3/7f/t/+3/7P/s/+7/7v/s//H/
8f/v/+3/7//t/+3/7f/r/+v/7f/u/+7/7v/u/+v/6v/r/+z/7f/u/+z/7P/s/+z/7P/s
/+z/7P/u/+7/7v/u/+z/7P/s/+z/7v/u/+7/7v/u/+7/7v/u//D/8P/w//D/7f/s/+v/
6v/q/+r/6v/q/+3/7v/v//D/7f/s/+v/6v/q/+r/6v/q/+z/7P/s/+z/6v/q/+r/6v/q
/+r/6v/q/+r/6v/r/+v/6//r/+v/6//t/+3/7P/s/+r/6//r/+v/7P/s/+z/7P/p/+j/
6v/q/+n/7f/t/+3/7//w//H/8//z//P/8//1//X/9P/z//P/+P/4//f/9v/5//r/+v/7
//j/+P/3//f/9//1//P/8//z//L/8v/y//D/8P/v/+7/7f/s/+z/6//p/+j/5//n/+f/
5//n/+j/6P/o/+f/5//p/+n/6f/p/+H/4v/l/+T/5P/n/+X/4f/g/+H/5f/w//r/BAAV
ACkAOgBPAGMAcQB+AIgAhABvAF8AXABbAFEARAAvABgABgD9//P/7P/s/+z/5v/l/+f/
7P/y//T/7//q/+n/6f/l/+T/5f/m/+f/6P/p/+n/6v/m/+j/6P/o/+b/5v/l/+X/5v/m
/+b/5v/m/+b/5P/k/+X/5v/n/+n/6P/n/+b/5f/m/+b/5v/m/+j/6P/o/+j/6P/o/+n/
6f/r/+z/7P/r/+r/6f/p/+j/6//r/+v/6//p/+f/5//q/+r/6v/r/+z/7f/s/+3/8P/v
/+//7v/t/+7/7//v/+//7//x//H/8f/y//L/8v/z//P/8//1//b/9P/0//X/9f/0//b/
9v/2//f/+f/7//z/+v/5//n/+P/6//n/+f/6//r/+v/6//r/+P/6//r/+//9//r/+v/7
//r/9v/0//P/8v/y//P/9P/1//X/9v/3//X/8//x/+3/7f/u/+7/7v/s/+v/6//r/+r/
6f/p/+n/6P/p/+v/7P/r/+v/6v/n/+f/5//n/+f/6f/p/+r/7P/p/+n/6v/q/+r/6P/o
/+v/6P/n/+f/5v/n/+j/6f/s/+n/6P/o/+j/6f/q/+v/7P/q/+v/6//r/+v/6//s/+z/
6f/p/+z/7P/r/+j/6v/p/+f/6P/r/+z/7P/r/+r/6P/o/+j/6v/q/+r/6v/r/+v/6f/o
/+j/5//n/+n/5//l/+f/5//n/+f/5f/l/+T/5P/n/+f/5f/l/+P/5P/k/+X/5//l/+X/
5v/m/+X/5f/l/+P/5f/l/+T/4f/h/+L/4v/i/+H/3//f/+L/4v/i/+L/4P/g/+D/4P/e
/97/4P/g/9//3//f/+D/3v/e/97/3//i/+L/4v/j/+H/4f/h/+H/3//f/+H/3//e/97/
3v/g/9//3v/d/9z/3f/d/93/3f/d/97/4f/i/97/4f/f/9v/3v/h/+D/4f/f/93/3f/f
/+D/4P/g/+D/4f/e/9z/3P/c/9z/3v/e/97/3v/g/+D/4P/g/9//3v/d/9z/3f/e/9//
4P/e/w==
         </WaveFormData>
      </LeadData>
      <LeadData>
         <LeadByteCountTotal>10000</LeadByteCountTotal>
         <LeadTimeOffset>0</LeadTimeOffset>
         <LeadSampleCountTotal>5000</LeadSampleCountTotal>
         <LeadAmplitudeUnitsPerBit>4.88</LeadAmplitudeUnitsPerBit>
         <LeadAmplitudeUnits>��V</LeadAmplitudeUnits>
         <LeadHighLimit>2147483647</LeadHighLimit>
         <LeadLowLimit>268435456</LeadLowLimit>
         <LeadID>V1</LeadID>
         <LeadOffsetFirstSample>0</LeadOffsetFirstSample>
         <FirstSampleBaseline>0</FirstSampleBaseline>
         <LeadSampleSize>2</LeadSampleSize>
         <LeadOff>FALSE</LeadOff>
         <BaselineSway>FALSE</BaselineSway>
         <ExcessiveACNoise>FALSE</ExcessiveACNoise>
         <MuscleNoise>FALSE</MuscleNoise>
         <LeadDataCRC32>2095179230</LeadDataCRC32>
         <WaveFormData>
AgACAAIAAgAAAAAAAAAAAAIAAgACAAIAAgACAAIAAgACAAIAAgACAAQABAAEAAQAAgAC
AAIAAgACAAIAAgACAAIAAgACAAIAAgACAAIAAgAEAAQABAAEAAIAAgACAAIABAAEAAQA
BAACAAIAAgACAAAAAAAAAAAAAgACAAIAAgACAAIAAgACAAAAAAAAAAAAAgACAAIAAgAC
AAIAAgACAAQABAAEAAQAAgACAAIAAgACAAIAAgACAAAAAAAAAAAAAAAAAAAAAAABAAIA
AwAEAAQABAAEAAQAAgAAAP7//P///wAAAQACAAAAAAAAAAAAAgACAAIAAgACAAIAAgAC
AAIAAgACAAIAAgACAAIAAgACAAIAAgACAAIAAgACAAIAAgACAAIAAgACAAIAAgACAAMA
AwACAAIAAQABAAIAAgACAAMAAwAEAAQABAADAAMAAwADAAMAAwAFAAUABgAHAAUABgAH
AAcACQALAAsACwAJAAkACQAJAAgABwAFAAUABQADAP/////9//r/+f/4//r/+f/4//f/
9f/2//b/9v/4//j/+v/9//7/AAABAAEAAAD///7//f8AAAEAAgADAAIAAgABAAAAAgAC
AAIAAwADAAMABAAEAAAAAgAEAAQABAAGAAkAEAAUABYAEwAOAAwACAADAP3/9f/l/9X/
xv/A/8X/0P/Z/+X/7f/p/+H/3f/W/8L/uP+9/8H/yv/X/+D/5v/t//D/9f/6//3///8D
AAMAAwAGAAQABAAFAAUABAAFAAUABQAFAAUABQAFAAUABQAGAAYACAAJAAkACQAHAAcA
BgAGAAcABwAHAAcACQAJAAgACAAGAAYABgAGAAYABgAHAAcACQAJAAkACQAHAAYABgAG
AAgACAAIAAgABwAFAAMAAgADAAMAAwADAAQAAgACAAIAAgACAAIAAgACAAIAAgACAAIA
AQAAAAAAAAAAAP////8BAP////////7//P/7//r/+//8//3//P/5//n/+f/5//v/+//7
//v/+P/3//f/9//1//X/9f/2//j/+P/3//f/9v/1//T/8//2//f/+P/6//r/+v/6//r/
+f/5//r/+f/6//v//P/+//7//v/+//7/AgADAAUABgAGAAYABQACAAIAAgACAAIAAwAD
AAQABAACAAIAAgACAAIABAAEAAQABAADAAMAAwACAAIAAwADAAMAAwADAAMAAgACAAIA
AgAEAAUABQAFAAQAAwACAAEAAgACAAIAAgAFAAUABQAFAAQABAAEAAQABAAEAAYABgAE
AAQABAADAAMAAgACAAMAAwADAAMAAgADAAMABQAFAAMAAwAEAAQABAAEAAMAAwAEAAQA
BAADAAMABAAEAAQAAwADAAQABAAEAAUABQAFAAMAAwACAAEAAwADAAMABQAHAAcABwAG
AAUABAACAAEAAgACAAQABQADAAIAAAAAAAAAAAABAAEAAgADAAQABQADAAIAAgACAAQA
BAAEAAQAAgACAAIAAwAFAAUABQAFAAUABQAFAAQAAgACAAIAAgAEAAQABQAFAAUABQAF
AAUAAgACAAMAAwAFAAUABQAFAAQABAAEAAQABgAFAAUABAAEAAQABAAEAAMAAwACAAIA
AgADAAUABgAFAAUABAAEAAYABgAFAAUAAwADAAMAAwABAAEAAgADAAUABgAHAAcABwAJ
AAkACQAKAAsADAANAAoACQAHAAcABwAFAAEAAQD///z/+//6//j/9//2//X/9//4//j/
+P/2//b/+P/7//7/AAABAAEAAQABAAEAAQD//////////wAAAgADAAQAAwACAAEAAQAD
AAMABAAEAAYACAAGAAYACAAIAAkAEAAaABoAFwAQAAoABAD///v/7f/b/8//xv/C/8f/
0v/d/+X/6f/j/93/1//M/8D/uP+5/8H/zP/V/9z/5v/x//j/+f/6////AQD///////8C
AAUABgAIAAkACAAJAAkACQAHAAcABwAHAAcABwAIAAgACAAJAAkACQALAAsACgAKAAkA
CQAJAAkABwAHAAYABgAHAAgACQAKAAgACAAJAAkACwALAAsACwAJAAgACAAIAAYABgAG
AAYABwAHAAcACAAIAAcABgAFAAUABAAFAAYABAAEAAQABAAEAAQABAAEAAQAAwACAAIA
AgACAAEAAQADAAEAAQABAP///v/+//7//v/+//7//P/9//3//f/9//v/+//7//v/+v/5
//n/+f/5//n/+f/6//r/+v/5//n/+//7//v/+//8//v/+v/6//z//P/8//z//v///wEA
AQD///////8AAAIAAgACAAIAAwADAAQABAAHAAgACAAGAAQABAAEAAQAAwADAAQABAAE
AAQABAAEAAIABAAEAAQABQAFAAYABwAGAAYABwAHAAYABQAEAAMABgAGAAYABgAEAAUA
BQAFAAcABwAHAAcABgAGAAYABgAJAAkACQAJAAgACAAIAAgABgAGAAgACAAIAAgACAAH
AAcABgAGAAcACQAJAAkACAAHAAcACQAJAAcABwAIAAgACAAIAAcABwAEAAQABAADAAQA
BgAHAAgABwAHAAgACAAGAAcABwAHAAkACQAIAAcABQAFAAUABwAJAAkACQAIAAgACAAH
AAcABwAGAAcABwAJAAgABgAGAAYABgAHAAcABwAHAAcABwAJAAgACAAIAAcABgAFAAQA
BwAIAAkACwAJAAkACQAJAAcABwAHAAYABwAIAAkACgAJAAgACAAHAAkACQAJAAkABgAG
AAcABwAHAAcABwAHAAYACgAIAAgACAAIAAgACAAHAAcABgAGAAUABQAGAAYABgAHAAcA
CAAKAAoACQAJAAgABwAGAAUABgAHAAkACwALAAwADQANAA0ADwAPAA8ADwAPAA8ADwAM
AAsACQAJAAsACQAFAAUAAQD+//3//P/+//3//P/7//v//P/8//z/+v/6//z///8CAAQA
BQAFAAMAAwADAAMAAwADAAMAAwAFAAYABgAGAAYABgAGAAcABwAHAAgACAAKAAgABgAI
AAgACAAPABQAGAAaABkAFAAOAAoABwADAPn/6//b/9D/yv/H/8z/1//l/+//7//p/+H/
1v/E/7r/vf/D/8r/0//e/+j/8f/2//f/+P/9/wMAAwADAAUABgAGAAYABwAHAAYABwAH
AAcACQAJAAkACQALAAsADAAMAA4ADwAPAA8ADgANAAsACgALAAsACwALAA0ADQAMAAwA
CgAKAAoACgAMAAwADQANAAsACwALAAsACQAIAAgACAAKAAoACgAKAAwACwAKAAoACQAJ
AAkACQAKAAgACAAIAAcABgAFAAQABgAGAAYABgAGAAUABAAEAAQABAADAAMABQADAAMA
AwABAAAAAAAAAAIAAgACAAAA/f/9//3//f/7//v/+//7//z/+//7//v/+f/5//n/+v/8
//z/+//7//v/+//7//v//f/9//3//v8AAAAAAAAAAP7///8BAAEAAwADAAMABAAEAAQA
BAAEAAMAAwAEAAQABQAGAAYABAAEAAQABAAEAAUABQAGAAYABgAGAAYABgAFAAYABQAE
AAUABQAGAAcABAAEAAUABQAHAAcABwAHAAYABgAGAAYABgAHAAcABwAHAAcABwAHAAYA
BgAGAAYACQAJAAkACQAGAAYABgAGAAQABAAGAAYACAAIAAgABwAJAAgACAAJAAcABwAH
AAYABwAHAAkACQAHAAcACAAIAAoACgAJAAkACAAIAAgABwAFAAYABgAGAAcABwAIAAgA
BwAHAAYABQADAAMAAgABAAIAAwAEAAcABwAHAAcABgAEAAQAAwADAAQABAAGAAcABwAG
AAQABAAEAAQABQAFAAUABQAFAAUABwAGAAYABgAEAAQABAAEAAgABgAGAAQABAAEAAQA
BAAFAAUABAAEAAMAAwAEAAQABAAFAAUABgAIAAgABwAHAAUABQAFAAUABwAHAAgACQAJ
AAoACwALAA0ADwAPAA8ADQANAA0ADQALAAkABgAFAAcABQABAAEA///8//v/+v/6//n/
+P/3//n/+v/6//r/+P/4//r//f///wIABAAFAAQAAwACAAEAAwADAAMAAwABAAIAAgAC
AAQABAAEAAUABwAHAAgACAAIAAgABgACAAQACAANABQAGAAaABcAEgAOAAYA///3/+//
4f/T/8j/xP/H/9T/4//r/+//6//j/93/1P/E/77/wf/F/8r/1//i/+r/8f/4//n//P//
//////8FAAkABgAGAAYABwAHAAYABwAHAAcACQAJAAkACQAJAAkACgAKAAgACQAJAAkA
CgALAAsADAAMAAsACgAJAAoACwALAAwACgAKAAoACgAIAAgACQAJAAsACwALAAsACQAI
AAgACAAIAAgACAAIAAgABwAGAAYABwAHAAcABwAIAAYABgAGAAQABAAEAAQABgAGAAYA
BgAEAAMAAgACAAQABAADAAMAAwABAAEAAQD///7//v/+/wAAAAAAAP7/+//7//v/+//7
//v/+//7//r/+f/5//n/9//3//f/+P/6//r/+f/5//f/9//3//f/+f/5//n/+v/8//z/
/P/8//7///8BAAEA////////AAACAAIAAgACAAMAAwAEAAQABQAGAAYABAACAAIAAgAC
AAUABQAGAAYABAAEAAQABAAEAAYABgAGAAYABQAFAAUABAAEAAUABQADAAMAAwADAAYA
BgAGAAYABgAHAAcABwAJAAkACQAJAAcABgAFAAQABwAHAAcABwAGAAYABgAGAAQABAAG
AAYACAAIAAgABwAFAAQABAAFAAYABwAIAAgABwAHAAkACQAIAAcABwAGAAYABgAFAAUA
BgAGAAYABQAFAAYABgAGAAUABQAGAAYABAAFAAUABQAHAAcABgAFAAMAAwADAAUABwAH
AAcABgAGAAYABQAFAAYABgAIAAkACQAIAAYABgAGAAYABwAHAAcABwAHAAcABwAGAAYA
BgAGAAYABgAGAAYABgAGAAcABQAFAAUABQAGAAcACAAIAAYABgAEAAQABAAEAAQABAAF
AAUABgADAAMABAAEAAQABQAFAAYACAAIAAcABwAHAAcABwAHAAkACQAKAAsACwAMAA0A
DQANAA8ADwAPABEAEQARABEADwANAAoACQALAAkABQAFAAEA/v/9//z//f/9//3//f/7
//z//P/8//r/+v/8////AgAEAAUABQADAAMAAwADAAYABwAIAAkABwAIAAgACAAHAAYA
BQAFAAYABwAJAAoACgAKAAYABgAIAAoADwAUABgAHAAbABYAEgAMAAcAAwD7/+3/2//O
/8b/xf/O/93/6f/x//H/6f/j/9r/yv+8/73/w//I/9P/3v/o//H/9v/5//7/AwADAAMA
BwAJAAoACgAKAAsACwAKAAsACwALAA0ADQANAA0ADQANAA4ADgAOAA8ADwAPAA8ADwAO
AA4ADQANAA0ADQAOAA8ADwAQAA4ADgAOAA4ADAAMAA0ADQANAA0ADQANAA0ADAAMAAwA
DgAOAA4ADgAOAA0ADAAMAAsACwALAAsADAAKAAoACgAKAAoACgAKAAoACgAKAAoACQAH
AAUABAAFAAYABgAHAAUAAwADAAMAAwACAAIAAgACAAIAAgAAAP3//f/9//3//v///wAA
AQD+//3//f/9//3//f/9//7//v/+//3//f/7//v/+//7/////////wAA/v/+//7//v/+
////AQABAAIAAwAEAAYABgAGAAYABgAHAAcACAAIAAkACgAKAAgABgAGAAYABgAIAAkA
CwAMAAsACgAJAAgACAAKAAoACgAKAAkACQAJAAYABgAHAAcACQAJAAkACQAKAAoACgAK
AAgACQAJAAkACQAJAAkACQAIAAgACAAIAAsACwALAAsACAAIAAgACAAIAAgACgAKAAoA
CgAKAAkACQAIAAgACQAJAAkACQAIAAUABQAHAAcACAAJAAsADAAKAAoACQAJAAgACAAI
AAcACQAKAAoACgAHAAcACAAIAAoACwALAAsACQAJAAgABwAHAAcABwAJAAsACwALAAoA
CAAIAAcABwAKAAoADAANAAsACgAIAAgACAAIAAkACQALAAsACwALAAkACAAIAAgACgAK
AAoACgAKAAoACgALAAsACwALAAsACQAJAAkACAAIAAgACAAIAAoACgALAAsACQAJAAkA
CQAKAAoACwALAAsACwALAAsACwAKAAkACAAKAAsACwALAAkACAAIAAgACQAIAAoACgAK
AAoACQAJAAgACAAHAAcACAAIAAkACwAMAA4ADQAMAAoACQAJAAkACQAJAAsACwAMAA0A
DAAMAAwACwAPABEAEQARABEAEQARABEAEAAPAA0ADQAPAA0ACQAJAAUAAgABAAAA/v/9
//z/+//9//7//v/+/wAAAAACAAUABgAIAAkACQAHAAcABwAHAAkACQAJAAkACAAIAAcA
BgAIAAgACAAJAAkACQAKAAoACAAKAAoACAAKABAAEQAUABwAHgAbABYAEgAOAAcAAwD3
/+f/1//O/8r/y//W/+H/6//x/+3/4//b/9D/wv+8/8H/yf/Q/9n/4v/q//H/+P/9/wAA
AQAFAAcABwAJAAoACgAKAAsACwAMAA0ADQANAA0ADQANAA0ACwALAAwADAAOAA8ADwAP
AA8ADwAOAA4ADQANAA0ADQANAA0ADAAMAAoACgAKAAoACwAMAA4ADwAPAA8ADwAPABEA
EAAQABAADwAOAA0ADAAMAAsACgAKAA0ADQANAA0ACgAIAAgACAAKAAoACgAKAAkACAAH
AAYABwAHAAcACAAGAAYABQAFAAUAAwADAAMABQAEAAQABAACAAIAAgAAAAEAAQABAAEA
AQABAAEAAQD+//3//f/9/////////wAA/v/+//3//f/7//v/+//7/////////wAA///+
//3//P/+////AQABAAEAAQABAAIABAAEAAQABAAHAAcACAAIAAcACAAIAAYACAAIAAgA
CAAHAAcACAAIAAgACAAIAAgACAAKAAoACgAIAAcABwAHAAgACAAJAAkABwAHAAcABwAI
AAgACAAIAAoACwALAAsACQAJAAkACQAGAAYABgAGAAkACQAJAAkACgAKAAoACgAMAAwA
DgAOAAsACgAJAAcACQAIAAgACQAJAAkACQAIAAkACQALAAsACwALAAwADAALAAoACAAH
AAcACAAJAAkACAAIAAcABgAHAAcACAAIAAgACQAJAAkACQAJAAgABwAHAAcABwAJAAcA
BwAHAAYABwAIAAgACQAJAAgACQAJAAkACAAGAAYACAAIAAkACQAHAAcABwAHAAkACAAI
AAgACgAKAAoACgAJAAgABwAHAAcABwAHAAcABwAHAAcABgAGAAYABgAGAAYABgAHAAcA
BQAFAAUABQAFAAYACAAJAAkACQAJAAkACQAIAAcABgAGAAcABwAHAAcACAAGAAgACAAI
AAgACQAJAAgACAAFAAUABgAGAAgACQAJAAoABwAGAAQAAwAFAAUABQAFAAYABwAJAAsA
CQAKAAsACwANAA8ADwAPAA8ADwAPAA8ADgANAAsACwANAAsABwAHAAMAAAD///7//v/9
//z/+//5//r/+v/6//z//P/+/wEAAgAEAAUABQAEAAMAAgABAAIAAwAEAAUAAwAEAAQA
BAAGAAYABgAHAAcABwAIAAgACAAGAAQACAAKAAwACwAQABYAFgAVABIAEAAMAAcAAQD5
/+3/2//M/8T/wf/K/9f/5f/z//v/+f/x/+z/4P/M/8P/x//M/9P/3P/m/+//9P/5//r/
+//9/wEAAwAHAAgACAAIAAkACQAKAAsACwALAAkACQAJAAkACQAJAAoACgAKAAsACwAL
AAkACQAIAAgACQAJAAkACQALAAsACgAKAAkACAAHAAYACAAIAAkACQALAAsACwALAAkA
CAAIAAgACAAIAAgACAAGAAUABAAEAAYABwAIAAkABgAEAAQABAACAAIAAgACAAQABAAE
AAQABAADAAIAAgACAAIAAQABAP///f/9//3//f/8//z//P/8//z//P/6//f/9//3//f/
+f/5//n/+f/6//n/+f/5//f/9//3//j/+P/4//f/9//3//f/9//3//n/+f/5//r/+P/4
//j/+P/6//v//f/9//v/+//7//z//P/8//z//P//////AAAAAP//AAAAAP7/AAAAAAAA
AAABAAEAAgACAAIAAgACAAIAAgAEAAQABAAEAAMAAwADAAAAAAABAAEAAwADAAMAAwAE
AAQABAAEAAQABQAFAAUABQAFAAUABQAEAAQABAAEAAMAAwADAAMAAgACAAIAAgACAAIA
BAAEAAYABgAGAAUABwAGAAYABwAFAAUABQAEAAEAAQADAAMABQAFAAYABgAEAAQAAwAD
AAMABAAFAAUAAwAEAAQABAABAAEAAgACAAQABQAFAAUABQAFAAQAAwADAAMAAwAFAAUA
BQAFAAQABAAEAAMAAwAEAAQABgAHAAcABgAEAAQABAAEAAUABQAFAAUABQAFAAUABAAE
AAQABAAEAAQABAAEAAQABAAFAAMAAwADAAMABQAFAAUABAACAAIAAgACAAMABAAGAAcA
BAADAAIAAQADAAQABgAHAAUABQAFAAUABAAEAAQABgAGAAYABgAGAAYAAwADAAIAAgAD
AAMABAAEAAIAAwADAAQABAAEAAMAAwAFAAUABQAFAAMAAwAEAAUABwAIAAkACQAKAAsA
CgAJAAoACwAMAA0ADAALAAkACQAHAAUAAQABAAEA/v/9//z//P/7//r/+f/3//j/+P/4
//v//P///wMAAQACAAIAAQACAAMABAAFAAQAAwACAAEAAQACAAIAAgADAAQABQAHAAUA
BQAGAAYACAAIAAgACAAKAAgACwAQABYAGAAXABYAEAAIAAEA/f/x/+H/0//K/8T/yf/U
/+P/8f/5//P/6//n/97/0P/E/8P/yf/Q/9f/4v/s//H/9v/7//7/AQADAAUABwAJAAYA
BgAGAAcABwAJAAsADAANAAwACwAKAAkACwALAAwADAAMAA0ADQANAAsACwAKAAoADQAN
AA0ADQALAAsACgAKAAoACgAKAAoACgAKAAsACwALAAsACwALAA0ADAAMAAwACgAKAAoA
CgAMAAsACgAKAAkACQAJAAkACgAIAAgACAAKAAoACgAKAAkACAAHAAYABgAFAAQABAAG
AAYABQAFAAMAAQABAAEAAQAAAAAAAAAAAAAAAAD+//7///8AAAEAAAD///7//f/8//v/
+//7//z//f/+/wAA///+//z/+//9//3//f/9//3//f/9//7//P/8//z//P/9////AgAD
AAEAAQABAAIAAwAEAAUABgAFAAUABgAGAAUABgAGAAQABQAGAAcACAAJAAkACgAKAAoA
CgAKAAoACQAKAAkACAAIAAcABwAHAAcACAAKAAsACQAJAAkACQAKAAoACgAKAAgACQAJ
AAkACQAJAAkACQAJAAoACwAMAAoACQAIAAcABwAIAAkACgAKAAoADAAMAAoACgAKAAkA
CwAKAAoACwAJAAkACQAIAAkACQALAAsACwALAAwADAAKAAoACQAJAAoACgAKAAkABwAI
AAgACAAJAAkACgAKAAkACQAIAAcACAAJAAkACQALAAsACwANAAwACwAKAAgACgAKAAkA
CQAIAAgACgALAA0ADAAKAAoADAAMAA0ADQAMAAsACgAJAAoACgALAAwADAAMAAwADAAL
AAoACQAJAAkACQAJAAkACQAJAAkACAAJAAoACwAMAAoACgALAAsADQANAA0ADQAMAAwA
DQANAAwACwAKAAkADAAMAAwADAALAAsACgAJAAsACgAKAAoACwAKAAoADAAKAAoACgAK
AAoACgALAAwADQAOAAwACwAJAAgACQAJAAoACgAMAA0ADQAOAAwADAALAAsACwALAAsA
CwAJAAkACgALAA0ADgAPAA8AEQATABMAEwATABMAEwATABIAEQAPAA8ADQALAAcABwAH
AAQAAwACAAIAAQAAAP////8AAAAAAAACAAIABAAHAAgACgALAAsACQAJAAkACQAHAAcA
BwAHAAkACgAKAAoACgAKAAoACwAJAAkACgAKAAoADAAOAA4ADAAOABMAGgAeAB4AGwAY
ABQAEAAJAAEA8f/h/9f/zv/K/9P/3v/n/+//7//n/9//1//K/8D/vv/F/83/1v/h/+r/
8P/3//z/AQAGAAkABwALAA0ACwAMAAoACgALAAsADgAPAA8ADwAPAA8ADwAPAA8ADwAQ
ABAAEAARABEAEQAPAA8ADgAOABAAEQASABMAEQARABAAEAASABIAEgASABAAEAARABEA
EQARABEAEQAPAA4ADgAOABAAEAAQABAAEgARABAAEAAPAA8ADwAPAA4ADAAMAAwADQAO
AA8AEAAOAA4ADgAOAA4ADQAMAAwADAAMAAsACwALAAkACQAJAAsACgAKAAoACAAIAAgA
BgAFAAUABQAFAAUABQAFAAQABAAEAAQABAAFAAUABAAEAAMAAwAEAAQABQAHAAgACgAM
AAwACwALAA0ADQANAA0ACwALAAwADQAKAAoACgAJAAgACQAIAAcABAADAAIAAQACAAEA
/////wIAAwACAAUABwAGAAcACAAJAAkACQAJAAwADgAPABAADwAOAA8AEQAPABAAEAAP
AA8ADwAPAA8AEAARABIAEwATABQAFAAUABIAEgASABMAEwATABQAFAAUABIAEAAQABQA
FAATABQAGAAaAB0AHgAcABgAEwANAAcA/f/t/9z/1P/R/9j/5f/v/+//7f/r/+n/4v/c
/97/5f/n/+r/8f/4//7/BQAMAA8AEgARAA8AEQATABMAEgASABIAEwATABQAFQAVABUA
FwAXABcAFwAWABUAFQAUABQAFQAVABUAFQAVABQAFAATABMAEwATABUAFQAUABQAFAAU
ABQAFAAUABQAFQAVABMAEwATABMAEwASABIAEgATABQAFQAWABQAEwASABIAEQARABEA
EQATABIAEwAUABIAEgASABIAEgASABIAEgASABEAEAAQABAAEAAPAA8ADwANAA0ADQAN
AAwADAAMAAwADAAMAAoACQAJAAkACQALAAsACwALAAwACwALAAsACQAJAAkACgAKAAoA
CQAJAAkACQAJAAkADQANAA0ADgAOAA4ADgAOAAwADQAPAA8AEAARABIAFAASABIAEgAS
ABUAFQAWABYAFgAWABUAEgAUABQAFAAUABUAFQAWABYAFAAUABQAFAAUABYAFgAWABYA
FQAVABUAFAAUABUAFQAXABcAFwAXABYAFgAWABYAFwAZABoAGwAYABcAFgAVABYAFgAW
ABYAGQAZABkAGQAWABYAFgAWABgAGAAaABoAGAAYABgAFwAXABYAFgAXABgAGQAaABoA
FgAVABYAFQAXABcAGAAYABgAGAAXABcAGAAYABgAFwAVABYAFgAWABUAFQAWABYAFwAZ
ABoAGwAZABkAGAAXABcAFwAXABkAGQAZABkAGAAWABYAFQAVABgAGAAaABsAGwAaABgA
GAAYABgAGQAZABsAGwAbABsAGAAWABUAFAAVABYAFwAYABgAGAAYABkAGwAbABsAGwAZ
ABkAGQAYABYAFgAWABYAGAAYABkAGQAZABkAGQAZABgAGAAZABkAGQAZABkAGQAZABgA
FwAWABgAGQAZABkAGQAYABgAGAAXABYAFgAYABwAGgAYABgAGAAYABYAFgAWABYAFwAY
ABkAGgAYABgAGAAYABgAGAAYABgAGAAYABgAGAAYABgAGAAYABoAGgAaABoAGQAYABcA
FgAXABgAGQAaABoAGgAaABoAGQAYABcAFgAXABgAGQAaABkAGAAXABYAGQAaABsAHAAa
ABoAGgAaABkAGQAYABgAGQAZABoAGgAYABkAGQAaABoAGgAZABkAGQAZABkAGQAZABkA
GgAbABsAHAAdAB0AHgAfAB4AHQAgACEAIgAjACIAIQAfAB8AIgAhAB4AHwAfABwAGwAa
ABcAFQATABEAEAAQAA8ADgAOAA4AEAATABQAFgAXABcAGQAZABkAGQAXABcAFwAXABgA
GgAbABwAHAAcABwAHQAbABsAHAAcAB4AHgAeAB4AHAAeAB8AJAAsADAALQAoACIAHAAX
ABEAAwD1/+f/3P/Y/93/5v/1/wUADwAPAAcAAwD+/+z/4v/l/+f/6P/x//j//v8FAAwA
EQAUABkAHQAdAB0AHQAcAB4AHgAfAB8AIgAjACMAIwAhACEAIQAhACEAIQAiACIAIgAj
ACMAIwAjACMAIgAiACUAJQAlACUAJAAjACEAIAAjACQAJQAmACUAJAAkACMAIwAjACMA
IwAjACIAIgAiACIAIgAiACIAJAAjACIAIgAhACEAIQAhACEAIAAhACIAIQAgAB8AHgAf
ACAAIQAiACIAIQAgACAAIAAgAB8AHwAfAB0AHQAdAB0AHAAcABwAHgAeAB4AHAAdAB0A
HQAdAB0AHQAdAB0AGgAZABkAGQAcAB0AHgAgAB4AHgAdAB0AHQAdAB0AHQAeAB0AHAAc
AB4AHgAeAB4AHAAdAB8AHwAdAB0AHQAeAB8AIAAhACIAIgAhACEAIAAjACQAJAAiACAA
IAAgACAAIQAhACIAIgAkACQAJAAkACIAJAAkACQAJgAlACUAJQAmACYAJwAnACYAJQAk
ACMAJAAkACQAJAAkACUAJQAlACUAJQAlACUAJQAmACcAKAAnACcAJwAnACYAJgAmACYA
JAAkACYAJgAmACYAJgAlACcAJgAmACcAJwAnACcAJgAlACUAJwAnACYAJQAlACQAJgAm
ACUAJQAlACYAJwAnACUAJgAmACYAJwAnACgAKAAqACsAKwArACkAKQAoACcAJQAlACUA
JwAnACcAJwAmACcAKAAoACkAKQAoACkAKQAqACoAKQAqACoAKgArACsAKQApACkAKQAr
ACoAKgAqACoAKgAqACoAKgAqACoAKwApACkAKQApACoAKwAsACwALAAsACwALAAsACwA
LQAtAC0ALQAtAC0AKgAqACsAKwApACkAKQApACsALAAtAC4ALQAtACwAKwAsACwALQAu
AC8ALgAuADAAMAAwAC4ALgAuAC4ALgAuAC4ALgAuAC4ALgAuADAAMAAwADAALgAuAC4A
LgAuAA==
         </WaveFormData>
      </LeadData>
      <LeadData>
         <LeadByteCountTotal>10000</LeadByteCountTotal>
         <LeadTimeOffset>0</LeadTimeOffset>
         <LeadSampleCountTotal>5000</LeadSampleCountTotal>
         <LeadAmplitudeUnitsPerBit>4.88</LeadAmplitudeUnitsPerBit>
         <LeadAmplitudeUnits>��V</LeadAmplitudeUnits>
         <LeadHighLimit>2147483647</LeadHighLimit>
         <LeadLowLimit>268435456</LeadLowLimit>
         <LeadID>V2</LeadID>
         <LeadOffsetFirstSample>0</LeadOffsetFirstSample>
         <FirstSampleBaseline>0</FirstSampleBaseline>
         <LeadSampleSize>2</LeadSampleSize>
         <LeadOff>FALSE</LeadOff>
         <BaselineSway>FALSE</BaselineSway>
         <ExcessiveACNoise>FALSE</ExcessiveACNoise>
         <MuscleNoise>FALSE</MuscleNoise>
         <LeadDataCRC32>3982376081</LeadDataCRC32>
         <WaveFormData>
+v/6//r/+v/4//j/+P/4//b/9v/2//b/9v/2//b/9v/2//b/9v/2//b/9v/2//b/9v/2
//b/9v/2//b/9v/2//b/9v/2//b/+P/4//j/+P/6//r/+v/6//r/+v/6//r//P/8//z/
/P/8//z//P/8//z//P/8//z//P/8//z//P/8//z//P/8//r/+v/6//r//P/8//z//P/+
//7//v/+//z//P/8//z/+v/6//r/+v/6//r/+v/6//j/+P/4//j/+v/6//r/+v/6//r/
+v/6//r/+v/6//r/+f/4//f/9v/2//b/9v/2//j/+P/4//j/9v/2//b/9v/2//b/9v/2
//j/+P/4//j/9v/2//b/9v/2//b/9v/2//j/+P/4//j/+P/4//j/+P/4//j/+P/4//j/
+P/4//j/+P/4//j/+P/2//b/9v/2//j/+P/4//j/9v/2//b/9v/2//b/9//5//r//P/9
//3/AQACAAIAAgACAAIAAQABAAEAAAD///7//v/+//v/+f/2//T/8//y//H/7v/u/+//
7//v/+7/7v/u/+//7//v//H/8//0//T/8f/x//H/8f/z//P/8v/y//L/8v/y//L/9f/1
//X/9f/z//T/9P/0//T/9v/2//b/9v/5/wIAEgAeACgALgA4AEoAXQByAIoAowCpAJMA
cABLACYA///P/5//ev9c/z7/L/8u/y7/M/9B/1D/ZP97/4//pP+8/8v/1f/b/+D/5//u
//D/8v/0//P/8//2//b/+f/6//v/+//5//v//P/8//z//f/9//3//v/+//7/////////
//////////8AAAAAAAAAAAEAAQACAAIAAgACAAMAAwADAAMAAwAEAAQABAAGAAcABwAH
AAcACAAIAAgACAAHAAcABwAJAAkACQALAAsACwALAAsADwAPAA8ADwAOABAAEAAQAA8A
EAARABEAFAAVABYAFgAYABgAGQAaABoAGgAcABwAHAAdAB0AHgAeACAAIAAgACAAIAAh
ACEAHwAfAB4AHgAgAB8AHwAfAB0AHAAcABsAGQAXABYAFQAVABUAFAAVABQAEQAQAA8A
DgAMAAwACwAKAAcABwAGAAUAAwADAAEAAAD///////////7//f/8//z//P/8//z//P/8
//z//P/6//r/+v/4//r/+v/6//r/+P/4//f/9//3//X/9//3//j/+P/4//j/+P/4//j/
+P/5//n/+f/5//n/+P/4//n/9//3//f/9//4//j/+f/5//v/+//7//v/+f/5//n/+f/7
//z//f/9//3//f/9//3//v/+//7//v/+//7//v/+/wAAAAAAAAAA/v/+//7//v/8//z/
/P/8//r//P/8//v/+//7//r/+v/9//3//P/8//r/+v/6//r/+//7//v/+//5//n/+f/5
//j/+P/5//n/+v/6//r/+v/6//n/+f/5//n/+f/5//n/+f/5//n/+f/5//n/+f/5//n/
+f/5//n/9//3//b/9v/2//b/9v/2//b/9v/2//b/+f/5//j/+P/4//j/+P/4//j/+P/4
//j/9v/2//f/9//3//f/9v/2//j/+P/5//n/+f/3//f/+P/4//j/+P/4//b/9v/2//b/
+P/4//j/+P/2//b/9v/2//b/9v/2//b/9v/2//b/9v/4//j/+f/7//r//P/9//3//f/+
//7//v8AAAAA/////////v/9//z/+v/6//f/9f/2//T/8//y//P/8P/w//H/8f/x//D/
8P/u/+//7//v/+//8f/y//L/8//z//P/8//z//P/8v/y//L/8v/y//L/8//z//P/8//x
//L/8v/y//L/9P/0//b/+v/9/wQAFAAkACwAMgA8AEwAYQB4AJQApwChAIcAaABDABwA
8//D/5P/bP9O/zL/Jf8o/yr/L/87/07/Zv97/43/pv/A/9H/1f/d/+b/6//u/+7/7v/w
//P/8//2//b/+f/6//v/+//5//v//P/8//z//f/9//3/AAAAAAAAAQD//////////wEA
AQACAAIAAAAAAAEAAQAEAAQABAAEAAUABQAFAAUABQAGAAYABgAGAAcABwAHAAcACAAI
AAgACQAJAAoACwAJAAkACQALAA0ADQANAA0AEQARABEAEQAQABIAEgASABEAEgATABMA
FgAXABgAGAAaABoAGwAcABwAHAAeAB4AHAAdAB0AHgAfACIAIwAkACQAJAAlACUAJQAl
ACQAJAAiACEAIQAhAB8AHgAeAB0AHAAbABsAGwAaABkAFwAXABYAEwASABEADgAMAAwA
CwAKAAcABwAGAAcABQAFAAMAAgABAAEAAQABAAAA///+//7//v/+//7//P/8//z//P/6
//r/+v/4//r/+v/6//r/+v/6//n/+f/7//n/+//7//n/+P/3//b/9//4//n/+v/7//v/
+//7//v/+v/6//v/+//7//v/+//8//z//f/9//3//f/9//3////////////9//7/////
////////////AgACAAIAAgAAAAAAAAAAAAIAAgACAAIAAAAAAAAAAAAAAAAAAAAAAP7/
AAAAAP////////7//v///////v/+//7//v/+//7//f/9//3//f/9//3//f/9//z//P/9
//3/+v/6//r/+v/8//v/+//7//3//f/9//3/+//7//v/+//7//v/+//7//v/+//7//v/
/f/9//z//P/6//r/+v/6//z//P/8//z//f/9//z//P/8//z//P/8//r/+v/6//r/+P/4
//n/+f/5//n/+P/4//j/+v/5//r/+v/6//r/+v/6//r/+v/6//z//P/8//z/+v/6//r/
+v/4//j/+P/4//r/+v/6//r/+v/6//v//f/+/wAAAQABAAMABAAEAAQABgAGAAUABQAF
AAQAAwACAAAAAAD9//v//P/6//n/+P/1//L/8v/z//P/8//y//L/8v/z//P/8//z//X/
9v/2//X/9f/1//X/9//3//b/9v/2//b/9v/2//f/9//3//f/9//4//j/+P/6//r/+P/4
//j/+/8CABIAIgAuADYAPABKAF8AdgCOAKcAsQCfAH4AXQA0AAkA2/+p/4L/ZP9G/zH/
LP8s/y//O/9M/1z/c/+L/6L/uv/L/9P/2//k/+v/7v/w//L/9P/3//f/+v/6//v//P/9
//3//f///wAAAAACAAMAAwADAAIAAgACAAMAAQABAAEAAQADAAMABAAEAAYABgAHAAcA
CAAIAAgACAAJAAkACQAJAAcACAAIAAgACgALAAsACwAJAAoACgAKAAsACwAMAA0ADQAN
AA0ADwAPAA8ADwAPABEAEQARABEAFAAWABYAFgAVABYAFwAXABgAGQAaABoAHAAcAB0A
HgAeAB4AIAAgACAAIQAhACIAIgAkACQAJAAkACQAJQAlACUAJQAkACQAJAAjACMAIwAh
ACAAIAAfACAAHwAfAB8AHgAdABsAGwAZABUAEwARABIAEAAQAA8ADgALAAsACgALAAkA
CQAHAAYABQAFAAUAAwACAAEAAAAAAAAAAAAAAP7//v/+//7//v/+//7//P/8//z//P/8
//7//v/9//3/+//5//v/+//6//r/+v/6//z//P/8//z/+//7//v/+//7//r/+v/7//3/
/f/9//3//P/8//3//f/9//3//f/9//////////////8AAAEAAQABAAEAAQABAAAAAAAA
AAAAAAAAAAAAAAAAAAAAAAAAAAIAAgACAAIAAAAAAAAAAAAAAAIAAgABAP/////+//7/
//////7//v/+//7//v/+//3//f/9//3//f/9//3//f/8//z//f/9//z//P/8//z/+v/5
//n/+f/7//v/+//7//n/+f/5//n/+//7//v/+//7//v/+//7//3/+//8//r/+P/4//j/
+P/5//r/+//8//r/+v/6//r/+v/6//r/+v/8//z//P/8//r/+v/6//r//P/8//3///8A
AAIAAwADAAUABgAGAAYABgAGAAUABQADAAIAAQAAAAAAAAD9//v/+v/4//f/9v/1//L/
8v/z//X/9f/0//T/9P/1//X/9f/1//f/+P/4//X/9f/1//X/+f/5//j/+P/4//j/+P/4
//f/9//3//f/9//4//j/+P/4//r/+v/4//r/AQAMABoAKAAwADgAQgBUAGkAfgCYAK8A
rQCRAG4ASQAgAPX/xf+V/3L/WP88/y//Mv8y/zX/Rf9U/2b/f/+X/67/wv/R/9n/4f/o
/+v/7v/0//r/+P/3//f/+v/6//v//P/9//3///8BAAIAAgAAAAEAAQABAAIAAgACAAMA
BQAFAAUABQAFAAUABgAGAAYABgAHAAcABgAGAAYABgAHAAcABwAHAAcACAAIAAgACAAJ
AAkACQAJAAoACgAKAA0ADQAOAA8ADQANAA0ADwARABEAEQARABIAEQAQAA8AEgAUABQA
FAAVABYAFwAXABoAGwAcABwAHQAcABwAHAAeAB4AIAAgACAAIQAhACIAIgAkACQAJAAi
ACIAIwAjACUAJQAkACQAIgAhACEAIQAhACAAIAAfABwAGwAbABsAGAAXABUAFQAWABMA
EgARABAADgAOAA0ADAAJAAkACAAJAAcABwAFAAQAAwADAAMAAwACAAEAAAAAAAAAAAAA
AP7//v/+//7//v/+//7//P/8//z//P/8//z//P/7//v/+//5//v/+//5//j/9//2//f/
+P/5//r/+f/5//n/+f/7//r/+v/7//3//f/9//3//v/+///////9//3//f/9////////
//////8AAAEAAQABAAEAAQABAAIAAgACAAIAAAAAAAAAAAACAAIAAgACAAAAAAAAAAAA
AAAAAAAAAAD+/wAAAAD////////+//7///////7//v/8//z//P/8//3//f/9//3//f/9
//3//f/+//7///////z//P/8//z//P/7//v/+//7//v/+//7//v/+//7//v/+//7//v/
+//7//v/+//7//v/+//6//r/+v/6//r/+v/8//z//P/8//v/+//6//r/+v/6//r/+v/6
//r/+v/6//r/+v/6//z//P/8//z/+v/6//r/+v/6//r/+v/6//z//P/9////AAACAAMA
AwAFAAYABgAGAAgACAAHAAcABQAEAAMAAgACAAIA///9//z/+v/5//j/9//0//T/9f/1
//X/9P/0//T/9f/1//X/9f/3//j/+P/3//f/9//3//n/+f/4//j/+P/4//j/+P/5//n/
+f/5//n/+v/6//r//P/8//r/+P/6////CAAWACQAMAA4AEAATgBhAHYAjgCnALMApQCE
AF8ANgALAN3/rf+E/2T/SP8z/y7/Lv8v/zv/Tv9c/3H/if+i/7j/yf/V/9//6P/t//D/
9P/4//j/+f/5//z//P/9//7//////wEAAwAEAAQAAgADAAMAAwAGAAYABgAHAAcABwAH
AAcABwAHAAgACAAKAAoACwALAAoACgAKAAoACQAJAAkACQAJAAoACgAKAAwADQANAA0A
DQAOAA4ADgAPAA8AEAARABEAEQARABMAEwATABMAEwATABMAEwATABYAGAAYABgAGQAa
ABsAGwAcAB0AHgAeAB4AHgAfACAAIAAgACIAIgAkACUAJQAmACYAKAAoACgAKAAoACkA
KQAnACcAJgAmACYAJQAlACUAIwAiACIAIQAiACEAIQAhACAAHwAdAB0AGgAXABYAFQAU
ABIAEgARABIADwAPAA4ADQALAAsACQAIAAcABwAHAAcABgAFAAQAAgACAAIAAgAAAAAA
AAAAAAIAAgACAAAAAAAAAAAAAAAAAAAA/////////f///////P/8//z//P/8//z//P/8
/////////////f/8//z//f///////////wAAAAABAAEA/////////////////////wEA
AgADAAMAAwADAAMAAwAGAAYABgAGAAQABAAEAAQABAAEAAQABAAEAAQABAAEAAYABgAG
AAYABAAGAAYABQADAAMAAgACAAUABQAEAAQAAgACAAIAAgABAAEAAQABAAEAAQABAAEA
AAAAAAEAAQAAAAAAAAAAAP7//f/9//3////////////9//3//f/9////////////////
/////////////v/+//7//v/+//7//v/+//7//v/9//3//P/8//7//v/+//7//v/+//7/
/v/+//7///////3//f/8//z//P/8//3//f/9//3//f/9//3//f/9//3////8//z//P/8
//z//P/8//z//P/8//z//P/8//7//v/+//7//P/8//z//P/8//z//P/8//7//v///wEA
AQACAAIAAQAFAAYABgAGAAgACAAHAAcABwAGAAUABAAEAAQAAQD///7//P/7//r/+f/2
//b/9//3//f/9v/2//b/9//3//f/9//5//r/+v/3//f/9//3//n/+f/4//j/9v/2//b/
9v/5//n/+f/5//v//P/8//z/+v/6//r/+v/6/wEACgAWACYAMAA2AD4AUABlAHoAlgCt
AK8AmQB4AFUALgADANH/n/94/1j/Ov8p/yr/Kv8t/zv/Tv9i/3f/j/+o/77/zf/X/9//
5v/r//L/9v/2//b/+f/5//z//P/9//7///////3///8AAAAAAAABAAEAAQACAAIAAgAD
AAUABQAFAAUABQAFAAYABgAGAAYABwAHAAYABgAGAAYABwAHAAcABwAHAAgACAAIAAgA
CQAJAAkACQAKAAoACgALAAsADAANAA0ADQANAA8AEQARABEAEQARABEAEQARABIAFAAU
ABQAFQAWABcAFwAYABkAGgAaABwAHAAdAB4AHgAeACAAIAAgACEAIQAiACIAJAAkACQA
JAAkACUAJQAlACUAJAAkACQAIwAjACMAIwAiACIAIQAgAB8AHwAfABwAGwAZABkAGAAV
ABQAEwASABAAEAAPAA4ACwALAAoACgAJAAoACQAHAAUABAADAAUABAADAAIAAAAAAAAA
AAD+//7//v/+//z//P/8//r/+//8//3//v/8//z/+//7//z/+//+/////P/8//z//P/8
//z//P/8//v/+//7//v//f/8//z//f////////////7//v//////////////////////
/////wEAAgADAAMAAwADAAMAAwACAAIAAgACAAQABAAEAAQABAAEAAQABAADAAIAAQAA
AAEAAgADAAQAAAACAAIAAQADAAMAAgACAAEAAQAAAAAAAAAAAAAAAAABAAEAAQABAP//
////////AAAAAAEAAQD+//7//v/+/wAA/////////f/9//3//f/9//3//f/9////////
/////v/9//z/+//7//v/+v/6//z//P/8//z//P/8//z//P/9//3//P/8//r/+v/6//r/
/P/8//z//P/8//z//f/9//3//f/8//z/+v/6//v/+//7//v/+//7//n/+//8//z//P/8
//z/+v/6//r/+v/6//r/+v/6//r/+v/6//r/+v/6//r/+v/8//z//P/8//r/+v/7//3/
/v8AAAEAAQAFAAYABgAGAAYABgAFAAUABQAEAAMAAgACAAIA///9//z/+v/5//j/9//0
//T/9f/z//P/8v/y//T/9f/1//X/8//1//b/9v/3//f/9//3//f/9//2//b/9v/2//b/
9v/5//n/+f/5//n/+v/6//r//P/6//j/+v/8//3/BAAQACAAKgAwADYAQgBTAGoAgACV
AKkApwCMAGcAQgAbAPH/xf+g/4L/aP9N/0L/Pv89/0P/UP9c/2v/gf+Y/7D/wf/N/9f/
4P/n/+7/9P/2//b/9//3//r/+v/9//7/////////AQACAAIAAgADAAMAAwACAAIAAgAD
AAMAAwADAAMAAwADAAQABAAEAAQABQAFAAYABgAGAAYABwAHAAcABwAHAAgACAAIAAgA
CQAJAAkABwAIAAgACAAJAAkACgALAAsACwALAA0ADQANAA0ADQAPAA8ADwAPABAAEgAS
ABIAEQASABMAEwAWABcAGAAYABgAGAAZABoAHAAcAB4AHgAeAB8AHwAgACAAIgAiACIA
JAAkACUAJQAlACUAJAAkACYAJQAlACUAIwAiACIAIQAeAB0AHQAdABoAGQAXABcAGAAV
ABQAEwAUABIAEgARAA4ACwALAAoABwAFAAUAAwAEAAMAAwADAAEAAAD///7//v/+//7/
/v/8//z//P/8//z//P/8//r/+v/6//r/+v/6//r/+f/5//n/9//5//n/+P/4//j/+P/4
//j/+P/4//f/9//3//f/+f/4//j/+f/3//f/9//3//r/+v/7//v/+f/5//n/+f/7//v/
+//7//n/+v/7//v//f/9//3//f/+//7//v/+//7//v/+//7//v/+//7//v/+//7//v/+
//7//v/+//7//P/+//7//f/9//3//P/8//3//f/8//z//v/+//7//v/7//v/+//7//v/
+//7//v//P/8//3//f/8//z//P/8//z/+//7//v/+//7//v/+//7//v/+//7//n/+f/5
//n/+//7//v/+//7//v/+v/6//r/+v/6//r/+v/6//r/+v/7//v/+v/6//r/+v/6//r/
+v/6//r/+v/6//r/+//7//v/+//6//r/+v/8//3//f/6//r/+v/6//r/+v/6//r/+v/6
//r/+v/6//r/+v/6//r/+v/6//r/+v/4//j/+P/4//n/+v/8////AAACAAMAAwADAAQA
BAAEAAQABAADAAMAAwACAAEAAAAAAAAA/f/7//r/+P/3//b/9f/y//L/8//z//P/8v/y
//T/9f/1//X/9f/3//j/+P/3//f/9//3//f/9//2//b/+P/4//j/+P/3//f/9//3//n/
+v/6//r/+v/4//r//v/+////CgAaACYALAA0AD4ATgBjAHgAkAClAKkAkwByAE8AKAAB
ANf/rf+K/2z/Tv8//zz/PP89/0f/WP9q/33/k/+q/8D/zf/Z/+H/6P/r//D/9P/4//j/
+f/5//z//P/9//7/////////AQACAAIAAgADAAMAAwACAAIAAgADAAMAAwADAAMABQAF
AAYABgAEAAQABQAFAAgACAAIAAgABwAHAAcABwAJAAoACgAKAAgACQAJAAkACwAMAAwA
DAANAA0ADgAPAA0ADQANAA8ADwAPAA8ADwATABMAEwATABIAFAAUABQAFQAWABcAFwAY
ABkAGgAaABwAHAAdAB4AHgAeACAAIAAiACMAIwAkACIAJAAkACQAJgAmACcAJwAnACcA
JgAmACYAJQAlACUAIwAiACIAIQAiACEAIQAhAB4AHQAbABsAGgAXABYAFQAUABIAEgAR
ABAADQANAAwACwAJAAkABwAIAAcABwAHAAUABAADAAIAAgACAAIAAgAAAAAAAAAAAAIA
AgACAAAA/v/+//7//v8AAAAA/////////f///////v/+//7//v/8//z//P/8//3//f/9
//3//f/8//z//f/9//3//f/9//7//v//////////////////////////////AAABAAEA
//////////8BAAIAAwAEAAYABgAGAAYABAAEAAQABAACAAIAAgACAAQABAAEAAQAAAAC
AAIAAQADAAMAAgACAAMAAwACAAIAAAAAAAAAAAABAAEAAQABAP//////////AAAAAAEA
AQD+//7//v/+/wAA/////////f/9//3//f/9//3//f/9//7///8AAAEAAAD///7//f//
/////v/+/wAAAAAAAAAA/v/+//7//v/9//3//P/8//7//v/+//7//P/8//z//P/+//7/
///////////+//7//v/+//////////////////3//f/9//3//f/8//z//f/9//z//v/+
//7//v/+//7//v/+//z//P/8//z//P/8//z//P/8//z//P/8//7//v/+//7//P/8//z/
/P/8//z//f///wIABAAFAAUABwAIAAgACAAGAAYABQAFAAYABgAGAAYABgAGAAMAAQD/
//z/+v/4//n/9v/2//f/9f/1//T/9P/2//f/9//3//f/+f/6//r/+f/5//n/+f/5//n/
+P/4//r/+v/6//r/+f/5//n/+f/5//r/+v/6//r//P/+//7//v8DABAAIAAuADYAPgBM
AF4AcQCKAKYAsQCjAIkAaABBABoA7f+5/4v/ZP9E/y7/Kf8s/y7/Of9L/17/dP+J/6H/
uP/M/9f/3//n/+z/7//0//j/9v/4//v/+//+//7/AQACAAMAAwABAAMABAAEAAQABQAF
AAUABgAGAAYABwAHAAcABwAHAAcABwAIAAgACAAIAAkACQAKAAoACgAKAAsACwALAAsA
DQAOAA4ADgAMAA0ADQANAA0ADgAOAA4ADwAPABAAEQATABMAEwAVABUAFQAVABUAFQAV
ABUAFQAYABoAGgAaABkAGgAbABsAHAAdAB4AHgAgACAAIQAiACIAIgAkACQAJgAnACcA
KAAoACoAKgAqACoAKgArACwAKgAqACoAKgAqACoAKgAqACoAKgAqACoALAAsACwALAAq
ACoAKgAqACwALAAsACwAKAAmACUAJQAgAB4AGwAXABUAEgAOAAoABgAEAAEA//8BAAAA
///+/wAAAAD9//v//f/8//z//P/8//r/+//9//3//f/8//z/+v/7//v/+//7//3//v/+
//3//f/9//3///////7//v/+//7//v/+//////////////8AAAAAAAACAAAAAAAAAAIA
AwAEAAgAEgAiADAAPABKAF0AdACKAKUAvwC/AKgAhwBcACcA6/+p/27/SP80/yH/Fv8g
/zn/Uf9q/4D/mf+x/8r/3v/n/+v/8f/4//n//v8AAAAAAAD/////AgACAAEAAgADAAMA
BQAHAAgACAAHAAcABgAFAAYABgAGAAcABwAHAAcABwAJAAkACgAKAAoACgALAAsACgAK
AAoACgANAA0ADQANAAsADAAMAAwADgAPAA8ADwAPABAAEAAQABMAEwAUABUAFQAVABUA
FwAZABkAGQAZABsAGwAbABsAHAAeAB4AHgAhACIAIwAjACIAIwAkACQAJgAmACcAKAAq
ACoALAAsACoAKwArACwAKgAsACwALAArACoAKgApACcAJwAmACYAJAAjACMAIwAfAB4A
HgAdABwAGwAbABsAGQAXABQAEwAUABEAEAAPAA4ADAAMAAsADAAJAAkACAAIAAcACAAH
AAcABwAIAAkACwAKAAkACAAGAAYABgAGAAUABgAHAAgACAAIAAgABgAIAAgACAAIAAgA
CAAHAAcACQAHAAkACQAIAAgACAAIAAoACgAKAAoACgAJAAgABwAJAAgACAAJAAsACwAL
AAsACwAKAAoACQAJAAkACQAJAAkACQAJAAkACAAIAAgABwAHAAcABwAHAAgACAAIAAgA
BwAGAAUABAAEAAQABAAEAAIAAgACAAIABAAEAAQABAACAAQABAADAAUABQAEAAQAAwAD
AAIAAgACAAIAAgACAAMAAwADAAMAAwADAAMAAwACAAIAAwADAAIAAgACAAIABAADAAMA
AwADAAMAAwADAAMAAwADAAMAAwADAAMAAwADAAMAAwADAAMAAwACAAIAAgACAAIAAgAC
AAIAAgACAAEAAQAAAAAAAAAAAAAAAAACAAIAAgACAAQABAAFAAUAAwADAAIAAgACAAIA
AwADAAMAAwADAAMAAQABAAEAAQADAAIAAgADAAMAAgAEAAQABAAEAAIAAgACAAIAAgAC
AAIAAgACAAIAAgACAAIAAgACAAIAAgACAAIAAgACAAIAAgACAAQABAAEAAQAAwACAAEA
AAACAAIAAgACAAQABAAEAAQABAAEAAQABAACAAIAAgACAAIAAgACAAIABAAEAAQABAAC
AAIAAgACAAIAAgACAAIAAgACAAIAAgACAAIAAgACAAIAAgACAAIABAAEAAQABAACAAIA
AwAFAAUABgAGAAUACQAKAAoACgANAA4ADgAPAA8ADgANAAwADgAOAAsACQAGAAQAAwAC
AP///P/8//3//f/9//z//P/8//3//f/9////AQACAAIAAQABAAEAAQABAAEAAAAAAAIA
AgACAAIAAQABAAEAAQADAAQABAAEAAIABAAGAAQABAAJABQAIgAwADgAPgBEAFIAZQB6
AJIApwCtAJ0AfABXADQADwDn/8H/pP+K/2z/V/9Q/0j/R/9T/2L/cP+F/5v/sP/G/9f/
4f/r//L/9//6//z/AAACAAUABQAIAAgACQAKAAsACwAJAAsADAAMAAoACwALAAsADAAM
AAwADQAOAA8AEAARABEAEQASABIAEgASABMAEwAUABQAFAAUABMAEwATABMAFQAWABYA
FgAUABUAFQAVABUAFgAWABYAGQAZABoAGwAZABkAGQAbAB0AHQAdAB0AHQAdAB0AHQAe
ACAAIAAgACEAIgAjACMAJAAlACYAJgAoACgAKQAqACoAKgAsACwALgAvAC8AMAAuADAA
MAAwADMANAA2ADcANwA3ADYANgA0ADMAMwAzADMAMgAyADEALgAtAC0ALQAsACsAKQAp
ACYAIwAiACEAIgAgACAAHwAgAB0AHQAcABsAGQAZABcAFgAVABUAFQAVABQAEwASABAA
EAAQABAAEAAQABAAEAAOAA4ADgAMAAwADAAMAAwADgAOAA0ADQANAAsADQANAAwADAAM
AAwACgAKAAoACgALAAsACwALAA0ADAAMAA0ACwALAAsACwAOAA4ADwAPAA8ADwAPAA8A
DwAPAA8ADwAPABAAEQARABMAEwATABMAEgASABIAEgASABIAEgASABIAEgASABIAEAAQ
ABAAEAARABIAEwAUABAAEgASABEAEQARABAAEAAPAA8ADgAOABAAEAAQABAADwAPAA8A
DwARABEAEQARAA4ADgAPAA8ADgAOAA4ADgAQAA8ADwAPAA8ADwAPAA8ADQANAA0ADQAN
AA0ADQANAA0ADQANAA0ADwAPAA4ADgAOAA4ADgAOAA4ADgAOAA4ADQANAAwADAAOAA4A
DgAOAA4ADgAOAA4ADAAMAA0ADQAPAA8ADgAOAAwADAANAA0ADwAPAA8ADwAPAA8ADwAP
AA0ADAAMAA0ADQAOAA4ADgAOAA4AEAAQABAAEAAOAA4ADgAOAAwADAAMAAwADgAOAA4A
DgAQAA==
         </WaveFormData>
      </LeadData>
      <LeadData>
         <LeadByteCountTotal>10000</LeadByteCountTotal>
         <LeadTimeOffset>0</LeadTimeOffset>
         <LeadSampleCountTotal>5000</LeadSampleCountTotal>
         <LeadAmplitudeUnitsPerBit>4.88</LeadAmplitudeUnitsPerBit>
         <LeadAmplitudeUnits>��V</LeadAmplitudeUnits>
         <LeadHighLimit>2147483647</LeadHighLimit>
         <LeadLowLimit>268435456</LeadLowLimit>
         <LeadID>V3</LeadID>
         <LeadOffsetFirstSample>0</LeadOffsetFirstSample>
         <FirstSampleBaseline>0</FirstSampleBaseline>
         <LeadSampleSize>2</LeadSampleSize>
         <LeadOff>FALSE</LeadOff>
         <BaselineSway>FALSE</BaselineSway>
         <ExcessiveACNoise>FALSE</ExcessiveACNoise>
         <MuscleNoise>FALSE</MuscleNoise>
         <LeadDataCRC32>3158644601</LeadDataCRC32>
         <WaveFormData>
/v/+//7//v/8//z//P/8//z//P/8//z/+v/6//r/+v/6//r/+v/6//r/+v/6//r/+v/6
//r/+v/6//r/+v/6//z//P/8//z//v/+//7//v/+//7//v/+/wAAAAAAAAAAAgACAAIA
AgAAAAAAAAAAAAIAAgACAAIAAgACAAIAAgACAAIAAgACAAAAAAAAAAAAAAAAAAAAAAAC
AAIAAgACAAAAAAAAAAAAAAAAAAAAAAAAAAAAAAAAAP7//v/+//7//v/+//7//v8AAAAA
AAAAAAAAAAAAAAAA/f/8//v/+v/8//z//P/8//7//v/+//7//f/8//v/+v/8//z//P/8
//z//P/8//z//P/8//z//P/8//z//P/8//z//P/8//z//P/8//z//P/8//z//P/8//z/
/P/8//v/+//8//z//P/6//r/+v/6//z//P/8//z/+v/6//r/+v/6//v/+//7//3/AAAA
AAEABAAEAAQABAAFAAYABgAGAAYABQAFAAUABQAEAAMAAgAAAP///v/8//r/+P/4//n/
9//2//T/9P/2//b/9//3//j/+f/5//n/9//3//b/9v/3//f/9v/2//b/9v/2//b/+P/4
//j/+f/3//f/9//3//f/+f/5//n/+f/5/wAADgAaACUAMAA/AFMAbgCNALAA2AD0APsA
7QDYALwAiAA7APD/u/+Y/3j/Yf9a/1T/T/9T/1z/bP+A/5L/qf+//8z/1f/f/+X/6v/u
//H/8P/y//T/9f/2//j/+P/5//r/+v/4//r/+v/6//3//f/9//3//f/9//3//f8AAAAA
AAAAAP7//v//////AAAAAAAAAAAAAAEAAQABAAEAAgACAAIAAgADAAMAAwADAAQABAAE
AAYABgAHAAcABgAGAAYABQAFAAYABgAHAAoACgAKAAwACgAKAAsACwANAA8ADwAPAA4A
EAARABEAEwAVABUAFgAXABgAGQAaABoAGgAcAB0AHQAeAB4AHwAhACMAIwAjACIAIgAi
ACIAIgAiACIAIgAgACAAHwAfAB4AHgAdABwAGQAYABcAFwAZABgAFgAWABUAFAASABIA
EAAOAA0ADQALAAsACgAKAAgACAAIAAUABQAFAAQABAACAAIAAgAAAAEAAQABAAAAAAAA
AAAA///////////+//7//v/+//7//P/7//v/+//5//n/+f/5//n/+f/6//v/+//7//v/
+//7//z//P/8//z//P/8//z//v/7//r/+v/8//z//v/+//3//f/+//7/+//9////////
/////////////////wEAAQABAAIAAgABAAEAAQABAAMABAAEAAQABAADAAMAAwACAAIA
AQD//wEAAQABAAEA//////////8BAAIAAgACAP///v/+////AQAAAAAAAAAAAP//////
//////////////////////////7//v/+//7//v/+//7//v/9//3//f/7//v//P/8//z/
+//7//v/+//6//n/+f/8//z//P/8//r/+v/6//r//P/8//z//P/8//z//P/8//z//P/8
//z/+v/6//r/+v/6//r/+v/6//r/+//7//z/+//8//r/+v/6//r/+v/6//r/+v/6//n/
+//8//z//P/6//r/+v/6//r/+v/6//r//P/8//z//P/8//3//f/9//3/AAAAAAEAAgAC
AAIAAgAFAAYABgAGAAYABQAFAAUABAACAAAA/v/8//v/+v/4//f/9v/3//n/+f/4//b/
9v/0//T/9f/1//j/+f/5//n/9//3//b/9v/3//f/9v/2//b/9v/2//b/9v/2//b/9//3
//f/9//3//X/9//3//n/+//7/wIAEAAeACcANABDAFUAcACTALoA3gDyAPUA6QDSALIA
fAAvAOL/r/+M/27/W/9U/1D/S/9N/1r/cP+C/5L/q//D/9L/1//f/+n/7v/w/+//7v/w
//L/8//0//b/+P/5//r/+v/4//r/+v/6//v/+//7//v////////////+//7//v/+/wAA
AAABAAEAAQAAAP///v///wEAAgADAAMABAAEAAQABAAFAAUABQAFAAYABgAGAAQABAAF
AAUABQAGAAcABwAHAAgACAAJAAwADAAMAA4AEAAQABEAEQAPABEAEQARABAAEgATABMA
FQAXABcAGAAZABoAGwAcABwAHAAeAB8AHQAeAB4AHwAhACMAIwAjACYAJgAmACYAJAAk
ACQAJAAkACQAIwAjACAAIAAfAB4AHQAcABsAGwAbABoAGAAYABcAFgAUABQAEgAQAA8A
DwALAAsACgAKAAoACgAKAAcABwAHAAYABgAEAAQABAACAAEAAQABAAAAAAAAAAAA////
///////+//7//v/+//7//P/7//v/+//8//3//v////3/+//6//n/+//7//v/+//7//z/
/P/8//z//P/8//z////9//3//v/+//7/AAAAAP////8AAAAA//8BAAMAAwABAAEAAQAB
AAEAAQABAAMAAwADAAQABAADAAMAAwADAAMABAAEAAQABgAFAAUABQADAAQABAADAAMA
AwADAAMAAwADAAMAAwABAAIAAgACAAMAAgACAAMAAQAAAAAAAAACAAEAAQABAAEAAQAB
AAEA//////////8BAAAAAAAAAAAAAAAAAAAAAAD/////////////AAAAAAAA////////
AQAAAP/////+//7//v/+//7//v/+//7/AAAAAAAAAAD+//7//v/+//7//v/+//7//v/+
//7//v/+//7//v/+//z//f/9//7/AAAAAAAAAAD+//7//v/9////AAAAAAAA/v/+//7/
/v/+//7//v/+//7//v/+//7//v////////8BAAQABAAFAAgACAAIAAgACQAKAAoACgAK
AAkACQAJAAcABgAFAAQABAADAAIAAAD8//r/+v/7//v/+v/4//j/+P/4//n/+f/6//v/
+//7//v/+//6//r/+//7//r/+v/6//r/+v/6//z//P/8//3/+//7//v/+//9//3/+//7
//v/+/8CAA4AHAApADIAPwBRAGwAiwCuANYA9gD9APUA5ADIAJgATwD+/8X/pP+E/2f/
XP9Y/1P/U/9c/2r/fP+S/6f/vf/O/9f/3f/l/+z/8P/x//T/9P/2//f/+P/6//r/+//8
//z//P/+//7//v8BAAEAAQABAAEAAQABAAEAAAAAAAAAAAACAAIAAwADAAQABAAEAAQA
BAAFAAUABQAFAAYABgAGAAYABwAHAAcABwAIAAgACAAIAAgACQAJAAkACgALAAsACwAM
AAwADQAMAAwADAAOABAAEAARABEAEQATABMAEwAUABYAFwAXABUAFwAXABgAGQAaABsA
HAAeAB4AIAAhACEAIgAiACMAIwAlACUAJQAkACQAJAAkACYAJgAmACYAJAAkACMAIwAi
ACIAIQAgAB8AHgAdAB0AHQAcABoAGgAXABYAFAAUABQAEgARABEADwAPAA4ADgAMAAwA
DAAJAAcABwAGAAYABAAEAAQAAgADAAMAAwACAAIAAgACAAEAAQABAAEAAAAAAAAAAAAA
AAAA///////////////////+//3//f/9//3//f/9//3//f/+//7//v/+//7//v/+/wEA
/////wAA/v/+/wAAAAABAAEAAgACAP//AQADAAMAAwADAAMAAwADAAMAAwAFAAMAAwAE
AAQABQAFAAUABQADAAQABAAEAAYABQAFAAUABQAGAAYABQAFAAUABQAFAAMAAwADAAMA
AQACAAIAAgADAAIAAgADAAMAAgACAAIAAgABAAEAAQABAAEAAQABAAEAAQABAAEA///+
//7//v8AAAAAAAAAAP7//f/9//3//////wAAAAAAAP///////////v////7//P/8//z/
/P/+//7//v/9//3//v/+//7//v/+//7//v8AAAAAAAAAAP7//v/+//7//v////////8D
AAYABgAHAAgACAAIAAgABwAIAAgACAAIAAcABwAHAAcABgAFAAQAAgABAAAA/v/8//r/
+v/7//v/+v/4//j/+P/4//n/+f/8//3//f/9//z/+//5//j/+//7//r/+v/6//r/+v/6
//r/+v/6//v/+//7//v/+//9//3//f/7//v/AQAKABYAIAArADgASQBdAHoAmQC+AOYA
/AD7AO0A1gCuAHQAIwDa/7H/lP90/1//XP9W/1H/V/9g/27/hP+c/7H/xf/U/93/4//r
/+7/7v/z//b/9v/3//f/9//4//r/+//8//z//P/+//7//v//////////////////////
AgACAAIAAgACAAIAAwADAAQABAAEAAQAAgADAAMAAwADAAQABAAEAAYABwAHAAcABwAI
AAgACAAGAAYABwAHAAkACgALAAsACwAMAAwADQAOAA4ADgAQAA4ADgAPAA8ADwARABEA
EQAUABYAFwAXABcAGQAZABoAGQAaABsAHAAeAB4AIAAhAB8AIAAgACEAIQAjACMAIwAk
ACQAJAAkACYAJgAmACYAIgAiACEAIQAgACAAHwAeAB0AHAAbABsAGQAYABYAFgAVABQA
EgASABEAEAAQABEADgANAAsACgAKAAoACgAHAAUABQAEAAQABgAGAAYABAADAAMAAwAC
AAAAAAAAAP///////////v8AAAAAAAAAAP7//f/9//3////////////8//v/+//7//v/
+//7//v/+//8//z//P/8//z//P/8/////f/9//7//v/+/wAAAAD/////AAAAAP3///8B
AAEAAwADAAMAAwADAAMAAwAFAAMAAwAEAAQABQAFAAUABQADAAQABAAEAAQAAwADAAMA
AwAEAAQAAwADAAMAAwADAAMAAwADAAMAAQACAAIAAgABAAAAAAABAAEAAAAAAAAAAgAB
AAEAAQABAAEAAQABAP/////////////+//7//v/+//7//v/+/wAA/////////f/9//7/
/v8AAP///////////v/9//3//P/8//z//P/+//7//v/+//7//v/8//7//v/+//7//v/+
//7//f/7//z//P/8//7//v/+//7//v/+//7//v/+//7//v/+//7/////////AQAEAAQA
BQAIAAgACAAIAAkACgAKAAoACAAHAAcABwAJAAgABwAGAAIAAQAAAP7//P/6//r/+//7
//r/+P/4//j/+P/5//n//P/9//3//f/9//3//P/8//3//f/8//z/+v/6//r/+v/8//z/
/P/9//3//f/9//3///////3/+//7////BgAQAB4AKQAyAEEAVQBsAIsArADSAPYAAQH5
AOYAyACYAE8AAADH/6T/hP9p/17/Wv9T/1P/XP9o/3r/kP+n/73/zP/X/+H/6//u//D/
9f/2//b/+P/5//r//P/8//3//v/+//7/AAAAAAAAAQABAAEAAQADAAMAAwADAAQABAAE
AAQABgAGAAcABwAIAAgACAAIAAYABwAHAAcABwAIAAgACAAGAAcABwAHAAkACgAKAAoA
CgAKAAsACwALAAwADQANAA0ADgAOAA8AEAAQABAAEgASABIAEwATABMAFQAVABUAFgAY
ABkAGQAZABsAGwAcABsAHAAdAB4AHgAeACAAIQAjACQAJAAlACUAJwAnACcAJgAmACYA
JgAmACYAJgAmACYAJgAlACUAJAAkACMAIgAhACAAHwAfAB8AHgAcABwAGQAYABYAFgAW
ABQAEwATABEAEQAQABAADgAOAA4ACwALAAsACgAKAAgACAAIAAYABwAHAAcABgAEAAQA
BAADAAUABQAFAAQAAgACAAIAAgACAAEAAQABAAEAAQABAAEAAAD/////////////////
////AAAAAAAAAAAAAAAAAAADAAEAAQACAAIAAgAEAAQAAwADAAQABAABAAMABQAFAAUA
BQAFAAUABQAFAAUABwAHAAcACAAIAAcABwAHAAcABwAIAAgACAAIAAcABwAHAAcACAAI
AAcABQAFAAUABQAFAAUABQAFAAUABgAGAAYABQAEAAQABQAFAAQABAAEAAQAAwADAAMA
AQABAAEAAQABAAEAAQABAAEAAAAAAAAAAAAAAAAAAAACAAEAAQABAAEAAQACAAIAAgAB
AAEAAQABAAAA/////wAAAAAAAAAAAAAAAAAAAAAAAAAAAAAAAP7//v/+//7/AAAAAAAA
AAAAAAAAAAAAAAAAAAAAAAAA/v//////AAABAAIAAgAAAAAAAAAAAAEAAQAAAAAAAAAA
AAAAAAAAAAAA/////wAAAAAAAAAAAAAAAAAAAAAAAAAAAAD+//7//v/+/wAAAQABAAEA
AQAEAAQABQAIAAgACAAIAAkACgAKAAoACgAJAAkACQAJAAgABwAGAAQAAwACAAAA/v/8
//z//f/9//z/+v/6//r/+v/7//v//v/////////9//3//P/8//3//f/8//z/+v/6//r/
+v/8//z//P/9//3//f/9//3//f/9//3/+f/7/wEABgAQACAAKwAyAEEAVwBwAJEAtgDe
APYA+wDzAOIAwgCMAD0A7v+7/5r/ev9h/1r/Vv9P/1H/Xv9s/37/lP+t/8P/0v/b/+H/
5f/s//L/8//0//T/9v/3//j/+v/6//v//P/8//z//v/+//7//f/9//3//f8BAAEAAQAB
AAIAAgACAAIAAgACAAMAAwAEAAQABAAEAAIAAwADAAMAAwAEAAQABAAGAAcABwAHAAUA
BgAGAAYACAAIAAkACQAJAAoACwALAAsADAAMAA0ADgAOAA4AEAAQABAAEQARAA8AEQAR
ABEAEgAUABUAFQAVABcAFwAYABkAGgAbABwAHAAcAB4AHwAfACAAIAAhACEAIwAjACMA
JgAmACYAJgAmACYAJgAmACQAJAAjACMAIgAiACEAIAAfAB4AHQAdABsAGgAYABgAFwAW
ABQAFAASABAADwAPAA8ADwAOAA4ADAAMAAwACQAHAAcABgAGAAgACAAIAAYABQAFAAUA
BAACAAIAAgABAAEAAQABAAAAAAAAAAAAAAACAAEAAQABAP//////////AAD////////9
//3//f/9//3//v/+//7//v/+//7//v8BAP////8AAAAAAAACAAIAAQABAAIAAgABAAMA
BQAFAAMAAwADAAMABQAFAAUABwAFAAUABgAGAAcABwAHAAcABQAGAAYABgAEAAMAAwAD
AAQABgAHAAcABQAFAAUABQAFAAUABQAFAAMABAAEAAQAAwACAAIAAwAFAAQABAAEAAIA
AQABAAEAAQABAAEAAQD//////////wAAAAABAAIAAAAAAAAAAAAAAP////////////8A
AAAA/v/9//3//f////7//f/9//7//v/+//7//v/+//7//v8AAAAAAAAAAP7//v/+//7/
/v/+//7//v/+//7//v/+//7//v/+//7//v//////AAAAAAAA///8//z//v/+//7//v/+
//7//v/+//7//f/9//7//v/+//7//v/+//7//v/+//7//v/+//7//v/+//7/////////
AQAEAAQABQAIAAgACAAIAAcACAAIAAgACAAHAAcABwAHAAYABQAEAAMAAwADAAIA/v/8
//z//f/9//z/+v/6//j/+P/5//n/+v/7//v/+//7//v/+v/6//v/+//6//r/+P/4//j/
+P/6//r/+v/7//v/+//7//v////9//v/+//9//3/AgAMABoAIwAqADkASwBgAH0AnADC
AOgA/wD7AOwA0gCqAGkAHADf/7z/oP+B/27/Zv9f/1n/Xv9k/3L/hv+d/7H/wv/P/9n/
4f/m/+z/8f/0//b/9//3//f/+P/6//v//P/8//z//v/+//7/////////////////////
/wAAAAAAAAAAAAAAAAEAAQACAAIAAgACAAIAAwADAAMAAwAEAAQABAAEAAUABQAFAAUA
BgAGAAYABgAGAAcABwAHAAgACQAJAAkACgAKAAsADAAMAAwADgAMAAwADQANAA0ADwAP
AA8AEAASABMAEwAVABcAFwAYABcAGAAZABoAGgAaABwAHQAdAB4AHgAfACEAIwAjACMA
JAAkACQAJAAkACQAJAAkACQAJAAjACMAIgAiACEAIAAfAB4AHQAdABwAGgAXABYAFwAW
ABQAFAASABAADwAPAA0ADQAMAAwACAAIAAgABQAFAAUABAAEAAQABAAEAAIAAQABAAEA
AAD+//7//v/9//////////7//v/+//7//v/+//3//f/9//v/+//7//v/+v/5//n/+f/5
//n/+f/5//n/+v/6//r/+v/6//r/+v/9//v/+//8//r/+v/8//z/+//7//z//P/7//3/
//////3//f/9//3/////////AQD/////AAAAAAEAAQABAAEA//8AAAAAAAACAAEAAQAB
AAEAAgACAAEAAQABAAEAAQABAAEAAQABAP//AAAAAAAAAQAAAAAAAQD///7//v/+//7/
/f/9//3///////////////////////3//P/8//z//P/8//z//P/8//v/+//7//v/+//8
//z//P/7//v/+//8//z//P/9//3//P/7//r/+v/6//r/+v/6//r/+v/6//z//P/8//z/
+v/6//r/+v/6//r/+v/6//r/+v/6//r//P/9//3//P/6//r/+v/6//r//P/8//z/+//5
//r/+v/6//z//P/8//z//P/8//z//P/6//r/+v/6//z//f/9//3/AQAEAAQABQAEAAQA
BAAEAAcACAAIAAgABgAFAAUABQAHAAYABQAEAAAA///+//z/+v/4//j/+f/5//j/9v/2
//j/+P/5//n/+v/7//v/+//7//v/+v/6//v/+//6//r/+v/6//r/+v/6//r/+v/7//3/
/f/9//3//f/7//v//f/9////BgAUACAAJwAyAEUAWQByAJMAuADgAPwAAQHzANwAugCG
AD0A9P/D/6L/hP9r/2T/Xv9X/1f/YP9w/4D/lP+r/8H/zv/Z/+P/6f/q/+7/8//0//T/
9v/3//j/+v/6//v//P/8//z//v/+//7///////////8BAAEAAQABAAIAAgACAAIAAgAC
AAMAAwAEAAQABAAEAAQABQAFAAUAAwAEAAQABAAGAAcABwAHAAcACAAIAAgACgAKAAsA
CwAJAAoACwALAA0ADgAOAA8ADgAOAA4AEAAQABAAEQARABEAEwATABMAFAAWABcAFwAX
ABkAGQAaABsAHAAdAB4AHgAeACAAIQAhACIAIgAjACUAJwAnACcAKAAoACgAKAAoACgA
KAAoACYAJgAlACUAJAAkACMAIgAhACAAHwAfAB0AHAAaABoAGwAaABgAGAAWABQAEwAT
ABEAEQAQABAADgAOAA4ACwALAAsACgAKAAgACAAIAAYABQAFAAUABAAEAAQABAADAAUA
BQAFAAQAAgACAAIAAgACAAEAAQABAAEAAQABAAEAAAD/////////////////////AAAA
AAAA/v/+//7//v8BAP////8AAAAAAAACAAIAAwADAAQABAABAAMABQAFAAUABQAFAAUA
BQAFAAUABwAJAAkACgAKAAkACQAJAAkABwAIAAgACAAIAAcABwAHAAkACgAKAAkABwAH
AAcABwAHAAcABwAHAAcACAAIAAgABQAEAAQABQAFAAQABAAEAAYABQAFAAUAAwADAAMA
AwADAAMAAwADAAUABAAEAAQAAgACAAIAAgAEAAMAAwADAAMAAwAEAAQAAgABAAEAAQAD
AAIAAQABAAIAAgACAAIAAgACAAIAAgAAAAAAAAAAAAIAAgACAAIAAgACAAIAAgACAAIA
AgACAAIAAgACAAIAAgADAAMABAADAAQABAACAAIAAgACAAMAAQABAAIAAgACAAIAAgAC
AAIAAgACAAIAAgACAAIAAgACAAEA//8AAAAAAAACAAIAAgACAAIAAgACAAIAAgACAAIA
AgACAAMAAwADAAUACAAIAAkADAAMAAwADAALAAwADAAMAA4ADQANAA0ADQAMAAsACgAH
AAUAAwAAAAAA/v/+/////f/8//r/+v/8//z//f/9//7///////////////7//v//////
/v/+//7//v/+//7//v/+//7///////////////////////////8DAA4AHAAoADMAQABR
AGkAhgCrANIA8gACAQEB8QDaALQAcAAbANT/qf+G/2r/Xf9a/1T/U/9d/2z/fv+S/6j/
vf/R/9r/4//r/+//8P/0//n/+v/6//r/+//8//7/AAABAAIAAgAAAAIAAgACAAMAAwAD
AAMABQAFAAUABQAGAAYABgAGAAYABgAHAAcACAAIAAgACAAIAAkACQAJAAsADAAMAAwA
DAANAA0ADQALAAwADAAMAA4ADgAPAA8ADwAQABEAEQARABIAEgATABIAEgASABQAFAAU
ABUAFQAXABkAGQAZABgAGgAbABsAHQAfAB8AIAAfACAAIQAiACQAJAAmACcAJwAoACgA
KQApACsAKwArACoALAAsAC4ALAAsACwALAAqACoAKgApACsALAAsACwALAAsACwALAAq
ACoAKgAqACwALAAsACwAKQApACgAJwAmACYAIwAhAB0AGgAXABQAEQAQAA4ADAAKAAkA
CQAJAAkACAAHAAYABwAHAAcABgAGAAQABAAFAAUABAACAAIAAgACAAMAAwACAAMAAwAD
AAMAAwACAAIABQAFAAQABAAEAAQABAAEAAQABAAEAAUAAwADAAMAAwAHAAUABQAFAAcA
BwAGAAoAFAAjADQARwBdAHwAnQDAAOgAFgEvASsBFAHqAKQASQDq/6X/fP9o/1P/QP8+
/03/Xf9y/4r/ov+6/9P/5//u//P/+/////7/AAADAAQABAAFAAUABQAGAAYABwAIAAgA
CAAKAAoACgAJAAkACQAJAAsACwALAAsADAAMAAwADAAMAAwADQANAA4ADgAOAA4AEAAR
ABEAEQARABIAEgASABIAEwATABMAFQAWABYAFgAWABYAFwAXABcAGAAZABkAGQAaABoA
GwAeAB4AHgAgACIAIgAjACMAIwAlACUAJQAoACoAKwArACkAKwArACwALQAuAC8AMAAw
ADAAMgAzADEAMgAyADMAMQAzADMAMwAxADAALwAuACwALAAsACwAKgAqACkAKQAmACYA
JQAkACMAIgAhACEAHwAeABwAHAAcABwAGwAcABoAGAAXABcAFwAXABYAFgAWABYAFgAT
ABUAFQAUABQAFgAWABYAFAATABMAEwASABQAFAAUABMAEwATABMAEgAUABQAFAAUABQA
EwATABMAFQAVABUAFQAWABUAFQAVABUAFQAVABUAFQAWABYAFgAWABYAFgAWABcAFQAV
ABYAFAAUABYAFgAVABUAFgAWABMAFQAXABcAFgAVABQAEwATABMAEwAVABUAFQAWABYA
FAATABIAEQARABIAEgASABIAEQARABEAEQASABIAEQARABEAEQARABEAEQARABEADwAQ
ABAAEAARABAAEAARABEAEAAQABAAEAAPAA8ADwARABEAEQARAA8ADwAPAA8AEQAQABAA
EAAQABAAEAAQABIAEQARABEADwAPABAAEAASABEAEQARABEAEAAPAA8AEAAQABAAEAAQ
ABAAEAAQABAAEAAQABAAEAAQABAAEAAQABAAEAAQABIAEgASABIAEAAQABAAEAAQABEA
EQASABEAEgASABAAEAAQABAAEQARABEAEgASABIAEgASABIAEgASABAAEAAQABAAEgAS
ABIAEgASABIAEgASABIAEgASABIAEgASABIAEgASABIAEgASABQAFAAUABQAEgASABIA
EgASABIAEgASABIAEgASABIAEgASABIAEgASABIAEgASABIAEgASABIAFAAUABQAFAAU
ABQAFAAUABQAFAAUABMAEwAUABQAFAAUABQAFAAUABQAFAAUABQAFgAWABYAFgAUABUA
FQAVABUAGAAYABkAGgAaABoAGgAcAB4AHwAgACAAHwAfAB8AIQAgAB8AHgAcABsAGgAY
ABYAFAAUABUAFQAUABIAEgAQABAAEQARABQAFQAVABUAFQAVABQAFAAVABUAFAAUABQA
FAAUABQAFAAUABQAFQAXABcAFwAXABUAFwAXABUAFQAZACIALgA4AEMATgBbAG0AhgCl
AMgA7AAIAREBAwHsAM4AngBZABYA7f/S/7L/l/+M/4L/d/95/4D/iP+c/7D/w//Z/+j/
9f///wUACAAMABEAEgASABQAFQAWABgAGAAZABoAGgAaABwAHAAcAB0AHQAdAB0AHwAf
AB8AHwAiACIAIgAiACIAIgAjACMAJAAkACQAJAAiACMAIwAjACMAJAAkACQAJgAnACcA
JwAlACYAJgAmACgAKAApACkAKQAqACsAKwArACwALAAtADAAMAAwADIAMgAyADMAMwAx
ADMAMwAzADYAOAA5ADkANwA5ADkAOgA7ADwAPQA+AEAAQABCAEMAQwBEAEQARQBDAEUA
RQBFAEgASABIAEgASABIAEgASABGAEYARQBFAEIAQgBBAEAAPwA+AD0APQA9ADwAOgA6
ADkAOAA2ADYANgA0ADMAMwAyADMAMwA0ADIAMgAyAC8AMQAxADAAMAAyADIAMgAwAC0A
LQAtACwALgAuAC4ALQArACsAKwAqACoAKgAqACoALAArACsAKwArACsAKwArACwAKwAr
ACsAKwArACsAKwArACwALAAsACwALAAsACwALwAtAC0ALgAwADAAMgAyADEAMQAyADIA
LwAxADMAMwAxADEAMQAxADIAMwA0ADcANQA1ADYANgAzADMAMwAzADUANgA2ADYANAAz
ADMAMwA1ADYANgA1ADMAMwAzADMAMwAzADMAMwAzADQANAA0ADMAMgAyADMAMwAyADIA
MgA0ADMAMwAzADMAMwAzADMAMQAxADEAMQAzADIAMgAyADIAMgAyADIANAAzADMAMwAx
ADEAMgAyADIAMQAxADEAMwAyADEAMQA0ADQANAA0ADQANAA0ADQAMgAyADIAMgA0ADQA
NAA0ADQANAA0ADQANAA0ADQANAA2ADYANgA2ADQANQA1ADYANwA4ADgANgA2ADYANgA3
ADUANQA2ADYANgA2ADYANgA2ADYAOAA4ADgAOAA4ADgAOAA4ADYANgA2ADYAOAA4ADgA
OAA6AA==
         </WaveFormData>
      </LeadData>
      <LeadData>
         <LeadByteCountTotal>10000</LeadByteCountTotal>
         <LeadTimeOffset>0</LeadTimeOffset>
         <LeadSampleCountTotal>5000</LeadSampleCountTotal>
         <LeadAmplitudeUnitsPerBit>4.88</LeadAmplitudeUnitsPerBit>
         <LeadAmplitudeUnits>��V</LeadAmplitudeUnits>
         <LeadHighLimit>2147483647</LeadHighLimit>
         <LeadLowLimit>268435456</LeadLowLimit>
         <LeadID>V4</LeadID>
         <LeadOffsetFirstSample>0</LeadOffsetFirstSample>
         <FirstSampleBaseline>0</FirstSampleBaseline>
         <LeadSampleSize>2</LeadSampleSize>
         <LeadOff>FALSE</LeadOff>
         <BaselineSway>FALSE</BaselineSway>
         <ExcessiveACNoise>FALSE</ExcessiveACNoise>
         <MuscleNoise>FALSE</MuscleNoise>
         <LeadDataCRC32>3835978341</LeadDataCRC32>
         <WaveFormData>
9P/0//T/9P/0//T/9P/0//L/8v/y//L/8P/w//D/8P/y//L/8v/y//D/8P/w//D/8P/w
//D/8P/y//L/8v/y//L/8v/y//L/9P/0//T/9P/0//T/9P/0//b/9v/2//b/+P/4//j/
+P/4//j/+P/4//j/+P/4//j/+P/4//j/+P/6//r/+v/6//r/+v/6//r/+P/4//j/+P/4
//j/+P/4//j/+P/4//j/+P/4//j/+P/4//j/+P/4//f/9v/1//T/9v/2//b/9v/2//b/
9v/2//b/9v/2//b/8//y//H/8P/x//L/8//0//T/9P/0//T/8v/y//L/8v/y//L/8v/y
//L/8v/y//L/8v/y//L/8v/0//T/9P/0//T/9P/0//T/9P/0//T/9P/0//T/9P/0//T/
9P/0//P/8//0//T/9P/y//L/8v/y//T/9P/0//T/8v/y//L/8v/y//L/8//1//b/9//4
//j/+v/6//r/+v/9//3//f/9//3//f/8//z/+v/6//n/+P/4//f/9v/1//T/8f/x//H/
8f/x/+//7//v//D/8P/w//H/8v/y//L/8f/w/+//7//w//D/7//v/+3/7f/s/+z/7//v
/+//7//u/+7/7v/u/+z/7v/w//D/8P/t//H/+P8AAAgAFwAsAEIAYQCEAKoA1wAEASMB
MAEuAR8B5wCFACkA9v/a/7//qP+b/4//hf99/33/iP+V/6P/sv/C/83/1P/c/+D/5P/n
/+b/5v/o/+n/6v/r/+z/7P/s/+7/7v/r/+v/7P/t/+//7//w//D/8f/x//H/8v/y//L/
8v/y//D/8f/x//H/8//z//P/8//0//T/9P/1//X/9f/1//X/9f/2//b/9v/5//n/+f/5
//n/+f/6//r/+f/4//j/9//4//j/+P/4//z//P/8//7//v/+//7//v///wAAAQABAAIA
AwAEAAUABgAGAAYABwAMAAwADAANAA4ADgAQABEAEAARABEAEQATABYAFgAWABgAGAAZ
ABkAFwAXABcAFwAXABcAFwAXABcAFgAVABQAEgASABEAEQATABEADwAOAA4ADQALAAoA
BwAHAAYABQAGAAUABAADAAAAAAAAAP7//f/8//z//P/8//r/+f/5//r/+f/5//n/+P/4
//j/+P/2//b/9v/1//X/9P/0//T/9P/y//L/8//z//H/8//z//T/8//z//P/8v/y//P/
8//z//P/8//z//X/9f/1//X/9f/0//P/8v/1//b/9v/2//X/9f/2//b/9//3//j/+P/4
//j/+f/5//n/+f/5//v/+//7//v/+//7//v/+//7//7//v/+//3//f/9//3//f/8//z/
+//5//v/+//7//v/+//7//v/+v/8//z//P/8//r/+v/6//r/+f/4//j/+P/4//j/+P/4
//j/+f/5//j/+v/6//r/+v/4//j/9//3//f/9//3//f/+P/4//f/9//3//f/9//3//f/
9//3//f/9//2//b/9//3//f/9//2//b/9v/2//b/+P/3//f/9//1//b/9v/2//j/+P/4
//j/9v/2//b/9v/2//b/9v/2//b/+P/4//j/+P/4//b/9v/4//j/+P/4//b/9v/2//X/
9f/2//b/9v/2//b/9v/2//b/9v/2//b/9v/2//b/9v/0//T/9f/3//j/+f/6//r//P/8
//z//P/////////////////+//7//v/+//3//P/6//n/+P/3//f/9f/2//f/9//3//X/
9f/z//T/9P/0//X/9v/2//b/9f/0//P/8//0//T/8//z//H/8f/w//D/8//z//P/8//y
//L/8v/y//L/9P/y//L/9P/z//X//v8GAA4AHQAyAEoAZwCOALgA4wAKAScBMgEwARkB
2wB5AB8A8P/Y/73/qP+Z/4//g/97/3//jv+Z/6X/tv/K/9X/2P/g/+b/6P/r/+r/6v/q
/+v/7P/t/+7/8P/w//L/8v/v/+//8P/x//P/8//0//T/9f/1//X/9v/2//b/9v/2//b/
9//3//f/9f/1//X/9f/4//j/+P/5//n/+f/5//n/+//8//z//P/9//3//f/9//v/+//8
//z//v/+///////+//7//v/+/wAAAAAAAAIABAAEAAQABAADAAQABQAFAAYABwAIAAkA
CgAKAAoACwAOAA4ADgAPABAAEAASABMAFAAVABUAFQAVABgAGAAYABoAGgAbABsAGwAb
ABsAGwAbABsAGwAbABkAGAAXABYAFgAWABUAFQAXABUAEwASABIAEQAPAA4ACwALAAoA
CQAIAAcABgAFAAQABAAEAAIAAQAAAAAAAAAAAP7//f/9//7//f/9//3/+v/6//r/+v/4
//j/+P/3//f/9v/2//b/9v/0//T/9f/3//X/9//3//T/8//z//P/8v/y//P/8//1//X/
9f/1//P/8//z//P/9v/2//b/9v/3//j/+P/4//f/9//4//j/+f/5//r/+v/6//r/+//7
//v/+//7//3//f/9//3//f/9//3//f/9//7//v/+//3//f/9//3//f/9//7//v/9//3/
/f/9//3//f/9//3//P/8//z//P/8//z//P/8//z/+//6//r/+v/6//r/+v/6//r/+//7
//r/+v/6//r/+v/6//r/+f/5//n/+f/5//n/+v/6//n/+f/5//n/+f/5//n/+f/5//n/
+f/4//j/+f/5//n/+f/4//j/+P/4//j/+v/5//n/+f/3//j/+P/4//j/+P/4//j/+P/4
//j/+P/4//j/+P/4//b/+P/4//j/+P/4//j/+P/4//j/+P/3//n/+v/6//r/+f/4//f/
9v/4//j/+P/4//j/+P/4//j/9v/2//f/+f/7//3///8AAAAAAAAAAAAAAQABAAEAAQAD
AAMAAgACAAIAAgABAAAAAAD///7//f/6//f/9//3//f/9//1//X/9f/2//b/9v/3//j/
+P/4//n/+P/3//f/+P/4//f/9//3//f/9v/2//f/9//3//f/+P/4//j/+P/6//j/9v/2
//b/9f/3//7/BgAOABsALgBEAGEAhACqANUAAAEhATIBNgEnAfcAnQA7AAAA6P/P/7T/
o/+Z/43/hf+D/4r/l/+n/7b/xv/R/9j/4P/m/+r/6//s/+7/7v/t/+7/7//w//L/8v/0
//T/8//z//T/9f/1//X/9v/2//f/9//3//j/9v/2//b/9v/2//f/9//3//f/9//3//f/
+P/4//j/+f/5//n/+f/5//n/+v/6//r/+//7//v/+//7//v//P/8//z//P/9//3//v/+
//7//v////7//f/+////AAABAAIAAwAEAAUABQAGAAcACAAJAAoACgAKAAsADgAOAA4A
DwASABIAFAAVABQAFQAVABUAFQAYABgAGAAaABoAGwAbABsAGwAbABsAGwAbABsAGwAb
ABoAGQAYABYAFgAVABUAFwAVABMAEgASABEADwAOAAsACwAKAAkACAAHAAYABQAEAAQA
BAACAP///v/+//7//v/8//v/+//8//v/+//7//j/+P/4//j/+P/4//j/9//5//j/+P/4
//j/9v/2//f/9//1//f/9//2//X/9f/1//T/9P/1//X/9f/1//X/9f/1//X/9f/1//j/
+P/4//j/9//4//j/+P/5//n/+v/6//n/+f/6//r/+v/6//v/+//7//v/+//9//v/+//7
//v//f/9//3//f/+//7//v/9//3//f/9//3//f/+//7//f/9//3//f/9//v/+//7//r/
/P/8//z//P/6//r/+v/6//v/+v/6//r/+v/6//r/+v/6//v/+//6//r/+v/6//r/+P/4
//f/9//5//n/+f/5//j/+P/3//f/+f/5//n/+f/3//f/9//3//f/+P/4//j/+P/4//j/
+P/4//j/+P/3//f/+P/4//j/+P/4//j/+P/4//j/+P/4//j/+P/4//j/+P/4//n/+//8
//3//v/+/wAAAAAAAAAA//////////8BAAEAAAAAAAAAAAD///7//P/7//r/+f/4//X/
9f/1//f/9//1//X/9f/2//b/9v/3//j/+P/4//X/9P/z//P/9v/2//X/9f/1//X/9P/0
//X/9f/1//X/9P/0//T/9P/2//j/9v/y//L/9f/5/wAABgAQACMAOABQAHEAlAC8AOsA
FAEpATQBMAEPAckAZQAVAO7/2P+//6r/n/+V/4f/gf+D/4z/nf+t/7z/yv/V/9z/4v/q
/+r/6f/s//D/7v/t/+7/7//w//L/8v/0//T/9f/1//b/9//1//X/9v/2//f/9//3//j/
+P/4//j/+P/4//n/+f/5//n/+f/5//n/+P/4//j/+f/5//n/+f/5//v//P/8//z/+//7
//v/+//7//v//P/8//z//P/9//3/AAAAAAAAAAAAAAAAAAACAAQABAAEAAQAAwAEAAUA
BQAIAAkACgALAA4ADgAOAA8AEQAQAA8ADwASABIAFAAVABYAFwAXABcAGQAcABwAHAAa
ABoAGwAbAB0AHQAdAB0AHQAdAB0AHQAbABoAGQAYABgAGAAXABcAFwAVABMAEgASABEA
DwAOAA8ADwAOAA0ACwAJAAcABQAEAAQABAACAAEAAAAAAAAAAAD+//3//f/+//3//f/9
//r/+v/6//r/+v/6//r/+f/7//r/+v/6//j/9v/2//f/+f/3//n/+f/3//X/9P/z//T/
9P/1//X/9f/1//X/9f/1//X/9f/1//j/+P/4//j/9//4//j/+P/5//n/+v/6//v/+//8
//z//P/8//3//f/9//3//f////////////////////////8AAAAAAAD///3//f/9//3/
//8AAAAA///9//3//f/9//3//f/9//z//v/+//7//v/+//7//v/+//3//P/8//z//P/8
//z//P/8//3//f/8//z//P/8//z/+v/6//n/+f/7//v/+//7//r/+v/5//n/+//7//v/
+//7//v/+//7//n/+P/4//n/+f/5//n/+P/6//r/+v/6//j/9//4//r/+v/6//r/+P/4
//j/9//3//j/+P/4//j/+P/4//j/+P/4//j/+P/6//r/+v/6//r/+v/7//3//v///wAA
AAAEAAQABAAEAAUABQAFAAUAAwADAAIAAgAEAAQAAwACAAAA///+//3//P/5//n/+f/7
//v/+f/5//f/+P/4//j/+//8//z//P/7//r/+f/5//r/+v/5//n/+f/5//j/+P/5//n/
+f/5//r/+v/6//r//P/8//r/+P/2//f/+/8AAAgAEAAdADAASABhAIQAqgDTAAABIwE0
ATYBKQH5AJ0APQAEAOr/z/+4/6n/nf+R/4n/if+O/5n/qf+6/8j/0//c/+b/7v/w/+//
8P/y//L/8//0//X/9v/2//b/+P/4//n/+f/6//v/+f/5//r/+v/7//v/+//8//7//v/+
//7//P/9//3//f////////////7//v/+///////////////9//7//v/+/wEAAQABAAEA
AQABAAIAAgAEAAQABQAFAAUABAADAAIABgAGAAYACAAIAAgACAAIAAkACgALAAsADAAN
AA4ADwAQABAAEAARABIAEgASABMAFgAWABgAGQAaABsAGwAbABsAHgAeAB4AIAAgACEA
IQAhACEAIQAhAB8AHwAfAB8AHwAeAB0AHAAcABwAGwAbAB0AGwAZABgAFgAVABMAEgAR
ABEAEAAPAA4ADQAMAAsACgAKAAoACAAHAAYABgAGAAYABAADAAMAAgABAAEAAQAAAAAA
AAAAAAAAAAAAAP///f/8//z//P/8//r/+v/7//3/+//9//3/+v/5//n/+f/6//r/+//7
//v/+//7//v/+//7//v/+//8//z//P/8//3//v/+//7//f/9//7//v/9//3//v/+//7/
/v//////////////AQABAAEAAQABAAMAAwADAAMAAgACAAIAAQADAAMAAwADAAEAAgAC
AAEAAQABAAEAAQABAAEAAQAAAAIAAgACAAIAAAAAAAAAAAD///7//v/+//7//v/+//7/
/v///////v/+//7//v/+//7//v/9//3//f/9//3//f/+//7//f/9//3//f/9//3//f/9
//3//f/7//r/+v/7//3//f/9//z/+v/6//r/+v/8//v/+//7//v//P/8//z//P/8//z/
/P/8//z//P/8//r/+v/6//r/+P/6//r/+v/8//z/+v/6//v/+//7//z//P/6//r/+v/6
//r/+v/6//r/+f/5//r/+v/6//r/+v/6//r/+v/6//r/+v/6//r/+v/6//z//P/9////
/v///wAAAAACAAIAAgACAAUABQAFAAUABQAFAAQABAAGAAYABQAEAAQAAwACAAEA/v/7
//v/+//9//3/+//7//n/+v/6//r//f/+//7//v/7//r/+f/5//r/+v/5//n/+f/5//j/
+P/5//n/+f/5//r/+v/6//r/+P/6//r/9v/0//f/+/8AAAgAFAAfADIATABnAIoAsgDd
AAYBIwE0ATQBIwHrAIkAKwD6/+L/yf+w/6X/mf+N/4X/if+S/5v/q/++/8z/1//g/+T/
6P/s/+//8P/w//D/8f/y//P/9P/0//T/9v/2//X/9f/2//f/9//3//j/+P/5//n/+f/6
//r/+v/6//r/+v/7//v/+//7//v/+//7//r/+v/6//v/+//7//v/+//9//7//v/+////
/////////////wAAAAAAAAAAAQABAAIAAgACAAIAAgACAAIABAAGAAYABgAGAAUABgAH
AAcACAAJAAoACwAMAAwADAANABAAEAAQABEAEAAQABIAEwAUABUAFQAVABUAGAAYABgA
GgAaABsAGwAdAB0AHQAdABsAGwAbABsAGQAYABcAFgAYABgAFwAXABUAEwARABAAEgAR
AA8ADgALAAsACgAJAAoACQAIAAcABgAGAAYABAABAAAAAAAAAAIAAAD//////v/9//3/
/f/6//r/+v/6//r/+v/6//n/+//6//r/+v/6//j/+P/5//n/9//5//n/+P/3//f/9//2
//b/9//3//f/9//3//f/+f/5//n/+f/4//j/+P/4//n/+v/6//r/+//7//z//P/7//v/
/P/8//r/+v/7//v//f/9//3////9//3//f/9/////////////v/+//7//f/9//3//f/9
//3//v/+//3//f/9//3//f/////////+//z//P/8//z//v/+//7//v/9//z//P/8//z/
/P/8//z//P/9//3//P/6//r/+v/6//z//P/7//v/+//7//v/+//6//r/+f/5//v/+//7
//v/+v/5//j/9//5//j/+P/5//n/+f/5//j/+P/4//j/+P/6//n/+f/5//f/+P/4//j/
+P/4//j/+P/6//r/+v/6//r/+v/6//r/+P/6//r/+v/6//r/+P/4//f/+//6//j/+P/4
//j/+P/4//j/9//5//r/+v/6//j/+P/4//j/+P/4//j/+P/6//r/+v/6//j/+P/5//v/
/P/9//7//v8CAAIAAgACAAMAAwADAAMAAwADAAIAAgACAAIAAQAAAAIAAQAAAP///P/5
//n/+f/5//n/9//3//f/+P/4//j/+f/6//r/+v/5//j/9//3//j/+P/3//f/9f/1//T/
9P/3//f/9//3//j/+P/4//j//P/8//j/9v/2//X/9//+/wYADAAVACYAPgBXAHYAnADD
APIAHQE0AToBMwEPAb8AWwAUAPb/3//E/7P/qf+d/4//if+K/5H/n/+w/77/yf/U/97/
5P/o/+v/7v/u//D/7//w//H/8v/y//L/9P/0//X/9f/2//f/9f/1//b/9v/1//X/9f/2
//j/+P/4//j/+P/5//n/+f/5//n/+f/5//j/+P/4//n/+f/5//n/+f/7//z//P/8//3/
/f/9//3//f/9//7//v/+//7//////wAAAAAAAAAAAgACAAIABAAEAAQABAAEAAUABgAH
AAcABgAHAAgACQAMAAwADAANAA4ADgAOAA8AEgASABQAFQAWABcAFwAXABcAGgAaABoA
HAAcAB0AHQAdAB0AHQAdAB0AHQAdAB0AHQAcABsAGgAaABoAGQAZABcAFQATABIAFAAT
ABEAEAANAA0ADAALAAoACQAIAAcABAAEAAQAAgABAAAAAAAAAAAA/v/9//3//v/9//3/
/f/6//r/+v/6//z//P/8//v/+f/4//j/+P/6//j/+P/5//f/9f/3//f/9v/1//X/9f/2
//b/9//3//f/9//3//f/9f/1//X/9f/4//j/+P/4//n/+v/6//r/+f/5//r/+v/7//v/
/P/8//z//P/9//3//f/9//3////9//3//f/9//7///8AAAEAAAAAAAAA////////////
////AAAAAP//AQABAAEAAQD////////+//7//v/+//7/AAAAAAAAAAD///7//v/+//z/
/P/8//z//P/9//3//P/8//z//P/8//z//P/7//v//f/9//3//f/8//z/+//7//v/+//7
//v//f/9//3//f/9//z//P/9//v/+//7//r/+v/6//r/+v/6//n/+f/5//v//P/8//z/
+v/6//r/+v/6//r/+v/6//r/+v/6//r//P/+//7//P/6//r/+v/6//r//P/8//z/+//7
//z//P/8//z//P/8//z//P/8//z//P/6//r/+v/6//z//P/9////AgADAAQABAAEAAQA
BAAEAAcABwAHAAcABQAFAAQABAAGAAYABQAEAAIAAQAAAP///v/7//v/+//7//v/+f/5
//v//P/8//z//f/+//7//v/9//z/+//7//r/+v/5//n/+//7//r/+v/5//n/+f/5//z/
/P/8//z//P/8//r//P/8//v//f8GAAwAFAAjADoAUgBxAJYAvgDtABoBOQFEAUIBKwHt
AIkAMQACAOj/zf+4/63/o/+T/4n/i/+U/5//rf++/87/1//g/+j/7P/u/+//8v/0//b/
9f/2//f/+P/4//j/+v/6//n/+f/6//v/+//7//z//P/7//v/+//8//7//v/+//7//v//
/////////////////wAAAAAAAAEA//////////8BAAIAAgACAAMAAwADAAMAAwADAAQA
BAAEAAQABQAFAAYABgAGAAYACAAIAAgACgAKAAoACgAKAAsADAANAA0ADgAPABAAEQAS
ABIAEgATABQAFAAUABUAGAAYABoAGwAcAB0AHQAdAB0AIAAgACAAIgAiACMAIwAjACMA
IwAjACMAIwAjACMAIQAgAB8AHgAeAB4AHQAdAB0AGwAZABgAGgAZABcAFgATABMAEgAR
ABAADwAOAA0ACgAKAAoACAAHAAYABgAGAAYABAADAAMAAAD///////8AAAAAAAAAAP7/
/v/+//3////+//7//v/+//z//P/9//v/+f/7//v//P/7//v/+//6//r/+//7//v/+//7
//v/+//7//v/+//8//z//P/8//3//v/+//7//f/9//7//v//////AAAAAAAAAAABAAEA
AQABAAEAAwADAAMAAwADAAMAAwADAAMABAAEAAQAAwABAAEAAQABAAMABAAEAAMAAwAD
AAMAAwABAAEAAQAAAAIAAgACAAIAAgACAAIAAgABAAAAAAAAAAAAAAAAAAAAAAABAAEA
AAAAAAAAAAAAAAAAAAD///////////////8AAAAA////////////////////////////
//7//v////////////7//v/+//7//v/+//3//f/9//3//v/+//7//v/+//7//v/+//7/
/v/+//7//v/+//7//P/+//7//v/+//7//P/8//3//f/9//7//P/8//z/+//9//z//P/8
//z//P/8//z//P/8//z//P/8//v/+f/6//r/+v/8//z//P/8//z//P/8//z//P/8//z/
/P/8//z//f///wAAAQACAAIABAAEAAQABAAFAAUABQAFAAcABwAGAAYABgAGAAUABAAD
AAEA///9//7/+//7//v/+//7//n/+f/5//r/+v/6//v//P/8//z/+//6//n/+f/6//r/
+f/5//n/+f/4//j/+f/5//n/+f/6//r/+v/6//r/+v/6//j/+P/5//3/BgAOABoAKwBC
AFwAfQCkAM4A+wAgATkBQgE6ARkBxwBdABEA7v/S/7n/qv+f/5P/h/+H/4//mv+n/7f/
yP/W/93/5P/s/+7/7v/x//L/8v/0//P/9P/1//b/+P/4//r/+v/5//n/+v/7//n/+f/6
//r/+//7//v//P/8//z//P/8//z//f/9//3////////////+//7//v//////////////
//8AAAAAAAD//////////wEAAQACAAIAAgACAAMAAwAGAAYABgAGAAYABgAGAAgACAAI
AAgACAALAAwADQANAAwADQAOAA8AEAAQABAAEQAUABQAFAAVABYAFgAYABkAGgAbABsA
GwAbAB4AHgAeAB4AHgAfACAAIAAgACAAIAAgACAAIAAfAB8AIAAgACAAIgAiACIAIgAg
ACAAIAAgACAAIAAgACAAHwAeAB4AHwAcABsAGgAYABcAFAARAA4ACwAJAAcABQAFAAUA
BAAEAAIAAgABAAAAAgABAAAA///+//v/+//7//v/+//5//n/+f/6//r/+v/5//r/+v/6
//n/+P/3//f/+v/6//n/+f/5//n/+P/4//n/+f/5//n/+P/4//j/+P/8//z/+v/6//z/
/f/7//z/AgAMABkALgBKAGsAkgC4AOMAFgFDAVoBXAFBAf8AmwA3APb/2P/J/7L/l/+J
/4f/if+V/6j/uf/J/9r/6P/t//L/9v/4//b/9//4//j/+P/3//j/+f/6//j/+P/6//r/
+//7//z//f/7//v//P/8//3//f/9//7/AAAAAAAAAAAAAAEAAQABAAEAAQABAAEAAgAC
AAIAAwADAAMAAwADAAMABAAEAAQABwAHAAcABwAHAAcACAAIAAoACgALAAsADAAMAAwA
DAAOAA4ADgAQABAAEAAQABAAEQASABMAEwAWABcAGAAZABgAGAAYABkAHAAcABwAHQAe
AB4AIAAhACAAIQAhACEAHwAiACIAIgAhACAAIAAfAB0AHQAdAB0AGwAbABsAGwAZABgA
FwAWABYAFgAVABUAEwARAA8ADgAQAA8ADQAMAA0ADQAMAAsADAALAAoACQAKAAoACgAI
AAkACAAIAAgACAAGAAUABQAGAAUABQAFAAYABgAGAAYABAAEAAQAAwAFAAQABAAEAAUA
BAAFAAcABQADAAUABQAGAAUABQAFAAYABgAHAAcABwAHAAcABwAHAAcABwAHAAgACAAI
AAgACAAIAAcABgAHAAcACAAIAAgABwAHAAYABAAEAAUABQAFAAUABQAHAAUABQAFAAUA
BAADAAIAAQACAAIAAgABAAEAAQABAAEAAQACAAIAAQABAAEAAQABAAMAAwADAAIAAAAA
AAAAAAACAAIAAgACAAEAAAAAAAAAAAAAAAAAAAAAAAEAAQAAAAAAAAAAAAAAAgACAAEA
AQABAAEAAQABAAIAAgABAAEAAQABAAEAAQABAAEAAQABAAEAAAAAAAEAAQABAAEAAAAA
AAAAAAAAAAAA//////////8AAAAAAAACAAIAAgACAAIAAgACAAIAAAAAAAAAAAD+/wAA
AAAAAAIAAgAAAAAA////////AAACAAIAAgABAP//AAAAAAAAAAAAAAAAAAAAAAAAAAAA
AAAAAAAAAAAAAAAAAAIAAgACAAIAAAAAAAAAAAAAAAAAAAAAAAIAAgACAAIAAAAAAAAA
AAACAAIAAgACAAIAAgACAAIAAgACAAIAAgACAAIAAgACAAAAAAAAAAAAAgACAAIAAgAC
AAIAAgACAAQABAAEAAMAAQACAAIAAgACAAIAAgACAAQABAAEAAQABAAEAAQABAADAAIA
AgADAAIAAwAEAAQACAAIAAgACAALAAsACwALAAsACwAKAAoACwAMAAwADAAMAAsACgAJ
AAgABQAFAAUABQAFAAMAAwACAAIAAQAAAAMABAAEAAQABQAEAAMAAwACAAIAAQABAAEA
AQAAAAAAAQABAAEAAQAEAAQABAAEAAAABAAEAAIAAgAFAAcADAAUABwAKwA+AFQAcQCU
ALoA5QAQAS0BNgE0ASEB6wCPADsAFAAAAOP/yv+//7P/of+X/5X/mv+n/7X/wv/S/9//
6P/w//b/+P/5//r//P/8//3//v///wAAAAAAAAIAAgADAAMABAAFAAMAAwAEAAQABQAF
AAUABgAGAAYABgAGAAgACQAJAAkACQAJAAkACQAIAAgACAAJAAsACwALAAsACwAMAAwA
DAANAA0ADQANAA0ADQAOAA4ADgAOAA8ADwAQABAAEAAQABIAEgASABQAFgAWABYAFgAV
ABYAFwAXABgAGQAaABsAHAAcABwAHQAfAB4AHQAdACAAIAAiACMAIgAjACMAIwAhACQA
JAAkACYAJgAnACcAJwAnACcAJwAlACUAJQAlACMAIgAhACAAHgAeAB0AHQAdABsAGQAY
ABoAGQAXABYAFwAXABYAFQAXABcAFwAXABYAFgAWABQAFAAUABUAFgAYABYAFQAVABQA
EwATABMAFAAUABQAFAASABIAEgARABEAEAAQABAAEQAQABEAEwARAA8AEQARABIAEQAR
ABEAEAAQABEAEQATABMAEwATABEAEQARABEAFAAUABQAFAAXABgAGAAYABcAFwAYABgA
FwAXABgAGAAYABgAGQAZABsAGwAbAB0AGwAbABsAGwAbABsAGwAbABoAGgAaABkAGQAZ
ABkAGQAbABwAHAAbABkAGQAZABkAGQAZABkAGAAYABgAGAAYABgAGAAYABgAGQAYABgA
GAAYABgAGAAYABYAFwAXABYAFgAWABYAFgAWABYAFQAVABcAFwAXABcAGAAYABcAFwAV
ABUAFQAVABUAFQAVABUAFQAUABQAFQAXABcAFwAWABYAFgAWABYAFgAVABUAFQAXABgA
GAAYABYAFgAWABYAFgAWABYAFgAYABgAGAAYABcAGAAXABYAFwAYABcAGAAXABcAFwAY
ABgAGAAYABcAFwAYABgAGAAYABgAGgAaABoAGgAaABoAGgAaABgAGAAYABgAGAAYABgA
GAAaAA==
         </WaveFormData>
      </LeadData>
      <LeadData>
         <LeadByteCountTotal>10000</LeadByteCountTotal>
         <LeadTimeOffset>0</LeadTimeOffset>
         <LeadSampleCountTotal>5000</LeadSampleCountTotal>
         <LeadAmplitudeUnitsPerBit>4.88</LeadAmplitudeUnitsPerBit>
         <LeadAmplitudeUnits>��V</LeadAmplitudeUnits>
         <LeadHighLimit>2147483647</LeadHighLimit>
         <LeadLowLimit>268435456</LeadLowLimit>
         <LeadID>V5</LeadID>
         <LeadOffsetFirstSample>0</LeadOffsetFirstSample>
         <FirstSampleBaseline>0</FirstSampleBaseline>
         <LeadSampleSize>2</LeadSampleSize>
         <LeadOff>FALSE</LeadOff>
         <BaselineSway>FALSE</BaselineSway>
         <ExcessiveACNoise>FALSE</ExcessiveACNoise>
         <MuscleNoise>FALSE</MuscleNoise>
         <LeadDataCRC32>3186576714</LeadDataCRC32>
         <WaveFormData>
IAAgACAAIAAeAB4AHgAeAB4AHgAeAB4AHAAcABwAHAAcABwAHAAcABwAHAAcABwAGgAa
ABoAGgAcABwAHAAcABwAHAAcABwAHgAeAB4AHgAcABwAHAAcAB4AHgAeAB4AIAAgACAA
IAAgACAAIAAgACAAIAAgACAAIAAgACAAIAAgACAAIAAgAB4AHgAeAB4AHgAeAB4AHgAg
ACAAIAAgAB4AHgAeAB4AHgAeAB4AHgAcABwAHAAcABoAGgAaABoAGgAaABoAGgAcABwA
HAAcABwAHAAcABwAGQAYABcAFgAYABgAGAAYABoAGgAaABoAGAAYABgAGAAYABgAGAAY
ABgAGAAYABgAGAAYABgAGAAaABoAGgAaABgAGAAYABgAGAAYABgAGAAYABgAGAAYABgA
GAAYABgAGQAZABkAGQAXABgAGAAYABgAGAAYABgAFwAXABcAFwAXABcAGQAZABkAGgAb
ABsAHQAdAB0AHQAdAB0AHQAdAB4AHgAdAB0AHgAeAB0AHAAaABoAGQAZABgAFwAWABYA
FAATABIAEgAUABQAFAAUABMAEwATABMAEwASABAAEAAQABAADwAPAA8ADwAPAA8ADwAP
AA8AEAAOAA4ADgAOAAwADwAPAA0ADAAKAAwADgASABYAJAA7AFMAbwCSALgA5QAXAT8B
VQFcAVMBJAHIAHAAPgAnABEA+v/q/9//1v/M/8X/y//T/9r/5f/x//f//f8CAAQABgAH
AAgABgAGAAcABwAIAAgACAAKAAoACQAJAAoACgAKAAwADAANAA0ACwALAAwADAAMAA0A
DQANAAsACwALAA0ACwALAAsADAANAA0ADQANAA0ADQAOAA4AEAAQABAAEQAQABEAEQAS
ABAAEAAQABAADgAOAA8ADwAQABAAEAAQABMAEwAUABUAFQAVABUAFQAVABcAFwAXABkA
GQAZABoAGwAcABwAHQAgACEAIgAkACMAIwAlACYAJwAoACgAKAArACwALgAuAC4AMAAx
ADEAMQAxADEAMQAvAC4ALgAuAC4ALQAtAC0ALQAtACwALAAsACsAKgApACgAJwAlACQA
IAAgAB8AHgAfAB4AHQAbABkAGAAXABUAFAATABIAEgARABAADwAPAA4ADQANAAwADAAM
AAsACwALAAsACwAKAAoACgAKAAoACQAJAAkACQAHAAYABgAGAAYABgAHAAcABwAHAAcA
BwAFAAUABQAFAAcABwAHAAcABQAFAAUABQAGAAYABgAGAAgACAAIAAkABwAIAAgACAAK
AAoACgAKAAkACQAJAAkADAAMAAwADAAMAAwADAAMAA4ADwAPAA8ADwAPAA8ADgAMAA0A
DQAMAA0ADQAOAA4ADgAOAA4ADAAOAA8ADwAOAAsACgAKAAsADQAMAAwADAALAAoACgAK
AAoACgAKAAoACwALAAsADAAKAAkACQAKAAoACgAJAAcACQAJAAkACQAJAAgACAAIAAoA
CgAKAAoACgAIAAgACAAHAAgACAAIAAkACAAHAAcACQAKAAoACQAIAAgACAAJAAkACgAK
AAoACQAJAAkACQAHAAcACAAJAAcACQALAAsACQAKAAkACgAKAAoACgAKAAgACAAIAAgA
CQAJAAkACQAJAAoACgAKAAgACAAIAAgACQAJAAkACQAHAAcACQAJAAsADAANAA0ADwAP
AA8ADwARABEAEQARABIAEgARABEAEgASABEAEAAQABAADwAPABAADwAOAA4ADgANAAwA
DAAMAAwADAAMAA0ADQANAA0ADQAMAAoACgAKAAoACQAJAAcABwAHAAcABwAHAAcACAAI
AAgACAAIAAoACwANAA8AEAAOAA4AEgAYABwAKgBBAFcAdwCcAMQA7wAdAUMBVwFeAU0B
GAG8AGgAPgArABkABAD2/+v/4P/W/9X/3f/j/+j/9f8FAAsADQASABYAGAAZABoAGAAY
ABoAGwAdAB4AIQAkACUAJQAoACoAKwAsACwALAAtAC0ALQAtAC4ALgAuAC8ALwAvADMA
NQA3ADsAPQA/AEEARABKAE0AUABTAFIAUQBRAFAATQBKAEcARQBDAEEAPgA8ADkANgAz
ADAALwAuAC4ALQArACoAKQAoACgAJwAnACcAJQAlACUAJQAkACUAJAAjACQAIwAiACIA
IwAkACQAJQAkACUAJgAoACcAJwApACoALQAuAC4ALgAxADIANAA0ADQANgA3ADcANQA1
ADUANQAzADIAMgAyADEALwAuAC0ALQAtACwALAAqACkAKAAnACQAIwAhACAAHAAcABsA
GgAXABYAFQATABMAEgARAA8ADgANAAwADAALAAoACQAJAAYABQAFAAQABAAEAAMAAwAC
AAEAAAD+//7//v/+//7//f/9//3//f////7//v/+//r/+v/7//v/+//7//v/+//9//3/
/f/9//v/+//7//v/+//7//v/+//8//z//P/8//z//P/8//3///8AAAAAAAAAAAAAAAAA
AAMAAwADAAMABAAEAAQABAAGAAYABgAGAAQABQAFAAUABQAFAAUABAAEAAUABQAEAAUA
BQAGAAYABAAEAAQAAgAEAAUABQAEAAUABAAEAAUAAwACAAIAAgADAAIAAgACAAIAAgAC
AAIAAQABAAEAAgAAAP////8AAAIAAgABAP////////////////7//v/+/wAAAAAAAAAA
AAD+//7//v///wAAAAAAAAEAAAD/////AQACAAIAAQAAAAAAAAABAP//AAAAAAAAAQAB
AAEAAQABAAEAAgADAAEAAwADAAQABAAEAAQABAACAAIAAgACAAIAAwAEAAUABAAEAAMA
AgACAAIAAgACAAMAAwADAAMAAwADAAUABQAJAAoACwALAAsACwALAAsACwALAAsACwAM
AAwACwALAAwADAALAAoADAAMAAsACwAIAAcABgAGAAgABwAGAAYABgAGAAYABgAHAAcA
BwAHAAcABgAEAAQABAAEAAMAAwADAAMAAwADAAMAAwADAAQAAgACAAIAAgAEAAUAAwAB
AAAAAAAAAAIABgAKABYAKQA/AF0AgACkAM8A/wAlAUEBUAFHAR4BzABwADgAIwAPAPb/
5P/X/8z/xP+//7//x//Q/9n/5f/t//H/9v/8//7//f/+//7//v//////AAAAAAAAAgAC
AAEAAQACAAIAAgAEAAQABQAFAAUABQAGAAYABQAFAAQAAwADAAMAAwAFAAUABQAFAAYA
BwAHAAcABwAHAAcACAAIAAgACAAIAAkACAAJAAkACgAIAAgACAAIAAoACgALAAsACgAK
AAoACgALAAsADAANAA0ADQANAA0ADgARABIAEwATABMAEwAUABUAFgAWABcAGgAbABwA
HgAdAB0AHwAgACEAIgAiACIAJQAmACgAKAAmACgAKQApACkAKQApACkAKwAqACoAKgAp
ACcAJgAlACcAJwAmACYAJgAlACQAIwAiACEAHwAeABoAGgAZABgAFwAWABUAEwATABIA
EQAPAA4ADQAMAAwACQAIAAcABwAIAAcABwAGAAYABgAFAAUABQAFAAUABAAEAAQABAAE
AAMAAwADAAMAAQAAAAAAAAD+//7///////3//f/9//3//f/9//3//f/9//3//f/9////
/////////v/+//7//v/+//7//v//////AAAAAAAAAgACAAIAAgABAAEAAQABAAIAAgAC
AAIABAAEAAQABAACAAMAAwADAAMAAwADAAIAAgADAAMAAgABAAEAAgACAAIAAgACAAAA
AAABAAEAAAABAAAAAAABAAEAAAAAAAAA///+//7//v8AAAAAAAAAAP///////wAA/v/9
//3//v8AAAAA///9////////////AQAAAAAAAAD+//7//v/+//7//v/+/wAA/v/+//7/
/v/+//7//v/+/////////////f/+//7//v8AAAAAAAAAAP///////////////wEAAQAD
AAQABQAFAAcABwAHAAcABwAHAAcABwAIAAgABwAHAAgACAAHAAYACAAIAAcABwAEAAMA
AgACAAIAAQAAAAAAAAAAAAAAAAABAAEAAQABAP///v/8//z//v/+//3//f/9//3//f/9
//3//f/9//7//P/8//z//P/+/////f/5//r//P/8//7/AAAIABoALwBJAGkAjACyAOMA
EQExAUUBSAExAfAAkgBEACIADwD5/+T/1v/N/8L/uv+3/7n/w//O/9f/4f/p/+//9P/4
//j/9f/2//r/+P/3//f/+P/4//j/+v/6//n/+//8//z//P/8//z//f/9//3//f/+//7/
/v////////////////8BAP///////wAAAQABAAEAAQABAAEAAgACAAQABAAEAAUABAAF
AAUABgAEAAQABAAEAAQABAAFAAUABgAGAAYABgAHAAcACAAJAAkACQAJAAkACQALAAsA
CwANAA0ADQAOABEAEgASABMAEgATABQAFgAXABcAGQAaABsAHAAcABwAHwAgACIAIgAg
ACIAIwAjACUAJQAlACUAJQAkACQAJAAlACMAIgAhACEAIQAgACAAHgAdABwAGwAaABkA
FwAWABQAFAATABIAEAAOAAwACQAJAAgABwAFAAIAAQAAAAAA///+//3//f/+//3//f/8
//r/+v/5//n/+f/5//n/+P/6//r/+v/6//f/9//3//f/+f/4//j/+P/0//T/9f/1//X/
9f/1//X/9f/1//X/9f/1//X/9f/1//f/9//3//f/+P/4//j/+P/4//j/+P/5//n/+v/6
//r/+v/6//r/+v/5//n/+f/5//z//P/8//z//P/8//z//P/8//3//f/9//v/+//7//r/
+v/7//v/+v/5//n/+v/6//r/+v/6//j/+P/5//n/+P/5//j/+P/5//j/9v/1//T/9f/0
//T/9P/2//b/9v/2//P/8//z//T/8v/x//H/8v/y//L/8f/v//H/8f/x//H/8f/w//D/
8P/w//D/8P/w//L/8P/w//D/7//w//D/8P/x//D/7//v/+//8P/w//D/8P/w//D/8P/w
//D/8P/t/+3/7f/t/+3/7v/u/+7/7v/u/+7/7v/t/+3/7f/t/+3/7f/v/+//8f/y//P/
8//1//X/9f/1//X/9f/1//X/9P/0//P/8//0//T/8//y//L/8v/x//H/8P/v/+7/7v/w
/+//7v/u/+7/7v/u/+7/8f/x//H/8f/x//D/7v/u/+7/7v/t/+3/6//r/+v/6//t/+3/
7f/u/+z/7P/s/+z/7v/v/+3/6f/q/+r/6v/s//D/9P8AABUAKwBFAGgAjAC1AOUAEQEp
ATQBLwEGAbQAWAAgAAkA9f/e/8z/wf+2/6z/p/+p/6//tv/B/83/0//Z/+D/5v/m/+X/
5v/o/+j/5//n/+j/6P/o/+r/6v/p/+v/7P/s/+z/7P/s/+3/7f/t/+3/7v/u/+7/7//v
/+//7//v/+//8f/x//H/8f/y//H/8f/x//H/8f/x//L/8v/y//L/8v/z//T/9f/1//b/
9v/2//b/9v/4//j/+f/5//j/+P/4//j/+//7//z//f/9//3//f/9//3/////////AQAB
AAEAAgADAAQABAAFAAYABwAIAAoACwALAA0ADgAPABAAEAAQABEAEgAUABQAFgAYABkA
GQAXABcAFwAXABcAFgAWABYAFgAVABUAFQAVABUAFAAUABQAEwASABEADgANAAsACgAI
AAgABwAGAAUABAADAAEAAQAAAP///f/8//v/+v/6//n/+P/3//f/9v/1//X/9P/y//L/
8f/x//H/8f/x//D/8P/w//D/8P/v/+//7//v//H/8P/w//D/7P/s/+3/7f/t/+3/7f/t
/+3/7f/t/+3/7f/t/+3/7f/t/+3/7f/t//D/8P/w//D/7v/u/+7/7//v//D/8P/w//D/
8P/w//D/8f/x//H/8f/y//L/8v/y//D/8P/w//D/8v/z//P/8//z//P/8//y//L/8//z
//L/8f/x//L/8v/w//D/8P/u//D/8f/x//D/7//u/+7/7//v/+7/7v/u/+3/7P/s/+z/
7P/s/+z/7P/r/+v/6//s/+z/6//r/+z/7P/s/+v/6f/r/+v/6//r/+v/6v/q/+r/6v/q
/+r/6v/q/+j/6P/o/+n/6v/q/+r/6f/o/+f/5//n/+j/6P/n/+b/5v/m/+f/5f/m/+b/
5v/n/+f/5//n/+b/5f/l/+X/5P/l/+b/5f/k/+T/5P/j/+P/5P/k/+P/5f/i/+L/4v/i
/+L/5P/k/+T/5P/j/+P/4//j/+H/4v/i/+L/5P/k/+T/5P/j/+P/4//j/+P/4//l/+X/
5v/m/+b/5f/n/+f/5//n/+f/5//n/+f/6P/o/+f/5//o/+j/5//m/+b/5v/l/+X/4v/h
/+D/4P/i/+H/4P/g/97/3v/e/97/4f/h/+H/4f/f/97/3P/c/9z/3P/b/9v/2f/Z/9n/
2f/a/9v/3P/e/97/3v/e/97/3P/d/93/2f/a/9r/2v/c/+D/6P/0/wcAHwA9AGAAhgCx
AN8AAwEdASYBGwHqAJIAOAAKAPf/4f/K/7r/r/+i/5j/l/+Z/5//qP+1/7//x//N/9D/
0P/S/9P/1v/W/9T/1f/V/9b/1v/W/9j/2P/X/9n/2v/a/9r/2v/a/9v/2//b/9v/3P/c
/9r/2//b/9v/2//b/9v/3f/d/93/3f/e/93/3f/d/93/3f/d/97/3v/g/+D/4P/h/+L/
4//j/+T/5v/m/+b/5v/o/+j/6f/p/+z/7P/s/+z/7f/t/+7/7//t/+3/7f/t/+//8f/x
//H/9P/1//b/+P/8//7///8BAAYACwAQABYAHQAhACcALAAuADAAMQAyADYAOAA7ADwA
PwBCAEQARQBBAD8APQA7ADYAMgAvACwAKgAnACUAIwAgAB8AHQAcABsAGQAXABUAEgAR
AA8ADgAKAAoACQAIAAgACAAIAAcABwAGAAUAAwACAAEAAAAAAP///v/9//3/+v/5//n/
+P/3//b/9P/z//P/8//z//L/8v/y//L/8v/x//H/8f/x/+//7v/u/+7/7v/u/+//7//t
/+3/7f/t/+z/6//q/+n/6f/p/+n/6f/n/+f/5//n/+r/6v/q/+r/6v/q/+r/6//r/+z/
7P/s/+7/7v/u/+7/7//v/+//7//y//L/8v/y//T/9P/0//T/9P/1//X/9f/z//P/8//y
//T/9f/1//T/9f/1//b/9v/2//b/9v/0//T/9f/1//T/9P/0//X/9//3//b/9v/2//X/
9P/0//T/9P/0//T/9P/z//P/8//0//b/9f/1//b/9v/2//X/8//1//X/9f/1//b/9v/3
//j/9//2//X/9P/1//T/9f/2//X/9v/2//b/9//2//X/9f/3//j/+P/3//b/9v/2//f/
9f/2//b/9v/2//f/+P/5//f/9//4//n/9//5//v/+//5//r/+//7//f/+v/6//r/+v/6
//r/+v/6//r/+v/6//v//P/9//v//P/8//z//P/8//z//P/9//3//f/9//3//f//////
//8AAAEAAQAFAAUABQAFAAcABwAHAAcACAAIAAcABwAKAAoACQAIAAgACAAHAAcABAAD
AAIAAgAEAAMAAgACAAAAAAAAAAAAAQABAAEAAQABAAAA/v/+/wAAAAD/////////////
//////////8AAAAAAAAAAAAABAADAAEA///+//7//v8CAAQACAAQACEAOQBTAHQAmADB
APEAIQFBAVIBUQE0AewAigBEACcAFQD+/+r/3f/U/8j/v/+9/8H/yP/T/93/4//r//L/
9v/4//v//v/+//7//f/9//7//v/+/wAAAAD//wEAAgACAAIAAgACAAMAAwABAAEAAgAC
AAIAAwADAAMAAwADAAMABQADAAMAAwAEAAUABQAFAAUABQAFAAYABgAIAAgACAAJAAgA
CQAJAAoACgAKAAoACgAKAAoACwALAAwADAAMAAwADQANAA4ADwAPAA8ADwAPAA8AEQAR
ABEAEwATABMAFAAXABgAGAAZABoAGwAcAB4AHwAfACEAIgAjACQAJAAkACcAKAAqACoA
KAAqACsAKwArACsAKwArACwALAAtAC4ALwAtACwAKwArACsAKgAqACoAKQAoACcAKAAn
ACUAJAAgACAAHwAeAB0AHAAbABkAFwAWABUAEwASABEAEAAQAA8ADgANAA0ADgANAA0A
DAALAAoACAAHAAkACQAJAAgACAAIAAgACAAJAAkACQAJAAcABgAGAAYABgAGAAcABwAJ
AAkACQAJAAcABwAHAAcABwAHAAcABwAJAAkACQAJAAoACgAKAAoACAAIAAgACQALAAwA
DAAMAAwADAAMAAwADQANAA0ADQAOAA4ADgAOAA8AEAARABIAEAARABEAEQARABEAEQAQ
ABIAEwATABIAEQARABIAEgAQABAAEAAOAA4ADwAPAA4ADgAOAA8AEQAPAA4ADgAOAA8A
DgAOAA4ADgAOAA4ADgANAA0ADQAOAA4ADQANAA4ADgAOAA0ACwALAAsACwALAAwADAAN
AA4ADgAOAA4ADgAQAA4ADgAOAA0ADgAOAA4ADwAOAA0ADQALAAwADAALAAsADAANAA8A
DgAOAA0ADAANAA0ADQANAAsACwAMAA0ADwAPAA8ADQAKAAwADAAMAAwADgAOAA4ADgAN
AA0ADQANAA0ADgAOAA4ADgAOAA4ADgANAA0ADQANAA8ADwARABEAEwAUABUAFQAVABUA
FQAVABcAFwAXABcAFgAWABUAFQAYABgAFwAWABYAFgAVABUAEgARABAAEAASABEAEAAQ
ABIAEgASABIAEQARABEAEQARABAADgAOAA4ADgANAA0ADQANAA0ADQANAA0ADQAOAA4A
DgAOAA4ADgAPAA8ADwAOAAwADgASABQAFgAmAD8AVwB3AJwAxAD1ACcBTwFjAWgBWQEi
AcQAbAA+ACcAEQD8/+7/5f/Y/8z/yf/N/9P/3P/p//P/+f///wQACAAIAAkACgAMAAwA
CwALAAwADAAMAA4ADgANAA0ADgAOAA4AEAAQABEAEQAPAA8AEAAQAA4ADwAPAA8AEQAR
ABEAEwATABMAEwAUABUAFQAVABUAEwATABQAFAAWABYAFgAXABYAFwAXABgAGAAYABgA
GAAaABoAGwAbABwAHAAcABwAGwAbABwAHQAfAB8AHwAfACEAIwAjACMAJQAlACUAJgAn
ACgAKAApACoAKwAsAC4ALwAvADEAMgA1ADYANgA2ADgAOgA9AD4APgBAAEEAQQBBAEEA
QQBBAEEAQABAAEAAQAA/AD8APwA9AD0APAA8ADwAOwA6ADkAOAA3ADUANAAwADAALwAu
AC0ALAArACkAKQAoACcAJQAkACMAIgAiAB8AHgAdAB0AHAAbABsAGgAaABoAGQAZABsA
GwAbABoAGAAYABgAGAAXABcAFwAXABcAFgAWABYAFAAUABUAFQAVABUAFQAVABUAFQAV
ABUAFQAVABUAFQAVABUAFQAVABYAFgAWABYAFgAWABYAFwAZABoAGgAaABwAHAAcABwA
GwAbABsAGwAcABwAHAAcABwAHAAcABwAHAAdAB0AHQAbABsAGwAaABsAHQAeAB4AGwAb
ABwAHAAcABwAHAAaABoAGwAbABoAGwAaABoAGwAbABoAGgAaABsAGgAaABoAGAAYABgA
GAAZABkAGQAaABoAGQAZABoAGAAYABcAFQAXABcAFwAXABkAGAAYABgAGAAYABgAGAAY
ABYAFgAWABcAGAAYABgAFwAWABUAFQAVABYAFgAVABYAFgAWABcAFQAWABYAFgAVABUA
FQAVABUAFQAWABcAFgAXABgAFwAVABYAFwAXABUAFgAWABUAEwAUABQAFAAUABQAFAAU
ABQAFAAUABQAFAAUABQAFAAUABQAEwATABMAEwATABQAFAAUABQAFAAUABQAEwATABMA
EwATABMAFQAVABcAGAAZABkAGwAbABsAGwAbABsAGwAbAB4AHgAdAB0AIAAgAB8AHgAd
ABwAGgAZABoAGQAYABgAFgAVABQAFAAWABYAFgAWABcAFwAXABcAFwAWABQAFAAUABQA
EwATABMAEwATABMAEwATABMAFAAUABQAFAAUABQAEwATABMAEAAQABIAFgAaACQANgBL
AGUAhwCuANYABQEzAVUBZQFmAUsBAgGgAFgAOAAjAA0A+v/s/+H/1v/Q/9P/2f/f/+r/
9f///wMABwAMAA4ADAANAA4ADgAQAA8ADwAQABAAEAASABIAEQARABIAEgASABIAEgAT
ABMAEwATABQAFAASABMAEwATABMAEwATABUAEwATABMAFAATABMAEwATABUAFQAWABYA
FgAWABYAFwAXABcAFgAWABYAFgAWABYAGAAYABkAGQAaABoAGgAaABkAGQAaABsAGwAb
ABsAGwAdAB8AHwAfAB8AHwAfACAAIQAiACIAIwAkACUAJgAoACkAKQArACwALQAuAC4A
LgAvADAAMgAyADIANAA1ADQANAA0ADQANAA2ADYANgA2ADcANwA3ADcANwA4ADgAOAA2
ADYANgA2ADUANQA1ADUAMgAxADIAMQAxADAALwAtACsAKQAnACUAIwAhAB8AHQAdABwA
GgAZABgAGAAXABYAFgAWABUAFQASABEAEAAQAA4ADQAMAAwADAAMAAwADAALAAsACwAL
AAsACgAIAAgACgAKAAkACQAJAAkACQAJAAkACQAJAAoACgAKAAoACgAOAA0ACwALAAwA
DAAKAAoAEAAUAB4ALwBHAGcAjgCyANkACwE/AWMBcAFhAS4B2gCAAEIAKwAhAAwA8v/f
/9b/0P/V/9//6f/0////BQAJAAsAEAAQAAwACwAMAAoACgAJAAkACgAKAAgACgAKAAkA
CwAMAAwADAAKAAoACwALAAsACwAMAAwADAANAA0ADQANAA0ADQAPAA0ADQANAA4ADwAP
AA8ADwAPAA8AEAAQAA4ADgAOAA8AEAARABEAEgASABIAEgASABQAFAAVABUAFgAWABYA
FgAZABkAGgAbABsAGwAbABsAGwAdAB0AHQAhACEAIQAiACQAJAAjACMAJAAlACYAKAAn
ACcAKQAqACoAKgApACgAKQAqACwALAAqACoAKQAnACcAJwAnACcAJQAkACQAJAAlACMA
IgAhACEAIQAgACAAHgAdABwAGwAaABkAFwAWABQAFAATABIAEwASABEADwARABAADwAN
AA0ADQANAA4ADQAMAAsACwAMAAsACwAKAAwADAALAAsACwALAAsACgAKAAoACgAKAAsA
CwALAAsACwAKAAoACgAKAAoACwALAAsACwALAAsACwALAAsACwANAA0ADQANAA0ADQAN
AA0ADAAMAAwADAAMAAwADAANAAsADAAMAAwACgAKAAoACgALAAsACwALAAoACgAKAAoA
CQAIAAcABgAGAAcABwAHAAkACQAJAAgACAAJAAkACAAHAAcACAAIAAgACAAIAAYABgAH
AAcABgAHAAYABgAHAAcABgAGAAYABQAEAAQABAAEAAQABAAEAAMAAwADAAQABAADAAMA
BAAEAAQAAwABAAMAAwADAAMABQAEAAQABAACAAIAAgACAAQAAgACAAIAAwAEAAQABAAD
AAIAAQABAAEAAgACAAEAAAAAAAAAAQADAAQABAAEAAMAAwADAAMAAwADAAQABQAEAAUA
BgAFAAMABAAFAAUAAwAEAAQAAwADAAQABAAEAAQABAAEAAQABAAEAAQABAAEAAQABAAE
AAQABAAEAAQABAAEAAYABgAGAAYABAAEAAQABAAEAAQABAAEAAYABgAGAAYABAAEAAQA
BAAEAAQABAAEAAYABgAGAAYABAAEAAQABAAGAAYABgAGAAYABgAGAAYABgAGAAYABgAG
AAYABgAGAAgACAAIAAgABwAHAAcABwAHAAgACAAIAAgACAAIAAgACQAJAAkACQAHAAcA
CQAJAAkACgALAAsADwAPAA8ADwARABEAEQARABIAEgARABEAFAAUABMAEgAUABQAEwAT
ABIAEQAQABAAEAAPAA4ADgAMAAwADAAMAA8ADwAPAA8ADwAOAAwADAAMAAwACwALAAkA
CQAJAAkACwALAAsADAAMAAwADAAMAAwADQAPAA0ADAAMAA4AEAAQABYAJAA5AFEAbwCU
ALoA5wAVAT0BUQFWAUsBGAG8AGgAQAAtABcA/v/w/+X/2v/O/8n/yf/R/9r/4//t//X/
+/8CAAYACAAJAAoACgAIAAkACQAKAAoADAAOAA4ADQANAA4ADgAOAA4ADgAPAA8ADwAP
ABAAEAAOAA8ADwAPABAAEQASABUAEwATABMAFAAUABMAEgARABIAEwAVABYAFAAUABQA
FQAWABcAFwAYABYAFgAWABYAGAAYABkAGQAaABoAGgAaAB0AHQAeAB8AHwAfAB8AHwAf
ACEAIQAhACMAIwAjACQAJQAmACYAJwAmACcAKAAqACsAKwAtAC4ALwAwADAAMAAwADAA
MQAwADAAMgAzADMAMwAzADMAMwAzADIAMgAyADMAMQAwAC8ALgAtACsAKgAsACsAKgAp
ACoAKQAnACYAJgAmACUAJAAmACYAJgAlACUAJAAjACEAIwAjACMAJAAlACQAIwAjACIA
IQAhACAAIgAiACEAIQAjACMAIwAiACEAIAAfAB4AHwAfAB8AHwAhACAAIAAgACAAIAAh
ACEAHwAfAB8AHwAhACEAIQAhAB8AHwAfAB8AIAAhACIAIwAkACQAJAAkACYAJgAmACcA
JQAmACYAJgAmACYAJgAmACkAKQApACkAKAAoACgAKAAqACoAKgAqACgAKQApACkAJwAn
ACcAJgAnACkAKgAqACkAKQAqACoAKAAoACgAJgAoACkAKQAoACkAKAAoACkAKQAoACgA
KAApACgAKAAoACgAKAAoACgAJwAnACcAKAAoACcAJwAoACoAKgApACcAKQApACkAKQAp
ACgAKAAoACgAKAAoACgAKgAoACgAKAArACwALAAsAC0ALAArACsALQAuAC4ALQAuAC4A
LgAvAC8AMAAwADAALwAvAC8ALwAvAC8AMAAxADAAMQAyADEAMQAyADMAMwAxADIAMgAx
ADMANAA0ADQAMgAyADIAMgAyADIAMwA0ADUANgA2ADYANgA2ADQANAA0ADQANAA0ADQA
NAA2AA==
         </WaveFormData>
      </LeadData>
      <LeadData>
         <LeadByteCountTotal>10000</LeadByteCountTotal>
         <LeadTimeOffset>0</LeadTimeOffset>
         <LeadSampleCountTotal>5000</LeadSampleCountTotal>
         <LeadAmplitudeUnitsPerBit>4.88</LeadAmplitudeUnitsPerBit>
         <LeadAmplitudeUnits>��V</LeadAmplitudeUnits>
         <LeadHighLimit>2147483647</LeadHighLimit>
         <LeadLowLimit>268435456</LeadLowLimit>
         <LeadID>V6</LeadID>
         <LeadOffsetFirstSample>0</LeadOffsetFirstSample>
         <FirstSampleBaseline>0</FirstSampleBaseline>
         <LeadSampleSize>2</LeadSampleSize>
         <LeadOff>FALSE</LeadOff>
         <BaselineSway>FALSE</BaselineSway>
         <ExcessiveACNoise>FALSE</ExcessiveACNoise>
         <MuscleNoise>FALSE</MuscleNoise>
         <LeadDataCRC32>1281158311</LeadDataCRC32>
         <WaveFormData>
8P/w//D/8P/w//D/8P/w/+7/7v/u/+7/7P/s/+z/7P/u/+7/7v/u/+7/7v/u/+7/8P/w
//D/8P/y//L/8v/y//L/8v/y//L/9P/0//T/9P/y//L/8v/y//P/9P/1//b/+P/4//j/
+P/4//j/+P/4//r/+v/6//r/+v/6//r/+v/8//z//P/8//z//P/8//z//P/8//z//P/+
//7//v/+//z//P/8//z//P/8//z//P/8//z//P/8//r/+v/6//r/+v/6//r/+v/8//z/
/P/8//7//v/+//7/+//6//n/+P/4//j/+P/4//n/+v/7//z/+//6//n/+P/6//r/+v/6
//r/+v/6//r/+v/6//r/+v/8//z//P/8//r/+v/6//r//P/8//z//P/8//z//P/8//r/
+v/6//n/+//7//v/+//5//j/+P/4//r/+v/6//r/+f/5//r/+v/4//j/+P/4//z//f/+
//7//////////////wAAAAACAAAAAAD///////8AAAAA//8BAAEAAQAAAAAA////////
///+//7//v////////8AAP7//v/+//7//f/8//v/+//7//v/+//7//r/+v/6//r/+v/7
//v/+//7//v/+//7//v//f/8//z/+v/3//X/9//3//n/AgAUACkAQABeAH0AogDPAPYA
DQEdARwB/gC+AH8AWQBGADMAHQAKAPv/8v/o/97/3P/f/+L/5//t//D/9P/3//n/+f/4
//b/9v/3//X/9f/1//X/8//z//T/9P/z//P/9P/0//b/9v/2//b/9P/1//X/9f/1//b/
9v/2//b/9v/2//f/9//3//j/+P/4//j/+f/5//n/+f/5//n//P/9//7//v/8//3//f/9
//3//f/9//3//f/8//v//P/9//3//f/9/wAAAAAAAAAAAAABAAEAAQABAAEAAAAAAAIA
BAAFAAYABgAHAAgACAALAAsADQAOAA0ADgAPAA8AEgATABMAFQAVABYAFwAXABkAGwAc
ABwAHAAdAB0AHQAdAB0AHQAdAB4AHgAeAB4AHAAbABsAGwAbABoAGgAZABgAFgAVABQA
EQAQAA0ADAAKAAgACAAHAAYABQAEAAMA///+//3//f/+//3//P/8//n/+f/5//n/9f/1
//X/9f/1//X/9f/0//L/8v/y//H/8f/x//H/8f/v/+//7//v//D/7//v/+//7//v/+//
7//t/+3/7f/t/+//7//v//D/7v/t/+3/7f/v//D/8P/w//D/8P/x//H/7//v//D/8P/w
//D/8v/y//L/8v/y//L/9P/1//X/9f/z//P/8//0//b/9f/1//X/9//3//f/9//2//b/
9f/0//X/9f/1//X/9f/1//X/9f/1//X/9f/1//P/8//z//P/8//y//L/8v/x//H/8f/x
//H/8v/y//L/8v/y//L/8//z//L/8v/y//H/8v/y//L/9P/z//H/9P/y//L/8v/0//L/
8f/x//H/8f/x//L/8v/y//P/8//z//L/8v/w//D/8f/x//H/8v/w//D/7//v//H/8f/y
//L/8P/w//D/8P/u/+7/7//v/+//8f/y//L/8P/w/+7/8P/w//D/8P/w/+7/7v/u/+3/
7//v/+//7//x//D/8P/w/+7/7v/u/+7/7//v//D/8P/w//D/8P/w//D/8f/y//L/9f/1
//X/9f/z//T/9P/2//j/+P/3//f/9v/2//X/8//z//P/8//y//L/8f/x//H/8f/w//D/
8P/v/+//7//w//D/8P/w//D/7//u/+3/7f/t/+3/7f/t/+r/6v/q/+r/7P/t/+3/7f/r
/+v/6//r/+v/7f/s/+r/7P/p/+f/5//p/+v/+P8IABsANABUAHMAmADBAOYA/QAJAQQB
4gCiAGUARQA0ACMACwD4/+v/3v/Q/8z/zv/P/87/1f/d/+D/4P/j/+X/5f/m/+T/4P/f
/+H/4f/h/+H/4f/h/+L/4v/f/9//4P/g/+L/4v/i/+L/5P/l/+X/5f/j/+T/5P/k/+L/
4v/i/+P/4//j/+T/5P/m/+b/5//n/+f/5//n/+f/5//n/+f/5v/m/+f/5//n/+X/5f/l
/+X/6P/o/+j/6v/r/+v/6//r/+z/7P/s/+z/7v/v/+//7//x//H/8P/w//H/8v/y//L/
9v/3//j/+P/5//n/+//8//3//v//////AAABAAEAAwADAAQABQAFAAcACQAKAAoACgAL
AAsACwALAAsACwALAAoACgAKAAoACAAHAAcABwAGAAYABwAHAAYABAADAAIAAAAAAP7/
/v/6//j/+P/3//b/9f/0//P/8f/w/+//7//s/+v/6v/q/+v/6//r/+v/6f/p/+n/6f/n
/+f/5//m/+b/5v/m/+X/5f/l/+X/5f/n/+f/5//n/+T/4//j/+P/4//j/+P/4//l/+X/
5f/l/+P/4//j/+T/5v/l/+X/5f/l/+b/5v/m/+T/5P/l/+X/5//n/+j/6P/o/+j/6v/q
/+r/6v/q/+r/6v/r/+v/6//r/+v/6//s/+3/7f/u/+//7//v/+//7//v//D/8P/w//H/
8f/x//H/8f/x//H/8f/z//P/8//z//X/9f/1//X/9//2//b/9v/1//X/9f/1//X/9v/2
//b/9f/2//f/+f/3//b/9v/2//f/+P/4//j/+P/3//X/+P/2//b/9v/4//b/9f/1//X/
9f/1//b/9v/2//f/9//3//b/9v/0//T/9//3//f/+P/4//j/9//3//X/9f/2//b/+P/4
//j/+P/2//b/9//3//X/+f/6//r/+v/6//r/+v/6//r/+v/5//v/+//7//v/+//6//r/
+v/6//r/+v/6//v/+//8//z/+v/6//r/+v/9////AQACAAMAAwADAAMAAwAEAAQABgAE
AAQAAwADAAMABAAEAAMAAwADAAMAAgACAAEAAQABAAMAAgACAAIAAQABAAEAAgAAAAAA
AAAAAAEAAAD//////f/9//3//f/8//z//P/8//7///////////////////8BAP///v/+
//z/+//5//n/+f/7/wIAEgAlADwAWgB3AJwAxQDqAAcBGQEcAQQBygCHAF8AUAA/ACcA
EAABAPb/7P/i/97/4f/i/+f/7f/y//T/9//5//v/+P/4//j/9//3//f/9//3//f/9//4
//j/9f/1//b/9v/4//j/+P/4//r/+//7//v/+f/6//r/+v/8//z//P/9//3//f/+//7/
/v/+//////8AAAEAAgADAAQABQAGAAYABAAFAAUABQAFAAUABQAFAAgACAAIAAoACQAJ
AAkACQAIAAgACAAIAAgACQAJAAkACwALAAoACgALAAwADAAMAA4ADwAQABAAEQARABMA
FAAVABYAFwAXABgAGQAZABsAHQAeAB8AHwAfACEAIgAiACIAIwAjACMAIwAjACMAIwAk
ACQAJAAkACQAIwAjACMAIQAgACAAHwAcABoAGQAYABYAFgAUABQAEAAOAA4ADQAMAAsA
CgAJAAcABgAFAAUAAgABAAAAAAABAAEAAQABAP///////////////////v/+//7//v/9
/////////////f/9//3//f/+//3//f/9//3//f/9//3/+//7//v/+//7//v/+//8//z/
+//7//v/+f/6//r/+v/6//r/+//7//v/+//8//z/+v/6//z//P/8//z//P/8//z//f/9
//3/////////AAAAAP///////wEAAQABAAEA//8AAAAAAAD/////////////////////
/////////////////////wEAAAAAAAAA/////////////wAAAAAAAAAAAAAAAAEA///+
//7//v8BAAIAAgACAAIAAQD//wIAAgACAAIABAAEAAMAAwADAAMAAwAEAAQABAAEAAQA
BAAEAAQABAADAAUABQAFAAUABQAEAAQABAAGAAYABgAGAAUABQAGAAYABgAGAAYABgAK
AAsADAAMAA0ADQANAA0ACwAMAAwADgAOAA4ADQANAA0ADgAOAA0ADwAPAA8ADgAOAA0A
DQANAA0ADAAMAAwADQANAA0ADgAMAAwADAAMAAkACAAHAAcACQAJAAkACQAIAAgACAAI
AAgACQAJAAkACQAJAAkACQALAAsACgAGAAYABQADAAMAAwAJABgAKgA/AFgAdACVAL4A
5wAIAR0BKQEeAfQAsgB7AGEAUgA/ACcAFgALAAIA9v/w/+z/8f/2//n///8CAAYACQAN
AAsACAAKAAoACQAHAAcABwAHAAcABwAIAAgACQAJAAoACgAIAAgACAAIAAgACQAJAAkA
CQAKAAoACgAMAAwADAANAAsACwAMAAwADAAMAA0ADQALAAsACwALAA4ADwAQABAAEAAR
ABEAEQAPAA8ADwAPABIAEgASABQAFQAVABUAFQAWABYAFgAWABYAFwAXABcAGQAZABgA
GAAbABwAHAAcACAAIQAiACIAIQAhACMAJAAlACYAJwAnACgAKQApACsALQAuAC8ALwAu
AC8ALwAuADAAMQAxADEAMwAzADMAMwAyADIAMgAyADAALwAvAC8ALQAsACwAKwAqACgA
JwAmACYAJgAkACQAIQAeAB0AGwAaABkAGAAXABUAFAATABMAEgARABAAEAAPAA8ADwAP
AAsACwALAAsACwALAAsACgAKAAoACgAJAAkACQAJAAkACwALAAsACwAIAAcABwAHAAcA
BwAHAAcABwAHAAcABwAHAAcABwAIAAgABwAHAAcABwAIAAgACAAIAAgACQAJAAkACQAK
AAoACgAKAAwADAAMAAwADAAMAA4ADwAPAA8ADwAPAA8AEAAQAA8ADwAPAA8ADwAPAA8A
DwAQABAAEAAPAA8ADwAPAA8ADwAPAA8ADQANAA0ADQALAAsACwALAAkACAAIAAgABwAH
AAcABwAGAAYABQAEAAAAAAAAAAEAAwACAAIAAgABAAIAAgACAAIAAQD//wIAAQAAAP//
AAD+//3//f/9//v/+//8//z//P/9//3//f/+//7//P/8//3//f/8//z//P/8//z/+v/6
//r/+f/3//f/9//3//n/+P/4//j/+v/6//r/+v/7//v//P/8//r/+v/6//r//P/9//7/
/v//////////////AAAAAAIAAAAAAP/////9//7//v/9//v/+//7//r/+f/3//b/9f/1
//T/9P/0//P/8//z//T/8v/y//L/8v/v/+7/7f/t/+v/6//r/+v/6P/o/+j/6P/m/+f/
5//n/+X/5f/l/+X/5f/l/+L/3v/e/93/2//b/9v/2//k//b/CQAeADoAVwB4AKMAzADn
APcA/ADkAKoAawBBAC4AHwAJAPT/5f/a/9D/xv/C/8H/xP/J/8//0v/U/9v/3f/d/9r/
2v/a/9f/2f/Z/9n/2f/b/9v/3P/c/9v/2//c/9z/3P/c/9z/3P/c/93/3f/d/93/3v/e
/97/4P/g/+D/4f/f/9//4P/g/+D/4P/h/+H/3v/d/9z/2//Z/9n/2f/Y/9j/2f/Z/9n/
2f/Z/9n/2f/a/9r/2v/c/9z/2//a/9n/2//c/93/3v/e/9//3//f/+P/4//i/+L/4f/i
/+L/4v/k/+X/5v/m/+f/5//p/+r/6//s/+3/7f/u/+//7//x//P/9P/1//X/9f/3//j/
+P/2//f/9//3//f/9//3//f/+P/4//j/+P/6//n/+f/5//f/9v/2//X/8v/w/+//7v/s
/+z/6v/q/+b/5P/k/+P/4f/f/93/2//X/9b/1f/V/9b/1f/U/9T/0v/R/9D/z//L/8v/
y//L/8r/yf/I/8b/xP/E/8T/w//D/8P/w//D/8L/wf/A/7//vv+9/73/vf+9/73/vf+9
/7v/u/+7/7v/u/+7/7v/vP+6/7n/uf+5/7n/uv+6/7r/uP+4/7n/uf+5/7n/uv+6/7z/
vP++/77/vv++/77/vv/A/8H/wf/B/8D/v/++/77/vv+9/73/vf+9/73/vf+9/7v/vP+8
/7z/uf+5/7n/uf+3/7f/t/+3/7n/uf+5/7n/uf+5/7n/uf+3/7b/tv+2/7P/s/+z/7P/
s/+0/7T/tP+y/7L/sv+z/7H/sP+w/7D/r/+w/7D/sP+w/6//rf+w/67/rv+u/7D/rv+t
/63/rf+r/6v/rP+s/6r/q/+r/6v/q/+q/6f/pv+n/6f/p/+o/6j/qP+n/6f/qf+p/6r/
qv+s/6z/rP+s/6z/rP+t/63/r/+x/7L/sv+y/7L/sv+y/7P/tP+0/7X/uP+2/7b/tv+2
/7b/uP+4/7j/t/+1/7X/tf+1/7P/sv+y/7L/sv+y/7L/sv+v/6//sP+w/7D/sP+w/7D/
sP+x/7L/sv+z/7P/s/+z/7P/tP+0/7b/tP+0/7P/s/+z/7T/tP+z/7X/tf+1/7T/tP+z
/7P/s/+z/7L/sv+y/6//r/+v/7D/sv+y/7L/sv+x/7D/r/+v/6//r/+v/6//rv+u/67/
rv+u/6//r/+v/6//r/+v/6//r/+v/67/rP+q/63/q/+p/6v/r/+4/8j/3f/0/xAALwBU
AH0AogC9AM0AzACuAG4ALwANAAAA7f/X/8T/t/+s/6L/nP+Y/5n/nv+n/63/sP+0/7X/
tf+3/7j/uP+4/7f/uf+5/7n/uf+3/7f/uP+4/7n/uf+6/7r/uv+6/7r/uv+6/7v/u/+7
/73/vv++/77/vv++/77/v/+//7//wP/A/8D/wP/B/8H/v/+//7//v//A/8H/wv/C/8D/
wf/B/8H/w//D/8P/w//C/8L/wv/E/8P/w//D/8P/xv/G/8b/xv/G/8f/x//H/8n/yf/I
/8j/yf/K/8r/yv/K/8v/zP/M/8//z//R/9L/0//U/9X/1f/W/9f/1//Z/9v/3P/d/93/
3f/f/+D/4P/i/+P/4//j/+X/5f/l/+X/5P/k/+T/5P/k/+P/4//j/+H/4P/g/9//4P/e
/93/3P/a/9r/2P/Y/9j/1v/W/9X/1v/V/9T/0//R/9D/z//P/9D/z//O/87/zf/N/83/
zf/L/8v/y//L/8v/y//L/8r/yv/K/8r/yf/H/8f/x//H/8f/x//H/8f/xv/F/8X/xf/F
/8X/xf/F/8P/w//D/8P/xf/F/8X/xv/E/8P/w//D/8T/xv/H/8j/yP/I/8n/yf/J/8n/
yv/K/8r/yv/M/8z/zP/M/8z/zP/O/8//z//P/8//z//P/9D/0v/R/9H/0f/P/8//z//P
/8//0P/Q/9D/z//P/8//z//P/8//z//P/83/zf/N/83/z//P/8//z//P/87/zv/O/8//
z//P/8//z//Q/9D/0P/M/8z/zP/N/87/zv/P/9D/z//Q/9D/0P/S/9H/z//S/9T/1P/U
/9b/1P/T/9P/0//V/9X/1v/W/9T/1f/V/9X/1v/W/9T/1P/V/9X/1f/W/9T/1P/T/9P/
1f/V/9b/1v/W/9b/1v/W/9T/1P/V/9X/0//V/9b/1v/W/9b/1v/W/9T/1v/Y/9b/1v/W
/9b/1P/U/9T/0//U/9X/1v/X/9f/1v/W/9b/1P/U/9T/1P/U/9X/1//Y/9j/2P/Y/9j/
3P/d/97/3v/h/+H/4f/h/+P/5P/k/+b/5P/k/+P/4//j/+T/5P/j/+X/5f/l/+T/4v/h
/+H/4f/j/+L/4v/i/+H/4f/h/+L/4P/g/+D/4P/g/+D/4P/h/+H/4f/h/+H/4P/g/+D/
4P/g/+H/4f/h/+H/4f/h/+H/5f/l/+L/4v/i/+H/3//h/+H/4f/m//b/CQAeADoAVwB4
AKMAzgDvAAUBDAH8AMoAhQBRADoAKQAVAAAA7//m/9r/zv/I/8X/yP/P/9P/1v/a/93/
4f/h/+T/5P/k/+P/4f/h/+H/4f/h/+H/4v/i/+P/4//k/+T/5v/m/+b/5v/k/+X/5f/l
/+X/5v/m/+b/5P/k/+T/5f/l/+X/5v/m/+f/6P/q/+v/6//r/+v/6//q/+v/7P/s/+z/
7f/t/+3/7//v/+//7//w//D/8P/y//H/8f/x//H/8v/y//L/8v/y//P/8//z//X/9f/0
//T/9v/4//n/+v/8//3//v/+/wEAAQADAAQABQAGAAcABwAGAAcABwAJAAkACgALAAsA
CQALAAwADAAMAA0ADQANAA8ADwAPAA8ADgAOAA4ADgAOAA0ADQANAAkACAAIAAcACAAG
AAUABAAAAAAA/v/+//z/+v/6//n/9v/1//T/8//x//D/7//v/+7/7f/s/+z/6//r/+v/
6//p/+n/6f/p/+n/6f/p/+j/6P/o/+j/5//p/+n/6f/p/+f/5//n/+f/5v/l/+X/5f/n
/+f/5//n/+X/5f/l/+X/5f/l/+X/5v/m/+X/5f/l/+f/6P/o/+j/6P/o/+n/6f/r/+v/
7P/s/+r/6v/s/+z/7v/u/+7/7v/u/+//7//v//H/8f/x//L/8P/v/+//7//x//H/8f/x
//H/8v/y//L/8//z//P/8//x//H/8f/x//H/8f/x//H/8//z//P/8//x//D/8P/w//H/
8f/x//H/8f/y//L/8v/w//D/8P/x//H/8P/w//D/7//w//D/8P/w/+//7f/w//D/8P/w
//L/8P/v/+//7//v/+//8P/w/+7/7//v/+//8P/w/+7/7v/v/+//7//w//D/8P/v/+//
7f/t/+7/7v/u/+7/7v/u//D/8P/x//H/8f/z//T/8v/w//D/8P/w//D/8v/y//L/8f/x
//H/8f/x//P/8v/y//L/9P/0//T/9P/x//H/8v/y//T/9P/0//T/+P/5//r/+v/5//n/
+f/5//v//P/8//7//P/8//v/+//8//7///////////////7//P/7//v/+//9//z//P/8
//3//f/9//7//P/8//z//P/7//r/+f/5//n/+f/5//n/+v/6//r/+v/4//n/+f/5//n/
+f/5//n/+//5//j/+P/4//f/9//5//f/9/8EABgALQBGAGQAhQCuAN0ABAEbAScBIAH8
ALoAfQBZAEYANQAfAAwAAQD2/+b/4P/g/+H/5P/r//H/9P/2//n/+//5//r//P/8//3/
+//7//v/+//7//v//P/8//v/+//8//z//v/+//7//v/8//3//f/9//3//v/+//7/AAAA
AAAAAQABAAEAAgACAAIAAgADAAMABQAFAAUABQAEAAUABgAGAAYABwAHAAcABwAHAAcA
BwAIAAgACAAKAAkACQAJAAkADAAMAAwADAAMAA0ADQANABEAEQAQABAAEQASABIAEgAU
ABUAFgAWABkAGQAbABwAHQAeAB8AHwAiACMAIwAlACcAKAApACkAKQArACwALAAsAC0A
LQAtAC0ALQAtAC0ALgAuAC4ALgAsACsAKwArACsAKgAqACkAKAAmACUAJAAgACAAHgAe
AB4AHAAcABsAGgAZABgAFwAVABQAEwATABIAEQAQABAADQANAA0ADQALAAsACwALAA0A
DQANAAwADAAMAAwACwALAAsACwALAAsACwALAAsACwALAAwADQALAAsACwALAAsACwAL
AAsACwALAAsADAAMAAsACwALAA0ADgAOAA4ADgAOAA8ADwAPAA8AEAAQABIAEgAUABQA
FAAUABQAFAAUABUAFQAVABUAFQAVABYAFgAVABUAFQAVABUAFQAVABUAFgAWABYAFQAV
ABUAFQAVABUAFQAVABMAEwATABMAEQARABEAEQARABAAEAAQABEAEQARABEADwAQABAA
EAAQABAAEAARABEAEAAQABAADwAQABAAEAASABEADwASABAAEAAQABIAEgARABEAEQAR
ABEAEgASABIAEwATABMAEgASABAAEAAPAA8ADwAQAA4ADgANAA0ADQANAA4ADgAMAAwA
DAAMAAwADAANAA0ACwANAA4ADgAPAA4ADQAMAAwADAALAAsADAANAA0ADQAMAAwADAAM
AAwADAAOAA4ADgAOAA4ADgAOAA0ACwALAAsACwALAAoACgAKAAwADAAMAAwACwALAAwA
DAAMAAwADAAMAA4ADwAQABAAEwATABMAEwARABIAEgAUABQAFAATABMAFQAWABYAFQAT
ABMAEwASABQAEwATABMAEwASABIAEgARABEAEQASABIAEgASABIAEQAQAA8ADwANAA0A
DQANAA4ADgAOAA4ADAANAA0ADQANAA0ADQANAA0ADQAMAAoACgAJAAcACQAJAA8AHgAw
AEMAYAB+AJ8AyADzABQBKQExASIB8gCsAHkAYQBSAD0AJwAYAAsA/v/2//L/9P/1//r/
//8DAAYACAALAAsACQAKAAoACAAJAAkACQAJAAkABwAHAAgACAAHAAcACAAIAAgACAAI
AAgACAAJAAkACQAJAAoACgAKAAoACgAKAAsACwALAAwADAAMAAwADQANAA8ADwAPAA8A
DgAPABAAEAAOAA8ADwAPAA8ADwAPAA8AEAAQABAAEgARABEAEQARABQAFAAUABQAEgAT
ABMAEwAWABcAFwAYABcAGAAYABgAHAAdAB4AHgAfAB8AIQAiACMAJAAlACUAJgAnACcA
KQApACoAKwArAC0ALQAwADAAMAAwADAAMAAwADAAMAAvADAAMQAyADMAMwAyADIAMgAy
ADIAMgAyADEAMQAyADIALwAuAC0ALAArACsAKwAqACcAJQAjACEAHgAeAB0AHgAdABwA
GgAZABcAGAAYABcAFwAXABcAFgAVABMAEgARAA8ADgAOAA4ADQANAA0ADgAOAA4ADgAO
AA4ADgAOAA8ADwAPAA8ADwAQABAAEAAQAA4ADwAPAA8ADwAPAA8ADwARABEAEAAQABAA
EQANAA0ADwARABYAIgA1AE4AagCHAKgA0wACAScBOwE6AR4B6ACtAIEAcgBpAFcAPAAn
ABoADgAKAA4AEQAUABkAGQAYABgAGwAZABUAFAAUABIAEQATABMAEwATABIAEQARABAA
DwAPABAAEAAOAA4ADgAOAA4ADwAPAA8ADwAQABAAEAAQABAAEAARAA8ADwAQABAAEgAS
ABMAEwARABEAEQARABIAEwAUABQAFgAXABcAFwAVABUAFQAVABgAGAAYABoAGQAZABkA
GQAcABwAHAAcABwAHQAdAB0AHQAdABwAHAAeACAAIQAiACIAIwAkACQAJQAlACcAKAAp
ACoAKwArACsAKwAqACsAKQAqACsAKwAqACsAKwAqACgAKQApACkAJwAnACcAJwAmACYA
JgAmACYAJQAlACUAIQAgACAAHwAgAB4AHQAcABoAGgAYABgAFwAWABcAFwAYABcAFgAV
ABUAFAATABMAFAATABIAEgARABEAEQARABEAEQARABEAEwATABMAEgASABIAEgARABEA
EQARABEAEQARABEAEQASABEAEQARABMAEwATABMAEwATABMAEwAVABUAFQAWABYAFQAV
ABUAEwAUABQAFAASABIAEwATABEAEQASABIAEAAQABIAEgASABIAEgASABIAEwATABMA
EgARABAAEAAQAA8ADwAPAA8ADwAPAA8ADQAOAA4ADgANAA0ADQANAA0ADQANAA0ADQAN
AA0ADQANAA0ADQANAA0ADAAMAAwACwALAAsACwAJAAoACgAKAAgACAAIAAkACQAIAAgA
CAAHAAgACAAIAAgABwAFAAgACAAIAAgACgAIAAcABwAHAAcABwAIAAgABgAHAAcABwAI
AAgABgAGAAcABwAHAAgACAAIAAcABwAJAAkACgAKAAoACgAKAAoADAAMAA0ADQAMAA0A
DQAMAAwADAAMAAwADAAMAAsACwAMAA0ADQANAAwADAAMAAwADAAMAAwADAAMAAwADAAM
AAwADAAMAAwADAAMAAwADAAMAAwACgAKAAoACgAKAAoACgAKAAwADAAMAAwACwAKAAkA
CAAGAAYABgAGAAYABgAGAAYABAAEAAQABAAGAAYABgAGAAQABAAEAAQABgAGAAYABgAG
AAYABgAGAAgACAAIAAcABQAFAAUABQAFAAQABAAEAAQABAAEAAQABQAFAAYABgAEAAQA
BAAEAAQABQAGAAYACQAJAAkACQAJAAoACgAMAAoACgAJAAkACwAMAAwACwANAA0ADQAM
AAwACwALAAsACQAIAAgACAAHAAcABwAIAAoACgAKAAoACQAIAAcABwAHAAcABwAHAAYA
BgAGAAYABgAHAAcABwAJAAkACQAJAAUABwAIAAYABgAFAAUAAwADAAUAEAAiADUATgBs
AI0AtADfAAQBHQEnASQBBAHCAIMAYQBUAEEAKQAWAAsAAAD0/+z/6P/r/+7/8//3//z/
AAAFAAkABwAIAAgABgAHAAUABQAFAAUABQAFAAYABgAFAAUABgAGAAgACAAIAAgACAAJ
AAkACQAHAAgACAAIAAkACgALAA0ADQANAA4ADgAMAAwADQANAA8ADwAPAA8ADgAPABAA
EAASABMAEwATABEAEQARABEAEgASABIAFAATABMAEwATABYAFgAWABYAFgAXABcAFwAb
ABsAGgAaAB0AHgAeAB4AHgAfACAAIAAfAB8AIQAiACUAJgAnACcAJgAnACcAKQAnACgA
KQApACsALQAuAC4ALAAtAC0ALQAtAC0ALQAtACwALAAsACwAKgApACkAKQApACgAKAAn
ACgAJgAlACQAIwAkACMAJAAjACIAIwAjACIAIQAgAB8AIAAgACAAIQAgAB8AHgAeAB0A
HQAdAB0AHQAdAB0AHQAbABsAGwAaABgAGAAYABcAGQAZABkAGQAZABkAGQAZABoAGQAZ
ABkAGQAZABkAGQAbABsAGwAbABkAGQAZABoAGwAbABwAHQAfACAAIAAgACAAIAAhACEA
IwAjACQAJAAjACIAIwAiACQAJAAkACQAJAAlACUAJQAlACUAJQAmACYAJQAlACUAIwAj
ACMAIwAlACYAJgAmACUAJQAlACUAJQAlACUAJQAlACUAJQAlACUAJQAlACUAJQAkACQA
JAAlACUAJQAlACMAJAAkACQAJAAkACQAJQAlACQAJAAkACMAJAAkACQAJAAjACEAJAAi
ACIAIgAkACYAJQAlACUAIwAjACQAJAAkACUAJQAlACYAJgAkACQAIwAjACMAJAAmACYA
JQAlACMAIwAkACQAJAAkACQAJAAmACYAJwAnACUAJwAoACgAKAAoACgAKAAoACgAJwAn
ACgAKQApACkAKAAoACgAKAAoACgAKgAqACoAKgAqACoAKgAqACgAKAAoACgAKgAqACoA
KgAqAA==
         </WaveFormData>
      </LeadData>
   </Waveform>
</RestingECG>
