# Supplementary material for: Detection of Left Atrial Enlargement Using a Convolutional Neural Network-Enabled Electrocardiogram
Source: Front Cardiovasc Med. 2020 Dec 17;7:609976. doi: 10.3389/fcvm.2020.609976 (PMC7773668; doi:10.3389/fcvm.2020.609976)
Supplement: Supplementary file 5 [file Data_Sheet_5.ZIP › normal4/1802035821_4390_0000001W.XML]

<?xml version="1.0" encoding="Windows-1252"?>
<!DOCTYPE RestingECG SYSTEM "restecg.dtd">
<RestingECG>
   <PatientDemographics>
      <PatientID>1802035821</PatientID>
      <PatientAge>81</PatientAge>
      <AgeUnits>Years</AgeUnits>
      <Gender>Female</Gender>
      <PatientLastName>libomei</PatientLastName>
   </PatientDemographics>
   <TestDemographics>
      <DataType>Resting</DataType>
      <Site>1</Site>
      <AcquisitionDevice>MAC55</AcquisitionDevice>
      <Status>Unconfirmed</Status>
      <Priority>Normal</Priority>
      <AcquisitionTime>10:33:09</AcquisitionTime>
      <AcquisitionDate>12-14-2016</AcquisitionDate>
      <CartNumber>1</CartNumber>
      <AcquisitionSoftwareVersion>009C</AcquisitionSoftwareVersion>
      <XMLSourceVersion>MAC5000 v1.0</XMLSourceVersion>
   </TestDemographics>
   <RestingECGMeasurements>
      <VentricularRate>66</VentricularRate>
      <AtrialRate>66</AtrialRate>
      <PRInterval>168</PRInterval>
      <QRSDuration>126</QRSDuration>
      <QTInterval>426</QTInterval>
      <QTCorrected>446</QTCorrected>
      <PAxis>65</PAxis>
      <RAxis>25</RAxis>
      <TAxis>22</TAxis>
      <QRSCount>11</QRSCount>
      <QOnset>230</QOnset>
      <QOffset>293</QOffset>
      <POnset>146</POnset>
      <POffset>203</POffset>
      <TOffset>443</TOffset>
      <ECGSampleBase>500</ECGSampleBase>
      <ECGSampleExponent>0</ECGSampleExponent>
   </RestingECGMeasurements>
   <Diagnosis>
      <Modality>Resting</Modality>
         <StatementCount>5</StatementCount>
         <LabelText>12SL Õï¶Ï³ÂÊö</LabelText>
      <DiagnosisStatement>
         <StmtText>ñ¼ÐÔÐÄÂÉ</StmtText>
      </DiagnosisStatement>
      <DiagnosisStatement>
         <StmtFlag>ENDSLINE</StmtFlag>
         <StmtText>°éñ¼ÐÔÐÄÂÉ²»Æë</StmtText>
      </DiagnosisStatement>
      <DiagnosisStatement>
         <StmtFlag>ENDSLINE</StmtFlag>
         <StmtText>ÓÒÊøÖ§´«µ¼×èÖÍ</StmtText>
      </DiagnosisStatement>
      <DiagnosisStatement>
         <StmtFlag>ENDSLINE</StmtFlag>
         <StmtText>µçÑ¹·ûºÏ×óÐÄÊÒ·Ê´óµÄ×îµÍ±ê×¼£¬²»³ýÍâÊÇÕý³£±äÒì</StmtText>
      </DiagnosisStatement>
      <DiagnosisStatement>
         <StmtFlag>ENDSLINE</StmtFlag>
         <StmtText>Òì³£ ECG</StmtText>
      </DiagnosisStatement>
   </Diagnosis>
   <Waveform>
      <WaveformType>Rhythm</WaveformType>
      <WaveformStartTime>0</WaveformStartTime>
      <NumberofLeads>8</NumberofLeads>
      <SampleType>CONTINUOUS_SAMPLES</SampleType>
      <SampleBase>500</SampleBase>
      <SampleExponent>0</SampleExponent>
      <HighPassFilter>16</HighPassFilter>
      <LowPassFilter>150</LowPassFilter>
      <ACFilter>NONE</ACFilter>
      <LeadData>
         <LeadByteCountTotal>10000</LeadByteCountTotal>
         <LeadTimeOffset>0</LeadTimeOffset>
         <LeadSampleCountTotal>5000</LeadSampleCountTotal>
         <LeadAmplitudeUnitsPerBit>4.88</LeadAmplitudeUnitsPerBit>
         <LeadAmplitudeUnits>¦ÌV</LeadAmplitudeUnits>
         <LeadHighLimit>2147483647</LeadHighLimit>
         <LeadLowLimit>268435456</LeadLowLimit>
         <LeadID>I</LeadID>
         <LeadOffsetFirstSample>0</LeadOffsetFirstSample>
         <FirstSampleBaseline>0</FirstSampleBaseline>
         <LeadSampleSize>2</LeadSampleSize>
         <LeadOff>FALSE</LeadOff>
         <BaselineSway>FALSE</BaselineSway>
         <ExcessiveACNoise>FALSE</ExcessiveACNoise>
         <MuscleNoise>FALSE</MuscleNoise>
         <LeadDataCRC32>3037556731</LeadDataCRC32>
         <WaveFormData>
BgAGAAYABgADAAIAAQAAAAEAAgADAAQAAwACAAEAAAACAAIAAgACAAQABAAEAAQAAgAC
AAIAAgADAAQABQAGAAYABgAGAAYABAAEAAQABAAGAAYABgAGAAUABAADAAIABAAEAAQA
BAACAAIAAgACAAIAAgACAAIAAgACAAIAAgAAAAAAAAAAAAEAAgADAAQABQAFAAUABQAF
AAUABgAGAAgACAAHAAcABQAFAAUABQAIAAgACAAIAAYABgAGAAYABQAGAAUABQADAAUA
BQAGAAYABQAEAAMAAwAEAAUABgAEAAQABAADAAMAAgABAAIABQAFAAYACAAIAAYABgAG
AAcABwAIAAgABgAGAAYABgAEAAQABAAEAAYABgAGAAYABQAFAAQAAwACAAIAAwAFAAQA
AwADAAIA//8AAAAA+//3//n/+/8DABAAHwAxAE0AYgB1AIoAnQCgAJcAgQBiADYADgD4
/+z/3f/R/8//0v/U/9D/zP/P/9D/0P/T/9P/0f/R/9H/0P/O/8//0P/Q/9T/0f/O/83/
zP/J/8b/w//F/8v/1//g/+b/6v/u//D/9P/7/////P///wEAAQACAAIAAQD///7//f/+
/wEAAgACAAIAAwADAAMABQADAAMABQAFAAMAAwAFAAQAAwACAAEAAwAFAAMAAwADAAMA
AgABAAQABAAEAAUABAAEAAYABgAEAAQABQAFAAcABwAHAAkACgAJAAgABgAHAAkACgAM
AAsACgALAAoACgAKAAoACgAOAA8AEQASABIAEwATABQAFAAUABUAFwAYABkAGQAZABkA
GgAaABoAGwAdAB4AIAAhACAAHwAdAB0AHAAcAB0AHQAeAB4AHgAcABoAGQAXABkAGQAZ
ABcAFgAUABIAEQARABAADgAOAAwACgAKAAoACAAGAAMAAAABAAIAAgADAAIAAAD+//z/
+//5//r/+//7//r/+v/6//v/+//7//r//P/8//z/+//6//j/9//2//j/9//2//b/9//3
//j/+P/0//T/9P/0//b/9v/2//f/9v/1//T/8v/z//T/9f/2//b/9v/4//j/9//2//T/
8v/0//b/+f/3//X/9v/2//b/9//3//n/+f/7//r/+f/4//n/+P/4//n/+//7//z//P/7
//v/+f/5//r/+//9//7/AAAAAAAAAAD9//z//P/8//7//v8AAAAA/f/9//3//P/9//3/
/f/9//z//P/9//3/+//6//r/+f/5//r/+v/6//v/+v/4//b/9//4//n/+v/8//z//P/8
//v/+v/5//j/+f/6//z//f/7//r/+f/5//n/+v/7//3//v/+//7//v/+//3//f/9//7/
AAABAAIAAQABAAAA/f/9//7//v///wAAAAABAAEA///+//7//v/+//7//v/+//7//v/+
//7//v/+//7/AAAAAAAAAAD///7//f/8//3//v///wAA/v/+//7//v/+//7//v/+//7/
/v/+//7//v/+//7//v8AAAAAAAAAAP7//v/+//7//P/8//z//P/9//7///8AAP7//v/+
//7///8AAAEAAgAAAAAAAAAAAAAAAAAAAAEAAQABAAEAAQAAAAAA///+//////8AAAEA
////////AAAAAAAAAAAAAAAAAAAAAAAAAAAAAAEAAgAFAAYACAAJAAoACwAMAAwACgAK
AAoACgALAAwADAALAAgABQAEAAQABQAFAAYABgACAAIAAgABAAEAAgACAAIAAgACAAIA
AgAAAAAAAAAAAAIAAgACAAIAAQABAAEA///8//z//f/9//7/AAABAAEAAAD6//X/8//3
//3/BwAUAB8ALQBBAFYAZQB2AIcAkgCLAHkAXgA6ABgAAgDy/+X/3f/d/+D/4v/g/97/
2//W/9b/2//b/9n/1//b/9z/2v/Z/9j/1v/Y/9n/2P/X/9j/1f/S/9P/0f/N/9H/3P/m
/+z/8v/0//T/9//7//z///8BAAEAAgACAAIAAQABAAEA//8BAAEAAAACAAMAAwADAAIA
///+////AAD//wAAAwADAAMAAwADAAEAAwABAAEAAgADAAMAAwADAAIAAQABAAQABAAG
AAYABAAEAAUABQADAAMAAwAFAAcABwAHAAYABgAHAAcACAAIAAgACgAKAAoACgAKAAoA
CwALAAwADAAMAA0ADQAOAA4ADgAPABEAEgATABMAEwARABIAEgASABIAEwATABQAGAAY
ABgAFwAXABYAFgAXABcAGAAYABgAGQAYABgAFwAXABcAFwAVABYAFgAWABcAFQAUABIA
EgAUABIAEgASAA8ADgAMAAoACAAIAAcABwAJAAgABwAGAAQAAQABAAEAAQAAAAAAAAD/
///////+//z//P/8//v//f/8//z//P/6//n/+P/4//n/+f/6//r/+v/6//r/+v/4//j/
+P/5//v/+//7//r/+v/6//r/+v/8//z//v/+//z//P/7//r/+v/8/////f///wAAAAAA
AP7//f/+//3/AAAAAAAAAAABAAAAAAABAP////8AAAAAAwADAAEAAQD/////AAAAAAIA
AgACAAIA///+//7//v/8//z//v/+//////////7//f/9//3//f/+//7//////wEAAAAA
AP///f/+//7//v8AAAAA///+//7//v/+//7/AAAAAAAAAAD+//7//v/+//z//P/9//3/
AAAAAAAAAQD///7//f/9//7//v/+//7/AAD////////9//7//v/+/wAAAQABAP///f/+
//7////+//7//////wEA/v/+//z//P/8//z//v/+//7//v/8//z//P/8////////////
AQABAAIAAgABAAAA/v/9//7///8AAAEAAAAAAAAAAAAAAAAAAAAAAAIABAAEAAUABAAH
AAgACgAMAA0ADgAPAA0ADAALAAoACgAKAAoACQAJAAYAAwACAAAA/////wAAAgAAAAAA
AAD/////AAAAAAAAAAAAAAAAAgACAAIAAgAAAAAAAAAAAAAAAQABAAEA///+//7////9
//3//v/+/wEA/v/6//v/+f/1//X///8IABcAKQA9AE4AYQByAH8AjACNAHsAZABGACAA
BgD4/+P/0//R/9b/1v/U/9b/1f/Q/87/z//N/8v/zf/P/9D/0P/P/87/zv/O/8v/yP/J
/8j/yf/O/83/x//J/8//1P/e/+j/7P/w//b/+f/7//7//f//////AAAAAAIAAQABAAEA
AAABAAAA/v8AAAEAAQABAAEA/////wEA///9//3///8BAAEAAQABAP//AQD/////AQAD
AAQABQAEAAQABAAFAAUABAAFAAQABQAGAAgACQAHAAcABwAJAA0ADQANAAwADAANAA0A
DgAMAAwADgAOAA8AEAARABIAEQARABIAEgATABUAFgAYABgAGAAZABsAGwAbABoAGQAa
ABwAHQAeABwAHQAdAB4AIAAgACAAHwAfAB4AHgAfAB0AHgAeAB4AHgAeAB8AHwAcABsA
GgAXABgAGAAYABkAFwAWABQAFAASABAAEAAQABAAEAAPAA4ADAAMAAsACwALAAoACQAI
AAkABwAIAAkACAAGAAUABAAEAAUABgAGAAUABAADAAEAAwACAAIAAgACAAEAAAAAAP//
//8AAAAAAAAAAAAAAAD///7//f/9//////////7//v/+//7//v/8//z//v/+/wAAAAD/
//7//f/+/wAA/f///wAAAAAAAP////8BAAEA///+//3//P/+//7///8BAP////8AAAAA
AwADAAEAAQADAAMABAAEAAMAAgABAAAAAgACAAMABAABAAAAAQAAAAAAAQACAAIAAQAB
AAEAAQABAAAAAAD//wEAAAAAAP///f/+//7//v8CAAIAAQAAAP7//v/+//7//P/8//z/
/P/9//7///8AAP7//v//////AQAAAP////8AAAAAAAABAAEAAAD///7//////wAAAQAA
AAAA///+//7///////3///8AAAAAAQABAAAAAAD//wEABAACAAAAAAAAAAAAAAAAAAAA
AAACAAIAAgACAAAAAAAAAAAAAQACAAMABAAEAAMAAgABAAEAAQACAAIAAgACAAEAAQD/
/////////wIAAgACAAIAAgACAAIAAgACAAQABAAFAAgACwAMAA4ADgANAAwACwALAAwA
DQAOAA0ADAALAAkABwAEAAEAAAAAAP////8AAAAA/v/+//7//v///wEAAgAAAAAAAAAA
AAAAAAAAAAAAAQACAAMABAABAAEAAAD//wAAAAABAAMAAgABAAEAAAD///z/+P/1//f/
+f/9/wcAFgAnADcATwBmAHkAjACXAJQAhwBvAEoAHgACAPb/6P/Z/9P/0//S/9D/zv/K
/8v/zP/O/83/zf/N/8v/zf/M/8r/y//M/8z/zv/N/8j/x//K/8f/xP/F/8n/0f/d/+b/
6v/s//L/9v/6////AQAAAAMAAwADAAQABAACAAEAAQABAAMABQAFAAQAAwADAAIAAQAC
AAEAAgAFAAUAAwADAAUAAwADAAMAAwADAAUAAwADAAIAAwADAAMABgAGAAYABwAGAAYA
CAAIAAYABgAHAAcACQAJAAkACwALAAsACwAKAAwADQANAA4ADgAOABAAEAAQABAAEAAQ
ABIAEwAVABYAFAAVABUAFgAYABgAGQAbABwAHQAdAB0AHQAeAB4AHgAeAB8AHwAgACEA
IAAfAB0AHwAeAB4AHwAhACIAIgAiACAAHgAdABsAHQAdAB0AGwAZABgAFwAXABYAFgAV
ABYAFAASABIAEgAPAA4ADAAKAAsADAAMAA0ADAAKAAgABgAHAAUABgAHAAUABAAEAAQA
AQABAAEAAAABAAIAAwADAAEAAAAAAAAAAgABAAAAAAADAAMABAAEAAEAAAD///7/AAAA
AAAAAQD////////+//7//v/+//7//v/+/wAAAAD///7//P/6//v//v8CAAEAAAAAAP//
/v/+////AgADAAUABAADAAIAAwACAAIAAwAFAAUABgAGAAcABwAFAAUABgAHAAkACgAI
AAgACAAIAAkACAAIAAgACAAIAAoACgAJAAkACQAIAAkACQAJAAkACgAKAAsACwALAAoA
CgAJAAsADAAMAAwACwAKAAgABgAHAAgACQAKAAoACgAKAAoACgAKAAoACgAMAAwADQAN
AAsACgAJAAkACQAKAAsADQANAAwACwAKAAoACQAJAAkACQAKAAoACgAIAAkACQAHAAkA
CgAKAAsADAAMAA0ADQAJAAYADAAMAAwADAAMAAwADAAMAAwACgAKAAoACgAKAAsACwAL
AAkACQAJAAoADAAMAAwACwAKAAkACAAHAAcACAAIAAgACAAIAAgACAAHAAYABwAGAAgA
CgAOABAAEAARABEAEQATABIAEgASABIAEgASABIAEQAPAAwACQAKAAoACQAJAAgACAAG
AAYABgAFAAUABgAIAAgACAAIAAYABgAGAAYABwAIAAkACgAJAAgACAAHAAcABQAEAAQA
BQAFAAUABgAGAAUA/v8AAP//+f/3//3/BQAKABsALQBBAFgAcQCCAJEAnACbAI0AdABK
ABwABgD6/+f/2f/Z/9j/1v/W/9j/0//S/9T/1f/V/9f/2f/X/9b/1P/T/9L/0P/O/8//
zv/F/77/vf+4/63/q/+v/7P/uv/E/8T/wv/E/8L/xf/J/8z/yf/J/8f/xv/E/8L/wf/B
/8H/wv/F/8b/xv/G/8f/x//H/8r/yf/K/83/0f/R/9P/1//b/93/3//h/+T/6f/q/+3/
8f/1//j/+/8AAAIABAAHAAwADgASABQAFQAWABgAGQAcAB0AHgAhACIAIQAgAB4AHAAd
AB0AHgAcABwAHgAeABsAGgAZABgAFwAXABgAGAAVABUAFAAUABIAEgATABUAFAAVABUA
FQASABIAEQAQABIAEwATABQAFAAUABQAEwAVABQAFAAVABcAGgAcAB4AGwAaABoAGQAd
AB8AIQAhACEAIAAfAB8AHwAeABwAHAAeABwAHAAcABoAGAAVABIAFAAUABMAEwASABAA
DgAMAAgABQAFAAUABwAGAAYABgACAAEAAAD+/wAAAAAAAP///f/8//z//P/+//3//P/8
//3//f/+//7/+v/6//r/+v/7//z//f////3//f/9//z//P/8//z//P/+//7/AAAAAAAA
AAD///7///8CAAYABQAHAAgACAAIAAYABQAGAAUABwAGAAUABAAFAAQABAAFAAUABQAG
AAYABQAFAAMAAwACAAEAAQAAAAAAAAAAAAAA/f/8//z//P/+//7/AAAAAP3//f/9//z/
/f/9//3//f/8//z//f/9//3//P/8//v//f/+//7//v8AAAAA///+//7//v/+//7///8A
AAEAAgAAAAAAAAAAAAIAAgADAAMAAwACAAEAAQAAAAAAAAABAAQABAAEAAQAAgABAAEA
AQABAAIAAgACAAQA//8BAAMAAAAAAAAAAAAAAAEAAgADAAQAAgACAAMAAwAFAAUABQAF
AAUABAADAAIAAwADAAMAAwAFAAUABgAGAAUABAADAAIABAAEAAQABgAEAAUABgAJAAwA
DgAPAA8ADwAPAA4ADgAMAAwADAAMAA4ADQALAAgAAwACAAIAAQABAAIAAgAAAAEAAgAC
AAMAAwACAAEAAAABAAIAAwAEAAQABAAEAAQAAgACAAIAAwADAAMAAQAAAP7/////////
AAAAAAEAAAD8//n/8//z//n/AwAQACMAOQBNAGAAcwCGAJMAmACTAIEAYgA6ABIA+v/u
/9v/zf/P/9b/1P/S/9j/1f/Q/9D/0//R/9H/1f/V/9T/2P/X/9T/1v/W/9H/0P/T/9L/
0f/Q/83/zf/T/93/4v/s//L/9P/4/wIABQADAAQABQAFAAUABgAGAAcABwAIAAkACAAJ
AAgABgAHAAkACgALAAsACQAJAAsACQAHAAcACQAMAA0ADgAPAA0ADwANAA0AEAARABEA
EQASABIAEgATABIAEgAUABQAFQAWABgAGQAYABcAFgAXABkAGQAZABgAGAAZABkAGgAa
ABoAHAAcAB0AHgAfACAAIAAfAB8AHgAfACEAIgAkACYAJgAnACkAKgArACsAKwAtAC4A
LgAuACwALQAtAC4AMAAwADAALwAvAC4ALgAvAC0ALgAuAC4ALwAuAC4ALQAqACkAKAAl
ACcAJgAlACUAIwAiACAAIAAfABwAGwAaABkAGAAWABQAEgASABEAEQATABIAEQAQABAA
DQANAA0ACwAKAAoACgAKAAsADAAMAAoACgAKAAkACgAKAAsADAAMAAsACgAKAAkACQAK
AAoACQAKAAsADAALAAoACQAJAAoACwAMAAwADAAMAAwADAALAAoACwAKAAwADAALAAoA
CQAKAAwACQAJAAoACgAKAAsACwANAA0ACwAKAAkACAAKAAoACwANAAsACwAMAAwADQAN
AAsACwALAAsADAAMAAsACgAJAAgACQAIAAgACAAHAAYABwAGAAcABwAHAAYABgAHAAgA
CQAKAAoACwALAAwADAANAA0ADQAOAA4ADgARABIAEgASABIAEgASABIAEAAQABAAEAAS
ABIAEgASAA8ADgAOAA0ADQAMAAsACwAIAAgACAAJAAYABAAIAAgACAAIAAgABwAGAAUA
BAAGAAYABwAHAAoACwAMAA0ADgAOAA4ADgAOAA8AEAARABEAEQASABIAEgASABIAEgAT
ABQAFQAYABYAFwAYABsAHQAgACIAIwAhACEAIAAgAB8AHgAdABwAHgAdABsAGAATABIA
EgARABAAEAAPAAwACwAKAAgABwAGAAYABgAGAAgACAAIAAgABgAGAAYABgAHAAgACQAL
AAsACwAJAAgACQALAAwADQASABIADwAOAAwABwAFAAcADQAVACYANwBFAFsAcACDAJgA
qQCuAKUAjwByAEgAIAAGAPb/5//d/93/4P/g/+D/3v/b/9j/1P/T/9f/1//X/9v/2v/W
/9X/1v/U/9L/0//S/9H/1P/T/9D/zf/N/8//2f/m//D/9v/6//7/AAAFAAcABgAHAAkA
CQAKAAoADAALAAsACwAKAAsACgAIAAkACwAMAA0ACwAJAAkACwALAAkACQALAAsACwAL
AAsADQAPAA0ADQAQABEAEQARABIAEgASABMAFAAUABYAFgAWABYAFwAXABYAFQAUABUA
GQAZABkAGAAWABcAFwAYABgAGAAaABoAGAAYABgAGAAYABcAFwAWABcAGQAaABwAGwAa
ABoAGwAcAB0AHQAdAB8AIAAgACAAIAAhACEAIgAmACYAJgAlACUAJAAkACUAIwAkACQA
JAAkACQAJQAlACQAIwAiAB8AHwAeAB0AHQAbABoAGAAYABYAFAAUABQAEQAQAA4ADAAL
AAoACAAHAAcABgAFAAQAAgD///////8BAAAAAAAAAP////////7//P/8//z/+//9//z/
/P/8//z/+//6//r/+//7//z//P/8//z//P/8//r/+v/6//v//f/9//3//P/7//r/+f/4
//j/+P/6//r/+v/6//n/+P/3//j/+v/3//n/+v/6//r/9//3//n/+f/6//r/+v/6//v/
+v/6//v/+f/5//r/+v/8//3//P/9//v/+//8//z//P/8//z//P/9//z//P/8//n/+P/5
//j/+P/5//r/+v/3//f/9//3//j/+P/5//n/+//6//r/+f/4//j/9//2//r/+v/5//j/
+P/4//j/+P/4//j/+P/6//r/+v/6//j/+P/4//j/+v/6//v/+//7//v/+//7//r/+v/6
//r/+f/5//n/+f/5//n/+v/6//z//P/8//z/+v/6//r//P/+////AAADAAUACAAKAAsA
CQAJAAgACAAKAAoACgAKAAgABwAFAAIA/f/8//z/+//9//7//v/8//r/+v/5//n/+//8
//3//v/8//z//P/8//z//P/8//z//v/+//7////9//3/+//6//z//f/9//3/+v/6//3/
+P/y//H/7//v//f/AwAMABsAMwBJAFwAcQCCAJMAmACNAHEAUAAoAAIA7P/e/9H/yf/L
/9D/zv/M/87/y//I/8r/y//J/8n/y//J/8j/yv/J/8b/yP/K/8X/xP/H/8T/w//E/8H/
v//H/9H/2v/i/+j/7P/w//b/9//5//z//f//////AAAAAP7//f/9//3//f///////v8A
AAEAAQABAAEA/////wEAAQD/////AQAAAP///v/9//7/AQAAAAEAAgADAAMAAwACAAIA
AgADAAYABgAIAAgABwAGAAYABQAHAAcABwAJAAsACwALAAoACgALAAsADAAOAA4AEAAQ
ABAAEAAQABAAEwATABQAFAAWABcAFwAYABgAGAAZABsAHAAdAB0AHQAdAB4AHgAeACAA
IQAhACIAIgAiACIAIQAfAB4AHgAfAB8AIAAgACAAHQAcABwAGwAbABsAGwAZABcAFgAV
ABUAEwASABAAEAAQAA4ADgAOAAsACgAIAAYACAAIAAcABwAHAAYABQAEAAQAAQABAAEA
AwACAAIAAgD////////+//7//v/+//3//f/8//z//P/8//v/+v/6//v/+//8//z/+v/6
//r/+v/6//r/+v/7//v/+//7//r/+P/4//j/+P/6//r//P/8//z//P/7//r/+v/8////
/f/+/wAAAQACAP7//f/+//3/AAACAAQABgAHAAYABgAHAAgACQALAAwADwAPAA0ADQAK
AAkACQAIAAgACAAIAAgABgAEAAMAAgAAAAAAAgACAAMAAwADAAIAAgADAAQABQAHAAgA
CgALAAsACgAKAAkACwAMAAwADAANAAwACgAIAAgACAAIAAgABgAGAAYABgAEAAQABAAE
AAIAAgADAAMABQAEAAMAAwAEAAQABAAFAAYACAAKAAkACAAHAAYABAAEAAQABAAFAAYA
CAAJAAgABwAGAAUABwAIAAkACgAJAAkACQAJAAgABwAHAAYACQAKAAsADAAJAAgABwAI
AAsADQAPABMAEgAUABUAFQAVABUAFAAUABQAFAAUABQAEgARAA8ADAAJAAgACAAHAAYA
BgAFAAIAAgACAAEAAQACAAIAAgACAAIAAgACAAIAAgACAAIAAgABAAAA//////z/+//4
//b/9P/1//X/9f/y//D/7f/q/+j/5f/n/+n/5f/p//j/BwAZADEASgBbAHAAgwCMAIMA
bwBSACoACAD0/+b/1//R/8//zv/Q/9D/zP/N/9D/zv/P/9H/z//N/83/zP/M/83/zv/M
/9D/0f/O/8v/yv/H/8T/xf/F/8P/yf/U/9r/3v/i/+T/6P/v//X/+P/5//v/+//8//z/
+v/5//n/+f/6//3//v/+//z//f/9//3////9//3///////3//f////7//f/8//v//P//
//7//////////v/9//7//v/+////AgACAAQABAADAAIAAgABAAIAAwAEAAcACQAJAAkA
CAAIAAkACQAKAAwADAAOAA4ADQAMAAsACgANAA0ADgAOAAwADQANAA4ADgAOAA8AEQAU
ABUAFQAVABMAFAAUABQAFQAXABgAGgAbABoAGQAXABkAGAAYABkAGQAaABoAGgAZABgA
GAAXABkAGQAZABcAFAASABAADwAPAA4ADAAMAAoACAAIAAgABgAEAAEA/v///wAAAAAB
AP///v/9//z/+//5//r/+//9//z//P/8//n/+f/5//j/+f/6//v/+//5//j/+P/4//j/
9//2//b/+f/5//r/+v/2//b/9v/2//j/+P/4//n/9//3//f/9v/4//j/+P/4//j/+P/6
//r/+P/4//f/9v/4//r//f/7//r/+v/5//j/9//3//n/+f/7//r/+f/4//f/9v/2//f/
+f/5//r/+v/5//n/9//3//f/9//4//j/+P/4//j/+P/3//b/9v/2//j/+P/6//r/9//3
//f/9v/3//f/9//3//r/+v/7//v/+f/4//j/9//5//r/+v/6//v/+v/4//b/9//4//n/
+v/6//r/+v/6//j/+P/4//j/9v/4//r/+v/6//r/+f/4//f/9v/4//j/+f/5//f/9//3
//f/+P/4//j/+P/5//n/+f/5//j/9//3//b/9//4//n/+v/5//j/9//4//r/+//8////
AAACAAMAAwABAAEAAAAAAAEAAgADAAQAAgABAP///P/7//r/+v/5//f/+P/4//b/9P/0
//P/8//2//b/9v/2//T/9P/0//T/9P/0//T/9P/2//b/9v/3//b/9f/y//D/8f/z//T/
9f/y//L/8//w//D/7//r/+n/7//z//r/BwAXACUAPABTAGQAcwCAAH8AcQBYADgAEgD4
/+z/3f/P/8v/zv/Q/87/zP/L/8r/yv/J/8n/y//L/8f/yP/K/8n/yP/K/8r/y//O/8n/
xv/F/8T/wf/B/8P/xf/O/9j/3P/g/+T/5v/n/+3/9P/1//X/9f/2//b/9v/1//X/9f/3
//n/+f/4//b/9//3//f/9//1//X/9//4//f/+P/7//n/+f/5//n/+f/7//n/+f/8//3/
/f/9//z//P/8//3/AAAAAAIAAgABAAAAAAD//wEAAQABAAMABQAFAAUABAADAAMAAgAC
AAUABgAJAAoACQAIAAcABgAJAAkACgAKAAoACwALAAwACwAKAAoACwANAA8AEAARAA8A
EAAQABAAEgATABMAFAAWABYAFgAVABQAEgARABEAEgAUABUAFgAUABIAEQAPABAAEQAS
ABEADwAOAA0ADQALAAoACAAIAAoACAAIAAgABQAEAAIAAAACAAIAAQABAP///v/9//z/
/P/5//n/+f/6//r/+//8//j/9//2//T/9P/0//T/8//1//T/9P/0//L/8f/w//D/8//z
//T/9P/w//D/8P/w//H/8v/z//X/8//z//P/8v/y//L/8v/y//P/9P/3//j/9v/2//X/
9P/2//j/+//5//f/+P/4//j/9v/1//b/9f/2//b/9v/2//f/9v/2//f/+f/5//r/+v/7
//v/+f/5//n/+f/6//r//P/8//z//P/5//j/+P/4//j/+P/6//r/+f/5//n/+P/1//X/
9f/1//j/+P/5//n/+P/2//X/8//1//b/9v/2//j/+P/3//b/9v/2//b/9v/4//j/+P/4
//f/9v/1//T/9v/2//f/9//1//T/8//z//L/8v/y//P/9P/0//T/9P/0//X/8P/y//L/
8v/y//T/9P/0//T/8v/y//P/8//0//X/9v/3//j/+P/4//j/9v/1//T/8//0//X/9//4
//f/9v/1//T/9f/2//f/+v/4//n/+v/9//7/AAABAAEAAwADAAIAAgABAAAA///+////
///+//z/9//2//b/9f/1//b/9v/0//b/9v/1//X/9P/0//T/9P/2//b/9v/2//T/9P/0
//T/9P/0//T/9f/3//f/9f/0//T/9f/1//X/9v/0//f/+P/y/+3/6//p/+3/9/8IABkA
LQBDAFYAaQB4AIMAiAB/AGkASgAmAAYA8P/i/9P/yf/J/87/zv/M/9D/zf/I/8z/y//F
/8P/x//H/8j/yv/J/8b/xv/G/8H/wP/B/8L/wf/C/8H/v//F/8//1v/a/+L/6P/o//D/
9//3//b/9//2//X/9f/0//X/9f/2//f/9v/3//b/9P/2//f/9//3//f/9f/1//f/9v/z
//L/8//2//f/+P/5//j/+f/2//X/9//5//r/+//8//z//P/9//v/+v/7//r/+//8//7/
///9//3//f///wMAAwADAAIAAgADAAMABAACAAIABAAEAAUABgAHAAgACQAJAAoACgAK
AAsACwAMAA0ADgAQABMAEwATABIAEQASABQAFQAWABQAFQAVABYAGAAYABgAFwAZABgA
GAAZABgAGAAXABYAFgAWABcAFwAUABMAEgAPABEAEAAPAA8ADwAOAAwADAAJAAYABQAE
AAQABAADAAIAAQAAAP7//f////7//f/8//z/+f/5//n/+f/4//j/+P/5//n/+f/4//f/
9v/1//P/9P/0//X/9v/2//X/9P/0//T/8//z//L/8f/y//P/9P/y//L/8v/z//P/8//z
//L/9P/0//T/9P/z//L/8//y//P/9P/0//T/8f/y//T/8f/z//T/9P/0//P/8//1//X/
8//w/w==
         </WaveFormData>
      </LeadData>
      <LeadData>
         <LeadByteCountTotal>10000</LeadByteCountTotal>
         <LeadTimeOffset>0</LeadTimeOffset>
         <LeadSampleCountTotal>5000</LeadSampleCountTotal>
         <LeadAmplitudeUnitsPerBit>4.88</LeadAmplitudeUnitsPerBit>
         <LeadAmplitudeUnits>¦ÌV</LeadAmplitudeUnits>
         <LeadHighLimit>2147483647</LeadHighLimit>
         <LeadLowLimit>268435456</LeadLowLimit>
         <LeadID>II</LeadID>
         <LeadOffsetFirstSample>0</LeadOffsetFirstSample>
         <FirstSampleBaseline>0</FirstSampleBaseline>
         <LeadSampleSize>2</LeadSampleSize>
         <LeadOff>FALSE</LeadOff>
         <BaselineSway>FALSE</BaselineSway>
         <ExcessiveACNoise>FALSE</ExcessiveACNoise>
         <MuscleNoise>FALSE</MuscleNoise>
         <LeadDataCRC32>2021879919</LeadDataCRC32>
         <WaveFormData>
HgAeAB4AHgAcABwAHAAcAB0AHgAfACAAHgAeAB4AHgAcABwAHAAcABwAHAAcABwAGgAa
ABoAGgAcABwAHAAcABoAGgAaABoAGAAYABgAGAAWABYAFgAWABQAFAAUABQAFgAWABYA
FgAWABYAFgAWABUAFAATABIAFAAUABQAFAAUABQAFAAUABcAGAAZABsAHQAeAB4AHgAg
ACAAIQAjACcAJwAmACYAJgAlACQAIwAlACYAKAAoACUAJAAkACMAIAAgAB8AHgAeAB8A
HwAfABwAGwAaABcAFwAXABYAFgAUABMAEwASABIADwANAAwADgANAA0ADQAMAAwACwAK
AAsADAANAA4ADgANAAwACgAIAAkACQAIAAoACQAJAAkABwAGAAYABgAHAAcABwAHAAUA
BQAEAAQAAwAJAAoACgARABsAIgArADoAUABkAHQAhgCVAKMArACkAIkAXgAuAAYA6v/T
/8j/wP+0/6z/sf+9/8b/zP/O/9D/0P/V/9j/2v/b/9//4//m/+z/8f/z//X/9//2//b/
+//3//P/8f/y//L/9v/3//X/9v/6//z//v8DAAQABAAGAAYABgAHAAgABwAGAAUABAAF
AAcACAAJAAgACAAIAAgACQAJAAkACQAJAAoACgAKAAoACQAIAAcACQAJAAkACQAIAAgA
CAAJAAkACQAIAAgACwAMAAwADAAKAAoACgAKAAwADAAMAAwACwALAAoACQAMAA0ADgAQ
AA8AEAAQABAAEAAQABAAEQASABUAFwAYABgAGAAYABkAGwAbABsAHAAaABoAGgAbABoA
GQAXABYAFwAZABsAHAAbABsAGgAYABkAGgAbABwAGwAbABsAGwAZABgAGAAXABkAGQAZ
ABkAGAAWABQAEwAUABQAFAAUABIAEAAPAA4ADQANAAwACwAKAAkACQAJAAkABwAGAAYA
BwAGAAYABgAEAAMAAwADAAEAAQABAAEAAgADAAQAAwACAAEA///+/wEAAQAAAAAAAAAB
AAEAAQD//////////wAAAgADAAQAAQABAAAA//8AAAEAAgADAAIAAgAEAAQABAAEAAUA
BQAHAAcACAAIAAgACQAJAAkACQAJAAkACQAHAAcABwAHAAkACAAIAAkACwAMAAwADAAM
AAsACQAHAAkACQAJAAkACQAGAAgACAAEAAQABAAEAAUABQAGAAcABQAFAAQAAgAEAAQA
BAAEAAUABgAHAAgABQAFAAUABQAHAAcACAAIAAgACAAHAAcABwAHAAcABwAHAAcABwAI
AAYABAAEAAUABwAGAAYABgAGAAYABQAFAAcACAAIAAkABwAHAAcABwAFAAQAAwACAAUA
BwAIAAkACAAHAAYABQAFAAUABQAFAAUABQAHAAcABgAEAAIABAAEAAQABAACAAIAAgAC
AAIAAgACAAIAAwAEAAUABgAFAAQAAwACAAQABAAEAAQABAAEAAQABAACAAIAAgACAAQA
BAAEAAQABgAGAAYABgAGAAYABgAGAAYABgAGAAYACAAIAAgACAAIAAgACAAIAAYABgAG
AAYABgAGAAYABgAGAAYABgAGAAYABgAHAAcACAAIAAgACgAJAAkACgALAAsACgAKAAsA
CwALAAsACwAMAA4ADgAOAA8AEQASABMAFAAUABQAFgAXABkAGwAbAB4AHwAeABwAGgAX
ABUAFAAUABUAFQAUAA8ADQAMAAsACwAKAAkACAAGAAUABAAEAAIAAgACAAMAAwADAAIA
AgADAAMAAgACAAEAAQABAAEA/v/+//7//f///////////////v/+///////+//7/BQAR
ABoAJwA4AE4AYgB2AIoAmQCpALQAsgCbAHAAPgASAPD/1//I/8D/tP+s/7X/wf/M/9D/
1P/S/9D/0//Y/9j/2f/f/+P/5P/o/+v/6//r/+v/6v/q/+3/7f/t/+v/6P/k/+T/5//r
/+z/7v/w//L/9f/4//r//v/+//7///8AAAAAAAAAAAAAAAABAAEAAQAEAAQABAAEAAQA
AwACAAEAAwAEAAQABAAHAAcABwAHAAUABQAFAAUABgAGAAYABwAFAAUABAAEAAcACAAI
AAgACAAIAAgACAAIAAgACAAIAAoACwALAAsACQAJAAkACgAJAAoACgAKAAoACgAKAAsA
CQALAAwADAAOAA4ADgAPAA0ADQANAA4ADwAQABEAEwASABEADwAOAA4ADwAQABAAEAAR
ABEAEAAOAA4ADgAOAA8ADwAPAA8AEQAQABAADwARABEAEQARABMAEgARABEADwAOAA0A
DAAOAAwACwAKAAkACQAIAAcABgAFAAUABQAGAAUABQAGAAMAAgACAAIAAgABAAEAAQAB
AAEAAQABAP////////3///////7//v///////v/+//7////////////////////9//7/
/v/+/wAAAQABAAEAAQABAAEAAQAEAAQABgAGAAYABgAHAAcABQAFAAYABgAIAAkACQAJ
AAcABwAHAAcACQAJAAkACQAJAAgACAAJAAcACAAIAAgACQAJAAgABwAHAAcABwAHAAkA
BgAIAAgABgAGAAYABgADAAMABAAFAAcABwAGAAQAAgACAAIAAgAEAAQABAAEAAMAAwAD
AAMAAQABAAIAAgAEAAQAAwADAAEAAQABAAEAAwADAAMABAAEAAIAAgADAAMAAgACAAIA
AwAEAAQABQAEAAQAAwADAAMAAwADAAMABAAEAAQABAADAAMAAgABAAEAAQABAAEA////
////////////AQABAAIAAAAAAAAAAAAAAAAAAAAAAAAAAAAAAAAAAAABAAMABAAEAAQA
BgAGAAcACQAJAAkACAAIAAsACwALAAsACwAMAA4ADgAOAA4ADwAPABEAEgASABIAEgAV
ABcAGQAaABsAHAAbABYAFQATABIAFAATABMAEgAQAA0ACwAKAAgABQADAAEAAQACAAIA
AgABAAAA///+//////////7/AAABAAEAAAD+//3//f/9/////v/+//7/+//7//v/+//7
//v/+v/6//3//f/6/wAABQAJABIAHwAuAEQAXgBwAIAAkQChAKoArACbAHYARgAaAPT/
2f/K/8L/sv+q/63/tf/A/8z/0P/O/8r/yf/M/9L/1f/X/93/4v/o/+v/7f/t/+v/6v/q
/+v/7//x/+//6v/q/+r/6f/t//D/8v/0//z////+/wAAAgACAAIAAwAEAAYABgAGAAYA
BAAFAAUABQAGAAYABgAGAAcABwAHAAcABQAGAAYABgAJAAkACQAJAAcABwAHAAcACgAK
AAoACwAJAAkACAAIAAkACgAKAAoACgAKAAoACgAIAAgACAAIAAwADQANAA0ADQANAA0A
DgAOAA4ADQAMAA0ADgAPABEADwARABIAEgATABQAFQAXABcAFwAXABgAFgAWABYAFwAZ
ABkAGAAYABYAFwAYABgAGgAbABsAGgAaABoAGgAaABoAGQAYABcAGAAYABkAGQAYABcA
FgAVABcAFgAVABUAFAAUABQAFAATABAADgAMAA0ADQAMAAsACAAHAAcABwAJAAcABgAG
AAcABgAGAAYABgAFAAUABQAFAAUABQAFAAMAAwADAAEAAwADAAIAAgABAAEAAAAAAAAA
AQABAAEAAwADAAMAAwACAAIAAQAAAAEAAwAEAAUABQAFAAUABQAGAAYACAAIAAoACgAL
AAsACgAJAAkACAAKAAsACwALAAsACwALAAsACQAJAAkACQALAAoACgALAAkACgAKAAoA
DQANAAwACwALAAsACwALAAsACAAKAAoACQAKAAsADAAKAAkACQAJAAkACQAIAAYACAAI
AAgACAAIAAgACAAIAAkACQAJAAkACAAHAAcABgAIAAgABwAHAAcABwAHAAcABQAFAAUA
BgAIAAYABgAHAAcABgAGAAYABgAGAAUABQAFAAYABgAHAAYABQAEAAMABAAEAAQABAAD
AAMAAgABAAMAAwADAAMAAwADAAMAAwABAAEAAwADAAIABAAGAAQABAAEAAQABAAEAAQA
BAAEAAQABAAEAAIAAgACAAIABQAGAAcACQAGAAYABQAEAAcACAAKAA0ADgANAAsACgAL
AAsACwALAA0ADgAQABAAEAAQABEAEQARABIAEgASABYAGQAbAB0AGwAbABsAGQAYABcA
FQAUABIAEQARABAADAAJAAcABgAHAAUABAADAAQABAADAAIAAgACAAIAAgABAAEAAQAA
AAAAAQABAAAAAgABAAEAAQAAAP7//f/8//z//f/+/////f/9//z//P/9//3/AAAEAA8A
FwAeAC0AQgBYAGgAegCMAJsAqQCsAJgAcwBEABIA7P/U/8n/vv+0/6z/qv+v/7v/wv/G
/8r/zP/M/8//0v/S/9P/2f/f/+T/6v/r/+n/7f/t/+r/7P/x/+3/6f/p/+r/6P/s/+//
7f/u//T/+P/8////AAD+/wIAAgACAAMABAACAAIAAgACAAQABQAFAAUABQAEAAMAAgAE
AAUABgAHAAcACAAIAAgABwAHAAcABwAHAAcABwAHAAYABgAGAAcACQAJAAgACAAJAAoA
CgAKAAgACAAIAAgACgAKAAoACgAMAA0ADQANAA4ADwAQABIAEQASABIAEgASABIAEgAT
ABUAFwAYABgAFgAWABYAFwAZABkAGQAaABgAGAAYABkAGwAbABoAGgAaABsAHAAcABoA
GwAbABoAGgAaABoAGgAbABsAGwAbABkAGAAYABcAGAAZABoAGwAZABgAFwAXABgAGAAY
ABgAGAAWABUAFAARABEAEAAPABAADwAPAA8ADQALAAoACgAJAAgACAAIAAgABwAHAAcA
AwADAAMAAwAFAAUABQADAAEAAQAAAAAAAQABAAAAAAACAAMAAwADAAIAAQAAAP//AQAC
AAIAAgAAAAEAAQABAAEAAQABAAEAAgACAAQABAACAAIAAwADAAUABQAGAAYABAAFAAUA
BQAHAAcABwAHAAcABwAHAAcABwAGAAYABwAJAAoACgAKAAsACwAKAAkACwALAAsACwAL
AAgACgAKAAgACAAIAAgABwAHAAgACQAHAAcABgAEAAYABgAGAAYABgAGAAYABgAFAAUA
BQAFAAcABwAIAAgABwAGAAQAAwAFAAUABQAFAAUABQAFAAYABQACAAEAAQADAAIAAgAC
AAEAAAD+//3///8AAAAAAQD//////////wAAAAAAAAAA/v/////////9//3//f/9//7/
//8AAAEAAQABAAMAAwAAAP7/AAACAAIAAgACAAAAAAAAAAAAAgACAAIAAgADAAMABAAE
AAQABgAGAAcACwANAA0ADAAKAAsACwALAA0ADQAOABAAEAAQABAAEQAPAA8AEAAQABIA
FAAXABkAGQAZABkAGQAXABQAEwARABIAEgARABEADgAMAAkABwAIAAcABQAEAAEAAAAA
AP//AAAAAAAAAAAAAAEAAQABAAAAAAABAAEAAQACAAIAAwABAAEAAAAAAAAA////////
AQABAAEAAAD+//3///8CAAQACQATAB4AJQAwAEQAWgBqAHoAjQCbAKQApACTAGwAPAAM
AOr/0//I/7z/sv+s/6v/sf+8/8b/yP/I/8r/y//O/9L/0//V/9n/3v/i/+n/6//r/+v/
7P/q/+v/7f/p/+X/5P/m/+b/6f/r/+z/7P/w//L/8//2//r/+v/4//j/+f/6//r/+v/6
//r//P/9//3//f/8//z//P/8//3//f/9//3//f/+//7//v/9//3//f/9//3//f/9//3/
/v/+//7////9//3//P/8////AAAAAAAA/v/+//7//v///wAAAQACAAIAAwADAAMABQAF
AAUABgAHAAgACAAIAAoACgAKAAsACwANAA4ADgAOAA4ADgAPAA8ADwAPABAAEAAQABAA
EQAPAA8ADgAOAA8AEQATABQAFgAXABcAFgAVABQAEwASABUAFQAVABUAEwASABIAEQAT
ABMAEwATABEAEAAPAA8AEAAQABAAEAAQAA4ADQAMAAsACwAKAAkACgAJAAkACQAHAAUA
BAAEAAEAAAAAAAAAAgABAAEAAQD9//3//f/9//3//f/9//v/+f/5//j/+P/7//v/+v/6
//r/+//7//v/+v/5//j/9//4//r/+//8//r/+//7//v/+//7//v/+//8//z//v/+//z/
/P/9//3//v///wEAAgAAAAEAAQABAP//////////AAABAAIAAwADAAIAAgADAAMABAAE
AAQAAwADAAIAAQD//////////wEA/v8AAAAA/v/+//7//v/9//3//v/////////+//z/
/P/8//z//P/6//r/+v/6//n/+f/5//n/+//7//z//P/8//z/+//7//n/+f/5//n/+v/7
//z//v/8//r/+v/7//v/+v/6//r/+P/4//f/9//1//b/9v/3//f/9//3//f/9P/0//T/
9P/0//X/9f/1//X/8//1//f/9v/2//b/9v/2//j/+P/4//j/9//3//b/9v/3//j/+//8
//v//f//////AAAAAAEAAQABAAEAAQACAAIAAgACAAIABQAFAAUABgAEAAQABgAJAA0A
DwAPAA8ADwANAAoACQAFAAQABAADAAUABAACAP//+//6//n/9//2//X/9P/0//P/8v/y
//L/8P/w//H/8f/z//L/8v/z//P/8v/y//H/8//z//P/8v/y//L/8f/x/+//7//v/+//
7v/w//H/8//w//L/+/8DAAwAFwAqAEAAVABkAHQAhQCTAJYAkAB3AE4AHgD0/9b/vf+y
/6j/mv+Y/5//p/+y/7z/vv+6/7r/u/++/8D/w//H/83/1P/a/9v/3f/d/9v/3v/g/+P/
4//j/9//3v/e/+D/3//j/+b/6P/s//T/9f/0//T/9v/0//T/9f/2//j/+P/4//j/9v/3
//f/9//6//r/+v/6//v/+//7//v/+//8//z//P//////////////////////AAAAAAAA
AQADAAMAAgACAAIAAgABAAAAAgACAAIAAgAAAAAAAAAAAAIAAwADAAMAAwADAAMABAAF
AAYABgAGAAgACAAIAAkABwAJAAoACgAMAAwADAANAAsACwALAAwADgAOAA4ADwARABEA
EAAQAA8ADwAPAA4AEAARABEAEAAQABAAEAAQAA8ADwAPAA8ADwAOAA4ADQALAAsACwAL
AAwADAAMAA0ACgAKAAoACgAIAAYABQAEAAUABQAEAAMAAAD///////8BAP///v/+//v/
+v/6//r/+P/3//f/9//3//f/9//3//X/9f/1//P/9f/1//T/9P/1//X/9P/0//L/8//z
//P/8//z//P/8//x//L/8v/y//P/9f/2//f/9//3//f/9//4//j/+v/6//r/+v/7//v/
+f/5//r/+v/8//3//f/9//3//f/9//3//f/9//3//f////7//v////7//v/9//z/////
//7//f////////////7/+v/7//r/+f/6//v//P/5//n/+v/7//3//f/8//r/+v/6//r/
+v/6//r/+v/6//v/+//7//v/+f/5//r/+v/6//r/+f/5//n/+f/5//n/9//3//f/+P/6
//j/+P/5//n/+P/4//j/+P/4//f/9//3//j/+P/5//f/9f/6//r/+v/6//r/+P/4//j/
+P/4//n/+f/6//z//P/+//7//v///wAA//8AAAAAAQABAAEAAQABAAIABAAEAAQABAAH
AAcABwAIAAcABgAHAAkADQAPAA8ADwANAAsACAAHAAUABAAEAAMABQAEAAIA///9//z/
+//5//j/9//2//b/9f/0//T/9P/0//T/9f/1//f/9v/2//f/9//2//b/9f/1//X/9f/0
//b/9v/1//X/8//z//P/8//2//b/9f/1//b/+P///wkAEAAbACwAQgBSAGAAcgCBAI8A
mACSAHcATgAeAPj/2P/B/7b/rP+k/57/of+v/7r/vv/A/8D/uv+7/8L/xv/H/83/0//W
/9z/3//f/9//4f/i/+L/5//p/+P/4f/i/97/4P/l/+n/6v/u//L/8v/1//b/9v/2//j/
+P/5//r/+v/6//r/+v/4//n/+f/5//z//P/8//z//P/7//r/+f/7//z//P/8//3//f/9
//3///////////8AAAAAAAABAP/////+//7/AQACAAIAAgACAAIAAgACAAIAAgACAAIA
BAAFAAUABQADAAMAAwAEAAcACAAIAAgACAAIAAgACQAJAAsADAAMAA4ADgAOAA8ADQAN
AA0ADgAQABAAEAARABEAEQAQABAADgAPABAAEAAQABEAEQAQAA4ADgAOAA4ADwAPAA8A
DwARABAAEAAPAA0ADQANAA0ADwAOAA0ADQAKAAoACgAKAAwACgAJAAgABQAFAAQAAwAA
AP///////wAA/////wAA/v/8//v/+v/8//v/+//7//n/+f/5//n/9//3//f/9f/2//f/
9//4//f/9//2//b/9v/3//f/9//3//f/9//3//X/9v/2//b/+P/5//n/+f/4//f/9v/1
//j/+P/6//r/+v/6//v/+//5//n/+v/6//z//f/9//3//f/9//3//f/+////AAABAP//
/v/+/////f/+//7//v8BAAEAAAD///3//f/9//3//f/6//z//P/8//z//P/8//n/+f/6
//v/+//7//r/+P/2//b/9v/2//j/+P/4//j/9//3//f/9//1//X/9v/2//j/+P/3//f/
9f/1//X/9f/3//X/9P/2//b/9v/2//T/9P/0//T/9f/3//j/+v/6//r//P/8//3///8B
AAEAAAAAAAEAAQD///////8AAAQABAAEAAQAAwADAAMABAAGAAYACAALAA0ADwAPAA8A
DwANAAoACQAHAAYABgAFAAUABAACAP///f/8//v/+f/6//n/+P/4//X/9P/0//T/9v/2
//f/9//1//T/9P/1//X/9P/0//P/9P/1//b/9v/0//T/8//z//T/9f/2//f/9P/0//f/
9f/0//j/AQAJABQAHwAuAEIAVgBkAHAAgQCPAJIAigBvAEAAEgDs/87/u/+0/6r/nv+c
/6X/rf+2/77/vv+8/77/wf/C/8b/x//L/8//2P/c/93/4f/l/+P/4v/k/+f/5//l/+P/
4P/i/+T/5f/n/+j/6v/w//L/8//0//b/+P/4//j/+f/6//n/+P/3//b/+P/5//n/+f/8
//z//P/8//3//f/9//3//f/+//7//v/+//3//P/7//z//f/+////AAAAAAAAAQD/////
/v/+/wEAAgACAAIAAQAAAP///v///wAAAQACAAQABQAFAAUAAwADAAMABAAHAAgACAAI
AAYABgAGAAcACQALAAwADAAMAAwADAANAAsACwALAAwADgAOAA4ADwAPAA8ADgAOAA4A
DwAQABAAEAARABEAEAAQABAAEAAQABMAEwATABMAEQAQABAADwAPAA8ADwAPAA0ADAAL
AAsADAAMAAwADAAOAAwACwAKAAcABwAGAAUABgAFAAUABQAHAAUABAAEAAEAAAAAAAAA
AgABAAEAAQD///////////////////3//f/9//z//P/9//3//P/8//z//f/9//3//f/9
//3//f///wAAAAAAAAAAAQABAAEAAQABAAEAAQAEAAQABgAGAAQABAAFAAUABQAFAAYA
BgAGAAcABwAHAAUABQAFAAUABwAHAAcABwAHAAYABgAHAAYABgAFAAQABwAHAAYABQAD
AAMAAwADAAUAAgAEAAQAAAAAAAAAAAABAAEAAgADAAMAAwACAAAAAgACAAIAAgACAAIA
AgACAAEAAQABAAEAAQABAAIAAgACAAIAAQABAAMAAwADAAMAAwADAAMABAACAAAAAAAB
AAMAAgACAAIABAAEAAMAAwACAAIAAQABAAEAAQAEAAMAAgABAAAAAAAAAAAAAAAAAAEA
AQACAAEAAAABAAAAAwAFAAcABwAGAAYABwAHAAcABwAHAAgACwAMAA0ADgAMAAsACgAK
AAsADAAPABMAFQAXABcAFwAZABcAFAATABEAEAAQAA8ADQAMAAoABwAFAAQAAwABAAAA
///+//7////+//7//v/8//z//f/9//v/+v/6//v/+f/4//j/9//2//X/9P/y//L/8v/x
//H/7//v/+//7//s/+r/6f/r/+z/7v/z//3/BAAPACAAMgBEAFYAaAB5AIkAlACQAHkA
VAAmAAAA5v/T/8T/uv+w/6b/pf+x/7z/wv/I/8r/xv/F/8j/zP/N/8//0f/U/9z/3//j
/+f/5//i/+L/4//l/+X/5//m/+T/5v/p/+n/6v/s/+z/7v/z//T/9v/4//r/+v/7//z/
+v/6//r/+v/8//3//f/9//7//v/+//7//f/9//3//f///wAAAAAAAP//////////////
//////8AAAAAAAABAAEAAQAAAAAAAQACAAIAAgACAAIAAgACAAQABAAEAAQABAAFAAUA
BQAHAAcABwAIAAkACgAKAAoACAAIAAgACQAHAAkACgAKAAgACAAIAAkABwAHAAcACAAK
AAoACgALAAkACQAIAAgACgALAAwADAAMAA0ADQAMAAwADAAMAAwADwAPAA8ADwAPAA4A
DgANAA0ADQANAA0ADQAMAAsACwAKAAoACgAKAAoACAAHAAYABQAFAAQAAwAEAAMAAwAD
AAEA///+//7////+//7//v/+//3//f/9//v/+//7//v//f/9//3/+//7//v/+v/6//v/
+//6//r/+//9//7//////////////wEAAgACAAIAAAABAAEAAQADAAMAAwADAAQABAAG
AAYABAAEAAUABQAHAAcACAAIAAcABwAGAAUABwAHAAcABwAJAAkACQAJAAkACAAIAAkA
BwAIAAgACAAIAAcABQADAAUABQAFAAUABQACAAQABAAAAAAAAAAAAP////8AAAEAAQAB
AAAA/v/+//7//v/+//7//v/+//7//f/9//3//f//////AAAAAP7//v/9//3/////////
//////////8AAP7//P/8//3////+/wAAAAAAAAAA///+//3//P/+//////8AAAAAAAAC
AAIABQAHAAkACQAIAAgACQAJAAgABwAGAAYACgAKAAoACgALAAsACwAMAAwADAAOABEA
FQAXABcAFwAVABMAEAAPAA4ADgAPAA8ADgAMAAkABQAFAAQAAwABAP7//f/8//z/+v/4
//f/9v/3//j/+v/7//n/+P/4//n/9//2//b/9f/3//f/9//2//T/9P/z//P/9f/1//X/
9f/y//L/8//x//L/9v/5/wEADAAXACIANgBOAF4AcgCHAJkApACoAJcAcABAABYA7v/R
/8L/uv+s/6D/of+t/7b/vv/C/8b/xP/D/8b/zP/N/83/0//W/9r/3f/h/+H/4//k/+L/
3//j/+P/3//e/+D/3v/f/+P/5P/k/+b/6v/t//D/8v/0//T/9P/1//b/9P/0//T/9P/1
//f/+P/5//r/+v/6//r/+//7//v/+//9//7//v/+//3//f/9//3//v///wAAAQACAAIA
AgADAAEAAQAAAAAAAwAEAAQABAACAAIAAgACAAQABAAEAAQABAAFAAUABQAFAAUABQAG
AAkACgAKAAoACAAIAAgACQAJAAsADAAMAAsACgAJAAkABwAHAAcACAALAAwADQAPAA0A
DQAMAAwADgAPABAAEAAQABEAEQAQAA4ADgAOAA4AEQARABEAEQAQAA4ADQALAAwADQAO
AA8ADwAOAA0ADQAKAAoACgAKAAoACAAHAAYAAwADAAIAAQACAAEAAQABAP///f/8//z/
+//6//r/+v/8//v/+//7//f/9//3//f/+f/5//n/9//1//X/9P/0//P/8//y//L/8v/z
//P/8//z//P/8//z//X/9v/2//b/9v/3//f/9//1//X/9f/1//j/+P/6//r/+P/4//n/
+f/6//v//f/+//z//f/9//3/+//7//v/+//9//3//f/9//v/+v/6//v//f/+//7//v/9
//3//P/7//v/+//7//v//f/6//z//P/6//r/+v/6//n/+f/6//v/+f/5//j/9v/2//b/
9v/2//f/+P/5//r/+P/3//b/9f/1//X/9v/2//b/9v/1//X/9f/1//X/9f/1//X/9f/2
//T/8v/y//P/9f/0//T/9P/y//L/8f/x/+//8P/w//H/8f/x//H/8f/u/+7/7P/u/+7/
7v/u//D/8P/w//D/7v/v/+//8P/y//L/9P/0//X/9//5//n/9v/2//f/9//5//n/+f/6
//r/+v/6//r//f/9//3//v/+//7/AAADAAUABwAHAAcABQADAAAA///9//z//P/7//3/
/P/6//f/9P/y//D/7f/s/+v/6v/q/+v/6v/q/+r/6v/q/+v/6//t/+z/7P/t/+3/7P/s
/+v/6//r/+v/6v/s/+z/6//r/+v/6//r/+v/6v/s/+3/7f/s//L/+f///wYAFQAqAEAA
VABkAHQAhQCRAJQAigBtAD4ADgDo/8z/t/+s/6T/lv+S/5v/qf+y/7r/uv+2/7j/uf+6
/7z/v//D/8n/0P/W/9X/1f/V/9X/0v/W/9f/1//X/9X/0P/Q/9T/1f/X/9r/3v/e/+T/
6f/m/+b/5v/m/+b/5//o/+j/6P/o/+j/5v/n/+f/5//p/+r/6//s/+3/7f/t/+3/7P/s
/+v/6v/s/+3/7v/v/+7/7f/s/+v/7v/u/+7/7//v/+//7v/u/+3/7v/u/+7/8P/w//D/
8P/u/+7/7v/u//L/8//z//P/8//z//P/9P/z//T/9P/0//X/9v/3//n/9//5//r/+v/8
//z//P/9//3//f/9//7//P/8//z//f///////v/+//z//f/+//7//v///////v8AAAAA
AAAAAP//////////AgACAAMAAwACAAEAAAD//wEAAAD//////v/+//7//v/8//r/+f/4
//n/+f/4//f/9P/z//P/8//1//P/8v/y/+//7v/u/+7/8P/v/+//7//t/+3/7f/t/+z/
6//q/+f/6f/p/+j/6P/p/+n/6P/o/+b/5//n/+f/6f/p/+n/6f/n/+j/6P/o/+j/6f/p
/+n/6f/p/+n/6f/q/+r/7P/s/+7/7v/v/+//7f/t/+7/7v/w//H/8f/x//H/8f/x//H/
7//v/w==
         </WaveFormData>
      </LeadData>
      <LeadData>
         <LeadByteCountTotal>10000</LeadByteCountTotal>
         <LeadTimeOffset>0</LeadTimeOffset>
         <LeadSampleCountTotal>5000</LeadSampleCountTotal>
         <LeadAmplitudeUnitsPerBit>4.88</LeadAmplitudeUnitsPerBit>
         <LeadAmplitudeUnits>¦ÌV</LeadAmplitudeUnits>
         <LeadHighLimit>2147483647</LeadHighLimit>
         <LeadLowLimit>268435456</LeadLowLimit>
         <LeadID>V1</LeadID>
         <LeadOffsetFirstSample>0</LeadOffsetFirstSample>
         <FirstSampleBaseline>0</FirstSampleBaseline>
         <LeadSampleSize>2</LeadSampleSize>
         <LeadOff>FALSE</LeadOff>
         <BaselineSway>FALSE</BaselineSway>
         <ExcessiveACNoise>FALSE</ExcessiveACNoise>
         <MuscleNoise>FALSE</MuscleNoise>
         <LeadDataCRC32>660826452</LeadDataCRC32>
         <WaveFormData>
CgAKAAoACgAMAAwADAAMAAsACgAJAAgACAAIAAgACAAIAAgACAAIAAYABgAGAAYACAAI
AAgACAAGAAYABgAGAAQABAAEAAQABgAGAAYABgAFAAQAAwACAAQABAAEAAQAAgACAAIA
AgACAAIAAgACAAIAAgACAAIAAAAAAAAAAAABAAIABAAFAAMAAwADAAEAAgAEAAYABwAL
AAwADgAPAA4ADQANAA0ADgAOAA8ADwAQABAAEAARABIAEwASABMAFgAXABcAFwAUABIA
EgARABEAEQAQAA8ADgANAA0ADAALAAoACQAJAAcACAAJAAcABQAEAAIAAQAEAAQABAAE
AAIAAQABAAIAAgACAAIAAgACAAIAAwADAAIAAQABAAAAAgACAAIAAgAAAAAAAAD//wEA
AQABAAEAAwAGAA0AFAAbAB0AGgASAAgA/P/p/9b/xP+1/6f/nP+Z/6T/uf/M/+P/+/8H
AAcAAwACAAQABwAOABYAGgAlADcARgBRAF4AbgB4AIIAjgCaAKgAtgDBANAA4ADpAOkA
7QD3AAgBEAEGAeAAoQBgADMAGgAQAA4ADAAIAAYACAAGAAUABQACAAAAAQAAAP/////+
//z/+//5//r/+v/7//v/+//7//v/+f/5//n/+f/5//v/+//6//r/+P/4//b/9v/3//f/
+P/5//n/+P/3//f/9v/2//X/9P/2//b/9v/2//T/9P/z//P/9P/z//P/8//x//H/7//u
/+v/6//p/+n/6v/p/+j/5//m/+T/4P/d/9z/2v/Y/9j/1v/U/9L/0f/N/8v/yv/I/8n/
yP/H/8b/xP/A/7//vP+8/7z/vf++/7z/vP+8/7v/u/+8/7z/vP/B/8P/xP/G/8b/yf/K
/83/zv/S/9b/2f/Z/9v/3v/g/+L/5f/n/+n/7f/w//L/9P/0//b/9//7//z//////wAA
AAABAAUABQADAAQABgAGAAgACAAIAAgACQAIAAgABwAIAAkACgALAAkACAAIAAoACgAK
AAoACgALAAwADQAOAAwACwAKAAkACgALAAwADQANAA0ADQANAA0ADAAMAAwADAAMAAwA
DAAMAAsACQAIAAgACQAKAAsACQAJAAkACQAIAAgACAAIAAkACgALAAwACQAIAAYABQAG
AAcACAAIAAYABgAGAAcABQAFAAYABgAHAAYABwAIAAcABgAFAAUABwAHAAYABgAFAAUA
BQAFAAMABAAEAAQABQAFAAYABwAFAAUABQAGAAgACAAHAAcABgAGAAcABwAFAAUABgAG
AAcACAAHAAgACAAHAAYABQAGAAYABQAFAAcABwAHAAcABQAFAAUABQAHAAcABwAIAAcA
BwAGAAUABQAFAAUABAAGAAYABgAGAAUABQAFAAUABwAIAAgACAAIAAgACAAGAAYABgAG
AAYABgAGAAYABAAEAAQABAAGAAYABgAGAAYABgAGAAYABAAEAAQABAAFAAYABwAIAAUA
BAADAAIAAwAEAAUABgAFAAQAAwACAAQABAAEAAQABgAGAAYABgAEAAQABAAEAAYABgAG
AAYABAAEAAQABAAEAAUABQAFAAYABwAGAAcABgAHAAcACQAKAAwADQANAA0ADgAPABAA
EAARABEADwAQAA8ADwAOAAsACAAHAAYABwAFAAMAAgD+//7//f/9//v/+v/5//n/+f/6
//r/+v/5//j/+P/3//z//////wAAAAD/////AAAAAAAAAAAAAP////8AAAAAAAAAAAAA
AAACAAMAAwADAAEAAgACAAIABAAEAAQABAAEAAQAAwADAAEAAQABAAEABgALABYAHQAd
ABgADgACAPL/4f/S/8L/s/+l/5j/kf+a/6v/vv/V/+////8DAAEAAAAAAP3//v8EAAwA
FQAnADYAQwBOAFoAZABsAHQAfgCOAJ4AqwC2AMQA0QDVANUA3QDqAP4ADAEKAeUApABn
ADwAJAAUAAoABgAGAAgACgAHAAcABAACAP///v/9//3////+//7//f/6//r/+//7//v/
+//7//n/9//3//f/9//5//n/+P/4//r/+v/4//j/9v/1//X/9f/3//b/9f/1//L/8v/x
//D/7v/u/+7/7v/t/+7/7v/v/+z/6//r/+v/7f/t/+v/6v/p/+n/5//n/+T/4//i/+H/
4//i/9//3f/a/9j/1v/W/9b/1P/S/9H/zf/L/8r/yP/H/8b/xf/E/8T/wv/D/8L/v/++
/77/vv++/77/vv+9/73/vv++/77/vv+//7//wP/C/8X/xv/J/8j/yv/M/83/0f/T/9b/
2P/Y/9v/3f/f/+H/5P/m/+j/7P/u/+//8//z//X/9P/0//X/9//8//3/+//8//7//v8A
AAAAAAAAAAQABAAFAAUABAADAAIAAQACAAIAAwAGAAQABAAEAAQABgAGAAYABgAJAAkA
CQAJAAgABwAGAAUABwAHAAcABwAHAAYABgAGAAQABAAEAAQABwAHAAYABgADAAMAAwAD
AAUABQAFAAUAAgACAAIAAgAAAAAAAAAAAAEAAgACAAMAAgABAAAA/v///wAAAQADAAEA
AQACAAIAAAD+//7//v///wAAAQADAAIAAQD///7//v///wAAAQABAAIAAgACAAAA////
////AQABAAEAAgAAAAAA////////AAACAAMAAQABAAIAAgACAAIAAAAAAAEAAQABAAEA
AAAAAP////8AAAEAAgADAAIAAQAAAP//////////AAAAAAEAAQABAP////////7///8A
AAEAAgABAAEAAQABAP///v8AAAAAAAAAAAAA/v/+///////////////9//7/AAACAAMA
BAAEAAUABQAGAAcACQALAAsACgAKAAkABwAGAAUABQAGAAUAAgABAP///f/6//f/+P/2
//b/9f/1//X/9P/z//H/8f/y//L/9P/0//T/9f/z//b/+f/5//v//P/8//3//f/8//v/
+v/8//v/+//8//7//v/+//7//f/8//z/+//8//3///8AAP///v/9//z//v/+//7//f//
//////////3//v8DAA4AGQAdABoAEgAIAPj/5f/S/8D/sf+n/57/l/+a/6n/uv/N/+f/
9f/5//v//v/+//3/AAAGAAoAFQAlADYARQBUAGQAbgB2AH4AiACYAKgAswDAANIA3wDf
AN0A4QDqAPoAAAHyAMMAhgBPACoAFgAKAAQAAAAAAAIABAAFAAUAAgAAAP7//P/6//n/
+v/6//v/+//4//j/+f/5//f/9//3//X/9v/3//j/+f/3//f/9v/2//j/+P/2//b/9P/z
//P/8//z//L/8f/x//H/8v/y//L/8f/w/+//7v/t/+7/7v/v/+7/7f/t/+3/7P/r/+j/
5v/m/+f/5v/n/+X/4//h/9//4f/g/93/2//a/9j/1v/W/9L/0P/O/83/zP/L/8v/yv/G
/8T/wv/A/8D/vv+//77/u/+6/7r/uv+6/7r/uv+5/7v/vP+8/7z/vP+9/73/vv/C/8X/
xv/J/8n/zP/P/9H/0f/T/9b/2P/c/9//4f/j/+P/5v/o/+r/7v/w//H/9f/0//f/9//4
//j/+f/9//3///8AAAIAAgAAAAAAAAAAAAQABAAFAAUABQAFAAUABQADAAIAAgAEAAYA
BgAGAAYABAAEAAQABAAHAAcABwAHAAcABwAHAAcABQAFAAUABQAGAAYABwAIAAYABgAG
AAYACQAJAAgACAAHAAcABwAHAAYABQAEAAMAAwAEAAUABgAFAAQAAwACAAQABAADAAMA
AQABAAEAAAAAAAAAAAABAAEAAQACAAIAAAD+//7//v8AAAAAAAABAP/////+//7//f/9
//3//f///wAAAAAAAAAA////////////////AAD+//7//f/9//7//v//////AQABAAIA
AgABAAAA/f/8//7///8AAAEAAQAAAP7//f/9//3//f/9/////////////f/9//3//v8A
AAEAAQABAP////////7//P/8//z//P/+////AAABAP///v/+//z//P/8//z//P/8//z/
/P/6//r/+v/6//v//P/+/////f/9//3/+//7//z//f/9/wEAAgAEAAUAAwADAAQABQAI
AAgACQAJAAYABAACAAEAAgABAP7//f/8//v/+f/3//T/8v/y//H/8//z//L/8f/v/+//
8P/w//H/8v/z//X/9//6//3//f/9//z/+v/5//z//P/8//z/+v/5//n/+v/6//r/+v/6
//z//P/9//3//P/7//v/+v/8//z//P/8//z//P/8//v//f/9//3//f///wQACwAWABsA
FwASAAgA/P/u/9v/yv+4/6n/nf+U/5f/pv+7/87/6f/7/////f/7//z//v8DAAoAEAAY
ACkAOwBIAFMAYgBuAHgAggCOAKAArgC4AMMA1ADgAOEA3wDhAO8A/gD+AOoAtgB1AD4A
HQAMAAYABAACAAIAAgACAAAA//////z/+v/7//r/+f/5//f/9v/2//X/9v/2//f/9//5
//n/+f/3//f/9//3//f/+f/5//j/+P/2//b/9P/0//b/9f/1//X/9f/0//P/8//y//L/
8f/w//L/8v/y//L/7v/u/+3/7f/u/+3/7f/t/+v/6//p/+j/5//n/+X/5f/m/+X/5P/j
/+H/4P/d/9v/2v/Y/9b/1v/U/9L/0P/P/8v/yf/I/8b/x//G/8X/xP/B/77/vv+8/73/
vP+8/7z/vP+8/7z/u/+7/7z/vP+8/7//wf/C/8T/xf/H/8f/yf/L/87/0f/T/9X/1//a
/9z/3P/f/+H/4//n/+r/7P/u/+7/8P/x//X/+P/7//v//P/8//3/AQABAP//AAACAAIA
AwAEAAUABgAFAAQABAADAAQABQAGAAcABQAEAAQABgAGAAYABgAGAAcACAAJAAoACgAJ
AAgABwAIAAkACgALAAkACQAJAAkACQAIAAgACAAJAAoACwAMAAwACwAJAAgACAAJAAoA
CwAJAAkACQAJAAgACAAIAAgACgAKAAoACgAJAAgABgAFAAcABwAHAAYABAAEAAQABQAD
AAMABAAEAAYABAAEAAQAAgACAAIAAwADAAMAAgACAAMAAwADAAMAAgACAAEAAAABAAEA
AgADAAIAAQAAAAAAAQACAAIAAwACAAIAAwADAAIAAQABAAAAAQACAAEAAgABAAEAAQAB
AAIAAgABAAEAAQABAAEAAQD//////////wAAAQACAAQAAwADAAIAAQABAAEAAQAAAAAA
AAAAAAAA//////////8BAAIAAAD+//7//v/+//7//v/+////AQABAAEAAQD9//3//v//
/wEAAwAEAAYABwAHAAcACAAJAAoACgALAA0ACwAKAAkABwAGAAUAAgADAAIAAQD///v/
+v/4//j/9//3//f/9v/1//X/9f/2//b/9v/2//b/+f/5//z////9//7//v/9//3//v/+
//7/AAAAAP////////7//f/8//3//v///wEA////////AAAAAAAAAAAAAAIAAgACAAIA
/////////////wEABgALABIAGwAfABwAFgAKAP7/7f/c/8r/t/+p/6D/l/+c/63/vv/V
/+////8BAP3//v/+////BAAKABIAGwAtADwASQBWAGIAbgB2AIAAjgCeAKwAtQDCANQA
3QDfAN0A4wDyAAIBAgHsALsAegBFACYAGAAUABIAEgASABQAFgATABMAEAAOABAAEAAQ
ABEAEAAOAA0ACwAKAAoACwALAAsACwALAAkABgAFAAQAAwADAAMAAgACAP///v/7//r/
+P/3//f/9//2//T/8v/x/+//7v/s/+r/6v/q/+r/6v/m/+b/5f/l/+T/4//j/+P/5f/l
/+P/4v/h/+H/3//f/9//3//f/9//3//e/9v/2f/Y/9b/1P/U/9P/0v/R/9H/zf/L/8r/
yP/I/8j/yP/I/8X/wv/C/8D/v/++/77/vv++/77/vv+9/7z/vP+7/7r/vP+9/73/vv+/
/8H/wf/D/8P/xv/J/8v/z//R/9T/1v/X/9n/2v/b/97/4v/l/+j/6P/q/+v/7//w//P/
8//0//b/9//7//v/+f/6//z//P/9//7///8AAAAAAAABAAEA//////////8AAAAAAQAE
AAMAAgABAAAAAgACAAIAAgADAAMAAwADAAEAAQABAAEAAwADAAMAAwABAAAAAAAAAAIA
AgACAAIAAQABAAAAAAD9//3//f/9//7///8AAAEA/v/+//7//v8AAAAAAAAAAP7//v/9
//3//////////v8AAAAAAAABAP7//f/9//z//v/8//z//P/6//r/+v/7//v/+//6//r/
+v/7//z//f/8//z/+//6//v/+//8//3/+//7//v//P/6//r/+f/5//n/+v/8//3//P/7
//v/+v/8//z/+v/6//n/+f/5//n/+P/4//f/9//5//n/+f/5//j/9//2//X/9v/3//j/
+v/5//n/+P/3//X/9f/3//j/+P/4//j/+P/4//j/9//2//X/+P/3//j/+v/6//n/+v/6
//z//f/9//3/AAABAAIAAgAAAP///P/6//z//f/9//3/+f/3//X/8//x/+//7v/s/+3/
7f/u/+//7f/r/+r/6f/r/+z/7f/u/+7/7//v//L/9f/1//b/9v/1//X/9v/2//T/9P/0
//P/9f/2//b/9v/0//T/9P/0//f/9//3//f/9v/2//b/9v/0//T/9P/0//X/9f/2//f/
9//1//X/+P///wgAEQAXABIACAD+/+z/2f/I/7j/qf+d/5b/k/+c/6v/vP/T/+n/8//z
//P/+P/6//v/AAAEAAgAEwAlADYAQwBUAGAAaABwAHoAiACWAKIArQC+ANAA1QDRANEA
1wDmAO4A4gC+AIEARAAdAAoAAAD4//b/9v/2//j/+v/5//n/9v/0//H/8P/v/+//8f/w
//D/7//u/+7/7//v/+//7//v/+3/7//v/+//7//u/+3/6//q/+z/7P/q/+r/6v/p/+n/
6f/n/+b/5f/l/+X/5v/m/+b/5P/k/+T/5P/k/+T/4//j/+L/4f/h/+H/4f/h/9//3v/f
/9//3f/d/9v/2f/X/9X/1v/W/9T/0//S/9D/zv/O/8r/yP/G/8X/xP/D/8P/wv++/7z/
uv+4/7n/tv+2/7T/s/+y/7L/sv+w/7D/sP+v/7D/sv+z/7T/tP+1/7X/tv+6/73/vv/B
/7//wv/F/8f/yf/L/87/0P/T/9f/2v/d/97/4P/h/+L/5f/o/+r/7//u//H/8f/y//L/
8//3//f/+f/6//z//P/7//r/+f/4//z//P/9//3/+//7//v/+//7//r/+v/8//z//P/8
//z/+v/6//r/+v/9//3//f/9//v/+//7//v/+f/5//n/+f/6//r/+//8//v/+v/5//j/
+v/7//v//P/7//v/+//7//n/+f/5//n/+f/6//v//P/7//r/+f/4//r/+v/5//n/+//7
//v/+v/6//r/+v/7//v/+//8//z//P/6//r/+v/8//z//P/9//v/+//6//r/+f/5//n/
+f/5//r/+v/6//j/9//3//f/+f/5//n/+v/4//j/9//3//b/9v/3//f/+f/5//r/+v/4
//j/9v/2//n/+f/5//n/+v/6//n/+f/5//n/+f/5//3//f/8//r/+v/6//r/+//7//v/
+//9//v/+//8//z/+//8//z/AAABAAEAAQAAAAEAAgACAAMAAwABAAAA//////7//f/5
//f/9f/z//H/7//u/+z/7P/r/+v/6//s/+v/6//r/+7/7v/u/+7/7f/t/+z/7v/y//P/
9f/2//X/9f/2//b/9v/2//b/9f/3//j/+P/4//b/9v/2//b/+P/5//r/+//7//r/+f/4
//r/+v/6//r/+v/5//n/+f/1//X/9f/6/wEACgATABUAEgAIAPr/6v/Z/8j/uP+p/5//
lP+P/5j/qf+8/9P/6f/3//n/9//4//r/+f/+/wQACgAXACkAOgBHAFQAYgBqAHAAegCI
AJgApACxAMAA0ADVANMA0wDbAOwA9gDuAMwAkwBUACkAEgAGAP7//P/8//z//v8AAP3/
/f/6//j/9f/0//P/8//1//T/9P/z//D/8P/x//H/8//z//P/8f/x//H/8f/x//H/8f/w
//D/8v/y//D/8P/u/+3/7f/t/+//7v/t/+3/7P/s/+v/6v/p/+j/5//m/+f/6P/o/+n/
5v/l/+X/5f/l/+X/4//i/+P/4//h/+H/3v/d/9z/2//c/9z/2v/Z/9b/1P/S/9L/0v/Q
/87/zf/J/8f/xv/E/8H/wP+//77/vv+8/73/vP+6/7j/t/+2/7j/uP+4/7f/t/+4/7j/
uP+6/7v/u/+8/8D/w//E/8f/xf/I/8v/zf/R/9P/1v/Y/9z/3//h/+P/4//m/+j/6v/t
//D/8v/3//f/+f/4//j/+v/7/////////wAAAgACAAAAAAAAAAAABAAEAAUABQAEAAMA
AgABAAMAAgACAAQABAAEAAQABAAEAAQABAAEAAUABQAFAAUAAwADAAMAAwAFAAUABQAF
AAUABAAEAAQABAAEAAQABAAFAAUABAAEAAEAAQABAAEAAgADAAQABQACAAIAAgACAAAA
AAAAAAAAAQACAAIAAwACAAEAAAD+/wAAAAAAAAEA/////wAAAAAAAP7//v/+////AAAB
AAMAAQABAAAAAAAAAAEAAgADAAEAAgACAAIAAAD///////8BAAEAAQACAAAAAAD/////
//8AAAIAAwADAAEAAAD+//7//v/+/wEAAQABAAEAAQD/////AAABAAEAAwAEAAYABwAH
AAcABgAHAAgACAALAAsACQAIAAcABwAGAAUAAAD///7//f/7//n/+P/2//T/8//z//P/
9P/z//P/8//0//T/9P/0//b/9//3//r//f/9//7//v/7//v//P/8//3//v///////f/+
//7//v/+//7//v/+/wEAAQABAAEAAQAAAP///v///wAAAQACAAAA/////////f///wEA
BgANABYAHQAdABgAEAAEAPb/4//U/8L/tf+p/6D/nf+o/7v/0P/n//v/BQAFAAMABAAE
AAUADAASABgAJwA5AEoAVQBiAG4AdgB+AIoAmACqALQAvQDMANwA3QDbAN8A6wD6AAIB
9gDQAJEAUgArABYADAAKAAgACAAIAAoACAAFAAUAAgAAAAAAAAAAAAEAAQAAAAAA///8
//z//f/9//3//f/9//v/+//7//v/+//9//3//P/8//7//v/8//z/+v/5//n/+f/7//r/
+f/5//j/+P/3//b/+P/4//j/+P/2//b/9f/1//L/8f/x//H/8//z//H/8P/t/+3/6//r
/+r/6f/o/+f/5//m/+P/4f/e/9z/2v/a/9r/2P/W/9X/0f/P/87/zP/L/8r/yf/I/8n/
xv/G/8T/wf/A/8D/wP/C/8L/wv/B/7//wP/A/8D/w//F/8b/yP/M/8//0P/T/9H/1P/X
/9n/3f/f/+L/5P/k/+f/6f/r/+//8v/0//b/9v/4//n//f/8//////8AAAMABQAKAAsA
CAAIAAkACAAJAAoACwAMAAwADAANAA0ACwALAAsACwAMAAwADQAQAA8ADgANAAwADgAO
AA4ADgAPAA8ADwAPAA4ADQAMAAsADgAPABAAEQAPAA4ADgAOABAAEAAQABAADwAPAA4A
DgALAAsACwALAAwADQAOAA8ACwAKAAkACAAIAAgACAAIAAoACgAJAAkABwAHAAcABgAI
AAgACAAJAAgABwAHAAYACQAIAAkACgAKAAoACgALAAkACQAIAAgACQAJAAkACQAGAAYA
BQAEAAYABQAFAAUABQAFAAUABgAEAAQAAwADAAMABAAGAAcABQAFAAYABgAHAAgABwAI
AAcABwAHAAcABgAGAAUABQAGAAcACAAJAAkABwAEAAYABgAGAAYACQAJAAkACQAJAAcA
BwAIAAkACQALAAwADgAPAA8ADwAQABEAEgASABMAEwARABAADwAPAA4ADQAKAAkACAAH
AAMAAQAAAP7//v/9//3//f/8//v/+//7//r/+v/6//r/+//9//7/AgADAAMABAAEAAMA
AwAEAAQABgAGAAYABQAEAAQAAwACAAMABAAFAAYABQAFAAUABQAGAAYABgAGAAYABgAG
AAYABAADAAMAAwAFAAUABQAIAA0AEgAZAB0AHAAWAAoA+v/p/9b/wP+x/6P/mP+R/5r/
q//A/9f/7//7//3/+//8//7///8CAAgADAAVACcANgBDAFAAXgBoAHIAfACGAJYApACt
ALQAwADPANcA2wDjAPIABgESAQoB6QCwAHMASAAsAB4AGAAUABAADAAKAAkACQAGAAQA
BAAEAAQABQAEAAIAAQD//wAAAAABAAEA/////////f/9//3//f/9//3//f/8//z//P/8
//r/+v/8//v/+//7//v/+v/5//n/9v/2//X/9P/2//b/9v/2//T/9P/z//P/8v/x//H/
8f/v/+//7f/s/+n/6f/n/+f/5//n/+f/5//l/+T/4f/f/97/3P/a/9r/2P/W/9T/0//R
/8//zv/M/8z/zP/M/8z/yv/G/8X/wv/D/8L/wv/C/8D/wP/A/7//vf++/77/vv/C/8P/
w//E/8T/x//I/8v/y//O/9H/0//V/9f/2v/c/93/3//g/+H/5P/o/+v/7v/v//D/8P/z
//T/9//3//j/+v/7///////9//7/AAAAAAIAAgACAAIAAwACAAIAAQACAAMABAAFAAUA
BAAEAAYABQAEAAMAAgADAAQABQAGAAYABQAEAAMAAwADAAMAAwADAAMAAwADAAMAAgAC
AAIABAAEAAQABAAEAAMAAQAAAAEAAQABAAEA///////////+//7//v/+/wAAAAAAAAAA
/v/+//3//f/9//3//f/8//3//v///wEAAAD//////v////7///8AAP7//v/+////AQAB
AAAAAAABAAEAAQABAP//AAAAAAAAAgABAAEAAQD///////8AAAAAAAD///////8AAAIA
AwACAAEAAQAAAAIAAgAAAAAAAQACAAEAAAD///7/AQABAAEAAQABAP////8AAAEAAQAD
AAQABgAHAAcABwAIAAkACgAKAA0ADQALAAoACAAHAAUAAwACAAEAAAD//////f/8//r/
+P/3//f/9//4//f/9//3//f/9v/1//T/9v/3//f/+v//////AAAAAP3//f/+//7/AAAA
AAAA///9//7//v/+/wAAAAAAAAAAAQABAAEAAQAAAAAAAAAAAAIAAgACAAIAAAD/////
//8BAAEAAwAGAAkADgAXABsAGgAUAAoA/P/t/9z/yv+5/6v/nP+V/5j/p/+6/9H/6///
/wMAAwAAAAAA//8EAAoADgAVACMANABBAEwAWgBkAG4AdgCCAJAAngCpALIAvgDLANUA
1wDbAOQA9gAIAQYB7wC4AHkASAAsABwAEgAOAAoACAAIAAcABwAEAAIAAgACAAIAAwAB
AAAAAAD///7//v///////////////f/7//v/+//7//3//f/8//z/+v/6//j/+P/6//n/
+f/5//v/+v/5//n/9v/2//X/9P/2//b/9v/2//T/9P/z//P/8P/v/+//7//x//H/7//u
/+v/6//p/+n/6v/p/+j/5//l/+T/4f/f/97/3P/a/9r/2P/W/9T/0//P/83/zP/K/8v/
yv/J/8j/xf/C/8L/wP+//77/vv++/8D/wP/A/7//v//A/8D/wP/D/8X/xv/I/8j/y//M
/8//zf/Q/9P/1f/Y/9v/3//i/+P/5f/m/+f/6v/u//H/9P/0//b/9//7//r//f/9//7/
//8BAAYABwAGAAYABwAGAAcACAAJAAoADAAMAA0ADQALAAsACwALAAwADAANABAADwAO
AA0ADAANAA4ADwAQABAADwAOAA0ADQANAA0ADQAOAA8AEAARABAADgANAAwADgAOAA4A
DgANAA0ADAAMAAsACwALAAsADQANAA0ADQAKAAoACgAKAAwADAAMAAwADAAMAAsACwAJ
AAkACQAIAAoACgAKAAsACQAJAAoACgAKAAgACAAIAAoACgAKAAsACQAJAAgACAAIAAkA
CgALAAkACgAKAAoACwALAAwADQALAAsACwAMAAwADAALAAsACwAMAA4ADwAOAA0ADQAM
AA4ADgAMAAwADQANAA0ADQANAAwACgAJAAsACwALAAsACQAJAAkACQAJAAkADAAMAAwA
DAAMAAwACwAKAAkACgAJAAoADAALAAsADQAOABAAEQARABEAEwAVABcAGAAWABUAEgAQ
ABAAEQARABEADQALAAkABwAHAAUABAACAAQAAwADAAMAAAD///////8BAAIAAwAEAAIA
AwADAAYACQAJAAoACgALAAsADAAMAAsACgAJAAcACAAKAAsADAAKAAoACgAKAAsACwAL
AAsADAAMAAwADAAKAAoACgAKAAsACwAMAA0ADQALAAsADgAXACAAKQArACYAHAASAAIA
7f/c/8r/vf+z/6r/qf+2/8f/1v/t/wEACwALAAsADgAQABEAFgAaACAAKwA9AEwAWwBs
AHoAggCKAJQAoACwALwAxwDYAOoA7QDrAOsA8wACAQoBAAHeAKUAagA/ACgAGgAUABAA
DgAQABAAEgATABMAEAAOAAsACgAJAAkACwAKAAoACQAGAAYABwAHAAcABwAHAAUABwAH
AAcABwAGAAUAAwACAAQABAACAAIAAgABAAEAAQD///7//f/9//3//v/+//7//f/8//v/
+v/6//r/+f/5//j/9//3//f/9f/1//P/8v/z//P/8f/x/+//7f/r/+n/6//q/+f/5f/k
/+L/4P/g/9z/2v/Y/9f/1v/V/9X/1P/S/9D/zv/M/8z/yv/L/8r/yf/I/8j/yP/G/8b/
xv/F/8b/yP/J/8r/y//L/8r/yv/N/9H/0//X/9f/2v/d/9//4P/h/+P/5P/n/+v/7v/x
//L/9P/1//b/+f/8//7/AwACAAUABQAGAAQABQAJAAkACgAMAA8AEAAOAA4ADgAOABIA
EgATABMAEQARABEAEQARABAAEAASABQAFAAUABQAEwASABEAEAATABMAEwATABMAEwAT
ABMAEwATABMAEwAUABQAFQAWABUAFAATABIAFQAVABQAFAATABMAEwATABEAEQARABEA
FAAUAA==
         </WaveFormData>
      </LeadData>
      <LeadData>
         <LeadByteCountTotal>10000</LeadByteCountTotal>
         <LeadTimeOffset>0</LeadTimeOffset>
         <LeadSampleCountTotal>5000</LeadSampleCountTotal>
         <LeadAmplitudeUnitsPerBit>4.88</LeadAmplitudeUnitsPerBit>
         <LeadAmplitudeUnits>¦ÌV</LeadAmplitudeUnits>
         <LeadHighLimit>2147483647</LeadHighLimit>
         <LeadLowLimit>268435456</LeadLowLimit>
         <LeadID>V2</LeadID>
         <LeadOffsetFirstSample>0</LeadOffsetFirstSample>
         <FirstSampleBaseline>0</FirstSampleBaseline>
         <LeadSampleSize>2</LeadSampleSize>
         <LeadOff>FALSE</LeadOff>
         <BaselineSway>FALSE</BaselineSway>
         <ExcessiveACNoise>FALSE</ExcessiveACNoise>
         <MuscleNoise>FALSE</MuscleNoise>
         <LeadDataCRC32>2598438692</LeadDataCRC32>
         <WaveFormData>
GgAaABoAGgAaABoAGgAaABoAGgAaABoAGgAaABoAGgAaABoAGgAaABgAGAAYABgAFgAW
ABYAFgAUABQAFAAUABQAFAAUABQAEgASABIAEgAQABAAEAAQABAAEAAQABAADgAOAA4A
DgAOAA4ADgAOAAwADAAMAAwACgAKAAoACgAMAAwADAAMAAwADAAMAAwADgAPABAAEAAS
ABQAFAAVABUAFQAWABYAFQAVABUAFQAXABgAGgAcAB0AHgAeAB0AHgAdABwAHAAYABcA
FQATABIAEgARABAADgAOAA4ADgAOAA8ADwAQAA0ADQAMAAsACQAJAAcABgAGAAcABwAH
AAcABwAGAAYABwAHAAcABwAFAAUABQAFAAUABQAFAAYABgAFAAUABgAEAAQABAAEAAMA
AwADAAMABgALABMAIQAxADkAOQA2ADcANwAzAC8ALQAvADMAMwAzADUALQAXAPb/1v+w
/47/d/93/4b/mP+s/8D/y//h/wcAHwAsADsASgBOAEwAVQBiAGsAawBrAHsAiQB5AFcA
PAA7AEUAQQAqABQA///p/93/1//X/+D/6f/2////BAADAAMAAwACAAIAAAAAAAAA///9
//3//f/9//7//v/+//7//v/+//7//v8AAAAAAAAAAAAAAAAAAP/////9//3//f//////
/////////v/+//7//v/8//z/+//7//v/+v/5//r/+f/5//j/9//2//b/9f/z//L/8f/w
/+//7v/t/+z/6f/o/+b/5P/j/+D/3v/c/9n/1//U/9L/0P/N/8v/yP/F/8T/wv+//73/
u/+5/7j/tv+0/7L/sf+x/7H/sP+w/67/rv+u/63/sP+x/7X/t/+6/7z/vv/B/8b/yf/M
/8//0v/V/9n/3P/e/+L/5v/p/+3/8P/z//b/9//6//3//////wEAAwAFAAcACAAJAAoA
CQALAAwADAANAA0ADQAOAA4ADgAOAA4ADgAPAA8ADwAQABEAEgATABIAEgASABIAEgAS
ABIAEgATABMAEwATABEAEQARABEAEwAUABQAFAASABIAEgATABUAFQAVABUAFQAUABMA
EgAUABQAFQAVABUAFQAVABUAEwATABMAEwAVABQAEwATABUAFQAVABUAEgASABEAEQAR
ABAAEAAQAA4ADgAPAA8ADgANAA0ADQAMAAwADAAMAAkACQAJAAkACQAJAAkACQAJAAkA
CAAIAAkACQAJAAkACQAIAAgACAAIAAgACAAHAAcABwAHAAcABwAHAAcABwAHAAcABwAH
AAcABwAHAAYABgAGAAYABgAGAAYABgAGAAQABAAEAAQABAAEAAQABAAFAAUABQAGAAQA
BAAEAAMAAwADAAMAAwABAAIAAgACAAQABAAEAAQAAwADAAQAAgACAAIAAgACAAIAAgAC
AAIAAgACAAIAAgACAAIAAgACAAIAAgACAAIAAgACAAIAAgACAAIAAgACAAIAAgACAAAA
AAAAAAAAAAAAAAAAAAD+//7//v/+/wAAAAAAAAAAAAAAAAAAAAAAAAAAAAAAAAAAAAAA
AAAA/v/+//7//v8AAAAAAAAAAAIAAgACAAIAAgACAAEAAAAEAAQABQAFAAUABgAGAAcA
BwAHAAcABwAGAAYABgAEAAQAAwABAAAA///+//7//v/////////+//7//f/8//z/+v/6
//r/+v/7//v//P/8//3//f/9//3////9//z//P/7//v/+//7//v/+v/6//v/+//7//v/
+//9//3//f/9//v/+//8//z//f/9//7//v/+//7//v/9//3//f/9//7/AwALABsAKQAv
AC8ALAAnACMAGwARAAsABwADAP3/9//5//n/6//a/87/uv+e/4v/i/+W/6T/tP/I/9f/
6f8FACEANABBAE4AVABWAFcAYgBzAIEAgQCFAJMAlQCBAGQAUQBTAF8AXABKADMAFwD9
/+f/3f/a/9//6P/1//z/AQABAAEAAAAAAP7//v/+//3//f/9//3//f/8//z//P/8//z/
/P/8//z//P/8//z//P/8//z//P/7//3/+//7//v/+f/5//n/+f/5//j/+P/4//j/9v/2
//X/9//3//b/9f/0//P/8//y//H/8P/w/+//7//u/+3/7P/p/+j/5//m/+f/5v/k/+L/
4f/e/9z/2v/Z/9f/1P/S/9D/zf/L/8j/xf/E/8L/v/+//73/u/+6/7r/uP+2/7X/sf+x
/7D/sP+w/7D/sP+v/6//r/+y/7P/tP+2/7j/u/+8/7//wv/F/8j/y//P/9L/1P/Y/9z/
3//h/+T/5//q/+3/8P/z//X/9//5//v//f///wAAAQACAAUABwAIAAgACQAJAAkACgAM
AAwADAAMAAwADQANAA0ADQANAA0ADQAQABAAEAAQAA4ADgAOAA4ADwAPAA8ADwAPAA8A
DwAPAA8AEAAQABAAEAAQABAAEQARABEAEQARABIAEgASABIAEgASABMAEwATABMAEwAT
ABUAFQAVABUAFQAUABMAEwAVABUAFQAVABQAFAATABMAEwASABIAEgASABIAEwATABIA
EQARABEAEgASABIAEgAPAA8ADwAPAA8ADwAPAA8ADwAPAA4ADgANAA0ADQANAA0ADAAM
AAwADAAMAAwACwAJAAkACQAJAAsACwALAAsACQAJAAkACQALAAsACwAKAAgACAAIAAgA
CAAIAAgACAAKAAoACgAKAAgACAAIAAgABwAHAAcACAAIAAgACAAHAAcABwAHAAcABwAI
AAgACAAGAAYABgAGAAcABwAGAAYABgAGAAYABgAGAAYABgAGAAYABgAGAAYABwAIAAgA
CAAKAAoACwALAAsADAAMAAsACwALAAsADQAMAAwADAAIAAgABwAFAAQAAwACAAIABAAF
AAUABQACAAIAAQAAAAAAAAAAAAAAAAABAAEAAgACAAMAAwADAAUABQADAAIAAAABAAEA
AQADAAMAAgACAAEAAQABAAEAAwADAAMAAwADAAMAAwAEAAQAAwADAAQABAAEAAQABAAD
AAMAAwADAAIABwAPAB8ALwA1ADcANAAzADMAKwAlACEAIQAjACMAHwAhAB8ADwD4/97/
vP+Y/33/d/+A/47/oP+2/8X/1//3/xcAJgA1AEQASgBIAEsAWABpAG8AbQB1AIUAgwBn
AEYAMwA3AEEAOgAoABUA///r/9//2f/a/+P/7v/7/wQABwAFAAUABAAEAAIAAgACAAEA
AwADAAMAAwACAAIAAgACAAQABAAEAAQAAgACAAIAAgACAAIAAgABAAMAAQABAAEA////
//////////7//v/+/wAA/v/+//3/+//7//r/+f/6//n/+f/4//f/9v/2//X/9f/0//P/
8v/x//D/7//u/+3/7P/q/+j/5//k/+L/4P/d/9v/2P/W/9b/0//R/87/y//K/8j/xf/D
/8H/v/++/7z/uv+4/7f/tf+1/7T/tP+0/7T/tP+z/7X/tf+4/7n/uv+8/77/wf/G/8n/
zP/P/9D/0//X/9r/3v/i/+b/6f/t//D/8//2//f/+v/9////AQADAAUABwAHAAgACQAK
AAsADQAOAA4ADwAPAA8AEAAQABAAEAAQABIAEwATABMAEwATABMAEwAUABQAFAAUABQA
FAAUABQAFQAVABUAFQAVABUAFQAVABMAFAAUABQAFgAWABYAFwAXABcAFwAXABgAGAAY
ABgAGAAYABkAGQAZABkAGQAZABkAGQAZABkAGwAaABkAGQAXABcAFwAXABgAGAAXABcA
FwAWABYAFgAUABQAFQAVABQAEwATABMAEgASABIAEgARABEAEQARAA8ADwAPAA8ADwAP
AA4ADgANAA0ADQANAA0ADAAMAAwADAAMAAwACwALAAsACwALAA0ADQANAA0ACwALAAsA
CwALAAsACwAKAAwADAAMAAwACgAKAAoACgAKAAoACgAKAAgACAAIAAgABwAHAAcACAAI
AAgACAAHAAcABwAHAAcABwAIAAgACAAIAAgACAAIAAcACQAKAAgACAAIAAgABgAGAAYA
BgAGAAYABgAGAAYABgAGAAYABgAGAAYABgAGAAcACAAIAAgACgAKAAsADQANAA4ADgAN
AA0ADQANAAsACgAKAAoACgAKAAkABwAGAAUABAAEAAQABQAFAAUABAAEAAMAAgACAAIA
AgACAAQABQAFAAYABAAFAAUABQAFAAUAAwACAAQABQAFAAUAAwADAAIAAgADAAMAAwAD
AAMAAwADAAMAAwADAAMABAAEAAMAAwAEAAIAAgACAAIAAwADAAMAAwAIAA8AGwAtADcA
OwA5ADoAOQA3AC8ALQArAC8AMQAxADEAMwAjAAcA6P/E/5z/fP9z/33/iv+c/7L/wP/P
/+//DwAdACoAOwBCAEAAQgBRAF4AYQBdAGMAdQBzAFcANwAoAC8AMwApABgACADz/+X/
2//Z/93/5v/z/wAABQAGAAcABwAHAAYABgAEAAQABAADAAMAAwADAAMAAwAEAAUABgAE
AAQABAAEAAYABgAGAAYABgAGAAYABQAFAAMAAwADAAMAAwADAAMAAwACAAIAAgACAAAA
AAD////////+//3//P/7//v/+v/5//j/+P/3//X/9P/z//L/8//y//H/8P/t/+z/6v/o
/+n/5v/k/+L/4f/f/9z/2v/W/9P/0f/O/83/zP/K/8f/w//B/7//vv++/7z/uv+5/7f/
t/+2/7b/tv+2/7b/tf+3/7f/uv+7/77/wP/C/8X/xv/J/8z/z//U/9f/2//e/+D/5P/o
/+v/7//y//X/+P/5//z///8BAAMABQAHAAkACwAMAA0ADgAPABEAEgASABMAEwATABQA
FAAUABQAFAAUABUAFQAVABUAFQAVABUAFgAWABYAFgAWABYAFgAWABcAFwAXABcAFwAX
ABcAFwAXABgAGAAYABgAGAAYABkAGQAZABkAGQAaABoAGgAaABgAGAAZABkAGwAbABsA
GwAZABkAGQAZABsAGgAZABkAGQAZABkAGQAYABgAFwAXABcAFgAWABYAFAAUABUAFQAU
ABMAEwATABIAEgASABIADwAPAA8ADwANAA0ADQANAA0ADQAMAAwADQANAA0ADQALAAoA
CgAKAAoACgAKAAkACwALAAsACwAJAAkACQAJAAkACQAJAAkACQAJAAkACAAIAAgACAAI
AAgACAAIAAgACAAIAAgACAAIAAgACAAIAAcABwAHAAgABgAGAAYABQAHAAcABwAHAAUA
BgAGAAYABgAGAAYABgAHAAUABgAEAAQABAAEAAYABgAGAAYABgAGAAYABgAGAAYABwAI
AAgACAAKAAoACwALAAsADAAMAA0ADQANAA0ADQAMAAwADAAKAAoACQAJAAgABwAGAAQA
BAAFAAUABQAEAAQAAwACAAIAAgACAAIAAgADAAMABAAEAAUABQAFAAUABQADAAIAAgAD
AAMAAwADAAMAAgACAAMAAwADAAMAAwADAAMAAwADAAMAAwAGAAYABQAFAAQABAAEAAQA
BAADAAMAAwADAAQACQAPAB0ALwA5ADsAOgA5ADkAMwAtACkAKQArACsAKQArACkAFQD8
/+L/wP+a/33/df+A/47/oP+2/8P/1f/1/xEAIAAvAD4AQgBAAEUAUgBfAGEAXwBpAHkA
cwBXADoALQA3AD0AMAAeAA0A+f/p/+H/4f/o//P/AAALABIAEwAVABUAFAAUABQAFAAU
ABMAEwATABMAEwASABIAEgASABIAEgASABIAEQAQAA8ADgANAAwACwAJAAcABQAFAAUA
BAADAAIAAQD+//z/+//6//n/9v/1//P/8//z//L/8f/u/+3/7f/s/+v/6v/q/+n/6f/o
/+f/5v/n/+b/5f/k/+X/5P/i/+D/4f/e/9z/2v/Z/9f/1P/S/9L/z//N/8r/yf/I/8b/
w//B/7//vf+8/7r/uP+2/7X/s/+z/7L/sv+w/7D/sP+v/63/rf+w/7H/sv+0/7b/uf+7
/73/v//B/8T/x//L/87/0v/W/9r/3f/f/+L/5f/o/+3/8P/z//X/9f/3//n/+////wAA
AQACAAMABQAGAAYACQAJAAkACgAMAAwADAAMAAwADQANAA0ADQANAA0ADQAOAA4ADgAO
AA4ADgAOAA4ADwAPAA8ADwANAA0ADQANAA0ADgAOAA4ADgAOAA4ADwAPAA8ADwAPAA4A
DgAOAA4ADAAMAA0ADQANAA0ADQANAA0ADQANAA0ADwAOAA0ADQANAA0ADQANAA4ADgAN
AA0ADQAMAAwADAAMAAwADQANAAoACQAJAAkACAAIAAgACAAHAAcABwAHAAcABwAHAAcA
BwAHAAYABgADAAMAAwADAAUABAAEAAQAAgACAAIAAQADAAMAAwADAAEAAQABAAEAAQAB
AAEAAQD////////+//7//v/+//7//v/+//7//v/+//7//v/+//z//P/8//z//f/9//3/
/v/8//z//P/7//v//f/9//3//v/8//z//P/8//z//P/8//z//v/+//7////+//7//v8A
AAIAAwADAAMAAgACAAMAAwADAAMAAwACAAQABAACAAIA///9//z/+//6//r/+v/7//3/
/f/8//z/+//6//r/+v/8//z//P/9//v//P/8//3////////////9//z//P/9//v/+//7
//v/+v/6//v/+//7//v/+//7//3//f/9//3/+//8//z/+//7//z//P/8//z//P/7//v/
+//7//7/AQALABsAKwAzADEALgAtACsAIwAfAB8AIQAhACEAIQAjAB0ABQDs/87/qv+G
/3P/d/+C/5D/pP+2/8H/2f/5/xEAHgAtADgAOAA4AEMAUgBbAFkAWwBtAHcAYwA/ACoA
KQAzAC0AHAAKAPX/3f/R/83/z//W/+P/8v/7//7//f/7//v/+v/6//r/+v/6//n/+f/5
//n/+f/4//j/+P/4//r/+v/6//r/+P/4//j/+P/4//j/+P/3//n/9//3//f/9f/1//X/
9f/z//L/8v/y//L/8P/w/+//7//v/+7/7f/u/+3/7f/s/+v/6v/q/+n/6f/o/+f/5v/l
/+T/4//i/+H/4P/e/9z/3f/a/9j/1v/T/9H/zv/M/8r/x//F/8L/v/++/7z/uf+3/7X/
s/+y/7D/rv+s/6v/p/+n/6b/pv+o/6j/qP+n/6f/p/+q/6v/rv+w/7L/tf+4/7v/vv/B
/8b/yf/N/9D/1P/Y/9z/3//h/+T/5//q/+3/8P/z//X/+f/7//3//////wAAAQACAAUA
BwAIAAgACQAJAAkACgAIAAgACAAIAAoACwALAAsACQAJAAkACQAKAAoACgAKAAoACgAK
AAoACQAJAAkACQALAAsACwALAAkACgAKAAoACgAKAAoACwALAAsACwALAAoACgAKAAoA
DAAMAA0ADQALAAsACwALAAsACwALAAsADQAMAAsACwALAAsACwALAAwADAALAAsACwAK
AAoACgAMAAwADQANAAoACQAJAAkACAAIAAgACAAHAAcABwAHAAUABQAFAAUABQAFAAQA
BAADAAMAAwADAAMAAgACAAIAAgACAAIAAQABAAEAAQABAAEAAQABAAEA////////////
///////+/wAAAAAAAAAAAAAAAAAAAAAAAAAAAAAAAAIAAgACAAIAAgACAAIABAAEAAQA
BAACAAIAAgADAAIAAgACAAQABAAFAAUABQAGAAYABwAHAAcABwAHAAYABAAEAAIAAgAB
AP///v/9//z//P/8//3/+//7//r/+v/7//r/+v/6//r/+v/6//v/+//8//z//f//////
//////3//P/8//3//f/9//3//f/8//z//f/9///////////////////////9//7//v/9
//3//v/+//7//P/8//v/+//7//v//P8BAAsAGQApADEALwAuAC0AKQAhABsAGQAZABkA
FwAVABkAEQD//+b/zv+s/4r/d/93/4T/lP+q/7r/xf/d////FQAkADMAQABCAEIASwBY
AGMAZQBlAHMAfQBvAE8ANgAzAD8APQAqABQA/f/l/9f/0f/R/9j/5f/y//3//v////3/
/f/8//z//P/8//z/+//5//n/+f/5//j/+P/4//j/+v/6//r/+v/4//j/+P/4//r/+v/6
//n/+f/3//f/9//1//X/9f/1//X/9P/0//T/9P/y//L/8f/x//H/8P/v//D/7//v/+7/
7f/s/+z/6//r/+r/6f/o/+X/5P/j/+L/4f/g/97/3P/c/9r/2f/Y/9X/0//Q/87/zv/L
/8n/xv/B/8D/vv+7/7n/t/+1/7T/sv+w/67/rf+p/6n/qP+o/6j/qP+o/6f/p/+n/6r/
q/+w/7L/tP+3/7r/vf/A/8P/xv/J/83/0P/W/9r/3v/h/+X/6P/r/+7/7//y//X/9//7
//3///8BAAMABAAFAAYABwAJAAoACgANAA0ADQAOABAAEAAQABAAEAARABEAEQARABEA
EQARABAAEAAQABAAEgASABIAEgARABEAEQARABMAEwATABMAEwAUABQAFAAUABQAFAAV
ABUAFQAVABUAFgAWABYAFgAWABYAFwAXABcAFwAXABcAFwAXABcAFwAXABYAFQAVABUA
FQAVABUAFAAUABMAEwATABIAEgASABAAEAARABEAEAAPAA8ADwAQABAAEAAQAA8ADwAP
AA8ADQANAA0ADQAPAA8ADgAOAA0ADQANAA0ADQAMAAwADAAKAAoACgAJAAkACQAJAAkA
CwALAAsACwALAAkACgAIAAgACAAIAAoACgAKAAoACAAIAAgACQAKAAoACgAMAAwADQAN
AA0ADgAOAA8ADwAPAA8ADwAOAA4ADgAMAAwACQAHAAYABQAGAAYABgAHAAcABwAGAAYA
BQAEAAQABAAEAAQABAAFAAUABgAGAAcABQAFAAUABQAFAAQABAAFAAUABQAFAAUABAAE
AAUABQAHAAcABwAHAAUABQAFAAUABQAGAAYABQAFAAYABgAGAAYABgAFAAUABQAFAAgA
DQAXACUANQA9ADsAOAA1ADMALQApACUAJQAnACUAJQAnAB8ABwDu/9L/sv+S/4P/if+Y
/6b/uv/M/9n/8/8TACkANgBFAFIAVABSAFsAbABzAHEAcQCBAIkAdQBTAEAAQwBNAEUA
MAAaAAEA5//b/9n/2//k//H//P8FAAgABwAHAAcABgAGAAQABAAEAAMAAwADAAMAAwAC
AAIAAgACAAIAAgACAAIABAAEAAQABAACAAIAAgABAAIAAQACAAMAAwADAAMAAwABAAAA
AAAAAAAA/v/+//3///////7//f/6//n/+f/4//X/9P/0//P/8//y//H/8P/v/+7/7f/s
/+v/6v/o/+b/4//g/97/3P/b/9n/1v/U/9L/z//N/8r/xf/E/8L/v/+9/7v/uf+4/7b/
tP+y/7H/r/+v/67/rv+s/6z/rP+r/63/rf+w/7H/tv+4/7r/vf/A/8P/xv/J/87/0f/V
/9j/3P/g/+T/5//r/+7/8f/0//f/+v/9////AQADAAUABwAJAAoACwAMAA0ADwAQABAA
EQARABEAEgAUABQAFAAUABIAEwATABMAFQAVABUAFQAWABYAFgAWABYAFgAWABYAGQAZ
ABkAGQAZABkAGQAZABkAGgAaABoAHAAcABwAHQAbABsAGwAbABwAHAAcABwAHAAcAB0A
HQAbABsAGwAbAB0AHQAdAB0AGgAYABYAFQAXABcAFwAXABQAFAATABMAEwASABIAEgAQ
ABAAEQARABAADwAPAA8ADwAQABEAEgARABEAEQARAA8ADwAPAA8ADQANAAwADAALAAsA
CwALAAsACgAKAAoACgAKAAoACQAJAAkACQAJAAsACwALAAsACQAJAAkACQALAAsACwAK
AAgACAAIAAgACgAKAAoACgAKAAoACgAKAAoACgAIAAoACgAKAAoACgAKAAoACgAKAAoA
CgALAAwADAAMAA4ADgAPAA8ADwAQABAAEQARAA8ADwAPAA4AEAAQAA4ADgANAAsACgAJ
AAYABgAGAAcACQAJAAgACAAFAAQABAAEAAYABgAGAAcABwAIAAgACQAJAAkACQAJAAkA
CAAIAAkABwAHAAcABwAEAAQABQAFAAcABwAHAAcABQAFAAUABQAHAAgACAAHAAYABgAF
AAQABgAGAAUABQADAAUABgAHAA8AHQAtADUANwA2ADEAKwAhABUADQAJAAcAAwD/////
/f/t/9r/yv+4/6L/jf+N/5r/qv+8/8z/2f/r/wsAKQA+AE0AWgBkAGYAZQBwAIEAiwCL
AI8AnQClAJEAcABfAGMAcQBuAFYAPQAlAAkA9f/p/+b/6f/0////CAALAAsACwAKAAoA
CAAIAAgABwAFAAUABQAFAAYABgAGAAYABAAEAAQABAAGAAYABgAGAAQABAAEAAMABQAD
AAMAAwADAAMAAwADAP///v/+//7/AAD+//7//f/7//v/+v/5//r/+f/5//j/9//2//b/
9f/z//L/8f/w/+//7v/t/+z/7f/s/+r/6P/n/+T/4v/g/9//3f/a/9j/1v/T/9H/zv/L
/8r/yP/F/8P/wf+//77/vP+6/7j/t/+1/7X/tP+0/7L/sv+y/7H/s/+z/7b/t/+4/7r/
vP+//8D/w//G/8n/zP/P/9P/1v/Z/9z/3//h/+X/6P/r/+7/8f/0//f/+f/7//3///8B
AAUABgAHAAgABwAJAAoACgANAA0ADQAOAA4ADgAOAA4ADgAPAA8ADwARABEAEQARABIA
EgASABIAFAAUABQAFAATABMAEwATABMAEwATABMAEwAUABQAFAAUABQAFAAVABUAFQAV
ABUAFgAWABYAFgAUABQAFQAVABUAFQAVABUAEwATABMAEwAVABQAEwATABMAEwATABMA
EgASABEAEQATABIAEgASABAAEAARABEAEAAPAA8ADwAQABAAEAAQAA8ADwAPAA8ADwAP
AA8ADwAPAA8ADgAOAA8ADwAPAA8ADQAMAAwADAAMAAwADAALAAsACwALAAsACwALAAsA
CwALAAsACwALAAsACwALAAoACgAMAAoACgAKAAoACgAKAAoACgAKAAoACgALAAwADAAM
AA4ADgAPAA8ADwAQABAAEQARABEAEQARABAADgAOAAwADAANAAsACgAJAAgACAAIAAkA
CQAJAAgACAAHAAYABgAGAAYABgAGAAcABwAIAAgACQAJAAkACQAJAAcABgAGAAcABwAH
AAcABwAGAAYABwAHAAcABwAHAAcABwAHAAcABwAHAAgACAAHAAcACAAIAAgACAAIAAcA
BwAHAAcACAAJAA8AGwApADUAOQA4ADUAMQApACEAGQATABEADwALAAkACQD///D/4P/M
/7L/mf+P/5j/qP+4/8r/2f/n/wEAIwA6AEkAWABkAGYAZwBuAH0AiwCPAJEAnQCpAJsA
fgBlAF8AbQBwAF4ARQArAAsA9f/r/+T/5f/u//n/AgAHAAkACQAIAAgACAAIAAgABwAF
AAUABQAFAAYABgAGAAYABgAGAAYABgAEAAQABAAEAAYABgAGAAUABQADAAMAAwADAAMA
AwADAAEAAAAAAAAAAAD+//7//f///////v/9//z/+//7//r/+f/4//j/9//3//b/9f/0
//P/8v/x//D/7//u/+z/6v/n/+T/4v/g/9//3f/a/9j/1v/T/9H/zv/L/8r/yP/F/8P/
wf+//77/uv+4/7b/tf+1/7X/tP+0/7L/sv+y/7H/s/+z/7b/t/+6/7z/vv/B/8L/xf/I
/8v/0P/T/9f/2v/c/+D/5P/n/+v/7v/x//T/9//6//3//////wEAAwAFAAcACAAJAAoA
CwANAA4ADgAPAA8ADwAQABIAEgASABIAEgATABMAEwAVABUAFQAVABQAFAAUABQAFgAW
ABYAFgAXABcAFwAXABUAFQAVABUAFQAWABYAFgAYABgAGAAZABkAGQAZABkAGgAaABoA
GgAaABoAGwAbABsAGwAbABsAGwAbABsAGwAdABwAGwAbABsAGwAbABsAGgAaABkAGQAZ
ABgAGAAYABYAFgAXABcAFgAVABUAFQAUABQAFAAUABMAEwATABMAEwATABMAEwATABMA
EgASABEAEQARABEAEgASABMAFAASABIAEgARABMAEwATABMAEQARABEAEQARABEAEQAR
ABEAEQARABAAEAAQABAAEAAQABAAEAAQAA4ADgAOAA4ADgAOAA4ADgANAA8AEAAOAA4A
DgAOAAwADAAMAAwADgAOAA4ADwAQABAAEAASABIAEwATABMAFAAUABUAFQAVABUAFQAU
ABIAEgAQABAADwANAAwACwAMAAwADAANAA0ADQAMAAwACwAKAAoACgAMAAwADAANAA0A
DgAOAA8ADQANAA0ADQANAAwADAANAAsACwALAAsACgAKAAsACwALAAsACwALAAsACwAL
AAsACwAMAAwACwALAAwADAAMAA4ADgANAA0ACwALAA4AFQAhADEAPwBDAEEAQABBAD0A
NwAzADEAMQAzADEALwAvACMACwDw/9T/sv+Q/4H/if+W/6T/uv/K/9X/8f8TACkANgBF
AFIAVABSAFsAbAB1AHUAdwCHAJEAfQBbAEIAQQBLAEcANAAiAA8A+f/p/+P/4//o//P/
AgALAA4ADwANAA0ADAAMAAwADAAMAAsADQANAA0ADQAKAAoACgAKAAwADAAMAAwACgAK
AAoACgAKAAoACgAJAAsACQAJAAkABwAHAAcABwAFAAQABAAEAAQAAgACAAEAAQABAAAA
//8AAP/////+//v/+v/6//n/+f/4//f/9v/1//T/8//y//H/8P/u/+z/6//o/+b/5P/j
/+H/3v/c/9r/1//V/9L/z//O/8z/yf/J/8f/xf/E/8L/wP++/73/u/+7/7r/uv+6/7r/
uv+5/7v/u/++/7//wv/E/8b/yf/M/8//0v/V/9j/2//f/+L/5v/q/+7/8f/1//j/+//+
////AgAFAAcACQALAA0ADwARABIAEwAUABUAFwAYABgAGwAbABsAHAAcABwAHAAcABwA
HQAdAB0AHQAdAB0AHQAeAB4AHgAeAB4AHgAeAB4AHwAfAB8AHwAfAB8AHwAfAB8AIAAg
ACAAIAAgACAAIQAjACMAIwAjACIAIgAiACIAJAAkACUAJQAjACMAIwAjACMAIwAjACMA
JQAkAA==
         </WaveFormData>
      </LeadData>
      <LeadData>
         <LeadByteCountTotal>10000</LeadByteCountTotal>
         <LeadTimeOffset>0</LeadTimeOffset>
         <LeadSampleCountTotal>5000</LeadSampleCountTotal>
         <LeadAmplitudeUnitsPerBit>4.88</LeadAmplitudeUnitsPerBit>
         <LeadAmplitudeUnits>¦ÌV</LeadAmplitudeUnits>
         <LeadHighLimit>2147483647</LeadHighLimit>
         <LeadLowLimit>268435456</LeadLowLimit>
         <LeadID>V3</LeadID>
         <LeadOffsetFirstSample>0</LeadOffsetFirstSample>
         <FirstSampleBaseline>0</FirstSampleBaseline>
         <LeadSampleSize>2</LeadSampleSize>
         <LeadOff>FALSE</LeadOff>
         <BaselineSway>FALSE</BaselineSway>
         <ExcessiveACNoise>FALSE</ExcessiveACNoise>
         <MuscleNoise>FALSE</MuscleNoise>
         <LeadDataCRC32>2117332951</LeadDataCRC32>
         <WaveFormData>
FgAWABYAFgAWABYAFgAWABYAFgAWABYAGAAYABgAGAAWABYAFgAWABYAFgAWABYAFAAU
ABQAFAASABIAEgASABIAEgASABIAEAAQABAAEAAOAA4ADgAOAAwADAAMAAwACgAKAAoA
CgAKAAoACgAKAAkACAAHAAYABgAGAAYABgAIAAgABwAHAAgACAAIAAgACQAKAAwADQAO
ABAAEQASABQAFAAUABQAEgASABIAEwAWABYAFwAYABoAGQAYABcAFQAVABQAFAARAA8A
DQALAAsACgAJAAYAAwACAAIAAgAAAAAAAQABAAAA///9//v/+f/4//f/9v/2//b/9v/2
//P/8v/y//L/8f/x//H/8f/x//H/8f/x/+//7//v/+//7//v/+//7//v/+7/7v/u/+7/
7v/u/+7/8P/0//r/BwAXACUALAA2AEkAZQCDAJ4AtwDXAPYACAEEAeoArwBgABIAzP9+
/zb/Dv8J/xj/Kf9A/1j/ZP9x/4v/nv+q/7X/wv/F/8X/y//Z/+D/4P/f/+b/7P/m/9f/
z//R/9b/0P/F/8D/vf+6/7j/uP+9/8X/0P/a/+P/6P/o/+j/6P/o/+j/6P/o/+j/6P/m
/+b/5v/m/+j/6P/o/+n/6v/q/+n/6f/r/+v/6//r/+v/6//r/+v/6//q/+r/6v/q/+r/
6v/q/+z/6v/p/+n/6f/o/+f/5//n/+f/5//l/+b/5f/k/+P/4P/g/+D/3//c/9z/2//Z
/9n/2P/X/9b/1f/S/9D/zv/L/8n/x//E/8L/wP+//73/uf+2/7T/sf+w/6//rP+q/6j/
pf+j/6H/of+e/53/m/+c/5r/mP+Y/5X/lf+V/5X/lv+X/5r/nP+h/6L/pP+l/6j/q/+t
/7D/s/+1/7f/u/+8/7//wP/E/8f/yf/M/83/z//R/9T/1f/Y/9r/3P/f/+H/4//m/+j/
6P/p/+r/7f/t/+//8P/x//H/8f/x//H/8f/x//H/8f/0//T/9P/0//L/8v/y//L/9P/z
//P/9P/0//T/9P/0//T/9P/0//T/9//3//f/9//3//j/+P/4//b/9//3//f/9//3//j/
+P/4//j/+f/5//v/+//7//z//P/8//z//P/+//7//v/+//7//v/+//7//P/7//v/+//9
//3//P/8//v/+//7//v/+//6//r/+v/6//r/+v/5//j/+P/4//j/+P/4//j/+P/3//f/
9//2//j/+P/3//f/+f/4//j/+P/2//X/9f/1//f/9//3//f/9//3//f/9v/4//j/+P/5
//n/+P/4//j/+P/3//f/9//4//j/+P/4//f/9//3//f/9//3//f/9//5//n/+f/5//j/
+P/4//j/+P/4//j/+P/4//j/+P/4//r/+v/6//r/+v/7//z/+v/6//r/+v/6//r/+v/6
//r/+v/6//r//P/8//z//P/8//z//P/8//z//P/8//z//P/8//z//P/8//z//P/8//z/
/P/8//z//P/8//z//P/8//z//P/8//z//P/8//z//P/8//z//P/+//7//v/+//7//v/+
//7//v/+//7//v8AAP////8AAAAAAAAAAAAAAAABAAEAAgAEAAUABgAGAAgACAAIAAgA
CAAIAAkACQAIAAgACAAIAAkACAAHAAcABwAGAAYABwAHAAcABwAIAAoACgAIAAcABQAE
AAMAAgAEAAUABQAFAAcABgAFAAUABAADAAIAAgACAAIAAgABAP7//v/+////AQABAAEA
AQADAAMAAwADAAMAAwADAAMABQAFAAUABQAEAAQABAAEAAQABAAEAAQACgAQACEAMQA9
AEQASgBXAGsAgQCSAKcAvwDWAOQA4gDWALEAcgA2AP7/vP92/0j/Q/9Q/1//cv+I/5r/
pf+3/8z/2v/j/+r/8f/x//H/+f8IABAADQAMABAADgABAPX/8f/2//z/9f/q/+f/4v/c
/9j/2f/b/+L/8P/7/wIACAAIAAgACAAIAAoACgAKAAoADAAMAAwADAAMAAwADAANAA4A
DgANAA0ADQANAA0ADQANAA0ADQANAA0ADAAMAAwACgAKAAoACgAKAAgABwAHAAcABgAF
AAUABwAHAAcABQAEAAMAAgABAAAAAAAAAP///v/+//3/+//5//j/9//2//X/8v/w/+7/
7f/r/+n/5v/i/+D/3//d/9n/1v/U/9H/zf/L/8f/xP/C/7//vf+7/7n/tv+1/7P/sf+u
/6v/qv+n/6f/p/+n/6b/pf+m/6b/qP+o/6n/qf+s/6//sf+0/7f/uf+7/7//xP/H/8j/
zP/P/9H/1P/V/9r/3f/h/+P/5v/o/+r/7f/v//H/9P/2//n/+//9/wEAAwAFAAYABwAK
AAsADAANAA8ADwAPAA8AEgASABIAEgASABIAEgASABIAEQARABIAEgASABIAEgASABIA
EgASABEAEQARABEAEQASABIAEgASABMAEwATABUAFQAWABYAGAAYABkAGQAbABsAGwAc
ABwAHAAcABwAHAAcABwAHAAeAB4AHgAeACAAHwAfAB8AHQAdABwAHAAdAB0AHQAdAB8A
HgAeAB4AHAAcABwAGwAaABoAGgAaABgAGAAYABgAFwAXABcAFgAYABgAFwAXABcAFgAW
ABYAFgAVABUAFQATABMAEwATABMAEwATABIAEgASABIAEwATABIAEgASABAADwAPAA8A
EAAQABAAEAARABEAEQARAA8ADwAPAA8ADwAPAA8ADwAQABAAEAAQABAAEAAQABAAEAAQ
ABAAEAAOAA4ADgAOAA4ADwAOAA4ADgAOAA4ADgAOAA0ADQAOAA4ADgAOAA4ADgAPAA8A
DgAQABEAEgAUABQAFAAUABIAEgASABMAFQAUABQAFAAUABMAEgARAA8ADwAOAA4AEQAR
ABEAEQAQABAAEAAOAA0ADAAMAAwADgAOAA8ADwAPAA8ADgANAA0ADAALAAoACAAIAAgA
CAAJAAgACAAIAAcABwAHAAcABwAHAAcABwAHAAcABwAHAAUABQAFAAUABwAGAAYABgAG
AAYABgAGAAYACgAQAB0ALwA7AEIASgBZAHMAjQCmAMMA4QACARwBJAEYAfMArgBgABQA
vv9k/yb/E/8a/yn/Pv9Y/2z/e/+P/6j/tv/B/87/1f/V/9f/4//y//b/8//2//7//P/t
/+H/3f/i/+b/4f/a/9f/1P/S/9D/0f/X/+D/7P/3//7/AAAAAAAAAAAAAAAAAAAAAAAA
AgACAAIAAgAEAAQABAAFAAYABgAFAAUABQAFAAUABQAFAAUABQAFAAUABAAEAAQAAgAC
AAIAAgACAAAA/////wEAAAD//////f/9//3/+//8//v/+v/5//j/+P/4//f/9v/2//X/
8//v/+7/7f/s/+v/6P/m/+T/5f/j/+H/3v/c/9r/2f/X/9P/0P/O/8v/yP/H/8T/wv/A
/73/u/+5/7f/tP+z/7H/sP+u/6z/rP+r/6v/q/+r/6n/qf+r/6z/r/+w/7L/s/+4/7v/
vf/A/8H/w//F/8n/zP/P/9D/1P/X/9n/3P/d/9//4f/k/+X/6P/q/+z/7//v//H/9P/2
//r/+//8//////8BAAIAAwAEAAUABgAHAAcABwAHAAcACAAIAAgACAAIAAgACAAIAAgA
BwAHAAgACAAIAAgACAAGAAYABgAGAAcABwAHAAcABwAIAAgACAAIAAkACQAJAAkACQAK
AAoACgAKAAsACwALAAsACwAMAAwADAAMAAwADAAMAAwADAAMAAwADAAMAA4ADQANAA0A
CwALAAoACgALAAsACwALAAsACgAKAAoACAAIAAgABwAIAAgACAAIAAYABgAGAAYABwAH
AAcABgAGAAYABQAFAAUABAAEAAQABAADAAMAAwABAAEAAQABAAMAAwADAAIAAgACAAIA
AwADAAIAAgACAAQAAwADAAMAAgACAAIAAgABAAEAAQABAAEAAQABAAEAAQABAAEAAQAC
AAIAAgACAAAAAAAAAAAAAAAAAAAAAAAAAAAAAAAAAP7///8AAP7//v/+//7//v/+//7/
/v/+//7//v/+//7//v/9//3//v/+//7//v8AAAAAAQABAAIABAAFAAYABgAGAAYABgAG
AAYABgAHAAcABgAGAAYABgAFAAQAAwADAAMAAgACAAMAAwADAAMAAgACAAIAAAD///7/
/v/+/wAAAAABAAEAAQABAAAA//////7//f/8//z//P/8//z/+f/4//j/+P/7//v/+//7
//n/+f/5//n/+f/5//n/+f/7//v/+//7//v/+v/6//r/+v/6//r/+v/+/wIADAAfAC0A
NwBAAE4AZwCFAKEAvgDbAP8AHAEmARwB9gCtAFgADAC2/2D/Hv8G/w3/HP8x/0r/XP9o
/3//l/+k/67/u//E/8X/yf/X/+P/5v/k/+f/8P/w/+L/1f/V/9v/2v/U/8//zP/J/8j/
yP/K/9H/2//m//L/9//4//r/+v/6//r/+v/6//r/+v/6//z//P/8//z//v/+//7////+
//7//f/9//////////////////////////7//v/+//z//P/8//z//P/6//n/+f/7//r/
+f/5//f/9//3//X/9v/1//T/8//y//L/8v/x/+7/7v/t/+v/6//q/+n/6P/p/+b/5P/i
/+H/3//d/9r/1v/U/9P/0f/P/8z/yv/H/8L/wf++/7z/uv+3/7X/s/+z/7D/r/+t/67/
rP+q/6r/p/+n/6f/p/+p/6n/q/+s/6//sP+y/7P/tv+5/7v/vv/D/8X/x//L/8z/z//Q
/9T/1//Z/9z/3f/h/+P/5v/n/+r/7P/u//H/8//1//j/+v/8//3//v8BAAEAAwAEAAUA
BAAFAAYABwAHAAcABwAHAAgACAAIAAgABgAGAAYABgAGAAUABQAGAAYABgAGAAYABgAG
AAYABgAHAAcABwAHAAUABgAGAAYABgAHAAcABwAHAAcACAAIAAgACAAJAAkACQAJAAkA
CgAKAAoACgAKAAoACgAKAAoACgAKAAoACgAKAAkACQAJAAkACQAIAAgABwAHAAcABwAH
AAYABgAGAAYABgAGAAUABAAEAAQABAACAAIAAgACAAMAAwADAAIAAgACAAEAAQABAAAA
AAAAAAAA///////////////////////////+//7//v/+///////+//7//v/+//3//f/9
//7//v/+//7//f/9//3//f/9//3//f/9//3//f/9//3//P/8//z//P/8//z//P/8//r/
+v/6//r//P/8//z//P/8//v//P/6//r/+v/6//r/+v/6//n/+f/6//r/+v/6//r/+v/7
//v//P/+////AgACAAIAAgACAAIAAgACAAMAAwACAAIABAAEAAMAAgABAAEAAQAAAP7/
////////AQACAAIAAgAAAP///v/+/wAAAAAAAAEA/////////v///////v/9//z//P/8
//z/+v/5//j/+P/4//n/+f/5//n/+f/5//n/+f/5//n/+f/5//n/+f/5//v/+//6//r/
+v/6//r/+v/4//r//v8EAA8AIQAxADoAQgBRAGkAgwCcALMAzwDuAAYBDAH8ANEAhgA4
APL/pv9Y/yL/Ef8a/yn/Pv9W/2j/df+J/57/rP+1/8L/x//H/83/2f/k/+j/5//s//T/
8P/j/9v/2//g/+L/2//U/9P/0P/O/87/0f/b/+b/8P/7/wIABgAGAAYABgAGAAgACAAI
AAgACAAIAAgACAAGAAYABgAHAAgACAAHAAcABgAFAAQAAwABAAEAAQABAAAA/v/9//z/
+f/4//f/9v/1//L/8P/v/+3/7P/r/+v/6f/p/+n/5//m/+X/5P/j/+L/4v/i/+H/4P/g
/9//3f/d/9z/2//a/9r/2P/X/9b/1//V/9P/0P/Q/87/zf/L/8n/xv/E/8H/vP+7/7j/
tv+1/7P/sv+x/63/qv+p/6f/pv+k/6L/ov+f/5//n/+f/57/nf+e/57/of+i/6T/pf+m
/6n/q/+u/7H/s/+1/7n/vP+//8D/xP/F/8f/yv/L/8//0f/U/9X/2v/c/97/4f/j/+X/
6P/q/+z/7f/u//H/8//1//b/9//4//n/+v/7//3//f/9//3//P/8//z//P/8//z//P/8
//z/+//7//z//P/8//z//P/8//z//P/8//3//f/9//3//f/+//7//v/8//3//f/9//3/
/f/+//7//P/8//3//f/9//3//f/+//7//v/+//7/AAAAAAAAAAAAAAAAAAAAAAAA////
////AQABAAAAAAD//////////////v/+//7//P/8//z/+//6//r/+v/6//r/+v/6//r/
+f/5//n/+P/4//j/9//3//n/+P/4//j/+P/3//f/9//3//f/9//3//f/9//3//b/9v/2
//b/9//1//T/9P/0//T/8//z//P/9P/0//T/9P/z//P/8//z//P/8//z//P/8//z//P/
8//y//L/8v/y//L/8P/y//L/8v/w//D/8P/w//H/8f/y//L/8v/y//L/8v/z//P/9P/2
//f/+P/4//j/+v/6//r/+v/4//n/+f/4//r/+v/6//n/9v/1//X/9f/2//b/9//3//n/
+f/6//r/+v/4//f/9v/4//j/+P/4//f/9//3//f/+P/3//f/9v/3//b/9v/2//b/9v/1
//T/9P/0//X/9f/1//X/9f/1//X/9f/1//X/9f/1//X/9f/z//P/8//y//T/9P/0//T/
9P/0//b/+v8AAA8AIQAvADYAPgBRAGkAgQCcALcA0wDyAAIBAgHoALMAZAAaANT/hP86
/xT/Ef8e/y3/RP9a/2b/df+N/6D/qv+1/8D/wf/D/83/2//i/+L/4//s//D/6P/Z/9H/
1f/a/9b/z//K/8f/wv/A/8L/x//P/9z/6P/v//L/9P/0//T/9P/0//T/9P/0//T/9P/0
//T/9P/2//b/9v/3//j/+P/3//f/9//3//f/9//3//f/9//3//f/9v/2//b/8v/y//L/
8v/0//L/8f/x//H/8P/v/+//7f/t/+3/6//r/+v/6//r/+r/6v/q/+n/6P/o/+f/5f/l
/+T/4//i/+H/3v/c/9r/2//Z/9f/1P/S/9D/z//N/8n/xv/E/8H/vv+9/7r/uP+2/7P/
sf+v/6//rP+r/6n/pv+k/6L/ov+h/6H/of+h/6P/o/+l/6b/qf+q/6z/rf+y/7X/t/+6
/73/v//B/8X/yP/L/8z/0P/T/9X/2P/Z/93/3//i/+P/6P/q/+z/7//v//H/9P/2//j/
+f/6//3//f///wAAAQAAAAEAAgADAAMAAwADAAMAAgACAAIAAgACAAIAAgACAAQAAwAD
AAQAAgACAAIAAgACAAIAAgACAAMAAwADAAMAAwAEAAQABAAEAAUABQAFAAUABQAGAAYA
BgAGAAcABwAHAAcABwAIAAgACAAIAAgACgAKAAoACgAKAAoACgAKAAoACQAJAAkACwAL
AAoACgALAAsACwALAAsACgAKAAoACgAKAAoACQAIAAgACAAIAAYABgAGAAYABQAFAAUA
BAAGAAYABQAFAAMAAgACAAIABAADAAMAAwABAAEAAQABAAEAAQABAAAAAgACAAIAAwAB
AAAAAAAAAAIAAQABAAEAAgACAAIAAgADAAMAAwADAAMABQAEAAQABAAEAAQAAwADAAQA
BAAEAAQABAAEAAMAAwAEAAYABwAIAAgACAAIAAgACAAIAAYABwAHAAYABgAGAAYABQAE
AAMAAwADAAAAAAABAAEAAwADAAQABAAEAAIAAQAAAAAAAAAAAAAAAQABAAEAAQACAAEA
AQAAAP///v/+//7/AAAAAP///v/+//7/////////////////////////////////////
//////////7//v/+//7//v/8//z//v8CAAgAFQAnADUAPABGAFUAawB/AJYArQDFAN4A
7ADqANQAoQBYABYA1P+O/07/Jv8j/zD/P/9W/2z/eP+H/5//sv+8/8f/0v/T/9X/3f/r
//T/9P/1//r/AAD4/+n/4//l/+r/6P/f/9j/0//O/8r/zP/P/9n/5P/u//f//P/8//z/
/P/8//z//P/8//z//P/8//z//P/8//z//P/8//3//v/+//3//f/9//3//f/9////////
/////f/8//z//P/6//r/+v/6//r/+P/3//f/9//2//X/9f/1//X/9f/z//T/8//y//H/
8P/w//D/7//u/+7/7f/r/+n/6P/n/+b/5//k/+L/4P/h/9//3f/a/9b/1P/T/9H/z//M
/8r/x//C/8H/vv+8/7z/uf+3/7X/sf+u/63/q/+q/6j/pv+m/6X/pf+l/6X/o/+j/6X/
pv+r/6z/rv+v/7T/t/+5/7z/wf/D/8X/yf/M/8//0P/U/9f/2f/c/93/4//l/+j/6f/s
/+7/8P/z//X/9//6//z//v///wAAAwAFAAcACAAJAAoACwAMAA0ADQANAA0ADQAMAAwA
DAAMAAwADAAMAAwADgANAA0ADgAOAA4ADgAOAA4ADgAOAA4ADwAPAA8ADwAPABAAEAAQ
ABAAEQARABEAEQARABIAEgASABIAEwATABEAEQARABIAEAAQABAAEAAQABAAEAAQABAA
EAAQABAADgANAA0ADQANAA0ADAAMAA0ADQANAA0ACwAKAAoACgAKAAoACgAJAAgACAAI
AAgACAAIAAgACAAHAAcABwAGAAYABgAFAAUABwAGAAYABgAEAAMAAwADAAEAAQABAAEA
AwADAAMAAgACAAIAAgAAAAAAAAAAAP////8AAAAAAAAAAAAAAAABAAEAAgAEAAMABAAE
AAQABAAEAAQABAAEAAUABQAEAAYABgAGAAUAAgABAAEAAQACAAIAAwADAAEAAQACAAIA
AgAAAP///v8AAAAAAAAAAAEAAQABAAEA/v/9//3//P/9//z//P/8//z//P/7//r/+P/4
//n/+f/7//v/+//7//v/+//7//v/+//7//v/+//7//v/+//6//r/+v/6//r/+v/6//z/
AgAIABUAKQA3AD4ARgBXAGsAgQCYAK0AxQDeAOgA4ADGAI0ARAAAAML/fv9E/yj/K/84
/0n/Yv92/4D/j/+l/7j/wv/N/9b/1//X/+H/7//2//T/8//8//7/9P/l/+P/5//q/+b/
3f/W/8//yP/G/8j/zf/X/+L/7v/1//j/+P/4//j/+P/4//j/+P/4//j/+P/4//j/+P/4
//j/+P/5//r/+v/5//n/+f/5//n/+f/7//v/+//7//n/+P/4//j/+P/4//j/+P/4//b/
9f/1//P/8v/x//H/8f/x//H/7//u/+3/7P/r/+r/6v/q/+n/6P/o/+f/5f/l/+T/4//i
/+H/3v/c/9r/1//V/9P/0P/Q/87/zf/L/8f/xP/C/7//uv+5/7b/tP+y/6//rf+r/6n/
pv+l/6P/ov+g/57/nv+b/5v/m/+b/5n/mf+b/5z/oP+i/6X/p/+s/6//sf+0/7f/uf+7
/7//wv/F/8b/yv/N/8//0v/T/9n/2//e/9//4v/k/+b/6f/r/+3/8P/y//T/9f/2//n/
+f/7//z//f/8//3//v//////////////AAAAAAAAAAAAAAAAAAAAAAAA/////wAAAQAC
AAMABAAEAAQABAAEAAMAAwADAAMABQAGAAYABgAGAAcABwAHAAcABwAIAAgACAAIAAkA
CQAJAAkACQAKAAoACgAKAAoACQAIAAcABgAIAAgACAAIAAgABwAHAAcABQAFAAQABAAD
AAMAAwADAAMAAgACAAIABAAEAAQAAwACAAIAAgACAAIAAgACAAIAAQABAAEAAAD+//7/
/f/9/////v/+//7//v/9//3//f/9//3//f/9//3//f/9//z//P/8//z//f////7//v/+
//z/+//7//v//v/+//7//v/////////////////8//7//v/+//7//f/9//7//v/+//7/
/v/+//////8AAAIAAwAEAAQABAAGAAYABgAGAAQABQAFAAQABgAGAAYABQAGAAUABQAF
AAIAAgADAAMABAAFAAcACAAGAAQAAwACAAIAAgACAAIABQAFAAUABQAEAAMAAwACAAMA
AgACAAIAAgACAAEAAAAAAAAAAQABAAEAAQABAAEAAQABAAEAAQABAAEAAQABAP//////
//7/AAAAAAAAAAD+/wAAAAACAAoAFwApADkAQABGAFMAYQBvAH4AjQCfALIAwAC+AKwA
hwBOABIA4P+o/27/Sv9H/1T/Y/92/4r/mv+n/7f/zP/c/+f/8P/3//n/9////w4AFAAR
ABAAFAAYAAsA/f/7/wIABgD///T/7f/o/+L/3P/Z/93/5P/w//v/BAAIAAgACAAIAAgA
CAAIAAgACAAKAAoACgAKAAwADAAMAA0ADgAOAA0ADQANAA0ADQANAA0ADQANAA0ADQAM
AAwADAAMAAwADAAMAAwACgAJAAkACwAKAAkACQAHAAcABwAFAAYABQAEAAMAAgACAAIA
AQD+//7//f/7//v/+v/5//j/+f/2//T/8v/v/+3/6//o/+j/5v/l/+P/3//c/9r/1//S
/9H/zv/M/8r/x//F/8P/v/+8/7v/uf+2/7T/sv+y/63/rf+t/63/q/+r/63/rv+x/7L/
tP+1/7j/u/+9/8D/xf/H/8n/zf/Q/9P/1P/Y/93/3//i/+P/6f/r/+7/7//0//b/+P/7
////AQAEAAYACAAJAAoADQANAA8AEAARABIAEwAUABUAFQAVABUAFQAWABYAFgAWABYA
FgAWABYAGAAXABcAGAAaABoAGgAaABoAGgAaABoAGwAbABsAGwAdAB4AHgAeAB4AHwAf
AB8AIQAhACIAIgAiACIAIwAjACEAIQAhACIAIAAgACAAIAAgACAAIAAgACAAIAAgACAA
HgAdAB0AHQAdAB0AHAAcABsAGwAbABsAGwAaABoAGgAaABoAGgAZABgAGAAYABgAFgAW
ABYAFgAXABcAFwAWABYAFgAVABUAEwASABIAEgAUABMAEwATABMAEwATABMAEQARABEA
EAAQABAAEAARABMAEgASABIAEgASABIAEgASABIAEQARABIAEgASABIAEgASABMAEwAU
ABYAFQAWABYAFgAYABgAGAAYABgAGQAZABgAGAAYABgAFwAWABUAFQAVABQAFAAVABUA
FgAXABkAGgAYABYAFQAUABIAEgASABIAEwATABMAEwASABEAEQAQAA8ADgAOAA4ADgAO
AA0ADAAMAAwADQANAA8ADwAPAA8ADwAPAA8ADwANAA0ADQANAA8ADwAPAA4ADAAMAAwA
DAAMAAwADAAQABQAHQAtAD0ARgBQAFsAawB/AJIApwC7ANQA6ADwAOgAywCUAFIAGADY
/5D/VP89/0j/Vf9m/37/kP+b/6v/wv/S/9//6P/x//P/8//5/wYADgAPAA4AEAAUAA0A
/f/3//j//v////T/7f/o/+L/3v/b/93/5v/y//v/BAAKAAoACgAKAAoADAAMAAwADAAM
AAwADAAMAA4ADgAOAA8ADgAOAA0ADQANAA0ADQANAA0ADQANAA0ACwAKAAoACgAJAAoA
CwAMAAoACAAHAAcACQAIAAcABwAFAAUABQADAAQAAwACAAEAAAAAAAAA///+//7//f/7
//n/+P/3//b/8//w/+7/7P/p/+f/5f/i/+D/3v/d/9v/1f/S/9D/zf/I/8f/xP/C/8D/
vf+7/7n/tf+y/7H/r/+s/6r/qP+o/6P/o/+j/6P/o/+j/6X/pv+p/6r/rP+t/7D/s/+1
/7j/vf+//8H/xf/I/8v/zP/Q/9P/1f/Y/9n/3//h/+T/5f/m/+j/6v/t//H/8//2//j/
+v/7//z//////wEAAgADAAQABQAGAAcABwAHAAcABwAIAAgACAAIAAgACAAIAAgACAAH
AAcACAAKAAoACgAKAAgACAAIAAgACQAJAAkACQALAAwADAAMAAoACwALAAsADQANAA4A
DgAQABAAEQARABEAEQARABIAEgASABIAEgASABIAEgASABIAEgASABIAEgARABEAEQAP
AA8ADgAOAA0ADQANAA0ACwAKAAoACgAIAAgACAAHAAgACAAIAAgABgAGAAYABgAFAAUA
BQAEAAQABAADAAMABQAEAAQABAADAAEAAAD//////////////f/9//3//P/6//r/+v/7
//v/+v/6//r/+P/3//f/9//4//j/+P/4//X/9f/1//X/9f/1//X/9f/z//X/9P/y//L/
8v/y//H/8f/y//L/8v/y//L/8v/x//H/8v/0//X/9v/2//b/9P/0//T/9P/0//X/9f/0
//L/8v/y//H/8P/v/+//7//u/+7/7//v/+//7//w//D/7v/s/+v/6v/s/+z/7P/s/+z/
6//q/+n/5v/l/+X/5P/j/+L/4v/i/+D/4P/f/97/3P/c/93/3f/c/9v/2v/Z/9n/2f/Z
/9n/1//X/9f/1//X/9f/1//W/9X/1P/T/9L/zv/O/9D/1P/c/+v/+/8HAAwAGgAvAEkA
YwB8AJkAtwDUAOAA2gC+AIEAMADo/5r/Rv8A/9z+3/7s/v/+Fv8q/zT/Rf9d/27/ev+H
/5D/k/+V/53/q/+0/7T/s/+6/8D/tP+l/6H/o/+m/6L/mf+W/5P/kP+O/47/k/+Z/6T/
sP+5/7z/vv++/77/vv++/77/vv++/77/vv++/77/vv++/77/vv+//77/vv+9/73/vf+9
/73/vf+7/7v/u/+7/7v/uv+6/7r/uP+4/7j/uP+4/7b/tf+1/7P/sv+x/7H/sf+x/7H/
r/+w/6//rv+t/6v/qv+p/6f/pv+m/6X/o/+h/6D/n/+e/53/mv+Y/5b/lf+T/5H/jv+K
/4j/h/+F/4H/fv98/3n/dv91/3L/cP9u/2v/af9n/2f/ZP9j/2H/Xv9c/1r/Wv9Z/1n/
Wf9Z/1n/Wf9b/1z/X/9g/2L/Y/9o/2v/bf9w/3H/c/91/3n/fP9//4D/hP+F/4f/iv+L
/4//kf+U/5X/mP+a/5z/n/+f/6H/pP+m/6b/p/+o/6v/q/+t/67/r/+u/6//sP+x/7H/
sf+x/7H/sP+w/7D/sP+w/7D/sP+w/7D/r/+v/7D/rv+u/67/rv+u/67/rv+u/6//r/+v
/6//r/+w/7D/sP+w/7H/sf+x/7H/sf+y/7L/sv+y/7P/s/+z/7P/s/+0/7T/tP+0/7T/
tP+0/w==
         </WaveFormData>
      </LeadData>
      <LeadData>
         <LeadByteCountTotal>10000</LeadByteCountTotal>
         <LeadTimeOffset>0</LeadTimeOffset>
         <LeadSampleCountTotal>5000</LeadSampleCountTotal>
         <LeadAmplitudeUnitsPerBit>4.88</LeadAmplitudeUnitsPerBit>
         <LeadAmplitudeUnits>¦ÌV</LeadAmplitudeUnits>
         <LeadHighLimit>2147483647</LeadHighLimit>
         <LeadLowLimit>268435456</LeadLowLimit>
         <LeadID>V4</LeadID>
         <LeadOffsetFirstSample>0</LeadOffsetFirstSample>
         <FirstSampleBaseline>0</FirstSampleBaseline>
         <LeadSampleSize>2</LeadSampleSize>
         <LeadOff>FALSE</LeadOff>
         <BaselineSway>FALSE</BaselineSway>
         <ExcessiveACNoise>FALSE</ExcessiveACNoise>
         <MuscleNoise>FALSE</MuscleNoise>
         <LeadDataCRC32>3756152297</LeadDataCRC32>
         <WaveFormData>
qv+q/6r/qv+s/6z/rP+s/6//sP+x/7L/tf+2/7f/uP+6/7r/uv+6/7v/vP+9/77/wP/A
/8D/wP/C/8L/wv/C/8T/xP/E/8T/xv/G/8b/xv/G/8b/xv/G/8j/yP/I/8j/yP/I/8j/
yP/J/8r/y//M/8z/zP/M/8z/zP/M/8z/zP/P/9D/0f/S/9P/1f/W/9f/2v/b/93/3v/h
/+P/4//j/+X/5v/o/+n/6//r/+v/7P/t//D/8f/y//P/8//z//L/8f/w/+//7v/r/+z/
7P/r/+n/6v/q/+n/6v/p/+n/6v/s/+z/7P/s/+z/6v/q/+r/6f/p/+n/6f/r/+v/6//r
/+z/7P/s/+z/7v/u/+7/7v/v/+//7//v//H/8f/x//H/8f/x//H/8v/0//T/8//z//X/
9P/0//X/9//5//r/AAALABkALgBKAHYAuAADAUkBjwHUARICMQIcArkBEgFVAMX/Yf8O
/9D+t/6//tX+7v4P/yz/P/9O/2D/cf9//4n/l/+f/6X/rf+3/7//xf/G/8r/z//O/8v/
y//P/9H/zv/K/87/1P/Z/93/4P/l/+3/9P/7/wIABgAFAAkACQAJAAkACwAMAAwADAAO
AA4ADwAPABIAEwATABMAFAAUABQAFQAYABkAGgAbABwAHAAcABsAHQAdAB0AHQAdAB4A
HwAgACIAIQAhACEAIwAjACIAIgAiACIAIgAiACQAJAAkACQAJQAlACUAJQAlACUAJAAk
ACQAJAAkACQAJgAlACUAJAAkACIAIQAgACAAHwAfAB4AHwAeAB0AHAAcABwAHQAdAB0A
HAAbABsAGwAcABwAHAAcABsAGwAbABsAGQAbABsAHgAhACIAJAAnACoALAAuAC8AMQAy
ADMAMgAzADMAMwAyADEAMQAwADAAMAAwADAALgAuAC0ALQArACsAKwArACsAKwArACsA
KQApACkAKQApACkAKQApACkAKQAoACcAJQAlACUAJQAmACYAJgAlACQAIQAgAB8AIQAg
ACAAIAAhACEAIAAgACAAIAAgACEAIQAhACIAIgAjACUAJgAoACYAJwAnACcAKAAoACoA
KwArACsALAAsAC0ALQAuAC4ALwAwADEAMQAyADMANAA1ADUANgA2ADcANwA2ADYANQA1
ADUANQA1ADUANQA2ADYANgA1ADUANQA1ADUANQA1ADYANgA2ADYANgA1ADUANgA4ADgA
OAA4ADgAOAA3ADYAOAA4ADkAOQA2ADYANgA2ADgAOAA4ADgAOgA6ADoAOgA5ADkAOAA4
ADgAOAA4ADgANgA3ADcANgA3ADcAOAA6ADkAOAA3ADYANwA3ADYANgA4ADgAOQA6ADkA
OAA3ADYANwA3ADcAOAA5ADkAOAA4ADoAOgA6ADoAOgA6ADoAOAA4ADgAOAA4ADgAOAA4
ADgAOAA4ADgAOgA6ADoAOgA8ADwAPAA8ADoAOgA6ADoAOQA4ADcANgA3ADgAOQA6ADgA
OAA4ADgAOAA4ADgAOAA4ADgAOAA4ADgAOAA4ADgAOAA4ADgAOAA2ADYANgA2ADYANgA2
ADYANgA2ADYANgA4ADgAOAA4ADcANwA3ADcANQA2ADYANwA5ADkAOQA6ADoAOwA7ADsA
OwA7ADwAPAA8ADwAPAA7ADsAOwA6ADoAOgA6ADoAOgA6ADsAOwA7AD0APgA+AD4AOgA5
ADkAOAA4ADgAOAA4ADYANgA2ADQAMwAyADEAMQAvAC8ALwAuACwALAAsACwALAAsACwA
LQAtAC0ALQAtACsAKwArACsAKwArACwALAAqACkAKQApACYAJgAnACcAJwAoAC4ANQBB
AFYAcgCcANgAGwFhAasB8gEwAlcCVAIRAoYB1wBFANv/dv8e//H+8/4N/yj/Q/9g/3X/
gv+Q/53/qf+z/7n/v//F/8v/0//d/+X/5v/m/+X/4v/f/9v/2//f/+L/3P/Y/9r/4f/l
/+j/6f/t//T//f8GAAwADwAPAA8ADwAPAA8AEAAQABAAEAAQABEAEQAQABEAEQARABAA
EAAQABEADwAPAA8ADwAOAA4ADgANAAsACwALAAsACgAKAAoACgAIAAcABwAHAAUABQAE
AAQABAAEAAQABAACAAIAAgACAP////////////////7//v/9//z/+//6//j/9//3//b/
9v/0//P/8v/w/+//7//u/+v/6v/p/+j/5f/k/+T/4//h/+D/3//f/9z/3P/b/9r/2P/X
/9f/1//X/9X/1//X/9T/1f/U/9T/1f/Y/9r/3P/f/+H/4v/j/+b/5//n/+f/6f/p/+r/
6v/q/+r/6v/q/+z/7P/r/+v/6//r/+v/6//r/+v/6//r/+v/6//r/+v/6f/p/+n/6f/r
/+v/6v/p/+n/6f/p/+n/5v/m/+b/5f/l/+P/4//j/+L/4P/f/97/3//f/97/3v/c/9z/
3P/d/93/3f/e/97/3P/d/93/3v/e/9//3//f/+D/4P/i/+P/5f/l/+b/5v/p/+n/6v/q
/+n/6v/r/+v/7f/t/+3/7f/v//D/8P/x//D/8P/x//H/8f/x//H/8f/v/+//8P/w//D/
7//v/+//7f/t/+3/7f/s/+z/7P/s/+r/6f/p/+r/6P/o/+j/6P/o/+j/5//m/+T/5P/l
/+X/4v/i/+L/4v/i/+L/4v/i/+L/4v/i/+L/4f/h/+D/4P/g/+D/4P/g/97/3//f/97/
4P/f/9//4P/e/97/3v/e/93/3f/c/9z/3P/c/93/3v/e/97/3v/e/93/3f/d/97/3f/d
/9z/3P/c/9z/3P/c/9r/3P/c/9z/3P/c/9z/2v/a/9r/2v/a/9v/2//b/9v/2//c/9z/
2//d/93/3f/e/97/3//f/93/3f/d/97/3P/e/97/3v/d/93/3f/c/9z/3P/c/9z/3v/g
/+H/4f/f/+D/4P/f/9z/2//b/9z/3P/c/9z/3P/c/9r/2v/a/9j/1//W/9X/0//T/9P/
0//U/9T/1P/U/9L/0v/S/9L/0//T/9P/0//T/9P/0//T/9P/0//T/9T/1P/U/9P/0//T
/9L/0v/T/9P/0//U/9j/4f/r//z/FgA+AHwAxQARAV8BrgH0AScCMAL1AWwBrwD//3v/
DP+0/oP+ff6R/qz+y/7s/gX/Fv8o/zn/R/9R/1//Z/9r/3H/ff+L/5P/lP+W/5v/mv+T
/5H/k/+Z/5r/mP+Y/5r/of+n/6r/q/+x/7j/wf/K/9D/0//T/9P/0//T/9T/1P/T/9L/
0//U/9b/1//W/9f/1//X/9j/2P/Y/9n/2f/Z/9n/2f/a/9r/2v/Z/9n/2f/Z/9n/2P/Y
/9j/2P/Y/9f/1//X/9f/1//W/9b/1v/W/9b/1v/Y/9j/2P/Y/9X/1f/V/9X/1//X/9b/
1v/W/9b/1v/W/9T/0//T/9L/1P/S/9H/0P/O/83/zf/M/83/zP/L/8r/yf/I/8j/x//J
/8j/x//H/8j/yP/H/8b/xv/F/8X/xf/F/8P/xf/F/8X/x//H/8j/yf/M/87/0P/T/9X/
1v/X/9j/2f/Z/9n/2f/Z/9r/2v/Y/9j/2P/Y/9b/1v/V/9X/1f/V/9X/1f/V/9X/1f/V
/9X/1f/V/9X/0//T/9P/0//V/9X/1P/T/9P/0//T/9P/0v/S/9L/0f/T/9H/0f/R/9H/
0P/Q/9D/z//P/87/zv/O/87/zv/P/83/zf/O/87/zv/P/8//0P/Q/9H/0f/R/9L/0v/U
/9X/1f/V/9b/1v/X/9f/2P/Y/9f/2P/Z/9n/2//b/9v/2//b/9z/3P/d/97/3v/f/9//
3//f/9//3//f/9//4P/g/+D/3//f/9//3//f/9//3//e/97/3v/e/97/3f/d/97/3v/e
/97/3v/e/97/3f/c/9z/3P/d/93/3P/c/9z/3P/c/9z/3P/c/9z/3P/c/9z/3f/d/9z/
3P/c/9z/3P/c/9z/3f/d/9z/3P/b/9v/3P/c/9z/3P/c/93/3f/c/9z/3P/c/93/3v/e
/97/3v/e/93/3f/d/97/3//f/97/3v/e/97/3v/e/97/3v/e/97/3v/e/97/3P/c/9z/
3P/e/97/3v/e/9z/3P/c/9z/3v/f/9//3//f/9//4P/g/+H/4//j/+P/5P/k/+X/5f/l
/+X/5f/m/+b/6P/o/+j/5//n/+f/5v/m/+b/5v/m/+b/6P/p/+n/6f/q/+r/6f/o/+f/
5//o/+j/6P/o/+j/6P/m/+b/5v/k/+P/4v/h/+P/4//j/+P/4P/g/+D/4P/i/+L/4v/i
/+H/4f/h/+H/4f/h/+H/4f/h/+H/4f/i/+L/4v/h/+H/4//i/+L/4//j/+P/5v/w//3/
DQAkAEoAhgDMABUBXwGpAe4BIgIvAvoBdQGyAP3/e/8X/8b+mP6T/qP+u/7a/vv+FP8l
/zj/TP9X/2P/b/95/4H/if+V/5//pf+n/6r/rv+v/6z/qf+r/6//r/+s/67/sP+2/7v/
v//C/8n/0//a/+H/5P/m/+X/5//n/+f/5//p/+r/6v/q/+z/7P/t/+3/8P/x//H/8f/w
//D/8P/x//P/8//z//P/9v/2//b/9f/1//X/9f/1//T/9P/0//T/9P/z//P/8//1//X/
9P/0//T/9P/0//T/9P/0//T/9P/1//X/9f/1//P/8//y//L/9P/0//T/9P/0//P/8//y
//T/8v/x//D/7v/t/+3/7P/r/+r/6f/o/+n/6P/o/+f/6f/o/+f/5//o/+j/5//m/+j/
5//n/+f/5//l/+f/5//p/+v/6//s/+3/8P/y//T/9f/3//j/+f/8//3//f/9//v/+//8
//z//P/8//z//P/8//z/+//7//n/+f/5//n/+f/5//n/+f/5//n/+f/5//n/+f/5//n/
+f/5//j/9//3//f/9//3//b/9v/2//X/9f/z//P/8//z//L/8v/y//P/8//y//L/8v/y
//L/8//z//P/9P/0//L/8//z//T/9v/3//f/9//2//b/+P/5//n/+f/6//r/+//7//z/
/P/7//z//f/9//////////////8AAAAAAQAAAAAAAQABAAEAAQABAAEA/////wAAAAAC
AAEAAQABAAEAAQABAAEAAAAAAAAAAAACAAEAAQACAAAAAAAAAAAAAAAAAP///v/+//7/
/////wAAAAAAAAAAAAAAAAAAAAD+//7//v/+///////+//7//v/+//7//v/+///////+
/wAA/////wAA/v/+//7//v8BAAEAAAAAAP7//v///wAAAAAAAAAAAAD///////8AAP//
///+//7/AAAAAAAAAAAAAP7//v/+//7//v/+/wAAAAAAAAAA/v/+//////8BAAEAAQAC
AAAAAQADAAMABQAGAAYABwAHAAcABwAHAAYABgAIAAgACAAHAAcABwAIAAgACAAIAAgA
CAAKAAsADQANAA4ADgALAAoACQAJAAoACgAKAAoACgAKAAgACAAKAAgABwAGAAUABQAF
AAUABQAEAAQABAAEAAQABAAEAAQABQAFAAUAAwADAAMAAwAFAAUABQAFAAYABgAGAAUA
BwAHAAYABgAFAAUACQAKAAwAFwAlADYATgB2AK4A7wAzAXkBvgH8ASsCLgLtAV4BowD9
/4v/Mv/q/sP+w/7V/uz+Cf8q/0H/UP9i/3P/f/+L/5f/n/+l/63/u//F/8v/zP/Q/9X/
1P/R/9H/1f/Z/9r/2P/Y/9z/4f/n/+r/8f/5/wIACQAQABYAFwAbABsAGwAbAB0AHgAe
AB4AHgAeAB8AHwAgACEAIQAhACAAIAAgACEAIAAfAB4AHQAcABwAHAAbABoAGQAYABcA
FAAUABQAFAATABEAEAAPAA0ADQAMAAwACgAKAAoACgAIAAgACAAIAAcABwAHAAcABwAH
AAYABgAIAAgACAAIAAoACQAJAAgACgAIAAcABgAIAAcABwAGAAUABAADAAIAAwACAAIA
AQADAAIAAQABAAIAAgABAAAAAAD////////9//v//f/9//v//f/9//7///8CAAQABgAI
AAkACQAJAAwADQANAA0ADwAPABAAEAAOAA4ADgAOAA4ADgANAA0ADQANAA0ADQANAA0A
DQANAA0ADQANAA0ADwAPAA8ADwAPAA8ADgANAA0ADQANAA0ADgAOAA4ADQAPAA0ADQAN
AAsACgAKAAoACwALAAoACgAIAAgACAAJAAkACQAKAAoACAAJAAkACgAKAAsACwALAAoA
CgAMAA0ACwALAAwADAANAA0ADgAOAA0ADgAPAA8AEQARABEAEQATABQAFAAVABQAFAAV
ABUAFwAXABcAFwAVABUAFgAWABgAFwAXABcAFQAVABUAFQAUABQAFAAUABQAEwATABQA
FAAUABQAFAAUABQAEwASABMAFAAWABcAFAAUABQAFAAUABQAFAAUABQAFAAUABQAEwAT
ABIAEgASABIAEgASABIAEwATABIAFAATABMAFAASABIAEgASABMAEwASABIAEgASABMA
FAASABIAEgASABEAEwAVABQAFAASABIAEgASABQAFAAUABUAFQAVABUAFQAWABYAFwAZ
ABsAGwAcABwAHQAdAB0AHQAbABwAHAAeACAAIAAfAB8AHwAeAB4AHgAfACAAIQAkACcA
JwAnACgAKgApACgAJwAnACgAKAAoACoAKgAqACgAKgAqACgAJwAkACMAIwAjACUAJQAk
ACQAJAAkACQAJAAkACQAJQAlACcAJwAnACcAJwAnACcAJwApACoAKgAqACsAKwArACoA
KgArACsALQAuADQAQQBPAGIAfACqAOgAKQFvAbcB+gE0AlECPgLjAUIBhwDz/43/OP/4
/t/+6f7//hj/Of9U/2f/eP+M/5v/pf+x/73/w//J/9P/3//p/+3/8P/0//f/9P/x//P/
9//3//b/9v/4//z///8BAAYACwATABwAJQAqACwALQAtAC0ALQAtAC0ALgAuAC4ALwAw
ADIAMwAyADMAMwAzADQANAA0ADUANQA1ADUANQA2ADYANgA1ADUANQA1ADUANAA0ADQA
NAA2ADUANQA1ADMAMwAyADIAMgAyADIAMgAyADIAMgAyADMAMwAzADMAMwAzADIAMgAy
ADIAMgAyADIAMQAxADAAMgAwAC8ALgAsACsAKwAqACkAKAAnACYAJwAmACYAJQAlACQA
IwAjACAAIAAfAB4AHgAdAB0AHQAdABsAHQAdAB0AHwAfACAAIQAkACYAKAArAC0ALgAv
ADAAMQAxADEAMwAzADQANAA0ADQANAA0ADQANAAzADMAMwAzADMAMwAxADEAMQAxADEA
MQAxADEAMQAxADEAMQAvAC8ALgAtAC0ALQAtAC0ALAAsACwAKwArACkAKQApACkAKAAo
ACgAKQApACgAKAAoACgAKAApACcAJwAoACgAKAApACkAKgAoACkAKQApACoAKgAsAC0A
LwAvADAAMAAvAC8AMAAwADEAMgAzADMAMwAzADMAMwAzADQANAA1ADQANAA1ADUANwA3
ADcANwA3ADcAOAA4ADYANQA1ADUANwA3ADcANwA2ADYANgA2ADYANQA1ADYANAA0ADQA
NAA0ADQAMwAyADAAMAAxADEAMgAyADIAMgAwADAAMAAwADAAMAAwADAALwAvAC4ALgAu
AC4ALgAuAC4ALwAvAC4ALgAtAC0ALgAwADAAMAAwADEAMQAwADAAMAAwADAAMgAyADIA
MwAxADEAMQAxADIAMgAzADUAMwAzADQANAA1ADUANQA1ADMANAA0ADYANAA0ADMAMwAz
ADIAMgAyADIAMgAyADQANQA1ADUANgA2ADUANAAzADEAMgAyADIANAA0ADQAMgA0ADQA
MgAxAC4ALQAtAC0ALwAvAC4ALgAuAC4ALgAuAC4ALgAvAC8ALwAvAC8ALwAtAC0ALQAt
AC0ALgAuAC4AKwArACsAKgAoACkAKQArACwANAA/AE0AXgB2AKIA2gAZAVkBmQHWAQoC
JwIWAsMBLAF9APH/j/9A/wb/6/7z/gX/Hv89/1r/a/96/4z/m/+l/7H/vf/D/8v/0//f
/+n/7//w//L/9//0/+//7//z//f/9P/y//L/9v/5//3/AAAFAAsAFAAdACIAJAAjACUA
JQAlACUAJwAoACgAKAAmACYAJwAnACgAKQApACkAKgAqACoAKwApACkAKQApACoAKgAq
ACkAKwArACsAKwAqACoAKgAqACoAKQApACkAJwAnACYAJgAmACYAJgAmACYAJgAmACYA
JwAnACcAJwAnACcAJgAmACQAJAAkACQAJgAlACUAJAAkACIAIQAgACAAHwAfAB4AHQAc
ABsAGgAZABgAGAAXABcAFgAVABUAEgASABEAEAAOAA0ADQANAA0ACwANAA0ADQAPAA8A
EAARABQAFgAYABkAGwAcAB0AIAAhACEAIQAjACMAJAAkACQAJAAkACQAJAAkACMAIwAj
ACMAIwAjACMAIwAjACMAIwAjACMAIwAjACMAIwAjACUAJQAkACMAIQAhACEAIQAeAB4A
HgAdAB8AHQAdAB0AHQAcABwAHAAdAB0AHAAcABwAHAAcAB0AHQAdAB4AHgAeAB8AHwAg
ACAAIQAhACEAIgAiACQAJQAlACUAJgAmACcAJwAoACgAJwAoACkAKQApACkAKQApACkA
KgAqACsAKgAqACsAKwArACsAKwArACkAKQAqACoAKAAnACcAJwApACkAKQApACgAKAAo
ACgAKAAnACcAKAAoACgAKAAoACgAKAAnACYAJgAmACcAJwAmACYAJgAmACQAJAAkACQA
JAAkACQAJAAlACMAIgAkACQAJAAkACQAJAAkACUAIwAjACMAIwAkACQAJQAnACcAJwAo
ACgAJwAnACcAJwAnACgAKAAqACoAKgApACkAJwAmACYAJgAoACgAKAAqACkAKQApACoA
KgApACgAJwAlACYAJgAmACgAKAAoACYAJAAkACIAIQAiACEAIQAhACEAIQAgACAAIAAg
ACAAIAAgACAAIQAhACEAIQAhACEAIQAhACEAIQAhACIAIgAiACEAIQAhACAAIAAhACMA
JQAmAC4AOwBJAFwAdgCkAN4AHQFbAZkB1AEEAhcC+AGXAfYASwDN/3X/Lv/6/uv+9f4L
/yT/Q/9e/2//fP+O/53/p/+x/73/xf/L/9X/4f/r/+3/7P/y//X/8P/r/+3/8//1//L/
8P/w//T/9//5//7/BQANABQAGwAgACIAJQAlACUAJQAlACUAJgAmACYAJgAmACcAJwAq
ACsAKwArACoAKgAqACsAKwArACsAKwAsACwALAArAC0ALQAtAC0ALgAuAC4ALgAuAC0A
LQAtAC0ALQAsACwALAAsACwALAAsACwALAAsACsAKwArACsALQAtACwALAAsACwALAAs
ACoAKQApACgAJgAkACMAIgAjACMAJAAkACEAIAAfAB4AHQAcABwAGwAbABoAGQAZABYA
FgAVABQAEgARABEAEQAPAA0ADwAPABEAEwATABQAFwAaABwAHgAfACEAIgAjACYAJwAn
ACcAKQApACoAKgAqACoAKgAqACwALAArACsAKwArACsAKwAtAC0ALQAtAC0ALQAtAC0A
LQAtAC0ALQAtAC0ALAArACkAKQApACkAKgAqACoAKQArACkAKQApACkAKAAoACgAKwAr
ACoAKgAsACwALAAtAC0ALQAuAC4ALgAvAC8AMAAwADEAMQAxADQANAA2ADcANQA1ADYA
NgA3ADcAOAA4ADkAOgA7ADsAOQA5ADkAOQA5ADoAOgA7ADsAOgA6ADkAOQA5ADkAOQA3
ADcAOAA4ADgANwA3ADcAOAA5ADoAOwA6ADoAOgA6ADoAOQA5ADoAOAA4ADgAOAA3ADYA
NAAyADQANAA1ADUANAA0ADQANAA0ADQANAA0ADIAMgAyADIANQA1ADQANAA2ADYANgA2
ADQANQA1ADQANgA1ADUANgA2ADYANgA2ADUANQA0ADQANAA0ADQANAA0ADQANQA1ADUA
NQA1ADgAOAA5ADsAOwA7ADwAPAA7ADsAOwA7ADsAPAA8AD4APAA8ADsAOwA7ADoAOgA6
ADoAOgA6ADwAPgA/AEAAQgBAAD8APgA9ADsAPAA8ADwAPgA+AD4APAA6ADoAOAA3ADgA
NwA3ADcANgA1ADMAMgA0ADQANAA0ADQANAA1ADUAMwAzADMAMwAzADMAMwAzADMANAA0
ADQAMQAxADEAMAAyADEAMQAzADYAOgBDAFMAZAB+AKIA0gALAUcBgwG8AfABFQIQAs8B
TgGvACcAxf90/zT/Ff8b/zH/Rv9h/37/kf+e/6r/t//D/8//2f/f/+P/5//v//3/BQAG
AAYABwAGAAMA/////wUACAACAP7/AgAHAAkACgANAA8AGAAfACgALgAxADEAMQAxADEA
MwA0ADQANAA0ADQANQA1ADQANQA1ADUAOAA4ADgAOQA5ADkAOQA5ADoAOgA6ADkAOQA5
ADkAOQA4ADgAOAA4ADgANwA3ADcANwA3ADYANgA0ADQANAA0ADQANAA0ADQAMwAzADMA
MwAyADEALwAuADAAMAAwADAAMAAvAC8ALgAtACoAKAAmACgAJwAnACYAJAAiACAAHgAb
ABoAGgAZABcAFgAVABUAEgASABEAEAAPAA0ADAALAAoABwAIAAcABQAHAAcACAAHAAoA
DAAOABEAEwAUABUAFgAXABcAFwAZABkAGgAaABwAHAAcABwAHAAcABsAGwAdAB0AHQAd
ABsAGwAbABsAGQAZABkAGQAZABkAGQAZABcAFwAWABUAEwATABMAEwAQABAAEAAPAA8A
DQANAA0ADQAMAAwADAAPAA8ADgAOABAAEAAQABEAEQARABIAEgAUABUAFQAWABYAFwAX
ABcAGAAYABoAGwAbABsAHAAcABsAGwAcABwAHAAcABwAGwAZABkAGQAZABkAGgAaABsA
GwAaABoAGQAXABcAFwAXABUAFQAWABYAFgAVABUAFQATABMAEwATABIAEgASABIAEgAR
ABEAEgAQABAAEAAQAA4ADgANAAwACgAKAAsACwAKAAoACgAKAAoACgAKAAoACQAIAAcA
BgAHAAcABgAGAAgACAAIAAgABgAGAAYABgAGAAYABgAGAAYABwAHAAcABwAHAAgACAAJ
AAsACQAJAAoACgALAAsACwALAAkACgAKAAwACgAKAAkACQALAAoACgAKAAoACgAKAAwA
DwAPAA8AEAAOAA0ADAALAAkACgAKAAoACgAKAAoACAAGAAYABAADAAIAAQABAAEAAQAB
AAAAAAAAAAAAAAAAAAAAAAABAAEA///////////9//3//f/9////AAAAAAAA/f/9//3/
/P/+/////f/9/wAAAgAJABMAJAA6AGAAlADVABkBYQGoAegBGwIsAgUCkgHnAEUAy/9o
/wz/zf69/tH+7P4J/yj/Qf9O/17/bf95/4X/j/+X/53/o/+p/7X/v//C/8L/w//E/8H/
vf+9/7//wv/C/77/wP/F/8f/yv/N/9H/2v/h/+j/8P/1//X/9f/1//X/9//4//j/+P/4
//j/+f/5//z//f/9//3//P/8//z//f/9//3//f/9//7//v/+//3//f/9//3//f/+//7/
/v/+//z/+//7//v//f/9//z//P/6//r/+v/6//r/+v/6//r/+//7//v/+//5//n/+P/4
//b/9v/2//b/9v/1//X/9P/y//D/7//u/+7/7f/t/+z/6f/o/+f/5v/l/+T/5P/j/+P/
4v/h/+H/3v/e/93/3P/a/9n/2f/Z/9f/1f/X/9f/1//Z/9n/2v/d/+D/4v/k/+b/5//n
/+f/6f/r/+z/7f/t/+3/7v/u/+z/7P/s/+z/7v/u/+3/7f/r/+v/6//r/+3/7f/t/+3/
7f/t/+3/7f/t/+3/7f/t/+3/7f/s/+v/6f/p/+n/6f/o/+j/6P/n/+n/5//n/+f/5f/k
/+T/5P/n/+f/5v/m/+T/5P/k/+X/5//n/+j/6P/q/+v/6//s/+z/7f/t/+3/8P/w//L/
8//1//X/9v/2//n/+f/6//r/+//8//3//f/9//3//f/9//3//v/+///////+//7//f/9
//3//f/9//v/+//8//z/+v/5//n/+f/5//n/+f/5//r/+v/6//r/+v/5//n/+v/4//j/
+P/4//r/+v/5//j/+P/4//n/+f/4//j/+P/4//j/+P/4//j/+P/4//j/+P/5//n/+P/4
//j/+P/4//j/+P/5//n/+P/4//f/9//4//b/9v/2//b/9//3//b/9v/4//j/+P/4//j/
+P/4//j/+P/4//n/+f/5//n/+f/6//r/+//9//////8AAAAA/////////////wAAAAAC
AAAAAAD////////+//7//v///wAAAQAEAAUABQAFAAYABgAFAAQAAwAFAAYABgAGAAQA
BAAEAAIAAgACAAAA///+//3//f/9//3//f/8//z//P/8//z//P/8//z//f/9////////
////AQABAAEAAQABAAIAAgACAAMAAwADAAIAAAADAAMABQAIABAAGwApAD4AXgCSANYA
HQFnAbEB9gEuAkcCJgK9AQ4BVwDJ/1//Bv/K/rf+xf7d/vr+G/82/0f/Vv9q/3n/g/+P
/5n/of+n/7H/v//H/8n/zP/Q/9P/0P/L/83/0f/T/9D/0P/S/9b/2//f/+L/6f/x//j/
AQAIAAoACwANAA0ADQANAA8AEAAQABAAEgASABMAEwAUABUAFQAVABgAGAAYABkAGQAZ
ABkAGQAaABoAGgAZABkAGQAZABkAGAAYABgAGAAYABcAFwAXABcAFwAWABYAGAAYABgA
GAAYABgAGAAYABcAFwAXABcAGQAZABgAGAAaABoAGgAaABoAGQAZABgAGgAYABcAFgAW
ABUAFQAUABUAFAATABIAEwASABIAEQARABAADwAPABAAEAAPAA4ADgANAA0ADQAPAA0A
DwAPABEAEwATABQAFwAaABwAHgAhACMAJAAlACgAKQApACkAKwArACwALAAsACwALAAs
AC4ALgAtAC0ALQAtAC0ALQAtAC0ALQAtAC0ALQAtAC0ALwAvAC8ALwAxADEAMAAvADEA
MQAxADEAMAAwADAALwAwAC8AMAAxADEAMAAwADAAMwAzADIAMgA0ADQANAA1ADcANwA4
ADgAOAA5ADkAOgA7AD0APgA/AD4APgBAAEEAQgBDAEUARgBHAEcASABIAEoATABOAE8A
UQBTAA==
         </WaveFormData>
      </LeadData>
      <LeadData>
         <LeadByteCountTotal>10000</LeadByteCountTotal>
         <LeadTimeOffset>0</LeadTimeOffset>
         <LeadSampleCountTotal>5000</LeadSampleCountTotal>
         <LeadAmplitudeUnitsPerBit>4.88</LeadAmplitudeUnitsPerBit>
         <LeadAmplitudeUnits>¦ÌV</LeadAmplitudeUnits>
         <LeadHighLimit>2147483647</LeadHighLimit>
         <LeadLowLimit>268435456</LeadLowLimit>
         <LeadID>V5</LeadID>
         <LeadOffsetFirstSample>0</LeadOffsetFirstSample>
         <FirstSampleBaseline>0</FirstSampleBaseline>
         <LeadSampleSize>2</LeadSampleSize>
         <LeadOff>FALSE</LeadOff>
         <BaselineSway>FALSE</BaselineSway>
         <ExcessiveACNoise>FALSE</ExcessiveACNoise>
         <MuscleNoise>FALSE</MuscleNoise>
         <LeadDataCRC32>2013420849</LeadDataCRC32>
         <WaveFormData>
AAAAAAAAAAAAAAAAAAAAAAEAAgADAAQABAAEAAQABAAEAAQABAAEAAYABgAGAAYABgAG
AAYABgAGAAYABgAGAAYABgAGAAYABgAGAAYABgAGAAYABgAGAAQABAAEAAQAAgACAAIA
AgACAAIAAgACAAAAAAAAAAAAAAAAAAAAAAACAAIAAgACAAQABAAEAAQABQAHAAgACgAM
AA0ADQAOABAAEQARABEAEQARABEAEQATABMAFAAUABIAEgASABIADwAOAA0ADAAKAAsA
CgAJAAgACQAIAAUABgAFAAUABQAFAAUABQAFAAMAAwACAAAAAAAAAAAAAQAAAAAAAAAA
AP7//v/+//7////////////9//z//P/8//7//v/+//7//P/8//z//P/+//7//v/+//7/
/f/9//3//f////3///8FABMAKQBLAH4AxAAUAVsBnwHdAQ4CIwL+AYgBzQAMAIL/NP//
/uP+3f7l/vT+Cf8l/0H/Uf9c/2j/dP9//4n/k/+b/6P/qv+w/7n/vf++/8H/xP/E/8T/
xv/L/8v/yf/H/8z/0//b/+D/4//o/+3/8f/3//v//v///wAAAQACAAIAAAABAAEAAQAB
AAIAAgADAAMABAAEAAQABQAFAAYABgAIAAgACAAIAAYABwAHAAcABwAHAAcABwAJAAkA
CQAJAAsACwAKAAoADAAMAAwADQALAAsACwALAA0ADQAOAA4ADAANAA4ADgAOAA4ADwAP
ABAAEAAQABAAEQARABEAEQASABIAEgASABIAEwATABMAFAAUABQAFAAWABYAFgAWABcA
FwAXABcAGQAZABkAGQAZABkAGQAZABkAGAAYABgAGQAaAB0AHwAfAB8AHwAfACAAIQAh
ACEAIAAfAB4AHQAZABcAFQATABEAEQAQAA4ACgAKAAkABgAGAAUAAwADAAIAAQAAAP//
/P/7//r/+f/6//r/+f/4//b/9f/1//T/8//z//L/8v/0//T/8//z/+//7//w//D/8f/x
//H/8f/x//H/8v/y//H/8f/y//L/8v/z//P/8//2//b/9//3//b/9v/4//n/+P/3//f/
9//5//n/+//8//z//P/+//7//P/8//z//f///wAAAQACAAQABAAFAAUABAADAAMAAgAB
AAEAAQACAAIAAgACAAIAAQABAAEAAQABAAEAAQABAAEAAQABAAAAAAAAAAAAAAAAAAAA
/////wEAAAAAAAAAAAAAAAAAAAD//////v/+//7//v/+//7/AAAAAAAAAAD+//7//v/+
//7//v/+//7/AAAAAAAAAAAAAAAAAAAAAP///v/9//z//v/+//7//v/+//////////3/
/f/9//3//v/+//7//v////////////////8AAAAAAAD+//z//P/8//z//P/+//7//v/+
//7//v/+//7//v/+//7//v///wAAAQACAAEAAAD///7//P/8//z//P/9//7///8AAAAA
AAAAAAAA/v/+//7//v/+//7//v/+/wAAAAAAAAAA/v/+//7//v/+//7//v/+//z//P/8
//z//v/+//7//v8AAAAAAAAAAAAAAAAAAAAA/////wAAAAABAAEAAgACAAMAAwADAAMA
AwADAAMAAwADAAQABAAEAAQABAAEAAQABAAEAAQABAAFAAYABwAHAAwADQAMAAwACgAJ
AAgABwAJAAkACQAHAAcABgAEAAMAAgABAAEAAAD+//7//v/8//z//P/8//3//f/9//3/
/f/+//7//v/+//7//v/+//7//v/+//7//v/8//z//P/8//v/+//7//v/+//3//f/+/8F
AB0AQwB6AMIAEgFhAbMB+QEuAk0CNgLMARMBRACu/1b/Hf/3/uv+8/4E/x3/Of9R/2H/
bP90/3z/g/+L/5P/mf+h/6j/sP+3/73/wP/B/8L/wP/A/8D/wf/D/8P/v/++/8P/y//S
/9f/2v/f/+X/7f/x//T/9//2//f/+P/4//r/+//7//v/+//8//z//f///wAAAAAAAP//
//8AAAAA/v/+//7//v/+////////////////////AQABAAEAAQD//////v/+//7//v/+
////AAABAAIAAwACAAEAAQAAAAAAAQACAAIAAgACAAMAAwAEAAQABAAEAAUABQAFAAUA
BgAGAAYABgAGAAcABwAHAAYABgAGAAYABAAEAAQABAAHAAcABwAHAAUABQAFAAUABQAF
AAUABQAHAAYABgAGAAQABAAGAAcABgAHAAgACQAMAA0ADQANAA8ADwAPAA8AEAAPAA4A
DQANAA0ADAAKAAoACgAJAAYABgAFAAMAAwAEAAMAAgABAP7//f/8//v/+v/6//n/+P/6
//n/+f/4//X/9f/0//T/9P/0//P/8//x//H/8v/y/+//7//v/+//8f/x//L/8v/v/+//
8P/w//L/8//z//P/9P/0//X/9f/2//b/+P/5//n/+f/6//v//f/9////AAACAAIABAAE
AAQABAAEAAUABQAGAAcACAAKAAoACwALAAkACQAKAAoACwALAAsADAAKAAoACgAKAAkA
CQAJAAkACQAJAAkACQAHAAcABwAGAAYABgAGAAYABgAGAAUABQAFAAQABAAEAAQABAAE
AAQAAQABAAAAAAACAAIAAgACAAAAAAAAAAAAAAAAAAAAAAAAAAAAAAAAAP7//v/+//7/
AAAAAAAAAAAAAAAAAAAAAP7//v/+//7//v///////////////////wAAAAAAAAAA////
////////////AAAAAAAA/v8AAAAAAAAAAAAAAAAAAAAAAAAAAAAAAAAAAAAAAQABAAIA
AgADAAMABAACAAMAAwADAAMAAwADAAMAAwADAAQABAAEAAQABAAEAAQABAAEAAQABAAH
AAgACQAJAAsACwAJAAgABwAHAAcABwAHAAcABwAHAAcABgAEAAEAAAD//////P/8//z/
/P/7//z//f/+//7//f/8//v//P/8//3//v/8//z//P/8//z//P/8//z//P/8//z//P/8
//v/+//7//v//f/7//v//f8FABcANQBmAKwA/gBPAZ0B4wEeAkMCOgLmAT8BdADI/1j/
E//r/t/+4f7q/v/+G/83/03/Wv9m/3D/ef+D/43/k/+Z/6D/qv+1/73/vv/B/8L/wv++
/8D/w//H/8f/x//I/83/0//Y/93/4P/l/+v/8//5//7////////////+//7/////////
AQACAAIAAwADAAQABAAEAAUABQAGAAYABgAGAAYABgAGAAcABwAHAAcABwAHAAcABwAH
AAcABwAJAAkACAAIAAgACAAIAAkABwAHAAcABwAJAAkACgAKAAgACQAKAAoADAAMAA0A
DQANAAwACwAKAA0ADQANAA0ADgAOAA4ADgAOAA8ADwAPABIAEgASABIAEgASABIAEgAT
ABMAEwATABUAFQAVABUAFQAVABUAFQAXABYAFgAWABYAFgAYABkAGgAbABwAHQAeAB8A
HwAfAB0AHQAdAB0AHgAdABwAGwAXABcAFgAUABIAEgARAA4ADgANAAsACwAIAAcABgAF
AAYABQAEAAMAAAAAAP///v8AAP/////+//3//f/8//z/+v/6//n/+f/5//n/+v/6//f/
9//3//f/9//3//j/+P/3//f/+P/4//f/9//2//X/+P/4//n/+f/4//j/+v/7//v/+//8
//3//f/9////AAAAAAAAAgACAAIAAgACAAMAAQACAAMABAAEAAQABQAFAAUABQAGAAYA
BQAFAAUABgAGAAYABgAGAAUABQAFAAUABQAFAAUABQAFAAUABQAEAAQABAAEAAQABgAG
AAUABQAFAAQABAAEAAQABAAEAAQAAwADAAIAAgACAAIAAgACAAQABAAEAAQAAgACAAIA
AgACAAIAAgACAAIAAgACAAIAAAAAAAAAAAACAAIAAgACAAAAAAAAAAAAAAABAAEAAQAB
AAEAAQABAAAAAAAAAAAAAQABAAEAAQABAAEAAgACAAIAAgACAAAAAAAAAAAAAAAAAAAA
AAACAAIAAgACAAAAAAAAAAAAAgACAAIAAgACAAMAAwAEAAQABQAFAAYABgAHAAcABwAH
AAcABwAHAAcABwAIAAgACgAKAAoACgAIAAgACAAIAAoADQAOAA8ADQAPAA8ADQAMAAsA
CwALAAsACwALAAsACQAJAAgABgAHAAYABQAFAAIAAgACAAIAAAAAAAAAAAADAAMAAwAD
AAEAAAAAAAAAAAAAAAAAAAAAAAAAAAAAAAAAAAAAAAAAAgABAAEAAQD///////8BAAsA
HQA5AGMApADyADwBhQHHAQECJgIlAtwBQgF7AMz/Xv8a//X+5/7p/vH+BP8d/zv/T/9b
/2r/dv9+/4f/kf+b/6H/p/+w/7r/v//B/8T/x//I/8b/xv/K/83/y//J/8v/0P/X/93/
4v/l/+z/8f/3//3////+/wEAAAABAAIAAgACAAMAAwADAAUABgAGAAcABQAGAAYABgAH
AAcACAAIAAoACgAKAAoACgALAAsACwALAAsACwALAAkACQAJAAkACwALAAoACgAMAAwA
DAANAAsACwALAAsACwALAAwADAAMAA0ADgAOAAwADAANAA0AEAAQABAAEAARABEAEQAR
ABIAEgASABIAEgATABMAEwASABIAEgASABQAFAAUABQAFQAVABUAFQAXABcAFwAXABkA
GQAZABkAFwAWABYAFgAYABgAGgAbABoAGwAcAB0AIAAhACEAIQAhACEAIQAhAB4AHQAc
ABsAFwAXABYAFAASABIAEQAOAA4ADQALAAsACgAJAAgABwAGAAUABAADAAQABAADAAIA
AAD//////v///////v/+//7//v/9//3/+//7//z//P/7//v/+//7//n/+f/6//r/+f/5
//r/+v/4//n/+f/5//r/+v/7//v//P/8//7////9//3//v////////8BAAIAAgACAAQA
BAACAAIAAgADAAUABgAHAAgABgAGAAcABwAHAAcACAAIAAcABwAHAAgACAAIAAgACAAH
AAcABwAHAAUABQAFAAUABQAFAAUABAAGAAYABgAGAAQABAADAAMABQAEAAQABAACAAIA
AgACAAMAAwACAAIAAgACAAIAAgACAAIAAgACAAIAAgACAAIAAAAAAAAAAAAAAAAAAAAA
AAIAAgACAAIAAAAAAAAAAAACAAIAAgACAAAAAQABAAEAAQABAAEAAQACAAIAAgACAAIA
AQAAAP//AQABAAIAAgACAAIAAAAAAAAAAAAAAAIAAgACAAIAAAAAAAAAAAACAAIAAwAD
AAIAAgADAAMABgAGAAcABwAHAAcABwAHAAcABwAHAAgACAAIAAgACAAKAAoACgAKAAgA
CAALAAwADwAPABEAEQANAAwACwALAA0ADQANAA0ACwAJAAkACAAGAAUABAADAAMAAgAC
AAIAAgAAAAAAAAAAAAEAAQABAAEAAQAAAAAA/v/+//7//v8AAAAAAAAAAP7//v/+//7/
AAAAAP/////9//3////9//3/AQANAB8APQBsAKwA+AA/AYMBwwH4ARkCDAK4ARMBTACq
/0z/Ef/v/uX+6f70/gf/If89/1H/XP9o/3T/e/+F/4//l/+d/6T/rP+1/7v/vv/D/8b/
xv/G/8j/y//P/8//zf/O/9f/3//m/+v/8P/1//3/AQAHAAwADwAQABEAEgASABIAEwAT
ABMAEQASABIAEwATABQAFAAUABMAEwAUABQAEgASABIAEgARABEAEAAPAA0ADQANAA0A
DAALAAoACQAGAAUAAwACAAAAAAAAAAEA////////////////AAAAAAAAAQACAAIAAAAA
AAEAAQADAAQABQAGAAkACQAJAAkACgAKAAoACgAMAA0ADQANAA4ADgAOAA4AEAAQABAA
EAATABMAEwATABMAEwATABMAEwATABMAEwATABIAEgASABAAEAASABMAEgATABQAFQAU
ABUAFQAVABUAFQAVABUAFAATABIAEQAPAA8ADgAMAAoACgAJAAYABAADAAEAAQACAAEA
AAD///z/+//6//n/+v/6//n/+P/4//f/9//2//X/9f/0//T/9P/0//P/8//x//H/8v/y
//H/8f/x//H/7//v//D/8P/v/+//8P/w//D/8f/x//H/8P/w//H/8f/y//L/9P/1//P/
8//0//X/8//z//X/9v/2//b/+P/4//j/+P/4//n/+//8//3//v/8//z//f/9//3//f/+
//7/////////AAD+//7//v/+/////////////f/9//3//f/9//3//f/8//7//v/+//7/
/P/8//v/+//9//z//P/8//r/+v/6//r/+//7//r/+v/6//r/+v/6//j/+P/4//j/+v/6
//r/+v/4//j/+P/4//j/+P/4//j/+P/4//j/+P/2//b/9v/2//b/9v/2//b/9v/3//f/
9//1//X/9f/1//b/9v/2//b/9v/0//T/9P/0//b/9v/2//b/9v/2//b/9//3//j/+P/5
//n/+v/6//v/+f/5//n/+f/7//v/+//7//z//P/8//z//P/8//z//P/+//7//v8BAAIA
AwADAAUABwAFAAQAAwABAAEAAQABAAMAAwABAAEAAAD+//3//P/5//n/+P/4//r/+v/4
//j/9v/2//f/9//3//f/9//2//j/+P/4//j/9v/2//b/9v/2//b/9v/2//b/9v/2//X/
9f/1//f/9//3//f//f8LAB8AQQB2AL4ACAFPAZUB0QH+AQ8C6gF4AcEAAgB4/yj/9f7b
/tX+3f7q/v/+G/81/0f/VP9g/2r/c/99/4X/i/+T/5z/qP+v/7P/tv+5/7z/uv+6/7z/
wf/B/7//wf/E/8v/0f/U/9n/3v/l/+3/8//3//j/9//2//f/+P/4//j/+f/5//n/+f/6
//r/+//7//z//P/8//3//f/+//7//v/+//7//v/+////////////////////////////
/////////v/+//7//v/+//////////////8BAAEAAgACAAAAAQACAAIABAAEAAUABQAE
AAQABAAEAAcABwAHAAcACgAKAAoACgAIAAkACQAJAAoACgAKAAoACgAKAAoACgALAAsA
CwALAAsACwALAAsACwALAAsACwALAAoACgAKAAoACgAMAA0AEAARABIAEwAUABUAFQAV
ABMAEwATABMAFAATABIAEQAPAA8ADgAMAAoACgAJAAYABgAFAAMAAwAAAP///v/9//z/
+//6//n/+P/4//f/9v/2//X/9f/0//P/8//y//L/8P/w/+//7//v/+//8P/w/+//7//v
/+//7f/t/+7/7v/t/+3/7v/u/+z/7f/t/+3/8P/w//H/8f/w//D/8v/z//P/8//0//X/
9f/1//f/+P/4//j/+v/6//r/+v/6//v/+//8//3//v/+//7///////3//f/+//7//v//
/wAAAgACAAIAAgACAP//////////AQABAAEAAQABAAEAAQAAAP7//v/+//7//v/+//3/
/f/9//z//P/8//z//P/8//z/+//7//r/+v/6//r/+v/6//r/+v/6//r/+P/4//j/+P/4
//j/+P/4//r/+v/6//r/+v/6//r/+v/8//z//P/8//z//P/8//z//P/8//z//v/+//7/
/v/8//z//P/9//3//v/+/////f/+//7//////////////////////////v/+//7//v/+
//7//v/+//z//P/8////AgADAAMABQAFAAMAAgABAAEAAQABAAEAAwADAAEAAQACAAAA
///+//v/+//6//r//P/8//r/+v/6//r/+//7//3//f/9//z//P/8//z//P/8//z//P/8
//r/+v/6//r/+P/4//j/9//3//f/+f/5//f/+f///wsAHwA/AHIAtgD8AEEBgQG7AegB
+QHYAW4BvQACAHz/LP/7/uP+3f7j/vD+Bf8j/z3/Tf9Y/2T/bP91/4H/if+P/5f/ov+s
/7X/u/+8/73/wP/A/8D/wv/H/8n/x//F/8j/zf/V/9r/3f/i/+n/7//1//n/+v/5//r/
+//8//z//P/9//3//f/7//z//P/9//3//v/+//7/AQABAAIAAgAAAAAAAAAAAAAAAQAB
AAEAAQABAAEAAQABAAEAAQABAAMAAwACAAIAAgACAAIAAwADAAMAAwADAAMAAwAEAAQA
BAAFAAYABgAGAAYABwAHAAgACAAIAAgACwALAAsACwAMAAwADAAMAAwADQANAA0ADAAM
AAwADAAMAAwADAAMAA8ADwAPAA8ADQANAA0ADQALAAsACwALAA0ADAAMAAwACgAKAAwA
DQAQABEAEgATABIAEwATABMAEwATABMAEwAUABMAEgARABEAEQAQAA4ADAAMAAsACAAI
AAcABQAFAAQAAwACAAEAAAD///7//f/+//7//f/8//z/+//7//r/9//3//b/9v/2//b/
9f/1//P/8//0//T/8//z//P/8//z//P/9P/0//P/8//0//T/9P/1//X/9f/2//b/9//3
//r/+v/8//3//f/9//7/////////AQACAAIAAgAEAAQABAAEAAQABQADAAQABQAGAAYA
BgAHAAcABQAFAAYABgAHAAcABwAIAAYABgAGAAYABwAHAAcABwAHAAcABwAHAAcABwAH
AAYABgAGAAYABgAGAAYABQAFAAcABgAGAAYABgAGAAYABgAFAAUABAAEAAQABAAEAAQA
BAAEAAQABAAEAAIAAgAEAAQABAAEAAIAAgACAAIAAgACAAIAAwADAAQABAAFAAUABgAG
AAcABwAHAAcABwAHAAcABwAHAAgACAAIAAgACAAIAAgACAAIAAgACAALAAwADQANAA8A
DwANAAwACwALAAsACwALAAsACwAJAAkABgAEAAMAAgABAAEAAAAAAAAAAAD+//7/AAAA
AAEAAQABAAEAAQAAAAAAAAAAAAAAAAAAAAAAAAAAAAAAAAAAAAAAAAAAAP////8BAAEA
AQD//wEACQAZAC8AUQCIAM4AFgFXAZUBzQH2Af8BzgFQAZUA4v9q/yb//f7p/uf+7/4A
/xf/Nf9L/1v/Zv9y/3r/g/+N/5f/n/+l/67/uP/B/8X/xv/J/8r/yv/K/87/0f/R/9H/
0f/S/9n/3f/i/+f/7v/z//n//f8BAAIAAwAEAAUABgAGAAYABwAHAAcABwAIAAgACQAJ
AAoACgAKAAkACQAKAAoADAAMAAwADAAMAA0ADQANAA0ADQANAA0ADwAPAA8ADwAPAA8A
DgAOAA4ADgAOAA8ADwAPAA8ADwANAA0ADgAOABAAEQASABIAEgASABMAEwAUABQAFAAU
ABUAFQAVABUAFAAUABQAFAAWABcAFwAXABcAFgAVABQAFgAWABYAFgAVABUAFQAVABMA
EwATABMAEwATABMAEwATABIAEgASABQAFAAWABcAGgAbABwAHQAcAB0AHQAdAB0AHQAd
AB0AHAAbABoAGQAZABkAGAAWABQAFAATABAAEAAPAA0ADQAMAAsACgAJAAgABwAGAAUA
BAAEAAMAAgACAAEAAQAAAP3//f/8//z//v/+//3//f/7//v//P/8//3//f/9//3//f/9
//7//v/9//3//v/+/wAAAQABAAEAAgACAAMAAwAEAAQABgAHAAcABwAIAAkABwAHAAkA
CgAKAAoADAAMAA4ADgAOAA8ADgAOAA4ADgAOAA4ADwAPAA0ADQAOAA4ADQANAA0ADgAN
AAwACwAKAAsACwALAAsADQANAA0ADQALAAsACwAKAAwADAAMAAwACgAKAAkACQAHAAYA
BgAGAAYABgAGAAYABQAFAAQABAAFAAYABwAIAAgACAAIAAgACAAIAAgACAAIAAgACAAI
AAgACAAIAAgACAAIAAgACAAGAAYABgAGAAgACAAIAAgACAAIAAgABgAGAAYABgAGAAYA
BgAHAAkACgAKAAsACQAKAAoACwALAAsACwALAAsACwALAAsADAAMAAwADAAKAAoACgAK
AAwADAAMAA8AEgATABMAFQAVABMAEgARAA8ADwAPAA8AEQARAA8ADwAQAA4ADQAMAAsA
CwAKAAoACAAIAAYABgAGAAYABwAHAAcABwAHAAYABgAGAAYABgAGAAYABgAGAAYABgAG
AAYABAAEAAQAAwADAAEAAQABAAMAAwAHABMAKQBJAHgAuAAAAUcBiQHHAfoBFwICAqIB
9QA2AKb/Vv8l/wf///4J/xj/Lf9F/13/bf96/4L/jP+V/5//p/+t/7H/tv++/8n/zf/Q
/9H/0v/U/9L/0v/V/9n/2f/X/9T/2f/f/+T/6f/u//H/9//9/wMACAALAAwADQAOAA4A
DAANAA0ADQAPABAAEAARAA8AEAAQABAAEQARABIAEgASABIAEgASABIAEwATABMAFAAV
ABYAFwAVABUAFQAVABcAFwAWABYAFgAWABYAFwAWABUAFAATABQAFQAXABgAFgAXABgA
GAAWABYAFwAXABoAGgAaABoAGQAZABkAGQAYABgAGAAYABoAGwAbABsAGgAaABoAGgAa
ABoAGgAaABoAGQAYABcAFQAVABUAFQATABMAEwATABMAEgASABIAEgASABQAFQAWABcA
GAAZABwAHQAdAB0AHQAdAB0AHQAcABsAGgAZABkAGQAYABYAFAAUABMAEAASABEADwAP
AA4ADQAMAAsACAAHAAYABQAEAAQAAwACAAAA//////7//f/9//z//P/6//r/+f/5//n/
+f/6//r/+f/5//n/+f/7//v//P/8//z//f///wAAAgADAAMAAwAGAAYABwAHAAoACgAM
AA0ADQANAA4ADwARABEAEwAUABMAEgATABIAEgASABIAEwATABQAFQAWABQAFAAVABUA
EwATABQAFAATABMAEwAUABQAFAAUABQAEwATABMAEwARABEAEQARABMAEwATABIAEgAS
ABIAEgAQABAADwAPABEAEAAQABAADgAOAA4ADgAPAA8ADgAOAA4ADgAOAA4ADAAMAAwA
DAAOAA4ADgAOAA4ADgAOAA4ADgAQAA4ADgAOAA4ADgAOAA4ADgAOAA4ADgAPAA8AEAAQ
ABEADwAQABAAEQARABEAEQARABEAEQARABEAEgASABIAEgAUABQAFAAUABQAFAAUABcA
GgAbABsAHQAbABkAGAAXABUAFQAVABUAFwAXABUAFQAUABIAEQAQAA0ADQAMAAwADAAM
AAoACgAKAAoACwALAAsACwALAAoACgAKAAoACgAIAAgACAAIAAoACgAKAAoACgAKAAoA
CQAJAAsACwAJAAcABwAHAA8AIQA/AGwArAD8AE0BmwHlASQCTwJQAgoCawGYAOT/dP8x
/wX/8f7x/gD/F/8x/03/X/9s/3j/gP+H/5P/nf+j/6n/sP+4/8H/yf/M/83/0P/S/9D/
0P/P/9H/0//T/9L/1f/b/+L/6f/s/+//9//9/wMACAALAAwADQAOAA4ADgAPAA8ADwAP
ABAAEAARABEAEgASABIAEQARABIAEgATABQAFQAWABYAFwAXABcAFQAVABUAFQAXABcA
FwAXABUAFQAUABQAFQAWABcAGQAZABkAGQAZABcAFwAYABgAGgAbABwAHAAcABwAHQAd
AB4AHgAeAB4AHwAfAB8AHwAgACAAIAAgACAAIQAhACEAIQAgAB8AHgAgACAAIAAgACEA
IQAhACEAHwAfAB8AHwAfAB8AHwAfAB0AHAAcABwAHAAcAB4AHwAiACMAJAAlACYAJwAn
ACcAKQApACkAKQAmACUAJAAjACMAIwAiACAAHgAeAB0AGgAYABcAFQAVABYAFQAUABMA
EgARABAADwAOAA4ADQAMAAwACwALAAoACQAJAAgACAAIAAgABwAHAAUABQAGAAYABQAF
AAUABQAFAAUABgAGAAUABQAGAAYABwAJAAoACwAKAAoACwALAA4ADgAQABEAEQARABIA
EwATABMAFQAWABgAGAAaABoAGgAaABoAGwAbABwAHQAeABwAHAAdAB0AHQAdAB4AHgAd
AB0AHQAeABwAHAAcABwAGwAbABsAGwAbABsAGwAbAB0AHQAdABwAHgAeAB4AHgAcABwA
GwAbAB0AHAAcABwAHAAcABwAHAAbABsAGgAaABwAHAAcABwAGgAaABoAGgAaABoAGgAa
ABoAGgAaABoAGgAaABoAGgAaABoAGgAaABgAGAAYABgAGAAYABgAGAAYABkAGgAYABgA
GAAYABoAGgAaABoAGgAaABoAGwAbABwAHAAdAB8AIAAgACEAHwAfAB8AHwAfAB8AHwAf
AB4AHgAeAB4AIAAgACAAIAAiACIAIgAlACYAJwAnACkAKQAnACYAJQAnACcAJwAnACUA
JQAjACMAIgAgAB8AHgAdAB0AHAAcABwAHAAaABoAGgAaABsAGwAbABsAGwAaABwAHAAc
ABwAHAAcABwAHAAcABwAHAAcABwAHAAcABsAGQAZABsAGwAZAB0AJQAxAEkAcQCsAPoA
SAGTAdkBFwJEAk0CGgKUAdEAFgCW/0b/Gf8F/wH/Cf8c/zX/Uf9p/3n/hP+Q/5j/of+r
/7P/uf+//8j/0v/b/93/4P/j/+T/5P/k/+T/5//p/+f/5//s//P/+f/+/wMACAANABMA
GQAdACAAIQAgACEAIgAiACQAJQAlACUAJQAmACYAJwAnACgAKAAoACkAKQAqACoAKgAq
ACoAKgAsAC0ALQAtACsAKwArACsAKwArACsAKwAtAC0ALAAsACwALAAsAC0ALQAtAC0A
LQAtAC0ALgAuAC4ALwAwADAAMgAyADMAMwAyADIAMgAyADUANQA1ADUANgA2ADYANgA2
ADcANwA3ADgAOAA4ADgAOAA4ADgAOAA5ADkAOQA5ADsAOwA7ADsAOwA7ADsAOwA9ADwA
PAA8ADwAPAA+AD8AQgBDAEQARQBGAEcARwBHAEcARwBHAEcASABHAEYARQBBAEEAQAA+
AD4APgA9ADoAOAA3ADUANQA0ADMAMgAxADIAMQAwAC8ALgAuAC0ALAAsACsAKwAqACkA
KQAoACgAKAAoACcAJwAnACcAKAAoACUAJQAlACUAJQAlACYAJgAlACUAJgAmACgAKQAp
ACkAKgAqACsAKwAsACwALgAvAC8ALwAwADEAMQAxADMANAA0ADQANgA2ADgAOAA4ADkA
OwA6AA==
         </WaveFormData>
      </LeadData>
      <LeadData>
         <LeadByteCountTotal>10000</LeadByteCountTotal>
         <LeadTimeOffset>0</LeadTimeOffset>
         <LeadSampleCountTotal>5000</LeadSampleCountTotal>
         <LeadAmplitudeUnitsPerBit>4.88</LeadAmplitudeUnitsPerBit>
         <LeadAmplitudeUnits>¦ÌV</LeadAmplitudeUnits>
         <LeadHighLimit>2147483647</LeadHighLimit>
         <LeadLowLimit>268435456</LeadLowLimit>
         <LeadID>V6</LeadID>
         <LeadOffsetFirstSample>0</LeadOffsetFirstSample>
         <FirstSampleBaseline>0</FirstSampleBaseline>
         <LeadSampleSize>2</LeadSampleSize>
         <LeadOff>FALSE</LeadOff>
         <BaselineSway>FALSE</BaselineSway>
         <ExcessiveACNoise>FALSE</ExcessiveACNoise>
         <MuscleNoise>FALSE</MuscleNoise>
         <LeadDataCRC32>1080858434</LeadDataCRC32>
         <WaveFormData>
AgACAAIAAgACAAIAAgACAAQABAAEAAQABgAGAAYABgAGAAYABgAGAAgACAAIAAgABgAG
AAYABgAGAAYABgAGAAYABgAGAAYABgAGAAYABgAEAAQABAAEAAQABAAEAAQAAgACAAIA
AgAEAAQABAAEAAIAAgACAAIAAgACAAIAAgAEAAQABAAEAAYABgAGAAYABwAIAAoACwAO
AA4ADgAPABEAEQASABIAEAAQABAAEAATABMAEwATABEAEQARABEADgANAAwACwAJAAoA
CwALAAkACQAIAAcABwAGAAYABwAHAAcABwAHAAUABAADAAIAAQABAAEAAQAAAAAAAAAA
AAEAAQABAAEAAQABAAEAAQD//////////wEAAAAAAAAAAAABAAEAAAAAAAAAAAD/////
//////////8AAP7//v8BAAkAGQAzAFcAigDAAPAAHQFKAW0BfAFoASQBsgA4ANr/nf90
/1//WP9X/1n/ZP91/4b/jv+V/5r/of+n/6v/sP+1/7r/wP/F/8r/zP/O/8//0f/R/9P/
1v/W/9f/1f/V/9n/3//m/+r/7P/w//T/+P/7////AQABAAEAAwAEAAQAAgACAAMAAwAD
AAMABAAEAAUABQAFAAYABgAGAAcABwAJAAkACQAJAAgACAAIAAgACgAKAAsACwALAAsA
CwALAAsACwALAAsADQANAA0ADQALAAwADAAMAAwADAANAA0ADgAOAA4ADwAPAA8AEAAQ
ABQAFAAUABYAFAAUABUAFQAWABYAFwAYABYAFwAYABkAGwAbABwAHQAfACAAIAAiACAA
IAAgACEAIwAjACQAJAAkACQAJQAlACMAIwAjACMAJQAmACYAJgAkACUAJQAlACQAJAAj
ACMAIQAgAB8AHQAcABoAFwAVABQAEwASABAADQAMAAsACAAIAAYABgAFAAMAAwACAAEA
///+//7//f/8//z/+//7//r/+v/5//n/+P/3//f/9//3//f/9v/2//T/8v/y//L/9P/0
//T/9P/1//X/9f/1//X/9f/1//b/9v/2//b/9//3//j/+P/5//v//P/8//3//P/7//v/
+v/7//v//P/8//3//f/+//7///////////8AAAAAAAAAAAMAAwADAAMAAQABAAEAAQD/
/////////wEAAQABAAEAAQABAAEAAQD//////////wEAAQAAAP/////////////+//7/
/v/+//7//v/+///////+//3//f/+//7//v/+//7//v/+//////////7//v8AAAAAAAAA
AP7//v/+//7/AAAAAAAAAAAAAAAAAAAAAP///v/9//z//v/+//7//v8AAAAAAQABAP7/
/v/+//7//v/+//7//v/9//3//f/9/////////////v/+//z//P/8//z//P/+//7//v/+
/wAAAAAAAAAA/v/+//7//v8AAAAAAAAAAP///v/9//z//v/+//7//v8AAAAAAAAAAP7/
/v/+//7//P/8//z//P/+//7//v/+//7//v/+//7//f/8//v/+v/7//z//f/+//z//P/8
//z//P/8//z//P/+//7//v/+//z//P/8//z/+v/7//v//P/+//7/////////AAAAAAAA
AAAAAAAAAQABAAEAAQABAAEAAQABAAEA////////AAACAAQABQAGAAoACwAMAAsACQAI
AAgABwAHAAcABwAFAAQAAwACAAAA///+//3//P/8//z//P/7//v/+//7//v//f/9//3/
/f/7//v/+//7//z//P/8//z//f/9//z//P/7//r/+P/3//n/+f/5//n/9v/y//D/8//5
/wsAJQBPAIYAvgD0ACkBWgF/AZIBhgFIAdYAVgDy/6//hv9x/2T/X/9j/3D/gf+Q/5r/
nf+g/5//o/+n/6z/r/+0/7j/vf/E/8b/yP/J/8v/yf/J/8j/yP/J/8n/yf/H/8n/0P/Y
/9z/3v/i/+j/7f/v//P/9f/z//X/9v/2//b/9v/3//f/9//3//j/+P/7//v/+//8//r/
+v/7//v/+//7//v/+//+//7//v/+//z//P/9//3/////////////////////////////
////AQACAAIAAgAAAAAAAQABAAIAAgACAAMAAwADAAQABAAGAAYABgAIAAgACAAJAAkA
CAAIAAkACgAKAAsADAANAA0ADQAOAA8ADwAQABAAEgASABIAEgATABMAEwAUABQAFAAU
ABUAFQAVABUAFQAVABMAFAAUABQAFgAXABcAFwAaABoAGQAZABsAGgAZABcAFwAWABQA
EwAUABMAEgAQAA8ADgANAAoACgAIAAgABwAFAAUABAADAAEAAAAAAP///P/8//v/+//8
//z/+//7//r/+f/5//n/9//3//b/9v/4//b/9v/2//T/9P/0//T/9//3//f/9//1//X/
9f/2//b/9v/2//f/9//4//j/+f/5//r/+v/7//3//f/+//7//////wAAAAADAAMABAAE
AAUABQAFAAUABAAEAAQABAAGAAcACAAJAAkACQAJAAkACQAJAAkACQAHAAcABwAHAAcA
BwAHAAcABQAFAAUABQAFAAUABAADAAMAAwADAAMAAgACAAIAAgACAAIAAgADAAUABAAD
AAMAAAAAAAAAAAAAAAAAAAABAAEAAQAAAAAAAAAAAAAAAAAAAAAAAAAAAP7//v/+//7/
AAAAAAAAAAD+//7//v/+//7//v/+//7//v/+///////+//7//v/+/wAAAAAAAAAA////
///////9//3//f/9//7//v/+//7//v/+//7//v/+//7//v/+//7//v/+//7//v//////
AgACAAIAAwABAAEAAgACAAAAAAAAAAAAAQABAAEAAQABAAEAAQABAAMAAwADAAMABAAG
AAgACQAKAAsACwALAAkACAAIAAkABwAHAAcABwAHAAYABQAEAAAA///+//3//P/8//z/
/P/9//3//f/9//v/+//7//v//f/9//3//f/7//r/+v/6//r/+//7//r/+v/6//r/+f/5
//n/+f/5//n/+v/4//b/9f/7/wcAHQA/AHAAqgDgABMBQgFpAYIBgAFQAe4AdgAKALv/
hv9t/2T/W/9X/2D/b/+A/47/l/+Y/5v/nf+j/6j/rf+w/7T/u//C/8b/yP/J/8n/yf/H
/8r/zP/P/8//z//R/9P/2P/e/+L/5P/o/+7/8//3//n/+//5//v//P/8//z//P/9//3/
/////wAAAAD///////8AAAIAAgADAAMAAwADAAMAAwAEAAQABAAEAAQABAAFAAUAAwAD
AAMAAwAFAAUABQAFAAUABQAFAAUABQAGAAYABgAGAAYABwAHAAgACAAIAAkACwALAAwA
DAAMAAwADAAOAA4ADgAPAA8AEAAQABEAEgASABMAFAAVABcAFwAYABkAFwAYABgAGgAc
ABwAHAAdAB0AHQAeAB4AHgAeAB8AHwAhACEAIQAhAB8AIAAgACAAIgAjACMAIwAiACIA
IQAhACEAIAAfAB0AHwAeABwAGwAYABcAFgAUABMAEgARAA4ADgAMAAwACwAJAAkACAAH
AAcABgAGAAUAAgACAAEAAQACAAIAAQABAP7//f/9//3//f/9//z//P/+//z//P/8//r/
+v/6//r/+//7//v/+//5//n/+f/6//j/+P/4//n/+f/6//r/+//7//z//P/9//3//f/+
//7//////wAAAAABAAEAAgACAAMAAwADAAMABAAEAAQABAAFAAUABQAFAAUABQAFAAUA
BQAFAAUABQAHAAcABwAHAAUABQAFAAUABwAHAAcABwAHAAcABgAFAAUABQAFAAUABgAG
AAYABgAEAAQABAAFAAUABAADAAMABAAEAAQABAACAAIAAgADAAUABQAEAAQAAgACAAIA
AgACAAIAAgACAAIAAgACAAIAAgACAAIAAgACAAIAAgACAAAAAAAAAAAAAAAAAAEAAQAC
AAIAAgACAAAAAAAAAAAAAQABAAEAAQABAAEAAQABAAAAAAACAAAAAAAAAAAAAAAAAAAA
AAAAAAAAAAAAAP7//v/+//7/AAAAAAAAAAAAAAAAAQABAAQABAAEAAUABQAFAAYABgAG
AAYABgAGAAUABQAFAAUABwAHAAcABwAHAAcABwAHAAoADAAOAA8ADgAPAA8ADwANAAwA
DAANAA0ADQANAA0ACQAIAAcABgAGAAUABAADAAAAAAAAAAAA//////////8BAAEAAQAB
AP/////////////+//7//v/+///////+//7//v/+//3////////////9//z/+v/8/wEA
DQAhAD8AbQCiANYABAExAVgBcwF0AUoB8AB6AA4Avv+J/27/Zf9g/1v/Y/9y/4H/kP+Y
/53/oP+j/6n/rf+y/7f/vP/C/8X/yv/M/8z/z//P/8//0f/S/9T/0//R/9P/1f/d/+T/
5v/q/+7/9P/4//v//f/9/////f///wAAAAAAAAAAAQABAAEAAQACAAIAAwADAAMABAAE
AAQABQAFAAcABwAHAAcACAAIAAgACAAGAAYABwAHAAcABwAHAAcABwAHAAcABwAJAAkA
CQAJAAcACAAIAAgACgAKAAsACwAMAAwADAANAA0ADQAOAA4AEAAQABAAEgAQABAAEQAR
ABQAFAAVABYAFAAVABYAFwAXABcAGAAZABsAHAAcAB4AHAAcABwAHQAeAB8AIQAiACIA
IgAjACMAIwAjACMAIwAjACQAJAAkACIAIwAjACMAJgAmACUAJQAlACQAIwAhAB8AHgAc
ABsAGgAZABgAFgATABIAEQAOABAADgAOAA0ACQAJAAgABwAHAAYABgAFAAQABAADAAMA
AgACAAEAAQAAAP/////////////+//7//v/8//z//P/8//z//P/8//v/+//7//v/+//7
//v//P/8//z//P/9//3//v/+//////8AAAAAAQD/////AAAAAAMAAwAEAAQAAwADAAQA
BAAFAAUABQAFAAYABgAGAAYABwAHAAcABwAHAAcABwAHAAcABwAHAAcABQAFAAUABQAH
AAcABwAHAAUABQAFAAUABQAFAAQAAwADAAMAAwADAAQABAAEAAQAAgACAAIAAwABAAAA
/////wAAAAAAAAAAAAAAAAAAAQABAAEAAAAAAAAAAAAAAAAAAAAAAAAAAAAAAAAAAAAA
AAIAAgACAAIAAAAAAAAAAAACAAIAAgACAAAAAAABAAEAAgACAAIAAgAAAAAAAAAAAP//
//////////////////8AAAAA/v/+//7//v/+/wAAAAAAAAAA/v/+//7//v8AAAAAAAAB
AAEAAgACAAIABQAFAAUABgAGAAYABgAGAAQABQAFAAUABwAHAAcABwAHAAcABwAHAAcA
CAAKAAwACwAMAA0ADQANAAsACgAKAAsACwALAAsACQAHAAYABQAGAAQAAwACAAEAAAAA
AAAAAAD///////////////////3//f/9//3//f/9//z//P/+//7///////z//P/8//z/
/f/9//3//f/7//v//P/6//r/+/8BAA8AJQBFAHQAqgDaAAkBNAFXAXABagE2AdQAWgD0
/6v/fP9n/17/V/9X/2D/b/+A/47/lf+Y/5v/n/+l/6r/r/+y/7j/vf/C/8b/yv/N/8//
z//R/9L/1P/X/9f/1f/X/93/5P/q//D/9P/6//7/AwAHAAkACwALAA0ADgAOABAAEAAR
ABEAEQARABIAEgARABEAEQASABIAEgATABMAEQARABEAEQARABAADwAOAA0ADAAMAAsA
CgAJAAgABwAGAAUABAADAAEAAQABAAEAAAAAAP///v/+//7//////wAAAAAAAAEAAQAB
AAIAAgAGAAYABgAIAAoACgALAAsADAAMAA0ADgAQABEAEgATABUAFQAWABcAGQAaABoA
HAAeAB4AHgAfAB8AHwAgACAAIAAgACEAIQAfAB8AHwAfAB8AIAAgACAAHgAfAB8AHwAe
AB4AHQAdAB0AHAAbABkAFwAWABQAEwASABEAEAAOAA0ADAALAAgACAAGAAYABQADAAMA
AgABAP///v/+//3//v/+//3//f/6//r/+f/5//r/+f/5//n/+f/5//j/+P/4//b/9v/2
//b/9v/2//b/9f/1//X/9f/1//X/9f/2//b/9v/2//f/9f/2//b/9//3//j/+P/5//f/
9//4//j/+f/5//r/+v/5//n/+v/6//n/+f/5//n//P/8//z//P/9//3//f/9////////
/////////////////////////////////////f/9//3//f/9//3//P/7//3//f/9//3/
+v/6//r/+v/6//r/+v/7//v/+v/5//n/+v/6//r/+v/6//r/+v/7//n/+f/4//j/+P/4
//j/+P/4//j/+P/4//j/+P/4//j/+P/4//j/+P/2//b/9v/2//b/9v/2//b/9v/2//f/
9//0//T/9P/0//b/9v/2//b/9P/0//T/9P/0//T/9P/0//T/9v/2//b/9v/3//f/+P/4
//j/+f/5//n/+P/4//j/+P/6//r/+//7//v/+//7//v/+//7//v/+//9//3//v8AAAIA
AwAEAAUABQAFAAMAAgACAAMAAwADAAMAAwABAAAA///+//z/+//4//f/9v/2//j/+P/3
//f/9//3//f/9//3//f/9//3//f/9//3//b/9P/0//T/9f/1//T/9P/0//T/8//z//P/
8//z//P/9P/y//L/9f/9/wsAIwBLAH4AsgDiAA8BOgFXAWYBUAEKAZ4AKADK/4v/Zv9V
/0z/R/9J/1T/Zf92/4D/h/+M/5H/lf+X/5z/n/+k/6z/tf+6/77/wP/B/8P/wf/D/8T/
xv/H/8f/x//L/9H/1P/Y/9z/4v/m/+z/7//x//P/8//x//P/9P/0//b/9v/3//f/9//3
//j/+P/5//n/+f/6//r/+v/7//v/+//7//v/+//8//z//P/8//z//P/9//3/+//7//v/
+//7//v/+//7//v/+//7//v//f/+//7//v/+//7//////wAAAAAAAAEAAQABAAIAAgAC
AAIAAgAEAAYABgAHAAcACAAIAAkACgAKAAsADAANAA0ADQAOAA8ADwAQABAAEgAUABQA
FAAVABMAEwAUABQAFAAUABUAFQAVABUAFQAVABUAFgAWABYAGAAZABkAGQAYABgAFwAX
ABcAFgAVABMAFQAUABIAEQAOAA0ADAAKAAkACAAHAAQABAACAAIAAQD//////v/9//v/
+v/6//n/+P/4//f/9//2//b/9f/1//T/8//z//P/8f/x//D/8P/y//D/8P/w//D/8P/w
//D/7//v/+//7//t/+3/7f/u/+7/7v/u/+//7//w//D/8f/x//L/8v/z//P/8//0//T/
9f/1//b/9v/3//f/+P/4//n/+f/5//n/+P/4//j/+P/7//v/+//7//v/+//7//v//f/9
//3//f/9//3//f/9//v/+//7//v/+//7//v/+//7//v/+v/5//n/+f/5//n/+v/6//r/
+v/5//j/9//3//f/9v/1//X/9v/2//b/9v/2//b/9v/3//X/9f/0//T/9P/0//T/9P/0
//T/9P/0//b/9v/2//b/9v/2//b/9v/4//j/+P/4//j/+P/4//j/+P/4//j/+P/4//j/
+P/2//b/9v/2//f/9//4//j/+P/5//n/+f/4//j/+P/4//j/+P/5//n/+f/5//n/+f/5
//n/+f/5//f/9//4//r//v///wAAAQABAAEA///+//z//f/9//3///////3//P/9//z/
+v/5//j/9//2//b/9v/2//X/9f/3//f/9//3//f/9//3//f/9//3//f/9v/2//b/9v/3
//f/9v/2//b/9P/z//P/8//z//P/8//y//D/8P/x//n/CQAfAEUAegCsANoABwEwAU0B
XAFIAQQBmAAiAMT/h/9i/1P/TP9H/0f/VP9n/3j/gv+J/47/j/+R/5n/nv+j/6j/sP+3
/7z/wP/C/8P/xf/F/8X/yP/K/8v/yf/J/8v/0f/W/9z/3v/i/+b/7P/x//P/8//z//P/
9f/2//b/+P/4//n/+f/3//f/+P/4//n/+f/5//r/+v/6//v/+//7//v/+//7//z//P/8
//z//P/8//3//f/9//3//f/9//3//f/9//3//f/9//3//f/9//7//v/+//7//v//////
AgACAAIAAwADAAMABAAEAAQABAAEAAYACAAIAAkACQAMAAwADQAOAA4ADwAQABEADwAP
ABAAEQARABIAEgAUABYAFgAWABcAFgAVABUAFAAUABQAFQAVABUAFQAVABUAFQAWABYA
FgAYABkAGQAZABgAGAAXABcAFwAWABUAEwAVABQAEgARAA4ADQAMAAoACwAKAAkABgAE
AAIAAgABAAEAAQAAAP///f/8//z/+//6//r/+f/5//r/+v/5//n/9v/1//X/9f/z//P/
8v/y//T/8v/y//L/8v/y//L/8v/z//P/8//z//P/8//z//T/9v/2//b/9//3//j/+P/5
//f/+P/4//n/+//7//z//P/7//v//P/8//////8AAAAAAQABAAEAAQAAAAAAAAAAAAMA
AwADAAMAAQABAAEAAQADAAMAAwADAAEAAQABAAEA//////////8BAAEAAQABAAEAAQAA
AP////////////8AAAAAAAAAAP7//v/+////AQAAAP/////+//7//v/+//7//v/+////
//////7//v/+//7//v/+//7//v/+//7//v/+//7//v/+//7//v//////AAAAAAAAAQAB
AAEAAgACAAIAAgACAAIAAwADAAMAAwADAAMAAwADAAMAAwADAAMABAAGAAgACQAKAAsA
CwALAAkACAAGAAcABwAHAAkACQAHAAYAAwACAAAA///+//3//P/8//z//P/7//v//f/9
//3//f/9//3//f/9//3//f/9//z//P/8//z//f/9//z//P/8//z/+//7//v//f/9//3/
/P/6//r//f8HABkAMwBbAI4AwgDuABkBQAFdAWYBRgH4AIQAEAC8/4P/ZP9X/1L/T/9V
/2T/d/+G/47/lf+Y/5v/n/+l/6r/r/+2/7r/wf/G/8j/yv/N/8//z//R/9T/1P/V/9X/
0//X/93/4v/m/+r/8P/0//j/+//9//////8BAAMABAAEAAIAAgADAAMAAwADAAQABAAF
AAUABQAGAAQABAAFAAUABwAHAAcABwAIAAgACAAIAAgACAAJAAkACwALAAsACwAJAAkA
CQAJAAsACwALAAsADQAOAA4ADgAMAAwADQANABAAEAAQABEADwAPABAAEAASABIAEgAU
ABQAFAAVABUAFgAWABcAGAAYABkAGgAbABkAGQAaABsAGwAcABwAHgAcABwAHAAdAB0A
HQAeAB4AIAAgACEAIQAgAB8AHgAdAB8AIAAgACAAIgAjACMAIwAiACIAIQAhACMAIgAh
AB8AHQAcABoAGQAYABcAFgAUABUAFAATABAAEAAOAA4ADQALAAsACgAJAAcABgAGAAUA
BAAEAAMAAwACAAIAAQABAP7//f/9//3//f/9//z//P/8//r/+v/6//z//P/8//z/////
//////////////8AAAAAAAAAAAEA//8AAAAAAQADAAQABAAFAAcABwAIAAgABwAHAAgA
CAAJAAkACgAKAAsACwALAAsACgAKAAoACgAJAAkACQAJAAkACQAJAAkACwALAAsACwAI
AAcABgAFAAYABwAIAAkACwALAAsACwAJAAkACAAHAAkACQAJAAkABgAGAAYABgAEAAQA
BAAFAAMAAgABAAEAAAAAAAAAAAABAAIAAwAFAAUABQAEAAQABgAGAAYABgAEAAQABAAE
AAQABAAEAAQABgAGAAYABgAEAAQABAAEAAQABgAGAAYABgAGAAYABAAEAAQABAAGAAYA
BgAGAAcABwAIAAgACAAJAAkACQAIAAgACAAIAAgACAAJAAkACQAJAAkACQAJAAkACQAJ
AAkACQAKAAwAEAARABIAEwATABMAEQAQABAAEQARABEAEQARAA8ADgANAAwACgAJAAoA
CQAIAAgABgAGAAUABQADAAMAAwADAAUABQAFAAUAAwADAAMAAgAEAAQABAAFAAMAAgAC
AAIAAgABAAEAAQABAP///f/+//7//v///wUAEwArAE0AgAC4AOoAGwFIAWsBgAF0ATgB
ygBMAOz/q/+G/3H/bP9r/23/eP+J/5b/oP+l/6r/rf+x/7f/vP+9/8D/xP/L/9D/0v/U
/9n/2f/Z/9n/2P/a/93/3f/b/9n/2//g/+b/7P/w//T/+P/9/wEABQAFAAUABwAIAAgA
CgAKAAsACwALAAsADAAMAAsACwALAAwACgAKAAsACwANAA0ADQANAAwADAAMAAwADQAO
ABAAEQAPAA8ADwAPABEAEQARABEAEwATABMAEwAQABAADwAOABEAEgAUABUAFAAUABQA
FQATABMAFAAUABgAGAAYABoAGgAaABsAGwAaABoAGwAcABwAHQAeAB8AHwAfACAAIQAh
ACIAIgAkACEAIAAfAB8AHwAfACAAIAAgACAAIQAhACEAIQAhACEAIQAiACIAIgAiACMA
IwAjACQAJAAjACMAJQAkACMAIQAhACAAHgAdAB4AHQAcABoAFwAWABUAEgAUABIAEgAR
AA0ADQAMAAsABwAGAAYABQAGAAYABQAFAAIAAgABAAEAAAD//////////////v/+//7/
/P/8//z//v/+//7//v8BAAEAAQABAAMAAwADAAQABgAGAAYABwAHAAgACAAJAAkACgAK
AAsACwALAAwADAAOAA8AEQASABEAEQASABIAEQARABEAEQAUABQAFAAUABQAEwASABEA
DwAPAA8ADwAQABEAEgATABEAEQARABEAEQARABEAEQARABEAEQARABMAEwASABEAEAAP
AA4ADQAOAA4ADgAOAA4ADgAOAA8ADQAMAAsACwALAAwADQAOAA4ADgAOAA8ADQANAAwA
DAAMAAwADAAMAAwADAAMAAwADAAOAA4ADgAOAA4ADQAMAAsACgAMAAwADAAMAA8ADwAQ
ABAADgAPAA8ADwAQABAAEAAQABAAEAARABEAEQARABEAEQARABEAEQARABMAEwAUABYA
GgAbABwAHQAdAB0AGwAaABkAGQAYABcAFwAXABUAFAATABIAEAAPAA4ADQAMAAwADAAM
AAsACwANAA0ADQANAA0ADQANAA0ADAALAAoACAAKAAoACgALAAsACgAKAAoADAALAAsA
CwALAAsACwAKAAgABgAFAAkAFQArAE0AegC0AO4AIwFWAX8BnAGiAXgBFAGSAB4Azf+a
/33/cv9t/2v/dP+F/5b/ov+n/6r/rf+v/7X/uv+//8T/yv/P/9T/1v/a/9v/3f/f/9//
3v/e/9//3//f/9//4f/m/+z/8v/2//j//v8BAAUACQANAA0ADwAQABAAEAAQABEAEQAR
ABEAEgASABUAFQAVABYAFAAUABUAFQAXABcAFwAXABgAGAAYABgAGAAYABkAGQAbABsA
GwAbABkAGQAZABkAGwAbABsAGwAbABwAHAAcAB4AHgAfAB8AIAAgACAAIQAjACMAJAAk
ACQAJAAkACYAJgAmACcAJwAoACgAKQAqACoAKwAsAC0AKwArACwALQAvADAAMAAyADAA
MAAwADEAMQAxADIAMgAwADAAMQAxADEAMQAxADEAMwA0ADQANAA0ADUANQA1ADYANgA1
ADUANwA2ADUAMwAxADAALgAtAC4ALQAsACoAKQAoACcAJAAiACAAIAAfAB8AHwAeAB0A
GwAaABoAGQAYABgAFwAXABYAFgAVABUAFgAVABUAFQAVABUAFAAUABQAEgASABIAEgAS
ABIAEgATABMAEwATABEAEQARABIAEwAUABUAFwAXABgAGAAZABkAGgAaABsAHQAdAB4A
HgAfAB8AIAAgACMAIwAkACQAJQAlACUAJQAmACYAJgAmACcAJwAnACcAJQAlACUAJQAl
ACUAJQAlACMAIwAjACMAJQAlACUAJQAjACMAIwAjACUAJQAkACMAJQAlACUAJQAiACIA
IgAiACQAJAAkACUAJQAkACMAIwAkACQAJAAkACQAJAAkACUAIwAjACIAIgAkACQAJAAk
ACQAJAAkACQAIgAiACIAIgAkACQAJAAkACIAIgAiACIAJAAkACQAJAAiACIAJAAiACIA
IgAiACQAJAAkACQAJAAkACQAJAAlACUAJgAmACgAKQApACkAKAAoACgAKAAoACgAKQAp
ACkAKQApACkAKwArACsAKwAtAC0ALgAwADIAMwA0ADUANQA1ADMAMgAyADMAMwAzADMA
MwAxADAALwAuACwAKwAqACkAKAAoACgAKAAnACcAJwAnACcAJwAnACcAJwAnACkAKQAp
ACgAJgAmACYAJwApACgAKAAoACgAJwAnACcAJwAnACcAJgAmACYAKQAxAEMAXQCJAMIA
+AAqAVkBggGfAaoBjAE8AcgAVgD+/8P/oP+T/4z/h/+L/5r/q/+6/8T/yf/M/8//0//X
/9z/3//k/+r/8f/2//j/+v/9//3//f/9//7/AAD///////8DAAcADgASABYAGgAeACQA
KQAtAC0ALwAtAC8AMAAwADAAMAAxADEAMwAzADQANAAzADMAMwA0ADYANgA3ADcANwA3
ADcANwA4ADgAOAA4ADgAOAA5ADkAOQA5ADkAOQA7ADsAOwA7ADsAOwA7ADsAOwA8ADwA
PAA8ADwAPQA9AD4APgA+AD8AQQBBAEIAQgBCAEIAQgBEAEQARABFAEUASABIAEkASgBI
AEkASgBLAE0ATQBOAE8ATQBOAE4AUABSAFIAUgBTAFUAVQBWAFYAVABUAFUAVQBXAFcA
VwBXAFcAWABYAFgAWgBbAFsAWwBaAFoAWQBZAFkAWABXAFUAVwBWAFQAUwBSAFEAUABO
AE0ATABLAEgASgBIAEgARwBFAEUARABDAEEAQABAAD8APgA+AD0APQA+AD4APQA9ADwA
OwA7ADsAOwA7ADoAOgA8ADoAOgA6ADgAOAA4ADgAOQA5ADkAOQA5ADkAOQA6ADoAOgA6
ADsAPQA+AD4APwA/AEAAQABBAEEAQQBCAEIAQwBDAEQARABFAEUARgBGAEkASQBJAEkA
SgBKAA==
         </WaveFormData>
      </LeadData>
   </Waveform>
</RestingECG>
