# Supplementary material for: Detection of Left Atrial Enlargement Using a Convolutional Neural Network-Enabled Electrocardiogram
Source: Front Cardiovasc Med. 2020 Dec 17;7:609976. doi: 10.3389/fcvm.2020.609976 (PMC7773668; doi:10.3389/fcvm.2020.609976)
Supplement: Supplementary file 5 [file Data_Sheet_5.ZIP › normal4/1802035826_4384_0000001Q.XML]

<?xml version="1.0" encoding="Windows-1252"?>
<!DOCTYPE RestingECG SYSTEM "restecg.dtd">
<RestingECG>
   <PatientDemographics>
      <PatientID>1802035826</PatientID>
      <PatientAge>74</PatientAge>
      <AgeUnits>Years</AgeUnits>
      <Gender>Female</Gender>
      <PatientLastName>chenruiyan</PatientLastName>
   </PatientDemographics>
   <TestDemographics>
      <DataType>Resting</DataType>
      <Site>1</Site>
      <AcquisitionDevice>MAC55</AcquisitionDevice>
      <Status>Unconfirmed</Status>
      <Priority>Normal</Priority>
      <AcquisitionTime>10:15:50</AcquisitionTime>
      <AcquisitionDate>12-14-2016</AcquisitionDate>
      <CartNumber>1</CartNumber>
      <AcquisitionSoftwareVersion>009C</AcquisitionSoftwareVersion>
      <XMLSourceVersion>MAC5000 v1.0</XMLSourceVersion>
   </TestDemographics>
   <RestingECGMeasurements>
      <VentricularRate>73</VentricularRate>
      <AtrialRate>73</AtrialRate>
      <PRInterval>136</PRInterval>
      <QRSDuration>68</QRSDuration>
      <QTInterval>424</QTInterval>
      <QTCorrected>467</QTCorrected>
      <PAxis>-1</PAxis>
      <RAxis>55</RAxis>
      <TAxis>13</TAxis>
      <QRSCount>12</QRSCount>
      <QOnset>227</QOnset>
      <QOffset>261</QOffset>
      <POnset>159</POnset>
      <POffset>191</POffset>
      <TOffset>439</TOffset>
      <ECGSampleBase>500</ECGSampleBase>
      <ECGSampleExponent>0</ECGSampleExponent>
   </RestingECGMeasurements>
   <Diagnosis>
      <Modality>Resting</Modality>
         <StatementCount>2</StatementCount>
         <LabelText>12SL ��ϳ���</LabelText>
      <DiagnosisStatement>
         <StmtFlag>ENDSLINE</StmtFlag>
         <StmtText>�������</StmtText>
      </DiagnosisStatement>
      <DiagnosisStatement>
         <StmtFlag>ENDSLINE</StmtFlag>
         <StmtText>���� ECG</StmtText>
      </DiagnosisStatement>
   </Diagnosis>
   <Waveform>
      <WaveformType>Rhythm</WaveformType>
      <WaveformStartTime>0</WaveformStartTime>
      <NumberofLeads>8</NumberofLeads>
      <SampleType>CONTINUOUS_SAMPLES</SampleType>
      <SampleBase>500</SampleBase>
      <SampleExponent>0</SampleExponent>
      <HighPassFilter>16</HighPassFilter>
      <LowPassFilter>150</LowPassFilter>
      <ACFilter>NONE</ACFilter>
      <LeadData>
         <LeadByteCountTotal>10000</LeadByteCountTotal>
         <LeadTimeOffset>0</LeadTimeOffset>
         <LeadSampleCountTotal>5000</LeadSampleCountTotal>
         <LeadAmplitudeUnitsPerBit>4.88</LeadAmplitudeUnitsPerBit>
         <LeadAmplitudeUnits>��V</LeadAmplitudeUnits>
         <LeadHighLimit>2147483647</LeadHighLimit>
         <LeadLowLimit>268435456</LeadLowLimit>
         <LeadID>I</LeadID>
         <LeadOffsetFirstSample>0</LeadOffsetFirstSample>
         <FirstSampleBaseline>0</FirstSampleBaseline>
         <LeadSampleSize>2</LeadSampleSize>
         <LeadOff>FALSE</LeadOff>
         <BaselineSway>FALSE</BaselineSway>
         <ExcessiveACNoise>FALSE</ExcessiveACNoise>
         <MuscleNoise>FALSE</MuscleNoise>
         <LeadDataCRC32>1705994220</LeadDataCRC32>
         <WaveFormData>
9P/0//T/9P/y//L/8v/y//H/8P/v/+7/7//w//H/8v/0//T/9P/0//L/8v/y//L/9P/0
//T/9P/z//L/8f/w//D/8P/w//D/8v/y//L/8v/y//L/8v/y//P/9P/1//b/9v/2//b/
9v/0//T/9P/0//X/9v/3//j/9f/0//P/8v/0//b/+P/6//r/+v/6//r//P/8//z//P/7
//r/+f/4//v//P/9//7/AAAAAAAAAAD///7//f/8/wAAAgAEAAYABAAEAAQABAAGAAYA
BgAGAAcACAAJAAoADQAQABMAFgAYABgAGAAYABgAGAAYABgAGwAcAB0AHgAhACIAIwAk
ACEAIAAfAB4AIQAiACMAJAAhACAAHwAeABsAGgAZABgAFgAUABIAEAANAAwACwAKAAgA
BgAEAAIAAgACAAIAAgD///7//f/8//z//P/8//z/+v/4//b/9P/3//j/+f/6//r/+v/6
//r/+f/4//f/9v/3//j/+f/6//j/+P/4//j/9//2//X/9P/2//b/9v/2//j/+P/4//j/
9//2//X/9P/2//b/9v/2//b/9v/2//b/9v/2//b/9v/3//j/+f/6//r/+v/6//r/+f/4
//f/9v/5//r/+//8//r/+v/6//r//P/8//z//P/8//z//P/8//r/+P/2//T/+P/6//z/
/v/9//z/+//6//j/+P/4//j/+v/6//r/+v/4//j/+P/4//v//P/9//7/+//6//n/+P/6
//r/+v/6//v//P/9//7/+//6//n/+P/7//z//f/+//v/+v/5//j/+v/6//r/+//9//3/
+//7//z//P/8//7//P/3//X/9P/2//j/+f/8/wAA/f/9////BAAEAAQABgAEAAYACwAK
AAwADAANAA4ACwAKAAgABwAHAAYAAwAFAAUABQAFAAQAAwABAP///v8AAP7//f/7//r/
9//6//r/+//3//b/9v/3//X/9f/3//f/9//2//T/8v/y//L/8v/w//L/8v/1//f/8v/x
//H/8v/z//b/9//x/+n/6//r/+r/7v/z//P/9f/4//7/EgAkAC4APgBcAHsAiQCBAGgA
PwAaAP7/6P/W/9P/4P/r/+3/6P/p//P/+v/0/+v/7f/w//L/9f/5//b/8//y/+z/8P/x
//P/9P/z//b/9f/z//P/8//y//L/9P/1//b/9v/y//H/8//w//L/8f/v//b/9P/0//X/
9f/z//H/7//t//D/8P/y//f/9P/z//T/8//2//f/+P/6//r/+v/4//j/+P/4//b/9v/3
//j/+v/7//r/+f/6//n/+f/6//v//v/9//z//f/8//n/+f/5//r/+//8//3////9//z/
/f/9//7///8BAAMABQAJAAkACAAHAAYABQAEAAwADwASABQAEgASABAADgARABYAGgAb
ABoAGwAbABsAIAAgAB0AHQAgACAAIAAhACIAHwAeACAAHwAfACEAIwAhAB8AHQAYABgA
FwAUABQAEwAPABEAEQAOAAwACQAIAAYABAADAAEA//8BAAEA/v/8//n/+P/5//z//P/+
/wEA/f/8//r/9v/3//n/+v/5//v//v8CAP//+v/5//X/9v/6//j/+P/6//j/9//1//X/
9v/3//f/9v/2//b/9//5//f/9v/1//X/9f/1//b/9//3//f/9//0//b/+P/4//j/+P/5
//j/9//7//n/+P/4//f/9//4//n/+//7//v/+//3//f/+P/4//f/+P/4//f/9v/3//3/
AAD7//j/+v/6//v/+f/7//7//P/7//v/9//6//7//f/9//v/+v/7//v//P/7//z////+
//z/+v/5//j/+P/4//b/9//5//3//v/8//n/9//3//f/9//2//b/+v/6//j/+v/6//v/
/f/8//z//P/8//z/+//6//r/+f/6//n/+v/8//n/+P/5//j/9v/3//n/+////wAAAwAG
AAEA/////wAAAAAAAAIAAwAEAAoACgAJAAkACgALAAwADAALAAsACQAGAAMABQAFAAcA
BwAGAAUAAQD///7//v/9//3//P/8//j/+v/5//f/8f/w//D/8//y//P/9v/3//n/+P/2
//b/8//y//H/7v/z//T/+P/7//X/8//y//H/9P/3//j/9//x//P/8//w//D/6//p//H/
/v8MABwALAA6AEwAYgB5AH8AcwBaADUADADw/9z/zP/P/97/6f/v//b/9//x//D/8P/t
/+3/8P/w//H/8//1//X/9//0//L/7//t/+r/7f/y//P/8//x//H/8P/w//H/8//1//b/
9P/z//X/8v/z//H/7v/0//H/8P/w/+//8v/z//T/9f/y//D/8P/z//X/9f/3//f/9P/z
//L/8v/3//j/9//4//j/+P/2//b/+P/4//n/+f/4//f/+P/3//n/+v/7//7//P/8//7/
/v/6//n/+P/4//j/+P/4//n/+//8////AQACAAMABQAHAAYACQAIAAYABgAGAAYABgAN
AA8AEQASABIAFAAUABQAEgAWABkAGQAaABsAGwAbACAAIAAdAB0AIAAgACAAIQAmACUA
JgAqACQAIQAgAB8AHgAdABwAGAAYABcAFAAUABEADQAPAA8ADgAMAAkACAAFAAIAAAD9
//z///8AAP7//f/7//v//f8AAP7//v////3//P/6//b/9v/3//f/9f/3//r//v/7//X/
9f/y//T/+P/2//b/+P/4//f/9f/1//j/+f/5//j/+P/4//n/+//3//T/8f/v//L/8//1
//f/+f/5//n/9v/4//r/+v/6//j/+f/4//f/9//1//T/9P/2//f/+f/7//r/+f/4//f/
9//3//j/+P/5//r/+v/5//f/9//8//7/+//4//r/+v/3//X/9//6//v/+//8//n/+v/8
//n/9//2//b/+P/5//v/+//9/wEA///8//n/9//5//r/+//6//j/+f/8//z//P/5//f/
9//3//v//v/9//z/+//6//n/+P/4//f/+P/3//j/+v/4//j/+v/6//j/+f/7//3//f/8
//3//v/5//n/+//+/wAAAAACAAMABAAKAAoACQAJAAoACwAMAAoACQAJAAcABgADAAUA
BQAIAAkACQAJAAUAAQD+//z//P/7//n/+P/z//b/9v/1//L/8v/z//f/8//z//X/9f/z
//L/8P/w//P/9P/1//T/9P/0//f/+f/y//H/8f/x//H/8//z//H/+f/7//H/7P/q/+n/
7f/z//7/BgAMABwALgA4AEwAawB1AHEAZAA/ABQA/v/q/8z/u//K/9v/3//m/+3/7f/w
//b/8f/t/+//8P/y//X/9P/z//T/8P/w/+//7//u/+7/8v/y//H/8//z//L/8v/x//H/
8f/w//D/8f/1//T/8//x/+7/9P/z//L/8v/x//P/9f/3//n/9//0//P/9f/3//f/+f/5
//f/9f/z//L/9v/2//T/9P/4//j/9v/2//j/+P/5//n/9v/1//b/9f/1//b/9//6//z/
/P/+//7/////////AAD///7//f/9//7//v8AAAEAAQABAAIAAwADAAcABwAGAAQABAAE
AAQACwANAA8AEAAOAA4ADAAKAA4AFgAdACEAIAAhACEAIQAiACAAGwAZACEAIgAjACUA
JAAhACAAIgAgAB8AIAAhACEAIQAhAB4AGwAXABEADgAPAA0AEQATABIAEAANAAwABwAE
AAIA//8AAAMABAACAP//+//5//n/+v/4//j/+f/6//z//f/8//n/+f/4//X/9v/6////
/f/5//n/9v/4//n/9v/1//b/9v/1//P/8//2//f/9//2//j/+P/5//v/+P/2//T/8//z
//P/9P/1//b/9//4//b/9P/2//b/9v/4//v//P/9//z/+f/3//b/9//3//j/+f/5//n/
+f/5//b/9f/1//T/+f/8//7////7//n//P/8//n/9v/4//j/+v/5//z/AAD9//v/+v/1
//f/+v/4//f/9//4//v//f/9//v/+//9//v/+v/5//n//P/8//z/+v/5//n/+//6//7/
AQD5//L/9f/2//f/+P/5//r//P/9//v/+f/5//r/+v/6//z//P/4//f/9//3//r/+v/8
//7//f/9////AgAAAAAAAgADAAgADgAOAA0ADAAMAAwADAAMAAsACwAJAAYAAwAFAAUA
BQAFAAQAAwABAP///v/+//r/+f/3//b/9P/4//n/+f/1//T/9P/3//P/8//1//X/+P/4
//f/+P/3//b/9f/y//b/9v/5//v/9f/z//L/8f/v//H/8f/v//X/9f/z//D/6v/p/+f/
6//8/xIAGAAiADYASgBcAHkAhQBxAFQAMQAKAOr/3v/a/9P/1v/j/+3/8v/x//P/+P/2
/+//7//x//D/8P/x//H/8f/z//D/8v/x//H/8P/v//L/8f/v//D/8f/x//L/8P/x//L/
8v/x//H/9P/y//H/7//s//L/8P/w//H/8f/z//P/8//z//P/8v/z//f/9v/1//b/9f/1
//X/9f/2//X/9P/x//D/9//6//v//v/6//j/9//1//b/9//6//v/+P/4//j/+v/3//b/
9//2//n/+//9/wAA///+//3//f///wAAAwAFAAMAAwAEAAUAAQADAAEA/v8DAAYACQAM
AA4ADQAMAAoADgASABQAFgAVABgAGgAZABoAGwAbABsAHwAgAB4AHwAjACIAIQAhACMA
IQAhACQAIQAfAB8AHwAeAB0AHAAYABoAGQAWABYAEAALAAwACwANAAwACgAKAAYABAAD
AAEAAAADAAQAAgD///3//f////z/+P/2//X/9v/4//n/+P/6//v/+//5//j/+v/9//n/
+P/5//f/+v/6//j/+P/6//n/9//0//P/9v/3//f/9v/2//b/9//5//n/+P/3//f/9f/z
//L/8f/0//f/+v/6//j/+P/2//T/9f/3//f/9//8//v/+//8//r/+f/5//n/9//3//f/
9//2//f/+f/6//r/+v/5//f/9//3//z//v/7//j/+v/6//v/+f/7//7//f/7//r/9f/4
//z/+//7//r/+v/8//3/+//5//n/+//9//z/+//7//v/+v/5//b/9v/3//r/+v/8//n/
9//3////AQD2//T/9//4//n/+v/8//z//f/9//z/+f/4//j/+P/4//r/+v/5//n/+v/7
//r/+v/8//7//P/9/wAABAABAAAAAQABAAUADAANAA0ACwAKAAkACAAJAAkACgAJAAcA
AwAEAAMABAAFAAUABQACAP///f/8//j/9//1//T/8v/2//f/9//0//T/9f/5//X/9f/3
//f/9v/0//H/8P/y//L/8v/w/+//7v/w//H/7//x//T/9//3//n/+f/3//X/8//v/+z/
6P/l/9//5f/6/wwAGAAmADAAQABcAHcAfwB7AGIAOQAWAP7/5v/Y/9n/4P/n//H/9v/z
/+//9v/4//H/8f/x//D/8P/x//P/8//1//L/8P/v/+//7v/w//T/9P/z//L/8f/v/+7/
7v/v//D/8P/w//H/9f/0//H/7//s//L/8v/y//P/8//1//X/9f/1//T/8v/y//X/9P/z
//T/8//2//f/+P/6//v/+v/3//b/9v/2//T/9P/1//b/+P/5//n/+f/7//v/+P/4//j/
+v/6//r//P/8//3//f/9//7//v/+//7///8DAAQABwAJAAYAAwABAP//AQAFAAUABAAG
AAYABgAGAA4ADwAQABAAFQAYABkAGgAXABoAHAAbAB4AHwAfAB8AHwAeABoAGQAhACIA
IwAlACcAJQAlACgAIwAfAB0AGwAeACEAJAAkACIAHwAaABgAEwANAA0ACwAMAAoABwAG
AAYABgAHAAcAAgADAAIA/v8AAP//AAADAAEA/P/5//f/+P/6//v/+v/4//n/+f/3//f/
+v/+//v/+P/5//f/+v/7//j/9//4//j/9//1//X/9P/1//X/9P/1//b/+P/7//j/9v/0
//P/9f/1//b/9//5//n/+f/2//P/9P/z//L/9v/5//r/+//8//n/9//2//b/9//5//v/
+v/5//j/9//2//f/+f/6//r/+v/5//f/9v/3//3/AAD9//r//P/8//v/+f/7//7/+//5
//j/8//1//j/9v/1//X/9v/5//v/+//5//n/+//4//b/9P/z//f/+P/5//j/+v/7//7/
/v/8//n/9//3//v/8//w//r/+P/4//j/+P/2//b/9//3//n/9//3//j/+v/6//z//P/3
//f/+P/5//j/+P/6//z/+//7//3/AAABAAIABQAHAAkADgANAAsACQAIAAcABgAIAAkA
CwALAAkABQAGAAUABAADAAEA///+//3//f/+//r/+f/3//b/9v/6//v/+//0//L/8f/z
//H/8f/z//P/9P/0//P/9P/0//T/9P/y//T/9P/3//n/8v/x//H/8f/w//H/8P/t//X/
9//z//D/7P/p/+n/6//0/woAHAAeACQAPABYAGkAcQB1AGwATQAmAP7/3P/G/8P/zP/X
/93/5P/v//X/9P/s/+3/9f/0//L/8f/x//H/8f/z//D/7v/t/+3/7P/t//L/8//z//L/
8f/v/+7/7//x//P/9P/y//H/8//w//H/7//s//L/9f/2//j/+f/3//X/8//x//D/7v/u
//H/8//z//X/9f/0//P/8v/y//X/9v/1//b/+f/6//n/+v/3//b/9v/1//f/9//5//n/
+P/4//j/+v/6//r//P/8//v/+//7//z//v/+//7////+//7/AAABAAEAAQACAAMABQAJ
AAkACAAJAAoACwAMAA8ADwAPAA4ADgAQABAAEAAQABQAFwAXABoAGwAbABsAIAAgAB0A
HQAgACAAIAAhACIAHwAeACAAHgAdAB4AHwAgACEAIgAgAB0AGwAXABYAEgANAA4ADQAO
AAwACQAIAAYABAADAAEA//8BAAEA/v/9//v/+//9//z/+P/2//X/9v/4//n/+P/6//v/
+//5//j/+v/9//n/8//z//D/8v/1//T/9f/4//j/9//1//X/9v/3//f/9v/2//b/9//5
//n/+P/3//f/9v/1//X/9f/1//X/9f/y//L/9P/0//T/9//7//3///8AAP3/+//6//j/
9//3//f/9f/1//X/9f/0//X/9//4//r//P/9//3/+P/3//v//P/7//j/+v/6//f/9f/3
//r/+//7//z/+f/7//7//P/7//n/+P/5//n/+f/3//f/+f/6//r/+v/7//r/+v/6//j/
+P/5//z//P/6//f/9f/1//X/9v/4//j/+P/4//r//P///wEA/v/5//b/9P/1//b/+f/6
//n/+f/6//v/+v/6//z//v/7//v//f8AAP3//P/9//3/AQAIAAkACQAJAAoACwAMAAsA
CQAIAAUABgADAAUABQAGAAcABwAHAAIA///9//z//P/7//n/+P/z//b/9v/1//H/8P/w
//P/8v/z//b/9//1//T/8v/y//L/8v/y//D/8P/w//P/9f/y//H/8f/x//P/9f/1//P/
6f/z//3/+P/q/+f/6f/t//b/BAAOABoAJgA0AEoAYQBrAGsAZABRACQA+v/k/9T/x//G
/9H/4f/k/+H/6//4//b/8//x//D/7v/t/+3/7v/v//L/8P/y//H/8f/w/+3/8P/v/+3/
8P/x//H/8v/v/+//7//u/+7/7//z//L/8f/v/+z/8v/y//L/8//z//H/8f/x//H/8v/w
//D/8//1//X/9//3//T/8//y//L/9f/2//X/9v/2//b/9P/0//b/9v/3//f/9//3//n/
+f/2//b/9v/4//r/+v/8//z//P/9//7/AAD+//z/+v/5//v//P///wEAAQABAAIAAwAD
AAcABwAGAAYABgAGAAYACQAJAAkACAANABAAEQASABAAFAAXABcAGAAZABkAGQAfACAA
HgAfACIAIAAeAB0AHwAdAB0AIAAgAB8AIAAhACAAHwAeABoAHAAbABgAGAAUAA8AEAAP
AA4ADAAJAAgABQACAAAA/f/8////AAD+//7//f/+/wEAAAD8//r/+f/7//z//P/6//f/
9//2//P/9f/4//z/+f/2//f/9f/4//j/9v/2//j/+v/5//f/9//1//X/9P/y//D/8P/x
//P/8//0//X/9//0//P/8//z//X/9f/1//L/9f/4//n/+v/4//n/+P/3//n/9//2//b/
9//3//j/+f/3//f/9//3//X/9f/2//b/+f/6//r/+f/3//f//P/+//v/+P/6//r/+f/3
//n//P/+//3//f/5//n/+v/2//P/9f/2//n/+//4//X/9P/1//f/9v/1//X/+f/6//v/
+v/6//v//v/+//z/+f/3//f//f/7//b/9v/3//j/+f/6//f/9v/2//X/9f/z//P/9P/1
//b/+f/6//f/9//4//n/+P/4//r//P/5//n/+//+////AAADAAUABgAMAAwACwAJAAgA
BwAGAAcABwAIAAcAAwD//wAA//8BAAEAAAD//wAA/////wAA+//5//b/9P/y//b/9//3
//P/8v/y//X/9f/1//f/9//0//L/7//u/+7/7v/u/+z/8f/y//b/+f/0//P/8//z/+//
7//t/+n/7f/3//X/6v/k/+n/5//j//D/AgAQABgAJAA0AEQAVwBxAH8AcABPAC4ADgDw
/9b/0//Y/93/5f/q/+n/8f/6//T/7f/v/+3/7P/s/+3/7v/v//L/8P/u/+3/7f/s/+v/
7v/t/+v/7P/t/+3/7v/t/+3/7f/s/+z/7f/x//D/7f/r/+j/7v/v//D/8v/z//H/8f/x
//H/7v/s/+z/7//t/+3/7//v//H/8f/x//L/9v/2//T/9P/1//T/8f/w//L/8v/z//P/
8//z//X/9f/0//T/9P/2//f/+P/7//z/+f/5//n/+v/3//b/9f/1//f/+P/7//3//f/9
//7//////wMAAwACAAEAAAD///7/AwADAAMAAgAIAAwADgAQAA8AEgAUABMAFgAXABcA
FwAaABoAFwAXABkAGAAXABcAHAAbABwAIAAbABkAGQAZABsAGwAbABgAGQAXABMAEgAR
AA0ADwAPAA0ACgAGAAQABAACAAEA///8//3//P/4//X/8//z//X/9v/0//T/9f/2//j/
+f/4//f/9//2//P/8//2//r/9//x//H/7v/w//T/8v/y//T/9v/3//f/+f/3//X/8v/u
/+7/7v/v//H/8P/w//D/8f/z//P/9P/1//P/8f/v/+r/7P/w//L/9P/1//f/9//3//f/
9f/0//T/8f/x//L/8//1//X/9f/1//P/8//0//T/8//0//T/8//y//P/+f/8//b/8v/z
//L/8v/x//T/+P/2//X/9f/x//b/+v/5//n/9v/0//T/8//z//H/8f/z//b/9v/2//f/
9//2//X/8v/w//H/9P/0//X/8//y//P/8//z//L/8v/y//D/8P/y//T/9v/4//f/9v/2
//X/9f/z//P/9P/2//b/+P/4//P/8//0//X/8//y//P/9P/z//X/+f/+//v/+v/7//v/
AAAGAAYABQAFAAYABwAIAAYABQAFAAMAAAD9//////8BAAEAAAD///z/+f/3//b/9v/1
//P/8v/u//D/7//t/+z/7P/t//H/7//v//H/8f/v/+7/7P/s/+z/7P/s/+r/7P/s/+//
8f/t/+3/7v/v//H/8//z//H/6f/l/9//5P/o/9//3f/t//r//v8KABoAKAA8AFwAdQB9
AHEAVgAzABYA/P/e/8z/0f/c/+H/5//o/+n/7f/w/+7/6//r/+7/7v/v//H/7f/r/+v/
5v/n/+f/6P/o/+r/7v/u/+3/6v/p/+f/5v/p/+v/7f/u/+z/6//t/+r/6//p/+b/7P/t
/+7/8P/x//D/7//u/+3/7P/q/+r/7f/t/+3/7//v/+//7//v//D/9P/0//L/8v/x//D/
7f/s/+7/8P/z//X/9P/z//T/8//w//D/8P/y//T/9P/2//b/8//z//P/9P/3//j/+f/7
//j/9v/2//X/+f/7//7/AQD//wMAAwACAP///v/9//z/BgAJAAwADgANAA4ADQAMAAwA
EAATABMAFAAVABUAFQAXABYAEgARABkAGgAbAB0AHgAbABoAHAAaABkAGgAbAB0AHQAd
ABoAFgATAA4ADAALAAkADQAPAAsACAAEAAIAAAD+//3/+//7//3//f/6//j/9f/0//X/
9//2//f/+f/2//b/9f/y//T/9f/1//P/9f/4//z/+f/z//H/7P/s//L/8v/0//j/9f/z
//D/7//y//P/8//y//D/8P/x//P/8//y//H/8f/z//P/9P/1//P/8f/v/+r/7v/y//T/
9v/z//P/8f/v//P/8f/w//D/8f/z//b/+f/2//X/9P/z//H/8f/y//L/8f/y//L/8f/x
//H/9v/4//b/9P/3//j/9f/z//X/+P/6//n/+f/1//X/+P/2//X/8//y//P/8//1//P/
8//1//b/9v/2//f/9//2//X/8v/w//H/9P/0//r/8//t//D/8v/0//b/+P/2//T/8//x
//P/8//1//j/9v/2//j/+P/2//f/+f/7//z//P/+/wAA+//5//n/+v/9//7/AQADAAYA
DAAMAAsACQAIAAcABgAEAAMAAwABAAMAAQAEAAUABwAHAAYABQABAP3/+v/4//f/9//2
//b/9f/4//j/9//x//D/8P/z//H/8f/z//P/8//y//D/8P/x//L/8//y//L/8v/1//f/
7//t/+z/6//u//H/8v/x//n////1/+z/8P/t/+X/6//4/wIAEgAoADgARgBeAHMAfQB1
AFYALwAWAPj/0v++/7//yP/Z/+P/5v/p//H/8v/w//v/+f/2//L/7//t/+7/7//y//D/
8P/v/+//7v/u//L/8v/x//D/7//t/+z/8P/z//b/+P/0//P/9f/y//T/8//x//j/9f/0
//T/8//1//X/9f/1//P/8P/v//H/8//z//X/9f/1//X/9f/2//r/+v/4//j//P/8//r/
+v/4//j/+f/5//z//f8AAAEA/v/8//r/+v/9//7/AQACAP7//f/8//z//v/+//7///8B
AAIABQAHAAQAAwADAAMABgALAAwADAAKAAoACgAKAA8ADwAPAA4AEwAWABcAGAAWABoA
HQAdAB0AHQAcABsAHwAgAB4AHwAhACAAHwAfACQAIwAkACgAIwAhACEAIQAjACMAIwAg
AB4AGwAWABQAEgAPABIAEwARAA4ACgAIAAkACAAIAAcABAAFAAQAAAABAP////8BAP7/
+v/4//f/+f/8//7//v/8//v/+f/1//j//P8BAP//+v/5//X/9v/2//T/9P/2//f/9//2
//f/+f/7//z//P/5//j/+P/5//f/9v/1//X/9v/3//n/+//7//v/+//4//X/9v/1//T/
+f/9////AQABAP3/+v/4//n/+f/6//v//v///wAAAQD+//3//f/8//3//v/+//3/+f/5
//7/AAD9//r//P/8//3/+//9/wAAAAD/////+//8//7/+//5//v//P///wEAAAD9//z/
/f/+//7//v////7//P/6//b/+f/9/wMABgD8//X/+f////7/+//6//n/+P/7//z//v//
//7/+//6//r/+//8////AAD7//v//P/9////AAADAAYAAgABAAIABAAEAAQABgAHAAsA
EgATABMADwAOAA0ADAAJAAcABgADAAUABQAKAA0ACwAJAAYAAwAEAAMAAwAEAP///f/6
//j/+P/8//3//f/3//b/9v/5//X/9f/3//f/+P/4//f/+P/2//b/9v/0//b/9v/5//v/
9P/z//P/8//1//f/9//1//3/9//1//z/+P/p/+f/8//8/wgAHgAsADIASgBqAH0AgwB3
AFYALwAOAPL/4v/W/9P/3P/j/+X/7P/7//3/9v/4//3/9//0//L/8f/x//L/8//2//T/
9v/1//X/9P/z//b/9f/z//X/9//4//r/+P/3//b/9P/2//f/+//6//j/9f/x//b/9P/0
//X/9f/4//n/+v/7//f/9P/z//X/9//5//3////8//v/+v/6//7//v/8//z//P/8//r/
+v/6//r/+//7//3//f///////v/+//7/AAABAAIABQAGAAIAAQAAAAAAAAAAAAAAAQAF
AAYACQALAAgABwAHAAcACAANAA4ADgAOAA4ADgAOABEAEQARABAAFAAWABYAFgAYABwA
HwAfACAAIQAhACEAJgAmACMAIwAlACQAIwAjACgAJwAoACwAJwAlACUAJQAjACMAIwAg
ACAAHwAcABwAFwATABUAFQAWABQAEQAQABAADgANAAsACAAJAAgABAAFAAMAAwAFAAMA
AAD///////8AAAAA/v8BAAMABAADAAEAAgAEAP///v////3/AAD///z/+//8//3//f/8
//3/AAABAAEAAAD///7//v////3//P/7//v//f/9//7///8BAAEAAQD+//7/AAAAAAAA
/v////7//f8CAAMABQAIAAMAAQAAAP//AQABAAEAAQACAAMABQAGAAYABgAFAAMAAQAB
AAYACAAHAAQABgAGAAIA//8AAAIAAgABAAEA/f8BAAYABgAHAAMAAgADAAMAAwABAAEA
AwAFAAQAAwADAAQABAAEAAIAAgADAAYABgAEAAEA/////wIAAwADAAQABgAKAAcABgAF
AAQABAAEAAUABQADAAEAAQACAAQABAAGAAYAAQABAAIAAwACAAIABAAGAAUABQAHAAoA
CwAMAA8AEQASABgAGAAXABQAFAAUABQAFgAVABUAEwASAA8AEQARABAADwANAAsACwAJ
AAgACAAGAAUAAwACAAAABAAFAAUA///+//7/AQD/////AQABAAEAAAD+//7/AAAAAAAA
/v////7/AAABAPr/+f/5//n//P///wAA//8FAP3/9f/y//b//f/9//X/+v8QACAALABA
AFYAbgCDAIcAgQBwAE0AKgAQAPb/5P/f/+b/8f/5//z//f/7//z/BAAFAPv/+f/4//j/
+f/8//3/AAD+//3/+//6//j/+v8AAAIAAwABAP///P/6//v//f///wAA/f/9/wAA/v/7
//n/9v/8////AAACAAMAAQABAAEAAQAAAP7//v8BAAAA//8AAP//AQABAAEAAgAIAAgA
AAAAAA==
         </WaveFormData>
      </LeadData>
      <LeadData>
         <LeadByteCountTotal>10000</LeadByteCountTotal>
         <LeadTimeOffset>0</LeadTimeOffset>
         <LeadSampleCountTotal>5000</LeadSampleCountTotal>
         <LeadAmplitudeUnitsPerBit>4.88</LeadAmplitudeUnitsPerBit>
         <LeadAmplitudeUnits>��V</LeadAmplitudeUnits>
         <LeadHighLimit>2147483647</LeadHighLimit>
         <LeadLowLimit>268435456</LeadLowLimit>
         <LeadID>II</LeadID>
         <LeadOffsetFirstSample>0</LeadOffsetFirstSample>
         <FirstSampleBaseline>0</FirstSampleBaseline>
         <LeadSampleSize>2</LeadSampleSize>
         <LeadOff>FALSE</LeadOff>
         <BaselineSway>FALSE</BaselineSway>
         <ExcessiveACNoise>FALSE</ExcessiveACNoise>
         <MuscleNoise>FALSE</MuscleNoise>
         <LeadDataCRC32>2008633506</LeadDataCRC32>
         <WaveFormData>
+P/4//j/+P/2//b/9v/2//X/9P/z//L/8//0//X/9v/2//b/9v/2//P/8v/x//D/9P/2
//j/+v/3//T/8f/u//D/8P/w//D/8f/y//P/9P/0//T/9P/0//b/9v/2//b/9v/2//b/
9v/2//b/9v/2//X/9P/z//L/8//0//X/9v/2//b/9v/2//P/8v/x//D/8//0//X/9v/1
//T/8//y//P/9P/1//b/9//4//n/+v/4//b/9P/y//X/+P/7//7//v/+//7//v/8//z/
/P/8//7/AAACAAQABwAIAAkACgANAA4ADwAQABEAEgATABQAFgAWABYAFgAaABwAHgAg
ACAAIAAgACAAIwAkACUAJgAkACIAIAAeAB0AHAAbABoAGgAaABoAGgAXABQAEQAOAAwA
DAAMAAwACwAKAAkACAAFAAQAAwACAAAAAAAAAAAA/f/8//v/+v/4//j/+P/4//r//P/+
/wAA/v/+//7//v/9//z/+//6//r/+v/6//r/+P/4//j/+P/2//b/9v/2//n/+v/7//z/
+//6//n/+P/5//r/+//8//v/+v/5//j/+f/6//v//P///wAAAQACAAEAAAD///7//P/8
//z//P///wAAAQACAAAAAAAAAAAA/v/+//7//v/+//7//v/+//3//P/7//r//f/+////
AAD+//7//v/+//z//P/8//z//v/+//7//v/9//z/+//6//z//P/8//z/+v/6//r/+v/9
//7///8AAP7//v/+//7//f/8//v/+v/7//z//f/+//3//P/7//r/+//7//z////9//3/
+//7//3//f/9//3//P/6//n/+P/6//v/+v/5//r/+f/1//T/+P/5//r//v/+////AAD+
/wAA//8AAAEA///9//v//f/+//3//v8BAAMAAQABAAAA/v/7//f/9f/3//j/+//7//z/
/f/+/wEA/f/7//n/+P/4//n/+f/5//f/9//1//L/8v/z//P/8//2//b/9//4//r/9//0
//b/+P/4//z/+v/w/+j/5f/i/97/4f/h/+H/3//c/+P/8f/8/wMAFgAwAE0AZwB8AI0A
lgCQAH8AZwBBABwACwADAPr/7v/u//X/+f/2/+7/7f/y//T/9f/3//T/8v/x/+//8f/y
//P/8//z//b/9v/1//T/8//x/+3/8P/y//P/9f/z//T/9P/y//T/8//x//P/8//y//L/
8v/w/+7/7v/u//D/8P/x//P/8P/v//D/7//x//L/9P/1//P/8//z//P/8//z//H/8//1
//X/9P/0//H/8v/x//D/8P/x//T/9f/z//P/9f/1//H/8P/w/+//8//1//n/+//3//X/
9f/z//L/9P/3//z/+v/9//3//f/8//z/+//7//7/AgAGAAcACQAHAAUAAwAHAAsADwAU
ABMAFQAWABUAFwAYABgAGgAZABkAGQAdABsAGwAbAB4AHwAfACAAIAAdABwAHAAbABsA
GQAXABUAFAAUABQAEgARABIAEAAQAAwACAAIAAgABgADAAQAAwABAP3//f/9////AQAD
AAYAAQD7//f/8//0//b/+P/5//v//v8AAP7/+f/4//j/+f/9//v/+//7//7/+//7//v/
+v/6//r/+v/5//n/+f/6//j/9v/2//f/+f/5//v//f/4//j/+f/5//v/+//7//v/+f/6
//r/+v/7//v/+//8//3//f/+///////9////AQD7//j/+v/6//z//P/8//r//P/8//7/
//8BAP////////7/+//7/////v/7//r/+f/8//7//v/8//r//P/8//r//v/+//z//v/9
//z/+f/6//z/+f/5//n/+v/8//z//f/9//n/+P/4//r/+v/4//r/+v/8//r/+v/8//v/
///+//z//P/8//z/+f/5//v/+//7//n/+f/7//v/+//7//v/+v/6//r/+//+//3//P//
//7/+v/5//n/+P/3//n/+v/9/wAAAAAAAP7//v/+/////////wMAAwD/////AQABAP//
///+//3//f/6//n/+f/6//3//f/9//////8BAP7//P/6//n/+P/7//v/+//7//n/9//0
//T/9P/z//L/8v/1//f/+f/6//b/8v/z//L/9f/6//n/+v/0//H/5v/i/+X/4f/b/9//
5P/r//f/BAAXACwAPgBVAHEAhgCRAJQAigB1AFcAMwAWAAEA9f/2//z/+v/1//P/8P/q
//H/9f/2//b/9//3//b/9v/1//P/8v/x/+//7//y//L/8f/z//P/8v/v//P/9P/0//X/
8//0//T/8v/w/+//7f/v/+7/7v/v//D/8f/w//H/8v/x//D/8P/x//H/8f/z//P/8P/w
//H/8f/x//H/8f/x//L/8//y//X/8//z//L/8v/x//L/8f/w/+7/7//y//P/9P/1//j/
+f/1//L/8P/t//D/8f/0//X/9//3//n/+f/2//b/9//6//r//f/9//3//v8AAAEAAwAB
AAQABwAHAAsACwALAAsACgALAAwADgAQABMAFQAVABcAGAAYABoAGwAbABsAHwAhACEA
IQAkACIAIQAhACAAHQAcABwAGwAaABkAGAAXABcAGAAZABgAFAASAA0ACgAIAAQABAAE
AAUABQAJAAsABgABAAAA//////////8AAAAA/f/8//v//P/8//z/+//5//z//v/8//f/
9v/2//f//P/7//z//f/9//n/+P/3//j/+P/4//j/+f/5//n/+v/4//T/8v/x//T/9f/4
//v/+v/6//v/+/////////////z//P/7//r/+P/3//b/9v/5//v//v8BAAEA//8BAAMA
/f/6//z//P/8//z//P/6//z//P/+////AQD////////9//n/+P/7//3//f///wEA//8A
AP///P/6//z//P/6////AAD//wIAAAD+//r/+v/9//v//P/9//3//v/9//3//f/5//j/
+P/+//r//P/6//r/+v/6//f/9//5//n/+//7//3/AQD+//3//P/7//z//P/8//3////9
//v//f/8//j/9//3//f/9//6//z///8CAAIAAgABAAAA//////////8DAAMAAwADAAUA
BQADAAMAAgABAPz/+P/2//X/9v/5//n/+f/3//f/+f/2//j/+P/5//r/+v/5//j/9//1
//P/8P/w//X/9//5//z/+v/7//z//P/4//T/9f/0//P/9v/z//L/+P/z/+L/2P/Z/+P/
6f/h/97/4//t//z/BwASACwASwBjAHoAjwCWAIoAgQB5AF0ANgAdAAsA+v/0//L/7f/v
//b//P/5//n/+P/2//X/9P/y//H/7//w//D/8P/v/+//8v/y//H/8//z//L/7//v//D/
8P/x//H/8v/y//D/8v/x/+//8f/y//L/8//0//L/8P/w//D/8f/w//D/8f/v/+//8f/x
//L/8v/z//P/8v/x//D/7//x//H/7//x//P/8//y//L/8P/y//L/8v/x//H/8//z//H/
8f/z//P/8//0//b/9//0//P/9P/z//X/9f/3//f/9f/2//j//P/7//3//P/7//v//P/8
//3//v8CAAYABwAIAAcABgAFAAgADQASABgAFQAXABgAFwAWABYAFQAWABsAHQAfACUA
IQAfAB0AHgAgACEAIwAkACIAIgAjACMAHwAbABcAEwAVABYAFwAWABUAFgAUABQAEAAK
AAgABgAGAAUACAAJAAIA/f/8//v//P/9//7/AAAAAP3//P/7//j/+P/4//f/+P/8////
/v/5//j/+P/5//n/9//3//f/+P/1//X/9f/y//L/8v/y//X/9//5//z/+v/2//T/8//0
//X/+P/7//j/+P/5//n/+//7//v/+//9//7//v/+//z/+//6//r/+//7//z//f////3/
//8BAPz/+P/5//j//P/+/wAAAAD9//z//f/9/////f/9//3////9//7/AwAAAP3//P/7
//z//v/+//z/+v/8//z/+v/+//7//P/+//3//P/5//r/+//5//r/+//7//z/+//7////
///6//T/9f/2//f/+P/4//n//P/9//r/9//2//f/+f/7//3////7//r/+f/5//v/+f/3
//n/9//0//T/9f/2//f/+//+////AAD+//z//P/8//z//f/9//3/AQABAP////8BAAEA
/f/9//z/+//7//j/9//3//j/+//7//v//f/9/////P/4//b/9f/0//f/9//3//f/+v/5
//f/+P/2//X/9P/0//L/8//0//T/8//w//L/8v/x//T/8f/w//L/7f/q/+T/3//b/9f/
0//e/+//9//+/xEAKAA8AFMAawB4AI0AmgCMAHEAXQA/ABoABQD5//b/+v/2/+//8f/0
//D/8//y//L/8f/x//L/8v/z//P/8P/w//D/7//u//D/7//t//D/8f/x/+//8P/w/+//
7//x//L/8v/w/+//7f/q/+v/7v/u/+//8P/u/+z/7P/s/+z/7P/t/+//7f/t/+//7//w
//D/8f/x//D/7//u/+3/7//x//H/9f/y//H/7//u//D/8v/y//L/7f/t/+//7//v/+//
8f/x//L/8v/z//P/8//z//X/9f/3//f/+f/5//T/9P/1//j/9f/3//b/9f/6//7/AQAF
AAAAAAAAAP3/AgADAAQABQAFAAcACQAMAA4AEQATABMAFQAWABYAGAAYABcAFgAZABwA
HQAeACIAIQAfAB4AHAAeAB4AHwAfABwAGQAWABMAEQAQAA8ADAAMAA4ADQAOAAoABgAG
AAYAAwABAAMAAwABAP3//f/9//z/+//6//r//P/5//j/9//3//j/+f/5//n//P/+//z/
+//6//r/+//7//f/9f/z//b/8//z//P/8//0//X/9v/3//f/9//4//j/9v/2//f/9f/z
//P/8//0//b/+f/7//r/+f/4//f/+f/8//7/AAD9//v/+f/4//f/9//4//n//P/7//7/
AQD+//z///8AAP///v/9//r/+P/4//r/+//7//n/+f/5//v/+f/6/////P/5//j/9//6
//7/AAAAAPz//v/+//z/+//6//f/+P/5//r/+f/8//r/9//3//f/+P/6//r/+//9//n/
+P/4/wAABAD6//T/9f/2//f/+P/4//n//P/9//z/+f/4//n/+v/7//z//f/6//r/+v/7
//v/+f/3//n/+//4//j/+f/4//f/+f/6////AgACAAIAAQAAAP//////////AwADAP//
//8BAAEA/f/9//z/+//5//b/9f/1//b/+f/5//n/+v/7//7//P/6//j/9//2//j/+f/6
//v/+f/3//T/9P/1//X/9f/2//P/8//z//L/9P/0//n//P/6//z/+P/2//b/8//m/9z/
3f/b/9P/1f/k//H/9//8/wUAFgAwAEsAYwB8AJUAmgCOAH0AYQA7ABwABwD7//b/9v/y
/+v/8f/6//r/+//5//j/9v/1//b/9v/3//f/9f/0//P/8f/x//T/9P/z//P/8//y/+//
8f/y//L/8//z//T/9P/y//T/8//x//P/8v/y//P/9P/1//T/9f/2//T/8v/x//H/8f/x
//P/8//y//L/8//z//T/9f/2//f/9v/1//L/8//z//P/8v/y//P/9v/3//j/9f/1//f/
9//2//X/9v/1//X/9v/4//n/+P/3//j/9//4//n//P/9//n/+P/4//r/+v/9//3//f/7
//z//P/9/wAABAAIAAkADQANAA0ADQALAA0ADwASABQAFwAZABkAGAAYABcAGAAbABsA
GwAfACAAIQAiACYAJAAhAB8AHAAgACIAJQAnACQAIQAeABsAGQAYABcAFAATABQAEgAS
ABAADAAMAAwACAAFAAYABQAFAAMABQAHAAUAAwABAAAAAgD///7//f/8//z//P/7//v/
/v8AAP7//f/8//z//f/9//v/+//7/wAA/f/9//3/+//6//n/+P/6//v//P/+//z/+v/6
//v/+//7//3////8//z//f/9//7//f/8//v//f/+//7//v/+//3//P/8//////8AAAEA
///9////AQAAAP7/AQACAAAAAAAAAP7/AAAAAAIAAwADAAEAAQABAP//+//6//3//f/7
//v/+//+/wAAAAD+//z//v/+//z/AAAAAP7/AAD+//7//P/+/wAA/f/9//3/AAACAAIA
AwADAP///v/+//z/8v/w//r//f/+////AAD8//v//P/7//3/+//7//3//f/9//3//f/6
//r/+v/7//v/+f/3//n/+//6//z////8//v//f/+/wEABAAEAAQAAAD+//z/+//9////
BQAHAAMAAwAFAAUAAgABAP///f/7//j/9//3//j/+//7//v/+//7//3/+v/5//j/+P/4
//j/9//2//X/9//3//b/+P/3//f/9//4//j/+f/6//r/9P/w//H/8P/y//b/9P/0//r/
9//u/+T/3f/b/93/3//i/+n/9f/6/wEAGgA0AEcAWQBwAIcAlgCWAIUAbQBVADoAHQAB
APT/9P/8//n/7//q//D/+f/4//j/9//3//X/9P/0//P/8P/w//D/7//y//b/9//3//X/
8//w/+v/7v/w//H/8//x//L/8v/w//L/8f/v//H/8//0//b/+P/3//T/8//y/+//7v/u
/+//8f/x//P/8//w//D/8f/x//P/8//z//P/9f/1//P/9f/z//P/8v/y//T/9v/2//b/
8//z//X/9f/z//P/9f/1//b/9v/3//f/+f/5//v/+//6//n/+v/5//b/9v/3//r//P//
///////9//7//v///wEABAAHAAcACgAJAAgABwAJAAsADQAQABAAEwAVABUAEwAUABQA
FgAZABkAGQAdABsAGwAbAB4AIAAfAB8AHgAeAB4AHwAfAB0AGwAZABcAFgAWABYAFAAQ
ABAADQAMAAgABAAEAAQABgAFAAgACQACAP3//P/7//v/+//7//z//f/7//v/+//6//r/
+v/5//f/+v/8//r/9v/0//P/8//3//X/9f/1//v/+f/6//v/9//2//X/9P/2//f/+P/6
//z/+v/6//v/+v/5//r/+//6//r/+//7//r/+f/4//f/+//+/wAAAgD///3/+//6//3/
/f/+/////f/7//3////8//r//f/+/wEAAgADAAIAAAD+//7//f////3//f/9//7/+//7
/////f/7//v/+//+/wAAAAD+//r//P/8//r//P/8//r//P/+//7//P/+//z/+f/5//n/
+v/8//z//f/7//f/9v/2//T/9P/1//b/9//4//r/+//+/////P/5//j/+f/5//n/+f/5
//j/+P/4//n/+//5//f/+f/5//b/9v/3//b/9f/3//j/+//+//7//v/+//7//v////7/
/f8AAP///f/9//////8AAAEAAQABAP7/+v/4//f/9v/3//X/8//0//X/+P/2//f/9v/2
//b/9//3//f/9//3//X/8v/y//P/8//z//T/9P/1//b/9v/x/+7/8P/w//H/9v/1//b/
5P/t//L/5v/X/9f/2//Z/9z/4//v//7/BQASACwAQwBZAHAAhwCYAJQAfwBrAFUAOAAb
AAEA8v/s/+z/8f/z//L/8v/v//L/8v/x//H/8v/y//P/8//w//D/8P/v/+7/8P/v/+3/
8P/x//H/7//w//D/7//v//H/8v/y//D/7//t/+r/6//v//D/8v/0//L/8P/w//D/7v/s
/+v/6//t/+//8//1//D/7v/t/+v/7P/t/+7/7//x//H/7//x//H/8f/w//D/8v/0//T/
9P/w/+//8P/v/+//7//x//H/8v/y//P/8//z//P/9f/1//f/9//5//n/9f/0//T/9v/3
//v//P/9////AAAAAAEAAAACAAQAAwAHAAcABwAHAAcACQALAA4ACwANAA4ADQAQABQA
FwAcABoAGQAYABsAGQAZABkAHAAdAB0AHgAeAB0AHAAcABsAHAAbABoAGQAVABQAEwAQ
ABAAEAANAAwACgAGAAYABgAEAAEAAgABAAAA/f/+/////f/9//3//v8AAP3//P/7//j/
+P/4//f/9f/4//r/+P/3//b/9v/3//f/9f/1//X/+v/3//f/9//2//b/9v/2//X/8//x
//D/9P/0//b/+f/2//X/9v/3//X/9v/4//n//f/9//3//f/7//z//P/8//7//f/8//z/
/P/7//v/+//9//v//f////z/+v/9//7//v/+//7//P/8//z//v///////f/9//3//v/7
//v///8BAP////////7//v/8//j/+f/8//3//P/7//r/9//4//r/+v/4//r/+v/3//f/
9//7//7///8BAP7/+f/3//b/+v/6//r/+P/5//r/+//8//j/9//4//f/+f/3//f/+f/5
//n/+f/5//j/+P/4//n/+//5//f/+f/4//T/8//z//b/9//7//7//v8AAP///v/7//r/
+f/5//r/+/8AAAEA/P/7//z/+//6//v/+//7//r/+P/4//n/+f/7//r/+f/7//v//f/6
//n/+P/4//j/+f/5//n/+f/3//X/8v/y//H/8f/x//L/8//1//f/+P/3//T/9v/2//L/
9P/w/+7/8P/v/+r/3v/Z/93/2//b/+T/5//r//T/AQAUACQAMQBNAHAAhQCSAJgAjQBv
AE0ALgATAP//9P/y//L/9f/5//b/8v/1//b/9v/1//X/9P/y//H/7//w//D/8P/v/+3/
8P/w/+//7v/t/+v/5//r/+z/7P/t/+7/8P/x//D/7v/t/+v/7f/w//D/8f/y//P/8v/z
//T/8P/u/+3/7f/u/+//8v/z//H/8P/w/+//7f/t/+3/7f/v/+//7f/v//H/8f/w//D/
7v/w//D/8P/v/+//8f/x/+//7//x//H/8f/y//T/9f/y//H/8v/x//T/9f/4//n/9P/0
//X/+P/2//n/+f/5//n/+v/6//v/+v/8//7//f8CAAMABAAFAAMABQAHAAoACwAPABIA
EwARABIAEgAUABMAEwATABcAGgAbABwAIAAdABsAGgAYABkAGgAcAB0AHQAbABkAFwAW
ABYAFgAUABIAEgAPAA4ADAAIAAgACAAGAAMABAADAP//+//7//v//f/9//3//v8AAP3/
/P/7//r/+v/6//n/+P/6//v/+P/1//T/9P/1//n/9//3//f/+//5//r/+//3//b/9f/0
//P/8//z//T/9f/0//X/9//4//n//P////r/+P/3//X/+P/5//r/+//8//7///8AAP//
/f/7//r/+//7//z//f/9//v//f////7//P///wAA/v/8//r/9v/6//z/AAADAAEA/f/7
//n/+//5//r////9//v/+//7////AgADAAIA/v/+//z/+P/8//z/+v/8//7//v/8//7/
/v/7//v/+//6//z//P/9//3/+f/4//j//P/8//r//P/8//j/+P/5//r/+//8//r/+f/6
//n/+v/5//r//f/7//v/+//7//z//P/8//3/+v/3//T/9f/2//T/9f/3//b/9f/3//j/
/v8CAAMABAABAAAA//////////8DAAMAAAD//wAA/////////v/9//r/9v/0//P/9v/7
//3////7//n/+f/0//b/9v/3//j/+f/5//n/+f/3//X/8v/y//T/9f/2//j/+P/5//r/
+v/3//T/9v/2//j//P/6//r/9v/r/+D/3v/h/93/1f/b/+D/5f/1/wIADwAiADgATwBj
AHoAiwCSAIoAewBbADUAGAAHAPn/+P/6//T/7//z//T/7v/x//X/+P/6//3/+f/2//T/
8f/w//D/8P/v//H/9P/0//P/8f/x//D/7f/y//T/9f/3//b/9v/1//L/8v/x/+//8f/0
//T/9f/2//T/8v/y//L/8f/w//D/8f/w/+//8P/v//D/8v/1//f/9f/1//X/9f/y//H/
7v/v//L/8//z//T/8//0//P/8v/w//H/9P/1//X/9f/3//f/9f/0//T/8//2//f/+v/7
//j/9f/0//H/8//2//r/AAD//wEAAAD///7//v/9//3///8EAAkACwAMAAsACgAJAAgA
CQAKAAwADwATABYAFwAUABQAEwAUABgAGQAaAB8AHAAbABoAHAAeAB0AHQAcAB4AHgAf
AB8AHwAdABsAGQAYABgAGAAWABIAEgAPAA4ADAAIAAgACAAFAAMABQAFAAEA/f/9//3/
//8BAAMABgAEAP///P/5//v//P/9//3/+//+/wAA/v/6//j/9//3//z/+//8//3//v/7
//v/+//6//r/+v/6//z//f/+/wAA///8//v/+//9//3///8BAPz/+v/5//f//f///wEA
AwAAAAAA///+//7//f/8//z//v///wEAAwACAP//AAABAAAA/v8BAAIAAgACAAIAAAD9
//z//f/9/wAA//8AAAEA///7//r//f//////AQADAAMABAADAAAA/f/+//3/+v///wAA
//8CAAQABAACAAQAAwD///7//f/9//7//f/9/wEA/f/4//r//v8AAAIABAABAP/////9
//7//f/+/wEA/////////////wAAAQADAAMAAQD//wEA///8//z//f/+////AwAGAAcA
CgAKAAoABQAEAAMAAwAFAAUACQAJAAUABQAHAAcABwAHAAYABQACAP7//P/7//7/AwAF
AAcABAADAAQAAAD///7//v/+//3//f/9//3////9//r/+v/+////AAACAAAAAQACAAIA
/P/4//n/+P/4//z/+v/6/wYA///y/+r/6//j/9v/4//s/+v/9/8MABsALABCAFsAdwCK
AI0AlACYAIUAawBLACwAEwAJAAAA+P/8/wEA//8AAAQA///9//z/+v/5//z//P/9//3/
/v/+//7//f/7//z/+v/3//j/+f/5//f//P/+////AQD///7//P/4//z//f/9/wEA///+
//7//v/8//r/+v/6//n/+P/4//n/+f/5//v/+//8//z//f/9/////////////f/9//v/
/f/9//3//P/8//z//v/+//7/+//7//3//f//////AQABAP7//v//////AQABAAMAAwAD
AAMABQAFAAEAAAAAAAIABAAHAAcABwAJAAoACgALAAoADAAOAA0AEgATABQAFQAVABcA
GQAcABkAGwAcABsAHQAeAB4AIAAhACEAIQAlACYAJwAoACwAKgAnACUAIgAjACQAJgAn
ACUAIwAhAB8AIAAgACAAHgAbABoAFgAUABQAEAAQABAAEAAPABIAEwAPAAsACwALAAoA
CQAIAAgACgAHAAYABQADAAIAAQD//wAABAAHAAYAAwACAAIAAwAHAAUABQAFAAYAAQD/
//3/AAACAAQABgAEAAMAAgACAAMAAgADAAUABgAHAAoADQAIAAgACQAJAAgABwAGAAUA
BQAGAAYABgAHAAcABwAIAAcABwAIAAkADAALAA4AEQALAAgACgAKAAwADAAMAAoACQAI
AAkACQAKAAkACgALAAgABQAFAAkACgAJAAoACwAKAAoACAAEAAQACAAKAAoACwAKAAcA
CAAIAAgABgAIAAYAAwADAAMABwAKAAsADQAHAAEAAAAEAAYABAAEAAQABAAEAAUACAAJ
AAcABQAFAAcABwAHAAcABwAIAAgACAAJAAcABQADAAUABQACAAIAAwAEAAUACQAMABEA
FAAUABQADgAMAAoACQAHAAcACwALAAsADQARABMADwANAAoABwAGAAQABAAFAAMABQAE
AAMABgAHAAoACAAIAAgACQAKAAoACQAIAAcABQADAAAAAAABAAEAAQACAAMABQAHAAgA
BAAAAAEAAAACAAYABAAEAAoA/f/y//b/9f/p/+P/5f/m//f/CwAYAB8ALgBCAGEAfwCQ
AJkAngCWAIcAbwBNAC4AFQADAP7/AgAIAAUA//8EAAoAAwABAAAA/v/9/wAAAAABAAEA
AgACAAIAAQD//wIAAgABAAMAAwACAP//AAAAAP////8AAAIAAwACAAAA///9/////v/+
////AAACAAIABAAGAAEA/v/8//v//v///wIAAwACAAIAAwADAAMAAwADAAMAAQABAP//
AQADAAMAAgACAAMABgAHAAgABAADAAQAAwAFAAUABwAHAAQABAAFAAUABQAFAAcABwAI
AAkADAANAAkACAAIAAoADAAPAA8ADwAOAA4ADQANAA8AEgAVABUAGQAZABkAGQAZABsA
HQAgAB4AIQAjACMAJAAmACcAKgAqACkAKAArACwALQAuADIAMAAvAC8ALgAtACwALAAr
ACoAKQAoACcAJQAkACMAIAAfACAAHgAeAB0AGgAbABwAGQAXABkAGQAXABMAEwATABEA
DwANAAwAEAAPABAAEQAOAA4ADgANAAwADgAPAAwADAAMAA0ADwAPAA0ADQANABAADQAN
AA0ADAAMAAwADAANAA0ADQAOAA4ADAAMAA0ADQANAA8AEQAQABAAEQARABMAEwATABMA
EAAQAA8ADgASABMAFAAWABQAEwATABMAEwARABMAFQAVABQAGAAaABcAFgAVABIAEwAU
ABcAGQAWABMAEgARABAADQANABEAEQAPAA8ADwATABYAFwAWABIAFAAUABIAEwASAA8A
EAATABQAEwAWABUAEQAQAA8AEQAUABUAFwAVABEAEAAQABIAEgAQABIAGAAcABgAFgAU
ABIAEQARABMAEwATABEAEQATABEAEQARABEAEQASABMAFQAUABEADgAPAA8ADAAMAA0A
EAARABUAGAAdACAAIAAgABkAFgATABEAFAAVABoAGwAaABsAHgAfABsAGQAWABMAEgAQ
ABAAEQAUABcAFwAXABUAFQAXABQAEQAQABAAEAASABMAFAAVABMAEQAOAA4AEQARABEA
EgAPAA8ADwAOAAwACgANAA4AEQAWABUAFgAUAAUA/P/8////AQABAPv/9v/9/w0AHgAr
ADoATABfAHMAjgCrALQAqACXAH8AWwA6ACMAFwAQABIAFgARAAsAEAAYABUAFQAUABIA
EQATABIAEgARAA4ADgAOAA0ADgASABMAEwASABEADwALAA0ADgAOAA8AEQASABIAEAAO
AA0ACwANABEAEgAUABYAFQASABEAEAAQABAAEQATABIAEQASABEADwAOAA4ADQAZABkA
EQARAA==
         </WaveFormData>
      </LeadData>
      <LeadData>
         <LeadByteCountTotal>10000</LeadByteCountTotal>
         <LeadTimeOffset>0</LeadTimeOffset>
         <LeadSampleCountTotal>5000</LeadSampleCountTotal>
         <LeadAmplitudeUnitsPerBit>4.88</LeadAmplitudeUnitsPerBit>
         <LeadAmplitudeUnits>��V</LeadAmplitudeUnits>
         <LeadHighLimit>2147483647</LeadHighLimit>
         <LeadLowLimit>268435456</LeadLowLimit>
         <LeadID>V1</LeadID>
         <LeadOffsetFirstSample>0</LeadOffsetFirstSample>
         <FirstSampleBaseline>0</FirstSampleBaseline>
         <LeadSampleSize>2</LeadSampleSize>
         <LeadOff>FALSE</LeadOff>
         <BaselineSway>FALSE</BaselineSway>
         <ExcessiveACNoise>FALSE</ExcessiveACNoise>
         <MuscleNoise>FALSE</MuscleNoise>
         <LeadDataCRC32>3383316418</LeadDataCRC32>
         <WaveFormData>
6P/o/+j/6P/s//D/9P/4//r/+v/6//r//P/8//z//P/8//z//P/8//3//v///wAAAAAA
AAAAAAACAAIAAgACAAIAAgACAAIAAAAAAAAAAAACAAIAAgACAAAAAAAAAAAAAAAAAAAA
AAACAAIAAgACAAEAAAD///7///8AAAEAAgABAAAA///+/wAAAAAAAAAAAgACAAIAAgAB
AAAA///+////AAABAAIAAgACAAIAAgACAAIAAgACAAIAAgACAAIAAAAAAAAAAAACAAIA
AgACAAEAAAD///7//v/+//7//v/9//z/+//6//n/+P/3//b/9v/2//b/9v/z//L/8f/w
/+//7v/t/+z/7P/s/+z/7P/q/+r/6v/q/+3/7v/v//D/8v/y//L/8v/1//b/9//4//n/
+v/7//z//P/8//z//P/9//7///8AAP7//P/6//j/+f/6//v//P/6//r/+v/6//r/+v/6
//r//P/8//z//P/7//r/+f/4//r/+v/6//r//P/8//z//P/6//r/+v/6//v//P/9//7/
/v/+//7//v/+//7//v/+//7//v/+//7//v/+//7//v///wAAAQACAP///v/9//z//v/+
//7//v/+//7//v/+//z//P/8//z//P/8//z//P/6//r/+v/6//z//P/8//z//v/+//7/
/v/9//z/+//6//z//P/8//z/+//6//n/+P/5//r/+//8//r/+v/6//r/+P/4//j/+P/5
//r/+//8//n/+P/3//b/+P/4//j/+P/6//r/+v/6//n/+P/3//b/9//4//n/+//7//r/
+P/3//n/+f/5//n/+f/6//r/+//7//n/9v/2//b/9//6//z//P/9//3//f////7//f/6
//v/+P/4//f/9P/y//H/8//0//X/9v/3//T/8//y//H/8//z//P/9P/0//X/9//4//r/
+f/3//f/9//3//j/+f/3//f/9v/2//X/9v/2//f/+P/5//n/+P/3//b/9v/2//j/+P/7
//v/+v/5//j/9v/4//n/+v8BAAgAEAAZAB0AGQAfADkAYACJAKIAoAB7AEQAHAANAAQA
7P/D/5v/gP9p/17/Zv94/4r/m/+0/8//4f/u//X/9f/4//n/+f/6//z//f/9//7//f/9
//7//////////v/+////AAACAAQAAwACAAEAAAABAAIAAgADAAUABQAEAAMAAwADAAIA
AAADAAQABgAIAAcABgAFAAIAAwAEAAUABgAGAAYABwAHAAUABAAEAAMABQAGAAcACAAI
AAYABAACAAUABQAGAAcABwAHAAcACQAHAAcABgAGAAUABQAFAAcABwAHAAgACAAIAAgA
CQAJAAkACQAJAAkABwAHAAcABwAGAAcACQALAAgABwAGAAUABAAEAAUABgAFAAUAAwAD
AAIAAAD//////////////v/9//v/+v/3//b/9f/2//f/9//3//f/9//0//T/9//4//j/
+f/7//3//P/8//7//v///wEAAwAEAAIAAgADAAQAAgAAAAAAAAACAAIAAgACAAAA////
/////v/8//z//f/9//7//v////3/+//6//r/+//8//3//v/+/////v/7//z//P/9//7/
/f/+//7////9//z/+//7//7//v/+/////v///////v/+//7///8BAAEAAwADAAMAAQAA
AAAA//8BAAIAAwADAAEAAQABAAEAAwABAAEAAgABAAAA///+/////////////f/+/wEA
AwACAAAA///+/wAA/////////f/+//7//v/9//3//f/9////AAABAAIAAAD///7//f/9
//z//P/9/////v/+/////f/8//z//P/9//3//f/9//7//v/+//7////+//7///////7/
/v8AAP///v/9//z//P/8//3//v/8//v/+//7//3//f/9//3//v/+//////////z//P/+
////AgAEAAQABAADAAIAAQABAAEA//////z//P/7//n/9v/2//n/+f/6//v//P/9//r/
+f/4//b/9v/2//f/+f/5//z//v/+/////f/9//3/+//8//3//f////7//v/8//z/+//7
//7///////7//f/+//7//v/+//z//////////f/9//z//P/9/wIACQAUACAAJQAjACcA
MwBNAHQAmQCmAJAAWwAsABoAFQAGAOr/w/+f/4L/b/9w/3j/hv+c/7P/yP/b/+3/+P//
/wEAAwADAAIAAgACAAMAAwAEAAcABwAIAAkABwAHAAYABgAIAAgACQAKAAgACAAIAAgA
CgAKAAkACQAMAA0ADQANAAwACwAJAAYACQAKAAwADgAOAA4ADgAMAAsACgAJAAgACgAK
AAsACwAJAAgACAAHAAkACgALAAwADAAMAAwADAAKAAkACQAJAAsACwALAA0ACwALAAoA
CgALAAsACwANAA0ADQAOAA4ACgAKAAsACwALAAsACwALAAkACQAJAAkACAAJAAsADQAL
AAsACwALAAcABgAGAAYACQAJAAcABwAFAAIAAAD///////////7//v/9//3/+//5//f/
9//3//n/+f/5//n/9//2//j/+P/6//v//f//////AAADAAQABAAFAAYABgAIAAgACQAK
AAgABgAGAAYABgAGAAYABgAEAAMAAwADAAIAAAAAAAEABAAGAAcACQAGAAMAAQAAAAEA
AgADAAQABAAFAAQAAQADAAIAAgACAAEAAgACAAMABQAEAAMAAwAEAAQABAAFAAYABwAH
AAYABQAEAAQABQADAAUABQAFAAUABAAEAAMABQAGAAcABwAFAAUABQAFAAcABQAFAAYA
BgAGAAYABgADAAMAAwADAAIAAgAEAAUAAwACAAIAAgACAAEAAQABAAIABAAFAAYABAAD
AAIAAQAAAAAAAAAAAAEAAQABAAEAAQAAAAAAAQADAAIAAgADAAEAAAAAAAAA/f/9//3/
/f8EAAQABAABAAAA///+//7//v///wAAAAD////////9//3//f/9////AAACAAMA///8
//z//v///wIABAAEAAQAAwACAAEAAQABAP/////+//7//f/7//f/9v/4//f/+v/7//z/
/f/8//v/+v/4//j/+P/5//v/+//+/wAAAAD9//v/+//7//3//v///////f/8//z/+v/6
//n/+f/8//v/+//6//n/+P/4//j/+P/7////AAABAP7//f/7//r/+f/8////CAASAB0A
JQAlACMALwBOAHcAmgCiAIcAUgAmABEAEAAMAPX/0/+4/5n/gv9+/4T/jv+f/7D/w//X
/+b/8////wEAAQAAAAAA/v//////AAABAAEAAgADAAMAAwACAAIAAwAEAAYACAAHAAYA
BQAEAAQABAADAAMABwAJAAoACwAKAAkABwAEAAcACAAKAAwACgAKAAoACAAGAAYABgAG
AAgACAAJAAkACAAGAAUAAwADAAQABQAGAAgACAAIAAgABwAFAAQAAwAFAAUABQAHAAUA
BQAEAAQABQAFAAUABwAHAAcACAAIAAYABgAHAAcABwAHAAcABwAFAAUABQAFAAUABQAG
AAcABQAFAAUABQABAAAAAAAAAAEAAQD//////v/8//v/+//4//f/9v/0//b/9f/1//P/
8f/v/+//7//v/+//7//v/+z/7P/v//D/8v/z//X/9//1//b/+f/6//z//f/+//7/AAAA
AAEAAgACAAAAAAAAAAIAAgACAAIAAgABAAEAAQAAAP7//v///wEAAgACAAMAAQD///7/
/v///wAAAQACAAIAAwACAP//AQAAAAAAAAABAAIAAgADAAMAAgABAAEAAAAAAAAAAQAE
AAUABQAEAAMAAgACAAMAAwAFAAUABQADAAIAAgABAAEAAgADAAMAAwADAAMAAwAFAAMA
AwAEAAIAAgACAAIAAQABAAEAAQD//wAAAwAFAAIAAAD///7/AAD//////////wAAAAAA
AP7//f/8//v/+//8//3//v////////////3//P/8//3//f/8//z//f/7//r/+v/6//3/
/f////7//P/8//z//P/5//j/+P/4//n/+f/6//v/+//7//v/+//6//r/+//7//v/+P/4
//r/+v/8//3//P8AAAEAAgADAAEA///7//n/+P/4//f/9f/0//T/9//3//X/9f/1//X/
9//3//f/9v/z//L/8v/z//f/+v/8//z/+//5//n/+f/3//j/+f/5//v/+v/6//j/9v/1
//X/+P/3//f/9v/1//b/9v/2//b/9P/3//f/9//5//n/+P/4//n/+v///wwAFAAZAB8A
IQAtAEcAbgCRAKAAlABnADIAFgAPAAYA7v/D/5n/dv9l/2T/bv9+/5T/q//C/9X/4//s
//P/+f/6//v/+//8//z//f/9//7//f/9//7///8AAAEAAQACAAEAAAAAAAAAAgACAAIA
AgAEAAQAAwADAAQABQAFAAUABgAHAAcABgAHAAYABgAGAAgACAAIAAYABgAGAAYABgAF
AAQABAADAAQABAAFAAUAAgACAAIAAgAEAAQABAAEAAQAAwADAAMAAwADAAMABQAHAAcA
BgAGAAMAAwADAAUABwAHAAgACAAGAAYABwAHAAUABQAFAAUABQAFAAUABQAEAAUABwAJ
AAcABwAHAAcAAQAAAAAAAAD//////f/9//3//P/8//3/+//7//v/+v/6//n/+f/3//X/
8//z//P/8f/x//H/8f/x//L/9v/4//b/9//5//v/+//8////AAAAAAEAAgACAAAAAAAB
AAIAAgAAAAAAAAD+//7//v/+//////8AAAEA/v/8//z//f/7//z//P/9//7//f/9//7/
/f/8//v/+v/8////AAD///3//P/8//z/+//8//z//f////7//f/9//7//v/+////AgAD
AAMAAgD///7//v//////AQABAAEAAgACAAMAAwAAAAAAAAD//wAAAQACAAMAAQD/////
AAAAAAAAAAAAAAEAAQABAAEA/v/+/wAAAQD///7//v/+//7//f/9//3/+//8//z//P/9
////AQADAP///v/9//z///////////////7//v////3//P/8//3////+//7//v/7//v/
+//7//z//P8AAAAA///+//3//P/8//z//f/+//7//f/9//3//f/9//3//f/+//7/////
//3/+v/6//z//f8AAAIAAgAFAAUABQAFAAMAAQD9//v/+P/4//f/9f/2//b/+f/5//n/
+f/5//n/+f/5//n/+P/3//b/9v/3//n//P/+//7//f/7//v/+//6//r/+v/5//r/+v/7
//r/+v/5//n//P/9//3//P/7//j/+P/4//j/+P/7//v/+//9//3//P/8/////v8BAAwA
FAAdACEAJQAxAEsAbgCPAKQAmgBtADYAGAATAAoA6v+9/5X/dv9j/2L/bv+C/5b/rf/C
/9X/5f/y//n//f8AAAEAAQACAAIAAwADAAQABAADAAMAAwADAAMAAgACAAAAAAABAAIA
BQAGAAcACAAHAAYABAADAAgACQAJAAkABwAHAAYABAAGAAYABwAIAAoACgAKAAgABgAG
AAYABgAIAAgACQAJAAsACgAKAAkABwAGAAUABAAIAAgACAAIAAgABwAHAAcABwAHAAcA
CQALAAsACgAKAAgABwAGAAcACAAJAAsADAAKAAoACwALAAkACQAJAAkACwALAAsACwAH
AAcACAAJAAsACwALAAsACQAIAAgACAAJAAkABwAHAAYABAADAAMA/////////v8AAP//
///9//3/+//7//v/+f/5//n/+f/5//r//v8AAP////8AAAEAAwAEAAcACAAHAAcABwAG
AAgACAAJAAoACgAIAAgACAAKAAoACgAKAAkABwAGAAUABAACAAIAAwABAAIAAgADAAQA
AwADAAQAAwACAAEAAAACAAUABgAFAAMAAgACAAIABQAGAAYABwAFAAQAAwADAAYABgAG
AAcABgAHAAcABgAFAAQABAAFAAcACQAJAAkACQAIAAgABwAHAAgACQAJAAkACQAJAAkA
CQAHAAcACAAGAAYABgAGAAYABwAIAAkABQAEAAUABQAHAAYABgAGAAYABQAFAAUAAwAE
AAQABAAEAAUABgAHAAUABAADAAIAAwADAAMAAwADAAIAAgADAAMAAgACAAMABQAEAAQA
BAACAAEAAAD//wIABgAIAAYAAwACAAEAAAAAAAAAAQACAAIAAQABAAEAAQABAAEAAQAC
AAIAAwADAP///P/8//7/AAAEAAcACAAHAAcABwAHAAgABwAEAAMAAAAAAP///f/6//r/
/f/9/////////////f/9//3//P/5//j/+P/5//3/AAACAAIA///9//3//f///wAAAQAB
AAEAAAAAAP7//P/7//v//v8AAAEAAQABAP7//v/+//7//P///////////////v/+/wEA
AgAHAAwAFAAdACcAJwArADsAVgB3AJYAnAB/AFQALAAZABQAEgD9/9f/tP+X/4L/gP+G
/5L/o/+4/8n/2f/q//X/+/8BAAMABAAGAAMAAwACAAIABAAFAAcACQAIAAcABQAEAAQA
BAAFAAYABwAIAAkACgAIAAgABwAHAAoACwALAAsADQANAAwACgAKAAgABwAGAAkACgAL
AAoACAAIAAgACAAKAAoACwALAAkACAAIAAcABgAGAAYABgAIAAgACAAIAAgABwAHAAcA
CAAJAAoADQALAAkABgAEAAUABQAFAAcACQAJAAoACgAIAAgACQAJAAkACQAJAAkACQAJ
AAkACQAFAAUABgAHAAkACQAJAAkAAwACAAIAAgADAAMAAQABAP7//P/7//v/+f/5//n/
+P/5//n/+v/5//b/8//y//H/8f/x//H/8f/w//D/8//0//P/8//0//X/9v/4//z//v/8
//3//v/+////AAACAAQABAACAAIAAgACAAIAAgACAAMAAwAEAAUABAACAAIAAwADAAQA
BAAFAAQAAQD///7/AAAAAAAAAAACAAUABgAFAAIAAAD///7/AQACAAIAAwAFAAQAAwAD
AAMAAgABAAEAAwAFAAYABgAEAAIAAQABAAEAAwADAAMABAAEAAUABQAEAAQABAADAAYA
BwAIAAkABwADAAEAAAADAAQABQAGAAMAAwADAAMA/v/+/wAAAQACAAIAAwAEAAMAAQAA
AP//AQACAAIAAgAAAP///v/9//7//v/+//7/AQABAAEAAQD///7//v///wAAAAABAAMA
AgAAAP///v/9//3//f/9/wIAAAAAAAAAAAAAAP///v/+//7/AAD////////+//3//P/7
//7//v/////////8//z//v/+/wAAAQAAAAMAAwADAAMAAQD///v/+f/5//r/+v/5//j/
+P/7//v/+v/5//j/9//3//f/9//2//X/9P/0//X/9//6//z//P/9//v/+//7//r/+v/6
//n/+v/6//v/+v/4//f/9//6//v/+//6//n/+v/6//r/+v/4//v/+//7//v/+//6//r/
+//6////CAAQABkAIQAjACUAMQBOAHUAlgCgAIsAWgAuABMADAAIAPP/yf+k/4v/ev92
/3z/iP+b/67/w//V/+L/7f/1//n/+//8//7//P/9//3//v/9//3//v///wAAAQABAAIA
AAAAAAEAAgAEAAQABAAEAAIAAgABAAEABAAFAAUABQAGAAcABwAGAAcABgAGAAYACAAI
AAgABgAEAAQABAAEAAYABgAHAAcABwAGAAYABQACAAIAAgACAAYABgAGAAYABAADAAMA
AwADAAMAAwAFAAcABwAGAAYAAwADAAMABQAHAAcACAAIAAMAAgACAAEAAwADAAMAAwAE
AAUABgAHAAMAAwAEAAUABQAFAAUABQADAAIAAgACAAAA///8//v/+//6//r/+//3//f/
9//2//b/9f/1//P/8f/v/+//7//v/+//7//v/+z/7P/v//D/8P/x//P/9f/1//b/+f/6
//j/+f/6//r//f/+/wAAAgACAAAAAAAAAP7//v/+//7//////wAAAQD+//z//P/9//3/
/v/+////AQD///7//v/8//z//P/8//3///////3//f/8//z//P/7//z//P/9//7//v/+
/////v/+//7///8CAAMAAwACAP///v/+//////8BAAEAAQABAAAAAAD/////AAABAAEA
AwADAAMAAwACAP///v/+/wAAAAAAAAAAAQABAAEAAQD8//z//v///wEAAAAAAAAA/v/9
//3//f/7//z//P/8//z//f/+/////P/8//z//P/9//3//f/9//3//P/8//3//P/6//n/
+f/8//z//f/+//z/+//6//n//P/8//7//P/6//r/+v/6//r/+v/7//z//P/7//v/+//6
//n/+P/3//n/+v/8//3//f/6//r//P/8//7////+/wEAAQABAAEAAAD///z/+//6//r/
+f/3//X/9P/2//X/9//3//f/9//3//f/9//2//X/9P/0//X/9//6//z//P/7//n/+f/5
//n/+v/7//v//f/8//z/+v/6//n/+f/8//3//f/8//v/+P/4//j/+P/6//3//f/9//3/
/f/8//z/+//6//3/BAAOABkAIwAlACkANwBQAHcAnACoAI8AXgAsABUADgD8/9X/q/+I
/23/Xv9m/3T/hP+X/67/xf/Z/+r/9f/9/wAAAQABAAIAAQABAAAAAAADAAMABAAFAAMA
AwACAAIAAAAAAAEAAgADAAQABQAGAAgACAAHAAcACQAJAAgABwAJAAkACAAGAAYABgAH
AAgACgAKAAoACAAGAAYABgAGAAgACAAJAAkACQAIAAgABwAGAAYABgAGAAgACAAIAAgA
BgAFAAUABQAHAAcABwAJAAsACwAKAAoACQAJAAkACwAJAAkACgAKAAgACAAJAAkACQAJ
AAkACQALAAsACwALAAcABwAIAAkACgALAAwADQAHAAYABgAGAAkACQAHAAcABgAEAAMA
AwD////////+//////8AAP///f/7//v/+//5//n/+f/5//j/+P/7//z/+//7//z//f//
/wAAAwAEAAMAAwADAAIAAwAEAAYACAAGAAQABAAEAAIAAgACAAIABQAFAAYABwADAAAA
/////wEAAgACAAMAAQD///7//v/+//7//v/+////AQABAP//AQAAAAAAAAABAAIAAgAD
AAMAAgABAAEAAAAAAAAAAQACAAMAAwACAP///v/+////AAADAAQABQAFAAQABAADAAEA
AgADAAMAAwADAAMAAwABAP////8AAAEAAgADAAQAAQABAAEAAQAAAAAAAgADAAEAAAAA
AAAAAAD//////////wAAAAAAAAEAAQABAAEA/v/+//7//v////////////3//P/8//3/
/v/+////AQD///7//v/+//3//f/9//3//v/+//7//v///wAA/v/+//7//v/+//7//v//
/wAA/v/9//3//f////////////7//v/////////8//z//v///wIABAAEAAQAAwACAAEA
AQABAP/////6//r/+f/3//j/+P/7//v/+f/5//n/+f/5//n/+f/4//n/+P/4//n/+//+
/wAAAAD9//v/+//7//3//v///////f/8//z/+v/9//3//v8CAAAA///9//v/+//8//3/
/v/8///////////////+//7/AQAEAAkAEgAYAB0AHwAhAC0ASQByAJsAsgCeAG0AOgAe
ABMABADm/73/mf98/2n/aP9y/4L/lv+v/8j/3f/v//r//f8BAAMAAwACAAIABAAFAAUA
BgAFAAUABgAHAAcABwAGAAYABwAIAAoADAAKAAoACgAKAAoACgAJAAkADAANAA0ADQAL
AAsACgAIAAsADAAOABAADwAOAA0ACgAMAAwADAAMAA4ADgAPAA8ADQAMAAwACwALAAwA
DQAOAA0ADAALAAoACwALAAwADQANAA0ADQAPAA0ADQAMAAwADAANAA4AEQAOAA0ADQAM
AAsADAAOAA8ADwAPAA8ADwANAA0ADQANAA0ADQAOAA8ADwAPAA8ADwANAAwADAAMAA0A
DQALAAsACAAGAAUABQAFAAUABQAEAAIAAQABAP///v/9//7////9//3//f/9//v/+v/8
//z//f///wIABQAEAAQABgAGAAgACQAKAAoACgAKAAsADAAKAAgACAAIAAkACgALAAwA
CwAJAAgABwAIAAYABgAHAAUABgAGAAcABQADAAIAAgADAAQABQAGAAUABwAHAAUABwAG
AAYABgAHAAgACAAJAAgABgAEAAMABwAIAAkACwAJAAkACAAGAAYABgAHAAkABwAJAAkA
CQAHAAYABgAFAAgACgAMAA0ADAALAAoACQALAAkACQAKAAwADAAMAAwACAAHAAYABQAD
AAQABwAJAAgABgAFAAQABgAFAAUABQAHAAgACAAIAAYABQAEAAMAAgACAAIAAgADAAMA
AwADAAQABAAFAAcABQAEAAQABQAEAAIAAQAAAAMABQAHAAQAAwACAAEAAAACAAIAAwAE
AAQAAwADAAMAAgABAAAA//8BAAIABAAFAAEA/v/+/wAAAwAGAAgACAAJAAkACQAJAAYA
BQACAAEA/P/8//v/+f/5//r//v////3//f/9//3//////////v/8//r/+f/5//z/AAAD
AAQAAwABAAEAAQABAAIAAwADAAEAAAAAAP7/AAD/////AgADAAMAAgABAP///v/9//z/
/f8BAAIAAwABAAEAAAAAAAMAAgAFAA4AGgAlACcAJQArAEEAYgCJAKAAmABzAEYAJAAV
ABIACgDt/8n/rP+R/4L/hv+Q/5r/qf++/9H/4f/w//3/AQACAAMAAwAEAAMAAwACAAIA
BAAFAAcACQAIAAcABQAEAAYABgAHAAgACgAKAAoACgAHAAYABAADAAgACQAJAAkACwAL
AAoACAAIAAgACQAKAAwADAAMAAoACgAKAAoACgAKAAoACwALAAsACgAKAAkACAAIAAgA
CAAKAAoACgAKAAoACQAJAAkACQAJAAkACwAJAAkACAAIAAcABwAHAAkACwALAAwADAAI
AAgACQAJAAsACwALAAsACwALAAsACwAHAAcACAAJAAsACwALAAsABwAGAAYABgAFAAUA
AwADAAIAAAD//////f/9//3//P/8//v/+//5//f/9f/1//X/9f/1//X/9f/y//L/9f/2
//T/9f/3//n/+v/8/wAAAgAAAAEAAgACAAUABgAIAAoACgAIAAgACAAIAAgACAAIAAgA
BwAHAAcABAACAAIAAwAFAAYABgAHAAkABwAGAAYABQAEAAMAAgAGAAkACgAJAAgABgAF
AAQABgAIAAkACwAJAAgABwAHAAYABgAGAAcACAAJAAkACAAFAAQABAAFAAYACQAKAAsA
CQAIAAgABwAHAAgACQAJAAkACQAJAAkACQAHAAcACAAIAAgACAAIAAcABwAHAAcABAAE
AAYABwAFAAQABAAEAAQAAwADAAMABgAIAAkACgAGAAUABAADAAMABAAFAAYABwAHAAcA
BwAGAAQAAwADAAQABAAFAAcABQAEAAQABAADAAUAAwADAAYABgAGAAYABgAFAAQABAAE
AAYABQAFAAUABQAFAAUABQAIAAgACQAJAAUAAgACAAQABQAIAAoACgALAAsACwALAAgA
BwAEAAMAAAAAAP///f/9//7/AgADAAIAAQAAAP//AAABAAIAAgAAAP7//f/9////AgAE
AAQABAADAAQABQAEAAQABAADAAQABAAFAAQAAgABAAEABAAFAAUABAADAAQABAAEAAQA
AwAFAAQAAwAFAAUABAAEAAcACgANABYAIgAnACcAKQA3AFUAfgChAKwAlABlADgAIgAb
ABQA/v/Z/7P/kP97/3j/gP+O/6T/u//O/+P/8f/6/wMABQAGAAcABwAIAAsADQAOABAA
DgANAA0ADQAPAA8ADgAOAA4ADgAPABAAEAAQABAAEAASABIAEQARABMAEwASABEAEwAT
ABIAEAAQABAAEQASABQAFAAUABIAEgASABIAEgASABIAEwATABQAFAAVABUAEwASABEA
EAAUABQAFAAUABQAEwATABMAEQARABEAEwAUABUAFQAWABMAEwATABUAFQAVABYAFgAW
ABYAFwAXABUAFQAVABUAFQAVABUAFQATABMAFAAVABcAFwAXABcAEwASABIAEgASABEA
DgANAA8ADgAOAA8ACwALAAsACgAKAAkACQAHAAcABQAFAAUAAwADAAMAAwACAAIABQAG
AAQABQAHAAkACQAKAA0ADgAPABEAEwAUABMAEgASABIAFQAUABUAFgAVABQAEwASABAA
DwAPAA8AEQAQABEAEwAQABAADwAPABIAEQARABIAEQAQAA8ADgARABMAEwARABEAEAAQ
ABAAEQASABIAEwAVABQAEwATABMAEgARABEAEwAVABYAFgAVABQAFAAVABMAFQAVABUA
FgAWABcAFwAVABYAFwAXABcAFwAXABcAFwAVABUAFgAWABYAFgAWABYAFwAYABkAEwAS
ABMAEwAWABYAFwAYABcAFQAUABMAEwAUABQAFAATABMAEwATABIAEgASABIAEwATABMA
EwAVABQAFAAVABMAEgASABMAFAAUABUAFgAUABMAEgARABQAFAAUABQAFwAYABUAFAAT
ABIAEgASABMAFAAUABMAEwATABEAEQARABEAEwAUABYAFwAUABAADwAQABIAFgAZABoA
GQAZABkAGQAaABkAFgAVABAAEAAPAA0ADgAOABEAEQAPAA8ADwAPABEAEQARABAADQAM
AAwADQAPABIAFAAUABMAEQARABEAEQASABMAEwATABIAEgAQABAADwAPABIAFQAVABQA
EwARABAADwAOAA8AEwAUABUAFQAVABQAFAATABYAGwAkACwANQA7AD0AQwBZAHwApQC+
ALIAhwBWADIAIwAeAAoA3/+5/6D/h/9+/4r/mP+o/7//1v/r//3/CAARABsAHAAbABkA
GAAYABkAGQAaAB0AHQAeAB8AHQAdABwAHAAdAB4AIAAiACAAIAAgACAAIAAgAB8AHwAk
ACUAJQAlACUAJQAkACIAIgAiACMAJAAmACYAJgAkACIAIgAiACIAJAAkACUAJQAlACQA
IgAjAA==
         </WaveFormData>
      </LeadData>
      <LeadData>
         <LeadByteCountTotal>10000</LeadByteCountTotal>
         <LeadTimeOffset>0</LeadTimeOffset>
         <LeadSampleCountTotal>5000</LeadSampleCountTotal>
         <LeadAmplitudeUnitsPerBit>4.88</LeadAmplitudeUnitsPerBit>
         <LeadAmplitudeUnits>��V</LeadAmplitudeUnits>
         <LeadHighLimit>2147483647</LeadHighLimit>
         <LeadLowLimit>268435456</LeadLowLimit>
         <LeadID>V2</LeadID>
         <LeadOffsetFirstSample>0</LeadOffsetFirstSample>
         <FirstSampleBaseline>0</FirstSampleBaseline>
         <LeadSampleSize>2</LeadSampleSize>
         <LeadOff>FALSE</LeadOff>
         <BaselineSway>FALSE</BaselineSway>
         <ExcessiveACNoise>FALSE</ExcessiveACNoise>
         <MuscleNoise>FALSE</MuscleNoise>
         <LeadDataCRC32>1430756078</LeadDataCRC32>
         <WaveFormData>
2P/Y/9j/2P/f/+T/6f/u/+//8P/x//L/9P/0//T/9P/2//b/9v/2//f/+P/5//r//P/8
//z//P/+//7//v/+//z//P/8//z//v/+//7//v8AAAAAAAAAAAAAAAAAAAAAAgACAAIA
AgACAAIAAgACAAIAAgACAAIAAwAEAAUABgAFAAQAAwACAAMABAAFAAYACAAIAAgACAAG
AAYABgAGAAkACgALAAwADAAMAAwADAAOAA4ADgAOABEAEgATABQAFgAWABYAFgAYABgA
GAAYABkAGgAbABwAHQAeAB8AIAAgACAAIAAgACIAIgAiACIAJAAkACQAJAAhACAAHwAe
ABwAHAAcABwAGwAaABkAGAAWABYAFgAWABQAFAAUABQAEgASABIAEgAQABAAEAAQAA8A
DgANAAwACwAKAAkACAAGAAYABgAGAAQAAgAAAP7//v/+//7//v/8//z//P/8//r/+v/6
//r/+v/6//r/+v/4//j/+P/4//j/+P/4//j/+P/4//j/+P/4//j/+P/4//r/+v/6//r/
+v/6//r/+v/8//z//P/8//z//P/8//z//v/+//7//v///wAAAQACAAAAAAAAAAAAAAAA
AAAAAAACAAIAAgACAAAAAAAAAAAA/v/+//7//v/+//7//v/+//7//v/+//7//v/+//7/
/v/8//z//P/8//z//P/8//z/+//6//n/+P/6//r/+v/6//j/+P/4//j/+P/4//j/+P/4
//j/+P/4//b/9v/2//b/+P/4//j/+P/6//r/+v/6//f/9v/1//T/9f/2//b/9//2//b/
9P/0//f/9//3//f/+f/5//n/+f/4//f/9//3//X/+P/6//3//v///wAAAQACAAUABQAF
AAcABAADAAIA/f/8//z//P/+//3//P/7//j/9f/z//L/9P/z//L/8v/v/+//8P/y//X/
8//0//P/8v/w/+//7//v/+7/7v/t/+//7//u/+7/7v/u/+z/7P/s/+z/7P/s/+7/7v/v
/+//7f/t/+3/7P/w/+7/7v/w//L/+v8DAAsAEAAoAFoAnwDmABYBHAEDAdcAsQCNAFgA
DQC4/2r/Jf/r/tr++P4g/0n/bv+U/7f/0f/h/+n/6v/s/+3/7v/w//P/8//1//X/8//z
//X/9v/4//j/+P/4//n/+v/7//v/+f/6//r/+v/8//3//f/9//z//P/7//v//f/9//3/
/f///wAAAgACAAAAAAAAAP//AAAAAAEAAwABAAEAAgACAAAAAAAAAAAAAQACAAMABAAF
AAQAAwACAAMABAAFAAcABwAHAAgACAAJAAkACQAKAAoACgAMAAwADAANAA4ADgAOAA8A
EQASABIAEwAUABUAFQAVABYAFwAZABsAHQAfAB4AHgAfAB8AIQAiACIAJAAmACYAJgAm
ACYAJwAnACcAJwAmACYAJwAlACUAIwAhACMAIAAgACEAIwAhACAAHwAeAB4AHgAeABsA
GwAbABoAGAAXABYAFAAVABUAFQAWABUAEgAQAA4ACwALAAkABwAHAAcABgAFAAQAAwAC
AAAA///+//7///////7//v/+/////v/9//z//P/8//z//P/7//v/+//6//v/+//8//3/
/P/8//z//P/8//v/+//8//z//f/9//3/+//8//3//f/+//3//f/+/wAAAQABAAEA////
////AAAAAAIAAgABAAMABAAEAAQABAAEAAQABAACAAIAAgACAAEAAQABAAEAAQABAAIA
AwADAAEAAQABAAEAAAAAAAAAAQABAP////////7//v/9//7/AAABAAMAAAD///3/+//9
//3//f/9//3//f/9//3//P/8//3//f/8//v/+//7//3//f/+//7/+//7//v/+//9//z/
/P8AAP///v/9//z/+v/5//n/+v/4//b/9v/3//j/+f/6//3/+//7//v/+v/7//v/+//7
//z//v8BAAIAAwAEAAUABgALAAsACwALAAgABwAGAAMAAAAAAAAAAAABAAAA///9//n/
+P/4//f/9//1//T/9P/1//f/+v/6//f/9//1//X/8v/y//P/8//0//T/8//z//P/8v/y
//T/8v/w//D/8P/x//L/8//0//L/8//z//P/8//z//L/8v/y//T/9v/+/wgADwAVACYA
SgCAAMkACgEmARYB6QC9AJ8AewA8AO3/nv9Q/wf/3/7s/g7/NP9f/4r/qv/F/93/6f/x
//b/9f/1//X/9v/1//X/9//3//j/+f/8//7//f/8//v/+v/9//7///////3//v/+//7/
AAABAAEAAQABAAIAAgADAAIAAQAAAP//AAACAAUABgAEAAQABAADAAIAAgADAAUABQAF
AAYABgAGAAYABgAGAAYABgAGAAYACAAIAAgACAAIAAgACAAJAAkACQAKAAoADQANAA0A
DgAMAAwADgAOABAAEQASABIAEgATABUAFgAWABcAGAAZABcAFwAYABkAGwAdAB8AIQAg
ACAAIQAhACIAJAAlACgAKAAoACgAKAAmACcAJwAnACkAKAAoACkAKQApACcAJQAjACAA
IAAhACIAIQAhACEAHwAeAB0AHAAbABsAGwAaABwAGwAaABgAFgAVABQAFAAUABIAEQAQ
AA8ADwANAAsACQAJAAgABwAEAAMAAgAAAAAAAAABAAMAAwACAAIAAgAAAP7//P/6//3/
/v///wAAAAD///7//P/8//v/+//7//z//P/8//z//v/9//3//v/9//3//P/7//z//v8A
AAEAAAD/////AAABAAEAAAD//////////wAAAgAEAAQAAwADAAQABAAEAAYABgAGAAYA
BQAEAAMAAgADAAMAAwADAAEAAQACAAMAAwABAAEAAQABAAAAAAAAAAEAAQD////////+
//7//f/7//z//P/9///////+//3//f/9//3//f/9//3//f/9//r/+v/7//v/+v/5//n/
+f/9//3//P/6//r/+v/6//j/9//3//j/+f/4//n/+//5//n/+f/7//v/+//7//r/+f/5
//n/+f/6//z///8AAAEAAgADAAQACQAJAAkACQAIAAcABgADAP///v/9//z//P/8//z/
+//5//j/+P/3//f/9f/0//T/9P/1//f/9v/z//P/8f/x//L/8v/z//P/8P/w/+//7//v
/+7/7v/w//D/7v/u/+7/7P/s/+z/7P/t/+//8P/x//H/8f/w//D/7v/s/+z/9P/+/wcA
EQAYACoAUACNANgAGAEqAQ0B2wCtAIUAWgAdANL/iP89//H+0v7m/gr/M/9e/37/n/+/
/9P/4f/u/+//7//v//D/8f/x//P/8//z//P/9f/2//j/+P/4//j/+//8//3//f/8//z/
+//6//r/+//7//v//P/+////AQD//////////wEAAgAEAAQAAgACAAIAAQAAAAAAAQAD
AAMAAwAEAAQAAwACAAEAAAABAAIAAwAEAAYABgAGAAYABAAEAAQABQAHAAcACAAIAAkA
CQAJAAoACgAKAAwADAAKAAsADAAMAAwADQAPABAAEAARABIAEwAVABUAFgAXABUAFwAZ
ABsAHAAcAB0AHQAdAB4AHgAgACIAIgAiACIAJAAlACUAJQAjACIAIgAjACUAJQAjACEA
HwAcABwAHQAdABsAGgAZABoAGgAaABoAFwAXABcAFgAUABMAEgAQABIAEQAQABAADgAM
AAsACgAIAAkACAAHAAUABQAEAAMAAgABAAAA/v/9//z//P/9/////v/+//7/+//6//n/
+P/6//r/+v/6//r/+f/4//b/+P/3//f/9//4//j/+P/4//j/9//3//j/+P/5//n/+f/5
//r/+//7//r/+f/5//r//P/9//3//f/7//v/+//8//z//v/+//3//f/+//7//v///wAA
AQACAAEAAAD///7/////////////////AAABAP///f/9//3////+//7//v/9//3/+//7
//v/+v/6//n/+//8//z//f/7//v/+v/5//v/+//7//v/+f/5//n/+f/4//j/+f/5//r/
+//7//r/+P/4//j/+P/2//X/9f/2//j/9v/2//f/9//3//f/+f/5//n/+f/4//X/9f/1
//X/+P/6//3//v8BAAIAAwAEAAUABQAFAAUABAADAAIA///8//z//P/8//v/+v/5//f/
9//2//b/9f/x/+//7v/u//H/8//2//b/8//z//H/8f/w//D/8f/x//D/8P/v/+//7f/s
/+z/7v/w/+7/7v/u/+z/7P/s/+z/7P/t/+3/7f/v/+//7v/u/+7/7v/w//j/AAAHAA8A
IAA+AHYAvQD+ACABGAH1AMcAoQB5AEAA8f+c/0z/A//T/tz+/v4o/1X/fP+e/73/0//f
/+f/7v/v/+//7//w//P/8//1//X/8//z//X/9v/4//j/+P/4//f/+P/5//n/+f/6//r/
+v/6//v/+//7//3//v/+///////////////9//7/AAAAAAIAAgACAAEAAAAAAAEAAwAC
AAEAAQAAAAEAAgADAAQAAgACAAIAAgAEAAQABAAEAAYABgAGAAcABQAFAAYABgAJAAkA
CQAKAAoACgAMAAwADAANAA4ADgAOAA8AEQASABAAEQASABMAEwATABQAFQAWABkAHAAf
AB4AHgAfAB8AHwAgACAAIgAiACIAIgAiACMAJQAmACcAJwAmACYAJwAlACUAIwAhACMA
IAAgACEAIQAfAB4AHQAeAB4AHgAeABsAGwAbABoAGgAZABgAFgAWABUAFAAUABIAEAAP
AA4ACwALAAkABwAFAAUABAADAAQAAwACAAAA///+//7////9//z//P/8//z//P/8//z/
+v/6//r/+v/9//3//f/8//v/+f/4//f/+v/6//r/+v/6//n/+f/6//j/+f/5//n/+//8
//3//f/6//n/+f/6//z//f/9//3/////////AAD9//7//f/7//z//v///wAAAAAAAAAA
AAAAAAAAAAAAAP///////////f/9//7///////3//f/9//3//P/8//z/+//7//n/+f/8
//z//f/9//z//P/7//v//f/9//z/+//5//n/+f/5//n/+f/5//n/+v/6//v/+//4//f/
9//3//n/+f/6//r/+P/4//j/+P/6//n/+f/6//r/+P/4//n/+f/5//n/+//5//n/+f/4
//X/9f/1//X/+f/8/wAAAgADAAQABQAGAAgABwAGAAUABAADAAIA///+//7//v/+//3/
/P/7//n/9//2//b/9f/z//H/8P/w/+//8f/0//T/8f/x/+//7//u/+7/7//v/+//8P/w
//H/8P/u/+3/7v/v/+7/7//w/+//7v/t/+z/7v/v/+//7//x//H/8P/w//D/8P/w//b/
/P8FAA0AGgA6AHAAswD0ABwBHgH9AM8AqQCJAFIA//+o/1z/Ef/h/uT+Bv8s/1f/gP+g
/7v/0//l/+3/8P/x//H/8f/y//P/8//1//X/8//z//X/9v/2//b/9v/2//X/9v/3//f/
+P/6//v//P/6//v/+//7//z//v///wEA/////////////wAAAgACAAIAAgACAAEAAAAA
AAEAAwAFAAUABgAGAAQABAAEAAQAAgACAAIAAgAEAAQABAAEAAYABgAGAAcABwAHAAgA
CAALAAsACwAMAAoACgAMAAwADgAPABAAEAAQABEAEwAUABIAEwAUABUAFwAXABgAGQAZ
ABsAHQAfACAAIAAhACEAIwAkACQAJgAmACYAJgAmACYAJwAnACcAJQAkACQAJQAmACcA
JgAlACcAJAAkACUAIwAhACAAHwAfACAAIQAiACAAHwAeABwAHgAdABwAGgAZABcAFQAU
ABQAEgARABAADQANAAsACQALAAsACgAJAAcABQADAAAA///+//7///8BAAAAAAAAAAEA
AAD///7//P/8//z//P/9//3//f/8//r/+f/5//n/+//8//3//v/8//v/+//8//z//f/9
//3//f/+///////+//3//f/+/wIAAwADAAMAAQABAAEAAgACAAQABAADAAMABAAEAAQA
BAAEAAQABAACAAIAAgACAAIAAwAEAAUAAgABAAEAAQACAAEAAgADAAEAAAAAAAAAAQAB
AP////8AAAAAAQABAAAAAAD//////f/9//z/+//9//3//f/9//3//f/9//3//P/8//3/
/f/8//v/+//7//v/+//+//z/+v/6//r/+v/8//v/+//8//z/+v/6//v/+//7//v//f/7
//v/+//6//f/9//3//f/+//+/wIABAADAAQABQAGAAkACQAJAAkACAAHAAYAAwAAAAAA
AAAAAAEAAAD///3/+//6//r/+f/3//X/9P/0//P/9f/4//j/8//z//H/8f/x//L/9P/1
//L/8v/x//H/7//u/+7/8P/x//D/8f/y//D/8P/w//D/8P/x//H/8f/x//H/8P/w//L/
8v/0//j//P8HABEAGgAsAFQAjQDUABABJAELAd8AtQCPAGIAKwDi/5T/Rf/3/tj+6v4O
/zX/YP+E/6H/vf/V/+X/7P/u/+//8P/y//H/8f/z//P/9P/1//j/+v/4//j/+P/4//f/
+P/5//n/+//8//z//P/8//3//f/9//3//v/+///////////////+//7////+////AAAB
AAEAAAAAAAEAAwAFAAUABgAGAAUABAADAAIAAgACAAIAAgACAAIAAgACAAMABAAFAAcA
CQAJAAoACgAIAAcABgAGAAgACAAKAAoACgALAAwADAAOAA8AEQASABIAEwAUABUAEwAT
ABQAFQAVABcAGQAbABwAHAAdAB0AGwAcABwAHgAiACIAIgAiACAAIQAhACEAIQAgACAA
IQAiACMAIgAhAB4AGgAZABkAGQAXABYAFQAWABYAFgAWABUAFQAVABQAFAATABIAEAAQ
AA8ADgAOABAADgANAAwACwALAAkABwAFAAUABAADAAQAAwACAAAA///+//7///////7/
/v/+//v/+v/5//j/+P/4//j/+P/7//v/+//6//j/9//3//f/+P/4//j/+P/4//f/9//4
//j/+f/5//n/+//8//3//f/6//n/+f/6//z//f/9//3/////////AAD+/wAAAAD//wAA
AgADAAQAAQAAAP///v8BAAIAAwAEAAMAAwADAAMAAAD///////8BAP///////////v/+
//7/AQABAP/////+//z/+//5//v//P/8//3//f/9//z/+//7//v/+//7//v/+//7//v/
+P/4//n/+f/4//f/9//3//v/+P/6//r/+v/6//j/9//3//j/+v/4//j/+f/3//f/9//5
//n/+f/5//j/9f/1//X/9f/4//r//f/+////AAABAAIAAwADAAMAAwABAAEAAQD///7/
/v/+//7//f/8//v/+f/1//T/9P/z//H/7//u/+7/7f/v//L/8v/v/+//7f/t/+z/7P/t
/+3/7f/u/+7/7//u/+z/6//s/+z/6v/q/+r/7P/s/+z/7P/s/+3/7f/t/+3/7f/s/+z/
6v/s//D/9P/6/wUADwAWACgATgCJANAADgEkAQ8B4QCxAIcAWAAbANT/hP81/+/+zP7c
/v7+J/9U/3z/m/+5/9H/3//o/+z/7f/u//D/7//v//H/8f/v/+//8f/y//P/9P/1//b/
9f/2//f/9//5//r/+v/6//j/+f/5//n/+f/6//r/+//8//3//v////7//v////7/AAAA
AAAA///8//z//f///wEAAQACAAIAAAAAAAAAAAAAAAAAAAAAAAQABAAEAAQABAAEAAQA
BQADAAMABAAEAAcABwAHAAgABgAGAAgACAAJAAsADQAOAAwACwALAAoACwANAA8AEQAT
ABMAFAAVABMAFQAXABkAGgAaABsAGwAbABwAHAAeAB4AHgAeAB4AHwAhACIAIwAhACAA
IAAhACEAIQAfAB0AHQAaABoAGwAbABkAGAAXABQAFAAUABQAFQAVABUAFAAUABMAEgAQ
AA4ADQAMAAwADQAMAAwADAAJAAkABwAFAAMAAwACAAEAAQABAAEAAAD9//z//P/9//3/
/P/8//z/+//6//n/+P/4//j/+P/4//n/+f/5//j/9v/1//X/9f/2//b/9v/2//j/9//3
//j/9v/3//f/9//5//r/+//7//j/9//3//j//P/9//3//f/7//v/+//8//7/AAAAAP//
//8AAAAAAAD///7//f/8//7//v/+//7////////////9//3//v///////f/9//3//f/8
//z//P/7//v/+f/5//r/+v/7//v/+f/6//r/+//7//v/+v/5//n/+f/5//n/9//3//f/
9//3//j/+v/7//n/9//2//X/9//5//r/9v/2//b/9v/2//b/9f/1//b/+P/2//b/9//0
//P/8v/z//T/9f/2//b/9f/1//X/9f/3//j/+v/6//3//v///wAABQAFAAUABQAEAAMA
AgD///v/+v/5//j/+v/6//r/+f/1//T/9P/z//H/7//u/+7/7f/v//L/8v/x//H/7//v
/+7/7v/v/+//7v/u/+3/7f/t/+z/7P/u/+7/7P/s/+z/6v/q/+r/6v/s/+3/7f/t/+//
7//u/+7/7P/s/+z/8P/2////BwAQACQASAB9AMQABAEeAQ0B5wC9AJcAcAAvANj/hv8/
//n+1P7m/gz/Mf9a/4L/of+//9f/4//s/+//7//v//D/8P/v//D/7//w//H/9P/2//T/
9P/0//T/8//0//X/9f/1//b/9v/2//j/+f/5//n/+f/6//r/+//7//v/+//7//n/+v/8
//z//v/+//7//f/6//r/+//9//////8AAAAAAAAAAAAAAAD+//7//v/+/wIAAgACAAIA
AAAAAAAAAQADAAMABAAEAAUABQAFAAYACAAIAAoACgAKAAsADAAMAAwADQAPABAADgAP
ABAAEQARABEAEgATABMAFQAXABkAGgAaABsAGwAZABoAGgAcAB8AIAAhACIAIgAjACMA
IwAjACIAIgAjACMAIwAhAB8AIQAeAB4AHwAdABsAGgAZABgAGAAYABgAFQAVABUAFAAW
ABUAFAASABIAEQAQABAADgAMAAsACgAHAAcABQADAAUABQAEAAMABAADAAIAAAD8//r/
+f/5//r/+v/7//z/+f/4//f/9v/2//b/9v/2//n/+f/5//j/+P/3//f/9//4//j/+P/4
//j/9//3//j/9v/3//f/9//3//j/+f/5//b/9f/1//b/+v/7//v/+//7//v/+//8//r/
/P/8//v//f/+//7//v/8//z//P/8//3//v///wAA/f/9//3//f/9//3//v////3/+//7
//v/+//6//r/+v/7//v/+f/5//r/+v/7//v/+v/6//n/+f/5//n/+P/3//f/9//3//f/
+f/5//n/+f/2//b/9//3//j/9//3//f/9f/1//b/9v/3//f/+P/4//j/+P/4//b/9f/1
//b/9v/0//T/9f/1//X/9f/3//X/9f/1//T/9f/1//X/9f/2//j/+//8////AAABAAIA
BQAFAAUABQACAAEAAAD9//7//v/+//7//P/6//j/9f/1//T/9P/z//H/7//u/+7/7//x
//T/9P/x//H/7//v/+7/7v/v/+//7P/s/+v/6//s/+z/7f/w/+//7P/r/+r/7P/s/+z/
7P/s/+3/7f/t/+3/7f/s/+z/7v/u//D/9P/8/wEABQAUADgAcAC1APoAIgEaAfMAywCp
AIEARgD1/6D/Vv8P/9/+4v4G/yr/U/9+/6D/vf/V/+H/5f/q/+v/6//r/+z/7//v//H/
8f/x//H/8//0//T/9P/0//T/9f/2//f/9//3//j/+P/4//b/9//3//f/+f/6//r/+//5
//n/+f/5//v//P/+//7//f/8//v/+f/6//r/+//9//3//f/+//7//v/+//7//v8AAAAA
AAAAAAEAAAD///7///8AAAEAAwABAAEAAgACAAUABQAFAAYABAAEAAYABgAGAAcACAAI
AAoACwANAA4ADAANAA4ADwAPAA8AEAARABEAEwAVABcAGgAaABsAGwAbABwAHAAeAB4A
HgAeAB4AHgAfAB8AHwAfAB4AHgAfAB8AHwAdABsAHAAaABsAHQAcABkAFwAVABQAFAAU
ABQAFQAVABUAFAASABEAEAAOABAADwAOAA4ADQAKAAgABgAFAAUAAwABAAMAAwACAAEA
/v/9//z/+v/7//r/+v/7//n/+P/4//j/9f/0//P/8v/0//T/9P/0//X/9f/1//T/8v/x
//H/8f/y//L/8v/y//L/8f/x//L/8//1//b/9//2//b/9v/1//b/9f/1//b/+P/5//n/
+f/5//n/+f/6//z//v/+//3//P/8//v/+v/8//z//P/8//z//P/8//z/+v/5//j/9//3
//f/+P/5//f/9f/1//X/9v/2//f/+P/5//n/9//3//X/9P/0//P/8//0//T/9f/1//X/
9P/z//T/9f/2//f/9v/1//T/8//w//D/8f/x//L/8//1//L/8f/w/+//7v/v/+//8P/y
//L/8P/w//H/8P/v/+7/7//x//H/8f/w/+//7//v/+//9P/2//n/+v/7//z//f/+/wEA
AQABAAEA/f/7//n/9f/2//b/9v/2//X/9P/z//H/7//u/+7/7f/q/+f/5f/k/+j/6//v
//D/7f/t/+v/6//q/+r/6//r/+j/6P/n/+f/5//m/+b/6P/q/+j/6P/o/+f/5v/l/+T/
5v/n/+f/5//n/+f/5v/m/+j/5v/k/+z/9v8BAAkAEgAqAFoAnQDmABYBGAHzAMMAmQBv
ADgA+f+w/2L/E//b/tD+7v4Y/z3/YP+G/6X/vf/R/9//6P/o/+f/5v/m/+f/5//p/+n/
6//r/+3/7v/s/+z/7P/s/+//8P/x//H/8f/y//L/8v/x//H/8P/v//H/8v/y//P/8//z
//P/8//z//T/9v/2//b/9v/2//X/9P/0//X/9//3//f/+P/4//j/+P/4//j/+P/4//j/
+P/6//r/+v/6//r/+v/6//v/+//7//z//P/9//3//f/+//7//v8AAAAAAAABAAIAAgAC
AAMABQAGAAYABwAIAAkACwALAAwADQAMAA0ADgAPABAAEAARABEAEwAUABQAFgAWABYA
FgAWABYAFwAXABcAFwAWABYAFwAVABUAEwARABEADgAOAA8ADwANAAwACwAIAAgACAAI
AAcABwAHAAYACAAHAAYABAAEAAMAAgACAAMAAgACAAIA//////3/+//9//3//P/7//j/
9//2//T/8//y//L/8//x//D/8P/w//H/8P/v/+7/7P/s/+z/7P/v/+//7//u/+z/6//r
/+v/7f/u/+//8P/u/+3/7f/u/+7/7//v/+//7//w//H/8f/y//H/8f/y//b/9//3//f/
9v/1//T/9P/2//j/+P/3//f/+P/4//j/+P/4//j/+P/4//j/+P/4//f/9//3//f/9f/1
//b/9//1//P/8//z//P/8v/y//L/9f/1//P/8//x//D/8P/v//H/8v/y//P/8f/x//D/
7//v/+//7//v//H/8f/x//H/7v/u/+//7//u/+//7f/t//D/7//u/+3/7P/u/+3/7f/u
/+7/7P/s/+3/7f/t/+3/7//v/+//7//u/+v/6//r/+v/8P/y//X/9v/3//j/+f/6//v/
+//7//v/9v/1//T/8f/y//L/8v/y/+//7v/t/+v/6v/q/+v/6//n/+X/5P/k/+f/6f/s
/+z/6f/p/+f/5//m/+b/5//n/+b/5v/l/+X/4//i/+L/5P/m/+T/5P/k/+L/4v/i/+L/
4P/h/+H/4f/j/+P/4v/i/+T/5P/k/+z/+P///wMAEgA0AG4AuQD6ABYBBgHfALcAkwBp
AC4A4f+U/0b/9/7N/tj++P4e/03/cv+Q/6//x//V/93/4v/j/+P/4//k/+f/5//p/+n/
5//n/+n/6v/q/+r/6v/q/+v/7P/t/+3/7f/u/+7/7v/u/+//7//v/+//8P/w//H/7//v
/+//7//v//D/8v/y//T/9P/0//P/8v/y//P/9f/z//P/9P/0//X/9v/3//j/9//2//X/
9P/4//j/+P/4//j/+P/4//n/9//3//j/+P/6//v//P/+//3//P/9//z//P/9//7//v8A
AAEAAwAEAAIAAwAEAAUABwAHAAgACQAHAAkACwANABAAEAARABEADwAQABAAEgASABIA
EgASABQAFQAVABUAEwASABIAEwATABMAEQAPAA8ADAAMAA0ADQALAAoACQAIAAgACAAI
AAUABQAFAAQABgAFAAQAAgAEAAMAAgACAAAA/v/9//z/+v/7//r/+f/3//f/9v/1//L/
8f/w/+7/7v/u/+//8f/w/+7/7f/s/+3/7P/r/+r/6v/q/+r/6v/r/+v/6//q/+r/6f/p
/+n/7P/s/+z/7P/s/+v/6//s/+v/6//q/+n/6v/s/+7/7//u/+3/7f/u//D/8f/x//H/
8f/x//H/8v/y//T/9P/z//P/9P/0//T/8v/y//L/8v/0//T/9P/0//P/8//z//P/7//v
//D/8f/y//H/8v/z//L/8P/v/+7/7//v/+3/7f/t/+z/7P/r/+v/7P/s/+3/7//v/+7/
7f/r/+v/6//r/+v/6//r/+v/7P/s/+3/7f/q/+n/6f/p/+v/6//s/+z/7f/u/+3/7P/r
/+r/6v/p/+n/6v/o/+b/5v/n/+f/5//n/+n/6//r/+v/6v/n/+f/5//n/+z/7v/x//L/
8f/y//P/9P/5//n/+f/5//X/8//x/+3/7v/u/+7/7v/t/+z/6//p/+f/5v/m/+X/4//h
/+D/4P/h/+P/5v/m/+P/4//h/+H/4v/i/+P/4//g/+D/3//f/93/3P/c/97/4P/e/97/
3v/c/9z/3P/c/97/3//f/9//3//f/97/3v/e/+D/4v/k/+z/9f///woAIgBSAJMA3AAK
AQgB5QC/AJkAcwBEAP3/pv9Y/xH/1/7Q/vD+FP87/2T/hv+l/73/zf/Z/+L/4v/h/+D/
4P/f/9//4f/h/+P/4//l/+b/5P/k/+T/5P/n/+j/6f/p/+n/6v/q/+r/6P/p/+n/6f/p
/+r/6v/r/+v/6//r/+v/6//s/+7/7v/u/+7/7v/t/+r/6v/r/+3/7//v//D/8P/w//D/
7v/w/w==
         </WaveFormData>
      </LeadData>
      <LeadData>
         <LeadByteCountTotal>10000</LeadByteCountTotal>
         <LeadTimeOffset>0</LeadTimeOffset>
         <LeadSampleCountTotal>5000</LeadSampleCountTotal>
         <LeadAmplitudeUnitsPerBit>4.88</LeadAmplitudeUnitsPerBit>
         <LeadAmplitudeUnits>��V</LeadAmplitudeUnits>
         <LeadHighLimit>2147483647</LeadHighLimit>
         <LeadLowLimit>268435456</LeadLowLimit>
         <LeadID>V3</LeadID>
         <LeadOffsetFirstSample>0</LeadOffsetFirstSample>
         <FirstSampleBaseline>0</FirstSampleBaseline>
         <LeadSampleSize>2</LeadSampleSize>
         <LeadOff>FALSE</LeadOff>
         <BaselineSway>FALSE</BaselineSway>
         <ExcessiveACNoise>FALSE</ExcessiveACNoise>
         <MuscleNoise>FALSE</MuscleNoise>
         <LeadDataCRC32>3161981955</LeadDataCRC32>
         <WaveFormData>
3v/e/97/3v/j/+b/6f/s/+7/7v/u/+7/7P/s/+z/7P/u/+7/7v/u/+7/7v/u/+7/7//w
//H/8v/y//L/8v/y//L/8v/y//L/9P/0//T/9P/0//T/9P/0//T/9P/0//T/9v/2//b/
9v/0//T/9P/0//b/9v/2//b/+P/4//j/+P/2//b/9v/2//j/+P/4//j/+v/6//r/+v/6
//r/+v/6//z//P/8//z//f/+////AAAAAAAAAAAAAAEAAgADAAQABQAGAAcACAAIAAgA
CAAIAAsADAANAA4AEQASABMAFAAWABYAFgAWABkAGgAbABwAHgAeAB4AHgAeAB4AHgAe
AB4AHgAeAB4AHgAeAB4AHgAcABwAHAAcABoAGgAaABoAGQAYABcAFgAVABQAEwASABEA
EAAPAA4ADQAMAAsACgAIAAgACAAIAAYABAACAAAAAAAAAAAAAAD///7//f/8//z//P/8
//z/+v/6//r/+v/4//j/+P/4//r/+v/6//r/+f/4//f/9v/4//j/+P/4//r/+v/6//r/
+v/6//r/+v/8//z//P/8//z//P/8//z//f/+////AAACAAIAAgACAAIAAgACAAIAAgAC
AAIAAgACAAIAAgACAAQABAAEAAQAAwACAAEAAAACAAIAAgACAAIAAgACAAIAAAAAAAAA
AAAAAAAAAAAAAAAAAAAAAAAA///+//3//P/9//7///8AAP///v/9//z//P/8//z//P/+
//7//v/+//3//P/7//r/+//8//3//v/+//7//v/+//3//P/7//r//P/8//z//P/8//z/
+//7//7//v/+//7//f/9//3//f/9//3//f/9//3//f/+//7/AAABAAIABAAFAAcACQAJ
AAkACAAIAAcABQACAAIAAwAEAAQAAgABAAAA/f/9//z//v/7//r/+P/3//f/+f/6//3/
/f/8//z/+f/4//f/9v/2//b/9v/z//T/9f/2//f/9v/1//T/8v/z//P/9P/0//b/9//3
//f/9f/1//X/9P/4//X/8P/s/+T/4v/l/+r/7/8DACoAWwCPAMAA5wAKASYBNQEyARMB
1AB/ACwA4P+R/1//Xf9w/4T/nP+5/9D/4P/r/+//7v/x//D/8f/x//P/9P/0//X/9P/z
//L/8v/z//T/9f/2//b/9//3//f/9v/2//b/9v/3//j/+f/6//r/+v/5//j/+v/6//r/
+//7//v//P/8//r/+v/6//n/+//8//z//v/8//z//P/8//3//f/9//3//f/9//3//f/8
//z//P/8//3//v///wEA//////////8AAAAAAQABAP////8AAAEAAgADAAQABQAFAAYA
CAAIAAYABwAIAAkACQAJAAoACwALAA0ADwAQABEADwAPABAAEwAVABcAGAAaABsAGwAd
AB4AHwAgACEAIQAhACEAIwAiACIAIgAgACIAIgAjACMAIwAiACIAIgAhACEAIgAiAB4A
HgAdABwAGgAaABoAGAAZABgAGAAXABQAEQAQABAADwAMAAsACwAIAAcABgAGAAYABgAF
AAQAAgACAAIAAgABAAEAAQAAAAIAAQAAAAAA/v/+//3//f/9//7//v/8//7//f/9//7/
/P/8//z/+//7//v/+//7//v//P/8//z/+v/6//r/+v/6//v//f/+//////8AAAAA/v//
/wEAAQAAAAAAAgACAAIAAwADAAQABAAEAAQABQAEAAMAAgABAAEAAQACAAMAAgACAAQA
BQAFAAMAAwADAAMAAwADAAMAAQAAAP////8CAAIAAQAAAAIABAAFAAUABAACAAAA/v8A
AAEAAQABAP//////////AQD+/wAAAAD9//3//f/9//3//v///wEA//////////////z/
/v8CAAEAAAD///7//P/8//z//P/6//n/+f/6//v//P/9/////////////f////////8A
AAAAAQABAAAAAQACAAQABQAIAAsADAANAAsACgAIAAUABAAEAAUABgAEAAIAAQAAAP3/
/f/8//z/+//6//j/+P/3//r//P/8//3/+//6//r/+f/4//f/9v/4//j/9f/1//X/9f/1
//X/9f/1//T/8//0//b/9//4//b/9f/0//P/9f/1//T/9P/z//D/6P/m/+j/6//u//3/
GwBEAHUAqQDYAPkADgEgAS0BIAHxAKgAVQAEALD/b/9b/2P/cv+O/67/w//U/+T/7f/x
//T/9P/y//L/8f/x//L/8v/z//X/9f/1//b/9P/0//T/9P/0//X/9f/1//T/9P/0//T/
9v/2//b/9v/3//j/+P/4//b/9v/2//f/+f/5//r/+v/6//r/+v/5//f/+P/4//r/+v/6
//r/+v/7//v/+//7//n/+f/5//n//P/8//z//P/8//z//P/9//v/+//7//v//v/+////
///9//3//v///wEAAQABAAEAAQACAAQABAAEAAUABgAHAAUABQAGAAcACQALAA0ADgAP
AA0ADQAOABEAEwAVABYAFgAXABcAGQAYABkAGgAbAB0AHQAdAB8AIAAgACAAHgAeAB4A
HwAfACEAIAAgACAAHQAdAB4AHgAcABwAGwAaABoAGgAaABgAFgAUABMAEQAQAA0ADAAM
AA0ACgAJAAkABgAFAAQABAAAAAAA///+//3//v///wAAAQABAAEAAAD9//v/+f/4//n/
+v/6//v/+f/6//r/+P/6//n/+f/6//j/+P/4//f/+f/5//n/+f/4//j/9//2//f/+P/5
//r/+f/5//r/+v/7//v//P/8//r/+//9//3//P/8//7//v/+//////8AAAIAAgACAAMA
AgABAAAA////////AAABAAAAAAACAAMAAQD//////////////////wEAAAD//////v/+
//3//P/6//z//f/9/////v/9//z//P/9//3//f/9//3//f/9//3/+v/8//z/+//7//v/
+//+//7//P/8//z//P/8//r/+v/6//r//P/7//v//P/6//r/+v/7//v/+//7//n/+//7
//v//P/7//3//v/+////AAACAAMABwAJAAkACQAIAAgABwAFAAAAAAABAAIABAACAAEA
AAD7//v/+v/6//n/+P/2//b/9v/4//n/+P/5//f/9v/2//T/9P/0//T/9P/0//H/8f/x
//H/8f/x//P/8//y//H/7//w//D/8P/x//H/8f/x//H/8f/w//D/8f/q/+L/4v/i/+P/
5v/t////IABRAIkAvgDpAAgBJAE3ATgBHwHkAJMAQADu/5X/W/9N/1T/bP+I/6H/tv/M
/9v/5f/u/+7/7P/s/+v/6//s/+z/7f/t/+3/7f/u//D/8P/w//D/8v/z//P/8//y//L/
8v/y//L/8v/y//L/8//0//T/9P/y//L/8v/z//X/9f/2//b/9P/0//T/8//z//T/9P/2
//b/9v/2//b/8//z//P/8//0//X/9v/3//j/+P/4//j/+P/4//j/+f/3//f/9//3//r/
+v/7//v//f/9//7////+//3//P/7//3//v8AAAAAAAABAAIAAwAFAAUABgAHAAUABwAJ
AAoADwANAA0ADgAPABEAEwAUABYAFwAXABkAGgAbABwAHQAdAB0AHQAfACEAIgAjACIA
IAAgACEAIQAfAB4AHgAeAB8AHwAgACAAHgAeAB0AHAAYABgAGAAWABUAFAAUABMAEAAN
AAwADAANAAoACQAJAAYABQAEAAQAAgACAAEAAAD+//7//v/+//////////7//P/7//r/
+v/6//r/+f/5//j/+P/3//T/9f/1//b/+P/4//j/+P/3//f/9//3//f/9//4//j/+P/4
//j/+P/4//n/+f/6//r/+f/5//r/+v/6//v//f/9//z//P/+//7//P/9//3//v///wAA
AQADAAIAAQAAAP///////wAAAQAAAAAAAgADAAIA///+//3//v///wAAAQABAAAA////
//7//v/9//z//P/+//////8BAAAA///+//7//////////f/9//3//f////z//v/+//3/
//////z//P/8//z//P/6//r/+v/6//z/+//7//z//P/8//z//f/////////9//v/+//7
//z//f///wAAAAADAAQABgAHAAcACQAJAAkACgAKAAkABwAEAAQABQAGAAQAAgABAAAA
/f/9//z//P/5//j/9v/2//n//P/+//7/+//5//j/+P/4//j/+P/4//j/+P/1//X/9f/1
//X/9f/1//X/9P/z//P/9P/0//T/9f/1//X/9f/1//X/9P/0//P/7v/o/+b/6P/p/+z/
+f8TADwAcQClANIA+wAeATYBPwEyAQkBwgBnABAAvP91/1n/Xf9w/4r/pP+9/9L/4v/r
/+//9P/2//T/9P/z//P/9P/0//X/8//z//P/9P/2//b/9v/2//b/9//3//f/9v/2//b/
9v/4//j/+P/4//n/+v/6//r/+P/4//j/+f/5//n/+v/6//z//P/8//v/+f/6//r//P/6
//r/+v/6//v/+//7//v/+//7//v/+//+//7//v/+//7//v/+/////f/9//3//f/+//7/
/////wEAAQACAAMAAwADAAMAAwABAAIABAAEAAQABQAGAAcABQAFAAYABwAKAA0AEAAS
ABMAEQARABIAEQATABUAFgAaABsAGwAdAB4AHwAgACEAIwAjACMAJQAkACQAJAAiACQA
JAAlACUAJQAkACQAJAAjACMAJAAkACIAIgAhACAAHAAcABwAGgAZABgAGAAXABQAEQAQ
ABAADwAMAAsACwAKAAkACAAIAAgACAAHAAYAAgACAAIAAgABAAEAAQAAAAIAAQAAAAAA
AAAAAP///////wAAAAD+//3/+//6//r//P/8//z/+//5//n/+f/5//v//P/8//z/+v/6
//r/+v/5//n/+v/6//3//f/+//7//P/9///////8//z//v/+/wAAAQABAAIAAgACAAIA
AwADAAMAAwADAAIAAQABAAEAAAAAAAIAAwADAAEAAQABAAEAAQABAAEAAQAAAP////8C
AAIAAQAAAP7/AAABAAEAAQAAAP///v/+//////////3//f/9//3////8//7//v/7//v/
+//7//7//P/+//z//P/8//z//P/+//7//v/+//z/+//7//z//P/8//z//f/9//3//f/7
//n/+f/5//r//P///wEAAgABAAIABAAFAAUABwAHAAcABgAGAAUAAwACAAIAAwAEAAQA
AgABAAAA/f/9//z//P/3//b/9P/0//X/+P/6//r/9//1//T/9P/2//b/9v/2//b/9v/z
//P/9f/1//X/9f/1//X/9P/z//H/8v/y//L/9f/1//X/9f/1//X/9P/0//P/7v/m/+T/
4v/j/+j/8/8NADYAZQCVAMYA8QASASQBLwEqAQkBvgBlABYAxP99/1//Y/9y/4r/pv+7
/87/4P/t//H/9P/1//L/8f/v/+//8P/w//H/8f/x//H/8v/w//D/8P/w//D/8f/x//H/
9P/0//T/9P/y//L/8v/y//X/9v/2//b/9P/0//T/9f/3//f/+P/4//b/9v/2//X/9f/2
//b/+P/6//r/+v/6//f/9//3//f/9//3//f/9//4//j/+P/4//r/+v/6//v/+f/5//n/
+f/6//r/+//7//n/+f/6//v//f/9//3//f///wAAAgACAAAAAQACAAMAAwADAAQABQAF
AAcACQAKAA8ADQANAA4ADwARABMAFAAWABcAFwAZABkAGQAZABkAGwAbABsAHQAeAB4A
HgAcAB4AHgAfAB8AHQAcABwAHAAdAB0AHgAeABwAHAAbABoAFgAWABYAFAATABIAEgAR
ABAADQAMAAwACQAGAAUABQAFAAUABQAGAAIAAAD9//r/+v/6//r/+v/7//v/+//6//z/
+//6//r/+P/4//f/9//3//j/+P/2//T/8//z//T/9v/2//b/9f/z//P/8//z//X/9v/2
//b/9P/0//T/9P/1//X/9v/2//n/+f/6//r/9//3//j/9//4//j/+v/6//r/+//7//z/
/P/8//z//f/7//v/+//7//z/+//7//v/+v/6//z//f/9//v/+//7//n/+f/5//n/+//6
//n/+f/8//z/+//6//n/+v/6//n/+f/4//f/9v/4//n/+f/5//f/9//3//f/+P/2//n/
+v/3//f/9//3//b/9v/4//j/9//2//X/9P/2//b/9v/2//j/9//3//j/+P/4//j/+f/4
//f/9v/z//H/8f/x//L/9v/5//v//P/7//z//v///wEAAwADAAMAAgACAAEA///8//z/
/f/+/wAA/v/9//z/9//3//b/9v/1//T/8v/y//P/9v/4//j/9f/z//L/8v/0//T/9P/0
//L/8v/v/+//7//v/+//7//x//H/8P/v/+3/7v/u/+7/8f/x//H/8f/v/+//7v/u//H/
7v/q/+L/3v/j/+b/7f///yIATwB/ALIA3QD+ABgBKQEqAREB3gCVAEQA8P+Z/2H/U/9a
/27/iv+l/7b/yP/b/+X/6v/t/+z/7f/t/+v/7P/s/+3/7//v/+//8P/v/+7/7f/s/+z/
7f/t/+3/8P/w//D/8P/w//D/8P/w//H/8v/y//L/8v/y//L/8//x//H/8v/y//T/9P/0
//P/8//0//T/9v/4//j/+P/4//X/9f/1//X/9f/1//X/9f/0//T/9P/0//b/9v/2//f/
+f/5//n/+f/5//j/+P/3//f/9//4//n/+//7//v/+//9//7/AAAAAAAAAQACAAMAAQAB
AAIAAwADAAUABwAIAAsACQAJAAoACQALAA0ADgASABMAEwAVABYAFwAYABkAGQAZABkA
GwAeAB4AHgAcABsAGgAaABkAGwAaABoAGgAZABkAGgAaABgAGAAXABYAEgASABIAEAAR
ABAAEAAPAA4ACwAKAAoACwAIAAcABwAGAAUABAAEAAIAAgABAAAA/v/+//7//v/9//3/
/f/8//r/+f/4//j/+P/4//f/9//5//r/+v/4//f/9f/0//T/9P/0//T/8//z//P/8//z
//X/9v/2//b/9v/2//b/9v/3//f/+P/4//n/+f/6//r//P/9///////8//z//v/+////
AQACAAQAAgAAAP7//f8AAAEAAgADAAIAAQABAAEA///+//////8BAP//////////////
////AQAAAP////////7//P/6//z//v/////////+//3//P/8//3//f/9//3//f/9//3/
+//4//r/+v/5//n/+f/5//r/+P/6//r/+v/6//r/+v/6//r/+v/5//n/+v/6//r/+v/7
//v/+//7//n/9//3//f/+P/5//v//P/8//3//v8AAAEAAQADAAMAAwADAAQABAADAAAA
AAABAAIAAgAAAP///v/7//v/+v/6//X/9P/y//L/8//2//j/+P/3//X/9P/0//L/8v/y
//L/9P/0//H/8f/v/+//7//v//H/8f/w/+//8f/y//L/8v/x//H/8f/x//H/8f/w//D/
7f/q/+r/5P/g/+P/6P/t//v/HABLAIMAtgDjAAoBKgE9AUABJwH0AKUASgD0/53/X/9J
/1D/ZP+C/53/tP/K/9v/5f/q/+3/7P/t/+3/6//s/+z/7f/t/+3/7f/u/+7/7v/u/+7/
8P/x//H/8f/0//T/9P/0//P/8v/x//D/8//0//T/9P/2//b/9v/3//X/9f/2//b/9v/2
//b/9f/z//T/9P/2//j/+P/4//j/9//3//f/9//5//n/+f/5//r/+v/6//r/+v/6//r/
+//7//v/+//7//z//P/9//3//f/9//7///8BAAEAAQABAAAAAAABAAAAAgADAAQABQAH
AAcACAAJAAcACQALAAwAEQAPAA8AEAARABMAFQAWABYAFwAXABkAGgAbABwAHQAfAB8A
HwAhACIAIgAiACAAHgAeAB8AHwAhACAAIAAgAB0AHQAeAB4AHQAeAB4AHgAaABoAGgAY
ABUAFAAUABMAEwARABEAEgAQAAwACgAJAAgABwAGAAYABgAGAAUABAACAAIAAgACAAEA
AQABAAAA/v/9//z//P/8//z/+//7//v//P/8//r/+v/5//n/+v/6//r/+v/5//v/+//7
//v/+f/6//r/+v/8//z//P/8//n/+f/6//r//P/9////AAD/////AAD/////AAADAAQA
BAAFAAUABgADAAIAAQABAAIAAwAEAAUABAADAAMAAwAEAAQABgAHAAUAAwADAAMAAwAD
AAMAAwADAAIAAQABAAQABAADAAIAAAACAAMAAwADAAIAAQAAAAIAAwADAAMAAgABAAAA
//8AAP7/AQACAP//////////AAAAAAIA/P/+//7//v/+/wAAAAAAAAAAAAD/////AAD+
//7//v///wEAAQABAP///f/9//3//v///wEAAgACAAMABAAGAAcACwANAA0ADQAMAAwA
CwAJAAQABAAFAAYACAAGAAUABAABAAEAAAAAAP///v/8//z//P/+/////v/9//v/+v/6
//z//P/8//z//P/8//n/+f/5//n/+f/5//n/+f/4//f/9f/2//b/9v/5//n/+f/5//n/
+f/4//j/9//2//L/7P/m/+n/7v/z/wMAHgBFAHkAsgDfAAIBIgE3AT4BLQH+AK0AVAAE
ALH/cf9f/2j/eP+S/63/xv/a/+n/8f/2//j/9v/2//X/8//0//T/9f/3//f/9//4//b/
9v/2//b/9P/1//X/9f/4//j/+P/4//n/+v/7//z/+//8//z//P/6//r/+v/7//v/+//8
//z//v/+//7//f/7//z//P/+//7//v/+//7//f/9//3//f/9//3//f/9/wAAAAAAAAAA
///+//3//f/+////AAABAAAAAAABAAEAAwADAAQABQADAAMAAwADAAUABgAIAAgABwAH
AAcABwAJAAkACgALAAsADQAPABAAEwARABEAEgARABMAFQAWABoAGwAbAB0AHAAdAB4A
HwAhACEAIQAjACIAIgAiACAAIgAiACMAIwAjACIAIgAiAB8AHwAgACAAIAAgAB8AHgAc
ABwAHAAaABkAGAAYABcAFgATABIAEgAPAAwACwALAAwACwAKAAoACgAKAAkACAAFAAQA
AwACAAIAAwAEAAQAAgABAAAAAAAAAAAA////////AAAAAP7/AAD/////AAAAAAAAAAD/
//3//f/9//3//f/+//7//v/+//7//v/+//v/+//8//z//v///wEAAgACAAMABQAFAAQA
BAAGAAYABAAFAAUABgAGAAYABgAHAAkACQAJAAkABgAFAAUABQAGAAYACAAJAAgABQAE
AAMABQAFAAUABQAFAAQAAwADAAYABgAFAAQAAgAEAAUABQADAAIAAQAAAAAAAQABAAEA
AgADAAQABQADAAAAAgACAAMAAwADAAMAAAAAAAAAAQABAAMAAgAEAAQABAAEAAMAAgAB
AAAAAgABAAEAAgAAAAAAAAABAAEAAQABAP//AQABAAEAAgABAAMABAAEAAcACAAKAAsA
DQAPAA8ADwAMAAwACwAJAAcACAAKAAwACQAGAAQAAgAAAAEAAQACAP3//P/6//r//f8A
AAIAAgD///3//P/8//r/+v/6//r/+v/6//f/9//4//n/+v/7//r/+f/3//X/9//4//j/
+P/3//f/9//3//n/+f/4//j/9//y/+z/5v/m/+f/6v/3/xMAPABtAKMA1AD3ABABKAE1
ASoBAQG8AGUAFADE/3//Yf9n/3j/kP+q/8H/1P/m/+3/7//y//b/9P/0//P/8//0//T/
9f/z//P/8//0//b/9v/2//b/9P/1//X/9f/2//b/9v/2//b/9v/2//b/9//4//j/+P/4
//j/+P/5//n/+f/6//r/+P/4//j/9//3//j/+P/6//r/+v/6//r/+//7//v/+//7//v/
+//7//r/+v/6//r//P/8//z//f/7//v/+//7//7//v///////f/9//7/////////////
/wAAAgAFAAYABQAFAAUABQAHAAcACAAJAAgACQAKAAoADgANAA4AEAARABMAFQAWABYA
FwAXABkAGgAbABwAHQAcABsAGgAbABwAHAAcABoAGwAcAB4AHwAdABwAHAAcABkAGQAa
ABoAGgAaABkAGAAWABYAFgAUABUAFAAUABMAEAANAAwADAANAAoACQAJAAoACQAIAAgA
BAAEAAMAAgAAAAAAAAAAAP////////7//P/7//r/+v/8//z/+//7//v//P/8//r/+v/5
//n/+v/4//j/+P/3//n/+f/5//n/+//8//z//P/6//r/+v/6//v/+//8//z//f/9//7/
/v/8//3//////wAAAAACAAIAAQABAAAAAAACAAIAAgADAAMAAwADAAMABAADAAMAAwAA
AAAAAgADAAEA////////AQABAAEAAQADAAIAAQABAAAAAAD///7//f/+//7//f/+//7/
/v/+/wAAAQABAAEAAAD///7//f/9//r//P/8//3//f/9//z//P/8//z//P/+//7//v/+
//7//f/9//7//P/8//z//f/9//3//f/7//v/+//7//z///8BAAIAAgADAAQABgAHAAsA
DQANAA0ACQAIAAYAAwABAAIABAAGAAQAAgABAAAA/f/9//z//P/5//j/9v/2//j//P//
/wAA/f/7//r/+v/6//r/+v/6//j/+P/1//X/9//3//f/9//3//f/9v/1//P/9P/0//T/
9//3//f/9//1//X/9P/0//f/8P/q/+b/6P/t//D/9/8NADYAaQCfANIA+QAYASwBNwEq
Af8AvgBxACAAzv+F/13/W/9u/4D/mP+z/8j/2v/p//P/+P/5//b/9f/z//P/9P/0//X/
9//3//f/+P/2//b/9v/2//j/+f/5//n/+v/6//r/+v/4//j/+P/4//v//P/8//z//P/8
//z//f/9//3//v/+//7//v/+//3//f/+//7/AAAAAAAAAAAAAP//////////////////
//8CAAIAAgACAAIAAgACAAMAAwADAAMAAwACAAIAAwADAAUABQAGAAcABwAHAAcABwAH
AAgACgAKAAoACwAMAA0ADwAPABAAEQAPABEAEwAUABkAFwAXABgAFwAZABsAHAAcAB0A
HQAfACIAIwAkACUAIwAjACMAJQAmACYAJgAkACQAJAAlACUAJQAkACQAJAAhACEAIgAi
ACAAIAAfAB4AHQAeAB8AHgAbABoAGgAZABkAFwAXABgAFQASABEAEQASABEAEAAQAA4A
DgANAAwACgAKAAoACgAHAAcABwAGAAYABQAEAAQABAAEAAMAAwAFAAYABgAEAAMAAQAA
AAAAAwAEAAUABQADAAMAAwADAAMABAAEAAQABgAGAAYABgAHAAcACAAIAAsACwAMAAwA
CwALAAwACwALAAwADwAQAA4ADwAPABAAEgASABIAEwARABEAEQARABAADwAPAA8AEAAQ
ABIAEwASAA8ADgANAA8ADwAPAA8AEQAQAA8ADwAPAA4ADAAKAAsADgAQABEADwAOAA0A
DAAMAA0ADQANAA0ADQANAA0ADQAKAAwADAANAA0ACwALAA4ADAAMAAwADAAMAAwADAAM
AAwACwALAAwADAAMAAwADQAOAA8AEAAPAA4ADQAMAAwADgARABMAFAAVABYAGAAZABkA
GwAbABsAGAAYABcAFQAUABQAFQAWABYAFAATABIAEQARABAAEAALAAoACAAIAAsADgAQ
ABAADQALAAoACgAMAAwADAAMAAwADAAJAAkACQAJAAkACQALAAsACgAJAAkACgAKAAoA
CQAJAAkACQAJAAkACAAIAAcAAgD6//r//v///wAADQArAFgAjwDBAOwADwEuAUgBUwE+
AQ0BxABxAB4AyP+H/3P/df+E/6D/vP/P/+T/9v8DAAcACAAKAAgACAAHAAgACgALAA0A
CwALAAsADAAKAAoACgAKAAwADQANAA0ADgAOAA4ADgAOAA4ADgAOAA8AEAAQABAADgAO
AA4ADwARABEAEgASABQAFAAUABMAEQASABIAFAAUABQAFAAUABQAFQAWABcAFQAVABUA
FQAYABgAGAAYABYAFgAWABcAFwAXABcAFwAaABoAGwAbABkAGQAaABsAGwAbABsAGwAd
AB4AIAAgACAAIQAiACMAJQAlACYAJwAnACkAKwAsAC8ALQAtAC4ALgAvADAAMAAyADMA
MwA1ADgAOQA6ADsAOwA7ADsAPQA+AD4APgA8ADwAPAA9AD0APQA8ADwAPAA5ADkAOgA6
ADoAOgA5ADgAOAA4ADgANgA1ADQANAAzADIALwAuAC4ALgAsACwALQAqACkAKAAoACQA
JAAjACIAIQAiACMAJAAhACEAIQAgACIAIQAgACAAIAAgAB8AHwAfACAAIAAeACAAHwAf
ACAAIgAiACIAIQAhACEAIQAhAB8AIAAgACAAIQAiACMAJAAjACMAJAAkACcAJwAoACgA
JgAnACkAKQApACoALQAuACwALQAtAC4ALAAsACwALQAvAC8ALwAvADAALwAvAC8ALAAs
AC4ALwAxAC8ALwAvAC4ALQAsACsALAAsACwALQAsACwAKwAqACoALAAtAC0ALwAuAC0A
LAAsAC0ALQAtAC0ALQAtAC0ALwAsAC4ALgAtAC0ALQAtAC0ALgAvADEAMQAyADEAMAAv
AC4AMAAwADAAMAAuAC0ALQAuAC4ALgAuAC8AMAAxADIAMQAvAC8ALwAwADMANQA2ADYA
NwA4ADoAOwA/AEEAQQBBAD8APgA8ADkAOQA6ADwAPgA9ADoAOAA2ADUANQA0ADQAMQAw
AC4ALgAvADIANAA0ADUAMwAyADIAMgAyADIAMgAyADIALwAvAC8ALwAvAC8AMQAxADAA
LwAtAC4ALgAuADEAMQAxADEAMQAxADAAMAAvAC4AKAAiACIAJQAqADMASQBsAJsA0wAC
ASUBRAFeAWsBYgFFAQoBsQBeABIAx/+h/6P/sP/G/+L/+f8OACAAKQAxADgAOQA2ADUA
MwAzADQANAA1ADcANwA3ADgANgA2ADYANgA4ADkAOQA5ADoAOgA6ADoAOgA6ADoAOgA7
ADwAPAA8ADwAPAA8AD0APQA9AD4APgBAAEAAQAA/AD0APgA+AEAAQQBCAEMARABDAEMA
QQBBAA==
         </WaveFormData>
      </LeadData>
      <LeadData>
         <LeadByteCountTotal>10000</LeadByteCountTotal>
         <LeadTimeOffset>0</LeadTimeOffset>
         <LeadSampleCountTotal>5000</LeadSampleCountTotal>
         <LeadAmplitudeUnitsPerBit>4.88</LeadAmplitudeUnitsPerBit>
         <LeadAmplitudeUnits>��V</LeadAmplitudeUnits>
         <LeadHighLimit>2147483647</LeadHighLimit>
         <LeadLowLimit>268435456</LeadLowLimit>
         <LeadID>V4</LeadID>
         <LeadOffsetFirstSample>0</LeadOffsetFirstSample>
         <FirstSampleBaseline>0</FirstSampleBaseline>
         <LeadSampleSize>2</LeadSampleSize>
         <LeadOff>FALSE</LeadOff>
         <BaselineSway>FALSE</BaselineSway>
         <ExcessiveACNoise>FALSE</ExcessiveACNoise>
         <MuscleNoise>FALSE</MuscleNoise>
         <LeadDataCRC32>31951649</LeadDataCRC32>
         <WaveFormData>
4P/g/+D/4P/i/+T/5v/o/+j/6P/o/+j/5v/m/+b/5v/o/+j/6P/o/+r/6v/q/+r/7P/s
/+z/7P/q/+r/6v/q/+z/7P/s/+z/7P/s/+z/7P/s/+z/7P/s/+z/7P/s/+z/7v/u/+7/
7v/s/+z/7P/s/+7/7v/u/+7/8P/w//D/8P/u/+7/7v/u//D/8P/w//D/8P/w//D/8P/w
//D/8P/w//L/8v/y//L/8//0//X/9v/2//b/9v/2//f/+P/5//r/+//8//3//v8AAAAA
AAAAAAMABAAFAAYACAAKAAwADgAPABAAEQASABMAFAAVABYAGQAaABsAHAAdAB4AHwAg
AB4AHgAeAB4AIAAgACAAIAAgACAAIAAgAB8AHgAdABwAGgAYABYAFAARABAADwAOAAsA
CgAJAAgABQAEAAMAAgAAAAAAAAAAAP3//P/7//r/+v/6//r/+v/3//b/9f/0//T/9P/0
//T/9P/0//T/9P/y//L/8v/y//T/9P/0//T/8//y//H/8P/w//D/8P/w//L/8v/y//L/
8v/y//L/8v/y//L/8v/y//T/9P/0//T/9f/2//f/+P/6//r/+v/6//r/+v/6//r/+v/6
//r/+v/8//z//P/8//z//P/8//z/+v/6//r/+v/6//r/+v/6//z//P/8//z/+v/6//r/
+v/6//r/+v/6//r/+v/6//r/+f/4//f/9v/4//j/+P/4//b/9v/2//b/9v/2//b/9v/4
//j/+P/4//f/9v/1//T/9P/0//T/9P/1//b/9//4//b/9v/2//b/9v/2//X/9f/3//f/
9f/1//b/9v/2//j/+P/4//j/+P/5//j/+P/4//j/9//4//f/+f/6//v//f/8//3/AQAB
AAMAAwACAAEAAAD9//3///8BAAEA//////z/+//5//j/+v/4//f/9f/0//T/9f/1//b/
9//3//b/8//z//P/8//z//P/8//x//P/8//z//P/8//y/+//7f/u/+//8f/y//P/8//z
//P/8//z//P/8v/2//L/7f/l/9v/1f/X/9f/3f/u/w8AMwBaAIUAsADbAAMBHgEpARoB
7ACnAGAAIgDh/67/oP+k/6v/uP/K/9n/5P/s/+3/6v/t/+z/7P/r/+7/7//w//H/8P/v
/+7/7f/u//D/8f/x//H/8f/y//L/8f/x//H/8f/y//P/9P/1//T/9P/z//P/8//z//L/
8v/1//X/9v/2//T/9P/0//T/9P/1//f/+f/3//f/9//3//X/9f/1//X/9f/2//f/+P/2
//f/9//3//n/+v/6//r/+P/4//j/+f/7//v//P/+//r/+v/6//v//v/+//7/////////
AQACAAIAAgACAAQABAAEAAYABwAHAAkACwAMAA0ADQAOAA8AEQATABQAFwAZABkAGgAc
ACAAIQAiACMAJAAlACcAKQAnACcAJwAoACgAKAAqACoALAArACsAKwAoACgAKQApACcA
JQAlACMAIQAgAB4AHAAbABwAGgAbABgAFAASAA8AEAAOAA4ADQALAAoACAAFAAYABQAG
AAYAAwACAAIAAgADAAMAAwACAAQAAwACAAIAAgACAAEAAQABAAIAAgAAAAEAAQABAAIA
AAAAAP////////7//v///////////////f/9//7//v/9//7/AQADAAIAAgACAAEAAwAB
AAMABQAEAAQABAAEAAYABgAGAAYABwAHAAYABgAFAAUABgAGAAQABAAGAAYABAAEAAUA
BgAIAAYABgAGAAcABwAGAAYABQAFAAMAAwAFAAUABQAFAAUABQAFAAYABAAEAAIAAgAF
AAUABQAFAAUAAwADAAQAAgACAAIAAgACAAEAAQABAAQABAAEAAMAAwADAAMABAACAAAA
AQAGAAQABAAEAAQAAgABAAEAAQD///3//f/+////AAADAAQABAAEAAQAAwAEAAQABAAF
AAMABQAFAAUABAAFAAcACAAKAA8AEAARABAADgAMAAoACQAJAAsACwAJAAcABwAGAAcA
BQAEAAQAAgABAP////8AAAIAAwADAAMAAgAAAP///f/9//3//f/9//3/+//7//v/+//7
//z//P/6//n/+f/6//z//f////7//f/8//v/+//7//r/+v/6//X/6//l/+X/4//j//H/
CgApAE8AegCnANIA8QAPASoBKQEKAdAAiwBIAAQAyf+s/6T/qP+3/8z/2v/j/+7/9P/5
//z/+v/4//f/9f/3//f/9//3//f/9//3//f/9//4//j/9//3//f/+P/4//f/9//3//f/
+f/5//n/+f/5//r/+v/7//n/+f/4//j/+//7//z//P/8//z//P/8//n/+f/6//v/+//7
//v/+//9//3//f/9//z//P/8//z//P/9//3//f/9//7//v/+//7//v/+/////////wAA
AgAAAAAAAAABAAIAAgACAAMAAwADAAUABgAGAAYABgAIAAgACAAKAAsACwANAA8AEAAR
ABEAEgATABQAFwAZAB0AHQAdAB4AIAAiACMAJAAlACQAJQAnACkAKwArACsALAAqACoA
LAAsAC0ALQAuAC8AKwAqACoAKQAnACUAJQAjACMAIgAgAB4AGwAaABYAFQATABAADwAN
AA0ADAANAA0ACwAKAAgABQAFAAMAAwACAAIAAgADAAQAAwADAAMAAgAAAP///v/+/wAA
AAD//////f/+//7//P/8//3//v8AAP7//v/9//3/+//6//r/+//6//n/+P/3//r/+//9
//7/+v/6//z//f/9//7///////3/+//9/////v/+//7//v///wAAAQACAAMAAwACAAIA
AAD//////v///wAAAwAEAAAAAAABAAIAAgAAAAAAAAABAAEAAAAAAAMAAwABAAEA////
//////8BAAEAAQACAAIAAgAAAAAAAAD///7//f////3//f/+//7//v/+//7//P/7//v/
+//+//7/AAD+//7//v/+//z/+//7//v//f/7//v//P/7//r/+//6//z//P/8//v//P/8
//z//f/9//////////7///8BAAIABQAJAAkACQAJAAgABwAGAAMAAwAFAAUABQADAAMA
AgD///3//P/8//v/+//6//v/+f/6//r/+f/7//r/+P/3//f/9//3//f/9f/1//P/8//z
//P/8//0//f/9v/2//f/9P/0//P/8//1//X/9f/1//P/8//y//L/9P/t/+X/3//b/9X/
1//f/+7/CQAxAGAAjwC4AOMADwE0AUMBNAEGAb8AeAA2AO//tP+a/5T/nf+u/7z/y//a
/+T/6//y//D/7v/t/+v/7f/t/+3/7f/v/+//7//v/+3/7v/u/+3/7v/v//H/8v/x//H/
8f/x//H/8f/x//H/8f/y//L/8//z//P/8v/y//X/9f/2//b/9f/0//P/8v/x//H/8v/z
//X/9f/1//X/9P/z//L/8f/x//L/8//0//b/9//3//f/9f/2//b/9v/0//T/9P/1//X/
9f/2//j/+P/4//j/+f/4//j/+P/5//f/9//5//r//P/8//z//v/+//7/AAABAP//AQAD
AAQABwAHAAgACQAKAA0ADwATABUAFQAWABgAGgAbABwAHQAeAB8AIQAjACUAJQAlACYA
JgAmACgAKAAmACUAJQAlACYAJgAnACcAIwAhACEAHwAbABoAGAAWABQAFAARABEADwAM
AAsACQAIAAYABgAFAAIAAgABAP/////9//3//P/7//r/+v/6//n/+f/5//j/+P/3//b/
9v/0//T/8//z//H/8v/y//D/7//v/+//8P/y//L/8f/x//H/8P/w//H/7//v/+//7//v
/+//8P/w/+//8P/z//X/8//0//X/9f/z//H/8//1//b/9v/2//b/9P/0//T/9P/4//n/
+f/6//j/9//3//b/9f/2//n/+v/6//r/+//8//v/+P/3//b/+P/5//n/+v/5//n/9//3
//X/9f/1//X/9//3//f/+P/4//j/9v/2//f/9//3//f/9//1//X/9v/2//b/9v/2//T/
9f/3//T/9P/0//T/9P/0//P/8//z//X/8//z//T/9P/0//b/9v/2//b/9v/1//T/9P/0
//X/8//1//X/9f/3//n//P/+//7/AQAAAP//AQAAAP///v/7//v//f/9//3/+//7//r/
+f/3//b/9v/0//P/8f/x//P/9v/4//n/9v/0//H/7//x//H/8f/x//H/8f/v/+//7f/t
/+3/7v/w/+7/7f/t/+v/7P/s/+3/7//v/+//7//v/+//7v/u/+z/5f/d/9f/1f/V/9f/
4f/2/xkAQQBqAJMAwgDxABcBLgEtARQB4ACTAEoABADF/6L/mv+g/63/vP/K/9X/4P/o
/+v/7v/w/+7/7f/r/+3/7f/t/+3/6//r/+v/6//r/+z/7P/r/+z/7f/v//D/8P/v/+7/
7f/v/+//7//v//H/8v/y//P/8f/x//D/8P/v/+//8P/w//H/8v/z//T/8f/x//L/8//z
//P/8//z//P/8//z//P/9P/0//T/9P/y//P/8//z//X/9v/2//b/9P/0//T/9f/1//X/
9v/4//b/9v/2//f/+v/6//r/+//5//n/+//8//z//P/8//7//v/+/wAAAQAEAAcACgAM
AAwACwALAAsACwANAA4AEQAVABUAFgAYABwAHQAeAB8AIgAjACUAJwAlACUAJQAmACgA
KAAqACoALAArACsAKwAoACgAKQApACUAIwAjACEAHQAcABoAGAAYABgAFQAVABMAEAAP
AA0ACgAIAAgABwAEAAQAAwABAAIAAQACAAIA///+//7//v/////////+//7//f/8//z/
/P/8//v/+//7//z//P/6//f/9//3//j/+v/6//n/+f/5//j/+P/5//f/9//3//f/9//3
//j/+P/2//b/+P/5//n/+v/7//v//f/7//3///////7//f/8//7//v/+//7///////7/
/v8BAAEAAgACAP///v////7//f/+/wAAAgACAAAAAAAAAP/////+//7//f/9//v/+//8
//3//v////3//f/9//7/AAAAAP7//v///////////////f/9//7//v/+//7//v/8//v/
+//7//7//v/+//7//P/8//z//P/+//3//f/9//3/+//7//z//P/8//7//v/+//7//v/9
//r/+v/6//v//P///wAAAQAAAAEAAwAEAAUACQAJAAkACQAIAAcABgADAAMABQAFAAcA
BQAFAAQAAQD///7//v/8//v/+f/5//r//P/9//3/+//6//j/9//5//n/+f/5//v/+//5
//n/+f/5//n/+v/6//j/9//3//X/9v/2//f/+f/5//n/+f/3//f/9v/2//b/7//n/+H/
3f/b/93/5//+/x8APwBkAJEAwgDrAAkBIAEpARYB4ACZAFgAFADT/7L/qP+o/7P/xv/U
/93/6v/0//f/+v/4//b/9f/z//P/8//z//P/8//z//P/8//z//T/9P/z//P/8//0//T/
9f/1//X/9f/1//X/9f/1//f/+P/4//n/9//3//b/9v/4//n/+//8//v/+v/5//j/9//3
//j/+f/7//v/+//7//n/+f/5//n/+P/4//j/+P/4//n/+f/5//v//P/8//z/+v/6//r/
+//7//v//P/+//z//P/8//3//v/+//7///8BAAEAAwAEAAIAAgACAAQABAAEAAYABwAH
AAkACwAMABEAEQASABMAEwAVABYAGQAdAB0AHgAgACEAIQAhACEAIgAjACUAJwAnACcA
JwAoACgAKAAqACoAKgApACkAKQAqACoAKwArACcAJQAlACMAIwAiACAAHgAaABoAFwAX
ABcAFAATABEADgAMAAwACwAMAAwACwAJAAYAAwACAAAA///+//7//v/+////AAAAAAIA
AQAAAAAA/v/+//3//f/9//7//v/8//n/+f/5//r/+v/6//n/+f/5//j/+P/5//v/+//7
//v/+f/5//r/+v/4//j/+v/7//v//P/9//3/+//5//v//f/+//7//v/+/wAAAAAAAAAA
AQABAAAAAAD/////AAAAAAAAAAACAAIAAAAAAAEAAgACAAAAAAAAAAEAAQAAAAAA////
//3//f////////////3//f/9//7/AAAAAP7//v/9//3//f/9//v/+f/5//r/+//8//3/
/v/8//v/+//7//z//P/8//z/+v/6//r/+v/8//v/+//7//3/+//7//z//P/8//7//v/9
//z/+//5//b/9v/2//f/+P/7//z//f/8//3///8AAAMABwAHAAcABQAEAAMAAgABAAEA
AwADAAUAAwADAAIAAAD9//v/+v/4//f/9f/1//b/+P/5//n/+f/4//b/9f/1//X/9f/1
//P/8//x//H/8f/x//H/8v/0//L/8f/x//H/8v/y//P/9f/1//X/9f/0//P/8f/w//T/
7//n/93/1//X/9n/3f/u/wsALwBUAH8ArADXAP8AHAEpASAB+gC7AHgAMgDt/7j/nv+Y
/53/rv/A/8n/1P/g/+n/7P/t/+z/7P/r/+3/7f/t/+3/7f/t/+3/7f/r/+z/7P/r/+3/
7f/u/+7/7f/t/+3/7f/v/+//7//v/+3/7v/u/+//8f/x//D/8P/w/+//7//u//D/8P/w
//D/8f/x//L/8//z//P/8//z//H/8f/x//H/7v/u/+7/7v/w//H/8f/x//H/8v/y//L/
9P/0//T/9f/0//P/8//0//T/9P/0//X/+P/4//j/+f/5//n/+//8//r/+v/6//z//P/8
//7//////wEAAwAEAAUABQAGAAcABwAJAAoADQARABEAEgAUABYAFwAYABkAGAAZABsA
HQAeAB8AIAAiACAAIAAiACIAIAAfAB8AHwAgACAAIQAhAB8AHQAdABsAGQAYABYAFAAQ
ABAADQANAAsACAAHAAUABgAEAAQAAwACAAIAAQD///3/+//7//r/+//6//r/+v/5//n/
+f/4//X/8//x//D/8v/y//H/8f/0//b/9//2//L/8f/w//D/8P/w/+//7//x//D/8P/x
//P/8//z//P/8f/x//L/8v/w//D/8v/z//H/8v/z//P/9P/z//b/+f/4//j/+P/4//n/
+v/7//z//P/7//n/+P/7//v//P/8//r/+v/8//z/+f/4//j/+P/6//j/+P/4//n/+f/4
//j/+//7//n/+f/3//f/9//3//n/+f/5//r/+P/4//b/9v/1//X/9f/1//f/9f/1//b/
9P/0//T/9P/0//P/8//z//j/9P/y//L/8v/y//T/8//z//P/8//x//H/8v/0//T/9v/2
//T/9P/0//P/8P/w//D/8f/x//P/8//z//T/9f/3//j/9//7//v/+//8//z//P/8//n/
+f/7//v/+//5//n/+P/3//X/9P/0//L/8f/v/+//7v/w//H/8f/x//D/7v/t/+3/7f/t
/+3/7f/t/+v/6//p/+n/6f/q/+r/6P/n/+f/6P/q/+v/7f/s/+v/6v/p/+n/6f/o/+j/
5v/j/9//1//P/8//0f/T/+D/+/8hAEwAewCqANsABwEqAT0BMgEKAccAeAAwAOv/sP+Q
/4b/jf+g/7L/v//O/9r/4f/k/+X/5P/k/+P/4//j/+P/4//j/+P/4//j/+X/5v/m/+X/
5//n/+j/6P/p/+n/6f/p/+f/5//n/+f/5//o/+j/6f/r/+v/6v/q/+n/6f/q/+r/6v/q
/+r/6v/p/+n/6v/r/+3/7f/t/+3/7f/t/+3/7f/u/+7/7v/u/+z/7f/t/+3/7//w//D/
8P/u/+7/7v/v/+//7//w//L/8P/w//D/8f/0//T/9P/1//T/8//0//T/9v/2//b/+P/6
//r//P/9//3///8BAAIAAwADAAQABQAHAAkACgANAA0ADQAOABAAFAAVABYAFwAaABsA
HQAfAB0AHQAdAB4AHAAcAB4AHgAfAB8AIAAhAB4AHgAfAB8AHwAdAB0AGwAZABgAFgAU
ABAAEAANAA0ADAAKAAoACQAHAAQAAwABAAAAAAD///3////9//3//P/6//j/9//2//f/
9//3//b/9v/1//T/9P/y//L/8f/x/+//8P/w/+7/7//v/+//8P/w//D/7//v//H/8P/w
//H/8f/x//H/8f/x//H/8v/y//D/8P/y//P/9f/2//f/9//2//P/9P/1//j/+P/4//j/
+P/4//j/+P/3//f/9v/2//n/+f/6//r/9v/2//j/+P/3//j/+v/8//r/+P/4//j/+f/5
//j/+P/5//n/9//3//n/+f/5//n/9//3//f/+P/4//j/9v/2//n/+f/5//n/+f/3//f/
+P/4//j/+P/4//b/9f/1//X/+P/4//j/9P/2//b/9v/2//j/9//3//f/9//1//X/9v/0
//T/9v/2//b/9v/2//X/9v/2//b/9//1//f/9//3//r/+//9//7///8DAAMAAwAFAAQA
AwACAP7//f/+//3////9//3//P/7//n/+P/4//j/9//1//X/9P/2//f/9//1//T/8v/x
//P/8//z//P/9f/1//P/8//x//H/8f/y//L/8P/v/+//7//w//D/8f/z//P/8//z//H/
8f/w//D/8P/t/+n/4f/Z/9n/2f/d/+r///8dAEYAdQCgAMsA9QAYASsBKAEKAc8AggA+
APv/wP+m/6L/pf+w/8L/z//e/+r/7//y//T/8v/x/+//8P/v/+7/7f/u/+//8P/x//D/
8P/v/+3/7f/t/+7/7v/v/+//7//v//D/8f/y//P/8//0//T/9f/0//P/8f/w//P/8//0
//T/9P/0//T/9P/1//X/9v/3//f/9//3//f/9f/1//X/9f/0//T/9P/0//b/9//3//f/
9f/2//b/9v/3//j/+f/7//r/+f/5//r/+f/6//v//f/8//z//P/9//3//f///wAAAAAA
AAAAAgACAAIABAAFAAUABwAJAAoACwALAAwADQANAA8AEAATABcAFwAYABoAHAAdAB4A
HwAgACEAIwAlACMAIwAjACQAJQAmACkAKgAoACcAJwAnACYAJgAnACcAJwAlACUAIwAj
ACIAIAAeABwAHAAZABkAFwAUABMAEQAOAAwADAALAAwADAALAAkACwAJAAkACAAGAAQA
AwACAAIAAwAEAAQAAwABAP///v8AAAAA////////AAAAAP7//v///wAAAgACAAIAAQAB
AP///v/+////AQABAAEAAQAAAP/////+//z//P/+////AQACAAMAAwADAAEAAwAFAAQA
BAAEAAQABgAGAAYABgAFAAUABAAEAAcABwAIAAgABgAGAAgACAAIAAgACQAKAAgABgAG
AAYABQAFAAQABAAFAAUAAwADAAQABQAGAAcABQAFAAUABgAGAAYABAAEAAMAAwADAAMA
BAADAAQABgAEAAQABAAEAAYABQAFAAUABQAEAAMAAQADAAUABgAGAAYABgAGAAYABQAF
AAUABQADAAMABAAEAAQABgAGAAYABgAGAAUABgAGAAYABwAFAAcABwAHAAoACwANAA4A
DQARABEAEQAPAA4ADQAMAAwADQAQABEADgALAAoACAAJAAcABgAGAAQAAwABAAEAAwAG
AAgACQAHAAYABAADAAEAAQABAAEAAQABAP////8BAAEAAQACAAIAAAD/////AQACAAIA
AwACAAEAAAD//wEAAQAAAAAA/v/5//H/6f/l/+P/5f/x/wgAJwBLAHYAowDMAO0AEQEq
AS0BFAHkAJ0AWAAWANv/uv+y/7T/v//S/+D/6//4//r/+f/+//7//P/7//n//f/9//3/
/f/7//v/+//7//3//v/+//3/+//7//z//P/9//3//f/9//3//f/9//3//f/+//7/////
/////v/+//////8AAAAA/v/+//7//v//////AAABAAEAAQABAAEAAQABAAEAAQACAAIA
AgACAAAAAQABAAEAAQACAAIAAgACAAIAAgADAAMAAwAEAAYAAgACAAIAAwAEAAQABAAF
AAYABwAKAAwACgAKAAoADAAMAAwADgAPAA0ADwARABIAFwAXABgAGQAXABkAGgAdAB8A
HwAgACIAJAAlACYAJwAnACcAKAApACsAKwArACwALgAuADAAMAAvAC0ALAArACwALAAt
AC0AKwApACkAJwAnACYAJAAiACAAIAAdAB0AGQAWABUAEwAUABIAEgARABIAEgARAA8A
DwANAA0ADAALAAoACgAKAAcABwAHAAYABgAFAAQABAAEAAQAAwADAAUABgAGAAQAAwAD
AAMABAACAAIAAQABAAEAAAAAAAEAAgADAAQABQAEAAMAAwACAAAAAAACAAMAAwAEAAUA
BQAFAAMABQAHAAgACAAIAAgACAAIAAgACAAJAAkACAAIAAkACQAKAAoACAAIAAoACgAG
AAYABwAIAAYABAAEAAQABwAHAAYABgAJAAkABwAHAAUABQAFAAUABAADAAIAAgADAAQA
AwAEAAcABwAHAAcABQADAAMABAACAAIAAgACAAQAAwADAAIAAAAAAAAAAAADAAMABAAF
AAUAAwADAAQAAwACAAMAAgAEAAQABAADAAIAAgACAAMAAwAFAAUABQAGAAcACQAKAA0A
EQARABEAEAAOAAwACgAHAAcACQAJAAcABQAFAAQABQADAAIAAgD+//3/+//7////AgAE
AAUABAACAP///f/9//3//f/9//v/+//5//n/+//7//v//P/8//r/+f/5//f/+P/4//n/
+f/5//n/+f/3//f/9v/2//j/8f/n/9//3f/f/+P/5//6/xsAQwBuAJ0AygD1ABUBLgEx
ARQB3gCbAFgAGADX/67/oP+k/6v/uP/K/9f/4v/s//f/+v/5//b/9P/x//P/8//z//P/
9f/1//X/9f/z//T/9P/z//T/9f/3//j/+P/3//b/9f/z//P/8//z//X/9v/2//f/9//3
//b/9v/5//n/+v/6//n/+P/3//b/9v/3//n/+//6//n/+P/3//n/+f/5//n/+P/4//j/
+P/6//v/+//7//n/+v/6//r/+v/6//r/+//5//n/+v/8//z//P/8//3/AAAAAAAAAQD/
////AQACAAIAAgACAAQAAgACAAQABQAFAAcACQAKAA0ADQAOAA8ADwARABIAFQAXABcA
GAAaABoAGwAcAB0AHgAfACEAIwAjACMAIwAkACIAIgAkACQAJAAjACMAIwAgACAAIQAh
AB8AHQAdABsAGgAaABkAGAAVABQAEAAPAA4ADAAMAAsACAAGAAYABQAGAAYABQADAAIA
///+//z//f/8//z//P/5//n/+f/4//r/+f/4//j/9v/2//X/9f/1//b/9v/0//H/8f/x
//L/8//0//T/9f/1//T/9P/1//X/9f/1//X/9f/1//b/9v/2//b/+P/5//n/+v/7//v/
+f/3//n/+//+//7//v/+//z//P/8//z///////7//v/9//3//v/+//z//P/+//7//v/+
////AAD///z/+//6//3//f/8//z///////3//f/6//n/+P/3//j/+f/6//z//P/8//r/
+v/5//n/+f/5//v/+f/5//r/+P/4//j/+P/6//n/9//3//r/+P/4//j/+P/6//n/+f/5
//n/9//3//j/9v/2//j/+P/6//r/+v/5//f/9v/1//X/+P/7//z//f8AAAEAAwAEAAQA
BwAGAAUABAACAAAA/v/8//3/AAABAP///f/9//z//f/7//r/+v/4//f/9f/1//j/+v/7
//v/+v/4//X/8//0//X/9v/3//X/9f/z//P/8//z//P/9P/1//T/9P/1//T/9P/z//P/
8f/x//H/8f/z//P/8v/y//D/6f/h/9v/2f/X/9n/5f/+/yMATQB2AJ8AyADxABkBMAEr
AQoBzgCHAEQA/v/H/6r/nv+e/6//wP/M/9f/5P/s/+//8v/y//D/7//t//D/8f/y//P/
8f/x//H/8f/v//D/8P/v//H/8f/y//L/8//z//P/8//z//P/8//z//P/9P/0//X/8//z
//L/8v/1//X/9v/2//j/+P/4//j/9//3//j/+f/3//f/9//3//n/+f/5//n/+P/4//j/
+P/6//v/+//7//n/+v/6//r//P/8//z//f/9//3//v8AAP7//v/+////AAAAAAAAAQAB
AAEAAwAEAAQABAAEAAYACAAIAAoACwALAA0ADwAQABEAEQASABMAEQATABQAFwAZABkA
GgAcACAAIQAiACMAJAAlACcAKQApACkAKQAqACgAKAAqACoALAArACsAKwAoACgAKQAp
ACgAJwAoACcAJQAkACIAIAAeAB4AGwAbABsAGAAXABUAFQAUABUAFQATABIAEAANAA0A
CwALAAoACwAKAAoACgAJAAkACQAIAAgABwAGAAYABgAGAAUABQAFAAYABgAEAAUABQAF
AAYABgAGAAUABQAFAAQABAAFAAUABQAFAAUABwAHAAgACAAGAAYACAAJAAkACgALAAsA
DQALAA0ADwAQABAAEAAQABAAEAAQABAADwAPAA4ADgARABEAEgASABAAEAASABIADgAO
AA8AEAATABIAEwAUABIAEQAPAA4AEQARAA8ADwANAA0ADQANAA8ADwAPABAAEAAQAA4A
DgAPAA8ADwAPABEADwAPABAAEAAQABAAEAAOAA0ADQANAA8AEAARABEAEQASABAAEAAQ
ABAAEAAPAA8ADwAPAA0ADQAOAA4ADgAQABAAEQASABMAEwARABAADwAPABAAEwAUABUA
FgAXABkAGgAdACEAIQAhAB4AHAAaABgAGAAZABwAHQAcABkAGAAWABcAFQAUABQAEgAR
AA8ADwAQABIAEwATABUAFAASABEAEQARABEAEQARABEADwAPAA0ADQANAA4ADwAOAA4A
DwAOAA4ADQANAA8ADwAPAA8AEQARABAAEAAOAAsAAwD7//X/9f/5/wEAFAAvAFMAfgCp
ANAA9QAdATQBOQEqAQABuQB0ADYA9//O/8D/wP/L/9r/6v/3/wIACAANABQAEwAQAA4A
CwAPAA8ADwAPABEAEQARABEADwAQABAADwARABEAEgASABEAEQARABEAEQARABEAEQAT
ABQAFAAVABUAFQAUABQAFQAVABYAFgAWABYAFgAWABUAFQAWABcAGQAZABkAGQAZABkA
FwAXAA==
         </WaveFormData>
      </LeadData>
      <LeadData>
         <LeadByteCountTotal>10000</LeadByteCountTotal>
         <LeadTimeOffset>0</LeadTimeOffset>
         <LeadSampleCountTotal>5000</LeadSampleCountTotal>
         <LeadAmplitudeUnitsPerBit>4.88</LeadAmplitudeUnitsPerBit>
         <LeadAmplitudeUnits>��V</LeadAmplitudeUnits>
         <LeadHighLimit>2147483647</LeadHighLimit>
         <LeadLowLimit>268435456</LeadLowLimit>
         <LeadID>V5</LeadID>
         <LeadOffsetFirstSample>0</LeadOffsetFirstSample>
         <FirstSampleBaseline>0</FirstSampleBaseline>
         <LeadSampleSize>2</LeadSampleSize>
         <LeadOff>FALSE</LeadOff>
         <BaselineSway>FALSE</BaselineSway>
         <ExcessiveACNoise>FALSE</ExcessiveACNoise>
         <MuscleNoise>FALSE</MuscleNoise>
         <LeadDataCRC32>2163792149</LeadDataCRC32>
         <WaveFormData>
BAAEAAQABAAHAAgACQAKAAgACAAIAAgABwAGAAUABAAGAAYABgAGAAgACAAIAAgACAAI
AAgACAAIAAgACAAIAAYABgAGAAYACAAIAAgACAAKAAoACgAKAAoACgAKAAoADAAMAAwA
DAAKAAoACgAKAAoACgAKAAoADQAOAA8AEAAPAA4ADQAMAA0ADgAPABAADgAOAA4ADgAQ
ABAAEAAQABIAEgASABIAEwAUABUAFgAYABgAGAAYABoAGgAaABoAGwAcAB0AHgAgACAA
IAAgACMAJAAlACYAKgAsAC4AMAAxADIAMwA0ADcAOAA5ADoAPQA+AD8AQABDAEQARQBG
AEYARgBGAEYASABIAEgASABIAEgASABIAEUARABDAEIAQAA+ADwAOgA3ADYANQA0ADAA
LgAsACoAKQAoACcAJgAlACQAIwAiAB8AHgAdABwAHAAcABwAHAAbABoAGQAYABgAGAAY
ABgAGAAYABgAGAAWABYAFgAWABgAGAAYABgAFwAWABUAFAAWABYAFgAWABgAGAAYABgA
GAAYABgAGAAYABgAGAAYABgAGAAYABgAGwAcAB0AHgAeAB4AHgAeAB4AHgAeAB4AIAAg
ACAAIAAgACAAIAAgACIAIgAiACIAIQAgAB8AHgAgACAAIAAgACIAIgAiACIAIgAiACIA
IgAgACAAIAAgACAAIAAgACAAHwAeAB0AHAAdAB4AHwAgAB4AHgAeAB4AHgAeAB4AHgAg
ACAAIAAgAB4AHgAeAB4AHgAeAB4AHgAgACAAIAAgAB4AHgAeAB4AHgAeAB0AHAAeAB4A
HgAeAB4AHgAfAB8AHwAfACAAIAAiACAAIAAgACAAIQAgACAAIAAgACEAIwAkACUAJwAo
ACoAKgApACkAJgAmACQAJgAoACgAJgAlACMAIgAiACEAIgAhACAAHgAcAB0AHwAfACAA
IAAgAB8AHgAdABwAGwAbABoAGgAZABsAGwAaABoAGQAZABgAFgAYABcAFwAYABoAGwAb
ABsAGQAZABkAGAAaABYAEQAKAAAA+v/4//j/+v8HACEAPABYAHgAnQDIAPIAFAEmASUB
DQHhAKwAfQBHABkABQD+//v//P8EAAwAEQAUABQAEQAUABIAEAARABIAEgASABUAEgAR
ABIAEQAQABAAEAAPABEAEAAQABEAEQAQAA4ADQAPABAAEAARABAAEAAQAA8ADwAOAA4A
DgAMAA0ADgAOAA4ADgANAA0ADwAPAA8AEAAOAA0ADQAPAA8ADgANAAwADgAPABAAEAAQ
ABEADgALAAwADQAOAA8ADwAOAA4ADQAPAA8ADwAQAA8ADgAOAA8ADwAPAA8ADwAPAA8A
FAAUAA8ADwASABQAEgASABIAEgAUABYAGAAaABoAGwAdAB0AHwAgACEAIwAmACcAJwAp
AC0ALgAuADAAMAAxADMANAAyADIAMgAzADQANAA2ADYANgA2ADcANwAzADMANgA0ADIA
LwAsACoAJgAkACIAIQAhAB4AHAAbABkAFgATABAADwAMAAsACwAIAAgACAAIAAcABwAH
AAUABAAEAAQAAwACAAQABAADAAIAAQD//////v///wAAAAD///7//f/9//3//P/8//3/
/v/9//r/+f/7//v/+v/6//n/+f/5//n/+P/5//r/9f/z//b/+P/5//r/+f/4//f/+P/4
//j/+P/3//f/9//3//f/9//3//f/+P/4//r/+v/3//f/+P/3//X/9f/3//f/9f/z//X/
+P/4//b/9v/4//f/9v/0//P/8v/y//D/8P/u/+//7//u/+7/7//v/+//8P/v/+v/6v/s
/+z/7P/s/+r/6v/q/+r/6P/n/+f/5//m/+X/5P/j/+X/5f/l/+X/4//j/+P/4//i/+D/
4f/m/+X/5P/j/+L/4P/f/97/3v/b/9r/2f/Y/9v/3f/e/9//3f/e/97/3v/c/9z/3P/d
/97/3f/d/9z/2v/b/93/3v/h/+P/5P/k/+H/3//e/9z/3v/c/97/3v/c/9r/2f/Z/9b/
1v/V/9T/0//S/9D/0P/R/9P/0//T/9L/0f/P/8//zv/N/8z/y//K/8r/yf/J/8n/yP/I
/8j/x//H/8b/xv/I/8n/y//M/8r/yf/I/8f/x//H/8b/xv/E/7//tP+s/6r/pv+k/67/
wf/X//T/GgBCAGcAiACsAM4A2ADJAKcAeQBEAA0A2/+7/6v/ov+p/7T/uv+8/8P/xv/G
/8f/xf/C/7//v/+8/7z/vP+//7z/u/+8/7v/uv+6/7r/uf+4/7b/tf+1/7T/tP+z/7P/
tv+2/7X/tf+z/7T/tf+1/7P/sv+y/7L/sP+x/7L/sv+0/7T/s/+z/7L/sf+w/7D/sv+x
/7H/s/+1/7T/s/+y/7D/sf+y/7L/tf+3/7X/s/+0/7X/tv+3/7b/tv+3/7f/t/+3/7f/
uP+4/7j/uf+7/7v/u/+7/7v/uv+7/8H/wv+//7//wv/E/8T/xP/E/8T/xv/I/8r/zP/M
/83/z//P/9L/1P/W/9n/3P/d/93/3//j/+T/5P/m/+f/6f/s/+7/8P/w//D/8f/y//L/
9P/0//P/9P/2//f/8//z//b/9P/y/+//7P/q/+j/5v/k/+P/4f/e/9z/2//c/9r/2P/W
/9f/1P/T/9P/0v/S/9L/0v/P/8//z//N/8v/zP/N/83/zf/Q/9H/0f/O/83/y//L/8z/
zf/O/87/zv/O/87/z//P/87/zv/P/9H/0f/P/8//z//P/87/zv/N/83/zf/N/87/0f/U
/9H/0P/S/9P/0//T/9P/0//T/9T/1P/U/9T/1//X/9f/1//Y/9n/2v/b/9r/2v/c/9z/
2//b/9z/2//Y/9n/3P/d/93/2//d/+D/4P/e/97/4P/e/97/3f/d/+D/4P/e/97/3v/f
/9//3v/g/+H/4f/h/+H/4f/e/97/3v/e/97/3v/g/+D/4P/g/+L/4f/h/+H/3//f/9//
3//f/+H/5P/k/+T/5P/k/+T/4//i/+L/4v/i/+L/4v/i/+P/4//j/+H/4v/i/+L/4f/i
/+P/5f/n/+f/6P/o/+b/5//p/+r/7f/v//D/8P/w/+//7//u/+z/6v/s/+z/7f/s/+z/
7f/s/+z/6//q/+v/6v/o/+j/6P/p/+j/5//o/+f/5f/l/+f/5//n/+f/5P/k/+P/4//l
/+T/5P/k/+f/5//m/+b/4//j/+T/5P/n/+f/5//n/+X/5f/k/+T/5P/f/9b/zv/I/8T/
xv/K/9f/7f8KACwAUAB3AKIAzgD2AA4BCwHxAMMAkABfACcA9f/X/8b/w//M/9D/1v/f
/+T/5v/r/+v/6P/l/+X/5v/m/+b/6f/l/+X/5//n/+j/6P/o/+f/6P/o/+n/6//q/+r/
6f/p/+r/6v/p/+n/6f/q/+v/6//t/+z/7P/s/+7/7//w//D/7//u/+z/6//t/+3/7f/u
/+7/7f/t/+//7f/s/+v/6v/r/+3/7//w//P/9f/z//H/8//z//P/8//0//T/9f/1//X/
9f/1//b/+P/4//n/+//6//n/+P/3//b/9//9//7//f/9/wAAAgACAAIAAgACAAIABAAG
AAgACQALAA4ADwAQABIAFAAXABoAGwAbAB0AIwAkACQAJgAnACkALAAuADAAMAAwADEA
MAAwADIAMgAyADIAMwAzADMAMwA2ADQAMgAvACwAKgAmACQAIgAhAB8AHAAaABkAFgAU
ABIAEAARAA4ADQANAAoACgAKAAoABwAHAAcABQAEAAQABAADAAEABAAFAAUABQAFAAQA
BQAFAAUABQAEAAMAAgABAAEAAQAAAAAAAQADAAMAAQABAAIAAwADAAQAAwADAAMAAwAB
AAMABQABAP//AgAEAAUABQAFAAUABQAGAAYABgAGAAcABwAHAAcABwAHAAcABwAJAAoA
DQAOAAsACwAMAAsACAAJAAwADQAMAAsADgASAA8ADAALAAwADQAOAA4ADwAOAA4ADAAM
AAwADQANAAwADAANAA0ADQAPAA8ADAAMAA4ADgAOAA4ADAAMAAwADAAOAA0ADQANAA0A
DQAPAAwADAAMAAwADAAOAA0ADAAMAA4ADgAOAA4ADgAPAA8ADwAPABAAEAAQAA4ADgAO
AA8AEAAPAA8ADgAPABEAFAAWABUAFwAYABgAGQAZABoAGgAYABYAGAAYABgAFgAVABUA
FAAUABMAEgARABAADgAOABEAEwATABMAEQAPAAwACwAMAA0ADgAPAA4ADgANAA0ADQAM
AAwADAANAA0ADAAMAAsACwAMAAwACwALAAsACwALAAsACgAKAAoAAwD4//L/8P/u/+7/
9v8HAB8APgBcAH4AqQDYAP4AHAEmAR8BAQHPAJgAXwArAAkA+f/y//P/+P/+/wIACQAM
AA4ADwARAA4ACwALAAwADAAMAA8ADAALAAwACwAKAAoACgAJAAsACgAKAAsADAAMAAsA
CwAMAAwACwALAA0ADgAPAA8ADQAMAAwADAAMAA0ADgAOABAAEAAPAA8ADQANAA0ADgAO
AA0ADQAPABEAEAAPAA4ADgAPABAAEAAPABEADwANAA4ADwAQABEAEQAQABAADwARABEA
EQASABIAEgATABUAFQAVABUAFQARABEAFgAWABUAFQAYABoAGAAYABgAGAAaAB4AIgAm
ACUAJQAmACUAJQAmACcAKQAtAC8AMAAzADcAOAA4ADoAOwA9AEAAQgBAAEAAQABBAEQA
RABGAEYARgBGAEcARwBDAEMARgBEAEIAPwA8ADoAOAA2ADQAMwAxAC4ALAArACgAJgAk
ACIAIgAeABwAGwAaABoAGgAaABkAGQAZABcAFAAUABQAEwARABQAFQAVABQAEwARABEA
EQARABEAEAAQABAAEAARABAADgANAA0ADwAPAA0ADQANAA0ADAAMAAsACwALAAsACwAN
AA8ACwAIAAoACwALAA0ADQANAA0ADgAOAA4ADgAPAA8ADwAPAA8ADwAPAA8ADgAOABAA
EAAQABEAEwATAA8ADwARABEADwANAA8AEgAQAA4ADgAQAA4ADgANAA0ADgAOAAwADAAO
AA8ADwAOAA4ADwAPAA8AEQARAA4ADgAMAAwADAAMAAwADAAMAAwACgAJAAkACQAJAAkA
CQAJAAsACwALAAoACAAIAAgACAAJAAkACQAKAAgACAAIAAgACAAJAAkACQAJAAoACgAK
AAcABgAFAAUABwAHAAgACAAGAAcACQAKAAsADQAOAA4ADAALAAsACgAKAAgACgAKAAwA
CgAJAAkABwAGAAQAAgD///7//P/8//v//f/9//3//P/7//n/+f/5//n/+f/5//j/+P/3
//f/9//2//b/9v/3//f/9v/2//T/8//z//L/9f/1//X/9f/z//P/8v/y//D/6f/g/9r/
0v/O/9D/2P/n////FgAwAFYAgQCqAMwA5gD4APcA1wCpAHgAQQANAOv/2f/Q/8//1v/c
/97/5f/s/+z/6//r/+j/5f/l/+L/4v/i/+X/4f/h/+P/4//g/+D/4P/f/93/3P/c/93/
3v/e/93/3f/c/9z/2//b/9v/3P/d/93/2//a/9r/2v/c/93/3v/e/93/3P/a/9n/1//X
/9f/2P/Y/9f/1//Z/9j/1v/U/9L/z//P/8//zv/P/9H/z//N/8//z//P/8//zv/O/8//
z//N/83/zf/O/8v/yv/K/8v/yf/J/8n/yf/H/8f/zP/M/8b/xf/H/8j/xv/G/8b/xv/D
/8T/xf/G/8H/vf+6/7X/sP+s/6j/pf+h/53/mP+V/5X/kv+O/4z/if+J/4r/iv+H/4b/
hf+F/4X/hP+F/4T/gP+A/4H/gf+B/4H/hP+C/4H/f/99/3z/e/96/3n/ef93/3T/cv9x
/3L/cP9u/2z/bf9q/2n/af9r/2z/bf9u/2v/a/9r/2n/Z/9o/2n/af9s/3D/cv9z/3T/
df91/3f/eP95/3r/ev98/3z/fP99/33/fP98/33/gP+B/4D/gf+D/4P/gv+C/4T/hf+G
/4f/h/+J/4v/h/+F/4j/iv+L/47/j/+Q/5H/kv+S/5L/kv+U/5X/lv+X/5n/mf+Z/5n/
mf+a/53/nv+e/5//of+h/57/n/+i/6P/o/+h/6P/pv+m/6T/pP+m/6j/qP+n/6f/qP+o
/6b/pv+n/6n/qv+q/6z/rf+t/63/sf+x/67/rv+u/67/rv+u/6z/rP+s/6z/rf+t/67/
r/+v/6//r/+v/6//r/+x/7D/sP+w/7D/sP+x/7H/sf+y/7T/tP+0/7T/tf+3/7j/uf+4
/7j/t/+2/7T/tP+0/7X/uv+7/73/vv+8/73/v//A/8L/xf/H/8j/yv/J/8n/yP/I/8b/
yP/I/8n/yP/I/8n/xv/G/8X/xP/E/8T/w//E/8f/yf/J/8n/xv/F/8P/w//F/8X/xf/F
/8b/xv/F/8X/xf/E/8T/xP/H/8f/xv/G/8f/x//I/8j/y//L/8v/y//J/8n/yP/I/8z/
x//C/7j/sP+u/67/sP+9/9P/7v8KACwAVQB+AKYAzADiAOUA0wCtAHwARwANAN//w/+y
/63/tP+8/8D/xf/O/9L/0//U/9L/0P/R/9L/0v/S/9X/0f/R/9P/0//S/9L/0v/R/9L/
0v/T/9X/1P/U/9P/0//W/9b/1f/V/9f/2P/Z/9n/2f/Y/9j/2P/Y/9n/2v/a/9z/3P/b
/9v/3f/d/93/3v/g/9//3//h/9//3v/d/9z/3P/d/97/3v/h/+P/4f/f/+D/4f/i/+P/
5v/m/+f/5//l/+X/5f/m/+b/5v/n/+n/6v/r/+z/7f/r/+v/8P/w/+//7//y//T/9P/0
//T/9P/0//b/+P/6//r/+//9//3//v8AAAIABQAKAAsACwANABEAEgASABQAFQAXABoA
HAAdAB4AHwAhACAAIAAiACIAIAAgACEAIQAgACEAJQAkACEAHwAdABwAGAAWABQAEwAR
AA4ADAALAAoACAAGAAQAAwAAAP////8AAAAAAAAAAP3//f/9//v/+v/6//r/+f/3//r/
+//7//b/9f/z//P/9P/1//b/9v/4//j/+P/5//j/9v/1//X/9f/1//P/8//0//X/9f/2
//b/9//4//n/+P/5//r/9f/z//b/+P/5//n/+f/5//n/+//8//3//v///////////wAA
AQACAAMAAQAAAAEAAAABAAMABgAHAAUABQAHAAcABAABAAIABAAEAAIAAgAEAAYABgAF
AAUABgAGAAQABAACAAMAAwACAAMABQAGAAcABwAHAAQABAAEAAQABAAEAAYABgAGAAYA
BQADAAIAAQADAAMAAwADAAkACAAGAAYABgAGAAYABQAEAAQABAAEAAQABAAGAAcABwAH
AAcACAAIAAgABAAEAAQABQAFAAUABgAGAAgACQALAAwADQAPABAAEAASABEAEQAQAA4A
DAAOAA4ADwAOAA4ADwAOAA4ADQAMAAkACAAGAAYABwAJAAkACQAIAAcABQAFAAUABQAF
AAUABgAGAAUABQAFAAQABAAEAAUABQAEAAQABAAFAAcACAAHAAcABwAHAAUABQAEAAQA
AgABAP7/9v/u/+r/6v/q//H/CQAmAEYAaACRAMAA7AAUAS4BLwEbAfMAugCBAEsAGwD5
/+T/3f/m//D/9v/9/wQACAAJAAoACAAGAAcABgAGAAYACQAFAAUABwAHAAYABgAGAAUA
BgAGAAcACQAKAAoACQAJAAgACAAHAAcACQAKAAsACwANAAwADAAMAAoACwAMAAwADAAM
AAsACwALAAsACwAMAA4ADQANAA8ADwAOAA0ADAAOAA8AEAAQABEAEwARAA8AEQARABEA
EQASABIAEwATABUAFQAVABYAFAAUABUAFwAXABcAFwAXABMAEwAYABgAFgAXABsAHgAg
ACAAIAAgACAAIgAkACYAKAApACsAKwAtAC4ALwAxADQANQA1ADcAPQA+AD4AQABBAEMA
RgBIAEgASABIAEkASABIAEoASgBJAEoATABNAEsASwBOAEwATQBLAEkASABEAEIAQAA/
ADwAOAA1ADMAMwAyADEAMAAuACoAKAAnACgAKAAoACgAJQAlACUAIwAeAB4AHgAdAB0A
IAAhACEAHwAfAB4AHwAfAB8AHwAeABwAHAAcAB0AHQAcABwAHQAdAB0AGwAbABwAHQAd
AB4AHQAdAB0AHQAbAB0AHwAbABoAHAAdAB0AIAAhACIAIwAjACIAIQAgACQAJQAmACcA
JwAnACcAJwAlACQAJQAkACQAJQAnACcAJQAlACcAJwAmACUAKAAsACgAJgAmACgAJgAm
ACUAJQAoACgAJgAmACYAJwAnACYAJAAlACUAJQAnACcAJAAkACUAJgAnACgAJwAmACUA
JAAlACUAJgAnACUAJQAlACUAJwAnACcAIgAkACQAJAAkACYAJQAkACQAJAAkACQAJAAk
ACUAJQAlACUAJgAmACYAJAAkACQAJQAlACUAJgAmACgAKQArACwALQAvADAAMAAyADEA
MQAwAC0AKgArACoALAAqACkAKQAoACgAJwAmACcAJgAkACQAJAAlACQAIwAkACMAIQAh
ACEAIQAhACEAIQAiACIAIwAhACAAIAAgAB8AHwAeAB4AHQAdAB4AHgAhACEAIQAhAB8A
HwAeAB4AHgAbABgADgAGAAQAAgAEAA8AHQAyAFAAdACZAMAA7AASASoBMwEnAQMB0ACf
AGkANwAbAAwAAwAEAAwAEgAZACAAJAAjACMAIAAdAB0AGgAaABoAHQAdAB0AHwAfABwA
HAAcABsAGwAaABoAGwAcABwAGwAbAB0AHgAeAB8AHQAeAB8AHwAdABwAHAAcABwAHQAe
AB4AHgAeAB0AHQAdAB0AHQAeAB4AHQAdAB8AHwAeAB0AHAAcAB0AHgAeAB8AIQAfAB0A
HQAdAB0AHQAeAB4AHwAfAB8AHwAfACAAIAAgACEAIwAhACEAIQAhACEAIQAmACYAIwAj
ACYAKAAoACgAKAAoACgAKgAsAC4ALgAvADEAMQAxADIAMwA1ADgAOQA5ADsAPwBAAEAA
QgBDAEUASABKAEoASgBKAEsATABMAE4ATgBMAEwATQBNAEsASwBOAEwASwBJAEcARgBE
AEIAQAA/AD0AOgA4ADcANgA0ADIAMAAsACgAJgAlACYAJgAmACYAJQAlACUAIwAfAB4A
HQAbABwAIAAiACMAHwAdABoAGQAaABsAHAAcABoAGgAaABsAHQAcABwAHQAeAB0AGgAZ
ABkAGQAYABgAGQAZABkAGQAYABkAGgAVABIAFAAVABUAFwAXABcAFwAYABgAGAAYABkA
GQAZABkAGQAZABkAGQAXABYAFwAWABgAGQAbABsAFwAXABkAGQAZABcAGQAcABgAFgAW
ABgAFwAWABQAEwAUABQAEgASABQAFQAVABQAFAAVABUAFQAWABUAEQAQABAAEAAQABAA
EgASABIAEgAQAA8ADwAPAA8ADwAPAA8ADQANAA0ADQANAA0ADAAOAA4ADgAOAA4ADQAM
AAwACgAKAAoACgAKAAsACwALAAkACgAKAAoACgAKAAoACwAMAAsACwAKAAoACwANAA4A
DwARABIAEgASABEAEQAQABAADgAQABAADQAKAAgABwAIAAgABwAGAAMAAgAAAAAAAgAF
AAYABwAFAAMAAAD///3//f/9//3//P/8//v/+//9//z//P/8//z/+//5//j/+f/5//r/
+v/4//f/9v/1//f/9//2//b/9P/t/+T/3P/Y/9L/0v/c/+3/AwAcADwAZACFAKgA0ADu
APoA8QDXAKcAdABBAA0A7f/d/9b/1f/e/+T/6v/x//D/7P/v//H/7v/r/+v/6v/q/+r/
7f/o/+f/6P/n/+b/5v/m/+X/5//m/+b/5//m/+b/5f/l/+T/5P/j/+P/4//k/+X/5f/j
/+L/4v/i/+D/4f/i/+L/4P/g/9//3//f/9//3//g/97/3f/d/9//4f/g/9//3v/c/93/
3v/e/97/3//c/9n/2v/b/9z/3f/c/9z/3f/d/93/3f/d/97/3f/c/9z/3f/b/9v/2//b
/9r/2//h/+L/3v/d/9//4P/g/+D/4P/g/+D/4v/k/+b/6P/p/+v/6//r/+z/7f/v//D/
8f/x//P/9f/2//b/+P/4//n/+//8//z//P/8//3///8AAAMABAAAAAAAAQABAP////8C
AAAA///9//v/+v/4//b/9P/z//H/7v/s/+v/6P/m/+T/4v/j/+D/3//f/+D/4P/g/+D/
3f/d/93/2//a/9r/2v/Z/9j/2v/a/9n/2P/X/9X/1f/U/9X/1v/W/9j/2P/Y/9n/2P/W
/9X/1f/V/9X/0//T/9X/1f/U/9T/1v/X/9j/2f/Y/9n/2v/V/9T/1v/X/9f/2f/Z/9n/
2f/a/9r/2v/a/9v/2//b/9v/2//b/9v/2//a/9r/3P/c/9z/3f/f/9//3P/d/+D/4f/d
/9v/3f/g/97/3P/c/97/4P/g/9//3//g/+D/3v/e/9z/3f/d/9z/2v/b/9v/2//f/9//
3P/c/93/3v/f/+D/3v/e/97/3v/e/93/3f/d/93/3f/f/9z/3P/c/9z/3P/d/93/3f/e
/97/3v/e/97/3P/d/93/3f/f/+D/4P/g/97/3v/e/9//4f/h/+L/4v/i/+P/5f/m/+n/
6//s/+z/6v/p/+n/6P/q/+j/6v/q/+j/5v/l/+X/4v/i/+H/4P/f/97/3P/c/97/4f/i
/+P/4v/h/9//3//f/9//3//f/9z/3P/b/9v/3f/c/9z/3P/b/9v/2v/a/9n/2f/a/9r/
3f/d/93/3f/b/9v/2v/a/9r/0//K/8L/vv++/7z/wP/P/+f/BAAoAE4AdwCgAMYA5gDy
AOcAxQCZAGgAMwD//9f/w/+6/7f/vP/E/8z/0//a/97/4f/g/9z/2P/X/9b/1v/W/9n/
2f/Z/9v/2//Y/9j/2P/X/9j/2P/Z/9v/3P/c/9v/2//b/9r/2P/X/9n/2v/b/9v/3f/c
/9z/3P/c/93/3v/e/9z/3P/b/9v/3P/d/97/4P/e/93/3f/f/+H/4P/f/97/3v/f/+D/
4P/i/+X/5P/j/+H/4f/h/+H/5P/k/+X/5f/j/+P/4//k/+b/5v/n/+n/6f/p/+n/6f/n
/+f/7P/s/+v/6//u//D/8P/w//D/8P/w//L/9P/2//f/+f/8//3///8AAAEAAwAGAAcA
BwAJAAsADAAMAA4ADwARABQAFgAWABYAFgAXABYAFgAYABgAGAAYABkAGQAVABUAGAAW
ABUAEwARABAAEAAOAAwACwAHAAQAAgABAAIAAAD+//z/+v/2//T/8//z//T/9f/2//L/
8f/w/+3/6//s/+3/7f/s/+7/7v/t/+v/6//q/+v/6//r/+v/6v/q/+r/6v/r/+r/6P/n
/+f/6v/r/+r/6//p/+n/6P/o/+n/6f/p/+n/6f/r/+3/6f/o/+r/6//r/+//7//v/+//
7v/u/+7/7v/x//H/8f/x//H/8f/x//H/8v/y//T/9P/z//P/9P/z//H/8f/z//P/8//x
//P/9v/y//D/8P/y//T/9P/z//P/9v/2//T/9P/x//H/8P/u/+//8f/y//P/8//z//D/
8P/w//D/8P/w//L/8v/y//L/8v/x//H/8f/z//H/7//x//L/8P/w//D/8P/y//H/8P/w
//D/8P/w//D/8P/x//H/8f/z//T/9P/0//H/8P/v/+//8v/z//X/9v/3//n//P/+//7/
//////7//P/7//v/+v/8//r//P/8//z/+v/5//n/+v/6//n/+P/1//T/8v/y//T/9//4
//n/9//1//L/8f/y//P/9P/1//T/9P/z//P/8//y//L/8v/x//H/8P/w//H/8f/y//L/
8v/x//D/7//x//H/8P/w/+7/6f/g/9r/1v/S/9L/3P/t/wkAKABKAGwAkQC6AOQAAAEK
AfkA1wCnAHQAPQAPAO//2f/Q/9X/3v/i/+j/8f/0//b/9f/3//T/8f/x//L/8v/y//X/
8f/x//P/8//w//D/8P/v//D/8P/x//P/8//y//D/7//y//L/8f/x//H/8v/z//P/8//y
//L/8v/0//X/9v/2//b/9v/1//X/9f/1//X/9v/2//X/9f/3//j/+P/4//j/9v/3//j/
+P/5//v/+f/3//n/+f/5//n/+v/6//v/+//7//v/+//8//r/+v/7//3/+//7//v/+//6
//v/AQACAP////8CAAQABAAEAAQABAAGAAgACgAMAAwADQAPAA8AEQASABMAFQAYABkA
GQAbAB8AIAAgACIAIwAlACgAKgAoACgAKAApACgAKAAqACoAKQAqACwALQArACsALgAs
ACkAJwAlACQAIgAgAB4AHQAdABoAGAAXABQAEgAQAA4ADwAMAAsACwAKAAoACgAKAAYA
BQAEAAEA//8AAAEAAQD//wIAAwADAAIAAQD//////v///wAAAAAAAAAAAAABAAAA/v/9
//3///////3//f///////v/+//3//f/9//3///8BAAMA///8//7//////wEAAQABAAEA
AgACAAIAAgAFAAUABQAFAAUABQAFAAUABAAEAAYABgAGAAcACQAJAAUABQAHAAcABQAD
AAUACAAHAAYABwAKAAkACAAGAAUACAAIAAYABgAEAAUABQAEAAYABwAHAAcABwAHAAQA
BAAGAAYABgAGAAYABgAGAAYABgAFAAUABQADAAMAAwADAAUABQAFAAUABQAIAAcABgAF
AAQABAADAAIAAgAAAAAAAAAAAAAAAQABAAEAAgAEAAUABgACAAIAAgADAAUABQAGAAYA
CAAJAAsADAANAA8AEAAQAA8ADQAMAAoACwAKAA0ADgAMAAoACQAJAAgACAAHAAYABQAE
AAIAAgADAAUABQAFAAYABQADAAMAAQABAAEAAQAAAAAA//////3//P/8//z///////7/
/v/8//v/+//6//3//f/9//3///////7//v/6//X/8P/m/+D/3v/g/+b/8/8HACAAQgBm
AIkArgDWAPIAAAH/AOsAuwCIAFkAJQD9/+v/4P/d/+T/6v/u//X/+P/8/////v/6//b/
9f/2//b/9v/5//X/9f/3//f/9P/0//T/8//0//T/9f/3//b/9v/1//X/9v/2//X/9f/1
//b/9//3//f/9v/2//b/9v/3//j/+P/4//j/9//3//f/9//3//j/+v/5//n/+//5//j/
9//2/w==
         </WaveFormData>
      </LeadData>
      <LeadData>
         <LeadByteCountTotal>10000</LeadByteCountTotal>
         <LeadTimeOffset>0</LeadTimeOffset>
         <LeadSampleCountTotal>5000</LeadSampleCountTotal>
         <LeadAmplitudeUnitsPerBit>4.88</LeadAmplitudeUnitsPerBit>
         <LeadAmplitudeUnits>��V</LeadAmplitudeUnits>
         <LeadHighLimit>2147483647</LeadHighLimit>
         <LeadLowLimit>268435456</LeadLowLimit>
         <LeadID>V6</LeadID>
         <LeadOffsetFirstSample>0</LeadOffsetFirstSample>
         <FirstSampleBaseline>0</FirstSampleBaseline>
         <LeadSampleSize>2</LeadSampleSize>
         <LeadOff>FALSE</LeadOff>
         <BaselineSway>FALSE</BaselineSway>
         <ExcessiveACNoise>FALSE</ExcessiveACNoise>
         <MuscleNoise>FALSE</MuscleNoise>
         <LeadDataCRC32>2070557466</LeadDataCRC32>
         <WaveFormData>
5v/m/+b/5v/m/+b/5v/m/+b/5v/m/+b/4//i/+H/4P/i/+L/4v/i/+L/4v/i/+L/5P/k
/+T/5P/k/+T/5P/k/+L/4v/i/+L/5P/k/+T/5P/k/+T/5P/k/+T/5P/k/+T/5v/m/+b/
5v/k/+T/5P/k/+T/5P/k/+T/5f/m/+f/6P/m/+b/5v/m/+f/6P/p/+r/6P/o/+j/6P/o
/+j/6P/o/+r/6v/q/+r/6//s/+3/7v/u/+7/7v/u/+//8P/x//L/8//0//X/9v/2//b/
9v/2//n/+v/7//z//v8AAAIABAAHAAgACQAKAA0ADgAPABAAEwAUABUAFgAXABgAGQAa
ABoAGgAaABoAHAAcABwAHAAcABwAHAAcABsAGgAZABgAFgAUABIAEAAOAAwACgAIAAYA
BAACAAAA///+//3//P/6//r/+v/6//f/9v/1//T/9P/0//T/9P/z//L/8f/w//L/8v/y
//L/8P/w//D/8P/u/+7/7v/u//D/8P/w//D/7//u/+3/7P/t/+7/7//w//D/8P/w//D/
8P/w//D/8P/w//D/8P/w//D/8P/w//D/8f/y//P/9P/2//b/9v/2//T/9P/0//T/9v/2
//b/9v/2//b/9v/2//j/+P/4//j/9//2//X/9P/2//b/9v/2//j/+P/4//j/+P/4//j/
+P/4//j/+P/4//b/9v/2//b/9P/0//T/9P/1//b/9//4//b/9v/2//b/9v/2//b/9v/4
//j/+P/4//b/9v/2//b/9v/2//b/9v/4//j/+P/4//b/9v/2//b/9P/1//X/9f/1//T/
8//z//T/9f/2//j/9//3//j/+P/3//f/+P/5//n/+f/5//j/+P/4//n/+v/7//z/////
/wEAAQABAAEAAQD////////+//7//f/9//7//P/8//v//P/8//v/+f/4//f/+P/4//n/
+P/4//j/9v/1//X/9P/0//T/9P/0//X/9f/1//T/8v/y//H/8f/z//P/8//z//T/9P/1
//X/9f/0//T/8//3//T/7//p/+D/2v/W/9b/1//g//L/BQAWAC8ATwByAJYAtQDLANEA
ywCyAI4AawBBABwACAD9//X/8f/z//T/9v/3//X/8f/z//P/8//z//X/9f/1//X/8//x
//D/7//x//H/8f/x//H/8f/x//H/7//w//D/8P/x//H/8v/z//L/8v/y//L/8//z//P/
8//z//P/9P/0//P/8//0//T/9P/2//f/9//2//b/9v/2//T/9P/1//X/9v/2//f/9v/3
//b/9v/1//f/9//3//f/9//3//j/+P/6//r/+v/6//j/+f/5//r//P/9//7//v8AAAAA
AgACAAEAAAABAAIAAgACAAQAAgAEAAYACAALAA0ADAAMAAwADwAQABEAEwAVABYAFwAX
ABsAHgAeACAAIgAiACQAJQAmACYAJgAnACcAKAAqACsAKwArACsAKwAqACoAKgApACQA
IwAhACAAHgAeABwAGQAZABcAFQAUABMAEAAOAA0ACwAKAAoACQAHAAcABQAEAAQAAwAE
AAQAAwACAAIAAgABAAEAAQABAAMAAwABAAAAAAABAAEA//8AAAAA//////7///8AAAEA
////////AAAAAAAA/v/+/wAAAAAAAP///f/9//7//v////////8AAAAAAQACAAIAAwAD
AAQABAADAAMAAwADAAQABAAEAAQABgAGAAYABgAFAAQABAADAAQABAAFAAUAAgACAAMA
BAAGAAQABAAEAAUABQAEAAQABQAFAAQABAAEAAQABAAEAAYABgAGAAcABQAFAAMAAwAD
AAMABAAFAAUAAwADAAQABAACAAIAAwABAAAAAAAAAAIAAgADAAMABQAEAAQABQAFAAEA
AQAGAAYABgAGAAYABgAFAAQAAwABAP///v/9//7///8BAAMAAwAEAAQAAgABAAEAAQAC
AAEAAgACAAIAAgADAAQABQAHAAsADAANAAwACwAKAAkACQAJAAkACgAIAAcABwAGAAYA
BgAFAAQAAgABAP///////wEAAgACAAEAAQABAAEAAAAAAP///v/+//7//v/9//v/+//6
//r/+v/5//n/+f/6//v//P/+//z//f/9//3/+v/6//n/+f/4//X/6//m/+T/4P/e/+X/
8v/+/w8AKgBLAGkAhgCmAMcA2QDVAMUAqgCEAFkAMQAWAAIA9f/z//n/+//6//7////9
//3//P/7//r/+f/3//f/9//3//b/9f/1//X/9//3//f/9//2//X/9P/z//P/9P/0//T/
9f/1//b/9//4//j/+P/4//j/9//2//X/9f/1//b/9v/2//f/+f/6//f/+P/4//f/+P/4
//j/+P/4//j/+f/5//j/9v/1//L/9f/2//j/+f/5//n/+f/5//f/9//4//j/+v/6//r/
+v/4//n/+f/6//j/+f/6//r//P/8//7//v/+//7/AAACAAAAAAACAAAAAgAEAAYACQAK
AAoACwAMAA8AEAARABMAFwAYABkAGQAZABwAHAAeAB4AHgAgACEAJAAkACQAJQAjACQA
JgAnACgAKQAqACsAKQAoACcAJQAgAB8AHQAcABgAGAAWABMAEQAPAA0ADAANAAoACAAH
AAcABgAGAAUABAADAAAA/v////3//f/8//v/+v/6//r//f/9//3//f/8//v/+P/2//j/
+f/5//f/+v/6//n/+f/5//n/+f/5//f/9//3//j/+P/4//b/9v/2//b/9v/1//X/9f/2
//b/9//3//f/+P/2//f/+P/4//f/9//4//j/9//3//f/9//6//r/+v/6//r/+v/6//r/
+P/4//n/+f/6//r/+//7//j/+P/5//r/+v/4//j/+P/7//v/+v/6//v/+//6//r/+v/6
//r/+v/4//j/+P/5//n/+f/3//f/9//3//j/+f/5//f/9//4//j/9v/2//f/9f/0//T/
9P/0//b/+P/2//b/9v/2//X/9f/1//X/9v/1//X/9f/z//P/9P/1//P/9P/0//L/8//z
//P/9P/1//b/9v/2//b/9//4//n/+v/9//3//f/9//3//f/9//n/+f/5//r//P/7//v/
+v/4//j/9//2//j/9//1//X/8v/z//P/8v/w/+//7v/t/+//8P/w//D/7//u/+3/6//t
/+3/7P/s/+7/7f/t/+3/6//r/+v/7P/s/+3/7f/t/+z/7P/r/+v/6v/l/93/1P/Q/8z/
zP/P/9j/5v/5/xAAKwBJAGwAkgC3ANEA1wDLALAAkABrAEEAGgD+/+v/4//j/+P/5P/o
/+f/5//p/+r/6f/o/+f/5f/l/+X/5f/k/+P/4//j/+X/5f/l/+X/5//n/+f/5//k/+T/
4//i/+T/4//j/+P/5P/k/+T/5P/l/+X/5f/l/+f/5//o/+j/5f/l/+b/5v/i/+T/5f/l
/+T/5P/k/+T/4v/i/+P/4//l/+T/5P/i/+T/5P/l/+X/5f/l/+X/5f/l/+X/5v/m/+j/
6P/o/+j/6v/r/+v/7P/r/+v/6//q/+r/6v/s/+z/7v/u//D/8v/w//D/8v/w//D/8v/0
//f/+v/6//v//P/9//7///8BAAMABAAFAAUACAAMAA0AEAASABIAFAAVABgAGAAYABkA
FwAYABoAGwAZABkAGQAZABoAGgAaABkAFgAVABMAEgAPAA4ACwAHAAcABQADAAIA///8
//r/+f/5//j/+P/3//b/9f/y//D/8f/v/+//7v/t/+z/7P/s/+//7//v/+//7f/t/+v/
6v/s/+3/7f/r/+v/6v/o/+f/5//n/+f/5//p/+n/6f/q/+v/7P/r/+z/7f/s/+v/6f/p
/+n/6v/q/+n/6f/p/+r/6P/p/+r/6v/r/+v/7P/s/+3/7f/t/+3/7P/s/+z/7P/t/+7/
7//w/+//7v/u/+3/7f/u//D/8f/y//L/8//0//H/7v/t/+z/8P/x//H/8v/x//H/8P/w
/+7/7v/u/+7/7v/u/+7/7//x//H/7//v/+3/7f/u/+//8f/v/+//8P/w/+7/7v/v/+//
7v/w/+7/7v/u/+7/7v/t/+3/7f/t/+3/7f/u/+//7//v//D/8f/v//D/8P/u/+//7//v
//D/8P/w/+//7v/v//H/8//1//T/9//3//f/+P/5//r/+//3//f/9//4//j/9//3//b/
9P/0//P/8v/y//H/7//v//H/8//0//T/8P/v/+7/7f/v//D/8P/w/+7/7v/u/+3/7f/t
/+z/7P/u/+3/7f/t/+v/6//r/+z/7P/t/+3/7f/u/+7/7f/t/+z/5f/d/9j/1v/S/9L/
1//k//T/CQAcADkAWwCCAKYAwQDRANcAywCsAIQAWQAxABYAAgD3//H/8//z//T/9P/z
//X/9//2//X/9P/z//H/8f/x//H/8P/v/+//7//v/+//7//v//H/8f/x//H/8P/w/+//
7v/v/+//8P/x//L/8v/y//L/8f/x//H/8f/z//P/9P/0//P/8//0//T/8P/y//P/8//y
//L/8v/y//T/9P/1//X/9f/0//T/8v/0//T/9f/1//f/9//3//f/9f/1//b/9v/2//b/
9v/2//j/+f/5//r/+P/5//r/+v/6//r//P/8//z//P/+/wAA/v/+/wAA/v8AAAQACAAN
AA4ADAALAAoACwAMAA0ADwASABQAFgAXABkAHAAcAB4AIgAiACQAJQAkACQAJAAlACUA
JgAoACkAKwArACsAKwAqACoAKgApACQAIwAhACAAHAAcABoAFwAXABUAEwASABEADgAM
AAsABwAGAAYABQAFAAUAAwACAAIAAQACAAIA///+//7//v8BAAEAAQABAAEAAQD///7/
/v///////f/+//7//f/9//v/+//7//v//f/9//3//v/+//7//P/8//z//P/8//v/+//7
//z//P/5//n/+f/6//z//f/+//7//////wAAAAD///////////7//v/+//7/AAAAAAAA
AAACAAIAAwADAAAAAAABAAEAAAAAAAEAAgACAAAAAAAAAAEAAQAAAAAA//////7//v//
/wAAAQACAAAAAAAAAAEAAwADAAEAAQABAAEAAgADAAMAAQABAAIAAgAAAAAAAQABAAAA
AAAAAAIAAAADAAIAAAAAAAAAAAABAAEAAQABAAAA////////AQABAAIAAwABAAIAAgAA
AP///////wAAAQACAAIAAgACAAMABAAFAAYACQAJAAkABwAHAAcABwAHAAcABwAIAAgA
BwAHAAYABAAEAAMAAgACAAEA////////AQACAAIAAAD///7//f/9//7//v/+//7//v/+
//3//f/9//z//P/+//3//f/9//v/+//7//z//P/9//3//f/+//7//f/9//z/9//v/+j/
4v/e/97/4//w//7/DQAgAD0AXwCEAKIAvQDTAN0AzwCyAJAAZwBBACIADgABAPv//f/9
//z/AAADAAMAAwAAAP///v/9//v/+//7//v//P/7//v/+//7//v/+//7//n/+f/5//n/
+f/6//r/+v/6//n/+f/5//z//P/8//z/+//7//v/+//9//3//v/+//3//f/+//7/+v/8
//3//f/+//7//v/+//7//v///////v/8//v/+P/8//z//f/9/////////////////wAA
AAAAAAAAAAAAAP7//////wAAAgADAAQABAAEAAQABgAGAAQABAAGAAgACAAIAAoACAAK
AAwADgARABIAEgATABQAFwAYABkAGwAfACAAIQAhACIAJAAjACQAJAAkACYAJwApACoA
KwAtAC0ALgAwADEALwAvAC8ALwAuAC4ALgAtACoAKQAnACYAJAAkACIAHwAdABsAGQAY
ABcAFAASABEADwAOAA4ADQANAA0ACwAKAAcABQAFAAQAAwACAAIAAgAFAAUABQAFAAcA
BwAFAAQAAgADAAMAAQAEAAQAAwADAP//////////AQABAAEAAgAAAAAA/v/+/wAAAAAA
AP///////wAAAAD///////8AAAAAAQACAAIA/////wAAAAADAAMAAwADAAIAAgACAAIA
BAAEAAQABAACAAIAAwADAAIAAgADAAMAAgACAAMABAAEAAIAAgACAAEAAQAAAAAAAQAB
AAAAAAACAAIAAgACAAIAAgACAAMABQAFAAMAAwACAAEAAQABAP///f/9//7////+////
AQABAAAAAAAAAAAAAAABAAAA/v/+//7//v///////////wAA////////AQABAAIAAwAB
AAAA/v/6//n/+f/5//r//v8AAAEAAgABAAEAAQABAAMABwAIAAkABwAHAAcABwAFAAUA
BQAGAAYABQAFAAQAAQAAAP7//P/+//3/+//7//3///8AAAAA/P/7//r/+f/5//r/+v/6
//n/+P/3//X/9//3//b/9v/2//X/9f/1//X/9f/1//b/9v/3//f/9//0//T/8//z//T/
8//v/+b/3v/c/9j/2f/g//D/AQAUAC0ATQBuAJIAtQDNANkA0wC+AKAAdwBJACYADgD5
/+3/7//x/+7/7v/z//X/9f/2//X/9P/z//P/8//z//P/8v/x//H/8f/v/+//7//v/+//
7//v/+//7f/u/+7/7v/w/+//7//v//D/8P/w//D/8f/x//H/8f/v/+//8P/w//H/8f/y
//L/8P/y//P/8//0//T/9P/0//H/8P/w/+//8f/w//D/7v/w//D/8f/x//H/8f/x//H/
8v/z//X/9v/1//T/8//y//D/8f/x//L/8//1//f/+P/2//b/+P/4//r/+v/8//7//P/8
//7//P/8//7/AAADAAQABAAFAAYABwAIAAkACwANAA4ADwAPABEAFAAUABYAGgAaABwA
HQAeAB4AHgAfAB8AIAAiACMAIgAhACAAHwAfACAAIQAhAB4AHQAbABoAFwAWABMADwAP
AA0ACwAKAAcABAACAAEA///+//7//f/9//3/+//6//v/+f/5//j/9f/0//T/9P/1//X/
9f/1//T/8//w/+7/8P/x//H/7//y//L/8f/x/+3/7f/t/+3/7f/t/+3/7v/u/+7/7P/s
//D/8P/w/+//7f/t/+7/7v/v/+//7//w/+7/7//w//D/8P/x//P/9P/z//P/8//z//L/
8v/y//L/8P/w//D/8P/x//L/9P/1//T/9P/1//X/8f/w//D/8P/y//D/8P/w//H/8f/w
//D/8f/x//D/8P/u/+7/7v/u//H/8v/z//X/9P/z//D/7//t/+3/7v/v//H/7//v//D/
7//s/+v/6//r/+r/6v/q//D/7v/s/+z/7P/s/+v/6//r/+v/7P/r/+v/6//r/+v/7P/t
/+3/7v/u/+z/6v/p/+j/6P/p/+r/6v/q/+r/6//s/+3/7v/x//H/8f/x//H/8f/x/+//
7//v//D/8P/v/+//7v/u/+7/7f/s/+r/6f/n/+f/5f/n/+j/6P/o/+f/5v/l/+X/5v/m
/+b/5v/m/+b/5f/j/+P/4v/i/+T/4//j/+P/5f/l/+X/5v/k/+X/5f/l/+L/4v/h/+H/
3v/d/9v/1P/M/8j/xv/F/8r/2v/v/wQAHQA9AGIAigCtAMcAzwDLALYAkABnAD8AGgD8
/+X/2f/Z/93/4P/g/+P/5f/l/+b/5f/k/+P/4f/h/+H/4f/g/9//3//f/9//3//f/9//
4f/h/+H/4f/h/+L/4v/i/+L/4f/h/+H/4v/i/+L/4v/j/+P/4//j/+P/4//k/+T/4//j
/+T/5P/h/+L/4v/h/+H/4v/j/+T/5P/k/+X/5f/m/+b/5//m/+b/5v/n/+f/5f/l/+X/
5f/n/+f/6P/o/+r/6v/q/+r/6v/r/+v/7P/q/+v/7P/s/+v/6v/r/+r/6//s/+//8v/y
//L/9P/y//T/9v/4//v//P/8//3//v///wAAAQADAAUABgAHAAcACwAOAA4AEAASABIA
FAAVABYAFgAWABcAFwAYABoAGwAdAB0AHQAdABwAHAAcABsAGgAZABcAFgAUABQAEgAP
AAwACQAGAAQABAACAAEAAQD9//z//P/7//v/+//5//j/9//1//X/9P/x//D/8P/w//H/
8f/x//H/8f/x/+//7v/u/+//7//t//D/8P/v/+//7//v/+//7//u/+3/7P/s/+3/7v/t
/+7/7v/u/+7/7f/t/+3/7v/u/+3/7f/t/+7/7//x//P/9P/y//H/8f/w//L/8//0//X/
9P/0//T/9P/y//L/8v/y//T/9P/1//X/9P/0//X/9f/2//b/9//4//b/9P/0//T/8//z
//L/8v/1//X/9P/0//T/9P/0//T/9P/0//T/9f/1//X/8//z//X/9f/2//f/9f/z//P/
9P/2//T/9P/1//P/8v/y//L/9P/2//X/8P/y//L/8v/y//P/8//z//P/9P/z//P/8//z
//P/9P/1//P/9P/0//L/8//z//P/9P/z//T/9P/0//b/9//4//n/+v/9//3//f//////
//////v/+//7//z//v/9//3//P/6//r/+f/4//j/9//1//X/8//1//b/9v/0//P/8v/x
//H/8v/y//L/9P/0//T/8//x//H/8P/w//L/8f/x//H/8f/x//H/8v/y//P/8//z//D/
8P/v/+//8P/v/+v/5P/a/9j/1v/X/97/6P/1/wgAIQA9AF4AhACnAMEAzwDRAMAAoAB5
AFEALAASAAEA8f/t/+//8P/y//f/+f/3//T/8//y//H/7//v/+//7//v/+//8P/x/+//
7//v/+//7f/t/+3/7f/t/+7/7v/u/+//7//w//H/8v/y//L/8v/x//H/8f/x//H/8f/y
//L/8f/x//L/8v/y//T/9f/1//T/9P/0//T/9P/0//X/9f/3//b/9v/0//b/9v/3//f/
9f/1//X/9f/1//X/9v/2//b/9v/2//b/+P/5//n/+v/4//n/+v/6//r/+v/8//z/+v/6
//z//v8AAAAAAgAAAAAAAgAEAAcACQAIAAgACAAJAAoACwANABEAEgATABMAFQAYABgA
GgAeAB4AIAAhACIAIgAiACMAIwAkACYAJwAnACcAJwAnACYAJgAmACUAJAAjACEAIAAg
ACAAHgAbABkAFwAVABQAFQASABAADwAMAAoACQAHAAcABwAFAAQABAADAAQABAACAAAA
///+/wIAAwAEAAUAAgABAP7//P/+///////9/wIAAgABAAEAAQABAAEAAQD///////8A
AAAAAAD+//7/AAAAAAAA///9//3//v/+//3//f/9//7/AAABAAIAAgABAAEAAgACAAMA
AwADAAMABAAEAAQABAACAAIAAgACAAMABAAGAAcABQAEAAQAAwADAAQABgAIAAYABAAE
AAQAAwADAAIAAgADAAMAAgACAAQABAAEAAQABgAGAAYABwAFAAUAAwADAAMAAwAEAAUA
BwAFAAUABgAEAAIAAgADAAUABAAEAAQAAgACAAMAAwABAAIAAgADAAQABQAGAAYABQAE
AAMABAADAAMAAwADAAMABAAFAAMABAAEAAIAAwADAAMABAADAAQABAAEAAQABQAGAAcA
CAALAAsACwALAAsACwALAAsACwALAAwACwAJAAgABgAFAAYABgAGAAYABQADAAMABQAH
AAgACAAEAAMAAgABAP//AAAAAAAAAAAAAAAA//8AAAEAAQACAAAA////////AQABAAEA
AgAAAP///f/7//3//v/+/////v/5//H/6v/m/+L/4P/l//L/AAARACoARwBjAIAApADD
ANMA1wDJAK4AjABlAD0AIgAQAAMA/f8BAAEAAgAGAAcAAQABAAAA///+//3/////////
///8//v/+//7//v/+//7//v/+f/5//n/+f/5//r/+v/6//r/+f/5//n//P/8//z//P/9
//3//f/9//3//f/+//7/+//7//z//P/6//z//f/9//z//P/8//z//v/+//////////7/
/v/8//z//P/9//3////////////9//3//v/+/wAAAAAAAAAA/v//////AAD+////AAAA
AAIAAgAEAAQAAgACAAQABgAGAAYACAAGAAYACAAKAA0AEAAQABEAEgATABQAFQAXABkA
GgAbABsAHQAgACAAIgAjACIAIwAjACQAJAAkACUAJgAoACsALQArACsAKwArACgAKAAo
ACcAJQAlACQAJAAiACIAIAAdABsAGQAXABYAEwAQAA4ADQALAAoACgAJAAsACwAJAAgA
BwAFAAUABAADAAIAAgACAAEAAQABAAEAAQABAP///v8AAAEAAQD//wIAAgABAAEA////
///////9//3//f/+//7//v/8//z///8AAAEAAQAAAP/////+//3//f/9//7/AAABAAIA
AgD/////AAAAAP//////////AgACAAIAAgAAAAAAAAAAAAEAAgAEAAUAAgACAAMAAwAA
AAAAAQACAAIAAAAAAAAAAwADAAIAAgADAAMAAgACAAAAAAAAAAAA/v/+//7///8BAAEA
/////wAAAQADAAUABAABAAAAAAAAAP7//v///////v8AAP7//v/+//7//v8BAAEAAQAB
AAAA/////////f/9//7///8BAAIAAgAAAP3//f/9//7///8AAAAAAAAAAAEAAgADAAYA
CQAJAAkABwAHAAcABwAHAAcABwAIAAYABQAFAAQAAAAAAP///v/+//3/+//7//z///8B
AAIA/v/9//z/+//8//7///8AAP3//P/7//n/+//7//r/+v/6//n/+f/5//f/9//3//j/
+v/7//v/+//6//r/+f/5//z/9f/t/+T/4P/c/9r/3f/o//j/DQAkAEMAYwCGAKoAyQDZ
ANUAyQCwAI4AZwA/ABwABgD7//H/8f/1//b/+P/7//3//f/6//n/+P/3//f/9//3//f/
9//3//j/+f/4//f/9v/1//f/9//3//f/9//4//j/+P/3//X/9P/z//b/9v/2//b/+f/5
//n/+f/5//n/+v/6//f/9//4//j/+P/6//v/+//4//j/+P/4//r/+v/7//v/+//6//r/
+P/8//z//f/9//v/+//7//v/+//7//z//P/8//z//P/8//7//////wAA/v///wAAAAAA
AAAAAgACAAQABAAGAAgABgAGAAgABgAGAAgACgANABAAEAARABIAEwAUABUAFwAZABoA
GwAbAB0AIAAgACIAJAAkACYAJwAmACYAJgAnACcAKAAqACsAKwArACsAKwAoACgAKAAn
ACUAJQAkACQAJAAkACIAHwAcABkAFgAUABUAEgAQAA8ACwAKAAoACQALAAsACQAIAAUA
AwADAAIAAQAAAAAAAAABAAEAAQABAAMAAwABAAAAAAABAAEA//8AAAAA//////v/+//7
//v//v///wAAAgAAAAAA/v/+/wAAAAAAAP//AQABAAIAAgABAAEAAQACAAQABQAGAAYA
BAADAAMAAgAEAAUABgAHAAYABgAGAAYACAAIAAgACAAGAAYABwAHAAYABgAHAAcACAAI
AAkACgAJAAYABQAEAAcABwAGAAYACQAJAAgACAAFAAQAAwACAAUABgAHAAkABwAHAAUA
BQAFAAUABgAHAAkABwAHAAgABgAEAAQABQAHAAYABAAGAAYABAAEAAQABAAFAAUABQAF
AAYABQAFAAUABQAFAAYABwAJAAoACgAIAAYABQAEAAQABgAIAAkACgAMAA0ADgAPAA8A
EQAQAA8ADQANAA0ADQANAA0ADQAOAA4ADQANAAwACwAMAAwADAALAAkABgAFAAYACQAL
AAwACAAHAAYABQAHAAgACAAIAAYABgAGAAUABwAHAAYABgAGAAUABQAFAAUABQAFAAYA
BAAFAAUABQAEAAQAAwADAAIA/f/1//D/7P/m/+b/6//4/wwAIwA4AFMAcQCWALoA1wDl
AOMA0QC0AJAAZwBDACgAEgAFAAMABQADAAQACgALAAsACwAKAAkACAAHAAcABwAHAAcA
BgAFAAUABQADAAMAAwADAAUABQAFAAUAAwAEAAQABAAGAAUABQAFAAQABAAEAAQABQAF
AAUABQAHAAcACAAIAAkACQAKAAoABgAIAAkACQAKAAoACgAKAAwADAANAA0ACwAKAAoA
CAAKAAoACwALAAsACwALAAsADQANAA4ADgAOAA4ADgAOAAwADQANAA4AEAARABIAEgAS
ABIAFAAUABQAFAAWABgAFgAWABgAFgAYABoAHAAfACAAIAAhACIAJQAmACcAKQArACwA
LQAtAC0AMAAwADIANQA2ADkAOwA6ADoAOgA7ADsAPAA+AD8AQQBBAEEAQQBAAEAAQAA/
AD4APQA7ADoANgA2ADQAMQAxAC8ALQAsAC0AKgAoACcAJQAkACQAIwAjACMAIQAgAB0A
GwAbABoAGgAaABsAHAAbABsAGwAbABsAGwAZABgAGgAbABsAGQAcABwAGwAbABkAGQAZ
ABkAGwAbABsAHAAaABoAGAAYABoAGgAaABkAGgAbAB0AHgAbABsAGwAcABwAHQAeAB4A
HwAfACAAIAAhACEAIQAhACIAIgAiACIAIAAgACAAIAAhACIAJAAlACQAJAAlACUAIgAi
ACMAJAAmACQAJAAkACMAIwAiACIAJQAlACQAJAAiACIAIgAiACQAJAAkACUAJQAlACMA
IwAjACMAJAAlACUAIwAjACQAJAAiACIAIwAlACQAJAAkACQAJAAlACUAJwAoACYAJgAm
ACYAJQAlACUAJQAkACMAIwAjACUAJQAmACcAKQAqACoAKAAlACUAJQAmACkAKgAqACoA
LAAtAC4ALwAwADMAMwAzADAALwAuAC0ALQAvADEANAAzADEAMAAuAC4ALgAtACwALAAr
ACkAKQApACsALAAsACwAKwAqACkAKQAqACoAKgAoACgAKAAnACkAKQAoACgAKAAnACcA
JwAlACUAJQAmACcAKQAqACsALAAsACsAKwAoACMAHQAWABAADgAOABMAGgAmADcAUABt
AIkAqgDMAOcA+QADAf0A4gC+AJsAcwBSAD4AMQApACkAKwAsAC4ALwAxADMAMQAvAC0A
KwArACsAKwArACwAKwArACsAKwArACsAKwAsAC0ALgAvAC4ALgAtACwALgAtAC0ALQAu
AC4ALgAuAC8ALwAvAC8ALwAvADAAMAAxADEAMgAyAC4AMAAxADEAMQAyADMANAA0ADIA
MwA1AA==
         </WaveFormData>
      </LeadData>
   </Waveform>
</RestingECG>
