# Supplementary material for: Detection of Left Atrial Enlargement Using a Convolutional Neural Network-Enabled Electrocardiogram
Source: Front Cardiovasc Med. 2020 Dec 17;7:609976. doi: 10.3389/fcvm.2020.609976 (PMC7773668; doi:10.3389/fcvm.2020.609976)
Supplement: Supplementary file 5 [file Data_Sheet_5.ZIP › normal4/1802035828_4391_0000001Y.XML]

<?xml version="1.0" encoding="Windows-1252"?>
<!DOCTYPE RestingECG SYSTEM "restecg.dtd">
<RestingECG>
   <PatientDemographics>
      <PatientID>1802035828</PatientID>
      <PatientAge>80</PatientAge>
      <AgeUnits>Years</AgeUnits>
      <Gender>Male</Gender>
      <PatientLastName>chenyintang</PatientLastName>
   </PatientDemographics>
   <TestDemographics>
      <DataType>Resting</DataType>
      <Site>1</Site>
      <AcquisitionDevice>MAC55</AcquisitionDevice>
      <Status>Unconfirmed</Status>
      <Priority>Normal</Priority>
      <AcquisitionTime>10:41:08</AcquisitionTime>
      <AcquisitionDate>12-14-2016</AcquisitionDate>
      <CartNumber>1</CartNumber>
      <AcquisitionSoftwareVersion>009C</AcquisitionSoftwareVersion>
      <XMLSourceVersion>MAC5000 v1.0</XMLSourceVersion>
   </TestDemographics>
   <RestingECGMeasurements>
      <VentricularRate>66</VentricularRate>
      <AtrialRate>66</AtrialRate>
      <PRInterval>220</PRInterval>
      <QRSDuration>136</QRSDuration>
      <QTInterval>436</QTInterval>
      <QTCorrected>457</QTCorrected>
      <PAxis>67</PAxis>
      <TAxis>34</TAxis>
      <QRSCount>11</QRSCount>
      <QOnset>225</QOnset>
      <QOffset>293</QOffset>
      <POnset>115</POnset>
      <POffset>172</POffset>
      <TOffset>443</TOffset>
      <ECGSampleBase>500</ECGSampleBase>
      <ECGSampleExponent>0</ECGSampleExponent>
   </RestingECGMeasurements>
   <Diagnosis>
      <Modality>Resting</Modality>
         <StatementCount>4</StatementCount>
         <LabelText>12SL ��ϳ���</LabelText>
      <DiagnosisStatement>
         <StmtText>�������</StmtText>
      </DiagnosisStatement>
      <DiagnosisStatement>
         <StmtFlag>ENDSLINE</StmtFlag>
         <StmtText>��һ�ȷ��Ҵ�������</StmtText>
      </DiagnosisStatement>
      <DiagnosisStatement>
         <StmtFlag>ENDSLINE</StmtFlag>
         <StmtText>����֧��������</StmtText>
      </DiagnosisStatement>
      <DiagnosisStatement>
         <StmtFlag>ENDSLINE</StmtFlag>
         <StmtText>�쳣 ECG</StmtText>
      </DiagnosisStatement>
   </Diagnosis>
   <Waveform>
      <WaveformType>Rhythm</WaveformType>
      <WaveformStartTime>0</WaveformStartTime>
      <NumberofLeads>8</NumberofLeads>
      <SampleType>CONTINUOUS_SAMPLES</SampleType>
      <SampleBase>500</SampleBase>
      <SampleExponent>0</SampleExponent>
      <HighPassFilter>16</HighPassFilter>
      <LowPassFilter>150</LowPassFilter>
      <ACFilter>NONE</ACFilter>
      <LeadData>
         <LeadByteCountTotal>10000</LeadByteCountTotal>
         <LeadTimeOffset>0</LeadTimeOffset>
         <LeadSampleCountTotal>5000</LeadSampleCountTotal>
         <LeadAmplitudeUnitsPerBit>4.88</LeadAmplitudeUnitsPerBit>
         <LeadAmplitudeUnits>��V</LeadAmplitudeUnits>
         <LeadHighLimit>2147483647</LeadHighLimit>
         <LeadLowLimit>268435456</LeadLowLimit>
         <LeadID>I</LeadID>
         <LeadOffsetFirstSample>0</LeadOffsetFirstSample>
         <FirstSampleBaseline>0</FirstSampleBaseline>
         <LeadSampleSize>2</LeadSampleSize>
         <LeadOff>FALSE</LeadOff>
         <BaselineSway>FALSE</BaselineSway>
         <ExcessiveACNoise>FALSE</ExcessiveACNoise>
         <MuscleNoise>TRUE</MuscleNoise>
         <LeadDataCRC32>890198220</LeadDataCRC32>
         <WaveFormData>
/P/8//z//P/+//7//v/+//7//v/+//7/AQAEAAcACgAHAAYABQAEAAYABgAGAAYABQAE
AAMAAgADAAQABQAGAAgACAAIAAgABgAGAAYABgAGAAYABgAGAAcACAAJAAoACAAIAAgA
CAALAAwADQAOAAwADAAMAAwADAAMAAwADAANAA4ADwAQAA8ADgANAAwADwASABUAGAAV
ABQAEwASABUAGAAbAB4AHgAeAB4AHgAcABwAHAAcAB4AIAAiACQAIwAiACEAIAAgACAA
IAAgAB4AHgAeAB4AHAAaABgAFgAWABYAFgAWABQAEgAQAA4ACwAKAAkACAAIAAgACAAI
AAcABgAFAAQAAwACAAEAAAACAAIAAgACAAAAAAAAAAAAAAAAAAAAAAD///7//f/8////
AAABAAIAAQAAAP///v8AAAAAAAAAAAEAAgADAAQAAAD+//z/+v/9//7///8AAP///v/9
//z//f/+////AAAAAAAAAAAAAAIAAgACAAIAAQAAAP///v/8//z//P/8////AAABAAIA
AAAAAAAAAAD+//7//v/+////AAABAAIAAAAAAAAAAAD+//7//v/+//7//v/+//7//f/8
//v/+v/9//7///8AAP7//P/6//j//P/+/wAAAgADAAQABQAGAAEA/v/7//j/+v/6//r/
+v/9//7///8AAP///v/9//z//v/+//7//v/8//z//P/8//3//v///wAA/v/+//7//v/8
//z//P/8/wAAAgAEAAYABAACAAAA/v/+////AQAFAAMAAQABAAEABQAGAAcACQAHAAgA
CQAJAAgACAAJAAkACQAIAAgABwAIAAYABQAEAAAA///+//3//f/9/////f/6//r/+f/5
//7//v/+//7//P/6//n/9f/3//j//P/+//7//v/+//7/+//6//n/+P/6//n/+f/6//z/
/P/8//r/9//6//v/+v/7//z/+//8//j/9//2//j/+v/6//r/+//x/+r/9P8DAAEA+f//
/wMAAwAIAAgAAgAEAAYABgANABkAIgArADQAMgAnAB0ADwAAAPL/5f/X/9L/1//Z/8//
y//Q/9H/zf/L/83/0//U/8z/yv/N/8n/xf/M/8z/wP+9/8X/yv/J/8j/yv/N/9P/2//e
/+D/5//n/+b/6v/x//H/9P/3//n/+v/+//3/AAACAAIAAQAAAAEA/v///wEAAwAEAAEA
AAD///3///8DAAMAAQD//wAAAwAFAAQAAgAAAP7/AQADAAUABwAEAAAAAAAAAAMAAwAE
AAYABgAGAAYABgAIAAkACgAKAAgACAAGAAYABwAIAAgADAAKAAgACAAKAAsACwAOAA4A
CwALAA4ADwARABEAEQARABAAEAAUABcAHAAcABwAGwAZABsAGwAbABsAHgAeABsAGwAd
AB0AHgAjACQAIgAjACMAIwAiAB8AHAAbABsAGgAXABYAEgAPAA8ADgALAAkACQAMAAkA
BwAHAAYABQAFAAAA/f/9/////v/+/wAA/f/8//z//P/7//v//f/9//v/+//6//r/+v/7
//z//P/7//n/+f/5//j/9v/3//j/+P/4//n/+P/7//3///////7/+v/6//v/+//+//7/
//////z/+//6//f/9//3//f/+f/9//3//f/9/////f/6//r/9//5//r/+f/7//3////9
//r/+//6//r/+//7//z//v/8//z//P/8//7/AAACAAQAAQD+//r/9//4//r/+//7//3/
+v/8//z/+f/5//z//P/6//r/+v/5//n/+f/5//r/+v/8//v/+f/6//v////9//v/+//5
//n/+f/6//f/9v/4//b/9v/2//n//f///wEA/v/9//3/AAD+//r/+P/5//v/+//8//z/
///8//z/+//7//z//P/8//v/+//7//7/AwABAPv/+//3//r//f///////v/9//r/+P/6
//r/+P/6//v//f/+//////8AAAIA///9//7//v/+//7//v/+//7//v/+/wAAAAAAAP7/
/f/9///////9////AQACAAQABAAFAAUABgAHAAcABgAIAAkACQAJAAYABgAFAAQABAAD
AAIAAAAAAAAAAAABAAAAAQD+//r/+f/3//b/+P/5//r/+//7//j/+P/1//T/9f/5//v/
/P/5//j/9//2//b/9v/2//b/9//5//z//v/8//r/9v/y//j/+v/6//j/9v/0//T/8//2
//f/+//8//z//P/9//3/9P/y//v////5//n////9//r/AAAGAAQABAAEAAcADQAaACEA
KAA0ADkALQAhABgADAD9/+v/3v/X/9P/y//F/8L/x//N/83/y//J/8r/zP/O/8n/x//H
/8b/wv+8/73/w//C/7//vv/E/8n/z//V/9r/2v/Z/93/4v/m//H/+//0/+v/7//y//b/
9f/4//r/+v/7//z////+//3//f/9//z//v/+//7//f///wMAAwABAAAAAAACAAMAAgAC
AAIAAgABAAEAAQABAAAA/v8AAAIABQAFAAYACAAFAAQAAwACAAAAAQACAAIAAwAEAAMA
BAAHAAgACAAMAAwACgAKAAwACgAJAAsACgAMAA8AFQAZABMADwALAAcACQAMABMAGQAa
ABoAGgAZABcAGQAZABkAGwAgACIAIQAhACEAHwAeACAAIAAdAB0AIAAhACEAHwAfAB8A
IAAgAB4AHgAbABkAFQAUABEADwAQABQAEgARAA0ACgAHAAUABAABAAEAAwD+//7/AAD9
//7/AAACAAMAAwAFAAUAAwACAAAA///+//3//v/+//3//f/9//3//P/8//3//v/+//3/
/f/7//3//f///////v/6//r/+//7//z//P/9//3//////////f/7//v/+//9/wEAAQAB
AAEAAAD9//n/+P/4//v//f/9/wAAAQACAP///v////7//v/8//v/+//8//7//v/+//7/
//8AAAEAAgABAAAA/v/9//3//v/+//3////8//7//v/8//v//f/8//v//P/9//3/+f/5
//n/+v/7//7//v/9//7///8DAAEA/v/9//r/+f/8//7//P/8//3/+v/5//j//P///wAA
AQD+//3//f8AAPz/+P/2//f/+f/7//7/AAACAP7//f/7//v//P/8//z/+//7//v//v8B
AP//+f/5//j//P8AAAMAAQAAAP///P/+/wAAAAD+//z/+//7//r//P/9////AgD9////
AgACAAIAAgACAAAAAAAAAAAAAAAAAAAAAAAAAAAAAAAAAAEAAQACAAUAAgABAAIAAwAE
AAQABAAFAAcACgANAA8ADAAKAAkABwAKAAoACwALAAkABgAEAAIAAAD///7//f/7//v/
/f/7//j/+P/3//f//P/8//z//P/7//r/+v/3//b/9v/5//r//f/+////AAD8//r/+P/2
//j/9//3//j/+v/6//r/+P/4//z//v/+//z//P/6//r/9v/1//T/9v/5//r/+//9////
/v/6//v/+f/z//X/+////wYADgAMAAoADAAKAAkADwAYACcAPABGAEMAOQAnABIA/P/x
/+3/4P/R/83/zf/J/8r/z//N/83/0f/T/87/zP/O/8v/xf/B/8D/wv/A/73/vf/A/8P/
zP/Q/8n/x//R/9j/3P/h/+X/5P/q/+//7f/s//f//f/8//z//f8AAAIAAgD+//z//P/4
//v///8DAAYABQAEAAMAAQABAAUABQADAAAAAAACAAMAAgACAAIAAgAEAAUABgAHAAUA
AgADAAQAAwABAAAAAAAEAAYACAAKAAkACQAJAAgACAAIAAYABgAFAAYABgAKAAwACgAK
AAwACwALAA4ADgAPAA8AEgATABMAEwATABMAEAAQABQAFwAYABgAGAAXABgAGwAcAB0A
GwAeAB4AGwAhACUAJwAqACcAJAAeABsAIAAjACUAJQAfAB0AHAAaABwAHAAZABcAFwAW
ABMAEQAPABAACwAHAAkACgALAA0ACQAFAAQABQABAAAAAQD9////AgAFAAcAAwADAAEA
/f/+//7///8AAP//AAAAAP///////////v/8//3//v/+//v/+f/1//X/+v/9//7//v/9
//7/AAABAAAA/v/9//v//v///wAA//////////8BAAIAAQAAAP//AQD///z//P/8////
AQABAAEAAQABAP3/+//9//3//v8AAP////8AAAIAAgACAAIA///+//3//P/9//7//v//
//z//P/7//n/+v/4//v//P///wEABgAIAAIAAAD+//v/+v/7//z//v8AAAIAAQD/////
//8CAP////////3//f/8//7//P/8/wAA/v/+//7/+//7//n/9//4//n/+/8AAAIAAAAA
AAMAAAD//////v8CAP7//f/7//v//P/8//z//f/9//3/AAADAAEA+//7//n//P///wEA
AQAAAP///P/+/wAAAAD+//3//f/+//7////9//z/AAAEAAQABAAEAAQABAACAAEAAQAB
AAEAAQADAAYACAAJAAoACgAJAAkACQAJAAgACAAJAAkACQAIAAgABwAGAAQAAwACAAAA
///+//3//f/9////+v/2//X/8//4//7/AQAEAAEA///9//z/+//6//r//f/9//z/+//6
//n/+P/3//b/9//4//j/+f/6//r/+v/6//r/+P/8//7/AAD+//7//P/6//n/+f/5//v/
+v/5//j/AQAHAAAA9v/x//X///8HAAUAAwAGAAoADgAOAA4ADgAZACsANAA1ADgAMAAb
ABEADwAGAPT/5//d/9j/1f/N/8f/y//S/9X/2//X/83/zf/S/87/xv/F/8P/w//I/8r/
yP/H/8X/xP/J/87/0v/T/9X/3//i/9z/3//p/+7/+P/7//v/AgAHAAEA+P/4//n//P/+
//7/AAACAAYABgAFAAUABQAEAAMAAgABAP//AgAHAAgABwAEAAQABgAHAAgACAAIAAgA
BwAFAAMAAQACAAIABgAKAAoACQAJAAoACAAGAAQAAgAEAAcACgAMAAkACAAFAAQABgAI
AAkADgAQAA4ADgAQAA8ADwASABIADwAPABIAEwATABMAEwATABQAFAAYABsAHQAcABsA
GQAaAB0AHgAfACIAJgAnACUAIgAhAB4AHAAgACIAIQAjACQAJQAlACMAHwAdABwAGgAc
ABwAGQAXABcAFgATABEADwASAA8ADQAKAAgABgAFAAUAAwAEAAcAAgACAAQAAQACAAIA
AgABAAMABQAFAAMAAAD+//3//P///wAAAAD///7///8AAAAA/////////v/9//3/+//9
////AQABAAAA/f/+/wAAAQAAAAAAAQABAAEAAQABAP///v/9//z//f8DAAUABwAJAAYA
AwD///7/AQAFAAgACQAFAAMAAQD7//z///8AAAIABQAFAAYACAAFAAQAAwACAAAAAAAA
AAAAAgACAAEAAQADAAQABAADAAUAAgAEAAQAAQD//wAA/v/+/wAAAgADAP///f/7//r/
AAAEAAUABQADAAMABgADAAMAAwABAAEAAQACAP///v8AAP7//v/+/wEAAwADAAMA/v/9
//3/AAD+//z//P///wEAAwAGAAgABgAAAP3/+f/9//7//v/+//7///8AAAQABAABAPr/
+f/6//7/AgAFAAQAAgAAAPz///8CAAMAAgD/////AAAAAPv/+f/4//j/DwARAAYAAwAC
AAEAAAACAAIAAgACAAQABAAEAAQAAgAAAP////8BAAEAAQADAAMABAAEAAQABQAFAAYA
BwAKAAoACwANAAsACwAKAAoACQAIAAYABQAFAAQABAAEAAEA///9//3//P/6//v/+//5
//z//P/8//7///8AAAIA/P/6//n/+//5//b/8//w//f//P8BAAYAAgAAAP3/+//8//z/
/P/8//j/9v/6//z//P/6//r/+P/6//n/+f/5//3//v///wAA+f8BAAQAAAD5//X/+f/9
//3/AQACAAIACAAMAAYACgATABcAIAAxADQAMAApABsADQAEAP7/8f/j/9z/2//X/9H/
0//U/9P/1//X/9H/zf/M/87/2P/Z/8v/w//C/8b/zP/L/8P/xP/P/9r/2P/T/9P/0//Q
/9b/3//l/+7/+P/5//f/+P/5//n//v8CAAAAAgADAAIA///+/////P/+/wEABAAGAAQA
BAAEAAMAAQAFAAUAAwABAAIABQAHAAcABgAFAAQABgAHAAgACQAFAAIAAwAEAAUABQAG
AAgACAAIAAgACAAHAAcABwAGAAgACAAGAAYACgAMAA0AEgAQAAwACgAKAAwADQARABIA
DgANAA8ADwARABMAFQAXABQAEgAUABUAGAAYABgAFwAZAB0AHwAhAB8AIAAeABkAHQAh
ACMAJgAnACYAIgAhACEAIQAgAB0AHQAdAB4AHgAdABwAGAAVABQAFAASABEAEwAWABMA
EQALAAgABQADAAMAAwAGAAsABwAGAAcAAwAAAAAAAAD//wAAAwAEAAMA///8//r/+P/9
/wAAAgADAAAA///+//z//v///wAAAAD//////f/////////9//r/+v/8////AQACAAIA
AwADAAEAAQABAP//AAABAAIABQADAAEA///9///////+/wAA/v///////f///wEAAwAB
AP//AQABAAIAAQD///7//v8AAAIABAAGAAMAAgABAAAAAAAAAP////8BAAIAAgABAP//
/P/+//7//v///wMABAAAAAAAAAD///3//f/9//7///8CAAIAAQD/////AgD//wAAAQAA
AAEAAAACAAAAAAAAAP7//v/+/wEAAwADAAMA///9//z//v8BAAAAAQAFAAMAAQAAAP7/
AgD+//3/+//+/wAAAQACAAAA///+/wAAAwABAPv/+//6//7/AgAFAAMAAgABAP7/AAAC
AAIAAAD/////AAAAAP//AwAMAA4ABgAFAAQAAwACAAMAAgACAAMABAADAAIAAwAHAAgA
CAAIAAsACwAMAA0ACwAKAAoACwALAAsACgAKAAgABgADAAEAAQAAAAAAAAD///////8B
AAAA/v///////f/+//z/+v/9//3//f/+//j/9v/1//f//P/+/wAAAgAAAP7//P/6//z/
/P/7//v//v/+//7//v/6//j//P/+//z/+v/6//j/+v/5//n/+f/9//7///8AAPv//f/6
//D/9f////3//f8FAAkABgAGAAgACAAEAAYADwAbACoAMwA4ADoAMQAjABUADAD8/+3/
5f/e/9P/yf/L/8v/zP/T/9H/y//R/9v/1P/M/8z/zf/J/8f/yP/K/8j/wf+9/77/yf/K
/8j/0//d/9//5P/k/+X/5//q/+z/7//1//7//f///wIA/v/9/wAAAgACAAAAAAACAAAA
AAABAAIAAgADAAQABQAFAAMABwAHAAUAAQAAAAEAAQAEAAYACAAKAAkACQAJAAkABgAE
AAYACAAGAAUABQAGAAUABAADAAIABQAJAA0AEAAPAA4ACwAKAAgACAAHAAoADQAMAA0A
EAAOAA0ADwAOAA4ADwATABUAEwARAA8ADQAPABAAFQAZABwAHAAcABsAGQAbABsAGwAd
ACAAIAAdACEAIwAjACQAJAAkACEAIQAgACEAIQAfABwAGwAbABoAGwAcABoAGQAZABgA
FQATAA8AEAALAAcACAAIAAgACQAEAAEAAQADAAMABAAHAAUAAgAAAP7/+//9///////9
/////v/+//7//v/+//3/+//6//v//P/8//z//f/+//7//f/9//v//f///wEAAQAAAPz/
/P/9//3//f/8//z/+//8//3//v/9//3//f/9////AwADAAMAAwD///v/9v/0//f/+//+
////AgADAAQAAQD//////f/8//////8AAAIAAAD+//z/+v/7//z//f/+//7//v/9//3/
+//8//z/+//+//z///8AAPz/+//9//z/+//8//3//f/4//f/9v/2//r//v//////AQAB
AAQAAQD9//3/+//7//z//v/8//z////+////AAD//////f/7//n/+f/6//7/AAD+//7/
AQD9//v/+v/4//z/+v/7//v/+//6//j/9v/3//n/+/8AAAEA///5//n/+P/8/wAAAwAC
AAAA/v/6//j/+v/6//j/+v/7//3//v/7//n/+P/4//v///8AAP///v/9//z/+v/6//r/
+v/7//z//f/+//3//P/7//r/+//8//3//v/8//z//P/8//7//v/+//7///8AAAEAAgAE
AAQAAgABAP/////9//v/AAADAAUABgAFAAUABAAEAAYABwAHAAgACAAHAAYABAAHAAcA
BwAGAAUABAACAAEA/v/7//n/9//7//v/+v/8//n/+f/8//z/+//6//j/9v/2//P/8v/y
//P/9P/0//T/9v/4//r//P/5//j/9//1//f/+P/4//j/+f/4//f//P/7//r/9//2//T/
9P/z//P/9f/4//j/+P/4/////f/0//T/+f/z/+//8f/5//v/AAAIAAoACAAMAA4ADQAT
ABwAKQA4ADgALwAnABsABgD8//P/4f/U/9H/0f/R/9f/1P/J/8P/yf/N/83/zP/O/8z/
yf/J/8H/uv/A/8T/v/+7/7z/vf/A/8b/yf/J/83/0v/c/+P/4f/c/+T/+f8DAPj/8f/z
//b/+P/3//r//P/8//3//v8BAAAAAQADAAUABgAEAAIAAAD9//v///////3//P/8//7/
//8DAAQABQAGAAYABQAEAAMAAgAAAAIABAACAAEAAQACAAYACAAKAAwACAAHAAYABAAE
AAQAAgACAAMABAAEAAgACQAIAAkADAANAA0AEAAQAAsACQAKAAkACwANAA8AEQAQABAA
FAAXABgAGAAYABcAGAAbABwAHQAaABwAGwAXABoAHQAeACAAJAAkACEAIQAhACEAIAAd
AB0AHQAeAB4AHQAcABgAFQARABAADQALAAsADgALAAkACAAIAAgACQAHAAUABgAJAAMA
AgADAP//AAAAAAAA//8BAAMAAwABAP3/+v/4//b/+//+/wAAAQD+//3//P/6//z//f/+
//7///////3////+/////v/8//r/+v/7//v/+f/4//j/9//7//3///////7//f/8//3/
/f/9//3//f////3/+v/6//r//f//////////////+//8////AAACAP7/+//5//j/+//+
/wEABAABAP7/+//4//r//P/9//////8AAAAA///8//j/+f/4//r/+////wAA/P/8//z/
+//5//n/+f/6//3/AAAAAP//AQABAAQAAQD9//v/9//1//f/+v/5//r//v/8//z//P/8
//3//P/7//b/9f/1//j/+v/6//z/AQD+//3//f/8//z/+P/3//X/+v/8//3//v/9//3/
/f8AAAUAAwD9//3/9f/y//v/AwAAAAIAAgACAAIA///8//r/+f///wEAAwAHAAgACAAH
AAYABgAFAAUABQAGAAYABwAJAAcABwAGAAYABQAEAAIAAQACAAAA///+//v/+//7//3/
+//4//j/9//3//r/+v/6//r/+f/4//j/9//2//b/+f/6//r/+v/6//j/+P/4//j/+P/4
//f/9//4//j/+P/4//b/9P/4//r/+v/4//j/9v/4//f/9//3//n/+P/3//b/BQD9//b/
9v/z//f//f/9//v//f8AAAIABgAMAAoADAAVAB0AJAAzADoAMgAlAB0AGwAWAAQA6//Z
/9D/yf/H/83/z//I/8n/zf/L/8//0//Q/8r/xv/B/8P/y//E/77/xv/L/8H/vP+9/8D/
yP/T/9n/1f/Q/9D/1f/b/+r/+v/5//X//P////X/8P/0//n//v8CAAQAAgAAAAAA/P/6
//v//P/8//7/AAACAAMABQAJAAkABwABAAAAAQABAAMABAAFAAYABgAFAAQAAwADAAIA
BQAIAAUAAwACAAIAAwAEAAUABgAGAAcACAAIAAoACgAIAAgACwAMAAwAEAANAAoACQAK
AAwADQARABIADwAPABIAEwAWABcAGAAZABUAEgATABMAGgAcAB4AHwAeAB8AHgAdAB0A
IAAgAB0AHwAhACEAIgAlACYAJAAlACUAJQAkACEAHgAdAB0AHAAdAB4AHAAbABgAFgAS
AA8AEQAUABEADwALAAoACQAJAAQAAQABAAMAAwAEAAcABQABAAAA///9////AQABAP//
AQAAAAAAAAAAAAAA///9//v/+//7//r/+//9////AAD//////f///wEAAwADAAIA+//6
//r/+f/+/wAAAwAFAAEA///9//n//f///wEABQAEAAEA/v/7///////+/wAA/v8BAAMA
AwACAAEAAAD7//z///8AAAIAAwADAAQABgADAAIAAQAAAAAAAAAAAAAA/v/+//3//f8A
AAIAAwADAAAA/P/9//z//P/9/wEAAgACAAIAAgABAP3/+//5//j///8EAAYABwAFAAMA
BAD///7////+////AAACAAAAAAABAP7//f/8////AwAFAAcAAgAAAP7//v/+//7/AgAC
AAMABQAFAAUABQAHAAcACAAIAAgACwALAAwADQAKAAgABwAHAAoADQAPABIADgAMAAkA
BwAFAAIAAAD+/////////wEA/f/6//r/+f/6//7///8AAAAA///+//7/+v/4//f/+f/8
//z//P/8//r/+v/6//r//f/+//7///////7//f/8//v/+v///wIAAAD+//7//P/6//n/
+f/5//7//v/+//7/AQD5//r//v/7//3//////wUABwAEAAgAFAAUAAoACgAJABEAKgA/
AEQAQAAzAB0ADwAMAAgA+//r/+D/1f/J/8f/y//O/9P/1//V/9P/1f/S/8z/yv/H/8v/
z//K/8T/yP/F/7v/wP/J/8j/zv/d/+H/3f/c/9z/2//b/+L/7P/x//X//v////3//P/2
//n//v8CAAQABAAEAAYABAAHAAkACwAMAAoACAAGAAMABAAJAAoACQAGAAYACAAJAAcA
BgAFAAQACAAJAAoACwAMAAoADAAOAA0ACwAKAAoADQAOAA8AEAAOAA8AEAAQABAAEAAO
AA4ADwAQABAAFAATABAADwAQABEAEQAUABQAEwATABYAFwAYABkAGgAbABoAGgAeACEA
JQAmACcAJwAlACcAJwAnACQAJgAlACEAJgApACoALAAtACwAKAAnACoAKwArACkAIwAh
ACAAHgAjACYAJgAnACEAHgAZABUAFAAWABIADwAQABAAEAARAAwACQAJAAsACAAIAAoA
BwAFAAQAAwABAAIABQAGAAUABwAGAAYABgAFAAYABgAFAAUABwAJAAoABwAHAAcABgAD
AAEA/f/9/wMABwAJAAoAAwACAAIAAQADAAQABgAHAAQAAwACAP//AQABAAEAAwAFAAUA
BQAFAAYABQADAAQABgAJAAsACwAIAAcABgABAAMABwAJAAwACQAHAAYABgAEAAQABAAE
AAQABAAEAAQAAgACAAEAAQADAAQABAADAAQAAgAFAAYAAgABAAMAAgAAAAAAAAD//wIA
BQAIAAwACgAKAAcAAwAFAAUACAAFAAUABQADAAMABQAIAAcACAAOAA4ADAAIAAQABQAG
AAcACAAGAAQAAwADAAkACwANABEAEgASABEAEAAQAA8ADwAPAA4ADAALAAsADQAPABAA
EgAOAAwACQAHAAgABgAFAAQABQAFAAUABwAEAAAA///9//3/AAAAAAAAAgABAAAAAAD/
//7//v8BAAEAAAD///7//v/+//7//v/+//7//f/9//7//v/+//7//v/8/wAAAgAEAAIA
AgAAAP///f/8//v//P/8//z//P/3//n/AAAEAAEA/f8BAAkACQAHAAoAFAAUAA4ACAAK
ABcAKQA2ADsAPAA6ADUAKwAhABQAAADt/+X/3v/R/8X/w//L/9L/0f/R/9X/1f/T/9T/
0v/K/8n/y//J/8b/xv/G/8X/w//I/8n/xv/M/9f/2//b/97/5P/r/+3/7v/0//n/9//4
///////8/wIAAgAEAAUABAAFAAYACQAIAAUABQAFAAQABwAIAAkACQAHAAsACwAJAAUA
BAAFAAUABwAIAAkACgAJAAkACQAJAAoACAAKAAwADAALAAsADAAMAAwADAAMAAwADQAO
AA4ADQAMAAkACAAKAAwADQASABIAEAAQABIAEQARABQAFAAUABUAGQAbABsAGwAbABsA
GQAYABsAHQAiACIAIgAhAB8AIQAhACEAJAAoACkAJwAmACcAJgAmACkAKgAoACkAKQAp
ACgAJQAgAB8AHwAeAB4AHgAbABkAFwAWABMAEQASABYAFAATAA8ADgANAA0ABwADAAIA
AwAEAAYACgAJAAUABAADAAEAAQADAAMAAQAEAAQABQAGAAcACAAIAAcAAgABAAAA/v/+
////AAAAAAIAAwACAAUACQALAAsACgAEAAQABQAFAAQABAAFAAUABQAFAAUAAwACAAEA
AAABAAYABwAIAAkACwAJAAYABgAEAAcACQAJAAcABQADAP3/AAAFAAgADAALAAkACAAI
AAcABgAFAAQABAAEAAQABAAFAAYABgAHAAYABgAFAAMABQACAAQABAADAAMABgAGAAUA
BgAHAAcABAADAAIAAgAHAAoACgAJAAkACQAMAAkABwAHAAUABQAIAAoACAAIABYAFAAC
AP7/CAAJAAoACwAMAAoACAAHAAcACQAJAAkACwAPABAAEAAQABEAEQASABMAEwASABIA
EwASABEADwAOABAAEAAPAA8ACgAGAAMAAAAAAAEAAgAFAAYABgAJAAsABwAIAAYABAAE
AAMAAgACAAEAAAAAAAMAAgACAAIAAgADAAQABQAGAAQABAADAAMAAgACAAIAAgABAAAA
BQAIAAcABAADAAAABAAFAAcACQAIAAYABAACAPv//f8EAAgACQAHAAUABwANAA8ADgAO
AA4ADAAQABYAGwAnADIAOQA+AEAANwApACUAGgD+/+n/4//e/9P/0//X/9X/1v/f/+f/
5f/f/9v/3P/c/9j/1//Z/9f/0v/S/9L/z//P/9L/1//Y/9b/3f/l/+P/3P/e/+//+//2
//L/+f/9//7/AQALAA4ABAAHAAoADAAMAAwADAAOAAwACwALAAsACgAMAAwADAALAA8A
FQARAA==
         </WaveFormData>
      </LeadData>
      <LeadData>
         <LeadByteCountTotal>10000</LeadByteCountTotal>
         <LeadTimeOffset>0</LeadTimeOffset>
         <LeadSampleCountTotal>5000</LeadSampleCountTotal>
         <LeadAmplitudeUnitsPerBit>4.88</LeadAmplitudeUnitsPerBit>
         <LeadAmplitudeUnits>��V</LeadAmplitudeUnits>
         <LeadHighLimit>2147483647</LeadHighLimit>
         <LeadLowLimit>268435456</LeadLowLimit>
         <LeadID>II</LeadID>
         <LeadOffsetFirstSample>0</LeadOffsetFirstSample>
         <FirstSampleBaseline>0</FirstSampleBaseline>
         <LeadSampleSize>2</LeadSampleSize>
         <LeadOff>FALSE</LeadOff>
         <BaselineSway>FALSE</BaselineSway>
         <ExcessiveACNoise>FALSE</ExcessiveACNoise>
         <MuscleNoise>TRUE</MuscleNoise>
         <LeadDataCRC32>1565349293</LeadDataCRC32>
         <WaveFormData>
+v/6//r/+v/8//z//P/8//r/+v/6//r//v8AAAIABAADAAIAAQAAAAIAAgACAAIAAAAA
AAAAAAACAAIAAgACAAQABAAEAAQAAwACAAEAAAABAAIAAwAEAAYABgAGAAYABAAEAAQA
BAAGAAYABgAGAAgACAAIAAgACAAIAAgACAAIAAgACAAIAAcABgAFAAQACAAKAAwADgAM
AAoACAAGAAoADAAOABAADgAOAA4ADgANAAwACwAKAA4AEAASABQAEgASABIAEgAVABYA
FwAYABYAFgAWABYAEwASABEAEAASABIAEgASABEAEAAPAA4ADAAKAAgABgAEAAQABAAE
AAIAAAD+//z/+//6//n/+P/5//r/+//8//r/+v/6//r/+v/6//r/+v/5//j/9//2//j/
+v/8//7/+v/4//b/9P/3//j/+f/6//v//P/9//7/+//6//n/+P/4//j/+P/4//r/+v/6
//r//P/8//z//P/8//z//P/8////AAABAAIA///+//3//P/8//z//P/8//3//v///wAA
/v/+//7//v/+//7//v/+/wAAAAAAAAAA/f/8//v/+v/7//z//f/+//z//P/8//z/+//6
//n/+P/7//z//f/+//r/+P/2//T/9v/4//r//P/+//7//v/+//v/+v/5//j/+P/4//j/
+P/6//r/+v/6//n/+P/3//b/9v/2//b/9v/5//r/+//8//7/AAACAAQAAgACAAIAAgAC
AAIAAgACAAUACAALAA4ACgAIAAYAAgADAAQABQAGAAcACAAJAAsACAAHAAQAAgAFAAcA
CQALAAkABwAFAAQABQAFAAUABAACAAAA/v/8//r/9//z//H/8v/0//X/9f/y//H/8f/x
//H/8P/v/+7/7v/s/+z/6//q/+v/7v/w//D/8P/w//D/8P/v/+//7//u/+7/7v/t//D/
8f/x//L/7v/s/+3/7v/w//D/7//x//D/8P/v/+7/7v/u/+3/7f/j/9//6f/1//P/7v/2
//n/9//2//P/7//1/wAAAwAFAAcAAQD6/wAACAAMAAgA+v/k/9L/yP+//7f/tv+6/7v/
uv++/8L/xf/H/8j/yf/N/9T/2//d/9j/2f/h/+P/3//b/9z/2//X/9X/1//b/+H/5f/k
/+X/6v/o/+T/5f/s/+7/7f/v//H/8//y//X/9//3//f/9f/1//b/9v/2//f/+P/4//j/
9//2//b/9f/2//b/9v/1//b/+f/7//n/+f/5//n/+//+//3//v/6//n/+v/6//3//f/+
/////P/7//z/+//9//3//v/+//7/AAAAAAAAAAAAAAAA/v/+/wAAAgAAAAEAAgAGAAcA
BgAFAAkACAAHAAUABAAEAAcABwAHAAsADwAPAA8ADwALAAwADQAMAAwADAANAA4ADAAO
AA8AEQATABUAFgAYABcAFwAWABMAEwARABEAEQAPAAwADAAMAAgABQAFAAUABQAFAAIA
AgABAP7//v/9//z/+//8//3/+//5//j/9f/2//X/9P/z//L/8v/x/+7/7//v//L/8P/y
//L/8v/y//D/7//v/+7/7P/t/+3/7f/x/+//7f/v//D/8P/w//D/8v/y//H/8f/x//H/
8f/y//D/8v/v/+//7//w//D/8P/x//P/8f/x//P/8//z//H/7v/u//D/7//w//H/8//1
//T/8f/w//D/8v/0//T/9P/0//T/9P/y//D/8//z//P/9f/1//X/9P/0//b/9v/0//P/
8//0//X/9f/z//P/8//y//P/8//x//P/8P/w//P/8//0//P/8//1//P/8//0//L/7//v
/+//8f/x//L/9P/z//P/8v/u//D/8v/1//j/9f/x//D/8P/z//D/7//v/+3/8P/w/+//
8P/w//H/8v/x//D/7//v/+//8P/y//L/8v/w//D/7//t/+//7//v/+//7//v/+//7f/t
/+7/7v/v/+7/8v/0//T/+f/8//7/+f/8//7//P/8//z//P/9//7///8AAAEAAgABAAIA
AAAAAAAAAQABAAEAAgABAAIAAQABAAEAAAD///7//P/9//7/AAADAAAA///9//r/+v/4
//b/9f/0//L/8v/z//L/8v/x//D/7//v/+//8P/w//D/8P/w/+7/7v/t/+v/7f/v//D/
8P/v/+7/7f/s/+v/6//r/+z/7//w//D/8f/u/+z/6//q/+z/7//y//D/7P/p/+n/6f/r
/+z/7f/w/+7/7f/t/+3/7f/n/+3/8f/u/+z/8f/x//L/8//x/+n/6v/1/wEABwAHAAQA
BAAIAAwADAAOAAgA9v/i/9P/y/++/7L/r/+u/7D/uP/F/8n/xv/B/8P/yv/V/9f/1v/b
/93/2f/b/9//3v/f/9n/1//X/9f/2//h/+b/5f/k/+T/5P/j/+j/8P/x/+//7f/t//D/
8f/z//P/8//0//X/9//4//X/9f/1//T/9v/1//T/9P/2//j/+f/6//j/+P/6//v/+v/5
//j/9//6//z/+v/6//n/+f/7//z//f/9//7////+//3//v/9//z/+//7//r/+f/8//3/
/v8CAAIAAgAAAAIABAAGAAQAAwACAAQAAwAEAAUACwAMAAgABQADAAIABwAJAAsAEQAS
ABEAEAAPAAwADgAQABAAEQASABQAFgAVABYAFgAXABYAFQATABIAFAAVABUAEwAWABUA
FgAXABcAFAAUABQAEgAPAA8ADwANAA0ACgAKAAkABgAGAAUAAwABAAEAAQD+//3//f/7
//z//f/+/////f/+//7//P/7//v//v/8//v/+v/5//j/+v/5//n/+P/7//3//v///wAA
/f/6//v/+v/6//r/+v/8//z/+//7//v/+//7//z//v8AAP3//f/7//z//P/8//3////9
//3//f/9//3/+//5//r//f/9//7///8BAAMAAQD/////AAD+/wAAAAAAAAAAAAAAAP7/
//8DAAQABQAEAAMAAgAAAAAAAgACAAAA/////wAAAQD///3//f/9////AQACAAEAAAD8
//v//f/+/wAAAAABAAIAAQACAAQAAgD/////////////AAACAP/////+//r/+v/8////
AgAEAAEAAQACAAIA/P/4//X/+f/+/wAAAQD///7//v/+//3//P/7//v/+//8//7//v/+
//z//P/7//3////////////////////+//3//f/8//z/+v/9//7//f8BAAMABAAFAAYA
DAAOAA4ADgAOAAsACgAJAAgACgAMAA4AEAAOAA4ADgAMAAwADAAMAAwACwAMAA0ADwAN
AA0ACwAKAAwADQAOAA8ADQALAAkACAAJAAkACQAIAAkACAAHAAYABAABAP3/+//7//z/
/P/7//j/9//3//f/+f/6//v//P/6//j/+P/3//f/9//5//r//P/8//z//P/7//n/+P/3
//j/+P/4//f/9f/1//T/9P/1//b/+v/+//z/+v/3//f/9v/2//X/9P/5//r/+v/7////
/f/9//v/+f/0//j/+//7/wAABwADAAEABAAHAAkADwARAA4ADAAUABgAFgASAAoA9v/s
/+X/0//C/8D/xf/G/8j/0P/V/9n/3P/d/9v/4v/l/+f/5v/l/+X/6f/r/+3/7P/n/+f/
6f/p/+f/6f/t/+7/8f/2//j/+P/3//j/+P/3////AwD//wAAAQADAAMAAwACAAEAAQAA
AAMABQAHAAgABwAFAAMAAgAEAAYABwAIAAQABAAGAAcABwAHAAcABwAIAAoACAAIAAcA
BwAJAAoABwAFAAQAAwAGAAkADgARABAADwAPAA4ACwAMAAsACgANAA4ADwAOAA4AEAAS
ABAAEAAQABMAEwATABMAGAAYABgAFwAXABgAFwAXABcAGwAbABsAGwAbABoAHAAeAB4A
HgAeAB8AIAAjACYAKAArACkAJwAkACIAJAAlACUAIwAlACMAIwAjACIAHgAdABwAGwAZ
ABoAGwAYABcAEwASABUAFAAWABcAEwAPAA0ACwAIAAcABwAFAAYABwAIAAkABwAIAAgA
BgAHAAcACgAIAAUABAADAAIAAgABAAEAAAADAAUABgAHAAYAAQD8//v///8AAAEAAgAD
AAQABAAFAAMAAwADAAQABgAIAAUABQADAAQABAAEAAUABwAFAAUABQAFAAUAAwADAAQA
BwAHAAgABwAHAAcABQABAP///v8BAAQABQAGAAUABAADAAAA//8DAAQABQADAAMAAwAC
AP//AAD///z//v///wEAAwAEAAMABAAFAAQAAwABAP3/AAD+////AwACAAQABAAFAAUA
AwADAAQABgADAAMAAwACAAEAAQACAAIAAwADAAAA/f/8//z//P////3//v8AAAUAAgAB
AAEA//8CAAIAAQACAAIAAwAEAAIAAgACAAMAAgACAAMAAgAAAP7//v/9//7/AQACAAMA
BgAHAAgACQAHAAcACAAIAAkACAAMAA4ACgAJAA4AFAASABIAEgASABIADQAMAAsACgAN
AA8AEQATABQAEwASAA8AEAAPAA8ADwAOAAwACgAIAAkACwAMAA0ACwAIAAUAAgAAAP//
/f/6//f/9//4//j/+f/4//f/9//6//z//f/+//z//P/6//r/+//5//n/+//5//j/9//2
//T/9P/z//P/9v/4//n/+v/4//f/9v/0//b/9v/2//n//v/8//r/9//1//X/9v/2//T/
9v/2//X/+/8BAP3/9//1//X//P8AAP3/+//4//X/+f8BAA4AFQAVABUADQAIAAwADgAG
AAAA/P/w/+D/1v/N/8n/xv/C/8H/zP/W/9j/1//X/9r/3//j/+L/4f/h/+L/5f/t/+//
6//r/+r/4//j/+X/6//t/+3/8f/y/+//7v/u//D/+f8AAAAABQAFAP///f/+//3/////
////AwAFAAgACgAHAAcABwAGAAMAAQD///7/AwAGAAgACgAGAAYACAAJAAgABwAGAAUA
BQAGAAMAAgADAAUACQAMAAoACQAJAAkACAAHAAgABwAKAAsADQAOAAsADAALAAoACwAK
AAkABgALAA4AEQAQAA4ADgARABEAEwATABgAGAAWABMAEQAQABEAEQARABUAFQAVABUA
FQAVABgAGwAcAB4AHgAfACAAHQAcABoAGQAbAB0AHgAgACIAIwAjACEAHgAbABoAGQAa
ABgAGQAaABgAFQAVABUAFQAVABIAEgAQAAwACwAJAAgABwAIAAkACAAHAAcABQAEAAMA
AgABAAEAAgACAAAA/P/7//3/+v/7//z//f/+//////8AAAAA//////7//f8DAAEA//8B
AAIAAgACAAIAAAAAAP////8BAAEAAQACAAAAAgD//////P/8//v/+v/+/wMABAAHAAQA
AwACAP//AgAEAAgACQAFAAMAAgABAAMAAQABAAIAAwAGAAcACAAFAAQAAwAAAAAAAwAD
AAMABQAFAAUABAACAAQABAACAAIAAwAFAAcABAD///z/+f/9////AAD//////P/8////
AgAEAAQABQADAAEAAQACAAAA/f/9//3//v///wEABAABAAEAAAD8//3//v8AAAIAAgD/
////AAABAPz/+f/3//v/AAACAAMAAAD+//3//P/+//7//v////3//v8AAAAAAAD+//7/
/f///wEAAQABAP///////////////wAAAAABAP7/AAAAAPz///8AAAAAEQAWABIAEAAO
AAwACgANAA4ADwAQABEAEgATABQAEQAQAA8ADgAOAA8AEAARABMAEwATABEADQALAAoA
CQAMAA4AEAASABAADwANAAsADAAMAAwADAAJAAcABAAAAP3//f/+//7//P/6//j/9//4
//r/+//8//z//P/6//r/9//1//X/9//2//T/8v/w//b/+v/9/wEA/f/8//r/+P/4//n/
+v/6//f/9v/1//f/+P/2//T/8f/0//X/9//4//b/+P/4//f/8//5//n/+f/z/+//9P/4
//f/+f/8//3//f/9/wAACQARABEADQAKAAoADAAMAAoA+v/q/+D/2P/L/8H/vP/A/8X/
xv/I/87/1f/V/9L/0//T/9j/4//p/+j/4//l/+n/7f/t/+r/5f/n/+v/6//p/+f/5f/g
/+X/7v/w//j//f/4//L/8//3//X/+f8CAAMABQAFAAUAAQD///7//P/+/wEABAAGAAUA
AwABAAAAAAAAAP///v///wAAAwAFAAQAAwACAAEAAwAGAAUABgADAAMABQAGAAgABwAH
AAcABwAHAAkACQAHAAUABAACAAEABAAFAAYACwAMAA0ADAALAAoACQAEAAYACAANAA8A
DQALAA4ADAAMAAsACwAMAA0ADQANABEAEQARABEAEQARABQAFwAYABcAFgAWABYAFwAa
ABwAHwAcABsAGQAYABYAFwAXABUAFwAXABkAGwAZABYAFgAWABQAEQARABEAEQARAA4A
DgAMAAgABwAFAAUABQAHAAkABwAFAAQAAQACAAEAAAD/////AAAAAP7/+f/3//j/9P/3
//r//f8AAP///f/8//r/+P/5//n/+f/8//n/9v/3//j/+P/4//j/+//8//z//f//////
//8AAP7/AAD9//3//f/+//7//v/+/////P/7//7///8AAP///v/+/wAA////////AAAB
AAEA/////wAA/f/+//3//P/+/wAAAgACAP//AQAAAP//AQABAAEAAAD//wAA///8//3/
/f/+////AQD//////////////v/7//v/+P/4//v//v8AAAAAAQD///3//f/+/////f/+
/////v/9//3//v8AAAEAAQD+//7//v///wAAAAD9//3//v8DAAAA//////3/AAAAAP//
///+//7//v8AAAAAAAABAP7//v////7/AQAAAAEAAQAAAAEAAAD//wAAAQACAAMABQAH
AAoADAALAAgACgAKAAgADQAaABwAFAATABIAEQAQABEAEgATABQAEQARABEAEQARABEA
EQAPAA8ADwAQABEADwAOAA0ADAAMAA0ADQANAAsACAAFAAIAAgADAAMAAgD///3//P/6
//f/9v/1//X/+P/6//v//P/+//7//P/8//f/8//x//H/9f/4//v//v/8//r/9//1//X/
9v/2//b/9//3//f/9v/4//j/+P/7//z/+v/4//X/9f/1//b/9v/3//r/+//7//n/9f/1
//H/8//5//r/+P/7/wEAAgADAAEA//8AAAUADwAXABUAEgASABoAHgAYAAwA/P/o/9r/
0f/D/7j/tv+7/77/xP/S/9P/y//S/93/3//e/+H/5f/o/+n/5//r/+3/5f/a/93/5//n
/+X/6//t/+//+P/3//D/8v/0//P/9P/6/wEA/f/7////AAAAAAEAAAD//wAAAQADAAQA
AgADAAQABAAHAAcABwAIAAgACAAHAAYAAwACAAMAAwAGAAcACAAJAAgACgAIAAgABwAH
AAkACgAKAAkACQAJAAYABQAGAAUABwAJAAwADgALAAwACwAKAAsACgAJAAYACgAMAA4A
DAAOAA4AEQARABMAEwAYABgAFgATABEAEAARABEAEQAVABkAGQAZABkAGAAaABwAHAAb
ABoAGgAaABoAHAAdAB8AHwAfAB4AHgAgACEAIQAfAB0AGwAbABsAHQAcAB4AIAAdABkA
GAAXABUAFQASABIADwAMAAwACwAJAAcABwAHAAcABwAIAAcABQADAAEA/////wAAAAD+
//7///8DAAIA///+//3//P/9//3//v/+//z//f/9//3/AQD///3///8AAAAAAAAAAP7/
/v/9//3/////////AAAAAAIA////////AAAAAAAAAwAFAAMAAwABAP///f/5//v//v8D
AAUABAADAAMAAwACAP///v/+////AgADAAQAAQAAAP///P/8//////////////////7/
/P/+//7//P/+////AQADAAIA///+//3///8BAAIAAQD///r/+P/5//3/AAABAAMAAQD/
////AAD+//v/+//7//v/+//8//7/AQADAAQAAgD9//z//P/8//7/+//7//z/AwAAAP//
///+/wAA///9/////v/+//7//f/8//v/+//8//7/AQACAAAA/v/+//3//f////////8B
AAEAAQABAP///f/8//r//P/6//3//v/6//3//v/+////BAACAAAAAAAAAAAA/v/+//7/
/v8AAAAAAAAAAP///v/9//z/AAACAAQABgAEAAQABAAEAAUABgAHAAgACwAOABEAFAAR
AA4ADQAMAAoACAAHAAYACgANAA4ADwAMAAoACAAHAAoACwALAAsACQAIAAgABwAIAAgA
BwAGAAQAAgABAP//+//5//j/+P/5//n/+f/5//f/9//4//j/9v/2//b/9P/y//H/7//v
//H/8v/y//L/9f/2//f/9//1//X/9v/2//b/9f/1//X/8v/y//L/8v/3//r/+P/2//H/
8f/x//L/8v/y//T/9P/z//n/9//1//X/9//r/+T/8P/7//v//P/9//v///8IAAsACwAN
AA0ACgAMAA4AEgAUAAwA9v/q/+T/1f/B/7r/vv+//8L/yP/M/8//0f/S/9H/1//e/9//
3f/g/+P/4//p/+v/5f/g/9//3//h/+P/5f/j/+P/5v/t//L/8P/u//H//P8AAP3/+//5
//n//P/7//3//f/9//3//f/+//7/AAABAAIAAgACAAEAAAAAAAAAAAD///7//v/+/wAA
AQACAAMABAAFAAMABAABAAAA/////wEAAgAEAAMAAwADAAQABQAIAAkABwAFAAQAAgAB
AAQABQAGAAcABgAFAAIABwAKAA0ADAALAAoADAALAAkABwAKAAgACwALAAwADgAPAA8A
DwATABMAEwATABMAEAASABQAFAARABAAEAAQABIAFgAZAB0AHQAdABwAHAAbABsAGgAX
ABgAFwAYABkAGAAUABMAEgAQAA0ADQANAA8ADwAMAAwADQAKAAoACQAHAAUABQAFAAIA
AQABAP//AAD///7//f///wAAAAD+//n/9//4//T/+P/6//z//v/8//n/9//0//b/9//3
//f//v/9//z///////7//f/8//z//P/7//v/+v/5//j/+P/5//z/+v/7//v//P/8//z/
/f////3//f/8//v/+v/3//j/+v/+/////v/9//3//f/9//v/+//8//r/+v/4//b/+P/6
//z//P/4//n/9//1//j/+f/6//r/+v/8//z/+v/4//f/9//3//j/9//4//n/+v/7//v/
+f/3//T/9P/3//r//P/8//3//P/5//j/+P/6//f/9//3//X/9f/2//j/+f/7//z/+v/2
//b/9//4//b/8//z//T//P/6//r/+//4//r/+f/3//f/9v/2//b/+P/6//z//////wAA
AgACAAUABAAFAAUAAwD//wUACwAKAAwADAAMAAwACQAIAAcABgAIAAkACgALAA0ADQAN
AAsACgAJAAkACQAHAAYABQAEAAYABwAHAAcABgAEAAIAAAD+//3/+//4//f/9//4//j/
9f/0//P/8//1//b/9v/2//T/9P/y//L/8//x//H/8//2//b/9v/2//T/9P/z//P/8//0
//T/9P/1//X/9f/0//L/8v/y//X/+P/2//T/8f/v/+//8P/w//H/9P/1//X/9f/x//H/
8//z//f//P/8//v/+f/2//X/+f///wIABQALAAsACQAIAAgABgAGAAgACAACAPL/4P/T
/8f/vP+6/8P/yv/I/87/1//X/9j/2//Z/9b/2//h/+b/6//t/+v/7f/r/+T/3//f/+H/
5f/r//H/7f/k/+X/6P/q//T//f/8//7//f/5//f/9//6//3//////////f/9//7//v/9
//3//f/8/////////wAAAgAEAAUABgACAAIABAAFAAcABwAHAAcABQAGAAMAAgACAAMA
BgAIAAUAAwACAAEABAAFAAgACQAGAAUABQAEAAUACAAJAAoADwAQABEAEAAPAA4ADQAI
AAsADAAQABEADwAPABQAFAAVABMAEgASABEAEQARABUAGgAbABwAHQAXABgAGQAYABoA
GgAbABwAGwAcABwAHQAgACEAIQAiACAAIQAhAB8AHgAbABoAGQAbABgAGAAYABgAFQAV
ABUAFQAVABIAEgATABAAEAAPAAwACQAIAAcACAAHAAcABQADAAEA///9//7/AAABAAAA
AQABAAQAAgACAAIAAgACAAAA//////7//P/9//3//f8DAAEA//8BAAQABAAEAAQAAwAC
AAAA//8CAAMABAAGAAQABAD///3/AAACAAMABAACAAMAAAD//wAAAQACAAEAAQACAAUA
BQACAAEAAQABAP///f/9//7/AAAEAAYACAAGAAYABgAEAAAAAwADAAMAAQABAAEAAAAB
AAQABQAEAAAA////////AQD///////8AAAEAAQD///3/+v/6//3/AAAEAAYACQAGAAMA
AgACAAMAAQACAAMABAAFAAcACgALAA0ADgAMAAsADAAOABAAFAAUABEAEAAPAA4ADQAO
AA8AEAAOAA8AEAARABMAEwATABEADgANAA0ADQAMAAoACAAGAAoADQAPABEADwAMAAkA
BgAEAAMAAQD+//////8AAAAA/v/8//r/+f/7//z//P/8//r/+v/4//j/9//1//X/9//5
//r/+//8//v/+v/4//f/+f/6//r/+v/5//n/+f/4//n/+v/7///////8//n/9f/1//X/
9v/2//j/+v/6//n/+f/3//n/+//5//f/+P/6/wEAAQD8//n/9//3//z/CQALAAsAEQAU
ABIAEAAOAAgABAD8//L/6v/f/9P/yP/A/7//xP/M/9L/2//d/97/4f/h/9z/3//f/+D/
6f/z//H/7//v/+b/4//n/+n/5//t//H/7//s/+v/6v/s//L/9f/0//z/AwADAAEA/f/4
//3/AQADAAUABAADAAMAAgAEAAUABgAGAAYABQAEAAQABwAIAAgACAAEAAQABgAHAAYA
BQAEAAMABQAIAAcACAAJAAkACwAMAAsACQAIAAcACQAJAAsACwAMAA0ADwAQAA4AEAAQ
ABAAEAAQABAADgAQABIAFAASABAAEAATABMAEwATABgAGAAYABcAFwAYABcAFwAXABsA
HwAfAB8AHwAbABwAHQAcAB8AIAAiACQAIgAkACUAJwAmACUAIwAiACIAIwAjACEAIQAf
AB8AHwAiACAAIQAiAB4AGwAbABsAGAAXABMAEgAUABIAEwATABEADwAPAA8ADQALAAoA
BwAEAAMAAgABAAQABgAHAAYABQAFAAgABgAGAAYABgAGAAcABwAIAAgACAAJAAkACQAJ
AAUAAQABAAYACAAKAAwACgAKAAkACQALAAsACwAMAAkACgAGAAUACAAKAAsADAALAA0A
CwALAA0ADQANAAsADQAOABEAEQAQAA8ADwAPAA8ADQANAA4ADAAOAA4ADgAOAA4ADgAM
AAsADwAQABEADgANAAwACgAMAA4ADgAMAAwADQAPABEADgALAAoACQAKAAsACwAJAA4A
DgARABcAFQAUABEADwARABEAEwAWABcAFQAWABcAGQAZABoAHAAeACUAJwAkAB4AHAAc
ABwAHAAYABgAGAAYABsAHQAfACEAIAAfAB4AGwAaABkAGQAZABcAFgAVABQAFQAXABgA
GQAXABQAEQAOAA0ADQAMAAoABwAHAAgACAAJAAgABwAHAAUABgAGAAYACAAIAAYABgAG
AAUABgAJAAgABgAEAAIAAwAEAAQABQADAAQABAAEAAMAAwADAAIAAwAEAAUACQAMAAoA
CAAFAAUABQAGAAYABQAGAAUAAwD//wEABwAJAAcABwAMAA4ADQANAA4ACwAJAAsADgAT
ABsAHQAXABAAEAAYACIAJAAcAA4A/v/0/+v/3//W/9D/z//Y/+L/5v/r/+3/6v/h/+X/
8P/5//n/+v/7//3/+//5//v/+v/1//H/7//x//f//f/9//z/AQAEAP7/AAALAA4ADAAP
AA8ACwALABAADwARABEAEQARABEAEgASABIAEwAUABQAFgAVABQAFAATABQAFAAUABAA
EAASABMAFAAVABYAFwAVABYAEwASABMAFQAZABwAGQAXABYAFQATABMAFQAVABcAGQAc
AB4AGwAcABsAGgAaABoAGgAYABoAHAAeABwAHQAeACIAIwAjACMAKAAoACYAIwAhACAA
IwAjACMAJwAnACcAJwAnACUAKAArACwAKgAqACsALAAsAC4ALwAxADEAMQAwADAALwAv
AC4AKwAtACsAKwArACoAJgAlACQAJAAhACEAIQAiACMAIQAiAB8AHAAcABsAGAAVABQA
EwAUABUAFwAXABQAEQAOAAsACwAMAAwACgAMAA0AEQAQABIAEgASABIADwANAAwACgAM
AA0ADQANABQAEwASABUAFQAUABMAEgAQABAADwAPABEAEQARABIAEAASAA8ADwAPABAA
EAAQABEAEwARABEAEwATABMAEQARABIAFQAVABAADQALAAkADQAPABMAGAAXABgAFwAW
ABUAFAATABAADwATABQAFQASABEAEAAOABEAFAAVABQAEQARABIAEwAVABMAEwATABIA
EwATABEAEwAQABAAEwAWABgAGAAZABoAGQAaABwAHQAbABwAHQAfAB8AIAAiACoALQAl
ACQAJgAkACQAJAAkACAAIAAgACAAHgAfACAAIQAkACUAJgAlACYAJQAlACUAJAAiACAA
HgAcAB0AHQAdABoAGAAWABQAEgARAA8ADAAMAA0ADwAQABIAEgASABMAEAAQAA8ADgAO
AA4ADAAMAAsACQAJAAsACgAKAAoACgANAA4ADgAPABEAEgASABIAEAAPAA4ADAAMAAwA
DAAPABAADgAMAAkACgALAA0ADgAMAA4ADgANAAUACQAPABMADwALAA4AFAAXABUAEgAN
AAkACwAUABsAIQAnACUAHgAeACYAKAAgABoADgD8//L/6//d/9D/0P/X/97/5v/u//P/
8f/u/+//7//0//v/+//6//3//////wEAAQD+//v/9//z//f///////v/+v/9/wYADgAM
AAcACgAQABMAEwAVABkAGgAZABsAGwAbABkAGQAaABoAGAAZABoAGgAcABsAGgAaAB0A
IgAeAA==
         </WaveFormData>
      </LeadData>
      <LeadData>
         <LeadByteCountTotal>10000</LeadByteCountTotal>
         <LeadTimeOffset>0</LeadTimeOffset>
         <LeadSampleCountTotal>5000</LeadSampleCountTotal>
         <LeadAmplitudeUnitsPerBit>4.88</LeadAmplitudeUnitsPerBit>
         <LeadAmplitudeUnits>��V</LeadAmplitudeUnits>
         <LeadHighLimit>2147483647</LeadHighLimit>
         <LeadLowLimit>268435456</LeadLowLimit>
         <LeadID>V1</LeadID>
         <LeadOffsetFirstSample>0</LeadOffsetFirstSample>
         <FirstSampleBaseline>0</FirstSampleBaseline>
         <LeadSampleSize>2</LeadSampleSize>
         <LeadOff>FALSE</LeadOff>
         <BaselineSway>FALSE</BaselineSway>
         <ExcessiveACNoise>FALSE</ExcessiveACNoise>
         <MuscleNoise>TRUE</MuscleNoise>
         <LeadDataCRC32>1153628704</LeadDataCRC32>
         <WaveFormData>
3v/e/97/3v/a/9j/1v/U/9L/0v/S/9L/0P/Q/9D/0P/N/8z/y//K/8z/zP/M/8z/yf/I
/8f/xv/H/8j/yf/K/8f/xv/F/8T/wv/C/8L/wv/E/8T/xP/E/8L/wv/C/8L/wv/C/8L/
wv/B/8D/v/++/7z/vP+8/7z/uv+6/7r/uv+6/7r/uv+6/7n/uP+3/7b/tP+0/7T/tP+z
/7L/sf+w/7H/sv+z/7T/sf+w/6//rv+w/7D/sP+w/7D/sP+w/7D/rv+u/67/rv+v/7D/
sf+y/7T/tP+0/7T/tv+4/7r/vP+//8D/wf/C/8L/wv/C/8L/xP/E/8T/xP/E/8T/xP/E
/8P/wv/B/8D/wP/A/8D/wP/A/8D/wP/A/77/vv++/77/vf+8/7v/uv+8/7z/vP+8/7r/
uv+6/7r/uf+4/7f/tv+3/7j/uf+6/7f/tv+1/7T/tf+2/7f/uP+1/7T/s/+y/7D/sP+w
/7D/sv+y/7L/sv+w/7D/sP+w/7D/sP+w/7D/r/+u/63/rP+s/6z/rP+s/6z/rP+s/6z/
qv+o/6b/pP+l/6b/p/+o/6b/pv+m/6b/pv+m/6b/pv+m/6b/pv+m/6X/pP+j/6L/pP+k
/6T/pP+k/6T/pP+k/6H/oP+f/57/n/+g/6H/ov+h/6D/n/+e/6D/oP+g/6D/n/+e/53/
nP+c/5z/nP+c/57/nv+e/57/nf+c/5v/mv+b/5z/nf+e/6D/oP+g/6D/oP+g/6D/oP+i
/6L/ov+i/6T/pP+k/6T/pP+k/6T/o/+j/6L/of+g/57/nv+c/5n/lv+R/43/iv+M/4z/
jP+M/47/jv+P/4//j/+P/4//j/+N/43/jf+N/47/jv+N/43/i/+L/4z/jP+N/47/j/+Q
/5D/kP+Q/5D/j/+O/47/jf+M/43/j/+Q/4//jv+N/43/jv+P/5D/kf+Q/4//jf+M/47/
jv+O/47/jv+O/47/jv+M/4z/jP+M/4z/jP+M/4z/jv+O/47/jP+M/4z/kP+X/5n/lf+U
/5P/kf+P/5H/l/+b/5//o/+g/5b/iP+A/3z/gv+M/5L/k/+W/5b/lv+d/6f/sf+3/7v/
wf/E/8z/2P/k/+r/7f/w//j/AAADAAgACwAOAA4ADAAIAAUAAQD8//T/7f/l/9z/0v/K
/8f/xP/A/7n/sf+r/6n/o/+f/57/l/+S/5P/k/+T/5H/kf+S/5T/lf+U/5P/kv+Q/5H/
kf+S/5P/kv+R/5H/lP+T/5L/kf+R/5X/lf+W/5b/l/+X/5X/lf+S/5L/k/+T/5P/lP+U
/5L/lP+W/5b/lf+V/5X/lv+X/5f/mP+Z/5n/mv+a/5f/lv+U/5j/mP+W/5b/l/+X/5b/
mP+X/5f/mf+Y/5j/l/+X/5n/l/+V/5X/lP+W/5X/lP+X/5j/mf+a/5j/lv+W/5r/mf+Z
/5j/l/+a/5z/nv+g/6D/ov+k/6b/qP+o/6j/qP+u/7D/sv+1/7f/tv+3/7j/uv+7/7z/
vf++/77/v/++/8D/v/+//77/wP+//7//wP/A/7//vv++/8H/wP/A/8D/v/+//7//v//A
/8H/wv/D/8T/w//C/8L/wP/B/8P/wf/C/8P/xf/J/8v/yv/I/8f/yP/J/8j/xf/G/8f/
y//O/8z/y//L/8n/y//L/8v/y//L/8z/zP/M/8v/y//K/8n/yv/M/9D/0v/P/87/zv/N
/87/0P/S/9L/0//U/9P/0f/T/9P/1P/V/9P/0v/S/9L/0//U/9X/1v/Y/9j/2P/Y/9b/
1v/W/9b/2P/X/9f/2P/Z/9r/2//b/9n/2P/X/9b/2f/a/9v/3P/b/9v/2//b/9z/3P/d
/93/3v/e/97/3f/b/9z/3f/d/+D/4f/h/+L/4P/g/+H/4f/j/+L/4v/i/+P/4v/i/+L/
5P/k/+T/5P/l/+b/5v/n/+f/5v/m/+f/5//o/+n/6f/r/+v/6//r/+n/6v/q/+r/6//s
/+7/7//w//D/8P/x//P/9P/2//f/+v/6//r/+P/4//j/+P/5//r/+//8//3//v/+////
AAD///7//P/9//z/+v/5//f/9P/y//L/8f/w/+//7v/u/+//7//x//H/8f/x//H/8v/z
//T/9v/2//X/9f/1//f/+P/4//j/+f/6//v//P/6//r/+v/6//z//f/9//v/+f/6//r/
+v/8//z//f/9/////////wEAAQAAAAAAAAACAAIAAgACAAIAAgACAAIABAAEAAQABAAE
AAQABAAEAAQABAACAAIABgAKAA0ADwAPAAoABwAHAAkACwAPABEAEwAZABwAFgAOAAgA
BgAEAAQACgAPABAAEgAUABkAHwAnADMAPwBHAEoATABUAFwAZABpAHAAegCEAIkAigCP
AJAAlACYAJgAkwCVAJYAjACBAHcAcABoAFwAUwBQAE4ASQBBADUALQArACsAJgAjACIA
IQAhACEAHwAcABwAHQAdABsAGwAbABoAGwAbABwAHQAbABsAHAAgACAAIAAgACEAIAAf
AB8AHgAfAB8AHQAdAB0AHgAgACEAIQAiACIAIAAgACIAIgAhAB8AHwAgACEAIQAiACMA
IwAjACQAIgAiACAAJAAkACIAIwAlACYAJgAkACMAIwAlACQAJAAjACMAJgAlACQAJQAk
ACYAJQAkACIAIgAiACIAIgAgACAAJAAkACUAJQAlACYAJgAmACYAJQAmACcAKAApACoA
KwAsAC8AMAAxADMANgA2ADgAOgA+AD8AQABBAEMARABGAEYARgBFAEUARABCAEEAQQBC
AEUARQBFAEYASABGAEUARABFAEUARQBFAEUARQBFAEUARABDAEIAQgBAAEEAQwBBAEEA
QQBCAEUARABCAD8APQA+AD8APgA7ADsAOwA+AEAAQAA/AD8APQA/AD8APwA/ADwAPAA7
ADoAOgA7ADsAOwA4ADgAOgA6ADsAOgA6ADkAOQA6ADsAOgA5ADoAOQA3ADkAOQA6ADsA
OwA6ADoAOgA5ADgANwA2ADgAOAA4ADgANgA2ADYANgA4ADcANwA4ADgAOAA4ADcANAA0
ADQANAA4ADgAOAA4ADYANQA0ADMANQA2ADgAOQA2ADYANgA1ADUANgA3ADcAOAA5ADkA
OgA4ADgAOQA5ADcANgA2ADYAOQA4ADgAOAA4ADgAOAA4ADoAOgA5ADkANwA2ADYANwA4
ADoAPAA9ADsAOwA7ADsAOgA6ADkAOAA4ADgAOQA5ADoAOgA6ADsAPQA+AEAAQQBCAEQA
RABCAEIAQgBCAEMARABFAEYASABIAEgASABKAEoASgBJAEsASgBJAEgASABIAEYAQwBD
AD8APAA6ADkAOAA3ADYANwA4ADoAOwA/AD8APwA/AD8APwA/AD8AQQBCAEIAQwBDAEMA
RABEAEYARgBGAEYARgBGAEYARgBFAEQARABDAEQARQBHAEgASABIAEgASQBLAEsASwBL
AE0ATQBMAEwATABMAEwATABNAE4ATwBQAE4ATgBOAE4AUABQAFAAUABRAFIAUwBSAFAA
UgBUAFUAVwBbAFwAVwBXAFcAUwBVAF0AYQBhAGIAYABaAFAARgBCAEYATABRAFYAXABg
AGEAZwBvAHsAhQCLAI4AlACcAKYArACzALgAugC+AMUAzgDVANoA3ADcANwA2QDVANIA
0ADHAL0AtACqAJ4AlwCUAJIAiwB/AHcAdQB3AHUAcABpAGQAYwBjAGMAYQBhAGIAZABl
AGMAYwBjAGIAYwBjAGQAZQBlAGUAZgBqAGkAaABnAGcAawBrAGwAbABsAGsAaABnAGgA
aABpAGkAaQBqAGoAaABmAGgAaABnAGgAaQBrAG0AbABsAGwAawBrAGwAagBqAGgAbABs
AGoAaQBpAGgAZgBnAGcAaABrAGoAaABlAGMAZABjAGIAYwBhAGQAZABkAGIAYABeAFwA
XQBcAF0AYgBhAGEAYABfAGIAYgBiAGIAXwBgAGEAYgBiAGIAYgBiAGcAaABpAGsAbQBs
AG0AbgBxAHEAcQBxAHIAcgBzAHIAcQBvAG4AbABuAG0AbQBuAG0AawBpAGgAaABmAGUA
ZABjAGMAYwBjAF8AXwBfAF8AYABfAF4AXgBbAFsAXABZAFkAWQBaAF0AXwBeAFwAWwBZ
AFkAVwBTAFQAVQBZAFwAWgBXAFUAUQBSAFMAVABVAFMAVABUAFQAUQBRAFAATwBQAFAA
UgBSAFAATgBNAEsASgBKAEoASABMAE4ATgBNAEsASQBIAEcASQBIAEgASABHAEYARQBE
AEQARABEAEQAQgBCAEIAQgBCAEEAQQBCAEQARABEAEMAQQBAAD8APgA/AD4APQA8AD0A
PQA9AD0APQA8ADwAOwA8ADwAPAA7ADkAOAA3ADUANwA3ADYANgA0ADQANQA1ADMAMgAy
ADIANAAyADEAMAAvAC4ALQAsAC0ALgAuAC8ALwAuAC4ALwAtACwAKwApACwALQAuAC8A
LQAuAC4ALgAwADAAMQAxADAAMAAwADEAKgAsADEAMwA0ADIAMgAyADIALgAtACsAKQAq
ACgAKAAmACAAHQAYABQAEwAUABUAFgAYABgAGAAZABgAGQAYABcAGQAZABkAGQAZABoA
GgAZABYAFQAUABQAFgAWABYAFgAVABQAEwASABQAFAAUABUAFQATABMAFAAWABYAFgAW
ABYAFQAUABMAEgATABIAEAASABIAEgASABEAEAAPAA4ADwAQABEAEgAQABAAEAAQAA8A
DgANAAwACgAKAA4AFAAVABUAEwAQABEAEQAPABEAFwAbABsAFwAQAAoABgACAAAACAAM
AAwADQASABYAGAAfAC0AMwAzADcAPwBEAEwAUABWAF4AZwBsAHIAegB7AHwAgQCGAIYA
hAB+AHsAdwBuAGQAWwBRAEYAPAA0ADEAMgAuACUAGwAXABMACwADAAIAAwACAAAA///+
//v//P/8//3//f/7//v/+//6//b/9f/1//X/8v/x//H/9P/2//b/9v/3//f/9f/0//L/
8v/x/+7/7f/t/+7/8P/x/+//8P/w/+7/8P/y//L/8f/w/+//7//v/+z/7P/s/+v/6v/q
/+f/5v/k/+j/6P/m/+f/6f/q/+r/5//l/+T/5f/k/+T/4//j/+X/4//h/+H/3v/g/9//
3v/h/+L/4//k/9//3P/b/97/3v/f/9//3//g/+D/4P/g/97/4P/i/+T/5f/m/+f/6P/p
/+r/6//t//D/8P/y//T/9f/1//X/9f/2//b/9//2//T/8//z//L/8P/v/+//8P/x//H/
8f/y//L/8P/v/+7/7f/t/+3/7f/s/+3/7v/v/+3/6//p/+j/6P/p/+v/6f/m/+X/5f/n
/+n/6P/m/+X/5v/n/+b/4//h/+H/5P/m/+T/4//j/+H/4f/h/+H/4f/g/+D/3//e/97/
3//f/9//3f/c/93/3P/c/9z/3f/d/97/3v/e/9z/3P/c/9r/1//Y/9f/1//X/9X/1P/U
/9T/1f/W/9f/2P/X/9b/1f/U/9T/1P/U/9T/0v/R/9H/0v/S/9L/0v/R/9D/0P/Q/9D/
0v/S/9L/0v/P/8//z//P/8//zv/O/83/zv/O/87/zf/N/87/z//P/87/zf/L/8r/yv/K
/8v/y//N/8z/zP/M/8z/yv/J/8j/xv/G/8b/xv/I/8j/x//H/8b/xP/D/8P/xf/G/8f/
x//G/8X/xP/D/8P/xP/E/8T/w//C/8L/wf/A/8D/wP/B/8P/xP/G/8f/xP/E/8T/wv/C
/8L/wv/E/8T/xP/E/8L/wv/C/8L/xP/F/8X/xf/B/77/vf+6/7f/tf+x/67/q/+q/6n/
qP+q/6r/qv+r/6n/q/+r/6v/qv+p/6j/p/+l/6b/pv+l/6b/p/+o/6r/qP+m/6T/ov+j
/6T/pf+m/6T/pP+k/6X/o/+h/6H/ov+g/6D/oP+g/6H/of+h/6H/of+j/6P/ov+h/6D/
n/+e/57/nv+e/57/oP+g/6D/oP+f/57/nf+c/5z/nP+c/5z/mv+Y/5j/mP+d/6P/of+g
/6H/of+f/53/mf+d/6H/pf+k/6D/mP+Q/47/jv+Q/5T/lf+U/5j/nv+h/6f/r/+3/7n/
vf/C/8r/0P/a/+b/7//y//b/+P/7/wAAAQACAAgADgAIAAEA/f/2/+z/5f/f/9b/zP/G
/7//tv+0/6//p/+f/5v/mf+V/5T/kf+M/4j/h/+G/4P/hP+E/4X/hf+D/4H/f/98/3z/
e/97/3v/ff99/37/gv+A/37/fP97/3z/e/97/3r/ev95/3b/df9y/3L/c/9z/3b/eP95
/3j/df92/3X/c/91/3X/dv93/3T/dP90/3P/cv9y/2//bv9w/3T/dP9y/2//b/9u/2z/
bf9t/27/cf9v/27/bP9r/23/a/9p/2n/af9s/2z/bP9p/2j/Z/9m/2b/Zv9o/27/bf9t
/2z/a/9s/2z/bP9s/27/cP9y/3T/cv9y/3L/cv91/3b/d/95/37/fv+A/4L/gf+B/4H/
gf+F/4b/iP+I/4f/hf+E/4L/hP+D/4P/hP+E/4P/gv+C/4L/gP9//37/f/9//3//f/9+
/3//gP+B/4L/gf+A/4D/fv9//4H/f/9+/33/ff9//4T/hP+D/4P/gf+B/3//e/99/33/
gP+C/4L/gf+B/3//f/9//3//f/+B/4L/gv+C/3//f/9+/33/ff9+/4H/gv+B/4D/gP9/
/4D/gP+A/37/gP+C/4L/gf+C/4H/gf+B/4L/gv+D/4T/gv+C/4L/gv+C/4L/gv+C/4X/
hv+H/4j/h/+F/4T/hP+F/4b/h/+H/4b/hv+G/4b/iP+I/4j/iP+I/4n/iv+L/4r/iv+L
/4v/iv+K/4r/if+J/4r/i/+L/4r/if+H/4b/if+K/4z/jf+N/4z/jP+M/4z/iv+J/4j/
if+K/4v/jP+K/4r/if+J/4r/iv+L/43/i/+M/43/jf+N/43/jf+N/47/kP+R/5L/kv+S
/5P/k/+V/5b/l/+Z/5b/lP+Z/5v/mP+Z/5r/m/+c/53/nf+c/5v/mP+W/5b/lP+T/5H/
jf+K/4b/hv+G/4b/h/+I/4n/i/+J/4v/i/+L/43/jf+N/43/jv+Q/5H/kf+R/5H/kf+S
/5D/kP+Q/5D/kv+S/5L/kv+U/5T/lP+V/5f/lf+V/5b/mP+Y/5j/mP+Z/5n/mf+Z/5f/
mf+Z/5j/mv+a/5r/mv+c/5z/nP+c/5r/mv+a/5r/m/+c/53/nv+c/5z/nP+c/57/nP+c
/57/o/+l/6X/ov+f/6H/o/+l/6f/q/+v/6//rP+q/6D/lv+W/5r/oP+m/6v/qv+s/7D/
s/+7/8X/0f/V/9v/4v/s//L/+P/+/wUACgAQABgAHwAkACcAKAAqACgAIgAfAB0AGAAQ
AAUA+//y/+j/5P/f/9r/2P/R/8f/v/+9/7v/t/+y/6//rP+t/63/rf+r/6z/rP+t/63/
q/+r/6v/qv+q/6v/rf+v/67/rf+t/7D/rv+u/67/r/+v/6//sP+w/7H/sf+v/6//r/+w
/7L/s/+z/7T/tP+y/7L/tP+0/7P/tP+1/7f/uf+2/7b/tv+1/7f/uP+2/7b/tP+4/7j/
tv+3/7n/uv+6/7z/u/+7/73/vf+8/7r/uf+7/7n/t/+3/7f/uv+6/7r/uv+6/7r/uv+6
/7j/uP+8/7z/vf+9/73/wP/C/8T/xv/D/8T/xf/G/8f/yP/J/8r/0P/S/9T/1//Y/9j/
2v/c/97/3//g/+H/5P/k/+X/5P/l/+X/5v/m/+j/5//n/+j/5v/l/+T/5P/l/+T/5P/k
/+T/5f/m/+f/5//n/+f/5//o/+n/6v/s/+z/7f/v/+3/7v/t/+3/7//v/+7/7P/r/+3/
7//v/+3/7f/t//D/8v/x/+//7v/r/+z/7f/u/+//7//w//D/8P/w//H/8f/x//H/8v/1
//b/9f/0//T/8//z//T/9f/0//X/9v/1//P/8//z//T/9f/3//b/9v/2//b/9v/2//b/
+P/4//j/+P/4//j/+P/4//n/+f/6//z//P/8//z/+//6//r/+v/6//7//v/+//7//f/9
//3//f/+//7//////wAAAAAAAP///f/+//////8BAAEAAAAAAAAAAAABAAEABAAEAAUA
BgAGAAQAAwACAAMABAAFAAYACAAIAAcABwAHAAYABgAHAAkACgALAAsACwALAAsACwAJ
AAoACgAKAAsADAAOAA8ADQAMAAsACwAOAA4ADwAPABAAEgASABEAEAAPAA4ADwAQABEA
EgASABIAEgASABMAFAAVABYAGQAaABsAHAAbABoAGQAYABkAGgAbABwAHAAcABwAHAAd
AB0AHgAeAB4AHgAdAB4AHgAbABkAFQAUABIAEgASABEAEAAPAA4AEQARABMAEwAUABUA
FgAXABUAFQAWABYAFwAXABcAFwAaABoAGgAaABgAGAAYABgAGgAaABoAGgAaABkAFgAV
ABkAGgAbABwAGgAbABsAGwAdAB0AHwAfACAAIAAgACAAHwAeAB0AHAAeACAAIgAkACEA
IAAfAB4AHwAgACEAIgAiACAAHgAgACAAIwAjACMAJgApACkAJwAlACMAJwArAC0ALAAq
ACYAHgAUABQAGgAeAB0AIAAmACoALwA3AEMASwBPAFEAWABgAGgAcAB6AH8AhACKAJAA
kQCWAJsAoACkAKYApACfAJ0AlgCKAH8AdQBsAGYAYABdAFgAUgBLAD8ANQAxADEAMwAu
ACsAKAAkACMAIgAfACAAIAAhACEAHwAfAB8AHgAdAB0AHgAfAB0AHQAeACIAIQAgAB8A
HwAhACEAIgAiACEAIQAfAB8AHgAeAB8AHwAgACIAIwAiACEAIgAhAB8AIQAhACIAIwAj
ACQAJQAlACIAIgAfAB4AIAAkACQAIgAgACEAIQAgACIAIQAhACMAJAAkACMAIwAhAB8A
HQAdAB8AIgAiACIAIAAgACAAIAAeABwAHAAgACIAIwAjACMAIgAiACIAIgAkACYAKAAq
ACgAKAAoACgALQAuAC8AMQAyADIANAA2ADcANwA3ADcAPQA+AEAAQAA+AD0APQA8ADwA
OwA7ADwAPgA9ADwAPAA6ADgANwA2ADcANwA3ADcANgA3ADgAOQA6ADkAOAA4ADcANwA4
ADUAMwAxADAAMQA2ADYANQA1ADEAMQAvACsALQAtADAAMgAwAC8ALwAtAC0ALQAtAC0A
LwAwADAAMAAtAC0ALAArACwALAAuAC4AKwAqACoAKQAmACYAJgAkACcAKgArACsAKQAn
ACYAJQAlACQAJAAkACUAJgAnACgAJQAkACMAIgAgACAAIAAgACIAIQAhACIAIQAgAB8A
HQAcABwAHAAcABwAHAAcABwAGQAZABkAGQAaABoAGwAbABkAGAAXABUAFQAWABcAFwAV
ABUAFAAUABQAFAAVABUAFQAUABQAFAAVABQAFAAUABUAFgAXABgAGAAYABcAFwAbABwA
HgAhAB4AHgAeAB0AHwAfAB8AIwAmACUAJAAjACIAIQAhACAAHwAeABwAHAAaABUAEwAP
AAwADAAMAAwADAAJAAgABwAHAAcACQAJAAkACwALAAsACwAJAAoACgAJAAsACwALAAwA
CgAKAAoACgAJAAgABwAGAAYABgAGAAcABQADAAMABAAGAAYABgAGAAUABQAFAAUAAwAF
AAUABAAGAAYABgAGAAUABAADAAIAAwAEAAUABgAFAAQAAwACAAMABAAFAAYABgAGAAgA
CAALAA8ADQAMAA0ADQAPAA8ADwATABcAFQASAA4ACAAAAPz//v8CAAgACwAMAAwAEAAX
AB8AKwA1ADsAPwBCAEYATABUAF4AYwBoAGwAcgB3AH4AgwCGAIgAiACEAIcAhwB+AHIA
ZwBbAFIASgBCAD0APAA6AC8AIwAdABkAFQARABAADwAOAAsACwALAAkABgAGAAcABwAH
AAcABwAGAAIAAQABAAEAAwADAAQACAAIAAgACAAJAAkABwAGAAQABgAHAAYABwAEAAQA
BQAFAAUABgAGAAQABQAIAAkACQAHAAUABAADAAUABgAHAAcABAAEAAEAAAAAAAQABAAC
AAMABQAGAAYABQADAAIAAwABAAAA/v/9//7//f/8//3//f8AAAAAAAAAAAAAAAAAAP7/
/P/8/wAAAgADAAMAAwACAAIAAgACAAQABgAIAAoACwAMAA0ADgAPABAAEQATABgAGAAa
ABwAHgAfACAAIQAkACQAJQAkACIAIQAhACAAIAAfAB8AIAAgAB8AHgAeACAAHgAdABwA
HQAdAB0AHQAcAB0AHgAfAB4AHQAcABwAHQAfACIAIQAgAB8AHwAhACMAIgAgAB8AIAAh
ACAAHQAdAB0AIAAiACQAIwAjACEAIwAjACMAIwAhACIAIgAiACIAIwAjACMAIQAgACEA
IAAiACIAIwAjACIAIgAiACAAJAAmACYAJQAmACUAJQAlACUAJAAkACQAJgAmACYAJgAk
ACQAJAAkACYAJgAmACYAKAAnACcAKAAmACYAJgAlACcAKAApACoAKgAqACoAKgArACsA
KwArAC4ALgAvAC8ALgAuAC4ALQAvADIANQA3ADUANQA0ADQANgA2ADcAOAA5ADoAOAA3
ADUAMwAwAC4ALgAsACoAKQAmACQAHwAeAB0AHAAeAB4AHgAfACEAIwAjACMAIwAjACMA
IwAkACYAJwAnACYAJQAkACQAJgAmACYAJgAkACQAJAAkACYAJgAmACcAKQAnACcAKAAm
ACYAJgAmACkAKQApACkAJwApACkAKAAoACgAKAAoACkAKgArACwAKgAqACoAKgAsACwA
LAAsACwALAAsACwAKgAqACwAMgA1ADUANQA0ADEALwAvAC0ALQAxADcAOQA6ADYALgAo
ACIAIAAmAC4AMQAyADgAPgBBAEcAUQBdAGMAZwBsAHIAeAB+AIYAjQCUAJoAogCpAK4A
swC4ALwAugC4ALkAtQCwAKwAowCVAIgAgAB2AHEAbgBuAGkAXwBVAE8ATwBLAEgAQwA+
AD4APwBAAD8APAA8AD0APQA8ADsAOgA4ADgAOQA7AD0AOwA5ADgAOgA4ADgAOAA5ADkA
OQA6ADoAOwA7ADkAOQA6ADoAOwA7ADoAOgA5ADYAOQA8AD0APQA9AD0APgA/ADwAPAA8
ADsAPQA+ADwAPAA7AD4APQA6ADoAOwA7ADoAOAA3ADcAOQA5ADgANgA1ADgANwA2ADcA
NAA2ADUANAA2ADYANgA2ADcANgA3ADwAOwA7ADoAOQA7ADwAPQA+ADwAPgBAAEIAQgBC
AEIAQgBGAEgASgBNAFIAUgBUAFYAWQBZAFkAWQBbAFoAWgBYAFkAWQBaAFoAWABXAFcA
WABYAFcAVgBWAFcAVgBWAFYAVQBVAFUAVQBWAFcAWABZAFYAVQBUAFQAVABVAFcAVQBW
AFUAVQBXAFgAVgBTAFEAUQBTAFMAUQBRAFEAVABWAFUAUwBSAE8AUQBRAFEAUQBPAFAA
UABQAFAAUQBRAFEAUABQAFIAUgBRAFAAUABPAE8AUABRAFAAUQBSAFEATwBPAE8AUABR
AFEAUABQAFAAUABQAFAAUABSAFIAUgBSAFIAUgBSAFIAUABPAE8AUABSAFIAUgBRAFIA
UgBSAFIAVABUAFQAVABVAFUAVQBVAFcAWABaAFsAWQBYAFcAVQBVAFwAXwBfAGAAYABg
AGAAYABfAF8AXgBdAF4AXABcAFoAVgBTAE4ASgBJAEoASwBMAE4ATgBOAE8ATQBPAE8A
TwBQAFEAUgBTAFEAUgBSAFEAUQBRAFEAUgBUAFQAVABUAFMAUgBRAFAAUwBUAFUAVwBW
AFMAUgBSAFAAUABQAFAAUwBTAFMAUwBVAFcAVwBWAFQAVABUAFQAUgBSAFIAUgBSAFIA
UgBSAFUAVgBXAFgAVQBUAFMAUgBQAFIAVgBUAFUAWQBXAFQAVwBZAFcAVQBXAF0AYQBh
AFwAUgBKAEIAQABIAFIAVgBXAFYAVgBaAGEAawB3AIMAhwCHAIoAkACWAJ4ApgCtALIA
vADCAMUAxgDJAMwAzgDSANAAzwDJAMIAtgCrAKEAmACQAIgAhQCAAHgAbwBnAF0AVwBZ
AFUATgBJAEYARgBHAEgARwBDAEIAQgBBAEMAQwBDAEIAPgA9AD0APQA8ADsAOwA+ADwA
PAA8AD0APQA7ADoAOAA5ADkANwA3ADcAOAA6ADsAOAA4ADcANAA0ADYANgA1ADUANQA2
ADcANgA2ADYANQAzADIALgAsACoALgAuACwALgAvAC8ALgAtACsAKgArACsAKgAoACcA
JQAjACEAIQAgACIAIQAgACIAIgAiACIAHQAaABkAHAAcAB0AHQAdABsAGgAZABgAGgAc
AB4AIAAhACIAIwAkACUAJAAjACMAKAAoACoALAArACsAKwArAC0ALAAsACoALAArACsA
KgAoACcAJwAoACgAJwAmACYAJAAiACEAIAAfAB8AHwAfAB4AHwAgACEAHgAdABwAHAAc
AB0AHwAdABwAGwAbAB0AHgAcABkAFwAWABcAFgATABMAEwAWABgAFgAVABUAEwARABEA
EQARABEAEgASABIAEQARABAADwAMAAwADgAOAA0ADAAMAAsADAAMAAwACgAJAAoACQAH
AAgABwAHAAcABgAEAAMAAgACAAIAAgACAAIAAgACAAIAAQAAAP///v//////AAACAP//
/v/9//v//P/8//z//P/8//z//P/8//n/+f/5//n/+//8//7////8//z//P/7//n//P8B
AAMAAAD9//z/+//6//n/+f/4//f/9f/y//H/7v/p/+f/4//g/9//4P/h/+L/4P/g/+D/
4f/j/+X/5f/l/+T/4//i/+H/3//g/+D/3//h/+H/4f/i/+D/4P/g/+D/3v/e/97/3v/e
/97/3v/f/97/2//a/9r/2v/a/9r/2v/a/9n/2P/X/9j/2//c/9z/2v/a/9r/2v/Z/9j/
1//W/9j/2P/Y/9j/1f/U/9P/0v/T/9T/1f/W/9j/1v/Y/9j/1//V/9f/1v/V/9f/1f/V
/9X/1//d/93/3P/Y/9D/xv/C/8b/zP/O/83/zv/S/9b/2//l/+//8//1//n//P8AAAoA
FAAeACUALAAwADYAOQA4ADsAPgBCAEIAQgA/ADsAMgAoAB8AFQAIAAAA/P/7//j/8v/n
/9n/0f/P/83/y//I/8f/xv/D/8H/v/+7/7n/uP+4/7f/tf+1/7X/tP+w/6//r/+v/7H/
sf+0/w==
         </WaveFormData>
      </LeadData>
      <LeadData>
         <LeadByteCountTotal>10000</LeadByteCountTotal>
         <LeadTimeOffset>0</LeadTimeOffset>
         <LeadSampleCountTotal>5000</LeadSampleCountTotal>
         <LeadAmplitudeUnitsPerBit>4.88</LeadAmplitudeUnitsPerBit>
         <LeadAmplitudeUnits>��V</LeadAmplitudeUnits>
         <LeadHighLimit>2147483647</LeadHighLimit>
         <LeadLowLimit>268435456</LeadLowLimit>
         <LeadID>V2</LeadID>
         <LeadOffsetFirstSample>0</LeadOffsetFirstSample>
         <FirstSampleBaseline>0</FirstSampleBaseline>
         <LeadSampleSize>2</LeadSampleSize>
         <LeadOff>FALSE</LeadOff>
         <BaselineSway>FALSE</BaselineSway>
         <ExcessiveACNoise>FALSE</ExcessiveACNoise>
         <MuscleNoise>TRUE</MuscleNoise>
         <LeadDataCRC32>1389686715</LeadDataCRC32>
         <WaveFormData>
8P/w//D/8P/x//L/8//0//X/9v/3//j/+v/6//r/+v/4//j/+P/4//n/+v/7//z/+v/6
//r/+v/8//z//P/8//z//P/8//z//P/8//z//P/9//7///8AAP7//v/+//7///8AAAEA
AgACAAIAAgACAAMABAAFAAYABwAIAAkACgAMAAwADAAMAA0ADgAPABAAEwAUABUAFgAY
ABgAGAAYABsAHgAhACQAJgAmACYAJgApACoAKwAsAC8AMAAxADIANAA0ADQANAA2ADYA
NgA2ADYANgA2ADYANgA2ADYANgA0ADQANAA0ADAALgAsACoAJgAkACIAIAAcABoAGAAW
ABIAEAAOAAwACgAIAAYABAADAAIAAQAAAP///v/9//z/+f/4//f/9v/0//T/9P/0//b/
9v/2//b/9f/0//P/8v/0//T/9P/0//L/8v/y//L/8v/y//L/8v/y//L/8v/y//D/8P/w
//D/8P/w//D/8P/y//L/8v/y//L/8v/y//L/8f/w/+//7v/s/+z/7P/s/+7/7v/u/+7/
6//q/+n/6P/q/+r/6v/q/+j/6P/o/+j/5v/m/+b/5v/m/+b/5v/m/+T/5P/k/+T/4v/i
/+L/4v/k/+T/5P/k/+H/4P/f/97/3//g/+H/4v/h/+D/3//e/+D/4P/g/+D/3//e/93/
3P/e/97/3v/e/97/3v/e/97/3P/c/9z/3P/e/97/3v/e/+D/4P/g/+D/4v/i/+L/4v/k
/+T/5P/k/+b/5v/m/+b/6P/o/+j/5//l/+P/4f/g/9//3//e/97/3P/a/9j/1//Y/9r/
2//c/97/3//f/+D/3v/e/97/3f/a/9j/2P/X/9j/2P/X/9b/1v/X/9f/1//Z/9j/2P/X
/9X/1v/W/9b/0//T/9P/0//V/9b/1//Z/9j/1v/V/9X/1v/V/9b/2P/X/9b/0//R/9L/
1f/W/9b/1v/W/9b/1v/X/9f/1//X/9f/1//Z/9r/2v/Z/9n/2f/X/9n/3//p/+7/6v/s
//L/+f8AAAkAFAAfACQAKgAsACoALAAxADUAOwA9AC4ACwDa/7L/nf+g/7P/xv/N/9H/
2v/o//f/BQAUABYACwD7//T/6//e/9L/xv+6/7D/o/+d/6H/qP+t/63/rf+x/7T/tv+6
/8D/xv/K/8//0v/Z/9v/3f/e/+L/4//j/+b/6P/o/+f/6P/r/+z/7v/u/+7/7v/u//H/
8f/x//H/7//v/+//8f/x//H/8v/y//X/9f/1//b/9//3//f/9//3//f/9//3//f/+P/5
//n/+//8//3//v/+//7//v8AAAMABQAFAAUABgAGAAcACAAHAAsACwAJAAwADgAQABIA
EwAUABUAFwAZABsAGwAbACAAIgAiACMAIwAmACgAKgAqACwALgAwAC4ALgAvADAALwAw
ADEAMgA0ADQANQA1ADQANgA3ADcANgA1ADQANAA2ADUAMwAxAC0AKgAoACcAJgAjAB4A
HQAYABMADgAKAAkACAAEAAAA/v/6//j/9f/0//P/8f/x/+7/7f/t/+v/6P/o/+f/5//n
/+j/6P/o/+b/5f/j/+L/4f/i/+H/4f/j/+P/4//j/+H/4f/h/+H/4f/j/+P/4v/f/9//
4P/g/+L/4v/j/+P/4//j/+P/4//h/+L/4v/i/+T/5P/j/+L/4v/h/+L/4//i/+P/5P/k
/+T/5f/m/+T/4P/j/+b/5v/m/+b/5f/k/+H/4f/h/+L/4//j/+P/5P/l/+T/5P/j/+L/
4v/i/+L/5P/j/+P/4v/k/+T/5P/k/+P/4v/i/+H/4//j/+T/5P/k/+P/4v/i/+T/5P/k
/+T/4v/i/+P/4//h/+H/4f/h/+T/5f/m/+f/5P/k/+b/5f/n/+b/5v/n/+n/5//n/+f/
5//n/+j/6P/q/+n/6v/r/+v/6//q/+r/6v/q/+z/7f/v/+7/7P/r/+v/6//s/+z/7v/u
/+7/8P/y//L/8P/v//L/8//3//j/+P/4//r/+P/4//j/+P/5//r/+//8//3//v/+////
/f/7//r/+f/5//j/+P/4//b/9P/z//P/8v/y//L/8v/1//X/9v/2//b/9v/1//T/9P/0
//P/8v/y//H/8P/w/+//7//v/+//7//w//D/8f/y//L/8v/x//H/8f/x//D/8P/w//H/
8f/y//L/8//z//H/8f/y//T/9P/y//H/8f/z//P/8v/y//L/8v/y//P/9f/1//X/8//z
//X/9v/2//X/9f/1//X/9//5//3/AgAEAAIAAgAJABIAGQAkAC8ANgA+AEgASgBGAEsA
VwBhAGUAZgBdAD4AEADh/8b/wf/O/+H/8f/4//7/CwAdACoANAA5ADEAKAAdAA4A/v/0
/+z/5P/b/83/x//I/83/zf/H/8f/yv/O/9D/0v/a/97/4//o/+f/6f/v//T/9v/3//v/
/P/+//7//f/7//3//f/+/wAAAAAAAAAAAwADAAMAAwADAAMAAwAFAAcABwAIAAgACAAH
AAYABgAJAAkACQAJAAsACwALAAsACwAMAA0ADQANAA4ADwAQAA8ADgANAA4ADwARABEA
EQASABIAEwAUABMAFwAXABUAGQAaABsAHAAbABwAHQAfACMAJQAlACUAKQAsAC0ALwAw
ADIAMwA0ADYAOAA6ADwAPgA+AD8AQABEAEYASABKAEwATABNAE0ATgBQAFEAUQBTAFMA
UwBUAFUAVQBUAFMAVABSAFEAUQBRAE8ASwBLAEkARQBBAD4APwA+ADoANgA0ADAALgAr
ACsAKwAqACsAJgAlACUAIwAiACIAIQAhACAAIAAfAB4AHgAdABsAGgAaABwAHAAdAB8A
HwAfAB8AHQAdAB0AHQAbAB0AHQAcABkAGQAaABoAGwAcAB4AHwAfAB8AHwAfABwAHAAb
ABoAHgAeAB0AHAAbABkAGQAZABoAGwAcABwAGwAbABsAGAAVABcAGQAYABgAGAAXABYA
FwAXABcAGAAWABUAFAAUABQAFAAVABUAEwAUABUAFgAUABMAEwASABIAEgASABIAEQAQ
ABAADwAQABEAEwAUABIAEQAQABAAEgASABIAEgAOAA4ADwAPAA8ADwAPAA8ADwAPAA8A
DwAMAAwADgANAA0ADAAMAA0ADQALAAsACwALAAsADAAMAAwACwAMAA0ADQANAAwADAAN
AA4AEQATABIAEAANAAsADQANAA4ADgAOAA4ADgAQABAAEAAOAA0AEAARABUAFgAUABQA
FAASABIAEgASABMAFAAVABYAGAAYABgAGAAZABoAGwAbABsAGQAXABYAFQAVABQAFAAW
ABQAEgARAA4ADgANAAwADgAPAA8AEAAQABAAEAAPAA4ADAAMAAsACgAKAAkACAAKAAsA
CwALAAsACgAKAAkACQAKAAoACgAHAAcABwAHAAcACAAJAAsACQAIAAgACQALAAkACQAK
AAoACgAIAAcABwAJAAkACAAIAAgACAAIAAcABwAHAAcABQAFAAcACAAKAAkACQAJAAkA
CwAPABEAFAAYABoAGgAhACgALwA6AEcAUgBYAF4AYABiAGUAawBxAHUAcgBlAEIAFADr
/9b/2f/s/wEADwAWACAAMQBDAFAAWABdAFMAQgA1ACoAIAAYABIACgABAPf/8//y//X/
9f/v/+//8v/0//L/8v/4//7/AQACAAUACQAPABIAFAATABMAFgAYABgAFwAZABsAGwAc
ABoAGgAaABoAHQAdAB0AHQAfAB8AHwAhAB8AHwAgACAAIwAjACMAJAAlACUAJQAlACcA
JwAnACcAJwAoACkAKQApACoAKwAsACwALAAsAC4ALQAvAC8ALwAwADAAMQAyADEANQA1
ADMANQA2ADcAOAA7ADwAPQA/AD8AQQBBAEEARABGAEYARwBJAEwATgBQAE8AUABRAFIA
VQBWAFgAWgBaAFwAXgBgAGEAYgBkAGUAZQBmAGYAZQBmAGcAaABqAGsAawBqAGkAaABm
AGUAZQBlAGMAXwBfAF0AWQBVAFIAUQBQAEwASABHAEQAQwBBAEAAPwA9AD0APAA7ADsA
OQA2ADYANQA1ADQANAAzADIANAAzADEAMAAvADAALwAvADEAMQAxADEAMQAxADEAMQAw
ADEAMAAuAC8ALwAwADAALwAuAC4ALQAuAC8AMAAxAC8AMAAwADAAMQAwAC4ALAAuAC0A
LgAvAC4ALwAwADAALQAtAC0AKgApAC0AMQAyADIAMAAtACoAKgArACwALgAtACsAKQAo
ACkAKAAoACcAJQAmACcAKAAoACcAJwAmACYAJgAmACYAIwAiACIAIQAjACMAJAAkACQA
IwAiACIAIAAgACAAIAAgACAAIQAhACAAHwAeAB0AHwAfAB8AHwAeAB4AIAAfAB0AHAAc
AB0AHQAbABsAGwAZABkAGgAaABoAGQAaABsAGwAbABoAGgAZABgAGQAZABwAHAAbABsA
GwAbABwAHAAeAB4AHgAgACIAIgAgAB8AHQAfACQAJAAiACIAIgAiACIAHgAdABoAFwAX
ABcAGAAYABcAFgATABAAEAARABMAFAAUABQAFQAVABMAEgARABAAEQAQAA4ADgANAAwA
DAALAAkACAAIAAcABwAHAAYABgAHAAcACAAIAAYABQAFAAUABQAEAAQABAAFAAUABAAE
AAUABQADAAMAAgAEAAQAAgABAAEAAwADAAAAAAAAAAAAAAABAAEAAQABAP////8BAAEA
AAD+//3//f/9/wMABwAJAAwADgAQABgAIQAoADEAPgBFAEoASgBIAEwAVABZAFsAXwBX
ADoACwDg/8T/uf/E/93/7P/v//P/AgASAB8AKQAwAC4AIwARAAYA+//u/+b/4v/a/8z/
w//B/8P/xv/F/8P/x//J/8j/yP/K/9D/2P/e/+H/5v/p/+v/6f/o/+7/8//z//X/9v/1
//P/8//1//X/9v/2//b/9v/2//X/9f/1//X/9f/1//X/9//3//f/+P/4//j/9//2//b/
9f/1//X/9f/3//f/9//3//X/9v/3//f/9f/2//f/+P/2//b/9v/4//f/+f/5//n/+f/4
//j/+P/5//3//f/7////AAABAAIAAQACAAMABQAHAAkACQAJAAwADgAOAA8AEAASABMA
FAAWABgAGgAcABkAGAAYABgAGQAaABsAHAAcABwAHQAdAB0AHgAeAB0AGwAbABsAHAAd
ABsAGAAVABIAEAAPAA8ADgALAAYABQACAP3/+P/0//H/8P/s/+j/5v/i/+D/3f/f/9//
3v/f/9r/2f/Z/9f/1f/U/9L/0f/P/9D/0P/Q/87/zf/L/8r/yv/M/8z/zf/M/8v/yv/J
/8n/yf/J/8n/x//J/8n/yP/H/8f/yP/I/8j/yP/J/8n/x//H/8f/x//H/8j/yP/I/8r/
yv/J/8j/x//F/8X/xf/I/8n/yv/K/8f/x//H/8T/wP/D/8b/xv/H/8b/xP/C/7//v/+/
/8D/wv/B/8D/wP+//77/vv+9/7z/vP+8/7z/uv+5/7n/uP+6/7r/uv+6/7n/uP+4/7f/
tf+1/7b/tv+1/7X/tf+2/7X/tP+z/7L/sf+y/7T/tf+1/7X/tf+1/7T/s/+y/7H/r/+w
/7P/s/+z/7L/sv+z/7X/s/+z/7P/s/+z/7T/tP+z/7H/sf+x/7P/s/+y/7L/tP+0/7b/
t/+1/7T/sv+x/7P/s/+0/7T/sv+y/7L/tP+2/7b/tP+z/7T/tf+5/7r/uv+8/7r/vP+8
/7z/vP+8/7z/vP+8/7z/vP+8/7z/vv+//77/vf+7/7n/uP+2/7b/tv+0/7L/s/+z/7T/
tP+2/7b/t/+3/7j/uP+4/7j/t/+2/7T/tP+x/7D/sP+v/7D/sP+x/7H/sP+v/63/rP+t
/63/rv+u/6z/q/+r/6v/q/+q/6r/qv+p/6n/qP+o/6r/q/+q/6v/qv+s/6z/qv+p/6n/
q/+r/6r/qv+q/6r/qP+p/6n/qf+n/6X/pf+n/6r/qv+p/6n/qf+p/6f/qf+x/7j/uv+8
/8D/w//K/9H/2P/h/+r/8v/0//T/9v/7/wEAAwD///j/2/+w/4b/b/9q/3P/hP+R/5X/
mP+m/7X/wf/O/9r/1//H/7r/rf+g/5L/gv92/3L/a/9h/13/YP9l/2f/af9t/3D/dP92
/3r/fv+E/4n/jv+T/5f/l/+a/57/n/+f/6D/ov+i/6H/o/+l/6X/pv+l/6T/o/+i/6P/
o/+j/6P/pf+l/6X/p/+l/6X/pv+m/6f/p/+n/6j/p/+n/6f/p/+p/6n/qf+p/6v/rP+t
/63/qv+q/6r/qv+s/6z/rP+u/67/r/+u/63/rv+u/6//sP+x/7X/tf+z/7T/tP+0/7T/
uP+6/7z/v//A/8H/wP+//8T/xv/G/8f/y//O/9D/0v/Q/9L/1P/W/9n/2v/c/97/3//g
/+H/4v/j/+T/5v/n/+b/6P/p/+n/5//n/+f/6P/p/+n/6P/n/+b/5P/j/+P/4P/d/9j/
1//V/9H/zf/K/8f/xv/C/77/vf+6/7n/t/+0/7P/sf+x/67/rf+t/6v/qP+o/6f/p/+n
/6j/qP+o/6j/p/+l/6T/pP+m/6b/p/+k/6P/ov+h/6T/pf+m/6f/pf+n/6f/pv+m/6f/
qf+q/6z/rP+t/63/r/+v/6//r/+v/7D/sP+w/7L/sv+x/7D/sf+x/7P/tf+1/7X/tf+0
/7T/tf+2/7T/tP+3/7r/uv+6/7r/uf+4/7j/uf+6/7z/vP+7/7r/uv+7/7r/uv+5/7r/
vP++/8D/vv+9/73/vP++/77/vv++/77/vv+//7//v/+//8D/wP/B/8H/wf/C/8L/wv/C
/8L/wP/A/8H/wf/B/8H/wf/B/8H/wf/B/8H/w//E/8f/x//F/8T/xP/F/8f/xf/F/8X/
x//H/8j/yP/H/8X/xf/F/8b/x//H/8j/yP/I/8r/y//N/8z/yv/J/8z/zf/P/9D/0P/Q
/9D/0v/W/9b/1P/T/9P/0//W/9r/1v/Y/9j/2P/Y/9f/1//V/9P/0v/R/9H/0P/S/9L/
0P/O/83/zf/O/87/z//Q/9L/0//T/9L/0f/Q/8//zv/M/8z/zf/M/8z/y//K/8r/y//L
/8n/yf/I/8j/x//H/8j/yP/K/8n/yf/J/8n/yP/I/8j/y//L/8r/yv/N/83/y//L/8r/
zP/M/8r/y//L/83/zf/O/87/zv/O/8z/zf/N/83/0P/P/9D/0//S/9L/0f/R/9P/0f/T
/9f/3f/g/+D/4v/m/+3/9v8DAAwAFQAcACAAIAAiACYAKwAzADsAOwAyABUA5v+4/5//
mv+n/77/zf/R/9j/6v/7/wcADgAUAA8AAQD0/+f/3P/Q/8j/vv+y/6f/n/+f/6j/q/+r
/6n/q/+u/7D/tP+6/8D/xv/L/87/0f/V/9f/2P/a/9v/3f/e/+D/4P/f/+D/4//k/+b/
5P/k/+T/5P/m/+f/6P/p/+f/5//n/+n/6f/p/+r/6v/t/+3/7f/u/+3/7f/t/+3/7//v
/+//7//t/+7/7//v/+//8P/x//L/9P/0//T/9v/2//f/9v/1//b/9v/3//j/+P/7//r/
9//8//7/AAACAAMABAAFAAcABwAJAAkACQAMAA4ADgAPABMAFgAYABoAGgAcAB4AIAAg
ACAAIQAiACIAJAAmACgAKQAqACwALQArACwALAArACsAKwArACwALQAtACwAKwAqACgA
JwAnACcAJQAhACEAHgAZABQAEAAQABAADQAKAAoABgAEAAEAAAD///3//f/4//f/9//1
//b/9v/1//X/8//0//T/9P/2//X/8//y//T/9v/2//f/9f/1//X/9f/1//X/9f/1//X/
9//3//b/9f/1//b/9v/0//T/9f/1//f/9//3//f/9f/2//b/9v/2//b/9f/0//b/9f/2
//f/9//3//f/9v/3//f/9//0//D/8//2//b/9v/2//X/9P/z//P/8//0//b/9f/0//T/
9P/0//X/9f/z//T/9f/2//b/9f/1//T/9P/0//T/9P/z//L/8v/x//H/8f/y//L/8v/x
//D/8P/y//L/8v/y/+7/7v/v/+//7//v/+//7//v/+//7//v/+7/7v/w/+//8P/w//H/
8//w/+3/7P/r/+3/7f/u/+7/7//t/+3/7f/t/+3/7P/s/+7/7v/w//H/7//u/+z/6//t
/+3/7v/u/+7/7v/u//D/7//u/+v/6f/r/+v/7v/u/+7/8P/w/+//7v/t/+z/7v/u/+7/
7v/s/+z/7P/s/+7/7v/u/+7/7//w//H/8v/y//L/8v/y//P/9P/1//b/9v/2//b/9v/4
//f/9//1//X/9P/z//P/8v/y//L/8P/u/+3/7f/u/+3/7P/r/+v/7f/u/+7/7v/v/+//
7//u/+z/6//q/+r/6f/o/+j/6f/r/+v/6//q/+r/6f/p/+r/6v/q/+n/6f/n/+f/5v/m
/+f/6f/q/+r/6v/r/+v/6f/p/+r/7P/s/+z/6//r/+3/7P/q/+n/6P/r/+z/7v/v/+z/
6//o/+f/6//s/+z/6//t/+v/6//t//H/9f/2//j//P8CAAcADgAXACAAKQAyADwAPgBA
AEYASwBNAFEAVwBSADkADgDi/8H/tv/B/9j/5//t//L/AgAXACUAMAA6ADkAKwAeABMA
BAD4//D/7P/o/9//1f/R/9L/0//L/8f/x//I/8r/zv/S/9T/2P/d/97/3//j/+n/7P/s
/+3/7//v//D/7//t/+//8f/x//L/8P/w//D/8P/z//P/8//z//P/8//z//X/9P/z//P/
8v/0//X/9v/4//f/9//3//f/9//3//f/9//5//r/+//7//n/+v/7//z//v/+//7/AAAB
AAMAAwADAAEAAAAAAAAAAwAHAAcABQAFAAYABwAIAAsADAANAA8AEQATABMAEwAUABYA
FgAXABsAHgAgACIAIgAkACYAKAAmACYAJwAoACwALgAwADIAMgAyADMAMwA0ADYANwA3
ADcANwA3ADgAOwA7ADoAOQA4ADYANQA1ADUAMwAvAC8ALgArACgAJgAlACQAIAAcABsA
GAAXABUAFgAVABMAEwAOAA0ADQALAAoACgAJAAkABwAIAAgACAAKAAkABwAGAAQABgAG
AAcABQAFAAUABQAHAAcABwAHAAYABwAGAAQABQAFAAYABgAEAAQABQAFAAcABwAHAAcA
CQAKAAoACgALAAoACAAGAAgABwAIAAkACAAJAAoACgAHAAcABwAEAAMABwALAAwACwAK
AAgABgAHAAcABwAIAAkACQAJAAoACQAIAAgABwAJAAoACwAMAAwACwALAAoACgAKAAoA
CgAIAAgACQAJAAkACQAKAAoACQAJAAkACgAKAAoACgAKAAgACAAJAAkACwALAAsACwAK
AAkACAAHAAUABgAJAAkACQAIAAgACQALAAkACQAJAAkACQAKAAoACwAJAAkACQAMAA0A
DQAOAA4ADgAQABEAEwASABIAEwAUABIAEgASABIAEwATABEADwAOAA0ADQAMAAwADAAK
AAgACQAJAAoACgAJAAgACAAHAAoACgAKAAoABwAGAAQABAADAAIAAgABAAAAAAABAAEA
AQABAAAAAAD9//3//v/+//7//f/9//3//f/8//z//P///////v/+//3//f/7//v//P/+
//7//P/9//3///////3//P/7//r//P/9//3//f/8//n/+P/5//z//P/7//v/+f/7//3/
AQADAAYACgAMABAAGQAiACkAMgA7AEQASgBMAE4AUgBZAF0AXwBfAFQAMwACANT/v//C
/9P/6P/1//3/BgAWACUAMQA+AEQAPQAvACAAEwAGAAAA+v/0/+7/4//b/93/4v/f/9f/
1f/V/9b/1v/W/9r/3v/m/+v/7P/x//X/9f/2//r//f/9//7/AAAAAP////8BAAEAAgAC
AAIAAgACAAEAAQABAAEAAgADAAQABwAHAAcACAAIAAgABwAGAAYACQAJAAkACQAHAAcA
BwAHAAcACAAJAAkACgAMAA4AEAAPAA4ADQAOABEAEwATABMAEwASABIAEgARABUAFQAT
ABcAGAAZABoAGQAaABsAHQAeAB8AHgAdACEAJAAlACcAKQAsAC4AMAAwADIANAA2ADQA
NAA1ADYAOQA8AD8AQgBBAEAAQAA/AEAAQgBDAEMARQBFAEUARgBHAEUAQgA/AEEAQABA
AEEAPwA9ADkAOQA3ADMALwAsACkAKAAkACAAIQAeAB0AGwAaABkAFwAXABQAEwATABEA
EgASABEAEQARABIAEgASABAADwANAAwADQAQABEAEwARABEAEQARABEAEQARABEAEQAT
ABMAEgARABEAEgASABIAEgATABMAEwATABMAEwATABQAFAAUABYAFgAVABQAEQAPAA8A
DwARABMAFQAWABMAEwATABAAEAATABYAFgAWABYAFQAUABMAEwATABQAEgARABAAEAAP
AA4ADgANAA8AEAARABIAEAAPAA8ADgAOAA4ADgAOAA4ADgAPAA8ADwAPABAAEAAQAA8A
DgAOABAAEAAQABAAEAAQABEAEQAUABUAFgAXABkAGQAZABkAGwAaABsAHAAdAB4AGwAb
ABkAFwAWABUAFQAUABYAFgAUABIAEAAPAA8ADgAOAA4ADwAPABIAEgASABIADwAOAAwA
DAANAAwADAALAAgACAAJAAkACQAJAAgACAAFAAUABgAGAAgABwAHAAcABwAGAAYABgAF
AAUABAAEAAcABwAFAAUABAAGAAYABAADAAMABQAFAAYABgAGAAYABgAHAAcABwAHAAUA
BQAHAAgACAAHAAcABQAFAAcADQARABQAFgAYABwAHwAmAC8AOgBBAEoAVgBcAFoAXABl
AGsAbQBtAGgATQAeAPD/1f/M/9n/8P8BAAsAEgAeAC8AOwBIAFAATQBBADQAJwAcABIA
CgAGAAAA9f/t/+v/7P/t/+v/6f/l/+T/5P/k/+b/7P/0//v//v/9/wEABQAGAAgACQAJ
AA0AEAARABEAEAARABAAEAASABIAEgASABUAFQAVABUAEwATABMAFQAVABUAFgAWABcA
FwAXABgAGwAbABsAGwAbABsAGwAbABoAGgAaABkAGgAcAB4AIAAgACAAIAAiACIAIwAi
ACEAIgAiACMAJAAjACcAJwAlACkAKgArACwAKwAsAC0ALwAxADMAMwAzADgAOgA6ADsA
OwA+AEAAQgBCAEQARgBIAEkASgBMAE4ATgBQAFIAVABWAFYAVwBXAFYAWABZAFkAWQBZ
AFkAWgBbAFsAWgBZAFoAWABXAFcAVwBVAFEAUQBOAEkARABAAEIAQgA/ADwAOgA2ADQA
MQAyADEALwAvACwAKwArACkAKAAoACcAJwApACoAKgAqACgAJwAlACQAJAAmACYAJwAn
ACcAJwAnACUAJQAlACUAJwApACkAKAAlACUAJgAmACQAJAAlACUAJQAlACUAJQAjACQA
JAAkACcAKAAoACgAJwAlACUAJQAlACUAJQAkACMAIwAjACAAHAAfACIAIgAkACQAIwAi
AB8AHwAfACAAIAAfAB4AHgAgACAAIQAhACAAIAAgACAAHwAdABwAGgAbABwAHQAeAB4A
HgAfAB8AHwAfACAAIAAfAB8AHwAgACEAIgAjACQAJAAkACUAJQAjACcAKwArACwALAAs
ACwALAApACkAJwAlACYAJQAlACQAIwAiAB8AHAAeAB8AIQAiACAAIAAhACEAIAAgACAA
IAAhACAAHgAeABsAGgAaABkAGgAaABsAGwAZABkAGAAYABUAFQAWABYAFwAXABgAGQAZ
ABgAGAAYABcAFwAWABYAFwAXABUAFQAYABoAGgAYABcAFwAZABkAFgAWABYAFgAWABcA
FwAXABoAGQAaAB0AGwAaABgAFwAXABkAHwAfACEAJgAoACoANAA9AEIASwBWAF0AZgBu
AG4AbgB0AHsAgQCJAIsAeABRABwA7v/b/+L/9/8OAB0AIwAqADgASQBXAGAAZABbAE0A
QgA3ACoAIAAaABQADAADAP////8AAP3/9//1//f/+P/4//r/AgAGAAgACwAQABEAEwAX
ABgAGAAZABsAIAAiACIAIQAgACEAIAAgACIAIgAiACIAIQAhACEAIQAhACEAIQAjACMA
IwAkACQAJAAjACIAIgAjACMAIwAjACUAJQAlACUAJAAkACQAIwAjACQAJQAmACgAKAAo
ACoAKgArACoAKQAnACYAJgAmACcAKwArACkALQAuAC8AMAAvADAAMQAzADUANwA3ADcA
OgA8ADwAPQA/AEIARABGAEYASABKAEwASgBKAEsATABPAFIAVQBYAFUAVABUAFMAVgBY
AFkAWQBZAFkAWQBaAFsAWQBWAFMAUwBSAFIAUwBQAE0ASABHAEYAQQA8ADgANwA2ADIA
LgAvACwAKwApACgAJwAlACUAIAAfAB8AHQAeAB4AHQAdAB0AHgAeAB4AHAAbABkAGAAa
ABwAHAAdABsAGwAbABsAGwAbABsAGwAbAB0AHQAcABsAGwAcABwAHAAcAB0AHQAbABsA
GwAbABsAHAAcABwAHAAcABsAGgAbABkAGQAZABkAGQAZABgAGQAZABkAFgAUABcAGgAa
ABsAGgAYABYAFAATABIAEgASABEAEAAQABAAEAARABEADwAQABEAEgASABEAEQAQAA8A
DgANAAwADgAOAA8ADwANAA0ADgAOAA0ADQANAA4ADwAQABEAEgARABIAFAAVABEAEwAZ
ABsAGgAZABgAFwAWABUAFQATABEADgANAA0ADAAKAAoACAAGAAYABwAJAAoACAAIAAkA
CQALAAwADQAOAAsACAAEAAIAAgACAAMAAwAEAAQABQAFAAMAAwACAAIAAQABAAIAAgAC
AAEAAQABAP///v/+//7///////7//v/9//3/+//7//3/AAABAAAA/f/9///////+//7/
/v/+//7//////////f/7//v//f8AAAAA/////wEA//8BAAUACQAMAA4AEAAUAB0AJAAt
ADYAPwBIAFAAUgBWAFgAWQBdAGEAXwBQAC0A/P/U/7//wP/T/+j/8f/z//7/DAAbACsA
OAA+ADcAJwAYAA8AAgD0/+7/6P/e/9H/y//N/9D/zf/J/8n/y//K/87/1P/Y/97/5P/n
/+j/6//x//X/9v/4//v//////wAA///9//3//////wAAAAAAAAAAAAAAAP///v/9////
AwADAA==
         </WaveFormData>
      </LeadData>
      <LeadData>
         <LeadByteCountTotal>10000</LeadByteCountTotal>
         <LeadTimeOffset>0</LeadTimeOffset>
         <LeadSampleCountTotal>5000</LeadSampleCountTotal>
         <LeadAmplitudeUnitsPerBit>4.88</LeadAmplitudeUnitsPerBit>
         <LeadAmplitudeUnits>��V</LeadAmplitudeUnits>
         <LeadHighLimit>2147483647</LeadHighLimit>
         <LeadLowLimit>268435456</LeadLowLimit>
         <LeadID>V3</LeadID>
         <LeadOffsetFirstSample>0</LeadOffsetFirstSample>
         <FirstSampleBaseline>0</FirstSampleBaseline>
         <LeadSampleSize>2</LeadSampleSize>
         <LeadOff>FALSE</LeadOff>
         <BaselineSway>FALSE</BaselineSway>
         <ExcessiveACNoise>FALSE</ExcessiveACNoise>
         <MuscleNoise>TRUE</MuscleNoise>
         <LeadDataCRC32>3276868835</LeadDataCRC32>
         <WaveFormData>
/P/8//z//P/+//7//v/+/wAAAAAAAAAAAgACAAIAAgABAAAA///+/wEAAgADAAQAAwAC
AAEAAAACAAIAAgACAAIAAgACAAIAAAAAAAAAAAABAAIAAwAEAAQABAAEAAQABAAEAAQA
BAAEAAQABAAEAAUABgAHAAgACgAKAAoACgALAAwADQAOABAAEAAQABAAEgAUABYAGAAY
ABgAGAAYABoAHAAeACAAIgAiACIAIgAkACQAJAAkACYAKAAqACwALAAsACwALAAuAC4A
LgAuACwALAAsACwAKgAqACoAKgApACgAJwAmACIAIAAeABwAGQAWABMAEAAOAAwACgAI
AAUABAADAAIA/v/8//r/+P/2//b/9v/2//X/9P/z//L/8f/w/+//7v/t/+z/6//q/+z/
7P/s/+z/6v/q/+r/6v/s/+z/7P/s/+r/6v/q/+r/6v/q/+r/6v/q/+r/6v/q/+r/6v/q
/+r/6v/q/+r/6v/s/+z/7P/s/+z/7P/s/+z/6v/q/+r/6v/o/+j/6P/o/+r/6v/q/+r/
6f/o/+f/5v/o/+j/6P/o/+b/5v/m/+b/5P/k/+T/5P/k/+T/5P/k/+P/4v/h/+D/4P/g
/+D/4P/g/+D/4P/g/9//3v/d/9z/3v/e/97/3v/d/9z/2//a/9z/3P/c/9z/2//a/9n/
2P/a/9r/2v/a/9r/2v/a/9r/2P/Y/9j/2P/Z/9r/2//c/97/3v/e/97/3v/e/97/3v/f
/+D/4f/i/+P/5P/l/+b/5v/m/+b/5v/k/+P/4v/h/+H/4f/h/+H/4P/e/9v/2v/c/93/
3v/f/9//3//f/9//3v/e/97/3f/b/9j/1//T/9X/1f/U/9L/0v/T/9P/0v/S/9H/0P/Q
/9D/z//P/8//zP/M/83/zf/N/87/0P/R/9D/z//O/83/zv/N/87/0P/O/8z/yv/I/8r/
yv/K/8r/yf/J/8n/yv/I/8n/yf/J/8f/x//I/8j/yv/K/8r/yv/I/8f/y//U/9T/1P/Z
/+P/7f/4/wYAFQAiAC4APQBJAFAAWgBhAGkAdAB0AFwAJgDf/5v/bv9j/23/d/96/3//
jP+a/6T/r/+3/7z/uP+0/7T/s/+t/6f/pf+h/5v/lf+T/5X/mf+c/5z/nv+i/6b/p/+q
/67/tP+3/7n/vf/E/8f/xv/H/8n/yv/L/83/z//P/8//0f/T/9P/0//R/9L/0v/S/9X/
1f/V/9b/1P/U/9T/1v/U/9P/0//U/9f/1//X/9f/2f/a/9r/2v/Z/9j/2P/X/9n/2v/a
/9r/2//c/9z/3P/a/9z/3f/d/97/3//h/+H/4f/i/+P/5P/k/+b/5//n/+f/6f/q/+r/
7f/u/+//7//z//T/9v/3//r//P/8//3//v8AAAMABQAFAAYACQAKAAoACgAKAAwADAAL
AAsACgALAA4AEgAUABIAEgASABMAEQAQAA8ADwAPAA8ADQAMAAoABwAEAAIA///+//v/
+f/2//T/8P/v/+z/7P/r/+v/6P/l/+L/3//g/9//3v/d/9v/2v/Z/9j/2f/Y/9j/2P/Y
/9j/2P/Y/9f/1//W/9b/1P/U/9P/0//U/9X/1v/Y/9j/2P/Y/9j/2f/Z/9n/2f/Z/9r/
2v/a/9z/3P/c/9z/3v/e/97/3v/e/9//3//f/9//3//f/97/3v/e/9//4P/g/+D/4P/g
/+H/4f/i/+P/4f/h/+D/4P/i/+L/4v/i/+H/3//d/9z/4P/h/+H/4v/k/+T/4//j/+H/
4f/h/+H/4f/h/+H/4f/j/+P/4v/h/+D/4P/h/+H/4v/i/+L/4v/i/+D/4P/h/+H/4f/h
/+H/4v/i/+P/4//g/+H/4f/g/+L/4//j/+D/4P/g/9//3//h/+L/4v/i/+P/4f/h/+L/
4f/h/+H/4v/j/+P/4//j/+P/4//k/+T/4v/i/+P/5P/k/+T/4v/i/+L/4v/i/+L/4//k
/+X/5v/m/+f/6v/o/+n/6v/s/+3/7v/u/+7/7P/s/+z/7P/t/+7/7//w//L/8v/y//L/
8f/w/+//7//v/+//7//v/+7/7P/s/+3/6//r/+v/6//t/+3/7f/u/+z/7P/r/+r/6f/q
/+j/6f/n/+b/5P/k/+X/5f/k/+T/5f/k/+T/5P/j/+P/4//i/+D/4f/h/+D/4P/h/+H/
4f/h/+H/4f/h/9//3//g/+D/4P/g/+D/4P/i/+L/4v/h/9//3//g/+D/4f/h/+H/3//f
/+D/4P/g/+D/4P/g/+D/4f/j/+b/6v/q/+n/7f/3/wIADgAbACgAMgBBAFMAXgBmAHEA
gQCMAJYAlgCIAF0AGwDW/6H/if+L/5T/nf+i/6r/uP/J/9H/2P/c/9r/3P/d/9f/z//N
/8v/y//H/7//uf+7/77/wP++/7z/wP/D/8b/xv/M/8//0//V/9b/2f/c/+H/4f/i/+X/
5//p/+n/6f/p/+v/6//r/+v/7P/s/+z/7f/t/+3/7v/s/+z/7P/u/+//7//w//L/8v/x
//D/7//w//L/8//0//T/9P/1//X/8//0//T/9P/1//b/9v/2//T/9v/3//f/+P/5//v/
+//8//z//P/8//z//v//////AQADAAQABAAFAAYABwAHAAsADAAOAA8AEgAUABQAFQAV
ABYAGAAZABoAHAAgACIAIgAiACIAJAAmACcAKQAqACkAKgAsACwALgAuAC4ALwAvAC4A
LQAtAC0ALQArACoAKwApACcAJgAjACIAHwAdAB4AHAAYABcAEwASABAADwAMAAkABgAD
AAMAAwADAAMA///+//3//P/7//r/+v/6//n/+P/3//b/9//3//b/9v/2//b/9f/1//f/
9//3//j/9v/2//b/9v/3//f/9//3//X/9v/2//b/9//4//n/+v/8//z//P/8//v/+//6
//n/+v/7//z//P/6//r/+//8//z//P/8//z//v/9//3//f/7//v/+v/6//v//P/9//7/
/v/9//z//P/7//v/+v/6//z//P/7//v/+//7//v/+//7//v/+//7//n/+f/4//f/9v/2
//f/9//4//j/+P/4//b/9P/0//X/+f/5//n/+f/2//b/9//3//X/9//4//j/+P/5//n/
9v/4//j/9//3//f/+P/4//j/+f/3//f/+P/5//n/+f/6//r/+f/4//f/+f/5//r/+v/8
//z//f/+//3//P/5//j/9//4//n/+v/6//r/+v/6//r/+//+//z//f/+/wAAAQAAAAAA
AgAAAAAAAAAAAAEAAgADAAQABQAGAAcACAAKAAoACgAKAAgABwAGAAUABQAFAAUABQAH
AAYABAAEAAQAAwACAAEAAwADAAMAAwAGAAYABgAFAAYABAAEAAEA//////7//P/8//3/
/f/8//z/+//6//r/+v/5//n/+f/2//b/9//3//f/+P/6//v/+f/5//n/+f/6//n/+v/8
//z//P/8//z//P/8//z//P/7//v/+//8//z//f/9//3/+//7//z//P/9//7///8AAP7/
//8DAAIABAAGAAsADwAXACAALAA5AEgAVgBjAHEAfACGAI8AlQCgAKYAoACIAFsAGwDe
/7f/q/+x/7z/w//M/9j/6P/1//3/AgAGAAQAAAD7//n/9//3//X/8f/r/+f/5f/j/+b/
5v/m/+T/6P/r/+r/6v/u//P/9f/3//j//f8CAAUABwAGAAUABwAJAAkACQALAA0ADQAN
AA0ADgAOAA4AEQARABEAEgASABIAEgAUABIAEQARABIAFAAVABYAFwAVABYAFgAWABgA
GAAZABkAFwAYABgAGAAbABwAHAAcABoAHAAdAB0AHQAdAB4AHQAeAB4AHgAeAB4AIAAh
ACEAIQAjACQAJAAnACgAKQApACoAKgArACsAMAAyADIAMwA0ADYAOQA7ADoAOgA8ADwA
PQA+AD8AQgBDAEMARABEAEYASABLAEwASgBKAEoASwBMAEwATABNAE8ATwBNAEwASwBJ
AEcARgBFAEQAQQA/AD4APAA4ADcAMwAyADAALwAvAC0AKwApACgAJwAmACUAJAAkACQA
JAAhACAAIAAgAB4AHgAeAB4AHwAfAB4AHgAeAB4AHQAdAB8AHwAfACAAIAAgACAAIAAf
AB8AHwAfACEAIgAiACIAIQAgAB8AHgAhACIAIwAkACQAJQAlACUAIwAjACMAIgAkACQA
JQAmACYAJgAmACYAJAAjACMAIwAlACUAJAAkACIAIgAiACIAJAAjACIAIgAiACEAHwAe
AB4AHgAdAB0AHQAdAB0AHQAdAB0AHQAdAB0AHQAcABsAGAAYABkAGQAcABwAHAAcABwA
GgAaABsAHAAbABoAGQAYABgAGQAZABYAFwAXABYAFAAVABUAEgAWABYAFQAVABYAFgAV
ABQAFQATABMAFAAUABMAEgASABQAEwASABEAEQARABIAEgAQABAAEQASABMAFAATABQA
EwAUABUAFgAVABYAFwAYABgAGQAcABoAGAAaAB0AHwAeABwAHAAcABwAGwAaABgAFgAW
ABcAGAAZABgAFwAVABIAEgATABMAEwAVABUAFQAVABQAFAATABIAEQAQAA4ADgALAAsA
CwAKAAYABgAHAAcACAAIAAcABgAIAAgABwAHAAcABgAGAAcABQAEAAQABQAHAAcABwAH
AAcABwAFAAUABAAEAAQABAAEAAQABAAEAAQAAwADAAMABgAGAAcABwAFAAMAAwAEAAIA
AgACAAIAAAACAAUACQAKAAwAEgAXACEALQA4AEQAUwBiAG4AeQCBAIwAmACjAKsAqgCa
AHIAMgDx/7v/oP+h/7H/uf+8/7//zv/e/+j/6//v//T/8v/u/+z/5//h/9//3//d/9f/
0//R/9P/1f/U/9T/1v/a/9z/2//c/+D/5v/t//H/8//2//f/9v/z//n//v///wAAAQAA
AP////8BAAEAAQABAAIAAgACAAEAAQABAAIAAgACAAIABAAGAAUABQAGAAYABQAEAAMA
AQACAAIAAgAEAAQABQAFAAUABgAGAAYABgAGAAUABAAEAAYABwAHAAgACQALAAsACAAI
AAgACAAKAAwADQANAA8AEQASABIAEQASABMAEwAXABgAGgAbAB4AIAAgACEAIQAiACQA
JQAmACgALAAuACwALAAsAC4ALwAvADAAMAAwADIANQA2ADQANAA0ADUAMwAyADEAMQAv
AC8ALQAsACkAJwAlACQAIwAiAB8AHQAbABgAEwARAAsACgAIAAcABQADAAEA//8AAP//
/v/9//v/+v/5//j/9v/0//P/8v/y//L/8v/y/+//7//u/+7/8P/w/+//7//t/+3/7f/u
//D/8P/w//D/8f/x//H/8f/x//L/8v/y//T/9P/0//T/8//y//H/8P/y//P/8//z//P/
8//z//L/8v/y//P/9P/2//b/9v/2//T/8//z//P/8//z//L/8v/w//D/8P/w/+7/7f/s
/+z/7v/v/+//8P/v/+7/7P/r/+v/6//r/+v/6f/p/+n/6f/q/+v/6//r/+j/6P/p/+n/
6v/q/+r/6v/q/+j/6P/p/+n/6f/p/+n/6v/q/+v/6//q/+v/6//q/+j/6f/p/+b/6P/o
/+f/5//n/+j/6P/o/+j/5//o/+r/6f/p/+n/6v/q/+n/6P/n/+f/5//o/+j/6P/o/+n/
6v/o/+j/5v/m/+f/6P/p/+r/6P/o/+j/6P/o/+n/7P/q/+3/7v/w//H/8v/y//D/8v/y
//L/8v/0//T/9P/0//T/9P/0//T/9v/2//X/9P/y//H/8P/v/+//7//u/+z/7P/t/+3/
7f/u/+//8P/x//H/8v/y//L/8f/w/+7/7v/q/+n/6P/m/+T/5P/l/+X/4v/i/+H/4P/i
/+L/4f/h/+H/4P/g/+H/4f/g/+D/4f/f/9//3//f/+D/4f/g/+H/4P/g/+D/4P/e/97/
3v/e/+D/3//f/9//4P/g/+H/4f/f/93/3f/e/+D/4P/g/+D/4P/g/9//4f/m/+r/7P/x
//n/AQAMABgAIwAwAD4ATQBZAGQAbAB1AIEAiACIAHgATgANAMn/lv99/33/h/+O/4//
lv+k/7T/vf/F/87/0P/M/8b/wf+9/7n/s/+v/7H/sf+r/6f/p/+q/67/sP+y/7b/uf+8
/8D/wv/H/8v/z//U/9f/2v/b/93/4P/f/+H/4//j/+P/4//l/+X/5f/j/+T/5P/k/+X/
5f/l/+b/5v/m/+b/6P/o/+f/5//o/+n/6f/p/+n/6f/q/+r/6v/q/+r/6//r/+3/7v/u
/+7/7v/u/+3/7P/s/+7/7//v/+7/7//x//H/8f/y//P/9P/2//j/+f/5//b/9//3//b/
+v/8//7//////wAAAgADAAYACAAIAAkADAAOABEAEwARABIAFQAWABcAGAAZABwAHQAd
AB4AHgAgACIAJQAmACYAJgAmACcAJQAkACMAIwAjACMAIQAgAB8AHQAbABoAFwAWABMA
EQAQAA4ACgAJAAMAAgAAAP/////9//v/+f/2//X/9P/z//H/8P/v/+7/6//q/+r/6v/q
/+r/6v/q/+n/6f/o/+j/6v/q/+n/6f/o/+f/5v/m/+f/6P/p/+r/6f/p/+n/6f/r/+z/
7P/s/+z/7P/s/+z/7P/s/+z/7P/s/+3/7f/t/+3/7f/t/+z/7v/u/+//8P/v/+7/7f/s
/+7/7f/t/+3/7//v/+7/7v/u/+7/7v/u/+7/7f/s/+z/7f/t/+z/7P/s/+z/6//r/+v/
6//r/+v/6f/p/+n/6f/r/+v/6v/p/+j/6P/p/+n/6P/o/+j/6P/q/+j/6P/p/+n/6f/p
/+n/5v/m/+f/5//m/+f/5//m/+b/5//n/+T/6P/o/+f/5//n/+j/6P/o/+f/5f/l/+b/
5f/l/+X/5v/o/+f/5v/l/+X/5f/m/+b/5P/k/+X/5v/o/+j/5v/m/+f/6P/p/+r/6f/q
/+v/7P/u/+//8v/w/+7/7v/z//X/8v/y//L/8v/y//L/8v/x//D/7f/t/+3/7f/t/+3/
7P/q/+r/6//r/+v/7P/t/+7/7//t/+7/7v/u/+3/7P/q/+r/5//n/+f/5v/k/+T/5f/l
/+T/5P/j/+L/5P/k/+P/4//l/+T/5P/l/+P/4v/i/+P/4//j/+P/4//l/+X/4//j/+L/
4v/i/+L/4v/i/+L/4v/k/+P/4//j/+L/4v/j/+P/5f/j/+P/5P/k/+T/5P/k/+T/4v/j
/+X/6P/q/+r/7//3/wEADgAeACsANgBEAE8AWwBmAHAAeQCHAJIAkgCCAFYAEwDN/5r/
gf+F/5P/mv+b/6b/uP/I/8//0//Y/9z/2v/W/8//zf/L/8n/xf/B/73/t/+1/7v/wP/A
/77/wP/E/8f/yv/O/9L/1f/Z/93/4P/j/+b/5//p/+j/6//r/+3/7f/t//D/8//0//X/
8//0//T/9P/2//f/+P/6//n/+P/3//j/+v/5//n/+v/9//3//f/9//3//v/+//7/AAAA
AAEAAQD//wAAAAAAAAEAAgACAAIAAQAEAAYABwAGAAcACQAJAAgACAAIAAgACAAKAAsA
CwAOABEAEwAUABUAFgAXABcAFwAYABoAGwAeACAAIAAhACQAJgApACsAKwAsAC8AMAAw
ADAAMAAyADUANQA2ADYAOAA6AD0APgA9ADwAOwA7ADsAOgA5ADkAOwA7ADkAOAA3ADUA
MwAyADEAMAAtACsAKAAmACIAIQAfAB4AHAAbABcAFQATABEAEAAPAA4ADQAJAAgABwAG
AAUABAAEAAQAAgACAAIAAgADAAMAAgACAAIAAgABAAEAAQABAAEAAgAAAAAAAAAAAAEA
AQABAAEA//8AAAAAAAD+//7//v/+/wAAAAAAAAAAAQABAAAA///////////+//7//v//
/wAAAAAAAAAAAAD+//3//f/9//v/+//6//r//P/8//z//P/8//v/+v/6//n/+f/4//j/
+v/6//n/+f/5//n/+f/5//n/+f/5//n/+f/5//j/9//2//b/9//3//j/+P/4//j/+P/2
//b/9//5//n/+f/5//f/9v/2//X/8//1//b/9v/0//X/9f/y//T/9P/z//P/9//4//j/
+P/1//P/8//0//X/9f/1//b/+P/3//b/9f/1//X/9v/2//j/+P/5//r/+f/4//X/9P/0
//T/9P/0//P/9P/1//b/9f/1//f/9P/0//T/9f/1//b/+P/4//f/9v/1//T/9v/2//b/
9v/0//T/9P/0//b/9v/2//b/+f/6//v//P/6//r/+v/6//3//v///wAAAAAAAAAAAAAC
AAIAAgABAAIAAQABAAEAAQABAAEAAAD+//7///////7//f/8//v//f/9//7//v8BAAEA
AQAAAP7/+//7//v/+P/2//b/9//5//j/+P/3//b/9v/2//X/9f/1//T/9P/0//P/8f/w
//P/8//z//P/8f/x//H/7//x//L/8v/y//D/8P/w//D/7v/u/+3/7f/w//L/8//1//T/
8//w/+//8v/y//L/8v/y//L/8P/x//X/+P/2//b//f8HAA8AGgAkAC8AOgBKAFkAZwBy
AH4AhQCLAJQAmgCSAG4AMwDz/8D/of+d/6n/sP+z/7r/yv/e/+n/7//2//j/8v/w/+v/
5f/j/+P/4//h/93/2f/V/9f/1v/S/9D/0P/S/9X/2P/c/97/4f/l/+f/6P/r//D/8//z
//T/9//3//n/+f/5//n/+//7//v/+//8//z//P////////8AAAAAAAAAAAIAAAD/////
AAADAAMAAwADAAEAAgACAAIAAgACAAMAAwADAAQABAAEAAMABAAEAAQABAAGAAcABwAI
AAkACwALAAgACAAIAAgADAAOAA8ADwAOAA8ADwAOABEAEgATABMAFQAWABgAGQAaABwA
HAAdAB4AIAAjACUAJQAmACkAKgAoACgAKAAqAC0ALQAuAC4ALgAwADMANAA2ADYANgA3
ADUANAAzADMANQA1ADMAMgAxAC8ALQAsAC0ALAApACcAKAAmACIAIQAbABoAGAAXABcA
FQATABEAEAAPAA4ADQALAAoACQAIAAUABAAEAAQABAAEAAQABAAFAAUABAAEAAIAAgAB
AAEAAQABAAEAAgACAAIAAgACAP//////////AQACAAIAAgAAAAAAAAAAAAIAAgACAAIA
BAAFAAUABQADAAMAAwACAAQABAAFAAYABAAEAAQABAACAAEAAQABAAMAAwACAAIAAAAA
AAAAAAAAAP///v/+/wEAAQAAAAAA/v/+//3//f/7//v/+//7//3//f/9//3//f/9//z/
+//6//r/+//7//z//P/8//z/+v/4//j/+f/7//v/+//7//n/+P/4//f/9//5//r/+v/5
//n/+P/0//j/+P/3//f/+P/4//f/9v/3//X/9f/2//X/9f/1//b/+P/3//b/9f/4//n/
+//8//r/+v/7//z//v/+//7/AAACAAAAAAAAAAAA/v/+//3//P/9//3//f/9//3//f/8
//r/+P/5//n/+f/3//f/9//3//n/+v/6//r/9//2//T/9P/z//P/8//y//D/8P/x//H/
8P/w/+//7v/s/+z/6//r/+z/7P/t/+//7v/s/+v/6//t/+3/7f/t/+v/6//p/+n/6v/q
/+r/6v/q/+r/6v/q/+j/5//n/+f/6f/q/+z/7f/r/+n/6f/q/+r/6v/q/+r/6P/o/+v/
7f/u//D/9P/5/wEACQAUACAAKwA4AEgAUwBfAGgAcgB7AIMAiACEAHAARAAFAMf/nv+R
/5f/of+o/6//uv/I/9b/3f/l/+r/6v/m/+T/3f/Z/9v/2//Z/9X/z//J/8v/zf/M/8j/
xv/G/8r/y//K/8z/0P/X/9v/3f/g/+X/5v/l/+n/7P/t/+7/7//u/+3/7f/v/+//7//v
//D/8P/w/+//7//v//D/8v/y//L/9P/0//P/8//0//X/9f/1//X/9//4//j/+P/2//b/
9//3//f/+P/4//j/+v/8//3//v/7//z//P/7//3///8CAAMAAgACAAIAAgACAAQABQAF
AAcACQAKAAoACwAMAA0ADQAOAA4ADwAPABIAFAAUABUAGAAaAB0AHwAfACAAIwAkACMA
IgAhACIAJAAlACcAKAAmACgAKwAsACwALAAsAC0ALQAsACsAKwApACkAJwAmACYAJQAk
ACQAJQAkACEAHwAcABoAFgAVABEAEAAOAA0ACwAJAAcABQAEAAMAAgABAP///v/9//z/
/f/8//z//P/8//z//P/8//n/+f/4//j/+v/6//n/+f/3//f/9//4//j/+P/4//j/+f/5
//n/+f/3//j/+P/4//r/+v/6//r/+v/6//r/+v/6//v/+//7//3//f/9//z/+//6//r/
+v/6//r/+v/6//j/9//3//f/+f/5//j/+P/6//r/+v/6//r/+f/4//j/9//3//b/9v/2
//b/9f/1//f/9//3//f/9//3//f/9//1//X/9P/z//T/9P/1//X/9v/2//b/9v/0//L/
8v/z//b/9//4//n/+v/6//v/+//9////AAAAAAIAAwADAAAABAAEAAYABgAGAAYABQAE
AAIAAAD//////////wEAAQAAAP7//f/9//z/+//9//3//f/9////AAAAAAAA/f/8//r/
+v/5//n/+f/4//T/9P/1//X/9v/2//X/9P/y//L/8f/x//L/8v/z//X/9f/0//T/9f/z
//P/8//z//X/9f/z//P/9P/0//T/9P/0//T/9P/0//b/9f/1//X/9P/0//X/9f/3//X/
9f/2//b/9v/2//b/9v/2//f/+//+//7/AAAHAAsAEwAcACgAMwA+AEwAXQBtAHQAfACH
AJEAlACWAIoAZAApAOv/vP+l/6X/r/+4/7//yP/U/+T/7f/z//j//P/6//j/9f/v/+3/
7f/r/+n/4//f/93/3f/e/+D/3v/c/9z/3//e/+D/5P/r//H/8//0//f/+v/9//3//v/9
/wAAAwAEAAUABAAFAAQAAwAFAAYABgAGAAkACQAJAAoACgAKAAoADAAMAAsACwAMAA0A
DQANAA0ADgAQABEAEgASABIAEwATABEAEgASABIAFAAWABcAGAAWABgAGQAZABgAGQAb
ABsAHAAcABwAHAAdAB4AHgAdAB8AIQAiACIAIQAiACMAIwAlACYAKAApACwALgAuAC8A
LgAwADMANQA1ADYAOQA6ADsAPAA9AEAAQQBBAEIAQgBCAEQARwBIAEYARgBGAEcARwBG
AEUARQBHAEcARQBEAEUAQwBBAEAAQQBAAD0AOwA5ADYAMQAvACwALAArACsAKAAlACIA
HwAeAB0AHAAbABsAGgAZABgAFwAWABYAFgAXABgAGQAaABcAFwAWABYAGAAYABcAFwAX
ABcAFwAYABcAFgAVABQAFgAXABgAGQAXABgAGAAYABgAGAAYABgAGAAYABgAGAAYABkA
GQAZABoAGwAcABwAGwAaABoAGgAYABgAGAAYABgAFwAXABcAFgAVABMAEgATABQAFQAW
ABYAFQAUABQAEwATABIAEgAUABQAEwATABMAEwATABMAEQARABEAEQARABEAEAAPABEA
EgAUABUAFgAWABYAFgAYABYAFgAXABsAGwAbABsAGgAaABsAGwAXAB0AIAAgACIAIgAi
ACIAIgAhACAAHgAcABwAHQAeAB8AHAAbABkAFgAXABkAGgAbABkAGQAZABkAGQAaABoA
GgAZABgAFgAWABEAEQARABAADwAQABIAEwAQABAADwAOAAwADAALAAsADAAMAA0ADwAN
AAwADAANAAsACwALAAsACwALAAkACQAMAAwADAAMAAoACgAKAAoACgAJAAkACQAKAAoA
CwALAAwACwAMAA4ACwAKAAkACAAIAAoADQANAA4AEgAWABsAJQAvADgARABPAFoAagB5
AIMAigCUAJsApQCuAKwAlABiAB8A4f++/7f/v//J/9T/2f/g/+7//P8DAAkADgAOAAwA
CgAFAAEA//////v/9//z//H/7//v/+7/6v/o/+z/8P/x//D/9v/8//v///8DAAYABwAK
AAsACwAMAA8AEQATABMAEwARABMAEwATABMAFAAUABQAEwATABMAFAASABIAEgAUABYA
FQAVABYAFgAVABQAEwATABQAFAAUABYAFgAXABcAFQAWABYAFgAXABgAGAAYABcAGgAc
AB0AHQAdAB4AHQAcABwAHAAcABwAHgAfAB8AIAAjACUAJgAlACYAJwAnACsALAAuAC8A
MgA0ADQANQA0ADYAOQA7ADkAOgA9AD4APAA8ADwAPgBCAEMARQBGAEQARABFAEQARgBG
AEYARwBHAEYARQBFAEQAQwBAAD4AQAA/AD4APgA7ADoANwA1ADIAMAAsACsAKQAoACYA
JQAlACMAIQAfABwAGwAaABkAFwAWABUAFAAVABQAFAAUABYAFgAWABYAFQAVABQAFAAW
ABYAFQAVABMAEwATABQAFAAUABQAFAAUABUAFgAXABcAGAAYABgAGAAYABgAGAAWABYA
FgAWABYAFwAXABcAGQAZABkAGAAWABYAFwAYABYAFgAWABYAFgAVABUAFQAVABUAFAAU
ABYAFgAWABYAFAATABIAEgARABEAEAAQABEAEgASABMAEQARABEAEQARABEAEQARABAA
DwANAAsACwAMAA4ADwAQABAAEAAQABIAEAAQABEAFAAVABYAFwAYABgAGQAZABUAGQAe
ACAAHgAdABwAGwAaABwAHAAbABoAFwAXABcAFwAXABcAFgAUABYAFwAXABcAFwAXABcA
FwAZABoAGgAaABUAEgAOAAwADAANAA4ADgANAA4AEAARAA8ADgAMAAoADAAMAAsACwAN
AAwADAANAAwACgAJAAkACQAJAAkACQAJAAkABwAHAAoACgAKAAoACgAKAAoACgAMAAsA
CwALAAoACgALAAsACQAHAAcACAAJAAoACwAMAA4ADAANAA0AEAASABYAGwAjAC8APABI
AFUAYABwAIEAjQCYAKAApQCtALYAsgCYAGYAIwDh/7b/qf+z/7//wv/F/9D/3v/q//X/
//8GAAQA/v/6//f/8//t/+3/7f/p/+P/4f/h/+P/4v/g/+L/4v/k/+f/7P/w//T/+f/7
//3/AAAFAAoACwALAA4AEwAUABUAFAATABEAEwATABMAFQAWABYAFgAVABUAFQAWABgA
GgAcAA==
         </WaveFormData>
      </LeadData>
      <LeadData>
         <LeadByteCountTotal>10000</LeadByteCountTotal>
         <LeadTimeOffset>0</LeadTimeOffset>
         <LeadSampleCountTotal>5000</LeadSampleCountTotal>
         <LeadAmplitudeUnitsPerBit>4.88</LeadAmplitudeUnitsPerBit>
         <LeadAmplitudeUnits>��V</LeadAmplitudeUnits>
         <LeadHighLimit>2147483647</LeadHighLimit>
         <LeadLowLimit>268435456</LeadLowLimit>
         <LeadID>V4</LeadID>
         <LeadOffsetFirstSample>0</LeadOffsetFirstSample>
         <FirstSampleBaseline>0</FirstSampleBaseline>
         <LeadSampleSize>2</LeadSampleSize>
         <LeadOff>FALSE</LeadOff>
         <BaselineSway>FALSE</BaselineSway>
         <ExcessiveACNoise>FALSE</ExcessiveACNoise>
         <MuscleNoise>TRUE</MuscleNoise>
         <LeadDataCRC32>2245198676</LeadDataCRC32>
         <WaveFormData>
6v/q/+r/6v/t/+7/7//w//L/8v/y//L/9P/0//T/9P/y//L/8v/y//X/9v/3//j/9v/2
//b/9v/4//j/+P/4//j/+P/4//j/9v/2//b/9v/3//j/+f/6//r/+v/6//r//P/8//z/
/P/8//z//P/8//3//v///wAAAgACAAIAAgADAAQABQAGAAYABgAGAAYACQAKAAsADAAO
AA4ADgAOABEAEgATABQAFgAWABYAFgAWABYAFgAWABgAGgAcAB4AHgAeAB4AHgAgACAA
IAAgACAAIAAgACAAHgAeAB4AHgAcABwAHAAcABoAGAAWABQAEAAOAAwACgAHAAYABQAE
AAIAAAD+//z/+f/4//f/9v/0//T/9P/0//P/8v/x//D/7//u/+3/7P/r/+r/6f/o/+r/
6v/q/+r/6v/q/+r/6v/q/+r/6v/q/+j/6P/o/+j/6v/q/+r/6v/q/+r/6v/q/+r/6v/q
/+r/6v/q/+r/6v/r/+z/7f/u/+7/7v/u/+7/7P/s/+z/7P/q/+r/6v/q/+v/7P/t/+7/
6//q/+n/6P/q/+r/6v/q/+r/6v/q/+r/6P/o/+j/6P/o/+j/6P/o/+b/5v/m/+b/5P/k
/+T/5P/m/+b/5v/m/+X/5P/j/+L/4//k/+X/5v/l/+T/4//i/+T/5P/k/+T/4v/i/+L/
4v/i/+L/4v/i/+T/5P/k/+T/4v/i/+L/4v/k/+T/5P/k/+X/5v/n/+j/6P/o/+j/6P/q
/+r/6v/q/+v/7P/t/+7/7v/u/+7/7v/u/+7/7f/s/+z/7f/t/+7/7f/p/+j/5v/p/+v/
7P/t/+7/7v/u/+7/7v/u/+7/7f/r/+f/5v/k/+X/5f/j/+L/4v/h/+H/4P/i/+L/4v/h
/9//4P/g/+D/3f/d/93/3f/c/93/3//h/+D/3//e/93/3v/e/9//4P/e/93/3P/b/93/
3f/d/93/3f/c/9z/3f/b/9v/2//b/9n/2f/a/9r/2//b/9v/2f/Z/9f/2v/g/+L/4//o
/+//+P8BAA4AGQAjADEAQgBSAGAAaABrAHIAeAB1AFoAKQDr/6//hv94/3r/ev94/37/
if+V/5v/ov+r/6//r/+w/7X/uP+4/7f/tv+2/7b/tf+0/7T/tv+4/7r/vP+//8H/wf/D
/8n/zf/P/9H/1f/a/9z/3P/c/97/3v/g/+P/5P/l/+b/5//n/+j/6P/o/+j/6P/o/+r/
6//r/+v/6f/p/+n/6v/r/+v/6//r/+z/7f/t/+3/7v/v/+//7//v/+//7//v/+//7//v
/+//8v/z//X/9f/z//P/8//y//T/9P/2//j/+P/5//n/+P/6//v/+//8//3//v8AAAAA
AgACAAMABQAGAAYABgAIAAwADQAOABAAEQASABMAFgAWABYAFgAYABgAGgAbAB0AHAAb
ABoAGgAdAB8AIQAiACEAIQAhACEAHgAdABwAHAAaABoAFwAWABMAEgAQABAADQAKAAkA
CAAHAAQAAgD//wEAAAD+//7/+f/3//X/9f/0//T/8v/y//D/7//v/+//7f/t/+3/7f/v
/+//8P/w/+//7v/t/+3/6//r/+v/6//u/+7/7v/u/+//7//v/+//8P/x//H/7//t/+7/
7//w//L/8v/w//D/8v/z//P/8v/y//P/8//x//H/8v/y//L/9P/z//T/9f/0//b/9v/2
//f/9//3//X/9P/1//X/9P/1//X/9P/0//D/8P/w//H/9P/z//T/9f/0//T/9f/1//T/
8//y//H/8v/y//L/8f/x//L/8//0//L/8f/w//D/9P/1//X/9P/z//L/8f/x//D/8f/x
//D/8P/x//H/7//t/+//8f/x//T/9P/z//L/8P/w//D/8f/x//H/8f/w//L/8f/x//L/
8v/y//L/8v/0//T/9P/0//P/8//z//T/8//z//P/8//y//H/8f/y//P/9P/0//T/9v/2
//b/9v/2//b/9v/1//j/+v/7//v//f/9//7//P/8//z//P/9//7///8AAAAAAAAAAAAA
AAD///7//v8BAAEAAgACAP/////+//7//f/9//3//v8AAAAAAAAAAAAAAAD///7//f/9
//z/+//7//n/+P/4//f/9//2//b/+P/4//f/9//2//b/9v/1//P/8//z//H/8f/y//P/
8//z//P/8//z//L/8v/y//P/8//z//P/8//1//X/9f/1//T/9P/1//X/9f/1//X/8//z
//T/9P/1//X/9f/z//P/9f/4//j/+v/5//j//f8EAA0AFgAjACsAMwBCAFQAZABuAHsA
hgCOAJUAkgB/AFcAIQDm/7r/ov+a/5j/nP+f/6f/s/++/8P/x//L/87/0//a/9r/1//Y
/9r/3P/Z/9j/1P/W/9j/2P/Y/9n/2//f/+H/4//n/+n/6//t/+7/8P/2//j/+v/8/wAA
AQACAAMABAAEAAMAAwACAAQABAAEAAQABAAFAAUABQADAAMAAwAEAAcABwAHAAcABQAF
AAQAAwAGAAcABwAHAAcABwAHAAcABQAFAAUABQAEAAUABwAHAAcABwAHAAYACAAIAAoA
DAAKAAsACwAKAAwADQANAA4ADwAQABIAEgAQABAAEQATABYAFgAWABgAGwAbABsAHAAb
ABwAHQAgACEAIgAjACYAJAAmACcAKQAqACsALAAuAC4ALwAwADAAMQAxADEAMQAxADEA
MQAyADIAMgAvAC4ALQAsACoAKgAnACQAIwAiACMAIAAeABsAGQAYABYAFgARAA8ADQAN
AA4ADgAMAAwACAAHAAcABwAFAAUABQAFAAMAAwAEAAQABQAEAAMAAwADAAMAAwADAAYA
BgAGAAYAAwADAAMAAwAGAAcABwAFAAQABAAEAAQABQAGAAUABgAIAAkACQAIAAcABwAG
AAMABwAIAAgACAAHAAUABQAFAAYACAAIAAgABwAHAAcABQADAAUABgAGAAkACQAIAAgA
CAAIAAgACQAHAAUABQAFAAQABAAFAAUABQAFAAUABQAEAAQABAADAAQABAAEAAQABAAD
AAIAAgAEAAUABQAEAAMAAgABAAEABAAFAAUABAACAAMAAwABAAEAAwAFAAUABAAEAAMA
AgACAAIAAgADAAEAAQABAAAAAQABAAIABAACAAIAAgACAAIAAgACAAIAAQABAAEAAgAF
AAUABQAFAAEA///+//7///8AAAAAAAAAAAAAAAAAAAIAAgACAAEAAgAEAAUABQAHAAcA
CAAGAAYABgAGAAcACAAJAAoADAAMAAwADAAOAA4ADgAOAA0ADAAKAAgACgALAAsADAAO
AAsACwAKAAkACQAIAAcACgAKAAoACgAKAAoACgAJAAoABwAHAAYABAADAAAA/v8AAP//
///+//7//v/+//3/+//8//z//P/5//n/+f/5//j/+f/7//3/+//7//v/+//9//z//P/8
//v/+//7//v/+//7//v/+//7//r/+v/7//v/+//7//v/+f/5//r/+v/9//3//f/7//v/
/f8AAP7//P///wIABwAMABMAHAAlADEAPQBKAFgAaAB2AHsAfACCAIcAfgBlAD0ACQDa
/7j/pv+g/6L/pv+t/7f/w//M/9P/1//b/97/3f/e/+D/4//m/+j/5P/j/+L/4P/e/+D/
5P/k/+P/5//r/+n/5//r/+//8//z//T/+P/8//7//v/+//7///8AAAEAAgAFAAUABgAG
AAYABgAGAAYACAAJAAkACQAJAAkACQAKAAkACQAJAAkADAANAA0ADQANAA0ADAALAA0A
DQANAA0ADQANAA0ADQAOAA8AEQARABEAEQARABAADgAOABAAEgAUABUAFQAUABQAFQAV
ABYAFQAWABgAGAAaABoAGwAdABwAHAAcAB4AIQAhACEAIgAlACYAJwAqACgAKAAoACoA
KgAsAC0ALwAtAC0ALQAuADIAMwA0ADQAMQAxADEAMQAzADMAMwA0ADQANAAxADAALwAu
ACwALAArACgAJwAmACMAIAAeABsAGwAaABgAGAAXABUAEwATABIAEgAQABAAEAAPAA8A
DwALAAsACwALAAoACQAJAAgACQAIAAcABwAFAAUABQAFAAgACAAIAAgACAAJAAoACwAL
AAsACgAHAAkACgALAAwACgAKAAgACAAMAA0ADQAMAAwADQANAAsACwAMAAwADAAMAAsA
DAANAA4AEAAQABAADQANAA0ACwAMAA8AEQASABAADwANAAwADQAOAA8AEQAQAA0ADAAL
AAoACgALAAsACQAJAAkACQAKAAoACgAJAAoACgAKAAoACAAHAAYABgAIAAkACQAIAAgA
CAAIAAkACAAJAAkACAAIAAkACQAHAAMABQAHAAcABgAGAAUABAAGAAYABgAHAAcABwAH
AAYABgAFAAUABgAFAAQAAwACAAQABAAEAAQAAwADAAMABAADAAMAAwADAAQAAwADAAQA
BwAIAAgACAAKAAoACgAKAAwADAAMAAsACQAMABAAEwAQAA4ADgAOAA4ADQAMAAsACQAL
AAwADgAPAA0ADAAIAAcABwAIAAoACwALAAwADAAMAAsACgAJAAgABwAGAAMAAwACAAEA
AQD///z//P/7//v//P/8//z//P/9//3//v/+//7//f/9//3//f/7//v//P/9//3//f/9
//v/+//6//r/+v/7//v/+//5//n/+f/5//n/+f/4//j/+//7//v/+//7//n/+f/6//j/
+f/5//n/+f/5//v//P/8//7/AwAIABEAGgAlAC4AOQBFAFMAZABwAHwAhACNAJAAigB3
AE4AFwDh/7n/nv+Y/5z/nv+e/6T/r/+7/8H/wv/F/8v/z//S/9P/1P/S/9H/1P/U/9L/
0f/Q/9D/0v/U/9L/1P/Z/9n/2f/Z/93/4//n/+v/7f/w//D/7v/s//L/9v/4//f/+P/5
//r/+//7//z//P/8//z//P/8//z//f/9//3//f/9//3//v////////////7/////////
//////7//f///////////wEAAQABAAEAAQABAAIAAQABAAEAAQAAAAIAAgAEAAYABAAF
AAUABAAGAAcABwAIAAkACgAMAAwADAAMAA0ADwASABIAEgAUABUAFQAVABYAFQAWABcA
GgAbABwAHQAgAB8AIAAgACEAIwAjACMAJAAmACcAKAAoACcAJwAnACcAJgAlACQAJAAi
ACIAHwAeABsAGgAYABgAFgAUABQAFAARAA4ADAAJAAgABgADAAIAAQD///3//f/+//7/
/P/8//r/+f/5//n/9v/1//T/8//x//H/8v/y//H/8P/v/+//8f/x//H/8f/x//D/7//u
/+//7//v/+//8P/x//H/7//v//D/8f/y//L/8v/w//D/8P/x//H/8P/y//P/8//x//H/
8v/y//L/8//x//H/8f/0//b/9v/2//P/8//z//H/7//x//L/8v/y//H/7//u/+z/7P/s
/+3/7v/t/+7/7//s/+z/7f/t/+v/6//r/+v/6//q/+n/5//n/+j/6f/q/+r/6f/o/+j/
6P/p/+n/6P/o/+j/6P/p/+n/6f/o/+b/5v/n/+f/5f/l/+f/6f/p/+f/5v/k/+L/4P/g
/+D/4f/j/+P/4//i/+T/4//j/+T/4v/i/+L/4v/i/+L/4v/i/9//3//f/+D/4f/h/+H/
4f/h/9//3v/e/9//4P/g/+D/3//e/93/3P/e/97/3v/d/+D/4v/j/+P/5f/l/+T/5P/k
/+T/5P/m/+b/5v/m/+b/5v/m/+b/5//o/+n/6f/l/+T/5P/j/+T/5P/h/+H/4v/i/+P/
4//l/+b/5v/m/+b/5v/m/+b/5f/k/+H/4f/f/93/3P/Z/9r/2v/Z/9n/1v/W/9b/1v/V
/9X/1v/W/9b/1f/V/9X/1f/T/9P/1P/T/9P/0//T/9T/1f/V/9b/1v/X/9f/1//V/9X/
1f/V/9X/1f/U/9T/1f/V/9X/1f/T/9H/0f/S/9T/1f/V/9X/1//V/9P/1P/W/9j/2//g
/+f/7v/3/wIACwAVACMANABGAFYAYgBnAHAAdgBxAFwAMwD3/73/kP94/3D/cP9u/3L/
ef+F/5H/mP+d/6X/qf+o/6n/rP+s/63/rP+s/7D/sf+w/6z/rP+s/67/sv+1/7f/u/+/
/7//v//D/8n/zf/S/9T/1v/Y/9r/3P/e/93/3v/f/+D/3//f/+D/4P/g/+D/4P/g/+L/
4//j/+P/4//j/+P/5P/l/+X/5f/l/+b/5//n/+f/5v/n/+f/5//n/+f/5//n/+j/6f/q
/+v/6//r/+z/6//t/+3/7f/s/+z/7P/u//D/8P/x//H/8P/x//P/9P/2//b/9v/3//b/
+f/6//z///////7//f/+/wMAAwADAAQABwAIAAkADAAKAAoACgAMAA0AEAASABUAEwAT
ABMAFAAWABcAGAAYABgAGQAaABsAGQAZABkAGgAaABoAFwAWABUAFAASABIADQAKAAkA
CAAJAAYABAABAAAA/v/7//r/+f/3//X/9f/0//T/8v/y//D/7//v/+//6//r/+v/6//r
/+v/7P/s/+v/6v/p/+n/5//n/+f/5//n/+b/5f/k/+b/5//o/+n/6P/p/+n/5//p/+r/
6//s/+z/7P/q/+r/7P/t/+3/7P/s/+3/7f/r/+3/7v/u/+7/7v/t/+7/7//v//D/7//u
/+7/7//w/+//7//x//L/8v/y//H/7//u/+3/7v/v//H/7//t/+3/7f/u/+7/7//v/+//
7//v/+//7v/u/+7/7f/u/+7/7v/u/+7/7f/s/+z/7P/t/+3/7P/u/+7/7v/v/+//7//u
/+z/7P/t/+3/6//n/+n/6//r/+r/6v/p/+j/6f/q/+v/7f/r/+v/6//q/+r/6f/p/+r/
6v/q/+r/6v/q/+r/6v/q/+v/6//r/+z/7P/r/+r/6f/q/+n/6f/q/+z/7v/v//D/8P/w
//D/8P/x//L/8//z//P/9P/4//v/+P/4//j/+P/4//j/+P/4//f/9v/2//f/9//4//j/
9f/1//T/9P/1//X/9//4//j/+P/2//b/9v/2//X/9P/x//H/8v/x//H/7//u/+7/7f/t
/+r/6v/q/+r/6f/p/+r/6v/s/+v/6//r/+v/6f/p/+r/6//r/+v/6//t/+3/7P/s/+r/
6//r/+v/6//r/+v/6//r/+v/6v/q/+v/6//r/+v/7P/r/+z/7v/s/+3/7f/t/+3/6//r
/+7/8P/w//H/9v/7/wQADwAeACcALwA7AEwAWgBqAHQAeQCCAIwAhwBwAEkADwDT/6j/
kP+K/4z/jv+Q/5n/qf+z/7j/u/+//8X/yP/J/8z/zP/P/87/zv/M/8v/yP/G/8r/0P/Q
/9D/0f/T/9X/2f/d/9//4f/j/+f/6P/s/+7/8P/y//L/8v/z//T/9f/2//n/+f/6//r/
+v/6//r/+v/7//3//v////z/+//6//r//f/9//3//f/+///////////////+//3/////
/////////////////wAAAQADAAMABQAFAAUABAAEAAQABgAIAAYABwAHAAYABgAHAAcA
CAAKAAwADwAQABAAEAARABMAFAAUABQAFgAXABcAFwAYABsAHAAdACAAIgAiACIAJAAi
ACQAJQAnACcAJwAnACgAKwAtAC8AMAAtAC0ALQAtACsAKwArACwALgAuACsAKgAnACYA
JAAkACMAIAAfAB4AGwAYABYAEwAVABQAEgASAA8ADQALAAsACgAKAAgACAAFAAMAAgAB
AAEAAQABAAEA/////wAAAAABAAAA////////////////AAAAAAAAAAD//////////wAA
AQABAP///f/+////AAAAAAAA/v/+/wAAAQABAAAAAAABAAEA/////wAAAAAAAAAA//8A
AAEAAAACAAIAAgABAAEAAQD///7///////7///////7//v/+//7//v////3/+//7//v/
+//8//7////9//3//f/9//7//v/+//3//P/8//z//P/8//v/+v/6//z//f/9//z//P/8
//z//f/8//3//f/8//r/+//7//n/+f/7//3//f/9//z/+v/4//r/+v/6//v//f/9//3/
/P/6//n/+f/6//z//P/8//z/+v/6//r/+v/5//n/+f/6//v/+//7//v/+//5//j/+P/5
//r/+v/6//r/+v/6//r/+P/4//j/9//3//j/+P/3//v//f/6//j/+P/4//j/+P/4//j/
+P/4//j/+P/4//r/+v/6//r//f/+////AAAAAAAAAAAAAAEAAgADAAQAAgACAAIAAgAE
AAQABAAEAAEAAAAAAAEAAwAEAAQAAQD///7//v////3//f/+//7//v/+//7//v8BAAEA
AQD///7//P/6//n/9//2//b/9f/3//b/9v/2//X/8//y//L/8v/y//H/8f/v/+//7f/t
//D/8f/x//H/7//v/+//7v/w//D/8f/x/+//7//v/+//7f/t/+3/7P/v//H/8v/z//D/
7//s/+v/7v/u/+//7//t/+3/6//r/+z/7P/q/+v/8v/7/wIACQASABkAIwAxAEAAUABe
AGwAbwBwAHQAdQBoAEUAFQDh/7T/mv+Q/5D/kP+S/5n/pf+1/7z/v//D/8f/yP/L/87/
zP/N/9D/0v/Q/9H/zv/K/8r/zP/K/8j/y//N/8//0//V/9f/2f/d/9//4v/k/+j/6v/q
/+z/7v/t/+7/7//w/+//7//w//D/7v/u/+7/7v/w//H/8f/x//H/8f/x//L/8f/x//H/
8f/z//X/9v/3//X/9f/0//P/8//z//P/8//1//X/9f/1//X/9f/2//X/9//3//f/9v/4
//j/+v/8//n/+f/4//b/9//5//r//P/7//z//v/+/wAAAAABAAMABAAEAAQABgAIAAcA
BgAGAAgACgAMABAAEAAQABAAEgAQABIAEwAVABcAFwAXABgAGAAZABoAGgAbABsAGwAb
AB0AHQAdAB4AIAAgAB0AHAAaABgAFQAUABIAEAAQABAAEAAOAA0ACwAKAAgABQAEAAMA
AQD//////v/+//z//P/6//n/+f/5//X/9f/1//X/9f/1//b/9v/3//b/9f/1//X/9f/1
//X/9P/0//T/9P/1//X/9f/1//X/9f/0//H/8//0//X/9v/0//T/8v/y//b/9//3//b/
9//5//r/+f/6//r/+f/4//j/9//4//n/+P/6//r/+v/3//f/9//1//X/9//4//j/+P/3
//X/9P/0//T/9P/1//b/9f/2//f/9P/0//X/9f/z//P/8//z//T/9P/0//P/8v/y//L/
8v/y//H/8P/w//L/8//z//L/8P/w//D/8f/y//P/8//y//D/8f/x/+//7v/x//T/9f/z
//L/8P/u//D/8P/w//H/8f/x//H/8P/y//H/8f/y//D/8P/w//D/8v/y//L/8v/0//X/
9v/4//f/9//3//f/+//7//z//P8AAP///v/9//z//P/8//z/+//8//z//f/9//7//v/7
//v//P/8//3//f/8//z/+//6//z//P/8//z/+//6//f/9//2//X/9f/z//P/9P/0//X/
9P/0//T/9P/x//H/8v/y//T/8//z//P/8f/v/+//8P/y//P/9P/1//T/8//x//D/8v/z
//P/8//z//P/8//z//H/8f/w//D/8v/z//T/9f/z//H/8f/y//L/8//z//P/8f/x//X/
9P/0//T/9//+/wMADAAVAB4AJQAvAD0ASgBYAGQAbgBxAHgAegBzAF4ANwADANH/sP+g
/5z/nP+g/6T/rf+5/8P/yP/N/9H/0//U/9f/2P/Y/9v/3v/e/9z/2//Y/9j/2v/a/9j/
2P/Z/93/3//d/93/4f/n/+v/7f/w//L/9P/0//b/+v/6//n/+v/7//z/+//7//z//P/8
//z//P/8//r/+//7//v//P/9//7/AAD///////////7/////////AAABAAEAAQD/////
/////wEAAQABAAEABAAFAAcABwAEAAMAAgAAAAMABAAHAAoACQAJAAgABgAGAAcABwAI
AAsADAAOAA4ADAAMAA0ADwAQABAAEAASABUAFQAVABYAGQAaABsAHgAcABwAHAAeAB0A
HgAeAB8AIAAhACIAJAAlACUAJQAkACQAJQAmACcAJwAnACcAKAAnACYAIgAgACAAIAAf
ACAAHwAcABsAGgAbABgAFgATABIAEAANAAwACgAJAAgACQAGAAYABAAEAAIAAQABAAEA
AQABAAEAAQABAAEAAgACAP///v/9//3///////////8AAAAAAAAAAP//////////AAAB
AAEA/////wAAAQACAAQABAACAAIAAgADAAMAAgACAAMAAwABAAMABAAEAAQAAwABAAEA
AQACAAQABAAEAAMAAwADAAEAAwAFAAYABgAFAAUABAAEAAIAAgACAAMAAwABAAEAAQAA
AAAAAQABAAEAAQABAAEAAgACAAIAAQAAAAAAAAAAAAAA///+//7/AAABAAEAAAAAAAAA
AAABAAQABQAFAAQABAAFAAUAAwAEAAcACgALAAwADAALAAoADAAOAA4ADgAOAA4ADQAM
AAsACQAKAAoACwALAA4ADgALAAsACAAIAAkACQAHAAgACAAIAAoACgAKAAoACQAIAAUA
BQAEAAMAAwABAAAAAAD//////v/+//7//v/7//v//P/8//7//f/9//3//f/7//v//P/7
//v/+//7//3//f/8//z//P/9//3//f/9//3//f/9///////+//7//f/9//3//f////3/
/f/+//7//////////f/9//3/AAACAAIAAwAIAA0AEgAbACQAKwAzAEEAUABiAG4AdgB9
AIAAggB/AHIATwAdAO3/yv+0/6r/qP+q/67/t//D/83/0v/V/9n/3f/g/+X/5v/m/+f/
6P/q/+r/5//m/+T/5P/m/+j/6P/l/+f/6f/p/+n/7f/z//n/+//8//7/AAACAAQABAAE
AAYACAAKAAwACgAJAAkACAAKAAoACgAKAAwADQANAA0ACwALAAsADAALAAsACwALAAwA
DQANAA0ADgAPAA8ADwANAA0ADQANAA0ADQANAA0ADgAPABEAEQARABEAEQAQABAAEAAS
ABQAFAAVABUAFAAUABUAFQAWABcAGAAaABoAGgAaABsAHQAeAB4AHgAgACMAIwAjACQA
JQAmACcAKgAqACoAKgAsAC0AMAAyADUAMwAzADMANAA2ADcAOAA4ADcANwA3ADcANQA1
ADUANgA2ADYAMwAyADMAMgAwADAALwAsACsAKgAnACQAIgAfACEAIAAeAB4AGgAXABQA
EwAUABQAEgASAA4ADQANAA0ADQANAA0ADQANAA0ADgAOAA0ADAALAAsACwALAAsACwAK
AAoACgAKAAcABwAHAAcACgALAAsACQAHAAgACQAKAAgACAAGAAYACAAJAAkACAAIAAkA
CQAHAAsADAAMAAwACwAJAAkACQAIAAoACgAKAAkACQAJAAcABQAHAAgACAAJAAkACAAI
AAYABgAGAAcABQADAAMAAwADAAQABgAHAAUABQAFAAUABAAEAAQAAwAEAAQABAAEAAUA
BQAFAAYACAAJAAkACAAKAAoACgALAAwADQANAAwADAANAA0ACwALABEAEwATABQAEgAS
ABIAEgARABAADwANAA0ADgAQABEADwAOAAoACQALAAwADgAPAA0ADgAOAA4ADAAMAAwA
DAAMAAwACgALAAkABwAGAAMAAwAEAAQABQAEAAQABAAEAAEAAQACAAIABAADAAMAAwAD
AAEAAQACAAEAAQABAAEAAQABAAAAAAACAAMAAwADAAMAAwADAAMAAQABAAAAAAABAAEA
AQABAAIAAQACAAQAAwADAAIAAQD//wEABQACAAIABAAHAAwAEwAcACUALAAzAD0ASwBa
AGYAcAB2AHkAgACGAH8AZgA9AAcA1/+8/7L/rv+u/7L/uP+9/8f/0f/W/9v/3//j/+T/
6f/o/+j/6f/q/+j/5v/l/+T/5P/i/+L/4P/g/+P/5//p/+v/7//v/+//8//5//r/+v/+
//7//v/+/wAAAwAEAAUABgAFAAUABgAGAAgACAAIAAgABgAHAAcABwAHAAcABwAIAAkA
CQAJAAkACQAJAAgABwAIAAkACQAJAAsACwALAAsACQAJAAkACQAKAAsADQANAA8ADwAP
AA4ADAAMAA4AEAAOAA8ADwAOABAAEQARABIAFQAWABgAGAAWABYAFwAZABoAGgAaABwA
HwAfAB8AIAAhACIAIwAmACgAKAAoACoAKAAoACcAJwAqACsALAAuAC8ALwAvAC4ALwAv
AC8ALwAvAC8ALwAwAC8ALgAqACgAKQAoACYAJgAlACIAIQAgAB0AGgAYABUAFQAUABIA
EgAQAA8ADgAPAA4ADgAMAAwACgAJAAkACQAHAAcABwAHAAcABwAIAAgACQAIAAcABwAJ
AAkACQAJAAoACgAKAAoACQAJAAkACQAKAAsACwAJAAsADAANAA4ADgAOAAwADAAMAA0A
DQAMAAwADQANAAsADQAOAA4ADgAPAA0ADQANAA0ADgANAAwADAANAA4ADQAMAA0ADQAM
AA0ADQAMAAwACgAKAAoACwAJAAcABwAHAAcACAAKAAsACQAJAAkACQAKAAoACgAJAAYA
BgAGAAYACQAJAAkACgAKAAsACwAKAAoACgAKAAsADQAPABAAEAAQABEAEQAPAA8AEQAV
ABcAFgAVABQAEwASABQAFAAUABMAEAAQABEAEQASABIADwAPABAAEAARABEADwAQABAA
EAASABIAEgASAA8ADAAHAAUABwAHAAgABwAIAAgABwAHAAQABAAEAAQABQAFAAYABgAG
AAUABQAFAAMAAQABAAIAAwADAAMAAwADAAMAAgACAAQABQAFAAUAAwADAAMAAwAFAAUA
BAAEAAUABQAFAAUABQADAAMABAAGAAcABwAHAAcABQAFAAYABAAGAAkADgATAB4AKQA0
ADsARwBXAGgAeACIAJAAkQCUAJoAjwB0AEUADQDZ/7T/pP+k/6b/pP+o/7H/vf/H/87/
0//Z/93/3v/f/+D/4P/d/97/4P/g/9//4P/g/+L/4P/e/+D/4f/h/+X/6f/r/+//8//z
//X/+P/+/wIAAgACAAQACAAGAAYABgAGAAcABwAIAAgACgAKAAoACgAJAAkACAAHAAsA
DQAPAA==
         </WaveFormData>
      </LeadData>
      <LeadData>
         <LeadByteCountTotal>10000</LeadByteCountTotal>
         <LeadTimeOffset>0</LeadTimeOffset>
         <LeadSampleCountTotal>5000</LeadSampleCountTotal>
         <LeadAmplitudeUnitsPerBit>4.88</LeadAmplitudeUnitsPerBit>
         <LeadAmplitudeUnits>��V</LeadAmplitudeUnits>
         <LeadHighLimit>2147483647</LeadHighLimit>
         <LeadLowLimit>268435456</LeadLowLimit>
         <LeadID>V5</LeadID>
         <LeadOffsetFirstSample>0</LeadOffsetFirstSample>
         <FirstSampleBaseline>0</FirstSampleBaseline>
         <LeadSampleSize>2</LeadSampleSize>
         <LeadOff>FALSE</LeadOff>
         <BaselineSway>FALSE</BaselineSway>
         <ExcessiveACNoise>FALSE</ExcessiveACNoise>
         <MuscleNoise>TRUE</MuscleNoise>
         <LeadDataCRC32>368897405</LeadDataCRC32>
         <WaveFormData>
JAAkACQAJAAmACgAKgAsAC4AMAAyADQANAA0ADQANAAyADIAMgAyADMANAA1ADYANgA2
ADYANgA4ADgAOAA4ADgAOAA4ADgANgA2ADYANgA3ADgAOQA6ADsAPAA9AD4APgA+AD4A
PgA+AD4APgA+AD8AQABBAEIAQgBCAEIAQgBFAEYARwBIAEgASABIAEgASwBMAE0ATgBQ
AFAAUABQAFMAVABVAFYAWABYAFgAWABaAFoAWgBaAF0AXgBfAGAAYgBiAGIAYgBkAGQA
ZABkAGIAYgBiAGIAYgBiAGIAYgBhAGAAXwBeAFsAWgBZAFgAVgBUAFIAUABNAEwASwBK
AEkASABHAEYARQBEAEMAQgBCAEIAQgBCAEAAQABAAEAAPgA+AD4APgA8ADwAPAA8AD0A
PgA/AEAAQABAAEAAQABCAEIAQgBCAEIAQgBCAEIAQgBCAEIAQgBCAEIAQgBCAEIAQgBC
AEIAQgBCAEIAQgBFAEYARwBIAEgASABIAEgARgBGAEYARgBEAEQARABEAEUARgBHAEgA
RwBGAEUARABEAEQARABEAEYARgBGAEYARgBGAEYARgBEAEQARABEAEIAQgBCAEIAQQBA
AD8APgA/AEAAQQBCAEAAQABAAEAAQQBCAEMARABDAEIAQQBAAEIAQgBCAEIAQQBAAD8A
PgBAAEAAQABAAEIAQgBCAEIAQABAAEAAQABCAEIAQgBCAEQARABEAEQARABEAEQARABG
AEYARgBGAEcASABJAEoASgBKAEoASgBLAEsASwBLAEoASgBKAEoASABIAEcARwBIAEkA
TQBOAE4ATgBOAE4ATgBOAE4ATgBLAEkARgBGAEUARABEAEQAQQBAAEAAPwBBAEEAPwA/
AD8APwBAAEAAPAA8ADwAPAA+AD4APgA/AD0APQA9AD0APwA+AD4APwA8ADsAOgA4ADoA
OgA6ADoAOgA6ADoAOwA5ADgAOAA4ADgAOAA4ADgANwA4ADgAOAA3ADUANgA8ADsAOwA/
AEYATABUAFwAZABsAHUAhACUAKIAqgCvALYAvAC3AKAAfABMAB0A/P/v/+j/4P/c/+D/
6P/v//H/9f/8/wAAAAAAAAYADgAOAA4AEAARABEAEgASABIAFAAWABYAGQAcAB0AHgAg
ACUAKAApACkALQA0ADQANAAzADYANwA2ADkAOwA8ADwAPAA8AD4AQAA/AD4APQA9AD8A
PwA/AD4AQABAAEIAOQA8AD0APQA9AD4APgBAAEIAQgBBAEAAQAA+AD8APwA+AEAAQQBC
AEIAQgBCAEMAQwBBAEEAQQBCAEQARABFAEYARgBGAEcARwBHAEkASQBJAEsASwBMAE8A
UABRAFAAUABRAFEAUgBTAFYAWQBZAFkAWQBbAFwAXQBfAF8AYABiAGIAYgBiAGIAYABh
AGEAYQBkAGUAaQBpAGcAZwBnAGYAYwBhAF8AXgBeAFwAWQBYAFcAVQBRAFAATgBKAEgA
RwBEAEIAQABAAD8APQA9AD4APQA5ADgANQA2ADYANQA0ADEAMQAxADAAMAAuAC4ALAAx
ADEAMQAwAC0ALQAtAC4ALAAsACwAKwAsACwALQAvADAAMAAvAC4ALwAvADEAMgAxADAA
LwAuADEAMQAxADEAMQAyADIAMQAxADIAMgAyADIAMQAxADIAMgAyADIANAA0ADMAMwAz
ADUANQA2ADYANgA1ADMAMgAzADMAMwAzADIAMQAuAC0AMAAyADMANQAyADIAMgAyADAA
MAAxADIAMgAxADAAMAAxADEAMAAvAC0ALQAvAC0ALwAxADEALwAvAC8ALgAuACwALAAs
ACwALQAtAC0ALgAsACsAKwAsAC0ALQAuAC8ALwAvAC8ALgAtAC4ALgAtAC0ALQArACsA
LQAtAC0ALQAvAC8ALwAwAC4ALQAtAC4ALAAuAC4ALgAsAC0ALQAtAC0ALQAuAC4ALgAt
AC0ALQAtAC0ALQAuADAAMAAxADIAMAAxADIAMAAwADAAMAAxADIAMwA0ADQANAA0ADUA
MwAzADMAMgAyADIAMgAyADIAMQAxADEALwAyADIAMgA0ADQANAA0ADIAMgAyADEALwAs
ACwAKwAqACoAKgApACYAJgAlACUAJwAlACUAJQAjACQAJAAiACAAIAAgACAAIgAiACMA
IwAhACEAIQAhAB4AHgAfAB8AHwAfAB4AHgAeAB4AHgAeABwAHAAdAB0AHgAeAB4AHgAc
ABwAHAAdABwAHAAcABsAGwAcABwAGwAbABsAHgAiACgAMAA4ADwAQQBOAF4AbAB4AIUA
kACaAJ8AnACKAGwAQQAUAO//2P/K/8D/vP++/8P/y//T/9j/2v/c/97/5P/q/+r/6v/s
/+//7//w/+7/7P/u//D/7v/v//D/8//4//r/+//+////AQADAAQABAAKAA0ADgANABAA
DwARABIAEgAQABAAEgAUABIAEgASABMAEwATABMAEgAUABQAFgANABIAEwATABMAEQAQ
ABEAEgAUABMAEgASABAAEQARABAAEAARABIAEgAQABAAEQARAA8ADwAPABAAEgASABMA
FAAUABQAFQAVABYAFwAWABUAFQAVABYAGQAaABsAGgAaABwAGwAbABsAHgAhACEAIQAi
ACMAIwAjACMAIwAkACYAJQAmACcAKAAqACsAKwArACkAKQAsACsAKwArACsAKgAoACcA
JgAmACYAJAAhACAAHgAdABoAGgAWABIAEAAPABAADgAMAAwACAAFAAQABAADAP///v/7
//z//P/7//r/+P/3//b/9P/2//T/9P/y//L/8f/w/+7/7f/t/+3/7v/s/+z/7P/r/+r/
6v/r/+3/7f/s/+r/6P/n/+f/6f/q/+n/6P/n/+b/5//n/+f/5//l/+b/5v/l/+T/5P/j
/+L/4//j/+T/5v/j/+L/4f/i/+L/4f/h/+H/4P/f/9//3v/d/93/3P/c/93/3f/d/93/
3f/d/9v/2//b/9r/2P/X/9b/1v/W/9b/1v/W/9f/2P/X/9X/0//S/9P/0//S/9H/0P/P
/9D/zf/N/8//z//N/8v/y//K/8r/zP/M/8z/zP/J/8n/yf/K/8j/x//H/8j/yP/H/8f/
x//H/8f/x//G/8X/xv/G/8X/xf/F/8P/w//D/8P/w//D/8P/w//D/8T/xP/D/8P/xP/E
/8b/xv/G/8P/w//C/8H/v/+//8D/wP++/73/vf+9/7//v/+//8D/wP/A/8H/wv/A/8H/
wv/A/8D/wP/A/8L/wv/C/8L/xP/E/8T/xP/E/8T/xP/E/8T/w//C/8H/wP/A/8D/wP/A
/8D/v/+//7z/u/+9/7z/vP+8/7z/vP+8/7z/vP+8/73/u/+4/7j/tv+0/7P/sv+z/7L/
sv+x/7H/sf+v/6//rf+t/67/rv+q/6r/qv+q/6r/qv+q/6v/qf+p/6n/qf+r/6r/qv+r
/6n/qf+p/6j/qP+o/6j/qP+m/6b/pv+n/6n/qP+o/6j/qP+o/6j/qP+r/6z/rP+s/6v/
rf+u/6r/qf+r/63/sP+0/7r/wP/I/9D/1//i//L/AAAQABcAHAAgACMAHAAIAOj/wf+Y
/3v/aP9c/1b/WP9c/2P/a/9x/3T/dv96/37/gP+C/4b/iP+M/4v/if+I/4j/iP+G/4j/
jv+P/5D/k/+W/5T/lf+a/5//n/+h/6D/pP+o/6v/qv+r/6r/q/+t/67/rv+u/67/sP+y
/7H/sP+v/6//sf+x/7H/sP+y/7L/tP+r/6//r/+u/63/rf+u/7H/tP+y/7H/sP+w/7D/
sf+x/7D/rv+v/7D/sP+w/7D/sf+x/7P/s/+z/7T/s/+y/7L/sv+0/7T/tf+1/7b/t/+2
/7X/tv+1/7X/t/+6/7v/uv+6/7z/u/+7/7v/vP+//7//v/+//8H/wv/D/8P/w//E/8b/
x//I/8n/yv/K/8v/y//L/8z/zf/R/9H/zv/N/8z/yv/L/8v/y//M/8z/yv/H/8b/xv/F
/8L/wv/C/77/vP+7/7r/uP+2/7b/tP+x/7D/sP+u/6v/q/+p/6r/qv+p/6j/p/+n/6f/
pv+m/6T/pP+i/6P/o/+j/6L/of+h/6H/ov+i/6L/ov+h/6D/oP+h/6P/o/+k/6T/pP+j
/6P/pf+m/6T/pP+k/6T/o/+j/6P/o/+k/6b/p/+n/6f/qP+o/6j/qP+n/6f/qP+o/6j/
qP+q/6r/qf+p/6n/qf+p/6r/qv+r/6v/qv+q/6n/qf+p/6n/rP+t/6z/rf+t/6z/qv+p
/6r/qv+q/6r/qv+q/6v/rP+t/63/rf+u/63/rf+s/6v/q/+r/63/q/+s/6//sP+v/6//
r/+u/67/sP+w/7D/sP+v/6//r/+w/7D/r/+v/7D/sP+v/6//r/+y/7P/tP+0/7T/tv+3
/7f/tf+1/7P/s/+z/7P/s/+z/7X/tf+1/7b/tv+1/7X/tv+0/7b/tv+2/7j/uf+5/7n/
uv+7/73/vv+//7//wP/B/8L/w//E/8b/xP/G/8v/zP/K/8j/yP/I/8j/xv/H/8f/x//I
/8j/yf/K/8r/yv/K/8n/yv/L/8z/0P/O/87/zv/O/87/zv/O/87/0P/P/83/yv/M/8v/
yv/K/8j/x//G/8b/x//H/8f/xf/G/8f/yP/K/8r/yP/I/8j/yv/K/8r/yv/N/83/zf/N
/83/zf/M/8z/zf/N/83/zf/O/87/zv/O/9D/0P/Q/9D/0v/T/9P/1P/W/9b/1v/W/9b/
1//Y/9j/1v/X/9f/2P/a/93/3//j/+j/8v/4//7/BgASAB8AMAA+AEoAVABdAGAAXgBN
ACoAAADY/7n/ov+X/5T/kv+Q/5b/nv+l/6n/qf+s/7T/uP+6/77/wP++/8D/xP/F/8X/
xv/G/8b/yP/M/87/z//S/9X/1v/Y/9v/4P/l/+f/6//u/+7/7v/t//D/9f/2//b/9//3
//b/+P/4//r//P/8//z//P/9//////////7///8AAAMA+////wEAAgADAAIAAgAEAAYA
BAADAAIAAgADAAUABgAGAAgACQAKAAoACgAKAAsACwAMAA0ADgAQABIAEgATABQAFgAW
ABcAFwAXABkAGQAZABkAGQAaAB0AIAAhACAAIAAjACMAJAAlACYAKQApACkALQAvADAA
MQAyADMANQA4ADgAOAA4ADgAOQA7ADwAPQBAAEEARQBFAEMAQwBDAEIAQQA/AD0APAA+
ADwAOQA4ADgANwA0ADQANQAyADEAMQAuACwAKgAqACYAIwAiACIAIgAfAB8AHQAeACAA
IQAiAB8AHwAfAB4AHgAcABwAGgAbABsAGwAaABoAGwAcAB4AHgAeAB4AHQAdABwAHAAd
AB0AHgAeAB4AHQAdAB8AIAAgACAAIAAgACMAIwAjACMAIQAiACIAIQAjACQAJAAkACYA
JQAlACYAJgAmACYAKAAoACkAKwAtACwAKwArACoAKwArACoAKgArACsAKwArAC0ALQAr
ACsALQAuAC4ALwAsACwALAAsAC4ALgAvADAAMgAxADAAMAAyADMAMwAzADMAMwA1ADMA
NAA3ADgANwA3ADcANgA2ADYANgA2ADYANgA3ADgAOgA6ADkAOQA6ADgANwA3ADcANwA3
ADcANgA4ADoAOwA7AD0APQA7ADsAPQA9AD0APQA7ADsAOwA8ADwAOwA7ADwAOgA8ADwA
PAA8AD0APQA9AD0APQA+AD4APAA7ADsAOwA9AD0APQA+AEEAQgBEAEYASABJAEoASgBK
AEoASgBIAEgASABIAEoASgBKAEoATABNAE0ATQBMAEoASQBIAEoASgBKAEkASQBJAEkA
TABNAE4ATwBQAE4ATgBOAE4AUABPAE0ASgBIAEcARgBGAEQAQwBCAEIAPwA/AD8APQA/
AD8APwBAAEAAPgA+AD4APgA+AD4APgA9AD0APQA9AEAAQQBBAEIAQgBBAEAAPwA+AD4A
PgA+AD4APgA+AD4APQA9ADwAPAA6ADoAOgA6ADsAPQA/AEAAQAA9AD0APAA8AD8APwBD
AEoATgBUAFwAYgBoAHMAhACUAKQArgC1AMAAxAC9AKwAjABgADMAEAD7/+7/5P/g/+D/
5P/t//f/+f/8/wIABgAIAAoADAAOABIAEgATABcAHAAaABYAFgAWABgAHQAgACEAJAAm
ACcAKAArAC8AMwA4ADwAPAA9AD4APwBAAEEAQwBEAEQAQgBCAEQARgBFAEQAQwBDAEUA
RQBFAEQARgBGAEgAPwBDAEUARgBHAEYARgBIAEoASgBJAEgASABIAEkASQBIAEgASQBK
AEoASgBKAEsASwBLAEsASwBMAEwATABNAE4ATgBOAE8ATwBRAFMAUwBTAFAATwBPAFEA
VwBZAFkAWgBYAFcAVwBXAFwAXwBfAF8AYQBjAGQAZQBlAGUAZgBoAGkAagBrAGwAbABt
AG0AbQBuAG8AcwBzAHMAcwBzAHIAcgBxAHAAcABwAG4AawBqAGoAaQBmAGYAZABgAF4A
XQBcAFoAWABYAFYAUwBSAFIAUgBPAE8ATQBMAEwASwBKAEkASQBJAEgARgBEAEQAQgBH
AEcARwBGAEUARQBFAEYARgBGAEYARQBDAEIAQgBDAEUARgBGAEYARQBFAEcASABIAEgA
SABIAEkASQBJAEkASQBKAEoASQBJAEoASgBKAEoASQBJAEoASgBKAEoATABIAEcARwBH
AEgASQBLAEwASwBLAEoASgBLAEsASwBLAEsASwBJAEkASgBKAEkASQBIAEgASABIAEgA
SABJAEoASABHAEYARgBJAEkASABHAEcARwBJAEcARQBHAEcARQBHAEcARgBGAEYARgBG
AEYAQwBDAEMARABCAEEAQQBCAEIAQQBBAEEAQgBDAEQARABCAEQARQBFAEMAQwBBAEEA
QwBDAEMAQwBDAEMAQwBEAEIAQQBBAEIAQgBEAEQARABEAEUARQBFAEcARwBIAEgASgBJ
AEkASQBLAEsASwBMAEoASgBPAFIAUABOAE4ATgBOAE4ATwBPAE8ATQBMAEwATABMAEwA
TABLAEsASwBLAE4AUABQAFAAUABOAE4ATgBOAE4ATQBLAEgASgBJAEgASABIAEcARgBG
AEMAQwBDAEEAQQBBAEEAQgBCAEAAQABAAEAAQABAAEAAQwBDAEMAQwBDAEMAQgBCAEIA
QQBAAD8AQABAAEAAQABAAEAAQABAAEEAQQBAAEAAQABAAEAAQABAAEEAQgBCAEIAPwA/
AD4APgA/AD8AQwBIAEwAVgBgAGYAbAB1AIIAkACgAKwAswC8AMQAwQCuAI4AYgAzABAA
+//u/+b/5P/k/+r/8//7////AAACAAgADAAQABIAFAAYABgAGQAXABgAGAAWABgAHAAe
AB0AHgAhACIAJgApACwALQAvADEANAA2ADYANwA6ADsAPAA7AD0APgA+AD4APgBAAEIA
QABAAEAAQQBDAEMAQwBCAEIAQgBEADsAQABBAEEAQQBAAEAAQgBEAEIAQQBAAEAAQABB
AEEAQABAAEEAQgBCAEAAQABBAEEAQwBDAEMARABCAEIAQwBEAEIAQgBDAEMARABFAEQA
QwBFAEUARgBJAEwATQBMAEwATgBNAE0ATQBPAFEAUABPAFEAUwBUAFUAVQBVAFYAWABY
AFgAWABYAFoAWwBbAFsAXABdAGEAYQBeAF0AXABaAFoAWQBYAFgAWABWAFMAUgBSAFEA
TgBOAEwASABGAEUAQgBAAD4APgA+ADsAOgA6ADgANQA1ADMAMgAyADEAMAAuAC0ALAAq
ACsAKgArACoAKgApACgAJgAnACcAJwAoACgAKAAoACcAJwAmACYAJwAoACgAJwAmACMA
IwAlACYAJQAkACMAIgAjACMAIwAjACEAIgAiACEAIQAiACIAIgAgAB8AHwAgACAAIAAg
ACIAIgAhACEAIQAfAB8AIAAgACAAHwAdABwAHQAdAB0AHQAdAB0AGwAbABoAGgAZABkA
GgAaABoAGgAYABgAGQAaABwAGwAaABoAGQAZABgAFwAVABUAFwAVABUAFwAXABUAFQAV
ABQAFAAWABYAFgAWABMAEwATABQAFAATABMAFAASABEAEQARABEAEQARABAAEAASABMA
EwASABEADgANAA0ADQANAA0ACwALAAsADAAKAAkACQAKAAgACgAKAAoACAAJAAkACQAI
AAcABwAGAAYABQAFAAUAAwADAAMABAACAAIAAwAEAAQABQAEAAMAAgABAAAAAAAAAAAA
AAAAAAAAAAAAAP7//v/+//7/AAAAAAAAAAAAAAAAAAAAAAIAAgACAAIAAgACAAIAAgAA
AAAAAQABAAAA///9//z//v/+//7//v/9//3//f/9/////v/9//z//P/8//z//P/+//7/
/f/7//j/+P/3//b/9f/0//L/8P/y//H/8f/x/+7/7f/s/+v/6v/q/+j/6P/m/+b/5v/m
/+b/5//n/+f/5f/l/+X/5P/k/+X/5f/l/+P/4v/i/+L/4P/g/+D/4P/i/+P/4//i/+H/
4P/f/97/4P/g/+H/4v/e/97/3f/d/97/4P/b/9v/4//o/+7/9P/6//7/BgARAB4ALAA8
AEoATwBQAFQAVwBKAC4ACADd/7r/of+Q/4r/hP+E/4j/kf+d/6P/pP+o/6j/qv+u/7D/
sv+0/7j/uf+7/7z/uv+2/7j/uP+4/7n/uv+//8L/xP/H/8j/yf/N/8//0P/S/9b/2f/Y
/9n/2v/a/9v/2//a/9r/2v/c/97/3P/c/9z/3f/f/9//3//e/97/3v/g/9f/2v/b/9v/
2//d/97/4f/k/+P/4f/f/97/3v/f/9//3v/e/9//4P/g/97/3v/f/9//4f/h/+H/4v/i
/+L/4//k/+L/4v/j/+P/5f/n/+f/5//o/+f/5//p/+v/7f/t/+7/8P/v/+//7//w//P/
8//z//P/9f/2//f/+f/5//r//P/6//r/+v/6//z//f/9//3//P/9/wEAAQD////////+
//7//f/8//z//v/8//n/+P/1//P/7//u/+3/6v/p/+n/6P/m/+T/5P/h/93/2//a/9r/
1//X/9X/1P/U/9P/0v/R/9H/0f/Q/87/zP/M/8r/zf/N/83/zP/L/8v/y//M/8v/yv/J
/8f/xv/G/8f/yf/K/8r/yf/I/8b/xf/G/8b/xv/G/8b/xv/G/8X/xP/D/8X/xv/G/8X/
xf/G/8b/xv/F/8P/wv/C/8T/xP/E/8b/xP/D/8P/w//B/8H/wv/C/8H/wf/A/8D/v/+/
/7//v/+//7//vf+9/8D/wP+//7//vP+8/7z/vP+6/7r/u/+8/7z/u/+6/7r/u/+7/7r/
uf+3/7f/uf+3/7n/u/+7/7n/t/+3/7b/tv+3/7j/uf+6/7f/t/+3/7j/uv+5/7n/uv+4
/7f/t/+3/7f/t/+3/7b/tP+2/7f/t/+3/7f/tf+1/7f/t/+3/7f/uf+5/7n/uv+7/7v/
vP++/7z/vv++/77/wv/B/8H/wf/C/8L/wv/C/8L/wP/B/8H/wf/D/8L/wv/C/8L/wv/C
/8H/wf/B/8H/xP/D/8L/wf/A/8H/wv/D/8T/wv/B/7//vP+8/7v/uv+6/7r/uf+4/7j/
uf+5/7n/t/+3/7f/t/+4/7r/uP+4/7j/tv+2/7b/tv+4/7n/uv+7/7r/uf+3/7b/uP+5
/7r/u/+6/7r/uv+6/7j/uP+4/7j/uv+7/7v/vP+7/7r/uf+4/7r/u/+8/7z/uP+5/7v/
vP+8/73/wf/F/8r/zv/W/9r/4P/o//X/AgAQAB4AKAAtADYAOAAxACAAAgDa/7H/lP+F
/3z/dP9w/3b/fv+H/4v/j/+U/5j/mP+a/57/oP+i/6j/rP+t/6v/rP+q/6r/rP+u/67/
r/+w/7X/uP+2/7n/vP/B/8X/x//M/9D/0P/P/9L/1f/U/9X/1//Y/9j/2P/Y/9r/3P/a
/9r/2v/b/9v/2//b/9r/3f/e/+H/2f/e/9//3//f/97/3v/g/+L/4v/h/+D/4P/g/+H/
4f/g/+L/4//k/+T/5v/m/+f/5//m/+X/5P/k/+X/5v/o/+r/6v/q/+v/6//r/+3/7f/t
/+//7//w//P/9P/1//T/9P/2//X/9f/1//j/+//7//v///8BAAIAAwADAAMABAAGAAYA
BgAGAAYACAAJAAkACQAIAAkADQANAA0ADQANAAwADAALAAoACgAJAAYAAgAAAAIAAQD+
//7////8//v/+//6//j/9v/2//L/7//u/+7/8P/t/+3/6//o/+j/5//m/+X/5f/l/+T/
5f/k/+X/5P/p/+n/6f/o/+f/5//n/+j/5v/m/+b/5f/m/+b/5//p/+r/6v/p/+j/5//n
/+n/6v/o/+j/6P/o/+n/6f/p/+n/6f/q/+r/6f/n/+j/6P/o/+r/6f/p/+r/6f/o/+f/
6P/n/+f/6P/p/+j/5//n/+b/6f/p/+j/6P/p/+n/6f/p/+n/6f/n/+f/5v/m/+X/5f/m
/+b/5v/m/+b/5v/n/+j/6P/n/+b/5v/n/+f/5v/l/+X/5f/n/+X/5f/n/+f/5f/l/+X/
5P/k/+X/5v/n/+j/6f/p/+n/6v/s/+v/6//s/+3/7f/u/+//8v/y//L/8v/y//L/8f/x
//D/7//v/+7/7v/u//D/8P/w/+//7//v/+//8v/w//D/8P/w//H/8v/z//T/8v/x/+//
7P/u/+3/7P/s/+r/6f/o/+j/6f/p/+n/5//l/+X/5f/m/+j/5v/m/+b/5v/m/+b/5v/l
/+X/5f/l/+f/5//m/+b/5f/l/+X/5f/m/+b/5v/m/+j/6P/o/+j/5//n/+b/5v/m/+b/
5v/m/+b/5//o/+j/6P/n/+n/6v/q/+n/6//v//L/9v/+/wQACAAMABcAJgA4AEQATgBV
AFwAXgBbAE4AMgAOAOf/yv+1/6j/nv+a/5z/ov+p/7H/tf+4/7z/wP/C/8b/yv/M/87/
zv/R/9H/0P/Q/9D/0P/S/9j/1//W/9n/2v/c/93/4v/l/+v/7f/u//D/9P/1//b/9//2
//n/+//8//z/+v/6//z//v/+//7//v////////////7/AAAAAAIA+f/+/////////wAA
AAACAAQABgAFAAQABAAEAAUABQAEAAQABQAGAAYACAAIAAkACQALAAsACwAMAAoACgAL
AAwADgAOAA8ADwAPABEAEQARABEAEQASABUAGAAZABgAGAAZABkAGgAbABwAHwAfAB8A
IQAjACQAJQAnACcAKAAqAC0ALgAvADAAMAAxADEAMQAwADEANQA1ADMAMwAzADIAMAAv
AC4ALgAuACwAKQAoACoAKQAmACYAJQAiACEAIQAeABwAGgAaABoAFwAWABYAFQARABAA
DQANAA4ADgAOAA0ADQANAAwADgAMAAwACgANAA0ADQAMAAsACwALAAwADAAMAAwACwAL
AAoACgALAAwADAALAAoACwALAA0ADgAMAAwADAAMAAwACwAKAAkACwAMAAwACwALAAwA
DAAMAA0ADQAOABAADwAOAA0ADgAOAA0ADQANAA0ADQAOAA4ADQANAAwADAAPAA8ADwAP
AA0ADQALAAsACgAKAAkACQAJAAoACwAMAAwADAANAA4ADQALAAkACAALAAsACgAJAAoA
CwAOAA0ACwANAA0ACwANAA0ADAAMAA0ADgAPABAADwAPAA8AEAAMABEAEwASABIAEgAS
ABIAEgARABEAEAAPABEAEAAQABAADgAOAA4ADQANAA0ADQAQAA8ADgANAAwADAAMAAwA
DAAOAA0ACwAIAAcABQADAAIAAwADAAMABAADAAMAAwABAP///////wAAAgAAAAAAAAAA
AAAAAAAAAP///////////f/9//z//P////////////z//P/8//z/+v/6//r/+v/7//v/
+v/6//z//P/8//z/+//7//v/+v/4//n/+//6//j/+f/9/wMACAAOABQAGAAcACYAMwBC
AE4AWABeAGMAbABwAGsAVgA2AAwA5//O/8P/uP+w/7D/tP+2/73/xf/J/8r/zv/S/9b/
2v/c/9z/4P/i/+H/3//g/+D/4P/g/+L/4v/h/+b/6//s/+7/8//0//P/9//9//7/AAAC
AAMABAAFAAYABwAJAAoACgAKAAoADAAOAA4ADgAOAA8ADQANAA0ADAANAA4AEQAJAA4A
DwAPAA8ADgAOABAAEgAUABMAEgASABMAFQAWABYAFAAVABYAFgAYABgAGQAZABoAGwAc
AB4AHAAcAB0AHgAeAB4AHwAfAB8AIQAhACEAIwAjACQAJwAqACsAKgAqACsAKwAsAC0A
MAAzADMAMwA3ADkAOgA7AD0APQA+AEAAPgA+AD4APgBBAEMARABFAEMAQwBGAEUARwBH
AEcARgBGAEUARABEAEIAQAA9ADwAPQA9ADsAPAA7ADgANwA3ADQAMgAwADAAMAAtACwA
LAAtACsALAArACwALAArACoAKQApACkAKAApACgAKQAoACsAKwArACoAKgArACwALgAw
ADAAMAAvADAAMAAxADMAMwA0ADQANAA0ADUAOAA6ADwAPAA8ADwAPQA9AD0APQA/AEAA
QAA/AEEAQgBCAEIARABDAEMARABGAEYARgBIAEgARwBHAEcASABJAEsATABNAE0ATABM
AE8ATwBPAE8AUQBRAE8ATwBSAFIAUQBRAFIAVABWAFgAVgBWAFcAWABaAFkAWABYAFkA
WQBYAFcAWABZAFwAWwBdAF8AXwBdAF8AXwBeAF4AYABiAGQAZgBoAGkAagBsAGwAbwBz
AHYAdAB0AHQAdAB0AHYAdwB3AHcAdwB2AHYAdgB3AHgAeQB5AHoAewB8AIAAfgB+AH4A
fgB/AIAAgQCCAIEAfwB8AHgAegB7AHwAfgB/AH8AfwCAAH8AfwB/AH0AgACBAIIAhACG
AIQAhACEAIQAhACEAIQAhwCHAIcAhwCIAIkAiQCKAIwAjQCOAI8AjgCOAI4AjgCRAJIA
kwCUAJcAlwCWAJYAlgCWAJYAlgCZAJsAnQCeAJ4AmwCbAJ4AngCdAKEApQCoALAAugDC
AMgA0ADfAO4A/gAQARoBGwEiASYBHQEGAeQAugCPAHIAYwBcAFYAUgBWAFwAZwBtAHEA
dgB8AIAAgACGAIoAigCIAIwAjwCPAJAAkgCUAJYAmACYAJsAnACdAKAApgCpAKwAsQCz
ALMAtgC8AL4AvwDAAMMAxgDFAMcAyADIAMgAyADKAMwAzgDOAM4AzwDPAM8AzwDOANQA
1gDWAA==
         </WaveFormData>
      </LeadData>
      <LeadData>
         <LeadByteCountTotal>10000</LeadByteCountTotal>
         <LeadTimeOffset>0</LeadTimeOffset>
         <LeadSampleCountTotal>5000</LeadSampleCountTotal>
         <LeadAmplitudeUnitsPerBit>4.88</LeadAmplitudeUnitsPerBit>
         <LeadAmplitudeUnits>��V</LeadAmplitudeUnits>
         <LeadHighLimit>2147483647</LeadHighLimit>
         <LeadLowLimit>268435456</LeadLowLimit>
         <LeadID>V6</LeadID>
         <LeadOffsetFirstSample>0</LeadOffsetFirstSample>
         <FirstSampleBaseline>0</FirstSampleBaseline>
         <LeadSampleSize>2</LeadSampleSize>
         <LeadOff>FALSE</LeadOff>
         <BaselineSway>FALSE</BaselineSway>
         <ExcessiveACNoise>FALSE</ExcessiveACNoise>
         <MuscleNoise>TRUE</MuscleNoise>
         <LeadDataCRC32>991788850</LeadDataCRC32>
         <WaveFormData>
FAAUABQAFAAYABoAHAAeAB8AIAAhACIAIgAiACIAIgAgACAAIAAgACIAIgAiACIAIgAi
ACIAIgAkACQAJAAkACQAJAAkACQAIgAiACIAIgAjACQAJQAmACgAKAAoACgAKAAoACgA
KAAoACgAKAAoACkAKgArACwALgAuAC4ALgAxADIAMwA0ADQANAA0ADQANwA4ADkAOgA6
ADoAOgA6AD0APgA/AEAAQgBCAEIAQgBEAEQARABEAEcASABJAEoATABMAEwATABMAEwA
TABMAEoASgBKAEoASABIAEgASABHAEYARQBEAEEAQAA/AD4AOwA6ADkAOAA3ADYANQA0
ADMAMgAxADAALwAuAC0ALAAsACwALAAsACoAKgAqACoAKgAqACoAKgAoACgAKAAoACoA
KgAqACoAKgAqACoAKgAsACwALAAsACwALAAsACwALAAsACwALAAsACwALAAsACwALAAs
ACwALAAsACwALAAtAC4ALwAwAC4ALgAuAC4ALAAsACwALAAsACwALAAsACwALAAsACwA
KgAqACoAKgAqACoAKgAqACwALAAsACwAKgAqACoAKgAoACgAKAAoACYAJgAmACYAJQAk
ACMAIgAjACQAJQAmACUAJAAjACIAIwAkACUAJgAkACQAJAAkACQAJAAkACQAIgAiACIA
IgAkACQAJAAkACQAJAAkACQAIgAiACIAIgAkACQAJAAkACYAJgAmACYAKAAoACgAKAAo
ACgAKAAoACkAKgArACwALAAsACwALAAqACoAKgAqACwALAAsAC0ALAArACoAKQAqACsA
LQAuAC8ALwAvAC4ALgAvAC8ALgArACoAKAAnACQAIwAjACIAIQAgAB8AHwAfAB8AHgAe
AB4AHgAeAB4AHAAbABsAGwAcAB0AHgAgAB8AHgAdABwAHgAeAB4AHgAdABwAGwAaABoA
GgAZABkAGQAZABkAGgAaABoAGgAaABcAFwAYABgAGgAbABsAGQAXABUAFQAZABkAGAAd
ACAAJAAoAC8AMwA5AD4ASwBaAGMAagBuAHQAeQB3AGcATQAsAAwA9P/n/9z/0f/L/8//
1v/Y/9r/3P/i/+L/4//j/+v/8f/y//T/9f/1//X/9v/4//j/+v/8//z///8CAAQABQAH
AAkADQANAA4AEgAWABYAFgAVABgAFwAYABsAHAAcABwAHQAeAB8AHwAgACAAIAAgAB8A
HwAgACAAIAAgACAAHQAeAB8AIAAiACIAIwAjACMAJAAlACYAJgAkACQAJAAkACcAJwAn
ACgAKgApACkAKwApACkAKQApACkAKgArAC0ALQAtAC4AMAAwADAAMAAvADAAMgAzADQA
NgA3ADYANgA3ADgAOQA7AD4AQABAAEAAQQBDAEQARABGAEcASQBJAEoASgBJAEgARgBH
AEgASABKAE0AUABQAE4ATgBOAEwASQBIAEcARwBEAEIAQQBBAD4APAA7ADkAOQA2ADQA
NAAyAC8ALQArACwALAAtAC4AKwAqACcAJgAmACYAJgAkACQAJAAkACMAIwAiACEAIQAk
ACQAIwAjACEAIQAgAB8AHwAfAB8AHgAgACEAIwAkACIAIgAiACIAIgAjACMAIwAhACEA
IAAgACEAIgAkACYAJAAkACUAJQAlACUAJAAkACQAJgAkACQAJAAkACQAJQAlACYAJgAm
ACcAJwAoACgAJQAlACUAJgAnACcAJwAnACMAIwAiACIAJQAnACgAKAAmACYAJQAkACIA
IgAiACMAJQAkACQAJQAlACUAJQAjACEAIQAhACMAIwAjACMAIwAhACEAIQAhACEAIQAi
ACIAHgAgACEAIgAiACEAIQAhACIAIwAjACQAJAAlACQAIwAjACQAIwAiACIAIgAhACEA
IwAiACIAIgAjACMAJAAkACMAIgAhACEAIwAjACMAIgAgACAAIAAgACAAIQAhACEAIgAi
ACMAJAAkACQAJQAlACYAKAApACoAJwAoACoAKAAoACgAKAAqACoAKgAqACoAKgAqACoA
KgAqACoAKgAqACoAKwArACkAKQApACkAKAAoACcAJwApACkAKAAoACcAJwAmACUAJAAi
ACEAIAAfAB8AHgAdABoAGQAZABkAGQAYABgAGAAWABYAFgAWABMAEwATABMAEwATABQA
FAASABIAEgASABAAEAAQABAAEgASABIAEgAQAA8ADwAPAA0ADQAOAA4AEAAQABAADwAP
ABAAEAAQABEAEQAPAA8ADwAPAA8ADwAOAA0AEAAUABgAHQAjACMAJgAvAD4ASQBSAF4A
aABxAHUAcQBnAFIANgAUAPn/5v/V/8n/w//C/8b/zP/S/9b/1v/X/9f/3f/j/+T/5P/n
/+n/6//s/+z/6v/s/+7/7v/v//L/9v/5//v/+////wEAAgAEAAIAAgAGAAsADAANABAA
DwAQABAAEAAPABAAEQARABIAEgASABIAEwATABQAFAAWABYAFgATABUAFQAVABYAFQAV
ABQAEwAUABUAFgAWABYAFgAWABYAFwAXABcAGAAYABcAFwAZABcAFwAXABcAGAAYABgA
GQAXABcAGAAaABkAGgAbABsAHQAeAB4AHgAeAB8AHgAeACAAIAAgACEAIgAkACQAJAAl
ACcAKAAoACgAKQArACsAKwAsACwALAAtAC8AMQAyAC8AMQAzADIAMgAyADIAMAAxADAA
LwAvACwAKgApACkAJgAkACMAIQAfABwAGgAaABoAFwAVABMAEQAQABAAEAAMAAoABgAE
AAYABgAGAAQAAwACAAEA///+//7//v///////v/8//v/+//7//r/+f/5//n/+f/4//n/
+f/6//r/+f/4//f/9v/0//X/9f/1//P/8//y//L/8v/y//P/9P/z//L/8v/x//D/7//t
/+z/7v/w/+7/7v/t/+z/6//r/+v/7P/s/+z/6f/p/+r/6v/n/+f/5//o/+n/6f/p/+n/
6f/p/+j/6P/n/+f/5v/k/+T/5P/j/+L/5P/k/+T/5f/j/+L/4v/j/+L/4f/g/93/3f/d
/93/3//f/9//3//f/93/3f/d/93/3f/d/97/3v/a/9z/3f/e/9z/2//b/9v/2//b/9r/
2v/Z/9v/2//b/9n/2v/Z/9j/2P/Y/9f/1//X/9b/1v/W/9X/1f/W/9b/1P/U/9T/1f/V
/9X/1f/U/9P/0v/R/9D/0P/R/9H/0f/P/87/zv/O/9D/0P/R/9H/0//U/9T/1P/R/9L/
1P/S/9L/0v/S/9L/0v/S/9L/0//U/9X/1v/W/9b/1v/W/9X/1P/T/9L/0v/S/9L/0//T
/9P/0//T/9L/0f/R/9D/0f/R/9H/0P/Q/9H/0f/Q/9H/0P/O/83/y//J/8j/xv/F/8T/
w//D/8P/w//C/8L/wP/A/8D/wP++/73/vf+9/73/vf+9/77/vP+8/7z/vP+9/77/v//A
/77/vv++/77/wP/A/7//v/+9/73/vf++/7z/vP+8/7z/u/+7/7z/vP+8/73/vf+7/7v/
vf+9/7v/uf+6/7v/vv/A/8T/yf/N/9H/2P/f/+r/9f8CAAgACgATABUADwADAO7/0P+y
/5n/hv93/2//b/9y/3b/fP+A/4T/hP+F/4n/i/+N/5D/lv+Z/5n/l/+W/5j/mP+Y/5r/
oP+h/6D/ov+n/6X/pf+p/63/rv+u/67/sv+2/7f/uP+3/7b/t/+4/7j/uP+5/7r/u/+7
/7r/uv+6/7r/vf+9/77/vv++/77/vv+7/73/vf+9/77/vv+//7//v/+//7//v/++/8D/
wP/A/8D/v/+//7//wP/B/8H/wv/F/8P/w//D/8P/wv/C/8L/w//F/8X/xv/I/8b/xv/G
/8X/x//I/8j/yP/J/8v/y//M/8z/zP/M/83/zv/Q/9D/0P/R/9P/1P/U/9L/0//V/9X/
2f/a/9r/2v/Y/9n/2v/a/9j/2//e/97/2//a/9n/1v/Y/9j/2P/Z/9b/1P/T/9P/0v/Q
/8//zf/N/8r/yP/I/8b/w//B/7//v/++/77/vv+7/7r/t/+2/7j/uP+4/7b/uP+4/7j/
t/+3/7b/tf+1/7b/tv+1/7X/tf+1/7T/s/+1/7X/tf+0/7T/tf+3/7j/uP+4/7j/uP+2
/7f/t/+3/7n/uf+4/7j/uP+4/7n/uv+8/7z/vf+9/7//v/++/77/vP++/7z/vP++/77/
vv+//73/vv++/77/vf+9/77/vv++/7//wP/C/8H/wf/B/8H/wv/D/8P/xP/F/8X/xP/C
/8T/xP/D/8L/xP/E/8T/xf/H/8b/xv/H/8f/x//H/8X/xf/F/8X/x//J/8n/yf/J/8n/
yf/J/8n/yf/J/8r/yv/I/8r/y//M/8r/yf/J/8n/y//L/8r/yv/L/83/zf/N/9D/0v/S
/9L/0P/Q/8//z//P/87/zv/O/8//z//Q/9D/0P/Q/9D/0f/R/9H/0f/Q/9H/0v/T/9T/
1f/X/9j/2f/b/9r/2v/a/9z/3P/d/93/2//e/+L/4v/g/97/3v/e/97/3v/e/97/3v/f
/+D/4f/i/+P/4//j/+P/5f/l/+X/5v/k/+X/5f/l/+T/5P/l/+X/5f/l/+X/5P/j/+L/
4f/h/9//3f/b/9n/2v/b/9z/3P/e/97/3v/e/+D/4P/f/9//3//f/9//3//i/+L/4v/i
/+L/4v/i/+L/4v/i/+L/4v/i/+L/4v/h/+H/4f/h/+H/4//k/+X/5v/m/+X/5f/m/+T/
5P/l/+X/5f/l/+X/5f/l/+n/6v/t//D/9v/6//3/AQAJABQAIQAuADkAQABGAEoASQA9
ACUACQDs/9T/xP+3/7D/qf+n/6n/sP+2/7j/uP+4/77/w//F/8f/y//K/8z/z//P/9H/
0v/S/9D/1P/Y/9j/2//e/+D/4f/j/+X/6f/t//D/8v/0//b/9P/z//j/+//8//z//P/7
//r//P/+/wAAAQAEAAQABAAEAAMAAwAEAAQABgAGAAYAAwAEAAUABgAIAAYABwAHAAcA
BwAHAAcABgAHAAgACQAKAA0ADQANAA4ADgANAA0ADwAPAA8ADwAPAA8AEAARABMAEwAT
ABQAFgAXABgAGQAZABsAHAAcABwAHwAhACEAIgAjACQAJQAnACgAKgAqACoAKwAtAC4A
LgAwADEAMwAzADUANgA2ADYAOAA5ADoAOgA6AD0AQABAAD4APgA+ADwAOgA4ADYANQA2
ADQAMwAzADQAMgAxAC8AMAAuAC0ALgAtACkAJgAjAB8AHgAeAB4AHwAeABsAGgAdAB4A
HwAeABwAHAAcABsAGQAYABcAFwAWABYAFQAVABYAFwAXABcAGQAZABkAGAAVABUAFgAW
ABQAFAAUABQAFgAXABcAFwAYABkAGQAaABsAHAAeACAAHQAcABwAGwAcAB0AHQAeAB4A
IAAeAB4AIAAgACAAIQAjACQAJAAkACIAIQAhACAAHwAfAB8AIAAfAB8AHwAfAB8AHwAe
AB4AIAAhACEAIAAeAB4AHQAcAB0AHgAfACEAIwAiACIAIwAlACUAJQAjACUAJQAlACcA
JwAnACcAJwAnACcAJwAnACUAJQAmACYAJgAoACkAKgAoACcAJwAnACUAJQAkACQAIwAl
ACUAJQAmACgAKAAoACoAKgApACkAKgAqACsALAAsACsAKwAqACoAKgAqACsAKwArACsA
KgAsACwALAAsACwALQAtAC0AKwAqACoAKgAqACoAKwArACwALgAvADAAMwA0ADQAMgAy
ADIAMgAyADIAMgAyADIAMgAyADIANAA0ADQANAAzADIAMQAwADEAMQAxADEALwAvAC8A
MAAzADUANgA3ADQANAA1ADUANAAzADIAMAAtACwAKwArACoAKQAoACcAJQAlACUAJAAk
ACQAJAAkACIAIgAhACEAIQAhACEAIQAgACAAIAAgACEAIgAjACQAIgAiACIAIgAgACAA
IAAfACEAIQAhACEAIAAgACAAIAAeAB0AHQAeAB8AIAAiACMAIQAdAB8AHQAdAB8AIAAj
ACYAKAAuADMANQA3AEAATQBaAGcAbgByAHoAfwB7AG8AWQA8AB4ABADz/+b/2f/R/8//
1P/a/+D/4P/i/+b/6//r/+3/8f/0//b/9//5//3/AAAAAPz//P/8//7/AQAEAAgACQAL
AAsACwAPABIAGAAcAB4AHgAfAB4AHwAgACEAIgAiACIAIwAkACUAJQAmACYAJgAmACcA
JwAoACgAKAAoACgAJQAoACkAKgAsACwALQAtAC0ALQAtAC0ALAAuAC4ALgAuAC8ALwAv
ADAAMAAvAC8AMQAxADEAMQAxADAAMAAwADEAMgAzADUAOAA3ADgAOQA5ADcAOAA4ADgA
PAA/AEAAQgBAAEAAQABBAEQARgBGAEYASQBLAEwATABKAEsATQBNAFEAUgBSAFIAUABR
AFIAUgBUAFcAWgBaAFgAWABYAFYAVQBUAFMAUwBSAFAATwBPAE4ATABLAEkARwBEAEIA
QgBCAD8APQA7ADsAOgA6ADoANwA2ADMAMgAyADIAMgAwADAAMAAwAC8ALQAsACsAKwAu
AC4ALQAtAC0ALQAsACsAKQApACkAKAAlACUAJgAmACgAKAAoACgAKAApACkAKQApACkA
KAAoACgAKAApACoAKgAqACsAKwApACkAKAAoACgAKgAoACgAKgAqACoAKwAqACoAKQAo
ACgAKQArACwAKQApACkAKgArACsAKwArACsAKwAqACoAKwArACoAKAAoACgAJwAmACgA
KAAoACkAJwAmACYAJwAnACcAJwAlACUAJQAlACcAJwAnACcAJwAnACcAJwAnACcAJwAo
ACgAJQAmACYAJgAkACMAIwAjACUAJQAkACQAJQAnACcAJwAmACgAKAAoACYAJgAlACUA
JwAmACYAJgAlACUAJgAmACYAJgAmACcAJwAnACcAJgAoACgAKAAoACkAKwAsAC0ALwAu
AC4ALgAuAC4ALwAvAC0AMAA0ADYAMgAyADIAMgAyADIAMgAyADIAMgAyADIAMgAxADEA
MQAxADEAMQAxADIAMwA1ADYANwA1ADQANAAzADIAMQAwAC4ALwAuAC0ALQAsACsAKgAp
ACkAKQApACgAKAAoACgAKAAqACoAKQApACcAJwAnACcAKgAqACoAKgAqACoAKgAqACgA
KAAoACgAKgAqACoAKQApACkAKQApACoAKgAqACoALAArACsALAAqACoAKwArAC0AKwAr
ACkAKQApACgAKwAuADIAOgBBAEUARwBOAFcAYgBxAHoAgACIAI8AjQB/AGkASgAoAA4A
+//s/+P/3f/d/+L/6P/u//D/8P/y//f/+//9/wEABAAIAAkACQAJAAoACgAIAAwAEAAS
ABMAFAAWABcAGwAfACEAIwAkACYAKAAqACoALQAuAC8ALgAvADAAMAAwADMANAA1ADUA
NAA0ADQANAA3ADcAOAA4ADYANgA2ADMANQA1ADUANgA2ADcANwA3ADcANwA3ADYAOAA4
ADgAOAA3ADcANwA4ADgANwA3ADkAOQA5ADkAOQA4ADgAOAA5ADcANwA4ADoAOgA6ADoA
OQA6ADwAPQA+AEAAQQBAAEAAQABAAEAAQQBCAEQARABEAEUARwBIAEgASABJAEsASwBK
AEoASQBIAEkASwBNAE4ATgBRAFQAVABSAFAATgBKAEsASgBJAEkASgBIAEcARwBEAEIA
QQA/AD8APAA6ADoAOgA3ADUAMwAzADIAMgAyADEAMAAtACwALAAsACwAKgApACgAJwAl
ACYAJgAmACcAJwAmACQAIwAlACUAJAAjACUAJQAlACQAIwAjACQAJAAiACIAIgAiACAA
IQAhACEAIQAhACAAIAAgACAAIQAiACEAIAAgAB8AHwAfAB4AHgAgACIAIAAgACAAIAAg
ACEAHwAgACAAIAAdAB0AHgAeAB0AHQAdAB4AHQAdAB0AHQAbABsAGgAaABoAGwAbABoA
HAAcABsAGgAaABoAGgAbABkAGAAYABkAFwAXABcAFQATABMAEwAVABYAFQAUABMAFQAV
ABUAFQATABMAFAAUABEAEgASABIAEgARABEAEQAQAA8ADQAMAAsADQANAA0ADgAQABAA
EAAPAA4ADAALAAwADAANAA4ADQANAA4ADgAMAAwADAANAAsACwALAAoACgAKAAoACgAI
AAkACQAJAAkACAAIAAgABgAGAAcABwAFAAYABgAGAAcACAAIAAcABgAFAAQABAAEAAQA
BAACAAIAAgACAAQABAAEAAQABgAGAAYABgAGAAYABgAGAAgACAAIAAgACgAKAAoACgAI
AAgACAAIAAYABgAGAAYABwAJAAoACwAJAAkACQAJAAkACAAIAAcABwAGAAYABwAJAAgA
BwAGAAQAAwACAAEA///+//3//P/7//v/+//7//j/+P/4//j/+P/4//j/9//1//X/9f/1
//X/9v/2//b/9P/0//T/9P/0//T/9P/0//L/8v/y//L/8f/x//H/8f/z//T/9P/0//H/
8P/u/+3/7v/u/+7/7//t/+3/6//r/+3/7f/p/+j/7f/w//T/+P/7//3/AQAIABMAHgAr
ADYAOAA4AD8AQwA7ACcADADu/9T/vf+u/6P/m/+Z/5z/ov+s/7D/sP+y/7H/s/+3/7n/
vP++/8H/w//D/8T/wv/A/8D/wv/E/8X/xv/I/8v/z//R/9H/0//W/9r/2v/c/+D/4//g
/9//4v/h/+L/4v/i/+P/5P/l/+X/5v/m/+b/5v/p/+n/6v/q/+j/6P/o/+X/5//n/+f/
6P/q/+v/6//r/+v/6//r/+r/7P/s/+z/7P/t/+3/7f/u/+7/7f/t/+//7//v/+//7//w
//D/8P/x/+//7//w//L/8f/y//P/8//x//L/8v/y//X/9//3//j/+v/6//r/+//9//7/
/f/8//3///8AAAAAAgADAAUABQAGAAYABQAEAAQABQAGAAYABgAJAAwADAAKAAoACgAI
AAkACAAHAAcACAAGAAUABQABAP7//P/5//j/9v/1//b/+P/1//P/8f/t/+z/7P/s/+v/
6v/n/+b/5v/m/+b/5P/j/+L/4f/f/93/3P/b/9v/3P/c/9v/2//b/9v/2v/Z/9j/1//W
/9T/1f/V/9b/1v/W/9b/1v/W/9X/1f/U/9P/1f/V/9T/1P/S/9L/0//U/9b/1v/X/9f/
1//X/9b/1v/V/9b/0//S/9P/1P/V/9f/1f/W/9b/1v/U/9P/0//S/9H/0f/R/9L/0v/R
/9D/z//N/83/zP/M/8z/zf/N/8z/yv/K/8n/yP/I/8j/yP/J/8n/yP/I/8n/x//H/8f/
xf/D/8P/w//F/8f/x//H/8f/xv/F/8T/w//F/8X/xv/G/8P/xP/E/8T/xP/D/8P/w//B
/8H/wP/A/7//wf/B/8H/wP/C/8L/wv/E/8T/w//D/8P/wv/C/8L/xf/F/8b/xv/I/8j/
yP/J/8n/yf/J/8j/zv/O/8z/zP/Q/87/zv/O/87/zP/M/8z/zP/O/87/zv/O/9H/0f/R
/9H/0//T/9P/1P/T/9P/0v/R/9P/1P/W/9f/1P/T/9L/0P/R/9D/z//P/9D/z//O/83/
zf/N/83/zP/M/8z/zP/M/8z/zP/L/8v/y//L/8v/y//O/87/zv/O/8z/zP/M/8z/zf/O
/8//0P/O/87/zv/N/83/zf/N/83/0P/Q/9D/0P/O/83/zf/O/8//0P/S/9P/z//P/9H/
0f/P/9H/1P/X/9r/3v/i/+X/5//t//b///8MABcAIAAkACoALQApAB8ACwDw/9L/vv+v
/6D/lf+R/5P/mv+g/6T/pv+q/6r/q/+t/7H/s/+2/7z/wf/B/8H/wP/A/8D/wv/C/8T/
xf/I/8z/zf/N/8//0f/V/9r/3P/g/+L/4v/j/+T/5//o/+f/6P/o/+j/6//s/+3/7f/s
/+z/7P/s/+v/6//s/+z/7//w//H/7//w//H/8v/0//T/9f/1//X/9v/3//j/+P/4//j/
+P/4//v/+//7//z//////wAAAwACAAEAAAD//wEAAgADAAUABQAFAAYACAAHAAgACQAJ
AAoADAANAA4AEQATABMAFAASABIAEgATABgAGgAaABoAHAAfACEAIgAiACMAJQAlACYA
JgAlACQAJQAnACkAKgAoACsALgAuACwALAAsACoAKgAqACoAKwAoACYAJQAlACQAIgAh
AB8AIAAeAB0AHgAeABsAGQAXABMAEgASABIAEwASAA8ADgAMAAwADAAKAAwADAAMAAsA
CgAKAAoACwAOAA4ADQANAA0ADQAMAAsACwALAAsACgALAAsADAAMAAwADAAMAAwACgAL
AAsACwANAA0ADAAMAAwADAANAA4ADAAMAA0ADQANAA0ADAAMAA4AEAAOAA4ADQAMAAsA
CwANAA4ADgAOAAsACwAMAAwADQANAA0ADgANAA0ADQANAAwADQANAA4ADQANAAwACgAM
AAwACwAKAAwADAAMAA0ADQAMAAwADQAPAA8ADwANAAsACwALAA0ADwAPAA8ADwAPAA8A
DwAPABEAEQASABIAEgAUABUAFgAYABcAFwAXABgAGQAZABoAHQAcABwAHAAcABwAGgAa
ABoAGgAaABoAGgAaAB0AHQAdAB0AHQAdAB0AHgAcAB0AHQAdAB0AHgAgACEAIAAfAB4A
HAAdABwAGwAbABoAGQAYABcAFwAXABcAFgAWABYAFgAWABgAGAAXABcAFwAXABcAFwAW
ABYAFgAWABYAFgAWABYAFgAWABYAFgAYABgAGAAXABkAGQAZABkAGgAaABoAGgAaABkA
GQAaABoAGgAbABsAGwAbAB0AHQAdABsAHAAhACQAJgAqAC0ALwAxADgARwBUAF8AZgBu
AHQAdwB1AG0AWwBEACgAFAABAPD/4//d/9//4v/o/+z/8P/w//L/9//5//3/AQACAAQA
BwAHAAkACAAKAAgABgAIAA4ADwAOAA4AEwATABUAFwAdACAAIgAiACQAJgAnACoAKQAo
ACoALAAtAC4ALQAuAC8ALwAyADIAMgAyADUANQA2ADYANAA0ADQAMQAyADMANAA2ADgA
OQA5ADkAOgA7ADwAPAA8ADwAPAA8AD0APQA9AD4APwA/AEAAQwBDAEMAQwBDAEQARABE
AEUARwBHAEgASgBKAEoASgBJAEoATABNAE4ATwBRAFEAUgBTAFQAVQBXAFgAWgBaAFoA
XQBfAGAAYABgAGEAYwBjAGYAaABpAGoAagBrAGwAbABsAG8AcgByAHAAcABwAG4AbQBs
AGsAawBqAGgAZwBnAGgAZgBlAGMAYwBgAF4AXgBcAFkAVwBVAFQAVABVAFYAVABSAE4A
TABOAE4ATgBMAEoASgBKAEkASgBKAEoASwBOAE4ATQBNAEsASwBKAEkASwBLAEsASgBJ
AEkASgBKAEgASABIAEgASgBLAEsASwBLAEsASgBKAEgASABJAEoASABIAEkASQBLAEsA
SgBKAEwATgBMAEwASgBKAEoASwBJAEoASgBKAEcARwBIAEgARwBHAEcASABJAEkASQBJ
AEcARwBGAEYARwBHAEYARABGAEYARQBEAEYARgBGAEcARgBEAEMAQwBDAEMAQwBBAEMA
QwBDAEUARgBFAEQAQwBDAEMAQwBDAEUARQBGAEYAQgBEAEUARgBCAEUASQBHAEgARgBG
AEYARgBEAEQARABEAEYARgBGAEYARgBFAEQAQwBDAEMAQwBEAEMAQwBCAEEAQgBCAEMA
QwBCAEEAQAA+ADsAOgA5ADkAOgA5ADgANwA3ADcANwA2ADQANAA0ADQANgA2ADUANQAz
ADMAMwAzADIAMgAyADIAMgAyADIAMgAzADQANQA2ADQANAA0ADMAMwAzADMAMwAyADIA
MgAyADQAMwAzADQAMgAyADMAMwAxADMANQAxAC8AMQA0ADkAPABAAEIARQBHAE0AVgBj
AG4AdQB+AIAAhgCNAIsAfQBpAEwAMAAeABMABAD5//X/9//6//7/BAAEAAQACAALAA8A
FQAXABgAHAAdAB0AHQAeAB4AHgAeACAAIAAhACQAKgAtAC0AMQAxADEANAA4ADgAOAA8
AD8APgA9ADwAPgBAAEEAQgBDAEQARQBFAEYARgBGAEYARQBFAEYARgBIAEgASABFAEcA
RwBHAEgARgBHAEcARwBHAEcARwBGAEkASgBLAEwASwBLAEsATABOAE0ATQBPAFAAUQBS
AFMAUABQAFAAUQBRAFEAUgBUAFMAVABVAFUAVwBYAFgAWABZAFsAWwBcAF4AXgBeAF8A
YgBkAGQAZABnAGkAagBqAGoAawBtAG0AbgBuAG0AbABvAHEAcwB0AHIAcwB0AHIAdAB0
AHQAcgBzAHIAcQBxAG4AbABrAGsAbABqAGkAZwBnAGQAYgBiAGIAXwBdAFsAWQBYAFgA
WABaAFoAWABYAFoAWgBaAFgAWABYAFgAVwBWAFYAVgBXAFoAWgBZAFkAWwBbAFoAWQBa
AFsAXABcAF0AXQBeAF4AYABgAGAAYABiAGMAYwBjAGQAZQBlAGYAZgBmAGcAaABoAGgA
aQBpAGoAawBrAGwAbABuAGwAbABsAGwAbABtAG0AbgBuAG4AcABxAHMAdABxAHEAcQBy
AHMAcwBzAHMAcwBzAHIAcgB0AHUAdQB0AHcAeAB4AHgAegB6AHoAewB7AHoAegB7AHkA
eQB5AHcAeAB5AHoAfQB/AH8AfwB/AH8AfwB/AH8AgACBAIMAhACEAIYAhwCIAIgAiwCR
AJEAkgCRAJAAjwCOAJAAkACQAJAAkACQAJAAkACTAJMAkwCTAJUAlQCVAJYAlgCXAJcA
lwCXAJgAmgCbAJgAlQCSAI4AjwCQAJEAkwCUAJMAkgCRAJEAkQCRAJAAkQCSAJMAlACW
AJYAlQCVAJcAlwCXAJcAmACYAJgAmACYAJgAmACYAJkAmgCbAJwAnACcAJwAmwCeAJ8A
oAChAKAAoACgAKAAngCdAJ0AngCfAKAAogCjAKEAoQChAKEAnwChAKQApQCoAKwAtAC5
ALkAvQDKANUA5ADxAPgA+gD+AAMB/wDvANcAvACeAIgAewBwAGUAXwBhAGYAbgByAHYA
egB+AH8AfwCDAIkAigCIAIsAjQCPAJIAkgCWAJgAmACYAJsAnACcAKEApwCpAKsArwCy
ALIAtAC6AL4AvQC+AMEAxADDAMQAxADEAMcAyADJAMkAzADMAMwAzADNAM0AzgDOANQA
1ADUAA==
         </WaveFormData>
      </LeadData>
   </Waveform>
</RestingECG>
