# Supplementary material for: Detection of Left Atrial Enlargement Using a Convolutional Neural Network-Enabled Electrocardiogram
Source: Front Cardiovasc Med. 2020 Dec 17;7:609976. doi: 10.3389/fcvm.2020.609976 (PMC7773668; doi:10.3389/fcvm.2020.609976)
Supplement: Supplementary file 5 [file Data_Sheet_5.ZIP › normal4/1802035839_4404_0000000C.XML]

<?xml version="1.0" encoding="Windows-1252"?>
<!DOCTYPE RestingECG SYSTEM "restecg.dtd">
<RestingECG>
   <PatientDemographics>
      <PatientID>1802035839</PatientID>
      <PatientAge>73</PatientAge>
      <AgeUnits>Years</AgeUnits>
      <Gender>Female</Gender>
      <PatientLastName>liyuee</PatientLastName>
   </PatientDemographics>
   <TestDemographics>
      <DataType>Resting</DataType>
      <Site>1</Site>
      <AcquisitionDevice>MAC55</AcquisitionDevice>
      <Status>Unconfirmed</Status>
      <Priority>Normal</Priority>
      <AcquisitionTime>09:55:49</AcquisitionTime>
      <AcquisitionDate>12-15-2016</AcquisitionDate>
      <CartNumber>1</CartNumber>
      <AcquisitionSoftwareVersion>009C</AcquisitionSoftwareVersion>
      <XMLSourceVersion>MAC5000 v1.0</XMLSourceVersion>
   </TestDemographics>
   <RestingECGMeasurements>
      <VentricularRate>71</VentricularRate>
      <AtrialRate>71</AtrialRate>
      <PRInterval>182</PRInterval>
      <QRSDuration>106</QRSDuration>
      <QTInterval>376</QTInterval>
      <QTCorrected>408</QTCorrected>
      <PAxis>76</PAxis>
      <RAxis>-1</RAxis>
      <TAxis>75</TAxis>
      <QRSCount>12</QRSCount>
      <QOnset>219</QOnset>
      <QOffset>272</QOffset>
      <POnset>128</POnset>
      <POffset>181</POffset>
      <TOffset>407</TOffset>
      <ECGSampleBase>500</ECGSampleBase>
      <ECGSampleExponent>0</ECGSampleExponent>
   </RestingECGMeasurements>
   <Diagnosis>
      <Modality>Resting</Modality>
         <StatementCount>2</StatementCount>
         <LabelText>12SL ��ϳ���</LabelText>
      <DiagnosisStatement>
         <StmtFlag>ENDSLINE</StmtFlag>
         <StmtText>�������</StmtText>
      </DiagnosisStatement>
      <DiagnosisStatement>
         <StmtFlag>ENDSLINE</StmtFlag>
         <StmtText>���� ECG</StmtText>
      </DiagnosisStatement>
   </Diagnosis>
   <Waveform>
      <WaveformType>Rhythm</WaveformType>
      <WaveformStartTime>0</WaveformStartTime>
      <NumberofLeads>8</NumberofLeads>
      <SampleType>CONTINUOUS_SAMPLES</SampleType>
      <SampleBase>500</SampleBase>
      <SampleExponent>0</SampleExponent>
      <HighPassFilter>16</HighPassFilter>
      <LowPassFilter>150</LowPassFilter>
      <ACFilter>NONE</ACFilter>
      <LeadData>
         <LeadByteCountTotal>10000</LeadByteCountTotal>
         <LeadTimeOffset>0</LeadTimeOffset>
         <LeadSampleCountTotal>5000</LeadSampleCountTotal>
         <LeadAmplitudeUnitsPerBit>4.88</LeadAmplitudeUnitsPerBit>
         <LeadAmplitudeUnits>��V</LeadAmplitudeUnits>
         <LeadHighLimit>2147483647</LeadHighLimit>
         <LeadLowLimit>268435456</LeadLowLimit>
         <LeadID>I</LeadID>
         <LeadOffsetFirstSample>0</LeadOffsetFirstSample>
         <FirstSampleBaseline>0</FirstSampleBaseline>
         <LeadSampleSize>2</LeadSampleSize>
         <LeadOff>FALSE</LeadOff>
         <BaselineSway>FALSE</BaselineSway>
         <ExcessiveACNoise>FALSE</ExcessiveACNoise>
         <MuscleNoise>FALSE</MuscleNoise>
         <LeadDataCRC32>1090747507</LeadDataCRC32>
         <WaveFormData>
AAAAAAAAAAACAAIAAgACAP///v/9//z//P/8//z//P/7//r/+f/4//b/9v/2//b/+P/4
//j/+P/2//b/9v/2//j/+P/4//j/+P/4//j/+P/2//b/9v/2//j/+P/4//j/9v/2//b/
9v/3//j/+f/6//n/+P/3//b/+P/4//j/+P/6//r/+v/6//f/9v/1//T/9v/2//b/9v/3
//j/+f/6//j/+P/4//j/+v/6//r/+v/3//b/9f/0//f/+P/5//r/+P/4//j/+P/2//b/
9v/2//f/+P/5//r/9//2//X/9P/3//j/+f/6//j/+P/4//j/+P/4//j/+P/5//r/+//8
//n/+P/3//b/9//4//n/+v/4//j/+P/4//j/+P/4//j/+f/6//v//P/7//r/+f/4//n/
+v/7//z/+//6//n/+P/4//j/+P/4//n/+v/7//z/+v/4//b/9P/2//j/+v/8//n/+P/3
//b/9v/2//b/9v/4//j/+P/4//b/9v/2//b/9//4//n/+v/6//r/+v/6//n/+f/3//n/
+v/7//z///////7//f/+////AAACAAMAAQABAAEAAAAAAAAAAAABAAIAAwACAAYAAwD+
//v/+P/6//r/+v/5//n/+v/6//n/9//3//f/9//5//r/+v/7//n/+P/4//j/+P/4//r/
+v/4//r/+v/5//f/9//3//f/+f/4//j/+f/5//n/+P/4//n/+f/5//n//P/4//j/9//3
//X/9v/6//r/+v8AAAMABwASAB8ALQA9AE8AYwByAHoAfAB3AHAAYgBKADcAKwAjABoA
FgAOAAQA/v/8//j/9v/6/////f/6//j/9//5/////f/7//3///8BAAMAAQD8//r/+v/2
//j/+//+//3//v/+//7//v/+//7////////////////////9//z//P/7//7///8AAAEA
AAAAAAAAAAD///3//P/8//7/AAAEAAQAAQACAAEA/v///wIAAwADAAEAAgACAAIABAAE
AAQABAAGAAYACAAKAAcABgAFAAQABgAJAAoACgAJAAgABwAHAAkACQAJAAoACgAKAAoA
CgAIAAgACQAKAAwADAAMAAwACgAKAAkACQAKAAsACwAJAAsACwAMAAwACQAJAAgACAAI
AAkACgAJAAgACAAHAAYABwAEAAUABwAHAAYABgAFAAQAAwAEAP//AAACAAMAAwABAAEA
//8BAAEA/////wEAAwACAAIAAgABAAIAAQD//wEAAQABAAEAAQABAAEAAQAAAAAAAQAB
AAMAAAACAAIAAQABAAAA//8AAAAAAQACAAEAAAD9//z//v///wAAAQAAAAAAAAACAP7/
/f/9//3/AAAAAAIAAAAAAAAA/////wEA////////AQACAAMAAwABAAAA///+////AQAC
AAMAAwACAP///v8CAAIAAgACAAMAAQADAAQAAwACAAAA//8CAAMABAADAAQAAwACAAEA
AAD/////AgACAP//AgACAAEAAAD///z//f8AAAEAAgACAAIAAQABAAEA//8CAAMAAQD/
//////8BAAEAAQAAAAEAAgADAAQABQAEAAIAAQD///7//v8AAAIAAQABAAEAAQAAAPz/
/v///wAAAQACAAAAAQABAP////////////8DAAQABAAEAAYABgAGAAcACQAJAAkACQAG
AAYABgAGAAcABwAHAAUACgAKAAYABAAAAAAAAAAAAAAAAQADAAQAAgABAAAA/////wAA
AAD//wEAAQAAAAAA/v/8//z//v8AAP7/AAAAAP3//f/9//3//f/9//z//P///wEAAQAA
AP7/////////AQAAAAAAAAADAP//+//6//j//v8EAAgADQATABgAIwAzAEEATQBhAG4A
cABwAG0AZABUAEIALwAfABcAFgASAAwACAAAAPr//v/8//b//f8DAP7//v8DAAEA/f/9
//3/+////wMAAQD//wIAAgAAAAAA/P/+/wAA/v/+/wAAAAAAAAAA//////7//f/+////
AAABAP///v/+//3//f/9//3//f8AAAAAAAAAAAAA/////wAAAAAAAAIAAAD9//7//f/6
//v//v//////AQACAAIAAgABAAAA///+/wAAAAACAAQAAAAAAAAAAAABAAMAAwACAAIA
AgACAAMAAgABAAAAAAABAAIAAwAEAAMAAgACAAIAAAAAAAAAAAABAAIAAgADAAEAAQAA
AP3//v///wEAAgABAAEAAAAAAP3//f/9//v/+//8//z//P/6//b/9v/3//j/+P/5//n/
+P/3//j/8//1//b/9v/1//f/9//1//f/9f/z//P/9f/3//b/9v/2//T/9v/2//X/8//z
//P/8//0//X/9v/3//X/9P/0//P/9P/y//X/9v/z//P/8v/x//P/8v/y//L/8//0//P/
9P/0//P/8v/x//P/9P/1//j/9f/z//L/8f/y//L/9P/y//P/9P/0//X/9f/z//P/8//1
//b/9//3//T/9P/0//T/8v/z//P/8//2//b/9P/0//T/9P/0//T/9f/z//X/9v/1//T/
8v/x//T/9f/2//X/9f/1//X/9f/0//P/8//2//b/8//2//b/9P/0//T/8v/0//b/9v/2
//b/9v/1//X/9P/x//P/8//0//P/9P/1//P/8//z//L/9P/0//T/9P/0//T/8//z//P/
8v/y//T/+P/z//P/9v/1//T/8//y//T/9f/1//P/9f/1//X/9f/3//j/+P/4//z//P/8
//3/+v/5//j/9//3//j/+f/6//3//f/9//v//P/8//j/9v/2//b/9v/2//T/8//z//L/
8v/z//T/9f/1//b/9v/1//T/8//x//D/8//y//P/9v/1//L/8//y//P/8//z//P/8//z
//L/8v/y//P/8v/w//H/8//0//X/8//y//L/8v/v//H/9//0//T/9v/y//T/+////wgA
FQAnADkASQBXAGIAaABqAGkAZABcAEwANwAnACEAGgAQAAgA/v/4//j/+P/0//b/+f/1
//L/8v/z//X/+f/3//X/+f/7//n/9//z//L/8v/2//j/+P/2//j/9v/2//T/9P/0//T/
9f/3//j/+f/4//f/9v/1//b/9v/3//f/+f/5//n/+f/5//j/9//2//f/9//4//r/+v/6
//z/+v/4//r/+v/4//j/+v/6//n/9//4//j/+P/7//z//f/+//z//P/+/wAA/P/8//z/
/P/9///////+//7//v/+////AQABAAEAAgAAAAAAAAAAAAIAAgADAAQAAgACAAIAAgAC
AAIAAQABAAQABQAFAAMAAgABAAEAAAABAAEAAAAAAAEAAQABAP////8AAAAAAAACAP7/
/v////7//P/7//n/+f/5//v/9//5//r/+v/5//j/9//0//X/9//3//n//f/8//r/+f/4
//b/+P/4//f/+f/5//n/+f/3//f/9//3//j/+P/5//n/+f/2//j/+P/2//f/9//3//n/
+P/4//j/9v/2//T/9P/2//f/+P/5//n/+P/3//j/9v/1//X/9f/4//j/+v/4//b/9v/1
//X/+P/3//j/+f/4//j/+P/3//j/+P/4//j/+P/5//n/+f/4//j/9v/2//r/+v/6//r/
9//1//f/+P/4//j/9//3//j/+f/6//n/+v/5//j/9//4//f/9//6//j/9f/4//j/+P/4
//j/9v/4//r/+v/6//r/+v/5//n/+f/3//r/+//5//f/9//3//j/+f/6//r/+v/6//r/
+v/5//j/9v/1//j/+P/5//z/+f/3//b/9f/3//j//P/+//7/+//6//n/+P/6//v/+//5
//3//f/9//3//P/8//v/+v/9//7///8BAP///////////v/+//7//v8BAAEAAQD//wAA
AAD8//r/+v/6//r/+v/5//n/+v/6//j/9//2//X/9v/4//n/+f/4//f/9f/0//X/9P/1
//j/9//0//X/9P/1//X/9f/1//f/9//2//b/9f/3//f/9v/2//f/9//3//n/+P/4//j/
9f/x//X/+P/2//b/+P/4//n///8IABEAIQAzAEUAVQBkAG4AcgB1AHIAbABgAEsAMwAn
ACQAHAASAAwAAgD+//7//P/4//n/+//2//T/9//3//f//f/5//X/+//7//X/9f/4//b/
9P/6//r/+v/8//r/+v/3//b/9f/0//b/+f/7//3/+//7//v/+//4//j/+f/5//v/+//7
//v/+//6//n/+P/7//v//P/+//3//P/9//r/+v/8//z/+v/9/wAAAQABAP///v/8//r/
+//8//3//v/+//7/AAACAP7//v/+//7/AQADAAMAAgAAAAAAAAABAAIAAwAEAAYABAAE
AAQABAAEAAQABQAGAAgACAAIAAgABwAGAAQAAwAFAAcACAAHAAcABwAIAAgABQAFAAQA
BAAFAAUABQADAAEAAgACAAIAAwAAAAEAAwACAAAA///9//3//f////v//f/+//7//f/8
//v/+P/5//z/+//8/////v/8//v/+v/6//z//P/7//3//f/9//3//P/7//r/+f/5//r/
/P/9//v/+P/6//r/+v/7//v/+//8//z//f/+//3//P/5//j/+v/7//z//f/8//z//P/+
//r/+f/5//n/+//8/////v/7//r/+P/3//r/+f/6//v/+f/6//v/+//6//r/+v/6//z/
/f/9//3//f/8//n/+P/7//z//f/+//3/+//9//7//f/8//r/+f/8//3//v/9//7//f/8
//v//P/7//v//v/+//v//v/+//z//P/8//r/+//+////AAD+//7//f/9//7//f8BAAMA
AgD///7//f/////////+/wAAAAAAAAAA///+//z/+//8//z//f8AAAAA//////////8A
AAAA/v/+/wAA/v/9//v//v/+//7///8BAAEAAgABAAAA///+/wAAAQABAP//////////
//8BAAIAAgACAAYABgAGAAcABQAFAAUABQAEAAQABAAEAAUABQAFAAMABAAEAAAA/v//
/wAAAQACAAAA//////7//f/9//3//f///wAAAAD///3//f/8//z//f/8//3/AAD///z/
/f/8//v/+//7//v//f/9//z//P/8//3//P/6//v//f/+///////+//7//v/7//n/+f/8
/wAAAgACAAQACQARABgAJwA5AEsAWQBrAHYAeAByAGsAYgBQAD4ALwAjABsAFAAMAAIA
/v/+//z//v/+//7/AQABAPr/+v/9/////f8BAAUABQAFAAUA/f/9/wAA/v/+/wIAAgAC
AAQAAgACAAEAAAD///7/AQADAAQABQACAAEAAAD//wAAAAABAAEAAwADAAMAAwADAAIA
AQAAAAEAAQACAAQAAgACAAQAAgACAAQABAACAAQABgAGAAUAAwAEAAQABAAGAAYABgAG
AAUABAAFAAYABgAGAAYABgAHAAkACQAIAAcABgAFAAUABgAHAAgACgAIAAgACAAIAAgA
CAAJAAoACgAKAAoACgAIAAgABwAHAAkACwAMAAsACQAJAAoACgAJAAkACAAIAAkACQAJ
AAcABAAEAAMAAgADAAAAAQADAAMAAgACAAEA/////wEA/f///wAAAAD///3//f/7//3/
/v/9//7/AQD///7//v/+/wAAAgACAAEAAQABAAEAAQD+//3//P/7//3//v8AAAEA///8
//7//v/8//3//f/9//7//v///wAA/v/+//z//P///////////////v/9//7//v/9//3/
/f8AAAAAAgAAAP7//v/9//3/AAD//wAAAQAAAAAAAAD///7//v/+//7/AAABAAEAAQD/
//7/+//6//3//v///wAA/f/7//3//v/+//7//f/9//3//f/9//v/+//7//v/+//8//v/
+//+//z/+f/8//z//v/+//7//P/8//7//v/+//v/+v/4//f/+P/3//v//f/9//v/+//7
//n/+f/5//j/+P/4//j/+P/4//j/9//3//n/+P/4//r/+v/3//b/9v/2//b/9v/4//n/
+f/3//f/9//3//f/+f/6//r/+v/+//7//v////z/+//6//n/+//8//3//v/8//v/+v/3
//z//P/4//b/9f/2//f/+P/2//X/9f/0//T/9f/2//f/9v/2//X/8//z//P/8v/y//T/
8v/y//T/8//w//H/8P/y//P/9P/1//T/8//x//D/8//1//X/9P/2//f/9//3//b/9P/z
//L/9f/z//f/9v/w//L/9v/4//3/BQASACEAMQA7AEcAVwBiAGIAYgBjAFwATAA6ACcA
GQATAA4ABAD8//r//P/6//j/+P/2//X/8//u//D/9//7//v/9//5//f/9f/1//H/8//4
//j/9v/4//r/9//4//X/9P/1//b/9//4//f/9//2//X/9f/1//X/9f/1//b/+P/5//b/
9f/0//P/9f/2//f/+P/4//f/9//4//b/9v/4//b/9//6//v/+v/5//r/+f/3//j/+v/7
//z/+v/6//r/+v/5//j/+f/6//r/+v/6//r/+f/7//v/+v/8//z//P/9//3//f/9//7/
/v/+//7//v8AAAAAAQACAAEAAAD///7///8AAAAAAQAAAAEAAQD///////8AAAAAAAAB
AAEAAgAAAP///v/7//3//v/+//7//P/4//j/+f/5//j/+P/3//j/+f/8//n/+P/4//f/
9f/1//X/8//1//b/9f/2//n/9//2//b/9v/4//r/+v/5//j/9//2//X/9//3//f/9//2
//b/9//3//f/9P/2//b/9v/3//f/9//1//T/9P/0//b/9v/0//T/9f/1//X/9f/0//T/
9P/2//X/9f/2//f/9//2//f/9P/2//b/9f/1//f/9f/1//X/9f/2//f/9//3//j/+f/6
//f/9//2//X/+f/6//n/+v/7//r/+f/4//n/9//5//r/+//8//z//f/6//n/+P/1//n/
+f/5//n/+P/3//f/+v/5//X/9//2//f/+P/5//j/9v/4//j/+P/4//j/9//3//f/9f/4
//n/+f/3//f/9//5//n/+f/4//b/9v/2//b/+v/6//n/+f/5//j/+P/6//j/9//1//j/
+v/6//r/+v/5//n/+P/1//j/+f/6//v///8AAAAAAAABAAAA/////wEAAQABAAEA/f/8
//v/+v/+////AAD//wAAAAD8//r/9v/2//b/9v/2//f/+f/6//j/9//2//X/9f/2//b/
9f/1//X/9P/0//T/8v/y//T/9v/0//b/9v/z//P/8//z//X/9f/0//T/9f/3//f/9v/0
//X/9f/1//b/9v/3//j/8//v//P/8v/y//j/+v/6/wEACQAOABsAKwA5AEkAWQBmAHAA
dABzAGgAXABMADUAJwAjABwAFAAOAAYA/v/6//j/9v/2//f/+f/4//r/9//1//f/9//1
//X/+f/7//v/+//4//b/+P/4//b/+P/6//j/+P/4//j/+P/4//b/9//3//f/+P/5//r/
+//5//j/+P/3//f/9//3//f/+v/6//r/+v/6//n/+f/6//z//P/+//z/+//8//v/+P/6
//z//P/7//3//v/+//7//f/8//v/+v/7//z///8CAP7//v/+//7///8BAAEAAAAAAAAA
AAABAAEAAQABAAIABAAEAAQABAADAAIAAgACAAQABAAEAAQABgAGAAUABQAEAAUABQAD
AAQABQAHAAgABgAFAAMAAgADAAMAAwABAAMABAAEAAQAAwD+//3//f/+//7///////7/
/f/+//n/+v/8//3//f/7//v/+f/7//n/9//3//n/+v/6//v//P/7//z/+//5//v/+//7
//v/+f/5//n/+f/6//r/+//7//z/+v/9//7//P/7//n/9//4//j/+f/6//r/+v/4//j/
+//7//v/+//6//r/+v/8//j/9//3//f/+v/6//z/+v/6//r/+f/5//n/9//3//f/+P/6
//z//f/7//r/+f/4//j/+f/5//n/+v/6//j/+P/6//r/+v/6//v/+f/7//z/+v/6//n/
+f/5//n/+f/3//n/+f/5//n/9v/1//X/+P/6//f/+v/6//j/+P/4//b/9v/4//j/+P/6
//r/+f/5//f/9f/4//n/+v/5//r/+//6//n/+P/2//f/+P/5//r//v/+//3//f/6//j/
9//4//n/+f/6//v/+f/6//r/+P/6//z/+v/5//v//P/8//r/+v/6//r/+v/7//3//v/9
//z/+//6//n//P/+////AAACAAIAAgADAAEAAQABAAEAAgACAAIAAgABAAEAAQD//wQA
BAAAAP7//P/8//z//P/6//n/+f/4//r/+//8//3/+v/6//n/9//5//n/+P/4//r/+P/4
//r/+P/2//j/+P/5//n/+f/5//b/9f/z//L/9P/3//j/+P/4//n/+f/5//f/9v/2//b/
+f/5//3//P/2//T/9v/2//v/BQAOABcAKQA5AEcAWQBqAHIAeAB7AHgAbABcAEcAMQAl
AB4AFgAOAAYA/v/+//7/+P/2//f/9f/0//b//f////n/+//9//v/+f/5//f/9//8//z/
+v/8//z/+//8//n/+P/5//r/+//8//r/+//7//v/+//7//v/+//8//z//f/9//v/+//7
//v//v/+//7//v/+//3//f/+//z//P/+//z//v8AAAAA/v/8//7//v/9//7/AAABAAIA
AAAAAAAAAAD+//7/AAACAAEAAgADAAQABAAFAAQAAgAEAAQABAAFAAUABQAFAAYABgAG
AAYABgAIAAgACQAKAAkACAAHAAYABwAIAAgACQAIAAkACQAHAAUABQAGAAYABgAHAAcA
CAAFAAUABQADAAUABgAGAAYABgACAAIAAwABAAAAAAD//wAAAQAEAAEA//8AAAAA////
/////f///////f/9/////f/8//z//P///wIAAwADAAAA///+//3//f/9//3//f/8//z/
/f/9/////P/+//7//v////////////7//v/+//7//v/8//z////////////+//7//v8A
AAAA/////////f/8//3/+v/8//7///8BAAIA///+//3//f/+/////////wAAAQACAP//
///+//3/AQACAAEAAgADAAIAAQAAAP///f///wAAAgACAAEAAQABAAEAAQD//wEAAQAB
AAEAAAD/////AgAAAP3/AAAAAAIAAgACAAAA/v8AAAAAAAACAAIAAQABAAEA//8CAAMA
AQD///////8CAAMABAAEAAEAAAD///7/AgACAAEAAQADAAIAAgAEAAMAAQAAAP//AAAC
AAMAAgABAAIA///9////AgACAAIAAwABAP////8AAAIAAgACAAIAAgADAAMAAQABAAEA
AQABAAUABgAGAAYACAAIAAgACQAHAAcABwAHAAgACAAIAAgACAAHAAYAAwAHAAgABQAE
AAAAAAAAAAAAAQABAAIAAgADAAMAAwADAAIAAgABAP//AQABAAAAAAD+//z//P/+//7/
/P/+//7//v///wAAAQAAAP///f/8////AQABAAAAAAABAAEAAQD///7//v/+////AQAB
APz//P/8//z/AAALABUAHgArADcAQQBTAGcAbgByAHYAcQBkAFYARAAxACMAHQAUABAA
DAAEAAAAAgAAAP7//v//////AAACAP//AQAFAAcAAwADAAMA/////wEAAgACAAIAAgAE
AAMABAABAAAAAQACAAMABAACAAMAAwADAAEAAQABAAEAAgACAAMAAwABAAEAAQABAAMA
BAAFAAYABAADAAMABAACAAIABAACAAQABgAGAAQAAwAEAAMAAQACAAQABQAGAAQABAAE
AAQABAAEAAYACAAHAAgACQAKAAkACwALAAoADAAMAAwADQAMAAsACgAKAAwADAAMAAwA
CgAKAAsADAAMAAwADAAMAA4ADgANAA0ADQANAAwACQALAAsADAAMAAsACwAKAAoABwAH
AAcABQAGAAgACQAKAAgABAAEAAUABQAEAAQAAwADAAMABQABAAAAAAD///3/AAABAAAA
AwACAP///v///////v/+//7/AAACAAIAAQD+//3//P/7//7///8AAAEA/f/8//z/+//9
//r//P/8//z//f/9//3/+v/4//f/9v/4//r/+v/8//z/+//6//n/+v/6//r//P/7//v/
/P/9//z/+v/6//b/+f/6//r/+//7//n/+f/5//j/+P/4//f/+f/6//v//P/7//v/+v/5
//v//P/7//z//f/8//v/+v/5//f/+f/6//z//P/7//v/+f/5//n/9//7//v/+//7//j/
9//3//r/+P/1//j/+P/5//r/+//6//n/+v/5//j/+f/6//r/+//5//f/+v/7//v/+f/5
//n/+v/7//z//P/7//r/+f/4//r/+v/5//n/+//4//j/+v/4//j/+P/4//j/+f/5//f/
9//3//f/9//8//7///8AAAEAAAD////////////////+//7//v/+//3//f/9//v///8A
AP3//P/4//j/+P/4//f/9//4//j/+f/5//n/+f/4//j/9//1//b/9//3//j/9v/0//T/
9v/2//T/9v/2//f/9//3//f/9f/1//T/9P/3//n/+f/4//j/+f/5//n/+P/2//X/9P/5
//3/+f/0//L/8v/0//j///8FAAwAGQAnADMAQwBTAF4AaABuAGsAaABiAEwAMQApAB8A
FgAUABAABAD+/wAA/P/4//j/9//1//b/+v/5//v////7//X/9f/1//P/8//3//z/+v/6
//r/9v/0//b/9P/0//f/+P/5//r/+f/5//j/9//5//n/+f/5//j/+P/5//n/+P/3//b/
9f/5//r/+//8//r/+f/5//r/+v/6//z/+v/6//z//P/6//r//P/8//v//f/+//7//v/9
//z/+//6//r/+v/8//7//f/+////AAAAAAEAAAD+////AAABAAMAAQABAAEAAgACAAIA
AgACAAQABAAFAAYABQAEAAMAAgADAAQABAAFAAQABQAFAAMAAwADAAQABAADAAMAAgAC
AP////////3//v8AAAEAAgAAAPz//P/9//3//P/8//v//f/9////+//6//r/+f/3//j/
+f/4//v/+f/3//f/+f/5//j/+P/4//r//P/8//v/+v/5//j/9//4//n/+v/7//n/+P/4
//f/9//0//b/9v/4//n/+f/5//f/9v/2//b/9//4//f/+P/3//f/9//3//b/9v/2//j/
+P/3//f/9//2//b/+P/2//f/+P/4//n/+v/3//b/9f/3//j/+f/5//r/+v/6//r/+f/5
//j/9//6//r/+P/4//r/+v/6//r/+f/3//n/+v/8//z/+//7//n/+f/5//f/+//7//v/
+//4//f/9//6//r/9//6//r/+v/6//r/+P/4//r/+v/6//z//P/7//v/+//5//z//f/7
//n/+f/5//r/+//8//z/+//6//n/+P/7//z//P/9//v/+v/6//z/+v/5//n/+f/7//z/
/P/6//j/+v/6//n/+v/9//7///8AAP/////+//v///////////8BAAIAAgACAAIAAgAC
AAMAAwADAAMAAwACAAIAAgACAAUABQAFAAMABAAEAAAA/v/6//r/+v/6//r/+//9//7/
/P/7//r/+f/7//z//P/7//v/+//6//r/+P/2//b/+P/5//j/+//8//r/+f/4//f/+P/5
//n/+v/5//v/+//6//j/+f/5//n/+f/4//j/+P/5//3/+//2//T/+P/+/wIABwAJABIA
IwAxAD0ATwBhAG4AdgB4AHUAbgBiAE4AOQAtACkAIgAaABIABgD+//z/+v/2//j////9
//z//v/9//n/+//7//n/+/////3/+f/7//r/+v/+//z/+P/5//z/+//8//r/+v/6//r/
+v/7//v/+//9//3//f/9//v/+v/6//n/+v/7//z//f/8//z//P/8//z/+//7//z//v/+
/wAA/v/8//7//v/8//7/AAAAAP///f/+//7//v/+//7//v/+/wAAAAACAAQAAAAAAAAA
AAADAAUABQAEAAQABAAEAAUAAwADAAMABAAGAAYABgAGAAQABAAFAAYACAAIAAgACAAI
AAgABwAHAAcABwAGAAMABgAHAAkACgAIAAcABQAEAAUABQAFAAMAAQACAAIAAgAEAAAA
AAABAAMAAgACAAEA///9//3/9//6//z//f/9//3//f/7//3//P/5//j/+f/6//r/+//8
//n/+v/5//f/+v/7//z//f/9//3//f/9//r/+v/7//v//f/6//z//P/7//v/+v/5//v/
+v/6//r//P/8//r/+v/5//n/+f/5//z//P/8//7/+//5//j/9//5//r//f/8//r/+v/5
//n/+//5//n/+f/6//z//v////v/+v/5//j/+f/7//z//f/+//7//P/8//3//P/7//r/
+v/5//z//v/9//z/+v/5//r/+//8//v//f/9//3//f/6//n/+f/8//3/+////wAA///+
//3/+v/8//7//v/+//7//v/9//3//f/7//7///8BAP////////7//f/8//r/+//8//3/
/v/+//7//f/9//3//P/8//7/AAD////////+//7//f/6//7/AAD+//3//f8AAAAAAAD+
//3//P/7//z//v8AAAEA///+//7//v8BAAIAAAAAAAAAAAD+///////9/wAAAQACAAMA
AwAEAAQABAAGAAYABgAHAAcABwAHAAcABgAGAAYABgAHAAcABwAFAAgACAAEAAIAAgAC
AAIAAgAAAP/////+//3//f/9//3///8AAAAA/////////v/+//7//P/8//7//v/8//7/
/v/9//3//f/9//3//f/8//z//f///////v/+/////////wAAAAABAAIA/f/9//3//P/+
/wQACAAGAAsAFQAcACkAOQBHAFkAbQB4AIIAggB7AHIAZgBQADcAKQAlACYAIgASAAQA
AgAEAP7//P/+/wMAAwACAAIAAwABAAEA///9////AQABAAUABwAEAAAAAgACAAAAAQAE
AAMABAACAAIAAgACAAAAAQABAAEAAgADAAQABQADAAIAAgABAAIAAwAEAAUABAAEAAQA
BAAGAA==
         </WaveFormData>
      </LeadData>
      <LeadData>
         <LeadByteCountTotal>10000</LeadByteCountTotal>
         <LeadTimeOffset>0</LeadTimeOffset>
         <LeadSampleCountTotal>5000</LeadSampleCountTotal>
         <LeadAmplitudeUnitsPerBit>4.88</LeadAmplitudeUnitsPerBit>
         <LeadAmplitudeUnits>��V</LeadAmplitudeUnits>
         <LeadHighLimit>2147483647</LeadHighLimit>
         <LeadLowLimit>268435456</LeadLowLimit>
         <LeadID>II</LeadID>
         <LeadOffsetFirstSample>0</LeadOffsetFirstSample>
         <FirstSampleBaseline>0</FirstSampleBaseline>
         <LeadSampleSize>2</LeadSampleSize>
         <LeadOff>FALSE</LeadOff>
         <BaselineSway>FALSE</BaselineSway>
         <ExcessiveACNoise>FALSE</ExcessiveACNoise>
         <MuscleNoise>FALSE</MuscleNoise>
         <LeadDataCRC32>398887267</LeadDataCRC32>
         <WaveFormData>
HgAeAB4AHgAdABwAGwAaABcAFAARAA4ADAAMAAwADAAKAAgABgAEAAQABAAEAAQAAwAC
AAEAAAD///7//f/8//7//v/+//7//P/8//z//P/8//z//P/8//z//P/8//z/+v/6//r/
+v/8//z//P/8//r/+v/6//r//P/8//z//P/+//7//v/+//z/+v/4//b/+P/6//z//v/9
//z/+//6//z//P/8//z//v/+//7//v/7//r/+f/4//n/+v/7//z/+v/6//r/+v/6//r/
+v/6//z//P/8//z/+v/6//r/+v/8//z//P/8//r/+v/6//r/+v/6//r/+v/8//z//P/8
//n/+P/3//b/+P/4//j/+P/3//b/9f/0//b/9v/2//b/9//4//n/+v/5//j/9//2//f/
+P/5//r/+f/4//f/9v/0//T/9P/0//X/9v/3//j/9v/2//b/9v/4//j/+P/4//X/9P/z
//L/9P/0//T/9P/1//b/9//4//f/9v/1//T/9v/4//r//P/9//7///8CAAQABAAEAAQA
BAAEAAQABgAGAAgADAAMAA8AEAARABIAEAATABMAEAAMAAsACQAEAAMAAQAAAAAAAAD/
//3//P/6//j/9v/1//T/9P/z//H/7//w//D/8P/w//D/8P/w/+3/7P/r/+r/7P/s/+z/
7P/q/+v/6//q/+j/6P/o/+j/6//s/+3/7//s/+v/6v/p/+v/7v/w//H/8v/t/+n/7P/s
/+r/7v/0//n/+f/3//P/8P/r/+v/8P/4/wsAIgA6AEoAPgAXAP3/+//z/+f/5f/i/93/
4P/m/+v/8//4//n/+f/7//v//f/5//X/9v/2//T/8//2//b/9P/4//n/9//2//X/8f/w
//T/9v/3//f/9//4//j/9v/2//T/9P/1//X/8//0//T/8//z//T/9P/0//X/9v/3//j/
9//2//X/9P/0//T/9P/1//b/9//6//v/+f/5//n/+f/9//3//f/9//3//f/8//7/AAAA
AAAAAwADAAMABAAGAAUABgAHAAcACwAOAA4ADgARABAAEAAQABMAFAAUABcAGAAZABoA
GwAZABoAGwAcAB4AHwAgACEAIQAhACEAIQAiACIAIgAiACIAIQAfAB8AGwAbABoAFwAW
ABYAEwAQABAADgANAA0ADAAIAAcABwAEAAAAAAD///r/+f/3//b/9//4//b/9//1//X/
9P/0//X/9P/z//P/8//z//T/9P/y//L/8v/w//H/8//0//X/8v/w/+//7v/u/+//8P/z
//L/8f/w/+7/7//v//D/8P/y//L/8f/x//D/8P/v/+//7f/u/+//7//v/+//7//v/+//
7f/t/+3/8f/y//P/9P/x//D/7//u/+//7//w//H/8f/w//D/7//v/+//7v/u/+//8f/y
//H/8v/x/+//7v/u/+7/7//v/+//7//x//H/8v/x//H/8f/y//P/9P/2//T/8P/u/+7/
7P/s/+3/7f/u/+7/7//w/+3/7f/u/+v/7P/t/+7/7v/u/+7/7v/u//D/8P/x//H/7v/u
/+7/7v/r/+v/6v/p/+z/7P/t//D/7//t/+z/6//u/+7/7//x/+//7//x//H/8//z//H/
8v/z//T/9f/2//r/+v/6//r/+v/7//z//f8AAAIABAAIAAYABgAGAAYABwAIAAwADQAI
AAYABQADAPz/+f/3//b/9//4//j/9//z//D/7f/q/+v/7P/u/+//7P/r/+v/6v/o/+j/
6P/o/+r/6f/o/+f/5P/k/+T/5P/k/+T/5f/l/+T/5P/k/+T/5P/k/+T/5P/m/+f/6P/p
/+f/6P/q/+v/6//q/+n/6f/m/+T/4v/k/+r/8f/3//n/+f/u/+P/5f/s//b/CQAkADwA
RgAyAAsA8//1//H/5f/b/9b/2f/i/+z/8f/t/+7/9//3/+//7//3//f/8//y//L/8v/x
//D/8P/w//T/9f/z//L/7//v//D/8P/w//H/8f/x//D/8P/u/+7/7P/s/+3/7f/w//L/
8//z//H/8v/y//L/8v/y//L/8v/0//T/9P/0//b/9v/2//f/9v/1//b/9f/1//X/9f/1
//j/+f/6//v/+v/7//v//v/8//z//P///wIAAwAFAAgACAAIAAgABwALAA4ADgAOABIA
EgATABQAFAAUABMAFQAXABkAGwAdABwAHAAcABwAHgAfACAAIQAjACMAIwAjACIAIgAi
ACIAIwAjACIAIwAfAB8AHgAbABgAGAAVABIAFAASABEAEQAOAAoACQAJAAoABgAGAAUA
AAD///3//P/9//7//P/9//z/+//5//j/+f/4//f/9//5//n/+v/6//j/+P/4//b/9v/3
//f/9//5//j/+P/4//X/9f/1//f/+f/5//n/+P/2//X/9f/0//b/9v/1//X/+P/4//f/
9//2//b/9v/1//b/9//4//n/+P/1//T/8//1//b/9//4//j/+P/4//j/+P/3//f/9//2
//b/9//3//f/9//2//b/+P/5//n/9//3//f/9v/2//j/+P/5//n/9//3//n/+f/3//X/
9P/z//T/9f/2//j/9v/0//T/9v/0//T/9f/1//f/9v/2//b/9P/1//f/9f/1//X/9f/0
//b/9v/2//b/9P/0//X/9f/1//b/9//4//f/9//2//X/9f/0//T/9v/2//X/9f/1//X/
9P/0//X//f/7//3/AAD9//z/+//6////AAABAAIAAgADAAQABQAGAAgACgAOABAAEAAQ
ABAADQAMAA4ADQALAAoACgAJAAYAAwABAAAAAAAAAP///f/6//j/9v/0//H/8P/w/+//
8P/x//P/9P/z//L/8f/w//D/7//u/+3/7P/s/+z/7P/s/+z/7f/t/+7/7v/u/+7/7v/u
/+7/7v/v/+//7//v/+//8P/y//P/8v/w/+7/7f/u//D/8v/y//b/+f/5//v/+//y/+//
8//6/wgAHwA0AEQAUgBKACUACwALAAMA9f/v/+r/4//m/+7/8f/3//7/AQABAP/////7
//n/+//8//7/AAD///7/AAD+//r/+f/7//r/+f/9//7//v/9//3//P/7//z//P/6//r/
/P/8//3//f/7//z//P/7//3//v/+//7/AAAAAAAAAAAAAAAAAAAAAAAAAAAAAAEA////
/wEAAQABAAEAAQABAAMAAwADAAMABAAFAAUACAAKAAoACgANAAsACwAMAA4AEQASABMA
EwAVABgAGAAYABoAGgAbABwAHgAgACEAJQAjACMAIwAjACQAJgAoACoAKwArACsAKwAt
AC0ALQAtAC4ALgAuAC4AKwApACYAJQAkACUAJQAjACIAIgAfABwAGgAYABcAFwAWABIA
EQARAA4ACgAKAAkABgAFAAMAAgAEAAQAAQABAAAA///9//z//v/+//7////+//3//f/8
//7//v/+//z/+//7//r/+f/5//j/+P/4//j/+f/6//3//P/7//r/+P/4//n/+//8//r/
+v/5//n/+P/4//f/9//5//r/+//7//n/+f/5//n/+//5//n/+f/4//j/+P/4//j/+P/4
//j/+f/5//r/+//7//r/+v/5//r/+//7//z/+//7//r/9//7//v/+v/6//r/+v/7//v/
9//3//n/+f/5//n/+v/7//v/+//7//z/+//4//f/+P/4//j/+f/5//j/9v/1//T/9v/3
//n/9//3//f/9//2//b/9v/2//b/+P/4//n/+f/3//b/9f/0//X/9//4//n/9//2//b/
+P/2//X/9f/1//b/9v/3//n/+P/3//j/9//9//3//////wAAAAAAAAAAAAAEAAQABAAE
AAQABQAGAAcACQAKAAsADgAPABAAEQASABEAEAASABEADwAOAA4ADQAIAAUAAwACAAAA
AAD///3//v/8//r/+P/3//b/9v/1//H/8f/y//L/9P/0//T/9P/y//H/8P/v/+//8P/x
//L/8f/w//D/7//w//D/8P/w//D/8P/w//D/7//v/+//7//x//L/9P/1//X/9P/z//P/
7v/u//L/9P/2//v//f/9//3//P/3//X/+v8CAA8AIgA4AEgATgA5ABcACQAHAPv/8f/s
/+f/5P/m/+v/8f/4///////9//3/+//5//n//v/+/wAA///6//r//v/8//f/+f/6//X/
9f/6//r/+P/5//n/+f/4//j/9v/2//j/+P/5//n/+f/6//r/+f/7//z//P/8//r/+v/6
//r/+//6//n/+P/7//z//f////7//f/+//3///////////8BAAEAAQABAAAAAQABAAQA
BQAGAAcACwAIAAcABwAIAAsADAANAA0AEQAUABQAFAAXABYAFgAWABoAHAAdACEAIAAh
ACIAIwAlACYAJwAoACkAKQApACkAKgApACgAJwArACwALQAuAC0AKwAoACcAJwAnACYA
IwAjACQAIgAgAB0AGgAYABcAFQASABIAEwAPAAoACQAHAAUABQAEAAQAAgACAP/////9
//3//P/8//3//v///wEA/v/9//3//P/+//7//v/8//r/+//7//v/+P/2//X/9P/1//f/
+f/9//z/+//6//j/9//3//j/+P/6//r/+f/5//n/+P/2//X/9//4//n/+f/4//f/9v/1
//f/9f/1//X/9v/2//b/9v/4//j/+P/4//j/9//3//f/9//2//b/9f/2//f/9//4//b/
9//3//X/9v/1//P/8v/1//b/+P/5//X/9f/3//f/9P/z//P/8//0//X/9v/4//f/9P/z
//T/8v/y//P/8//1//T/9P/0//L/8//1//P/9f/1//X/9P/z//L/8f/w//P/9P/2//f/
8//y//H/8P/w//H/8f/x//H/8P/w//L/8v/x//H/8f/x//D/8P/x//H/8f/z//P/8f/x
//P/8//y//H/8P/w//H/8f/x//H/8v/0//j/+v/5//j/9//2//r/+v/6//r/+v/7//z/
/f///wAAAQAEAAYACAAKAAwACwAKAAwACwALAAoACgAJAAMA///8//r/+P/4//f/9f/1
//T/8//y//D/7v/t/+v/6f/p/+r/6v/s/+z/7P/s/+r/6f/o/+f/6P/o/+j/6P/m/+b/
5//n/+j/6P/o/+j/6P/o/+j/6P/n/+f/5//n/+n/6v/s/+3/7f/s/+v/6//o/+j/6v/u
//D/8f/x/+//6//k/+H/5//w//z/EQAoAD4APgAiAP//8//z/+3/5//j/9z/2f/e/+T/
6f/t//D/9//5//f/9//1//P/8//0//L/8v/1//T/9P/4//b/7//v//D/7f/t//D/8P/w
//H/8f/x//D/8P/u/+7/8f/y//T/9f/z//T/9P/z//P/9P/0//T/8v/y//L/8v/0//T/
9P/0//b/9v/2//f/9f/1//f/9//3//f/9//3//f/9//3//f/+P/5//n//P/9//7///8D
AAIAAQABAAIAAwAEAAUABQAFAAgACAAIAAwADAANAA4AEAASABMAFwAXABcAFwAXABgA
GgAcAB4AHQAdAB0AHQAeAB0AHAAbAB0AHgAfACAAHwAdABoAGQAYABkAGQAXABUAFAAQ
AAwACwAIAAYABQAFAAQABgAJAAUAAAD///3//P/7//n/+P/4//j/9f/1//L/8f/v/+7/
8P/w//D/8f/u/+3/7f/s/+3/7v/v/+7/8P/x//H/8f/v/+7/7v/u/+//7//v//H/7v/t
/+z/6v/q/+v/7f/u//D/8P/v/+//7v/u/+3/7f/v//D/8f/x//D/7//u/+3/8P/v//D/
8f/w//D/8P/w/+//7v/t/+z/7f/t/+7/7//u/+7/7//v//H/8f/w//D/8P/x//H/7//v
/+//7v/u//H/8v/0//X/8P/v//D/7//v/+//8P/x//H/8f/x//L/8v/w//D/8v/y//L/
8//z//H/8P/w//D/8v/z//X/8//z//P/8//y//H/8P/v/+7/7//w//L/8//y//L/8v/y
//L/8//z//P/8f/w//D/8v/y//H/8f/x//T/9P/1//f/9//3//b/9//4//n/+v///wAA
AQACAAAAAQACAAMABgAIAAoADgAQABAAEAAQAA8ADgAQAA8ADwAOAA4ADQAFAAEA/v/8
//7//v/9//v//P/6//j/9v/0//L/8f/v//D/8f/z//T/8//y//H/8P/y//H/8P/v/+7/
7v/u/+7/7P/s/+3/7f/t/+7/7//w/+//7v/t/+z/7v/v//D/8f/v//D/8v/z//H/8P/v
/+//9P/0//T/9P/y//X/+//9//v/9v/x//X//v8IAB0ANgBIAEgAMgATAAUABQD7//H/
6f/i/+P/6P/w//f/+//+/wEA///7//v/+//5//n/AAAEAAIA///+//z//P/6//f/9//8
//3/+//8//z/+//7//r/+f/9//7//f/+//z//P/9//3//P/8//v/+f/8//7///8AAP3/
/P/7//r//f/+////AAAAAAAAAAABAAEAAQADAAMABQAFAAUABQAEAAMAAgABAAMABQAG
AAoACgAKAAoADQANAA0ADgAQABEAEgATABMAFQAYABgAGAAcABwAHQAeACEAIgAiACUA
JAAlACYAJwAnACgAKQAqACkAKQApACkALQAtAC0ALQAsACwALAAsACwAKwApACkAKQAp
ACgAJQAjACIAHgAaABsAGgAaABsAFwASABAADwAQAAwADAALAAsACwAKAAoACAAGAAEA
//8AAAEAAQACAP///v/9//3//////wAAAAAAAAAAAAD+//3//f/8//v//P/8//3//v/7
//v/+//9//3//f/9//z//f/9//7//v/8//z/+//7//z//P/7//v/+//8//3//f//////
/////wEA///////////+//3//P/+//7//v/+//z/+//7//v//P/8//3//f///////v/+
//3//f/8//n//P/9//3//v/8//z//f/9//n/+f/7//v/+//7//z//f/8//v/+v/6//z/
+v/6//z//P/8//3//f/8//r/+f/4//r/+//9//v/+f/5//n/+P/5//r/+//8//r/+v/7
//v/+v/6//r/+v/6//v/+//7//r/+P/3//j/+//7//z//f/9//z//P/9//////8DAAQA
BAAEAAQABAAEAAQABAAEAAcACQALAA0AEAASABQAGAAXABYAFQAUABYAFgAZABkAFAAQ
AA0ACQAHAAUABAAEAAQABAADAAEA/v/8//r/+P/5//j/+P/3//P/8//0//T/9v/2//b/
9v/0//P/8v/x//L/8v/y//L/9P/0//X/9f/y//L/8v/y//P/9P/1//b/9f/1//X/9f/z
//T/9v/3//f/9v/1//X/9P/0//T/9P/4////AwABAP//+v/z//f//v8KAB8AOgBOAFgA
SgAlAA0ABwD9//P/7//q/+f/7P/0//f/+//+////+//7////AQAFAAUA/v/8//7//f/8
//7/AAD+///////+//v//f/+//7//P/9//3//f/+//7//P/8//z//P/9//3//v8AAAEA
AQAAAAAA///+/wAAAAAAAAAAAAAAAAAAAAAAAAAAAAABAAEAAQADAAMAAQABAAEAAQAE
AAUABgAHAAoACwALAA4ADQAMAAsADQAPAA8AEAASABEAEgATABMAFwAaABoAGgAeAB4A
HwAgAB8AIAAgACMAJgAnACgAKQAoACgAKAAoACoAKwAsAC0ALQAtAC0ALQAuAC4ALgAu
AC8ALwAuAC8ALAArACkAJQAmACYAIwAgACAAHgAdAB0AGAAUABMAEwAUABAAEAAPAAsA
CQAGAAQABQAGAAQABQAFAAUABAAEAAEAAAD/////AQABAAIAAgABAAAA///8////AQAC
AAMAAgAAAP///v/9//3//f///wEAAQABAAAA/////wAAAAACAAIAAQABAAEAAAD+//3/
//8AAAEAAQD//////////////f/9//3//v/+//7//v8AAAAAAAAAAP7//f/9//3/AAAA
AAEAAQAAAP///f/8//7///////3///////7//v/+//7///////////8BAAEA/v/9//3/
/f/9//3//f/+/wAA/v/+/wAA/f/8//z/+//8//z//f/+//z//f////3/+//7//v/+v/7
//z//f/+//z//P/9//3//f/+////AAD9//3//P/7//z//P/9/wAAAAD////////+//z/
+//7//v/+//9//3//P/7//z/+//9//3//f/+/wIAAwAGAAYACAAIAAgACAAIAAgACAAI
AAYABwAIAAkADgAQABIAFgAWABYAFgAWABQAFAAXABcAFQAUABQAEwANAAkABgAEAAYA
BgAFAAMAAAD+//z/+v/5//j/+P/3//j/+f/7//z/+f/4//f/9v/2//X/9P/z//L/8v/y
//L/8//0//b/9//2//b/9v/2//X/9P/z//L/9f/1//X/9f/0//T/9f/1//X/9P/z//P/
+P/4//z/+v/2//f/+//9////AAD5//f/+v8AAA0AIgA2AEYASgAxABEABwAFAPf/7//q
/+P/5P/u//X/+f/+/wEA///5//v/+//9/wEACAAIAAQAAwACAAAAAgACAPv/+/8AAP//
/f8AAP7//f/9//z/+//9//7//f/+//3//P/8//v//f/+//7//f///wAAAAAAAP///v/9
//z///8AAAEAAgD///7//f/9//////8BAAEAAgADAAQABQAGAAUABAADAAUABwAIAAwA
DAAMAAwADwAOAA0ADQAOABEAEgATABMAFAAWABUAFAAaABoAGwAcAB0AHgAeACEAIAAh
ACIAIwAkACYAKAAqACgAJwAmACUAKgArACwALQAtACwAKwAqACwAKwApACkAKQApACgA
JQAjACIAHgAaABoAGAAXABcAEgAOAA0ADQAOAAoACgAJAAcABwAGAAYABQAEAAAA//8B
AAEAAAAAAP///v/9//3/+//7//z//P/8//z//P/6//n/+f/4//f/+P/4//n/+v/3//f/
9//5//j/9//2//T/9v/3//n/+v/4//j/9//3//j/+P/3//f/9f/2//f/9//5//n/+f/5
//n/9//3//f/9//2//X/9P/1//b/9//4//j/9//3//f/+P/4//n/+f/7//v/+v/6//j/
+f/5//f/+//7//r/+v/5//j/+P/3//f/9//5//n/+P/3//f/9//2//X/9P/0//b/9v/4
//z/+P/2//X/8//1//T/9P/0//b/9//5//f/9v/1//T/8v/z//T/9f/2//T/9P/1//X/
8v/y//L/8v/0//X/9f/1//P/8v/y//T/9f/1//b/9//1//T/9P/1//L/8f/y//H/8//z
//X/9f/z//H/7//u//L/8//0//X/+P/2//b/9//2//n/+v/7//z/AAAAAAAAAAD/////
/////wMABgAJAA4ADgAOAA4ADgAOAA4AEQARABAADgANAAsABQABAP7//P/+//7//f/7
//r/+P/2//T/8//y//L/8f/t/+3/7v/u/+7/7v/u/+7/7//v/+//7//t/+z/6//q/+v/
7P/u/+//7f/s/+v/6v/q/+r/6v/q/+3/7f/t/+3/6//s/+7/7//v/+7/7f/t//D/8v/u
/+z/8P/z//X/9//z/+z/6f/t//D/+P8NACYAOgBGADoAEQD3//n/8//n/+H/3v/b/+T/
7v/z//X/+P/5//f/9f/z//f/+f/5//r//v/+//n/9v/0//T/9P/1//X/9P/1//X/9P/0
//L/8//z//P/9v/2//T/9P/0//T/9f/1//f/+P/4//f/9f/2//b/9v/0//T/9P/0//f/
+P/5//r/+P/4//j/+f/3//f/+f/5//n/+f/5//n//f/9//3//f8AAAEAAQAEAAMAAgAB
AAMABQAFAAYACAAJAAoACwALAA0AEAAQABAAFAAUABUAFgAVABYAFgAZABoAGwAcAB0A
HQAeAB8AIAAhACEAIQAhACUAJQAlACUAJQAkACMAIgAkACMAIQAhAB8AHwAeABsAGAAY
ABUAEgATABIAEgATAA4ACgAJAAkACAAEAAQAAwADAAMAAgACAP///v/6//n//P/9//3/
/v/7//r/+f/5//n/+f/6//r/+v/6//r/+P/6//v/+//7//3//P/8//z/+v/5//j/+f/5
//n/+f/4//n/+f/6//r/+P/4//f/9//6//r/+f/5//f/+P/5//n/+//7//v/+//8//v/
/P/9//v/+v/5//j/+f/6//v//P/7//n/+P/3//n/+v/8//3//f/9//z//P/6//v/+//5
//z//f/9//7/+//6//r/+f/5//n/+//7//v/+//8//3/+//7//v//P/+//z//P/+//r/
+v/7//v/+//6//r/+v/4//n/+//5//v/+//7//r/+//8//3//v/9//z//P/7//r/+v/6
//r//P/9//3//f/7//r/+v/8//////8AAAEAAQAAAAIABAAGAAYABgAGAAoACgAKAAoA
CQAJAAkACQAPABIAFQAaABkAGAAXABYAGAAYABsAGwAWABQAEwARAAwACQAHAAYABwAI
AAgABwAFAAIA///8//v/+v/6//n/+P/5//v//P/7//r/+f/4//r/+f/4//f/9v/2//b/
9v/2//b/9//3//b/9v/2//b/9P/0//T/9P/2//f/+P/5//f/+P/6//v/+f/4//f/9//6
//7//P/6//r///8DAAUABQAAAPv/+f/+/wYAFQAsAEIAVABSADEAFQATAAkA+f/1//L/
5//q//T/+f/9/wQABwAHAAUA/////wUABQAEAAYACgAHAAIAAAAAAAAAAQAFAAQAAwAD
AAQAAgAAAAEAAQABAAMABAADAAQAAgACAAMAAwAFAAYABgAFAAMABAAEAAQABAAEAAQA
BAAIAAgACAAIAAYABgAGAAcACQAJAAsACwALAAsACwALAA0ADQANAA0ADgAPAA8AEgAQ
ABAAEAATABUAFQAWABgAGQAaABsAGwAbAB4AHgAeACMAJAAmACgAKAAoACcAKQAsAC0A
LgAvAC8AMAAxADIAMwAzADMAMwA2ADcAOAA5ADkAOAA3ADYAOAA3ADUANQAxADEAMAAt
ACwALAApACYAKAAmACUAJQAhABwAGgAZABkAFgAXABcAFAATABEAEAAPAA4ACgAJAAoA
CwALAAwACgAIAAYABQAHAAcACAAIAAgACAAIAAYABgAHAAcABwAJAAgACAAIAAYABQAE
AAUABQAFAAUABAAFAAUABgAGAAQABAADAAMABgAGAAUABQADAAQABQAFAAUABQAFAAUA
BQADAAMAAwAEAAQABAAEAAYABgAGAAYABAADAAMAAwAEAAQABQAFAAUABQAEAAQABAAF
AAUAAwAHAAcABgAGAAUABAAEAAMAAwADAAUABQAGAAUABQAFAAQAAwACAAIAAwACAAMA
BgADAAIAAgABAAMAAgACAAIABAAFAAcABQADAAMAAwACAAQABAAEAAQAAgACAAMAAwAC
AAIAAgACAAIAAwADAAMAAwACAAIABAAGAAUABQAFAAQAAgABAAEAAQABAAMAAwADAAMA
BQAFAAcABwAHAAoADAAOAA4ADgAOAA4ADgAOAA4ADwARABMAFQAWABgAGgAeABwAHAAc
ABwAHAAcAB8AHwAbABgAFgATABEADwAOAA4ADAAMAAsACQAIAAYABAACAAMAAgACAAEA
/v/9//3//P/9//7///8AAP7//f/8//v/+v/6//r/+v/8//z//f/9//v/+v/5//j/+f/6
//v//P/7//v/+//7//v//P/+///////+//3//f/6//7//v/+/wIABQALAA8ACwAAAPv/
//8GABAAJwBCAFgAYABMACcAFQARAAUA+//5//b/8f/2//z///8BAAYACQAHAAcACwAL
AAkADQAMAAgACAAFAAIACAAKAAYABQAHAAYAAwADAAQABgAGAAcABwAHAAYABgAEAAQA
BgAGAAcABwAFAAYABgAFAAUABgAGAAYACAAIAAgACAAIAAgACAAIAAoACgAKAAsACwAL
AA0ADQANAA0ADQANAA0ADQANAA0AEAARABEAFAAUABQAFAAXABkAGQAaABwAGwAcAB0A
HQAgACQAJQAmACcAJgAmACYAKQAqACoALQAwADEAMgAzADIAMgAyADIANgA3ADgAOQA5
ADkAOQA5ADgAOAA4ADgAOgA5ADcANwAzADMAMgAvADAAMAAtACoAKAAmACUAJQAkACAA
HwAfAB4AGgAaABkAFAATABEAEAASABIADwAPAA0ADQAMAAwACwAKAAkACQAKAAsADQAO
AA0ADAALAAgACgALAAsACwALAAoACgAKAAkACQAJAAsACQAJAAkACAAHAAcACAAIAAoA
CgAJAAkACAAIAAcABwAHAAgACQAJAAsACwALAAsACgAHAAYABQAIAAoADAAOAA0ADAAL
AAoADAALAAsACwAKAAoACwALAAkACQAIAAgACQALAAwACwALAAsACgAKAAoACgALAAsA
CQAJAAsACwAIAAcABwAHAAkACQAJAAoACgAIAAgACgAIAAgACQAJAAsACgAKAAoACAAJ
AAsACQALAAsACwAKAAkACAAHAAYACAAIAAkACQAIAAgACAAIAAcABwAGAAUABgAGAAcA
CgAIAAcABwAHAAUABAAEAAUABQAFAAcABwAFAAUABwAHAAUABQAFAAYABwAHAAcABwAH
AAYABwAHAAkACQAKAAwACgAKAAsACwATABAAEAAQABAAEAAQABAAEAAQABEAEwAVABcA
GAAaABwAIAAeAB4AHgAeACAAIAAjACMAHwAcABoAFwATABEAEAAQABAAEAAPAA0ADgAM
AAoACAAGAAQAAwABAP3//f/+//7/AAACAAQABgAFAAMAAQD///z//P/8//z//v/+////
//8AAAAAAAAAAP7//v/+//7//////////////wAAAgADAAUABAADAAMAAAAAAP7/AAAE
AAsAEQANAAkABAD/////BAAOACMAOgBMAFgASAAjAA8AEQAHAPn/9//0//H/9P/4//3/
AwAIAAsADQALAA0ADwAPAA0ACgAIAAwADQAGAAYADAAOAA0ACwAGAAMAAwAEAAQABQAH
AAgACQAKAAoACAAIAAoACgALAAsACgAKAAkABwAFAAYABgAGAAcACAAJAAoACgAKAAoA
CgAIAA==
         </WaveFormData>
      </LeadData>
      <LeadData>
         <LeadByteCountTotal>10000</LeadByteCountTotal>
         <LeadTimeOffset>0</LeadTimeOffset>
         <LeadSampleCountTotal>5000</LeadSampleCountTotal>
         <LeadAmplitudeUnitsPerBit>4.88</LeadAmplitudeUnitsPerBit>
         <LeadAmplitudeUnits>��V</LeadAmplitudeUnits>
         <LeadHighLimit>2147483647</LeadHighLimit>
         <LeadLowLimit>268435456</LeadLowLimit>
         <LeadID>V1</LeadID>
         <LeadOffsetFirstSample>0</LeadOffsetFirstSample>
         <FirstSampleBaseline>0</FirstSampleBaseline>
         <LeadSampleSize>2</LeadSampleSize>
         <LeadOff>FALSE</LeadOff>
         <BaselineSway>FALSE</BaselineSway>
         <ExcessiveACNoise>FALSE</ExcessiveACNoise>
         <MuscleNoise>FALSE</MuscleNoise>
         <LeadDataCRC32>2009244962</LeadDataCRC32>
         <WaveFormData>
AgACAAIAAgAAAAAAAAAAAAIAAgACAAIAAAAAAAAAAAACAAIAAgACAAIAAgACAAIAAgAC
AAIAAgAEAAQABAAEAAIAAgACAAIAAgACAAIAAgAAAAAAAAAAAAAAAAAAAAAAAAAAAAAA
AAD+//7//v/+//7//v/+//7///8AAAEAAgACAAIAAgACAAQABAAEAAQAAgACAAIAAgAE
AAQABAAEAAYABgAGAAYABAAEAAQABAAGAAYABgAGAAYABgAGAAYABgAGAAYABgAIAAgA
CAAIAAYABgAGAAYABgAGAAYABgAGAAYABgAGAAYABgAGAAYACAAIAAgACAAHAAYABQAE
AAYABgAGAAYABgAGAAYABgAGAAYABgAGAAYABgAGAAYABAAEAAQABAAEAAQABAAEAAQA
BAAEAAQABAAEAAQABAAGAAYABgAGAAQABAAEAAQABgAGAAYABgAGAAYABgAGAAYABgAG
AAYACAAIAAgACAAGAAYABgAGAAgACAAIAAgACgAKAAoACgAMAAwADAANAA8ADwAPAA4A
DgAOAAwACwAKAAoACAAHAAUABAAEAAUABQAFAAQAAgACAAIAAQABAAEAAAD///7/AAAD
AAUABQADAAMAAwADAAMAAwADAAIABAAEAAQABAADAAMAAwAEAAQABAAEAAUAAwADAAQA
BAAGAAYABgAGAAYABwAHAAcABQAFAAUABQAHAAcABwAHAAYABgAGAAYACAAIAAkACwAO
ABQAGgAhACoALwAxADQAPAA8ACYABQDj/7z/lv9y/07/Kv8S//3+8v74/gP/Bv8Y/y3/
QP9c/3j/jv+f/6//vf/K/9b/3f/j/+r/8P/0//j///8CAAYABwAHAAgACgALABAAEQAS
ABAAEgASABMAEwATABMAFAAVABUAFgAWABYAFQAVABUAFQAXABcAFwAXABYAFgAWABYA
FwAYABkAGgAaABsAGwAbABoAGQAZABgAGgAaABoAGwAZABkAGQAZABsAGwAbABsAHQAd
AB4AHgAdABwAGgAZABsAGwAbABsAGQAZABkAFwAZABkAGQAZABkAGQAXABcAFQATABIA
EQARABAAEAAQAA4ADQAMAAwADQAMAAwACwALAAoACQAIAAYABQAEAAQABgAGAAYABQAE
AAQABAAEAAQABAAEAAMAAwADAAQABAAEAAQABAAEAAYABgAGAAcABgAFAAUABAAGAAYA
BgAGAAYABgAGAAYABAAEAAQABAAGAAYABgAFAAMAAwADAAMABQAFAAUABQAFAAUABQAF
AAIAAgACAAIABQAFAAUABQADAAMAAwAEAAYABgAGAAYABgAHAAcABwAFAAUABQAGAAgA
CAAIAAgACAAIAAgACAAKAAoACgAKAAkACQAJAAkACQAJAAkACQAJAAkACQAJAAoACgAK
AAoADAALAAsACwALAAsACwALAAkACQAIAAgACQAJAAkACQAHAAcABwAGAAgACAAIAAgA
BwAHAAcABwAHAAcABwAGAAcACAAJAAoACQAIAAcABgAHAAgACAAJAAcABwAHAAgACAAH
AAcABwAJAAkACQAJAAcABwAHAAcABwAHAAcABwAHAAcACAAIAAgACAAIAAkACwALAA0A
DAAMAAwADAAMAA8ADwAPAA8AEAAQABAADgAMAAgABwAEAAQABQAFAAYABQAFAAUABAAC
AAAAAAD/////AAAAAAAA/v/+/wEAAwAEAAUABgAHAAUABQAFAAUABAAEAAQABAAEAAMA
AwADAAQABAAEAAQABwAHAAcACAAGAAYABgAGAAgACAAJAAkABwAHAAcABwAHAAcABwAH
AAcACAAIAAgACAAIAAgACQALABAAFgAcACUALAAxAC8AMAA4ADQAHAD7/9f/sv+Q/3T/
VP82/yD/C/8A/wb/Ef8Y/yr/Pf9Q/2b/gv+W/6f/uf/H/9D/2P/h/+f/7P/w//b/+v8B
AAQABgAHAAkACgAMAA0ADgARABIAEAAQABAAEQARABMAEwAUABUAFQAWABYAFgAVABUA
FQAVABcAFwAXABcAGAAYABgAGAAYABgAGAAYABoAGwAbABsAGQAZABoAGgAaABoAGgAb
ABsAGwAbABsAGwAbABsAGwAbABsAHAAcABoAGgAZABkAGgAbABwAHQAbABsAGwAZABcA
FwAXABcAGAAZABgAGQAXABUAFAATABUAFAAUABQAFAATABIAEgAPAA4ADgANAA8ADgAN
AAwACgAJAAgACAAKAAoACgAJAAgACAAIAAgABgAGAAYABQAHAAcACAAIAAYABgAGAAYA
CAAIAAgACQAJAAkACgAKAAgACAAIAAgACgAKAAoACgAKAAoACgAKAAoACgAKAAkACQAJ
AAkACQAHAAcABwAHAAkACQAJAAkACAAIAAgACAAJAAkACQAJAAkACQAJAAoACAAIAAgA
CAAKAAsACwALAAkACQAJAAoACgAKAAoACgAMAAwADAAMAAsACgAJAAgACwALAAsACwAL
AAsACwALAAsACwALAAsADAAMAAwADAAMAAsACwALAAsACwALAAsACwALAAoACgALAAsA
CwALAAsACwALAAoACgAKAAoACgALAAsACwALAAsACwALAAoADAAMAAwADAAMAAwADAAM
AAoACgAJAAkACwALAAsADAAKAAkACQAJAAkACQAJAAkACwALAAsACwALAAsACwALAA0A
DQAOAA4AEAAOAA4AEAASABIAEgASABMAEwATABMAEAAQABAADgAPAAwADAAKAAcABwAG
AAYACQAJAAkACAAEAAIAAgABAAEAAgACAAIABAAEAAcACQAJAAkACQAJAAkACQAJAAkA
CAAIAAgACAAGAAUABQAFAAgACAAIAAgABwAHAAcACAAKAAoACgAKAAoACgALAAsACQAJ
AAkACQALAAsACwALAAoACgAJAAgACgAKAAoACwAPABIAFgAcACcAMgA1ADUAOgBAADoA
HAD3/9H/pv+A/17/Nv8Q//z+7/7q/vT+/f4G/xr/Mf9E/2D/fP+Q/6H/s//D/8z/1v/h
/+v/7v/0//j//P8DAAYACAAJAAsADAAQABEAEAAPABAAEgAUABQAFQAVABcAFwAYABkA
GAAYABcAFgAZABkAGQAZABkAGQAZABkAGAAYABgAGAAaABoAGgAaABgAGQAZABkAGwAb
ABwAHAAaABoAGgAbABsAGwAbABsAHQAdAB0AHQAbABsAHAAcAB0AHgAeAB8AHQAdAB0A
HQAbABsAGwAZABoAGwAcAB0AHAAbABgAFwAZABcAFgAVABMAEgASABIAEAAPAA4ADgAP
AA4ADgANAAsACgAJAAgACgAJAAgACAAIAAgACAAHAAQABAAEAAQABgAGAAYABQADAAMA
BAAEAAQABAAEAAQABgAGAAYABwAFAAUABgAGAAYABgAGAAYABAAEAAQABAAGAAYABgAG
AAYABgAGAAUAAwADAAMAAwAFAAUABQAFAAMAAwADAAMABAAEAAQABAADAAMAAwADAAMA
AwADAAQABAAEAAQABAADAAMAAgABAAMAAwADAAQABAAEAAQABAAEAAQABAAEAAYABgAG
AAYABQAFAAUABQAHAAcABwAHAAcABwAHAAcABgAGAAYABgAIAAcABwAHAAUABQAFAAUA
BwAHAAYABgAFAAUABQAFAAUABQAFAAQABgAGAAYABgAGAAUABAADAAUABQAFAAQABAAE
AAQABAAEAAQABAAEAAQABAADAAMAAQABAAEAAgAEAAMAAwADAAMAAwADAAMAAwADAAMA
AwADAAMAAwADAAEAAQACAAIABAAEAAQABQAFAAcABwAHAAYABwAIAAkACgALAAsACwAL
AAoACgAKAAgABwAEAAQAAgABAAEAAAAAAAEAAQABAAAAAAD+//7//f/7//z//P/8//z/
/P///wEAAQABAAEAAQABAAEAAQABAAAAAAAAAAAAAAD///////8CAAIAAgACAAEAAQAB
AAIABAAEAAQABAAEAAQABQAFAAMAAwADAAMABQAFAAUABQADAAQABAAEAAYABgAGAAcA
BwAIAA4AFAAZACIALQAzADIAOAA+AC4ADQDp/8L/lv9w/0r/Hv/8/u3+4P7i/u/++P4G
/xv/MP9I/2b/gP+R/6P/tf/A/8z/1//f/+b/7P/y//b/+f/+/wAAAwAFAAgACgALAAwA
DwAOAA4AEAAQABEAEQATABMAFAAVABMAFAAUABQAFQAVABUAFQAVABUAFQAVABYAFgAW
ABYAGAAYABgAGAAYABkAGQAZABkAGQAaABoAGgAaABoAGwAZABkAGQAZABsAGwAbABsA
GwAbABwAHAAcABwAGwAbABsAGwAbABsAGQAZABkAFwAZABkAGQAZABcAFwAVABUAFwAV
ABQAEwATABIAEgASABAADwAOAA4ADQAMAAwACwAJAAgABwAGAAgABwAGAAYABgAGAAYA
BQADAAIAAQAAAAIAAgACAAEA/////wAAAAACAAIAAgACAAQABAAEAAUAAwADAAQABAAG
AAYABgAGAAQABAAEAAQABAAEAAQABAAEAAQABAADAAMAAwADAAMABQAFAAUABQADAAMA
AwADAAQABAAEAAQAAwADAAMAAwADAAMAAwAEAAQABAAEAAQABAAFAAUABQAHAAcABwAI
AAgACAAIAAgACAAIAAgACAAIAAgACAAIAAkACQAJAAkACQAJAAkACQAJAAkACQAJAAoA
CgAKAAoADAALAAsACwALAAsACwALAAsACwAKAAoACQAJAAkACQAHAAcABwAGAAcACAAJ
AAoACQAJAAkACQAHAAcABwAGAAgACAAIAAgABwAGAAUABAAFAAYABgAHAAUABQAFAAYA
BgAFAAUABQAFAAUABQAFAAUABQAFAAUABQAFAAUABQAFAAUABgAGAAYABgAGAAcABQAF
AAUABQAEAAQABAAFAAcABwAGAAYACAAKAAgABgAHAAgACQAKAA0ADQANAA0ADAAMAAwA
CgALAAgACAAGAAMAAwACAAIAAwADAAMAAgACAAAAAAD///3//v/+//7//v/+/wEAAwAD
AAMAAwADAAMAAwADAAMABAAEAAQABAACAAEAAQABAAIAAgACAAIABQAFAAUABgAGAAYA
BgAGAAYABgAHAAcABQAFAAUABQAHAAcABwAHAAUABgAGAAYABgAGAAYABwANABAAFgAc
ACUALAAvAC8ANgBAADYAFADz/9H/rP+K/2r/Sv8u/xr/Bf8A/wj/D/8W/yz/Qf9W/3L/
iv+c/6v/u//J/9L/2v/j/+3/8P/0//r/AAADAAYACAAJAAkACgAMAA8AEAAPABAAEgAT
ABIAEgARABIAEwAVABcAFQAWABYAFgAXABcAFwAXABcAFwAXABcAFgAWABYAFgAXABgA
GQAaABgAGQAZABkAGQAZABoAGgAaABoAGgAbABkAGQAZABkAGwAbABsAGwAZABkAGgAa
ABoAGgAZABkAGwAbABsAGwAZABkAGQAXABcAFwAXABcAFwAXABUAFQAVABMAEgARABEA
EAAQABAADgANAAwADAANAAwADAALAAoACAAGAAQABgAFAAQABAAEAAQABAADAAIAAgAC
AAIABAAEAAQAAwACAAEAAQAAAAIAAgACAAIAAgACAAIAAwADAAMABAAEAAYABgAGAAYA
BAAEAAQABAAGAAYABgAGAAYABgAGAAUABQAFAAUABQAFAAUABQAFAAcABwAHAAcABAAE
AAQABAAFAAUABQAFAAUABQAFAAYACAAIAAgACAAHAAcABgAFAAcABwAHAAgACAAIAAgA
CAAGAAYABgAGAAgACAAIAAgACQAJAAkACQAJAAkACQAJAAsACwALAAsACgAKAAoACgAM
AAsACwALAAkACQAJAAkACQAJAAgACAALAAsACwALAAkACQAJAAgACgAKAAoACgAJAAkA
CQAJAAkACQAJAAgACgAKAAoACgAIAAgACAAIAAoACgAJAAkACQAJAAkACgAKAAkACQAJ
AAsACwALAAsACQAJAAkACQALAAsACwALAAsACwAMAAwADgAOAA4AEAAQABAAEAAPAA8A
DwAPABAAEAAQAA4ADQAKAAoACAAHAAcABgAGAAcABwAHAAYABAACAAIAAQADAAQABAAE
AAQABAAHAAkABwAHAAcABwAJAAkACQAJAAYABgAGAAYACAAHAAcABwAIAAgACAAIAAcA
BwAHAAgACgAKAAoACgAIAAgACQAJAAsACwALAAsACwALAAsACwALAAwADAAMAAwADAAM
AA0ADwASABgAIAArADIANQA1ADoAPgAyABIA7//L/6T/hv9o/0T/Jv8S///+/P4I/w//
GP8u/0P/WP9y/4r/mv+r/7v/yf/W/97/5//v//L/9v/8//7/AwAIAAoACwAPABAAEgAR
ABIAEwASABIAFgAWABcAFwAXABcAGAAZABcAGAAYABgAGwAbABsAGwAbABsAGwAbABwA
HAAcABwAGgAaABoAGgAaABsAGwAbAB0AHQAeAB4AHAAcABwAHQAfAB8AHwAfAB8AHwAf
AB8AHQAdAB4AHgAgACAAHwAfAB8AHwAfAB8AHwAfAB8AHQAdAB0AHQAdABsAGwAZABkA
GwAZABgAFwAVABQAFAAUABQAEwASABIAEQAQABAADwAPAA4ADQAMAAwACwAKAAoACAAI
AAgABwAIAAgACAAIAAgACAAIAAcABQAFAAYABgAIAAgACAAIAAcABgAFAAUABgAHAAkA
CgAIAAgACAAIAAYABgAGAAYACAAIAAgACAAGAAYABgAFAAcABwAHAAcABwAHAAcABwAF
AAUABQAFAAYABgAGAAYABQAFAAUABQAFAAUABQAGAAYABgAGAAYABgAHAAcABwAHAAcA
BwAIAAYABgAGAAYACAAIAAgACAAIAAgACAAIAAkACQAJAAkACQAJAAkACQAHAAcABwAH
AAgACAAIAAgACgAJAAkACQAJAAkACQAJAAsACwAKAAoACgAJAAgABwAJAAkACQAIAAgA
CAAIAAgABwAHAAcABwAJAAkACQAIAAYABgAGAAYABgAGAAYABgAIAAgABwAHAAUABQAF
AAYACAAHAAcABwAFAAUABQAFAAcABwAHAAcABwAHAAcABwAHAAcACAAIAAoADAAOAAwA
CgAKAAoACgAMAA0ADgAPAAwADAAMAAoABwAEAAQAAgADAAMAAgACAAEAAQABAAAAAAD+
//7//f/9//7//v/+//7//v8BAAMAAwADAAMAAwABAAEAAQABAAIAAgACAAIAAgABAAEA
AQACAAIAAgACAAMAAwADAAQAAgACAAIAAgACAAIAAwADAAMAAwADAAMAAwADAAMAAwAD
AAQABAAEAAQABAAEAAUACQAOABQAGgAjAC4AMQAxADYAPAAwABIA7//J/57/ev9U/yT/
AP/u/uP+4v7u/vv+BP8Y/y3/QP9c/3b/jP+f/7H/wf/M/9T/2//h/+b/7v/0//b//f8C
AAQABQAFAAYACAAJAAoACwAOABAAEQAQABAADwAPAA8AEAARABMAFAAUABQAEwATABMA
EwATABMAEwATABYAFgAWABYAFAAUABQAFAAWABcAFwAXABUAFQAWABYAGAAYABgAGQAX
ABcAFwAXABcAFwAXABcAGQAZABoAGgAYABgAFwAXABkAGQAZABkAFwAXABcAFQAVABUA
FQAVABUAFQATABMAEwARABAADwAPAA4ADgAOAAwACwAKAAoACQAIAAgABwAHAAYABQAE
AAQAAwACAAIAAgACAAIAAQAAAAAAAAAAAAAAAAAAAP///////wAAAAD+//7//v/+/wAA
AAAAAAEAAQABAAIAAgAAAAAAAAAAAAIAAgACAAIAAAAAAAAAAAAAAAAAAAD/////////
/////f/9//3//f////////////z//P/8//z//f/9//3//f////////8AAAAAAAAAAAAA
AAABAAEAAQABAAEAAQACAAIAAgACAAIAAgACAAIAAgACAAIAAgACAAUABQAFAAUABAAD
AAIAAQADAAMAAwADAAQABAAEAAQAAgABAAEAAQADAAMAAwADAAMAAwACAAIAAwADAAMA
AwADAAMAAwACAAIAAgACAAIAAwADAAMAAwABAAEAAQAAAAAAAAAAAAAAAgACAAIAAgAA
AAAA/////wAAAQACAAQAAwABAAAA//8BAAEAAQABAAEAAQABAAEAAQABAAEAAQABAAEA
AgACAAEAAAD/////AQABAAEAAQAAAAAAAAABAAMAAwAGAAYACAAIAAgACAAJAAkACQAJ
AAoACgAKAAgABQACAAIAAAD9//3//P/8//7///8AAAAA/P/6//r/+f/5//r/+v/6//j/
+P/7//3///////////////////////z//P/8//z//f/9//7////+//7//v/+////////
/wAAAgACAAIAAgABAAAAAAD//wEAAQABAAEAAQABAAEAAQABAAIAAgACAAIAAgACAAMA
AwAGAAoAEAAZACQALQAvADAAOAA8ACoACwDr/8T/nP96/1b/Kv8I//P+5P7m/vP++v4K
/yH/Nv9M/2b/fv+R/6P/tf/E/87/1//f/+T/6P/s//D/9f/8//7/AQADAAgACgAJAAgA
CwAKAAoADAAMAA0ADQAPAA8AEAARAA8AEAAQABAAEwATABMAEwARABEAEQARABQAFAAU
ABQAFAAUABQAFAAUABUAFQAVABUAFQAWABYAFAAUABQAFQAXABcAFwAXABcAFwAXABcA
FQAVABYAFgAYABgAFwAXABUAFQAVABUAFwAXABcAFQAVABUAFQAVABMAEwARABEAEwAR
ABAADwAPAA4ADgAOAA4ADQAMAAwACQAIAAgABwAFAAQAAwACAAQAAwACAAIAAAAAAAAA
//8AAAAAAAAAAAAAAAAAAP///////wAAAAD+//7//v/+/wAAAAAAAAEAAQABAAIAAgAA
AAAAAAAAAAAAAAAAAAAAAgACAAIAAgAAAAAAAAD//wEAAQABAAEAAQABAAEAAQABAAEA
AQABAAAAAAAAAAAA//////////8BAAEAAQACAAIAAgACAAIAAAABAAEAAQADAAMAAwAE
AAIAAgACAAIABAAEAAQABAAEAAQABAAEAAUABQAFAAUABQAFAAUABQADAAMAAwADAAYA
BgAGAAYABgAFAAUABQADAAMAAwADAAUABQAEAAQAAwADAAMAAwAFAAUABQAEAAIAAgAC
AAIAAwADAAMAAwADAAMAAwACAAIAAgACAAIAAgACAAIAAgACAAIAAQABAAEAAQABAAIA
BAADAAMAAwABAAEAAQABAAEAAQABAAEAAQABAAEAAQABAAEAAgACAAIAAgACAAMAAQAB
AAEAAQACAAIAAgADAAMAAwACAAIABAACAAQABgAKAAoACgAKAAoACQAJAAkACQAKAAoA
CgAIAAUAAgACAAAA//////7//v8BAAEAAQAAAPz/+v/6//n/+//8//z//P/6//r//f//
///////////////////////+//7//v/+/wAA/////////v/+//7//v////////8AAAIA
AgACAAIAAAAAAAEAAQABAAEAAQABAAEAAQABAAEAAQACAAIAAgACAAIAAgADAAMACAAO
ABQAHQAoACsAKwAuADYAMgAaAPn/2f+y/5L/dv9S/zb/IP8H//j+AP8J/w7/IP83/0r/
Yv98/5D/n/+v/7//zP/W/93/4//m/+r/7v/0//n//P8AAAMAAwAGAAgACQAIAAkACAAI
AAwADAANAA0ADQANAA4ADwAPABAAEAAQABEAEQARABEADwAPAA8ADwASABIAEgASABIA
EgASABIAFAAVABUAFQAVABUAFgAWABQAFAAUABUAFQAVABUAFQAVABUAFQAVABUAFQAW
ABYAFgAWABUAFQATABMAEwATABMAEwATABEAEQARABEAEQARABEADwAPABEADwAOAA0A
CwAKAAoACgAKAAkACAAIAAUABAAEAAMABQAEAAMAAgACAAEAAAAAAP7//v/+//3//v/+
//7//v/+//7//v/9//3//f/+//7/AAAAAAAAAAAAAAAAAAABAAEAAQACAAIAAAAAAAAA
AAACAAIAAgACAAIAAgACAAIAAgACAAIAAQADAAMAAwADAAEAAQABAAEAAwADAAMAAwAC
AAIAAgACAAEAAQABAAEAAgADAAQABgAEAAQABAAEAAQABQAFAAUABQAFAAUABgAEAAQA
BAAEAAYABgAGAAYABAAEAAQABAAHAAcABwAHAAcABwAHAAcABQAFAAUABQAIAAgACAAI
AAYABQAFAAUABwAHAAcABwAHAAcABgAGAAUABQAFAAUABwAHAAcABgAGAAYABgAGAAUA
BQAFAAUABwAHAAcABgAGAAYABgAGAAYABgAGAAYABAAEAAMAAwAFAAUABQAGAAYABQAF
AAUABQAFAAUABQAFAAUABQAFAAUABQAFAAUACQAJAAoADAAMAAwADAAMAAsACwALAAsA
DAAMAAwACgAIAAQAAwAAAAEAAQAAAAAAAQABAAEAAAD+//z//P/7//v//P/8//z//P/8
////AQABAAEAAQABAAEAAQABAAEAAAAAAAAAAAACAAEAAQABAAAAAAAAAAAAAQABAAEA
AgACAAIAAgACAAQABAAFAAUABwAHAAcABwAFAAUABQAFAAUABgAGAAYABgAGAAYABwAH
AAoAEAAWAB0AKAAvAC8AMAA2ADgAIgD//9v/tP+Q/3L/TP8o/w7/+/7u/vL+//4I/xj/
K/8+/1b/cv+G/5f/q/+7/8j/1P/d/+P/6P/s//L/+P/9//7/BAAHAAkACgAKAAkACgAN
AAwADgAQABAAEQARABEAEQASABMAEwAUABQAFAAVABUAFQAVABMAEwATABMAFgAWABYA
FgAWABYAFgAWABYAFwAXABcAFwAXABgAGAAYABgAGAAZABkAGQAZABkAFwAXABcAFwAZ
ABkAGgAaABwAHAAbABsAGQAZABkAGQAbABsAGwAZABcAFwAXABcAFwAXABUAFQAVABMA
EgARABEAEAAQABAAEAAPAA4ADgALAAoACgAJAAsACgAJAAgACAAHAAYABgAFAAQAAwAB
AAEAAgADAAQAAgACAAIAAQABAAEAAgACAAIAAgACAAIAAAAAAAAAAQADAAMABAAEAAIA
AgACAAIABAAEAAQABAAEAAQABAAEAAIAAgACAAEAAwADAAMAAwABAAEAAQABAAEAAQAB
AAEAAgACAAIAAgABAAEAAQABAAMAAwADAAQABAAEAAQABAAEAAUABQAFAAUABQAFAAYA
BAAEAAQABAAGAAYABgAGAAYABgAGAAYABwAHAAcABwAHAAcABwAHAAUABQAFAAUACAAI
AAgACAAGAAUABQAFAAcABwAHAAcABwAHAAYABgAFAAUABQAFAAcABwAHAAYABAAEAAQA
BAAFAAUABQAFAAcABwAHAAYABQAEAAMAAgADAAQABQAGAAQABAADAAMABQAFAAUABgAG
AAUABQAFAAMAAwADAAMABQAFAAUABQADAAMAAwADAAMAAwAEAAQABAAEAAQABQAFAAUA
BQAFAAgACAAIAAkACgAKAAoACgAKAAsACwALAAsACAAIAAgABgADAAAAAAD+//7/////
/wAA/////////v/+//z//P/7//n/+v/6//r//P/8////AQABAAEAAQABAP//////////
AAAAAAAAAAAAAP////////7//v/+//7/AQABAAEAAgAAAAAAAAAAAAIAAgADAAMAAQAB
AAEAAQADAAMAAwADAAMABAAEAAQAAgACAAIAAwAHAAoAEgAaACMALAAvADEANgA8ADAA
EADt/8f/nv94/1L/JP8A/+7+4f7i/u7++f4C/xj/K/8+/1r/eP+O/6H/s//B/8z/1P/b
/+H/5v/s//L/9v/9/wIABAAFAAcABgAGAAkACgALAAwADAAMAAwADQANAA0ADQAOAA8A
EAASABMAFAATABMAEwATABMAEwATABMAEgASABIAEgAUABQAFAAUABQAFQAVABUAEwAT
ABQAFAAVABYAFwAZABgAFwAWABUAFwAXABcAFwAXABcAGAAYABgAGAAXABcAFwAXABcA
FwAXABcAFwAVABUAFQAVABUAFQAVABMAEwATABEAEAAPAA8ADgAOAA4ADAALAAoACgAJ
AAgACAAHAAkACAAHAAYABAADAAIAAgACAAIAAgABAAAAAAAAAAAAAAAAAAAA//8BAAEA
AgACAAAAAAAAAAAAAAAAAAAAAQABAAEAAgACAAIAAgACAAIAAgACAAIAAgACAAIAAgAC
AAIAAgACAAEA/////////////////////wEAAQABAAEAAAAAAAAAAAABAAEAAQABAAEA
AQABAAIAAAAAAAAAAAACAAMAAwADAAMAAwADAAQABAAEAAQABAACAAIAAgACAAQABAAE
AAQABwAHAAcABwAGAAUABAADAAUABQAFAAUABAAEAAQABAAGAAUABQAFAAUABQAFAAUA
AwADAAIAAgAFAAUABQAFAAMAAwADAAIAAgACAAIAAgAFAAUABQAFAAMAAwADAAIAAgAC
AAIAAgAEAAQABAAEAAQABAADAAMAAwADAAMABAACAAEAAQABAAMAAwADAAMAAQABAAEA
AQADAAMAAwADAAMAAwAEAAQAAgACAAIAAwADAAMAAwADAAIAAgACAAMAAwADAAIAAgAE
AAQAAgACAAIAAQABAAIAAwAEAAQABAAHAAgACAAIAAgACAALAAsACwALAAoACgAKAAgA
BwAEAAQAAgABAAEAAAAAAP////////7//v/8//z/+//5//r/+v/6//r/+v/9////AQAB
AAEAAQD//////////wAAAAAAAAAA/v/9//3//f/+//7//v/+/wEAAQABAAIAAAAAAAAA
AAAAAAAAAQABAAEAAQABAAEAAQABAAEAAQABAAIAAgACAAAAAAAAAAEABQAKABAAFgAd
ACgALQAtADIAPAA2ABwA+//Z/7D/iv9o/0D/Hv8E//H+6v70/v3+Bv8Y/yv/Pv9a/3j/
iv+b/63/vf/I/9L/2//h/+T/6P/w//T/+f/+/wAAAQADAAQABgAHAAgACQAMAAwADAAM
AA0ADQANAA0ADgAPAA8AEAAQABAADwAPAA8ADwAQABEAEgATABIAEgASABIAEgASABIA
EgASAA==
         </WaveFormData>
      </LeadData>
      <LeadData>
         <LeadByteCountTotal>10000</LeadByteCountTotal>
         <LeadTimeOffset>0</LeadTimeOffset>
         <LeadSampleCountTotal>5000</LeadSampleCountTotal>
         <LeadAmplitudeUnitsPerBit>4.88</LeadAmplitudeUnitsPerBit>
         <LeadAmplitudeUnits>��V</LeadAmplitudeUnits>
         <LeadHighLimit>2147483647</LeadHighLimit>
         <LeadLowLimit>268435456</LeadLowLimit>
         <LeadID>V2</LeadID>
         <LeadOffsetFirstSample>0</LeadOffsetFirstSample>
         <FirstSampleBaseline>0</FirstSampleBaseline>
         <LeadSampleSize>2</LeadSampleSize>
         <LeadOff>FALSE</LeadOff>
         <BaselineSway>FALSE</BaselineSway>
         <ExcessiveACNoise>FALSE</ExcessiveACNoise>
         <MuscleNoise>FALSE</MuscleNoise>
         <LeadDataCRC32>3672183708</LeadDataCRC32>
         <WaveFormData>
EAAQABAAEAAOAAwACgAIAAcABgAFAAQAAgAAAP7//P/7//r/+f/4//b/9v/2//b/9P/0
//T/9P/y//L/8v/y//D/8P/w//D/8P/w//D/8P/v/+7/7f/s/+r/6v/q/+r/7P/s/+z/
7P/q/+r/6v/q/+r/6v/q/+r/6//s/+3/7v/u/+7/7v/u//D/8P/w//D/7v/u/+7/7v/v
//D/8f/y//T/9P/0//T/9P/0//T/9P/1//b/9//4//b/9v/2//b/9v/2//b/9v/4//j/
+P/4//b/9v/2//b/+P/4//j/+P/4//j/+P/4//b/9v/2//b/9v/2//b/9v/0//T/9P/0
//b/9v/2//b/9P/0//T/9P/0//T/9P/0//T/9P/0//T/8v/y//L/8v/0//T/9P/0//L/
8v/y//L/9P/0//T/9P/0//T/9P/0//L/8v/y//L/8//0//X/9v/0//T/9P/0//T/9P/0
//T/9v/2//b/9v/0//T/9P/0//X/9v/3//j/+v/6//r/+v/6//r/+v/6//3//f/8//z/
+v/6//r/+f/6//r/+v/6//j/9//3//f/9//3//X/9P/0//T/9P/0//T/9P/0//T/9v/3
//f/+f/3//X/8//z//P/8//z//H/8//0//T/9P/y//L/8v/y//T/9f/1//X/8//z//P/
8//1//b/9v/2//b/9v/2//b/9v/2//b/9//5//n/+f/6//j/+f/5//n//P/8//7///8E
AA8AFwAiAC4ANQA4AD0ATgBWAEQAIwD7/8P/jP9g/zr/Hf8O//v+4f7G/qv+m/6n/sP+
4f4E/yv/S/9i/3z/kv+k/7b/wf/M/9P/2//j/+r/9P/8/wAAAQACAAUABgAKAAwAEAAQ
ABAAEAARABEAEQATABQAFgAYABoAGgAcAB0AHQAdAB4AHgAhACEAIQAiACEAIwAjACIA
IwAkACUAJwAoACkAKQApACcAKAAoACoALQAuAC8ALwAvADAAMAAyADMANAA1ADUAOAA5
ADoAOwA7ADsAOwA7AD0APgA/AEAAPgBAAEAAQABCAEMAQwBEAEQARQBFAEUARQBDAEMA
QwBCAEIAQgBCAEAAQAA/AD4APwA+AD0APAA5ADgANwA1ADMAMQAwAC8AMAAtACsAKgAo
ACYAJAAiACEAHwAeABwAGgAZABcAFgAXABUAFAAUABMAEgARABAADgANAA0ADQALAAsA
CwALAAoACQAIAAgACAAHAAcABwAHAAYABgAGAAYABAAEAAQABQAFAAUABQADAAIAAgAC
AAIAAgACAAIABAAEAAQABQAFAAUABQAGAAYABwAHAAcACAAIAAgACQALAAwADAAMAA0A
DQANAA0ADAAMAAwADQAPABAAEAAQABAAEgASABIAEgASABIAEgASABIAEwATABMAEwAT
ABMAFQAVABUAFQATABMAEwATABMAEgARABEAEQARABEAEQAOAA4ADgANAA4AEAARABEA
DwAPAA8ADwAPAA8ADgAOABAAEAAQAA8ADQANAA0ADAAOAA4ADgAOAAwADAALAAsACwAL
AAsACwANAA0ADQANAAsACwAKAAoACwAMAA4ADwANAA0ADQANAAwADAAMAAwADwARABEA
EgAQABAAEAAQABIAEwATABIAEAAQABAAEAAPAA4ADgAOABAAEAAPAA8ADQANAA0ACwAK
AAgACAAIAAoACgAKAAoACgAKAAsACwAPAA8ADQALAAkACQAJAAkACQAJAAoACgAIAAgA
CAAIAAYABgAHAAcACQAJAAkACQAJAAkACgAKAAwADAAMAAwADAAMAAwADAALAAsACwAL
AA4ADgAPAA8ADQAOAA4ADgARABgAIQArADYAQgBHAEYASwBaAFwARgAnAPv/w/+S/27/
TP81/yr/E//x/tb+wf65/sn+6f4F/yT/Sf9l/37/mP+u/7z/yP/V/97/5f/t//X//v8E
AAwADgAPABIAFQAUABYAGAAaAB4AHgAdAB8AIAAhACIAIgAjACQAJAAkACYAJwAlACUA
JgAmACkAKQApACoAKAArACwALAAsACwALAAtADAAMQAxADEALwAwADAAMgAzADQANQA1
ADUANgA2ADgAOQA6ADsAOwA8AD0APgA/AD8APwA/AD8AQQBCAEMARABEAEYARgBGAEQA
RQBFAEYASABJAEkASQBJAEcARwBHAEYARgBGAEYARABEAEMAQgA/AD4APQA8ADsAOgA5
ADcANQAzADIAMQAwAC0AKwAqACgAJgAkACIAIQAfAB4AHAAaABkAFwAWABUAEwASABIA
EwASABEAEAAQAA8ADwAPAA0ADQANAA0ADAALAAoACgAKAAkACQAJAAkACAAIAAgACAAG
AAYABgADAAMAAwADAAMAAgACAAIAAgACAAIAAgAEAAQABAAFAAUABQAFAAYABAAFAAUA
BQAIAAgACAAJAAcACAAIAAgACwALAAsACwAKAAoACgALAAsADAAMAAwADgAQABAAEAAQ
ABAAEAAQABAAEAARABEAEQARABEAEQARABEAEQARAA8ADwAPAA8ADwAOAA0ADQAPAA8A
DwAPAAwADAAMAAsACwAMAAwACwALAAsACwALAAkACQAIAAgACgAKAAoACQAJAAkACQAI
AAYABgAGAAYABgAGAAUABQAFAAUABQAFAAUABQAFAAUABQAFAAQABAAEAAQABQAFAAUA
BQAFAAUACAAIAAYABgAHAAgACQAKAAoACwALAAoACQAIAAcABgAHAAYABgAGAAQABAAD
AAMAAwADAAMAAQAAAP7//v/+//7//v/+//7/AAAAAAEAAQABAAEA///9////////////
+//7//z//P/8//z//P/8//z//P/9//3//f/9//3//f/9//3//v/+//7//v/+//7//v/+
//7//v8BAAEAAQABAAEAAAAAAP//AQACAAIAAgAHAAoAEQAbACgANgA9AD4AQQBQAFAA
OAATAOP/qf90/0z/LP8T/wr///7r/tT+t/6p/rX+0f7v/hL/N/9T/2r/hP+a/6r/uv/J
/9L/2f/h/+f/7v/2//z/AAABAAQABwAKAAwADAAMAAwADgARABMAFAAVABYAFgAXABgA
FgAWABgAGQAZABkAGgAaAB0AHQAdAB4AHAAfACAAIAAgACAAIAAhACAAIQAhACEAIwAk
ACQAJgAnACgAKQApACkAKgAqACwALQAuAC8ALwAwADEAMgAzADYANwA4ADkANwA4ADkA
OgA6ADwAPAA8AD4APwA/AEAAPwA/AD4APQA+AD0APgA/AD0APAA7ADoAOAA4ADcANgA3
ADYANQA0ADEAMAAvAC0AKwApACgAJwAmACMAIQAgABwAGgAYABYAFwAVABQAEgAPAA0A
CgAIAAkABwAGAAYAAwACAAEAAAAAAP////////3//f/9//3//P/7//r/+v/6//n/+f/5
//f/9v/2//b/9v/0//T/9P/z//P/8//z//P/8v/y//L/9P/0//T/9P/y//L/8v/z//P/
8//z//T/9v/3//f/9//2//b/9v/3//f/+P/4//j/+f/5//n/+f/6//r/+v/7//v//P/8
//z/+//8//v/+v/8//z//P/8//r/+v/7//v/+//7//v/+//7//v/+//7//v/+//7//v/
/f/8//v/+//5//n/+f/5//r/+v/6//n/+f/6//r/+f/3//f/9//3//n/+f/4//j/+P/4
//j/9//3//f/9//2//b/9v/2//b/9P/0//P/8//1//X/9f/1//X/9f/1//X/9f/1//T/
9P/y//L/8//z//P/8//z//P/9v/2//b/9v/1//X/9//3//b/+P/4//j/+P/4//n/+f/4
//j/+P/4//j/9//2//b/9v/2//b/9f/1//X/9f/1//P/8v/w//D/8P/w//D/8P/w//L/
8v/z//P/8//z//H/7//v/+//7//v/+3/7f/u/+7/7P/s/+z/7P/t/+7/8P/x//D/7//u
/+3/7//v//D/8P/w//D/8P/w/+7/7v/u/+7/8f/x//H/8f/w//D/8f/x//P/9P/0//T/
9f/2//3/BwAQABwAKwAyADEAPABKAEAAHwD5/8P/hP9U/zD/C//4/u/+3/7K/rP+m/6V
/qv+x/7o/hH/M/9M/2b/fv+Q/6L/sf++/8X/zf/X/97/5P/s//D/8//2//n//P/+/wAA
AgACAAQAAwAFAAYABwAKAAoACwAMAAoACgAMAA0ADQANAA4ADgARABEAEQASABIAFQAW
ABYAGAAYABgAGQAYABkAGQAZABsAHAAcAB4AHQAeAB8AHwAhACIAIgAkACUAJgAnACcA
KAApACoAKwAuAC8AMAAxADEAMgAzADQAMgA0ADQANAA1ADcAOAA6ADgAOQA5ADkAOwA5
ADkAOQA4ADgAOAA4ADYANgA1ADQAMwAyADEAMAAvAC4ALQArACsAKQAoACcAJAAhAB8A
HgAaABgAFgAUABUAEwASABAADgANAAsACgALAAkACAAIAAUABAADAAIAAAD/////////
//////////z/+//6//r//P/7//v/+//7//r/+v/6//r/+P/4//j/+f/5//n/+f/3//b/
9v/2//j/+P/4//j/9v/2//b/9//3//f/9//4//r/+//7//v/+v/6//r/+//7//z//P/8
//3//f/9//3//v/+//7//////wAAAAAAAAAAAgACAAIAAgACAAIAAgACAAIAAwADAAMA
AwADAAMABQAFAAUABQADAAMAAwADAAUABAADAAMAAQABAAEAAQAAAAAAAAD//wEAAgAC
AAEAAQABAAEAAQD//////v/+/wAAAAAAAP///v/9//z/+v/7//z//f/+//z//P/7//v/
+//7//v/+//7//v/+//7//n/+f/4//j/+v/6//v/+//7//v/+//7//z//P/8//z/+//7
//v/+//5//n/+f/5//r/+//8//3//f/9//3//P/+//7//v/+/wAAAQABAAAAAAAAAAAA
AAD///7//v/+//z//P/7//v//f/9//3/+//6//j/+P/4//j/+P/4//j/+v/6//v/+//9
//3/+//5//n/+f/5//n/+f/5//r/+v/5//j/9//2//j/+P/5//n/+f/5//n/+f/5//n/
+v/6//r/+v/6//r//P/8//z//P/9//3//f/9//7//v////////8AAAAAAAAFAAoAEwAd
ACwANgA7ADwARwBYAFIANAARAOP/rf9+/1b/Nv8j/xb/+f7Z/r7+p/6l/r3+3/4B/yL/
Q/9f/3b/jP+i/7L/vv/L/9b/2//h/+v/8v/6//7/AgADAAQABQAIAAoADAAOABAAEgAR
ABMAFAAVABgAGAAZABoAGAAYABoAGwAZABkAGgAaAB0AHQAdAB4AHAAfACAAIAAhACIA
IwAlACYAJwAnACcAJwAoACgAKgArACwALQAtACsALAAsAC4AMQAyADMAMwAzADMAMwAz
ADQANQA2ADcAOQA6ADsAPAA6ADwAPAA8AD4APwA/AEAAQABBAEEAQQA/AD0APQA9ADwA
PAA8ADwAOgA6ADkAOAA5ADgANwA2ADMAMgAxAC8ALwAtACwAKwAqACcAJQAkACIAIAAe
ABwAGwAZABgAFgAUABMAEQAQABEADwAOAA4ADQAMAAsACgAKAAkACQAJAAkACQAJAAkA
CAAHAAYABgAIAAcABwAHAAUABAAEAAQABAACAAIAAgADAAMAAwADAAMAAgACAAIAAAAA
AAAAAAAAAAAAAAABAAMAAwADAAQABAAFAAUABQAEAAQABAAFAAcACAAIAAgACQAJAAkA
CQAKAAoACgALAAsADAAMAAwADAAOAA4ADgAOAA4ADgAOABAAEAARABEAEQARABEAEQAR
ABEAEQARAA8ADwAPAA8ADwAOAA0ADQANAA0ADQANAAwADAAMAAsACwAMAAwACwALAAsA
CwALAA0ADQAMAAwACgAKAAoACQALAAsACwAKAAoACgAKAAoACgAKAAkACQAJAAkACQAJ
AAkACQAJAAkACQAJAAgACAAIAAgACQAJAAkACQAJAAkACgAMAA4ADgAOAA4ADgAMAA0A
DQAMAAwADAAMAAwACwAKAAoACgAIAAgABwAHAAkACQAJAAcABAACAAIAAgAEAAQABAAE
AAQABAAFAAUABQAFAAMAAQADAAMAAwADAP////8AAAAAAAAAAAAAAAAAAAAAAQABAAEA
AQABAAEAAQABAAIAAgAAAAAAAAAAAAIAAgACAAIAAwADAAMAAwAEAAQABQAFAAUABgAG
AAYACQAOABcAIQAwAD4AQQBAAEkAVgBMAC4ACwDZ/6P/eP9U/zT/If8W//3+4f7K/rP+
r/7H/uf+Bf8m/0f/Yf94/5D/pv+2/8T/0f/a/9//5f/t//T/+v8CAAYABwAKAA0ADgAO
ABAAEAASABQAFQAXABgAGQAaABoAGwAcABoAGgAcAB0AHwAfACAAIAAfAB8AHwAgACAA
IwAkACQAIgAiACIAIwAkACUAJQAlACcAKAAoACoAKQAqACsAKwAtAC4ALgAwAC8AMAAx
ADEAMgAzADQANQA2ADcAOAA5ADkAOgA7ADwAPgBAAEAAQABAAEEAQQBCAEAAQQBBAEEA
QwBBAEEAQQA+AD4APgA+AD4APgA9ADwAOQA4ADcANgA1ADQAMwAxAC8ALQAsACsAKAAl
ACMAIgAiACAAHgAcABkAFwAWABQAEgARAA8ADgAPAA0ADAAMAAkACAAHAAYACAAHAAcA
BwAFAAUABQAFAAQAAwACAAIAAgABAAEAAQD///7//v/+//7//P/8//z/+//7//v/+//7
//r/+v/6//r/+v/6//r/+v/6//r/+//7//v/+//8//z//f/9//3//v/+//7///8BAAIA
AgACAAEAAQABAAEAAwAEAAUABwAFAAYABgAGAAYACAAIAAgACgAKAAoACgAIAAgACQAJ
AAsACwALAAsACwALAAsACwAJAAkACQAJAAsACgAJAAkABwAHAAcABwAIAAgACAAHAAUA
BgAGAAUABQAFAAUABQAHAAcABgAGAAQABAAEAAMABQAFAAUABAAEAAQABAAEAAIAAgAB
AAEAAwADAAMAAwABAAEAAQABAAMAAwACAAIAAgACAAMAAwABAAEAAQABAAQABgAGAAYA
BAAEAAQABAAGAAcABwAGAAQABAAEAAQAAwACAAIAAgACAAIAAQABAP////////3//P/6
//r/+v/8//z//P/8//z//P/9//3///////3/+//5//n/+f/5//n/+f/6//r/+P/4//j/
+P/6//r/+//7//v/+//7//v/+f/5//r/+v/6//r/+v/6//r/+v/6//r/+f/5//n/+f/8
//z//f/9//v//P/8//z/AQAIABEAHQAoADQAOwA8AEMATgBKAC4ACQDX/5v/Zv9A/xr/
A//8/u/+2/7I/rH+of6v/s3+6/4Q/zX/U/9s/4b/nP+s/7r/xf/M/9X/3//n/+z/9P/8
/wAAAQACAAUABgAIAAoADAAOABAADwARABIAEwASABIAEwAUABQAFAAWABcAFwAXABgA
GAAZABkAGQAaABoAHQAeAB4AHgAeAB4AHwAgACEAIQAhACEAIgAiACQAJQAmACcAJwAn
ACgAKAAqACsALAAtAC0AMAAxADIAMwAzADMAMwAzADQANgA4ADoAOAA6ADoAOgA6ADsA
OwA8ADwAPQA9AD0APQA7ADsAOwA6ADoAOgA6ADYANgA1ADQAMwAyADEAMAAvAC4ALQAr
ACkAJwAmACUAJAAhAB8AHgAcABoAGAAWABUAEwASABAADgANAAsACgAIAAUAAwACAAMA
AgABAAAAAAD////////9//3//f/9//z/+//6//r/+P/3//f/9//5//j/+P/4//b/9P/0
//T/8//z//P/8//1//T/9P/0//L/8v/y//L/9P/0//T/9f/1//X/9f/2//b/9//3//f/
+P/4//j/+f/3//j/+P/4//v/+//7//v/+v/6//r/+//7//z//P/8//z//v/+//7//P/8
//z//P/8//z//f/9//3//f/9//3//f/9//3//f/9//3//f/9//3//P/7//v//f/9//3/
/f/6//r/+v/5//n/+v/6//n/+f/5//n/+f/3//f/9v/2//b/9v/2//X/9f/1//X/9P/0
//T/9P/0//b/9v/1//X/8//z//P/8//1//X/9f/1//P/8//y//L/8v/y//P/8//z//P/
8//z//L/8v/y//L/8//z//P/8//x//H/8f/x//P/9f/3//b/9v/2//b/9v/2//f/9//2
//j/+P/4//j/9f/0//T/9P/0//T/8//z//X/9f/1//P/8P/u/+7/7v/w//D/8P/w//D/
8P/x//H/8//z//H/7//v/+//7//v/+v/6//s/+z/7v/u/+7/7v/u/+7/7//v/+3/7f/t
/+3/7//v//D/8P/u/+7/7v/u//D/8P/w//D/8f/x//H/8f/y//L/8//z//P/9P/0//T/
9f/4////CQAUACQAMQA0ADUAQgBOAEIAIwD9/8n/jv9i/zr/F/8A//H+2/7E/q3+l/6X
/rH+zf7s/hH/M/9O/2j/gv+W/6j/t//A/8f/z//V/97/5v/u//T/9f/4//3/AAACAAIA
BAAEAAYABwAJAAoACwAMAAwADQAOABAAEAASABMAEwATABQAFAAVABUAFQAWABQAFwAY
ABgAGgAaABoAGwAcAB0AHQAdAB8AIAAgACIAIgAiACIAIQAiACQAJQAoACcAKAApACkA
KgArACwALQAwADEAMgAzADMANAA1ADYANgA4ADgAOAA4ADkAOQA6ADoAOwA7ADsAPAA7
ADwAPQA6ADoAOgA6ADoAOgA5ADgANwA2ADUANAAzADIAMQAvAC0AKwAqACkAKAAlACMA
IgAiACAAHgAcABsAGQAYABYAFAATABEAEAAPAA0ADAAMAAkACAAHAAYACAAHAAcABwAD
AAMAAwADAAIAAQAAAAAAAgABAAEAAQD///7//v/+/wAA/v/+//7/+//7//v/+//7//r/
+v/6//z//P/8//z/+v/6//r/+//7//v/+//8//7//////////v/+//7///8BAAIAAgAC
AAEAAQABAAEABAAEAAQABQAFAAYABgAGAAQABgAGAAYACAAIAAgACAAGAAYABwAHAAkA
CQAJAAkACQAJAAkACQAHAAcABwAHAAcABgAFAAUABwAHAAcABwAEAAQABAADAAMABAAE
AAMAAwADAAMAAwADAAMAAgACAAIAAgACAAEAAQABAAEAAAAAAAAAAAAAAAAAAAD/////
AQABAAEAAQD////////////////+//7//v/+/////////////////wAAAAAAAAAAAAD/
//7//f/+////AAABAP///////////////wEAAwAGAAQABAAEAAQAAgADAAMAAgAEAAQA
BAAEAAEAAAAAAAAAAAAAAP////8BAAEAAQD///z/+v/6//r/+v/6//r/+v/6//r/+//7
//3//f/7//n/+f/5//n/+f/3//f/+P/4//j/+P/4//j/+P/4//n/+f/5//n/+f/5//n/
+f/6//r/+v/6//r/+v/6//r/+v/6//v/+//7//v//P/8//3//f/9//7//v/+////BgAP
ABkAJAAyADkAOAA/AE4AUgA8AB0A8/+9/4z/Zv9C/yv/Hv8F/+H+yP6x/qX+t/7X/vP+
Ev83/1P/av+C/5r/rv+8/8X/0P/X/9v/4f/s//b//P8AAAEABAAHAAgACgAKAAwADAAM
AA8AEQASABMAFAAUABUAFgAWABYAGAAZABkAGQAaABoAGwAbABsAHAAcAB8AIAAgACAA
IAAgACEAJAAlACUAJQAlACYAJgAoACcAKAApACkAKwAsACwALgAtAC4ALwAvADAAMQAy
ADMANAA1ADYANwA1ADYANwA4ADoAPAA8ADwAOgA7ADsAPAA8AD0APQA9AD8APQA9AD0A
PAA8ADwAPAA4ADgANwA2ADUANAAzADIAMwAyADEALwAtACsAKgApACgAJQAjACIAIgAg
AB4AHAAbABkAGAAWABQAEwARABAADwANAAwADAALAAoACQAIAAoACQAJAAkABQAFAAUA
BQAGAAUABAAEAAQAAwADAAMAAwACAAIAAgACAAAAAAAAAP/////////////+//7//v/+
//7//v/+//7//v/+////////////AAAAAAEAAQABAAIAAgACAAMAAwAEAAQABAADAAMA
AwADAAYABgAGAAcABwAIAAgACAAKAAwADAAMAAwADAAMAAwACgAKAAsACwANAA0ADQAN
AAsACwALAAsACwALAAsACwANAAwACwALAAkACQAJAAkACgAKAAoACQAJAAoACgAJAAcA
BwAHAAcABwAHAAYABgAGAAYABgAFAAUABQAFAAQABAAEAAQABAAEAAQAAwADAAUABQAF
AAUAAwADAAMAAwADAAMAAgACAAIAAgADAAMABwAFAAcACgAIAAgACAAIAAgACQAJAAgA
BgAGAAYABgADAAIAAgACAAQABAADAAMAAQABAAEA///+//z//P/8//7//v/+//7//v/+
//////8BAAEA///9//3//f/9//3/+//7//z//P/8//z//P/8//z//P/9//3//f/9//3/
/f/9//3//v/+//7//v/+//7/AAAAAAAAAAAAAP///v/9/wAAAAABAAEAAQACAAIAAgAB
AAYAEQAZACQAMAA7ADwAPQBKAFQARAAhAPn/w/+Q/2j/QP8j/xb/Cf/x/tj+v/6v/rX+
zf7p/gr/L/9N/2T/fv+W/6z/vP/H/9D/2f/f/+X/8P/2//z/AgAHAAgACQAKAAoADgAQ
ABAAEgATABUAFgAXABgAGAAZABoAHAAcAB4AHwAdAB0AHgAeAB8AHwAfACAAIAAjACQA
JAAkACQAJAAlACYAJwAnACcAJwAoACgAKgApACoAKwArACwALgAvADIAMQAyADMAMwA2
ADcAOAA5ADgAOQA6ADsAOwA8AD0APgBAAEIAQgBCAEAAQQBBAEIARABFAEUARQBDAEEA
QQBBAEAAQABAAEAAPgA+AD0APAA7ADoAOQA4ADcANgA1ADMAMQAvAC4ALQAsACkAJwAm
ACYAJAAiACAAHQAbABoAGAAWABUAEwASABEADwAOAA4ACwAKAAkACAAKAAkACQAJAAUA
BQAFAAUABgAFAAQABAAEAAMAAwADAAIAAAD///7////+////AAD9//3//f/9//3//P/8
//z//P/8//z//P/8//z//P/9//3//f/9//7//v////////8AAAAAAAABAAEAAgACAAIA
AQABAAEAAQAEAAQABAAFAAUABgAGAAYABgAIAAgACAAIAAgACAAIAAYABgAHAAcACQAJ
AAkACQAHAAcABwAHAAkACQAJAAkABwAGAAUABQAFAAUABQAFAAYABgAGAAUAAwAEAAQA
AwAFAAUABQAFAAUABQAEAAQAAgACAAIAAQADAAMAAwACAAIAAgACAAIAAgACAAEAAQAB
AAEAAQABAP//////////AQABAAAAAAD+//7/////////////////AAAAAAAAAAD/////
/////wEAAwADAAMAAgACAAIAAgACAAIAAwADAAIAAAAAAAAAAAD///7//v/+//7//v/9
//3//f/9//3/+//6//j/+P/4//j/+P/4//j/+v/6//v/+//7//v/+f/3//X/9f/1//X/
9P/1//f/+P/3//b/9f/0//T/9P/1//X/9//3//f/9//1//X/9v/2//j/+P/4//j/9v/2
//b/9v/3//f/9//3//r/+v/7//v/+f/6//r/+v///wQADwAZACYAMgA3ADgAQQBOAEoA
LgAJANf/mf9m/z7/Gv8D//r+6/7X/sT+qf6d/q/+yf7n/gz/M/9P/2r/hP+Y/6r/uP/B
/8r/0f/b/+P/6v/0//r//P/9/wAA//8CAAYACAAIAAoADAALAA0ADgAPABAAEAARABIA
EgASABQAFQAVABUAFgAWABcAFwAXABgAFgAZABoAGgAcABwAHAAdAB4AHwAfAB8AHQAe
AB4AIAAjACQAJQAlACUAJgAmACgAKQAqACsAKwAsAC0ALgAvADAAMQAyADMAMwA0ADUA
NgA2ADgAOAA4ADgAOQA5ADoAPAA9AD0APQA7ADkAOQA5ADoAOgA6ADoANgA2ADUANAAz
ADIAMQAwADEAMAAvAC0AKQAnACYAJQAkACEAHwAeABwAGgAYABYAFQATABIAEAAOAA0A
CwAKAAcABQAEAAQAAwACAAEAAAAAAP////////3//f/9//3//P/7//r/+v/6//n/+f/5
//n/+P/4//j/+P/2//b/9v/1//X/9f/1//X/9P/0//T/9P/0//T/9P/0//T/9P/1//X/
9f/1//b/9v/3//f/9//4//j/+P/5//f/+P/4//j/+//7//v/+//8//z//P/9//3//v/+
//7//v8AAAAAAAD+//7//v/+/wAAAAABAAEA////////////////////////////////
///+//3//f////////////7//v/+//3/+//8//z/+//9//3//f/9//v/+//6//r/+v/6
//r/+f/7//v/+//6//r/+v/6//r/+v/6//n/+f/5//n/+f/5//n/+f/5//n/+f/5//j/
+P/6//r/+//7//v/+//7//v/+v/6//r/+v/7//v/+//7//n/+f/5//n/+//7//v/+//7
//v/+//7//n/+P/4//j/+v/7//z//f/+//7//v/+//7//v/+///////+//7//v/+//7/
///+//7//v/+//7//f/9//3//f/9//v//P/6//r/+v/4//j/+P/4//r/+v/7//v//f/9
//v/+f/5//n/+f/5//n/+f/6//r/+P/4//j/+P/4//j/+f/5//v/+//7//v/+f/5//r/
+v/6//r/+v/6//z//P/8//z//f/9//3//f/+//7///////3//v/+//7/AwAKABUAHwAq
ADYAPwA+AEUAWABYAEIAIQDz/7f/hP9a/zb/G/8M//X+2/7E/qv+n/6v/s3+6f4Q/zX/
U/9q/4T/mv+s/7z/x//Q/9f/4f/p//L/+P/+/wIABQAGAAkADAAOABAAEgAUABYAFgAX
ABcAFwAYABgAGQAaABoAGgAcAB0AHQAdAB4AHgAhACEAIQAiACAAIwAkACQAJAAkACQA
JQAmAA==
         </WaveFormData>
      </LeadData>
      <LeadData>
         <LeadByteCountTotal>10000</LeadByteCountTotal>
         <LeadTimeOffset>0</LeadTimeOffset>
         <LeadSampleCountTotal>5000</LeadSampleCountTotal>
         <LeadAmplitudeUnitsPerBit>4.88</LeadAmplitudeUnitsPerBit>
         <LeadAmplitudeUnits>��V</LeadAmplitudeUnits>
         <LeadHighLimit>2147483647</LeadHighLimit>
         <LeadLowLimit>268435456</LeadLowLimit>
         <LeadID>V3</LeadID>
         <LeadOffsetFirstSample>0</LeadOffsetFirstSample>
         <FirstSampleBaseline>0</FirstSampleBaseline>
         <LeadSampleSize>2</LeadSampleSize>
         <LeadOff>FALSE</LeadOff>
         <BaselineSway>FALSE</BaselineSway>
         <ExcessiveACNoise>FALSE</ExcessiveACNoise>
         <MuscleNoise>FALSE</MuscleNoise>
         <LeadDataCRC32>221601789</LeadDataCRC32>
         <WaveFormData>
JgAmACYAJgAkACIAIAAeABsAGgAZABgAFgAUABIAEAAPAA4ADQAMAAsACgAJAAgABwAG
AAUABAAEAAQABAAEAAIAAgACAAIAAAAAAAAAAAD+//7//v/+//7//v/+//7//v/+//7/
/v/+//7//v/+//7//v/+//7///8AAAEAAgAAAAAAAAAAAAIAAgACAAIAAgACAAIAAgAD
AAQABQAGAAgACAAIAAgACAAIAAgACAAJAAoACwAMAA4ADgAOAA4ADgAOAA4ADgAOAA4A
DgAOAAwADAAMAAwADgAOAA4ADgAMAAwADAAMAAoACgAKAAoACAAIAAgACAAIAAgACAAI
AAgACAAIAAgACAAIAAgACAAGAAYABgAGAAgACAAIAAgABgAGAAYABgAGAAYABgAGAAYA
BgAGAAYABgAGAAYABgAGAAYABgAGAAYABgAGAAYABgAGAAYABgAGAAYABgAGAAYABgAG
AAYABgAGAAYABgAGAAYABgAGAAgACAAIAAgACgAKAAoACgAKAAoACgALAAwADQAOAA8A
DwAPAA8ADwAOABAAEQARABIAEQAQABAAEAAQABAADwAOAA0ADQAMAAoACgAKAAkACQAK
AAsACwAIAAYAAwADAAMAAwADAAIAAgACAAIAAgABAAEAAQABAAMAAwADAAMAAQABAAEA
AQABAAEAAQABAAEAAQABAAEAAQABAAEAAQAEAAQABAAGAAQABAAEAAQABwAHAAYABQAI
AA8AFgAeACsANQA/AEoAXABvAHoAhgCOAIkAggCBAHcAUQAcAOT/rP9s/yn/9/7p/vL+
Bv8h/0T/YP90/4r/nv+w/73/yP/P/9T/2v/i/+r/8v/7/////f8AAAQABQAGAAoADAAM
AAwADAAMAAwADQAQABAAEAARABMAEwATABUAEwASABIAEgAVABUAFgAWABQAFgAXABcA
FwAYABkAGgAZABoAGwAbABsAGwAcAB0AGwAdAB4AHwAfAB8AIAAhACEAIwAjACUAJgAm
ACYAKAAoACkAKgApACwALQAuAC8AMAAxADIAMwAyADMANQA2ADgAOQA5ADkANwA4ADkA
OQA2ADYANgA2ADYANgA1ADUANQA1ADQAMwAwADAALgAtACwAKQAoACcAJQAkACIAIAAe
ABwAGwAZABQAEwASAA8ADgANAAwACQAIAAYABAACAAAA///+//z/+//6//r/+f/4//b/
9f/0//X/9P/0//T/8v/y//L/8f/w//D/8P/v/+//7//u/+7/7v/u/+3/7f/t/+3/7f/t
/+r/6v/q/+v/7P/t/+7/7//y//L/8v/y//T/9f/1//X/9v/2//b/+P/6//r/+v/7//v/
+//7//z/+v/7//z//P//////////////AQABAAEAAwADAAMABAADAAIAAQAAAAIAAgAC
AAIAAgACAAIAAgACAAIAAgACAAIAAQABAAEAAQABAAEAAQD+//7//v/9////////////
/f/9//3//P/8//z//P/8//3//f/9//3/+//7//v/+v/8//z//P/8//v/+v/5//j/+v/6
//r/+v/6//r/+v/6//r/+v/6//n/+//8//z//P/7//r/+v/6//r/+v/7//v//P/+////
AAAAAAAAAAAAAAEAAQABAAEAAQABAAEAAQD//wAAAgADAAMAAgABAAAAAAAAAAAAAAD9
//r/+f/5//r/+v/6//r/9//3//j/+f/7//r/+P/1//P/8//z//P/8v/y//L/8v/y//H/
8f/x//H/8f/x//H/8//z//P/8//x//H/8f/x//H/8f/x//H/8f/x//H/8f/x//L/8v/y
//T/9P/0//T/9P/1//X/9v/3//z/AwAMABQAIQArAC8AOgBSAGMAbAB2AHoAbwBqAGcA
VQAtAP7/xv+G/0D///7X/tH+4v74/hX/OP9W/2r/gP+W/6T/r/+6/8P/yv/Q/9r/4P/o
/+3/8f/z//b/+P/5//r/+v/8/wAAAAD//wAAAQADAAQABAAEAAUABwAHAAcACQAJAAgA
CAAIAAkACQAKAAoACgAMAA0ADQALAAwADQAOABEAEgATABMAFQAVABYAFwAVABcAGAAZ
ABsAGwAcAB0AHQAfAB8AIQAiACIAIgAkACUAJwApACkAKgArACwALQAuAC8AMAAxADIA
MwA1ADYANgA3ADcANwA3ADgAOQA5ADYANgA2ADYANgA2ADUANQAzADMAMgAxAC4ALgAs
ACsAKgAnACYAJQAjACIAIAAeABoAGAAXABUAEgARABAADQAKAAkACAAFAAYABAACAAAA
AAD///7//P/5//j/+P/3//j/9v/1//T/9f/0//T/9P/y//L/8v/x//D/8P/w/+//8f/x
//D/8P/u/+7/7f/t/+3/7f/t/+3/7v/u/+7/7//v/+//7//v//D/8P/w//D/8P/x//H/
8f/y//L/8v/0//L/8v/y//P/9f/1//X/9v/2//f/+P/4//n/+f/5//n/+f/7//v/+//7
//v/+//8//7//v/+//7//P/8//z//P/8//z//P/8//z//P/8//z//P/7//v/+//7//v/
+//7//r/+v/6//n/+f/5//n/+f/3//f/9//2//b/9v/2//b/9//3//f/9//3//f/9//2
//b/9v/2//b/9v/2//b/9v/0//T/9P/0//b/9v/2//b/9v/2//b/9f/1//b/9v/2//b/
9v/3//j/+v/4//n/+v/6//r/+v/6//3//f/9//3/+//7//v/+//9//7/AAABAP///v/9
//z//v/+//7//v/7//j/9//3//T/9P/0//T/9f/1//b/9//1//T/8v/v//H/8f/x//H/
8P/w//D/8P/w/+//7//v/+//7//v/+//7f/t/+3/7f/v/+//7//v/+//7//v/+//7//v
/+//7//x//L/8v/y//L/8v/y//L/9P/1//X/9v/3//r///8GABIAIQArADEAPABOAF0A
ZgBwAHAAZQBeAF8AVQAzAAYA1v+i/2T/H//r/t3+5v78/hv/Pv9Y/2z/hP+W/6T/sf++
/8f/zP/S/9r/4v/o/+//8f/z//T/9v/7//z//P/8//7/AAABAAIAAwAFAAQABAAEAAUA
BQAFAAUABwAJAAgACAAIAAkACQAKAAoACgAMAA0ADQALAAwADQAOAA0ADgAPAA8AEAAR
ABMAFQAVABcAGAAZABkAGQAaABsAGQAbABsAHQAeAB4AHgAgACMAJQAnACcAKAApACoA
KwAqACsALAAtADAAMQAzADQANAA1ADUANQA1ADYANwA3ADYANgA2ADYANgA2ADUANQA1
ADUANAAzADAAMAAuAC0ALAApACgAJwAnACYAJAAiAB4AHAAbABkAFgAVABQAEQAOAA0A
DAAJAAgABgAEAAIAAgABAAAA/v/9//z//P/7//z/+v/5//j/9//2//b/9v/0//T/9P/z
//T/9P/0//P/8//z//L/8v/y//L/8f/x//H/8f/x//H/8P/w//D/8f/x//H/8f/x//L/
8v/y//L/9P/1//X/9f/0//T/9P/2//b/9v/2//f/9//3//f/+P/4//n/+v/6//v/+//7
//v/+f/7//v/+//9//3//f/+//z//P/8//z//v/+//7//v/+//7//v/+//7//v/+//7/
/v/9//3//f/9//3//f/9//z//P/8//v//f/9//3//f/8//v/+v/4//r/+v/6//r/+f/5
//n/+f/5//n/+f/4//j/+P/4//j/+P/4//j/+P/4//j/+P/4//j/+P/4//j/+P/4//j/
9//3//j/+P/4//b/9v/3//j/+P/4//n/+f/6//r/+//7//z//v/+//7//v//////////
//////////////8AAAIAAwADAAIAAQAAAAAAAAAAAAAA///8//v/+//6//r/+v/6//n/
+f/6//v/+//6//j/9f/1//X/9f/1//T/9P/0//T/9P/z//P/8//1//X/9f/1//P/8//z
//P/8//z//P/8//1//X/9f/1//X/9f/1//X/9f/2//b/9v/2//b/9v/2//j/+f/5//r/
+//6////BgAOABkAKQAzADoASgBdAGoAcAB6AHUAagBpAGkAUQAmAPb/xP+O/1H/Ef/r
/ur+9v4P/zT/VP9q/37/lP+i/7H/vv/J/87/1v/e/+T/7P/x//f/+//8//7/AQACAAQA
BAAGAAgACQAKAAsADQAOAA4ADgAPABEAEQARABMAEwASABIAEgAVABUAFgAWABgAGgAb
ABsAGwAcAB0AHgAfACAAIQAhACMAIwAkACUAJAAlACUAJQAlACUAJgAnACUAJwAnACkA
KgAqACoALAArAC0ALwAvADIAMwA0ADUANQA1ADUANQA4ADkAOwA8ADwAPQA9AD0APQA+
AD8APwA8ADwAPAA8ADwAPAA7ADsAOQA5ADgANwA2ADYANAAzADMAMQAxADEALgAsACkA
JgAkACIAIQAfABwAGwAaABcAFAATABIADwAOAAwACgAIAAYABQAEAAIAAQAAAAAA///+
//z/+//6//n/+P/4//j/+P/4//j/9//2//b/9v/1//P/8//y//L/9P/0//P/8//x//H/
8f/x//D/8P/w//H/8f/x//H/8f/w//D/8P/w//D/8f/x//H/8v/y//L/9P/y//L/8v/z
//T/9f/2//j/9v/3//j/+P/3//f/9//3//f/+f/5//n/+f/5//n/+v/4//j/+P/4//r/
+v/6//r/+P/4//j/+P/4//j/+P/4//j/9//3//f/9f/1//X/9f/0//T/9P/z//X/9f/1
//X/9f/1//X/9P/z//L/8f/w//H/8f/x//H/7//v/+//7v/w//D/8P/w/+7/7v/u/+7/
7v/u/+7/7v/s/+z/7P/s/+z/7P/s/+v/6//s/+z/7P/s/+z/7f/u/+z/7P/t/+3/6v/q
/+v/6//p/+n/6v/q/+z/7f/t/+7/7P/u/+z/6v/r/+z/7f/u/+//7//v/+//8f/x//H/
8f/v//D/8v/z//P/8v/x//D/8P/w//D/8P/v/+z/6//r/+z/7P/s/+z/6f/p/+r/6//t
/+z/6v/n/+X/5f/l/+X/5v/m/+b/5v/l/+P/4v/h/+P/4//j/+P/5f/l/+X/5f/j/+P/
4//j/+X/5f/l/+X/5f/l/+X/5f/j/+T/5P/k/+j/6P/o/+j/6P/p/+n/6v/r//D/9f/+
/wwAGQAhACkAOgBQAF0AZgByAHYAbQBqAGMASQAbAOj/rP9q/yb/6f7J/s3+4v78/hn/
Ov9U/2j/fv+Q/5z/qf+2/73/wv/I/9L/3P/i/+f/5//p/+r/7P/t/+7/8P/y//T/9v/1
//b/9//5//r/+v/6//v/+//7//v//f/9//z//P/8//3//f/+//7//v8AAAEAAQABAAIA
AwAEAAUABgAHAAcABQAFAAYABwAJAAsADAANAAsACwAMAA0ADwARABEAEwASABIAEgAU
ABUAFwAZABkAHAAdAB4AHwAeAB8AIAAhACQAJQAnACgAKAApACkAKQAmACYAJgAlACYA
JgAmACYAJgAmACUAJQAlACUAJAAjACAAIAAeAB0AHQAbABsAGwAZABgAFgAUABAADgAN
AAsACAAHAAYAAwAAAP///v/7//v/+v/5//j/+P/3//b/9P/z//L/8v/x//L/8P/v/+7/
7//u/+7/7v/s/+z/7P/r/+r/6v/q/+n/6//r/+r/6v/q/+r/6f/p/+v/6//r/+v/6v/q
/+r/6//p/+n/6f/p/+r/6v/q/+r/7P/t/+3/7f/u/+7/7v/w//L/8v/y//P/8//z//P/
9P/0//X/9v/2//n/+f/5//n/9//5//n/+f/5//n/+f/6//r/+v/6//r/+v/6//r/+v/6
//r/+v/6//r/+v/6//r/+v/5//n/+f/5//n/+f/5//j/+P/4//f/+f/5//n/+f/5//n/
+f/4//j/+P/4//j/9//3//f/9//5//n/+f/4//j/+P/4//j/+P/4//j/+P/4//j/+P/4
//j/+P/4//j/+P/4//j/9//3//j/+P/4//j/+P/5//r/+v/8//7//v/+//7//v//////
//////3//f/9//3//f/+/wAAAQABAAAA///+/wAAAAAAAAAA/f/6//n/+f/4//j/+P/4
//f/9//4//n/+f/4//b/8//1//X/9f/1//L/8v/y//L/8v/x//H/8f/x//H/8f/x//H/
8f/x//H/8//z//P/8//x//H/8f/x//P/8//z//P/8f/y//L/8v/2//b/9v/2//b/9//3
//j/+f/+/wUADgAaACcAMQA3AEYAWgBlAGwAeAB0AGcAZgBhAEkAHwDw/7r/fP88//n+
2f7b/u7+Bv8n/0j/YP90/4z/nv+s/7f/xP/L/9L/2P/g/+b/7v/z//X/9//6//z//f/+
/wAAAAACAAQABQAGAAcACQAIAAgACAAJAAsACwALAA0ADQAMAAwADAAPAA8AEAAQAA4A
EAARABEADwAQABEAEgATABQAFQAVABcAFwAYABkAGQAbABwAHQAdAB0AHgAfAB8AIQAh
ACMAJAAkACQAJgAnACkAKwArACwALQAuAC8AMgAzADQANQA0ADUANwA4ADgAOQA5ADkA
OQA6ADsAOwA6ADoAOgA6ADoAOgA5ADkANwA3ADYANQAyADIAMAAvADAALQAsACsAJwAm
ACQAIgAgAB4AHQAbABoAGQAYABUAEgARABAADQAMAAoACAAGAAQAAwACAAAAAQAAAAAA
///+//z/+//6//v/+v/6//r/+v/6//r/+f/4//j/+P/3//f/9//2//b/9v/2//X/9f/1
//X/9f/1//T/9P/0//X/9f/1//X/9f/2//b/9v/2//b/9//3//f/+P/4//j/+v/6//r/
+v/7//v/+//7//z//P/9//7//v//////////////AQABAAEAAQABAAEAAgACAAIAAgAC
AAQABAAEAAQABAAEAAQABAAEAAQABAAEAAQAAwADAAMAAQABAAEAAQACAAIAAgABAP//
/////////////////v/+//7//v/+//3//f/9//3//f/9//3//P/8//z//P/8//z//P/8
//z//P/8//z//P/8//z//P/8//7//v/+//3/+//8//z//P/8//z//f/+/wAAAAABAAIA
AAAAAAAAAAADAAMAAwADAAMAAwADAAMAAwAEAAYABwAHAAYABQAEAAQABAAEAAQAAwAA
AP/////+//7//v/+//3//f/+/////f/8//r/9//3//f/9//3//j/+P/4//j/9v/1//X/
9f/1//X/9f/1//X/9f/1//X/9f/1//X/9f/1//X/9f/1//X/9f/1//X/9//4//j/+P/6
//r/+v/6//r/+//7//z//f8CAAcAEAAaACcAMwA5AEYAWgBnAG4AeAB2AGkAZABlAFUA
LQAAAND/nP9g/x//7/7l/vD+Bv8p/0z/ZP96/5D/ov+y/73/xv/N/9T/3v/k/+r/8v/5
//v//f/+/wAAAQAEAAQABgAIAAoACQAKAAsADQAMAAwADAANAA8ADwAPABEAEQAQABAA
EAARABEAEgASABQAFgAXABcAFQAWABcAGAAZABoAGwAbABsAGwAcAB0AHQAfACAAIQAh
ACEAIgAjACMAJQAlACcAKgAqACoALAArAC0ALwAvADAAMQAyADMANAA1ADYANwA4ADkA
OwA8ADwAPQA9AD0APQA+AD8APwA+AD4APgA+ADwAPAA7ADsAOwA7ADoAOQA4ADgANgA1
ADYAMwAyADEALQAsACoAKAAmACQAIwAhAB4AHQAcABkAFgAVABQAEQAQAA4ADAAKAAoA
CQAIAAYABQAEAAQAAwACAAAA///+/////v/+//7//P/8//z/+//8//z//P/7//v/+//6
//r/+v/6//n/+f/5//n/+f/5//j/+P/4//n/+f/5//n/+f/6//r/+v/6//z//f/9//3/
/v/+//7/AAD+//7//v///////////wAAAAABAAIAAgADAAMAAwADAAMABQAFAAUAAwAD
AAMABAAEAAQABAAEAAYABgAGAAYABgAGAAYABgAGAAYABgAGAAYABQAFAAUABQAFAAUA
BQAEAAQABAADAAMAAwADAAMAAwADAAMAAgACAAIAAgACAP//////////AQABAAEAAAD+
//7//v/+/wAAAAAAAAAA/v/+//7//v8AAAAAAAAAAAAAAAAAAP//AQACAAIAAgAAAAAA
AQACAAEAAAAAAP//AAAAAAEAAQD/////AAAAAAAAAwAFAAQABAAEAAQABAAHAAcABwAH
AAcABwAHAAcABwAIAAoACwALAAoACQAIAAoACgAKAAoACQAGAAUABQAEAAQABAAEAAUA
BQAGAAcABwAGAAQAAQABAAEAAQABAP7//v/+//7/AAD///////////////////3//f/9
//3//f/9//3//f/9//3//f/9//v/+//7//v//f/+//7//v8AAAAAAAAAAP7//////wAA
AQAEAAcADAAWACUAMwA5AEIAVABnAHIAfACEAIEAegB7AHcAWQAmAPD/uv+E/0f/Df/v
/vD+/v4X/zj/WP9w/4b/mv+s/7v/xv/P/9b/3P/k/+r/8v/5////AQAGAAoADQAQABIA
EgAUABQAFwAYABkAGwAaABoAGgAbAB0AHQAdAB8AIQAgACAAIAAhACEAIgAiACIAJAAl
ACUAJQAmACcAKAArACwALQAtACsAKwAsAC0AKwAtAC4ALwAvAC8AMAAxAC8AMQAxADMA
NAA0ADQANgA3ADkAOwA7ADwAPQA+AD8AQABBAEIAQwBCAEMARQBGAEYARwBHAEcASQBK
AEsASwBJAEgARwBGAEgASABHAEcARQBFAEQAQwBAAEAAPgA9AD4AOwA6ADkANwA2ADQA
MgAuACwAKwApACYAJQAkACEAHgAdABwAGQAYABYAFAASABAADwAOAAwADQAMAAwACwAI
AAYABQAEAAMAAgACAAIAAgACAAIAAQAAAAAAAAD///3//f/8//z//P/8//v/+//7//v/
+//7//z//P/8//3/+//7//v/+//6//r/+v/6//r/+//7//v//P/8//z//v/+//7//v//
//3//f/9//7/AAABAAIAAgABAAEAAQABAAEAAwADAAMAAwADAAMABAAEAAQABAAEAAIA
AgACAAIABAAEAAQABAACAAIAAgACAAIAAQABAAEAAQABAAEAAQAAAAAAAAD///3//f/9
//3//f/9//3//P/8//z//P/8//3//f/9//3//P/7//r/+P/6//r/+v/6//r/+v/6//r/
+v/6//r/+v/6//r/+v/6//r/+v/6//n/+f/6//r/+v/6//r/+//8//r/+v/7//v/+v/6
//v/+//7//v//P/8//r/+//7//z/+v/8//7///8CAAAAAAAAAAAA//////////8BAAEA
AQABAP//AAACAAMAAwACAAEAAAACAAIAAgACAP///P/7//v/+v/6//r/+v/3//f/+P/5
//v/+v/4//X/9f/1//X/9f/y//L/8v/y//L/8f/x//H/8f/x//H/8f/x//H/8f/x/+//
7//v/+//8f/x//H/8f/v/+//7//v//H/8v/y//L/9P/0//T/9P/y//P/8//0//P/+P//
/wYAEAAfACkALQA6AFAAXwBqAHgAegBxAG4AbQBZADMAAgDI/4b/Qv8B/9P+zf7e/vT+
Ef8y/07/Yv92/4z/nv+r/7T/vf/E/8b/zv/a/+D/5f/p/+n/7P/u//H/8v/0//T/9P/0
//f/+P/5//v//P/8//z//f/7//v/+//9/////v/+//7//////wAAAAAAAAIAAwADAAEA
AgADAAQABQAGAAcABwAFAAUABgAHAAcACQAKAAsACwALAAwADQALAA0ADQAPABIAEgAS
ABQAEwAVABcAFwAYABkAGgAbAB4AHwAgACEAIAAhACMAJAAkACUAJQAlACcAKAApACkA
KAAoACgAKAAnACYAJAAjACIAIwAjACMAIgAiACAAHwAeABsAGgAZABcAFgAUABIAEAAO
AA0ACwAKAAkACAAFAAIAAQAAAP3//v/8//r/+P/4//f/9v/0//P/8v/y//H/8P/u/+3/
7P/s/+z/7f/u/+7/7v/u/+3/7P/s/+z/6//r/+v/6v/q/+z/7P/r/+v/6f/p/+n/6f/q
/+r/6v/r/+v/6//r/+v/7P/s/+z/7P/s/+3/7f/t/+7/7v/u//D/8v/y//L/8//x//H/
8f/y//T/9f/2//b/9//3//f/9//5//v/+//7//n/+f/5//r/+v/6//r/+v/6//r/+v/6
//r/+v/6//r/+v/6//r/+v/8//v/+//7//n/+f/5//n/+v/6//r/+f/5//n/+f/5//f/
9//3//b/9v/2//b/9v/3//f/9//3//X/9f/1//T/9v/2//b/9v/0//T/9P/0//b/9v/2
//b/9P/0//T/9P/2//b/9v/1//X/9v/2//b/+v/4//n/+v/6//r/+v/6//v/+//7//v/
+//7//v/+//7//z//v///////v/9//z//P/8//z//P/5//b/9f/1//b/9v/2//b/9f/1
//b/9//1//T/8v/v//H/8f/x//H/7v/u/+7/7v/w/+//7//v/+//7//v/+//7//v/+//
7//v/+//7//v//H/8f/x//H/8f/x//H/8f/x//L/8v/y//T/9P/0//T/9P/1//X/9v/1
//r///8GAA4AHQArADEAOgBMAF8AagB0AHgAcwBqAGkAYwBDABYA5P+u/3D/Lf/z/t3+
4v70/hP/Nv9Q/2j/gP+U/6T/s/++/8f/zv/U/9z/5P/s//H/9f/7//z//v///wAAAgAE
AAYABgAHAAgACQALAAwADAAMAA0ADQANAA0ADwARABAAEAAQABEAEQASABIAEgAUABUA
FQAVABYAFwAYABkAGgAbABsAGwAbABwAHQAbAB0AHgAfACEAIQAiACMAIwAlACUAJwAo
ACgAKAAqACsALQAvAC8AMAAxADIAMwA2ADcAOAA5ADgAOQA7ADwAPgA/AD8APwA/AEAA
QQBBAD4APgA+AD4APgA+AD0APQA7ADsAOgA5ADoAOgA4ADcAOAA1ADQAMwAvAC4ALAAq
ACoAKAAnACUAIAAfAB4AGwAYABcAFgATABIAEAAOAAwADAALAAoACAAHAAYABgAFAAQA
AgABAAAAAAAAAAEAAgAAAAAAAAD///7//v/+//3///////7//v/8//z/+//7//v/+//7
//v//P/8//z//f/7//v/+//7//7//v/+//7//P/9//3//f/+//7//v8AAAAAAAAAAAEA
AwADAAMABAAEAAUABgAGAAUABQAFAAUABwAJAAkACQAJAAkACQAKAAoACgAKAAoACgAK
AAoACgAKAAoACgAKAAoACgAKAAoACgAJAAkACQAJAAkACQAJAAgACAAIAAcABwAHAAcA
BwAHAAcABwAGAAYABgAGAAYABQAFAAUABQAFAAUABQAEAAQABAAEAAQAAgACAAIAAgAE
AAQABAAEAAIAAgACAAIABAAEAAQAAwABAAIAAgACAAIAAgADAAQABAAEAAUABQAEAAQA
BQAFAAUABwAGAAgACAAIAAgACAAIAAkACQAJAAkACQAJAAkACQAJAAoADAANAA0ADAAL
AAoACgAKAAoACgAHAAQAAwADAAQABAAEAAQABQAFAAYABwAFAAQAAgD/////////////
AAAAAAAAAAD+//3//f/9//3//f/9//3//f/9//3//f/9//3//f/9////////////////
/////////wAAAAAAAAIAAgACAAIABAAFAAUABgAFAAoAEQAaACQAMQA7AEMAUgBkAHEA
egCCAIIAdwB0AHMAYQA5AAgA1P+i/2b/I//3/vH+/P4Q/zP/Vv9u/4T/nP+s/7z/x//Q
/9X/3v/m/+z/9P/8/wEAAwAHAAYABgAJAA4ADgAOABAAEgARABIAEwAVABYAFgAWABcA
GQAZABkAGwAbABoAGgAaABsAGwAcABwAHAAeAB8AHwAfACAAIQAiACMAJAAlACUAJQAl
ACYAJwApACsALAAtACsAKwAsAC0ALQAvAC8AMQAyADIAMgA0ADUANwA5ADkAOgA7ADwA
PQA+AD8AQABBAEIAQwBFAEYARgBHAEcARwBHAEgASQBJAEgASABIAEgASABIAEcARwBF
AEUARABDAEQARABCAEEAQAA9ADwAOwA5ADgANgA0ADIAMAAvAC0AKgApACgAJQAkACMA
IgAfAB4AHAAaABgAFgAVABQAEgATABIAEgARABIAEAAPAA4ADQAMAAwADAAKAAoACgAJ
AAoACgAKAAkABwAHAAYABgAGAAYABQAFAAcABwAHAAcABgAGAAYABwAHAAcABwAHAAgA
CAAIAAgACAAJAAkACQAKAAoACgAMAAwADAAMAA0ADQANAA0ADgAMAA0ADgAOABEAEQAR
ABEAEQATABMAEwARABEAEQASABQAFAAUABQAFAAUABQAFAAUABQAFAAUABQAFAAUABQA
FAATABMAEwATABMAEwATABQAFAAUABMAEwATABMAEwAVABUAFQAUABQAFAAUABQAEQAR
ABEAEQATABMAEwASABIAEgASABIAFAAUABQAFAASABIAEgASABIAEgASABIAEAAQABAA
DwAPABAAEAAQAA4ADgAPABAAEAAQABEAEQASABIAEwATABEAEQASABIAEgATABMAFAAU
ABQAFAAVABUAFAAUABQAFQAWABcAGAAaABoAHAAcABwAHAAdAB0AHQAdAB8AHwAfAB8A
HwAgACIAIwAjACIAIQAgACAAIAAgACAAIQAeAB0AHQAaABoAGgAaABkAGQAaABsAHQAc
ABoAFwAXABcAFwAXABQAFAAUABQAFAATABMAEwATABMAEwATABQAFQAWABcAFQAVABUA
FQATABMAEwATABUAFQAVABUAEwAUABQAFAAUABQAFAAUABQAFQAVABYAFwAcACMAKgA0
AEMATQBTAGAAdgCFAI4AnACeAJcAlgCXAIUAVwAeAOb/sP90/zP/Cf8B/wr/Hv89/2D/
eP+M/6L/tP/E/9H/3P/j/+r/8v/4/wAACAANAA8AEQAUABYAGQAaABwAHAAeACAAHwAg
ACEAIwAiACIAIgAjACMAIwAjACUAJwAmACYAJgApACkAKgAqACoALAAtAC0AKwAsAC0A
LgAtAA==
         </WaveFormData>
      </LeadData>
      <LeadData>
         <LeadByteCountTotal>10000</LeadByteCountTotal>
         <LeadTimeOffset>0</LeadTimeOffset>
         <LeadSampleCountTotal>5000</LeadSampleCountTotal>
         <LeadAmplitudeUnitsPerBit>4.88</LeadAmplitudeUnitsPerBit>
         <LeadAmplitudeUnits>��V</LeadAmplitudeUnits>
         <LeadHighLimit>2147483647</LeadHighLimit>
         <LeadLowLimit>268435456</LeadLowLimit>
         <LeadID>V4</LeadID>
         <LeadOffsetFirstSample>0</LeadOffsetFirstSample>
         <FirstSampleBaseline>0</FirstSampleBaseline>
         <LeadSampleSize>2</LeadSampleSize>
         <LeadOff>FALSE</LeadOff>
         <BaselineSway>FALSE</BaselineSway>
         <ExcessiveACNoise>FALSE</ExcessiveACNoise>
         <MuscleNoise>FALSE</MuscleNoise>
         <LeadDataCRC32>371291566</LeadDataCRC32>
         <WaveFormData>
IAAgACAAIAAeABwAGgAYABUAFAATABIAEAAOAAwACgAJAAgABwAGAAUABAADAAIAAQAA
AP///v/+//7//v/+//z//P/8//z/+v/6//r/+v/4//j/+P/4//j/+P/4//j/+v/6//r/
+v/4//j/+P/4//r/+v/6//r/+v/6//r/+v/6//r/+v/6//z//P/8//z/+v/6//r/+v/8
//z//P/8//z//P/8//z//P/8//z//P/9//7///8AAP7//v/+//7/AAAAAAAAAAACAAIA
AgACAAAAAAAAAAAAAgACAAIAAgAAAAAAAAAAAAAAAAAAAAAA/v/+//7//v/+//7//v/+
/wAAAAAAAAAAAAAAAAAAAAD+//7//v/+/wAAAAAAAAAA/v/+//7//v/+//7//v/+//z/
/P/8//z//P/8//z//P/+//7//v/+//z//P/8//z//f/+////AAD///7//f/8//z//P/8
//z//v/+//7//v/+//7//v/+/wAAAAAAAAAAAgACAAIAAgAEAAQABAAEAAQABAAEAAQA
BAAGAAcABwAKAAsADAAMAAwACwALAAsACwAMAAwACgAIAAcABwAGAAIAAgABAAEAAwAE
AAQAAgD///z/+//7//v/+//7//r/+//7//v/+//5//j/+P/4//r/+v/6//r/+P/4//j/
+P/6//r/+v/6//r/+v/6//r/+v/6//r/+//5//n/+f/7//n/+f/5//n///8AAP7//v/+
/wIABQAMABYAHwAqADgARwBZAG8AjgCvANAA9QAZAScB/ACkAFEAFQDW/5b/af9Y/1L/
Vf9o/4D/k/+j/7D/vf/H/9D/1v/b/+D/5v/q/+3/8v/5//v/+f/7////AAAAAAMABAAE
AAMAAQABAAMAAwAFAAUABgAHAAcABwAHAAgACAAJAAkACgALAAsACwALAA0ADQANAA0A
DQANAA4ADgAOAA4ADgAOAA8ADwAPABAAEAARABIAEwATABQAFAAUABYAFwAYABgAHAAc
ABwAHgAeAB0AHgAeACEAIgAjACQAJgAoACkAKgArACwALQAuAC4ALgAuADAAMAAwADEA
MQAwADAALwAvADAAMQAyADMAMwAzADIAMQAuAC4ALQAtACwAKwAqACkAKAAlACUAIwAh
AB8AHgAcABwAGwAZABcAFQATABIAEAAPAA0ADAAKAAoACQAHAAQAAwADAAMAAgABAAAA
//////z//P/7//v/+//7//r/+f/2//b/9//3//j/+P/4//j/+v/6//r/+f/3//f/9//2
//b/9v/2//b/9v/2//f/9//2//X/9P/z//T/9f/3//j/9v/2//b/9v/5//n/+f/5//r/
+v/6//r/+f/4//f/9//4//r/+//8//z//P/9//3//f/9//7//v/8//z//P/8//z//P/8
//3////////////9//z//P/8//z//P/8//z//P/8//z//P/5//n/+f/5//v/+//7//v/
+v/6//r/+v/6//r/+f/5//n/+f/5//n/+f/5//j/+P/6//r/+v/6//j/+P/4//j/+P/4
//j/+P/4//j/+P/4//j/+P/4//j/+P/4//j/+P/3//b/9f/1//f/9//3//j/+v/8//3/
/P/8//z//P/8//3//v///wAA///+/////////wAAAQACAAIAAgABAAEAAQABAAIAAgAA
AP7//f/9//z/+v/6//n/+f/5//r/+v/6//n/9v/1//P/8//z//P/8//z//T/9f/y//H/
7//u//D/8P/w//D/8P/w//D/8P/y//L/8v/y//L/8v/y//L/8P/w//D/8P/x//H/8f/x
//P/8//z//P/8//z//T/9P/2//j/+v///wYAEAAZACQAMgBHAF8AewCgAMMA6AAVAT0B
PwEEAawAWQARAMT/fP9R/0T/RP9L/1z/dP+H/5f/qP+3/7//xP/M/9P/2P/c/+T/6f/s
//H/8//z//P/9f/2//j/+f/6//z/+//5//n/+//7//3//f/+////////////AAAAAAEA
AQACAAMAAwADAAMAAwADAAMAAwAFAAUABgAGAAgACAAIAAgACQAJAAkACgAKAAsADAAN
AA0ADgAOAA4AEAARABIAEgAUABQAFAAWABcAFwAZABoAGwAcAB0AHgAcAB4AHwAgACEA
IgAjACQAKAAoACgAKgAoACgAKQApACkAKgAqACsAKQApACkAKQApACkAKAAnACYAJgAl
ACUAIgAhACAAHwAgAB0AHQAbABcAFQAUABIAEAAPAA0ACwALAAkACAAGAAMAAQAAAP7/
AAD///3/+v/5//n/+f/4//f/9v/1//X/9v/2//X/9f/z//P/8v/x//L/8v/z//P/8P/w
//D/8P/w//D/8P/v/+//7//v/+7/7v/u/+7/7v/w//D/8f/x//H/8f/x//H/8//z//T/
9P/0//T/9P/0//P/8//z//P/9v/2//b/9v/4//j/+P/5//f/+P/4//j/+P/4//n/+f/5
//n/+v/6//z//P/8//z/+v/6//r/+//7//v/+//7//v/+v/6//r/+P/4//j/+P/6//r/
+v/6//f/9//3//f/+f/5//n/+f/4//j/+P/4//j/+P/3//f/+f/5//n/+f/3//f/9v/2
//b/9v/2//b/9v/2//b/9v/2//b/9v/2//j/+P/4//j/9v/2//b/9v/4//j/+P/4//j/
+P/4//n/+//7//n/+v/7//z//f/+//7//v/+//7//P/8//7///8BAAIAAwAEAAQABAAD
AAMABQAFAAYABgADAAAA/v/9//7//P/8//v/+//7//z//P/6//n/9v/1//X/9f/1//X/
9P/z//P/8//z//P/8v/y//L/8v/y//L/8P/w//D/8P/y//L/8v/y//L/8v/y//L/8v/y
//L/8v/1//X/9f/1//b/9f/0//P/9f/1//b/9v/2//b/9v/7/wYAEgAbACYANABFAFcA
bQCMAK0AzgD1AB0BKQH+AKwAXQAdANr/lv9l/1T/Tv9T/2j/gP+N/5v/qv+3/7//yP/S
/9f/2v/e/+L/5//s//H/8//1//X/9//6//r/+f/4//j/+//7//v//f/9//3//f/+////
/f/9//3//v8AAAEAAQACAAEAAQABAAEABQAFAAUABQAFAAUABgAGAAcABgAFAAQABgAH
AAgACgAKAAsADAANAA0ADgAOAA4AEAARABIAEgASABIAEgAUABYAFwAaABwAHAAcABwA
HAAeACAAIQAiACUAJgAnACgAKAAoACgAKgArACwALgAvAC4ALgAtAC0ALwAvAC8ALwAx
ADEAMAAvACwALAArACsAKgApACgAJwAmACMAIwAhACEAHwAeABwAGAAXABUAEwARAA8A
DgAMAAsACQAIAAYABAADAAEA/v/////////+//3//P/7//v/+v/6//n/+f/5//n/+P/3
//b/9v/3//f/9v/2//b/9v/2//b/9v/1//X/9f/1//T/9v/2//b/9v/2//b/9//3//X/
9f/1//X/9//3//j/+P/2//b/9v/2//f/9//3//f/+P/4//j/+P/4//j/+P/5//n/+v/6
//r/+P/4//n/+f/7//v//P/8//r/+v/6//r//P/8//z//f/9//3//f/9//3//P/8//z/
/v/+//7//v/9//z/+//6//v/+//7//v/+//7//v/+//4//j/+P/4//r/+v/5//n/+f/5
//n/+f/7//v/+v/6//j/+P/4//j/+P/4//j/+P/6//r/+v/6//j/+P/4//j/+v/6//r/
+v/4//j/+P/4//j/+P/4//n/+f/5//n/+v/6//r/+//7//z//v/+//7//v/+//7//v/+
//7//v8AAAEAAwAEAAUABgAGAAYABQAFAAUABQAGAAYABAACAAEAAQAAAP7//v/9//3/
/f/+//7//P/7//j/9//1//X/9f/1//b/9f/1//X/8//z//L/8v/0//T/9P/0//L/8v/y
//L/9P/0//T/9P/y//L/8v/y//T/9P/0//T/9f/1//X/9f/1//X/9f/1//b/9//5//r/
+P/4//j//f8AAAgAFQAiACwAOQBLAFsAcgCRALAAzwD3ABUBDAHKAHUAMQD4/7r/f/9g
/1T/Uf9g/3j/jf+Z/6b/tf+9/8b/0P/X/9z/4P/m/+n/7v/x//X/9//5//v//v/+////
/v/+////AQABAAMAAwAFAAUABgAHAAUABQAFAAYABgAHAAcACAAHAAcABwAHAAsACwAL
AAsADQANAA4ADgAOAA4ADgAOABEAEQARABIAEAARABIAEwATABQAFAAUABYAFwAYABgA
GgAaABoAHAAfAB8AIQAiACEAIgAjACQAIgAkACUAJgApACoAKwAsAC4ALgAuADAAMQAy
ADQANQAzADQANAA1ADUANQA1ADUANwA3ADYANQAyADIAMQAxADIAMQAwAC8ALgArACsA
KQAnACUAJAAiACAAHwAdABsAFwAVABQAEgATABEAEAAOAA4ADQALAAgABQAFAAUABAAF
AAQAAwADAP///v/8//v//P/9//3//f/6//r/+//7//r/+v/6//r//P/8//z/+//5//n/
+f/4//j/+P/4//j/+P/4//n/+f/3//f/9//3//n/+f/6//r/+v/6//r/+v/7//v/+//7
//r/+v/6//r/+v/6//r/+//5//r/+v/6//r/+v/7//v//f/9//7//v/8//z//P/8//z/
/P/8//3//f/9//3//f/9//z//P/8//7//v/+//7//f/8//v/+v/7//v/+//7//3//f/9
//3/+v/6//r/+v/6//r/+f/5//n/+f/5//n/9//3//b/9v/4//j/+P/4//j/+P/4//j/
+P/4//j/+P/4//j/+P/4//b/9v/2//b/9v/2//b/9v/2//b/9v/3//f/9//3//j/9v/2
//f/9//1//X/9f/2//b/9//5//n/9//5//f/9v/3//j/+f/6//z//P/8//z//P/8//7/
/////wAAAQACAAAAAAD/////AQABAAIAAgAAAP7//f/9//z/+v/6//n/+f/5//r/+v/4
//f/9P/z//P/8//z//P/9P/z//P/8//y//H/7//u/+7/7v/u/+7/7v/u/+7/7v/u/+7/
7v/u//D/8P/w//D/8v/y//L/8v/x//H/8f/x//P/8//z//P/8//z//T/9P/2//b/9v/9
/wYAEgAdACgAOABNAGMAfwCiAMcA7gAZATcBKQHgAIQANQDv/6j/bP9N/0b/TP9V/2b/
fP+P/5v/pv+z/73/yP/Q/9P/1v/c/+T/6f/u//H/8//z//X/9f/2//b/9//4//j/+f/5
//n/+//7//3//f/+/////f/9//3//v8AAAEAAQACAAIAAQAAAP////////////8BAAMA
BgAIAAcABgAFAAQABQAFAAUABgAGAAcACAAJAAsADAAMAAwAEAARABIAEgATABIAEQAS
ABUAFQAXABgAGQAaABsAHAAaABwAHQAeACEAIgAjACQAJgAmACYAKAAlACQAJAAjACUA
JgAmACcAJwAnACcAJwAnACcAJgAlACIAIgAhACEAIgAhACAAHwAcABkAGQAXABUAEwAS
ABAADgANAAsACQAHAAUABAACAAIAAQABAAAA/v/9//v/+P/3//f/9//2//f/9v/1//X/
8v/y//H/8f/z//P/8v/x/+7/7v/v/+//7v/u/+7/7v/u/+7/7v/t/+v/6//r/+r/7P/s
/+z/7P/s/+z/7f/t/+3/7f/t/+3/7f/t/+7/7v/u/+7/7v/u//H/8f/x//H/8f/w/+//
7v/v//D/8f/z//P/9P/0//T/8v/y//P/8//1//X/9v/2//b/9v/2//b/9P/0//T/9f/1
//X/9f/1//X/9P/0//T/9P/0//T/9P/0//T/9P/0//P/8//z//P/8//z//P/8//y//L/
8v/y//L/8v/x//H/8f/x//H/8f/x//H/8P/w//L/8v/y//L/8P/w//D/8P/w//D/8P/w
//D/8P/w//D/8P/w//D/8P/w//D/8P/w//D/8P/w//H/8//1//b/9v/2//b/9v/2//b/
9v/2//b/9v/4//n/+f/6//v//P/+//7//f/9//v/+//8//z/+v/4//f/9//2//T/9P/z
//P/8//0//T/8v/x/+7/7f/t/+3/7f/t/+r/6f/p/+n/6v/r/+v/7P/q/+r/6v/q/+r/
6v/q/+r/6v/q/+r/6v/q/+r/6v/q/+z/7P/s/+z/6//r/+v/6//v/+//7//v/+//7//w
//D/7v/w//T/+/8GABAAGwAmADgASQBdAHkAoADDAOgAEwE1AScB4gCIADsA9/+w/27/
S/9C/0T/Tf9k/3r/if+X/6j/s/+9/8T/zP/R/9T/2P/e/+H/6P/v/+//8f/x//P/9P/0
//X/9P/0//f/+f/5//v/+//5//n/+v/7//3//f/9//7//v//////AAABAAEAAQABAAMA
AwADAAMAAQABAAIAAgAGAAYABgAGAAcABwAHAAgACAAJAAoACwANAA4ADgAOAA4ADwAQ
ABAAEgASABIAFAAXABcAGQAaABkAGgAbABwAHQAgACIAJAAkACQAJAAkACgAKAAoACoA
KgAqACsAKwApACoAKgArAC0ALQAtAC0AKwArACoAKQAqACoAKQApACYAJQAkACMAIgAf
AB8AHQAbABkAGAAWABQAEwARAA8ADQALAAoACAAHAAUABAACAAAA///9//r/+v/7//z/
/P/7//r/+f/5//j/+P/3//f/9//3//b/9f/0//T/9f/1//T/9P/0//T/9P/0//T/8//z
//P/8//y//T/9P/0//T/8v/y//P/8//1//X/9f/1//X/9f/2//b/9v/2//b/9v/1//X/
9f/1//b/9v/2//b/+P/4//j/+f/3//j/+P/4//r/+v/7//v/+//7//z//P/8//z//P/8
//z//P/8//3/+//7//v/+//9//z//P/8//z//P/8//z/+v/6//r/+v/7//v/+//7//n/
+f/5//n/+v/6//r/+v/6//r/+f/5//n/+f/5//n/+f/5//j/+P/2//b/9v/2//j/+P/4
//j/+P/4//j/+P/4//j/+P/4//j/+P/4//j/9v/2//b/9v/4//j/+P/5//v/+//7//z/
/P/8//z//P/+//7//v/+//7//v8AAAEAAQACAAMABAAEAAQAAwADAAMAAwAEAAQAAgAA
AP/////8//r/+v/5//v/+//8//z/+v/5//b/9f/z//P/8//z//T/8//z//P/8f/x//D/
8P/y//L/8v/y//L/8v/y//L/8P/w//D/8P/y//L/8v/y//D/8P/w//D/8f/x//H/8f/1
//X/9f/1//P/8//0//T/9v/2//r///8GABAAGwAkADQARQBXAG0AjACrAMgA7wAVARcB
4gCOAEUACQDK/4z/Yf9Q/0z/Vf9s/4T/lf+j/7D/u//D/8r/0P/T/9r/4v/m/+n/8P/z
//X/9f/3//f/+P/6//v//P/+/////f/9////////////AAABAAEAAQABAAIAAgADAAMA
BAAFAAUABQAFAAcABwAHAAcABwAHAAgACAAKAAoACgAKAAsACwALAAwADAANAA4ADwAP
ABAAEAAQABIAEwAUABQAFgAWABYAGAAZABkAGwAcAB0AHgAfACAAIAAiACMAJAAnACgA
KQAqACwALAAsAC4ALgAuAC8ALwAxADIAMgAzADIAMQAwAC8AMQAxADAALwAwADAALwAv
ACwAKwAqACkAKAAlACUAIwAhAB8AHgAcABoAGQAXABUAEwARABAADgALAAkACAAGAAgA
BwAFAAIAAQABAAEAAAD///7//f/9//z//P/7//v/+f/5//j/9//3//j/+v/7//n/+P/3
//b/+P/4//j/9//5//n/+f/4//b/9v/2//b/9v/2//f/9//3//f/9//3//n/+f/6//r/
+P/4//j/+P/5//n/+f/5//r/+v/6//r/+P/4//j/+f/5//r/+v/6//r/+v/7//v/+//7
//z//P/+//7//v/+//z//P/8//3//f/9//3//f/9//z//P/8//z//P/8//z//v/+//7/
/v/7//v/+//7//v/+//7//v/+v/6//r/+v/6//r/+f/5//v/+//7//v/+f/5//j/+P/4
//j/+P/4//j/+P/4//j/+P/4//j/+P/6//r/+v/6//j/+P/4//j/+v/6//r/+v/6//r/
+v/7//n/+f/5//r/+v/6//v/+//5//n/+f/6//z///8BAAAA/v/+//7//v8AAAAAAAAA
AAIAAgAEAAUABQAGAAcACAAIAAgABwAHAAcABwAIAAgABgAEAAMAAwACAAAAAAD/////
//8AAAAAAAD///z/+//5//n/+f/5//j/9//3//f/9//3//b/9v/2//b/9v/2//b/9v/2
//b/9v/2//b/9v/2//b/9v/2//b/9v/2//b/9//3//f/9//5//n/+f/5//n/+f/6//r/
+P/6//z///8GABAAGwAkADAAPwBPAF8AeACZALYA2QADAR0BCgG+AGMAIQDq/6z/d/9c
/1b/Vf9g/3T/if+X/6b/tf+//8j/0v/X/9r/3v/k/+f/7v/1//f/9//5//v//v/+//3/
AAAAAAEAAQABAAMAAwABAAEAAgADAAUABQAFAAYABgAHAAcACAAHAAcABwAHAAcABwAH
AAcACQAJAAoACgAOAA4ADgAOAA0ADQANAA4ADAANAA4ADwARABIAEgASABIAEwAUABQA
FgAWABYAGAAZABkAGwAcAB0AHgAfACAAIgAkACUAJgAlACYAJwAoACwALAAsAC4ALgAu
AC8ALwAvADAAMAAxADEAMQAxADEAMQAxADAALwAuAC4ALQAtACwAKwAqACkAKAAlACUA
IwAhAB8AHgAcABoAGQAXABUAEwARABAADgANAAsACgAIAAYABQADAAAAAAABAAIAAgAA
AP7//P/7//r/+v/5//n/+f/5//j/9//2//b/9//3//b/9v/2//b/9P/0//T/8//z//P/
8//y//T/9P/0//T/8v/y//P/8//z//P/8//z//H/8f/y//L/9P/0//T/9P/z//P/8//z
//T/9P/0//T/9v/2//b/9//3//j/+P/4//b/9v/3//f/9//3//j/+P/4//j/+P/4//r/
+v/6//v/+f/5//n/+f/7//r/+v/6//j/+P/4//j/+v/6//r/+v/5//n/+f/5//j/9//2
//X/9f/2//f/+P/2//b/9f/1//f/9//3//f/9f/1//T/9P/y//L/8v/y//T/9P/0//T/
9v/2//b/9v/0//T/9P/0//T/9P/0//T/8v/y//L/8v/z//T/9f/3//b/9f/0//T/8v/y
//P/8//1//X/9f/2//X/9f/2//X/9f/3//f/+f/6//j/+P/4//j/+v/6//r/+v/6//r/
/P/9//z//P/8//z//f/+//7////9//3//v/+//z/+v/5//n/+v/4//j/9//2//X/9f/0
//P/8//x//H/7//v/+//7//s/+v/6//r/+z/7f/t/+7/7P/s/+z/7P/s/+z/7P/s/+z/
7P/s/+z/7P/s/+z/7P/s/+z/7P/s/+3/7f/t/+3/8P/x//L/8//y//H/8f/w/+7/8P/2
//v/AAAOABkAIAAuAEMAVwBzAJgAvQDgAA8BNwE5AQQBqABRAAsAxv+A/1P/RP9G/0n/
Wv9w/4P/kf+i/7H/u//C/8r/z//S/9b/3P/j/+j/7//x//H/8f/z//L/8v/1//b/9v/1
//b/9//6//v/+f/5//r/+//7//v/+//8//z//f/9//7///////////8BAAEAAQABAAEA
AQACAAIABAAEAAQABAAFAAUABQAGAAYABwAIAAkACQAKAAoACgAKAAsADAAMABAAEAAQ
ABIAEQARABMAFAAVABYAFwAYABoAHAAdAB4AHgAeAB4AHgAgACAAIAAiACQAJAAlACUA
JQAmACYAJwAmACUAJAAjACEAIQAgAB8AHwAgACAAIQAeAB0AHAAbABoAFwAXABUAEwAR
ABAADgAMAAsACQAHAAcABQAEAAIA///9//z/+v/6//n/9//0//X/9f/1//T/8v/w/+7/
7f/t/+7/7v/v/+3/7f/s/+v/7P/s/+3/7f/q/+r/6v/q/+j/6P/o/+f/6f/p/+n/6P/o
/+j/6P/o/+j/6P/p/+n/6f/p/+n/6f/p/+n/6v/q/+r/6v/q/+r/6//r/+v/6//s/+z/
7P/s/+7/7v/u/+//7//w//D/8P/y//L/8//z//H/8f/y//L/8v/y//L/8v/0//T/9P/1
//P/8//z//P/9f/0//T/9P/0//T/9P/0//L/8v/y//L/8//z//P/8//z//P/8//z//L/
8v/y//L/8P/w/+//7//v/+//7//v//H/8f/w//D/7v/u/+7/7v/w//D/8P/w//D/8P/w
//D/8P/w//D/8P/w//D/8P/w/+7/7v/u/+7/9P/0//T/9v/2//b/9v/2//b/9v/2//b/
9v/2//j/+f/5//r/+//8//7//v/9//3/+//7//z//P/6//j/9//3//b/9P/0//P/8f/x
//L/8v/y//H/7v/t/+3/7f/t/+3/7P/r/+v/6//r/+v/6v/q/+r/6v/q/+r/7P/s/+z/
7P/q/+r/6v/q/+z/7P/s/+z/7P/s/+z/7P/r/+v/6//r/+7/7//w//H/7//v//D/8P/u
//D/9P/3//7/CAATAB4AKgA9AFMAaQCGAKkAzADzAB0BMwEUAcIAbQAnAOT/nP9n/07/
RP9F/1j/bv+B/5H/oP+v/7n/wv/K/8//0v/W/9z/5f/q/+3/8f/z//P/8//0//T/9//4
//r/+//7//v//f/9//v/+//8//3/////////AAD+//////8AAAEAAQABAAEABQAFAAUA
BQAFAAUABgAGAAgACAAIAAgACQAJAAkACgAKAAsADAANAA8AEAAQABAAEQARABEAEAAU
ABQAFAAWABcAFwAZABoAGwAcAB0AHgAgACIAIwAkACMAJAAlACYAKgAqACoALAAsACwA
LQAtAC0ALgAuAC8ALwAvAC8ALwAvAC8ALgAtAC4ALgAtAC0ALAArACoAKQAoACUAJQAj
ACEAHwAeABwAGAAXABUAEwASABEAEQAQAA0ACwAKAAgABgAFAAMAAAABAAEAAQAAAP3/
/P/7//v//P/8//v/+//7//v/+v/5//j/+P/5//n/+v/6//r/+v/4//j/+P/3//f/9//3
//b/9v/2//b/9v/2//b/9//3//n/+f/5//n/9//3//j/+P/4//j/+P/4//n/+f/5//n/
+v/6//r/+v/8//z//P/9//v//P/8//z//v/+///////9//3//v/+//7//v/+//7/AAAA
AAAAAQD//////////wEAAAAAAAAA/v/+//7//v8AAAAAAAAAAP///////////f/9//3/
/f/+//7//v/+//7//v/9//3/+//7//v/+//9//3//P/8//r/+v/6//r//P/8//z//P/6
//r/+v/6//r/+v/6//r//P/8//z//P/6//r/+v/6//z//P/8//3/+//7//v//P/8//z/
/f/9//3//////wAAAAAAAAAAAAAAAAIAAgACAAIAAAAAAAIAAwAFAAYABwAIAAYABgAF
AAUABwAHAAgACAAGAAQAAwADAAAA/v/+//3//////wAAAAD8//v/+P/3//f/9//3//f/
+P/3//f/9//1//X/9P/0//b/9v/2//b/9P/0//T/9P/y//L/8v/y//P/9P/1//b/9P/0
//T/9P/3//f/9//3//n/+f/5//n/+f/5//r/+v/6//z/AAAFAAoAFgAhACwAOgBLAF0A
cwCQAK8AzgD1ABcBFwHeAIgAPwAFAMj/jP9l/1b/Uv9b/3D/iP+Z/6n/uP/B/8n/0P/W
/9n/4P/k/+r/7//2//n/+f/7//v/+//8/wAAAQAAAAIAAQABAAEAAwADAAMAAwAEAAUA
BwAHAAcACAAIAAkACQAKAAkACQAJAAkACwALAAsACwANAA0ADgAOABAAEAAQABAAEQAR
ABEAEgAUABUAFgAXABYAFgAVABQAGAAZABoAGgAaABoAGgAcAB8AHwAhACIAIwAkACUA
JgAmACgAKQAqAC0ALgAvADAAMgAyADIANAA0ADQANQA1ADcAOAA4ADkANwA3ADcANwA3
ADcANgA1ADYANgA1ADUANAAzADIAMQAwAC0ALQArACkAJwAmACQAIgAhAB8AHQAdABsA
GgAYABUAEwASABAAEAAPAA0ACgAJAAkACQAIAAkACAAHAAcABAAEAAMAAwADAAMAAgAB
AAIAAgADAAMAAQAAAP///v8AAAAAAAD//wEAAQABAAAA/v/+//7//v8AAAAAAQABAP//
////////AQABAAIAAgACAAIAAgACAAEAAQABAAEAAgACAAIAAgAAAAAAAAABAAMABAAE
AAQABgAGAAcABwAFAAUABgAGAAgACAAIAAgABgAGAAYABwAHAAcABwAHAAkACAAIAAgA
CAAIAAgACAAGAAYABgAGAAUABQAFAAUABwAHAAcABwAGAAYABgAGAAYABgAFAAUABQAF
AAUABQAFAAUABAAEAAQABAAEAAQABAAEAAQABAAEAAQABAAEAAQABAAEAAQAAgACAAIA
AgADAAQABQAGAAQABAAEAAUABQAFAAUABgAGAAYABwAHAAYABQAEAAQABAAFAAcABwAF
AAUABQAFAAUABQAFAAUABgAHAAgACQAJAAgACgAKAAoACgAMAAwADAAMAAoACgAMAA0A
DwAQABEAEgAQABAADwAPABEAEQASABIAEgAQAA8ADwANAAoACQAHAAkACQAKAAoACAAH
AAQAAwABAAEAAQABAAIAAQABAAEAAAD///3//P/8//z//P/8//3//v///wAA/v/+//7/
/v/+//7//v/+/wAAAAAAAAAAAQABAAEAAQABAAEAAQABAP////8AAAAAAgAEAAgADQAU
AB4AKQAyAEAAUwBhAHkAmAC3ANYA/QAjASUB7ACQAEMACQDO/5L/bf9i/1z/X/90/47/
nf+r/7j/w//L/9b/3v/h/+b/7P/y//X/+v/9////AQABAAMABgAIAAcACAAKAA0ACwAL
AA0ADQALAAsADAANAAsACwALAAwADgAPAA8AEAARABEAEQARABMAEwATABMAEwATABQA
FAAUAA==
         </WaveFormData>
      </LeadData>
      <LeadData>
         <LeadByteCountTotal>10000</LeadByteCountTotal>
         <LeadTimeOffset>0</LeadTimeOffset>
         <LeadSampleCountTotal>5000</LeadSampleCountTotal>
         <LeadAmplitudeUnitsPerBit>4.88</LeadAmplitudeUnitsPerBit>
         <LeadAmplitudeUnits>��V</LeadAmplitudeUnits>
         <LeadHighLimit>2147483647</LeadHighLimit>
         <LeadLowLimit>268435456</LeadLowLimit>
         <LeadID>V5</LeadID>
         <LeadOffsetFirstSample>0</LeadOffsetFirstSample>
         <FirstSampleBaseline>0</FirstSampleBaseline>
         <LeadSampleSize>2</LeadSampleSize>
         <LeadOff>FALSE</LeadOff>
         <BaselineSway>FALSE</BaselineSway>
         <ExcessiveACNoise>FALSE</ExcessiveACNoise>
         <MuscleNoise>FALSE</MuscleNoise>
         <LeadDataCRC32>3265753456</LeadDataCRC32>
         <WaveFormData>
GgAaABoAGgAXABYAFQAUABEAEAAPAA4ADAAKAAgABgAEAAQABAAEAAEAAAD///7//f/8
//v/+v/4//j/+P/4//b/9v/2//b/9v/2//b/9v/0//T/9P/0//L/8v/y//L/9P/0//T/
9P/0//T/9P/0//T/9P/0//T/9P/0//T/9P/y//L/8v/y//L/8v/y//L/8P/w//D/8P/w
//D/8P/w//D/8P/w//D/8P/w//D/8P/w//D/8P/w//L/8v/y//L/8v/y//L/8v/y//L/
8v/y//D/8P/w//D/8v/y//L/8v/w//D/8P/w//D/8P/w//D/8P/w//D/8P/w//D/8P/w
//D/8P/w//D/8P/w//D/8P/w//D/8P/w/+7/7v/u/+7/7v/u/+7/7v/s/+z/7P/s/+z/
7P/s/+z/7P/s/+z/7P/u/+7/7v/u/+7/7v/u/+7/7v/u/+7/7v/s/+z/7P/s/+z/7P/s
/+z/7v/u/+7/7v/u/+7/7v/u/+//8P/x//L/8//0//X/9v/4//j/+P/4//b/9v/2//b/
9//3//j/+f/7//z//f/+//7//v/9//3//////////v/9//z//P/6//n/+P/4//f/+f/5
//n/+P/1//L/8P/w//D/8P/w/+7/7v/v/+//7//x//D/8P/w//D/8P/w//D/7v/u/+7/
7v/u/+7/7v/u/+7/7v/u/+7/8P/w//D/8P/u/+7/7//w/+7/7v/u/+//8//1//P/8v/y
//T/9f/6/wAACAARABsAJAAvAEMAXgB/AKIAyADyAAIB3gCRAEoAHQDs/7z/oP+U/43/
kP+a/6j/s/+7/8L/y//R/9b/2v/e/+D/4v/m/+f/6v/x//T/8v/0//b/9//3//f/9//3
//f/+P/4//j/+P/5//n/+f/5//v/+//8//z//P/8//3//f/+//7//f/9////AQABAAIA
AgACAAIABAAGAAMAAwADAAMABQAFAAUABQAFAAcABwAHAAgACAAIAAoACgAKAAsADQAN
AA0ADwAOAA4ADgAOAA8AEAARABEAFQAWABcAGAAYABgAGQAaABsAHAAeAB8AHwAfAB8A
IAAeAB8AHwAhACEAIQAhACEAIgAiACIAIgAgAB8AHwAfACAAHwAeAB4AHAAbABoAGQAW
ABYAFQASABEADwAOAAwACgAIAAYABQAFAAIAAAD////////+//v/+f/5//j/9v/2//X/
9P/z//T/8//y//L/8v/x//D/7v/t/+3/7v/u/+3/7f/t/+3/7v/u/+//8P/u/+7/7f/t
/+3/7f/t/+3/7f/t/+3/7f/r/+v/6//r/+3/7v/u/+7/7P/s/+z/7P/u/+7/7v/u/+7/
7v/t/+3/6//s/+z/7P/v/+//7//v//H/8f/y//L/8v/y//L/8//x//H/8f/w//L/8//z
//P/8//z//P/8//z//P/8//z//P/8//z//P/9f/1//X/9f/0//P/8v/w//H/8//0//X/
8//z//L/8v/y//H/8f/x//H/8f/x//H/8//z//P/8v/0//T/9P/0//L/8v/y//L/8P/w
//D/8P/x//L/8//0//b/9v/2//X/9f/1//X/9f/0//P/8//y//H/8f/x//H/9f/3//j/
+P/6//r/+v/6//z//P/8//z/+//7//r/+v/9////AAABAAIAAgACAAEAAwADAAMAAwAC
AAEAAAAAAPz/+//6//r/+f/5//n/+f/6//n/9v/0//T/9P/0//T/8//0//b/9//1//P/
8P/u/+7/7v/u/+7/7//w//H/8v/y//L/8v/y//L/8v/y//L/8v/y//L/8v/y//L/8v/z
//L/8v/y//L/8//z//P/8//2//b/9v/5//z/BAAMABUAIQAuAD8AWQB6AJ0AxAD2ACIB
KgH4AKUAYAAnAOz/tv+a/5L/j/+Q/5j/pv+x/7n/xP/N/9P/1v/c/+L/5P/o/+r/7f/w
//X/9v/2//b/+P/5//v/+//7//3/+//6//r/+v/6//z//f/+/////////wAAAAAAAAAA
AQABAAQABAADAAMAAwAFAAUABgAEAAQABAAGAAcABQAGAAcACQALAAsACwALAAsADQAN
AA0ADgAOAA4AEAAQABAAEQAVABUAFQAXABcAGAAZABoAHQAeAB8AHwAgACAAIAAgACIA
IgAjACQAJwAoACoAKwAtAC0ALQAuAC4ALwAvADEAMQAxADEAMQAyADIAMgAyADIAMQAx
ADEAMAAvAC4ALgAuAC0ALAArACgAKAAnACQAIwAhACAAHgAeABwAGgAZABcAFAASABEA
EQARABAADQANAA0ADAAKAAoACQAIAAcACAAHAAYABgAHAAcABwAGAAUABQAGAAYABQAF
AAUABQAFAAQABAAEAAQABAADAAMAAwADAAMAAwADAAMAAwADAAUABQAFAAUABwAIAAgA
CAAGAAYABgAGAAYABgAGAAYACAAIAAcABwAHAAgACAAIAAkACQAJAAkACQAJAAoACgAM
AAwADAANAA0ADQANAAwADAANAA0ADQANAA0ADQANAA0ADQANAA0ADQANAA0ADQANAA0A
DQANAA0ADQANAAwADAANAA0ADQANAA0ADAAMAA4ADQANAA0ADQANAA0ADQANAA0ADQAM
AAwADAAMAAwACgAKAAoACgAMAAwADAAMAAwADAAMAAwADAAMAAwACwALAAsACwALAA0A
DQAOAA4ADwARAA8AEgASABIAEgASABIAEgASABIAEgATABMAFAAXABkAGgAbABoAGgAa
ABkAGwAbABsAGwAYABcAFgAWABQAEwASABIAEQARABEAEQAQAA8ADAAKAAoACgAKAAoA
CAAIAAkACQAHAAcABgAGAAgACAAIAAgACAAIAAgACAAIAAgACAAIAAgACAAIAAgABgAG
AAYABgAIAAgACAAJAAoACgAKAAoACwALAAsACwAMAAoACgANABIAGgAiACkAMwBAAE0A
YQB+AJ0AwgDuABYBJgEEAbkAdgBHABQA4P/A/7T/q/+s/7j/xP/L/9P/3v/l/+f/7P/0
//b/+P/6//z/AQAEAAcACgAKAAoACgALAA8ADQALAA0ADwAQABAAEAAQABEAEQARABEA
EQARABIAEgASABIAEwATABIAEgARABEAEwAVABUAFgAUABQAFAAWABgAFQAVABUAFwAZ
ABkAGQAZABkAGwAbAB0AHgAeAB4AIAAgACAAIQAhACEAIQAjACUAJgAnACgAKQAqACsA
KwAtAC4ALwAwADIAMgAzADQANQA2ADgAOQA7ADsAOwA8ADoAOwA7AD0APwA/AD8APwBA
AEAAQABAAD4APQA9AD0APAA7ADoAOgA4ADcANgA1ADIAMgAxAC4ALQArACoAKAAmACQA
IgAhAB8AHAAaABkAGQAZABgAFQAVABUAFAASABIAEQAQAA8ADgANAAwADAALAAsACwAK
AAkACQAKAAoACQAJAAkACQAHAAYABgAGAAgACAAHAAcABwAHAAcABwAFAAUABQAFAAUA
BQAFAAUABwAIAAgACAAGAAYABgAGAAYABgAGAAYABgAGAAUABQAFAAYABgAGAAUABQAF
AAUABQAFAAYABgAGAAYABgAHAAUABQAFAAQABgAHAAcABwAHAAcABwAHAAUABQAFAAUA
BwAHAAcABwAFAAUABQAFAAcABwAHAAYABgAHAAcABwAFAAUABAAEAAYABQAFAAUAAwAD
AAMAAwAFAAUABQAEAAQABAAEAAQAAgACAAIAAgAEAAQABAAEAAIAAgACAAIABAAEAAQA
AwABAAEAAQABAAEAAQACAAIAAwADAAMAAwADAAUABgAGAAYACAAIAAgACAAIAAgACAAI
AAgACQAJAAoACwANAA4ADwAQABAAEAAPAA8ADwAPAA8ADgANAAwADAAMAAsACgAKAAkA
CQAJAAkACAAHAAQAAgAAAAAAAAAAAP7//v////////////7//v/+//7//v/+//7//v/+
//7//v/+//7//v/8//z//P/8//7//v/+//7//P/8//z//f/+//7//v/+////////////
AAD+//7///8CAAYADgAXAB8AKAAzAEEAVgBzAJQAtgDgAAAB/gDHAHoAQQAWAOb/vv+q
/6H/mv+g/7D/u//B/8r/0f/V/9z/4v/m/+j/7P/u//H/8v/1//j/+v/6//z//f/9//3/
/f/9//3//v/+//7//v8BAAEAAQABAAEAAQACAAIAAgACAAMAAwACAAIAAQABAAEAAwAD
AAQABAAEAAQABgAIAAUABQAFAAUABwAHAAcABwAHAAkACQAJAAoACgAKAAwADAAMAA0A
DwAPAA8AEQATABQAFQAWABUAFgAXABcAFwAYABkAGgAcABwAHQAeACEAIgAkACUAJQAl
ACUAJgAmACcAJwApACsAKwArACsAKgAqACoAKgAoACcAJwAnACcAJwAnACgAJAAjACIA
IQAgACAAHwAcABkAFwAWABQAEgAQAA4ADQANAAoACAAHAAcABwAGAAMAAgABAP///P/+
//3//P/7//j/9//2//b/+f/5//n/+P/1//X/9v/2//X/9f/1//X/9f/0//T/9P/y//L/
8f/x//H/8f/x//H/8//z//P/8//x//H/8f/x//H/8v/y//L/9P/0//T/9P/0//T/9P/0
//L/8v/x//H/8//0//T/9P/z//P/8//z//H/8f/y//L/9P/0//T/9f/z//P/8//y//L/
8//z//P/8//z//P/8//z//P/8//z//X/9f/1//X/8//z//P/8//z//P/8//y//T/9f/1
//X/9f/1//T/9P/y//H/8f/x//H/8f/x//H/7//v/+//7v/w//D/8P/w//L/8v/y//L/
8P/w//D/8P/w//D/8P/w/+7/7v/u/+3/7//v/+//7//t/+3/7v/u//H/8f/x//H/7//v
//D/8P/u/+7/7//v//L/8v/y//L/8f/x//D/8P/x//L/8//0//b/9v/2//b/9P/1//X/
9v/3//n/+v/7//z//P/8//v/+f/5//n/+f/6//n/+P/4//j/9//2//b/9f/1//X/9f/0
//P/8P/u/+z/7P/s/+z/7P/s/+3/7f/t/+3/7P/s/+v/6v/p/+j/6v/q/+r/6v/q/+r/
6v/q/+j/6P/o/+j/6f/q/+v/7P/q/+r/6v/r/+z/7P/s/+z/6//r/+v/6//q/+r/7P/v
//b//v8GAA8AGQAmADkAUwB0AJkAwgDwABIBCgHIAHcANgABAMr/nv+M/4b/h/+O/5T/
oP+r/7P/vP/D/8n/zv/S/9L/1P/Y/97/5f/o/+3/7v/u/+7/7v/t/+3/7f/t/+3/7//w
//D/8P/w//H/8f/x//H/8//z//T/9P/0//T/9f/1//b/9v/1//X/9f/3//f/+P/5//r/
+//+//z/+f/5//n/+//9//3//f/7//v//f/9//7/AAABAAIAAgACAAIAAwADAAMAAwAF
AAcACAAJAAoACQAKAAsACwANAA4ADwAQABAAEAARABIAFQAWABgAGQAYABcAFgAWABgA
GQAZABsAHQAdAB0AHQAeAB4AHgAeABwAGwAbABsAGgAZABgAGAAWABUAFAATABAAEAAP
AAwACQAHAAYABAAEAAIAAAD//wAA/v/9//3/+v/5//f/8//1//X/9P/y//T/8//y//H/
8P/v/+7/7v/v/+//7//u/+v/6//s/+z/7f/t/+3/7f/r/+r/6v/q/+r/6v/p/+n/6//r
/+v/6//r/+v/6//r/+v/6//r/+v/6//s/+z/7P/s/+z/7P/s/+z/7P/s/+z/7P/s/+v/
6//t/+7/7v/u/+//7//v/+//7//v//D/8P/y//L/8v/z//P/8//z//L/8v/z//P/8//z
//P/8//z//P/8//z//P/8//z//P/8//z//P/8//z//P/8//z//L/8v/z//P/8//z//P/
8v/y//T/8//z//P/8//z//P/8//z//P/8//y//T/9P/0//T/9P/0//T/9P/0//T/9P/0
//T/9P/0//T/9v/2//b/9f/1//X/9f/1//f/9//4//j/+//7//z//P/8//z//P/8//z/
/P/8//z//f/9//7///8BAAIAAwAGAAYABgAFAAUABQAFAAUABAADAAIAAgD+//3//P/8
//v/+//7//v//P/7//j/9v/4//j/+P/4//b/9v/3//f/9f/1//T/9P/0//T/9P/0//T/
9P/0//T/8v/y//L/8v/0//T/9P/0//T/9P/0//T/9P/0//T/9f/2//b/9v/2//f/9//3
//f/9v/2//j//f8CAAoAEgAbACkANgBFAF8AhACnAM4A/gAiAR4B3gCNAE4AGwDk/7T/
nv+U/5P/mP+k/7D/t//B/8r/0//X/9z/4P/k/+b/6v/s/+//9P/3//j/+P/4//r/+//7
//n/+//7//3//v/+//7//v/9//3//f/9//////8AAAAAAgACAAMAAwAGAAYABQAFAAYA
BwAGAAYABgAGAAYACAAJAAcACAAJAAkACwALAAsACwALAA0ADQAPABAAEAAQABIAEgAS
ABMAFQAVABUAFwAXABgAGQAaABsAHAAdAB0AIQAiACMAJAAmACYAJwAoACkAKgAsAC0A
LwAvAC8AMAAuAC8ALwAxADMAMwAzADMAMgAyADIAMgA0ADMAMwAzADAALwAuAC4ALAAr
ACoAKQAmACYAJQAiACMAIQAgAB4AHAAaABgAFwAXABQAEgARAA0ADQAMAAkACwALAAoA
CAAKAAkACAAHAAgABwAGAAYABQAFAAUABAADAAMABAAEAAMAAwADAAMAAwACAAIAAgAC
AAIAAQABAAEAAQABAAEAAwADAAMAAwABAAEAAQABAAEAAgACAAIABAAEAAQABAAEAAQA
BAAEAAQABAADAAMAAwAEAAQABAADAAMAAwADAAUABQAGAAYABAAEAAQABQAFAAUABQAE
AAQABQAFAAUABQAFAAUABQAFAAUABQAFAAUABQAFAAUABQAFAAUABQAHAAcABwAGAAQA
BQAFAAUABQAFAAQABAAGAAUABQAFAAUABQAFAAUABQAFAAUABAAEAAQABAAEAAQABAAE
AAQABAAEAAQABAAEAAQABAAEAAQABAAEAAMAAwADAAMAAwADAAMABAAEAAkABwAHAAoA
CAAIAAgACAAJAAoACwAMAAoACwALAAwADQAPABAAEQASABIAEgARABEAEQARABEADgAN
AAwADAAKAAkACAAIAAkACQAJAAkABgAFAAIAAAAAAAAAAAAAAAAAAAABAAEA//////7/
/v/+//7//v/+//z//P/8//z//P/8//z//P/8//z//P/8//z//P/8//z//P/8//z//f/+
//7//v/+////////////AAAAAAAAAwAGAAwAFgAfACkANABBAFUAcgCRALQA3gAEAQwB
4gCVAFYAKQD4/8r/sP+i/53/oP+u/7z/w//L/9L/1//d/+L/5v/o/+z/8v/0//X/+P/7
//z//v/+/wAAAQABAAEAAQADAAMABAAEAAQABAAFAAUABQAFAAUABQAGAAYACAAIAAkA
CQAIAAgABwAHAAcACQAJAAoACgAKAAoADAAOAAsACwALAA0ADwAPAA8AEQARABMAEwAR
ABIAEgASABYAFgAWABcAFwAXABcAGQAbABwAHQAeAB8AIAAhACEAIwAkACUAJgAoACgA
KQAqACsALAAuAC8ALwAvAC8AMAAwADEAMQAzADMAMwAzADMANAA0ADQANAA2ADUANQA1
ADIAMQAwADAALAArACoAKQAmACYAJQAiACMAIQAgAB4AGgAYABYAFQAVABIAEAAPAA0A
DQAMAAkACQAJAAgABgAGAAUABAADAAIAAQAAAAAAAQABAAEAAAD/////AAAAAP//////
///////+//7//v8AAAAA//////3//f/9//3//f/9//3//f/9//3//f/9////AAAAAAAA
/v/+//7//v/+//7//v/+//7//v/9//3//f/+//7//v////////////3//f/+//7//v/+
//7////////////+//7/////////////////////////////////////////AQABAAEA
AQD////////+//7///////////////7//v/+//3//f/9//3//f/9//3/+//7//v/+v/6
//r/+v/6//r/+v/6//r/+v/6//r/+v/4//j/+P/4//r/+v/6//n/+f/5//n/+f/5//n/
+v/6//n/+f/5//n/+f/5//r/+v/4//j/+f/5//r//P/+//z//P/8//z//P/+//7//v/+
//7//////wAAAQADAAQABQAEAAQABAADAAUABQAFAAUABAADAAIAAgAAAP///v/+//v/
+//7//v//P/7//j/9v/0//T/9P/0//L/8v/z//P/8//z//L/8v/0//T/9P/0//L/8v/y
//L/8v/y//L/8v/w//D/8P/w//L/8v/y//L/8v/y//L/8//0//T/9P/0//P/8//z//P/
8v/y//L/8//2//7/BgANABUAIgArADcAUABtAIwArgDaAPoA7gCtAFwAJwD+/87/qP+Y
/5H/jv+U/6D/q/+z/7z/xf/L/9L/2P/a/9z/4P/k/+X/6v/t/+z/7v/u//D/8f/x//P/
8//1//X/9P/0//T/9P/1//X/9f/1//f/9//4//j/+v/6//v/+//6//r/+f/5//n/+//7
//z//P/8//z//v8BAP//AAABAP//AQABAAEAAQABAAMAAwADAAQABAAEAAgACAAIAAkA
CQAJAAkACwAJAAoACwAMAA8AEAARABEAEwAUABUAFgAYABgAGQAaABsAHAAeAB8AIQAh
ACEAIgAiACMAIwAlACUAJQAlACUAJgAmACYAJgAmACUAJQAlACYAJQAkACQAIAAfAB4A
HQAaABoAGQAWABcAFQAUABIAEAAOAAwACwALAAgABgAFAAMAAwACAP////////7//P/6
//n/+P/3//T/8//y//L/8//z//P/8v/z//P/9P/0//L/8f/w/+//7//u/+7/7v/u/+7/
7f/t/+//7//v/+//7f/t/+3/7f/r/+v/6//r/+n/6v/q/+r/6v/q/+r/6v/q/+r/6v/q
/+r/6v/p/+n/6//s/+z/7P/r/+v/6//r/+3/7f/u/+7/7P/s/+z/7f/t/+3/7f/s/+z/
7f/t/+3/7f/t/+3/7f/t/+3/7f/t/+3/7f/t/+3/7//v/+//7//t/+3/7f/s/+r/6//r
/+v/7f/t/+z/7P/s/+v/6//r/+3/7f/t/+3/6//r/+v/6v/q/+r/6v/q/+r/6v/q/+r/
7P/s/+z/7P/s/+z/7P/s/+r/6v/q/+n/5//n/+f/5//q/+v/7f/u/+7/7f/s/+v/6f/p
/+r/6v/s/+z/7f/t/+z/7P/s/+z/7f/v/+7/8P/y//D/8P/w//D/8P/w//D/8P/w//H/
8f/y//P/9f/2//f/+P/4//j/9//3//f/9//3//b/9f/0//T/9P/z//L/8v/v/+//7//v
/+7/7f/q/+j/5v/m/+b/5v/k/+T/5f/l/+f/5//m/+b/5v/m/+b/5v/m/+b/5v/m/+b/
5v/m/+b/5v/m/+b/5v/k/+T/5P/k/+b/5v/m/+f/6f/q/+v/7P/s/+v/6v/p/+b/6v/s
/+3/8P/4/wAABwATACIAMQBLAG4AjwC2AOYAEAEaAeoAmQBOABkA4v+u/5D/hv+D/4T/
jv+a/6X/r/+4/8H/x//M/9D/1P/W/9j/3P/h/+T/6f/s/+z/7P/s/+3/7f/v//H/7//t
/+//8P/x//L/8//z//P/8//1//X/9v/2//X/9P/0//P/9f/2//b/9//5//v/+//8//r/
+v/6//z//v/7//v/+//9/////////wEAAQADAAMAAQACAAIAAgACAAIAAgADAAcABwAH
AAkABwAIAAkACgALAAwADQANAA8AEAARABIAFAAUABUAFgAVABYAGAAZABoAGwAcAB4A
HAAdAB0AHwAdAB0AHQAdAB4AHgAeAB4AIAAfAB8AHwAcABsAGgAaABgAFwAWABUAFAAU
ABMAEAARAA8ADgAMAAoACAAGAAUABQACAAAA///9//3//P/5//n/+f/4//b/9v/1//T/
8//z//P/8//0//T/8//y//D/7//v//D/8P/v/+//7//v/+//7v/u/+7/8P/w/+//7//v
/+//7//v/+//7//v/+//8f/x//H/8f/x//L/8v/y//D/8P/w//D/8P/w//D/8P/y//L/
8f/x//H/8v/y//L/9f/1//X/9f/3//f/+P/4//b/9v/2//f/+f/5//n/+P/6//v/+//7
//n/+f/5//n/+f/5//n/+f/7//v/+//7//n/+f/5//n/+//7//v/+v/6//v/+//7//n/
+f/4//j/+P/3//f/9//5//n/+f/5//n/+f/5//j/+P/4//j/+P/6//r/+v/6//r/+v/6
//r/+v/6//r/+v/6//r/+v/5//n/+f/5//n////9//7/AAD+//7//v/+/wAAAAAAAAAA
AgADAAMABAAFAAcACAAJAAoACgAKAAkABwAHAAcABwAGAAUABAAEAAIAAQAAAAAA////
///////+//3/+v/4//r/+v/6//r/+P/4//n/+f/5//n/+P/4//j/+P/4//j/+P/4//j/
+P/4//j/+P/4//r/+v/6//r/+v/6//r/+v/4//j/+P/5//v//P/9//7//f/9//3//f/+
//7/AAABAAIACgASABsAJQAwAD8AUwBuAI8AtADeAAoBJgEOAccAegBDAA4A2P+0/6T/
l/+W/6L/sP+5/8P/zP/T/9n/4P/k/+b/6v/s//D/9f/4//v//v8AAP7//v//////AQAD
AAMAAwAEAAQABAAEAAUABQAFAAUABwAHAAgACAAGAAYABwAHAAoACgAJAAkACQALAAsA
DAAMAAwADAAOABAADQANAA0ADQAPAA8ADwARABEAEwATABMAFAAUABQAFgAWABYAFwAZ
ABkAGQAbABsAHAAdAB4AHwAgACEAIQAlACYAJwAoACgAKAApACoALQAuADAAMQAxADEA
MQAyADQANQA1ADcANQA1ADUANQA2ADYANgA2ADYANQA1ADUANAAzADIAMgAyADEAMAAv
ACoAKgApACYAJQAjACIAIAAgAB4AHAAbABkAFgAUABMAEQARABAADQANAA0ADAAKAAoA
CQAIAAcACAAHAAYABgAGAAUABAACAAEAAQACAAIAAwADAAMAAwABAAAAAAAAAAIAAgAB
AAEAAQABAAEAAQABAAEAAQABAAEAAQABAAEAAQACAAIAAgACAAIAAgACAAIAAgACAAIA
BAAEAAMAAwADAAQABAAEAAMAAwADAAMABQAFAAYABgAEAAQABAAFAAUABQAFAAQABgAH
AAcABwAHAAcABwAHAAcABwAHAAcABQAFAAUABQAHAAcABwAHAAcABwAHAAYABAAFAAUA
BQAHAAcABgAGAAQAAwADAAMAAwADAAMAAwADAAMAAwACAAIAAgACAAIAAgACAAIAAgAC
AAIAAgACAAAAAAAAAAAAAgACAAIAAQD///////////////8AAAAAAQABAAEAAQABAAEA
AgACAAIABAADAAMABAAEAAQABAAEAAYABgAGAAYABgAHAAcACAALAA0ADgAPAA4ADgAO
AA0ADwAPAA8ADwANAAsACQAIAAgABwAGAAYABQAFAAUABQAEAAMAAAD+//7//v/+//7/
/P/8//3//f/9//3//P/8//z//P/8//z//P/8//z//P/6//r/+v/6//z//P/8//z/+v/6
//r/+v/8//z//P/9//7//v/+//7////////////+//z/AAABAAYADAAWAB8AKQA0AD8A
VQBwAI0AsgDcAP4ABgHWAIcATAAhAPD/xP+s/6L/m/+e/6z/uv/D/8v/1P/Z/93/4v/k
/+j/7P/w//L/9f/6//v/+v/8//z//P/9//////////////8AAAAAAAAAAAMAAwADAAMA
AwADAAQABAAEAAQABQAFAAQABAADAAMAAwAFAAUABgAGAAYABgAIAAoABwAHAAcABwAJ
AAkACQALAAsADQANAAsADAAMAAwADgAOAA4ADwAPAA8ADwARABMAFAAVABYAFQAWABcA
FwAZABoAGwAcAB4AHgAfACAAIQAiACQAJQAjACMAIwAkACQAJQAlACcAJwAnACcAJwAo
ACgAKAAoACgAJwAnACcAJAAjACIAIgAiACEAIAAfABoAGgAZABYAFQATABIAEAAOAAwA
CgAJAAkABgAEAAMAAQABAAAA/f/7//v/+v/4//r/+f/4//f/9v/1//T/9P/z//P/8//y
//H/8f/y//L/7//v/+//7//x//D/8P/w/+7/7v/t/+3/7f/t/+3/7f/t/+3/7f/t/+3/
7f/t/+3/7f/u/+7/7v/s/+z/7P/s/+z/7P/s/+z/7P/s/+v/6//q/+r/6f/o/+v/6//r
/+v/6//r/+z/7P/q/+r/6v/r/+v/6//r/+r/6P/p/+n/6f/p/+n/6f/p/+f/5//n/+f/
5//n/+f/5//n/+f/5//n/+f/5//n/+b/5v/n/+f/5//l/+X/5P/k/+T/4//j/+P/4f/h
/+H/4f/h/+H/4f/g/97/3v/e/97/3v/e/97/3v/c/9z/3P/c/9r/2v/a/9r/2P/Y/9j/
1//Z/9n/2f/Z/9f/1//Y/9j/2P/X/9b/1f/V/9X/1v/W/9X/1P/U/9P/0v/S/9L/0v/S
/9H/0f/Q/9D/z//O/87/0P/Q/9H/0f/R/9L/1P/U/9T/1P/W/9b/1v/W/9j/2f/Z/9r/
3v/h/+P/5f/m/+b/5v/l/+f/6f/r/+3/8P/x//L/9P/1//X/9f/2//f/+f/7//3//v//
//7//v///wAAAQACAAEAAgAEAAUABwAHAAYABgAHAAgACQAKAAwADgAQABIAFAAWABgA
GgAbABwAHQAeACIAJAAmACgALAAuADAAMwA1ADYANwA4ADwAPQA+AD8ARABIAEwATwBW
AGAAagBzAH8AjACZAK8AzgDtABABPAFkAW4BQgHxALAAhwBaADAAGgAUAA8AEgAiADIA
PQBFAE4AVQBbAGIAaABqAHAAeAB8AIEAhACHAIgAigCOAJAAkQCTAJUAlQCXAJsAnQCe
AJ8AoACjAKMAowCjAKMAowCkAKQAqACqAK0ArwCxALIAsgCzALYAuQC6ALwAvgC+AL4A
wADAAA==
         </WaveFormData>
      </LeadData>
      <LeadData>
         <LeadByteCountTotal>10000</LeadByteCountTotal>
         <LeadTimeOffset>0</LeadTimeOffset>
         <LeadSampleCountTotal>5000</LeadSampleCountTotal>
         <LeadAmplitudeUnitsPerBit>4.88</LeadAmplitudeUnitsPerBit>
         <LeadAmplitudeUnits>��V</LeadAmplitudeUnits>
         <LeadHighLimit>2147483647</LeadHighLimit>
         <LeadLowLimit>268435456</LeadLowLimit>
         <LeadID>V6</LeadID>
         <LeadOffsetFirstSample>0</LeadOffsetFirstSample>
         <FirstSampleBaseline>0</FirstSampleBaseline>
         <LeadSampleSize>2</LeadSampleSize>
         <LeadOff>FALSE</LeadOff>
         <BaselineSway>FALSE</BaselineSway>
         <ExcessiveACNoise>FALSE</ExcessiveACNoise>
         <MuscleNoise>FALSE</MuscleNoise>
         <LeadDataCRC32>2427287097</LeadDataCRC32>
         <WaveFormData>
GgAaABoAGgAZABgAFwAWABMAEgARABAADQAMAAsACgAIAAgACAAIAAUABAADAAIAAAAA
AAAAAAD9//z/+//6//r/+v/6//r/+P/4//j/+P/3//b/9f/0//L/8v/y//L/8P/w//D/
8P/w//D/8P/w//L/8v/y//L/8P/w//D/8P/u/+7/7v/u/+v/6v/p/+j/5//m/+X/5P/i
/+L/4v/i/+H/4P/f/97/3//g/+H/4v/k/+T/5P/k/+b/5v/m/+b/6P/o/+j/6P/m/+b/
5v/m/+b/5v/m/+b/5v/m/+b/5v/k/+T/5P/k/+T/5P/k/+T/4//i/+H/4P/e/97/3v/e
/9z/3P/c/9z/2v/a/9r/2v/a/9r/2v/a/9j/2P/Y/9j/2P/Y/9j/2P/W/9b/1v/W/9b/
1v/W/9b/1v/W/9b/1v/W/9b/1v/W/9j/2P/Y/9j/2v/a/9r/2v/Z/9j/1//W/9j/2P/Y
/9j/1v/W/9b/1v/W/9b/1v/W/9b/1v/W/9b/1//Y/9n/2v/a/9r/2v/a/9r/2v/a/9n/
2f/b/9z/3f/f/+D/4f/h/+L/4v/i/+P/4//l/+X/4v/k/+P/4f/g/+D/3//e/97/3P/c
/9v/2v/X/9T/1P/U/9b/1v/W/9b/1P/U/9T/1P/W/9b/1v/W/9b/1v/W/9X/1f/V/9X/
1f/V/9T/0//T/9P/0v/S/9L/0v/S/9L/0v/R/9H/0P/Q/9L/0v/T/9P/1v/Y/9b/1P/S
/9L/1P/W/9f/3f/j/+j/6//y//7/EgArAEcAZgCGAJoAhQBOACEABwDp/8r/uf+v/6f/
pf+r/7D/tP+3/7v/v//B/8P/x//H/8j/yP/J/8n/yv/O/8//z//R/9P/1P/V/9j/2P/Y
/9r/2//c/97/3v/f/+H/4v/j/+X/5f/l/+b/6P/o/+n/6f/n/+f/5f/l/+X/5v/o/+n/
6f/q/+r/6f/s/+7/7//x//H/8v/0//X/9P/1//X/9f/0//T/9P/0//L/8v/x//H/8f/x
//D/8P/x//H/8v/y//T/9v/3//f/+v/8//3//f/8//3//f/+////AAABAAEAAgAEAAYA
BwAFAAYABgAHAAkADAAOABAAEQARABEAEwATABMAEwAUABQAFAATABIAEQAQAA8ADQAL
AAsACQAHAAQAAgAAAP//+//5//n/+P/4//j/9f/1//L/8f/w/+7/7f/t/+z/6//q/+n/
6P/o/+X/5P/k/+T/5P/k/+P/4v/i/+L/4v/i/+H/4f/h/+H/4//i/+H/4f/f/9//3//f
/9//3//f/+D/4v/i/+P/4//j/+P/4//j/+P/4//h/+H/3v/d/93/3f/e/97/3//g/+L/
4P/g/+D/4v/j/+T/5P/m/+f/6P/p/+z/7f/t/+3/7f/t/+7/7v/t/+z/7P/r/+3/7f/t
/+3/7f/t/+3/7f/r/+v/6//r/+v/6//r/+v/6f/o/+j/6P/o/+j/5//m/+j/6f/p/+f/
5//n/+f/5//l/+X/5v/m/+X/5P/k/+T/5v/l/+X/5P/m/+b/5f/l/+P/4//j/+T/4//j
/+P/4//l/+b/5//o/+v/6//q/+r/6v/r/+v/6//q/+n/6P/o/+j/6P/o/+j/6v/s/+7/
7v/w//D/8P/w//L/8v/y//L/7//v//H/8v/1//f/+P/5//n/+P/4//j/+f/5//v/+//4
//j/9//1//L/8v/x//D/8v/y//L/8f/u/+3/6v/q/+z/7P/s/+z/7v/u/+7/7v/t/+z/
6//q/+z/7P/s/+z/6//r/+v/6//r/+v/6v/p/+n/6f/o/+j/6v/q/+r/6v/q/+r/6//r
/+r/6v/q/+v/6//s/+z/7P/u/+z/6v/s/+z/7//1//v/BAALABQAJgBAAFsAeQCiAMYA
0gC1AIAAVQAzAA0A6v/Z/83/x//H/8v/0P/U/9f/2//f/9//4f/l/+n/7P/u/+//7//w
//L/8f/z//X/9//4//n/+v/8//7//v/9//7/AAAAAAMABQAGAAcABwAHAAcACAAIAAgA
CQAJAAcABwAFAAUAAwAEAAYABwAJAAoACgAJAAsADAAMAA0ADwAQABIAEwAUABUAFQAV
ABQAFAAUABQAFQAWABYAFwAZABkAGAAYABsAGwAcABwAHgAgACEAIQAgACIAIwAjACQA
JQAlACYAJwAoACkAKQApACoAKwArACwALgAvADEAMgA0ADUANgA5ADkAOQA7ADsAOwA7
ADwAPAA8ADsAOgA3ADYANQAzADEAMQAvAC0ALAAqACgAJwAlACMAIwAiACIAIgAfAB8A
HwAfAB8AHgAdAB0AHAAbABoAGQAYABgAFwAWABYAFgAWABYAFQAUABYAFgAWABYAFQAV
ABUAFQAXABYAFQAVABUAFQAVABUAFwAXABcAGAAZABoAHAAdABsAGwAbABsAHQAdABsA
GwAYABcAFwAXABcAFgAWABYAFwAWABcAGAAaABsAHAAcACAAIQAiACMAIgAjACMAIwAk
ACUAJwAoACYAJgAnACcAJwAnACcAJwApACkAKQApACcAJwAnACcAKQApACkAKQApACgA
KAAoACQAJAAjACIAJAAlACUAIwAhACEAIQAhACEAIQAiACIAIQAgACAAIAAiACEAIQAg
ACAAIAAfAB8AHwAfAB8AIAAgAB8AHgAdAB4AHgAeAB4AHwAfAB4AHgAgACEAIQAhACEA
IQAhACIAJAAkACQAJgAmACYAJgAmACYAJgAmACYAJwAnACkAKgApACsALAAtAC8ALgAu
AC4ALQAtAC8ALwAqACoAKQAnACgAKAAnACYAJAAkACQAIwAkACMAIAAgACAAIAAgACAA
HgAeAB4AHgAgACAAIAAgAB4AHgAeAB4AHwAfAB8AHwAfAB8AHgAdABsAGwAaABoAHAAc
ABwAHAAcABwAHQAdABwAHAAcAB0AHQAeAB4AHgAcABwAHAAcACIAJQApAC8ANAA3AD4A
TgBkAH0AmwC+AOAA8ADdAKgAfQBjAEMAIgARAAUA+//3//v/AAACAAUACQALAA0ADwAR
ABMAFAAUABMAFQAYABoAGwAZABkAGQAaABsAGgAaABwAHgAfACAAIgAiACAAIQAhACEA
IQAhACEAIgAgACAAIQAhAB8AHwAdAB0AGwAcAB4AHwAgACAAHwAdACAAIgAjACUAKQAq
ACwALQAuAC8ALwAvADEAMgAzADQAMgAyADEAMQAxADEAMAAwADEAMQAyADIAMAAyADMA
MwAyADQANQA1ADgAOQA5ADoAOQA6ADsAOwA9AD4APwA/AD4APgA9AD0AQABCAEMARABD
AEMAQwBFAEUARQBFAEYARABEAEMAQgBBAEAAPwA9ADsAOwA5ADcANgA0ADIAMQAvAC0A
LQAsACoAKgAnACcAJAAjACIAIAAhACEAIAAfABwAGwAaABoAGwAaABoAGgAaABoAGQAY
ABYAFgAWABYAFwAXABcAFwAVABQAEwATABUAFQAVABUAFQAVABUAFgAUABQAFQAVABcA
FwAXABcAFwAXABUAFQAUABMAEwATABMAEgASABIAEAAOAA4ADgAMAA0ADgAOAA4ADwAQ
ABEAEgATABMAEwAVABUAFgAWABQAFAAVABUAFwAXABcAFwAXABcAFwAXABcAFwAXABcA
FwAXABcAFwAXABYAFgAWABYAFgAVABQAFAAVABUAEwARABEAEQARAA8ADwAQABAADQAM
AAwADAANAA0ADgAOAAwADAALAAsACwALAAsADAAMAAsACgAJAAgACAAIAAgACwALAAoA
CgAIAAkACQAJAAsACwALAAwACgAKAAoACgAKAAwADAANABAAEAAQABAAEAAOAA4ADgAO
AA8ADwARABIAEwAVABYAFwAZABgAGAAYABcAFwAZABkAFgAWABUAEwAUABQAEwASABAA
EAAQAA8AEAAPAAwADAAKAAoACgAKAAgACAAIAAgACgAKAAoACgAKAAoACgAKAAkACQAJ
AAkACQAJAAgABwAFAAUABAAEAAQABAAEAAQAAgACAAMAAwAEAAQABAAFAAUABgAGAAYA
BAACAAQABAAEAAcACwARABYAGQAeACgAOABNAGcAhACmAMAAwQCeAGcAQwApAAoA7//j
/9f/z//R/9j/3P/d/9//4//l/+f/6//r/+r/7v/t/+3/7v/u/+//7//v/+//8P/x/+7/
8P/y//L/8//0//b/9v/2//f/9//3//f/9//3//j/9v/2//f/9//3//f/9f/1//P/9P/2
//f/9//4//j/9//5//z//v8BAAUABgAIAAkACgALAAsACwAOAA4ADgAOAAwADAALAAsA
CwALAAoACgALAAsADAAMAAoADAANAA0ADAAOAA8ADwAOAA8ADwAQABEAEgATABMAEwAU
ABUAFQAUABQAEwATABQAFgAXABgAGQAZABkAGwAdAB0AHQAeAB4AHgAdABwAGwAaABkA
FwAXABcAFQATABIAEAAOAA0ADQALAAsACgAIAAgABQAFAAIAAQAAAP7//f/9//z/+//4
//f/9v/2//P/8v/y//L/8v/y//H/8P/v/+7/7f/s/+3/7f/t/+3/6//q/+n/6f/n/+f/
5//n/+X/5f/l/+b/5v/m/+f/5//p/+n/6f/p/+n/6f/n/+f/6P/n/+f/5//n/+b/5v/m
/+T/4v/i/+L/4v/j/+T/5P/k/+X/5v/n/+j/6f/p/+n/6v/r/+3/7v/u/+7/7//v/+//
7//v/+//7//v/+//7//v/+//7//v//H/8f/x//H/7//u/+7/7v/u/+7/7f/s/+z/7f/t
/+v/6//r/+v/6//p/+n/6v/q/+n/6P/o/+j/6f/p/+r/6v/q/+r/6f/p/+v/6//r/+z/
7f/t/+3/7f/s/+z/7P/s/+//7//u/+7/7P/t/+3/7f/r/+v/6//s/+3/7v/v//D/7v/u
/+7/7//t/+3/7f/u/+//7//v/+//7v/w/+//8P/y//L/8v/y//P/9P/1//b/9f/1//f/
+P/3//n/+v/7//3//P/8//z/+//7//3//f/7//z//P/7//z//P/7//r/+P/4//j/9//2
//X/8v/y//D/8P/w//D/8v/y//L/8v/y//L/8v/y//D/8P/w//D/8f/x//H/8f/z//P/
8v/x/+//7//u/+7/8P/w//D/8P/u/+7/7//v//H/8v/z//X/9P/0//P/8v/u/+z/7v/w
//T/+f/9/wEABAALABQAJgBAAF8AgwCoAMQAwgCXAGAAOwAbAPn/3P/P/8f/xf/H/8n/
zP/S/9X/2f/d/+H/4//l/+P/4v/k/+n/6//u/+7/7//x//H/7//u/+//8P/y//T/9v/3
//j/+v/6//r/+//7//v//f/9//3//v8AAAAAAQABAAAA///8//v//f/+/wAAAQABAAIA
AgABAAEAAgACAAMAAwAEAAYABwAHAAcABgAFAAgACAAIAAgABgAGAAUABQAHAAcABgAG
AAcABwAIAAgACAAKAAsACwAOABAAEQARABIAEwATABQAFwAYABkAGQAYABgAGAAXABkA
GgAaABsAHwAiACQAJgAlACUAJQAnACUAJQAlACYAJAAkACMAIgAhACAAHwAdAB0AHQAb
ABkAFgAUABIAEQANAAsACwAKAAkACgAIAAkABgAFAAQAAgABAAEAAAD///7//f/8//z/
+f/4//j/+P/6//r/+f/4//f/9v/1//T/9P/1//b/9//1//T/8//z//P/8//z//P/9f/1
//X/9v/0//T/9f/1//X/9f/1//X/9P/z//D/7//u/+3/7f/t/+//7v/u/+7/8P/u/+7/
7v/w//P/9v/4//j/+f/6//v/+//7//r/+f/5//n/+v/6//r/+v/7//v/+//7//v/+//5
//n/+f/5//v/+//7//v/+f/5//n/+f/4//b/9f/0//P/9P/0//T/8v/z//P/8f/y//P/
9P/1//P/8//0//T/8//y//L/8v/0//P/8//y//L/8v/x//H/8//z//P/9P/z//P/8//z
//T/9P/0//T/9//3//b/9v/0//X/9f/1//f/9//3//j//P/8//z/+v/6//r/+v/8//z/
/P/8//v/+//9//7///8BAAIAAwAEAAQABQAGAAYABQAGAAUAAwAEAAQAAwACAAIAAQAA
AAAAAAAAAP//AAD///z//P/8//z//P/8//r/+v/6//r/+v/6//r/+v/8//z//P/8//v/
+//7//v/+//7//r/+f/7//v/+v/6//r/+v/6//r/+v/6//v/+//+//7//v////7//v/9
//z//P/8//7//v8CAAcACwARABoAIQAqADwAWABzAJUAugDaANoAsQB8AFcAOwAXAPr/
6f/f/9f/1//d/+D/5P/n/+3/7//v//H/9f/1//b/9v/3//n//P/+//3//f/9////AAAB
AAIAAgAEAAYABQAGAAgACAAGAAcABwAHAAkACQAJAAoACAAIAAkACQAJAAkABwAHAAcA
CAAKAAsACwAMAAwACwANABAAEgAVABUAFgAYABkAHAAdAB0AHQAeAB4AHgAeAB4AHgAd
AB0AHwAfAB4AHgAfAB8AIAAgACAAIgAjACMAJgAoACkAKQAqACsAKwAsAC0ALgAvAC8A
LQAuAC8ALwAxADIAMgAzADIANAA1ADYANQA1ADUANwA3ADcANwA4ADYANgA1ADQANQA0
ADMAMQAvAC8ALQArACoAKAAmACUAIwAhACEAIAAcABwAGQAZABgAFwAWABQAFQAVABQA
EwAUABMAEgASABMAEgASABIAEQAQAA4ADAAOAA4ADgAOAA0ADQANAA0ADQAMAAsACwAL
AAsACwALAAkACQAJAAoADAAMAA0ADQANAA0ADQANAA0ADQALAAsACgAJAAkACQAIAAYA
BQAEAAYABAAEAAQAAgADAAQABAAEAAUABgAHAAoACwALAAsACwALAAwADAAOAA4ADwAP
AA8ADwAPAA8ADwAPAA8ADwAPAA8ADwAPAA8ADwAPAA8AEQAQABAAEAAOAA4ADQAMAAwA
DQANAAsADQANAA0ADQAJAAkACgAKAAsACgAKAAoACgAJAAkACAAIAAgABwAHAAcABwAH
AAgABwAHAAcABwAIAAgACAAIAAkACQAIAAgACAAJAAkACQALAAsACwAMAAwADAAMAA4A
DgAOAA4ADgAOAA4ADgAOAA0ADQAPABAAEQATABQAFQATABIAEgASABMAEwAVABUAEgAS
ABEADwAOAA4ADQAMAA4ADgAOAA0ACgAJAAYABgAIAAgACAAIAAYABgAGAAYABgAGAAYA
BgAIAAgACAAIAAcABwAHAAcABwAHAAYABQAFAAUABAAEAAQABAAEAAQABgAGAAcABwAG
AAYABgAHAAkACgAKAAoADAAKAAoACgAMABEAFwAbACIAJwAuAD4AUgBpAIcAqgDKANQA
uwCGAF0AQwAjAAQA8//n/+H/4f/n/+z/8P/x//P/9f/3//n/+f/5//7/AAD/////AAAC
AAMAAwADAAUABgAHAAgACAAKAAwADQAOABAAEAAQABEAEQARAA8ADwAPABAAEAAQABEA
EQAPAA8ADQANAAsADAAOAA8ADwAQABAADwAQABIAEwAVABgAGgAdAB8AIAAhACEAIQAk
ACQAJAAkACYAJgAlACUAIwAjACIAIgAjACMAJAAkACYAKAApACkAKgAsAC0ALQAuAC8A
LwAwAC8AMAAxADEAMQAyADMAMwAxADIAMgAzADIANAA1ADYAOQA5ADkAOwA5ADkAOQA6
ADoAOgA5ADgANwA2ADUAMwAvAC8ALQArACwAKgAoACcAJwAlACUAJAAiACIAHwAfABwA
GwAaABgAGQAZABgAFwAWABUAFAAUABMAEgASABIAFAAUABMAEgASABIAEgASABEAEQAR
ABEAEwASABEAEQARABEAEQARAA8ADwAPABAAEAAQABEAEQATABMAEwATABMAEwARABEA
EAAPAA8ADwAPAA4ADgAOAAwACgAKAAoACAAJAAoACgAKAAsADAANABAAEQARABEAEQAR
ABIAEgASABIAEwATABUAFQAVABUAFQAVABUAFQATABMAEwATABUAFQAVABUAFwAWABYA
FgAUABQAEwASABIAEwATABEADwAPAA8ADwANAA0ADgAOAAsACgAKAAoACAAHAAcABgAI
AAgABwAHAAUABQAFAAYABwAHAAcABwAHAAYABQAEAAQAAwABAAAAAAABAAEAAQAAAP//
/v/+//7//v/+//7//f/8//v/+//5//n/+f/6//3//f/9//7//P/8//z//P/+//7//v/+
//v/+//9//7//f///wAAAQABAAAAAAAAAP////8BAAEAAAAAAP///f/8//z/+//6//r/
+v/6//n/+v/5//b/9v/2//b/9v/2//b/9v/2//b/9v/2//b/9v/2//b/9v/2//X/9f/1
//X/9P/z//H/7//v/+//7v/u/+7/7v/u/+7/7v/u/+//7//w//D/8P/x/+//8P/w//D/
8P/w//L/8v/y//f//f8BAAYADQASABoALABBAFkAeACaALIAsQCEAE0ALwAXAPb/3f/P
/8f/wf/F/8r/zv/R/9X/2f/d/9//4f/j/+T/5v/p/+n/7P/s/+3/7f/t/+3/8P/x//L/
9P/0//T/9f/2//j/+P/2//f/9//3//j/+f/6//z//P/8//3//f/9//3/+//7//n/+v/8
//3//f/+//7//f///wIABAAHAAcACAAKAAsADAANAA0ADQAMAAwADAAMAAoACgAJAAkA
CQAJAAgACAAHAAcACAAIAAoADAANAA0ADQAOAA4ADQAQABEAEQASABMAFAAVABUAFQAW
ABcAFwAZABoAGgAbABoAHAAdAB4AIQAhACEAIwAkACUAJgAoACYAJgAlACQAIwAiACEA
HwAfAB8AHQAbABwAGgAYABcAFQATABMAEgAOAA4ACwALAAoACQAIAAYAAwADAAIAAQD+
//3//P/8//v/+v/6//r//P/8//v/+v/8//z//P/8//n/+f/5//n/9//2//X/9f/3//f/
9//3//f/9//3//j/9v/2//f/9//1//X/9f/1//X/9f/z//P/9P/z//P/8//z//L/8v/y
//T/8v/y//L/8P/x//L/8v/y//P/9P/1//j/+f/5//n/+f/5//r/+v/6//r/+//7//v/
+//7//v/+//7//v/+//7//v/+//7//r/+f/4//f/+f/4//j/+P/0//T/8//y//D/8f/x
/+//8P/x//L/8//v/+//8P/w//H/8P/w//D/8P/v/+//7v/w//D/7//v//D/8f/y//T/
8//z//P/8//0//T/9P/0//P/8//y//L/8v/z//P/8//0//X/9v/4//f/9v/1//T/8v/y
//L/8//z//P/8//0//X/9f/1//X/9v/4//f/+f/6//r/+v/6//r/+v/6//r/+v/5//n/
+//8//3///8AAAEAAwACAAIAAgABAAEAAwADAAIAAgABAP///v/+//3//P/8//z//P/7
//r/+f/2//b/9P/0//T/9P/0//T/9P/0//T/9P/0//T/9P/0//T/9P/x//H/8f/x//H/
8f/w/+//8P/x//H/8v/x//D/7//u/+//8P/y//P/9v/2//b/9//2//b/9f/0//L/8v/y
//D/8P/1//f//f8EAAsAFAAqAEIAWwB5AJ4AwADMALEAfABPADEADwDs/9f/zf/F/8X/
x//O/9T/2f/d/+H/4//l/+X/6f/q/+r/6//t//D/8v/z//P/8//1//T/9f/2//j/+P/4
//v//P/+//7/AAABAAEAAQADAAMAAwAEAAEAAAAAAP//AQABAP///////wAAAgADAAMA
BAAEAAMAAQACAAIAAwAHAAgACgALAAoACwALAAsACQAIAAcABgAIAAgABwAHAAkACQAI
AAgACAAHAAcABgAIAAoACwALAAoADAANAA0ADwARABIAFAAVABYAFwAXABkAGgAbABsA
HQAeAB4AHwAeACAAIQAiACMAIwAjACUAJwAnACcAKAAmACYAJQAkACUAJAAjACEAHQAd
ABsAGQAaABgAFgAVABMAEQARABAADAAMAAkACQAIAAcABgAEAAMAAwACAAEAAAD///7/
/v////7//v/+//3//P/6//j/+v/6//r/+v/3//f/9//3//f/9v/1//X/9f/1//X/9f/3
//f/9//4//b/9v/3//f/9f/1//X/9f/z//P/8f/x/+7/7f/t/+3/6//q/+r/6v/t/+z/
7f/u/+//8f/z//T/+P/5//r/+//6//v/+//7//n/+f/6//r/+v/6//v/+//5//n/+f/5
//n/+f/5//n/+f/5//n/+f/3//f/9//3//f/9v/2//b/9P/0//P/8v/0//X/9f/z//P/
8//z//P/8f/x//L/8v/y//L/8//0//T/8//z//L/8v/y//H/8f/z//P/8//0//X/9f/1
//X/+P/4//j/+P/3//f/9v/2//j/+f/5//n//f/9//v//P/8//z//P/8//3//v///wAA
/f/9////AAABAAMABAAFAAcABgAGAAYABgAFAAYABQAEAAQAAwABAP7//v/9//z//v/+
//7//f/8//v/+P/4//r/+v/6//r/+P/4//j/+P/4//j/+P/4//j/+P/4//j/9//3//f/
9//1//X/9P/z//T/9f/1//b/9v/2//b/9v/0//T/9f/1//j/+P/4//n/9//4//j/+P/6
//r/+v/6//r//f8BAAcADgAVAB4ALAA+AFUAcwCUALYA0ADFAJYAYwBHACcABADt/9//
0f/N/9P/2P/c/+H/4//l/+n/6//t/+//8P/w//P/9f/2//b/9//5//n/+f/6//v//v8A
AAAAAgABAAIABAAEAAQABQAFAAUABQAFAAUABgAEAAQABQAFAAcABwAFAAUAAwAEAAYA
BwAHAAgACAAHAAoADAANAA8ADwAQABIAEwAWABcAFwAXABoAGgAaABoAGgAaABkAGQAb
ABsAGgAaABkAGQAaABoAGgAcAB0AHQAeACAAIQAhACQAJQAlACYAJwAoACkAKQAnACgA
KQApACsALAAsAC0ALAAuAC8AMAAvAC8ALwAxADEAMQAxADIAMgAyADEAMAAxADAALwAt
ACkAKQAnACUAJAAiACAAHwAdABsAGwAaABgAGAAVABUAFAATABIAEAANAA0ADAALAAoA
CQAIAAgACQAIAAgACAAGAAYABQAEAAQABAAEAAQABQAFAAUABQAFAAQAAwADAAMAAwAD
AAMAAwADAAMABAAGAAYABwAHAAcABwAHAAcABwAHAAUABQAEAAMAAwADAAEAAAAAAAAA
AQAAAAEAAgABAAEAAQAAAAAAAQACAAMABAAFAAUABQAFAAUABgAGAAgACAAJAAkACQAJ
AAkACQALAAsACwALAAsACwALAAsACQAJAAkACQALAAoACgAKAAoACgAJAAgABgAHAAcA
BQAHAAcABwAHAAUABQAGAAYAAwACAAIAAgAEAAMAAwACAAQABAADAAMAAwADAAMABAAD
AAMAAwADAAQABAAEAAQAAwADAAIAAgACAAMAAwADAAMAAwADAAQAAgACAAIAAgAEAAQA
BAAFAAUABwAHAAgACAAIAAgACAAIAAoACgAKAAoACQAJAAsADAANAA8AEAARAA8ADgAO
AA4AEQARABMAEwAOAA4ADQALAAoACgAJAAgACgAKAAoACQAGAAUAAgACAAQABAAEAAQA
AgACAAIAAgACAAIAAgACAAIAAgACAAIAAQABAAEAAQABAAEAAAD////////+//7//v/+
//7//v8AAAAAAQABAAAAAAAAAAEAAwAEAAQABAACAAIAAgAEAAYACwARABcAHgAhACgA
OABKAGEAfwCiAL4AyACtAHgATwA3ABcA+v/r/+H/2f/Z/9//5v/o/+3/7//v//H/9f/1
//f/+v/8//v//f8AAAAA/f8BAAEAAQACAAUABAAEAAQABgAHAAgACgAKAAwADQANAA0A
CwALAAsADAAOAA4ADwAPAA4ADQAKAAkACQAKAAwADQAPABAAEAAPABIAFAAVABcAGgAc
AB8AIQAiACMAIwAjACYAJgAmACYAKAAoACcAJwAlACUAJAAkACUAJQAmACYAJAAmACcA
JwAoACoAKwArACwALQAtAC4ALwAwADEAMQAxADIAMwAzADMANAA0ADUANAA2ADcAOAA5
ADkAOQA7ADsAOwA7ADwAPAA8ADsAOgA5ADgANwA1ADMAMwAxAC8ALgAsACoAKQApACcA
JwAmACQAJAAhACEAIAAfAB4AHAAbABsAGgAZABoAGQAYABgAFwAWABYAFgAWABYAFQAU
ABQAFAAUABQAEQARABEAEQATABIAEQARAA8ADwAPAA8AEAARABIAFAAUABQAFQAVABUA
FQAVABUAFQAVABMAEwAQAA8ADwAPAA8ADgAOAA4ADAAKAAoACgAJAAkACQAIAAoACwAM
AA0ADgAPAA8ADwAPAA8AEAAQAA4ADgAPAA8ADwAPAA8ADwARABEAEQARABAADwAOAA0A
DwAPAA8ADwAOAAwACwAKAAgACAAHAAYABAAFAAUAAwACAAEAAAD///3//f/+//7/+//6
//r/+v/8//v/+//6//r/+v/5//n/9//3//f/+P/3//f/9//3//b/9v/2//b/9//3//b/
9v/4//n/+f/5//f/9//3//j/+P/4//j/+P/2//b/9v/3//X/9f/1//b/9//3//f/9//3
//b/9v/1//b/9v/2//f/9//4//j/+P/4//j/+v/6//r/+v/6//r/+v/6//v/+//9//7/
AQADAAQABQAEAAIAAQAAAAMAAwAFAAUABAAEAAMAAQAAAAAA///+//7//v/+//3//P/7
//j/+P/4//j/+P/4//j/+P/4//j/9v/2//b/9v/0//T/9P/0//X/9f/1//X/9f/1//T/
8//x//H/8P/w//L/8v/y//L/9P/0//X/9f/1//T/8//z//H/8v/y//L/9P/0//T/9P/2
//n///8FAAoADwAUACQAPABRAGsAjgCuALoAnwBmADsAIwAFAOj/2f/P/8f/x//P/9b/
2P/b/93/3f/f/+P/5f/n/+j/6v/r/+v/6v/q/+v/6//t/+//8P/x//T/9v/4//z//f/+
/wAAAAD+//////////3//f/9//7///8AAAIAAwABAAEA/////wEAAgAEAAUABQAGAAYA
BQAJAA==
         </WaveFormData>
      </LeadData>
   </Waveform>
</RestingECG>
