# Supplementary material for: Detection of Left Atrial Enlargement Using a Convolutional Neural Network-Enabled Electrocardiogram
Source: Front Cardiovasc Med. 2020 Dec 17;7:609976. doi: 10.3389/fcvm.2020.609976 (PMC7773668; doi:10.3389/fcvm.2020.609976)
Supplement: Supplementary file 5 [file Data_Sheet_5.ZIP › normal4/1802035840_4400_00000008.XML]

<?xml version="1.0" encoding="Windows-1252"?>
<!DOCTYPE RestingECG SYSTEM "restecg.dtd">
<RestingECG>
   <PatientDemographics>
      <PatientID>1802035840</PatientID>
      <PatientAge>69</PatientAge>
      <AgeUnits>Years</AgeUnits>
      <Gender>Male</Gender>
      <PatientLastName>lizhongyang</PatientLastName>
   </PatientDemographics>
   <TestDemographics>
      <DataType>Resting</DataType>
      <Site>1</Site>
      <AcquisitionDevice>MAC55</AcquisitionDevice>
      <Status>Unconfirmed</Status>
      <Priority>Normal</Priority>
      <AcquisitionTime>09:44:33</AcquisitionTime>
      <AcquisitionDate>12-15-2016</AcquisitionDate>
      <CartNumber>1</CartNumber>
      <AcquisitionSoftwareVersion>009C</AcquisitionSoftwareVersion>
      <XMLSourceVersion>MAC5000 v1.0</XMLSourceVersion>
   </TestDemographics>
   <RestingECGMeasurements>
      <VentricularRate>54</VentricularRate>
      <AtrialRate>54</AtrialRate>
      <PRInterval>180</PRInterval>
      <QRSDuration>150</QRSDuration>
      <QTInterval>428</QTInterval>
      <QTCorrected>405</QTCorrected>
      <PAxis>78</PAxis>
      <RAxis>-59</RAxis>
      <TAxis>44</TAxis>
      <QRSCount>9</QRSCount>
      <QOnset>226</QOnset>
      <QOffset>301</QOffset>
      <POnset>136</POnset>
      <POffset>194</POffset>
      <TOffset>440</TOffset>
      <ECGSampleBase>500</ECGSampleBase>
      <ECGSampleExponent>0</ECGSampleExponent>
   </RestingECGMeasurements>
   <Diagnosis>
      <Modality>Resting</Modality>
         <StatementCount>5</StatementCount>
         <LabelText>12SL Õï¶Ï³ÂÊö</LabelText>
      <DiagnosisStatement>
         <StmtFlag>ENDSLINE</StmtFlag>
         <StmtText>ñ¼ÐÔÐÄ¶¯¹ý»º</StmtText>
      </DiagnosisStatement>
      <DiagnosisStatement>
         <StmtFlag>ENDSLINE</StmtFlag>
         <StmtText>ÓÒÊøÖ§´«µ¼×èÖÍ</StmtText>
      </DiagnosisStatement>
      <DiagnosisStatement>
         <StmtFlag>ENDSLINE</StmtFlag>
         <StmtText>×óÇ°·ÖÖ§´«µ¼×èÖÍ</StmtText>
      </DiagnosisStatement>
      <DiagnosisStatement>
         <StmtFlag>ENDSLINE</StmtFlag>
         <StmtText>*** Ë«·ÖÖ§´«µ¼×èÖÍ ***</StmtText>
      </DiagnosisStatement>
      <DiagnosisStatement>
         <StmtFlag>ENDSLINE</StmtFlag>
         <StmtText>Òì³£ ECG</StmtText>
      </DiagnosisStatement>
   </Diagnosis>
   <Waveform>
      <WaveformType>Rhythm</WaveformType>
      <WaveformStartTime>0</WaveformStartTime>
      <NumberofLeads>8</NumberofLeads>
      <SampleType>CONTINUOUS_SAMPLES</SampleType>
      <SampleBase>500</SampleBase>
      <SampleExponent>0</SampleExponent>
      <HighPassFilter>16</HighPassFilter>
      <LowPassFilter>150</LowPassFilter>
      <ACFilter>NONE</ACFilter>
      <LeadData>
         <LeadByteCountTotal>10000</LeadByteCountTotal>
         <LeadTimeOffset>0</LeadTimeOffset>
         <LeadSampleCountTotal>5000</LeadSampleCountTotal>
         <LeadAmplitudeUnitsPerBit>4.88</LeadAmplitudeUnitsPerBit>
         <LeadAmplitudeUnits>¦ÌV</LeadAmplitudeUnits>
         <LeadHighLimit>2147483647</LeadHighLimit>
         <LeadLowLimit>268435456</LeadLowLimit>
         <LeadID>I</LeadID>
         <LeadOffsetFirstSample>0</LeadOffsetFirstSample>
         <FirstSampleBaseline>0</FirstSampleBaseline>
         <LeadSampleSize>2</LeadSampleSize>
         <LeadOff>FALSE</LeadOff>
         <BaselineSway>FALSE</BaselineSway>
         <ExcessiveACNoise>FALSE</ExcessiveACNoise>
         <MuscleNoise>FALSE</MuscleNoise>
         <LeadDataCRC32>2508919016</LeadDataCRC32>
         <WaveFormData>
9v/2//b/9v/4//j/+P/4//j/+P/4//j/+P/4//j/+P/6//r/+v/6//n/+P/3//b/+f/6
//v//P/6//r/+v/6//r/+v/6//n/+//8//z//P/6//r/+v/6//v/+//8//z//P/8//z/
/P/9//3//v/+///////+//7//v/9//z/+//8////AAABAP///v/9//z//v/////////+
//z/+v/6//r/+v/6//v//f/8//z//P/6//r/+v/5//n/+v/6//n/+f/5//n/+P/3//f/
9//2//n/+f/6//r/+f/5//r/+v/5//j/+P/3//r/+v/1//P/8//t/+3/8v/0//X///8E
AAcAEAAbACUAMQBAAEgASQBNAE0AQgA6ADUAKQAYABAADgAPAA4ABwABAP7/+P/v/+z/
7P/q/+X/5//p/+L/2v/W/9L/0//V/9H/zP/O/83/yv/I/8r/xv/H/8z/z//O/9H/1f/S
/9b/3v/h/+T/6v/s/+7/9v/4//X/9P/5//f/9v/5//r/+//9//3//f/+/////v/9//7/
/f/+////AAABAAAAAAAAAAEAAwADAAMABAAEAAQABAAFAAYABgAJAAkACwALAAsACwAJ
AAoACgALAA8AEAAQABAAEAARABEAEwARABEAEgASABUAFgAZABoAGQAcABwAHAAhACEA
IgAiACUAJwAoACkAKQApACoAKwAtAC0ALgAuACwALQAtAC0ALwAwADAAMQAvAC0AKwAr
ACcAJQAkACQAIgAgAB0AHAAbABoAFAASABIAEQAMAAkACwAJAAcABgACAAEAAQAAAAIA
AAAAAP7/+//6//n/+P/7//z//P/9//v/+//7//v/+v/6//r/+v/8//z//P/8//n/+f/5
//r/+v/5//n/+f/8//z/+//7//v/+//7//3////+//7//v/8//v/+v/6//z//P/7//v/
+//7//v/+//7//v//P/8//z//P/8//v/+//7//v/+//7//3//f/7//v/+//6//r/+v/7
//v/+//8//z//P/6//r/+//7//v//v/+//7//f////7//v8AAP//+//8//3////+//7/
/v/8//z//P/8//7//v/+//7//v/+//7//v/8//r//P/9//////////3//P/8//7//v/8
//z//P/7//z//f/+/wAA/f/8//v/+v/7//z//f/+//z/+//7//v//f/9//3//P/6//r/
+v/6//r/+v/7//z//v/9//3//P/7//r/+f/4//v//P/8//v/+//7//j/+P/6//r/+//7
//z//P/8//z/+f/5//j/+v/6//r/+v/8//z//P/8//r/+v/6//r//P/8//z//P/7//r/
+f/4//j/+P/4//j/+P/4//j/+P/6//r/+v/6//z//P/8//z/+//6//n/+P/6//r/+v/6
//r/+v/6//r/+f/4//f/9v/4//r//P/+//3//P/7//r/+P/4//j/+P/5//r/+//8//v/
+v/5//j/+f/6//v//P/6//r/+v/6//j/+P/4//j/+v/6//r/+v/6//r/+v/6//z//P/8
//z/+//6//n/+P/5//r/+//8//z//P/8//z/+v/6//r/+v/8//z/+//7//z//P/8//z/
+v/6//r/+//9//7//v/+//z//P/8//3///8AAAAA///9//z//P/9//3//f/9//3/////
/////v/+//7//v/+/wEAAQABAAAA/P/6//r/+v/6//r/+//7//z//P/8//z/+v/6//n/
+f/8//z/+//7//n/+f/4//j/+f/6//r/+v/7//v/+v/5//f/+P/4//j/+v/7//v/+v/6
//f/9f/x/+v/8f/2//T/9f///wYACQAUAB8AKQA5AEQASABNAFUAVQBKAD4ANQAnABgA
EAAQABEADgALAAMA+v/0//H/8P/u/+r/6f/n/9//3P/a/9T/0P/R/8//y//M/87/y//G
/8j/yP/I/8v/zv/P/9L/0//T/9b/4P/i/9//6P/y//D/9P/4//b/9f/8//3/+//+/wIA
AgACAAMAAgABAAEAAQADAAMABQAFAAUABQAFAAUABgAGAAYABwAJAAkACQAKAAgACAAI
AAkACgAKAA0ADQAPAA8ADwAPAA0ADgAOAA8AEwAUABQAFAAUABUAFQAXABgAGQAbABwA
HAAcAB4AHgAdACAAIAAgACgAKQArACwALAAtAC0ALQAuAC8AMQAzADUANQA2ADYANAA1
ADUANQA4ADgANwA3ADcANQAzADMALwAtACwALAAqACgAJQAkACIAIAAZABYAFwAXABMA
EQAQAA0ACgAIAAYABQAFAAQABgAEAAQAAgD+//7//v/+////AAAAAAEAAAD///7//f/8
//z//P/8//7//v/+//7//P/7//r/+v/9//3//v///////v/8//v/+f/5//n/+//8//z/
/f/+//z/+//6//r//v/+//3//f/7//v/+//7//v/+//8//z//v/+//7//f/7//v/+//7
//3///////3///////7//v/9//3//P/7//z//P/8//r/+v/7//v/+//9//7///////3/
/P/8//7//P/5//v//f////7//v/+//z//P/8//z//f/+////AAD+//7//v/+//z/+v/8
//3//////////f/6//r//P/8//7//v/+//3//f/9//3//v/+//7//v/+//7//v/+//7/
/f/7//r/+f/8//3//v/+//3//P/7//r/+v/6//v//P/9//3//v/+//3//P/7//r/+//8
//z/+//9//3/+v/6//r/+v/7//v//P/8//z//P////n/9v/4//r//P/+//z//P/8//z/
+v/6//r/+v/7//z//f/+//3//P/7//r/+v/6//r/+v/8//z//P/8//v/+v/5//j/+//8
//3//v/9//z/+//6//r/+v/6//r//P/8//z//P/7//r/+f/4//n/+v/7//z/+v/6//r/
+v/6//r/+v/6//z//P/8//z//P/8//z//P/8//z//P/8//r/+v/6//r/+v/6//r/+v/8
//z//P/8//r/+v/6//r/+//8//3//v/9//z/+//6//z//P/8//z//P/8//z//P/6//n/
+f/6//3//v///wAA/f/8//z/+//+//7//v/+/wAAAAABAAEAAQAAAP7//f/+//7/////
//3//f/9////AQABAAAAAAACAAIAAgADAAIAAQD///z/+//8//3//v/7//v/+v/4//n/
+v/7//z//v/9//3//v/9//v/+v/5//r/+v/7//3//f/8//v/+f/7//r/+f/5//r/+v/6
//r/+f/3//b/+v/7//n/+f/3//H/8v/0//P/+f8EAAsADgAbACcALwA8AEYARQBJAFEA
TgBCADsAMwAeABAADgANAAwACwAFAAQAAAD5//L/8P/u/+f/5//p/+b/4P/g/+D/2f/T
/9H/zv/M/8//0P/Q/9D/zv/L/8z/0f/Q/9H/1f/W/9r/5P/n/+b/7P/y//D/7v/2//v/
+v///wEA/v////7//f/9//7///8BAAMAAQABAAMAAwADAAMAAwADAAYABgAGAAcABgAF
AAQABAAHAAgACQALAAoACgANAA0ACwALAAsACwAMAA4ADwARABIAEgARABAAEQATABQA
FwAWABcAGQAaABoAGgAcABwAHgAiACMAJAAnACUAJAAiACQAJwApACsAKgArAC0ALwAv
AC8AMAAwADEAMwA0ADUANQA0ADIAMQAzADEALwAvAC0AKwAqACoAJgAkACEAIAAfAB4A
GAAWABYAFQAQAA0ADgANAAwADAAJAAcABgAEAAIAAAAAAP7//f/+////AAD///7//P/7
//3//f/9//3//P/8//z//P/6//r/+v/6//r/+//8//7//f/7//r/+f/8//z/+//7//n/
+f/5//v//f/8//z//P/+//3//P/8//3//P/6//n/+//7//v/+//9//3//v/+//3//P/7
//n/+v/7//z//f/6//v/+v/3//r/+//7//z/+v/7//v/+//8//z//P/6//z//f/9//3/
/f/8//v/+f/6//r/+//+//z/+f/7//3//f/8//z//P/+//7//v/+//3//P/7//r/+//8
//3//v/+//z//v////3//f/9//v//P/8//7//v/8//z//P/7//z//f/+/wAA///+//3/
/P/8//z//P/8//7//f/9//3//P/7//r/+P/7//z//f/+//z//P/9//7//P/7//v/+v/7
//z//f/+//7//v/9//v//f/9//r/+v/8//z//f/9//r/+v/6//r/+//9//7//f/8//v/
+v/8//z//P/8//r/+v/6//r/+v/6//r/+v/7//z//f/+//3//P/7//r/+v/6//r/+v/7
//z//f/+//z//P/8//z//v/+//7//v/9//z/+//6//z//P/8//z//v/+//7//v/8//z/
/P/8//7//v/+//7//P/8//z//P/6//r/+v/6//v//P/9//7//P/8//z//P/+//7//v/+
//3//f/+//7//v/+//7//v8AAAEAAQACAAAAAAAAAAAAAgADAAMABAACAAEAAQAAAAIA
AwADAAMAAwADAAUABQADAAIAAgACAAQABAAFAAUAAwACAAAA/v8AAAAAAAAAAP/////+
//7//v/+//7//v/+////AQACAP///////////v/+////AAAAAAAA//////7//f/9//7/
AAAAAAAAAQABAP7//P/7//f/+f/5//f/+v8AAP////8GAA0AEgAfACsANQBCAEoASwBL
AE0ASAA8ADcAMQAiABgAFgARAAgACQAJAAIA/P/5//b/9P/y/+//6//p/+b/4v/g/97/
2//V/9X/1v/U/9H/0P/O/9D/0P/P/9b/2f/S/9X/2//Y/9j/4v/p/+7/9P/0//L/9v/6
//v/+v/9/////v8AAAAAAAABAP////8AAAEAAgADAAYABwAGAAUABAADAAYABgAGAAcA
BwAHAAcACAAGAAYABgAHAAgACAALAAsACQAJAAkACQAJAAoACgALAA0ADgAOAA4ADgAP
AA8AEQASABMAFQAWABQAFAAWABYAFwAaABoAGgAfAB8AIAAgAB8AIQAiACMAJgAnACkA
KwApACkAKgAqACoAKwArACsALgAuAC0ALQArACkAJwAnACcAJQAkACQAHgAcABkAGAAX
ABYAEAAOABAADwAKAAcABAABAP7//P/8//3///8AAP///P/7//j/+P/4//j/+P/6//r/
+f/5//j/9//2//X/9//4//n/+v/5//j/9//2//f/9//3//j/9v/1//X/9f/2//b/9f/1
//f/9//3//n/+P/2//X/9P/2//X/9P/0//j/+P/3//f/9f/1//X/9f/3//f/+P/4//b/
9v/2//X/9//3//f/9//3//n/+f/3//f/9//2//b/9//5//r/+//7//r/+f/2//b/9//3
//f/+v/6//r/+f/4//b/9f/2//f/9f/4//v/+v/4//f/9v/3//j/+f/6//r/+v/6//r/
+P/4//j/+P/6//j/+v/7//n/+f/5//f/9v/2//j/+P/5//r/+//7//r/+f/4//j/+v/6
//r/+v/4//j/+P/4//j/9//3//f/+P/5//r/+v/5//j/9//2//j/+P/5//r/+P/3//f/
9v/2//b/9v/2//X/9v/2//X/9f/1//L/8v/2//b/9//3//T/9P/0//T/8f/1//j/9v/2
//b/9v/2//b/9v/2//b/9v/2//b/9v/2//b/9v/0//T/9P/0//X/9v/3//j/9//2//X/
9P/2//b/9v/2//b/9v/2//b/9P/0//T/9P/1//b/9//4//f/9v/1//T/9v/2//b/9v/2
//b/9v/2//b/9v/2//b/+P/4//j/+P/3//b/9f/0//T/9P/0//T/9v/2//b/9v/2//b/
9v/2//j/+P/4//j/9//2//X/9P/2//b/9v/2//b/9v/2//b/9f/1//b/9v/4//j/+P/4
//f/9//2//b/+P/4//j/+P/6//v/+//8//r/+f/5//j/+v/7//v/+//6//n/+v/5//v/
+v/6//r//P/8//3//f/7//r/+P/2//j/+P/4//j/9//3//b/9v/4//j/+P/4//f/9//4
//j/9f/1//X/9f/1//b/+P/6//n/+P/2//X/9v/1//X/9v/2//b/9v/3//X/8v/y//f/
9f/z//H/7//s//D/8f/z//r/AwAMABUAIwAtADYAQgBJAEkASwBMAEAANwAvACIAEgAM
AAkABAAFAAcAAAD4//X/7v/o/+j/5f/d/93/3v/a/9b/1v/T/8//zf/K/8T/xf/K/8j/
yP/K/8n/xP/H/8z/y//N/9b/3P/e/+H/6P/q/+7/8v/y//T/9//6//v////+//3//P/7
//v//f/9//7///8BAAEAAwADAAEAAQABAAEABAAEAAQABQADAAMAAwAEAAQABAAEAAUA
BgAGAAkACQAJAAkACQAJAAoADAANAA8AEAAQAA8ADgAQABEAEQATABQAFQAXABgAFgAW
ABgAGAAcACAAIQAiACQAIwAjACIAJQAnACgAKQAsAC0ALwAxAC8ALwAwADAAMwA1ADYA
NwA1ADQAMgAxADIAMQAwADEALQArACoAKgAkACIAHwAeAB4AHgAZABgAFwAVAA8ACwAL
AAkABwAGAAYABQAFAAQAAwAAAP///P/7//z//f/+//3//P/6//n/+//7//v/+//6//r/
+v/6//n/+P/3//b/9v/3//j/+v/4//f/9//3//j/+P/3//f/9//3//f/+f/3//b/9v/2
//f/9//3//j/+f/4//b/9f/2//f/+P/5//f/9//4//j/+P/4//j/9//5//n/+f/5//j/
+f/4//X/9//3//b/9v/2//f/9//3//b/9v/2//T/9f/3//j/+f/5//j/9//1//f/9v/2
//j/+v/3//n/+//6//j/9//2//j/+P/4//j/9v/2//b/9v/2//b/9v/2//f/9v/5//v/
+v/5//j/9f/1//b/+f/6//j/+P/4//f/9//3//f/+P/4//j/+P/4//b/9v/2//b/9//3
//j/+f/4//f/9v/0//T/9P/0//T/9v/2//f/+P/4//f/9//2//j/+P/4//j/+P/4//f/
9f/3//f/9P/0//b/9v/3//f/9v/2//b/9v/5//f/+P/2//b/9v/2//T/9P/0//T/9v/2
//b/9v/1//T/8//y//P/9P/1//b/9v/2//b/9v/0//T/9P/0//b/9v/2//b/9P/0//T/
9P/2//b/9v/2//b/9v/2//b/9P/0//T/9P/2//b/9v/2//T/9P/0//T/9v/2//b/9v/2
//b/9v/2//T/9P/0//T/9P/0//T/9P/0//T/9P/0//b/9v/2//b/9v/2//b/9v/0//T/
9P/0//b/9v/2//b/9f/0//P/8v/1//b/9//4//b/9v/2//X/9f/2//b/9v/4//j/+P/4
//j/9//3//b/+P/4//j/+P/5//n/+v/6//n/+f/4//j/+f/5//n/+f/4//n/+P/3//f/
+P/5//r/+v/7//v/+//4//b/9P/0//b/9v/2//f/9v/0//P/8v/z//T/9f/1//X/9v/2
//X/8//z//P/8v/z//X/9//4//X/8//y//D/8f/x//L/8v/0//T/9f/1/+7/6v/v//H/
7f/t/+//6v/s//H/8//6/wcAFAAfAC8APQBEAEgASwBLAEcAQAA4AC0AHwASAAYABgAL
AAQA+//7//j/7v/t/+z/5v/g/93/2f/Z/9j/0v/O/9D/z//J/8f/yP/E/8H/xP/E/8L/
xP/J/8j/x//K/8n/yf/U/97/3v/j/+r/6v/q//D/8P/w//X/+P/1//n//v/9//z/+//7
//v/+//8//3//////wEAAQD//////////wEAAgADAAUABAADAAIAAgAEAAQABAAFAAYA
BgAJAAkABwAHAAcABwAIAAoACwANAA0ADgAOAA4AEAARABEAEwAWABcAGQAaABgAGAAa
ABoAHQAgACAAIAAkACMAIwAiACUAJwAoACkALAAtAC8AMQAvAC8AMAAwADEAMwA0ADUA
NQA0ADIAMQAxAC8ALQAtAC0AKwAqACoAJQAiAB4AHAAdABwAFgAUABMAEQALAAcACQAH
AAUABAAEAAMAAwACAAEA/v/9//r/+f/6//v//P/6//r/+f/5//f/9//3//f/9//4//n/
+v/5//j/9//2//b/9//4//r/+P/3//f/9//2//b/9f/1//f/9//3//n/9//2//b/9v/4
//f/9v/2//j/+P/3//f/9f/1//X/9f/3//f/+P/4//b/9v/2//X/9v/3//j/+f/3//n/
+f/3//f/9//2//b/+P/5//n/+f/5//j/9//0//X/9//4//n/+P/4//j/9//1//T/9P/2
//j/9f/3//n/9//2//b/9v/3//j/+f/6//n/+P/3//b/+P/4//j/+P/6//j/+v/7//r/
+f/4//X/9f/2//n/+v/4//j/+P/3//f/9//3//j/+v/6//r/+v/5//j/9//2//f/9//4
//n/9//3//f/9v/2//b/9v/2//f/+P/6//z/+//5//j/9v/4//j/+P/4//f/+P/4//f/
9//3//T/9P/4//j/+f/5//b/9v/2//b/+//7//r/+P/4//j/+P/4//j/+P/4//r/+v/6
//r/+f/4//f/9v/3//j/+f/6//r/+v/6//r/+P/4//j/+P/5//r/+//8//v/+v/5//j/
+f/6//v//P/8//z//P/8//r/+v/6//r//P/8//z//P/6//r/+v/6//z//P/8//z//v/+
//7//v/9//z/+//6//v//P/9//7//f/8//v/+v/8//z//P/8//z//P/8//z//P/8//z/
/P/+//7//v/9//v//P/8//z//v/+//7//v//////AAAAAP7//v/+//7/AQABAAIAAgD/
/////v/+////////////AQADAAMAAwAAAAAAAAAAAAIAAwADAAMAAQD+//v/+v/8//z/
/P/9/////v/+//7//P/8//z/+//8//7///////7//f/8//r//P/9//7//v/+//3//f/8
//n/+f/6//r//P/8//3//f/8//r/9f/z//X/9f/z//b//P/9////AgALABQAIQAvADcA
QgBOAE8ASwBNAEgAOAAxACsAGgASABYAFQAMAAcAAwD8//r/+f/0//L/8v/t/+f/5f/i
/97/3v/e/9n/2f/Z/9T/0v/T/9L/zP/O/9L/0f/U/9f/1P/T/9f/2v/c/+T/6//u//L/
+v/6//j/+v/7//z//f8BAAIAAgACAAIAAwADAAMABAAFAAUABQAHAAcACQAJAAkACQAI
AAgACAAJAAsACwALAAwACwAKAAkACQAMAAwADwAPAA0ADQANAA0ADwAQABAAEQATABQA
FAAUABIAEwATABUAGAAZABsAHAAcABwAHgAeAB0AIAAgACAAJQAlACYAJgAlACcAKAAp
ACwALQAvADEALwAvADAAMAAwADEAMQAxADIAMgAxADEAMQAvAC0ALQApACcAJgAmACQA
IgAfAB4AGwAaABQAEgATABMADwANAAwACQAGAAQAAwADAAQABAADAAAA///8//v//P/9
//7//P/8//v/+//5//n/+f/5//n/+v/7//z/+v/6//r/+v/5//n/+f/6//r/+f/5//n/
+v/6//n/+f/7//v/+//9//v/+v/6//r/+v/5//j/+P/8//z/+//7//r/+f/4//f/+P/5
//v//P/7//r/+f/3//n/+f/5//n/+v/9//7//f/6//n/9//2//f/+f/6//v//P/8//z/
+v/6//v/+//7//z//P/8//v/+f/4//j/+v/8//n/+//9//v/+v/6//r//P/8//z//P/+
//7//v/+//3//P/7//r//P/6//z//f/9//3//f/7//r/+v/8//z//P/8//z/+//5//n/
+f/6//v//P/9//7//P/8//z//P/6//n/+f/5//v/+//7//r/+P/4//j/+P/5//r//P/+
//z/+//7//r/+P/4//j/+P/7//z//P/7//n/+f/2//b/+f/6//z//f/6//r/+v/6//n/
9//8//7//v/+//7/+//6//n/+P/6//r/+v/6//z//P/8//z/+//6//n/+P/7//z//f/+
//3//P/7//r/+v/6//r/+v/6//r/+v/6//j/+P/4//j/+f/6//v//P/7//r/+f/4//r/
+v/6//r/+v/6//r/+v/6//r/+v/6//z//P/8//z/+//6//n/+P/4//j/+P/4//n/+v/7
//z/+v/6//r/+v/8//v/+//8//v/+v/5//j/+v/6//v/+//8//z//P/8//r/+v/7//v/
/f/+//7////9//z//P/7//3//f/9//////////7//v/+//7//v///wEAAQAAAP7/+//6
//n/+P/4//n/+f/4//n/+v/7//z/+//5//j/+P/5//n/+v/7//n/+P/4//n/+P/4//j/
9//4//j/+P/5//j/+P/4//j/+//5//z//v/5//X/9f/x//H/9P/0//f/AQAEAAcAEgAd
ACEALQA+AEQAQQBHAEsARAA6ADEAJQAaABQADgALAA4ACwADAP7/+v/x/+7/8P/s/+n/
6//p/+D/3v/c/9b/0//T/9P/0v/U/9P/zv/M/87/zP/L/9D/0f/U/9n/2f/U/9r/4v/l
/+r/8v/2//b/+v/8//n//P8BAP3//P///wAAAQADAAMAAwAEAAUAAwADAAUABQAHAAcA
BwAHAAYABgAGAAcACQAJAAkACgAKAAoACgALAAsACgAMAAsADAANAA4ADwANAA4ADgAP
ABEAEgASABIAEgATABMAFQAWABcAGQAaABwAHAAeAB4AHgAgAB8AHgAlACUAJgAmACcA
KQAqACsAKgArAC0ALwAwADEAMwA0ADMAMwAyADEAMgAyADEAMQAzADEALwAvACsAKQAo
ACgAJgAkACEAIAAdABwAFgAUABYAFQAQAA0ADwANAAsACgAHAAUABAACAAQAAgACAAAA
/v/+//7//v8AAAAA//////3//f/9//3/+v/6//r/+v/7//z//f/+//z/+//6//r//P/7
//v/+//8//z/+//7//n/+f/5//v//f/8//z//P/6//n/+P/4//z//P/7//v/+//7//v/
+//6//n/+f/4//r/+v/6//n/9//3//f/9//3//n/+f/3//n/+f/4//j/+P/5//n/+f/6
//r/+v/4//b/9//3//f/+v/6//r/+f/5//j/+P/6//j/9f/3//n/+//6//r/+v/4//j/
+P/4//r/+v/6//r/+v/6//r/+v/4//b/+P/5//v/+//7//n/9v/2//j/+P/6//r/+v/5
//n/+f/5//r/+P/4//j/+P/5//r/+//8//v/+f/4//f/+f/5//n/+P/6//r/+v/6//n/
+P/4//j/+v/5//n/+P/2//b/9v/2//n/+v/6//n/+f/5//b/9v/4//j/+f/5//r/+v/6
//r/9f/5//r/+P/4//j/+P/4//j/+P/4//b/9v/2//b/9//4//n/+v/4//j/+P/4//j/
+P/4//j/+v/6//r/+v/5//j/9//2//f/+P/5//r/9//2//X/9P/2//b/9v/2//j/+P/4
//j/9//2//X/9P/1//b/9//4//b/9v/2//b/+P/4//j/+P/4//j/+P/4//f/9v/1//T/
9v/2//b/9v/2//b/9v/2//b/9v/2//b/9v/2//b/9v/0//T/9P/0//X/9v/3//j/9v/2
//b/9v/0//T/9P/0//X/9f/2//b/9v/2//b/9v/4//n/+f/6//j/+P/4//j/+P/5//n/
+v/8//v/+//6//n/+f/4//f/+P/5//z//f/7//r/+v/6//j/+P/5//n/+//6//j/9v/0
//T/9P/0//b/9//3//j/9//2//X/9P/1//X/9v/2//f/9//3//f/9f/0//T/9P/2//b/
9f/1//T/8//z//T/9P/0//T/9f/1//j/9P/v/+//7//t/+3/7v/s//H/+f/8////CgAV
AB0AKwA4AEAAQwBHAEsASAA+ADMAJwAcABAACgANAAwABQD///z/9P/r/+r/6v/m/+X/
5f/f/9r/2P/S/8z/zf/N/8v/yv/M/8n/xv/G/8L/wP/D/8j/yf/O/9P/z//M/9b/3P/b
/+L/6v/q/+7/8v/0//X/9P/z//P/+P/6//r/+v/7//v/+//8//3/+//7//3//f//////
//////7//v/+////AQABAAEAAgAAAAAAAAABAAQABAAHAAcABwAHAAcABwAFAAYABgAH
AAsADAAMAAwACgALAAsADQAQABEAEwAUABYAFgAYABgAGAAaABkAGAAfAB8AIAAgACEA
IwAkACUAKAApACsALQArACsALAAsACwALQAtAC0ALwAwADAAMQAvAC0AKwArACkAJwAm
ACYAJAAiAB8AHgAaABgAEQAOABEAEQANAAsACgAHAAQAAgAAAP/////+/wAA/v/+//z/
+f/4//f/9v/3//j/+P/5//f/9//3//f/9v/2//b/9v/4//j/+P/4//b/9f/0//T/9f/1
//b/9//2//b/9f/1//X/9f/1//f/9//2//b/9v/1//P/8f/w//X/9v/2//f/9f/1//X/
9f/z//P/9P/0//b/9v/2//X/8//z//P/8//0//f/+P/3//X/9f/0//T/9P/1//X/9f/4
//j/+P/2//X/9f/0//P/9f/2//f/9//2//T/8//0//T/8f/z//X/9//2//b/9v/1//T/
8//y//T/9P/0//T/9P/0//T/9P/0//L/9P/1//f/9//3//X/8v/y//T/9P/1//b/9//3
//b/9f/0//T/9P/0//T/9P/0//T/9P/0//L/8f/x//H/8v/z//T/9P/y//L/8v/y//L/
8v/z//T/9v/1//X/9P/y//L/8v/y//P/9P/0//P/8//z//D/8P/0//T/9f/1//T/9P/0
//T/8f/x/+7/7//w//H/8v/0//T/9P/0//L/8v/y//L/9P/0//T/9P/z//L/8f/w//H/
8v/z//T/9P/0//T/9P/z//L/8f/w//H/8v/z//T/8//y//H/8P/x//L/8//0//L/8v/y
//L/8P/w//D/8P/x//L/8//0//P/8v/x//D/8v/y//L/8v/y//L/8v/y//D/8P/w//D/
8f/y/w==
         </WaveFormData>
      </LeadData>
      <LeadData>
         <LeadByteCountTotal>10000</LeadByteCountTotal>
         <LeadTimeOffset>0</LeadTimeOffset>
         <LeadSampleCountTotal>5000</LeadSampleCountTotal>
         <LeadAmplitudeUnitsPerBit>4.88</LeadAmplitudeUnitsPerBit>
         <LeadAmplitudeUnits>¦ÌV</LeadAmplitudeUnits>
         <LeadHighLimit>2147483647</LeadHighLimit>
         <LeadLowLimit>268435456</LeadLowLimit>
         <LeadID>II</LeadID>
         <LeadOffsetFirstSample>0</LeadOffsetFirstSample>
         <FirstSampleBaseline>0</FirstSampleBaseline>
         <LeadSampleSize>2</LeadSampleSize>
         <LeadOff>FALSE</LeadOff>
         <BaselineSway>FALSE</BaselineSway>
         <ExcessiveACNoise>FALSE</ExcessiveACNoise>
         <MuscleNoise>FALSE</MuscleNoise>
         <LeadDataCRC32>335443224</LeadDataCRC32>
         <WaveFormData>
9P/0//T/9P/1//b/9//4//r/+v/6//r/+P/4//j/+P/6//r/+v/6//f/9v/1//T/9//4
//n/+v/4//j/+P/4//n/+//8//3///8AAAAAAQACAAIAAgAAAAQABgAGAAYABgAGAAgA
CgAMAA0ADQANAA0ADQAOAA4ADQAOAA4ADgAOAA4ADgAMAAYABAADAAEAAQAAAAAA////
/////f/9//3//v/+//7/+v/6//r/+P/4//n/+f/3//b/+P/4//b/9P/0//T/8//y//L/
8f/w//H/8v/z//T/9P/0//T/9P/y//L/8v/y//f/+f/8/wMACgAMABUAIQAkACcALwA4
AEAASwBUAFIAUwBXAFYASgAuAP//0f+1/5z/gf9z/3H/cf93/4D/hf+J/47/kP+U/5r/
n/+d/5v/pP+u/7X/vv/H/8r/zf/S/9P/z//O/87/zv/O/87/z//S/9T/0P/I/8r/0v/U
/9b/2f/e/+H/5P/l/+v/8//z/+//8P/y//H/8//1//f/+P/5//f/9//5//n/9//4//j/
+f/5//n/+f/5//r//P/9//////////3////9//3//f/+//////8AAAAAAQABAAEAAQAB
AAIAAgADAAYACAAIAAgACQAJAAoACgAKAAwADQANAA8AEQATABMAEQAUABYAFwAZABoA
GgAcAB8AIQAiACMAIwAkACcAKAApACoAKwArACsALQAuAC4ALgAuAC4ALwAvACwALAAs
AC0ALAArACoAKgApACYAJAAkACMAIQAfAB8AHQAZABgAGQAXABYAFAATABMAEgAPAA8A
DwAOAAwABwAFAAMAAwAEAAUABQAFAAUAAgACAAIAAAD///////8BAAEAAAAAAAAA///+
//7/AAD+//7//v/+//7//f/9//7//v/+/////v/+//7//f/7//v//P/8//3//f/7//v/
/P/9/wAAAQAAAP///v/9//v/+//7//v//P/7//v//P8BAP/////+//z//f/+//7//f/9
//7//v/+//3/+//7//z//f/9//3/AAAAAAEAAQABAAEAAwAFAAIA//8AAAEAAAAAAAAA
AAAAAAIAAgD//wIAAgABAAEA/////wEAAQACAAMABAAEAAQABAAEAAQAAgACAAIAAgAD
AAMAAwACAAQAAwADAAQAAgACAAIAAgAEAAMAAwADAAIAAgADAAMAAwADAAMAAwABAAEA
AQABAAEA//8CAAIAAgABAAEAAAAAAAAAAAAAAAAAAQABAP//////////////////////
/wEAAQABAP////////z//f/+////AAAAAAAAAAAAAP7//v/+//7/AAAAAAAAAAAAAAAA
AAAAAP7//v/+//7//P/8//z//P/9//7///8AAAAAAAAAAAAA/v/+//7//v8AAAAAAAAA
AAAAAAAAAAAA/v/+//7//v8BAAIAAwAEAAMAAgABAAAA/v/+//7//v8AAAAAAAAAAAAA
AAAAAAAAAgACAAIAAgABAAAA///+//7//v/+//7/AAAAAAAAAAD+//7//v/+/wAAAAAA
AAAA/v/+//7//v///wAAAQACAAQABAAEAAQABAAEAAQABQAJAAoACwAMAAsACQAIAAoA
DAAMAAoADAAOAA4ADgAOAAwADgAQABIAFQAVABUAEwATABQAFAAVABYAFgAWABYAFgAW
ABQAEAAMAAsACQAHAAgACAAHAAcABQADAAMAAwAEAAQABAACAAQABAACAAIAAgABAP7/
+v/9//7//f/+//7//v/9//3//v/+//7//v/+//7//v/+//z//P/8//z//P/8//z//f8D
AAoADwAQABIAHwApAC4ALwA1AD4ASgBVAFoAWgBfAGMAXgBSADYACQDd/8H/pv+L/3//
ff9//4P/iv+R/5H/kv+W/57/pv+n/6X/qf+u/7b/vf/I/8//0P/V/9b/1f/Z/9r/1v/U
/9b/2P/b/9r/2P/W/9b/2v/c/+D/5v/n/+T/6//w//P/9//5//f/+f/+//7///8DAAIA
AwADAAMAAQABAAMAAwADAAQABAAFAAcABwAHAAcABQAGAAYABwAIAAkACAALAAkACQAJ
AAoACQAJAAoACgANAA0ADQANAA0ADgAOAA8AEAASABIAEgATABMAFAAUABgAGgAbABsA
GwAdAB8AHwAeACAAIQAhACQAJgAnACoAKQArACwALQAvADAAMwA0ADcAOAA5ADkAOQA7
ADwAPAA6ADoAOgA7AD0AOgA6ADoANwA2ADUANAA2ADUAMgAwAC4ALQArACkAKwApACUA
JAAhAB8AHgAcABsAGwAaABcAGQAZABgAFgARAA8ADQANAA8ADwAOAA0ADQAKAAoACgAK
AAkACQAJAAkACQAIAAgABgAFAAQABAAJAAgACQAKAAkACAAGAAUAAgACAAIAAwAEAAQA
BAADAAEAAQACAAIABAAFAAQABQADAAMABQAFAAMAAwADAAMAAwADAAMAAwAAAP////8A
AAQAAwAEAAQABAAFAAYABgAEAAMAAwACAAIAAQD/////AgADAAMAAwAEAAQABQAFAAMA
AwAFAAcABQADAAUABwAGAAYABgAGAAUABgAFAAEABQAGAAYABwAHAAcACQAJAAcABwAH
AAYACAAIAAgACAAHAAYABQAEAAcABwAHAAYACAAHAAcACAAGAAYABgAGAAYABQAFAAUA
AwACAAIAAQAEAAUABgAHAAYABQAEAAMAAQD//wIAAgADAAMABAAEAAIAAgACAAIAAgAD
AAMAAQADAAMAAwADAAEAAQABAAEAAgADAAQAAwADAAEA/v8BAAIAAwAEAAIAAgACAAIA
AgACAAIAAgACAAIAAgACAAEAAAD///7/AAAAAAAAAAACAAIAAgACAAEAAAD///7///8A
AAEAAgAAAAAAAAAAAAIAAgACAAIABAAEAAQABAADAAIAAQAAAAAAAAAAAAAAAAAAAAAA
AAACAAIAAgACAAIAAgACAAIAAQAAAP///v8AAAAAAAAAAAAAAAAAAAAAAAAAAAAAAAAA
AAAAAAAAAAAAAAAAAAAAAgACAAIAAgABAAAA///+/wEAAgADAAQAAgACAAMABQAEAAUA
BgAGAAgACQANAA4ACwAIAAkACgAMAAwADAAMAA4AEAASABMAEgARAA4ADQAPABAAEgAU
ABIAEgASABIAFAASAA4ADAALAAkABwAGAAUAAwACAAEAAgADAAQABgADAAIA///+////
/v///wEAAQD///z//v/9//r/+f/4//n/+f/6//z/+//6//n/+P/6//r/+v/6//j/+P/4
//j/+P/0//f//f8CAAcAEgAYABkAHQAkACcALQA2AEIASwBUAFYAUwBTAFIASgA2ABEA
4//B/6r/j/95/3H/c/9z/37/if+P/5T/mP+c/6D/o/+j/5//pP+s/7X/wv/R/9b/0//S
/9P/0//U/9b/2P/Y/9j/1//W/9b/1v/S/8z/0P/Y/97/4//m/+X/5v/r/+3/7//3//n/
+v/8//3/+f/4//n/+f/5//z//f8AAAEA//8AAAAAAQABAAEAAQABAAEAAgACAAMAAgAB
AP7///8CAAMABAAGAAUABQAGAAYABQAFAAUABQAGAAgACQALAAkACgAJAAgADAANAA8A
EAARABIAEgARABEAEwAVABUAFgAaAB0AHwAeAB4AHQAeACEAIwAkACUAJwAoACsALAAt
AC4ALwAvAC0ALwAwADAAMgAyADIAMwA1ADIAMgAyADEAMAAvAC4ALgAtACoAKAAoACcA
JQAjACMAIQAdABwAHAAbABsAGgAXABcAFgATABEAEQAQAA4ACwAJAAcABwAFAAUABAAD
AAMAAAAAAAAAAAD//////////////v/+//7//f/8//z//v/8//z//P/8//z/+//7//j/
+P/4//n/+v/6//r/+f/3//f/+P/4//n/+f/3//f/9//3//n/+f/5//n/+f/5//f/9//3
//f/9//3//j/+v/6//f/9v/0//f/+f/7//z/+f/5//r/+v/8//v/+f/5//j/+f/5//n/
+f/4//j/9//4//n//P////z/+f/6//v/+P/4//j/+P/6//z//P/5//v/+v/4//f/+v/7
//7////9//3//f/8//v/+v/5//j/+f/6//v//P/7//v/+//6//v/+//8//7//f/8//v/
+v/8//v/+//7//z//P/9//3//P/7//r/+f/7//v/+//7//n/9//6//r/+v/5//n/+P/6
//r/+v/6//j/+f/5//f/+//7//v/+//7//v/+//7//n/+f/5//f/+//9//z/+//6//n/
+P/7//z//f/+//z//P/8//z/+v/6//r/+v/8//z//P/8//z//P/8//z/+v/6//r/+v/8
//z//P/8//z//P/8//z//P/8//z//P/7//r/+f/4//r/+v/6//r//P/8//z//P/7//r/
+f/4//n/+v/7//z/+v/6//r/+v/6//r/+v/6//3//v///wAA/v/+//7//v8AAAEAAwAE
AAMABAAEAAMAAwAGAAYABgAGAAgACgAKAAkACAAHAAgACwAOABAAEQAPAA0ADQAOABAA
EQASABIAEgASABIAEgAQAAwACgAJAAgABwAHAAgABQADAAEA/f/+////AQACAAIAAAAA
AAAA/v/+///////+//z///8AAP3//P/7//r/+f/5//r/+v/6//r/+v/6//r/+v/6//r/
+//8//3//v/+//v/+f8AAAkAEAAWAB0AJQAsAC0ALwA6AEYAUQBaAFwAWQBfAF4ATgAw
AAMA1/+1/5r/g/9z/2//cf9z/3r/hf+P/5L/lP+Y/6D/pf+l/6P/pP+u/7n/xP/N/9L/
0f/O/9H/0//Q/9D/0P/S/9T/1f/W/9r/2P/O/8z/1P/W/9j/3f/i/+n/7P/t/+//9f/3
//X/9P/4//v/+//8//3//f/9//v/+//9//3///8AAAAAAQD/////////////AAAAAAEA
AQABAP//AQABAAEAAQACAAMAAwAEAAQAAwADAAMAAwADAAQABAAFAAgACgAKAAoACQAJ
AAoACgAKAAwADQANAA0ADwARABEAEQAUABYAFwAZABoAGgAcAB0AHwAgACEAJQAmACkA
KgApACoAKwArACsALQAuAC4AMAAwADAAMQAyAC4ALQAsACwALAAsACwAKwApACUAIgAk
ACMAIQAfAB8AHQAZABgAFgATABEADgAOAA8ADwANAAwACwAJAAYABgAFAAQABQADAAMA
AgABAP///P/8//z//v/9//3//f/7//v/+v/6//r/+f/4//j//P/6//r/+v/4//j/9//3
//f/+P/5//v/+f/4//f/9f/1//X/9v/2//f/9//1//X/8//z//X/9f/1//X/9f/1//X/
9f/1//X/9v/1//X/9v/3//X/9f/0//T/9f/2//b/9//3//j/+P/6//n/9//3//b/9//3
//f/+P/4//n/+f/1//X/9//5//n/9//5//v/+v/6//r/+v/6//z//P/5//z//P/7//v/
+f/5//v/+//9//3//f/8//r/+v/6//r/+v/6//r/+v/7//v/+//6//j/9//3//j/+f/6
//v//P/8//v/+//7//j/+P/5//n/+//7//v/+//6//n/+P/3//j/9//7//z/+v/5//n/
+P/6//r/+v/6//j/+f/5//f/+f/5//n/+f/7//v/+//7//n/+f/5//f/9f/5//r/+f/4
//f/9v/2//b/9v/2//f/+P/5//r/+P/4//j/+P/2//b/9v/2//j/+P/4//j/9v/2//b/
9v/4//j/+P/4//r/+v/6//r/+P/4//j/+P/6//r/+v/6//j/+P/4//j/+P/4//j/+P/6
//r/+v/6//j/+P/4//j/+v/6//r/+v/4//j/+P/4//j/+P/4//j/+v/6//r/+v/6//r/
+v/6//r/+v/6//r/+P/4//j/+P/5//r/+//8//r/+//9//7//f/+//7//f/+/wIAAwAE
AAEAAgADAAIAAwAEAAUACAAJAAoACgAJAAsACQAJAAoADAANAA4ADgAMAAwADAAMAAsA
CAAHAAcAAwABAAAAAAD9//3//f/7//v/+//8//z//P/6//r/+v/6//r/+//7//n/9v/4
//j/9v/2//b/9v/3//f/+P/4//b/9v/2//b/+P/4//j/+P/2//b/9v/2//T/8//3/wAA
BQAKABAAEwAbACQAJwApADAAPgBLAFQAWgBXAFcAWgBWAEAAGQDv/8v/sP+V/4H/d/91
/3H/dv+B/4v/jv+U/5j/mv+d/6P/n/+c/6b/tf++/8n/0v/T/9L/1//V/8r/yv/S/9T/
0v/V/9b/0v/S/9D/zv/Q/9r/3v/f/+T/5//o/+n/7//x//P/9//6//r/+//9//3//f/8
//v//f/9//////8BAAIAAgADAAIAAQAAAP//AAACAAMABQADAAMAAQADAAMAAwADAAQA
BQAFAAYABgAFAAUABQAFAAYACAAJAAsACgAMAAwADAAPAA8AEAAQABIAFAAVABUAEwAV
ABcAFwAYABwAHwAhACIAIgAhACIAJQAnACgAKQAtAC4AMQAyADEAMgAzADMANQA3ADgA
OAA3ADYANQA1ADkANgA2ADYANQA0ADMAMgAwAC8ALAAqACsAKwAqACkAJwAlACEAIAAh
AB8AHgAcABkAGQAYABUAFAATABEADgAOAA0ADAANAAwACwAJAAcABwAEAAQABAAGAAUA
BQAFAAQAAwABAAAAAQABAAEAAgACAAAAAAAAAAAAAAD/////AAAAAAAAAQABAAAA///9
//3//f/+//7//f/9//v/+//9//3///////7//f/8//v/+//7//v/+//8//v/+//8//7/
+//6//j/+v/7//z//P/7//v//P/8//z/+//5//n//P/9//3//f/9//z//P/7//n/+f/7
//3//f/7//3////6//r/+v/6//z//v/+//v//P/8//v/+//9//3///////////////7/
/v/+//7//v/8//z//P/8//3//f/9//z//P/7//v//P/8//z//P/8//z/+//7//v//P/8
//3//f/7//v/+//7//3//f/9//3//f/7//7//v/+//3//f/8//7//v/+//7//f/9//z/
+f/9//3//f/9//3//f/9//3//f/9//3/+/8BAP3/AAD+//7//v/+//3//P/7//r//P/8
//z//P/6//r/+v/6//z//P/8//z//P/8//z//P/8//z//P/8//z//P/8//z/+//6//n/
+P/5//r/+//8//z//P/8//z//P/8//z//P/8//z//P/8//r/+v/6//r//P/8//z//P/8
//z//P/8//z//P/8//z//P/8//z//P/8//z//P/8//7//v/+//7//v/+//7//v/8//z/
/P/8//z//P/8//z/+v/6//r/+v/7//z//f/+////AQACAAMABAAEAAMAAwAIAAgACAAG
AAcACAAHAAYABwAIAAsADgAQABEAEQARAA0ADQAOAA4ADwAQABAAEAAPAA4ADQAKAAcA
BgAGAAUAAQAAAAAA//8BAAEA////////AAAAAAAA/P/8//z/+v/8//3//f/7//j/+v/6
//j/+P/4//j/9//5//r/+v/6//f/9v/1//T/9f/2//f/+P/6//r/+v/6//f/+f8CAA0A
EgAYAB8AIwAkACkALQA2AEgAVQBWAFoAXQBbAFQAQgAgAPP/0/+5/5z/h/9//3n/e/+D
/4b/i/+P/5T/lv+i/6j/pf+f/6H/qP+0/7//yP/L/9D/0//U/9X/1f/S/9L/0v/U/9b/
2//Y/9T/0P/S/9T/1v/c/+T/5f/q/+//7v/v//X/9//1//v//v/8//3/AwABAAEAAAD/
/wEAAQADAAMABQAGAAYABwAGAAUABAADAAQABgAHAAkACAAHAAQABQAGAAcACAAKAAsA
CwAMAAwACwALAAsACwANAA4ADgAPAA8AEAAPAA4AEQARABIAEgAWABgAGQAZABkAGwAd
AB0AHQAgACIAIwAjACQAJAAmACkAKwAsAC0ALwAwADMANAA1ADYANwA3ADcAOQA6ADoA
OAA4ADgAOQA7ADgAOAA4ADkAOAA3ADYANAAzADAALgAuAC0AKwApACcAJQAhACAAIQAf
AB4AHAAdAB0AHAAZABYAFQATABAAEAAPAA4ADwAOAA0ACwAJAAsACAAIAAgACgAJAAkA
CQAIAAcABQAEAAYABQAEAAQABQACAAEAAAABAAIAAgADAAQABAAEAAUABQAEAAMAAQAB
AAEAAgACAAUABQADAAMAAgABAAIAAQABAAEAAQABAP//////////AAD/////AAADAAEA
AQAAAP7///8AAAAAAQABAAIAAgABAP///P/7//3///8AAAEAAQAAAAAA///9//3///8B
AAAA//8CAAUAAAAAAAAAAAACAAQABAABAAIAAgABAAEAAwADAAUABQAEAAMAAgAAAAAA
AAAAAAAAAQACAAMABAADAAMAAwACAAIAAQABAAIABAAEAAQABAACAAEAAQABAAIAAgAD
AAMAAQABAAEAAQABAAEAAQABAAMAAQAEAAQAAgABAAEAAAABAAIAAwAEAAMAAwACAP//
AQABAAEAAQABAAEAAQABAAEAAQABAP//BQADAAQAAgACAAIAAgAAAAAAAAAAAAAAAAAA
AAAA/v/+//7//v8BAAIAAwAEAAQABAAEAAQAAgACAAIAAgAEAAQABAAEAAMAAgABAAAA
AQACAAMABAAEAAQABAAEAAQABAAEAAQABQAGAAcACAAFAAQAAwACAAMABAAFAAYACAAI
AAgACAAFAAQAAwACAAQABAAEAAQABgAGAAYABgAGAAYABgAGAAQABAAEAAQABQAGAAcA
CAALAA0ADgAPAA8ADgAMAAsAEAAQABAADgAQABIAEgASABAAEAASABQAGAAZABkAGQAV
ABUAFgAWABcAGAAYABgAGgAaABoAGAASABAADwANAAsACgAKAAkABwAHAAUABQAHAAgA
CAAIAAYABgAGAAQABAAFAAUAAwAAAAIAAgAAAP7//v/+//3//f/+//7//v///wAAAQAC
AP///v/9//z//f/+////AAD///3/AgANABYAGgAfACcAMAAzADUAPABKAFUAWABYAFUA
VwBaAEwAJAD1/83/q/+O/33/cf9t/3X/ff+C/4n/kf+W/57/pv+o/6n/p/+j/6j/tv/B
/8r/0//Y/9X/1v/Z/9f/1v/a/9z/1v/a/+H/4v/e/9z/1P/S/9r/4P/i/+f/7P/t/+z/
8//3//n/+f/5//z//P//////AgADAAMAAwABAAEAAwADAAUABgAGAAcABwAHAAcABwAG
AAYABQAFAAUABQADAAUABQAFAAUABgAJAAkACgAKAAkACQAJAAkACQAKAAoACwAOABAA
EAAQAA8ADwAQABAAEgAUABUAFQATABUAFwAXABkAHAAeAB8AIQAiACIAJAAlACcAKAAp
ACkAKgAtAC4AMQAyADMAMwAxADMANAA0ADQANAA0ADUANQAyADIAMgAxADAALwAuADAA
LwAsACoAKAAnACUAIwAlACMAHwAeAB0AGwAaABgAFQAVABQAEQAPAA8ADgAMAAsACQAH
AAcABwAHAAYABQADAAAAAAAAAAAA//////////////7//v/8//v/+v/6//r/+P/4//j/
+f/6//r/+//6//r/+v/7//v/+v/5//f/9v/3//n/+v/7//v/+f/5//b/9f/2//X/9//3
//f/9//1//X/9f/1//b/9f/1//b/+v/5//r/+v/3//f/9//2//b/9//5//r//P/7//n/
+f/4//n/+f/5//j/+P/5//n/9f/1//f/+f/4//f/+v/9//r/+v/6//r//P/+//7/+//+
//7//f/9//v/+//9//3//f/9//3//P/8//z//P/8//r/+v/6//r/+//7//v/+v/8//v/
+//8//z//P/8//z//P/7//v/+//8//z//f/9//v/+//7//v/+f/5//n/+f/6//n//f/+
//z/+//7//r/+P/4//j/+P/5//v//P/7//z/+//6//n/+v/7//z//f/7//v/+//5//n/
9//6//v//P/9//7//P/8//z//P/6//r/+v/6//r/+v/6//r/+v/6//r/+v/8//z//P/8
//r/+v/6//r//P/8//z//P/8//z//P/8//r/+v/6//r/+//8//3//v/9//z/+//6//z/
/P/8//z//P/8//z//P/7//r/+f/4//n/+v/7//z/+v/6//r/+v/6//r/+v/6//z//P/8
//z//P/8//3///8CAAMABAAEAAIAAQADAAIABAACAAQABgAGAAYABgAGAAgACgAMAA0A
DgAPAA4ADwAPAA4ADgAOABAAEAAQABAADgAMAAgABgAFAAMAAQAAAAIAAQABAAEA////
////AAD///7/+//6//v/+v/7//3/+//5//b/+P/6//j/+P/4//b/9f/1//b/9v/2//b/
9v/4//j/+P/4//j/+P/4//j/+v/2//n//f8AAAcADAAOABUAIQAmAC0ANwA+AEYAUwBa
AFQAVwBfAFoASAAuAAMA0f+v/5L/d/9r/2v/a/9v/3r/g/+H/47/lP+U/5j/nf+f/5//
pv+s/7P/wP/L/8r/yf/O/9H/0//U/9b/0v/Q/9L/1f/a/9r/1P/Q/9b/2v/a/9z/4//m
/+n/7P/t//H/+f/5//X/+v/+//v/+//9////AAABAAEAAQADAAMAAwAEAAQABQADAAMA
AwADAAMABAAEAAUABgAHAAYACQAHAAcABwAIAAcABwAIAAgACQAJAAkACQALAAwADAAN
ABAAEgASABIAEwATABQAFAAWABgAGQAZABkAGwAdAB0AGwAeACAAIQAlACYAJgAoACkA
KwAsAC0ALQAuADEAMgA1ADYANwA3ADUANwA4ADgAOgA6ADoAOwA9ADoAOgA6ADkAOAA3
ADYAOAA3ADQAMgAyADEALwAtACsAKQAlACQAIwAhACAAHgAdAB0AHAAZABsAGwAaABgA
EgAPAAwACwAMAA0ADQANAA0ACgAKAAoACQAHAAYABQAHAAcABgAGAAYABQAEAAQABgAE
AAQABAAEAAQAAwADAAIAAgACAAMABAAEAAQAAwAAAP/////+/wEAAQD//////////wEA
AQD//////////////////////P/7//v//P8BAP/////+//7///8AAAAA/f/9//7//v8A
AP///f/9//z//f/9//3/AAAAAAEAAQD/////AQADAAEA//8BAAMAAgACAAIAAgAAAAIA
AgD//wIAAgABAAEAAQABAAMAAwADAAMAAwACAAQABAAEAAQAAgACAAIAAgADAAMAAwAC
AAQAAwADAAQABAAEAAQABAAGAAUABQAFAAIAAgADAAMAAwADAAMAAwAFAAUABQAFAAMA
AQAEAAQABgAFAAUABAADAAIAAQAAAAMABQAGAAUABQAFAAUABQAHAAcABwAHAAUABQAF
AAMAAQAFAAQABAAEAAQABAAGAAYABgAGAAQABAAEAAQABgAGAAYABgAEAAQABAAEAAQA
BAAEAAQABgAGAAYABgAGAAYABgAGAAgACAAIAAgABwAGAAUABAAEAAQABAAEAAQABAAE
AAQABAAEAAQABAAFAAYABwAIAAcABgAFAAQABAAEAAQABAAEAAQABAAEAAIAAgACAAIA
AwAEAAUABgAEAAQABAAEAAQABAAEAAQABAAEAAQABAACAAIAAgACAAMABAAFAAYABgAG
AAYABgAIAAkACwAMAA0ADgAOAA0ACwAOAA4ADgANABAAEwAUABIAEgASABQAFAAWABcA
FwAXABUAFQAWABYAFwAYABgAGgAaABoAGgAWABIAEAAPAA0ACwAKAAoACwALAAsACQAI
AAcABwAGAAcABgAHAAgABgAGAAcABwAFAAIABAAEAAQABAAEAAQAAQABAAIAAgACAAIA
AgACAAIAAgACAAIABAAEAAQABAAEAAUABQAGAA8AFgAcACcALwA0ADcAPwBEAEwAWwBk
AGIAZQBpAGgAYABKACMA9//T/7T/mf+J/4H/f/+D/4z/kf+X/5z/nv+i/6r/rf+t/63/
sv+4/8H/zv/V/9j/2//e/+H/4f/e/9z/3P/c/97/3//i/+L/3v/g/+T/4P/g/+j/7f/w
//X/9v/3//v///8DAAMAAgACAAMABwAKAAsACwALAAsACwANAA0ACwAMAAwADQANAA0A
DQANAA8AEAAQABEAEQARAA8AEQARABEAEQASABUAFQAWABYAFwAXABcAFwAVABYAFgAX
ABgAGgAaABoAGwAbABwAHAAgACIAIwAjACMAJQAnACcAJQAoACoAKwAtAC4ALgAwADMA
NQA2ADcAOQA6AD0APgA/AEAAQQBBAD8AQQBCAEIARQBGAEcASQBKAEYARQBEAEUARABD
AEIAQgBBAD4APAA7ADkANgAzADUANQAzADQAMQAvAC4ALAArACsAKgAnACUAJQAkACIA
HwAdABsAGwAdAB0AHAAbABsAGAAYABgAFgAVABUAFQAXABcAFgAWABUAEwARABAAFAAS
ABIAEgASABIAEQARABAAEAAQABEAEgASABIAEQANAA0ADgAOABIAEwASABMAEgARABIA
EQARABEAEQARAA8ADwAPAA8ADAALAAsADAAQAA8AEAAQAA8ADwAPAA4ADQANAA4ADgAP
AA8ADgAPAA4ADwAPAA8AEAAQABEAEQANAA0ADwARAA0ACwANAA8ADgAQABIAFAATABQA
EwAPABIAEgARABEADwAPABEAEQATABMAEwASABQAFAAUABQAEgASABIAEgAVABUAFQAU
ABIAEQARABIAFAAUABQAFAAUABMAEwATABIAEgATABMAFQAVABUAFQAVABUAFQAVABUA
EwAWABYAFgAVABUAFAAUABQAFAAUABQAFQAVABMAFQAVABUAFQAVABUAFQAVABcAFwAX
ABUAFQATABAAEwAUABUAFgAWABYAFgAWABQAFAAUABQAFQAWABcAGAAXABYAFQAUABUA
FgAXABgAGAAYABgAGAAWABYAFgAWABgAGAAYABgAFwAWABUAFAAVABYAFwAYABgAGAAY
ABgAFgAWABYAFgAXABgAGQAaABgAGAAYABgAFgAWABYAFgAYABgAGAAYABcAFgAVABQA
FQAWAA==
         </WaveFormData>
      </LeadData>
      <LeadData>
         <LeadByteCountTotal>10000</LeadByteCountTotal>
         <LeadTimeOffset>0</LeadTimeOffset>
         <LeadSampleCountTotal>5000</LeadSampleCountTotal>
         <LeadAmplitudeUnitsPerBit>4.88</LeadAmplitudeUnitsPerBit>
         <LeadAmplitudeUnits>¦ÌV</LeadAmplitudeUnits>
         <LeadHighLimit>2147483647</LeadHighLimit>
         <LeadLowLimit>268435456</LeadLowLimit>
         <LeadID>V1</LeadID>
         <LeadOffsetFirstSample>0</LeadOffsetFirstSample>
         <FirstSampleBaseline>0</FirstSampleBaseline>
         <LeadSampleSize>2</LeadSampleSize>
         <LeadOff>FALSE</LeadOff>
         <BaselineSway>FALSE</BaselineSway>
         <ExcessiveACNoise>FALSE</ExcessiveACNoise>
         <MuscleNoise>FALSE</MuscleNoise>
         <LeadDataCRC32>4212490815</LeadDataCRC32>
         <WaveFormData>
BgAGAAYABgAFAAQAAwACAAIAAgACAAIAAgACAAIAAgAAAAAAAAAAAAAAAAAAAAAAAAAA
AAAAAAACAAIAAgADAAMABAAEAAQAAwADAAUABgAJAAkABwAHAAYABgAFAAQABgAGAAYA
BQAFAAUABAABAPv/+P/4//n/+v/8//3//P/6//n/+f/5//n/+f/3//f/+f/5//n/+f/4
//j/+f/4//j/+P/5//n/+f/6//r/+v/7//v//P/8//7//P/7//v/+//7//r/+v/7//z/
/f/+//z//P/9//3///8BAAEAAQABAAEAAQD///3//v8FAAoADwAWABsAHwAiACUAIwAf
ABwAEwAJAP//8v/g/8//yP/P/9z/6v/y//r/BwAPABQAFAAQAAcABwASACMANgBLAFwA
agB4AIQAkACaAKgAuQDHAM4A0gDXAN4A4wDlAOMA3gDZANUA1ADJALsAsgCpAJsAjQB6
AFsAQgAzACYAHwAeABsAFgAWABgAFwAZABsAGgAWABMAEAANAAoACQAIAAgACAAIAAcA
CAAHAAQAAwACAAQABAADAAIAAgABAP/////9//3//f/8//3//f/+//7//P/6//n/+P/5
//n/+P/4//f/9f/1//T/8v/x/+//7f/u/+7/7v/v/+v/6P/m/+T/5P/k/+L/4v/i/9//
3//c/9n/2f/Y/9f/2P/X/9b/1f/U/9L/0f/R/9L/0//U/9X/1v/X/9n/2v/Z/93/3//h
/+f/6v/t//D/8v/2//n//v8EAAgACwAOABAAEQASABMAEwAVABYAFgAYABkAGgAbABgA
FwAWABUAFQAUABQAEwASABEAEAAPAA0ADAAMAAwADAANAA0ADgAKAAkACAAHAAgACQAK
AAsACQAIAAcABwAFAAYABwAHAAkACQAJAAkABgAFAAQAAwAGAAcACAAJAAcABgAGAAcA
BQAGAAYABgAIAAgACAAIAAcABgAFAAQABgAHAAgACAAGAAYABgAFAAMABQAFAAUABgAH
AAgACAAHAAcABgAGAAgACAAHAAcABwAGAAYABwAFAAUABQAFAAYABgAGAAYAAwADAAQA
BAAHAAcABwAGAAUABQAFAAUABAADAAMAAgAFAAYABgAHAAYABAADAAMABQAFAAUABgAG
AAQAAwADAAEAAgADAAMABQAFAAUABQABAAEAAgACAAQABQAFAAUAAwADAAMAAwABAAIA
AgACAAUABQAEAAQAAAAAAAAAAQADAAQABAAEAAQABAACAAIAAQACAAIAAgAEAAQAAwAD
AAEAAAAAAAEAAgACAAQABAAEAAQABAACAAIAAgACAAQABAAEAAQAAgACAAIAAgACAAIA
AgACAAQABAAEAAQAAQAAAP///v8BAAIAAwAEAAMAAgABAAAAAAAAAAAAAAACAAIAAgAC
AAEAAAD///7///8AAAEAAgAAAAAAAAAAAAAAAAAAAAAAAgACAAIAAgABAAAA///+////
AAABAAIAAQAAAP///v/+//7//v/+/wAAAAAAAAAA/v/+//7//v8AAAAAAAAAAP///v/9
//z//P/8//z//P/9//7///8AAP///v/9//z//v/+///////+//7//v///wEAAwAEAAUA
BQADAAMAAwAEAAQABAAEAAQABAADAAMAAQAAAP3/+f/2//b/9//3//r/+v/4//j/9f/1
//X/9f/3//X/9f/1//T/8//y//H/8//2//f/9//2//b/9f/1//T/9P/0//X/9f/2//b/
9v/2//X/9f/2//f/9//4//j/+v/6//r/+v/5//n/+P/3//r/+//8//3/+//7//n/+//8
/wEABgANABIAFwAdACAAIQAfAB0AGgAPAAUA+//u/9z/zf/G/8v/2v/o/+7/+P8DAAsA
EAAUAA4ABwALABYAJwA6AE8AYABuAHwAiACSAJ4ArAC/AMsA0gDUANsA4gDnAOcA4wDa
ANUA1QDSAMEAsQCqAJsAjQB/AGYARwA0ACUAGgAXABQADwAMAAwADgAPAA8ADwAQAA4A
CwAIAAUAAAD///7//v////7//P/8//v/+P/3//b/+P/4//f/9v/0//P/8f/x//H/8f/x
//D/8v/x//H/8P/t/+z/7P/s/+z/7f/t/+7/6//p/+n/6P/n/+f/5v/l/+X/5P/j/+P/
3v/c/9v/2v/a/9r/2P/Y/9b/0//T/9D/zf/N/8z/y//L/8v/y//L/8r/yP/H/8f/yP/J
/8r/y//K/8v/zf/O/9H/1f/X/9n/3//i/+X/6P/r/+7/8P/0//r//v8BAAQABQAHAAkA
CwANAA8AEAAQABEAEQARABEADQANAA0ADQANAAwADAALAAoACQAIAAcABQAEAAQABAAF
AAUABAAEAAEAAQABAAEAAwADAAMAAwADAAIAAQABAAAAAAAAAP//AQABAAEAAQD/////
/////wAAAQACAAMAAQAAAAAAAQABAAIAAgACAAQABAAEAAQAAwACAAEAAAADAAMAAwAC
AAIAAgACAAEAAQADAAMAAwAFAAUABQAEAAMAAwACAAIABAAEAAMAAwABAAAAAAABAAEA
AQABAAEAAgACAAIAAgAAAP/////+/wAAAQACAAIA///////////9//3//v/+/wAAAAD/
/////f/8//z//f/+////AAACAAAA/v/9//3/+//8//3//f/+////AAABAP7//f/9//z/
/f///wAAAQD9//3//f/9//v//P/8//z//v//////AAD8//z//P/9//3//v/+//7//v/+
//z//P/7//z//P/8//7//v/9//3/+//6//r/+//+//z//v/8//z//P/8//r/+v/6//r/
+//8//3//v/9//z/+//6//z//P/8//z//P/8//z//P/7//r/+f/4//v//P/9//7//f/8
//v/+v/6//r/+v/6//z//P/8//z/+//6//n/+P/5//r/+//8//r/+v/6//r//P/8//z/
/P/8//z//P/8//r/+v/6//r/+//8//3//v/9//z/+//6//r/+v/6//r/+v/6//r/+v/6
//r/+v/6//z//P/8//z/+v/6//r/+v/6//r/+v/6//z//P/8//z/+v/7//v//P/9//7/
AAABAAIAAgACAAEAAQABAAEAAgAEAAQABAAEAAMAAQAAAP//AQD///z/+v/3//f/9v/2
//j/9v/2//X/9f/1//X/9f/x//H/8f/x//P/8//z//T/9P/0//P/8v/0//P/8//0//T/
9P/1//X/9f/0//P/8P/y//P/9f/3//b/9v/1//T/9v/2//b/9v/3//f/9//5//f/9//3
//f/+f/7//v/+v/7//7/AQAGAAsAFQAcACEAIwAfABgADQD9//H/6P/c/83/xP/H/9D/
3P/k/+j/7//7/wQACgAIAAMA//8EABMAIgAxAEIAVABiAHIAgACKAJQAoQCxALgAvADD
AMoA0wDZANkA1gDPAMcAxAC9ALMAqgCnAJ0AkQCCAGUARAAvACIAEwAQABEADgAMAAwA
DQAJAAkACAAJAAcABQADAAAA///+//7/+//6//j/+P/5//j/+f/6//n/+P/2//T/9v/1
//P/8//x//H/8f/w//L/8f/x//D/7//u/+7/7v/r/+v/6v/q/+v/6f/p/+j/5f/l/+T/
4//j/+L/4f/h/+D/3v/d/9z/2v/Y/9T/0v/T/9H/0v/Q/8//z//O/83/yv/J/8j/x//I
/8j/yf/L/8j/x//G/8X/x//J/8z/zv/M/8//0P/R/9f/2v/d/+D/5v/q/+3/8v/z//b/
+P/6////AwAHAAsADAANAA0ADAANAA0ADQANAAwADQAOAA8ADgAMAAsACQAJAAkACQAJ
AAcABgAGAAYABQAFAAQABAAEAAUABgAHAAYABQAEAAMABQAEAAMAAwADAAQABQAFAAMA
AwADAAMABAAFAAYABwAGAAUABAADAAQABAAFAAcABQAGAAYABgAGAAYABgAGAAcACAAJ
AAoACgAJAAgABgAIAAgACAAHAAcACQAJAAkABwAHAAcABgAHAAkACgAMAAkACAAGAAUA
BgAGAAcACQAJAAkACQAJAAYABgAGAAYABwAHAAgACAAIAAcABgAEAAQABQAGAAcABwAH
AAgACAAGAAYABQAFAAcABgAGAAcABgAFAAQABAAHAAYABgAHAAUABgAHAAcABQAFAAUA
BQAEAAUABwAIAAcABwAGAAUABAAFAAYABwAHAAgACAAIAAgABwAFAAQABAAGAAgACwAI
AAgABwAGAAgACAAGAAYABwAIAAgACAAIAAgABwAHAAkACAAIAAkACAAGAAQABQAGAAcA
CAAIAAgACAAIAAcABgAFAAQABQAGAAcACAAGAAYABgAGAAYABgAGAAYACAAIAAgACAAH
AAYABQAEAAUABgAHAAgABgAGAAYABgAGAAYABgAGAAgACAAIAAgABgAGAAYABgAHAAgA
CQAKAAkACAAHAAYABgAGAAYABgAHAAgACQAKAAkACAAHAAYABwAIAAkACgAJAAkACgAK
AAoACwALAA0ADAANAA0ACwALAAsADAAMAA4ADgAOAA4ADAALAAoACAAGAAMAAQACAAEA
AQACAAIAAAAAAP////8AAAEAAgABAP7//f/8//v//f/9//7/AAACAAEAAAAAAP3//f/+
//7//v//////AAD+//7//P/7//v//P/9//3/AAAAAAAAAAD///7//f/9//////8BAAEA
/////////////wEAAgAHAA4AEQAUABkAHQAgACMAJQAjAB4AFQAJAP//8v/g/9H/zP/R
/97/7v/4/wAABwARABYAFgAQAAsADQAYACcANgBJAFoAaAB0AIIAjgCYAKYAtwDHAMwA
zgDNANIA3QDhAN8A3ADVANEAygDBALUAqgCjAJkAjwB+AGMARgAzACYAGwAWABMAEAAQ
ABQAEwATABEADgALAAkABwAFAAMAAwADAAQAAQAAAP7//v/+//z//P/8//7//v/9//z/
+//5//b/9f/2//f/+P/4//b/9f/1//T/8//y//L/8v/z//P/8v/y/+//7f/t/+z/7f/t
/+z/6//p/+j/5//n/+T/4v/h/+D/4f/g/93/3P/b/9f/1v/S/9L/0//T/9P/0f/P/83/
y//L/8r/yv/L/83/zf/N/83/zP/N/8//0P/S/9f/2v/d/+D/4v/k/+b/6//w//T/+v/+
/wIABQAIAAkACwANAA8AEwAVABYAFgAVABUAFQAVABMAEwATABMAEwASABIAEQAOAA0A
DAALAAwADAANAA4ACwALAAoACgAHAAcABwAHAAgACQAKAAsACQAIAAcABwAIAAoADAAN
AAwACwAKAAkACQAJAAkACQALAAsACwALAAkACAAIAAkACwAMAAwADAAKAAoACgAKAAoA
CgAKAAoADQANAA0ADAALAAoACQAHAAgACwAMAA0ACwALAAsACgAMAA0ADQAOAA4ADgAN
AA0ACwAKAAoACwANAA0ADQANAAoACgAKAAoACQAJAAoACgALAAsACwAKAAcABwAHAAcA
CQAJAAoACgAIAAgABwAHAAcABgAGAAcACQAJAAkACgAJAAYABAADAAUABgAHAAcABQAF
AAUABQADAAMABAAEAAYABwAHAAcAAwADAAMAAwAFAAYABgAGAAUABQAEAAQAAgACAAIA
AwAFAAYABgAGAAUABAABAAAAAgAEAAUABgAEAAQAAwADAAMAAgACAAMABAAGAAYAAwAC
AAEAAAACAAIAAgACAAIAAgACAAIAAAAAAAAAAAABAAIAAwAEAAEAAAD///7/AAAAAAAA
AAAAAAAAAAAAAP7//v/+//7///8AAAEAAgABAAAA///+/wAAAAAAAAAAAAAAAAAAAAD+
//7//v/+/wAAAAAAAAAA/v/+//7//v8AAAAAAAAAAP7//v/+//7//v/+//7//v///wAA
AQACAAEAAAD///7//v/+//7//v8AAAAAAAAAAAAA//////7///8BAAIABQAEAAUABQAD
AAUABQAGAAYABgAGAAYABgADAAMAAwACAAIA///9//7//f/7//r/+P/3//j/+P/5//n/
+f/5//f/9v/1//T/8//0//X/9//6//j/9//2//b/9f/1//b/9v/4//n/+f/6//n/+P/1
//P/9P/2//j/+f/5//j/9//2//f/+P/5//v/+//7//3//f/8//v/+v/5//3////+/wEA
AgAFAAoADwAXABwAIQAlACMAIAAVAAkA/f/w/+L/0//K/83/1v/k/+7/9P/7/wUAEAAW
ABQAEQAPABQAHwAuAD0ATgBgAHIAhACSAJ4AqAC1AMUAzADOANUA3ADlAOkA6QDiANcA
0QDMAMEAswCoAKEAlQCJAHIAVQA4ACUAGAATABIAEQAQABAAEAAPAA0ACQAIAAkABwAF
AAMAAgABAAAAAAD8//r/9//2//n/+P/5//r/9//2//T/8v/z//P/8v/z//P/8//z//L/
8P/v/+//7v/u/+7/7//w/+z/6//p/+j/6P/n/+j/6P/n/+f/5v/l/+T/4v/g/9//3f/c
/9z/3P/Z/9j/1f/U/9b/0//T/9D/z//P/87/zf/L/8n/x//F/8j/yP/J/8v/yP/H/8b/
xf/I/8n/y//M/83/0f/T/9X/1//a/93/4P/l/+r/7v/0//f/+v/8//7/AwAFAAcACQAL
AA0ADgAOAA0ADQANAA0ADAANAA4ADwAOAAwACwAJAAoACQAIAAcABwAGAAYABgADAAMA
AgACAAIAAwAEAAUABAADAAIAAQADAAIAAQABAP//AAABAAEA//////////8BAAEAAQAB
AP//////////AQAAAAAAAQABAAIAAgACAAAAAAAAAAAAAQACAAMABAAEAAMAAgAAAAIA
AgACAAEAAQADAAMAAwABAAEAAQAAAAEAAwAEAAYABQAEAAIAAQD///7//v///wEAAQAB
AAEAAAAAAAAAAAABAAEAAgACAAIAAQAAAP7/////////////////AAAAAP7//v/9//3/
/v/+////AQAAAP///v/+/wAA/v/9//3//f/+///////+//3//P/7//r/+//9//7//f/9
//z/+//6//v//P/9//3//v/+//7//P/7//n/+P/4//r//P////z//P/7//r//P/8//r/
+v/9//7//v/+//3//P/6//n/+v/6//v//f/6//r/+P/6//r/+v/6//r/+v/6//r/+P/4
//j/+P/6//r/+v/6//r/+v/6//r/+P/4//j/+P/5//r/+//8//n/+P/3//b/+P/4//j/
+P/4//j/+P/4//b/9v/2//b/9//4//n/+v/5//j/9//2//f/+P/5//r/+P/4//j/+P/2
//b/9v/2//f/+P/5//r/+f/4//f/9v/4//j/+P/4//b/9v/2//b/9P/0//T/9P/1//b/
9//4//f/9v/1//T/9v/2//b/9v/2//b/9v/3//f/+P/4//j/+v/7//7/AAD+//3/+v/5
//z//v///wAA/v/+//7//f/7//v/+v/3//X/8v/y//P/8v/y//H/7v/v/+//8P/x/+//
7//t/+3/6//r/+v/6//t/+7/8P/w/+7/7P/r/+n/6v/s/+3/7v/t/+3/7v/u/+3/6v/o
/+f/6f/r/+z/7v/t/+z/6//q/+v/7P/u/+//7f/v/+//7//v/+//7//t//H/9v/5//z/
//8EAAcADwAWABkAGQAVAA4AAQD1/+f/1v/G/7v/uv/F/9T/3v/k/+r/8//7/wIAAgD+
//v///8MAB8AMgBBAFIAYgBwAH4AjACYAKgAtwDBAMIAxgDPANYA2wDdANkA0ADNAMkA
vACrAKEAmACLAH8AbQBMAC8AHgANAAQABQAEAAEABAAEAAIA//////3/+v/5//f/9f/z
//L/8f/w//D/7f/s/+r/6v/s/+r/6v/q/+n/6P/m/+T/5f/l/+T/5f/n/+f/5//m/+X/
4//i/+D/4P/g/+H/4v/g/9//3f/c/9v/2f/Z/9j/2f/Z/9j/1//W/9T/0v/R/9D/zv/N
/8z/yf/I/8X/xP/F/8P/xP/C/7//v/++/73/vP+7/7r/uf+6/7r/u/+9/7r/uf+4/7f/
uf+7/77/wP/D/8f/yf/L/87/0P/S/9T/2//g/+T/6v/t//D/8v/0//f/+f/7//3/AQAD
AAQABAAEAAMAAgABAAAAAQACAAMAAgAAAP///f/+//3//P/7//3//P/8//z/+v/5//f/
9v/2//f/+P/5//j/9//2//X/9//2//X/9f/3//j/+f/5//j/9//2//X/9v/3//j/+f/4
//f/9v/1//f/9v/2//f/+f/6//r/+v/5//j/9//2//f/+P/5//r/+v/5//j/9v/4//j/
+P/3//n/+//7//v/+v/5//j/9v/3//n/+v/8//v/+v/4//f/+f/4//j/+f/5//n/+f/5
//b/9v/2//b/9//3//j/+P/3//f/9//2//f/9//3//f/+f/5//r/+v/3//b/9P/z//T/
9P/1//f/9f/1//X/9v/2//T/8//z//T/9v/4//n/9v/1//T/8//y//P/9f/2//X/9f/0
//P/8//z//P/8//1//b/9v/2//T/8//x//D/8f/y//P/9f/z//T/9P/0//T/9P/y//L/
9f/2//b/9v/1//T/8v/x//P/8v/y//P/9v/2//L/8P/w//D/8P/x//L/8//0//L/8v/y
//L/9P/0//T/9P/y//L/8v/y//D/8P/w//D/8f/y//P/9P/y//L/8v/y//T/9P/0//T/
9P/0//T/9P/z//L/8f/w//H/8v/z//T/8//y//H/8P/x//L/8//0//T/9P/0//T/8v/y
//L/8v/z//T/9f/2//X/9P/z//L/9P/0//T/9P/2//b/9v/2//X/9P/z//L/8//0//X/
9//1//b/9v/2//f/9//5//r//f/9//v/+//5//r/+v/6//z//P/8//v/+f/5//j/9f/z
//D/8P/x/+//8P/w/+7/7v/t/+3/7f/v/+//7f/t/+v/6//r/+v/7P/u//H/8v/v/+7/
7v/t/+v/7P/s/+z/7//v//D/8P/w/+7/7f/t//D/8f/x//L/8v/y//L/8v/x//D/8P/v
//D/8//0//X/8//z//P/8f/1//b/+f8AAAUACAANABEAFAAXABcAFQAQAAcA+//t/+D/
0P/B/7z/xf/U/+L/6v/w//n/AQAEAAIA/v/7////CgAbAC4APwBOAFgAZAB0AIAAjACa
AK0AuQC+AL4AwwDIAM8A1QDTAM4AywDFAMAAtQCpAKAAmwCRAIUAdABXADwAKwAaAA8A
DAANAAoACgAKAAsACwALAAgABgADAAAA/f/9//3//f/+//v/+v/4//j/+P/2//b/9v/4
//j/9//2//T/8//x//H/8//z//P/8v/y//H/8f/w/+//7v/u/+7/7//v/+7/7v/s/+n/
6P/m/+f/5//m/+X/4//i/+H/4f/g/97/3f/c/9v/2v/X/9b/1P/R/9H/zv/O/8//z//P
/83/y//J/8f/x//G/8b/x//J/8n/yf/J/8j/yf/L/8z/zv/T/9b/2f/b/97/4f/k/+j/
7P/v//T/+P/8////AgADAAUABwAJAAwADwARABIAEQARABEAEQARABEAEQARABMAEgAS
ABEADwANAAsACQAMAAwADQAOAAsACwAKAAoACQAJAAkACQAJAAkACQAJAAcABgAFAAUA
BwAIAAkACQAJAAkACQAJAAkACQAJAAkACwALAAsACwAJAAgACAAJAAsADAAMAAwACgAK
AAoACgAKAAoACgAKAA0ADQANAAwACgAKAAoACQAJAAsACwALAAsACwALAAoACgALAAsA
DAAOAA4ADQANAAsACgAKAAsADQANAA0ADQAMAAwADAAMAAkACQAKAAoADQANAA0ADAAJ
AAkACQAJAAsACwAMAAwACgAKAAkACQAJAAgACAAJAAoACwAMAA4ADQAKAAgABwAJAAoA
CwALAAkACQAJAAkABwAHAAgACAAIAAkACQAJAAcABwAHAAcACQAKAAoACgAJAAkACAAI
AAYABgAGAAcACQAKAAoACgAIAAgABgAGAAcACAAIAAgACAAIAAcABwAHAAYABgAHAA4A
DgAKAAkACAAHAAYABgAGAAYABgAIAAgACAAIAAYABgAGAAYABwAIAAkACgAJAAgABwAG
AAgACAAIAAgACAAIAAgACAAGAAYABgAGAAcACAAJAAoACQAIAAcABgAIAAgACAAIAAoA
CgAKAAoABwAGAAUABAAHAAgACQAKAAgACAAIAAgACgAKAAoACgAKAAoACgAKAAgACAAI
AAgACQALAAwADgANAAwADAALAA0ADgAPAA8ADwAPAA8AEAAOAA4ADgAOABAADwAPAA8A
DAAJAAUAAgAEAAUABQAGAAYABAAEAAMAAQABAAEAAQAAAAEAAgADAAIAAQAAAAAABAAE
AAMAAgACAAEAAQACAAAAAAABAAEABAAEAAQAAgABAAEAAgADAAMABAAEAAQABgAGAAYA
BgAGAAUABAAFAAYABwAIAAkACQAHAAUACAANABAAFQAcACEAJQAoACkAJwAlACAAGQAP
AAUA+v/q/9v/1P/X/+T/9v/+/wYAEQAdACQAIgAcABUAFQAeAC0AQABVAGgAdACCAI4A
mgCkALAAwwDPANYA2gDbAOQA6wDrAOcA4gDbANcA0gDJAL0AtACpAJ0AkQB+AGEASAA7
AC4AJwAkAB8AGgAYABoAGwAbABsAHAAaABcAFAARAA4ADQAMAAwADAAMAAsADAALAAgA
BwAGAAgACAAHAAYABgAFAAMAAwADAAMAAwACAAQAAwADAAIAAAD+//3//P/8//3//f/+
//v/+f/5//j/9f/1//T/8//0//T/9P/1//H/7v/s/+r/6//q/+f/5v/m/+P/4//g/9//
3//e/93/3v/d/9z/2//Z/9j/2P/Z/9n/2f/Z/9n/3P/d/9//4P/f/+P/5f/n/+z/8P/0
//j/+//+/wAABAAKAA4AEQAUABcAGQAbAB0AHQAfACAAIAAhACEAIQAhAB0AHQAdAB0A
HgAeAB8AHwAcABsAGgAZABkAGAAYABgAGQAZABgAGAAWABUAFAATABUAFQAVABUAFwAW
ABUAFQATABQAFQAVABcAFwAXABcAFgAVABQAEwAVABUAFQAVABcAFgAWABcAFQAWABYA
FgAXABgAGQAaABkAGAAXABYAGQAZABkAGAAZABoAGwAbABoAGwAaABkAGwAbABsAGgAY
ABkAGQAaABwAHAAbABsAGwAaABoAGwAZABkAGQAZABkAGgAbABwAGgAZABkAGAAbABsA
GwAaABsAGwAbABsAGQAZABoAGgAaABoAGQAZABcAFgAWABcAGQAZABkAGgAaABgAFwAX
ABUAFgAXABcAGQAZABkAGQAVABUAFgAWABgAGQAZABkAFwAXABcAFwAVABYAFgAWABkA
GQAYABgAFAAUABQAFQAXABgAGAAYABoAGgAYABgAFgAWABUAFAAXABgAGAAZABcAFgAW
ABcAFgAWABgAGAAYABgAGAAWABYAFgAWABgAGAAYABgAFgAWABYAFgAWABYAFgAWABgA
GAAYABgAFgAWABYAFgAXABgAGQAaABkAGAAXABYAGAAYABgAGAAaABoAGgAaABgAGAAY
ABgAGQAaABsAHAAZABgAFwAWABgAGAAYABgAGgAaABoAGgAYABgAGAAYABoAGgAaABoA
GAAYABgAGAAYABgAGAAYABoAGgAaABoAGAAYABgAGAAaABoAGgAaABoAGgAaABoAGgAa
ABoAGgAdAB0AHgAeAB0AHQAcAB0AHwAhACIAIQAhACEAIgAiACAAIAAgACAAIQAhACEA
IAAcABcAEwASABQAFQAXABgAFAAUABMAEwATABMAEwARABIAEwAUABUAEwATABQAFgAY
ABcAFgAWABMAEwAUABQAFAAVABUAFgAWABYAFAATABEAEgATABMAFQAWABcAGAAYABgA
GAAZABcAFwAZABkAGwAbABsAGwAZABcAGAAbACAAKQAwADMANwA8AD8APQA9ADoAMQAn
AB0AEAAAAPH/5v/n//L/AgAOABYAIQArADIANAAwACcAJQAuAD0AUABlAHQAhACSAJ4A
qgC4AMQA0wDjAOwA7gDxAPoA/wADAQEB/gD1APMA8ADjANMAygDDALUApwCUAHcAXgBR
AEIANwA0ADEALAAuADAAMQAxADEAMAAuACsAKAAlACIAIQAgACAAIQAgAB4AHgAcABoA
GgAaABwAHAAbABoAGAAXABUAFQAXABcAFwAWABYAFQAVABQAEQAQABAAEAAQABEAEQAS
AA8ADQANAAwACwALAAoACQALAAoACQAJAAQAAgABAAAAAQAAAP3//P/8//n/+f/2//X/
9f/0//P/8//z//P/8//y//D/7//v//H/8f/x//H/8P/x//P/9P/1//n/+//9/wMABgAJ
AAwADgASABUAGgAgACQAJwAqAC0ALwAxADMANQA3ADgAOAA7ADsAOwA7ADkAOQA5ADkA
OwA6ADoAOQA4ADcANgA1ADUANAA0ADQANQA1ADQANAAxADEAMQAxADMAMwAzADMAMQAw
AC8ALwAxADIAMwAzADMAMwAzADMAMgAxADAALwAyADMANAA1ADMAMgAyADMAMwA0ADQA
NAA2ADYANgA2ADQANAA0ADQANwA3ADcANgA2ADYANgA1ADUANwA3ADcAOQA5ADkAOAA2
ADcANwA4ADoAOgA5ADkAOQA4ADgAOQA5ADkAOQA5ADkAOgA7ADwAOgA5ADkAOAA7ADsA
OwA6ADkAOQA5ADkAOQA5ADoAOgA8ADwAOwA7ADkAOAA4ADkAOwA7ADsAPAA8ADoAOQA5
ADcAOAA5ADkAOgA7ADwAPQA5ADkAOgA6ADoAOwA7ADsAOQA5ADkAOQA5ADoAOgA6ADwA
PQA9AD4AOwA6ADkAOQA7ADwAPAA8ADwAPAA6ADoAOwA8ADwAPAA+AD4APQA9ADsAOgA6
ADsAPgA+AEAAPgA+AD4APgA8ADwAPAA8AD4APgA+AD4APgA+AD4APgA+AD4APgA+AEAA
QABAAEAAPgA+AD4APgA/AEAAQQBCAEEAQAA/AD4APwBAAEEAQgBCAEIAQgBCAEIAQgBC
AEIARABEAEQARABCAEIAQgBCAEQARABEAEQARABEAEQARABEAEQARABEAEUARgBHAEgA
RgBGAA==
         </WaveFormData>
      </LeadData>
      <LeadData>
         <LeadByteCountTotal>10000</LeadByteCountTotal>
         <LeadTimeOffset>0</LeadTimeOffset>
         <LeadSampleCountTotal>5000</LeadSampleCountTotal>
         <LeadAmplitudeUnitsPerBit>4.88</LeadAmplitudeUnitsPerBit>
         <LeadAmplitudeUnits>¦ÌV</LeadAmplitudeUnits>
         <LeadHighLimit>2147483647</LeadHighLimit>
         <LeadLowLimit>268435456</LeadLowLimit>
         <LeadID>V2</LeadID>
         <LeadOffsetFirstSample>0</LeadOffsetFirstSample>
         <FirstSampleBaseline>0</FirstSampleBaseline>
         <LeadSampleSize>2</LeadSampleSize>
         <LeadOff>FALSE</LeadOff>
         <BaselineSway>FALSE</BaselineSway>
         <ExcessiveACNoise>FALSE</ExcessiveACNoise>
         <MuscleNoise>FALSE</MuscleNoise>
         <LeadDataCRC32>1336094195</LeadDataCRC32>
         <WaveFormData>
9P/0//T/9P/z//L/8f/w//L/8v/y//L/8v/y//L/8v/w//D/8P/w//L/8v/y//L/8P/w
//D/8P/y//L/8v/y//P/8//z//P/8v/0//T/9P/2//f/9//4//j/9//2//f/+f/5//r/
+v/6//n/+P/1//D/7//v/+//8f/x//D/7//v/+//7//v/+//7v/t/+3/7//t/+3/7P/q
/+r/6//r/+z/6//q/+r/6P/p/+n/6f/s/+z/7P/s/+z/7P/r/+v/6f/p/+r/6v/s/+z/
7P/s/+r/6v/q/+z/7v/u/+7/7v/u/+7/7v/u/+3/7f/x//X/+v8BAAcAEAAeACwANwA/
AEIAPgBAAEUAQwA4ACkAIAAgACkAKQAUAP3/6v/O/73/yP/Q/8f/zP/h//n/CwAcACoA
MgA6AD4AQgBCAD8AOAAtAB0ADQD///b/8v/r/+L/2v/R/83/yv/K/8f/yf/K/8j/yP/L
/8//0//Y/9//6P/v//P/9//7/wAABQAJAAwADQALAAsADAANAAwADQANAA4AEAARABEA
EgAQABIAEgAUABcAFwAXABgAFgAWABYAFwAXABcAGQAZABsAHAAcABwAGwAcAB0AHgAh
ACEAIQAjACEAIgAjACMAJAAlACYAKAArACwALQAuAC4ALwAvADEAMwA1ADcAOAA7ADsA
PAA9AEAAQgBDAEQASABKAEsATABMAE0ATgBPAFMAVQBXAFkAWgBbAFwAXgBfAGEAYwBl
AGcAaQBpAGgAZgBmAGUAZABlAGQAYQBgAFoAVQBSAE4ASABEAEAAPAA5ADQAMQAsACcA
IwAfABwAGAAWABQAEAAOAAwACgAHAAUABQAEAAIAAwADAAIAAAD+//3//P/7//3//f/8
//z/+P/4//j/+P/4//j/+P/4//r/+v/4//j/9v/2//f/9//5//n/+f/5//f/9//3//f/
+P/4//j/+f/7//v/+//7//n/+f/5//r//P/8//z//P/8//z//P/8//r/+//7//v//f/+
//7//f/8//v/+//6//z//P/8//z//v/9//z//P/8//z//f/+//7//f/9//3/+v/6//r/
+v/7//z//P/8//r/+v/6//n/9//4//j/+P/6//r/+v/6//b/9v/3//f/+P/5//r/+//5
//j/9//3//f/9//3//f/+P/4//j/9v/2//T/9v/2//f/9//4//j/9f/1//T/9P/z//P/
9P/0//b/9v/2//b/9P/0//P/8//z//T/9P/0//T/8//y//L/8f/x//H/8f/y//P/9P/0
//L/8f/x//L/8//z//T/9P/0//T/9P/z//L/8f/w//H/8v/z//T/8//y//H/8P/y//L/
8v/y//L/8v/y//L/8f/w/+//7v/v//D/8f/y//D/8P/w//D/8P/w//D/8P/y//L/8v/y
//H/8P/v/+7/8P/w//D/8P/w//D/8P/w//D/8P/w//D/8P/w//D/8P/u/+7/7v/u/+//
8P/x//L/8P/w//D/8P/w//D/8P/w//D/8P/w//D/7v/u/+7/7v/v//D/8f/y//H/8P/v
/+7/7v/u/+7/7v/w//D/8P/w/+7/7v/u/+7/8P/w//D/8f/x//H/8f/y//T/9P/0//X/
9//2//b/9//1//X/9//3//n/+v/6//r/9//2//P/8P/v/+//7//v//H/8P/v/+//7f/t
/+3/7f/s/+v/6//r/+n/6f/o/+j/6P/p/+n/6P/p/+j/6P/o/+f/5//n/+j/6v/q/+r/
6v/o/+f/5//n/+f/6P/o/+j/6v/q/+r/6v/o/+j/6v/q/+z/7P/s/+z/6v/q/+r/6//r
//H/9f/6////BwAQAB4ALAA3AEEARgBEAEgASwBJAD4ALwAkACYAMQAtABQA+//i/8L/
tf/E/8r/w//O/+f/+/8NAB4AKgAyADgAPAA8ADgAMwAqAB0ADQD9//H/7P/q/+P/2P/M
/8X/w//E/8L/wf/B/8D/vv/A/8f/y//P/9b/3//o/+3/8f/3//v/AAAFAAkACgALAAkA
CQAKAAsACgALAAsADAAOAA8ADwAQAA4AEAAQABIAEwATABMAFAAUABQAFAAVABcAFwAZ
ABkAGQAaABoAGgAZABoAGwAcAB4AHwAgACMAIQAiACMAIwAkACUAJgAoACkAKgArACwA
LgAvAC8AMQA1ADcAOQA6AD0APQA+AD8AQgBEAEUARgBKAEwATQBOAE4ATwBQAFEAVQBX
AFkAWwBcAF0AXgBgAGMAZQBnAGkAawBtAG0AbABsAGwAawBqAGsAagBnAGYAYQBbAFcA
UgBOAEoARgBCAD0AOAA1ADAALAAnACIAHgAcABoAGAAUABAADgAMAAkABwAHAAYABAAF
AAUABAACAP////////////////7//v/8//z//P/8//z//P/8//z//P/8//r/+v/6//r/
+//7//v/+//7//v/+f/5//n/+f/6//r/+v/7//3//f/9//3/+//7//v//P/+//7//v/+
//z//P/8//z//P/9//3//f///wAAAAD///7//f/9//z//f/+////AAD+//3//P/8//z/
/P/9//7//v/9//3//f/8//z//P/8////AAAAAAAA/v/+//7//f/7//z//P/8//7//v/+
//7/+v/6//v/+//9//3//f/9//v/+v/5//n/+f/5//n/+f/6//r/+v/4//j/9v/4//j/
+f/5//r/+v/3//f/9v/2//X/9f/2//b/+P/4//j/+P/2//b/9f/1//f/+P/4//j/9v/1
//T/9P/1//X/9f/1//X/9f/1//T/9P/z//P/9P/3//X/+P/2//b/9v/2//X/9P/z//L/
8//0//X/9v/0//T/9P/0//b/9v/2//b/9v/2//b/9v/0//T/9P/0//b/9v/2//b/9f/0
//P/8v/0//T/9P/0//T/9P/0//T/8v/y//L/8v/0//T/9P/0//T/9P/0//T/9P/0//T/
9P/0//T/9P/0//T/9P/0//T/9v/2//b/9v/1//T/8//y//T/9P/0//T/9P/0//T/9P/y
//L/8v/y//P/9P/1//b/9P/0//T/9P/0//T/9P/0//T/9P/0//T/9P/0//X/9f/3//f/
+P/6//r/+v/7//v/+v/6//v/+//7//3//f/9//z//P/8//v/+//5//f/9//2//X/9P/z
//L/8f/x//H/8f/x//H/8P/v/+//7//t/+7/7v/v//D/8P/v/+3/6//s/+z/7P/t/+3/
7f/u/+7/7P/s/+z/7P/t/+3/7f/t/+z/7P/s/+z/7P/s/+z/7P/u//D/8P/w/+7/7v/u
/+7/8P/y//H/8f/x//X/+P///wUADgAcACwAOQBBAEQAQAA8AD8APwA4ACsAIAAcACMA
JwAWAPv/5v/O/7n/wP/Q/83/yv/Z/+//AQASACIALgA4AEAASgBMAEkARgA/ADEAHwAR
AAYAAAD7//L/6P/b/9H/zP/K/8n/y//O/87/zv/P/8//z//S/9f/3v/p//H/9f/5//7/
AQADAAYACQALAAsADAANAA0ADQAMAAwADAANAA0ADgAPABIAEwAWABYAFQAUABQAFgAW
ABYAFwAVABUAFwAXABkAGgAaABoAGQAaABsAHAAbABsAGwAdAB8AIAAhACEAIAAhACIA
JAAnACgAKQAqACwALQAtAC8AMAAxADIAMgA3ADcAOAA5ADoAPAA9AD4AQABCAEMARABG
AEcASABJAEkASwBNAE8AUgBTAFQAVgBYAFkAWgBbAFsAXQBdAFwAXwBgAGAAYABeAFwA
WABWAFQAUQBQAE4ASABEAEAAPAA3ADIALwAqACkAJQAhAB4AGgAYABYAEgASABAADgAL
AAcABwAGAAQAAwADAAIAAAABAAEAAQABAAAA///9//z//P/8//z//P/6//r/+v/6//r/
+v/4//j/+f/6//z//f/8//v/+v/5//v/+//7//v/+v/6//r/+//7//v/+//7//3//f/9
//7//f/8//v/+v/7//z//f/+//z//f/9//3//f/+//7//f//////AAAAAP///v/9//z/
/f/9//3//v/+//7///8AAP7//f/9//3//v/+//7//v/+//7//f/8//v//P/9//3/+//8
//z//P/8//z//P/8//z//P/9//3//P/7//r/+f/6//r/+v/7//v/+//7//v/+v/6//r/
+P/5//j/+//8//r/+f/5//j/+f/5//j/+P/3//f/+P/4//j/+P/4//j/+v/6//n/+f/4
//j/9//2//f/9//3//j/9//3//f/9//3//f/9//2//b/9f/1//b/9f/z//L/8//0//X/
9v/2//b/9v/2//X/9P/z//L/8//0//X/9v/0//T/9P/0//b/9v/2//b/9P/0//T/9P/0
//T/9P/0//b/9v/2//b/9P/0//T/9P/0//T/9P/0//T/9P/0//T/9P/0//T/9P/2//b/
9v/2//X/9P/z//L/9P/0//T/9P/0//T/9P/0//T/9P/0//T/9v/2//b/9v/0//X/9f/1
//X/9v/4//j/+v/7//v/+v/4//n/+f/5//3//f/9//7//P/8//v/+v/3//T/8//z//P/
8//z//L/7//v/+//7//x//H/8P/v/+3/7f/r/+v/7P/s/+z/7f/t/+z/6//q/+j/6P/p
/+n/6//s/+z/7P/q/+r/6v/p/+v/6//r/+z/7P/s/+z/7P/q/+r/6v/q/+7/7v/u/+7/
7P/s/+z/7P/s/+3/7//x//X/+v/9/wMADAAYACYAMQA7ADwAOAA2ADkANQAsAB0AFAAW
ACEAJwAYAAMA8P/W/8P/yP/Q/8v/0P/l//n/CwAcACgAMAA4AEIASgBKAEkASAA9AC0A
GwAJAP7/+v/3/+7/5P/b/9P/zv/M/8v/y//K/8z/zv/P/9H/0//U/9n/4v/n/+3/8//5
//7/AQADAAQAAwADAAMABAAFAAgACQAJAAoACAAJAAkACgAKAAwADAAOAA8ADwAPABAA
DgAOAA4ADwARABEAEwATABEAEgASABIAEwAUABUAFgAZABkAGQAbABkAGgAbABsAHgAf
ACAAIgAiACIAIgAiACYAJwAnACkAKwAtAC8AMAAyADEAMQAxADUAOAA6ADwAPQA+AD4A
PgBCAEMARABFAEcASQBLAE0ATgBPAFAAUgBXAFkAWwBdAF4AXwBeAFwAXgBeAF0AXABb
AFoAVwBWAFIATQBKAEYARABAADwAOAAxACwAKQAkACEAHQAZABYAFAASABAADAAIAAYA
BAABAAAAAQABAAAA/f/9//z/+v/7//v/+//7//v/+//6//r/+P/4//j/+P/6//r/+v/6
//j/+P/2//b/+P/4//n/+f/5//n/+f/5//f/9//3//f/+v/6//r/+//5//n/+f/5//n/
+f/5//r//P/8//z//P/6//r/+v/6//z//f/9//3/+//8//z/+//9//3//v/+//7//v/+
//7//v/9//z//P/+//7///8AAP7//f/9//3//P/8//z//P/9//7//v/+//r/+v/6//n/
+//8//z//P/6//r/+v/6//r/+v/7//v/+//7//v/+//5//j/9//3//n/+f/5//n/+f/4
//f/9P/2//T/9v/2//f/9//4//j/9f/1//T/9P/1//X/9v/2//T/9P/0//T/9P/0//P/
8//z//T/9P/0//L/8f/w//D/8v/z//T/9f/z//P/8//y//T/8//z//T/9f/1//T/8//y
//H/8P/x//L/8//0//L/8v/y//L/8v/y//L/8v/y//L/8v/y//D/8P/w//D/8v/y//L/
8v/y//L/8v/y//D/8P/w//D/8v/y//L/8v/w//D/8P/w//L/8v/y//L/8v/y//L/8v/w
//D/8P/w//L/8v/y//L/8P/w//D/8P/y//L/8v/y//L/8v/y//L/8P/w//D/8P/y//L/
8v/y//D/8P/w//D/8v/y//L/8v/y//L/8v/y//D/8f/x//H/8v/0//f/+P/2//f/9//2
//j/+f/5//n/+f/5//n/+v/4//j/9//2//b/9P/0//X/8v/x//D/7v/u/+//8P/x//H/
8f/w/+//7v/t/+r/6f/p/+r/6//t/+z/6v/o/+b/6P/o/+n/6f/p/+r/6v/q/+j/6P/o
/+f/6f/p/+n/6v/p/+j/5//m/+j/6P/o/+j/6v/q/+r/6v/q/+r/6v/q/+z/7f/t/+//
8f/0//f//f8GABQAJAAzAD8ARABEAEIAQwBFAEIANwAsACgALwA1ACYACwDw/9T/u/+8
/8r/y//K/9n/7f///w4AGgAoADAANgA6ADoAMwAqAB8ADwD///H/6v/o/+X/3v/S/8f/
wf+8/7r/u/+9/77/wP/A/8P/x//L/8z/0//g/+f/7//1//v//v8BAAMABAAFAAcABwAI
AAkACgALAAsADAAKAAsACwAMAA4AEAAQABIAEQARABEAEgAUABQAFAAVABUAFQAXABcA
FQAWABYAFgAZABoAGwAcABsAGwAbAB0AHwAgACEAIQAiACMAJAAmACUAJgAnACgAKwAt
AC4AMQAxADMANQA2ADsAOwA8AD0AQABCAEMARABEAEYARwBIAEsATQBPAFEAUQBTAFUA
VwBaAFsAXABeAGEAYwBlAGcAZwBpAGkAaABpAGoAagBqAGcAZgBjAGIAXgBZAFYAUgBO
AEoARgBCADsANgAzAC4AKwAnACMAIAAbABgAFQAQABAADgAMAAkABwAHAAYABAABAAEA
AAD+//3//f/9//3//P/7//n/+P/3//j/+f/6//j/+P/4//j/+P/4//b/9v/4//j/+f/5
//f/9//3//f/+f/5//n/+f/6//r/+v/7//n/+f/5//n/+//7//v//P/6//r/+v/6//r/
+v/6//r//P/9//3//f/8//z/+//5//v/+//8//z/+v/6//r/+v/8//v/+v/6//r/+v/7
//z/+v/5//n/+f/5//r/+//8//r/+v/5//j/9//4//n/+f/3//j/+P/4//b/9v/2//b/
9f/2//j/+f/4//f/9v/1//f/9v/1//X/9//3//f/9//3//b/9f/y//P/8v/1//b/9P/z
//P/8v/z//P/8v/y//P/8//0//T/8//y//H/8P/y//L/8f/x/+//8P/w//D/8v/x//D/
8P/x//H/8f/x/+//7//v/+7/7//v//D/8v/x/+//7v/w//D/8P/w//D/8P/w//D/7//u
/+3/7P/u/+7/7v/u/+7/7v/u/+7/7v/u/+7/7v/w//D/8P/w/+//7v/t/+z/7v/u/+7/
7v/s/+z/7P/s/+z/7P/s/+z/7v/u/+7/7v/s/+z/7P/s/+7/7v/u/+7/7P/s/+z/7P/s
/+z/7P/s/+7/7v/u/+7/7f/s/+v/6v/r/+z/7f/u/+z/7P/s/+z/7P/s/+z/7P/u/+7/
7v/u/+z/7P/s/+z/7P/s/+z/7P/s/+z/7P/s/+3/7f/t/+3/8P/y//L/8v/x//H/8P/w
//P/8//z//X/9f/1//b/9v/2//X/9P/x/+7/7f/t/+3/6//r/+r/6f/r/+v/6//r/+n/
6P/n/+f/5//l/+X/5P/m/+b/5//n/+X/4//h/+D/4f/j/+T/5f/k/+T/5P/k/+L/4v/h
/+H/4//j/+T/5P/i/+L/4v/i/+T/5P/k/+b/5P/k/+T/5P/m/+b/5v/m/+f/6f/r/+3/
8v/3////DAAcAC4AOwBDAEIAQABEAEUAPwA0ACcAIgAoAC8AHwACAOf/yP+s/6v/vv/A
/8H/0v/n//v/CwAaACQALgAyADgAOgA2AC0AJAATAAEA8//r/+j/5v/f/9L/xv+9/7n/
tv+2/7f/uf+4/7r/vv/B/8X/yf/O/9f/4P/n/+3/9f/5//z//f////7///8AAAEAAwAF
AAYABwAHAAgABgAHAAcACAAKAAwADAAOAA0ADQANAA4ADgAOAA4ADwARABEAEwATABEA
EgASABIAFQAWABcAGAAXABcAFwAZABsAHAAdAB0AIAAhACIAJAAjACQAJQAmACoAKwAr
AC0ALQAvADEAMgA3ADcAOAA5AD4AQABBAEIAQwBEAEQARABHAEkASwBNAE0ATwBRAFMA
VgBXAFgAWgBfAGEAYwBlAGYAZwBmAGQAZQBmAGYAZgBkAGIAXgBcAFgAUwBQAEwASABE
AEAAPAA2ADAALAAmACUAIQAdABoAFAASABAADAAMAAoACAAFAAMAAwACAAAA/f/9//z/
+v/7//v/+//7//r/+f/3//b/9v/2//b/9v/2//b/9v/2//T/9P/y//L/8//0//b/9//2
//X/9P/z//X/9f/1//X/9v/2//b/9//1//X/9f/1//b/9//4//r/+f/4//f/9v/4//j/
+P/4//r/+//7//v/+v/6//n/9//4//n/+//8//v/+v/5//j/+v/5//j/+P/4//j/+f/6
//j/9//3//f/+P/4//j/+P/4//j/9//2//b/9v/2//X/9//4//j/+P/2//b/9v/2//b/
9v/3//f/9f/1//X/9f/1//T/8//z//X/9f/1//X/9f/0//P/8P/x//D/8//0//H/8f/y
//L/8//z//L/8v/x//H/8v/y//D/8P/w//D/8v/y//H/8f/v//D/8P/w//D/7//u/+7/
8f/x//H/8f/v/+//7//u//D/7//v//D/7//v/+7/7v/u/+7/7v/w//D/8P/w/+7/7v/u
/+7/8P/w//D/8P/w//D/8P/w/+//7v/t/+z/7f/u/+//8P/v/+7/7f/s/+7/7v/u/+7/
7v/u/+7/7v/u/+7/7v/u//D/8P/w//D/7v/u/+7/7v/w//D/8P/w/+7/7v/u/+7/7v/u
/+7/7v/v//D/8f/y//H/8P/v/+7/7v/u/+7/7v/w//D/8P/w/+7/7v/u/+7/7//w//H/
8v/x//H/8f/x//L/9P/0//T/9f/1//T/9P/1//X/9f/3//f/9//4//j/9v/1//T/8f/w
/+//7//v/+//7//u/+3/7f/t/+3/7f/t/+z/6//r/+n/5//n/+b/6P/o/+n/6f/o/+f/
5v/m/+b/5//n/+f/6P/o/+j/6P/o/+j/5//n/+f/5//o/+j/6P/o/+j/6P/o/+j/6P/q
/+z/7P/s/+z/6v/q/+r/6v/r/+3/7//1//r///8FAA4AGgAoADUAOwA6ADgAOgA5ADMA
KAAZAA4AFAAfAB0ACAD1/+D/xP+5/8b/yv/D/8z/4f/5/w0AHAAoADAAOABCAEgASgBJ
AEgAPwAtAB0ADwAEAP7/+f/u/+T/2//T/9D/zP/J/8f/yP/M/8z/zf/R/9P/1v/Z/+D/
6f/v//X/+f/+/wEABQAEAAUAAwADAAQABQAHAAkACgAMAAoACwALAAwADAAOAA4AEAAT
ABMAEwAUABMAEgARABEAEwATABUAFQATABQAFAAUABUAFgAXABgAGQAZABkAGwAZABoA
GwAbAB4AHwAgACIAIQAiACMAJAAmACcAJwApACsALQAvADAAMQAxADIAMwA2ADgAOQA6
ADoAPAA9AD4AQABBAEIAQwBFAEcASQBLAEoASwBMAE4AUwBVAFcAWQBaAFsAWgBYAFoA
WgBZAFgAWQBYAFUAVABOAEkARgBCAD8APAA5ADYAMQAsACkAJAAiAB8AHAAaABgAFgAU
ABAADAAKAAgABQAEAAUABQAEAAEAAQAAAP7//f/9//3//f///////v/+//r/+v/6//r/
/P/8//z//P/8//z/+v/6//r/+v/7//v//f/9//3//f/7//v/+//7//7//v/+/////f/9
//3//f/9//3//f/+/wAAAAAAAAAA/v/+//7//v8AAAEAAQABAP//AAAAAP///////wAA
AAAAAAAAAAAAAAAA///+//7/AAAAAAEAAgAAAP///////wAAAAAAAAAAAQACAAIAAgD+
//7//v/9////AAAAAAAA/v/+//7//v/8//z//f/9/////////////f/8//v/+//9//3/
/f/9//z//P/8//r//P/6//z//P/7//v//P/8//n/+f/4//j/+P/5//v//P/7//r/+f/4
//r/+v/5//n/+f/6//r/+v/4//f/9v/2//n/+f/5//n/9//3//f/9v/4//f/9//4//v/
+//4//b/9v/2//b/+P/4//j/+P/4//j/+P/4//b/9v/2//b/+P/4//j/+P/2//b/9v/2
//j/+P/4//j/+P/4//j/+P/2//b/9v/2//j/+P/4//j/+P/4//j/+P/4//j/+P/4//j/
+P/4//j/9v/2//b/9v/4//j/+P/4//b/9v/2//b/+P/4//j/+P/4//j/+P/4//b/9v/2
//b/9//4//r/+//5//n/+v/8//z//P/9//3//v/+///////9/////////wAAAAAAAP//
/P/5//b/9f/3//f/9//3//j/9//3//f/9f/1//X/9P/1//X/9f/z//H/8P/w//D/8f/x
//D/7//w//D/8P/x/+//7//w//D/8v/y//L/8v/v/+//7//v//L/8v/y//L/8v/y//L/
8v/w//L/8v/y//P/9P/1//b/9P/0//P/8//3//v/AAAFAAsAFAAiAC4ANwA/AEIAPgA+
AEEAQQA2ACkAHgAgACsALwAeAAkA+P/g/8//1v/Y/9H/1v/r////EwAmADAAOABAAEgA
SgBIAEcARAA7AC0AHQANAAQAAAD5//D/5v/d/9n/1P/U/9H/0f/S/9L/0v/V/9n/3f/g
/+f/8P/3//n//f8BAAYACwANABAAEQAPAA8AEAARABAAEQARABIAEwAVABYAGAAXABgA
FwAYABsAGwAbABwAHAAcABwAHQAbABsAHQAdAB8AIAAgACAAHwAgACEAIgAlACUAJQAn
ACUAJgAnACcAKAApACoALAAvADAAMQAyADIAMwAzADUANwA5ADsAPAA/AD8AQABBAEIA
RABFAEYASgBMAE0ATgBQAFEAUgBTAFcAWQBbAF0AXABdAF4AYABjAGUAZwBpAGsAbQBt
AGwAagBqAGkAaABpAGgAZQBkAGAAWwBYAFQAUABMAEgARAA/ADoANwAyAC0AKQAlACIA
HwAeAB0AGgAYABYAFAARAA0ADQAMAAoACwALAAoACAAFAAUABQAFAAcABwAGAAYABAAE
AAQABAAEAAQABAAEAAYABgAEAAQAAgACAAMAAwAFAAUABQAFAAUABQAFAAUABAAEAAQA
BQAHAAcABwAHAAUABQAFAAYACAAIAAgACAAIAAgACAAIAAYABwAHAAcACQAKAAoACQAH
AAcACAAIAAgACAAIAAgACgAJAAgACAAIAAgACQAKAAwACwALAAsACAAIAAgACAAJAAoA
CgAKAAgACAAIAAcABwAIAAgACAAIAAgACAAIAAYABgAHAAcABwAHAAcABwAHAAYABQAF
AAMAAwADAAMABgAGAAYABAAEAAIABAAEAAUABQAGAAYAAwADAAIAAgADAAMABAAEAAQA
BAAEAAQAAwACAAAA//8BAAIAAgACAAQAAwACAAIAAQABAAEAAQADAAMAAwACAAEA///+
//7///8BAAIAAAAAAAAAAAAAAAAAAAAAAAIAAgACAAIAAQAAAP///v8AAAAAAAAAAAIA
AgACAAIAAQAAAP///v8AAAAAAAAAAP7//v/+//7/AAAAAAAAAAAAAAAAAAAAAAAAAAAA
AAAAAgACAAIAAgAAAAAAAAAAAAAAAAAAAAAAAgACAAIAAgAAAAAAAAAAAAIAAgACAAIA
AAAAAAAAAAACAAIAAgACAAIAAgACAAIAAAAAAAAAAAACAAIAAgACAAAAAAAAAAAAAgAC
AAIAAgAEAAUABQAFAAMABAAGAAYACAAJAAkACAAGAAcABwAHAAkACQAJAAoACgAKAAkA
CAADAAAA/////wAAAQACAAIA/////////////////v/9///////9//3/+v/6//r/+//9
//z/+//6//r/+v/7//v/+//8//z//P/+//7//v/9//z/+//6//r//P/8//z//P/8//z/
/P/8//7//v/+//7/AAAAAAAAAAD+//3//f///wMACgARABUAHAAqADYAQwBPAFYAVABU
AFkAWQBSAEUAOAAyAD8ARQA0ABsACADs/9H/1P/e/9v/2v/t/wMAGQAqADYAQABIAE4A
UgBSAE0ASAA9AC0AHQANAAQAAAD7//b/7P/h/93/2v/W/9X/1//Y/9j/2P/Z/9//5f/o
/+//9v/9/wEABwANABQAFwAbAB4AHQAbABsAHAAdAB4AHwAfACAAIgAjACMAJAAiACQA
JAAmACkAKQApACoAKAAoACgAKQAqACsALgAvAC8AMAAwADAAMAAwADAAMAAzADMAMwA1
ADUANgA3ADcAOAA5ADoAPAA/AEAAQQBCAEIAQwBDAEUASQBLAE0ATgBPAE8AUABRAFYA
WABZAFoAXgBgAGEAYgBiAGMAZABlAGkAawBtAG8AcABxAHIAdAB3AHkAewB9AH8AgQCB
AIAAggCCAIEAgACBAIAAfQB8AHoAdQByAG4AagBmAGIAXgBZAFQAUQBMAEcAQwA/ADwA
OAA2ADQAMAAuACwAKgAnACUAJQAkACIAIQAhACAAHgAbABsAGwAbABsAGwAaABoAGAAY
ABgAGAAYABgAGAAYABoAGgAYABgAFgAWABcAFwAZABkAGQAZABkAGQAZABkAGgAaABoA
GwAbABsAGwAbABsAGwAbABwAHgAeAB4AHgAeAB4AHgAeAB4AHwAfAB8AHwAgACAAHwAf
AB8AIAAgACIAIgAiACIAIAAfAB4AHgAeAB4AHwAgACIAIQAhACEAIAAgACAAIAAhACIA
IgAiACAAIAAgAB8AHwAgACAAIAAgACAAIAAgAB4AHgAfAB8AIQAhACEAIQAfAB4AHQAd
AB0AHQAdAB0AIAAgACAAHgAcABoAHAAcABwAHQAfACAAHQAdABwAHAAbABsAHAAcAB4A
HgAeAB4AHAAcABsAGwAdAB4AHgAeABwAGwAaABoAGwAbABsAGwAdAB0AHQAcABwAGwAb
ABwAHQAdAB4AHgAeAB4AHgAcABwAHAAcAB4AHgAeAB4AHAAcABwAHAAeAB4AHgAeAB4A
HgAeAB4AHgAeAB4AHgAgACAAIAAgAB4AHgAeAB4AHgAeAB4AHgAgACAAIAAgAB4AHgAe
AB4AIAAgACAAIAAeAB4AHgAeACAAIAAgACAAIAAgACAAIAAgACAAIAAgACIAIgAiACIA
IgAiAA==
         </WaveFormData>
      </LeadData>
      <LeadData>
         <LeadByteCountTotal>10000</LeadByteCountTotal>
         <LeadTimeOffset>0</LeadTimeOffset>
         <LeadSampleCountTotal>5000</LeadSampleCountTotal>
         <LeadAmplitudeUnitsPerBit>4.88</LeadAmplitudeUnitsPerBit>
         <LeadAmplitudeUnits>¦ÌV</LeadAmplitudeUnits>
         <LeadHighLimit>2147483647</LeadHighLimit>
         <LeadLowLimit>268435456</LeadLowLimit>
         <LeadID>V3</LeadID>
         <LeadOffsetFirstSample>0</LeadOffsetFirstSample>
         <FirstSampleBaseline>0</FirstSampleBaseline>
         <LeadSampleSize>2</LeadSampleSize>
         <LeadOff>FALSE</LeadOff>
         <BaselineSway>FALSE</BaselineSway>
         <ExcessiveACNoise>FALSE</ExcessiveACNoise>
         <MuscleNoise>FALSE</MuscleNoise>
         <LeadDataCRC32>816497612</LeadDataCRC32>
         <WaveFormData>
8v/y//L/8v/w//D/8P/w//L/8v/y//L/8P/w//D/8P/w//D/8P/w//D/8P/w//D/8P/w
//D/8P/w//D/8P/w//H/8f/y//P/8//1//b/9v/4//j/9//3//b/9//4//j/+v/7//v/
+//8//z/+//6//b/9f/1//X/9v/2//b/9f/z//P/8//x//P/8v/x//D/8P/w/+7/7v/r
/+v/7P/s/+z/7P/r/+r/6v/q/+v/6//r/+v/6//r/+r/6v/q/+r/6v/q/+r/6v/q/+r/
6v/o/+b/5//o/+j/6v/r/+v/6//s/+z/7P/s/+3/7v/w//X//P8CAAgAEwAjADoAUwBt
AIIAkgCqAMkA3wDqAOQA1gDLAMIApgBnABsAy/9s/zf/S/9h/17/af+B/5L/nf+q/7T/
uf+4/7v/wf/E/8X/xf/D/7r/sP+n/6X/pf+j/6D/nf+c/5z/nv+f/5//n/+g/6H/p/+s
/7T/vP/D/8z/1//g/+X/7P/z//r//v8CAAUABwAHAAcACAAJAAsADAANAA8AEgASABIA
FAATABMAFQAWABcAGAAZABkAGQAaABsAHAAdAB8AIAAhACIAIgAiACQAIwAkACUAJwAr
ACsALAAtAC8AMAAxADIAMwA0ADcAOAA5ADwAPAA+AD4AQABCAEQASABKAEwATgBPAFIA
UwBWAFgAWwBdAGAAZABmAGgAagBrAG0AbgBvAHMAdAB2AHgAeAB7AHwAfgB+AIAAgQCB
AIMAgwCDAIIAgQB/AH0AeQB3AHMAcQBvAGsAZABfAFkAVABPAEoARQBCAD0AOAAzAC4A
KAAlACEAHwAcABgAFgATABEADgAMAAsACQAHAAUABQAFAAMAAwAAAP/////+/wAA////
/////f/7//v//P/8//z//P/7//3//P/8//z/+v/6//r/+//9//z/+v/8//r/+v/6//n/
+f/5//n/+P/4//j/+P/5//f/9//3//f/+P/5//r/+//5//n/+f/5//r/+v/6//r//P/8
//z//P/7//v/+v/5//v/+//7//v/+//7//v//P/8//z//P/8//z//P/8//z//P/8//z/
/P///////f/9//3//v/+//3/+//8//z//P/+//7//v/+//v/+//7//v//f/9//3//f/6
//r/+v/6//v/+//7//v/+//7//v/+//7//r/+v/6//r/+v/6//r/+P/4//n/+f/3//f/
9//3//f/9//4//n/+P/3//b/9f/1//X/9f/1//X/9P/0//T/9P/0//T/9P/1//X/9f/2
//b/9f/1//b/9v/1//b/9P/0//T/9P/0//T/9P/0//b/9v/2//b/9P/0//T/9P/0//T/
9P/0//T/9P/0//T/8v/y//L/8v/0//T/9P/0//L/8v/y//L/8v/y//L/8v/0//T/9P/0
//P/8v/x//D/8f/y//P/9P/y//L/8v/y//T/9P/0//T/9P/0//T/9P/y//L/8v/y//T/
9P/0//T/8v/y//L/8v/y//L/8v/y//L/8v/y//L/8v/y//L/8v/0//T/9P/0//L/8v/y
//L/8v/y//L/8v/y//L/8v/y//L/8v/y//L/9P/0//T/9f/z//T/9f/1//f/+P/4//j/
+P/3//f/+P/5//r/+v/6//3//f/9//7//P/7//r/+P/3//f/9//2//j/+P/3//f/9f/1
//P/8//y//H/8P/w//D/7v/u/+3/7//w//D/7v/s/+v/6v/q/+z/7f/t/+3/7f/t/+3/
7P/r/+r/6f/o/+r/6v/q/+r/7P/s/+r/6v/p/+r/6v/q/+3/7f/t/+7/7P/s/+z/7f/u
//T/+f/8/wAACAAVACcAPgBZAHUAjACgALwA2wD1APwA+ADoANsA0gCsAGMAEQC5/1j/
Lf9F/1v/Wv9r/4X/kP+b/6r/sv+x/7L/t/+7/77/u/+7/7n/sP+o/6P/of+j/6P/nv+Z
/5b/mv+c/53/nf+d/5z/n/+l/6z/tv++/8X/zv/Z/+D/5f/s//P/+P/+/wIABQAFAAUA
BQAGAAcACQAKAAsADQAOAA4ADgAQAA8ADwARABIAFAAWABgAGQAXABgAGQAaABkAGwAc
AB0AIAAgACAAIgAhACIAIwAlACkAKQAqACsAKwAsAC0ALgAvADAAMwA0ADcAOgA6ADwA
PAA+AEAAQgBEAEYASABKAEsATgBPAFIAVABXAFkAXABeAGAAYgBkAGQAZwBpAGsAbQBu
AHAAcgByAHUAdgB4AHoAfAB9AH0AfwB/AH8AfgB8AHsAegB3AHUAcQBvAG0AaABiAF4A
WQBVAFEATQBJAEQAPwA6ADUAMgAsACkAJQAjACAAHAAaABUAEwAQAA4ADQALAAkABwAH
AAcABQAFAAIAAQABAAAAAgABAAEAAQABAP////8AAAAAAAAAAP/////+//7//v/8//z/
/P/9/////v/8//7//P/8//z/+//7//v/+//6//z//P/8//3//P/7//r/+f/7//v/+//7
//v/+//7//v/+v/6//r/+v/8//z//P/8//r/+//7//v//f/9//3//f/7//v/+//8//z/
/P/8//z//P/8//z//P/8//z//P/8///////9//3/+//8//z/+//7//z//P/8//z//P/8
//z/+//7//v/+//9//3//f/9//v/+v/5//j/+f/5//n/+f/5//n/+f/5//n/+P/4//j/
+P/4//j/+P/2//b/9//3//f/9//3//f/9v/1//X/9f/z//P/8//z//X/9f/1//X/8//y
//L/8v/0//T/9P/0//H/8f/x//L/8v/x//H/8v/0//P/9P/y//L/8v/y//D/8P/w//D/
8v/y//L/8v/w//D/8P/w//L/8v/y//L/8v/y//L/8v/w//D/8P/w//D/8P/w//D/8P/w
//D/8P/w//D/8P/w//D/8P/w//D/7v/u/+7/7v/w//D/8P/w/+7/7v/u/+7/8P/w//D/
8P/u/+7/7v/u//D/8P/w//D/8P/w//D/8P/u/+7/7v/u//D/8P/w//D/7v/u/+7/7v/u
/+7/7v/u/+7/7v/u/+7/7v/u/+7/7v/u/+7/7v/u/+7/7v/u/+7/8P/w//H/8f/y//P/
8//1//T/9P/0//T/8//z//T/9f/2//b/9v/3//f/9//4//j/+f/4//b/9f/z//P/8v/y
//L/8f/x//H/8f/v/+//7v/t/+z/7P/s/+z/7P/r/+v/6//q/+f/5v/n/+b/5v/m/+f/
5//n/+f/5//n/+b/5v/m/+b/5v/m/+T/5P/k/+T/5v/k/+T/5f/m/+b/5v/n/+f/5//o
/+j/6v/q/+v/6v/s/+3/9P/6/wIACwAbADAASQBhAHYAhACWAK8AyQDWANYAzAC/ALYA
pABxACcA1/98/zP/M/9X/17/X/91/4b/kf+e/6z/s/+2/7n/wf/G/8f/yf/L/8T/uP+v
/6n/p/+n/6b/of+c/5j/mP+Z/5v/nf+e/5//of+m/6r/sP+5/8D/yf/U/93/4v/r//L/
9v/4//3///8DAAMABAAFAAUABgAHAAkADAAMAAwADgAPAA8AEQASABMAFAAVABUAFwAY
ABkAGgAZABsAHAAdACAAIAAgACIAIwAkACUAJwAnACcAKAApAC0ALgAvADAALwAwADMA
NAA3ADoAOgA8ADwAPgBAAEIARABGAEgASgBNAFAAUQBUAFYAWQBbAF4AYABiAGQAZgBo
AGsAbQBvAG8AcAByAHQAdgB5AHoAfAB8AH4AfwB/AIEAgQCBAIAAgAB/AH4AewB4AHMA
cABtAGsAZgBjAF8AWQBTAE0ARwBEAD8AOgA1ADIALAApACUAHwAcABgAFgAVABMAEAAO
AAwACQAGAAMAAwADAAEAAQACAAEAAQAAAP7//f/9//3//f/7//v//P/6//r/+v/5//v/
+v/6//r/+v/6//r/+//7//r/+P/6//r/+v/6//n/+f/5//n/+P/4//j/+P/5//n/+f/5
//n/+f/5//n/+f/7//v/+//7//z//P/8//z//P/8//z//P/8//3//f/9//v/+//7//v/
/f/9//3//v/+//7//v/+//7//v/+//7//v/+//7//v/9//3/+//7//v//P/8//v/+//8
//z//P/8//z//P/8//3//f/9//3//P/7//r/+f/5//r/+//8//n/+f/5//n/+f/5//n/
+f/7//r/+v/6//j/+P/4//j/9v/2//f/9//3//f/9//3//b/9f/1//X/9f/1//X/9f/1
//X/9f/1//f/9v/2//b/9P/0//T/9P/z//P/8//0//T/8//z//T/9P/x//L/9P/0//T/
9P/0//T/9P/0//L/8v/y//L/9P/0//T/9P/z//L/8f/w//H/8v/z//T/8v/y//L/8v/y
//L/8v/y//L/8v/y//L/8P/w//D/8P/y//L/8v/y//L/8v/y//L/8v/y//L/8v/y//L/
8v/y//D/8P/w//D/8v/y//L/8v/y//L/8v/y//L/8v/y//L/9P/0//T/9P/y//P/8//0
//X/9f/3//j/+P/4//j/9//1//b/9//4//r/+v/7//v/+//8//z/+//6//j/9//3//f/
9v/2//b/9f/1//X/9f/1//X/9P/z//D/8P/w/+7/7v/t/+3/7v/u/+z/7P/r/+r/6v/q
/+v/7f/t/+3/7f/r/+r/6v/q/+r/6v/q/+r/6v/q/+r/6v/o/+j/6f/q/+r/6v/r/+v/
6//s/+z/7P/s/+3/7v/w//X/+v8AAAYAEQAfADYATQBlAHgAhACUAK8AwwDMAMoAvgC1
ALAAnABnACMA2f+A/0P/S/9l/2L/a/+F/5b/of+w/7r/vf/A/8f/zf/O/8//0f/P/8T/
uP+t/6f/p/+n/6T/n/+c/5z/nP+d/5//n/+g/6P/p/+s/7L/uv+//8j/0//c/+P/6v/x
//j//P8AAAEAAwAFAAUABgAHAAsADAANAA8ADgAOAA4AEAATABMAFQAWABcAGAAZABkA
FwAYABkAGgAdAB8AIAAhACAAIAAgACIAIwAkACUAJwArACsALAAtAC0ALgAvADAAMwA0
ADcAOAA3ADoAOgA8AD4AQABCAEQASABKAEwATgBPAFIAUwBWAFoAXQBfAGIAYgBkAGYA
aABsAG8AcQBzAHUAdgB4AHoAegB9AH4AgACCAIQAhQCFAIMAgwCDAIIAggCBAIAAfQB6
AHUAcgBvAGsAZABfAFkAVABPAEoARQBAADsANgAxACwAJgAjAB8AHQAaABYAFAARAA8A
DAAKAAsACQAHAAUAAwADAAEAAQAAAP/////+//7//f/9//3//f/7//v//P/8//z//P/7
//v/+v/6//r/+v/6//r/+//9//z/+v/8//v/+v/5//f/+f/5//n/+P/2//b/9v/3//f/
9//3//f/+f/5//n/+f/3//f/9//3//r/+v/6//r/+P/4//j/+P/6//v/+//7//v/+//7
//v/+f/5//n/+v/8//z//P/8//r/+v/6//r//P/8//z//P/9//3/+//7//n/+v/6//n/
+//8//z//P/6//r/+v/6//v/+//7//v/+f/5//n/+f/4//j/+P/4//n/+f/5//n/9//3
//f/9//3//b/9v/2//b/9v/2//b/9P/0//X/9f/1//X/9f/1//T/8//z//P/8//z//P/
8//z//P/8//z//H/8P/w//D/8v/y//L/8v/x//H/8f/y//L/8f/x//L/8v/z//L/8P/w
//D/8P/y//L/8v/y//D/8P/w//D/8P/w//D/8P/y//L/8v/y//D/8P/w//D/8v/y//L/
8v/w//D/8P/w/+7/7v/u/+7/7//w//H/8v/w//D/8P/w//D/8P/w//D/8P/w//D/8P/w
//D/8P/w//L/8v/y//L/8P/w//D/8P/w//D/8P/w//D/8P/w//D/8P/w//D/8P/w//D/
8P/w//D/8P/w//D/8P/w//D/8P/w//D/8P/w//D/8f/x//L/9f/1//f/+P/2//b/9v/1
//X/9v/3//j/+P/4//n/+f/5//r/+v/5//n/+P/4//n/+P/2//X/9P/1//X/9f/1//P/
8//y//H/7v/u/+7/7P/u/+3/7f/u/+z/6v/q/+n/6P/o/+j/6f/p/+n/6f/p/+n/6P/o
/+j/6P/o/+j/6P/m/+b/5v/m/+X/5v/o/+r/6f/o/+j/5//p/+r/6v/q/+z/7f/u/+7/
8f/0//j//v8JABcALgBJAGMAfgCQAKQAwwDhAPYA+gD0AOUA2gDIAJMARQDv/5L/Qf8z
/1P/XP9f/3X/hv+P/5r/pv+t/7D/sf+1/7r/uf+1/7X/rv+m/5//n/+f/5//nP+X/5T/
kv+S/5X/l/+Z/5r/nf+h/6b/rv+2/7v/xP/R/9z/4//s//H/9v/6//7///8BAAUABQAG
AAcABwAIAAkACwAMAAwADAAOABEAEQATABQAFAAUABQAEwAVABYAFwAYABcAGQAaABsA
HgAeAB4AIAAhACIAIwAlACYAJQAlACUAKAAqACwALgAvADAAMwA0ADMANgA2ADgAOgA8
AD4AQABAAEIARABGAEsATgBPAFIAVABXAFkAXABcAF4AYABiAGYAaQBrAG0AbQBuAHAA
cgB0AHcAeAB6AHwAfgB/AH8AfwB/AH8AfgCAAH8AfgB7AHgAcwBwAG0AbABmAGIAXQBY
AFMATgBJAEQAPwA6ADUAMgAsACkAJQAhAB4AGgAYABcAFQASABAADQALAAkABwAFAAUA
AwADAAIAAQABAAAA/v/9//3//f/9//v/+//8//r/+v/6//n/+//6//r/+v/6//r/+v/7
//n/+P/2//j/+v/6//r/+f/5//n/+f/4//b/9v/2//f/9//3//f/9//3//f/9//3//f/
9//3//f/+P/4//j/+P/2//b/9v/2//j/+f/5//n/9//3//f/9//5//n/+f/6//j/+P/4
//j/+P/4//j/+P/6//r/+v/6//n/+f/3//f/+f/6//r/+f/5//r/+v/6//j/+P/4//j/
+f/5//n/+f/3//f/9//3//j/+P/4//j/9//3//f/9//1//X/9f/1//f/9v/2//b/9P/0
//T/9P/0//T/9f/1//X/9f/1//X/9P/z//P/8//1//X/9f/1//T/8//y//H/8//y//L/
8v/y//L/8v/y/+//7//v//D/8v/x//H/8v/w/+//7v/w//D/8P/w//D/8P/w//D/7v/u
/+7/7v/w//D/8P/w/+7/7v/u/+7/7v/u/+7/7v/w//D/8P/w/+7/7v/u/+7/7v/u/+7/
7v/u/+7/7v/u/+7/7v/u/+7/8P/w//D/8P/v/+7/7f/s/+7/7v/u/+7/7P/s/+z/7P/s
/+z/7P/s/+7/7v/u/+7/7P/s/+z/7P/u/+7/7v/u/+z/7P/s/+z/7P/s/+z/7P/s/+z/
7P/s/+z/7P/s/+z/7v/u/+7/7v/u/+7/7v/u/+//7//w//H/8f/z//T/9P/0//T/8//z
//T/9f/2//b/9P/1//X/9f/4//j/9//2//T/8//z//P/8P/w//D/7//x//H/8f/v/+3/
7P/r/+r/6v/q/+j/6P/p/+n/6v/q/+b/5v/l/+T/5v/m/+f/5//l/+X/5f/l/+T/5P/k
/+T/5P/k/+T/5P/k/+T/5P/i/+L/4//k/+T/5P/l/+X/5f/o/+j/6P/o/+n/7P/s/+//
9P/6/wIADwAnAEIAXwB5AI4ApADCAN8A8wD6APAA4ADVAMIAjAA9AOX/hf8w/yP/R/9V
/1j/b/+D/4z/l/+k/6r/rf+u/7H/uf+6/7n/t/+v/6b/ov+f/5//n/+f/5r/k/+S/5L/
kv+T/5X/lf+Y/53/o/+o/7D/tv+9/8r/1f/c/+X/7P/x//T/+P/6//v//f8BAAEAAgAD
AAUABgAHAAkACAAIAAgACgANAA0ADwAQABAAEAAQAA8AEQASABMAFAAVABcAGAAZABgA
GAAYABoAHAAeACAAIwAkACMAIwAjACUAJgAnACgAKwAsAC8AMAAvADIAMgA0ADYAOAA6
ADwAPAA+AEAAQgBHAEoASwBOAFAAUwBVAFgAWABaAFwAXgBgAGMAZQBnAGcAaABqAGwA
bgBxAHIAdAB2AHgAeQB5AHsAewB7AHoAegB5AHgAdQB0AG8AbABpAGQAXgBaAFUAUABL
AEYAQQA+ADkANAAvAC4AKAAlACEAHQAaABYAFAATABEADgAMAAkABwAFAAMAAQABAP//
//8AAP/////+//z/+//7//v//f/7//v//P/6//r/+v/5//n/+P/4//j/+v/6//r/+//6
//j/9f/2//j/+P/4//f/9//3//f/9v/2//b/9v/3//f/9//3//f/9f/1//X/9f/3//f/
9//3//j/+P/4//j/9v/2//b/9v/4//n/+f/5//f/9//3//f/+f/5//n/+v/4//j/+P/4
//j/+P/4//j/+v/6//r/+v/5//n/9//3//f/+P/4//f/9//4//j/+P/4//j/+P/4//f/
9//3//f/9f/1//X/9f/2//b/9v/2//X/9f/1//X/8//z//P/8//1//T/9P/0//L/8v/y
//L/8v/y//P/8//x//H/8f/x//D/7//v/+//8f/x//H/8f/w/+//7v/t/+//7v/u/+7/
8P/w//D/8P/t/+3/7f/u/+7/7f/t/+7/7v/v/+7/7P/s/+z/7P/u/+7/7v/u/+z/7P/s
/+z/7P/s/+z/7P/u/+7/7v/u/+z/7P/s/+z/7v/u/+7/7v/s/+z/7P/s/+z/7P/s/+z/
7P/s/+z/7P/s/+z/7P/s/+7/7v/u/+7/7P/s/+z/7P/u/+7/7v/u/+z/7P/s/+z/7P/s
/+z/7P/t/+7/7//w/+//7v/t/+z/7P/s/+z/7P/u/+7/7v/u/+z/7P/s/+z/7f/u/+//
8P/v/+//8P/x//H/8//0//T/9P/0//P/8//0//X/9v/2//b/9//3//f/+P/4//f/9v/2
//X/9f/1//L/8v/y//H/8f/x//H/7//v/+7/7f/s/+r/6v/o/+j/6f/p/+r/6v/o/+j/
5//m/+b/5v/n/+f/5//n/+f/5//m/+b/5v/m/+b/5v/m/+b/5v/m/+b/5P/k/+X/5v/m
/+j/6f/p/+n/6P/o/+j/6P/r/+z/7v/z//r/AAAGABEAIwA8AFUAaQB6AIoAoAC3AMkA
zgDGALgArwCmAIYARQD//63/VP8v/0v/Xf9a/2n/f/+Q/5//rv+2/7f/uv/B/8n/zv/P
/9P/0f/G/7j/sf+r/6n/qf+m/5//nP+c/57/nf+d/5v/nv+h/6X/qv+y/7r/wf/G/9H/
2v/j/+z/8f/4//z/AAABAAMABQAFAAYABwALAAwADQAPAA4ADgAOABAAEwATABUAFgAZ
ABoAGwAbABkAGgAbABwAHwAhACIAIwAkACQAJAAmACcAKAApACsALQAtAC4ALwAvADAA
MQAyADUANgA5ADoAOwA+AD4AQABEAEYASABKAEwATgBQAFIAVwBaAFsAXgBgAGMAZQBo
AGgAagBsAG4AcgB1AHcAeQB7AHwAfgCAAIAAgwCEAIYAiACKAIsAiwCJAIkAiQCIAIYA
hQCEAIEAfgB5AHYAcwBvAGgAYwBdAFgAUwBOAEkARAA/ADoANQAyACwAKQAlACEAHgAa
ABgAEwARAA4ADAANAAsACQAHAAUABQADAAMAAgABAAEAAAAAAP///////////f/9//7/
AAAAAAAA///9//z//P/8//7//v/+///////+//z//v/+//7//v/9//////////7//f/8
//v/+//7//v/+//7//3//f/9//3/+//7//v/+//8//z//P/8//z//P/8//z//P/9//3/
/f////////////3//f/9//7//v/+//7//v/+//7//v/+/wAAAAAAAAAAAQABAP/////9
//7//v/9//3//v/+//7//v/+//7//v/9//3//f/9//3//f/9//3//P/8//z//P/9//3/
/f/9//v/+//7//v/+//6//r/+v/6//r/+v/6//j/+P/5//n/+f/5//n/+f/2//X/9f/1
//f/9//3//f/9//3//f/9//3//b/9v/2//j/+P/4//j/9f/1//X/9v/2//X/9f/2//j/
9//2//T/9P/0//T/9P/0//T/9P/2//b/9v/2//T/9P/0//T/9P/0//T/9P/0//T/9P/0
//b/9v/2//b/9P/0//T/9P/0//T/9P/0//b/9v/2//b/9P/0//T/9P/2//b/9v/2//T/
9P/0//T/9P/0//T/9P/2//b/9v/2//T/9P/0//T/9P/0//T/9P/0//T/9P/0//T/9P/0
//T/9f/2//j/+f/4//n/+f/7//z//P/8//z/+//7//z//f/8//z//P/9//////8AAAAA
/f/8//r/+f/7//v/+v/6//r/+f/5//n/9//1//X/9P/1//T/9P/0//D/8P/v/+//8P/w
/+7/7v/v/+7/7v/u/+//7//v/+//7//v/+7/7v/s/+z/7P/s/+7/7v/u/+7/7v/s/+z/
7f/u/+7/7v/v//H/8f/y//L/8P/w/+//8P/0//n//v8EAAoAEwAlADoAUwBrAH4AjACg
ALsA0QDaANYAygC/ALoApABtACcA2/+C/0f/U/9n/2L/bf+F/5b/o/+y/7z/v//A/8X/
yf/M/8v/zf/L/8L/uP+v/6v/qf+p/6b/o/+g/57/oP+h/6P/pf+m/6f/q/+y/7r/wv/L
/9T/3f/m/+3/8v/5//7/BAAIAAsADQAPAA8AEAARABEAEgATABUAGAAYABgAGgAZABkA
GwAcAB8AIAAhACEAIQAiACMAJAAjACUAJgAnACoAKgAqACwALQAuAC8AMQA1ADUANgA3
ADcAOAA5ADoAPQA+AEEAQgBDAEYARgBIAEoATABOAFAAVABWAFgAWgBdAGAAYQBkAGYA
aQBrAG4AcgB0AHYAeAB6AH0AfwCBAIUAhgCIAIoAigCNAI4AkACQAJIAkwCTAJUAlQCV
AJQAkwCRAI8AiwCKAIUAggB/AHkAcgBtAGcAYABbAFYAUQBMAEcAQgA9ADgAMgAvACsA
KQAmACIAIAAdABsAGAAWABUAEwARAA8ADQANAAsACwAIAAcABwAGAAgABwAHAAcABwAF
AAUABgAGAAYABgAFAAUABAAEAAQAAgACAAIAAwAFAAQAAgAEAAQABAAEAAMAAwADAAMA
AgACAAIAAgADAAEAAQABAAEAAwADAAMAAwADAAMAAwADAAQABAAEAAQABgAGAAYABgAE
AAUABQAFAAUABQAFAAUABQAFAAUABgAGAAYABgAGAAYABgAGAAYABAAEAAQABAAGAAcA
BgAHAAUABgAGAAUABQAGAAYABgAGAAYABgAGAAUABQAFAAUABQAFAAUABQAEAAQABAAE
AAMAAwADAAMABQAFAAUABQADAAIAAgACAAQABAAEAAQAAAAAAAEAAQABAAEAAQABAAIA
AQABAAEA//////////8BAAEAAQABAAEAAAAAAAAAAAAAAAAAAAD///////8AAP7//f/9
//7//v///wIAAAAAAAAAAAD+//7//v/+/wAAAAAAAAAA/v/+//7//v8AAAAAAAAAAP7/
/v/+//7//v/+//7//v/+//7//v/+//7//v/+//7//v/+//7//v/+//7//v/+//7//v/+
//7//v/+//7//v/8//z//P/8//7//v/+//7//v/+//7//v/+//7//v/+/wAAAAAAAAAA
///+//3//P/+//7//v/+//7//v/+//7//v/+//7//v8AAAAAAAAAAP7//v/+//7/AAAA
AAAAAAAAAAEAAQACAAMAAwAFAAYABgAGAAYABQAFAAYABwAIAAgACAAJAAkACQAKAAoA
CQAGAAQAAwADAAUABAAEAAQAAQABAAEAAQABAAEAAAD///7//v/+//z//P/7//v//P/8
//r/+v/5//j/+P/4//n/+//7//v/+//7//r/+v/6//j/+P/4//j/+v/6//r/+v/4//j/
+f/6//r/+v/7//v/+//8//z//P/8//3//P/+/wMACgAQABQAHQArAEAAWwB1AJAAogC2
ANUA8QACAQIB+ADpAOQA0gCbAFEA//+g/1H/S/9p/27/c/+L/5z/p/+0/77/w//G/8f/
y//S/9H/0f/R/8r/wP+3/7P/sf+x/7L/r/+s/6r/rP+t/63/rf+u/7P/t/+6/8L/zP/T
/9z/5f/w//X//P8DAAoADgASABcAFwAZABkAGgAbAB0AHgAfACEAIgAiACIAJAAlACUA
JwAoACkAKgArACsAKwAsAC0ALgAvADEAMgAzADYANgA2ADgANwA4ADkAOwA9AD0APgA/
AEEAQgBDAEQARQBGAEkASgBLAE4ATgBQAFIAVABWAFgAXABeAGAAYgBkAGYAZgBoAGwA
bwBxAHQAeAB6AHwAfgB+AIEAgwCFAIgAigCNAJAAkACTAJQAlgCYAJoAmwCbAJ0AnQCd
AJwAnACbAJoAlwCVAJEAjwCNAIoAhACAAHsAdgBxAGwAZwBiAF0AWABTAFAASgBHAEMA
PwA8ADgANgAxAC8ALAAqACkAJwAlACMAIwAjACEAIQAeAB0AHQAcABwAGwAbABsAGwAZ
ABkAGgAaABoAGgAZABkAGAAYABgAGAAYABgAGQAbABoAGAAaABoAGgAaABkAGQAZABkA
GAAYABgAGAAZABkAGQAZABkAGQAZABkAGQAZABkAGQAZABoAGgAaABoAHAAcABwAHAAa
ABsAGwAbABwAHQAeAB8AHgAdABwAHAAcABwAHAAcABwAHAAcABwAHgAeAB4AHgAfAB8A
HQAdAB0AHgAeAB0AHQAeAB4AHgAeAB4AHgAeAB0AHQAdAB0AHwAfAB8AHwAcABwAHAAc
AB0AHQAdAB0AHQAdAB0AHQAdABwAHAAcAB4AHgAeAB4AGgAaABsAGwAbABsAGwAbABwA
GwAbABsAGwAbABsAGwAbABsAGwAbABsAGgAaABoAGgAaABoAGgAbABsAGwAcABoAGQAZ
ABoAGgAbABwAGgAaABoAGgAaABoAGgAaABwAHAAcABwAGgAaABoAGgAcABwAHAAcABwA
HAAcABwAHAAcABwAHAAeAB4AHgAeAB0AHAAbABoAHAAcABwAHAAcABwAHAAcABwAHAAc
ABwAHAAcABwAHAAcABwAHAAcAB4AHgAeAB4AHgAeAB4AHgAeAB4AHgAeACAAIAAgACAA
HgAeAA==
         </WaveFormData>
      </LeadData>
      <LeadData>
         <LeadByteCountTotal>10000</LeadByteCountTotal>
         <LeadTimeOffset>0</LeadTimeOffset>
         <LeadSampleCountTotal>5000</LeadSampleCountTotal>
         <LeadAmplitudeUnitsPerBit>4.88</LeadAmplitudeUnitsPerBit>
         <LeadAmplitudeUnits>¦ÌV</LeadAmplitudeUnits>
         <LeadHighLimit>2147483647</LeadHighLimit>
         <LeadLowLimit>268435456</LeadLowLimit>
         <LeadID>V4</LeadID>
         <LeadOffsetFirstSample>0</LeadOffsetFirstSample>
         <FirstSampleBaseline>0</FirstSampleBaseline>
         <LeadSampleSize>2</LeadSampleSize>
         <LeadOff>FALSE</LeadOff>
         <BaselineSway>FALSE</BaselineSway>
         <ExcessiveACNoise>FALSE</ExcessiveACNoise>
         <MuscleNoise>FALSE</MuscleNoise>
         <LeadDataCRC32>1146153727</LeadDataCRC32>
         <WaveFormData>
+P/4//j/+P/2//b/9v/2//j/+P/4//j/+P/4//j/+P/4//j/+P/4//b/9v/2//b/9v/2
//b/9v/4//j/+P/5//r/+//7//v//P/8//z//f/9//3//f/7//v//P/8//z/AAAAAAAA
AQACAAIAAgACAAEAAQABAAEAAAAAAAAA///////////+//3/+v/6//n/+P/4//j/9//3
//f/9//1//X/9P/0//P/8f/x//H/8f/z//P/8//z//L/8f/x//H/8f/x//H/8f/x//D/
8P/w/+//7//v/+//8v/y//L/8//z//P/8//0//T/8v/0//X/+P/8/wIACwAdADgAXACJ
ALsA7wArAWwBqAHQAdgBtAF1ATAB0QBXAOf/g/8d/9/+7P4I/xL/H/8z/zv/Q/9R/1r/
W/9c/1//Z/9x/3v/gv+K/43/jf+L/43/i/+M/43/kP+T/5X/mP+c/53/nf+f/6H/qP+t
/7X/vv/F/87/1v/d/+L/6f/w//T/9//8/wAAAQABAAEAAgADAAUACAAIAAkADAANAA0A
DgANAA4ADwAQABEAEgATABMAEwATABQAFQAWABcAFwAYABsAHAAcAB4AHAAdAB4AHwAi
ACMAJAAlACQAJQAmACcAKQAqACsALAAuADEAMgAzADYANwA6ADwAPgBAAEIARABGAEgA
SgBNAFEAVABXAFgAWgBdAF8AYwBiAGQAZwBpAG0AbgBwAHEAcgBzAHQAdQB0AHQAdAB0
AHUAdABzAHEAbQBrAGkAZwBlAGIAXwBaAFUAUQBLAEgARgBCAD4AOgA2ADMALwArACkA
JgAjACAAHgAbABgAFQAUABMAEQAQAA8ADgANAAsACgAKAAkABwAHAAcABgAGAAgABwAH
AAcAAwADAAMAAwADAAMAAwACAAIAAgABAAEA/////////////wAAAAABAP/////9//3/
/f/9//3//P/8//v/+//7//v/+v/6//r//P/8//z//P/6//r/+v/6//r/+v/6//r/+//7
//v/+//7//v/+//7//z//P/8//z//P/8//z//P/8//z//f/9//3//f/9//3//v/+//7/
//8BAAEAAgACAP////////////8AAAAAAQADAAMAAwADAAIAAQAAAP//AAABAAIAAwAB
AAEAAQABAAEA//8BAAEAAwACAAIAAgAAAAAAAAAAAAIAAgACAAIA////////////////
/////wAAAAAAAAAA/v/+//7//v8AAAAAAAAAAP7//v/9//3//f/9//3//v8AAAAA////
//3//f/9//3//v/+//7//v/+//7//v/+//7//v/+//7//v/+//7//P/8//z//P/+//7/
/v/+//7//v/+//7//P/8//z//P/+//7//v/+//z//P/8//z//v/+//7//v/8//z//P/8
//z//P/8//z//P/8//z//P/8//z//P/8//z//P/8//z//P/8//z//P/8//z//P/8//7/
/v/+//7//P/8//z//P/8//z//P/8//z//P/8//z//P/8//z//P/+//7//v/+//z//P/8
//z//P/8//z//P/+//7//v/+//z//P/8//z//v/+////AAD///////8AAAIAAgADAAMA
AwADAAEAAwAEAAQABAAGAAYABgAHAAgABgAGAAYABQAHAAcABwAGAAYABgAFAAUAAwAD
AAIAAQD+//7//f/8//z//P/7//v//f/9//v/+//4//j/9//3//f/9//3//f/9//3//f/
9v/1//X/9f/1//X/9f/1//X/9v/2//b/9//1//X/9f/2//b/9v/3//f/9//3//j/+P/4
//r/+//+/wAABgATACcAQABkAJMAxwD9ADkBegGyAdQB1AGmAWMBGAGxADUAx/9l/wf/
1/7q/gT/Dv8h/zX/O/9B/1H/Wv9b/1z/Yf9p/3P/ff+G/4z/jf+N/43/j/+P/5D/k/+S
/5P/l/+c/57/n/+f/6P/pf+s/7X/vf/G/8v/1P/c/+P/5v/t//L/+P/7/wAAAgADAAMA
AwAEAAUABwAKAAoACwAMAA0ADQAOAA0ADgAPABAAEQASABMAEwATABMAFAAVABYAFwAX
ABgAGQAaABoAHAAaABsAHAAdACAAIQAiACMAIgAjACQAJQAnACgAKQAqACwALwAwADEA
MwAzADUANgA4ADoAPAA+AEAAQgBEAEcASQBMAE8AUABSAFUAVwBbAFsAXABeAF8AYwBk
AGYAZwBmAGcAaABpAGwAbABsAGwAawBqAGkAZwBnAGUAYwBhAF4AXABaAFYAUwBPAEkA
RgBDAEAAPQA6ADgANQAxAC0AKwAoACUAIgAiAB8AHAAZABYAFQATABIAEQAQAA8ADQAM
AAwACwAJAAcABwAGAAYABgAFAAUABQAFAAUABQAFAAUABQAFAAQABAAEAAMAAwABAAEA
AQABAAIAAgABAAEA//////3//f/////////+//z/+//7//v/+//6//r/+v/4//j/+P/4
//j/+P/4//j/+P/4//j/+P/5//n/+f/5//f/9//3//f/+P/4//j/+P/2//b/9v/2//f/
+P/6//v/+f/5//n/+f/6//r/+v/7//3//f/+//7/+//7//v/+//7//z//P/9//3//f/9
//3//f/9//3//f////////////7//f/8//v//f/7//3//f/9//z//P/8//z//P/8//z/
/P/8//z//P/7//v/+//7//n/+f/5//n/+v/6//r/+v/5//j/9//2//b/9v/2//b/9v/2
//X/9f/3//f/9//4//f/9v/0//P/9P/1//b/9//4//j/+P/2//b/9v/2//T/9P/0//T/
9v/2//b/9v/0//T/9P/0//b/9v/2//b/9v/2//b/9v/2//b/9v/2//b/9v/2//b/9P/0
//T/9P/0//T/9P/0//L/8v/y//L/9P/0//T/9P/0//T/9P/0//L/8v/y//L/8v/y//L/
8v/y//L/8v/y//T/9P/0//T/9P/0//T/9P/z//L/8f/w//L/8v/y//L/8P/w//D/8P/y
//L/8v/y//L/8v/y//L/8P/w//D/8P/y//L/8v/y//L/8v/y//L/8v/z//T/9f/3//f/
+P/4//b/9//3//f/9//1//f/+P/4//j/+v/6//r/+//8//z//P/8//v/+//5//n/+P/4
//r/+f/5//n/9//2//X/8v/0//P/8v/y//L/8f/x//H/8f/v/+//7v/u/+3/7f/t/+3/
7f/t/+3/7f/t/+z/6//r/+v/6//r/+n/6f/p/+j/6v/q/+v/6//r/+v/7P/s/+r/6//r
/+v/7f/u/+7/7P/q/+3/8P/2//r/AQAPACYARgBvAJ0AzQADAUIBggGyAcgBtAF/AToB
5wBzAPv/k/8p/9f+zv7w/gL/C/8f/y//Nf8//0z/U/9U/1f/Xf9n/2//ev+E/4f/h/+H
/4X/hf+E/4f/hv+H/4n/jP+Q/5P/l/+Z/5n/mv+h/6f/rv+3/77/xv/P/9b/2//i/+r/
7f/w//T/9//5//n/+v/7//v//v/+////AgADAAMABAAFAAYABwAIAAkACgALAAsADAAN
AA8AEQARABEAEAAQABIAFAAVABgAFgAXABgAGQAaABsAHAAdAB4AHwAgACEAIwAkACUA
JgApAC0ALwAxADMAMwA1ADYAOgA8AD4AQABEAEYASABLAE8AUgBVAFYAWABbAF0AYQBi
AGQAZwBpAGsAbABuAG8AcABxAHIAcwByAHIAcgByAHMAcgBxAG8AbQBrAGkAZwBhAF4A
WwBWAFUAUQBLAEgAQwA+ADkANAAwAC0AKQAlACEAHgAbABgAFgATABAADQALAAsACgAK
AAYABAACAP//AAAAAP///f/9//3//P/8//r/+f/5//n/+f/5//n/+f/3//f/9//2//b/
9v/1//X/9//3//f/9//0//T/8//z//P/8//x//H/8f/x//H/8P/y//H/8f/x//H/8P/w
//D/8P/w//D/8P/w//D/8P/w//D/8P/w//D/7//v/+//7//v/+//7//v/+7/7v/u/+7/
8P/w//D/8P/w//D/8f/x//H/8f/x//H/8P/w//D/8f/v/+//8P/w//H/8f/x//H/8f/y
//L/8//x//H/8f/x//H/8f/x//H/7//v/+//7//x//H/8f/x/+//7f/v/+//8f/w//D/
8P/w//D/8P/w/+//7v/t/+z/7f/t/+3/7f/t/+3/7f/t/+z/7P/s/+z/7P/s/+z/7P/s
/+z/7P/s/+r/6v/p/+n/5//n/+f/6P/q/+r/6f/p/+n/6f/p/+n/6v/o/+j/6v/q/+r/
6v/q/+r/6v/q/+r/6v/q/+r/6v/q/+r/6v/o/+j/6P/o/+n/6v/r/+z/6v/q/+r/6v/q
/+r/6v/q/+r/6v/q/+r/6P/o/+j/6P/q/+r/6v/q/+r/6v/q/+r/6v/q/+r/6v/s/+z/
7P/s/+v/6v/p/+j/6v/q/+r/6v/q/+r/6v/q/+r/6v/q/+r/7P/s/+z/7P/t/+7/7//v
/+//8P/w//D/8f/x//H/8f/v//H/8v/y//L/9P/0//T/9f/2//b/9v/2//X/9f/1//X/
9P/0//T/8//z//P/8//0//P/8P/w/+3/7P/s/+z/6//r/+v/6//p/+n/6P/o/+n/6f/p
/+n/6f/p/+n/6f/p/+j/5//n/+f/5//n/+f/5f/l/+T/5P/k/+X/5f/l/+X/5v/m/+b/
6f/p/+n/6f/s/+z/6v/q/+v/7P/u//T//f8NACYASgBzAKEA0wALAU4BjgG6AcgBsAF/
AUQB7QB3AAUAm/8v/+H+4v4A/wr/Ff8r/zf/Pf9J/1L/V/9Y/1v/Zf9t/3P/fv+E/4X/
gf9//4H/g/+E/4P/hv+J/4n/iv+O/5P/lf+X/5v/oP+l/63/tP+5/8L/yv/R/9j/4f/o
/+z/8f/0//b/9//7//v//P/9////AgACAAMAAgADAAMABAAGAAgACgAMAAsADAANAA0A
DQANAA4ADwASABMAEwAUABMAFAAUABYAFgAXABgAGQAaABsAHAAdAB4AHwAgACEAJQAm
ACcAKAAqAC0ALgAvADIAMwA2ADgAOgA8AD4AQABEAEYASABLAFEAVABXAFgAWgBdAF8A
YwBkAGYAaQBrAG0AbgBwAHEAcgBzAHQAdQB2AHYAdgB2AHMAcgBxAG8AbQBrAGkAZwBh
AF4AWwBWAFEATQBHAEQAQAA8ADgANAAuACsAJwAjACEAHgAbABgAFgATABAADQAMAAsA
CQAIAAcABgAFAAMAAAAAAP///f///////v/+//7//f/9//3/+//7//v/+//7//v/+//6
//r/+v/5//n/+f/5//n/+f/4//j/9//3//f/9//1//X/9f/1//X/9P/0//P/8//z//X/
9P/0//T/8v/y//L/8v/y//L/8v/y//T/9P/0//T/8//z//P/8//1//X/9f/1//T/9P/0
//T/9P/0//T/9P/2//b/9//3//X/9f/1//X/9v/2//b/9//5//n/+v/6//n/+f/5//n/
+f/6//r/+//5//n/+f/5//v/+//7//v/+f/5//n/+f/5//n/+f/5//n/9//5//n/+f/4
//j/+P/4//j/+P/4//j/+P/4//j/9//3//f/9//3//f/9//3//b/9v/2//b/+P/4//j/
+P/2//b/9v/2//b/9v/1//X/9//3//f/+P/2//b/9f/1//f/9//3//f/+P/2//b/9v/2
//b/9v/4//j/+P/4//b/9v/2//b/9v/2//b/9v/2//b/9v/2//b/9v/2//b/+P/4//j/
+P/2//b/9v/2//b/9v/2//b/+P/4//j/+P/2//b/9v/2//j/+P/4//j/+P/4//j/+P/4
//j/+P/4//j/+P/4//j/9v/2//b/9v/3//j/+f/6//j/+P/4//j/+P/4//j/+P/6//r/
+v/6//j/+P/4//j/+v/6//r/+v/4//j/+P/4//n/+v/7//v//f/+//7//v//////////
//3///8AAAAAAAACAAIAAgADAAQABAAEAAYABQAFAAUAAwACAAIAAgACAAMABAAFAAIA
AQD+//7//f/8//z//P/7//v/+//7//f/9//2//b/9//3//f/9//3//f/9//3//f/9v/1
//X/9f/1//X/9f/1//X/9P/0//T/9f/1//X/8//0//T/9P/3//f/9//3//r/+v/6//j/
+f/6//z/AgALABkAMABQAHcApwDbABMBUAGSAcYB4AHQAZkBUAH7AIkADwCn/0f/9f7g
/vz+Dv8Z/y3/Of9B/0n/VP9d/2D/Yf9n/3H/ef+A/4j/jf+N/4//kf+T/5T/k/+U/5X/
l/+Y/5z/of+j/6X/qf+s/7H/uf/C/8f/0P/a/+P/6v/x//b/+v/9//7/AAADAAcABwAI
AAkACQAMAAwADQAQABEAEQASABEAEgATABQAEwAUABUAFQAXABcAGAAZABgAGQAZABoA
GwAcABwAHgAeAB8AIAAhACAAIQAiACMAJgAnACgAKQArACwALQAuAC8AMQAxADEANgA3
ADoAPAA8AD4AQABCAEYASABKAE0ATwBSAFUAVgBYAFsAXQBhAGQAZgBpAGsAawBsAG4A
bwBwAHEAcgBzAHQAdAB0AHQAdQB0AHMAcQBxAG8AbQBrAGkAZgBjAF4AXQBZAFMAUABM
AEgARABAAD4AOwA3ADMAMQAuACsAKAAmACMAIAAdABwAGwAZABgAFQAUABMAEQAQABAA
DwANAAsACwAKAAoACgAJAAkACQAJAAkACQAJAAcABwAHAAYABgAGAAUABQAFAAUABQAF
AAQABAADAAMAAwADAAEAAQABAAEAAQAAAP7//f/9//3//f/8//z//P/8//z//P/8//r/
+v/6//r/+v/6//r/+v/5//n/+f/5//n/+f/5//n/+P/4//j/+P/6//r/+v/6//r/+v/7
//v/+//7//v/+//8//z//P/9//v/+//8//z//f/9//3//f/9//7//v////3//f/9//3/
///////////////////////////////////9//////////7//v/+//7//v/+//7//v/+
//7//v///////////////////////v/+//7//v/+//7//v/+//z//P/8//z//P/8//v/
+//9//3//f/+//z//P/7//v//f/9//3//f/8//r/+v/6//r/+v/6//r/+v/6//r/+v/6
//r/+v/6//r/+v/6//r/+v/6//r/+v/6//r/+v/6//r/+v/6//r/+v/6//r/+v/6//r/
+v/6//r/+v/6//r/+v/6//r//P/8//z//P/7//r/+f/4//r/+v/6//r/+P/4//j/+P/4
//j/+P/4//r/+v/6//r/+P/4//j/+P/6//r/+v/6//j/+P/4//j/+P/4//j/+P/4//j/
+P/4//j/+P/4//j/+P/4//j/+P/4//j/+P/5//r/+//7//v//v/+//7////9//3//f/7
////AAAAAAAAAAAAAAAAAQAEAAQABAAEAAEAAQABAAEAAAAAAAAA///////////+//v/
+P/4//f/+P/4//j/9//3//f/9//1//X/9P/0//P/8//z//P/8//x//H/8f/x//D/7//v
/+//7//v/+//7//v/+7/7v/u/+//7//v/+//8P/w//D/8f/z//P/8//0//T/9P/0//X/
+v/8/wQAEwApAEYAcAChANMACwFHAYYBuAHQAboBgAE5AeIAbQD1/4//L//d/s3+6v4A
/wz/If8t/zX/P/9L/1L/Vf9Y/13/af9x/3n/gP+G/4f/h/+L/43/jf+O/43/jP+N/4//
lP+W/5n/m/+d/6P/qP+x/7f/vv/D/87/1v/d/+T/6//u//L/9f/4//j/+//9//3//v//
/wEABAAEAAUABAAFAAUABgAJAAoACwAMAAwADAAMAAsADQANAA4ADwAQABEAEQASABEA
EgASABQAFQAXABkAGwAaABsAHAAdAB4AHwAgACEAIwAkACUAJgAmACkAKgArAC4ALwAy
ADQANAA2ADgAOgA+AEAAQgBFAEcASgBNAE4ATgBRAFMAVwBaAFwAXwBhAGEAYgBkAGUA
ZgBnAGgAaQBqAGoAagBqAGkAaABnAGUAZABjAGIAYQBfAFwAWQBUAFMATwBJAEYAQgA+
ADoANgA0ADEALQApACkAJgAjACAAHgAbABgAFQAUABMAEQAQAA0ADAALAAkACAAIAAcA
BQAHAAcABgAGAAUAAwACAAEAAQABAAEAAQABAAEAAQAAAP7//v/9//3//f/9//3//f/6
//r/+f/5//n/+f/3//f/9//3//f/9v/2//X/9f/1//X/9P/0//T/8v/y//L/8v/0//T/
9P/0//T/9P/0//T/8//z//P/8//z//P/8//z//L/8v/y//L/9P/0//T/9P/y//L/8//z
//X/9f/1//X/9v/2//b/9//1//X/9v/2//X/9f/1//X/9//4//j/+f/5//n/+f/5//f/
9//3//f/9f/1//X/9f/3//f/9//3//f/9f/3//f/9f/0//T/9P/2//b/9v/2//T/9P/0
//T/9f/1//X/9f/z//P/8//z//L/8v/y//L/9P/0//T/9P/y//L/8v/y//T/9P/z//P/
8//z//P/9P/y//L/8f/x//H/8f/x//H/8v/y//L/8P/w//D/8P/w//D/8P/w//D/8P/w
//D/8P/w//D/8P/y//L/8v/y//D/8P/w//D/8P/w//D/8P/w//D/8P/w//D/8P/w//D/
8P/w//D/8P/w//D/8P/w//D/8P/w//D/7v/u/+7/7v/w//D/8P/w/+7/7v/u/+7/7v/u
/+7/7v/v//D/8f/y/+//7v/t/+z/7v/u/+7/7v/w//D/8P/w/+7/7v/u/+7/8P/w//D/
8f/y//P/8//z//T/9P/0//X/8//z//P/8f/z//T/9P/0//b/9v/2//f/+P/4//j/+P/4
//n/+v/7//n/+P/3//X/9f/1//X/9P/1//L/8v/x//D/8P/w/+//7//v/+//7f/t/+z/
7P/r/+v/6//r/+v/6f/p/+n/6f/q/+n/6f/p/+n/6f/p/+n/6f/o/+j/6P/n/+f/5//n
/+r/6v/q/+v/6f/p/+n/6v/s/+r/6v/t//D/8v/4/wMAFQAyAFgAgwC1AOkAJQFmAZ4B
xAHEAZoBYQEcAbcAPQDP/2f/+/7J/uT+AP8I/xX/Kf8z/z//S/9Q/1P/Uv9X/2P/bf91
/4D/iP+J/4f/hf+F/4X/hv+H/4j/if+L/47/kv+T/5P/k/+X/5z/o/+t/7b/vf/C/8r/
0//c/+P/6P/u//P/9P/4//n/+//7//z//f///wIAAgADAAQABQAFAAYACAAKAAwADgAP
ABAAEQARAA8ADwAQABEAFAAVABUAFgAXABgAGAAaABwAHQAeAB8AIAAhACIAIwAkACUA
JgAnACsALAAtAC4AMAAzADQANQA6ADsAPgBAAEQARgBIAEoATwBSAFUAWQBfAGIAZQBm
AGgAawBtAHEAdAB2AHkAewB9AH4AgACBAIQAhQCGAIcAhgCGAIYAhgCEAIIAgAB9AHkA
dwB1AHMAbgBqAGYAYABcAFcAUABMAEcAQgA9ADgANAAxAC0AKQAlACIAHwAcABgAFQAS
AA8ADAALAAkACAAHAAYABQADAAIAAgABAP//AQABAAAAAAD+//3//f/9//v/+//7//v/
/f/9//3//P/8//z/+//7//v/+//7//v/+v/6//n/+f/5//n/9//3//n/+f/5//j/9v/1
//X/9f/3//b/9v/2//b/9v/2//b/9v/2//b/9v/2//b/9v/2//X/9f/1//X/9//3//f/
9//4//j/+P/4//j/+P/4//j/9v/2//f/9//3//f/9//3//j/+P/4//n/+f/5//r/+v/5
//n/+f/5//n/+v/6//v/+f/5//n/+f/5//n/+f/5//n/+f/5//n/+f/5//n/+f/7//n/
+//7//n/+P/4//j/+P/4//j/+P/4//j/+P/4//f/9//3//f/+f/5//n/+f/2//b/9v/2
//b/9v/2//b/9v/2//b/9v/2//b/9f/1//X/9f/1//b/9v/2//X/9f/1//X/9f/1//j/
9v/0//T/9P/0//T/9P/0//T/9P/0//T/9P/0//b/9v/2//b/9P/0//T/9P/0//T/9P/0
//X/9v/3//j/9//2//X/9P/0//T/9P/0//T/9P/0//T/9P/0//T/9P/0//T/9P/0//L/
8v/y//L/8v/y//L/8v/0//T/9P/0//T/9P/0//T/8v/y//L/8v/y//L/8v/y//T/9P/0
//T/9P/1//b/9//1//X/9v/2//j/+f/5//n/+f/3//n/+v/6//r//P/8//z//f/+//7/
/v/+//3//f/9//3//P/8//r/+f/5//n/+f/4//f/9P/2//X/9P/0//L/8f/x//H/8//x
//H/8P/w/+//7//v/+//7//v/+//7f/t/+z/6//p/+n/6f/p/+v/6//r/+r/7P/s/+3/
7f/t/+3/7v/u/+7/7//v/+//8f/w/+7/7v/u/+//8v/0//b///8RACwAUAB7AK0A4QAb
AWABogHOAdgBvAGHAUwB8wB7AAkAn/8x/+n+7v4I/w7/Gf8v/zn/P/9N/1b/V/9Y/13/
Zf9t/3X/fv+G/4f/hf+D/4P/h/+I/4v/iv+L/4//kv+U/5n/mf+b/5//pv+r/7X/vv/F
/87/1v/d/+L/6f/w//T/+//+/wAAAQADAAMABAAFAAUACAAIAAkADAANAA0ADgAPABAA
EQASABMAFAAVABUAFQAVABYAFwAYABkAGQAaAB0AHgAeACAAIAAhACIAIwAmACcAKAAp
ACgAKQAqACsALwAwADEAMgA0ADcAOAA5ADwAPQBAAEIARQBIAEsATgBQAFIAVABXAF0A
YABjAGQAaABrAG0AcQB0AHYAeQB7AH8AgACCAIMAggCDAIQAhQCGAIYAhgCGAIUAhACD
AIEAfgB7AHgAdQBvAGwAaQBkAGAAWwBUAFAATABIAEQAQAA6ADcAMwAvACsAKAAlACIA
IgAfABwAGQAWABUAEwASAA8ADgANAAsACgAKAAkABwAHAAcABgAGAAYABQAFAAUABQAF
AAUABQADAAMAAwACAAIAAgABAAEAAQABAAEAAQACAAIAAQABAP/////9//3/////////
/v/+//3//f/9//v/+v/6//r//P/8//z//P/6//r/+v/6//z//P/8//z/+//7//v/+//7
//v/+//7//z//P/8//z/+v/6//r/+v/8//z//f/9//3//f/9//3//v/+//7/////////
AAAAAP//////////AQACAAIAAwADAAMAAwADAAMAAwADAAMABQAFAAUABQADAAMAAwAD
AAMAAQADAAMAAwACAAIAAgAEAAQABAAEAAQABAAEAAQAAwADAAMAAwADAAMAAwADAAIA
AgACAAIAAgACAAIAAgAEAAQABAAEAAQABAADAAMAAwADAAMABAAEAAQAAwADAAMAAwAD
AAMABAAEAAQAAgACAAIAAgACAAIAAgACAAQABAAEAAQAAgACAAIAAgAEAAQABAAEAAQA
BAAEAAQAAgACAAIAAgAEAAQABAAEAAIAAgACAAIABAAEAAQABAACAAIAAgACAAQABAAE
AAQABAAEAAQABAACAAIAAgACAAQABAAEAAQABAAEAAQABAAEAAQABAAEAAQABAAEAAQA
BAAEAAQABAAGAAYABgAGAAQABAAEAAQABAAEAAQABAAGAAYABgAGAAQABAAEAAQABgAG
AAYABgAHAAgACQAJAAsADAAMAAwADQANAA0ADQALAA0ADgAOAA4AEAAQABAAEQASABIA
EgAQAA8ADwAPAA8ADgAOAA4ADQANAA0ADQAMAAsACAAIAAkACAAIAAgABQAFAAUABQAF
AAUABAAEAAEAAQABAAEAAwADAAMAAwAFAAQAAwADAAEAAQABAAEAAQABAAAAAAAAAAEA
AQABAAEAAgACAAIABQAFAAUABQAEAAQABgAGAAUACAAMAA4AFwAlADwAXgCJAL0A8QAp
AWoBrAHeAfQB3gGjAWIBDwGXAB8At/9R///+8v4O/xz/J/89/0n/T/9b/2b/af9q/23/
c/9//4n/kP+Y/53/m/+b/53/nf+e/5//oP+h/6X/pv+q/63/r/+x/7f/uv+//8n/0v/Z
/+D/6P/v//T/+/8EAAoADQAQABIAFQAVABUAFgAXABkAHAAcAB0AIAAhACEAIgAjACQA
JQAmACcAKAApACkAKQApACoAKwAsAC0ALQAuAC8AMAAwADIAMgAzADQANQA2ADcAOAA5
ADgAOQA6ADsAPQA+AD8AQABCAEUARgBHAEoASwBOAFAAVABWAFgAWgBdAF4AXwBhAGcA
agBtAG4AcgB1AHcAewB6AHwAfwCBAIMAhACGAIcAigCLAIwAjQCOAI4AjgCOAI8AjgCN
AIsAiwCJAIcAhQCCAIAAfgB6AHcAcwBtAGoAaABkAGAAXABYAFUAUQBNAEsASABFAEIA
QAA9ADoANwA0ADMAMQAwAC8ALgAtACsAKgAqACkAJwAnACcAJgAmACYAJQAlACUAIwAj
ACMAIwAlACUAJQAkACQAJAAjACMAIQAhACEAIQAgACAAHwAfAB8AHwAdAB0AHwAfAB8A
HgAeAB0AHQAdAB0AHAAcABwAHAAcABwAHAAaABoAGgAaABwAHAAcABwAGwAbABsAGwAZ
ABkAGQAZABwAHAAcABwAHAAcABwAHAAcABwAHQAdAB0AHQAdAB0AIAAgACAAIQAfAB8A
IAAgACEAIQAhACEAIQAiACIAIwAjACMAIwAjACMAIwAjACMAJQAlACUAJQAjACMAIwAj
ACUAIwAlACUAJQAkACQAJAAkACQAJAAkACYAJgAmACYAIwAjACMAIwAjACMAIwAjACIA
IgAiACIAJAAkACQAJAAkACQAJAAkACQAJAAjACMAIwAjACMAJAAkACQAIwAjACMAIwAj
ACMAJAAkACQAJAAkACQAJAAkACQAJAAkACYAJgAmACYAJAAkACQAJAAmACYAJgAmACYA
JgAmACYAJgAmACYAJgAoACgAKAAoACYAJgAmACYAKAAoACgAKAAoACgAKAAoACgAKAAo
ACgAKgAqACoAKgAsACwALAAsAC0ALgAvADAALgAuAC4ALgAwADAAMAAwADIAMgAyADIA
MAAwAA==
         </WaveFormData>
      </LeadData>
      <LeadData>
         <LeadByteCountTotal>10000</LeadByteCountTotal>
         <LeadTimeOffset>0</LeadTimeOffset>
         <LeadSampleCountTotal>5000</LeadSampleCountTotal>
         <LeadAmplitudeUnitsPerBit>4.88</LeadAmplitudeUnitsPerBit>
         <LeadAmplitudeUnits>¦ÌV</LeadAmplitudeUnits>
         <LeadHighLimit>2147483647</LeadHighLimit>
         <LeadLowLimit>268435456</LeadLowLimit>
         <LeadID>V5</LeadID>
         <LeadOffsetFirstSample>0</LeadOffsetFirstSample>
         <FirstSampleBaseline>0</FirstSampleBaseline>
         <LeadSampleSize>2</LeadSampleSize>
         <LeadOff>FALSE</LeadOff>
         <BaselineSway>FALSE</BaselineSway>
         <ExcessiveACNoise>FALSE</ExcessiveACNoise>
         <MuscleNoise>FALSE</MuscleNoise>
         <LeadDataCRC32>3546549190</LeadDataCRC32>
         <WaveFormData>
AgACAAIAAgACAAIAAgACAAQABAAEAAQABAAEAAQABAAEAAQABAAEAAIAAgACAAIABAAE
AAQABAAGAAYABwAHAAcABwAIAAgACQAJAAoACgAKAAoACgAKAAoACwALAAsADAAMAA0A
DgAPABAAEAAQAA0ADQAOAA4ADQANAA0ADAANAA8AEAAPAA4ADQALAAsACwALAAsACQAJ
AAkACAAIAAgACAAHAAYAAwADAAQABAAFAAUABQAEAAQABAADAAMAAwADAAIAAgACAAIA
AgACAAIAAgACAAIABQAFAAUABQAEAAQABAAEAAUABQAFAAcACAALABAAGQAnADsAWAB7
AKcA1wAEATABXAGAAYcBaAEtAegAlAA6AO3/rv90/07/Sv9V/1b/Xv9n/2j/av9x/3r/
e/99/37/hf+N/5f/n/+m/6v/rP+t/63/rf+t/67/sP+1/7b/uf+8/77/vv/A/8P/x//M
/9T/2v/g/+f/6//x//j//f8BAAUACAAJAAwADQAPAA8AEQASABUAFgAYABkAFwAYABgA
GgAZABkAGQAbAB4AHgAeAB4AHwAfAB8AIAAiACIAIgAkACQAJAAlACcAJgAnACgAKQAs
AC0ALgAvAC4ALwAwADEANAA1ADYAOAA5ADwAPQA/AEAAQQBDAEUASgBMAE4AUABTAFUA
WABbAF8AYQBjAGUAaABqAG0AbwBuAHAAcgB0AHYAdwB4AHgAeAB4AHkAeQB5AHkAeAB3
AHQAcgBvAGwAaQBmAGMAYABeAFsAVgBSAE4ASQBFAEEAPgA7ADkANgAzADAALQAqACkA
JgAjACIAHwAeABwAGgAbABoAGAAWABYAFQAUABMAEgARABEAEAAQABAAEAAPABAAEAAQ
ABAADQANAA0ADQANAA0ADQAMAAwADAALAAsACQAJAAgACAAJAAoACQAKAAgACAAHAAYA
BgAHAAcABgAFAAUABQAFAAUABAAEAAQABgAGAAYABgAEAAQABAAEAAQABAAEAAQABAAE
AAQAAwADAAMAAwADAAQABAAEAAQABAAEAAQABAAEAAQABAAEAAQABAAEAAUABQAGAAYA
BgAGAAcABwAHAAYABgAGAAYABAAEAAUABQAHAAcABwAHAAUABQAFAAYACAAIAAgACAAG
AAUABQAFAAUABQAFAAUABQAFAAUABQACAAIAAgACAAQABAAEAAQAAAAAAAAAAQABAAEA
AQAAAAIAAgACAAIAAQABAAEAAQABAAEAAQABAP//////////AQABAAEAAQABAAEAAAAA
AP7//v//////AQABAAAA/v/+//7//v/+//7//v/+//7//v/+//7//P/8//z//P/+//7/
/v/+//z//P/8//z/+v/6//r/+v/8//z//P/8//r/+v/6//r/+v/6//r/+v/4//j/+P/4
//j/+P/4//j/+P/4//j/+P/4//j/+P/4//j/+P/4//j/9v/2//b/9v/4//j/+P/4//j/
+P/4//j/9v/2//b/9v/2//b/9v/2//b/9v/2//b/9v/2//b/9v/2//b/9v/2//X/9P/z
//L/9P/0//T/9P/0//T/9P/0//T/9P/0//T/9P/1//X/9f/z//T/9P/1//X/9v/2//b/
9v/2//b/9v/3//f/9//4//j/+f/6//v/+v/6//r/+f/7//z//P/7//v/+//6//r/+f/5
//f/9v/z//H/8f/x//H/8f/v/+//7//u/+7/7v/u/+3/7P/r/+v/7P/s/+v/6//r/+r/
6v/q/+n/6f/p/+n/6P/o/+j/6P/o/+j/6P/o/+j/6P/p/+v/6//r/+z/6v/q/+r/6//r
/+3/7//u/+//9v8DABMAJQBAAGcAkwC/AOwAGAFAAV4BXwE6Af0AtABeAAQAuf98/0b/
KP8q/y//NP8+/0f/Rv9I/1P/Wv9b/1v/YP9l/2//d/+B/4b/i/+O/43/j/+P/5H/kv+U
/5X/mP+d/57/oP+i/6L/pf+r/7L/uP++/8L/yf/P/9X/2P/d/9//5f/o/+v/7P/t/+//
7//x//L/9f/2//j/+f/5//r/+v/8//v/+//7//3//v/+//7//v////////8AAAIAAgAC
AAQABAAEAAUABwAIAAkACgALAAwADQAOAA8ADgAPABAAEQASABMAFAAWABUAGAAZABsA
HAAdAB8AIQAmACgAKgAsAC0ALwAyADUANwA5ADsAPQA+AEAAQwBFAEYASABKAEwATgBP
AFAAUABOAE4ATwBPAE8ATwBOAE0ASgBIAEUAQgA/ADwAOQA2ADYAMwAuACoAJgAhAB0A
GQAWABMAEQAOAAsACAAFAAIAAQD+//v/+v/3//b/9P/y//H/8P/u/+z/7v/t/+z/6//q
/+n/6f/o/+b/5v/m/+X/5P/k/+T/5P/j/+P/4//j/+P/4//j/+L/4v/i/+H/4f/f/9//
3v/e/97/3v/c/9z/3P/c/9v/2v/a/9v/2//a/9n/2f/Z/9n/1//W/9b/1v/W/9b/1v/W
/9b/1v/W/9b/1v/W/9b/1v/W/9b/1v/V/9X/1f/V/9X/1v/W/9b/1v/U/9T/1P/U/9b/
1v/W/9b/1P/U/9T/1f/V/9b/1v/W/9j/2f/Z/9n/1v/W/9b/1v/W/9b/1//X/9f/1//X
/9f/1//X/9f/2P/Y/9j/2P/Y/9j/1//X/9f/1f/V/9X/1f/V/9X/1f/V/9b/1v/W/9b/
1v/W/9b/1v/U/9T/1P/V/9X/1f/V/9T/1v/W/9b/1v/W/9X/1P/T/9X/1f/V/9X/1f/V
/9X/1f/X/9f/1//X/9X/1f/U/9T/1f/W/9j/2f/b/9n/2v/Y/9j/2P/Y/9b/1v/W/9b/
2P/Y/9j/2P/a/9r/2v/a/9z/3P/c/9z/3P/c/9z/3P/c/9z/3P/c/9z/3P/c/9z/3P/c
/9z/3P/e/97/3v/e/9z/3P/c/9z/3f/e/9//4P/i/+L/4v/i/+D/4P/g/+D/4P/g/+D/
4P/g/+D/4P/g/+L/4v/i/+L/4v/i/+L/4v/g/+D/4P/g/+L/4v/i/+L/4v/i/+L/4v/k
/+T/5P/k/+T/5P/k/+T/4v/i/+L/4v/i/+L/4v/i/+T/5P/k/+T/5f/l/+X/5f/m/+b/
5//n/+n/6v/r/+z/6v/q/+r/6//r/+v/7P/s/+//8P/x//L/8P/w/+//7//u/+7/7f/t
/+//7v/u/+//8f/v/+7/7f/r/+v/6//r/+v/6f/p/+n/6P/o/+j/6P/p/+j/5//n/+j/
6P/n/+f/5//m/+b/5v/l/+X/5f/l/+L/4v/i/+L/4//k/+X/5v/m/+b/5//n/+X/5f/m
/+b/6P/q/+n/6f/n/+n/7P/v//T/+/8HABkAMgBRAHkApwDSAAABMAFYAWsBXAErAeYA
lgA8AOf/ov9m/zb/Kv8x/zb/PP9H/0z/TP9T/1z/Yf9j/2T/af9z/3v/hf+O/5P/lv+X
/5X/k/+T/5T/mP+b/5z/n/+k/6j/qv+q/6v/rf+y/7j/vv/E/8v/0f/X/9z/4f/l/+v/
8P/z//b/9//7//v//f/+//3//v8AAAEAAQACAAIABAAHAAcABwAJAAoACgAKAAoADQAN
AA0ADgAPAA4ADQAOAA8AEAASABUAFgAXABgAGQAaABsAHAAdACAAIQAiACMAIgAjACQA
JgAoACwALgAxADQANQA3ADkAPAA+AEAAQgBHAEkATABPAFMAVQBXAFkAXABeAGEAYwBk
AGYAaABqAGoAawBsAGwAbgBuAG8AbwBtAG0AbABrAGsAagBoAGYAYQBeAFsAWABUAFEA
TABIAEUAQQA+ADsANQAxAC4AKgAnACQAIQAeAB0AGgAXABYAFQAUABIAEAAPAA4ADAAK
AAkABwAFAAMABAADAAMAAgAEAAQABAADAAIAAgACAAIA///////////////////+////
AAAAAAEAAwADAAIAAgAAAAAA/v/+/wAAAAD///7//P/9//3//P/9//3//f/9/////v/+
//7//v/+//7//v/+//7//v/+/wAAAAAAAAAA/v/+//7//f/9//3//f/9//7//v/+//7/
AAAAAAAAAAAAAAAAAAAAAAAAAAAAAAEAAQACAAIAAgAAAAEAAQABAAIAAgACAAIAAgAC
AAMAAwADAAMAAwADAAMAAwADAAQAAgACAAIAAgAEAAMAAwADAAMAAwADAAMAAwADAAMA
AwACAAIAAgACAAAAAAAAAAAA//8AAAEAAwADAAMAAwACAAIAAgACAAIAAgABAAAA//8B
AAEAAQABAAEAAQABAAEA//////////8BAAEAAAAAAAAAAAABAAEAAQD//wAAAgACAAIA
AgAAAAAAAAAAAAIAAgACAAIAAgACAAIAAgABAAAA///+////AAABAAIAAgACAAIAAgAC
AAIAAgACAAQABAAEAAQAAgACAAIAAgADAAQABQAGAAQABAAEAAQABgAGAAYABgAGAAYA
BgAGAAQABAAEAAQABgAGAAYABgAEAAQABAAEAAYABgAGAAYABgAGAAYABwAJAAkACQAK
AAoACwALAAwADAAMAAwADAAMAAwADQANAA0ADgAOAA8AEAARABIAEgAUABMAEwAUABQA
EwATABMAEgASABMAEwATABIAEQAPAA0ADQANAA0ACQAJAAkACAAIAAgACAAHAAcABwAI
AAoACgAJAAkACQAIAAgACAAHAAUABQAFAAQABAAEAAQABAAGAAYABgAGAAQABQAFAAUA
BQAGAAYABgAKAAkABwAFAAcABgAHAAwAFQAjADcAUgB1AJ0AyQD4ACgBWgGEAZMBegFH
AQoBugBeAA0AyP+K/1z/Uv9Z/1z/Yv9r/2z/bP9z/3r/f/9//4L/if+P/5f/of+m/6n/
qv+r/6n/q/+t/6z/rv+x/7L/sf+2/7z/vv++/8P/x//K/9D/1P/a/+H/5//t//L/9//9
////BAAHAAoADQANAA0ADwAQABEAEgAUABUAEwAUABQAFgAYABkAGgAdABwAHAAcABwA
GwAbABsAHAAgACAAIAAiACAAIAAhACMAJAAlACYAJwAoACkAKgArACwALQAuAC8AMgAz
ADQANgA1ADgAOQA7AEAAQQBDAEUARgBIAEoATABRAFMAVgBZAF0AXwBhAGMAZgBoAGsA
bQBuAHAAcgB0AHUAdQB1AHQAdQB2AHgAeQB3AHcAdgB1AHIAcABtAGoAaQBmAGMAYABc
AFkAVABQAEwARwBDAD8AOgA3ADUAMgAtACoAJwAkACMAIAAdABwAGQAYABYAFAAVABQA
EgAQABIAEQAQAA8ADAALAAsACgAMAAwADAALAAoACgAKAAoACQAJAAkACQAJAAkACQAI
AAYABgAFAAUABwAHAAYABgAGAAYABAAEAAQABAADAAIAAgADAAMAAgABAAEAAQABAAEA
AAAAAAAAAAAAAAAAAAACAAIAAgACAAIAAgACAAIAAAAAAAAA//8BAAEAAQABAAIAAgAC
AAIAAAAAAAAAAAACAAIAAgACAAIAAgACAAMAAwAEAAQABAAEAAUABQAFAAIAAgACAAIA
AwAEAAYABwAFAAUABQAFAAcABwAHAAgABgAGAAYABgAGAAUABQAFAAUABQAFAAUABQAF
AAUABQAGAAYABgAGAAQABAAEAAQABAAEAAQABQAFAAUABQAEAAQABAAEAAQABQAFAAUA
BQAFAAUABQAFAAUABQAFAAUABQAFAAUABQAFAAUABAAEAAYABgAHAAcABwAHAAYABAAE
AAQABAAGAAYABgAGAAYABgAGAAYABgAGAAYABgAGAAYABgAGAAYABgAGAAYACAAIAAgA
CAAGAAYABgAGAAgACAAIAAgACAAIAAgACAAGAAYABgAGAAgACAAIAAgABgAGAAYABgAI
AAgACAAIAAgACAAIAAgABgAGAAYABgAHAAgACQAKAAgACAAIAAgACAAIAAgACAAIAAgA
CAAIAAgACAAIAAgACgAKAAoACgAIAAgACAAJAAkACQAJAAoADAANAA0ADgAMAAwADAAM
AAwADAANAA0ADwAQABAAEQAQABEAEgASABQAEwATABQAEgARABEAEQASABIAEwATABEA
EAAPAA0ACwALAAsACwAJAAkACQAIAAYABgAGAAUABgAFAAUABgAEAAMAAwADAAQABAAE
AAMAAwADAAMAAgAAAAAAAAAAAAIAAgACAAIAAQABAAAA/////wAAAAAAAAQAAwABAAEA
AQACAAMACAARAB8ALwBIAGUAjQC5AOYAEAE+AWYBewFuAT0B+gCsAFIA/f+4/37/Uv8+
/0P/Rv9O/1f/Wv9e/2P/av9x/3P/dP93/4H/if+R/5r/nf+g/6P/pf+n/6f/pv+o/6v/
rP+v/7L/tP+4/7r/vf/B/8T/yv/S/9T/2//j/+n/7v/z//f/+f/8////AAADAAUABQAH
AAgACQAKAAwADQAPABAAEAASABEAEQARABMAEgASABIAEgAVABUAFQAWABcAFgAVABYA
GAAYABkAGwAaABsAHAAdABwAHQAeAB8AIQAjACUAJwAmACcAKAAqACkALAAtAC8AMAAx
ADMANQA4ADoAPAA+AEMARQBIAEsATgBPAFAAUQBUAFYAWQBbAFwAXgBgAGIAZABlAGYA
ZgBmAGYAZwBnAGcAZwBmAGUAYgBgAF0AWgBZAFYAUwBQAEwASQBEAEAAPQA5ADYAMwAu
ACsAKQAmACMAIAAdABoAFwAUABEAEAALAAoACAAGAAcABgAEAAIAAAD///7//f/8//v/
+//6//j/+P/4//f/9v/2//b/9v/1//X/9f/1//P/8//z//L/8v/y//H/8f/x//H/8P/w
//D/8P/u/+7/8P/w/+//7v/s/+3/7f/s/+v/6//r/+v/7f/s/+z/7P/q/+r/6v/q/+r/
6v/q/+r/6P/o/+j/6P/q/+r/6v/p/+n/6f/p/+n/6P/o/+j/6P/q/+r/6v/q/+r/6v/q
/+r/7P/s/+z/7f/t/+7/7v/u/+7/7//v/+//7v/u/+7/7v/u/+7/7//v/+//7//v/+//
7//v/+//8P/u/+7/7v/u/+//7//w//H/8f/x//H/8f/v/+//7//v//D/8P/w//D/8P/w
//D/8P/w//D/8P/x//H/8f/x//D/7v/u/+7/7v/v/+//7//v/+3/7f/t/+3/7f/t/+3/
7f/t/+3/7f/t/+3/7f/s/+z/7P/s/+3/7f/r/+v/6v/q/+r/6v/q/+r/6v/q/+r/6v/q
/+r/6v/s/+z/7P/s/+r/6v/q/+r/6v/q/+r/6v/q/+r/6v/q/+r/6v/q/+r/6v/q/+r/
6v/q/+r/6v/q/+z/7P/s/+z/7P/s/+z/7P/q/+r/6v/q/+z/7P/s/+z/6v/q/+r/6v/s
/+z/7P/s/+z/7P/s/+z/6v/q/+r/6v/s/+z/7P/s/+r/6v/q/+r/6v/q/+r/6v/s/+z/
7P/s/+z/7P/s/+z/7P/s/+z/7P/r/+r/6v/p/+r/6//t/+7/7f/t/+7/7v/u/+7/7v/u
//D/8f/x//H/8P/w//H/8v/1//b/9v/2//P/8//0//T/8f/x//H/8P/w//H/8f/v/+z/
6//p/+n/6//r/+v/6f/p/+n/6P/o/+b/5v/l/+T/5f/l/+b/5v/j/+P/4//i/+L/4v/h
/+H/4//j/+L/4v/g/+D/4P/g/+D/4P/g/+D/4f/h/+H/4f/k/+T/5P/k/+P/4//j/+X/
6P/p//D///8PACUARABrAJcAxQDuABgBPgFSAUUBEgHPAIAAJADQ/43/VP8m/xT/HP8h
/yj/Mv81/zb/PP9H/07/T/9P/1T/W/9l/23/df96/33/gP+D/4X/hf+H/4j/iP+J/4z/
j/+Q/5T/lv+Y/53/of+o/67/tP+8/8P/yf/N/9L/1//Z/9n/3P/d/+D/4f/j/+P/5f/m
/+X/5v/o/+n/6f/q/+r/7P/t/+3/7f/v/+7/7v/u/+7/8f/x//H/8v/0//T/9P/2//b/
9v/3//n//P/9//7////+////AAABAAQABQAGAAcACAAJAAoADAANABAAEQATABYAFwAZ
ABsAHAAeACAAIgAnACkALAAvADIAMwA0ADUAOgA8AD8AQQBDAEYASQBMAEwATQBOAE4A
UABQAFEAUQBPAE8ATgBNAEoASABFAEIAQQA+ADsAOAA2ADMALgAqACcAIwAgAB0AGAAV
ABMAEAAOAAwACgAIAAkABgADAAIA/f/8//r/+P/5//j/9v/0//L/8f/w/+//7P/r/+v/
6v/s/+z/7P/r/+n/6P/n/+b/5//n/+f/5//n/+f/5//m/+b/5v/l/+X/5f/l/+T/5P/i
/+L/4P/g/+L/4v/h/+D/3v/f/9//3v/f/9//3//f/9//3v/e/97/3P/c/9z/3P/e/97/
3v/e/97/3v/e/97/3v/e/97/3f/d/93/3f/d/9z/3P/c/9z/3P/c/9z/3P/c/9z/3P/c
/97/3v/e/9//3//g/+D/4P/e/9//3//f/9z/3P/c/9z/3f/e/+D/4f/j/+P/4//j/+H/
4f/h/+L/4f/g/9//3v/f/9//4P/h/+H/4f/h/+H/3//f/9//3//e/97/3v/e/97/3v/e
/97/3f/e/9//4f/f/9//3//e/9z/3P/c/9z/3//f/9//3//f/9//3//f/9//3//f/9//
3//f/9//3//f/9//3v/e/97/3v/f/9//3//h/+L/4v/i/+L/4v/g/+D/4P/g/+D/4P/g
/+D/4v/i/+L/4v/k/+T/5P/k/+L/4v/i/+L/4v/i/+L/4v/i/+L/4v/i/+T/5P/k/+T/
4//i/+H/4P/i/+L/4v/i/+L/4v/i/+L/4v/i/+L/4v/k/+T/5P/k/+L/4v/i/+L/5P/k
/+T/5P/l/+b/5//o/+X/5P/j/+L/4v/i/+L/4v/k/+T/5P/k/+T/5P/k/+T/5v/m/+f/
5//p/+n/6v/q/+n/6f/q/+r/6v/q/+r/6v/s/+3/7f/t/+z/7P/t/+7/7//w//D/8P/y
//P/9f/2//T/8//y//D/8P/x//H/7//u/+3/6//r/+n/6f/p/+f/6f/p/+j/6P/m/+b/
5f/k/+X/5f/m/+b/5P/j/+L/4P/h/+L/4v/j/+X/5f/k/+T/4//i/+H/4P/i/+L/4v/i
/+X/5f/l/+X/5f/k/+P/4v/l/+P/4//l/+j/6f/u//f/BwAdADoAXQCJALsA6gAaAUYB
ZgFnAUIBCQHCAGoADgDF/4b/Sv8o/yr/Nf82/zz/Qf9E/0z/U/9W/1n/Wf9c/2f/bf93
/4H/iv+N/47/j/+P/4//j/+Q/5L/lf+W/5n/nv+e/5z/nv+h/6X/qv+0/7z/wv/J/83/
1f/a/+H/5f/p/+7/8f/y//P/8//z//X/9v/3//j/+v/7//v//P/8//7/AQABAAEAAwAG
AAYABgAGAAcABwAHAAgACgAKAAoADAAMAAwADQAPABAAEQASABMAFgAXABgAGQAYABkA
GgAbAB4AHwAgACIAJQAoACkAKwAwADEAMwA1ADgAOgA8AD4AQgBFAEkATQBTAFUAVwBZ
AFoAXABfAGEAZABmAGgAagBqAGsAbABsAG4AbgBvAG8AbQBtAGwAawBmAGQAYQBeAFsA
WABVAFIATgBLAEYAQgA8ADcAMwAvACsAJwAkACAAHQAaABcAFAAVABIADwAOAAsACgAI
AAYABAACAP///P/+//3//P/7//v/+//8//z//P/8//z/+//4//j/+P/4//f/9//3//f/
9//3//f/9v/3//j/+P/5//f/9//2//b/+P/4//b/9v/2//b/9f/0//b/9//3//b/8//z
//P/8//1//T/9P/0//b/9v/2//b/9v/2//b/9v/2//b/9v/2//X/9P/z//H/9P/1//b/
9//4//j/+P/4//j/+P/4//j/9//2//X/9P/2//b/9v/3//n/+v/6//r/+P/5//n/+f/4
//j/+P/4//j/+P/5//n/+//7//v/+//7//v/+//8//z//P/8//z//P/7//v/+//9//3/
/f/9//v/+//7//v/+v/6//r/+v/6//r/+v/6//r/+v/6//v//f/9//3//P/8//z//P/8
//v/+//7//v/+//7//v/+//7//v/+//7//v/+//7//v/+//7//r/+v/8//z//f/9//3/
/f/8//z//P/8//z/+v/6//r/+v/6//r/+v/6//v//P/9//7//P/8//z//P/8//z//P/8
//3//v///wAA/f/8//v/+v/8//z//P/8//7//v/+//7//v/+//7//v/+//7//v/+//z/
/P/8//z//P/8//z//P/9//7///8AAAAAAAAAAAAA///+//3//P/6//r/+v/6//z//v8A
AAIAAwADAAMAAwACAAIAAwADAAQABAAEAAQAAgACAAIAAwAFAAUABgAGAAcACAAJAAoA
CgAKAAkACQAKAAoACQAJAAkACAAIAAkACQAHAAYABQADAAMAAwADAAEA//////////8A
AAEAAgABAAAA//////7//v/9//3//f/8//z//P/7//v/+//7//z//P/8//z//P/8//z/
/P/8//z//f/9//////8AAAAAAAAAAP///////wEAAgADAAYADwAdADEATABvAJsAywD6
ACwBXgGEAY8BcgE/AQIBsgBWAAcAxP+E/1j/UP9V/1b/XP9j/2T/Zv9v/3T/d/93/3r/
gf+H/5H/m/+g/6P/pP+j/6f/qf+p/6r/rP+t/7D/sf+0/7j/uv+8/8H/xf/K/9D/2P/e
/+P/6//x//T/+f///wMACAALAAwADQANAA0ADwAQABEAEgAUABUAFQAWABYAGAAZABkA
GQAbAB4AHgAeAB4AHwAfAB8AIAAiACIAIgAkACYAJgAnACkAKAApACoAKwAuAC8AMAAx
ADEAMQAxADEAMwA1ADcAOgA7AD4APwBBAEQARQBHAEkATgBQAFIAVABXAFkAXABfAGMA
ZQBnAGkAbgBwAHMAdQB4AHoAfAB+AIAAgQCCAIIAgACAAIEAgQCBAIEAgAB/AH4AfAB5
AHYAcQBuAGsAaABlAGEAWwBWAFQATwBLAEcARABBAD8APAA3ADQAMQAuAC0AKgAnACYA
JQAkACIAIAAdABwAGgAYABgAFwAWABUAFAATABMAEgASABIAEgARABAAEAAQABAAEQAR
ABEAEQARABEAEQAQABAAEAAPAA8ADwAPAA4ADgAOAA4ADAAMAA4ADgANAAwADAANAA0A
DAAJAAkACQAJAAkACAAIAAgACAAIAAgACAAIAAgACAAIAAgACAAIAAgACAAIAAgABwAH
AAcABwAHAAYABgAGAAYABgAGAAYABgAHAAgACQAKAAgACAAIAAkABwAIAAgACAAIAAkA
CQAJAAgACAAIAAgACgAKAAsACwALAAsACwALAAkACQAJAAoADAAMAAwADAAKAAkACQAJ
AAsACwALAAsACwALAAsACwAMAAwADAAMAA4ADgAOAA4ACgAKAAoACwALAAsACwAKAAgA
CAAIAAgACQAJAAkACQAJAAkACQAJAAkACQAJAAkACQAJAAkACQAHAAcABgAGAAYABgAH
AAcABwAJAAoACQAIAAcABgAGAAYABgAGAAgACAAIAAgABgAGAAYABgAIAAgACAAIAAgA
CAAIAAgACAAIAAgACAAIAAgACAAIAAYABgAGAAYABgAGAAYABgAGAAYABgAGAAYABgAG
AAYABgAGAAYABgAEAAQABAAEAAUABgAHAAgABgAGAAYABgAGAAYABgAGAAgACAAIAAgA
BgAGAAYABgAGAAYABgAGAAYABgAGAAYABgAGAAYABgAGAAYABgAGAAQABAAEAAQABAAE
AAQABQAHAAcABwAIAAgACQAJAAoACgAKAAoACgAIAAgACQAJAAsADAAMAA0ADAANAA4A
DgAOAA0ADQAOAA4ADQANAA0ACgAKAAsACwALAAoACQAHAAUABQAFAAUAAwADAAMAAgAC
AAIAAgABAAAA/////wAAAgABAAEAAQAAAAAAAAD///3//f/9//z//P/8//z//P/6//r/
+v/6//z//f/9//3//f/+//7//v/+///////9////AgADAAYADwAbACsARABnAJEAvwDs
ABgBRgFuAYEBbgE5AfgAqgBOAPv/uP98/07/Pv9D/0j/Tv9X/1z/XP9j/2r/b/9v/3D/
df9//4f/j/+Y/53/nv+f/6H/o/+j/6T/pv+p/6r/rf+w/7L/tP+2/7n/vf/A/8r/0v/W
/9v/3//l/+r/7//1//n/+v///wIAAwAFAAUABwAIAAcACAAKAAsACwAMAAwADgAPAA8A
DwARABQAFAAUABQAEwATABMAFAAWABYAFgAYABgAGAAZABsAGgAbABwAHQAgACEAIgAj
ACIAIwAkACUAJgAnACgAKgArAC4ALwAxADQANQA3ADkAPAA+AEAAQgBEAEUARwBJAE8A
UQBTAFUAWABaAF0AXwBiAGQAZgBoAGgAaQBqAGoAbABsAG0AbQBtAG0AbABrAGoAaABl
AGIAYQBeAFsAWABWAFMATgBKAEgAQwA/ADsAOAA1ADMAMAArACgAJQAiAB8AHAAZABgA
FwAWABQAEgAPAA4ADAAKAAoACQAIAAcABgAFAAUABAACAAIAAgABAAAAAAAAAAAA/f/9
//3//f/////////+//7//v/9//3//f/9//z//P/8//z/+v/6//r/+v/5//j/+P/5//n/
+P/3//f/9//3//X/9P/0//T/8v/y//L/8v/y//L/8v/y//L/8v/y//L/8v/y//L/8f/v
/+//7//v//D/8P/w//D/7v/u/+7/7v/w//D/8P/w//D/8P/w//H/8f/y//L/8v/w//H/
8f/x//D/8P/w//D/8P/w//H/8f/x//H/8f/x/+//7//v//D/8v/y//L/8v/w/+//7//v
/+//7//v/+//7//v/+//7//u/+7/7v/u//D/8P/w//D/7P/s/+z/7f/t/+3/7f/s/+z/
7P/s/+z/7f/t/+3/7f/t/+3/7f/t/+v/6//r/+v/7f/t/+3/7f/r/+v/6v/q/+r/6v/r
/+v/6//r/+r/6v/q/+r/6v/q/+r/6v/q/+r/6v/q/+r/6P/o/+j/6P/q/+r/6v/q/+r/
6v/q/+r/7P/s/+z/7P/s/+z/7P/s/+r/6v/q/+r/6v/q/+r/6v/q/+r/6v/q/+r/6v/q
/+r/6P/o/+j/6P/o/+j/6P/o/+r/6v/q/+r/6v/q/+r/6v/q/+r/6v/q/+r/6v/q/+r/
6P/o/w==
         </WaveFormData>
      </LeadData>
      <LeadData>
         <LeadByteCountTotal>10000</LeadByteCountTotal>
         <LeadTimeOffset>0</LeadTimeOffset>
         <LeadSampleCountTotal>5000</LeadSampleCountTotal>
         <LeadAmplitudeUnitsPerBit>4.88</LeadAmplitudeUnitsPerBit>
         <LeadAmplitudeUnits>¦ÌV</LeadAmplitudeUnits>
         <LeadHighLimit>2147483647</LeadHighLimit>
         <LeadLowLimit>268435456</LeadLowLimit>
         <LeadID>V6</LeadID>
         <LeadOffsetFirstSample>0</LeadOffsetFirstSample>
         <FirstSampleBaseline>0</FirstSampleBaseline>
         <LeadSampleSize>2</LeadSampleSize>
         <LeadOff>FALSE</LeadOff>
         <BaselineSway>FALSE</BaselineSway>
         <ExcessiveACNoise>FALSE</ExcessiveACNoise>
         <MuscleNoise>FALSE</MuscleNoise>
         <LeadDataCRC32>3759413142</LeadDataCRC32>
         <WaveFormData>
9v/2//b/9v/2//b/9v/2//b/9v/2//b/9v/2//b/9v/2//b/9v/2//T/9P/0//T/9v/2
//b/9v/4//j/+P/4//b/9//3//j/+v/6//r/+//5//n/+f/5//n/+f/5//n//P/8//z/
/v/9//7//v/+//7//v/+//7//v/+//7//v/+//7//v/+//z/+//7//v//P/8//z//P/6
//n/+f/4//j/+P/4//f/9f/0//T/9P/0//T/9P/0//T/9P/z//P/8//z//P/8//y//L/
8v/y//L/8v/y//L/9f/1//X/9f/z//P/8//z//P/9f/3//j/+f/5//z/AgALABkAKgBA
AF4AgACdALkA1gDwAP4A8ADRAKMAbQA2AAYA3P+2/5z/kv+R/5H/kf+T/47/i/+O/5L/
lP+T/5H/lf+c/6L/qP+r/6//sf+x/7H/sP+u/6//s/+2/7b/uP+8/7v/vP+8/77/w//J
/9D/0//X/97/4f/m/+v/8P/y//b/9v/5//v/+//8//3//v/+//7/AAABAAEAAQADAAQA
BQAEAAQABQAGAAkACQAJAAkACAAIAAoACwAOAA4ADwAPAA8AEAAQABEAEQASABMAEwAW
ABgAGQAaABkAGgAbABwAIAAhACIAJQAlACcAKQApACwALgAwADIANAA2ADkAOwA+AEAA
QwBFAEgASwBOAE8AUQBUAFYAWABZAFsAXQBdAGEAYQBhAGIAYQBhAGEAYQBhAF8AXQBb
AFkAVgBTAFAATgBLAEcAQwBCAD8AOwA3ADIALwArACcAJwAkACEAHQAaABgAFwAVABMA
EQAPAA4ADQALAAkACAAGAAUABAADAAMAAwADAAMAAQABAAAAAAAAAAAA/////wEAAAAA
AAAA/v/+//7//v8AAP///v/+//z//P/9//3//f/9//3//P/9//3//f/9//v/+//7//v/
/f/8//z//P/6//j/+P/6//z/+v/5//n/+//7//z//P/5//n/+f/5//n/+f/5//n/+f/5
//n/+f/3//f/9//4//r/+v/6//r/+v/6//r/+v/6//r/+v/6//r/+v/6//r//P/9//3/
/v/9//7//v/9//3//P/7//v//f/9//3//v///wAAAAAAAP7//f/9//7/AAABAAEAAQD/
//7//v/9//3//v/+//7//v///////v/9//3//f/+/wAAAAAAAAAA/f/8//z//P/8//z/
/f/9///////+//7//P/8//z//P/+////AAAAAP3//P/8//z//v/+//7//v/+//7//v/+
//z//f/9//3///////7//P/8//z//P/8//z//P/8//z//P/8//z//P/8//z//P/+//7/
/v/+//z//P/8//z/+v/6//r/+v/8//z//P/8//z//P/8//z//P/8//z//P/6//r/+v/6
//r/+v/6//r//P/8//z//P/8//z//P/8//z//P/8//z/+v/6//r/+v/8//z//P/8//z/
/P/8//z//P/8//z//P/8//z//P/8//z//P/8//z//P/8//z//P/8//z//P/8//r/+v/6
//r//P/8//z//P/8//z//P/8//z//P/8//z//v/+//7//v/9//3//v/+/wAAAAABAAEA
//////////8BAAEAAQACAAIAAgAEAAUABAAEAAQABAAGAAYABgAGAAYABgAGAAYABgAG
AAYABAABAAEAAQAAAAAAAAAAAP7///////7//v/+//7//f/9//z//P/8//z//P/8//z/
/P/6//n/+f/5//v/+//7//r/+v/6//r/+v/6//r/+v/7//v/+//7//v/+f/5//n/+f/7
/////v//////BAAMABcAIQAyAEoAaACKAKcAwQDeAPYAAAHuAM0AnwBlAC4A/v/U/7D/
mP+S/4//jf+R/5P/jv+L/5D/lP+U/5P/lf+Z/6D/pv+q/6//sf+z/7P/tf+0/7T/t/+3
/7r/vP++/8D/v//C/8T/xv/L/9H/1v/b/+H/5v/p/+7/8f/2//j//P/+////AQADAAIA
AwAEAAQABAAGAAcABwAHAAkACgALAAwADAANAA4ADwAPAA8ADwAOAA4AEAARABIAEgAT
ABMAEwAUABQAFQAXABgAGQAZABwAHgAfACAAHwAgACEAIgAkACUAJgApACsALQAvAC8A
MgA0ADYAOAA6ADwAPwBBAEIARABHAEkATABPAFIAUwBVAFgAWgBcAF0AXwBhAGEAZQBl
AGUAZgBlAGUAZQBlAGcAZQBjAGEAXwBcAFkAVgBUAFEATQBJAEgARQBBAD0AOgA3ADMA
LwAvACwAKQAlACIAIAAfAB0AHQAbABkAGAAXABUAEwASABAADwAOAA0ADgANAAwACwAJ
AAkACAAIAAgACAAHAAcABwAGAAYABgAGAAYABgAGAAgABwAGAAYABAAEAAUABQAFAAUA
BQAEAAMAAwADAAMAAwADAAMAAwAFAAQABAAEAAQAAgACAAQAAgAAAP//////////AAAA
AAEAAQABAAEAAQABAAEAAQABAAEAAQABAAEAAQABAAIAAgACAAIAAgAAAAAAAAAAAAAA
AAAAAAAA/v/+//7//v8AAAEAAQACAAUABgAGAAUAAwACAAEAAQADAAMAAwAEAAMABAAE
AAQABAADAAMABAAEAAUABQAFAAMAAgACAAEAAQACAAIAAgACAAMAAwACAAEAAQABAAIA
AgACAAIAAgABAAAAAAAAAAAAAAABAAEAAQABAAAAAAD+//7//v/+//3//f/9//z//P/8
//3//v8AAAAAAAAAAP7//v/+//7//v////////8BAP//AAD+//7//v/+//3//P/7//r/
/P/8//z//P/8//z//P/8//7//v/+//7//P/8//z//P/+//7//v/+//z//P/8//z/+v/6
//r/+v/8//z//P/8//z//P/8//z//v/+//7//v/8//z//P/8//r/+v/6//r//P/8//z/
/P/6//r/+v/6//z//P/8//z//P/8//z//P/6//r/+v/6//r/+v/6//r/+P/4//j/+P/4
//j/+P/4//r/+v/6//r/+P/4//j/+P/4//j/+P/4//j/+P/4//j/+v/6//r/+//7//z/
/P/8//7//////////f/9//3//f/7//v//P/8//7/AAABAAIAAAAAAAAAAAD+//7//v/+
/wAAAAAAAAAAAAAAAP7//f/9//3//P/8//z//P/6//n/9//2//b/9v/4//f/9//2//b/
9v/2//b/9v/2//b/9v/z//P/8//z//P/8//y//L/9P/0//T/9P/y//L/8//z//H/8f/x
//H/8//z//P/8//x//L/9f/3//r//v8HABEAIAA0AE4AbACNAKsAygDmAPoA9gDdALUA
gQBGABIA5v+8/5z/kP+N/4v/i/+P/47/if+K/47/kv+P/4//k/+W/5z/pP+r/63/r/+x
/6//rP+q/6v/rf+w/7L/tv+4/7n/vP++/77/v//D/8b/zf/T/9b/2//g/+P/5v/q/+7/
8v/1//f/9//4//n/+v/6//r//P/9//3//f///wAAAQACAAIAAwAEAAUABQAFAAUACAAI
AAoACwALAAoACgAJAAoADAANAA8ADwAQABEAEQAUABYAFwAYABcAGAAZABoAGgAbABwA
HwAiACUAKAApACwALgAwADIANAA2ADkAOwA8AD4AQQBDAEgASwBOAE8AUQBUAFYAWABa
AFsAXABbAF8AXwBfAGAAYQBhAGEAYQBfAF0AWwBZAFgAVgBUAFIATgBLAEcAQwA+ADsA
NwAzADEALwAsACkAJAAgABwAFwAWABQAEwARAA0ACwAJAAgACQAHAAUABAACAAEAAAD/
//z/+//6//n/+f/5//j/+P/4//j/9//3//n/+P/4//j/9//2//X/9P/2//X/9P/0//b/
9v/3//f/9f/1//X/9P/z//P/8//z//P/8//z//P/8f/w//D/8P/x//D/8f/0//L/8P/v
/+//7//v//D/8P/x//H/8f/x//H/8f/x//H/8f/x//H/8f/v/+//7//w//D/8P/w//D/
8P/w//D/8P/w//D/8P/w//D/8P/w//D/7v/v/+//8P/x//L/8v/x//P/8v/x//H/8//z
//P/9P/0//T/8//y//D/7//v//D/8v/z//P/8//z//L/8v/x/+//8P/w//D/8P/x//H/
8P/x//H/8f/y//H/8P/v/+7/7//u/+7/7v/u/+7/7//v/+//7//u/+7/7P/s/+z/7P/q
/+v/7P/s/+3/7P/s/+z/7P/s/+z/7P/s/+z/7P/s/+r/6//r/+v/7f/r/+z/7v/u/+7/
7v/s/+z/7P/s/+7/7v/u/+7/7v/u/+7/7v/t/+z/6//q/+v/7P/t/+7/7P/s/+z/7P/s
/+z/7P/s/+7/7v/u/+7/7P/s/+z/7P/u/+7/7v/u/+z/7P/s/+z/7v/u/+7/7v/u/+7/
7v/u/+z/7P/s/+z/7v/u/+7/7v/t/+z/6//q/+v/7P/t/+7/7v/u/+7/7v/u/+7/7//v
//L/8v/y//L/8f/x//H/8f/z//P/8//z//H/8v/y//L/9P/1//b/9v/2//b/9v/2//j/
+P/4//j/9v/2//b/9v/4//b/9f/1//P/8v/y//L/8v/w/+//7//u/+7/7v/u/+//7//u
/+7/7v/u/+7/7v/u/+7/7v/t/+3/7f/t/+3/7f/s/+z/7P/s/+z/7P/s/+r/6//r/+v/
7f/t/+3/7f/v/+//7f/r/+z/7f/t//D/9v8BAA8AHgAyAE4AbACLAKkAygDmAPYA7gDT
AKsAdwA+AAwA4v+8/6D/lP+R/4//kf+R/47/if+M/5D/kP+P/4//k/+W/5z/ov+l/6f/
p/+n/6f/qP+q/6v/q/+u/7D/rv+y/7f/uP+6/7z/wf/D/8b/yf/N/9T/2//e/+H/6P/s
/+7/8P/x//X/9//4//n/+v/6//j/+v/7//v/+//9//7///8CAAIAAwAEAAMAAwADAAMA
BAAEAAYABwAIAAgACQAJAAsADAAMAA0ADQAOAA8ADwAQABIAEwAUABUAFgAXABgAHAAd
AB4AIQAhACMAJQAlACgAKgAsAC4AMAAyADUANwA8AD4AQQBDAEQARwBKAEsATQBQAFIA
VABXAFkAWwBbAF0AXQBdAF4AXwBfAF8AXwBfAF0AWwBZAFUAUgBPAEwATABJAEUAQQA+
ADsANwAzADAALQApACUAIQAeABsAFwAUABIAEQAPAA0ACwAJAAgABwAFAAMAAgAEAAMA
AgABAAIAAQAAAP///f/9//z//P/8//z/+//7//v/+v/6//r/+v/6//r/+v/8//v/+v/6
//j/+P/5//n/+f/5//n/+P/3//f/9//3//f/9//3//f/9//2//b/9v/0//L/8v/0//b/
9P/z//P/8//z//T/9P/1//X/9f/1//f/9//3//f/9f/1//X/9f/3//f/9//4//b/9v/2
//b/9v/2//b/9v/4//j/+P/4//b/9v/2//b/+P/5//n/+v/6//r/+f/3//n/+P/3//f/
+f/5//n/+v/6//r/+f/4//r/+f/5//r/+P/5//n/+f/7//r/+v/5//f/+P/4//j/+P/5
//n/+P/5//n/+f/6//j/+P/4//j/+f/4//j/+P/2//b/9//3//f/9//2//b/+P/4//j/
+P/2//f/+P/4//f/9v/2//b/9v/2//b/9v/0//T/9P/0//b/9//3//f/9//3//b/9P/0
//T/9P/2//b/9v/2//b/9v/2//b/9P/0//T/9P/0//T/9P/0//b/9v/2//b/9v/2//b/
9v/0//T/9P/0//b/9v/2//b/9v/2//b/9v/2//b/9v/2//b/9v/2//b/9P/0//T/9P/1
//b/9//4//j/+P/4//j/9v/2//b/9v/4//j/+P/4//b/9v/2//b/+P/4//j/+P/2//b/
9v/2//b/9v/2//b/+P/4//j/+P/4//j/+P/4//j/+P/5//n/+v/6//r/+v/7//v/+//7
//v/+//7//v/+//8//z//P/+////AAAAAAAAAAAAAAAAAAAAAAAAAAACAAIAAgACAAIA
AAD//////f/8//z//P/+//z/+//7//j/+P/4//j/+f/5//j/+P/4//j/+P/4//b/9v/2
//X/9f/1//X/9f/1//T/9P/0//b/9v/2//b/9f/1//T/8//1//X/9f/1//f/+f/3//f/
+P/5//n//v8EAAsAFwAkADgAUABwAJEAqwDGAOQA+gD6AOEAtwCDAEoAFgDo/8L/pv+U
/4//jf+P/5H/jv+L/4z/kP+U/5P/kf+T/5j/nv+i/6n/rf+v/7H/s/+y/7L/sf+z/7b/
tv+4/7z/v//A/8L/xP/H/8v/0P/V/9n/4P/l/+r/7f/y//b/9v/4//v//f///wAAAQAC
AAIAAgAEAAUABQAHAAkACgALAAsACgAKAAoACwALAAsACwAOAA4AEAARABEAEAAQAA8A
EAASABMAFQAVABYAFwAXABYAGAAZABoAHAAeACAAIgAiACMAJAAnACcAKQArACsALgAw
ADIANAA4ADoAPQA/AEIARABHAEkASgBNAFAAUQBTAFYAWABaAF0AXwBhAGEAZQBlAGUA
ZgBnAGcAZwBnAGkAZwBlAGMAYQBeAFsAWABWAFMATwBLAEgARQBBAD0AOgA3ADMALwAt
ACoAJwAjACIAIAAfAB0AGQAXABUAFAATABEADwAOAA4ADQAMAAsACAAHAAYABQAHAAcA
BgAGAAQABAADAAMAAwACAAIAAgACAAIAAgACAAIAAQAAAAAAAgACAAMAAwABAAEAAQAA
AP////////////////////////7//v/+/wAA/v/+/wAA/v/8//v/+//7//v//P/8//v/
+//7//v/+//7//v/+//7//v/+//7//v/+//7//z/+v/6//r/+v/6//r/+v/6//r/+v/6
//r//P/8//z//P/6//v/+//8//v//P/8//v//P/8//z//f/9//3//f/+//3//v/+//7/
AAD/////AAD//////v/9//7//v///////f/+//7//v/+///////+//3//f/9//7//P/8
//z//P/8//z//f/+//7//v////////////7//v/+//7//v/+//z//f/+//7//f/8//z/
/P/+//7//v/+//7//v/+//7//P/9//3//f/9//3//P/+//7//v/+//z//P/8//z//v/+
//7//v/+//7//v/+//z//P/8//z//P/8//z//P/8//z//P/8//z//P/8//z//P/8//z/
/P/8//z//P/8//z//P/8//z//v/+//7//v/8//z//P/8//7//v/+//7//P/8//z//P/8
//z//P/8//z//P/8//z//P/8//z//P/8//z//P/8//z//P/8//z//P/8//z//P/8//z/
/P/8//z//P/8//z//P/8//z//P/8//z//P/8//7//////wAAAAAAAAAAAQABAAEAAQAB
AAEAAQABAAEAAgACAAIABAAHAAgACAAIAAYABgAGAAYABgAGAAYABgAGAAYABgAGAAIA
AQABAAEAAgACAAIAAgAAAP/////+//7//v/+//3//f/8//z//P/8//z//P/8//z//P/7
//v/+//7//v/+//6//r/+v/6//r/+v/6//r/+//7//v/+//7//v/+//7//v/+//7//z/
//8BAAYAEAAbACkAPABUAHIAkgCvAMsA5gD6APoA4AC5AIUASwAWAOr/wv+i/5T/kP+N
/43/j/+N/4r/jf+S/5T/lP+T/5X/mf+g/6b/rP+v/7H/s/+1/7f/uP+4/7f/uf+4/7r/
vP/A/8P/xP/G/8r/zf/R/9j/3f/h/+j/7f/y//X/+P/6//z//v//////AQACAAMABAAE
AAQABgAHAAcACQALAAwADQAMAAwADQAOAA8ADwAPAA8AEgASABQAFQAUABQAFQAVABUA
FgAWABcAGwAcAB0AHQAcAB4AHwAgACMAJAAlACYAKAApACoALQAvADEAMwAzADQANgA4
ADoAPAA+AEEAQwBIAEoATQBPAFEAUwBVAFUAWQBcAF4AYABjAGUAZwBnAGkAaQBpAGoA
awBrAGsAawBqAGcAZABhAF8AXABZAFYAVABRAE0ASQBIAEUAQQA9ADoANwAzAC8AKwAo
ACUAIQAfAB4AHgAdAB0AGwAZABgAFQATABEAEAAQAA8ADgANAAoACQAIAAcABwAHAAYA
BgAIAAgABwAHAAUABAAEAAQABAAEAAQABAAGAAUABAAEAAIAAgADAAMAAwADAAMAAgD/
/////////wEAAQABAAEA///+//7//v////7///8CAAAA/v/9//3//P/7//v/+v/6//v/
/P/9//v/+//7//v//f/9//3//f/9//3//f/+//z//P/8//z//P/8//z//P/8//z//P/8
//7//v/+//7//v//////AAD//wAAAAD//////v/9//3/////////AAD//wAAAAAAAAAA
/////wAA//////7//f/+//7/////////AAAAAAAA/v///////v/9//3//f/+//z//P/8
//z//P/8//3//v/8//z//f/9//3//f/8//z//v/+//7//v/9//3//f/8//v/+v/6//r/
/P/8//z//P/6//r/+v/6//n/+f/4//f/+//7//z//P/8//z//P/6//r/+v/6//j/+P/4
//j/+P/4//j/+P/6//r/+v/6//j/+P/4//j/+P/4//j/+P/6//r/+v/6//z//P/8//z/
+//6//n/+P/4//j/+P/4//j/+P/4//j/+P/4//j/+P/6//r/+v/6//j/+P/4//j/+v/6
//r/+v/8//z//P/8//v/+v/5//j/9v/2//b/9v/4//j/+P/4//r/+v/6//r/+v/6//r/
+v/6//v/+//8//z//P/8//3/+//7//v/+//9//3//f/9//z//P/8//7///8AAAAAAAAB
AAIAAwAEAAMAAgABAAAAAAAAAAAAAAD+//3//f/9//z//P/8//z/+v/5//n/+P/2//b/
9v/1//f/9v/2//b/9f/0//P/8v/0//T/8//z//X/9f/1//X/8//y//H/8P/y//L/8v/y
//X/9f/1//X/9f/1//X/9f/1//P/8f/0//X/9f/4/wAACQAVACgAQABeAIAAnwC7ANwA
9gD+AOoAxwCdAGUALAD+/9b/sP+Y/5T/k/+R/4//i/+K/4v/jv+Q/5D/j/+R/5f/nP+g
/6j/rf+t/6//r/+v/7D/sP+x/7H/tP+0/7j/uP+5/7j/uP+8/73/w//K/9H/1f/a/9//
5P/p/+7/8v/0//b/+f/7//v/+v/7//z//P/6//z//f/9//3///8AAAEAAwAEAAYACAAJ
AAkACQAJAAgACAAKAAsADQAOABAAEQAPABAAEAARABEAEgATABMAFQAYABoAHAAbABwA
HQAeACAAIQAiACUAJwApACsAKwAwADIANAA2ADgAOgA9AD8ARABGAEkASwBOAFEAVABV
AFcAWgBcAF4AYQBjAGUAZQBlAGUAZQBmAGcAZwBnAGcAZQBjAGEAXwBdAFoAVwBUAFIA
TwBLAEcAQgA/ADsANwAyAC8AKwAnACUAIgAfABsAGAAWABUAEwARAA8ADQAMAAsACQAH
AAYABQADAAEA//8AAP///v/9///////+//7//v/+//3//f/9//z//P/8//r/+v/6//r/
/P/7//r/+v/8//z//f/9//v/+//7//r/+//7//v/+//5//n/+f/5//v/+v/6//r/+P/2
//b/+P/6//j/9//3//f/9//4//j/+f/5//n/+f/5//n/+f/5//j/9//2//X/9v/3//j/
+v/6//r/+v/6//r/+v/6//r/+f/4//f/9v/3//j/+f/6//r/+//7//z//P/8//v/+f/7
//r/+f/5//n/+f/5//r/+f/6//r/+v/8//v/+//8//z//f/9//3//f/8//z/+//7//z/
/P/8//r/+//7//r/+f/5//n/+v/4//j/+P/4//n/+P/4//j/+v/6//v/+//9//3//P/8
//z//P/8//z/+//7//v/+v/7//r/+v/6//r/+v/6//r/+P/4//j/+P/6//v/+//7//n/
9//4//r/+v/6//r/+P/4//j/+P/4//j/+P/4//r/+v/6//r/+P/4//j/+P/6//r/+v/6
//z//P/8//z/+f/4//f/9v/4//j/+P/4//r/+v/6//r/+v/6//r/+v/8//z//P/8//v/
+v/5//j/+v/6//r/+v/8//z//P/8//r/+v/6//r/+P/4//j/+P/2//b/9v/2//n/+v/7
//z//v/+//7////9//7//v/+//7/////////////////////////AAAAAAAAAgADAAQA
BAAEAAQABAAEAAQABAAEAAQABAAEAAQABAAEAAIAAQABAAEAAAAAAAAAAAD+//3////+
//7//v/8//v/+//6//r/+v/6//r/+v/6//r/+v/5//n/+f/5//n/+f/4//j/9v/2//b/
9v/4//j/+f/5//n/+f/5//n/+//5//v/+//7//z/+//7//7/BAANABkAKgBCAF4AgACd
ALsA3AD4AAQB+gDdALUAgQBKABoA8P/K/6z/ov+h/5//of+h/5r/l/+Y/5r/mv+Z/5v/
nf+i/6j/rv+z/7P/s/+z/7f/uP+4/7n/uf+6/7z/vv/C/8X/xP/G/8j/zf/R/9j/3f/h
/+b/6//u//P/+P/8/wAAAgAFAAUABwAGAAcACAAIAAgACgALAAsACwANAA4ADwAQABAA
EQASABMAEwATABMAFAAUABYAFwAYABgAGQAZABsAHAAcAB0AHwAgACEAIQAiACQAJQAm
ACUAJgAnACgALAAtAC4AMQAzADUANwA3ADoAPAA+AEAARABGAEkASwBMAE4AUQBTAFcA
WwBfAGEAYQBkAGYAaABtAG8AcQBxAHUAdQB1AHYAdgB1AHQAcwB1AHMAcQBvAG0AagBn
AGQAYQBdAFgAUwBQAE0ASQBFAEQAQQA9ADkANwA0ADEALQAqACgAJwAlACMAIQAfAB4A
HwAdABsAGgAYABcAFgAVABQAEwASABEADwAPAA4ADgAOAA4ADQANAA8ADgAOAA4ADgAO
AA4ADgAOAA0ADAAMAAwADAANAA0ADQANAA0ADAANAA0ADQANAAsACwALAAsADQAMAAwA
DAAMAAoACgAMAAwACgAJAAkACQAJAAoACgALAAsACwALAAsACwALAAsACwALAAsACwAL
AAsACwAMAAoACgAKAAoACgAKAAoACgAMAAwADAAMAAwADAAMAAwADAANAA0ADgANAA4A
DgANAA0ADAALAAsADAANAA4AEAAPABAAEAAQABAADwAPABAADgAPAA8ADwAPAA4ADgAN
AA8AEAAQABAADgAPAA8ADgAPAA8ADwAQABIAEgASABIADwAOAA4ADgAQABAAEQARAA8A
DwAOAA4ADgAOAA4ADgAOAA8AEAAQABEAEAAQABAAEAAQABAAEAAOAA4ADgAOAA4ADwAP
AA8AEQARABAADgAOAA4ADgAOAA4ADgAOABAAEAAQABAAEAAQABAAEAASABIAEgASABAA
EAAQABAAEAAQABAAEAAQABAAEAAQABAAEAAQABAAEAAQABAAEAAQABAAEAAQABIAEgAS
ABIAEAAQABAAEAAQABAAEAAQABIAEgASABIAEgASABIAEgAUABQAFAAUABQAFAAUABQA
EgASABIAEgAUABQAFAAUABIAEgASABIAEwAUABUAFgAUABQAFAAUABQAFAAUABQAFgAW
ABYAFgAYABgAGQAZABoAGgAaABoAGQAZABkAGQAbABsAGwAbAB0AHgAeAB4AHgAfACAA
IAAeAB4AHgAeACAAIAAgACAAIAAgACAAIAAgAB4AHQAdAB0AHAAcABwAHAAaABkAGQAa
ABoAGgAaABcAFwAWABYAGAAYABgAGAAYABgAGAAXABcAFwAXABcAFwAWABYAFgAWABYA
FgAWABYAFwAXABcAFwAXABcAFwAXABkAGQAZABoAHQAfACAAJgAtADkASABeAHoAmAC5
ANUA8AAMASABHAH/ANkApQBsADgADADm/8b/uP+3/7X/tf+3/7T/sf+y/7b/tv+1/7P/
t/++/8T/yP/P/9P/1//X/9f/1v/W/9f/2f/a/9z/3v/e/+P/5P/m/+r/7f/v//b//f8B
AAQACQAOABMAFgAaAB4AIAAhACMAJQAmACcAKAAoACoALAAtAC0AKwAtAC4ALwAwADAA
MQAyADMAMwAzADMANAA0ADYANwA4ADgAOQA5ADsAPAA8AD0APwBAAEEAQQBCAEQARQBG
AEUARgBHAEgATABNAE4AUQBRAFMAVQBVAFoAXABeAGAAYgBkAGcAaQBqAGwAbwBxAHYA
eQB8AH0AfwCCAIQAhgCLAI0AjwCPAJEAkQCRAJIAlQCVAJUAlQCVAJMAkQCPAI8AjACJ
AIYAhgCDAH8AewB4AHUAcQBtAGwAaQBlAGEAXwBcAFkAVQBSAFAATwBNAEsASQBHAEYA
RQBDAEEAQABAAD8APgA9AD4APQA8ADsAOwA7ADoAOgA6ADoAOQA5ADkAOAA4ADgANgA2
ADYANgA3ADcANwA4ADgAOAA5ADkAOQA5ADkAOAA3ADcANwA3ADcANwA3ADcAOQA4ADgA
OAA4ADYANgA4ADgANgA1ADUANQA1ADYANgA1ADUANQA1ADcANwA3ADcANwA3ADcANwA3
ADcANwA4ADgAOAA4ADgANgA2ADYANgA4ADgAOAA4ADgAOAA4ADgAOgA7ADsAPAA7ADwA
PAA7ADsAOgA5ADkAOwA7ADsAPAA9AD4APgA+AD4APQA9AD4APgA/AD8APwA/AD4APgA9
AD8AQABAAEAAQABBAEEAQABBAEEAQQBCAEIAQgBCAEIAQQBAAEAAQABCAEIAQwBDAEEA
QQBAAEAAQgBCAEIAQgBCAEMARABEAEUARABEAEQARABEAEQARABEAEQARABEAEQARQBF
AEUARQBFAEQARABEAEQARABGAEYARgBGAEYARgBGAEYARgBGAEYARgBIAEgASABIAEYA
RgBGAEYARwBIAEkASgBKAEoASgBKAEoASgBKAEoASgBKAEoASgBKAEoASgBKAEoASgBK
AEoASgBKAEoASgBMAEwATABMAE4ATgBOAE4ATgBOAE4ATgBQAFAAUABQAFAAUABQAFAA
TgBOAA==
         </WaveFormData>
      </LeadData>
   </Waveform>
</RestingECG>
