# Supplementary material for: Detection of Left Atrial Enlargement Using a Convolutional Neural Network-Enabled Electrocardiogram
Source: Front Cardiovasc Med. 2020 Dec 17;7:609976. doi: 10.3389/fcvm.2020.609976 (PMC7773668; doi:10.3389/fcvm.2020.609976)
Supplement: Supplementary file 5 [file Data_Sheet_5.ZIP › normal4/1802035841_4399_00000007.XML]

<?xml version="1.0" encoding="Windows-1252"?>
<!DOCTYPE RestingECG SYSTEM "restecg.dtd">
<RestingECG>
   <PatientDemographics>
      <PatientID>1802035841</PatientID>
      <PatientAge>73</PatientAge>
      <AgeUnits>Years</AgeUnits>
      <Gender>Female</Gender>
      <PatientLastName>liangyaozhen</PatientLastName>
   </PatientDemographics>
   <TestDemographics>
      <DataType>Resting</DataType>
      <Site>1</Site>
      <AcquisitionDevice>MAC55</AcquisitionDevice>
      <Status>Unconfirmed</Status>
      <Priority>Normal</Priority>
      <AcquisitionTime>09:40:38</AcquisitionTime>
      <AcquisitionDate>12-15-2016</AcquisitionDate>
      <CartNumber>1</CartNumber>
      <AcquisitionSoftwareVersion>009C</AcquisitionSoftwareVersion>
      <XMLSourceVersion>MAC5000 v1.0</XMLSourceVersion>
   </TestDemographics>
   <RestingECGMeasurements>
      <VentricularRate>66</VentricularRate>
      <AtrialRate>66</AtrialRate>
      <PRInterval>146</PRInterval>
      <QRSDuration>80</QRSDuration>
      <QTInterval>410</QTInterval>
      <QTCorrected>429</QTCorrected>
      <PAxis>65</PAxis>
      <RAxis>18</RAxis>
      <TAxis>42</TAxis>
      <QRSCount>11</QRSCount>
      <QOnset>219</QOnset>
      <QOffset>259</QOffset>
      <POnset>146</POnset>
      <POffset>196</POffset>
      <TOffset>424</TOffset>
      <ECGSampleBase>500</ECGSampleBase>
      <ECGSampleExponent>0</ECGSampleExponent>
   </RestingECGMeasurements>
   <Diagnosis>
      <Modality>Resting</Modality>
         <StatementCount>2</StatementCount>
         <LabelText>12SL ��ϳ���</LabelText>
      <DiagnosisStatement>
         <StmtFlag>ENDSLINE</StmtFlag>
         <StmtText>�������</StmtText>
      </DiagnosisStatement>
      <DiagnosisStatement>
         <StmtFlag>ENDSLINE</StmtFlag>
         <StmtText>���� ECG</StmtText>
      </DiagnosisStatement>
   </Diagnosis>
   <Waveform>
      <WaveformType>Rhythm</WaveformType>
      <WaveformStartTime>0</WaveformStartTime>
      <NumberofLeads>8</NumberofLeads>
      <SampleType>CONTINUOUS_SAMPLES</SampleType>
      <SampleBase>500</SampleBase>
      <SampleExponent>0</SampleExponent>
      <HighPassFilter>16</HighPassFilter>
      <LowPassFilter>150</LowPassFilter>
      <ACFilter>NONE</ACFilter>
      <LeadData>
         <LeadByteCountTotal>10000</LeadByteCountTotal>
         <LeadTimeOffset>0</LeadTimeOffset>
         <LeadSampleCountTotal>5000</LeadSampleCountTotal>
         <LeadAmplitudeUnitsPerBit>4.88</LeadAmplitudeUnitsPerBit>
         <LeadAmplitudeUnits>��V</LeadAmplitudeUnits>
         <LeadHighLimit>2147483647</LeadHighLimit>
         <LeadLowLimit>268435456</LeadLowLimit>
         <LeadID>I</LeadID>
         <LeadOffsetFirstSample>0</LeadOffsetFirstSample>
         <FirstSampleBaseline>0</FirstSampleBaseline>
         <LeadSampleSize>2</LeadSampleSize>
         <LeadOff>FALSE</LeadOff>
         <BaselineSway>FALSE</BaselineSway>
         <ExcessiveACNoise>FALSE</ExcessiveACNoise>
         <MuscleNoise>FALSE</MuscleNoise>
         <LeadDataCRC32>3644780733</LeadDataCRC32>
         <WaveFormData>
+P/4//j/+P/2//b/9v/2//X/9P/z//L/9f/2//f/9//1//X/9P/y//f/+P/4//j/+v/6
//v/+//5//n/9f/z//j/+//+/wEA/f/7//n/+P/9/wAAAgAEAAQABAADAAIAAAAAAAAA
AQAEAAMAAwABAP3/+f/2//X/8//0//T/9P/2//f/9P/1//T/8//y//H/9P/0//P/8//z
//P/8f/x//D/7//w/+3/8P/y//T/9f/3/+//7f/v/+7/6//t//L/7v/s//P/9f/1/wIA
FAAlADwATgBcAG4AfgCEAIUAggB0AGAATgBAAC8AJQAfABgAEQAPAAwABwAHAAkAAgD9
//3/+f/0//f/+P/5//r/+//6//j/9P/z//T/8v/1//j/9f/0//b/8v/u/+7/7//v//P/
9f/3//n/9//1//P/8v/0//T/8//z//X/9f/2//f/9//1//X/+P/6//f/9//3//f/9//1
//X/9P/2//f/9//3//f/9//3//P/8//1//X/+f/7//z/+//6//v/+//6//z//P/9////
/v/+//7//v/9//3/AAABAAQABQAGAAcABgAHAAYAAwAHAAkACwAMAA4AEQATABQAEgAT
ABQAFgAXABkAGQAZABcAFwAXABgAHQAdAB8AHwAgACEAIgAjACIAHwAeACAAIgAiACEA
HwAdABwAGwAaABoAGgAaABgAFwAVABQAEgAPAAwACwAKAAsACQAIAAgABAABAP7//f8A
AAIAAwACAP////////7//v/9//3//f8BAAEA/v/+//v/+//7//v//f/7//3////9//3/
/v8AAP7////7//f/+f/6//r/+f/5//j/+P/5//3//v8AAAEA//////7//v/7//v/+//8
//3//v8AAAMAAAD8//v/+//8//3/AAABAP///////////v/9//3//v8DAAMAAgABAP3/
/P/6//r//v8AAAAA///9//v/+//8//7//P/+//7//////////v///wAAAAD//wIAAwD/
//z//f/7//z/+//5//v//f/9/////v/9//3////9//z//P/7//v//P/7//v//P/+////
/f/7//v/+//+/wAAAAD///3//P/6//j/+f/6//z//v/9//3//P/8//n/+f/5//n//P/+
//z//P/9//z/+//7//r/+v/5//n//P/9//7////9//3/+//5//3//f/9//3/+//7//v/
+//6//z/+v/6//r/+v/6//z//P/8//n/+f/5//j/9//7//3//v/9//z/+//7//z//f8A
AP///f/+////AAADAAMAAwADAAYACQAKAAoABgAFAAQAAgAFAAgACwAOAAwADQAKAAgA
BwADAP///P/5//n/+v/6//r/+//7//f/+P/5//r/+//5//r/+v/5//f/9//3//X/9v/3
//j/+//2//X/9f/1//f/9f/1//X/8f/4//v/9f/y//T/9v/5//v/+/8CAAoAFQAiADgA
UgBqAHwAigCPAJAAjAB8AGQAUABLAEEANQAuACsAIwAcABEABQAFAAoACQAFAAUAAgD/
//7//f/8//v//f/8//n/+f/3//T/9v/4//n/+v/+//z/+v/6//v/+//5//n/+f/5//v/
+//7//z//P/8//v/+//6//n/+f/5//v/+//9/wIAAAD7//n/9//5//n/9//3//r//v8B
AAMAAAD///7//f/9//3////////////+//v//f8BAAQABgADAAIAAgADAAIAAgACAAIA
AgADAAcACQAKAAkACAAHAAgACwAMAAsADAANAA4ADgAQABMAFQAWABkAGwAdACAAIQAh
AB8AHQAgACEAIgAkACQAIwAkACMAIQAhACEAIQAlACUAJwAsACkAKAAmACMAIwAiACEA
IAAfACAAIQAgAB0AGQAWABIAEgASABQAFgAUAA8ACwAIAAcABwAHAAkACAAIAAcABAAA
AP///v/8//7///8BAAMABQADAP7//P/+////AAABAP///f///wEA/P/7//v//P/+/wEA
///9//z//P/7//n/+//8//7/AQAAAAAAAQABAAAA///9//z//P/9//7/AAD///7//v//
/wAA/v///wEAAAD//wAA///9//3//f/9//7//f/9//7/AQABAAAA///9//z/+v/6//7/
AAAAAP///f/7//v//P/+//z//v/+//////////7//v/+//3/+/8AAAMAAQAAAP7/+//7
//n/+//9///////+//z/+v/5//7//f/9//7//P/9///////6//r/+//7//r/+f/6//v/
/f/+//3/+//8//7///8AAP7//P/7//r//f/9//z//P/7//v/+//7//r//P/6//r//P/8
//z//f/9//7//v////7//f/8//v/+//7//n/9//2//X/9P/z//X/9//5//v/+P/8/wMA
AgD///7//f/8//7/AAAAAAAA/P/7//r/+P/3//v//f/+//v/+v/5//n//P/9/wAA////
/wAAAQACAAIAAQAAAP//AwAHAAkACgAIAAkACgAKAAgACAAIAAgACQALAAkACAAEAP//
+v/2//j/+f/7//z/+v/7//v/9//1//X/9f/1//X/9v/2//X/9P/z//L/7//y//P/9P/3
//X/9f/2//f/9v/z//L/8f/1//b/8//v//D/7v/u//P/9//5/wYAGgApADoAUABkAHQA
hACQAJUAkgCIAG4AVABCADMAJQAfAB4AHQAbABQACQADAAcACAD7//n/AQACAP///v/9
//z/+//5//j/9f/1//X/8v/0//b/8//y//T/8P/w//L/9f/3//f/9//3//f/9v/1//T/
9P/0//T/8//z//X/9f/2//f/+f/3//f/+v/4//X/9f/1//X/9f/z//P/9v/4//n/+f/4
//f/9v/1//X/9//7//3//f/9//z/+f/5//v//P/8//r/+v/7//3//v/+//7//v/+////
AwAFAAUABQAFAAUABQAHAAcABQAIAAsADgAQAA4ADwAPAA4ADwARABMAFgAZABsAGwAb
ABoAGQAYABgAHAAdACAAIQAfAB8AHwAfAB8AHQAdACAAIgAkACUAJQAhAB4AGwAYABcA
GAAZABgAFgATABEADgANAAwADQAOAA4ACwAJAAgABAABAP7//f/+/wAAAQAAAPr/+f/4
//b/+f/5//r/+////////P/8//r/+f/4//f/+f/3//n/+//2//X/9f/2//f/+//6//n/
+f/6//r/+f/4//b/9f/1//j/+P/5//n/+P/3//X/9P/z//P/8//0//X/9v/4//v/+f/2
//b/9//4//n//P/9//v/+f/3//X/9f/1//b/+P///////v/9//r/+P/1//T/9//6//v/
+//5//f/9//4//r/+P/6//r/+f/3//X/8v/z//T/9P/z//n//f/8//z/+f/1//T/8f/0
//f/+v/7//j/9v/0//P/9//1//T/9P/3//n//P/9//n/+P/4//f/8//x//H/8f/1//j/
+f/5//X/9P/y//D/9P/2//n//P/7//n/9v/0//X/9f/1//X/9P/2//T/9P/1//T/8//z
//P/9P/0//X/9f/1//X/9f/z//P/8f/v//P/+f/8//j/9v/0//L/9P/2//b/9v/1//X/
9f/0//T/9//4//j/+v/6//r/+//5//f/9//z//T/9v/4//r/+//7//v/+//7//3//f/8
//z//f/+//7///8AAAEAAgAEAAcABgAGAAIA/f/4//T/8f/x//L/8v/0//X/9f/x//D/
7//u/+3/7//y//T/9f/y//H/8P/t/+3/7f/t/+//7v/v//H/8//x/+//7//v//H/7v/t
/+//7P/o/+j/6f/x////CgAUACMAOABOAF4AcAB+AIAAgQB+AHAAWgBKADwAKwAdABcA
EAANAAsACAAFAAcABQAAAPn/9//5//j/9f/1//X/9f/1//X/9P/x//H/8//w//L/9P/z
//L/9P/w//D/8P/x//H/9P/1//b/9//0//P/8v/y//T/9P/z//P/8v/x//H/8f/x/+//
7//y//T/8//1//f/9f/z/+//7f/w//T/9//5//f/9//3//f/9f/1//f/9//6//v/+//5
//f/9//2//T/9//6//7/AwABAAAA///+//3//f8AAAEAAwADAAMAAwADAAUABQADAAcA
CQALAAwADwARABIAEgAQABEAEgAUABcAGQAZABkAGQAZABkAGgAdAB0AHwAfAB4AHQAc
ABsAHwAdAB0AIAAiACQAJQAlACAAHgAcABoAGgAaABoAGAAVABMAEgAQAA0ACgAJAAgA
CwAJAAgACAADAAEA////////AAAAAP7//P/9//7//v/8//v/+//7/wEAAQD+//7/+//7
//v/+//8//v//v8BAPz/+//7//z/+//9//r/9//5//z//v////3/+v/4//f/+//8//7/
/////////v/+//3//f/9//7///8AAAIABQABAPz/+v/5//r/+//+/////f/9//3//f/8
//v/+//8/wIAAwADAAMA///+//z//P/+/wAAAAD///3/+//7//z/+v/4//r/+v/+/wEA
BAAGAAMAAgAAAP3/AQADAAAA/v8AAP3//f/7//3///8BAAEAAwACAAEAAQABAP3/+v/4
//v//f8AAAEAAAAAAAEAAQD///3//f/9//7/AAAAAP///P/8//v/+v/6//r/+//8//7/
/////wAA//////////8AAAIAAAAAAP7//P/6//n/+v/8//3////////////////////9
//v//v///wAAAQD//wAA///+//3//P/+/wAAAAAAAP3//f/9//z/+////wEAAgD///7/
/f/9/wAAAQAEAAMAAwAEAAUABgAFAAUABQAFAAcACwANAA4ADgAPABAAEAAPAA4ADQAM
AA4AEQAQABAADAAHAAIA/v8AAAEAAwAEAAIAAwADAP///f/9//3//f///wAAAAD///z/
+//6//f/+v/7//z////7//v//P/9//3/+//7//v/AwAGAAMA+f/2//r/9v/1//v/AQAK
ABYAIwAwAEIAWABsAHoAiACTAJYAlACCAGwAXABPADsAKQAmACcAJwAkAB0AEQANABAA
CwAHAAkACAABAAMABQAHAAkACAAGAAIAAQABAP7/AAACAAAAAAADAAAA//8AAAIAAwAB
AAEAAQABAP///////wAAAgACAAEAAQABAAEAAgADAAMAAQABAAQABgADAAMAAwADAAMA
AQABAAMABgAIAAkACAAHAAYABQAFAAUABwAHAAkACwAMAAsACQAJAAgABgAJAAoADAAP
AA8ADgANAAwACwALAA4ADwASABMAFAAVABUAFwAXABUAFQAXABkAGgAZABsAHAAcAB4A
HwAgACIAJwApACkAKQAoACcAJgAmACsALQAxADMAMgAxADAALwAxAC8ALwAyADAAMAAv
AC0ALAAsACwALAAsACwALAAqACgAJQAjACAAHgAcABwAHAAcABkAFwAWABUAEwARABEA
EwAUABQAEgAOAA0ADAAKAAoACQAJAAkACwALAAgACAAFAAUABQAFAAcABwALAA8ACgAJ
AAkACgAIAAsACQAHAAoADAANAA0ACgAIAAcABwAJAAoADAANAAsACwAKAAoACwALAAsA
DAAKAAoACwANAAsACAAIAAkACgALAA4ADwAOAA0ADAALAAwACwALAAwADwAPAA4ADQAL
AAoACAAIAAwADgAOAA0ADQALAAsADAAOAAwADgAOAA8ADwAPAA4ADgAOAA0ACwANAA8A
DAAKAAsACQAKAAkACQALAA0ADQAPAA4ADQANAA4ACwAJAAgACQALAA4ADwAJAAgACAAH
AAYABQAGAAcACAAKAAoACQAMAA4ADwAQAA0ADAAMAAwACwALAAoACgALAAsACwALAAwA
DgAMAAwACQAIAAcABwAKAAwADQAPAA0ADQANAA0ACwALAAkABwALAAsACwALAAkABwAD
AAYACAAKAAwADgANAA4ADQAMAAwADQAOAA4ACQALAAsACgAKAAoACgALAAwADQAQAA8A
DwAQABEAEgATABMAEwATABYAGQAaABoAFwAXABcAFgAYABoAHAAeAB0AHQAZABYAFAAR
AA4ADAAOAA8AEQASAA8ADQAKAAMABgAHAAgACQALAAwADAALAA0ADQANAAsACwALAAsA
DQAIAAcABwAHAAoACQAKAAsAEQAIAAMAAQAAAAQABgALABEAFwAeACwAPQBMAF4AdACG
AJIAmgCdAJgAigBwAFwAUgBFADUAMwA4ADEAJwAmACMAHQAZABoAFQATABMAFAARABAA
DwAOAA0ADwAOAAsACwANAAwAEAAUABIAEAARAAwADQAOABAAEQAOAA0ADAALAA0ADQAN
AA4ADgAOAA0ADQANAA0ADgAPABAADwAQABQAEwAPAA4ADQAPAA8ADQANAA8AEgAUABUA
EwATABMAEwARABEAEwATABIAEwATABEAEwAXABoAHAAZABgAGAAZABoAGgAaABoAGwAb
AB4AHwAfAB0AGwAZABsAHwAhACEAJQAnACkAKgApACkAKAAmACkAKwAtADAAMgAzADIA
MQA0ADUANgA4ADoAOQA6ADkAOQA5ADkAOQA8ADsAPABAAD4APAA5ADUANQA2ADcAOAA1
ADQAMwAwADEALwAuACwAKgAoACgAKAAlACEAHgAcABwAGwAaABsAGgAaABkAFgAVABcA
GQAaABgAFwAXABcAGgAZABUAFAAWABcAGAAZABcAFQAXABkAFAATABMAFAAVABkAGAAX
ABUAFgAWABUAFgAWABcAGQAZABgAGAAXABcAFwAWABYAFgAXABgAGgAYABYAFQAVABUA
FAAWABkAFwAXABkAGQAYABcAFgAVABYAFwAZABwAHgAdABsAGQAZABoAGgAcAB0AHgAd
ABsAGgAXABYAFgAZABgAGwAcABwAGwAaABgAGQAaABoAGQAcAB0AGQAWABcAFQAWABUA
FwAZABsAGwAbABoAGQAZAB4AHQAdAB4AGwAbABwAGwAWABYAFwAXABYAFQAWABcAHAAe
AB4AHQAcABwAGwAaABoAGgAbABwAGwAbABoAGgAbABsAGwAbABoAHAAaABoAHAAcABwA
HQAcABwAGwAbABkAGQAbAB0AIgAhACAAHwAeABoAGgAYABYAGAAbAB4AIAAcAB0AHAAa
ABsAHAAdAB8AIQAhACMAIQAeAB4AHgAeACAAIQAiACMAIgAlACYAJgAnACkAKwAsACwA
LAAsACwALAAtACoAKAAmACMAIAAeABwAGwAbABoAGwAdAB4AGwAdAB0AHQAdABsAHAAc
ABsAGwAbABsAGQAXABcAFwAZABgAGQAbAB0AHQAbABsAGwAdABIAFQAZABgAFgAYABkA
GQAdACQAMABBAFIAYgByAIgAngCqAK8AqgCcAIoAdgBoAF0AUwBNAEgAPwA1AC4ALwAv
ACkAKAAtACcAHwAeAB0AHQAdAB0AHQAfACAAHwAhACAAHAAdAB4AHAAcAB8AHAAcABwA
HQAdABsAGQAXABUAGAAbAB4AIgAhACAAHgAdAB0AHQAeAB8AHwAdAB0AIAAeABsAGwAb
AB4AHwAeAB8AHgAgACEAIQAjACMAIwAjACEAIQAjACMAIwAjACIAHwAiACUAJwAoACUA
JAAkACUAJwAoACkAKgApACkALAAtAC4ALQAsACsALAAvADAALwAvADEAMwA0ADgAOwA9
AD4AOwA7ADsAPABBAEMAQwBDAEUARQBFAEYASABHAEgARwBKAEsATABNAEwASQBIAEoA
SABIAEcARQBGAEYARgBGAEEAQAA/ADwAPAA7ADsAOgA4ADYANgA2ADQAMQAvAC4ALAAr
ACoAKwAoACgAJwAkACQAJQAmACYAIwAhACAAHwAlACcAJgAoACcAJwAnACcAJAAhACIA
IwAiACEAIQAiACQAJwAlACMAIQAiACIAIQAiACIAIwAlACQAIgAhAB8AIgAjACMAJAAj
ACMAIwAkACMAIgAiACMAIgAgACEAIwAgAB8AIAAfACEAIwAlACcAJQAjACIAIgAkACMA
IQAfACAAIgAjACYAJgAmACQAIQAiACEAIgAkACIAIAAiACIAIwAjACMAIgAjACQAJAAj
ACQAJQAhAB4AIQAfACAAHwAdAB8AIQAhACEAIAAfAB8AJAAjACMAJAAhACEAIgAhACEA
IgAkACUAIQAfAB8AHwAfACAAHwAdAB8AIgAkACYAIgAgAB8AHgAgACEAIQAiACEAIQAh
ACEAIQAiAB8AHgAgACAAIAAhAB8AIAAgACEAHwAfAB8AHwAhACEAHwAdAB4AHQAcABsA
HwAhACAAHgAeAB4AHgAgACIAIgAiAB8AHwAfAB4AGwAdAB0AHAAdAB4AHwAhACEAIQAj
ACEAIQAiACMAJAAjACMAIwAjACUAKQArACwAKgArACwALAApACgAJwAmACgAKwAqACoA
KgAnACQAIgAdABsAGgAYABwAHwAhAB8AHQAbABkAFwAZABoAGgAZABsAGwAbABkAFwAX
ABcAGQAYABkAGwAdABsAFwAVABMAEwAQABEAFQAWABQAEAATABcAFwAeAC4AOwBMAGgA
fACCAIwAoACrAKwApgCYAIIAdABrAF0ATQBEAD8AOwA2AC8AKQApACoAKQAhABsAGgAZ
ABsAGwAbABsAGQAYABUAFQASAA4ADwAQABQAFgAbABoAFwAWABYAFQAWABcAGAAZABUA
EwARABAAEgAUABUAFwAXABcAGAAZABYAEwASABQAFAARABEAEQAUABUAFAAVABQAFAAT
ABEAFAAVABYAFwAVABUAFwAXABgAGQAZABcAFQAXABgAGAAWABYAFwAZAB0AHgAfACAA
GwAZABoAGQAdAB8AIQAjACIAIwAiAB8AIAAhACIAIgAmACkAKwAsACkAKQApACoALwAz
ADUANwA2ADUANAA0ADUANQA3ADcAOQA5ADkAOQA6ADcANgA4ADkAOgA6ADkANgA0ADIA
MAAtACwAKwAoACoAKQApACgAJQAiACEAIAAgAB0AGwAaABoAGQAYABkAFwAWABQAEAAP
ABEAEwAUABIADwANAAsADwAPAAwADAAJAAkACQAJAAwACwAOABEADgANAA0ADgAMAA0A
CQAFAAgACgALAAsACQAIAAgACQAKAAoACwALAA0ADQAMAAwACgAJAAgACAAKAAoACwAN
AAsACAAIAAkABgAFAAYABQAGAAcACAAJAAYABQAFAAYACwALAAoACQAGAAQAAQAAAAAA
AgACAAEABAAFAAgADAAJAAQAAwAAAAUABwAJAAoABwAGAAQAAQADAAUAAgAAAAEA//8A
AP///P/9//7//f8BAAIAAwAFAAcABQAEAAQAAQABAAIAAQD+//7///////7//f/+////
AgAEAAQAAwAAAAAA///+//z//P/9//7/AQABAAAAAAD9//3//f/9//z//v/8//z//P/8
//z//f/8//z/+//7//v/+//7//v//f/9//v/+f/9//3//f/9//z/+//6//n/+v/6//v/
/f/5//j/+P/2//j/+P/4//j/+v/8//z//P/5//n/+f/4//b/+f/6//r//P/8//z//f/7
//v//f/7//v//P/9//7//v/9//z/+//9/wEAAwAEAAYABwAIAAgABwAGAAUABAAHAAkA
BwAGAAAA+//2//L/8v/z//X/9v/0//X/9f/x//L/8//0//X/8//0//T/8//z//P/8//x
/+7/7f/s/+3/7v/v//H/8//z//H/8f/x//H/7v/t//P/8v/s/+r/6f/r//P//v8OACMA
OABMAF4AbgB4AIIAiQCGAHoAbABYAEgAPQAnABUAFgAdABUABgD//wEA///+//3/9f/z
//b/9f/1//X/9f/1//T/8v/u/+3/8P/u//H/9P/x//D/8v/u/+z/7P/t/+3/7//v/+//
7//t/+3/7f/u/+//8P/w//H/8f/x//L/8//w/+3/7P/u//D/7f/t/+3/7//v/+3/7f/u
//D/8f/x//H/8f/x//H/7f/t/+//7//x//P/9P/z//L/8//z//L/8//0//b/+f/6//r/
+v/6//b/9f/3//f/+v/7//z//f/6//v/+v/3//v///8DAAYABQAHAAgACAAIAAkACgAM
AA0ADwAPAA8ADwAPAA8AEAARABEAEwATABUAFQAVABUAFQATABMAFgAZABoAGgAZABUA
FAATABIADQAMAAsACAAKAAkACQAIAAUAAgABAAAAAgD///3//P/2//P/8P/v//H/9P/2
//b/8v/x//D/7v/u/+3/7f/t//D/7//r/+r/6//r/+v/6//t/+v/7f/v/+r/6f/p/+r/
7P/v/+3/6//p/+r/6v/p/+j/5v/l/+X/6f/q/+z/7f/r/+v/6v/q/+n/6f/p/+r/6v/q
/+v/7f/p/+b/5v/n/+n/6f/r/+v/6f/p/+n/6f/m/+X/5f/m/+3/7f/s/+v/6f/o/+b/
5v/q/+z/7P/r/+j/5f/k/+T/5f/k/+f/6P/s/+3/7v/u/+r/6P/l/+H/5v/p/+f/5v/p
/+f/6P/n/+T/5f/m/+X/5//m/+X/5f/n/+X/5P/k/+b/5//p/+n/5//o/+r/6//n/+P/
4f/f/+T/5v/m/+X/5P/k/+P/4v/k/+T/5f/m/+f/5//m/+b/4//j/+P/4//m/+j/5v/m
/+L/4P/e/93/3//i/+T/5//l/+X/5f/l/+X/5f/j/+H/4//j/+P/4//i/+H/4P/f/+L/
4v/j/+f/5v/k/+L/4P/e/+H/5P/l/+b/5f/l/+X/5P/f/+H/4f/g/+L/4v/i/+P/4//j
/+X/4//l/+b/5//o/+r/6//s/+3/6//r/+n/5v/q/+3/8P/y//D/8P/w//D/7v/v/+z/
6v/o/+X/4v/g/93/3f/e/97/3v/f/9//2//b/9v/2//b/9v/3P/c/9v/3f/d/93/2//Z
/9n/2f/b/9v/2//c/93/2//Z/9n/2f/V/9j/2f/Z/9r/3P/a/9v/3//l//D/AgAXACwA
PgBOAFoAaABsAG0AagBaAEIALgAiABUABwABAP7/+f/z/+7/6f/p/+3/6P/h/9//3f/W
/9v/3v/f/+D/4f/h/+D/3f/d/9z/2P/Z/9r/2//c/+D/3v/b/9r/2v/Z/9n/2f/Z/9n/
2//b/9v/3P/a/9r/2f/Z/9v/2//c/93/2//Z/9n/3P/c/9n/2f/Z/97/3//e/9//3f/e
/97/3f/f/9//3//f/9z/2//c/9v/3v/f/9//3f/d/9//4P/g/+D/4P/h/+P/5v/m/+b/
5v/i/+H/4//j/+f/6f/r/+3/7f/v/+//7f/u/+//8P/w//H/8//0//T/9P/1//b/+P/7
//3//f/9//3//f/9//7//////wEAAQADAAMAAwADAAMAAQABAAQABQAGAAYABQAAAP7/
/P/6//n/+v/7//r/+f/3//b/9P/v/+z/6//q/+v/6f/o/+j/5//l/+P/4//i/+L/4f/e
/9z/3f/e/97/3f/b/9r/2f/f/9//3P/c/93/3f/d/93/3P/Z/9r/2//b/9v/3P/e/93/
3//c/9n/2//c/9z/2//b/9r/2v/b/9v/2v/a/9n/2v/b/9v/3P/Y/9f/1v/W/9n/2v/c
/9//3v/c/93/3//e/93/3v/d/93/3f/d/93/3P/b/9v/3P/h/+H/4P/f/9//3v/c/9z/
3f/e/93/2//c/9v/3P/e/93/2v/b/9r/2f/Z/9n/2P/Y/9j/1//V/9z/4f/h/+L/4f/d
/9z/2f/Y/9n/2v/Z/9r/2v/a/9v/3f/b/9r/2v/Y/9f/1//V/9b/2P/b/93/2P/V/9T/
0//Z/9z/3f/d/9r/2v/Z/9j/2v/a/9v/3P/b/9v/2v/a/9j/1//W/9X/1//a/9n/2v/Z
/9j/1//X/9X/1v/W/9f/2f/Z/9n/2f/Z/9n/1//V/9X/1f/V/9X/1v/X/9j/2f/W/9b/
2f/Z/9j/1v/W/9b/1v/U/9b/1v/W/9b/1//Y/9j/1v/Z/9r/2v/a/9r/2v/b/9r/2f/a
/9f/1//Y/9n/2v/b/9v/2//b/97/4f/i/+L/4v/j/+T/5P/i/+L/4v/i/+X/5//l/+T/
4f/d/9n/1v/V/9X/1v/W/9j/2f/Z/9X/1f/V/9X/1f/S/9L/0f/P/9L/0//U/9P/0v/R
/9D/0f/P/8//0P/R/9L/0f/S/9P/0//O/8v/zf/Q/87/0P/R/9P/1f/Y/+L/8/8MACIA
MgBEAFQAXABhAGIAWABGADoALAAfABEAAwD6//f/8f/o/+X/4//h/+L/4//d/9f/1v/X
/9f/1//X/9f/1//W/9P/0//R/87/0P/S/9D/0P/T/9D/z//Q/9L/0//R/9H/0f/R/9P/
0//T/9T/0f/Q/87/zf/P/9H/1P/X/9X/0//T/9b/1f/R/9D/z//U/9X/1P/V/9L/0v/R
/8//0f/T/9X/1//U/9P/1P/T/9T/1f/V/9P/1P/X/9n/2v/Z/9j/2P/Z/9v/3P/d/97/
2v/Z/9v/2//c/9v/2v/Z/93/4f/j/+P/4//l/+f/6P/n/+n/6v/q/+n/6f/p/+r/7//x
//H/8f/0//X/9v/4//n/9//3//X/9//3//f/9//5//f/9//6//j/+P/3//X/9v/2//b/
9v/x//D/7//s/+3/7f/u/+7/6v/m/+T/4v/g/93/2//a/9r/2f/Y/9n/2P/Y/9f/1P/S
/9P/1P/U/9L/0f/R/9H/0//R/8z/yv/N/8//0f/T/9D/zf/O/8//zv/N/83/zv/O/9H/
z//N/83/zv/O/83/zv/O/8//0f/P/87/zv/N/8//z//O/87/zv/P/9D/0v/P/87/zv/P
/8v/yP/I/8n/yf/J/8v/y//N/8//0f/T/9D/zf/L/8r/z//P/87/zf/M/8z/y//M/8v/
zP/L/8n/y//L/83/0P/P/8z/zf/M/8v/yf/H/8T/xv/I/8n/yf/N/8//zP/K/8v/yf/K
/8n/yf/L/83/zf/K/8j/xv/F/8j/x//H/8j/xf/F/8b/xf/F/8b/yP/J/8n/x//H/8f/
yP/I/8b/w//D/8T/xP/E/8L/wv/D/8T/xv/H/8f/yP/G/8X/xP/D/8L/xP/C/8L/w//C
/8H/wf/B/8L/wv/D/8P/w//D/8P/wv/B/77/u/++/7//wP/B/8L/w//E/8X/xP/C/8H/
wf/H/w==
         </WaveFormData>
      </LeadData>
      <LeadData>
         <LeadByteCountTotal>10000</LeadByteCountTotal>
         <LeadTimeOffset>0</LeadTimeOffset>
         <LeadSampleCountTotal>5000</LeadSampleCountTotal>
         <LeadAmplitudeUnitsPerBit>4.88</LeadAmplitudeUnitsPerBit>
         <LeadAmplitudeUnits>��V</LeadAmplitudeUnits>
         <LeadHighLimit>2147483647</LeadHighLimit>
         <LeadLowLimit>268435456</LeadLowLimit>
         <LeadID>II</LeadID>
         <LeadOffsetFirstSample>0</LeadOffsetFirstSample>
         <FirstSampleBaseline>0</FirstSampleBaseline>
         <LeadSampleSize>2</LeadSampleSize>
         <LeadOff>FALSE</LeadOff>
         <BaselineSway>FALSE</BaselineSway>
         <ExcessiveACNoise>FALSE</ExcessiveACNoise>
         <MuscleNoise>FALSE</MuscleNoise>
         <LeadDataCRC32>1049279179</LeadDataCRC32>
         <WaveFormData>
9P/0//T/9P/1//b/9//4//X/8v/v/+z/7//w//H/8v/w//D/8f/z//j//P/+/wAAAgAD
AAUABgAEAAUABAADAAMABQAIAA0ADgAOAA4ADgAQABEAEQAPAAsADAAKAAgACgAJAAkA
CAAGAAUABQAGAP///f/5//j/9f/z//L/7//w/+//7P/s/+z/6//r/+z/6//r/+n/6f/q
/+r/6v/p/+n/6f/q/+r/6v/s/+7/7v/t/+f/5f/n/+T/4f/l/+r/6P/m/+z/8f/x//j/
BAARACAALQA1AEMAUgBZAGMAawBiAEwANwAmABgAFQAYABQACwAIAAYA///7//r/9P/y
//T/8f/s/+7/8P/x//H/7//t/+z/6//q/+v/6//r/+v/6f/q/+r/6P/n/+f/5v/l/+f/
6f/s/+7/6//q/+j/5f/q/+v/7P/t/+7/7f/r/+r/6//r/+z/7P/q/+r/6//r/+z/7P/s
/+z/7P/t/+3/7P/u/+7/7v/t/+//7//v//D/8f/z//P/8//z//T/9P/2//f/9//3//n/
9//3//j/+P/6//v/+//7////AgADAAMAAgADAAMAAwAFAAgACgAKAA8AEQATABYAFgAW
ABUAFQAWABkAGgAaABgAGAAaABwAIgAjACQAJgAmACYAJgAmACQAIwAiACIAIwAjAB8A
HwAgAB4AHQAcABsAGgAaABgAGAAWABMAEQAPAAwACwAIAAoACgAHAAcAAgD///3/+v/9
////AQADAP///v/9//z/+f/5//j/+P/6//z/+v/4//b/9v/3//j/+v/7//v/+f/6//r/
+//7//r/+f/4//f/+f/5//n/+f/2//b/9v/4//v//P/9/////v/9//z/+v/5//n/+v/6
//v//P///wAA/f/7//n/+P/6//z//f///////f///////v/+//7/AAD//wIAAAD//wAA
///+//7//v/+//7////9//3//P/8//3//v8AAAEAAAAAAP///v////////8AAAAA///9
//z//f/9//z/+v/8//7//v/+//7//v/+/////v/+//z//P/6//r/+v/6//v//P/+////
//////7//v/8//7//v////3//f/7//v//P/8//3//v/9//3//f/8//z//P/7//v//f/+
//7//v////7//v////7//f/8//z//f/+////AAD+//7//v/8//3///8AAP///v/+//3/
+//7/wAA/v/+//7//v/8//z//P/8//z//P/8//3/AQAEAAgACgALAAoACgALAA4ADwAR
ABEAEwARABEAEgAVABcAGAAZABwAHQAdABwAFgATABUAFAAWABgAGQAbABkAFQASABAA
EgANAAsABwAEAAMAAQAAAP///v/9//r/+v/6//n/+f/4//n/+f/3//f/9v/2//b/9//3
//f/+P/2//T/9v/4//b/9f/z//P/8f/4//n/9f/0//b/9v/2//n/+/8AAAYADwAaACcA
NQBFAFIAXwBlAGsAbgBiAEsAPAAyACkAJgAmACMAHgAcABMABwACAAQABgAEAAUAAAD6
//z//f/9//v/+v/4//b/9P/z//P/8//z//b/+P/5//j/+v/7//v/+//4//f/9//2//j/
+P/3//X/9//3//f/9//3//f/9v/2//b/9//5//r/9v/2//f/9//2//b/9v/2//r//f//
/wAA///+//3/+//5//n/+f/6//v//f/9//3//v8AAAEABAADAAMAAwAFAAMAAwAEAAQA
BgAHAAcABwAIAAoACgAJAAsADQAOAA8AEAASABMAEgAWABcAGAAaABwAHgAfACEAIgAl
ACYAJgAmACYAKAAqACwAKwAqACoAKAAoACgAKAAqACsALAAuADAALwAqACkAKQAoACgA
KAAnACYAJgAkACEAHgAaABcAGAAWABYAFAATABIADgANAA4ADQANAAwACgAJAAgABwAE
AAQABAAEAAYABwAHAAgABgAGAAIA/v///wAAAgAEAAQABQAFAAMAAAAAAAEAAQADAAMA
AwADAAAA///+//3///8AAAEABAAEAAQABAAFAAMAAwADAAIAAQABAAIAAgAAAAAAAgAC
AAMAAwADAAQAAwAEAAQABQADAAEAAwADAAQABAAEAAYABQAIAAYABQACAAEAAAAAAAMA
BAAFAAcABgAFAAMAAgABAAAAAAD//wMABAAEAAQABQAFAAUABgAFAAUABAAEAAEAAQAA
AP7/AAACAAIAAgAAAAAAAAABAAQABAACAAIAAAAAAAAAAAD+//7////////////+//7/
/P/+//7///8BAAMAAwAFAAEAAAAAAAAAAQABAAEAAAD+//7//f/9////AAAAAAAAAAAA
AAEAAwADAAMAAwAEAAIAAgACAAIAAQAAAP///P/6//v/+//5//v//P/8//v/+f8AAAQA
BAADAAIAAQAAAAAAAAAAAAAA/f/8//v/+/8AAAQACQAMAAwADAANAA8AEgAVABkAGwAa
ABcAFgAWABcAFwAWABUAFwAZABoAGgAXABUAGAAYABgAGAAXABcAFAARAA8ADgAMAAcA
BQABAAEAAQAAAAAA///+//3/+v/5//j/9v/1//b/9//3//X/9P/y//H/8P/x//P/9f/4
//b/9P/2//j/9//1//L/8f/z//L/7//t//D/8v/w//T//f///wIACAAXACQAMQA7AEMA
UABdAGcAbQBmAFAAOQAqAB4AFwAWABoAGwAYABIACQADAAQAAgD2/+7/9/8CAAAA/f/9
//z/+f/7//r/+f/4//T/8//y//H/8P/w/+//7P/v//H/8v/z//H/8f/y//L/8P/w/+//
7f/v/+//7//v//P/8//y//L/9P/1//f/+P/1//T/9P/z//T/9P/0//T/9//5//r/+v/5
//j/9//1//f/9//3//j/+P/5//j/9//5//r/+v/8//v/+//7//3//v///wEAAgACAAMA
AwADAAMABgAHAAcACAAJAAkACQALAA4AEAAQABAAEQASABQAFgAYABkAGwAcAB8AIAAg
AB8AHgAfACAAJQAlACUAJgAmACYAJgAmACUAJQAlACYAKgArACgAKQAmACIAHwAcAB0A
HAAcABoAHAAaABcAFQAUABIAEgAQAA4ADgALAAsABwAFAAQAAgABAAEAAQABAPz//P/8
//z//v//////AAD//wAA/f/6//z//P/9//7//P/9//3/+//4//j/+f/5//z//f/+////
///////////9//z/+//8//7//v/+/////P/7//r/+P/3//f/+P/4//v//P///wAAAAD/
//7//v///wAAAAABAP///f///////v/+//7/AAACAAYABQAFAAEA///9//z//f/+////
AQAAAP///f/8//3//v8AAAEAAAD+//v/+P/4//n/+v/8/wAAAQABAAIA/v/9//v/+P/9
/wAAAQACAP3//P/7//v//P/8//r/+v/8//7/AAACAAEAAAAAAP///P/7//n/+P/6//z/
/P/9//z/+//4//f/+P/6//3/AAD+//3//P/6//r/+v/5//n/+//8//z//P/7//r/+v/7
//r/+f/4//j/+v/6//r/+v/4//j/+P/2//r///8EAAIAAAD+//z/+v/6//r/+v/6//r/
+v/7//7/AgAHAAoADAAMAA0ADwAOAA0ADQALAA0ACwALAAwAEQATABQAFQAVABUAFAAS
ABEADwASABIAFAAUABMAEwATABEAEAAQAA8ACQAGAAEA///9//r/+P/3//b/9f/y//H/
8P/u/+3/8f/z//T/8//x//D/8P/w/+3/7f/t/+7/7v/s/+7/8P/y//H/7//v//H/7P/p
/+3/8P/q/+b/7P/1//3/AgAMABsAKgA1AD8ATwBeAGMAawBvAGQAUAA9ACoAHgAdABoA
FgATABAACAAFAAUAAgD8//z//P/5//b/8v/w//H/8f/v/+//7v/t/+z/7P/t/+7/7//u
/+7/7f/q/+3/7//w//H/8f/x//L/8v/w//D/7//t/+//7//v/+//7v/t/+v/6v/r/+v/
7P/s/+3/7v/w//H/8P/u/+z/6v/u//H/8//0//b/9v/2//X/9P/z//L/8v/1//f/9//3
//b/9v/1//b/+v/7//z////+//3//f/8//7/////////AAACAAIAAQADAAUABgAHAAsA
DgAQABAAEgATABQAFgAVABYAFgAXABoAHQAeAB4AHgAeACAAIgAlACUAJQAmACYAJgAm
ACYAJQAlACUAJgArACsAJwAnACYAJAAjACIAHwAeAB4AHAAcABoAFwAVABIADgAMAAgA
CgAMAAsADQAJAAcABgAEAAMAAwADAAMAAAAAAAAAAAD9//3//P/8//7/AAD+//z//P/8
//3//v8AAAEAAQD//wAAAAABAAEA/v/9//z/+//9//3//f/9//r/+v/6//z//f/+////
AQABAAEAAQAAAAEAAQACAAIABAAEAAYABgADAAEA///+////AAAAAAEAAwABAAMAAwAC
AAIAAgAEAAcACgAIAAcABQADAAEAAAACAAIAAgADAAIAAQD///7///8AAAIAAwAHAAgA
CAAIAAYABQAEAAQAAwADAAIAAgABAAEAAAD+/wIABAAEAAQABAAEAAQABQAEAAIA/v/8
//7/AAACAAQABAAEAAUABQABAAEAAAAAAP7/AAAAAAEA//////3//f/6//r/+//8/wEA
AwAFAAYABgAGAAUABQADAAQABAAEAAIAAAD/////AQABAAEAAgACAAIAAgACAAQABAAE
AAIABAAFAAUAAwD//wIAAQAAAP///v8AAAAAAAAAAAIAAgACAAMABQAIAAwADgAPAA4A
DgAPABIAFQAZABsAGQAXABcAGAAaABsAGwAbAB4AHwAfAB4AHAAbAB8AIAAeAB4AHQAd
ABwAGQAXABYAFAAPAA0ACQAJAAkACAAIAAMAAgABAP7//P/8//v/+//8//3//f/7//n/
+P/4//j/+P/5//r//P/7//j/+f/6//z/+//5//n//f8AAP3/+f/6//j/9P/y//v/AwAI
ABAAGQAiAC8APQBLAFQAXwBtAHcAfABsAFMARAA2ACUAHgAcAB8AIgAiABsAFQAOAAgA
BAAEAAUABAD+/wEAAwAEAAMAAgAAAP7//P/7//v/+//7//n/+v/6//j/+f/7//z//f/7
//v//P/8//r/+v/5//f/+v/7//z//f/9//3//P/8//n/+f/6//r/+//8//7////+//7/
/v/+//7///////7//v/+//7//f////////8AAAMABQAFAAUABAAEAAMABAAGAAcACAAL
AAkACQAKAAoACgALAAsACwANABAAEQARABIAEwATABMAEwAWABgAGAAYABkAGgAcAB4A
IAAhACMAJgApACoAKgAoACgAKgAsADIAMwA0ADYANQA0ADMAMgAxADEAMQAyADcANwAz
ADMAMAAuAC0ALAAsACwALQAsACsAKAAkACEAIQAeAB0AGgAZABgAFAATABQAEwATABIA
EQARABEAEQAMAAwADAAMAAkACQAIAAgABgAIAAYABAACAAIAAwAEAAUABwAIAAcABQAE
AAQAAwADAAMAAwADAAQABQAGAAcAAwACAAEAAgADAAQABQAHAAcABwAHAAYABwAHAAgA
CAAHAAYABwAGAAYABQAEAAQABQAGAAYABwAHAAUABwAHAAQABAAEAAYACQAMAAoACQAG
AAUABAAEAAYABgAGAAcABwAHAAYABgAIAAgACQAJAAoACgAJAAgACQAJAAkACgAIAAcA
BQAEAAMAAwACAAAABAAGAAYABgAEAAQABAAFAAYABgAEAAQABAAEAAQABAABAAAAAAD/
//3//f/8//z//v8AAAAAAQAEAAUABAAFAAIAAgADAAQABAADAAIAAAACAAIAAQABAP//
AAAAAAAA/f/8//z//f/+////AAACAAIAAgACAAIAAgACAAIAAAD+///////9//3/+P/0
//b/+f/8////AgAAAAAAAAAAAAAAAAAAAAEAAwAGAAoADAAMAAwADQAPAA4ADwARABEA
FAATABQAFgAZABsAHAAdAB4AHwAfAB4AGgAXABkAGAAaABoAGQAZABYAEQANAAoADQAJ
AAgABQAHAAcABgAGAP///P/5//T/9f/2//b/9//2//f/9//1//b/9v/3//j/+f/5//n/
+v/3//T/9f/2//b/9f/z//P/+//0//H/8//y//D/8v/2//v///8EABAAHwAoADcARwBV
AF4AZwBzAHUAaABSADsALAAkACMAJAAkABsAFAASAA8ABwAAAAAAAgAAAP///P/6//j/
+f/5//f/+f/4//f/9v/3//f/9//3//b/9v/1//L/9P/1//X/9f/z//P/9P/0//L/8v/x
/+//8v/z//T/9f/1//X/9P/0//P/8//0//T/8v/y//P/8//0//T/9P/0//X/9//4//j/
+v/6//r/+f/4//f/9v/2//n/+//7//v//P/+////AgACAAEAAAABAAEAAQACAAIABAAF
AAUABQAGAAgACAAHAAoACwALAAsADwASABQAFAATABMAEwAUABgAGgAbAB0AHQAfAB8A
HgAhACIAJQAoACkAKQApACoAKgAqACoAKgAnACcAJwAoACoAKQAkACMAJQAkACQAJAAh
ACAAIAAeAB4AHAAZABcAFQASABEADgAMAAwACQAJAAgABwAHAAYAAwABAP///f/7//z/
/f/+//v/+//6//r//f8AAP///v/8//z//f/+//7///////3/+f/4//j/9//6//v//P/9
//v/+//7//v/+//8//3/AAD///7//f/9//////////7//P/7//v/+v/3//b/9//2//r/
+//8//7///8AAAAAAQD///3///////z//P/8//7///8CAAAA//8BAAEAAQACAAEAAAD/
////AQABAAAAAAAAAAAAAQABAAEAAAD+//z//f/9//3//v8BAAEAAAAAAP3//f/8//r/
+//8//v/+v/7//z//f////7//v/8//z/+v/6//r/+v/4//j/+f/5//f/9//2//b/+v/+
/wAAAwACAAEA/v/9//z//P/9//7//v/9//z/+v/4//j/9//3//j/+v/7//z//v/+////
AQD///3/+//6//j/+P/+/wAAAAD///7//f/8//r/+P/2//T/9v/4//r//f/8//7/AQAC
AAYACAALAA8AEAARABMAEwASAA8ADgAOABMAFQAWABcAFwAXABYAFAAUABMAFwAYABkA
GgAaABsAGQAVABIAEAAQAAsACQAFAAEA///8//r/+f/4//f/9P/0//T/8//z//b/9//3
//X/9f/0//T/9P/x//H/8f/y//T/8v/0//b/9v/1//P/8//1//L/8//x/+z/7P/u//D/
9//9/wAACAAVACIALQA5AEsAXgBnAHEAeQByAF4ASQA4ACwAJwAkACAAHQAYABIACwAF
AAIAAgACAP7/+f/2//T/9P/1//X/8//2//b/9v/2//P/8//z//P/8//0//T/8v/y//P/
8//z//L/8f/x//D/8f/y//L/8f/1//X/9f/1//X/9f/0//T/8f/x//L/8v/w//D/8f/x
//P/9P/1//b/9f/3//j/+P/6//r/+v/5//n/+f/5//r/+v/7//r/+f/6//z//f8AAAAA
///+////AAABAAMABAAEAAUABQAFAAUACAAJAAkADAANAA0ADQANABAAEgASABcAGQAb
AB4AHgAeAB0AHQAgACMAJAAkACYAJgAoACoAKwArACsALAAtAC4ALwAwAC0ALQAtAC4A
LwAvACsAKwAsACoAKQAoACUAJAAkACIAIgAgAB0AGwAbABgAFwAUABIAEgAPAA8ADQAL
AAoACAAFAAUABQAFAAUABgAHAAgAAwABAP7//P/+/wIAAgACAAQABAAFAAYAAwADAAIA
///+//7//////wAAAQACAAMAAQABAAEAAQABAAIAAwAGAAUABAADAAMABQAFAAUABAAD
AAMABAAEAAIAAgAEAAQABAADAAIAAgABAAIAAgADAAQAAwAGAAcABgAGAAYACAAHAAoA
CAAHAAkACQAJAAoACAAIAAgACQAHAAcABgAGAAQABAAFAAUABgAGAAUABAAGAAcACAAK
AAgABwAFAAQABAAFAAUABAADAAQAAwACAAIAAgACAAMABQAGAAUABgAGAAYABgAGAAYA
BgAHAAcAAwADAAIAAgAAAAIAAgADAAUABwAHAAkABgAEAAMAAgAEAAUABgAGAAYABgAF
AAUABAAEAAMAAgACAAIAAwAFAAUABQAFAAYABAAEAAQABAAEAAQABAACAAAAAQABAP//
AQACAAAAAgACAAIAAgAEAAQABAAEAAQABAAEAAUABAAGAAkACgAOAA4ADwARABMAFQAY
ABkAGQAXABcAGAAZABsAHAAdAB8AIQAiACIAHgAbAB0AHAAbABoAGAAXABkAFwAWABYA
FwATABIADwAMAAkABQACAAMABAAFAAQAAAD+//v/+f/8//3//f/7//3//P/8//z/+//7
//v//P/8//r//P/+//3/+//4//f/9//y//H/9f/4//b/9P/4//v//f8CAA4AFwAmADsA
RQBHAFQAYQBpAHEAdABmAFEARAA4ACsAJgAkAB8AHgAcABcAEQAMAAgABgACAP///v/+
//z//f/9//v/+//6//n/+P/2//X/9P/z//X/+P/6//r/+P/5//n/+f/7//v//P/8//r/
+P/1//H/9v/3//j/+f/7//v/+v/6//b/9f/1//T/8//0//b/9//4//j/+P/4//b/9//3
//b/+f/6//v/+//7//v/+//8//v//f/9//3//f/+//7/AAD///////8BAAMAAwAEAAQA
AgADAAMAAwAGAAoADAANAA0ADQAMAAsADAAOAA8ADgATABUAFwAaABoAGgAZABkAHgAj
ACYAKAAlACQAJQAmACkAKQApACoAKgAqACoAKgApACkAKQAqAC0ALQApACkAJgAkACMA
IgAgAB4AHQAaABsAGgAYABcAFwAUABMAEAAQABAADQANAA0ACwAKAAgABQAFAAUABQAC
AAIAAgACAP7//f/7//r/+//+//3//P/5//j/+P/4//n/+//8//v/+//8//7////7//n/
9//1//f/+f/7//3/+//6//n/+v/8//z//P/9//////////7//P/7//v/+v/7//z///8A
AAAA///+//7//P/8//v/+//7//n/+//7//z//P/8//7///8CAAAA///7//n/9//2//b/
9v/2//f/+//9//7/AAD9//z//P/7////AAAAAAAA/P/7//r/+v/6//n/9//2//j/+f/5
//j/+f/6//n/+P/4//j/+P/5//r/+v/4//j/9v/2//b/9v/1//T/9P/z//L/8//z//T/
9f/4//n/+//6//n/9v/1//L/8v/z//T/9//3//f/9v/2//b/9f/1//P/9P/0//T/9v/2
//f/+f/4//f/9v/2//P/8v/x//D/8f/y//P/8v/0//X/9f/z//H/8v/y//H/8f/y//T/
9f/x/+//7//y//T/9P/0//T/9P/0//T/9P/0//T/9P/1//f/+v/+/wAABAAEAAUABwAG
AAcACQAJAAgABQAEAAQABwAJAAoACwAOAA8ADwAOAA0ACwAOAA4ADQAMAAoACQAGAAMA
AQAAAAAA+//5//X/9f/1//T/9P/w/+7/7P/o/+r/7P/t/+//7v/v/+//7f/s/+r/6f/o
/+b/5f/k/+T/5//m/+n/7P/u/+3/6//r/+n/6P/p/+v/6P/m/+T/4v/l/+//9P8AABEA
HgApADUAPwBGAFEAXQBhAFgASAA5ACwAHgAVABIAFAAVABAABAD7//v/9v/2//j/8v/v
//D/7v/u/+//7//t/+v/6v/p/+j/6P/p/+r/6//p/+r/6v/o/+f/5//m/+X/5v/n/+n/
6v/o/+j/5//l/+f/5//n/+f/6//r/+r/6v/n/+f/6P/o/+b/5v/n/+f/6P/o/+j/6P/p
/+v/7P/s/+3/7v/v/+//7v/t/+z/7P/r/+3/7f/t/+v/7P/s/+7/8P/x//L/9f/2//f/
+f/6//f/9//2//X/+f/8//3//f/9//3//P/7//7/AgAFAAYACAAJAAoADAANAA4ADgAP
ABIAFQAWABYAFQAUABUAFgAZABkAGQAaABwAHAAcABwAGwAbABsAHAAhACEAHQAdABwA
GgAZABgAFAASABEADgAQABAADwAPAAsACAAHAAQABAAEAAEAAQD9//n/9v/y//P/9f/3
//n/9f/0//P/8v/y//P/8//0//T/9v/0//L/8P/w//H/8v/y//P/8//x//D/8P/x//H/
8v/z//T/9f/z//H/7//t/+r/6v/q/+z/7v/w//L/9f/z//P/8//y//H/8f/y//L/8P/w
//L/8v/y//H/8P/w//P/9P/0//X/9f/z//X/9f/y//L/8v/0//X/+P/2//X/9v/1//T/
9P/0//T/9P/1//L/8f/v/+7/8f/y//T/9f/4//j/9//2//L/8f/w//D/8//z//L/8v/y
//P/8//y//H/8v/x//D/8P/w//D/8f/w//D/7v/u/+//8P/x//L/9P/0//X/9f/x//H/
8P/w/+//8P/v/+//8f/x/+//7//w//D/8f/y//L/8f/w/+7/7//w//D/8f/z//T/9P/0
//H/7v/s/+v/7v/v//D/8v/y//L/8v/y//T/9P/0//L/8P/x//H/7//u/+7/7f/r/+//
7P/u//X/9P/y//D/7v/s/+//8P/x//L/8v/y//L/8//0//b/+f/6//7//v///wEAAgAD
AAUABQAHAAUABQAGAAoADQAPABEADwANAAoABgAFAAUACgAMAAwADAALAAsACQAFAAIA
AAACAP3/+//3//T/8//x//D/7f/s/+v/6P/q/+r/6f/p/+r/6//r/+n/5//m/+b/5v/l
/+X/5f/m/+b/5P/m/+j/6P/n/+X/5f/j/+j/6f/p/+r/6v/o/+j/6//x//j/BgAZACQA
LwA5AEMATABXAGMAZwBWAEIAMwAkABgAFQASAA4ACwAKAAQA+f/3//j/8P/s/+7/7//o
/+r/6//t/+7/7f/v/+7/7f/s/+r/6f/o/+f/6P/q/+v/6v/n/+f/5v/l/+X/5f/m/+b/
6f/q/+r/6f/q/+n/6P/n/+n/6f/o/+j/5//n/+j/6P/k/+T/5f/l/+n/6v/r/+z/6v/r
/+v/6v/q/+r/6v/p/+n/6f/p/+r/7f/v/+//7//t/+7/7v/w//P/8//z//X/9f/1//b/
9v/1//X/9P/z//f//P///wEAAgADAAMAAwADAAYACAAIAAgACQAKAAwADQAOAA4ADwAS
ABUAFgAWABQAFAAWABgAGwAbABsAHAAeAB4AHgAeAB8AHwAfACAAIwAjAB8AHwAdABoA
GAAWABUAFAAUABIAFAASAA8ADQAJAAYABQACAAQABAABAAEA///9//z/+v/3//f/9//3
//X/9v/3//j/9v/1//P/8v/0//b/9P/y//P/9P/2//j/9v/3//f/9f/2//b/9//3//b/
9f/0//P/9f/1//X/9f/2//b/9v/4//X/9P/z//P/9P/1//b/9v/0//P/8//y//P/9P/3
//j/+v/5//j/+P/7//z//P/9/////f//////+//6//n/+v/9/wAA/v/9//z/+//6//r/
+v/6//r/+//9//3//P/8//r/+v/7//v/+//6//j/9v/3//f/9//4//v//f/+/wAA/v/9
//v/+P/4//r/+v/6//r/+v/6//v/+v/6//j/+P/3//b/9f/0//f/+P/6//v/+P/3//X/
9P/3//r/+//9//z/+//4//f/+f/6//z//v/+//3//P/6//r/+v/5//n/+v/8//3//v/6
//j/9//3//n/+f/5//r/+v/6//r/+v/6//r/+v/4//j/+f/5//f/+P/6//v/+//7//r/
/v/9//r/+v/6//r/+v/7//z//f/+//7//v/+////AQAEAAgACgAKAAoACwANAA0ADQAO
AA0ADgANAA4AEAARABMAFAAVABcAGQAaABoAFwAVABgAGAAWABYAFQAVABcAFQAUABQA
EgANAAsABwAHAAcABgAGAAIAAAD+//r/+v/6//n/+f/4//n/+f/3//j/+P/5//r/9//3
//f/+P/2//T/9v/4//n/+f/4//n/9//4//f/9f/y//T/9v/2//v/AQACAAYAFwAoADUA
QwBPAFYAXwBpAHMAcABiAFEAQgA2AC8AKAAiACEAHgAYABMAEQAOAAoACAAGAAEAAgAG
AAUABQAEAAEA///+//3//P/5//n/+f/5//r//P/9//z/+v/7//v/+//7//v//P/8//7/
/v/9//v//P/7//r/+f/8//3//f/+//3//f/+//7//P/8//3//f8AAAAAAAAAAP/////+
//z///8AAAEAAQD///////8AAAIABQAGAAcABwAIAAgACgAKAAkACAAJAAwADQAPABAA
DgAPAA8ADwAPABIAEwATABUAFwAYABkAHQAgACIAIgAhACEAIQAiACEAIgAiACMAKQAt
AC8AMAAwADAAMgA0ADQAMwAyADIANQA2ADcAOAA5ADkAOQA6ADwAOwA2ADUANgA0ADMA
MgAwAC4ALQAqACwALAArACsAJwAkACMAIAAgACAAHQAdAB0AGwAaABgAFwAXABcAFwAU
ABQAFAAUABMAEwASABIAEQASAA8ADAAPABAAEgAUABEAEQAQAA0ADgAOAA8ADwAPAA8A
DwAPAA8ADwAPAA8ADwAQABEAFAARABAADwAPABEAEQARABAAEQATABYAGAAVABQAFQAU
ABQAEwASABIAEwAUABQAFQAXABUAFwAXABUAFAATABQAFwAaABgAFwAWABUAFAAUABYA
FgAWABcAGQAZABgAGAAWABYAFwAXABYAFAARAA4ADwARABMAFgAXABcAFgAWABUAFQAU
ABIAFQAYABkAGgAVABQAEwATABUAFgAVABYAFQAUABMAEgAVABYAGAAZABcAFwAWABYA
FQAWABUAFQAVABUAEwATABQAFAAVABYAFwAXABcAFgAUABQAEwATABMAFAAUABQAEQAQ
ABAAEQASABMAFAAWABYAFgAWABYAFQAUABMAEAATABUAFgAVABcAGAAYABcAFAAUABUA
FQAdAA==
         </WaveFormData>
      </LeadData>
      <LeadData>
         <LeadByteCountTotal>10000</LeadByteCountTotal>
         <LeadTimeOffset>0</LeadTimeOffset>
         <LeadSampleCountTotal>5000</LeadSampleCountTotal>
         <LeadAmplitudeUnitsPerBit>4.88</LeadAmplitudeUnitsPerBit>
         <LeadAmplitudeUnits>��V</LeadAmplitudeUnits>
         <LeadHighLimit>2147483647</LeadHighLimit>
         <LeadLowLimit>268435456</LeadLowLimit>
         <LeadID>V1</LeadID>
         <LeadOffsetFirstSample>0</LeadOffsetFirstSample>
         <FirstSampleBaseline>0</FirstSampleBaseline>
         <LeadSampleSize>2</LeadSampleSize>
         <LeadOff>FALSE</LeadOff>
         <BaselineSway>FALSE</BaselineSway>
         <ExcessiveACNoise>FALSE</ExcessiveACNoise>
         <MuscleNoise>FALSE</MuscleNoise>
         <LeadDataCRC32>991640137</LeadDataCRC32>
         <WaveFormData>
EAAQABAAEAANAAwACwAKAA0ADgAPABAADwANAAwACwANAA4ADwARABQAFQAWABgAFgAU
ABIAEgAXABgAGQAaABcAFAARABAAEQAPAA0ACwAKAAcABwAFAP///v/+////AAAAAAAA
AAADAAUABQAGAAkADAAMAAwADgAOAA0ADAALAAwACwAKAA0ADwAQABEADgANAAwACwAJ
AAoACwALAA0ADQANAAwACwAKAAkACAATAA8ADgAQAA4AEgAWABkAGwAgACUAKgAsACwA
KAAdAAsA9v/h/8r/tf+j/47/fP95/4D/f/93/4D/j/+f/6n/t//G/8//2P/h/+r/9v/+
/wQACAAJAAsACwALAAsACgAMAA0AEQATABMAEwATABMAEQARABAADwARABUAFwAYABYA
FgAWABYAFQAVABUAFQAWABgAGQAYABcAFgAVABUAGAAYABgAFwAWABYAFgAUABQAFgAX
ABcAGAAYABYAGAAXABQAEwASABQAFQAWABcAFgAVABQAFAAVABUAFQAWABgAGAAYABcA
FAASABEAEAARABIAEwAUABIAEQARABAADwAPAA8ADgAOAA4ADgANAAsACQAHAAcABwAH
AAYABQADAAIAAAAAAAAA/v/9//3//f/+////AQD///z/+v/3//r/+//8//3//P/7//j/
9//5//v/+//7//z//f/9//7//P/8//3//f///wAAAQADAAEAAgABAAAA/v/+////AQAD
AAQABgAIAAUABQADAAEAAwAFAAcACgAIAAgABwAFAAQAAgAEAAUABwAIAAkACgAHAAYA
BgAFAAcACAAIAAgABgAFAAQAAwADAAMABAAFAAYABwAHAAcABgAFAAUABQAFAAUABgAG
AAgACAAHAAcABgAGAAYABgAJAAkACQAJAAgABwAFAAQABgAHAAkACgAKAAcACQAJAAgA
BwAHAAgACQAJAAgABgAEAAQABgAHAAkACQAJAAkABwAGAAYABQAHAAcABwAIAAsACwAI
AAYAAwAFAAUABAAGAAYABwAHAAYABQAEAAQABgAHAAgACQAIAAgABQAFAAYABgAGAAYA
CQAJAAkABwAGAAUABwAGAAYABgAGAAYACAAGAAYABgAGAAQABAAFAAcABwAIAAgABQAF
AAUABAAGAAYABwAHAAcABgAGAAcABgAEAAMAAgAFAAYACAAJAAUABwAHAAUABQAGAAgA
CAAKAAgABwAGAAUABAAGAAYABQAFAAcABwAIAAkACAAJAAgABwALAAwADQAOAA8AEAAP
AA4AEAAQAA4ADAANAA0ADAALAAYAAgD+//3//P/5//n/+v/5//r/+v/6//j/+//9//3/
AAABAAQABAADAAQAAwABAAMABAAHAAgABwAGAAYABQAFAAUABQAFAAcABwAIAAkACAAH
AAYABQAHAAgACQAKAAcABwAGAAYABgAKAAwAEAAVABcAGAAbABoAHAAiACQAIQAbAA4A
9//e/8X/rf+W/37/bf9o/3H/df9y/3f/g/+P/53/qv+5/8j/2f/m/+7/8v/4//r//f//
/wMABQAHAAgABgAHAAsADQALAAsACwALAA4AEQATABUAEQARAA8ADAAOABAAEgAUABUA
FQAVABUAFAAUABMAEAARABIAEwAVABUAFAATABEAEQASABMAEgAQABIAEwATABQAFAAS
ABQAFgAUABQAFAASABEAEAAPAA8ADwAPABAAEwATABMAFAARABAADwANAA4ADgAPABAA
DgAOAA4ADgARABEAEgASABAADwAOAAwADAAMAAwACwAMAAsACgALAAoACQAHAAUABgAG
AAUABgAEAAIAAQABAP3//P/7//v//P/8//3//f/8//v/+v/5//n/+f/3//f/9//5//n/
+f/6//v/+//8//7//v/////////+//3//f8BAAQABQAGAAQABAAFAAcABAACAAEAAAAC
AAUABgAHAAUABQAFAAYACQAKAAoACQAIAAYACAAJAAgACAAIAAgABwAIAAoACwAIAAgA
BwAGAAYABwAIAAkACAAHAAcABwAHAAcABgAFAAYABwAJAAsACAAHAAcABgAHAAgACAAJ
AAgACAAIAAgACwALAAsACwANAA0ADAAMAAoACQAJAAgACQAHAAoACwAIAAcABwAIAAcA
BwAGAAQABwAIAAsADQAMAAsACgAJAAsACgAKAAkABwAHAAcACAAJAAkABgAEAAUACQAL
AAwACgAIAAcABQAFAAUABQAGAAkACQAJAAkACQAIAAQAAwAHAAgACQAKAAgABwAGAAMA
BAAFAAkACgAKAAoACgAKAAgABgAGAAYACgAKAAwADwALAAkACAAGAAgACQAKAAoACAAI
AAkACQAHAAYABgAHAAgACAAJAAoABwAGAAYABQAFAAkACwALAAkACgAMAAwABgAHAAsA
DgAMAAwADAAMAAsACgAIAAcACgALAA0ADwAQABEAEAAPAA4ADgAOAA4AEgAWABgAGgAX
ABYAEwAQABIAEQAPAA0ACQAGAAMAAwD///v/+v/6//3//v/+//7//f///wAA//8CAAUA
CgAMAAwADgAOAA0ACwAKAAsACgALAAwADgAPAA4ADQAMAAsADQANAA4ADwAPAA8ADwAP
AAwADAAMAAwADgAPAA8AEAASAA4ADgAWAB0AIQAkACMAJgAqACoAJAAdABMAAgDt/9j/
wf+p/5L/fP9x/3T/e/97/4D/jf+d/6f/sf++/8v/2P/j/+z/9P8CAAoACgAHAAcABgAH
AAgACAAJAAsAEAATABEAEQARABEAEQATABQAFQAVABcAFwAWABQAFAAUABQAFgAXABgA
GQAXABgAGAAWABcAGAAZABsAGgAaABoAGQAWABYAFgAUABYAGAAZABkAFwAWABMAFAAW
ABQAFAAUABcAFwAXABcAFAATABIAEgAVABUAFQAWABIAEAAOAAsADwAQABIAFAAUABQA
FAAUABEADwAOAAwADgAPABAAEAAOAA4ADgANAA0ACwAJAAkACQAJAAgABwAEAAIA///+
/wEAAAAAAAEA/v/8//r/+f/5//j/+P/3//n/+f/5//n/+f/5//f/9//4//v//P/9//3/
/f/8//z//P/8//3//f8AAAAAAAABAP//AAD///7///8AAAIABQADAAIAAgACAAMABQAF
AAUABgAHAAgACgAHAAYABAABAAMAAgAFAAcABwAGAAUABAADAAQABgAHAAUABgAGAAYA
AwADAAMAAwAEAAUABwAJAAcABQACAP//AAABAAMABQAHAAcACAAIAAUABAACAAEABQAG
AAcACAAIAAcABgAFAAcABwAGAAYABQAFAAYABgAGAAMABQAFAAUABQAGAAgABgAFAAMA
AAACAAIABAAFAAUABQAFAAUABAACAAEA//8BAAMABQAIAAgABwADAAAAAgAFAAYABgAE
AAQABQAFAAQAAwACAAIABAAFAAYABwAHAAYAAgABAAIAAgACAAIABQAFAAUAAwACAAEA
AwACAAQABAAEAAQABAACAAIAAgAEAAIAAgADAAMAAwAEAAQAAQABAAEAAAABAAIABAAF
AAQAAgABAAEAAgACAAMABAACAAIAAwADAP////8CAAIAAgACAAIAAgACAAEAAQD/////
AAABAAUABwAHAAcABgAGAAYABgAJAAwADQAOAAwADAAKAAgACgAJAAcABQADAAAA/f/9
//j/8//x//D/9f/4//r//P/7//3//v/9//7///8CAAIABAAGAAYABQADAAIAAwACAAQA
BgAJAAsACAAHAAYABQAFAAUABgAHAAgACQAKAAsACAAIAAgACAAIAAkACQAKAAwADAAK
AA4AFQAZABoAHQAmACoAJgAeABMAAQDu/9n/xv+z/6H/jv9+/3f/ev95/3X/fP+L/5n/
p/+x/7r/yf/Y/+H/6P/w//j//v8CAAMABQAFAAUABQAEAAYABwALAA0ADQANAA0ADQAL
AA0ADgAPABAAEwAUABQAEwASABEAEAAPAA8ADwAPABEAEgASABAADgAOAA4ADwARABIA
EwATABEAEAAPAAwADAAOAA8ADwASABIAEAASAA8ADAALAAoADgAPABAAEQAPAA0ACwAK
AA0ADQANAA4AEAAQABAADwAOAAwACwAKAAwADAAMAAwACgAJAAkACAAKAAsADAAMAAsA
CgAJAAcABgADAAAA//8AAAEAAQABAP7//P/5//j/+v/4//f/9//1//T/8//z//H/8P/w
/+//8f/x//H/8f/v/+//7f/t/+7/8f/y//P/9P/1//X/9v/0//T/9f/1//f/+P/5//v/
+f/6//n/+P/6//r/+//9//3//P/8//z/+v/7//r/+f/8//3//v8AAP///v/8//n/+//6
//3////+//7//v/+//v/+v/6//n//P/+////AAD9//3//f/9//////8AAAEA//////7/
/f/7//v//P/9//7///8BAAIAAAAAAP////8AAAAAAAAAAAMAAwADAAMAAgABAP///v8A
AAEAAwAEAAIA//8BAAEAAwADAAQABgAFAAUABAACAAEAAAABAAEAAgADAAQABQADAAIA
AgABAAEAAQABAAIABQAFAAIAAAD//wEAAQAAAAMABAAGAAcABQADAAEAAAABAAEAAQAB
AAQABAABAAEAAgACAAIAAgAEAAUABgAFAAIAAQADAAIABAAEAAQABAACAAAAAAAAAAIA
AAAAAAEAAgADAAUABgAEAAMAAgAAAAIAAgADAAMAAwACAAIAAwACAAAA///+/wAAAgAF
AAcAAwADAAEA/f8DAAYACAAIAAgACAAGAAQAAQD//wAAAQADAAUABQAHAAcABwAHAAYA
BQAEAAoADgAQABIAEAAOAAoABgAHAAcABgAFAAEA/v/7//v/+f/1//T/9P/3//j/+P/4
//b/9//3//X/+v/9/wIABAADAAQAAwABAP7//v8AAAAAAQACAAQABQAEAAMAAgABAAIA
AwAFAAcABwAHAAcABwAFAAQAAwACAAMABQAGAAgABgAGAAQACAANABUAHAAdABoAGgAe
AB4AFwAJAPr/7f/c/8X/rf+W/3z/Z/9k/2//b/9s/3X/h/+V/53/rP+7/8j/1f/e/+b/
8v/6//z///////7///8AAAAAAQADAAgACwAKAAkACAAHAAkACwAMAA0ADwARABEAEAAN
AAwACwAKAA8AEQATABUAEwASABAADAANAA4ADwARABIAEgASABEADgAOAA4ADAAOABAA
EQARABAAEAAOABAAEAAOAA4ADgARABEAEQARAA8ADQALAAoADQANAA0ADgAMAAwADAAL
AAsACgAKAAoADAAMAAwADAALAAkACAAGAAgACQAKAAoACQAIAAcABQADAAEA/////wIA
AwADAAMAAgAAAP3//P/9//z//P/9//v/+v/5//n/9//2//b/9f/1//X/9f/1//T/8//w
/+//8P/z//T/9f/0//X/9f/2//j/+P/5//n/+v/6//r/+//7//z/+//6//3//v8AAAMA
AAD+//3//P/7//3//f/9////AQADAAYABQAGAAYABQAEAAIABAAFAAYABgAGAAYABgAG
AAcABwAJAAoACgAKAAgABwAGAAUACAAJAAsADQAMAAsACQAHAAgACQALAA0ADwAPABAA
EAANAAwACgAJAA0ADgAPABAADwANAAsACQAKAAsACwAMAA0ADQAOAA4ADQAJAAoACQAJ
AAkACgAMAAsACwAKAAgACgAKAAwADQAPAA8ADwAPAAwACgAJAAcACgALAAwADgAMAAsA
BwAEAAYACQAKAAoACgAKAAsACwAIAAcABgAGAAcABwAHAAcACAAIAAUABQAGAAYABgAG
AAcABwAHAAUAAwADAAYABgAIAAgACAAIAAYABAAEAAQACAAGAAYABwAJAAkACgAKAAgA
BwAGAAQABQAGAAgACQAHAAYABgAHAAUABAAEAAQABgAGAAcABwADAAUABQADAAUACAAK
AAoACQAIAAcABgAEAAQAAwADAAQABQAHAAkACQAJAAcABQAIAAoADAAOAA4AEAAQABAA
EAAQAA4ADAAOAA0ACwAJAAUAAAD7//n/+//5//r//P/7//z//P/8//z///8BAAEAAgAD
AAYABgADAAQAAwABAAEAAgAFAAYABQAEAAQAAwAGAAcACAAJAAkACQAKAAsABwAFAAMA
AQAEAAYACAAKAAkACQAIAAgACAAIAAwAEgAZAB8AIAAdAB4AIAAiAB4AEwAHAPj/4f/I
/6//l/+E/3j/c/9+/4P/f/+A/43/mf+h/6v/uv/J/9z/5//u//L/+P/+//7//f///wIA
BQAIAAoACAAJAA0ADwAOAA0ADAALAA0AEQAUABcAFQAVABMAEAASABIAEgASABMAEwAT
ABMAEQASABIAEAAUABYAGAAbABoAGAAWABMAFAAUABQAEgASABQAFQAVABUAFAARABIA
EwASABMAFAASABEAEAAPABAAEQASABQAEwATABMAFAATABIAEQAPABEAEgAUABYAEgAQ
AA4ADAANAA0ADgAOAAsACwALAAoACAAIAAgABwAKAAkACAAJAAcABQACAP//AAAAAP//
AAACAAAA//////r/+P/2//X/+P/4//n/+f/3//f/9//3//n/+f/3//f/9f/3//f/9//2
//f/9//4//r/+v/7//v/+v/6//r/+//8//7//v/+//7//v///wEAAQAAAAAAAAACAAUA
BgAHAAQAAQD+//z//v8AAAEAAQACAAAAAgADAAEAAAD///7//f/+/wAAAQAAAAAA///+
//7///8AAAEAAQABAAIAAwAAAP///f/7//z//f///wEAAAD//////v8BAAIAAgADAAIA
AgACAAIAAgABAAAA//8CAAMAAwAEAAQAAwADAAIABAABAAMAAwACAAEAAQACAAAA///9
//r//f/+/wEAAwABAP///f/7//3//v8AAAEAAQABAAEAAgACAAEA/f/6//3/AQADAAQA
AAD+//3/+//8//3//v8AAP///////////v/+//v/+////wAAAQACAAEA///9//n/+//9
/wIABAABAAAA///+//z/+v/6//r////+////AQD+//3//f/8//7///8AAAAA/v/+////
///9//z//P/9/wMABAAEAAQAAAD9//z/+//6//z//v///wEAAAD///////8DAAUABQAF
AAgACAAIAAgABwAIAAcABgAJAAoACQAIAAYABQADAAEAAQD+//v/+//7//f/9v/2//X/
9P/y//D/8f/1//j/+f/4//n//P/8//r//P/8//v/+//8////AAD+//7//////wAAAQAC
AAMAAgABAAEAAQD//////////wAAAgAEAAYAAwADAAIAAgACAAYACgAMABEAFQAUABUA
FgAaACAAIAAXAAcA+P/j/8j/rf+X/4L/dP9t/3L/df9z/3L/e/+H/5P/of+y/8H/0P/Z
/+D/5v/q/+7/9P/3//n//P///wIABAACAAMABwAJAAoACwAMAA0ADAANAA0ADQALAA0A
DQAMAA8AEAARABIAEAAPAA4ADQAOABAAEQAQAA4ADgAOAA8ADgAOAA4ADQAPABAAEQAQ
AA0ADgAOAA0AEAAQAA4AEAASABAAEAAQABAADwAOAA0ADQANAA0ADgANAA0ADQAOABAA
EAAQAA8ADQAMAAwADAAKAAoACgAKAAwACwALAAoABwAHAAcABgAIAAgACAAHAAUAAwAB
AAEAAAD///3/+//+//7//f/+//v/+P/2//X/9P/0//T/9f/3//b/9v/1//L/8f/w/+//
8f/z//P/9f/y//P/8v/x//T/9f/1//b/9P/0//X/9f/2//b/9v/3//r//P/8//z/+f/4
//j/+f/4//j/+f/6//v//f/9//3/+f/3//X/9P/6//7/AQADAP///P/9//3//v/+//7/
/v/8//z//f/9//z//P/7//r/+v/7//z//f/8//v/+//7//3//f/8//v/+f/5//r/+//5
//n/+v/6//v//P/8//3//f/8//v/+v/9//3//f/9//3//f/8//z//f/9//7//v////3/
AAABAP///f/8//z///////7//P/8//z//v////7//f/8//v//v/+///////+//3//P/8
//3//f/6//j/+P/7//z//P/6//r/+//7//3//f/9//7//P/7//r/+f/9//7//P/9//z/
/P/8//z/+//7//v/+f/8//3/AQACAAAA/v/8//r/+//6//v//P/9//r/+f/5//r/+//9
//7//f/9//3//P/6//r/+//7//z//P/9/////f/8//z//P/7//r/+v/5//r//f/+//3/
+//6//r//P/8//z//P/+//7//f/9//v/+//8//3/AAADAAQABQAFAAQAAwACAAUACAAJ
AAoACgAKAAgABgAFAAMAAAD9//z/+v/4//n/9v/x/+//7v/v//D/8P/w//D/8//1//X/
+P/5//z//P/8//7//v/9//z//P/+//7//v/+//////////////////3//f/+////AgAD
AAQABQABAAAA///+/wAAAQABAAIABgACAAIAAgAFAAsAEAAVABgAHgAgABwAFQANAPz/
6f/S/7v/pf+S/3r/a/9m/2n/Z/9k/3H/g/+T/5//qv+3/8b/z//W/+D/6v/y//j/////
//7///8AAAAA/v///wMABQAHAAcABwAHAAUABwAIAAkACwANAA0ADAAMAAwADAAMAAsA
CwALAAsADgAQABEAEAAOAAwACgAJAA0ADgAPAA8ADAAMAAwACgAKAAwADQANAA4ADgAM
AA4ADAAKAAoACgAMAA0ADgAPAAwACwAKAAoACQAJAAkACgALAAwADQANAAsACAAGAAQA
BwAIAAkACgAMAAsACwAKAAcABwAHAAYABwAIAAkACQAGAAMAAAD//wIAAwADAAMAAQAA
AP7//v/+//z/+//7//r/+v/6//v/+f/2//T/8f/0//X/9v/3//T/8//w/+//7//x//H/
8f/z//X/9v/4//j/+P/5//n//P/8//z//f/9//7//f/8//7//v///wEAAAAAAAEAAgAA
AAEAAAD//wAAAQACAAQAAwAEAAQAAwABAP7//////wMABAAFAAYAAwACAAIAAQABAAIA
AgACAAEAAQABAAEAAQABAAIAAwAFAAUABAADAAIAAQABAAEAAgADAAUABgAEAAQAAwAD
AAQABAAEAAQABgAHAAgACQAGAAUAAwACAAUABQAGAAYABgADAAUABQACAAEAAQACAAUA
BQAEAAIAAgACAAQABQAHAAcABwAHAAUABAAEAAMAAQABAAEAAgAFAAUAAgAAAP7/AQAC
AAIAAwAEAAYABwAIAAcABgAGAAUABQAFAAUACAAIAAUABQADAAIAAQAAAAQABQAGAAUA
AwADAAYABgAEAAQABAAEAAUABAAFAAYABQACAAEAAQADAAMABAAEAAMAAwADAAIAAAAA
AAEAAQAEAAQABQAHAAQAAgABAAAAAwAEAAYABwACAAMAAgD/////AAACAAIABAADAAMA
AwD///z//v8AAAEAAgADAAQAAwACAAAA//8BAAEAAgADAAcACQAJAAkACAAIAAgACAAM
AA4ADgAOAA0ADAAJAAYACAAHAAUAAwADAAAA/f/9//r/9f/z//L/9v/4//n/+v/3//n/
+v/5//z//f8AAAAAAgAEAAQAAwABAAAAAQAAAAMABAAGAAcABgAFAAQAAwADAAMABAAF
AAcABwAHAAcABQAEAAMAAgAFAAcACAAKAAgABgAGAAoAEQAXABoAHQAiACIAIgAeABUA
BwD2/+H/yv+1/6H/iP90/2v/bv9t/23/cv+B/5P/o/+v/7z/xf/Q/9v/5P/s//T//P8A
AAMABQAFAAUABQAEAAUABwAMAA8ADQANAA0ADQANAA8AEAARABEAEwATABIAEAAQABAA
EAATABMAEwATABMAFAAUABIAEAAQABAAEQAUABQAFAATABEAEAAPAAwADQAQABIAEwAW
ABYAFAAWABUAEgARABAAEgATABQAFQATABEADwAOABEAEQARABIAEgASABIAEQARABAA
EAAQABIAEgASABIAEQAPAA4ADAANAA0ADQAMAAoACgAKAAkACgAJAAgACQAKAAsACwAL
AAgABgADAAIABAACAAEAAQD///7//f/9//v/+v/6//n/+//7//v/+//5//n/9//3//j/
+//8//3//v//////AAD+//7//////wIABAAGAAkACAAIAAYABAAFAAYACAALAAkACAAI
AAgACAAJAAgABwAKAAsADAAOAAwADAALAAkACQAIAAsADQAMAAwADAAMAAoACgALAAsA
CwAMAAwADAALAAsACwALAAsACwAMAA0ADwAPAA4ADQANAA0ADgAPABEAEQASABIAEAAO
AAsACQANAA4ADwAQABEAEQARABEADgANAAsACgAPABEAFAAWABQADwAPAA0ADgAPABEA
FAATABMAEgAQAA0ADAANAA0AEAARABIAEwASABAADwANAA8AEQATABYAFQAVABIAEAAP
ABEAEQAQABMAFAAWABcAEwARAA8ADgAQABEAEgATABQAFAARABEAEQAQAA8ADgASABMA
FAATABAADwARABAAEgASABIAEgASABAAEAAQABEADgANAA0ADgAPABEAEgATABMAEwAS
ABIAEgATABMAEwASABIAEwARABAAEAAQABMAFAAWABcAEwATABEADQAOABAAEwAUABoA
FwAVABMAEgAQABAAEAAQABMAFAAUABUAEwATABQAFQAZABsAGwAbABwAHAAcABwAHAAe
AB4AHgAfACAAHwAeABwAGQAVABEAEQAQAA8AEQAOAAkABwAGAAgACgALAAwACgANAA8A
DwAOAA8AEgASABQAFgAWABUAEgASABQAFAASABIAEwATABYAFwAYABkAFgAVABUAFQAY
ABkAGgAbABcAFgAVABQAFgAXABcAGAAcACAAIgAkACUAKQAsADEANAA2ADYALgAlABMA
/P/n/9L/vf+r/5z/kv+P/5T/k/+N/5T/o/+v/7v/yf/Y/+f/8P/3//r/AAAKABAAFAAZ
AB0AGwAbABsAGgAYABkAHQAfACEAIQAhACEAHwAhACIAIwAkACcAKAAoACYAJgAmACYA
JQAlACUAJQAoACoAKwAqACgAJgAkACMAJQAmACcAJwAkACQAJAAiACIAJAAlACUAJwAo
ACcAKgAoACYAJgAmACkAKQApACkAJgAlACQAJAAlACUAJQAmACkAKgArACsAKQAoACgA
KAAoACgAKAAoACYAJQAlACQAIwAjACMAIgAjACQAJQAlACQAIQAeAB0AHQAdABwAGwAc
ABwAGwAcABsAGAAWABUAFAAUABQAFQASABAADwANAA4ADwAQABEAEQARAA8ADwAPABEA
EQARABQAFQAVABYAFAAUABUAFQAXABgAGQAbABoAHAAcABwAGwAaABoAGwAbABwAHgAg
ACAAIQAgAB8AIQAhACEAIgAhACIAIgAhACAAHgAgACEAIgAiACIAIgAeAB4AHwAfACEA
IgAiACIAIQAhACEAIQAhACEAIgAjACQAJQAlACUAJAAjACMAIwAlACUAJgAmACYAJgAl
ACUAJAAkACQAJAAoACkAKgArACoAKQAnACYAJwAnACgAKAAoACUAJwAnACQAIwAjACQA
JgAnACcAJgAmACYAKAApACsAKwArACsAKgAoACcAJQAlACUAJQAmACkAKwAqACoAJwAp
ACkAKAAoACgAKQApACoAKQAoACgAKAAnACYAJQAoACgAJQAlACcAKAApACoAKwArACsA
KQAnACcAKgAqACcAJgAlACQAKAAoACoALAAtACoAKQApACsAKwAsACwALQAtAC0ALAAr
ACoAKgApACwALAAtAC8ALQAqACgAJgAoACoALQAvACsALQAtACsAKQAqACwALAAwAC0A
LQArACgAJgAmACYAJgAoACoAKwAtACwAKwArACsALgAxADIAMwA0ADQANAA0ADMANAAz
ADIANgA4ADgAOAA1ADMAMAAtAC0AKgAnACcAJgAjACMAJAAiACIAIQAgACEAJQAoACkA
KQApACsAKgAsAC4ALgAtAC4ALgAwADAALQAsACwAKwAuAC8AMAAxADEAMQAyADMAMwAz
ADMAMwAyADIAMgAyADAAMQAxADIANAA4ADoAPgBBAEMARABFAEYASgBSAFQATQA/AC4A
GQD+/+P/z/+6/6r/of+k/6f/o/+i/6n/t//D/8//3v/x/wIACwAQABQAGgAkACwAMQA3
ADgAOQA6ADoANwA3ADoAOwA9AD0APQA9ADsAPQA+AD8APwBBAEEAQABDAEQARQBGAEYA
RQBEAEMARABGAEcARgBGAEYARgBHAEYARgBGAEUARQBGAEcARgBFAEYARgBFAEgASABG
AEgASQBIAEkASgBKAEkASABHAEkASQBJAEoASQBHAEUARABHAEgASQBJAEsASgBKAEoA
SABIAEgASABLAEsATABMAEoASQBIAEYARwBIAEkASQBGAEMAQAA/AEEAQQBAAD8AQgBC
AEEAQgBBAD4APAA7ADwAPAA8AD0APAA6ADkANwA1ADUANQA1ADgAOQA4ADkAOAA5ADgA
NwA7AD0APgBAAD4APgA/AD8AQgBCAEIAQwBGAEgASABIAEUARABEAEUARwBIAEoATABM
AE0ATABLAEkASQBJAEoATgBQAFEAUQBOAEwATgBPAFAAUABQAFAATABMAE0ATQBPAFAA
UABQAFIAUwBUAFUAUQBPAE4ATQBPAFEAUgBTAFMAUwBUAFUAUwBTAFQAVABWAFYAVQBV
AFQAVABUAFQAVgBXAFgAWQBZAFkAWABYAFcAVwBYAFgAWwBZAFwAXQBbAFkAWABYAFsA
WwBaAFgAWgBaAFwAXQBcAFsAWgBZAFwAXABdAF0AWwBbAFsAXABeAF8AXQBcAFoAXQBe
AF4AXgBeAF8AXwBfAF8AXwBgAGAAXwBeAF0AXwBgAF4AXwBgAGAAYABgAGEAYQBhAF8A
YABhAGUAZgBjAGIAYQBgAGMAYgBjAGQAZQBiAGEAYQBjAGMAZABkAGYAZwBoAGgAZQBk
AGQAYwBmAGYAZwBpAGkAaABoAGgAZgBmAGcAZwBoAGsAbABrAGgAaABpAGgAawBrAGwA
bQBzAA==
         </WaveFormData>
      </LeadData>
      <LeadData>
         <LeadByteCountTotal>10000</LeadByteCountTotal>
         <LeadTimeOffset>0</LeadTimeOffset>
         <LeadSampleCountTotal>5000</LeadSampleCountTotal>
         <LeadAmplitudeUnitsPerBit>4.88</LeadAmplitudeUnitsPerBit>
         <LeadAmplitudeUnits>��V</LeadAmplitudeUnits>
         <LeadHighLimit>2147483647</LeadHighLimit>
         <LeadLowLimit>268435456</LeadLowLimit>
         <LeadID>V2</LeadID>
         <LeadOffsetFirstSample>0</LeadOffsetFirstSample>
         <FirstSampleBaseline>0</FirstSampleBaseline>
         <LeadSampleSize>2</LeadSampleSize>
         <LeadOff>FALSE</LeadOff>
         <BaselineSway>FALSE</BaselineSway>
         <ExcessiveACNoise>FALSE</ExcessiveACNoise>
         <MuscleNoise>FALSE</MuscleNoise>
         <LeadDataCRC32>2123315627</LeadDataCRC32>
         <WaveFormData>
/v/+//7//v/8//z//P/8//7//v/+//7//f/8//v/+v/7//3///8AAAIAAgACAAIAAAAA
AAIAAgACAAIABAAEAAMAAwACAAIAAgABAAEA//////7//f/5//f/9v/2//f/+f/7//z/
/P/8//z//P/8//7//v/+//z//P/8//z/+v/4//j/+f/5//v/+//7//v/+f/4//f/9v/3
//j/+f/7//r/+f/4//f/+f/5//n/+v8AAP3//f/9//z/AAAJABIAGgAhACcAMgBDAFYA
XgBcAFQARgAyAB0ABgDn/8P/n/+E/3D/W/9D/zn/Qv9b/3f/j/+n/7v/zP/a/+T/8P/5
////AwACAAIAAgAEAAUABgAJAAoACwANAAsADAAMAAwACwAMAA0ADQAQABAAEAARABMA
EwATABMAEgARABAADwARABEAEQARAA8ADwAQABEAEQASABIAEgASABIAEgASABUAFgAX
ABgAGQAZABkAGQAYABgAGAAZABsAHAAdAB0AGwAbABwAHAAdAB8AIAAhACMAIwAjACMA
IgAiACQAJQAoACkAKgArACoAKwArAC0AMAAyADMAMwAzADQANQA2ADkAOgA7ADwAPQA9
AD4APgA9AD0APgA+AEAAQABBAEEAQABAAEAAQAA+ADwAPAA8AD4APAA8ADsAOgA4ADYA
NAAzADMAMwAxAC4ALgArACkAJQAhACEAHwAeABwAGgAXABQAEQAOAAoACwAJAAgABwAI
AAYABgAFAAAAAAAAAAAAAgACAAIAAgD+//7//v/+/////////////f/8//z//f/9//3/
/f/+/wAAAAD////////+//3//P/+//7//////wAAAQADAAQAAQAAAP////8BAAMAAwAD
AAEAAQABAAEAAwADAAMABAAEAAQABAAEAAQABAAEAAQABwAHAAcABgAEAAUABQAFAAIA
AgACAAIAAwADAAIAAgAAAAAAAAAAAAIAAgACAAIAAgAAAAAAAAD+//7//v/+/wAAAAD+
//7//f/9//z/+v/7//z//f/+//r/+v/6//r//f/9//3//v/8//z//P/6//j/+v/6//r/
+//7//v/+//6//r/+P/4//r/+v/7//v/+v/6//j/+P/2//f/9//3//j/+f/5//j/9//3
//f/9//3//n/+v/6//f/9//3//f/+f/4//j/+f/5//n/+f/4//j/+P/4//j/+f/6//r/
+v/6//j/9v/2//b/9v/4//j/+P/4//b/9v/3//j/+P/6//r/+v/7//z//f8AAP///v/9
//7/AAABAAEAAAAAAAAA//////v/+f/4//f/9f/z//L/8v/x//P/9f/2//j/+P/4//j/
9v/2//b/9v/y//L/8v/y//H/8v/z//X/9P/z//L/8f/y//L/8//0//L/8v/y//L/8f/x
//H/8f/z//P/8//z//P/8v/y//H/9f/4//r//f8EAAoAEwAdACAAKQA+AFIAWABYAE4A
OgAdAAIA6f/F/5v/ev9g/0//O/8l/xz/Kf9D/2H/ff+X/7D/xP/Q/9z/5//t//H/9P/4
//z//v///wAA//8AAAEAAwADAAQABAAEAAYACAAKAAsACwAKAAkACQALAAsACwALAAkA
CQAJAAkACwALAAsACwALAAsADAANAAsADAAMAAwADQAOAA8AEAAPABAAEQASABMAEwAT
ABMAFgAWABYAFwAVABYAFwAXABkAGQAaABoAGgAbABsAGwAdAB0AHQAdACAAIAAiACMA
IQAhACEAIQAjACUAJgApACoALAAtAC0ALwAwADEAMgA1ADYANwA4ADcANwA4ADgAOQA5
ADoAOgA6ADoAOwA7ADoAOgA6ADoAOgA4ADgAOAA4ADYANgA1ADUANAAzADIALgAtACwA
KQApACoAKAAnACUAIQAhAB8AGwAYABUAEQAQAA8ADgAMAAkABwAGAAUABAACAAIAAQD+
//7//v/+//z//P/8//z//P/8//z//P/5//n/+f/5//v/+v/6//v/+f/5//n/+v/6//r/
+f/5//r/+v/6//r/+P/4//n/+f/7//v//P/8//z//P/8//3/+//9//3//f//////////
/////////wAAAAAAAAAAAAAAAAAAAAAAAP////////7///8BAAIAAwABAAAA///+////
///+//7//v/+//7//v/9//z/+//6//v/+v/7//z/+v/6//r/+v/8//z/+v/6//r/+//7
//r/+P/4//j/+P/4//j/+P/4//f/9//3//j/+P/4//j/9v/1//j/+f/6//r/+f/4//f/
+P/4//b/9v/0//T/9f/1//b/9v/0//T/9v/3//f/9//1//X/9P/y//P/9f/3//n/9v/3
//f/9v/1//X/9f/1//f/9v/2//f/9v/1//T/8v/0//T/9P/0//P/9P/0//T/8P/1//n/
+v/5//j/9//2//T/9P/0//T/9v/2//f/+P/2//j/+P/4//r/+v/6//z//v/+//7/AAD+
///////+//7//v/9//3/+f/3//b/9f/z//H/8P/w//H/8//1//b/9f/0//P/8v/z//T/
9f/2//P/8v/x//D/7//w//H/8//x//H/8f/x//D/7v/t/+z/7f/u/+//8P/x//H/8f/x
//H/8f/x//H/8v/y//P/8//z//L/+P///woAEgAZAB8AKAA7AFIAXgBeAFoASgAyABcA
+v/V/6n/g/9m/1L/Pf8l/xf/IP85/1f/c/+P/6X/uP/I/9b/5v/x//f/9//2//b/+v/8
//3//v///wAAAQADAAEAAgACAAIABQAGAAcABwAGAAYABgAHAAcABwAHAAcACQAJAAkA
CQAIAAcABgAFAAYABwAJAAsACwAMAAwADAAMAAwADAAMAA0ADgAPABAADwAPAA8ADwAQ
ABAAEAARABEAEgATABMAEwATABQAFAAXABkAGgAbABoAGQAYABcAGQAaAB0AHwAeAB8A
IAAhACIAIwAjACUAKAAqACsAKwAtAC4ALwAwAC8AMAAxADIANQA1ADYANgA3ADcAOAA4
ADgAOAA5ADkANgA2ADYANgA4ADYANgA2ADQAMgAyADEAMwAyADEAMAAuAC0ALAApACcA
JgAiAB8AHwAbABsAGQAWABQAEgAPAA0ACwAJAAYABQADAAIAAQD///z/+//5//f/+P/5
//r/+v/6//r/+v/2//b/9v/2//f/9//3//f/9f/0//T/9f/1//X/9f/2//b/9v/1//X/
9v/2//b/9v/2//b/9//3//X/9f/2//b/+P/4//j/+f/5//v/+//7//n/+f/5//n/+v/7
//z//v/8//z//P/8//7//v/+//7//v/9//z/+v/7//3//v////7//v/+//7/+//7//r/
+v/8//z//P/8//r/+v/6//r/+v/4//j/+P/6//r/+v/6//r/+v/4//j/+P/5//n/+P/4
//j/+P/4//b/9v/2//b/9//3//f/+P/2//b/9v/0//P/9v/3//j/+P/3//b/9f/2//b/
9P/0//T/9P/1//X/9v/2//T/9P/2//f/9//3//b/9//3//b/9f/1//X/9f/1//f/+P/4
//b/9f/0//P/9P/0//X/9//1//X/9f/0//L/9v/4//j/+P/4//j/9//2//X/9P/0//T/
9f/2//j/+v/6//r/+v/6//r//P/8//z//P/+//7///////7//v/+//3//f/5//f/9v/1
//H/7//u/+7/8P/z//b/+P/4//j/+P/4//b/9v/2//b/8v/y//L/8v/w//D/8P/x//P/
8//z//P/8//y//L/8v/0//T/9P/0//P/8//z//P/8//z//P/8//2//b/9//3//f/+P/4
////DAAUABkAIQAuAEMAUgBYAFYATgA+ACgAFQD+/9//u/+b/4D/bP9V/z//Nf8+/1n/
df+N/6P/t//G/9T/4P/s//P/+f/7//z//P/8//7///8AAAMABAAFAAcABQAGAAYABgAH
AAgACQAJAAwADAAMAA0ADAALAAoACQALAAsACwALAAkACQAJAAkACQAJAAoACwANAA4A
DgAOAAwADAAMAAwADQAOAA8AEAARABEAEQARABIAEgASABMAFQAWABcAFwAVABUAFgAW
ABkAGwAcAB0AHQAdAB0AHQAcABwAHgAfACIAIwAkACUAJAAlACUAJwApACwALgAvAC8A
MAAxADIAMwA0ADUANgA3ADcAOAA4ADkAOQA6ADoAPAA8AD0APQA6ADoAOgA6ADoAOAA4
ADgAOAA2ADYANQA1ADQAMwAyADIAMQAwAC0AKwAqACYAIwAfABsAGwAZABYAFAASAA8A
DwANAAsACAAJAAcABgAFAAIAAAAAAP///v/+//7//v/+//7//v/+//r/+v/6//r/+//7
//v/+//5//j/+P/5//f/9//3//j/+v/6//n/+f/4//j/+P/4//n/+v/8//3/+//7//z/
/P/8//z//P/9//3/////////AQABAAEAAQD///////8AAAAAAAAAAAAAAAAAAAAAAAAB
AAEAAQAAAAAAAQABAAEAAgACAAIAAgABAAEAAAAAAP7//v/+//7/AAAAAAAAAAAAAP7/
/v/+//7//v/+//7//P/8//r/+v/6//v/+//6//v//P/9//7/+//6//n/+P/7//v/+//8
//z//P/8//r/9v/4//j/+P/7//v/+//7//r/+v/4//j/+v/6//v/+//4//j/9v/2//j/
+f/5//n/+P/5//n/+P/3//f/9//3//f/+f/6//r/9//3//f/9//3//b/9v/3//n/+f/5
//j/9v/2//b/9v/7//r/+P/4//j/+P/3//b/9f/0//X/9v/4//r/+f/6//n/+P/6//r/
+v/8//3//v///wIA//////7//P/9//7//v////v/+f/4//f/8//x//D/8P/x//P/9f/2
//T/9P/0//T/9f/2//f/+P/0//T/9P/0//L/8v/y//P/8//z//P/8//x//D/8P/w//L/
8v/y//L/8f/x//H/8f/x//H/8f/x//T/9P/1//X/9f/0//b/+/8CAAwAFwAdACQALwBC
AFQAWABWAEoAOAAhAAgA6//F/53/ev9i/1P/Pf8p/yL/L/9J/2X/gf+Z/7D/wv/S/9z/
6f/x//P/8v/0//j/+v/7//z///8AAAEAAwACAAIAAQAAAAMABAAFAAUACAAIAAgACQAH
AAcABwAHAAkACQAJAAkACQAJAAkACQAHAAcACAAJAAcACAAIAAgACAAIAAgACAAKAAwA
DgAQABAADwAOAA0AEAAQABAAEQARABIAEwATABMAEwAUABQAFQAXABgAGQAXABcAFwAX
ABoAGgAcAB0AHgAfACAAIQAgACEAIQAjACYAKAApACkAKgAqACoAKgAtAC4ALwAwADMA
MwA0ADQANQA1ADYANgA2ADYANwA3ADQANAA0ADQANgA0ADQANAAyADAAMAAvAC8ALgAt
ACwALAArACoAJwAmACYAIwAhAB8AGwAbABkAFgAUABIADwALAAkABwAEAAUAAwACAAEA
///8//v/+f/4//j/+P/4//j/+P/4//j/+P/4//j/+P/1//X/9f/1//f/9v/2//f/9f/1
//X/9v/4//j/9//3//b/9v/2//b/+P/4//n/+f/3//f/+P/4//r/+v/6//v/+f/7//v/
+//5//n/+f/5//r/+//8//7//f/8//v/+v/8//z//P/8//3//f/9//z/+v/7//v/+//8
//z//P/8//n/+f/4//j/+v/6//r/+v/6//r/+v/6//j/9v/2//b/9v/2//b/9v/0//T/
8v/y//L/8//z//L/9P/0//T/9P/y//L/8v/y//P/8//z//T/8v/y//L/8P/v//L/8//0
//T/8//y//H/8v/y//D/8P/x//L/9P/1//L/8v/w//D/8v/z//P/8//z//P/8v/w//H/
8f/x//H/7//x//L/8v/x//H/8f/x//P/8v/y//P/8f/x//H/8P/w//D/8P/w//H/8v/y
//D/7v/u/+7/7v/v//D/8f/y//D/8P/x//L/7//w/+//7v/x//L/8//2//T/9P/0//b/
+P/5//n/+P/4//j/9//3//X/8//y//H/7f/r/+r/6v/p/+v/7f/u//D/8P/w//D/8P/w
//D/8P/s/+z/7P/s/+z/7P/s/+3/6//r/+v/6//t/+z/7P/s/+7/7v/u/+7/7v/t/+z/
6//s/+3/7v/v/+7/7v/v/+//8f/y//b///8KABAAEwAXACAALwBEAE4ATgBKADoAJAAP
APj/1f+x/5X/fP9o/1H/O/8t/zb/Uf9r/4P/nf+z/8b/1v/g/+j/6//v//P/9P/2//r/
/P/9//7//f/+////AQADAAQABAAEAAUABgAHAAcABgAGAAYABwAHAAcABwAHAAcABwAH
AAcABQAFAAUABQAGAAcACQALAAkACgAKAAoACgAKAAoACgAJAAoACwAMAA8ADwAPAA8A
EgASABIAEwAQABAAEAAPABIAEwAVABYAFQAXABgAGQAXABcAFwAXABoAGgAcAB0AHAAd
AB4AHwAiACMAIwAlACQAJgAnACcAKwAsAC0ALgAvADAAMQAyADEAMQAyADIANQA1ADYA
NgA2ADYANwA3ADQANAA0ADQANgA0ADQANAA0ADIAMgAxADEAMAAvAC4ALAArACoAJwAk
ACQAIQAfAB8AGwAbABkAFQASAA8ACwAKAAkACAAGAAQAAQD///3//v/8//z/+//5//r/
+//8//r/+P/2//T/9f/2//f/+P/1//X/9f/1//X/9P/0//X/9f/1//X/9v/0//T/8//z
//b/9v/2//b/9v/2//f/9//3//f/+P/4//j/+P/4//n/+f/7//v/+//9//3//f/9//v/
+//7//z//P/8//z//P/8//z//P/8//3//f/9//z//v/////////+//7//v/+//3//f/8
//z//P/8//z//P/7//r/+f/4//r/+P/4//j/+v/6//r/+v/6//r/+P/4//j/+f/5//j/
9v/2//b/9v/3//j/+f/6//j/9//2//b/9v/2//b/9P/0//b/9v/2//b/9f/0//P/9f/2
//X/9v/0//T/9f/1//b/9v/0//T/9v/3//f/9//3//f/9v/0//T/9f/2//f/8//1//b/
9v/3//f/9//3//f/+P/4//n/+P/3//b/9f/0//b/9v/2//b/9P/0//X/9v/4//r/+v/6
//r/+v/6//z//P/8//z//v/+///////+//3//P/6//n/+P/3//f/9//z//H/8P/w//H/
8//1//b/9v/2//b/9v/2//b/9v/2//T/9P/0//T/8v/y//L/8//z//P/8//z//X/9P/0
//T/8v/y//L/8v/z//P/8//z//P/8//z//P/8v/y//P/8//3//r//P/9/wQADAATABsA
IgAvAEQAVABSAEoAQAAsABcABADn/8P/pf+K/3L/Xf9J/zf/NP9F/2P/gf+Z/63/vv/M
/9j/5P/p/+//9f/4//r//P/+////AAD//wAAAQADAAUABgAGAAYABQAGAAcABwAIAAgA
CAAJAAsACwALAAsACgAJAAgABwAJAAkACQAJAAcABwAIAAkACQAKAAoACgALAAwADQAO
AA4ADgAOAA4AEAARABIAEwASABIAEgATABEAEgATABMAFAAVABcAGAAYABkAGQAZABsA
GwAbABsAHAAcAB4AHwAgACEAIgAjACQAJQAlACcAKAAqACsAKwAvADAAMQAyADMANAA1
ADYANQA1ADYANgA4ADkAOwA8ADsAOgA6ADkAOQA6ADsAPAA6ADgAOAA4ADgANgA2ADUA
NQA0ADMAMgAuAC0ALAApACoAKgAnACUAIQAdAB0AGwAYABYAFAARAA8ADQALAAgABQAD
AAIAAQAAAP7//v/9//r/+v/6//r/+f/4//f/9v/3//j/+f/6//f/9//3//f/9//2//b/
9//1//X/9f/2//j/+P/3//f/9v/2//b/9v/2//b/9//3//j/+f/7//z/+//6//n/+f/7
//3//f/9//3//f/9//3/+//7//v//P/+//7//v/+//7//v/+//7//////////v/+////
//////z//P/8//z//P/9//3//v/8//z//P/8//z//P/8//z//P/6//r/+v/6//r/+v/6
//r/+v/4//j/9v/3//f/9v/2//b/9v/2//f/+P/5//r/+P/3//b/9v/4//j/+P/2//T/
9v/2//b/9f/1//X/9f/2//b/9P/0//T/9P/1//X/9f/2//X/9v/1//X/9P/z//T/9f/1
//T/8//z//P/8//x//P/9P/0//T/9f/2//f/9v/0//P/8//z//P/8//y//L/8v/y//L/
8f/w//D/8//0//X/9v/0//T/9P/0//L/8v/z//T/9P/2//b/9v/2//b/9v/4//r/+v/6
//z/+v/7//v/+v/6//r/+f/5//n/9//2//X/7//t/+z/7P/t/+//8f/y//D/8P/w//D/
8v/y//L/8v/w//D/8P/w/+7/7v/u/+//7f/t/+3/7f/t/+z/7P/s/+z/7P/s/+z/7v/v
//D/8f/v/+//7//v//D/8P/x//H/8f/u//D/9f/8/wYAEQAbACIALwBAAFAAVABOAEIA
MAAXAPz/4f+5/4//bP9U/0H/Lf8d/xr/Kf9F/2P/ff+V/6r/vP/K/9j/5f/r//H/9v/2
//f/+P/4//j/+//8//3//////wAAAAAAAAEAAgADAAMABQAGAAcACQAIAAcABgAFAAUA
BQAFAAUABgAHAAgACQAIAAcABwAHAAkACgAKAAoACAAIAAgACAALAAwADQAOAA0ADQAN
AA0ADgAOAA4ADwARABIAEwATABEAEQASABIAFQAXABgAGQAXABcAFwAXABYAFgAYABkA
HAAdAB4AHwAgACEAIQAjACIAJAAlACUAJwAoACkAKgApACoAKwAsAC8ALwAwADAAMQAx
ADIAMgAyADIAMwAzADIAMgAyADIAMAAuAC4ALgAvAC4ALwAvAC4ALAAqACgAKAAnACYA
IwAkACQAIQAfAB0AGQAZABcAFgAUABIADwALAAkABwAEAAUAAwACAAEA/v/8//z/+//6
//r/+v/6//r/+v/6//r/+P/4//j/+P/1//X/9f/1//f/9v/2//f/9//3//f/+P/4//j/
9//3//b/9v/2//b/+P/4//n/+f/7//v//P/8//r/+v/6//v/+//9//3//f/7//v/+//7
//3//f/9//7//v/+//7//v/8//z//P/8//////////7//P/9//3//f/8//z//P/8//3/
/f/8//z//P/8//z//P/6//r/+v/6//z/+v/6//r/+v/6//r/+v/6//r/+P/4//b/9//3
//b/+P/4//j/+P/2//b/9v/2//n/+f/5//r/+P/4//j/9v/y//T/9P/0//f/9//3//f/
9v/2//T/9P/2//b/9//3//b/9v/0//T/8v/z//P/8//2//f/9//2//T/8//y//H/8P/z
//X/9v/z//P/8//z//H/8P/w//H/8v/z//T/9P/y//L/8v/y//H/8v/y//L/8f/x//L/
9P/w/+//8f/0//T/9P/0//T/8v/y//L/8v/0//T/9f/2//T/9v/2//b/9v/2//b/+P/6
//r/+v/8//r/+//7//r/+v/6//n/+f/3//X/9P/z/+//7f/s/+z/7//x//P/9P/z//L/
8f/w//L/8v/y//L/7v/u/+7/7v/s/+z/7P/t/+7/7//w//H/8P/u/+3/7P/t/+7/7//w
//D/7//u/+3/7//v/+//7//y//L/8//z//H/8v/2//v/BgAQABcAHwAqADkAUABeAFwA
VABCACYABwDq/8X/mf9x/1b/QP8r/xf/Df8a/zP/U/9x/4n/n/+y/8L/0v/g/+n/7//z
//T/9v/2//j/+f/6//3//v///wEAAQACAAIAAgADAAQABQAFAAYABgAGAAcABwAHAAcA
BwAJAAkACQAJAAkACQAJAAkACQAJAAoACwALAAwADAAMAAsACgAJAAgACgAMAA4AEAAP
AA8ADwAPABAAEAAQABEAEwAUABUAFQATABMAFAAUABcAGQAaABsAGQAZABkAGQAcABwA
HgAfAB4AHwAgACEAIgAjACMAJQAmACgAKQApACkAKgArACwALQAuAC8AMAAxADEAMgAy
ADMAMwA0ADQANAA0ADUANQAyADIAMgAyADIAMAAwADAAMgAwADAALwAuACwAKgAoACcA
JwAnACUAJAAkACEAHwAeABsAHAAbABYAFAASAA8ADQALAAkABgAHAAUABAADAAIAAAAA
AP///P/8//z//P/8//z//P/8//j/+P/4//j/+P/5//r/+//7//r/+v/7//n/+f/5//r/
/P/8//v/+//6//r/+v/6//z//P/9//3//f/9//7//v/8//z//P/9//3/////////////
//////8BAAEAAQACAAAAAAAAAAAAAAAAAAAAAAACAAMABAAEAAMAAwACAAEAAQACAAMA
BAABAAEAAAAAAP7//v/+//7///8AAAEAAgAAAP7//v/+//7//v/+//7//v/+//z//P/+
///////+//7//v/+//7/+v/6//r/+v/9//3//f/+//z//P/8//r/+v/8//z//P/9//3/
/f/9//3//P/5//j/+f/6//z//f/8//z/+v/6//r/+//7//v/+v/7//v/+v/7//v/+//7
//n/+//8//z/+//7//v/+//9//z//P/9//3//f/9//z/+v/6//r/+v/9//7//v/+//r/
+//7//r/+v/8//z//P/8//7//v/+//7//P/8//3//v8AAAIAAgACAAAAAAAAAAIABAAE
AAQABgAGAAcABwAGAAQABAADAAMAAQD///7//f/5//f/9v/2//j/+//+/wAA/v/+//7/
/v/8//z//P/8//z//P/8//z/+P/4//j/+f/7//v/+//7//v/+v/6//r/+P/4//j/+P/6
//v//P/9//z/+//6//n//P/8//3//f///wIABgANABYAHgAjACsAOgBPAGIAZgBkAFgA
QAAqABUA+P/X/7f/l/98/2j/Uf87/zP/RP9h/3v/lf+v/8P/0v/e/+j/9P/7/wEAAwAE
AAYABgAIAAkACgALAAwADQAPAA8AEAAQABAAEQASABMAEwAUABQAFAAVABMAEwATABMA
EwATABMAEwAUABUAFgAXABYAFQAVABUAFgAYABkAGgAZABgAFwAWABkAGgAbABwAHQAd
AB0AHQAeAB4AHgAfACEAIgAjACMAIQAhACIAIgAjACUAJgAnACkAKQApACkAKgAqACwA
LQAuAC8AMAAxADIAMwAzADUANAA2ADcANwA7ADwAPQA+AD8AQABBAEIAQwBDAEQARABF
AEUARgBGAEYARgBHAEcARgBGAEYARgBEAEIAQgBCAEMAQgBDAEMAQQBAAD8APgA8ADsA
OgA3ADgAOAA1ADMAMAArACoAJwAmACQAIgAfAB0AGwAZABYAFwAVABQAEwASABAAEAAP
AAwADAAMAAwADAAMAAwADAAKAAoACgAKAAsACwALAAsACwAKAAoACwAJAAkACQAKAAwA
DAALAAsACgAKAAoACgAKAAoACwALAAsACwAMAAwACgAKAAoACwAMAA8AEAARAA8ADwAP
AA8AEQARABEAEgATABQAFQAWABUAFAATABIAFQAVABUAFAASABMAEwATABQAFAAUABQA
FQAVABQAFAATABIAEQAQABEAEgATABQAEwAQAA8ADgAOAA4ADgAOABAAEgASABQAEQAR
ABAADgAQABAAEAAQAA4ADgAOAA4ADQANAA0ADgAQABAAEAAOAAoADAAMAAwADwAPAA8A
DwAQABAADgAOAA4ADgAPAA8AEAAQAA4ADgAOAA8ADwAPABAAEQARABAADwAPAA8ADwAL
AA0ADgAOAA8ADwAPAA8ADwAOAA4ADwARABEAEQAQAA4ADgAOAA4ADwAQABAAEAASABEA
DwAOAAwADAAMAAwADAANAA4ADwAQAA4ADgAPABAAEgAUABQAFAAUABQAFAAWABQAFAAU
ABYAFwAZABoAGgAZABgAFgAVABUAEwASABEADwANAAwADAAMAA0ADgAOABEAEgATABQA
EQAQAA8ADgAPABAAEQASAA4ADgAOAA8ADQANAA0ADQAPAA4ADgAOAA4ADgAOAA4AEQAR
ABEAEQAPAA8ADwAPABAAEAARABEAEwAWABgAGwAiACwAMQA5AEIATwBiAHQAdgBwAGQA
UAA3AB4AAQDd/7n/nP+E/3H/Xf9L/0j/V/91/5P/rf/D/9j/6v/4/wAABwAPABMAFgAa
ABwAHgAfACAAIAAgACAAIQAiACQAJQAmACcAKAApACkAKAAoACgAKQArACsAKwArACsA
KwArACsALQAtAC0ALQArACsALAAtAC8AMAAwADAAMgAyADIAMgAxADIAMwA0ADcANwA3
ADcAOAA4ADgAOQA3ADgAOQA5ADoAOwA9AD4APAA9AD0APQA+AD8AQABBAEIAQgBEAEUA
RgBHAEgASQBKAEsASwBNAE4AUABRAFEAVABWAFgAWgBYAFgAWABYAFkAWQBaAFoAXABd
AF8AYABeAF4AXwBfAGAAYABgAGAAXgBcAFwAXABcAFoAWgBZAFsAWgBZAFgAVABTAFIA
TwBPAFAATgBNAEsARwBHAEUAQgBAAD4AOwA6ADkAOAA2ADQAMQAvAC0ALgAsACwAKwAo
ACgAKAAoACYAJgAmACYAJgAmACYAJgAlACUAJQAlACUAJAAkACUAIwAjACMAJAAlACYA
JgAnACgAKAAoACgAJgAmACcAJwApACkAKgAqACgAKAAoACkAKwAtAC0ALQAtAC0ALQAt
AC0ALQAtAC4ALwAwADEAMgAxADAALwAuADEAMQAxADAAMgAzADMAMwAwADAAMAAwADEA
MQAwADAALgAuAC4ALgAvADAAMQAyADAALgAuAC4ALgAuAC4ALgAwADAALgAuAC0ALQAs
ACoALAAsACwALAArACwALQAuAC4ALQAsACwALAAsACwAKgApACwALQAuAC0ALQAtAC0A
LgAuACwALAAsACwALQAtAC8AMAAvADAALgAvAC8ALwAuAC8ALwAuAC4ALwAwADEALgAv
AC8ALgAuAC8AMAAxAC8ALgAuAC8AMQAxADEAMAAyADIAMgAyADEAMgAyADIAMQAxADIA
NAA2AA==
         </WaveFormData>
      </LeadData>
      <LeadData>
         <LeadByteCountTotal>10000</LeadByteCountTotal>
         <LeadTimeOffset>0</LeadTimeOffset>
         <LeadSampleCountTotal>5000</LeadSampleCountTotal>
         <LeadAmplitudeUnitsPerBit>4.88</LeadAmplitudeUnitsPerBit>
         <LeadAmplitudeUnits>��V</LeadAmplitudeUnits>
         <LeadHighLimit>2147483647</LeadHighLimit>
         <LeadLowLimit>268435456</LeadLowLimit>
         <LeadID>V3</LeadID>
         <LeadOffsetFirstSample>0</LeadOffsetFirstSample>
         <FirstSampleBaseline>0</FirstSampleBaseline>
         <LeadSampleSize>2</LeadSampleSize>
         <LeadOff>FALSE</LeadOff>
         <BaselineSway>FALSE</BaselineSway>
         <ExcessiveACNoise>FALSE</ExcessiveACNoise>
         <MuscleNoise>FALSE</MuscleNoise>
         <LeadDataCRC32>1663787817</LeadDataCRC32>
         <WaveFormData>
9v/2//b/9v/0//T/9P/0//T/9P/0//T/8v/y//L/8v/z//T/9//4//n/+v/6//v/+f/7
//3//f/9//7///////3//f/9//7/AAABAAEAAQAAAP///v/6//f/9v/2//f/+v/7//v/
+//6//n/+P/4//n/+f/4//b/9v/1//T/8f/v/+//7//v/+//7//v/+//7f/t/+z/7P/v
/+//7//v/+7/7f/s/+v/7P/t/+7/8P/0//L/8v/x/+//8f/5/wEACgAUACAAMQBKAGkA
hgCfAK8AtwC3ALEAoQB+AE4AIADu/77/jf9Z/zP/Kv89/1n/df+Q/6b/uf/I/9b/5P/t
//T/+P/4//b/9f/2//f/+P/7//v/+//9//3//v8AAAAAAQACAAIAAgACAAIAAgABAAMA
AgACAAMAAgACAAIAAwADAAQABAAEAAYABgAHAAkACgALAAsACwAMAAwADAAMAA0ADgAO
AA4AEQARABEAEgARABAAEQARABMAEwAUABUAEwAUABUAFwAaABoAHAAdAB4AHgAeAB4A
HgAfACAAIgAlACYAJwAoACoAKwAsAC0AMwA1ADcANwA3ADkAOgA8AEAAQgBEAEYARgBJ
AEoASgBKAEsATABNAFAAUQBSAFMAUwBUAFQAVABSAFIAUgBSAFMAUwBSAFIATgBOAE0A
SwBLAEoASABGAEMAQQA9ADoANgAxAC8ALAArACYAJAAfABoAFwAUABAADwAMAAoACQAI
AAYABQADAP///v/+//3////+//3//P/6//r/+v/6//v/+//7//r/9//3//f/9//5//n/
+f/5//r/+v/6//r/+P/4//j/+P/6//r/+v/6//z//P/9//3//P/7//v/+v/8//z//P/8
//3//f/9//3/AAAAAP////8AAAAAAQACAAAAAAABAAIABAAEAAQABAADAAMAAwADAAUA
BAAEAAQAAwADAAIAAgAAAP///////wEAAQABAAEAAQD///7//v/+//3//f/9/////v/9
//z/+f/5//n/+f/7//z//P/6//f/+P/3//X/9//4//n/+v/3//f/9//3//b/9v/2//b/
9//4//j/+P/3//b/9v/3//n/+f/5//n/9v/2//f/9//3//b/9f/1//b/9v/1//X/9//3
//X/9P/0//b/9//3//P/8//1//X/9v/0//T/9f/1//X/9f/1//L/8v/y//L/9f/2//b/
9f/1//T/8v/y//L/8v/0//T/9P/0//T/9P/0//b/9P/1//b/9v/4//n//P////7//f/9
//3//v///wAAAQAAAAAAAQABAP///v/9//z/+v/3//b/9v/1//j/+f/5//v/+v/5//j/
+P/3//f/9v/y//L/8f/w/+7/7//w//H/8P/v/+7/7f/u/+3/7v/u/+z/7f/t/+3/7f/t
/+3/7f/v/+//7//v/+//7v/t/+z/7//x//P/9f/5/wAACgAWAB0ALABJAGgAgwCZAKkA
qwCnAJ0AjABmADQABADU/6f/d/9J/yT/Hf8v/0//cP+O/6X/uv/I/9b/4//q/+7/8v/2
//f/+P/5//r/+v/5//j/+f/7//z//v/+/wAAAgADAAQAAgACAAIAAQADAAIAAgADAAIA
AgACAAMAAwAEAAQABAAGAAYABwAJAAgACQAJAAkACwAMAA0ADgAOAA4ADQAMAA8ADwAP
ABAAEAAQABIAEwARABEAEgATABUAFgAXABkAGAAYABoAGwAeAB4AHgAeAB4AHwAgACIA
IgAiACIAIgAlACcAKQArAC4ALwAwAC8AMwA1ADYAOAA6ADwAPgBAAEAAQwBEAEQARgBH
AEgASQBMAE0ATgBPAE8AUABQAFAATgBOAE4ATgBPAE8ATgBOAE4ATgBNAEsARwBGAEQA
QgBCAEEAPgA8ADoANQAzADAALAAmACMAHQAbABkAFwAUABEADgAMAAsACAAGAAUAAwAB
AAAAAAD///3//P/7//r/+v/6//r/+v/5//n/+f/4//f/9//3//f/9//3//f/9//4//j/
+P/4//j/+P/4//j/9v/2//b/9v/4//j/+f/5//v/+//8//z//P/8//z//P/9//3//f/9
//7//v/9//3//v/+////AAAAAAAAAQACAAEAAAD///7/AAABAAIAAwAAAP7//f/8//z/
/f/9//7/AAD////////+//3//P/7//z/+//7//z/+v/5//n/+f/7//r/+f/4//n/+f/5
//n/+P/4//f/9P/2//j/+P/3//T/9P/0//T/9f/1//X/9f/2//b/9v/2//T/9P/z//L/
8//y//L/8//x//H/8f/x//D/8P/x//H/8v/y//L/8//z//L/8P/v//L/8//y//L/8f/y
//L/8f/x//H/8//z//T/8v/y//P/8P/v/+7/7f/t/+7/7//w//H/8v/y//H/7f/v//P/
9v/1//T/8//y//D/8P/w//D/8v/y//L/9P/y//P/9P/0//f/9//5//v//f/9//7////9
//3//f/9/wAAAAABAAEA///+//3//P/6//f/9v/2//X/+P/5//n/+P/2//T/8v/0//P/
8//y/+7/7v/t/+z/6v/r/+z/7f/t/+3/7f/t/+z/6f/o/+b/6P/p/+n/6f/n/+f/5//n
/+f/5//n/+f/6P/o/+j/6P/n/+f/6//z//v/BAAOABYAJwBAAF8AfACXAKkArwCtAKUA
kwBuAD4ADADa/6r/ff9L/yP/GP8n/0P/Y/+A/5j/q/+8/8z/3v/p//D/8P/s/+z/7//w
//H/8v/z//P/8//1//X/9v/4//j/+//8//z//P/6//r/+v/5//n/+P/4//n//P/8//z/
/f/7//z//P/8/wAAAAABAAMAAgADAAMAAwAEAAQABAAEAAUABgAGAAYABQAFAAUABgAG
AAYACAAJAAsACwAMAA0ACwAMAA0ADwASABIAFAAVABUAFAATABIAFQAXABkAHAAbABwA
HQAeACIAIwAkACUAKQArAC0ALQAvADEAMgA0ADQANgA4ADoAPAA/AEAAQABCAEMARABF
AEYARwBIAEkASQBKAEoASgBMAEwATABMAEwASwBJAEgARwBIAEgARwBDAEIAQAA+ADsA
OQA1ADIAMgAtACsAKAAjAB4AHAAXABQAEQAOAAoACAAGAAUABQABAP7//P/5//n/+P/4
//f/+f/4//f/9v/1//T/8//y//P/8//z//L/8f/x//H/8f/z//P/8//z//L/8v/y//L/
8v/y//L/8v/y//L/8v/y//D/8P/x//H/8//z//T/9P/2//b/9v/2//X/9f/1//X/9v/2
//X/9f/2//b/9//4//r/+v/7//z/+f/4//f/9v/4//n/+v/7//3//P/8//z/+f/5//j/
+P/6//n/+f/5//f/9//3//f/9//1//T/9P/2//X/9f/1//X/9P/z//L/8//z//P/8//x
//L/8v/w/+7/8P/w/+//8P/w//D/8P/v/+//7//v//D/8P/w//D/8P/w/+//7v/v/+7/
7v/v/+3/7f/t/+3/7v/u/+//7//x//D/7//v/+7/7v/t/+3/7f/t/+v/6v/s/+7/7//v
/+v/6//t/+3/7f/s/+3/7//u/+3/7P/r/+j/7P/u/+7/7v/u/+7/7f/s/+v/6v/s/+z/
7P/u//D/8f/y//L/8f/x//P/9f/1//X/9v/3//f/9//3//f/+v/6//v/+//5//j/9//2
//D/7f/s/+z/8P/0//b/9//1//T/8//y//D/7//v/+7/7P/s/+v/6v/n/+f/5//n/+n/
6f/p/+n/5//l/+X/5P/k/+X/5f/l/+X/5f/l/+X/5f/l/+X/5f/o/+j/6P/o/+n/5//n
/+3/+/8EAAoAGAAtAEgAZwCCAJcAqQCvAK0ApwCXAHIARAAUAOT/tP+F/0//J/8i/zf/
U/9v/4r/nv+v/8D/zv/e/+f/7P/s/+z/7P/r/+z/7f/u//D/8f/y//X/9f/2//j/+P/5
//r/+v/6//j/+P/4//f/9//2//b/9//5//r/+//9//v//P/8//z/AAAAAAEAAwACAAMA
AwADAAQABAAEAAQABQAGAAYABgAFAAUABQAGAAgACAAKAAsADQANAA4ADwANAA4ADwAR
ABQAFAAWABcAGAAYABgAGAAYABkAGgAcAB8AIAAhACIAIgAjACQAJQArAC0ALwAvADEA
MwA0ADYAOAA6ADwAPgA+AEEAQgBCAEYARwBIAEkATABNAE4ATwBNAE4ATgBOAE4ATgBO
AE4ATQBNAEwATABKAEoASQBHAEcARgBEAEIAQAA9ADgANAAwACsAKQAmACUAIAAeABkA
FgATABAADAALAAgABgAFAAAA/v/9//v/+//6//r/+f/5//j/9//2//T/9P/0//T/9f/1
//X/9P/z//P/8//z//H/8f/x//H/8v/y//L/8v/y//L/8v/y//T/9P/0//T/8v/y//P/
8//1//X/9v/2//j/+P/4//j/+f/5//n/+f/6//r/+f/5//j/+P/5//r/+v/6//v//P/8
//z//P/8///////////////+//7//v/7//v/+v/6//r/+f/5//n/+//7//v/+//7//n/
+P/4//j/9//3//f/9f/0//P/8v/z//P/8//z//P/9P/0//L/8f/y//H/7//v//D/8f/y
//H/8f/x//H/7v/u/+7/7v/x//L/8v/y//H/8P/w//H/8f/x//H/8f/v/+7/7v/t/+//
7v/t/+3/7v/u/+3/7f/v/+//7f/s/+z/7v/v/+//6//r/+3/7f/s/+r/6v/r/+3/7f/t
/+3/6v/q/+r/6v/v/+7/7P/s/+z/7P/r/+r/6f/o/+v/7P/t//D/7v/v//D/8P/x//H/
8//1//b/9//5//v/+P/3//b/9f/3//j/+v/7//n/+P/3//b/9P/x//D/8P/v//L/8//z
//H/8P/v/+7/7//v//D/8P/t/+z/6v/o/+f/5//n/+f/5//n/+f/5//l/+P/4//i/+L/
4//j/+P/4//j/+P/4//h/+H/4f/h/+T/5P/k/+T/5f/l/+X/6f/v//j/BAAOABcAKABF
AGQAfwCVAKEApwClAJsAhABcACoA+P/K/5v/bf89/xz/Gf8t/0v/av+G/5v/sP/A/87/
2//k/+b/5P/m/+n/6v/r/+z/7//v/+//8f/y//L/8//y//T/9v/3//j/+P/4//j/9//1
//T/9P/1//j/+P/4//n/9//4//j/+P/6//r/+//9//z//f/9//3//v/+//7//v8BAAIA
AgACAAEAAQABAAIABAAEAAYABwAHAAcACAAJAAkACgALAA0ADAAMAA4ADwAQABAAEAAQ
ABQAFQAWABgAGQAaABsAHAAcAB0AHgAfACMAJQAnACcAJwApACoALAAuADAAMgA0ADYA
OQA6ADoAPAA9AD4APwBCAEMARABFAEUARgBGAEYASABIAEgASABHAEcARgBGAEQARABD
AEEAQQBAAD4APAA7ADkANQAyADAAKwApACYAIQAcABoAFQASAA8ADAAIAAcABAACAAEA
/f/6//j/9f/z//L/8v/x//H/8P/v/+7/7v/u/+7/7v/t/+3/7f/s/+3/7f/t/+3/7f/t
/+3/7f/u/+7/7v/u/+7/7v/u/+7/7v/u/+7/7v/t/+z/7P/r/+z/7f/v//D/8P/w//D/
8P/v/+//7//v//H/8v/y//P/8//y//L/8v/y//L/8//0//T/9P/0//T/9f/1//X/9f/3
//b/9v/2//P/8//y//L/8//z//T/9f/z//P/8//z//X/8//y//L/8v/x//H/8f/v/+7/
7f/s/+3/7f/t/+3/7f/u/+7/7P/q/+z/7P/r/+z/7P/s/+z/6//r/+v/6//q/+r/6v/q
/+r/6v/p/+j/6f/o/+j/6f/r/+v/6//r/+j/6P/p/+n/6//q/+n/6f/o/+j/5//n/+j/
6f/o/+j/5v/o/+n/6f/n/+f/6f/p/+n/6P/p/+v/6v/p/+j/5//o/+j/6P/o/+n/6v/q
/+b/6P/o/+j/6P/q/+r/6v/q/+r/6v/q/+z/6f/p/+n/6P/s/+3/8P/z//H/8f/y//P/
9f/1//X/9f/2//b/9//3//X/9P/z//L/8P/t/+z/7P/t//D/8f/x//H/8P/v/+7/8P/v
/+//7v/r/+r/6P/m/+X/5f/l/+X/4//j/+P/4//l/+P/4//i/+T/5f/l/+X/4//j/+P/
4//l/+X/5f/l/+T/5P/k/+T/5//n/+n/8f/5/wIACgASACEAPABfAHwAlQCnAK0AqwCn
AJcAcABAABgA6v+0/4P/T/8j/xr/L/9L/2f/hP+c/7H/wP/O/9r/3//i/+T/5v/m/+j/
6v/s/+7/7f/t/+3/7//y//T/9//4//f/+P/4//j/9//2//X/8//1//T/9P/1//b/9v/2
//f/9//4//j/+P/8//z//f///wAAAQABAAEAAgACAAIAAgADAAQABAAEAAcABwAHAAgA
CAAIAAoACwAKAAkACQAJAAsADAANAA8AEAAQABIAEwASABIAEgASABUAFwAZABwAGwAc
AB0AHgAhACMAJQAnACoAKwAsACsALgAxADMANgA4ADoAPAA+AD4AQQBCAEIARQBHAEkA
SwBKAEsATABNAE0ATgBOAE4ATgBOAE4ATgBPAE8ATgBOAEwATABLAEkARQBEAEIAQAA/
AD0AOQA2ADYAMQAvACwAJwAiACAAGwAaABcAFAAQAAwACAAFAAMAAgAAAP///f/7//r/
+v/5//j/9v/0//L/9P/0//T/9P/x//H/8f/w/+//7//v/+//8f/x//H/8f/w//D/8P/w
//L/8v/y//L/8v/y//L/8v/y//L/8//z//P/8//0//T/9v/2//b/9v/5//n/+f/5//j/
+P/3//f/+P/4//n/+v/6//r/+//8//7//v/+//7///////////////7//v/+///////+
//7//P/7//v/+//6//n/+P/3//n/9//2//b/+P/3//f/9//3//b/9f/0//P/8//z//P/
8f/y//L/8P/y//T/9P/z//L/8v/y//L/8f/x//H/8f/y//L/8v/y//L/8v/x//D/8P/w
//H/8//y//H/8P/v//D/8P/x//H/8//y//H/8f/w//D/7//v//H/8f/v/+7/7P/u/+//
7//t/+3/7//v/+7/8P/u/+//8P/u/+7/7v/u//D/8P/w//D/7v/u/+7/8P/y//P/9P/0
//X/9f/3//n/+f/5//r/+//7//v/+//7//v/+v/6//n/+//6//n/+P/0//H/8P/w//H/
9P/1//X/9//2//X/9P/y//H/8f/w/+7/7v/t/+z/6//r/+v/6//p/+n/6f/p/+r/6f/q
/+r/6f/p/+j/5//p/+n/6f/p/+n/6f/p/+n/6P/o/+j/6P/t//H/7//v//f/AAAKABQA
IQA4AFcAdgCPAKEArQCvAKsAowCGAFoALAAAAM7/m/9p/zn/IP8n/0P/Zf+A/5j/q/+6
/8r/2v/j/+j/7v/w//D/8f/y//P/9P/z//P/8//1//n/+v/8//z/+//8//z//P/+//7/
/v/9/////v/+///////+//3//f///wAAAAAAAAAAAAABAAMABAAFAAUABQAIAAgACAAI
AAkACgAKAAoADAANAA4AEAAPAA4ADwAPAA8ADwAQABEAEQASABMAFQAUABQAFgAXABkA
GgAbABwAHAAdAB4AIAAhACIAIwAkACYAJwAoACkALQAvADEAMQA1ADcAOAA6ADwAPgBA
AEIAQgBFAEYARgBLAE0ATwBRAFEAUQBRAFEAUgBUAFUAVgBUAFQAVABUAFUAVQBUAFQA
UgBSAFEATwBLAEoASABGAEUAQwA/ADwAOAAzADEALgArACYAJAAfABwAGQAWABIADQAK
AAgABwAGAAQAAwABAP3//P/8//v/+f/4//f/9v/3//j/+f/6//f/9//3//b/9//3//f/
9//1//X/9f/1//j/+P/4//j/9v/2//b/9v/0//T/9P/0//X/9v/4//n/+P/3//f/9v/6
//r/+v/6//v/+//7//v/+v/6//n/+f/8//z//f/+//7//v///wAAAAAAAAAAAAABAAEA
AQABAP///v/+//7//v//////AAD+//3//f/9//3//f/9//3//f/7//r/+v/6//n/+f/5
//n/+P/3//b/8//z//P/8//z//T/9P/y//P/9v/3//f/9f/0//P/8v/y//P/9P/1//L/
8v/y//L/8//0//T/9P/z//L/8v/z//X/9f/1//X/9P/0//X/9f/z//L/8f/x//L/8v/x
//H/8f/x/+//7v/u//D/8f/x//H/8f/z//P/8P/u/+7/7//v/+//7//v/+7/7v/u/+7/
7f/s/+z/7//w//H/8v/w//D/8P/w//D/8P/w//L/8v/z//T/9P/z//P/9f/3//n/+f/6
//v/+//7//v/+//8//z//f/9/////v/9//z/9v/z//L/8v/x//T/9f/1//X/9P/z//L/
9P/z//P/8v/u/+7/7f/s/+r/6//s/+3/7P/r/+r/6f/p/+f/5//m/+b/5//n/+f/6P/p
/+r/6//q/+n/6P/n/+j/6P/o/+j/6//p/+n/6//x//z/BgAQAB0AMABHAGQAfwCTAJ8A
owCfAJUAggBYACIA8v/C/5H/Y/85/xr/Gf8t/03/bv+I/53/sP/A/9L/3//o/+r/7v/w
//D/8P/w//D/8//z//P/9f/2//b/9//2//j/+v/7//z//v/+//7//f/7//r/+v/7//r/
+v/6//v//P/+////AAABAAAAAAABAAIAAwADAAMABAAEAAQABAAGAAgACQAKAAkACQAJ
AAoACgAKAAwADQAPAA8AEAARAA8AEAARABMAFAAUABYAFwAYABgAGAAYABgAGQAaABwA
HwAgACEAIgAkACUAJgAnACoAKwAsACsALwAxADIANAA1ADYANwA4ADoAPQA+AD4AQgBD
AEQARQBGAEcASABJAEsATABMAEwASgBKAEoASgBLAEsASgBKAEgASABHAEUARQBEAEIA
QAA/AD0AOQA2ADQALwAtACoAKQAkACIAHQAYABUAEgAOAA0ACgAIAAcAAgAAAP///f/7
//r/+v/5//n/+P/3//b/9v/2//b/9v/z//P/8//y//P/8//z//P/9f/1//X/9f/0//T/
9P/0//L/8v/y//L/9P/0//T/9P/2//b/9//3//f/9//4//j/+P/4//j/+P/3//f/9//3
//r/+v/5//n/+v/6//v//P/7//r/+v/6//z//P/8//z/+//7//v/+//9//z//P/8//v/
+//6//r/+v/5//n/+f/5//n/+f/5//n/9//2//b/+P/3//f/9//3//b/9f/0//P/8//z
//P/8f/y//L/8P/u//D/8P/v/+//8P/x//L/8f/x//H/8f/u/+7/7v/u/+//8P/w//D/
8f/w//D/8f/x//H/8f/x/+7/7v/v/+//7//u/+3/7f/v//D/8P/x/+//7//t/+z/7P/u
/+//7//t/+3/7//v/+z/6v/q/+v/7P/t/+7/7//t/+z/6//q/+3/7v/u/+3/7f/t/+//
7//q/+n/6//u/+7/7v/u/+7/7v/u/+7/7v/w//D/8P/y//D/8f/y//L/8f/x//P/9f/2
//f/+f/7//n/+f/5//n//P/8//3//f/7//r/+f/4//T/8f/w//D/8f/0//X/9f/z//L/
8f/w//D/7//v/+7/7P/s/+v/6v/n/+f/5//n/+n/6f/p/+n/6f/n/+f/5v/m/+f/5//n
/+X/5f/l/+X/5//n/+f/5//o/+j/6P/o/+f/6f/p/+//9/8CAAwAGAAnADwAWwB6AJMA
oQCnAKEAlQCDAGIALgD8/87/nP9r/z//G/8S/yP/Qf9j/4D/lv+n/7r/zP/a/+X/7P/u
/+7/7v/v//D/8f/y//X/9f/1//f/9//4//r/+v/7//z//P/8//z//P/8//v//f/8//z/
/f/+//7//v//////AAAAAAAAAgACAAMABQAGAAcABwAHAAYABgAGAAYACQAKAAoACgAJ
AAkACQAKAAoACgAMAA0ADQANAA4ADwAPABAAEQATABYAFgAYABkAGAAYABgAGAAcAB0A
HgAgACEAIgAjACQAJAAlACYAJwArAC0ALwAvAC8AMQAyADQANgA4ADoAPABAAEMARABE
AEQARQBGAEcASABJAEoASwBJAEoASgBKAEwATABMAEwATwBPAE4ATgBLAEoASABFAEQA
RABDAEIAQQA/ADsAOAA3ADMAMgAwACsAJgAkAB8AGgAXABQAEAAQAA4ADQANAAgABgAF
AAMA///+//7//f/9//z/+//6//r/+v/6//r/+v/7//z//P/5//n/+f/5//n/+f/5//n/
/P/8//z//P/6//r/+v/6//r/+v/6//r//P/8//3//f/7//v//P/8//7//v/+//7/////
//////8CAAIAAQABAAEAAAAAAAAAAgACAAMABAAEAAQABAAEAAMAAwADAAMABQAEAAQA
BAADAAMAAgACAAAA////////AQABAAEAAQABAP///v/+/wAA///////////+//3//P/9
//3//f/9//v//P/8//r/+P/6//r/+f/5//r/+//8//n/+f/5//n/+v/6//r/+v/5//r/
+v/6//n/+P/4//n/+//7//v/+//4//j/+f/5//n/+P/3//f/+v/6//n/+f/7//v/+f/4
//b/+P/5//n/9//3//n/+f/6//j/+P/5//v/+//7//v/+P/4//j/+P/7//z//P/7//n/
+f/5//n/+P/4//j/+P/4//r/+v/6//r/+v/6//r//P/8//3//v/+//3//f///wEAAwAD
AAQABQAHAAcABwAHAAgACAAJAAkACQAIAAcABgAAAP3//P/8////AgADAAMAAwACAAEA
AAD+//3//f/8//r/+v/5//j/9f/1//X/9f/3//f/9//3//f/9f/1//T/8v/z//P/8//0
//X/9v/3//b/9f/0//P/9v/2//b/9v/3//n//f8DAAsAFAAgACwAQQBgAH8AmACvALsA
uQC3AK8AlQBsAEIAFADg/7D/gf9P/y3/MP9J/2P/hf+i/7b/xf/S/97/7v/3//r//P/8
//z//f/+////AAADAAMAAwAFAAkACgAMAAwADAAMAAsACgAKAAoACgAJAAcABgAGAAcA
CgAKAAoACwAMAA4ADwAQAA8ADgAOAA8AEQATABQAFQAVABQAEwASABQAFgAXABgAGQAZ
ABkAGgAYABgAGgAbAB0AHQAeAB8AHQAeAB8AIQAiACIAJAAlACgAKAAoACgAKgArACwA
LgAvADAAMQAyADYANwA4ADkAOwA9AD8APwBDAEUARgBIAEoATABOAFAAUgBVAFYAVgBY
AFkAWgBbAFwAXQBeAF8AXwBgAGAAYABeAF4AXgBeAGEAYQBgAGAAXgBeAF0AWwBZAFgA
VgBUAFUAUwBPAEwARwBBAD4AOgA5ADQAMgAtACwAKQAmACIAIQAeABwAGwAYABYAFQAT
AA8ADgAOAA0ADwAOAA0ADAAMAAwADAAMAAsACwALAAoACwALAAsACwALAAsACwALAA4A
DgAOAA4ADQAMAAsACgAMAAwADAAMAAwADAANAA0ACwALAAwADAAQABAAEAAQAA8ADwAP
AA8AEgASABEAEQAVABYAGAAaABkAGAAYABgAGAAYABgAGAAZABkAGQAZABkAGAAYABgA
GQAZABgAGAAWABUAFQAVABcAFwAXABcAFgATABEAEAASABEAEQARABQAFAAUABQAEQAR
ABEAEQARABIAEgAQAA8AEAAPAA0ADgAOAA4ADgAPAA8ADwAPAA4ADgAOAA4ADwAQABAA
EAAPAA4ADgAPAA8ADwAPAA8AEAAQABEAEQARABAADwAPABIAEgARABEAEQARAA8ADgAO
ABAAEQARAA8ADwARABEAEAAOAA4ADwARABEAEQARABAAEAAQABAAEQASABIAEQAVABMA
DwAPAA4AEAAQABAAEAASABIAEgASABAAEAAQABIAEwAVABcAGAAXABcAGQAbABoAGQAZ
ABkAHAAdAB4AHwAfAB4AHgAdAB4AHgAeAB4AGgAXABYAFgAWABgAGAAXABoAGgAaABoA
GQAXABYAFAAVABYAFgAWABIAEQAQAA8ADQANAA0ADQAOAA0ADgAOAAwADQANAA0ADwAP
AA8ADwANAA0ADQANAA4ADgAOAA4AEQATABMAFQAbACQALgA4AEUAWgB3AJYArwDDAM8A
0QDNAMEAqAB8AEwAHgDu/73/j/9h/0T/Sf9j/4P/ov+8/9H/5P/y//7/CQAQABQAFgAa
ABkAGgAbABwAGwAbABsAHQAfACAAIgAiACQAJgAnACgAJgAmACYAJQAlACQAJAAlACYA
JgAmACcAJwAoACgAKAAoACgAKQArAC4ALwAvAC8AMgAyADIAMgAzADQANAA0ADcANwA3
ADgANgA2ADgAOQA7ADsAPAA9AD8AQABBAEMAQwBCAEMAQwBGAEYARgBGAEYARwBIAEoA
SwBMAE0ATgBQAFEAUgBTAFcAWQBbAFsAYABjAGUAaABnAGgAaQBqAGwAbwBwAHAAcwB1
AHcAeQB4AHkAegB7AHwAfgB/AIAAfgB+AH4AfgB/AH8AfgB+AH4AfgB9AHsAeQB4AHYA
dAB1AHMAbwBsAGoAZQBjAGAAXwBaAFgAUwBSAE8ATABIAEMAQAA+AD0APAA6ADkANwA1
ADQANAAzADMAMgAxADAAMAAwADAAMAAvAC8ALwAuAC8ALwAvAC8ALQAtAC0ALQAvADAA
MQAyADIAMgAyADIAMAAwADAAMAAyADIAMwAzADMAMwA0ADQANgA2ADYANgA3ADcANwA3
ADgAOAA3ADcAOQA6ADwAPgA9ADwAPAA8AD4APgA+AD4APwA/AD8APwA/AD4APgA+AD8A
PwA+AD4APgA9AD0APQA/AD8APwA/AD0AOwA6ADoAPAA7ADsAOwA9ADwAOwA6ADkAOQA5
ADkAOQA6ADoAOAA4ADoAOgA5ADgAOAA4ADgAOQA5ADkAOQA4ADgAOAA4ADkAOgA6ADoA
OwA6ADoAOwA5ADkAOQA5ADkAOgA8AD0APQA8ADsAOwA8ADwAOwA7AD0APQA7ADoAOQA6
ADoAOQA4ADkAPAA9ADwAOgA6ADsAOwA7ADsAOwA8ADwAPAA8ADsAPAA8ADsAPQA9AD8A
PwBCAA==
         </WaveFormData>
      </LeadData>
      <LeadData>
         <LeadByteCountTotal>10000</LeadByteCountTotal>
         <LeadTimeOffset>0</LeadTimeOffset>
         <LeadSampleCountTotal>5000</LeadSampleCountTotal>
         <LeadAmplitudeUnitsPerBit>4.88</LeadAmplitudeUnitsPerBit>
         <LeadAmplitudeUnits>��V</LeadAmplitudeUnits>
         <LeadHighLimit>2147483647</LeadHighLimit>
         <LeadLowLimit>268435456</LeadLowLimit>
         <LeadID>V4</LeadID>
         <LeadOffsetFirstSample>0</LeadOffsetFirstSample>
         <FirstSampleBaseline>0</FirstSampleBaseline>
         <LeadSampleSize>2</LeadSampleSize>
         <LeadOff>FALSE</LeadOff>
         <BaselineSway>FALSE</BaselineSway>
         <ExcessiveACNoise>FALSE</ExcessiveACNoise>
         <MuscleNoise>FALSE</MuscleNoise>
         <LeadDataCRC32>1595804180</LeadDataCRC32>
         <WaveFormData>
9v/2//b/9v/0//T/9P/0//T/9P/0//P/8//z//P/9P/1//X/9v/2//j/+f/7//v/+//+
////AAD+//////////3//f/9////AAACAAUABgAEAAQAAgD//////v/+/wAAAAAAAAAA
//8AAP///v/9/////v/8//r/+P/3//P/8f/x//H/8P/w//D/7//v/+//7f/t/+3/7f/v
/+//8P/w/+7/7f/s/+v/7f/u/+//8P/0//D/8P/u/+3/6//t//L/+f8FABQAKQBFAGgA
kgC6AOAAAwEfATEBLwESAeQAsQBvACcA7f+5/4r/e/+D/5P/of+y/7//x//R/93/6P/v
//P/9f/z//H/8f/y//L/8v/1//X/9v/2//X/9P/0//P/8//1//X/9f/1//X/9f/1//f/
9//3//n/9//3//f/+P/5//n/+f/5//v//P/8//z/+v/7//v//P/8//z//P/8//7//v/+
/////v///wAAAAABAAEAAQABAAEAAgADAAQABQAFAAUABgAIAAsADQAOAA8ADwAPABEA
EAARABIAFAAXABcAGAAaABsAHQAdAB8AJAAlACYAJwAoACsAKwArAC8AMQAzADYANgA4
ADgAOwA9AD0AQABAAEIAQwBEAEUASQBJAEkASQBHAEcASABKAEgASABIAEcASABHAEYA
RgBGAEUARABBAD4APAA6ADcAMgAwAC0AKgAnACMAIQAeABkAFwATABAADgAMAAoACgAI
AAYABAACAAEAAQABAAAAAQAAAP///v/9//z/+//6//r/+v/7//z/+f/5//n/+f/3//j/
+P/4//j/+P/4//f/9//3//b/9v/4//n/+v/7//z//P/7//v/+v/6//r//P/6//v/+//7
//3//f/9//3//////wAAAAABAAAAAAD/////AQACAAIAAgACAAIAAgADAAMAAgABAAAA
AAAAAAAA//////7//f/9//3//f/9//7//v/+//7///////////////7//v/+//z//P/8
//z/+P/4//f/9//4//n/+v/7//v/+//6//n/+v/5//n/+f/3//f/9//2//j/9v/2//b/
9//4//j/+P/2//X/9f/1//b/9//4//n/9f/1//j/+P/4//f/9v/2//b/9v/2//b/9f/1
//T/9P/1//X/9v/3//b/9f/0//P/9f/1//T/9P/0//T/9P/0//T/9P/0//T/8//0//X/
9//1//b/9P/0//T/9P/1//X/9f/1//T/9f/1//b/9v/2//f/+f/7//v//v////7//v//
////AAABAAIAAwAEAAMAAwAEAAYABgAGAAQA///9//z//P/+/wAAAAAAAAEAAAD///7/
+//7//r/+P/2//X/9f/y//P/8//z//L/8P/w/+//7//x/+//7//v/+3/7f/t/+7/7v/t
/+3/7f/v//D/8P/w/+//7v/t/+z/8P/x//H/7//w//H/+f8EAA8AIwBCAGQAigCyANcA
9QAPASEBIAEGAdkApQBjABsA4/+w/4X/c/97/43/ov+z/8H/y//V/97/5//t//H/8//1
//P/9P/0//T/9P/z//P/8v/0//T/9f/1//f/+f/5//n/+P/3//b/9f/3//f/9//5//n/
+f/5//r/+//7//v/+//5//r/+v/6//z//f/9//7/AAAAAAAAAAD+//7//v///wIAAwAE
AAQAAwADAAMAAwADAAQABQAGAAcABwAHAAgABgAJAAsADAANAA0ADQAPABAAEQASABQA
EwATABQAFgAZABsAGwAdACAAIQAiACMAJQApACoAKwAtAC8AMQA0ADYAOAA4ADsAOwA7
AD4APgBAAEEAQgBDAEUARQBFAEUARQBFAEYASABIAEgASABHAEYARQBEAEQAQgBBAEAA
PQA9ADwAOwA5ADYANAAxAC4AKQAlACMAIAAcABsAGAAWABMAEAANAAwACgAIAAYABAAB
AAEAAQAAAP///v/9//z/+v/6//r/+v/5//j/+P/4//n/+f/5//n/+P/4//f/9v/4//j/
+P/3//n/+f/4//j/9v/3//j/+f/6//r/+f/5//j/+P/4//r//P/9//3//f/9//3//f/9
//3//f/+//7//v/+///////9////AAAAAP7//v/+//7/AAABAAEAAQD///7//f/8////
///+//3//f/9//3//f/8//z//P/8//z//f/+/////v/8//v/+v/6//r/+v/6//r/+v/5
//n/9//3//f/9//2//f/9//3//b/9f/1//X/9//3//f/9v/4//b/9v/2//X/9v/2//b/
9v/1//X/9f/z//P/8//z//P/8//2//b/9v/1//T/9P/y//L/8v/y//X/9f/0//T/8f/x
//L/8//0//X/9v/3//b/9f/z//L/8P/w//D/8P/w//D/8P/w/+//8P/x//P/7//1//j/
+P/3//b/9f/0//H/8f/x//H/9P/1//X/9v/2//b/9//5//n/+f/8//3/AAAAAAEAAQD/
/////////wEAAQACAAQAAgACAAIAAAD+//3//f/+////AAD///7/+//6//n/+P/4//n/
+f/4//T/8//z//D/7//v/+//7v/u/+7/7f/t/+v/6f/p/+n/6f/p/+n/6v/r/+v/7P/t
/+v/7P/s/+z/7P/s/+z/7P/q/+n/7f/v//L/9/8BAAwAHwA5AFwAggCqANAA7QAFARUB
FQH+ANYApQBlAB0A4/+z/4b/cf91/4X/mf+s/7v/w//J/9f/5P/v//P/8f/v/+3/7//w
//D/8P/x//H/8v/y//D/8P/x//H/8f/z//P/8//x//H/8f/x//L/8//0//f/9v/1//T/
9P/1//X/9f/1//b/+P/5//r/+v/7//v//P/6//r/+v/6//z//P/8//3//f/9//3//P/9
//3//f/9//3//v///wAAAQABAAEAAgAEAAcACQAKAAgABwAGAAcACwANAA8AEgASABEA
EQASABUAFwAXABkAHAAdAB4AHwAhACUAJgAnACcAKQArAC4AMAAyADIANQA3ADcAOgA6
ADwAPQA+AD8APwA/AD8APwBCAEMARQBIAEYARABCAD8AQABBAEIARABBAD8APQA5ADgA
NgA0ADEALwAuACwAKgAmACEAHgAaABYAFQASABAADQAKAAcABgAFAAIA///8//v/+//7
//r/+//6//n/+P/3//b/9f/0//X/9P/0//T/8//z//P/8//z//T/9P/0//L/8v/y//H/
8//z//L/8v/y//P/9P/1//X/9P/y//H/8f/y//P/9v/2//f/9//3//f/9//3//f/9//3
//j/+P/4//j/+f/5//j/+//9//7/+//6//n/+P/8//3//f/9//7//v/+//7//v/9//v/
+f/7//v/+//7//v/+v/5//j/9//3//f/9//3//b/9v/2//b/9v/2//b/9v/2//X/9f/1
//X/9f/1//X/9f/0//P/8//z//T/9f/1//X/9f/0//T/8v/y//L/8f/y//L/8v/0//P/
8//z//H/8f/x//H/7//v//L/8v/0//P/8v/y//H/8P/v/+7/8f/x//D/8P/x//H/8v/z
//L/8f/w/+//8P/x//H/8v/v/+7/7f/s/+z/8P/y//D/8P/w//D/7f/t/+3/7f/w//H/
8f/y//T/9P/1//f/9//3//r/+//6//r/+//7//n/+f/5//n//f/9//7/AAD+//7//v/8
//n/9//2//b/+//+////AAD///7//f/8//r/+f/3//T/8P/v/+//7P/r/+v/6//q/+z/
7P/r/+v/6f/n/+f/5//p/+n/6f/q/+r/6f/p/+n/6f/q/+r/6v/q/+r/6v/q/+j/5//l
/+n/8P/1//v/DgApAEcAagCUALwA4gABARsBKwEpAQwB4gCrAGUAIQDn/6//gP9z/33/
jf+d/67/uf/B/8v/1//k/+v/7f/t/+v/6f/r/+z/7P/s/+3/7f/u/+7/7P/s/+3/7f/v
//H/8f/x//H/8f/x//H/7//v/+//8f/z//P/8//0//P/8//z//P/8//0//T/9P/0//X/
9f/2//b/9v/2//b/9v/2//b/9//2//f/+P/4//v/+//7//v/+//8//3//v////////8A
AAIABQAHAAgABwAHAAcACQAKAAsADAAOABEAEQASABQAEwAVABUAFwAcAB0AHgAfAB8A
IwAkACUAJwApACsALgAwADIAMgA1ADcANwA6ADoAPAA9AD4APwBBAEEAQQBBAEEAQQBC
AEQAQwBCAEEAPwBAAD8APgA+AD4APQA8ADkANgA0ADIALwAsACoAJwAkAB8AGwAZABYA
EgARAA4ADAAJAAYAAwACAP///P/5//b/9v/3//j/+P/3//b/9f/0//L/8v/y//L/8//y
//L/8v/w/+//7v/t/+3/7v/u/+7/7v/u/+7/7f/v/+//7v/u/+7/7//w//H/8P/w/+//
7//v//D/8f/0//T/9f/1//X/9//3//f/9//1//X/9v/2//b/9v/3//f/9f/3//j/+P/4
//j/+P/4//n/+f/4//f/+P/4//j/+P/4//f/9f/z//X/9f/1//X/9v/2//b/9v/1//X/
9f/1//X/9P/0//T/8P/w//D/8P/v//D/8P/x//H/8f/x//H/7//v/+7/7f/t/+3/7v/v
/+3/7f/t/+z/7v/s/+z/7P/t/+7/7v/u/+7/7f/t/+3/7f/t/+3/7f/q/+n/6//q/+v/
6//r/+z/7P/s/+z/7P/r/+v/6v/q/+v/6//s/+3/7P/r/+r/6f/r/+v/6v/q/+r/6v/q
/+r/6P/o/+j/6P/u/+7/7f/s/+v/6v/n/+f/5//n/+n/6//s/+7/7f/s/+z/7f/v/+//
8v/z//b/9v/3//f/9v/1//T/8//3//f/+P/6//j/+P/4//b/9P/z//P/9P/0//b/9v/2
//X/9P/z//L/8//z//L/8P/s/+v/6//o/+f/5//n/+b/5P/k/+P/4//l/+P/4//j/+P/
4//j/+T/4v/h/+H/4f/h/+L/4v/i/+L/4v/i/+L/4v/h/+H/4//k/+f/8f/6/wcAHwA8
AGAAiACwANMA9QAPAR0BFgH2AMkAkwBPAAkA0/+i/3f/af9x/4P/mP+p/7X/v//J/9T/
3f/j/+P/4f/h/+L/5P/l/+b/5//n/+j/6P/m/+b/5//n/+n/6//r/+v/6//r/+v/6//p
/+n/6f/r/+3/7f/t/+7/7//v/+//7//x//L/8v/y//H/8f/w//D/8P/w//D/8P/y//L/
8v/z//L/8//0//T/9//3//f/9//1//b/9//4//n/+f/5//r/+v/9////AAD///////8B
AAMABQAHAAoACwALAAwADgANAA8ADwARABQAFQAWABcAFwAbABwAHQAhACMAJQAoACoA
LAAsAC8AMQAxADQANAA0ADUANgA3ADsAOwA7ADsAPQA9AD4AQAA+AD4APgA9AD4APQA8
ADwAOgA5ADgANQA2ADQAMgAvACoAKAAlACIAHQAZABcAFAARAA8ACwAIAAcABAABAAAA
///8//n/9v/z//P/8//y//D/7v/s/+r/7P/s/+z/7P/t/+z/7P/s/+v/6//r/+v/6//s
/+z/7P/u/+7/7v/t/+3/7f/s/+z/6v/r/+z/7f/s/+z/6//r/+v/7P/t//D/8P/x//H/
8f/v/+//7//v//D/8f/z//T/8//y//L/8f/x//P/9P/0//P/8v/x//D/8v/z//P/8//0
//T/9P/0//P/8//y//H/8//z//P/8//0//T/9P/0//H/8f/x//H/8v/y//P/9P/v/+7/
7f/s/+z/7P/r/+v/6//r/+v/6//q/+v/6//r/+z/6//r/+v/6//r/+v/6v/s/+r/6v/q
/+j/6P/n/+b/6P/n/+f/5//o/+n/6v/r/+j/5//p/+j/6f/p/+n/6v/p/+j/5//m/+n/
6f/o/+j/5//n/+j/6f/p/+n/6f/p/+v/6//q/+r/6f/o/+f/5v/o/+j/6P/o/+b/6P/m
/+T/5v/m/+b/5v/m/+f/6P/p/+j/6f/p/+r/6P/o/+n/6//r/+v/7v/v//D/8P/x//H/
8v/z//T/9f/1//X/9v/4//j/+P/4//b/9f/z//L/8v/z//T/8//y//P/8v/x//D/7//v
/+7/7P/q/+n/6f/m/+T/4//i/+D/4P/g/9//3//g/9//4P/h/+H/4f/h/+L/4v/h/+H/
4f/h/+L/4v/i/+L/4v/i/+L/5v/l/+P/4//m/+v/9f8EABkANwBgAIoAsgDaAP0AFwEp
ASsBCgHgALEAawAdAOH/q/98/2v/df+F/5X/pv+z/8H/y//V/9r/3f/h/+P/4//j/+T/
5v/n/+j/5//n/+j/6P/p/+r/7P/t/+z/7f/s/+v/6//r/+v/6//r/+v/6//t/+v/6//r
/+z/7//v/+//7//x//L/8v/y//L/8//z//T/8v/y//L/8v/w//D/8P/x//X/9//5//r/
+f/5//n/+f/5//r/+//8//3//f/9//7//v8BAAMABAADAAMAAwAFAAgACQAKAAwADwAP
ABAAEgAUABcAGAAbAB0AHQAdAB0AIQAlACYAJwAnACkAKwAuADAAMgAyADUAOQA5ADwA
PAA8AD0APgA/AEMAQwBDAEMAQwBDAEQARgBEAEQARABDAEMAQwBDAEQAQQA/AD0AOQA6
ADgANgAzAC8ALAAoACQAIwAfAB0AGgAVABMADwAMAAYAAgD+//z////+//3//P/5//n/
+f/4//X/9P/z//L/8v/y//L/8v/v/+7/7v/u/+//7//v/+//7//w//D/8P/u/+7/7v/t
/+//7//u/+7/7P/t/+7/7//y//L/8f/x/+//7v/t/+7/7//x//L/8//1//X/9f/1//P/
8//0//T/9v/2//f/9//z//X/9v/2//j/+P/4//j/+f/5//j/9//4//j/+P/4//v/+//6
//n/+P/3//b/9f/0//T/9P/0//P/8//z//P/9f/0//T/9P/y//L/8v/y//D/8P/v/+//
8f/x//H/8f/w//H/8f/x//D/7//v/+//8f/x//H/8P/w/+7/7v/u/+3/7v/u/+7/7v/t
/+3/7f/r/+v/6//r/+v/6//u/+7/8P/v/+7/7v/s/+z/7P/s/+//7//u/+7/6//r/+z/
7f/r/+v/6//r/+3/7f/q/+z/7P/q/+r/6v/q/+v/6//r/+v/7P/t/+3/7v/u/+7/7//x
//H/8f/0//X/9v/2//f/9//3//f/9//3//n/+f/6//z//v/+//7//P/4//X/8//y//T/
9v/2//b/9v/2//b/9v/0//P/8f/u/+7/7f/t/+r/6f/p/+n/6P/o/+j/5//n/+n/5//n
/+f/5v/l/+T/5P/k/+P/4//j/+X/5v/m/+b/5P/k/+T/5P/o/+v/5//j/+b/7f/1/wAA
EwAvAFIAegCiAMoA8QARASkBMwEgAfgAyQCLAD0A+f/F/5L/cf9v/3//kf+g/63/uf/B
/8//3P/j/+f/6//p/+f/5//o/+j/6P/r/+v/7P/s/+7/7v/v/+//7v/v/+7/7f/v/+//
7//v/+//7//v//H/7//v/+//8P/x//H/8f/x/+//8P/w//D/8v/z//P/9P/2//b/9v/2
//b/9v/2//f/+v/7//z//P/7//v/+//7//v//P/9//7/////////AAD+/wEAAwAEAAYA
BwAIAAsACgALAAwADgARABEAEgAUABMAFQAVABcAGgAbABwAHQAhACUAJgAnACkAKwAt
ADAAMgA0ADQANwA7ADsAPgA+AD4APwBAAEEARQBFAEUARQBDAEMARABGAEgASABIAEcA
RABDAEIAQgBCAEEAQAA9ADoAOAA2ADMAMAAuACsAKAAnACMAIQAeABcAFQARAA4ACwAI
AAUABAAEAAIAAAD+//n/+f/5//j/9f/0//P/8v/1//b/9//4//X/9P/0//T/8//z//P/
8//x//L/8v/y//L/8v/y//H/8//z//L/8v/w//H/8v/z//T/9P/z//P/9P/0//T/9v/2
//f/9//3//f/9//3//f/9//3//j/+P/6//r/+//7//n/+//8//z//P/8//z//P/9//3/
/P/7//r/+v/6//r/+//7//r/+f/5//n/+f/5//r/+v/6//r/+f/5//n/+f/5//j/+P/4
//b/9v/2//b/8v/y//H/8f/z//P/8//z//T/9f/1//X/9P/z//P/8//z//P/8//y//D/
7v/u/+7/8f/y//L/8v/y//H/8f/x//P/8//z//P/8f/x//T/9P/z//H/7//u/+//8P/x
//L/8f/x//D/8P/v/+//8P/x//H/8f/x//H/8f/x//D/8P/w//D/8P/w/+7/7v/u/+7/
7v/s/+7/7//w//H/8v/x//H/8f/x//D/8f/x//L/9P/0//X/9//1//X/+P/5//r/+v/7
//v/+//7//v/+///////AAACAAQABAAEAAIA/f/7//r/+v/6//z//P/8//3//P/7//r/
+//7//r/+P/1//P/8v/u/+7/7//w//D/7v/u/+3/7f/s/+n/6P/n/+f/5//n/+j/6f/p
/+r/6//r/+z/7P/s/+z/7P/s/+z/7P/p/+n/6f/q//H/+f8CAA8AJwBEAGYAjgC2ANkA
+wAVASUBIAECAdEAmwBVAA0A0/+k/33/b/93/4v/oP+v/7v/xf/P/9z/6f/t/+//7//v
/+3/7v/u/+7/7//v//D/8P/u/+7/7//v//D/8//0//X/9//3//f/9//1//X/9f/3//f/
9//3//j/+//7//v/+//5//r/+v/6//r/+//7//z/+v/6//r/+v/7//z//f//////////
//7///////////8BAAIAAwAEAAMAAwADAAQABgAJAAsADAANAA0ADQAPAA4ADwAQABIA
EwATABQAFgAZABsAGwAdAB4AHwAgACEAJQApACoAKwArAC0ALwAyADQANgA2ADkAPQA9
AEAAQABAAEEAQgBDAEcARwBHAEcARwBHAEgASgBKAEoASgBJAEgARwBGAEYARgBFAEQA
QQBAAD4APAA5ADYANAAxAC4ALQApACcAJAAdABsAFwAUABMAEAANAAwACwAIAAUAAgAB
AAEAAQAAAP///v/9//z//P/8//z//P/7//r/+v/6//n/+f/5//n/+//8//z//P/6//r/
+v/5//f/9//2//b/+P/5//r/+//8//z/+//7//z//P/8//7//P/9//3//f/9//3//f/9
//3//f/+//7//v/+///////9////AAAAAAAAAAAAAAAA//////7//f/9//7///8AAP//
///+//3//f/9//3//f/8//z//P/8//v/+//7//v/+//6//r/+v/4//j/+P/4//j/+P/3
//f/9//3//f/9//3//f/9v/1//X/9f/2//f/9f/1//X/9P/0//L/8v/y//P/9P/0//T/
9P/z//P/8//1//X/9f/1//H/8f/0//T/9v/1//T/9P/2//b/9v/2//T/8//x//D/8P/x
//P/9f/0//P/8v/x//H/8f/w//D/8f/y//P/9P/y//L/8v/y//L/8v/y//P/8v/z//P/
8v/x//D/8P/y//L/8v/y//L/8f/x//H/8f/0//X/9f/2//T/9P/1//f/+f/5//z//f/+
//7///////3//f/9//3/AQABAAIABAACAAIAAgAAAP3/+//6//r//P/+//7//v/9//z/
+//6//f/9//2//T/9P/z//P/8P/t/+3/7f/s/+3/7v/u/+//7f/r/+v/6//t/+3/7f/u
/+3/6//q/+n/6//s/+z/7P/s/+z/7P/s/+z/6//r/+3/8v/3////DAAfADcAWACAAKgA
ygDrAAMBEwEXAQIB2ACnAGsAHwDj/7P/iP9x/3X/h/+b/6z/t/+//8v/2f/m/+3/8f/x
//H/7//v//D/8P/w//P/8//0//T/8v/y//P/8//1//f/9//3//f/9//3//f/9f/1//X/
9//5//n/+f/6//n/+f/5//n/+//8//z//P/8//3//f/+//z//P/8//z//f/+////AQAB
AAEAAQAAAAMAAwADAAMAAQACAAMABAAHAAcABwAIAAYACQALAAwADQANAA0ADwASABMA
FAAWABUAFQAWABgAGQAbABsAHQAeAB8AIAAhACMAJwAoACkALQAvADEANAA2ADgAOAA7
AD0APQBAAEAAQgBDAEQARQBGAEUARABDAEQARQBHAEoASgBKAEoASQBIAEcARgBGAEYA
RQBEAEEAPgA8ADoANwA3ADYANAAyAC0AKQAnACQAHQAbABcAFAAUABIAEAAQAA4ADAAK
AAgABQAFAAUABAABAAAA///+//z//P/8//z//P/8//3//v/7//v/+//7//v//P/8//z/
/v/+//7//f/9//3//P/8//z//f/+////AAAAAP////8AAAAAAAACAAEAAQAAAP//////
//////8AAAEAAwAEAAMAAgACAAEAAAADAAUABgAGAAYABgAGAAcABwAGAAUABQAGAAcA
CAAIAAcABQADAAUABQAFAAUABAAEAAQABAADAAMAAwADAAMAAgACAAIAAgACAAIAAgAC
AAIAAQABAP///////////v//////////////AAABAAAA///+//z//f/8//3//v/9//7/
/v/+//7//f/9//3//v///wAAAQD+//3////+/wAA///+//7//P/8//z//P///////v/+
//3//f/+/////v/9//z/+//8//3//f/+//7//v/+//7//P/8//z//P/8//z//P/9//v/
/f/8//z/+v/8//z//P/8//z//f/+////AAABAAEAAgACAAIAAwAFAAMAAwAGAAcACgAK
AAsACwALAAsACwALAAsACwAMAA4ADgAOAA4ADAAJAAcABgAGAAkADAANAA4ADAAKAAgA
BgAFAAUABAACAAAA//////z/+f/5//n/+P/6//r/+f/5//v/+f/5//n/+f/5//n/+v/8
//v/+//7//r/+v/5//j/+f/6//v//P/8//v/+f/7/wAACQAXACoAQQBhAIQArADWAPoA
FQErATkBKwEKAeAAqQBfAB0A6/+z/4z/h/+T/6P/t//I/9H/1//f/+v/+P///wMAAQD/
/wEAAQACAAIAAgAFAAUABgAGAAQABAAFAAUABQAHAAcABwAHAAcABwAHAAUABQAFAAcA
CQAJAAkACgANAA0ADQANAAsADAAMAAwADgAPAA8AEAAOAA4ADgAOABAAEAAQABEAEAAR
ABIAEgATABMAEwATABQAFgAYABoAGgAZABgAGAAaAB0AHwAgACMAIwAjACUAJgAnACgA
KgApACkAKgAsAC4AMQAyADUANgA3ADgAOQA9AEEAQgBDAEMARQBHAEoATABOAE4AUQBR
AFEAVABUAFcAWQBbAF0AXQBdAF0AXQBdAF0AXgBgAGIAYgBiAGEAYABfAF4AXgBcAFsA
WgBXAFgAVgBUAFEATQBKAEYAQgA/ADsAOQA2ADIAMQAuACwAKQAmACMAIgAgAB4AHAAa
ABkAGQAZABgAFwAWABUAFAAUABQAFAAUABUAFAAUABQAEwATABMAEwARABIAEgASABIA
EgASABEAEwATABIAEgASABMAFAAVABQAFAATABMAFAAUABQAFgAWABcAFwAXABcAFwAX
ABcAGQAZABoAGgAeAB4AHwAfAB0AHwAgACAAIAAgACAAIAAfAB8AHgAdAB4AHgAeAB4A
HwAfAB4AHQAdAB0AHQAdAB4AHgAeAB4AHAAbABoAGQAbABoAGgAaABsAHAAdAB4AHAAc
ABsAGwAbABsAGwAbABkAGQAYABcAGAAXABcAFwAXABcAFwAWABcAFgAXABgAGQAaABoA
GgAaABkAGQAZABkAGQAZABkAFwAXABoAGgAaABkAGAAYABoAGgAaABoAGQAZABgAGAAX
ABcAGAAZABcAFwAXABcAGQAZABgAGAAaABoAGgAaABkAGAAXABYAFwAYABkAGwAdABkA
FgAWABYAGAAYABgAGAAZABkAGQAZABoAGwAbABwAHQAeACAAIwAhACEAJAAlACQAJAAl
ACUAJgAnACgAKQAqACkAKQAqACwALAAsACoAJwAlACQAJAAkACYAJgAmACYAJgAmACYA
IwAjACIAIAAhACEAIgAgAB4AHQAcABoAGAAYABcAFwAYABcAGAAZABcAFwAXABgAGQAZ
ABoAGwAaABoAGQAYABoAGgAaABoAHAAdABsAGQAaACEAKQA0AEUAXwB+AKQAzADyABkB
OQFRAVsBTgEqAfsAwwB3ADMA///O/6n/o/+x/8X/2P/n/+//+f8FABAAFwAdACEAIQAj
ACEAIgAiACIAIQAhACIAIgAkACQAJQAlACUAJwAnACcAJwAnACcAJwAnACcAJwApACsA
KwArACwAKwArACsAKwArACwALAAsAC0ALwAwADIAMAAwADAAMAAyADIAMgAzADQANQA2
ADYANQA1ADUANQA3ADgAOQA6AD0APQA9AD4APAA/AEEAQgBDAEMAQwBFAEgASQBKAEwA
SwBLAEwATgBRAFMAUwBVAFoAWwBcAF0AYQBlAGYAZwBmAGcAaABqAGwAbgBuAHEAdQB1
AHgAeAB8AH0AfgB/AIMAgwCDAIMAgwCDAIQAhgCGAIYAhgCFAIYAhQCEAIQAggCBAIAA
fQB+AHwAegB3AHYAdABxAG4AbQBpAGcAZABfAF0AWQBWAFMAUABNAEwATABKAEgARgBD
AEMAQwBCAEMAQgBBAEAAPgA+AD4APgA/AD4APgA+AD0APQA9AD0APAA8ADsAOgA7ADwA
PQA9AD8APwA+AD4APgA/AEAAQQBCAEIAQQBBAEIAQgBCAEQARABFAEUARQBFAEUARQBF
AEcARwBIAEgASgBKAEsASwBJAEsATABMAEwATABMAEwATwBPAE4ATQBOAE4ATgBOAE8A
TwBOAE0ATQBNAE0ATQBQAFAAUABQAE4ATQBMAEsATQBMAEwATABMAEwATABMAEwATABL
AEsATQBNAE0ATQBNAE0ATABLAEsASwBMAE0ASwBLAEsASgBLAEoASwBMAE0ATgBOAE4A
TgBNAE0ATQBNAE0ATQBNAEwATQBRAFIAUABPAE4ATgBPAFAAUQBSAFEAUQBQAFAATwBP
AFAAUQBTAFMAUwBTAFEAUQBQAFAAUgBSAFIAUgBSAFIAUgBSAFEAUgBTAFUAUwBVAFYA
VgBZAA==
         </WaveFormData>
      </LeadData>
      <LeadData>
         <LeadByteCountTotal>10000</LeadByteCountTotal>
         <LeadTimeOffset>0</LeadTimeOffset>
         <LeadSampleCountTotal>5000</LeadSampleCountTotal>
         <LeadAmplitudeUnitsPerBit>4.88</LeadAmplitudeUnitsPerBit>
         <LeadAmplitudeUnits>��V</LeadAmplitudeUnits>
         <LeadHighLimit>2147483647</LeadHighLimit>
         <LeadLowLimit>268435456</LeadLowLimit>
         <LeadID>V5</LeadID>
         <LeadOffsetFirstSample>0</LeadOffsetFirstSample>
         <FirstSampleBaseline>0</FirstSampleBaseline>
         <LeadSampleSize>2</LeadSampleSize>
         <LeadOff>FALSE</LeadOff>
         <BaselineSway>FALSE</BaselineSway>
         <ExcessiveACNoise>FALSE</ExcessiveACNoise>
         <MuscleNoise>FALSE</MuscleNoise>
         <LeadDataCRC32>2862457507</LeadDataCRC32>
         <WaveFormData>
6P/o/+j/6P/m/+b/5v/m/+j/6P/o/+j/5v/m/+b/5v/o/+n/6f/p/+v/7P/s/+z/7f/v
//H/8f/w//D/8P/w/+7/7v/u/+//8v/y//X/9f/3//f/9f/z//L/8v/z//T/8v/0//T/
9P/0//P/8v/x//D/8P/t/+z/6v/q/+j/5v/l/+X/5P/k/+P/4//j/+L/4f/g/9//3v/f
/+D/4f/i/+H/4P/f/97/4f/i/+T/5f/p/+b/5P/i/+D/3//d/93/4f/r//j/CwAkAEMA
awCVAL0A5wAMASYBLQEdAfwA0gCSAEoAFADr/8f/t/+8/8P/xv/M/9L/1f/Y/97/5f/o
/+v/6//q/+n/6f/p/+n/6f/p/+n/6f/p/+f/5//n/+f/6f/q/+v/6//q/+r/6v/q/+v/
7P/t/+7/7v/t/+z/7P/u/+7/7v/u/+7/7v/u/+//7//w//D/8P/w//D/8P/w//L/9P/0
//T/9P/2//b/9//3//f/9//3//j/+P/4//j/+f/5//n/+v/+////AAACAAIAAgACAAIA
BAAGAAcACAAJAAkACgALAA4ADwAQABEAFQAYABkAGgAbABwAHAAeAB8AIwAkACgAKgAs
ACwALgAvADEAMQAzADYANwA4ADoAOwA8ADwAPQA7ADwAPAA+ADwAPAA8ADwAPgA+AD0A
PAA8ADsAPAA7ADkANgA0ADEALwAtACoAJwAlACIAHwAdABoAGAAWABIAEgAQAA4ADAAL
AAkACQAIAAUABQAFAAQABAAEAAUABQADAAIAAQD//wEAAQABAAEA/v/+//7//v/+//7/
/v///wEAAQABAAAA/v/+//7//v8AAAAAAAACAAQABAAEAAMAAQABAAEAAgAAAAEAAQAC
AAIAAgACAAIABAAFAAUABQAGAAYABgAGAAgACAAJAAkACQAIAAgACQAIAAgACAAIAAYA
BgAGAAUABQAFAAUABQAFAAQABAAEAAYABgAGAAYACAAIAAgACAAHAAcABwAHAAUABAAD
AAMAAwADAAMAAwAFAAUABQAEAAEAAQACAAIAAwADAAMAAwACAAIAAgABAAEAAQABAAEA
AQADAAMAAwABAAEAAQABAAMAAwADAAIAAAAAAAAAAAAAAAEAAQABAAEAAQD/////AAAA
AAAAAAACAAIAAgACAP///////wAAAgACAAIAAgAAAAAA/v/+//7//v///wAAAgACAAIA
AQABAAAA/v/+//7//v8AAAAAAAAAAP7/AAABAAEAAwADAAQABAAGAAcACQALAAoACgAJ
AAgACgAKAAoACgAJAAoACgANAA8ADwAPAA0ACwAKAAoACwAKAAoADAAMAA0ADAAMAAwA
CQAIAAgABQACAAAAAAD+//3//f/+//7//P/7//v/+//8//z//P/8//r/+v/6//r/+v/6
//r/+v/6//r/+v/7//r/+f/3//b//P/+//v/+f/3//X/+f8CAAsAHAA3AFcAfQClAM0A
9AAWATEBOwEuAQ4B5gCmAF4AJQD9/9n/xv/J/9T/3v/k/+n/7v/w//f//P/9//3//v8B
AP///////////v/9//z/+//9//3//f/9////AAABAAEA///+//3//P/8//z//P/8//3/
/f/9//7//v/+//7//v/+//7//v///wEAAgACAAIABAAEAAQABAADAAQAAwACAAMABgAH
AAkABwAHAAcABwAGAAYABgAGAAcABwAHAAgACAAJAAoADAAOAA4ADgAOAA4AEAARABIA
EwATABQAFQAWABcAGAAZABkAHAAdAB4AIgAkACUAKAAmACkAKQAsADAAMgAyADQANQA3
ADcAOQA4ADkAOgA8AD8AQABAAEEAPwBAAEAAQgBCAEIAQgBCAEAAQAA/AD4APQA7ADsA
OQA5ADgAOAA3ADUAMwAwAC0AKQAmACMAIQAeABwAGgAWABYAFAASABAADQALAAsACgAH
AAcABwAGAAUABAAEAAMAAgACAAIAAQD//////////wAAAAAAAAAA/v/+//7/////////
///+/wAAAAAAAAAA/v/+//7/AAAAAAAAAAD//////////wAA/v//////AAACAAIAAgAC
AAAAAQABAAEAAgACAAIAAgACAAIAAwADAAMAAgACAAMABAAEAAQABAADAAIAAQD//wEA
AQABAAEAAQAAAAAAAAAAAAAAAAAAAAIAAgACAAIAAAD///7//f/9//z/+//7//3//f/9
//3/+//7//v/+v/7//v//P/8//z/+//6//n/+f/6//v/+//7//v/+//7//n/+//7//v/
+f/5//n/+f/3//f/9//2//j/+P/4//j/+P/5//n/+f/3//f/9f/1//j/+P/4//j/9v/2
//b/9v/2//f/+P/6//n/+P/3//b/9f/0//H/8P/y//L/8//0//T/9P/0//P/8f/1//n/
+P/3//b/9f/0//L/8v/y//L/9P/2//f/9//1//X/9v/2//b/9//5//v/+//8//z//P/6
//r/+v/6//v//P/8/////////////f/9//z//P/9//z//P/+//7//P/6//n/+P/5//j/
+P/1//P/8P/v/+z/7P/r/+v/6v/q/+n/6f/p/+b/5v/m/+b/5P/k/+T/5P/l/+b/5//o
/+b/5v/m/+f/5//n/+b/5v/k/+L/4//j/+P/5//t//b/BwAgAD8AYwCLALEA1wD6ABQB
HwETAfYA0ACWAEwAEgDp/8P/r/+w/7n/wv/K/9D/0f/W/97/5//u//H/7f/o/+f/6f/p
/+n/6f/p/+n/6f/p/+f/5//n/+f/5f/m/+f/5//m/+b/5v/m/+f/6P/p/+r/6f/p/+n/
6v/q/+r/6v/q/+z/7P/s/+3/7f/u/+7/7v/u/+7/7v/u/+7/8P/w//D/7//w/+//7//x
//H/8f/x//L/8v/y//L/9f/1//X/9v/4//n/+v/8//v/+v/5//j/+//+/wAAAgABAAEA
AgADAAQABQAGAAcABwAKAAsADAAQABIAEwAWABQAFwAXABoAHAAeAB4AIAAhACMAIwAl
ACgAKQAqACwALQAuAC4ALwAwADIAMwA2ADMAMgAxADAAMQAyADIAMgAvAC0ALQArACgA
JgAlACMAIgAhAB8AHQAaABYAEgAPAA4ADAAKAAYABAACAAAA/v/6//f/9v/0//P/8//z
//L/8//y//L/8f/u/+7/7v/t/+3/7f/t/+3/7P/s/+z/7P/t/+7/7//x//D/7//u/+z/
7P/s/+z/7P/s/+z/7P/u/+3/7P/r/+n/6v/r/+z/7v/w//H/8f/y//D/8P/w//D/8P/x
//H/8f/y//L/8v/y//L/8v/z//P/8v/w/+//7//x//L/8//0//b/9v/2//X/9//3//f/
9//1//T/9P/0//P/8v/x//D/8P/w//D/8P/x//H/8f/x//H/8P/v/+//7//v/+//7//v
/+//7//u/+3/7f/u/+7/7//v/+//7//w//D/8P/v/+3/7f/t/+3/6f/r/+v/6//t/+3/
7f/t/+v/6//r/+r/7P/s/+z/7P/s/+3/7f/t/+v/6//p/+n/7P/s/+z/7P/s/+z/7P/s
/+n/6f/p/+r/7P/s/+z/7P/r/+r/5//m/+j/6v/u/+z/7P/s/+z/6//q/+n/6P/p/+z/
7v/v/+//7//w//D/7v/v//H/8//z//T/9P/0//T/9P/0//T/9//4//j/+//5//n/+f/3
//X/9P/0//X/+f/6//3//v/+//z/+//6//b/9P/z/+//7v/s/+z/6v/m/+X/5f/k/+X/
5f/m/+f/5P/k/+T/5P/m/+b/5v/m/+b/5v/m/+b/5P/k/+T/5f/l/+X/5P/k/+T/4v/d
/9//4//j/+n/+P8RACwASwBxAJsAwwDrAAwBJAEtAR0B/gDQAJAARgASAOf/wf+z/7j/
wf/G/87/0v/T/9j/4P/n/+z/7f/r/+r/5//p/+n/6f/p/+n/6f/p/+n/5//n/+f/5//n
/+j/6f/p/+j/6P/o/+j/6v/q/+r/6v/t/+3/7f/u/+3/7P/r/+r/7P/s/+z/7f/t/+7/
7v/u/+7/7v/u/+7/7P/u/+7/7v/u//D/8P/x//L/8//0//X/9v/2//b/9v/3//f/9//4
//z//f/+/wAAAAAAAAAAAAABAAIAAgACAAUABQAGAAcACAAJAAoACwAOABIAFAAWABcA
GAAYABoAHAAfAB8AIgAkACYAJgAoACsALQAtAC8AMAAxADIANAA1ADYANgA3ADcAOAA4
ADoAOAA4ADgAOAA6ADoAOQA4ADcANQA1ADMAMAAuAC0AKwApACcAJAAhAB0AGgAXABUA
EwASABEADgAMAAoACAAGAAIA///+//z//P/9//7//v////7//v/9//r/+v/6//n/+//7
//v/+//5//j/9//2//b/9v/2//f/9//3//f/9v/4//j/+P/4//j/+P/4//r/+f/4//f/
9f/2//f/+P/6//r/+//7//z//v/+//7//v/9//3//P/7//z//P/8//z//v/+////////
//7//v///wAAAAAAAAAAAAAAAAAA///9//3//f/9/////v/+//7//v/+//7//v/+//7/
/v/+//3//f/9//3/+//6//n/+f/7//v/+//7//v/+//7//r/9//3//j/+P/5//n/+f/5
//b/9v/2//X/9//3//f/9//3//n/+f/5//n/+f/5//n/+f/5//n/+P/1//T/8//y//P/
9f/2//f/9//3//X/9f/0//T/9P/0//b/9v/2//b/9f/1//X/9v/2//b/9v/2//b/9v/0
//T/8v/y//P/9P/6//r/+f/4//f/9v/1//T/8//y//P/9v/4//n/9v/1//X/9P/1//f/
+v/9////AAAAAAAA///+//3//P///wAAAAADAAEAAQABAP/////+//7///8AAAAAAgAC
AAAA/v/9//z//P/8//3/+//4//b/9v/0//L/8f/x//D/8P/v/+//7//u/+7/7v/u/+z/
7P/s/+z/6v/q/+r/6v/q/+r/6v/r/+v/6//q/+r/6v/q/+n/5//l/+f/7f/0////FAAv
AE8AdQCdAMUA7gASAScBKwEcAfoAzgCOAEgAEwDr/8n/uP+9/8b/zv/U/9n/3v/i/+f/
7v/v/+3/6v/r/+3/7f/t/+3/7f/t/+3/7f/t/+3/7f/t/+3/7v/v/+//7P/s/+z/7P/s
/+z/7P/s/+//7//v//D/8P/w//D/8P/y//L/8v/z//L/8v/x//D/7//u/+3/7P/t//D/
8f/y//L/9P/0//X/9//3//f/9//3//b/9f/0//f/9//3//j/+P/5//r//P/8//z//P/8
//7/AAABAAIAAwADAAQABQAEAAUABgAHAAkADAANAA4ADwAQABAAEgATABcAGAAcACAA
IgAiACQAJQAnACcAKQAoACkAKgAsAC0ALgAuAC8AMQAyADIANAA0ADQANAA0ADQANAAz
ADIALwAtAC0AKwAsACoAKQAnACMAIQAeABsAFwAUABEADwAMAAoACAAEAAIAAAD+//z/
+f/3//f/9v/1//X/9f/0//D/7v/t/+v/7P/s/+z/6//t/+3/7f/t/+z/7P/s/+z/6v/q
/+r/6//t/+3/7f/s/+z/7P/s/+z/6//q/+n/6v/p/+j/5//l/+b/5//o/+r/6v/r/+v/
7P/r/+r/6f/o/+n/6//s/+3/7f/s/+v/6v/s/+z/7f/t/+r/6P/n/+f/6v/q/+r/6v/q
/+r/6v/p/+n/6f/p/+n/5//m/+b/5v/o/+j/6P/o/+b/5v/m/+b/5v/n/+j/6f/m/+T/
4v/h/+H/4f/h/+H/3//f/9//3v/f/9//4P/g/9//3//f/9//4P/g/+D/3//f/9//3//f
/9r/2//a/9n/2//b/9v/2//b/9v/2//a/9j/2P/Y/9j/2v/b/9v/2//a/9n/1v/V/9f/
2P/Z/9r/2f/Y/9f/1v/X/9f/1//Y/9j/2P/Y/9j/1v/W/9T/1P/U/9T/1f/W/9T/1P/U
/9L/0P/Q/9D/0P/R/9L/0//U/9L/1P/V/9X/0//T/9T/1P/U/9X/1//Z/9n/2v/a/9r/
2//c/93/3v/e/97/3f/f/+H/4f/h/9//3//e/97/3//f/97/3//e/97/3P/b/9r/2f/Y
/9j/1f/U/9L/0v/Q/8v/yf/I/8b/xv/F/8X/xf/G/8b/xv/G/8j/yP/I/8j/xv/G/8b/
xv/G/8b/xv/H/8X/xf/E/8T/yP/G/8H/v/+9/8H/yf/W/+f/AgAlAE0AdwCjAMsA7gAI
ARMB/wDgALgAdAAmAO7/w/+f/5H/mP+d/6L/qv+w/7X/uP+8/73/vv+//8H/wP+//8D/
wf/C/8P/wf/B/8H/wf/D/8P/w//D/8L/wv/C/8H/wP/A/8D/wP/A/8D/wP/A/8D/v/++
/77/vv++/77/vv/A/8D/wP/B/8P/xP/E/8T/w//C/8H/wP++/8D/wP/A/8L/xv/I/8v/
yv/J/8j/x//I/8j/yP/I/8f/x//H/8j/zP/N/87/0P/Q/9D/0P/Q/9L/1P/V/9b/2f/Z
/9r/2//e/9//4P/h/+H/5P/l/+b/6v/s/+3/8P/w//P/8//2//j/+v/6//z/AAADAAQA
BwAHAAcABwAIAAoADAANAA8ADQAOAA4AEAASABIAEgASABMAFAAUABQAEQAPAA8ADQAN
AAwADAALAAcABQACAP/////8//n/9//0//L/8P/s/+j/5P/g/9z/3//f/+H/4v/f/9//
3//e/93/3P/c/9v/3P/c/9z/2//Z/9n/2f/Z/9n/2v/b/9z/3v/e/97/3//d/93/3f/c
/9z/3P/c/9z/3P/c/9z/3v/f/+D/4f/h/97/3f/c/9z/3//h/+L/5P/l/+b/5//o/+f/
5//m/+X/6P/o/+j/6P/o/+j/6f/p/+n/6P/o/+n/6//s/+3/7v/u/+7/7v/t/+//7//v
/+//7f/s/+z/7P/q/+r/6v/q/+z/7P/s/+z/7P/t/+7/7//t/+z/6//r/+v/6//r/+v/
7P/t/+7/7v/t/+3/7v/u/+//7//v/+//7v/u/+7/7f/r/+v/6//r/+v/7f/t/+3/6//r
/+v/6//r/+v/6//q/+v/7P/t/+7/8P/x//H/8f/w/+//7P/r/+7/7v/u/+7/7v/u/+7/
7v/t/+3/7f/u//D/7v/u//D/8P/u/+7/7v/u//D/8P/w//D/8P/y//P/8//1//X/9v/2
//T/9f/3//n/+//8//z//P/8//z//P/8//3//v/+/wEAAwADAAMAAQD9//z//P/9//7/
/v8AAAAAAgAAAP///v/9//z//P/5//r/+P/4//b/9P/z//P/8v/y//H/8f/x//L/8v/y
//L/8P/w//D/8P/w//D/8P/w//L/8v/y//P/8f/x//D/8P/0//T/7//r/+v/7f/x//z/
DQAkAEMAawCRALkA4wAMASwBPwE5ASAB/gDIAHoAOAALAOX/yf/E/83/1P/Y/9z/4f/k
/+z/9f/4//n/+//6//f/9//3//f/9//5//n/+f/5//n/+f/5//n/9//4//n/+f/5//r/
+//8//z//P/8//z/+//7//v//P/+//7//v/+//z//P/8//3//f/+//7//v///wAAAQAC
AAAAAgACAAIABAAGAAYABwAFAAUABQAFAAYABgAGAAYABwAHAAcACAAIAAkACgAMAA4A
DgAOAA4AEAASABMAFAATABMAFAAVABYAFwAYABkAGwAeAB8AIAAiACQAJQAoACoALQAt
ADAAMgA0ADQANgA7AD0APQA/AD4APwBAAEIARQBGAEYARwBHAEgASABKAEoASgBKAEoA
SABIAEcARgBFAEMAQwBBAD4APAA7ADkAOQA3ADQAMQAxAC4AKwApACQAIgAgABwAGgAY
ABYAFAATABEAEQAQAA0ADQANAAwACwAKAAoACQAJAAoACwALAAoACQAIAAcACAAIAAgA
CAAGAAYABgAHAAcABwAHAAYABgAGAAYABgAEAAQABAAGAAgACAAIAAcABwAHAAcACAAI
AAkACQAKAAgACAAIAAgACAAJAAkACQAMAAwADAAMAAwADAANAA0ADQAMAAwADQAOAA4A
DgAOAA0ADAALAAkACwALAAsACwALAAoACgAKAAwADAAMAAwACgAKAAoACgALAAsACwAL
AAkACAAHAAcABQAFAAUABQAHAAcABwAGAAYABwAJAAoACgAJAAgABwAGAAYABgAFAAMA
AwADAAMAAgAFAAYABwAFAAUABQAFAAUABQAFAAQABgAGAAYABgAFAAUABAADAAUABQAD
AAMABAAEAAQABAAEAAQABAAEAAMAAwADAAQAAgACAAIAAgAEAAQAAgACAAIAAgADAAQA
AAAAAAIABAAEAAQABAAEAAQABAAEAAIABAAFAAUABwAHAAgACAAGAAcACQALAAsADAAM
AAwADAAMAAwADAAPABAAEAATABUAFQAVABMAEAAOAA0ADQAMAAwADgAOAA4ADAALAAoA
CgAKAAsACQAGAAQABAACAAIAAQABAAAA/v/9//3//f/7//r/+f/4//j/+P/4//j/+//8
//3//v/+//7//v////3//f/8//z//v/6//n/9//1//n//f8EABEAJgA/AF0AhQCtANcA
AAEkAT8BRQE0ARAB5ACgAFQAHwD5/9n/yP/N/9b/3v/i/+f/6v/w//n/AAADAAEAAAD/
///////////////////////9//3//f/9//7/AAACAAMAAAAAAAAAAAD+//7//v/+////
/////wAAAgACAAIAAgACAAIAAgADAAEAAgACAAIAAgACAAIAAgADAAYABwAIAAcACAAH
AAcABwAHAAcABwAKAAoACgAKAAoACQAIAAgADAANAA4AEAAQABAAEAAQABAAEgATABQA
FQAVABYAFwAaABsAHAAdAB0AIAAhACIAJAAmACcAKgAoACsAKwAuADAAMgAyADQAOQA7
ADsAPQA8AD0APgBAAEMARABEAEUARQBGAEYASABIAEgASABIAEcARgBEAEIAQwBBAEEA
PwA8ADoAOQA3ADUAMwAwAC0ALAAqACgAJwAhAB4AGwAWABUAFAATABIADwANAA0ADAAJ
AAkACQAIAAcABgAGAAUABgAGAAYABQAEAAMAAgABAAAAAAAAAAAAAgACAAIAAwABAAEA
AQAAAAAAAAAAAAAAAgACAAIABAACAAIAAgABAAMAAwADAAQAAwADAAIAAgAAAAAAAAAA
AAAAAQABAAEAAAAAAAAAAAACAAIAAwADAAUABAAEAAUAAwACAAEAAAABAAIAAwADAAEA
AQABAAEAAwACAAIAAgABAAAA///+/wAAAAAAAAAA//////////////7//f/9//3//f/9
//3//f/9//3//P/7//v//P/8/////////////P/8//z/+//7//v/+//7//n/+//7//v/
+//7//v/+//9//3//f/8//r/+v/6//r/+P/5//n/+f/6//v/+v/7//v/+v/5//j/+v/6
//r/+v/5//n/+f/6//j/+P/4//j/+f/6//n/+v/5//j/+P/4//j/+P/4//f/9//3//f/
+P/2//b/9//4//j/+P/4//j/+P/4//j/+P/6//z//f/9//v/+//8//z//P/9////AQAD
AAQABAAEAAIAAgACAAIABQAGAAYACQAIAAcABgADAAEAAAAAAAEAAwAEAAcACAAGAAQA
AwACAAAA/v/9//n/+v/4//j/9v/0//P/8//y//T/8//z//P/8v/y//L/8v/0//T/9P/0
//H/8P/v/+7/8P/w//D/8f/x//H/8P/w//D/7v/t/+3/7f/v//P/AAARACYARQBrAJUA
uwDjAAYBIgEvASUBCAHiAKgAXgAgAPX/0/+7/7r/xf/O/9T/1v/Z/97/6P/x//T/9f/1
//T/8//y//H/8P/v//H/8f/x//H/8f/x//H/8f/v//D/8f/x//D/8P/w//D/8P/w//D/
8P/z//P/8//0//T/9P/0//T/9P/0//T/9f/1//b/9v/2//T/9P/0//T/9v/4//j/+P/3
//j/9//3//n/+f/5//n/+P/4//j/+P/6//v//P/+/////////wAAAAAAAAAAAAAEAAYA
BwAIAAcABwAIAAkACgALAAwADQAOABAAEAAQABQAFgAXABoAHAAfAB8AIgAkACYAJgAo
ACkAKwArAC0ALgAvADAAMgAxADIAMgAzADUANgA2ADgAOAA4ADgAOAA2ADYANQA0ADUA
MwAzADEALwAsACoAJwAnACcAJgAlACIAHgAaABcAEwAQAA0ACAAHAAYABQAEAAUAAwAD
AAIA/v/9//z/+v/3//b/9v/1//T/9P/0//P/9f/1//X/9f/y//L/8v/y//T/9P/0//X/
9f/1//X/9P/0//T/9P/0//T/9P/0//b/9v/2//b/9f/3//f/9//4//f/9//2//b/9v/2
//b/9v/4//n/+f/5//n/+P/3//b/+P/4//n/+f/7//r/+v/7//r/+v/6//r//P/8//z/
+//5//n/+f/5//n/+P/4//j/+P/4//j/+P/4//j/+P/4//f/9//3//f/9//2//X/9f/2
//f/+P/5//j/9//2//T/8//z//T/9P/3//f/9//3//X/9P/z//H/8//z//P/8//v//H/
8f/x//P/8//z//P/9P/1//b/9v/1//T/8//y//T/9f/1//X/9f/1//P/8//0//T/9P/0
//L/8v/y//L/8f/x//H/8v/0//T/9P/0//b/9v/0//T/8v/y//P/9P/0//T/9P/z//P/
8//z//T/8v/w//D/8P/w//H/8v/z//T/9v/4//n/+f/5//n/+v/6//n/+f/6//v//P/+
////AAAAAAAAAAAAAP//AAAAAAMAAwADAAMAAQD///7//v///wMABAAHAAgABwAEAAIA
AAD9//z//P/5//j/9v/2//T/8v/x//H/8P/y//H/8f/x//L/8v/y//L/8P/w//D/8P/x
//L/8//0//P/8v/x//H/8//z//L/8v/y/+7/7f/t/+//9f8BABAAJwBCAGMAiQCzANsA
AQEiATgBNQEhAQABzgCEAEIAFADn/8f/wf/I/8//2P/e/+L/4f/k/+r/8//4//n/9//2
//f/+f/5//n/+f/5//n/+f/5//f/9//3//f/9//4//n/+f/6//r/+v/6//n/+P/3//b/
+f/5//n/+v/8//z//P/8//r/+v/6//v//f/+//7//v/8//z//P/8//7/AAAAAAAAAAAC
AAIAAwACAAEAAAD//wIAAgACAAIAAQABAAEAAgAFAAcACQAMAA4ADgAOAA4ADgAQABEA
EgARABEAEgATABQAFQAWABcAGQAcAB0AHgAhACQAJgAqACgAKwArAC4AMAAyADIANAA2
ADcANgA3ADkAOwA9AEAAPwBAAEAAQQBBAEIAQgBEAEYARgBGAEYARABEAEMAQgBBAD8A
PwA9AD4APAA7ADkANgAzAC8AKwApACYAIwAhACAAHgAcABgAFgAUABIAEAAPAA0ADQAM
AAkACQAJAAgABQAEAAQAAwADAAQABQAFAAUABQAFAAUAAgACAAIAAgACAAIAAgADAAMA
AwADAAIABAAEAAQABAAEAAQABAAGAAQABAAEAAMABQAFAAUABgAGAAcABwAIAAYABgAG
AAYACAAJAAkACQAMAAwADAAMAAwADAANAA0ADwAOAA4ADwAOAA4ADgAOAA4ADgAOAA0A
DwAPAA8ADwANAAwADAAMAA4ADgAOAA4ADQAMAAsACgALAAsACwALAA4ADgAOAA8ADQAN
AA0ADQALAAsACwAKAAkACQAKAAoACQAJAAkACQAKAAoACgAJAAkACQAJAAkACQALAAsA
CwALAAsACwALAAsACwALAAoADAAMAAwADAAKAAsACwALAA0ADQALAAsADAAMAAwADAAM
AAwADAAMAAkACQAJAAoADAAMAAwADAAMAAwACgAKAAgACAAJAAoACwAMAA0ADQARAA0A
CwAMAAwADAAMAAwADAAMAAwADAAMAAwADgAPAA8AEAARABMAFAAUABUAFwAZABcAGAAY
ABgAGgAaABoAGgAZABoAGgAdAB8AHwAfAB0AGwAaABoAGwAaABoAHAAcAB4AHAAbABoA
FwAWABYAEwAWABYAGAAYABUAEwASABAADgANAA0ADQAOAA4ADgAOAAwADAAMAAwADQAO
AA8AEAAOAA4ADgAPAA8ADwAOAA4AEAAQAA0ACQAHAAsAEQAaACkAQABdAH8ApwDRAPkA
JAFCAVcBVwE+ARwB6gCiAFwALwAHAOn/4P/p//L/+P/+////AgAKAA8AFAAXABkAGAAZ
ABcAFwAXABcAFQAVABUAFQAXABcAFwAXABcAGAAZABkAGgAaABoAGgAYABgAGAAYABsA
GwAbABwAGgAaABoAGgAcABwAHAAdAB0AHgAeAB4AHgAeAB4AHgAgACIAIgAiACIAJAAk
ACUAJQAlACUAJQAmACYAJgAmACkAKQApACoAKgArACwALgAuAC4ALgAuADAAMgAzADQA
NQA1ADYANwA4ADkAOgA7AD0AQABBAEIARwBKAEwAUABOAE8ATQBOAFIAVABUAFYAWwBd
AF0AXwBiAGMAZABmAGcAaABoAGkAZwBoAGgAagBsAGwAbABsAGwAbABrAGoAaQBnAGcA
ZQBmAGQAYwBhAF8AXQBaAFcAVwBUAFEATwBMAEoASABEAEAAPgA8ADoAOQA3ADcANgAz
ADMAMwAyADMAMgAyADEALgAuAC4ALQAvAC8ALwAvAC4ALgAuAC4ALQAsACsAKwAtAC0A
LQAsAC4ALgAuAC4AMAAwADAAMgAyADIAMgAxADEAMQAxADIAMgAzADMANAAyADIAMgAy
ADQANQA1ADUAOAA4ADgAOAA2ADYANwA3ADkAOAA4ADkAOgA6ADoAOgA4ADgAOAA3ADcA
NwA3ADcAOQA4ADgAOAA6ADoAOgA6ADkAOAA3ADYANwA3ADcANwA3ADYANQA1ADUANQA1
ADUANQA1ADUANAA1ADUANgA2ADcANwA3ADcANgA2ADYANQA1ADUANQA1ADUANwA3ADcA
NwA3ADcANwA3ADcANwA2ADcAOAA5ADoAOAA5ADkAOQA5ADkANwA3ADYANgA2ADYANgA2
ADYANgA2ADcAOAA6ADkAOAA3ADYANwA4ADcAOAA4ADgAOQA6ADoAOgA6ADkAOwA7ADsA
PAA+AA==
         </WaveFormData>
      </LeadData>
      <LeadData>
         <LeadByteCountTotal>10000</LeadByteCountTotal>
         <LeadTimeOffset>0</LeadTimeOffset>
         <LeadSampleCountTotal>5000</LeadSampleCountTotal>
         <LeadAmplitudeUnitsPerBit>4.88</LeadAmplitudeUnitsPerBit>
         <LeadAmplitudeUnits>��V</LeadAmplitudeUnits>
         <LeadHighLimit>2147483647</LeadHighLimit>
         <LeadLowLimit>268435456</LeadLowLimit>
         <LeadID>V6</LeadID>
         <LeadOffsetFirstSample>0</LeadOffsetFirstSample>
         <FirstSampleBaseline>0</FirstSampleBaseline>
         <LeadSampleSize>2</LeadSampleSize>
         <LeadOff>FALSE</LeadOff>
         <BaselineSway>FALSE</BaselineSway>
         <ExcessiveACNoise>FALSE</ExcessiveACNoise>
         <MuscleNoise>FALSE</MuscleNoise>
         <LeadDataCRC32>3359012911</LeadDataCRC32>
         <WaveFormData>
+v/6//r/+v/6//r/+v/6//j/+P/4//j/+P/4//j/+P/7//z//P/8////AAAAAAAA/v8A
AAEAAwABAAIAAgACAAAAAAAAAAAAAgADAAYACAAJAAsACQAHAAUABQAHAAgABwAHAAcA
BwAGAAUABAADAAMAAwAAAP7//P/7//n/9//4//j/9//2//T/9P/0//P/8f/y//L/8v/z
//T/9f/2//P/8//z//P/9v/3//j/+f/9//n/9//1//L/7//t/+v/7f/z//v/CgAYADAA
TgBuAIwArgDPAOcA9QDxAOMAzACgAG4ARgAqABMABwAFAAUAAQABAP//+v/5//v//v/9
//3//f/8//n/+P/4//j/+P/6//j/+P/4//j/+P/4//j/9v/2//f/9//3//n/9//3//j/
+P/5//n/9//3//f/+P/6//r/+v/6//j/+P/4//n/+f/5//n/+f/5//n/+f/5//v//f/9
//3//f/+//////////////////3//f/9//3//f/9//7///8BAAMAAwAFAAUABQAFAAYA
CAAIAAkACgALAAwADAAMAA0ADwAQABAAEwAVABYAFwAWABkAGQAaAB0AHwAgACMAJQAl
ACYAKQApACkAKgArACsALQAuAC8AMgAzADMAMwA0ADQANAAzADEAMQAxADEANAA0ADIA
MgAyADIAMgAyAC8ALQAsACoAKgAnACUAJAAiACAAHgAcABgAFgAVABMAEQAPAA0ADAAO
AAwADAAKAAkACQAJAAgACAAIAAkACgAIAAcABgAFAAcABwAHAAcABgAFAAUABQAFAAUA
BgAGAAYABgAGAAYABAADAAMAAwAFAAQABAAGAAcACAAJAAoACQAIAAcABgAGAAcABwAH
AAcABwAHAAcACQAJAAkACQAJAAoACwALAA0ADQAOAA4ADgAOAA4ADgANAA0ADQANAAsA
CwALAAoACgAKAAoACQAJAAkACQAKAAwADAAMAAwADAAMAAsACwAMAAwACwALAAkACAAI
AAcABwAHAAcABwAIAAkACgAKAAcABgAGAAYACAAIAAgACAAGAAYABgAFAAYABgAGAAYA
CAAIAAgACAAGAAYABgAHAAkACQAJAAgABQAFAAYABgAGAAcABwAHAAcABgAGAAcABQAF
AAUABQAHAAcABwAHAAUABAAEAAMABAAEAAUABgAEAAQABAACAAQABQAFAAUACAAJAAkA
CAAIAAYABAAEAAQABAAGAAYABgAGAAQABQAGAAYACAAJAAoACgAMAAwADgAPABAADwAP
AA4AEAAQABAAEAAOAA8ADwARABQAFQAXABUAEwARABEAEwAUABUAFQAVABUAFAATABIA
EQAPAA8ADAAIAAgABwAFAAUABAAEAAMAAAAAAAAAAAAAAAEAAwAEAAIAAgACAAIAAgAB
AAEAAQABAAEAAQABAAAA///+//3/AQAEAAEA///7//n/+f///wYAEgAmADwAVgB2AJYA
tQDRAOsA+wD5AOwA1gCsAHgAUAA1AB0ADwAPABEAEQAPAAwACQAHAAoACwAJAAcACAAJ
AAYABgAGAAYABQACAAEAAAABAAIAAwAEAAQABAAFAAUABAAFAAIAAQACAAIAAwADAAMA
AwADAAQABAAEAAQABAAEAAQABAAFAAUABQAFAAUABgAHAAgACQAIAAkACAAHAAkACgAL
AAsACQAJAAkACQAJAAkACQAJAAkACQAKAAsACQALAAsADQANAA0ADQAOABAAEAARABIA
EwAUABQAFAAXABkAGgAaABoAGwAbABsAHgAhACEAIgAjACUAJgApACsAKwAsAC8ALwAv
ADAAMQAxADMANAA1ADYANwA3ADcANwA4ADkAOQA7ADsAOwA7ADoAOgA4ADgANQA0ADMA
MgA0ADMAMwAyADAALQArACoAJgAkACIAIAAeABwAGwAZABcAFQATABIAFAASABIAEAAN
AA0ADQAMAAsACgAKAAoACQAJAAkACQAHAAcABwAHAAcABwAIAAkACAAHAAcABgAGAAYA
BgAGAAgABwAHAAcABQAEAAQABgAGAAYABgAGAAYABgAGAAYABgAHAAcABwAJAAkACQAJ
AAcABwAHAAcABwAIAAkACQAJAAkACgAKAAgACAAIAAgACwALAAsACwAKAAkACAAGAAgA
CAAIAAcACQAJAAkACgAIAAgACAAIAAgACAAHAAcABwAGAAQAAwACAAIAAwADAAMAAwAD
AAMAAgADAAQABAAEAAQABQAGAAQABAAEAAQABAAEAAQAAwADAAQABQAGAAQABAAEAAQA
AgACAAIAAwABAAEAAQAAAAEAAQACAAIAAgADAAMAAwABAAAAAAABAAMAAwADAAMAAQAB
AAEAAQABAAIABAAFAAQAAgABAAAA///+//3/+v/8//3//f/9//7///////7//P8BAAUA
BgAFAAQAAwACAAAAAAAAAAAAAgADAAQABAACAAMABAAEAAQABAAGAAcABwAHAAgACAAG
AAYABgAGAAgACQAJAAsACgALAA0ACwALAAkACQALAAoACwALAAsACQAIAAcABgAHAAUA
BQACAP7//v/9//v/+f/4//j/9//2//b/9v/2//P/8//0//T/9P/0//T/9P/2//X/9f/1
//X/9f/1//X/8//z//P/8//x//D/7//v/+//7//x//X/AgAUACoAQgBgAIAAngC7ANMA
4QDfANUAwgCcAGoAQAAkAAsA/f/5//n/+f/5//f/9P/z//f//P8BAAEA/f/4//f/9v/2
//b/9v/2//T/9P/0//L/8v/y//L/8v/y//P/8//x//P/8f/x//L/8v/z//P/8//z//P/
9P/y//L/8v/y//P/9P/1//f/9f/1//X/9f/1//X/9f/1//X/9//3//f/9v/2//b/9f/1
//X/9f/1//X/9f/1//X/9//3//j/+f/5//v/+//9//v/+//7//z///8AAAIABAADAAQA
BAAEAAMABQAGAAYABwAJAAoACwAOABEAEQASABEAEwAUABcAFwAXABgAGwAdAB0AHgAf
AB8AIQAiACMAJgAnACcAJwArACwALQAtACwAKwAqACkALAAsACoAKgAnACYAJQAkACMA
IQAgAB4AHgAbABkAGAAWABQAEgAQABAADgANAAsABwAFAAMAAgAAAP7//v/8//v/+//7
//r/+v/6//v//P/5//n/+f/5//f/9//3//f/+P/3//f/9//4//n/+//8//n/+P/3//b/
9v/1//X/9f/1//T/9P/2//T/9P/0//T/9P/0//T/9P/2//f/9//3//n/+f/5//n/+//7
//v/+//5//r/+//7//n/+f/6//r/+f/4//f/9v/4//n/+v/7//3//f/9//z//v/+//7/
/f/7//v/+//8//v/+v/5//j/+v/6//n/+f/6//r/+f/5//j/+P/5//n/+f/5//n/+f/5
//n/+f/4//b/9v/3//j/+v/6//r/+v/6//r/+v/5//b/9v/2//b/9P/0//T/9P/0//T/
9P/1//X/9f/1//T/9P/1//f/+P/2//f/9//3//X/9P/0//X/9//3//f/9//3//f/9//3
//T/9P/1//X/9//2//b/9v/1//T/8//w/+7/8f/0//P/8v/x//D/7f/s/+v/6v/s/+3/
7v/u/+7/7//w//D/7//u/+//7//v/+//8P/w//D/8P/w//D/8v/z//P/9f/0//X/9//1
//H/7//v//H/9P/3//n/+//5//j/9//2//L/7//u/+r/6P/o/+f/5f/j/+L/4v/h/+L/
4v/i/+L/4f/h/+L/4v/i/+L/4v/i/+L/4f/h/+H/3//f/9//3//h/+H/4f/h/+H/3v/Z
/9n/2//b/9v/5f/4/woAIAA8AFoAegCaALkAzwDdANkAywC0AIYAVAAuABAA9//r/+v/
6//p/+n/5f/g/+H/5f/o/+v/6//p/+b/5f/k/+T/5P/k/+b/5P/k/+T/4//i/+H/4P/i
/+L/4//j/+H/4//h/+H/4v/i/+P/4//k/+X/5v/o/+f/5v/l/+T/5P/k/+T/5f/l/+X/
5f/l/+X/5f/l/+X/4//l/+X/5f/n/+j/6f/p/+v/6//r/+v/7f/t/+3/7f/r/+v/7P/t
/+//8f/x//P/8f/x//H/8v/y//L/8//0//f/+P/4//j/9//5//r/+v/+/wEAAwAFAAUA
BwAGAAYABwAJAAoADQAPAA8AEAATABcAFwAYABkAGwAdAB4AHwAeAB8AHwAfACEAIgAj
ACMAIwAjACMAIwAmACYAJAAkACMAIgAhACAAHQAbABoAGAAWABMAEQAQAAwACgAIAAYA
BwAGAAYABQADAAEA///+//3/+v/5//b/9//3//f/9v/3//b/9v/2//X/9f/1//X/9//3
//f/9//1//P/8v/x//H/8f/y//L/9P/0//T/9P/2//X/9f/1//X/9P/0//b/9f/0//P/
8v/0//T/9P/0//T/9f/1//X/9//3//f/9//1//X/9f/1//X/9v/3//f/9//3//j/+P/4
//j/+P/4//v/+//7//v/+//7//v/+v/4//j/+P/3//n/+f/5//r/+v/6//r/+v/6//r/
+f/5//r/+v/5//n/9//2//b/9f/3//f/9//3//j/+f/6//r/9//2//b/9v/4//j/+P/4
//b/9v/2//X/9v/2//b/9v/3//j/+f/6//j/+P/4//n/+f/5//n/+P/2//X/9f/0//b/
9//3//f/9//2//b/9//1//X/9f/1//f/9//3//f/9v/2//f/9//3//b/9v/2//b/9v/2
//T/9P/1//X/9f/+//7//f/8//v/+v/3//b/9f/0//X/9//5//r/+f/5//n/+P/6//r/
/P/9/wAAAQADAAQAAQAAAP///v8AAAEAAQADAAQABQAHAAUABQADAAMABQAEAAUABQAF
AAUABAADAAIAAgABAAIAAAD8//z/+//5//n/+P/4//f/9v/2//b/9v/z//P/9P/0//L/
8v/y//L/8v/x//H/8f/x//H/8f/x//H/8f/x//H/8f/w/+//7f/r/+v/7f/x//j/BgAY
ADAATABqAIwArQDLAOEA6wDnANgAwACYAGYAQAAjAAkA/f/9///////9//z/+f/5//r/
+//7//f/9P/1//T/9P/0//T/9P/y//L/8v/y//L/8v/y//P/9P/2//f/9f/3//X/9f/y
//L/8//z//T/9f/2//j/9//2//X/9P/2//b/9v/3//X/9f/1//X/8//z//P/8//0//f/
+P/5//n/+v/7//v/+//7//v/+//6//n/+P/3//n/+f/6//v/+f/7//v//f////////8A
AAAAAAABAAIAAwAEAAQABAAFAAcACAAIAAkACwAMAA0ADQAPAA4ADgAQABMAFQAZABsA
GwAcAB8AIQAhACIAIwAhACMAJAAlACYAJwAnACcAKwAsAC0ALQAtAC0ALQAtADAAMAAu
AC4AKwAqACkAKAAnACUAJAAiACAAHQAbABoAFgAUABIAEAAQAA4ADQALAAsACQAHAAYA
BAACAAIAAAD////////+//z/+v/5//j/9//3//f/9//3//f/9//3//f/9//4//n/9//3
//j/+P/4//j/+P/4//j/9//3//f/9f/0//T/9v/0//T/9P/0//b/9v/2//b/9v/3//f/
9//2//X/9P/z//b/9//4//n/+P/4//j/9//5//n/+v/6//n/+P/3//b/9//3//f/9//3
//f/9//2//b/9v/2//X/9f/1//X/9v/2//b/9v/2//b/9v/1//X/+P/4//f/9//0//L/
8f/v//H/8f/x//H/8P/x//L/8v/w//D/8f/y//D/8P/w//D/8f/y//P/8//0//T/9P/0
//L/8P/u/+z/7v/u/+7/7//v/+//7//u/+v/6//s/+z/7P/t/+3/7f/t/+z/7P/t/+7/
7//w//H/8P/v/+7/7f/s/+z/7f/t/+7/7v/v//D/7v/u/+7/7P/s/+3/7f/t/+7/7f/t
/+r/6v/q/+r/6v/s/+z/7P/s/+r/6//s/+z/6v/r/+z/7P/u/+7/8P/x//P/8//0//T/
9f/2//f/+P/2//f/9//5//r/+//9//v/+//5//n/+//5//n/+P/3//n/+P/3//b/9f/z
//P/8P/w//D/7//t/+j/5v/l/+P/4v/i/+L/4v/i/+P/5f/m/+b/5v/m/+b/5P/j/+P/
4//l/+X/5f/l/+X/5f/l/+X/6f/k/9//3//d/93/4f/p//j/CgAgAD4AXgCAAKIAvwDX
AOUA4QDRAL4AkgBYADAAFgD///X/9f/z//H/7//v/+7/6//r/+r/5//n/+n/6P/n/+j/
6P/o/+j/5//k/+P/4v/j/+T/5f/m/+P/4v/i/+H/4//l/+P/4//j/+T/5v/n/+T/4//i
/+L/4v/i/+L/4v/k/+T/5P/l/+f/5//n/+f/5v/l/+T/4//j/+X/5f/l/+f/6v/t/+//
7v/t/+z/6//r/+v/6//r/+v/6//s/+3/7f/v/+//8f/z//P/8//0//T/9P/1//b/9//4
//j/+P/7//3//v/+//3///8AAAEAAAADAAMABAAHAAkACgANABEAEQASABUAGQAZABoA
GwAaABsAGwAbABwAHQAdAB0AHQAeAB8AHwAhACEAIQAhACQAJAAiACIAHwAeAB0AHAAd
ABsAGgAYABYAEwARABAADwAOAA0ADAAKAAgABwAFAP//+//3//T/+P/4//r/+v/5//n/
+f/4//b/9P/z//L/8f/x//H/8f/x//H/8f/x//L/8f/x//H/8f/x//L/8v/w//D/8P/w
//D/7//v/+//7//u/+7/8P/y//L/8v/y/+//7v/t/+z/7//x//L/8//1//X/9f/1//T/
8//y//H/8//0//X/9f/z//P/9P/0//L/8v/y//L/9P/1//b/9//3//f/9//2//b/9v/2
//X/9P/z//L/8v/0//T/9P/0//T/9P/z//P/9P/0//P/8//x//D/8P/v/+//7//v/+//
8v/z//T/9P/y//L/8//0//L/8v/y//L/9P/0//T/8//w//D/8P/w//D/8P/w//D/8P/w
//D/8f/w/+//7v/s/+7/7//x//L/8v/z//P/8//x//D/8P/x//P/8//z//P/8f/x//H/
8f/w//D/8f/x/+//7v/u//D/8P/w//D/8P/w//D/8P/w//D/8v/z//T/9P/0//X/9v/2
//T/9P/2//f/+//7//z//P/8//z//P/8//z//f/9////AgADAAUAAwD///3//f///wAA
AQABAAEAAwACAAEAAAD///3//f/6//r/+v/5//f/8//y//L/8f/u/+7/7v/u/+//7//w
//D/8P/w//D/8P/u/+3/7f/t/+//7//v/+//7//v/+//7//x//L/7f/n/+X/5f/n/+3/
/P8MACAAPABaAHgAnAC9ANkA7QDxAOkA2gC4AIIAUAAyABkABQD9//3//f/5//f/9P/v
//P/+v/3//f/9//2//P/8v/y//L/8v/0//L/8v/y//D/8P/w//D/7v/u/+//7//x//P/
8f/x//L/8v/z//P/8f/x//H/8v/0//T/9P/0//L/8v/y//P/8//z//P/8//1//X/9f/1
//P/9f/1//X/9//4//n/+f/5//n/+f/5//n/+f/5//n/+f/5//r/+//5//v/+//9//3/
/f/9//7/AAAAAAEAAgAFAAYABgAGAAUABwAIAAgACQALAAwADQAOABEAEQASABUAFwAY
ABsAHQAdAB4AIQAlACUAJgAnACcAKQAqACsALgAvAC8ALwAwADAAMAAvADEAMQAxADEA
MAAwAC4ALgAtACwAKwAqACcAJQAkACIAIgAfAB0AHAAaABgAFgAUABIAEAAPAA0ADQAL
AAkACAAGAAQABAACAP////////7////+//7//v/+////AAABAAAA///+//3//f/9//7/
///9//3//v/+//z//P/8//z//P/7//v/+//7//r/+v/8//7//v/+//7//P/8//z//P/8
//3//f/9//3//f/9//3/+//7//v/+//9//7///////////8AAAAAAAAAAAAAAAADAAMA
AwADAAAA///+//z//v/+//7//f////////8AAAAAAAAAAAAAAAAAAP////8AAAAA////
//3//P/8//v/+//7//v/+//8//3//v/+//7//v///wAA///+//3//P/+//7//v/9//r/
+v/6//r/+//8//3//v/8//z//P/9//////////7//f/9//7//v/9//3//P/7//3//P/8
//3//f/9//3//f/9//3//f/9//z//P/9//3//f/8//z//P/8//z//P/6//r/+//7//v/
+P/5//r//P/8//z//P/8//z//P/8//z//f/+//7//v///wAAAAAAAAAAAgADAAUABQAG
AAYABAAEAAQABAAFAAcACAALAA4ADwARAA8ACwAJAAkACwAKAAsACwALAAsACgAJAAgA
CQAHAAcABAAAAAAA///9//z//P/9//3/+v/6//r/+v/4//f/9//2//b/9v/2//b/9//3
//j/+f/5//n/+f/5//n/+f/5//n/9//2//X/8//x//H/9f/3/wAADgAeADQAUgByAJQA
tQDVAO0A+QDzAOQAygCcAGgAQAAlABEABQADAAUAAQD///z/+//5//7/AQABAP///P/9
//r/+v/6//r/+v/4//j/+P/3//b/9f/0//X/9v/4//n/+f/7//n/+f/3//b/9v/1//f/
9//3//j/+v/6//r/+v/4//j/+P/5//f/9//3//f/9//3//f/9//5//v/+//7//n/+v/7
//v/+f/5//n/+f/6//v//P/9//z/+//7//v/+//9//3///8BAAEAAQACAAIAAgADAAQA
BQAGAAYABgAHAAkACgAKAAsADQAOAA8AEAATABMAFAATABUAFgAZABsAGwAcAB8AIwAj
ACQAJQAlACcAKAApACwALQAtAC0ALQAuAC8ALwAvAC8ALwAvAC4ALgAsACwALQAsACsA
KgAnACUAJAAiACQAIQAfAB4AHAAaABgAFgASABAADwANAA0ACwAJAAgABwAEAAMAAAD/
///////+//3//P/8//z/+//7//v/+//5//n/+f/5//r/+f/5//n/+//7//z//P/6//r/
+v/6//j/9//3//f/+P/4//n//P/6//r/+v/6//r/+v/6//r/+P/5//n/+f/5//n/+f/5
//n/+f/5//n/+f/6//v/+//7//v//P/8//7//v/+//7//v/9//z/+//7//v/+//6//r/
+v/6//n/+f/5//n/+v/5//j/9//2//j/+P/3//f/+P/4//f/9//3//b/9v/1//X/9f/1
//X/9f/1//X/9P/y//L/8//0//X/9v/3//j/9v/2//b/9f/y//L/8v/y//T/9P/0//T/
8v/y//L/8//1//X/9f/0//L/8f/x//D/8v/z//P/8//1//T/9P/1//T/8//y//H/8//z
//P/8//y//L/8//z//H/8P/w//D/8f/y//P/8v/x//H/8P/v//D/8f/x//D/8v/x//H/
8v/w/+7/8P/y//L/8v/y//L/8v/y//L/8v/y//P/9P/0//L/8//0//T/9P/0//b/9//7
//v//P/8//r/+v/6//r//P/9//3/////////AAD9//3/+//7//3/AAABAAEAAQD///7/
/f/8//n/9//3//T/9P/0//P/8f/v/+7/7v/t/+7/7v/u/+7/6//r/+z/7P/s/+z/7P/s
/+v/6f/o/+f/6P/p/+r/6//r/+v/6//r/+n/6P/n/+X/5f/l/+f/7//6/woAHgA6AFoA
eACYALcA0QDhAOEA1QDAAJ4AZgA6ABwABQD1//H/8//z//H/7f/q/+n/7//y//P/8//x
/+7/6//o/+j/6P/o/+r/6P/o/+j/6P/o/+j/6P/o/+j/6f/p/+f/6f/n/+f/6P/o/+n/
6f/p/+n/6f/q/+r/6v/q/+r/7P/s/+z/7f/t/+3/7f/t/+3/7f/t/+3/6//t/+3/7f/r
/+z/7f/t/+3/7f/t/+3/7f/t/+3/7f/v/+//8P/x//H/8//z//X/8//z//P/9P/2//b/
9//4//n/+v/6//r/+//9//7//v/9////AAABAAIABQAFAAYACQALAAwADwARABEAEgAV
ABcAFwAYABkAGQAbABwAHQAdAB0AHAAbAB8AIAAhACEAIwAjACMAIwAiACIAIAAgAB8A
HgAdABwAGQAXABYAFAAVABMAEgASAA4ADAAKAAgABAACAAEA///+//3//P/8//z/+v/6
//j/9f/1//X/9P/z//L/8v/y/+//7//v/+//8f/x//H/8f/w/+//7//v/+3/7f/u/+7/
7v/u/+7/7v/w/+//7//v/+//7v/u//D/8P/w//D/8P/y//L/8v/y//D/8f/x//H/7//v
/+//7//w//H/8v/z//L/8v/y//H/8f/x//L/8v/0//T/9P/0//X/9f/1//X/9//3//f/
9v/0//T/9P/z//P/8//z//T/9P/0//T/9P/2//b/9f/1//X/9P/y//H/8P/w//H/8f/y
//P/9P/1//P/8//z//L/8v/y//P/9P/2//b/9v/2//P/8v/x/+//7//w//H/8v/y//L/
8v/y//D/8P/w//H/8//z//P/8v/x//H/8v/y//T/9f/1//X/9f/0//T/9f/0//P/8v/x
//P/8//z//P/8v/y//P/8//z//L/8v/y//T/9P/0//L/8v/z//P/8//0//X/9f/0//L/
8//z//L/8P/w//D/8P/w//L/8v/y//L/8//1//f/+P/4//n/+v/6//n/+P/5//n//f/9
//7//v8AAAAAAAAAAAAAAQABAAMAAwADAAQAAQABAP////8BAAMABQAGAAcABgAEAAIA
AAD9//v/+//4//j/+P/3//X/8//y//L/8f/y//L/8v/y//H/8f/y//L/8v/y//L/8v/0
//P/8//z//H/8f/x//H/8//z//P/8//x/+7/6//p/+n/7f/z////DgAgADYAVAB2AJgA
tgDVAOsA8QDrAN0AwACOAF4APAAeAAcA//8DAAEA//////v/9v/z//X/+P/7//v/+f/4
//n/+P/4//j/+P/4//b/9v/2//b/9v/2//b/+P/4//n/+f/3//n/9//3//T/9P/1//X/
9//3//f/+P/6//r/+v/6//j/+P/4//n/+//7//v/+//7//v/+//7//3//////////f/+
///////+//3//P/7//3//f/9//3//f/9//7///8BAAMAAwAFAAcABwAHAAgACgAKAAsA
DAALAAwADAAMAAsADQAOAA4AEQATABQAFQAXABsAHAAeAB8AIQAiACUAJwAnACgAKwAs
ACsAKwArACwALwAxADMAMgAzADMAMwA1ADYANwA3ADgAOQA6ADsAOwA6ADcANgA1ADQA
MwAyADIAMQAxADAALwArACgAJgAkACIAIAAeAB4AHAAbABkAFwAVABMAEgASABAAEAAO
AAsACwALAAoACwAKAAoACgALAAsACwALAAsACwALAAsACAAHAAcABwAHAAcACAAIAAoA
CgAKAAoACgAJAAkACQAJAAgACAAKAAoACgAKAAoACgAKAAoACgAMAA0ADQANAA0ADQAN
AA0ADwAPAA8ADwARABIAEwATABIAEQARABAAEQASABMAFAATABMAEwATABMAEwATABIA
EgASABIAEQATABMAEwAUABYAFgAWABYAEwASABAADwAQABAADwAPABEAEgAUABUAFAAT
ABIAEQAQABEAEgASABAAEAARABIAEAAQABAAEAAQABAAEAAPABAAEAAQABAAEAAQABAA
EAASABIAEgATABUAFQAVABQAFQAVABYAFgAUABUAFQAVABUAFAAUABUAFQAVABUAFQAT
ABMAEwATABIAEgATABMAFQAUABQAFAAWABYAFgAUABIAEwATABMAFgAXABcAFgAYABUA
EwAUABQAFAAUABQAFAAWABYAFgAWABYAFwAYABgAGgAbABwAHAAcABwAHgAfAB8AHwAg
ACAAIgAiACIAIgAiACMAIwAlACgAKQArACkAJwAlACUAJwAmACcAJwAnACkAKAAnACYA
JAAhACAAHAAeACAAIQAhABwAGgAZABcAFAAUABQAFAAVABUAFgAWABYAFgAWABYAFwAX
ABgAGQAYABcAFgAVABcAFwAXABcAFwAYABUAEQANAA8AEQAXACQAMgBGAF4AfACcAL4A
4QD9ABEBFwERAQAB5ACyAIAAYABFAC8AJwApACkAJwAjACAAHQAfACAAHwAhACEAIAAh
AB4AHgAeAB4AHgAcABwAHAAcABwAHAAcABwAHAAdAB0AHwAhAB8AHwAeAB4AHwAfAB8A
HwAfACAAIAAgACAAIAAgACAAIAAhACMAIwAjACMAIwAjACMAIwAlACcAJwAnACcAKAAp
ACkAJwAnACcAJwAnACcAJwAnACoAKwAtAC8ALgAvAC4ALwAtAC0ALQAuADAAMAAxADIA
NQA2ADYANgA3ADkAOgA6ADsAPQA+AD8AQwBHAEgASgBKAEsASwBNAE8ATwBQAFMAVQBV
AFYAVwBYAFsAXQBfAGAAYQBhAGEAYQBiAGMAYwBlAGUAZQBlAGQAZABiAGIAYwBiAGEA
YABhAF8AXgBcAFwAWQBXAFYAVgBUAFIAUABOAEwASwBJAEcARQBDAEIARABCAEIAQAA/
AD8APwA+AD8APgA+AD4APAA7ADoAOQA7ADsAOwA7ADoAOQA5ADkANwA3ADgAOAA6ADoA
OgA6ADwAOwA7ADsAPQA8ADwAPgA+AD4APgA+ADwAPAA8ADwAPQA/AEAAQQA/AD8APwA/
AD8APwA/AD8AQABCAEQARQBDAEMARABEAEQARABEAEQARwBHAEcARwBGAEUARABCAEMA
RABFAEUARQBFAEUARgBIAEgASABIAEcARgBEAEMARgBGAEUARQBEAEQARQBFAEUARQBF
AEUARgBHAEgASABEAEQARQBGAEYARgBGAEYARgBGAEYARQBGAEYARgBGAEgASABIAEgA
RgBGAEYARwBHAEcARwBGAEYARwBJAEoASgBLAEsASwBLAEoASgBLAEkASQBJAEkASQBJ
AEkASQBJAEoATABNAEsASgBKAEoASgBKAEoASABKAEsASwBLAEwATQBNAEwATgBNAE0A
TgBQAA==
         </WaveFormData>
      </LeadData>
   </Waveform>
</RestingECG>
