# Supplementary material for: Detection of Left Atrial Enlargement Using a Convolutional Neural Network-Enabled Electrocardiogram
Source: Front Cardiovasc Med. 2020 Dec 17;7:609976. doi: 10.3389/fcvm.2020.609976 (PMC7773668; doi:10.3389/fcvm.2020.609976)
Supplement: Supplementary file 5 [file Data_Sheet_5.ZIP › normal4/1802035842_4398_00000006.XML]

<?xml version="1.0" encoding="Windows-1252"?>
<!DOCTYPE RestingECG SYSTEM "restecg.dtd">
<RestingECG>
   <PatientDemographics>
      <PatientID>1802035842</PatientID>
      <PatientAge>81</PatientAge>
      <AgeUnits>Years</AgeUnits>
      <Gender>Female</Gender>
      <PatientLastName>wucuiping</PatientLastName>
   </PatientDemographics>
   <TestDemographics>
      <DataType>Resting</DataType>
      <Site>1</Site>
      <AcquisitionDevice>MAC55</AcquisitionDevice>
      <Status>Unconfirmed</Status>
      <Priority>Normal</Priority>
      <AcquisitionTime>09:37:01</AcquisitionTime>
      <AcquisitionDate>12-15-2016</AcquisitionDate>
      <CartNumber>1</CartNumber>
      <AcquisitionSoftwareVersion>009C</AcquisitionSoftwareVersion>
      <XMLSourceVersion>MAC5000 v1.0</XMLSourceVersion>
   </TestDemographics>
   <RestingECGMeasurements>
      <VentricularRate>70</VentricularRate>
      <AtrialRate>70</AtrialRate>
      <PRInterval>214</PRInterval>
      <QRSDuration>86</QRSDuration>
      <QTInterval>426</QTInterval>
      <QTCorrected>460</QTCorrected>
      <PAxis>6</PAxis>
      <RAxis>-1</RAxis>
      <TAxis>53</TAxis>
      <QRSCount>12</QRSCount>
      <QOnset>227</QOnset>
      <QOffset>270</QOffset>
      <POnset>120</POnset>
      <POffset>171</POffset>
      <TOffset>440</TOffset>
      <ECGSampleBase>500</ECGSampleBase>
      <ECGSampleExponent>0</ECGSampleExponent>
   </RestingECGMeasurements>
   <Diagnosis>
      <Modality>Resting</Modality>
         <StatementCount>3</StatementCount>
         <LabelText>12SL ��ϳ���</LabelText>
      <DiagnosisStatement>
         <StmtText>�������</StmtText>
      </DiagnosisStatement>
      <DiagnosisStatement>
         <StmtFlag>ENDSLINE</StmtFlag>
         <StmtText>��һ�ȷ��Ҵ�������</StmtText>
      </DiagnosisStatement>
      <DiagnosisStatement>
         <StmtFlag>ENDSLINE</StmtFlag>
         <StmtText>�ٽ� ECG</StmtText>
      </DiagnosisStatement>
   </Diagnosis>
   <Waveform>
      <WaveformType>Rhythm</WaveformType>
      <WaveformStartTime>0</WaveformStartTime>
      <NumberofLeads>8</NumberofLeads>
      <SampleType>CONTINUOUS_SAMPLES</SampleType>
      <SampleBase>500</SampleBase>
      <SampleExponent>0</SampleExponent>
      <HighPassFilter>16</HighPassFilter>
      <LowPassFilter>150</LowPassFilter>
      <ACFilter>NONE</ACFilter>
      <LeadData>
         <LeadByteCountTotal>10000</LeadByteCountTotal>
         <LeadTimeOffset>0</LeadTimeOffset>
         <LeadSampleCountTotal>5000</LeadSampleCountTotal>
         <LeadAmplitudeUnitsPerBit>4.88</LeadAmplitudeUnitsPerBit>
         <LeadAmplitudeUnits>��V</LeadAmplitudeUnits>
         <LeadHighLimit>2147483647</LeadHighLimit>
         <LeadLowLimit>268435456</LeadLowLimit>
         <LeadID>I</LeadID>
         <LeadOffsetFirstSample>0</LeadOffsetFirstSample>
         <FirstSampleBaseline>0</FirstSampleBaseline>
         <LeadSampleSize>2</LeadSampleSize>
         <LeadOff>FALSE</LeadOff>
         <BaselineSway>FALSE</BaselineSway>
         <ExcessiveACNoise>FALSE</ExcessiveACNoise>
         <MuscleNoise>FALSE</MuscleNoise>
         <LeadDataCRC32>2726204803</LeadDataCRC32>
         <WaveFormData>
5f/l/+P/5f/p/+n/6f/o/+r/6v/q/+n/5v/l/+T/4//k/+j/6f/q/+b/5v/m/+j/5v/l
/+X/5v/s/+f/6P/o/9b/z//U/9L/zv/a/+X/7v/8/w0AHAAyAFAAaQB/AJgApwCfAIMA
ZAA/ABwACwAJAAUABwAGAP3/+f/8//j/8v/1//b/9f/1//X/7v/k/+j/7P/o/+r/7P/u
/+//6//r/+3/6v/o/+r/7P/p/+z/7v/s/+r/6v/q/+r/6//r/+v/6//w/+//7f/u/+//
7f/t/+7/7v/s/+z/7f/t/+//7f/t/+7/8v/w//D/8P/t/+z/6//q/+j/7P/y//H/8//y
//H/8f/z//L/8f/v/+//8P/y//T/8//y//L/8f/x//H/8f/x//X/9//0//T/9P/0//P/
8//z//P/8//0//L/8v/0//T/9f/3//j/+P/6//v/+//7//v//P/8//j/+v/7//v//f//
/wEA/v/+//7//////wAABAAFAAUABAADAAIAAQABAAEAAQABAAIAAgACAAIAAgAFAAYA
BgAGAAQABAACAAIAAQAAAP3//P////7///8AAAAA/P/8//v/+f/4//j/9//6//z//f/9
//n/9//1//P/8//z//P/8//0//X/9v/3//P/8v/x//D/8//z//L/8f/x//H/8f/x/+//
7v/u/+//7//v/+//7v/u//D/8v/z//P/8v/x/+3/7f/u/+7/7v/x//H/8P/w//H/8v/z
//H/8P/x//D/8f/1//X/8//z//T/8//w/+//7//v//D/8v/y/+7/8f/y//T/8//y//L/
9P/z//L/8v/0//D/7f/x//P/8//0//X/9//2//X/9f/v//H/8f/w//L/8//z//H/7//u
/+3/7f/u/+//8f/1//X/9P/0//T/8v/x//P/8v/z//H/8f/z//f/9v/4//z/8v/2//n/
9f/2//f/+P/5//r/+P/6//n/9v/3//v//P/9//v/+//8//z//f/9//7/AAABAAAAAQAD
AAEAAQADAAEA/P/7//r/+P/5//T/8v/y//L/8f/y//P/8P/v/+//7//u/+3/7v/r/+3/
7v/u/+//6//p/+b/5P/m/+j/6v/u/+7/7P/r/+v/6P/p/+r/6f/r/+r/6v/q/+r/6f/p
/+n/6//r/+v/7v/s/+z/6v/q/+j/6v/o/+f/6P/q/+3/6//k/97/0v/P/9T/0P/S/+D/
7f/6/xAALQBGAGAAfgCZAK8AugCvAI0AaQBAAB8AEgAVABcAFQAPAAQA/f/9//r/9v/2
//X/7v/r/+3/6//o/+j/7P/m/+L/5v/o/+r/6//p/+n/6//o/+j/6v/s/+n/6v/s/+r/
6P/n/+b/5f/l/+b/5//o/+7/7P/p/+n/6f/n/+f/6P/o/+j/6P/p/+n/6//p/+n/6v/t
/+z/7f/u/+z/7P/s/+z/6P/q/+7/6//t/+z/6//r/+z/7P/s/+v/7f/u//D/8v/x//D/
8P/v/+3/7f/t/+3/8//1//L/8v/w//D/7//v//H/8//1//j/9//2//f/9v/4//n/+f/4
//r/+//7//v//P/+/////P/9////AAADAAMABQACAAIAAgADAAMABAAHAAkACgAKAAgA
CAAIAAkACgALAAwADgANAAwACwAKAAkACgAKAAoADAAMAAoACgAIAAgABgAGAAkACAAJ
AAoABwACAAEA//8BAAAAAAD//wAAAgADAAMAAAD///7//f/9//3//f/9//3//f/9//3/
+v/6//r/+v/8//3//f/9//r/+f/4//f/9//2//b/9//5//n/+f/4//T/9v/4//n//P/8
//z/+f/6//r/+f/4//n/+f/4//j/+v/6//r/9//1//f/9//5//3//f/7//v/+//7//n/
+f/7//v//P/+//v/9v/4//j/+P/3//b/9v/7//v/+//8//r/9v/z//f/+v/7//3////+
//z/+v/5//n//f///wAA/v/9//v/9//3//b/9f/1//b/9//5//3/+//6//r/+v/2//X/
9//2//j/9//4//v//P/4//f/+P/7//r//v////7//f/9//z/BgAIAPj/+f/6//v//P/7
//7//v/8//3/AQACAAMAAwADAAQABAAFAAUABgAIAAkACAAJAAsADQANAA8ADQAKAAkA
CAAGAAcAAgAAAAAA/P/5//j/9//3//f/+P/5//b/9f/2//P/8//0//T/9f/1//X/9P/0
//L/8v/y//T/9v/0//P/8//x//P/9f/1//X/9P/0//T/9v/1//X/9f/0//P/8v/0//X/
9v/1//b/9f/2//P/8f/x//L/9P/x//b/7v/i/9//3P/U/9j/5P/v/wAAFgAnAD4AXgB8
AJEAqwDIAMkArwCNAGYAPQAkABcAEQARABEACAADAAMA/v/4//r/+//4//f/9//1//b/
+P/2//L/8P/w//D/8P/v//D/8f/0//L/7//w//H/7f/t/+7/6//o/+z/7v/w//P/8P/v
/+7/8v/y/+//7//v/+//7//w//D/7v/u/+//7//x/+//7//w//T/8v/y//L/8v/y//L/
8v/s/+7/8v/v//H/8P/v/+//8//0//X/9f/x//D/8P/w//H/8v/0//X/8//z//P/8//3
//n/9v/2//T/9P/z//P/8v/z//T/9v/4//j/+v/6//r/+//7//r/+v/7//v/+//+/wIA
BQAEAAMAAwACAAMABwAJAAYABgAIAAkACQAKAAoACwALAAoADAAMAAwADQALAAsACwAM
AA4ADgAOAA4ADAAMAAsACgAMAAwACgAKAAsADAALAAwADQAKAAkACAAHAAIAAQD//wIA
AgADAAMAAQACAAIAAQABAAEAAQABAP7//f/8//v//P/9//7////8//z//P/8//v/+//6
//n/+//7//v/+//6//j/9//3//j/+f/6//r/9f/2//f/9//4//j/+P/1//j/+v/7//z/
+//5//b/9P/4//r//P/7//r/+//6//v/+//7//n/+f/9//3/+//7//j/9//3//j/+f/2
//r//P/+//3//P/8//3//f/9//7////8//r////9//v/+v/5//v/+v/5//n/9v/5//r/
+v/8//3//f/7//3//P/7//v/+v/5//n/+//6//r/+//8//r/+f/7//r//P/7//z/////
//z//P/+//z/+v/7////AAAAAAAAAAAAAAEABAAEAAIAAAADAAMAAwAFAAUABgAGAAgA
BwAHAAgACQAIAAkACwAJAAkACwAJAAgACQAKAAoABwACAAAAAAD+//v/+v/5//v/+//8
//3/+//5//n/9f/1//b/9v/3//f/9//2//b/9P/0//T/9v/4//b/9f/1//H/8//1//X/
9f/0//T/9P/0//P/8//z//P/8//z//b/+P/4//b/9v/0//b/9P/z//X/9v/4//X/9P/u
/+r/3//U/9b/3v/k/+3/AgAUACcARABeAHIAhwCrAMQAxwCzAI8AZgA9AB4AEwAVABMA
DQAEAAMABQD+//j//P/9//r/9//5//n/9v/0//L/8v/y//P/9P/1//X/8//z//X/8v/v
//D/8f/t/+7/8P/u/+z/7v/w//L/9f/0//P/8v/2//b/8//z//P/8P/v/+//7v/x//L/
9P/1//X/8//z//T/9P/y//L/8v/y//L/8v/y/+7/8P/0//H/8v/y//L/8//0//T/9P/z
//L/8v/z//T/9//4//r/+//2//X/9P/z//r//f/7//z/+//6//j/9//2//f/+P/6//v/
/P///wAA/v/9//v/+P/6//3///8BAAMABgAIAAYABAAFAAUABwALAA0ACgAKAAoACQAH
AAYACgANAA8AEAAPAA4ADQANAA0ADQANAA4AEAAQABAAEAAOAA4ADQAMAA8AEAAPABAA
EAAQAA4ADgAMAAgABgAEAAcABgAJAAsACQAGAAQAAQD//wAAAAD///7///8AAAEA////
///////+////AAABAP3//P/7//r//f/9//z/+//9//3//f/9//z/+v/5//n/+//7//v/
+v/2//j/+v/7//z//P/8//n/+//8//z//P/8//v/+f/4//v//P/9//v/+P/5//j/+f/9
//3/+//7///////9//3/+//5//j/+P/5//j//v8CAP7/+//4//b/+//7//v//P/9//r/
+P/9//z/+//7//v//v/+//7////6//v/+v/4//r//f///////v/8//r/+f/3//f/+P/7
//z//P/9//7/+//7//7//v////3//f///wEA/v/+/wAAAgAAAAMAAwAFAAQAAwACAAEA
AAABAAQABAACAAMABwAIAAkABwAHAAgACAANAA0ADgAQAA4ADAAMAA0ADQANAA8ADQAL
AAsACwAKAAcAAgAAAAAAAQD////////+//3//f/9//v/+f/5//X/9f/2//b/9//3//f/
9v/2//b/9v/2//j/+v/4//f/9//z//X/9//3//n/+P/4//j/9//1//T/8//2//f/+P/8
//r/+P/0//L/9P/4//j/+f/3//j/+v/3/+7/6P/i/9v/2P/a/+L/8v/9/wgAIAA/AFQA
bgCSALUAyQDOAMEAoQB5AFAALwAeABsAGwAVAAsABgAFAP///v8AAAIA+//0//f//f/7
//j/9v/y//D/8v/1//b/9//3//P/8//1//L/7v/w//L/7//1//j/9//2//P/8v/x//H/
8//z//P/+P/3//X/9v/3//P/8f/w/+7/8P/y//X/9//0//H/8P/w//P/8v/z//T/9P/0
//T/9P/v//L/9//1//P/8v/x//H/9P/0//T/8//0//T/9f/2//b/9v/3//f/8//z//P/
8//5//v/+P/4//j/+P/3//f/+f/7//3/AAAAAAAAAgACAP/////+//z//v//////////
/wIABAACAAMABQAGAAkACQALAAgACAAKAAsACwAMAA4ADwAPAA4ADAAKAAgABwAJAAsA
DQAQABAAEAAQABAAEAAQAA8ADgAPABAADwAQAA0ADAAJAAgACgAIAAgACAAIAAQABAAD
AAMAAgACAAEAAQACAAIAAQD9//3//f/9////////////+//7//v/+//8//z//P/8//z/
+//5//f/+f/5//n/+f/5//j/+P/5//f/9//3//b/9v/4//r/+//9//z/+//3//j/+P/3
//b//P/9//3//v/9//z/+//3//X/9//3//n//f/9//v/+//8//v/+P/3//f/9//4//r/
+v/2//n/+v/3//X/8//y//j/+f/6//z//P/4//X/+f/5//n/+v/7//n/+P/3//f/8v/1
//b/9v/3//n/+v/5//f/9v/1//X/9//3//j/+//7//r/+v/6//f/9//6//r//P/7//z/
///9//j/9v/2//f/9v/6//v/+//9//z//P/8//z//P/8//3/AAAAAP7//P////////8B
AAEAAgACAAgACQALAA4ACgAGAAQAAwAEAAUACAAHAAIAAQAAAP7/AAD8//v//P/7//n/
+f/5//f/9f/0//P/9f/3//v/+//1//L/7v/r/+7/7//v//D/8P/w//D/8v/z//L/8v/z
//P/9f/3//f/9v/0//P/8v/z//P/9P/1//T/8//y//T/9v/2//T/9P/2//j/9v/1//L/
8v/z/+//8v/s/+T/4f/e/9r/2P/i/+v/8v/+/xkAOgBWAG4AgwCdAK4AsQCjAIkAYgA5
ABwADQAHAAcABwACAP3//f/8//j/+v/9//z/+f/3/+//6v/w//T/7v/y//X/9v/3//f/
8v/x//L/7v/v//L/9f/z//P/9P/x/+7/7//w//H/8//x//H/8f/2//L/7//v/+//8f/z
//b/+P/1//T/9P/z//T/8//0//b/9v/0//T/9P/z//L/8f/w/+//9P/7//v/+P/2//T/
8//4//j/+P/3//j/+P/5//r/+f/4//j/9//4//n/+v/7//3//f/4//b/9//4//j/+f/6
//v//P/+//z//P/+//7/AAABAAEAAAAAAAEAAQABAAMABgAIAAYACAAJAAkACwALAA0A
CgAKAAwADQANAA4ADwAPAA4ADAAOABAAEgAVABMAEQAPAA4ADwAQABEAEgATABQAFAAU
ABIAEgAQABAADgAOAAwADAAMAAoACgAKAAsACAAJAAkACwAKAAoACQAHAAYABAABAAEA
AQABAAEAAwADAAMAAwD//////////wAAAAAAAAAAAQABAAAA/////////////wEAAAAA
AAEAAAD///7//P/7//7/AQADAAIAAAD+//n//P/+////AAADAAMAAgACAAEAAAD///v/
/v8BAAIABQADAAEA/f/7/wAAAQAAAAEA/////wAAAgD+//r//f/+//7//f/8//z/AQAB
AAEAAgADAAAA/v8DAAAA/////////f/8//v/+//5//3///8AAP/////+//v//v/+//7/
///+//3//f////3//P/8//z//f/9/wAAAAD+//v/+v/7//3/+v/6//z//f/8/wAAAQAA
AP/////+/wAAAgACAAAAAAAAAAAAAQAEAAQAAgAAAAMAAwADAAMAAwAEAAQABwAHAAgA
CgAMAAoACgALAAkACQALAAkABwAHAAcABgADAP7//P/8//v/+f/5//n/9//1//T/8//1
//f/+//7//r/+v/5//n/+P/3//X/9P/2//b/9v/4//j/9v/1//X/8//1//f/9//2//T/
8//y//X/9f/2//f/9//3//f/+v/4//j/9v/2//T/9v/0//P/9P/2//n/9//w/+r/4P/b
/97/3v/g/+r/+f8GABYALQBKAGoAjACpAL0AwgC/AKkAhQBcADkAJgAhACEAIwAdAA4A
BwALAAgABAAKAAkAAAD9//3/+f/8//z/9v/y//b/9//4//n/+f/3//f/+f/2//T/9v/4
//X/9v/4//b/9P/y//L/8v/z//b/9//4//7/+//3//b/9f/3//f/+P/4//j/+P/5//n/
+P/1//T/9P/3//b/9//4//j/+P/4//j/8v/0//j/9f/4//j/+P/5//z//P/8//v//P/8
//3//v/7//r/+v/5//j/+f/6//v///8BAP7//v/+//7//f/9//7///8AAAIAAQAAAAEA
AAADAAUABgAGAAQABQAFAAUABgAIAAkABgAIAAsADQARABAAEQANAAwADgAPAA8AEAAU
ABUAFQAUABIAEgASABMAFQAVABUAFgASABAADgAMABEAFgAaAB4AGwAaABcAFgAUABQA
EgASABYAFAAUABQAEgAOAA4ADQAMAAoACQAHAAoADAANAA0ACwALAAsACwALAAsACwAL
AAgABwAGAAUABAAEAAQABAAGAAcABwAHAAQAAwACAAEAAwACAAIAAwABAAEAAQAAAAAA
AgAEAAUABwAGAAUAAQADAAQABAAEAAUABQAEAAQABAAEAAQAAQABAAMAAwAFAAUABQAD
AAMAAwADAAEAAQAEAAUABwAKAAYAAgAFAAYABAADAAIAAgADAAMAAwAEAAIA/v/7////
AAABAAMABQADAAIAAQABAAAAAwAEAAQAAgADAAMAAQABAAAA//////////8AAAMAAwAC
AAIAAgABAAEABAAEAAYABQAGAAkACQAEAAIAAgAEAAQACQALAAsACwAMAAwACgAKAAoA
CgANABIAEgAOAA4AEAAQABAAEAATABYAFgAUABMAFQAUABMAFgAXABkAGgAcABsAGwAc
ABsAGAAXABcAGQAZABsAGQATABEADwAMAAkABAACAAIAAwABAAEAAQD9//v/+v/5//z/
/f8AAP///f/8//r/+f/5//n/+P/4//n/+v/7//7/+//4//b/9f/1//f/+f/5//j/9v/1
//T/9v/3//n/+//3//X/8//0//P/8v/v/+7/8f/0//P/8//w//D/8f/t/+r/6v/g/9n/
3P/g/9z/2v/j//r/FgAtAEgAbgCQAKcAuQDGAL8AoQB9AFgANwAkAB0AFwARAAsAAgD9
//3//P/6//z//f/2//P/9f/3//L/8P/y//L/9v/1//T/8//x/+//7//x/+7/7v/w//L/
7//w//L/8P/u//H/8v/z//X/9P/z//L/9v/y/+//7//v//D/8f/z//T/9v/2//f/9//1
//P/8//0//f/9v/3//j/9//2//X/9P/0//j//v/9//v/+v/5//n//v/+//7//f8AAAIA
BQAIAAMAAAD+//v/+//9////AQADAAUAAgACAAMABAAEAAUABgAHAAgACgAKAAoADAAM
AA0ADwAQABAADgAPAA8ADwATABYAGAAWABYAFwAXABkAGQAbABgAGAAcAB8AIQAkACMA
IwAiACAAIQAiACMAJQAiACEAIAAgACAAIAAgACAAIwAkACQAJAAiACAAHAAaABwAHgAe
ACAAIQAeAB0AHAAbABYAFQATABMAEgASABEADgAOAA0ACwAKAAsADAANAA0ADQANAA0A
CQAJAAkACQAKAAoACgAKAAgABwAFAAMABgAHAAgACQAJAAgACAAJAAcABwAHAAYABAAG
AAgACQAGAAQAAgD9/wEAAgACAAIABQAFAAQABAAEAAQABAABAAEAAwADAAUABQADAP//
/f8AAAEAAAABAAAA/////wAA///8/wAAAgACAAEAAAAAAAEA///9//z////8//r/////
////AAABAAAA/v/8//v/+f/9////AAD//////v/7//3//v///wEA///9//z//f/7//r/
+v/6//v/+//+//7/+//5//n/+//9//r/+v/8/////v8CAAMAAQD///7//P/+//7//v/+
//n//v/+//7//v/+/wAABAAFAAQAAQADAAIAAQACAAMABQAGAAcABwAIAAoACQAGAAUA
BQAIAAkADAALAAYAAwAAAPz//v/6//n/+v/3//X/9f/1//T/8//z//P/9v/3//r/+f/2
//b/9f/1//b/9//3//j/9v/2//b/+P/3//T/8v/x//L/9f/4//n/9v/0//P/8v/0//X/
9//5//b/9f/0//b/+P/4//b/9v/4//r/+P/3//f/+P/6//f/9v/4//L/6//e/9D/2P/o
/+v/8v8IABMAIABAAGYAfQCRAKgAtQCzAJ0AegBVADQAHwARAAsADQAIAP////8IAAgA
AgD///7//f/9//P/7v/0//j/+P/8//v/+v/5//f/8v/x//L/7v/u//L/9v/1//X/9v/z
//D/8v/y//L/8//1//X/9f/6//X/8f/w/+//8P/x//P/9P/x//D/8P/v//L/8f/y//T/
9P/y//L/8v/y//L/8v/y//D/9P/6//n/9//0//H/7//w//D/8P/v//D/8P/x//L/8P/w
//H/8f/x//H/8f/x//L/8//v/+7/8f/y//L/8//z//P/8//0//H/8P/x//D/8f/z//T/
9P/z//P/8v/x//X/+P/6//j/9f/1//T/9f/1//f/9P/0//j/+f/5//r/+v/7//v/+v/4
//j/+P/5//v/+//7//z/+f/4//f/9v/5//r/+v/6//j/+P/2//b/9P/0//L/8v/2//T/
9P/0//H/7P/r/+n/7f/u//D/8f/t/+z/6v/n/+X/5f/l/+X/5//n/+f/5//j/+P/4//j
/+T/5P/k/+T/5P/j/+H/3//g/+H/4v/j/+X/5P/k/+X/4v/h/+D/3v/e/+D/4v/j/+H/
4P/f/9v/3//i/+T/5v/o/+f/5f/k/+T/5P/k/+H/4v/l/+b/6f/o/+f/5P/j/+X/5f/j
/+P/5P/l/+f/6v/o/+T/5//o/+n/6f/p/+r/7P/r/+r/6v/s/+r/6f/v/+7/7f/t/+3/
7v/u/+7/7//t//H/8//0//L/8f/v/+v/8P/y//T/9//2//X/9f/3//f/9v/2//b/9v/3
//v//P/5//f/9//5//v/+P/4//r//f/8/wAAAQAAAP/////+/wIABAAGAAgABwAGAAQA
AgAKAAwACwAKAAkACAAJAAwADAAKAAwADwAPAA8AEAARABMAFAAUABMAEwAUABUAFAAV
ABcAFQAVABcAFQASABEAEAAOAA0ACAAGAAYABwAFAAUABQAFAAUABgAHAAQAAwAEAAEA
AQACAAIAAwABAAEAAAAAAAEAAgADAAYABAACAAEAAQD//wEAAwADAAMAAgACAAIAAAD/
//////////////8CAAQABAACAAIAAAACAAAA//8BAAIABAABAAQA/P/u/+f/4v/m/+7/
7v/x/woAJAAxAEQAZAB+AJMAswDOAM0AtQCXAHIASwAyACcAIQAhAB8AFAANAA8AEAAQ
AA4ABwAGAAUA/f/5/wAAAgAAAPz/+P/4//j/+P/3//f/9//5//b/8v/0//b/8//0//b/
9P/y//T/9P/0//X/9P/z//L/9v/1//P/9P/1//T/8//z//L/8P/w//H/8f/x/+//7//w
//P/8v/z//T/9f/2//f/+P/x//L/9f/x//L/8v/y//P/9P/0//T/8//y//L/8//0//b/
9v/3//f/8v/x//D/7//z//X/8v/y//T/9P/z//P/8v/z//T/9v/3//j/+//8//n/9//0
//D/8//1//b/9//6//7/AQAAAPz/+//5//n//f8BAAAAAgACAAMAAwAEAAYABwAHAAYA
CAAIAAgACQAHAAcABwAIAAsADAANAA4ADQAOAA4ADgAPABAADwAQABAAEAAOAA4ADgAM
AAwADAAOAAwADgAPAA0ADAAMAAsADQAOAA4ADQAOAA8AEAARAA8ADwAPAA8AEAARABIA
EwAQABAAEAAQABIAEwATABMAFAAVABYAFwAXABYAFgAXABoAGwAcABwAGQAaABsAGwAe
AB4AHgAbAB4AIAAhACIAIgAhAB8AHgAfACAAIQAfAB8AIQAhACMAJQAlACMAIwAlACUA
IwAjACMAIwAkACYAJAAgACMAJAAlACUAJQAmACkAKQApACoAKAAkACEAJQAjACMAJAAl
ACYAJgAmACcAIgAjACIAIAAhACMAJAAjACQAJAAkACUAIQAfAB4AHwAcABoAGQAYABcA
FwAaABoAGQAXABcAGQAYABQAEwAUABIADgAPAA0ADQANAA4ADgAMAAoACAAGAAUABgAG
AAYABgAGAAUABQAFAAQAAwAEAAQAAgAAAAAAAAAAAP3//v/8//j/+v/9//3//f/6//n/
+f/4//n/+f/6//z//v/8//z//f/6//n/+v/3//T/8//y//D/7P/m/+P/4v/i/+H/4v/j
/+L/4f/h/+H/4f/h/+P/4f/g/+D/3//f/+L/4//j/+T/4//i/+H/4v/j/+L/4v/j/+D/
4f/i/+H/5P/k/+X/5v/l/+P/4v/h/+P/4//j/+b/5v/m/+T/5P/k/+b/5P/j/+H/4v/k
/+H/4P/W/87/xf/E/8b/zP/c/+v/8v8CABkANABOAGwAjQCvAMIAuwChAHUARAAhABYA
EQAJAAcABQD8//P/9f/2//D/7v/v/+z/6f/r/+v/5P/i/+j/5v/e/+D/4v/k/+X/5v/n
/+r/6P/k/+b/6P/l/+r/7P/q/+j/6P/o/+j/6f/r/+v/6//w/+z/6f/p/+n/5//n/+j/
6P/p/+r/7P/t/+3/6//r/+z/7v/s/+z/7P/s/+z/7P/s/+n/7P/x/+//8f/w/+//7//x
//D/7//t/+//8P/y//T/9P/0//X/9f/1//X/9f/1//j/+f/1//T/9f/2//b/9//2//f/
+P/6//v//P///wAAAgADAAMAAgAEAAUABQAFAAYACAAJAAYABwAJAAoADQARABMAEAAQ
ABIAEwATABQAGAAZABkAGAAXABYAFQAVABgAGQAaABwAGgAaABoAGgAaABoAGQAYABoA
HAAcAB4AHAAcABoAGgAeABwAHAAcABoAFgAWABUAFQAUABQAEwAWABgAGQAZABQAEwAS
ABEAEwATABMAEwARABEAEQARABIAEgASABIAFQAVABQAEwARABEAEQARABIAEgATABUA
FQAVABUAFAARABIAEwATABQAFAAUABEAFQAWABYAFgAXABcAFgAWABgAGAAYABUAEwAV
ABUAFwAbABsAGQAZABkAFwATABEAFAAVABcAGgAaABYAGQAaABcAFQATABIAFwAXABcA
GAAaABYAEwAXABgAGQAbAB0AGgAYABYAFQARABMAEwASABUAFwAYABcAFAASABAADwAR
ABEAEgAVABUAFAAUABQAEgARABMAEgARAA8ADwARABEADgAOABAADgAMAA8ADwARABEA
EgASABEAEAAPAA4ADwASABoAGgAQAA4ADgAOAA4ADwASABIAEAAOABEAEQARABAADwAP
AA4AEQARABIAFAAUABIAEgATABIAEQASAA8ACgAJAAgABgADAP7//P/8//z/+//8//3/
+v/5//n/+f/6//v//v/9//v/+v/4//f/9v/1//P/8v/y//L/8v/0//T/8v/x//H/8f/z
//X/9f/y//D/7//u//D/7//v/+//8P/x//L/9v/z//L/7//u//H/9P/z//P/8f/y//T/
8f/w/+7/6v/h/97/4P/e/+L/6//w//b/DQAoAD4AWgB5AI0AoACvAK0AlwB2AFUAMgAV
AAsACwAJAAIA+//1//L/8P/y//f/9P/r/+f/7f/q/+L/4v/k/+D/4f/i/+P/4//h/+H/
4//g/+D/4v/k/+H/4P/g/9z/2P/W/9b/1v/X/9j/2f/a/+D/3f/Z/9j/1//Z/9n/2v/a
/9j/2P/Z/9n/2//Z/9n/2v/c/9r/2v/a/9r/2v/a/9r/1//a/9//3f/d/9z/2//b/9z/
3P/c/9v/2//c/97/4P/e/97/3//f/+D/4f/i/+P/5P/l/+H/4P/h/+L/4v/j/+b/5//o
/+r/6P/o/+r/6v/t/+//8P/w//D/8f/x//H/9f/4//r/+P/5//v//P//////AQD+//7/
AgADAAMABAAHAAkACgAKAAwADAAMAA0ADwAPAA8AEAASABQAFgAYABoAHAAdAB4AHAAc
ABoAGgAaABoAGAAYAB0AHAAdAB4AHAAYABgAFwAYABgAGQAZABgAGAAXABUAEwATABMA
EwAVABUAFQAVABIAEQAQAA8ADgAOAA4ADgAOAA0ACwAJAAoACwAMAA0ADAAKAAkACQAH
AAcABwAGAAMABAAFAAUACQAKAAsACQAHAAYABAACAAgACQAJAAoACQAIAAcAAwAJAAcA
CQANAA==
         </WaveFormData>
      </LeadData>
      <LeadData>
         <LeadByteCountTotal>10000</LeadByteCountTotal>
         <LeadTimeOffset>0</LeadTimeOffset>
         <LeadSampleCountTotal>5000</LeadSampleCountTotal>
         <LeadAmplitudeUnitsPerBit>4.88</LeadAmplitudeUnitsPerBit>
         <LeadAmplitudeUnits>��V</LeadAmplitudeUnits>
         <LeadHighLimit>2147483647</LeadHighLimit>
         <LeadLowLimit>268435456</LeadLowLimit>
         <LeadID>II</LeadID>
         <LeadOffsetFirstSample>0</LeadOffsetFirstSample>
         <FirstSampleBaseline>0</FirstSampleBaseline>
         <LeadSampleSize>2</LeadSampleSize>
         <LeadOff>FALSE</LeadOff>
         <BaselineSway>FALSE</BaselineSway>
         <ExcessiveACNoise>FALSE</ExcessiveACNoise>
         <MuscleNoise>FALSE</MuscleNoise>
         <LeadDataCRC32>2481403103</LeadDataCRC32>
         <WaveFormData>
3v/f/9//3//f/9//3v/e/+D/4P/g/+D/4v/i/+L/4v/h/+H/4v/e/+L/4v/i/+P/4f/h
/+H/4f/f/9v/3P/k/+L/3v/j/+P/3//h/+P/4f/i/+n/8f/8/wgAGAAuAEUAVgBfAGAA
TgA4ACUAFQAAAOv/5P/e/9P/zv/V/9z/3v/n/+//8f/1//f/8v/q/+f/6v/o/+z/7f/u
/+//7f/s/+z/6//p/+n/7f/t/+3/7//v/+z/7P/t/+z/7f/u/+//7//w//D/7v/u/+//
7//v/+//7//u/+7/7f/s/+3/7v/u/+//8v/y//P/9P/y//H/7//s/+3/8P/x//L/8f/x
//D/7//x//L/8v/z//T/9P/0//T/9P/z//P/8//0//X/9v/5//n/+//4//f/+P/6//v/
/f///wAAAQADAAYABgAHAAgABwAHAAgACQAJAAwADQAOABAAEgATABUAFgAYABgAGQAa
ABoAGgAaAB0AHQAeAB4AHgAhAB8AHwAcABwAHQAdAB0AHQAdAB0AHAAZABcAFgAUABMA
EwATABAADAAKAAkABgAEAAEAAQACAAAA//////z/+f/5//n/+P/4//f/9//2//b/9f/z
//D/7f/s/+r/6v/q/+r/6v/s/+3/7f/t/+r/6v/r/+v/7f/t/+3/7f/t/+3/7f/t/+z/
6//q/+v/6f/p/+r/6//s/+3/7//w//L/8v/y//L/7//w/+//7v/x//H/8P/w//L/8v/z
//P/8v/x//D/7//w//H/8v/z//L/8v/y//L/9P/0//T/9P/y//D/8//z//L/8v/y//L/
9P/0//T/9P/0//P/8//z//P/8v/y//P/8f/x//L/8v/u/+3/7P/q/+z/7P/r/+v/6v/q
/+j/6P/r/+v/6//s/+3/7P/t/+7/7P/t/+3/6//r//H/8//2//j/+P/4//r/9f/3//r/
+P/4//b/9v/2//b/8//z//H/7P/r/+z/7f/v/+7/7f/u/+7/8P/t/+z/7P/r/+n/6f/o
/+X/5P/j/+L/4P/h/+H/4f/j/+L/4v/j/+b/5//o/+n/5//m/+X/4//h/+H/4v/i/+P/
4//j/+T/4//j/+L/4f/i/+P/5P/l/+L/4v/i/+P/4//j/+P/4//k/+T/5P/k/+L/4v/i
/+L/4v/i/+L/4//j/+D/4v/i/+L/4//j/+P/5P/l/+b/5//m/+T/4v/i/+H/3f/d/+H/
3//f/+r/9f///wwAIAAwAEIAUQBYAFMAQgAqABYABwD1/+T/2//S/8r/yf/Q/9X/3P/k
/+v/7f/t/+3/7f/s/+z/6f/o/+j/6f/p/+n/6f/o/+j/6f/p/+j/6f/u/+//7v/v/+7/
6v/n/+f/5f/l/+j/6f/p/+r/6v/o/+j/6f/r/+v/6//r/+n/6v/q/+r/6v/q/+n/6f/s
/+z/7f/u/+7/7f/r/+j/5//q/+v/7P/u/+//7//v/+//8P/w//H/9P/0//T/9P/0//P/
8//z//X/9f/1//f/+v/9//v/+//6//z//f//////AAABAAMAAgACAAMABAAIAAkACwAN
AA0AEAARABIAFgAYABkAGwAdAB4AHQAdABwAHAAcABwAHwAfACAAIAAkACcAJQAlACIA
IgAjACMAIgAhACAAHwAeABsAGQAYABgAFwAXABcAFQAQAA0ACwAKAAgABQAFAAUABAAE
AAUAAQD9//z/+//4//j/9//3//j/+P/3//X/9f/z//P/8v/0//T/9P/0//L/8//z//P/
8f/w//D/7//x//H/8f/x//H/8f/x//H/8//z//P/9f/0//P/8//z//X/9f/2//b/9//4
//n/+v/5//r/+f/4//v/+//6//r/+//8//7////+//3//P/7//z//f/+/////v/+//7/
/v/+//7//v/+//v/+P/6//n/+v/6//r/+v/5//j/9//2//j/9//3//f/+P/4//n/+//6
//n/+f/4//r/+//8//z/+v/4//X/8//0//T/8v/y//X/9f/1//b/9v/0//T/9P/0//X/
9f/z//P/9//3//j/9//2//X/9v/6//v//f8AAAEAAQAAAAEACAAFAPz//v/+//7//v/7
//v/+f/0//L/8v/y//P/8//z//X/9v/3//X/9f/2//P/8f/x//D/8P/w//D/8P/v/+//
7v/t/+3/7P/s/+3/7f/t/+3/7f/u/+7/7v/t/+3/7f/u/+7/8f/x//H/8v/w//H/8f/x
/+7/7f/s/+v/7P/s/+z/7f/t/+3/7f/t/+7/7v/u/+7/7P/s/+z/7P/q/+r/6v/r/+//
7P/u/+7/7v/v/+//7//v/+//7//v//b/9v/0//b/8//v/+//8f/z//H/9P/7/wEADgAg
AC4APgBNAFoAYwBaAEQAMAAfAAcA8v/n/97/0v/P/9T/1//e/+j/8f/x//P/9//3//b/
9P/z//D/8P/x//H/8f/x//L/8v/z//P/8P/v//L/8f/w//H/8P/s/+3/7//v//H/8v/z
//P/9P/y//D/8P/x//P/8//z//P/8f/y//L/8v/y//L/8f/x//T/9P/1//b/+f/5//j/
9v/y//T/9P/0//j/+f/5//n/+//8//z//f/9//z/+//6//3//f/+/////v/9//z//f/8
/////f/9//z//v///wEAAQACAAMABQAIAAgACQAKAAwADQAPABEAEQAUABUAFgAYABoA
GwAdAB8AIAAfAB8AIgAiACIAIgAjACMAJAAkACYAKQAnACcAJAAkACUAJQAkACMAIgAh
ACEAHwAeAB4AGwAZABgAFwAYABQAEgARABIAEAANAA0ACwAIAAYABQAAAP3//f/9//z/
/P/7//v/+v/6//n/9//3//X/9f/0//b/9v/2//b/9v/3//f/9//0//T/9f/1//P/8//z
//P/9P/1//b/9//3//f/9//5//v/+//8//3/+//7//z//P/7//r/+f/4//r//P/8//z/
/P/7//n/+P/5//r//P/9/////////////f/9//3//f/+//7//v/+//3//P/7//r/+//6
//7////8//z//P/8//7//v/+//7/AAD////////7//r/+v/7//n/+f/6//r/9//3//f/
9v/2//b/9f/1//j/+P/2//b/+f/5//n/+v/6//j/+P/4//j/+f/5//f/9f/5//n/+v/7
//z//f8AAP///f/+/wIAAgAAAAAAAAAAAAEAAQD///r/9f/0//P/8//z//P/9f/2//f/
9f/1//b/8f/v/+//7v/w//D/8P/w//L/9f/3//n/9//0//L/8f/x//H/8f/x//L/8v/y
//H/7//v//D/8P/w/+//7v/u//D/8f/x//H/7//v/+//7//s/+z/7P/t/+3/7f/t/+3/
7f/u/+//8P/u/+7/7v/u/+z/7P/s/+3/8P/u//H/8v/w//H/8f/x//H/8f/x//H/9v/2
//r/9v/t/+n/7f/r/+v/7//0//3/CQASABgAKAA+AEsAWABjAFoARAAwABsAAQDu/+P/
2P/Q/83/0P/X/+L/6v/v//X/+f/5//n/+P/2//H/8P/w//X/9f/1//X/8//y//L/8f/x
//H/9f/1//P/9f/1//L/8v/z//L/8//2//f/9//4//j/9v/2//f/9f/1//X/9f/1//b/
9v/2//b/9v/1//X/9v/2//f/+P/4//f/9f/y//L/9P/0//T/9v/3//f/9//4//j/9//3
//f/9v/1//T/9v/3//n/+//5//n/+f/7//3/AQAAAAEAAAACAAMABQAGAAYABgAHAAoA
CgALAAwADQANAA4ADwAQABQAFgAYABgAGgAbAB0AIAAiACIAIwAkACQAJAAkACQAIwAj
ACIAJgApACcAJwAiACIAIwAjACIAIQAgAB8AIAAdABsAGgAYABcAFwAXABgAFAASABEA
EAAOAAsACwAJAAYABAADAAMAAQACAAMA/f/8//r/+f/6//r/+f/3//n/9//3//b/9P/0
//T/9P/2//f/9//3//X/9P/0//P/9f/1//X/9f/3//f/9//3//b/9f/0//X/9//3//j/
+f/5//n/+v/6//r/+v/6//r/+v/8//z//P/7//v/+v/6//v//P/+/////P/7//r/+f/6
//v//P/9//7//v/+//7//P/8//z//P/7//r//v////v/+v/5//j/+f/6//v//P/8//v/
+//7//n/+P/4//n/+//7//z//P/5//n/+f/4//n/+v/6//v/+f/4//X/9P/1//X/9f/2
//j/9v/2//b/9v/3//f/9f/2//v//P/+/wAAAAAAAAIAAQABAAIABAAGAAQAAQAAAP//
/v/+/////v/6//b/9v/2//f/9v/1//b/9v/4//f/+P/6//b/8//y//D/8v/y//L/8v/y
//P/8//z//X/9P/0//X/8//z//P/8//1//b/9//3//X/8//y//D/8v/x//D/8P/w//H/
8f/x/+//7//v/+//8P/w//D/8f/x//H/8f/x//D/8P/w//D/8v/y//L/8v/0//T/9P/1
//f/9P/2//b/9P/1//X/9f/0//P/8v/x//L/9v/8//r/9f/x//H/8f/v/+3/9v///wUA
EAAkADoASABXAGAAVwBGADQAIAALAPv/7P/d/9L/zv/R/9r/4//s//L/9f/1//n/+//5
//b/9v/3//T/9P/3//f/9//3//j/+P/5//n/9v/1//j/9//5//v/+//4//X/9f/z//P/
9P/1//X/9v/3//b/9//5//j/9//2//X/9//4//j/+P/2//b/9f/1//j/+P/5//r/+f/5
//j/9v/0//b/9v/2//j/+f/5//n//f/+//7////+//7//v/+//7//f/9//3//f/9//3/
//8CAAUAAwADAAQABgAHAAkACwAMAA0ADwASABIAEwAUABIAEQARABEAEwAWABcAGAAY
ABoAGwAdACEAJAAlACcAJgAmACYAJgAmACUAJQAkACYAKQAnACcAJAAkACUAJQAlACUA
JQAlACIAHwAdABwAGgAZABkAGQAaABYAFAATABEADgAKAAkACAAGAAUABQACAP//////
//7//v/9//3//f/+//7//f/6//f/9v/0//X/9v/3//j/+P/5//n/+f/1//T/9P/z//T/
9f/2//f/+v/7//z//f/6//n/+P/5//b/9f/1//X/+P/5//v//P/8//z//P/8//n/+v/5
//j/+v/7//v//P/+//7///////7//f/8//v//P/9//7///8CAAIAAgACAAEAAAD///7/
/P/6//3//f/5//j/9//2//j/+P/4//j/+P/3//f/9//4//j/+f/7//j/9//3//b/9f/1
//X/9P/1//b/9v/3//b/9v/0//T/9//5//v//v/9//r/+f/4//X/9f/0//H/8f/3//n/
/P/5//j/9//4//v//f8AAAQAAAD7//n//v/+//7//v/+//3//f/7//b/8v/w/+7/7f/v
//H/9f/4//n/9//3//j/8//v/+3/6v/s/+z/7P/s/+z/7f/t/+3/7v/u/+//8f/w/+//
7v/t/+7/7v/u/+3/7v/v//H/8v/t/+n/5f/i/+T/5//p/+v/7P/t/+7/7//s/+z/7P/t
/+//7//v/+//7f/s/+v/6v/r/+z/7f/u/+7/7v/u/+//8P/s/+3/7P/t/+//8P/x/+7/
7f/s/+v/8P/w//D/9P/z/+3/6f/p/+f/5//s//X//f8IABYAKgBCAFUAXABlAGQAUAA6
ACkAEwD8/+//6v/e/8//0v/d/+T/6v/z//v//f/7//X/8v/2//f/8v/y//X/9f/1//X/
8v/y//P/8//x//H/9f/1//X/9//3//T/9f/1//P/8//z//P/8v/y//L/8P/w//H/8//z
//P/8//z//T/9P/0//X/9v/2//f/9//2//b/9v/3//f/9v/0//P/9v/3//j/+f/5//j/
9//5//r/+v/7//z//P/8//z//v/9//3//f////////8BAAEAAwAAAP//AgAEAAUABwAI
AAgACAAJAAwADAANAA4ADwAPABAAEQATABYAFwAYABoAHAAdAB8AIgAkACQAJQAoACgA
KAAoACcAJwAoACgAKgAtACsAKwAqACoAKwArACoAKQAoACcAKAAlACMAIgAgAB8AHwAf
AB4AGgAYABcAFgAUABEAEQAQAA4ADQANAAsACQAKAAsABgAGAAUABQADAAIAAAD9////
/f/9//z/+v/6//r/+v/6//v/+//7//r/+v/7//v/+f/5//n/+f/5//n/+f/5//v/+//7
//3//f/9//7/////////AAAAAP7//v/+//7/AAACAAIAAgADAAMAAgACAAAAAAABAAEA
AgADAAQABQACAAEAAAD//wIAAgACAAIAAgACAAIAAgAAAP7/AQABAAIAAgACAAIAAwAE
AAUABgADAAEAAAD///v/+v/6//v//f/9//7//v/9//3//f/8//r/+v/5//n//P/8//r/
+v/7//v/+//8//z/+v/6//r/+v/7//v/+f/2//n/+P/4//n/+v/7//7/AAABAAMABgAG
AAUAAwADAAQABQACAAEAAAD///7//f/9//v/9v/2//b/9v/3//f/9//5//r/+v/3//b/
9v/z//H/8f/w//D/8P/w//D/8v/z//P/8//x//D/8P/x//H/8f/x//H/7//u/+3/6//s
/+3/7//w//H/8f/x//L/8f/x//D/7//x//H/8f/x//D/8P/w//H/8f/x//H/8f/w//D/
8P/w//D/8P/w//D/8f/y//P/9f/1//L/9P/0//L/8//z//P/9f/1//X/9f/0//T/9v/4
//f/8f/v//H/8f/x//j///8LABoAKgA8AE4AWwBmAGUAVgBAAC4AGwAJAPr/7//m/9r/
1//g/+n/8P/4////AQAFAAMA/f/8//z/+f/0//b/+//7//v/+//6//r/+//7//n/+f/9
//3/+//9//3/+v/6//v/+v/7//z//f/9//7//P/6//r/+//9//3//f/9//3//v/+//7/
/P/8//v/+//+//7///8AAP/////+//z//P/+//7//v/+/////////wEAAgACAAMABAAE
AAQABAAEAAMAAwADAAUABQAFAAcACAALAAkACQAIAAoACwANAA8AEAARABMAEgASABMA
FAAYABkAGwAdABsAHgAfACAAIAAiACMAJQApACwALQAvAC8ALgAtACwALwAvADAAMAAy
ADUAMwAzADAAMAAxADEALwAvAC8ALwAtACkAJgAkACUAJQAmACcAJQAgAB0AGwAbABoA
GAAZABYAFAATABMADgALAAsACwAIAAgABwAHAAcACAAIAAcABQADAAMAAgAEAAQABAAE
AAIAAwADAAMAAgACAAMAAwAFAAUABQAFAAQAAwACAAEAAgADAAQABwAFAAUABgAHAAcA
BwAIAAgACgAKAAoACgAMAA4ADgAOAAwACwAJAAgACAAIAAkACQAJAAkACQAJAAkACQAJ
AAkACgAKAAoACgAMAAwADAAMAAoACAALAAsACQAIAAcABgAGAAYABgAGAAYABQAFAAUA
AwACAAIAAwADAAMABAAEAAUABQAFAAQABAAEAAMAAwAEAAQAAgACAAMAAwADAAQABAAC
AAIAAgAEAAUABQADAAEABQAFAAYAAwACAAEAAgAEAAUABwAKAAwADQANAA8AEAATABMA
EQAWABoAFgASABQAEwASABEAEAARABEADwAKAAgACAAIAAkACwANABEAFAARAAsABwAE
AAEA//////7/AAAAAAAAAAD//////v/9//z/+v/5//n/9//3//f/9//4//j/+P/3//n/
+f/6//r/+f/3//X/9P/1//f/+P/5//v/+//7//v/9//2//X/9f/1//X/9f/1//L/8v/y
//L/8//0//X/9v/z//L/8f/x//H/7v/w//D/8P/x//H/8f/y//P/9P/1//L/9P/y//T/
9f/x/+v/6f/p/+3/+P8DAAsAFgAkADAAPABJAFQAUwBIADgAJgAXAAcA9P/l/9j/zv/N
/9b/3f/i/+z/8//1//X/9//5//j/9P/x//D/9v/2//X/9P/z//T/9P/1//X/8//z//f/
9//2//f/9v/y//T/9f/0//X/9v/3//f/+P/6//j/+P/5//v/+//7//v/+f/6//r/+v/4
//j/9//3//n/+v/8//7///////7//P/7//7///8AAAAAAQABAAEABQAGAAYABwAJAAoA
CwAMAAoABwAFAAMABQAHAAkADQAMAA8ADQANABAAEgATABUAFgAWABYAFwAaABoAGwAc
AB8AIQAkACcAJgAoACgAKAAqACwALQAvADIANAA0ADUAOQA6ADsAPAA9AD0APgA+AD4A
PwA7ADkAOQA6ADwAPQA6ADkAOAA3ADgANQAzADIAMAAvAC8ALwArACYAIwAhACEAIAAe
AB8AHAAaABkAGQAUABEAEQARAA4ADgANAA0ACwAKAAgABQAHAAUABQAEAAIAAgACAAIA
BAAFAAUABQAGAAYABwAHAAQAAwACAAEAAwADAAMAAwADAAMAAwAFAAYABwAJAAsACgAJ
AAkACAAFAAQAAwACAAQABgAGAAYACAAJAAkACgAIAAgACQAJAAYABQAEAAMAAwADAAMA
AwACAAIAAgACAAIAAgACAAIAAQAAAAQABQADAAIAAQAAAAIAAgACAAIABAADAAMAAwD/
//7//v////3//f/+//7/+//7//v/+v/6//r/+f/5//z//v/+/wAA/f/7//n/+P/6//j/
+P/4//b/9//3//X/8//3//f/+P/2//b/9v/4//v//f8AAAQABAADAAEAAQAEAAcABwAF
AAAAAgAAAAAAAAAAAP7//f/6//T/8P/w//D/8f/0//X/+P/6//j/9f/0//T/8f/v/+//
7v/s/+z/7P/s/+r/6//r/+v/7//w//L/9f/z//P/8//z//D/8P/w/+//7v/t/+3/7P/t
/+3/7f/u/+7/7//v/+//7f/t/+3/7f/t/+7/7//x//H/8f/x//H/8P/w//D/8P/x//L/
8//0//T/9P/0//X/9v/y//P/8v/w//H/8f/x//P/8//z//P/9P/4//z//P/z/+n/7f/3
//H/7f/w//X/+f8GABYAJgA2AEcAVABlAGwAYgBOADsAKQASAP3/7v/k/9n/3P/l/+r/
7v/z//P/9/////v/9P/4//3//P/8//z/+//6//n/9//2//b/9f/1//X/+f/5//f/+f/5
//b/9//3//X/9f/2//f/9//4//j/9v/2//f/9//3//f/9//0//T/8//y//P/9P/0//X/
9P/0//X/9v/4//n/+f/4//T/9v/2//b/9v/3//f/9//4//j/9//3//f/9v/1//T/9v/1
//X/9f/3//f/9//5//n/+//4//f/+f/8//7/AQAAAAAAAAABAAEAAAAAAAAAAgADAAUA
BwAFAAgACQAKAAwADgAPABEAEgASABAADwARABIAEwAUABcAFwAYABgAFwAZABYAFQAQ
ABAAEQARAA8ADwAPAA8AEAANAAsACgAIAAcABwAHAAUAAAD9//v//P/6//f/9//4//b/
9f/1//H/7f/s/+v/6f/q/+r/6//n/+b/5P/h/+P/4f/h/+D/4P/g/+D/4P/e/9//3//f
/97/3v/f/9//3f/d/93/3f/f/9//3//f/9//3//f/+H/4P/f/9//3//h/+H/4v/i/+T/
5P/k/+T/5P/m/+b/5v/l/+X/5P/k/+X/5v/o/+n/6//r/+v/6//q/+n/6P/n/+r/6v/q
/+r/6v/q/+r/6v/o/+b/6f/p/+n/6v/r/+z/7P/s/+z/7P/u/+3/7f/t/+3/7P/s/+3/
7f/t/+7/7v/v/+//7//u//D/8P/v/+//8f/y//H/8v/y//H/8P/w//H/8P/x//L/8//1
//b/9f/y//X/9P/0//X/9v/3//r/+f/5//r//P///////v///wMABwAIAAcABgAIAAgA
BgAKAAoACQAIAAcABgAEAAMAAAD6//r//P/+/wEABAAFAAgACgAHAAEA/f/6//r/+f/6
//r/+v/6//r/+v/8//3//f/9/////v/+///////////////+//7//v/9//3//f/+//7/
////////AAD//////v/9/////////////f/8//v/+//9//3//f/9//z//P/8//z//P/8
//z//P/8//z//P/9/wEA/v8AAAAA/v///////////////////wQAAgD+/wIAAQD7//v/
9//x//n/BgALAA0AGgAoADoATgBfAGwAcQBoAFIAPAAtABkAAgD1/+z/4P/b/+D/6f/y
//r//f///wMAAQD//wAAAAD7//j/+P/5//n/+f/5//j/+P/5//n/9f/1//n/+f/3//n/
+f/2//f/9//1//X/9v/3//f/+P/5//j/+f/7//n/+f/5//n/9//4//j/+P/3//b/9P/z
//T/9P/1//b/+P/5//n/+P/2//j/+P/4//f/9//2//X/9f/2//b/9//6//r/+v/6//v/
+//8//3//P/7//r/+//6//3/+//7//z//v///wEAAgACAAIAAwAGAAYABwAIAAYABQAF
AAUACAAMAA4AEAAUABYAFwAZABoAHAAcAB0AHAAcABwAHAAeAB8AIQAiACIAJQAjACMA
IgAiACMAIwAhACEAIQAhACIAHwAdABwAGgAZABkAGQAYABQAEgARABEAEAAOAA8AEAAO
AA0ADQANAAsADAANAAkACAAGAAUABQAGAAYABQAIAAcACAAIAAoACgAKAAoADAANAA0A
DQAOAA4ADwAPABEAEQARABEAEwATABMAEwATABMAEwAVABcAFwAYABkAFwAXABgAGAAb
ABwAHQAeACAAIgAiACIAIwAjACIAIgAkACQAJQAlACUAJQAlACUAJwAnACcAJwAoACgA
KAAoACoAKgAqACoAKgAoACsAKwApACgAJwAmACYAJgAmACYAJAAjACMAIwAiACIAIwAl
ACMAIwAkACQAIAAfAB4AHAAdAB4AHgAfACEAIgAhACIAHwAdABsAGgAYABYAFgAWABMA
EwASAA8ADwATABMAFAARABAADwAQAA8ADQAMAAwACgAJAAcABwAHAAkACAAFAAYACgAM
AAwADgAMAAoACAAIAAgABwAHAAUAAAAAAAAAAAAAAPz/+f/0/+z/6v/q/+r/6//p/+n/
6//s/+v/5//l/+T/4f/f/9//3v/e/97/3v/e/+D/4f/h/+H/3v/c/9v/2//c/93/3v/f
/9z/3P/c/9v/2//b/9z/3P/a/9n/2P/Y/9r/2//b/9v/3f/d/93/3f/d/97/3//h/+D/
3//e/93/3f/e/9//4P/e/97/3v/e/+D/4P/g/+H/4f/e/+D/4P/h/+P/5P/l/+T/4//i
/+H/4P/g/+L/3v/d/93/3//h/+P/4//m/+3/8//+/w4AIgA2AEcAVABTAEQALgAaAAkA
+f/o/9n/zP/G/8P/yv/R/9b/3v/l/+X/5f/r/+3/6P/o/+n/6P/m/+n/6f/p/+n/6P/o
/+n/6f/o/+n/7v/v//H/8//z//D/7//v/+3/7f/u/+//7//w//D/7v/u/+//8P/x//L/
8//y//L/8f/w//D/8P/v/+//8P/w//H/8v/z//P/8v/w/+7/8P/w//D/8v/z//P/8//z
//T/9P/1//b/9v/2//b/+f/5//r/+//9////AQAFAAQABwAFAAUABQAGAAYABwAGAAYA
BgAHAAoADAAPABIAFAAVABcAGQAbAB4AHwAgACIAJAAlACcAKAAqACoAKwAsACwALAAs
AC4ALwAxADIAMgA1ADMAMwAuAC4ALwAvADAAMQAyADMAMgAvAC0ALAAsACsAKwArACgA
JAAiACEAIQAgAB4AHwAeABwAGwAbABoAFwAXABcAEgASABEAEQASABIAEQAPAA0ACwAL
AAoADAAMAAwADAAKAAsACwALAA0ADgAQABEAEQARABEAEQARABEAEQARABMAEwATABUA
EwATABQAFQAVABUAFgAWABcAGAAZABoAGgAcABwAHAAbABsAGgAaABgAGAAZABkAGgAb
ABwAHQAbABsAGwAbABsAGgAZABgAGgAaABoAGgAWABQAFwAXABgAGAAYABgAFgAWABYA
FgAXABcAGAAZABkAGgAcAB8AHQAbABoAGAAWABUAFAASABUAFgAWABcAFgAUABAADgAR
ABEAEQASABIAEAAQABAAEgATABMAEQAOABEAEAAQAA0ADAALAAwACwALAAwADgATABUA
FgAZABkAGwAaABcAFgAWABgAFAAOAA4ADgAOAA4ADAALAAgAAgACAAQABgAJAAcABwAJ
AAoABgABAP7//P/5//f/9//2//f/+P/5//r/+f/5//j/9//3//b/9v/3//n/+f/5//n/
9f/0//P/8f/y//P/9f/2//T/8//y//L/8f/x//D/7//v/+//7//v//D/8P/w//H/8f/x
//H/8f/v/+7/7f/s/+r/6v/q/+r/7P/u//D/8//y/+7/7//u/+z/7f/t/+3/7//v/+//
7//y//b/+v/6//n/8//t/+//8f/r/+b/9f8HABAAGAAmADQARQBSAF8AZABeAEwAOQAl
AA4A+//s/9z/z//K/8//1v/e/+f/7//v/+3/8f/y/+7/7f/u/+r/6//p/+f/5f/m/+b/
5//n/+T/4//m/+X/4v/j/+L/3v/f/9//3f/d/+D/4f/h/+L/4f/e/93/3f/d/93/3f/d
/93/3v/e/97/3//g/+D/4f/h/+D/4P/g/9//3//e/9z/2//e/9//4P/i/+P/4//j/+X/
5v/m/+f/5v/m/+b/5v/m/+X/5f/l/+b/5//o/+v/7P/v/+3/7f/u//D/8f/z//X/9v/3
//n/+P/4//n/+v/9////AgAFAAcACgALAAwADwASABQAFwAYABoAGgAbAB8AIAAhACIA
JQAlACYAJgApAC0ALAAtACoAKgArACsALQAtAC0ALQAvAC0ALAAsACsAKwAsAC0ALgAq
ACgAJwAmACQAIQAhACEAIAAgACEAHgAbABsAGwAZABoAGgAbABoAGgAZABcAFgATABIA
EAAQABAAEAAQAA8ADwAOAA0ADAAMAA0ADQALAAsACwALAA0ADQANAA0ACwALAAsADQAN
AA0ADgAPAA0ADQAOAA4ADAAMAAwADAAKAAwADAAMAA8ADwAOAA4ADgAOAA8ADwAPAA8A
DwARAA==
         </WaveFormData>
      </LeadData>
      <LeadData>
         <LeadByteCountTotal>10000</LeadByteCountTotal>
         <LeadTimeOffset>0</LeadTimeOffset>
         <LeadSampleCountTotal>5000</LeadSampleCountTotal>
         <LeadAmplitudeUnitsPerBit>4.88</LeadAmplitudeUnitsPerBit>
         <LeadAmplitudeUnits>��V</LeadAmplitudeUnits>
         <LeadHighLimit>2147483647</LeadHighLimit>
         <LeadLowLimit>268435456</LeadLowLimit>
         <LeadID>V1</LeadID>
         <LeadOffsetFirstSample>0</LeadOffsetFirstSample>
         <FirstSampleBaseline>0</FirstSampleBaseline>
         <LeadSampleSize>2</LeadSampleSize>
         <LeadOff>FALSE</LeadOff>
         <BaselineSway>FALSE</BaselineSway>
         <ExcessiveACNoise>FALSE</ExcessiveACNoise>
         <MuscleNoise>FALSE</MuscleNoise>
         <LeadDataCRC32>3800523526</LeadDataCRC32>
         <WaveFormData>
9v/3//f/9v/1//T/8//z//P/9P/0//T/9v/2//b/9v/1//P/9f/1//j/+P/4//j/+P/4
//j/+P/2//b/+f/+/wYADgAUABoAHQAaABsAIgArADIANgA2AC0AGAD//+v/2f/R/8//
zf/T/+b/7f/j/9D/uP+k/57/o/+p/7j/xf/Q/9r/4f/o/+z/8//3//j/+//+//3//v/+
//7///8AAAAAAAAEAAQABAAEAAIAAQABAAAAAgADAAMAAwADAAMAAwADAAMABAAEAAQA
BQAGAAYABgAEAAMAAwAEAAYABQAFAAUABgAGAAYABgAGAAYABgAHAAYABgAGAAcABwAI
AAgABgAIAAsACwAMAAwACwAJAAcABwAIAAkACQAMAA4ADAAMAAwADAAMAA0ADgAOABAA
EAAOABAAEAAQABEAEQASABMAFAAWABYAFgAWABUAFQAWABkAGgAbABsAGQAbABoAGAAZ
ABoAHAAdAB0AHgAeAB4AGwAZABkAGQAZABkAGgAaABgAFQATABEAEgASABIAEgARABEA
EQAPAA0ACgAJAAkACQAHAAcABgAFAAUAAwAAAAAAAAD///7//v/+//3//P/5//j/9v/2
//j/+P/4//f/9//4//j/9v/2//f/9//3//f/+P/4//j/9v/2//b/9v/4//n/+f/5//f/
9//3//f/+f/5//n/+v/5//n/+f/5//v/+v/6//r/+v/7//z//P/6//r/+v/6//r/+v/6
//r//f/9//v/+//5//j/+P/4//r/+v/6//r/+v/5//n/+f/3//j/+P/4//r/+v/6//n/
9//2//X/9P/0//X/9//4//b/9v/2//X/9//3//f/+P/4//j/9v/2//T/8//z//T/9f/2
//f/9//1//X/9f/z//X/9f/z//X/9f/1//X/9P/2//b/9v/3//v//P///wAAAAAAAAIA
BAAEAAQABAAEAAQAAAD8//n/9f/y/+//7//x//H/8f/x/+//7f/s/+r/6f/p/+r/6v/q
/+r/6v/o/+f/5f/l/+f/6P/r/+z/7//v/+7/7v/u/+3/7//w//D/8P/w//D/8P/x/+//
7//v/+//7//w//D/8P/w//H/8f/v/+//7//w//H/8f/w//D/8P/u/+//7//w//H/8v/z
//T/8v/y//H/7//v/+//8P/w//L/8v/y//L/8v/y//L/8v/7/wQAEAAWABgAGgAbAB4A
IwAsADMANgA2ACgADQDy/9//0//N/8f/w//J/9P/zv+9/6f/kv+I/47/mP+l/7P/wv/N
/9T/3P/h/+T/7P/x//X/9P/3//j/9//4//j/+P/5//r/+v/6//7//v/+//7/+//7//z/
/P/+//////////3//f/9//3///8AAAAAAAABAAIAAgACAAIAAQABAAIABAADAAMAAwAC
AAIAAgACAAIAAgACAAMAAgACAAIAAwADAAQABAACAAQABwAHAAgACAAHAAUAAwAGAAgA
CgALAAwADgAMAAwADAAMAAwADQAQABAAEgASABAAEgASABIAFQAVABYAFwAZABwAHQAe
AB4AHQAdAB4AIAAiACQAJQAjACUAJAAiACQAJAAlACUAJQAmACYAJgAlACMAIwAjACMA
IwAkACQAIQAfAB4AHQAdABwAGwAaABcAFwAXABUAEwAQAA8ADwANAAsACwAKAAcABwAF
AAIAAgACAAEAAAAAAAAA///+//v/+v/4//j/+f/6//v/+//6//r/+f/2//j/+f/5//n/
+f/6//r/+v/6//r/+v/6//z//f/9//3/+//7//v/+//7//v/+//8//3//f/9//3//f/8
//z//P/+////AAAAAP///v/9//z//v/+//7//v///////f/9/////v/+//7//v/+//7/
/v/8//v/+//7//v//P/8//z//P/8//z/+//6//r/+v/6//r/+//9//7//f/8//v/+f/5
//n/+f/6//z//P/6//r/+f/3//b/9v/3//j/+f/5//f/9//3//X/9//3//X/9//3//f/
9//2//T/9P/0//X/+P/4//r/+v/4//j/+v/6//3///8BAAMACQAHAAQABAAEAAQABAAF
AAIAAAD9//n/9f/0//X/8//z//P/8f/w//D/7//v/+z/7P/r/+r/7f/u/+3/7f/s/+v/
7P/s/+z/7P/u/+3/8P/w//D/7//v//D/8P/w//D/8P/w//H/8f/x//H/8f/x//L/8v/y
//L/8//z//H/8f/x//L/8//1//T/9P/0//T/9f/1//b/9P/0//T/9P/2//b/9f/z//T/
8//z//L/8//0//X/9v/0//T/9P/0//f//v8KABIAGAAeAB0AHgAlACoALwA2ADgAMgAj
AAgA6//T/83/zf/H/8H/yf/O/8f/t/+g/5D/jP+Q/5n/pf+2/8X/0v/a/+H/6P/w//P/
8f/0//n//P/9//7//v/+//3//v/+//7/AgACAAIAAgADAAMABAAEAAMAAwACAAEAAwAD
AAMAAwABAAIAAgACAAQABgAHAAgABwAFAAQABAAEAAMAAwADAAYABgAGAAYABgAGAAYA
BwAGAAYABgAHAAkACgAKAAgABgAJAAkACgANAA0ADAALAAsADAANAA0AEAASABAAEAAQ
ABAAEAARABIAEgAUABQAFQAYABkAGgAZABkAGgAbAB0AIAAhACIAIgAhACEAIgAjACQA
JQAlACgAKwArACoAKAAoACkAKQApACoAKgAqACkAJwAnACcAJQAlACYAJgAlACMAIgAh
AB8AHgAdABwAHQAdAB0AGwAXABQAEwATAA8ADQANAAwACgALAAoACAAGAAYABQAEAAIA
AgABAAAAAQAAAP7//v/8//z//P/7//3//v/+//z//P/9//3//f/9//7//v/+//z//P/8
//z/+v/7//v/+//8//3//v////7//f/8//z///////////////7//v/+//7///8AAAAA
AAAAAAAAAAD+//7//v/+/wEAAQD////////+//7//v/+//7//v/+/wAA/////////f/+
//7//v/8//z//P/7//z//P/8//z/+//7//z//P/8//z//P/7//r/+f/4//j/+v/6//j/
+P/4//f/9//4//j/+P/4//f/+f/5//n/9//4//f/9P/1//f/9//3//b/+P/4//j/+f/8
//z//v/+/wQABAAGAAYABgAEAAQABAAEAAQAAgABAP//+v/1//P/8//x//H/8f/v/+z/
7P/r/+v/6f/q/+r/6v/q/+r/6P/n/+X/5f/n/+j/5//o/+v/6//t/+7/7//v/+7/7v/t
/+z/7f/u/+//8f/v/+//7//v/+//8P/w//D/8v/z//P/8f/v/+//8P/x//H/8P/w//D/
8P/x//H/8v/y//L/8v/y//L/8v/x/+//7//v//D/8P/y//L/8v/y//D/8P/w//D/9f/+
/wgAEgAYABgAFwAYAB8AJAArADQAOAAyACMACgDt/9n/0f/N/8f/w//J/87/yf+1/6D/
jv+I/4j/kf+h/7T/w//O/9b/2//g/+j/7f/x//T/9//6//n/+v/6//r/+f/6//r/+v/+
//7//v/+//v/+//8//z//P/9//3//f////////////3//v/+//7/AQACAAIAAgAAAP//
//8AAAIAAQABAAEAAgACAAIAAgACAAIAAgADAAYABgAGAAcABQAGAAYABAAEAAcABwAI
AAkACQAIAAcABwAIAAkACQAMAA4ADAAMAAwADAAMAA0ADgAOABAAEAAQABIAEgASABMA
EwAUABUAGQAcAB0AHgAcABsAGwAcAB0AHgAfAB8AIAAjACMAIgAgACAAIQAhACIAJAAl
ACYAIwAhACEAIQAjACMAJAAkACEAHwAeAB0AGwAaABkAGAAXABcAFwAVABEADgANAA0A
DQALAAsACgAHAAcABQACAAAAAAD///7/AAAAAP///v////7//P/8//r/+v/6//n/+f/6
//r/+P/4//n/+f/5//n/+v/6//r/+P/4//j/+P/6//v/+//7//v/+//7//v/+//7//v/
/P////////////3//P/8//z//P/9//7//v8AAAAAAAAAAAAAAAAAAAAAAQABAP//////
//7//v/+/wAAAAAAAAAAAgABAAEAAQAAAAAA///+/wAAAAAAAP///P/8//z//P/7//v/
/P/8//7//v/+//3/+//7//v//P/+//7//P/8//z/+//7//z//P/8//z/+//9//3//f/7
//v/+//5//v//f/9//3//P/8//z//P/9////AAADAAQABQAGAAkACgAKAAoADAAMAAwA
DAALAAgABgADAP3/+f/4//n/+f/5//n/9//1//T/8v/x/+//8P/w//D/8v/y//D/7//t
/+3/7//w//L/9P/4//n/+f/4//f/9f/2//j/+f/6//j/+P/4//n/+f/5//n/+f/7//z/
/P/8//r/+//7//n/+f/5//r/+//8//z//f/+//3//f/8//z//v/+//7//v/8//z/+//5
//3//f/+//7//v/+//7//v/8//z//P/8/wcADgAcACQAJAAkACcALAAzADwAQwBGAEQA
OAAfAAIA6//h/93/1f/P/9H/1//Q/8H/q/+Y/5L/lv+e/6v/v//Q/9n/4P/m/+3/9P/4
//3/AQAGAAcABgAHAAgACAAIAAsADAAMAAwADAAMAAwADAALAAsADAAMAAwADQANAA0A
DwAPAA8ADwAPABAAEAAQABEAEgASABIAEAAPAA8AEAARABEAEgATABMAEgARABAAEQAS
ABMAFQAUABQAFAAVABMAFAAUABIAFAAXABcAGAAYABcAFQATABQAFgAYABkAGgAcABoA
GgAcABwAHAAdABwAHAAeAB4AHgAgACAAIAAiACMAJQAnACgAKgAqACoAKwArACwALgAt
AC4ALwAvAC8AMQAwAC4AMQAyADQANQAzADQANAA0ADEALwAvAC8ALQAtAC4ALgArACkA
KAAnACcAJgAlACQAIwAjACMAIQAdABoAGQAZABcAFQAVABQAEQARAA8ADAAKAAoACQAI
AAYABgAFAAQABQAEAAIAAgACAAIAAgABAP//AAAAAP7/AAABAAEAAQABAAIAAgACAAEA
AAD///7/AAABAAEAAQABAAEAAQABAAEAAQABAAIAAgABAAAA//8BAAAAAAAAAAIAAwAE
AAQAAwACAAEAAAACAAIAAgACAAUABQADAAMAAQAAAAAAAAACAAIAAgACAAAA////////
//8AAAAAAAACAAIAAgABAP7//v/+//7/+//7//z//P/+//7//v/9//3//f/9//7//v/+
//z//P/8//v/+//8//r/+v/6//n/9//3//f/9f/3//f/9f/3//n/+f/5//j/+P/4//j/
+f/7//z///8AAP7//v8AAAAABAAFAAYACAAHAAYABQAEAAEA/v/8//n/+P/1//X/9//2
//X/9P/x/+//7v/s/+v/7f/u/+7/7v/t/+z/6f/n/+n/6f/r/+z/6//s/+//7//w//D/
8P/v//H/8v/y//L/8v/y//L/8//z//P/8//z//P/9P/0//T/8v/z//P/8f/x//H/8v/z
//H/8P/w//D/8f/z//T/9v/0//T/9P/0//T/9P/z//H/9f/1//b/9v/0//T/9P/0//b/
9v/2//b/9//8/wQADgAUABoAGwAcACEAKAAvADIAMAAsACMAEAD1/93/0f/L/8v/zf/T
/97/5f/b/8b/sP+g/5r/nf+p/7T/vf/K/9b/3f/k/+z/8f/x//L/9//4//f/+P/4//j/
+//8//z//P/9//z/+//6//r/+//9//7//P/9//3//f/9//3//f/9////AAAAAAAA/v/+
//3//P/+//3//f/+//7//f/9//3//v/+//7//v8AAAAAAAABAAEAAAD/////AQACAAIA
AAD//wEAAAAAAAMAAwACAAEAAQACAAMAAwADAAQAAQAAAAMABAAFAAcABgAGAAgACAAI
AAoACgAKAAsACwAMAA0ADgAQABAAEAATABMAFAAWABYAFgAWABUAFAAXABcAFgAYABgA
GQAZABYAFgAVABQAFgAVABYAFwAUABMAEwASABEADwAOAA0ADAAMAAwADAAJAAkACQAH
AAYABAAEAAUAAwABAAEAAAD+/////v/8//r/+v/5//j/+P/4//f/9v/2//b/9f/2//b/
9v/2//X/8//0//T/8v/0//X/9f/1//X/9v/2//b/9v/2//b/9v/0//X/9f/1//X/9f/1
//X/9f/1//X/9v/2//X/9P/z//b/9v/3//j/9//3//f/9v/2//b/9v/2//j/+P/4//j/
9//3//X/9f/3//b/9v/2//T/9P/0//T/9v/1//X/9f/1//b/9v/2//b/9v/2//X/9f/2
//f/+P/0//P/8//y//T/9P/0//P/8//z//P/9P/0//T/8v/y//P/8//0//b/9f/0//P/
8f/z//P/8//x//X/9f/z//X/9P/z//L/8P/w//D/8P/x//H/8P/x//D/8f/y//X/9v/5
//v//f////////8AAP7//v/+//7/+v/2//P/7//u/+v/6//t/+//7//v/+3/5//m/+T/
4//j/+T/5P/k/+b/5v/k/+P/4f/h/+P/5P/n/+j/6//r/+r/6v/q/+n/6v/s/+3/7v/t
/+z/6//r/+v/6//r/+v/7f/u/+7/7v/s/+3/7f/r/+z/7f/v//H/8f/w//D/8P/u/+//
7//w//D/8P/w//D/8P/w/+//7f/v/+//8P/w//D/8P/w//D/8v/y//L/8v/3/wAACgAS
ABQAFAATABQAHQAoADEANgA2AC4AFQD2/93/1f/R/8n/wf/F/8//zP+9/6n/kP+C/4b/
jv+Z/6v/vP/F/8z/1v/f/+T/6v/v//P/+P/5//j/+f/6//r/+v/9//7//v/+//7//v/+
//7//////wAAAAAAAAEAAQABAP7//f/8//v//P/+////AAABAAIAAgACAAIAAQABAAIA
BAADAAMAAwADAAIAAQAAAAEAAgADAAUABgAGAAYABwAFAAYABgAEAAQABwAHAAgACQAJ
AAgABwAJAAoACwALAAwADgAMAAwADgAOAA4ADwASABIAFAAUABIAFAAUABQAFwAXABgA
GQAZABwAHQAeACAAHwAfACAAIwAkACUAJQAkACcAJwAmACYAJgAnACcAJQAmACYAJgAn
ACUAJQAlACcAJwAoACgAJQAjACIAIQAgACAAIAAgABwAGwAaABcAFQASABEAEQARAA8A
DwAOAAkACQAHAAQABgAGAAUABAAEAAQAAwACAAEAAAD+//7//v/+//7//f/7//z//P/6
//z//f/9//3/+//8//z//P/8//z//P/8//z//f/9//3//f/9//3//f////////8AAP//
///////////+//7//v///wEAAwAEAAEAAAD///7/AAAAAAAAAAADAAMAAQABAAEAAAAA
AAAAAgACAAIAAgAAAP///////wEAAgACAAIAAAAAAAAA///+//7//v/+//7///8BAAIA
AQAAAP///f////////8AAP7//v/8//z//P/7//v//P/+//7//v/9//v/+//7//n/+//7
//n/+//7//v/+//6//j/+P/4//n/+v/6//z//P/5//j/+f/4//v//f///wEABAAFAAYA
BwAJAAsACgANAA4ACwAKAAkACAAEAAAA/f/5//f/9f/2//n/9//3//f/9f/z//L/8P/v
//H/8v/y//L/8f/w/+3/6//t/+3/7//w//P/9P/3//f/9v/2//b/9f/3//j/+P/4//f/
9v/1//X/9//3//f/9//3//j/+P/4//j/+f/5//f/9//3//j/+f/3//b/9v/2//f/+f/6
//z/+//6//n/+P/4//j/9//1//j/+f/7//z/+f/4//f/9v/5//r/+//8////BAAQABoA
HgAgACMAKAAvADQANQA4ADgAMAAZAP7/6f/d/9v/1f/L/8v/0f/Q/8P/rf+Y/4z/kP+Y
/6P/s//E/8//2P/i/+n/8P/2//3////+////AAADAAQABAAEAAYACAAJAAoACgAKAAoA
CgALAAsADAAMAAsACwAKAAkACgALAAwADQAPABAAEAAQABAAEAAPAA4ADwAPABAAEgAR
AA8ADgANAA4ADgAOAA4ADwAQABEAEwATABIAEQARABIAFAAVABQAFAAXABcAGAAbABsA
GgAZABcAGAAZABkAGgAcABoAGgAcABwAHAAdAB4AHgAgACAAIgAkACQAJAAnACcAKAAp
ACgAKgAqACoALQAtAC4AMAAxADIAMwAzADIANQA1ADQANQA2ADgAOQA3ADgAOAA4ADcA
NQA1ADUANQA1ADYANgA3ADUANAAzAC8ALgAtACwAKgApACgAJQAlACIAIQAhAB0AGQAX
ABQAEgATABIAEAAQABAADwAOAA0ADAAKAAgACQAIAAYABgAIAAgACAAHAAUABgAGAAQA
BAAFAAUABQAEAAQAAwACAAMABAAFAAYABAAFAAUABQADAAMAAwADAAUABQAFAAYABgAF
AAQAAwAEAAQABQAGAAUABQAFAAQABAAEAAQABAAFAAYABwAIAAgABwAEAAMABAAEAAUA
BgAEAAQABAAEAAQAAwADAAMAAwAEAAQABAAEAAQABAADAAIAAgACAAIA/////wAAAAAA
AAAAAAD//wEAAQABAAIAAQAAAP3//P/+//3//f/+//7//v/+//3//f/9//3/+//9//3/
+//9//3//f/9//z//v/+//7////9//z//f/8//7//v8AAAAABAAFAAYABwAJAAkACQAJ
AAkACgAIAAgACAAIAAUAAAD8//f/9//1//b/+f/4//f/9v/z//H/8P/u/+3/7//w//D/
8P/w//D/7v/t/+3/7f/v//D/8f/y//X/9f/2//b/9v/1//f/+P/4//j/9v/2//b/9//5
//n/+f/5//n/+v/6//r/+P/5//n/9//5//n/+v/7//n/+P/4//j/+v/7//v//P/6//r/
+v/6//z//P/7//n/+//7//z//P/7//r/+f/4//r/+v/6//r/+/8AAAgAEAAYABoAHQAi
ACcALAAxADYAPAA6ADEAIAAHAO3/3//b/9f/0f/R/9z/6f/n/9r/xP+u/6L/o/+p/7T/
wf/O/9j/4f/q//D/9f/3//r/+//8////AAAAAAAAAwAEAAQABAAFAAQAAwACAAMAAwAE
AAQAAgADAAMAAwAFAAUABQAFAAMABAAEAAQAAwAEAAQABAAFAAUABgAIAAcABQAEAAMA
AgACAAIAAgADAAQABQAHAAcABgAFAAUABwAIAAgABgAFAAcABgAGAAcABwAGAAUABwAI
AAkACQALAAwACQAIAAgACAAIAAkACAAIAAoACgAKAAwADAAMAA0ADQAOAA8ADgAQABAA
EAARABEAEgAUABMAFAAVABUAFQAXABYAFAAWABYAFwAXABUAFgAWABYAFgAVABYAFwAW
ABUAFQAUABMAEQAQAA8ADgAOAA4ADgAMAAsACgAHAAcABAADAAMA///9//3//P/7//v/
+f/2//b/9v/1//T/9P/0//P/8v/y//L/8f/y//L/8v/y//H/8P/w/+//7P/s/+3/7f/t
/+3/7v/u/+7/8P/w//D/8P/w//H/8f/x/+//7//v/+//7//v/+//8P/w/+//7v/t//D/
8P/x//L/8f/x//H/8P/u/+7/7v/u//D/8P/w//D/7//v/+3/7f/u/+7/7//w//D/8P/w
//D/8P/v/+//7//x//L/8v/y//D/8P/w/+//8P/w//D/8P/x//H/8v/y//D/8P/w/+//
8f/x//H/8v/w//D/7v/u//H/8f/y//T/8v/y//L/8f/x//H/8f/v//L/8//y//X/9P/z
//L/8P/y//L/8v/z//L/8v/0//T/8v/y//T/9P/4//n/+v/7//z//f/+////AQADAAQA
AwAFAAQAAwACAAEAAAD+//r/9//z//L/7//v//H/8v/z//T/8//t/+z/6v/p/+v/7P/s
/+z/7v/u/+z/6//r/+v/7f/u//H/8v/1//X/9v/2//b/9f/0//T/8//y//P/9P/1//f/
9f/1//X/9f/1//b/9v/2//f/+f/6//n/+P/3//f/9//5//j/+P/4//b/9//3//j/+P/4
//j/+P/4//j/9//1//X/9f/2//b/+P/4//j/+P/4//j/+P/4//v/AgAOABoAIAAgAB8A
HgAlACwANQA6ADoANgAlAAoA7//d/9X/z//H/8f/0f/Y/8//u/+i/5D/iv+Q/5n/qf+6
/8n/0v/a/+P/7P/y//X/9//6//3/AAD//wAAAAAAAP//AAAAAAAAAgACAAIAAgABAAEA
AgACAAIAAwADAAMAAwADAAMAAwACAAIAAQAAAAEAAgACAAIAAgABAAEAAgACAAEAAQAB
AAQABAAEAAQAAgACAAIAAwAGAAYABgAHAAUABgAGAAQABAAHAAcACAALAAsACgAJAAcA
CAAJAAkADAAOAAwADAAMAAwADAANAA4ADgAQABAAEQAUABUAFgAWABUAFQAVABcAGgAb
ABwAHgAdAB0AHgAfACAAIQAhACMAJwAoACgAJwAmACYAJQAnACgAKAAoACkAJwAnACcA
JgAlACUAJAAkACMAIwAjACEAIAAfAB4AHwAfAB8AHQAbABgAFwAXABQAEQAQAA4ADAAN
AAwACgAKAAoACQAIAAgACAAHAAYAAwACAAAAAAAAAAAAAAD//wEAAgACAAAAAAABAAEA
AQADAAQABAAEAAIAAgACAAIABAAFAAUABQAGAAcACAAJAAkACQAJAAoACwALAAsACwAN
AAwADAAMAAwADQAOAA4AEAAQABAAEAAOAA4ADgAOABEAEQAPAA8AEQAQABAAEAAOAA4A
DgAOABAADwAPAA8ADwAQABAAEAASABIAEgARAA4ADgAOAA4ADQANAA4ADgAQABAAEAAP
AA0ADQANAA4ADwAQAA8AEAAOAA0ADQAOAA4ADgAOAA0ACwALAAsACQALAAsACQALAAsA
CwALAAoACAAIAAgACQAJAAgACQAIAAcABgAHAAYABQAFAAUABQADAAMAAwADAAQABQAF
AAMABwAJAAsACwALAA4ADQAPABEADAAKAAoACgAKAAcABAACAP//+v/3//f/+f/5//n/
+f/3//P/8v/w/+//7//w//D/8P/w//D/7v/t/+v/6//t/+7/7//w//P/8//y//L/8v/x
//H/8v/y//L/8//0//X/9//1//X/9f/1//f/+P/4//j/+P/5//n/9//3//f/+P/5//v/
+v/6//r/+P/5//n/+v/8//z//P/8//z//P/7//n/+//7//z//P/+//7//v/+//z//P/8
//z/AQAKABYAIAAkACQAJQAkACsANgA9AEAAQgA8ACcACADt/+H/2//V/8v/zf/T/9T/
yf+3/57/jP+O/5r/p/+3/8r/2f/g/+T/6//y//j///8DAAQABwAIAAcACAAIAAgACQAK
AAoACgAMAAwADAAMAAsACwAMAAwADwARABIAEwASABEAEAAPABEAEgASABIAFQAWABYA
FgAVABMAEgASABMAEwAUABUAFAAUABQAFAAWABYAFgAXABYAFgAWABcAFwAYABgAFgAY
ABsAGwAcAB0AHQAcABsAGwAcAB0AHQAgACIAIAAgAB4AHgAeAB8AIwAkACcAKAAoACoA
KgAqACsAKwAsAC0ALwAyADMANAA0ADMAMwA0ADYAOAA6ADsAOgA9AD0APAA+AD4APwA/
AEEAQgBCAEIAPwA9AD0APQA/AD8AQABAAD0AOwA6ADkAOAA4ADgAOAA1ADUANQAzAC8A
LAArACsAJwAlACUAJAAhACEAHwAcAB4AHgAdABwAHAAcABsAGgAXABYAFAAUABYAFgAW
ABUAEwAUABQAEgASABMAEwATABUAFgAWABYAFAAUABQAFAAWABcAFwAXABUAFQAVABUA
FwAXABcAGAAYABcAFgAVABcAFgAWABYAFgAXABgAGAAYABgAGAAYABYAFgAWABYAFwAX
ABUAFQAXABYAFgAWABgAGAAYABgAFgAVABUAFQATABQAFAAUABUAFgAXABcAFAAUABQA
FAAVABUAFgAWABYAFgAWABUAFQAVABUAFgAUABQAEgASABIAEQARABIAEgASABIAEQAT
ABMAEwARABEAEQAPABEAEQARABEAEAAOAA4ADgAPABAAEAASABIADwAOAA8ADgASABMA
FAAVABcAFwAXABcAHQAfABwAFwAWABYAFgAWABYAEwAOAAoABQAFAAMABAAHAAUABQAF
AAMA///+//z/+//7//z//P/8//v/+v/3//X/9v/3//r//P/9//7/AQABAAIAAgACAAEA
//8AAAAAAAD///7//f/9//7///8AAAEAAAAAAP///v8AAAEAAQD///////8AAAEA/v/8
//v/+v/9////AAACAP///v/9//z//P/8//v/+f/8//3///8AAP7//v/+//7/AAAAAAAA
AAABAAQACgAWABwAIAAhACQAJwAsADMAOAA8ADwAMwAkAA0A9f/j/9v/1//T/9X/4v/r
/+f/2v/C/6r/pP+n/63/uP/D/87/2P/h/+b/7P/1//v//v///wAAAAAAAP///v8AAAIA
AwAEAAMAAgABAAAAAAABAAMABAAEAAUABQAFAAQAAwACAAEAAgAEAAUABgAGAAYABQAE
AAQAAwADAAQABgAFAAUABQAFAAQAAwACAAMABAAFAAcABwAGAAUABQAFAAYABgAEAAUA
CQAKAAwADAALAAkABwAIAAoADAANAA0ADgALAAoADQAOAA8AEQAQABAAEgASABAAEgAS
ABIAFAAVABcAGQAZABwAHQAeACAAHwAfACAAHwAgACEAIQAgACMAIwAiACQAJgApACsA
KgAqACkAKAAoACcAKAApACsAKwAsACwAKwApACgAJwAmACYAJgAmACMAIwAjACEAIAAe
AB4AHwAdABsAGwAaABcAFwAVABIAFQAWABYAFgAVABQAEgAQABEAEAAOAA4ADgAOAA4A
DQANAA4ADgAMAA4ADwAPAA8ADgAOAA0ADAAOAA4ADgAOAA4ADwAPAA8ADQANAA0ADQAO
AA8AEAASABEAEQARABEAEAAOAA0ADAAMAA0ADgAOAAwADAAMAAwADgAOAA4ADgAPAA0A
CwAJAA==
         </WaveFormData>
      </LeadData>
      <LeadData>
         <LeadByteCountTotal>10000</LeadByteCountTotal>
         <LeadTimeOffset>0</LeadTimeOffset>
         <LeadSampleCountTotal>5000</LeadSampleCountTotal>
         <LeadAmplitudeUnitsPerBit>4.88</LeadAmplitudeUnitsPerBit>
         <LeadAmplitudeUnits>��V</LeadAmplitudeUnits>
         <LeadHighLimit>2147483647</LeadHighLimit>
         <LeadLowLimit>268435456</LeadLowLimit>
         <LeadID>V2</LeadID>
         <LeadOffsetFirstSample>0</LeadOffsetFirstSample>
         <FirstSampleBaseline>0</FirstSampleBaseline>
         <LeadSampleSize>2</LeadSampleSize>
         <LeadOff>FALSE</LeadOff>
         <BaselineSway>FALSE</BaselineSway>
         <ExcessiveACNoise>FALSE</ExcessiveACNoise>
         <MuscleNoise>FALSE</MuscleNoise>
         <LeadDataCRC32>4253276374</LeadDataCRC32>
         <WaveFormData>
0f/R/9H/0f/O/87/zv/O/9D/0P/Q/9D/0P/Q/9D/0P/Q/9D/0P/Q/9P/0//T/9T/1P/U
/9P/0//T/9P/1P/X/9n/2f/a/93/5f/t//3/HQBHAHAAlAC2AMAAtwCwAKQAjQBgABIA
s/9b/xr/7P7b/tz+4v7t/gT/Iv88/1f/c/+M/6H/rv+4/7//yf/P/9D/0//Y/9f/2f/Z
/9r/2f/a/9v/2//c/97/4P/h/+D/4P/g/+D/4v/i/+L/4v/i/+P/4//k/+P/5P/k/+T/
6P/o/+f/5//m/+b/5//o/+n/6f/p/+n/6f/p/+n/6v/s/+3/7v/u//D/8P/w//L/8//0
//T/9P/2//n/+f/5//r/+v/8//3//v/+//////8AAAIAAwAFAAQABQAJAAsADgAPABEA
EgASABQAFgAYABgAGgAdACAAHwAgACMAJgApACoALQAuADAANAA4ADsAOgA9AEEAQQBB
AEMARQBGAEcARwBIAEkARwBHAEcARwBGAEUARABDAEAAPgA+ADwAPAA5ADgANgAzADEA
LgArACYAIgAgAB4AGgAWABUAEwANAAkABgABAAIAAAD9//r/+f/3//P/8v/x/+7/6//q
/+j/6P/o/+f/5P/k/+P/4//j/+T/5P/j/+P/4//k/+X/5P/i/+H/4P/i/+L/5P/l/+P/
4v/i/+L/5f/n/+f/5//p/+n/6f/q/+n/6f/p/+n/6P/q/+z/7P/r/+v/6//s/+7/7v/u
/+7/8f/x//D/8P/w/+//7//v//D/8P/y//L/8v/y//D/8P/x//H/8f/x//D/8P/w//D/
7P/r/+v/7P/u/+3/7f/s/+r/6v/q/+j/6f/r/+z/7f/r/+r/6f/p/+f/5v/m/+b/6P/o
/+j/5//l/+X/5f/k/+T/5f/m/+j/5v/l/+X/5f/l/+b/5//p/+v/7P/t/+3/7f/t//D/
8v/y//L/8v/y//L/8f/v/+//7v/t/+r/6v/r/+3/7P/r/+r/6P/m/+b/5v/n/+f/5//n
/+f/5f/i/+D/4P/f/9//4P/g/+D/4f/h/+H/4f/h/+D/4f/f/9//3//c/9v/2//c/9v/
2v/Z/9j/2P/Y/9j/2P/W/9b/1v/V/9f/1//X/9f/1f/V/9T/1P/S/9L/0v/S/9P/1P/V
/9b/1P/U/9T/1P/U/9T/1f/V/9X/1v/W/9b/1f/V/9X/1f/W/9f/2//b/9z/4//x/wcA
KwBVAH0ApgDGANIAzADDALwAngBfAAYAov9L/wf/4P7S/s/+1P7k/gP/Iv8+/17/ff+T
/6T/s/+8/8T/y//R/9X/2P/b/9z/3f/f/9//4P/j/+T/5f/l/+f/6P/p/+n/5//o/+n/
6v/s/+z/7P/s/+z/7f/t/+7/7//w//D/8P/y//L/8f/x//L/8v/z//T/9f/1//X/9f/3
//f/9//4//j/+f/6//r/+v/6//r//P/9//7//v/+/wIABQAFAAUABgAGAAgACQALAAwA
DgAPABIAFAAVABcAFwAXABoAGwAeAB8AIQAiACIAJAAmACgALAAuADEANAA2ADgAPABA
AEMARABHAEgASgBOAFIAVQBVAFcAWgBZAFsAXQBfAGAAYABfAF8AXwBfAF8AXwBfAGAA
XwBeAF0AWABWAFYAVABSAE8ATgBMAEgARQBBAD0ANgAyADAALgArACYAJAAhAB0AGQAW
ABEAEAAOAAsACAAHAAUAAQAAAP3/+v/3//b/9v/2//b/9f/y//L/8f/x//H/8v/y//H/
7//v//D/8f/x//D/8P/w//H/8v/1//f/9v/0//P/8v/z//X/9f/1//X/9f/1//b/9//3
//f/9//6//z//v/+//v/+//7//z//v/+//7//v///////v/+//7//f/9//3//v/+/wAA
AAD///7/+//6//3//f/9//3/+v/6//r/+v/4//f/9//4//r/+f/5//j/9//2//X/8v/0
//X/9f/1//f/9v/1//X/8//y//L/8v/y//L/8v/x/+//7//v/+7/7//v/+//8P/w/+//
7//v/+z/7P/s/+3/7//w//H/8f/v/+//8P/y//X/9v/5//z//v/8//r//P/8//z//P/9
//v/+//6//f/9P/0//X/9//2//X/9P/z//L/8//0//L/8f/w/+//8v/x/+//7v/t/+v/
6v/q/+j/6P/p/+n/6//r/+v/6v/n/+X/5f/l/+X/5f/m/+j/5//m/+X/5P/k/+T/5P/k
/+b/5v/m/+X/4//j/+P/4//j/+P/4v/i/+L/4v/i/+L/5P/k/+T/5P/k/+T/5P/k/+P/
4v/i/+H/4v/k/+X/5v/j/+P/4//j/+D/4//n/+f/6v/z//v/BwAjAEkAcQCaAL4A0gDU
AMkAvACkAHsANgDW/3X/Jf/u/tD+y/7K/tL+5/4C/yD/RP9n/4f/oP+v/7r/xv/R/9f/
1//c/+H/5v/n/+n/6f/q/+n/6v/r/+v/7P/u//D/8f/x//L/8//0//T/9P/0//T/9v/3
//f/+P/3//j/+P/4//z//P/7//v/+v/6//v//P/9//3//f/9//7///8AAAIAAwADAAMA
AgAEAAQABAAGAAcACAAIAAgACQALAAoACQALAAwADwARABIAEgATABMAFgAYABkAGwAc
AB0AIQAjACIAIwAlACYAJQAmACcAKAAnACgAKgAsAC8AMAAzADYAOAA6AD4AQAA/AEIA
RQBHAEoATQBRAFEAUABRAFIAUgBTAFMAVABVAFMAUwBTAFMAUgBRAFAATwBMAEoASgBI
AEQAQQBAAD4APQA7ADgANQAuACoAKAAmACEAHAAaABcAFQARAA4ACQAIAAYAAwAAAP//
/f/5//j/9//0//H/8P/u/+7/7v/t/+z/7P/r/+v/6v/q/+n/5//n/+f/6P/p/+j/5v/l
/+T/5P/k/+b/5//n/+b/5v/m/+X/5//n/+f/6P/p/+r/7P/r/+v/6//r/+r/7P/u/+7/
7//v/+//8P/w//D/8P/w//P/8//y//L/8v/x//H/8f/w//D/8v/y//L/8v/w//D/7//v
/+//7//w//D/8P/w/+7/7f/t/+7/8P/v/+//7v/s/+z/7P/q/+n/6f/o/+f/6P/o/+j/
6f/p/+j/6P/o/+j/6P/o/+f/6f/p/+n/6P/l/+X/5f/m/+j/5//n/+f/5v/m/+b/5//o
/+r/7P/t/+//8f/y//L/8P/y//L/8v/y//P/8//1//b/8v/u/+3/7f/v/+7/7f/s/+z/
6v/q/+r/6f/p/+n/6f/q/+n/5//m/+X/4//i/+L/4P/g/+H/4f/i/+P/5P/k/+H/3//f
/9//3//f/+D/4v/h/+D/3//e/+D/4P/g/+D/4P/g/+D/3//d/93/3f/d/9//3//e/97/
3v/e/97/3v/g/+D/4P/g/+D/4P/g/+D/3v/e/9//3//d/97/3v/e/93/3f/d/93/3v/h
/+P/5f/k/+f/8f///xcAPwBpAJQAuADOAMwAwQC0AKAAfQA4ANj/ef8p/+7+zv7F/sb+
yv7Z/vL+EP80/1n/ef+Q/6P/rv+2/8H/y//P/9T/1//a/93/3//f/+D/4P/g/+D/3//i
/+T/5v/n/+b/5v/m/+b/6P/o/+j/6P/p/+v/7P/u/+3/7v/u/+7/8//0//T/9f/1//T/
9P/0//f/9//3//f/+f/5//n/+v/7//v/+//6//v//P/9/wAA//8AAAAAAAACAAUABQAF
AAYABgAIAAkACgAKAAsACwANABAAEgAVABUAFQAYABkAHAAdAB8AIAAiACQAJgAoACwA
LgAxADQANgA4ADwAQABCAEQASABKAEsATgBRAFMAVgBZAF0AXQBeAF8AYABgAGEAYQBi
AGMAYgBhAGAAXwBhAGEAYQBhAFwAWgBaAFgAVgBTAFIAUABLAEkARgBDADwAOAA2ADQA
MAAsACsAKQAlACEAHgAZABYAFAARAA4ADwANAAkACAAJAAYAAwACAAAAAAAAAP///P/8
//v/+//6//r/+f/3//f/9//4//n/9//2//b/9v/4//j/+v/7//v/+v/6//r/+f/7//v/
+//+////AAACAAIAAQAAAP//AAACAAQABAADAAMAAwAEAAQABAAEAAQABQAFAAQABAAE
AAMAAwADAAQABAAGAAYABgAGAAQABAADAAMAAwADAAIAAgACAAIA/v/9//3//v8AAP//
///+/wAAAAAAAP7//f/9//z/+//9//z/+//7//v/+v/6//r//P/8//z/+//7//v/+//6
//f/9//3//j/+f/5//r/+//4//j/+P/5//r//P/+/////////wAAAgAEAAIABAAEAAQA
BAAFAAMAAwACAAAA/P/7//v/+//6//n/+P/2//T/9P/0//P/8//z//P/9f/z//D/7v/u
/+3/7f/u//D/8P/x//H/8P/v/+7/7P/t/+v/6//r/+r/6f/p/+r/6P/o/+j/6P/o/+j/
6P/o/+b/5v/m/+X/5f/l/+X/5f/n/+f/5v/m/+T/5P/k/+T/5v/m/+b/5v/k/+T/5P/k
/+X/5v/o/+n/5//o/+j/6P/l/+X/5f/l/+j/7f/x//H/8v/9/wcAGwA/AGsAlQC6ANYA
2gDQAMMAsgCSAFMA+P+W/z//+/7Q/sL+v/7E/tb+8/4Q/zT/XP99/5X/qP+5/8T/zv/Z
/9//4//o/+n/6P/n/+n/6f/q/+z/7v/w//H/7//w//H/8f/x//L/8//0//b/9v/2//b/
+P/5//n/+v/7//z//P/8//z//P/7//v/+v/6//v//P/9//3//f/9//v/+//7//z//f/9
//3//P/+//7//v8AAP//AAAAAAAAAgAFAAUABQAEAAQABgAHAAkACgAMAA0ADAAOAA8A
EQASABMAFwAZABwAHQAfACAAIAAiACQAJgArAC4AMgA2ADUANgA5ADwAQQBEAEkATABN
AFAAUwBVAFUAVwBaAFkAWQBbAF0AXgBgAF8AXwBfAF0AXQBdAF0AXABbAFoAWQBYAFYA
VgBUAFAATQBMAEoARwBFAEIAPwA5ADQAMQAuACoAJgAlACMAHwAbABgAEwASABAADQAK
AAcABQABAAAAAQD+//v/+v/4//j/+P/3//b/9v/1//X/9f/2//b/9f/1//X/9v/3//X/
9P/0//T/9v/2//j/+f/3//b/9v/2//n/+//7//v/+//7//v//P/7//v/+//7//7/AAAC
AAIAAAD///7//v8AAAAAAAAAAAMAAwACAAIAAAD//////////wAAAwAEAAIAAgAAAAAA
AQABAAEAAQACAAIAAgACAAAA/////wAAAAD//////v/+//7//v/8//z//f/9//3//f/8
//v/+//5//j/+P/4//r/+v/6//n/9//3//f/9v/2//f/+P/6//r/+f/5//n/9v/2//b/
9//4//r//P/9//////8AAAIAAAAAAAIABAAEAAQABAAEAAUAAwADAAIAAwAAAAAAAQD/
//7//f/8//z/+v/6//r/+f/5//n/+f/5//f/9P/y//L/8f/x//L/8v/y//P/8//z//P/
8//y//P/8f/x//H/8v/x//H/8v/w//D/8P/w/+7/7v/u/+7/7v/u/+7/7f/t/+3/7f/t
/+//7//u/+7/8P/w//D/8P/v/+7/7f/s/+z/7P/s/+z/7P/s/+3/7f/v//D/8P/w//H/
8f/x//H/8v/x//P/8//2//v/BQARACUASQBxAJQAsADKANAAwwC2AKYAhQBKAPb/m/9L
/wz/7P7n/uz+8v4B/xj/Mv9Q/23/if+i/7f/xv/Q/9n/4f/j/+T/6//u/+//8f/x//L/
8//0//X/9f/z//T/9f/1//b/+P/6//z//P/8//z//P/6//v/+//8////AAAAAAAAAQAA
AP7//f8AAAAAAQACAAEAAQABAAEAAwADAAMABAAIAAkACgAKAAgACAAIAAoADQAOAA4A
DgAOABEAEQARABQAFAAWABcAFQAUABQAEwAUABYAFwAZABwAHQAhACMAIgAjACUAJgAo
ACoALAAuADAAMgA1ADgAOQA6AD0AQABGAEgATABOAE4AUABSAFMAVABXAFsAWwBdAF8A
YQBiAGAAXwBfAF8AYQBhAGEAYQBfAF0AWwBZAFgAVgBWAFQAUgBPAE4ATABJAEcARABB
AD0AOgA5ADgAMwAuACwAKQAmACMAIQAdABwAGgAXABQAEQAPAAsACgALAAgABQAEAAAA
AAAAAP///P/8//v/+//5//r/+v/5//f/9//4//n/+//6//r/+v/4//j/+v/7//3//P/8
//z/+//9//3//f/9//3//f/+/wAAAQACAAMAAwAEAAUABAAEAAUABgAIAAoACgAKAAoA
CQAJAAgACAAIAAcABwAHAAQABAAGAAYABgAGAAQABAAFAAUABQAFAAQABAAEAAQABAAD
AAMABAABAP///v/8//7//v/+//z//P/9//3//f/9//z/+//7//3//P/8//z/+//6//n/
9//5//n/+f/4//n/+f/5//r/+v/5//n/+f/2//b/9v/3//X/9v/3//f/+v/7//3/AAAC
AAIABAAGAAQABAAEAAUABgAHAAgABgADAAIAAAAAAP7///8BAAMAAgABAAAA/f/6//n/
+P/5//n/+f/5//n/9//0//L/8v/x//H/8v/y//L/8//z//H/8f/x//D/8P/v//D/8f/u
/+3/7f/u//D/8P/w//D/8P/w//D/8P/u/+7/7v/t/+7/7//w//H/7//v/+7/7v/u/+7/
7v/u/+7/7v/u/+7/7v/u/+7/7v/w//D/8f/x//H/8v/y//L/8//z//P/8//2//X/9//3
//j///8HABkAOQBnAI8AtgDYAOYA3gDRAMgAuACJADgA1P95/zH//P7o/uX+5v7y/g3/
Kv9G/2j/i/+l/7b/x//S/9z/4//n/+3/9P/1//L/9f/3//f/+P/7//z//f/9//v//P/9
//3//f/+////AAAAAAAAAAAAAP7//////wAA//8AAAAAAAACAAIAAQABAAIAAgADAAQA
BwAHAAcABwAHAAcABwAIAAoACwAMAAwADgAOAA4AEAAPABAAEAAQABAAEwATABMAFAAU
ABYAFwAZABoAHAAdABwAHgAfACEAIAAhACUAJwApACsALgAwADIANAA2ADgAPAA+AEEA
RABGAEgATABQAFIAVABYAFoAXQBgAGMAZQBoAGsAbwBvAHAAcQByAHIAcgBxAHEAcQBx
AHEAcQBxAHAAbwBuAG0AaABmAGYAZABgAF0AXABaAFQAUQBNAEkARABAAD4APAA3ADIA
MAAtACkAJQAiAB0AHAAaABcAFAARAA8ACwAKAAkABgADAAIAAAAAAAAA///+//7//f/9
//3//v/+//3//P/7//v/+//5//j/+P/4//r/+v/8//3//f/8//z//P///wEAAQABAP//
/////wAAAwADAAMAAwAEAAYACAAIAAYABQAEAAQABAAEAAQABAAHAAcABgAGAAYABQAF
AAUABAAEAAYABgAFAAQAAQAAAAMAAwADAAMAAQAAAP///v/8//v/+//8//3//f/+//7/
/f/8//v/+P/6//v/+//7//n/+P/3//f/9//2//b/9v/4//j/+P/3//X/9f/1//T/9f/1
//X/9v/2//X/9f/1//T/9P/0//X/8//0//X/9f/z//P/9P/2//f/+P/7//7/AAAAAAAA
AAACAAQABAAGAAgABgAGAAYABgAFAAMAAwACAAMAAAAAAAEAAQAAAP///v/+//z//P/8
//v/+//7//v/+f/3//T/8v/y//H/8f/y//T/9P/1//X/8//z//P/8v/z//H/8f/x/+7/
7f/t/+7/8P/w//D/8P/y//L/8v/y//D/8P/w/+//8f/x//H/8f/w/+//7f/s/+7/7v/u
/+7/7P/s/+z/7P/q/+r/6v/q/+z/7P/t/+3/6v/q/+n/6P/q/+v/7P/t/+z/7f/v//H/
9P/7/wcAGwA9AGMAhwCqAMoA1ADKAL0AsgCcAGsAHAC6/1v/D//c/sb+w/7G/tL+6/4K
/yz/Tv9z/5H/pv+1/8L/zP/X/9//4f/i/+X/6v/p/+v/6//s/+//8P/x//H/8P/w//D/
7//x//L/8//0//P/8v/x//D/8v/z//P/9P/1//b/9v/2//b/9v/1//X/9//4//r//P/8
//v/+v/5//r/+//8//7/AgADAAQABAADAAIAAQACAAQABgAHAAgABwAJAAgABwAKAAoA
DAANAA0ADAAMAAsADAAOAA8AEQASABMAFwAZABwAHQAfACAAIwAmACkALAAuADAAMwA2
ADkAOgA9AEAARABGAEoATABNAFAAUwBVAFYAWQBdAF0AXwBhAGMAZABiAGEAYQBhAGIA
YwBkAGUAZABjAGIAYQBeAFwAXABaAFYAUwBSAFAATABJAEUAQQA+ADoAOAA2ADAAKgAn
ACMAIQAdABoAFQASABAADQAKAAkABwADAAIAAQD+//v/+v/6//r/+v/5//b/9v/1//X/
9P/0//P/8f/x//H/8v/z//X/9P/0//T/8//y//P/8//z//L/8v/y//P/9f/1//X/8//z
//P/9P/3//f/9//3//f/+P/5//j/9//3//f/+P/6//r/+v/6//n/+f/4//j/+v/5//n/
+f/2//b/+P/4//j/+P/2//b/9//3//f/9//4//j/+P/4//b/9f/1//b/9v/1//X/9P/2
//b/9v/0//T/9f/1//X/8//y//H/8f/z//L/8v/y//L/8v/y//H/8f/x//H/8P/v/+//
7//w/+7/7f/t/+3/7f/u/+//8f/u/+7/7v/t/+7/7//x//T/9v/2//j/+v/6//r/+v/6
//z/AAACAAIAAgACAP//+//5//b/9//2//j/+//5//j/9//2//T/8v/y//L/9f/1//X/
9f/1//P/8P/u//D/7//v//D/7v/u/+//7//t/+3/7f/s/+z/6//s/+3/6v/p/+n/6v/q
/+r/6v/q/+r/6v/q/+r/6v/q/+r/6f/p/+n/6f/p/+n/6f/o/+j/6v/q/+r/6v/o/+j/
6P/o/+j/6P/o/+j/6v/q/+v/6//q/+r/6f/o/+j/6f/q/+v/6v/r//H/8f/w//H/+f8F
ABcAMQBXAIAApADAAMoAwwC4AKoAlwBwACYAyf9x/yj/9P7h/uL+6P7x/gT/IP86/1n/
df+S/6n/uP/I/9P/2f/d/+D/4//m/+n/6//r/+z/7//w//H/8f/w//D/8P/v//H/8v/z
//T/8v/y//L/8v/z//X/9v/4//j/+P/3//b/+P/4//f/9//6//r/+//8//z/+//6//n/
+//7//v//P/+////AAAAAAAAAAAAAAIAAwAEAAQABAADAAUABAADAAUABgAJAAsACgAK
AAsACwAMAA4ADwARABIAEwAXABkAGgAbAB0AHgAfACIAJQAoACoALAAvADIAMAAwADIA
NAA6ADwAQABCAEEARABHAEkASABLAE8ATwBRAFMAVQBWAFgAVwBXAFcAVwBXAFcAVwBW
AFUAVABTAFIAUABQAE4ATABJAEgARgBBAD8APAA5ADcANAAzADIALQAoACYAIwAhAB0A
GgAVABQAEgAPAAwACQAHAAMAAgADAAAA/f/8//r/+v/6//n/9P/0//P/8//x//L/8v/x
//H/8f/y//P/9f/0//T/9P/y//L/9P/1//X/9P/0//T/9//5//n/+f/4//f/9v/2//r/
+//8//3//f/+/////v/9//3//f/+/wAAAAAAAAAA//////7//v8AAP////////7//v8A
AAAAAAAAAP7//v/9//3//f/9//z//P/8//z/+//7//z//v/8//v/+//6//j/+P/4//b/
+P/5//n/+f/3//b/9f/1//b/9v/3//j/9v/2//b/9f/1//X/9f/0//X/9f/1//b/9f/z
//L/8f/y//L/8v/z//P/9P/1//X/8//z//T/9v/4//j/+v/8//z//P/8//z///8AAAEA
AgAEAAQABAAEAAQABAADAAEAAQAAAP///P/8//3////+//3//P/4//b/9v/2//n/+f/5
//n/9//1//L/8P/y//H/8f/y//T/9P/1//X/8//z//P/8v/v/+3/7f/t/+3/7f/u//D/
7v/u/+7/7v/u/+7/7v/u//D/8P/w/+//7P/r/+r/6f/q/+v/6//s/+r/6v/q/+r/6P/o
/+j/6P/o/+j/6P/o/+b/5v/n/+f/6f/q/+r/6v/p/+n/6f/p/+r/6//v//H/9v/5////
CwAnAE8AeQCiAMYA2ADYAM8AxAC0AI0ARADk/4X/N/8C/+b+3/7g/ub++f4U/zL/VP93
/5f/rP+5/8b/0v/b/+H/4//o/+v/7v/t/+//7//w/+//8P/x//H/8//0//X/9f/z//T/
9f/2//j/+P/4//j/+P/5//n/+v/6//r/+f/4//z//P/7//v/+v/6//v//P/+////AAAB
AP///////wAAAQABAAEAAAABAAIAAwAGAAUABgAGAAYABgAJAAkACQAMAAwADgAPABAA
EAARABEAEwAWABgAGwAaABsAHwAhACIAIwAlACYAJwAqAC0AMAAwADIANQA4ADkAOgA9
AEAAQgBEAEgASgBLAE4AUQBTAFUAWQBeAF8AXgBfAGAAYABjAGMAZABlAGIAYQBgAF8A
YABfAF4AXQBcAFoAWgBYAFYAUwBSAFAATwBNAEoARwBCAD4APAA6ADMALgAsACkAJQAh
AB4AGQAWABQAEQAOAA8ADQAJAAgABQACAP///v/8//z//P/7//r/+v/5//n/9//4//j/
9//4//n/+//9//v/+v/6//r//P/8//7///8BAAAAAAAAAAEAAwADAAMABQAFAAUABgAH
AAcABwAHAAgACgAMAAwADQANAA0ADgAPAA4ADQAMAA0ADQAMAAwADgANAA0ADQAKAAoA
DAAMAA4ADgAMAAwACwALAAsACwAMAAwADAAMAAgABwAHAAgACAAHAAcABgAGAAYABgAE
AAQABQAFAAUABwAGAAUABQADAAIAAgACAAIAAgACAAEAAQABAAEAAAD+//3//P/8//r/
+f/5//n/+P/4//j/+f/4//j/+P/3//b/9f/1//b/9P/y//L/8v/v/+7/7f/s/+n/6P/n
/+b/6f/q/+v/6v/r/+r/6//r/+3/6v/q/+r/6v/q/+X/4f/f/9z/2//Y/9j/2f/Z/9j/
1//W/9L/0P/Q/9D/0f/R/9H/0f/P/83/yv/I/8r/yf/J/8r/yv/K/8v/y//K/8n/yP/G
/8f/xf/F/8X/xv/F/8X/xv/G/8b/xv/G/8j/yP/I/8j/yP/I/8j/x//H/8f/x//H/8f/
x//G/8b/yP/I/8j/yP/K/8r/yv/K/8n/yP/H/8b/x//I/8r/y//N/87/zv/O/8v/y//L
/8v/zv/P/9P/0//U/9v/5//1/xEAPQBnAIwArgC8ALgAqwCgAI4AXwASALD/Uf8B/8r+
tP6v/qz+tv7P/vL+FP82/1n/ef+M/5v/pv+w/7v/w//J/8r/zf/Q/8//0f/R/9L/1f/W
/9f/1//Z/9r/2//b/9v/3P/d/97/3//g/+H/4v/g/+H/4f/i/+X/5v/m/+b/6P/o/+f/
5//n/+b/5v/m/+n/6f/p/+n/6//r/+v/7P/u/+//8P/w//D/8P/w//L/9f/2//b/9v/6
//3//f/9//7//v8AAAEAAwAEAAYABwAKAAwADQAPABAAEQAVABcAGQAbAB4AIAAjACYA
KQAsACwALgAxADQANgA4ADwAQABCAEQASABKAE0AUABTAFUAVgBZAF0AXQBdAF8AYQBi
AGQAYwBjAGMAYQBhAGEAYQBgAF8AXgBdAFoAWABYAFYAVABRAFAATgBJAEcARABBADwA
OAA2ADQAMQAsACoAJwAjAB8AHAAXABgAFgATABAAEQAPAAsACgAHAAQAAQAAAP//AAAB
AAEA/P/8//v/+//7//z//P/7//n/+f/6//v/+v/4//f/9v/4//j/+v/7//n/+P/4//j/
+f/7//v/+//5//n/+f/6//v/+//7//v/+v/8//7//v////////8AAAAAAAAAAAAAAwAD
AAIAAgAAAP///////wAAAAACAAIAAAAAAP7//v/9//3//f/9//3//v///wAA/f/7//r/
+v/6//n/+f/4//j/+P/4//b/+P/5//n/+f/5//j/9//3//b/9P/z//L/9P/0//T/8//z
//P/8//y//H/8f/x//L/8v/x//H/8f/v/+7/7f/t/+3/7v/v/+//7f/t/+7/8P/w//D/
8v/0//L/8v/y//L/+P/6//j/9v/2//f/+P/5//r/+P/1//T/8v/z//D/8P/x/+//7v/t
/+z/6P/m/+b/5v/o/+n/6v/r/+j/5f/h/97/4f/h/+L/5P/k/+T/5f/l/+P/4//j/+L/
3//d/93/3f/c/9v/2//c/93/3v/f/+D/3//e/93/3P/e/97/3v/d/9//3//f/9//3f/d
/9z/3P/d/97/3//g/9//3v/d/9z/3v/e/97/3v/e/97/3//f/9//4P/g/+D/4P/h/+L/
4//k/+P/5f/p/+b/5//v//n/CQAjAEkAcgCWALYAxAC9ALQAqACVAG4AKADL/3H/KP/y
/tv+2v7i/un+/P4Y/zT/Uf9v/4j/nf+u/7r/xf/P/9n/2v/b/9z/3f/f/9//4P/j/+T/
5f/l/+T/5P/k/+P/5f/m/+f/6P/o/+j/6P/o/+j/6f/p/+r/7P/u/+//8P/w/+7/6//p
/+z/7P/t/+7/7//v/+//7//v/+//7//w//L/8//0//T/8v/y//L/9P/1//b/9v/2//n/
/f/+/////v/+/wAAAQAEAAQABQAFAAYACAAJAAsADgAPABMAFQAVABUAFgAWABYAGAAa
ABwAHwAiACYAKgArACwALwAyADYAOAA8AD4APwBCAEUARwBIAEsATwBPAFMAVQBXAFgA
VwBVAFQAUwBUAFUAVgBXAFgAVwBWAFUAUwBSAFMAUgBSAE8ATgBMAEcARQBCAD8APQA6
ADkAOAAzAC4ALAApACYAIwAhAB0AHQAcABoAGAAUABEADAAKAAsACAAFAAQAAQAAAP//
/f/8//z/+//7//n/+v/6//n/9//3//j/+f/5//j/+P/4//j/+P/6//v//f/8//z//P/9
/////////////////wAA///////////+/wAAAgACAAMAAwADAAQABAAEAAQABAAFAAcA
BgAEAA==
         </WaveFormData>
      </LeadData>
      <LeadData>
         <LeadByteCountTotal>10000</LeadByteCountTotal>
         <LeadTimeOffset>0</LeadTimeOffset>
         <LeadSampleCountTotal>5000</LeadSampleCountTotal>
         <LeadAmplitudeUnitsPerBit>4.88</LeadAmplitudeUnitsPerBit>
         <LeadAmplitudeUnits>��V</LeadAmplitudeUnits>
         <LeadHighLimit>2147483647</LeadHighLimit>
         <LeadLowLimit>268435456</LeadLowLimit>
         <LeadID>V3</LeadID>
         <LeadOffsetFirstSample>0</LeadOffsetFirstSample>
         <FirstSampleBaseline>0</FirstSampleBaseline>
         <LeadSampleSize>2</LeadSampleSize>
         <LeadOff>FALSE</LeadOff>
         <BaselineSway>FALSE</BaselineSway>
         <ExcessiveACNoise>FALSE</ExcessiveACNoise>
         <MuscleNoise>FALSE</MuscleNoise>
         <LeadDataCRC32>967345276</LeadDataCRC32>
         <WaveFormData>
5f/l/+X/5f/i/+L/4v/i/+L/4f/g/9//4P/h/+L/4//h/+H/4f/h/+P/5P/k/+T/5v/m
/+b/5f/j/+T/4//l/+j/6P/n/+b/7v/2/wQAHAA/AGoAmQDDAOQA9wAIAQcB6gC1AGUA
BwCs/2H/Kf8O/wT///79/gX/Ff8u/1H/cP+I/6D/s/++/8b/0P/X/9r/3v/j/+L/5P/m
/+f/5v/n/+j/6f/q/+v/7P/u/+3/7f/s/+v/7f/u/+7/7v/v/+//8P/w//D/8f/x//H/
8f/z//H/8f/v//D/8P/w//P/9P/1//b/9P/0//T/9P/1//f/9//3//X/9f/1//b/+f/5
//n/+f/6//v/+//8//z//f/9//7//f///wAAAQAEAAQABAAFAAcACAAJAAwADQAPAA8A
EQASABIAFQAWABUAGAAbAB4AHgAfACAAIgAgACUAJwApACwALwAyADQANAA1ADoAOgA7
AD0APwA/AEAAQABAAEAAPgA+AD4APgA8ADsAOgA6ADgANgA2ADMAMQAxAC4ALQArACkA
KAAnACMAIAAcABoAGAAUABUAFAAPAA0ACwAIAAcABgAEAAEAAAAAAP///f/8//j/9//1
//T/8//z//L/8f/x//H/7//t/+3/7f/t/+//8P/w//D/7v/t/+z/7P/u/+//7//v/+7/
7v/u/+//7//w//D/8v/0//T/9P/0//T/9f/2//f/9//3//n/+f/6//r/+v/6//z//P/8
//3//f/9//3//f/9//z//P/8//z//P/8//z//v/+//3//f////7//v/+//z//P/8//z/
+P/4//n/+f/5//n/+P/3//f/9//3//b/+P/4//j/+P/4//j/9//3//b/9f/1//b/+P/4
//j/9v/0//T/9P/0//b/9v/1//X/9f/1//X/9f/2//f/9//4//v/+//9//7//v/+/wEA
AwACAAIAAgACAAIAAQD///3//f/6//r/+v/6//r/+v/6//n/+f/3//f/9v/0//T/9P/0
//T/9P/y//L/8f/w/+//7//x//H/8//z//P/8//x//H/8f/z//P/8f/w//D/8f/x/+//
7v/t/+3/7//w//D/8P/u/+7/7f/t/+3/7f/t/+3/7f/t/+z/7P/q/+r/6//r/+z/7f/u
/+//7//v/+//7//v/+//7//w/+7/7v/u/+7/8P/v/+//8P/x//P/9v/0//P/+v8GABYA
LgBQAHcAngDHAOMA8gD5APAAyQCKADsA4/+R/1T/Lf8b/xD/Cv8J/xX/K/9J/2r/h/+g
/7T/xP/N/9b/3v/k/+f/6P/s/+3/7P/u//D/8f/0//X/9v/3//n/+f/5//r/+P/5//n/
+f/7//z//P/8//v/+//8//z//P/9//3//f/9/////f/9//3//v/+//7/AgACAAIAAgAC
AAIAAgACAAMABQAFAAUABQAFAAUABgAHAAcABwAHAAoACwALAAwACgALAAsADAANAA8A
EAARABQAFAAUABUAFQAWABcAGgAdAB8AHwAhACIAIgAlACYAKQAsAC8AMgA2ADcAOAA6
ADgAPQA/AEEARQBHAEkASgBIAEkATgBOAE0ATwBRAFEAUgBSAFIAUgBQAFAAUABQAFAA
TwBOAE4ASgBIAEgARQBDAEMAQAA/ADwAOQA3ADUAMAAuACsAKgApACQAJAAiAB0AGwAZ
ABYAFQAUABIADwAOAA4ADQALAAkABgAGAAUABgAFAAUABAADAAMAAwABAAEAAQABAAEA
//8AAAAAAAD///////8AAAIAAwADAAMAAgACAAIAAwADAAQABAAGAAYABgAGAAYABgAH
AAgACQALAAsADQANAAoACgAKAAoADAAMAAwADQANAA0ADQANAA0ADAAMAAwADgAOAA4A
DgANAAwACgAJAAsACgAKAAoACAAIAAgACAAGAAYABwAHAAkACQAIAAcABgAFAAQAAgAE
AAQABAAEAAUABgAGAAcABQADAAIAAgAEAAQABAACAAEAAAD///7/AAAAAP//////////
//////3//f/8//z//////wEAAgACAAIAAwAFAAcABwAIAAoADgAMAAoACgAKAAoACgAL
AAkABwAHAAQABAAEAAQAAgACAAIAAQAAAP//AAAAAP///v/9//z//v/+//z//P/7//r/
+f/5//f/9//5//n/+v/7//r/+//4//n/+P/1//X/9v/4//n/9//2//X/9f/1//b/9v/2
//b/9v/1//X/9f/1//X/9f/1//X/9P/0//T/9P/1//X/9f/1//X/9f/1//X/9f/1//P/
8//z//T/9v/2//b/9v/2//X/9f/2//X/9//6//z//f8EAAoAFgAoAD4AXQCEAKkAxQDY
AOEA3gDDAJYAWQAJALf/dP9D/yn/Hv8W/w//Ef8d/zX/Vv93/5b/rv/A/8v/1v/g/+T/
5f/o/+z/8f/w//L/9P/1//T/9f/2//f/+f/5//n/+v/8//3//f/9//v//P/8//z//f/9
//7//v/8//3//f/9////AQD//////f/+//7//v/+//7//v/+/wAAAAAAAAAA//8BAAEA
AQADAAMAAwAEAAUABQAFAAUABAAFAAUABgAIAAkACQAKAAkACwAMAA0AEAAQABAAEQAR
ABIAEwAWABcAGQAZABsAHgAeACEAIgAhACQAJwAqACwALQAuADAAMAA1ADcAOQA6ADsA
PAA8AD0APwBFAEYARgBHAEgARwBHAEgASQBKAEoASgBKAEoARgBFAEQARABCAEAAQAA9
ADkAOQA2ADUAMwAxADAALwAqACgAJQAkACEAHAAcABoAGQAXABUAEgARABAADgALAAgA
CAAHAAUABQACAAIAAQD+//3//f/8//3//f/9//v/+//7//v/+//7//z//P/8//n/+f/5
//r/+v/7//v/+//+//7//v////7//v/9//7///8AAAEAAgABAAEAAQABAAEAAQADAAMA
AgACAAIAAgAEAAQABAAFAAcABwAHAAcABQAEAAQABAAGAAYABgAGAAQABAADAAMAAQAA
AAAAAAAAAAAAAAAAAP3//v8AAAEAAQABAAAA///////////+//z//P/8//z//P/8//v/
+//8//v/+//8//r/+v/6//j/+v/6//r/+v/5//j/9v/1//b/9//4//n/9//3//b/9v/4
//n//P/+/wAAAAABAAEAAAAAAAAAAAAAAAEAAQABAAMAAAD+//z/+v/6//r/+v/5//n/
9//3//b/9P/0//T/9P/0//T/8v/y/+//7v/t/+3/7f/t/+//7//w//H/8P/x/+3/7//v
/+3/7P/s/+3/7f/r/+r/6f/p/+n/6v/q/+r/7P/s/+v/6//q/+n/6P/n/+n/6f/o/+j/
6v/q/+v/6//p/+n/6f/p/+n/6f/p/+n/6f/p/+n/6v/q/+r/6v/q/+j/5//n/+j/6//v
//D/8P/x//L/+v8EABYAMABPAHYAmwC5AMoA0wDSAL0AlgBXAAkAuf90/0H/If8S/wr/
Bf8H/w//I/9G/2v/hv+e/7L/vf/G/9D/2P/b/97/4P/l/+b/6P/q/+v/6f/p/+n/6f/s
/+3/7v/w/+//7//u/+3/7f/u/+7/7v/x//H/8v/y//D/8f/x//H/8v/1//T/9f/z//T/
9P/0//T/9P/0//T/9v/2//b/9v/1//f/9//3//j/+f/6//z/+//7//v/+//8//3//f/+
//7//////wAA//8BAAIAAwAGAAYABgAHAAcACAAJAAwADQAPAA8AEQAUABQAFwAYABcA
GgAdACAAJAAlACYAKAAmACsALQAvADEAMwA1ADYAOAA5AD4APgA+AD8AQAA/AD8AQABB
AEIAPwA+AD0APAA7ADsAOwA8ADoAOAA4ADUAMQAxAC4ALQAsACkAJwAlACAAHgAbABoA
GQAUABQAEgARAA8ADQAKAAcABgAEAAEAAgACAAEA///9//r/+v/5//j/9//3//b/9//3
//f/9f/z//P/8//z//P/9P/0//T/8//z//P/9P/2//f/9//3//j/+P/4//n/9//4//j/
+v/8//z//P/8//r/+//8//3//f/9//////8AAAAAAAAAAAAAAAAAAAEAAwADAAMAAwAB
AAAAAAAAAAAAAAAAAAAAAAAAAP/////9//z//P/8//7//v/+//7/+P/4//n/+f/3//f/
9v/1//f/9//3//b/9P/0//T/9P/2//b/9f/1//T/8//z//T/9P/0//T/8v/y//L/8v/y
//L/8v/x//H/8//z//P/8//1//X/9P/0//b/9//6//z//P/8//3////9//z//v/+//7/
/v/+//3//P/9//n/+P/3//b/9v/2//b/9f/z//H/8f/w/+7/7v/u/+7/7v/u/+z/7P/r
/+r/6f/p/+r/6//u/+//7v/t/+r/6f/p/+v/6//p/+j/6P/p/+n/5//m/+X/5f/l/+b/
5v/m/+b/5v/l/+X/5f/l/+X/5f/n/+f/5v/m/+X/5P/k/+P/5f/l/+X/5f/j/+P/4//j
/+X/5f/l/+b/5v/m/+b/5v/j/+H/4P/g/+f/6f/w//D/8//6/wIADgAiAEIAYwCGAKMA
tQC6ALsArACHAFAABwC5/3f/Qv8d/w3/Av/+/v/+B/8Z/zv/YP97/5L/pv+0/7//yP/S
/9r/2//e/+D/4f/i/+T/5v/n/+r/6//s/+3/7P/r/+r/6v/q/+v/6//r/+3/7v/u/+7/
7//v//D/8P/u/+//7//v//H/8//x//H/7//w//D/8P/0//T/9P/0//L/8v/y//L/9f/3
//f/9//3//f/9//4//f/9//3//f/+v/7//v//P/6//v/+//8//7/AQADAAUABAAEAAQA
BQAHAAgACQAMAA0ADwAPABEAEAAQABMAFAAXABoAHQAgACAAIQAiACQAJQArAC4AMQAx
ADMANQA2ADQANQA6ADoAPQA/AEEAQQA+AD4APgA+ADwAPAA8ADwAOgA5ADgAOAA2ADQA
NAAxAC8ALwAsACsAKgAnACUAIwAfABwAGAAWABUAEAAQAA4ACQAHAAUAAgABAAAA/v/7
//r/+v/5//f/9//0//T/8//y//H/8f/w//H/8f/x/+//8f/x//H/8f/v//D/8P/w/+3/
7f/t/+7/7//x//L/8//z//L/8f/x//P/9P/0//b/9v/2//b/9v/2//f/+P/5//v/+//9
//3/+v/6//r/+v/8//z//P/9//3//f/9//3//f/8//z//P/+//7//v/+//z//P/7//v/
+//6//r/+v/6//r/+v/6//j/+P/5//n/+f/5//j/9//1//X/9f/0//L/8v/y//L/8v/y
//H/8f/w/+//7//w//D/8P/w/+7/7v/u/+7/7v/w//D/7//v/+//7//v/+//7f/t/+z/
7P/w//H/9P/2//b/9v/3//n/+f/3//j/+v/6//r/+v/6//n/9//1//X/9f/2//f/+P/1
//T/8//x//H/7//v/+7/7P/s/+z/7P/t/+z/6f/o/+r/6v/q/+v/6f/p/+v/6//r/+v/
6f/p/+f/6f/p/+f/5//o/+r/6//p/+j/5//n/+X/5v/m/+b/5v/m/+X/5f/n/+f/5//n
/+f/5//m/+b/6P/o/+n/6f/o/+f/5v/l/+X/5f/l/+X/5//n/+f/6P/q/+r/6v/q/+z/
6//r/+z/7f/r/+z/7v/v//L//P8GABYALgBRAHYAmwC9ANYA5QDqAN8AvAB/ADEA2/+M
/03/Jf8Y/xL/Df8P/xX/If8+/2H/fP+W/6z/vf/K/9T/3P/f/+D/5v/n/+j/6v/s/+3/
7v/v//D/8f/w/+//7v/u//H/8//0//X/9f/2//b/9v/1//X/9v/2//j/+f/5//n/+f/7
//n/+f/7//z//P/8//3//P/7//r/+v/6//r/+v/8////AAABAAAA///+//7/AQABAAEA
AQAAAAEAAQACAAQABQAFAAYABQAHAAgACQAIAAgACAAJAAwADgAQABQAEwAVABUAFwAa
ABoAHQAeAB8AIgAlACgAKAApACoALAAuADMANQA3ADcAOQA7ADwAPAA9AEIAQgBDAEUA
RwBHAEQARABEAEQARgBGAEYARgBDAEEAPwA+AD4APAA8ADkANwA3ADQAMwAwAC0AKwAp
ACcAJgAkACQAHwAaABoAGAAWABUAFAASABEAEAAOAAsACgAKAAkABwAHAAQABAADAAAA
//////7//f/9//3/+//9//3//f/9//v//P/8//z//f/9//3//v/8//3//f/9/wAAAAAA
AAEAAQACAAIABAACAAIAAgACAAMABQAHAAkACAAHAAgABwAIAAgACAAIAAoACgAKAAsA
CwALAAsACwANAAwADAAMAAsACgAJAAgACAAIAAcABwAJAAgACAAIAAgACAAIAAgABQAG
AAgACQAHAAUAAgD//wEAAQABAAAAAgACAAIAAgAAAAAA//////////8AAAIAAQAAAP//
/P/+//7//v/+//7//v/9//3/+//7//v/+//7//v/+v/6//v/+//9//7/AAAAAAEAAwAF
AAUABgAIAAYABgAGAAcACAAJAAoACAAFAAIAAQD+//7//v/+//3//v//////+//5//n/
+P/4//j/+P/4//n/+P/1//T/8v/y//L/8//1//X/9//3//X/9f/z//P/8//1//X/8//w
//D/8f/x//P/8v/x//H/8f/y//L/8v/w//D/7//v//H/8f/x//H/8f/x//D/8P/w//D/
8f/x/+//7//v/+//7//v/+//7//x//H/8f/y//L/8v/y//L/9P/z//P/9P/1//f/+v/6
//n//P8EABIAKABGAGkAkAC5ANUA5ADpAOgA0QCeAFMA/f+r/2j/Of8j/xj/EP8N/xP/
I/8//2T/hf+c/7D/wv/P/9j/4P/k/+f/7v/w/+//8P/y//T/9f/2//f/+P/5//v/+//7
//z//P/9//3//f///wAAAAAAAAAA//////7//v////////8BAAMAAQABAAMABAAEAAQA
BgAGAAYABgAGAAYABgAGAAcACQAJAAkACQAJAAkACgALAAsACwALAAwADQANAA4AEAAR
ABEAEgAVABcAGAAZABoAGgAaABsAGwAcAB0AIAAjACUAJQAnACgAKAArACwALQAwADMA
NgA6ADsAPAA+ADwAQQBDAEUASQBLAE0ATgBOAE8AVABUAFMAVQBXAFcAVgBWAFYAVgBU
AFQAVABUAFQAUwBSAFIAUABOAE4ASwBJAEkARgBFAEAAPQA7ADkANAAyAC8ALgAtACgA
KAAmACEAHwAdABoAGQAYABYAEwASABIAEQAPAA0ACgAKAAkACAAHAAcABgAFAAUABQAD
AAUABQAFAAUABAAEAAMAAgABAAEAAQACAAIAAwADAAMABgAGAAYABwAHAAgACAAKAAgA
CAAIAAgACgALAAwADQAPAA8AEQARAA4ADgAOAA4ADgAOAA4ADwARABEAEQARAA8ADgAO
AA4AEAAQABAAEAAOAA4ADQANAA8ADgAOAA4ADAAMAAwADAAIAAgACQAJAAoACwALAAsA
CgAJAAgABgAIAAgACAAIAAYABgAFAAUABAADAAMABAAEAAQABAACAAQABAAEAAQAAgAC
AAEAAQABAAEAAQABAAEAAQAAAAAA/////wEAAgAAAAAAAQADAAQABQAHAAoADAAMAAwA
DAAMAA4ADQAPABIAEAAQABAAEAAOAAsACAAHAAgACAAIAAgABgAGAAYABQADAAEAAQAA
AAAAAAAAAAAA/v/8//j/9v/4//j/+P/5//n/+f/7//v/+//7//n/+f/3//n/+f/3//X/
9P/0//P/9f/0//P/8//1//b/9v/2//T/9P/z//P/8//z//P/8//x//H/8P/w//L/8v/z
//P/8//z//P/8//z//P/8//z//X/9f/1//b/8//y//H/8P/z//P/9P/2//X/9f/6//z/
//8EAAwAHAAwAEYAZQCIAKkAvQDGAMsAwgCnAHgANQDn/5v/XP8z/xv/FP8Q/w//Ef8f
/zv/Xv9//5z/sP/C/8//1v/g/+r/6//o/+r/7//w//L/9P/1//b/9//4//n/+f/5//n/
+v/6//v/+//7//3//v/+//7//f/9//7//v/+//////////3////9//3//v8AAAEAAgAD
AAIAAQAAAAEAAgADAAQABQAHAAcABwAHAAcABwAIAAsACwALAAsACgALAAsADAANAA8A
EAASABIAEwATABMAFgAWABYAFwAZABoAGwAeAB0AHwAfACEAIwAkACgAKgArAC4AMQA0
ADQANQA2ADgAOgA/AEEAQwBDAEUARwBIAEgASQBOAE4AUQBTAFUAVQBTAFIAUQBQAFIA
UgBSAFIAUABPAE4ATgBMAEoASgBHAEMAQwBAAD8AOgA3ADUAMwAxADAALgAuACoAJAAj
ACAAHQAbABkAFgAVABQAEgAPAA4ADgANAAsACwAIAAgABwAGAAUABQAEAAEAAQABAP//
AQABAAEAAQD//wAAAAAAAAEAAQABAAIAAAABAAEAAQAEAAQABAAFAAMABAAEAAYABAAE
AAQABAAGAAcACAAJAAcABwAJAAkABgAGAAYABgAKAAoACgALAAoACQAIAAcACQAIAAgA
CAAHAAYABQAEAAYABgAFAAUABQAEAAQABAAEAAQABAAEAP7//v////////////7//f//
///////+//7//v/+//7//P/8//v/+//8//v/+//8//r/+v/6//j/+P/4//j/+P/4//j/
9//3//f/9//3//f/9//3//b/9v/1//X/9//4//n/+v/8////AQABAAIABAACAAIAAgAC
AAIABAAEAAQABAAEAAAA/f/6//n/+f/6//v//P/8//z//P/7//j/9f/0//L/8//0//X/
9v/z//L/7//u/+7/7v/u/+//8f/x//P/8//w/+//7P/r/+z/7//w/+//7P/s/+3/7f/v
/+7/7f/t/+3/7v/u/+7/7v/u/+3/7f/t/+3/7f/t/+3/7f/s/+z/7v/u/+//7//t/+3/
7f/t/+3/7f/t/+3/7//v/+//8P/u/+7/7v/u//D/7//v//D/7//x//b/9P/x//L/+P8E
ABQAJgA/AGYAjwCxAMwA3QDmAOMA0ACnAGMADQC4/2//Pf8k/xr/Ff8T/xf/If82/1X/
cv+O/6T/uf/K/9j/3v/h/+L/5v/p/+z/7v/w//H/9P/1//b/9//2//X/9P/0//X/9//4
//n/9//4//j/+P/7//v//P/8//z//f/9//3/+//9//v/+//9//7//v/+//7//v/+//7/
/P/8//z//P/9/////////////////wAAAwADAAMAAwADAAMAAgACAAQABQAFAAYABQAH
AAgACQAKAAoACgALAAsADAANABAADwARABEAEwAVABYAGgAcABsAHgAhACQAIwAjACMA
JAAlACsALgAxADEAMwA1ADYANAA1ADoAOgA7AD0APwA/AEAAQABAAEAAQABAAEAAQAA+
AD0APAA8ADoAOAA4ADUAMwAzADAALwAsACkAJwAlACQAIgAfAB4AGwAWABYAFAARAA8A
DQAKAAkACAAGAAMAAAAAAP///f/9//r/+v/5//j/9//3//b/9P/z//L/7//x//H/8f/x
//H/8v/y//L/8v/z//T/9v/1//X/9P/z//T/9P/0//X/9f/2//b/+P/2//b/9v/2//n/
+//9/////P/7//z/+//7//z//f/+/wAAAAAAAAEAAQABAAEAAQABAAAAAAAAAAAAAAAA
AAAA/v/+//3//f////7//v/+//z//P/8//z/+f/6//z//f/9//3//P/7//v/+//7//r/
+v/6//r/+v/4//j/9//3//f/9//4//r/+P/4//j/9v/2//b/9v/2//f/+P/4//n/9//3
//f/9//5//n/+P/4//f/9//5//r/+f/4//j/+f/6//v//f8AAAIAAgACAAIABQAGAAYA
BwAHAAgACAAIAAgACAAFAAMAAQABAAAAAAAAAAAA//8AAAEAAQD9//v/+//6//z//P/8
//z/+f/4//X/9P/2//b/9v/3//n/+f/7//v/+f/5//f/9//0//X/9P/x//H/8v/0//X/
9//2//X/9f/z//T/9P/0//b/9v/1//X/9P/z//L/8f/y//P/8//0//L/8v/z//P/8//z
//P/8//z//P/8//z//H/8f/x//L/9P/0//T/9P/0//P/8//0//X/9f/4//z///8AAAYA
EAAgADwAYQCIAK8A0QDkAPEA8gDdAK4AaQATAL//eP9F/yn/HP8U/w//Ef8d/zX/Vv95
/5b/rv++/8v/2v/i/+b/6f/q/+7/8f/y//T/9v/3//b/9//4//n/+//7//v//P/8//3/
/f/9//v//P/8//z//////wAAAAD//////v/9//3////9//3//f/+//7//v8AAAAAAAAA
AAAAAAAAAAAA//8BAAEAAQACAAMABAAGAAYABQAEAAMABgAHAAcACAAKAAsACwAMAAsA
DQAOAA8AEgASABIAEwATABQAFQAYABkAGwAbAB0AHwAgACQAJgAmACgAKgAsAC4ALwAw
ADIAMgA3ADkAOwA6ADsAPAA8AEAAQwBKAEwASgBLAEwASwBLAEwATQBOAE0ATABLAEoA
SABHAEYARgBGAEQARABBAD8APwA8ADsAOAA1ADMAMQAwAC4AKwAqACcAIgAiACAAHQAb
ABkAFgAVABQAEgAPAA4ADgANAAsACwAIAAgABwAEAAMAAwACAAMAAwADAAEAAQABAAEA
AQACAAQABQAGAAMAAwADAAQABgAHAAcABwAKAAoACgALAAsADAAMAA4ADgAOAA4ADgAO
AA8AEAARABEAEQATABMAEwAUABUAFgAXABYAFQAVABcAFwAXABcAFQAUABQAFAAUABQA
FAAUABYAFgAVABUAEwASABIAEgASABIAEgASABAAEAARABEADwAPAA4ADQANAA0ADQAM
AAwADAAMAAwADAAMAAsACwAKAAkACQAKAAoACgAKAAgACAAIAAgACAAGAAYABQAFAAUA
BQAFAAUAAwADAAIAAgACAAEAAgACAAEAAAAAAAEA/v/9//3//v/8//z//P/8//7//v/9
//3///8BAAIAAwAFAAYABgAGAAcAAgAEAAQABAAEAAIA///8//v/+P/4//j/+P/4//j/
+P/3//T/8f/w/+7/7v/u/+7/7v/r/+r/5//m/+j/6P/o/+n/5//n/+n/6f/p/+n/5//n
/+P/5f/l/+P/5P/k/+X/5f/j/+L/4f/h/+P/5P/k/+T/5P/k/+P/4//j/+P/4//j/+P/
4//i/+L/4v/i/+P/4//l/+X/5f/l/+P/4//j/+P/4//j/+P/5P/m/+b/5v/m/+T/4//j
/+T/5f/p/+z/7P/t//T//v8GABgANABXAHoAmwC1AMIAxwDCAKkAfAA3AOn/m/9a/yv/
Ff8K//7++f7//hP/Lf9O/3P/kv+m/7L/vf/I/9D/2P/b/9z/4P/j/+L/5P/m/+f/5v/n
/+j/6f/q/+v/7P/u/+z/7f/t/+3/8P/y//P/9P/0//P/8//y//T/9f/1//X/9f/3//X/
9f/z//T/9P/0//f/+P/5//r/+v/6//r/+v/5//v/+//7//v/+//7//z///////////8A
AAEAAQACAAIAAwADAAQABQAHAAgACQAMAAwADAANAA8AEAARABQAFwAZABkAGwAeAB4A
IQAiACEAJAAnACoALgAvADAAMgAwADUANwA5AD0APwBBAEIAQgBDAEgASABIAEkASgBJ
AEsATABNAE4ATQBMAEsASgBIAEcARgBGAEYARABEAEEAPwA/ADwAOwA6ADcANQAzAC4A
LAApACgAJQAgACAAHgAbABkAFwAUABUAFAASAA8ADgAOAA0ACwAJAAYABgAFAAYABQAF
AAQAAwADAAMAAQADAAMAAwADAAMABAAEAAQAAgABAAAAAAADAAUABgAHAAYABgAGAAcA
BwAIAAgACgAKAAoACgAKAAoACwAMAA0ACwALAA0ADQAOAA4ADgAOABAAEAAQABEAEQAR
ABEAEQARABAAEAAQABAAEAAQABAAEAAQAA8ADwAPAA4ADgAOABAAEAAQABAACwAKAAoA
CQALAAsACgAJAAkACQAJAAgACAAIAAgACAAIAAgABwAHAAQAAwADAAQABAAEAAQAAgAC
AAIAAgACAAIAAgABAAEAAwADAAMAAwABAAEAAAAAAAAA//8AAAAAAAAAAAEAAwAFAAUA
BgAIAAgACAAIAAgADAAMAAkACQAMAAwADAAMAAwACgAHAAQAAwAEAAQABAAEAAIAAgAC
AAEA/v/7//r/+P/5//r/+//8//r/+P/0//L/8//0//X/9//3//f/+f/5//n/+f/3//f/
9P/1//T/8f/u/+7/7//v//D/8P/w//H/7//w//D/8P/w//D/7//v//H/8f/x//H/7//v
/+7/7v/w//D/8f/x//D/7//u/+3/7f/t/+3/7f/v/+//7//w//D/8P/w//D/8f/x//L/
9P/z//X/9P/2//f/9P/4/wYAEgAkAD0AZACPALEAzgDfAOoA6wDaAK8AawAXAML/ef9D
/yb/Hv8Z/xP/Ff8f/zb/V/92/47/pP+5/8j/1P/g/+X/5v/m/+n/6P/q/+z/7f/v//H/
8//1//P/8//z//T/9P/1//X/9f/1//b/9v/2//X/9f/2//b/9//5//r/+//4//n/9v/1
//f/+P/4//j//P/8//z//P/6//r/+v/6//v//f/9//3/+//7//v//P///////////wIA
AwADAAQAAgADAAMABAAHAAkACgALAAwADAAMAA0AEQASABMAFgAWABcAFgAXABgAGAAb
ABwAHwAiACUAKAAoACkAKgAsAC4AMwA1ADcAOQA7AD0APgBAAEEARgBGAEgASwBOAE8A
TQBMAEsASgBLAEwATQBOAEwASwBKAEoASgBIAEgARQBFAEUAQgBBAD4AOwA5ADcANQA0
ADIAMgAvACoAKgAoACcAJQAjACAAIAAgAB8AHQAZABgAFgATABUAEgASABEADgANAA0A
DAALAAsACwAJAAsACwALAAsACgAKAAkACAAJAAkACQAKAAoACwALAAsADAAMAAwADQAN
AA4ADgAQABAAEAAQABAADwAPAA8ADwARABEAEwATABIAEgASABIAFgAWABYAFwAVABcA
FwAXAA==
         </WaveFormData>
      </LeadData>
      <LeadData>
         <LeadByteCountTotal>10000</LeadByteCountTotal>
         <LeadTimeOffset>0</LeadTimeOffset>
         <LeadSampleCountTotal>5000</LeadSampleCountTotal>
         <LeadAmplitudeUnitsPerBit>4.88</LeadAmplitudeUnitsPerBit>
         <LeadAmplitudeUnits>��V</LeadAmplitudeUnits>
         <LeadHighLimit>2147483647</LeadHighLimit>
         <LeadLowLimit>268435456</LeadLowLimit>
         <LeadID>V4</LeadID>
         <LeadOffsetFirstSample>0</LeadOffsetFirstSample>
         <FirstSampleBaseline>0</FirstSampleBaseline>
         <LeadSampleSize>2</LeadSampleSize>
         <LeadOff>FALSE</LeadOff>
         <BaselineSway>FALSE</BaselineSway>
         <ExcessiveACNoise>FALSE</ExcessiveACNoise>
         <MuscleNoise>FALSE</MuscleNoise>
         <LeadDataCRC32>766877157</LeadDataCRC32>
         <WaveFormData>
8//z//P/8v/y//L/8f/x//H/8P/v/+7/7//w//H/8v/w/+//7v/t//D/8//x//H/8//z
//P/8//1//b/9P/0//j/9v/y//D/+P8CAAwAGgAxAFMAdwCaALYAzQDjAOcAzACcAFsA
DQDH/5b/ef9l/17/WP9R/0//Uf9k/3//mP+r/77/0P/Z/9z/4//r/+3/8P/0//X/9f/2
//j/9v/2//b/9v/3//j/+f/7//n/+f/6//r//f/+//7//v/+////////////////////
AAABAAEAAQAAAP///v/+/wEAAQACAAQAAgAEAAQABAAEAAQABAAFAAQABAACAAQABQAG
AAgACQAKAAwADAAMAAoACgAMAA0ADwAQABAAEgAQABAAEAASABQAFAAWABcAFwAYABoA
HAAaABwAHwAgACMAJAAnACgAKQApACwALAArAC4AMAAyADYAOAA6ADsAOwA8AEEAQQBE
AEQARQBFAEcARwBGAEYARgBGAEYARgBFAEUARABDAEMAQgBBAD0APQA8ADsAOgA5ADgA
OAA5ADUAMAAtACoAKgApACoAKgAmACIAHwAbABwAHAAbABoAGAAWABQAFAATABEAEAAP
AA8ADAAMAAwACQAIAAgACAAIAAgABwAFAAcACQAJAAkABwAFAAQABAAFAAYABgAGAAUA
BAAEAAUACAAJAAwADwANAA0ADAAMAAwADAANAA0ADwAPABAAEgAQAA8ADwAPABEAEgAT
ABQAEgASABEAEQATABMAEwATABEAEQARAA8AEQARABIAEwATABIAEgAQABAAEQARABAA
EQARABEAEQAQABAAEAAPAA0ADQANAAwADgAOAA4ADgAOAA0ADQANAAoACQAJAAkADAAM
AAsACgAKAAoACgAKAAoACgAIAAoACgAIAAgACAAIAAkACwAMAA4ADwARABEAEQARABIA
FQAUABQAFAAUABQAEwARAA0ADAALAAsACwALAAsACgAKAAoACgAKAAcABQAHAAcABwAH
AAYABgAFAAQAAwABAAAAAAABAAIABAAFAAMAAwACAAEAAQABAAEAAQABAAEAAQABAP//
/f/9//3/+//7//z//P/8//3//f/7//v/+//7//v//f/8//z//P/6//n/+f/4//n/+v/7
//z/+v/6//n/+f/5//n/+v/9//v/+//7//v/+//7//v//P/8//7/AAD+//z/BAAOABgA
JAA6AFUAcwCPAKoAvADHAL0AnQBwADQA7/+z/4//ev9r/2P/XP9U/1X/Y/93/5D/qf++
/83/2v/i/+f/7P/x//P/8//2//j/9//3//j/+v/7//z//f/+/wAAAAAAAAEA/////wAA
AAADAAQABAAEAAIAAwADAAMAAwADAAMAAwAGAAcABwAHAAUABQAFAAYACAAHAAcACAAI
AAoACgAKAAoACgAKAAsACgAKAAgACgAMAAwADQANABAAEgASABIAEAAQABIAEwATABQA
FAAWABcAGAAZABwAGgAaABwAHQAeACAAIwAmACUAJgAoACgAKwAsAC8AMAA1ADUAOAA4
ADcAOgA8AD4AQABCAEQARQBGAEYASgBJAEoASgBLAEsATABNAE0ATgBOAE4ATgBOAE0A
TQBMAEsASwBKAEkARQBDAEIAQQBAAD4APAA7ADsANgAyADAALgAtACsAKwAqACkAJgAk
ACEAHgAeAB0AHAAcABoAGAAYABUAEwASABEAEgAQABEAEgARABAAEAAQAA4ADgANAAsA
CQALAAsACwANAAsACgAKAAwADgAPABAADQAMAAwADQAMAA0AEAATABMAEwASABIAEgAS
ABMAEwAVABUAFgAYABYAFQAVABUAFQAWABcAGAAaABoAGQAZABsAGwAbABsAGwAbABsA
GQAYABcAFwAXABkAGAAYABYAFAAVABUAFAAVABUAFQAVABUAFgAXABcAFAATABIAEAAS
ABIAEgASABMAEwAUABUAEwARABAADwASABIAEQAQAA4ADgAOAA4AEAAQAA4AEAASABAA
EAAQAA4ADQANAAwADgAPABEAEQAPAA8AEAARABIAFAAWABgAHAAaABgAGAAYABgAGAAa
ABkAFgAWABQAEwASABEADwAOAA4ADgAPABAADgANAA0ADQANAA0ADgAOAA0ADAALAAkA
CAAIAAYABgAHAAcACAAJAAkACQAHAAcABwAHAAcABwAHAAcABQADAAMAAwADAAMABAAE
AAIAAwADAAEAAQABAAEAAQABAAAAAAAAAP////8AAAAAAAAAAAAAAAACAAIAAQABAAAA
/////wEAAAABAAIAAwABAAEAAQACAP7/AgAEAAQABgAMABIAGAAkADAARQBfAHcAjACi
ALMAsQCbAHoATgATANP/pf+K/3n/b/9o/2D/W/9d/2v/hP+b/7T/yf/W/+D/6f/w//P/
8//1//j/+v/5//n/+v/8//v//P/9//7//v/+//7///8BAAEAAgACAAIAAgABAAAAAgAD
AAMAAwABAAEAAQABAAMABQAGAAcABgAFAAQABAAEAAMAAwAEAAYACAAIAAgACAAIAAgA
CQAKAAoACAAKAAoACgALAAsACgAMAAwADAAMAAwADgAPAA8AEAAQABIAEgASABIAFAAU
ABQAFgAXABcAGAAaABwAHAAeACEAIgAiACIAJAAkACkAKQAsACwALwAyADQANgA1ADYA
NwA3ADsAPABBAEEAQwBCAEIAQQBCAEMAQwBEAEIAQgBCAEIAQQBBAEAAPwA/AD4APQA5
ADcANgA1ADQANAAyADEAMQAsACgAJgAkACMAIQAhACAAHgAcABsAGQAYABgAFwAWABUA
EgAPAA4ADQALAAoACQAJAAYABgAGAAcABgAGAAYABAAEAAMAAQADAAUABQAFAAUAAwAC
AAIAAwAEAAQABAAGAAYABwAJAAcABwAJAAsACwALAAoACgAIAAgACQAJAAsACwAMAA4A
DAALAAsACwALAAwADQAOABAAEAAPAA8ADQANAA0ADQAPAA8ADwANAA0ADQAOAA8ADgAM
AAsACAAKAAsACwAKAAcABwAHAAcACAAIAAgABwAHAAcABwAGAAUABAADAAIABAADAAMA
AwACAAEAAQABAAIAAgABAAAAAAAAAAAAAAD///7/+//8/////v///wAA/f/9//7//v//
/wEABAAFAAUABQAIAAcABAAEAAQABAAEAAcABwAFAAYABAADAAIAAQD///7//v/+//3/
/v/8//v/+f/5//n/+f/6//r/+f/4//f/9f/0//T/8v/y//P/8//0//X/9f/1//P/8//z
//P/8//z//P/8//x/+//7//v//H/8f/y//L/8P/x//H/7//t/+3/7f/t/+3/7P/s/+z/
7f/t/+7/7v/u/+7/7v/u/+7/7v/t/+3/7f/t/+7/8f/t/+3/7f/t/+3/7f/t/+7/8P/y
//L/8v/y//T/+v8AAAoAGAAvAEsAZQB6AI4AnQChAI0AbgBEAAcAyf+X/3r/Z/9b/1T/
Tv9H/0X/U/9u/4v/ov+z/8L/zP/T/9r/3//j/+P/5P/o/+n/6f/q/+z/7P/s/+z/7P/t
/+7/7//x/+//7//w//D/7//w//D/8P/x//P/9P/1//T/8//y//H/8v/z//P/8//z//P/
8//0//T/8//z//T/9P/2//b/9v/2//b/9v/3//r/+v/4//r/+v/6//v/+//6//z//P/8
//z//P/+/////f/+//7/AAACAAIAAgAEAAQABAAGAAcABwAIAAoADAAKAAwADwAQAA8A
EAATABQAGQAZABwAHAAbAB4AIAAiACMAJAAlACUAKQAqAC8ALwAxADAAMAAvADAAMQAx
ADIAMQAwAC8ALgAvAC8ALgAtAC0ALAArACcAJwAmACUAJAAgAB4AHQAdABoAFgAUABIA
DwANAA0ADAALAAgABgADAAAAAAD///7//P/6//j/+P/5//f/9v/1//T/8v/z//T/8//y
//L/8v/y//L/8f/v/+//8f/x//H/8f/v/+7/7v/x//L/8v/y//P/8v/y//P/8//z//X/
9//3//f/9v/2//T/9P/1//X/9//3//j/+v/6//n/+f/5//f/+P/5//r//P/8//v/+//7
//v/+//7//v/+//7//n/+f/5//r/+//5//j/+P/2//j/+f/5//j/9//3//f/9//2//b/
9v/1//f/9//3//b/9P/0//T/9P/2//X/9f/1//T/8//z//P/9v/2//X/9P/y//L/8v/y
//L/8v/w//L/9P/y//L/8v/z//P/9P/0//X/9//6//v/+//7//z//f/7//z//v/+//7/
/v/+//3/+v/6//f/9//3//f/9//2//b/9v/2//b/8//x/+//7//v/+//7//w//D/8P/v
/+3/7P/s/+3/7v/w//H/8P/v/+3/6//q/+v/7P/t/+3/7f/t/+3/7P/p/+j/5//p/+n/
6v/q/+r/6//r/+n/6//r/+v/6//t/+z/7P/s/+r/6f/p/+j/6P/o/+j/6P/o/+j/5//n
/+j/6f/r/+//6//r/+v/6//p/+n/6f/q/+7/8P/0//b/9P/6/wIACgAWACoAQQBXAG0A
fACIAIsAgQBnAEAADADR/6H/gf9s/1//V/9Q/0r/R/9T/2v/iv+h/7L/vf/K/9L/2f/k
/+n/6f/p/+j/6v/t/+3/7v/w//H/8v/z//T/8v/y//L/8//z//P/9P/0//X/9v/2//b/
+P/5//n/+f/6//v//P/9//3//f/8//v/+//7//v//P/9//3//v8AAP//AAD///7///8A
AAEAAwADAAIA//8AAAIAAgADAAMABQAIAAkACgAHAAYABwAHAAoADAANABAADwAOAA0A
DgAQABAAEgATABYAGAAbAB4AGwAcAB4AHgAfACAAIwAkACcAJwAqACoAKwAuADAAMgA2
ADgAOgA7ADoAOgA+AD0AQQBCAEQARQBDAEEAPgA8AD0APgA/AEAAPwA/AD4APQA7ADoA
OQA1ADUANAAzADIAMAAuAC0ALQAsACgAJgAkACIAHwAeABwAFwAUABIADwAQABAADwAO
AA4ADAAKAAoACwAJAAgABwADAAAAAAAAAAEAAgAEAAYABAAEAAMAAQABAAMAAwADAAMA
AQAAAAAAAQACAAIAAgABAAAAAAABAAQABQAIAAsACQAJAAgACAAGAAYABwAHAAoACwAN
ABAADgALAAkABwAKAAwADgAQAA8ADgAMAAsADQANAA0ADQANAA0ADQALAA0ADQAOAA8A
DgAMAAsACAAKAAsACwAKAAsACwALAAsACgAKAAoACQAHAAcABwAGAAQABAAEAAQABgAF
AAUABQAEAAMAAwADAAIAAgABAAAAAQACAAMABAAEAAQAAgAEAAIAAAAAAAAA/////wAA
AAACAAMABQAFAAgACQALAA0ACQAGAAUABgAHAAgACQAKAAcABQABAAAAAQADAAUABwAG
AAQAAwACAAIAAgD///3/+//7//v/+//4//j/9//2//n/+f/6//z/+f/4//j/9//4//n/
+f/5//X/9f/1//X/9//3//f/9//1//P/8//z//P/8//0//T/9f/3//j/9//1//X/9f/1
//L/8P/v/+7/8P/x//P/9P/y//L/8v/y//D/8P/v/+//8P/x//P/9//1//X/9f/1//X/
9f/1//b/+P/0//D/8v/0//j/AAAIABIAIAA5AFUAcQCMAKYAuwDFAL0AnABsAC0A5/+r
/4T/b/9n/2L/XP9Z/1H/Uf9o/4X/nP+x/8D/zv/Z/+L/5f/n/+f/6P/q/+z/7f/v//L/
9f/2//f/+P/2//T/8v/x//T/9f/3//j/+P/4//f/9v/0//X/9f/1//X/9f/1//X/9v/3
//f/9//5//n/+f/6//n/9//2//b/9v/4//j/+P/6//r/+v/7//v/+v/3//j/+f/6//z/
/f/9//7//f/8//7//v8AAAEA//8AAAAAAgABAAAA//8AAAEAAgAFAAcABQAGAAgACgAK
AAwADwAQAA8AEAATABQAFwAXABoAGgAdACAAIgAkACUAJgAnACcAJwAoAC0ALQAwADAA
MQAxAC8ALwAuAC4ALwAwADEAMgAwAC8ALQArACsAKgApACUAJgAmACYAJgAhAB4AHAAb
ABsAGAAXABYAFAARABAADgAMAAoACQAHAAUABAACAAAAAgAAAP7//v/7//n/+P/3//X/
8v/y//L/8//y//L/8v/0//T/8//x//D/8f/w/+//8P/v/+//8P/v//D/8P/w//D/8P/x
//P/8//z//X/9//2//X/8//y//P/9P/2//f/9//3//j/+v/4//f/9//3//f/+P/5//r/
/P/8//v/+//5//n/+f/5//f/9//3//X/9//3//j/+f/3//b/9v/0//b/9//3//b/9//3
//f/9//z//L/8f/v//H/8f/x//D/8P/w//D/8P/u/+3/7f/t/+3/7f/u/+//7//u/+z/
6v/s/+z/7P/s/+7/7v/s/+7/7P/q/+r/6v/p/+n/6v/q/+r/6//t/+3/7//v//D/8f/z
//T/9f/2//T/9P/0//b/9v/2//b/9P/z//D/8P/t/+3/7f/t/+7/7v/v//D/7P/s/+n/
5//n/+f/5//n/+j/6P/n/+b/5P/j/+P/5P/k/+T/5f/l/+X/5f/k/+P/4v/j/+T/5f/k
/+P/4v/h/+L/4f/i/+P/4//j/+T/5P/i/+P/4//h/+L/4//k/+X/5f/k/+T/5P/l/+X/
5v/m/+T/5P/k/+T/5P/k/+P/4//j/+P/5P/n/+X/5f/l/+X/5//n/+f/6P/q/+r/7P/s
/+r/7v/2/wAADAAeADcAVQBzAIoAmgCnAKkAlQBwADYA8/+z/4f/bP9f/1X/TP9G/0P/
Sf9f/3r/k/+k/7X/xP/O/9f/3P/d/9//5f/m/+T/5//n/+j/6v/t/+7/7//w//D/8P/w
//H/8f/x//L/8v/z//T/9P/0//L/8//z//P/8//z//P/8//2//f/9//3//n/+f/5//r/
/P/7//v//P/6//z//P/8//7//v/+////AAAAAP7/AAAAAAAAAQABAAAAAgACAAIABAAE
AAYABwAJAAoACgAMAAwADAAMAA4ADgAOABAAEQASABQAFwAaABgAGgAdAB4AHwAgACMA
JAApACkALAAsACsALgAwADIANAA2ADgAOQA7ADwAQQBBAEIAQgBDAEMARQBFAEQARABE
AEQARABEAEUARQBEAEMARQBEAEMAPwA/AD4APQA8ADkANgA0ADMAMgAuACwAKgApACcA
JwAmACMAIAAeABsAHAAcABsAGgAaABgAFgAWABUAEwASABEADwAMAAwADAANAAwADAAM
AA4ADgANAAsACQALAAsACwANAAsACgAKAA0ADgAOAA4ADwAOAA4ADwAOAA8AEgAVABQA
EwARABAAEQASABQAFQAXABcAGAAaABkAFwAWABUAFQAWABcAGAAYABgAFwAXABcAFwAX
ABcAGQAZABkAFwAVABUAFgAXABkAGAAYABYAFAAVABUAFAARABEAEQARABEAEgATABMA
EgARABAADgAQABAAEAAQAA4ADQANAA0ADgANAA0ADQAOAA4ADQAMAAwADAAMAAwADAAM
AAoADAAMAAoACgAKAAkACQAKAAoACAAJAAsACwAJAAkACgALAA0ADgAPABAAEgASABIA
EgAWABYAFgAWABoAGQAYABcAFgAVABMADwAOAA8ADwAPAA8ADwAOAA4ADgAMAAwACQAH
AAkACQAJAAkABQAEAAIAAAACAAEAAQACAAIAAgADAAMAAwADAAIAAQABAAEAAQABAP//
/f/7//n/+v/5//r/+//7//v//P/8//r/+//7//n/+f/5//n/+f/5//j/+P/4//n/+f/6
//r/+f/4//f/9v/4//j/9//3//n/+f/6//3/+P/3//b/9f/4//n/+v/8//r/+P/8/wAA
AAACAAgAEgAeACwAQQBbAHMAhACQAJsAlwCBAGAALgDx/7f/kf98/2//af9i/1r/T/9T
/2X/gP+d/7T/x//W/97/4//s//P/8//v//L/9P/1//X/9v/4//f/+P/5//r/+v/6//r/
+//9//3//v/+/wEAAgACAAIAAQABAAAA//8BAAEAAQABAAAAAQABAAEAAgADAAQABgAF
AAMAAgACAAMABgAHAAgABgAGAAYABwAKAAoACAAKAAgACAAJAAkADAAOAA4ADgAQABAA
EgATABIAEgARABIAFAAUABQAFgAUABQAFgAXABcAGAAaABwAHgAgACMAJAAnACgAKwAs
AC0ALQAwADAAMQA0ADYAOAA3ADgAOQA5ADsAPABBAEEARgBGAEcARwBEAEMAQQBAAEEA
QgBDAEQAQQBBAEAAPwA/AD4APQA5ADsAOgA5ADgANAAwAC0AKwArACgAJwAmACIAHwAe
ABwAGQAWABQAEQAOAA4ADQAMAA4ADAAKAAoABwAFAAQAAwACAAAAAQACAAAA/v/9//z/
/f/+//7//f/7//3//f/9/////f/8//z//f/+//7//v/+//7///8BAAEAAQADAAUAAwAB
AP7//P/+/wAAAwAFAAMAAwAEAAYABQADAAIAAQABAAIAAwAEAAMAAgAAAP//AAABAAIA
AwACAAEAAAD9/wAAAQADAAUABAACAAEA/v/8//3//f/8//v/+//7//v/+P/4//j/9//5
//n/+f/4//r/+v/6//r/+P/3//f/9//3//f/+P/5//j/+P/3//b/8//y//H/8P/z//T/
8//2//T/8v/y//L/8f/x//L/8v/x//H/8v/x//T/9f/3//n/+v/8//7/AAD+//7//v/+
//r//P/8//z//P/8//n/9//z//L/8v/z//T/9f/2//b/9//4//X/9P/w/+3/7v/v//D/
8f/v/+7/7P/q/+3/7f/u//D/8P/w//H/8f/v/+3/6v/n/+f/6f/r/+3/6//r/+v/6//r
/+n/6f/p/+n/6f/q/+r/6//t/+7/7f/t/+3/7f/t/+z/6v/p/+j/6P/p/+v/7P/q/+r/
6v/q/+v/7P/s/+3/6//r/+z/7//t/+3/7f/t/+7/7//w//L/8P/y//T/8P/q/+z/8v/+
/woAFgAlAEEAYQB8AJAApwC3ALcApgCGAE8ACQDF/5b/e/9t/2T/YP9b/1f/Vf9g/3f/
jv+l/7j/xv/V/97/3//j/+f/7P/u/+//7//w//L/8//0//X/9v/2//b/9v/3//j/+f/7
//z/+v/6//n/+P/5//v//P/9//3//f/9//3//f/9//z/+//+////AAACAAAA/////wAA
AAACAAIAAgACAAIAAgADAAQABAACAAQABQAGAAgACQAHAAgABwAGAAYABgAIAAkACQAK
AAoADAAOAA4ADgAQABAAEAASABMAEwAUABYAGAAYABoAHQAeAB0AHgAhACIAJAAjACUA
JAAnACoALAAuAC8AMAAxADEAMwA0ADkAOQA6ADoAOwA7ADwAPQA9AD4APgA+AD4APgA7
ADsAOgA5ADsAOgA5ADUANQA0ADMAMgAuACwAKwArACsAKAAnACYAJAAhACAAHgAdABoA
GAAVABQAFAATABIAFAASABAAEAAPAA0ADAALAAsACAAIAAgABQAEAAQABAAFAAYABgAF
AAMABQAFAAUABgAFAAUABgAHAAgACAAIAAkACAAIAAkACgALAA4AEQAOAA0ACwAKAA0A
DgAQABEADwAPABAAEgAUABMAEwATABQAFgAYABoAGQAYABYAFQAVABUAFQAVABYAFwAY
ABcAFwAXABgAGQAZABgAGAAWABYAFwAXABYAFwAXABcAFwAWABYAFgAVABcAFwAXABYA
FgAWABYAFgAYABcAFwAXABgAFwAXABcAFgAWABUAFAAWABYAFgAWABgAGAAWABgAGAAW
ABYAFgAWABcAGQAaABgAGQAbABsAGgAZABkAGQAaABwAHgAgACEAIgAjACQAIwAkACUA
JgAnACgAJgAmACYAJgAmACUAIgAiACEAIQAhACEAIgAiACMAJAAgACAAHQAbABsAGwAb
ABsAGgAaABkAGAAZABkAGgAcAB4AHgAfAB8AHwAfAB4AHQAaABkAGAAXABgAGQAaABsA
GwAZABkAGQAbABsAHAAcABwAHQAdABsAGgAZABgAFwAYABgAGQAaABcAFwAYABgAGQAa
ABsAHAAaABoAGQAZABcAFwAYABsAGgAbABwAHQAbABsAGwAcAB4AHgAgACIAJAAmACoA
MgA6AEwAZwCFAKMAvADQAN8A5QDTAK4AegA5APf/xf+q/5v/j/+G/37/d/95/4n/pP+/
/9b/6f/0/wAACwASABUAFwAZABoAGgAbABsAHAAeAB8AIAAhACIAIAAgACAAIQAhACEA
IgAiACEAIgAiACIAIgAjACMAIwAlACUAJQAlACQAJQAlACUAIwAjACMAJAAmACUAJQAm
ACQAJgAmACYAJgAmACYAJwApACoAKQAsACkAKAAoACcAKAAqACoAKgAqACoALAAtAC0A
LgAuADAAMAAwADAAMgAyADIANAA1ADcAOAA6ADwAPAA+AEEAQgBCAEIARABEAEcARwBK
AEoASQBMAE4AUABOAE4ATgBNAFQAWABgAGMAZABiAGEAXwBgAGEAYQBiAGIAYgBiAGIA
XwBfAF4AXQBdAFwAWwBXAFUAVABTAFIAUABOAE0ATQBIAEQAQgBAAD8APQA9ADwAOwA4
ADYAMwAwADAALwAuAC4ALAAqACoAJwAlACQAIwAjACAAIAAgACEAIAAgACAAIAAgAB8A
HQAfACEAIQAhAB8AHQAcABwAHQAeAB4AHgAgACAAIQAjACEAIQAjACUAIwAjACIAIgAk
ACQAJQAlACUAJQAmACgAKAAnACcAJwAlACYAJwAoACYAJgAlACUAJQAlACUAJQAlACUA
JQAjACMAIwAkACUAIwAiACIAIAAgACEAIQAgAB8AHwAfAB8AHgAeAB4AHQAbABsAGwAa
ABgAGAAYABgAGgAZABkAGQAWABUAFQAVABgAGAAXABYAFQAUABMAEgARABAADQAOAA4A
DAAMAAwACQAJAAoACgAJAAkACgAJAAgABwAHAAcABAAEAAQABAAEAAQABAAEAAQABAAE
AAQABgAHAAcABgAGAAcACAAIAAoABAAGAAYABgAGAAQAAQD8//r/9//3//f/9//5//j/
+P/4//T/9P/x/+//7f/t/+3/7f/s/+z/6//q/+r/6f/p/+r/7P/s/+3/7f/r/+v/6v/p
/+f/5//n/+f/5//n/+f/5//l/+P/4//j/+X/5f/m/+b/6P/p/+n/5//p/+n/6f/p/+n/
6P/o/+j/6f/p/+r/6v/r/+z/7f/u/+z/7P/r/+v/6f/p/+r/7f/s/+3/7v/v/+7/7f/s
/+z/7P/s//D/8v/y//j/AAAIABAAIgA7AFMAaQB+AJAAmwCZAIUAZAA0APf/vf+P/3b/
af9f/1T/Sv9H/03/Yf96/5f/sP/B/8z/1P/b/+L/5//p/+n/7P/w/+//7//w//L/8v/y
//L/8v/1//b/9//5//f/9//4//j//P/+////AAD+////////////////////AAABAAEA
AQD///////8AAAEAAQACAAQABAAGAAYABgAIAAgACAAJAAgACAAGAAgACAAIAAkACQAM
AA4ADgAOABAAEAASABMAFQAWABYAGAAYABgAGAAaABgAGAAaABsAHQAgACQAKAAlACYA
KAAoACsALAAvADAAMQAxADQANAA3ADoAPAA+AEIARABGAEcARgBGAEoASQBMAEwATQBN
AE4ATwBPAFAATwBOAE0ATABMAE0ATQBNAE8ATgBNAEkARwBGAEUARABAAD4APQA9ADgA
NAAyADAAMQAvAC8ALgAsACoAKQAnACQAJAAjACIAIAAeABwAHAAdABsAGgAZABkAFgAW
ABYAFwAWABYAFgAYABgAFwAVABcAGQAZABkAFwATABAADgARABQAFgAYABcAFgAWABcA
FwAXABkAGwAdAB0AHAAcABsAGgAaABkAGQAZABoAHAAcABsAGwAbAB0AIAAjACYAJAAi
AB8AHQAdAB0AHQAdAB0AHQAdABsAGwAbABwAHQAfAB4AHgAcAB4AHwAfAB4AGgAZABgA
FwAYABgAGAAXABcAFwAXABYAGAAYABgAGAAWABUAFQAVABIAEQARABEAEAAQAA8ADgAP
ABAAEQASABIAEgAQABIAEgAQABAAEAAOAA0ADQAMAAsACwAMAAsACwALAAwADQAPABAA
EQASABAAEAAQABAAEgASABAAEAAUABIAEgASABIAEAAPAAwADAAMAA0ADgAPAA4ADAAL
AAoABwAGAAIA//8BAAEAAQABAP///v/8//r/+//7//z//v/+//7////////////+//3/
+P/3//b/9f/1//X/9f/1//f/9f/1//X/9f/1//b/9v/0//X/9f/z//X/9f/1//X/8//y
//L/8v/x//H/8v/y//H/8P/v/+7/8P/w/+//7//v/+//8P/z/+//7//v/+//8P/x//L/
9P/0//T/9P/0//L/8P/0//7/CgAUACMAPwBhAHoAjgChALMAuwCqAIYATwALAMf/lv93
/2n/YP9a/1H/R/9F/1T/bf+I/5v/rv/A/8n/1P/d/+H/3//e/+D/4f/h/+L/5P/l/+b/
5//o/+b/5v/m/+f/5f/l/+b/5v/n/+j/6P/o/+b/5//n/+f/6P/p/+r/6//r/+v/6v/p
/+n/6f/p/+r/6v/p/+n/6v/p/+r/6f/o/+v/7P/t/+//7//u/+v/7P/s/+z/7f/t/+z/
7v/u/+7/7v/u//D/8f/z//T/9P/2//T/9P/0//b/9//4//v//f/8//z//f/+//7/AAAD
AAQABQAGAAkACgAMAAsADQAMAA8AEgAUABYAGAAaABwAHQAdAB4AIwAjACcAKAAqACsA
KgApACcAJgAoACoALAAuACsAKwAqACkAKwAqACkAJQAlACQAIwAiACAAHgAdAB0AHAAY
ABYAFAARAA8ADwAOAAwACgAJAAcACQAKAAoACgAIAAQAAAD+/////f/8//v/+f/2//b/
9v/3//b/9v/2//b/9v/1//P/8f/z//P/8//z//H/8P/w//P/9P/0//T/9f/0//T/9f/1
//X/9//5//f/9//2//b/9P/0//X/9f/3//f/+P/6//j/9//3//f/+P/6//z//v/6//z/
+//5/w==
         </WaveFormData>
      </LeadData>
      <LeadData>
         <LeadByteCountTotal>10000</LeadByteCountTotal>
         <LeadTimeOffset>0</LeadTimeOffset>
         <LeadSampleCountTotal>5000</LeadSampleCountTotal>
         <LeadAmplitudeUnitsPerBit>4.88</LeadAmplitudeUnitsPerBit>
         <LeadAmplitudeUnits>��V</LeadAmplitudeUnits>
         <LeadHighLimit>2147483647</LeadHighLimit>
         <LeadLowLimit>268435456</LeadLowLimit>
         <LeadID>V5</LeadID>
         <LeadOffsetFirstSample>0</LeadOffsetFirstSample>
         <FirstSampleBaseline>0</FirstSampleBaseline>
         <LeadSampleSize>2</LeadSampleSize>
         <LeadOff>FALSE</LeadOff>
         <BaselineSway>FALSE</BaselineSway>
         <ExcessiveACNoise>FALSE</ExcessiveACNoise>
         <MuscleNoise>FALSE</MuscleNoise>
         <LeadDataCRC32>183748340</LeadDataCRC32>
         <WaveFormData>
3P/b/9v/2//Z/9n/2f/Z/9f/1//X/9f/2f/Y/9j/2P/W/9b/1v/X/9f/1//Y/9j/2v/a
/9r/2f/b/9z/2v/b/9v/1v/S/9L/1//c/+P/7P/5/xAAKgBDAFkAcQCKAJgAjwB0AEgA
DQDW/7L/n/+R/4f/gf97/3X/df+A/5X/o/+w/7z/x//L/9D/1P/Y/9j/2v/c/9r/3P/c
/93/2//c/9z/3P/d/93/3v/f/97/3//f/97/3v/e/97/3v/e/9//4P/g/+L/4v/g/9//
3//f/9//4P/h/+H/4P/f/+T/5f/k/+T/4v/j/+T/5f/l/+X/5f/l/+X/5P/j/+P/5P/m
/+f/6f/p/+r/6v/q/+j/6P/p/+r/7v/u/+7/7f/t/+3/7f/v//L/8v/y//T/9//4//j/
+f/6//n/+P/4//v//P/9/////v///wAAAQACAAMABgAIAAsADAAOABAAEAARABMAFAAY
ABkAGgAaABwAHAAdAB8AHQAcABwAHAAeAB4AHgAdABsAGwAZABgAGAAYABgAGAAXABYA
FQAUABEADgALAAoACQAHAAgACAAFAAIAAQD9//3//f/8//v/+v/5//j/9//1//T/8//y
//H/8P/w//D/7v/u/+3/7f/v/+//7//v/+//7//v/+//7f/t/+3/7f/u/+7/7v/v/+3/
7f/t/+7/7//x//T/9v/0//P/8//z//P/8//1//X/9//5//r/+v/5//n/+f/6//3//f/9
//7//P/8//z//P/+//7//v////3//P/8//v//f/9//7//v8AAP////////7//v/+//7/
/v/9//3//f/9//3//P/7//n/+f/6//r/+//8//3//v///////////////f/9//3/AAAA
AAAA/////////////wEAAQABAAEAAQAAAAAAAAABAAIAAwAFAAcACQAJAAoACgAKAA0A
DwAOAA4ADgAOAA4ACwALAAoACQALAAoACgAKAAoACgAKAAoADAANAA0ADQALAAsACwAL
AAwADAAKAAoACAAIAAgACAAKAAsACwALAAkACQAHAAYABwAHAAcABwAHAAcABwAHAAUA
BAAEAAUAAwADAAMABAAGAAYABgAGAAgACAAIAAcABwAHAAcABwAFAAUABQAFAAgACQAK
AAoACgAKAAoACgAIAAkACQAJAAwADAAMAAwADQANAA4ADgAOAA0ADQAMAAoAEAAXABwA
IwAwAEEAVgBqAH8AkwClAKgAmgCDAFwAKAD7/+D/0v/F/7v/s/+t/6n/sf/B/9D/3//t
//j/AAAHAAkACgAOABAADgAOAA4ADgAQABAAEQATABQAFAAUABYAFQAVABUAFgAXABcA
FgAYABgAGAAYABkAGQAZABgAGAAYABYAFQAYABkAGgAcAB0AHQAcABsAHwAfAB0AHAAc
AB0AHgAfAB8AHwAfAB8AHwAeAB0AHQAfACAAIAAhACEAIgAiACIAIgAiACMAJAAmACYA
JgAlACgAKQAqAC0ALAAsACwALgAxADIAMgAzADMAMwAzADQANwA4ADkAOwA+AD8AQABB
AEAAQQBEAEYARwBIAEoATABKAEsATQBOAFAAUQBSAFIAVABUAFUAVwBWAFQAUwBSAFIA
UgBSAFEAUwBTAFEAUABNAEwASwBKAEcARgBFAEQAQQA+ADsAOgA6ADcANwA2ADYANAA0
ADEALQAtACwAKwAqACkAKAAnACUAJAAjACIAIwAiACIAIgAgACAAHwAfAB8AHwAfAB8A
HgAdABwAGwAbABsAGwAbAB8AIAAhACMAIAAfAB4AHgAeAB8AIQAiACIAIQAhACEAIQAh
ACMAIwAjACUAJgAmACMAIwAjACQAJQAlACUAJgAmACYAJgAmACgAKAAoACkAKQAoACgA
JwAlACUAJgAmACgAJwAnACcAJQAkACMAIgAkACMAIwAjACQAJQAlACUAIwAhACAAHgAf
ACAAIQAiACUAJQAlACUAJAAhACAAHwAiACIAIgAhAB8AHwAfAB8AHwAfAB8AHwAfAB4A
HgAeABwAHAAcAB0AHQAfAB8AIAAgACAAIQAhACMAJQAmACgAKgAoACYAJgAmACYAJgAl
ACUAJAAjACEAIAAgACAAIAAgACAAIAAgACEAIQAhACAAHwAeAB0AHgAeABwAHAAbABoA
GQAYABgAGQAZABkAGgAbABoAGgAXABcAFwAXABcAFwAXABcAFwAWABYAFwAWABUAFAAU
ABQAFAAUABQAFAAUABQAEwARABEAEQARABEAEQARABEAEQARABEAEAARABIAEwAUABIA
EwATABMAFAAUABQAFAASABEAEQAQABAAEQATABIAFAAWABkAHgAlACoAMwBIAFoAaQB9
AJEAmACOAH8AZgA8AAsA6P/W/8v/wf+5/7P/rf+r/7X/xv/X/+v/+v8CAAUACQAQABAA
EAASABQAFgAUABYAFgAXABUAFgAWABYAGAAXABcAFwAYABkAGQAYABgAGAAYABgAGAAZ
ABoAGgAYABgAFgAVABYAFwAYABoAGwAbABoAGQAbABsAGQAYABgAGQAaABsAGwAbABsA
GwAbABoAGQAZABsAHAAcAB0AGwAcABwAHAAcABwAHQAeACAAIAAgAB8AIQAhACEAIwAk
ACQAJAAmACUAJgAmACcAKQApACkAKgArACwALQAvADAAMQAyADMANAA1ADgAOgA7ADwA
PgBAAEAAQQBDAEQARABFAEYARgBIAEgASQBLAEsASgBKAEoASABIAEgARwBFAEUAQwBC
AD8APgA9ADwAPgA+AD4APgA7ADgANQA0ADAALQAtACwALAAqACoAJwAnACcAJgAlACIA
IQAgAB8AHgAcABoAGAAZABgAGAAYABYAFgAVABUAFQAVABUAFQAXABcAFwAXABUAFQAV
ABUAFgAWABYAFwAZABkAGQAaABkAGQAaABoAHAAbABsAGwAZABkAGwAbABsAHQAeAB4A
GwAbABsAHAAdAB0AHQAeACAAIAAgACAAHwAeAB0AHQAfAB4AHgAdAB0AHQAeAB4AHgAd
AB0AHQAcABwAHAAcABwAGwAbABsAGwAbABoAGQAZABkAGgAaABcAFgAVABQAFwAXABcA
FwAXABUAFQAVABYAFgAWABUAEwATABMAEwATABMAEwATABUAFAAUABQAEgASABIAEwAU
ABcAGAAaABoAGgAbABsAGgAYABgAGAAYABoAGwAbABsAGAAWABUAFAAUABQAFAAUABMA
EwASABEAEwATABMAEwATABQAEwAUABIAEgASABIAEAARABEAEQATABMAEQAQAA8ADwAP
AA8ADwAPAA8ADwALAAoACgALAA0ADQANAA4ADgAOAA4ADgANAAwACwAJAAkACQAJAAkA
CQAJAAkACQALAAsACwAKAAoACgAKAAoACAAJAAkACQAKAAoACgAKAAoACQAJAAgACgAJ
AAkACAAGAAYACwAQABcAHgArAD4AUABhAHEAhQCOAIoAewBkADoACQDk/9D/wf+1/6v/
pf+f/53/pf+4/8v/2f/k/+7/9f/5//z/AAACAAIAAgACAAIABAAEAAUABAAEAAMAAgAD
AAMABAAFAAQABQAFAAQABAAEAAQABAAGAAcACAAIAAYABgAEAAMABAAFAAYACAAJAAkA
CAAHAAkACQAHAAYABgAHAAgACQAKAAkACAAHAAoACgAKAAsACQAKAAoACwALAAwADAAM
AAoACgALAAwADgAOAA4ADQAOAA8AEAATABIAEgASABQAFQAWABYAFwAXABcAFwAYABsA
HAAdAB8AIgAjACQAJQAlACUAJwAoACsALAAuADAAMgAzADUANgA2ADcAOAA4ADgAOAA5
ADsAOQA4ADgAOAA6ADoAOgA5ADcANwA1ADQAMwAyADEAMAAvAC4ALQAsACkAJgAjACIA
IgAfAB8AHgAaABgAGAAVABEAEQAQAA8ADgANAAwACwANAAwACwAKAAsACgAKAAoACQAI
AAYABQAFAAUABQAFAAUABQAFAAUABQAFAAUABQAIAAgACAAJAAsACwALAAwACgALAA0A
DgAQAA8ADwAPAA8ADwARABEAEQATABQAFAATABMAEwAUABMAEwATABQAFgAWABYAFgAW
ABYAFgAXABcAFgAWABUAFQAVABYAFgAUABMAEwATABQAFAAUABQAEgARABEAEQATABMA
EgARABEAEQASABIAEAAQABAAEAARABEAEQARABEADwAPAA8AEgASABIAEQARABEAEQAR
AA8ADwAPAA8AEQAQABAAEAASABIAEgATABUAFwAXABgAFgAWABcAFwAYABgAGgAaABoA
GgAZABkAGAAXABYAFAATABIAFAAUABQAFAAVABUAFAATABEAEQARABEAEAAQAA4ADgAM
AAwADAAMAA0ADwAQABEAEAAPAAwACgAKAAsADAANAAsACwALAAsACQAIAAgACQALAAsA
CwAMAAoACgAKAAoACwAMAA0ADQALAAsACwALAAkACQAJAAkACQAJAAkACAAGAAYABgAG
AAcACQAKAAsACgAKAAoACgAIAAcABwAGAAoACwANAAwADAAOABMAGAAfACoAOQBIAFQA
YwBxAHsAegByAF0AOgAMAOf/0P/C/7X/q/+j/5v/mf+f/7H/yP/X/+H/6v/w//X/+/8A
AAIAAgACAAAA/v/+/wAAAAABAAMABAAEAAQAAgABAAEAAQAAAAEAAQAAAAAAAAAAAAAA
AAABAAIAAgADAAQAAwADAAIAAQAAAAAAAQABAAAA/////////f/8//r/+//8//3/////
///////9//z/+//7//3//v/+////AQACAAIAAgD+//z/+//6////AAABAAEAAAD///7/
//8AAAAAAAACAAQABgAHAAkACAAHAAYABgAJAAoACwANAA0ADQANAA0ADgAPABIAFAAW
ABgAGwAeABwAGwAbABoAHgAfACAAIAAfAB4AHgAfACEAIAAgACAAHwAeAB0AGwAZABkA
FwAWABUAFAATABIAEAAOAAwACgAKAAgABgAGAAIA//////7/+f/2//X/8f/v/+//7v/t
/+7/7f/s/+v/7P/s/+z/7P/o/+b/5f/k/+X/5v/m/+f/5v/l/+T/4//l/+X/5f/l/+P/
4//j/+P/5P/k/+T/5f/k/+P/4v/i/+T/5f/n/+j/6P/n/+f/5//l/+X/5//n/+n/6//s
/+z/6v/p/+j/6P/p/+n/6f/q/+j/6P/o/+j/6f/q/+v/7f/q/+j/5//l/+b/5//p/+r/
6P/n/+f/5//m/+b/5v/m/+b/5f/l/+X/5f/l/+T/4//j/+P/5P/k/+P/4v/h/+D/4//j
/+P/4//h/9//3//f/97/3v/e/93/3v/f/+D/4f/h/+H/4f/h/9//3v/e/97/4P/g/+D/
4f/j/+X/5f/m/+b/5v/n/+f/5P/h/+P/5v/m/+b/5v/m/+T/4//h/9//4v/i/+P/5P/j
/+L/4f/g/+D/4f/h/+H/4P/f/97/3f/a/9r/2P/Y/9v/3P/d/97/2//b/9r/2f/c/93/
3P/c/9r/2f/Y/9f/2f/Z/9n/2f/V/9T/1P/V/9X/1f/V/9b/1v/W/9b/1v/W/9b/1v/V
/9P/0//T/9P/1P/V/9b/1//X/9f/1//W/9X/1P/T/9L/1P/V/9X/1f/W/9b/1v/W/9f/
1//Y/9j/2v/V/9P/0v/S/9b/2//g/+X/7P/9/xAAJAA3AE8AZwB4AHoAaQBMAB4A6f+6
/6D/k/+J/4P/f/95/2//cf+E/5X/of+w/77/xf/J/87/0v/S/9D/0v/U/9b/2P/Y/9n/
2f/a/9r/2v/Z/9f/1v/V/9f/2f/a/9r/2P/Y/9j/2P/Z/9n/2f/Y/9r/2v/Y/9f/2P/Z
/9r/3P/c/93/3f/d/93/3f/b/9r/2v/b/9z/3f/f/9//3//f/9//3v/d/93/3//g/+D/
4f/f/+D/4P/g/+L/4v/j/+T/5P/k/+T/4//k/+X/5v/p/+r/6v/q/+z/6//s/+z/7f/x
//H/8f/y//P/9P/1//f/+P/5//r/+//+////AgAEAAMABAAGAAgACgALAA0ADgAQABEA
EgASABAAEAARABMAFQAUABQAFAASABIAEgARABMAEwARABAAEQAQAA8ADgALAAoACQAI
AAgABgAEAAQAAgD//////v/9//z//f/7//b/9f/z//H/8f/x//H/8f/v/+7/7f/s/+v/
6v/q/+r/6v/q/+n/6f/p/+n/6f/p/+f/5//n/+f/6f/p/+n/6f/o/+j/6P/p/+v/6//r
/+z/6v/r/+3/7v/u/+3/7f/t/+//7//x//H/7//x//L/8v/x//H/8f/y//P/8//z//T/
9f/2//f/+P/2//b/9v/3//X/9P/0//P/9P/1//f/+P/2//X/9f/1//b/9v/2//b/+P/3
//f/9//0//P/8f/v//D/8f/z//T/9P/0//T/9P/z//P/8//z//X/8//z//P/8v/y//L/
8f/z//P/8//z//P/8//z//P/8//y//L/8v/y//L/8v/z//H/8//z//T/9f/2//j/+f/6
//v/+//8//z/+v/6//z//P/8//z/+f/5//j/9//5//j/+P/4//r/+v/6//r/+f/5//j/
9//1//X/9f/1//b/9v/0//T/8v/y//L/8v/y//P/8//z//P/8//x//D/8f/x//H/8f/v
/+//7//v/+7/7v/v//H/7//v/+//8P/w//D/8P/w//L/8v/y//H/8f/x//H/8f/z//P/
8//z//H/8f/x//D/8P/w//D/8P/y//P/8//z//L/8v/y//L/9P/z//P/8v/2//X/9f/2
//T/9P/5//7/BQAOAB8ANABGAFkAbQB/AIoAhABxAEwAGgDr/8r/uP+r/6P/m/+V/5H/
k/+f/7L/w//P/9j/4v/p/+3/8P/w//D/9P/y//D/8v/0//T/9f/3//j/+P/4//j/9//3
//f/+P/5//n/+P/6//r/+v/6//n/+f/5//j/+v/6//j/9//5//n/+f/6//z//f/9//3/
//////3//P/8//3//v//////////////AQAAAP///////wAAAAABAP//AAAAAAAAAgAC
AAMABAAGAAYABgAFAAcABwAHAAkACgAKAAoADAANAA4ADgAPABEAEQARABIAEwAUABUA
FwAaABsAHAAdAB4AHwAiACQAIwAkACYAKAAqACsALQAuADAAMQAyADIAMgAyADMANQAz
ADIAMgAyADQANAA0ADMAMwAzADEAMAAvAC4ALQAsACoAKAAmACQAJAAiACAAIAAgAB0A
HQAcABgAFgAWABMAEQARABAADwAOAA0ADAALAAsACgAJAAgABQAEAAQABAAEAAQAAwAD
AAUABQAFAAUAAwADAAMAAwAFAAUABQAFAAQABAAEAAUABwAHAAcACAAIAAkACwAMAAoA
CQAJAAkACwALAA0ADQAPABEAEgASAA8ADwAPABAAEwATABMAFAAWABYAFgAWABgAGAAY
ABkAGwAaABoAGQAZABkAGgAaABwAGwAbABsAGAAYABgAGAAaABkAGQAZABsAGwAaABkA
FwAXABgAGAAaABoAGgAaABkAGQAZABkAGwAZABkAGQAaABoAGgAZABsAGwAbABsAHQAd
AB0AHQAdABwAHAAcABwAHAAcAB0AGwAdAB0AHgAgACAAIQAhACMAJQAmACgAKAAoACgA
KAAsAC4ALQAtAC4ALQAsACsAKgApACkAKAAnACcAJgAmACYAKAAoACgAKAAnACcAJgAl
ACMAIwAjACMAIAAgAB4AHgAgACAAIAAgACAAIQAhACEAIQAhAB8AHgAdAB0AHQAdABwA
GwAaABkAGAAYABkAGwAbABsAGwAcABoAGgAaABoAGAAYABgAFwAXABcAFwAXABkAGQAZ
ABkAFgAVABQAEgAVABYAFwAYABYAFwAXABcAFwAWABUAFAAVABUAFgAWABQAEwAVABYA
FgAWABsAIAAlACwAOwBQAGAAawB5AIkAjACEAHMAVAAoAP3/3v/Q/8f/v/+3/63/o/+l
/6//wv/V/+f/9P/+/wUABwAMABAADgAKAAoADgANAA4ADQANAA0ADgAOAA4AEAAPAA8A
DwAOAA8ADwAOABAAEAAQABAAEQARABEAEAAQABAADgANAA0ADQANAA4ADgAPAA8ADwAQ
AA8ADAAKAA0ADwARABMAEwARAA8ADQAQABAAEAARAA8AEAAQABEAEQASABIAEgASABIA
EwAUABMAEgARAA8AEgATABQAFwAXABYAFQAWABcAGAAYABkAGwAbABsAHAAfACAAIQAj
ACIAIwAkACUAKAApACwALgAuAC4ALwAwADAAMQAzADQANgA3ADgAOAA3ADYANgA3ADkA
OAA4ADgANwA2ADUAMwAzADMAMQAwAC0ALAArACoAKAAmACQAIgAhACAAHwAgABsAFwAW
ABQAEgAQABAADQAKAAkABwAFAAYABQAEAAMAAwACAAEAAAD///7//v/+//3//P/6//n/
+//7//v/+//6//n/+P/3//n/+f/5//n/+f/4//f/9//5//n/+f/6//j/+f/7//z/+//5
//j/9//4//n//P/9//z//f/9//z/+//7//v//P/8//v/+v/6//j/+P/4//j/+f/6//v/
/f/8//r/+f/3//n/+f/6//r/+f/3//b/9f/0//T/9P/0//b/9f/1//X/8v/x/+//7f/u
/+//8f/y//L/8v/y//L/8v/x//D/7//v/+3/7f/t/+7/7v/u/+3/7P/r/+r/6f/r/+v/
6//r/+r/6P/n/+b/5v/m/+b/5//l/+f/5//o/+n/6v/s/+3/7v/v/+//8P/u/+7/7v/u
/+7/8P/w//D/8P/w/+3/6//o/+X/5v/m/+f/6P/o/+j/6P/o/+X/5f/k/+P/4f/h/+H/
4f/g/+D/3v/e/9//4P/h/+L/4f/h/+D/3//e/93/2v/Y/9n/2f/Z/9n/2f/Z/9n/2f/Y
/9j/2f/b/9r/2f/Y/9j/2f/a/9v/3P/a/9r/2v/Z/9f/1//X/9f/2f/Z/9n/2f/X/9f/
1//W/9f/2P/Z/9r/2P/Z/9n/2f/Y/9j/2P/Y/9n/2f/a/9r/2v/b/9v/1P/Q/9D/0//a
/+P/6v/z/wQAHAAxAEEAVQBqAHQAbwBgAD4ACwDY/7D/nf+T/4v/hf9//3n/df9+/4v/
m/+q/7b/v//J/8z/zP/Q/9T/1v/U/9T/1v/W/9f/1//Y/9j/2P/W/9X/1f/V/9j/2f/Z
/9j/1v/W/9b/1v/a/9v/3P/c/9r/2v/Y/9f/2f/Z/9n/2v/e/9//3//f/9//3//d/9z/
3P/d/97/3//h/+H/4f/h/+P/4v/h/+H/4//k/+T/5f/k/+T/4//i/+L/4v/j/+T/6P/o
/+j/5//n/+f/5//p/+z/7P/s/+7/7f/u/+7/7//z//P/8//0//P/9P/1//f/9v/3//j/
+f/7//3/AQAEAAMABAAGAAgACgALAA0ADgAPAA8ADwAOABAAEAARABMAEwASABIAEgAU
ABQAFAATABMAEwARABAADQAMAAsACgAJAAgABwAGAAUABAADAAQAAAD9//3//P/6//j/
+P/1//H/8f/w/+//7//v/+//7//t/+z/6//q/+f/5v/m/+b/5P/k/+P/4//k/+X/5v/n
/+f/5//n/+f/6f/p/+n/6f/o/+j/6P/p/+n/6f/p/+r/6P/p/+v/7P/s/+v/6//r/+z/
7f/w//H/8P/x//H/8P/w//H/8v/0//f/9//3//j/9//2//X/9P/0//T/9P/1//f/9v/2
//X/9//3//j/+P/4//f/9//3//j/+P/4//j/+P/3//f/9//3//f/9v/1//b/9//5//r/
+P/4//j/+P/5//n/+f/5//r/+f/6//v/+v/6//r/+f/7//v/+//7//3//f/9//3//f/8
//z//P/+//7//v//////AQABAAIAAAAAAAEAAQAEAAUABQAGAAcACAAJAAoADAAMAAsA
CwAKAAoACgAKAAoACgAJAAkACAAHAAkACAAIAAgACQAKAAsADAAKAAkABwAFAAcABwAH
AAcABgAGAAQABAAGAAYABgAGAAgACQAJAAkABwAHAAUABAABAAEAAQABAAEAAQABAAEA
AQAAAAAAAQADAAMAAwAEAAQABAAEAAQAAQAAAP///f/+////AAABAP//////////AQAB
AAEAAAAAAAAAAAAAAP7/////////AgACAAIAAgAEAAMAAwACAAQAAwADAAQABAAEAAcA
CgAPABgAKQA+AFIAZwB7AI8AnACWAIMAZgA2AAUA4P/Q/8X/t/+t/6f/nf+b/6X/uv/L
/9n/5v/s//P/+f/+/wIAAgAEAAQABAAEAAYABgAHAAUABgAGAAYACAAHAAcABwAGAAcA
BwAGAAgACAAIAAgACAAJAAoACgAKAAoACAAHAAgACQAKAAwADQANAAwACwAPAA8ADQAM
AAwADQAOAA8ADwAPAA8ADwASABIAEgATABIAEgARABEAEgAUABUAFgAWABYAFwAYABoA
GgAaABkAGgAbABwAHwAeAB4AHgAgACMAJAAkACUAKQApACkAKgAtAC4ALwAxADAAMQAy
ADMANAA1ADgAOgA9AD4AQABCAEQARQBHAEgASQBJAEkASABKAEoASwBNAE8ATgBOAE4A
UABQAFAATwBRAFEATwBOAE4ATgBOAE4ATQBMAEsASgBKAEgARgBGAEYAQwBDAEIAQgBA
AEAAPQA8AD0APQA9ADwAOwA6ADkAOQA4ADcANgA2ADYANwA4ADoAOgA5ADkAOwA7ADsA
OwA8AD0APgA/AD0APQA9AD0APwBAAEEAQwBFAEUARQBGAEYARwBJAEoATABLAEsASwBL
AEsATQBNAE8AUQBSAFIAUwBTAFMAVABTAFMAUwBUAFYAVgBWAFYAVgBWAFYAVwBXAFYA
VgBVAFYAVwBZAFoAWABXAFcAVwBWAFYAVgBWAFYAVQBVAFUAVwBXAFYAVQBXAFcAWABY
AFgAWABYAFgAWQBZAFkAWQBbAFkAWQBZAFwAXABcAFsAWgBZAFgAVwBVAFUAVQBVAFcA
VgBWAFYAVABUAFQAVQBTAFUAVQBWAFUAVABUAFMAUwBTAFIAUgBUAFQAVABUAFQAVABT
AFMAVQBWAFUAVgBWAFcAWABZAFkAVABWAFYAVgBWAFQAUwBRAE8ATQBMAEwATABMAEwA
TABMAEkASQBIAEcARQBFAEUARQBGAEYARABEAEIAQgBCAEIARABFAEUARQBDAEMAQQBA
AD8APwA/AD8AQQBBAEEAQQA+ADwAOwA7AD0APQA9AD4AQABAAEAAQABAAEAAQAA/AD0A
PQA9AD0APQA9AD0APQBAAEEAQgBCAD8APgA9ADwAPgA/AD8APwBAAEAAQABAAD4APQA9
ADwAOgA7AD0APgA8AEAARQBIAE0AWABnAHYAhgCVAKcAtQC8ALYApwCIAF4AMQAOAP7/
8//p/9//0//N/9H/3//w/wMAEwAeACQAKQAvADQANgA2ADQANAA2ADQANgA2ADcANwA4
ADgAOAA5ADkAOgA7ADkAOQA4ADYANwA4ADkAOgA7ADsAOwA6ADwAPAA6ADkAOwA7ADsA
PAA8ADsAOQA3ADoAOwA6ADoAOgA7ADwAPQA9AD0APQA9AD0APAA7ADsAOwA8ADwAPQA9
AD4APgA+AD4APgA/AEAARABEAEQAQwBBAEEAQQBDAEIAQgBCAEQARgBIAEkASwBLAEsA
SwBMAE8AUABRAFMAUwBTAFMAUwBWAFcAWgBcAF8AYABiAGQAYgBjAGUAZgBmAGcAaABo
AGoAagBrAG0AbABqAGkAaABoAGgAaABnAGcAZwBlAGQAYwBiAGEAYABdAFwAWwBaAFYA
VABSAFIAUQBPAFAAUABOAEwATABJAEcARwBGAEUAQwBBAD8APQA9ADwAOwA6ADkAOAA4
ADgAOgA6ADkAOQA6ADsAPAA9ADsAOwA7ADsAOgA5ADgANwA5ADoAOwA9ADsAOwA7ADwA
PAA9AD8AQAA+AD0APQA9ADsAOwA9AD0APQA/AEAAQABBAEEAQQBCAEUARQBFAEYAQwBC
AEEAQABAAEAAQABBAEMAQgBCAEEAQAA/AD8APgBAAD8APwA/AEAAQABAAEAAPQA7ADoA
OQA7ADsAOgA5ADgANwA3ADYAOQA6ADsAPAA8ADsAOgA5ADcANQA1ADUANAA0ADQAMwA0
ADUANgA3ADUANQA1ADUANQA0ADQANAAyADIAMgAzADAAMQAwADAAMgAyADMAMwA2ADcA
NwA4ADcANgA1ADQAOAA4ADkAOQA4ADYANgA2ADYAMwAzADIAMQAyADIAMwA0ADMAMgAx
ADAALgAtACsAKQArACsAKwArACgAKAAmACYAKAAoACgAKAAoACkAKQApACsAKwApACgA
JgAlACQAIwAhACEAIQAhACAAIAAhACMAIwAjACMAJAAkACQAJAAkACYAJgAmACUAIwAj
ACMAIwAlACUAJQAlACIAIQAgAB4AHwAgACEAIgAkACUAJQAlACYAJgAmACYAKQApACoA
KgAqACkAJwAoACYAIAAhACoAMwA4AEEAVABsAH8AjwClALwAygDHALQAkgBhAC4ACADz
/+f/3//X/83/w//B/8z/3f/t//z/CgAXAB0AIgAoACoAKAAmACgAJgAoACgAKQArACwA
LAAsACwAKwArACsALAAtAC0ALAAsACwALAAsAC0ALQAtACwALQAuAC0ALQAtAC0ALQAu
ADAAMQAxADEANQA1ADMAMgAyADMANAA1ADkAOQA5ADkAOQA4ADcANwA5ADoAOgA7AD0A
PgA+AD4APgA+AD8AQABEAEQARABDAEQARQBGAEkASwBMAE0AUABQAFAATwBPAFMAUwBT
AFQAVgBYAFoAXQBgAGEAYgBjAGYAZwBqAGwAbwBwAHIAdAB2AHcAeQB6AH0AfwCBAIIA
ggCCAIMAhQCHAIgAigCMAIoAigCKAIkAigCLAIoAigCKAIoAigCKAIsAigCJAIgAhwCG
AIUAhgCEAIEAgQCAAH8AfgB/AH0AfAB9AH0AfQB6AHkAeAB3AHkAeAB3AHYAdQB0AHQA
dAB2AHYAdQB1AHcAdwB3AHcAdwB3AHcAdwB3AHcAdwB3AHoAegB6AHsAewB7AHsAfAB+
AH8AgQCCAIQAgwCDAIMAgQCBAIMAgwCDAIUAhgCGAIYAhwCIAIoAjQCNAI0AjgCQAJIA
kACSAA==
         </WaveFormData>
      </LeadData>
      <LeadData>
         <LeadByteCountTotal>10000</LeadByteCountTotal>
         <LeadTimeOffset>0</LeadTimeOffset>
         <LeadSampleCountTotal>5000</LeadSampleCountTotal>
         <LeadAmplitudeUnitsPerBit>4.88</LeadAmplitudeUnitsPerBit>
         <LeadAmplitudeUnits>��V</LeadAmplitudeUnits>
         <LeadHighLimit>2147483647</LeadHighLimit>
         <LeadLowLimit>268435456</LeadLowLimit>
         <LeadID>V6</LeadID>
         <LeadOffsetFirstSample>0</LeadOffsetFirstSample>
         <FirstSampleBaseline>0</FirstSampleBaseline>
         <LeadSampleSize>2</LeadSampleSize>
         <LeadOff>FALSE</LeadOff>
         <BaselineSway>FALSE</BaselineSway>
         <ExcessiveACNoise>FALSE</ExcessiveACNoise>
         <MuscleNoise>FALSE</MuscleNoise>
         <LeadDataCRC32>2803086969</LeadDataCRC32>
         <WaveFormData>
m/+b/5v/mv+Z/5n/mv+a/5j/mf+Z/5j/mP+X/5f/mP+Y/5j/l/+X/5f/l/+X/5f/mf+Z
/5j/mP+Z/5f/mP+Z/5f/k/+P/43/jv+S/5b/nP+m/7P/xf/Z/+z/AwAeADEANAAtABMA
7P/C/6L/kP+A/3H/Z/9f/1j/Vf9c/2n/cv96/4H/iP+M/47/kv+U/5T/lP+W/5X/lf+U
/5T/kv+V/5X/lf+X/5f/l/+X/5b/lv+X/5f/lv+W/5b/lP+W/5f/l/+X/5n/mf+Z/5n/
mP+Z/5j/lv+V/5X/lf+V/5b/l/+Y/5n/l/+X/5f/mf+Z/5j/mP+Y/5f/l/+X/5f/mP+Z
/5r/m/+b/5v/m/+c/53/nf+e/57/oP+g/6D/of+g/6D/of+h/6T/pf+n/6f/qf+q/6v/
q/+p/6n/qv+r/67/sP+z/7T/tP+0/7T/tv+4/7j/uf+8/73/wP/B/8H/w//E/8b/x//J
/8r/zP/O/83/zf/M/8v/zf/N/8//z//Q/9D/0v/S/8//zf/M/8v/zP/M/83/zf/O/8z/
zP/L/8n/xv/E/8T/xP/E/8T/xP/A/7//vP+4/7f/uP+4/7f/tv+1/7T/tP+y/7H/sP+w
/6//r/+u/67/qv+q/6v/q/+r/6v/q/+r/6v/rP+t/6//rf+s/6z/rP+v/6//r/+v/67/
rv+u/6//sP+x/7P/tf+z/7P/sv+x/7P/tP+2/7b/tv+2/7j/uP+6/7r/uv+6/7v/u/+7
/7v/vv++/73/vf+//7//v/+//7//vv++/73/vv/A/8L/w//F/8X/xf/C/8L/wv/C/8T/
wv/C/8L/wP+//77/v//A/7//wf/B/8L/w//E/8T/xf/F/8X/xv/G/8b/xf/F/8X/xv/H
/8j/yf/J/8n/yf/J/8v/y//L/8v/y//K/8r/yv/L/83/zv/P/9D/0v/V/9b/1P/W/9f/
2//a/9j/2P/Y/9j/2P/Y/9b/1f/X/9f/1v/V/9f/1//Y/9n/2//b/9n/2P/Z/9n/2f/Z
/9v/2//Z/9n/2//b/9v/2v/c/93/3f/d/93/3P/c/9r/2//d/97/3v/e/93/3f/d/9z/
3P/c/9z/3P/d/93/3f/e/9//4P/h/+H/4f/h/+H/4//i/+H/4f/i/+L/4v/j/+b/5v/n
/+f/5//o/+j/6P/p/+n/6f/p/+n/6f/r/+v/7P/s/+3/7f/s/+v/6//p/+n/6//w//T/
9v/+/wwAGwArAD0AUgBnAHIAcQBoAFEAKwAIAPT/6P/a/87/xf+7/7f/uv/F/87/2f/i
/+j/7//y//T/9P/4//j/9v/2//j/+f/5//j/+P/6//3//f/9/////////////v/+////
/////wAAAQAAAAAAAQABAAEAAwADAAMAAwAFAAcABwAGAAUABQAFAAUABgAHAAgACQAJ
AAkACQALAA0ADAAMAAwACwALAAsACwANAA0ADQANAA8ADwAPABAAEQARABIAEgATABQA
FQAXABoAGgAbABsAGgAbAB0AHQAeACAAIgAjACMAIwAkACUAJgAoACsALAAwADAAMAAy
ADIAMgAzADYAOQA8AD0APQA9AD4AQABBAEEAQgBEAEYASQBJAEgARwBGAEUARgBFAEYA
RgBIAEgARwBFAEQAQwBDAEIAQgBBAD4APAA8ADsANwA0ADIAMgAwADAAMAAwAC8ALwAt
ACoAKAAoACcAJQAmACUAJAAkACMAIQAfAB4AHwAfAB4AHgAaABoAGwAbAB0AHQAdAB0A
GwAaABkAGQAZABgAGAAYABoAGwAcAB0AHQAcABsAGwAbABsAHAAdAB8AHwAeAB0AGwAc
AB4AHgAgACAAIgAiACEAIAAfAB4AIQAhACEAIQAiACIAIQAhACMAIwAjACMAIwAiACIA
IQAfACAAIQAhACIAIwAkACIAIQAgAB8AIAAgACAAIAAeAB4AHgAgACIAIQAhAB8AHgAg
ACAAHwAfACAAIQAjACQAIQAfAB4AHQAfAB8AHwAfAB4AHQAcABsAHQAdAB0AHQAdABwA
HAAcABsAGwAaABkAGwAcAB4AHgAeAB4AHwAfACEAIgAjACUAJQAlACIAIgAiACIAIgAk
ACQAIgAhAB8AHwAeAB0AHQAdAB4AHwAgACEAIAAgAB4AHQAcABsAHAAdABwAHQAcABsA
GgAYABgAGQAZABkAGwAaABoAGAAYABkAGQAYABgAFwAXABcAGAAYABgAGAAXABcAFgAV
ABUAFQAVABUAEwATABMAEwATABIAEQARABQAFAAUABUAFQAUABQAEwATABQAFAAUABEA
EQARABEAEwATABUAFQATABIAEgARABAAEwATABMAEwATABQAGAAaABoAIAAvAD0ASwBg
AHMAfgB/AHoAcQBTAC4AFAAEAPj/6v/f/9f/z//M/8//2P/l//L//v8DAAYACAAMAA4A
DgAOABAAEgARABEAEAAQABAAEwATABMAEQARABEAEQASABIAEwATABIAEgASABAAEAAR
ABEAEQAPAA8ADwAPABEAEwATABIADwAPAA8ADwARABEAEQARABEAEQARABMAEQAQABAA
EAAPAA8ADwAPABEAEQARABEAEwATABMAFAATABMAFAAUABQAFAAUABUAFgAWABcAFwAW
ABcAGQAZABsAHAAdAB0AHwAfACAAIQAhACIAJAAkACYAJgAmACgAKgAqACsALgAuADAA
MAAvADEAMgA0ADUAMwA0ADYAOAA7ADsAOgA5ADkAOQA7ADsAOQA4ADkAOAA3ADUANAAz
ADEAMAAwAC8AMQAwADEAMQAuACoAJwAmACMAIgAhACAAHwAfAB0AGgAaABoAGQAXABYA
FQAUABQAEwARAA8ADgANAA0ADAAMAAoACgALAAsACQAJAAkACQAKAAoACgALAAoACAAH
AAYACQAJAAkACQAMAAwADAANAAoACQAJAAkACgALAAsACwALAAwADgAOAAwADAAOAA4A
DAAMAAwADAAPAA8ADwAPABAAEAAPAA8ADwAPAA8ADwARABAAEAAPAA0ADgAPAA8ADwAP
AA8ADAAOAA4ADgAQAA4ADgAOAAwACwAKAAsADAALAA0ADQAOAA0ADAAKAAkACwALAAwA
DAAKAAkACQAJAAkACQAJAAkABwAHAAcABwAHAAcABwAHAAkACAAIAAgABgAHAAcABwAI
AAoADQAOAA4ADgAPAA8ADgAMAAwADAAMAA0ADgANAA0ADAALAAkABwAFAAUABgAHAAcA
BwAFAAQABQAFAAUABQAFAAUAAwADAAEAAQABAAAAAAABAAEAAQADAAIAAgAAAP/////+
//z//f/9//7////9//z/+//6//v//f/+/////f/9//3//f/7//v/+//7//3//P/7//v/
+v/6//r/+//9//z//P/7//n/+v/6//r/+//7//v/+//5//n/+//7//j/+P/5//n/+v/5
//n/9//1//P/9v/4//z/AgAKABcAJwAzAEIAVQBkAGcAZgBbAD8AGgD8/+r/3P/O/8P/
vf+1/7D/tf/A/83/2P/e/+f/6v/s//D/8v/0//L/8v/0//X/9f/0//T/8//1//T/8//1
//X/9f/1//T/9P/1//X/9P/0//T/8v/0//X/9f/1//P/8//z//P/9f/3//f/9v/1//X/
9f/1//X/9f/1//X/9f/1//X/9//3//b/9v/2//n/+f/5//n/+f/5//n/+f/7//v/+//8
//v/+//8//z//P/8//z//f8AAAAAAQABAAAAAQADAAMAAwAEAAUABQAFAAUABgAHAAoA
DAAPABAAEgASABIAFAASABIAEwAWABcAGgAbABsAHwAgACIAIwAhACIAJAAmACcAJwAm
ACUAJQAlACcAJwAoACgAKgAqACcAJQAkACMAJQAkACQAIwAiACAAIAAfABsAGAAWABYA
FgAWABYAFgARABEADwAMAAoACgAJAAcACAAHAAYABgAGAAUABAAEAAMAAwACAAIA/v/+
/////////////////wAAAAAAAAEAAQAAAAAAAAADAAMAAwADAAQABAAEAAUAAwADAAQA
BQAGAAcABwAHAAcACAAKAAoADAAMAA4ADgAMAAwADAAMAA0ADQANAA0AEAAQAA8ADwAR
ABEAEQARABEAEAAQAA8AEQASABMAEwARABEAEQAOAA8AEAARABQAEgASABIAEAAPAA4A
DwAQAA8AEQARABIAEAAQAA8ADwARABEAEgASABAADwAPAA8AEQARABEAEQARABEAEQAR
AA8ADwAPAA8AEAAQABEAEgAQABEAEQARABIAFAAXABgAGAAYABkAGQAaABoAGgAaABoA
GgAaABoAGAAXABUAFQAUABMAFQAVABYAFwAZABkAFwAWABUAFQAVABUAFQAVABMAEwAR
ABEAEQAQABEAEwAUABUAFAASABEADgAQABEAEQAQABAADwAPAA8ADAAMAAwADAAOAA8A
DwAPAA8ADwAPAA8AEQARABEAEQARABAADwAPABAAEAAQABEADwAOAA4ADQALAAwADAAM
AA4ADwAQABEADwAPABEAEQAPAA4ADgANABAADwARAA8ADQAPABIAFAAYACAALAA1AD0A
SQBaAGkAcABxAGgAUQAxABIAAADy/+b/2v/P/8X/wf/G/9X/4v/t//b//P8DAAYACAAK
AAwADgAMAAoABgAIAAkACQAKAAwADwAPAA8ADQANAA0ADQAOAA4ADwAPABAAEAAQAA4A
DgAPAA8ADwAQABEAEgATABEAEQAPAAwADQANAA0ADQALAAsACwALAAsACwALAA0ADgAO
AA8AEAAPAA8ADwAPABEAEQARABEAEQARABEAEgAQAA8ADwAOABAAEgAUABcAFQAUABQA
EwAUABUAFwAXABgAGgAcAB0AHAAbABsAGwAeACAAIwAkACUAJAAjACQAJAAkACUAKAAr
AC4ALwAvAC4ALgAvAC8ALwAwADIANAA1ADUANAAzADUANQA3ADcAMwAyADMAMgAvAC0A
LAArAC0ALAAsACsAKQAmACUAIwAhAB4AHAAcABgAGAAYABgAEgARAA4ACgAKAAoACQAH
AAYABQAEAAQABAADAAIAAgD+//3/+//6//r/+v/7//v/+v/5//j/9//4//j/+P/5//f/
9v/2//b/9//3//f/9//2//T/8v/x//T/9f/3//n/9//3//b/9f/z//T/9v/2//b/9v/4
//j/9v/2//b/9v/3//f/9//3//j/+P/3//f/9//3//f/9//0//L/8f/v//H/8v/z//P/
8f/x//H/7v/u/+7/7v/w/+7/7v/u/+z/7f/s/+3/7v/s/+3/7P/s/+v/6v/o/+f/6f/p
/+r/6v/p/+f/5v/l/+P/4//j/+P/5f/l/+X/5f/j/+P/4//j/+H/4P/g/+D/4v/j/+P/
4//h/+L/5P/k/+T/5P/l/+X/5P/i/+L/5P/k/+T/5P/k/+P/4v/f/93/4P/h/+H/4f/e
/93/3f/d/93/3f/b/9r/1//X/9f/1//V/9X/0//T/9X/1f/V/9T/0//T/9L/0f/S/9L/
0//S/8//z//O/8z/zf/N/87/z//N/8z/y//K/8j/yf/J/8n/yf/J/8n/yf/J/8n/yf/J
/8f/xv/F/8X/yP/I/8j/yf/I/8b/xf/D/8H/wv/C/8L/w//D/8P/w//D/8P/xf/F/8b/
xv/H/8f/xP+//73/vf+9/73/wP/E/8b/yv/U/+H/7////xQALQBCAEsARgA3ABsA9P/Q
/7r/rP+g/5X/jf+F/3z/e/+G/5H/mv+k/63/sv+0/7b/uP+4/7b/tv+4/7r/u/+7/7z/
uv+9/73/vf+7/7v/u/+7/77/vv+//7//vf+8/7v/uP+6/7v/u/+7/7v/u/+7/7v/uf+7
/7v/uv+6/7v/vP+9/7z/u/+6/7n/uf+5/7n/u/+9/7z/vP+8/7z/u/+6/7n/u/+7/7v/
u/+5/7n/uf+6/7v/u/+8/7z/uv+6/7r/u/+8/7z/vf+9/7z/vf+//7//v//A/8H/wf/C
/8P/xf/H/8b/yP/L/8z/zP/M/8z/zv/P/9D/0v/W/9b/2P/Y/9f/2f/a/9z/3f/d/97/
4P/i/+H/4f/g/9//4f/h/+P/4//g/+D/4v/i/+P/4f/g/9//3f/c/9z/2//a/9j/2P/X
/9b/1P/T/9T/0P/Q/9D/0P/N/83/y//I/8T/xP/D/8H/wf/B/8H/wv/A/7//vv++/7v/
u/+6/7r/uP+4/7n/uf+7/7v/u/+7/7r/uv+6/7v/vf+8/7z/vP+9/73/vf+9/8D/wP/A
/8H/wf/B/8L/w//B/8H/wP+//8D/wv/F/8b/yP/I/8r/yv/I/8j/yP/I/8v/y//L/8v/
zv/O/83/zf/P/8//z//P/83/zP/M/8v/zP/O/9D/0f/R/9H/0f/O/8//0P/R/9T/1P/U
/9T/0v/Q/87/zv/O/83/z//P/9D/0v/S/9H/0f/R/9H/0v/S/9T/0//T/9P/0//T/9P/
0//V/9X/1f/V/9X/1f/V/9X/1v/W/9f/2P/Y/9n/2f/Z/9n/2v/c/9z/3f/e/+D/4f/k
/+T/5P/l/+X/5f/k/+b/5v/m/+b/5v/m/+T/4//l/+X/5P/j/+T/5f/n/+n/6f/p/+f/
5v/n/+f/5//n/+n/6f/n/+f/6f/p/+n/6P/o/+n/6f/p/+v/6v/q/+j/6f/r/+z/7P/q
/+n/6f/p/+r/6v/q/+r/7P/t/+3/7f/t/+3/7f/t/+//7//v/+//7//u/+3/7f/v//D/
8f/z//H/8P/w/+//8f/y//L/8v/z//P/8//z//P/8//1//X/9v/2//f/9//4//f/9//3
//P/8//0//j//P8EAA4AHQAtAD8AUgBlAHQAewB0AF8APQAaAP7/7v/i/9b/zf/F/7//
vv/H/9T/3//k/+z/8//4//r//P/8//z//v/+//z///////7//v8AAAMAAwADAAEAAQAB
AAEABAAEAAUABQAGAAYABgAEAAIAAwADAAMABQAFAAUABQAFAAcABwAGAAcABwAHAAcA
BwAHAAcABwAHAAcABwAJAAsACgAKAAoACwALAAsACwALAAsACwALAA0ADQANAA4ADwAP
ABAAEAASABIAEgATABQAFAAVABUAFgAXABkAGQAZABoAGwAbAB0AHQAeAB8AIAAiACUA
JgAoACgAKAAqACwALAAtADAAMQA0ADUANQA3ADgAOgA7AD0APgBAAEIAQQBBAEAAPwBB
AEEAQwBDAEAAQABCAEIAQQA/AD4APQA/AD4APgA9ADoAOAA4ADcANwA0ADIAMgAwADAA
MAAwACwAKwAoACQAJAAkACMAIQAgAB8AHgAeACAAHwAeAB4AHAAbABkAGAAYABgAGQAZ
ABkAGQAZABkAFgAWABYAFwAZABgAGAAYABkAGQAZABkAGgAaABoAGwAbABsAHAAdABsA
GwAaABkAGwAcAB4AHgAeAB4AIAAgAB4AHgAeAB4AHwAfAB8AHwAgACAAHwAfACEAIQAh
ACEAIwAiACIAIQAfACAAIQAhACMAIwAjACAAIAAgACAAIgAgACAAIAAeAB8AHgAfACAA
HgAfAB4AHgAeAB4AHQAdABsAGwAcABwAHgAdAB0AHQAdAB0AHQAdAB0AHQAdAB0AHQAd
AB0AHQAdABwAHAAcABoAGwAbABsAGQAaABwAHAAcABwAHQAdAB8AIAAhACMAJQAlACUA
JQAnACkAJwAnACYAJAAkACQAJAAkACQAIgAhACMAIwAiACEAIQAhACIAIwAjACMAIQAg
AB0AHQAdAB0AHQAdABsAGwAbABsAGwAaABoAGwAbABsAGQAYABgAFgAWABcAFwAWABQA
EwATABMAFAAUABQAFAAUABUAFQAVABMAEwATABMAEQARABEAEQATABIAEQARABIAEgAS
ABMAEgAQAA8ADQAOABAAEQASABEAEQARABEAEAAPABAADwARABIAFAAVAA4ADQANAA0A
DQANABAAFAAYABoAJAAzAD0ARwBYAGkAdAB1AHAAXwBBACAABgD4/+7/5P/b/8//xf/E
/83/2P/l//L//P8FAAgACgAOABAADAAIAAoADAANAA0ADAAMAAwADwAPAA8AEQARABEA
EQASABIAEwATABIAEgASABAAEgATABMAEwATABMAEwATABEAEwATABIAEgATABQAFQAT
ABMAEwATABQAFQAWABkAGAAWABUAFAAWABcAGAAZABkAGQAZABkAGgAbABwAHgAdAB0A
HgAeABwAHAAcAB0AHwAgACIAIwAjACMAJAAjACUAJgAnACcAKQApACoAKwAsAC4AMQAy
ADQANAA0ADYANwA4ADoAPgA+AEAAQAA/AEEAQgBEAEUARwBIAEoATABMAEsASQBHAEgA
SQBMAE0ASwBKAEsASgBLAEkASABHAEUARABEAEMAQAA+AD4APQA+ADwAOwA8ADcANgA1
ADQAMQAxAC8ALAAqACoAKQAnACgAJwAmACYAJgAlACQAJAAhACEAIAAgAB4AHgAfAB8A
HwAfAB8AHwAdABwAGwAbABwAHAAdAB4AHgAdABwAGwAeAB4AHgAfAB8AHwAgACEAHwAf
AB4AHQAdAB4AIAAgACAAIAAiACIAJAAkACQAJAAkACMAIgAhACAAIAAfAB8AIAAhACIA
IwAiACAAHwAdAB8AIAAhACEAIQAhACEAHgAeAB4AHgAgAB4AHgAeABwAGgAYABgAGAAZ
ABsAGwAcABwAHAAbABsAGQAZABoAGgAYABcAFwAXABkAGQAZABkAFgAVABQAEwAVABUA
FQAVABQAEgARABAAEgATABMAEwARABIAFAAUABUAFgAYABkAGAAYABgAGQAZABkAGQAZ
ABkAGgAcABwAHAAcABoAGAAUABEAEgATABMAEwARABEAEgATABMAEwARABAADQANAA0A
DQAPAA8ADQANAA8ADwAPAA4ADAANAA0ADQAMAAoACQAGAAgACQAJAAgACAAHAAcABwAH
AAgACQAKAAkACQAIAAcABwAHAAcABwAFAAUABQAFAAUABAADAAMABgAGAAYABwAGAAQA
AwABAAMABAAEAAQAAwADAAMAAwADAAMABQAFAAYABgAHAAcABAAFAAMA/f/5//n//P8C
AAYACAAMABkAKQA5AEgAWwByAIMAhgCDAHMAUgAoAAgA9v/q/93/1f/P/8b/w//G/83/
1v/g/+f/7v/0//b/9v/6//7//P/8//3//f/8//z//P/////////+//3//P/7//7//v//
/////P/8//z/+v/7//3//v////7//f/8//v/+f/7//v/+v/6//v//P/9//3//f/9//3/
+//7//v//f////7//v/+//7//f/8//v//P/9//7////+//3//P/8//3//f/+//7//v/+
//7////+//7//////wAAAQADAAMAAwAEAAUABQAHAAcACAAJAAgACgANAA4ADwAOAA0A
DgAPABAAEgAWABUAGAAZABkAGwAcAB4AHwAdAB4AIAAiACUAJQAkACMAIwAjACUAJQAi
ACIAJAAkACUAIwAiACEAIQAgACAAHwAeABwAHAAbABsAGAAWABYAEgASABIAEgANAA0A
CwAIAAgACAAHAAUABgAFAAQABAACAAEAAAAAAP3//f/8//z/+v/6//v/+//5//n/+f/5
//r/+v/6//v//f/8//z//P/7//v/+//7//7//v/+/////////wAAAQABAAEAAAD//wAA
AgAFAAYABQAEAAUABAAGAAYABgAGAAgACQAKAAsACgAKAAkACQAJAAkACQAJAAsACgAK
AAkACwAMAA0ADQANAA0ADQAKAAwADAAMAA4ADgAOAA4ADAALAAoACwAMAA0ADwAPABAA
EAAQAA8ADwAPAA8AEAAQABIAEQARABEAEQARABEAEQARABEAEQARABMAEwATABMAEwAS
ABIAEgATABUAFgAXABUAFgAYABgAGAAYABkAGQAbABwAHQAfACAAIQAiACMAIwAjACMA
IwAjACQAJAAkACQAJAAkACQAIgAhACMAIwAiACEAIwAlACgAKwApACcAIwAgACAAIQAi
ACMAIwAjACEAIQAjACMAIwAiACQAJQAlACUAJQAkACQAIgAgACEAIQAgACIAIQAhACEA
IgAiACIAIgAkACUAJQAlACUAJQAlACUAJAAjACIAIQAiACIAIgAjACIAIgAiACMAJQAk
ACQAIwAjACQAJAAkACEAIQAhACEAIQAhACMAIwAkACQAJQAlACYAJQAlACMAIwAjACIA
IgAkACoANgBFAFUAZQB4AI0AngChAJwAjQBxAEwALgAeABQABAD3/+3/5f/g/+X/8v//
/woAEAATABgAHgAgACIAIgAiACIAIAAjACMAIgAiACAAIwAjACMAIwAjACMAIwAiACIA
IwAjACQAJAAkACIAIgAjACMAIwAhACEAIQAhACEAIwAjACIAHwAfAB8AHwAhACEAIQAh
ACEAIQAhACMAIQAgACAAIAAjACMAIwAjACIAIQAgAB8AIQAhACEAIgAjACMAJAAkACQA
JAAkACUAJgAmACcAJwAnACcAKAAnACkAKgArACsALQAtAC4ALwAvADAAMgAyADIAMgAy
ADQANgA2ADcAOgA5ADwAPQA9AEEAQgBEAEUARABEAEUARgBHAEcARgBFAEcARwBJAEkA
RgBGAEgASABJAEcARgBFAEcARgBGAEUAQgBAAEAAPwA9ADoAOAA4ADYANgA2ADYAMQAx
AC8ALAAsACwAKwApACgAJwAmACYAJAAjACIAIgAjACMAIgAiACAAIAAhACEAHwAfAB8A
HwAhACIAIwAlACMAIgAiACIAIwAjACMAIwAkACQAJAAlACUAJQAmACcAKQApACgAJwAl
ACYAKAAoACgAKAAqACoAKgAqACoAKgAqACkAKAAnACoAKgApACkAKQApACkAKQApACgA
KAAnACcAKAApACkAJwAnACcAJAAkACQAJAAmACQAJAAkACIAIwAiACMAJAAiACMAIgAi
ACAAIAAfAB8AIQAhACIAIgAgAB8AHwAfAB8AHwAfAB8AHgAdABwAGwAaABkAGAAXABkA
GAAYABgAFwAXABYAFQATABQAFgAWABMAEgASABEAEQAQAA8ADwAPAA8ADwAPAA8ADwAP
AA8AEAARABIAEQATABMAEwATABEADAAOAA4ADgAOAA0ADAAJAAcABQAFAAQAAwAFAAUA
BgAHAAQAAwAAAP7//f/9//3//f///////f/9//3//f/9//z//P/9//3//f/7//r/+v/4
//r/+//7//r//P/7//v/+//3//b/9f/0//X/9//4//n/+f/5//n/+f/5//n/+f/5//f/
9v/1//X/9//4//n/+//8//z//f/9//z//P/7//r/+//7//v/+//7//v//f/9//r/+v/7
//v/+P/5//n/+f/3//f/+v/8/wAABgAQAB0AKQA3AEYAVQBgAGUAYgBTADUAFAD4/+j/
3P/S/8X/uf+z/7b/v//K/9f/5P/s/+//8v/0//b/+P/6//j/+P/6//v/+//6//r/+v/9
//3//f/+////AAABAAAA/v/9//v//P/+/wAAAAD+/////////wAAAQACAAMABQAHAAcA
BgAEAAMAAgABAAIAAwAEAAUABQAFAAUABwAJAAgACAAIAAgABwAGAAUABwAHAAcABwAJ
AAkACQAKAAkACQAKAAoACwAMAA0ADwAOAA4ADwAPAA4ADwARABEAFAAWABgAGQAZABkA
GgAbAB4AIAAjACQAIwAiACEAIgAlACYAKAAsAC0AMAAxADEAMQAyADQANQAzADQANgA4
ADoAOwA7ADsAOgA5ADoAOQA4ADgAOgA6ADoAOQA5ADkANwA2ADYANQA0ADIAMgAxAC8A
LAAqACoAKgAqACoAKgAnACcAJQAiACEAIgAiACEAHwAdABsAGgAYABcAFgAWABUAFQAU
ABQAEwAUABYAFwAXABcAFwAXABgAGAAYABkAFwAWABYAFgAZABkAGQAZABoAGgAaABsA
GwAbABwAHQAbABsAGgAZABkAGgAcABwAHgAeACAAIAAiACIAIgAiACMAIwAjACMAJAAk
ACMAIwAiACEAIAAfACAAIAAhACEAHwAgACEAIQAjACMAIwAgACIAIgAiACQAIwAiACEA
HgAfAB4AHwAgAB8AHwAdABwAHQAeAB4AHwAfAB8AIAAgAB8AHQAcABsAGQAZABkAGQAa
ABsAHAAdAB0AHQAdAB0AGwAaABoAGgAYABkAGQAZABgAGAAZABgAGgAaABsAGwAeAB4A
HgAfAB4AHQAcABsAHwAhACEAIQAeABwAHAAcABwAHAAcABoAGQAbABsAGgAZABkAGQAa
ABsAGAAXABQAEgATABMAEwATABEAEQAPAA8AEQARABEAEAASABMAEwATABUAFAAUABIA
DwAPAA4ADAAKAAkACQAJAAkACgALAAwACwALAAoACQALAAsACwALAA0ADQANAA0ACwAK
AAkACQAMAAwADAANAAoACAAHAAUABgAIAAkACgALAAsACwALAAkACQALAAsACwAMAA4A
DwAMAAsACQAJAAUA/f/+/wQACgAOABQAIQAzAEEAUABhAHgAiwCQAI0AfQBcADYAGAAE
APT/5//d/9X/yv/F/8z/1f/g/+r/8//8/wAAAgAGAAgABgAEAAQABAADAAEAAAACAAUA
BQAFAAMAAwADAAMABAAEAAUABQAGAAYABgAEAAQABQAFAAUABQAFAAUABQADAAUABQAE
AAUABQAFAAUABQAFAAUABQADAAMAAwAFAAYABgAHAAgABwAHAAcABwAHAAcABwAHAAkA
CQAJAAoACQAJAAoACgAMAAwADAANAAwADAANAA0AEAARABMAEwARABIAEwATABUAFQAW
ABcAGAAaAB0AHgAgACAAIAAiACMAJAAmACoAKQAsAC0ALQAvADAAMgAzADUANgA4ADoA
OQA5ADgANwA6ADsAPgA/ADwAPAA+AD4APwA9ADwAOwA8ADwAPQA9ADwAOgA6ADkAOQA2
ADQANAAyADIAMgAyAC0ALQArACgAKQAqACoAKQAnACUAIwAiACIAIQAgACAAHQAdABwA
HAAcABwAHQAdABsAGwAbABsAGAAYABgAGQAZABgAGAAYABkAGQAZABkAHAAcABwAHQAd
AB0AHgAfAB0AHQAcABsAGgAaABsAGgAaABoAHAAcAB4AHgAeAB4AHwAfAB8AHwAgACAA
HwAfAA==
         </WaveFormData>
      </LeadData>
   </Waveform>
</RestingECG>
