# Supplementary material for: Detection of Left Atrial Enlargement Using a Convolutional Neural Network-Enabled Electrocardiogram
Source: Front Cardiovasc Med. 2020 Dec 17;7:609976. doi: 10.3389/fcvm.2020.609976 (PMC7773668; doi:10.3389/fcvm.2020.609976)
Supplement: Supplementary file 5 [file Data_Sheet_5.ZIP › normal4/1802035843_4396_00000004.XML]

<?xml version="1.0" encoding="Windows-1252"?>
<!DOCTYPE RestingECG SYSTEM "restecg.dtd">
<RestingECG>
   <PatientDemographics>
      <PatientID>1802035843</PatientID>
      <PatientAge>81</PatientAge>
      <AgeUnits>Years</AgeUnits>
      <Gender>Female</Gender>
      <PatientLastName>liyaozhu</PatientLastName>
   </PatientDemographics>
   <TestDemographics>
      <DataType>Resting</DataType>
      <Site>1</Site>
      <AcquisitionDevice>MAC55</AcquisitionDevice>
      <Status>Unconfirmed</Status>
      <Priority>Normal</Priority>
      <AcquisitionTime>09:28:33</AcquisitionTime>
      <AcquisitionDate>12-15-2016</AcquisitionDate>
      <CartNumber>1</CartNumber>
      <AcquisitionSoftwareVersion>009C</AcquisitionSoftwareVersion>
      <XMLSourceVersion>MAC5000 v1.0</XMLSourceVersion>
   </TestDemographics>
   <RestingECGMeasurements>
      <VentricularRate>72</VentricularRate>
      <AtrialRate>72</AtrialRate>
      <QRSDuration>94</QRSDuration>
      <QTInterval>450</QTInterval>
      <QTCorrected>492</QTCorrected>
      <RAxis>72</RAxis>
      <TAxis>88</TAxis>
      <QRSCount>12</QRSCount>
      <QOnset>216</QOnset>
      <QOffset>263</QOffset>
      <POnset>135</POnset>
      <POffset>155</POffset>
      <TOffset>441</TOffset>
      <ECGSampleBase>500</ECGSampleBase>
      <ECGSampleExponent>0</ECGSampleExponent>
   </RestingECGMeasurements>
   <Diagnosis>
      <Modality>Resting</Modality>
         <StatementCount>5</StatementCount>
         <LabelText>12SL ��ϳ���</LabelText>
      <DiagnosisStatement>
         <StmtText>����</StmtText>
      </DiagnosisStatement>
      <DiagnosisStatement>
         <StmtFlag>ENDSLINE</StmtFlag>
         <StmtText>�����Խ���</StmtText>
      </DiagnosisStatement>
      <DiagnosisStatement>
         <StmtFlag>ENDSLINE</StmtFlag>
         <StmtText>��������ST����T���쳣</StmtText>
      </DiagnosisStatement>
      <DiagnosisStatement>
         <StmtFlag>ENDSLINE</StmtFlag>
         <StmtText>QT�����ӳ�</StmtText>
      </DiagnosisStatement>
      <DiagnosisStatement>
         <StmtFlag>ENDSLINE</StmtFlag>
         <StmtText>�쳣 ECG</StmtText>
      </DiagnosisStatement>
   </Diagnosis>
   <Waveform>
      <WaveformType>Rhythm</WaveformType>
      <WaveformStartTime>0</WaveformStartTime>
      <NumberofLeads>8</NumberofLeads>
      <SampleType>CONTINUOUS_SAMPLES</SampleType>
      <SampleBase>500</SampleBase>
      <SampleExponent>0</SampleExponent>
      <HighPassFilter>16</HighPassFilter>
      <LowPassFilter>150</LowPassFilter>
      <ACFilter>NONE</ACFilter>
      <LeadData>
         <LeadByteCountTotal>10000</LeadByteCountTotal>
         <LeadTimeOffset>0</LeadTimeOffset>
         <LeadSampleCountTotal>5000</LeadSampleCountTotal>
         <LeadAmplitudeUnitsPerBit>4.88</LeadAmplitudeUnitsPerBit>
         <LeadAmplitudeUnits>��V</LeadAmplitudeUnits>
         <LeadHighLimit>2147483647</LeadHighLimit>
         <LeadLowLimit>268435456</LeadLowLimit>
         <LeadID>I</LeadID>
         <LeadOffsetFirstSample>0</LeadOffsetFirstSample>
         <FirstSampleBaseline>0</FirstSampleBaseline>
         <LeadSampleSize>2</LeadSampleSize>
         <LeadOff>FALSE</LeadOff>
         <BaselineSway>FALSE</BaselineSway>
         <ExcessiveACNoise>FALSE</ExcessiveACNoise>
         <MuscleNoise>TRUE</MuscleNoise>
         <LeadDataCRC32>1607094543</LeadDataCRC32>
         <WaveFormData>
7//v/+3/7f/w//H/9P/3//j/9//2//T/8//y//H/8P/w/+z/7v/v//L/8f/w//T/9v/3
/+//9P8EAAAA9P/5//3/+f/6/wcAEwAZACIALQA2ADgANQA2ADQAKgAjACEAIwAfABcA
EQAKAAQA/P/0/+z/5f/p//T//P/6//b/9v/4//b/7//r/+3/7f/u//T/9f/0//X/9v/0
//P/8//y/+//8//1//X/9P/x/+3/7P/u/+7/7v/v/+//8f/x//D/7//v//D/8P/x//L/
8v/y//P/8//w/+//7f/r/+v/6//t/+7/8f/1//f/+P/4//j/9f/y/+//7f/y/+//7v/u
/+z/7P/v//D/8//0//b/9//0//P/7//u/+//7//u/+z/7f/r/+n/6P/s/+//8v/0//L/
8v/z//P/8f/0//T/9P/0//P/8P/z//r/9f/2//j/9f/z//H/8P/z//b/+v////3/+//4
//b/9//3//j/+v/9//r/AAAEAP7/+//5//j/+f/6//3//v/8//r/+P/2//f/+P/3//r/
///9//7//////wAA/P/9//z/+//5//b/9f/1//X/9f/3//j//P/9//r/+P/3//j/+P/2
//b/9v/5//r/+//8//j/8//x/+//8//1//f/+f/4//T/8f/w//D/8v/w//D/9v/5//z/
///5//f/8//u/+//8v/y//L/8//z//H/8f/x/+//7//w//b/9v/3//f/+v/7//v//P//
//3//P/8//z//P/8//z//P/8//3//f/7//n/+f/5//r//v/6//j/+//+//3//f///wEA
AQACAAEA///+//3////9//v/+//8//r/+f/5//n/+f/6//3/AAD9//7//f/6//r/+//4
//j/+//+/////P/8//7//P/6//r/+v/7//v/+//5//z/+v/4//X/9f8DAAYACwAIAAMA
AAD9//r//f/+////AQD///////8DAAEA///9//v///8BAAMABQABAP///f/7//v//f//
/wIABQACAAEAAQD9//v/+v/5//3//v/+/wIAAgAAAPz/+P/3//f/+P/6//z/+v/6//r/
+P/3//b/+f/7//v/+//5//f/9//1//X/9P/1//T/8//1//b/9//4//f/9v/x//L/+P/7
//z//f/0//L/9//7//r//P8CAAAA//8FAAcACgAVAB0AIQAoADMAPgBGAEsATgBGAEAA
PQA5ADEALwAvACcAHgAYAAoA+v/2//f/+f/6//r/BAAMAAAA9v/4//v/+f/9/wEA/v/8
//z/+v/6//r/9//1//T/8v/w//X/+P/5//f/9f/y//L/8P/w//D/8f/1//n/+//8//j/
9//3//b/+v/8//3//v/7//n/9P/x//T/9f/4//v/+P/2//b/9//3//j/+P/4//b/9v/2
//f/+//5//n/+v/4//j/+//8//r/+P/3//X/9f/1//L/8v/2//f/9//2//j/9//2//b/
9f/1//X/9P/0//T/9f/1//L/9P/z//L/8//z//H/9f/7//X/9f/2//X/9f/1//b/+v/8
////AwABAAEAAAAAAP////8AAAIAAQD8/wAAAgD8//v/+//8//r/+v/8//z//f/+////
AAABAAIAAQAEAAMA///+//3/AAACAP//AQAAAP///f/6//v/+//7//v/+//8/wAAAQAB
AAAAAAACAAMAAgADAAQAAwACAAEAAAAAAP3//f/9/wAAAQACAAMAAAD8//n/+P/3//j/
9f/0//b/9//4//n/+f/5//f/9P/5//z//P/8//v/+//5//n/+v/5//r//P////7//v/9
//3//f/8//z/AAD/////AAD9//z/+//6//3//v8AAAEAAwABAAEAAQACAAYAAgAAAP//
AAD9//v/+f/7//v//P/+////AQADAAMAAQD//////v/8//v/+//7//v//P///wQAAQAC
AAEAAAAAAAEA/v/8////AgADAAAA/v/+//r/+v/6//r/+//8//3//P8AAAMAAgAAAAEA
//8AAAEA///+//3//v/9//3//////////f/7//f/9//7//3///8BAAMAAwADAAMA+f/3
//r//f8AAAMABgADAAAA/f/7//v/+//7/////f/9//3//f/9//3//f/9//3//f/9//3/
AAADAAYACgAJAAQAAQD///7//f/9//3////+//z//v8DAAYABwAIAAIA/f/5//b/+P/2
//b/9v/3//n/+/8BAP///f/7//f/+f/5//f/9//3//n/+f/5//r//P/+/wAA/f/8//f/
+P/3//f/9f/z//r//v/7//v/+P/4//7/AAD9/wMAGQAeABcAHwAtADIAMwA4AEAATQBW
AEwAPAA5ADcALQArACkAHwAWABIADAACAPz/+f/1/wAACAD+//b/+v8AAPz/9//5//v/
9f/w//L/9v/2//j/+v/4//f/9//2//H/9f/3//f/9//1//L/8v/0//T/9P/1//X/9//3
//b/8//z//T/9P/4//r/+//8//3//f/6//n/9//1//X/9f/0//L/8v/z//H/8v/y//L/
8P/w//D/8f/0//H/8P/w//D/8P/z//T/9P/0//X/9f/0//P/7//u//H/8f/w/+7/9P/3
//r//v/9//3//f/8//n/+P/4//f/9P/2//X/9P/1//X/8//3//z/9//4//r/+v/5//j/
+P/2//b/9//5//v//f/+/wAA/f/7//r/+v/4//T/+f/8//r/+f/5//r//P/+/wIABAAD
AAIAAQAAAAAAAAD+/wAABQADAAQABQAEAAYAAwAFAAIAAQD///z//v///wAAAQD+//7/
AQABAP///v/+/wAAAAD+//7//v/+//7//v/+/////f/+////AAABAAIAAwABAP7//P/8
//z//v/8//z//f/9//3//f/8//3//P/6//3/AAAAAAAAAAD///z/+//5//f/9//4//r/
+v/7//v/+//7//r/+v/+//3//f/+//v/+v/5//j//v8AAAMABQADAAEAAQABAAQACAAE
AAIAAgACAP7/+//7//3//f/+/wEAAQACAAMABQADAAEAAQD+//z/+//7//3///8CAAcA
CAADAAIA//8AAAIABQAEAAAAAQACAAEAAQACAAUABAACAAIAAgADAAUA/f/5//7/AgAC
AAIAAgACAP7//P/6//n/+//9////BQAHAAcABwAHAAYABQAEAAMAAQD///3/+//7//v/
+//8//3/+v/5//n//f///wIABQAGAAYABQAIAAgABgACAP7//P/7//v//P/7//j/9//2
//f/9//3//v//f///wEAAQD9//n/8//v//L/9//6//3/+v/4//b/9P/1//b/8//2//f/
9//1//P/9P/+/wMAAQD8//7/AgACAP//+//5/wAADQAVAB8ALgAxADQAPAA/AEIARAA8
ADMANQA3ADUAMwAtABwACgACAPz/+P/5//f/+P8AAAIA9v/2//7//v/7/wEACQAFAPj/
9v/4//b/9v/2//P/8//0//T/9P/5//z//f/7//f/8v/w//H/8v/z//X/9P/1//T/8v/w
/+//7//u//H/8v/y//L/9f/1//L/8f/v/+//8f/z//H/8P/x//P/8f/w/+7/7P/u//D/
8v/1//X/8f/v/+7/7P/s/+//8P/y//L/8//z//H/8f/u/+7/7v/t/+v/6P/s/+3/7v/w
//H/8f/x//D/7f/s/+z/6//t//L/9P/2//b/9f/y//X/9v/v/+7/7v/x//H/8f/y//D/
8P/x//P/9P/1//X/9v/3//f/+P/6//j/8v/1//b/9f/3//r//v/8//r/+v/4//j/+P/4
//j/+f/6//n//P/8//n/+f/5//r//P/5//v/+//7//r/+P/2//X/9P/z//P/9P/4//n/
9P/y//H/8v/1//b/+f/8//f/8v/t/+j/7P/t//H/9f/0//X/9v/3//b/8v/v/+7/9P/4
//j/+v/5//f/9f/z//H/8f/v/+z/8P/0//X/9v/2//X/8v/x//P/8f/x//L/9P/0//X/
9f/y//H/7//u//H/7//u/+7/8f/y//P/9P/4//j/+f/5//z/+//8//3/+v/6//L/7P/w
//L/8P/v//H/9f/3//r/+f/5//r/+//7//f/8//x//T/9P/1//f/9f/1//b/+f/5//P/
8f/t//D/8v/1//T/8f/z//X/9f/y//L/9P/y//X/9v/3//n/9//1//H/8v/1//T/8v/z
//D/8v/0//P/9f/x//X//P/5//j/9//2//T/8v/w/+//7P/r/+r/7f/v//H/8//1//f/
+f/7//3/+//7//v/+//3//X/8//y//b/9P/0//X/8//z//T/9f/y//D/7f/u//L/8v/w
/+7/7v/t/+3/7v/v/+7/7//w/+7/7f/s/+//7f/t/+3/6//u/+//7v/v/+z/7f/s/+v/
6v/q/+r/6v/q/+r/5v/o/+v/6//p/+f/4P/i/+P/4//o//L/9v/2//H/7//1//7/CQAL
AAkADAAXACYAMAA1ADoANgAiAA0ACQALAA0AEQANAAQAAgD+//T/7P/n/+H/5v/u//L/
9v/0/+r/4P/f/+n/7f/r/+z/6v/m/+L/4P/e/97/3//h/+L/3f/h/+P/4//l/+X/5P/m
/+j/6P/o/+n/5//n/+X/4v/j/+P/5P/k/+X/5v/m/+b/6f/p/+b/5f/m/+f/6v/t/+r/
6P/o/+n/6P/o/+f/5v/n/+j/6f/r/+r/5f/i/+D/3f/c/97/3v/g/+L/5f/n/+r/6//p
/+r/6v/p/+f/5P/l/+X/5f/m/+b/5f/k/+L/4f/i/+T/5f/k/+j/6f/q/+r/6f/m/+n/
7f/n/+f/6P/r/+3/7//y//D/7v/t/+3/7f/t/+z/7P/u/+//8f/0//b/8v/3//r/9P/x
/+//7v/v//D/8//0//H/8P/v/+7/7P/s/+r/7P/w/+//8f/z//D/8P/r/+v/8P/z//X/
9v/z//P/8//z//H/8P/y//H/7//u/+7/8P/v/+z/6//q/+r/6v/q/+r/7f/r/+z/7f/s
/+v/6v/p/+z/6v/p/+r/7v/w/+7/7v/t/+3/7f/t/+3/7//v/+7/7v/w/+//7v/x//H/
7//v//L/8f/y//T/9f/0//T/8//0//X/9f/2//b/8//x//D/9P/2//j/+v/8//z//f/9
//v/+f/5//n/9//6//X/8v/3//r/+f/5//v///8BAAQAAQD///7//f8AAP///v///wAA
/v/9//3//P/7//v//f8AAP3//v/9//3//v8AAP7/+P/5//r/+f/1//T/9f/y//X/+P/7
////AQABAP//AgD///z/+P/3////BAABAAAA///+//3//P/7//v//P/9//7/AwABAAEA
AQABAP///f/7//n/+//9////AQD9//3//f/+/wMAAAD//////P/7//v/+//8//z/+//+
/wEAAgABAAAA/f/7//r/+v/9//z//f/+//z/+//6//3//f/9//3/+//8//3//P/9//z/
/f/8//v/+P/4//j/+P/4//j/9P/2//v//f/9//3/AAAEAAcAAwAAAP7//P/8////AwAN
ABIAEwAZACUAMgA7AEAAPgBDAEwASAA6ADUAMwAtACsALQAjABYAFAASAAYAAgAHAP//
+v8CAAQAAAD+//z//v8BAPv/9f/3//j/9v/5//j/+f/6//j/9//3//b/9P/5//z//f/6
//f/8//y//X/9v/3//n/+//9//3//P/6//n/+f/4//v//v8AAAIAAQD///r/9//1//X/
9//5//f/9v/3//n/9v/0//H/7v/x//T/9//7//3/+f/3//b/9v/2//n/+v/4//j/+f/5
//n/+f/2//b/+f/7//z//P/7//n/9//2//v//f///wAA/P/8//3//f/7//7//v/+//7/
/f/6//3/AgD9//7/AAABAAEAAQACAAAAAAABAAMAAgABAP///v/+////AQAEAAMA/v8C
AAQAAQABAAIABAAFAAYACQAKAAcABgAFAAQABAAEAAIABAAEAAEAAQABAAIABAABAAMA
BAAFAAUABAADAAMAAwADAAIAAgAFAAUABgAGAAcACgAJAAYABQAEAAMAAgABAAAAAgAB
AAMABQAEAAUABgAHAAUAAAD8//r/+v/8//r/+v/9////AQADAP3/+//3//L/+v8AAAMA
BgAGAAUAAgABAP7/+//6//r/AwAGAAoADQAKAAkABwAGAAgABQADAAIAAAAAAAAAAAAA
AAAAAQABAAMAAQABAAEABAAIAAQAAgADAAQAAQD//wAAAwAEAAYABQAFAAYABwAMAAsA
CgALAAwACgAJAAkACwALAAwADwAPAAsACwAJAAUABAAEAAAAAgAJABAAFQAQAA4ADgAK
AAYABAACAAEABAAFAAQACAAKAAgABQAFAAEAAgADAAEAAwAFAAkACwALAAsACQAHAAsA
CAAGAAYABgAGAAgACgAMAA8ADQALAAkACwALAAsACwALAA0ADQANAA0ADQANAA0ADQAL
AAsACwAMAA4ACgAIAAcABAADAAMAAwAGAAgACQAOAA4ADAAIAAQABgAHAAkADAALAAgA
BwAGAAQAAwACAAUACQALAA0ADQAMAAsACAAHAAkACwALAAsACgAKAAoACgAHAAYAAQAC
AAMAAwABAP//BgAEAAEACwAWABAACAAMAAsACQAPABgAHQAjADMAPgBHAE4AUgBXAFwA
WABQAEsAQwA7ADkAOQAvACYAIAAWAAgABAADAAUADAASAAwAAgACAAYABAABAAcADwAH
AAAABAADAAAA///+//////8AAAAA+////wEAAQADAAEA/v/+////AAABAAMAAQABAP//
/P/7//v//P/8//3//v/+//7/AAABAP////8BAAEAAwAFAP///P/7//v/+//8//z//P/9
//7///8BAAIA/f/6//j/+f/6//7/AAD+//7///////3//f/6//r//P/9//3//P/9//v/
+f/4//v//f///wAAAAAAAAEAAQD8//7//f/8/wIABQAGAA0ADQADAP///P/9//3//f/+
/wAAAAABAAMAAQABAAAAAAACAAMABQAIAAUA/v8AAAAAAgAFAAkADgAMAAoACgAIAAsA
DAANAA4AEAAQAA4AEAAPAAkABgADAAEAAgD+////BQAJAAwADgAKAAkACAAHAAgACAAL
AAsACAAGAAUABgAEAAIAAgACAAQABgAIAAoADQALAAwADQAKAAkACAAHAAgABgAFAAYA
CAAKAAgACAAGAAUABAADAAIAAwACAAAAAwAGAAYABgAFAAUAAwADAAAA/f/8//z/AQAC
AAQABQAFAAUABAAEAAQAAQD///7/AQACAAMABAAIAAoADQAPAA4ACwAKAAkABwAKAAUA
AgAGAAoACgALAAgACQAIAAgACAAHAAcABwAMAAsACgALAAoACAAHAAcACQAJAAoADQAM
AAcABgADAAcACgAOAA4ACQALAA0ADQAMAAwADgAMAAoACgAKAAsABwAFAAEAAgAFAAQA
AgADAAUACAALAAsADAALAAwACwARABAACwAIAAUAAgADAAQABQAHAAcABwAHAAsADQAN
AA0ADQAOAA8AEAARAA8ADQALAAkABQAFAAUABgANAAwADQAPAAwACwALAAsADgAOAA0A
EAAQABAADgAMAA0ADQAOABAADQAKAAkACAAFAAUABQAJAAoACwAMAAsACgAJAAYABQAH
AAkACQAJAAkACgALAAwACwAKAAUABgAJAAkABwAFAAoACgAFAAkADgASABgAGAATABMA
DwASACUALQAtADYAPwBEAE4AUQBSAFYAVgBPAEsASwBNAE0ARwA2AB4AFgAcABgACwAF
AAgAEAAWABgAFgAUAA4ABwABAAcADQAKAAoACgAIAAgACAAGAAUABQAEAAIABwAKAAsA
CAAFAAEAAAACAAIAAgADAAIAAwACAAAAAgAFAAkADAAMAAwACwAKAAkABwACAP//AgAF
AAoADwAIAAIA/v/7////BAAIAAwACwAKAAkACQAJAAUAAwACAAQABgALAA4ADQAMAAwA
CwAJAAcAAgAAAAUACQAMAA4ADwANAAsACgAJAAcABQACAAIAAgADAAMAAQAEAAQABAAF
AAUAAwAHAAkAAQD///7/AgAFAAgADAAJAAYABAADAAcACQAKAAwACwALAAwADgALAAYA
CgAMAAUAAwACAAIABAAGAAoADAANAA4ADwAQABAAEAAOABAADwALAAoACQAMABAADwAT
ABEAEQAQAA4ADAALAAoACQAFAAQABgAFAAYABgAHAAoADgAOABAAEgARABAADwAOAAsA
BQACAP//BAAJAA4AEwAOAAgAAwAAAAcADAANABAADgALAAgABQAFAAUAAwAAAAEABAAE
AAQACAALAAwADwALAAcABQAEAAgACAAJAAkABwAHAAYABgAGAAMAAQAAAAMABAAFAAYA
CAAIAAkACQAIAAUABAADAAYADAAKAAoADQAQAA8ADwANAA0ACwAKAAkACQAKAAsADwAP
AA8AEQAOAAwACwALAAoACQAJAAsADQAJAAkABwAGAAYABwAEAAQABwAKAAsACAAIAAoA
CAALAAwADQAPAAwACwAIAAoACAAGAAMAAwAFAAoADwARAAsAAQD+////AAABAAIABQAG
AAcACQAGAAUABAAHAAoACwAMAA0ADAALAAoACQAMAA0ADgAPAAwACwAKAAoACgAGAAQA
AwAFAAcACgANAAsACAAEAAQABwAIAAcABgAEAAMAAwAEAAUABAAFAAYAAQD///3///8C
AAMABAADAAEAAQD/////AQAFAAcACQAFAAQAAwACAAIAAgD+/wAA/v/9//r/9//+//7/
AwALAAwABgAGAAgABQADAAcAFgAlACkAJwAoADMAQgBIAE8AWgBUAEoAQwA9ADkAOQA5
AC8AJAAeABIAAAD4//v////+//r//P8CAAgABAAGAA0ABQD5////BgD8//n/9v/1//T/
9//5//z//v/6//3//v/9/wAA///9//7//P/6//j/9//4//v//P/8//7///8BAAIA///+
//z/+v/9/////v////////8BAAMA/f/6//n/+f/6//z//f/+/wAAAAAAAAEAAgD9//r/
+P/6//r//f/+//z//P/9//3//v////3//v/+//3/+//4//z//f/+/wAA///9//v/+P/2
//b/9//3//v/AgAGAAoABwADAP3//f8BAPv/+//8//v/+//7//z/AAACAAUACQAJAAkA
CAAIAAMAAQAAAAAAAwACAAoAEAAMAAsACwAMAAgABAACAP7/AQACAAMABAAGAAYABAAG
AAkABwAIAAkACQAKAAYABwAJAAkACAAGAAcABwAHAAcABAAEAAcABwABAP7//P/8//3/
/P/9//7/AAAAAAAAAAD+//v/+//7//3///8BAAMAAwAAAP7//v8AAAIAAAAAAP7//f/8
//v//P/9//z/+v/9/wAAAAAAAAAA///8//v//f/9////AgACAP7/+//3//r//f///wIA
BwAFAAQABAACAAAA/v/8////AAACAAMAAwABAAEAAQAEAAgABAACAAMABAABAP//AAAD
AAQABgADAP///P/5/////////wEAAgAAAP/////8//v/+//9/wAA/f/+//3/+//8//7/
/P/7//3//////wAAAgAGAAYAAwACAAEAAQAAAP///P/+/wAAAAD//wEAAwAIAAIA///+
//3//P/6//r/+v/7//v/+//7/////f/7//n/9//4//n/+v/7//3//f/9//3//v8BAAQA
CAAJAAQAAQD//wMABQAIAAsACAAEAP///v8BAAIAAQAAAPv/+f/4//j/+v/4//j/+P/2
//X/9P/3//X/9f/1//P/9P/1//T/9f/z//X/9f/1//f/+P/5//r/+v/6//b/+P/7//v/
+f/3//j/+v/5//n//v/8//b//P8FAAcADwAgACEAGwAjADAAMQAqACwAMwA4ADQAJAAb
ACEAJQAfABMACQAAAPz/+v/4//b/8//x//D/8v/w/+z/8v/4//b/9f/3//f/8//y//L/
8v/w//D/8P/x//H/8v/y/+//8//1//X/9//3//b/+P/1//T/8//z//X/9//3//b/8v/x
//H/8P/z//T/9P/0//n/+//6//v/9f/x/+//7f/u/+7/8P/z//L/8v/x//D/9P/2//j/
+//5//P/7//s/+7/7v/x//L/9P/0//X/9f/1//X/8v/y//H/8f/w/+7/8//1//f/+v/5
//n/+f/4//P/8v/y//H/7//y//L/8v/1//X/8//3//3/9//3//j/+f/5//n/+v/7//z/
/v8BAP3/+//4//b/9//3//j/+v/8//j//f8AAPz/+//7//z/+v/6//z//P/8//z//P/8
//r/+v/4//r/+v/3//f/9//5//z/+v/9//7///////7/+v/3//T/8f/y//T/+f/7//v/
+v/6//z/+f/2//X/9P/2//b/9v/2//X/8f/w/+//8f/z//X/9//3//T/8v/y//L/8v/u
/+z/8f/1//n//f/2//P/7v/o/+//9P/2//j/+P/3//T/8//y/+//7v/u//f/+v/+/wEA
AQABAAAAAAABAP3/+v/4//j/+P/4//j/+P/4//n/+f/3//X/9f/1//n//v/7//r/+f/6
//f/9f/2//n/+v/8//////8AAAEAAgD///z/+//3//T/8v/x//X/+f/+/wUABQD///3/
+f/5//r//P/6//f/+f/7//v/+P/4//r/+P/5//r/+//9/wAAAQAAAAQA+P/4//X/9P/z
//L/9f/4//v////9//v/+f/7//v/+//7//v//f/9//3//f8AAAEAAgADAP3/+//5//j/
/f/6//n/+f/7//3/AAADAAAA/v/7//z//f/8//n/9v/3//f/+P/6//r/+P/4//j/+v/7
//z/AQAAAP///v/7//n/+f/3//f/9//5//n/+f/1//T/8//y//f/+v/5//7/+//3//H/
6//q//T/+f/3//7/BAACAP7/////////BgAPABMAGQAkAC8AOAA8AD8AQgBEADoAMQAx
AC8AJwAnACkAHAAIAAIAAAD8//n/9//0//r/AAD8//T/9P/2//f//f/7//X/+P/2//P/
8P/v/+7/7f/t/+7/7v/t//P/9//5//v/+//6//z/+P/2//T/8//z//X/9f/0//f/+f/8
//7/+f/2//L/7v/y//P/8f/x//L/8//2//n/9f/y//H/8f/y//T/9f/2//T/8v/w/+//
8v/v/+7/7v/u/+7/8f/y//H/8P/w/+//8v/z//H/8v/z//P/8v/w//P/8//z//T/8//z
//P/8v/y//L/8//z//H/9P/0//T/9f/1//P/9//5//P/8//0//X/9f/1//b/9//4//r/
/f/6//f/8//w/+7/7f/t/+7/8v/y//v/AgD8//v/+//8//n/9v/1//L/9v/6//7/AgD/
//7/+//8//z/+f/5//n/+v/8//n/+//5//n/+P/2//j/+f/6//v/+P/2//f/9f/1//b/
+P/8//r/+P/4//j/9f/0//P/8v/z//H/8v/z//P/8//z//P/9//2//b/+P/6//z/+v/6
//n/9//1//P/9P/1//T/8v/y//L/7//s//D/8f/w//H/8v/x//L/9P/1//L/8P/t//D/
8f/x//L/9//3//j/+v/6//r/+v/6//v/+v/6//n/+P/1//T/8//4//7//P/8//r/+v/2
//P/9P/3//j/+v8AAAMABwALAAgAAQD6//X/9v/2//f/+f/3//f/+P/7////+//7//n/
+//8//7//P/2//f/+P/3//r//P8AAAAA/P/4//T/8f/0//X/9P/4//z//P/7//3/9/8A
AAIA/v/8//r/+P/2//T/8v/x//P/9f/3//3///8BAAMABQADAAEA///9//3//f/9//3/
+//7//v//P8BAAAAAQADAAEAAQACAAMA///8//j/+P/9//7//f/8//r/+f/5//r/9//y
/+//7P/v//H/8//5//v/+//7//n/+P/3//T/8//0//f/+P/5//f/9v/1//T/9f/2//P/
9v/5//n/9//1//D/9P/7////AgACAAIA/v/5////BwAIAAkAEwAlADQAOwA+AEAARwBM
AEoAPAAxAC0AMQAzAC0AIQAWABIACgD8//T/+f/9//7//v/+/wAAAAD4//T/+//9//v/
+f/2//T/8v/w//D/8P/w//H/8//0//D/8//0//P/8v/v/+v/6v/q/+r/6v/r//D/9f/4
//r/9v/1//X/9P/1//b/9v/2//X/9f/y//H/8v/z//b/+f/1//L/8f/x//P/9v/4//r/
+P/2//T/8//2//P/8v/y//H/8P/y//L/8//0//b/9//1//P/7v/s//D/8f/x//D/8//z
//P/9P/z//P/8//y//D/8P/x//H/7f/w//D/8P/z//P/8f/1//n/8//z//T/+f/7//3/
AAD6//b/8//x//b/+f/7//7/+f/3//b/9v/4//T/+f/8//b/9f/1//b/+f/6//3//v/+
//7//v/+//7//v/8//7/AgD//////////wAA/P/9///////+//z/+//7//v/+//4//j/
+//7//3//v8AAAQAAgD+//z/+v/6//r/+v/6//j/9f/1//X/9f/1//X/9f/5//j/+P/6
//n/+P/z//D/9P/1//b/9//3//n/+f/4//r//P/7//r/+P/3//T/8//1//X/9//6//3/
/P/8//v/+f/5//j/+P/5//f/9v/2//j/+v/8//7/+//4//b/8//2//X/9v/3//n//v/7
//r/+//8//n/9//1//f/9//4//v//f8AAAMAAwABAP/////9//r/+P/3//n/+f/6//3/
/f/5//n/9//3//j/+v/4//X/9//5//n/9v/2//j/9v/3//j/+f/7////AQABAAYAAQD8
//b/8//0//j//P/9//f/8//x/+3/8f/1//f/+f/7//v/+f/7//n/+f/5//n/+f/5//n/
+f/7//3/AQAFAAIAAQD8//n//f/+//3//v8AAAEAAgACAAIAAgAFAAEA/f/8//v/+//7
//z//P/8//z/8v/2//z/+P/2//T/8v/w//X/+P/7//7/+v/4//b/9P/2//b/9v/2//b/
9v/2/w==
         </WaveFormData>
      </LeadData>
      <LeadData>
         <LeadByteCountTotal>10000</LeadByteCountTotal>
         <LeadTimeOffset>0</LeadTimeOffset>
         <LeadSampleCountTotal>5000</LeadSampleCountTotal>
         <LeadAmplitudeUnitsPerBit>4.88</LeadAmplitudeUnitsPerBit>
         <LeadAmplitudeUnits>��V</LeadAmplitudeUnits>
         <LeadHighLimit>2147483647</LeadHighLimit>
         <LeadLowLimit>268435456</LeadLowLimit>
         <LeadID>II</LeadID>
         <LeadOffsetFirstSample>0</LeadOffsetFirstSample>
         <FirstSampleBaseline>0</FirstSampleBaseline>
         <LeadSampleSize>2</LeadSampleSize>
         <LeadOff>FALSE</LeadOff>
         <BaselineSway>FALSE</BaselineSway>
         <ExcessiveACNoise>FALSE</ExcessiveACNoise>
         <MuscleNoise>TRUE</MuscleNoise>
         <LeadDataCRC32>1236288792</LeadDataCRC32>
         <WaveFormData>
4v/h/+D/4P/j/+H/5f/o/+f/5f/k/+L/5P/i/+L/4v/h/+H/4v/i/+T/5P/l/+f/4//l
/97/3f/h/+H/4P/o/+v/6v/y//v/AgANABwALwBFAGEAfgCbAL4A2QDVAK4AggBqAFsA
VQBPADUAFwAMAAkABgAAAPr/9//s/+P/4f/l/+P/3f/Y/9r/3P/e/+T/4//k/+P/4v/h
/+D/3v/d/93/3//h/+H/3//f/9//3//g/97/4P/h/9//3//i/+L/4//i/+L/4v/i/+P/
5P/n/+f/5v/j/+P/4f/g/+P/4//l/+T/5v/o/+b/6P/o/+j/6P/n/+X/5P/m/+X/5f/k
/+b/5//n/+j/6v/p/+b/4v/j/+P/5P/m/+j/5//m/+T/4v/h/9//3f/h/+T/6f/q/+r/
6//u/+//7v/y//H/7f/u/+3/7v/v//L/8v/z//X/8//y//L/8P/y//T/9v/4//f/9v/1
//T/9P/2//n//f/7//v/+//7//j/9v/1//T/9//4//n/+f/2//X/9P/z//P/9P/1//j/
+f/5//r/+//2//L/8//z//X/9P/0//T/8f/t/+v/6P/p/+r/7P/t/+3/7v/u/+7/7P/r
/+n/5//l/+b/6P/t/+n/5//j/+H/4f/h/+H/3//i/+H/5P/l/+X/5P/l/+T/5v/m/+f/
6P/l/+T/4//h/+H/4v/i/+L/4v/k/+X/5f/j/+P/4f/g/+L/5v/q/+3/7f/u/+7/7P/u
/+7/7f/s/+//8P/v//D/7v/u//P/8//y//L/8f/w//L/8//w//H/8v/z//P/8//y//T/
9v/1//P/8v/v/+7/7//w//H/8v/z//H/7//v//D/7//v/+//7//t/+3/6v/p/+z/8P/w
/+7/7v/u/+z/6//u/+7/7v/v/+7/7//x//H/8f/x//H/8P/u/+3/7f/5//n//P/4//X/
9P/z//L/9f/2//n/+v/5//j/9//2//X/9f/0//L/9f/4//v////8//r/+f/4//n/9//3
//f/9f/0//T/9P/y//H/8P/v//L/8P/x//P/8//x/+3/6P/o/+j/6P/o/+n/6f/p/+r/
6v/q/+r/6//q/+r/6f/o/+b/5f/h/+P/4//j/+L/4v/l/+b/5f/m/+b/5f/l/+b/6f/r
/+3/8P/t/+n/6//q/+P/4//p/+z/9P///wQABAAJAA4AEQAgADcASwBpAJAAsQDIAN0A
4QDEAJ4AhgB/AHcAZwBLADEAKAAjABwAGAAQAAMA/P/5//P/6//v//H/8P/y//b/9v/4
//b/+P/4//j/9v/2//X/9f/3//n/+//7//X/9f/1//X/9P/y//T/9f/3//n//v8AAP3/
/P/8//z///8BAAMABwAFAAQAAQABAAMABAAJAAsACgAGAAUABAACAAQABAAEAAYABwAH
AAgACAAHAAcABgAEAAUABQAGAAkACQAHAAQABQAFAAYACAAIAAcABgAEAAIAAwADAAMA
AwAEAAcABgADAAMABQAFAAQACAAHAAMABgAHAAoADQAMAAoACQAJAAcACAAKAAoACwAM
AA0ADgASABIAEgASABIAEgATABUAEgARABAADwAPAA4ADgAOAA4ADAAKAAcACgALAAwA
DQAPABAAEQAUABAADQALAAkACgAIAAsADQALAAgABgAEAAQAAwAEAAQABAAEAAUABQAH
AAgACAAIAAYABwAHAAcAAgACAAMABwAHAAcABQAFAAUABQAFAAMAAAD9//7//f/+//7/
AAAAAP7//P/7//r/+v/6//r/+f/7//7/AAACAAAAAgADAAMABAAFAAQABAACAAQABgAH
AAYABgAFAAIABwAIAAgACAAGAAYABAAEAAUABgAMAA0ADAAMAAsACgALAAsABwAHAAcA
BwAGAAUAAgAEAAYABQAGAAgACAAKAAoACgAKAAoABwAFAAMAAwADAAEAAAD//wQABQAI
AAgABAAGAAkACAAEAAQABAACAAAAAgABAAAAAgAAAAAAAQABAAEAAQABAAEAAAAAAAEA
/v///wMAAAAAAAAAAQACAAIABAADAAIA///+//7/AAABAAIABQAHAAkABwAGAAUABQAG
AAYABwAIAAkACgALAAoACwAKAAcABgAFAAQAAgADAAMAAgACAAIAAgADAAMAAgACAAIA
BgAHAAoADQAKAAYAAwAAAP7//f/8//v//v/8//3///8DAAMAAQD+//v/+v/5//j/+P/3
//b/9v/3//j/+f/7//z//P/7//r/9//1//D/8f/y//P/8//0//f/+P/3//j/9//1//T/
9P/y//H/8P/w//P/9f/x//D/7f/p/+3/9v/8/wMACgAOAA8AGgAtADgAQwBbAIEArADN
ANwA4QDjAMYAnACIAIMAcwBbAEUANwAsACUAIgAYAA4AAwD0/+n/6f/r/+v/7f/u/+z/
7P/q/+r/6//u/+//8P/x//L/8v/z//L/8//0//P/7f/t/+3/7f/s/+r/7P/t/+3/7f/w
//D/7//u/+7/7v/v//H/8//3//X/9P/x//H/7//u//H/8f/y//D/8f/y//L/9P/0//T/
8v/x/+//7v/w/+//7//u//D/8f/x//L/9P/z//D/7P/p/+n/6v/s/+//7//v/+7/8v/1
//f/+f/2//b/+P/2//P/8//1//X/9f/6//r/9//7//v//f///////v/+/////f/+/wAA
AAD+//7//v/+/wEAAgADAAQAAAAAAAEAAwABAAEAAQABAAIAAgADAAQACAAIAAgABwAG
AAUABAADAAMABAAFAAgACAAHAAcABwAEAAAAAQABAAMAAgACAAIAAwABAAEAAAD+//7/
//////7//v/9//z//P/9//3//f/4//j/+f/9///////9//3/+//7//v/+f/5//f/+f/5
//z//P/+//7//f/8//z//P/8//z//P/7//r/+v/5//j/+//+/wAAAQD+//3/+v/4//z/
AAAEAAcABgAGAAUAAgAGAAgACQAKAAgABgACAAAAAwAGAA4AEQAOAA4ADQAMAAsACwAH
AAcABgAFAAMAAQACAAYACgALAAoACgAIAAgACAAIAAgACAAGAAMAAAD//wUABwAKAA0A
CQADAP//+P/6/wAABwAKAAUABAADAAAAAQAGAAgACgAIAAYABgAHAA0ABwAJAA0ACAAI
AAgACAAIAAcABgAHAAYABwAIAAkACgAIAAkACQAIAAYABgAGAAcABwAGAAYABgAEAAEA
AAD//wEAAAAAAAAAAwADAAMAAwAFAAIAAgADAAMAAQD9//j/9v/2//b/9v/2//X/9P/0
//H/8P/v/+//8v/0//X/9v/1//P/7v/v//H/8//0//b/8//y/+//7v/w/+//7//w//L/
8f/w//D/7f/v//H/8P/t/+3/8f/0//b/+f/6/wIACQAQABsAKAAtADsAVwB4AJUAtgDR
ANMAvACWAHwAdQBzAGUATQA1ACYAHwAaABYADgAJAAAA7//n/+v/7//z//b/9v/y/+z/
6P/n/+j/5//m/+r/7P/t/+//7f/v//H/8f/r/+v/6//r/+r/6P/q/+v/6v/p/+v/6v/r
/+r/6v/q/+n/6f/p/+v/7f/s/+n/6f/p/+r/7//x/+7/6v/p/+j/5v/o/+j/6P/s/+3/
7f/u/+7/7f/t/+z/7P/t/+3/7v/x//H/7//s/+z/7f/v//L/8//x/+//7P/q/+v/6//r
/+3/7v/x//D/7f/t/+//7//x//b/9v/z//X/9f/3//n/+P/2//X/9f/4//r//f/+//v/
+v/5//j//P/8//z//P/8//z//f////3/+//5//f//P/+/wEABAACAAAA/v/7//v/+//7
//v/+//8//3/AAAAAP////////z/+P/5//n/+f/4//j/+P/5//f/9//2//f/+P/6//v/
+f/4//b/9P/2//f/9//3/+7/7P/r/+3/8P/z//T/9//2//X/9P/x//D/7f/u/+3/8P/y
//b/+P/1//L/8P/u/+//8P/x//H/8//0//T/9P/y//T/9f/1//X/9f/z//L/8f/y//P/
8//y//L/8f/u//P/9v/4//r/+//8//v//P/7//r//v/9/wAAAgADAAQAAQD///n/9//1
//X/9P/z//X/+v///wEAAgACAAAAAAD9//z/+//6//z/+//6//v//f/9//7////7//f/
9f/w/+//8v/2//b/9v/4//r/+v/4//r/+f/4//r/+P/4//n/9v/1//T/8//1//T/9P/1
//P/9f/6//j/+//4//7/AAD///7//f/8//z/+v/6//j/9P/y//D/7v/y//f/+//+//7/
/v/+/////f/8//z//P/6//f/9v/1//j/+P/5//r/+//7//v/+//4//T/8//z//f/9//1
//L/7//u/+3/7P/u/+3/7P/s/+z/7P/s/+3/7P/s/+v/6v/r/+v/6P/r/+z/7f/t/+7/
7v/u/+z/7P/r/+n/6P/o/+n/6f/p/+r/3f/d/9//3P/d/+H/4//o/+r/7f/y//7/CQAQ
ABMAGAAnAD0AWQB4AJkAuADTANsAwgCUAHQAbQBrAFsARwAzACIAGQAYABQADgAFAPr/
8f/t/+X/3//h/+j/6P/m/+T/5P/m/+j/6P/o/+f/5v/k/+P/4v/j/+T/4//i/+P/5P/l
/+T/4v/k/+X/4v/h/+P/4v/k/+T/5f/m/+b/5//o/+v/6f/o/+X/5f/i/+L/5v/n/+j/
5v/n/+j/5v/o/+j/6P/r/+v/6v/q/+j/5//n/+b/5f/l/+T/5P/n/+f/5f/i/+L/4//l
/+j/7f/t/+3/7P/s/+3/7f/t/+n/6P/p/+b/5v/n/+r/6//t//L/8v/v//D/7//w//H/
8//y//L/8//2//j/+//8//n/+P/3//b/+P/4//j/+P/5//r//P////3//f/9//3/+//6
//r/+v/8//z//P/7//r/+f/4//f/+P/4//j/+v/6//n/+f/5//T/8P/x//H/8//0//b/
+P/1//P/8//y//L/8v/z//P/8P/w/+//7v/u/+//7//v/+r/6v/r/+//8f/x/+//7//t
/+v/6f/l/+n/6f/t/+//7f/q/+n/5v/n/+j/6v/s/+3/7v/v/+//7P/s/+v/6v/q/+z/
7f/t/+//7//t/+z/6v/s/+7/7//y//T/9f/0//X/9v/2//b/+P/4//b/9v/2//b/+//7
//v//P/8//z//P/7//b/9f/4//n/+f/5//v//v8BAAEA/v/+//z//P/8//z//P/8//3/
+//5//n/+v/5//n/+f/5//f/9//0//H/9P/4//j/8//y//H/7v/r/+7/7v/u//D/8P/y
//X/9//3//f/9//3//b/9v/3//v//v/9//z/+//6//r/+v/8//z//f/+////AAD9//3/
/P/6//j/+P/4//n/+v/6//v//P/6//f/9v/1//b/9v/3//j/9P/x/+7/6//t/+r/6v/r
/+//8f/x//D/7v/u/+7/7v/w/+//7v/u/+v/6v/p/+n/6v/q/+n/6P/q/+n/5f/n/+b/
5//n/+j/6v/q/+j/6P/l/+P/4v/i/+T/5f/m/+j/6f/r/+f/5P/j/9//3//m/+r/8f/+
/wQA//8EAA0AHAAtAEcAZwCKAKkAxADRAMkApAB+AHAAbwBjAEsANwApAB4AGQAUAAgA
+v/z/+r/4//f/9//3f/d/9r/2P/e/+L/4P/g/+L/4v/i/+H/4P/e/93/3v/h/+T/5f/f
/9//3//f/+H/4P/j/+X/4//j/+b/5v/k/+L/4f/g/+H/4//l/+n/6f/o/+X/5f/k/+T/
6P/p/+f/5P/k/+T/4//k/+P/4v/l/+f/6P/q/+j/5//n/+b/6P/p/+n/6v/r/+v/6f/m
/+X/5f/m/+j/7P/t/+7/7v/q/+n/5//l/+j/6v/u/+7/7f/t/+//7//u//L/8f/t//H/
8f/z//X/9v/2//f/+f/3//j/+v/6//j/+P/4//j/+v/6//r/+v/6//r/+//9//z/+//6
//n/+v/6//v//P8AAAAAAAD///3//f/9//3/+v/6//r//P/8//v/+//7//v/+P/6//v/
/P/8//3//v/7//n/+f/4//j/+P/5//n/+//8//z//P/6//n/9//1//L/8v/z//f/9//3
//X/9f/1//X/9f/z//H/7//x//H/8f/w//H/8P/z//T/9v/4//T/8v/w/+3/8P/y//P/
9P/1//j/+v/7//n/9//z//D/9f/6////AwACAAIAAQD+/wAAAAD///7///8AAP//AAAA
AAAABQAFAAQABAADAAIABgAHAAQABQAFAAUABAADAAEABAAHAAcABwAIAAcACAAIAAgA
CAAIAAkABwAFAAUABQAFAAYABwAHAAUABQACAP7/AAADAAIAAQACAAMAAgAAAAQABQAG
AAMAAAD/////AQABAAEAAQAAAP7//f/9//z//f8BAP7/AAACAAUACAAHAAoACgAKAAsA
DAAMAAwADAAMABAAEAASABIAEQAQAA8ADgAMAA0ADQAMAA4ADgAOAA8ADwAOAA4ADgAO
AA0ADgAPAAwACgAJAAgABQADAAEA//8EAAQABwALAAoACQAGAAIAAgACAAIAAgABAP//
/f/8//r/+v/6//v///8AAAAAAAD+//3/+f/7//n/+f/4//j/+//8//v//P/8//v/+//8
//v/+f/3//b/+//7//f/9v/7//n/9f/6//7/AQAKABIAEwAaACsAOABHAF0AfQCgAMMA
2gDjAOMA1ACuAIwAgwB9AGcATwA9ADAAKQAoACAAFgALAPz/7//r/+//8f/v//D/9P/2
//b/9P/w//D/7v/s/+3/7v/u/+//7//x//P/8//w//H/8v/z//H/7v/v/+//7f/t//D/
8P/x//D/8P/w//D/8f/y//X/9//2//P/8//y//L/9v/3//b/8v/x//D/8v/0//T/9P/3
//f/9v/2//T/8//z//L/8//1//b/+P/4//f/9P/w/+//7//w//L/9//3//f/9v/1//X/
9P/z//P/9P/3//b/9f/1//f/9//2//r/+f/1//v//f8BAAUAAgD+//v/+f/7//z//v/+
/wEAAgADAAQABQAEAAMAAgD+//7///8BAP7//f/8//v///8CAAYACgALAAoACQAHAAcA
BwAHAAcABAAEAAQABgAGAAUABQAFAAAA/P/9//3/AQACAAQABgACAP///v/8//7/AAAD
AAUAAAD+//v/+P/4//n/+f/5//j/+v/9/wMAAQABAP/////9//v/+f/1//f/9f/3//f/
+f/6//3//v/6//j/9//2//j/+P/4//f/+f/6//r/+v/8//7///////3//f/7//r//f8A
AAMABQAGAAYABQACAAIAAgABAAAAAgACAAAAAAABAAIACAAJAAsADAAMAAwACwALAAcA
BwAKAAsACwALAAcACAAJAAcACAAIAAYABgAHAAgACQAKAAsACQAHAAcACAAHAAcABwAF
AAMAAwAAAP//BAAKAAwABQAEAAMAAAAAAAQABQAGAAUAAgABAAEAAAD///7//f8AAAAA
AQADAAMABQAKAAgABgAGAAcACAANAA4ADAAKAAgABgAIAAgACgAKAAsADAANAA4ADAAN
AA0ADAAKAAoACgALAAgABgAFAAQABQADAAMAAwAHAAgACgAMAAoABwAEAAEAAwAAAAAA
AQAEAAUABAACAAAAAAAAAAAAAAD///7//v/6//r/+v/7////AAAAAAAA///9//j/+f/6
//v/+//8//z//P/6//r/+v/5//n/+v/6//n/+P/4/////f/7//r/9//1//f/9v/2//3/
AgAMAB0AIgAhACoANwBJAGMAggChAMAA2QDnANwAvACaAIsAhwB5AF0ARQA+ADcALgAk
ABgAEQAKAAMA/f/5//X/8//2//z/+P/w//L/8//2//f/+P/2//b/9f/1//f/+f/7//v/
9v/1//T/8//1//T/9//5//b/9f/3//b/9//4//r//P/8//3//v8BAP7/+v/0//H/9f/4
////AwD///j/9P/w//P/+P/7//7//f/9//z//P/8//v/+//6//z//f/9//7/AwADAAEA
/v/6//n/+f/6/wAAAQACAAIAAgADAAMAAwD///7////8//3//f///////f8CAAIA////
////AQADAAIAAAD/////AwAGAAoADAAJAAgABwAGAAkACgALAAwADAAMAA0ADwANAAsA
CQAHAAYABAADAAIABgAIAAoACwALAAsACwALAAwADAAMAA4ACwAJAAgABwAHAAYACgAN
AA8ADgAOAA4ADAAJAAgABgADAAIAAgABAAIABAAFAAYACQALAAwADQAHAAYABgAJAAYA
BQACAAEABQAHAAkACQAFAAEAAQD//wMABAAHAAgABgAEAAMAAgAAAAAAAAD//wEABAAG
AAgABgAIAAkACQAKAAsACgAKAAoADAAOAA8ADgAOAA0ACgAPABAAEAAQAA8ADgALAAoA
DAAMABEAEQAQABAADwAOAA8ADwALAAsADgAPAA8ADwAMAA4AEAAPAAwADAAKAAoADAAO
ABAAEgAPAAsABwAFAAgACQALAA0ADwANAA0ACgADAAQABgAEAAEAAgADAAIAAgAGAAcA
CAALAAoACwANAAwACwAKAAkACQAIAAgACQALAA0AEgAQABEADAAIAAsADAANAA4ADAAK
AAoACAALAAwADQAOAA8AEQASABIAEAAOAAwACwANAA4AEAASAA8ADQANAA0ACQAGAAQA
AgAFAAUABQAFAAMAAAAAAAEABQAFAAMAAAD8//z//P/8//z/+//6//r/9f/y/+//7f/y
//b/+f/8//r/+f/1//f/+f/7//z//v/8//z/+v/6//j/9//3//j/9//1//P/8v/7//3/
+//+//n/7f/r//T/+v///woAFAAXABwAIwAqADcASQBhAIYAqQDEAN0A4QC+AJQAggCB
AHkAZwBPADkALAAlAB4AHAAaAA0AAAD9//v/+f/5//v/9v/y//L/9v/y/+//8P/v/+7/
7v/u/+3/7f/w//P/9v/3//X/9f/1//X/8v/u/+7/7f/w//P/+f/8//n/+P/4//j/9v/3
//j/+//7//r/9//3//T/9P/4//n/+P/0//P/8v/2//r//P/+//3//f/8//z/+f/3//b/
9P/3//n/+v/8/wAAAQAAAP7//////wAAAgADAAEA///8//v/+//6//n/+v/6//z/+v/7
//v//f/9/wAABgAHAAUABQADAAMAAwABAAAAAAABAAAAAAABAAAAAwAGAAkADAARABIA
EwAUAA0ACAAEAAEABgAJAAwADwARABAAEAAQAA4ADAAKAAcABQAFAAUABQAEAAQABAAG
AAkACQAKAAsACwAIAAoACwAJAAYABAACAAQAAwAEAAQAAwACAAIAAQD///7//P/6//3/
//8AAAEA//8AAAIABwADAAEA/f/7//7///8AAP///v/7//z/+//6//r//P/8//3//P/8
//z//v/+//7//f/9//7//v/+//3//v/+//3//f/9//v/+v/4//r//P/9/wAAAgADAAIA
BgAIAAkACgAHAAYAAwACAAQABAAJAAkADAAOAA8AEAAOAAsABAABAAIAAwADAAMABgAK
AA4ADwAMAAoABgAEAAYABgAGAAYABAABAP7//f//////AAABAAIAAQACAAAA//8CAAYA
BgAAAAAAAAD+////BAAGAAgABwAEAAMAAwABAAEAAQABAAQABAAFAAcACwAPAAgABwAG
AAUABAAEAAIAAgAAAAMABAAFAAYABAAFAAUABAAEAAQABAAFAAUABAAEAAQABgAFAAYA
BwAEAAIAAQAAAAIAAwAEAAUAAQD8//r/+f/+/wEAAgACAP7//P/6//j/9v/1//T/9P/y
//L/8v/z//T/9P/z//L/8f/v/+r/6//t/+//8P/y//D/8P/u/+7/8P/v/+//8P/u/+3/
7P/s/+n/6//l/+D/4//j/+H/6v/2//n/BAAQABEADgAdAC4AOQBRAHEAkACxANQA4QDP
AKoAhgByAG0AYwBNADMAIQAYABMADgAKAAIA+//0/+3/6//p/+X/4//m/+r/6P/i/+T/
5f/o/+n/6v/o/+j/5//n/+X/5//p/+n/6P/p/+r/6//o/+T/5P/j/+b/5//r/+z/6v/o
/+f/5v/k/+P/4v/j/+X/5v/l/+f/4v/g/+L/4f/k/+T/5//q/+b/5v/k/+L/5//p/+r/
7P/q/+f/5f/i/+T/5f/l/+b/6v/r/+r/6P/m/+X/5f/m/+b/5f/k/+L/5v/p/+v/7f/r
/+r/6//o/+r/6//u/+//7P/w/+//6//v/+//8f/z//X/9P/0//X/8v/y//P/8v/z//T/
9f/2//j/+P/4//j/9f/0//T/9f/2//f/+P/5//b/9P/z//L/9//4//n/+f/6//v//P/9
//v/+v/5//r/+P/3//f/9//z//D/8v/z//T/9P/1//b/8v/v/+7/7P/s/+z/7f/t/+7/
8P/x//L/8P/v/+3/6//p/+r/7P/x/+//7f/p/+f/6v/r/+z/6//p/+f/6f/p/+j/5v/m
/+T/5//o/+r/7P/q/+j/5v/j/+X/6P/q/+z/6v/s/+3/7f/r/+n/5f/i/+b/7P/y//f/
+P/4//f/9P/0//T/8//y//T/9P/y//L/9f/2//z//f/6//j/9f/y//X/9//1//f/9f/1
//T/8//x//T/9//3//j/+v/6//z/+//6//n/+P/1//P/8f/x//f/+f/8/////v/7//r/
9v/z//b/+v/6//P/8v/x/+7/7//0//b/+P/6//j/+P/5//v/+//7//v/9f/0//T/9P/0
//T/+P/6//7/AAD9//z/+//6//v//f/+//7/AAAAAAAAAQADAAIAAgACAP3/+f/3//X/
9f/0//T/9P/4//n/+v/7//f/8v/w/+//8P/v/+z/6P/p/+r/6//s/+//7//v//D/8P/w
//D/8f/v/+7/7P/q/+r/6f/l/+f/6f/r/+z/7v/r/+j/4//g/+X/5//q/+7/6f/l/+H/
3v/f/+n/6f/k/+f/5//n/+7/8v/x//b/AAABAAYADwAcACkANwBPAHAAlQCyAM0A2wDO
AKYAggB1AHMAYwBFACsAIAAZABIADAAEAP//+v/t/+P/4//j/+f/6P/k/+L/5P/k/+H/
4v/h/+D/3//e/9z/2//e/+P/6P/r/+n/6f/p/+n/5//k/+X/5f/k/+P/5f/k/+b/5v/n
/+j/5v/l/+T/5f/l/+T/4f/h/+L/4v/m/+f/5//k/+T/5P/l/+j/6f/q/+j/5//l/+T/
5v/l/+X/5P/h/+H/4P/g/+T/5f/k/+L/5f/n/+r/7v/w/+//7v/s/+z/7f/t/+3/6//q
/+v/6P/p/+n/6//r/+z/8v/z//H/8v/x//L/8//z//L/8v/z//H/8v/0//T/9f/2//f/
+P/4//b/9P/y/+7/7P/r/+v/7//z//f/+//5//j/+P/4//j/9v/0//H/9P/3//r//f/6
//j/9v/2//b/9f/1//X/9v/0//f/+f/3//b/9v/2//P/8f/x//D/8P/w//H/8f/w//D/
7//u//D/8f/x//H/6//q/+r/7f/r/+v/6f/p/+v/6//r/+n/6//r/+//8f/w//D/8v/y
/+//7v/u/+7/8P/w//D/7//s/+z/6//q/+z/7v/v/+//8f/x/+//7v/r/+r/6f/n/+3/
8P/y//L/9//4//j/+P/6//r/+P/4//j/+P/9//3/+f/4//b/9P/3//n/9//5//f/9//2
//X/8v/0//b/9f/4//r/+v/8//v/+v/5//j/9//1//P/8//z//P/9P/1//f/9f/1//L/
8P/0//n/+v/0//T/9P/y//P/+P/6//z/+P/0//L/8f/y//P/9P/1//f/+P/6//3/+f/5
//r/9//2//X/9P/z//L/8//y//X/+P/7//7///8BAAIAAgD///z/+f/3//r/+v/7//z/
+f/3//f/9//4//j/+f/6//z/+//6//n/9v/y//H/8f/x//H/7//s/+v/7P/t/+7/7P/p
/+b/5P/l/+j/6//v/+3/7P/q/+j/6v/p/+X/5//q/+v/6//s/+r/6v/o/+j/6P/n/+f/
6P/q/+n/6P/o/+n/5//n/+b/4//h/+X/6P/o/+v/9v/+/wEACgAXACoAOQBLAGUAjACx
AMYA0wDTALoAkAB8AHsAcwBbAEMAMwAmABsAFgAQAAYA+f/u/+f/3//b/9//5f/m/+j/
7P/m/+L/4v/k/+T/5P/l/+b/5v/n/+X/5f/l/+P/3//f/9//3//g/97/4P/h/+L/4//n
/+j/5f/i/+D/3v/i/+X/6P/t/+v/6v/n/+f/5//o/+3/7//s/+j/5//m/+f/6v/r/+z/
6//p/+b/5P/n/+f/6P/o/+X/5f/k/+T/6v/r/+r/6P/k/+P/4//k/+n/6f/p/+j/6f/r
/+z/7f/q/+r/7P/q/+f/5//p/+n/6f/u/+7/6//r/+v/7f/v//D/8P/x//P/9f/2//j/
+P/3//b/9f/0//n/+v/7//z/9//2//b/9//4//n/+v/7//j/9v/1//T/+f/6//v/+//+
////AAABAP///v/9//7//P/7//v/+//6//j/+//9//3//P/8//z//f/7//v/+v/4//b/
9f/z//b/+P/5//r/+f/5//j/9//0//T/9f/5//f/9//1//X/9P/z//L/7//y//H/9P/1
//T/8v/y//D/8f/w//D/8P/y//T/9v/3//X/9P/y//D/8f/0//b/9//5//v/+//8//r/
/P/+////AAAAAP///P/9//7//v/+////AAD//wAA/P/6//3/+//9/wAAAgAEAAYABwAE
AAUAAgABAP///f///wIABQAFAAQABAACAAIAAwAEAAUABgAFAAMAAQABAAIAAQABAAEA
AQD//////P/7//7/AgACAPz//P/8//r/+f/8//z//P////7///8BAAIAAwAEAAUAAgAA
AP///////wEABgAEAAMAAgACAAIABQAIAAgACAAIAAgACQAMAAcABAADAAEAAQD///7/
/f8AAAIAAwAFAAUABAADAAIAAgACAAIAAQACAAIAAwAEAAUABAACAP///P/5//j/9//6
//r/+//8//j/9f/3//P/7v/s/+z/7P/s/+7/8P/y//T/8//y//H/8P/w//D/8P/w/+7/
7v/u/w==
         </WaveFormData>
      </LeadData>
      <LeadData>
         <LeadByteCountTotal>10000</LeadByteCountTotal>
         <LeadTimeOffset>0</LeadTimeOffset>
         <LeadSampleCountTotal>5000</LeadSampleCountTotal>
         <LeadAmplitudeUnitsPerBit>4.88</LeadAmplitudeUnitsPerBit>
         <LeadAmplitudeUnits>��V</LeadAmplitudeUnits>
         <LeadHighLimit>2147483647</LeadHighLimit>
         <LeadLowLimit>268435456</LeadLowLimit>
         <LeadID>V1</LeadID>
         <LeadOffsetFirstSample>0</LeadOffsetFirstSample>
         <FirstSampleBaseline>0</FirstSampleBaseline>
         <LeadSampleSize>2</LeadSampleSize>
         <LeadOff>FALSE</LeadOff>
         <BaselineSway>FALSE</BaselineSway>
         <ExcessiveACNoise>FALSE</ExcessiveACNoise>
         <MuscleNoise>TRUE</MuscleNoise>
         <LeadDataCRC32>3250249004</LeadDataCRC32>
         <WaveFormData>
AgAEAAQAAQD//wEAAQABAAQABAAEAAYACAAGAAUABQADAAQABQAFAAcABwAHAAgAAgAD
AAsAFgAnAEEAVwBoAHUAhgCWAKgAtwCxAIoAXAA8ACMA8v+1/4L/Wv87/yn/Jf8n/y3/
Pv9X/2b/dP+D/5X/o/+v/77/zP/W/97/5f/q/+3/7//0//n///8CAAUABgAGAAYABgAE
AAYACAAIAAwADAAOAA4ADAALAAsADQAPABEAEwAUABEAEAAPAA4ADgAOAA4AEAASABMA
EwARAA8ADgANAA0ADgARABIAEwAVABQAFAAUAA8AEQAQABIAFAAVABYAFQAPAA4AEAAP
ABAAEQAVABYAFAASABAAEAAQABEAEQARABMAFQAWABcAEQAPAA0ADAAPABEAEwAUABIA
EgATABMAEQASABIAEgAWABYAFQATABAADwAPABAADwAQABEAEAAPAAwACwALAAkACgAK
AAoACgAJAAgACQAFAAMAAgABAAEAAQABAAAAAAAAAPz//P/6//z//P/8////AAAAAAAA
/v/9//7//v8AAAAAAAAAAAEAAQACAAMAAgACAAIAAgADAAQABQAGAAMAAgACAAIABAAF
AAUABQADAAIAAgACAAAAAQABAAEAAQABAAAA///8//z//f///wAAAgAEAAUAAgAAAAAA
AQAAAAEAAQABAAMAAwADAAMAAwADAAQABAAIAAgABwAHAAcABgAGAAcABgAGAAYABgAI
AAgACAAFAAMABQAGAAgACwALAAsACwAJAAgACAAEAAYACQAJAAkACgALAAoACwAHAAYA
BgAGAAgACQAJAAkACAAIAAYABAAGAAcABwAHAAsACQAJAAkABAADAAMAAwAFAAcACAAI
AAYABQACAAAAAQABAAIAAwAHAAkACgAKAAcABgAGAAcABQAHAAgACgAQAA4ACwAGAAcA
CAAJAAoADQAPABAAEQANAAkABQD///////8AAAEAAgACAAIAAgAAAP////8AAAIAAgAC
AAIA///9//z//f8AAAEAAwAFAAMABAAEAAQAAgACAAIAAgAFAAYABgAGAAQAAwADAAIA
BQAHAAgACQAHAAYABgAEAAMAAQADAAMABQAGAAYABgAGAAQAAAD9////AQAEAAcABwAH
AAcABwAEAAYACwATAB4ALQA/AFMAZgB3AIQAkACiALEAnwByAEYAJgABAMj/i/9e/z7/
If8V/xf/G/8b/yj/O/9M/2L/e/+P/5//rf+4/8L/yv/Q/9f/4P/n/+//9P/3//n//P/7
//3//P/7//r//f8AAAMABAAEAAIAAgAAAAAA/////wEAAgADAAQABAABAAAA///+/wEA
AgADAAYABQAFAAQAAQADAAQABQAHAAkACwALAAsACQAGAAQAAgABAAUABgAKAAgABwAG
AAMAAQACAAYABwAJAAkADAAMAAoACAAGAAYACwANAA4ADwAOAA0ACwAJAAgACQAKAAwA
DgAPABAAEAANAAwADAALAAwADgAPABAAEAAQAA8ADQANAA0ADgAQAA4ADgAOAAwACQAG
AAUABQAIAAoACwAMAAgABQACAAEA/////wAAAQABAAEAAQAAAP3//P/3//b/+P/8//7/
AAD+//7//f/8//v/+//9//7/AAAAAAAAAAD+//v/+f/3//v//P/9//7/+//6//n/+P/5
//r//P/+//z//f/9//3/+v/4//f/9v/5//v//P/9//r/+f/3//X/9//4//r//f/9//7/
//////z/+P/2//X/+P/7//3////9//3//f/9//7///8BAAIABgAGAAUABQAEAAIAAQAB
AAIABAAGAAgABQAEAAMA///+/wEAAwAGAAcABwAHAAcABgAEAAMA/v8BAAUABgAHAAYA
BQACAAEAAQACAAQABgAHAAkACgALAAkACAAFAAIABwAJAAoACwAJAAUAAwABAAEAAwAG
AAkABwAJAAoACgAFAAMA///8/wAAAwAHAAsACgAJAAcABAAEAAQABQAHAAYABwAHAAgA
BQAEAAIA//8DAAUACAALAAoACAAEAAEAAwACAAMABAAFAAYABwAIAAUABAABAAEACQAL
AAwACgAKAAoACgAMAA0ADQANAA4ACwAIAAMAAAD///////8CAAIAAgACAAAA/////wAA
AAAAAAAAAAD/////AAADAAAA////////AAACAAMABAACAAIAAgACAAEAAgACAAIABQAF
AAYABgAFAAUABAADAAQABgAJAAoABgADAAQAAwABAAIAAgACAAcACAAHAAcABAADAAMA
AwAFAAUABQAFAAoADAALAA8AHAAvAEcAYQB8AIsAjgCaAKgAowB/AFIAMAAMANv/pP9x
/0j/Kv8V/xP/G/8f/yn/Ov9R/2b/eP+J/5f/pf+1/8L/0P/c/+T/6//s/+//8f/y//X/
+f8AAAUABgAGAAYABgAEAAYACAAIAAsADAAPABAADAALAAsADQANAA0ADQAMAA8AEAAR
ABIADwAOAA0ADgARABMAFAATABEAEAAPAA8ADwARABEAEQAUABQAFQAWABMAFQAUABYA
GQAZABkAFwAUABQAFwAXABcAFwAaABoAGwAaABkAGgAaABkAFwAVABcAGQAaABsAGAAZ
ABoAHAAcAB0AHgAeAB4AHgAfAB8AHgAeAB0AHAAhACIAIgAhABwAGwAbABwAGgAaABoA
GAAYABYAFgAXABQAFAATABIAFAATABIAEwAOAA0ADQANAA0ADQANAAwADQAOAAsADAAI
AAgABgAEAAcACAAIAAgABgAFAAYABgADAAIAAQAAAAIAAwAFAAcABwAGAAUABAAGAAYA
BgAGAAQAAgABAAAAAgADAAMAAwABAAAAAAAAAP/////+//3/AAABAAEAAQD+//7///8B
AAAAAAAAAP//AQAAAAEAAwADAAMAAgABAAMAAwADAAMAAwADAAQABAAFAAQAAgABAAQA
BAAFAAcABgAGAAYABgAIAAoADAALAAgACQAJAAoACwALAAsACwANAAwADAAIAAcACQAI
AAcACQAJAAcABwAHAAgACgAMAAoACwALAAsADQAOAA0ADAAKAAkABwAFAAkABwAHAAcA
AwADAAQABQAHAAkACgAKAAsACwAJAAgABwAHAAgACQALAA0ADgAOAA0ACgAKAAcACAAL
AAwADQAOAA4ADwAPAA8ADQAJAAUA/////wEABAAHAAUABAADAAIAAgADAAUACAAFAAQA
AwACAAAA/////wEABAAFAAcACQAGAAYABQAEAAYABgAGAAYABQAGAAYABgAEAAMAAwAC
AAMABQAGAAcABQAEAAQAAgADAAMABwAJAAkACgAKAAoACQAIAAUAAwAGAAcACQALAAoA
CQAIAAcABAAGAAkADwAaACkAOwBNAGAAcQB+AIwAngCzALUAlgBiADoAHQD0/7n/hv9k
/0X/Lf8l/xv/F/8i/zn/UP9m/33/j/+b/6f/tP/A/8r/0v/X/+D/6//1//b/9f/z//b/
8//4//j/+P/4//z/AAAEAAYABAACAAIAAAADAAUACAANAAoACQAIAAYACAAIAAgACAAL
AAwADQAQAA0ADQAMAAkACgAMAA4AEQAPABEAEQARABAADgANAAwADAAPAA8AEgAQAA8A
DgALAAsADAAQABEAEAAPABEAEAASABAADgAOABAAEQARABEAEQARABAADwAPABEAEwAW
ABcAFwAXABYAFAAUABUAFQAXABgAGAAYABkAGAAWABMAFAAVABcAGgAWABYAFgAUABUA
EgARABEAEQASABIAEgAOAAsACAAHAAUABQAGAAcABQAFAAUABAAEAAQAAAAAAAEABAAF
AAYABAACAP///P///wEABQAIAAcABgAFAAQABAADAAMAAwAFAAYABwAIAAQAAgAAAP7/
//8AAAIABAADAAMAAgABAAAAAAABAAIABAAFAAUABQADAAEA/v/7//v//P/+/wEAAAAA
AAAA///+//z//P/9/wIABQAHAAkABwAFAAMAAQADAAMABAAEAAUABAACAAEAAQAAAAAA
AQADAAYACQAMAAkABgADAP3//v8DAAcADAAKAAkACAAHAAYABAADAP7/BAAJAAsADQAL
AAkABQADAAUABgAIAAoACQAJAAgABwAGAAYABAACAAUABwAIAAkACAAFAAQAAwABAAEA
AgADAAMABQAGAAYABgAFAAIAAAACAAMABQAHAAYABQADAAAAAgACAAMABQADAAUABgAI
AAcABgAEAAEACQALAA4ADgALAAoACQAIAA0ADwAQABEADQAJAAUA////////AAABAAQA
BAAEAAQAAAD/////AAAAAAAAAAAAAPv/+f/4//n/+v/7//3///8DAAYACAAKAAcABgAF
AAQAAwAEAAQABAACAAEAAQAAAAIAAwADAAMABAAGAAkACgAFAAMABQAFAAUABgAGAAYA
CAAIAAYABQACAAEAAQABAAMABQAHAAkACgAIAAcACwAUACMANwBNAF4AawB4AIYAmgCv
AL0AqgB8AE4AMwAQANf/nv92/1f/Qf83/y//L/88/03/Wv9o/3n/i/+b/6v/vP/I/9L/
2P/d/+T/5//t//L/+f///wIAAQAEAAQABAAEAAYACAAKAAoACgAKAAwADAAIAAcABwAJ
AA0ADwARABIADwAOAA0ADAAPABAAEQAUABIAEwATABEADwAOAA0ADQAQABMAFAAVABIA
EAAPAA4ADQARABIAFgAVABUAFQATABIAEgAVABUAFwAXABoAGgAXABQAEQAQABAAEQAR
ABEAEwAVABYAFwATABMAEwAUABcAGQAbABwAGQAYABgAFwAWABYAFQAUABgAGAAXABUA
EgARABEAEgASABQAFgAWABQAEAAOAA0ADQAOAA4ADgANAAsACQAJAAQAAwADAAMABAAF
AAYABgAFAAQA///+//7/AAAAAAAAAQACAAIAAgD///3//f/8//7/AAACAAQABAADAAMA
AwAGAAYABgAGAAYABgAGAAYABAACAAEAAAABAAMABAAFAAAA/v/9//z///8BAAIAAwAB
AAEAAAD//wAAAAABAAMAAwAEAAUABQACAAAAAAABAAIAAwADAAMAAwADAAMAAwABAAEA
AgACAAQABAADAAMAAQAAAAAAAQACAAQABgAIAAgACAAIAAUAAAABAAEAAgADAAMAAwAD
AAUABAAEAAAABAAHAAcABwAHAAcABQAFAAQABAAFAAYABwAJAAoACwAHAAYAAwAAAAQA
BQAFAAUACAAHAAgACQAEAAMAAwADAAUABwAIAAgABgAFAAIAAAAAAAEAAwAFAAcACQAK
AAoABwAGAAYABwAIAAsADQAQAAoACgAKAAoACgAKAA8AEQASABMAEQANAAkAAwD/////
AAABAAQABAAEAAQAAgABAAEAAgADAAQABQAGAAIAAQABAAMAAgABAAEAAQADAAQABAAE
AAIAAgACAAIABgAIAAkACgAJAAcABgAEAAUABwAIAAkACQAKAAwADAAGAAMABAADAAQA
BgAHAAgACAAIAAYABQAFAAUABgAHAAkACQAJAAkABgAIAAsAFQAoAD0AUwBnAHYAgwCQ
AKAAsACzAJcAagBCACYA/f/A/4P/Vv84/yH/G/8d/x3/I/82/0n/Wv9w/4f/mf+p/7n/
xv/S/9z/4P/l/+z/7//x//b//f8FAAYABwAJAAgABwAGAAkADAAPABAAEQAQABEAEAAO
AA0ADQAPABMAFQAXABgAFgAUABIAEAATABQAFQAYABUAFQAUABEAEQASABMAFQAXABkA
GQAZABYAFAATABIAEQAVABYAGgAZABkAGQAXABIAEgAVABUAFgAXABsAHAAbABgAFQAU
ABgAGQAZABkAGgAbABsAGwAXABcAFwAYABwAHQAeAB4AGwAaABoAGQAbABwAHAAcAB4A
HgAdABsAFwAXABgAGgAaABoAGgAYABYAEgAQAA8AEQASABIAEgARAA8ADQANAAoACQAJ
AAkACwALAAsACgAIAAgABAAEAAYACAAIAAgACAAIAAcABgADAAMABQAGAAgACAAIAAgA
BwAFAAQAAwAGAAYABgAGAAYABgAGAAYABQAEAAQABAAGAAcABwAHAAQAAgABAAAAAgAD
AAMAAwABAAEAAAD///7//v///wEAAgAEAAYABwAEAAIAAgADAAYABwAHAAcABQAFAAUA
BQAHAAcACAAIAAoACgAJAAkACAAGAAUABQAHAAgACQAKAAoACgAKAAcABQAHAAgACgAN
AA0ADQANAAoACAAHAAIABQAJAAoACwAKAAkABgAFAAIAAgADAAQABwAJAAoACwAHAAYA
AwAAAAMABQAGAAcACAAFAAQAAwD/////AAABAAMABQAGAAYAAwABAP3/+v/9////AgAF
AAUABQAEAAIA///+//7//////wEAAgAEAAEAAAD+//v//f///wIABQAGAAYABAADAPz/
AAADAAQABQAGAAgACQAJAAkABgADAAAA+//7//v//P/9//z/+v/4//b/9//3//j/+v/6
//r/+v/6//f/9f/0//X/9v/3//n/+//4//j/9//2//n/+v/7//z//P/8//v/+v/6//n/
+f/4//r//f///wEA///+//7//P/6//n//P/9//z//P/7//r//P/8//r/+f/6//v//f//
//z/+//6//n//P8AAAcACwAYACkAOwBPAGQAdQCEAJIApACpAI0AXgA0ABAA3/+m/3H/
SP8q/xH/Df8T/xX/Ff8i/zf/Tv9m/3//lf+j/6//uv/E/87/1v/f/+b/7//1//b/9//9
//7/+//+//7//v/+/wEABAAHAAgABwAGAAcABgAGAAcACQANAAsACwALAAoACwAMAA0A
DgAPABAAEQAUABAADwANAAkADAAOABAAEwAQABEAEAAPAA8ADgAOAA4ADQARABIAFgAV
ABMAEQANAAwADgATABUAEgARABMAEgASABAADgAOABEAEwAUABUAFAAVABUAFQAVABcA
GQAcABsAGwAbABoAGAAYABkAGQAaABwAHQAeAB0AHAAaABcAGAAZABsAHgAbABoAGQAW
ABYAFAAUABUAFwAYABgAGAATAA8ACwAJAAoACwANAA8ADgANAAwACgALAAwACQAKAAoA
DAAMAAwACAAGAAMAAAADAAUACQAMAAoACAAGAAQABgAFAAUABQAGAAYABgAGAAQABAAE
AAQABQAEAAQABAACAAMAAwADAAMAAgACAAIAAwAFAAYABwAFAAMAAAD9//7/AAADAAcA
BgAGAAYABQACAAAAAAABAAMABQAGAAcABAADAAIAAQADAAUACAAKAAsACgAIAAcACAAI
AAkACwANAA4ADwAQAA0ADAALAAcABgAJAAsADgAOAA0ADAALAAwADAANAAoADgARABEA
EQAOAA0ACgAJAAkACgAMAA4ACwALAAoACQAKAAoACAAGAAsADQAOAA8ADwALAAkABwAF
AAcACgANAAsACwAKAAgACAAHAAQAAgAFAAcACgANAAoACQAHAAQABQAGAAgACwAIAAkA
CQAKAAoACgAJAAcACAAJAAsADQAKAAYACQAKAAsADAAPABEAEgATABIADwAMAAcABwAH
AAgACQAIAAYABAACAAIAAQABAAIABAAEAAQABAAAAP////8BAAIAAwAFAAcABAAEAAMA
AgADAAQABQAGAAcACAAIAAgABwAFAAQAAgAFAAcACAAJAAcACAAKAAoABwAFAAcABwAH
AAgACAAIAAcABgADAAEAAwAFAAgACwAIAAcABgAFAAYACAANABMAGgAnADcARwBYAGkA
fACMAKAAsQCtAIYAWAA2ABEA2v+b/2z/Sv8x/x//G/8f/x//JP81/0z/ZP97/4//pf+x
/7r/xv/Q/9r/4//s//H/9/8AAAMAAQAAAP//BAAEAAQABAAGAAoADgAQAA4ADAAMAAoA
CwALAAwADwAOAA8AEAAQAA8ADgANAAwAEAASABQAGAAWABUAEwAPABAAEAAQABEAEwAV
ABUAFQASABAADwAOAA8AEwAUABgAFwAVABMADwAOABAAFQAXABcAFwAaABoAGAAWABQA
FAAYABkAGQAZABkAGQAYABcAFQAVABUAFgAZABsAHQAeABsAGgAaABkAHAAeAB8AIAAg
AB4AGwAXABYAFwAZABwAGgAaABoAGAAVABIAEQARABMAFAAUABQAEQAPAA0ADQALAAsA
DAANAAsACwALAAoACAAIAAQABAAGAAoADAAOAAwACgAHAAQABQAFAAcACAAIAAgACAAI
AAYABQAFAAUABgAGAAYABgADAAIAAQAAAAIAAgADAAQABAAFAAUABQAAAP7//f/8//7/
AQADAAUABAADAAEA//8AAAAAAQADAAEAAgADAAMAAQD+//3//f8AAAEAAQABAAMAAwAD
AAMAAwADAAQABAAIAAgABwAHAAYABAADAAMABAAGAAgACgAIAAgACAAFAAUABwAIAAoA
CQAHAAUAAwAFAAQABAAAAAUACQAKAAsACQAJAAcABwAIAAgACQAKAAgACQAJAAkABgAG
AAQAAgAEAAUABQAFAAYAAwACAAEAAAADAAcACwAKAAsACwAKAAcABQABAP7/AQADAAYA
CQAIAAcABQACAAMABAAGAAkACAAJAAkACgAJAAgABgADAAsADQAMAAoACgAKAAoACQAJ
AAgABwAJAAcABQABAP3//f/+////AQACAAMABAAAAP////8AAAAAAAAAAAAAAQABAAIA
BQACAP///f/7//3/AAACAAQAAgACAAIAAgAFAAYABgAGAAcABwAIAAgABQADAAAA/f//
/wIABgAIAAMAAQADAAMAAQACAAIAAgAFAAYABQAFAAIAAQABAAEAAwADAAMAAwAIAAgA
CQALABIAHwA1AE8AZAB1AIQAkACcAKkApwCCAFQANAAbAOz/sf98/1T/M/8h/xv/F/8f
/zL/R/9Y/2r/gf+P/5n/pf+0/8L/0P/c/+P/6P/r/+n/7P/z//f//P8BAAIAAgACAAIA
//8AAAEAAAAEAAYACgAMAAkABwAGAAcABQAFAAUABAAGAAgACgAMAAsACgAJAAoACwAN
AA4ADQAKAAoACgALAAkACwALAAsADQAMAAwADAAHAAkACAAKAA0ADQANAAsABgAGAAkA
CQAKAAsADwAQAA4ADAAKAAoACQAJAAgABwALAA0ADgAPAAkACQAJAAoACgALAAwADAAM
AA4AEQATABAAEAAPAA4AEgASABEADwAKAAkACQAKAAkACgALAAoACQAGAAUABQAEAAQA
AwACAAMAAwADAAUAAQD///7//f/7//v/+//6//3//v/7//z/+P/4//b/9P/4//r/+//8
//j/9//4//j/+v/6//r/+v/8//v/+//7//r/+v/6//r//P/8//z//P/4//b/9f/0//b/
9//3//f/+f/6//z//v/6//n/9//1//n/+//8//3/+//6//r/+//5//r/+//7//v/+v/7
//3/+//7//r/+f/6//v//P/9//z/+//7//r/+v/6//n/+f/6//r/+//9//r/+v/6//r/
/P/+/wAA///8//3//f/+//3//f/9//3/AAAAAAEA/v/9/////v/9//7////+////+//6
//r/+v/4//n/+f/5//v//P/7//r/+//7//r/+f/8//v//P/9//v/+//8//3//P/9//3/
/P/7//v/+f/4//n/+f/6//v//P/9//3//P/7//r/+v/7//n/+//8//7/AgACAAQAAQAA
AP///v8AAAEAAQABAAIA///8//f/8//z//T/9f/4//j/+P/4//T/8//z//T/9P/0//T/
9P/0//P/8//1//X/9f/2//f/9//4//j/+P/3//b/9f/0//f/+v/8//7//f/7//r/+P/2
//X/8//x//P/9v/6//z/9//1//f/9//4//r/+//8//v/+v/3//X/+P/5//v//f/9//3/
/f/9//z//P/9/wMADgAjADsATwBeAGsAeACEAJYAqQChAHgATAAyABcA5P+p/3r/VP83
/yv/Jf8n/zP/RP9V/2D/bP99/4v/lf+h/7L/wP/O/9b/2//c/9//5f/s//H/9//4//n/
+//6//n/+P/6//z//v/+/wAAAAACAAIA///9//z//f8BAAMABQAGAAUABAADAAIAAwAE
AAUACAAHAAcABgADAAAAAAAAAAEABAAHAAgACQAJAAgACAAIAAQABwAHAAoACwALAAsA
CQAEAAQABwAHAAkACQAMAAwACgAIAAYABgAIAAkACQAJAAoACwALAAsABgAFAAQABAAH
AAkACwAMAAsADAAOAA8ADAAMAAsACgAOAA4ADQALAAkACQAKAAwADAAMAAwACgAHAAQA
AwADAAMABAAEAAQAAwABAP/////6//n/+f/5//v/+//7//r/+v/6//b/9v/2//j/+P/4
//j/+P/3//b/9//3//n/+v/6//r/+v/6//z/+//7//v/+v/6//r/+v/8//z//P/8//v/
+v/6//r//P/9//3//f/5//j/+P/4//j/+f/5//n//P/9//3//f/7//r/+v/7//3//v//
/////P/6//r/+//6//v/+//7//3//f/9//3//P/7//v/+v/+//7//f/9//z/+v/5//n/
+v/8//7/AAACAAIAAgD///z//f/9//7/AQADAAUABwAFAAIAAAD6//z/////////AgAD
AAIAAwAAAP7//f/8////AQACAAMAAgACAAAA/v/+/////////wIAAQACAAMA/v/9//3/
/f///wEAAgACAP7//f/6//j//P/9////AQAEAAUABQAEAAIAAAD/////AQAEAAUABgAH
AAgACAAHAAUAAwAGAAUABAABAP3//f/+/////v/+//7//v//////AAACAP///P/5//b/
9v/3//n//f/9//3//v////7//v/9//z//f/+////AAD///7//P/6//7///8BAAIAAQAB
AAAA///9//7/AAAAAAAA//8CAAMAAgACAAEAAAACAAIAAAD///////8AAAEAAAD///7/
/f8GAAgABwAHAAoAFQApAEMAWgBtAH4AjgCaAKkAqwCOAF4ANgAdAPr/w/+M/2L/P/8h
/xX/Ff8V/yL/Of9O/2L/d/+H/5P/nf+s/7z/yv/W/9//6P/t/+//8P/v//P/9v/7////
AAABAAIAAAAAAAAA/v8DAAQABwAIAAgABwAHAAkACQAJAAkACAAKAAwADgAQAA0ADAAL
AAwADgAPAA8ADQAOAA4ADgAPAAwADQAMAAsADQAOABAAEgAPABEAEAASABEAEQARAA8A
DQAOABIAEwAPAA0ADgAMABAAEAAQABIAEwATABIAEQAUABUAFQAVABMAEwATABQAFAAT
ABIAEAAQABIAFQAXABUAFgAWABYAGAAYABcAFQATABMAFAAWABEAEAAPAAwADgAOABAA
EwARABAADgAMAAkABwAFAAUABAAFAAcACQAIAAcABgAEAAcACAAFAAYABAAEAAIAAAAC
AAIAAQAAAAAAAQAEAAYAAwACAAEAAAACAAMABQAHAAQAAgAAAP7/AAACAAQABgAEAAIA
AQAAAAAAAQABAAEAAgACAAMABAABAAEAAAD//wEAAQAAAP//AAAAAAEAAwAAAAAAAAD/
/wAAAAACAAUAAwADAAIAAQADAAMAAwADAAMAAwAEAAQABQAEAAIAAQACAAIAAwAFAAMA
BAAFAAYACAAIAAgABQAFAAcACAAKAAgABwAGAAUACAAIAAkABgAHAAkACAAHAAoACwAK
AAsACAAIAAkACgAHAAcABgAFAAgACgAKAAoACgAJAAcABQAIAAcACAAJAAcABwAIAAkA
BgAHAAcABgAIAAkACAAIAAcABwAIAAkACgALAAsACgALAAoACgALAAkACwAMAA4AEgAS
ABAADwAOAA0ADAAOAA8ADwAPABEADwANAAkABgAFAAUABQAIAAgACAAIAAYABQAFAAYA
BQAEAAMAAgADAAMABAAHAAYABQAFAAUABgAIAAkACgAJAAgABwAGAAUABgAGAAYABwAH
AAgACAAIAAkACQAJAAcACAAKAAoABwAFAAcABwAHAAgACAAIAAsADAALAAsACAAHAAcA
BwAKAAsADAANABAADAANABEAHAAvAEcAYQB2AIMAkACeAK4AsQCXAGoARgAoAPv/wv+J
/1z/Ov8f/xP/F/8f/yv/PP9L/2D/dv+H/5X/pf+1/8b/1v/g/+T/6f/u//P/9f/4////
BQAIAAsADAAMAAwADAAKAAwADgAOABIAEgAUABQAEQAPAA4ADwASABMAFAAUABYAFgAW
ABYAFAASABAAEAATABcAGgAbABgAGAAYABkAGQAbABsAGwAbABoAGgAaABcAGQAYABoA
HQAdAB0AGwAYABgAGwAbABkAGQAcABwAHwAeAB0AHgAdAB0AHAAbAB8AIQAiACMAIQAh
ACEAIgAiACMAJAAkACIAIgAjACMAIgAiACEAIAAlACYAJgAlACEAIQAiACQAIAAgACAA
HgAgAB4AHgAfABwAHAAbABoAGgAZABgAGQAWABUAFQAVABMAEwATABIAEwAUABEAEgAR
ABIAEQAQABEAEgASABIADwANAA0ADAANAA4ADwAQABIAEQARABEADwAOAA0ADAAOAA4A
DgAOAA0ADAAMAAwADAANAA0ADQANAAwADAAMAAsACwAKAAkADAANAA0ADQALAAoACgAL
AAsADAANAA0ADgAMAAwADQANAA0ADAALAA4ADwAQABEADwAPABAAEAATABQAFAAVABcA
FgAWABcAFAAUABQAFAAVABYAFwAVABMAFQAWABgAGAAXABYAFQAYABgAGQAWABcAGQAY
ABcAGAAZABgAGQAXABYAFgAWABYAFwAXABcAFwAYABcAFgAVABUAFAATABYAFQAWABcA
EQARABIAEwATABUAFgAWABUAFQATABIAEgARABEAEQAUABUAFQAUABMAEgASABMAFAAX
ABkAHAAcABwAGwAZABkAGQAaABsAHQAeAB0AHQAZABYAFQAUABEAEAAPAA4ADgAOAAwA
DQALAAsADAAMAA8AEQAVABQADwAOAA0ADAAPABAAEQASABQAFAASABAADwAOABAADwAT
ABUAFwAYABkAFwAUABIAEAATABQAFQAWABQAFAAUABQAFAAUABQAFAAXABgAGQAaABcA
FgAVAA==
         </WaveFormData>
      </LeadData>
      <LeadData>
         <LeadByteCountTotal>10000</LeadByteCountTotal>
         <LeadTimeOffset>0</LeadTimeOffset>
         <LeadSampleCountTotal>5000</LeadSampleCountTotal>
         <LeadAmplitudeUnitsPerBit>4.88</LeadAmplitudeUnitsPerBit>
         <LeadAmplitudeUnits>��V</LeadAmplitudeUnits>
         <LeadHighLimit>2147483647</LeadHighLimit>
         <LeadLowLimit>268435456</LeadLowLimit>
         <LeadID>V2</LeadID>
         <LeadOffsetFirstSample>0</LeadOffsetFirstSample>
         <FirstSampleBaseline>0</FirstSampleBaseline>
         <LeadSampleSize>2</LeadSampleSize>
         <LeadOff>FALSE</LeadOff>
         <BaselineSway>FALSE</BaselineSway>
         <ExcessiveACNoise>FALSE</ExcessiveACNoise>
         <MuscleNoise>TRUE</MuscleNoise>
         <LeadDataCRC32>2162956802</LeadDataCRC32>
         <WaveFormData>
+v/9//v/+f/5//v/+//6//z//P/8//z//v/+//7//f/9//3//v/+//////8AAAIAAAAJ
ABoALgBOAHQAlQCqALoA0gD6ACcBQgE5Af8AtwB4ADoA6/+U/0f/Af/E/qP+l/6R/p7+
v/7d/vP+Bv8e/zf/Tv9m/4T/nf+u/73/yv/S/9j/3v/j/+n/8P/2//j/+//8//z//f/+
/wAAAgADAAMABAAFAAUABQAFAAUABQAKAAoACgAJAAcABwAHAAcACAAIAAgACAAMAAwA
DAAMAAsACgAJAAoADAAOAA4ADgAPAA8ADQAPAA0ADQANAA0AEAAQABEAEgAQABEAEAAP
ABIAEwAVABcAFwAWABIAEwAVABYAFwAYABsAHAAcABwAGwAaABoAGwAdACAAIgAjACMA
IwAjACQAJAAkACUAJgAmACYAJgAkACIAIQAhACEAHwAdAB0AHQAaABgAFgAUABIAEgAR
AA4ADgALAAwADQAIAAQAAgABAAAAAAD//////f/8//v/+//8//z//P/8//7///8AAAEA
////////AQABAAIAAgABAAMAAwADAAMABQADAAMAAgAEAAQABAAEAAEAAQAAAP//AAAA
AP///v/8//v/+v/4//j/+P/4//j/9//2//X/9P/0//X/9f/2//n/+f/6//r/+P/4//j/
+v/6//z//P/9//////8BAAEAAAABAAIABAAFAAYABgAHAAkACQALAAwADQANAA8ADwAT
ABMAEgASABAAEQARABMAFQAVABYAFgAVABUAFAAUABQAFQAVABUAFwAYABgAFgATABMA
EwATABUAFQAVABMAEQARABEAEAASABIAEgASABIAEgARABAADQAMAAwADQANAA0ADQAN
AA0ADAAJAAgACAAJAAkACwAPAA8ADAAMAAkACQAJAAsADAAMAAsACgAQAA4ACgAIAAkA
CgALAAwADQAPABAAEQANAAsABwAFAAUABQAFAAcACQAJAAkACQAIAAYABgAHAAcABwAF
AAQAAQABAAEAAgAEAAUABgAIAAcABwAHAAYABAAEAAUABQAHAAcABwAHAAQABAADAAMA
BQAFAAUABQABAAAAAgD///////8BAAEAAAAAAAAAAAD+//7//v/+/wAAAQACAAQAAwAB
AAAAAAAAAAQADwAcADAATABwAJEArADEANwA/gAlAToBHwHhAJ0AXgAcANP/iP8///f+
uP6d/pX+jf6U/qv+wf7X/vL+FP8x/0r/ZP9+/5X/qP+3/8T/0P/W/97/4//l/+r/7v/w
//P/9P/0//X/+f/8////AQD+//7//v/9////////////AAAAAAAA///9//3//f/9////
AAABAAIAAwACAAEAAAABAAIAAwAGAAQABgAGAAYAAwADAAEAAwAEAAUABgAHAAUABAAE
AAQABQAHAAcABwAJAAkACgALAAwADAAJAAsADgAQABIAFAAUABQAEwASABQAFAAVABcA
GgAcAB0AHQAcABsAGgAaABsAHAAeACAAIAAgACAAHgAcABsAGwAbABkAFwAXABcAEgAQ
AA4ADAANAA4ADgAMAAcAAwADAAMAAwAAAP/////+//7//f/9//r/+P/2//X/9//4//n/
+v/5//n/+f/5//n/+f/5//v//f/+//7//f/6//n/+P/3//v/+f/5//j/9//2//X/9P/2
//f/9//3//b/9v/1//T/8//x/+//7P/v//D/8f/y/+//7v/t/+z/7P/t/+3/7v/x//H/
8v/y//H/8P/v//D/8v/0//T/9f/1//X/9//3//r/+//8//7///8AAAAAAQAAAP//AAAA
AAUABQAHAAcABwAHAAYABgAHAAkACgANAA0ADQAOAA4ADgANAAsACgALAA0ADgAPAA4A
DgANAAoACwALAAsACwAMAA0ADgANAAwACwAKAAgACQAKAAsADAAKAAgABQACAAIABAAH
AAsABwAHAAcABwAFAAQAAQAAAAEAAwAEAAcACAAHAAMAAgADAAMAAwAFAAUABAACAAAA
/v/+//7//v8BAAMABAAFAAMAAgABAAAAAwABAAEAAgAEAAUABQAFAAMAAgABAP7/BAAI
AAgABwAGAAUABAAGAAcABwAHAAgABwAEAAMA////////AQABAAEAAQABAP///P/7//v/
/f/9//v/+v/6//v//P/+//7//f/8//z//f///wEAAgD+//7/////////////////AAAA
AP/////9//3//f/9////AAAEAAMA/v/9//7//f/8//z//P/8//3//v///wAA/v/9//z/
/P/+//3//f/+/wQACgATACAAOABYAHwAowDAANYA7AAQAS0BKAH3ALUAdQA0AO7/p/9e
/xP/y/6i/pn+k/6R/qT+u/7R/un+CP8g/zv/Vv9y/5D/qf+6/8f/0P/W/9r/4P/l/+n/
7v/0//r//f/+//7///8AAAIABAAFAAcACAAJAAkABwAHAAcABwAIAAgACAAHAAgACQAK
AAsACwAKAAkACAANAA4ADwAQAA8ADgANAA4AEAASABIAEgASABMAEgAVABUAFQAVABUA
FgAWABcAGAAYABkAGAAXABgAGQAbAB0AHgAeABsAHQAcABwAHAAcACAAIgAjACQAJAAk
ACUAJwAoACoAKwArAC0ALQAtAC4ALQAsACwALAAvADAAMQAwAC0AKwAqACkAKwApACkA
KQAmACQAIgAgAB8AHgAcABgAGAAVABYAFwAVABIAEQARAA8AEAAQABEAEQAQAA8ADwAO
AAwACgAIAAoACwAMAA0ADAALAAoACwAKAAoACQAHAAgACQAKAAsADAAJAAgABgAGAAYA
BgAGAAQAAwABAP////8AAAAAAAD+//3//P/6//r/+v/6//r/+v/6//r/+v/4//n/+f/6
//v/+//8//z//v/+//7/AAD//wAA//////////8BAAEABAAFAAYACAAHAAgACAAJAAsA
CwANAA4ADwAPABEAEQAWABcAFwAYABUAFQAUABUAFwAXABgAGAAbABsAGgAaABgAGQAZ
ABkAGQAaABoAGAAZABkAGQAZABcAFwAXABUAFwAXABcAFgAVABQAEwASABQAFAATABIA
DwAOAA4ADwAQABEAEgATABMAEgAPAA4ADAANAA0ADwASABMAEQASABMAEQARAA8AEAAR
ABIAEwAUABIAEwATABMAEAAPAAwACwAMAA0ADgARAA4ADQAMAAsADQAMAA0ADwAMAAsA
CAAGAAUABQAFAAYACgALAAwADgANAA0ADQAMAAwADAANAA0ACwALAAsACwAIAAgABwAH
AAkACQAJAAkABQAEAAYAAwAEAAUACAAJAAgACAAIAAgABgAGAAYABgAHAAcABwAIAAgA
BwAHAAgABgAIAA8AHAAwAEwAbgCNAKgAvgDUAPQAHQFCAUMBEwHJAIYASgAFALL/Z/8h
/9z+r/6b/on+iv6n/sn+4/7+/h7/Of9M/2T/fv+X/6z/u//I/9T/4v/s/+//8f/y//j/
+P///wAAAAABAAYACAAKAAsACgAKAAoACQANAA8AEQATABIAEAAOAAsADQANAA0ADQAQ
ABAAEAAQABAAEAAQABAAEQASABMAFgAUABYAFgAWABUAFQATABUAFAAVABYAFwAVABQA
FAAUABcAGQAZABkAFwAXABgAGQAcABwAGQAbAB0AHgAfACAAIAAgAB8AHgAhACIAJAAn
ACYAKAApACkAKQApACkAKgAqACoAKwAsACoAKgAqACgAKAAnACcAJwAlACMAIwAjACIA
IAAeABwAGwAaABgAFAARAA0ADQANAA0ACgAJAAkABAAEAAMAAwABAAAA/////wIAAgAC
AAIA//////////8BAAMABQAJAAgACAAHAAUABwAHAAcABwAJAAcABwAGAAUABAADAAIA
AgADAAMAAwD///7//P/6//3//f/9//z//v/+//7//v/8//r/+P/2//b/9//3//j/9//3
//j/+P/6//r/+v/8////AgADAAUABAADAAQAAwAEAAUABgAIAAcACAAIAAkACwALAA0A
DgATABMAFQAVABUAEwAQAA4AEAATABUAGQAXABcAGAAYABgAFwAVABQAFQAXABgAGQAX
ABYAFAAQABIAEwAUABUAEwATABMAEQARABEAEQAQABAAEAAQABAADgAOAA0ADAAKAAoA
CwANAAsACwALAAsADQAMAAkACAAGAAcABwAJAAoACQAFAAQABgAHAAgACwAKAAoACQAI
AAYABgAGAAYACgAJAAsADAALAAoACQAIAAsADQAOAA8ADQALAAcABQADAAMAAwAFAAUA
BQAFAAUABAACAAIAAwADAAMAAQAAAPz/+//6//r//P/9//7/AAABAAMABQAGAAQABAAF
AAUAAwADAAMAAwAAAAAA/////wEAAQABAAEAAAAAAAMAAQD/////AQABAAIAAgACAAIA
AgACAAIAAgAAAP///v/+/wEAAQACAAQABAAEAAkAFgAmAEIAZgCHAKAAsADEAOIAEQE+
AU0BKwHlAJwAYAAbAMD/b/8r/+j+u/6l/pX+mP6z/tP+6f78/hb/L/9G/1z/ev+V/6j/
t//E/87/1v/g/+X/7f/0//j/+P/9//7//v///wAAAgAEAAUABwAIAAkACQAIAAcABgAF
AAoACgAKAAkACQAJAAkACQALAAwADQAOAA4ADgAOAA4ADAAMAAwADgAOABAAEAAQAA8A
DwANAA8AEgATABQAFQAVABQAFAAUABUAFwAXABcAGAAZABsAHQAbABoAFgAXABkAGgAb
ABwAHgAgACEAIgAgACAAIQAjACQAJgAnACcAJQAlACUAJgAmACYAJwAoACgAKAAoACYA
IgAhACEAIQAiACEAIgAjAB4AHAAaABgAGgAaABkAFgATAA8ADwAPAAsACAAHAAcABQAG
AAYABwAGAAQAAgABAAIAAgACAAIAAwADAAMAAwACAAEAAAABAAIABAAFAAUABQAFAAUA
BQAIAAcACAAIAAgACAAIAAgABQAFAAQAAwADAAQABAAEAAEA///9//r/+//8//3//v/7
//r/+f/4//r/+//7//z//f/9//7//v/8//z//P/+/wAAAgACAAMAAwADAAUABQAEAAUA
BgAIAAkACgAKAAsACQAJAAsADAARABEAEwATABUAFQAUABQAEwATABIAEwAUABUAFwAY
ABcAFwAWABYAFwAZABoAGwAaABoAGQAWABcAFwAXABcAGAAZABoAGQAWABUAFAASABQA
FAAUABQAFAAUABMAEgAOAA4ADwARAA8ADwAPAA8ADQAMAAkACAAKAAsACwANAA8ADwAM
AAwACwALAAsADQAQABAADwAOABAADgAOAA4ADgAOABEAEwAUABUAEQAPAAsACQAHAAcA
BwAJAAsACwALAAsACAAGAAYABwAIAAkACAAIAAUABQAFAAYABQAFAAUABgAGAAcACAAI
AAgACAAJAAkACgALAAwADQALAAoACAAHAAkACQAJAAkACAAIAAsACQAEAAMABAADAAMA
BAAFAAYABgAGAAYABgAFAAUABQAGAAQAAwADAAQABAAMABUAJgBAAGQAhgCjALoA0ADu
ABgBOwE+ARcB1wCXAFwAHADR/4D/Nf/x/r7+qf6d/pX+pv7B/tf+7f4M/yj/Qf9c/3j/
kv+p/7z/x//S/9z/4v/m/+v/8//4//z//v8CAAIAAQABAAYACAAKAAsACwAMAA0ADQAL
AAsACwALABAAEAAQAA8ADgANAAwACwAOAA4ADgAOAA8ADgANAAwADQAOAA8AEgASABQA
FAAUABEAEQAPABEAFAAVABYAFwAXABYAFgAWABYAFwAWABUAFgAXABkAGwAbABoAFgAX
ABsAHAAdAB4AIQAiACIAIgAhACAAIAAhACQAJgAnACcAJQAlACUAJgAoACgAKQAqACoA
KgAqACgAJgAlACUAJQAlACMAIwAjAB8AHAAZABYAGAAYABcAFAARAA0ADQANAAkABgAF
AAUABAAEAAMAAwACAAAA/v/9/wAAAAAAAAAAAQABAAEAAQABAAEAAQADAAMABAAEAAMA
AQABAAEAAQADAAEAAQAAAP7//v/+//7///////7//f/8//z/+//6//j/9//2//T/9v/2
//b/9v/1//T/8//y//L/8//z//T/9f/1//b/9v/2//b/9v/4//b/+P/4//n/+f/5//v/
+//+////AAACAAMABAAEAAUAAwADAAUABgAJAAkACwALAA0ADQAMAAwADAANAA0ADwAQ
ABEAEwAUABQAEwARABAAEgATABMAEwASABIAEQAOAA0ADQANAA0AEAARABIAEQAOAA0A
DAAKAAsADAANAA4ADQAMAAoACAAGAAYABwAJAAgACQAKAAsACgAIAAQAAgAFAAcACAAL
AAoACQAFAAQAAwADAAMABQAGAAYABQAEAAQABAAEAAQABQAHAAgACQAIAAgACAAIAAQA
BgAHAAgACQAKAAgACQAJAAkACAAHAAQAAwADAAMAAwAFAAQAAwACAAEAAQAAAAEAAwAD
AAMAAQAAAP3//f/9//7/////////AAD+////AAAAAAAAAgAFAAcABAADAAIAAQAAAAAA
/////wAAAQACAAMAAQAAAAIA///+////AgADAAEAAAD///7//v/+//7//v/+////AAAC
AAEA///+//7/AgAKABMAHgAyAFIAdgCXALIAyADmAAoBLQE4ARMBzwCLAEoABADB/37/
M//r/rT+o/6f/pP+lv6r/sP+2/76/hr/N/9U/2z/hv+f/7L/v//M/9b/3v/k/+X/6//y
//b/9v/5//r/+v/7////AgAFAAcABQAGAAcABwAIAAkACgALAAwACgAIAAUABgAHAAgA
CQALAAwADQAOAA8ADgANAAwADQAOAA8AEgAPABAADwAOAA4ADwAOABEAEgATABQAFQAT
ABIAEgASABUAFwAXABcAFwAXABgAGQAcABwAGQAbABsAHAAdAB4AHQAeAB4AHgAhACIA
JAAnACcAKAAoACcAKQApACkAKgAsACwALQAuAC0ALAArACgAKQApACoAKwAqACcAJgAl
ACMAIgAhACAAIAAgAB8AHAAYABMAEgARABAADgAOAA8ADgAOAA0ADQANAAwACwALAAwA
DAAMAAwACAAHAAYABQAHAAkACwAPAAsACgAIAAUABgAHAAgACQAKAAcABgAEAAQABAAE
AAQAAwADAAIAAQD+//7//f/8//////////7//v/+//7//v/8//r/+P/2//f/+f/6//z/
/f/9//7//v/9//z/+//8//7/AAAAAAEAAAD//wAA//8DAAUABwAKAAoACgAJAAkACgAL
AA4AEAARABEAEwATABQAEwARABAAEwAVABYAGQAYABcAFwAWABgAGQAZABoAGgAbABsA
GwAaABoAGQAWABYAFwAYABkAFwAXABcAFQAVABUAFQAUABYAFgAWABYAFQAUABIAEAAP
ABAAEgAVABEAEQARABEAEQAQAA0ADAAOAA8ADwARABAADwALAAoACgALAAwADwAOAA4A
DQAMAA4ADgAOAA4AEAARABEAEQAOAAwADQAOAA8AEAASABMAEwATABIAEQAOAA0ACwAL
AAsADQAMAAsACgAJAAgABgAGAAcACQAJAAcABgADAAMAAwAEAAcABwAHAAgABQAFAAUA
BAAEAAYACQALAAsACwALAAsACQAIAAYABQAHAAcABwAHAAYABgAJAAcABQAFAAcABwAG
AAYABgAGAAUABAADAAIABAAFAAYACAAHAAUABAAEAAYACAARAB4ALABEAGYAhwCiALoA
0gD0AB8BPgE1AQEBuQB6ADgA7/+m/1//F//W/q3+o/6X/pL+o/69/tP+8P4O/y//Sv9k
/3z/l/+w/7//zP/W/97/5v/v//P/9P/0//b//P/+////AQAGAAgACgALAAkACgALAAsA
DAANAA4ADwAQABAAEAAPAA0ADQANAA0AEAASABQAFgAXABYAFQAUABIAEgASABQAFAAW
ABYAFgATABMAEQATABUAFwAZABsAGQAYABgAGAAaAB0AHgAfAB0AHQAeAB8AIAAgAB0A
HwAjACQAJQAmACYAJgAlACQAJAAkACUAJwApACwALgAvAC0ALQAtAC4ALwAwADIANAAx
ADAALwAsACwAKwArACsAKwApACkAKQAkACIAIAAeACAAIAAfABwAGQAVABUAFQATABAA
DwAPAAoACgAJAAkACQAIAAcABwAJAAoACwAMAAkACQAJAAkABwAHAAcACQAJAAoACgAJ
AAkACQAJAAkACwAJAAkACAAFAAQAAwACAAIAAwADAAMAAgACAAEAAAD///3/+//4//n/
+v/7//z/+//6//n/+P/4//n/+f/6//v/+//8//z/+v/6//r//P/+/wAAAAABAAMAAwAF
AAUABAAFAAYACAAKAAwADQAPAA4ADQAOAA4ADwAPABEAEQATABMAEgASABQAFQAVABcA
FQAVABYAFgAVABUAFAAUABUAFwAYABkAGAAYABcAFAAWABcAGAAZABcAFwAXABUAFQAV
ABUAFAASABIAEgASABIAEgARABAAEQASABQAFwATABMAEwATABIAEAAMAAoACwANAA4A
EQASABEADQAMAAwADQAOABEAEAAQAA8ADgAOAA4ADgAOABIAEQAOAA4ADgAOAA4ADAAN
AA0ADQANAA0ACwALAAkACQAJAAsADAANAA4ADwAMAAoACgALAAkACQAHAAYABgAHAAgA
CgAIAAcABgAGAAcACQALAAwACAAIAAkACQAJAAkACQAJAAoACgAJAAkABQADAAEA//8C
AAQACQAJAAUABQAHAAcABAAEAAQABAAFAAYABwAIAAQAAwACAAIABAADAAMABAAKAA4A
FQAgADIATABuAJEArgDCANoA/AAjAToBMwH/ALkAegBAAPX/ov9V/wn/yP6h/o/+g/6Q
/rP+z/7j/v7+Hv83/0j/YP9+/5v/sv/D/87/1v/e/+D/4//p//L/+P/8////AAAAAAEA
AwAEAAUABQAGAAgACgALAAoACQAIAAcACQAIAAcABQAHAAkACwANAAwADAAMAAwADgAO
AA4ADgANAAwACwAMAAwADgAOAA4ADwAPAA0ADwAPAA8ADwAPABEAEAAQABAAEAARABAA
DwASABMAFQAXABcAFgASABMAEgASABIAEgAVABgAGgAcABkAGAAYABkAGgAcAB0AHQAg
ACEAIgAkACMAIgAiACIAIgAiACIAIAAcABsAGwAbAB0AGwAbABsAFgAUABIAEAAQABAA
DwAMAAoABwAIAAkABgACAAAA///8//z/+//7//3//P/7//v/+f/4//f/9v/3//n/+//9
//z/+//6//v//f/+//7//f/7//v/+//7//3/+//7//r//P/8//z//P/6//n/9//1//b/
9v/1//T/9f/1//X/9P/z//L/8f/w//L/8v/y//L/8P/x//H/8v/z//P/9P/0//T/9P/0
//b/9v/4//j/+f/7//v//f/9//z//f/+/wAAAQACAAIAAwAFAAUABwAIAAgABwAIAAcA
DAANAA0ADgALAAsACgALAAsACwAMAAwADwAPAA4ADgANAA0ADAALAAsADAAMAAoACAAH
AAYABQAFAAUABQADAAQABQAGAAYABgAGAAYABgAHAAgACAAIAAQABAAFAAcABQAFAAUA
BQAFAAQAAQAAAP/////+////AwADAAAAAAABAAEAAQADAAQABAADAAIAAAACAAQAAwAC
AAEAAAACAAMAAwADAAAA///8//v/+//7//v//f/9//3//f/9//r/+P/4//n/+f/5//f/
9v/1//X/9f/2//j/+f/6//z/+//7//v/+v/2//b/9//3//j/+f/6//v/+P/4//f/9//0
//P/8v/x//L/9P/5//n/9v/1//b/9f/1//b/9//4//b/9v/2//b/9//3//f/+P/4//f/
9//4//j//v8JABgALgBQAHQAkwCoALgA0gD2ACEBPAErAe8AowBmACYA0f98/y//6f60
/pn+i/6L/qL+xf7f/vH+BP8e/zP/SP9i/37/lf+o/7n/xP/K/9L/2v/h/+f/7P/s/+7/
8//0//T/9f/4//r//P/9//3//v///////v/9//z/+/8AAAAAAAD/////////////AQAC
AAMABAADAAIAAQAAAAIAAgACAAQABgAIAAgACAAJAAkABwAJAAkACQAJAAkACwAKAAoA
CgAJAAsACwALAAwADQAPABEAEgASAA8AEQATABQAFQAWABUAFgAWABYAFQAUABQAFQAY
ABoAGwAbAB0AHQAdAB4AHQAcABwAHAAcABwAHAAaABoAGQAZABkAGQAXABcAFwAUABIA
EAAOAA4ADgANAAoABwADAAMAAwABAP7//f/9//j/+P/3//f/+f/4//f/9//4//j/+P/4
//X/9f/1//X/9//3//f/+f/7//z//P/7//v/+//7//v////9//3//P/6//r/+v/6//v/
+//6//n/+P/4//f/9v/2//X/9P/y//L/8v/y//L/8//y//H/8P/u/+//7//w//L/8//1
//b/9P/0//T/9v/2//j/+P/5//v/+//9//3//P/9//7/AAABAAIAAgADAAMAAwAFAAYA
CwALAA0ADQARABEAEAAQAA8ADwAOAA8AEQATABYAGAAXABUAEgAQABAAEQARABEAEwAU
ABQAEgAQAA8ADgANABAAEQASABEADwAPAA8ADgAOAA4ADgAOABAAEAAPAA4ACwAKAAoA
CwAKAAsADAANAAoACAAEAAIAAwAFAAYACQALAAsACAAIAAUABQAFAAcABgAIAAoACgAK
AAoACAAJAAkACQALAAsACQAJAAUABQAFAAcABwAHAAcABwAIAAYABgAHAAQAAwAAAP7/
/v///wAAAgADAAMAAwAEAAIAAwAEAAQABAAEAAUABQAEAAMAAgABAAIABAAFAAcABgAF
AAQAAwAAAAAAAwABAAEAAQADAAMABAAEAAQABAACAAIAAgACAAEAAQABAAIAAAD/////
AAAIAAwADwAWACYAPgBgAIUApAC4ANAA7gAVATgBPQERAcsAiABOAA0AwP9x/yX/3v6p
/pX+i/6K/qH+w/7b/vL+Ev8r/z7/VP9w/4v/pv+5/8j/1P/c/+L/5f/p/+7/9P/6/wEA
AgACAAMABAAEAAQAAwAFAAgACwANAAsACwALAAsADgAOAA4ADQAPAA8ADwAPAA4ADgAO
AA4AEgASABIAEgAQABAAEAASABAAEgASABIAFAAVABQAFwAXABcAFwAXABcAFgAWABYA
FQAXABcAFwAWABUAFQAVABgAGgAZAB0AHQAeAB8AIAAhACIAIgAiACIAIgAjACUAJAAm
ACcAJwAoACkAKgAsACoAKgArACwALAAsACwAKgAqACkAKQApACgAJQAkACMAIwAiACEA
IAAdABwAGgAWABMADwAPAA8ADgAMAAwADQAIAAgABwAHAAcABgAFAAUABQAEAAMAAgAD
AAMAAwADAAUABQAFAAcABwAIAAgABwAJAAkACQAJAAgABQAEAAIAAwAEAAUABgADAAMA
AgABAAIAAgABAAAAAAD///7//P/7//r/+f/4//j/+P/4//j/+P/5//n/+v/6//n/+f/4
//n/+v/7//7//P/+//7///8BAAEAAwADAAMAAwADAAQABQAGAAYABwAJAAkACwAMAA0A
DQAPAA8AEgATABMAFAAUABUAFQAXABUAFQAWABYAGQAZABgAGAAWABcAFwAXABkAGgAa
ABgAFQAVABUAFQAVABUAFQATABYAFwAYABgAFgAUABIAEAARABIAEgASABAAEAARABMA
DwAPAA8ADwASABIAEAAQAA4ADwAPABEAEwATABAAEAAPAA8ADwARABAAEAAPAA4AEgAS
ABIAEQAQAA8ADgAQABEAEQARABEAEQAPAA8ACwALAAsADQANAA0ADQANAAwACgAKAAsA
CQAJAAcABgAGAAcACAAKAAkACQAJAAoADAANAA4ADgALAAoACgAJAAkACQAJAAkACgAK
AAkACQAJAAkACQAJAAgACAALAAkABwAHAAkACQAIAAgACAAIAAoACgAKAAoABgAFAAQA
BAAHAAcACAAKAA4AEAAXACAANgBYAH4AowC+ANIA7gASATcBPgEbAdsAmwBcABoA1f+M
/z3/8f66/qP+m/6X/qj+wf7R/uf+CP8k/zv/Vv90/5D/rf/C/83/1P/e/+T/6P/t//X/
/P8AAAQACQAKAAoACwANAA4ADwAPAA8AEAARABEADwAPAA8ADwAUABQAFAATABUAFQAV
ABUAEwASABEAEAAWABgAGgAcABsAGgAZABoAHAAeAB4AHgAdAB0AGwAdABwAHQAeAB8A
IQAgACAAIAAfACEAIQAhACEAIQAiACMAJwAoACYAKQAqACoAKgAqAC0ALgAuAC4AMAAw
ADEAMwAyADQANQA1ADUANQA1ADYANAA0ADUANgA3ADgAOQA4ADQAMwAzADMAMQAvAC8A
LwAvAC4ALQAsACkAKAAmACIAIAAdAB4AHwAdABoAGQAZABYAFgAVABUAFQAUABMAEwAU
ABQAFAAUABUAFQAVABUAEgARABAAEQASABQAFQAVABUAFQAVABUAFQATABMAEgAQABAA
EAAQAA8ADwAOAA0ADgAOAA0ADAAMAAsACgAIAAgACAAIAAgACQAIAAcABgAEAAUABQAG
AAcABwAIAAgACgAKAAoADAAMAA4ADgAPAA0ADQAPAA8AEgATABQAFgAZABoAGgAbABsA
GwAdAB4AHgAdAB4AHQAgACEAIQAiACAAIQAhACMAIwAjACQAJAAmACcAJwAoACYAJwAn
ACcAJwAoACgAJgAlACUAJQAlACMAIwAjACEAIgAjACQAJAAiACIAIgAiACQAJAAjACIA
HwAeAB4AHwAdAB0AHQAdAB8AHgAbABoAGAAZABkAGwAfAB8AHAAcABsAGwAbAB0AIAAg
AB8AHgAcABwAHAAcAB4AHwAfAB8AIgAiACIAIgAgAB0AHAAcABsAGwAaABkAGAAYABgA
FgAUABQAFAAVABgAFwAYABkAGAAXABYAFQAWABcAGAAYABkAGgAaABsAGAAZABkAGAAb
ABwAHQAfABsAGwAaABcAGAAaABoAGgAaABgAGAAYABgAGAAYABgAGAAZABoAGwAcABsA
GgAZAA==
         </WaveFormData>
      </LeadData>
      <LeadData>
         <LeadByteCountTotal>10000</LeadByteCountTotal>
         <LeadTimeOffset>0</LeadTimeOffset>
         <LeadSampleCountTotal>5000</LeadSampleCountTotal>
         <LeadAmplitudeUnitsPerBit>4.88</LeadAmplitudeUnitsPerBit>
         <LeadAmplitudeUnits>��V</LeadAmplitudeUnits>
         <LeadHighLimit>2147483647</LeadHighLimit>
         <LeadLowLimit>268435456</LeadLowLimit>
         <LeadID>V3</LeadID>
         <LeadOffsetFirstSample>0</LeadOffsetFirstSample>
         <FirstSampleBaseline>0</FirstSampleBaseline>
         <LeadSampleSize>2</LeadSampleSize>
         <LeadOff>FALSE</LeadOff>
         <BaselineSway>FALSE</BaselineSway>
         <ExcessiveACNoise>FALSE</ExcessiveACNoise>
         <MuscleNoise>TRUE</MuscleNoise>
         <LeadDataCRC32>3499487739</LeadDataCRC32>
         <WaveFormData>
8f/y//L/8P/w//D/8P/w//D/8P/w//D/8v/y//L/8v/0//T/9P/0//L/8v/z//P/9f/8
/wgAFwAuAEkAXQBtAHwAlAC5AOEA/gAHAfwA8ADpAN0AvQCMAFcAHADQ/4f/QP8D//j+
CP8W/xn/Hf8t/0P/V/9r/4L/mP+o/7L/u//D/8j/zf/S/9j/3f/i/+b/6f/s/+z/7P/v
//H/8f/y//T/9f/2//b/9v/2//j/+f/5//n/+f/6//n/+P/3//f/+f/4//j/+f/7//v/
+//7//j/+P/5//r/+v/7//v/+//9//3//f/+//3//f/9//3//v///wAAAQAAAAAA///+
////AQACAAUABAADAAEAAAABAAEABAAEAAQABQAFAAUAAwADAAMAAwAHAAgACAAIAAoA
CgALAAsADAANAA0ADQAMAAwADQANAAwACwALAAoACQAJAAgABwAEAAIAAAD//////f/8
//v/+v/4//b/9v/0//H/7v/r/+v/6//q/+r/6P/o/+j/6P/p/+n/6f/q/+v/7f/v//H/
7//v//L/9P/y//L/8//0//b/9//4//j/+v/6//r/+//7//r/+v/6//v/+//7//n/+P/4
//X/9f/z//D/8P/w/+7/7v/t/+3/6v/p/+f/5v/o/+n/6f/p/+r/6v/r/+v/6//r/+v/
7P/u/+//7//x//P/8//0//X/9f/1//f/+f/7//z//v/+/wAAAQADAAQABwAHAAkACQAM
AA0ADgAOAA8AEAARABIAEwATABMAEwASABMAEwATABMAFAAUABQAFAAUABQAEwARABEA
EAAQABIAEgASAA8ADwAPAA8ADQANAA4ADgAOAA4ACwALAAkABQAFAAUABQAHAAgACAAH
AAYABgAEAAMAAQABAAEAAwAHAAQAAwADAAMAAwAEAAQABAAEAAQAAwAHAAUABAACAAQA
BAAEAAQABwAHAAgACAAEAAQAAwACAAEAAQACAAIABAAEAAQABAADAAIAAQABAAEAAQD/
//7//f/8//z///8CAAIAAQABAP////8AAAAA/v/+//7//v/+//7//f/8//v/+v/6//r/
+f/5//j/9//2//X/9f/0//P/9P/1//b/9P/0//T/9P/0//T/9P/0//b/9v/2//b/9v/2
//b/9//1//n/AAAIABUAKAA/AFMAZwB4AJAArwDTAOwA7wDkAN4A1QDJALkAmgBtADIA
6v+r/2r/Jf8K/xD/Ev8R/xv/M/9H/1n/b/+G/5r/qP+y/73/xf/M/9H/1P/W/9v/4P/i
/+P/5v/m/+b/6v/t/+7/8P/t/+3/7f/s/+z/7P/u/+//7//v/+//8P/u/+7/7v/v//H/
8P/w//H/7//v/+//7//x//L/9P/2//b/9//3//f/9P/z//L/8v/y//P/9P/1//X/9f/1
//X/9f/2//b/9v/2//f/9//5//v/+//6//r/+v/7////AAD9//3//P/7//3//f/9//3/
AQACAAIAAgABAAAAAAD//wAAAQABAAEAAgACAAMAAwACAAEAAQAAAP/////+//3/+v/4
//b/9f/4//f/9//3//P/8P/t/+z/7f/r/+n/5//m/+f/5//o/+X/5P/j/+L/5v/n/+j/
6v/o/+n/6v/r/+n/6f/s/+7/7//w//L/9P/x//H/8f/w//H/8v/z//X/9P/y//H/8P/y
//P/9P/z//L/8v/v/+//7f/q/+r/6v/r/+z/7P/t/+v/6f/m/+T/5v/n/+f/5//o/+j/
6f/p/+j/5//m/+b/5v/n/+f/6f/q/+v/7f/v//P/8//1//f/9//4//r/+v/7//v//P/8
//////8BAAEAAgADAAQABAAHAAgACQAKAAsACwALAAsACwALAAoACQALAAwADAAMAAoA
CgAKAAkACwALAAoACgAMAAwADAAJAAkACQAJAAcABwAIAAgACAAHAAMAAgD//wEAAwAF
AAcABAAEAAMAAQD+//7//P/7//z//f/+/wEAAQD+//3//f//////AAAAAP7//v/+//3/
+//7//7//P/+//7/AAAAAP///f/8//z//f/9//3//v8AAAAAAAAAAP7//v/9//z/AgAE
AAQAAgACAAIAAgAFAAUABgAGAAQABAADAAIAAQABAAIAAgAAAAAAAAAAAP7//P/6//n/
+v/7//r/+v/7//r/+v/9//3//P/6//n//P/9////AAD///7//f/8//7//v/9//z/+//6
//r/+v/5//n/+P/3//r/+//9//7/+f/4//f/9v/4//j/+P/4//r/+v/6//r/+f/4//f/
9v/2//b/9v/3//v///8GAA4AHQA2AE0AZQB7AI4ApADFAOUA9ADxAOYA4ADXAMsAtwCQ
AFUAEADS/5v/VP8b/xD/FP8W/xv/K/87/1H/af+D/5j/rP+6/8L/yf/P/9L/1//a/97/
4//o/+7/7//y//L/8v/1//f/9//4//r/+//8//z/+//6//v/+//5//n/+f/6//v//P/9
/////f/8//z//f/+////AAABAP///v/+//7/AAABAAEAAQADAAMAAwAEAAIAAwAEAAUA
BwAHAAcABwAFAAYABgAGAAgACQAJAAsACwALAAoACgAHAAcACgAKAAwADQANAA0ADwAP
AA8ADwAPABAAEAAQABAAEAARABEAEAARABEAEQARABIAFAAVABMAEQAQAA4ADQANAAwA
CwAKAAgABgAFAAMAAQAAAP/////+//3//v/7//n/9//1//b/9//3//j/+P/4//j/+P/2
//X/9P/0//X/9//5//v/+v/5//v//P/6//r/+//8//3///8BAAIAAAAAAAAAAQABAAAA
AAAAAAAA///+//v/+//8//r/+//5//b/9v/2//b/9v/1//X/9v/1//P/8v/w//H/8f/x
//L/8v/z//P/9f/1//X/9v/1//X/9P/1//P/8//0//X/+f/5//v//f/9//7/AAAAAAIA
AwAFAAYABwAHAAkACQALAA0ADwAQABAAEAAQABAAEwATABMAEwAWABcAFwAXABUAFgAW
ABYAFgAWABYAFQAXABcAFgAWABQAFAAUABEAEgATABQAEwAQABAADwAOABAADQANAAsA
CQAJAAkACQALAAwADAALAAwADAAKAAkACQAJAAkACwAPAAwACwALAA0ACwAMAAwACgAL
AAwADQAOAA4ADQANAAwACAAIAAcABgAIAAkACwAMAAsACgAJAAgACAAIAAgACQAGAAUA
AgAAAP///v/+/wEAAwAEAAQABQADAAMABAAEAAQABAAEAAQABAAEAAMAAgD///7//v/+
///////+//3/+v/5//n/+P/6//z//v8AAP7//v/+//7//f/8//v/+v/8//z//P/8//z/
/P/8//3/+//7/wAACgAXACgAPwBVAGUAdgCMAKkAzQDwAP8A+ADoANsA0wC/AJ4AcwBA
APz/r/9m/yX/Bv8S/yL/J/8v/z//T/9f/3H/iP+c/6z/uv/D/8v/1P/d/97/4P/h/+b/
6P/r/+7/7v/u//P/9f/1//b/9P/1//b/9v/6//z/AAADAP///f/7//r//P/8//z//f//
//7//v//////////////AAAAAAEAAgAAAAEAAQABAAEAAQABAAIAAAABAAIAAwADAAMA
AwADAAUABgAGAAYABQAFAAQABQAHAAcABgAGAAUABQAIAAgABgAHAAcABwAKAAsADAAN
AA0ADgAOAA4ADgAOAA8ADwAOAA8ADwAPAA8AEAASABMAEAAPAA8ADgANAA0ADAALAAwA
CgAIAAcABgADAAEA///8//r/+P/4//f/9f/z//H/7//v/+7/7v/u/+7/7v/u/+//7//v
//D/7//v/+//7//x//P/+P/8//n/+P/4//j/+f/7//3//v/8//z//P/9//v/+v/6//r/
/f/9//3/+//3//b/8v/x//P/8v/0//b/9P/0//P/8//w/+//7f/s/+r/6//r/+v/7v/u
/+//7//v/+//7//w//P/9f/2//n/+P/3//f/9//5//n/+//9////AAACAAIABAAFAAcA
CAANAA0ADwAPAA0ADQANAAwADwASABUAGAAXABcAFwAXABcAFwAWABUAFwAYABgAGAAV
ABQAEwARABMAEwASABIAEgASABIADwAPAA8ADwANAA0ADgAOAA4ADgALAAsACQAHAAcA
BwAHAAcACAAIAAcABgAGAAQAAwADAAMAAwAFAAYAAgAAAP//AAABAAMABAAEAAQABAAD
AAEAAQAEAAIABgAEAAYABgAEAAQABAAEAAYABwAJAAoABgAGAAUABAABAAEAAgACAAMA
BAAFAAYABQAEAAMAAwADAAMAAQAAAPz/+v/5//v//f/+//7///8AAAEAAwAEAAIAAgAC
AAIAAgACAAEAAAD9//z//P/8//z//f/9//3/+//7//z//P/6//r/+v/6//v//P/9//7/
/v/+//7//v/7//r/+f/4//v//P/9/////////wIACAAVACoARQBdAG0AegCOAK0A1QD8
ABEBEAEAAfMA6QDTAKQAcwBAAPz/sf9m/x3//v4K/xr/Hf8h/zH/Q/9T/2n/gv+Y/6j/
tP/B/8v/0P/X/9z/4v/p/+r/7P/x//T/9P/0//f/+f/5//r//P/9//7//v/9//z//f/9
/////////wAAAAAAAAAAAQACAAIAAwAFAAMAAwADAAMAAgACAAMABAAEAAUABQAFAAMA
AwADAAQABgAHAAgACQAJAAkACQAJAAsADAAMAAwADAANAA0ADwAMAAsACQAIAAkACQAM
AAwADQAPABAAEQAPAA8ADwAPABMAFAAUABQAFAAUABUAFQAUABUAFQAVABYAFgAXABcA
FQATABIAEAAQABEAEQARAA4ADAAKAAkACwAJAAgABwACAAAA/v/+//v/+f/3//X/9P/1
//X/9v/0//T/9P/0//X/9f/1//b/9v/3//j/+f/3//f/+v/8//7//v///wAA/v///wAA
AAABAAIAAwAFAAUABAAEAAQABAADAAIA///+//7/+//7//r/9v/1//T/9f/2//b/9//0
//P/8f/w//L/8//z//P/8v/y//P/8//x//H/8f/y//b/9//3//n/+f/5//r/+//9//3/
//8BAAEAAgAEAAQABAAFAAcACAAMAA0AEAARABIAEwAUABQAFAAUABQAFAAWABcAGAAZ
ABoAGwAbABsAGwAcABwAHAAaABoAGgAZABkAGQAYABgAGQAaABsAGQAWABUAFAARABMA
FAAUABQAFAARABEADwANAA0ADQANAAsADAAMAAsACgAKAAgABwAHAAcABwAJAA0ACgAJ
AAkACQAJAAoACgAMAAwADAALAAsADAAMAAwADAAMAA4ADwARABIADwAOAAwACgAHAAcA
CAAIAAoACgAKAAoABwAGAAUABQAGAAcABgAGAAUABAAEAAcABwAGAAQAAwADAAMABAAE
AAQABAAEAAQABgAGAAUABAADAAIAAgACAAEAAQAAAP///////wAAAAD9//z/+//6//v/
/P/9//7//v/+//7//v/8//z//P/8//z//P/8//3/+////wQAEAAlADwAUQBlAHMAiACm
AMsA6wD8APkA8gDsAOcA3QDFAJwAaQAqAOT/of9Y/yH/Gv8k/yL/Jf81/0n/Wf9t/4X/
nP+s/7r/xP/L/9P/1v/Z/97/5v/r/+7/8P/x//T/9P/0//n/+//7//z//P/9//7//v/8
//z//v///wEAAQABAAIAAQAAAP////////7//v////3//f/9//3//f/+/wAAAgAEAAUA
BQAFAAQAAwACAAIABAAFAAYABwAHAAcABwAHAAUABgAGAAYABwAJAAoADQAMAAsACQAI
AAkACQAMAAwADAANAA0ADQALAAsACwALAA8AEAAQABAADwAOAA4ADQAOAA8ADwAPABAA
EAARABEADgANAA0ADAANAA0ADAALAAkABgADAAEAAgABAAEAAQD+//z/+v/6//f/9f/z
//H/8P/x//H/8v/w//D/8P/w//H/8f/x//L/8P/x//L/8//1//X/+P/6//r/+v/7//z/
+v/7//z//P/+//7//v////7//P/7//r//f/9//3/+//6//r/9//3//X/8v/y//L/8v/y
//H/8f/w/+//7f/s/+z/7f/t/+3/7v/u/+//7//v/+//7//w//H/8f/w//H/8f/x//L/
8//3//f/+f/7//v//P/+//7//v///wEAAgAFAAUABwAHAAgACQAKAAoACwAMAA0ADgAR
ABEAEQARABAAEQARABEAEgAUABUAFgAVABQAEwARABEAEQAQABAAEgASABIADwANAA0A
DQALAAsADAAMAAwACgAHAAcABQAFAAUABQAFAAcACAAIAAcABQAEAAEA//8CAAMABAAH
AAgABAACAAEAAQABAAIAAgAAAAAAAAD///////8CAAAAAQACAAUABgAEAAMAAwAEAAIA
BAAFAAYABwAIAAcABwAIAAgABAAEAAMAAgABAAEAAgACAAAAAAAAAAAAAQAAAP////8B
AAEA///+//v/+v/6//3//v/+//3//f/9//3//v/+////AAABAAIAAQAAAP7//P/7//r/
+v/6//v/+//6//n/9//3//j/+P/3//j/+f/6//f/9v/1//T/9v/2//b/9v/3//j/+f/6
//n/+P/3//f/+f///wQADAAbADIASQBbAG0AgACcAL0A3QD2APcA6gDgANkAzQDBAKQA
cwAyAPD/uf94/y3/DP8O/xL/F/8j/zn/T/9l/3v/kP+k/7L/vP/F/8//1v/Z/9r/3v/n
/+r/6P/p/+z/7P/s//H/8//z//T/9v/3//j/+P/4//j/+v/7//j/9//2//b/9//4//n/
+//9//z//P/9//v/+//7//v/+//8//7/AAD//////v/9//3//f/9//7/AAABAAIAAwAB
AAEAAQABAAMABAAEAAQAAgADAAMABQAHAAcABgAGAAUABQAIAAgACAAJAAkACQALAAsA
CwALAAwADAALAAoADAAMAA0ADQAOAA8ADwAPAAwADAANAA0ADgANAA0ADAALAAsACgAJ
AAoACAAGAAUABwAFAAQAAwD///z/+f/4//j/9//2//X/9P/1//X/9v/2//b/9v/2//f/
9//3//j/9//3//f/9//6//v///8CAAAA/v/9//z//f///wEAAgAAAAAAAAABAAEAAAAA
AAAA/////////f/+//7/+//7//z/+v/7//z/+v/6//n/+f/2//X/8//y//L/8//z//P/
9P/0//X/9f/0//P/8v/y//b/9//3//n/+P/3//f/9//6//v//v8BAAAAAAABAAAABAAF
AAcACAAJAAkACwALAAoACwAMAAwADwAQABEAEgARABEAEQARABMAFQAWABcAFwAYABgA
GAAWABYAFgAVABUAFQAUABQAFAAUABQAEQATABMAEwARABEAEgASABIAEAANAA0ACwAK
AAsADAANAAwADAALAAkACAAIAAYABQAHAAcABwAJAAgABAACAAEAAgADAAUABgAGAAYA
BgAFAAcABwAKAAgACAAIAAoACgAGAAYACAAIAAgACAALAAsADAAMAAwADAALAAoACQAJ
AAoACgAHAAYABQAEAAMAAgABAAEAAgADAAIAAgD///7//v8BAAQABAADAAMAAgABAAEA
AAADAAQABQAGAAQABAADAAIAAQAAAAAAAAD//////v/9//3//f/+//7//v/+//7//v/8
//z//P/8//r/+v/6//r/+//8//3//v/9//z/+//7//v///8GAA4AGQAoAD0AUQBjAHQA
iACpAM8A7gD7APAA5ADdANEAwQCoAIMAUAAQAM//lP9N/xr/Ev8a/x3/Jf8z/0f/X/9z
/4b/nv+y/77/x//P/9T/2f/g/+b/5f/m/+r/7//y//L/8v/2//n/+v/8//r/+//8//z/
/P/8//7///////////8AAP7//v/+////AAAAAAEAAwABAAEAAQABAAAAAAABAAIAAgAD
AAMAAwACAAEAAAAAAAEAAwAFAAcABwAHAAcABwAJAAoACgAKAAgACQAJAAsADQANAAwA
DAALAAsADgAOAA4ADwAPAA8ADgANAAwACwAQABIAEwAUABMAEgASABEAFAAVABUAFQAT
ABIAEgARABAADwAPAA4ADwAPAA4ADQAKAAgABgAFAAcABQAEAAMAAAD+//z//P/7//n/
9//1//P/8//y//L/8v/y//L/8v/1//X/9f/2//T/9f/2//f/9//3//r//P/6//r/+//8
//z//f/+//7/AAAAAAAAAQAAAP7//f/8//////////3//v/+//v/+//6//b/9f/0//X/
9v/2//f/9P/z//H/8P/u/+//7//v//D/8P/x//H/7//v/+//8P/w//H/8f/z//T/9f/3
//n/+f/5//v//f/+/wAAAwAEAAUABQAGAAYABwAHAAkACQAMAA0ADgAOAA8AEAARABIA
EQARABEAEQASABMAEwATABUAFgAWABYAFAAUABQAEwAVABUAFAAUABIAEgASAA8AEQAR
ABEADwAOAA4ADQAMAA0ACwAMAAsADAANAA4ADwAOAA4ADQALAAkACAAFAAMABQAFAAUA
BwAJAAYABQAFAAUABQAGAAYABgAGAAYABQAFAAUACAAGAAoACgAIAAgACAAIAAgACQAJ
AAoACgAKAAoACQAIAAcABwAIAAgACgAKAAoACgAHAAYABQAFAAUABQADAAIAAwACAAIA
BQADAAIAAAD//wAAAQADAAQAAgACAAIAAgAEAAQAAwACAAEAAAAAAAAA/f/7//j/9f/5
//v//v8AAP3//P/7//r/+P/4//j/+P/7//z//f/+//v/+v/5//j/+v/6//r/+////wEA
BgAOABcAKAA9AFUAZwB4AJIAsQDTAOwA9wDwAOQA2wDPALkAkgBjACoA4v+Z/1b/G/8O
/x7/Jv8l/y3/Qf9P/1v/b/+K/6L/sv/A/8n/z//U/9X/2P/g/+X/6v/u/+//8v/y//L/
9P/1//T/9P/1//f/+f/6//j/+P/6//v/+f/5//n/+v/9//7///8BAP///v/+////////
///////8//z//f/+//7/////////////////AAD//////////wEAAQABAAEAAAAAAP//
/v8AAAMABQAJAAcABQACAAAA/f/9/wAAAAADAAUABgAHAAUABQAFAAUABQAGAAYABgAI
AAoADQAPAA8ADwAOAA0ADAAMAA0ADQAMAAsACwAKAAkACQAIAAcABAACAAAA//////3/
/P/7//j/9v/0//T/8f/v/+3/6//p/+n/6P/o/+r/6v/q/+r/6v/p/+j/6P/r/+3/7//x
//D/7//x//L/8v/y//P/9P/y//P/9P/0//X/9v/3//n/+f/4//j/+P/2//X/9P/x//L/
8v/v/+//8f/u/+7/7v/q/+r/6f/p/+r/6f/n/+b/5v/n/+f/5//o/+j/6f/p/+n/6f/p
/+r/7P/t/+3/7//x//H/8v/z//X/9f/3//n/+//8//7//v8CAAMABQAGAAgABwAIAAcA
CwANAA8AEAAQABAAEAAQABEAEQARABEAFAAVABUAFQAUABQAEwASABAAEAAQAA8ADAAL
AAkACAAKAAoACgAHAAcABwAHAAUABwAIAAgACAAKAAcABwAFAAMAAwADAAMABQAGAAYA
BQACAAIAAAD///3//f/9////AQD+//3//f/9//3//v/+//7//v/+//3//f/9/wAAAgAC
AAIAAgACAAEAAQAAAP7//v/9//z/+//7//z//P/9//7///8AAP7//P/6//n/+//7//n/
+P/2//T/8//1//n/+v/6//v/+v/5//n/+P/2//b/9v/2//f/+P/4//j/9f/0//T/9P/x
//H/8P/v//D/8f/z//T/8f/w/+//7v/x//L/8//0//P/8v/x//D/8v/y//L/8v/y//L/
8v/z//P/9/8AAAwAGwAyAEsAYQBxAIIAnAC/AOMAAAEHAfwA6gDhAM8ApwB0ADsA+P+u
/2P/Gv/z/vz+DP8S/xX/If8x/0P/Vf9t/4T/lv+o/7j/wf/F/8r/0//Y/97/4f/i/+T/
6f/s/+z/7P/v//H/8f/y//T/9f/2//b/8//y//P/8//1//X/9f/2//T/9P/0//X/9v/2
//f/+f/2//X/9P/z//P/9P/2//j/+v/7//v/+//9//3//f/+//v/+//7//v//f/9//3/
/f/9//7//v/+//7//////wEAAQABAAAAAAAAAAEABQAGAAQABQAFAAUABAADAAIAAQAE
AAYABwAIAAkACgAMAA0ADQANAAwACwAKAAoACwALAAwACwALAAoACQAJAAgABwAEAAIA
AAD//////f/8//v/9v/0//L/8v/w/+3/6v/n/+X/5f/k/+T/5f/m/+f/6P/p/+n/6f/q
/+j/6f/q/+v/6//r/+7/8P/y//L/8//0//T/9f/2//b/9v/2//b/9//2//T/8//y//X/
9f/1//P/8P/w/+3/7f/t/+r/6v/q/+r/6v/p/+n/6P/n/+X/5P/k/+X/5f/l/+j/6P/p
/+n/6//r/+v/7P/u/+//7//x//P/8//0//X/9f/1//f/+f/6//z///8AAAAAAQADAAQA
CQAJAAsACwAOAA8AEAAQAA8AEAARABIAFgAXABgAGQAYABcAFQATABMAFAAUABQAFAAU
ABQAEwAQAA8ADQAMAA8AEAARAA8ADQANAA0ACwAJAAoACgAKAAsACQAKAAkABwAHAAcA
BwAHAAgACAAHAAUABAABAP//AAABAAIABQAJAAYABQAFAAQAAwADAAIAAgACAAQABAAE
AAQABQAFAAYABgAFAAYABgAGAAMAAwAEAAQABAAEAAQABAADAAIAAQABAAAA///8//r/
+v/6//v///8CAAIAAQABAP////8AAAAAAAAAAAAAAAD///7//P/6//v//P/+/wAA/v/9
//v/+f/5//n/+v/6//j/+P/4//j/+v/6//r/+v/3//b/9f/0//b/9v/2//b/9v/2//b/
9//7////AgAGAA8AIAA3AFEAZQB0AIgApwDJAOwA/QD4AOoA3wDZAM0AsACDAE4ADADB
/3z/N/8K/wz/Gv8d/yH/Mf9D/1H/Y/94/5L/qP+4/8P/zf/S/9f/2v/a/9//5v/q/+//
8v/y//L/8//z//H/8P/y//X/+P/6//j/+P/6//v//f/9//3//v8AAAAAAAABAAAA/v/9
//3////////////+//7///8AAP7/////////AAABAAIABAACAAMABAAFAAcABwAHAAcA
BQAGAAYABgAFAAUABAAFAAgACQAJAAoACQAJAAwADAAMAA0ADQANAAwACwAKAAkACQAK
AAoACgAMAAwADQANABAAEQARABEAEAAQABEAEQAQAA8ADwAOAAsACwAKAAkACgAKAAoA
CwAIAAUAAwABAP7//P/6//r/+v/5//j/9//z//P/8v/y//L/8v/y//L/8v/x//D/8P/y
//P/9P/1//f/9//6//z//P/8//3//v8AAAEAAgACAP///v/9//3/AAAAAAEAAgAAAP//
/v/7//v//P/6//v/+//4//j/+P/1//T/8v/x//H/8f/w//D/8P/x//H/8f/x//D/8P/v
//D/8f/y//T/9P/1//X/9//5//n/+v/7//z/+//8//3///8AAAIAAgACAAMABQAGAAkA
CQALAAsADgAPABAAEAARABIAEwAUABUAFQAVABUAFgAXABcAFwAXABgAGAAYABoAGgAa
ABkAGAAXABUAFAAUABQAFAARABQAFQAWABUAEgASABEAEAARAA8AEAAPAA0ADQANAA0A
CwAMAAwACwANAA4ADQANAAwACwAKAAsADwAMAAsACwALAAsADAAMAA4ADgAOAA0ADwAP
AA4ADAAMAAwADAANAA0ADgAOAA0ADgAOAA4ACwALAAwADAAMAAwADAAMAAkACAAHAAcA
BwAHAAUABAAEAAQABQAJAAgACAAHAAcACQAJAAoACgAHAAYABQAEAAYABgAFAAQAAwAC
AAIAAgADAAMAAgABAP////8AAAAAAAAAAAAAAAAAAAAAAAAAAAAAAAAAAAAA///+//3/
/P/9//7///8BAAUABwAIABAAHQA0AE8AZQB3AIgAogDFAOcA+gD7APAA6gDjANkAywCq
AHUANgDw/7X/cv8v/xz/Iv8g/yH/Mf9D/1P/Z/9//5z/sv/C/8j/z//V/9r/3f/g/+j/
7//y//b/9//6//r/+v/9//////8AAP7///8AAAAA/v/+/wAAAQADAAMAAwAEAAQABAAE
AAUAAgAAAP////8CAAUACAALAAkACAAIAAgACgALAAsACwAJAAkACQAKAAgACQAKAAsA
CwALAAsACwALAAwADAAMAAwADQANAA8AEQARABAAEAAPAA8AEgASABQAFQAVABUAFQAV
ABUAFQAXABgAGAAYABcAFgAWABUAFgAXABcAFwAWABYAFwAXABQAEwATABIAEwATABIA
EQARABAADwAPAA0ACwAKAAkACAAGAAQABAADAAEA///9//v/+//6//r//P/8//z//P//
//////8AAP7///8AAAEAAAD//wEAAgAEAAQABQAGAAgACQAKAAoACAAIAAgACQAIAAYA
BQAEAAUABQAFAAMAAwAEAAIAAwADAAAAAAAAAAAAAAD//////v/9//v/+v/4//n/+f/5
//r/+v/7//v/+f/5//n/+v/8//3//f////3//f/+////AwADAAUABwAIAAoADQAOAA8A
DwAQABAAEgARABIAEQAUABUAFgAWABUAFgAXABgAGQAZABkAGQAbAB0AHgAfAB0AHgAe
AB4AHgAeAB4AHQAdAB0AHAAcABoAGgAaABcAGAAZABoAGQAXABgAGAAYABkAFwAYABcA
EwATABMAEwATABQAFAATABAAEAAOAA0ADQANAA0ADwATABAADwAPAA8ADwAQABAAEgAS
ABIAEQAPAA8AEgAQABIAEgAUABQAFgAVABUAFgAUABMAEgASABEAEAAPAA4ADgAOAA0A
DAAKAAoACgAKAAsADAANAA4ACgAJAAcABgAJAAoACwAMAAwADAAMAAsACgAJAAgABwAK
AAsADAAOAAsACwAKAAcABgAIAAgACAAIAAcABgAFAAQABAAEAAQABAAGAAYABgAGAAUA
BAADAA==
         </WaveFormData>
      </LeadData>
      <LeadData>
         <LeadByteCountTotal>10000</LeadByteCountTotal>
         <LeadTimeOffset>0</LeadTimeOffset>
         <LeadSampleCountTotal>5000</LeadSampleCountTotal>
         <LeadAmplitudeUnitsPerBit>4.88</LeadAmplitudeUnitsPerBit>
         <LeadAmplitudeUnits>��V</LeadAmplitudeUnits>
         <LeadHighLimit>2147483647</LeadHighLimit>
         <LeadLowLimit>268435456</LeadLowLimit>
         <LeadID>V4</LeadID>
         <LeadOffsetFirstSample>0</LeadOffsetFirstSample>
         <FirstSampleBaseline>0</FirstSampleBaseline>
         <LeadSampleSize>2</LeadSampleSize>
         <LeadOff>FALSE</LeadOff>
         <BaselineSway>FALSE</BaselineSway>
         <ExcessiveACNoise>FALSE</ExcessiveACNoise>
         <MuscleNoise>TRUE</MuscleNoise>
         <LeadDataCRC32>2199746308</LeadDataCRC32>
         <WaveFormData>
8f/x//H/8P/y//L/8v/y//D/8f/x//D/8v/z//T/9f/1//X/9f/1//P/8//0//X/8v/3
//r/AgANABMAGgAkAC4AQwBgAIAAngC1AM4A6gAIAR8BLQErASMBDAHTAIQAKwDj/8r/
yf++/6f/j/+K/5L/nv+p/7L/vP/D/8f/zP/R/9X/2f/a/9z/4P/j/+P/5//o/+j/6P/r
/+z/7P/s/+z/7P/s/+z/7v/t/+3/7v/w//D/8P/w/+//7//u/+z/7f/t/+7/7//t/+3/
7f/s/+7/7v/u/+7/7f/t//D/8P/y//L/8P/w//D/7//u/+3/7//w//H/8f/x//L/8v/x
//P/8//z//P/9P/x//D/8P/x//L/8v/z//T/9f/1//X/9P/z//L/8f/y//X/9v/3//X/
9v/2//f/+P/4//j/+f/5//j/9//2//f/+P/4//n/+f/5//n/+f/5//j/9//3//f/9//1
//X/9f/0//T/9P/y//H/7//v//D/8P/u/+7/7//w//D/8P/v//H/8v/y//P/9f/3//n/
9//4//n/+f/4//f/9//4//n/+//+/////v/+//7//v/8//z//P/9////AAAAAP//////
//7/+//2//b/9//5//f/9f/1//T/8f/w/+//7P/t/+//8P/x//H/8f/x//H/7//v/+//
8P/z//P/9P/0//T/9f/1//b/+P/5//r/+//8//3//f/9/wAAAgADAAQABQAGAAkACgAM
AA0ADQANAA0ADwAQABIAEQARABEAEQARABMAEwATABMAFQAVABUAFgAWABQAEwATABQA
FAAUABMAEgAQAA8ADwAOAA0ADQAOAA8ADwAQAA8ADwAOAA4ACwAKAAoACQAJAAoACgAK
AAsACQAHAAcABQAFAAYACAAKAAoACAAIAAcABwAIAAgABwAHAAcABgAMAAsACgAIAAoA
CgAKAAoADAAMAAsACwAJAAkACAAHAAgACAAJAAkADAAMAAwADAAMAAoACgAKAAkACAAI
AAcABgAFAAUABgAHAAcABwAHAAcABgAGAAYAAwADAAMABAAEAAMAAwACAAEAAQAAAAAA
AgAAAAAA///8//v/+v/5//n/+v/7//z/+//6//r/+f/6//n/+f/5//v/+//7//v/+//7
//v//P/9//7/AQACAAYACwATABwAJgA0AEcAXgB6AJIApQC6ANQA7gAJASEBLQEpARAB
4QCeAE8ABQDi/9v/yP+r/5v/nP+i/6j/s/++/8j/zf/P/9T/2f/b/9//4P/g/+T/5//n
/+n/6v/q/+r/7f/u/+7/7v/v/+7/7f/s/+z/6//r/+z/7P/s/+z/7P/s/+3/7f/s/+v/
6//s/+3/7f/t/+3/7P/t/+7/7//w/+3/7f/w//D/7v/u/+z/7P/r/+v/6//r/+7/7v/u
/+3/7f/u/+7/7f/t/+3/7f/t//H/7//v//D/8P/w/+//7//v/+//7v/t/+//7//v/+//
7//x//H/8f/v//D/8P/x//H/8P/v/+//8v/y//L/8v/y//L/8f/x/+//7//v/+//8f/w
/+//7//x//H/7//v/+3/7P/s/+z/7P/r/+n/6f/s/+z/6v/q/+r/6v/p/+j/6//t/+7/
7v/u/+//8P/x//H/8v/z//P/9f/1//b/+P/3//f/+P/3//j/+P/4//j/9P/0//T/9f/2
//j/+f/5//f/9//2//P/8v/y//P/9f/3//X/9f/0//H/8P/v/+z/7P/t/+3/7f/v/+//
7//v/+7/7f/s/+z/7f/t/+7/7v/w//H/8f/y//b/9//4//n/+v/7//v/+//6//z//f/+
//3//v8BAAIAAgADAAMAAwAFAAcACAAKAAkACQAJAAkACQALAAsACwAKAAsACgAJAAoA
CgAIAAcABwAIAAgACAAKAAoACQAJAAkACAAHAAcABwAHAAYABgAEAAMAAQAAAAEAAgAE
AAUABAAEAAMAAgABAP///f/9//////8AAAIAAAAAAP7//v//////AAAAAP7//f/8//r/
+v/7//z//f////////////7//f/8//v//f/9//3//f/9//3//f/+//7//f/9//z/AAAC
AAIAAAAAAAAAAAADAAQABAAFAAMAAwACAAEAAAAAAAEAAQAAAAAAAAAAAP///P/7//r/
/P/8//3//f/6//n/+f/6//v/+//7//v//P/8//3//v/8//v/+v/6//v/+//8//z/+f/5
//j/+P/4//b/9v/1//b/9//4//n/9f/0//P/8v/z//T/9v/3//j/9//3//f/9f/1//X/
9f/1//X/9f/2//f/+v/7//7/BAANABUAIAAsADwATQBmAIIAnACzAM4A6gAGASEBNwE7
AScBAgHTAJIAOwD1/97/0f+4/5//l/+Y/6D/rv+7/8b/zv/R/9P/1v/X/9n/3f/e/+L/
5v/p/+v/7v/u/+3/7P/u//D/8f/y//L/8v/y//L/8v/x//H/8v/z//L/8f/w//L/8//z
//L/8f/x//L/8//1//X/9f/0//L/8v/y//L/8//z//b/9v/2//b/9P/0//X/9f/1//X/
9v/2//b/9f/z//T/9P/z//T/9f/2//f/9//1//X/9v/0//T/8//z//T/9f/1//X/9v/3
//j/+f/3//n/+f/5//f/+P/4//n/+f/4//f/9//5//r/+//8//r/+v/5//n/+f/5//n/
+f/5//j/9//3//f/9//1//X/9f/0//T/9P/0//P/8f/x//P/9P/z//T/9f/2//b/9v/2
//f/9//2//j/+f/6//v/+//8//3//f/9//3//v8AAAIAAwAFAAUABAAEAAQABAACAAIA
AgADAAIAAgABAP//AAABAAEA///6//r/+//9/////f/9//z/+//6//n/9v/2//f/9//3
//f/9//3//f/9//3//f/+P/3//f/+P/4//f/9//2//b/+v/7//z//f8AAAEAAQABAAAA
AgADAAQABQAGAAkACgALAA0ADgAPAA0ADQAMAAwADgAPABAAEQARABMAEwATABMAFQAV
ABUAFAAUABIAEQATABQAFAAUABQAFAATABMAEwASABEAEQAPAA8ADgAOAA0ADQAMAAwA
CQAIAAgABwAKAAwADQAOAA0ACwAJAAkACgALAA0AEAAQABAADgAOAA8ADwAOABAADgAQ
ABAAEAAQABAAEAAPAA8ADQANAAwACwALAAwADgAPAA8ADgANAAwADgAMAAwADAAKAAgA
BwAFAAQAAwADAAQACAAJAAoACwAJAAgACAAIAAcABwAHAAgABgAFAAUABAAFAAUABAAE
AAIAAAAAAP///v/9//z/+//9//7///8AAAAAAAABAAEA///9//z/+//9//3//f/9//7/
//8AAAIA/f/+/wEAAgAIABEAGwAiACgANABFAFwAeACUAKkAvADOAOQA/QAPARUBEQEE
AdMAigA9APn/2P/T/9D/v/+t/6b/pv+s/7X/wP/I/9H/2f/c/9//5f/p/+r/6P/o/+v/
6//v//D/8P/w//L/9P/1//b/9f/0//P/8v/1//f/+v/+//3/+v/3//T/9P/1//X/9P/0
//X/9//5//v/+//7//r/+P/4//j/+P/3//f/+v/6//r/+v/4//j/9//3//f/9//6//r/
+v/5//n/+v/6//n/9//3//f/9//6//n/+v/8//v/+v/4//f/+P/5//n/+f/6//v//P/9
//3///////////8AAAAAAQD///7//f/9////AAABAAIAAQAAAP7//f/9//3//f/9//7/
/v/+/////f/7//f/9f/2//b/9//4//b/9f/z//P/9P/0//L/8v/z//T/9P/0//T/9f/1
//T/9P/1//b/9//6//z//v////7//f/9//7///8BAAQABQABAAAA///+//z//P/8//3/
//8AAAAA///8//v/+f/1//b/+P/7/////f/7//v/+v/5//j/9//0//P/8//y//H/8v/z
//T/9f/3//f/9//4//f/9//4//j/9v/3//f/+P/6//v//P/9//7/////////AgAEAAUA
BgAJAAoADQAOAAsACwAKAAkACwAPABIAFgAXABcAFwAXABUAFwAXABcAFQAXABcAFwAU
ABQAEgARABEAEgASABIAFAAUABMAEwARABAADwAPAA8ADwAOAA4ADwAPAA4ADgAMAAoA
CQAHAAcACAAIAAgACAAHAAYABwAGAAUABQAGAAQABAACAAIAAwADAAQABAAGAAcACAAI
AAcABwAHAAcACQAFAAcACAAKAAoACgAKAA4ADgANAA0ACwALAAoACQAHAAYABgAFAAcA
CAAJAAoADAAKAAoACgAJAAgACAAHAAQAAQD///7///////////8CAAIAAwAEAAMAAwAD
AAQABAADAAMAAgAAAP///f/8//3//P/9//3//P/7//r/+f/4//j/+P/4//n/+v/8//3/
/v/9//3//f/6//n/+P/3//r/+//8//7////+//v//v8CAAkAFQAgACgAMgBBAFwAfgCa
ALEAyADgAPgAEwElAScBIwEaAe8ApgBPAPv/1P/R/8r/s/+f/5T/kv+Y/6f/tv/C/8f/
y//S/9f/2f/d/+D/5P/o/+f/5//t/+7/7v/u//H/8v/y//L/9P/0//T/9P/z//H/8P/w
//T/9P/0//T/9P/1//X/9P/z//P/9P/1//X/9f/1//T/9P/0//T/9P/y//H/8//y//L/
8v/w//D/8v/z//T/9f/2//b/9v/1//f/+P/4//f/+f/5//n/+f/4//X/9P/0//T/9P/z
//P/9//5//r/+//7//v/+//7//n/+//7//v/+//8//z//f/7//r/+f/5//z//P/8//z/
+//6//j/9//6//v//P/9//v/+v/5//n/+//7//n/+f/1//T/9P/0//T/8//x//H/8v/y
//D/8P/z//T/9P/0//P/9f/2//b/9P/1//b/9//5//r/+//7//n/+f/6//z//P/9////
//8AAAAAAAAAAAAAAAAAAAEA//8AAAAA///9//3//P/5//P/8v/y//P/9P/z//T/9P/z
//L/8f/u//D/8f/x//H/8P/v/+7/7f/v/+//7//w//P/8//0//T/9P/1//X/9v/2//f/
+P/5//r/+//7//v//P/+////AAADAAQABwAIAAgACQAJAAkABwAJAAoADAANAA0ADQAN
AA8AEQARABEAEQATABMAEwAQABAADgANAA8AEAAQABAAEgASABEAEQAQAA4ADAALAA0A
DQAMAAwACwALAAoACgAHAAYABgAFAAMABAAEAAQABQADAAEAAQABAAEAAgAEAAYABgAE
AAQABQAFAAYABgAHAAcABwAGAAYACAAGAAYABgAGAAoACgAJAAkACQAJAAgABwAEAAQA
BQAFAAYABgAGAAYABgAEAAQABAAFAAQABAADAAQAAwADAAQABAADAAIAAQABAAAAAAAA
AAEAAQABAAIAAgABAAEAAAD//////v/+//7//P/8//v/+//7//v/+//5//j/9//2//j/
+P/5//n/+v/5//n/+f/3//f/9//3//f/9//3//j/9//6//v/AAAKABMAGQAiACoAOABT
AG4AiACeALEAxgDkAP4AFwEpASsBIQEAAccAfAAtAPP/4v/Z/8L/q/+h/6L/pv+w/7v/
xP/M/9P/1//a/9v/3f/f/+D/5P/q/+v/7f/v//D/8P/w//H/8v/y//L/8v/y//L/8v/0
//P/8//0//b/9v/2//b/9P/1//X/9P/z//P/9P/1//P/8//z//L/8//0//X/9v/1//X/
+P/4//b/9v/0//T/9//3//f/9//4//j/+P/3//f/+P/4//f/+f/5//n/+f/6//f/9v/2
//j/+P/3//f/+P/5//n/+f/3//f/9//3//n/+//7//v/+f/6//r/+//7//r/+f/5//r/
+v/6//r//P/8//v/+//7//v/+//7//n/+P/3//f/+f/5//f/9//1//T/9P/0//T/8//x
//H/8v/y//D/8P/x//L/8v/y//H/8//0//T/9P/1//b/9//5//r/+//7//v/+//8//7/
/P/9///////+//7//v/+//z//P/8//3///8AAAAA///9//3//P/5//j/+P/5//v/+f/3
//f/9v/1//T/8//w//L/8//z//P/8//z//P/8//1//X/9f/2//b/9f/1//T/9P/1//X/
9v/6//v//P/9//z//f/9//3/AAACAAMABAAEAAQABgAGAAYABwAHAAcACQALAAwADgAP
AA8ADwAPAA0ADwAPAA8AEQATABMAEwAQABAADgANAA0ADgAOAA4ADwAQABAAEQAPAA4A
DQANAA8ADwAOAA4ADAALAAkACAAHAAYABgAFAAcACAAIAAgABQADAAEAAQACAAMABQAI
AAYABgAEAAQAAwADAAQABAADAAMAAwACAAIAAwAEAAUABwAHAAcABwAFAAUABQAFAAUA
CAAIAAgACAAIAAoACgAJAAkACQAJAAgABwAGAAYABwAHAAgACAAIAAgACAAGAAYABgAH
AAYABgAFAAIAAQABAAIAAQABAAEAAQADAAIAAgACAAIAAwAEAAYABQADAAIAAAD/////
/v/+/wAA/v/+//3//f/9//3//f/8//z//P/8//v/+v/6//n/+f/5//r/+//9//3//f/9
//z/+//6//r//f8AAAEAAgAIABEAGQAgACgANgBLAGYAgACaAK8AxADeAPwAGQEzAUEB
NwEaAe0AtABhAA0A5P/Z/8T/q/+f/57/pv+u/7n/xP/M/9P/1f/a/93/3//h/+L/5P/q
/+3/6//u/+7/7f/s/+//8P/w//D/8v/y//L/8v/0//P/8//0//T/8v/w/+7/7//x//L/
8v/z//P/9P/1//X/9f/1//T/9P/0//T/9P/y//H/8//y//T/9P/y//L/9f/1//X/9f/2
//b/9v/1//X/9v/2//X/9f/1//X/9f/3//X/9f/2//b/9v/1//X/9v/3//f/9//5//n/
+f/5//f/+f/5//n/9//4//j/+f/5//j/9//3//j/+P/4//j/+P/4//f/9//3//f/9//3
//j/+P/4//n/+f/5//f/9//0//L/8f/w//L/8f/v/+//8//0//P/9P/1//b/9v/2//X/
9//4//j/9v/3//j/+f/8//7/AAABAAAA/////wAAAgADAAUABQACAAIAAgACAAEAAgAD
AAUABAAEAAMAAQABAAEAAAD9//3//v8AAAMAAgD///7//P/7//r/+f/2//j/+f/5//n/
+//7//v/+//6//n/+P/4//n/+f/6//r/+v/7//v//P/+////AAABAAAAAQABAAEABAAG
AAcACAAIAAgACgAKAAgACQAJAAkACwANAA4AEAAQAA8ADgANABAAEwAUABUAEwAVABUA
FQAWABYAFAATABMAFAAUABQAEgASABEAEQATABIAEQARABEAEQAQABAADQANAAwADAAN
AAwADAALAAkACgAKAAoACwAJAAcABwAHAAcACAAKAAkACAAFAAQABwAHAAgACAAHAAcA
BwAGAAgACQAKAAsACgAJAAgABwAJAAgACQAKAAsADAAMAAwACwALAA0ADQAMAAsACgAK
AAsACwAJAAgABwAGAAgABgAGAAYABwAGAAYABQAGAAUABQAGAAUABQAFAAUAAwACAAIA
AgAEAAUABgAIAAcABQAEAAIAAQABAAAAAAAAAP7//v/9/////////////v/+//7//v/8
//z//f/9//z/+//7//v//P/9//7////+//3//P/8////AgAFAAYACAAPABUAHAAiACwA
PQBYAHYAkAClALQAygDmAP8AFQEnASsBHAH5AMIAewApAO7/3//U/7//q/+i/6b/rv+1
/8D/zP/V/9n/3P/h/+H/5f/q/+z/6v/n/+n/7//w//D/8P/z//T/9P/0//b/9v/2//b/
+P/3//f/+P/4//j/+P/4//j/+f/5//j/+P/5//v//f/7//v/+//6//j/+P/4//j/+f/5
//z//P/7//r/9//2//j/+f/6//v//P/8//z/+//9//7//v/9//v/+//7//v////9//3/
/v/8//z/+//7//z//f/9//3//P/7//r/+f/8////AAABAAAAAAD/////AQAAAP//////
//7//f/8//z//P/7//v/+//7//v/+//7//r/+f/5//n/+f/3//f/9f/0//T/9P/0//P/
8f/x//D/8P/u/+7/8P/y//P/9P/z//X/9v/2//b/9//4//n/+f/6//v/+//9//3//v8A
AAAAAQADAAMAAgACAAIAAgAAAAAAAAABAAMABAAEAAMAAQABAAAA/f/6//r/+//9////
/f/9//z/+//6//n/9v/2//f/9//3//X/9f/1//X/9f/1//X/9v/2//X/9f/0//f/+f/6
//z//f/9//3//f8AAAEAAQABAAIABAAFAAYABgAGAAgACAAKAAsACwALAAsADQAOABAA
EAAPAA4ADQAPABEAEQARABEAEwATABMAFAAUABIAEQATABQAFAAUABEAEAAOAA0ADgAO
AA4ADwAOAA0ACwAKAAsACwAKAAoADAAMAA0ADQALAAwADAAMAAkABwAFAAUABQAFAAYA
CAAIAAgABgAGAAcABwAIAAgABwAHAAcABgAGAAcACAAJAAsACQAGAAgACAAIAAgACgAK
AAkACQALAAsACgAJAAkACgAMAA0ADAAMAAwADAAKAAgACAAIAAkACAAIAAcABAADAAMA
BAAEAAMAAgABAAIAAgADAAQAAwADAAMABAAGAAUABQAEAAMAAwACAAIAAAD8//r/9//7
//3///8BAP3//P/7//r/+v/6//v/+//7//v//P/9//z/+//6//n/+//7//v//P/9//7/
AQAEAAYACwATAB4AKAAyAEcAYgB8AJQAqQC8ANAA5gD5AAkBDQEFAe4AvQB0ACUA6//a
/9n/yv+v/6H/oP+i/6T/rf+8/8j/z//X/9r/3f/d/93/4P/m/+r/7f/t/+//8P/w//D/
7v/u/+3/7P/v//D/8f/y//L/8f/x//L/8//y//H/8P/y//X/9//4//f/9//4//n/9v/1
//T/8v/w//D/8P/w//H/8f/0//T/9P/0//L/8v/1//X/9f/1//T/9P/0//P/8v/y//H/
7//x//P/9f/3//f/8//x//D/7v/u/+3/7f/x//P/9P/1//P/8//z//P/8//1//X/9f/2
//j/+f/7//v/+v/5//n/+f/4//f/9v/2//b/9f/1//f/9//3//f/9v/0//L/8f/y//P/
8v/z/+//7v/u/+7/7v/t/+v/6//q/+r/6P/o/+f/6P/o/+j/6//t/+7/7v/v//H/8//1
//T/9P/0//P/8f/x//L/9P/y//P/9f/1//f/+P/5//r/+P/4//j/+f/2//b/9f/z//X/
9f/0//H/8P/w//H/8//x/+//7//u/+v/6v/p/+b/6P/p/+n/6f/q/+v/7P/t/+z/6//q
/+r/7v/v//H/8v/w//H/8f/y//T/9f/2//f/9v/3//f/9//6//z//f/+////AAADAAQA
BQAHAAgACQAHAAkACgAMAA0ADQANAA0ADQAPAA8ADwAOAA8ADgANAA4ADgAMAAsACQAI
AAYABAAFAAYABgAHAAcABgAFAAUABwAHAAYABgADAAMAAgACAAMAAgACAAEAAwAEAAQA
BAADAAEA//////7//f/9//7//P/8//r/+v/8//3///8AAP3//f/9//z//P/9/wAAAQAC
AAMABAAEAAIA///9//3//f/8//v//P/8//3//f8AAAAAAAAAAP7//P/8//z/+//6//r/
+f/3//X/9P/0//f/+f/7//3/+v/4//f/9v/z//P/8//0//f/9//4//j/9v/1//P/8v/w
/+7/7v/t/+//7//v/+//7P/s/+z/7P/t/+7/8P/x/+7/7f/t/+3/7//v/+//7//v/+//
7//w/+3/7v/1//7/AgAFAA0AGAAiADAARwBiAIAAoAC7ANIA5gACARUBHQEZAQsB5gCl
AFAA+//J/8D/u/+m/4//hf+E/4b/kP+j/67/sv+5/8X/zP/N/9H/1//a/9z/3P/Z/9v/
4f/i/+L/4v/j/+T/5P/k/+b/5v/m/+b/5P/j/+P/5P/m/+b/5v/m/+b/5//n/+b/5//n
/+j/6f/l/+P/4f/e/+D/4v/k/+b/5//n/+r/6v/q/+r/6P/o/+f/5//n/+f/6v/q/+r/
6f/n/+j/6P/n/+f/5//n/+f/6//p/+n/6v/s/+z/6//r/+r/6//r/+v/6//r/+v/6//r
/+3/7f/t/+//8P/w//H/7//u/+3/7f/w//D/8P/w//L/8v/x//H/7//v/+//7//t/+z/
6//r/+z/7f/s/+3/6v/o/+f/5v/k/+P/4f/h/+D/4P/e/97/4v/k/+X/5v/m/+f/5//m
/+T/5f/m/+f/6f/q/+v/6//r/+v/7P/u/+7/7//x//H/8P/w//D/8P/u/+7/7v/v/+//
8P/w/+//7v/t/+v/5//m/+b/5//p/+f/5f/l/+T/5f/k/+P/4P/g/+H/4f/h/+P/4//j
/+P/4//j/+P/5P/n/+f/6P/o/+r/6//r/+z/7P/t/+7/7//w//H/8f/x//T/9v/3//j/
9//4//v//P/9////AAABAAEAAwAEAAYACAAJAAoACwAJAAkABwAFAAUABwAHAAcABgAG
AAQAAwABAAIAAgACAAMABAAEAAUAAwACAAEAAQD//////v/+///////+//7//f/8//z/
+//9//7//v/+//z/+f/2//X/9//3//j/+v/6//r/+P/4//n/+f/6//r/+f/4//r/+v/6
//r//P/8//v/+//7//v/+v/5//j/+P/5//n/+//8//3//v/8//r/+v/6//f/9v/2//X/
9P/z//P/9P/2//f/+P/5//n/+P/4//j/9f/1//X/9v/1//P/8v/w//L/8//z//T/8v/w
//D/7//v/+//7//v/+7/7v/u/+7/8P/w//H/8f/t/+v/6v/p/+r/6//s/+3/6//r/+v/
7P/v//L/8//y//b/+/8FABAAGAAgADEASABkAIAAlwCqAMAA2gD3AA8BGwEbARAB6wCq
AF0ADQDY/83/yP+v/5n/kP+Q/5T/mf+m/7T/wf/F/8r/z//T/9P/1v/W/9r/3//h/+T/
5P/j/+L/4f/i/+L/4v/n/+j/6f/q/+j/5//n/+j/6v/q/+r/6v/q/+v/6//q/+f/5//o
/+n/6//r/+v/6v/q/+r/6v/q/+f/5//q/+r/7P/s/+r/6v/t/+3/7f/t/+7/7v/u/+3/
6//s/+z/6//p/+n/6f/p/+3/6//r/+z/7f/u/+7/7//u/+//7//v/+3/7f/t/+3/6//t
/+3/7f/t/+7/7v/v//D/8P/w//H/8v/y//L/8v/w//D/7//v/+//7//v/+//8P/w//D/
8f/w/+//7P/r/+n/6P/o/+j/6f/p/+j/6f/q/+r/6P/o/+f/6P/o/+j/5//p/+r/6v/q
/+v/7P/t/+3/7v/v/+//8P/x//P/9v/0//X/9//3//X/9P/z//L/8//0//X/9//0//T/
8//x//L/8//z//H/7v/u/+//8f/v/+3/7f/s/+z/7P/s/+r/6v/r/+v/6//p/+n/6f/p
/+v/6//r/+z/6//r/+z/7P/u/+//7//w//H/8f/x//H/9P/1//X/9f/1//b/9v/2//n/
+v/9//7/AAABAAEAAQABAAMABAAGAAcABwAHAAcABQAHAAcABwAHAAkACQAJAAkACgAJ
AAkABgAGAAUABAAGAAYABQAFAAYABgAGAAcABgAFAAMAAgADAAMAAgACAAEAAAAAAP//
//8AAAAAAAAAAP///v////3//f/+/wAAAgACAAAAAAD/////AAAAAAEAAQABAAAAAgAB
AAAA/v/+//7//v8AAAAA/////wAAAQABAAEAAgACAAMAAwADAAIAAQAAAAAA/v/+//7/
/f/8//z/+//8//v/+//8//3//f/9//3//f/8//z//P/6//n/+P/4//r/+f/5//j/9//3
//b/9v/4//b/9v/1//P/8//z//P/8v/y//L/8v/y//L/8//z//T/8//z//P/8v/x//D/
7//w//H/8v/0//f/9v/1//b//P8DABEAGgAgACoAPwBcAHgAkAClALwA2gD0AA8BJwEx
ASUBCgHdAJ4ASwD//+L/2f/A/6X/mf+a/5z/pP+x/77/yv/N/83/zv/T/9f/1//a/+L/
5v/l/+f/6v/q/+n/6P/r/+z/7P/s/+3/7P/r/+r/6v/p/+n/6v/u/+7/7v/u/+z/7f/t
/+z/6v/p/+n/6f/r/+3/7//w/+7/7v/u/+7/7f/t//D/8P/u/+7/7P/s/+//7//v/+//
7v/u/+7/7f/r/+z/7P/r/+v/6//r/+v/7//t/+3/7v/u/+7/7f/t//D/8f/x//H/8f/x
//H/8f/x//P/8//z//D/8P/v/+//7//u/+3/7f/w//D/8P/w/+//7v/s/+v/7f/t/+3/
7f/v/+7/7f/t/+3/7f/r/+v/6//q/+r/6v/q/+n/5//n/+b/5v/k/+T/5f/m/+b/5v/p
/+v/7P/s/+r/6//s/+3/6//s/+3/7f/u/+//8f/0//L/8//1//X/9v/2//b/9v/z//L/
8f/x//H/8v/y//H/8//z//L/7//u/+7/7//x//H/7//v/+7/7f/s/+v/6P/o/+n/6f/p
/+n/6f/p/+n/5//n/+f/6P/r/+v/7P/s/+v/6//q/+r/7P/t/+7/7//x//P/9P/1//X/
9v/2//b/9f/2//n/+v/4//n/+f/5//n/+//8//7//f/9//3//f8AAAMABAAFAAMABQAF
AAUABAAEAAIAAQADAAQABAAEAAMAAgAAAP//AQAAAP///////////v/+//3//f/8//z/
+//6//r/+f/7//z//P/8//v/+f/3//f/9f/1//b/+P/6//r/+P/4//n/+f/6//r/+v/7
//z//P/5//n/+f/5//r/+//8//3//f/9//3//f/9//3//f/9//v/+//7//z/+//5//j/
9v/2//b/9v/2//b/9//4//j/9v/2//b/9f/3//f/9v/2//b/9f/0//P/8f/y//P/8//1
//X/9f/2//P/9f/z//D/7v/w//D/8P/w/+7/7v/u/+7/8P/w//D/8P/w//D/8P/w/+7/
7v/u/w==
         </WaveFormData>
      </LeadData>
      <LeadData>
         <LeadByteCountTotal>10000</LeadByteCountTotal>
         <LeadTimeOffset>0</LeadTimeOffset>
         <LeadSampleCountTotal>5000</LeadSampleCountTotal>
         <LeadAmplitudeUnitsPerBit>4.88</LeadAmplitudeUnitsPerBit>
         <LeadAmplitudeUnits>��V</LeadAmplitudeUnits>
         <LeadHighLimit>2147483647</LeadHighLimit>
         <LeadLowLimit>268435456</LeadLowLimit>
         <LeadID>V5</LeadID>
         <LeadOffsetFirstSample>0</LeadOffsetFirstSample>
         <FirstSampleBaseline>0</FirstSampleBaseline>
         <LeadSampleSize>2</LeadSampleSize>
         <LeadOff>FALSE</LeadOff>
         <BaselineSway>FALSE</BaselineSway>
         <ExcessiveACNoise>FALSE</ExcessiveACNoise>
         <MuscleNoise>TRUE</MuscleNoise>
         <LeadDataCRC32>2694947895</LeadDataCRC32>
         <WaveFormData>
FwAXABcAFgAYABgAGAAYABgAGAAYABgAGQAaABsAGgAcABwAHAAcABwAGwAbABwAGgAf
ACIAJQApACwALgAzADoASwBjAHwAlACuAMwA7gATATIBSQFWAVoBUgExAfYAsQB6AGMA
WQBDACIABAD2//T/+P/7/wAAAwACAAIABAAGAAgADAALAA0ADgAOABAAFQAVABQAFAAV
ABgAGQAaABkAGQAYABcAGQAZABgAGAAZABkAGgAaABkAFwAWABUAFwAWABYAFgAUABQA
FAAVABYAFwAXABgAFgAXABcAGAAaABoAGQAZABcAFwAYABgAGgAZABkAGQAaABoAGgAZ
ABsAGQAZABoAHAAZABgAGAAaABoAGgAaABwAHAAeAB4AHAAbABkAGAAZAB0AHAAdABwA
HAAdAB0AHwAgACAAIAAeAB4AHwAfACEAIQAiACMAJQAlACUAJgAmACUAIwAiACQAJgAm
ACYAJgAlACUAJgAmACYAJgAkACQAJAAkACQAJQAmACcAJwAoACgAKAApACsAKwArAC0A
LAArACoAKQAnACcAKAAoACoALAAtAC0ALgAsACwALAAqACkAKQApACoAKwAsAC0AKwAr
ACkAJwAkACQAJgAoACQAJAAiACAAHQAdABwAGwAcAB4AIAAhACEAIAAfAB4AHAAcAB0A
HQAgACAAIQAhACIAIQAhACEAIgAkACUAJgAnACcAJgAlACcAKAApACsALgAvADAAMQAy
ADIAMwA0ADYANgA2ADgAOQA5ADkAOwA5ADkAOgA6ADoAOwA7ADsAPAA8ADsAOwA7ADsA
PQA9ADsAOQA4ADcANwA3ADYANgA3ADgAOQA6ADcANwA3ADYAMwAzADMAMwAzADQANAA1
ADUANAAxAC8ALwAvAC8AMQAyADIAMgAyADIAMgAzADUAMwAzADMAMgA2ADUANQAyADQA
NAA0ADQANgA2ADYANgA2ADUAMwAyADEAMQAzADMANQA1ADUANQA1ADQANAA0ADMAMgAy
ADEAMAAwADEAMQAzADMAMwAzADIAMgAyADAALgAuAC4ALgAsACoAKgAqACsAKwArACkA
KQApACgAJwAmACUAJAAjACMAJAAlACYAJQAkACMAIgAiACIAIgAiACEAJAAlACYAJAAk
ACMAIwAmACYAKQAoACsAKwAuADIANwBCAFEAZQB8AJAApADAAOAAAwEiAUMBWgFiAVoB
PQEOAc0AlgB5AG0AUwAwABYADAAGAAQABwAOAA8ADgAOABAAEAAQABAADwAPABIAFAAU
ABcAFwAWABYAFgAYABgAGAAXABcAFgAVABcAFwAWABYAFQAVABYAFgAUABMAEwATABMA
EgASABIAEgASABIAEwAUABUAFQAWABYAFwAXABgAFwAWABQAEwARABEAEgASABQAEwAT
ABMAEgASABIAEQARAA8ADwAQABMAEQARABIAEgASABIAEgAQABAAEgASABEAEQAQABAA
EAATABEAEQAQABAAEQARAA8AEAAQABAAEgASABMAEwARABEAEgATABMAEwATABQAEwAT
ABIAEgATABYAFwAYABQAEwATABQAFgAWABYAFAAWABYAFgAWABYAFgAWABUAGAAYABgA
GQAbABsAGwAdABsAGwAbABsAGgAbAB0AHgAdAB4AHgAdAB4AHAAcABwAGwAZABgAFwAa
ABsAHAAdABwAGwAYABUAFAAUABYAGAAYABgAFgAUABEAEQAQAA8ADQAOAA8ADwARABAA
DwAOAAwADAANAA0ADAAMAA0ADQANAA0ADgAPAA4AEAARABIAEgATABMAEwASABIAEgAT
ABIAEwAUABUAFgAWABcAGAAaABoAGgAcABsAGwAbAB0AGwAbABwAHAAaABsAGwAbABwA
HAAbABsAGQAZABsAGwAcABsAGwAbABsAGwAaABoAGAAYABgAGAAVABUAFQAUABYAFwAY
ABkAGAAYABcAFwAVABQAEQAPABEAEQARABMAEgASABIAEgAQABAAEQATABIAEQAQAA4A
EAAPAA8AEAAOABAAEQARABAAEAAPAA0ADwAPAA8ADwAQAA8ADwAPAA4ADgAOAA0AEQAT
ABIAEAAQABAAEAARABIAEwAUABQAEwARABAADwAPABEAEQAQAA8ADgANAAsACgAKAAoA
DAAMAA0ADQAKAAoACwALAA0ADQANAA0ADgAOAA4ADAAKAAoACgAKAAwACgAKAAoABwAH
AAcABQAFAAUABAADAAUABQAFAAUAAQAAAP///v///wAAAQACAAIAAgACAAIA/v8AAAAA
AAD+//7//f/9//7/AAABAAIABwAJAAoAEAAZACQAMQBHAF4AdgCQALAA0gDzABYBMwFC
AT4BLgERAeAAnQBoAFMAPQAbAPz/6P/e/9z/4P/l/+j/6//o/+b/5P/k/+T/5P/l/+X/
6P/q/+r/6//r/+r/6v/s/+7/7v/u/+z/7f/t/+3/7f/t/+z/7P/s/+v/6//q/+z/6//r
/+v/6//q/+r/6v/q/+r/6v/r/+r/6f/n/+b/6P/p/+n/6v/q/+r/6f/p/+n/6f/q/+r/
6P/n/+f/5//k/+T/5P/j/+T/4//k/+b/6P/l/+T/5P/j/+L/4f/g/+D/4P/i/+L/4//j
/+L/4v/g/+P/4f/h/97/3v/f/9//3//g/+D/4P/g/+D/4f/h/9//3//g/+H/4f/h/+H/
4v/g/9//3f/c/9z/3v/e/97/3v/d/93/3v/c/9z/3P/a/97/3v/e/97/3f/e/9//3//f
/97/3f/d/93/3f/d/9//3f/d/93/3f/b/9v/3P/c/9z/3v/f/9//3v/c/9z/3P/a/9n/
2f/Z/9f/1//X/9f/2f/Z/9f/1f/T/9L/0//U/9T/1P/S/9D/z//P/87/zf/L/8z/zf/N
/8//zv/N/8z/zP/M/83/zf/O/87/z//P/83/y//K/8n/y//O/9D/0v/U/9X/1f/V/9T/
1P/U/9X/1v/X/9j/2f/b/9z/3v/g/9//3v/d/97/4f/h/+H/4//j/+P/5P/k/+b/5//n
/+f/5v/m/+X/5f/n/+f/6f/p/+b/5f/l/+X/5//n/+b/5v/k/+T/5P/k/+L/4f/g/97/
3f/d/93/3f/e/+D/4f/j/+P/4v/f/93/4P/h/+L/5f/k/+T/5P/k/+T/5P/l/+f/5v/m
/+b/5v/m/+T/5P/k/+T/4//j/+L/4v/i/+P/5v/n/+X/5f/l/+X/5//m/+b/5v/k/+L/
4f/f/97/3v/f/9//4v/j/+T/5f/m/+b/5v/k/+T/5P/k/+T/4v/g/+D/4P/f/9//3//d
/9v/2//a/9n/1//X/9f/1//Z/9r/2//c/97/3v/e/97/2//a/9n/2P/X/9r/2//c/93/
3v/e/9//3P/c/93/4P/j/+f/7P/w//P/+v8JABsAMABGAF4AdgCQAK0AzADnAPoABAEC
AecAsABvADwAIQAZAAsA8v/a/8z/wv+8/7//xv/L/8z/zv/Q/87/0P/U/9P/0f/Q/9T/
1P/Z/9n/2P/Y/9j/2v/a/9r/2P/Z/9n/2f/c/9//4f/k/+L/3//d/9r/3P/b/9v/2//c
/9z/3f/e/+D/4P/g/+H/4P/f/93/3P/e/9//3//g/+L/4v/h/+H/4P/f/9//3v/f/9//
4P/h/+D/4P/g/9//3f/b/9v/3P/i/+H/4v/k/+P/4v/h/+D/3v/e/+D/4P/i/+P/4//k
/+b/6f/n/+f/6P/o/+n/6f/n/+j/6P/o/+r/6v/r/+v/6f/p/+r/6//r/+v/6//s/+7/
7//v//D/7f/u/+3/7P/s/+3/7//y//D/8P/w/+7/7v/u/+7/7v/t/+7/7//v//D/8P/w
//H/8f/x//H/8//2//f/+P/5//X/9f/2//b/9//6//z//f/5//b/9f/0//b/9f/1//X/
9//3//f/9//2//X/8v/v//D/8v/2//r/9v/2//T/8v/z//P/8v/x/+7/7v/u/+3/8P/w
//D/8P/y//L/8//z//b/9v/3//f/9v/1//X/9f/0//b/9//4//j/+f/5//n/+//8//3/
//8DAAUABwAJAAYABAADAAIABgAIAAoADgAPAA8ADwARABAADwAPAA4AEAARABEAEQAP
AA4ADAALAAkACQALAAsACwALAAwADQAPAA8ADgAOAA0ADAALAAoACgALAAwADAAIAAcA
BgAFAAUABgAGAAcACAAIAAYABQADAAMAAwAFAAQABAAEAAQABAAEAAUABwAIAAkACgAK
AAcABQAEAAQACAAGAAcACAAKAAoACgAKAAsADAANAA4ADQANAAwADAAJAAcABwAFAAcA
CQALAA0ADgAOAA8AEAAPAA4ADgANAAgABgAFAAMAAwADAAMAAwAFAAYABwAGAAgACAAI
AAgACgAIAAgACAAFAAUABQADAAUABQAEAAMAAgABAAAA///8//z//P/8////AAABAAIA
AwAEAAUABgABAAIAAQAAAAMABAAEAAUACAAEAAMAAgAFAAkADgAUABkAHgApAD8AWgB0
AIwApgDCAOMABAEfASwBOAE6ASEB8ACvAGwASwBDADMAFAD2/+L/2P/U/9v/5P/r/+r/
6v/u//L/8P/w//P/9f/6//j/+P/9//3//P/8//z//v/+//7/AAABAAEAAQAAAP///f/8
//////8AAAAAAAD///////8BAAAAAAAAAAAAAAAAAAEAAQABAAAAAAD//////v/+/wAA
AAD/////AAABAAMABAACAAEAAQABAAEAAgADAAMABQADAAMABAAGAAMAAgACAAIAAgAC
AAIAAwAEAAcACAAHAAcABgAGAAYACQAHAAcACAAIAAkACQAHAAgACAAIAAoACgALAAsA
CwALAAwADQAPAA8ADwAQABEAEQAQABAAEgAUABQAFAAQAA8ADwAQABIAEgASABAAEgAS
ABIAEgATABQAFQAVABYAFgAWABcAFQAVABUAFwAZABkAGQAZABUAFQAWABYAFgAYABkA
GQAZABgAGQAaABgAFwAXABcAFwAXABcAFwAVABUAEwARAA4ADAAMAAwADQAOAA0ADAAN
AA0ADAALAAsADAANAA0ACwAKAAkACAAIAAgACQAJAAsADAAOAA8ADgANAA0ADQAOABAA
EQASABIAEwATABMAFAAUABQAFQAZABsAHQAfAB8AHgAeAB4AHgAeAB4AIAAhACEAIQAj
ACQAJQAnACgAJgAnACcAJwAmACYAJQAlACcAJwApACkAKAAnACcAJwAlACUAJAAkACYA
JgAmACYAIwAjACMAIgAfAB8AHwAfAB4AHgAdAB0AHwAeABsAGQAbABsAGwAdAB4AHgAe
AB4AHgAeAB8AIQAhACEAIQAgACAAIgAgACAAIAAgACIAIgAiACIAIQAhACAAIAAfAB8A
IQAhACEAIQAhACEAIQAgACAAIAAhACAAIAAfACAAIAAhACEAIAAfAB4AHQAcABwAHAAa
ABsAHAAdAB4AHgAcABwAHAAbABsAGwAZABkAGQAYABcAFwAXABcAFwAUABQAFAAUABYA
FgAWABYAGAAYABgAGAAVABYAFQAUABQAFAATABMAFAAYABcAGgAhACUAKAAqAC0AOgBP
AGcAfACQAKQAwgDkAAUBJgFBAU4BUAFEAR0B5AClAHgAaQBbADsAHAAKAAIA/P/8/wEA
BAAFAAYACAAGAAYABgAEAAUABwAMAAwADAAPAA8ADgAOABAAEgASABIAEAARABEAEQAR
ABEAEAAQABMAEwAUABQAEgARABEAEQARABAAEAAQAA4ADgAOAA8AEAARABEAEgASABMA
EwAUABIAEgARABEAEwATABQAFAASABEAEQARABIAEgASABEAEwARABEAEgAUABEAEAAQ
ABAAEAAQABAAEAAQABIAEgARABEAEAAQABAAEwARABEAEAAQABEAEQAPABAAEAAQABIA
EgATABMAEwATABQAFQATABMAEwAUABUAFQAUABQAFgAYABgAGAAWABUAFQAWABQAFAAU
ABIAFAAUABQAFAAVABYAFwAXABgAGAAYABkAGQAZABkAGwAdAB0AHQAdABsAGwAcABwA
GgAcAB0AHQAcABoAGgAaABoAGQAZABkAGwAbABsAGwAaABkAFgATABQAFAAWABgAFgAW
ABQAEgARABEAEAAPAA8AEAARABEADwAOAA0ADAAOAA4ADwAPAA8ADgAOAA0ADAALAAsA
CwANABAAEgAUABMAEwASABEAFAAUABQAFQAUABUAFgAXABgAGAAZABoAHAAcABwAHgAf
AB8AHwAhAB8AHwAgACAAIAAhACEAIQAgACAAHwAfAB0AHQAfAB8AHwAfACAAIQAfAB8A
HgAeAB4AHgAeAB4AGwAbABsAGgAXABcAFwAXABcAGAAYABkAGAAWABIADwASABMAFAAX
ABcAFgAVABQAEgASABMAFQAUABMAEgAQABIAEQARABIAEgAUABUAFQATABQAFAATABMA
GAAYABgAGAAYABgAGAAYABgAFwAXABYAFgATABMAFQAVABUAFQAVABUAEwASABIAEgAS
ABIAEwATABEAEAAQAA8ADwAPAA8ADwAQABAAEAAOABAAEAAQABAADwAMAAsACgAJAAkA
CQAHAAcABwAGAAUABQAFAAUABQAGAAYABgAGAAUABAADAAIABAAEAAQABAAEAAYABgAG
AAQABAADAAMABgAIAAkACAALAA8AEgAWABkAIgAzAEkAXgB2AI4AqADIAOsADgEtAUYB
TAFAASUB/gC/AH4AXQBPADMAEAD6/+7/6v/q/+3/8P/z//T/8v/y//L/8v/y//H/8f/4
//j/9v/4//f/9f/0//b/+P/4//j/+v/7//v/+//7//v/+v/6//j/9//3//b/9//3//j/
+f/5//j/+P/4//j/+P/4//n/+f/5//j/+P/2//f/9//4//j/+P/3//f/9//3//j/+P/6
//n/+f/5//b/9v/2//X/9v/1//b/+P/6//f/9v/2//T/9P/0//T/9v/2//j/+P/3//f/
9v/2//T/9//1//X/9P/0//X/9f/z//T/9P/0//T/9P/1//X/8//z//T/9f/1//X/9f/2
//n/+f/4//j/9v/4//j/+P/0//P/8//0//T/9P/0//L/9f/2//f/+P/7//z//f/9//3/
/P/7//v/+f/5//n/+//8//3//v////v/+//8//z//P/+///////8//r/+v/6//z/+//7
//v/+v/5//j/9//3//f/9f/z//T/9P/2//j/9f/0//H/7v/t/+3/7P/r/+n/6v/r/+v/
7f/s/+v/6v/o/+j/6f/p/+j/6P/p/+n/6v/p/+n/6f/s/+7/7//w/+//7//u/+3/7//w
//H/8//y//P/9P/1//T/9P/1//b/9v/2//b/+P/3//f/9//5//z//f///wAA//////7/
/f/+//7//f/9//v/+//9//3//P/7//v/+//7//v/+v/6//z//P/8//z/+v/5//j/9v/3
//f/9//3//X/9v/2//f/9//2//P/8f/x//H/8f/z//L/8v/y//L/8v/y//P/9f/z//P/
8//y//P/8//0//b/9f/2//b/9f/1//b/+P/4//j/+P/4//j/+P/4//v/+//6//r/+P/3
//j/9//1//X/9f/1//f/9v/2//b/9//2//b/9f/2//b/9//3//X/9f/1//X/9P/0//T/
8v/z//T/9f/2//T/8v/y//L/8f/x//H/7//v/+//7v/t/+3/7f/t/+3/7P/s/+z/7P/q
/+r/6v/q/+j/6P/o/+j/6f/s/+3/7v/t/+z/6v/p/+7/8P/x//L/8//1//b/+P/7/wAA
DQAlAEAAVgBoAHwAmAC7ANwA+wAUASQBIgETAfAAuQB2AEsAOwApAAoA7P/c/9T/0P/R
/9T/2f/c/9z/3P/c/9r/2v/f/9//2v/Y/9r/3//f/97/3v/e/+D/4P/g/97/3//f/9//
4f/h/+D/4P/h/+H/4v/i/+L/4f/h/+H/4//i/+L/4v/i/+L/4v/j/+L/4f/f/97/4P/h
/+H/4v/h/+D/3v/d/9//3//g/+D/4P/f/9//3//g/+D/4P/f/9//3f/d/97/4f/f/9//
4P/f/97/3f/c/9z/3P/e/97/3P/b/9n/2P/Z/93/3P/d/9r/2v/b/9v/2f/a/9r/2v/Z
/9j/2P/X/9f/1//Y/9n/2f/Z/9n/2v/a/9n/1//W/9T/1v/W/9b/1v/V/9X/1v/V/9T/
0//Q/9D/0P/Q/9D/0v/U/9b/1//W/9b/1v/X/9n/2f/Z/9v/2f/Z/9n/2f/Z/9n/2v/a
/9r/3P/d/93/3P/a/9r/2v/Y/9f/1//X/9f/1//X/9f/1//X/9X/0//Q/9D/0v/U/9T/
1P/S/9D/0f/R/9D/z//O/87/zv/N/8v/yv/J/8j/yv/K/8v/y//J/8j/yP/H/8j/yf/L
/83/zP/O/8//0P/Q/9H/0f/R/9T/1P/U/9X/1P/V/9b/1//Y/9j/2f/a/9j/2P/Y/9r/
2f/Z/9n/2//d/93/3v/e/97/3//f/9//4P/g/9//3//f/9//4f/h/9//3f/c/9v/3f/d
/9z/3P/b/9r/2f/Y/9f/1//X/9b/1v/X/9j/2f/Z/9r/2v/b/9n/2P/V/9P/0//T/9P/
1f/Y/9j/2P/Y/9b/1v/X/9n/2P/X/9b/1P/W/9X/1f/W/9z/2v/W/9b/1v/W/9b/2P/Y
/9j/2P/Z/9n/2P/Y/9j/2f/c/93/3f/d/93/3f/c/9r/2f/Y/9j/2P/Z/9n/1v/W/9f/
1//W/9X/1P/T/9b/1v/W/9T/0v/S/9L/0v/V/9T/1f/W/9f/1//X/9X/0f/P/8z/yf/N
/8//0f/T/9H/0P/P/87/zv/O/87/zv/Q/9D/0P/Q/8z/zv/O/87/0P/Q/8//z//S/9L/
0//U/9X/1f/Y/97/4//s//3/FQAqAD4AVABuAIgApQDCANkA7ADyAOgAyQCSAFMAJgAX
ABEA9//U/77/tv+u/6r/r/+4/7//wP/C/8T/xP/E/8D/wf/D/8b/yP/K/83/zf/M/8z/
yf/K/8n/yP/J/8v/zP/N/8//z//O/87/zv/N/83/zP/Q/9H/0//V/9X/1P/U/9T/0f/Q
/8//z//O/83/y//K/83/z//Q/9L/1P/U/9P/0//V/9X/1v/W/9T/0//T/9P/0f/Q/8//
zf/Q/9H/1P/Y/9f/0//R/9D/zv/O/87/zv/Q/9L/1v/Y/9f/1//W/9b/1v/Z/9f/1//Z
/9r/3P/d/93/3v/e/97/3f/c/9z/2//d/93/3v/f/+D/4f/i/+T/4//h/97/3P/d/+D/
4f/i/+L/4f/h/+L/4v/i/+L/4P/i/+L/4v/i/+L/4v/i/+H/4//k/+X/5//o/+n/6v/t
/+z/6//q/+n/5f/l/+b/5v/o/+r/6//r/+3/7P/t/+7/7P/r/+v/6//q/+n/6P/n/+j/
6f/o/+f/5P/k/+b/6P/m/+b/5P/i/+P/4//i/+H/3//g/+H/4f/i/+L/4v/i/+D/4P/h
/+H/4//k/+b/5//m/+X/5f/l/+j/6v/r/+z/7v/v/+//7//y//L/8v/z//T/9f/2//f/
+//8//7/AAD+//7//v8AAAEAAQABAAMABQAFAAYABgAFAAUABAADAAQABAADAAMAAgAB
AAIAAQACAAEAAQABAP/////+//7/AQACAAMABAABAAEAAQAAAP//////////AQACAAIA
AwAFAAQAAQD///3//f/9///////+//3//P/9//7/AAADAAEAAQABAAAA/P///wIAAwAE
AAUABgADAAIAAQAAAAEAAQAAAAAAAQABAAMAAwAFAAUABQAFAAUABAAEAAQAAQAAAAAA
///9//z//P/7//3///8BAAMAAwACAAEA/v/9//z/+//6//z//P/+/wAA/v/9//z/+f/3
//f/9v/1//b/9//4//n/+P/4//j/+P/5//r/+//8//v/+v/5//j/+P/6//r/+v/4//j/
9//3//b/+P/9/wIAAwADAAQACgARABwAMQBJAGAAegCWALQA0gD1ABIBJwEwAS4BGgHv
ALAAbwBGADkAKQAJAOj/1P/M/8r/zP/X/97/3f/e/+T/5v/o/+r/7v/x//P/8v/s/+r/
8P/x//H/8v/0//b/9v/2//j/+f/5//n/+P/3//X/9P/1//X/9v/2//j/9//3//f/+f/4
//j/+P/2//T/8v/x//P/9f/2//j/+v/7//v//P/8//z/+//7//n/+f/6//r//P/7//v/
+//6//r/+v/5//f/9f/1//b/+//5//n/+v/7//z//f/+//z//P/+//7/+//7//r/+v/6
//3/+//7//3//v8AAAEAAAAAAP///v///wAAAgADAAUABQAGAAcABQAFAAUABgAFAAUA
BAAEAAYACAAIAAgABQADAAIAAgACAAIAAgAAAAIAAgACAAIABgAIAAoACwALAAoACQAJ
AAcABwAHAAkACQAJAAkACQAHAAcACAAIAAoADAANAA0ADAAKAAoACgAIAAcABwAHAAgA
CQAKAAsACAAHAAQAAQD+//7/AAACAAEAAgABAAAA//////7//f/7//z//f/9//3//P/7
//r//P/8//3//f8AAAAAAQABAAEAAQACAAMABAAGAAcACAAIAAkACQAJAAoACgAKAAsA
DAANAA4ADwATABQAFgAYABgAGAAYABoAHAAdAB4AIQAeAB0AHQAcABwAHQAdAB0AHAAc
ABsAGwAZABkAGwAbABwAGwAbABsAGQAZABgAGAAYABgAGAAYABcAFwAXABYAFwAXABcA
FwAVABYAFgAXABYAFAAQAA0AEAARABIAFQAVABQAEwASABIAEgATABUAEwAUABQAFAAU
ABQAFgAWABYAFgAXABcAFgAWABMAEwAVABUAFgAXABgAGQAXABYAFgAWABUAFAAUABMA
EAAQABEAEQASABMAFAAVABYAFgAWABQAFAAUABQAFAATABAADwAOAA4ADwAQAA8ADwAP
AA4ADQALAAsACwALAAoACgAKAAoADAAMAAwADAAJAAgABwAGAAUACAAJAAoACAAIAAcA
BwAKAA4ADQAMAA0AEQAWABwAHQAgAC8AQwBYAG4AiACgALoA2wD8AB0BNAFAAUIBLwEE
AckAigBhAFUARwAmAAYA9P/s/+T/5f/s//P/+P/4//j/+v/4//r/+//5//z//v8AAAEA
AQAAAAAA//8AAP///v8AAAMABQAHAAYABQADAAIABQAFAAYABgAEAAMAAwADAAUABAAE
AAQABAAEAAQABQAFAAUABAAEAAQABQAFAAYABgAGAAUABQAFAAUABgAGAAYABQAFAAUA
BAAEAAQAAwABAP////8AAAUAAwADAAQABgAGAAYABgAGAAYACAAIAAYABQADAAIAAgAF
AAMAAwAEAAQABQAFAAUABgAGAAYABgAGAAcABwAHAAcACAAJAAkACQAJAAoADAANAA0A
DgANAA4ADQAMAAgABwAHAAgACQAKAAsACgAOAA4ADgAOAA0ADgAPAA8AEAAQABAAEQAP
AA8ADwARABMAEwATABMAEgATABUAFgAVABYAFgAVABIAEAAQABAAEQARABIAEwASABEA
EAAPABAAEQAQAA8ADgAOABAAEgAOAA4ADAAKAAoACwALAAsACQAKAAsACwALAAoACQAI
AAgACAAJAAkACgAKAAsACwALAAsADAANAA0ADgAOAA4AEAARABEAEQAQABAAEAARABMA
FQAXABkAGgAaABsAHAAcABwAHAAeAB8AHwAfACEAHwAfACAAIAAgACEAIQAhACEAIgAi
ACMAIAAfACAAHwAfAB8AIAAhACMAIwAiACIAIQAgAB8AHgAfAB8AHwAeAB0AHQAdAB0A
HQAeAB4AHwAfAB4AGwAZABsAGwAbAB0AHgAeAB4AHgAdABwAHAAdAB8AHwAfAB4AHgAb
ABwAHAAcABwAHAAeAB4AHgAeAB8AHwAeAB4AHwAfACEAIQAgAB8AHgAdAB0AHAAcABwA
GwAaABoAGQAaABoAGwAbAB0AHQAdAB0AHgAeAB4AHAAbABoAGQAYABgAFgAWABYAFQAV
ABUAEwAVABUAFAATABEAEQARABEAEgASABIAEgAUABQAFAAUABIAEgASABIADgAQABAA
EAASABIAEQARABQAEgARABIAFQAZACAAJAAlACwAPQBVAGwAggCaALYA2AD7ABwBOwFO
AVIBSAEvAQIBwQCGAHEAYwBDACAACgAAAPj/9v/9/wIABQAEAAAA/v/+/wAAAgABAAUA
CgAIAAgACQAJAAgACAAKAAwADAAMAAsACwAKAAkACQAJAAgACAALAAsADAAMAAoACQAJ
AAkACAAGAAUABAAGAAgACgANAAsACwAKAAoADAANAA0ADgANAAwACgAJAAsACwAMAAwA
CgAJAAkACQAIAAgACAAHAAcABQAFAAYACQAHAAcACAAIAAgACAAIAAgACAAKAAoACwAL
AAoACgAIAAsACQAJAAYABgAHAAcABwAIAAgACAAGAAYABwAHAAcABwAIAAkACwALAAsA
DAANAA0ADAAMAAwADgAOAA4ADAALAAsADAAOAA4ADgAMAA0ADAALAAoACwAMAA0ADQAP
ABAAEQATABEAEQARABMAEQARABEAEQASABMAFQAWABQAFgAXABcAGAAWABYAFgAVABMA
EgARABMAEwATABMAFQAVABMAEQAOAA4AEAASABIAEgAQAA4ADQANAAwACwAJAAoACwAL
AAsACgAJAAgACAAIAAkACQAMAAwADQANAAsACQAIAAcACgAMAA0ADgASABMAEwATABIA
EgASABMAFAAVABYAFwAWABYAFwAYABgAGAAYABoAGQAZABkAGwAcAB0AHwAgACAAIQAh
ACEAIAAgAB8AHwAfAB8AIQAhACAAHwAfAB8AHwAfAB4AHgAeAB4AHgAeAB8AHwAfAB4A
HQAdAB0AHQAdAB4AHgAfAB0AHAAZABcAFwAXABcAGQAcABwAHAAcABoAGgAbAB0AHwAf
AB8AHgAcABsAGwAcAB4AIAAhACEAIQAiACIAIQAhACEAIQAhAB4AHQAdAB0AHAAcABwA
GwAbABsAHAAcAB8AIAAgAB8AHQAdAB0AHgAfAB8AHwAfAB8AHgAdAB0AHAAbABsAGQAZ
ABoAHAAfABwAHgAdABsAGgAaABoAGgAaABgAGAAYABgAGAAYABgAGAAYABgAGAAYABYA
FgAWAA==
         </WaveFormData>
      </LeadData>
      <LeadData>
         <LeadByteCountTotal>10000</LeadByteCountTotal>
         <LeadTimeOffset>0</LeadTimeOffset>
         <LeadSampleCountTotal>5000</LeadSampleCountTotal>
         <LeadAmplitudeUnitsPerBit>4.88</LeadAmplitudeUnitsPerBit>
         <LeadAmplitudeUnits>��V</LeadAmplitudeUnits>
         <LeadHighLimit>2147483647</LeadHighLimit>
         <LeadLowLimit>268435456</LeadLowLimit>
         <LeadID>V6</LeadID>
         <LeadOffsetFirstSample>0</LeadOffsetFirstSample>
         <FirstSampleBaseline>0</FirstSampleBaseline>
         <LeadSampleSize>2</LeadSampleSize>
         <LeadOff>FALSE</LeadOff>
         <BaselineSway>FALSE</BaselineSway>
         <ExcessiveACNoise>FALSE</ExcessiveACNoise>
         <MuscleNoise>TRUE</MuscleNoise>
         <LeadDataCRC32>4164944128</LeadDataCRC32>
         <WaveFormData>
0f/R/9H/0P/Q/9D/0P/Q/83/zP/L/8r/y//L/8v/yf/H/8f/yP/I/8b/xf/D/8D/vv+/
/8L/xP/E/8T/xP/F/8r/1P/k//P/AQAWAC4ASgBqAIcAoACwAL4AxQC2AJYAbwBQAEAA
MAAYAPf/2v/I/77/vP+4/7X/sv+s/6b/pf+k/6X/p/+n/6T/ov+g/6H/o/+j/6P/o/+i
/6L/ov+i/6L/of+g/5//n/+f/5//n/+d/53/nf+d/5z/m/+a/5n/mv+a/5r/mv+a/5f/
l/+X/5j/mv+b/5z/m/+b/5v/m/+d/57/nf+e/53/nf+c/5v/m/+c/57/n/+f/5//n/+d
/53/nf+e/6H/ov+h/5//nv+f/57/n/+g/6H/o/+k/6X/o/+j/6L/oP+k/6b/pv+m/6j/
p/+n/6j/q/+s/6z/qv+o/6n/qv+q/6z/rf+w/7H/sv+y/7L/s/+0/7T/tf+2/7j/uf+5
/7j/t/+3/7n/uv+7/7z/vv/A/77/vv+//8D/wf/B/8H/wv/C/8L/wv/C/8L/w//F/8X/
w//D/8T/xP/B/8D/v/++/8D/wv/D/8T/xP/E/8P/w//C/8L/wv/B/8H/wv/D/8T/wv/C
/8L/wP+9/73/vv+//77/vv+8/7v/uf+3/7X/s/+3/7n/u/+9/73/vf+9/73/uv+5/7n/
u/+9/77/vv+9/7z/vP+8/7z/vf/A/8H/wf/A/8D/wP/A/8H/wv/D/8T/xv/I/8j/yf/K
/8v/y//L/8z/zf/O/9H/0f/R/9H/0v/S/9L/0v/S/9X/1f/V/9T/1P/U/9T/1P/V/9X/
1f/V/9P/0//T/9L/0v/S/9L/0v/T/9T/1f/W/9b/1f/V/9P/0//U/9T/0//T/9T/1P/U
/9T/0//Q/9D/0f/R/9H/0//V/9X/1P/U/9T/1P/U/9X/1f/V/9X/1P/Y/9j/2f/W/9j/
2P/Y/9j/2v/a/9r/2v/a/9r/2v/a/9r/2v/b/9v/3f/d/93/3v/g/+D/4P/g/97/3f/d
/9z/3f/c/9z/3f/e/9//4P/h/+L/4v/h/+D/4P/f/9//3//d/9z/3P/b/93/3f/c/9v/
3f/c/9z/2v/Z/9n/2P/X/9n/2v/b/9z/2//a/9n/2P/a/9v/2//b/9v/2//b/9z/3P/c
/93/3f/e/97/4f/g/+D/3v/e/+D/4//q//b/BAARAB0ALgBGAGIAfgCdAL4A2ADoAO8A
5gDOAKkAigB6AG4AVAAxABoACgD8//L/7v/t/+r/5v/g/9//3v/b/9n/2f/W/9b/1v/X
/9X/1f/V/9X/1v/W/9b/1v/V/9X/1f/V/9P/0//T/9P/0//T/9P/0//V/9X/1f/V/9T/
1P/U/9T/1v/T/9P/0//V/9b/1v/W/9X/1f/V/9X/1P/U/9L/0v/Q/9H/0f/R/9L/0v/T
/9P/0//T/9P/0f/Q/8//z//R/9P/0//S/9L/0//S/9P/1P/S/9P/0//T/9P/0//S/9D/
0v/U/9T/1P/U/9P/0//U/9X/1v/W/9T/1f/X/9n/2v/Z/9n/2//b/9r/2v/a/9v/3v/e
/9//4P/k/+X/5f/k/+L/4//m/+j/5v/m/+f/6P/o/+j/6f/q/+n/6f/p/+r/6//s/+3/
7v/u/+//8f/x/+//7//w//D/7//w//H/8v/y//L/8f/w//D/8P/v/+//7P/s/+z/6//s
/+7/8P/y//H/8P/v/+z/7f/t/+7/7//w//D/7v/t/+7/7f/s/+v/7f/t/+3/7f/t/+3/
7f/t/+r/6f/p/+v/6//s/+z/6//r/+z/7f/u/+//8v/z//P/9P/0//T/9P/0//T/9P/0
//X/9v/1//X/9v/3//f/9//4//n/+v/9//v/+//7//z//P/8//z//P/7//v/+//6//v/
/P/9//7//f/9//3//f/////////+//7//v/+//7//v/+//7//v/9//v/+v/3//n//P/+
/////v/+//3//P/8//v/+P/4//n/+f/5//v//f/9//z//P/8//z//P/9//z/+//6//j/
+v/6//v//P/6//r/+//8//z//P/7//r//P/8//3//v/8//z//P/8//3//f/+////AQAA
AAAA/v/+//7//v///wAAAQACAAAAAAAAAAAAAAAAAAEAAQABAAEAAQACAAEAAAD///7/
/////wAAAAD9//z//P/9////////////AAAAAP///v/8//v/+//7//z//P/9//3//P/7
//n/9//4//j/+f/4//r/+//7//v/9//2//X/9P/2//b/9v/2//b/9//3//f/9f/1//X/
9v/1//T/9P/z//T/9v/1//b/+P/6//j/+v8BAAYADgAaACsAPQBWAHAAjACqAMkA6AD+
AAYBBQH+AOQAvQCiAJQAfgBeAD8AKAAWAAwACgAMAAcABAD8//b/8f/u/+3/7f/t/+z/
7P/u/+3/6//r/+v/6//t/+7/7//w//D/7//u/+3/6//r/+v/6//r/+v/6//r/+v/6//r
/+v/7P/s/+z/7P/t/+v/7P/t/+z/7P/r/+r/6//r/+v/6//u/+7/7P/s/+7/7//v/+//
7P/s/+3/7f/r/+v/6//p/+n/6f/q/+3/7P/r/+n/6P/o/+b/5v/m/+j/6f/p/+n/6//r
/+r/6P/o/+r/6v/q/+j/5//n/+j/6//s/+z/6v/r/+3/7//w/+3/7f/v/+//8P/w//D/
8f/x//D/8P/w//L/8//z//L/8P/x//T/9v/0//T/9f/2//f/+P/6//z//f/9//3//v/8
//z//P/8//7///8BAAEA/////wAAAAD+//7//v/+//3//v/+//7///8AAAAAAQD+//7/
/v/9//z//P/8//z//f/+/////v/8//v/+//7//7//v/8//v/+v/5//j/9//3//f/9//3
//n/+f/5//n/+P/3//f/+f/5//r/+v/5//b/9v/2//b/+f/8//3//f/+//7//v/+/wAA
AAAAAAAAAgAEAAQABQAIAAkACQAJAAgABwAGAAcACAAJAAoADAAMAAwADAAMAA8ADwAP
AA4ADgAOAA4ADgAPAA8ADwAPAA4ADQAMAAoADAAMAAwADAAMAAwADAAMAAsACQAIAAUA
BQAGAAYABQAIAAoACwAMAAwACwAIAAgACgALAAwADwANAA0ADAAMAAoACgAMAA8ADgAO
AA4ADgAOAA0ADAALAAoACAAIAAgACAAKAAoACwALAA0ADQANAA4ADAAMAAwADAALAAkA
CAAGAAUABAAEAAUABgAHAAgACQAKAAoACQAIAAgABwAHAAcABgAEAAMAAQADAAMAAgAB
AP///v/+//z/+v/7//v/+//7//z//f/+//7//v/+//7/+//7//r/+f/5//n/+f/6//z/
/P/9//3/+v/6//n/+v/+/wAAAgACAAMACAAQABoAJwA1AEgAXAB0AI4AqwDIAN4A8AD7
APQA2ACxAJQAhAB8AGoATQA2ACIAEgAGAAIAAwAAAPz/+v/3//T/8//1//P/8P/s//D/
8f/x//H/8f/x//D/8P/w//D/8P/v/+7/7f/v//H/8//1//H/7//t/+v/7f/t/+3/7f/w
//D/8P/w//L/7//v/+//7P/s/+v/6v/s/+3/7v/v//D/8P/u/+7/7f/t/+z/6//s/+z/
7f/t/+v/6//r/+n/5//l/+T/5f/o/+n/6f/q/+r/6P/o/+j/6P/p/+n/6f/r/+v/6v/o
/+r/7P/s/+z/7v/t/+3/7v/u/+7/7f/q/+z/7f/u/+7/6//r/+3/7f/w//D/8P/x//T/
9P/1//b/9v/1//P/8P/x//P/9//6//f/9v/2//b/9f/0//T/9P/3//f/9//4//b/9v/2
//b/9P/1//f/9//4//n/+//8//n/+P/3//b/9//4//j/+P/2//T/8f/v/+//8P/x//H/
8P/w//D/8P/v/+7/7f/q/+v/7f/w//P/8f/w/+3/6//r/+v/6//r/+j/5//m/+X/6P/p
/+r/6//q/+n/6f/r/+v/7P/s/+v/6v/q/+r/6v/o/+r/6v/p/+v/7P/t/+7/7//w//H/
8v/1//j/+f/7//n/9//0//H/8//1//f/+//5//n/+f/6//r/+v/6//r//P/9//7//v/7
//r/+f/4//X/9f/1//X/9//3//f/9v/2//b/9v/2//T/9P/0//T/9f/1//b/9f/y//L/
8f/v/+//8P/w//D/8f/x/+//8P/w/+//7v/v/+//7//u/+7/7v/u/+7/7//x//H/8f/w
/+7/7P/r/+r/7v/w/+//8P/y//L/8v/y//P/9P/1//b/9P/0//T/9P/y//D/7//t//D/
8f/y//T/9P/0//T/9P/0//P/8//y/+//7P/q/+n/6f/p/+n/6f/t/+7/7v/u/+z/6//r
/+v/7P/s/+3/7f/q/+n/5//l/+f/5v/m/+T/5P/l/+X/5f/i/+L/4v/i/+P/5P/l/+b/
5v/n/+f/5//k/+P/4v/i/+T/5v/p/+v/6v/o/+X/5P/m/+r/7P/s/+3/7v/0/wQAFwAr
AD4AUABmAIQAowC+ANIA5ADvAOoA0gCtAIYAcgBqAFYANQAYAAIA8v/s/+r/7f/s/+j/
5P/l/+L/3//f/93/3v/g/+D/3//h/+H/4f/h/+D/4P/g/+D/3//f/9//3//d/93/3f/d
/97/3//g/+H/4f/h/+H/4f/i/+L/4v/i/+L/3//f/9//4f/i/+L/4v/g/9//3v/d/9//
4P/f/+D/4f/j/+T/5f/i/+L/4//j/+T/5f/m/+X/5P/j/+P/5f/m/+X/4//i/+T/4v/i
/+L/4//l/+b/5//p/+n/6P/m/+b/6P/o/+j/6P/n/+f/6P/o/+j/5//k/+X/5//p/+r/
6f/p/+v/6//t/+7/7//x//D/8P/x//L/9f/3//j/+P/3//f/+f/6//j/+P/5//r/+P/4
//n/+v/7//v/+//8//3//v///wAA/////wAA////////AAAAAP7//v/+//7//f/+//7/
/v/+//7//f/9//z//P/8//v/+v/6//r/+v/4//j/+P/2//T/8//z//P/9f/2//X/9f/0
//P/8v/x//P/8//z//P/8f/x//H/8f/y//H/8f/z//P/9P/0//P/9P/0//T/9P/0//b/
9v/1//b/9v/2//b/+P/4//j/+P/7//7///8BAAEAAQAAAP///f/9//3///8BAAEAAQAC
AAYABgAGAAYABwAHAAcABgAEAAQABAAEAAQABQAGAAcABwAHAAcABgAEAAQABAAEAAYA
BgAGAAYABAADAAMAAQABAAIAAgABAP//AAAAAAAAAgABAP7//v/9//3//f///wEAAQAA
AAAAAgACAAIAAwADAAMAAwACAAQABAAEAAQABAAEAAYABgAGAAYABAAEAAQABAACAAIA
AwADAAUABQAFAAYABgAGAAYABgAGAAUABQAEAAQABAAFAAcABgAFAAQAAwACAAIAAQAA
AAEAAQACAAMABQAEAAQAAwADAAMAAgABAAEAAAAAAP7//P/9//3//f/6//r/+v/6//r/
+v/6//r//P/9//3//f/7//v/+//8//r/+v/7//v//P/+//3//v8CAAQAAgACAAUACgAa
ACwANwBFAFYAcACMAKoAyQDmAPwACAELAfwA3AC3AJ4AlACCAGQARQAwACIAFgAQABAA
CwAGAAQAAAD9//z/+f/3//X/9v/2//b/9//5//n/+f/5//r/+v/6//r/+f/5//n/+f/5
//n/+f/5//v/+//7//v/+f/5//n/+f/4//j/+P/4//j/9f/1//X/9v/4//n/+v/7//v/
+//7//r/+v/4//j/+v/7//v/+//6//r/+//7//n/+f/5//f/9//3//j/+//8//v/+f/4
//j/9v/2//b/+P/5//n/+f/3//f/9v/0//b/+P/4//j/+v/5//n/+v/6//r/+f/2//j/
+f/6//r/+v/7//7////+//7//v///wAAAAABAAIAAgADAAMAAgABAAEAAwAEAAQABAAF
AAYABgAGAAcACAAHAAcABwAIAAoACgAKAAoACgALAA0ADQANAA0ADgAOAAwADAAMAAwA
CwAMAAwADAAKAAoACQAJAAgACAAIAAcABwAIAAkACgAJAAgABwAEAAMAAwAEAAUABgAG
AAQAAwACAAEAAAD//wEAAQABAAEAAQABAAEAAQACAAEAAQADAAIAAgABAP///v/+//7/
/v8BAAQABQAFAAUABAADAAIAAwAEAAUABgAGAAgACAAJAAoACwALAAsADQANAA0ADwAP
AA8ADwAQABAAEAAQABAAEwATABMAEgAQABAAEAAQAA8ADwAPAA8AEQARABEAEAAQABAA
EAAQABAAEAAQABAADgANAA0ACwANAA4ADgANAAsADAAMAAwADAALAAgACAAKAAsADAAP
AA4ADQALAAoACgAKAAoACwAJAAkACQAIAAoACgALAAwADAAMAA0ADgAOAA4ADQAMAAwA
EAAQABAAEAAQAA4ADgAOAA4ADgAOAA4ADgAOAA4ADwAPAA8ADwAPABAADgAOAA4ADgAP
AA8AEAAQAA0ADAAMAA0ACwALAAsACwAOAA4ADQAMAA0ADQAOAA8ADAAKAAkABwAJAAkA
CAAHAAcABgAGAAQABAAFAAUABQAGAAYABgAGAAMAAgABAAAAAQADAAQABQAFAAUABQAG
AAQABAAFAAUACAAKAAkABgAIAAwADAAMAA0AEgAeACwAOQBJAF4AdACOAKwAzQDsAAgB
FgEZARIBAAHdALgApgCYAHwAWwBCADIAJgAeABwAFwAUABAACgAFAAQA//////v/+v/+
//7//f/8//v/+v/5//r/+v/6//r//f/9//3//f/7//v/+//7//j/9//2//X/9v/3//j/
+f/4//j/+P/4//v/+f/6//v/+//8//z//P/8//v/+v/5//z//P/6//r/+v/7//v/+//6
//r/+//7//n/+f/5//f/9//3//j/+//8//v/+f/4//b/9P/0//T/9f/3//j/+f/5//n/
+P/2//b/+P/4//j/+P/3//f/+P/3//j/+P/2//j/+f/6//r/9//3//n/+f/8//z//P/9
/wAAAAABAAIABAAFAAUABAD/////AQACAAIAAgADAAQABgAGAAcACAAKAAsADAAOAAwA
DAAMAAwACgALAA0ADQAOAA8AEQASAA8ADgANAAwADQAOAA4ADgANAAwACgAJAAkACgAL
AAsACAAIAAgACAAGAAYABgAEAAYABwAJAAsACwAKAAcABQAGAAUABAADAAEAAQABAAEA
AwADAAMAAwAAAP////8BAP//AAAAAP////8AAAEAAgABAAQABQAFAAQABAAEAAQABgAG
AAYABgAGAAgACAAJAAgACQAJAAkABwAHAAcACQAHAAcABwAIAAsADAANAA4ADQANAA0A
DAAMAAwADAAMAAsACwALAAsACQAJAAkACAAIAAgACAAIAAgACAAIAAgABgAFAAUAAwAF
AAYABgAFAAMABAAEAAQABgAFAAIAAgABAAEAAQADAAMAAwACAAIAAAAAAAAAAQABAAEA
AQAAAAIAAgADAAQAAwACAAIAAgACAAIAAgACAAIAAgACAAIAAgACAAQABAAEAAQAAgAC
AAMAAwABAAEAAQACAAAAAAAAAAAAAgABAAEAAAABAAAAAAABAAEAAQABAAEAAQAAAP7/
/P//////AAABAAAA/v/9//v//f/9//z/+//7//r/+v/4//j/+f/5//n/+P/4//j/+P/2
//b/9v/2//b/9//3//f/9//3//f/+P/3//b/9v/1//r/+v/7//z/+v/6//r/+v/5//z/
BgAWACcANwBEAFQAbACMAKsAyADkAPoABQEGAfgA2QCyAJoAjgB8AF8AQgAqAB4AFAAO
AAkACAAGAAIA/f/6//X/8//3//b/8P/s/+3/7v/v//D/8f/w//D/8P/w/+//7//v/+//
8f/x//H/8f/x//H/8f/x//H/8f/x//H/8v/y//L/8v/0//H/8f/x/+//8P/w//D/8f/x
//H/8f/x//D/7f/s/+3/7//w//H/8P/w//H/8f/x//H/8f/v/+7/7f/t/+//8f/x//D/
8P/u/+z/7P/s/+7/7//v/+//7v/t/+v/6P/r/+7/7//w/+7/7f/t/+7/7//w//D/7v/s
/+3/7v/u/+3/7f/v/+//8P/w//D/8f/w//D/8f/y//L/8//z//L/8P/x//T/9v/0//T/
9f/2//T/9P/1//b/+f/5//n/+v/8//z//P/8//z//f///////f/9//7//v/8//z//P/8
//3//v/+//7//P/8//v/+//4//j/+P/3//f/+P/5//r/+P/4//j/9v/1//X/9v/3//j/
+P/2//X/9v/1//T/8//x//H/8f/x/+//7//v/+//7//v//D/8//w//D/7//t/+7/8P/y
//T/9P/2//b/9f/2//b/9v/2//j/+P/4//j/+f/6//n/+f/8//3//f/9//v/+//7//3/
+//7//v//P///wAAAQACAAMAAwADAAIAAgACAAIAAgACAAMABAAFAAQAAwACAAAAAgAC
AAIAAgD///7//f/8//7//f/9//v//P/+/////////wAAAAAAAAAA///8//z//f/9//3/
/////////v/+//z//P/8//3/+//7//v/+v/8//z//f/+/wAAAAD8//7//v/+//7//v/+
//7//v/9//z/+//6//7/AAADAAUABQAFAAUABgAFAAQAAwACAAQAAwADAAIAAQAAAAAA
AQD//////////wAAAAD///7//f/7//r/+f/8//z//f/9///////+//3/+//4//b/8v/1
//f/+P/5//f/9v/1//T/9P/0//T/9P/1//f/+P/5//f/9//3//j/9v/2//f/9//2//b/
9//6//r/+P/2//r/+/8AAAwAHgArADcASABgAHgAkgCtAMoA4ADwAPMA6ADKAKUAjACE
AHoAYAA9ACIAFAAGAPz//P////7//v/8//f/9P/z/+//7f/u/+7/7v/x/+//7//v/+//
7f/s/+v/6v/t/+3/7f/t/+7/7//w//H/7//t/+v/6f/r/+3/7//x//L/8v/y//L/7//r
/+r/6f/n/+j/6P/o/+z/7f/u/+//7v/u/+z/7P/u/+//7//v/+3/7P/s/+v/6v/p/+j/
5f/o/+n/6//v/+3/6//o/+b/5v/k/+T/5P/n/+n/6v/r/+3/7f/s/+r/6v/s/+z/7P/u
/+3/7f/u//D/8v/z//L/7//v/+//7v/v/+//8f/x//P/9P/1//f/9f/0//T/9P/4//n/
+f/4//X/9f/3//j/+P/4//n/+v/6//r/+//8//v/+//7//z//P/8//z//P/8//3/////
//z/+//7//r/+v/6//r/+v/5//r/+v/6//z//P/7//v/+P/4//j/9//1//T/8//y//P/
9P/1//T/8f/x//L/8//0//T/8v/x//D/7//u/+3/7f/t/+3/7f/v/+//7//v/+z/6//r
/+3/7f/u/+7/7f/s/+z/7P/s/+//8v/z//P/9v/2//b/9v/0//T/9P/0//T/9v/2//f/
+//9//7////9//3//f///////////wAAAwAEAAUABgAEAAMAAgAAAP7//v/+//7//f/9
//3//f/7//v/+//6//f/9v/1//T/9//6//3/AAAAAP/////9//z//P/7//n/+f/6//r/
+v/8//v/+P/4//f/9//3//n/9v/1//P/8v/1//b/9//5//n/+f/5//j/9P/0//j/+f/6
//v//P/4//b/9P/y//T/9P/0//T/9//4//r/+//5//n/+f/6//r/+v/6//r/+f/3//b/
9P/y//D/7//v//H/8//1//f/9//2//T/8v/w/+//7//v//D/8P/x//H/7//v/+7/7f/q
/+j/5//k/+b/6f/r/+3/6v/q/+r/6v/s/+z/7P/s/+v/6//q/+n/6f/r/+3/8P/u/+z/
6//p/+b/6P/r/+z/7P/q/+r/7P/v//j/CAAYACUANQBKAGQAgACgAL0A1ADoAPAA6wDW
ALYAkQB4AGwAVgA0ABMA/P/y/+z/6v/w/+//6v/k/+T/4f/g/+P/5f/n/+b/5P/g/9//
4f/h/+H/4f/g/+D/4P/g/+H/4f/h/+H/3//f/9//3//h/+H/4f/h/9//3//f/9//4v/i
/+L/4v/h/93/3P/b/93/4P/i/+T/4//j/+P/4//m/+b/5P/k/+P/4//i/+H/4v/i/+P/
4//j/+P/4//h/97/3f/d/9//4//j/+L/4v/j/+L/4//k/+T/5f/l/+X/5P/j/+H/3v/g
/+L/4v/i/+X/5f/m/+j/5v/m/+X/4v/j/+X/5//o/+j/6f/s/+3/7P/s/+z/7f/u/+7/
7//w//T/9f/1//T/7//v//H/8v/w//D/8f/y//L/8v/z//T/+P/5//r//P/8//z//P/8
//n/+f/6//n/9//3//j/+P/2//b/9v/2//n/+v/6//r/+P/4//f/9//1//T/8//x//L/
9P/2//j/9f/0//P/8P/u/+3/7f/t/+//8P/v/+//8P/v/+7/7f/t/+3/7f/t/+3/7f/t
/+3/7P/r/+v/7f/t/+7/7v/t/+z/7P/s/+z/7//y//P/8//0//T/9P/0//T/9P/0//T/
9v/4//j/+f/7//3//v////3//f/9////AAABAAIABAADAAIAAQAAAAMAAwADAAIABAAE
AAQABAACAAEAAAD//wEAAQABAAAA/v/+//7//v/+//7//v/+/wAA//////3//f/+//7/
/f/9//7//v/+//3/+//3//b/+f/5//n/+//5//n/+P/4//r/+v/6//v/+f/4//r/+v/6
//r/+v/6//r/+v/6//r/+v/6//j/+P/5//n//P/9//7/AAD+//7//v/+//z/+//7//r/
+//6//r/+//9//3//f/9//7//v/9//z//P/7//v/+//5//j/+P/3//n/+f/4//f/9//2
//b/9P/y//P/8//z//L/8v/y//L/8//0//X/9v/z//P/8v/x//D/8f/y//T/8//y//L/
8f/y//b/9f/y//L/9P/2//j/9//4/wIAEAAfAC0AQABWAGwAiAClAMQA3gDyAP0A/ADq
AMkApACMAIQAdABTADIAHgAQAAQA/v///wAA/v/4//X/8v/x//H/7//u/+7/7v/v/+//
7//v/+//7f/s/+v/6v/s/+3/7v/v/+7/7f/s/+v/7P/t/+7/7//t/+3/7f/t/+7/7v/u
/+7/8P/t/+3/7f/t/+7/7v/u/+3/7f/t/+3/8P/w/+7/7v/w//H/8f/x/+7/7v/v/+//
7f/t/+3/6//q/+n/6f/r/+3/7f/s/+z/7v/s/+z/7P/s/+3/7f/t/+v/6//q/+j/6v/s
/+z/7P/s/+v/6//s/+//8P/w/+7/7v/v//D/8P/t/+3/7//v//D/8P/w//H/8//0//b/
+P/4//n/+f/4//X/9f/3//j/+v/6//v//P/+//7///8AAP///////wAAAgACAAIAAgAA
AAEAAwADAAEAAQACAAIAAQACAAMABAAEAAQAAwACAAEAAAD+//3//f/+///////9//z/
+//6//v//P/9//z/+f/5//r/+//6//r/+P/3//f/9//3//f/9//3//f/9//3//f/9//3
//b/9f/1//f/9f/2//b/9f/1//b/9//4//b/+P/4//f/+v/6//r/+v/4//j/+P/4//z/
/v/+////AAABAAEAAQABAAEAAQADAAUABQAFAAYABwAGAAUABAAHAAcABwAGAAgACAAI
AAgABgAFAAQAAwAFAAUABQAEAAYABgAGAAYABAAEAAQABAAGAAUABQADAAMABAAEAAMA
AwAEAAQABAAEAAMAAAAAAAEAAQABAAMABQAFAAQABAACAAIAAgADAAUABQAFAAQABAAC
AAIAAgACAAIAAgACAAIAAgACAAQABAAEAAQABgAGAAcABwAGAAUABAAEAAQABAAEAAQA
BAADAAMAAgADAAIAAgADAAUABQAFAAUABAAEAAMAAgAAAP///////////v/+//3//f/9
//z/+//8//z//f/8//v/+//6//n/+P/4//j/+P/5//r/+//8//r/+//7//v/+f/5//n/
+v/6//r/+//7//7//P/5//r//P/+/wAAAAD//wIADgAgADEAPwBSAGwAiACkAMMA4gD8
AAoBDwEIAfIAywCsAKAAkgByAFEAPAAsAB4AFAASABMADgAKAAIA+//6//n/9//3//r/
/P/6//n/9//3//f/9//4//j/+P/4//j/9//2//X/8//z//P/8//1//X/9f/1//P/8//z
//P/8v/y//L/8v/0//P/9f/3//X/9v/2//b/+f/5//n/+f/5//j/9f/0//b/9//3//f/
9f/0//T/8//z//P/8//x//L/8f/x//P/8//z//L/8v/0//L/8v/y//L/8//z//P/9f/1
//T/8v/y//T/9P/0//P/8f/w//D/8f/y//L/8P/w//H/8v/y//H/8f/z//P/9P/0//T/
9f/4//j/+f/6//r/+//7//r/+f/5//v//P/8//z//f/+//3//P/8//z/////////AAAB
AAIAAwAEAAMAAwAEAAMAAQABAAIAAgABAAIAAwAEAAMABAAEAAQABAAEAAMAAwD///7/
/f/7//v//P/9//7//v/+//7//P/7//v//P/9//7//v/8//v//P/7//r/+f/3//f/9//3
//f/9//3//f/9P/z//P/9f/2//j/+f/5//f/9v/1//T/9f/4//n/+f/8//z//P/8//r/
+v/6//r//P/+//7////+/////////////////wEA////////AAAEAAQABAAEAAcABwAH
AAYABAAEAAQABAAFAAUABQAFAAMAAwADAAIABAAEAAQABAAEAAQABAAEAAQAAwADAAEA
AQACAAIAAQABAAIAAgACAAIAAQD+//7//f/9//3//////////v/+//7//v/+////AAAB
AAIAAgABAAAAAAAAAAMABAAGAAgABgAGAAUABAAGAAYABwAIAAcABgAFAAQAAgABAAEA
AQADAAIAAgABAAEAAgAEAAUABAADAAIAAQADAAMAAgACAAIAAgAAAAAA/v/+//7//v/+
//7///8AAP3//v////z//P/6//r/+v/6//j/+P/4//j/+v/6//r/+v/4//j/+P/4//b/
9v/2/w==
         </WaveFormData>
      </LeadData>
   </Waveform>
</RestingECG>
