# Supplementary material for: Detection of Left Atrial Enlargement Using a Convolutional Neural Network-Enabled Electrocardiogram
Source: Front Cardiovasc Med. 2020 Dec 17;7:609976. doi: 10.3389/fcvm.2020.609976 (PMC7773668; doi:10.3389/fcvm.2020.609976)
Supplement: Supplementary file 5 [file Data_Sheet_5.ZIP › normal4/1802035844_4431_00000025.XML]

<?xml version="1.0" encoding="Windows-1252"?>
<!DOCTYPE RestingECG SYSTEM "restecg.dtd">
<RestingECG>
   <PatientDemographics>
      <PatientID>1802035844</PatientID>
      <PatientAge>69</PatientAge>
      <AgeUnits>Years</AgeUnits>
      <Gender>Female</Gender>
      <PatientLastName>chenbaojin</PatientLastName>
   </PatientDemographics>
   <TestDemographics>
      <DataType>Resting</DataType>
      <Site>1</Site>
      <AcquisitionDevice>MAC55</AcquisitionDevice>
      <Status>Unconfirmed</Status>
      <Priority>Normal</Priority>
      <AcquisitionTime>11:16:49</AcquisitionTime>
      <AcquisitionDate>12-15-2016</AcquisitionDate>
      <CartNumber>1</CartNumber>
      <AcquisitionSoftwareVersion>009C</AcquisitionSoftwareVersion>
      <XMLSourceVersion>MAC5000 v1.0</XMLSourceVersion>
   </TestDemographics>
   <RestingECGMeasurements>
      <VentricularRate>79</VentricularRate>
      <AtrialRate>79</AtrialRate>
      <PRInterval>178</PRInterval>
      <QRSDuration>84</QRSDuration>
      <QTInterval>348</QTInterval>
      <QTCorrected>399</QTCorrected>
      <PAxis>71</PAxis>
      <RAxis>17</RAxis>
      <TAxis>65</TAxis>
      <QRSCount>13</QRSCount>
      <QOnset>217</QOnset>
      <QOffset>259</QOffset>
      <POnset>128</POnset>
      <POffset>186</POffset>
      <TOffset>391</TOffset>
      <ECGSampleBase>500</ECGSampleBase>
      <ECGSampleExponent>0</ECGSampleExponent>
   </RestingECGMeasurements>
   <Diagnosis>
      <Modality>Resting</Modality>
         <StatementCount>3</StatementCount>
         <LabelText>12SL ��ϳ���</LabelText>
      <DiagnosisStatement>
         <StmtFlag>ENDSLINE</StmtFlag>
         <StmtText>�������</StmtText>
      </DiagnosisStatement>
      <DiagnosisStatement>
         <StmtFlag>ENDSLINE</StmtFlag>
         <StmtText>�������� T ���쳣</StmtText>
      </DiagnosisStatement>
      <DiagnosisStatement>
         <StmtFlag>ENDSLINE</StmtFlag>
         <StmtText>�쳣 ECG</StmtText>
      </DiagnosisStatement>
   </Diagnosis>
   <Waveform>
      <WaveformType>Rhythm</WaveformType>
      <WaveformStartTime>0</WaveformStartTime>
      <NumberofLeads>8</NumberofLeads>
      <SampleType>CONTINUOUS_SAMPLES</SampleType>
      <SampleBase>500</SampleBase>
      <SampleExponent>0</SampleExponent>
      <HighPassFilter>16</HighPassFilter>
      <LowPassFilter>150</LowPassFilter>
      <ACFilter>NONE</ACFilter>
      <LeadData>
         <LeadByteCountTotal>10000</LeadByteCountTotal>
         <LeadTimeOffset>0</LeadTimeOffset>
         <LeadSampleCountTotal>5000</LeadSampleCountTotal>
         <LeadAmplitudeUnitsPerBit>4.88</LeadAmplitudeUnitsPerBit>
         <LeadAmplitudeUnits>��V</LeadAmplitudeUnits>
         <LeadHighLimit>2147483647</LeadHighLimit>
         <LeadLowLimit>268435456</LeadLowLimit>
         <LeadID>I</LeadID>
         <LeadOffsetFirstSample>0</LeadOffsetFirstSample>
         <FirstSampleBaseline>0</FirstSampleBaseline>
         <LeadSampleSize>2</LeadSampleSize>
         <LeadOff>FALSE</LeadOff>
         <BaselineSway>FALSE</BaselineSway>
         <ExcessiveACNoise>FALSE</ExcessiveACNoise>
         <MuscleNoise>FALSE</MuscleNoise>
         <LeadDataCRC32>1356476677</LeadDataCRC32>
         <WaveFormData>
8P/w//D/8P/v/+7/7f/s/+z/7P/s/+z/7P/s/+z/7P/s/+z/7P/s/+3/7v/v//D/7v/u
/+7/7v/v//D/8f/y//T/9P/0//T/8//y//H/8P/t/+z/6//q/+7/8P/y//T/8v/w/+7/
7P/p/+j/5//m/+T/5P/k/+T/6f/s/+//8v/w/+7/7P/p/+v/7f/u//D/8f/y//P/9P/z
//P/9P/1//P/8f/u/+z/6v/p/+n/6v/r/+//8v/y//T/9P/z//X/+P/3//j/+P/z//L/
8f/u/+f/5P/h/9//4v/j/+T/5P/l/+f/6v/t/+z/6//r/+z/6f/n/+X/4//i/+H/3//d
/+H/5f/o/+v/6v/n/+P/4P/g/+D/4P/i/+X/5f/m/+b/5//j/+L/3//X/9L/0P/U/9z/
3v/e/+T/8f8BABUALQBLAGsAhwCeAKwAsgCvAKMAmACNAHMAWABGADIAFgD8/+3/5v/o
/+z/8P/s/+r/6P/n/+b/6P/k/+T/4//i/+D/3v/e/9r/2v/d/93/3v/e/9v/2//d/93/
3v/h/+T/5//l/+P/4f/i/+L/4P/f/97/3P/b/9v/2//c/93/3v/f/97/3//f/97/3//g
/+H/4v/i/+P/5P/k/+X/4v/h/97/3v/d/9r/2P/Z/97/4//m/+P/5f/k/+L/5P/n/+r/
7P/q/+j/5f/j/+H/4f/h/+H/3//g/+D/3//g/+H/4//k/+P/4v/h/+L/3//e/97/3f/f
/+L/5v/m/+f/6P/p/+n/5f/k/+T/4//h/9//2//Z/9n/2//h/+H/5P/l/+T/5f/m/+X/
5f/m/+b/5v/k/+P/5f/j/+T/5v/p/+n/6P/o/+f/6P/l/+T/4v/i/+P/4//f/9z/2v/W
/9j/3P/e/9//3v/h/+T/5//o/+n/6v/r/+f/5f/i/+D/3v/f/9//3f/g/+D/4v/g/+P/
5P/k/+X/6P/o/+j/6P/m/+P/4f/f/9z/2//c/93/3//f/93/3P/e/9//4P/h/+P/4//g
/+D/4v/i/+H/4f/h/+P/5P/k/+L/4P/e/+H/4P/f/97/3f/f/+X/6v/s/+n/6P/m/+b/
4//i/+D/3//g/+P/3v/c/93/3//h/+L/5P/k/+T/4//l/+X/5f/k/+L/4P/f/93/3//h
/9//3//g/+D/4P/g//D/7f/q/+v/6v/m/+L/3v/a/9v/2//d/97/4v/i/+L/4v/k/+P/
4//k/+X/5f/l/+T/5v/n/+n/7P/u/+//8//2//L/8P/s/+f/5P/j/+D/3//i/+L/5P/m
/+P/3//d/9v/3f/e/9//4P/g/97/3f/d/9v/2v/Z/9n/3v/h/+P/5f/i/+H/4P/e/9z/
2//c/9z/3//f/93/2v/a/9z/3P/c/9//4P/g/+H/1v/V/9f/0v/L/83/zv/K/87/zv/Q
/9j/5v/5/xMAKQA9AFkAewCbALAAvAC+ALUAoQCKAGkATwBCAC4ADgD2/+b/2//c/97/
3v/i/+j/5v/i/+H/4v/e/9b/1//X/9f/1v/Z/9r/1//Y/9v/2//c/9z/3//h/+X/5//f
/93/2//Z/9f/1//X/9r/3v/c/9v/2v/Y/9f/1//X/9j/2f/a/9v/3v/h/+P/5P/h/+D/
3//e/97/3//g/+D/4f/e/93/2v/f/9//3f/c/9j/2P/Y/9b/2f/f/+L/5P/i/+P/5P/k
/+L/4v/h/+H/4P/f/97/3f/f/+D/4P/f/+L/5f/p/+z/7f/u/+//8v/s/+r/6f/n/+X/
5P/k/+D/4P/g/+D/3//i/+T/5//p/+n/6f/n/+f/5v/n/+z/6//q/+n/5v/l/+L/4f/h
/+L/5f/m/+X/5f/n/+f/6v/u/+3/7f/s/+z/6f/o/+P/4P/j/+T/5v/n/+r/6v/r/+r/
5//o/+f/5f/f/9//3//f/+L/4//k/+X/4//j/+L/4v/l/+n/7P/t/+r/6P/o/+T/4//i
/+D/3//l/+b/5//o/+r/6f/p/+n/5//n/+n/6//q/+n/5v/k/+T/5f/m/+f/6//r/+j/
6P/m/+b/5f/l/+b/5//n/+b/5f/k/+P/5//o/+n/6v/r/+3/8f/0//T/7v/q/+X/4v/l
/+b/5v/n/+v/8f/v//D/7v/v//D/8P/t/+r/5//j/+T/5f/m/+b/6f/q/+z/7f/v//H/
7//v/+r/6v/q/+T/5v/p/+r/6//s/+n/6f/r/+z/6//q/+n/6P/p/+n/6v/s/+7/7//w
//D/7v/t/+3/7v/v/+//8v/0//P/8v/v/+v/7P/t/+z/7f/t/+z/7f/u/+7/7f/u/+//
7P/q/+j/5v/o/+j/6f/r/+j/5P/g/93/3//h/+L/4//l/+X/5f/k/+T/5f/o/+r/6P/n
/+T/4P/h/+T/5f/m/+f/5v/k/+P/4v/f/9//2v/X/9X/1v/a/9z/2v/c/+b/8P///w8A
IQA/AGkAiQCdAKoArgCuAKcAkwB2AFkARwA4ACIADAD2/+b/4//g/9b/1v/e/+b/6P/o
/+X/4v/m/+b/5f/l/+X/5P/n/+j/5f/m/+b/5f/l/+T/4f/h/+P/4//g/+H/4v/j/+H/
4f/h/+T/5P/i/+H/4P/i/+P/5f/n/+b/5f/k/+P/5P/l/+X/5P/i/+L/4v/i/+X/5//p
/+r/6v/o/+j/5v/p/+n/5//m/+L/5P/m/+b/6P/r/+v/6v/s/+3/7v/u//D/8P/v/+//
7//v/+//7//t/+7/7v/t/+z/6//r/+r/6v/q/+r/7P/s/+z/7f/t/+//8P/y//D/7v/u
/+7/7f/u/+7/7//v//H/8f/v/+//7f/t//H/7//y//P/8v/z//T/8//z//T/9P/0//L/
8f/v/+v/6v/q/+z/7f/t/+7/7v/w/+7/7v/t/+z/7P/r/+z/7P/t/+z/7P/u/+7/7f/s
/+//8v/1//P/8f/v/+3/7P/t/+3/7v/r/+3/7v/t/+3/7P/t/+r/6//s/+z/7f/t/+z/
6//q/+j/5//n/+f/6f/p/+v/7f/v/+//7f/s/+7/8f/0//f/9//1//D/7v/v//D/8P/x
//L/8//z//L/8//y//H/9f/3//f/9//3//X/9//4//b/8v/w/+3/7P/t/+7/7v/v//L/
9f/w/+7/8f/z//X/9v/5//r/+//7//n/9//1//L/8v/y//P/8//y//P/8P/v/+7/7v/u
/+7/9P/6//3//v///wAA+//3//X/8v/y//L/8v/y//P/8//0//b/9v/1//T/8v/0//X/
9//6//z//f8BAAQAAwACAP//+//7//v/+f/5//b/9P/0//T/9P/x//D/7//t/+7/7//w
//H/8P/w//H/8P/u/+z/6//s/+3/7f/t/+//8f/z//T/8P/v//D/8P/w/+//7P/o/+b/
6P/o/+j/6//s/+z/7f/y//f/+f/2/+//5f/c/9L/zv/Q/9j/4v/m//P/BQATACMATwB/
AJ8AsADCAMoAxwC5AKgAjwB1AFwAQAAiAAwA/v/t/+b/6v/m/+b/7P/u/+z/7f/s/+b/
5v/q/+v/7P/s/+r/6v/m/+b/5v/l/+X/5P/i/+H/4v/h/+H/4//l/+f/5P/j/+L/5P/o
/+b/5f/k/9//3f/c/9v/3v/f/+D/4f/j/+X/5v/m/+X/5P/j/+L/4v/j/+T/5P/n/+b/
5//m/+f/5f/h/97/3v/g/+L/4v/h/+P/4v/g/+P/5f/n/+j/5//m/+T/4//h/+H/4f/h
/9//4P/g/9//4v/j/+X/5v/o/+j/6P/q/+b/5v/n/+f/4//i/+L/3v/c/9z/3P/b/93/
3v/g/+H/4//l/+X/5//k/+X/6v/p/+v/6//p/+n/5//l/+T/5P/k/+L/3v/b/97/3f/f
/+L/4//j/+L/4v/k/+b/5P/k/+H/3v/c/9n/3P/c/93/3P/d/+D/4f/h/93/3//h/+P/
3//d/9v/2f/a/9v/2//c/9r/3f/f/9//4P/e/97/2v/c/9z/2//b/+L/5P/m/+j/5P/h
/9//3f/b/9n/2f/Z/9v/3f/d/97/3v/f/+D/4f/h/+H/3v/e/93/3P/a/9n/2v/b/9v/
2v/b/9r/2f/d/9//4f/j/+X/4//l/+b/5P/f/97/3P/c/9r/2v/Z/9n/2//f/9v/2v/c
/93/3v/e/+H/4v/j/+P/4P/f/97/3P/e/97/3//f/9//4f/f/9//3P/c/9z/3P/W/9n/
2P/X/97/3//g/+H/4v/g/9//4P/g/+D/4P/g/+D/3v/d/93/3v/c/9v/2v/Y/9v/3f/g
/+T/4//j/+b/6P/r/+z/6//p/+T/4f/c/9n/2//a/9v/3P/c/9v/3P/d/9z/3P/c/9z/
2v/W/9P/0f/T/9L/0f/R/9X/1//Y/9n/1v/T/9D/zP/O/8//0v/U/9X/1f/T/9D/zP/O
/87/zv/S/9L/0f/R/9j/0//N/8z/yf/F/8T/vP+6/8T/yv/I/8z/1//h//X/DwAtAFEA
dwCUAKIAogCfAJkAjAB/AGkASgA2ACQACgD0/+f/2v/U/9b/2v/e/97/1v/L/87/2P/U
/9P/0f/P/8z/zf/O/8v/zP/N/83/zv/O/87/z//S/9P/0P/R/9L/0//R/8//zf/O/9D/
zv/N/8z/zv/P/9H/0//R/9H/0f/R/9L/0//T/9L/0v/S/9L/0v/V/9f/2f/a/9v/2P/X
/9T/2v/b/9r/2v/X/9j/2f/Y/9b/2f/Z/9j/2v/b/9z/3P/c/9z/2//b/93/3f/d/93/
3//g/+D/3//f/9//4P/g/+T/5v/o/+z/5//k/+L/3//f/+D/4v/g/+D/4P/g/9//3//g
/+L/4//l/+X/4//j/+X/5//t/+3/7f/t/+v/6//n/+X/5P/k/+j/6P/m/+X/5v/j/+P/
5P/j/+P/4v/i/+P/5v/l/+b/6P/o/+n/6f/n/+b/5v/k/+X/6P/p/+n/5//p/+v/7f/t
/+3/7f/t/+j/5//l/+T/5v/p/+v/6//t/+z/7f/q/+j/6P/n/+f/5//m/+X/5P/k/+P/
4//j/+X/5//r/+//7f/t/+v/6v/s/+3/7v/v//D/7//r/+r/6v/q/+n/6f/r/+3/7v/u
/+z/6v/o/+v/7f/t/+3/7f/v//P/9v/2//H/7v/q/+j/7P/u/+//8f/y//X/8P/u/+3/
7f/t/+z/7P/s/+z/6//t/+3/7f/s/+z/7P/t/+3/8v/1//T/9f/2//b/9v/2/+z/5//o
//D/8f/y//P/9P/x//H/8//0//T/9P/0//T/9v/1//X/9v/4//n/+v/6//n/9//2//b/
+P/5//3/AAAEAAYABgAFAAUABQADAAMAAAD+//7//v/6//f/9v/1//b/+P/6//z/+//4
//b/9f/z//L/8f/x//T/9f/1//X/9v/3//j/+P/3//f/+f/6//z//f/8//r/+P/6//r/
+v/6//r/+f/5//j/9f/1//D/6//n/+L/4v/u//r//P8AABIAJQAzAEcAaQCLAKUAuwDO
ANYA1gDNALsApgCHAG0AWgBMADgAHAAEAPf/9P/4//r//v8EAAgAAgD9//7//P/+/wMA
BQAHAAgABgAGAAIAAgD///3//P/6//3///8DAAUA//////////////////8CAAUABAAE
AAQABAAFAAcACQAGAAMAAAD9/wEAAwAEAAQABgAGAAYABgAEAAUABgAGAAkACAAJAAgA
DQANAAsACgAGAAYABgAEAAcACwAMAAwADQAPABEAEgATABQAFAAVABIAEQAQAA8ADQAM
AAoABwAJAAsADgAQABAAEAAQABIAEQASABQAFQAUABQAFQASABQAFAAUABMAFAAUABUA
FQAXABcAFQAVABYAGQAgACEAIAAfABwAGwAYABUAEwASABcAGAAXABcAFwAVABYAGAAY
ABcAFQAUABYAGgAaABwAGgAYABcAFQAZABoAHAAcABsAHAAbABkAFAAVABYAFwAYABkA
GgAbABkAGQAYABgAGgAdAB8AHwAeABwAHAAYABoAGgAZABkAHgAeAB4AHgAdABsAGgAZ
ABsAGwAdAB8AHwAfAB0AHAAeAB8AIAAhACEAIQAeAB4AHQAcABoAGQAeACEAIwAkACEA
HgAbAB0AHgAfACAAIQAjACkALgAwACsAKAAkACIAIgAiACEAIQAkACcAIgAgACIAJQAo
ACoAJgAiAB4AGQAcAB0AHgAeACAAIAAhACEAIQAjACEAIQAeAB4AHgAeACIAJgAmACYA
JgAmACYAJwAqACwAKgAoACYAJAAmACUAJQAmACkAKQApACgAJgAlACUAJgAnACcAKgAs
AC4ALgAsACkAKgArACoAKwAoACQAIgAgAB8AHQAdAB0AIAAiACQAJgAkACIAIQAhACMA
IgAhACEAIAAhACEAIQAfAB8AHwAeAB0AHQAfACAAIQAhAB8AHAAbAB4AHwAgAB8AHgAc
ABsAHAAXABEADAAJAAkACgAKAA4AGAAeACAALgBBAFMAaQCPAK8AxQDZAOYA5gDgANMA
vQCcAH8AcQBeAEgAMgAgABYAFQAYABgAHgAiACQAIgAcABEADAAOAA4AEAARABIAEgAU
ABYAFAAWABkAGQAaABoAFgAVABYAFQAQAA8ADgANAA4ADwAQABQAFwAWABYAFgAWABcA
GQAbABgAFwAWABUAFAATABEADgAQABIAFAAWABgAGQAaABoAHAAaABoAGAAdAB8AHwAg
ABkAGAAXABQAEQATABIAEAARABMAFQAWABgAGgAbAB0AGwAbABsAGwAbABwAHAAbABsA
GwAcABwAHgAeAB4AIAAdABwAHAAbAB0AHgAgAB4AHAAcABwAGwAXABYAFgAVABgAGQAY
ABkAGQAbACEAIQAfAB8AHQAdAB4AHwAhACQAIgAgABwAGQAbABkAGgAcAB0AHQAcABwA
HgAgAB4AHgAcABwAHQAdAB0AHAAcABoAGAAYABYAEwARABMAFQAXABkAGQAZABkAFQAV
ABQAFAAUABcAGQAZABoAGgAcABoAHAAcABsAGwAbABgAFQASABQAFQAXABkAGwAbAB0A
HwAdABsAFwAUABEAEQARABEAFQAXABYAGAAaABwAHQAfAB0AHQAcABoAHAAcABwAIQAf
AB0AGwAZABgAGwAdABwAHAAcABsAHAAZABgAFgAVABcAGwAXABYAGQAbAB0AHgAcABoA
GAAVABQAEwASABAAEgAUABcAGQAZABsAGQAZABgAGAAYABgAFAARABQAFwAYABkAGgAV
ABMAEwASABUAFgAXABgAGAAXABcAGAAbAB0AHwAgABwAGQAXABYAFgAXABsAHgAgACIA
IgAhACAAHwAcABsAGAAWABYAFgASAA8ADgANAA4AEAASABQAFgAUABMAEwASABAADgAN
ABEAEwAUABUAEwATABMAEgAPAA8AEQASABUAFwAXABYAEgASABAADgATABQAFAAVABIA
DwANAA4ABQD3//L/+P/8//7/BAAMABgAJwA3AEcAXQB7AJkAtwDQANwA3gDdAM0AtgCj
AJEAegBeAEYAMgAiABcAEAAKAAwAEgAYABoAHAAdABoAGgAaABcAFQATABAACwAIAAEA
/v8CAAUACQAMAA0ADQAPAA8ACAAFAAIA//8BAAMABQAKAAoACAAHAAYABgAHAAkACwAJ
AAkACQAJAAoACwALAAoABwAGAAUABAAGAAkADAAOABAADgAOAAwADAAJAAQAAAABAAYA
CwAOAA0ADwAOAAwADAANAA4ADgAQABAADwAPABEAEQARABEADgAOAA0ACwANAA0ADgAO
AA4ADgAOABAACwAKAAoACQAMAA4AEQAQABUAGAAbAB0AGAAUABEADQAKAAkABgAFAAMA
BQALAAsADwARABEAEwAWABcAGQAcABkAFgARAA0ADwANAA4AEAATABMAEgASABEAEgAP
AA4ADwAQABIAEwASABAADwAMAA8AEgATABMAEwAVABcAGQAYABcAFgAVABEAEQAQABAA
DQAPABAADwAOAAwADAAIAAoACgAJAAkADAAMAAwADAAPAA8AEAARAA8ADwARABMAEgAR
AA4ADAANAA8AEQATABMAEwAQABAADgAMAAkABwANABEAFAAWABQAEgAQABMADgALAAgA
BQAIAA0AEQASABEAEgASABQAEgASABEAEQAUABcAEgAQAA0ADQANAAwADwAQABEAEQAO
AA0ADAAKAAsADAAOAA8AEAARAA4ADQALAAoACQAIAAsADQAPABEADgAMAAkABgAOABYA
FgAUABIAEAAOAAsACwANAA4ADgAOAA4ADgAOAA0ADQAOAA8ADwAPAA4AEQARABIAFAAS
ABEAEwAUABIAEgAQAA0AEQATABMAFQATABAADwAOAA4ACwAKAAkACwAMAA0ADgAMAAgA
BQADAAYABgAGAAcABwAHAAYABQAFAAUABQAEAAUABQAHAAgACQAJAAcABAAEAAYABgAG
AAUABAACAAEABAABAP///P/3//P/9P/6//z//P8CAAYAEAAlADkARwBXAHUAmQC7AM4A
1gDcANkAyQC2AJ0AfQBsAGAARAAqABwAEQAIAAQABAAGAAgACgAKAAkAAgD+/wAAAwAF
AAcACAAJAAoABwAIAAgABwAHAAYAAgABAAIAAQAAAAEAAgADAAMAAwADAAYABgACAP//
/P/7//v//P/9////AQADAAUABQAFAAQAAgACAAIAAgACAAUABwAJAAoACQAGAAUAAgAE
AAMAAAD+/wAABAAIAAoABgAHAAUAAgAAAAEAAgACAAMABAAEAAUABwAHAAcABwAKAAwA
DQANAAsACQAIAAYACQAKAAsADgAPABAAEgATAA8ADAAKAAQABgAIAAoACwAIAAYABQAD
AAcACQAJAAsACQALABEAEQAPAA8ADQANAAwACwALAAwADwAQAA8ADwAQAA8AEQAUABEA
DwAMAAoACgAMAAoACgAIAAgACQAJAAsACgAKAAgACQAMAA0ADQAJAAsADQAPAAwACwAK
AAkACQALAAwADgAOABEAEwATABAADgAOAAoACAAIAAcABwAKAAoACgAKAAoACQAJAAkA
CwALAA0ADwANAA0ACwAKAAoACwAMAA0ADwAPAAwADAAMAAwACwALAA8AEQASABIADgAM
AAoADQANAA0ADQANAA0AEQAUABQAEwASABAAEAANAAwACgAJAA0AEQANAAwADwARABMA
FAAVABQAEwARABAADwAOAAwACgAKAAsACwANAA8ADQANAAwADAAMAAwADwARABMAFQAT
ABAACgAKAAoACgAKAAwADQAQABIAEwASABEAEAAPAA0ADAAMAA8AEQATABQAEgAPAA0A
DAATABcAHgAkACEAIAAdABkAFQARAAsABwAKAAoADAAOABAADwAQABEAEAAQABAAEAAQ
AA4ADQANAAoACAAGAAUABQAFAAQAAwAEAAUABgAGAAgACQAMAA4AEAARABAADgAHAAYA
AwAAAAMABAAEAAUAAgADAAUABgAHAAMA+v/w/+7/9v/8/wQAEgAjADcATwBtAI0ArQDN
AOIA6gDsAOEAxwCqAI0AcwBiAEwALgAYAAoAAwAEAAgACAAEAAoAFAAUAA0ABgD+/wIA
BgAHAAgACAAHAAYAAQAAAAAA//////7//////wEAAQD//////////wEAAwAFAAoADgAM
AAsACgAFAAMAAgABAAQABQAGAAcABQAFAAQAAgAEAAQABAAEAAEAAQABAAAAAgAAAAAA
/v8DAAMAAQAAAP7/AAACAAIABgALAA0ADgAMAAsACgAIAAYABgAFAAUACgANABAAEwAQ
ABAADwANAAkABQACAP7/AAAAAAAAAgADAAQABgAHAAkACgAMAAoACQAIAAcABQAGAAYA
BwAHAAkACQAHAAcABQAHAA0ADQANAA0ACwALAAkABwAGAAYACQAKAAkACQAHAAMAAgAC
AAEAAQAAAAAAAgAEAAIAAgACAAIAAwADAAEAAAAAAP7///8CAAMAAwD+////AAABAAIA
AwAEAAUABQAFAAQABAADAAUABgAFAAIA/v/8//b/+v/8//3///8BAAAA///+//r/9//1
//P/9P/1//j/+////wEAAQACAAAAAQACAAMABgAHAAUABgAFAAQAAgABAAMABQAGAAYA
BAACAAAAAwABAAEAAQABAP//AQACAAAAAQACAAIABAAIAAoACwANAAoACQAAAPr//f//
/wEAAgACAAIAAgABAAEAAQABAAAAAgACAAMAAwAHAAMAAAD+//7//v/+//v/+//9//7/
AgAEAAYACAAFAAMAAgACAAUABQAFAAQAAgABAAEAAgAHAAkADgASAA8ADgALAAcACQAL
AAsADQAJAAYABQAEAAIA///+//3///8AAAEAAgD///z/+v/5//v//P/9//////////7/
/f/////////+//v/+//9//7//v/9//r/9v/3//r/+//8//z//P/7//v/+P///////P/5
//f/8v/w/+z/6P/u//r/CAAdADEAQQBTAG0AjwCvAMoA2gDeANsAzQCyAJEAdQBkAFQA
PAAkAA4AAwD+//7/BAAEAP7//P8CAP3/+P/8/wIAAAD///7//P/6//r/9v/2//r/+//9
//7//P/7//z/+//3//f/9//3//f/9//3//r//P/6//n/+P/3//f/+P/5//f/9//3//f/
9v/3//f/9v/4//j/+P/4//r/+//8//z/AQAAAAEAAAABAAEA///+//n/+v/7//r/+///
/wAAAAD+////AAAAAP7//v/9//3////////////9//7//v/9//7///8BAAIAAQAAAP//
AAAAAAAAAQABAAIABAAHAAYAAwAAAP3/+f/6//z///8BAAAA///8//v//v8BAAgACQAI
AAcABAADAAMAAwAEAAYACQAKAAkACQADAP3/+v/4//v/+//6//r//f8AAP//AAACAAIA
AwADAAIAAAD///z/+v/8//z/+//6//3/AAADAAMAAwADAAMAAgADAAMABAAGAAkACwAL
AAkABgAFAAAA///+//z/+/8AAAAAAAAAAAIAAQABAAEA/////wEAAwABAAEA///+////
AQADAAUACQAJAAYABgAIAAgABwAHAAYABwAHAAYAAgAAAP7/AQAEAAUABgAHAAUACQAM
AAwACgAKAAkACgANAA4ADgAPAAsACQD///j/+v/9/wAAAgAHAAgACQAJAAcABwAHAAYA
BQAEAAQAAwAFAAcABQAFAAUABgAHAAgACgAIAAgACAAIAAgABQAFAAcACAAMAAwADAAM
AAoACQAJAAoACQAJAAkACAAKAAkACQAKAA4ADwATABYAFAAUABIADwAOAA0ACgAJAAkA
CAAJAAoACAAFAAQAAwABAAIAAwAEAAYABAADAAMABAAEAAQABQADAAMAAgABAP//////
//7//f/9////AAADAAMAAQD+//7/AAAAAAAAAAAAAP/////8//n/9//0//P/8f/s/+r/
7v/y//r/BgASAB8ANwBNAGMAhwCvAMcA1gDeANoAzwDBAKQAfwBlAFgASAAuABYAAgD7
//7/+v/s/+r/+P/+//z//f/8//j/+P/7//3///8AAP7//v/6//r/9//1//T/8v/0//X/
+P/5//b/9//4//n/9v/1//T/9v/6//j/9//2//j/+f/7//3//P/7//r/+f/5//n/+P/2
//P/8v/x//D/8f/z//X/9v/6//j/+P/2//z//f/8//z/+f/6//v/+v/8///////+//v/
+//7//r//P/+////AQD///3/+//5//f/+P/4//f/+P/5//v//P/+//7//v8AAP7//v//
/////v/+/////P/9//7//////wAAAgAFAAcABAADAAAA///9////BQAFAAQAAwAAAP//
/P/5//f/9v/7//7///8BAAIA/////wAA//////7//v/9//7/+//6//v//P/+////AAAA
AAEAAAD+/wAAAAD///z//f/+////AQABAAEAAQD9//3//P/8//7/AQADAAMAAAD+//7/
+v/5//j/9v/1//n/+v/7//z//v/9//3//f/9//3///8BAAEAAQD///7//f/9//3//f8C
AAMAAQACAAEAAAD+//3/AgAFAAcACAAFAAIA//8BAP////////////8DAAYABgAEAAQA
AwAEAAIAAAD9//v//f8BAP3//P/9////AQACAAMAAgABAP///f/9//3//P/+/wAAAwAF
AAUABQABAP////8AAAEAAgABAAEAAQABAAEAAgD9//r/9//0//b/9//6//z/AQACAAMA
BAACAAEAAQACAAAA///+//z/+v/5//n/+v/+/wEABwAMAAoACgAIAAUABwAHAAUABQAD
AAAA///+//v/9//1//P/8f/y//P/9P/1//T/9P/1//f/+P/5//v/+v/5//f/9f/1//X/
9f/0//L/8f/y//L/8f/x/+//7P/t//D/8f/y//T/9P/z//P/7P/n/+f/5v/j/+H/5v/u
//D/6v/o/+7/+P8LACUAPwBTAG8AkwCxAMYA0ADSAM0AvwCkAIMAZwBYAEIAJgASAAYA
+f/u/+j/5v/u//T/8P/q//H/+P/4//b/9f/z//H/7v/u/+7/6v/q/+3/7//y//T/7//t
/+3/6//n/+f/5//n/+n/6f/p/+z/7P/q/+n/6P/q/+v/7f/v/+3/7f/t/+3/8f/z//T/
9P/z//L/8f/w/+3/7f/t/+z/8P/u/+7/7P/u/+3/6v/o/+n/7v/z//b/8//1//T/8v/u
/+3/7P/q/+z/7v/v//H/8v/z//T/9f/2//j/+f/5//b/9f/1//T/8v/y//L/9P/0//T/
9f/1//f/+P/6//j/9v/2//b/9f/x//D/8P/v/+7/7f/q/+n/7v/z//z////8//v/+P/3
//j/9//3//j/+v/6//j/9//2//P/8//0//f/9//2//b/9P/2//T/9P/2//b/9//3//b/
9P/z//D/7f/u/+3/6//t//H/9f/5//f/9//3//f/8v/x/+//7v/w//P/9f/1//L/8P/w
/+z/7P/s/+v/6//s/+z/7P/s/+7/7f/t/+3/7//v//H/8//1//f/9//4//T/8f/u/+v/
7v/v/+3/7v/y//b/+f/9//3//f/8//r/9P/w/+z/7f/u/+//8P/x//D/8//1//T/8v/y
//H/8v/z//T/9P/1//b/+f/0//L/9P/1//b/9v/2//b/9v/1//j/+f/6//r/+P/2//X/
8//t/w==
         </WaveFormData>
      </LeadData>
      <LeadData>
         <LeadByteCountTotal>10000</LeadByteCountTotal>
         <LeadTimeOffset>0</LeadTimeOffset>
         <LeadSampleCountTotal>5000</LeadSampleCountTotal>
         <LeadAmplitudeUnitsPerBit>4.88</LeadAmplitudeUnitsPerBit>
         <LeadAmplitudeUnits>��V</LeadAmplitudeUnits>
         <LeadHighLimit>2147483647</LeadHighLimit>
         <LeadLowLimit>268435456</LeadLowLimit>
         <LeadID>II</LeadID>
         <LeadOffsetFirstSample>0</LeadOffsetFirstSample>
         <FirstSampleBaseline>0</FirstSampleBaseline>
         <LeadSampleSize>2</LeadSampleSize>
         <LeadOff>FALSE</LeadOff>
         <BaselineSway>FALSE</BaselineSway>
         <ExcessiveACNoise>FALSE</ExcessiveACNoise>
         <MuscleNoise>FALSE</MuscleNoise>
         <LeadDataCRC32>3150362991</LeadDataCRC32>
         <WaveFormData>
6P/o/+j/6P/q/+r/6v/q/+r/6v/q/+r/7P/s/+z/7P/s/+z/7P/s/+z/7P/s/+z/7P/s
/+z/7P/u/+7/7v/u/+z/7P/s/+z/6v/q/+r/6v/p/+j/5//m/+f/6P/p/+r/6f/o/+f/
5v/m/+b/5v/m/+j/6P/o/+j/6f/q/+v/7P/r/+r/6f/q/+3/7//x//T/9v/5//v//f//
////AAAAAPr/9v/x/+3/7P/q/+n/6f/v//T/9P/z//T/8//z//T/8f/x//L/8//y/+7/
6//o/+L/3v/Z/9X/1v/X/9f/1v/Y/9n/2v/a/9v/2//b/9v/2f/X/9b/1f/V/9T/1P/U
/9b/1v/X/9f/1f/U/9H/0f/P/8//0P/Q/9H/1P/T/9L/0v/T/9X/2P/Z/9v/2//e/+X/
6f/o/+j/7f/v//P/BQAeADcARgBUAGMAbwB1AGsAWQBGADMAHAAHAPT/4//Y/9D/xf++
/8H/xf/J/9L/2P/a/9f/1P/O/8z/zP/O/9D/0v/S/8//z//R/9L/0//V/9f/1//Z/9n/
2//c/9z/3f/a/9X/1P/T/9P/0f/R/9L/0v/R/9H/0v/V/9X/1v/Y/9f/1v/V/9X/1//Y
/9j/1//X/9j/2P/Z/9f/1//X/9f/1//W/9X/1f/V/9f/1//X/9n/2v/b/9v/3P/e/9//
4f/g/97/3P/b/9v/2//c/9j/2v/b/9v/2v/b/9z/3//h/+D/3//f/93/3f/d/93/3f/g
/+P/5v/o/+j/6P/o/+r/6P/o/+j/6f/k/+H/3v/c/97/3//h/+H/4v/j/+P/5P/k/+P/
4v/h/+H/4f/h/+D/4f/f/9//3//d/9z/3P/c/9r/2f/W/9X/1v/X/9f/2P/W/9T/0P/O
/9D/0P/Q/8//0v/T/9X/1//Z/9n/2v/a/9X/1P/S/9H/0P/T/9L/0f/S/9P/0//S/9P/
1P/V/9f/1f/W/9f/1//V/9X/1f/V/9P/1P/V/9X/0v/R/9D/z//S/9X/1//Z/9n/2P/V
/9T/1//Y/9n/2v/b/93/3v/e/9r/1v/V/9X/1P/U/9X/1f/X/9r/3P/f/9//3f/d/9v/
2P/Y/9f/1f/V/9b/1v/W/9j/1//W/9b/1v/Y/9r/2P/Z/9f/1//X/9T/0//U/9T/0v/S
/9L/0v/S/9L/0v/T/+H/4v/g/+L/5v/h/97/2//Y/9r/2v/b/9z/4f/i/+T/5f/j/+P/
4//k/+X/5v/n/+f/6f/o/+b/5f/l/+n/7v/u/+r/5//k/+L/3//a/9j/1//b/93/3P/c
/9f/0v/P/8v/yv/L/8z/zP/K/8n/yf/J/8b/xf/F/8X/xv/H/8j/yv/J/8n/yP/I/8j/
yP/I/8n/yP/H/8X/wf/D/8P/w//E/8f/yP/L/8r/wP/C/8f/x//K/8//zf/L/9D/0f/T
/9r/3v/j//H///8JABoAMwBIAFgAZwBtAGkAXQBLADgAJQAWAAUA9P/r/+T/2P/N/8r/
x//H/8n/zP/O/9D/zf/I/8D/wP/A/8L/xP/I/8j/xf/F/8n/yv/L/83/0P/R/9T/1f/Q
/87/y//J/8n/x//J/8v/y//J/8n/yv/K/8n/yf/K/87/z//R/9T/0//S/9H/0f/Q/9D/
z//N/8//0P/Q/9H/0P/P/87/zf/P/9D/0f/T/9H/0f/P/83/zf/O/8//z//Q/9L/0//V
/9b/1v/W/9f/2P/Z/9v/2P/X/9f/1v/U/9f/2P/b/93/4f/j/+b/5//k/+P/4v/h/+D/
3//e/9z/3P/c/9z/3v/d/97/3//h/+H/4f/h/+L/5P/l/+f/5//m/+X/4//i/9//3f/b
/9n/3P/d/97/3v/g/9//4P/h/+H/4P/g/+D/3v/d/9r/2f/b/9v/2v/a/9v/3P/b/9z/
2//a/9n/1//U/9P/0//T/9T/1f/X/9j/1v/W/9X/1f/W/9v/3P/d/9v/2//a/9j/1v/W
/9b/1//Z/9r/2//b/9z/3f/e/9//3//g/+H/4f/f/9//3//f/9//4f/i/+P/5f/m/+X/
5v/j/+L/4f/g/9//4f/i/+L/4//g/+D/4f/j/+T/5v/n/+j/6v/r/+3/6//n/+X/4f/j
/+T/5P/j/+T/5v/n/+j/6v/p/+j/6P/m/+b/5v/i/+L/4f/i/+P/5P/l/+j/6v/o/+j/
6P/o/+L/5v/q/+n/6v/r/+z/7f/u//H/8v/0//b/9v/2//f/9//0//P/8v/y//T/9v/4
//n/+P/2//P/8f/x//X/+v/6//n/9//1//T/9P/w/+//7//x//H/7v/s/+v/6P/n/+X/
4v/h/+D/3v/c/9v/2//b/9n/1//W/9X/1f/V/9X/1v/Z/9n/2P/Y/9n/2v/b/93/3f/d
/9z/2f/Y/9f/1v/W/9T/1P/W/9T/1P/W/9P/0f/W/9v/3f/h/+L/4f/l/+7/9v/7/wEA
CwAfADgATQBeAGoAcwB1AHUAZwBRAEAAMwAiAA8ABgD///T/6v/d/9L/zf/R/9P/1v/Y
/9j/1//W/9b/1v/W/9j/2v/f/+D/3v/f/+D/4P/g/+H/4P/f/+D/3//c/9z/2//b/9z/
2//e/+H/3//d/93/3v/e/93/3f/e/9z/2//b/9z/3v/e/97/3//f/+D/4P/f/9//4P/g
/+H/3//f/9//3//i/+L/4v/j/+H/4//j/+P/4//k/+X/5f/l/+b/5v/n/+j/6P/o/+n/
7P/t/+//7P/q/+v/6//q/+n/6P/p/+n/6v/r/+3/7f/s/+3/7v/v/+7/7//w//D/7//u
/+3/7v/s/+7/8P/z//P/8//z//T/8P/v/+//7f/w//H/8f/y//L/8f/w/+//7//v/+//
7v/s/+n/6P/n/+n/6P/o/+j/5//n/+X/5f/l/+X/5P/k/+X/5v/l/+b/6P/o/+j/5//p
/+n/6v/r/+n/5//m/+T/4//k/+T/5f/j/+f/5//n/+r/6//r/+r/6f/o/+f/5//k/+T/
5P/j/+T/5f/m/+f/6f/q/+v/6//t/+3/7f/t/+//8f/y//P/8v/y//D/8P/y//L/8v/y
//H/8//0//T/9f/0//b/+f/5//j/+P/3//b/9v/1//X/8//x//H/7//x//L/8v/x//P/
9P/0//T/9v/1//T/9P/2//j/+v/4//n/9//3//f/9P/z//T/9P/z//L/8f/w//D/8P/w
//H//f8CAAQABAAEAAQAAgAAAP///v/+//7//////wEAAQABAAIAAAAAAAAA//8CAAIA
AQABAAIABwANAA4ADAAJAAYABAADAP7//P/7//v/+//4//b/9f/y//H/7//v/+//7//u
/+r/6f/p/+n/5//l/+T/4//j/+P/4//k/+b/5//n/+j/6P/o/+j/6f/n/+f/5v/j/+L/
4f/g/+D/4f/i/+X/5P/q//D/8//x//D/7//r/+P/4P/l/+v/8P/0//n///8HABMAKABF
AFoAagB5AIUAhwCFAHsAaABVAD4AIQAIAP3/+P/q/9//2v/V/9P/2//i/+j/6v/n/+L/
4P/g/+D/4v/k/+f/6P/m/+f/5v/m/+b/5//l/+X/5//n/+b/5v/l/+X/5f/j/+X/5//o
/+f/6P/q/+j/5f/j/+L/4//j/+T/5v/m/+b/5v/n/+n/6v/q/+n/5//o/+j/6f/p/+n/
6f/p/+n/6P/n/+f/6f/r/+v/6//q/+r/6v/p/+v/7P/s/+3/6//q/+n/6f/p/+n/6v/m
/+j/6//t/+7/8P/w//L/8//0//X/9//3//X/9f/1//X/8//z//P/8v/y//L/8v/0//H/
8v/z//X/9f/1//X/9v/2//f/+f/5//r/+//7//z/9//1//P/8f/v/+3/6//o/+j/5//o
/+n/6v/q/+v/7P/u/+//7v/v/+3/6//o/+b/5v/m/+T/5P/k/+T/5P/j/+X/5f/m/+f/
5f/l/+b/5v/l/+b/5v/n/+b/6f/o/+f/5//n/+b/5P/n/+j/6f/r/+z/7v/w//H/8P/v
/+7/7f/q/+r/6v/p/+r/6//s/+3/7f/v//D/8f/y//L/8P/w/+7/7v/u/+7/7f/v//D/
8P/w/+7/7//x//X/9v/4//n/+P/4//f/9//1//P/8//x//D/8P/v/+3/8P/y//P/9P/z
//H/7//u//D/9P/4//j/9f/z//P/8//y//H/8v/y//L/8v/y//L/8v/y//L/8//t//D/
9P/2//j/+//8//3//v8AAAAAAQACAAIAAgADAAMAAgABAAAAAAD///7//f/7//3//v/+
/////v8BAAUABAAGAAUABAAEAAAA+v/3//X/9//3//T/8v/0//L/8v/x/+3/7f/t/+z/
5//j/+D/3f/d/93/3v/f/+H/4//l/+j/5f/j/+D/3v/g/+D/4P/h/+H/4f/g/93/3f/d
/93/3v/g/+D/4v/g/+b/4P/b/93/4P/h/+P/4//m/+v/8f/0//j/+////wMAEQAkADkA
UABiAGkAawB1AHsAcQBgAEsANAAhAA4A+//u/+j/3//S/8v/zf/V/9z/3v/e/9//4v/e
/9v/2v/b/9z/4P/g/93/3f/f/+D/4f/j/+T/5f/o/+n/5f/k/+L/4f/g/93/3v/f/+H/
3//f/+D/4//j/+T/5v/k/+P/4//k/+L/4v/i/+P/5P/m/+f/5//o/+r/6//t/+r/6f/o
/+f/6v/q/+r/6//o/+n/6P/n/+r/7P/u/+//8f/y//L/8//y//D/7v/t//D/8f/z//D/
8v/z//P/8v/1//b/+f/7//7///8BAAEA/f/7//n/9//5//v//f/+//z//P/8//7/+//8
//3///8BAAEAAQACAAQABQAHAAcABgAFAAMAAgD///3/+//5//n/+f/5//j/+P/3//j/
+f/4//b/9f/0//f/+f/5//v/+f/5//j/+P/3//b/8//y//T/9P/0//P/8//z//T/9f/2
//f/+f/6//f/9v/0//P/8f/1//X/9f/4//n/+f/4//j/+P/4//n/9v/2//b/9f/3//f/
9//3//f/+P/5//n/+f/5//n/+f/8////AQADAAMAAgD///7//f/8//v/+v/9////AAAA
AP3/+v/6//v//v/+/////////wAAAAABAAEA//////3//v8AAAEAAQABAAIAAgACAAAA
/f/6//j/9v/4//r/+P/4//f/+P/5//v/+//9//7///8AAAEAAgAEAAQABAAFAPv/9v/4
//7/AAACAAQABgAKAAoACwAMAAwADAANAA0ACwALAAsADAAPABAAEQARAA8ADgAMAAsA
CQANABIAEgAUABMAEgASABAADAALAAsACwALAAgABgAEAAAA/v/7//r/+//8//z/+P/1
//P/8f/w/+//7//v//L/8//0//b/+f/5//j/+P/4//j/+P/5//z//f/9//v/+v/5//j/
+P/3//b/9//0//b/8v/z//X/9v/7//v/+f8AAAkACwAOABQAFwAbACsAPQBSAGUAeACI
AJUAnQCfAJMAgwB0AGUAVABDADgALQAcAAoA/f/4//f/9//5//z//P/+//3//P/8////
AAADAAYABgAGAAMAAwACAAAA/v/9//7///8CAAMAAgACAAEAAQABAP//AQADAAYABQAG
AAgACQAJAAoADAAJAAUAAgAAAAEAAgADAAUABQAGAAYABQAFAAYABgAHAAgACQAKAAsA
DQAMAAsACwAHAAcABQADAAUABgAHAAcACgAMAA0ADwARABIAEwAVABMAEwAUABAADQAN
AAwACgALAAwADwARABIAEwAVABUAFQAVABUAFQAYABkAGgAaABoAGgAaABwAGAAYABgA
GQAbABsAGwAcAB0AHwAiACMAIgAhAB8AHgAaABkAGAAXABcAFwAXABYAEwARABEAEQAT
ABIAEgASABUAFwAXABkAFgAVABMAEgAWABgAGAAaABgAFgAUABEAEQARABIAEwAVABUA
FgAWABQAFAATABMAFAAZABoAGwAZABkAGAAWABcAGAAZABsAGwAcAB0AHQAaABkAGAAX
ABgAGgAcAB0AHwAfAB8AHwAgACMAJQAnACQAIgAeABwAGgAaABoAGgAdACEAJAAmACUA
IgAiACMAJAAkACUAJQAnACgAKAApACcAJQAlACMAIwAkACQAIwAjACQAJAAkACUAJQAl
ACYAJAAkACQAIAAiACEAIgAjACEAIQAjACQAIwAiACEAIAAhACIAIwAlACkAKgAtAC4A
LwAwADQANAA1ADYANgA0ADMAMQAyADMANAA2ADkAOgA7ADsAOAA2ADMAMQAuADEANQA0
ADUAMwAxADAAMwAwADAAMQAvAC8ALAAqACYAIgAgAB0AGgAZABgAFgAWABcAGQAbABkA
FwAWABUAGAAZABoAHAAbABsAGgAaABcAFgAVABUAFwAXABYAEwAUABUAFgAYABUAEgAR
AAwADAAKAA8AEwAWABkAHQAbABoAIwArACoALAA1AD0ATQBnAIAAjQCcAKoArwCrAKcA
mQCBAGwAXQBQAEMAOAAtACQAGgATAA4ADQAPABEAFgAUAAgAAQAEAAYABwAIAAsADgAQ
ABAADQANABAAEAAQABEADwAPABEAEQAQABAADwAPAA8ADQAPABEAEwARABEAEgAQAA8A
DwAQABAADwAPABAADgAOAA4ADwAQABIAEwATABEAEgASABMAFQAVABUAFQAXABgAGQAb
ABYAFQASAA8ADQAOAA8ADwASABQAFQAXABoAGgAaABsAGgAZABkAFAAWABcAFwAWABcA
GAAbAB0AIAAhACMAIwAeAB0AHAAbAB4AHwAgACAAIAAgACAAIgAbABoAGQAZABwAHQAe
ACAAHwAfACAAHwAfAB8AHgAeAB4AHwAgACEAHgAdABwAGgAZABcAFwAXABgAGAAZABoA
GQAZABcAFwAZABkAGAAYABYAFgAUABQAEQAQAA8ADQANAA0ADgAPABAAEQATABQAEAAQ
AA8ADwANABEAEQARABMAEwASABAAEgASABIAEwASABIAEgARABIAEwAUABUAEwAUABUA
FQAVABUAFQAVABQAFQAVABUAFwAYABcAGAAZABoAGwAcABwAHQAdABwAGQAWABYAFwAY
ABgAGQAZABgAGAAXABcAGQAXABcAFQATABQAFAATABYAGAAZABoAHAAbABoAGgAWABYA
FgASAA8ADQANAA0ADwAPABEAEgAUABQAFAAUABQAFAAUABUADQAOABYAGQAaABsAHAAc
ABwAHQAeACAAIAAhACEAIQAhACEAIgAkACYAKAApACgAJgAjACEAHwAhACQAIgAiACEA
IAAgACAAHAAbABsAHQAdABoAGAAVABAADQAJAAoACwAMAAwACAAHAAcABwAFAAMAAgAB
AAIAAwAEAAYACQAJAAgACAAIAAgACAAJAAoACwALAAkABwAFAAMAAgAEAAQABgAEAAYA
BAAFAAkACAADAAMABwAIAAsAEwAcABwAHwAlACsAOQBQAGcAegCMAJUAmwClAKMAjwB+
AG0AVgA9ACwAIQAYABIACQD8//f/+f/9/wQACgAMAAsADAAIAAYABAAEAAQAAwAAAPr/
9//7//z//f///wIAAwAGAAcAAwACAAAA//8BAP//AQADAAIA///+//7//////wAAAgAF
AAUABgAIAAgACAAIAAkABwAGAAQAAQAEAAYABwAJAAsACwALAAsACQAGAAMAAQADAAUA
BQAFAAUABgAHAAcACQAKAAoACwAOAA4ADgAPABAAEQATABAADAALAAkABgAHAAgACwAN
AA4ADwARABEAEAARABIAEwAUABUAFgAWABkAGgAbAB4AFwAUABEADwANAA0ADQAOABAA
EQATABMAFgAXABcAGAAXABcAFwAXABUAEwARAA4AEAAPABAAEQAQAA4ADQAMAA8ADwAN
AA0ADQANAAwADAAMAAwACgAKAAoACgAKAAkACgALAA0ADwAOAA0ADQAMAAwADAALAAsA
CAALAAoACQAIAAcABQACAAQABAAEAAUABgAIAAoACwANAA0ADQANAAwADAAMAAsACQAJ
AAkACQAKAA0ADwARABQAFAASABIAEAAOAAwACgAOABEAEwAUABUAEgASABMAEAAOAA0A
CwALAAwADAANAA4ADQAOAA0ADwAQABAADwARABIAEgASAA8ADQALAAoADAAOABAADgAK
AAcABgAFAAgACQAMAA4ADAAMAAwADAAKAAgABgAFAAUABgAIAAoACwAKAAkACAARABYA
GgAYABYAFAASABIAEgATABQAGAAYABkAGQAZABkAGQAaABoAGgAaABkAGQAYABYAFQAS
ABUAGQAYABgAFwAWABYAFwAUABQAFQAUABMADwAMAAoABgAEAAEAAQABAAEAAAD+//3/
/f/9//3//f/+/////P/7//r/+v/5//n/+P/4//r/+v/6//v//P/9//3/+//7//v/+//8
//r/+P/4//T/+v/6//v//f/+////AQADAAoAEQATABQAGAAfACMAJwAzAEgAXwB0AIAA
iQCTAJcAjQB7AGgAUwA8ACcAGAANAAYA/v/z/+r/5//r//P/+P/4//z//f/4//T/9v/4
//z/AAAEAAQAAQABAAEAAAD//////P/7//z/+//9//7//v///wAA//8CAAUABAABAAAA
AAD9//v/+v/6//v/+//8//7/AAAAAAAAAQADAAQABAADAAUACAAKAA0ACQAHAAUAAwAC
AAAA/v/9////AwAFAAcABQAGAAcABwAEAAQAAwADAAUABgAHAAkACgALAA0ACgALAA0A
DgAOAA4ADgAQABEAEgATABUAFQAWABcAGAAZABcAFQATABAAEQASABMAFgAQABAAEAAR
ABMAFQAXABoAGQAZABoAGQAXABcAFgAWABIAEQAQAA8AEwAVABcAGAAYABcAGAAZABYA
EgAPAAwADQANAAsACwALAAsACgAKAAsADAALAAwADQAOAA8ADwAOAA0ADQANAAsACwAM
AAwADAAMAAsACwAMABEAEgATABEAEQAQAA4ADAAMAAwADQALAAwADQANAA4ADwAQABEA
EgAUABYAFwAVABMAEQAPAA0ADwAQABEAFAAUABIAEgATABQAFQAWABkAGwAcABwAGgAW
ABUAFQAWABYAFwAXABUAFgAWABcAGQAXABcAFQATABQAFAATABYAGAAZABoAGQAXABUA
FAASABQAFgAUABMAEQARABEADwAPABEAEgAUABQAFAAUABQAFAAUABUAFwAYABoAHAAY
ABgAFgAYABgAGAAYAB0AHgAgACIAIgAiACMAIwAiACEAIAAgACIAIgAiACEAHwAeABwA
GwAgACcALwAyAC4AKwAoACYAIQAaABYAEwAVABcAFgAWABUAEgARAA8ADgAPABAAEAAL
AAkACAAHAAMAAQAAAP//////////AAADAAMAAgACAAMABAAFAAcACQAJAAgABQACAAEA
AAAAAAIAAgAEAAIA/P/8/wEAAwAGAAkABwAFAAYACwARABQAFgAbACMALwA/AFYAbwCE
AJIAnQCnAKcAkwB9AG4AXQBMAD8AMgAnACAAFgALAAQA/f/5////BgAKAAYA/f/2//r/
+//8////AgACAAIA//////7//v/+/////////wEAAQAAAAAA/////wIAAwAIAA0ACwAJ
AAkACgAHAAMAAAD+/wEAAQACAAQAAgACAAIAAwADAAQABAADAAAAAAD/////AQABAAEA
AQAEAAQABAAFAAQABQAEAAMABAAGAAgACQAHAAYABAADAAQABAAEAAUABwAJAAwACgAL
AA0ADgAOAAoACAAIAAcABQAFAAYABQAEAAUABgAHAAoACwAMAAwADAAMAAwADgAIAAgA
CAAJAAsACwALAAwADAANAA8ADwAPAA8ADgAOAA4ADQAMAAsACQAJAAkACAADAP///f/7
//z//P/9//7///////3//f/9//3//P/8//r/+v/4//j/+v/6//r/+f/5//n/+v/7//z/
/f///wAA/v/+//3//f/7//////////v/+f/2//L/9P/2//j/+//6//r/+v/5//b/9f/0
//P/9v/4//r/+//9//3//f/9//v//f/+////AQACAAEAAgABAAAA///+/wEAAwAEAAQA
BAACAAMABQAFAAQABAADAAMABAAEAAUABgAFAAYABQAGAAgACQAJAAQAAgD///z//v/9
//z//P/8//7/AAD+/wAA//8AAAEAAwADAAUABgAGAAIABAAFAAYABwAIAAoACgALAAwA
EQASABQAFQASABEAEAAQABAAEAAQAA8AEQAQAA4ADQAOABMAGQAaABcAFQATABIAFAAQ
AA8ADwANAAsABgACAAIA/v/8//n/+f/5//n/+P/2//X/9f/1//X/9f/2//f/9f/z//H/
8P/0//X/9f/2//T/9P/0//X/9P/z//H/7f/v//H/8//2//b/9v/4//b/8P/2//f/9//+
/wEAAQD///7///8HAA4ADgAVAB8AIwApADQASQBiAHgAhQCPAJUAiwBzAFwASwA4ACcA
GgAPAAYAAgD5//D/7f/v/+//9P/6//j/8//0//b/9v/2//j/+v/8//z/+f/5//v//P/9
/////v/9//7//f/8//z/+//7//3/+//9/////f/7//v//P/8//v/+//8//7//f/9//7/
/P/8//z//f///wAAAAD///3//v/+////AQADAAUABwAJAAgABwAHAAQABQAEAAMABQAG
AAcABwAEAAQAAwADAAYABgAGAAcACAAJAAsACAAIAAkACQAIAAoACgAMAA0ACwALAAwA
CwAMAA0ADgAPABEAEwAVABYAFAASABAAEAAOAA4ADgAPABEAEQARABIAEgATABUAFQAU
ABMAEQAQABAADwAOAA0ADgAPABAAEAALAAcABQADAAMAAgACAAIABQAHAAcACQAHAAcA
BgAGAAUABAABAAAAAwAEAAUABQAFAAUABgAHAAQAAwADAAIAAgAEAAUABwAIAA0ADgAP
AA4ADQALAAgABQAEAAMAAwABAAIAAwADAAQABQAGAAcACQAKAAsACwAJAAkACQAJAAsA
DQAOAA8AEgASABAAEAAQABAAEAAQABAAEQARABAAEQAOAA4ADwAQABAAEQARABEAEgAS
ABMAFgAVABYAFQAXABgAGAAXABEADgAKAAYACgALAAwADgAMAA4AEAAOAA0ACwALAAsA
CwALAA0ADgAOAA4ADgAOABAAEAAQABEAFwAUABcAGAAZABoAGwAaABoAGgAdAB4AIAAh
ACMAIwAjACQAIwAiACEAHwAfAB4AHAAbAB0AIQAmACYAJAAhAB4AHAAcABgAFwAXABgA
GQAXABYAEQAMAAkABQADAAMAAwACAAIAAwAFAAcABgAFAAUABQACAAEAAAAAAP/////+
//7//P/8//z//f///////v/7//z//f/+/wAAAAAAAAIAAAD6//r/+//9/wAABQAHAAkA
DAALAA0AEgAWAB0AJwAxADsAUABrAH4AjACVAJsAmwCTAIEAbABZAEoAPwA0ACsAIgAY
AA8AAgDx/+3/9//+/wIABgADAPz//v8AAAAAAgAEAAQABAABAAEA/v/8//r/+f/7//3/
AQADAAQABAADAAMAAAD9//7///////3//f/+/wEAAQACAAQAAQD///7//v/+//7//v//
//7//v/9//v/+//8//z//f/+////AAABAAMAAgABAAEAAQADAAMAAwABAAIAAwADAAIA
AgABAAEABAAGAAgACwAKAAkACQAEAAUABwAIAAgABwAGAAcABwAIAAkACwALAAkACQAJ
AAkACgALAAwADAAOAA4ADgAQABAAEgAUABcAEwARAA8ADgAMAA0ADwAPABEAEQAQABAA
DQALAAkABwAIAAkACgAKAAgABQAEAAMABQAEAAQABAADAAMAAQABAAEAAQAAAAAAAQAC
AAEAAgACAAIAAgABAAEAAQACAAMABQAFAAYABgABAAAA/v/9/wAABQAGAAcABAADAAEA
/v/8//z//P/9/wAAAgAEAAUABQAFAAUABQAEAAQABAADAAUABQAFAAUABwAJAAoACwAM
AAwACgAKAAkACAAHAAYACAALAA0ADgAMAAgABwAHAAYABgAHAAcACAAKAAsADQANAAsA
CwAJAAcACAAIAAcABwAIAAgACAAGAAUABAAEAAQABgAIAAYABgAFAAYABwAIAAkADAAO
AAoACAAGAAQABgAGAAYABwAHAAgACgAMAAwAEAANAAwACwAKAA0ADgAQABIAEgASABMA
EwAVABUAFQAWABMAEgARAA8ADQAMAAoACQANABMAGgAcABkAFQARAA4ADwAMAAwADQAN
AA0ACgAIAAYAAgAAAP3/+f/3//X/8v/w/+//7//v//D/8f/z//X/9P/z//L/8v/1//X/
9P/0//L/8v/y//P/8f/x//D/7f/v/+//7//w//L/8v/0//L/8v/w//H/8//6/wEAAQD7
//T/9f/7/wAABAAJABMAHQArAD4AUwBmAHYAgQCLAJEAiQBzAF4AUQBGADUAJAAfABoA
EAABAPb/8//x//H/7v/u//L/9//y//D/7v/u//D/8v/1//b/9P/1//f/+P/5//v/+P/1
//T/8f/y//L/8f/x//T/8//2//n/+P/1//T/9P/1//X/9v/4//f/9f/0//T/9//4//n/
+//5//r/+v/5//b/9v/1//X/9f/1//X/9f/3//b/9f/1//f/+//9/////v/+//7//f/6
//r/+f/5//z//P/8//3/AAABAAMAAAADAAUABgAGAAIAAAAAAP//AQADAAYABwADAAMA
AwADAAUABwAJAAoACgAKAAoADAAHAAYABQAFAAUABQAFAAYACQALAA4ADwANAAsACAAG
AAYABQAEAAMABQAFAAUABAADAAEAAQABAAIAAgADAAQABQAFAAMAAwAFAAUABAAEAAIA
AAD8//r//P/8//z/+//8//3///8BAP////8AAAAA/f/8//r/+f/7///////////////+
//z//P/8//z//f/+/wAAAgADAAIAAQAAAP//AAACAAQABQAGAAcACAAJAAUABQAEAAMA
BAAEAAIAAgAFAAgACwAOAAwADQANAAwACAAEAAMAAwAHAAgACgALAAgACAAHAAcACAAH
AAgABwAJAAoACgAJAAYABgAFAAQABwAHAAcACAAGAAgACgAIAAgABwAIAAkABwAFAAUA
BAAGAA==
         </WaveFormData>
      </LeadData>
      <LeadData>
         <LeadByteCountTotal>10000</LeadByteCountTotal>
         <LeadTimeOffset>0</LeadTimeOffset>
         <LeadSampleCountTotal>5000</LeadSampleCountTotal>
         <LeadAmplitudeUnitsPerBit>4.88</LeadAmplitudeUnitsPerBit>
         <LeadAmplitudeUnits>��V</LeadAmplitudeUnits>
         <LeadHighLimit>2147483647</LeadHighLimit>
         <LeadLowLimit>268435456</LeadLowLimit>
         <LeadID>V1</LeadID>
         <LeadOffsetFirstSample>0</LeadOffsetFirstSample>
         <FirstSampleBaseline>0</FirstSampleBaseline>
         <LeadSampleSize>2</LeadSampleSize>
         <LeadOff>FALSE</LeadOff>
         <BaselineSway>FALSE</BaselineSway>
         <ExcessiveACNoise>FALSE</ExcessiveACNoise>
         <MuscleNoise>FALSE</MuscleNoise>
         <LeadDataCRC32>1037717860</LeadDataCRC32>
         <WaveFormData>
9P/0//T/9P/2//b/9v/2//f/+P/5//r/+P/4//j/+P/5//r/+//8//z//P/8//z//f/+
////AAABAAIAAwAEAAMAAgABAAAAAQACAAMABAAEAAQABAAEAAMAAgABAAAAAwAEAAUA
BgADAAIAAQAAAAMABAAFAAYABgAGAAYABgAIAAgACAAKAAwADQAOAA8AEQARABEADwAP
AA8ADwANAAcAAwAAAPz/+f/3//b/8//z//T/9f/0//D/8P/x//P/9P/1//j/+f/5//n/
+f/5//n/+f/5//r//f/9//v/+f/2//b/9v/2//n/+v/7//z/+//6//r/+//5//r//P/+
//7//f/8//z//P/6//r/+//6//3////9//7//v/9//3/+f/8/wMACgAUACAAKwAzADMA
MwA1ADsAPAAwACAADQDw/87/q/+N/3b/ZP9M/zv/O/8+/z7/Qv9L/1r/b/+K/6H/qv+2
/8H/yv/R/9z/5v/y//r///8CAAMABQAGAAYABAAEAAQABgAHAAgACAAIAAkACAAIAAgA
CAAHAAYABQAEAAIAAAD+//v/+//7//3/AQACAAIAAQABAAEAAQADAAIAAQAAAAAAAQAB
AAIAAgAAAAAAAAACAAQABgAIAAkACwAKAAkACQAIAAcABgAHAAsACwALAAoACAAIAAgA
CgAKAAsACwAKAAwACgALAAwACgAMAAwADAANAA0ADAAMAAoACAAHAAYABgAHAAcABwAF
AAMAAgACAP///v/+////AAD///3//P/4//X/8v/v//D/8f/z//T/8//y/+//7//t/+//
7//v//D/8f/y//P/8v/w/+//7//w//L/8//z//P/8f/x//H/8v/z//T/9//3//f/9//2
//L/8f/x//L/8//0//T/9P/0//X/9f/1//L/8P/w//H/9f/2//b/9P/x/+//7v/u//H/
8v/y//L/8v/w//D/7//u/+//8P/x//P/9P/y//D/7f/t/+3/8P/w//H/8//z/+//7v/t
/+z/6//s//D/8//1//X/9P/y//D/7//u/+//8v/y//L/8v/0//P/8//0//T/9f/2//b/
9f/1//T/8//w//D/8P/w//H/8v/z//X/9//1//T/9P/0//P/9P/0//T/9P/z//P/8//x
//H/8f/z//X/9v/2//v//P/6//r//P/+//7//v/+/wIAAwADAAMAAwAFAAUABQAFAAQA
AwACAAEA/v/7//n/9v/0//P/8//z//L/8v/y/+7/7P/s/+3/8f/y//P/9v/3//f/9//3
//n/+//7//v//P/9//3/+//5//j/+P/4//n//P/9//7/+//5//f/9v/5//n/+v/8/wAA
AAD///7/+//6//f/9v/5//r//f///////v/+//3//////wQADQAWAB4AJgArAC8AMQA1
ADsAPQA4AC4AHgAFAOT/xv+r/5P/gP9q/1b/Uf9V/1T/VP9W/2H/dv+P/6b/t//C/8r/
0f/W/9v/5P/u//r/BAALABAADwAPAA4ADAAMAAwADAAOABIAFAAVABYAFAASABEAEAAR
ABEAEQARAA8ADgANAAwACwALAAsADQAPABAAEAAPABEAEQARABMAEQARABEAEgAQAA8A
DwAOABAAEAAQABIAEwAUABUAFQATABIAEQARABEAEQARABMAEwATABMAEgAOAA4ADgAQ
ABIAEwATABIADwAMAAwADAAOABAAEAAQAA4ADQALAAoACwAKAAoACgAKAAsACwALAAYA
AwABAAAA//8AAAIABQAEAAEA/f/6//r/+f/4//f/+f/7//7/AAD8//r/9v/1//X/9//3
//f/+P/5//r/+//9//z//P/9//z//v///////v/7//r/+f/6//v//P///wEAAQABAAAA
/v/9//3//v///wAAAAAAAP3//f/8//v//f/8//3//////wAAAAD+//z/+//7//z//v8A
AAEAAgABAP7//f/7//3///8BAAMAAgACAP///P/7//v/+//+////AQAEAAUAAQAAAP//
/v/8//z///8BAAIAAQD///z/+//7//v//f8AAAAAAAAAAAAA/////wAAAAABAAIAAgAB
AAEAAAD//wAAAAAAAAAAAgACAAIAAwABAP///v/+/wAAAQAEAAYABgAGAAUABQADAAEA
AQABAAMABQAGAAYACAAIAAgACAAIAAwADwARABMAEQATABMAEwAPAA4ADQAMAAoACAAG
AAUAAgAAAP/////+//7///8AAPz/+v/6//v/+//8//3/AAACAAMABAAFAAMABQAFAAUA
BAAFAAUAAwABAAAAAAAAAAAAAgACAAIABAADAAIAAgACAAEAAQACAAYABgAFAAQABgAG
AAQABAADAAQABwAJAAgACAAJAAkAAQABAAQACwAWACQAMAA3ADcANQA1ADkAPQA6ADAA
JAANAO7/zv+v/5n/hv9w/1z/Wf9f/2L/Yv9k/2//hP+b/6z/u//G/87/1f/c/9//5P/q
//L/+v8BAAYACQALAAwADAAMAAwADAAOAA8AEAAQABAADwAOAA4ADgAOAA0ADAALAA0A
DgAPABAADgANAAwADQAPABAAEAAPAA0ADQANAA8ADQANAA0ADgAQABEAEwAUABMAEgAR
ABIAEwAUABUAFQAXABYAFQAVABQAEwASABMAFQAVABUAFAAQABAAEAASABYAFwAXABYA
FQASABIAEgARABIAEQAQABEAEQAQABAADQAMAAwADAAMAA0ADQANAAkABwAGAAYAAwAC
AAIAAwAFAAMAAAD+//3/+//5//f/+P/5//v//P/9//z/+f/5//n/+//7//v//f/9//3/
/f/6//j/9//3//r//P/9//3//f/7//v/+//6//n/+P/5//z//f/+//7/+//5//j/+P/5
//r/+v/6//j/+f/5//n/9v/0//T/9f/3//j/+P/2//f/9//4//r/+f/6//r/+v/6//j/
+P/3//X/9//5//v//v/+//v/+P/1//X/9f/4//b/9//5//n/+f/4//f/9v/y//L/9f/3
//n/+f/4//b/9f/1//X/9//2//b/9v/2//f/9f/0//T/8v/z//T/9P/3//f/9v/1//T/
9P/0//T/9v/2//b/9//3//X/9P/0//P/8//1//b/9v/2//X/9f/z//H/8f/x//L/9f/3
//j//f/+//z//P/8//z//v///////////wEAAQABAP///v/9//z/+v/4//b/9f/w/+7/
7f/t/+z/7P/t/+7/6v/o/+j/6f/q/+r/6v/s/+7/7//w//H/7//x//H/8f/z//X/9v/1
//P/8v/y//L/8f/y//H/8P/z//P/8//0//T/8//z//T/+P/4//f/9v/4//j/9v/2//T/
9P/2//f/9//4//r/+//7//v//P8BAAgAEAAaACUAKwAvADMANQA3ADYALgAmABcA9v/S
/7H/lf9+/2j/Tv8//0H/SP9M/0z/U/9i/3f/jP+f/67/uP/D/8z/1f/g/+j/8P/4////
BAAHAAkACgAKAAwADAAMAA4ADgAOAA0ADAAOAA4ADwAQAA0ACwAJAAcACgAKAAoACgAL
AAsACwANAAwADAALAAkACgALAAwADwAMAAsACgAKAA4ADwARABIAEAAQABAAEgASABIA
EgARABQAFAAUABUAEwATABMAFQAXABcAFwAWABIAEgASABQAEwATABIAEAASABAAEQAS
ABAAEgASABIAFQAVABQAFAASABAADwAOAAwADQANAA0ADQALAAoACgAGAAYABwAJAAkA
BwAEAAIAAgABAAAA//8AAAEAAwAEAAQABAACAAMAAQABAP///f/9//3//f/9//3//P/8
//3//P/+//////8BAAEAAwAFAAIAAQAAAAEAAQABAAEAAAD+//3//f/+////AAAAAAAA
AgADAAMAAwD///z/+//7////AAAAAP7//f/9//7/AAD//wAAAAAAAAEAAAABAAEA/v//
/wAAAQAEAAQAAQD+/////////wIAAAABAAMAAwACAAIAAgACAP///v8AAAEAAwADAAIA
AAD///////8BAAEAAAD///7/AAD/////AAD////////+/wEAAQAAAP////8AAAEAAgD/
//7//f/9/wAA/////wAAAAD//wAAAAABAAAA/v/9//3/+//7//v/+f/7//z//P///wIA
AgACAP7/AAAAAAAAAAADAAUABgAHAAUABwAHAAcABwAGAAUABAABAP7/+//5//T/8v/x
//H/7//u/+7/7v/r/+j/5//n/+f/6P/p/+z/7f/t/+3/7f/v//H/8f/x//T/9f/1//P/
7v/s/+v/6v/s/+7/7v/u//D/7//u/+7/7f/r/+r/6v/u/+7/7f/s/+r/6v/o/+j/6f/q
/+3/7//t/+z/7P/r/+v/6f/q/+//9v/+/wYAEwAbAB0AIQAjACkALgAqAB4ADQD0/9D/
rf+N/27/WP9C/y//J/8m/yb/LP8x/z7/Uf9q/4P/lv+i/6n/sP+3/8D/zP/W/+D/6f/w
//H/8//0//T/8v/y//L/9P/3//j/+P/4//f/9v/2//b/9P/z//L/8f/z//L/8f/w/+//
7//v//H/9P/2//f/9//1//X/9f/3//b/9f/0//T/9v/3//n/+v/6//r/+v/8//7/AAAC
AAMAAwACAAEAAQADAAMAAwAFAAkACQAJAAgABwAIAAkADAAMAA0ADQAMAA4ADAANAA4A
DAAOAA4ADgARABEAEAAQAA0ADAAMAAwADgAPAA8ADwANAAsACgAKAAYABgAHAAkACgAJ
AAcABgAEAAMAAgABAAIAAwAFAAYABAACAP7//f/7//3//f/9/////////////v/8//v/
+//8//7//////wEA/////////f/9//3////////////+//r/+f/5//r//f/+//7//v/9
//3//P/7//z/+v/6//v//v8AAAEAAAD8//v/+//8//3//v/+//7//P/6//r/+f/5//v/
/f///wAAAAD9//r/9//3//f/+v/8//3///////7//v/+//7/+v/6//3///8BAAEAAAD+
//v/+//7//3/AAAAAAAAAAD///3//P/8//r/+//8//z//v/////////+//7//v/+//7/
/v/+/////v/7//n/+P/5//n/+//8////AAAAAAEA///9//3//f/+/wEAAwAEAAMAAAAA
AAQABwAIAAkACgANAA8AEAARABAAEQAQAA8ADwAOAA0ADAAJAAYAAwABAP7//P/7//v/
+//6//r/+v/3//T/8//z//X/9v/3//r/+f/5//n/+f/6//3//v///wAAAQABAP///P/6
//n/+P/6//z//P/8//7//f/8//z//f/9//7/AAAEAAQAAwACAAQABAACAAIAAwAEAAcA
CQAHAAYABgAFAAUABwAMABUAHgAoADQAOQA5ADsAPwBFAEUAQAA2ACYACQDo/8j/rf+X
/4b/cv9i/1//Zf9o/2r/bv97/5D/pf+2/8P/zP/S/9n/3v/j/+z/+P8EAA4AFQAaABkA
GQAYABYAFgAWABYAGAAbABwAHAAcABgAFgAVABQAFQAVABUAFQAWABYAFgAWABUAFQAV
ABcAGwAcABwAGwAaABkAGAAZABsAGwAbABwAGgAZABkAGAAaABoAGgAcAB4AIAAiACMA
IgAgAB4AHQAeAB8AIAAjACIAIQAgAB4AHQAeAB8AIgAkACUAJQAkACUAIgAiACIAIQAi
ACEAIAAiACEAHwAeAB0AHAAcABwAHgAfAB8AHwAbABkAGAAYABcAGAAaAB0AGwAZABYA
FAAWABUAFAATABQAFQAXABgAFgAUABAADwARABMAEwATABUAFQAVABUAFAASABEAEQAT
ABYAGAAZABgAFQAUABMAEQARABEAEwAWABcAGAAYABUAEwASABIAFQAWABYAFgATABMA
EgARABAADgAOAA8AEwAUABQAEgAQAA8ADwAQABIAFAAVABYAEwAQAA8ADQALAA0ADwAR
ABIAEgAPAAwACQAJAAkADAANAA8AEgATAA4ADAAKAAgACAAIAAsADQAPAA8ADgAMAAkA
CQAJAAsADQAOAA8AEAANAAsACgAKAAoACwAMAAwADAALAAkABwAJAAoACwAMAA4ADgAO
AA8ADgALAAkACAAHAAcACQAKAA4ADgANAA0ACQAHAAcABwAKAA0ADwAQABMAEgASABIA
EgASABcAGQAaABsAGgAbABoAGQAWABQAEgAQAA4ADAAKAAkABgAEAAMAAwABAAAAAAAA
AP///v///wEABQAGAAcACgANAA0ADQANAAwADQAMAAsADgAPAA8ADQALAAoACgAKAAoA
DAAMAAwADQANAA0ADgAPAA8AEAASABIAEgARABAADgAOAAwADAAPABAAEwAVABEAEAAQ
AA8ADwAPABQAHwAqADQAQABFAEUARwBLAEsARQA+ADQAIgAFAOb/zP+z/6H/jP90/27/
df95/3j/ev+C/5H/ov+1/8T/0f/c/+T/6f/w//X/+v8CAAgADgAVABoAHAAdAB0AHAAZ
ABgAFwAYABsAHAAcABwAHQAcABwAHAAbABsAGwAbAB0AHAAbABoAFwAXABcAGQAdAB4A
HgAdABsAGwAbAB0AHAAbABoAGgAcAB0AHwAgABwAGgAYABgAGgAcAB4AHwAfAB4AHQAd
ABwAGwAaABsAHwAfAB8AHgAaABoAGgAcAB0AHQAcABoAGwAYABgAGAAWABgAGAAYABsA
GwAaABoAGQAYABgAGAAVABUAFAATABEADwAOAA4ADgAOAA8AEQAQAA0ACQAGAAQAAwAC
AAEAAgADAAUABgAGAAYABAAFAAMABQAFAAUAAwADAAMAAwACAAAA/////wEABAAGAAcA
BQADAAMAAwABAAEAAQADAAUABQAFAAQAAQD///7//v/9//7//v/+//7/////////AAD+
//7///8DAAQABAACAP///f/8//z//v8AAAEAAgADAAIAAwADAAEAAwAFAAcACAAIAAUA
AgADAAMAAwAGAAQABQAHAAcABwAGAAUABAACAAIABQAHAAkACQAIAAYAAgABAAAAAQAD
AAQABQAGAAUAAwACAAIAAQABAAEAAAACAAMAAwADAAEAAAD///7///8AAAEAAwAAAP3/
+//6//r/+f/6//r//v/+//3//f/9//v/+//7//v//f/+//7////+//7/AAAAAAAAAAAD
AAUABgAHAAkACwALAAsACQAIAAcABgAEAAIAAAD///r/+P/3//f/8//y//L/8v/w/+7/
7v/v//P/9P/1//j/+//7//v/+//5//v/+//7////AQACAAEA/v/8//v/+v/4//r/+v/6
//v/+//7//z/+//7//z//v8BAAIAAgACAAAAAAD+//7///8AAAMABQADAAIAAgABAAEA
AQAEAAsAFAAcACQALwA1ADcAOQA9AD8APAA0ACgAFQD4/9b/s/+X/4L/bv9a/0//T/9S
/1D/VP9d/27/gf+W/6v/uv/E/83/1P/Z/+D/7P/4/wAACQAQABEAEwAUABQAEgAQAA4A
DgARABIAEgASABIAEgATABQAEwATABMAEwAVABQAEwASAA8ADwAPABEAEwAUABQAEwAV
ABUAFQAXABUAFQAVABYAFwAXABgAGAAYABgAGAAaAB0AHgAfAB8AHQAcABsAGwAaABkA
GAAZABwAHQAeAB4AGgAaABoAHAAgACEAIQAgACAAHgAfACAAHAAcABoAGAAZABkAGAAY
ABcAFgAWABYAGAAZABkAGQAZABcAFgAWABIAEgATABUAFQATABAADgAMAAsACgAJAAwA
DQAPABAADQAMAAkACQAHAAkACQAJAAsACwALAAsACwAKAAoACwALAAwADAALAAwACwAM
AA0ACwALAAsADQAPAA8ADwAOAAoACQAJAAoACwAMAAwADAAKAAsACwALAAoACAAIAAkA
DQAOAA4ADAAHAAUABAAEAAgACgALAAwADAAKAAoACQAHAAkACwANAA4ADgALAAgABwAH
AAcACgAKAAsADQANAA0ADAALAAoABgAGAAkACwAOAA8ADwAOAAsACwALAA0ADgAOAA4A
DgANAAsACgAKAAgACQAKAAoADAANAA0ADQAKAAoACgAKAAwADAAMAA0ACwAJAAgACAAI
AAcACAAIAAsADAAMAA0ACwAJAAkACQAIAAkACQAIAAcACAAIAAgACQAJAAsADAASABQA
FgATABIAEQAQABIAEwATABMAFAAXABgAGQAWABQAEgAQAA8ADgANAA0ABwAEAAIAAQD9
//z//P/8//3//P/9///////+//3//v8CAAMABAAFAAMABQAFAAUABQAFAAQAAQADAAQA
BgAIAAYABgAEAAIAAgABAAAAAAAAAP////8AAAQABAADAAIABQAGAAUABgAEAAQABgAH
AAMAAgACAAEABQAFAAYACQAQABoAJgAxADkAPQA9AEEAQQA+ADQAJAAJAOj/yP+p/4//
eP9e/0b/O/89/0D/Rv9O/1v/bv+F/5r/qf+0/7z/xf/Q/93/5v/w//z/BgALAAwADQAP
ABAAEAAQABAAEAASABAAEAAPAA4ADgAOAA8AEAAQAA8ADgANAA4ADgAOAA4ADwAPAA8A
EQAPAA4ADAAJAAsADQAPABMAEAAPAA4ADgARABEAEgASABMAFAAVABgAGAAYABgAFwAZ
ABgAFwAXABUAFQAVABcAGwAbABsAGgAYABgAGAAaABkAGQAYABYAGQAYABoAHAAYABgA
FgAUABYAFwAXABgAGQAYABgAGAAVABUAFAATABQAEwATABQAEQAQABAAEQATABEADgAM
AA4ADQAMAAsACgAJAAkACAAIAAgABgAHAAQABQAEAAMABgAHAAgACQALAAoACgALAAkA
CAAGAAMABQAFAAcACQAIAAcABgAHAAoACwAMAAwACwALAAwADgAMAAwACwAKAAsADQAO
AA8ADQAKAAkACQAMAA4ADwAOAA4ADQANAA4ADQAMAAoACAAKAAoADAANAAsADQAPABEA
EgASAA8ADAANAA0ADQAQAA8ADwAQAA8ADwAQABEAEgAPAA4AEAARABMAEwASABAAEQAR
ABEAEwARABAADwAOAA8ADwAQABIAEAARABIAEgATABMAEgARABEAEgATABQAEgAQAA4A
DQAQAA8ADwAQABAADwAQABAAEAAQAA8ADwAOAA0ADgAPAA4ADwAPAA4AEQASABIAEgAR
ABEAEgAVABYAFwAYABwAHQAdAB0AHwAhACEAIQAdABwAGwAaABUAEgAPAA0ADAAKAAkA
CQAKAAoACwAMAAgABAACAAEABQAGAAcACgAJAAkACQAJAAkACwALAAsADgAPAA8ADQAJ
AAgACAAIAAYACAAIAAgABgAFAAQABAADAAMABAAGAAkACgAKAAoACAAIAAYABgAJAAoA
DQAPAAsACgAKAAkAAwAHAAwAEwAaACYALgA3ADkAOQA9AEMAQwBAADgALAATAPL/0P+z
/5v/iv96/2j/Y/9n/2j/aP9u/3v/jP+h/7T/xf/Q/9b/3f/k/+v/9P/+/woAEAAVABwA
HgAfAB8AHgAcABwAHAAeACEAIgAiACIAIQAgACAAIAAhACEAIQAhACIAIgAiACIAIwAj
ACMAJQAmACYAJQAjACEAIQAhACMAJQAlACUAJgAoACcAJwAmACMAIgAhACIAJAAmACgA
KQApACgAJwAnACkAKQApACsAKwApACcAJAAiACIAIgAkACYAJwAnACYAJwAkACQAJAAk
ACYAJgAmACQAIwAhACAAHwAeAB4AHgAeAB8AHwAfABsAGQAYABgAGAAYABkAGwAZABcA
FAASABQAEwASABEAEgATABUAFgATABIADwAPABAAEwAUABUAEwATABMAEwAQAA4ADQAN
ABAAEgATABMAEQAPAA8ADwARABEAEQATABMAEwATABIADwANAAwADAAQABIAEwAUABIA
EwATABMAEgAQABAAEQARABIAEgAQAA4ADQANAA4AEAASABMAFAATABAADwANAA0ADwAR
ABMAFAAUABEADgANAA0ADQAQABAAEQATABMAEQAQAA8ADgAMAAwADwARABMAEwASABAA
DwAPAA8AEQASABIAEgASABEADwAOAA4AEAARABIAEgASABEADwANAAoACgAKAAoADAAM
AAwADQALAAkACAAIAAsACwANAA4ADgAOAA0ADQANAA0ADgAQABIAFAAWABYAFwAXABcA
FwAZABkAGQAYABgAGAAYABIADgAKAAcABgAEAAMAAwAAAP7//f/8//v/+v/7//3///8A
AAEABAADAAEA///9/wAAAwAEAAUABQAFAAQAAQAAAAAAAQACAAQABgAGAAYABAABAP7/
/P8AAAEAAwAGAAcABgAEAAIAAgACAAAAAAACAAQACAALAAgABgAFAAMABQAJAAwAEQAY
ACIAKAAvADUAOQA/AEcASQBGADwAKgAPAOr/yP+x/5//iv92/2L/V/9V/1T/Vv9a/2f/
ev+T/6z/v//K/9L/1f/a/+H/7P/6/wgAEAAXABwAGgAbABsAGgAbABwAHQAgAB8AIAAg
ACAAHQAcABwAHAAfAB8AHwAfAB0AHAAbABoAGQAZABkAGwAbABwAHAAbABsAGwAbAB0A
HwAfAB8AIAAeAB0AHQAcAB0AHgAfACIAIwAkACUAJQAjACIAIQAhACIAIwAkACcAJgAl
ACQAIgAgACAAIAAiACIAIwAjACIAIQAeAB4AHgAgACIAIgAiACAAHwAdABwAHAAcAB0A
HgAcAB0AHQAdAB0AGwAaABoAGAAYABkAGwAaABcAEwAQABIAEQAQAA8ADwAPABAAEAAP
AA4ACwALAAwADwAQABEAEAAPAA4ADQANAAwADAANAAwADgAPAA8ADwANAA0ADQAOAA8A
EAATABIAEQAQAA4ADwAPABAAEgAVABYAFgAWABQAEwARAA8AEAAQABIAFQAVABYAFgAU
ABMAEwAUABYAFQAWABYAFgAVABIAEQAPABIAFQAYABsAGQAYABQAEAASABMAFAAYABYA
FwAZABkAGQAYABcAFgAWABgAHQAhACEAHwAcABgAGAAZABoAHQAdABwAGwAaABkAFwAW
ABYAGAAbAB4AIAAeAB0AGwAZABgAGAAYABgAGgAaABoAGwAZABcAFgAWABkAGQAbABwA
HQAcABoAGQAZABcAFwAXABkAGwAcABwAHwAeACEAIgAjACQAJAAlACUAJQAlACcAJwAn
ACYAJgAmACYAIAAcABgAFQAUABIAEQARAA0ADAAMAAwACgAIAAgACQANAA4ADwASABEA
EQARABEAEQATABMAEwAUABUAFQATABEAEAAQABAAEgAUABQAFAASABEAEAAQABEAEQAS
ABQAFgAWABUAFAAUABQAEgASABQAFgAaAB0AGQAYABgAFwATABcAHgAlADAAOABCAEkA
TQBNAE0AUwBZAFYATAA8ACEA/v/g/8f/sf+g/47/fv97/4H/gv9+/37/if+e/7X/zP/b
/+T/6v/r/+7/9f/+/woAFgAiACsAMAAuAC8ALwAuACwALAAsAC4ALwAwADAAMAAvAC4A
LgAuADEAMQAxADEALwAuAC0ALAAtAC0ALQAvADEAMgAyADEAMAAvAC4ALwAvAC8ALwAw
ADIAMQAxADAAMAAwADAAMgAzADQANQA1ADQAMgAwAC8AMAAxADIANQA2ADUANAAyAC8A
LgAtAC4AMgAzADMAMgAwACwAKwAqAC0AMAAxADIAMQAvACwAKgAnACYAJgAmACcAKQAq
ACsAJwAlACQAJAAiACIAIwAlACUAIwAgAB4AHAAbABoAGQAbABsAHAAcABsAGgAXABcA
GQAbABsAGwAZABkAGQAZABcAFgAWABcAGQAcAB4AHwAdABsAGwAbABsAGwAbAB0AHQAd
AB0AHAAaABkAGQAaAB0AHgAeAB4AGwAbABoAGQAZABgAGQAbAB0AHgAeABwAGgAZABkA
GgAbABwAHAAcABwAGgAaABkAGwAdAB8AIQAhACAAHAAYABkAGQAZABwAHAAdAB8AHwAb
ABoAGQAYABgAGAAbAB0AHQAdABwAGgAXABcAFwAZABoAGgAaABoAGwAZABgAGAAaABsA
HAAcABsAGwAaABkAGAAYABgAGAAYABgAGAAZABcAFQAUABQAFwAXABkAGgAaABoAGQAZ
ABYAEwASABEAFAAXABkAGgAaABoAGQAYABsAIAAiACIAIgAiACMAIwAiACEAIwAlACUA
JQAhACAAHwAeABoAFgASAA8ADgAOAA8AEQAOAAwACwAKAAoACAAIAAkACwAMAA0AEAAR
ABEAEQARABMAFwAZABsAGQAXABQADwAPAA4ADgAOABAAEgASABIAEgARABAAEAASABMA
FQAYABkAGAAWABQAFQAWABUAFgAXABgAGwAdABkAGAAYABcAHwAjACQAJwAuADYAPABB
AEMASQBRAFkAWQBUAEgAOAAjAAQA5P/L/7X/pP+S/3z/b/9v/3L/dP96/4X/mP+v/8L/
0f/a/+L/6f/u//P//v8KABQAHAAhACIAJAAlACUAJAAoACoALAAwAC4ALgAtACwAKQAo
ACgAKAAqACsALAAtACsAKgApACgAKgArACwALwAwADAALwAtACsAKwArAC0ALQAtAC0A
LgAuAC0ALQAsAC0ALgAvADIAMAAwADAALwAwADAAMAAxADIAMwA0ADcANwA1ADMAMAAv
ADAAMQA0ADMAMwAyADAAMgAwADEAMgAzADYANwA4ADQAMQAtACoALAAuADEANAAyADEA
LwAtAC4ALQAtAC4ALgAuAC8AMQAvACsAJgAiACYAJwAoACkAJwAnACgAKAAmACQAIAAf
ACIAJQAmACcAJAAjACIAIQAkACQAJQAnACcAKAAoACcAKQAnACcAJwAqACsALAAvAC0A
KwApACYAJgAnACkALAAqACoAKQAoACgAKQApACkAKgAoACgAKQAoACgAJwAkACQAJQAn
ACoAKgAqACkAKAArACoAKwArACkAKwAtAC8ALwAuACoAJgAnACkAKwAwAC4ALQAtACsA
KwAqACkAKAAoACoALwAzADMAMQAuACoAKgArACwALwAuAC4ALgAuAC8ALQAsACwALgAv
ADAAMAAwAC8ALQArACwALAAsACwALgAuAC4ALwAvAC0ALAAsAC0ALQAvADAAMAAuACsA
KQAtAA==
         </WaveFormData>
      </LeadData>
      <LeadData>
         <LeadByteCountTotal>10000</LeadByteCountTotal>
         <LeadTimeOffset>0</LeadTimeOffset>
         <LeadSampleCountTotal>5000</LeadSampleCountTotal>
         <LeadAmplitudeUnitsPerBit>4.88</LeadAmplitudeUnitsPerBit>
         <LeadAmplitudeUnits>��V</LeadAmplitudeUnits>
         <LeadHighLimit>2147483647</LeadHighLimit>
         <LeadLowLimit>268435456</LeadLowLimit>
         <LeadID>V2</LeadID>
         <LeadOffsetFirstSample>0</LeadOffsetFirstSample>
         <FirstSampleBaseline>0</FirstSampleBaseline>
         <LeadSampleSize>2</LeadSampleSize>
         <LeadOff>FALSE</LeadOff>
         <BaselineSway>FALSE</BaselineSway>
         <ExcessiveACNoise>FALSE</ExcessiveACNoise>
         <MuscleNoise>FALSE</MuscleNoise>
         <LeadDataCRC32>208202462</LeadDataCRC32>
         <WaveFormData>
8P/w//D/8P/y//L/8v/y//T/9P/0//T/9P/0//T/9P/2//b/9v/2//T/9P/0//T/9v/2
//b/9v/0//T/9P/0//L/8v/y//L/9P/0//T/9P/y//L/8v/y//H/8P/v/+7/7//w//H/
8v/w//D/8P/w//L/8v/y//L/8P/w//D/8P/y//L/8v/y//T/9P/0//T/9f/3//j/9//3
//b/9v/0//H/7v/p/+b/5P/i/+L/4v/l/+f/5//l/+X/5f/k/+T/5v/n/+n/6f/n/+f/
5//o/+f/5//m/+b/6P/n/+X/4//f/9//3//g/+H/4v/k/+X/4f/h/+L/4//j/+P/4//l
/+P/4v/h/+H/4f/h/+D/4P/g/+H/4f/h/+P/4//i/+L/3v/g/+b/6//1/wQAEgAfACsA
OgBIAFsAbQBtAGQAXABOAD4ANwAxACAA+//J/5v/df9M/yX/Cv8A//r+BP8f/z3/VP9q
/4H/lv+p/7z/y//a/+f/8P/z//T/9P/z//L/8v/y//L/9P/1//X/9f/1//j/+v/7//3/
/P/8//v/+//4//j/9//2//b/9//3//n/+//9//7///8BAAEAAQACAAIABAAEAAUABgAG
AAYABgAIAAkACQAMAA4ADwAQABEAEwATABMAFAATABUAFgAXABwAHQAeAB8AIAAhACIA
IwAmACcAKAApACsALQAtAC0ALQAvAC8ALwAxADAAMAAwACwALAAsACwAKgApACgAJQAk
ACIAIAAeABoAGQAXABcAFQASABIAEAAMAAgABQADAAMAAQD////////8//r/+f/5//f/
9v/1//T/8//y//H/8P/u/+3/7P/s/+z/7P/s/+j/5//m/+X/5//n/+f/5//n/+b/5v/l
/+L/4f/h/+H/4v/i/+L/4v/j/+P/5P/l/+T/4//i/+H/5P/l/+b/5//m/+X/4//i/+P/
4//j/+T/5v/m/+b/5v/k/+b/5//o/+j/5//n/+f/5//n/+f/5//q/+r/7P/s/+v/6v/p
/+j/6P/p/+z/7f/t/+7/7v/u/+3/6//q/+n/6//s/+7/7//x//D/8P/w//D/8P/w//D/
7f/t/+3/7f/s/+z/7P/s/+3/7f/u/+//7f/t/+z/7P/t/+3/7f/t/+v/6//s/+3/7P/r
/+j/5//p/+v/6//r/+//8f/v/+//8v/w//D/8P/w//L/8v/y//L/9P/0//X/9f/x//H/
8P/w/+//7//v/+3/7P/q/+j/6P/q/+v/7f/t/+r/6f/o/+b/5v/m/+f/6f/r/+v/6//r
/+z/7f/t/+z/7P/s/+v/6f/p/+f/5//n/+r/6v/q/+v/6v/n/+b/5v/p/+n/6f/p/+v/
6//q/+n/5//n/+f/5v/o/+j/6f/p/+n/6f/p/+j/5v/o/+7/8v/5/wMAEAAaACcANwBG
AFoAbwB5AHcAbgBiAFQATABHAD0AJgD7/8v/o/99/1D/Lf8W/wz/Dv8i/z//Wf9w/4L/
k/+m/7f/xv/V/+T/8f/6/////v/+//3//P/6//r/+v/8//7///8AAAEAAQACAAIAAwAB
AAIAAgADAAEAAgACAAIAAgADAAMABQAIAAkACQAJAA0ADQANAA4ADAAOAA4ADwAOAA4A
DgAOABAAEQARABQAFgAXABgAGQAbABsAGwAcABsAHQAeAB8AIAAhACIAIwAmACcAKAAp
ACwALQAuAC8ALwAxADEAMQAzADUANQA1ADMAMgAyADIAMgAyADIAMgAyADEAMAAtACkA
JgAjACAAHwAfAB4AHwAaABYAFQASABIAEAAPAA8ADwANAAsACwAHAAQAAgABAAEA///+
//3//v/9//z/+//7//r/+v/6//j/+P/4//j/9P/z//L/8f/z//P/8//z//P/8v/y//H/
8P/v/+//7//u/+7/7v/u/+7/7f/t/+3/7v/v//D/8f/x//H/8f/x/+//7//u/+7/8f/x
//H/8v/w//D/8P/w//L/9P/1//b/9v/1//X/9f/z//P/8//z//T/9P/2//b/+P/4//j/
+P/1//X/9//3//X/9v/2//b/9v/1//X/9f/3//j/+v/7//v/+v/6//r/+v/6//r/+v/3
//f/9//3//b/9v/2//b/9v/1//X/9f/1//X/9P/0//f/9//3//f/9f/1//b/9//1//X/
8//z//H/8//1//P/8v/z//T/9f/2//n/+v/7//z//P/8//3//f/4//f/9f/0//T/8//y
/+//7v/s/+r/6v/s/+3/7//v/+3/7f/t/+z/6v/q/+v/7f/v/+//7//v//D/8f/x//D/
8P/w/+//7f/r/+n/6f/p/+r/6v/q/+v/6//p/+n/6v/p/+n/6f/p/+v/6//q/+n/6v/r
/+z/7P/q/+r/6//r/+3/7f/t/+z/6P/q/+z/8P/5/wcAGAAkAC8AOwBGAFQAZwBzAHMA
bABgAFQAUABNAEMALgADANP/qf+F/17/O/8m/x7/JP82/0v/Y/94/4r/m/+u/7//yv/X
/+L/7f/2//3/AAAAAP///v8AAAAAAAACAAIAAQAAAP////8AAAAAAQD//wAAAAABAAQA
BgAHAAgABQAFAAQABQAIAAkACQAJAAoACQAIAAgACAAKAAoACwAPABAAEQASABEAEQAQ
ABIAFAAVABYAFwAZABkAGQAaABkAGwAcAB0AIgAjACQAJQAkACUAJgAnACoAKwAsAC0A
LwAxADEAMQAxADMAMwAzADMAMgAyADIAMgAyADIAMgAyADEAMAAtACoAKAAmACQAIAAf
AB0AHQAbABgAGAAWABIAEAAPAA8ADQALAAkACQAJAAYABAADAAMAAQAAAP///v/9//z/
+//4//b/9f/0//T/9P/0//T/8v/x//D/7//t/+3/7f/t/+7/7v/v/+//7v/t/+3/7f/s
/+z/7P/s/+r/6f/p/+n/5//n/+f/5//p/+n/6f/p/+v/6//q/+r/6//r/+v/7P/q/+r/
6v/q/+r/7P/t/+7/8P/v/+//7//v/+//7//v//D/8P/y//L/8P/w//D/8P/x//H/8//z
//P/9P/0//T/9v/1//X/9f/2//b/9//3//X/9P/0//T/8v/y//L/8v/z//P/8//z//L/
8v/y//L/9P/z//P/8//v/+//7v/u//H/8f/x//H/8P/v/+//7//v/+//7f/t/+//8f/x
//H/9f/2//T/9P/0//T/9P/0//T/9P/y//L/8//z//H/8f/w//D/8P/v/+7/6//s/+r/
6P/o/+j/6f/r/+v/6P/n/+b/5P/i/+L/4//l/+b/5//o/+n/6v/r/+v/6v/s/+z/6//p
/+f/5f/l/+X/5P/k/+T/5f/n/+X/5f/m/+X/5f/l/+X/5//n/+b/5f/n/+f/5//m/+X/
5P/k/+P/5P/l/+b/5v/m/+j/7P/w//X/+/8EAA4AGwArADwASgBfAHEAcwBwAGoAWABG
AEEAPQAuAA0A2/+t/4n/ZP89/x7/Dv8I/xD/J/8//1j/bv+D/5j/rf++/8//3P/n//D/
+f/8//z/+//6//z//P/8//7///////////8BAAIAAgADAAAAAAD/////AQACAAIAAgAD
AAUABgAJAAkACQAIAAcACQAJAAkACgAIAAoACgALAA8AEAARABIAEAARABEAFAAUABUA
FgAXABkAGQAZABoAHAAfACEAIwAkACUAJgAnACYAJwAoACkALAAtAC4ALwAxADMAMwAz
ADUANwA3ADcAOQA4ADgAOAA0ADQANAA0ADIAMQAwAC0ALAAqACgAJgAkACMAIQAhAB4A
GgAZABYAEgAQAA8ADwAPAA0ACwALAAoACAAHAAcABgADAAEA///8//v/+v/5//j/9v/1
//T/9v/2//b/9v/1//X/9f/1//T/8//y//H/7//u/+7/7f/s/+v/6//r/+7/7v/u/+7/
8P/v/+//7//u/+3/7P/r/+3/7f/t/+3/7//v/+7/7v/x//H/8f/y//T/9P/0//T/8//0
//T/9P/2//X/9f/1//X/9f/1//X/9v/2//j/+P/4//j/+P/4//b/9f/2//X/9//4//j/
+P/6//n/+f/5//j/+P/5//n/+//6//r/+v/4//j/+P/4//n/+f/5//n/+v/6//r/+v/5
//f/9v/1//b/9//3//j/9//3//f/9//0//P/8//z//P/8//x//H/8f/z//P/8//1//X/
9//3//T/9v/2//b/9v/3//j/+f/6//j/+P/5//n/+f/5//j/+P/0//P/8v/v/+7/7P/q
/+r/6P/p/+v/6//n/+f/5//m/+b/5v/n/+n/6f/p/+n/6f/r/+3/7v/u/+7/7v/t/+v/
6P/l/+T/4//m/+b/5v/n/+n/5//n/+j/6P/n/+b/5f/p/+n/6P/n/+b/5f/k/+L/5P/k
/+X/5f/l/+X/5f/k/+T/5P/m/+j/6//x//r/CgAXACMANABEAFUAawB1AHAAagBeAEwA
QQA5ACoADwDl/7X/i/9k/zn/Fv8E//r+/P4P/y//Sv9g/3X/jP+h/7L/w//S/+H/7P/1
//j/+P/3//b/9P/0//T/9v/5//n/+f/5//v//P/8//3//P/8//v/+//7//z//P/8//z/
/f/9////AgADAAMAAwADAAMAAwAEAAIABAAEAAUABwAIAAkACgAMAA0ADQAQABAAEQAS
ABMAFQAVABUAFgAXABkAGgAbACAAIQAiACMAJgAnACgAKQAqACsALAAtADEAMwAzADMA
MwA1ADUANQA2ADYANwA4ADUANAAzADIAMAAvAC4AKwAqACgAJgAkACAAHwAdAB0AGwAY
ABgAFgAUABIAEQARAA8ADQALAAsABwAEAAIAAQABAP///v/9//7//f/8//v/+v/4//f/
9v/2//b/9v/2//b/9f/0//P/8v/x//D/7//v/+7/7v/t/+z/6//r/+v/7v/u/+7/7v/u
/+3/7f/t/+//7//v/+//8f/x//H/8f/x//H/8P/w//P/8//z//T/8v/y//L/8v/y//T/
9f/2//b/9f/1//X/9f/1//X/9f/4//j/+v/6//r/+v/6//r/+f/5//v/+//7//z//P/8
//r/+f/5//n//P/8//3//f/9//z//P/8//r/+v/6//r/+v/7//z//f/6//r/+v/6//r/
+f/5//n/9//3//b/9v/3//f/9//3//n/+f/6//v/+v/5//b/9f/2//n/+v/7//n/9//3
//j/+f/6//v//P/9//7///8AAP7//v////////////7//v/8//v/+v/3//j/9v/0//T/
9v/3//n/+f/2//X/9P/y//L/8v/z//X/9f/1//X/9f/4//n/+f/4//b/9v/1//P/7//t
/+3/7f/u/+7/7v/v//H/7//v//D/8//z//P/8//1//X/9P/z//X/9f/1//T/8v/y//P/
8//x//H/8f/w//L/9P/4//7/BQARACAAKgA3AEcAWABqAHsAhQCDAHwAbgBeAFQATwBF
ACoAAQDV/6v/g/9e/z3/Jv8c/yT/OP9P/2X/ev+M/53/sP/B/9L/4f/u//v/BgALAAwA
DAALAAoACgAKAAoADAANAA0ADQANAAoACgAJAAkACgAMAA0ADwAPABAAEAAQABAAEQAR
ABMAFQAXABgAGQAaABkAGAAYABgAGgAaABsAGgAaABoAGgAcAB0AHQAgACQAJQAmACcA
KAAnACYAJgApACsALAAtAC4ALwAwADEANAA1ADYANwA8AD0APgA/AEAAQQBAAD8APwBB
AEEAQQA/AD4APgA+AD4APgA+AD4APgA9ADwAOQA2ADQAMgAwADAALwAtAC0AKgAmACUA
IgAgAB4AHQAdAB8AHQAbABsAGQAWABQAEwATABEAEAAPAAwACwAKAAkACAAGAAUABAAF
AAYABwAIAAQAAwACAAEAAQABAAEAAQADAAIAAgABAP7//f/9//3/AAAAAAAAAAD+//3/
/f/9//3//f/9//3//////////////////v/+/wEAAQABAAIAAQAAAP///v8AAAIAAwAE
AAYABQAFAAUABQAFAAUABQAIAAgACgAKAAcABgAFAAQABQAFAAcABwAJAAoACgAKAAoA
CQAJAAkACgAKAAsACwAKAAgABwAGAAYABgAGAAYAAwADAAMAAwADAAQABQAGAAYABQAF
AAUAAwADAAIAAgABAAEAAQABAAEAAQACAAMAAgABAP7//f8AAAMABAAFAAUABAAGAAYA
BgAGAAYABgAGAAYABAAEAAUABQADAAMAAgACAAEAAQABAP///P/6//j/+P/4//n/+//7
//n/+f/5//j/+//8//7/AQABAAEAAQABAAEAAQAAAP7//P/8//v/+f/5//f/9//3//j/
+P/4//n/+//5//n/+v/9//3//f/9//3//f/8//v/+v/5//j/9v/3//j/+v/7//r/+f/4
//b/9v/4//7/BgARAB8ALAA4AEMAUwBiAHAAeQB7AHcAcABmAF4AWgBXAE0AKgD7/9H/
rf+F/2D/Rf82/zT/Pv9S/2n/gf+U/6L/tf/I/9n/5v/v//j///8IAA8ADgAOAA0ADAAJ
AAgABwAIAAoACwAMAA0ACwAMAAwADQAPABAAEAARAA8AEAAQABAAEAARABEAEwAUABUA
FQAVABYAFQAUABQAFAAWABYAFwAZABoAGwAcABsAGwAaABwAHgAfACAAIQAjACMAIwAk
ACMAJQAmACcAKwAtAC8AMQAwADEAMgAzADQANQA2ADcAOAA5ADgANwA5ADsAOwA7ADwA
PAA9AD4APgA+AD4APgA6ADkAOAA1ADQAMgAwAC4ALgAtACsAKwAmACIAIQAeABwAGgAZ
ABkAGQAXABUAFQAVABIAEAAPABEADwAOAA0ACgAJAAgABwAEAAIAAQAAAAEAAgADAAQA
AAD///7//f/9//3//f/9/////v/+//3/+v/5//n/+f/4//j/+P/4//r/+f/5//n/+f/5
//n/+f/7//v/+//7//n/+f/4//j/+//7//v//P/8//z//P/8//z//v///wAAAAD/////
/////////////wAAAAACAAIAAAAAAAAAAAABAAEAAwADAAUABgAGAAYAAwABAAAA//8B
AAIABAAFAAMAAgACAAIAAgACAAIAAgABAAEAAQABAAAAAAAAAAAAAgABAAEAAQD9//3/
/P/8//z/+//6//n/+//7//z//f/9//3/+//7//v//f/9//3/+//7//z//v/+//7//v8A
AAAAAAAAAAAAAAABAAEA//////7//v/9//3//f/7//j/9v/0//T/8v/z//X/9f/x//H/
8f/w//H/8v/0//f/9//3//f/9//4//n/+f/4//n/+v/6//n/9v/z//L/8f/y//L/8v/z
//X/8//z//T/9f/1//X/9f/5//n/+P/3//X/9f/1//T/9P/0//X/9f/z//P/8//y//T/
9P/2//z/AQAJABQAIgAvAD0ATgBcAG8AfQB/AHgAcABiAFYAUQBJADoAFwDp/7//l/9s
/0X/KP8c/xr/JP87/1X/bv+E/5f/qv+7/8r/2//q//f/AgALAAwADAALAAoABwAGAAUA
BgAJAAkACQAJAAsADAAMAA0ADQAOAA4ADwAPABAAEAAQAA8ADwAOAA8AEQATABQAFQAX
ABcAFwAYABYAGAAYABkAGgAaABoAGgAcAB0AHQAgACQAJQAmACcAJwAnACcAKAAnACkA
KgArAC4ALwAwADEAMgAzADQANQA7AD0APwBBAEEAQwBDAEMAQABBAEAAPwBAAEAAQQBC
AD4APgA+AD4APQA9AD0AOwA8ADoAOAA2ADIAMQAvAC8ALAAoACcAJAAgAB4AHQAdAB8A
HQAbABsAGQAWABQAEwARAA8ADgANAAwACwAKAAkACgAIAAcABgAEAAQABAAEAAIAAQAA
AP////////////8BAAAAAAD///z/+//7//v//v/+//7//v/9//v/+v/5//n/+f/5//n/
/f/9//3//f/6//n/9//2//j/+f/6//z//P/8//z//P/8//7///8AAP7//f/9//3//f/9
//3//f8AAAAAAgACAAIAAgACAAIA/////wEAAQACAAQABQAGAAQAAwADAAMABgAGAAcA
BwAGAAQAAwACAAAAAAAAAAAAAAABAAIAAwACAAIAAgACAAIAAQABAAEA//////7//v/+
//3//P/7//7///8BAAMAAgABAP7//f/8//3//P/7//f/+f/5//n/+P/7//v/+/8BAAEA
BAABAAAA///+//7//v/+//7/AAAAAAEAAQD//////v/+//3//f/9//v/+f/2//P/8v/y
//P/9f/1//P/8//z//L/8v/y//P/9f/3//f/9//3//f/9//2//T/9P/0//P/8f/x//H/
8//1//X/9P/z//P/8f/v/+//8P/v/+//7//v//H/8f/w/+//8f/x//H/8P/u/+7/7//v
/+3/7f/t/+z/7v/w//L/9v/7/wUAFAAiAC8APwBMAFoAbwB9AH0AdABmAFYASgBDADsA
IgD3/8X/m/93/07/Lf8Y/wz/DP8c/zX/Tf9o/37/k/+o/73/zP/b/+r/+f8AAAUABgAG
AAUABAAEAAQABAAGAAUABQAFAAUABwAIAAgACQAJAAoACgALAA0ADgAOAA4ADgAPAA8A
EQAQABEAEQARABUAFQAVABYAFgAYABgAGQAcABwAHAAcAB0AHwAgACQAJQAlACUAJQAn
ACcAJwAoACkAKwAsAC0AMgAzADQANQA0ADUANgA3ADwAPQA+AD8AQQBDAEMAQwBBAEMA
QwBDAEQARABFAEYARABEAEQARABAAD8APgA7ADwAOgA4ADYAMwAxAC4ALQArACgAKAAm
ACQAIgAhACEAIAAdABoAGQAYABYAFQAVABMAEQAQAA8ADwAPAA8ADwAQAA4ADQAMAAoA
CAAGAAQABQAFAAUABQAEAAMAAgABAAMAAgACAAEAAgABAAEAAQAAAAAAAAAAAAIAAQAB
AAEA//////////8CAAMABAAFAAUABQAEAAQABAADAAIAAgAEAAQABAAEAAQABgAHAAgA
CgAJAAkACQAIAAcABgAFAAQABAAGAAYABwAIAAkACgAHAAcACQAJAAkACgAKAAoACgAJ
AAkACQAKAAoACwALAAkACAAIAAgACgAKAAoACgALAAsACwALAAoACgAKAAoABwAFAAQA
AwAEAAUABQAGAAYABQAEAAMAAwADAAQABQADAAMAAQABAAEAAwADAAMAAQADAAMAAwAC
AAMABAAGAAYABgAGAAgACAAIAAgACgAKAAsACwAHAAcABgAGAAIAAQAAAP3//v/8//r/
+v/9////AgADAP7//f/8//r/+v/6//v//f/9//3//f/9//7///////7/AAAAAP///f/7
//n/+f/5//n/+P/3//f/9//1//X/9v/3//f/9//3//v/+//6//n/+f/5//n/+P/6//r/
+//7//n/+f/5//j/9P/2//z/AAAFABEAIAAsADkARwBaAGwAfwCLAIsAhgB4AGgAXABV
AEkAMgAJANf/q/+D/1z/N/8g/xj/Gv8s/0P/Xf92/4j/mf+u/8P/0v/j//L/+/8EAAsA
DgAOAA0ADAAMAAwADAAOAA8ADwAPAA8ADwAQABAAEQARABIAEgATABQAFgAXABgAFgAX
ABcAGQAYABkAGQAZABsAGwAbABwAHQAgACEAIwAiACIAIgAiACAAIQAhACQAJgAnACgA
KQArACsAKwAsAC8AMQAyADMANQA1ADUANQA2ADcAOAA5AD4APwBAAEEAQQBDAEMAQwBE
AEcASABJAEgARgBFAEQAQgBCAEIAQgBAAD8APgA7ADgANgA0ADIAMAAvAC0ALQAqACYA
JQAiACIAIAAfAB8AHwAdABsAGwAZABYAFAATABQAEwATABMADwANAAsACQAGAAQAAwAC
AAIAAgACAAIAAgABAAAA//////////////3//P/8//v/+v/5//n/+f/8//z//P/8//7/
/f/9//3/+//7//v/+//7//v/+//7//v/+//6//r//f/9//3//v/8//z//P/8//z//v//
/wAAAAD//////////////////wAAAAACAAIAAgACAAIAAgABAAEAAwADAAMABAAEAAQA
BAADAAMAAwAEAAQABQAFAAMAAgACAAIAAwAEAAUABgADAAMAAwADAAEAAAD///7//v/9
//3//f/7//v/+v/6//z//f/+/////f/9//7///////3//v8BAAIAAwAEAAIAAgACAAIA
BAAEAAUABQADAAMAAgACAP7//f/8//n/+P/2//T/9P/y//P/9f/1//T/9f/2//b/9P/0
//X/9//1//X/9f/1//b/9//3//b/9P/0//P/8f/w/+//8P/x//L/8v/y//P/8v/v/+7/
7v/w//H/8v/z//T/8//x/+//7//v/+//7v/v//D/8v/z//H/8f/x//D/8P/y//b/+v8B
AAsAFgAiAC8APwBSAGYAewCHAIcAfgBwAFwATgBNAEkAMgAJANf/q/+B/1b/Mf8a/w7/
Dv8e/zn/Vf9s/4D/k/+o/73/zv/f/+7/+/8EAAsACgAKAAkACAAKAAoACgAMAA0ADQAN
AA0ACwAMAAwADQAPABAAEAARAA8AEAAQABAAEAARABEAEwAUABUAFQAVABcAFwAXABgA
GgAcABwAHQAcABwAHAAcAB4AHwAfACIAJAAlACYAJwArACsAKwAsAC0ALwAwADEAMwAz
ADMAMwA0ADUANgA3ADwAPQA+AD8APwBBAEEAQQBDAEUARQBFAEMAQgBCAEIAQABAAEAA
QAA+AD0APAA5ADoAOAA2ADQAMgAxAC8ALwArACYAJAAgACAAHgAdAB0AHQAbABkAGQAX
ABQAEgARABMAEQAQAA8ADgANAAwACwAKAAgABwAGAAUABAADAAIAAgABAAAA//8BAAEA
AQABAP///v/+//3//f/9//7///8AAAAAAAAAAP7//f/9//3///////////8DAAMAAwAD
AAUABQAEAAQAAwADAAMABAADAAIAAQAAAAEABAAGAAgACAAHAAcABwAJAAkACQAJAAgA
CAAKAAoADAAMAAwADAANAA0ADwAPAA4ADgANAAwADgANAA0ADQAMAAwADQANAAsACgAK
AAoADQAOAA8AEAANAA0ADQANAAoACgAKAAoACgAJAAkACQAJAAkACAAIAAkACQAJAAkA
BwAHAAgACQAHAAcABQAFAAUABwAHAAcACwAMAAwADAAMAAwACgAKAAoACgALAAwADgAP
AA0ADQAMAAwACAAHAAYAAwAEAAIAAAAAAAAAAQADAAMA/////////v8AAAAAAQADAAMA
AwADAAMAAgADAAMAAgAAAAAA///9//7//f/+////AAAAAAAAAQAAAP3//P/8////////
////AAD///3/+//7//v/+//6//3//v8AAAEA/////////v/6//z/AAAGAA0AGQAmADYA
RQBTAGAAdACLAJkAmQCOAIAAcABmAF8AUQA4AA8A4/+9/5f/bv9F/yr/HP8i/zj/U/9r
/37/jv+d/7D/xf/W/+X/9P8BAAwAEwAUABQAEwASABAAEAAQABIAEQARABEAEQATABQA
FAAVABUAFgAWABcAFwAYABgAGAAYABkAGQAbAB4AHwAfAB8AIAAfAB4AHgAeACAAIAAh
ACIAIgAiACIAIgAjACMAJgAoACkAKgArAC0ALQAtAC4AMQAzADQANQA2ADcAOAA5ADgA
OQA6ADsAPwBBAEMARQBEAEUARABDAEQARwBIAEkASABGAEUARABCAEIAQgBCAEAAPwA+
ADsAPAA6ADgANgA0ADMAMQAxADAALAArACgAJQAiACAAHwAdABsAGQAZABgAFgAVABUA
FQATABIAEQAOAA0ADAALAAoACAAHAAYABwAIAAkACgAIAAcABgAFAAMAAwADAAMAAwAC
AAIAAQACAAEAAQABAAIAAgACAAIAAgABAAEAAQD//////////wEAAQABAAEAAQABAAAA
AAABAAEAAQACAAIAAgACAAIAAgAEAAUABgAEAAMAAwADAAMAAwADAAMABgAGAAgACAAG
AAYABgAGAAcABwAJAAkACQAKAAoACgAIAAcABwAHAAgACAAJAAkABwAGAAYABgAIAAgA
CAAIAAUABQAFAAUABAAEAAQABAACAAEAAQABAAEAAQAAAAAAAgADAAQABQADAAMABAAF
AAIAAQD+//3///8BAAEAAQD9/////////wIABgAGAAYABgAGAAYABgAGAAYABAAEAAUA
BQADAAMAAgACAP///f/7//f/+f/4//f/+P/4//n/+//7//f/9//3//b/+P/4//n/+//8
//3//v///wAAAQABAAAA/v/8//n/9f/z//H/8f/x//T/9P/0//X/9//1//X/9v/3//f/
9//3//f/9//2//X/9//3//f/9v/4//j/+f/5//n/+f/5//j//v8AAAAAAgAJABMAHgAm
ADEAQwBYAGoAfwCNAI0AhAB8AGwAYABZAFEAPAAVAOX/uf+R/2b/Qf8m/xr/HP8q/0X/
W/9w/4T/l/+q/7v/zP/d/+z/+f8AAAUABwAIAAgACAALAAwADQAQAA8ADwAPAA8ADgAO
AA0ADQAOABAAEQATABMAFAAUABQAFgAXABcAGQAYABkAGQAZABkAGQAZABoAHAAeAB4A
HwAgACAAIAAgACIAIwAjACYAJwAnACcAJwArACsAKwAsAC8AMQAyADMANAA1ADYANwA4
ADkAOgA7ADwAPQA+AD8AQwBFAEUARQBGAEkASgBLAEkARgBEAEIAQgBEAEYASABDAEEA
PwA7AD0APAA7ADoANgA1ADMAMwAuACoAKQAmACUAJAAkACUAJAAhAB4AHQAZABYAFAAT
ABQAEwATABMAEAAPAA4ADQAOAAwACwAKAAgACAAIAAgACAAHAAYABQAHAAcABwAHAAYA
BAADAAEAAQABAAIAAwACAAIAAgACAAIAAQABAAEA/////////////////////wEAAQAA
AAAAAQABAAEAAgADAAQABQAGAAUABgAGAAYABgAFAAUABQAGAAcACAAJAAcABgAHAAYA
BgAGAAYABgAIAAkADAANAAsADAAMAAwADgANAA0ADQAMAAwADQANAA0ADAAMAAwADAAM
AAwADAALAAsACwALAAgACAAIAAgACQAJAAoACwAHAAcABgAGAAcABwAHAAcABgAFAAUA
BQAHAA==
         </WaveFormData>
      </LeadData>
      <LeadData>
         <LeadByteCountTotal>10000</LeadByteCountTotal>
         <LeadTimeOffset>0</LeadTimeOffset>
         <LeadSampleCountTotal>5000</LeadSampleCountTotal>
         <LeadAmplitudeUnitsPerBit>4.88</LeadAmplitudeUnitsPerBit>
         <LeadAmplitudeUnits>��V</LeadAmplitudeUnits>
         <LeadHighLimit>2147483647</LeadHighLimit>
         <LeadLowLimit>268435456</LeadLowLimit>
         <LeadID>V3</LeadID>
         <LeadOffsetFirstSample>0</LeadOffsetFirstSample>
         <FirstSampleBaseline>0</FirstSampleBaseline>
         <LeadSampleSize>2</LeadSampleSize>
         <LeadOff>FALSE</LeadOff>
         <BaselineSway>FALSE</BaselineSway>
         <ExcessiveACNoise>FALSE</ExcessiveACNoise>
         <MuscleNoise>FALSE</MuscleNoise>
         <LeadDataCRC32>3166605788</LeadDataCRC32>
         <WaveFormData>
9P/0//T/9P/1//b/9//4//r/+v/6//r/+v/6//r/+v/8//z//P/8//z//P/8//z//v/+
//7//v/8//z//P/8//r/+v/6//r//P/8//z//P/6//r/+v/6//j/+P/4//j/+v/6//r/
+v/6//r/+v/6//z//P/8//z/+v/6//r/+v/8//z//P/8//3//f/9//7/AQABAAAA////
/wAAAAD///r/+P/2//T/8P/v/+//7//y//T/9P/y//H/8f/x/+//8f/x//P/8//y//L/
8v/x//H/7//v/+7/7f/s/+v/6P/n/+f/5//o/+r/6v/q/+r/5v/m/+f/6P/o/+j/6P/p
/+n/6f/o/+f/5f/l/+X/5f/l/+b/5v/l/+X/5f/l/+T/4v/k/+b/6//u//L/+P///wsA
GwAvAEgAYgB1AIMAkwCnAMIA4AD5APwA6ADAAI8AWAAXAND/lv9q/0H/Mv87/03/XP9s
/3z/jP+c/6z/u//H/9D/1//a/9v/3P/d/97/4P/h/+H/4v/j/+P/4//l/+b/5//p/+r/
6P/p/+n/6v/o/+b/4//h/+P/5P/k/+b/6P/o/+j/6v/s/+z/7P/s/+z/7f/t/+7/7//v
/+7/7v/w//D/8P/y//T/9f/2//j/9v/2//b/9//1//X/9//4//v//P/8//z//v/+/wAA
AAD//wAAAQABAAMAAwADAAMAAwADAAQABAAEAAIAAgABAP///v/+//7//f/8//r/+v/4
//b/9f/z//D/7//u/+z/7P/q/+j/5//j/+H/3v/c/9z/3P/c/9z/3f/d/9z/3P/e/9//
3//f/9//3//f/9//3P/c/9z/2//b/9z/2//e/93/3P/b/9r/3P/b/9v/2//Z/9n/2f/X
/9f/1v/W/9f/1//X/9f/1//X/9f/1//X/9T/1P/U/9T/1v/W/9b/1v/U/9T/0//T/9P/
0//U/9T/1P/U/9T/1P/S/9P/1P/V/9X/1f/V/9X/0//S/9L/0//T/9X/1v/W/9T/1P/U
/9T/1v/W/9f/2f/X/9j/2P/Y/9b/1f/V/9b/2P/Z/9n/2f/b/9v/2v/a/93/3f/d/93/
2//b/9r/2v/b/9v/2//b/93/3f/d/93/3f/b/9v/2//b/9v/2//c/9r/2v/a/9r/2v/a
/9n/2f/Z/9v/2//b/9//4P/f/+H/4v/g/+D/4P/g/+L/4f/h/+H/5P/l/+X/5P/j/+P/
5P/k/+T/4//j/+P/4v/g/9//3//h/+L/5P/k/+H/3//e/93/3f/f/9//4f/h/+L/4v/i
/+P/4//h/+H/4P/f/97/3f/b/9v/3P/d/97/3v/e/97/3v/c/9z/3f/e/97/3v/e/9//
3//f/97/3f/d/93/3f/d/93/3v/e/93/3f/d/93/3P/c/+D/4v/n/+z/7v/y////DwAj
ADkAUgBqAHsAiwCdALEAzgDqAPsA8ADSAKoAewBAAPn/uv+G/1z/Q/9C/0//Yf9u/3z/
iP+U/6L/sP+9/8n/0v/b/+D/4f/i/+P/5P/k/+X/5f/m/+r/6//s/+//7f/t/+7/7v/u
/+//7//w/+7/7v/t/+3/7//w//D/8v/0//T/9P/2//j/+P/4//j/+P/5//n/+v/7//v/
+v/6//z//P/8//7/AAABAAIABAAEAAQABAAFAAUABQAHAAgACQAKAAoACgAMAAwADgAO
AA8AEAARABEAEQARABEAEQARABEAEgASABAADgAOAA0ADwAOAA4ADgAPAA4ADAAMAAkA
BgAEAAEAAgABAAAA/v/+//z/+v/5//f/9//2//b/+P/4//j/+P/3//f/9v/2//T/9f/1
//X/9//3//f/9//4//j/+P/3//j/+P/2//j/9f/0//P/8v/0//P/8//z//X/9f/1//P/
8//y//L/8//x//H/8f/x//H/8f/x//H/8f/y//P/9P/0//T/9P/0//T/9P/z//P/8//z
//T/9P/y//L/8v/y//T/9f/2//f/9//3//f/9//3//b/9v/3//f/+f/6//r//P/8//z/
/P/6//r/+//9//v//P/8//z//v/9//3//v8AAAEAAQABAAMAAwACAAIAAwADAAMAAwAB
AAEAAAAAAAEAAQABAAEAAQABAAEAAQD///3//f/9/////////wAAAAAAAAAAAAAAAAAA
//////3/////////AAACAAIAAgACAAMAAwAEAAUABgAHAAcABgADAAMABAAEAAUAAwAC
AAEAAAD+//3//f///wAAAgACAAAA////////+//9//3///8BAAIAAgACAAEAAQD/////
/v/9//z/+//4//f/9//3//j/+P/4//j/+P/2//b/9//2//b/9v/2//f/9//3//b/9v/3
//j/+f/4//f/9//2//b/9//4//n/9P/2//b/+P/7/wIACAAQAB0ALQA/AFUAcgCKAJ0A
rQC9ANUA8gAOAR0BFAHyAMYAkQBQAAkAyv+Y/3L/Xf9Y/2P/c/+C/47/nP+q/7j/wv/N
/9f/4v/r//L/9//4//n/+v/+//////8AAP///////wEA/////wAAAAACAAMAAwAEAAUA
BgAGAAcABgAGAAUABgAGAAYABgAIAAYABgAGAAYACAAJAAkACgAMAA0ADQAOAAwADAAM
AA4AEAARABIAFAAWABYAFgAXABUAFQAXABgAGQAaABoAGgAaABoAHAAcAB0AHgAfAB8A
IQAhACEAIQAfAB8AIAAgACAAHgAeAB0AHwAeAB4AHgAdABwAGgAaABYAFAATABEADgAN
AAwACgAJAAgABwAHAAMAAwACAAIAAAAAAAAAAAABAAEAAAAAAAAAAQABAAEA////////
///8//z//P/7//z//P/6//z/+//6//n/+P/4//f/9//3//j/+f/6//n/9//2//b/9//3
//f/9//3//b/9f/0//P/8v/y//L/8v/0//T/9P/0//T/9P/z//P/8f/x//L/8v/w//D/
8P/w//D/8f/y//P/8//z//P/8//z//L/8v/z//P/9f/2//b/9v/2//b/9v/2//b/9//5
//n/+v/6//r//P/7//v//P/8//3//f/9//v/+//6//r/+f/5//n/+f/5//n/+P/4//f/
9//3//f/9//3//f/9//1//P/8//z//P/8//z//T/8v/y//L/8v/y//L/8f/x//P/9f/1
//X/+f/8//r/+v/6//r/+v/5//n/+f/4//n/+f/4//f/9//4//j/+f/3//b/9f/0//L/
8f/x//H/8v/0//T/8f/v/+7/7f/r/+3/7f/v/+//8P/w//D/8f/x/+//7//w/+//7v/t
/+r/6f/p/+n/6f/o/+f/5v/n/+b/5//p/+n/6P/n/+b/6f/p/+n/6P/n/+f/5//n/+b/
5f/l/+T/5P/l/+b/5//o/+r/7P/u/+//8P/y//T/+f8JAB0AMQBIAGIAeQCNAJ8ArwDG
AOYAAQEGAfIAzAChAG4ALwDq/67/fP9X/0j/S/9X/2j/dv+E/5T/pP+y/7//y//U/9v/
5P/l/+b/5//o/+z/7f/t/+7/7//v/+//8f/x//H/8v/y//H/8f/w//D/8v/y//H/8f/y
//T/9f/4//f/9v/1//b/9v/2//b/9v/2//f/9//4//z//f/9//7//v/+//7/AAABAAEA
AQACAAQABAAEAAUABwAHAAkACgALAAwADAAMAAwADAAOAA4ADQAOAA8ADwAPAA8ADwAP
ABEAEQASABIAFAASABIAEQAQAA4ADQAMAAsACgAIAAgABgAEAAMAAQAAAP///v/8//r/
+P/2//X/8f/x//D/8P/y//L/8v/y//X/9f/0//T/8//z//L/8f/x//H/8f/x//D/8P/w
/+//7//w/+//8v/0//T/9P/0//P/8f/w/+//7f/t/+3/6//r/+r/6v/r/+3/7f/t/+3/
7f/t/+3/7f/s/+z/7P/s/+z/7P/s/+z/7v/u/+3/7f/v/+//8P/w//D/8P/w//D/7v/v
//D/8f/x//H/8f/x//P/8v/y//P/8f/z//T/9P/2//b/9v/2//T/9P/1//f/9f/2//b/
9v/4//f/9//4//b/9//3//f/+f/5//j/+P/3//f/9//3//n/+f/4//j/+P/5//r/+//4
//f/9v/1//b/9f/2//f/9//3//f/+P/3//b/9f/0//T/9P/z//P/8//1//X/9f/1//j/
+f/5//j/+v/6//r/+v/8//v/+//7//r/+//7//r/+f/5//r/+v/5//f/9v/1//T/8v/x
//H/8P/w//H/8P/w/+//7//v/+v/7f/t/+//7//w//D/8P/w//H/8P/x//L/8f/w/+//
6f/n/+b/5f/o/+j/6P/o/+r/6P/o/+n/6f/o/+f/5v/p/+n/6f/o/+X/5f/l/+X/4//j
/+T/5P/l/+X/5f/l/+T/5P/k/+b/5//o/+z/8P/3/wEAEQAjADgAUgBpAHsAjQCfALIA
0ADrAPYA7ADOAKUAdgA5APL/sv+A/1X/PP83/0P/Vv9m/3T/hP+U/6T/s/+//8j/0//a
/93/3v/f/+D/4P/h/+H/4v/k/+X/5v/p/+f/5//o/+j/5v/n/+f/6P/m/+b/5f/l/+f/
6P/o/+r/7P/s/+z/7v/s/+z/7P/s/+r/6//r/+z/7v/v/+//8P/y//L/8v/0//T/9f/2
//j/+P/4//j/+f/5//n/+//8//7/AAABAAIAAgACAAQABAADAAQABQAFAAcABwAHAAcA
CQAJAAoACgAMAAoACgAJAAcABgAGAAYAAwACAAAAAAD+//z/+//5//b/9f/0//L/8v/w
/+7/7f/r/+v/6v/q/+j/6P/o/+j/6P/n/+X/5P/k/+X/5f/l/+f/5//n/+f/6P/o/+j/
5//o/+j/5v/o/+j/6P/o/+j/5v/l/+X/5f/j/+P/4//h/9//3v/e/9//4P/h/+L/4//h
/+H/4f/h/+L/4v/i/+L/5v/m/+b/5v/o/+j/5//n/+f/5//o/+j/6P/o/+j/6P/o/+n/
6v/r/+n/6f/p/+n/6f/o/+j/6f/q/+3/7//w//D/8P/w//D/8P/w//H/8//z//T/9P/0
//L/8f/x//L/8v/z//P/8//z//P/8v/y//P/8//z//P/9P/1//X/9v/z//P/8//z//H/
8f/x//H/8f/v/+//7//v/+//7//w//L/8v/y//L/8P/w/+//7//x//P/8//z//P/8P/x
//L/8//0//X/9v/3//f/+P/5//j/+f/5//j/+f/5//r/+v/7//n/+P/3//j/9v/1//X/
9//4//r/+v/2//X/9f/1//P/9f/1//f/9f/2//b/9v/2//f/9v/3//b/9f/0//P/7f/r
/+r/6f/s/+z/7P/s/+7/7P/s/+3/7v/u/+7/7v/v/+//7//u/+7/7//w//H/7//v//D/
8P/t/+3/7f/t/+7/7v/y//T/9//8/wAABgATACUAOQBPAGoAgACTAKUAtQDJAOYA/gAH
AfoA3gC2AIUARgAFAMj/lP9w/13/XP9p/3f/gv+M/5r/pv+0/8L/0f/d/+j/8f/2//n/
+v/7//z//v//////AAD///////8BAAAA//////7///8BAAIABAAGAAYABQAFAAUABgAG
AAgACQAKAAsADgAMAAwADAAMAAwADQANAA4ADgAPAA8AEAASABIAEgAUABYAFwAYABoA
GgAaABoAGwAdAB0AHwAgAB8AIAAgACAAIQAiACUAJgAnACgAKQApACkAKQApACkAJwAn
ACgAKAAoACYAJgAlACUAJAAkACQAJQAkACIAIgAgAB4AHQAbABwAGwAaABgAFAASABAA
DwAPAA8ADgAOABAAEAAQABAAEQARABAAEAAQABEAEQARABAADwAOAA0ADAAMAAwACwAN
AA4ADQAQAA4ADgAOAA4ADAALAAsACwANAA0ADQALAAsACgAKAAsACwALAAsACwALAAsA
CwALAAoACgAKAAoADAAMAAwADAAMAAwACwALAA0ADQAOAA4ADAAMAAwADAAKAAsADAAN
AA8ADwAPAA8AEQAQABAAEQATABUAFgAWABMAEgARABAAEgASABMAFQAWABgAGQAaABoA
GQAZABoAGgAbABsAGwAaABkAFwAWABkAGQAZABkAFwAXABYAFgAXABcAFwAXABcAFwAX
ABcAFwAVABUAFQAVABUAFQAWABgAGAAYABgAFgAWABUAFQAWABkAGgAbABsAGgAaABoA
GgAaABsAGwAcAB0AHgAfAB8AHgAbABsAHAAcABwAGwAbABsAGAAWABUAFQATABQAFgAW
ABYAFQAVABUAFAAXABgAGwAZABoAGgAaABcAFwAVABUAEgARABAADwANAA0ADgAPAA4A
DgAOAA4AEAAOAA4ADwASABIAEgASABEAEQARABAADQANAA0ADQAPAA8AEAAQAA4ADQAM
AAsADAAMABAAFAAZAB4AJAAwAD8AUwBnAH8AlgCoALcAyQDfAP0AGgEwATMBGAHwAMIA
iQBEAP//xv+a/3r/cf92/4X/lf+k/7D/vP/K/9j/5P/v//f//v8FAAwADQAOAA8AEAAR
ABEAEAAQABQAFQAWABkAGQAZABoAGgAaABsAGwAcABwAHAAbABsAGQAaABoAHAAeAB4A
HgAgAB4AHgAeAB4AHgAfAB8AIAAkACUAJQAmACUAJAAjACQAJgAnACgAKgAqACoAKgAr
ACkAKQArACwALgAwADEAMgAyADIANAA0ADQANAA0ADMAMwAzADMAMwAzADMANAA0ADYA
NAA0ADMANQA0ADQANAAyADAALQAsACgAJgAlACMAJAAjACIAIAAcABoAGAAXABUAFQAU
ABQAFgAWABYAFgAVABUAFAAUABQAFQAVABUAFQAVABUAFQATABIAEQAPAA8AEAAPABIA
DwAOAA0ADAAOAA0ADQANAA0ADQANAAsACgAIAAcABwAFAAUABQAFAAcABwAHAAcABgAG
AAYABgAGAAYABgAGAAQABAADAAMABQAFAAYABgAGAAYABgAGAAYABwAIAAkABwAHAAcA
BwAHAAYABgAHAAcACQAKAAoACgAKAAoACgAKAAoACwANAA8AEAAQABAADQALAAoACgAM
AA0ADQANAA0ADQAMAAwACwALAAsACwALAAsACgAKAAkACQAJAAkACQAJAAkACQAHAAUA
BQAFAAMAAwADAAQAAgACAAIAAgADAAQABAAFAAMABQAFAAUAAwAEAAYABgAGAAYABgAH
AAcACAAJAAoACwALAAoACQAJAAoACgALAAkACAAHAAYABAADAAMAAAAAAAEAAAAAAP//
//////3//////wEAAwAEAAQABAABAAEA////////////////+v/5//n/+f/4//j/+P/4
//r/+P/4//n/+v/6//r/+v/9//3//f/8//n/+f/5//n/+f/5//r/+v/3//f/9//3//r/
+P/4//z///8AAAIACAATACEAMwBHAF4AeACNAJ8AsQDFAOAA/gAXARgBAgHeALMAegAz
AO7/tP+G/2f/Wv9d/23/fv+M/5r/pv+0/8L/0f/d/+j/8//6//v//P/9//7//f/9//z/
/P/9//3//f///wEAAQACAAIAAgADAAMABAACAAIAAQABAP//AAAAAAIABAAEAAQABgAI
AAgACAAIAAgACQAJAAoACgALAAsADAAOAA4ADgAQABQAFQAWABgAFwAWABUAFQATABMA
FQAWABkAGgAaABoAGgAaABwAHAAfACAAIQAhACMAIwAjACMAIQAfAB4AHAAdABwAHQAd
ABsAGgAaABoAGgAaABkAGgAaABgAFwAVABIAEQAQAA4ACgAIAAYABQADAAMAAgACAAQA
BAAEAAQABQAFAAQABAACAAMAAwADAAEAAQABAAEAAQACAAMAAwACAAIAAAACAAAAAAAA
AAAAAAD////////////////9//3//P/8//3//f/9//3//f/8//v/+v/5//r/+v/6//r/
/P/8//z//P/7//r/+P/3//j/+f/7//z/+v/6//r/+v/8//3//v////7//f/8//v//f/8
//z//f/9////AAAAAAAAAAAAAAAA/v/+////AQACAAQABQAGAAQAAwADAAQABAAFAAUA
BQAEAAMAAQAAAAEAAQABAAEAAwADAAIAAgABAAEAAQABAAEAAQABAAEAAQD////////+
//3//P/8////AAABAAIAAAAAAP/////8//3//P/7//n/+v/7//v//f/+//////8DAAQA
BgADAAIAAQAAAAAA////////AgADAAMAAgABAAEAAgACAAIAAQABAAEA/f/6//j/9//3
//j/+v/6//n/+f/6//v/9//5//n/+//7//z//P/8//n/+f/3//f/9v/1//T/8//z//P/
9P/1//X/9P/z//L/8P/u/+7/7//u/+7/7v/u/+3/7f/t/+z/7P/t/+7/7//t/+3/7v/u
/+z/6//q/+n/6v/s/+7/7v/v//L/+P/+/wkAGQApADsAVgBuAIUAkwChALcA1ADyAAUB
/gDeALQAhQBMAAkAyP+S/2b/S/9E/03/X/9u/3z/iv+c/6z/uv/H/9P/3v/l/+j/6//s
/+3/7v/u/+//7//w//H/8f/x//P/8//z//T/9P/0//X/9f/2//j/+P/3//f/9//4//j/
+v/5//j/9//4//n/+v/7//z//P/9//3//v8CAAMAAwAEAAUABgAHAAoACwALAAsADAAK
AAoACgALAAwADQAQABIAEwAUABQAFAAUABQAFgAWABcAGAAZABkAGwAbABsAGwAaABkA
GQAYABsAGgAbABsAGQAYABgAGAAXABYAFAAUABIAEAAPAA0ACgAJAAgABgAFAAQAAwAD
AAEAAQAAAAAAAAAAAAAAAAADAAMAAgACAAAAAQABAAEAAgADAAQABQAGAAYABgAFAAMA
AgD//wAAAgACAAIAAgABAP///v/9//7///8AAP/////+//7//////////////wEAAQAB
AAEA/v/+//7//v8BAAIAAwAEAAQABAADAAMAAgABAAEAAAABAAIAAwAEAAQABQAGAAcA
BwAHAAcABwAFAAQABAAFAAMABQAGAAYACAAIAAgACAAIAAgACQALAAsADAAMAAwACgAJ
AAkACgAKAAsACwALAAsACwAKAAoADQANAA0ADQAPAA8ADgAOAA8ADwAPAA8ADAALAAoA
CQAKAAkACgALAAkACQAJAAoACgAKAAoACgAKAAoACQAJAAcACQAJAAkABwAIAAkACQAJ
AAoADAAOAA4ADgAOABAADwAPAA8AEgATABMAEgAPAA8AEAAQAA0ACwAKAAkACgAIAAcA
BwAKAAwADwAQAAsACQAIAAcAAwAFAAUABwAJAAoACgAKAAcABwAFAAUABQAFAAUABQAC
AAEAAQABAP///v/9//z//v/8//z//f/8//z//P/8//////////7////////////9//3/
/v/+////////////+v/6//7/AAABAAYADAASAB0ALwBBAFcAcACIAJsArQC9ANEA7AAI
ARMBCgHqAMQAkQBUABEA0v+e/3r/Y/9e/2n/ef+K/5b/oP+y/8L/zv/b/+X/7v/1//r/
//8AAAEAAgAEAAUABQAGAAcABwAHAAkABwAHAAgACAAIAAkACQAKAAsADAAMAA0ACwAM
AAwADgAMAAwADAAOABAAEAAQABAAEgATABMAFAAUABUAFQAWABQAFAAUABYAGgAbABwA
HgAeAB4AHgAfAB8AHwAhACIAIgAiACEAIAAgACAAIgAiACUAJgAnACcAJwAnACcAJwAp
ACkAKgAqACgAJgAmACUAJQAkACQAJAAjACIAIAAgAB4AHAAbABkAGAAXABYAFAAQAA4A
DAALAAsACwAKAAoACgAKAAoACgALAAsACgAKAAsADQAOAA8ADAALAAoACQAGAAYABgAF
AAYABgAEAAYABgAGAAYABgAGAAUABQAFAAMAAwADAAEAAwACAAIAAwADAAMAAwADAAUA
BQAFAAUABAAEAAQABAAEAAQABAAEAAIAAgABAAEAAwADAAQABAACAAIAAgACAAQABQAG
AAcABwAHAAcABwAHAAYABgAHAAcACQAKAAoADAAMAAwADAAKAAoACwANAA0ADgAOAA4A
EAAPAA8AEAAOAA8ADwAPAA8ADwAOAA4AEQARABEAEQAPAA8ADgAOAAwACwAKAAkACwAL
AAsACwALAAkACQAJAAoACwAMAA4ADgAOAA4ADgAOAAwADAAPABAAEQASABIAEQARABEA
EAARABEAEAARABEAEgASAA8ADQAMAAsACAAGAAUABQADAAQABgAGAAUABQAGAAcABQAH
AAcACQAIAAgABwAGAAcABwAFAAUAAgABAAAA///+//3//f/9/wAAAAAAAAAA///8//v/
+//+//7//v/+//3//f/9//z/+//7//v/+//9//3//v/+//3//f/9//3/+v/8//7/AAAF
AAgACgAOABcAKQA9AFMAbACEAJUApQCzAMMA3gD+ABMBDAHwAMgAmQBeABkA2P+i/3r/
X/9a/2X/d/+E/5T/oP+u/77/zP/Z/+X/7v/3//z//f/+////AAACAAMAAwAEAAcABwAH
AAkABwAHAAgACAAKAAsACwAMAAoACgAJAAkACQAKAAoADAAMAAwADAAOAA4ADgAOAA4A
EAARABEAEgASABMAEwAUABQAFAAUABYAGgAbABwAHgAeAB4AHgAfAB8AHwAhACIAIQAi
ACIAIgAiACIAJAAkACcAKAApACkAJwAnACcAJwAnACcAKAAoACgAJgAmACUAJQAkACQA
JAAjACIAIAAgACAAHgAdABsAGQAXABUAEgAOAAwACgAJAAkACQAIAAgACAAIAAgACAAJ
AAkACAAIAAgACQAJAAkACwALAAsACwAKAAoACgAJAAgACAAGAAgACgAKAAoACgAKAAkA
CQAJAAcABwAHAAUABgAGAAcACQAJAAkACQAJAAcABwAHAAcABwAIAAkACgAOAA4ADgAO
AA4ADgANAA0ACwALAAwADAALAAoACQAIAAkACwANAA8AEQARABEAEQATABIAEgATABEA
EwAUABQAFgAWABYAFgAWABYAFwAZABgAGAAXABYAFwAXABgAGgAaABsAGwAbABkAGQAY
ABgAGwAbABsAGwAbABsAGgAaABcAFwAXABcAGQAZABkAGQAZABcAFwAXABcAFwAXABgA
FgAWABYAFgAWABYAFQAVABUAFwAXABcAGwAcABwAHAAcABwAHAAbABsAGwAdAB8AIAAg
AB8AHwAgACAAHQAbABoAGQAYABYAFQAVABUAFgAYABgAFgAVABUAFQAVABcAFwAZABcA
GAAYABgAFQAVABMAEwASABEAEAAPAA0ADQAOAA8AEAAQABAAEAAQAA4ADgAPAA4ADgAO
AA4ADQANAA0ADAALAAsACwALAAwADQAPABAADwAPAA8ADwAMAAwADgAQABUAGgAgACgA
NwBFAFUAaQCIAKIAtQDDANEA5wAAARgBJQEYAfgA0gClAGwAKQDq/7L/jP95/3z/if+X
/6L/rP+2/8L/0v/i/+3/+f8EAA0AEgATABQAFQAWABYAFwAXABgAFwAXABcAGQAbABsA
HAAcAB4AHwAfACAAHgAeAB0AHQAbABwAHAAeAB8AIAAhACQAIgAiACIAIgAiACMAIwAk
ACYAJwAnACgAKAAoACgAKgAqACsALAAuAC4ALgAuAC8AMQAxADMANAA1ADYANgA2ADUA
NAA1ADQANgA4ADoAOwA6ADkAOAA3ADgAOQA7ADwAOwA4ADcANQA1ADQANAA0ADMAMgAw
ADAAMAAuAC0AKwAoACcAJgAkACMAIgAhACEAHQAdABwAHAAaABoAGgAaAB0AHQAcABwA
HgAfAB8AHwAfAB8AHwAfABwAHAAcABsAGwAcABsAHgAcABwAHAAcABwAGwAbABsAGwAb
ABsAGQAbABoAGgAbAB0AHQAdAB0AGwAbABsAGwAaABoAGgAaABoAGgAaABoAGgAaABkA
GQAZABkAGgAaABoAGgAaABoAHAAdAB4AHwAdAB0AHQAdAB8AHgAeAB8AHwAhACIAIgAk
ACQAJAAkACQAJAAlACcAJQAmACYAJgAmACUAJQAmACYAJwAnACcAJwAnACYAJgAnACcA
JwAnACUAJQAkACQAIwAjACMAIwAhACEAIQAhACMAIQAhACEAIgAjACQAJgAkACQAJAAk
ACEAIAAeAB0AHgAhACIAIwAhACIAIwAjACMAJgAmACYAJgAmACgAJwAnACcAJgAnACcA
JgAlACUAJgAmACMAIQAgAB8AHwAeAB4AHwAhACIAJAAkACEAHwAeAB0AHAAfACAAIwAl
ACYAJgAmACcAJwAlACUAIgAfABwAGQAWABUAFQAVABgAGAAYABgAGgAYABgAGQAaABoA
GgAaABsAGwAbABoAGQAZABkAGQAbABsAHAAcABsAGwAbABsAHgAgACIAIAAjACoALgAu
ADUARwBdAHMAjACmALcAxwDZAO8ACAEkATUBLgESAe4AvwCEAEEAAgDM/6L/i/+G/5H/
n/+q/7j/xP/Q/97/7P/5/wUADgAVABgAHQAeAB8AIAAlACcAKAAqACkAKQApACsAKgAp
ACkAKAAqACsAKwAsAC4ALgAtAC0ALwAwADAAMgAyADIAMgA0ADIAMgAyADIANAA1ADUA
NgA2ADcANwA4ADoAOgA6ADwAPAA9AD4AQABAAEAAQABBAEMAQwBFAEYARwBIAEgASABI
AEgASgBKAEkASgBLAEsATQBNAE0ATQBOAE8AUQBSAE8ATABLAEkATABMAE0ATgBMAEoA
RwBGAEUARABEAEMAQgBBAEAAPgA6ADgANgA1ADQANQA1ADYANgA2ADYANgA2ADUAMwAy
ADMANQA2ADcANQA1ADUANQA1ADYANwA3ADgAOAA2ADgAOAA4ADgAOAA6ADkAOQA5ADgA
NwA2ADMANgA2ADcAOQA3ADcANwA3ADcANwA3ADcANgA2ADYANgA2ADYANgA2ADgAOAA3
ADcAOQA5ADoAOgA8ADwAPAA8ADoAOwA8AD0APwA/AD8APwBAAEAAQQBDAEAAQQBBAEAA
QABAAEAAQABDAEQARgBJAEgASABHAEYASABHAEcASABIAEkASQBJAEkASQBIAEgASQBJ
AEkASQBJAEkASABIAEUARQBFAEUARgBHAEgASQBJAEcARwBHAEcARwBHAEgARgBGAEYA
RgBIAA==
         </WaveFormData>
      </LeadData>
      <LeadData>
         <LeadByteCountTotal>10000</LeadByteCountTotal>
         <LeadTimeOffset>0</LeadTimeOffset>
         <LeadSampleCountTotal>5000</LeadSampleCountTotal>
         <LeadAmplitudeUnitsPerBit>4.88</LeadAmplitudeUnitsPerBit>
         <LeadAmplitudeUnits>��V</LeadAmplitudeUnits>
         <LeadHighLimit>2147483647</LeadHighLimit>
         <LeadLowLimit>268435456</LeadLowLimit>
         <LeadID>V4</LeadID>
         <LeadOffsetFirstSample>0</LeadOffsetFirstSample>
         <FirstSampleBaseline>0</FirstSampleBaseline>
         <LeadSampleSize>2</LeadSampleSize>
         <LeadOff>FALSE</LeadOff>
         <BaselineSway>FALSE</BaselineSway>
         <ExcessiveACNoise>FALSE</ExcessiveACNoise>
         <MuscleNoise>FALSE</MuscleNoise>
         <LeadDataCRC32>1358190240</LeadDataCRC32>
         <WaveFormData>
9P/0//T/9P/1//b/9//4//r/+v/6//r/+//8//3//v/+//7//v/+//z//P/8//z//v/+
//7//v/8//z//P/8//r/+v/6//r//P/8//z//P/7//r/+f/4//j/+P/4//j/+P/4//j/
+P/6//r/+v/6//z//P/8//z/+v/6//r/+v/8//z//P/8//7//v/+////AAADAAQABAAE
AAQABAADAAEA/v/8//j/+v/5//j/+P/8//7//v/+//7//f/9//z//P/9//3//v/+//7/
/f/9//v/+f/2//P/8//y//D/7v/w//D/8P/w//L/8v/x//D/7//v/+7/7v/w//D/8P/w
/+7/7v/u/+7/7v/u/+7/7v/s/+z/7P/r/+z/7f/t/+7/7P/t//H/8f/v/+//8P/2/wAA
EAAhADgAUQBsAIMAogDLAPsAJwFGAU0BOgEXAesAsQBvACsA8//F/6H/jP+K/5D/lP+Z
/6T/rf+6/8b/0v/b/+H/5P/m/+b/6P/p/+r/7P/s/+3/7f/t/+7/7v/u//D/8v/0//X/
9f/1//X/9f/z//H/7//t/+//8P/x//H/8//z//P/8//2//b/9v/3//f/+P/4//j/9v/2
//b/9v/4//n/+f/6//v/+//8//z//P/7//v/+//7//r/+f/4//r/+//7//v//f/9//7/
/v/9//3//f/9//3//v/+//7//v/+//7//f/8//z//P/8//r/+v/6//r/+P/3//b/9f/0
//P/8v/x//D/7//v/+7/7v/t/+z/6//p/+j/5//n/+f/5//o/+v/6f/p/+n/6v/s/+//
8P/x//D/8P/y//L/8v/y//L/8v/y//L/8//z//H/8P/w//D/8v/y//L/8v/u/+7/7v/u
//D/8P/w/+//7f/u/+7/7f/v/+//7//v/+3/7P/s/+z/7P/t/+3/7f/t/+3/6//r/+n/
6f/q/+r/7P/s/+z/7P/t/+//7//v/+3/7f/t/+7/7v/u/+7/7v/v//H/8f/y//H/8P/w
/+//8P/x//P/9P/y//P/8//z//L/8v/y//L/8//z//P/8//z//P/8//z//X/9v/2//T/
8//y//L/8f/y//P/8//0//H/8f/y//L/8P/w//D/8P/u/+7/7v/t/+3/7f/t/+3/7//v
/+//7v/s/+z/7P/s//D/8v/z//P/9P/x//D/7//u//D/8P/w//D/8v/z//b/9//0//T/
9P/0//T/9f/1//b/8v/y//H/8P/w//L/9P/0//L/8P/v/+//7P/s/+3/7f/v//D/8f/x
//D/7v/s/+n/6f/p/+j/5v/m/+b/5v/m/+b/5v/m/+X/4v/i/+P/4//k/+T/5P/k/+L/
4v/i/+L/4P/g/+D/4P/i/+L/4v/i/+H/4f/h/+D/4P/g/+H/4f/j/+P/4f/k/+7//v8O
ACMAOgBTAG4AiwCsANcABwErAUABNwEaAfUAxQCHAEUACQDX/6//lf+K/4z/kv+U/5n/
nv+l/67/uP/C/8n/z//U/9b/1v/Y/9n/2v/c/9z/3f/d/97/4P/h/+L/4//k/+X/5f/j
/+P/4//j/+L/4f/g/9//4f/i/+P/4//l/+X/5f/l/+j/6P/o/+n/5//o/+j/6P/m/+b/
5v/m/+f/6f/q/+z/6//r/+z/7P/u/+3/7f/t/+3/7P/r/+r/6v/r/+v/6//t/+3/7v/u
/+//7//v/+//8P/y//P/9P/y//L/8v/x/+7/7v/u/+7/8P/w//D/8P/u/+3/7P/r/+j/
5//m/+X/5P/j/+P/4v/i/+H/4P/f/97/3v/e/9//4f/h/+L/5f/j/+P/4//k/+T/5f/k
/+P/5f/m/+n/6v/s/+z/7P/s/+r/6v/r/+v/6f/o/+j/6P/o/+j/6P/o/+f/6P/p/+r/
6f/o/+f/5f/l/+b/5v/l/+f/5//n/+f/5//m/+b/5v/m/+f/5//n/+f/5//l/+X/5f/l
/+b/5v/k/+T/5P/k/+f/6f/p/+n/6//r/+v/7P/q/+r/6v/q/+n/6//r/+z/7//w//L/
8//y//H/8f/w/+//7//u/+3/7//w//H/8v/z//P/8//z//T/9f/2//f/9f/2//b/9P/y
//L/8//z//X/9f/0//T/8//z//T/9P/y//L/8v/y//T/9P/0//P/8//z//P/8//y//H/
8P/u/+z/7v/w//L/9P/2//b/9v/2//j/+P/4//j/+f/5//v/+//4//j/+P/4//f/9//2
//b/9v/2//X/9P/0//b/+P/4//j/9v/1//X/9P/0//X/9f/2//b/9v/1//f/9v/1//P/
8P/v/+3/6v/q/+r/6v/q/+r/6v/q/+n/5v/m/+f/5//o/+j/6P/o/+j/6P/o/+j/6v/s
/+7/8P/t/+z/6//q/+v/6//r/+r/6P/q/+n/6f/p/+n/6f/s//b/BgAaADEATgBtAIoA
qQDOAP8AMQFXAWgBWwE8AREB2wCTAEsADQDb/7P/m/+Q/47/kv+Y/5v/oP+r/7T/vv/G
/83/1f/a/97/4P/i/+P/5P/n/+j/6v/r/+v/7P/s/+z/6//s/+3/7f/t/+3/7f/t/+//
7//v/+//7f/u/+//7//v/+//7//v/+7/7v/u/+//7//w//D/8P/x//L/8//0//P/8//y
//L/8//z//T/9P/2//X/9f/1//b/9v/2//b/9v/3//f/9//3//f/+P/4//n/+f/5//n/
9//4//j/+P/6//r/+v/5//b/9v/2//b/+P/4//j/+P/2//X/9P/z//D/7//u/+3/7P/r
/+v/6v/q/+n/6P/n/+b/5v/m/+f/5f/l/+b/6f/p/+n/6f/q/+v/7f/t/+3/7v/u//D/
8P/w//D/8P/w//D/8P/x//H/8P/u/+3/7P/s/+z/7P/s/+3/7v/v//D/7v/u/+7/7f/r
/+z/7P/r/+v/6//r/+v/6//q/+r/6v/o/+n/6f/p/+r/6//q/+v/6f/p/+r/6v/o/+j/
6P/o/+v/7f/t/+3/7f/t/+3/7v/u/+7/7v/u/+//8f/x//L/8v/y//P/8//z//P/9P/0
//L/8//z//P/9//4//n/+v/5//n/+f/5//f/9//3//f/9//4//j/9v/4//j/+f/5//n/
+f/4//j/9f/1//b/9v/0//T/9P/0//b/9v/2//X/8//z//P/8//1//X/9f/0//b/9v/2
//b//P/+//z//P/8//z/+v/6//r/+v/5//n/+//7//z//P/8//z/+//7//r/+v/5//r/
+v/6//j/+v/8//z/+v/4//f/9//0//T/9f/1//j/+P/4//f/+f/4//f/9f/1//X/9P/y
/+7/7v/u/+7/7P/s/+z/6//s/+z/7f/t/+z/7P/s/+z/7P/s/+z/7P/s/+z/7P/s/+r/
6v/q/+r/6v/r/+z/7P/w//D/8//z//H/7//r/+j/6v/4/woAHQA0AE0AaACHAKYAyQD1
ACEBRAFNAToBGwHzAL0AfQA9AAMA0f+r/5b/kv+U/5j/m/+i/63/uP/E/87/1f/b/+D/
5P/l/+b/5v/m/+r/6v/r/+v/6//s/+z/7P/t/+7/7//v/+3/7f/t/+3/7//v/+//7//w
//L/9P/1//T/8//y//H/8v/y//L/8//x//L/8v/y//P/9P/1//b/9P/1//X/9v/1//X/
9v/2//j/9//3//f/+v/6//r/+v/4//n/+f/5//n/+f/6//r/+//7//v/+//5//r/+v/6
//z//P/8//v//P/8//z//P/7//r/+f/4//j/9//2//X/9P/z//L/8f/w/+//7//u/+r/
6f/o/+f/5v/m/+b/5//p/+n/6v/t/+7/7//w//L/8v/z//L/8f/u/+7/8P/w//L/8v/y
//L/9P/0//X/9f/3//b/9v/2//b/9v/2//b/8//y//H/8P/u/+7/7v/t/+7/8P/x//H/
8f/x//H/8f/x//D/8P/w/+7/7//v/+//8f/x/+//7//w//H/8//0//L/8v/y//L/8//1
//X/9f/z//P/8//0//b/9v/2//b/9//5//n/+v/6//r/+//7//n/+f/6//r/+v/7//v/
+//+//7//v/+////////////AQABAAEAAQD//wAAAAD+//7//v//////AQABAAAAAAD9
//3//v/+//7//v/+//7/AAAAAAAA///+//3//P/7//v/+//7//r//P/8//z//P/8//7/
AQD//wAAAgACAAIAAgAEAAQABAAEAAUABQAHAAcABgAGAAYABgADAAMAAgACAAIAAgAB
AAAA//8AAAEAAAABAAAAAAABAP7//v//////AAAAAAAA//8CAAIAAgABAP3//f/8//r/
9//2//X/9P/2//b/9v/1//b/9v/3//f/9v/2//b/9v/2//b/9v/2//T/9P/0//T/9P/0
//T/9P/z//P/8//y//T/9v/1//P/9f/z//P/9P/2//7/DAAfADAARwBgAHsAlgC3AOEA
EQE2AUUBOgEhAf8A0wCVAFEAEwDj/7v/nv+U/5T/mv+d/6L/rf+6/8b/0v/Z/9//5P/o
/+j/6v/r/+z/7v/u/+//7//x//L/8v/y//X/9v/3//f/9f/1//X/9f/z//P/8//z//P/
9P/1//X/9//3//f/9//2//b/9v/3//X/9v/2//b/9//4//n/+v/8//3//f/+//7//f/9
//z//P/7//v/+//8//z//P/8//7/////////AQABAAIAAgACAAEAAAD/////AAAAAAAA
AAAAAAAA/////wAAAQACAAAAAAAAAAAA/f/7//n/9//4//f/9v/1//T/8//z//L/8P/v
/+7/7f/u/+7/7v/v/+3/7f/u//H/8P/v/+7/7v/v//H/8f/x//L/8v/0//T/+P/4//j/
+P/4//j/+f/5//v/+v/6//r/+v/6//r/+v/2//b/9v/2//b/9v/2//X/9f/2//b/9f/1
//X/9f/1//X/9P/0//T/9P/1//X/9f/3//f/9f/1//X/9f/2//b/9P/0//T/9P/1//f/
9//3//X/9f/1//b/9v/2//b/9v/3//n/+f/6//z//P/9//3/+//7//z//P/8//3//f/9
//3//P/7//r/+//7//v/+//9//3//f/9//v//P/8//r/+//8//7////9//3//P/8//r/
+f/5//j/+P/4//j/+P/6//r/+v/5//n/+f/5//n/+f/5//n/+P/6//r/+v/6//j/9P/3
//j/+//8//3//v8AAAAAAAAAAAAA//8AAP///v/+//7//v///////v/+//z//P/7//r/
/P/+/wAAAAD+//z/+//7//r/+v/7//v//P/8//z/+//9//z/+//5//X/9f/0//L/7v/u
/+7/7v/u/+7/7v/t/+3/7v/w//H/8v/y//L/8v/w//D/8P/w//H/8v/z//T/8//y//H/
8P/v/+//7//u//D/8P/x//H/7//v/+//8v/8/w4AIAA1AEwAaQCGAKMAxADvABkBOQFG
ATkBIAH9AMkAiQBLABMA5f/B/6v/ov+i/6L/ov+n/67/tf++/8j/0v/b/+H/5v/o/+z/
7v/v//D/9P/0//X/9f/0//T/8//y//L/8v/y//H/9P/1//b/9//3//f/9//3//X/9v/3
//f/+P/5//r/+//6//r/+v/7//n/+v/6//r/+P/4//j/+P/6//v/+//8//v/+//8//z/
/f/9//7///8AAAAAAAAAAP/////+//3/AAABAAMABAADAAMAAwADAAMABAAEAAQAAgAC
AAIAAQD+//7//v/+/wAAAAAAAAAAAAD///7//f/6//n/+P/3//b/9f/1//T/8v/x//D/
7//w//D/8P/x//H/8f/y//X/9//3//f/+P/5//v/+//7//j/+P/6//r//P/8//z//P/9
//7/AAABAP///v/+//7//v/+//7//v/8//z//P/8//r/+v/6//n/+//8//z/+//7//v/
+//7//v/+v/6//r//P/9//3//f/9//3/+//7//v/+//8//z//P/8//z//P/9////////
/////////wAAAQACAAMABAAFAAcABwAIAAUABAAEAAMAAwADAAQABAAHAAkACgALAA4A
DgAOAA4ADgANAAwACwAJAAkACQAJAAkACgAKAAgABgAGAAcABwAJAAkACAAIAAcABwAI
AAgACAAIAAgACAAGAAYABgAFAAUABQAFAAUABwAHAAcABgAIAAgACAAIAAgACAAKAAoA
CgAKAAwADAAMAAwADwAPABEAEQAQABAAEAAQAA0ADQAMAAwACgAKAAkACAAGAAgACgAK
AAwACgAJAAkACQAKAAwADQAMAAwADAALAAkACAAHAAUAAQABAAAA/v/9//7///8AAP//
/v/9//v/+//8//7///8CAAIAAgACAAAAAAAAAAAA/v/+//7//v///wAAAQACAP///f/7
//j//P/8//3////9//v//f8EABQAKAA+AFUAcACNAKoAywD4ACsBVQFxAXQBWwE2AQsB
zQCBADkAAQDX/7X/o/+g/6T/qv+u/7P/uv/H/9D/2P/g/+X/6f/u//L/8v/0//X/9v/2
//b/9//3//n/+v/6//r//f/+//////////////////3//f/9//3//f/+////////////
/////wAAAAAAAAEAAQACAAIAAgAEAAQABAAEAAIAAwADAAQAAwADAAQABAAEAAMAAwAD
AAQABAAEAAQABQAHAAgACQAJAAkACgAKAAkACQAJAAkACAAIAAcABgAGAAYABgAFAAUA
BgAHAAgACQAKAAsADAAHAAUAAwABAAAA///+//3//f/9//7//v/7//n/9//1//T/9P/0
//X/9f/1//b/+f/7//v/+//8////AQABAAEAAAAAAAIAAgACAAIAAgACAAIAAgADAAMA
AQAAAAAAAAACAAIAAgACAAAAAAAAAAAA/v/+//7//f/7//z//P/7//v/+//7//v//f/8
//z//P/7//v/+v/5//n/+f/3//f/+f/5//r/+v/6//r/+v/6//3//////////f/9//3/
/v/+//7//v/+////AQABAAIAAAAAAAEAAQACAAMABQAGAAYABwAHAAcABwAGAAUABAAH
AAcABwAHAAcABwAHAAcABwAIAAgABgAGAAYABwAHAAkACQAIAAgABwAHAAgACAAFAAQA
AwACAAAAAAAAAP////////////8CAAMABAAEAAIAAgACAAIAAAACAAYABgAGAAYABgAG
AAYABgAGAAkACQALAAsACgAKAAoACgALAAsACgAKAAgACAAHAAYAAwAEAAUABAAGAAQA
AwADAAIAAgADAAMABgAGAAYABQAFAAQAAwABAAAAAQABAAAA/f/8//v/+v/4//j/+P/3
//b/9v/3//f/+v/6//r/+v/8//z//P/8//r/+v/6//r/+v/6//r/+v/4//f/9v/0//r/
+v/5//v/+//3//P/9P/8/woAHAAvAEQAXQB6AJUAtADfAA8BOQFYAV0BRgEnAf8AwwB9
ADsAAwDZ/7n/ov+e/6L/pv+p/7L/uf/A/8z/2P/h/+f/7v/y//P/9P/0//T/9f/0//T/
8//z//T/9P/0//f/+P/5//n/+//7//v/+//5//n/+f/5//f/+P/5//n/+//7//v/+//8
//z//P/9//3//v/+//7//P/8//z//P/+//////8AAAMAAwAEAAQAAgABAAEAAQAAAAAA
AAAAAAIAAwADAAMAAwADAAQABAAGAAcACAAJAAkACgAKAAoABwAGAAUAAwAEAAQABAAE
AAIAAgACAAIAAQABAAEAAQACAAEAAAD///7//f/9//z/+f/3//X/8//y//L/8v/z//X/
9f/2//n/+f/5//n/+v/7//3//f/9//z//P/+//7/AgACAAIAAgABAAAAAAD//wAAAAAB
AAIAAgACAAIAAgAAAAAAAAAAAAAAAAAAAP//AQACAAIAAQAAAP///v/9/////v/+//7/
/v/////////9//3/+//7//3//f/+//7//v/+//7//v///wEAAQABAAEAAQABAAIAAgAC
AAIAAgAFAAcABwAIAAYABgAHAAcABwAHAAgACAAKAAsACwALAAwADAAMAAwACwALAAsA
CwAJAAkACQAJAAkACgAKAAgACAAIAAkACQALAAsACgAKAAkACQAKAAoABgAGAAYABgAG
AAYABgAFAAYABwAIAAkACQAJAAkACAAHAAYABQAEAAIABAAFAAUABQAHAAgACAALAA0A
DgANAAwACwAKAAoACgAKAAoACwALAA0ADQAOAA4ADgAOAA0ADQAMAAwACQAIAAYABAAG
AAgACgAKAAwACgAJAAkACAAIAAkACQAKAAoACgAJAAgABgAEAAEAAQABAAAA/v/+//7/
/v/+//z//P/8//v/+P/4//n/+f/6//r/+v/6//r/+v/6//r/+v/6//r/+v/8//z//P/8
//r/+f/4//b/9v/4//v/+//7//n/+f/4/wIAEgAiADMASgBnAIIAmwC4AOEAEQE5AU4B
SQEsAQsB3wClAGEAIwDv/8X/qf+c/5z/ov+o/63/tP+//8r/1v/e/+X/7f/y//D/8v/0
//X/9v/4//j/+f/5//n/+v/6//r/+f/6//v/+//9//3//f/9/////////////f/+////
/////////////wAAAAAAAAEAAQACAAIAAgACAAIAAgACAAMABQAGAAgACAAHAAcABgAE
AAMAAwADAAUABgAHAAgACAAJAAkACQAIAAcABwAGAAgACQAKAAsACQAKAAoACgAIAAgA
CAAHAAcACAAJAAoACAAIAAgACAAIAAcABgAFAAIAAQAAAP//AAD//////v/8//v/+v/5
//j/+P/4//n/9//3//j/+//9//3//f/+////AQABAAEAAQACAAUABgAIAAgACAAIAAUA
BAAEAAMABQAEAAQABAAEAAQABAAEAAQABAAEAAQAAgACAAIAAQADAAQABAADAAMAAwAD
AAMAAQAAAAAAAAABAAMABAAFAAUABQADAAMAAgABAAEAAAACAAIAAgACAAUABwAHAAcA
BwAHAAcACAAHAAYABQAEAAUABwAHAAgACAAIAAkACQAJAAkACgAKAAoACwALAAsACgAK
AAoACgALAAsACwALAAsACwALAAsADAAOAA8ADgAOAA4ADwAPAA8ADwAOAA4ADAALAAsA
CgAIAAgACAAIAAgACAAIAAcACQAJAAkACQAJAAkACQAIAAoACgAKAAoABwAIAAgABwAJ
AAsADAAOAA4ADgAOAA4ADgAOAA4AEQARABMAEwAQABAAEAAQAA0ADQAMAAwADAAMAAsA
CgANABAAEwAUABMAEAAOAA0ACgAKAAsACwAOAA4ADgANAAsACgAJAAcABgAHAAcABgAE
AAQABAAEAAEAAAD///3//v/+//////8AAAAAAAAAAAIAAgACAAIAAgACAAIAAgAAAAAA
AAAAAAEAAQABAAAA/v/+/wEAAQD///////8CAAwAGgAsAD8AVABvAIoApQDGAO8AHQFB
AVABRwEsAQkB1wCXAFcAHwDx/83/tf+q/6r/rv+y/7X/uv/F/9D/2v/i/+n/7f/u//L/
9v/4//n/+v/8//z//f/9//v//P/8//z///8AAAEAAQD//////////wEAAQABAAEAAQAC
AAMAAwAAAP///v/9/wAAAAAAAAEAAwAEAAQABAAEAAQABAAEAAMAAwACAAIABQAFAAYA
BgAIAAcABwAHAAgACAAIAAgABwAHAAYABQAHAAcACAAIAAkACQAJAAkACQAKAAoACgAM
AAwADAALAAkACAAHAAYACAAIAAgACAAEAAMAAgABAAAA///+//3//v/9//3//P/5//f/
9f/z//P/9P/1//f/9f/1//b/+f/5//n/+f/6//z///8AAAEA///+/////v////7//f/8
//z//P/9//3////+//7//v/+//7//v/+//z//P/8//z//P/8//z/+//7//z//P/7//z/
/f/+/////v/8//v/+v/6//v/+//7//n/+f/3//f/+f/5//r/+v/6//r/+v/6//v//f/9
//3//f/9//3//v/+//7//v/+//3//////wAAAQACAAQABQAEAAMAAwACAAQABQAFAAUA
CAAIAAgACAAIAAcABgAFAAcABwAHAAcACQAKAAoACAAGAAYABwAHAAYABQADAAIAAwAD
AAQABAAEAAQABAAEAAYABgAGAAUABQAFAAUABQAJAAcABgAHAAgACQAKAAoACgAKAAoA
CwALAA0ADQAMAAwADAAMAAsACwAKAAoACAAIAAcABgAGAAgACgAKAAwACgAJAAkABgAG
AAcABwAIAAgACAAHAAcABgAFAAMAAQABAAAA/v/6//r/+v/6//z//P/8//v/+P/4//n/
+f/8//z//P/8//z//P/8//z/+//6//n/+P/5//r/+//8//3//f/9//z/+P/6//v/+//9
///////+/wQAEgAkADcATABlAHwAlQCyANUAAQEtAUYBPwEkAQMB1wCbAFsAHwDv/8n/
r/+i/6T/qP+s/7H/uP/B/8z/1v/g/+X/6//w//T/9P/2//f/+P/6//r/+//7//v//P/8
//z/+//8//3//f/9//3//f/9/////////////f/+/////////////////wIAAgACAAMA
AQACAAIAAgAEAAQABAAEAAQABQAFAAYABwAHAAgACAAKAAkACQAJAAgACAAIAAgACgAL
AAsACwAJAAkACgAKAA0ADQANAA0ADQAOAA4ADgAMAAwADAALAAoACgAKAAoACgAKAAoA
CgAKAAkACAAHAAgABwAGAAUAAwABAAAA/v/8//v/+v/5//r/+v/6//v/+//7//z/////
//////8AAP//AQABAAEAAQACAAUABgAHAAYABQAEAAIAAgADAAMABQAEAAQABAAGAAYA
BgAGAAIAAgACAAIAAgACAAIAAQADAAQABAADAAEAAQABAAEAAwACAAIAAgAEAAUABQAF
AAUABQADAAMAAgABAAEAAAAAAAAAAAAAAAEAAwADAAMABQAFAAUABgAGAAYABgAGAAUA
BwAHAAgACQAKAAwADQAMAAsACwAKAAoACwALAAsADgAOAA4ADgANAA0ADQANAA0ADQAN
AA0ADwAQABAADgAOAA4ADwAPAAwACwAJAAgACQAJAAoACgAJAAoACwAMAAsACgAJAAcA
CQAJAAkACQAJAAkACQAIAAgACAAIAAgADgAQABIAEgASABIAEQAQAA8ADgAQABEAFAAV
ABIAEgASABIADwAPAA4ADgAOAA4ADQAMAAwADgAQABAADgAMAAsACwAMAAwADQANAA4A
DgAOAA0ACwAKAAkABwAFAAUABAACAAEAAgADAAQABAAEAAQAAwACAAIAAwADAAMAAgAB
AAAA/v/+//7//v/+//7//v/+////AAABAAIAAQABAAEAAAD8//7/////////AQABAAYA
FAAgAC4APwBaAHcAkACnAMYA7wAZATcBRgE5ARwB+wDPAJUAWQAhAPH/z/+9/7b/uP+4
/7j/u/+8/8P/0P/a/+L/6f/v//T/+P/4//r/+//8//z//P/9//3//P/8//v/+v/8//7/
AAABAAEAAQABAAEAAQABAAEAAQD//wAAAQABAAMAAwADAAMAAgACAAIAAwABAAIAAgAC
AAQABAAEAAQABAAFAAUABgAHAAcACAAIAAgABwAHAAcACAAIAAgACAAIAAkACQAJAAcA
BwAIAAgACgALAAwADQALAAwADAAMAA4ADgAOAA0ACwAKAAkACAAIAAgACAAIAAYABQAE
AAMABAADAAIAAQAAAP/////+//3//f/9//3/+f/4//f/9//1//X/9v/5//r/+//8//7/
//8BAAEAAQACAAIABAAEAAUABAADAAIABAAEAAUABQAFAAQABAAEAAIAAgACAAIAAAAA
AAAAAAACAAIAAgABAAEAAgACAAEAAQABAAEAAQD///7//v/+/wAAAQABAAEA//////3/
/f/9//3//v/+/wAAAAAAAAAA//8BAAEAAQADAAMAAwAEAAQABAAEAAQABQAHAAcACAAI
AAgACQAJAAkACQAKAAoADAANAA0ADQAMAAwADAAMAA0ADQANAA0ADQANAA0ADQANAA4A
DgAMAAwADAANAA0ADQANAAwADAAKAAkACQAIAAgACAAIAAgACQAKAAsACwALAAsACwAL
AAgABwAGAAQABQAGAAcACAAIAAoACwALAA0AEAAOAA4ADgAOABAAEAAQABAAEAAPABAA
DwAOAA4ADgAOAA0ADQAMAAwADAAMAAsACgALAA4AEQASABEADgAMAAsADAAMAA0ADQAQ
ABAAEAAPAA8ADgANAAsABgAFAAMAAAD8//z//P/8//3//v//////AAAAAAEAAQAAAAAA
AAAAAAIAAgACAAIAAAAAAAAAAAAAAAAAAAAAAAEAAQABAAAABAAEAAMAAwAFAAUABQAA
AAQAFAAoAD0AUABrAIQAnwC+AOcAEQE1AUoBQQEoAQkB3QCjAGcALwD//9v/wf+2/7b/
uv+6/7//xv/L/9L/2v/i/+n/7f/w//L/9f/4//r//P///wAAAgADAAMABAAEAAQAAgAC
AAIAAQADAAMAAwADAAQABQAGAAcABwAIAAkACQAJAAkACQAJAAgACAAIAAkABwAIAAgA
CAAJAAoACwAMAAoACwALAAwACwALAAwADAAOAA0ADQANABAAEAAQABAAEAARABEAEQAP
AA8AEAAQABEAEQARABEAEwAUABQAFAAVABYAFwAXABMAEgARABAAEQASABMAFAARAA8A
DQALAAsACwALAAsACgAJAAkACAAEAAMAAgABAAIAAgACAAMAAwADAAQABwAFAAUABQAG
AAcACQAJAAkACgAKAAwADAAMAAwADAAMAAwADAANAA0ADwAOAA4ADgAQABAAEAAQAA4A
DgAOAA4ADgAOAA4ADQANAA4ADgANAAsACwALAAsACwAKAAoACgAKAAsACwALAAsACwAJ
AAkACwALAAwADAANAA4ADwAQABAAEQAQAA8AEQARABEAEgAUABQAFAAUABQAFQAUABQA
FAAUABUAFQAWABcAGQAaABoAGwAbABsAGgAaABoAGgAdAB0AHQAdAB0AHQAdAB0AHQAe
AB4AHAAcABwAHQAdABwAGwAZABgAGAAZABsAHAAaABoAGgAaABgAGAAYABcAFwAXABcA
FwAXAA==
         </WaveFormData>
      </LeadData>
      <LeadData>
         <LeadByteCountTotal>10000</LeadByteCountTotal>
         <LeadTimeOffset>0</LeadTimeOffset>
         <LeadSampleCountTotal>5000</LeadSampleCountTotal>
         <LeadAmplitudeUnitsPerBit>4.88</LeadAmplitudeUnitsPerBit>
         <LeadAmplitudeUnits>��V</LeadAmplitudeUnits>
         <LeadHighLimit>2147483647</LeadHighLimit>
         <LeadLowLimit>268435456</LeadLowLimit>
         <LeadID>V5</LeadID>
         <LeadOffsetFirstSample>0</LeadOffsetFirstSample>
         <FirstSampleBaseline>0</FirstSampleBaseline>
         <LeadSampleSize>2</LeadSampleSize>
         <LeadOff>FALSE</LeadOff>
         <BaselineSway>FALSE</BaselineSway>
         <ExcessiveACNoise>FALSE</ExcessiveACNoise>
         <MuscleNoise>FALSE</MuscleNoise>
         <LeadDataCRC32>2161450076</LeadDataCRC32>
         <WaveFormData>
CAAIAAgACAAGAAYABgAGAAYABgAGAAYABgAGAAYABgAGAAYABgAGAAQABAAEAAQABgAG
AAYABgAEAAQABAAEAAQABAAEAAQABQAGAAcACAAKAAoACgAKAAwADAAMAAwADQAOAA8A
EAARABIAEwAUABQAFAAUABQAEgASABIAEgAQABAAEAAQABAAEAAQABAAEgATABMAEwAR
ABAAEAARAA4ADQALAAoACQAJAAcABQAIAAwADQANAAsACgAKAAoACAAIAAoACgAMAAsA
CgAJAAgABgACAAAA/v/9//v/+P/6//n/+f/5//n/+f/3//b/9f/0//T/8//0//T/9f/2
//P/8//z//T/9P/0//T/9P/z//P/9P/0//X/9v/3//f/9v/4//j/+f/1//T/8v/2//v/
BwAVACYAOgBRAGkAiACyAOIADgErATcBLgEcAfwA0ACbAGUAOwAZAPv/5f/f/9n/0P/N
/8//1v/c/+P/6//y//X/9v/y//L/8v/z//T/9//4//j/+v/6//r/+//7//3//v/+//3/
/f/8//v/+//4//b/9P/y//P/9P/0//T/9v/1//T/9P/0//L/8f/w//D/7//v//D/7//v
/+//7//v//D/8f/z//T/9P/0//X/9f/1//X/9f/z//P/8//0//X/+P/5//r//f/9//7/
/v8BAAEAAgACAAMABQAGAAcACgAMAAwACgALAAsADAAOAA0ADQANAA0ADAAMAAoACQAI
AAcABwAHAAQABAADAAMAAwABAAAAAAD9//z/+//6//r/+f/5//n/+f/5//n/+//8//z/
/P/8//r/+v/7//z//P/9//z/+//8//r/+f/5//j/+P/4//f/+P/4//b/9f/0//T/9P/0
//b/9v/0//T/9f/1//X/9f/2//b/9v/3//b/9f/1//X/9v/2//P/8//1//X/8//1//T/
8//x//D/7//v/+7/7v/r/+v/6v/n/+X/5P/i/+L/4P/f/93/3P/Z/9j/1//X/9P/0f/Q
/87/zf/M/8z/y//J/8n/yP/H/8X/w//C/8L/wf/B/7//v/+9/73/vv++/7//wP/A/7//
vf++/77/vv/A/8P/xP/F/8P/xP/E/8P/xf/I/8r/yf/L/8v/y//M/8v/zP/M/8z/y//M
/8v/yf/F/8T/wv/C/8X/xf/F/8X/xP/B/8D/v/++/7z/vP+8/7z/vv++/7//v/+9/73/
vP+8/7//v/+//77/vP+9/73/u/+6/77/w//F/8P/w//C/8L/xP/C/8L/xP/G/8j/yf/K
/8n/yf/I/8X/xf/G/8b/xf/E/8b/x//J/8r/y//M/8v/yv/K/8r/y//M/83/zf/O/87/
zf/N/83/y//K/8n/yP/J/8v/zP/O/9D/0f/S/9P/0//U/9b/1v/X/9f/0v/S/9r/5//1
/wcAGgAwAEkAZQCKALoA6AAMAR8BHwEOAfYA0gCkAG8AQQAbAP3/5f/Z/9P/zf/I/8X/
xf/I/8z/z//T/9j/2//c/9z/3P/c/93/3v/d/97/3v/g/+P/5P/m/+f/6f/q/+r/6f/n
/+b/5f/l/+P/4v/h/+D/4v/i/+H/4P/g/9//3v/e/+D/3v/d/9z/3P/b/9v/3P/e/9//
4P/h/+T/5v/o/+v/7f/u/+//8f/y//P/9P/1//P/8//z//T/8//0//P/8v/z//P/9P/0
//X/9f/2//b/9v/3//f/9//1//b/9f/y//H/7//u/+7/7//v/+//7//u/+7/7P/r/+r/
6f/p/+n/6P/o/+f/5//n/+X/5P/k/+X/5v/n/+j/6//r/+z/7f/v/+//7//x//L/8v/y
//L/9P/0//X/9v/1//f/9//3//f/9v/2//f/9f/2//f/9//2//b/9P/z//P/9P/1//b/
8//y/+//7v/v/+//7//v//L/8v/y//P/8//z//T/9f/2//b/8//z//X/9f/z//X/9v/1
//P/8v/x//H/8P/w//H/8//0//P/9f/0//L/8v/w/+//7f/s/+r/6v/q/+v/7P/t/+//
8P/v/+7/7v/t/+z/7f/t/+3/7f/t/+7/8P/x//H/7//v//H/8f/y//L/9P/0//P/8f/v
//D/8P/w//H/8//z//P/8f/y//L/8f/z//T/9P/x//L/8//0//b/9//4//j/+P/4//j/
9v/z//H/9P/2//b/+P/2//b/9v/2//j/+P/4//j/+P/4//n/+f/4//f/9f/0//P/8//z
//L/8//1//b/9f/z//b/+v/7//n/+f/4//j/9v/0//T/9v/4//j/9//2//X/9f/0//H/
7//u/+z/6f/o/+j/5//n/+f/5//n/+X/5P/k/+T/5f/k/+P/4f/g/+D/3//f/9//5P/m
/+j/6v/p/+n/6P/o/+j/6f/q/+v/6f/q/+r/6P/l/+P/4P/g/+b/8/8DABcALABIAGcA
hwCwAOIAEAE2AUcBQQEwARQB6ACuAHMARQAhAAUA7//f/9X/zf/I/8X/xf/K/87/0//X
/9j/2//c/9z/3P/c/93/3v/h/+L/4v/k/+b/5v/n/+f/6f/q/+r/6f/n/+b/5f/l/+X/
5P/j/+L/4P/g/9//3v/c/9v/2v/a/9r/2P/X/9b/1//X/9j/2v/d/9//4f/j/+T/5P/k
/+X/6P/q/+z/7//w//H/8v/z//H/8f/x//L/8P/y//L/8v/z//P/9P/0//P/8//0//T/
8v/z//P/8//0//b/9v/0//L/8f/x//L/8//z//P/8//0//T/8v/x/+7/7f/t/+3/7v/u
/+3/7f/s/+v/6//s/+z/7P/s/+z/7v/t/+3/7f/x//H/8f/z//b/9v/2//b/+P/4//n/
+v/5//v/+//7//z/+v/5//n/+P/4//j/9//4//j/9v/1//f/+P/5//r/+P/4//b/9v/4
//f/9v/1//X/9P/z//P/8f/x//L/8//2//b/8//z//b/9//2//n/+v/5//f/9v/0//X/
9f/2//f/+f/6//n/+//6//j/+P/5//n/+P/4//j/+P/4//n/+f/5//r/+v/4//j/+f/5
//j/+f/5//n/+//7//z//v///////f/9//3//f/+//7//v/+//3/+//7//z//P/8//3/
//////////8AAAAA/////wAAAAD9//7///8AAAIAAgACAAEAAAAAAAIAAgABAAIAAgAB
AAIABwAKAAgACAAIAAgABwAGAAUABAACAAIAAwADAAMAAwACAAIAAwADAAMAAgAEAAUA
BQADAAEABAAIAAkACAAHAAUABAAEAAIAAgAEAAQABAADAAIAAgADAAMAAQACAAIAAQD/
//r/+v/5//n/+P/3//b/8//0//T/9P/1//P/8//y//L/9P/z//P/8//z//L/8f/w//D/
8f/x//L/8v/z//T/9f/5//z//P/8//v/+f/0/+7/7v/5/wcAFwAoADwAVQBxAJIAuADi
AAwBLwE7ATIBIAEGAdwAqwB5AE0AJwAJAPf/6//j/9z/1//X/9z/4v/n/+v/7v/v//L/
9v/1//T/9P/0//f/+P/4//r/+v/6//v/+//7//z//P/7//n/+P/3//f/9//2//X/9P/1
//b/9v/2//X/8//x//D/7v/s/+v/6v/p/+f/5v/m/+T/5f/m/+f/6P/o/+j/6f/p/+r/
6//t/+7/7//w//H/8v/z//T/9v/2//j/+P/4//r/+//9//7/AQABAAIAAgACAAMAAwAD
AAUACAAJAAgACgAJAAkACgAKAAkACAAHAAgACAAGAAUAAgABAAEAAQAAAAAA//////z/
+f/3//b/9P/0//T/9P/1//X/9v/3//v/+//7//3/+//6//n/+P/2//b/9//4//f/+f/5
//n/+f/4//j/+f/6//z//v////7//v/8//v/+v/6//r/+v/6//r/+P/4//3//f/9//3/
/v/+//7/////////AAABAAIAAgD/////AgADAAIABQAHAAcABgAGAAgACQAJAAoACgAL
AAsACQALAAoACAAIAAkACQAIAAgACAAIAAgACQAHAAcACAAIAAYABgAHAAcABgAHAAcA
BwAHAAcACAAKAAsACwAJAAkACQAJAAoACgAKAAoACQAHAAkACgAKAAoADQAPAA8ADwAN
AA4ADgANAA8AEAAQAA0ADwARABMAFgAUABQAEwASABIAFAAUABMAEgASABEAEgATABUA
FwAXABYAGAAYABgAGAAYABgAGAAYABgAGAAZABkAFwAXABYAFgAZABkAGQAYABYAFwAX
ABUAEQAUABgAGQAZABkAGAAYABgAFgAWABgAGgAaABkAGAAYABkAGQAXABQAFAATABEA
DAAMAAsACwANAA0ADQALAAwADAAMAA0ACwALAAoACgAKAAkACQAJAAoACgAKAAoACAAJ
AAkACgAKAAsADAANAA0ADgAMAAwACwAJAAYABgAEAAkAFQAjADAAQgBXAHEAjACsANgA
BgErATsBOAEsARoB+ADHAJEAZQBBACEABwD5//H/7P/l/+H/5P/s//P/+f/8//3/AAAE
AAIAAgADAAQABQAGAAYACAAKAAoACwALAAsADAAMAAsACgAIAAYABQABAAAA///+/wAA
AAD///7/////////AAD+//z/+//6//n/9//2//b/9P/1//b/9//5//r/+//9//z//P/8
//3//P/9//7////9//3//f/+/wAAAgACAAIABAAFAAcACAAIAAcABwAGAAcACQAKAAsA
CgAMAAwACgANAA0ADgAQABAADwAOAA0ADAAMAAoACQAIAAcABwAHAAQABAADAAMAAQD/
//7//v/8//z//P/8//v/+f/4//f/+P/3//b/9//1//T/8//y//D/8P/x//L/8v/z//L/
8f/u/+z/6//r/+n/6v/r/+v/6f/o/+X/4//f/97/3f/c/9r/2v/Y/9j/2v/Z/9j/1//W
/9b/1v/X/9b/1f/V/9X/1v/W/9P/0//W/9f/1v/Z/9r/2f/X/9b/1P/V/9X/1v/W/9f/
1//V/9X/1P/S/9L/0f/R/9D/0P/Q/9D/0P/R/9P/0//U/9T/0//S/9L/0f/S/9P/0//T
/9D/z//P/9D/0f/R/8//z//R/9H/0v/S/9L/0v/R/8//0P/S/9P/1P/V/9f/1//X/9X/
1v/W/9X/1v/Y/9n/1//a/9v/3P/e/93/3v/e/97/3//g/9//3f/c/9z/2//c/9n/1//Z
/9z/3//g/+H/4v/j/+T/5f/m/+b/5v/n/+f/5//n/+b/5v/q/+v/7P/s/+3/7//w/+//
7//y//b/9//1//X/9P/0//T/8v/y//T/9P/0//P/8v/x//H/8P/t/+r/6v/p/+f/4v/i
/+H/4f/j/+P/4//h/+L/4v/i/+P/4v/h/9//3v/e/93/3f/d/9//4P/h/+L/4f/h/+D/
4P/i/+P/5P/l/+f/6P/q/+j/5f/l/+L/4v/s//n/CQAbAC4ASABlAIMAqADUAAABHgEt
ASkBHAEGAdwAqAB5AFEALQATAP//8//n/9//2P/V/9X/2P/e/+P/6f/s//H/8v/y//T/
9P/1//b/9f/2//b/+P/1//T/9P/z//H/8v/y//H/8v/y//L/8//x//D/7//u/+3/7P/q
/+j/6v/p/+j/6P/o/+b/5f/k/+T/4//j/+T/4v/j/+T/5f/p/+r/6//t/+//8P/x//P/
9f/3//n/+//7//v/+//8//n/+v/5//j/+v/7//3//v/+//3//f/8//r/+//7//v/+//8
//v/+P/3//X/9P/0//X/9f/1//X/9v/2//T/8//w/+//7//v/+7/7v/t/+3/6//p/+j/
6P/q/+r/6v/q/+3/7f/u/+//8v/z//T/9//6//r/+v/6//j/+P/5//r/+//9//3//f/9
//z//P/9//v//P/9//3//P/8//r/+f/4//j/+P/4//b/9v/0//T/9f/1//X/9f/2//b/
9v/3//b/9f/1//X/+f/6//j/+f/3//f/9f/3//j/9//1//T/9P/1//X/9v/2//f/9//1
//f/9v/0//T/9v/3//f/+P/4//j/+P/5//j/9//3//b/9v/2//f/9//6//v/+//7//3/
/f/+/wAA//////3//f/9//3//v/+//7//v/9//v/+f/6//r/+v/5//v/+//7//v//P/8
//v//v8AAAEA//8BAAEAAQACAAEAAgACAAIABAAGAAYABQAGAAYABQAGAAkABgAIAAgA
CAAIAAYABgAGAAYABgAGAAcABwAJAAkACAAIAAgABwAGAAQAAgADAAMAAQD//wIABgAH
AAkACQAIAAgACgAIAAgACgAJAAgABgAEAAEAAQAAAP3/+v/6//n/9//1//b/9v/3//X/
9f/1//P/9P/0//T/9f/2//f/9//4//b/9f/1//X/9v/2//b/9v/4//v//f8AAP7//f/8
//v//f/6//r/+v/3//P/8v/2/wAAEQAjADUATABoAIUApwDYAAoBMgFMAVUBRwEwAQ4B
3ACiAGkAQQAhAAcA9f/t/+f/4//g/9//4f/o/+7/8f/z//T/9f/2//j/+P/4//n/+v/6
//r/+f/6//3//v8AAAEAAgAEAAUABQAFAAQAAwADAAAA/v/8//r/+//8//z//P/8//v/
+v/6//r/+P/3//b/+P/3//f/+P/5//v//f///wEAAgADAAUABQAGAAcACQAIAAkACgAL
AAsACwALAAwADgAQABAAEAAQAA8ADwAOAAwACwALAAoACAAJAAkACQAIAAoACgAIAAkA
CQAKAAwADgAPABAAEQAPAA4ACwAJAAgABwAHAAcACAAIAAcABwAEAAEA///+/wAAAAAA
AAAAAgABAAEAAQAFAAUABQAHAAoACgAKAAoACgAKAAsADAAMAA0ADAALAAsACgAKAAsA
CQAKAAsACwAMAAwACgAJAAgACAAIAAgABwAGAAMAAgAEAAMAAgABAAAAAAAAAAEAAQAB
AAIAAwACAAIA///////////9////AQABAAAAAAACAAMAAwAEAAIAAwADAAEAAQAAAP7/
/v///////v/+//7//v/+/////////wAAAAACAAIAAwADAAQABQAFAAUAAgABAAEAAgAE
AAUABAAFAAUABQAGAAYACAAIAAcABQADAAQABAAEAAMABQAFAAUABQAGAAYABQADAAQA
BAABAAEAAQABAAIAAwAEAAQABAAHAAoACwALAAsACgAIAAgACQAJAAwADgAOAA4ADgAM
AAwADAAMAA0ADgAQABEAEQARABAAEAARABEAEQAQABAAEQARAA8ADAAOABEAEQARABEA
EAAQABAADgAOABAAEgASABEAEAARABEAEAANAA0ADgAOAA0ACgAKAAkACQAJAAkACQAH
AAgACAAIAAkACwALAAoACgAKAAkACQAJAAoACgAKAAoACgALAAsADAALAAsACwALABEA
EgASABIAEQALAAgABgAKABMAIQAvAEAAVABvAIkAqgDWAAYBLgFJAVEBRgE0ARoB7ACz
AH8AVQA3AB0ABwD7//X/7v/r/+v/7P/w//f//f8CAAUACAAKAAkACAAIAAgACAAIAAcA
CAAIAAgACQAJAAsADAAMAAsADQAMAAsACwAJAAgABwAGAAYABgAFAAQABAADAAIAAgAC
AAAA///+//7//f/9//7//f/9//3//f8BAAIAAwAFAAcACAAJAAsACwALAAsACwALAAsA
CwAMAAwADgAOAA4AEAARABMAFAAWABcAGQAaABwAHQAdAB0AHQAeAB0AGgAcABsAGwAc
AB0AHQAdAB0AHgAeABwAGwAbABsAHAAdABsAGgAYABcAEwARABAAEAAQABAAEAAQABEA
EQASABMAFQAVABUAFwAYABgAGAAYABYAFgAXABgAGwAdAB0AHQAcABoAGQAZABkAGgAb
ABsAHAAcABoAGQAaABoAGgAaABoAGgAYABgAGQAZABkAGQAZABgAFwAXABkAGQAaABsA
GgAaABcAFwAXABcAFQAXABcAFwAWABYAFgAXABcAGAAaABsAGwAZABcAFgAUABQAFQAV
ABQAFAAUABQAFAAVABMAEwAUABQAEgASABMAEwAWABcAFwAXABYAFQAVABYAFQAVABMA
EwASABEAEQAQABIAEgARAA8AEQASABIAEgAVABcAFwAXABUAFgAWABUAFwAYABgAFQAX
ABcAFwAYABsAHAAcABwAHQAeAB0AGwAXABYAFAAUABMAEwATABMAFQAWABYAFQAVABYA
GAAXABYAFQAUABQAFAAUABQAFAAUABUAFQAWABcAFwAYABkAGQAZABgAFwAXABYAEwAR
ABQAGAAZABkAGQAYABgAGgAYABgAGgAYABgAFwAWABQAEwARAA0ADAAMAAsACQAIAAgA
BwAHAAcABwAHAAUAAgACAAIAAwADAAMAAgACAAIAAQABAAEABAAEAAQABAACAAMAAwAE
AAEAAQABAAEAAwAEAAYABgAFAAMAAAD+/wIADwAbACcAOgBSAGsAgwCiAMwA+gAgATUB
NwEmARIB8gDCAI0AWwAzABUA/f/t/+X/3//a/9X/1f/a/+D/5f/n/+r/7//u/+z/6v/q
/+v/7P/s/+z/6//s/+z/7P/t/+3/6v/q/+n/5//p/+j/5//n/+X/5P/j/+L/5P/k/+P/
4v/i/+H/4P/g/+L/4P/f/97/3v/d/93/3v/e/9//4P/h/+X/5v/n/+n/6//s/+3/7//u
/+//8P/x//L/8//0//b/9//6//v//P/7//v//P/8//////8AAAAAAAABAAEAAQAAAAIA
AgAAAAMAAwAEAAYABwAHAAcABwAGAAYABAADAAIAAQABAAEAAAAAAP/////+//3//f/+
//7//v/+//7/AAD///////8DAAMAAwAFAAgACAAIAAgACwAMAA4AEAARABMAEwATABAA
DgANAA0ADgAQABIAEwAUABQAEgARABMAFAAVABYAFgAWABQAFAAVABUAFQAVABYAFgAW
ABcAFQAVABYAFwAaABwAGwAdAB4AHwAeACEAIQAfABwAGgAcAB0AHQAeACAAIQAhAB8A
IAAgAB8AIAAfAB0AGgAYABgAGAAYABkAGQAZABoAGgAcABwAHQAdAB4AHwAfAB8AHgAd
AB0AHgAhACEAHwAfAB0AHQAeAB4AIQAiACIAIQAiACQAJQAmACcAKQApACkAKQAqACoA
KQArACwALAApACsAKwArACwAKwAsACwALAAtAC4ALQArACsAKgAoACgAJgAlACQAIwAj
ACYAKAAmACYAJgAmACQAJAAkACQAJgAmACcAJwAnACcAJgAmACcAJwAnACYAJgAnACcA
JQAmACoALwAxAC8ALwAuAC4ALAAqACoALAAuAC4ALQAsACkAKQAoACUAJQAmACYAJQAk
ACQAIwAjACEAHwAdABkAGAAYABgAGQAZABkAGAAYABgAFwAXABcAGgAaABoAGgAaABsA
GwAcAB4AHwAgACEAIQAgACIAIgAhAB8AHAAcACQALQA7AEsAWgBwAIsApwDGAPIAIAFA
AVEBTQE+ASgBAgHMAJkAbQBLADMAHQAPAAUA///6//f/9//8/wQACQANABAAEQAQABAA
EQASABQAFgAVABYAFgAYABgAGAAZABkAGQAaABoAGQAYABYAFAATABMAEgARABAAEAAQ
AA8ADgANAAsACQAIAAoACAAHAAYACQAJAAoADAAOAA8AEAARABEAEgATABUAGgAcAB4A
IQAjACUAJwApACkAKQApACoAKgAsACwALAAvAC8AMAAwADEAMQAyADIAMgAzADMAMwAz
ADQAMwAwADAALwAvADAAMQAxADEAMQAvAC4AKwApACoAKQApACkAKAAoACcAJwAjACEA
IAAgACMAJAAlACYAJgAlACUAJQApACkAKQArAC4ALgAuAC4ALQAsACwALAAqACsAKgAp
ACgAJgAlACUAJQAmACcAJwAkACQAIgAhACAAIAAgACAAHgAeABwAHAAdAB0AHQAdACAA
IAAgACEAIAAfAB8AHwAiACIAHwAfAB8AHwAdAB8AHwAfAB4AHgAgACEAIQAiACEAIQAg
AB0AHgAeAB0AHgAfAB8AHgAeABwAHAAcAB0AHQAdAB4AHgAdABwAHAAbABoAGwAbABsA
GwAbABwAHgAeAB0AGgAZABcAFwAYABgAGgAaABkAFwAVABYAFgAWABQAFQAUABMAFQAW
ABYAFQAVABYAFgATABQAFQAWABgAGAAYABcAFgAYABQAFAAWABYAFgAWABQAFAAUABQA
EgASABMAEwAQAA8ADQAMAAsACwALAAoABwAHAAYAAwADAAYACgALAAsACwAKAAoACAAG
AAYACAAIAAgABwAGAAUABQAEAAEAAAAAAP///f/6//r/+f/5//v/+//7//n/9v/2//b/
9//5//n/+P/4//j/9//3//f/9v/2//b/9v/4//n/+f/6//r/+//8//3/+f/6//r//P/7
//v/+P/2//r/BQARACEAMgBEAFsAdQCSALgA5AAMASUBJQEUAQIB4gCyAH8AUwAtABEA
+f/r/+P/3f/Y/9X/1f/Y/97/4//n/+r/6//s/+7/8P/w//H/8v/1//b/9v/4//j/+P/5
//n/9//4//j/9//2//T/8v/x//H/8P/v/+7/7f/s/+r/6P/q/+n/6P/o/+j/5v/l/+T/
4v/h/+H/4v/k/+X/5v/n/+j/6P/o/+n/6//s/+3/7//y//P/9P/1//X/9f/1//b/9v/4
//j/+P/3//f/+P/4//v/+//8//z//P/9//3//f/7//z/+//4//b/9f/1//b/9v/1//T/
8//y//L/8P/v/+z/6//r/+v/5//m/+T/4//h/9//3v/e/9z/3P/c/9z/2v/Z/9n/2f/Z
/9n/2f/b/9r/2v/a/9r/3P/c/93/3v/c/93/3P/b/9j/1v/V/9X/2P/a/9z/3f/c/9z/
2v/Z/9r/2v/a/9r/3P/c/9r/2v/d/93/3f/d/9z/3P/c/93/3//f/+D/4f/k/+b/5f/n
/+n/6f/n/+n/6v/p/+f/5v/k/+X/5f/m/+b/5//n/+X/5//m/+T/5P/l/+X/5P/k/+P/
4v/h/+H/4//j/+T/5P/i/+L/4//j/+T/5f/l/+X/5//n/+j/6v/q/+n/5v/l/+f/5//o
/+j/6v/q/+n/5//o/+r/6//s/+v/6//p/+f/6f/q/+r/6f/q/+z/7f/r/+v/6//r/+z/
7f/u/+7/7v/v//D/7//t/+z/7P/r/+z/8f/y//L/8v/y//L/7//u/+3/7P/t/+7/8P/x
//H/8f/w//D/7//v/+//7v/u/+//7//t/+z/8P/1//f/9f/1//T/9P/2//T/9P/2//b/
9v/1//T/8v/x/+//6//q/+r/6f/n/+X/5v/m/+f/5//n/+f/5f/m/+b/5v/n/+b/5f/j
/+L/4P/f/9//3//e/97/3v/e/9//4f/i/+T/5P/l/+b/5//l/+b/5v/m/+f/5//k/+b/
7v/5/wMAEQAmAEAAWwBzAJQAvgDmAAYBFwERAQAB7gDMAJwAbQBDAB8ABwD1/+v/4//Z
/9D/zf/L/8z/1P/Z/93/4P/j/+b/5v/l/+T/5P/k/+T/5P/j/+T/4v/i/+P/4//m/+j/
6f/p/+f/5v/l/+X/4f/g/9//3v/c/9z/2//a/9r/2f/Y/9j/1v/U/9P/0v/U/9P/0//U
/9X/1//Z/9v/3//g/+H/4//n/+j/6f/r/+r/6//s/+3/7//v/+//8P/w//L/8v/y//L/
8f/x//D/8f/x//L/8v/w//H/8f/x//L/9P/0//L/7//t/+z/7P/t/+3/7f/t/+r/6v/o
/+f/5//n/+j/6f/m/+b/5f/l/+b/5f/l/+b/5f/k/+P/4v/i/+H/4f/h/+T/5f/m/+n/
7P/s/+z/7P/s/+z/7f/u/+7/7//u/+3/7f/s/+z/7f/t/+7/7//v/+z/7P/q/+n/6P/o
/+j/6P/q/+r/6P/o/+n/6f/p/+n/6P/o/+j/6f/n/+f/6P/p/+v/7P/q/+v/7f/t/+v/
7f/u/+3/6//q/+z/7f/t/+7/7f/t/+z/6f/q/+r/6f/q/+v/6//q/+r/7P/s/+z/7f/v
/+//8P/w//D/8P/x//H/8P/x//H/8f/w/+//7//w//H/8f/v/+//8f/x//L/8v/y//L/
8f/v/+//8P/w//D/8P/x//D/7//u/+7/7f/r/+z/7v/v/+3/7v/v//D/8v/x//L/8v/y
//H/8v/x/+//8P/w/+//8P/z//P/8//z//P/9P/y//L/8v/y//T/9P/0//T/8//y//L/
8f/z//P/8v/y//H/8f/x//D/8P/x//H/7//u//L/9//5//f/9f/y//D/8v/w//D/8v/z
//T/9P/0//P/8//y/+//7f/s/+r/5//j/+L/4P/f/+D/4f/i/+H/4v/i/+L/4//h/+H/
4P/g/+L/4f/h/+H/4P/g/+D/4P/i/+P/4//k/+b/5//o/+n/7f/u/+z/7P/r/+v/5v/i
/+T/7f///w8AIAA2AE8AZwCIALQA3gACARUBFQEGAfQA1ACoAHcASwAnAA0A+f/r/+P/
2//U/9P/0f/S/9L/1//b/97/3//e/97/4P/g/+H/4v/k/+b/5//q/+r/6v/r/+v/6P/o
/+f/5f/l/+T/4//j/+L/4v/i/+L/4P/g/9//3v/g/9//3v/e/9z/2v/Z/9j/1v/V/9X/
1v/X/9n/2//d/9//4P/h/+P/5f/m/+f/6f/q/+v/7P/t/+//7//v//D/8P/y//L/8v/y
//H/8f/w//H/8f/y//L/8P/x//H/8f/0//b/9v/0//P/8f/w//D/8//z//P/8//x//D/
7f/r/+v/6//s/+3/7P/s/+v/6//p/+f/5v/m/+j/6P/o/+j/6v/p/+n/6f/r/+v/6//t
//D/8P/w//D/8v/y//P/9P/0//X/9P/z//P/8v/y//P/9f/2//f/9//3//j/9//3//b/
9v/2//b/+P/4//b/9v/4//f/9v/1//T/9P/0//X/8//z//T/9f/3//j/9v/3//n/+f/3
//n/+f/5//j/+P/5//v//P/+//3//f/8//n/+v/6//n/+v/5//n/+P/4//b/9v/2//f/
9f/1//b/9v/4//j/+f/5//j/+f/5//n/+P/3//f/+P/7//v/+f/5//f/9//4//j/+P/4
//f/9f/z//T/9P/0//L/8//y//H/8v/0//X/9f/3//j/+P/1//f/9//3//j/9//4//j/
+P/2/w==
         </WaveFormData>
      </LeadData>
      <LeadData>
         <LeadByteCountTotal>10000</LeadByteCountTotal>
         <LeadTimeOffset>0</LeadTimeOffset>
         <LeadSampleCountTotal>5000</LeadSampleCountTotal>
         <LeadAmplitudeUnitsPerBit>4.88</LeadAmplitudeUnitsPerBit>
         <LeadAmplitudeUnits>��V</LeadAmplitudeUnits>
         <LeadHighLimit>2147483647</LeadHighLimit>
         <LeadLowLimit>268435456</LeadLowLimit>
         <LeadID>V6</LeadID>
         <LeadOffsetFirstSample>0</LeadOffsetFirstSample>
         <FirstSampleBaseline>0</FirstSampleBaseline>
         <LeadSampleSize>2</LeadSampleSize>
         <LeadOff>FALSE</LeadOff>
         <BaselineSway>FALSE</BaselineSway>
         <ExcessiveACNoise>FALSE</ExcessiveACNoise>
         <MuscleNoise>FALSE</MuscleNoise>
         <LeadDataCRC32>1976080282</LeadDataCRC32>
         <WaveFormData>
4P/g/+D/4P/i/+L/4v/i/+L/4v/i/+L/5f/m/+f/6P/m/+b/5v/m/+j/6P/o/+j/6f/q
/+v/7P/r/+r/6f/o/+r/6v/q/+r/6//s/+3/7v/x//L/8//0//b/+P/6//z//v/+//7/
/v/+//7//v/+//v/+v/5//j/9v/0//L/8P/u/+z/6v/m/+X/5f/l/+X/6P/o/+j/5v/m
/+b/5v/o/+b/5f/j/+T/5P/k/+T/5f/p/+z/7v/u/+3/7P/s/+v/5//m/+b/5//n/+f/
5f/k/+L/4P/e/9z/2v/Z/9X/0//S/9P/1P/U/9H/0P/P/87/yv/I/8b/xP/G/8T/w//C
/7//vf+9/7z/vP+8/7z/vP+6/7v/vP+9/7v/vf/A/8D/wf/C/8T/w//A/7//wf/D/8j/
0f/d/+f/9v8EABYALQBQAHUAlwCwALwAwAC+AK8AlABxAE4AMwAdAAUA7//l/9j/yv/A
/77/wv/E/8n/zP/Q/9T/1f/T/9L/1P/W/9b/2P/a/9v/3f/f/9//3//f/+H/4//m/+b/
4//h/9//3v/X/9P/z//L/8r/yP/H/8b/yP/H/8f/yP/K/8z/zv/R/9P/1P/W/9n/1v/W
/9P/0P/Q/9D/0f/S/9D/0P/Q/9D/0f/T/9b/2f/Z/9j/1f/V/9n/2v/c/93/4P/i/+X/
5//q/+z/7v/w//T/+P/7////BAAHAAkACwAOABAAEgAVABYAFwAWABcAFAASABAADgAM
AAoACQAJAAUAAwAAAP3/+//6//n/+f/2//X/9P/0//L/8//1//f/9//4//n/+v/8//7/
/v/+/wEAAwAFAAcACAAKAAsADAAQABEAEwAVABcAGQAbABwAHgAhACMAJAAmACcAKAAq
AC4AMAAxADMANQA4ADoAPAA+AEAAQgBFAEcASABKAE0AUQBUAFcAWQBdAF4AXwBfAF8A
XwBfAF4AXwBfAGAAYQBkAGYAZwBoAGoAbABuAHIAdAB3AHoAfAB+AIEAhACEAIIAgwCF
AIUAiACJAIgAiQCMAI0AjgCPAJMAlACVAJcAmwCbAJsAmwCeAJ8AoQCkAKcAqQCrAK0A
qwCrAKwArACvALAAsQCyALEAsACvAK4ArgCvAK8ArwCsAKoAqACmAKMAoACdAJoAmACW
AJIAjgCIAIUAgQB8AHYAcABsAGcAZABfAFoAVQBQAEoARQBBAD0AOAA2ADMAMAArACoA
JwAkACQAIgAhAB8AIAAeABwAGgAZABsAHgAgACAAIAAgACEAHwAdABwAHAAfAB8AHwAd
ABsAGAAVABIAEQARABIAEAAQAA8AEAARAA8ADQALAAkABgAFAAQAAwACAAIAAAD///z/
+//5//n/9v/0//L/8P/u/+7/7//w/+//7//x//T/8v/z//T/9v/1//L/7f/t//H/9v/9
/wcAEQAeACwAQABdAIIAowC/ANAA1gDSAMgAtQCUAHEAUgA1AB0ACQD7/+//5P/a/9T/
0v/S/9L/1f/Y/9z/3P/d/93/2//c/93/3P/c/9z/2//b/9v/2//b/9v/3//h/+T/5P/k
/+X/5v/o/+b/5f/k/+P/3f/a/9j/1v/U/9H/z//O/87/0P/S/9X/1v/W/9f/2f/d/+D/
4P/g/+P/5P/m/+j/5//m/+X/5P/i/+P/5f/n/+X/4v/d/9v/2//a/9r/2f/Y/9j/2f/Z
/9f/2P/Z/9r/2v/c/93/3//c/9v/2f/X/9T/0v/Q/8//z//P/83/zf/I/8b/xP/C/8L/
wP+//7//v/+//77/vf++/77/vv+//8L/w//E/8b/x//J/8z/z//S/9T/1v/Y/9n/2v/Z
/9j/2//d/9//4f/g/+D/3//e/93/2//a/9n/1v/V/9T/0v/P/83/yv/G/8T/w//C/8L/
wP++/7v/uf+4/7j/t/+2/7b/tv+2/7f/tv+2/7f/uf+6/7z/vv+//8L/wv/C/8H/wf/B
/8H/wP+//73/vP+7/7n/uv+6/7r/vP+8/7z/vv+8/73/vv++/77/wf/E/8T/xf/H/8r/
y//L/8v/yf/J/8v/y//L/8v/zv/O/87/z//P/8//z//P/9D/0f/T/9b/2f/Z/9n/2f/b
/9v/3P/c/9//4P/h/+L/4v/i/+L/4v/k/+X/5f/l/+X/5P/j/+L/4f/g/9//3v/a/9j/
1P/Q/83/zf/M/8z/zP/J/8j/x//G/8T/w//D/8P/xf/G/8b/xv/D/8T/w//C/8P/wv/C
/8H/xv/G/8b/xv/F/8f/yv/M/8v/yv/J/8n/x//F/8T/xP/F/8X/xf/D/8T/wv/A/77/
uv+5/7n/tv+1/7P/s/+z/7P/s/+z/7P/sP+v/67/rf+q/6r/qP+n/6b/pf+j/6P/o/+k
/6X/pv+j/6L/ov+i/6X/p/+r/7D/tP+3/7j/uv+5/7b/tf+z/7f/vv/H/9P/4f/0/woA
JABDAGoAjwCtAMAAxgDCALYAnQB8AFUANAAbAAkA9//l/9X/yv/E/77/vP+8/8D/wf/E
/8b/yP/J/8n/yf/K/8v/yv/I/8j/x//H/8b/xf/E/8P/yP/L/8//0P/U/9f/2v/e/97/
3f/c/9v/1f/S/9D/zv/M/8n/x//G/8j/yv/M/8//0//W/9r/3//l/+r/7P/u//H/8v/0
//b/9v/2//b/9v/z//P/9P/1//T/8v/u/+3/7v/u/+//7//w//D/8f/x//H/8v/z//T/
+P/6//v//f8AAAEAAQABAP7//v/+//////////3//f/7//r/+f/4//j/9v/1//X/9v/3
//f/9//4//j/+P/5//r/+//8//7///8BAAQABwAJAAwADwASABYAGAAYABgAFwAZABsA
HQAfACAAIAAgAB4AHQAdAB0AGQAXABUAEgAQAA8ADQAKAAgABwAGAAYABQAEAAIAAQAB
AAIAAgACAAIAAgACAAMABgAGAAcACQAKAAwADgAPABEAEgATABMAEQAPAA0ACgAGAAMA
AQD///3//v/+//7//P/8//z//v8AAAEAAgACAAAAAwAGAAYABgAHAAkACQAJAAkABwAH
AAcABwAHAAcACQAKAAsADQAOAA0ADAALAAkACQAKAAwADAALAAoACQAGAAUABQAEAAgA
CAAIAAgACgAKAAoACgAMAA0ADQANABAAEAAQABAAEQAQAA8ADgAQABAADgAMAAgABwAF
AAIAAgAEAAEAAAD///7/+//5//j/9//2//b/9f/0//D/8v/y//L/8v/y//P/8//4//j/
+P/4//n/+//+/wAAAAAAAAAAAQACAAEAAQACAAUABQAFAAMAAwACAAEAAAD/////AAD+
//v/+f/5//n/9v/1//T/8//y//H/8P/v/+z/7P/q/+n/5//l/+L/4f/d/9z/2//a/9f/
1v/W/9b/1f/V/9f/2v/e/+H/4v/k/+P/4v/f/9n/2f/i/+v/9f8DABAAIgA4AE8AbACN
AKsAxgDWANgA1ADJALIAlQB2AFkAPQAlABMABQD4/+z/4v/c/9z/3P/f/+D/4v/g/+H/
4f/f/+D/4f/g/+H/4v/i/+P/5f/l/+X/5f/l/+f/6v/q/+b/5f/k/+T/4P/d/9r/1//V
/9L/0P/O/8z/yf/H/8b/x//I/8n/y//M/87/0f/V/9f/2v/a/9r/3v/e/9//4P/g/+D/
4P/g/+D/4f/j/+X/5//o/+f/6f/s/+z/7f/t/+7/7v/v/+//7//w//H/8v/y//T/9f/3
//z///8BAAMAAwAEAAUABwAHAAcABQAFAAAA/v/8//r/+f/2//T/8//x/+//7P/p/+f/
5P/h/9//3v/d/9z/3P/c/93/3//h/+L/5P/m/+j/6f/q/+n/6P/n/+n/6//t/+//8P/w
//D/8f/x//L/8//0//X/9v/2//f/9//2//T/9P/z//L/8v/0//T/8//z//H/8v/y//L/
8v/y//L/8//y//L/8//1//X/9v/3//f/+v/6//r/+f/5//n/+f/4//b/8//x/+//7f/u
/+7/7v/u/+7/7v/w//P/9f/3//j/+P/7//7//v/7//v//P/7//n/+f/3//f/9//3//f/
9//4//j/+P/5//j/9//2//X/9f/1//b/+P/3//f/9//3//X/9f/2//b/+f/6//v//P/8
//z//P/8//7/////////AgACAAIAAgAAAP7//P/6//r/+v/4//b/8//z//L/8P/s/+z/
7P/r/+r/6P/o/+j/6P/m/+X/5f/l/+f/6P/o/+j/5v/o/+j/6P/q/+r/6//r//D/8P/w
//D/8f/z//b/+P/6//r/+v/7//j/9f/z//L/8f/x//H/7//v/+7/7f/s/+n/5//m/+L/
3v/b/9r/2f/Y/9f/1v/V/9T/0//S/9H/z//O/8v/yf/J/8n/yP/J/8j/yP/I/8j/yP/I
/8n/yv/J/8n/y//O/87/z//Q/9D/0f/Q/83/y//L/87/1//h/+v/9v8GABYALQBIAGkA
iwCoALoAvgDAALsAqgCLAGoATQAzABsABwD3/+r/3v/U/8z/yv/O/9P/1v/Y/9b/2f/Z
/9n/2v/b/9r/2//c/9z/3f/f/9//3//f/9//4f/k/+T/4f/f/93/3P/Y/9X/0v/P/83/
zP/M/8z/zf/N/87/0P/U/9b/2P/b/9z/3P/d/9//4P/i/+H/4P/i/+L/4//k/+L/4v/i
/+L/4//l/+j/6//v//D/7//x//T/9v/5//v///8AAAIAAwAFAAYABwAIAAwAEAATABcA
HAAfACEAIwAlACgAKwAvADIAMwAyADMAMwAyADEAMAAyADAALwAvACwAKwApACcAKQAo
ACcAJwAnACcAJwAoACUAJQAmACcAJwAoACkAKgAuADAAMAAwADMANQA3ADkAPQBAAEIA
RABHAEcASABJAE0ATwBRAFIAVABVAFUAVABWAFUAVABUAFcAWABYAFkAWwBeAGAAYgBl
AGYAZwBpAG0AbgBwAHMAdQB4AHsAfQCBAIIAgwCDAIMAgwCDAIIAhACDAIMAgwCFAIYA
hgCGAIgAiACIAIoAigCLAIwAjACKAIsAjACKAIYAhQCFAIMAgQB/AHsAeQB3AHUAcwBx
AHAAbgBsAGsAaQBnAGUAYwBfAF0AXABcAFgAVQBSAE8ATgBNAE0ATABLAEgARQBCADwA
OAA0ADAALQArACgAJQAjACAAHQAaABgAFgAUABIADwAOAAsACAAFAAUABAACAPr/9P/0
//T/8v/y//L/8v/v/+3/7P/r/+n/6v/q/+r/5v/o/+j/6P/s/+z/7f/t//D/8P/w//D/
8v/1//n//P/6//r/+v/7//z/+//7//z//f/9//3/+//6//j/9v/0//D/7//v/+z/6v/n
/+b/5f/k/+P/4v/h/+L/4f/g/9//3P/c/9r/2f/X/9X/0v/R/9D/0P/Q/9D/zP/K/8n/
yP/I/8f/yP/K/8z/zf/O/8z/y//K/8f/xf/L/9T/3f/n//P/AgAWAC4ASQBsAI0ApwC2
ALoAugCwAJkAegBbAEAAKQATAAEA8f/h/9L/yP/C/77/vv/C/8f/zP/Q/9T/1//X/9b/
2P/a/9r/2f/a/9r/2//Z/9f/1f/T/9X/1//a/9r/3P/f/+L/5v/m/+X/5P/j/+H/3v/c
/9r/2P/V/9P/0v/T/9T/1f/X/9n/2v/c/9//4//m/+b/5v/s/+7/8f/0//T/9P/0//T/
9v/3//n/+//4//b/8v/x//D/7v/t/+v/6v/q/+v/6//o/+j/6P/o/+j/6v/r/+3/7P/t
/+3/7f/q/+j/5v/l/+f/5//l/+X/4//i/+H/4P/g/97/3f/d/93/3f/c/9v/3v/e/97/
3//g/+H/4v/k/+X/5//q/+3/8P/y//T/9v/4//r/+v/6//j/+f/6//v/+v/6//n/+P/3
//X/9P/z//H/7//t/+r/5f/j/+D/3P/a/9f/1P/S/9D/zv/L/8n/xv/G/8X/xP/E/8T/
xP/F/8b/xv/H/8n/zP/O/9D/0f/S/9L/0v/R/87/zf/M/8r/yP/F/8P/wf/B/8L/wv/C
/8L/wv/C/8T/xf/H/8n/yv/J/8v/zf/M/8v/y//M/8v/yf/J/8f/x//I/8n/yv/L/8//
0P/R/9P/0v/R/9D/z//R/9H/0v/U/9X/1f/V/9X/0//T/9T/1P/W/9b/1v/W/9T/1P/U
/9T/1P/V/9X/1f/T/9L/0f/Q/8//zv/N/8z/zP/M/8r/yP/G/8f/x//G/8r/yP/H/8b/
xf/E/8D/v/+//7//wf/C/8L/wv/C/8b/yP/K/8z/zP/N/83/zv/O/87/zv/N/8//0v/U
/9P/0v/R/9H/0f/P/87/zv/N/83/zf/L/8r/yP/G/8T/xP/D/8P/wP/C/8H/wv/D/8T/
w//C/8H/wv/B/8D/v/+//8D/v/+//7z/u/+5/7n/u/+8/73/vv/A/8L/xf/I/8v/y//N
/9D/2P/X/9j/2v/X/9T/0//V/9n/5P/x//3/DQAiADYAUgB5AKAAvwDXAOYA6ADgANAA
swCOAGkATgA3ACMAEQAFAPn/8v/u/+r/6P/s//D/7//w//L/8v/v/+//7f/u/+//7v/r
/+r/6P/n/+n/6f/p/+n/7f/x//b/+P/5//v//f8AAP3/+//5//f/8//w/+7/7P/p/+f/
5v/m/+n/7P/v//P/+f/8/wAABQAIAAwADQAOABIAEgATABQAEQAQAA8ADgAMAAsACwAL
AAkACAAFAAUABgAGAAcABwAGAAYABwAHAAYABgAGAAYABgAIAAkACwAKAAsACwALAAwA
DAAMAA0ADgAPAA4ADwAKAAgABgAEAAcABgAGAAcACAAJAAkACQAJAAgABwAHAAoACwAM
AA4AEQATABYAGQAaABwAHgAgACEAIgAhACAAIAAhACIAIwAgACAAHwAeAB0AGwAaABkA
FgAVABQAEgAPAA8ADgAMAAoACQAIAAgABwAGAAQAAwABAAIAAgACAAIAAgACAAMABAAE
AAUABwAHAAgACQAJAAgACAAIAAcABwAHAAcABgAFAAMAAgABAAEAAgACAAIABAAEAAQA
BgAIAAsADgAQABMAFwAbABwAHgAfACEAIQAkACUAJAAlACYAJwAoACkAKAAoACgAKQAt
AC0ALQAtAC0ALQAuADAALwAvAC8ALwAxADEAMgAyADUANgA3ADgAOgA6ADoAOgA5ADkA
OAA3ADUAMgAvACwAKwAqACkAKAApACoAKQAoACMAIwAiACAAHAAaABwAGgAaABoAGgAY
ABcAFwAXABgAGgAbABwAHAAeAB4AHgAhACIAJAAlACoAKgAqACoAKgArAC0ALgAvADAA
MQAzADYANQA1ADYANwA3ADcANQA0ADIAMAAuACwAKwArACgAJQAjACMAIwAgAB8AHgAd
ABkAFwAVABMAFAAUABIAEQAPAA0ACgAJAAgACAAIAAgABwAGAAYABgADAAEAAQACAAYA
BQAIAAgABwAEAAEAAQADAAoAFQAfACsAOgBMAF4AdwCaAL0A2QDyAPwA/gD6AO8A0ACr
AIoAbQBXAEMALwAfABIABgD8//j/9P/0//f/+v/8//z///8BAAAAAgAEAAQAAwAEAAQA
BQAIAAkACgALAA4AEQAVABYAFAATABIAEgAOAAsACAAFAP7/+v/3//T/8v/v/+3/7P/r
/+z/7f/v//D/8v/1//n/+//+//7//v8DAAQABgAIAAgACAAIAAgABQAFAAYABwAGAAQA
AAD//wAAAAABAAEAAgACAAMAAwAFAAYABwAIAAoADAANAA8ADQANAAwACwAIAAgACAAJ
AAgABwAEAAMAAAD+//z/+v/5//b/9P/z//H/7//s/+n/5f/i/9//3f/a/9n/2P/Y/9f/
1//Y/9n/2f/a/9v/3P/c/97/3v/e/93/3//h/+P/5v/o/+n/6v/o/+f/5//n/+j/6f/q
/+r/6v/r/+v/6v/r/+v/6//s/+z/7P/r/+v/6f/q/+r/6v/o/+j/6P/p/+r/6v/r/+3/
7P/u//D/8f/x//D/7//t/+r/6f/o/+b/5//l/+T/4//j/+T/5P/k/+T/5P/k/+b/6f/r
/+3/7v/u//H/9P/0//L/8//1//X/8//z//H/8f/0//X/9v/3//n/+v/7//3//v/9//z/
+//5//n/+v/8//3//f/9//3//////wAAAAAEAAQABAAEAAYABgAGAAYACQALAAwADQAP
AA4ADQAMAA0ADgAPABAAEQAQAA0ACgAEAAMAAQD+//r/+v/6//n/9//3//f/9v/z//P/
9v/0//T/9P/0//T/9f/3//n//P/+////AAAAAAQABgAIAAsADAAOAA8AEAAQABAAEAAT
ABUAGAAaABoAGgAaABsAGwAZABgAGAAZABkAGQAXABQAEgAQAA4ADAALAAsACAAFAAMA
AwADAAQAAwACAAEAAAD///7//f/9//7//f/9//3//f/8//3///8AAAEAAgAFAAYACAAK
AAoACQAKAAwADgARABYAGAAXABYAEwARABMAHAAlAC0AOwBMAF4AbgCFAKYAxwDjAPYA
/gD8APYA5wDIAKUAhABnAE0AOwArAB0AEAAEAPr/8v/y//T/9//2//b/+v/7//f/9v/4
//r/+v/7//z//P/9/////////////v///wEAAAD///////8AAP///f/7//n/+f/4//j/
+P/6//n/+f/6//3/AAADAAcACAAKAA0AEQAQABIAEQAQABMAFAAWABgAGAAYABgAGAAW
ABcAGQAbABwAHAAaABsAHgAeAB8AHwAeAB4AHwAfACEAIgAjACQAJAAmACcAKQAoACkA
KQApACgAKAAoACkAJgAlACIAIQAdABoAFwAUABAADAAJAAcABQADAAAA/f/7//r/+f/5
//j/9//2//b/9v/3//n/+//8//7/AAACAAUACAAJAAoADgARABQAFwAYABoAGwAcABwA
GwAbABsAHQAdAB0AHAAdAB0AHAAaABoAGQAYABgAFgAWABUAFQAVABYAFgAWABYAFgAW
ABcAFwAWABYAFwAaABwAHgAfACAAIAAgAB8AHQAbABkAFgATABEAEAAPAA0ADgAOAA4A
DAAMAAwADgANAA0ADQAMAAoADQAQABAADgAPABEAEQARABEADwAPABEAEQARABEAEAAQ
ABAAEQARABEAEQARAA8ADwAQABIAFgAXABgAGQAbABsAHAAcACAAIAAgACAAIgAiACIA
IgAkACUAJQAlACUAJAAjACIAHwAeAB0AHAAaABgAFAAQAA0ADQAMAAoABgAEAAIA////
////AAD///7//f/8//r/+f/5//n//f8AAAIABAAFAAgACQAKAA0ADgAQABEAFgAWABYA
FgAZAB0AIgAmACQAJAAkACUAJQAjACIAIgAjACMAIwAhAB0AGgAXABQAFAATABMAEAAN
AAsACwALAAgABQACAP///v/9//z/+//8//z/+v/5//v/+//6//v//f/+////AAD+//7/
//8AAAIAAwAGAAoACAALAA4ADgANAA4ACwALAA8AFAAdACcAMwBAAFIAaACDAKQAxQDh
AO4A9AD0AO4A1wC2AJcAegBjAFMAQwAzACcAHAASAAwACAAKABAAEQASABIAEgARABEA
EgAUABYAFgAVABYAFgAXABkAGQAZABkAGwAdACAAIAAdABsAGQAYABUAEwARAA8ACgAG
AAMAAAD8//f/8//w//L/9P/2//n//v8AAAMABwALAA4ADgAOAA4ADgAPABAAEAAQABAA
EAASABMAFQAXABUAFAARABEAEQAQABAADwAQABAAEQARAA8AEAARABIAFAAWABcAGQAY
ABkAGQAZABcAFgAVABUAFAATABAADwAKAAgABgAEAAUABAAEAAUABgAFAAMAAQADAAIA
AQABAAIAAwAEAAYABAAFAAcACQAKAAwADgAQABMAFgAXABgAGAAZABoAGwAaABoAGQAY
ABYAFQAVABUAEwATABMAEgAQAA8ADQAKAAkABwAFAAQABAAEAAMAAwADAAQABAAEAAYA
BgAGAAcABwAGAAYABwAIAAoADAANAAwADAAMAAsACAAHAAYABAADAAEAAAD///3//v/+
//7/AQACAAMABgAHAAkACwAMAAsADQAPAA4ADgAPABEAEQAOAA0ACgAJAAcABwAHAAcA
CAAIAAgACQAKAAkACAAHAAgACQALAA4ADwAPAA8ADwARABEAEgASABMAEgARABAAEQAS
ABMAFAAVABcAGAAZABsAGgAZABgAGAAYABgAGAAZABYAFAASABIAEgASAA8ADQAMAAsA
CgAKAAkACAAEAAYABgAGAAoACgALAAsADQAMAAsACgAMAA8AEwAWABcAGAAZABsAHQAb
ABoAGgAcAB0AHgAdABwAGgAYABYAFQAVABYAFAATABEAEQARABIAEQAQAA8ADAALAAoA
CQAKAAoACAAHAAgABwAFAAUABAAEAAQABAACAAIAAwAEAAcABwAJAAwACgALAAwADgAP
ABAADwALAA0AFAAdACcAMwBAAFAAYgB5AJYAuQDXAOwA8ADuAOoA2QC6AJsAfgBlAE8A
PQAtACEAFgAMAAYAAgAEAAYACwAMAAwADAAPAA8AEgAUABYAFgAYABoAGwAdACAAIQAi
ACMAJAAlACcAJgAhAB8AHQAcABgAFQASAA8ACgAGAAMAAAAAAP////8AAAQABgAIAAsA
DgAQABMAFwAZABwAHAAcAB0AHAAcABwAHQAeAB8AIAAhACMAJgApACwALAAqACsALgAw
ADMANQA2ADYANwA3ADkAOgA7ADwAQABCAEMARQBEAEUARQBFAEcASABJAEsASQBJAEcA
RwBCAEAAPgA8ADoAOAA3ADcAMgAvACsAJwAkACIAIAAfAB8AHwAfACAAHwAfACAAIQAh
ACIAIwAkACUAJgAlACQAKAArAC4AMQAyADQANQA2ADcANwA4ADkAOwA9AD8AQABBAEEA
QAA+AD8APwA/AEAAQABAAD8APwA/AEAAQABAAD4APgA+AD8APgA+AD8AQQBEAEYASABJ
AEkASABHAEUAQQA/AD0AOgA4ADUAMwAxADAAMAAvAC4ALgAuAC4AMAAuAC8AMAAwAC4A
LwAwAC4ALQAtAC4ALQAqACkAJgAlACUAJQAlACUAJAAkACQAJQAmACUAJAAjACMAIwAk
ACYAJwAnACcAJwAoACkAKwAsAC0ALAArACoALQAuAC8AMAAxADMANAA1ADQAMgAwAC4A
LwAuAC0ALAAqACgAJAAgABwAGwAZABYAGAAWABYAFgAWABYAEQAPAA4ADQAOABAAEQAS
ABAAEgASABIAEgASABMAEwAWABYAFgAWABkAGwAeACAAIAAgACAAIQAfAB0AHAAcABsA
GwAbABkAGAAWABQAEgAOAA0ADQAKAAoACQAKAAsACgAJAAgABwAHAAcABwAHAAQABAAC
AAEA/v/9//v/+//6//r/+v/6//v//P/+/wAAAQABAAMABgACAAUABgAGAAkACAAHAAcA
DQASABcAHwAtAEAAUgBiAHsAnAC9ANUA5gDqAOgA4ADPALQAlwB6AGMATwA/ADEAJQAW
AAwABAAAAP7/AgAFAAgACgAMAA0ADwAPABAAEQAQAA8AEAAQABEADwAPAA8ADwATABUA
GAAYABgAFwAWABYAEQAPAA0ACwAHAAQAAgAAAAEA///+//7/AAACAAQABwAIAAoADQAR
ABYAGgAbABwAHwAgACIAJAAiACIAIgAiACEAIQAiACMAIwAiAB8AHwAeAB4AHwAfAB8A
HgAeAB0AHQAeAB8AIAAhACIAIgAjACIAIwAjACMAHwAeAB0AHQAbABsAGQAZABYAFAAS
ABAAEQAQABAAEQARABEAEAAPABMAFAAVABcAGQAZABkAGgAaABsAHQAfACEAJAAnACoA
LAAuAC4ALgAtAC8AMQAzADEAMAAuACwAKwApACgAJwAlACUAJQAkACAAHwAdABoAHAAb
ABoAGgAbABwAHAAdABsAHAAcABwAHgAeAB4AHwAgACAAIQAjACIAJAAmACcAJgAmACYA
JQAjACEAHwAcAB4AHQAdAB0AHwAgACAAIAAhACIAIwAmACgAKQAqACoALAAvADIAMgAy
ADMANQA1ADMAMwAxADEAMQAxADEAMQA0ADQANAA1ADcANwA3ADcAOgA7AD0AQABDAEMA
QwBDAEUARQBGAEYASABIAEgASABGAEYARgBGAEYARwBHAEcASQBIAEcARgBGAEYARgBG
AEcARgBDAEAAPwBBAEIAQgBDAEQARQBFAEcASABIAEgASABIAEgASQBLAE0ASwBMAEwA
TABNAFAAUQBSAFMAUgBSAFEAUwBSAFEAUABRAFMAVgBYAFYAVABSAFEAUwBRAFAAUABS
AFMAVABTAFQAUgBQAE4ATABLAEsASABGAEMAQgBBAEIAQwBEAEUARQBFAEUARQBEAEQA
QgBBAEIAQwBDAEUARABEAEQARABGAEYARwBIAEsASwBNAFAAUgBVAFYAVgBVAFYAUQBL
AEkAUABZAGMAbQB8AIwAnAC3ANYA9wAPASIBKAEoASQBFwH6AN0AwACrAJkAhwB5AG8A
YgBYAFIAUABMAEoATQBQAFAAUABNAE8AUABSAFQAVABXAFgAWABZAFoAWwBcAF0AXABd
AF8AXgBeAF0AXABcAFsAWQBXAFUAUQBOAEwASgBLAEkASABIAEgASgBMAE8AUgBUAFcA
WwBeAGIAYwBkAGQAZABlAGYAZgBmAGYAZgBmAGcAaQBrAGwAbABqAGsAbQBuAHAAcQBx
AHAAcABvAG8AcABxAHIAcgB0AHUAdwB2AHcAdwB3AHMAcgBxAHEAbwBvAG0AbQBqAGgA
ZgBkAGYAZABjAGMAZABjAGEAXwBfAF4AXQBdAF0AXQBdAF4AXgBfAGEAYwBkAGYAaABq
AG0AcABxAHIAdAB3AHoAfQB7AHwAfAB8AH4AfQB9AH0AewB7AHsAegB5AHkAeAB2AHYA
dQB0AHQAcgByAHEAcQBvAHAAcABwAHAAcABwAHEAcQBwAHAAcQB0AHYAeAB5AHcAdgB1
AHMAcwBzAHMAcgBzAHEAcABvAG0AbgBuAG4AcgB0AHYAegB7AH0AfwCAAH4AgQCEAIQA
gwCDAIQAgwCEAIUAhACFAIYAhwCIAIkAigCKAIoAiwCPAI8AjwCPAI0AjQCOAJAAjwCP
AI8AjwCPAI8AkACQAJEAkACPAI4AkACSAJQAlgCYAJkAmQCZAJsAmgCZAJgAlwCWAJUA
lACTAA==
         </WaveFormData>
      </LeadData>
   </Waveform>
</RestingECG>
