# Supplementary material for: Detection of Left Atrial Enlargement Using a Convolutional Neural Network-Enabled Electrocardiogram
Source: Front Cardiovasc Med. 2020 Dec 17;7:609976. doi: 10.3389/fcvm.2020.609976 (PMC7773668; doi:10.3389/fcvm.2020.609976)
Supplement: Supplementary file 5 [file Data_Sheet_5.ZIP › normal4/1802035845_4408_0000000G.XML]

<?xml version="1.0" encoding="Windows-1252"?>
<!DOCTYPE RestingECG SYSTEM "restecg.dtd">
<RestingECG>
   <PatientDemographics>
      <PatientID>1802035845</PatientID>
      <PatientAge>77</PatientAge>
      <AgeUnits>Years</AgeUnits>
      <Gender>Male</Gender>
      <PatientLastName>fangeng</PatientLastName>
   </PatientDemographics>
   <TestDemographics>
      <DataType>Resting</DataType>
      <Site>1</Site>
      <AcquisitionDevice>MAC55</AcquisitionDevice>
      <Status>Unconfirmed</Status>
      <Priority>Normal</Priority>
      <AcquisitionTime>10:06:38</AcquisitionTime>
      <AcquisitionDate>12-15-2016</AcquisitionDate>
      <CartNumber>1</CartNumber>
      <AcquisitionSoftwareVersion>009C</AcquisitionSoftwareVersion>
      <XMLSourceVersion>MAC5000 v1.0</XMLSourceVersion>
   </TestDemographics>
   <RestingECGMeasurements>
      <VentricularRate>64</VentricularRate>
      <AtrialRate>64</AtrialRate>
      <PRInterval>180</PRInterval>
      <QRSDuration>82</QRSDuration>
      <QTInterval>404</QTInterval>
      <QTCorrected>416</QTCorrected>
      <PAxis>73</PAxis>
      <RAxis>52</RAxis>
      <TAxis>49</TAxis>
      <QRSCount>10</QRSCount>
      <QOnset>230</QOnset>
      <QOffset>271</QOffset>
      <POnset>140</POnset>
      <POffset>192</POffset>
      <TOffset>432</TOffset>
      <ECGSampleBase>500</ECGSampleBase>
      <ECGSampleExponent>0</ECGSampleExponent>
   </RestingECGMeasurements>
   <Diagnosis>
      <Modality>Resting</Modality>
         <StatementCount>4</StatementCount>
         <LabelText>12SL ��ϳ���</LabelText>
      <DiagnosisStatement>
         <StmtFlag>ENDSLINE</StmtFlag>
         <StmtText>�������</StmtText>
      </DiagnosisStatement>
      <DiagnosisStatement>
         <StmtText>����ļ�����</StmtText>
      </DiagnosisStatement>
      <DiagnosisStatement>
         <StmtFlag>ENDSLINE</StmtFlag>
         <StmtText>�����䲻ȷ��</StmtText>
      </DiagnosisStatement>
      <DiagnosisStatement>
         <StmtFlag>ENDSLINE</StmtFlag>
         <StmtText>�쳣 ECG</StmtText>
      </DiagnosisStatement>
   </Diagnosis>
   <Waveform>
      <WaveformType>Rhythm</WaveformType>
      <WaveformStartTime>0</WaveformStartTime>
      <NumberofLeads>8</NumberofLeads>
      <SampleType>CONTINUOUS_SAMPLES</SampleType>
      <SampleBase>500</SampleBase>
      <SampleExponent>0</SampleExponent>
      <HighPassFilter>16</HighPassFilter>
      <LowPassFilter>150</LowPassFilter>
      <ACFilter>NONE</ACFilter>
      <LeadData>
         <LeadByteCountTotal>10000</LeadByteCountTotal>
         <LeadTimeOffset>0</LeadTimeOffset>
         <LeadSampleCountTotal>5000</LeadSampleCountTotal>
         <LeadAmplitudeUnitsPerBit>4.88</LeadAmplitudeUnitsPerBit>
         <LeadAmplitudeUnits>��V</LeadAmplitudeUnits>
         <LeadHighLimit>2147483647</LeadHighLimit>
         <LeadLowLimit>268435456</LeadLowLimit>
         <LeadID>I</LeadID>
         <LeadOffsetFirstSample>0</LeadOffsetFirstSample>
         <FirstSampleBaseline>0</FirstSampleBaseline>
         <LeadSampleSize>2</LeadSampleSize>
         <LeadOff>FALSE</LeadOff>
         <BaselineSway>FALSE</BaselineSway>
         <ExcessiveACNoise>FALSE</ExcessiveACNoise>
         <MuscleNoise>FALSE</MuscleNoise>
         <LeadDataCRC32>2305201263</LeadDataCRC32>
         <WaveFormData>
JgAmACYAJgApACoAKwAsACoAKgAqACoAKgAqACoAKgArACwALQAuAC0ALAArACoALAAu
ADAAMgAxADAALwAuAC8AMAAxADIAMAAwADAAMAAyADIAMgAyADMANAA1ADYANgA2ADYA
NgA4ADgAOAA4ADkAOgA7ADwAPAA8ADwAPAA+AEAAQgBEAEYARgBGAEYASABIAEgASABK
AEwATgBQAFIAUgBSAFIAUwBUAFUAVgBXAFgAWQBaAFgAWABYAFgAWwBcAF0AXgBbAFoA
WQBYAFkAWgBbAFwAWABWAFQAUgBRAFAATwBOAE0ATABLAEoARwBGAEUARABGAEYARgBG
AEMAQgBBAEAAPgA+AD4APgA+AD4APgA+ADwAPAA8ADwAPQA+AD8AQABAAEAAQABAAD4A
PgA+AD4AQABAAEAAQAA9ADwAOwA6ADwAPgBAAEIAQABAAEAAQABAAEAAQABAAEIAQgBC
AEIAQQBAAD8APgBAAEAAQABAAEAAQABAAEAAPwA+AD0APAA+AD4APgA+AD0APAA7ADoA
PAA8ADwAPAA7ADoAOQA4ADgAOAA4ADgAOAA4ADgAOAA3ADYANQA0ADQANAA0ADQAMwAy
ADEAMAAuAC4ALgAuAC0ALAArACoAKQAoACcAJgAmACYAJgAmACUAJAAjACIAIQAgAB8A
HgAcABwAHAAcABoAGgAaABoAGgAaABoAGgAYABgAGAAYABYAFgAWABYAFAAUABQAFAAS
ABIAEgASABQAFAAUABQAEgASABIAEgAQABAAEAAQABAAEAAQABAADwAOAA0ADAAMAAwA
DAAMAAwADAAMAAwACQAIAAcABgAGAAYABgAGAAUABAADAAIABAAEAAQABAADAAIAAQAA
AP7//v/+//7//////////v/8//z//v/+//z//v/+//z//P/8//z//P/8//v/+//7//z/
/f/+/////P/7//z//f/+/wAAAwAAAPz/+//8//n/9v/z//D/7P/s/+n/6P/p/+b/5P/l
/+H/4f/k/+T/4//i/+H/4P/g/+D/3//e/93/3//e/9z/3P/b/9r/3P/Y/9r/2v/a/9j/
1//W/9P/1f/U/9D/0v/U/9H/zP/N/83/y//R/83/yf/M/8j/xP/K/8v/zf/Y/+X/8/8I
ABoAKwA+AEwAUwBQAEAAHQDz/9T/t/+W/4b/hP+E/4P/h/+L/5T/nf+i/6r/sP+x/7D/
sv+2/7P/rP+u/7T/tP+z/7L/sv+y/7L/s/+z/7D/sP+y/7L/sv+y/7H/rv+v/7D/sP+x
/7P/s/+x/7H/sP+x/7D/r/+v/7D/sP+w/7D/sf+x/7H/sP+w/6//r/+x/7H/r/+0/7L/
r/+v/7H/tP+0/7L/sf+w/7L/s/+y/67/rv+w/7D/sf+y/7P/tf+0/7L/sf+z/7X/tv+2
/7j/uP+4/7j/uf+6/7v/uv+5/73/wP++/8H/wf/A/7//v//F/8X/xf/G/8f/yP/I/8j/
yf/N/8//zP/O/87/zv/R/8//z//Q/9D/0f/T/9P/0//T/9T/1P/T/9T/1P/T/9L/1P/U
/9H/0f/L/8v/yv/K/8f/xf/G/8f/xf/D/8H/vf+//8H/vf+8/73/u/+7/73/uv+2/7f/
uP+3/7f/uP+5/7j/t/+2/7X/tf+2/7b/tP+1/7X/uf+3/7f/tf+3/7f/tf+1/7f/uf+3
/7f/uP+4/7X/t/+6/7f/u/+7/7r/uv+4/7j/uf+5/7v/u/+7/7r/uv+7/7v/uv+6/7r/
uv+7/7//vP+8/7z/uv+2/7n/uv+7/7z/vv+//7//v/+//8D/vv++/7v/vf/B/8D/vf/A
/7//vf+8/7z/vv++/77/vv++/77/vv++/7z/vP+9/73/vf+9/73/vf+9/7z/u/+7/7z/
vP++/8H/vf+7/73/vf+9/73/vP+7/73/vf+//7//vv+8/7z/vP+7/7z/v/+//7z/vf++
/8D/v/+//77/vf++/77/vv+//73/vf++/77/wP/A/8D/wP++/8H/wf+9/7//wP/B/8H/
v//A/8D/wP+//7//v//B/7//wP/A/8D/v//A/8P/wv/B/8L/v/++/8H/wv/B/8T/xP/C
/8L/wf/C/8P/xP/F/8b/xf/E/8P/wv/E/8T/xP/E/8b/xv/G/8b/xP/E/8T/xP/G/8b/
xv/G/8j/yP/I/8j/xv/G/8b/xv/H/8j/yv/L/8j/xv/F/8T/yf/K/8v/zv/O/8z/zP/M
/8z/zP/O/8//0//V/9X/1f/T/9P/0//T/9b/2f/b/97/3//c/9n/2f/Y/9X/1P/R/9D/
zv/O/8v/y//L/8r/yv/P/83/y//O/8z/y//K/8n/yP/I/8v/y//N/83/zf/M/8z/zP/M
/8z/z//M/87/zv/O/8z/zP/M/8z/z//P/8z/zf/Q/87/yv/K/8v/y//L/9H/1f/Q/9D/
0v/O/9H/2f/i//P/DwAeACoAQwBYAGIAaQBoAFIAKQABAOD/wf+m/5T/jv+U/5X/lf+f
/67/t/+8/8L/yP/L/8z/zP/M/9H/1P/U/9T/0v/R/9D/0P/R/9L/1P/V/9b/1v/Y/9j/
2P/Y/9f/1P/V/9b/1v/X/9v/2//Z/9n/1//Z/9n/2f/Z/9r/2v/a/9r/2//b/9v/3P/c
/9v/2//b/9v/2f/e/+D/3f/d/9//4P/g/97/3f/b/97/4P/g/97/3v/g/+D/4v/i/+L/
4//j/+L/4v/l/+b/6P/p/+z/5//m/+X/5f/n/+n/6f/p/+r/7P/p/+v/7P/s/+z/7f/y
//P/9P/2//b/9v/1//T/9//7//3/+v/8//z//P////3//f/+//7/AQADAAMAAwACAAIA
AQD/////AAAAAAAAAAAAAP3//f/5//n/+P/4//X/8//0//X/8v/v/+z/5//o/+v/6P/o
/+X/4//j/+X/4//g/+L/5P/g/9//3//f/93/3f/d/93/3f/e/97/3P/d/93/4f/f/9//
3f/f/9//3f/d/9//4f/d/93/3v/e/9v/3f/g/93/4f/h/+D/4P/e/97/3//f/+H/4f/h
/+D/4P/h/+H/4P/i/+L/4v/j/+b/4v/h/+D/4P/c/9//4P/g/+D/4f/h/+H/4f/h/+L/
5P/k/+H/4//m/+T/4P/i/+L/4f/h/+L/5P/k/+T/5P/j/+L/4f/g/+D/4P/h/+H/4f/h
/+H/4f/j/+L/4f/h/+D/4P/i/+X/4v/f/+D/3//g/+H/4f/h/+H/4f/j/+P/4P/e/97/
3v/f/+D/4//j/+H/4f/h/+L/4v/j/+P/4//l/+T/4//j/+L/4f/h/+D/4f/i/+P/5P/g
/+P/4//f/9//4P/h/+H/4//k/+T/5P/k/+P/4v/j/+X/5v/m/+b/4v/i/+T/4v/k/+b/
5P/k/+b/5v/k/+b/5v/g/97/5f/m/+b/5v/m/+b/5P/k/+T/5P/k/+T/5P/k/+T/5P/k
/+T/5P/k/+T/5P/m/+b/5v/m/+T/5P/k/+T/5f/m/+f/6P/n/+f/5//m/+b/5v/o/+j/
6v/s/+z/6v/q/+r/6v/q/+z/7f/v//H/7//v/+//7//v/+//8f/z//T/9v/5//b/9f/1
//f/9f/0//H/7v/q/+z/6f/o/+n/5v/m/+n/5//m/+r/6//r/+f/5f/j/+L/5v/n/+j/
6f/n/+b/5P/k/+T/5P/n/+T/5//o/+n/6P/n/+b/4//l/+f/5P/n/+r/6P/k/+b/5//d
/+H/7f/t/+j/7P/s/+j/6//v//j/DQAjADIARABZAGQAbgB9AHwAYgA7ABUA9v/V/7j/
pP+i/6r/r/+v/7X/wv/J/87/2P/e/9//4v/k/97/4//q/+r/6P/p/+n/6f/q/+j/6P/p
/+n/6f/q/+3/7v/t/+7/7v/s/+z/7P/r/+v/7//v/+3/7f/s/+3/7P/r/+z/7v/v//D/
8P/x//H/8f/y//L/8f/x//H/8f/v//T/8v/v/+//8f/y//L/8P/v/+//8v/0//T/9P/0
//b/9v/2//b/9v/3//X/9P/0//f/+f/6//r//P/4//j/+P/5//v//f/9//3///8CAAAA
AwADAAIAAQABAAYABwAIAAoACQAKAAoACgALAA8AEQAOABAAEAAQABMAEQARABIAEgAV
ABcAFwAXABQAFAATABEAEwAUABQAFAASABIADwAPAA0ADQAMAAwACAAFAAUABQAFAAMA
AQD9////AQD9//z/+f/3//f/+f/1//L/9P/2//X/9f/2//f/9P/z//L/8f/x//L/8v/w
//H/8f/1//P/8f/v//H/8f/w//H/9P/3//P/8f/w/+7/7P/v//P/8f/x//H/8P/w//L/
8v/z//P/9f/1//X/9P/y//P/8//y//T/9P/0//X/+P/0//P/8v/0//D/8//0//b/9v/3
//f/8//z//P/9P/y//L/7//x//X/9P/x//T/8v/x//H/8v/0//T/9P/0//L/8v/y//L/
8v/y//P/8//z//P/8//z//P/8v/x//H/8f/y//X/+f/1//H/8f/v//H/8f/w/+//8f/x
//P/8//y//D/8P/w//H/8v/1//X/7//v/+//8P/w//H/8f/x//P/8v/x//H/8f/x//L/
8v/0//T/9P/0//H/8//y/+3/7f/u/+//7//x//L/8v/y//L/8f/w//H/8//0//T/9P/x
//D/8f/u/+7/8P/u/+7/8f/y//H/9P/y/+7/8P/3//b/8//y//H/8P/w//D/8P/w//H/
8v/z//T/8//y//H/8f/z//P/8v/y//T/9v/2//b/9//2//P/8v/z//T/9f/4//j/+f/6
//n/+f/5//n/+f/7//3///8AAAEAAwD///v//f8BAAEAAwABAP///P/7//b/8//y//D/
8f/1//T/8//0//T/8//y//P/8v/y//X/9f/1//X/9f/0//L/8v/y//L/9f/y//T/8v/y
//D/8P/y//D/8//z//D/8//2//T/8P/y//P/8//x//f/9//0//b/9v/u/+3/9f/6/wsA
IQAuADgARQBSAF4AbwB+AHYAYQBHACQA/f/e/8L/tP+y/7v/wf/D/8r/0//Y/97/4v/l
/+7/9P/y//P/+v/6//L/8//z//P/9P/3//j/+v/7//n/+P/5//j/+//8//z/+v/7//z/
/P/9//3//f/7//v/+//9//3//f/9//7//v/+//7/////////AgACAAEAAQAAAP///P8A
AAAA/f/9////AQACAAEAAQAAAAIAAwACAAIAAgAEAAQAAgACAAIAAwAEAAQABQAJAAgA
CAAHAAgACAAIAAgACQALAA0ADQANAA4AEAANAA8AEgASABIAEwAWABUAFAAUABcAGAAY
ABgAGwAfACEAHgAeAB4AHgAhACEAIQAiACIAIgAjACIAIQAhACIAIgAhACEAIgAiACIA
IAAgAB0AHQAaABsAGwAcABgAFQAVABUAEgAPAAwABwAJAA0ACwAMAAkABwAHAAkABQAC
AAQABgAAAP//////////////////AAACAAMAAgD+//3/AAD9//7//f8AAAEA/f/9////
AQD9//3//v/+//3///8CAP//AAD///3//P/+/wAAAwAFAAQAAwACAAAAAAABAAEAAAAC
AAIAAgADAAYAAgABAAAAAQD+/wIABAACAAIAAwADAAMAAwADAAQABgAGAAMABQAGAAQA
AAACAAQAAwADAAQAAwACAAEAAAAAAAAAAAAAAAIAAgADAAMAAgABAAAA//8CAAIAAgAD
AAEAAAABAAMAAQD//wEAAQADAAMAAgABAAAA//8AAP/////+////AAAAAAAAAgABAP3/
/f/9//7/AAABAAEAAQD///7//f/9//7///8BAAIAAAAAAAAAAAD+/wEAAQD9////AAAB
AAEA//8AAAAAAAABAAEAAQADAAEAAgACAAIAAAAAAAIAAAACAAQAAgACAAMAAgD//wAA
AgACAAAAAwAEAAMAAgABAAAAAgACAAIAAgAAAAAAAAAAAAIAAgACAAIAAwAEAAUABwAF
AAMAAAD+/wEABAAFAAYACAAIAAYABgAEAAQABAAGAAkACwANAA0ADQANAA0ADQAMAA0A
DgAOABMAFwAVABMAEgATABAADwAPAA0ACgAJAAUAAwADAAIAAgAFAAMAAQACAAIAAQAA
AAEAAAAAAAMAAwADAAMAAwACAAAAAAAAAAIABQACAAQAAwACAP///v8AAP7/AQABAP7/
AQAEAAIA/P/+//////8BAAMA///+//7/AAACAAcADQAaACkAOwBKAFwAcwCEAIwAkwCO
AHAASQAnAAgA5//Q/8b/wv/G/8v/y//R/9z/4f/q//j/+v/1//j/+v/4//v/AAD+//z/
////////AAD+//7///////7//v8AAAAAAQACAAIAAAAAAAAA/////wMAAwABAAEAAAAB
AAAA//8AAAIAAwAEAAIAAwADAAMAAgACAAEAAQACAAMAAgAIAAUAAQAAAAEAAwAEAAMA
AwACAAQABQAEAAQABAAGAAYABgAGAAYABwAFAAQABAAHAAgACgALAA4ADAAMAAwADQAN
AA8ADwAPABIAFAARABMAFAAUABQAFQAbABsAGwAcABsAHAAcABwAGwAfACEAHgAfACAA
IQAlACQAIwAjACIAJQAnACcAJwAmACYAJQAjACMAJAAkACQAJgAmACMAIwAdAB0AHAAc
ABoAFwAXABcAFQATABEADQANAA8ACwAKAAsACQAJAAsABgACAAMABAABAAEAAgADAAEA
AQABAAEABAAGAAcABgAEAAMABgADAAMAAQADAAMAAAABAAQABwAEAAMAAwACAAEAAwAG
AAMABwAHAAYABgAFAAQABAADAAUABQAFAAQABAAFAAUABAAEAAQABAAFAAkABgAGAAYA
BgACAAUABgAIAAgACQAJAAUABQAFAAYABgAGAAMABQAKAAgABAAGAAQAAwADAAQABgAG
AAYABgAEAAQABAAEAAYABgAHAAcABQAFAAUABQAFAAQAAwADAAQABAAGAAkABQADAAUA
BQAFAAUABAADAAMAAwAFAAUABgAEAAQABAADAAQABwAHAAEAAQABAAIABAAFAAUABQAF
AAQAAwADAAEAAQACAAIAAwAEAAUABgACAAUABQABAAEAAgADAAMAAQACAAIAAgADAAMA
AwAFAAcACAAIAAgABQAEAAUAAgACAAQAAgACAAUABgAFAAgACAACAAIAAQACAAMABAAF
AAYABQAEAAMAAgAEAAQABAAEAAYABgAGAAYABQAEAAMAAwAEAAUABQAGAAUABgAFAAQA
CAAIAAYABgAHAAgACQAMAAwADQAOAA0ADgAPABAAEQAOAA8AEAAQABUAGQAXABUAFAAV
ABIAEQANAAsACAAHAAQAAwAEAAQAAwAFAAIA//8EAAQAAwACAAMAAgACAAUABAADAAIA
AQACAAAAAAAAAP7/AQD+/wAAAQACAAEAAgACAAAAAwADAP7/AQAEAAIAAAACAAMAAwD9
/wMA///8/wAABAAEAAcAEQAeACkAOwBWAGQAcwCIAJQAmwCcAHwATQArAAoA5f/M/8L/
wP/G/8v/zf/X/+T/4//m//T/9v/1//7/BAD8//v/AAD+//z//v///wAAAgAAAAAAAQAB
AAAAAAACAAIABAAGAAcABgAFAAQAAgABAAUABQADAAMABQAHAAcABwAFAAYABgAGAAYA
BwAHAAcACAAIAAcABwAJAAkABwAMAAoABwAHAAkACAAIAAYABQAGAAoADQAOAAoACgAM
AAwADAAMAAwADQAPAA4ADgARAA8AEAAQABIAEgASABIAEwATABUAFQAVABYAGAAVABcA
GwAcAB0AHwAhAB8AHQAcAB4AIAAhACIAIQAlACcAJAAlACYAJwArACoAKQApACgAKwAt
AC0ALQAtAC4ALgAtACsAKgAoACYAJwAoACYAJwAlACUAJAAkAB8AGwAaABkAGwAZABcA
EwARABMADwAOAA4ADQAOABEADQAKAAwADgAKAAkACQAJAAkACQAJAAkABwAIAAgABgAH
AAcACwAJAAgABQAGAAUAAwADAAUABwAHAAcACAAIAAMABQAIAAUABQAFAAQABAAFAAYA
CAAJAAcABwAHAAYABwAJAAoACgAIAAYABAADAAgABgAHAAgABgACAAUABgAGAAYABwAH
AAcABwAHAAgABgAGAAMABQAJAAgABQAIAAYABQAFAAYABgAGAAYABgAEAAQABAAEAAMA
AgACAAEAAwAFAAcACQAHAAYABQAFAAMAAgADAAUABQADAAUABQAEAAMAAQD//wAAAQAE
AAUABAACAAIAAgAAAAAAAgABAAAAAQACAAQAAQABAAAA//8BAAAA/////wEAAQACAAIA
AgACAAIAAgACAAUABQABAAAAAAAAAP//AAACAAMABAAEAAMAAgADAAIAAgABAAAAAAAA
AAIAAAAAAAIAAAAAAAAAAAD+/wAAAAD+/wAAAAD///7//f/8////AAABAAIAAgABAAAA
/v/8//z//v/+//7/AAAAAP7/AAAAAAAAAAACAAMABQAHAAUABQAFAAUABQAFAAcACQAI
AAoADQAKAAgACQAMAAsACwAJAAcABAABAP3/+//7//z//P////3/+f/8//z/+//6//n/
+P/4//n/+f/5//n/+f/4//b/9v/3//j//P/6//r/+v/6//j/9//2//P/9f/2//T/+P/8
//n/9P/1//X/+//5//P/9//4//L/7v/2//n/+f8IABkAJQA4AEwAVwBmAHQAfQCEAHwA
WQAtAAwA7//M/7b/rv+w/7P/wf/H/8j/1f/i/+D/4v/p/+z/7P/y//X/8v/2//b/9f/1
//X/9v/0//T/9f/1//X/9v/5//r/+P/4//f/9P/1//b/9v/3//j/9//0//P/9P/3//j/
+f/7//z//P/8//n/+f/4//f/+//8//z//f/7//v/+f/+//z/+f/5//v//f/+//3//f/8
//7////+//3//v8BAAIAAQAAAP////8BAAAAAAADAAEAAgACAAQAAgACAAIAAwAFAAcA
BwAHAAoADAAJAAsADQAMAAsACwARABEAEQASABIAEgARABAAFAAZABwAGgAZABgAFwAZ
ABkAGQAaABoAGwAdAB0AHQAbABwAHAAbABsAHAAcABwAGwAaABYAFQATABMAEgASAA4A
CwALAAsADQALAAkABQAFAAcAAwACAAAA/f/8//3//P/6//3/AAD6//n/+f/5//n/+f/5
//n/+f/6//r/+P/1//X/+f/3//X/8//1//X/8v/z//b/+f/1//X/9v/2//X/9//6//f/
9//3//b/9v/2//b/9//3//n/+f/5//j/+P/5//n/+P/4//j/+P/5//3/+v/6//r/+v/2
//n/+v/6//r/+//7//n/+f/5//r//P/8//n/+//9//r/9f/2//j/9//3//j/9v/2//b/
9v/3//j/+f/6//r/+v/7//v/+v/5//j/9//3//b/9f/1//T/9P/2//n/9f/z//X/9f/3
//f/9v/1//X/9f/3//f/9v/0//T/9P/1//b/+f/5//X/9f/1//b/9v/3//f/9//3//b/
9f/1//P/8//0//T/9v/2//b/9v/0//f/9//z//P/9P/1//X/8//0//T/9P/z//f/+f/3
//b/9v/2//b/9v/1//T/8//y//T/9f/2//b/9P/0//b/9v/2//j/+P/2//b/9v/2//b/
+P/5//v//f/9//3//f/9//v/+//9////AAACAAUAAgAAAAEABAADAAUAAwABAP7//P/3
//T/8//y//L/9f/z//D/8v/x/+//8v/z//T/9v/2//X/9P/z//P/8v/w//D/8P/w//P/
8P/y//L/8v/w//D/8P/u//H/8v/w//T/+P/0//D/8v/z//P/9f/z/+//7v/w//D/8v/5
//v//v8LABkAJgA8AFEAXABsAH0AfgB0AF0AOwAYAPv/2v++/7r/wP+9/7v/xf/K/83/
2v/i/+T/6//w/+r/6v/z//T/7v/w//L/8//0//b/8//y//L/8f/y//L/9P/0//f/+P/4
//b/9v/2//X/9f/5//n/9//3//X/9//3//f/9//4//j/+P/4//n/+f/5//j/+P/3//f/
+f/5//f//P/+//v/+//9//3//P/5//f/+f/8//7//v/6//r//P/8//7//v/+/////f/8
//z//////wAAAAACAAAAAAAAAAEABQAHAAcABwAKAAwACQALAAwACgAIAAcADAANAA4A
EAARABIAEgASABIAFQAWABIAFAAWABgAHQAcABsAGwAaAB0AHwAfAB8AHQAeAB4AHQAc
ABwAGwAaABwAHAAZABkAFAATABEAEAANAAsADAANAA0ACwAJAAUAAwAFAAEAAAABAP//
//8BAP7/+v/7//z/+v/5//n/+f/5//n/+f/5//j/+P/3//T/9v/3//z/+//5//f/+f/5
//X/9f/3//n/+f/5//r/+v/2//f/+f/1//j/+f/5//r/+P/4//n/+f/5//n/+f/4//j/
+f/5//j/+P/4//j/+f/+//z//f/+//3/+P/6//r/+v/6//v/+//7//v/+//8//r/+v/3
//n//v/8//j/+v/4//f/9//4//r/+v/6//r//P/8//z//P/5//j/+P/3//j/+f/6//v/
+v/4//b/9f/2//b/+P/7//v/+f/7//v/+f/5//j/9//5//n/+//7//j/9v/2//b/+f/6
//3//f/3//f/9//4//j/+f/5//n/+f/4//f/9//3//f/+P/4//j/+P/4//j/+P/7//v/
9//1//b/9//3//n/+v/6//r/+v/5//j/+f/3//j/+P/4//f/+P/7//r/+P/2//j/+P/4
//j/+v/6//r/+v/5//n/+f/4//n/+v/9//7//f/+//3/+v/8//z//P/8//7///8BAAMA
AwADAAMAAwADAAMABQAHAAYACAALAAgABQAFAAcABQAFAAMAAQD+//z/9//0//P/9f/2
//r/+f/2//j/9//1//X/9f/1//b/+P/3//b/9f/1//T/8v/y//T/9P/3//T/9P/0//T/
8v/y//L/8P/z//X/8v/1//j/9P/w//L/8//3//P/8//3//T/8P/y//b/+f8DABIAIQA3
AEoAVABjAHQAfgCFAIQAZAA5ABkA+v/X/77/tv+y/7D/vf/L/83/1v/h/+L/5P/o/+f/
6P/w//b/8//w//D/9P/x/+//7f/s/+//8v/2//n/9//2//f/9v/1//T/8v/u//L/9P/1
//f/+P/3//T/8//1//f/9//3//f/+P/4//j/9v/3//f/9//6//r/+f/5//f/9//1//r/
+v/3//f/+f/8//z/+v/5//f/+v/8//z//P/8//7//v/9//z/+//7//z//P/9/wEA//8A
AAAAAgABAAIAAwAFAAUABwAHAAcABgAIAAUABwALAAwADQAPABEAEQARABIAEwAUABQA
FAAXABsAHQAaABgAGAAYABsAHAAdAB8AIAAeAB8AHgAdAB8AIAAgAB8AHwAgACAAIAAd
ABwAGAAXABQAFQAVABYAEgAPAA8ADwAOAAsACAADAAQABwAEAAQAAQD/////AQABAP7/
AAACAPz/+//7//v//f/9//3//f/7//z//P/6//n/+f/9//v//f/7//3//f/5//n/+//9
//n/+f/6//r/+f/7//7/+//7//v/+v/6//r/+v/7//v//P/9//7//v/8//3//f/8//z/
/P/8//3////8//z//P/9//r//v8AAAAAAAABAAEA/f/9//3//v8AAAAA/f///wEA/v/5
//r/+//7//z//v/8//z//P/8//z//P/8//z//v/+///////9//3//f/9//3//P/7//v/
/P/8//7/AQD9//v//f/9///////+//3//P/7//z/+//9//z//f/+//3//v8BAAEA////
////AAD+//////////3//P/7//v//P/9////AAD+//7//v/+//r//f/9//n/+//+/wEA
AwABAAAA/v/8//3//f/9////AQACAAIAAgD+//7/AAD+/wgAAAD+/wAAAgD///7//f/8
////AAABAAIAAQABAAEAAAACAAIABAAEAAQABgAGAAQAAgACAAIAAgAFAAcACgANAAsA
CwALAAsADAANABAAEwARABIAFAAQAA0ADQAPAA0ADwANAAsACAAJAAUAAwADAAAAAAAD
AAEA//8CAAIAAQACAAEAAAAAAAMAAwADAAMAAQAAAP7//v/+//7/AQD+/wIAAgACAAAA
AAAAAP7/AQADAAAAAwAGAAQAAAACAAMA/////wMAAwACAP7//P/8/wUADwAYACkAPQBO
AF4AbwCGAJgAnQCaAIYAXwA3ABYA9//c/8b/wv/I/83/y//T/97/5f/u//j/+v/7/wAA
AAD8////AgAEAAYABQAFAAUABgAEAAQABQAFAAYABgAIAAgACAAIAAcABAAGAAgACQAL
AAwACwAIAAcACgANAA4ADwAOAA4ADQAMAAoACwALAAsADAAMAAsACwANAA0ACwAQAA4A
CwALAA0ADwAQAA8ADwANABAAEgASABAAEAASABIAFAAUABQAFQATABIAEgAVABYAGAAZ
ABwAGQAYABcAFwAaAB0AHgAfACEAJAAiACUAJQAkACMAIwApACkAKQAqAC0ALgAuAC4A
LwAzADUAMgAyADIAMgA1ADcANwA4ADgANwA5ADkAOQA3ADgAOAA3ADkAOgA6ADoANwA2
ADIAMQAtAC0ALAAsACsAKQAqACsAKQAnACUAIQAhACMAHwAeAB0AGwAbAB0AGgAWABcA
GAAXABcAGAAZABgAFwAWABUAFgAYABkAGAAXABcAGwAZABcAFQAXABcAFAAVABgAGwAY
ABcAFwAWABUAFwAaABcAGwAbABoAGgAYABgAGQAZABkAGQAZABgAFgAXABcAFgAZABoA
GwAdAB8AHAAcABwAHAAYABsAHAAcABwAHQAdABsAGwAbABwAHgAeABsAHQAgAB4AGgAc
ABoAGQAZABoAHAAcABwAHAAbABoAGQAYABoAHAAfACEAIAAfAB4AHQAdABwAGwAbABoA
GgAcAB8AGwAZABsAGwAdAB0AHAAbABkAGQAbABsAGgAYABgAGAAbABwAHwAfABkAGQAZ
ABoAGAAZABkAGQAcABwAHAAdABsAGwAcABwAHAAcABwAHAAaAB0AHQAZABkAGgAbABsA
IwAeAA==
         </WaveFormData>
      </LeadData>
      <LeadData>
         <LeadByteCountTotal>10000</LeadByteCountTotal>
         <LeadTimeOffset>0</LeadTimeOffset>
         <LeadSampleCountTotal>5000</LeadSampleCountTotal>
         <LeadAmplitudeUnitsPerBit>4.88</LeadAmplitudeUnitsPerBit>
         <LeadAmplitudeUnits>��V</LeadAmplitudeUnits>
         <LeadHighLimit>2147483647</LeadHighLimit>
         <LeadLowLimit>268435456</LeadLowLimit>
         <LeadID>II</LeadID>
         <LeadOffsetFirstSample>0</LeadOffsetFirstSample>
         <FirstSampleBaseline>0</FirstSampleBaseline>
         <LeadSampleSize>2</LeadSampleSize>
         <LeadOff>FALSE</LeadOff>
         <BaselineSway>FALSE</BaselineSway>
         <ExcessiveACNoise>FALSE</ExcessiveACNoise>
         <MuscleNoise>FALSE</MuscleNoise>
         <LeadDataCRC32>2283324791</LeadDataCRC32>
         <WaveFormData>
LgAuAC4ALgAvADAAMQAyADIAMgAyADIAMgAyADIAMgA0ADQANAA0ADQANAA0ADQANQA2
ADcAOAA2ADYANgA2ADcAOAA5ADoAPAA8ADwAPAA+AD4APgA+AEAAQABAAEAAQQBCAEMA
RABGAEYARgBGAEkASgBLAEwATgBOAE4ATgBRAFIAUwBUAFUAVgBXAFgAWgBaAFoAWgBc
AF4AYABiAGQAZABkAGQAZQBmAGcAaABqAGoAagBqAGgAaABoAGgAaQBqAGsAbABrAGoA
aQBoAGkAagBrAGwAaQBoAGcAZgBjAGIAYQBgAF0AXABbAFoAWABWAFQAUgBSAFIAUgBS
AFAATgBMAEoASABIAEgASABIAEgASABIAEYARgBGAEYASABIAEgASABIAEgASABIAEgA
SABIAEgASABIAEgASABGAEYARgBGAEgASgBMAE4ATABMAEwATABMAEwATABMAE4ATgBO
AE4ATgBOAE4ATgBOAE4ATgBOAEwATABMAEwASgBKAEoASgBIAEgASABIAEgASABIAEgA
RgBGAEYARgBFAEQAQwBCAEIAQgBCAEIAQgBCAEIAQgA/AD4APQA8ADwAPAA8ADwAOwA6
ADkAOAA4ADgAOAA4ADYANAAyADAAMAAwADAAMAAuAC4ALgAuAC0ALAArACoAKAAoACgA
KAAnACYAJQAkACIAIgAiACIAIAAgACAAIAAeAB4AHgAeABwAHAAcABwAGwAaABkAGAAY
ABgAGAAYABgAGAAYABgAFgAWABYAFgAUABQAFAAUABQAFAAUABQAEwASABEAEAAQABAA
EAAQAA4ADgAOAA4ADAAMAAwADAAKAAoACgAKAAkACAAHAAYACAAIAAgACAAFAAQAAwAC
AAEAAQACAAQABwAHAAgACgAKAA0AEAAPAA0AEAAQABAAEQASABEAEAARABIAEgATABUA
FAAUABUAEgAPABEADQAKAAgABAABAPv/+//7//v/+P/2//L/7f/t/+n/5//l/+L/3//e
/9r/3P/d/93/2//Z/9n/2P/Y/9n/2P/X/9X/1f/U/9T/1P/Q/9P/0//R/9H/0f/R/9D/
zf/N/87/z//N/8v/yv/L/8f/xf/F/8X/xf/L/8b/wf/F/8f/yv/R/9b/3f/o/+3/9P8G
ABsALQBDAFUAUgAvAAoA8f/r/+3/7f/c/73/ov+R/4j/iv+W/6P/qv+z/73/v/+9/73/
vf+8/7j/tP+0/7X/s/+z/7L/sv+w/7D/sv+y/6//r/+v/7P/sP+v/7H/rv+s/6//r/+v
/7H/sf+v/67/rf+u/6//rv+u/67/rv+u/6//sf+v/63/q/+t/63/rf+w/67/rf+t/7D/
sP+w/7L/sv+z/7P/sf+x/7L/tP+0/7L/sv+1/7X/tv+2/7f/uP+3/7b/tv+4/7n/uv+8
/73/vf/A/77/vv/A/8H/wf/B/8b/x//H/8f/xf/G/8b/yf/M/83/zv/Q/9P/0//S/9H/
0v/T/9T/1P/Y/9j/1P/W/9j/1v/W/9n/2f/a/9v/2//Z/9v/3f/b/9n/2f/a/9r/3P/e
/9r/1//V/9X/1f/V/9L/0f/O/87/zf/K/8j/xP/E/8T/w//A/8L/wP+//77/uv+6/7r/
uv+6/7r/uv+6/7j/uP+3/7T/t/+6/7b/s/+4/7j/uP+3/7f/t/+3/7f/uf+2/7n/vf+7
/7j/uP+4/7j/uv+7/7v/vf++/73/vv+8/7z/vv++/7//wP/A/8D/wv/C/8L/wv/A/8D/
wP/B/8P/xP/E/8P/wP+//77/vv/B/8L/w//E/8P/w//C/8L/wf/B/8D/wP/D/8L/w//F
/8T/wP+//7//wf+//8H/wf/A/8D/wf/B/7//v/+//7//vv++/7v/u/+8/77/vP+8/77/
vv++/8D/vf+9/73/vf+7/73/v/+8/7z/vP+8/7//v/+8/7z/vP+9/73/vf+9/7z/vP+9
/73/vf+9/7z/u/+8/73/u/+8/7r/uv+8/73/v/+9/73/vv++/7z/vP+8/7z/vv/A/8D/
vf+9/73/vf/A/8D/vf/A/8D/v/++/73/vv+//8D/w//C/8H/vv+9/8H/wf+//8H/vv++
/8P/wf++/7//wP/B/8L/wP/A/8D/wP/C/8L/wv/C/8L/wv/C/8L/wv/C/8L/wv/E/8T/
xP/E/8b/xv/G/8b/xv/G/8f/x//K/8z/zf/N/8z/zv/P/9P/2f/Z/9n/3P/c/9z/3v/g
/+D/4P/i/+T/4//l/+X/5P/k/+X/5f/j/+b/4//i/+D/3v/b/9f/1//U/9P/0v/Q/9D/
zf/M/8n/x//F/8X/w//F/8L/wv/D/8P/wf/B/8H/wP/A/8L/wv/E/8P/w//C/8T/xP/C
/8X/xf/D/8X/xf/F/8T/w//D/8T/xf/F/8X/xP/H/8X/w//D/8P/w//D/8j/y//J/8//
1v/V/9z/6f/w//f/BAAQACEAOQBTAGEAWAA3ABQA/////wMABQD0/8//sv+j/5z/nv+s
/73/xP/J/9H/1//Z/9f/1f/S/9T/1P/U/9P/0v/R/8//zv/P/9D/0//U/9P/0//T/9f/
1P/T/9X/0v/S/9X/1f/V/9f/1//V/9T/0v/U/9b/1v/Y/9j/2P/Y/9f/2f/X/9X/1v/Z
/9r/2//c/9r/2f/Z/9z/3P/c/97/4P/h/+H/3//d/97/4P/g/+D/4P/j/+P/5P/k/+X/
5v/m/+b/5//q/+r/6v/r/+v/6f/s/+r/6v/s/+3/7f/t//D/8f/x//H/8//0//T/9//6
//v//P/+/wAA///9//v//f///wEAAgAEAAQAAAACAAQAAgACAAUABQAGAAcABwABAAMA
BQADAAMAAwAEAAQABAAGAAIA//////////////7//f/6//r/9//0//L/7v/w//D/7//s
/+r/6P/n/+b/5f/m/+f/6P/l/+T/4//i/+D/4P/f/9z/4f/k/+D/3f/g/+D/4P/f/9//
3//f/9//4f/e/+H/5f/j/+D/4P/g/+D/4v/j/+P/5P/k/+L/4v/k/+T/5v/m/+X/5v/m
/+b/5v/m/+b/5v/o/+j/6P/p/+f/6P/o/+f/5f/l/+X/5v/m/+b/5v/m/+f/5//m/+b/
6f/p/+j/6P/m/+T/5P/l/+f/5P/k/+X/5f/j/+X/5f/h/+D/4P/f/+D/4f/i/+P/4v/i
/9//3//i/+T/4v/i/+L/4v/i/+T/3//f/9//3//e/+H/5P/i/+L/4v/i/+X/5P/g/9//
3v/f/9//3//f/97/3v/f/9//4P/h/+H/4f/j/+P/4P/g/93/3P/d/93/4P/f/+D/4v/g
/97/3v/e/9r/3P/e/97/3//f/9//3//h/+D/3P/e/9//3//f/9//3f/d/93/3//h/+H/
3//f/9//3//d/9//4P/c/93/4f/g/97/3v/e/97/3v/e/97/3v/g/+D/4P/g/97/3v/e
/97/4P/g/+D/4P/i/+L/4v/i/+D/4P/g/+D/4//j/+T/5v/l/+X/5v/o/+v/7//z//P/
8//2//b/9v/4//r/+v/6//7/AAABAAMAAQAAAAAAAQADAAEABAABAP7//P/4//X/8f/x
//H/8f/v/+7/6//n/+f/4//h/9//3f/b/9v/2P/Y/9n/2f/X/9n/2f/Y/9j/3P/c/9z/
2//b/9r/2v/a/9j/2//b/9n/2f/Z/9n/2P/X/9f/2P/Z/9v/2//c/9//3P/Z/9j/1//V
/9n/4v/f/9v/4f/m/+X/7P/3/wAACQAUACIANwBNAGEAdwB6AFsANAAhACUALwAxACAA
///c/8X/vP+6/8L/z//W/9v/5f/t/+3/7f/t/+b/5P/q/+z/5//l/+X/5P/k/+L/4v/k
/+T/4//j/+P/5//j/+P/5v/k/+L/5f/l/+X/5v/n/+b/5v/l/+b/5//m/+j/6P/o/+j/
6f/r/+n/5//n/+n/6f/p/+z/6v/p/+n/6P/o/+j/6v/q/+v/6//p/+r/7P/v//D/7v/u
//H/8f/y//L/8//0//P/8v/y//T/9v/2//f/9//1//j/9v/2//z//f/9//3//v//////
///9//7//v8BAAQABQAGAAgACwALAAoACQAMAA0ADgAOAA4ADgAKAAwADgAMAAwADwAR
ABIAEwATAA4ADwAQAA0ADgAPABEAEgASABQAEAANAA0ADQANAA0ACAAHAAQABAAEAAIA
AQD+//7//v/9//r/+P/2//X/9P/y//L/8v/y//P/8v/x//D/7v/u/+3/6v/t//D/7P/p
/+7/7v/u/+3/7f/t/+3/7f/t/+r/7f/x//D/7P/r/+r/6//u//D/8f/x//D/7f/s/+3/
7v/x//L/8//0//T/9P/z//L/8f/w//L/8v/y//P/8f/y//L/8f/z//P/8//0//T/9P/0
//T/8f/x//D/8P/w/+//7f/s/+//7v/v//H/7//s/+z/7f/t/+v/7f/t/+j/6P/p/+n/
6f/p/+n/6f/q/+r/5//n/+j/6v/o/+j/6v/q/+r/7P/n/+f/5//n/+X/5//p/+b/6P/o
/+j/6//r/+j/6P/o/+v/6//r/+v/6P/o/+n/6f/p/+n/6P/n/+n/6f/m/+b/5v/m/+j/
6f/r/+n/6f/q/+n/5v/l/+T/5P/m/+j/6P/p/+n/6f/p/+r/6v/n/+r/6v/p/+j/5//n
/+f/5//p/+n/6f/n/+f/6f/p/+f/6f/q/+j/5//r/+z/6//q/+n/6P/o/+j/6P/o/+r/
6v/q/+v/6f/q/+z/7f/v//D/8v/z//X/+f/5//n//P/8//z//v8AAAAAAAACAAYABwAJ
AAkACgAKAAsACwAKAA4ADAAMAAoABgADAP//AQABAAEAAQAAAP3/+f/3//H/7//t/+3/
6f/p/+b/5v/p/+n/5//n/+n/6P/o/+r/6P/o/+f/5//m/+b/5v/k/+n/6f/n/+n/5//n
/+b/5f/l/+b/5//n/+f/6P/r/+n/6P/p/+r/6//p/+r/6//p/+v/7v/t//D/+f8CABMA
HgAiACsAQQBXAG8AigCPAG4ARwA7ADkAOQA4ACkABgDn/9L/yP/I/9H/2v/j/+v/8f/3
//3////8//r//P/6//P/9f/1//T/9P/0//T/9v/2//H/8f/x//X/8//z//b/9P/y//X/
9f/1//X/9f/z//L/8v/0//b/9v/2//b/9v/2//n/+//5//f/9//5//n/+f/7//j/9v/1
//j/+P/4//r//v///////f/7//z//v/+//z//P///////v/+////AAACAAIAAwAGAAQA
BAAFAAUABwAKAAgACAAKAAsACwALAA4ADwAPAA8AEQASABIAFQAWABUAFAAUABoAGwAb
ABsAHgAfACAAIAAhACAAGwAcAB8AHgAfACMAIgAiACIAIQAdAB8AIQAfAB8AHwAgACAA
IAAiAB4AGwAaABsAHAAdABoAGQAWABYAFAAQAA0ACAALAAwADAAKAAgABgAFAAQABAAE
AAQABAACAAAA/v/8//7//v/9//r///8CAP7/+//9//z/+//5//r/+//8//3//f/6//3/
AQD///z//P/8//z//v///////v/+//z//P///wAAAwAEAAQABAADAAIAAgACAAIAAgAC
AAIAAgADAAEAAgACAAEAAwADAAMABAAEAAQABAAEAAMAAwACAAIAAwADAAIAAgAAAP7/
/v///wEA/v/+/////f/7//3//f/6//r/+//7//3//f/9//3//P/8//n/+f/8//7//P/8
//r/+v/6//z/+//7//v/+//5//v//f/6//n/+P/3//n/+//4//j/+P/3//f/9//3//T/
9P/1//X/+P/5//n/+f/4//f/8//y//T/9v/6//3/+v/3//b/9v/2//T/9P/0//T/9v/4
//j/9v/1//T/8//4//j/9f/4//j/9//2//X/9f/1//X/9//3//f/9f/1//X/9f/z//X/
9v/4//f/9//4//f/9v/1//T/9v/2//b/9v/0//T/9P/0//X/9v/3//n/+//8//7////+
//7//////wQACQAKAAsADAAMAAwADgAOAA4ADgAQABQAFQAXABcAFAAUABUAFQATABYA
EwASABEADgAMAAkABwAHAAcABwAEAAEA/f/7//f/9f/z//P/8f/x/+7/7v/v/+//7f/t
/+3/7P/s/+7/8P/w/+//7//u/+7/7v/s/+//7//t/+//7//v/+7/7f/t/+7/7//v/+//
8P/z//H/7f/t/+3/7f/x//D/7//z//v//v///wgAFQAcACMALgA+AFUAbwCFAI0AfgBZ
ADYAKQArACsAIwAOAOv/0v/J/8T/yP/Y/+X/6P/v////AQD5//v//f/4//b/+v/6//n/
+f/5//j/+P/1//T/9f/0//P/8//z//f/9f/1//j/9v/0//f/9//3//f/9//1//T/9P/2
//j/+P/4//j/+P/4//n/+//5//f/+f/7//v/+//+//z/+//7//r/+v/6//z/AAABAAEA
///+//7////+/wAAAAADAAMAAgACAAMABAACAAIAAwAGAAcACAAKAAsACwAOAAwADAAO
AA8ADwAPABIAEwATABMAFQAWABYAGQAdAB0AHQAeACEAIQAgAB8AIAAhACIAIgAmACYA
IgAkACQAIgAiACUAJQAmACcAJwAjACUAJwAlACUAJQAmACYAJgAoACQAIQAfAB8AHwAf
ABwAGwAYABgAFwAUABIADgAOAA4ADQAKAAwACgAJAAgAAwACAAEAAAD///7//f/8//7/
/v/9//r/AAAEAAEA//////7//f/7//v/+//7//v//f/6//3/AQD///z//P/8//z//v//
////AgACAAAAAAD+//7/AAAAAAMABAAEAAQAAgACAAIAAgAEAAQABAAFAAcACAAIAAcA
BQAFAAUABgAIAAgACAAIAAUABQAEAAQABQAFAAQABAAEAAIAAgADAAMAAAAAAAEAAQD/
/wEAAQD+//7//////////////////v/+//v/+//8//7//P/8//7//v/+/wAA+//7//v/
+//7//3////8//r/+v/6//3//f/6//r/+v/7//v/+//7//r/+v/7//v/+v/7//v/+//7
//v/+P/4//j/+P/6//v//f/7//v//P/6//j/+P/4//b/+P/6//r/+f/5//n/+f/6//r/
9//6//3//f/9//3/+v/5//j/+f/7//v/+f/5//3//f/7//3//P/4//f/9f/4//n/+v/7
//z/+f/4//f/9v/3//j/+f/6//r/+v/6//v/+f/6//z//f/+/wAAAwAFAAgACwAKAAkA
DAAMAAwADgASABIAEgAUABQAFQAXABcAFgAWABcAFwATABYAEwASABIADgALAAcABgAF
AAQAAwAEAAEA/f/7//f/9f/z//P/8f/x/+7/7v/w//H/8P/x//H/8P/w//L/8f/w/+7/
7f/u/+7/7v/s/+3/7f/r/+3/7v/v/+//7//t/+7/7//v/+3/7v/x/+//7v/v//D/8f/t
//D/7f/v//n//v///wgAFQAcAB0ALABEAFMAZQB/AIcAdgBZADgAJwArACsAIwAMAOv/
0v/J/8T/yv/c/+v/7P/v//3////7/wEAAwD4//T/+P/4//P/9P/1//X/9v/0//T/9v/2
//P/8//z//f/9//3//r/+P/0//f/9//3//f/9//1//T/9v/4//r/+v/4//j/+P/4//n/
+//5//f/9//5//n/+f/+//z/+//7//r/+v/6//z//f/9//z/+f/8//7/AQACAAEAAAAC
AAEAAQACAAQABgAGAAYABwAKAAoACgALAAsACwAOAAwADAAOAA8ADwAPABIAEwATABMA
FAAWABcAGwAaABkAGAAYAB4AHwAfAB8AIAAhACIAIgAkACQAIAAiACQAIgAiACUAJQAm
ACcAJwAlACcAKQAnACYAJQAlACQAJgAoACQAIQAhACEAIQAhABwAGwAYABgAGQAWABQA
EAAPAA4ADAAIAAoACAAHAAYABAAEAAQABAADAAIAAQAAAAAAAAD///z///8CAP7/+//+
//7//v/9//3//f/9//3/+//4//v///8BAP7//v/+//7/AAABAAEAAAAAAP7//v///wAA
AwAEAAQABAADAAIAAgACAAIAAgABAAAA/////wAAAgADAAMAAgABAAAAAAABAAIAAwAE
AAMAAwACAAIAAgABAP///v////7///8BAAEA/v/+///////9///////6//r/+//7//r/
+f/4//f/+v/8//v//f/8//7//P/8//n/+P/3//j/9v/3//j/+f/1//f/+f/2//j/+P/4
//v/+f/2//b/9v/2//X/9P/z//L/9P/3//n/9//3//b/9f/z//P/8P/w//L/8v/0//X/
9//1//X/9v/4//b/9v/2//H/8v/z//L/8f/x//H/8f/y//L/7//y//P/8//z//P/7//v
/+//8f/x//H/7//v//H/8f/v//H/8v/w//H/8P/v/+7/7f/s//D/8f/z//b/9f/1//b/
+P/4//v//v/9//3/AAAAAAAAAAACAAIAAgAHAAoADAAPAA0ADAAMAA0ADwANABAADQAO
AAwACAAFAAEAAQABAAEA///+//v/9//1//H/7//t/+3/6//r/+j/5v/n/+f/5f/l/+X/
5P/k/+X/5P/j/+H/4v/i/+P/5P/k/+f/5//l/+X/5f/l/+T/4//j/+T/5f/l/+X/5v/p
/+b/4//i/+H/5//n/+L/4//n/+P/5P/t//D/9/8KABUAFgAiADUARwBdAHcAggB1AFQA
NwAtADUAOQAuABEA7P/N/7z/wP/K/83/2v/n/+f/6f/v/+//7f/u/+z/6v/s/+3/6//r
/+r/6v/m/+b/6P/o/+b/5//o/+3/6f/n/+j/5P/j/+f/6P/p/+f/5//l/+T/5f/o/+v/
7P/u/+7/7v/u/+z/7f/q/+f/6v/t/+7/7//w/+7/7f/t/+7/7v/u//D/9P/1//X/8//y
//L/8//y//T/9P/3//f/9v/2//f/+P/4//j/+f/8//z//P/9//3//f8AAP7//v8AAAEA
AQABAAQABQAFAAUABwAIAAgACwANAA0ADQAOABEAEQAQAA8AEwAVABcAGAAZABgAEwAU
ABYAFAAUABcAFwAYABkAGQAVABcAGQAXABgAGQAbABwAGwAcABcAEwASABMAFAAVABQA
EwAQABAADwAMAAoABgAGAAYABQACAAEA/v/8//r/+f/6//v//P/5//j/9//2//j/+P/3
//T/9//6//b/8//0//T/9P/z//X/9f/1//X/9//0//f/+//5//b/9v/2//T/9v/3//f/
+P/4//b/9v/4//j/+v/6//v//P/8//z//v/+//7//v/8//z//P/9//3//v/+//3/+//7
//v//P/+//7//v/+///////+//7///////7//v/8//r/+v/7//3/+v/6//v/+//5//v/
+//5//r//P/9//3//f/9//3//P/8//n/+f/4//r/+P/4//j/+P/4//r/+f/5//n/+f/4
//v//v/8//r/+v/6//3//P/4//f/9v/4//n/+v/7//r/+v/7//v/+//7//r/+f/7//v/
+P/4//b/9v/4//n/+//5//n/+v/4//b/9v/2//b/+P/6//r/+f/5//n/+f/4//7/+//2
//r/+v/6//r/+v/6//n/+f/6//3//f/+/wAA//8DAAcABwAJAAwADAAMAAwADgAOAA4A
EAASABMAFQAXABYAFgAXABcAFQAYABUAFgAUABAADQAJAAkACQAJAAkACAAFAAEA///7
//n/9//3//X/9f/y//H/8f/w/+3/8P/x//H/8v/z//L/8f/v/+//7v/u/+7/7P/v/+//
7f/v/+//7//u/+3/7f/u/+//8f/x//L/9f/x/+//7//v//H/8//w/+//8f/1//j//f8E
AAcAEgAdACQALAA/AFcAaQCFAJoAiwBkAEMANwA5AD0ANgAbAPz/5f/Q/8b/0P/d/+b/
7//3//3/AQABAP3/+v8AAAAA+P/5//r/+//7//z/+f/4//n/+P/2//f/+P/9//n/+f/8
//r/9v/5//n/+f/6//v/+v/6//j/+v/8//z/+v/6//r/+v/9/////f/7//v//f/9//3/
AAD+//3//f8AAAAAAAACAAMAAwACAP//AQACAAQABAACAAIABQAFAAYABgAHAAgABgAG
AAcACgAMAAwADQANAA0AEAAOAA4AFAAVABUAFQAYABkAGQAZABcAGAAYABsAHgAfACAA
IgAlACUAJAAjACIAIwAkACQAKQAqACcAKgArACgAJwApACsALAAtAC0AKwAtAC8ALQAr
ACsALAAsAC4AMAAsACkAJgAlACQAIwAgAB8AHAAcAB0AGgAYABQAFAAUABMAEAAQAA4A
DQAMAAoACgAKAAoACQAIAAcABgAGAAYABQACAAMABgACAP//AwAEAAUABQADAAMAAwAD
AAEA/v8BAAUABwAEAAQABAADAAQABAADAAUABgAFAAYABgAGAAgACAAIAAgABwAGAAYA
BgAGAAYACAAIAAgACQALAAwADAALAAkACQAJAAoACQAIAAcABgAIAAkACQAKAAoACQAH
AAYACAAGAAYABwAFAAIAAgADAAQAAwAGAAcABAAEAAUABQAEAAMAAgABAAMABAACAAMA
AwAEAAEAAAAAAAAAAAACAAEAAQABAAEA//8BAAMAAAAAAAAAAAADAAIA/v/9//z//v//
/wAAAQD+//7//////wAAAQABAAEAAQABAP7//v/+//7/AAABAP///f/9//7//v/8//z/
/P/8//7/AAAAAP//////////AQAAAPz//v/9//3//f/9//z//f/+/wEA/f/8//z//P/8
//z//v///wEABAAFAAUABgAIAAsADwATABMAEgAUABMAEgAUABYAFgAWABYAGAAZABsA
HQAcABwAHQAdABsAHgAbABcAFAAPAAsACQAJAAkACQALAAoABwADAP//+//5//f/+f/3
//f/9P/y//P/8//x//P/8//y//L/8v/y//L/8f/z//L/8v/y//D/8//z//H/8//z//P/
8v/x//H/8v/z//P/8//0//f/9f/z//P/8//3//P/9P/3//n//f8CAAUADgAbACQAKQA4
AEwAWwBvAIUAiQB4AFkAOAAtAC0ALQAjAAYA5f/O/8H/yP/Y/+D/7f/4//n/+f/9//3/
+////wAA/v/8//r/+//4//f/9f/0//b/+P/8//7/+v/5//j/+//3//f/+v/4//j/+//7
//v/+f/5//f/9v/2//j/+v/6//r/+v/6//r/+//9//v/+f/7//3//f/9//7//P/7//v/
/v/+//7/AAACAAMAAwABAAEAAgAEAAQABAAEAAcABwAEAAQABQAGAAYABgAHAAoACgAK
AAsACwAMABAADwAQABMAEwASABEAEwATABIAEQATABYAGAAdAB0AHQAdAB4AIAAhACEA
IQAkACUAJgAmACYAJgAiACQAJwAmACcAKwAoACgAKAAnACYAKQAsACsAKwArACwALAAr
ACwAJwAjACMAIwAjACMAHgAdABoAGgAXABQAEgAOAA8AEAAQAA4ADQAKAAgABgAGAAYA
BgAGAAMAAgABAAAAAgACAAEA/v8BAAQAAAD9/wAAAAAAAP//AQABAAEAAQABAP7/AQAF
AAUAAgACAAIAAgAEAAUABQAEAAQAAgACAAIAAgAEAAQABwAIAAgACAAIAAgACAAIAAYA
BgAGAAcABwAIAAgABwAJAAkACQAKAAgACAAIAAgABwAHAAYABgAJAAkACAAIAAcABAAD
AAMABAACAAMABQADAAEAAwADAAIAAgADAAMAAwADAAMAAwAEAAQAAQABAAIABAACAAIA
AgACAAIABAD/////////////AQADAAAA///+//3///8AAP7///8AAP///////////f/+
/wAAAQABAAEAAAD////////8//z//v/+/wAAAQABAP////8AAP7//P/8//z/+//+/wEA
AgAAAP///v/9//7//v/7//7/AQABAAEAAQD9//3//f///wUA////////AAD///7//f/8
//7///8BAAQABQAFAAYACAAJAA0AEQARABEAFAAUABQAFAAWABYAFgAZABwAHgAhACAA
HgAdAB0AHQAbAB4AGwAYABYAEgAPAA0ADQANAA0ADQAMAAkABQAEAAEAAAD//////f/9
//r/+P/5//n/9//5//n/+P/4//r/+v/6//n/9//2//b/9v/2//n/+f/3//f/9//3//b/
9//3//j/+f/5//n/+v/9//n/9//3//f/9f/3//r/+//7//3/AAAFABAAHwAmAC0AOABE
AFMAaQCDAJcAjgBrAEgANQA1ADcANwAqAAcA6P/b/9T/1P/g/+//9v/9/wcACwALAAsA
CQAEAAQABgAEAAUAAwADAAIAAgAAAAAAAgACAAEAAQABAAUAAgABAAMAAAABAAUABgAH
AAUABQADAAIABAAGAAgACAAIAAgACAAIAAgACQAGAAMABQAHAAcABwAMAAoACQAJAAgA
CAAIAAoADgAPAA8ADQALAAwADgAOAA4ADgARABEAEAAQABEAEgAUABQAFQAYABgAGAAZ
ABkAFgAYABUAFAAaAB0AHwAhACYAJwAnACcAJgAmACUAJwAnACcAJwAoACwALQAtAC0A
MAAxADIAMgAyADIALgAwADMAMgAzADcANwA4ADkAOQAzADUANwA1ADcANwA4ADgAOAA6
ADYAMwAvAC8ALwAvAC0ALQArACwAKwAoACYAIgAiACIAIQAeABwAGgAZABgAFQAUABMA
EgASABIAEgASABAAEAAPAAwAEAAUABEADwASABIAEgARABEAEQARABEAEwAQABMAFwAU
ABAADwAOAA4AEAARABEAFAAWABYAGAAXABYAFwAWABcAGAAYABgAFgAWABYAFgAXABgA
GQAbABkAGgAaABkAGQAZABkAGgAaABoAGgAaABcAFwAWABYAGQAZABgAGAAaABgAGAAZ
ABcAFAAUABUAFwAVABcAFwATABIAEgARABMAFQAXABkAGAAYABUAFQAVABYAEwASABQA
FAAUABYAEwATABMAEwARABMAFQASABAAEAAQABMAEQAOAA4ADgASABMAFAAVABAAEAAR
ABEADwAPAA4ADQAQABEADwAQABIAEgAUABUAFAARABAAEAASABAAEAAQAA4AEAASABIA
FQARAA==
         </WaveFormData>
      </LeadData>
      <LeadData>
         <LeadByteCountTotal>10000</LeadByteCountTotal>
         <LeadTimeOffset>0</LeadTimeOffset>
         <LeadSampleCountTotal>5000</LeadSampleCountTotal>
         <LeadAmplitudeUnitsPerBit>4.88</LeadAmplitudeUnitsPerBit>
         <LeadAmplitudeUnits>��V</LeadAmplitudeUnits>
         <LeadHighLimit>2147483647</LeadHighLimit>
         <LeadLowLimit>268435456</LeadLowLimit>
         <LeadID>V1</LeadID>
         <LeadOffsetFirstSample>0</LeadOffsetFirstSample>
         <FirstSampleBaseline>0</FirstSampleBaseline>
         <LeadSampleSize>2</LeadSampleSize>
         <LeadOff>FALSE</LeadOff>
         <BaselineSway>FALSE</BaselineSway>
         <ExcessiveACNoise>FALSE</ExcessiveACNoise>
         <MuscleNoise>FALSE</MuscleNoise>
         <LeadDataCRC32>186543887</LeadDataCRC32>
         <WaveFormData>
GgAaABoAGgAaABoAGgAaABwAHAAcABwAHgAeAB4AHgAeAB4AHgAeACEAIgAjACQAJAAk
ACQAJAAmACYAJgAmACcAKAApACoALAAsACwALAAuADAAMgA0ADQANAA0ADQANgA4ADoA
PAA+AEAAQgBEAEcASABJAEoATgBQAFIAVABXAFgAWQBaAF0AYABjAGYAagBsAG4AcABx
AHIAcwB0AHYAeAB6AHwAfAB8AHwAfAB+AH4AfgB+AHwAfAB8AHwAeQB2AHMAcABsAGoA
aABmAGAAXABYAFQAUABMAEgARAA/ADwAOQA2ADEALgArACgAJQAkACMAIgAgAB4AHAAa
ABkAGAAXABYAFAAUABQAFAATABIAEQAQABIAEgASABIAEgASABIAEgASABIAEgASABQA
FAAUABQAEgASABIAEgATABQAFQAWABgAGAAYABgAGAAYABgAGAAaABoAGgAaABgAGAAY
ABgAGgAaABoAGgAYABgAGAAYABgAGAAYABgAGAAYABgAGAAXABYAFQAUABYAFgAWABYA
EwASABEAEAAQABAAEAAQABIAEgASABIADwAOAA0ADAAOAA4ADgAOAA0ADAALAAoACAAI
AAgACAAIAAgACAAIAAUABAADAAIAAwAEAAUABgAFAAQAAwACAAIAAgACAAIAAgACAAIA
AgABAAAA///+/wAAAAAAAAAA///+//3//P/+//7//v/+//7//v/+//7//f/8//v/+v/7
//z//f/+//3//P/7//r/+v/6//r/+v/8//z//P/8//v/+v/5//j/+v/6//r/+v/4//j/
+P/4//j/+P/4//j/+P/4//j/+P/2//b/9v/2//j/+P/4//j/9//2//X/9P/0//T/9P/0
//X/9f/1//b/9f/2//f/+f/8//z//P/8//r/+//7//7//f///////f/4//b/8v/v/+7/
7f/t/+3/7//t/+z/6//r/+v/6//t/+z/7P/t/+z/7f/t/+3/7f/s/+v/6v/p/+f/5f/j
/+H/4f/h/+H/4v/i/+P/4//j/+P/4//j/+P/4v/h/+L/4f/j/+P/4//h/+H/4f/h/+L/
4P/g/+H/4v/i/+H/4P/g/9//3//f/97/3//j/+P/4f/i/+X/7P/2/wUAGwA9AGIAggCd
AKoAmgB5AF8ATgAzAAAAuP9k/xX/2/64/qv+vP7Y/vH+Av8Z/z7/Y/+B/5f/pv+x/7v/
xf/P/9j/4P/h/+L/4f/i/+P/5v/n/+j/6P/o/+r/6v/r/+7/7f/s/+3/7P/t/+7/8P/x
//H/8f/w//D/8f/x//H/8f/x//L/8v/z//L/8//z//P/9P/2//f/+P/2//b/9v/4//z/
/f/9//3//f/9//7//v8AAAAAAQADAAQABQAFAAcABQAFAAgACQAMAA8AEQATABYAFwAY
ABgAGgAcAB4AIAAiACUAKQApACoALQAvADEANQA3ADkAPQA/AEEAQQBEAEYARwBIAEsA
TwBPAFEAUQBSAFEAUABQAFIAUgBSAFEATwBPAEwASwBHAEYAQwBBAD4AOwA5ADcAMgAt
ACgAIgAfABsAGQAUABAACwAIAAUAAAD8//n/9//3//X/9P/x/+//7P/q/+b/5//m/+X/
5f/k/+P/4//j/+H/3//f/9//4P/h/+L/4v/g/+H/4v/i/+L/4v/j/+P/4//j/+P/5P/j
/+P/4//j/+T/5f/n/+j/5v/n/+f/5//o/+j/6f/p/+v/6v/q/+r/6P/p/+n/6f/r/+r/
6v/q/+j/6P/o/+n/6f/o/+j/5//p/+j/5//n/+b/5v/m/+b/5v/m/+X/5P/k/+T/5P/k
/+b/5v/m/+X/5P/k/+T/5P/j/+L/4f/g/+D/4f/i/+L/3//f/9//3//h/+H/4f/g/+D/
4P/g/+D/3//e/93/3P/d/97/3//f/97/3f/c/9v/3f/d/9z/3P/c/9z/3P/c/9r/2v/a
/9v/3P/b/9z/3v/c/9z/3P/c/97/3v/e/93/2//b/9v/2//b/9v/2//b/9z/3f/e/9//
3v/d/9z/2//d/93/3f/d/93/3f/b/9v/3P/c/9z/3f/f/9//3v/e/9z/3P/c/93/3v/e
/97/4P/e/9z/3P/c/9z/3P/c/9z/3P/e/97/3v/e/9z/3P/c/9z/3v/e/97/3v/c/9z/
3P/c/9z/3P/c/9z/3f/e/97/3//d/97/3//g/+P/5f/o/+j/6P/o/+j/6f/r/+7/7//x
//D/7f/p/+b/4v/f/97/3f/f/9//3//d/9z/2//b/9v/2//d/93/3v/i/+L/4f/h/+D/
3//e/93/3//f/9//3f/b/9n/2f/Z/9n/2v/a/9v/3f/d/93/3f/b/9v/2//b/9//3//f
/9//3f/b/9v/2//d/97/3v/e/9//4P/g/9//3v/e/97/3//e/97/3//f/+H/4//i/+P/
7v/6/wcAHwBFAGgAhACfALAApACJAHUAYgA/AAYAuv9o/x//5/7C/rX+xv7i/vf+Cv8h
/0T/af+J/5//sv/B/8n/0//d/+j/6v/r/+z/6//s/+3/8P/y//T/9f/2//T/9P/1//j/
+P/4//r/+v/6//r/+//7//r/+//7//z////////////9//7//v///wIAAwADAAMAAwAE
AAQABAACAAIAAgAEAAgACQAJAAkACQAJAAoACgAOAA4ADwARABAAEQARABMAEwATABYA
FwAYABsAHQAfAB4AHwAgACAAJQAoACsALgAuADEANQA1ADQANwA5ADsAPgBBAEQASQBM
AE0ATABOAFIAUwBUAFcAWQBZAFsAWwBcAFsAWgBaAFwAXABcAFsAWgBZAFUAUwBSAFIA
UABPAEsARwBEAEEAPAA3ADIALAAoACUAJAAgABoAFQASAA8ADgAKAAcABQADAAEAAAD9
//r/+P/3//T/9P/0//T/9f/z//H/8P/v//D/7//w//H/8f/x//H/8P/w//H/8v/y//L/
8v/z//P/8f/x//H/8v/z//P/8//z//X/9f/2//b/9P/1//X/9f/4//j/+f/5//f/9v/2
//b/+P/5//n/+f/5//j/+P/4//b/9v/2//f/+f/4//j/9//1//T/8//z//b/9v/2//b/
9v/2//X/9P/y//L/8v/y//T/9P/0//P/8P/w//D/8P/y//L/8v/y/+//7//v/+7/6//r
/+v/6//s/+3/7v/u/+z/7P/s/+z/7P/s/+z/7P/s/+z/7P/r/+n/6f/p/+n/6v/r/+v/
7P/q/+r/6v/q/+r/6v/q/+v/6//p/+n/6v/o/+j/6P/o/+n/6v/r/+v/6v/p/+j/5//o
/+n/6v/r/+n/6f/p/+n/5//n/+f/5//p/+n/6f/p/+n/6f/n/+f/6P/o/+j/6f/r/+v/
6v/q/+j/6P/o/+n/6v/q/+r/6P/q/+n/6P/n/+b/5//o/+n/6v/o/+j/6P/o/+j/6P/o
/+j/6v/q/+r/6v/p/+j/5//m/+f/6P/p/+r/6f/p/+n/6v/t/+7/7//x//T/9P/0//T/
9P/1//X/+P/5//v/+//5//T/8v/u/+v/6P/n/+f/5//p/+f/5v/l/+X/5f/l/+f/6f/q
/+z/7P/r/+v/6//r/+v/6//r/+v/6//p/+f/5f/j/+P/4//k/+X/5//o/+n/6P/n/+b/
5f/l/+X/5//n/+n/6f/p/+f/5f/l/+X/5v/o/+j/6f/q/+r/6f/o/+j/6P/p/+r/6v/r
/+v/7f/t/+z/7//4/wAACwAdAEEAagCGAJ8AugC6AKMAjwCCAGUALgDo/6T/Zf8v/wL/
5/7q/v7+Ef8i/zH/Rv9n/4n/n/+0/8f/z//X/+P/7P/w//H/8v/x//L/8//2//n/+v/6
//r/+P/4//n//P/8//z//v/+//7//v////////////7//v8BAAEAAQABAP//AAAAAAEA
BAAFAAUABQAFAAYABgAGAAQABAAEAAYACAAJAAkACQAJAAkACgAKAA4ADgAPABEAEAAR
ABEAEwATABMAFgAXABgAGwAdAB8AHgAfACAAIAAiACQAJgAoACgAKwAvAC8AMAAzADUA
NwA5ADsAPQBBAEQARQBEAEYASQBLAE0AUQBRAFEAUwBTAFMAUwBTAFQAVgBWAFYAVQBU
AFMATwBNAE0ATABJAEcARQBBAD4AOwA1ADEALQAoACQAIQAgABwAGAATABAADQALAAgA
BgAFAAUAAwACAP///P/6//n/9v/3//b/9f/1//L/8f/x//H/8//x//H/8f/x//H/8f/w
/+7/7//w//D/8v/y//P/8//x//H/8f/y//H/8f/x//H/8v/z//X/9v/1//X/9P/z//X/
9v/4//n/+P/2//X/9P/1//f/+P/5//n/+P/4//j/9v/2//b/9//5//j/+P/3//f/9v/1
//X/9v/2//b/9v/0//T/8//y//L/8v/y//L/8//0//X/9f/y//L/8v/y//L/8v/y//L/
8f/x//H/8P/t/+3/7f/t/+7/7//w//D/7v/u/+7/7v/w//D/8P/w//D/8P/w/+//7f/t
/+3/7f/v/+//7v/u/+z/7P/s/+z/7v/u/+7/7//v/+3/7f/u/+z/7P/s/+z/7v/u/+7/
7f/r/+v/6//r/+v/6//r/+v/7f/t/+3/7f/r/+v/6//r/+3/7f/t/+3/6//r/+n/6f/s
/+z/7P/t/+3/7f/s/+z/6//q/+n/6f/s/+7/7v/s/+z/6v/q/+r/6v/r/+z/7f/u/+z/
7P/s/+v/6//r/+z/7f/u/+//8f/0//P/8v/x//D/8v/z//f/+f/7//v/+f/2//b/8v/v
/+7/6//r/+v/6//o/+b/5P/j/+b/5//q/+v/6v/s/+z/6//r/+v/6//r/+3/7f/t/+3/
6f/n/+X/5f/m/+f/6f/q/+r/6f/o/+f/5//n/+f/5//p/+v/6//r/+n/6f/n/+f/6P/p
/+v/7P/r/+v/6//q/+v/6v/q/+r/6//s/+z/7f/t/+v/6//s/+//8v/8/wcADwAfAEIA
agCFAJ4AuAC5AJ8AhgBxAFAAHADe/5v/W/8o/wP/8v76/gv/HP8r/zj/S/9v/5H/qv+9
/8//1//b/+b/7v/z//b/+f/6//v//v/+//7//f/8//z//P/9/wAAAgACAAQABAAAAAAA
AQABAAQABQAFAAYABQAFAAUABQAFAAYABgAHAAoACwALAAsACQAKAAoACgAMAAwADAAO
AA8ADwAOAA0ADgAPABEAEgAUABQAFQAXABcAFwAWABcAGQAZABwAHQAcAB8AIQAjACQA
JQAmACYAKgAsAC4AMAAxADMANgA1ADgAOwA9AD8AQQBDAEUASQBMAE0ATABOAFMAVQBX
AFsAXABbAFwAWwBfAF8AXwBgAGAAYABgAF8AXQBdAFoAWQBYAFgAVgBVAFEATQBKAEcA
RABBAD4AOgAzAC8ALQAoACYAIQAeABsAGAAUABEADwALAAkACAAFAAYABAADAAAA///+
//3//f/7//n/+P/3//n/9//3//f/9f/1//X/9P/2//f/+P/4//b/9v/3//f/9//3//f/
+P/7//v/+//7//n/+f/6//r//P/9//3//f/8//z//f/9//3//P/8//z//v/////////9
//z//P/8//7//v/+/////f/8//z/+//9//z/+//7//z//P/8//z/+v/6//n/+P/6//r/
+v/6//r/+v/6//n/+P/4//j/+P/4//j/+P/4//f/9//3//b/9//3//f/9//1//X/9f/0
//L/8v/y//L/9P/0//T/9P/y//L/8v/x//P/8//z//P/8f/x//D/8P/w//D/8P/w//L/
8v/y//P/8f/v/+//8P/y//L/8v/y//D/8P/w/+//7//v/+//7//w//H/8v/z//L/8f/w
/+//8P/x//L/8//x//H/8f/x//H/8f/v/+//8v/y//L/8//y//H/7//u/+//8P/x//P/
8P/w//D/7v/u//D/8P/w//D/8P/w//D/8P/u/+7/7v/u/+//8P/x//H/7//v//D/8f/y
//P/9f/4//r/+v/6//r/+f/5//z//f8BAAEA///8//j/9P/x//D/7//v/+//7//t/+z/
6//r/+3/7f/v/+//8P/y//L/8f/v/+//7//v//H/8f/x//H/7//t/+v/6//p/+n/6v/q
/+3/7f/t/+3/6//r/+v/6//r/+3/7f/t/+//7//t/+3/6//r/+z/7P/u/+//8P/w/+3/
7P/s/+z/7f/u/+7/7//z//H/7//y//f/AAAMAB8AOwBjAIQAngC3ALwAoACBAG0AVgAx
APb/qP9U/w3/3f7C/sX+4P78/g//Iv89/2D/g/+d/7X/xv/P/9n/4//t//T/9v/5//r/
+f/6//v//v8BAAIAAgACAAAAAAABAAQABgAGAAgACAAGAAYABwAHAAYABwAHAAgACwAL
AAsACwAJAAoACgALAA4ADwAPAA8ADwAQABAAEAAOAA4ADgAQABIAEwATABMAEwATABQA
FAAWABYAFwAZABoAGwAbAB0AHQAdACAAIQAkACcAKQArACoAKwAsACwALwAyADUAOAA4
ADsAPwA/AEAAQwBFAEcASgBNAFAAVQBYAFkAWABaAF0AXwBhAGUAZQBlAGcAZwBnAGcA
ZwBoAGoAagBqAGkAaABnAGMAYQBhAGAAXQBbAFcAUwBQAE0ASABDAD4AOAA0ADEAMAAs
ACcAIQAdABkAGAAUABEADwANAAsACgAHAAQAAgABAP7////+//3//f/6//n/+f/5//v/
+f/5//n/+//7//v/+v/4//n/+v/6//z//P/9//3/+//7//v//P/9//3//f/9//////8A
AAAA/v////////8AAAAAAQABAAEAAAAAAAAAAAABAAEAAQADAAIAAgACAAAAAAAAAAEA
AQAAAAAA//////7//f/9//7//v/+//7//v/+//3//P/6//r/+v/6//v//P/9//3/+//6
//n/+P/4//j/+P/4//n/+f/5//j/9f/1//X/9f/3//f/9//2//T/9P/0//T/9v/2//b/
9v/0//T/9P/z//H/8f/x//H/8v/z//P/9P/y//L/8v/y//L/8v/y//P/9f/z//P/9P/y
//L/8v/y//T/9P/0//P/8f/x//H/8f/z//P/8//z//P/8//z//P/8f/x//H/8f/z//P/
8//z//H/8f/v/+//8v/y//L/8//z//P/8v/y//D/8P/w//H/8v/0//T/8P/y//L/8v/y
//L/8v/y//L/8v/w//D/8P/w//D/8P/w/+//8P/x//P/9f/1//X/9v/4//n/+v/7//z/
+//7//7//////////f/6//r/9v/z//L/7//v/+//7//v/+7/7f/t/+//7//x//H/7//w
/+//7f/u/+//8P/x//D/7//u/+3/7P/r/+r/6//r/+v/7P/s/+v/6//r/+v/7P/t/+7/
7//s/+3/7P/r/+z/7f/s/+3/7f/t/+7/7v/s/+3/7v/u/+7/7v/v//D/8P/w/+//7//v
//P/8//2//v/BAAOAB0ANwBdAIAAngC9AMQArACPAHkAYAA7APz/qv9Y/xf/5f7G/sX+
2v70/gf/HP85/2D/hf+h/7f/xP/P/9f/4//r//T/+P/7//z/+//8//3/AAABAAIAAgAC
AAQABAAFAAgABgAGAAgACAAHAAgACgALAAsACwAKAAoACwALAAsACwANAA4ADgAPAA8A
DwAOAA0ADgAQABEAEgAUABQAFAAWABcAFwAWABUAFgAXABkAGgAaABoAGwAdAB4AHwAf
ACEAIQAhACQAJQAkACcAKQArAC0ALwAxADIAMgA0ADYAOAA8AD8AQwBDAEIARQBHAEkA
TQBPAFEAVQBXAFkAWQBcAFwAXQBeAGEAZQBlAGcAZwBnAGcAZwBoAGYAZgBmAGUAZwBn
AGQAYwBgAF4AWgBXAFUAUQBOAEsARwBDAD8AOgA1ADEALwAqACgAIwAgAB0AGAAUABEA
DwANAAsACgAHAAQAAgABAP7////+//3//f/+//3//f/9//z/+f/4//f/+v/7//z//P/7
//v/+//6//r/+v/7//v//f/9//3//v/9//3//f/9//////8AAAAA/v////////8AAAAA
AQABAAMAAgACAAIAAAABAAEAAQADAAIAAgACAAIAAgACAAMAAgAAAP///f/+//7//v//
/////v/9//z//v/+//3//P/+//7//v/+//z//P/8//v//P/8//z//P/7//r/+f/4//n/
+f/5//j/9//3//f/9//3//f/9//2//j/+P/4//j/9//2//X/9P/2//b/9v/1//X/9f/1
//X/9f/1//T/9P/2//b/9v/2//X/9P/z//P/9f/z//P/9P/y//L/8v/y//L/8v/y//H/
8v/z//T/9f/0//P/8v/x//P/8//z//P/8//z//P/8//z//P/8//z//X/9f/z//P/8v/y
//L/8//z//P/8v/y//D/8P/w//H/8P/y//L/8v/y//L/8v/y//H/8f/x//L/8//0//X/
9//4//j/+P/4//r/+//7//7/AQADAAMAAQAAAP7/+v/3//T/8//z//P/8f/v/+7/7f/r
/+v/6//t/+//8P/y//L/7//v/+//7//x//H/8f/x//H/7//t/+v/6//r/+v/7P/u/+//
7//v/+7/7f/s/+v/7f/t/+//7//v/+//7//t/+3/7f/t/+7/7v/u/+//8P/u/+3/7P/s
/+7/7//w//D/8f/x/+//7f/w//P/+P8CAA8AHQA5AF4AgACZALQAwACxAJcAiAB1AEYA
BADA/3//Rf8a//v+9P4E/xf/KP81/0b/Y/+H/6H/tv/J/9X/3f/n/+7/8v/1//j/+//8
//3/AAD//wAAAAAAAP7//v///wIABAAEAAYABgAEAAQABQAFAAQABQAFAAYABwAHAAcA
BwAHAAgACAAJAAoACwALAAsACQAKAAoACgAMAAwADAAOAA4ADwAPAA8AEQARABIAEgAU
ABQAFQAXABYAFwAXABkAGwAbAB4AHwAfACEAIgAjACIAIwAkACQAJwAqAC0AMAAxADMA
NgA1ADYAOQA7AD0APwBBAEMARwBKAEsASgBMAFAAUQBSAFUAVQBVAFcAVwBZAFkAWQBa
AFoAWgBaAFkAVwBXAFQAUwBSAFIAUABPAEkARQBCAD8APQA5ADUAMAAsACkAKAAkACAA
GwAYABUAEwAQAA4ADQAJAAcABgADAAIAAAD///z//P/8//z//f/7//n/+P/3//j/9//4
//n/9//3//f/9v/4//n/+v/6//r/+v/7//v/+f/5//n/+v/9//3//f/9//v/+//8//z/
/P/9//3//f/+//7//////////v/+//7///8BAAIAAwACAAAA///+/wAAAAAAAAEAAwAC
AAIAAQABAAAA/////wAAAAAAAAAA/v/+//3//P/+//7//v/+//z//P/8//v/+v/6//r/
+v/8//z//P/8//n/+f/5//j/+f/5//n/+f/5//n/+f/4//b/9v/2//b/+P/4//j/+P/3
//b/9f/z//T/9f/2//f/9//3//b/9v/0//T/9P/0//X/9v/3//n/+P/1//T/9P/2//b/
9v/2//b/9v/2//X/8//z//P/8//1//X/9f/1//P/8//z//P/9f/1//X/9f/5//f/8//z
//L/8v/y//L/8v/y//P/9P/2//X/9v/3//n//P/8//z//P/8//3//f8AAAEAAwADAAEA
///+//v/+f/3//X/9P/z//X/8//y//H/7//v/+//8f/x//L/9P/0//X/9f/1//X/8//z
//P/8//0//P/8v/x/+//7//v//D/7v/v/+//7//w//H/8v/z//H/8f/z//P/9f/1//X/
8//z//P/8//0//L/8v/z//T/9v/1//T/9P/z//P/8//y//P/9f/1//f/+P/5//z/BAAP
AB0ANQBcAIIAnwC2AMIArwCPAHYAYQBAAAgAxP9//zv/DP/t/ub+9v4P/yL/M/9G/2X/
h/+j/7j/yf/R/9n/4//w//z////+//3//v///wIAAwAEAAQABAAFAAYACAAMAAkACAAJ
AAgACQAKAAwADQAMAA0ADQAOAA8ADwAPAA8AEQASABIAEwATABMAEgARABIAFAAVABYA
FAAUABQAFgAYABkAGQAZABsAGwAcABwAHAAcAB0AHwAiACMAIwAlACMAIwAmACcAKAAr
AC0ALwAwADEAMgAyADIANAA2ADgAPAA/AEMAQwBEAEcASQBLAE0ATwBRAFUAWQBbAFsA
XgBeAF8AYABjAGcAZwBpAGkAawBrAGsAbABsAGwAbABrAGsAawBoAGcAZQBkAGEAXwBd
AFkAVgBTAE0ASQBFAEAAPQA5ADcAMgAuACkAJgAjAB4AGgAXABUAFQATABIADwANAAoA
CAAEAAQABAAEAAUABAADAAMAAwACAP///v/9//7///8AAAAA/v///wAAAAAAAAAAAQAB
AAEAAQABAAIAAQABAAEAAQADAAMABAAEAAQABQAFAAUABgAGAAcABwAJAAgACAAIAAYA
BwAHAAcACQAIAAgACAAGAAYABgAHAAcABgAGAAUABQAEAAMAAwAEAAQABAAEAAQABAAD
AAIAAgACAAIAAgACAAIAAgABAAIAAgACAAIAAQAAAP///v/////////+//v/+//7//v/
+//7//v/+v/8//z//P/8//r/+v/6//r//P/8//z/+//5//n/+f/5//n/+f/4//j/+v/6
//r/+v/4//j/+P/5//r/+f/6//z/+//6//n/+P/4//j/+P/3//n/+f/5//n/9//3//f/
9//4//n/+v/7//r/+f/4//f/9//3//f/9//5//n/9//3//b/9v/2//f/9//4//j/+P/4
//j/9//3//f/+P/7//z//f///wEAAAD///7///8BAAIABgAFAAcABwAFAAEA/v/5//X/
9//3//j/+f/4//X/8//x//T/9f/2//n/+P/4//n/+P/3//f/9//3//n/+f/5//n/+P/1
//L/7//x//H/8f/y//T/9f/1//X/8//z//P/8//z//P/9f/1//P/8//z//H/8//z//P/
9P/0//T/9f/2//T/8//y//L/8//1//f/+P/1//X/9f/1//j/AQAKABgAKwBJAG0AjgCo
AL8AwACmAIkAdQBeADMA7v+c/0j/B//d/sj+z/7q/gT/F/8s/0f/bP+R/6v/vf/M/9n/
4f/p//P/+v/8//3/AAABAAIAAwAGAAcACAAIAAgACAAIAAkADAAOAA4AEAAQAAwADAAN
AA0AEAARABEAEgARABEAEQARABEAEgASABMAFgAXABcAFwAVABYAFgAWABcAGAAZABwA
HQAdABwAGwAdAB0AHgAeACAAIAAhACMAIgAjACMAJQAmACcAKwAtACwALwAxADMANAA1
ADYANgA7AD4AQQBEAEMARQBIAEcASQBNAFAAUwBXAFkAWwBfAGIAYwBiAGQAaABpAGoA
bQBtAG0AbwBvAHEAcQBxAHIAcABwAHAAbwBtAG0AagBpAGgAaABmAGUAYABbAFcAUwBP
AEsARwBCAD0AOQA3ADIALgApACYAIwAiAB4AGwAZABcAFQAUABEAEAAOAA0ACgAJAAgA
BwAHAAQAAwADAAMABAADAAQABQAEAAMAAgAAAAEAAwAFAAYABAAEAAUABQAFAAUABQAG
AAkACQAJAAkABwAHAAgACAAKAAsACwALAAoACgALAAsACwAKAAoACgAMAA0ADQANAAwA
CgAJAAgACQAKAAsADQANAAwADAALAAkACAAHAAcACgAKAAoACgAIAAgABwAGAAgACAAI
AAgABgAGAAYABQAEAAQABAAEAAYABgAGAAYAAwADAAMAAgACAAMABAAFAAQAAwACAAAA
AAAAAAAAAAACAAIAAgACAAAAAAAAAP//AQABAAEAAQABAAEAAAAAAAAAAAAAAAAAAAAA
AAAAAQD///3//f/+////AAABAAIAAAAAAAAA/////////////wEAAQABAAEA////////
//8BAAEAAQABAP//////////AQABAP////8AAAAAAAABAAEA///+//7/AAACAAIAAgAC
AP///////wAAAgAEAAYACQAKAAoACgAKAAoACwALAA4AEQATABMAEQANAAoABQABAAEA
AQACAAMAAQD///7//f/9//3//f///wEAAgAEAAQAAQABAAEAAQADAAMAAwADAAEA///9
//v/+//7//v//P/+//////////3//f/9//3//////wEAAQABAAEAAQD///3//f/9//7/
AAAAAAEAAgAAAP///v/+/wAAAQACAAIABQADAAMAAwAEAAUADAAYACcAQQBjAIgApADB
ANIAygC1AKEAigBnADIA5v+U/0n/Ef/s/t3+6P4E/xv/Lv9B/2D/if+n/73/0v/h/+n/
8////wYACgALAAoADQAOAA8AEgAUABYAFwAYABYAFgAXABoAGgAaABwAHAAcABwAHQAd
AB0AHQAcABwAHgAfACAAIQAhACIAIgAjACQAJQAlACUAJQAmACYAJgAmACYAJgAoACoA
KwArACsAKwArACwALAAwADAAMQAzADIAMwAzADUANQA1ADgAOQA6AD0APwBBAEIAQwBE
AEQASABKAEwATgBOAFEAVQBVAFYAWQBbAF0AYQBjAGUAaQBrAG0AbQBwAHQAdQB2AHkA
eQB5AHsAewB7AHsAewB8AH4AfgB+AH0AfAB7AHcAdQB0AHQAcgBxAGsAZwBkAGEAXQBZ
AFUAUABNAEkARwBCAD4AOQA2ADMAMQAuACwAKwApACcAJgAjACIAIAAfABwAHQAcABsA
GwAYABcAFwAXABgAFwAYABkAFwAXABcAFgAYABkAGgAaABoAGgAbABsAGQAZABkAGgAc
AB0AHgAfAB0AHQAeAB4AHgAfAB8AHwAiACIAIwAjACEAIAAgACAAIQAjACQAJQAjACIA
IgAiACAAIAAgACEAIwAiACIAIQAhACAAHwAfACIAIgAiACIAIAAgAB8AHgAeAB4AHgAe
ACAAIAAgAB8AHAAcABwAHAAcABwAHAAcABsAGwAbABoAGQAZABkAGQAbABsAGwAaABoA
GgAaABoAGgAaABoAGgAZABgAFwAVABYAFwAYABkAGwAbABoAGgAYABgAGAAYABgAGAAY
ABkAGQAXABcAGAAYABgAGAAYABoAGgAaABkAFwAXABcAFwAYABkAGgAbABkAGQAZABkA
FwAZAA==
         </WaveFormData>
      </LeadData>
      <LeadData>
         <LeadByteCountTotal>10000</LeadByteCountTotal>
         <LeadTimeOffset>0</LeadTimeOffset>
         <LeadSampleCountTotal>5000</LeadSampleCountTotal>
         <LeadAmplitudeUnitsPerBit>4.88</LeadAmplitudeUnitsPerBit>
         <LeadAmplitudeUnits>��V</LeadAmplitudeUnits>
         <LeadHighLimit>2147483647</LeadHighLimit>
         <LeadLowLimit>268435456</LeadLowLimit>
         <LeadID>V2</LeadID>
         <LeadOffsetFirstSample>0</LeadOffsetFirstSample>
         <FirstSampleBaseline>0</FirstSampleBaseline>
         <LeadSampleSize>2</LeadSampleSize>
         <LeadOff>FALSE</LeadOff>
         <BaselineSway>FALSE</BaselineSway>
         <ExcessiveACNoise>FALSE</ExcessiveACNoise>
         <MuscleNoise>FALSE</MuscleNoise>
         <LeadDataCRC32>53941359</LeadDataCRC32>
         <WaveFormData>
GgAaABoAGgAYABgAGAAYABgAGAAYABgAGgAaABoAGgAYABgAGAAYABoAGgAaABoAGAAY
ABgAGAAYABgAGAAYABoAGgAaABoAGgAaABoAGgAbABwAHQAeABwAHAAcABwAHgAeAB4A
HgAgACAAIAAgAB4AHgAeAB4AIAAgACAAIAAeAB4AHgAeACAAIAAgACAAIgAiACIAIgAg
ACAAIAAgACIAIgAiACIAIQAgAB8AHgAeAB4AHgAeAB4AHgAeAB4AGwAaABkAGAAaABoA
GgAaABgAGAAYABgAGAAYABgAGAAaABoAGgAaABgAGAAYABgAGQAaABsAHAAaABoAGgAa
ABwAHAAcABwAHAAcABwAHAAaABoAGgAaABsAHAAdAB4AHAAcABwAHAAeAB4AHgAeAB4A
HgAeAB4AHAAcABwAHAAdAB4AHwAgACAAIAAgACAAIAAgACAAIAAiACIAIgAiACEAIAAf
AB4AHwAgACEAIgAhACAAHwAeACAAIAAgACAAHgAeAB4AHgAdABwAGwAaABwAHAAcABwA
GwAaABkAGAAYABgAGAAYABgAGAAYABgAFwAWABUAFAAWABYAFgAWABUAFAATABIAEgAS
ABIAEgASABIAEgASABEAEAAPAA4AEAAQABAAEAAOAA4ADgAOAA4ADgAOAA4ADgAOAA4A
DgANAAwACwAKAAsADAANAA4ADQAMAAsACgAKAAoACgAKAAwADAAMAAwACwAKAAkACAAK
AAoACgAKAAgACAAIAAgACAAIAAgACAAIAAgACAAIAAYABgAGAAYACAAIAAgACAAGAAYA
BgAGAAYABgAGAAYACAAIAAgACAAHAAYABQAEAAYABgAGAAYABAAEAAQABAAEAAQABAAE
AAUABQAGAAYACAAHAAkACgAPABAAEAAQABEAEgATABUAFgAVABQAEQALAAYAAQD7//j/
9//3//f/+f/5//X/8//v/+7/7v/u/+7/7//x//L/9f/2//f/+f/6//r/+f/5//n/+f/2
//b/9P/0//T/9f/z//T/9v/0//b/9v/2//f/9v/1//X/9f/3//f/9v/2//T/8//z//X/
8//z//X/9f/1//X/9f/2//P/8v/x//D/8f/1//f/9P/0//f/+v/8//7/BAAJABAAGQAe
ACEAGAAIAPj/8v/y//L/9P/w/93/zP/C/6z/mP+X/53/n/+f/6j/t//F/9D/1v/Y/93/
4//o/+7/9P/0//P/8v/x//L/8//z//P/9P/0//P/8//z//P/8f/y//L/8//0//T/9f/2
//P/8//z//T/9P/2//b/9v/1//T/8//z//P/8//y//L/9P/0//T/8//x//H/8f/x//X/
9f/0//P/8//1//P/8//1//X/9f/1//f/9//3//f/8//z//X/9f/3//f/+P/5//n/+P/2
//b/9//3//f/9//5//n/+f/5//f/9//4//j/+P/4//j/+f/5//n/+P/4//j/+P/4//j/
+f/4//n/+f/4//f/9v/1//f/9//1//P/8//y//H/8f/w/+7/7f/s/+r/6v/r/+z/6f/o
/+f/5v/o/+j/6P/o/+n/6P/o/+j/5//m/+f/5//p/+n/6f/o/+b/5v/n/+j/6P/p/+v/
6P/p/+n/6v/r/+z/6//q/+r/7P/s/+v/6v/o/+j/6P/p/+z/7f/t/+z/7P/s/+z/7P/s
/+z/7f/u/+//7//t/+3/7P/s/+z/7P/u/+//7//u/+3/7P/s/+z/7f/t/+3/7f/v/+//
7//u/+z/7P/s/+z/7P/t/+3/7f/u/+3/7P/s/+3/7P/r/+r/6v/q/+r/6v/p/+j/6P/p
/+z/7P/s/+v/7P/r/+v/7P/r/+v/6v/p/+v/6//r/+r/6f/p/+n/6f/s/+3/7f/r/+r/
6v/q/+r/6f/q/+r/6//s/+z/7f/t/+r/6v/r/+v/7P/s/+3/7f/q/+r/6f/p/+j/6f/q
/+v/7P/r/+z/7f/q/+n/6v/p/+r/6v/q/+r/7P/s/+v/6//p/+r/6v/r/+z/6//s/+3/
6v/p/+j/6P/p/+v/7P/s/+7/7f/t/+3/7f/s/+v/6v/t/+3/7f/t/+r/6v/r/+z/7P/t
/+3/7v/u/+z/7P/s/+z/7P/s/+z/7P/u/+7/7v/u/+v/6v/p/+j/6f/q/+v/7P/q/+r/
6v/q/+z/7P/s/+z/7v/u/+3/7f/u/+7/8f/x//X/+P/8//7//P/8//3//v///wEAAwAD
AAAA/f/3//L/7v/p/+b/5f/o/+n/6v/r/+f/5f/j/+L/5P/k/+T/5f/p/+r/6//s/+3/
7//x//L/8v/z//P/8//u/+7/7v/u//D/8f/x//L/9P/y//L/8v/y//P/8//z//T/9f/1
//X/9P/0//T/8//z//X/9f/1//n/+f/3//f/9f/2//b/9v/2//b/9//3//n/+v/4//n/
/v8CAAQACAARABYAGQAeACEAGAAMAAAA+v/6//7/AAD8/+3/5P/W/7z/qv+p/7H/sf+v
/7T/w//R/9z/5v/s/+//8//6//7//v/+/////v/9//7///8BAAEAAgACAP//////////
AQACAAIAAwADAAIAAgACAAEAAQABAAIAAgAEAAQABAABAAAA/////wEAAQAAAAAAAgAC
AAIAAQD//////////wMAAwACAAEAAQADAAEAAQAFAAUABQAFAAMAAwADAAMAAQABAAMA
AwADAAMABAAFAAQAAgD///7/AAABAAIAAwADAAMAAwADAAIAAQABAAAAAgACAAIAAwAB
AAEAAAAAAAIAAgACAAIAAgAAAAAA///9//3//f/9///////9//v/+f/4//f/9//3//b/
9v/2//X/9P/0//T/8//y//H/8P/x//L/8//0//H/8P/w//D/8v/y//T/9f/1//X/9f/0
//L/8v/z//T/9v/3//n/9v/0//P/8//z//X/9f/1//b/+P/4//f/9v/2//b/9v/3//j/
+f/5//j/9v/2//b/9v/4//j/+f/6//n/+f/3//f/9v/2//b/9v/6//v/+//6//f/9v/2
//b/+f/5//n/+f/5//n/+f/4//b/9v/2//b/+P/5//n/+f/2//X/9P/0//j/+P/4//j/
9v/2//b/9v/1//T/9P/1//j/+P/4//f/9P/z//P/9P/2//f/9//3//f/9//3//b/8//z
//P/8//2//f/9//1//T/9P/0//T/9f/2//b/9//1//T/9P/z//L/8v/z//P/9v/2//f/
9//y//L/8f/x//T/9f/2//f/9f/z//P/8//z//P/9f/1//b/9v/2//b/9P/0//P/8//1
//b/9v/3//f/9f/1//X/9P/z//L/8v/z//X/9v/2//T/8//z//P/9P/0//T/9P/1//X/
9f/1//L/8v/z//T/9v/3//f/9v/2//X/9P/z//L/8//0//X/9v/0//T/9P/0//T/9P/0
//T/9v/2//b/9v/0//T/9P/0//b/9v/2//b/9f/1//b/9v/3//f/+v/8/wAAAgADAAQA
AwAEAAUABwALAAsACwAJAAQAAAD8//f/9P/z//P/8//z//P/7//t/+n/6P/o/+j/6v/r
/+3/7v/v//D/8f/z//X/9v/2//f/9//3//T/9P/y//L/8v/z//b/+P/7//r/+f/4//f/
9//3//f/+P/5//v/+//6//r/+P/3//f/+f/5//n/+//7//n/+f/5//r/+P/4//j/+P/7
//3//f/+//z//f8CAAQABgAKAA0AFAAXABoAIQAeABIABgACAAIABgAKAA4ACQACAPz/
6P/K/7v/v//B/73/uv/F/9P/3P/k/+7/8f/z//j//v8AAAIA////////AQADAAUABQAG
AAYAAwADAAMAAwADAAQABAAFAAUABAAEAAQAAQABAAEAAgAEAAYABgAGAAUABAADAAMA
BQAFAAQABAAEAAQABAADAAEAAQABAAEABQAFAAQAAwABAAMAAQABAAUABQAFAAUABQAF
AAUABQABAAEAAwADAAMAAwAEAAUAAwACAAAAAAADAAMAAwADAAMAAwADAAMAAQABAAIA
AgAEAAQABAAFAAQAAwABAAAAAgACAAIAAgACAAAAAAD///////////////////3/+//5
//j/9//3//n/+P/4//j/9f/0//T/9P/y//L/8v/y//P/9P/1//b/9//2//b/9v/2//b/
+P/5//n/+f/5//j/9v/2//f/+P/6//v//f/6//r/+f/5//n/+//7//v//P/6//r/+f/4
//b/9v/2//f/+P/5//n/+P/4//j/+P/4//b/9v/3//j/+v/7//r/+//4//j/+P/4//r/
+//7//r/+P/2//X/9P/2//f/+P/5//f/9//3//b/9v/2//b/9v/2//f/9//3//j/9//2
//b/9v/2//b/9v/0//T/9P/0//X/9P/0//X/9v/2//b/9f/0//P/8//0//T/9f/1//X/
9f/1//X/9P/z//P/8//z//b/9//3//X/9P/0//T/9P/1//b/9v/3//f/9v/2//X/9P/0
//X/9f/4//j/+f/5//b/9v/1//X/9v/3//j/+f/3//X/9f/1//P/8//1//X/9v/2//b/
9v/0//T/8//z//X/9v/2//f/9//1//X/9f/0//P/8v/y//T/9f/1//T/9P/z//P/8//2
//b/9v/2//X/9f/1//X/8v/y//P/9P/2//n/+f/4//b/9f/0//P/8v/z//T/9f/2//T/
9P/0//P/8//0//T/9//3//r//P////7//v/+////AQADAAYACQAJAAkABwACAAEA/v/6
//j/9P/z//L/8f/w/+v/6P/l/+b/6P/q/+z/6v/r/+v/6//q/+v/7f/v//H/8v/0//X/
9P/w/+//7v/v//D/8v/z//L/9P/y//L/8v/y//P/8//1//b/9//3//X/9P/0//T/9P/1
//j/+f/4//n/+P/1//f/9//4//j/+P/4//j/+f/3//X/9v/2//f//P8CAAQAAgAFAAwA
EwAUABsAJAAkABoADAAEAP7/AAAEAAcAAAD4//T/4v/H/7f/t/+3/7D/r/+9/87/2v/k
/+v/7//u//L/9v/6//3//////wEAAwACAAEAAQAAAP//////////AQACAAIAAwABAAAA
AAAAAAAAAQACAAQAAwAEAAMAAgADAAIAAQABAAUABQAEAAQAAwACAAEA//8AAAEAAgAD
AAQAAwABAP//AQADAAEAAQAFAAUABQAFAAQAAwACAAEAAgADAAYABwAGAAUABQAFAAUA
BAACAAIABQAFAAUABQADAAMAAwADAAUABQAGAAYABAAEAAQABQAFAAUABAAEAAYABgAG
AAYABAACAAIAAQACAAMABAAFAAMAAwABAP//AQAAAP////////7//v/+//n/+P/4//j/
+v/6//r/+v/4//j/+P/4//j/+P/5//r/+v/6//z//f/7//v/+//6//z//P/9//7//P/9
/////P/8//v/+//7/////////wAA/v/+//3//P/9//7///8BAAAAAQABAAAAAAAAAAAA
AAACAAIAAwAEAAQAAwAAAP////8AAAEAAgACAAMAAwACAAEAAAAAAAAAAwADAAMAAwAC
AAEAAAD+/wAAAAAAAAAA/v/////////+//3//P/8/wAAAAAAAAAA/v/+//7//v/+//7/
//8BAAAAAAAAAP//AAD/////AAAAAAEAAQABAP////////7//v///wAAAQAAAAEAAQD/
/wAAAAAAAAAAAQACAAIAAwACAAAA///9////AAACAAMAAwACAAIAAQAAAAAA/////wAA
AQACAAMAAQD/////////////AQABAAAAAAAAAAAAAAAAAP////8BAAIAAgADAAEA////
////AQABAAEAAgAAAAEAAQAAAAAA////////AgACAAIAAgACAAEAAAD/////AAACAAQA
AgADAAEAAAAAAAIAAgACAAIAAgACAAIAAgAAAAAAAAAAAAEAAgADAAMAAQACAAIABQAF
AAgACgANABAAEAAQABEAEAARABMAFQAXABcAFQAQAAoABgABAP7//f/9//3//f////v/
+f/3//b/9v/2//b/+f/7//z//f/8//3///8BAAIAAgADAAMABQACAAIAAgABAAAAAAD/
/wEABAADAAQAAgACAAMAAwADAAQABQAFAAcABgAGAAYAAwADAAUABQAHAAkACQAHAAUA
BQAGAAYABgAGAAYABwALAAkACAAKAAsADgAUABYAHAAlACwALwA0ADUAKAAYAAwACAAG
AAoADAAAAO3/4v/U/7z/tP+3/7n/uf+9/8b/1f/h/+7/9P/4//v/AQAIAAwADAAMAA0A
CwALAA0ADwAPAA8AEAAQAA0ADQANAA0ADwAQABAAEQATABIAEgASAA8ADwAPABAAEAAS
ABIAEgAPAA4ADQANABEAEQAQABAAEAAQABAADwAPAA8ADwAPABMAEwASABEADwARAA8A
DwARABEAEQARABEAEQARABEADwAPABEAEQARABEAEgATABEAEAAOAA4AEAARABIAEwAT
ABMAEwATABEAEQASABIAFAAUABQAFQAUABMAEQAQABIAEgASABIAFAASABIAEQAPAA8A
DwAPABAAEQAQAA8ADQAMAAsACwALAAoACgAKAAkACAAIAAgABwAGAAUABAAGAAYABgAG
AAMAAgACAAIABAAEAAYABwAFAAUABQAEAAQABAAFAAYABgAHAAkABgAGAAUABQAFAAcA
BwAHAAgACgAKAAkACAAGAAYABgAHAAoACwALAAoACAAIAAgACAAIAAgACQAKAAsACwAJ
AAkACAAIAAgACAAKAAsACwAKAAkACAAIAAgABwAHAAcABwAJAAkACQAIAAgACAAIAAgA
CAAJAAkACQAIAAcABgAGAAYABgAGAAYACAAIAAgACAAHAAYABgAHAAgACAAIAAcABAAD
AAMABAAEAAUABQAFAAcABwAHAAYABQAFAAUABQAGAAcABwAFAAIAAgACAAIABQAGAAYA
BwAFAAQABAADAAIAAgADAAMABgAGAAcABwAEAAQAAwADAAIAAwAEAAUABwAFAAUABQAB
AAEAAwADAAQABAAEAAQABAAEAAMAAwADAAQABAAFAAcABQAFAAUABAADAAIAAgAEAAUA
BQAEAAQAAwADAAMABAAEAAQABAAFAAUABQAFAAQABAAFAAYABgAHAAkABgAGAAQABAAE
AAQABgAGAAYABgAEAAQABAAEAAQABAAEAAMABAAGAAcACwAKAAwADQAPABIAEgASABMA
FAAVABcAGQAYABcAFAAOAAwACAADAAAA/f/9//3//f/+//v/+v/5//b/9v/2//b/9f/3
//j/+f/7//3/AAADAAMAAgACAAEAAgAAAAEAAgAAAAAAAQABAAIABAACAAIABAAEAAUA
BQAEAAQABAADAAYABgAHAAgABQAFAAcABwAFAAcABwAFAAYABwAJAAoACQAIAAcABwAH
AAkADAAOAA8AEgAUABYAHAAhACYALQA2ADcAKgAaAA4ABgAIAAoADgAIAPv/8P/g/8T/
tv+5/73/vf+//8z/3f/p//L/+P/6//3/AwAIAAwADgASABEAEAAPABAAEQAPAA8AEAAQ
ABEAEQARABEADwAQABAAEQATABIAEgASABEAEQARABIAEAASABIAEgATABIAEQARABIA
EQAPAA4ADwAQABEAEQARABEAEQARABEAEQAQAA8AEQATABEAEQASABEAEAAPABAAEQAS
ABMADwAPABEAEQARABEAEgATABUAFAASABIAEgARABAADwARABEAEQARAA8ADwAQABAA
EgASABIAEwATABMAEgASABAAEAAQABAAEgAQABAADwANAA0ADQANAAsACwAJAAcACgAK
AAoACwAIAAYABQAEAAIAAgADAAQAAgACAAIAAgACAAIAAgACAAMAAgACAAIAAAAAAAIA
AwAFAAUABQAEAAQABAAFAAYABQAFAAYAAgAFAAUABgAHAAgABwAGAAYACAAIAAcABgAE
AAQABAAFAAQABQAFAAQABQAGAAcACAAHAAYABgAGAAkACQAHAAcABgAGAAYABgAGAAcA
BwAGAAYABgAHAAgABwAHAAcABwAJAAkACQAIAAgACAAIAAgABgAHAAcABwAHAAcABwAI
AAkACAAHAAYACAAIAAgACAAHAAYABgAHAAcABgAFAAMABQAFAAYACAAHAAcABgAFAAUA
BQAFAAQAAwADAAMAAwACAAMAAwABAAEAAgADAAQABAAEAAMAAwAFAAQABAADAAAAAAAB
AAEAAAAAAAEAAQABAAIAAgADAAEAAQABAAEAAwABAAEAAQD/////AQABAAAAAAAAAAAA
AQACAAIAAwACAAIAAQABAAMAAQABAAEAAgABAAAAAAAAAAEAAQAAAAIAAQABAAEAAAAA
AAAAAAABAAEAAQABAAAAAAABAAIAAAABAAMAAgACAAIAAgACAP////8AAAAAAwADAAYA
CAALAAwADAAMAA0ADgAPABEAFAAVABYAFQARAA4ACwAHAAIAAQABAAEAAAD///r/9//1
//T/9P/0//T/9f/3//j/9v/2//b/9//6//z//f/////////8//z//P/8//z//f///wAA
AgAAAP///v/9//3//////wAAAQD//////v/+/wAA/////wEAAQABAAMAAwAAAP///v/+
////AAABAAIAAwADAAEA/v/+/wEABAAKAAwADgARABYAGwAeACMAKAAeABAACAAGAAYA
CgAOAAsABAACAPb/2P/D/8H/xf/D/7z/w//T/9z/5v/w//X/+f/8/wAAAgACAAEAAgAD
AAYACQAIAAcABwAGAAcABwAHAAcACQAKAAoACwAJAAgACAAIAAUABQAFAAYACAAKAAoA
CgAJAAgABwAHAAkACQAIAAgABwAGAAUAAwAFAAUABQAFAAcABwAGAAUAAwAFAAMAAwAF
AAUABQAFAAUABQAFAAUABAAFAAgACQAIAAcABwAHAAUABAACAAIABAAFAAYABwAFAAUA
BQAFAAUABQAGAAYABgAGAAYABwAFAAUABAAEAAQABAAEAAQABgAEAAQAAwADAAMAAwAD
AAMAAwABAP//AQAAAP/////9//z//P/8//n/+P/4//j/+P/4//j/+P/6//r/+v/6//n/
+P/4//j/+f/6//3////9//3//f/8//z//P/9//7//v///wEA/v/8//v/+//7////////
/wAAAAAAAP///v8AAAAAAAABAAAAAQABAAAA/v/+//7//v///wAAAgAEAAQAAwAAAP//
//8AAAEAAgADAAMAAgAAAP///v/+//7/AQABAAEAAQD////////+/wAAAAAAAAAA/v//
//////8AAP///v/+/wAAAAAAAAAA/v/+//7//v////7//v////7//v/+//3//P/7//v/
/P/+//////////7//f/8//r/+//7//v/+//8//3//f/7//r/+v/6//r//f/+//7////+
//z/+//5//r/+v/7//v//P/8//3//f/6//r/+f/5//r/+//8//3/+//5//n/+f/5//n/
+//7//z//P/8//z/+v/6//n/+f/7//z//P/9//v/+f/5//n/+//7//v//P8AAP//+//4
//j/+v/6//r/+v/7//v//P/8//7//f///wAABQAGAAYABgAHAAgACQALAA8ADwAPAA0A
CwAIAAUAAQD7//n/+P/3//n/+f/1//P/7//u/+7/7v/s/+3/7//w//P/9P/1//f/9//4
//j/+f/6//v/+f/6//j/+P/4//n/9//4//r/+P/5//r/+//9//z/+//7//v//P/9//3/
/v/8//v/+//9//v/+//9//3//P/9//7/AAD///7//f/8/////////wAAAgABAAQABgAI
AAoADwAYAB8AJAApACwAJAASAAQAAAACAAYACgAFAPj/8P/m/8z/t/+z/7f/t/+4/7//
y//Y/+L/6v/t//H/9v/+/wQABgADAAEAAQADAAUABQAFAAYABgAGAAcACAAJAAcACAAI
AAkACwAKAAoACgAHAAcABwAIAAgACgAKAAoACwAKAAkACQAJAAkACAAIAAoACgAKAAkA
BwAHAAcABwAJAAkACAAHAAkACwAJAAkACQAJAAkACQAKAAsADAANAAkACQALAAsACwAL
AAwADQANAAwACgAKAAoACQAIAAcACgALAAwADQAMAAsACwAKAAoACgAKAAsADQANAAwA
DAALAAoACQAIAAsACgALAAsACQAJAAkACQAJAAkABwAFAAcABgAFAAUAAwACAAIAAgAA
AAAAAQACAAEAAAD///7/AAAAAAAAAAAAAAAAAQACAAEAAAABAAEAAgADAAQABAACAAIA
AwAEAAQABQAHAAQABgAFAAUABQAGAAUABAAEAAUABgAGAAYABAAEAAQABQAGAAcABwAG
AAgACAAIAAgABgAGAAcACAAJAAkABwAHAAgACAAIAAgACAAJAAkACAAIAAgACQAKAAoA
CQAIAAcACAAJAAoACgAJAAgABwAGAAgACQAJAAkACAAHAAYABgAGAAYABgAGAAgACAAI
AAgABwAGAAYABwAIAAgACAAHAAgABwAHAAgABwAHAAYABQAHAAcABwAGAAUABQAFAAUA
BgAHAAcABQAGAAYABgAGAAUABgAGAAcACQAIAAgABwAEAAQABQAFAAYABgAHAAcABgAG
AAUABQAEAAUABgAHAAkABwAHAAcAAwADAAUABQAGAAYABgAGAAgACAAHAAcABgAGAAUA
BQAGAAUABgAHAAYABQAEAAQABgAHAAcABgAIAAcABwAHAAcABgAFAAQABwAIAAYABgAG
AAYABwAHAAgACAAMAA0AEQAUABYAFgAVABQAFgAYABoAHQAeAB0AHAAZABEADAAHAAEA
AQABAAIAAwACAAEA/P/5//j/+P/5//r/+v/7//3//v/9//7///8BAAUABgAGAAcABQAF
AAIAAgAEAAQABAAFAAUABgAIAAYABAAEAAQABQAHAAcACAAJAAcABwAGAAYACAAHAAcA
CQAJAAkACwALAAcABwAHAAgACgAKAAoACgALAAkABwAIAAwAEQAUABoAHgAgACUAKgAx
ADYANQAqABoADgAOAAwADAAKAPz/6//i/9L/vP+2/7v/vf+7/73/yv/b/+f/8P/2//z/
AQAFAAgADAAOAAoADQANAA0ADwARABEAEQASABIAEQARABEAEQATABQAFAAVABQAEgAR
ABAAEAARABIAFAASABQAFAAUABMAEgARABEAEwATABIAEgAQABAAEAAPABAAEQASABMA
FAATABEADwARABMAEQARABUAFQAVABUAFAATABIAEQAQABEAFAAVABQAEwATABMAFQAU
ABIAEgAUABUAFgAXABYAFQAUABMAFQAVABYAFgAWABYAFgAXABUAFQAUABQAFgAWABYA
FgAUABIAEgARABMAEwATABMAEQARAA8ADQANAAwACwALAA0ADAAMAAwABwAGAAYABgAI
AAgACAAIAAYABgAGAAYABwAGAAYABgAIAAgACgALAAsACwALAAoADAAMAA0ADgANAA0A
DgAKAAoACQAJAAkACwALAAsADAAKAAoACQAIAAkACgALAA0ADAANAA0ADAAKAAoACgAK
AAsADAAOABAAEAAPAAwACwANAA4ADwAQAA8ADwAOAAwADAAMAA0ADgAPAA8ADwAPAA4A
DQAMAAoADQAOAA8AEAAOAA8ADwAPAA4ADQAMAAwADgAOAA4ADgAMAAwADAAMAAwADAAN
AA8ADwAOAA0ACwAMAAsACwAMAAwADQANAA0ADAALAAoACAAIAAkACgALAAoACwALAAkA
CgAKAAoACgALAAwADAANAAsACgAKAAkACgAKAAsACwAKAAoACwALAAoACgAJAAkADAAN
AA4ADwAOAAsACgAJAAoACwAOAA8ADQAMAAsACgAKAAoACQAJAAsADAAMAA0ADQALAAsA
CwALAAsACwAMAAoACwALAAoADAALAAsACwAMAAwADAAMAAsACwAJAAkACgAMAAwADAAM
AAsACwAMAAwADwAPABIAFAAZABoAGgAaABkAGgAbAB0AIQAhACEAHwAZABQADwAJAAgA
BwAHAAcABwAHAAMAAQD///7//v/+//7///8BAAIAAQACAAMABQAJAAoACgALAA0ADQAK
AAoACAAIAAgACQALAAwADgAMAAsACgAJAAkACwALAAwADQAPAA8ADgAOAAwACwALAA0A
DQANAA8ADwANAA0ADQAOAA4ADgAOAA4AEwARABEAEAAQABEAFAAaAB4AJAApACwAMQA2
ADcAMAAoAB4AFAAQABQAGgAWAAkA/v/0/9z/yP/F/83/zf/J/8z/2//p//T//v8EAAcA
CwASABQAFgAUABMAFQAVABcAGQAZABkAGgAaABcAFwAXABcAGQAaABoAGwAbABoAGgAa
ABcAFwAXABgAGgAcABwAHAAdABwAGwAbAB0AHQAcABwAGgAaABoAGQAZABkAGQAZAB0A
HQAcABsAGQAbABkAGQAdAB0AHQAdABsAGwAbABsAGQAZABsAGwAdAB0AHgAfAB8AHgAc
ABwAHQAdAB0AHQAdAB0AHQAdABsAGwAcABwAHgAeAB4AHwAdAB0AHAAcAB4AHgAeAB4A
HAAaABoAGQAZABkAGQAZABsAGwAZABcAFQAUABMAEwAVABQAFAAUABEAEAAQABAADgAO
AA4ADgAQABAAEAAQAA8ADgAOAA4ADwAQABMAFQATABMAEwASABQAFAAVABYAFgAXABkA
FgAWABUAFQAVABkAGQAZABoAGgAaABkAGAAYABgAGAAZABoAGwAbABoAGAAYABgAGAAZ
ABoAHAAeAB4AHQAaABkAGQAaABsAHAAeAB8AHwAeAB0AHAAcABwAHwAfAB8AHwAdAB0A
HQAcABwAHAAcABwAHgAfAB8AHwAeAB0AHAAcAB4AHgAeAB4AHgAeAB4AHgAdABwAHAAd
AB4AHgAeAB0AHAAbABsAHAAeAB8AHwAfAB8AHwAfAB4AGwAbABsAGwAeAB8AHwAdAB4A
HgAeAB4AHQAeAB4AHwAfAB4AHgAdAB4AHgAfAB8AHwAeAB4AHQAbABwAHAAdAB4AHwAg
ACEAHwAdAB0AHQAdAB0AHwAfACAAIAAgACAAHwAeABwAGwAcAB4AHwAhAB8AHQAdAB0A
HAAdAA==
         </WaveFormData>
      </LeadData>
      <LeadData>
         <LeadByteCountTotal>10000</LeadByteCountTotal>
         <LeadTimeOffset>0</LeadTimeOffset>
         <LeadSampleCountTotal>5000</LeadSampleCountTotal>
         <LeadAmplitudeUnitsPerBit>4.88</LeadAmplitudeUnitsPerBit>
         <LeadAmplitudeUnits>��V</LeadAmplitudeUnits>
         <LeadHighLimit>2147483647</LeadHighLimit>
         <LeadLowLimit>268435456</LeadLowLimit>
         <LeadID>V3</LeadID>
         <LeadOffsetFirstSample>0</LeadOffsetFirstSample>
         <FirstSampleBaseline>0</FirstSampleBaseline>
         <LeadSampleSize>2</LeadSampleSize>
         <LeadOff>FALSE</LeadOff>
         <BaselineSway>FALSE</BaselineSway>
         <ExcessiveACNoise>FALSE</ExcessiveACNoise>
         <MuscleNoise>FALSE</MuscleNoise>
         <LeadDataCRC32>2238108708</LeadDataCRC32>
         <WaveFormData>
FAAUABQAFAAWABYAFgAWABgAGAAYABgAGgAaABoAGgAaABoAGgAaAB0AHgAfACAAIgAi
ACIAIgAjACQAJQAmACcAKAApACoALAAsACwALAAuADAAMgA0ADUANgA3ADgAOgA8AD4A
QABEAEYASABKAE0ATgBPAFAAUwBWAFkAXABeAGAAYgBkAGcAagBtAHAAcwB2AHkAfAB+
AIAAggCEAIcAiACJAIoAjACMAIwAjACOAI4AjgCOAI0AjACLAIoAiACGAIQAggB+AHwA
egB4AHMAbgBpAGQAXgBaAFYAUgBOAEoARgBCADwAOAA0ADAALgAsACoAKAAlACIAHwAc
ABoAGAAWABQAEgASABIAEgAPAA4ADQAMAA4ADgAOAA4ADAAMAAwADAAOAA4ADgAOABAA
EAAQABAAEAAQABAAEAARABIAEwAUABQAFAAUABQAFgAWABYAFgAYABgAGAAYABYAFgAW
ABYAFwAYABkAGgAYABgAGAAYABgAGAAYABgAGAAYABgAGAAXABYAFQAUABYAFgAWABYA
FQAUABMAEgAQABAAEAAQABAAEAAQABAADQAMAAsACgAKAAoACgAKAAgACAAIAAgABgAG
AAYABgAEAAQABAAEAAMAAgABAAAAAgACAAIAAgAAAAAAAAAAAAAAAAAAAAAAAAAAAAAA
AAD///7//f/8//7//v/+//7//f/8//v/+v/6//r/+v/6//r/+v/6//r/+f/4//f/9v/4
//j/+P/4//b/9v/2//b/9v/2//b/9v/2//b/9v/2//T/9P/0//T/9v/2//b/9v/1//T/
8//y//T/9P/0//T/9P/0//T/9P/z//L/8f/w//L/8v/y//L/8P/w//D/8P/u/+7/7v/u
//D/8P/w//D/8P/x//L/8//5//n/+f/5//r/+v/6//r/+//9//3//f/5//n/+P/2//P/
8v/y//P/8//x/+7/7v/u/+7/7v/u/+3/7P/r/+v/7f/s/+z/6v/n/+X/4//i/+P/4f/e
/9v/2//b/9z/3P/a/9v/2//b/9z/3P/c/9z/2//b/9r/2f/Z/9n/2f/Z/9b/1v/W/9b/
1v/W/9f/2P/W/9X/1f/V/9T/1P/T/9L/1P/Z/9n/2P/W/9r/4P/q//7/GwBCAGoAlgDE
AO4ACAEVAR4BEwHiAI4AJgC+/13/C//K/p/+m/61/tD+5f4F/yz/Tv9s/4b/lf+f/6z/
uv/C/8n/0P/S/9L/0f/S/9T/1//Z/9r/3P/c/9r/2//e/97/3P/e/+D/4f/j/+P/4//k
/+L/4//k/+T/5//o/+j/6P/m/+f/5//o/+n/6f/q/+r/7P/s/+3/7f/u/+//7v/u//D/
8v/z//T/8//0//X/9f/5//n/+//8//////8AAAIAAQACAAUABwALAAsADQAPABQAFQAV
ABYAFwAaABwAHgAjACQAJgAnACgAKgAuADEANAA3ADsAPABAAEIAQwBFAEYASQBKAEwA
UQBRAFIAUwBRAFEAUgBUAFQAVABUAFIAUQBQAE8ATgBLAEoASABHAEQAQQBAADwANgAy
AC8AKwAnACQAIAAbABcAEwAPAAwABwACAAEA/P/5//f/8//w/+3/6v/p/+f/5f/k/+P/
4//i/9//3//e/93/3f/b/9v/3P/c/9v/2f/X/9j/2P/Y/9r/2//b/9z/3P/b/9v/3f/b
/9v/2//c/97/3v/e/9//3//g/+D/4P/i/+L/4v/i/+L/4//j/+P/4f/h/+L/4//l/+X/
5f/l/+P/5f/j/+P/4//j/+T/5P/k/+P/4//i/+D/4P/h/+H/4f/h/+H/4P/f/9//3//d
/9//4P/g/9//3v/d/93/3f/b/9r/2v/a/9n/2v/b/9z/2v/Z/9j/1v/X/9j/2f/Z/9f/
1//X/9f/1v/V/9X/1f/Y/9j/1v/V/9P/1f/V/9T/1v/W/9b/1v/W/9T/1P/V/9X/1f/V
/9X/1f/V/9X/1P/U/9T/1P/U/9T/1f/V/9X/1P/U/9L/1P/S/9L/0v/S/9P/1P/V/9X/
1P/T/9P/0v/U/9X/1f/T/9X/1f/V/9X/0//U/9T/1f/X/9X/1P/T/9P/0//T/9T/1f/V
/9b/1f/W/9T/1P/U/9T/1P/U/9T/1P/U/9T/1P/U/9L/0v/S/9L/0//U/9X/1v/U/9T/
1P/U/9T/1P/U/9T/1v/W/9b/1v/W/9b/2P/Z/9z/3f/h/+H/4f/h/+P/5P/l/+b/5//p
/+n/6f/n/+f/5P/i/+H/4P/i/+P/4//h/97/3v/e/97/3v/e/97/3v/e/9//3//e/9z/
2v/Y/9f/2P/Y/9f/1f/S/8//z//P/9D/0P/Q/9H/0//T/9L/0v/Q/9D/0P/R/9P/0//T
/9P/0f/R/9D/0P/Q/9D/0P/Q/9P/1P/U/9P/0f/R/9H/0v/S/9L/0v/T/9X/2P/Y/9r/
4v/w/wIAHwBKAHIAmADGAPIADAEdASYBEwHYAH4AFgCy/13/Ef/Q/qX+p/7B/tj+7/4P
/zT/Vv90/4z/n/+v/7r/xP/Q/9f/2P/a/9z/2//c/97/4f/j/+T/5v/m/+T/5f/o/+j/
6P/q/+z/7f/t/+3/7f/u/+7/7//w//D/8f/y//L/8v/y//P/8//0//X/9f/2//b/9v/2
//f/9//3//n/+f/6//3//v/+//7//f/+//////8FAAUABwAIAAsACwAMAA4ADgAOABAA
EQAUABUAGAAbAB0AHQAcABwAIAAkACcAKgAuAC4ALwAvADIANAA4ADsAPgBBAEUARgBI
AEoASwBNAFAAUwBUAFYAVwBXAFgAWQBZAFkAWgBcAFwAXABcAFoAVwBWAFUAVABTAFIA
UABPAE0ASQBHAEIAPgA6ADcAMwAxAC4AKgAlAB8AGwAXABQAEwAOAA0ACAAFAAMA///8
//v/+P/3//X/8//y//H/8f/u/+v/6//q/+r/6//q/+v/6v/q/+n/5//n/+j/6P/o/+r/
6//r/+z/6//p/+j/6f/r/+v/6//s/+z/7P/s/+3/7f/u/+7/7v/w//D/8P/w/+7/7//v
/+//8f/x//L/8//z//P/8//z//H/8//x//H/8//z//T/9P/z//H/8P/u/+//8P/y//P/
8f/x//H/8P/t/+3/7f/r/+3/7v/u/+3/6v/p/+n/6f/r/+r/6v/q/+j/6P/o/+j/5f/l
/+X/5P/m/+b/5v/l/+P/4//j/+P/4//j/+T/5f/k/+T/4v/h/9//4f/h/+D/4v/i/+L/
4v/g/97/3v/f/+H/4f/h/+H/4f/h/+H/4P/e/97/3v/e/+D/4f/h/+H/3v/e/9z/3v/g
/+D/4P/g/+D/4P/g/9//3f/d/97/3v/g/+H/4f/f/9//3//f/9//3f/e/97/3//h/9//
3v/d/93/3f/d/97/3//h/+D/3f/e/9z/3P/c/9z/3f/e/9//4P/e/97/3v/e/97/3v/e
/97/4P/g/+D/4P/e/97/3v/e/+D/4P/g/+D/4P/g/+D/4P/i/+P/5P/l/+v/6//r/+v/
7P/s/+z/7P/u//H/8v/z//H/8f/w/+7/6//q/+r/6//r/+n/5v/m/+b/5v/m/+b/6P/o
/+j/6f/n/+b/5v/k/+L/4f/g/+D/4f/f/9z/2f/X/9f/2P/Y/9n/2//c/93/2//a/9n/
2P/Y/9n/2f/Z/9v/2//b/9v/2P/Y/9j/2P/a/9r/2//c/9r/2f/Z/9n/2//c/9z/3P/c
/93/3//e/97/4P/o//T/BgAhAEoAeACiAM4A/gAeAS8BPgE1AQQBrgBOAPb/pf9T/wL/
yf69/s/+5P73/g//KP9K/2z/hv+d/6//vP/I/9L/2f/e/+D/4P/h/+L/5P/n/+f/6P/q
/+r/6P/p/+z/7P/u//D/8v/z//H/8f/x//L/8v/z//T/9P/3//j/+P/4//b/9//3//j/
+f/5//r/+v/6//r/+//7//v//f/9//7/AQACAAIAAgABAAIAAwADAAkACQALAAwADQAN
AA4AEAAPABAAEwAVABkAGQAbAB0AHgAfAB8AIAAlACgAKgAsADEAMgA0ADUANgA4ADwA
PwBCAEUASQBKAEwATgBPAFEAVQBZAFsAXgBhAGEAYgBjAGMAYwBkAGYAZgBmAGYAZABh
AGAAXwBeAF0AXABaAFkAVwBTAFEATABGAEIAPwA7ADkANgAyAC0AJwAjAB8AHAAXABIA
EQAMAAsACQAFAAIA/f/6//n/9//3//b/9f/1//L/7//v/+7/7//v/+3/7f/s/+z/6//p
/+n/6v/q/+r/6v/r/+v/7P/q/+n/6f/r/+v/6//r/+z/7f/u/+//8f/v//D/8P/w//T/
9P/0//T/8//z//L/8f/y//P/9f/3//f/9//3//f/9f/3//X/9f/3//f/+P/4//b/9f/1
//T/9P/0//X/9f/z//P/8//y//H/8f/x/+//8f/y//L/8f/u/+3/7f/t/+3/7P/s/+z/
7P/s/+z/7P/p/+n/6f/o/+r/6v/q/+n/6P/n/+b/5f/n/+f/6P/p/+r/6v/o/+f/5f/n
/+f/5v/o/+j/6P/o/+b/5P/k/+X/5//n/+f/5//n/+f/5//m/+T/5P/k/+T/5v/n/+f/
5//k/+T/4v/k/+T/5P/k/+T/5v/m/+b/5f/j/+P/5P/k/+T/5f/l/+P/4//j/+P/4//l
/+b/5v/n/+f/5f/k/+P/4//j/+P/5P/l/+f/6P/l/+T/4v/i/+L/4v/j/+T/5f/m/+T/
5P/k/+T/5P/k/+T/5v/n/+j/6f/t/+3/7f/t/+//8v/z//T/9f/3//f/9//1//f/9v/0
//P/8P/w//H/8f/t/+r/6v/q/+v/7P/t/+7/7P/s/+3/7f/u/+7/7P/q/+n/6P/o/+f/
4//g/93/3f/f/+D/4P/g/9//3//f/97/3v/e/97/3v/h/+H/4f/h/+D/3//e/9z/3f/e
/9//4P/e/9//4P/g/+H/4f/h/+H/4v/i/+L/4v/h/9//4P/k/+b/6P/y//z/CwAmAFIA
gACqANYACAElATYBPwE0AQIBsgBSAPf/nf9G//n+x/7B/tL+5/77/hD/LP9S/3T/j/+n
/7j/xP/O/9f/4P/k/+j/6//s/+7/8f/w//D/8f/w//L/8//2//b/9v/4//r/+//5//n/
+f/6//v//f///wAA//8AAAAAAAAAAAEAAQACAAUABQAGAAYABAAEAAUABQAJAAsACwAM
AAsADAAMAAwADgAQABIAEwAVABUAFwAYABcAFwAYABoAHQAeACEAIwAjACMAJQAnACoA
KwArACwAMQA0ADYAOAA7ADwAPgA/AEQARgBKAE0ATgBRAFUAVgBaAFwAXQBfAGMAZwBp
AGwAbQBtAG4AbwBwAHEAcwB2AHQAdAB0AHIAcwByAHEAcABvAG4AbABrAGUAYQBfAFoA
VwBUAFIATwBKAEYAQQA7ADcAMwAvACwAKAAiACAAGgAXABUAEQAOAAsACAAHAAUAAQAA
AP/////8//n/+f/4//j/+f/4//n/+f/4//b/8//0//b/9//4//b/9//3//j/+P/3//f/
+f/7//v/+//8//v/+v/5//n/+v/8//3//v/+//7//v/+//7/////////AQABAAIAAwAC
AAEAAAD//wEAAwABAAEA/////wAAAAAAAP/////+/wAAAAABAAEA/////////v//////
///9//v//P/8//v//P/7//v/+//7//r/+v/6//b/9v/2//b/9v/3//j/+P/2//b/9v/1
//P/8//z//P/8//z//T/9f/0//T/8v/x//H/8//z//L/8P/w//D/8P/y//D/8P/x//H/
8f/x//H/7//v/+//7v/w//D/8P/w//D/8f/x//H/8P/w/+7/8P/y//L/8v/y//H/8P/v
/+3/7v/v//H/8v/w//H/8f/v/+//7//v/+//7//w//D/8f/y/+//7f/r/+7/7//w//L/
7//v//D/7//u//D/8P/w//D/8P/w//D/8P/u/+7/7v/u//D/8P/w//D/7v/u/+7/8P/z
//T/9f/5//n/+f/5//v/+v/7//z//f8BAAEAAQD///3//P/6//n/+v/6//v/+//3//T/
9P/0//T/9P/0//T/9v/2//f/9//0//T/8v/w//H/8P/w/+//7f/q/+f/5//l/+b/5v/m
/+n/6f/p/+j/6P/o/+j/6P/p/+n/6f/p/+n/6f/p/+j/5v/m/+b/5v/o/+n/6v/q/+f/
5//n/+f/6P/o/+j/6P/t/+3/7P/u//L/+v8KACIAQwBuAJgAwgDwABQBJgEzATQBGQHW
AHoAEgCs/1H/B//M/rH+wf7d/vL+Df8v/1L/cv+O/6j/uf/F/9D/2v/k/+n/6v/s//D/
8P/w//H/8//0//b/+f/6//n/+f/7//r//P/+/wAAAQABAAEAAQACAAAAAQACAAIABQAG
AAYABgAEAAUABQAGAAkACQAKAAoACAAIAAkACQAJAAsACwAMAA8AEAAQABAAEQASABMA
EwAVABUAFwAYABsAGwAcAB4AHQAeACEAIwAmACcAKgAtAC4ALwAvADAANQA4ADoAPAA/
AEAAQgBDAEQARgBKAE0AUgBVAFkAWgBcAF4AXwBhAGYAaQBqAGwAbQBtAG4AbwBvAG8A
cAByAHIAcgByAHAAbQBsAGsAagBrAGoAaABnAGMAXwBdAFgAUgBOAEsARwBFAEIAPgA5
ADIALQAoACQAIwAeAB0AGAAXABUAEQAOAAsACAAHAAUAAwACAAEAAQD///v/+v/4//j/
+f/4//n//P/8//v/+f/3//j/+P/4//r/+//7//z/+v/5//n/+//7//v/+//8//z//P/8
//3//f/+//7//v8AAAAAAAAAAP7/////////AQABAAIAAwADAAMAAwADAAMABQADAAMA
AwADAAQABAADAAEAAAD+/wAAAAABAAEAAQABAAEAAAD9//3//f/7//3//v/+//3/+v/5
//n/+f/5//j/+P/4//j/+P/4//j/9f/1//X/9P/2//b/9v/1//P/8//z//P/9P/z//P/
8//0//T/8v/x/+//8f/x//D/8v/y//L/8v/y//D/8P/x//H/8f/x//H/7//v/+//7v/u
/+7/7v/u/+7/7//v/+//7v/u/+z/7v/u/+7/7v/u/+7/7v/u/+3/6//r/+z/7P/u/+//
7//t/+3/7f/t/+3/7f/u/+7/7//x/+//7v/t/+3/7f/t/+7/7//v//D/7f/s/+7/7v/u
/+7/7P/s/+z/7P/s/+z/7P/s/+z/7P/s/+z/7v/u/+7/8P/v//D/8f/1//f/9//3//n/
+v/7//z//f/9//3//f/7//3//P/6//n/9v/2//f/9//3//T/9P/0//T/9P/0//T/8f/w
//D/7//x//L/8f/w/+7/7P/r/+n/6P/m/+T/5f/l/+b/5v/m/+f/5//n/+b/6P/o/+j/
6P/o/+f/5v/l/+b/5//o/+j/6P/o/+j/6P/m/+f/6P/o/+n/6f/p/+n/6f/o/+f/5v/p
/+v/7P/u//T/+v8IABwAPwBoAJAAvADwABYBKAE1ATYBFQHSAHIACgCo/1X/Df/S/rX+
v/7Z/u7+Cf8t/1L/dv+Q/6b/t//D/87/2v/i/+f/7P/w//D/7//w//L/9f/z//T/9v/2
//j/+f/8//z/+//8//3//f/+////AAACAAAAAQACAAIAAwAEAAQABAAGAAcABwAIAAcA
BwAIAAgACgAKAAsACwALAA0ADQAOAA8AEAAQABAAEwAUABUAFQAYABcAGAAYABoAGwAd
ACAAHwAgACMAJQAnACcAKQArADAAMQAxADIANAA2ADcAOAA/AEAAQgBDAEQARgBKAE0A
TgBRAFUAVgBaAFwAXQBfAGAAYwBkAGYAawBrAGwAbQBrAGsAbABuAG4AbgBuAGwAbQBs
AGsAagBoAGYAYwBhAF8AWwBZAFQAUgBOAEsARwBBAD4AOgA1ADAALQAqACgAJAAeABwA
FgAVABMADwAMAAsACAAHAAUAAQAAAP////8AAP3//f/8//n/+f/3//f/+v/6//n/9//1
//b/9v/2//b/9//3//j/+v/5//n/+//5//n/+f/6//z//P/8//3/+//8//z//P/8//z/
/P/8//3///8AAAEA/////wAAAQABAAEAAQABAAEAAwABAAEA/////wAAAAACAAEAAQAA
AP///v/+//3//////////v/9//3//f/7//n/+v/6//n/+f/5//r/+//6//j/9//2//b/
9v/2//b/9f/1//X/9P/y//L/8v/x//P/8//z//P/8P/v/+//7//y//L/8P/v/+3/7//v
/+7/7v/u/+7/7v/w/+7/7v/v/+3/7f/t/+3/7//v/+//7v/u/+7/7v/u/+z/7f/t/+3/
7v/u/+z/7v/s/+z/7P/s/+7/7v/u/+3/6//r/+z/7P/q/+v/6//p/+r/6//s/+3/7P/s
/+v/6//t/+v/6v/p/+v/6//r/+z/6f/r/+r/7P/q/+r/6v/q/+r/6v/q/+r/7P/t/+7/
7//x//H/8f/x//P/9P/1//b/+f/7//v/+//7//v/+v/4//n/+P/4//n/+P/1//H/8P/w
//D/8P/w//D/8P/w//H/7//u/+7/7P/r/+v/6//s/+n/5//k/+H/4f/h/+L/4v/i/+P/
4//j/+D/4P/g/+D/4f/j/+T/5f/j/+P/4//j/+L/4v/i/+L/4P/g/+H/4v/i/+H/4f/h
/+P/5P/k/+T/5v/l/+P/4v/k/+j/7v/2/wYAHQBEAHAAnADEAPQAHgE1AUABQwEkAdwA
gAAkAM//d/8o/+P+xf7R/ub+9/4N/yT/RP9o/4b/n/+z/8L/zv/Y/9//5P/m/+j/6//s
/+7/8f/v//D/8v/y//L/8//2//b/+P/6//z//f/7//v/+//8//z//f/+//7/AQACAAIA
AgACAAMAAwAEAAUABQAGAAYABgAGAAcABwAJAAsACwAMAA0ADgAOAA4ADwAQABEAEQAV
ABUAFwAYABcAFwAYABoAHQAeACEAIwAlACUAJwApACoAKwArACwAMAA0ADcAOgA+AD4A
PwA/AEQARgBKAE0AUABTAFcAWABaAFwAXQBfAGMAZwBpAGwAbwBvAHAAcQBzAHMAdAB2
AHYAdgB2AHQAcwByAHEAcABvAG4AbABrAGUAYQBfAFoAWABUAFEATQBHAEQAQAA7ADMA
LwArACgAJwAiACEAHAAYABUAEAAMAAsACAAHAAUABQAEAAMAAwABAP3//P/6//r/+//6
//v/+//6//j/9f/3//j/+P/4//b/9//3//j/9v/1//X/9//4//n/+v/8//v/+v/5//n/
+//8//z//P/+//7//v/+/wAAAQABAAEAAwADAAQABQAEAAMAAgABAAMABQADAAMAAwAD
AAQABAAEAAMAAwACAAQABAAFAAUABAADAAIAAAABAAEAAQD///3//v/+//3//P/7//v/
+//9//z//P/8//r/+v/6//r/+f/5//n/+P/2//b/9v/1//X/9f/1//X/9v/1//X/9f/0
//T/8v/x//H/8//z//L/8v/y//L/8v/y//D/8P/x//P/8//z//P/8v/x//D/7v/w//D/
8P/w//D/8f/x//H/8P/w/+7/8P/y//L/8v/y//H/8P/v/+3/7//v//D/8P/0//P/7//t
/+7/7v/u/+7/7v/w//D/8P/w//D/8f/y//P/9//3//f/9//5//r/+//8//3/////////
/v///////v/8//r/+f/5//r/+f/3//j/9//2//X/9P/2//b/9v/3//f/9v/2//T/8P/v
/+7/7v/w/+//7f/r/+r/6f/p/+j/5v/n/+f/5//n/+j/6f/q/+j/6f/p/+n/6//r/+v/
6//q/+r/6v/q/+j/6P/p/+r/7P/r/+v/6//q/+r/6f/o/+r/6//t/+7/7v/w//T/+v8G
AB0APABoAJgAxADyABoBLQE4AT0BJgHqAJIAMgDR/3P/Hv/d/rn+w/7c/vX+C/8o/0r/
av+I/6H/s//A/8z/2P/j/+7/8P/w//H/8v/0//f/9//4//r/+v/8//3/AAAAAP7/AAAC
AAMABQAFAAUABgAEAAUABgAGAAkACgAKAAoACgALAAsADAAMAAsACwAKAA0ADgAQABEA
EgATABIAEgAVABYAFgAWABcAGAAZABkAGwAbAB0AHgAhACEAIgAkACMAJAAnACkALQAt
AC8AMQA0ADUANQA2ADcAOgA8AD4ARQBGAEgASQBMAE4AUgBVAFgAWwBfAGAAYwBmAGgA
awBsAG8AcAByAHcAdwB4AHkAewB7AHwAfgB+AH4AfgB8AH0AfAB7AHoAeAB2AHMAcQBv
AGsAaQBkAF4AWgBXAFMATgBKAEUAPwA7ADcAMwAwACwAJgAkAB4AHQAbABcAFAAPAAwA
CwAJAAcABgAFAAUABAABAAEAAAD9//3/+//7//7//v/9//v/+//8//z//P/8//3//f/+
//7//f/9/////f/9//3//v8AAAAAAAABAAEAAgACAAIABAAEAAQABAAEAAUABQAFAAMA
AwAEAAUABgAHAAgACQAIAAkABgAFAAYABwAJAAoACAAHAAcABgAGAAYABwAHAAcABwAH
AAYABQAFAAUAAwADAAQABAADAAQAAwADAAMAAQAAAAAAAAD+//7//v/+//3//f/9//z/
/P/8//z/+//7//v/+//7//r/+f/5//n//P/8//r/+f/3//n/+f/4//j/+P/4//j/+P/2
//b/9//3//f/9//3//n/+f/5//j/9//2//X/9P/2//f/9//3//b/9v/0//b/9P/0//T/
9P/2//b/9v/1//P/8//0//T/9P/1//X/8//1//X/9f/1//P/9P/0//X/9f/2//b/9v/2
//b/9P/0//T/9P/3//n/+//9/wAA///+//3/AQACAAMABAAFAAcABwAHAAMAAwACAAAA
AQAAAAAAAQD///3/+v/6//v//P/9//7//P/8//z//f/7//r/+v/4//j/9//2//b/9P/x
/+3/6f/q/+v/7f/u/+7/7//v/+//7v/u/+7/7v/w//H/8f/x//D/7//u/+3/7f/u/+//
8P/u/+7/7//w/+7/7f/t/+3/7//w//D/8P/w/+//7//w//T//P8EABQALgBPAHoAogDO
AP4AIAEyAT0BOAEXAc4AaAD8/5r/Q////sz+t/7L/uf+/P4X/zv/YP+C/57/sv/B/9H/
3P/i/+j/7//y//L/9v/3//j/+v/9//3//v8AAAAAAAABAAQABAAEAAYACAAJAAcABwAH
AAgACgALAAwADAANAA4ADgAOAA4ADwAPABAAEwATABQAFAASABIAEwATABUAFwAXABgA
FwAYABgAGAAbABwAHQAdACMAIwAlACYAJQAlACYAKAArACwALwAxADMAMwA1ADcAOAA5
ADkAOgA+AEIARQBIAEwATABNAE0AUgBUAFgAWwBeAGEAZQBmAGgAagBrAG0AcgB1AHYA
eAB5AHkAegB7AH0AfQB+AIAAfgB+AH4AfAB7AHoAeQB4AHcAdgB0AHMAbQBpAGcAYgBg
AFwAWQBVAFAATABHAEEAPQA5ADUAMgAtACgAJwAiACEAHwAbABgAFgAUABQAEwAPAA4A
DQANAAwACQAJAAgACQAJAAcABwAHAAYABAABAAIABAAFAAYABAAFAAUABgAGAAUABQAH
AAkACQAJAAoACAAIAAgACQALAAwADAAMAA0ADAALAAoADAANAA0ADQAPAA8AEAARABAA
DwAOAA0ADgARABAAEQAPAA8AEAAQAA4ADQANAAwADgAOAA8ADwAOAA0ADAAKAAoACwAM
AAsACwAMAAwACwAKAAkACQAJAAkACAAIAAgABAAEAAQABAAEAAUABgAGAAQABAAEAAMA
AwADAAMAAwAEAAMAAwADAAQABAACAAEAAQADAAMAAgACAAIAAgACAAIAAAAAAAEAAQAB
AAEAAQD////////+////AAABAAIAAAABAAEAAQAAAAAA/v8AAAIAAgACAAIAAAAAAAAA
//8BAAEAAgACAAAAAQABAP//AQABAAEAAQABAAIAAgADAAMAAQAAAAEAAgACAAIAAgAC
AAIAAgACAAIABgAHAAgACQANAA0ADQANAA0ADgAPABAAEgAVABYAFwATABMAEgAQABEA
EAAQABEADwANAAoACgAKAAoACgAKAAoACgAKAAsACwAKAAoACAAIAAcABgAGAAUAAwAA
AP3//f/9//7//v/+//////////7//v/+//7/AAABAAEAAQABAAEAAQABAP7//v/+//7/
/v/+////AAAAAP///////wEAAgACAAIABAAFAAMAAgACAAQADAAaAC4ATQB0AJwAyAD2
ACIBPgFTAVwBRQEMAbYAUADu/5P/Rf8E/9f+0/7t/gb/G/83/1z/gP+c/7b/y//b/+b/
8v/8/wEABAAGAAYACQAKAAwADwAPABAAEgASABAAEQAUABQAFQAYABsAHQAbABsAGwAc
ABwAHQAeAB4AIQAiACIAIgAkACUAJQAmACcAJwAoACgAKAAoACkAKQApACsAKwAsAC8A
MAAwADAAMQAyADMAMwA3ADcAOQA6ADsAOwA8AD4APQA+AEEAQwBGAEcASgBNAE4ATwBP
AFAAVQBYAFoAXABfAGAAYgBjAGgAagBuAHEAdAB3AHsAfAB+AIAAgQCDAIgAiwCMAI4A
kQCRAJIAkwCVAJUAlgCYAJgAmACYAJYAlQCUAJMAkgCTAJIAkACPAIkAhQCDAH4AfAB4
AHUAcQBtAGoAZgBhAFkAVQBRAE4ATQBIAEcAQgA/AD0AOQA2ADMAMAAvAC0AKwAqACkA
KQAoACUAJQAkACUAJQAjACMAJAAkACMAIQAhACIAIgAiACQAJQAlACYAJAAjACMAJQAm
ACcAKAAqACgAKAAoACkAKwAsACwALAAuAC4ALgAuACwALQAtAC0ALgAvADEAMwAxADEA
MQAxADEAMwAxADEAMwAzADQANAAyADEAMQAwADIAMgAzADMAMQAxADEAMAAxADEAMQAv
AC0ALgAuAC0ALgAtAC0ALQAvAC4ALgAuACoAKgAqACoAKQApACkAKAAqACoAKgApACkA
KQApACkAKgApACkAKQAoACgAJgAlACcAKQApACgAKgAqACoAKgAqACgAKAApACkAKQAp
ACkAKQApACkAKAAoACgAKAAoACgAKQApACkAJgAmACQAJgAnACgAKQAqACgAKAAoACcA
JwArAA==
         </WaveFormData>
      </LeadData>
      <LeadData>
         <LeadByteCountTotal>10000</LeadByteCountTotal>
         <LeadTimeOffset>0</LeadTimeOffset>
         <LeadSampleCountTotal>5000</LeadSampleCountTotal>
         <LeadAmplitudeUnitsPerBit>4.88</LeadAmplitudeUnitsPerBit>
         <LeadAmplitudeUnits>��V</LeadAmplitudeUnits>
         <LeadHighLimit>2147483647</LeadHighLimit>
         <LeadLowLimit>268435456</LeadLowLimit>
         <LeadID>V4</LeadID>
         <LeadOffsetFirstSample>0</LeadOffsetFirstSample>
         <FirstSampleBaseline>0</FirstSampleBaseline>
         <LeadSampleSize>2</LeadSampleSize>
         <LeadOff>FALSE</LeadOff>
         <BaselineSway>FALSE</BaselineSway>
         <ExcessiveACNoise>FALSE</ExcessiveACNoise>
         <MuscleNoise>FALSE</MuscleNoise>
         <LeadDataCRC32>3192463860</LeadDataCRC32>
         <WaveFormData>
CAAIAAgACAAIAAgACAAIAAkACgALAAwADgAOAA4ADgAOAA4ADgAOABEAEgATABQAFAAU
ABQAFAAVABYAFwAYABkAGgAbABwAHgAeAB4AHgAhACIAIwAkACYAJgAmACYAKAAqACwA
LgAxADIAMwA0ADcAOAA5ADoAPgBAAEIARABHAEgASQBKAE4AUABSAFQAVgBYAFoAXABf
AGAAYQBiAGMAZABlAGYAZgBmAGYAZgBoAGgAaABoAGYAZgBmAGYAZQBkAGMAYgBfAF4A
XQBcAFgAVgBUAFIATgBMAEoASABFAEIAPwA8ADkANgAzADAALgAsACoAKAAkACIAIAAe
AB0AHAAbABoAFwAWABUAFAASABIAEgASABAAEAAQABAAEAAQABAAEAASABIAEgASABIA
EgASABIAEgASABIAEgATABQAFQAWABgAGAAYABgAGgAaABoAGgAaABoAGgAaABoAGgAa
ABoAGwAcAB0AHgAeAB4AHgAeAB4AHgAeAB4AHgAeAB4AHgAcABwAHAAcABwAHAAcABwA
GwAaABkAGAAYABgAGAAYABYAFgAWABYAFQAUABMAEgAUABQAFAAUABMAEgARABAADgAO
AA4ADgAOAA4ADgAOAAsACgAJAAgACgAKAAoACgAJAAgABwAGAAYABgAGAAYABgAGAAYA
BgAFAAQAAwACAAQABAAEAAQAAwACAAEAAAACAAIAAgACAAAAAAAAAAAA/v/+//7//v8A
AAAAAAAAAP7//v/+//7//P/8//z//P/8//z//P/8//z//P/8//z//P/8//z//P/6//r/
+v/6//r/+v/6//r/+v/6//r/+v/4//j/+P/4//r/+v/6//r/+P/4//j/+P/4//j/+P/4
//j/+P/5//n/+f/6//z//f/+/wAAAQABAAEAAQADAAQAAgAEAAUABQADAAMAAwACAAAA
AQABAAAAAAD+//3//P/8//z//P/8//j/+P/4//j/+P/3//b/9f/w/+//7//t/+v/6P/k
/+P/4//i/+L/4//j/+P/4//j/+P/4//j/+P/4f/h/+H/4v/i/+L/4v/h/9//3//f/9//
3//f/+D/4P/e/97/3v/e/9z/3f/d/97/3P/e/+D/3v/d/+D/5v/v/wIAHwBAAGUAkgDD
APYAIgFIAWEBUwEHAZMAJgDX/5v/Y/8v/wD/7/76/gv/G/84/1f/b/+H/5v/qP+x/7z/
xf/K/9D/1f/V/9X/1f/W/9f/2v/a/9z/3f/e/97/3v/e/9//3v/f/9//4P/i/+L/4v/i
/+L/4v/j/+P/5f/l/+X/5f/l/+X/5f/m/+j/6P/o/+n/6//r/+z/7P/q/+v/7P/s/+7/
7//v/+//7//v/+//8P/y//P/9P/1//f/9//4//j/+v/7//z//f///wEAAgAEAAYABwAH
AAgADAANAA4ADwASABIAEwAUABcAGgAcAB4AIAAiACQAJQApACoAKwAtAC8AMQAwADAA
MwA0ADYANgA0ADUANgA2ADcANwA2ADYAMwAzADMAMwAxADEAMQAvAC8ALQAqACgAJgAk
ACIAIAAgAB4AGgAZABUAEgAOAAsACAAGAAQAAQD+//3//P/4//P/8//y//D/8f/x/+//
7P/q/+n/5//n/+X/5v/m/+b/5v/l/+X/5f/k/+T/5f/l/+f/5//n/+f/5v/m/+b/5//n
/+f/5//n/+n/6v/q/+r/6v/r/+v/6//t/+7/7v/u/+7/7v/v/+//7f/u/+7/7//x//H/
8f/x/+//7//w//D/8v/y//L/8v/y//H/8P/w//H/8f/w//D/8P/w/+//7//u/+7/7v/u
/+7/7f/s/+v/6//r/+v/7P/r/+v/6//q/+v/6v/q/+r/5v/m/+b/5v/o/+n/6f/o/+b/
5f/j/+X/5P/k/+T/4v/j/+T/5f/m/+P/4//j/+L/5P/l/+X/5f/k/+L/4v/j/+L/4//j
/+L/4v/i/+L/4v/h/+H/4//j/+X/5P/k/+L/4P/g/+D/4P/h/+H/4f/i/+T/4v/i/+L/
4P/g/+D/4f/j/+T/5P/i/+D/4v/i/+H/4f/h/+H/4f/j/+P/4//i/+L/4v/i/+L/5P/i
/+T/4v/i/+L/4v/i/+L/5P/k/+T/5P/k/+T/5P/k/+P/4v/h/+D/4f/i/+P/5P/i/+L/
4v/i/+T/5P/k/+T/4v/i/+L/4v/j/+P/5f/m/+n/6//t//D/7//v/+//7//z//T/9P/2
//f/9//3//f/9f/0//T/9f/1//T/9P/y/+//7v/u/+7/8P/w/+7/7v/u/+7/7v/t/+r/
6f/m/+X/5//l/+X/4v/e/93/3f/c/97/3//f/9//3//f/9//3//d/93/3f/d/9//4P/g
/+D/3v/d/93/3f/f/9//3//f/+D/4P/g/+D/4P/g/+D/4f/f/+D/4P/g/+D/5P/l/+b/
7P/5/woAKQBOAHEAlgDHAPwAKAFOAWMBRwHxAH0AGADT/5//bf83/wr///4K/xf/Kf9C
/2H/e/+R/6X/tv/D/8z/0//a/97/3//f/+H/4f/i/+P/5v/o/+r/6//s/+r/6v/q/+v/
7P/t/+3/7v/u/+7/7v/u//D/8P/x//H/8f/x//H/8f/x//H/8f/y//b/9v/2//f/9//3
//j/+P/4//n/+v/6//z//f/9//3/////////AAACAAMABAAFAAUABQAGAAYABgAHAAgA
CQALAA0ADgAQABAAEQARABIAGQAbAB0AHwAeAB4AHwAgACMAJgAoACoALAAuADAAMQAz
ADQANQA3ADgAOwA7ADwAOwA8AD4APgA8AD0APgA+AEAAPwA9ADwAOQA5ADkAOQA3ADcA
NwA1ADUAMwAwAC4ALgAsACoAKAAmACQAIAAfAB0AGgAWABMAEgAQAA4ACwAGAAUABAAA
AP/////+//z/+f/5//f/9P/0//P/8f/x//H/8v/y//L/8P/v/+//7//w//D/8f/x//H/
8f/x//H/8P/w//D/8f/x//H/8f/x//H/8v/y//L/9P/1//X/9f/1//b/9v/2//b/9v/3
//f/+f/6//r/+//5//n/+f/5//n/+f/6//r//P/8//z//P/6//n/+P/4//v/+//6//r/
+P/4//f/9//2//b/9v/2//b/9f/0//P/9P/z//L/8v/z//P/8//y/+//7v/u/+7/7P/s
/+z/7P/s/+3/7f/s/+z/6//p/+v/7v/u/+7/7P/q/+r/6v/q/+n/6f/p/+j/6P/p/+n/
6f/o/+b/5v/n/+j/6f/p/+j/6P/o/+j/6P/n/+f/6f/p/+n/6P/o/+b/5v/m/+b/5v/p
/+n/6f/q/+j/5v/m/+b/5v/m/+b/5//n/+j/6P/m/+b/6P/o/+f/6f/p/+n/6f/n/+f/
5//m/+b/5v/m/+b/6P/o/+b/5P/k/+b/5v/m/+b/5v/m/+b/5v/m/+b/5v/m/+b/5v/m
/+b/5v/m/+b/5v/k/+T/5P/k/+b/5v/m/+b/5v/m/+f/5//p/+r/7P/t/+7/8P/x//H/
7//v//H/8v/0//b/9//3//f/9//3//b/9P/1//X/9P/2//T/8//y//D/8P/w//D/8P/w
//D/8P/u/+3/7P/r/+r/6f/p/+f/5//k/+D/3//f/97/3v/f/+D/4f/i/+P/4v/h/+D/
3//f/9//3//g/+D/4P/g/9//3//f/9//3//h/+H/4v/i/+D/4P/g/+D/4P/h/+H/4v/i
/+L/4v/i/+P/5v/q//X/BgAjAEgAcQCaAM0ABAE0AWABfwFzAScBtQBOAAkA1/+d/1n/
Hv8J/w7/Gf8n/zr/Uf9r/4f/nf+w/73/xv/P/9j/3P/d/93/3//f/+D/4f/k/+T/5v/n
/+j/6P/o/+j/6f/q/+v/6//s/+z/7P/s/+z/7v/u/+//7//v/+//7//v//H/8f/x//L/
9P/0//T/9f/1//X/9v/2//b/9//4//j/+P/5//n/+f/5//n/+f/6//3///8BAAMAAwAD
AAQABAAGAAcACAAJAAsADQAOABAAEgATABMAFAAXABkAGwAdAB4AHgAfACAAJQAoACoA
LAAuADAAMgAzADUANgA3ADkAPAA/AD8AQAA/AEAAQgBCAEIAQwBEAEQARABDAEEAQAA/
AD8APwA/AD0APQA9ADsAOQA3ADQAMgAwAC4ALAAqACgAJgAiACEAHwAcABgAFQASABAA
DgALAAgABwAGAAIA/f/9//z/+v/3//f/9f/y//L/8f/v/+//7f/u/+7/7v/r/+n/6P/n
/+j/6P/p/+n/6f/p/+n/6f/o/+j/6P/p/+n/6f/p/+n/6//s/+z/7P/s/+3/7f/t/+//
8P/w//D/7v/u/+//7//x//L/8v/z//P/8//z//P/8f/x//L/8v/y//L/8v/y//L/8f/w
//D/8f/x//D/8P/u/+7/7f/t/+z/7P/s/+z/7P/r/+r/6f/q/+n/6P/o/+n/6f/p/+j/
5//m/+b/5v/m/+b/5v/m/+T/5f/l/+T/4v/h/9//4f/k/+T/5P/i/+D/4P/g/+D/4f/h
/+H/4P/g/+H/4f/h/+D/3v/e/9//3v/f/9//3v/c/9z/3P/c/93/3f/f/9//3//e/97/
3P/c/9z/3P/c/93/3f/d/97/3v/c/9z/3P/c/9z/3P/d/93/3v/e/9z/2v/c/9z/2//d
/93/3f/d/93/3f/d/9z/2v/a/9r/2v/c/97/3P/c/9r/2v/a/9r/2v/c/9z/3P/c/9r/
2v/a/9r/2v/b/9v/3f/e/+D/4f/i/+L/4//j/+P/5P/n/+n/6v/q/+v/6//r/+z/7f/t
/+7/7f/t/+z/7P/o/+f/5v/m/+f/6P/p/+j/6P/o/+j/6P/p/+j/5//k/+H/4f/f/9//
2v/W/9X/1f/W/9b/1//X/9X/1f/V/9X/1f/V/9X/1f/X/9f/2P/Y/9b/1v/V/9X/1//X
/9f/1//V/9b/1v/W/9j/2P/Y/9j/2f/Z/9r/2v/a/9j/2v/b/9z/3v/j/+r/+/8YAEMA
bgCZAMwACAE6AWkBiwGBATsBygBfABMA1/+V/07/F/8E/w3/F/8o/zv/Vf9z/4v/ov+1
/8T/zf/W/97/5f/n/+n/6//s/+3/8P/u//D/8f/y//T/9P/0//X/9v/3//f/+P/4//j/
+P/4//r/+v/7//v/+//7//v/+//9//3//f/+/wAAAAAAAAEA/////wAAAAABAAMABQAG
AAcABwAGAAUACAAJAAoADAAMAA0ADgAPAA8ADwAQABAAFAAVABYAFwAXABkAGgAcAB4A
HwAfACAAIwAlACcAKQArACwALgAwADMANgA4ADoAPAA+AEAAQQBFAEYARwBJAEwATwBP
AFAAUQBSAFQAVABUAFUAVgBWAFYAVQBTAFIAUwBTAFMAUwBPAE8ATwBNAEsASQBGAEQA
QwBCAEEAQAA9ADoANQAzADEALgAqACcAIgAgAB4AGwAaABkAGAAUAA8ADwAOAAwACQAJ
AAcABAACAAEA////////AAAAAAAA/v/9//3//f/8//z//f/9//v/+//7//v/+//8//3/
////////////////AAAAAAAAAgADAAMAAwADAAQABAAEAAYABgAHAAcABQAGAAYABwAH
AAcABwAHAAkACQAKAAoACAAIAAgACAAIAAcABgAGAAcABwAGAAYABgAGAAUABQAGAAYA
BgAGAAQAAwACAAEAAQABAAEAAgABAAEAAQAAAAEAAAAAAAAA/v/+//7//v/8//3//f/8
//7//f/7//3//v/+//7//P/8//z//P/8//v/+//7//r/+P/5//n/+f/5//j/+f/7//r/
+//7//r/+v/6//r/+v/3//f/+f/5//v/+v/6//j/+v/6//r/+v/7//v/+//8//r/+P/4
//j/9//4//n/+//5//r/+v/4//r//P/8//v/+//7//v/+//5//n/+f/4//r/+v/6//r/
+P/4//j/+P/4//r/+v/6//r/+P/4//j/+P/4//j/+P/4//r/+v/6//r/+P/5//n/+//8
//7///8AAAQABQAFAAUAAwAFAAYABgAIAAkACQAJAAkACQAIAAgACQAJAAgACAAGAAUA
BAAEAAQABAAEAAIAAgACAAIAAgABAAAA///8//v/+//5//n/9v/y//H/8f/w//D/8f/x
//H/8f/x//H/8f/x//H/8f/z//P/9P/0//L/8v/x//H/8f/x//H/8f/x//L/8v/y//L/
8v/y//L/8//z//T/9P/2//b/9P/3//r/AAAPACYARQBsAJMAwADxACQBTgFwAXsBUQHv
AHkAHADX/5v/Z/8z/xL/Ef8g/y//Q/9g/33/k/+p/7//zv/X/+D/5//s//D/8f/z//X/
9f/2//f/+v/6//z//f/+//z//P/8//3/AAABAAEAAgACAAIAAgACAAAAAAABAAEAAwAD
AAMAAwADAAMAAwAEAAgACAAIAAkABwAHAAgACAAIAAkACgAKAAwADQANAA0ADQANAA0A
DgAQABEAEgATABMAEwAUABQAGAAZABoAGwAdAB8AIAAiACIAIwAjACQAKQArAC0ALwAw
ADAAMQAyADUAOAA6ADwAPgBAAEIAQwBFAEYARwBJAE4AUQBRAFIAUQBSAFQAVABSAFMA
VABUAFYAVQBTAFIATwBPAE8ATwBNAE0ATQBLAEsASQBGAEQAQAA+ADwAOgA6ADgANAAz
AC0AKgAmACMAIQAgAB8AHQAYABcAFgASABEAEQAQAA4ACwALAAkABgAEAAMAAQABAAEA
AgACAAIAAgABAAEAAQD+//7//////wEAAQABAAEAAAAAAAAAAQADAAMAAwADAAMABAAE
AAQABAAFAAUABQAHAAgACAAIAAYABgAHAAcACQAKAAoACwAJAAkACQAJAAkACQAKAAoA
CgAKAAoACgAIAAcABgAGAAkACQAIAAgACAAIAAcABwAGAAYABgAGAAYABQAEAAMAAgAB
AAAAAAABAAEAAQAAAAEAAAAAAAAA/v/+//7//v/+///////+//7//f/7//3//v/+//7/
/P/8//z//P/8//v/+//7//r/+v/7//v/+//8//r/+v/7//r/+//7//r/+v/6//r/+v/3
//f/+f/5//v/+v/6//j/+P/4//j/+P/3//f/9//4//j/9v/2//b/9v/2//b/9//3//j/
+P/2//T/9v/2//X/9//3//f/9//1//X/9f/0//b/9v/2//b/9v/4//r/9v/2//b/9v/2
//b/9v/2//b/9v/0//T/9P/0//b/9v/2//b/9v/3//f/+f/6//z//f/+/wIAAwADAAMA
AQADAAQABAAGAAcABwAHAAcABwAGAAYABQAFAAQABAADAAMAAwAEAAQABAAEAAIAAAAA
AAAAAAAAAAAAAAD+//z/+//4//f/9v/y//H/8f/w//D/8f/x//H/8f/x//H/8//z//P/
8//y//H/8f/w//L/8v/x//H/8f/x//H/8f/x//L/8v/y//L/8v/y//L/8v/x//H/8P/y
//T/9P/3//r/AAANACIARQBqAI0AugDvACABSAFoAXEBQwHjAG8AEgDR/5//bf85/xL/
Ef8g/yv/Qf9g/33/lf+r/7//yv/V/97/5//s//D/8//1//X/8//0//X/+P/4//r/+//8
//z//P/8//3//v//////AAACAAIAAgACAAAAAAABAAEAAwADAAMAAwADAAMAAwAEAAQA
BAAEAAUABQAFAAYABgAIAAkACgAKAAoACwALAAsADwAPAA8AEAAQABEAEgATABUAFQAW
ABYAFgAXABgAGQAbAB0AHgAgACIAIwAjACQAKAApACoAKwAtAC4AMAAyADQANgA3ADgA
PAA+AEAAQQBDAEQARQBHAEgASwBLAEwATwBQAFIAUgBRAFEAUQBQAFIAUQBPAE4ATQBN
AE0ATQBKAEkASABFAEQAQwBBAEAAQAA+ADwAOgA2ADQAMAAvACwAKgAnACUAIAAeABwA
GQAWABUAFAAQAA0ADQAMAAoABwAHAAUAAgACAAEA//////7//v/9//z//v/9//3//f/6
//r/+//7//v/+//7//v//P/8//z//f/9//3//f/9////AAAAAAAA/v////////8BAAIA
AgACAAQABAAFAAUAAwAEAAQABQAFAAUABQAFAAMAAwAEAAQABAAEAAQABAAGAAUABAAE
AAMAAwACAAIABAAEAAMAAwACAAIAAgACAAAA///+//3//f/9//3//v/9//3//f/8//v/
+v/6//r/+v/6//r/+v/4//n/+f/4//j/9//1//f/+P/4//j/9v/4//j/+P/4//b/9f/0
//L/9P/1//X/9f/2//T/9P/1//T/9f/1//T/9P/0//T/9P/x//H/8//z//X/9P/0//L/
9P/0//T/9P/0//P/8v/y//T/8v/y//L/8v/y//L/8//z//T/9P/y//L/9P/0//P/8f/x
//H/8f/z//P/8//y//D/8P/w//D/8v/0//L/8v/w//D/8P/w//D/8P/x//H/8//0//b/
9//3//j/+P/3//n/+f/7//z//P/+///////////////+/wAAAQABAAAA/v/8//v/+v/6
//r/+v/6//r/+v/6//r/+P/3//b/9f/0//P/8//x/+//7P/o/+f/5f/k/+T/5f/l/+X/
5f/l/+P/4//j/+P/5f/l/+X/5v/k/+T/5P/j/+P/4//j/+P/5f/l/+b/5v/k/+T/5P/k
/+T/5f/l/+b/5v/m/+b/5v/n/+r/7P/1/wQAHQBAAGkAkgDBAPgAMAFeAYEBiwFbAfMA
ggAtAPX/uf93/zT/Df8Q/xf/I/80/0v/Zf+B/5n/rP+9/8j/0f/Y/97/4f/l/+X/5//o
/+n/7P/r/+z/7P/s/+7/7v/u/+//8v/z//P/9P/y//L/8v/y//L/8v/z//P/9f/1//X/
9f/3//f/9//4//j/+P/4//n/+//7//z//P/8//3//v/+//7/////////AQABAAEAAgAE
AAUABgAHAAcABwAIAAgACwANAA8AEQASABMAEwAUABYAFwAXABgAHQAfACEAIwAkACQA
JQAmACkALAAuADAAMgA0ADYANwA7ADwAPQA/AEIARQBFAEYASQBKAEwATABMAE0ATgBO
AEwASwBJAEgASQBJAEkASQBFAEUARQBDAEEAPwA8ADoAOAA2ADQAMgAwAC4AKgApACMA
IAAcABkAGAAWABQAEQANAAsACQAEAP/////+//z/+//7//n/9v/0//P/8f/x//H/8v/y
//L/8f/v/+7/7f/s/+z/7f/t/+3/7f/t/+3/7P/s/+z/7f/v/+//7//v/+//8P/w//D/
8v/z//P/8//z//T/9P/0//b/9v/3//f/+f/6//r/+//5//n/+f/5//v/+//8//z/+v/6
//r/+v/6//n/+P/4//v/+//6//r/+P/4//f/9//2//b/9v/2//b/9f/0//P/9P/z//L/
8v/z//P/8//y/+//7v/u/+7/7v/u/+7/7v/s/+3/7f/s/+z/6//p/+v/7P/s/+z/6v/q
/+r/6v/q/+n/6f/p/+j/5v/n/+f/5//n/+b/5//p/+j/6f/p/+j/5v/m/+b/5v/l/+X/
5//n/+f/5v/m/+T/5v/m/+b/5v/l/+X/5f/m/+b/5P/k/+T/5P/k/+T/5f/p/+j/5P/k
/+T/5P/k/+T/5P/k/+T/5f/l/+f/6P/q/+v/7P/u/+//7//v/+//8f/y//L/9P/1//X/
9//3//f/9v/2//f/9//2//b/9P/z//L/8P/w//D/8P/w//D/8P/w//L/8f/w/+//6v/p
/+n/5//o/+b/4//j/+L/4P/f/9//4f/h/+H/4f/j/+P/4//j/+L/4f/g/+D/4v/i/+L/
4f/h/+H/4f/h/+H/4f/i/+L/5P/k/+T/5P/i/+P/4//k/+b/5v/o/+j/5//m/+r/7//8
/xMAMgBZAIYAtQDqACABTgF1AYcBZwELAZYAMwDt/63/a/8s/wP/Av8P/xv/LP9H/2P/
e/+T/6j/t//C/83/1v/e/+X/5f/j/+X/5v/n/+r/6v/s/+3/7v/w//D/8P/x//L/8//z
//T/9v/2//b/9v/2//b/9//3//n/+f/5//n/+f/5//n/+v/6//r/+v/7//3//f/+//7/
/v///wAAAAAEAAUABQAFAAcABwAHAAgACAAJAAoACwAMAA0ADwAQABEAEQARABEAFQAX
ABgAGgAaABsAGwAcAB8AIQAjACUAKQAqACwALgAvADIANAA2ADgAOgA8AD0AQABCAEQA
RwBIAEsASwBMAE8AUABSAFIAUgBTAFQAVABWAFUAUwBSAFEAUQBRAFEATQBNAE0ASwBK
AEkARwBGAEIAQAA+ADwAOAA2ADIAMQAtACoAJgAjAB4AHAAaABcAFgAVABQAEAAMAAsA
CQAGAAUABQADAAAAAAD///3//f/6//r/+f/4//r/+f/5//n/+P/4//n/+f/5//n/+f/5
//r/+v/6//v/+//7//v/+//7//z//P/8//7/////////AQACAAIAAgACAAIAAwADAAMA
BAAEAAUABwAHAAcABwAGAAUABQAEAAYABgAGAAYABgAFAAQABAAFAAUABAAEAAYABgAF
AAUAAgACAAIAAgAEAAMAAgABAAEAAQABAAIAAQABAAEAAAD///7//v/+//z//P/8//z/
/P/9//3//P/8//v/+f/7//r/+v/6//j/+v/6//r/+v/5//n/+f/4//j/+f/5//n/+P/2
//b/9//2//f/9//2//j/+P/4//j/9f/1//f/9//5//j/+P/2//b/9v/2//b/9f/1//X/
9v/4//b/9v/2//b/9v/2//f/9//4//j/9v/0//b/9v/1//X/9f/1//X/9f/2//T/9P/0
//T/9P/0//X/9f/5//r//P/9//z//v//////AQABAAMABAACAAQABQAFAAMAAwADAAIA
BAAFAAUABAACAAAA///+////AAABAAIA/v/+//7//v8AAP///v/9//j/9//3//X/8//w
/+z/6//s/+z/7f/v/+//7//v/+//7//v/+//7//x//H/8f/y//H/8P/v/+3/7//v/+//
7//t/+3/7v/u/+7/7v/u/+7/8P/x//H/8v/w//D/7v/w//X/+v8CABEAKgBJAG4AlwDG
APsAKgFSAXIBcQE7AdEAWwACAMP/i/9Z/yn/Cv8P/x7/K/9D/2T/gf+b/6//v//M/9n/
4v/l/+j/7P/v/+//8//z//T/9f/4//j/+v/7//z//P/8//z//f8AAAEAAQACAAAAAAAA
AAAAAgACAAMAAwADAAMAAwADAAUABQAFAAYACAAIAAgACQAHAAcACAAIAAoACwAMAAwA
DAANAA0ADQARABEAEQASABQAFQAWABcAFwAXABgAGAAcAB0AHgAfACAAIQAhACIAJAAl
ACUAJgAtAC8AMQAzADQANAA1ADYAOQA8AD4AQABCAEQARgBHAEsATABNAE8AUgBVAFUA
VgBVAFYAWABYAFoAWwBcAFwAWgBZAFcAVgBXAFcAVwBXAFUAVQBVAFMAUQBPAEwASgBI
AEYARABCAD4APAA4ADcANQAyAC4AKwAmACQAIgAfAB4AHQAcABgAFQAVABQAEgAPAA8A
DQAKAAkACQAIAAkABwAIAAgACAAGAAUABQAFAAYABgAHAAcABQAFAAUABQAGAAYABgAH
AAcABwAHAAcABwAIAAgACAAKAAsACwALAAsADAAMAAwADAAMAA0ADQAPABAAEAARAA8A
DwAPAA8AEAARABMAFAASABIAEgASABIAEQAQABAAEQARABAAEAAOAA4ADQANAA4ADgAO
AA4ADgANAAwACwAMAAsACgAKAAsACwALAAoACQAIAAgACAAIAAgACAAIAAcABwAGAAQA
BgAFAAMABQAGAAYABgAEAAQABAAEAAQAAwADAAMAAgACAAMAAwADAAIAAAAAAAEAAAAB
AAEAAAAAAAAAAAAAAAAAAQAEAAUABAACAAEA/v8AAAAAAAAAAP///////wAAAAD+//7/
/v/9//7///8BAP//AAAAAP7/AAACAAIAAQD//////////wEA/////wAAAAAAAAAAAAAA
AAAAAAABAAEAAwAEAAYABwAIAAoACwALAA0ADQAPABAAEAASABMAEwATABMAEwASABIA
EwATABIAEAAOAA0ADAAMAAwADAAMAAwADAAMAAwACgAJAAgABwAGAAUABQADAAMAAAD8
//v/+//6//r/+//7//v/+//7//v/+//7//v//f/9//3//v/8//z//P/7//v/+//7//v/
/f/9//7//v/8//z//P/8//7//////wAAAAAAAAAAAAABAAIACAATACgARwBqAI8AuADp
ABoBSAF0AYkBbQEZAaUAPgD3/8H/jf9b/yz/Hf8o/zf/Rf9e/33/mf+v/8P/1v/h/+r/
8//6//z//f//////AAACAAQACAAGAAgACQAKAAoACgAKAAsADgAPAA8AEAAQABAAEAAQ
ABAAEAARABEAFQAVABUAFQAXABcAFwAYABgAGAAYABkAGQAZABoAGgAaABsAHAAcAB4A
HwAfAB8AIQAhACEAIgAmACcAKAApACkAKQAqACoALAAtAC4ALwAxADMANAA2ADYANwA3
ADgAPQA/AEEAQwBGAEYARwBIAE0AUABSAFQAVABWAFgAWQBdAF4AXwBhAGQAZwBnAGgA
ZwBoAGoAagBqAGsAbABsAG4AbQBrAGoAawBrAGsAawBpAGkAaQBnAGUAYwBgAF4AXgBc
AFoAWABUAFIATgBNAEkARgBCAD8APgA8ADoANwA0ADMAMgAuACkAKQAoACYAJAAjACAA
HAAbABsAGgAbABkAGgAaABoAGAAXABcAFwAWABYAFwAXABcAFwAXABcAFgAWABYAFwAa
ABsAHAAdABsAHAAcABwAHgAfAB8AHwAhACIAIgAiACIAIgAjACMAIwAkACQAJQAlACUA
JQAlACcAJwAoACgAKAAoACgAKAAoACcAJgAmACcAJwAmACYAJgAmACUAJQAkACQAJAAk
ACQAIwAiACEAIgAhACAAIAAhACEAIQAgAB8AHgAeAB4AHAAcABwAHAAcAB0AHQAcAB4A
HQAbAB0AHAAcABwAGgAYABgAGAAYABgAGQAaABoAGAAZABkAGQAaABgAGAAZABgAGQAZ
ABgAGAAYABgAGAAZABkAGwAbABkAGAAYABYAFgAWABYAFgAZABkAGQAaABoAGAAYABgA
GAAaAA==
         </WaveFormData>
      </LeadData>
      <LeadData>
         <LeadByteCountTotal>10000</LeadByteCountTotal>
         <LeadTimeOffset>0</LeadTimeOffset>
         <LeadSampleCountTotal>5000</LeadSampleCountTotal>
         <LeadAmplitudeUnitsPerBit>4.88</LeadAmplitudeUnitsPerBit>
         <LeadAmplitudeUnits>��V</LeadAmplitudeUnits>
         <LeadHighLimit>2147483647</LeadHighLimit>
         <LeadLowLimit>268435456</LeadLowLimit>
         <LeadID>V5</LeadID>
         <LeadOffsetFirstSample>0</LeadOffsetFirstSample>
         <FirstSampleBaseline>0</FirstSampleBaseline>
         <LeadSampleSize>2</LeadSampleSize>
         <LeadOff>FALSE</LeadOff>
         <BaselineSway>FALSE</BaselineSway>
         <ExcessiveACNoise>FALSE</ExcessiveACNoise>
         <MuscleNoise>FALSE</MuscleNoise>
         <LeadDataCRC32>2494696567</LeadDataCRC32>
         <WaveFormData>
AgACAAIAAgACAAIAAgACAAQABAAEAAQABAAEAAQABAAGAAYABgAGAAcACAAJAAoACgAK
AAoACgALAAwADQAOABAAEAAQABAAEgASABIAEgAVABYAFwAYABoAGgAaABoAHQAeAB8A
IAAhACIAIwAkACUAJgAnACgAKwAsAC0ALgAxADIAMwA0ADcAOAA5ADoAPQA+AD8AQABD
AEQARQBGAEcASABJAEoATABMAEwATABOAE4ATgBOAE4ATgBOAE4ATABMAEwATABLAEoA
SQBIAEcARgBFAEQAQQBAAD8APgA6ADgANgA0ADAALgAsACoAKAAmACQAIgAgAB4AHAAa
ABkAGAAXABYAEwASABEAEAAOAA4ADgAOAAwADAAMAAwADAAMAAwADAAOAA4ADgAOAA4A
DgAOAA4AEAAQABAAEAASABIAEgASABIAEgASABIAFAAUABQAFAAUABQAFAAUABQAFAAU
ABQAFQAWABcAGAAaABoAGgAaABoAGgAaABoAGAAYABgAGAAWABYAFgAWABYAFgAWABYA
FAAUABQAFAAUABQAFAAUABIAEgASABIAEAAQABAAEAAQABAAEAAQAA4ADgAOAA4ADAAM
AAwADAAMAAwADAAMAAsACgAJAAgACgAKAAoACgAJAAgABwAGAAYABgAGAAYABAAEAAQA
BAAEAAQABAAEAAQABAAEAAQAAwACAAEAAAACAAIAAgACAAIAAgACAAIAAAAAAAAAAAAA
AAAAAAAAAAAAAAAAAAAAAAAAAAAAAAD+//7//v/+//7//v/+//7//v/+//7//v/8//z/
/P/8//z//P/8//z//P/8//z//P/8//z//P/8//z//P/8//z/+v/6//r/+v/8//z//P/8
//r/+v/8//z//P/9//7//v8CAAIAAwADAAIAAgADAAIAAgAEAAUABQAFAAUABgAGAAQA
BAAEAAQABAADAAIAAgABAAEAAQABAAAA/v/9//3//f/9//v/+f/2//T/8v/y//H/7v/r
/+r/6v/r/+v/6//r/+v/6//r/+n/6f/p/+j/6P/o/+j/6P/o/+j/6P/n/+f/5//n/+f/
5//n/+j/6P/m/+X/5f/l/+X/5P/k/+P/4//l/+f/5f/j/+X/6f/u////GAA2AFYAfwCt
AN4ADQE3AVgBUQERAaYAQAD+/9L/q/+A/1H/OP8+/0f/U/9o/4D/kf+i/7H/u//C/8r/
0f/W/9f/2v/Z/9n/2v/b/9z/3v/f/9//4P/g/+D/4P/i/+L/4f/i/+P/4//l/+X/5f/m
/+T/5P/l/+X/5//o/+j/6P/m/+b/5v/m/+f/5//n/+f/6v/q/+r/6//p/+r/6v/r/+3/
7//v//D/7//v/+//8P/y//T/9f/2//b/9//3//f/+P/4//r/+v/8//7///8AAP//AAAA
AAEAAwAEAAYABwAJAAoACwAMAAsADgARABMAFgAYABgAGQAcAB0AHwAhACQAIwAiACMA
JQAmACcAKAAmACYAJwApACsAKwAqACkAKQApACgAKAAoACgAKAAoACcAJgAlACQAIwAi
ACIAIQAhAB8AHQAbABkAFgATABIADwANAAsACQAFAAQAAgAAAP7//f/7//j/9v/1//X/
9f/0//T/9P/0//P/8//w/+7/8P/w/+//7v/s/+z/7f/u//D/8P/v/+7/8P/w//D/8P/w
//L/8v/y//L/8v/y//L/8v/y//L/8//y//L/8v/z//P/8//z//T/9P/1//X/9v/4//f/
9v/2//b/9//3//f/+f/6//r/+f/4//j/+P/4//n/+f/3//f/9v/2//X/9f/1//X/9f/1
//T/9P/z//P/8//z//L/8v/0//T/9P/z//L/8v/y//L/8f/x//H/8f/z//L/8f/x/+//
7//v/+//7//v/+7/7v/u/+7/7v/t/+3/7f/t/+3/7//v/+//7//t/+3/7f/s/+7/7v/u
/+//7//u/+7/7v/s/+z/7f/t/+//7//v/+7/7v/u/+3/7f/t/+7/7v/u/+7/7v/u/+7/
7v/u/+7/7v/u/+7/7v/u/+z/7P/s/+z/7v/u/+7/7v/u/+7/7v/u/+z/7P/s/+z/8P/w
/+//7v/u/+7/7v/u/+7/7v/u/+7/7v/u/+7/7v/u/+z/7P/s/+z/7v/u/+7/7v/s/+z/
7P/s/+7/7v/u/+7/8P/w//D/8P/w//D/8v/z//b/9v/4//j/+f/5//n/+v/8//z//P/+
////////////AAAAAAAAAAAAAAAAAAD///7//v///////////////v/8//3//f/9//v/
+f/2//T/9P/0//P/8P/r/+r/6v/r/+3/7f/t/+3/7f/t/+3/7f/t/+z/7P/s/+7/7v/u
/+7/7P/r/+v/6//t/+3/7f/t/+7/7v/u/+3/7f/t/+7/7v/t/+3/7f/t/+//8f/x//H/
9f/+/w8AKgBMAGoAjwC/APIAHwFLAWgBVQEJAZwAPAAAANz/u/+M/1//Tv9U/1n/Zf98
/5L/pf+2/8X/0//e/+T/5//s//H/8P/v//H/8v/z//T/9v/3//f/+P/4//r/+v/8//z/
+//8//3//f/9//3//f/+//7//v////////8AAAAAAAD+//7//v/+/wEAAQABAAEAAAAA
AAAAAQADAAQABAAFAAUABwAHAAgACQAJAAkACgAMAA4ADwAQAA4ADwAPAA8AEAAQABIA
EgASABQAFQAWABUAFgAWABcAGgAcAB8AIQAhACIAIwAkACMAJgApACsALAAuAC4ALwAy
ADMANQA3ADkAOQA5ADsAOQA6ADsAPAA6ADoAOwA9AD0APQA8ADsAOwA7ADoAOgA6ADoA
OgA6ADkAOAA3ADYANQA0ADQAMwAxAC8ALQArACkAJgAjACIAIQAfAB0AGwAZABgAFgAU
ABIAEQAPAAwACwAJAAgABwAEAAQABAAEAAUABQACAAAAAAAAAP///v/+//7///8AAAAA
AAD///7/AAAAAAAAAAAAAAIAAgACAAAAAAAAAAAAAAAAAAAAAQACAAIAAgADAAEAAQAB
AAIABAAFAAUABgAGAAUABAAEAAQABQAFAAUABQAGAAYABQACAAIAAgACAAUABQADAAMA
BAAEAAMAAwABAAEAAQABAAAAAAD//////f/9//z//P/9//7///////z//P/8//z/+v/5
//j/9//5//j/9//3//n/+f/5//n/+f/5//j/+P/2//b/9v/1//X/9f/1//X/9f/1//X/
9f/1//X/9f/0//T/9P/0//X/9f/0//T/9P/0//T/9f/1//P/8//z//L/8P/w/+//7//x
//L/8v/y//L/8v/y//L/8v/y//L/8v/y//L/8v/y//L/8v/y//L/8v/y//L/8v/w//D/
8P/w/+7/7v/u/+7/8P/w/+//7v/u//D/8P/w//D/7v/u/+7/7v/u/+7/7v/u/+7/7v/u
/+7/7v/u/+7/7v/u/+7/7v/u/+z/7P/s/+z/7P/s/+7/7v/y//P/9P/0//T/9P/1//X/
9f/2//j/+P/4//r/+//7//v/+//8//z//P/8//z//P/+//3//P/8//v/+//7//v/+f/4
//j/+f/5//n/9//1//T/8v/w//D/7f/q/+f/5v/k/+X/5f/l/+b/5//o/+n/6P/n/+b/
5P/m/+b/5v/m/+b/5v/m/+X/5f/l/+X/5f/l/+X/5v/m/+b/5f/l/+X/5v/m/+f/5//n
/+f/6f/p/+f/5//p//D/AQAaADwAYACJALkA7gAfAVEBeAF1ATEBwABYABgA9P/L/5D/
V/9C/0b/Tf9X/2b/ev+N/6D/sf+//8r/0v/X/9z/3//g/+H/4f/i/+P/5P/m/+X/5f/m
/+b/5v/m/+j/6P/p/+r/6//r/+v/6//r/+z/7v/u/+//7//t/+7/7v/u/+z/7P/s/+z/
7f/t/+3/7f/u/+7/7v/v//H/8v/y//P/8f/z//P/9P/z//P/8//0//j/+v/7//z//P/9
//3//f8AAAAAAgACAAAAAgADAAQABQAGAAYABwAJAAoADAANAA0ADgAPABAAEwAWABkA
GwAaABwAHAAdAB4AHwAhACMAJwAnACcAKQApACoAKwAsAC4ALgAvADEALwAvAC4ALQAr
ACsAKgAqACwALAAsACwAKQAoACcAJgAlACQAJAAjACMAIQAfAB0AGQAWABMAEgAPAA0A
CwAJAAcABgAEAAIA///9//r/9v/1//P/8v/x/+7/7v/u/+7/7//v/+z/6v/o/+j/5//m
/+j/6P/p/+r/6P/o/+f/5v/o/+j/6P/o/+j/6v/q/+r/6v/q/+r/6v/q/+r/6v/r/+z/
7P/s/+3/6//r/+v/7P/t/+//8P/y//L/8f/w//D/8P/x//H/8f/x//L/8v/x//L/8v/y
//L/8//z//H/8f/x//D/7v/t/+//7//v/+//7v/u/+3/7f/t/+3/7P/s/+z/7P/s/+v/
6v/q/+r/6v/r/+v/6//r/+n/6P/n/+f/5f/l/+X/5f/n/+f/5v/m/+T/5P/k/+P/5f/l
/+X/5f/j/+P/4//j/+H/4f/h/+D/4f/i/+P/5f/k/+L/4f/g/+D/4P/h/+H/4f/h/+H/
4P/e/97/3f/d/9//4P/g/+D/4P/g/+D/4P/e/97/3v/e/+D/4P/g/+D/3v/e/97/3v/g
/+D/4P/g/97/3v/e/97/3v/e/97/3v/g/+D/3//e/9z/3v/e/97/3v/e/97/3v/e/97/
3v/e/97/3P/e/97/4P/h/+L/4v/k/+T/5f/l/+X/6P/q/+r/6v/q/+v/6//r/+3/7v/u
/+7/7v/u/+7/7v/r/+r/6v/r/+3/7f/t/+3/7P/s/+3/7f/v/+3/6//o/+b/5P/k/+P/
4P/d/9z/3P/b/9v/2//b/9n/2f/Z/9n/2//b/9r/2v/a/9r/2v/a/9r/2v/Z/9n/2//b
/9v/2//Z/9r/2v/a/9v/2//b/9z/2v/b/9v/2//d/93/3f/d/93/3f/g/+X/8v8MADIA
WQCDALQA7QAhAVQBewF5AToBzABiAB4A8//C/4P/TP84/z3/Q/9O/17/cf+G/5n/q/+4
/8L/y//Q/9X/3P/d/93/3P/d/97/4P/h/+H/4v/i/+T/5P/m/+b/5//o/+n/6f/p/+n/
6f/q/+r/6v/r/+v/6f/q/+r/6v/s/+z/7P/s/+3/7f/t/+3/7v/u/+7/7//x//L/8v/z
//H/8//z//T/9//3//f/+P/4//r/+//8//z//f/9//3/AAAAAAIAAgAAAAIAAwAEAAcA
CAAIAAkACwAMAA4ADwARABIAEwAUABMAFgAZABsAHAAeAB4AHwAiACMAJQAnACsAKwAr
AC0ALwAwADEAMgAwADAAMQAzADMAMwAyADEAMwAzADIAMgAwADAAMAAwAC8ALgAtACwA
LAAsAC0ALQApACcAJQAjACEAHgAbABoAFwAVABMAEQAPAA4ADAAKAAgABwAFAAIAAQD/
//7//f/6//r/+v/6//n/+f/2//T/9v/2//X/9P/0//T/9f/2//b/9v/1//T/9v/2//b/
9v/2//j/+P/4//j/+P/4//j/+P/4//j/+f/6//r/+v/7//v/+//7//z//P/9//3//v8A
AP///v/+/wAAAQABAAEA//8AAAAA//8AAAAAAAAAAAEAAQD/////AAAAAP////8BAAEA
AQABAP7//v/9//3///////7//v/8//z//P/7//z//P/8//z/+//7//v/+//7//r/+f/5
//v/+//7//v/+f/5//j/+P/4//j/+P/3//n/+f/5//n/9//3//f/9//5//n/+f/4//b/
9v/2//f/+f/4//j/+P/2//b/9//3//n/+f/5//j/+P/4//f/9//5//r/+v/6//j/+P/4
//j/+v/6//r/+v/4//j/+P/4//r/+v/6//r/+P/4//j/+P/4//j/+P/4//j/+P/4//j/
9v/2//f/9v/2//f/+P/5//r/+P/4//j/+P/4//j/+P/4//j/+P/4//j/+P/6//r//P/9
//7//v8AAAIAAwADAAMAAgAEAAQABAAGAAcABwAHAAcACAAIAAgACAAIAAgACAAHAAYA
BgAHAAcABwAHAAcABgAGAAcABwAHAAUAAwAAAP7//P/8//v/+P/1//T/9P/1//X/9f/1
//X/9f/1//X/9f/1//T/9P/2//b/9v/2//b/9v/1//X/9f/1//X/9f/1//b/9v/2//X/
9f/1//b/9v/3//f/9//5//f/9//5//v//f8IAB0AOABaAH4ApwDXAAoBNwFhAXQBVQH9
AI4AOAAEANr/sf+C/13/Vv9e/2X/df+M/6D/sf/A/9H/2//i/+j/7f/y//P/9P/1//f/
+P/5//r//P/9//3//v/+//z//P/+//7/AQACAAMAAwADAAMAAwAEAAIAAgADAAMAAwAE
AAQABAACAAIAAgACAAQABQAGAAcABgAGAAYABwAHAAgACAAJAAsADQANAA4ADQANAA0A
DgAQABIAEwAUABQAFQAVABUAFgAWABgAGAAaABwAHQAeAB0AHgAeAB8AIwAkACYAJwAn
ACgAKQAqACsALgAxADMANgA4ADgAOQA6ADsAPQA/AEEAQQBBAEMAQwBEAEUARgBGAEYA
RwBJAEkASQBIAEcARwBHAEYARgBGAEYARgBGAEUARABDAEIAQQBAAEAAPwA9ADsAOQA3
ADMAMAAtACwAKwApACcAJQAhACAAHgAcABwAGwAZABYAFQATABIAEQAPAA4ADQAMAA0A
DQAKAAgACQAKAAoACgAIAAgACQAKAAoACgAJAAgACAAIAAgACAAKAAwADAAMAAwADAAM
AAwADAAMAAwADQAOAA4ADgAPAA0ADQANAA4ADgAPAA8AEAASABEAEAAQABIAEwATABMA
EwAUABQAEwASABIAEgASABMAEwARABEAFAAUABMAEwATABMAEwATABAAEAAPAA8ADwAP
AA4ADgAQABAAEAAPAA4ADgAOAA4ACwALAAsACwAMAAwADAANAAsACwALAAsADQANAAwA
DAAKAAoACgAJAAsACwALAAsACQAJAAkACQAJAAkACQAIAAoACgAKAAsACQAIAAgACAAI
AAgACQAJAAkACQAJAAgACAAIAAcABwAJAAoACgAKAAgACAAIAAgACgAKAAoACgAKAAoA
CgAKAAoACgAKAAoACgAKAAoACgAIAAgACAAIAAoACgAKAAoACgAMAAsACAAIAAoACgAK
AAoACAAIAAgACAAIAAgACAAIAAgACAAIAAgACAAKAAoADAANAA4ADgAQABIAEwATABMA
EwAUABMAEgAWABcAFwAXABcAGAAYABgAFgAWABYAFgAXABYAFgAXABcAFwAXABcAFQAU
ABQAEwAVABMAEQAOAAwACgAKAAkACAAFAAQABAADAAMAAwADAAMAAwADAAMAAwADAAIA
AgAAAAAAAAAAAAEAAgACAAMAAQABAAEAAQABAAIAAgACAAEAAQABAAIAAAABAAEAAQAB
AAEAAQADAAUACQAUACcARABkAIYArwDjABQBPQFlAXgBUwH7AIwANgAEAOL/u/+M/2X/
XP9k/23/e/+S/6r/u//M/9f/3//o//D/9f/4//v//P/9/////v///wAAAgADAAMABAAE
AAQABAAGAAYABwAIAAkACQALAAsACwAMAAoACgALAAsACwAMAAwADAAKAAoACgAKAAkA
CQAJAAkACgAKAAoACwANAA4ADgAPAA8AEQARABIAEwATABMAFAAUABYAFwAYABgAGQAZ
ABkAGAAYABoAGgAcAB4AHwAgACEAIgAiACMAIwAkACYAJwApACoAKwAsACwALgAwADEA
MgA0ADQANQA2ADcAOQA7AD0APQA9AD8AQQBCAEMARABCAEIAQwBFAEUARQBEAEMAQwBD
AEIAQgBBAEAAPwA+AD0APAA7ADoAOwA6ADoAOQA1ADMAMQAvAC0AKgAnACYAJAAhAB4A
GwAZABgAFgAUABIAEQAPAAwACwAJAAgABwAEAAQABAAEAAMAAwAAAP7///8AAAAAAAD/
//7//v/+//7//v/9//z//v/+//7//v///wAA///+/wAAAAAAAAAA/v/+//7///8CAAIA
AgADAAMAAwADAAQAAgADAAMABAAEAAMAAgACAAIAAwADAAMAAwAEAAQAAwAEAAQABAAE
AAMAAwABAAEABAAEAAMAAwADAAMAAwADAAAAAAD///////////7//v/+//7//v/9//r/
+v/6//r/+f/5//n/+f/7//r/+f/5//f/9//3//f/9//3//b/9v/2//b/9v/1//P/8//z
//P/8//z//P/8//z//P/8//y//L/8v/y//P/8//y//L/8v/y//L/8//z//P/8//z//L/
8v/y//H/8f/v//D/8P/w//L/8v/y//L/8P/w//D/8P/u/+7/7v/u/+7/7v/u/+7/7v/u
/+7/7v/w//D/8P/w/+7/7v/u/+7/7v/w/+//7v/u/+7/7v/u/+7/7v/w//D/8P/x//L/
8v/z//L/8v/x//P/9P/2//b/9v/4//n/+f/5//n/+v/6//z//P/8//z/+v/5//j/+P/7
//v/+//7//v/+v/6//v/+f/5//f/9f/0//L/8P/w/+//7P/p/+j/5v/n/+f/5//l/+X/
5f/l/+P/4//j/+L/4//k/+X/5v/m/+b/5v/l/+P/4//j/+P/4//j/+T/5P/i/+H/4f/h
/+T/5P/l/+X/5f/l/+X/5f/l/+f/5f/q//f/DAAsAFIAewCnANwAEwFHAXIBgwFbAfgA
hAA0AAYA3/+q/23/Rv9E/0n/T/9e/3D/g/+Y/6v/uf/G/8z/0//Y/93/3v/f/9//4P/h
/+L/5P/j/+P/5P/k/+b/5v/o/+j/6f/q/+v/6//p/+n/6f/q/+r/6v/r/+v/6f/q/+r/
6v/r/+z/7f/u/+3/7f/t/+3/7v/u/+7/7//v//D/8P/x/+//8f/x//L/8//z//P/9P/2
//j/+f/6//j/+f/5//n/+//8////AAD+/wAAAQACAAEAAgACAAMABwAIAAoACwALAAwA
DQAOAA8AEgAVABcAGAAaABoAGwAeAB8AIQAjACYAJQAkACUAJgAoACoALAAuAC4ALwAx
AC8ALwAuAC0ALwAvAC4ALgAuAC4ALgAuACwAKgAoACYAJwAmACYAJQAjACEAHwAdABcA
FAARABAADwANAAsACQAEAAIA///8//r/+f/3//T/8v/x//H/8f/v/+7/7f/s/+v/6//o
/+b/6P/o/+f/5v/k/+T/5f/m/+T/5P/j/+L/5P/k/+T/5P/m/+j/6P/o/+b/5v/m/+b/
6P/o/+j/6f/o/+j/6P/p/+r/6//s/+7/7v/v/+//8P/w/+//7v/u/+//8f/y//P/8v/y
//H/7//w//D/8P/w//P/8//x//H/8f/w/+7/7f/v/+//7//v/+z/7P/r/+v/7f/t/+z/
7P/s/+z/7P/r/+r/6v/q/+r/6//r/+v/6//q/+j/5v/l/+f/5//n/+f/5//n/+b/5v/k
/+T/5P/j/+X/5f/l/+X/4//j/+P/4//j/+P/4//i/+T/5P/k/+X/4//i/+L/4v/i/+L/
4//j/+P/4//j/+L/5P/k/+P/4//h/+L/4v/i/+D/4P/g/+D/4v/i/+L/4v/m/+b/4v/i
/+T/5P/k/+T/5P/i/+L/5P/k/+T/5f/m/+b/6f/q/+z/7f/t/+7/8P/w/+7/8P/x//H/
8f/x//L/8v/0//T/9P/0//b/9f/0//T/9P/z//L/8f/z//L/8v/z//X/9f/z//H/7v/s
/+r/6v/r/+j/5f/k/+P/4//i/+H/4//j/+P/4//j/+P/4//i/+L/4v/i/+L/5P/k/+T/
4//h/+H/4f/h/+H/4f/i/+L/4//j/+T/5f/k/+T/5f/l/+f/5//n/+f/5f/l/+f/6v/z
/wYAIgBGAG8AmwDMAAEBMwFgAXsBYwEQAaAARAAMAN//rP91/0r/Qv9J/1H/XP9y/4f/
mP+p/7n/xv/O/9f/3P/j/+r/6f/l/+b/5//o/+r/7f/t/+7/7v/w//D/8v/y//P/9P/1
//X/9f/1//X/9v/2//b/9//3//n/+v/6//r/+v/6//r/+v/7//v/+//7//z//P/8//3/
+//8//z//f///wEAAQACAAMAAwADAAQABgAIAAkACgAKAAsACwALAAwADAAOAA4ADwAS
ABQAFgAVABYAFgAXABkAGgAcAB0AIQAiACMAJAAjACYAKQArAC4AMAAwADEAMwA1ADgA
OwA9AD0APQA/AEEAQgBDAEQARABEAEUARwBHAEcARgBFAEcARwBGAEYARgBGAEYARgBH
AEYARQBEAEEAQABAAD8APQA7ADkANwAzADAALQAsACkAJwAlACMAIQAgAB4AHAAYABcA
FQASABAADwAPAA8ADAAMAAwADAAMAAsABwAEAAUABgAGAAYABAAEAAUABgAIAAgABwAG
AAgACAAIAAgACAAKAAoACgAIAAgACAAIAAoACgAKAAsADAAMAAwADQANAA0ADQAOAA4A
DwAPABAAEgARABAAEAAQABEAEQARABMAFAAUABMAEgASABIAEgAVABUAEwATABQAFAAT
ABMAEwATABMAEwASABIAEQARABEAEQAQABAAEAAQABAADwAOAA4ADgAOAA0ADQANAA0A
DQAMAAsACwALAAsACwALAAsACwAKAAoADAAMAAwACwAJAAkACQAJAAkACQAJAAkACQAJ
AAkACAAKAAoACgALAAsACgAKAAoACgAKAAsACwALAAsACwAKAAoACgAJAAkACQAKAAoA
CgAKAAoACgAKAAoACgAKAAoACgAKAAoACgAKAAoACgAKAAoACgAKAAoACgAMAAwADAAM
AAwADAAMAA4ADgAQABEAEgASABQAFAAVABUAFQAWABgAGAAYABoAGwAbABkAGQAaABoA
HAAcABwAHAAcABsAGgAaABsAGwAbABsAGQAYABgAGQAZABkAFwAVABQAEgAQABAADQAK
AAcABgAIAAkACQAJAAkACQAJAAkACQAJAAkACAAKAAoACgAKAAgACAAIAAcACQAJAAkA
CQAJAAkACgAKAAoACQAJAAkACgAKAAsACwANAAsACQALAA0ADwAVACAANQBSAHQAmADD
APUAJgFTAXcBggFXAfUAhgA2AAgA4v+7/4z/a/9m/27/d/+L/6L/uP/L/9r/5f/v//r/
AAABAAIABwAIAAcACQAMAA0ADgAQABEAEQASABIAEgASABQAFAAVABYAFwAXABcAFwAX
ABgAGAAYABkAGQAZABoAGgAaABoAGgAaABoAHQAdAB0AHQAcABwAHAAdAB8AIAAgACEA
HwAhACEAIgAlACUAJQAmACYAKAApACoAKgArACsAKwAuAC4AMAAwADAAMgAzADQANQA2
ADYANwA7ADwAPgA/AD8AQABBAEIAQwBGAEkASwBMAE4ATgBPAFIAUwBVAFcAWwBbAFsA
XQBdAF4AXwBgAGAAYABhAGMAYQBhAGAAXwBhAGEAYABgAGIAYgBiAGIAXwBeAF0AXABb
AFoAWgBZAFYAUwBQAE0ASgBIAEYARgBEAEEAPgA7ADsAOgA4ADYANAAzADEALgAtACsA
KgApACYAJgAmACYAJwAnACQAIgAgACAAHwAeAB8AIAAiACQAIgAiACEAIAAiACIAIgAi
ACIAJAAkACQAJAAkACQAJAAkACQAJAAlACQAJAAkACUAJwAnACcAKAAoACkAKQAqACgA
JwAmACYAKQArACwALQArACwALAArACoAKgAqACoAKwArACkAKQAqACoAKQApACkAKQAp
ACkAKAAoACcAJwApACkAKAAoACgAKAAoACcAJgAmACYAJgAlACUAJQAlACUAJAAjACMA
JQAlACUAJQAjACMAIgAiACIAIgAiACEAIQAhACEAIQAjACMAIwAjACMAIwAjACIAIgAi
ACIAIwAjACIAIgAiACQAJAAlACUAJAAjACIAIAAiACIAIQAhACEAIgAiACIAIgAiACIA
IgAkACQAJAAkACIAIgAiACIAJAAkACQAJAAkACQAJAAkACYAJAAkACQAJgAmACYAJgAm
ACQAJAAmACYAKAApACoAKgAsACwALQAtAC8AMAAyADIAMgA0ADUANQA1ADUANgA2ADgA
OAA4ADgAOAA3ADYANgA1ADUANQA1ADUANAA0ADUAMwAzADEALwAtACwAKwAsACsAKAAl
ACQAJAAlACUAJQAjACMAIwAjACMAIwAjACIAIwAkACUAJgAkACQAJAAjACEAIQAhACEA
IwAjACQAJAAiACEAIQAhACQAJAAlACUAIwAjACMAIwAjACEAJQAuAD8AWgB6AJwAwwDx
ACABUQGBAZ4BjQFBAdIAbgAwAAoA5f+6/4//ev9+/4f/k/+o/77/0//i//P/AQAKABAA
FQAYABkAGgAbAB0AIAAhACIAJAAjACMAJAAkACQAJAAmACYAJwAoACkAKQApACkAKQAq
ACoAKgArACsALQAuAC4ALgAuAC4ALgAuAC8ALwAvAC8AMAAwADAAMQAxADIAMgAzADMA
NQA1ADYANwA3ADcAOAA6ADwAPQA+AD4APwA/AD8AQABAAEIAQgBCAEQARQBGAEcASABI
AEkASwBMAE4ATwBRAFIAUwBUAFcAWgBdAF8AXgBgAGAAYQBiAGMAZQBnAGsAawBrAG0A
bQBuAG8AcAByAHIAcwB1AHUAdQB0AHMAdQB1AHQAdAB2AHYAdgB2AHQAcgBwAG4AbwBu
AG4AbQBpAGcAZQBjAF0AWgBXAFYAVQBTAFEATwBPAE4ATABKAEYARQBDAEAAPQA7ADoA
OQA6ADoAOgA6ADkAOQA2ADQANgA2ADUANAAyADIAMwA0ADQANAAzADIAMgAyADIAMgA2
ADgAOAA4ADYANgA2ADYANgA2ADYANwA6ADoAOgA7ADsAOwA7ADwAPgA/AD8AQABAAD8A
PgA+AEAAQQBBAEEAQQBCAEIAQQBCAEIAQgBCAEEAQQA/AD8AQgBCAEEAQQBDAEMAQwBD
AEAAQAA/AD8APwA/AD4APgBAAEAAQAA/ADwAPAA8ADwAOwA7ADsAOwA9ADwAOwA7ADsA
OwA7ADsAOwA7ADoAOgA4ADgAOAA3ADgAOQA6ADsAOQA5ADkAOQA5ADkAOQA4ADYANgA2
ADcAOQA4ADgAOAA6ADoAOwA7ADkAOQA5ADgAOAA4ADcANwA5ADoAOgA6ADgAOAA4ADgA
OAA6AA==
         </WaveFormData>
      </LeadData>
      <LeadData>
         <LeadByteCountTotal>10000</LeadByteCountTotal>
         <LeadTimeOffset>0</LeadTimeOffset>
         <LeadSampleCountTotal>5000</LeadSampleCountTotal>
         <LeadAmplitudeUnitsPerBit>4.88</LeadAmplitudeUnitsPerBit>
         <LeadAmplitudeUnits>��V</LeadAmplitudeUnits>
         <LeadHighLimit>2147483647</LeadHighLimit>
         <LeadLowLimit>268435456</LeadLowLimit>
         <LeadID>V6</LeadID>
         <LeadOffsetFirstSample>0</LeadOffsetFirstSample>
         <FirstSampleBaseline>0</FirstSampleBaseline>
         <LeadSampleSize>2</LeadSampleSize>
         <LeadOff>FALSE</LeadOff>
         <BaselineSway>FALSE</BaselineSway>
         <ExcessiveACNoise>FALSE</ExcessiveACNoise>
         <MuscleNoise>FALSE</MuscleNoise>
         <LeadDataCRC32>2072601715</LeadDataCRC32>
         <WaveFormData>
CgAKAAoACgAMAAwADAAMAA4ADgAOAA4AEAAQABAAEAARABIAEwAUABYAFgAWABYAFgAW
ABYAFgAYABgAGAAYABgAGAAYABgAGgAaABoAGgAcABwAHAAcAB4AHgAeAB4AHwAgACEA
IgAkACQAJAAkACUAJgAnACgAKQAqACsALAAvADAAMQAyADUANgA3ADgAOQA6ADsAPAA/
AEAAQQBCAEUARgBHAEgASABIAEgASABJAEoASwBMAEwATABMAEwATABMAEwATABKAEoA
SgBKAEkASABHAEYARQBEAEMAQgA+ADwAOgA4ADUANAAzADIAMAAuACwAKgAnACYAJQAk
ACIAIgAiACIAIQAgAB8AHgAcABwAHAAcABoAGgAaABoAGgAaABoAGgAcABwAHAAcABoA
GgAaABoAGgAaABoAGgAbABwAHQAeACAAIAAgACAAIgAiACIAIgAgACAAIAAgACIAIgAi
ACIAJAAkACQAJAAkACQAJAAkACQAJAAkACQAJAAkACQAJAAiACIAIgAiACIAIgAiACIA
IQAgAB8AHgAeAB4AHgAeABwAHAAcABwAGgAaABoAGgAaABoAGgAaABkAGAAXABYAGAAY
ABgAGAAWABYAFgAWABQAFAAUABQAFAAUABQAFAASABIAEgASABIAEgASABIAEAAQABAA
EAAQABAAEAAQABAAEAAQABAADgAOAA4ADgAOAA4ADgAOAAwADAAMAAwADAAMAAwADAAM
AAwADAAMAAwADAAMAAwADAAMAAwADAAMAAwADAAMAAwADAAMAAwACgAKAAoACgAIAAgA
CAAIAAoACgAKAAoACAAIAAgACAAIAAgACAAIAAgACAAIAAgABgAGAAYABgAIAAgACAAI
AAcABwAIAAgACgAMAAwADAANAA8ADwAQAA4ADgAOAA8ADwAQABEAEQAPABAAEQARABAA
EAAQABAAEQARABEAEAAOAA4ADwAPAAwACgAKAAsACQAHAAcABAAEAAIAAAD+//z/+v/4
//f/9f/1//X/9f/3//f/9//3//T/9P/0//T/9P/1//X/9P/0//T/9P/0//L/8f/x//H/
8//z//P/9P/y//H/8f/z//P/8//z//T/9P/1//X/8//x//L/9P/5/wQAFQArAEEAXQB+
AKYAywDvAAwBDgHhAJYAUwAmAAwA8v/O/6T/if+F/4b/jP+b/6z/uP/C/87/0v/Y/97/
5P/k/+f/6f/o/+b/5v/m/+n/6//r/+v/7v/u/+3/7f/t/+z/7P/s/+z/7f/s/+z/7P/s
/+z/7P/s/+z/7v/v//D/8P/u/+7/7v/v//H/8f/x//H/8f/x//L/8v/y//L/8v/y//L/
8//0//X/9P/0//P/8//1//b/9v/2//f/9//3//f/9//4//r/+//9//3//f8AAAAAAAAB
AAEAAQADAAMABAAFAAYABwAIAAkACgALAAwADgAPABAAEQASABMAFQAWABcAGAAZABoA
GwAcAB0AHgAeAB4AHgAgACIAIgAiACEAHwAgACAAHwAgACIAIwAkACIAIQAhACEAIQAg
ACAAHwAfAB4AHAAbABgAFgAUABIAEQAPAA0ACwAHAAYABAACAAAA/v/+//3//P/8//r/
+v/5//f/9v/2//b/9f/0//T/9v/1//T/8//z//T/9P/0//b/9v/1//T/9P/0//T/9P/1
//X/9f/1//X/9f/2//b/9//3//j/+P/4//j/9//3//j/+P/5//r/+v/6//v/+//7//v/
+//8//r/+v/7//v//f/9//z//P/8//z//P/8//z//P/7//v/+f/5//n/+f/7//v/+//6
//z/+//7//n/+f/5//j/+P/5//n/+f/5//f/9//3//f/9//3//b/9f/3//f/9//3//b/
9//3//f/9v/2//X/9f/2//b/9v/1//T/9P/0//P/9f/2//b/9v/0//T/9P/z//X/9f/2
//b/9f/z//P/9P/z//P/8//z//X/9f/1//X/8//z//P/9P/0//P/8//z//L/8//0//X/
9P/1//b/9f/1//X/9f/1//P/8//z//P/9f/1//X/9f/1//X/9f/1//P/8//z//T/9//3
//X/9f/0//T/9P/0//T/9v/2//b/9v/2//b/9v/2//b/9v/2//b/9v/2//b/9v/2//b/
9v/2//j/+P/4//j/9v/2//X/9f/4//j/+v/8//z//P/9//////8AAAAAAAACAAMAAwAE
AAcABwAHAAgABwAHAAgACAAIAAgACQAJAAkACAAIAAgACQAJAAgABgAEAAUABQADAAMA
AAD+//z//P/6//r/+P/2//X/9f/1//f/9//3//f/9//3//b/9v/2//b/9v/3//f/9v/2
//b/9P/0//T/8//0//X/9v/3//f/+P/4//f/9//5//n/+f/5//r/+v/7//n//f/9//z/
/v8FABAAJQA7AFEAawCOALQA2wABARwBFAHhAJQAUwAqABYA/v/Y/67/mf+X/5b/nP+t
/7z/yP/S/97/6P/y//b/+P/6//v/+//8//z/+v/6//3/////////AgACAAMAAwADAAIA
BAAEAAQABQAFAAQAAwACAAQABAAEAAQABAAFAAYABgAGAAYABgAHAAgACQAKAAsACQAJ
AAoACgAKAAoACgAKAAgACQAKAAsADAAMAAsACwANAA4ADgAOAA8ADwAPAA8AEQASABQA
FQAVABUAFQAYABYAFgAXABcAGwAdAB0AHgAdAB4AHwAgAB8AIAAhACIAIgAjACQAJQAk
ACUAJwAoACkAKgArACwAKwAsAC0ALgAuAC4ALgAwADAAMAAwAC8ALQAuAC4ALQAtAC4A
LgAuADAALwAvAC8ALQAsACwAKwArACoAKAAnACQAIgAgAB4AHwAdABsAGQAXABYAFAAS
ABAADgAOAA0ACgAKAAgACAAHAAUABAAEAAYABQAEAAQAAgABAAAA//8BAAIAAgACAAAA
AAD///7//v/+//7//v////////////3//f/+//7//////wAAAAACAAIAAQABAAIAAgAD
AAQABAAEAAUABQAFAAUABQAGAAYABgAHAAcABwAHAAYABgAEAAQABAAEAAUABgAGAAcA
BQAFAAUABQAFAAUABQAEAAIAAQABAP////////7//v8BAAEAAQABAP3//f/9//3/+//7
//r/+f/7//v/+//7//r/+//7//v//P/8//v/+//6//r/+v/5//j/+P/4//f/9//4//j/
+P/4//j/+P/3//f/9//4//j/9//1//X/9v/3//f/9//3//f/9//3//f/9v/1//T/9P/2
//X/9f/1//X/9f/1//X/9P/1//b/9f/z//P/8//z//X/9f/1//X/8//z//P/8//z//P/
8//z//P/8//z//T/8//z//P/8f/y//L/8v/y//L/9P/0//T/9P/0//T/9P/0//T/9P/0
//T/8v/y//L/8v/y//L/8v/y//D/8P/w//D/7//v//D/8P/0//b/9v/2//f/+f/5//r/
+P/4//j/+f/3//j/+f/5//n/+v/7//v//P/8//z//P/////////+//7//v///////v/8
//z//f/9//v/+//4//b/9P/y//D/8P/u/+z/6//r/+v/6//r/+v/6//r/+v/6f/o/+f/
5v/k/+X/5f/k/+X/5v/n/+j/6P/n/+f/5//n/+f/5//o/+b/5f/l/+f/6f/p/+n/6v/q
/+n/6f/p/+n/6P/q/+//+v8LACMAPQBZAH4ApgDPAPkAHAEgAfMApABbAC4AGgD+/87/
nP+F/4H/gP+G/5P/nv+q/7b/wv/O/9b/2v/e/+L/4f/h/+D/3v/e/97/4f/j/+H/4f/k
/+T/5f/l/+X/5P/l/+b/5//p/+n/6P/n/+b/6P/o/+j/6P/m/+f/6P/o/+j/6P/o/+n/
6//r/+v/6//p/+n/6v/q/+r/6v/q/+r/6P/p/+r/6//r/+r/6P/n/+j/6v/r/+z/7//v
/+//7//v//D/8v/z//H/8f/x//T/9v/2//f/9//4//n/+P/4//f/+P/5//r//f/+////
AAAAAAEAAgADAAIAAwAFAAYABwAIAAkACgALAAwADQAOAA4ADgAOABAADgAOAA4ADQAN
AA4ADgANAA8AEAAQABAAEAAPAA8ADwANAAwADAALAAoACgAJAAkABAACAAAA/v/7//n/
9//1//T/9P/z//L/7//s/+v/6f/k/+T/4v/i/+H/3//e/97/3v/d/9z/3P/a/9n/2P/X
/9n/2v/a/9r/2P/Y/9f/1v/W/9b/1v/W/9X/1f/V/9X/1//X/9j/2P/X/9f/2P/Y/9z/
3P/b/9v/2v/a/9v/3P/c/9z/3f/d/93/3f/d/97/3P/c/93/3f/d/93/3P/c/97/3v/e
/97/3v/e/93/3f/a/9n/2P/X/9f/1//X/9b/1v/V/9X/0//V/9X/1P/U/9X/1f/V/9X/
0//T/9P/0//T/9P/0v/R/9D/z//O/83/zP/N/83/zf/O/87/zf/N/8r/yv/K/8n/yf/K
/8v/y//J/8r/yv/K/8j/yP/I/8f/yf/J/8r/yv/H/8X/xf/G/8f/x//H/8f/yf/J/8n/
yf/I/8f/xv/G/8b/xf/F/8X/xf/F/8X/xf/E/8X/xv/F/8f/x//H/8f/xf/F/8X/xf/H
/8f/x//H/8f/x//H/8f/x//H/8f/yP/L/8n/yf/J/8j/yP/I/8j/yP/K/8r/yv/K/8j/
yP/I/8f/yf/K/8r/zP/M/8z/zP/N/9H/0f/S/9L/1P/U/9X/1f/U/9X/1f/V/9j/2f/Z
/9r/2v/a/9r/2//b/9v/2v/a/9r/2//b/9r/2v/a/9v/2//a/9v/2f/Y/9T/0v/Q/9D/
0P/O/83/zf/L/8v/y//L/8v/y//L/8r/y//M/83/zv/N/83/zP/M/8z/zP/M/8z/zP/N
/87/z//N/83/zv/O/87/z//S/9P/1f/V/9b/1v/V/9X/1//Z/9b/1v/X/9r/4//1/xEA
LQBKAG4AmwDDAO4AEAEVAeoAnwBWACgADgDu/7z/i/9z/27/cP91/4D/jv+c/6j/tP++
/8b/yv/Q/9X/1//Y/9j/1v/W/9n/2//Z/9n/3P/c/9z/3f/e/97/4P/g/+D/4f/i/+L/
4v/i/+P/5P/l/+b/5P/l/+b/5v/m/+b/5v/n/+f/5//n/+f/6f/p/+r/6v/r/+z/7f/u
/+z/7f/u/+//8v/y//H/8f/v//D/8P/w/+//7//v/+//8f/y//T/9f/z//P/8//2//f/
+P/6//v/+//9//3//v8BAAIAAwAEAAUABgAHAAgADAANAA4ADwASABMAFQAWABcAGAAZ
ABoAHQAeAB8AIAAeAB4AHgAgACAAIAAgAB8AIQAiACIAIQAhACIAIgAiACIAIQAhACEA
IwAiACIAIQAfAB4AHAAbABoAGAAWABQAEQAPAA0ACwALAAoACAAGAAQAAgACAAEA/v/+
//z//P/7//n/+P/4//b/9f/0//T/9v/1//T/8//z//T/9P/0//L/8v/x//D/8v/y//L/
8v/x//H/8f/x//L/8//1//b/9//3//j/+P/6//r/+f/5//r/+v/7//z//v/+////////
//////8AAAIAAgADAAMAAQABAAAAAAACAAIAAgACAAIAAgABAAEAAQABAAEAAQABAAEA
AQAAAAAA//////3//v//////AAD//////////////////////f/9//z/+//7//v/+//7
//z//f/9//3//P/8//v/+//8//z//P/7//z//P/8//v/+f/6//r/+v/8//z//P/7//n/
+f/6//r/+v/5//r//P/7//v/+//7//v/+//7//v/+//7//v//P/8//v/+//7//v/+//7
//v/+//9///////+//3//P/7//3//f/9//3//f/9//3//f/7//v/+//7//3//f/9//7/
+//7//v/+//8//z//P/8//z/+v/6//r/+v/8//z//P/8//z//P/8//v/+//8//z//v8A
AAAAAAABAAUABQAGAAYABgAGAAcABwAIAAkACQAJAAoACwALAAwADAAMAAwADQALAAsA
CgAKAAoACwALAAoACgAKAAsACwAJAAkABgAEAAIAAAD+//7//P/6//n/+f/3//f/9//3
//n/+f/5//j/+P/4//j/+P/5//n/+P/4//b/9v/2//b/9//3//f/9//3//f/+P/4//f/
9//5//n/+f/5//r/+v/9//v/+f/9//7/AAAHABYAKQBBAFsAdwCcAMIA6QANASIBDgHT
AIoATwAsABIA9v/M/6b/mf+Z/5j/pP+z/8D/yv/W/+L/6v/w//T/+P/4//n/9//4//r/
+P/4//v//f/9//3/AAAAAP////////7/AAAAAAAAAQAAAAAAAAAAAAAAAAAAAAAAAAAB
AAIAAgAAAAAAAAABAAIAAwAEAAUABQAFAAYABgAIAAgACAAIAAYABwAIAAkACgAKAAkA
CQAJAAoACgAKAAsACwALAAsACwAMAA4ADwAPAA8ADwASABIAEgATABMAFwAZABkAGgAZ
ABoAGwAcAB8AIAAhACIAJAAlACYAJwAoACkAKwAsAC0ALgAvADAALwAwADEAMgAyADIA
MgA0ADYANgA2ADUAMwA0ADQAMwA0ADYANwA4ADYANQA1ADUANQA0ADQAMwAxADAALgAt
ACoAKAAmACQAJQAjACEAHwAdABwAGgAYABYAFAAUABMAEAAQAA4ADgALAAkACAAIAAoA
CQAIAAgACgAJAAgABwAHAAgACAAIAAgACAAHAAYABgAGAAYABgAJAAkACQAJAAkACQAK
AAoACwALAAwADAAOAA4ADQANAA4ADgAPABAADgAOAA8ADwARABEAEQASABIAEgATABMA
EQARABAAEAAQABAAEAAQAA4ADgANAA0ADwAPAA8ADwANAA0ADQAMAA4ADQANAAsACQAJ
AAgACAALAAsACwALAAsACwALAAsACwALAAoACQAJAAkACQAJAAgACQAJAAkACgAKAAkA
CQAGAAYABgAFAAUABgAHAAcABwAIAAgACAAGAAYABgAFAAcABwAIAAgABwAFAAUABgAH
AAcABwAHAAcABwAHAAcABQAFAAUABgAIAAcABwAHAAUABQAFAAUABQAHAAkACQAIAAcA
BgAFAAUABQAFAAUABwAHAAcABwAFAAUABQAFAAcABwAHAAgABwAJAAkABQAEAAYABgAG
AAYABgAGAAYABgAGAAYABgAGAAgACAAIAAcABwAIAAgACgAKAAoACgALAA8ADwAQABAA
EAAQABEAEQASABMAEwATABQAFQAVABYAFgAWABYAFwAXABcAFgAWABYAFwAXABYAEgAS
ABMAEwATABMAEAAOAAwACgAIAAgACAAGAAUABQADAAMAAwADAAMAAwADAAIAAgACAAIA
AgABAAEAAAAAAAEAAgADAAQAAQABAAEAAQABAAEAAgACAAEAAQADAAMAAwADAAQABAAH
AAcABQAHAAgACgARAB4AMwBLAGMAgQCmAMwA7wATASYBEgHVAIwAUQAyABwAAADW/7D/
n/+d/6L/rP+//8z/1v/g/+r/8P/2//z/AAACAAEAAwAEAAQAAgACAAUABwAJAAkADAAM
AAkACQAJAAgACAAIAAgACQAMAAwADAAMAAoACgAKAAoADAANAA4ADgAMAAwADAANAA0A
DQANAA0ADQANAA4ADgAQABAAEAAQABAAEQASABMAEgASABEAEQARABIAEgASABMAEwAT
ABMAEQASABQAFQAVABUAFQAYABoAGgAbABsAGwAdAB0AHgAhACIAIwAkACQAJAAkACQA
JgAnACgAKQAoACkAKwAsAC0ALgAvADAAMQAyADMANAAyADIAMgA0ADYANgA2ADUAMwA0
ADQAMwAyADIAMQAwADIAMQAxADEAMQAwADAALwAtACwAKgApACYAJAAiACAAHQAbABkA
FwAVABQAEgAQABAADgAOAA0ACgAKAAgACAAFAAMAAgACAAAA///+//7////////////9
//7//v/+//7//v/9//z//P/8//z//P/7//v/+//7//v/+//8//z//f/9//7//v8AAAAA
/////wIAAgADAAQAAgACAAMAAwADAAMAAwAEAAIAAgADAAMAAQABAAAAAAACAAIAAgAC
AAAAAAD/////AQABAAEAAQABAAEAAQAAAP7//f/9//v/+//7//r/+v/5//n/+f/5//X/
9f/1//X/9P/1//X/9f/3//f/9//3//X/9f/0//P/9v/2//X/9f/0//T/9P/z//L/8v/y
//H/8//0//T/9P/y//L/8v/x//H/8f/y//L/8//x//H/8v/x//H/8f/x//P/8//z//P/
8v/x//D/8P/w/+//7//v/+7/7//w//H/8P/x//L/8f/v/+//7//v/+3/7f/t/+3/7f/t
/+3/7f/t/+3/7f/t/+z/6//q/+r/6//t/+v/6v/q/+r/6v/q/+v/6//s/+z/7f/u/+3/
7P/r/+3/7f/u//D/8P/w//H/8f/y//P/8//1//b/9//3//j/+P/4//j/9//3//f/9v/2
//b/9//3//j/9v/2//f/9f/z//P/8P/u/+z/6v/o/+b/5P/i/+H/4f/h/+H/4f/f/9//
3//f/97/3v/e/97/3v/f/9//3v/e/97/3v/e/97/3f/d/93/3f/d/93/3v/c/9v/2//d
/9//3//f/+D/4v/h/+H/3//h/+D/4P/h/+r/+f8PACsARwBoAJIAuwDlAAwBIAEHAcIA
cwA6ABwABADc/6j/g/95/3b/eP+B/47/nP+q/7b/wP/I/87/0v/W/9f/1//Y/9j/1v/W
/9n/2//a/9n/2//a/9z/3f/e/97/4P/g/+D/4f/g/+D/4P/g/+D/4P/g/+D/3v/f/+D/
4P/i/+L/4v/j/+H/4f/h/+H/4//j/+T/5P/i/+L/4v/i/+H/4f/h/+H/5P/k/+P/4//k
/+b/5//o/+f/5//n/+f/6P/q/+3/7//t/+3/7f/w/+7/7v/v/+//8f/z//P/9P/3//j/
+f/6//v//P/9//7/AAABAAIAAwAEAAUABwAIAAcACAAJAAoADQAOAA8AEAASABIAEgAU
ABIAEgASABEAEQASABIAEQARABIAEgASABEADwAOAA0ADwAOAA4ADQALAAoACAAHAAQA
AgAAAP7//f/7//n/9//0//L/7//s/+r/6P/o/+f/5v/m/+T/5P/h/9//3v/e/97/3f/c
/9z/2v/Z/9j/1//X/9j/2P/Y/9b/1v/V/9T/1v/W/9b/1v/X/9f/1//X/9X/1f/W/9b/
1//X/9j/2P/a/9r/2f/Z/9z/3P/d/97/4P/g/+H/4f/h/+H/4f/i/+T/5P/l/+X/4//j
/+L/4v/k/+T/5P/k/+b/5v/l/+X/5f/l/+X/5f/j/+P/4//i/+L/4f/h/9//4f/h/+D/
4P/f/9//3//f/9//3//f/9//4P/h/+H/4f/g/9//3v/d/97/3//f/9//4P/g/9//3//g
/+D/4P/f/+D/4P/g/9//3//g/+D/4P/i/+L/4v/h/+H/4f/i/+L/4f/f/9//4P/h/+H/
4f/h/+H/4f/h/+H/4//j/+P/5P/i/+H/4f/h/9//3//f/9//4f/j/+X/5f/l/+X/4//h
/+T/5P/k/+T/5P/h/+H/4v/i/+L/5P/k/+T/5v/p/+r/7P/u/+7/7v/v/+//8P/x//H/
8f/y//P/8//2//b/9v/2//n/+f/5//j/9v/2//f/9//3//b/9//5//v/+f/5//b/8v/w
/+7/7P/u/+z/6v/p/+j/5//m/+X/5//n/+f/5//o/+j/6P/o/+b/5//n/+b/6P/o/+j/
6P/o/+f/5//n/+f/5//n/+j/6v/p/+n/6//p/+n/6f/q/+z/7f/t/+3/7f/s/+z/7//2
/wUAFwAxAE0AbACQALcA4QAIASIBFwHeAJEAUgAsABAA7v/A/5n/if+G/4j/j/+e/6z/
tP/A/87/1v/c/+L/5v/r/+//7P/o/+r/6v/t/+//7f/t//D/8P/x//H/8f/w//L/8v/y
//P/8v/y//L/8v/0//T/9P/0//b/9//4//j/9v/2//b/9//5//n/+f/5//v/+//8//z/
/P/8//z//P/+////AAABAAAAAAD/////AQACAAIAAgAFAAUABQAFAAMABAAGAAcACAAJ
AAoADgAMAAwADQANAA0ADwAPABAAEwAUABUAFgAZABoAGwAcABwAHQAeAB8AIgAjACUA
JgAnACgAKQAqACsALAAtAC4AMAAwADAAMgA0ADQANAAzADMANAA0ADMANQA2ADYANgA2
ADUANQA1ADMAMgAyADEAMQAwAC4ALQAoACYAJAAiAB8AHQAbABkAFwAWABQAEgAQAA4A
DgANAAsADAALAAwACwAJAAgACAAGAAUABAAEAAYABQAEAAMAAwAEAAQABAAEAAQAAwAC
AAIAAgACAAIAAwADAAMAAwADAAMABAAEAAUABQAGAAYACAAIAAcABwAIAAgACQAKAAoA
CgALAAsACwALAAsADAAKAAoACwALAAwADQANAA4ADAAMAAwADAAOAA4ADQANAA0ADQAN
AA0ACwALAAsACgAMAAsACwAJAAsACwAKAAoACQAJAAkACQAHAAcABwAHAAUABQAEAAMA
BQAFAAUABQAEAAUABQAFAAYABgAFAAUABgAGAAYABQAGAAYABgAFAAMABAAEAAQAAgAC
AAIAAQADAAMABAAEAAUAAwADAAQAAwADAAMAAwAFAAUABQAFAAMAAwADAAQABAADAAMA
AwACAAMABAAFAAQABQAGAAUAAwADAAMAAwAFAAUABQAFAAUABQAFAAUABQAGAAQABAAE
AAQABQAFAAYABgAGAAgACAAIAAkACwALAAwADgAOAA4ADwANAA4ADwAPABEAEgATABMA
FAAUABQAFAATABMAEwASABQAFAAVABUAEwAQAA8ADwARAA8ADwAMAAgABgAEAAIAAgAA
AP7//f///////////////////////v/+//7//v/+///////+//z//P/8//z//v/9//3/
/f/9//3//f/+/wAA/////wEAAQABAAEAAgACAAEA//8BAAMABgAIAA8AIAA1AEsAYwCD
AKoA0AD1ABUBJAEIAcUAegBFACgAEAD0/8r/pv+Z/5n/nv+q/7v/yv/W/+L/6P/u//b/
/P/8//z//f////7/AAD+//7/AQADAAMAAwAGAAYABwAHAAcABgAIAAgACAAJAAgACAAI
AAgACgAKAAoACgAIAAkACgAKAAwADAAMAA0ADQANAA0ADQANAA0ADgAOABAAEAAQABAA
DwAPAA8ADwASABIAEQARABMAFAAUABQAFQAVABUAFQAXABgAGgAbABkAGQAZABwAHAAc
AB0AHQAhACMAIwAkACUAJgAnACgAJwAoACkAKgAuAC8AMAAxADIAMwA1ADYANwA4ADkA
OgA7ADwAPQA+AD4APgA+AEAAQABAAEAAPwA/AEAAQAA/AEAAQgBDAEQAQgBBAEEAQQA/
AD4APgA9ADsAOgA4ADcANAAyADAALgAsACkAJgAjACMAIgAgAB4AHgAcABwAGwAWABYA
FAAUABMAEQAQABAAEgARABAAEAAOAA0ADAALAA0ADgAOAA4ADAAMAAsACgAMAAwADAAM
AA0ADQANAA0ADwAPABAAEAARABEAEgASABIAEgARABEAFAAUABUAFgAUABQAFQAVABUA
FQAVABYAGAAYABkAGQAXABcAFgAWABgAGAAYABgAFgAWABUAFQAVABUAFQAVABUAFQAV
ABQAFAATABMAEQATABMAEgASABEAEQARABEADwAPAA8ADwAOAA8ADwAPAA8ADwAPAA8A
EAARABEAEQAQABAADwAPAA4ADgAOAA0ADgAOAA4ADQANAA4ADgAOAA4ADgAOAA0ADQAN
AA4ADgAPAA0ADQAOABEAEQARABEAEAAPAA4ADQAPAA8ADwAQAA4ADQANAA0ADQANAA0A
DQANAA8AEQARABAADwAOAA0ADwAPAA8ADwAPAA8ADwAPAA8ADwANAA8AEAAQABAAEAAQ
AA8ADwAQABAAEgAUABQAFAATABUAFQAWABgAGAAYABkAGwAcAB0AHQAcABwAHAAbAB4A
HgAeAB4AHgAdABwAGgAcABwAHQAdABwAGgAaABsAGQAXABcAFAAUABIAEAAOAA4ADAAK
AAkACQAJAAkACQAHAAcABwAHAAQABAAEAAQABQAHAAgACAAGAAYABgAGAAQAAwADAAMA
AwADAAMABAAEAAMAAwAFAAUABQAFAAYABgAFAAUABwAFAAQACAANABoALQBDAFsAdwCY
ALwA4wALASgBIAHtAKAAXQA0ABwABADg/7j/n/+b/57/pP+x/8D/zv/Y/+T/7v/0//j/
/P/+//3/+//8//7/AAAAAAMABQADAAMABgAGAAUABQAFAAQABgAGAAYABwAGAAYABgAG
AAYABgAGAAYABgAHAAgACAAIAAgACAAJAAsACwALAAsACQAJAAoACgAKAAoACgAKAAgA
CQAKAAsACgAKAAkACQALAAwADAAMAAsACwALAAsACwAMAA4ADwANAA0ADQAQABIAEgAT
ABMAFQAXABcAGAAZABoAGwAcAB8AIAAhACIAIgAjACQAJQAnACkALAAuAC8AMAAxADIA
MQAyADMANAA2ADYANgA4ADgAOAA4ADcAOQA6ADoAOQA7ADwAPAA8ADoAOQA5ADkAOQA4
ADgANwAzADIAMAAvACwAKgAoACYAJQAjACEAHwAfAB4AHAAaABYAFAAUABMADwAOAAsA
CgALAAkACAAIAAoACQAIAAgABgAFAAQAAwAFAAYABgAGAAQABAADAAIAAAAAAAAAAAAE
AAUABgAHAAYABQAFAAQABwAHAAgACAAIAAgABwAHAAoACgALAAwADgAOAA8ADwANAA0A
DQAOAA4ADgAPAA8ADwAPAA4ADgAOAA4ADgAOAAwADAALAAsACwALAAsACwANAA0ADQAM
AAoACQAJAAcACQAJAAgACAAJAAkACQAJAAUABQAFAAUABQAFAAQAAwADAAMAAwADAAQA
BQAFAAUABAAEAAMAAwABAAAA///9////AAABAAEAAQACAAIAAgAAAAAAAAD///3//f/+
//7//v/9//7/AAADAAMAAwADAAAA///+//3/+//7//v//P/9//3//v////3//f/9//3/
/f/9/w==
         </WaveFormData>
      </LeadData>
   </Waveform>
</RestingECG>
