# Supplementary material for: Detection of Left Atrial Enlargement Using a Convolutional Neural Network-Enabled Electrocardiogram
Source: Front Cardiovasc Med. 2020 Dec 17;7:609976. doi: 10.3389/fcvm.2020.609976 (PMC7773668; doi:10.3389/fcvm.2020.609976)
Supplement: Supplementary file 5 [file Data_Sheet_5.ZIP › normal4/1802035846_4397_00000005.XML]

<?xml version="1.0" encoding="Windows-1252"?>
<!DOCTYPE RestingECG SYSTEM "restecg.dtd">
<RestingECG>
   <PatientDemographics>
      <PatientID>1802035846</PatientID>
      <PatientAge>74</PatientAge>
      <AgeUnits>Years</AgeUnits>
      <Gender>Female</Gender>
      <PatientLastName>huanglian</PatientLastName>
   </PatientDemographics>
   <TestDemographics>
      <DataType>Resting</DataType>
      <Site>1</Site>
      <AcquisitionDevice>MAC55</AcquisitionDevice>
      <Status>Unconfirmed</Status>
      <Priority>Normal</Priority>
      <AcquisitionTime>09:32:35</AcquisitionTime>
      <AcquisitionDate>12-15-2016</AcquisitionDate>
      <CartNumber>1</CartNumber>
      <AcquisitionSoftwareVersion>009C</AcquisitionSoftwareVersion>
      <XMLSourceVersion>MAC5000 v1.0</XMLSourceVersion>
   </TestDemographics>
   <RestingECGMeasurements>
      <VentricularRate>88</VentricularRate>
      <AtrialRate>88</AtrialRate>
      <PRInterval>136</PRInterval>
      <QRSDuration>76</QRSDuration>
      <QTInterval>382</QTInterval>
      <QTCorrected>462</QTCorrected>
      <PAxis>65</PAxis>
      <RAxis>54</RAxis>
      <TAxis>58</TAxis>
      <QRSCount>15</QRSCount>
      <QOnset>230</QOnset>
      <QOffset>268</QOffset>
      <POnset>162</POnset>
      <POffset>199</POffset>
      <TOffset>421</TOffset>
      <ECGSampleBase>500</ECGSampleBase>
      <ECGSampleExponent>0</ECGSampleExponent>
   </RestingECGMeasurements>
   <Diagnosis>
      <Modality>Resting</Modality>
         <StatementCount>2</StatementCount>
         <LabelText>12SL ��ϳ���</LabelText>
      <DiagnosisStatement>
         <StmtFlag>ENDSLINE</StmtFlag>
         <StmtText>�������</StmtText>
      </DiagnosisStatement>
      <DiagnosisStatement>
         <StmtFlag>ENDSLINE</StmtFlag>
         <StmtText>���� ECG</StmtText>
      </DiagnosisStatement>
   </Diagnosis>
   <Waveform>
      <WaveformType>Rhythm</WaveformType>
      <WaveformStartTime>0</WaveformStartTime>
      <NumberofLeads>8</NumberofLeads>
      <SampleType>CONTINUOUS_SAMPLES</SampleType>
      <SampleBase>500</SampleBase>
      <SampleExponent>0</SampleExponent>
      <HighPassFilter>16</HighPassFilter>
      <LowPassFilter>150</LowPassFilter>
      <ACFilter>NONE</ACFilter>
      <LeadData>
         <LeadByteCountTotal>10000</LeadByteCountTotal>
         <LeadTimeOffset>0</LeadTimeOffset>
         <LeadSampleCountTotal>5000</LeadSampleCountTotal>
         <LeadAmplitudeUnitsPerBit>4.88</LeadAmplitudeUnitsPerBit>
         <LeadAmplitudeUnits>��V</LeadAmplitudeUnits>
         <LeadHighLimit>2147483647</LeadHighLimit>
         <LeadLowLimit>268435456</LeadLowLimit>
         <LeadID>I</LeadID>
         <LeadOffsetFirstSample>0</LeadOffsetFirstSample>
         <FirstSampleBaseline>0</FirstSampleBaseline>
         <LeadSampleSize>2</LeadSampleSize>
         <LeadOff>FALSE</LeadOff>
         <BaselineSway>FALSE</BaselineSway>
         <ExcessiveACNoise>FALSE</ExcessiveACNoise>
         <MuscleNoise>TRUE</MuscleNoise>
         <LeadDataCRC32>3402571300</LeadDataCRC32>
         <WaveFormData>
8P/w//D/8P/z//T/9f/2//n/+v/7//z//P/8//z//P/6//r/+v/6//3//v///wAA+//4
//X/8v/2//r//v8CAAEAAAD///7//f/8//v/+v/2//T/8v/w//T/9//7/wIA///8//f/
9P/6//z//f////z/+v/6//z/+//7//j/+P/7//3///8CAP7//f/6//b/9f/2//v//P/4
//X/9P/0////AwAEAAgACAAHAAUABAABAAMAAgACAAMABAAFAAAAAgAEAAkADAAHAAQA
/P/5//b/9P/z//P/8//z//L/8v/z//T/9P/0//f//P/7//z//P/7//n/9//0//P/8f/u
//D/8f/y//T/9P/0//T/9v/0//T/+P/8//3/BQAPABQAFAAZACMALAAxAD0ATgBUAFQA
TwA9ACMACQD4/+r/2//U/9r/5v/o/+3/9f/t/+H/6f/o/+H/5//v//r/BQABAP7/+//3
//f/9//2//b/+P/5//n/+f/1//H/9P/z//P/8//0//T/9v/3//f/9f/u//H/8//y//T/
9v/4//n/9v/0//L/7//3//v//v/+//j/+P/4//n/+P/4//n/+f/0//T/9f/1//f/9//6
//v//v8AAAQABgAAAPz/9v/y//P/9f/1//v///8DAAIAAQD///7//f/9/wIABwAOABMA
DgAMAAkABgAEAAUACQAIAA0AEgAXABwAGgAYABUAEwAaABwAGQAbAB0AFgATABEADgAN
AA0ADwARABIAFwAaABUAEgAQAA0ADAAJAAcABwAGAAQA/f/6//3/AAD+//7//P///wIA
BwADAP7/9P/s//P/9//5//z//v/7//n/+P/5//j/+f/8//r/+v/9//v/+//5//n/+f8B
AAQAAgAAAPr/8//x/+//8v/2//n/AAD8//b/8v/u/+v/6//t//H/9f/5//r//v/5//z/
+//6//r//P/+//7/+v/4//f/9//2//T/8v/x//v//P8AAAQABwAEAAEAAQDx/+z/7v/u
/+7/7v/y//X/+/8AAP3/+v/5//r//f/9//7//v/4//b/9v/1//T/8P/v/+//9v/7/wEA
BwAGAAMA///6//z/AgAEAAUA/f/3//L/8f/1//T/9v/5////AgAGAAsADAAKAAkACAAM
AA4ACgAFAAIAAgAAAAAA/v/5//n/+f/1//T/9P/z//T/9P/1//b/9//3//f/+P/6//b/
9P/z//T/9P/0//X/9v/2//X/9v/z//D/7v/s//z/+P/2//r//P/0//T//f8BAAMACgAS
ABcAHwA0AEUAUQBcAFYASAA/ADEAHwANAPr/6P/b/9b/2v/c/97/5f/v/+3/3//Z/97/
6f/7/wEA/P8BAP///v/9//v/9P/v/+n/5P/o/+v/7f/v//P/8//6//3//P/9////AAD8
//n/9f/v/+v/7//y//L/9f/4//v//f/7//r/+f/3//f/9//2//L/8//2//n//f/3//T/
8v/v/+7/7v/v/+//9P/5/wEABwAEAAAA/v/6//f/9v/z//L/8//z//H/9f/5//3//P/7
/wAABAAIAA0ABwAFAAUAAwAGAAgACQAKAAsADQASABIAEAAQABAAEAAOAA4ADQANABIA
EgANAA0AEwAOAA0ADQANAA8AEgAXABYAFAAWABYADwAMAAoABwAJAAcABgAHAAsADAAI
AAgABQAGAAIAAAD4//f/9v/3//v//P/4//b/9//3//X/9P/5//n/+v/8//v/+P/3//j/
+P/4//v/+f/1/+//6//n//H/+P/6//z/+P/z//P/8//z//T/9P/4//v/+v/7//z//P/9
/wAABQD8//X/6//k/+b/7P/u//D/9P/6/wAABAD+//z/+//7//n/+P/3//f/+//4//j/
+P/5//b/8//z//n/8//x/+7/8P/y//T/9v/z//H/8v/y//b/+P/8/wIABAADAAMAAgD9
//r/+f/3//n/9v/2//f/+f/7//7/AQAAAP///f/6//b/+P/2//P/9P/1//f//f/8//j/
9//3//j/+P/5//v///8AAAIABAAHAAoABwADAAEAAgABAAIAAgD9//3//f/6//j/9//1
//j/+P/5//r/+//7//v//P/7//b/8//x//T/9P/0//X/9f/0//L/8v/u/+z/6//q//r/
/v/0//L/+v/8//j//f8DAAUADAASABEAEwAcADcAWQBmAF4AVgBJADEAGQD//+b/1v/T
/9L/0v/e/+b/4f/h/+v/6//r//L/9f/v/+v/6v/n/+7/9P/6////+//5//b/9P/4//v/
/f////z/+f/9//3/9f/x/+7/6v/o/+n/6f/n/+b/7//3//z/+v/6//r/+f/2//L/7v/p
//H/9f/4//j/8//y//H/8f/z//j//v8DAP3/+v/4//X/9//3//r/+//8//z//v/+//7/
/v/8//z//v////7/AwAGAAkABwAFAAUABAADAAMABQAHAAsADQAKAAoACQAIAAoADQAT
ABQAFgAWABYAFgASABAADQALABUAGgAaAB8AJAAeABwAGwAWABUAFQAXABQAEgAUABQA
FwAaAB4AIQAcABUADwALAAoACgAFAAQAAgACAP3/+v/5//3/AQAHAAcABgAAAPz/AAAD
AAQABgAEAP3/9//y//f/+v///wYAAwACAAQAAQABAP///////wMABgAEAAIAAgD//wEA
AwD///7//P/+//z/+v/6//r/+f/5//v//////////P/8//j/+v/4//b/+f8AAAcADAAF
AAIAAAD///7//P/6//n/AQACAAYACgAKAAQA/v/7/wEADwATABAACAAGAAQAAgAAAPr/
9//3//b/9//2//f/+v/8//v/+//6//j/+P/6//v/+f/2//b/9//2//X/9f/1//r//f//
/wAA/f8AAP///f/6//n/+f/9//z/+P/3//f/+f/4//j/+f///wIABgAKAAwADgAKAAUA
AwAEAAMABAACAP3//f/9//n/+P/4//f/9//2//b/9v/y/+3/6P/k/+3/8P/1//v/+f/4
//f/9//5//j/9v/2//H/7v/s/+r/4v/q//L/+P/6//r/9P/1/wMABQAEABoALwAxAD4A
UQBXAFYAUgBKAEEAKwALAPX/7P/g/9X/1v/a/9r/2v/d/+H/6f/x//X/9P/v/+n/6//0
//v/+P/2//T/8f/x//H/8P/w//D/7//t/+v/6f/l/+j/5//t//P/+v8AAPv/+f/2//H/
7f/z//j/+v/5//j/9//1//f/+P/5//n/9//1//L/7P/r/+7/8f/1//r/AAAHAA0ABQAA
APz/9//2//X/9//3//j/+P/6//r///8CAAMABgAHAAcABQAJAAcABwACAP3/AgAEAAYA
CQAGAAUABgAFAAcACgAMAA4ADwARABYAFgAQAAwACAAEAAoADgARABUAHAAeABsAHQAi
ABwAGgAZABYAFQAVABcADwAKAAkABgAIAAwAEQAVABQAEQAPAA8ADQAKAAIA/v8AAAIA
///+//r/+//8////AQAAAPr/9v/2//f/9v/2//v/+//8//7/+v/2//T/9P/y//L/9f/z
//f/9//5//v///8AAPz/+P/4//X/9//5//j/+P/3//r/+v/4//j/+P/2//f/+v////z/
+f/z//D/8//6//3/AAD8//7/AAAAAPn/9P/w/+3/9f/6////BQAGAAAA/f/6//f//v/+
//7//v/+//n/9f/0//L/9f/2//n//v/8//n/9//0//b/+v8AAAUAAgD+//3//f/6//f/
9f/z//n/+//8//z/AAAIAAwADwAEAP3/9//1//r//P8BAAcABAAAAP3/+/8CAAYACwAQ
AA4ADgAIAAEAAAAAAP7//v8AAP3///8BAP3/+v/4//X/+P/4//n/+v/6//n/+P/4//3/
/P/9////AQAAAP/////7//j/9P/y//L/8v/z//T/+P/4//D/7P/2//z/9v/z//n/BQAS
ACAAJwAtADwATQBdAGQAXgBWAEsANQAZAPv/5P/U/8n/yv/W/+D/6P/z//X/8f/x/+v/
6P/x//f/9//6//3/+//4//X/8f/z//P/8v/y//X/9//4//n/+//5//7////8//v/+//6
//3///8AAP//9f/1//T/8P/2//r//v8BAAAA/v/8//n/+v/7//v/+P/0//b/+P/7//j/
+P/5//n/9//4//r/+//6//n/+//7////AAADAAQABAAEAAIAAgD+//3/+v/9//7/AQD/
//3/AwAGAAkADQANAA8AEwAVABcAGgAcAB4AGQAVABQADgASABQAFgAYABsAHAAcAB0A
IAAgABsAGwAhABwAGwAbABUAEwASABMAEwASABUAFgAQAA4ADQALAAwACQAHAAcADAAO
AAsADAAJAAoABgAEAP3/+//5//n/+v/6//X/8v/2//n/+v/8/wEA///+//7//f/6//n/
+v/6//r//f/7//3/+//7//v//f/+//r/9v/4//X/9//5//f/+P/4//z//v/+/wAAAgD4
//P/8P/v//P/9//4//z/+P/8//z//P///wQACQAMAAUAAgAAAP///f/6//f/9f/9//b/
8v/6//z//v8AAAIA/v/9////AAD9//r/+f/6//n/9//2//T/8v/y//T/9f/5//r//v8D
AP//+//4//X/+v/9////AAD+/wAA/v/7//v//f8AAAcABQAAAP7//f////7//v///wIA
AgADAAQACAAMAAoABwAAAP7/+v/4//n/9f/2//f/+P/4//n/+f/7//r/+v/6//j/9f/y
//D/+f/6//3/AQD///z/+f/3//T/8v/v/+7/8P/w//H/8v/6//j/6v/o//L/9P/2////
BQD9//7/DgAZACMANgBBAEkAYgBmAFIARwA7AB8AAQDy/+z/3f/K/8z/4P/q/+P/4//t
//n//f/6//X/9f/x//D/8f/0//T/9P/z//D/7//t/+z/8P/z//X/9//0//H/9f/1//T/
9f/3//j/9v/1//P/7//q/+//8//0//j/+v/8//3/+//6//n/9//7//3//v/8//j/+v/8
////9v/y/+//6//s//D/9f/5//n/+f/8//3//P/8//7//v8AAAAA/v/+//7////+/wMA
BAAFAAEA/f8CAAQABgAJAAUABQAHAAcACQAKAAoACgAMAA8AFQAWABEADgALAAgADAAO
AA8AEQAaABwAGQAbACMAHgAdAB0AGAAXABcAGQAUABIAFAAUABIAEgATABMAEgAPAA0A
DQAKAAYA/f/4//z/AAD//wAA/P/9//7/AQD9//r/8v/s//D/8//0//b//P/9////AgAA
AP7//v8AAPz/+v/7//f/+P/3//j/+f/8//z/9//y//L/7//x//P/9f/2//b/+v/5//b/
9f/0//T/9f/4//3///////z//P/5//z/+//6//j/+v/8//z/9v/0//P/8//2//b/9v/3
//7//v8BAAQA/f/8//n/8f/w//H/8v/z//T/9v/3//v//v8AAAAAAgAGAAEA/f/6//b/
9P/0//b/9//3//T/9P/1//j/+////wMAAQD///z/+P/8/wIABAAFAP3/+f/2//f//f/+
/wIABwAEAAIAAQABAAMABAAGAAgADwAUABMAEQAIAAIA+v/0//b/8//1//f/9v/2//f/
9//3//b/9v/2//n/+f/5//r//v/8//z//f/7//j/9f/z//P/8v/w//D/8f/w//D/8P8I
AAQA+v/4//b//v8OAAkA+////wYACAAPABsAKgA/AFEAWgBeAGAAVwBFACcABwDy/+D/
1//U/87/yv/g//f/7f/n//P/9//w//P/9f/x//L/+f/4//j/+P/3//j/+f/5//r/+P/3
//X/8//y/+//8//z//b/+f/9/wAA/v///////f/2//n/+//6//b/9P/y/+//8//0//X/
9f/6//3////+//n/+v/7//3/+v/6//v/+//3//b/9v/1//b/9//7//3///8AAAMABAAC
AAIAAAAAAP/////9/wEABAAHAAUAAwAEAAQABAAFAAQABQAIAAkABwAIAAgACAAMAA8A
FQAWABQAFAAUABQAEwASABAADwAUABYAEwAVABwAGAAYABkAGAAXABcAGQAUABIAFAAU
ABMAEgASABEAEwARABAAEQAOAAwABQACAAUACAAGAAYA////////AQD///7/+P/0//j/
+//8//7////9//z//P/5//b/9f/2//f/+P/8//v//f/7//v/+/8CAAYABQAEAP3/9f/y
/+//8v/0//X/+v/+//7/AAACAPv/+f/5//v/+v/5//X/9P/2//z//v8AAP3//v////7/
+f/4//j/+f/9//7///8BAAQAAAD///7/6//q//L/+P/8/wAABAABAP//AAAAAP3/+P/1
//T/+P/5//v//P/4//j/+v/7/////v8AAAMAAAD9//v/+f/7//v/+v/4//r/AAACAAMA
AgADAAUACwAJAAQAAgABAP7//P/7//v/BAAIAA0AEgAQABAACgADAAIAAgAAAAAAAgD9
//3//f/7//r/+v/5//3//v8AAAIAAAD9//r/+P/6//b/9P/z//b/+P/6//3//P/6//f/
9v/2//b/9//4/+r/8P/2//T/7P/w//z/AQADAAMAAAAIABcAIQA6AFcAZwBsAGwAYgBH
ACsAGQADAO7/5P/j/9r/zv/S/97/6f/v/+3/7//5//r/7f/r//X/9P/1//j/+P/4//f/
9v/1//P/8v/2//n/+//9//n/9f/4//f/9//3//j/+P/4//n/+f/3//L/9//7//z/AAAC
AAQABQAEAAIAAAD9//3/+//4//L/9f/6////BQD+//z/+//5//f/+P/6//v/+P/1//X/
8//4//z/AgAGAAQAAgD+//z/+f/5//f/+/8CAAcABwAHAAoADAAOABEADgANAA4ADQAK
AAoACQAIAAsADwAWABgAFgAUABIAEAARABIAEgATABwAIAAfACMAJgAeABoAFwAWABUA
FQAXABUAFAAXABgAEwAQAA4ACwAPAA8AEAATABEAEAAKAAgACQAMAAoACgACAP///P/7
/wAAAgD///7///8BAAEAAgACAP///f/8//7//P/8//7//P/8/////f////3//f/9/wUA
CAAGAAQA/f/1//L/7//w//L/8//4//3//v8BAAQAAAD//wAAAwACAAEA/f/8//v/AAAB
AAIA+//6//n/9v/2//j/+////wIAAgACAAMACAAGAAcACAAIAAIA/P/5//P//v8AAAAA
AAAAAPz/+//9//7/AQAAAAEABAABAP///v/8//z//v8CAAUAAgD+//3//f/7//n/+P/3
//z///8BAAIAAgAGAAYABQAAAP////8DAAYABgAJAA0ACgAGAAMAAQAGAAgACwAOABEA
FAARAA0ABgAEAAAA/v/8//f/9//3//z/AAAFAAkABwAEAAIAAAD9//v/+f/4//z/+v/6
//v//P/8//z//f/7//r/+P/4//n/+P/4//j/3v/m/wIACgD+//7/DAAPAAcAAwAMABoA
JQArADoAUQBjAG4AcgBoAFEAOQAfAAEA7v/i/9P/yP/S/+b/7P/r//X//f/9//3/+P/z
//P/9//w/+f/7f/w//P/9f/2//f/9//4//3///8AAAEAAgD//wMAAwD///3//P/6//j/
+f/5//f/8f/1//j/+P/8/wAABAAHAAMA/v/5//P/+v/9/////v/6//z//v8BAP7//v//
/////v/+///////8//v//f/9/wEAAgAFAAYAAwACAP///v/+/////v8DAAQABwAFAAMA
CAAKAAwADwANAA0ADwAPABEAEgASABIAEgATABcAFgAZABoAGwAcABoAGgAZABkAHgAg
AB0AHwAjAB4AHQAdABwAGwAbAB0AGgAYABoAGgAZABgAGAAXABQADwALAAkACwAMAAgA
CAAGAAgABQAEAAMABQAHAAsADQAMAAYAAgABAAEA///+/////f/8//z//v/8//z//v/+
/wAABQAFAAEA+//3//P//f8EAAYACAAIAAMAAwADAAEAAAD+/wAA/v/6//j/9v/0//X/
+P/9////AQAAAAIAAAAEAAQABAD+//7//v/8//3/AAAEAAkABQACAP///f8BAAIA+v/+
/wIABAAGAAgAAgD//////v8BAAAAAQAEAAMAAQAAAP7//P/8//7///8AAP7///8BAAAA
////////AgADAAMAAgAAAAIAAAD9//7///8BAAcADAAMAA8AEwAPAAwACgAJAAkACAAI
AAgACgAMAAgAAwADAAQAAwAEAAMA/f/8//v/+//8//7////+//z/+//6//z//f/+/wAA
BgAEAAQABQACAAAA/v/9//v/+P/0//L/9P/2//n//P/y/+7//v8CAPj//v8KAAcAAwAJ
AAwAEAAdAC0AOgBLAGMAbABoAGIAWQBBACEAAwDy/+r/2f/I/87/3P/i/+X/6f/r/+v/
8f/6//3/AQABAAAA///9//z/+//5//z//f/9//7///////7//f/8//n//f/9//3//f/+
//7//f/9//z/+f/x//X/+P/4//n/+v/7//v//f/8//v/+f/+///////8//f/+P/5//v/
+v/8////AQD+//7///////////8CAAMAAwACAAMAAgAAAAAA/v/+/wAAAQAAAAUABgAH
AAMA//8GAAoADgATAA4ACwAKAAcABAAEAAMAAgAKABEAGwAgABwAGAAUABAAFAAYABsA
HwAjACIAHAAbACMAIAAhACMAIQAhACIAJQAdABYAEwAOAAsACgAKAAkADwARABQAGQAY
ABgAEwASABAAEAALAAgAAAD9//r/+f/6//r/9f/y//f/+//9/wAAAgD///3//P8AAAAA
AgAGAP3/+P/2/+//8//1//n//f8BAAQAAgAAAPz/9//3//f/+P/6//v/AAD9//r/+f/4
//b/9//6////AQABAP7//v/6//7//v/+//z//v8AAAAA/f/8//z//f8AAAAAAAABAP3/
AAAAAAAAAAAAAP////8CAAQAAgD+//z//P/6//n/+f/4//f/+P/7//3//f/6//r/+//8
//3///8BAAIAAQD///z/+//+//3/+//7//3/AAAHAAYAAgABAAEA///8//r/+f8CAAgA
DwAWABMAEgALAAMAAQACAAEAAgAAAPn/9//1//T/9P/1//X/+P/6//3/AAD8//n/9v/0
//n/+P/5//v//f/8//v/+//9//z/+v/6//n/+P/4//j/9P/s//r/AgD0/+r/8P/7////
/f/8/wAACwAjAD4ASQBRAF4AZABiAFUARQAzABcA+v/s/9//0P/K/9D/2v/d/+P/6f/t
//f//P/1//X///8CAPf/9f/0//P/8f/z//X/9v/4//j/+f/5//n/9//z//b/9f/z//P/
9P/0//X/9//4//f/8v/3//v//P/7//r/+f/3//z/AAAEAAcABAD///n/8P/s/+7/8P/z
//P/9v/6//3/+f/4//j/9//5//n//P/9//z//P/+//7/AgAEAAQABgD///n/8f/v//j/
AQAFAAkACAAIAAgACQAJAAkACwALAAgABgADAAAAAwAHAA4AEAAUABYAGAAaABcAFgAU
ABMAHAAgAB8AIwAkABwAGAAVABEADwAOAA8AEQASABcAGgAUABIAEQAPAA0ACQAGAAUA
CQAKAAYABgAJAAwACgAKAAIA///8//v/AAACAP///v/8//v/+P/2//n/9//2//b/+P/4
//r//v/6//r//f/7//r/9//2//X/+f/6//b/8v/1//P/9v/5//f/+P/4//z/+f/2//X/
9P/1//n///8HAAIA///5//b/9P/4//j/+P/2//j/+v/6//r//P///wMA/v/6//b/8//1
//L/8v/y//r/+v/6//3/AwD9//z/+f/4//f/9v/y//H/8//0//f/+P/7/wAAAAD/////
/v/8//z//v////7/+v/5//n/9v/1//X/9f/2//X/8//w//L/+P/6//v//P/9////BQAC
APz/+f/3//f/9v/2//f/AAAEAAkADgANAAwABQD9////AgADAAYAAAD3//P/7//0//j/
/f8BAP7//P/7//r/+P/1//L/8P/2//T/9P/1//P/8v/x//H/9P/0//P/9P/y//D/7//u
//T/7P/q//D/9v/6//7//f/3//H/7v/+/xUAJwA6AE0AXQBkAF4AWABNADsAIwALAPL/
5P/b/9L/0v/W/9L/0//f/+v/7//r/+T/4//t//v/+P/v/+7/7v/u/+3/8v/1//f/+v/5
//f/9P/x//L/7//z//P/8v/z//X/9v/0//X/9f/z/+7/8//3//j/9P/y//D/7f/v//D/
8f/x//T/9f/1//L/8P/y//T/9//0//T/9f/1//b/+P/7//3/+P/1//X/8//3//j/+//8
//n/+P/1//T/8P/v/+z/7//2//v/+//7/wAABAAIAA0ABQD///v/9f/5//7/AgAGAAQA
BQAJAAgACgAMAA4AEAAQABAADwAPABMAEgAMAAsAFAASABQAFwASAA8ADQANAAsACgAN
AA4ADQAOABAAEQALAAUAAAD9/wEABAACAAQAAwAEAAAA/v/5//n/+f/7//3//P/2//L/
8//z//H/8P/1//P/8v/y//P/8v/z//b/8v/y//X/8//1//X/9//5//z//v/7//j/9f/v
/+7/7f/w//L/8//4//X/8v/x//D/6//r/+3/8f/v/+//7P/s/+3/8v/z//T/7//w//H/
8P/w//D/8f/z//X/9v/3//n/+//4//j/+P/7//j/9f/1//n/+f/5//j/9P/s/+z/7v/u
/+7/7v/v//H/9v/6//r/+P/4//r/+P/3//f/9v/x//D/8f/x/+//7P/s/+3/8f/z//b/
+f/5//n/+P/2//j//P/8//v/9//1//T/9//2//L/8f/x//b/+P/7////AQAAAAAAAAAF
AAgABQABAPr/+P/0//L/9f/z//b/+f/4//j/+f/5//f/9P/y//D/8v/z//T/9v/3//T/
8//z//P/8v/x//H/8f/w/+7/7v/t/+z/7P/s/+j/8v/y//b//P/w/+7/8//t//P/BgAO
ABcAIQAmADkAVwBoAGAAUABLADsAGQD5/+T/2P/N/8T/yv/W/+D/6//r/+P/6f/r/+r/
8f/v/+X/5v/z//T/9P/0//P/8P/v/+3/7P/x//X/+P/7//j/8//1//P/7P/p/+f/5P/q
/+//8//1/+//8//2//b/9//4//n/+f/1//L/7//r//D/8//1//T/8v/0//b/+f/2//b/
9//3//P/8v/y//H/8//z//b/9//0//L/8v/w//b//P8AAAYA///7//X/9f/2//f/8//v
//X/+v///wUABQAFAAcABwAJAAoACgAKAAgACQANAAwACgAKAAoACgAKAAoACQAJABIA
FAARABMAGwAWABUAFQAUABUAFwAbABcAFAAVABQADwAOAA4ADQAIAAMA///9////AAD8
//z//v8CAAEAAgD+////AAADAP7/+v/x/+r/8P/z//T/9v/7//n/+P/4//v/+v/7//7/
9v/y//H/6//v/+//8f/z//f/+v/4//b/9v/z//X/9//1//T/8v/0//f/9v/3//j/8f/t
/+v/6//v//P/9P/4//j//P/8//z/9v/2//b/9P/x//D/8P/x//T/9v/4//v//v/6//n/
+P/7//j/9f/1//n/+f/5//j//P/+//T/5f/k/+b/6P/q/+z/7//z//r/AAD+//r/+P/4
//f/9f/0//L/8v/y//T/9f/4//b/9//5//n/+f/6//v/+//5//b/8v/v//L/8f/v//P/
9//8/wUA///4//T/8f/2//r///8FAAQAAgABAAAABQAIAAUAAQD+//7//P/8//v/9f/0
//P/9P/0//X/9f/z//D/7v/s/+//8f/z//b/9v/y//D/7//w//D/8P/x//P/9P/0//b/
8v/w/+//7v/s/+7/9P/y/+7/7v/u//P/+////wYADAATACUAPABTAGUAagBcAEwAQQAt
ABUAAwDw/9T/y//S/9b/1v/Y/9n/2f/f/+n/7//w/+//7//t//D/9//3//b/9f/z//D/
7//t/+z/6//r/+r/6f/o/+X/6f/p/+v/7f/w//L/8v/z//P/8f/p/+3/8P/w/+//8P/x
//H/8//0//X/9f/0//P/8f/s//D/9v/8/wMA+v/0/+//6f/n/+j/6v/r//D/8//5//3/
+f/2//X/8v/1//b/9f/2//f/9//1//n//f8BAAAA///9//z/+//7//j/9//4//f//f8C
AAYACgAJAAkADAAKAA0ADgAPABAADwAOAAwACwAOAAwABQADAAwACgAMAA8ADwARABQA
GQAUABAAEAAOAAsACgAKAAkACAAFAAMAAwAGAAYAAQAAAP7//v/5//b/8//1//f/+//7
//r/9P/w//L/8//y//L/9f/z//L/8v/x/+7/7f/u/+7/8P/1//X/9P/x//D/7//z//b/
9P/y//L/7f/t/+3/6//q/+j/6v/r/+r/6//s/+3/7//z//n/9//1//D/7v/q/+z/6v/o
/+j/7P/w//L/8P/w//H/8//2//j/+v/9//r/8v/t/+j/8f/y//P/9//9//v/7v/w//D/
8P/w//H/8f/0//b/8v/u/+z/7P/u/+//8f/y//L/8v/0//X/8//u/+z/6//s/+3/7//x
//H/8f/w/+7/7P/w//D/7//0//n///8JAAEA+P/y/+3/7//w//L/9f/5//r//P/+/wAA
AgD+//n/9f/0//H/8P/y/+//8f/z//T/9v/5//v/9v/w/+v/5v/q/+v/7P/u//L/8P/w
//H/8P/u/+z/6//t/+7/7v/w/+3/6v/o/+b/4P/k/+j/9P/2/+z/8P/7//P/8f8EAA4A
CQANACAAMQBHAFwAWgBSAFMATQA1ABMA7P/S/8f/uv+y/8D/2v/j/+P/5//r/+n/6P/t
/+f/3f/g/+v/7P/s/+z/6//u/+//7//w/+//7f/q/+f/6P/n/+3/7//v/+//8P/w/+7/
7//v/+3/4//l/+b/5P/m/+j/6v/r/+7/7v/u/+3/7v/v/+//7P/s/+7/8P/z/+//7v/u
/+3/7P/s/+3/7f/t/+3/8P/x//D/7v/u/+z/7//y//P/9v/2//f/9v/7//v//f/6//f/
+v/y/w==
         </WaveFormData>
      </LeadData>
      <LeadData>
         <LeadByteCountTotal>10000</LeadByteCountTotal>
         <LeadTimeOffset>0</LeadTimeOffset>
         <LeadSampleCountTotal>5000</LeadSampleCountTotal>
         <LeadAmplitudeUnitsPerBit>4.88</LeadAmplitudeUnitsPerBit>
         <LeadAmplitudeUnits>��V</LeadAmplitudeUnits>
         <LeadHighLimit>2147483647</LeadHighLimit>
         <LeadLowLimit>268435456</LeadLowLimit>
         <LeadID>II</LeadID>
         <LeadOffsetFirstSample>0</LeadOffsetFirstSample>
         <FirstSampleBaseline>0</FirstSampleBaseline>
         <LeadSampleSize>2</LeadSampleSize>
         <LeadOff>FALSE</LeadOff>
         <BaselineSway>FALSE</BaselineSway>
         <ExcessiveACNoise>FALSE</ExcessiveACNoise>
         <MuscleNoise>TRUE</MuscleNoise>
         <LeadDataCRC32>416963887</LeadDataCRC32>
         <WaveFormData>
9P/0//T/9P/1//b/9//4//n/+v/7//z/+f/4//f/9v/2//b/9v/2//j/+v/8//7//P/8
//z//P/6//r/+v/6//7/AAACAAQA///8//n/9v/1//T/8//y//b/+v8AAAUAAQD///z/
+P/4//f/+P/8//3/+//8//3/+//7//3//f/8//z//P/7//3/AQAGAAsACAAFAAIAAQD8
//j/+v/9/wgAEQAbACUAIAAaABUAEQAPABAADgANAA8AEgAOAA4AFAAUABQAFgAMAAMA
///7//j/9//2//T/9f/1//T/9//4//X/8f/w//D/8P/w//D/7//u/+7/7//1//T/9P/1
//L/7//q/+f/8f/z//X/9P/k/+7/8P/n/+7//f8GAAkAGQArADEAQgBbAF8AZAB2AHAA
WgBWAE0AJQD3/9n/yP/A/83/3//e/+H/4//c/+P/8f/p/9v/3//m/+j/8v/4//r/+P/2
//H/7//t/+r/7P/v//P/9f/w/+3/7P/w//T/8v/0//n/9v/1//T/8//u/+7/8P/z//H/
8//3//P/7//s/+7/8P/0//b/9//3//P/7f/t//P/9P/z//T/9f/v/+//8//1//j//v/7
//v//f/7//j/+v/2//X/9f/y//b/+P///wUABAAFAAUABAAAAP//AQACAAcACQAMABEA
DwAMAAkACAAJAAwAEAARABYAHwAmACsAJwAlACUAIwAfAB8AHQAbABwAIAAiACYAIgAf
ABwAGwAeACAAIgAhAB8AHQAZABUAEgANAAwACQAKAAoABwAGAAcACgANAAsACQAIAAUA
AwAAAP///P/6//z/AQADAAUAAAD7//f/8f/z//b/+P/5//X/9v/3//H/9P/7//r/+/8C
AAEAAAAFAP///f/8//r//P/9/wIAAwD7//j/9f/y//L/7//1//z/AgADAAcABwAKAAwA
BwD9/wAAAwAEAAQAAQD+//v/+P/6//j//f/7//f/9//5//n/+f/5//n/AQAEAAoAAwD+
//n/9P/1//j/+v/7//3//v/+//3/AAADAAkACgAAAPn/8v/r//D/9f/4//z//v8AAAEA
AwAHAAoADQANAAkABwAHAAIA+v/6//v/+v8AAAUACgANAA8AEAASABUAFQAUABQAFwAZ
ABQAEwASAAwACAAGAAEA/P/8//z//P/6//j/9f/0//X/8//1//f/+P/2//f/+P/0//D/
7P/n/+r/7P/v//T/8//z//T/9f/s/+P/3P/d/+f/7//4//z/+P/s/+f/8P///wwAFwAn
ADEAMQBCAF0AZwBuAHYAcgBmAFgARQAlAPn/2f/K/87/3f/j/97/6f/3/+z/3f/b/9f/
3f/r//T/8v/8//v/+P/x/+r/5//n/+f/5v/r/+//9P/3//T/8f/w//T/9//0//X/+f/0
//H/7v/r/+j/6v/u//P/8v/z//b/8f/y//D/8//2//P/8v/w/+3/7f/r/+//+f/2//H/
7v/r/+f/5//r/+3/9P/+////AwD///v/9v/2//T/8//z//D/8f/w//T/9//8/wEABQAI
AAAA/f/9//z/+//7//z///8FAAgACwAQABUAGgAgACMAHAAbABgAEwAVABcAGwAdABoA
GwAaABkAGwAeAB8AIgAhAB8AHQAdAB4AIAAiACEAHQAZABMADQAOAA0AEAARAA8ADgAK
AAgABQAGAAcAAwD9//r/9f/x//L/8//y//L/9P/5//v//f/8//n/9//z//T/9v/3//f/
8v/0//b/8f/v//X/8//z//f/8//v//H/8P/z//f/+v/1//P/9f/z//T/+P/8/wAA/P/3
//v/AAD///v/+v/1//b/9v/v/+P/6f/v//P/9v/4//j/+P/4//b/9P/5//f/9//3//n/
+f/2//X/9P/7//L/8f/2/+7/7P/s/+z/7P/r/+z/7P/r//L/+P/9/wEA/v/9/////P/2
//P/8P/t//D/8//0//b/+v/8//3////9//z/+//3//j/+f/8//r/9f/4//z//v8BAAMA
BQAFAAQAAgABAAEABQAGAAgADQAOAAgABgAEAAIAAAAAAP3/+P/4//j/+P/1//L/7v/s
/+3/7f/x//X/8v/u/+3/7P/r/+r/6f/n/+n/6v/s//D/8P/v/+//7//q/+P/3v/h//P/
/f/0/+7/9v/0/+X/5P/z//r//f8LABsAKQA4AFEAaQB2AHgAcgBmAFQAPQAbAPP/1f/I
/8j/zf/V/9r/0f/N/+T/8//r/+X/7f/t/+T/4P/e/+j/7v/w//L/7v/t/+z/6v/s/+3/
7//v/+3/6//r//D/7v/o/+b/5//o/+n/6v/r/+z/8P/2//3/9v/z//L/6f/j/97/3v/e
/+X/7P/y//f/8f/r/+v/8f/2//n//v8DAPf/8//z//H/8P/2//P/8//2//X/8//2//X/
9//6//r/9//0//b/9//9/wEABAAGAAEA//8AAAAABQAJAA4AFQATABIAEQASABEAEgAU
ABMAFQAbAB8AIQAfAB0AHQAbAB4AIwAmACkAJgAoACgAKgAnACUAIwAjACAAHgAcABcA
GgAdAB4AHwAgAB0AHgAdABkAFAAMAAYABAAGAAgABQAFAAgACQALAAkABwADAAAABAAJ
AAsADQAHAP//+P/v//X/+v/+/wEAAgAGAAoABwACAAUAAAD9/wYABQAEAAkAAwADAAQA
BAABAP//AQD///3//v///wAAAAD9/wMACgAJAAUABAD//wQABgABAPf/AAAHAAwAEAAL
AAgABQACAAEA/v8CAP//AAADAAgACwAEAAEA/v8DAPj//f8CAAYACgAHAAYABQAEAAAA
AAD///3/AgAEAAUABQABAP//AAD8//z//f/+////+v/5//b/9P/4//r/+//9/wAABAAI
AAkABwAFAAUAAAD+/wIABwAKAAYABQAEAAEAAQAAAAAAAQAIAAwAEQAZABcAEAANAAoA
DAAMAA4ADQAFAAQAAwACAPz/+P/z//D/8//z//f/+//0/+z/5//i/+f/7P/x//X/8P/s
/+n/6P/p/+n/6v/r/+r/5//m/+3/6f/p/+b/7P/u/+j/5f/0/wUADAATACcAMQAtAEAA
XwBrAGYAZABmAF4ASAApAAUA4f/N/9L/2P/X/9P/0v/X/+X/7v/x/+3/5//l/+n/9v/8
//j/+f/2/+//6P/q/+v/7P/s/+n/5//m/+P/4f/f/9//5P/s/+z/8P/3//P/8//z//P/
7v/u//D/8//v/+//8f/r/+3/7P/w//T/7//s/+j/4//m/+f/7v/7//7///8CAAUA+v/3
//j/9//2//z/+f/5//n/9//0//b/+v///wUACAAEAAAAAQABAP/////+//z/+v/7////
AgABAAEAAgAFAAoADAAOABIAEAAQABEADwAPABMAFQAVABgAGQAcAB0AIAAjACQAJQAh
ACIAIQAiACEAHwAdAB0AGQAWABMADQASABcAGgAdABgAEwASAA8ADAAKAAUAAgAAAAIA
BAABAP3//P/5//f/+f/7//v//P/+/wEAAQABAAAA/f/7//f/+f/6//r/+f/1//j/+//3
//f//f/7//v/AgD///z////+////AQACAP///f////3/9//2//X/9P/0//H/9//+////
+//6//X//P8AAP3/9f/5//3///8AAP3/+v/3//T/9//4/wAAAQD/////AQABAPn/9v/4
//j/+P/4//X/9v/2//X/+v/8//3//f/6//n/+//4//j/+f/6//v/+P/5//j/+P/1//L/
7v/r/+7/8v/2//f//f8BAAcACAACAAQABwAIAA0AEQAVABcADgAIAAMA//8FAAgADAAT
ABQAEAAQABAADAAIAAYAAQD6//j/9v/0//X/9P/y//L/8//x//P/9f/x/+z/6v/o/+v/
7P/t/+3/7f/u//D/9P/w/+3/6//p/+j/5f/k/+v/9//1/9j/0v/k/+j/3//g/+//AgAP
ABkAKQA1ADoAQwBXAGoAaABcAFIASgA1AAkA2f/D/77/wP/H/9H/2v/f/9//1v/h//P/
7f/n/+//7v/u/+7/7//s/+X/3v/i/+X/6P/q/+n/6f/q/+n/6f/n/+f/7P/w/+z/7P/v
/+v/6//r/+v/5v/m/+j/6//u//H/9v/z/+7/6P/n/+b/6v/s/+3/7f/s/+n/7P/1//P/
8f/x//H/6//r/+//8f/w//T/7//t/+z/6f/l/+b/7P/z//v/AAD6//b/9//3//X/9f/0
//L/9P/3//3/AgAEAAUABwALAAsADAANABAADgAOAA8ADQANABEAEwATABcAGQAdAB8A
HQAdABsAGQAWABgAGAAaABoAGQAYABkAGwAcAB0AGwAZABkAFwAVAA8ACQAHAAMABQAG
AAQABAACAAQABgADAAEAAAD9//v/+f/3//P/8P/x//X/9v/3//v/+//8//v/+P/2//P/
7//w//T/+P/1//X/+//5//n/AAD///7/AwD8//n/9//0//T/9f/6//v/9//2//X/9P/0
//H/9//+/wIA//////v/AAACAP3/8//4//v//P/8//7/AAACAAQA/f/0//L/6f/7/wMA
AwD+//3//P/7//r/+P/4//f/9f/4//r/+//7//f/9f/2//L/8P/x//L/8//4//3/AAAE
AP//+v/0/+//8//4//3////9//3////8////BgAOABQADgALAAgAAwADAAQABgAJAAkA
BgAEAAUADAAMABAAFAAQAAwACgAFAPr/9v/y/+7/8v/0//X/+P/3//X/9//5//X/8v/y
//L/8P/w//D/7//u/+7/7//y//H/8f/y//P/7//r/+n/7//l/+H/4P/m/+T/4v/t//j/
AwAGAAMADQAfAC8AQgBTAGEAcgB0AGgAZgBkAEcAEQDn/9v/2P/Q/8n/z//i/+H/3f/k
/+n/3//h//H/8f/o/+j/7v/0//T/8P/s/+3/7//x//L/8P/v/+//7f/r/+n/6f/u/+7/
6v/q/+3/7f/v//H/8//r/+r/6//t//D/8//4//X/8//w//L/9P/5//z//v////n/8//z
//n/9f/x/+//7f/t//H/+f////3/AgD+//3/+//5//b/+P/3//f/+P/2//f/9v/6//3/
AQADAAQABAABAAEABAAGAAcABwAIAAsADAAMAAwADgALAAwADgANABAAFQAYABkAGAAX
ABgAFwAbAB8AIQAjACMAJgAnACoAKQApACkAKwAlACIAHwAZABkAGQAXABUAFQARABEA
DwANAAoABAAAAAUADAATABUADAAIAAIA/f8AAAEAAAAAAP7////9//v/AAABAAMAAwAC
AAIAAQD///r//P/+//n//P8FAAYACQAEAPn/7v/p/+z/8f/3//z//P/9/wIAAwD+//z/
+v/4//n/9//+/wYABQABAAAA+/8FAAoACAABAAMABQAFAAQAAQD+//v/+P/7//r/AAD/
//3//f//////8f/7/wMAAQD+//3//P/7//r//v8CAAUABwAGAAQAAQD9//j/9//5//b/
9f/3//n/+//5//v/+//8//7//v/9//3///8CAAUABQACAAEAAgD+////BAAKAA4AEAAT
ABYAFwARAA4ADAALAAwACgAJAAsAEQAOAA8AEAAMAAgABgABAPn/9v/z//D/8v/y//H/
8v/w/+3/7v/v//D/7v/v//D/7//u/+3/6//s/+z/7f/w/+z/6f/n/+X/5v/j/+L/6f/7
//X/8v/s/97/3P/r//L/6//4/xEAHQAdACkAPgBXAGkAbABgAFoAXgBaAEMAEwDr/9n/
yv+8/73/y//i/+3/2f/W/+3/7//l//P/+//o/9z/5v/u//D/7v/s/+r/6//s/+z/5//l
/+T/4f/i/+H/4v/o/+//8P/1//3/9//z/+//6//k/+T/5v/p/+b/5//q/+X/5v/k/+f/
6v/u//L/9f/3//L/6//q/+//7f/r/+v/6//n/+n/7//z//L/+P/1//X/8//x/+7/8P/v
//H/9P/0//T/8v/1//f/+v/9////AAD7//v//v8AAAMAAwAEAAcABgAGAAYACAAJAAwA
EAARABMAFwAZABkAFwAVABUAEwAVABkAGwAdABwAHgAeACAAHwAfAB8AIQAiACIAIgAf
AB0AHQAbABkAFwATABMAEQATABIADgAMAAsADAANAAkACAAIAAYABQD///v/9f/w//b/
/f8BAAUAAQD9//r/9f/2//j/+f/5//n//P////v/+f////3//f8EAAEA/v8BAP////8A
AAAA/v/9/wAA///8//z//P/8//v/9//8/wIABAABAAEA/f8JABAAEAALAAcABQABAPz/
/f/+////AAACAAAABQADAAQABQAIAAkA7//p//T/+P/6//z//v/9//7//v/9/wAAAgAD
AAMABAAFAAkACAABAP3/+f/1//n///8DAAgABAAAAPv/9//9/wIABwAJAAsACwANAAoA
CgAQABcAHAAZABkAGQAXABEADAAIAAUACwAOABIAGQAaABYAFgAWABEADAAJAAMA///+
//3//P/7//r/+P/4//r/+f/8////+P/y/+//7P/t/+7/7//v//H/8v/0//j/9P/x/+//
7f/t/+v/6//z//n/9//q/+T/3v/e/+v/+P8DAAQA+/8LACkANwA8AFUAZwBmAHAAfgBq
AE4AOQAXAO//2f/W/9L/y//N/9D/1f/d/+b/+f8BAO3/2//t//b/4v/a/+P/6P/p/+r/
5//l/+P/4P/k/+n/7//z/+7/6//q/+7/7f/o/+f/6f/o/+n/6v/r/+j/6P/q/+3/8f/1
//v/+f/1//D/8P/w/+//7v/s/+n/6//p/+3/9//1//P/8//z/+v/6f/r/+v/6//w/+z/
6//w//H/8f/2//L/8f/x/+7/7P/q/+3/7//z//f/+v/8//r/+////wIAAQD///7/////
/wAAAQAEAAYACgAPABEADwARABEADwANAA0ADwAPABMAFwAZABsAGQAaABkAGgAUABEA
DgANAA8AEgAVABUAEwARAA0ACQAJAAcACQAJAAoACgAHAAYAAwAEAAUAAQD7//r/9//1
//j/+f/4//j/+P/7//v/+//7//n/+P/1//L/8v/x/+//7f/w//P/7//t//P/8f/x//j/
9//2//v/9P/x/+//7P/t/+3/8f/x//P/9v/5//z/+f/1//r/AAAAAPv/+f/z//r//v/7
//P/9//5//n/+P/5//r/+//8//7//P8BAP//+//7//3//f/4//X/8v/3//7/BgACAP7/
+v/2//j//P///wEA///8//j/8//0//X/+f/4//v///8DAAcAAQD///v/+P/2//b/9f/1
//n//v8DAAUABwAJAA0ADAAGAAYABwAGAAoADwAUABcAEwAQAA4ADQAOAAwACwANABMA
EgAVABgAEAAIAAIA+f/1//b/9//4//j/+P/3//j/9f/z//X/9//0//D/7//u//D/8v/0
//X/8//y//L/9P/y//H/8f/x//H/7//v//f/5//r//r/AADw/+j/9//+//n/CAAhACUA
HwAtAEYAVwBlAG4AdAB0AGwATAAlAAsA9f/d/8z/yv/Z/+n/5v/j/+v/6v/n/+v/8//7
//v/+P/u/+b/7//y//H/8P/w//H/8v/y//H/8f/y//H/8P/v//D/9v/2//L/8v/1//L/
8f/w/+//6v/q/+z/7//w//P/+P/1//H/7v/w//L/9P/2//f/9//1//H/8//7//f/8//x
/+//6//t//P/9//2//r/9f/z//X/9f/0//j/9//5//z//P/6//j/+//9//v/+//6//j/
+P/5//3/AAADAAUACAANAA0ADAALAAwADQAQABQAFQAWABsAHgAfABwAGQAYABUAFQAX
ABcAFwAZAB4AIQAmACEAHwAdAB0AGwAaABkAFQAYABkAGAAXABIADQAMAAkACwAMAAoA
CgAIAAoADAAJAAMAAAD7//f/+f/7//v//P/7//3//P/7//7//f/9//v/9//2//T/8f/0
//r/AAD///j/+f/y/+3/9f/1//X/+//4//n/+//8//n/+f/9//3/9//2//X/9P/0//H/
9//+/wIA//////v/BQAKAAgAAQAAAAEAAAD+////AAABAAIAAAD+/wMAAQAJAAUA+f/2
//f/+P/5//r/+P/6//v/+////wIABAAFAAEAAQAEAAIA/f/9//3//f/7//3//f/+////
AAAAAAEAAwAGAAkACQAHAAcACQAGAAEABAAIAAoAEQAXAB0AIQAaABYAEwARABUAFgAY
AB0AHgAYABYAFAARAA4ADQAJAAQABAAEAAQAAgAAAP3//P/5//f/+f/7//v/+v/8//7/
/P/6//j/9f/y//L/8//2//X/9f/2//f/9//1//X//f/z//X/9P/y//T/AAADAP7//f8E
AA0AHwAxADsAQgBRAGMAdgCAAIIAegBkAEkAJQD//9//xP+8/8f/z//S/9//4//o//P/
+f////3/6//i//L/AgABAPz/8//q/+3/7//x//L/9P/3//v//f/4//X/9P/4//j/8v/w
//H/8P/x//L/8//s/+z/7v/x//X/+f////3/+P/0//X/9v/1//b/9v/1//L/7f/u//X/
+f/5//v//f/0//P/9v/3//r/AAD9//3//f/7//j/+v/4//n/+//6//r/+v///wMA///9
//r/9v/6////BwAOAAoABQABAP//AgAEAAYACgAOABQAGwAfABoAGwAaABcAGwAdACEA
IwAhACEAHwAdAB8AJAAnACwAKAAlACIAIQAdABwAGwAXABUAFQATABEAFAATABYAFwAV
ABQAEAAOAAsACgAJAAMAAwAEAAMAAwACAAEA/v/8//7/AQABAAEA///9//z/+f/9/wAA
AgADAP3//v////n//P8FAAYACQALAAUA//////z//f///wAAAQABAAUABQADAAQABQAG
AAIA/f8BAAYACAAFAAUAAQAKAA4ACwADAAIAAwACAAAAAgAEAAYACAAIAAYACwAJAPv/
/v8AAAIABAAGAAUABgAGAAUABQAEAAIA////////AgAAAP//////////AgAFAAYACAAK
AAoACQAJAAkACgALAAkACAAHAAgABAAFAAwAFAAaABcAFwAXABUAEgAQAA8ADwAZAB4A
JAAtACgAHgAYABIADwAMAAsABwADAAIAAQAAAP3//P/6//r/+//5//v//f/4//T/8//y
//b/+P/6//v/+P/4//n//P/6//n/+f/5//f/8//x//f/7f/h/+b/7v/w/+j/8/8IAAkA
/v8DAA8AFwAlADoAVQBvAH4AfgB2AHAAYABJAC8ADQDv/9z/zv+9/8H/2P/Z/9X/3v/l
/+//9//z//X/+P/s/+b/6//s/+n/5v/n/+n/6//s/+//8f/0//X/8//x//H/9v/1/+7/
6//r/+3/7//x//P/7f/s/+3/7//t/+3/7//p/+v/7P/y//j/9f/y/+7/6f/p/+f/6//1
//L/7//u/+3/5//n/+v/7f/v//b/9P/1//f/9f/y//T/9v/5//3//v/2//D/7//t//X/
/f8EAAoABQADAAQABAAEAAMAAwAFAAMAAgABAAIABQAKABAAEwAVABkAGwAbABgAFwAY
ABcAGQAdAB8AIQAdAB4AHQAeABoAFwAUABMAFwAaAB0AHQAcABsAGAAVABEADQANAAsA
CQAIAAQAAgADAAYACQAHAAAA/v/6//f//P///wAAAgD//////P/5//X/8f/u/+n/7v/y
//X/9//2//r//v/7//r////8//v/+//z/+v/6f/r//H/+P/+//v/+f/7//n/9v/2//b/
9v/2//P/+f8AAAEA/f/8//f//v8CAP//9//3//n/+f/4//n/+v/7//z/+v/4//3/+//3
//f/+f/5//j/+f/6/wMABgD7//r/+v/6//r/+v/0//L/7//r//L/9v/5//v/+f/5//z/
+v/3//f/9//3//X/9//3//j//P/+////AQD7//j/9f/v//T/+f8AAAIAAAAEAAkADAAL
AA0ADwAPAAkABgAEAAMACAAIAAkADQAOAAoACgAKAAYAAgAAAPv/8//y//H/8P/0//b/
9//6//j/9f/2//f/9//0//T/9P/w/+7/7P/p/+b/5v/n/+r/6f/p/+r/6//n/+P/4f/n
//f/5//e/+T/7P/u//X/9v/x/+7/9/8LABsAJwA8AFkAbQBuAG4AcABkAFIAQQAjAPX/
0f/C/8D/y//T/9L/0f/R/97/5//h/+H/6//p/+L/6P/y//D/7P/k/9z/4v/n/+z/8P/u
/+//8f/x/+3/6f/n/+r/7v/q/+r/7f/p/+f/5f/j/+D/4P/i/+X/5f/n/+v/5//p/+j/
7P/w/+3/7P/q/+f/4//f/+H/6f/r/+n/6f/p/+b/5//s/+//7//0//D/7//x/+//7P/u
/+7/7//x//D/6//o/+r/6//y//f/+//+//z//f8BAAQAAgD///3//f8BAAIAAwAGAAMA
BAAGAAUACAAPABQAFwAVABUAFwAXABQAEwAQAA0AEQAYAB0AJAAfABsAFwAVABYAFgAW
ABMAEQAPAAsABwAGAAMABAADAAUABAAAAP7//v8AAAIA///5//j/9f/z//f/+f/5//r/
+P/5//f/9f/0//H/7//r/+v/7P/s/+v/5//q/+3/6f/t//X/9f/3//n/9f/x//P/7//v
//D/8P/w//H/9v/3//P/8v/x//D/7v/p/+3/8v/x/+3/7P/n//D/9v/1/+//8P/x//D/
7v/v//D/8f/y//b/9v/9//3/9//1//X/8//x//H/8f/5//v/9//1//T/6P/s//b/8//y
//H/8P/x//T/9v/3//X/8v/u/+n/6v/t//P/9P/w/+//7v/t/+z/7f/s/+z/7P/s/+v/
6//w//b//P////z/+//8//j/9f/4//z//v/9////AQABAAMABAAGAAkABwAEAAIAAwAF
AAAA///+//z/+P/2//H/8f/0//f/+v/3//T/8P/u/+n/5f/l/+X/6P/o/+v/7v/u/+7/
7v/t/+v/6v/q/+z/7f/t/+7/7//s/+f/5P/p/93/6//s/+j/5v/i/+X/8P/z/wAAHQAf
ACEAMwA8AE0AZQBuAHIAaABgAFgAOQANAOv/1//C/77/y//T/9z/6f/p/+b/6f/l/+f/
9f/1/+b/4v/q//D/8P/s/+j/6//t/+//8P/x//P/9v/3//H/7f/r/+7/7f/o/+f/6f/q
/+3/8P/z/+//8P/z//f/8//z//X/7//w/+7/8f/0//n//P/+////9//v/+3/8f/2//f/
+v/9//X/8//1//X/8//2//D/7f/x//H/8P/0//j//f8DAAYABAACAAUABwADAAEA/v/6
//j/+f/9/wAABQAHAAoADwARABIAEwAWABUAFgAYABcAFQAZABsAGwAaABkAGgAZAB8A
JQApAC0AJgAkACAAHgAgACMAJgArACcAJgAlACEAJAAlACQAIwAcABUAEgANAA4ADgAL
AAoACAAKAAwACQADAAIA///9/wAAAwAEAAYAAgABAP3/+f/8//3//////wEAAgACAAEA
/f8AAAMA///8////+v/3/wAA///+/wMA/////wAAAAD7//n/+//5//r//P/+/wAA/f/5
//7/BAAFAAEAAAD7////AgD+//X/+/8BAAUACAAGAAYABgAGAAMAAAAEAAEAAwAFAAkA
CwAFAAEA/f8BAAcABQAFAAYACAAMAAAA7v/2//j/+P/4//j/+//+/wAAAQABAAIAAgAB
AAEAAQAEAAIAAAABAAIAAwAAAAEAAAAAAAMABAAEAAUABQAIAAsACwANAA0ADwAMAAoA
DgATABYAEgARABAADQAOABAAEwAXABgAFgAVABcAHAAaABwAHgAcABgAFgARAAkACAAH
AAYABAACAP///v/8//n/+v/7////AAAEAAgABQAEAAMAAQD+//z/+//8//j/9//3//f/
9//1//X//f////n/8v/0/wAABAD7//7/CQAYAB8AJQAxAE0AZABxAH8AgAB0AGwAcABm
AFEALwD5/9n/4P/k/9v/2//g/+f/8//6//v/AwAPAA0A///4/wIACgAKAAgAAgD8//3/
//8BAAIA/////wAA///9//v/+/8AAAMAAAABAAUABAAFAAYABwABAAAAAQADAAEAAwAH
AAMABAAEAAkADgANAAwACgAHAAgABQAIABEAEAANAAwACwAFAAUACQALAAwAEgAPAA8A
DQALAAgACgAPABMAGAAaABYAEgATABMAFQAXABgAGAAUABMAFQAWABYAFQAVABcAIAAm
ACwANAAvAC4ALgArACkALQAvAC8AMgAzADYANwAyADEALgArAC4AMgA0ADgAOAA5ADoA
PQA8ADwAPAA5ADoAOwA6ADkANQAvAC0AKQArACoAJgAkACEAIgAjAB8AHgAgACAAIQAj
ACMAIQAgAB0AHQAaABcAGwAbABwAGwAZABgAFgATABUAGgAfAB0AFwAZABMADwAVABMA
EQAVABQAFQAXABgAFwAXABsAGwAaABoAGgAaABoAFwAdACQAJgAjACMAHwAgACAAGQAN
ABMAFwAZABoAHAAcABwAHAAaABgAHQAbABcAFwAZABkAGgAbABwAJQAmABsAEgAVABYA
FwAYABkAHAAeAB8AIwAkACQAIwAdABsAHAAYABgAGQAaABsAGQAbABsAHAAeAB4AHQAd
AB8AIgAlACUAIgAfAB4AGAAbACQALgA2ADMAMQAvACsAKwAsAC4AMQAyADIAMwA3AD4A
PAA+AEAAOAAwACoAIQAdAB4AHwAgACEAIAAeAB4AGAATABIAEQAVABYAGgAeAB0AHAAb
ABkAGAAYABkAHAAXABUAFAATABIADwAOABUACQAJABIAGgAWAA4AEwASABMAKgA/AEMA
SQBXAF4AZQB1AH4AhACMAJIAjgCBAGUALwD//+z/5v/f/+n//P8BAP//BAALABMAFQAN
AAMABAASABoAHQAcABcAEgAUABUAFgAWABIAEQARAA8AEgATABYAHgAbABQAEQARABIA
EwAUABUADgAOABAAEwAVABkAHwAdABkAFgAYABoAGgAaABkAFwAXABMAFQAdABoAFwAW
ABUAEgAVABwAIQAgACYAIwAjACAAGwAVABQAGQAdACIAJAAkACIAJQAnACcAJwAmACQA
JQAdAA==
         </WaveFormData>
      </LeadData>
      <LeadData>
         <LeadByteCountTotal>10000</LeadByteCountTotal>
         <LeadTimeOffset>0</LeadTimeOffset>
         <LeadSampleCountTotal>5000</LeadSampleCountTotal>
         <LeadAmplitudeUnitsPerBit>4.88</LeadAmplitudeUnitsPerBit>
         <LeadAmplitudeUnits>��V</LeadAmplitudeUnits>
         <LeadHighLimit>2147483647</LeadHighLimit>
         <LeadLowLimit>268435456</LeadLowLimit>
         <LeadID>V1</LeadID>
         <LeadOffsetFirstSample>0</LeadOffsetFirstSample>
         <FirstSampleBaseline>0</FirstSampleBaseline>
         <LeadSampleSize>2</LeadSampleSize>
         <LeadOff>FALSE</LeadOff>
         <BaselineSway>FALSE</BaselineSway>
         <ExcessiveACNoise>FALSE</ExcessiveACNoise>
         <MuscleNoise>TRUE</MuscleNoise>
         <LeadDataCRC32>2359197687</LeadDataCRC32>
         <WaveFormData>
CAAIAAgACAAFAAQAAwACAAQABAAEAAQAAwACAAEAAAAAAAAAAAAAAAMABAAFAAYABAAE
AAQABAAFAAYABwAIAAoACgAKAAoABwAGAAUABAAFAAYABwAIAAcABQAEAAQABQAIAAoA
CwAIAAUABAACAP////8AAAAABAAFAAQABQADAAEA///+/wIABQAHAAkACAAHAAYABAAF
AAgACgALABAAEwAUABIADAAGAAMAAgAGAAYABgACAAMAAwADAAQABQAFAAYABgAIAAgA
BwAFAAMAAQAAAP7/AQACAAMAAwACAAEAAQABAP///v/+/////f/9/////P///wAAAgAD
AAUABQAGAAYAAwAAAP7//v8KAAsACwAVAB8AHQAeACQALQA4AEUARQBFAFEATwAzABYA
7v+5/5D/gP+C/4f/iv+K/4T/hP+Q/53/rP/B/9f/3f/j//D/9//4//z/AAAAAAAAAAAB
AAMABQAHAAgABwAHAAgACQAKAAwADQAOAA0ADwAMAAoACAAJAAkACQAMAA0ADwAQAA0A
DAALAAoADAANAA0ADgAPABIAEwAUABEAEAAPAA0ADQAQABAADwAPAA4ADQANAA8ADwAN
AA0ADwAOAA4ADQALAAkACAAHAAcABQAHAAkABgAEAAMAAQACAAQABgAJAAkABwAFAAcA
BQADAAEA//8BAAEAAwAEAAMAAwADAAMABQAFAAUAAwADAAIAAgACAAAA//8AAP//////
/wAAAAAAAAEAAwAFAAYABgAIAAkACAAIAAgABwAFAAUABgAGAAkACgALAAwADAALAAoA
BwAGAAQAAwAEAAcABwAFAAYABgAGAAUABAACAAIAAgABAAMAAwAAAAMABAADAAIAAQAF
AAYABwAJAAYABQAFAAQABgAIAAoADwAMAAkACAAHAAUABwAHAAcACQAKAAoACAAHAAYA
BwAIAAoACwAMAA0ACQAJAAkACQAJAAkACAAGAAgACgAJAAsACQAIAAYABAAKAAoACQAI
AAcABgAEAAMAAwACAAYABwAHAAUAAwADAAIAAQABAAIAAgADAAUAAwADAAQABAAEAAUA
BAAGAAcACAALAAoACQAHAAYACgALAAsADQAMAAsABwADAP///v///wIAAwAEAAEAAQD+
//v/+f/5//z//v///wAAAwADAAIAAwAAAAAA///+/wAAAAD///7//f/9//3//f/+//7/
//////3////8//z/+//7//r/+//7//z//P/7//j/+P/4//r///8JABMAFwAVABoAIgAp
ADYAQwBFAEMASQBHAC8ACADY/6f/hv96/3j/ff+C/4L/gP+I/5T/nf+m/7v/0f/Z/9//
7P/z//L/8v/4//3//v///wEAAQABAAEAAAABAAEAAgADAAUABgAGAAYABAAHAAUABAAD
AAMAAgABAAQABQAHAAgABgAGAAYABgAFAAUABAAEAAUACAAJAAoABwAGAAUAAwAGAAoA
CwALAAkACAAHAAcADAANAAwADQANAAwADAALAAgABQADAAEABAADAAYACQAGAAQAAwAB
AAMABAAFAAcABwAFAAMABQACAAEAAAD//wEAAQADAAQAAgABAAAA//8CAAMABAADAAMA
AgACAAIA/////wEAAQABAAEAAgACAP////8AAAEABQAGAAkACwAJAAgABwAFAAQAAwAD
AAIAAwAEAAUABgAEAAMAAgD///3//P/8//7/AgADAAIABAAEAAQAAwACAAIAAgACAAEA
AAD///v//f/9//3//f/9/wEABAAHAAsABwAFAAQAAgADAAQABQAJAAYAAwACAAEA//8B
AAEAAQAFAAgACgAKAAcABgAHAAgACwALAAsACwAJAAkACQAJAAoACwALAAoADAAMAAkA
CQAHAAgACAAIAAwACgANAAwACgAKAAoACgAHAAUABAACAAUABwAIAAcABAADAAEA//8B
AAQABgAJAAgABQAEAAQABwAIAAoACgAMAA0ADgARAA8ADwAOAA4AEAARABEAEwATABMA
EAANAAgABgAGAAgACgAKAAYABQACAP///f/9////AgAEAAYABgAFAAMAAwAFAAgACgAM
AAoACgAJAAgABAABAP7/+//9/wAABAAHAAcACQAGAAYABQAFAAQABQAFAAYABgAFAAIA
CAAKAAYACwATABsAHQAdABwAIAAnADIARQBTAFkAVwBPADsAGADo/7f/lv+K/4j/jf+W
/5L/jv+O/5j/p/+6/8v/1//j/+3/9P/1//T/+P/8/wAAAgAEAAcACQALAA0ADgALAAkA
CAAHAAUABgAGAAYACAALAAkACAAGAAcABwAHAAgACQALAAwACQAIAAcABgAIAAkACQAK
AAgACgAKAAoACwAMAA0ADQANABAAEAAPAA4ADAAKAAkAEAATABQAFwAUABAADQAJAAgA
BwAHAAcABwAFAAcACQAHAAYABgAFAAYABgAGAAcABQADAAEAAwAFAAUABQAFAAYABQAG
AAYAAgABAAAA//8BAAEAAQD//wIAAgADAAQAAgABAAIAAQD/////AAAAAP7//f/9//3/
//8AAAMABQADAAQABQAFAAYABwAJAAoACAAGAAQAAgAFAAUABQADAAMAAgACAAQAAgAB
AP7//v///wAAAAAAAAEAAgADAAMAAQABAP7/AQAEAAUABgAHAAcABgAFAAUABQAFAAYA
BgAHAAgACQANAAoABwAGAAUABwAJAAkACQAHAAgACAAGAAYABgAIAAoADAANAA4ADwAM
AAsACgAJAAoACwALAAoACwAMAAoACwAJAAoACgAKAAoABAABAAAAAAADAAQABQAGAAYA
BwAJAAoACgAJAAcAAwAEAAUABQAFAAcACAAIAAkABwAFAAUABgAHAAgACgAKAAgABwAG
AAcACQALAAwADgAPAA8ADgAPAA4ADQAJAAUAAQAAAAEABAACAAIA/v/9//7///8BAAUA
AwAEAAQABAADAAEA/v/9////AgAEAAYAAwACAAAA/v/9//3//f/9//7//v///////P/9
//n/+P/5//v//P////3//v/+//3/AAAAAAYACAAJAA0ADwANAA8AFgAgAC0AQABLAEcA
QQBBADkAIwD8/9D/qf+S/4r/iv+L/4z/gv9+/4r/nv+v/7r/xf/P/9v/5f/q/+f/6P/s
//T/+f/8////AwAAAP///v/8//7///8BAAMAAgACAAEAAAACAAUAAwACAAUABwAIAAkA
BwAFAAQAAgAEAAQABAAEAAgACQAJAAoACAAIAAYABAAGAAgACgALAAoADAALAAkABwAG
AAUABQAJAAkABwAHAAUABAAEAAMABAADAAMAAwABAP//AQADAAEAAAAAAP///v/+//7/
//////3/+//9/////////////v/7//r/+P/5//n/+f/5//n/+f/5//f/9f/0//T/9P/0
//X/+P/5//X/9f/2//b/9f/1//b/9//4//j/+v/7//v//P/9//3//v///wEAAgD///7/
/f/8//////////3////+//7/AAD///3/+f/4//3/AAACAAQA///8//n/9f/5//v/+v//
/////////////v/+//7///8AAAEAAwAEAAEAAAD//wEAAgABAAIAAwAFAAcABwAHAAUA
BAACAP7///8AAAMABgAEAAMAAgABAAIABQAIAAsACgALAAsACgAJAAgABAADAAcACAAH
AAYABQAEAAEAAQACAAIABQAHAAgABwADAAMAAgABAAEAAgACAAMABQADAAMABAACAAIA
AwACAAQABQAGAAkACQAJAAgACAALAA0ADgARABIAEQANAAkABAACAAIABAAHAAgABQAF
AAQAAwADAAUABgAIAAkACgAKAAkABwAHAAUABAACAAAAAgAEAAUABgACAAEAAAD//wAA
AAABAAEAAwAFAAIAAgAEAAUABQAHAAgACgALAAsAAgD+/wQACgAJAAsAEwAZAB0AIAAi
ACcANAA9AD8AQQBJAEkAOQAaAOz/v/+m/57/nP+h/6j/pP+U/5L/oP+t/7b/x//b/+f/
7//0//n//v/+//7///8AAAEAAwAHAAkACwAMAAgABwAHAAcACQAMAA4AEAASABUAEwAS
ABEAEQAQAA8AEQARABIAEgARABAADwAOABAAEQARABIAEAAQAA4ADAAMAAwADAALAAwA
EAARABEAEAAOAAwACwALAAsACQAJAAsACgAKAAkACAAHAAcABwAKAAkADAAPAAsACAAG
AAMABgAIAAoADQAKAAUAAAD///7//f/8//v/AAABAAQABgADAAEA///9//////////3/
/f/8//z//P/5//f/9//1//f/+/8AAAQAAQD///7//f///wAAAwAFAAcACAAJAAkABgAF
AAUABAAIAAoADAAOAA0ADQANAAsADQAMAAwADgAOAA0ACgAKAAgACAAHAAYACAAKAAwA
DQAJAAcAAgADAAcACQALAA0ADQAMAAsACwAJAAkACgAKAAoACgAKAA0ACQAHAAcABwAL
AA8AEQATABAAEAAPAAwADAAMAA4AEAARABEAEQARAA4ADQAMAAsADwARABIAEgAQABAA
DQAKAAkACAAHAAYABgAHAAkACgALAAsACgAHAAgACQAJAAkABwAIAAgACQAIAAUABAAE
AAUABgAIAAgACwALAAsADQAOAA8ADwAQABAAEQARABMAEwATABAADQAKAAgACAAKAAgA
BgAAAP3//v///wEABQAHAAgACAAIAAUAAwAAAP//AAACAAMABAACAAIAAQAAAP3//f/9
//3//v/+///////9/////P/8//3///8AAAMAAAAAAP///f/+/wAAAAAEAAkADQANABEA
EwAQABgAJwA0AEMASwBFAEEAQwAxAAwA4v+1/5L/iv+Q/5H/jv+M/4b/iP+Q/5v/qv+5
/8f/1f/f/+T/5f/s//L/+P/5//r/+//9//z//f/+//7//f/9//7///8BAAIAAgACAAEA
AwAAAP7/AAADAAUABwAFAAUABgAGAAYABgAGAAYABgAFAAMAAgACAAQABAAEAAUABgAH
AAcABgAIAAcABQAHAAgACQALAAsACQAFAAMAAwACAAIAAQABAAEAAgADAAIA//8AAAEA
AAAAAAEAAQD+//7//v////3/+//5//v/+//7//v/+//7//n/+f/4//n/+f/5//n/+//7
//v/+f/3//b/9v/2//b/9//6//v/9v/1//X/9P/1//f/+v/9//z//P/+/////P/8//z/
+//9////AgAEAAIAAgACAAIABQAFAAUAAwADAAIAAgAEAAMAAQD9//z/AAACAAMABAAD
AAIAAQD//wAAAQD//wMAAwADAAMAAwADAAIAAQABAAUABwAKAAwACQAGAAMAAwAEAAUA
CAALAAkACQAHAAUABAAEAAMAAAADAAQABwAKAAkACQAJAAkACQAJAAkACQAJAAkACAAG
AAQABAABAAEACwAIAAYACAAGAAQABAAEAAQABQAFAAYABgAIAAkACQAHAAMAAwACAAEA
AwAEAAQABQAFAAMAAwAEAAcACAAKAAoACgAJAAgACQAJAAkACAAIAAsADQAOABEAEgAR
AA0ACQAGAAYACAAMAAoACAACAP///f/9//7/AQAEAAYABwAIAAYABQADAAMABgAIAAkA
CgAGAAQAAQD+//////////////8AAAIAAwABAAMAAAAAAAAAAQABAAMAAgACAAEA//8A
AAAABAAKAAsADQATABUAEwASACAALQA0AEEASwBJAEcAQwAzABAA4v+1/5b/iv+C/3//
iP+K/4T/gv+Q/6H/tP/H/9H/1//h/+z/7//w//T/9v/7//7/AQAFAAQABQAGAAYABAAD
AAMAAwAFAAYABgAGAAMABQACAAAAAwAFAAYABwAEAAMAAwACAAQABAAEAAQABgAHAAcA
CAAGAAYABAACAAUABgAHAAcABgAIAAcABQADAAIAAQABAAYABwAGAAcABQAEAAQAAwAC
AAEAAQABAP///f///wEA///+//7//f/+//7//v////7/+//4//n//P/9//7////9//n/
9//0//T/9f/2//f//P/9//7//f/6//b/8//w//L/9f/6//3/+v/5//n/+P/2//X/9f/1
//j/+P/6//v/+v/6//r/+f/6//v//f/+//3//P/7//r/+v/5//j/9f/2//b/9//6//f/
9f/x//D/8v/0//X/9v/2//b/9v/1//X/9f/y//X/+P/5//r/+//4//b/9P/z//X/9//6
//z/+v/6//r//f/4//X/9P/z//X/+f/7//3/+//8//z/+v/8//z//v8AAAEAAQABAAEA
/v/9//z/+/8AAAMABQAGAAMAAgD+//3/AwAGAAIAAQAAAP///v/7//v//P/8////AQAC
AAEA//////7//f/7//z//P/9//3/+//7//z//v8AAAMABAADAAMAAwAFAAcABwAGAAYA
BQAFAAQABQAJAAkABgADAP3/+v/5//r/+//8//n/+f/6//v//f8BAAAAAAD///7//v/9
//v/+//7//z//P/8////AAAAAAAA/v/9//z/+//6//r/+//7//z////9//7/+//7//r/
+//+/wAAAQABAAQA/v/+//7///8HAAsADwAVAB4AJAApADAAOQBBAEMARQBFADcAFgDo
/7n/mv+K/4L/hf+Q/47/hP+G/5T/o/+y/8X/0f/b/+v/9P/z//b/AAAAAAEAAAD/////
AgAFAAgACgAHAAUABAADAAUABgAGAAYABwALAAoACgAGAAUAAwABAAIAAwAFAAYABgAG
AAYABgAJAAkACAAIAAsADgAPABAADgAMAAoABwAIAAwADQANAA4ADgAOAA8ADwAPAA0A
DQANAAwADAALAAgABQADAAEAAwADAAcACwALAAoACgAJAAgACAAIAAkACwAJAAcACQAI
AAcABgAFAAgABwAIAAgABgAFAAQAAwAFAAUABQADAAUABAAEAAQAAgABAAIAAQAAAAEA
AwAEAAMAAwAEAAUAAwACAAMAAwAGAAgACgALAAkACQAKAAoACwAMAA0ADgANAAsACQAF
AAcABgAGAAgACgAJAAYABgAGAAYABQAEAAYABgAGAAUABQAFAAIABQAHAAcABwAHAAgA
CAAIAAkABwAHAAgACAAJAAoACwAPAA0ACwALAAsACQAJAAcABQAJAAwADgAOAAwACgAK
AAoADAANAA4ADwAMAAsACgAJAAoACwALAAoACwAMAAoACwAJAAgABgAEAAQACAAJAAoA
CwAMAAkABwAGAAQABwAJAAoACQAEAAMAAQD//wEAAgACAAMABgAFAAYACAAFAAQABAAC
AAcACQALAA8ADgANAAsACgAJAAkACAAJAA4ADwANAAsABAACAAIABAACAAIA/v/9//3/
/f/+/wEAAwAEAAQABAACAAEA//////3//v/+//7///8AAAAAAAD9//3//f/9//7//v//
////AQADAAAAAAD9//3//P/9//7/AAABAAEABAAEAAIABAAFAAcADQARABUAGgAeACUA
MgA7ADsAPwBHAEUANQAOANz/r/+S/4L/gv+H/4z/iv+G/4z/mv+p/7j/wf/L/9v/5//u
//P/+P/8//z//f/8//v/+//+/wEABAAGAAQAAwADAAMAAQACAAIAAgADAAcABgAGAAMA
AwACAAEAAwADAAQABAAFAAYABwAIAAgABwAFAAQABgAIAAgACAAIAAgACAAHAAgADAAN
AA0ADAAKAAgABwAHAAcABQAFAAgACAAJAAkABQADAAIAAQABAP//AQADAAIAAgADAAMA
AAAAAAAAAQACAAEAAAADAAEAAQABAAEA///9//3//P/9//3//f/9//////////3/+//6
//r/+v/7//v//f/9//3//f/+//7/+v/5//n/+f/3//b/9//3//r//v8CAAUAAwADAAQA
BAACAAIAAgACAAMAAwADAAEA///+//7/AAACAAEA/v/+////AAAAAAAAAQACAAMAAwAB
AP//+v/7//7///8AAAEABQAGAAcACQAGAAUABQAEAAUABgAHAAsABgADAAIAAQABAAMA
AwADAAcACgAMAAwACAAGAAYABgAIAAkACgALAAcABwAHAAcABgAHAAcABgAKAAoABQD+
////AAABAAIABQAHAAoADAAMAAsACQAFAAEAAQAAAP//AAACAAMABQAEAAEAAAAAAAIA
BAAHAAgACAAHAAYABwAEAAMAAQAAAAQABwAJAA0ACwAJAAQA//8AAAIABgAMAAgABgAA
AP3//////wAAAwAEAAYABwAIAAUAAQD8//n//P8AAAMABgAFAAQAAgAAAP//////////
AAAAAAEAAQD+////+//6//z//f/9////AAACAAMAAwD+//z/BAAIAAcABQALABMAFQAW
ABoAHQAkADUAQQA/AD0APQA1ACQABADX/7T/ov+Y/5f/nP+c/5L/iv+Q/5//rv+9/8//
2f/f/+L/6//0//b/9P/7//7/AQAFAAUABQAFAAQAAwADAAQABQAHAAgACAAIAAYACQAH
AAYACQALAAwADQALAAkACAAGAAgACAAIAAgACgALAAsADAALAAwACwAKAAsADAANAA0A
CQAKAAgABQAHAAgACQALAAwACwAIAAcABgAEAAMAAQACAAMABQAHAAUAAwAFAAcABAAC
AAEA//8AAAAAAAABAP///f/7//3/AAABAAIAAwAAAP3//P/6//n/+f/5//n//P/9//7/
/f/6//j/9//2//X/9f/3//f/9//3//j/+P/5//n/+v/7//7//v8AAAEAAAAAAAAA//8C
AAMABQAGAAYABgAGAAYABwAHAAcABQAFAAQABAAGAAYABQACAAIABQAGAAYABgAFAAQA
AwABAAIAAwABAAUABQAFAAUABQAEAAIAAAD//wQABwALAA4ADAAKAAgACQAGAAMAAgAB
AAQABwAIAAkABgAGAAUAAgAEAAYACgAOAA4ADQAMAAsACgALAAwADQANAA0ADAAKAAQA
AgADAAQABQAGAAgACQALAAwACwALAAoABwAHAAcABgAFAAMABAAEAAUABQADAAMABAAG
AAgACwAMAAwACwAKAAsACwALAAoACgANAA8AEAATABcAFwAUABEADAAKAAoADAAKAAgA
AgD//wEAAwAGAAsACgAKAAkACAAIAAcABQAFAAYACAAJAAoACAAGAAMAAAAAAAEAAgAD
AAAAAAABAAEA//8BAP7//v///wEAAgAFAAIAAgABAP//BAACAP7/AAAHAAsADQARABkA
GgAeACMALgBBAFEASQBDAEUAOQAeAPb/yf+k/5T/jv+J/4z/kv+O/4j/jv+h/7L/v//L
/9f/3//k/+f/8P/4//7///8AAAEAAwADAAMAAwACAAMABQAIAAsACgAKAAkACAAGAAkA
BwAGAAkACwAMAA0ACgAJAAkACAAJAAoACwAMAAsACwAKAAoACAAKAAoACgALAAwADQAN
AAoADAALAAkACwAKAAkACQALAAsACQAJAAkACAAIAAcACAAHAAcABwAEAAEAAgADAAUA
BgAIAAkABQAEAAMAAwABAP///f///wIAAwAEAAUAAwD///3/+v/6//v//P/9//3//f/9
//v/+f/4//j/+P/7//3/AQADAP3/+//6//j/+//9/wAAAwABAAAAAQABAAMABAAFAAUA
BgAHAAkACgAJAAgABwAGAAcABwAHAAUABgAGAAcACgAHAAUAAQAAAAEAAgACAAIAAwAE
AAUABQAGAAcABQAJAAgABwAGAAUABgAGAAYABwALAA0AEAASAA8ADAAJAAkACgAJAAoA
CwAKAAsACgAJAAcACAAIAAYACAAKAA4AEgARAA8ADQALAAwADQAOAA8ADgAPAA8ADgAN
AAwACAAHAAgACgALAAwACgAMAA4ADgAOAA4ADgANAA0ADgAOAAwACwAJAAUABwAJAAoA
CwAKAAoACQAJAAkABwAHAAgABwAIAAoACgALAAsACwANABAAEQARABIAEwATABIAEwAX
ABcAFAARAAwACgAKAAwADAAMAAgABwAFAAUABgAJAAsADAAMAAwADAALAAkACQAJAAoA
CgAKAAgACAAHAAYABwAJAAsADQAJAAgACAAHAAgACwAJAAoACgALAAsADQAKAAoACQAH
AAwADAAUABgAEwAPABMAFQAbACYAMgA5AEQAVQBXAFMAUQBJADkAHgDu/8H/pv+U/4z/
i/+U/5b/lP+Y/6L/r/++/9P/4f/h/+H/6P/x//j/AgAMAA0ADgAPABEAEAAPAA4ADAAO
AA8AEQATABIAEgARABAAEAATABEAEAAQABEAEQARABEAEQASABIAFAAWABgAGgAZABcA
FAASABQAFgAWABYAGAAYABgAFwAVABgAGAAXABcAFgAVABUAFwAXABUAFQAXABYAFgAV
ABUAFQAWABcAFAARABIAEwAUABQAFQAVABEAEAAPAA8AEQAPAA0ADwASABMAFAAVABMA
DwANAAoADQAPABEAEwARAA8ADQAJAAsADAAOABAAEQARABMAEwAPAA0ADAAKAAsADQAQ
ABMAEgASABQAFQATABQAFQAVABUAFQAWABYAFAASABAADgASABUAGAAZABcAFAASABIA
EgARAA4ADgAQABIAEwAUABEAEAAPAA0AEAARAA8AEwAUABMAEgARABMAFAAVABcAFgAV
ABUAFAARABAADwARABIAEwAWABkAFwAZABkAGQAXABgAGAAWABcAGAAbAB4AHAAZABYA
EwAUABcAGgAdABwAGwAZABYAFwAYABYAFwAYABoAGwAcABsAGgAYABYAGgAaABoAGAAY
ABgAGAAVABUAFgAWABkAGwAcABsAGAAXABUAEwATABQAFAAVABYAFQAWABgAFgAWABcA
FgAaABsAHAAfABwAGwAZABgAHAAdAB0AHwAhACEAHgAbABYAFAAUABYAGQAaABcAFwAS
AA8ADQANABAAFAAXABoAHAAbABkAGQAXABYAFAASABQAFAATABIAEwATABMAEwAQABAA
EQARABEAEwAQABAAEgATABMAFQAVABYAFgAVABAADAAMABQAFwAXABsAJwAvADIANgA9
AEYATQBTAFsAXQBVAEEAHgDu/73/oP+W/5D/k/+e/5z/lv+e/6b/s//G/9X/3//p//f/
AgAHAAgACgAMAA0ADgAPABEAEgATABQAFAASABEAEQARABQAFgAXABgAFwAZABYAFAAS
ABMAEwATABQAFQAXABgAFQAUABMAEgAUABUAFQAWABUAFgAVABQAFwAYABkAGQAaAB4A
HwAfABwAGgAYABcAGwAbABkAGQAZABgAGAAXABQAEwATABMAFQAVABkAHQAZABYAFAAR
ABEAEgATABUAEwARAA8AEQASABMAFAAVABYAFQAWABYAEwARAA8ADQAQABEAEgARABMA
EgASABIAEAAPABAADwAPABEAFAAWABIAEQARABEAFAAUABYAFwAXABgAGQAZABcAFQAU
ABIAEwAUABUAFgAUABMAEgAPABMAFAAWABoAGQAXABMAEgATABQAFAAUABUAFgAXABcA
FAATAA8AEQAVABcAGQAbABsAGgAZABkAGAAXABcAFgAZABoAGwAfABkAFQATABEAEwAX
ABkAGwAbABwAHAAaABcAFgAXABgAHQAfACEAIwAgAB8AHgAdAB4AHwAfAB4AHQAcABgA
FwAaABwAHQAeABwAHAAbABoAFgASABUAGQAcABoAGgAaABoAFwAXABgAGAAYABcAFQAR
ABMAFwAaAB0AGgAaABkAGQAZABcAFwAYABsAHAAeAB4AHgAdABwAHQAeAB8AHwAgACAA
HwAdAB0AIAAhAB8AHQAVABIAEQASABMAFAARABEAEwATABQAFwAVABYAFgAWABcAFwAW
ABcAFgAWABUAFAAUABQAEwASABQAFQAWABcAEwASABIAEQAUABcAFQAWABQAEwARABEA
EwAUABQAEwAcAB4AGgAWABkAHQAhACUAJwAoADIAPQBKAFUAVQBRAFEAUQBFACwAAgDR
/6r/mv+e/6H/oP+g/5z/nv+q/73/yv/R/9//6//z//j///8EAAYACgAPABAAEQATABYA
FwAYABgAGAAZABsAHQAZABgAFgAUABcAGwAaABoAGAAZABkAGQAbABsAHAAcAB0AHgAf
ACAAHwAdABoAGAAbAB4AHwAgAB0AHAAbABkAGwAeAB4AHQAfAB4AHQAdAB0AHQAbABsA
GQAYABgAFwAYABcAFwAXABcAFQAXABkAGAAYABkAGQAVABQAEwATABQAEwASABUAFQAV
ABUAFQAVABMAEwASABMAEwATABMAEQAPAA0ACQANAA4AEAASAA8ADwARABEADgANAA0A
DAAOAA8AEQATABEAEAARABEAEgAUABYAFwAWABUAFQAUABcAGAAZABoAHAAdAB4AHQAa
ABgAFwAYABkAGQAXABgAFgAWABUAFAARABAADwANABMAFwAYAB8AHQAbABkAFwAaABoA
GgAbABoAGQAZABgAGgAaABoAHQAeAB0AHgAfABsAGwAZABcAGQAcAB4AHgAcABwAHgAg
AB8AHwAfAB8AIAAhACIAIwAiACEAHwAcAB8AIgAiACUAIgAiACEAIAAWABYAGgAdAB4A
HwAgAB8AHwAgACAAIQAhACAAHQAeAB8AHwAfABwAHAAbABsAHgAdAB4AIAAeAB4AHwAe
ACAAIQAiACUAJwAnACYAJgAlACUAJAAlACoALQAtAC0AJQAiACEAIgAjACQAIQAhAB8A
HwAgACMAIgAiACEAIAAiACEAHwAfACEAIgAiACIAIgAiACEAIAAgACEAIgAjACAAHgAd
ABsAHAAfAB0AHgAeAB8AHwAhACQAJgAnACcAKAAkACAAIgApACsAKwAzADcANgA8AEUA
SgBTAGEAYQBdAGUAZwBWADQABwDY/7r/tP+1/7j/wP/C/7r/vv/L/9L/2//r//P/+/8I
ABcAHgAgACAAIwAkACUAJwAqACsALAAsAC0ALQAuAC8ALgAuAC0ALAAtADEAMAAwADAA
MQAxADEAMQAxADIAMgA1ADYANwA4ADYANQAzADIAMgA0ADQANAAzADIAMQAvADAANAA1
ADUANgA2ADYANwA2ADMALgArAC0ALgAwADEAMQAxADIAMwAyAC8AMAAxADAAMAAxADEA
LgAwAA==
         </WaveFormData>
      </LeadData>
      <LeadData>
         <LeadByteCountTotal>10000</LeadByteCountTotal>
         <LeadTimeOffset>0</LeadTimeOffset>
         <LeadSampleCountTotal>5000</LeadSampleCountTotal>
         <LeadAmplitudeUnitsPerBit>4.88</LeadAmplitudeUnitsPerBit>
         <LeadAmplitudeUnits>��V</LeadAmplitudeUnits>
         <LeadHighLimit>2147483647</LeadHighLimit>
         <LeadLowLimit>268435456</LeadLowLimit>
         <LeadID>V2</LeadID>
         <LeadOffsetFirstSample>0</LeadOffsetFirstSample>
         <FirstSampleBaseline>0</FirstSampleBaseline>
         <LeadSampleSize>2</LeadSampleSize>
         <LeadOff>FALSE</LeadOff>
         <BaselineSway>FALSE</BaselineSway>
         <ExcessiveACNoise>FALSE</ExcessiveACNoise>
         <MuscleNoise>TRUE</MuscleNoise>
         <LeadDataCRC32>1102453194</LeadDataCRC32>
         <WaveFormData>
+v/6//r/+v/5//j/9//2//n/+v/7//z/+//6//n/+P/4//j/+P/4//v//P/9//7//P/8
//z//P/9//7///8AAAAAAAAAAAAA///+//3//P/9//7///8AAP///f/8//z//v8AAAMA
BAACAAAA/v/7//z//P/8//z//v////7////9//v/+f/2//j/+//+/wAA/v/+//r/9f/6
//v//P/+/wEAAwAEAAMAAAD9//v/+v/9//3//f/6//r/+v/6//z//v/9/////v/9//3/
+v/4//T/8//z//L/9P/2//j/+P/4//f/9v/2//X/9P/z//L/8f/x//P/8P/y//P/9v/3
//X/9f/2//b/9P/x/+3/7f/9//7/AAAPACIAKgAzAEUAWwB4AJkAsADHAOEA3gC2AHkA
KgC8/1H/C//x/vT+BP8V/x7/K/9G/2L/e/+b/7b/wv/M/9v/5//r/+//8//y//L/8v/0
//f/+v/9//3//P/8//3//v///wEAAwAGAAUABQAEAAMAAQADAAMAAwAGAAgACQALAAkA
BwAFAAMABAAFAAUABQAFAAYABwAHAAYABQAEAAAAAAACAAIAAQABAAAAAAAAAAMAAwAD
AAQABwAHAAYABgAFAAQAAwADAAQABgAJAAkACAAHAAYABwAKAAwAEAATABIAEgASABIA
EQATABUAFwAYABsAHAAdAB0AHwAfAB0AIQAiACIAIAAgACIAIAAeABsAGwAdAB0AHgAd
ABwAGwAbABwAHAAdABsAGgAaABkAFwAVABUAEQAPAA0ADAALAAwACwAKAAsACgAIAAQA
AgAAAP////8BAAQAAgAAAAEAAAABAAEAAQD///7//f/7//r/+v/6//r/+v/6//n/+f/6
//z//f8AAP7//P/6//r//v/+/wAABAADAAAA///+//z//P/8//z//f/+////AAD///7/
AAD//wIABAAFAAQAAgACAAEAAQABAAEA/////wMABAADAAQAAwABAP///v8DAAQAAwAC
AAEAAAD9//3//v///wIABAAEAAMAAAD///3//P/+//7//v////3/+//7//v/+//7//r/
+v/9//7//v/+/////P/4//n/+v/7//3/AAAAAP///P/5//j/+P/5//3//v////3//P/5
//b/9f/1//j//P/9//3////+//7////8//z/+//6//r/+v/4//j/9//2//b/9v/4//j/
+P/5//f/+f/2//X/8v/z//L/8f/x//L/8v/y/+//7//x//P/+P8EABcAIgAqADcASwBj
AIQApQC+AM8A3wDcALIAbQAQAKb/Q////uX+6v4A/w//HP8x/07/ZP95/5f/sv++/8r/
2//l/+X/5//v//H/8v/z//b/9f/2//f/9f/1//b/+P/6//3///8BAAQAAgADAAMAAwAC
AAMAAgABAAMABgAIAAsACQAJAAkACQAHAAcABgAFAAUABgAHAAcABAADAAIA/v8BAAQA
BQAFAAQAAgABAAAABAAFAAYACAAHAAcABgAGAAMAAgABAAEABQAIAAwADQALAAsACwAN
AA8AEAATABUAGAAYABgAGAAXABkAGwAdAB4AIQAiACMAIwAlACUAIwApACoAKgAoACgA
KgAoACYAJQAlACcAJwAmACUAJAAjACIAIgAhACEAIgAiACMAIwAeABsAGgAVABMAEQAQ
AA8ADwANAAsACwAKAAgABAACAP7//f/9////AwACAAEAAwACAAMAAwADAAAAAAAAAP//
/f/8//v/+v/7//r/+P/3//r//v8BAAYAAgAAAP7//v////7///8CAAEA/v/9//z//P/8
//z//P/+/wAAAgAEAAEAAAACAAEAAQACAAIAAAAAAAAA/////wMAAwABAAEABAAEAAIA
AgACAAEAAAAAAAMAAwAHAAYABgAGAAYABgADAAEAAAD//wIABgAIAAkABQADAAAA/v8A
AAIABAAHAAQAAQAAAP//AgADAAMABAAFAAYABgAGAAYABAABAAMAAQABAAIABAADAAMA
AQD///v/+v/6//3//v////3//P/4//b/9v/3//n//v8AAAEAAQD+//z/+//9/wAAAgAE
AAIAAgAAAAAA+//4//b/9P/4//r//P//////AQD+//3/+//9//3//f/7//z//P/8//n/
//8BAP//BAAOABsAKAAwADkASQBhAIAApwDOAOcA8QDmAL4AfQAgALT/T/8J/+n+7v4E
/xX/IP8t/0L/YP+D/53/rv++/9D/2//f/+H/5//t//D/8v/0//j/+//+/wEAAQD///7/
/v/+/wAAAQACAAQABgAHAAcABwAHAAkACQAJAAoADAANAA8ADAALAAoACQALAAsACgAJ
AAYABgAGAAUABQAFAAUAAgAAAAIAAgABAP7//P/7//r//v8BAAQACAAGAAMA///8//7/
/v/+////AAACAAUABQAGAAcACAALAAsADAAPABEAFAAUABQAFAAWABkAHAAfACEAIwAj
ACMAIgAjACIAHwAhACIAIgAgACMAJgAlACQAIQAhACMAIwAiACEAIAAfAB0AHAAaABkA
GwAaABoAGQAXABUAFQARABIAEQARABEADQAJAAUAAwAEAAQAAgACAP7//f/9/////f/6
//f/9//6//v/+//7//z//P/8//v/+f/4//f/9v/6//r/+f/5//j/+P/3//j/+P/4//j/
+v/7//r/+//+//z/+v/6//r//P/8//z//P/8//z//P/8//r/+v/9//3/AAACAAMAAgAB
AAAA/v/9///////9//3///8AAP//AAD///////8AAAEA/f/3//n/+v/9//7///8AAAIA
AwAFAAcABgAGAAQAAQACAAEA///+/wAAAAAAAAEAAAD9//z/+//9//3//P/8//v/+v/4
//b/+//6//j/+//5//n/+v/8//z/+//4//X/9P/0//X/+f/5//n/9v/0//X/9v/5//3/
/f8AAAAA///+//r/9//1//j/+v/7//z/+f/4//X/9P/0//T/9f/2//j/+P/4//n/9v/3
//P/8f/0//f/+P/5//f/+P/4//j/+//9/wEAAwAGAA4AFwAeACoAPQBXAHcAnAC9ANIA
4QDpANQAoABRAO7/hP8t//3+8f74/gj/Ef8c/zf/WP92/4//o/+0/8T/1P/f/+H/4//p
//H/9f/4//v/AAD9//7////9//7/AAADAAYABAAFAAYACAAGAAcABwAHAAgACwAMAA0A
CwAKAAgABwAHAAcABwAHAAkACQAIAAcAAwACAAEA//8CAAMABAACAAEAAgABAP///f/8
//z//P////////8AAAEAAQAAAAAAAwAEAAUABwAGAAgACwALAA0ADQANAA8ADQAOABEA
EwAUABQAFAAUABgAGwAeACEAHgAfAB4AHQAfACEAIQAfACMAJAAkACIAIAAiACAAHgAf
AB8AIQAhAB4AHQAcABsAGAAYABcAFwAXABYAFgAVABMAEQARAA0ADwANAAwACwAGAAMA
AAD//wEAAAD9//z/+v/5//n/+//5//b/8//z//j/+//9////+//4//X/8f/y//T/9v/4
//j/+P/3//f/+f/6//r//P/+//7//v8AAP3/+v/5//r/+//6//v//P/+//7//v/+//v/
+v/5//j/+P/4//v/+//6//r/+f/2//j/+v/7//3//f/9//v/+//6//r/+P/4//3//v/9
//z/+//6//n/+f/6//v//f8AAAEAAQAAAP///f/8//7//v/+////AQD////////+//3/
+//6//z//v///wAABAACAP//AQADAAMABAAGAAYABQACAP//+//6//r//f/+/////f/8
//v/+v/7//3///8CAAIAAQABAP7//P/7//n/+P/2//T/9v/4//j/+v/4//b/9f/0//L/
8v/y//P/9P/3//X/9f/3//n/+f/5//v//P/8//z/9f/x//n//f/+/wQAFQAkADAAPwBT
AGkAiACpAMAA1wDnAN4AtgBtAAgAmv9H/xn/Cf8S/yT/Lf8u/zn/VP9s/4P/n/+4/8r/
2P/f/+X/7f/v/+//7//w//H/9P/2//r//v////3//P/8//z//f///wEABAAGAAcABwAH
AAYABwAGAAUABQAGAAYABwAGAAUABAADAAQABQAFAAUABAAEAAQAAwADAAMAAwAAAAIA
BAAEAAMABQAEAAQABAADAAMAAwAEAAUABQAEAAQABAAEAAQABQAHAAoADgAPAA0ACwAJ
AAkADAAOABIAFQASABAADgAMAA0ADwARABMAFgAbAB4AIQAgACEAIAAdAB8AIAAgAB4A
HAAeABwAGgAXABUAFQATABcAGQAbAB0AGQAYABYAFQAXABYAFgAVABQAEwAUABEADgAL
AAkABwAJAAkACQALAAoACAAEAAIAAgABAAEAAwADAAAA/f/9//v/+//6//n/+v/8//7/
///8//r/+P/2//r//P/9/////f/+//7/AAD+//7//v8AAAAA/v/+/wAAAAD+//7//v8A
AAIABAAGAAUABAADAAIAAQAAAAIAAQADAAQABAACAAEAAAD+//3/AQADAAMABQAGAAYA
BAACAAEAAAD///7//////wAAAQABAAIAAQD////////+//7//f/8//v/+//6//f/9v/1
//f/9//2//b/+f/6//r/+v/+//z/+f/7//v/+//8//7//f/9//v/+f/5//j/+P/7//j/
9//z//D/8f/y//X/+f/3//r/+v/5//f/9P/y//H/8v/0//X/9v/1//T/8f/w/+3/7P/s
/+z/7P/s/+z/7f/t/+//7P/r/+z/7//w//H/7v/u/+3/7P/p/+3/7f/x//j//P8DABIA
HAAjADcAVQByAJcAtgDFANEA1AC0AG8AGAC0/1H/E//9/vr+BP8R/xz/K/9A/1j/c/+N
/6T/tv/E/8v/0f/Z/+H/5//n/+j/6f/s/+3/8P/z//P/8f/w//D/8P/y//P/9P/2//X/
9f/0//P/9v/5//r/+//6//r/+f/5//f/9//3//f/9//3//b/9f/2//b/9v/1//b/9//4
//b/9P/2//b/9f/3//j/+v/8//r/+f/4//j/+f/5//j/+P/6//r/+v/7//n/+v/8//v/
/P/9//7/AQAAAAAAAgADAAIAAgACAAIAAgAFAAgACwALAA0ADQANAA8AEQARAA8AFQAW
ABYAFAATABQAEQAOABAAEQAUABUAEQAPAA0ACwAMAA4ADwARAA8ADgAOAA0ACgAHAAYA
AQADAAMABAAFAAMAAQD////////+//v/+v/4//f/9//5//j/9P/w/+//8//1//b/9//1
//T/8//x//H/8v/z//T/9P/0//P/8//y//L/8f/y//b/+P/6//7/+v/2//T/9P/3//j/
+//+//z/+v/4//b/9P/0//T/9P/3//j//P/9//v//P/8//r//P/8//v/+//8//v/+P/3
//j/+P/2//b//f/7//v//P/6//r/+v/6//r/+//7//z//f/8//7//v/9//r/+f/3//b/
+P/4//j/+f/5//f/9//3//n/+f/4//j/9//4//j/+P/4//b/8//1//j/+f/7//7//f/9
//v/+f/6//r/+/////z/+//3//T/8v/y//T/9//6//7//////////P/6//n//P/+////
AAD8//r/9v/0//X/9P/0//T/9f/2//f/+f/3//n/9v/1//P/9f/1//X/8//0//T/9P/z
//X/+f/9/wAABAARAB4AIgArAEUAYQB8AJsAvADTAN0A3AC8AH0AJgDC/2H/F//v/uj+
/P4P/xj/Jf9A/2D/f/+b/6z/uP/I/9f/3f/h/+X/6f/u//D/8v/2//X/+P/7//v/+f/4
//j/+P/5//v//f8AAP/////+//3///8DAAUABwAEAAQAAwADAAUABQAFAAUABgAHAAcA
BwAFAAQAAwABAAMAAwADAAAA//8AAP///f/6//j/9//2//n/+//9/wAAAQABAAAAAAAA
AAAAAAABAAAAAgAFAAUABwAHAAcACQAJAAoADQAPAA8ADgANAAwADwATABcAGwAZABkA
FwAVABgAGwAcABsAIgAkACUAJAAfAB4AGQAUABgAGwAgACMAIQAfAB0AGwAZABgAFgAV
ABYAFgAXABcAFAARABAACwAMAAsACwALAAcABQADAAMAAAD+//r/+P/3//f/+P/7//n/
9v/z//P/9f/3//j/+f/4//j/+P/3//b/9v/2//b/+v/6//n/+f/1//T/8v/y//X/9v/3
//r/+v/4//j/+v/3//T/8//y//T/9v/4//r/+P/4//j/+P/4//j/+//7//v//P/8//r/
+f/4//b/9f/7//3//f////3//P/5//j//f////z/+v/6//r/+v/5//n/+v/7//3/AAAB
AAEAAAD///3//P/8//z//P/9//3/+//7//v//v//////AAD//wAAAAAAAAIAAAD9////
/P/7//v//P///////f/7//b/9P/z//X/9v/3//X/9P/3//j/+/////z//v/9//v/+//4
//b/9f/1//b/9v/2//f/+P/3//j/9f/0//T/9P/0//T/9P/1//b/+f/3//f/9v/3//b/
9f/2//j/+f/6//v/9//3//f//P8EAA8AHAAqADsATQBlAH4AnQC8ANMA4QDgAL4AewAk
ALr/Vf8N/+n+6v4A/w//Fv8l/0D/Xv99/5f/qv+6/87/3f/f/+X/7//v//D/8P/w//L/
9f/6////AQD9//z//P/8//3///8BAAQABQAHAAgACQAHAAcABQADAAQABgAHAAkACwAL
AAsACwAJAAkACAAHAAcACAAJAAkABwAFAAMA/v8AAAIAAgABAAMAAgACAAIAAwADAAMA
BAADAAMAAgACAAEAAAD/////AwAGAAoACwAMAA0ADgARABEAEgAVABcAGgAaABoAGgAb
AB0AHwAhACIAJQAmACcAJgAnACYAIwAnACgAKAAmACgAKgAoACYAIwAjACUAJQAkACMA
IgAhACIAIgAhACEAHgAcABsAGQAYABcAGAAVABUAEwASABEAEAAPAA4ADwANAAoABQAC
AAEAAQACAAUABwAEAAEAAQABAAEAAAD///7//v/+//3//P/8//z//P/+//7//f/9//v/
/P/8//7//P/8//z//v////7///8CAAQAAgACAAIAAAD+//z/+v/+/wAAAgAEAAIAAAAB
AP//AAACAAMAAgABAAAA/v/9///////9//3///8AAP//AAD///3/+//6//v/AgADAAQA
BQAGAAIAAQABAAEAAwAGAAcABwAFAAMAAAD+//7//v/+////AgABAAIAAwABAP///P/6
//3/AAACAAQABQACAP7////8//v/+//8/wAAAQAAAP//+//6//r//f/7//v/+P/2//j/
+P/6//3//f8AAAAA///9//r/+P/3//f/+P/4//j/+f/6//n/+v/5//j/+P/4//j/+P/4
//n/+v/9//v/+//5//n/9//1//b/+P/5//r//f/7//3//f8AAAYAEQAgACwAOwBNAGcA
iACpAMAA1wDrAOIAuABtAAoAnv8///3+5f7u/gD/D/8a/y//TP9o/4P/l/+o/77/0P/Z
/+P/6//x//P/8v/y//L/9P/4//z/AAABAP7//v///wAAAgADAAQABgAHAAkACgALAAoA
CwAKAAkACwAMAAwADQAPAA8ADwAPAA4ADQALAAkACAAIAAgABwAFAAUABQACAAQABgAG
AAUAAwACAAIAAgABAAEAAQACAAYABwAHAAgABgAGAAYABwAIAAoADQANABAAEQASABUA
EwAUABcAGQAdAB4AHwAgACAAIwAmACkAKAApACgAJwAoACsALAArAC8AMAAwAC4ALQAu
ACsAKAAoACkALAAtACwAKwAqACkAJQAkACIAIQAfABwAGgAXABoAGwAeAB0AHAAZABcA
FQARAA8ADQANAA0ADAAJAAgAAwABAAAAAQACAAAA/v///wAAAQABAAEAAgACAAIAAQD+
//z/+v/4//v//P/8//3/AAACAAMABgADAAIAAQACAAUABAAFAAgABQACAAEAAAAAAAAA
AAAAAAQABgAIAAoABwAEAAQAAQADAAQABAACAAAAAAD///////////3//f8CAAIA/P/4
//v//P/9//7///8BAAQABwAFAAYABQADAAIAAQD///7///8AAAEAAwABAP///////wEA
AwAEAAYABgAGAAUABAADAAAA/P/9//7///8BAAQAAwABAP3/+f/6//z///8FAAMAAQD8
//j/+v/6//z//////wIAAgABAP7/+P/z/+//8v/2//n//P/7//r/9//2//X/9P/0//T/
9f/2//f/+f/2//f/8//x//P/9f/1//X/+P/6//v//P/1//P//f8BAAAAAgAPABwAKAAz
AEUAWQByAJcAugDPAN0A5ADOAJ8AUgDo/4P/O/8R/wb/EP8f/yL/Kf88/1T/b/+N/6j/
uv/E/83/2f/l/+f/5//t//D/8//4//f/+v/9//3//P/8//3//v/+////AAACAAEAAQAA
AP//AAADAAQABQACAAIAAQABAAMAAwADAAMAAwADAAIAAQAAAAAAAAD//wAAAQACAAAA
/f/+//3/+//9//7/AAACAAIAAQAAAAAAAAD///3//P///wAAAQADAAIABAAHAAcABQAF
AAUABwAHAAgACwANAAwADAAMAAwADwATABcAGwAYABkAGAAXABkAGwAbABkAHwAgACAA
HgAbABwAGQAWABUAFQAXABcAFwAXABcAFwAWABYAFQAVABUAFAAUABMAEQAPAA8ACwAM
AAsACwALAAkABwAFAAUABwAGAAMAAgD+//3//f///////P/5//n/+v/7//v/+//3//b/
9f/z//P/9P/1//b/+P/4//f/9//0//T/8//0//n//P///wQAAQD+//3//v/9//r/+f/4
//r//P/+/wAA/f/8//v/+v/7//z/AAABAP//AAAAAP7/AAAAAP///////////f/9//r/
9v/5//r/+//8//7///8BAAMAAQACAAEA//8AAP///f/8//r/+v/6//v/+f/3//f/9//6
//v/+//8//z//P/7//r/+v/4//X/9//4//n/+//+/wEAAQD///3/+//6//r//f/7//n/
9P/w//L/9P/4//3/+v/8//v/+f/5//b/9P/z//X/9v/2//b/8//y/+//7v/u/+7/7//w
/+7/7v/u/+//7f/v/+z/6//s/+//8P/x/+//7v/s/+r/7f/t/+n/6//y//z/AQAMABwA
JwA1AEkAZgCNALIAwQDRANgAvgCHADgA0P9r/yP/+f7s/vj+Df8W/x3/NP9S/3H/i/+e
/7D/vv/F/8v/1//h/+n/6v/q/+r/7P/s/+7/8P/v//H/8v/0//b/9f/1//X/9v/0//X/
9f/1//j/+//8//3/+v/6//n/+f/7//v/+//7//v/+//6//n/+P/4//j/9//4//n/+v/4
//f/+P/3//X/9//2//b/9v/5//n/+f/6//n/+f/4//j/+f/6//v//f/6//r/+//5//3/
//8BAAUAAgACAAQABQAEAAQABAAEAAkADQARABUAEgATABIAEQASABUAFgAVABkAGgAa
ABgAFgAYABYAFAAVABcAGwAdABoAFwAUABEAEgAUABUAFwAUABIAEQAPAA8ADQANAAkA
DAALAAsACwAHAAUAAwADAAEAAAD9//z/+//7//z////8//j/9P/z//L/8//z//P/9f/2
//f/9//5//r/+//8//z/+v/3//X/9f/2//b/+P/6//z//v8CAAAA/P/6//r/+//6//v/
/P/8//z//P/8//r/+v/6//r//f/+/wIAAwAAAAAA///8//3//v/+//////////3//f/9
//z/+f/4//r/+//8//7//f///wIAAgACAAIAAgABAAEAAgADAAIAAgAAAP3//v//////
AAD+//7//v///////f/9//3//f/9//z//P/7//z//P/8/wAAAAD//wMAAgABAAEAAgAF
AAUAAwABAP///v/+/wEAAQABAP7//P/6//r//P///wEABAAEAAMABQACAAAA///9//7/
/v/+//z//P/6//r//P/8//3//v/7//r/+f/5//v//f/6//n/+//9//3//f/8//z/+//6
//v//f8FAAkABgAGAA0AGAAmADsAUQBpAIgAqQDEANcA4wDcAL4AhQAwAMr/a/8d//X+
8v4E/xn/JP81/07/aP+D/6P/tv+8/8T/z//Z/+P/7f/5//n/+v/7//7//f/+/////f//
/wAAAgAEAAIAAwAEAAYABgAHAAcABwAJAAsACwALAAsADAAMAA0ADwARABMAFQASABEA
DwANAA4ADgAOAA0ACwALAAsACAAGAAgACAAHAAcABgAGAAYABQAFAAUABgAIAAkACQAK
AAsADAANAA8ADQAOABAADwAQABEAEgAVABQAFAAWABcAGgAaABoAGgAfACMAJwArACkA
KQAnACUAKQAtAC8ALwAxADAALgAqACwAMAAwADAALwAvADEAMQAuACsAKAAlACYAKAAp
ACsAKQAoACgAJwAlACMAIwAfAB8AHQAcABsAFwATAA8ADQAQABIAEgAUABAADQALAAsA
DQAKAAcABwAJAAsADAANAAsACgAJAAcACAAIAAgACAAJAAgABgAFAAYACAAJAAwACwAK
AAkACgAHAAQAAwAEAAgACAAKAAwADAAMAAwADAAKAAoACgAKAAoACgANAA0ACwAKAAgA
BAAIAAoACwANAAwACwAIAAcACgAKAAgACAAMAA0ADgAQAA4ADQAMAAsADwAPABAAEAAQ
ABAAEAANAA0ADgAPABEAFAAVABUAEwARAA4ADAAKAAoACgALAAwACwAMAA0ADAALAAkA
CAAKAAwADQAOAA0ACgAGAAcACAAJAAsADgAPAA8ADQALAAkACAAIAAsADAANAAsACgAH
AAQAAwADAAYADAAPABEAEwAQAA4ADQAKAAoACQAIAAoACgAIAAgABwAGAAYABgAEAAQA
BAAFAAUABwAEAAMABAAHAAgACQAHAAgACAAIAAMA//8BAAkADAAQABkALgA+AE0AXwB3
AJQAsQDOAOkA9wDsAMIAfwAgALL/Uf8R//P++P4Q/x3/Jv87/1T/cP+P/6f/tv/I/9z/
6f/z//f/+f/7//3//v///wIAAwAGAAkACQAGAAYABwAIAAsADQAPABIAEAARABEAEQAR
ABMAEwATABQAFgAXABkAFgAVABQAEwAVABUAFAATABAAEAAQAA8AEQARABEADgAQABIA
EgARAA4ADAALAAoACQAJAAkACgANAA0ADAAMAAwADAAMAA0ADwASABYAFwAWABUAFAAV
ABcAGAAbAB0AHgAeAB4AHgAiACUAKAArAC0ALwAvAC8ALAAtACwAKQAwADIAMwAyADIA
NAAyADAALQAtAC8ALwAxADEAMQAxAC8ALgAsACsAKwAqACoAKQApACcAJwAjACAAHQAb
ABkAGQAXABUAFQAUABIADgAMAA0ADQAOABEADwAMAAkACQAKAAsACwALAAwADAAMAAsA
CQAIAAcABgALAAwADAANAAsADAAMAA4ADAAKAAgACAAKAAoADAAQAAwACAAGAAQABgAI
AAoADAAMAAwADAAMAAoACAAJAAcACwAOABAAEAANAAwACgAJAA0ADQALAAsACgAKAAgA
CAAMAA0ADgAQABAADwAOAA0ACQAHAAkAEAASABEAEAAPAA4ADQANAA4ADwAOAA4ADAAJ
AAsADQAOABAADQAMAAsACwAJAAcABwAHAAkACQAIAAgABwAIAAgACAAMAAoABwAJAAgA
BwAHAAgACgALAAoACQAGAAQAAwAFAAgACQAHAAYACAAIAAoADQALAA4ADgANAA4ADAAL
AAsACgAKAAkACAAIAAgABgAGAAgACAAJAAoABwAGAAUABQAGAAkABwAHAAUABQADAAEA
AwAEAAQABAALAAsACQAHAAwAFAAbACgANAA/AFUAdQCUALUA0ADhAO8A7ADMAJEAOADM
/2H/G/8B/wD/DP8b/yj/Nf9Q/3L/i/+f/7T/xv/U/9//5//v//X/+//+/wAAAgAGAAUA
CAALAAsADQAOABAAEgAQAA8ADgAOAA8AEQASABMAEQATABMAEwAVABYAFgAXABkAGQAZ
ABkAFwAVABIADwAQABAAEAAPAA4ADQAMAAgACAAKAAoACQAJAAgACAAIAAkACQAJAAoA
CQAJAAgACAAJAAoACwANAAwADgARABEAFAAVABYAGQAXABYAFwAXABsAHAAdAB4AIgAl
ACgAKwApACsAKwArACwALwAwAC8AMAAwAC8ALAAvADIAMQAwAC0ALQAvAC8ALQArACkA
JwApACoAKgArACkAJgAkACEAIAAfACAAHQAcABkAFwAVABQAEwASABMAFAAUABIAEgAN
AAsACgALAAwACgAIAAkABwAHAAYABQABAAAA///9/wEABAAHAAoACgAIAAUAAwAFAAYA
BgAIAAcABgAFAAYACAAGAAYACAALAAoACwAMAAoACAAGAAQABwAIAAkACgAIAAgACwAL
AAoACgAJAAYACQAKAAoACwALAAkABQADAAgACgAKAAwACgAJAAgACAD/////AgAEAAYA
CAAKAAkACQAKAAsACwAMAAsACQALAAsACgAKAAkACAAHAAcACAAHAAgACQAIAAcABQAE
AAYACAAJAAoADgAMAAkACwAIAAcABwAIAAwADwAQABEADQAKAAgACQALAAsACAAGAAYA
BgAIAAsACAAKAAkABwAJAAYABAADAAUABgAGAAYABAAEAAIAAgAEAAQABQAGAAIAAAD+
//3//v8BAP/////9/////////wIABAAFAAYABwADAP//AwAMABAAEwAiADAAOQBLAGMA
eACVALoAzwDfAPIA7ADBAHgAFACl/03/H/8Q/xb/K/86/0H/Uv9q/33/lf+u/77/yP/b
/+3/9f/5//n//f/+////AgADAAYACQAJAAoACgALAAwACgALAAwADgAQABEAEQARAA8A
EQARABEADwAQABAAEQAUABUAFgAXABYAFQATABEAEgASABIAEQAPAA8ADwAMAA0AEAAR
ABEAFAAUABUAFgATABEADwAOABAAEQARABIAEwAUABUAFwAWABYAFwAVABYAFwAYABsA
FwAYAA==
         </WaveFormData>
      </LeadData>
      <LeadData>
         <LeadByteCountTotal>10000</LeadByteCountTotal>
         <LeadTimeOffset>0</LeadTimeOffset>
         <LeadSampleCountTotal>5000</LeadSampleCountTotal>
         <LeadAmplitudeUnitsPerBit>4.88</LeadAmplitudeUnitsPerBit>
         <LeadAmplitudeUnits>��V</LeadAmplitudeUnits>
         <LeadHighLimit>2147483647</LeadHighLimit>
         <LeadLowLimit>268435456</LeadLowLimit>
         <LeadID>V3</LeadID>
         <LeadOffsetFirstSample>0</LeadOffsetFirstSample>
         <FirstSampleBaseline>0</FirstSampleBaseline>
         <LeadSampleSize>2</LeadSampleSize>
         <LeadOff>FALSE</LeadOff>
         <BaselineSway>FALSE</BaselineSway>
         <ExcessiveACNoise>FALSE</ExcessiveACNoise>
         <MuscleNoise>TRUE</MuscleNoise>
         <LeadDataCRC32>299960847</LeadDataCRC32>
         <WaveFormData>
PAA8ADwAPAA6ADoAOgA6ADwAPAA8ADwAOwA6ADkAOAA4ADgAOAA4ADkAOgA7ADwAOgA6
ADoAOgA7ADwAPQA+AEAAQABAAEAAPwA+AD0APAA+AD4APgA+AD4APAA7ADsAPwBAAEEA
QgBAAD8APQA8AD0AOwA7ADwAPwBBAD0APQA8ADoAOAA2ADgAOwA8AD0APQA8ADYANQA3
ADsAPAA9AEEAQwBDAEMAQAA/AD0AOwA9AD0APQA8ADsAOgA6ADsAOwA8AD0APQA7ADsA
OAA0ADEAMAAwAC8AMgAyADIAMgAyADIAMAAwAC4ALQAtAC4ALAAsACwAKwAsAC4AMAAz
ADEAMQAxADAALQApACgAJwA1ADYANQBDAFQAYwByAI0ArADRAPwAJwFVAX4BhwFmAS8B
3gBoAOf/hP9N/0L/S/9W/13/Z/96/5H/qP/H/+P/8P/7/wsAFgAZACAAIwAkACQAJQAl
ACYAKAArACsALQAqACoALgAxAC8ALAAtAC4AMAAvAC4AMAAwACsAKAAsADAAMgAzADEA
LwAuAC4AMQAyADAAMAAxADUAOAA2ADUANQA1ADQAMgA1ADMAMwA1ADcANQA1ADoAPAA8
ADwAPAA8ADsAPQA+AD4APwA+AD4APwBBAEIAQQBCAEEAPwBAAEIAQQBGAEgARwBHAEkA
SQBKAEoATABPAFAAUQBRAFEAUwBWAFkAWgBaAFgAWABWAFYAVQBRAE8AUgBUAFQAUwBS
AFEAUABSAFMAVABVAFQAUwBTAFMATgBNAE0ATABKAEgASABFAEYARgBDAEQARgBFAEIA
QQA9ADoAOgA9ADwAOwA7AD0APQA9AD0AOwA4ADcANQAzADUANAAzADMAMQAwAC4ALQAv
ADAAMQAzADAALgAuACwALQAuADAANAAxAC8ALgAtAC4ALQAsAC0ALgAwADAAMAAuACwA
LwAyADQANQA1ADMANAAzADAALwAxADAALwAuADIAMwAzADQAMwAzADIAMQA1ADYANQA0
ADMAMgAyADEAMQA0ADYANgA2ADYANQAzADIAMQAvAC8AMAAxADEALQAtAC4ALgAuAC4A
LwAvAC8ALwAwADIALQAtAC4ALwAvAC8AMQAwAC8ALgAsAC4ALQAsAC8AMAAxADEAMQAs
ACoAKQApAC0ALwAwAC8AMgAwAC0ALgArACsAKgApACgAJwAmACQAJQAkACUAJgAnACcA
KAApACcAJwAmACIAIQAgACAAHwAeAB0AGwAaABcAFwAXABcAHAAnADUAQgBPAGQAfwCe
AMUA9AAfAUUBZAFrAUoBBwGsADoAw/9i/zH/Kv83/0L/Sf9Z/3D/g/+W/7H/zf/a/+f/
9f/8////AgAJAAwADgARABMAEQAQABAADQAOAAwADQASABcAFQASABMAFAAWABUAFAAU
ABQADwAMABEAFAAVABUAEwARABAAEAARABAADAAKAAwADwARAA4ADAALAAoACAAKAA0A
CwALAAsADQALAAsAEQASABEAEAAPAA4ADAANAAsACgAKAAgACAAJAAsADAALAAwACwAJ
AAoACgAHAAoACwALAAwADwAQABAADwAQABIAFAAWABcAFgAXABkAGwAdAB4AHQAeABwA
HAAbABcAFwAaABwAHAAaABoAGgAaABcAFwAXABcAGQAZABoAGwAWABMAEQAOAAsACAAH
AAMAAQAAAPz//P/5//f/8//x/+7/6v/p/+v/6//p/+j/6f/n/+f/5//l/+D/3//d/9v/
2v/Y/9b/1f/U/9T/0//T/9b/2P/a/93/2v/Y/9j/1v/Y/9j/2f/c/9r/2f/Z/9n/2v/Z
/9j/2f/d/+D/4f/i/+D/3v/h/+T/4//j/+L/3//f/9//3f/d/+D/4P/g/+D/3//f/97/
3v/c/93/3f/d/9//3f/f/97/3v/e/97/3v/a/9f/1f/W/9f/2P/Z/9r/2P/V/9P/0f/S
/9P/1f/X/9j/0//S/9L/0//U/9X/1//Z/9n/2f/a/93/2f/a/9z/3P/b/9r/2//d/93/
3f/c/9v/2f/X/9n/2f/Z/9j/1//U/9L/0f/R/9P/1f/W/9X/1f/S/87/zv/R/9P/1P/V
/9L/0f/Q/87/y//G/8P/wP/D/8X/yP/L/8z/zf/N/8r/yP/I/8n/yf/H/8f/xv/G/8X/
y//L/8f/yv/T/93/6v/5/woAIQBAAGUAlgDNAPsAFAEPAfAAswBYAOr/c/8S/93+1v7l
/vD++f4D/xT/Lf9M/2P/df+G/5f/o/+m/6n/rv+z/7j/uv+9/7//vv/A/8P/w//D/8D/
wP/E/8T/wf+9/73/wP/E/8X/xv/H/8b/wP+8/8D/xP/G/8f/xv/D/8H/wP/C/8L/v/++
/77/wf/D/8D/wv/D/8T/xP/C/8X/w//D/8H/w//B/8H/y//O/8//0P/N/8r/xv/F/8X/
xv/I/8j/xv/H/8n/yv/K/8z/zP/L/8r/yv/H/8r/zP/L/8v/zf/P/9D/0P/S/9P/1P/V
/9X/1P/V/9f/2f/a/9r/2P/Y/9r/3P/d/9v/2P/a/9v/2v/Y/9j/2P/Y/9b/1f/U/9P/
1P/T/9P/0//S/9H/0f/Q/8//zv/P/83/yf/G/8D/vv+//7//vf+9/7n/tv+2/7n/tP+x
/6//r/+t/63/rf+r/6v/q/+q/6n/p/+m/6X/pf+m/6b/pf+l/6X/pP+j/6P/pP+k/6b/
pv+o/6j/qf+s/6z/q/+r/6v/rf+t/63/r/+u/7D/sP+w/7D/rv+x/7T/tv+3/7f/tf+2
/7X/sv+x/7H/sP+v/67/sf+x/7D/sP+v/6//rv+t/6v/o/+f/6D/ov+j/6T/pf+m/6b/
pf+l/6j/pf+k/6P/ov+h/5//nv+d/57/n/+h/6P/o/+f/5//oP+g/6D/oP+h/6L/of+g
/6D/o/+f/6D/ov+k/6P/ov+j/6P/o/+j/6L/of+f/53/n/+f/5//nv+d/5z/nP+d/5//
nv+f/5//nf+b/5j/lP+U/5b/l/+X/5f/lf+T/5H/jv+Q/47/jv+O/43/jf+O/4//jv+N
/4v/hv+I/4j/if+J/4n/if+I/4j/if+H/4v/jf+O/5P/m/+m/7v/1P/z/xgARQBwAJcA
uQDKAL0AkABFAOL/cP8B/7r+nf6c/qP+qP6x/sP+3v71/gr/G/8r/z7/Tf9V/1j/Wf9e
/2X/av9s/2//cf9w/3D/cf9v/3H/cP9y/3j/eP91/3H/cf9z/3b/dv92/3v/fP94/3b/
eP96/3r/ef95/3f/dv92/3r/fP97/3z/ev99/3//fP9//4H/g/+E/4T/h/+F/4X/g/+F
/4P/g/+J/4r/if+I/4n/iP+G/4f/if+K/4z/jP+K/4v/jf+O/43/jv+N/4v/iv+K/4f/
iv+L/4v/jP+P/5L/lP+V/5j/mf+a/5v/m/+d/5//ov+l/6r/rP+s/67/rf+u/67/q/+u
/7L/tf+2/7b/tv+2/7b/tf+1/7X/tf+2/7X/tf+1/7T/s/+z/7L/sf+w/7H/r/+s/6r/
pf+k/6X/pf+j/6P/of+e/57/of+c/5n/l/+X/5v/nf+f/5//m/+Z/5b/k/+V/5b/l/+Z
/5z/nP+b/5v/nv+e/57/n/+j/6T/p/+o/6r/qv+r/67/sP+x/7P/tf+6/73/wP/F/8X/
xv/F/8T/xP/E/8n/zv/Q/9H/0f/P/9T/1//Y/9v/4P/g/+D/4P/h/+H/4P/g/+b/5v/m
/+b/5v/m/+X/5f/m/+r/6//s/+3/7v/v/+3/7P/r/+r/6//t/+//8f/t/+3/7v/s/+z/
7P/t//H/8f/x//L/9P/x//P/9v/5//n/+f/7//v/+//7//r/+//5//f/+f/8//3//f/9
//z//P/9////AgADAAMAAQACAAAA/f/+//3//f/8//v//v///wAAAAAAAP7//v/+////
//8AAAEABAAFAAUAAgAFAAYACAAJAAsACwAKAAoABQABAAcACwAKAA0AGwAuAEEAWABz
AJIAuwDkABEBOQFSAUsBJAHfAHwACACf/1T/Nf80/0H/Sv9J/1P/Zv97/5L/rf/F/9r/
5//v//j/AQACAAUABwAIAAoACwAOABAAEwATABEADgAOABIAFwAVABIAEwAXABoAGgAa
AB0AHgAaABgAGwAeAB8AHwAhAB8AHgAeACMAJAAiACIAIAAjACUAIgAjACUAJwAoACgA
KwApACkAKgAtACwALQAwADAALgAsAC0ALAAqACsALwAwADIAMgAzADUAOAA6ADcAOAA3
ADUAOAA6ADkAPgA9ADsAOgA7AD0APgA+AEAARABIAEwATwBOAE8AUQBTAFQAVABSAFIA
UgBSAFEATQBKAEwATQBMAFAAUgBUAFYAUgBRAFAATwBPAE8AUABRAFAATwBPAE4ASQBG
AEUAQQBDAEQAQgBEAEIAQQA+AD0APQA6ADoAPQA8ADkANwA3ADUANQA1ADMANQA3ADgA
OQA2ADQAMgAxADYAOAA5ADsAOwA6ADkAOQA4ADgAOgA6ADgAOAA5ADwAPAA7ADsAOwA/
AEEAQwBHAEQARABCAEAAQAA+AEEARABFAEUARABBAEEAQQA/AD8ARABGAEgASgBHAEcA
RgBGAEUARABDAEIAQgBBAEEARABEAEQARABEAEQAQwBDAEMAPwA/AEAAQQBBAD0APQA+
AD4APgA+AD8AQwBDAEMARABHAEMARABGAEkASQBJAEsATQBNAE0ATABNAEsASQBLAEoA
SQBHAEUARQBGAEgASwBMAE0ATQBLAEkARgBCAEIAQgBDAEMAQwBAAD8APgA8ADwAOgA6
ADoAOwA7ADwAPQA+AD8APwA8AD0APgBAAEEAPwA/AD4APgA9AD8APQA9AEQASQBPAGAA
cQCAAJsAvgDlABABQwFpAYYBkQF2ATcB4AB0AP3/oP9x/2T/Z/9y/3v/h/+W/6f/wP/b
/+3/AgAVAB8AJgAtADQAOQA5ADoAPAA9AD4AQABDAEMAQQA+AD4AQgBGAEMAPwA/AD8A
QgBCAEIARgBIAEUARABHAEoASwBLAEkARwBGAEYASgBKAEcARgBIAEsATQBKAEoASwBM
AEwATABPAE0ATQBPAFMAUwBVAFkAWABVAFIAUgBSAFEAUwBTAFQAVgBWAFYAVwBZAFoA
WgBcAFwAWwBcAFwAWQBcAF0AXQBeAGEAYQBiAGIAZABnAGgAaQBpAGcAaQBsAG8AbwBw
AG8AcABwAHAAbwBrAG0AcAByAHIAcABuAGwAagBrAG0AbwBxAG4AbQBtAG0AaABnAGcA
ZgBlAGQAZQBjAGIAYgBfAGAAYABfAFwAWwBZAFYAVgBZAFQAUQBPAE8AUQBRAFEATwBN
AE0ATABLAE0ATABLAEsASgBKAEkASQBJAEgARwBHAEoATABQAFIATwBMAEoASgBMAE0A
TwBRAFEATwBNAE0ATQBOAE0ATABLAEoATgBSAFIAUwBTAFEAUwBTAFEAUQBTAFIAUQBQ
AE8ATwBOAE4AVgBTAFMAUwBUAFYAVgBWAFYAVgBVAFUAWABWAFYAVgBWAFUAUwBSAFEA
TwBPAFAAUQBTAE8ATwBQAFAAUABQAFEAUgBRAFAAUABSAE0ATQBOAFEAUQBRAFMAVQBV
AFUAVABWAFUAVABXAFYAVQBTAFEATgBOAE8AUQBTAFUAVgBVAFcAVABQAFAAUgBTAFMA
UwBOAEsASABEAEQAQgBCAEIAQwBDAEQARQBDAEMAQgA+ADwAPAA9AD0APAA7ADkAOAA5
ADsAPQA/AEAAQQBLAFgAZQB0AJMAuADXAAABMQFdAXgBgQFqATMB3gB2AAMAnP9Z/0T/
Uf9g/2X/bf+E/53/tv/P/9//6v/7/wsAEAATABgAGwAgACIAJQAnACcAKAAqACkAJwAk
ACQAKAAsACkAJQAlACYAKAAnACYAKwAsACgAJgAmACgAKAAnACgAJwAnACgALAAsACkA
KAAlACcAKAAkACQAJQAmACYAIwAlACIAIQAgACEAHgAdACQAJgAmACYAJwAmACQAJQAk
ACQAJQAkACMAIwAkACQAIgAkACQAIwAiACIAHwAiACAAHwAfACEAJQAmACYAKAAmACYA
JgAlACcAKQAsAC8AMAAyADIANAAwAC4AKwAlACkALgAyADQAMQAwAC8ALgArACsAKwAr
ACgAJwAnACcAIgAhACEAIAAeABwAHAAZABYAFAAPAA4ADAAJAAQAAQD///z//P////v/
9//0//P/8//z//P/8f/v/+//7v/t/+3/7P/r/+v/7P/s/+v/6//o/+b/5P/j/+X/5v/p
/+r/6v/q/+v/7v/s/+n/5//l/+r/6//s/+//7//w/+//7v/s/+r/7f/w//D/8f/x/+//
7v/t/+r/6f/v//D/8f/y//H/7//s/+r/7v/v/+r/6f/o/+f/5v/m/+X/5f/o/+j/6P/o
/+j/5//l/+T/4//f/9//4P/h/+H/3f/d/97/4f/i/+P/5f/m/+X/5P/k/+f/4//k/+b/
5//l/+P/4//n/+f/5//m/+T/4f/e/9//4P/h/+H/4f/j/+T/5v/p/+b/5f/j/9//3f/a
/9b/1v/W/9f/1//X/9f/1//X/9b/1P/S/9L/0v/R/9H/0v/T/9L/0//T/9D/zv/O/8//
z//Q/9H/0f/S/9X/z//P/83/0P/X/9//7P///xgAMQBQAHEAmgDHAPMADgEVAfgAuwBm
APr/h/8k/+3+4v7x/vj+/f4J/xz/M/9Q/2v/ff+M/6H/r/+w/7X/vv+//8D/wP/B/8H/
w//G/8r/y//J/8b/xv/K/87/y//H/8f/y//O/87/zv/N/8z/xv/C/8X/yP/J/8n/yv/J
/8n/yv/O/87/y//K/8z/z//R/87/y//L/8v/yv/I/8v/yf/J/8z/z//O/8//1P/U/9L/
0P/P/87/zP/N/8z/zP/N/8z/zv/P/9H/0v/S/9T/1P/T/9L/0v/P/9L/1P/T/9P/1f/V
/9b/1v/Y/9v/3P/d/93/3P/d/9//4f/h/+L/4f/i/+H/4v/i/9//3//i/+T/5P/i/+L/
4v/i/+H/4f/h/+H/3//d/9z/2//a/9n/2f/Y/9b/1P/U/9H/z//O/8r/yv/H/8X/wf+/
/7//vP+8/7//vP+5/7f/t/+1/7X/tf+z/6//r/+u/63/rf+s/6v/q/+s/6z/q/+r/6v/
qv+p/6n/qv+q/6z/rP+u/67/r/+y/7T/s/+z/7P/sv+x/7D/sf+z/7b/t/+4/7T/sv+1
/7j/uP+5/7n/t/+2/7X/sv+x/7L/sv+y/7L/s/+z/7L/sv+x/7H/sP+v/63/sP+x/7L/
s/+0/7H/r/+u/7D/rv+u/67/rv+s/6n/p/+l/6X/pf+m/6f/q/+n/6f/qP+l/6T/o/+j
/6f/qf+r/67/sP+r/6v/rP+t/6v/qf+p/67/r/+w/7D/r/+t/6v/rf+s/6v/qf+n/6j/
qP+p/6v/rP+t/63/q/+o/6T/n/+e/57/n/+f/5//nv+d/5z/mv+a/5j/mP+Y/5f/l/+Y
/5n/mv+b/5v/mP+V/5T/lP+T/5T/lf+V/5b/mf+Z/5n/mf+a/5//qf+2/8f/3P/1/xYA
PQBoAJEAuwDaANcAsgBtAAwAnv8t/9T+q/6o/rP+vP7F/tX+6v4D/xr/Lf87/07/X/9n
/27/df96/33/fv9+/3//f/+C/4T/h/+H/4X/gv+C/4b/iv+H/4P/g/+F/4j/iP+I/4f/
hv+A/3z/fv+A/4D/f/+C/4H/gf+C/4L/gv9//37/fP9//4H/fv9+/3//gP+A/4D/g/+B
/4H/gf+D/4H/gf+G/4b/hP+C/4L/gv+B/4P/hP+E/4X/hP+D/4P/hP+E/4T/hv+G/4X/
hP+E/4H/hP+F/4X/hv+J/4v/jP+M/47/jv+O/47/jf+P/5H/lP+X/5n/mv+Z/5r/mv+a
/5n/lf+X/5z/oP+i/6D/oP+g/6D/nv+d/5z/m/+X/5X/lP+T/5P/lf+Y/5r/lv+U/5T/
kf+N/4z/iP+I/4r/if+G/4X/gv9+/33/f/99/3v/ev97/33/ff99/3v/ev97/3v/e/94
/3b/dP9z/3f/eP94/3n/ff9+/3//gf+C/4L/hP+E/4X/hv+I/4z/i/+J/4j/h/+K/4v/
jP+P/5L/lv+Y/5r/lv+U/5f/mv+d/5//oP+f/6H/of+f/5//pP+k/6T/pP+p/6n/pv+k
/6b/qP+q/6z/rv+v/7H/tv+0/7T/tP+0/7P/sf+w/6//rv+v/7H/s/+z/6//r/+w/7P/
tP+1/7f/t/+3/7f/uP+4/7P/s/+0/7r/vf/A/8X/yf/J/8n/yP/N/8//0f/X/9X/1f/U
/9P/1v/Y/9v/3//i/+P/4//h/+D/3P/X/9b/2//f/+L/5f/l/+X/5f/k/+X/5P/l/+b/
5v/n/+n/6//s/+3/7f/q/+3/7v/w//H/8//1//b/+P/1//H/9//7//b/+f8DABYAJwA6
AFEAbACNALgA6QARATIBPwEsAQEBuABSAOX/hP89/yb/Lf82/zn/Qf9Q/2P/eP+V/63/
wP/L/9f/5v/z//b/9//9/wAABAAHAAgACgANAA0ADQAKAAoADgASAA8ACwALAA0AEAAQ
ABAAFQAWABIAEAAQABIAEgARABMAEwAUABYAGQAaABgAGAAaAB0AHwAcAB0AHwAhACIA
HwAhAB4AHQAhACUAJQAnACwALAAqACgAKQAoACYAJwAqACwALwAwADAAMQAzADQAMwA0
ADMAMQAzADQAMgA2ADgANwA3ADkAPgBAAEEARABEAEQARABDAEUARwBKAE0ATwBQAE8A
UABQAFAATwBLAEoATABNAEwATwBQAFEAUgBTAFMAUwBTAFIAUQBRAFEATgBNAE0ATABL
AEoASwBJAEkASABEAEQARQBFAEMAQwBBAD4APgBBAEAAPQA7ADsAOwA7ADsAOQA3ADcA
NgA1ADYANgA2ADcAOAA4ADcANwA1ADQAMwAzADcAOgA/AEIAPwA+AD4AQAA/AD0APAA7
AD4APwBAAEMAQQBCAEEAQABBAEAARABIAEgASQBJAEcASwBLAEkASQBKAEoASgBKAEUA
RABFAEYARwBIAEgASQBLAFAATgBOAE4ATgBNAEsASgBJAEkASQBKAEsASwBHAEcASABJ
AEoASwBNAE4ATQBMAEwATgBJAEkASgBNAE0ATQBPAFIAUwBUAFQAUQBPAE0ATwBOAE0A
SwBJAEoATABPAFMAUwBTAFIATwBQAE4ASwBMAE4ATwBPAE8ATgBNAEwASgBLAEoASwBM
AEsASwBMAE0AUABRAFEATgBQAFAAUQBRAE8ATwBOAE4AUQBPAEsASQBQAFkAXwBqAH8A
kgCnAMIA4wASAUcBbQGQAaEBjAFZAQwBogAvAMr/h/9q/3H/gv+J/4//nv+z/87/5//7
/w4AHwApADAAOwBEAEkASQBKAEwATQBMAE4AUQBRAFQAUgBTAFgAWABVAFEAUQBTAFYA
VgBWAFsAXABYAFYAVgBYAFgAVwBaAFkAWQBaAF4AXgBbAFoAWgBdAF8AXABcAF0AXgBe
AF4AYQBfAF8AYQBjAGEAYQBlAGYAZQBkAGQAZABjAGUAZQBmAGgAaABlAGUAZgBmAGgA
bABuAG8AbwBuAGoAbABuAG0AbQBvAHIAdAB1AHgAeAB4AHgAdwB3AHkAfAB/AH8AgAB/
AIAAfgB+AH0AeQB8AIAAgwCEAIEAgAB/AH4AfwCBAIMAhQCDAIEAgAB/AH4AfQB9AHwA
ewB6AHsAeQB5AHgAdAB0AHIAcQBuAG0AbABqAGsAbwBqAGcAZQBlAGQAYwBiAF8AYQBj
AGQAZQBlAGQAYwBjAGEAYABeAF0AXgBeAF4AXwBhAGIAZQBmAGQAYgBhAGIAYgBhAGEA
YQBhAGEAYQBjAGMAZABjAGIAYwBiAGYAagBpAGkAaABlAGkAaQBnAGcAaABoAGgAaABo
AGcAZQBkAGYAZwBnAGcAaQBpAGwAagBqAGoAagBoAGcAZwBqAGgAZgBkAGIAYgBhAGEA
YQBdAF0AXgBfAF8AWwBbAFwAWQBYAFcAVwBZAFkAWQBaAFwAWQBbAF4AXgBdAFwAXQBf
AF8AXwBeAFsAWQBXAFkAXABdAF0AXQBZAFgAWABZAFwAXQBdAFsAWQBWAFIAUgBPAE8A
TgBNAEoASQBIAEYASABGAEYARgBCAEEAQQBBAEAAQQBBAD4APgA+AD8APwA+AD0AOwA6
ADsAOwA/AEEAQAA9AEMAUABjAHwAlwC2ANkABgExAVsBegF9AWYBMQHcAHQAAQCa/1n/
SP9V/2T/bf93/4j/m/+0/8//5f/s//P///8KABMAGgAjACUAJgAoACkAJgAmACcAJQAm
ACQAJQAqACwAKQAlACUAJQAoACgAKAAqACoAJQAiACUAKAApACkAKwArACwALgAtACwA
KAAmACYAKQArACgAJwAnACcAJgAkACcAJQAlACQAJQAiACEAJQAmACUAJAAkACQAIwAl
ACUAJgAoACgAJQAlACYAJgAkACYAJgAlACUAJAAgACIAIwAjACQAJwArACwALAAuACwA
LAAsACsALAAvADMANwA3ADYAMwAyADQANgA3ADUANQA4ADoAOgA4ADYANAAyADQANQA2
ADcANAAzADMAMwAuAC0ALQAsACkAJgAlACEAHAAaABUAFAAXABcAFQAVABEADAAKAAsA
CAAFAAMAAwADAAMAAwABAP7//f/7//n/+f/4//f/9//3//b/9P/z//b/9v/2//f/9f/0
//X/9P/y//L/8//2//n/+f/6//v/+//7//v//f/9//7//f/8//z/+v/9/wAA///9//r/
9f/6//v/+v/7//z/+v/4//b/9//3//b/9v/4//n/+f/5//j/9//2//T/9v/1//b/9P/0
//T/9P/w/+//7//y//T/9P/0//T/8v/v/+3/6//p/+n/6v/r/+//6//r/+z/6v/q/+r/
6//v/+//7//w//D/6//r/+z/7f/t/+3/7//x//H/8f/w//H/7//t/+//8f/x//D/7//r
/+j/5v/l/+j/6//t/+3/7//s/+j/6P/l/+X/5P/j/+D/3//e/9z/3f/c/93/3v/a/9n/
2f/Z/9r/2//b/9j/2f/a/9z/3f/b/9v/2v/a/9X/0f/V/9n/3P/d/+X/+v8RACYAPwBe
AIEAqADXAAUBIgEdAfoAuwBgAO7/e/8g/+3+6P73/gD/B/8X/yj/P/9c/3P/gf+S/6X/
s/+8/7//wv/F/8f/yP/K/8v/y//M/87/zf/N/8r/yv/O/9L/0f/P/9H/0v/U/9P/0v/U
/9T/z//M/9H/1P/V/9X/0//R/9D/0P/S/9L/z//O/83/z//Q/8z/z//R/9P/1P/S/9X/
0//T/9H/0//R/9H/1v/W/9T/0v/T/9L/0P/R/9H/0v/U/9T/1f/X/9r/3P/a/9r/2P/V
/9T/1P/R/9T/1f/V/9b/2f/d/97/3v/g/+H/4v/j/+P/4P/h/+P/5f/m/+j/6P/q/+n/
6v/q/+f/5v/o/+n/6P/p/+r/6//s/+r/6f/o/+f/5f/j/+L/4f/c/9v/2//a/9b/0v/Q
/8v/yf/I/8T/xP/D/8H/vf+7/7z/uv+7/7//uf+1/7L/sf+z/7P/s/+x/6//r/+u/63/
qv+o/6b/pf+p/6r/qv+r/6r/qv+q/6v/q/+q/6v/qv+r/6z/rv+y/6//rf+s/6v/rv+v
/7D/s/+y/7T/tP+0/7D/rv+x/7T/uf+7/7z/u/+6/7n/tv+1/7b/tv+2/7b/tP+z/7H/
sP+z/7X/tv+3/7X/s/+x/67/qP+n/6r/sP+w/63/rP+r/6r/qP+n/6f/qv+m/6T/ov+g
/6L/o/+l/6f/pf+l/6b/p/+o/6P/ov+i/6X/pv+n/6n/qf+p/6n/qv+r/6f/qP+q/6r/
qf+o/6n/q/+r/6v/qv+m/6P/oP+h/6L/o/+j/6P/ov+i/6P/pf+l/6X/pP+h/6H/nv+a
/5r/l/+X/5b/lf+S/5H/kP+O/5H/kP+R/5L/kP+P/4//j/+O/4//j/+M/4n/iP+I/4f/
iP+J/4n/iv+P/5H/jf+J/4z/lf+d/6r/uf/I/+P/CAAvAFoAhQCpAMYAyQCuAHcAIACy
/zv/3v6v/qT+qf60/r3+xf7W/vH+CP8b/y//RP9R/1n/Yv9n/2r/b/90/3b/ef97/3z/
fv+B/4H/hP+C/4P/iP+J/4X/gP9//4P/hv+G/4b/iv+K/4X/gv+F/4j/if+J/4r/if+J
/4r/iv+K/4f/hv+H/4v/jv+M/4z/jf+O/47/kP+T/5H/kf+R/5P/kf+R/5b/mP+Y/5j/
mP+W/5P/k/+X/5j/mv+a/5j/mf+b/5z/nP+e/57/nf+d/5z/mP+a/5z/nf+f/6P/pv+o
/6n/rP+v/7D/sf+x/7L/tf+5/73/vf++/73/vv/B/8T/xv/F/8X/yP/K/8r/yP/I/8j/
yP/K/8v/zP/N/8r/yf/J/8n/x//H/8j/yP/E/8L/wv+//8D/wP+9/77/v/+//73/vf+6
/7b/tf+3/7X/s/+y/7P/sv+x/7D/rf+p/6n/qP+n/6z/rv+w/7P/sv+y/7H/sf+0/7T/
tP+1/7j/uP+6/7r/vP++/8H/xv/I/8n/y//N/9H/0f/R/9P/1v/a/9z/3v/e/97/4//o
/+r/6//r/+n/7//x//H/8//2//b/9v/2//z///8BAAQAAgADAAMAAwD/////AgAEAAYA
CAAKAAoACwANABIAEAAQABAAEAARABEAEgATABEAEQASABMAFwATABMAFAAUABQAFAAV
ABkAGQAZABoAHAAZABsAHgAgAB8AHgAfACUAJwApACoAJwAlACMAJQAnACkAKgArACwA
LAAtAC8AMAAxADEALwAxAC4AKgAqACsALQAuAC8AMAAvAC4ALAAuAC4AMAAyADAALwAv
AC8AMgAzADMAMAAyADIAMwAzADUANwA4ADoAOQA3ADMANQA+AEMARQBQAGMAcgCJAKoA
xwDuAB0BRwFsAYUBggFbARQBtABBANT/if9o/2f/eP+D/4n/mP+p/7r/z//r//r/BwAb
ACwANQA4ADkAPgBAAEMARQBGAEgASwBLAE0ASgBKAE4AUABNAEkASQBNAFAAUABQAFQA
VABPAEwATwBSAFMAUwBXAFcAWABaAFwAXABZAFgAWgBdAF8AXABcAF0AXgBeAGEAZQBk
AGUAaABrAGoAawBtAGwAaQBmAGgAaABnAGkAbgBwAHMAdAByAHEAcQBwAHIAdAB0AHMA
cwB2AA==
         </WaveFormData>
      </LeadData>
      <LeadData>
         <LeadByteCountTotal>10000</LeadByteCountTotal>
         <LeadTimeOffset>0</LeadTimeOffset>
         <LeadSampleCountTotal>5000</LeadSampleCountTotal>
         <LeadAmplitudeUnitsPerBit>4.88</LeadAmplitudeUnitsPerBit>
         <LeadAmplitudeUnits>��V</LeadAmplitudeUnits>
         <LeadHighLimit>2147483647</LeadHighLimit>
         <LeadLowLimit>268435456</LeadLowLimit>
         <LeadID>V4</LeadID>
         <LeadOffsetFirstSample>0</LeadOffsetFirstSample>
         <FirstSampleBaseline>0</FirstSampleBaseline>
         <LeadSampleSize>2</LeadSampleSize>
         <LeadOff>FALSE</LeadOff>
         <BaselineSway>FALSE</BaselineSway>
         <ExcessiveACNoise>FALSE</ExcessiveACNoise>
         <MuscleNoise>TRUE</MuscleNoise>
         <LeadDataCRC32>3379485559</LeadDataCRC32>
         <WaveFormData>
+v/6//r/+v/6//r/+v/6//r/+v/6//r/+v/6//r/+v/6//r/+v/6//v//P/9//7/AAAA
AAAAAAACAAIAAgACAAQABAAEAAQAAwACAAEAAAD+//7//v/+/wAA////////AQABAAIA
AgAAAP///f/8//v/+v/6//z//f/9//z/+//6//r/+f/4//v//f/+/////v/9//z/+v/9
////AAABAAYACAAJAAkABwAFAAQABAADAAQABAAEAAQAAgAFAAcABQAGAAYABQABAP7/
/P/3//X/9f/1//X/9f/2//X/9v/1//X/9P/0//L/8v/y//L/7//v/+7/7f/x//P/9f/3
//b/9f/0//T/8P/t/+v/6f/5//f/9f/9/wsAGAAqAEQAYwCHAK0A1gABASoBMAETAeUA
pgBNAOv/lP9e/0z/S/9P/1X/Xf9q/3v/jP+l/7v/xf/L/9T/3v/g/+b/7v/u/+z/6v/p
/+n/6v/r/+v/7P/t/+//8P/w//H/8f/x//D/8P/w/+//8f/y//L/8f/x//P/8//z//L/
8//z//P/9P/0//X/9P/2//f/+f/5//j/9//2//P/8v/y//P/8v/0//X/9f/1//b/9v/2
//b/+P/4//j/+P/5//j/9//3//f/9//7//3//v/9//3//P///wEAAgAFAAUABQAFAAcA
CAAJAAsADQAQABAAEQASABYAGgAcAB4AHQAgACAAHgAdAB8AHgAdAB0AHwAfAB8AGwAa
ABoAGgAaABsAHQAfAB0AGwAaABoAFgAUABEADwAPAAwACwAJAAsACAAEAAQABgAFAAUA
AwD9//z/+//8/////f/9//7/AAAAAP/////6//n/9//0//X/9v/3//b/9//2//P/9P/1
//b/+P/7//r/+f/5//j/+v/6//r//P/8//z//P/7//r/+f/4//n/+//8//z/+//7//v/
/v/+///////////////+//z//P/7//3/+v/6//z//P/+/wAA///+//3//P/+//z/+v/6
//r/+v/7//v/+//7//v//P/8//z//f/7//r/+f/4//j/+v/7//n/+P/3//f/+v/6//r/
+//7//z//f/9//3//f/8//z//f/9//3/AAD//////v/9//3//v8AAAMAAgACAAIAAQD7
//z//P/7////AAAAAP7//f/9//r/+//5//n/+f/4//X/8v/x/+//8v/y//P/9P/2//b/
9v/2//b/9f/0//P/8f/x//H/8f/w/+//7//u/+3/7//x//H/8//7/wUADwAcADAASgBl
AIsAtwDeAAMBHgEkAQcB0QCKADcA3/+O/1r/Tv9R/1X/Xf9r/3j/gf+Q/6n/v//J/8//
2v/g/+D/4v/s//L/8v/y//P/8P/u/+z/6f/r/+3/8P/y//P/9f/2//f/9v/2//b/9f/z
//T/9P/z//X/9//3//f/+P/5//n/+f/3//b/9v/0//b/9//5//n/+P/3//b/8//1//b/
+P/4//b/9//3//f/+//8//3//v////7//f/8//n/+P/3//f/+P/5//7/AQACAAEAAQAA
AAIAAwADAAUABwAHAAcACQAKAAsADQAPABIAEgATABQAFwAaABsAHAAfACIAIgAgAB4A
IQAhACEAIwAlACUAJQAjACIAIgAiACAAHwAfAB8AIAAfAB8AIAAaABgAFQATABUAEgAR
AA8ADwAMAAgACAAGAAUABQADAPz//P/8//7/AAD//wAAAgAEAAQAAwADAP7//f/7//j/
+P/4//j/9v/2//b/9P/2//j/+v/9/wEA/v/9//3//P/8//z//P/+//z//P/8//v/+v/5
//j/+f/8//7///////////8CAAIAAgABAAAA//8AAAAA//8AAAMABQACAAIAAAD+//7/
/v8AAAAAAAAAAAAA/v8AAAAAAgACAAIAAgD+//v/+P/1//f/+v/8//7/+//5//j/9//4
//j/+v/7//v/+v/5//n//P/8//z//f///wAAAQABAAIAAwADAAQAAwABAP//AAAEAAUA
BQAFAAEAAAAAAAEAAgACAAIAAQD7//z//P/7//3//v/+//z/+//7//j/+f/6//v//P/8
//v/+P/3//X/8//w/+7/7P/t/+7/7//w//L/8//0//X/8//z//P/8//w/+//7//u//P/
+f/3/+//8f/3//3/CQAYACoAPgBbAHsApQDYAAMBGgEUAfsAyQCGADUA3/+M/1j/Sv9P
/1f/Yf9p/3L/g/+a/6v/t//D/9H/2P/a/9z/4v/o/+z/7P/s/+3/7//w//H/8f/v/+//
8P/w/+//7//u/+3/8P/y//T/9f/0//T/8//x//L/9f/2//f/9//3//b/9f/0//L/8f/u
/+//8f/0//X/9//3//f/9f/z//T/9v/2//T/9f/1//X/+v/8//7/AAAAAP7//P/6//n/
+P/3//f/9//3//v//f8AAAEAAwAEAAMAAwACAAMABgAHAAgACwAMAA0ADwARABQAFAAV
ABYAFwAaABsAHAAaABwAGwAYABwAIQAjACUAJAAlACQAIwAhACAAIAAgAB4AHQAdAB0A
HQAbABoAGgAaABoAGQAZABsAGAAXABUAEwAOAAgABgAIAAkACwALAAUABAADAAQABgAD
AAIAAgAAAAAA///////////+//z//v/+//7//P/+//7//P/+//z//P/9/////f/9//7/
/v8AAAAAAAACAAIAAgACAAEAAQABAAEAAwADAAQABAADAAMAAwAGAAYACQAJAAkACQAL
AAoACAAIAAYABwADAAIABgAGAAgACgAHAAYABQAEAAAA/P/4//z/AAABAAIAAwAEAAMA
AwADAAMAAQACAAIAAgABAP///v/9//3//v8BAAMAAwACAAEAAQABAAAA////////AAAB
AAEAAgADAAMABAAEAAMAAgAEAAYABwAHAAcAAwACAAIAAwAFAAYABwAHAAQABgAHAAcA
BgAGAAUAAgAAAP//+//7//v/+//7//r//P/6//r/+f/4//b/9f/0//f/+P/5//r/+f/3
//X/8//1//X/9f/1//b/9//5//r/+f/3//n/9//5////BwATACYAPgBWAHUAnQDBAOQA
AwESAQgB4wCpAGIADwC3/3b/WP9U/1n/X/9r/3n/iP+X/6T/r/+7/8v/2f/i/+L/5P/m
/+7/8v/y//L/8//y//L/8v/x//P/8//0//T/8v/z//P/8//0//b/+P/5//f/+P/4//f/
9//5//n/+f/3//f/9v/1//j/+P/5//j/9v/3//n/+f/6//v//P/7//3//v8AAAAA/P/7
//n/9//5//r/+//8//7//v/+//7//f/8//v/+//8//3/AgAFAAQAAwADAAIAAgADAAMA
BQAGAAcACAALAAwADQAPABEAEgASABMAFAATABYAFwAYABkAHAAcABoAHAAfAB8AHwAe
AB8AHgAdAB4AHgAfACAAHQAbABoAGQAZABcAFgAWABQAFAATABMAEgAOAAwACQALAAgA
BAAEAAIAAQABAP///P/8//z//v/8//n/+P/4//v//P/8//3/+f/3//T/8P/z//T/9f/0
//b/9v/0//b/9P/0//X/9//3//f/+P/4//j/+P/4//r/+v/6//r/+f/6//v//P////z/
/P/7//n/+//7//7//v/9//3//f/9////AAAAAAIAAQADAAAAAAAAAP7//v/+/wAAAAD/
//7//f/8//3//f/9//3/+//8//z//P/9//v/+v/5//j/+P/6//v/+//6//n/+f/6//r/
+v/7//v//P/9//3/AAABAAEAAgADAAMAAwAGAAcABwAGAAUABQAEAAQABQAGAAYABgAF
AAQABgAHAAcABwAGAAQAAAAAAP//+//7//j/9//2//T/9f/0//X/9f/z//L/8v/y//D/
8P/w//D/8//z//P/8//0//X/9v/3//X/9f/2//b/8f/t//H/8//x//P//f8PACIAOABO
AG0AkQC5AOAABwEcARIB7wC1AGwAGwDJ/4T/YP9a/2H/Zf9n/2v/dP+D/5T/qf+7/8f/
z//U/9z/5P/m/+j/6v/q/+r/6//r/+z/7f/t/+3/7f/u/+7/8P/x//H/8f/x//L/8//z
//X/9v/2//X/9P/1//T/8//2//f/9//3//j/+P/5//j/9v/3//n/+f/7//v/+//5//j/
+P/5//j/+f/7//z//f/7//r/+f/4//r/+v/6//r//P/8//z//f/9//3/AQADAAQAAwAD
AAIABAAHAAkADQAJAAcABQAFAAgACQALAA0AEgAUABcAGgAaABwAHAAcABsAHgAeABwA
GgAdAB0AHQAbABsAGQAXABgAGgAdACAAHAAbABsAGwAbABkAGAAYABYAFgAVABUAEgAO
AAwACQAMAAoABwAIAAgABwAHAAUAAAAAAAAAAgAAAP3//P/8//r/+v/5//n/+P/5//n/
+P/3//b/9f/y//b/+P/4//z/+//6//r/+//5//n/+v/6//j/+P/4//r//P/8//z/+///
/wEAAwAHAAUABAACAP//AAABAAUABgAEAAMAAgABAAEAAAD+//7/AgAFAAMABAACAAIA
AgACAP///v/9//z/+//7//v/+//9//7//v/+/////f/8//v/+P/4//r/+//7//r/+f/5
//n/+P/3//f//P/+/wAAAQADAAMAAgACAAEAAQABAAQACAAJAAkACQAGAAQAAwADAAIA
AgACAAEA/v8AAAEAAQAAAAAA///8//z/+//3//f/9f/1//X/9P/2//T/9P/z//L/8P/v
/+7/7v/u/+7/7v/w//H/8v/z//H/8f/x//H/8//z//T/9P/z//P/7f/r//H/9//7/wsA
HgAsAEIAYwCFAKsA2gD/ABoBJgEPAdcAkgBBAOX/lv9q/1j/U/9Z/2X/b/90/33/iv+f
/6//v//N/9j/3v/k/+j/7P/v/+7/7f/t/+7/8P/y//P/8P/v/+//7v/u/+//7//v/+//
8P/x//H/8//0//T/8//0//f/+P/5//n/+f/4//f/9f/0//T/8v/z//X/+P/5//j/9//2
//P/9f/2//j/+P/7//3//v////z/+v/4//b/+f/6//v//P/5//j/9//3//j/+f/+/wEA
AgABAAEAAAAAAAEAAQADAAQABQAGAAkACQAJAAoACwAPABAAEgAUABMAFgAXABgAGwAe
AB4AHAAcAB8AHwAfAB8AIQAhACEAHwAeAB4AHgAdAB0AHgAfABsAGQAYABgAFQAUABIA
EQAPAAwACwAJAAsACgAIAAoACAAHAAcABQAAAAAAAAACAAAA/f/8//z//P/8//v/+//6
//v/+//6//r/+v/6//j/+P/4//b/+P/3//b/9v/3//r/+//9//7/+//6//n/+v/8//7/
AAABAP7//f/8//3/+//8//z/+//7//v//v/+/wAAAQACAAMAAwACAAAAAAD+////+//6
//v/+v/7//z/AAD6//r/+v/6//3//v///wAA/f/9//3//f///wAAAAAAAP3/+//6//n/
+P/4//r/+//8//z//P/9//z//P/8//3//f/+///////9//3//P/8/////////wIABQAH
AAgACQAHAAYABgAHAAcABgAFAAMA/v8AAAEAAQAEAAQAAwAAAP/////8//3//f/9//3/
/P/6//b/9P/x//L/8v/z//T/8v/y//L/8v/0//X/9v/3//T/8//y//H/8f/x//L/8v/3
//X/9f/1//P/8//9/wkAFAAmAEQAZQB9AKEAzgD3ABIBGgEJAd0AmgBPAPn/pP9k/0r/
Uf9Z/1//Z/92/4f/mv+r/7f/v//N/9z/4P/i/+b/6v/u/+7/7v/v//H/8v/z//P/8v/x
//H/8P/w//H/8f/x//P/9P/1//X/9//4//j/9//2//f/9v/1//j/+f/5//n/+v/6//v/
+v/4//n/+//7//v/+//7//n/9//4//r/+v/5//n/+P/3//n/+v/7//z///8AAAEAAgAA
AP7//P/7//v/+////wEAAwADAAQABAACAAMAAwAFAAcABwAHAAkADgAPABEAEwATABIA
EgASABQAGAAaABwAHgAiACMAIgAeAB8AHQAbAB8AIwAlACcAIwAiACIAIgAgAB8AHwAf
ABsAGQAYABgAGAAYABcAFwAVABIAEQAPAA8ADAAIAAgABgAFAAUAAwD+//7//v8AAAAA
/f/8//z//P/8//v/+//6//v/+//6//r/+v/6//j/+v/6//j/+v/3//b/9v/3//n/+f/6
//r//P/8//z//v/7//r/+f/3//j/+f/6//3//f/+//7//f/7//v//v/+/wEAAQABAAEA
///+//z//P8AAAMAAQACAAIAAAAAAAAAAgACAPz/+v/6//r/+v/6//v//P/9//3//v/+
//7////9//z/+//5//j/+f/5//f/9v/1//X/+v/8//7/AQD///7//f/7//3///8AAAIA
AAD///7/AAACAAMAAwADAP///v/+////AAAAAAAA//8AAAQABwAJAAYABAABAPz/+P/3
//P/8//0//X/9v/2//b/9P/0//P/9f/0//T/9P/y//L/8v/y//X/9f/1//X/9f/1//X/
9f/z//P/9P/0//f/9f/1//H/8f/3//v/AwAWAC4ARgBfAH8AowDOAPUADgEQAfkAyQCG
ADsA5/+W/17/UP9X/1n/W/9l/3D/gf+a/6//u//F/9X/3v/c/+L/6v/s/+//7v/t/+3/
7v/w//L/8//y//H/8f/w//L/8//z//P/9f/2//f/9//0//T/8//x//H/8//z//P/9v/3
//f/9//3//b/9v/0//X/9//6//v/+v/5//j/9f/z//T/9v/2//n/+//8//3//P/8//z/
/P/8//z//P/8//n/+P/3//f/+P/5//7/AQAEAAUABwAIAAgACQAJAAsACQAJAAkACwAQ
ABEAEwAVABgAGAAZABoAGgAcABwAHAAdACAAIAAeACAAIwAjACMAJQAnACcAJwAkACIA
IQAgACEAIQAiACMAHgAbABkAGAAYABgAFwAXABkAFgAVABMAEwAQAAwADAALAAkACAAF
AAEAAgADAAYABAABAAAAAAACAAIAAQABAP7//f/7//j/+f/6//v/+v/6//r/+P/6//j/
+P/5//v//f/9//7//v/+//7//v8AAAEAAgADAAMAAAD///7///8CAAQABQAFAAQAAwAF
AAQABQAFAAUABQADAAIAAAAAAAMABQACAAIAAgAAAAAAAAD///7//f/8//r//v///wAA
AQACAP///////////f/+//7//v/7//n/+P/3//j/+P/6//v//f/8//v/+//6//r/+v/7
//7/AAACAAMAAwADAAIAAgAAAP///v8AAAUABwAIAAkABwAGAAYABwAFAAQAAwABAAEA
BAAGAAcABgAGAAUAAgD9//v/9v/1//j/+f/6//r/+P/2//b/9f/1//T/9P/0//b/9v/2
//b/9//3//f/9//2//X/9P/z//X/9f/2//b/9//5//v/+f/3//v/AQALABwAMgBGAGMA
hwCtANIA+wAUARAB8QC5AHAAJQDR/4T/Xv9W/1f/Wf9j/3H/fv+P/6L/sf+7/83/1//c
/+L/6P/s/+7/8f/w/+//7//x//L/8//z//H/8f/y//L/9P/1//X/9f/3//j/+f/5//f/
+P/4//f/9v/3//b/9f/5//v//P/9//v/+v/6//j/9v/3//n/+f/6//v//P/7//n/+v/8
//z/+v/7//v/+//8//z//P/8/wAAAAAAAAAA///+//3//f/8//v//v///wIAAwAFAAYA
BgAHAAcACQAJAAkACQALAA8AEQAUABcAGAAWABUAFAAWABoAHAAeAB8AIgAiACAAHwAh
ACAAHwAkACcAKAApACUAJAAkACQAIQAfAB4AHQAZABcAFgAWABgAGgAbAB0AGwAYABcA
FQASAA4ACQAIAAkACQAKAAkABAAEAAQABgAFAAEA///+////AAAAAAEA//////7//P/7
//r/+f/2//n/+v/5//z//P/8//3/////////AAAAAAAAAAAAAAIAAQAAAP///f//////
//8BAAMABAAEAAMAAwADAAYABgAFAAUABQAFAAcABgAEAAQAAwAFAAIAAgACAAIA/P/6
//z//v8AAAIAAgADAAQABQADAAQABAAEAAEA///+//3//v/+/wAAAQD///7//f/9////
AAABAAMABAAEAAQAAwAAAP///f/8/wAAAQACAAYABwAHAAYABQAFAAYACAALAAsACgAJ
AAcABgAIAAkACQAIAAgABwAEAP///f/4//f/+f/7//3//v/8//r/+v/5//n/+P/4//j/
9v/2//b/9v/1//X/9f/1//P/8//z//P/9//5//z//v/5//P/9//3//H/8//9/w0AIAA0
AEgAXQB3AJsAxgDtAAwBFAEDAd0ApABbAAsAuv94/1z/Xf9h/2f/cf96/3//jP+f/7P/
wf/H/87/3P/m/+j/6P/t/+7/7//x//H/8v/z//P/8f/x//L/8v/w//H/8f/x//P/9P/1
//X/9f/2//b/9f/0//X/9P/z//X/9//4//n/+P/2//X/8v/z//X/+P/5//f/9//3//X/
9P/0//X/9P/3//n/+v/7//n/+P/3//b/+P/4//j/+P/4//j/+P/5//n/+f/9////AAD/
/////v8AAAEAAQADAAUABQAFAAcACgALAA0ADwAQABAAEQASABEAFAAVABYAGQAcABwA
GgAYABsAGwAbABsAGwAZABcAFwAYABoAHAAaABkAGQAZABkAFwAWABYAFgAWABUAFQAS
AA4ADAAJAAoACAAFAAYACAAHAAcABQD///7//f/+/////f/9//7/+//6//j/9//3//f/
9v/0//X/9v/3//b/9//2//P/9P/z//L/8v/z//X/9//6//z/+v/6//r//P/8//z//P/7
//3//f/9/////f/+//7//f//////AgACAAMAAwADAAMABAAEAAMABAACAAMA///+//z/
/P/8//z//P/8//z//f/+////AQACAAIAAgD+//v/+f/3//j/+P/6//v/+//6//n/+f/8
//z//P/9////AAABAAEA///9//r/+P/7//3///8EAAcACQAKAAsABgAEAAMAAwAEAAQA
BAADAAEABAAGAAcABwAGAAQAAAAAAP//+//7//v/+//7//r/+v/4//j/9//1//T/9P/0
//T/9P/0//T/9f/1//X/9f/3//f/9//3//f/9//4//j/9//z/+3/7f/z//3///8JACAA
MABCAFcAdwCjANYA/QAeASwBFwHrAKoAWwAHALb/dv9W/1n/Yf9n/2v/dP+B/5D/o/+x
/8P/0f/Y/97/5v/s//D/8f/w/+//7//w//L/9P/1//b/9//5//r/+f/5//j/9//3//j/
+f/5//r//P/9//3//P/9//z/+//8//3//f/9//7//v////7//v///wEAAQD////////9
////AAACAAIAAQABAAAA//8BAAIAAwAEAAQABAAEAAQABQAEAAMAAwABAAEABQAHAAsA
CwAMAAwACwALAAoACwANAA0ADQAPABIAEwAVABcAGgAaABsAHAAfACIAIwAkACMAJgAm
ACQAJAAnACcAJwArAC0ALQAtACkAKAAoACgAKQApACoAKwAoACUAIwAiACIAIgAhACEA
HwAcABsAGQAbABgAFAAUABEADwAOAAsACgAMAA4AEgAPAAsACQAIAAUABAACAAEABAAH
AAkACgAJAAgABwAEAAUABAABAAIAAgACAAMABQAGAAcACQAKAAkACAAHAAgABgAGAAYA
BQAHAAcABwAJAAkACgAKAAkACwALAA4ADgAPAA8ADwAPAA8ADgAMAAwADwARAA4ADgAM
AAoACgAKAAwADAAMAAwADgAQABQAEQAQAA8ADgALAAsACwALAAsADAAMAAwACwAJAAgA
BwAIAAgACgALAAsACgAJAAkACAAIAAgACQANAA4ADwAPABEAEQAQABAADwAPAA8AEgAU
ABUAFQAVABEAEAAQABEAEwAUABUAFQAPABAAEAAPABIAFAAVABQAEAAPAAsACwAJAAkA
CQAIAAoACAAIAAcABwAGAAYABgAEAAQABAAEAAcABwAHAAcABQAFAAUABQAHAAcACAAI
AAcABQAJAAsACQAHAAsAEwAoAEIAWABvAI8AuQDiAAsBKAEqARUB7QCoAFsACQC2/3r/
aP9t/3f/f/+H/4z/l/+o/8H/0f/X/93/5v/u//b//P8EAAYABgAGAAcABwAIAAkACQAJ
AAkACgAKAAoACwALAAsACwAMAA0ADQALAAwADAALAAwADwAQABEAEgATABMAEwATABIA
EgAQABAAEQATABMAEQARABEADwAQABIAFQAWABQAEwARAA8AEgASABIAEgAWABYAFgAW
ABYAFgAWABcAFwAXABsAHQAeAB0AHQAcABwAHQAdAB8AIQAhACEAIwAnACkALAAvADEA
MAAwADAAMgA2ADgAOgA6ADwAOwA4ADsAPwBAAEEAQQBDAEMAQwA/AD4APgA+AD0APQA+
AD8AQAA/AD8AQAA7ADoAOAA3ADYAMgAwAC0ALQAqACYAJgApACkAKgApACIAIgAiACQA
IgAfAB4AHgAfACAAIAAhAB8AHwAeABwAGgAaABoAGAAcABwAGgAcABwAHAAdAB8AHAAb
ABsAGgAaABoAGgAcAB0AHgAfAB8AIAAhACIAJQAkACQAIwAhACEAIQAkACQAJAAjACIA
IQAkACQAIwAkACUAJwAkACQAJAAiACIAIgAjACQAJQAmACYAJgAmACYAJAAiACIAIgAi
ACIAIgAjACMAIwAjACMAJAAkACQAIwAhACAAHwAdABwAHQAdACAAIAAgACEAIgAiACIA
IwAjACQAJQAlACcAJwAmACYAJQAlACUAKAAsAC0ALQAtAC0ALAAsAC0ALAAsACwAKwAl
ACYAJgAlACoALAAtACwALAArACcAJwAmACUAJAAiACEAHgAdABsAHQAeACAAIgAfAB4A
HQAcAB8AHwAfAB8AIgAjACQAJQAiACEAIQAgABsAGQAbAB8AHwAdACEAMwBMAGIAegCT
ALEA1QAAASsBQgE8AR8B7QCqAFkABQC6/4j/ev+D/4f/j/+b/6b/tf/O/93/5f/z/wEA
DAASABQAFgAaABwAHAAcAB0AHAAcABwAGwAdAB0AHgAeAB8AIQAiACMAIgAiACIAIQAj
ACQAJAAjACMAJQAlACUAJAAlACUAJQAjACIAIgAgACAAIQAjACMAJgAnACgAJwAnACgA
KgAqACgAKQApACkAKQAoACcAJgAoACgAKAAoACoAKgAqACsALQAtADEAMwAyADEAMQAw
ADAAMQAxADMANQA1ADUANwA7AD0AQABDAEUARABEAEQAQwBGAEcASABKAE4ATwBOAFAA
UwBTAFMAVABVAFQAUwBUAFQAVQBWAFQAUwBTAFMAUQBPAE4ATgBMAEwASwBLAEgARABC
AD8APwA8ADgAOAA6ADkAOQA3ADUANgA3ADoAOQA1ADMAMgAzADQANAA1ADMAMwAyADAA
LgAuAC4ALAAxADIAMQA0ADMAMgAyADMAMQAxADIAMgAyADIAMgA0ADMAMgAxAC8AMgAz
ADQANwA3ADgAOAA3ADYANQA3ADYAOQA7AD0APwA/AD4APAA8ADsAPQA6ADoAOAA2ADYA
NgA4ADoAPAA+ADsAOgA5ADgANAA0ADgAPAA8ADsAOgA5ADgANwA3ADcANwA0ADQAMwAy
ADQANQA3ADkAOAA4ADoAOwA4ADYANAAzADYAOAA6AD0APgA+AD4APQA9AD0APAA8AD8A
PwA/AEIAQgBDAEMAQwBAAD4APQA9AEEAQgBDAEMAQABCAEMAQwBGAEYARQBCAD4APQA5
ADkANwA3ADcANgA4ADYANgA1ADcANgA2ADYAOAA4ADgAOAA3ADcANwA3ADQAMwAyADEA
MgAzADUANgA5ADsANwAzADkAPwBDAE8AXgBsAIQApQDHAO0AEgE3AU4BTAE3AQkBygB7
ACUA2P+w/6T/n/+j/6v/sf+4/8v/3P/p//v/DQAXABwAIAAiACQAKgAvADAAMQAzADUA
NgA3ADcANwA3ADgAOAA2ADcANwA3ADkAOgA7ADsAOwA8ADwAOwA9AD8APwA/AD4APwA/
AD8APwA+AD4APAA8AD0APwA/AEEAQQBBAD8AQQBCAEQARABBAEEAQAA/AEMARABFAEYA
RQBEAEMAQgBDAEQARQBHAEUARQBJAEsATQBNAE4ATgBMAE0ATQBPAFEAUQBRAFMAWQBb
AF4AYQBjAGIAYgBiAGMAZgBnAGgAZwBqAGoAaABrAG8AcABxAHIAcwByAHEAbwBuAG4A
bgBtAG0AbgBvAG8AbQBsAGwAagBqAGkAaQBnAGQAYwBhAGIAYABdAF4AYABfAF8AXQBa
AFoAWgBcAFoAVwBWAFYAVQBUAFIAUQBNAE0ATABKAE8AUgBVAFYAVQBUAFEAUgBQAFAA
UQBTAFMAUwBUAFQAVQBWAFcAWgBaAFoAWgBZAFkAWQBZAFsAXQBeAF4AXQBfAF8AYgBi
AGMAYwBjAGMAZQBkAGIAYgBjAGUAYgBiAGUAZABlAGYAZABkAGQAZABgAFwAXgBgAGAA
YABgAGEAYwBlAGcAZgBmAGUAZABkAGMAYwBjAGQAZABmAGcAZgBkAGIAYQBkAGQAZABl
AGcAaABpAGkAawBrAGoAagBrAGsAawBuAHMAdQB2AHcAcwByAHIAcwB2AHYAdgB1AHIA
dAB1AHUAdgB2AHUAcgBvAG0AaABnAGoAawBsAGwAagBoAGgAZwBqAGoAawBsAGsAagBp
AGgAZwBnAGcAZwBqAGsAbABtAG4AbwBxAHIAbwBtAGkAbwB3AHkAdwB/AI4AnACyANEA
7QARATwBYwGEAZoBkwFtATYB7QCbAEYABADi/93/4//p/+//+v8FAAwAHQAzAD0ARQBU
AGIAaABqAGoAcQByAHMAdQB1AHYAdwB3AHkAeQB6AHoAegB7AHsAewB7AHwAfQB9AH8A
gACAAH8AfwCBAIEAgQCFAIcAiACJAIkAiACIAIYAhQCFAIYAhQCHAIcAhwCFAIgAigCN
AI4AkACRAJEAkQCRAJAAjwCOAI8AjgCNAIwAkQCUAJcAmwCZAJcAmQCZAJkAmQCaAJoA
ngCfAA==
         </WaveFormData>
      </LeadData>
      <LeadData>
         <LeadByteCountTotal>10000</LeadByteCountTotal>
         <LeadTimeOffset>0</LeadTimeOffset>
         <LeadSampleCountTotal>5000</LeadSampleCountTotal>
         <LeadAmplitudeUnitsPerBit>4.88</LeadAmplitudeUnitsPerBit>
         <LeadAmplitudeUnits>��V</LeadAmplitudeUnits>
         <LeadHighLimit>2147483647</LeadHighLimit>
         <LeadLowLimit>268435456</LeadLowLimit>
         <LeadID>V5</LeadID>
         <LeadOffsetFirstSample>0</LeadOffsetFirstSample>
         <FirstSampleBaseline>0</FirstSampleBaseline>
         <LeadSampleSize>2</LeadSampleSize>
         <LeadOff>FALSE</LeadOff>
         <BaselineSway>FALSE</BaselineSway>
         <ExcessiveACNoise>FALSE</ExcessiveACNoise>
         <MuscleNoise>TRUE</MuscleNoise>
         <LeadDataCRC32>2457147061</LeadDataCRC32>
         <WaveFormData>
BAAEAAQABAAEAAQABAAEAAQABAAEAAQABAAEAAQABAAGAAYABgAGAAcACAAJAAoADAAM
AAwADAAMAAwADAAMAA4ADgAOAA4ADQAMAAsACgAKAAoACgAKAAoACQAJAAkACwALAAwA
DAALAAoABwAFAAUABQAFAAUABwAHAAYABgAFAAUABAADAAQABwAJAAoABwAIAAUAAwAF
AAgACgANABAAEQATABMAEgAQAA8ADAAOAA8ADwAPAA8ADwAQABIAEQARABEADwAMAAkA
BgACAAEAAAD///7////+//7//v8AAAAA/v/+//7//v/+//7//P/7//n/9v/5//v//v8B
AP//////////+//3//X/8/8CAAAA+v8AAAwAFgAjADUATgBpAIgApwDLAPEA/ADnAM4A
pwBuACkA5v+2/5//lf+R/5b/m/+l/6z/t//J/9r/4P/h/+b/7P/u//H/+P/2//X/9P/1
//X/9f/2//b/+P/4//j/+f/7//v/+//7//n/+P/3//f/+f/5//n/+P/6//v//P/8//z/
+//6//r//P/7//v/+//9//3//v/+//z//f/9//v/9//6//r/+v/9//3//P/8//7//v/+
//7/AQABAAEAAQD///////8AAAAAAAACAAQAAgACAAQABAAHAAkACgANAAsACwAMAA4A
EAASABUAFQAZABoAGgAdACAAIwAlACUAJgAnACcAJwAmACgAJwAmACYAKgAqACoAJwAm
ACUAJAAkACUAJgAoACQAIQAgAB8AGgAZABgAFAASABIAEAAMAA0ADQAMAAsADAAMAAsA
CgAEAAIAAQAEAAcAAwAEAAUABwAHAAYABQADAP///f/6//v//P/9//7//P/7//n/+P/7
//z//v8AAP///v/8//v//P/7////AgAAAAAA///////////+//3///8AAAEAAQD/////
AgACAAQABwAFAAUAAwADAAIAAgAFAAIA///+/wEAAQACAAIAAAAAAAAAAAADAAIAAAAA
AAAAAAABAAEAAQABAP//AAAAAAAAAgAAAP///f////////8BAAAA/v/9//z/////////
/////wAAAAAAAAQAAgABAAEAAgACAAMABgAEAAUABAADAAUABgAFAAgACQAJAAkACAAE
AAMAAwADAAQABQAEAAMAAgABAP//AAD///7//f/8//n/9//1//T/9//2//f/+P/4//j/
+P/4//f/9//2//X/8//0//X/9f/0//P/8v/x/+//8f/z//L/8v/6/wIACAAQACEAMwBI
AGUAiACpAMUA4QDqANsAugCNAFgAGwDc/67/m/+V/5X/mP+j/6v/rv+1/8f/2P/c/9//
5v/q/+j/6f/y//T/9f/2//n/9v/z//H/7v/x//L/8//1//j/+f/6//v/+f/4//f/9//3
//f/9//2//j/+f/6//r/+//7//v//P/6//n/+f/5//v/+//8//z/+//7//r/9//3//r/
+v/6//v/+//6//r//f/+////AAD///////////z/+//6//r/+//8////AgAAAAAAAgAC
AAMABQAGAAkACQAJAAoADAAPABAAEgARABUAFgAWABkAHAAfACEAIQAkACUAJQAlACMA
JgAmACYAJgAqACoAKgAmACYAJgAmACYAJQAkACQAJQAjACMAIwAdABsAGQAUABQAFAAS
AA4ADgANAAsACQAGAAYABQAEAP///v/+/wIABQABAAIAAwAEAAUABQAFAAIA///+//z/
+v/6//r/+v/6//n/9//2//r//P///wIAAQAAAP7//f/9//v//v8AAP7//v/9//3//f/9
//z/+//+/wAAAgADAAMAAwAGAAYAAwAFAAIAAQADAAMAAgACAAgABgAEAAQAAgABAAEA
AAABAAIAAwAEAAUAAwADAAQABgAGAAYABgABAP///f/7//7/AAABAAIAAAD+//3/+//9
//3//f///////v/+//7/AAABAAIAAwAFAAYABgAGAAoACAAHAAcABQAEAAQABgAJAAsA
CwALAAkACAAFAAYACQAJAAkACAAEAAMAAwADAAQABQAEAAMAAwABAP7//v8BAAIAAwAE
AAEA///9//z/+v/2//T/8v/z//T/9f/2//r/+//7//v/+v/6//r/+f/4//f/9v/1//f/
/f/7//T/9P/6//7/BgASAB8ALQBAAFsAfgCnAM0A4QDgANEAtACJAFQAGQDa/6r/mf+X
/5f/nP+j/6n/sv/D/83/1P/c/+X/6P/o/+j/7f/y//P/8//z//X/9//3//j/+P/3//b/
9f/1//P/8//z//P/9//4//n/+//6//n/+P/2//f/+f/7//z/+//7//v//P/5//f/9v/1
//b/9//5//r/+v/7//v/+f/3//r/+v/6//r/+f/3//b/+//+/wEABAABAP///f/7//v/
+//7//z//P/8//7/AAADAAQABwAIAAcABwAGAAcACAAJAAsADgAQABIAFQAVABkAGgAa
AB0AHQAfACAAHwAfAB8AHgAdACEAJgAoACoAJwAqACkAKAAkACQAJAAkACIAIQAgACAA
HgAbABoAGQAYABkAGgAYABcAGAAXABQAEAANAAkABQAIAAoACwAMAAYABAADAAYABgAB
AAEAAQABAAEAAAD//wEA//////7//v/+//7//v///////v/+//z//P/9//7//v/+//3/
/f////3/AAACAAIAAgABAAEAAAABAAEAAQACAAIAAgABAAEAAQAEAAQABgAJAAcABwAF
AAUABAAEAAUAAgD///7/AgADAAUABgAFAAQAAwACAP//9//z//X/+v/7//z//f/+////
/////////f/+//7//v/8//r/+f/3//r/+//8/////f/8//z//P/8//v/+v/5//v//P/8
//z////+//7///////7//v8AAAEAAwADAAMAAAAAAP7/AAACAAMABAAEAAMAAwAEAAUA
AwADAAEA///9//v/+P/4//j/+P/4//j/+P/3//b/9v/0//L/8v/y//X/9v/3//j/9v/1
//P/8f/x//L/8//z//T/9f/2//f/9//z//X/9P/y//b/+v8EABQAJwA5AFIAcQCOAKsA
xQDVANAAuwCWAGcAMADx/7j/nP+R/43/kf+c/6f/s/+6/7//w//K/9b/4f/m/+b/5P/n
/+7/8P/x//L/9f/y//H/8f/w//L/8v/y//P/8f/x//H/8f/0//T/9P/1//X/9f/1//T/
8v/z//T/9P/0//P/8v/y//X/9f/2//f/9f/1//b/9v/3//n/+v/5//n//P/8//z/+//5
//b/9P/4//j/+P/4//v/+//7//v/+f/5//n/+v/8//z//v8AAP7//v8AAAAAAAABAAEA
AwAFAAUABgAIAAoADAAPAA8AEQASABIAFQAUABcAGQAZABwAHQAdAB0AHQAgACAAIAAe
ACIAIgAiACIAIgAiACIAHgAdABwAHAAcABkAGAAXABMAEwATABAADgAOAAwACAAKAAkA
BwAFAAIAAgABAAAA/f/8//z/AAAAAPv/+//7//3///8AAAEA/v/5//b/8v/0//b/+P/6
//v/+//6//r/+v/6//v//P/8//z/+//7//n/9//6//z//P/8//v/+//9////AAABAP//
/v/9//v/+//7//7//v/+/wEA/////wIAAwADAAQABgAEAAIAAgACAAEAAQAAAAIABAAB
AAAA///+//3//f/9//3//f/+//7//v////7//v/9//v/+//7//3//f/8//z//P/9//3/
/f/9//3//v/+//7/AwACAAIAAwAEAAQABQAIAAcACQAJAAkACgAKAAgACgAJAAkACQAI
AAkACQAKAAsACQAJAAcABQAFAAMAAAAAAP3//P/7//r/+f/5//n/+v/4//b/9v/2//b/
9v/2//b/9//3//b/9f/2//j/+v/7//n/+f/5//n/9f/x//X/9v/0//T/+v8IABgAKQA7
AFAAbQCMAK8A0wDpAOYAzQCoAHkAQgADAMr/pv+b/5n/m/+e/6H/p/+u/7n/x//U/97/
4f/k/+j/7v/v//D/8f/x//H/8//x//H/8v/y//L/8v/y//P/9P/1//b/9//2//b/9v/3
//j/+f/6//r/+P/5//r/+v/5//n/+f/6//v/+//8//3//P/7//v/+v/7//3//v/9//r/
/P/7//r//P/9//3//v/9//z/+//6//3//f/9//3//v///wAAAgAAAAAAAgAEAAIAAgAE
AAQACAALAA0AEQAOAAsACQAIAAoADAAPAA8AFQAYABoAHwAeACEAIwAjACIAIwAjACMA
IgAkACMAIgAfACIAIQAgACIAJAAmACgAJQAjACEAIAAgAB0AHAAbABkAGQAZABYAEwAS
AA8ACgALAAsACgAJAAoACgAJAAgAAwACAAIABgAEAP////////3//f/8//v//P/7//z/
/P/7//r/+f/4//v//f/+/wAA///+//7//v/+//7//f/9//3/+//+/wAAAAAAAP////8E
AAcACQALAAoACAAGAAMABQAFAAgACAAHAAkABgAFAAMAAwACAAIACQAIAAcACAAGAAcA
BQAEAAMAAgABAAAA//////////8BAAIAAgACAAQAAgABAP///f/9//3///////7//v/+
//7//f/8//v/AAACAAMABAAIAAYABQAFAAQABAAFAAgACwANAA0ADQALAAoABwAIAAkA
CQAJAAgABwAHAAgACQAJAAkABwAFAAMAAQD+//7//f/8//v/+v/5//n/+f/6//n/9v/1
//T/9v/2//b/9v/4//n/+f/5//j/+P/4//f/9//3//f/9//3//f/8f/u//T/+P/6/wQA
FAAfAC8ASgBjAIIApwDJAOEA8ADhALoAjQBaABkA3P+2/5//kf+P/5r/pf+n/6j/sf+9
/8j/0v/d/+L/5v/q/+//8v/y//H/8P/x//P/8//0//T/8f/w/+//7//v/+//7//v//D/
8P/w//H/8v/z//T/9P/1//f/+f/6//r/+f/4//j/9v/1//X/9f/2//f/+f/6//n/+f/4
//X/9f/4//j/+P/8//3//f/+//z/+v/4//b/+v/7//z//f/8//v/+v/6//r/+v/8//7/
/v/+/wAAAAAAAAEAAQADAAQABQAHAAoADAAMAA0ACwAQABIAEwAXABYAGQAbABsAHgAf
AB8AHwAfACIAIgAiACIAJgAmACYAIwAiACEAIAAfAB8AHwAgABwAGQAYABcAEwATABMA
EAAOAA4ADAAIAAkACQAIAAcABgAGAAUABAD///7//v8CAAIA/f/9//3//f/9//z/+//9
//v/+//6//j/+P/4//j/9//3//b/9v/0//T/9f/2//j/+v/7//3/+v/3//n/+v/8//7/
//8BAAAA///9//v//P/8//z/+//7//v//v/+/wAAAwABAAEAAQABAAAAAAABAP7/+//6
//z/+//7//r//v/6//j/+v/4//v//P/9//7/+//7//v/+//9//7//v/+//z/+v/5//f/
9f/1//X/9//4//j/+f/6//n/+f/5//n/+//8//z//P/8//r/+f/5//z//P/9/wAAAwAF
AAUABQAGAAYABAAGAAYABQAEAAIAAQABAAIAAwADAAMAAQD///7//f/7//z//P/8//z/
/P/3//X/8//y//T/8v/y//L/8v/y//L/8v/0//X/9f/1//L/8v/y//H/8f/x//H/8f/3
//X/9f/2//L/8v/2//7/BgAVAC8ASABbAHQAmQC7ANMA3gDZALwAkwBiACkA6v+y/5f/
kf+V/5b/nf+p/7L/u//H/8z/0P/b/+T/6P/q/+3/7P/u/+//8P/z//P/8//0//T/8//y
//H/8f/x//H/8f/x//L/8v/y//P/9P/1//b/9v/z//P/8//y//T/9f/2//j/+v/5//n/
+f/3//f/+P/4//b/9//3//X/8//2//b/9v/2//X/8//y//X/9v/3//j//P/9//7////8
//v/+v/6//j/+P/6//z//f/+/wEAAgAAAAEAAQADAAUABQAGAAgACgAMAA8ADwAQABAA
DwARABMAFwAaABsAHwAhACIAIwAgACAAHQAaAB4AJAAmACgAJAAkACQAJAAhAB8AHQAc
ABwAGQAYABcAFQAVABUAEgAQABAADgAKAAoACQAHAAUAAgACAAEAAAD7//r/+v/+//7/
+f/5//n/+//7//r/+f/7//n/+f/4//j/+P/4//j/9//3//b/9v/1//T/9P/0//b/9v/1
//X/9//1//j/+v/3//b/9P/z//b/9//3//f/+f/6//v/+//6//n/+//6//z////9//3/
/P/7//n/+P////7//f/+//z/+//7//r//v/8//j/9v/2//b/9v/2//f/+P/5//n/+v/6
//r//P/6//n/9//2//X/9P/1//P/8v/y//L/9//5//v//f/9//z/+v/4//z//P/9////
/f/8//z//v///wEAAQABAP7//v/8//7/AQABAAEAAAABAAMABgAJAAUAAwD///v/9//1
//L/8v/0//T/9P/0//T/8//y//L/9P/y//L/8v/w//D/8P/w//P/8//y//H/8f/y//P/
8//z//P/8//z//X/8f/x/+7/7v/y//T/+P8IABsALQBAAFcAdACXALkAzQDWAMsAqgCB
AFIAFwDY/6j/l/+T/4//kP+X/53/qP+5/8f/zv/W/+P/6P/k/+b/7f/u/+7/7f/s/+3/
7v/v//H/8v/x//D/7//v//D/8f/y//P/9v/2//b/9//1//P/8f/u/+7/7//w//D/8v/z
//T/9v/2//X/9f/1//f/9//4//j/9//3//b/8//v//L/8v/y//b/9//3//j/+v/6//r/
+v/6//n/+P/3//X/9f/1//b/+P/4//r//P///wAAAwAEAAQABQAFAAcABQAFAAYACAAM
AA4AEQARABMAFAAUABcAFwAZABoAGQAcAB0AHQAdAB0AIAAgACAAIAAkACQAJAAhACAA
HwAeAB0AHQAdAB4AGwAXABUAEwATABMAEwAQAA8AEAAPAAwACgAJAAcABQACAAIAAQAA
AP7//v///wQAAgD9//3//f/9//3//P/7//n/9//3//b/+P/4//j/+P/5//n/+P/4//f/
9v/2//b/9//4//j/+f/7//n//P/+/wAAAAD//////v/9//v/+f/9//7///////3//f8A
AAAAAAADAAEAAQD//////v/+/wAA/v/8//z//v/9//3//P/6//r/+v/6//f/+v/7//z/
/f/+//v/+//7//v/+//8//z//P/7//j/9v/z//T/9f/2//n/+f/4//j/+P/3//f/9//3
//z//v///wAAAgAAAP/////9//z//P/+/wIABQAGAAcABgAGAAQABgAEAAMAAgAAAAAA
AQADAAUABQAFAAMAAQD8//n/9f/0//X/9v/3//j/9v/1//T/9P/0//L/8v/y//L/8v/y
//L/9f/1//T/8//y//L/8v/x//P/8//z//P/8//1//X/8v/w//L/9v/+/wwAHQArAEIA
XwB8AJsAvQDXANgAxQCgAG8APgADAMb/ov+V/4//jf+U/53/pf+y/73/xf/M/9j/3//g
/+T/6P/r/+7/7v/t/+z/7f/v/+//8P/w/+7/7v/u/+//7//v/+//7//y//L/8v/z//H/
8f/x//D/7v/v//D/8P/y//P/9P/2//T/8//z//P/8f/x//L/8v/1//f/+P/3//P/9v/2
//b/9f/1//T/9P/2//b/9v/2//n/+f/5//n/+f/5//n/+v/3//b/9//4//v//P///wAA
AAABAAEAAwADAAMABAAGAAwADgARABEAEAAQAA8AEQAUABcAGQAZABsAHQAeAB8AHAAe
AB0AHAAfACQAJQAmACQAJAAkACQAHwAdABsAGgAWABMAEgARABEAEwAVABQAEwAUABMA
EAANAAsACAAFAAUABgAGAAYAAQAAAAAABAADAP3//P/7//z//f/9//3//f/7//v/+v/5
//j/9//2//j/+f/5//r/+v/6//v//P/+//7//f/9/////f8AAAIAAAD+//v/+f/7//3/
/v///wIAAgACAAEA/////wIAAgAAAAMAAQABAAMAAwACAAIABAACAAAAAAAAAAEA/f/6
//3//v///wAAAgADAAQABQADAAQABAAEAAIAAAD///3//f/9//3///////7//v/+/wAA
AQACAAMABAAEAAMAAgABAP7//P/7//7/AAADAAgABgAHAAYABQAIAAoACgAOAA4ADQAM
AAoACQAJAAoACwAJAAkABwAFAAIA///7//r//f/+////AAD+//3//P/8//z/+v/6//r/
+P/4//j/+P/3//f/9v/1//P/9P/1//X/+f/7//3////7//f/+f/4//L/8P/4/wQAFgAn
ADUARABXAHQAmQC7ANcA4gDXAMAAmQBqADMA9v+8/53/mf+X/5r/pf+r/67/s//B/9D/
1v/X/9z/5v/u/+//7P/v//H/8//3//n/+f/6//r/+P/4//j/+f/3//f/9//3//r/+v/6
//v//f/9//3//P/5//n/+f/4//z//f/+/wAA///9//z/+//8//3///8AAAAAAQABAP//
+v/8//v/+v/9////AAACAAEAAAD///7///////////8AAAEAAgAEAAIAAgAEAAYABAAE
AAYABgAIAAkACQALAA0ADQAOABAAEgAUABcAFwAZABoAGgAdAB4AIQAjACMAJgAnACcA
JwAmACgAJwAmACMAJgAlACQAJAAmACgAKgAoACcAJgAmACQAIQAgAB8AHwAfAB8AHAAZ
ABgAFQAQABIAEQAPAA0ADQAOAA4ADgAIAAYABQAIAAkABQAGAAcABgAFAAMAAQABAP//
///+/wAAAAAAAAAAAAD///3//P/6//r/+//8/wAAAgADAAUABAABAAMABAAGAAYABQAF
AAQABQAFAAUABgAGAAYABQAHAAcACgAKAAoADQALAAsADAANAA0ADgAOAAoABgAEAAQA
BAAGAAYABgAGAAcABwAHAAcACQAKAAoACgAJAAYABAABAAMAAwADAAUABQAEAAQABAAH
AAcABwAHAAkACgAKAAoACgAGAAMAAQAFAAYACAAMAA4AEQASABMAEQAQAA0ADgANAA0A
DQAMAAwADQAPABEAEAAPAAwACQAJAAcABAAEAAQABAAEAAQAAgABAAAAAAAAAP7//v/+
/wAAAAAAAAAAAQABAAAA/////wAAAQABAP//////////AQD9//f/9v/8/wIAAgAIABoA
KQA1AEYAXwCEAK0AzwDrAPwA7wDQAKcAcgA5AP7/xv+n/5//of+k/6f/r/+2/7//y//U
/97/6//s/+7/9v/5//z//P/7//r/+//9//3//v/+/wAAAAAAAAEA//////////8AAAAA
AAABAAMAAwADAAIAAQABAAEAAAABAAEAAQACAAMAAwAEAAUAAwADAAQABAACAAMAAwAB
AAAABAAFAAYABQAFAAQABAAIAAgACAAIAAkACQAJAAkABwAHAAcACAAGAAYACAAKAAsA
DAAPABAADwAPAA4ADwARABEAEgAUABgAGgAdAB0AHwAgACAAIwAmACkAKwArACwALQAt
AC0AKwAuAC4ALgAvADQANQA2ADMAMgAxADAAMQAxADEAMgAtACkAJwAlACUAJQAlACIA
IAAgAB4AGgAaABkAFwAVABMAEgAQAA4ADgAOAA8AFAARAAsACgAJAAgABwAFAAMACAAJ
AAwADgANAAwACwAKAAgABwAFAAQABgAGAAcACAAJAAoACgALAAkABwAKAAwACgAKAAkA
CQAIAAkACQAJAAoACgAKAAkACgALAA8AEAAOABEADwAPAA8ADwAOAA4AEgAQAA4ADgAM
AAsACwAKAAwADAAMAAwADQAPABQAEQAQAA8ADgANAA0ADQANAAsADAAMAAwADgAMAAsA
CQAJAAkACQALAAkACAAIAAgACAAHAAYABQAKAAwADQAOABAADgANAA0ADgAOAA8AEgAR
ABMAEwATABAAEAAOABAAEgATABQAFAASABEAEQARABQAFQAUABMADwANAAoACgAIAAgA
CAAIAAgABwAGAAYACAAGAAYABgAFAAQAAwACAAQABQAFAAUAAwAEAAUABQAFAAUABQAF
AAUAAwAFAAYABAAAAAIACAAWAC0APwBQAGkAiACpAM0A5QDqAOMAygCdAGwANwD0/8L/
rf+p/6n/sP+1/7f/vP/F/9f/4v/i/+X/6v/u//L/9/8AAP///////wEA/////wAAAAAA
AAAAAAABAAMAAwADAAMAAgACAAIAAwADAAMAAwACAAQABQAGAAYACAAJAAoADAALAAkA
CAAHAAcABwAIAAgABwAHAAYAAwAEAAgACQAKAAkABwAEAAIABgAGAAYABgAIAAkACgAL
AAsACwALAAwADAAMAA4AEAAOAA4AEAAQAA4ADwAPABEAEwATABQAFgAcAB4AIQAhACEA
IgAiACUAKAArAC0ALQAsAC0ALQAtAC4AMgAzADQANAA4ADgAOAA1ADQAMwAyADEAMQAx
ADIAMQAvAC8ALwAsACsAKgAmACIAIgAgABwAHAAbABkAFwAZABoAGgAaABQAEgARABQA
EgANAA0ADQAOAA8ADwAPAA8ADQANAAwACgAKAAoACgALAAsACgAKAAwADAANAA4ADQAM
AAoACQAJAAcACgAMAA0ADgAOAA8AEAARABEAEQARABAADwANAA8ADwASABIADwARAA4A
DQAQABEAEQASABQAEgAQABAAEgARABEAEAASABIAEgASABEAEQARABEAEAAPAA4ADgAO
AA4ADgAPAA8ADwAPABEAEgASABIAEAAOAA0ACwAJAAkACQALAAwADAANAA4ADwAPAA8A
DwAPABAAEAAQABIAEAAPAA8AEAAQABEAFAAVABcAFwAXABgAGAAWABgAFwAXABcAFgAS
ABEAEQARABMAFQAVABUAFQATABAAEAAPAA4ADQAMAAkABwAFAAQABwAGAAcACAAHAAYA
BQAEAAcABwAGAAUABgAIAAoACwAIAAcABgAFAP///f///wQAAgAAAAAAEAAkADUARQBa
AHEAjACtANUA6QDsANsAugCPAFoAHQDi/7T/pf+j/6H/pv+x/7X/vv/P/9n/3P/k/+//
9v/6//z//f8AAP///////wEA/////wAAAAD+//7//v///wIAAwAEAAUABQAEAAMAAwAF
AAUABQAEAAQABQAGAAYABQAFAAUABgAGAAUABQAFAAQAAwADAAIABAAHAAkACQAHAAoA
CgAKAAoACQAHAAYABgAGAAYABgAHAAcABwAHAAkACQAJAAoADAAMAA4AEAAOAA4AEAAQ
AA4ADwAPABEAEwATABQAFgAbAB4AIgAjACQAJAAjACUAJQAnACgAJwArAC0ALgAvADEA
NAA0ADQAMwA2ADUANAA1ADYANwA4ADQAMwAyADIAMAAtACwAKwApACkAKQAmACMAIgAf
ABoAGAAXABUAEwAUABQAEwASABIAEgATABgAFQAPAA4ADQAQABEAEQARAA8ADQANAAwA
CwAKAAkACAAMAA0ADQAOAAwADAANAA4ADAAMAAsACwANAAsADgAQAA0ADAAKAAkACwAN
AA4ADwAQABAAEAAPAA4ADQAPAA4AEAAVABUAFwAVABUAFAAUABgAFgAUABQAEgARABEA
EAASABQAFgAYABQAEwASABEADgANABEAFgAWABMAEgARABAAEQARABEAEQAPAA4ADAAK
AA4ADgAPAA8ADwAPAA8AEQAQAA4ADQAMABAAEQASABMAFAAUABMAEgAUABIAEQARABIA
EgATABYAFQAXABcAFwAUABQAEgAUABcAGQAbABwAGgAZABkAGQAbABsAGQAXABUAEwAQ
ABAADwAOAA0ADAAKAAkACAAIAAkACAAJAAoACgAKAAoACgALAAsACgAJAAYABgAGAAUA
BwAHAAcABwALAAsACQAEAAgADAAQABYAIgAtAEEAWgB1AJIAsQDPAOUA6ADdAMAAlQBi
ACUA6P/G/7X/q/+p/7D/s/+1/8L/zf/T/+D/7v/1//b/+P/6//n//v8CAAMABAAHAAcA
BwAIAAgACAAIAAgACQAJAAkACQAJAAoACgAKAAsACQAJAAkACAAKAAsADAAMAA0ADQAN
AA4ADAALAAsACwANAA0ADgAOAAwADQANAAsACwAOAA4ADgAOAA0ACwAKAA0ADgAPABAA
EAAPAA4ADQAQABEAEgAUABIAEgAUABYAFgAWABgAGAAWABcAFwAZABkAGQAaABwAIQAk
ACgAKQApACoAKgAtAC4AMQAzADMANAA1ADUANQA2ADoAOwA8ADoAPgA+AD4AOgA6ADoA
OgA6ADkAOAA4ADcANQA1ADUAMQAxADEALgAqACoAKAAkACUAJQAkACMAJAAkACMAIgAf
AB4AHgAiACAAGwAbABsAGgAZABcAFQATABEAEQAQABMAFgAZABwAGgAZABcAFgAUABQA
FQAWABYAFgAVABUAFgAVABkAHAAcABwAGwAbABoAGwAbABsAHgAeAB4AHQAfAB8AIgAi
ACIAJQAjACMAIwAjACIAIgAkACIAIAAgACMAIwAkACQAIwAiACEAIAAdABsAHAAeAB4A
HgAeACAAIQAiACMAIgAiACEAIAAhACAAIAAfACEAIQAhACMAIgAgAB8AHgAfAB8AHwAf
ACMAJAAkACQAJgAkACMAIwAkACQAJQAoACoALQAuAC8ALAAsACoALAAuAC8AMAAwAC8A
LwAwADEALwAvAC0AKwAoACUAIQAgACEAIgAjACQAIgAhACAAIAAjACIAIwAkACEAIAAf
AB4AHwAfAB4AHQAeACAAIgAjACQAJQAmACcAIwAhAB0AIAAoACoAJAAoADQAQQBTAGoA
gQCeAMEA4QABARgBFQH8ANMApABrACwA9P/T/8n/yf/M/8//2f/e/+H/7f/8/wIABQAQ
ABoAHgAdABwAIAAhACIAJQAlACUAJgAmACYAJgAmACcAKQApACkAKQAqACoAKgArACsA
KwArACoAKgArACwALAAwADEAMgA0ADMAMQAwAC8ALQAtAC4ALgAuAC8ALwAtAC4AMgAz
ADQANQA1ADQANAA1ADQAMwAyADMAMwAzADMANwA5ADsAPgA7ADoAOwA8ADwAPAA+AD4A
QABBAA==
         </WaveFormData>
      </LeadData>
      <LeadData>
         <LeadByteCountTotal>10000</LeadByteCountTotal>
         <LeadTimeOffset>0</LeadTimeOffset>
         <LeadSampleCountTotal>5000</LeadSampleCountTotal>
         <LeadAmplitudeUnitsPerBit>4.88</LeadAmplitudeUnitsPerBit>
         <LeadAmplitudeUnits>��V</LeadAmplitudeUnits>
         <LeadHighLimit>2147483647</LeadHighLimit>
         <LeadLowLimit>268435456</LeadLowLimit>
         <LeadID>V6</LeadID>
         <LeadOffsetFirstSample>0</LeadOffsetFirstSample>
         <FirstSampleBaseline>0</FirstSampleBaseline>
         <LeadSampleSize>2</LeadSampleSize>
         <LeadOff>FALSE</LeadOff>
         <BaselineSway>FALSE</BaselineSway>
         <ExcessiveACNoise>FALSE</ExcessiveACNoise>
         <MuscleNoise>TRUE</MuscleNoise>
         <LeadDataCRC32>2907444425</LeadDataCRC32>
         <WaveFormData>
4v/i/+L/4v/i/+L/4v/i/+L/4v/i/+L/4v/i/+L/4v/i/+L/4v/i/+P/5P/l/+b/6P/o
/+j/6P/m/+b/5v/m/+f/6P/p/+r/6f/o/+f/5v/k/+T/5P/k/+T/5P/k/+T/5f/m/+b/
5v/k/+T/4v/h/+D/4P/f/9//4v/i/+D/4P/g/+D/3//e/+D/4v/j/+P/4P/h/97/2//f
/+L/5P/n/+n/7P/t/+3/6//q/+n/6f/q/+z/7P/s/+3/7P/t//D/7v/u/+7/6//p/+X/
4v/g/9//3//f/97/3//f/9//3//f/9//3v/d/93/3f/d/93/3P/a/9j/1f/X/9r/3v/h
/9//3//f/+D/3v/a/9f/1P/g/97/2f/c/+X/6//0/wAAEAAhADcASwBkAIUAkQCHAHwA
bgBPACgA+//W/77/r/+n/6n/rf+y/7X/uP/G/9T/1f/S/9b/2//a/9z/4f/e/9v/2v/a
/9z/2v/c/9z/3v/e/9//3//f/9//3//f/9z/2//b/9v/3P/e/9//3v/e/+D/4P/g/+D/
3//e/93/3v/f/+D/3v/g/+H/4v/i/+D/4P/g/9//3v/d/9//3v/f/+D/4f/i/+X/5f/l
/+X/6f/r/+v/6//q/+r/6f/p/+v/7P/u/+//8v/y//P/8//2//j/+//9//z//P/9//7/
//8CAAUABgAIAAgACAAJAA0AEQAUABcAGAAaABcAFAAUABYAFgAYABkAGwAcABgAFgAV
ABQAEwATABUAFQAXABcAFAATABIADgAKAAkACgAFAAQABAABAAAAAAD9//7/////////
AAD9//f/9v/4//n/+v/5//z//P/+/wAA/f/6//b/9P/w//P/9P/1//T/8//1//T/8P/0
//P/9P/2//X/9f/0//T/9f/2//f/+f/7//j/+P/4//b/9v/2//j/+f/5//r/+v/6//r/
+v/6//3//f/8//z//v/8//r//P/9//v/+f/3//n/+f/5//3/+//7//n/+f/8//r/+v/6
//r/+v/4//j/+P/5//r/+v/6//r//P/6//n/+P/6//n/+f/8//r/+P/4//n/+v/6//r/
+v/6//v/+//7/////f/7//v//P/8//3///8AAP///f/7//z//f///wIABAAEAAQABAAB
AAAAAQAAAAEAAgAAAAAA/v/9//3//f/7//v/+v/6//b/9P/y//H/9P/0//T/9f/3//f/
9//4//f/9v/0//L/8v/z//P/8//y//H/8f/w/+z/7//w//D/8P/1//z///8FABAAHAAo
ADsAUwBnAH4AkQCdAJsAjAB2AFsAOAANAOr/1v/N/8f/yf/P/9L/0f/S/97/6v/r/+r/
7v/v/+z/7P/1//j/9//4//r/9v/y//L/8P/x//L/9P/1//b/9//4//n/+P/3//f/9//1
//b/9v/0//X/+P/5//r/+f/5//n/+f/3//f/9//0//j/+f/6//r/+P/4//j/9//3//f/
+v/6//r/+v/6//r//P/9//7////+/////v/9//v/+v/4//f/+f/6//z//f/+//7/////
/wEAAgAEAAUABAAEAAUABgAIAAoADAAMAA0ADgAPABEAFAAXABkAGwAdACAAHgAcABwA
HgAeACAAIgAlACcAJAAhACEAIQAhAB8AHwAdAB0AHgAcABwAHAAWABIAEQASABAAEAAR
AA8ADQAMAAgACAAGAAUABAAEAAIA/f/9/wAAAwAEAAMABgAGAAgACgAHAAUAAgABAP7/
/v/+//7//P/7//3//P/4//////8BAAQAAQABAAAAAAAAAAAAAAABAAEA/v/+//7//f/8
//v//P8AAAEAAwAEAAQABAAEAAQABAADAAEAAAABAAAA//8CAAMAAwADAAMAAwABAP//
AQADAAMAAQABAAIAAAACAAIABAAEAAQABAABAP7/+//5//3//v///wAAAAD+//3//P/9
//3//v8CAAAA/v/+////AgACAAIAAgAEAAUABQAFAAgABwAGAAcABQAEAAQABQAKAAsA
CwALAAgABwAHAAgACgAKAAoACgAHAAYABwAGAAgACAAFAAQAAgABAAEAAQAEAAUABQAG
AAMAAgABAAEA///8//n/9//5//n/+f/6//z//v///wAA//////7//f/8//v/+//6//z/
AQAAAPj/+P/9/wAABQANABYAIAAsADsAUwBxAI4AnQCfAJkAjgB6AF8APAARAOr/2P/R
/8//0//V/9b/2//m/+z/7v/x//b/+P/1//T/+P/7//3/+//7//z//v/8//7//v/8//z/
/f/9//v/+//7//v//v///wEAAwABAAIAAgAAAP//AgADAAQAAwADAAMAAwACAAEAAAD8
/wAAAQACAAIABAAEAAQAAwABAAEABAAEAAIAAgACAAIABwAJAAsADQALAAsACQAHAAgA
CAAHAAcACAAIAAkACQANAA4AEAARABAAEAARABEAFAAUABUAFgAXABoAHQAeAB8AIAAh
ACMAIgAlACcAKQApACoAJgAiACcALAAvADQANAA1ADUAMAAvAC8ALwAvACsAKwApACkA
JwAkACMAIgAhACAAIgAmACQAJAAlACMAHgAcABcAFgAYABkAGgAcABsAFQAUABYAFAAU
ABIAFAATABQAFQARABEAEAARABAAEgASABIAEAAQABMAEwAQABMAEQARABIAEAARABEA
EgAUABQAFAAVABcAFAAUABQAFAAUABQAFgAVABUAFgAWABYAFgAWABYAGwAbABoAGgAa
ABgAFgAYABgAFwAWABUAFwAXABcAGwAaABkAFgAVABIADAAIAAwAEAARABIAEwAUABYA
FgAWABcAFgAWABYAFgAWABQAEwASABMAEwAUABgAGAAWABYAFwAVABQAEwASABYAFwAX
ABcAGgAZABgAGQAZABgAGAAZABoAGwAbABsAGAAXABcAGAAdAB4AHwAgACAAIAAiACIA
IQAgABwAGgAXABUAFAATABUAFQAUABQAEwASABEAEQAPAA4ADQANABAAEQASABQAEgAQ
AA0ACgAKAAsACwALAAwADQAPABAAEAALAAwACgAIAAsADAARAB8ALAA4AEoAXQBxAIUA
mAClAKkAnwCOAHgAWwAyAAcA7v/e/9f/2f/h/+n/7v/x//D/8P/y//n/AgAEAAEA/v8A
AAUACAAHAAgACgAJAAYABwAGAAgACAAJAAkACAAHAAYABQAHAAcACAAJAAcACAAIAAYA
BAAGAAYABgAGAAUABAADAAYABwAIAAYABwAHAAcABgAHAAgACQAJAAsACwAOAA4ADAAK
AAgABgAJAAkACQAJAAkACwALAAsACgAKAAkACQALAAwADgAPABEAEAAQAA8ADwAQABIA
EwAWABYAFwAYABkAHAAfACAAIAAgACAAIQAgACMAJQAnACsALgAsACoALAAuAC4AMAAv
ADEAMgAuAC4ALwAwADEALQAtACsAKwAtACoAKQAoACUAIgAiACQAIAAeAB0AGQAYABgA
FQAWABQAEwASABIAEAALAAsADgAMAAwACgAMAA0AEAATABEADAAIAAYAAgAEAAYACAAI
AAgACwALAAgACwAJAAkACgAIAAkACQAKAAgACAAIAAkACwAIAAgACAALAAwADQAQAA4A
DQANAAwACgAKAAoACgANAA0ADAAMAA8ADgANABAAEgARABAADwAPAA0ACwANAA8ADgAN
AAwACwAKAAoACgAKAAsADAAMAAwADAAPAA4ADgAOAAwACwALAA4ADgAMAAwADQAOAA4A
DgAOAA4ADwAPAA8AEgARABAAEQASABIAEwAVABcAFwAWABUAFgAVABUAFgAWABYAFgAW
ABQAFAAWABYAFAAUABEAEAAPAA0ADAALAAkABwAEAAIABAAEAAQABQAEAAIAAAD///3/
/f/9//7/AAAAAP///v8AAAEAAQABAAAA//////7/+v/3//r//P/4//X/+v8FAA8AGgAk
ADQARQBZAHEAjgCjAKcAmwCKAHIAVQAsAP//3v/S/8v/x//H/8f/yv/N/9L/3P/k/+f/
6v/s/+//8P/w//P/8//x//H/8v/w/+7/8P/w//D/8P/x//H/7//v/+//7//t/+3/7v/v
/+//8P/w/+7/6v/s/+z/7P/r/+v/6//r/+v/6//r/+j/5//n/+f/5v/o/+j/6P/n/+b/
5f/n/+b/5//o/+n/6v/p/+f/5f/j/+X/5//n/+f/5//o/+j/6f/o/+j/6f/p/+r/6v/r
/+v/7//y//b/+f/3//T/8v/w//H/9P/3//j/+//+/wEABQAFAAcACAAJAAgACgAHAAQA
BAAGAAYACAAGAAcABwACAAUABwAJAAsABwAHAAUABQAFAAIAAQAAAP3/+v/6//z/9//0
//L/7f/t/+7/7P/u/+7/7f/s/+z/6v/l/+X/6P/m/+b/5P/m/+P/5P/l/+H/4f/g/+H/
4P/f/97/3f/a/93/4f/i/+D/4f/f/9//4P/e/9//3//g/97/3v/e/9//4f/e/97/3v/i
/+T/5v/q/+n/5//m/+T/5v/m/+b/5v/m/+X/4//i/+L/4P/e/+D/5P/l/+b/5//j/+P/
4//i/+D/4P/g/+D/3//e/93/3f/g/+D/4P/g/+L/4P/f/97/3f/b/9r/3P/c/9r/2v/b
/9r/2v/a/9r/3//h/+L/4//m/+X/5P/l/+X/5P/k/+X/6P/p/+n/6f/m/+X/5f/m/+b/
5v/m/+b/5v/m/+j/6P/m/+b/4//i/9//3f/c/9v/2v/Z/9f/1v/W/9b/1v/X/9b/1P/S
/9H/0//T/9P/1P/V/9b/1v/W/9T/1f/V/9X/1f/V/9b/1v/U/9P/zv/K/9D/0//S/9n/
5f/s//b/BgAXACsARwBeAHMAgQB9AGgAUAA3ABIA6f/K/7T/o/+d/6P/rf+s/6n/rv+0
/7r/wf/K/8r/y//M/87/0f/R/8//z//Q/9H/0P/T/9T/0f/Q/9D/z//P/8//z//P/8//
z//Q/9H/0f/S/9L/0P/R/9T/1f/W/9b/1f/U/9P/0//T/9P/0P/T/9X/1//Y/9b/1v/W
/9X/1//X/9r/2v/d/97/3//g/9//3f/b/9n/3P/f/+D/4f/g/+D/3//f/+H/4v/k/+X/
6P/o/+n/6f/p/+r/7P/t/+//8P/y//T/9P/2//j/+P/6//z//v8BAAIABQAHAAkACwAO
AAwACgALAA4ADwASABMAFQAWABIAEQARABEAEQAQABEAEAARABAADAAKAAgABQACAAIA
BAD///7//v/7//v//P/6//z//P/7//r/+v/4//P/8//2//T/9P/y//T/8//0//X/8f/z
//L/8//y//L/8v/y//D/7v/x//H/7v/v/+3/7f/u//H/8//0//b/8//y//H/8f/1//T/
9v/4//X/9P/z//T/8//z//T/9P/0//T/9P/0//j/+f/5//r/+v/4//b/+P/4//f/9v/1
//f/9f/z//X/+f/z//P/9f/2//f/+P/5//r/+v/6//r/+//+//7//v/+//z/+v/5//j/
9v/1//X/+P/7//r/+//9//v/+v/5//j/+v/7//v/+//9//v/+f/5//r/+v/7//3/AQAD
AAQABQAEAAMAAwAEAAUABAADAAIAAAAAAAIAAgAEAAQAAQAAAP7//f/9//3//f/9//z/
/P/4//b/9P/z//X/9P/z//P/9f/1//X/9v/4//j/9//2//X/9f/0//P/8//z//T/9P/2
//X/9v/2//L/8f/0//n///8IABwALgA3AEUAXwB4AIsAlwCZAI4AegBlAEQAGQDu/9b/
zf/L/8v/zf/S/9f/3P/k/+T/4//q//L/8//y//L/8//0//P/9P/2//j/9v/4//j/9//2
//b/9f/1//X/9f/1//X/9f/2//f/+f/6//r/+P/0//b/9v/2//n/+f/5//n/+//7//v/
+P/4//n/+v/6//r/+v/6//n/9//3//r/+v/3//b/9f/0//j/+f/6//v///8BAAEAAQD/
//7//P/7//r/+v/7//v/AAAAAAEAAQABAAIABAAFAAYABgAHAAgACQAMAA8AEAAOAA4A
DgAPABIAFQAXABkAHAAgAB8AHgAbABwAGwAcAB8AIwAmACQAIQAhACEAIQAfAB8AHQAd
AB0AGgAZABgAFwAUABQAFgATABIAEgAPAA0ADAAIAAgACAAHAAYABgAEAP////8CAAIA
AgAAAAIAAQACAAMA//8BAAAAAQAAAAAAAAAAAP7//v8BAAEA/v8AAP3//P/8//3///8A
AAIAAgACAAIAAwACAP7//f/8//3//v///wIAAwADAAQABAACAAIAAgACAAUABQAEAAQA
AgAAAP7/AAAEAAUABgAHAAUAAwABAAMABwAFAAAA/v/+//7//v///wAAAQADAAIAAgAC
AAIABAACAAEAAAD///3//P/+//z/+v/6//v//v8AAAIABAADAAMAAgABAAUABQAFAAcA
BQAEAAQABQAIAAkACQAJAAYABQAFAAYACAAIAAgACAAKAAwAEAASAA4ADAAHAAQA///9
//z/+//8//3//f/+//3//P/7//v//f/8//v/+//5//n/+f/6//z//P/7//r/+v/7//v/
+//5//n/+v/6//z/+f/6//b/9P/5//j/+f8DABQAIAAqADkASwBjAHwAjQCXAJcAhgB0
AF8AQAATAOz/2v/R/8n/x//L/87/0//e/+r/7P/v//j/+v/z//T/+v/7//n/9//3//j/
+f/4//v//P/6//r/+//7//3//f/9//3//////wAAAQD+//7//f/6//j/+v/6//r//P/9
//7////////////8/wAAAQACAAIAAQAAAP///f/7//v//v/+/wEAAgADAAQABQAFAAUA
BQAGAAcABgAFAAIAAgABAAEABAAEAAUABQALAAwADgAPAA0ADgAQABEAEAAQABEAEgAV
ABgAGwAcAB4AHgAeAB8AHgAhACMAJQAlACgAJgAkACYAKAAoACoALAAvADEALgAsACsA
KgApACgAKQAoACkAKAAkACIAIAAeABwAHQAgAB0AHAAcABkAFwAWABIAEgAQAA8ADgAO
ABAACwALAA4ADAAMAAoADAAMAA4AEAANAAsACAAHAAQABQAGAAcABgAGAAkACQAGAAcA
BQAFAAYACAAJAAkACgAKAAoACgALAA4ADAANAA4ACwAKAAkACgAMAA0ADwAQAA8ADgAN
AAwAEQARABAAEAAQAA4ADAAOAA8ADwAPAA8ADwANAAsADQALAAsACQAJAAgACgALAAwA
DQAOAA4ADgAOAA8ADgAOAA4ADgAMAAoACQAIAAoACQAJAAwADAAKAAoACwAKAAoACgAK
AA8AEQASABMAFQATABEAEQAPAA4ADgAPABMAFQAWABcAGAAXABcAGAAXABYAFQAUABMA
FAAXABgAGgAaABcAFgAQAA0ACwAJAAoACwALAAwACQAIAAcABwAHAAYABQAFAAYABwAI
AAoACgAKAAkACAAGAAcABwAHAAcABwAIAAgACgALAAwACgAIAAkACAANABcAJAAsADoA
TwBjAHcAkgCnAK0ApQCQAHgAYwBAABMA9v/o/9v/1//b/+H/5v/r//L/9v/4/wEABgAE
AAMABgAKAA0ADAAJAAgACAAJAAgACwAMAAoACgALAAsACwALAAsACwALAAsADAANAAsA
DAAMAAoACAAKAAoACgAMAA0ADgAPAA4ADQAMAAgACAAJAAoACgANAA4ADwAPAA4ADQAP
AA4ADAAMAAwADAANAA0ADQANAA8AEQARABEAEgASABEAEQAPAA4ADgANABMAFAAWABcA
FwAYABoAGwAaABoAGwAcAB8AIgAlACYAJQAkACMAIwAlACkALAAvAC8AMgAwAC4ALAAu
AC4AMAAzADcAOgA4ADUANQA1ADUAMAAvACwAKwAoACQAIgAgACAAIAAjACgAJwAmACYA
IwAeABwAFwAWABcAFwAXABgAFwARABAAEgARABAADQAOAA4AEAASAA8AEAAOAA4ADAAK
AAoACgAIAAkADQAOAAwADwANAA0ADgAOAA8ADwAQABAAEAAQABEAEAAMAAsACgAMAAwA
DAAOAA8ADwAQABAAEAAQABAAEAATABMAEgASABIAEAAOABAAEgARABAADwAPAA0ACQAG
AAgACgAMAA4ADwAQABEAEwASABIAEgASABAADgANAAwADAALAAsADgAOAAwADAANAA4A
DgAOAA4ADgAPAA8ADwAQAA0ACgAJAA0ADgAQABMAEwATABIAEQASABMAFQAYABgAGAAY
ABgAFgAWABgAGAAWABYAEwASAAwACQAHAAUACAAJAAkACgAHAAYABQAFAAMAAgABAAEA
AQABAAEAAgACAAIAAQAAAP/////+//3/AQADAAYACAAGAP//AgAAAPr/+f/+/wcAFQAi
ACoAMgA7AE8AZwCAAJkAowCfAJYAhABtAFAAJwD4/9z/0//P/83/1f/a/9f/2v/i/+r/
7//u/+7/9//8//r/9f/5//n/+//+/////v8BAAIAAAAAAAEAAQD//////////wAAAQAD
AAUAAwAEAAQAAgD+/wAAAAAAAAMAAwADAAMAAQABAAEA/v8CAAMABAAEAAQABAAEAAMA
AQD//wAA/v8BAAIAAwAEAAIAAQAAAP//AQADAAMAAwAEAAQAAwADAAIAAgADAAMABQAE
AAQAAwADAAQABgAHAAgACAAJAAoACwAOABEAEgASABIAEgATABQAFwAZABsAGwAeABwA
GgAaABwAHAAeABwAHQAdABgAGgAbABwAHQAaABkAFgAVABUAEgARABAADgAMAA0AEAAK
AAgABwADAAMAAgD+//7//v/9//z//P/5//P/8v/0//X/9v/1//j/9P/0//T/7//u/+z/
7P/q/+v/7P/t/+z/6v/t/+3/6v/s/+n/6P/o/+z/7//x//T/8f/w/+//7//x/+7/7v/u
//D/8P/w//L/8v/x//H/8P/y//L/8v/y//X/9f/0//T/9v/0//L/9P/z//H/7//t/+v/
6v/s/+z/7P/s/+7/7v/u/+//8P/w//D/8P/t/+r/6P/m/+j/5//n/+r/6v/o/+j/6f/q
/+r/6v/q/+z/7f/t/+3/7f/p/+X/4//m/+j/6//v//T/9f/1//X/8f/v/+7/7v/u/+7/
7v/u/+//8P/z//T/8//y/+7/7P/r/+n/6P/n/+b/5f/j/+L/4//i/+H/4f/f/97/3f/d
/9//3//f/+D/4P/g/9//3v/e/9//3//f/9//3//g/+D/4P/d/9T/0v/Y/9//3v/h/+//
+v8AAAgAFQAxAE8AaAB/AI8AiwB8AGYASQAsAAUA2v++/7P/sf+v/7P/tv+3/7z/wv/G
/83/1v/W/9X/2v/c/93/3P/Z/9j/2P/Z/9j/2//c/97/3v/f/9//3v/d/9z/2//d/93/
3v/f/9//4P/g/97/2v/c/9z/3P/d/93/3f/d/97/3//g/97/3v/f/+D/4P/e/97/3v/d
/97/3//j/+T/4v/i/+L/4v/m/+f/6P/p/+n/6//r/+v/7P/s/+v/6//u/+7/7//v//P/
9P/2//f/9f/2//j/+f/6//r/+//8////AgAFAAYACAAIAAgACQAKAA0ADwARABMAFgAU
ABIAEgAUABQAFgAaAB0AHwAcABsAGwAbABsAGgAbABoAGwAaABYAFAASABAADgAPABIA
DgAMAAsABwAIAAgABQAGAAUAAwABAAAAAwD//wAABAABAAAA/f/+//r/+v/6//X/+P/6
//7/AAAAAAAAAAD+//v//f/8//j//f/7//v//P/+//////8AAP7//v/+///////8//z/
/P/8//z//P/+//3//f/+//7///8AAAEAAgAFAAUABAAEAAQAAgAAAAIAAwADAAMAAwAB
AP///f///wEAAQD/////AgAGAAwACQAIAAcABgAEAAQABAAFAAQABAAEAAQABQAEAAQA
BAAEAAMAAwAGAAQAAgACAAMAAwACAAEAAAADAAUABgAHAAsACQAHAAcACgAKAAsADQAO
AA8ADwAPAAwACwALAAwADwAQABEAEgAPAA4ADwAOABEAEgAQABAACwAJAAgABwAHAAcA
BgAGAAcABgAFAAUABQAEAAMAAwABAAEAAQACAAQABAADAAIAAgADAAMAAwADAAMABAAE
AAIAAQAEAAYAAgD///7/AQALAB4AKgAyAEEAVwBtAIYAmwChAKMAmACAAGkAUAAjAPz/
6P/f/93/4f/j/+D/3//i/+7/9v/z//L/9P/3//j//P8DAAUAAwADAAQABAACAAQABAAC
AAIAAwADAAUABQAFAAUABQAFAAYABwAGAAYABQACAAMABgAHAAgACwALAAsACwAJAAkA
CQAGAAYABwAIAAgABgAGAAYABQAGAAcACwAMAAoACAAGAAQABgAHAAgACQALAA0ADQAN
AA4ADgANAA0ADgAOAA8ADwAQABAAEQARAA8AEAASABMAFAAUABUAFgAZABwAHwAgACAA
IAAgACEAJAAnACkAKwAqACwAKQAmACgALAAuADIAMwA1ADYAMgAxADEAMQAxADEAMQAv
AC8AMAAuAC4ALgApACYAJgAoACQAIgAhAB0AGwAaABYAFgAYABkAGgAcABsAFQAUABYA
FAAUABIAFAAUABYAGAAVABYAFAAUABIAEgASABIAEAAQABMAEwAQABUAEwATABQAEwAT
ABIAEgASABIAEgATABYAFAAVABYAGAAYABgAGgAaABkAGQAYABoAGgAaABoAGwAZABYA
FAAWABYAFgAaABwAGwAaABkAGwAZABcAGQAbABsAGQAZABgAGAAYABgAFgAVABYAFgAW
ABYAFgAWABYAFgAXABgAGAAYABgAFgAUABMAEgARAA8ADgAQABMAEgATABUAFgAWABYA
FgAWABcAFwAXABkAFwAVABUAFgAWABcAGQAcAB0AHQAdAB0AHQAeACAAIQAgAB8AHgAb
ABoAGwAaABwAHgAdAB4AHQAbABoAGQAYABcAFQAUABIAEAAOAA0AEAAQABAAEQAOAA0A
DAAMAA0ADgAOAA4ADwARABIAEwAQAA8ADwAOAAwABwAIAAwADAAHAAYAEwAjADAAOgBG
AFMAYwB9AJoAqwCvAKsAnACIAGsASgAfAPz/6v/j/9//4f/p/+j/6//4//z//P///wgA
DAAPAA4ADgAPABEADwAPABAADwAMAA0ADAAMAAwADQANAA4ADwAQABEADwAPABAAEQAR
ABIAEgAQABAAEgASABIAEQARABEAEQARABEAEQAOAA8ADwAPAA4AEAASABQAFQATABMA
FgAWABQAFAAUABQAEwATABMAEwATABUAFQAVABYAFgAVABUAFwAYABoAGwAcABwAHQAd
ABsAHAAeAB8AIAAgACEAIgAmACoALgAwADAAMAAwADEAMQAzADQANQA5ADwAOgA4ADoA
PAA8AD4APwBBAEIAPgA+AD8AQABBAD8APwA9AD0AOwA4ADcANgA0ADIAMwA2ADAALgAt
ACkAJwAmACIAIgAkACMAIgAiACUAIQAiACYAIwAiAB8AIAAgACIAJAAhACAAHgAeABwA
HAAcABwAGgAdACEAIgAgACIAHwAeAB4AHAAdAB0AHgAeAB4AHgAfAB0AGgAaABoAHQAe
AB8AIgAhACEAIgAiACEAIAAfAB4AJAAlACUAJgAmACQAIgAkACYAJQAkACMAIwAhAB8A
IQAjACUAJQAnACUAJAAjACIAIAAfACYAKQAoACUAJAAjACIAJAAkACQAJQAkACIAIAAe
ACEAIgAkACYAJAAjACMAJgAlACIAIQAhACUAJgAnACgAKAApACkAKQApACcAJQAlACgA
KAApACsALQAtACwAKwAoACcAJwAoACwALgAwADIALgAuADAAMAAyADIALwAuACkAJwAm
ACUAIwAjACIAIgAhACAAHwAfACAAIAAgACEAIQAhACEAIgAgACAAHwAeABsAGwAaABkA
GgAbAB0AHgAgACEAHAAYABwAIQAgACUALQAyAEAAUgBlAHcAiwCiALMAuQC3AKoAlgB7
AFYALQAUAAQA9f/v//P/8//y//n/AAACAAoAEwAWABQAEwAUABIAFQAXABcAGQAcAB4A
HAAeAB4AHgAeAB8AHwAfAB8AHwAfAB8AHwAgACEAIAAgAB8AHAAbAB4AHwAgAB8AHwAf
AB8AHQAdAB0AGgAcAB0AHgAeACAAIAAgAB8AHwAfACIAIgAhACAAHwAeACAAIQAiACMA
IgAjACIAIQAjACQAJAAlACQAJAAlACUAKAAoACkAKQAoACgAKQApACoAKgArACwAMAA0
ADgAOgA4ADgAOAA5ADgAOwA9AD8AQQBEAEIAQABDAEYARwBKAEkASwBMAEgARwBHAEcA
RwBHAEcARQBFAEUAQgBBAEAAPwA8ADwAPgA6ADgANwAzADIAMgAvADAAMAAvAC4ALgAv
ACsALAAwAC0ALAApACoAJwAoACkAJQAkACIAIgAgACMAJgApACoAKQArACoAJgAoACUA
JAAkACQAJQAlACYAJwAoACkAKwAsACoAKwAsACoAKgAqACwAKwArACwALAAuAC4ALgAu
ADEAMQAwADAAMgAwAC4AMAAyADEAMAAvADAALwAuADEALwAvAC0ALQAqACoALAAsACwA
LAAsAC0ALgAvADEAMQAwAC8ALgAwAC4ALQAsAC4ALQAtADAALgAsACwALQAuAC4ALgAu
ADAAMQAxADEAMQAvAC0ALQAwADAAMQAzADcAOQA6ADsAOQA3ADYANgA5ADoAOwA8ADoA
OgA8ADwAOgA6ADcANgAyAC8ALQArACwALQAtAC4ALQAsACsAKwAsACwALAAtACoAKQAo
ACgAJgAmACUAJAAnACkAKgArACwALQAvADAALAApACYAKAAuAC8AKAArADUAOgBGAFYA
ZQB3AJEAqAC/ANUA2QDOALgAnwCCAFkAMAAUAAcAAQABAAUADAANAAoAEAAaABsAGgAi
ACsALgAqACkAKwArAC0AMAAwAC4AMAAwAC4ALgAvAC8ALwAvAC8ALwAtAC0ALgAvAC8A
MAAwAC4AKgAsACwALAAuAC8AMAAxAC8ALwAvACwALQAtAC0ALAAsACwALAArACwALQAx
ADIAMAAwADAAMAAwAC8ALgAtAC4ALwAuAC0AMAAyADMANQA1ADQANAAzADQANAA1ADUA
NwA4AA==
         </WaveFormData>
      </LeadData>
   </Waveform>
</RestingECG>
