# Supplementary material for: Detection of Left Atrial Enlargement Using a Convolutional Neural Network-Enabled Electrocardiogram
Source: Front Cardiovasc Med. 2020 Dec 17;7:609976. doi: 10.3389/fcvm.2020.609976 (PMC7773668; doi:10.3389/fcvm.2020.609976)
Supplement: Supplementary file 5 [file Data_Sheet_5.ZIP › normal4/1802035850_4418_0000000T.XML]

<?xml version="1.0" encoding="Windows-1252"?>
<!DOCTYPE RestingECG SYSTEM "restecg.dtd">
<RestingECG>
   <PatientDemographics>
      <PatientID>1802035850</PatientID>
      <PatientAge>72</PatientAge>
      <AgeUnits>Years</AgeUnits>
      <Gender>Male</Gender>
      <PatientLastName>xuweicheng</PatientLastName>
   </PatientDemographics>
   <TestDemographics>
      <DataType>Resting</DataType>
      <Site>1</Site>
      <AcquisitionDevice>MAC55</AcquisitionDevice>
      <Status>Unconfirmed</Status>
      <Priority>Normal</Priority>
      <AcquisitionTime>10:37:02</AcquisitionTime>
      <AcquisitionDate>12-15-2016</AcquisitionDate>
      <CartNumber>1</CartNumber>
      <AcquisitionSoftwareVersion>009C</AcquisitionSoftwareVersion>
      <XMLSourceVersion>MAC5000 v1.0</XMLSourceVersion>
   </TestDemographics>
   <RestingECGMeasurements>
      <VentricularRate>70</VentricularRate>
      <AtrialRate>70</AtrialRate>
      <PRInterval>160</PRInterval>
      <QRSDuration>146</QRSDuration>
      <QTInterval>420</QTInterval>
      <QTCorrected>453</QTCorrected>
      <PAxis>26</PAxis>
      <RAxis>67</RAxis>
      <TAxis>2</TAxis>
      <QRSCount>12</QRSCount>
      <QOnset>217</QOnset>
      <QOffset>290</QOffset>
      <POnset>137</POnset>
      <POffset>191</POffset>
      <TOffset>427</TOffset>
      <ECGSampleBase>500</ECGSampleBase>
      <ECGSampleExponent>0</ECGSampleExponent>
   </RestingECGMeasurements>
   <Diagnosis>
      <Modality>Resting</Modality>
         <StatementCount>3</StatementCount>
         <LabelText>12SL ��ϳ���</LabelText>
      <DiagnosisStatement>
         <StmtFlag>ENDSLINE</StmtFlag>
         <StmtText>�������</StmtText>
      </DiagnosisStatement>
      <DiagnosisStatement>
         <StmtFlag>ENDSLINE</StmtFlag>
         <StmtText>����֧��������</StmtText>
      </DiagnosisStatement>
      <DiagnosisStatement>
         <StmtFlag>ENDSLINE</StmtFlag>
         <StmtText>�쳣 ECG</StmtText>
      </DiagnosisStatement>
   </Diagnosis>
   <Waveform>
      <WaveformType>Rhythm</WaveformType>
      <WaveformStartTime>0</WaveformStartTime>
      <NumberofLeads>8</NumberofLeads>
      <SampleType>CONTINUOUS_SAMPLES</SampleType>
      <SampleBase>500</SampleBase>
      <SampleExponent>0</SampleExponent>
      <HighPassFilter>16</HighPassFilter>
      <LowPassFilter>150</LowPassFilter>
      <ACFilter>NONE</ACFilter>
      <LeadData>
         <LeadByteCountTotal>10000</LeadByteCountTotal>
         <LeadTimeOffset>0</LeadTimeOffset>
         <LeadSampleCountTotal>5000</LeadSampleCountTotal>
         <LeadAmplitudeUnitsPerBit>4.88</LeadAmplitudeUnitsPerBit>
         <LeadAmplitudeUnits>��V</LeadAmplitudeUnits>
         <LeadHighLimit>2147483647</LeadHighLimit>
         <LeadLowLimit>268435456</LeadLowLimit>
         <LeadID>I</LeadID>
         <LeadOffsetFirstSample>0</LeadOffsetFirstSample>
         <FirstSampleBaseline>0</FirstSampleBaseline>
         <LeadSampleSize>2</LeadSampleSize>
         <LeadOff>FALSE</LeadOff>
         <BaselineSway>FALSE</BaselineSway>
         <ExcessiveACNoise>FALSE</ExcessiveACNoise>
         <MuscleNoise>FALSE</MuscleNoise>
         <LeadDataCRC32>3029872175</LeadDataCRC32>
         <WaveFormData>
9P/0//T/9P/3//j/+f/6//f/9v/1//T/9v/2//b/9v/3//j/+f/6//f/9v/1//T/9v/2
//b/9v/4//j/+P/4//f/9v/1//T/9P/0//T/9P/0//T/9P/0//X/9v/3//j/9//2//X/
9P/0//T/9P/0//f/+P/5//r/+P/2//T/8v/1//b/9//4//b/9v/2//b/9v/2//b/9v/2
//b/9v/2//T/9P/0//T/9//4//n/+v/4//j/+P/4//b/9P/0//b/+v/6//r/+//8//z/
/P/8//7///8AAAIAAAAAAAEAAgAGAAkADAANAA8ADwAPAA8ACwAHAAYABAAGAAYABwAI
AAcABgAFAAQABQACAAEA///6//n/+f/4//f/9//3//X/9//4//j/+P/2//T/9P/0//P/
7//u/+//8P/x//P/9P/w//D/8P/v//D/8//0//X/9//v/+7/8//x/+3/8f/3//b/9v/2
//T/8v/y//L//P8LABkAJQA1AEMATgBbAGYAagBnAGIAYABfAFQAQQA2ACkAEADx/9//
3//a/8v/xP/I/8X/vv++/73/uv+4/7f/s/+y/7H/rf+t/7D/rf+h/6L/qP+q/6v/rv+u
/7L/vP+//8L/zP/V/9b/2f/f/+H/5P/u//D/7//z//f/+f/5//v/+f/5//n//P/8//z/
/v/+//7//v/+//7//f/9//3//f///wAAAQADAAIAAQABAAAAAAAAAAIAAgAGAAcABwAH
AAUABAADAAMABQAGAAgACgAKAAoACgAKAAsADgASABMAEwAUABQAFQAYABkAGQAbACAA
IgAiACQAJAAkACUAJgAlACYAJgAmACkALQAuAC8ALwAvAC8ALwAuAC4ALwAvAC0AKgAo
ACgAJwAlACQAIQAiACIAIgAgABwAGAAXABQAEgAQABAAEAAPAAwACwAIAAQAAgAEAAQA
AQABAAEA/v/7//v/+f/5//r/+//9//7/+//6//n/+P/4//j/+v/6//j/+P/4//f/9v/1
//X/9f/5//n/+v/6//j/9v/2//f/9//3//f/9v/0//f/+f/3//f/9v/2//b/9//5//z/
/f/6//n/9//2//X/9f/2//f/+f/5//n/+v/4//j/9v/2//j/+f/6//v/+v/4//f/9v/4
//j/+f/5//n/+v/6//j/9f/1//X/9v/3//j/+f/6//r/+f/4//X/9//4//j/+P/4//j/
+P/4//f/9v/1//X/+f/6//v//f/8//r/+f/2//b/9v/4//j/+v/6//r/+f/3//f/9v/2
//f/+P/4//n/+f/3//f/9v/4//j/+f/5//f/9//3//f/+P/4//f/9f/4//n/+//9//z/
+v/4//b/+P/2//z/AAD9//z/+//6//j/+P/6//z//f/+/wAAAgABAAAA///+/wEAAgAE
AAQABgAHAAgACgAKAAwADAALAA4ADwAQABAACwALAAoACQAIAAgACAAIAAgACAAIAAgA
AQD+//r/9v/4//n/+f/5//v/+//5//v/+//6//n/+P/4//j/+P/4//X/9f/3//f/+f/6
//r/+P/2//b/9f/1//f/9//3//f/+f/+//n/8//3//n/9f/4/wAAAgD+//z/AAAGABAA
GwApADsASwBVAFwAZQBoAGAAWQBWAFAARQA4AC8AIgALAPD/5//j/9f/zP/L/9L/0v/N
/8z/yP/F/8T/wP+9/73/vv+7/7v/u/+2/7H/sf+y/67/sv+5/7r/vP/I/8z/z//Y/9r/
1//g/+X/5//v//j/9v/y//P/9//7//3//f///wEAAQABAAQA///+/////v8BAAIAAwAE
AAMAAwADAAMAAgACAAIAAwAEAAUABwAIAAUABAAFAAQABwAJAAoACwAKAAoACgALAAsA
DAAOABAAEAAQABAAEAAOABAAEwATABYAGAAZABsAHAAdAB0AHwAiACQAJAAmACgAKAAp
ACoAKgAsAC0ALgAuADEAMQAxADAALwAuAC0ALAAsAC0ALQAtACoAKAAoACUAIwAiAB8A
IAAgACAAHgAZABYAFgAUABAADgAOAA4ADgAMAAwACgAEAAIABAAEAAUABQAFAAIAAQAB
AP/////+//3//f/8//7//v/+//7/+f/4//n/+P/7//z//f/9//n/9//2//X/9//3//j/
+P/6//j/+P/5//f/9//3//b/+f/9/wAA///7//r/+v/6//r/+//9//3//f/9//z//P/6
//n/+f/5//z//f/+/wAA/v/+//z//P/8//v/+v/5//r/+v/7//z/+v/6//v/+//8//7/
///+//3//f/9//7//f/8//v/+v/7//v/+//5//f/+P/4//j/+f/6//v//P/5//j/9//3
//z//P/8//3/+//6//r/+P/6//r//P/8//z//P/8//v/+v/5//f/9v/5//r/+v/7//z/
+//8//z/+v/6//v/+//7//v/+//7//r/+v/5//f/9f/1//z//v/+//7//v/5//j/+f/6
//3//v8AAAIAAgACAAIAAgADAAQABgAGAAYABwAIAAoACwAOAA8ADwANAA0ADQAMAAoA
CwALAAsACAAIAAgACAAKAAoACgAKAAQAAgD///z//f/9//z/+//7//v/+f/7//v/+v/5
//j/9//4//n/+v/2//X/9v/1//j/+v/7//r/9//2//T/8//3//f/9//3//3/9v/3//f/
8//x//P/8P/y//j//P/8//7//v/+/wsAHQApADcARwBSAFsAZgBoAF8AWABUAEsAPgA5
ADIAGwAEAO//3//X/9L/x//G/8r/xf/A/8T/w/+6/7r/uf+z/7D/t/+1/7H/tP+v/6n/
qP+q/6j/r/+6/77/vv/G/8v/yP/K/9P/2P/b/+X/7f/w//T/+v/3//P/9//5//n/+//9
//3//f8AAP7//v8AAAAAAAAAAAAAAAABAAEAAQABAAAAAAAAAAEAAwADAAQABAAGAAYA
CAAIAAgACQAJAAkACAAIAAgACQAIAAgACQAKAAwADgAQABIAEAAQABEADwARABQAFgAZ
ABwAHQAdAB8AIAAiACIAJAAoACgAKQAqACgAKgArACwALAAvAC8ALwAxADEAMQAxAC8A
LgAuAC0ALgAsACsALAApACcAJgAjACIAIAAeABoAGAAWABcAFgASABAAEAAQABEADgAN
AAoABAACAAQABAABAAEAAQD+//7////+/////v/9//3//P/8//z//P/8//f/9v/3//b/
9//4//n/+f/6//n/+f/5//j/9//3//b/+f/4//n/+//6//n/+P/2//b/+f/7//n/+P/4
//n/+v/4//n/+//7//3//f/8//z/+v/5//n/+f/3//f/9//4//r//P/8//7//f/9//3/
/f/9//z//P/8//r/+v/7//v/+f/6//r/+P/6//v//P/+//r/+P/2//T/+f/7//3//f/6
//r/+f/4//j/+P/4//j/+P/4//j/+f/7//r/+f/5//r/+v/7//r/+f/4//n/+P/4//j/
+P/3//n/+f/4//j/9//4//j/+f/7//n/+f/4//j/+P/5//n/9//3//f/9//5//r/+v/5
//j/9//3//f/+v/6//r/+v/3//b/9//4//r//f/7//b//P/7//r/+f/4//j/+P/6//z/
/v/+////AAD+//7//v/+/wEAAgAEAAQABgAHAAgACgAMAA4ADgANAA0ADQANAAwACQAJ
AAgABwAIAAgACAAIAAYABgAGAAYAAwACAAAA/v/7//v/+v/5//j/9//0//X/9v/2//b/
9v/2//b/9v/2//P/8//1//X/9//4//j/9v/1//T/8v/x//T/9f/2//f/+f/0//H/9f/x
/+3/7//0//b/9v/0//L/9P/2//z/CQAbAC0AOwBJAFgAYwBsAGwAZQBiAGQAXwBSAEcA
PAAnAAwA9f/j/9X/0v/N/8j/xv/D/77/vP+7/7r/uP+5/7X/sv+x/6//qf+o/63/qf+i
/6T/qP+p/7L/uv+6/7j/vf/C/8b/0f/a/9n/2//l/+z/7v/w/+//7//0//f/+P/7//v/
+//7//7//v/+/wAAAAD+//7//v/+/////////////v/+//7///8BAAEAAgACAAIAAgAE
AAQACAAJAAkACQAFAAQAAwADAAQABgAJAAwACgAKAAoACgAMAA4AEQARABQAFgAXABkA
GQAZABgAGQAeACAAIAAiACYAJgAnACgAKAAqACsALAAqAC0ALQAtAC4ALwAwADEAMAAw
ADEAMQAvACwAKgAqACkAJwAmACMAIwAiACEAHgAZABYAFgAUABQAEgASABIAEQAOAA0A
CgAEAAIABAAEAAQABQAGAAQAAgABAP7//f/+////AQACAAAA/v/8//r/+P/4//r/+v/8
//z//P/7//j/9//3//f/+f/5//r/+v/6//j/+P/5//r/+//8//z/+v/9/////f/6//j/
9//2//j/+f/7//v/+//7//r/+v/5//n/+v/7//3//f/9//7//P/8//r/+v/7//v/+//7
//v/+v/6//r/+v/6//v/+//9//7//v/8//r/+f/4//j/+v/6//r/+v/9//3//f/7//v/
/P/8//z/+v/6//r/+v/3//b/9f/1//r/+v/6//v/+//6//r/+P/4//j/+v/6//z//P/8
//v/+f/5//j/+P/5//r/+v/7//v/+f/5//j/9v/2//f/9//5//n/+f/5//r/+v/5//f/
+//9//z/AAD///7//f/8//j/+P/6//z/+v/6//v//P/8//z//P/8////AAACAAIAAgAD
AAQABgAJAAwADQANAAsACwALAAoACQAJAAgABwAGAAYABgAGAAYABgAGAAYAAAD+//v/
+P/5//n/+P/3//X/9f/z//X/9//4//n/+v/3//b/9f/0//L/8//2//f/9f/2//b/9P/z
//L/8P/v//P/8//z//P/+f/4//X/9f/z//H/9//8//j/9v/4//j/+P8AAAgADwAdAC0A
OwBHAFYAXQBgAGIAWQBSAFgAVQBCADcALgAXAAAA7//j/9n/1P/R/9D/1P/R/8b/vv/B
/8D/vP+//8P/wP+7/7v/tf+u/6//s/+w/7L/tP+z/7j/wP/C/8L/w//G/8r/0f/a/93/
4//t/+7/7P/u//H/8//5//v/+//9//v/+//7//7//P/8//7//v8BAAIAAwAEAAIAAQAA
AP//AwAEAAUABwAGAAUABQAEAAIAAgAEAAQABAAFAAUABQAHAAgACQALAAsADAAOABAA
EAAQABAAEAAPABAAEgARABMAFgAYABsAGwAbABoAGwAgACIAIgAkACYAJgAnACgAJgAo
ACkAKgAsAC8ALwAvAC0ALQAtAC0ALgAuAC8ALwAtACoAKAAoACUAIwAiAB8AIQAgAB8A
HAAXABQAFAASABIAEAAQABAADwAMAAsACAAEAAIABAAEAAUABQAFAAIAAAD///z/+//9
//3//v/+//3//P/7//r/+P/4//r/+v/6//r/+v/5//j/9//3//f/+f/5//r/+v/6//j/
+P/5//f/9//3//b/+P/7//3/+//3//b/9v/2//f/+f/8//3/+//7//r/+v/5//n/+v/7
//3//f/9//7/+//6//f/9v/4//n/+v/7//3//P/8//z/+v/6//v/+//9//7//v/8//n/
+f/5//r//P/8//z//P/9//3//f/7//r/+v/5//j/+f/6//v//P/6//j/9v/1//n/+v/7
//3//P/6//n/9v/4//j/+v/6//z//P/8//v/+v/5//f/9v/4//r/+//9//v/+f/5//j/
9v/2//f/9//6//v//P/9//v/+v/4//X/+//7//r/+f8AAP7//P/6//j/9v/2//j/+v/7
//z//v8AAP///v/9//z///8AAAIAAgACAAMABAAGAAkADAANAA0ADwAPAA8ADgAIAAcA
BQADAAMABAAFAAYABgAGAAYABgAEAAIA///8//v/+//6//n/+P/3//T/9f/4//j/+P/4
//j/+P/4//j/8//z//X/9f/3//j/+P/2//X/9P/y//H/9f/1//X/9f/3//L/8//z//H/
9f/5//b/9v/+//r/9P/2//z/AAAPACMAKwA1AEUAVABdAGAAYABZAFYAVgBNADwANQAs
ABcAAADr/9v/0f/Q/8n/xv/I/8X/wv/C/73/tP+0/7//vf+0/7P/sf+t/6z/q/+l/6T/
qP+s/7P/uv++/7z/vv/F/8j/zP/X/9z/3//j/+n/7P/u//D/8f/x//X/9//3//n/+//7
//v//v/8//z//v/+/wAAAAAAAAAA/v/9//z/+//9//7///8BAAEAAQACAAIAAQAAAAEA
AAADAAUABgAHAAUABAADAAMABgAIAAsADgANAAwACwAKAAoADAAPAA8AEQAUABYAGQAY
ABkAGQAbAB4AIAAgACIAJAAkACUAJgAmACgAKQAqACoALQAtAC0ALQAtAC0ALQAwADAA
MQAxAC4AKgAnACYAJwAlACQAIQAfAB4AHQAaABcAFAAUABIAEAAOAA4ADgANAAoACQAG
AAIAAAACAAIAAQABAAEA/v/9//3/+//7//3//f/+//7/+//6//n/+P/0//T/9v/2//b/
9v/2//X/9P/z//P/8//4//n/+//8//v/+P/3//f/9f/1//X/9P/2//n/+//5//f/9v/2
//b/9v/3//n/+f/7//v/+v/6//f/9//4//n/9//3//f/+P/4//j/9v/2//j/+f/6//v/
+f/4//j/+P/2//b/9//3//j/+v/7//r/9//3//f/+P/6//r/+v/6//r/+f/4//X/9//4
//j/+P/4//j/+P/4//f/9v/1//X/+P/4//j/+f/5//j/+P/2//j/+P/6//r/+P/4//j/
9//1//X/9P/0//f/+P/4//n/+f/3//f/9v/2//b/9//3//n/+f/5//n/9//2//T/8f/2
//f/+f/7//n/+P/3//b/9P/0//b/+P/8//n/+f/6//T/+P/4//j/+P/4//j/+P/6//z/
+//6//r/+v/7//z//f/+////AAACAAIAAAABAAIABAAIAAwADgAPAA4ADQAMAAoABwAH
AAYABQAEAAQABAAEAAQABAAEAAQAAgAAAP3/+v/3//f/9v/1//X/9f/z//X/+P/4//j/
+P/0//T/9P/0//P/8//1//X/9f/2//b/9P/y//L/8f/x//P/8//z//P/8//u//X/9f/x
//H/9//2//D/7v/w//L/9P/6//7/CwAZACcANQBDAEwAVwBqAHAAaQBmAGYAXwBQAEEA
NgAnABQA///r/+H/1v/H/8D/xP/F/8D/vP+5/7j/uP+3/7X/sP+t/6v/q/+s/6v/qf+m
/6b/pv+p/67/sv+y/7j/wf/E/8z/1f/U/9P/3//l/+b/6v/y//P/9//6//v/+v/7//r/
+f/4//r/+//8////AAD9//z/+//6//3//f/9//3/AAAAAAAAAQD+//3//f/8////AAAD
AAQABAADAAEA//8AAAIABAAHAAUABgAIAAoACgAKAAoACgAMAA4AEQARABEAEgASABMA
FQAXABgAGwAcAB4AHgAgACIAIgAjACQAJQAoACoALAApACsAKgApACwALQAuAC8AMAAw
ADEAMQAtACoAKAAoACgAJwAnACUAJAAiACAAHAAbABgAGAAWABIAEAAQABAAEQAOAA0A
CgAGAAQABgAGAAQAAwACAP7//v////7////+//3//f/8//v/+v/5//j/+f/6//3//v/8
//r/+P/1//f/9//4//n/+//7//z//P/5//b/9f/1//b/9//4//j/9//5//r/9//4//j/
+f/6//j/+f/7//v/+f/5//j/+P/5//n/+v/7//n/+f/5//r//P/8//r/+v/7//v/+//7
//v/+v/6//r/+//8//7////9//z/+v/2//b/9//4//r/+v/6//r/+v/7//v/+//5//n/
+v/6//r/+f/4//f/9v/3//j/+f/7//3//P/7//v/+f/4//j/9v/2//b/+P/4//b/9v/2
//X/+P/5//n/+v/4//j/9//3//r/+f/6//r/+v/6//v/+//6//n/+P/3//n/+v/6//n/
+f/5//r/+//7//r/+f/4//r/+v/8//7//f/5//j/+P/6//z//f/+//7//v/+//7/+v/6
//z//v8AAAAAAQACAAIAAgACAAIAAgACAAMAAgADAAUABwAKAA8AEgATABMAEgARABAA
DgANAA0ADAALAAoACgAKAAoACAAIAAgACAAEAAIA///8//3//f/8//v/+f/5//f/+f/6
//r/+v/6//n/+v/7//z/9//3//n/+f/5//r/+v/4//b/9v/1//X/9//3//f/9//9//j/
6//t//f/+f/1//r//v/+//7//P/6//7/BgAPAB0AMQBBAE0AWgBjAGgAbABlAF4AYgBd
AEoAPwA6ACUADAD7/+v/3f/Y/9H/yP/O/9P/yv/A/8H/wv/A/8H/v/+8/7n/uf+3/7T/
sf+t/6z/rv+w/7H/tv++/8D/wv/H/8b/yP/P/9j/3f/l/+3/7P/q//D/8f/x//f/+f/5
//v//P/9//7/AgD///7////+/wAAAAAAAAAAAQABAAEAAQACAAIAAgADAAMAAwAEAAQA
AgACAAQABAAIAAkACQAJAAYABgAGAAcACQAKAAwADgAMAAwADAAMAA4AEAATABMAFAAW
ABcAGQAaABsAGwAdACAAIgAiACQAJAAkACUAJgAmACgAKQAqACwALwAvAC8ALAArACoA
KQAtAC4AMAAxADEALgAsACwAKgAnACUAIQAjACIAIQAeABsAGAAYABYAFAASABIAEgAR
AA4ADQAKAAYABAAGAAYABwAHAAcABAABAAEA/////wEAAQACAAIAAQAAAP///v/+//7/
AAAAAAAAAAAAAP///f/7//r/+f/8//3///8AAP7//P/8//3//f/9//3//P/9/wEABAAD
AP///P/6//j/+f/7//7///8AAAEAAQACAP////8AAAEAAQABAAEAAgABAAAA/f/8////
////////AAAAAAEAAgAAAP7//f/7//7/AAABAAAA/v/9//z//P/8//z//P/8////////
//3//f/+//7//v/8//z//P/8//v/+v/5//n//P/8//z//f/9//z//P/6//r/+v/8//z/
/v/+//7//f/7//v/+v/6//v//P/8//3//f/7//v/+v/6//r/+//7//v/+//7//v/+v/6
//n/9//7//v//P/9/////v/9//z/+v/4//r//v8AAP7//v/+//7/+//6//v//P/+//7/
//8AAAAAAAAAAAAA//8AAAIAAgADAAUABwAKAAsADgAPAA8AEQARABEAEAAMAAsACQAH
AAYABgAGAAYACAAIAAgACAADAAAA/P/4//j/+f/5//n/9//3//X/9//4//j/+P/4//j/
+P/4//j/8//z//X/9f/z//T/9P/y//P/9P/0//X/9f/1//X/9f/3//j/9f/x//X/8//v
//L/+P/2//b/+v/6//j//v8JABUAJQA3AEMATgBdAGQAYABZAFYAUgBNAEQANQAoAB0A
CADr/9v/0//M/8X/xP/G/8X/xv/C/7v/vP/A/7n/s/+0/7P/sf+x/7D/q/+n/6b/pv+o
/6//tP+4/7z/vv+//8T/yP/N/9T/2//f/+X/7v/w//D/7//x//T/9f/0//X/+P/5//r/
/v/5//j/+f/4//v//P/9//7//v/9//z/+//+//7//v///wEAAQACAAIA///+/////v8D
AAUABgAHAAUABAADAAMAAwAEAAYACAAIAAgACAAIAAoADAAPAA8AEQAUABYAGQAZABkA
GAAZABwAHgAeACAAJAAkACUAJgAjACQAJAAkACcAKwAsAC0ALQAtAC0ALQAsACwALQAt
AC0AKgAoACgAJgAjACEAHQAgACAAIAAeABkAFgAWABQAEQAOAA0ADAAMAAoACgAIAAIA
AAACAAIAAQABAAEA/v///////f/9//z/+//7//r/+//6//n/+P/4//j/+v/6//n/+P/3
//X/9v/1//X/9f/1//X/9v/2//b/9P/0//X/9//3//f/9v/2//n/+//5//n/+P/4//j/
9//3//j/9//5//n/+P/4//f/9//4//n/+f/5//n/+v/6//r/+P/4//f/9//3//f/+P/4
//n/+v/4//j/+f/5//n/+v/6//j/9//3//f/+P/4//j/+P/4//f/9//3//X/9f/2//b/
9v/3//j/+f/6//n/+P/3//f/+P/4//j/+f/7//r/+v/4//f/9v/3//b/9v/2//b/9f/3
//f/9v/2//X/9v/2//f/+P/3//j/+P/3//b/9v/1//X/9f/1//X/+P/4//f/9f/1//X/
9v/3//j/+P/4//j/9//2//f/+P/6//f/9//4//r/9P/x//b/9v/2//b/9v/2//j//P8A
APz/+v/5//j/+v/8//7/AAD//wAAAgACAAAAAQACAAQACQAMAA0ADQAMAAsACgAIAAgA
CQAJAAkABwAGAAUABAAGAAYABgAGAAQAAgD///z/+P/3//X/8//1//X/8//1//j/+P/4
//j/9f/0//P/8v/y//P/9v/3//X/9P/y/+7/8P/y//P/9f/2//X/9P/z/+3/7P/v/+//
7//z//X/8P/u//T/9P/y//T/+P/+/wsAFwAjADEAQwBSAF0AaABsAGcAYABgAFkASgBB
ADgAKQAYAP//6f/b/9b/y//C/8L/wf++/77/vf+6/7z/vf+5/7j/sf+n/6X/qv+r/6X/
pP+o/6b/pf+q/67/tP+4/73/wv/M/9P/0v/X/93/4f/k/+z/8P/x//f/+P/5//j/+f/3
//f/9//6//r//P8AAAIAAAD+//z/+v/8//3//v////7//v/+/////f/9//7//v///wAA
AwAEAAUABQAEAAMAAwAEAAUABwAHAAgACgAMAAoACgAKAAoADQAQABQAFQAUABQAEwAT
ABcAGQAaAB0AHgAgACAAIgAkACQAJQAmACcAKgAsAC4ALAAvAC8ALwAvAC8ALwAvAC4A
LgAvAC8ALgAsACsALAArACkAKAAlACMAIgAhAB4AHgAcAB0AHAAYABYAFgAWABMADgAL
AAYABQAEAAcACAAEAAMAAgD+////AQABAAMAAQABAAIAAgABAAAA///+//7//v8AAAAA
///+//3/+//6//n/+f/5//v/+//8//z/+v/4//j/+f/7//3///8AAP7///////v//P/8
//3//v/9//3//v/9//v/+//6//r//P/9////AQAAAP///v/+////AAD//wAAAwADAAMA
AwAAAP7//f/8//3//v8AAAEAAAAAAP///P/7//v/+//8//3//v///wAA/////////f//
/wAAAAAAAP7//v/+//7//v/+//7///////7//f/9/////v/+//z//P/8//7//v/+//7/
/v/9///////+//7//f/+//7////9//v/+//6//v//P/+/////f/9//3//f8AAAAA///9
//7//f/9//3//v/+//7//v/+/wIABAD+//r/+v/6//r/+v/6//z/AAAEAAMAAgACAAIA
BAAEAAQABAAFAAYACAAIAAYABwAIAAoADwASABMAEwARABEAEQAQAA0ADQAMAAsACgAK
AAoACgAKAAoACgAKAAYABAABAP7/+//7//r/+f/6//v/+v/9//z//P/8//z/+P/4//j/
+P/4//n//P/9//z//P/7//j/+v/6//n/+f/5//n/+f/5//v//v/3//P/9//7//v//v8A
APr/+v/6//j//v8OABkAJwA3AEEASwBYAGUAagBoAGUAYgBgAFUAQgA5AC4AFwAAAPP/
6f/h/9z/1f/M/8z/z//K/8T/w//I/8r/yf/F/8D/u/+7/7n/uP+3/7f/tP+2/7b/t/+8
/8L/xP/A/8f/0P/W/9v/4v/p/+v/7f/u/+7/8v/7//3///8BAAEAAwABAAEAAQAEAAMA
BAAHAAgABQAEAAMAAgAEAAUABgAHAAoACgAKAAsACgAJAAkACAAKAAoADAAMAAwADQAN
AA0ADQAOAA8AEQAPABAAEgAUABIAEgASABIAFQAYABwAHQAdAB4AHgAfAB4AHwAfACEA
JgAoACgAKgAsACwALQAuADAAMgAzADQAMwA1ADQAMwA1ADUANQA1ADYANgA3ADcAMwAw
AC4ALgAuAC0ALQArACkAKAAnACQAHwAcABwAGgAZABgAGQAaABgAFAASAA4ADAAMABAA
EgAOAA0ADAAIAAkACQAHAAcACQAJAAoACgAGAAQAAgAAAAAAAgAGAAgABQAEAAMAAQAB
AAEAAgADAAMAAwAEAAQAAgAAAAAAAQADAAMAAwACAAIABQAHAAUABQAEAAQABAAEAAUA
BwAHAAUABQAEAAQABAAFAAcACQAJAAkACQAKAAgACAAGAAYABwAHAAcABwAHAAYABgAG
AAgACAAJAAkACQAKAAoACAAHAAcABwAIAAgACAAIAAgABwAHAAcABQAGAAgACQAKAAkA
CAAHAAYABwAGAAUABQAKAAoACgALAAoACAAHAAQABgAGAAgACAAIAAgACAAHAAcABwAG
AAYACQAKAAoACwAKAAcABgAEAAcACAAKAAsACQAJAAkACQAIAAgABwAFAAcABwAIAAkA
CQAGAAcABgAIAAkACgALAAwACAAIAAoADAAOAA4ADwAQAA4ADgAOAA4ADQAOABAAEAAQ
ABEAEgAUABcAGgAbABsAHQAdAB0AHAAaABsAGwAbABkAGAAXABYAGAAYABgAGAAUABIA
DwAMAAoACQAHAAUABgAHAAYACQAJAAgABwAGAAcACAAJAAoABgAFAAYABQAHAAgACAAG
AAcACAAIAAkACgAJAAgABwAFAAYABwAFAAUABQAHAAgACAAMAAoACAAKAAwAFAAfACsA
MwBBAFEAYABvAHoAeABvAGgAZgBfAFQATQBEADMAGgADAO//4//k/+H/2P/Y/9n/2P/a
/9n/0P/M/83/yf/E/8P/x//L/8z/xf+9/7z/vv++/7//xP/I/87/1P/Z/97/5P/n/+r/
7f/1//v/AAAEAAYABwALAA4ADwAOAA8AEgATABQAGAATABIAEwASABQAFAAUABQAFwAX
ABcAFwAYABgAGAAZABsAGwAcABwAGwAaABsAGgAcAB0AHQAdAB8AIAAhACMAIQAgACAA
IAAkAA==
         </WaveFormData>
      </LeadData>
      <LeadData>
         <LeadByteCountTotal>10000</LeadByteCountTotal>
         <LeadTimeOffset>0</LeadTimeOffset>
         <LeadSampleCountTotal>5000</LeadSampleCountTotal>
         <LeadAmplitudeUnitsPerBit>4.88</LeadAmplitudeUnitsPerBit>
         <LeadAmplitudeUnits>��V</LeadAmplitudeUnits>
         <LeadHighLimit>2147483647</LeadHighLimit>
         <LeadLowLimit>268435456</LeadLowLimit>
         <LeadID>II</LeadID>
         <LeadOffsetFirstSample>0</LeadOffsetFirstSample>
         <FirstSampleBaseline>0</FirstSampleBaseline>
         <LeadSampleSize>2</LeadSampleSize>
         <LeadOff>FALSE</LeadOff>
         <BaselineSway>FALSE</BaselineSway>
         <ExcessiveACNoise>FALSE</ExcessiveACNoise>
         <MuscleNoise>FALSE</MuscleNoise>
         <LeadDataCRC32>4044154421</LeadDataCRC32>
         <WaveFormData>
AAAAAAAAAAABAAIAAwAEAAMAAgABAAAAAAAAAAAAAAABAAIAAwAEAAIAAAD+//z//v/+
//7//v8AAAAAAAAAAP7//v/+//7/AAAAAAAAAAD///7//f/8//3//v///wAA/v/+//7/
/v/+//7//v/+/wEAAgADAAQAAgAAAP7//P/9//7///8AAP7//v/+//7/AAAAAAAAAAAA
AAAAAAAAAP7//v/+//7///8AAAEAAgACAAIAAgACAAEAAAD/////AAABAAEAAQABAAEA
AAAAAAMABgAJAAwADgAOAA0ADQAQABAAEAAQAAwADAANAA0ACwAKAAkABwAIAAkACgAJ
AAcABQAAAP3//v/9//3///////////////3//P/7//n/+//9//3//f////3//f/9//r/
+f/4//f/+P/5//v//P/5//j/+P/4//v//f/+/wAAAgD8//j/+v/4//T/+P/8//f/8//0
//X/+P/+/wQADQAYACMAMgA/AE4AYAB0AIQAkACgAK0AsACbAG4ATgA/AC4AGgAMAAMA
/v/1/+n/5P/o/+T/3v/i/+T/4f/c/9r/2f/X/9n/1//X/9v/2//W/9X/1//X/9v/4//k
/+X/6P/v//L/+P/6//n//P/8//j/9//7//n/9//5//n/+v/6//n/+f/3//f/9//5//r/
+//7//n/+f/4//j/+P/4//f/9//5//r/+//+//3/+v/5//n/+f/5//r/+v/+//7//v/9
//v/+v/6//r//f/9//3//v/+//7//v/9//7///8CAAQAAwACAAIAAQABAAEAAgADAAYA
CAAKAAsACQAJAAsACwAJAAoADAANAA4ADwAPAA8AEAARABIAEwAVABUAFwAXABUAEwAT
ABYAFgAWABYAFgAaABsAHAAdABsAGgAYABcAFgAWABYAFgAVABIADwAOAA4ADAAMAAwA
DAAOAAsACAAHAAYABAACAAMABAAFAAUABQADAAIAAgABAAEAAgACAAAAAAAAAP3//v//
////AAABAAEAAgADAAEA/v/+/////f/9//3//f/9//7//v/+//3//f/8//z/////////
AAAAAP7//v/+/wAAAAABAAIAAwADAAMAAQD//////////wIAAwADAAIAAAD////////+
//7/AQABAAEAAgADAAIA///+//3//P/+//////8AAAAA/////////////wAAAQABAAEA
AQD///7//f/8//v//v///wAAAQABAAEAAQABAP////8AAAAAAAACAAIAAAD+//7//v/+
////AAABAAMAAQAAAAAAAAD/////AAAAAAAAAAABAAEAAAAAAAAAAAACAAMABAAFAAMA
AgACAAIAAgADAAUACAAFAAQAAwACAAMABAAGAAgACgALAAwADQAMAAoACQALABAAEwAW
ABgAGAAXABcAGAAWABYAFgASABUAFwAYABgAFgAWABUAFQATABMAEQAQABEADQALAAoA
CAAHAAgABwAIAAkACgAJAAYABQADAAMAAwADAAMABQADAAMAAwADAAEAAQABAAEAAQAC
AAIAAQD///7//f/8//7///8BAAIAAAACAP7/+v/6//r/9v/1//v/AgABAAQACgAQABkA
JgAzAEYAXQBwAIAAkgCiAKwAtACvAI4AaQBSAEYANwAoABoACgD///b/6//l/+j/6v/o
/+r/6P/i/9//2v/Y/9n/2//d/9//4f/d/9n/1v/X/9f/2//j/+v/8P/x//L/9//6//b/
+P/9/wAAAAACAAMA///7//v/+//9//7//v/9//7//f/+/////P/8//z/+//8//3//f/+
//z//P/7//v//P/8//z//v8AAP7//v////7//f/9//z/AAAAAAAA//////7//v/+////
/////wAAAAAAAAAA///9//3///8AAAIAAgADAAMAAwADAAQABQAFAAYABwAHAAcABwAJ
AAkACwAMAA4ADwAQABEAEQARABAAEQASABMAEwATABUAFQAXABUAFQAYABYAFgAWABYA
FwAXABcAFwAUABQAEwATABIAEgASABIAFAASABAAEAANAAoACQAIAAoADAAJAAYABAAE
AAMAAgAAAAAAAAD//wIAAQABAAIA/v/9//3//P///wAAAQD///7//f/7//r//f/9//7/
//////z//P/9//v/+//7//v//f/+//7//v/7//v/+v/6//3//f/9//7//v/8//z//P/6
//r/+//8//////////3/+//7//v/+//6//v/+//6//z/+//7//v/+P/4//v/+//7//z/
/f/8//r/+v/6//r/+P/5//n/+v/6//n/+f/5//f/9//4//n/+//7//v/+f/3//f/9//3
//v/+//7//v/+//7//v/+//3//f/+P/4//r//P/8//r/+P/4//j/+P/4//j/+P/5//v/
+v/6//r/+f/5//r/+v/8//z//f/9//v/+v/5//j/9//5//z//P/8//z//P/5//j/+P/4
//r/+//8//3////+//7/AQAEAAcACgAMAAsACQAIAAgACAAIAAgABAAEAAUABQAEAAYA
BgAFAAUAAwADAAEAAAAAAP3//P/8//r/+f/6//n/+//7//v/+f/6//n/9//3//j/9//2
//f/9v/3//j/+f/4//f/9v/1//j/+v/7//v/+f/4//f/9v/3//f/+P/4//r/9v/2//T/
8P/u/+z/6f/n/+7/8//4/wAABAAFABAAIQAuAD8AWABsAHgAiACYAKIAqwCkAH8AVgBG
ADkAJAASAAYA+//0/+v/3//e/+L/3P/Y/97/3v/X/9b/1v/T/9H/1f/X/9f/2f/V/9D/
z//P/9H/2//l/+j/6f/u//H/7v/u//D/8f/0//r/+v/3//n/+//1//P/9//4//j/9//3
//X/9f/1//P/9P/1//X/9f/1//T/9P/2//b/9f/1//T/9P/0//b/+P/2//b/9//1//X/
9v/2//b/9v/2//X/9f/0//T/9P/1//X/9f/2//n/+v/7//v/+f/3//f/9v/3//j/+v/7
//3//f/+////AAAAAAAA//8AAAEABAAFAAMABAAGAAcACAAJAAkACQAMAA0ADgAPABAA
DwAQAA8AEAAPABAAFAAQABAAEAAQAA8ADwAPAA8AEAAQAA8ADwANAAwACwAKAAwACgAI
AAgABQACAAEAAAACAAQAAQD+/wAAAAD///7//P/8//z/+//8//v/+//8//r/+f/5//j/
+v/6//r/9//5//n/+P/4//j/9//3//f/+f/2//b/9//1//X/9f/1//X/9v/2//b/9v/3
//f/+P/3//f/9//4//j/9v/2//b/9P/0//X/9v/3//f/9//1//b/9//4//n/+P/5//n/
+P/5//n/+v/7//j/+P/7//v/+v/6//r/+P/6//r/+v/6//n/+f/4//j/+f/5//r/+//3
//f/+P/5//n/+f/5//f/+f/5//n/+f/6//n/+P/3//j/+f/6//v/9//3//j/+P/2//j/
+P/2//f/+P/5//r/+P/4//j/+f/7//r/+v/6//f/9//4//j/9v/2//f/9//3//j/+f/6
//r/+f/4//f/+P/4//n/+v/5//f/9v/4//r//v/6//f//P/7//r/+f/4//b/9v/3//j/
+v/7//z//f/8//r/+f/7////AwAHAAoACgAJAAkACgAIAAgACAAEAAYABwAHAAYABQAE
AAIAAQACAAMAAgACAP//+//5//j/+f/5//v/+//9//3//f/7//n/9//0//P/9//3//f/
+f/3//f/9//3//n/+f/5//n/+f/6//r/+f/4//j/+P/4//v/+//8//z//v/6//b/+P/0
/+7/8P/z//H/8v/z//L/+v8CAAUADAAdACwAOwBOAGQAdAB8AIgAmACnAKYAhwBcAEYA
OQAiAA4ABAD9//L/7//p/+T/4v/e/9j/2P/c/9f/1P/Y/9f/0//V/9f/1f/V/9f/0v/N
/9H/0//X/9//5v/l/+j/7f/q/+r/8P/1//T/9P/0/+//8f/z//H/8f/1//b/9v/1//X/
8//z//P/8f/y//P/8//1//X/9P/0//T/9P/z//P/9P/0//T/9v/2//T/9P/1//X/9f/2
//b/+v/6//r/+f/2//T/8//y//b/9//4//r/+P/4//j/9//5//n/+//8//z//P/9//3/
+//7//z//f///wAAAQABAAEAAQADAAMAAwAEAAYABwAKAAsACwALAAoACwAMAA0AEQAR
ABMAEwAVABMAEwAWABMAEgARABAAEQARABEAEQAQABAADwAPABAAEAAQABAAEgAQAA4A
DgAKAAgACAAIAAoADAAJAAYABQAEAAIAAAABAAIAAwADAAEA///+//7//f/9//7//v/+
//7//v/7//v/+//6//r//f/9//7////9//r/+v/7//v/+//7//v//f/+//7//v/8//v/
+f/4//r/+//8//7//v/8//z//P/6//r/+//8//////////3/+//7//v/+//8//3//f/8
//7//f/9//3/+v/6//3//f/+//7//v/8//v/+v/5//j/+v/7//v//P/8//v/+//7//n/
+f/6//v/+f/5//n/9//5//n/+f/5//v/+//7//v/+f/5//n/+f/5//n/+v/6//j/+v/6
//j/9v/2//b/9v/4//j/+P/5//n/+P/4//j/9f/1//b/9v/4//j/+f/5//r/+v/6//r/
+//9//3/AAD9//z/+//6//n/+P/4//j/+f/5//n/+f/4//b/9f/3//z///8CAAQABQAF
AAYACAAIAAgACAAEAAQABQAFAAQABAAEAAMAAwABAAEA///+////+//5//j/9f/1//f/
9//3//f/9//1//L/8f/v/+//8//z//P/9f/z//P/8//z//P/8//z//P/8//0//T/8//w
//D/8P/w//P/8//0//T/+v/6//b/9v/0/+7/8P/x/+v/6v/v//T/+P8CAAsAEgAhADQA
QwBUAGoAfACMAJwApgCrAKQAgQBaAEgAOwAmABQACgABAPT/7f/n/+T/6P/k/9r/1v/a
/9f/0P/U/9f/1f/T/9X/1f/T/9P/1P/P/9H/1//X/9v/5P/l/+T/5//q/+z/7v/x//L/
9v/6//f/8f/x//P/8f/1//b/9v/1//X/8//z//P/8f/y//P/8//0//X/9f/2//X/9P/y
//H/9f/2//f/+v/4//b/9v/3//b/9f/1//T/9v/2//b/9f/3//b/9v/2//n/+f/5//r/
+v/6//r/+f/2//X/9v/2//f/+P/6//v/+//7//z//f///wAAAQABAAEAAQADAAMAAQAC
AAQABQAHAAkACgALAAsACwALAAsADwAPABEAEQATABEAEQAUABEAEAAPAA4AEAARABIA
EwAPAA4ADAALAAsADAANAA4ADgAMAAoACgAGAAQABAAEAAUACAAGAAQAAQAAAP7//P/+
//7//v/9/////f/8//z/+f/5//r/+v/8//z//P/5//f/9//2//b/9//3//j/+f/7//j/
+P/5//f/9//3//f/+f/6//r/+v/3//f/9v/2//n/+f/5//r/+P/2//b/9v/0//T/9f/2
//n/+f/5//f/9f/1//X/9f/4//n/+f/4//r/+f/5//n/9v/2//n/+f/6//r/+v/4//b/
9v/2//b/9v/3//f/+P/4//f/9//3//T/8//z//P/9P/1//b/9f/z//P/8//z//f/9//3
//f/9f/1//X/9f/z//P/9P/0//b/+P/4//b/9P/0//T/9P/2//b/9v/3//n/+P/4//j/
9v/1//X/9P/2//b/9//3//T/9P/0//T/9f/3//X/9f/6//f/9v/1//T/9P/0//X/9v/3
//f/9//3//f/9v/2//n//P///wIABAAEAAMAAwAEAAQABAAEAAAAAgADAAMAAgABAAAA
/v/9//7////+//7/+//3//X/9P/z//P/9f/1//f/9//3//X/8//x/+7/7f/x//H/8f/z
//P/8//z//P/8v/x//D/7//x//L/8v/x/+7/7v/u/+7/8f/x//L/8v/0/+7/7v/u/+r/
7P/u/+n/5//u/+//8P/4//7///8OAB8AKgA5AE4AYgByAIAAjgCcAKcAngB3AE4APAAx
ABwADAACAPX/6v/l/93/2P/a/9j/1v/Y/9T/zf/Q/9L/zf/L/83/z//L/83/y//E/8X/
y//P/9X/2//e/9//4v/n/+b/6P/w//P/8v/0//L/7//v/+//7f/t//H/8v/y//H/8f/v
/+//7//v//D/8f/x//H/8f/w//D/7//u/+z/6//t/+7/7//y//L/8P/w//H/7//v//D/
8P/0//T/9P/z//H/8P/w//D/9P/1//b/+P/3//b/9f/z//P/8//1//b/+P/4//n/+f/5
//n/+v/7//3//v//////AQABAAMAAwADAAQABgAHAAgACQAJAAkACAAJAAoACwAPAA8A
EQARAA8ADQANABAAEAAQABAAEAAPAA8ADwAPAA4ADgANAA0ADAAMAAwADAAKAAgABgAG
AAYABAAEAAQABAAGAAMAAAD+//7//f/8////AAABAAEA///9//z//P/5//n/+v/6//r/
+v/6//f/9//3//b/9v/4//n/+//9//v/+P/4//n/+f/5//n/+f/7//z//P/8//n/+f/4
//j/9//3//f/+P/6//j/+P/4//b/9v/3//j/+f/5//n/9//3//f/9//3//j/+f/5//j/
+P/3//f/9//2//b/+f/5//r/+v/6//j/9v/2//b/9v/4//n/+f/6//n/9//2//X/9P/1
//f/+f/5//n/+f/3//X/9f/1//X/9//3//f/9//3//f/9//3//f/9//4//j/9v/4//j/
9v/2//b/9v/2//f/+P/5//v/+f/4//j/+P/3//f/+P/4//r/+v/7//v/9//2//X/9P/2
//f/+P/5//n/+P/4//j/+P/3//f/+v/8//r/+v/7//f/+P/4//j/+P/4//r/+v/7//z/
+v/5//j/9//6//r/+////wAAAwAGAAgACAAHAAcACAAJAAoACwAIAAUABQAEAAIABAAE
AAMAAwADAAMAAQAAAP//+//5//j/+f/5//v/+//5//n/+f/3//j/9//1//X/9//3//f/
+f/3//f/9//3//n/+f/5//n/9//4//j/9//4//j/+P/4//n/+f/6//r/9v/2//r/+P/0
//b/9v/z/+//7v/x//b//P8GAAsAFAAfACwAOwBMAFoAbAB+AI4AnACtAK4AkQBmAEoA
OwAqABwAEAAFAP7/9f/n/+D/5P/k/+D/3v/g/93/3P/a/9f/1//Z/9f/1//Z/9v/2P/T
/9X/1f/X/9//5P/j/+r/8f/y//b/+P/3//j/+v/4//X/9f/5//n/+//6//r/+f/3//n/
9//3//f/+P/6//z//f/6//n/9//2//f/+P/4//n/+v/6//r//P/7//j/9//3//j/+f/7
//z/+//6//n/9//4//j/+f/6//n/+f/5//r//P/8//z/+//9//3///8AAP///v/+//3/
/v///wEAAwADAAQABQAFAAUABQAHAAcACQAKAAwADQANAA0ADAALAA4ADwAQABEAEQAR
ABMAEwATABEAEQAUABQAFAAUABQAEwATABMAEwATABQAFAAVABIAEgASABIAEgAQAA4A
DgAMAAoACgAKAAoADAAJAAYABgAGAAUABAACAAIAAgABAAMAAQAAAAAAAQABAAIAAgD/
//7//f/5//v//f/+/wAAAQABAAIAAwAAAPz/+//7//z//f/+/////v/+//3//P/8//3/
/f/+//7//f/8//z//f/8//3//v/8//z//f/+//3//f/9//v//P/9//7////+///////+
//7//f/9//3//v/+/wEAAQD9//z/+//4//v//P/9//7//P/9//3//v8AAP////////3/
/f/+/////v/9//z/+f/6//v//P/9/////////////v/9//z/+//5//n/+v/6//r//P/8
//r/+//8//3//v/8//z//P/9//3//P/8//z//f/9//7//v/9//z//P/7//v//P/9//7/
/f/9//3//f/9//z//P/8//7//f/9/wAA///8//v/+////wEAAQAAAP///v/9//z/+v/6
//v//P///////////wEAAAAAAAMABQAHAAkACgALAAsADAAOAAwADAAMAAgACQALAAwA
DAALAAoACAAHAAcABwAFAAQAAwD///3//P/7//v//f/9//////////3/+//5//b/9f/4
//n/+v/9//n/+f/5//n/+//7//v/+//7//z//P/7//j/+P/4//j/+//7//z//P8AAPz/
9v/2//j/9v/0//P/8//0//f/+v/+/wYADQAQAB8ANABDAFQAagB4AIYAmACoALEAsACP
AGAATABDACwAGgASAAcA/P/3/+3/4v/m/+z/5P/e/+L/4f/c/9r/2f/X/9v/3//f/93/
3f/W/9H/0//X/9n/4f/o/+v/7v/z//L/8P/y//f//P8AAAAA+//1//f/9//1//j/+v/7
//v/+//5//n/+f/3//j/+f/5//z//f/9//7//f/8//r/+f/6//r/+v/8//7//P/8//3/
/P/7//v/+v/9//7///////3//P/8//z/////////AAD///7//f/7//z//f8AAAIABAAE
AAUABQADAAMABAAFAAcACAAJAAkABwAHAAkACQAJAAoADAANABAAEQARABEAEAARABIA
EwAVABUAFwAXABkAFwAXABoAGAAYABgAGAAbABsAGwAbABkAGAAWABUAFAAUABQAFAAV
ABQAEwAUABAADgAOAA4AEAASAA8ADAAKAAoACQAIAAoACgAKAAkACwAJAAgACAAFAAUA
BgAGAAYABgAGAAMAAwADAAIAAgADAAMABAAFAAUAAgACAAMAAwADAAMAAwAEAAYABwAI
AAUAAwAAAP7/AAABAAIABAAGAAQABAAEAAIAAgADAAQABQAFAAUAAwADAAMAAwADAAIA
AwADAAIABQAFAAYABwADAAIABAADAAMABAAFAAQAAwACAAEAAAACAAMAAwAEAAQAAwAD
AAMAAwADAAQABQADAAMAAwABAAEAAQABAAEAAQABAAEAAQADAAMAAwADAP////8AAAAA
AgAEAAQAAgAAAAAAAAAAAAIAAgACAAMAAwACAAIAAgABAAEAAgACAAAAAAABAAEA/v/+
//7//v8AAAEAAgADAAEAAAAAAAAAAgD9////BAAGAAUABAADAAIAAAAAAAEAAgADAAMA
AwADAAMAAgACAAUABgAJAAwADgAPAA8AEAASABAAEAAQAAwADQAPABAAEAAOAA4ADQAN
AAsACwAJAAgACQAFAAMAAgD/////AQABAAMAAwADAAEA/v/9//v/+/////////8BAAEA
AQABAAEA/////////////wAAAAD///7//v/+//7//f/9//7//v/+/wAA/v/8//r/+P/0
//X/9//2//n/AAAEAAoADwAYACMANgBJAFoAagB+AI4AmACkALMArgCTAGwAUgBBADIA
IAAQAAcA/v/z/+n/6P/o/+b/5P/k/+L/4f/g/9j/0//X/9v/2//Z/9n/1//W/9X/0f/V
/9//5f/q/+//8P/x//T/9v/2//n//v/+//z///////3//f/7//z//P/7//n/+v/5//r/
+//5//r/+//7//3//f/8//z/+//6//j/9//6//r/+v/8//3//P/9/////P/7//v/+v//
/wAAAQABAAAA/v/9//z//f/9//3//v8AAAAAAAD///3//f///wAAAQACAAQABQADAAMA
BAAFAAcACAAJAAkACwALAA0ADQAMAAwADQANAA8AEQASABMAFAAVABYAFwAXABcAGQAZ
ABoAGQAaAB4AGwAaABkAGAAbABsAGwAbABgAGAAXABcAFAAUABQAFAAWABQAEgASABAA
DgAOAA4ADgAQAA0ACgAMAAwACwAKAAkACAAHAAUABwAFAAQABAADAAMABAAEAAQABAAE
AAEAAwADAAIAAgABAAEAAgADAAMAAAAAAAEAAwADAAMAAwADAAQABAAEAAMAAwACAAIA
AQABAAEAAgACAAAAAAAAAAAAAAABAAIAAwADAAMAAQABAAEAAQABAAAAAQABAAAAAgAB
AAEAAQAAAAAAAwADAAIAAgACAAAAAAAAAAAAAAAAAAEAAQACAAAA/////////f/9//7/
//8BAAEAAQD///////////////////////8BAAEAAQABAP3//f/+//7/AAACAAIAAAD+
//7//v/+//7//v/+////AQAAAAAAAAD9//3//v/+/wAAAAABAAEAAAAAAAAAAAD/////
/////wEAAAAAAAAA///9//z//v8AAP7//v///wEA/f/7//7//v/+//7//v///wAAAgAE
AAIAAQAAAP//AQAAAAAAAwAEAAcACgAMAAoACQAJAAoADQAOAA8ADAALAAsACgAIAAkA
CgAKAAsACQAJAAcABgADAP///f/8//3//f///////f/9//3/+//7//v/+v/7//v/+//7
//3/+//7//v/+//9//3//f/9//z//P/7//n/+//8//3//v/+//3//f/8//b/9v/6//r/
+v/6//j/8//x//D/8f/0//z/BgAPABYAIQAsADkATABiAHQAhACSAJ4AqwCwAJcAbABO
AD8ALAAgABQABwD+//f/7f/m/+T/4v/e/+L/5P/j/+D/3v/Z/9v/2f/V/9P/2f/Z/9T/
1f/V/9P/0//d/+T/5f/q/+//8v/2//j/9f/2//z/+v/3//n/+//7//3//v/+//3/+//5
//f/9//3//r//P/+/////P/7//n/+P/6//r/+f/5//j/+P/4//r/+v/4//j/+f/7//v/
/P/8//3//P/7//n/+v/6//v//P/9//3//f/+//7//v/+//3//////wEAAgD///7//v/9
//7///8BAAMAAwAEAAUABQAFAAUABwAHAAkACgAMAA0ADAANAA0ADQAPABEAEwAVABUA
EwATABEAEwARABEAFAAUABQAFAAUABUAFQAVABUAFQAWABYAFwAWABYAFgAWABUAEgAP
AA4ADgAMAAwADAALAAwACAAEAAcACAAIAAgABgAGAAYABQADAAEAAAAAAAIAAwAFAAYA
BQAEAAMA///9//3//P/8//3//f/+///////8//z//f////////////7//v/9//z//P/9
//3//v/9//3//f/+//7//P/8//z//f/+/wAAAgACAAEAAAD9//7///8AAAEAAAABAAEA
AAD+//3//f/9//7//v8BAAEA/v/+//7//P/+//7//v/+//z//f/9//7//v/9//3//f/8
//3///8BAP////////3///////////8AAP///v/9//3//f/9//3//P/9////AAD+/wAA
AAD+//7//v/+//7//v/+//7////9//z//P/8//3//f/+//7//P/8//3//f/8//z//P/8
//v/+//7//v//f/8//z//P8AAAEA///8//z/+v/6//r/+v/7//z//v8AAAAA///+//3/
///+//7/AQAGAAkADAAOAAwACwALAAwADQAOAA8ADAALAAsACgAIAAoACgAJAAkABwAH
AAUABAADAP///f/8//3//f///////f/9//3/+//8//v/+f/5//n/+f/5//v/+f/5//n/
+f/7//v/+//7//n/+v/6//n/+v/6//r/+v/7//v//P/8//r//v/6//T/9P/2//b/9f/1
//L/9//8//7/CAATAB4AKwA+AE0AXABwAIIAkACiALIAuQCoAH8AWgBIAD0AKAAYABAA
BQD4//P/6//k/+T/5P/g/9z/3v/d/9r/2v/b/9f/1//b/9v/2//b/9j/1f/X/9v/3//n
/+7/5//k/+//9v/2//j//f/+//7//P/5//X/9//9//3//v/+//3/+//9//v/+//7//3/
/v///////P/7//n/+P/7//z//P/9//z//P/8//7//P/6//r/+//8//3///8AAAEAAAD/
//3//v/+////AAAAAP///v/+/wAAAAAAAP//AAABAAQABgAEAAQABQAFAAMAAwAEAAUA
CQAKAAsACwAJAAkACwALAAwADgARABMAEgATABMAEwAUABUAFgAXABkAGQAbABsAGQAX
ABcAGgAZABoAGwAcAB0AHQAdAB0AGwAaABgAFwAYABgAGAAYABcAFAARABAAEQAQABEA
EgARABIADgAKAAoACgAJAAgACgAKAAoACQAHAAUABAAEAAYABwAJAAoACQAIAAcAAwAF
AAUABAAEAAMAAwAEAAUABQACAAIAAwADAAMAAwADAAMABAAEAAQABAAFAAUABgAFAAUA
BQAGAAQAAgACAAIABQAGAAgACgAJAAkACQAHAAcABwAHAAcACAAJAAkACAAGAAUABQAF
AAYABgAJAAkABgAGAAYABAAGAAYABgAGAAYABwAHAAgABwAFAAQAAwAEAAUABwAJAAgA
BwAGAAMABQAFAAUABQAJAAkACQAJAAYABQAEAAMAAgADAAUABgAGAAgACAAGAAQABAAE
AAQABgAGAAYABwAGAAQAAwACAAIAAwAFAAYABQAEAAQAAwACAAIAAgACAAMAAwADAAMA
AQAEAAIAAgAEAAYABgAGAAYABAAEAAUABgAHAAcABwAHAAUABAAEAAcACgANABAAEgAU
ABMAEwAUABIAEgASAA4AEAARABEAEAAQABAADwAPAA8ADwANAAwADQAJAAcABgADAAMA
BQAFAAQAAwACAP////////7///8AAP///v////7///8AAAEAAAD///7//f/9//7//v/9
//3//v///wAA/////wAAAAD8//7/AgACAPz/+v/6//f/9f/6//3/AAAIAA4AEwAcACkA
NABDAFYAbACAAJIAoACsALUAtACZAHAAWABLADYAJAAWAAkA/P/3//H/6v/o/+j/5v/o
/+r/4//g/97/2f/Z/93/3//h/+P/3//a/9n/2//b/9//4//o/+3/9v/7//r/+P/6//v/
/P8CAAQAAwABAAEA//8BAAEAAgACAAEAAgABAAIAAwACAAIAAgABAAMAAwACAAIABAAE
AAMAAwACAAIAAgAEAAUABAAFAAcABgAFAAUABAAGAAYABgAFAAYABgAHAAgABgAFAAQA
BAAKAA==
         </WaveFormData>
      </LeadData>
      <LeadData>
         <LeadByteCountTotal>10000</LeadByteCountTotal>
         <LeadTimeOffset>0</LeadTimeOffset>
         <LeadSampleCountTotal>5000</LeadSampleCountTotal>
         <LeadAmplitudeUnitsPerBit>4.88</LeadAmplitudeUnitsPerBit>
         <LeadAmplitudeUnits>��V</LeadAmplitudeUnits>
         <LeadHighLimit>2147483647</LeadHighLimit>
         <LeadLowLimit>268435456</LeadLowLimit>
         <LeadID>V1</LeadID>
         <LeadOffsetFirstSample>0</LeadOffsetFirstSample>
         <FirstSampleBaseline>0</FirstSampleBaseline>
         <LeadSampleSize>2</LeadSampleSize>
         <LeadOff>FALSE</LeadOff>
         <BaselineSway>FALSE</BaselineSway>
         <ExcessiveACNoise>FALSE</ExcessiveACNoise>
         <MuscleNoise>FALSE</MuscleNoise>
         <LeadDataCRC32>1017405919</LeadDataCRC32>
         <WaveFormData>
9v/2//b/9v/2//b/9v/2//b/9v/2//b/+P/4//j/+P/4//j/+P/4//j/+P/4//j/9v/2
//b/9v/4//j/+P/4//j/+P/4//j/+P/4//j/+P/6//r/+v/6//j/+P/4//j/+P/4//j/
+P/4//j/+P/4//j/+P/4//j/+P/4//j/+P/2//b/9v/2//b/9v/2//b/+P/4//j/+P/4
//j/+P/4//r/+v/6//r/+f/4//f/9v/3//j/+f/6//r/+v/6//r/+v/6//n/+f/+////
//8AAAAAAAAAAAAAAAAAAAEAAgAEAAQABAACAAEA///9//r/+f/5//j/9//3//X/8v/w
//H/8f/y//L/8P/y//T/9//3//f/9//4//v/+//7//v/+//7//v/+v/6//r/+//8//z/
/P/8//z//P/8//z//P/+//7//v/+//3//f/9//3///////7///8AAAIAAwAFAAQABAAH
AAkACwALAA0ACwADAPv/9f/r/+X/4f/e/9r/2v/b/97/5P/w/wIADwAUABsALABAAFAA
WwBjAG0AdwB+AIYAjwCbAKgAsgC9AMcAzwDXAN0A4gDnAPEA/wAHAQ0BEgENAfgA6ADb
AMgAsgCiAI8AdgBiAFEAQAAxACMAFwAQAA4ADQAIAAcABgADAAEAAQD//////f/9//3/
/P/7//n/+P/3//f/9//3//b/9v/0//P/8//y//T/9P/y//H/8f/w/+//7//v/+//7v/t
/+7/7f/t/+z/6v/p/+j/5f/j/+P/4//i/9//3v/c/9r/2v/Y/9b/1f/T/9D/z//N/8v/
x//G/8T/wv/A/7//vf+9/7r/uP+2/7T/sv+x/7H/sv+y/7P/s/+x/7H/s/+0/7b/uP+7
/7z/vv/A/8P/xf/H/8r/zf/Q/9P/1v/Z/9z/3//h/+T/6P/p/+3/7//v//T/+P/5//v/
/P/+/wAAAgADAAQABwAJAAkACQAIAAcACQAKAAoACgAMAAwADQANAAsACwAKAAoACgAL
AA0ADgANAA0ADQANAA8ADgAMAAwADAAMAAwADAAMAAwACwALAAsACwALAAsACgAJAAkA
CAAHAAgACAAJAAkACQAKAAoACgAKAAkACQAIAAgACAAIAAYABwAHAAcACQAIAAgACAAH
AAcABwAHAAgACQAJAAgABwAHAAcABwAFAAQABAAFAAcABwAHAAcABwAHAAYABgAGAAYA
BwAHAAYABgAGAAYABQAEAAMAAgAEAAQAAwADAAIAAgABAAEAAQABAAIAAgACAAIAAQAB
AAEAAQABAAAAAAAAAAEAAQABAAEAAQABAP7//v/+//7//v/+//7//v/+//7//f/9////
/////wAA/v/+//z//P/8//z//P/8//7//v/+//7//v/9//3/AAD/////AAAAAAIAAgAC
AAIAAAABAAIAAgACAAIAAAD///v/+f/2//X/9//2//X/9f/x/+7/7P/r/+v/7P/s/+z/
8P/y//X/9f/z//P/9P/1//P/8//z//P/9P/1//X/9v/0//X/9v/2//b/9v/2//b/9P/0
//T/9P/2//b/9v/3//f/9//3//f/9f/0//f/+v/6//3////+/wAAAQD///3////9//f/
7//p/+H/2//X/9H/zv/Q/9L/0f/Y/+j/+v/+/wEADgAhADIAPgBGAFMAXwBlAGkAbgB2
AH8AiQCYAKQArwC5AMEAxwDLAM4A1QDfAOsA8wD7APYA5QDSAMQAswCeAIoAeABjAFAA
QAAxACIAFQAJAP//+v/6//n/+P/z//L/7//t/+v/6f/p/+f/6f/p/+j/5//l/+T/4//j
/+H/4f/g/+D/4P/f/9//3v/e/97/3P/b/93/3P/b/9v/2v/Z/9f/1f/V/9X/1v/W/9P/
0//T/9H/zv/N/8z/yv/L/8r/yP/G/8P/wP+9/7v/u/+4/7f/tf+z/6//rv+s/6j/pv+l
/6P/pP+i/6H/oP+e/5z/m/+b/5z/nP+d/53/n/+f/6H/ov+k/6b/qf+q/67/sP+z/7X/
tf+4/7v/vv/D/8b/yf/M/8//0f/U/9j/2f/d/9//3//i/+b/5//p/+v/7P/t/+7/8P/w
//L/8//y//P/8//z//P/9P/0//T/9P/0//X/9f/1//X/9P/0//P/8//0//T/9P/1//b/
9//3//b/9P/0//j/+P/4//j/9v/2//X/9f/1//X/9f/1//X/9f/2//b/9P/0//P/8//0
//X/9//4//b/9v/1//X/9P/0//T/9P/2//f/9//3//X/9P/0//T/9f/1//X/9f/0//X/
9f/0//X/9f/1//X/9f/0//T/9f/1//X/9f/1//f/9//2//b/9P/0//X/9f/2//b/9v/2
//j/+P/4//j/9v/2//X/9f/2//b/9f/1//X/9f/2//b/+P/4//f/9//3//f/9//2//T/
9P/1//X/9//3//f/9//2//b/9v/2//T/9P/0//T/+P/4//T/9P/0//T/9P/1//b/9//4
//j/9//3//r/+//7//z//P/+//7//v/+//z//f/+//7/AAAAAP7//f/7//n/9v/1//P/
8v/x//H/8f/u/+z/6//r/+z/7P/s/+7/8P/z//P/8//z//T/9f/1//X/9f/1//f/9//2
//b/9f/1//X/9P/2//b/9v/2//j/+P/4//j/9v/2//b/9//5//n/+f/5//n/+P/5//r/
/P///wEAAgAEAAMAAwADAAMAAwD///n/8f/r/+X/4f/d/9b/0P/S/9f/2v/i//T/BAAJ
AA4AGwAuAD4ATABXAGEAawBzAHgAfgCJAJEAngCsALkAwwDNANMA1QDYAN8A5wDxAPkA
AwECAfMA3gDMALsAqACUAIIAawBYAEYANwAoABsADQADAPz/+v/7//r/9//2//P/8f/t
/+v/6//p/+r/6//r/+v/6f/o/+f/5//p/+n/6P/o/+j/5//n/+b/5P/k/+L/4f/i/+L/
4v/j/+H/4f/g/9//3v/d/93/3P/b/9v/2//Z/9b/1f/U/9L/0//S/9D/zv/M/8r/yP/H
/8X/wv/B/7//vf+5/7j/tv+y/7D/r/+t/63/qv+o/6b/pv+k/6P/o/+i/6L/o/+j/6X/
pf+n/6j/qP+q/63/rv+y/7T/t/+5/7v/vv/B/8T/x//K/83/0P/T/9X/2P/c/93/4f/j
/+P/6P/s/+3/7//w//L/9P/2//b/9v/4//n/+v/7//v/+//7//z//P/8//7//v//////
//////7//v/9//3//v/+//7///8AAAEAAQAAAP7//v8AAAAAAAAAAAAAAAD/////////
//////8BAAEAAgACAP///v/8//v//f/9//7//v/+//7//f/9//z//P/8//z//P/9//3/
/f/9//z//P/8//3//f/9//3//P/9//3//P/7//v/+//7//3//P/8//3/+//7//v/+//7
//v/+v/6//r/+v/7//v/+v/6//r/+v/6//r/+v/6//r/+v/5//n/+v/6//n/+f/5//n/
+v/6//r/+v/5//n/+f/5//n/+P/4//j/+f/5//v/+//7//v/+P/4//j/+P/4//j/+P/4
//r/+v/5//n/+P/3//b/9v/4//j/+P/4//r/+v/4//j/9v/4//j/+P/4//r/+v/6//r/
+v/5//n//P/9//3//v/+//7//v/+//7//v///wAAAAAAAAAA/v/9//v/+f/2//X/9f/0
//P/8//x/+7/7P/r/+n/6v/q/+r/7f/w//T/9f/z//P/9P/1//X/9f/1//X/9f/1//T/
9P/0//X/9v/2//j/+P/4//j/9v/2//b/9v/4//j/+P/5//f/9//3//f/9//6//v//P/+
//3///8AAAIAAwADAAUABwAHAAMA/f/z/+v/4//h/93/2P/S/9L/1//a/+D/7v8AAAcA
CgAVACoAOgBKAFUAXQBpAHMAegB+AIkAlQCiAK4AuwDFAM0A0wDZAN4A4wDvAPkA/wAH
AQ4BBQHyAN4A0QDAAKwAmgCDAG4AWgBLADoAKwAbAA8ACgAKAAcABgABAAAA/f/7//v/
+f/5//f/9//3//b/9f/1//T/8//z//P/8//y//L/8P/v/+//7v/u/+7/7P/r/+v/6v/p
/+n/5//n/+b/5f/m/+X/5f/k/+P/4//j/+H/3v/d/9z/2v/Z/9j/1v/U/9D/zv/M/8v/
y//I/8f/xf/F/8H/wP++/7r/uP+3/7X/tf+y/7D/rv+u/6z/q/+r/6r/qv+r/6v/q/+r
/63/rv+w/7L/tf+2/7r/vP+//8H/w//G/8n/zP/R/9T/1//a/9v/3f/g/+T/5//r/+3/
7f/y//b/9//5//z//v8AAAIABAAEAAYABwAHAAcABgAFAAcACAAIAAgACAAIAAkACQAJ
AAkACAAIAAgACQALAAwACgALAAwADQANAAwACgAKAAwADAAMAAwADAAMAAsACwALAAsA
CwALAAkACQAKAAoACgAKAAkACQAJAAkACgAKAAoACgAJAAkACAAIAAgACAAGAAcABwAH
AAkACAAIAAgACAAJAAoACwALAAsACgAIAAkACQAJAAkABwAGAAYABwAHAAcABwAHAAkA
CQAIAAgABgAGAAcABwAGAAYABgAGAAYABgAGAAYABgAGAAUABQAIAAgABwAHAAYABQAF
AAQABQAGAAYABwAFAAUABQAEAAYABgAHAAcABwAHAAcABwAEAAQABAAEAAYABgAGAAYA
BgAEAAUABAAEAAQABAAEAAQABAAEAAQABAADAAMABgAJAAkACgAKAAoACgAKAAoACgAL
AAwADAAMAAwACgAJAAcABQACAAEAAQAAAP/////7//j/9v/1//X/9v/2//b/+P/6//3/
/f/9//3//v///wEAAQABAAEA//////7//v/+////AAAAAAAAAAAAAAAAAAAAAAAAAAAA
AAAAAAABAP////////////8CAAMABAAEAAUABwAIAAgACQAJAAsACwALAAcAAQD3//H/
6//l/9//3P/c/9z/3f/g/+b/9v8EAAkADgAdADAAPgBMAFUAXwBpAHEAdgB4AIEAjQCY
AKYAswC7AMUAywDNANIA2QDlAO8A9wD/AAQB/wDsANgAyQC6AKYAlgCDAG4AWgBJADoA
KwAhABUADAAIAAcABgABAAAA/f/7//n/9//3//X/9f/1//T/8//x//D/7//v/+//7//u
/+7/7P/r/+v/6v/s/+z/6v/p/+n/6P/n/+f/5f/l/+T/4//i/+H/4f/g/9//3//f/93/
2v/Z/9j/1v/X/9b/1P/S/87/zP/K/8n/yf/G/8X/w/+//7v/uv+4/7b/tP+z/7H/s/+w
/67/rP+q/6j/p/+n/6j/qP+p/6n/p/+n/6n/qv+s/67/sf+y/7T/tv+5/7v/v//C/8X/
yP/L/87/0f/U/9X/1//a/97/4f/l/+f/5//q/+7/7//x//L/9P/2//j/+v/6//z//f/8
//3//f/9////AAAAAAAAAAAAAAEAAQABAAEAAAAAAAEAAQACAAIAAQABAAEAAQABAAAA
/v/+/wAAAAAAAAAA/v/+//3//f/+////AAABAAAA//////7//v/+//3//f//////AAAA
AP7//v/9//3//P/8//z//P/8//3//f/9//3//P/8//z//f/9//3//f/8//3//f/8//3/
/f/9//3//f/8//z//f/9//3//f/9//3//f/8//z//P/8//3//f/+//7//v/+//7//v/+
//7//P/8//v/+//+//7//f/9//v/+//8//z//v/+//3//f/9//3//f/8//z//P/9//3/
+//7//v/+//6//r/+v/6//z//P/8//z//P/8//3/+//8//z//P/8//z//v/+//7//v/+
//3//f8AAAEAAQACAAIAAAAAAAAAAAACAAMABAAEAAQABAACAAEA///9//r/+f/5//j/
9//3//X/8v/w/+//7//w//D/8P/y//T/9//3//f/9//4//n/+f/5//n/+f/5//n/+P/4
//j/+f/6//r/+v/6//r/+v/4//j/+P/4//r/+v/6//v/+//7//v/+//7//z//f/+/wAA
AQABAAIABAADAAUABwAJAAUA///7//H/6f/l/9//2//Y/9j/2P/b/9z/5P/2/wYACQAQ
ACEANgBGAFIAXQBlAG0AdwB8AIIAjwCbAKQAsgC/AMcAzQDTANcA3ADjAPEA9wD/AAUB
BAHzAN4AzAC7AKoAmgCEAG0AXABKADkALAAdAA8ABwAEAAIA///+//v/+v/3//X/8//x
//H/7//x//H/8P/v/+3/7P/r/+v/6//r/+r/6v/o/+f/5//m/+j/6P/m/+X/5f/k/+P/
4//j/+P/4v/h/+D/3//f/97/2//b/9v/2f/Y/9f/1v/U/9X/1P/S/9D/zP/K/8j/x//H
/8T/w//B/73/uf+4/7b/tv+0/7P/sf+v/6z/qv+o/6j/pv+l/6X/pv+m/6f/p/+n/6f/
qf+q/6z/rv+x/7L/tv+4/7v/vf+9/8D/w//G/8r/zv/S/9b/2P/Z/9v/3v/j/+f/6f/p
/+z/8P/x//P/9v/4//r//P/+//7/AAABAAAAAQABAAEAAwAEAAQABAAEAAQABQAFAAMA
AwACAAIABAAFAAcACAAHAAcABwAHAAkACAAGAAYACAAIAAgACAAIAAgABwAHAAkACQAJ
AAkACAAHAAcABgAFAAYABgAHAAUABQAGAAYABgAGAAUABQAGAAYABgAGAAUABQAEAAMA
BQAEAAQABAAFAAUABQAFAAUABQAEAAIAAgADAAQABQADAAIAAgADAAMAAwADAAMABQAF
AAQABAACAAIAAwADAAQABAAEAAQAAgACAAIAAgAEAAQAAwADAAQABAADAAMAAQABAAIA
AgAEAAQAAwADAAMAAwADAAIAAgACAAMAAwADAAMAAwADAAIAAgACAAIAAgACAAIAAgAA
AAAA/////wEAAQABAAIAAgACAAIAAgACAAIAAgACAAMABAACAAIAAgACAAIAAgACAAIA
BAADAAMABgAGAAUABQAEAAYABgAGAAYABgAHAAgACAAIAAgABgAFAAMAAQD+//3/+//6
//n/+f/5//b/9P/z//P/9P/0//T/9P/2//n/+f/7//v//P/9//v/+//7//v//f/9//z/
/P/8//3//v/+//z//P/8//z//v/+//7//v/8//z//P/9//////////////8AAAEAAAAC
AAEAAwAGAAoADQANAA0ACwALAAcAAwD7//X/7//r/+f/3v/a/9j/2//e/+L/8P8EAA8A
EAAbACwAPgBMAFkAZQBvAHsAhACKAJMAmQCkALAAvQDHANEA2wDjAOgA6wDzAP0ABQEL
ARIBDQH6AOgA2QDGALIAoACJAHIAXgBPAEAAMQAhABUADAAKAAkABgADAAIA///9//3/
+//7//n/9//3//b/9f/1//T/8//z//H/8f/w//D/8v/x//H/8P/u/+7/7P/r/+v/6v/p
/+n/6//r/+r/6f/m/+X/5f/k/+P/4//j/+H/4P/f/97/3P/b/9r/2P/W/9b/1P/S/9H/
zf/K/8n/x//H/8P/wv/A/8D/vv+9/7v/uv+2/7P/sP+y/7D/r/+v/6z/rP+t/63/rf+t
/6//sP+w/7L/tf+2/7b/uP+7/73/wf/E/8f/yv/L/87/0f/U/9n/2//e/+L/5//r/+3/
7f/u//L/8//1//r//P/+/wAAAAAAAAIAAwAGAAcABwAHAAcACAAIAAgACAAIAAkACQAL
AAsACgAKAAkACQAKAAoACgALAAwADQANAAwACgAKAAoACgAKAAoADAAMAAsACwALAAsA
CwALAAsACwAMAAwADAAMAAsACwAKAAkACQAIAAoACgAJAAkACAAIAAgACAAKAAsACwAL
AAsACgAKAAoABwAHAAcABwAIAAkACQAIAAkACQAJAAkACQAIAAgACQAJAAkACQAJAAcA
BwAGAAYACAAIAAkACQAGAAYABgAGAAYABgAGAAYACAAIAAcABwAHAAYABAADAAUABQAG
AAYABgAGAAUABQAHAAcABwAGAAYABgAHAAcABQAFAAUABQAFAAYABwAIAAYABgAGAAYA
BgAGAAUABQAFAAUABQAGAAUABAADAAIABAAEAAQABAADAAUABQAEAAQABAAEAAQABgAG
AAYABgAEAAMAAwAGAAkACQAKAAoACAAIAAgACAAKAAsADAAMAAoACgAIAAcABQADAAAA
//8BAAAA//////3/+v/4//f/9//4//j/+P/6//z///////////8AAAEAAQABAAEAAQD/
/////v/+//z//f/+//7//v/+//7//v/+//7//v/+/wAAAAAAAAEA//////////8BAAIA
AwAEAAQABQAFAAYACAAHAAkACwANAA0ACwADAPn/8f/r/+X/4f/c/9j/2v/b/9z/4v/w
//7/AwAIABcAKgA6AEgAVQBhAGkAbwB0AHoAgwCNAJYApACxALsAwQDJANEA1ADZAOUA
7wD3AP0ABgEBAfIA3gDRAMAArgCeAIkAcgBcAEsAPgAvACEAFQAMAAYABQAEAAEAAAD9
//v/+f/3//f/9f/1//X/9P/z//H/8P/v/+//7f/t/+z/7P/q/+n/6f/o/+r/6v/o/+f/
5//m/+X/5f/l/+X/5P/j/+T/4//j/+L/3//f/9//3f/c/9v/2v/Y/9f/1v/U/9L/zv/M
/8r/yf/J/8b/xf/D/7//u/+6/7j/uP+2/7X/s/+z/7D/rv+s/6r/qP+n/6f/p/+o/6r/
q/+q/6n/qv+q/6z/rv+x/7L/tP+2/7n/u/+9/8D/w//G/8n/zP/P/9L/0//V/9j/3P/d
/+H/4//j/+b/6v/r/+3/7v/w//L/9P/2//b/+P/5//r/+//7//v/+//8//z//P/8//z/
/f/9//3//f/8//z//f/9//7//v/9//3//f/9//3//P/6//r//P/8//z//P/8//z/+//7
//v/+//7//v/+f/5//r/+v/6//r/+f/5//v/+//8//z/+v/6//n/+f/6//r/+v/6//n/
+f/4//f/+f/4//j/+P/3//f/9//3//b/9//3//b/9//3//f/9//5//j/+P/5//f/9//3
//f/+f/5//j/+P/3//b/9v/1//X/9v/3//j/9v/2//b/9v/4//j/9//3//j/+P/3//f/
9v/1//X/9P/1//b/9v/3//f/9//3//b/9P/0//X/9f/1//X/9f/1//L/8v/y//L/8//0
//X/9v/2//b/9f/1//P/8//z//T/9v/2//T/9v/2//T/9P/0//T/9f/2//f/+P/4//f/
9//6//v/+//8//z//P/8//z//P/6//v//P/8//7//v/8//v/9//1//L/8f/z//L/8f/x
/+//7P/q/+n/5//o/+j/6P/s/+7/8f/x/+//7//w//H/8//z//P/8//z//P/8v/y//L/
8//0//T/9v/2//b/9v/1//T/8//y//L/8v/y//P/8//z//P/8//z//T/9f/4//j/+f/7
//7//v8BAAEA//8BAAEA/f/3/+//6f/j/9//2f/U/9L/0v/T/9b/3P/q//z/AwAEABEA
JgA2AEYAUQBZAGUAawBwAHYAfwCJAJYApACxALsAvwDHAM8A0gDVAOEA7QD1AP0AAgH5
AOIA0ADBAK4AnACMAHcAYgBQAEEAMAAhABUACQAEAAIAAQD8//v/+v/3//X/8f/v/+//
7f/v/+//7v/t/+v/6v/p/+n/6f/p/+j/6P/o/+f/5//m/+b/5v/k/+P/5f/k/+P/4//h
/+H/4P/f/97/3f/d/9z/2//b/9v/2f/W/9X/1P/S/9L/0v/R/9D/zP/K/8j/x//F/8L/
wf+//7//u/+6/7j/tP+y/7H/r/+x/67/rP+q/6j/pv+l/6X/pP+k/6X/pf+l/6X/p/+o
/6j/qv+t/67/sv+0/7f/uf+5/7z/v//C/8f/yv/N/9D/0//V/9j/3P/d/+H/4//j/+j/
7P/t/+//8P/y//T/9v/3//j/+//9//z//f/9//3//f/+//7//v8AAAAAAQABAAEAAQAA
AAAAAQABAAIAAgAAAAEAAgADAAMAAgAAAAAABAAEAAQABAACAAIAAQABAAMAAwADAAMA
AQABAAIAAgAAAAAA/////wEAAQACAAIAAAAAAP////8AAAAAAAAAAP7////////////+
//7//v/+////AAABAAEAAQAAAP7///////////8BAAAAAAABAP//////////AQABAAAA
AAD+//7//////wAAAAAAAAAAAAAAAAAAAAAAAAAA/////wIAAgABAAEA/////wAAAAAA
AAAA/////wEAAQABAAAA/v/+//////8BAAEAAQABAP7//v/+//7//v/+//7//v8AAAAA
//////3//f/9//7/AAAAAAAAAAD+//7//v/+//3//////wAAAAAAAAAAAAAAAAAAAAAA
AAEAAQACAAYABgAFAAUABAAGAAYABgAGAAYABwAIAAgACAAIAAYABQAFAAMAAAD///7/
/P/6//n/+P/2//X/9f/z//T/9P/0//T/9v/5//n/+//7//z//f/9//3//f/9//3//f/8
//z//P/9//7//v/+//7//v/+/wAAAAAAAAAA/v/+//7/////////////////AgABAAAA
AgADAAMABgAKAAsACwALAAsACwAJAAMA+//1/+//5//l/+L/3P/Y/9n/2v/g/+7/AgAN
ABAAGQAqADwASgBXAGMAbwB5AIAAhgCPAJcAogCwALsAxQDPANsA4QDkAOcA7QD3AAEB
CwESAQ0B/ADqANsAyAC0AKAAjQB2AGQAUQBCADMAJQAZAA4ADAAJAAYABQAEAAEA///9
//v/+//5//f/9//2//X/9//2//X/9f/0//P/8f/w//L/8f/x//D/8P/w/+7/7f/t/+z/
6//r/+v/6//q/+n/6P/n/+f/5v/l/+X/5f/j/+L/4f/g/97/2//a/9j/1v/V/9T/0//T
/9D/zP/K/8f/x//D/8L/wP++/7z/u/+5/7f/tP+y/7D/sv+w/6//r/+s/6z/rf+t/63/
rf+v/7D/sP+y/7X/tv+4/7r/vf+//8H/xP/H/8r/zf/Q/9P/1v/Z/9v/3v/i/+X/6f/r
/+v/7v/y//P/9f/4//r//P/+//7//v8AAAEABAAFAAUABQAFAAYABgAGAAYABgAHAAcA
CQAJAAgACAAHAAcACAAIAAYABwAIAAkACgAKAAkACgAKAAoACgAKAAwADAALAAsACgAJ
AAgABwAHAAcACAAIAAgACAAHAAcABwAHAAgACAAIAAgABwAHAAQABAAEAAQABAAFAAUA
BQAFAAQABAAEAAMAAwADAAMABAAFAAUABAADAAMAAwADAAMAAgACAAMAAwADAAMAAwAD
AAMAAgACAAIAAgADAAMAAAAAAAAAAAACAAIAAgACAAIAAgABAAEAAAAAAP////8BAAEA
AgACAAAAAAD/////AQABAAEAAAACAAIAAwADAAEAAQABAAEAAQACAAMABAABAAAA///+
/wAAAAD/////////////AAAAAAAA/v8AAAIAAAAAAAAAAAD+//7//v/+//////8AAAQA
AwADAAQABAAEAAQABAAEAAQABQAGAAYABAAEAAIAAQD///3/+v/5//v/+v/5//n/9v/y
/+//7f/v//D/8P/w//D/8v/1//X/9//3//j/+f/5//n/+f/5//f/9//2//b/+P/5//r/
+v/5//j/9//2//f/+P/5//r/+P/4//j/+f/3//f/9//3//f//P/9//r/+v/9////AAAC
AAMAAwAFAAUAAwD7//P/6//l/+H/3//Z/9T/0v/S/9P/1v/g//D//P8BAAoAGwAsADoA
RABPAFcAYQBpAHAAeACBAIkAlACgAKsAtQC9AMUAywDQANcA3wDnAO0A9QD6AO8A3gDO
AL8ArgCaAIgAdQBgAEwAOwAuACEAEwAHAAAA/P/5//j/9f/0//H/7//u/+3/7v/t/+z/
6//p/+f/5//m/+X/5f/l/+X/5P/k/+L/4f/h/+D/4P/g/97/3f/d/9z/2//b/9v/2//a
/9n/2P/X/9f/1v/T/9P/0//R/8//z//P/87/y//K/8j/xv/G/8T/wv/B/77/uv+4/7X/
tf+x/7D/rv+s/6r/qf+n/6f/pP+i/6D/ov+g/5//n/+c/5z/nf+d/53/nf+f/6D/ov+k
/6f/qP+q/6z/r/+x/7X/uP+7/77/v//C/8X/yP/J/8v/zv/S/9f/2//d/93/3v/i/+P/
5f/m/+j/6v/s/+7/7v/w//H/8P/x//H/8f/z//T/9P/0//T/9P/1//X/8//z//L/8v/y
//P/9f/2//X/9f/1//X/9//2//T/9P/0//T/9P/0//T/9P/z//P/9f/1//X/9f/0//P/
8//y//H/8v/y//P/8f/x//L/8v/y//L/8f/x//D/8P/w//D/7v/v/+//7//x//D/8P/w
/+//7//v/+//7v/v/+//7v/u/+//8P/x//H/8P/w//H/7//v/+//7//x//H/8P/w//D/
8P/x//H/8P/w//D/8P/w//D/8P/w//L/8v/x//H/8P/w/+//7//x//H/8v/y//D/8P/v
/+//7//v/+//7v/v//D/8v/z//H/8f/x//H/8v/y//L/8v/w//D/8P/w//D/8P/v/+//
8f/x//H/8v/w//D/8P/w//D/8v/y//L/8v/y//H/8f/0//P/8//0//T/9f/2//f/+P/2
//f/+P/4//n/+v/5//n/9f/z//D/7//t/+z/6//r/+v/6P/m/+X/5f/m/+b/5v/q/+z/
7//v/+3/7f/u/+//8f/x//H/8f/x//H/8P/w//D/8f/y//L/8v/y//L/8v/w//D/8P/w
//L/8v/y//P/8//z//P/8//x//L/9f/2//j/9//7//7//v//////////////+//1/+//
5//h/93/1//S/8z/zv/R/9T/2v/o//r/AQAGABEAIgA0AEIATQBZAGMAbQBwAHYAfwCJ
AJQAogCxALkAwwDJAM8A0gDXAOEA6QDzAPsAAAH3AOIAzgC9AKoAmACIAHEAXABKADsA
KgAbAA8ABQD8//r/+f/4//X/9P/x/+//7f/r/+v/6f/r/+v/6v/p/+f/5v/l/+X/5f/l
/+T/5P/k/+P/4//i/+L/4v/g/9//4f/g/9//3//d/93/3P/b/9z/2//b/9r/1//X/9f/
1f/U/w==
         </WaveFormData>
      </LeadData>
      <LeadData>
         <LeadByteCountTotal>10000</LeadByteCountTotal>
         <LeadTimeOffset>0</LeadTimeOffset>
         <LeadSampleCountTotal>5000</LeadSampleCountTotal>
         <LeadAmplitudeUnitsPerBit>4.88</LeadAmplitudeUnitsPerBit>
         <LeadAmplitudeUnits>��V</LeadAmplitudeUnits>
         <LeadHighLimit>2147483647</LeadHighLimit>
         <LeadLowLimit>268435456</LeadLowLimit>
         <LeadID>V2</LeadID>
         <LeadOffsetFirstSample>0</LeadOffsetFirstSample>
         <FirstSampleBaseline>0</FirstSampleBaseline>
         <LeadSampleSize>2</LeadSampleSize>
         <LeadOff>FALSE</LeadOff>
         <BaselineSway>FALSE</BaselineSway>
         <ExcessiveACNoise>FALSE</ExcessiveACNoise>
         <MuscleNoise>FALSE</MuscleNoise>
         <LeadDataCRC32>34346234</LeadDataCRC32>
         <WaveFormData>
BAAEAAQABAACAAIAAgACAAIAAgACAAIAAgACAAIAAgACAAIAAgACAAAAAAAAAAAAAAAA
AAAAAAAAAAAAAAAAAAAAAAAAAAAA/v/+//7//v/+//7//v/+//7//v/+//7//v/+//7/
/v/+//7//v/+//7//v/+//7//P/8//z//P/8//z//P/8//z//P/8//z//v/+//7//v/+
//7//v/+//7//v/+//7//P/8//z//P/9//7///8AAAAAAQABAAEAAQACAAMABAAIAAkA
CQALAAoACgALAAsADQAPABEAFAAWABkAGQAXABYAEgAPAAwACwAKAAoABwABAP///P/6
//f/9//3//f/9//3//j/+P/4//j/+P/4//r/+v/6//r/+P/4//j/9//5//n/+//7//n/
+f/5//j/+P/4//j/+f/7//v//P/8//z//P/8//z//P/8//7////+/wAAAQAEAAcACgAO
ABMAFgAbACIAJwAqADMAPgBJAFYAZwB0AH4AiQCQAJUAngCwALsAtwCvAK0ArwCzAK0A
pQCmAKkArgC3AL8AwQDEAMkA0wDcAN4A1QDEALsAsAClAKEAngCUAIsAiAB9AGkAXgBT
AEEAKwAcAA8ABwAEAP7/9v/y//L/9v/6//z//P/9//3//v///////v/+///////9//3/
/f/9//3//f/8//v/+f/7//v/+//6//r/+f/5//v/+v/5//n/9//3//b/9f/1//X/9f/z
//T/8//y//H/8P/v/+z/6f/s/+r/6v/q/+b/5P/k/+H/4f/f/97/3P/Z/9f/1f/T/8//
zf/L/8n/yv/J/8f/xf/D/8L/wf++/77/vv++/77/vv+//8D/wv/D/8P/xf/I/8v/zf/P
/9H/1P/X/9r/3P/f/+L/5f/o/+3/8P/z//b/+f/8//3/AAAGAAkACgANAA8AEAARABIA
EwAVABgAGQAZABgAGAAYABYAFgAWABUAFwAXABcAFwAVABQAFAATABMAEwATABMAFQAV
ABUAFQAUABMAEgARABIAEwAUABYAFwAWABUAFAAUABQAFAAUABQAFQAVABUAEwASABEA
EQATABIAEgATABMAEgASABIAEgASABEAEQAOAA0ADQAMAAwADAAMAAwADgAPABAAEAAP
AAwADAAMAAoACgAKAAkACQAKAAoACQAHAAcABwAFAAcACAAIAAkABwAFAAUABQAFAAUA
BQAFAAUABAADAAIAAgACAAEAAQACAAIAAQABAAEAAQAAAAAAAAAAAAAAAAAAAP//////
//////////////////////////////////z//P/8//z//v/+//7//v/8//z/+//7//3/
/f/9//3//v/+//z/+v/6//r/+v/6//z//f/+/////v///wAAAgABAAEAAwAEAAQABQAF
AAUABwAJAAwAEAASABEADgAKAAgABQACAAEAAAAAAP3/+f/3//T/8v/v/+//7//v/+//
7//w//D/8P/w//D/8P/w/+7/7v/u/+7/7v/u/+3/7f/t/+//7//v//H/8f/w//D/7v/u
/+//7//v//D/8P/w//L/8v/y//L/7v/u//H/8v/0//n//v///wIABgAJAAwAEwAYAB8A
KAAzAD4ASwBWAF8AZgByAHcAeACDAJIAlgCNAIcAjQCTAJEAhwCDAIkAjgCRAJgAnQCd
AJ0AogCvALsAvACyAKUAmACNAIQAfQB5AHAAagBpAGAATQA9ADYAJwARAAEA9v/v/+v/
6P/i/97/3v/g/+D/4v/m/+j/6//p/+r/6//r/+j/6P/p/+n/5//n/+f/5//n/+f/5v/l
/+X/5//n/+f/5//m/+T/4//j/+L/4f/h/+P/4//i/+H/3//f/9//3f/d/93/3f/d/9v/
2//Z/9f/2f/W/9X/1P/U/9L/0v/P/8v/yf/I/8b/x//F/8P/wf+9/7v/uf+3/7j/t/+1
/7P/tf+0/7P/sP+w/7D/sP+w/7L/s/+0/7b/t/+3/7n/vP+//8H/w//F/8r/zf/Q/9L/
1P/W/9j/2v/f/+L/5f/o/+n/7P/t//D/8v/1//b/+f/5//r/+//8//z//f///////f/8
//z//P/6//r/+v/5//n/+f/5//n/+f/4//j/9//3//f/9//3//f/9//3//f/9//3//f/
9//5//n/+f/6//z//P/8//z/+v/6//r/+v/4//n/+f/5//v/+v/5//n/+f/4//j/+f/7
//r/+v/6//j/+P/3//f/+P/3//f/9v/4//j/+P/4//f/9//3//b/9v/0//X/9v/0//T/
9P/z//X/9v/2//X/8//z//P/8f/x//L/8v/z//X/8//z//P/8f/x//H/8f/z//L/8f/w
//L/8v/x//H/8v/y//H/8f/x//H/8P/w//D/8P/w//D/8v/x//H/8f/v/+//7//v/+//
7//v/+//8f/x//H/8f/w//D/8P/w/+7/7v/u/+7/8v/w/+7/8P/w//D/8P/z//P/8//z
//L/8//0//b/9//3//n/+v/7//3//v////7///8BAAQACAAJAAgABgAAAP3/+v/5//j/
+P/1//H/8f/u/+z/6f/n/+f/5//n/+n/6v/q/+r/6v/q/+r/6v/o/+j/6P/o/+r/6v/p
/+n/5//p/+n/6f/r/+v/6v/q/+r/6v/r/+v/6//s/+z/7P/t/+7/7//w//L/8P/x//L/
9P/3//r///8CAAQABQAKAA8AFAAZACAAKQA0AEEAUgBfAGYAcAB5AH4AgwCQAJ4AowCd
AJcAmwChAJ0AlQCVAJoAmwCiAKsArQCtAK4AtQDBAMwAygC9AKwAnwCUAIsAhwCAAHYA
bwBoAFsASwBAADEAHQANAAAA9//z//D/6v/k/+D/4v/k/+b/6v/s/+//7//w//H/8f/t
/+z/7P/r/+3/7f/t/+3/7f/t/+z/6//p/+v/6//r/+z/7P/r/+v/6f/o/+f/5//p/+n/
6P/n/+f/5//n/+X/5v/l/+T/4//j/+P/4f/f/9//3P/b/9r/2v/Y/9j/1f/T/9H/0P/O
/83/y//J/8f/x//F/8P/wf++/73/u/+5/7n/uP+3/7T/tP+0/7T/tP+0/7X/tv+4/7v/
u/+9/8D/wv/D/8T/xf/J/83/0f/U/9X/2P/b/97/4//m/+n/7P/x//T/9f/4//z///8A
AAMABQAGAAcACAAHAAkADAANAA0ADAAMAAwADAAMAAwACwAJAAkACQAJAAsACgAKAAkA
CQAJAAkACQAJAAkACQAJAAkACQAJAAkACQAJAAkACgAKAAoACgAKAAoACgAKAAoACgAL
AAsACwANAAwACwALAAkACAAIAAkACwAKAAoACgAIAAgABwAHAAgABwAHAAYABgAGAAYA
BgAFAAUABQAEAAQAAgADAAQAAgACAAIAAQD//wAAAAD///7///8AAP////8AAAAAAQAB
AP/////////////////////+//3//P/+//7//f/9//7//v/9//3//f/9//z//P/8//z/
/P/8//7//f/9//3//f/9//3//f/7//v/+//7//3//f/9//3//P/8//z//P/6//r/+v/6
//z//P/7//v/+f/5//n/+f/8//z//P/8//7//v/8//r/+v/8//z//P/8//3//f/9//3/
//8BAAMABgAFAAUABwAIAAgACQAJAAkACQALAA4AEgAXABcAFQASAA4ACwAIAAcABgAG
AAMA///9//r/+P/1//P/8//z//P/9f/2//b/9v/2//b/9v/2//b/9v/2//b/9P/0//P/
8//1//f/9//3//n/+f/4//j/9v/2//f/9//3//j/+P/4//j/+P/4//j/+P/6//v//P/+
//3/AAAFAAoADAANABIAGQAgACMAKgAzADoARwBYAGcAdAB8AIcAkACXAKIAsgC5ALEA
pwCpAK0AqwClAKEApACpAK4AtQC7AL0AwADHANEA2gDcANUAxAC5ALAAqQClAJ4AkACL
AIoAfwBtAGAAUwBBAC8AHgARAAkABAD+//j/9P/0//T/+P/8//7////9//7///////z/
/P/9//3/+//7//v/+//7//v/+v/5//j/+//8//3//f/8//r/+f/5//j/9//3//f/9//2
//X/9f/1//X/8//0//P/8v/x//H/8f/v/+3/7f/q/+n/6P/o/+b/5v/j/9//3f/c/9r/
2//Z/9f/1f/R/8//zf/L/8r/yf/H/8X/w//C/8H/vv/A/8D/wP/A/8D/wf/C/8T/xP/D
/8T/xv/L/83/z//R/9T/1//a/9z/3//i/+X/6P/t//D/8//2//n//P/9/wAABAAHAAgA
CwAPABAAEQASABMAFQAYABkAGQAYABgAGAAWABYAFgAVABUAFQAVABUAFQAUABQAEwAT
ABMAEwATABUAFQAVABUAEwATABMAEwAVABUAFQAWABcAFgAVABQAFAAUABQAFAASABMA
EwATABMAEgARABEAEwASABIAEwATABIAEgASABIAEgARABEAEgARABEAEAAPAA4ADQAM
AAwADQAOAA4ADwAMAAwADAAMAAwADAALAAkACgAKAAkACQAJAAkABwAHAAgACAAJAAkA
BwAHAAcABgAFAAQAAwAFAAQAAwACAAQABAADAAMAAgACAAEAAQADAAMAAgACAAAAAAAA
AAAAAgABAAEAAQAAAP///v/9//3//f/9//3//f/9//3//f/8//z//P/8//r/+v/6//r/
+v/6//v/+v/6//r/+v/6//v/+//7//v/+v/7//z//v//////AQACAAQABQAFAAUABwAJ
AAwAEAARABEADwAMAAgABQACAAEAAgACAP//+//3//T/8v/v/+3/7f/t/+3/7f/u/+7/
7v/u/+7/7v/u//D/8P/w//D/7//u/+z/6//t/+//7//v/+//7//u/+7/7v/u/+//7//v
//D/8P/w//D/8P/w//D/8P/y//X/9P/0//X/+v/9//7/AgAFAAoAEQAWABsAIAApADIA
PwBMAFcAYgBsAHMAdAB7AIYAkgCTAI0AiQCNAI8AiwCFAIMAiACNAJIAmQCbAJsAnACj
ALEAugC8ALEAogCVAIoAgwCDAH4AcgBpAGgAWwBJADoAMQAhAA8AAAD3//H/7P/o/+L/
4P/g/+L/4v/k/+j/6f/p/+r/6//r/+r/6v/r/+v/6f/p/+n/6f/p/+n/6P/n/+X/5//n
/+f/5//m/+T/4//l/+T/4//j/+P/4//i/+H/4f/h/+H/3//e/93/3P/b/9v/2//Z/9f/
2f/W/9X/1P/S/9D/0P/N/83/y//K/8j/yf/H/8X/w/+//73/u/+5/7r/uf+3/7X/tf+0
/7P/sP+w/7D/sP+w/7D/sf+y/7T/tf+1/7f/uv+9/7//wf/D/8b/yf/M/87/0f/U/9f/
2v/b/97/4f/k/+X/6P/p/+z/8P/z//T/9//3//j/+f/6//n/+//+/////v/8//v/+v/6
//r/+v/5//v/+//7//v/+f/4//j/9//3//f/9//3//f/9//3//f/9f/1//X/9f/3//f/
9//4//j/+P/4//j/9v/2//b/9v/4//n/+f/5//n/+P/3//f/9//2//b/9//3//b/9v/2
//j/+P/3//f/+P/3//f/9v/2//b/9v/2//T/9f/2//b/9//0//T/9P/0//T/9P/z//P/
9P/0//P/8f/x//H/7//v//D/8P/x//H/7//v/+//7//v/+//7//x//D/7//u//D/8P/v
/+//7v/u/+3/7f/v/+//7v/u/+7/7v/u/+7/8P/v/+//7//t/+3/7f/t/+//7//v/+//
7f/t/+3/7f/s/+z/7P/s/+7/7v/u/+7/7v/u/+//7//w//D/8P/w//D/8f/x//H/8f/y
//P/9P/2//f/9//5//r/+v/7//v/+////wEABAAIAAsACwAJAAYAAgD///z/+//6//r/
9//z//H/7v/s/+n/6f/p/+n/6f/r/+z/7P/s/+r/6v/q/+r/7P/s/+z/7P/q/+r/6f/p
/+n/6//r/+v/7f/t/+z/7P/q/+r/6//r/+3/7v/u/+7/7v/u/+7/7v/w//L/8//0//T/
9f/4//3/AAAEAAkADgATABQAFwAgACkANABBAFAAWwBmAHAAeQB8AIEAjACaAJ8AlwCT
AJkAnwCbAJMAkQCWAJkAoACpAKsArwCyALUAwQDMAMYAtQCoAJsAkACJAIkAfgByAG0A
ZgBXAEcAPAAtAB8ADQAAAPf/8//w/+j/5P/i/+L/5v/o/+z/7P/t/+3/7v/v/+//7v/u
/+//7//v/+//7//v/+3/7f/s/+v/6f/r/+v/6//q/+r/6f/p/+r/6v/q/+v/6f/p/+j/
5//n/+f/5//l/+b/5f/k/+P/4f/h/9//3f/f/9z/2//a/9r/2P/Y/9X/0//R/9D/zv/P
/83/y//J/8X/w//B/7//vv+9/7v/uf+5/7j/t/+0/7T/tP+0/7T/tv+3/7j/uv+7/7v/
vf/A/8P/xf/H/8n/zP/P/9L/1P/X/9r/3f/g/+X/6P/r/+7/7//y//P/9v/6//3//v8B
AAUABgAHAAgACAAJAAsACwANAAwADAAMAAoACgAKAAkACQAJAAkACQAJAAgACAAHAAcA
BwAHAAcACQAJAAkACQAHAAcABwAHAAkACQAJAAoACgAKAAoACgAKAAoACgAKAAoACwAL
AAsACQAIAAcABwAIAAgACQALAAsACgAKAAoACgAKAAkACQAKAAkACQAIAAYABgAGAAYA
BgAHAAgACAAJAAYABgAGAAQABAAEAAMAAwAEAAQAAwABAAEAAQD//wEAAgACAAMAAwAB
AAEAAQABAAEAAQABAAMAAgABAAAA/v/+//3//f/+//7//f/9//3//f/8//z//P/8//z/
/P/+//3//f/9//v/+//7//v//f/9//3//f/7//v/+//7//r/+v/6//r/+v/6//r/+v/6
//r/+f/5//v/+//7//v/+v/6//r/+v/6//r/+v/6//z/+v/6//r/+v/6//3//f/9//3/
/v///wAAAgABAAEAAwAEAAYABwAHAAcACQALAA4AEgAVABUAEwAQAAwACQAGAAUAAgAC
AP//+//7//j/9v/z//H/8f/x//H/8f/y//L/8v/0//T/9P/0//T/9P/0//T/9P/0//P/
8//x//P/8//z//P/8//y//L/9P/0//X/9f/0//T/8//y//P/9P/1//b/9v/4//f/9v/2
//n//P8BAAQACgAPABAAEwAaAB0AIgArADgARwBWAGMAbgB2AIMAigCPAJgAqgC1ALEA
pwCjAKkApwCfAJkAoAClAKgAswC7ALkAuAC7AMcA0ADUAM0AwAC1AKgAnQCXAJQAhgB7
AHwAcwBhAFQASQA3ACEAEAABAPv/+v/0/+7/6v/q/+z/7v/w//T/9f/1//b/9//3//T/
9P/1//X/8//z//P/8//z//P/8v/x/+//8f/x//H/8P/w/+//7//t/+z/6//r/+v/6//q
/+n/6//r/+v/6f/o/+f/5v/l/+X/5f/j/+H/4//g/9//3v/c/9r/2v/X/9X/0//S/9D/
zf/L/8n/x//F/8P/wf+//77/vf+7/7n/t/+2/7X/sv+y/7L/sv+y/7D/sf+y/7T/tf+1
/7f/uv+//8H/w//F/8f/yf/L/8z/0P/U/9j/3P/h/+T/5//q/+3/8P/x//T/+v/9//7/
AQADAAQABQAGAAgACwAPABEADwAOAA4ADgAQABAAEAAPAA0ADQANAA0ADQAMAAwACwAN
AA0ADQANAAsACwALAAsADAANAA4ADwANAA0ADQAOAA4ADgAOAA4AEAAQABAAEAAQABEA
EQARABEAEAAPAA8ADwAOAA4ADwANAAwADAAMAA4ADgANAA0ADAALAAsACgAKAAoACgAK
AAoACwAMAAwACQAGAAYABgAIAAgACAAHAAUABgAGAAUABQAFAAUAAwADAAQABAAFAAQA
AQAAAP//AQABAAEAAQABAAAA///+/wAAAAD/////AAAAAP///////////v/+/wAAAAAA
AAAA/v/9//3//f/9//3//f/9//3//f/9//3/+//7//v/+//7//z//f/+//z//P/8//z/
/P/8//v/+//7//v/+//7//v/+v/5//j/+v/6//r/+v/6//r/+f/6//r/+v/6//r//f/9
//3//f/+////AAACAAMAAwAFAAYABAAFAAUABQAHAAkADAAQABMAEwARAA4ACgAHAAQA
AwAEAAQAAQD9//n/9v/0//H/7//v/+//7//x//L/8v/y//L/8v/y//L/8v/y//L/8v/y
//L/8f/x//D/8f/w/+//8f/x//D/8P/w//D/8f/x//P/9P/0//T/8v/y//L/8v/0//T/
9f/2//b/9//6//3/AAAEAAkADAATABoAHwAkACsANgBDAFAAXQBkAG4AeQB+AIMAjACa
AJ0AlwCRAJMAmwCZAJEAjwCUAJkAnACjAKcAqQCqAK8AuwDIAMgAvwCwAKcAnACTAJEA
jgCAAHkAdgBtAF0AUABFADMAIQAOAP//9//0/+7/6P/m/+T/5P/k/+b/6v/t/+3/7v/v
/+//6v/q/+v/6//r/+v/6//r/+v/6//q/+n/5//p/+n/6f/p/+j/5v/l/+f/5v/l/+X/
4//j/+L/4f/h/+H/4f/f/+D/3//e/93/3f/d/9v/2f/b/9j/1//W/9T/0v/S/8//zf/L
/8r/yP/H/8X/w//B/73/u/+5/7f/uP+3/7X/s/+z/7L/sf+u/6z/rP+s/6z/rv+v/7D/
sv+x/7H/s/+2/7f/uf+7/73/wv/F/8j/yv/L/87/0f/U/9f/2v/d/+D/4f/k/+X/6P/q
/+3/7v/x//P/9P/1//b/9f/3//r/+//7//r/+v/6//j/+P/4//f/9//3//f/9//3//b/
9v/1//X/9f/1//X/9//3//f/9//2//X/9P/z//X/9f/1//b/9//2//X/9P/0//T/9P/0
//L/8//z//P/8//y//H/8f/z//L/8v/z//X/9P/0//T/9P/0//P/8//0//P/8//y//D/
8P/w//D/8P/x//L/8v/x/+7/7v/u/+7/7v/u/+3/7f/u/+7/7f/t/+3/7f/r/+n/6v/q
/+v/7f/r/+v/6//p/+n/6f/p/+v/6v/p/+j/6P/o/+f/5//o/+j/5//n/+f/5//m/+b/
5v/m/+b/5v/n/+f/6P/p/+f/5//n/+f/5//n/+f/5//n/+f/5//n/+b/5v/m/+b/5v/m
/+b/5v/m/+b/5f/l/+P/4//j/+P/5v/m/+T/5v/o/+b/5v/m/+b/6f/p/+n/6f/p/+n/
6f/q/+3/7f/v//D/8P/x//H/8f/z//X/+P/8///////9//r/9P/x/+7/7f/t/+7/7P/p
/+f/5P/i/9//3f/d/93/3f/f/+D/4P/g/97/3v/e/97/3v/e/97/3v/e/97/3f/d/93/
3//f/9//4P/h/+H/4v/g/+D/4f/h/9//4P/g/+D/4P/g/+D/4P/g/+L/4//m/+b/5//q
/+//8v/2//n/+v8BAAgACwAQABkAJAAxAD4ASQBQAFwAZwBsAG8AegCIAI0AiQCBAIUA
iwCLAIMAgQCGAIkAjgCVAJkAmQCaAKEArQC4ALgAqwCeAJMAhgB7AHsAeABqAGMAYABR
AD8AMgAnABcABQD2/+v/5//k/+D/2P/U/9T/1v/a/97/3v/f/+H/4v/j/+P/3v/e/9//
3//h/+H/4f/h/9//3//e/93/3f/f/9//3//e/97/3f/d/9//3v/d/93/2//b/9r/2f/Z
/9n/2f/X/9j/1//W/9X/1f/V/9P/0f/R/87/zf/M/8v/yv/L/8n/xf/D/8L/wP/B/7//
vf+7/7n/t/+1/7P/sP+v/63/q/+t/6z/q/+o/6b/pv+m/6b/qP+p/6r/rP+r/6v/rf+w
/7H/s/+1/7f/u/+//8P/xv/I/8r/zP/O/9P/1v/Z/9z/4f/k/+X/6P/q/+3/7v/x//X/
9v/3//j/+P/5//v/+//7//r/+v/6//j/+P/4//f/9//3//f/9//3//b/9v/1//X/9f/1
//X/9f/1//X/9f/3//f/9//3//X/9f/1//b/+v/6//r/+v/4//j/+P/4//j/+f/5//n/
+//6//n/+f/3//b/9v/3//j/+P/5//r/+P/4//f/9//3//f/+P/4//j/+P/4//j/9//3
//f/9v/2//T/9f/2//X/9P/z//H/8f/y//L/8f/y//P/9P/z//H/8v/y//P/8//x//H/
8f/v/+//7//v//D/8P/w//D/8P/w/+//7//u/+7/7f/t/+7/7//v//D/7v/u/+7/7v/s
/+v/6//r/+3/7f/t/+3/7f/t/+3/7f/v/+//7//v/+7/7v/u/+7/7v/u/+7/7v/u/+7/
7f/t/+3/7f/t/+3/7v/u/+7/7v/s/+z/7P/s/+7/8P/v/+7/8P/w//D/8P/x//H/8f/x
//T/9f/2//j/9//3//n/+v/8//3//f/9//3///8CAAYACwALAAkABgACAP///P/7//j/
+P/1//H/8f/u/+z/6f/n/+f/5//n/+n/6v/q/+r/6v/q/+r/6v/q/+r/6v/q/+r/6v/p
/+n/6f/r/+v/6//t/+3/7P/s/+z/7P/t/+3/7f/u/+7/7v/u/+7/7v/u/+7/8P/v//D/
8v/z//T/+f/+/wIABQAIAAsAEgAXABwAJwAyAD0ATABdAGgAcAB7AIIAhQCQAKAArQCr
AKEAnwCjAKUAnQCXAJwAowCmAK0AswC1ALYAuwDFAM4A0ADLAMAAswCoAJsAlQCSAIYA
fQB8AHMAYwBUAEkANwAhAA4AAQD5//b/8v/q/+j/6P/o/+r/7v/u/+//8f/y//P/8//w
//D/8f/x//D/7//u/+3/7//v/+7/7f/r/+3/7f/t/+7/7v/t/+3/7f/s/+v/6//r/+v/
6v/p/+n/6f/p/+f/5v/l/+T/4//l/+X/4//h/+P/4P/f/97/2v/Y/9j/1f/V/9P/0v/Q
/83/y//J/8f/xv/F/8T/w//A/7//vf+7/7n/uP+3/7T/tP+0/7T/tP+y/7P/tP+2/7f/
t/+5/7z/v//B/8P/xf/I/8v/zv/Q/9X/2P/b/97/4f/k/+f/6v/v//L/8//2//z///8A
AAMABQAGAAcACAAKAA0AEQATABEAEAAQABAAEAAQABAADwAPAA8ADwAPAA8ADgAOAA0A
DwAPAA8ADwAOAA0ADAALAA0ADQANAA0ADwAPAA8AEAARABAADwAOAA8AEAARABIAEQAR
ABAADwAPAA4ADQANAA4ADgAPABEADwAOAA4ADgAOAA4ADQANAAwACwALAAoACgAKAAoA
CgAIAAkACgAKAAkABgAGAAYACAAIAAgABwAFAAYABgAFAAUABQAFAAMAAwAEAAQABQAD
AAEAAQABAAMAAwADAAMAAQAAAP///v8AAAAA//////7//v/9//3//f/9//z//P/9//7/
//8AAP///f/8//v//f/9//3//f/9//3//f/9//v/+//7//v/+//8//3//v/9//z/+//6
//z//P/7//v/+//7//v/+//8//z/+v/6//z//P/8//z//P/7//v/+//7//3///8BAAQA
AwADAAUABgAEAAUABQAFAAkACwAOABIAFAATABAADAAKAAcABAADAAIAAgD///v/9//0
//L/7//v/+//7//v/+3/7v/u/+7/8P/w//D/8P/u/+7/7v/u//D/8P/v/+//7//x//H/
8f/v/+//7v/u//D/8P/x//H/7//w//D/8P/w//D/8P/w//L/9P/1//L/8P/z//j//f8C
AAYACQAMABMAGAAdACQAKwA0AEMAUgBbAGQAbgBzAHQAewCIAJQAkwCNAI0AkQCTAI8A
hQCHAIwAjwCWAJ8AoQChAKIAqwC1ALwAvACtAJ4AlQCMAIUAgwB6AG4AaQBkAFcASQBA
ADMAIQANAPz/8//v/+r/5P/i/+D/3v/g/+L/5P/m/+f/5//o/+n/6f/o/+j/6f/p/+j/
5//m/+X/5f/l/+T/4//j/+X/5f/l/+T/5P/j/+P/4//i/+H/4f/f/9//3v/d/93/3f/d
/9v/3P/b/9r/2f/Z/9n/1//V/9f/1P/T/9L/zv/M/8z/yf/I/8f/x//G/8P/wf+//73/
vf+7/7n/t/+2/7X/s/+x/7H/sP+v/6z/rv+u/67/rv+s/63/rv+w/7P/s/+1/7j/uf+7
/73/v//C/8X/yP/K/8//0v/V/9j/2v/c/97/4P/j/+b/5//q/+7/8f/y//X/9f/2//f/
+P/3//n//P/9//3//P/8//z/+v/6//r/+f/3//f/9//3//X/9P/0//P/9f/1//X/9f/1
//X/9f/1//X/9f/1//X/9f/1//X/9v/3//b/9f/0//b/9v/2//b/9v/3//f/9//3//b/
9f/1//f/9v/2//f/9//2//b/9v/4//j/9//3//b/9f/1//T/8v/y//L/8v/y//P/9P/0
//P/8P/w//D/8P/w//D/7//v//D/8P/v/+7/7//w/+//7f/u/+7/7//v/+3/7f/t/+//
7//v/+//7//u/+3/7P/u/+7/7f/t/+z/7P/r/+v/6//r/+r/6v/s/+z/7P/s/+r/6f/p
/+n/6//r/+v/6//t/+3/7f/t/+v/6//r/+v/7P/s/+z/7P/s/+z/7P/s/+z/7P/r/+v/
7f/t/+3/6//q/+r/6v/q/+r/7f/t/+3/7f/u/+//8P/y//P/8//1//b/+P/5//n/+f/5
//v//v8CAAcABwAFAAIA/v/7//j/9//2//b/8//v/+//7P/q/+f/5f/l/+X/5f/n/+j/
6P/o/+b/5v/m/+b/6P/o/+j/6P/o/+j/5//n/+f/6f/p/+n/6f/p/+j/6P/m/+b/5//n
/+n/6v/q/+r/6v/q/+r/6v/o/+r/7f/w//D/8f/2//v//v8AAAMABgALABAAEwAYACMA
LgA5AEYAUwBcAGYAcQB4AHsAhgCUAJsAmQCTAJMAlQCXAJEAjQCSAJcAmgCfAKUApwCo
AK0AuQDGAMQAuQCsAKEAlACJAIUAgAB0AG0AagBfAEsAPAAvAB8ADQAAAPX/7f/q/+b/
4P/e/97/4P/k/+b/6v/r/+v/7P/t/+3/6P/o/+n/6f/p/+n/6f/p/+n/6f/o/+f/5f/n
/+f/5//o/+j/5//n/+f/5v/l/+X/5//n/+b/5f/j/+P/4//h/+H/4f/h/+H/4f/h/9//
3f/d/w==
         </WaveFormData>
      </LeadData>
      <LeadData>
         <LeadByteCountTotal>10000</LeadByteCountTotal>
         <LeadTimeOffset>0</LeadTimeOffset>
         <LeadSampleCountTotal>5000</LeadSampleCountTotal>
         <LeadAmplitudeUnitsPerBit>4.88</LeadAmplitudeUnitsPerBit>
         <LeadAmplitudeUnits>��V</LeadAmplitudeUnits>
         <LeadHighLimit>2147483647</LeadHighLimit>
         <LeadLowLimit>268435456</LeadLowLimit>
         <LeadID>V3</LeadID>
         <LeadOffsetFirstSample>0</LeadOffsetFirstSample>
         <FirstSampleBaseline>0</FirstSampleBaseline>
         <LeadSampleSize>2</LeadSampleSize>
         <LeadOff>FALSE</LeadOff>
         <BaselineSway>FALSE</BaselineSway>
         <ExcessiveACNoise>FALSE</ExcessiveACNoise>
         <MuscleNoise>FALSE</MuscleNoise>
         <LeadDataCRC32>1422940452</LeadDataCRC32>
         <WaveFormData>
/v/+//7//v/8//z//P/8//z//P/8//z//P/8//z//P/8//z//P/8//z//P/8//z/+//6
//n/+P/6//r/+v/6//j/+P/4//j/+P/4//j/+P/4//j/+P/4//j/+P/4//j/+P/4//j/
+P/4//j/+P/4//j/+P/4//j/+P/4//j/+P/4//j/+P/4//j/+P/4//j/+v/6//r/+v/4
//j/+P/4//j/+P/4//j/+P/4//j/+P/6//r/+v/6//j/+P/4//n/+f/7//z//f8AAAEA
AQAEAAIAAwAEAAUACAAJAAsADgARABMAEwASAA8ACwAIAAYABgAFAAMAAgD9//v/+f/4
//b/9f/1//T/8v/y//T/9P/0//P/8f/z//X/9f/1//P/8v/y//P/8//1//X/9f/2//T/
9f/1//T/9P/0//T/9P/2//b/9v/2//X/9f/1//X/9v/2//f/9//3//f/9//4//n/+P/6
/wEACgAVACIALwA8AE8AZwCDAJ8AvADZAO8ABgEdAS0BNQE0AR8BAQHtANsAyACwAI0A
bwBjAFgAUABYAF4AWgBZAFkAVwBVAFQASwA6ADEALwAoACIAIAAZAA8ACwAHAP7//P/8
//X/6v/l/+L/3//f/93/3P/c/9z/3//i/+b/5//n/+j/6f/q/+r/6//r/+z/7P/s/+z/
7P/q/+n/6f/o/+f/6f/p/+j/5v/m/+b/5v/m/+b/5v/l/+X/5f/l/+T/4//j/+P/5P/k
/+X/5P/k/+T/4v/g/+D/4P/i/+L/4v/i/97/3v/d/9z/3f/c/9z/2//Z/9n/2f/X/9T/
0//S/9H/0v/S/9H/z//P/8//zv/O/83/zf/O/8//0P/R/9L/1P/T/9X/1//Y/9z/3v/h
/+P/5f/l/+b/5//p/+z/7v/w//L/8//z//T/+P/6//z//v/+/wAAAQACAAQABAAEAAQA
BQAFAAYABgAGAAYABgAFAAQAAwADAAEAAgACAAIAAgAAAAAA//////7//v/+////AQAB
AAAA///9//7//v/+/wAAAAAAAAAAAAAAAAAAAQAAAP/////+/wAAAAAAAP///f/9//3/
/f/+//7//v/9//3//f/+/wAA/////////v/8//z//P/8//r/+v/6//j//P/8//z/+//8
//v/+v/6//j/+f/5//n/+P/4//j/+P/1//X/9f/1//b/9v/1//T/9v/1//X/9f/1//X/
9v/2//X/9P/z//P/8f/y//L/8//z//P/8v/y//L/8f/v//H/8f/x//L/8v/y//L/8f/w
//D/8f/z//T/9f/1//X/9P/z//P/8//z//L/8v/y//H/8//y//L/8v/w//D/8f/x//H/
8f/w//D/9P/y//D/8P/w//D/8P/w//H/8v/0//X/9f/2//f/+P/5//n//P/8////AAAB
AAIAAQADAAYACQAJAAkACAAFAAEA/v/8//z//f/7//r/9//1//P/8v/u/+3/7f/s/+z/
7v/w//D/8P/v/+3/7//v/+7/7f/q/+j/6f/r/+z/7f/t/+3/7v/u//H/8f/w//D/7v/u
/+7/7v/v//D/8f/z//X/9f/1//T/8v/z//P/8//z//f/+P/3//z/AgAJABQAIwAyAEEA
WABzAIsApwDDANwA8QALAR4BKwExASkBEAH1AOMA1QDDAKgAhABrAGUAWwBUAFwAXgBW
AFIAUQBVAFcAVQBKADkALgApACMAHgAaABQADQALAAkAAQD8//z/+P/t/+b/4//g/+H/
4//h/+D/4v/k/+f/6v/u//H/8//y//P/9P/0//P/8//0//T/9v/2//b/9P/0//X/9f/1
//X/9f/0//L/9P/0//T/9P/0//T/8//z//T/9f/1//X/8//z//T/9P/1//T/9P/0//T/
8v/y//L/8v/y//L/8v/y//L/8f/w/+3/7P/s/+v/6//r/+v/6f/o/+f/5v/l/+b/5v/l
/+P/5f/l/+T/5P/j/+P/5P/l/+b/5//o/+r/6//t/+//8P/y//T/9//5//r/+//9////
AAACAAMABAAIAAkACQAKAAoADAAOABAAEAASABMAFAASABIAEgASABIAEQARABAAEAAQ
ABAADwAMAAsACwAJAAgACAAIAAgACAAIAAcABwAGAAYABgAHAAcABwAGAAUABQAGAAYA
BgAEAAQABAAEAAYABgAGAAcABgAFAAUABAAGAAYABgAFAAUABQAFAAUABAAEAAQAAwAE
AAMAAwAEAAQAAwACAAAAAAAAAAAAAAAAAAAAAAD+//7//v/+//3/////////AAD/////
/v/9//z//P/8//z/+//7//v/+//6//r/+f/4//n/+f/6//v/+v/5//n/+P/5//j/9//3
//f/+P/4//n/+f/5//j/+P/6//n/9//5//f/9//4//j/+v/6//n/+P/3//f/+P/4//f/
9//3//b/9//3//f/9//1//b/9//3//f/9v/2//b/+P/4//b/9v/2//b/9v/3//j/+v/7
//v//P/9//7//f/9/wAAAAACAAQABgAIAAgACQALAA0AEQARABAADQAHAAQAAgACAAMA
AQAAAP3/+//5//j/9P/x//H/8P/w//L/9P/0//T/8//x//P/8//x//H/7//u/+7/7//v
/+//7//v//D/8P/z//P/8v/y//D/8P/w//D/8P/w//D/8f/z//P/8//y//T/8//x//P/
8//z//T/9//6//z/AQAKABUAIAAtAEAAWQBxAI0ArQDKAOEA9wAQASUBMwE7ATABFwH9
AO0A2wDEAKQAgwBzAGkAXABaAGQAYABYAFcAWQBZAFsAWABLADwAMQArACYAIAAYAA8A
CwAJAAMA/v/6//b/7f/k/9//4P/f/93/3f/a/9r/3P/d/+D/5P/l/+f/6v/r/+z/7P/q
/+n/6f/o/+r/6v/q/+j/5v/n/+f/5//p/+n/6P/m/+j/6P/o/+j/5v/m/+X/5f/m/+f/
5//n/+X/5f/m/+b/5f/k/+T/5P/m/+T/5P/k/+L/4v/i/+L/4v/i/+H/4P/f/97/3v/d
/9v/2//b/9n/2v/Z/9j/1//U/9T/0//R/9T/1f/V/9b/1v/V/9X/1f/V/9X/1f/W/9n/
2//d/97/3v/g/+P/5f/m/+f/6f/r/+7/8P/x//L/9v/3//f/+P/4//r//P/+////AAAA
AAAAAQACAAMABAADAAMABAAEAAQABAAEAAMABAADAAMAAQD+//7//v/+/wAAAAD/////
/P/8//z//f/9//3//P/7//3//v/+//7//P/8//z//P/+//7//v////3//f/+//7//v/+
//7//f/9//3//f/9//3//P/7//n/+f/5//r//P/7//v/+//6//j/+P/4//j/+v/6//r/
+P/5//j/9//1//X/9f/1//b/9P/1//X/9f/y//L/8v/y//P/8//z//P/8v/y//H/8P/x
//H/8v/z//H/8f/y//L/8f/w/+//7//v//D/8P/x/+//7//u/+7/8P/v/+3/7//v/+//
8P/w//D/8P/v/+7/7//v//D/8P/v/+//7//u/+//7//v/+//7f/u/+//7//v/+7/7v/u
//D/8P/x//H/8P/v/+3/7P/t/+7/7//w//H/8f/v/+3/7v/u/+7/7v/u//D/8P/x//H/
8f/y//P/9P/3//f/+v/6//v//P/9//7///8BAAQABwAHAAcABgADAP///P/6//r/+f/3
//b/8//x/+//7v/q/+f/5//m/+b/5//q/+v/7P/r/+n/6//r/+v/6//p/+j/5v/n/+f/
5//p/+n/6v/q/+v/6//q/+r/6P/o/+j/6P/q/+r/6v/r/+n/6f/p/+j/6v/r/+3/7f/t
/+v/6v/t//D/8v/1//7/DQAaACUANABJAF8AeQCZALgA0QDnAAABGQErATEBKAEPAfUA
4QDPALwAogCBAGsAXwBSAFAAWABaAFYAVQBVAFUAVQBSAEcAOAAxAC0AKAAmACAAFQAP
AA0ABwAAAP7//P/1/+7/5//i/9//3//d/97/3P/a/93/4v/m/+n/6//r/+v/6//q/+n/
6f/q/+r/6v/q/+r/6P/m/+f/5//n/+j/6f/p/+j/6P/o/+j/6P/m/+b/5f/l/+f/5//m
/+X/4//j/+T/5P/j/+L/4v/i/+L/4P/g/+D/3v/e/97/3v/e/97/3f/c/9n/2P/Y/9f/
1//X/9f/1f/S/9H/0P/P/87/zv/N/8v/y//L/8r/yv/L/8v/zP/N/8//z//P/9D/z//R
/9P/1P/Y/9r/3f/f/+H/4f/i/+P/5//q/+z/7v/y//P/8//0//b/+P/6//z//P/+////
AAACAAIAAgACAAMAAwAEAAQABgAGAAYABQAEAAMAAwABAAAAAAAAAAAAAAAAAP/////+
//7//v///wEAAQAAAP////8AAAAAAAAAAAAAAAAAAAAAAAAAAAEA/////wAAAAAAAAAA
AAD/////////////AAAAAAAA////////AAACAAEAAQABAAAAAAAAAAAAAAD///7//f/6
//7//v/+//3//v/9//z//P/6//v/+//7//z//P/8//z/+f/5//n/+f/6//r/+f/4//r/
+f/5//n/+P/3//f/9v/3//b/9f/1//P/9P/0//X/9f/1//T/9P/1//X/9P/3//X/9f/2
//b/+P/4//f/9v/1//X/9v/2//X/9f/1//T/9P/1//b/9//2//b/9v/1//X/9P/0//T/
9v/0//X/9v/0//T/9P/0//b/9v/3//f/9//4//n/+v/7//v//v/+////AAABAAIAAwAF
AAgACwAPAA8ADgALAAcABAACAAIAAwABAAAA/f/5//f/9v/y//H/8f/w//D/7v/w//D/
8P/v/+3/7//v//H/8f/v/+7/7P/t/+3/7f/v/+//8P/w/+//7//u/+7/7P/s/+z/7P/u
/+7/7v/v/+3/7f/t/+z/7P/x//H/8f/v//H/8P/x//L/9v/9/woAFwAiADEAQgBXAHEA
iwCpAMYA3wD3AA4BHwErAS8BIAEHAe8A4QDRALoAmgB5AGcAXQBSAFAAWgBYAFAATQBP
AFEAUwBQAEMANAArACUAIgAiAB4AFQANAAsABQD8//j/+P/z/+r/5f/k/+P/4//h/+L/
4v/i/+X/6P/s/+//8f/w//H/8v/y//P/8//0//T/9P/0//T/8v/y//P/8//z//T/9f/1
//T/9P/0//T/9P/2//b/9f/1//X/9f/0//P/9f/1//b/9v/1//T/9P/0//T/8v/y//L/
8v/y//L/8v/w//D/7//u/+//7v/u/+3/7f/t/+3/6//o/+f/5v/l/+b/5v/l/+P/5P/l
/+X/5v/l/+X/5v/n/+n/6f/p/+r/7f/v//H/8v/y//T/9//5//v/+//8//3///8CAAQA
BgAIAAkACQAKAAoADAAOABAAEAASABMAFAAUABQAFAAUABMAEwAUABQAEgASABIAEQAQ
AA8ADwANAA4ADgAOAA4ADgAOAA0ADQAMAAwADAANAA0ADQAMAAsACQAKAAoACgAKAAoA
CgAKAAoACgAKAAsACQAJAAoACgAMAAwADAALAAkACQAJAAkACAAIAAgABwAHAAcACAAK
AAkACQAJAAgACAAIAAgACAAIAAgACAAGAAYABgAGAAUABQAFAAUABgAFAAUABAADAAQA
BAAEAAQAAQABAAEAAQACAAIAAQAAAAIAAQABAAEA/////wAAAAABAAAA//////3//v/+
//////////7//v8AAP///f////3//f/+//7//v/+//3//P/7//v//P/8//////////7/
/f/9//3//f/9//7//////wEAAAAAAAAAAgACAAEAAQAAAAIAAgACAAIABAAEAAUABQAG
AAYABgAGAAgACQANAA4ADQAOAA8AEAARABMAFgAZABsAGwAaABcAEwAQAA4ADgANAAsA
CgAHAAMAAQAAAPz/+//7//r/+v/4//r/+v/6//n/9//5//n/+f/5//f/9v/2//f/9//3
//f/9//4//j/9//3//b/9v/0//T/9P/0//b/9v/2//f/9v/1//T/8v/2//f/9f/z//X/
9f/2//f/+v/+/wUAEAAbACYAMQBEAFsAcwCPAK0AygDjAPsAFAEnATEBMwEmAQ0B9wDn
ANcAwgCeAH0AbQBhAFQAVABeAFwAWABVAFMAVQBXAFAAPwAyACsAJwAiAB4AGAAPAAkA
BQABAPz/+v/0/+3/6P/j/+L/4f/h/+H/4P/g/+L/5f/q/+z/7f/v/+7/7//w//D/7//v
//D/8P/y//L/8v/w/+7/7//v/+//8f/x//D/7v/u/+7/7v/u/+7/7v/t/+3/7f/t/+z/
6//r/+v/7P/s/+v/6v/q/+r/6v/o/+j/6P/o/+j/6P/o/+j/6P/n/+b/4//i/+L/4f/j
/+P/4//h/+D/3//e/93/3v/e/93/2//b/9v/2v/a/9n/2f/a/9v/3P/d/97/4P/f/+H/
4//k/+b/6P/r/+3/7f/t/+7/7//x//T/9v/4//z//f/9//7//v8AAAIABAAEAAYABwAI
AAgACAAIAAgABwAHAAgACAAKAAoACgAJAAYABQAFAAMABAAEAAQABAACAAIAAQABAP7/
/v/+////AQABAAAA///9//7//v/+/wAAAAAAAAAAAgACAAIAAwABAAEAAgACAAQABAAE
AAMAAgABAAAA//8CAAIAAgABAAIAAQABAAIAAQABAAEAAAAAAAAAAAAAAP7//v/+//z/
/v/+//7//f/8//v/+v/6//n/+f/4//f/+P/4//j/+P/3//f/9//3//j/+P/3//b/9v/1
//X/9f/1//X/9v/2//b/9v/2//f/9P/0//P/8//z//P/8v/y//T/8//x//P/8v/x//H/
8P/y//L/8f/w/+//7//w//D/8f/x//H/8P/x//H/8f/x//D/8P/w/+//8f/w//D/8P/u
/+7/7//v//H/8f/w//D/8P/w//D/8P/v/+//7//v//D/8P/w//D/8P/w//D/8P/x//H/
8//0//X/9v/3//f/+v/6//3//v///wAA//8BAAQABwAJAAkACAAFAAEA/v/8//z/+f/3
//b/8//z//H/8P/s/+v/6//q/+r/6P/q/+r/6v/q/+n/7P/t/+v/6//p/+j/6P/p/+n/
6f/p/+n/6v/q/+v/6//q/+r/7P/s/+z/7P/r/+r/6f/p/+v/6//r/+r/7P/t/+v/6f/p
/+f/6v/t//D/9P/5/wAACQAUACEALgBDAF0AeQCXALQAzQDhAPoAEwElAS0BKgEVAfsA
5wDVAMIApgCFAGsAYwBYAFIAXABgAFgAUQBRAE8AUQBQAEkAPAA1ADEAKgAkAB4AFQAN
AAsACQACAAAA/v/3/+7/5f/g/93/3//h/+D/3v/e/+H/4v/m/+n/6f/s/+3/7v/u/+3/
7f/u/+7/7f/s/+v/6P/q/+v/6//r/+v/6//q/+j/7P/s/+z/7P/q/+r/6f/p/+f/5//m
/+X/5//n/+j/6P/l/+T/5P/k/+b/5P/k/+T/5v/m/+b/5v/i/+L/4f/g/9//3v/e/93/
2//b/9v/2f/a/9n/2P/X/9T/1P/T/9H/0f/R/9D/0P/T/9P/1P/V/9T/0//S/9L/1f/X
/9n/2v/c/97/4f/j/+P/4//k/+X/6f/s/+7/8P/y//P/8//0//b/+P/6//z//v8AAAEA
AgACAAIAAgACAAUABQAGAAYABAAEAAQAAwADAAMABAADAAAAAAAAAAAA/v/+//3//f/+
//7//v////7//f/7//n/+v/8//3//v/8//z//P/8//z//P/8//3//f/9//7//v/+//7/
/v/9//3//f/9//3//v/+//7//f/8//v/+//8//3//f/9//z/+v/6//r/+v/8//z//P/6
//r/+v/6//n/+P/3//b/9v/2//f/9//3//b/9v/2//b/9f/1//X/9f/2//b/9f/0//T/
8//z//P/8//z//T/9P/x//D/7//v//H/8v/y//P/8//z//L/8v/y//H/7//x//P/8//0
//T/8v/y//H/8P/v/+//8P/w//H/8f/x//D/7f/t/+3/7f/v//D/8f/x//H/8P/w//D/
8P/w//H/8f/v/+//7v/u/+7/7v/u/+7/8f/x//H/8f/y//L/8v/w//D/8P/w//D/8v/y
//P/8//z//T/9f/2//n/+f/8//z/+//8//3//v8BAAMABgAJAAsACwAKAAcAAwAAAP7/
/v////3//P/5//X/8//y/+7/7f/t/+z/7P/s/+7/7v/u/+3/6//t/+3/7//v/+3/7P/s
/+3/7f/t/+z/6//r/+r/7f/t/+z/7P/s/+z/7P/s/+7/7v/u/+//7f/t/+3/7P/u/+3/
7//v/+//7//u/+//8v/0//v/BgATACAALQA8AFEAaQCDAKEAvADTAOkAAgEZAScBLQEk
AQcB7wDdANEAvgCgAIEAawBjAFYAUABYAFwAVgBRAFEAUwBVAFIAQwA0AC8AKwAmACQA
IAAVAAsACQAHAAAA/P/6//X/7v/n/+L/4f/f/93/3v/e/97/3//g/+T/5//r/+r/6//s
/+z/6//r/+z/7P/u/+7/7v/s/+z/7f/t/+3/7f/t/+z/6v/q/+r/6v/q/+z/7P/r/+v/
6//r/+r/6f/p/+n/6v/q/+v/6v/q/+r/6v/o/+j/6P/o/+j/6P/o/+j/6P/n/+b/4//i
/+L/4f/h/+H/4f/f/97/3f/c/9v/3P/c/9v/2f/Z/9n/2P/Y/9j/1//X/9f/2P/Z/9r/
3P/b/93/3//g/+L/5P/n/+n/6v/r/+3/7//y//T/9f/2//r/+//7//z//P/+/wAAAgAC
AAQABQAGAAYABgAGAAYABQAFAAYABgAGAAYABgAFAAQAAwADAAEAAAAAAAAAAAAAAAAA
//////7//v/+////AQABAAAA///9//7//v/+//7//v/+//7//v/+//7/////////AAAA
AAAAAAAAAP////////////8AAAAAAAD//wAA/////wAA/////////v/9//7///8AAP//
/v/9//r//v/+//7//f/8//v/+v/6//r/+//7//v//P/8//z//P/5//n/+f/5//r/+v/5
//j/+v/5//n/+f/3//f/+P/4//n/+P/3//f/9f/2//b/9//5//n/+P/4//j/9//1//f/
9v/1//X/9P/1//b/9v/2//X/9f/2//b/9f/1//X/9P/0//X/9v/3//T/9P/0//P/9P/0
//X/9v/0//T/9f/1//P/8//y//L/9P/0//T/9P/0//T/9P/0//T/9v/2//f/9//4//j/
+P/4//v/+//+//7///8AAAEAAgADAAUACAALAA8ADwAOAAsABgACAP///v////3//P/5
//f/9f/0//D/7f/t/+z/7P/s/+7/7v/u/+3/6//t/+3/7f/t/+v/6v/s/+3/7f/t/+v/
6//s/+z/7//v/+7/7v/s/+z/7P/s/+z/7P/s/+3/7f/t/+3/7P/s/+v/7f/v/+3/7f/w
//H/8v/2//3/AgAPAB4AKQA4AE8AZwCBAJ8AuADPAOkABAEXASUBLQEkAQkB8wDfAM8A
vgCgAH0AZwBfAFAASgBSAFQATABJAE0ATwBPAEwAPQAwACkAIQAaABgAFAALAAUAAQD7
//T/8v/w/+n/4v/d/9r/2//d/93/2P/W/9j/2f/e/+T/5f/l/+b/5//o/+j/5//n/+j/
6P/q/+r/6v/o/+f/5//m/+X/5//n/+b/5P/m/+b/5v/m/+b/5v/l/+X/5f/l/+T/4//j
/+P/5P/k/+H/4P/g/+D/4P/e/97/3v/e/97/3v/e/97/3v/d/9z/2//a/9r/2f/Z/9n/
2f/X/9j/1//W/9X/0v/S/9H/z//Q/9H/0f/S/9L/0f/R/9H/0//T/9P/1P/V/9f/2f/a
/9r/3P/f/+H/4v/j/+X/5//p/+r/6v/q/+3/7//w//L/9P/2//j/+v/7//z//P/8//3/
/v///wAA/////wAAAAD+//7//v/9//z/+//7//n/+P/4//j/+P/4//j/9//3//b/9v/2
//f/9f/1//T/8//1//b/9v/2//T/9P/0//T/9f/2//f/+f/4//f/9//2//j/+P/4//f/
9//3//f/9//3//b/9f/z//X/9f/2//j/+P/3//b/9P/0//T/9P/0//T/9P/0//L/9P/0
//T/8//0//P/8v/y//H/8f/w/+//8P/w//D/8P/x//H/8f/x//H/8P/u/+z/7v/t/+3/
7f/r/+v/7P/s/+3/7P/r/+v/6//s/+z/7f/r/+v/6v/q/+v/6//q/+3/6//r/+z/7P/s
/+z/6//q/+v/6//s/+z/6//r/+v/6v/q/+v/7P/t/+z/7P/s/+v/6//q/+r/6v/q/+r/
6//r/+n/6f/o/+j/6v/q/+r/6v/p/+n/6f/p/+r/6v/q/+z/6v/q/+r/6v/s/+z/7f/t
//H/8v/z//T/9P/z//X/9P/3//j/+f/6//n/+//+/wEABQAFAAQAAQD9//r/+P/4//b/
8//x/+3/7P/r/+v/6P/l/+X/5P/k/+T/5v/m/+b/5v/l/+j/6f/n/+f/5f/k/+T/5f/l
/+X/5f/l/+b/5v/n/+f/5v/m/+j/6P/o/+j/5v/m/+b/5//n/+f/5//m/+j/6f/n/+f/
5//n/+j/6//u//D/9f/8/wUAEgAfACwAPwBZAHEAjwCwAMsA3wD2AA8BHwEnASgBFQH7
AOUA1QDCAKgAhwBrAF8AWABQAFQAXABWAFEAUQBTAFEATgBHADwAMwAtACYAIAAaABEA
CQAHAAMA/P/6//r/8//o/+H/2v/Z/9v/2//Y/9r/3P/d/+D/4v/j/+X/6P/p/+r/6v/n
/+f/6P/o/+b/5v/m/+T/5v/n/+f/5//l/+X/5P/i/+T/5P/k/+T/5P/k/+P/4//j/+P/
4v/h/+H/4f/i/+L/4f/g/+D/4P/i/+D/4P/g/+D/4P/g/+D/3f/c/9r/2P/Z/9j/2P/X
/9X/1f/V/9P/1P/T/9L/0f/Q/9D/z//N/83/zf/M/8z/y//L/8z/zf/N/83/zf/O/8//
0f/T/9T/1v/Y/9v/3f/d/93/3v/f/+P/5v/o/+r/7P/t/+3/7v/x//T/9//6//z//v//
/wAAAAAAAAAAAAADAAMABAAEAAMAAgABAP//AAD//////f/+//7//v/+//7//v/9//3/
/P/8//z//f/7//v/+v/5//v//P/8//z//P/8//z//P/8//z//P/9//////8AAAAA/f/8
//v/+f/7//v/+//7//z//P/8//v//P/7//v//P/9//3//f/8//r/+v/6//r/+v/6//r/
+P/4//j/+P/3//b/9f/0//T/9v/3//f/9//0//T/9P/0//P/8//z//P/9P/0//P/8v/y
//H/8f/x//P/8//0//T/8f/w/+//7//v//D/8P/x/+//7//u/+7/8P/v/+3/7//v/+//
8P/w/+7/7v/t/+z/7P/t/+//8P/x//H/8f/w//H/8f/x//H/8f/y//P/8//x//D/8P/w
//D/8P/x//H/8f/x//D/8P/y//L/8P/y//T/9P/0//T/9P/y//L/8//z//f/+P/5//r/
+//7//7//v///wAAAQACAAMABQAIAAsACwALAAoABwAFAAIAAAAAAP///f/8//n/9f/z
//L/7v/v/+//7v/u/+3/7v/t/+z/7f/r/+3/7f/t/+3/6//q/+z/7f/t/+3/7//v//D/
8P/w/+//7f/s/+7/7v/u/+7/7v/u/+7/7//t/+3/7f/s/+7/8f/x/+3/6//t//D/7//0
//z/AwAMABkAJAAxAEQAXQBzAJEArwDIAN8A9wAOAR0BKQErARoB/wDtAN8AzQC2AJIA
cQBjAFsAUABUAF4AWABSAFEAUQBPAE8ATAA9AC4AKwAnACIAHgAWAAsABwAFAP///P/8
//j/8f/o/+H/3P/d/9//3f/c/97/3v/h/+T/6P/p/+v/7P/t/+7/7v/v/+//8P/w/+7/
7v/u/+z/7P/t/+3/7f/t/+3/7P/q/+z/7P/s/+z/7v/u/+3/7f/t/+3/7P/r/+v/6//s
/+z/7f/s/+z/7P/s/+r/6v/q/+r/6v/q/+r/6P/o/+f/5v/n/+b/5v/l/+P/4//j/+H/
4P/f/97/3f/e/97/3f/b/93/3f/c/9z/3f/d/97/3//f/9//3//g/+P/5f/n/+j/6v/s
/+//8f/x//H/8v/z//f/+v/8//7//v//////AAACAAQABgAIAAgACgALAAwACgAKAAoA
CgALAAsADAAMAAoACgAKAAkACgAJAAkABwAGAAYABgAGAAUABAACAAEAAgACAAIAAwAD
AAMAAgABAAEAAgACAAIABAAEAAQABAAEAAQABAAFAAMAAwAEAAQABAAEAAQAAwADAAMA
AwADAAQABAAEAAMABAADAAMABAADAAMAAwACAAIAAgACAAIAAgACAAIAAAACAAIAAgAB
AAAA///+//7//v/////////+//7//v/+//3//f/9//3//v/+//3//P/+//3//f/9//3/
/f/+//7////+//3//f/7//z//P/9//3//f/8//z//P/7//n/+//7//v//P/8//r/+v/5
//j/+f/5//r/+v/9//3//f/8//v/+//7//v/+f/6//v/+//7//r/+v/6//j/+P/5//n/
+f/7//z/+v/4//j/+P/4//j/+v/6//v/+//7//z//f/+//////8CAAIABAAGAAgACgAK
AAsADQAPABIAEwATABEADQAKAAgACAAFAAMAAgD///7//f/9//r/9//3//b/9v/2//j/
+P/4//X/8//1//X/9//3//X/9P/y//P/8//z//P/8//0//T/9//3//b/9v/0//T/9P/0
//b/9v/2//f/9//3//f/9v/y//P/9f/3//f/9f/4//v//P/+/wMADAAVACIALwBAAFcA
bQCHAKMAwADZAO8ACgEhAS8BOQE0AR0BAwHxAOEAygCuAIsAdQBrAGAAWABeAGAAWgBV
AFUAWQBbAFgATQA+ADcALwAoACQAIAAXAA8ADwANAAQAAAD+//f/7v/r/+j/5f/l/+f/
5P/k/+b/6f/s/+7/8f/1//T/9f/2//b/8//z//T/9P/2//b/9v/0//T/9f/1//X/9f/1
//T/8v/0//T/9P/0//L/8v/x//H/8//z//L/8f/x//H/8v/y//H/8P/w//D/7v/s/+z/
7P/s/w==
         </WaveFormData>
      </LeadData>
      <LeadData>
         <LeadByteCountTotal>10000</LeadByteCountTotal>
         <LeadTimeOffset>0</LeadTimeOffset>
         <LeadSampleCountTotal>5000</LeadSampleCountTotal>
         <LeadAmplitudeUnitsPerBit>4.88</LeadAmplitudeUnitsPerBit>
         <LeadAmplitudeUnits>��V</LeadAmplitudeUnits>
         <LeadHighLimit>2147483647</LeadHighLimit>
         <LeadLowLimit>268435456</LeadLowLimit>
         <LeadID>V4</LeadID>
         <LeadOffsetFirstSample>0</LeadOffsetFirstSample>
         <FirstSampleBaseline>0</FirstSampleBaseline>
         <LeadSampleSize>2</LeadSampleSize>
         <LeadOff>FALSE</LeadOff>
         <BaselineSway>FALSE</BaselineSway>
         <ExcessiveACNoise>FALSE</ExcessiveACNoise>
         <MuscleNoise>FALSE</MuscleNoise>
         <LeadDataCRC32>3746034793</LeadDataCRC32>
         <WaveFormData>
+P/4//j/+P/3//b/9f/0//b/9v/2//b/+P/4//j/+P/4//j/+P/4//j/+P/4//j/+P/4
//j/+P/6//r/+v/6//j/+P/4//j/+P/4//j/+P/6//r/+v/6//j/+P/4//j/+P/4//j/
+P/4//j/+P/4//r/+v/6//r/+v/6//r/+v/4//j/+P/4//r/+v/6//r//P/8//z//P/8
//z//P/8//z//P/8//z/+v/6//r/+v/8//z//P/8//r/+//7//v//P/9//3//v8AAAAA
AgAEAAMABAAGAAgACwALAAwADgARABQAFAATAA8ADAAKAAgACAAIAAcABgAEAAMAAQAA
AP///f/9//z/+//7//v/+//9//3//v/+//3//P/8//v/+f/5//n/+f/7//v//P/9//v/
+//7//v/+//6//r/+v/6//r/+//7//v/+//7//v/+//7//r/+v/7//r/+f/5//n/9//4
//7/BwATACMAMQA/AFgAdQCUALYA2wD/ABsBOQFZAW0BcAFUARoB6ADIAK0AjQBvAEoA
LgAeABEABgAMABAADAAMAAwACwAHAAUAAgD7//b/9v/1//T/8v/u/+b/5P/k/+T/6P/t
/+v/5//p/+z/7f/t/+7/8P/y//X/9v/6//v/+//8//3//v8AAAAAAQABAAEAAgACAAQA
AgACAAAAAAABAAEAAQACAAIAAgACAAIAAgACAAIAAgACAAIAAQABAAEAAQABAAEAAQAC
AAQABAAEAAQAAwADAAMAAwAFAAUABgAGAAQABAAEAAUABQAFAAUABgAGAAYABwAHAAcA
BwAHAAcACwALAAsADAALAAsACwANAA4ADwAQABEAEwAVABgAGgAYABgAGgAbABwAHgAf
ACAAHgAeAB0AHQAfACAAIQAjACMAIwAjACIAIgAhACEAIQAhACEAIQAhACEAIAAfAB4A
GwAbABoAGQAYABgAFwAWABUAFAAUABMAEgASABEAEAAOAA0ADAAMAA4ADgAOAA4ADwAP
AA8ADwAOAA0ACwAKAAwADQANAA0ADQANAA0ADQALAAsACwALAAsACwALAAsACQAJAAkA
CAAKAAoACgAKAAgACQAJAAkACgALAAwADQALAAoACQAIAAgABwAHAAcACQAJAAkACQAJ
AAkABwAHAAcABwAHAAcABAAEAAQABAACAAAAAAABAAEAAQABAAEAAgACAAIAAQADAAQA
BAAEAAMAAgABAAAA//////7//f//////AAAAAP7//v/+//7//v/+//7////9//v/+//8
//7//v/+//3//v8AAAEAAgD///7//f/9//v/+f/5//n/+v/6//r/+v/6//r/+v/6//r/
+v/5//n/+//6//r/+v/6//r/+v/6//3//f/9//7//f/9//7//v/+/wAAAgADAAIABAAG
AAcABQAGAAgACwAMAAwACwAHAAQAAgAAAAAAAgABAAAA/v/7//n/+P/1//P/8//y//H/
8//z//P/8//x//L/8v/x/+7/7v/t/+3/7f/t/+3/7f/t/+7/7//v//H/8f/x//H/7v/u
/+7/7v/w//H/8f/x//P/8//z//P/7f/s/+z/6//u/+//6//p/+3/9P/8/wUAFQAlADsA
WQB4AJsAwADmAAUBJQFHAWEBbwFpAUABBAHYALwAoAB/AFsAMwAWAAoA/v/z//j//P/2
//L/9P/y/+//7//p/+D/2//c/97/2//a/9T/zv/M/87/zP/O/9T/1f/P/83/z//S/9X/
1//Y/9r/3P/f/+D/5P/n/+f/6v/p/+r/7P/s/+v/6//r/+z/7P/u/+z/7P/s/+z/7f/t
/+3/7v/u/+7/8P/w//D/8P/u/+7/7v/u//H/8f/x//H/7//v/+//8P/y//L/8v/y//P/
8//z//P/8//z//T/9P/2//b/9v/3//f/9//3//j/+v/6//v/+//7//v/+//7//3//f/9
//7/AQABAAEAAwAEAAUABgAHAAgACQALAAwADAAMAA4ADwAQABIAEwAUABQAFAATABMA
EwASABEAEQARABEAEQAQABAADwAPAA8ADQANAA0ADQALAAoACQAIAAUABQAEAAMAAgAC
AAEAAAD///7//v/9//z//P/7//r/+v/5//j/+P/2//b/9v/2//f/9//3//f/+f/5//j/
+P/2//f/9//3//f/9//3//f/9//3//f/9//5//n/+f/5//n/+f/5//j/+P/4//j/+P/4
//n/+f/5//f/9//3//f/+P/4//j/+P/4//f/9//3//f/9//3//f/+f/5//f/9//3//f/
9//3//b/9v/2//b/9v/0//T/9f/1//X/9f/1//T/9P/0//P/8f/y//L/8v/0//T/9P/0
//X/9f/0//P/8//z//T/9P/2//b/9v/2//T/9P/0//X/9//1//X/9v/2//b/9v/1//P/
9P/0//T/9v/2//b/9//5//f/9//3//f/9v/1//T/+P/2//b/9v/2//b/9v/5//n/+f/6
//n/+f/6//r/+v/8//7///8BAAQABwAJAAgACAAJAAsADwAQABAADQAKAAgABgAGAAYA
BQAEAAIAAQD///7/+//5//n/+P/3//n/+f/5//n/9//4//j/9//2//b/9f/1//X/9f/1
//X/9f/2//f/9//3//f/9//3//b/9v/2//b/9v/3//f/9//3//f/9//3//n/+P/2//f/
+P/3//X/9//1//b//P8HABMAIQAxAEcAZgCFAKYAzADzABMBLwFPAWsBeQFwAUQBCAHe
AMQApwCDAF0AOgAkABYABwACAAoACAAAAAAAAgABAAEA///4//H/7P/q/+3/7P/o/+D/
3v/e/+D/4v/k/+P/4f/h/+P/5v/n/+n/6v/s/+7/7//w//T/9//5//z//f/+/wAAAAD+
//3//P/8//3/AAD//wAA/v/+//////8BAAIAAgACAAQABAAEAAQAAgACAAIAAgAFAAUA
BQAFAAUABQAFAAYABgAGAAYABgAJAAkACQAJAAcABwAIAAgACAAIAAgACQALAAsACwAM
AA4ADgAPAA8ADwAPAA8ADwAPAA8ADwAQABIAEwAUABcAFgAXABgAGQAaABsAHQAeACAA
IAAiACMAIgAkACUAJgAoACgAJwAnACgAKAAoACkAKQApACkAKAAoACcAJwAnACcAJwAn
ACcAJQAkACMAIgAhACEAIAAfAB4AHgAdABwAGwAaABoAGQAYABgAFwAWABgAFwAWABYA
FAAUABQAFAARABEAEQARABMAEwASABIAEAARABEAEQASABMAFAAVABMAEwATABMAEwAT
ABMAEwAVABUAFQAUABIAEgASABIAFAAVABUAFQAUABMAEgARABIAEgASABIAFAATABMA
EwARABEAEQARABMAEwARABEADwAPAA8ADwAOAA4ADgAOAAwACgAKAAsACQAJAAkACQAI
AAgACAAHAAYABgAFAAQABAAEAAQABAADAAMAAgABAP////8AAAAA/v/+//7//v/8//z/
/P/9//3/+//7//z//P/8//z/+//7//z//P/8//z//P/8//3/+//5//n/+f/6//r/+v/6
//z//P/8//z/+v/6//n/+f/7//z//P/8//z//P/8//z/+v/8//z//P/8//3//f/9//7/
/////wAAAAAAAAIABAAFAAYACAAKAAsACwAMAA4AEQASABIAEQANAAoACAAGAAYACAAH
AAYABAADAAEAAAD9//n/+f/4//f/+f/5//n/+f/5//r/+v/5//b/9v/1//X/8//z//P/
8//1//b/9//3//f/9//3//f/9v/2//b/9v/2//f/9//3//b/9f/0//P/9//4//j/9//2
//P/8//1//X/9P/4/wEADwAfACsAPQBWAHEAkgC2ANsA+wAVATMBUQFjAWABOgH+ANIA
tgCZAHsAWwA6ACAAEgAFAPz/AgACAAAAAAACAP//+//7//b/7//s/+7/7//u/+r/4v/c
/9r/2v/Y/9z/3//d/9v/2//a/9v/3f/e/+L/4v/h/+L/5v/p/+v/7P/r/+z/7v/u/+3/
7f/t/+7/7P/u/+z/7P/u/+7/7//v//H/8v/y//L/8P/w//D/8P/u/+7/7v/u/+//7//v
/+//7//v/+//8P/y//L/8v/y//H/8f/x//H/8//z//T/9P/0//T/9P/1//X/9f/1//b/
+P/4//n/+f/3//f/9//3//n/+f/5//r/+f/5//n/+//+////AAABAAIAAwAFAAYABgAG
AAgACQAKAAwADQAOAA4ADgANAA0AEAAQABAAEQARABEAEQAQABIAEQARABEAEQARABEA
EQAPAA4ADQAMAA0ADQAMAAsADAAMAAsACgAHAAYABgAFAAIAAgABAAAAAgABAAAAAAAA
AAAAAAAAAP////////////////7//v/+///////////////////////////////9//3/
/f/9//v/+//7//r/+v/6//r/+v/6//v/+//7//3//f/9//3/+v/6//r/+v/5//f/9v/1
//f/9//3//f/+f/5//f/9//1//X/9f/1//L/8v/y//L/9P/y//L/8//z//P/8//z//D/
8P/w/+//7f/u/+7/7v/u/+7/7v/u/+v/6//q/+n/6//r/+z/7P/s/+z/7P/s/+r/6v/q
/+v/7f/r/+v/7P/s/+z/7P/r/+r/6v/p/+j/6P/o/+j/6f/p/+f/5//n/+j/6P/o/+j/
5v/m/+b/5v/m/+b/5v/m/+n/6f/p/+r/6v/p/+n/6P/o/+r/7P/t/+//8v/1//f/9//4
//r//f/+//7//f/5//f/9v/1//b/9P/z//L/8P/u/+v/6f/l/+P/4//i/+H/4//j/+P/
4//h/+L/4v/h/+L/4v/h/+H/3//f/9//3//h/+L/4//j/+H/4f/h/+H/4v/i/+L/4v/g
/+H/4f/h/9//3//f/9//3//i/+L/4f/g/93/3f/b/9f/2v/k/+///f8NAB8ANQBSAHEA
lAC6AN8AAQEjAUMBWwFlAVoBKAHuAMYArACPAGsAQwAeAAYA+P/p/+T/7P/q/+T/5P/m
/+X/4//h/9r/0//O/87/0f/U/9L/zP/G/8T/wv++/8D/xf/H/8X/xf/I/8n/zf/O/87/
0P/R/9T/1v/X/9v/3P/d/97/4P/g/9//3//f/+D/3v/g/97/3v/e/97/3//f/+H/4v/i
/+L/4v/i/+L/4v/j/+T/5f/m/+X/5f/l/+X/5//n/+f/6P/o/+j/6P/o/+f/5//n/+f/
5//n/+j/6P/o/+j/6P/p/+v/6//r/+z/7v/u/+//7//v/+//7//v//H/8f/x//L/8//z
//P/9f/2//f/+P/5//z//f///wAA/v/+/wAAAQACAAQABQAGAAQABAADAAMABgAGAAYA
BwAFAAUABQAEAAIAAQABAAEAAQABAAEAAQABAAAA///+//3//f/8//v/+P/4//f/9v/z
//L/8v/x//L/8v/x//D/8P/v/+7/7v/u/+7/7v/u/+v/6//r/+v/6f/p/+j/6P/q/+v/
6//r/+3/7f/t/+3/6//r/+v/6//t/+3/7f/t/+3/7f/t/+z/7P/s/+z/7P/s/+3/7f/t
/+3/7f/t/+3/7P/s/+z/7P/s/+v/6//r/+v/6//r/+v/7f/t/+v/6//r/+v/6//r/+r/
6v/q/+r/6v/o/+j/6f/p/+n/6f/p/+r/6v/q/+n/5//o/+j/6P/q/+r/6v/q/+n/6f/o
/+f/5//n/+j/6P/o/+j/6P/o/+j/6P/o/+n/6f/n/+f/6P/o/+j/6P/n/+f/6P/o/+j/
5v/m/+b/5//p/+f/5//n/+j/6P/o/+j/6P/q/+r/6P/o/+j/6P/o/+j/6f/p/+n/6v/r
/+v/7P/s/+7/8P/y//P/8//0//X/9f/2//j/+////wIAAgABAP3/+P/2//T/9P/0//P/
8v/w//H/7//u/+v/6f/p/+j/5//p/+n/6f/p/+f/6P/o/+f/5v/m/+X/5f/l/+X/5f/l
/+f/6P/p/+n/5//n/+f/5//m/+b/5v/m/+b/5//n/+f/5//n/+f/5//p/+j/6P/n/+b/
5//l/+X/5//q//D/+/8JABUAIwA7AFgAdwCcAMIA5QAHAScBRwFfAWsBXAEsAfIAygCw
AJMAbwBHACQAEAAAAPH/7v/2//b/8v/y//D/7//v/+v/4P/b/9z/3P/d/9z/1v/Q/8z/
zP/O/9D/0v/T/9P/1f/V/9b/2f/Z/9r/3P/c/9//4v/m/+f/6f/q/+v/7P/u/+7/7f/t
/+3/7v/u//D/7v/u/+7/7v/v/+//7f/u/+7/7v/u/+7/7v/u//D/8P/w//D/7//v/+//
7//x//H/8f/y//L/8v/y//L/8f/x//H/8f/y//P/9f/2//b/9v/2//f/9//3//f/+P/6
//r/+//7//v/+//7//v/////////AAABAAEAAQADAAIAAwAEAAUACAAJAAsADAAMAAwA
DgAPABAAEgATABQAFAAUABMAEwATABIAEQARABMAEwATABIAEAAPAA8ADwAPAA8ADwAP
AA0ADAALAAoACQAJAAgABwAGAAYABQAEAAMAAgACAAEAAAAAAP///v/+//3//P/8//z/
/P/8//z//f/9//3//f/7//v/+v/6//r/+//7//v/+//7//v/+//9//3//f/9//v/+//7
//v/+f/5//n/+P/5//r/+//8//v/+//6//n/+f/5//n/+f/6//r/+v/6//r/+f/5//n/
+f/5//n/+f/5//n/9//3//f/9//3//f/9v/2//b/9v/2//T/9P/1//X/9f/1//X/9P/0
//T/8//1//b/9v/2//b/9v/2//b/8//z//L/8f/z//P/9P/0//T/9P/0//T/8v/y//L/
8//z//H/8f/y//D/8P/w/+//8f/y//L/8v/y//L/8v/z//P/8f/x//H/8v/y//L/8v/w
//D/8P/w//L/8v/x//H/7//w//D/8P/w//D/8P/w//T/8v/w//D/8P/w//H/8f/x//L/
8//z//T/9P/0//b/+P/5//r//P/+////AQACAAQABwAIAAgABwADAP7//P/6//r/+v/5
//j/9v/3//X/9P/x/+3/7f/s/+v/6//r/+v/6//t/+7/7v/t/+r/6v/p/+n/6f/p/+n/
6f/p/+r/6//r/+3/7f/t/+3/7P/s/+z/7P/q/+v/6//r/+3/7f/t/+3/6//s/+z/6//q
/+f/5//p/+n/6v/w//f/AQANAB0ALQBEAGMAhgCqAMsA6wAFASMBQQFVAVYBOAEAAdAA
sgCXAHcAVwA0ABoAEAADAPj//P8CAPr/9v/4//f/9f/1//L/6//q/+r/5//m/+L/3P/Y
/9j/2P/W/9r/3f/b/9f/1//Y/9n/2//g/+L/4v/j/+T/5v/p/+v/7P/t/+7/8P/w/+//
7//v//D/7v/w/+7/7v/u/+7/7//v/+//8P/w//D/8v/y//L/8v/w//D/8P/w//H/8f/x
//H/8f/x//H/8v/w//D/8P/w//P/8//z//P/9f/1//b/9v/1//T/8//z//X/9f/1//b/
9//2//b/9f/3//f/9//3//f/9//3//j/+f/5//n/+//+////AAABAAAAAQADAAQABAAE
AAYABwAIAAoACwAMAAwADAALAAsADgAOAA4ADwAPAA8ADwAOAA4ADQANAA0ADwAPAA8A
DwALAAoACQAIAAgACQAJAAkABgAGAAUABAAEAAQABQAFAAIAAgABAAAAAAD///7//v8A
AAAAAAAAAP7//f/8//v/+//7//r/+v/6//v/+//7//n/+f/5//n/+v/7//z//f/9//3/
/f/9//3//f/9//z//P/8//z//P/6//v/+//7//3//f/9//3//P/8//z//P/8//v/+//7
//v/+//7//v/+f/5//f/9//5//n/+f/5//b/9v/2//b/+P/2//b/9//3//f/9//3//b/
9v/2//X/9//4//j/+P/3//b/9f/0//T/9f/1//X/9f/1//b/9v/2//b/9v/2//j/+P/4
//n/+P/1//T/9P/0//T/9P/z//P/9P/0//T/9P/0//T/9f/3//X/9f/1//T/9P/0//T/
9P/0//T/9P/0//T/8//z//P/9P/0//T/9v/2//b/9v/6//j/9v/0//T/9P/0//T/8//z
//P/9P/3//f/+P/4//r//P/+//////8AAAEAAQADAAQABgAJAAoACgAJAAUAAwACAAEA
AgACAAEAAAD+//v/+f/4//X/8f/x//D/7//w//H/8v/z//L/8v/x/+//8P/w/+//7//t
/+3/7f/t/+3/7v/v/+//7//v/+//7//u/+7/7v/u/+7/7//v/+//7//v/+//7//v/+7/
7v/t/+z/6f/p/+n/6f/s//T//f8LABkAKQA7AFQAcwCUALoA3wD9ABsBOwFZAWkBYgE4
AfoAzgC2AJ0AfQBZADQAHAAQAAEA9v/8//7/+P/2//j/9//1//P/6v/j/+L/4v/j/+T/
5P/c/9T/0v/U/9T/1v/X/9n/2f/Z/9j/2f/Z/9r/3P/g/9//4P/i/+P/5//q/+n/6v/s
/+z/6//r/+v/7P/u//D/7v/u/+7/7v/v/+//7f/u/+7/7v/s/+z/7P/s/+3/7v/v//D/
7//v/+//7//v/+//7//w//L/8v/y//L/8f/x//H/8f/x//H/8v/y//L/8v/y//P/8f/x
//H/8v/2//b/9//3//X/9f/1//X/9//3//f/+P/5//n/+f/7//r/+//8//3/AAABAAMA
BAACAAIABAAFAAgACgALAAwADAAMAAsACwAMAAwADAANAA0ADQANAAwACgAJAAkACQAJ
AAkACQAJAAUABAADAAIAAQABAAAA///+//7//f/8//v/+v/6//n/9v/2//X/9P/0//P/
8v/y//D/8P/w//D/8f/x//H/8f/v/+//7v/u/+7/7//v/+//7//v/+//7//v/+//7//v
//H/8f/x//H/7//v/+//7v/u/+7/7v/u//D/8f/x//H/8f/x//H/8f/y//L/8v/y//H/
7//u/+3/7//v/+//7//t/+3/6//r/+v/6//r/+v/7P/s/+z/7P/s/+r/6v/r/+v/6//r
/+v/7P/s/+z/6//q/+r/6f/o/+r/6v/q/+r/6f/p/+j/5//n/+f/6P/o/+j/6P/o/+j/
5v/m/+b/5//p/+f/5//o/+j/6P/o/+f/5//o/+j/6P/o/+j/6P/p/+f/5f/l/+X/6P/o
/+j/6P/o/+j/6P/o/+b/5v/l/+X/6f/o/+b/5v/o/+b/5v/m/+b/6P/p/+r/7P/s/+v/
6//q/+z/7v/w//H/8v/0//b/9//3//j/+v/9/wAAAAD///v/+P/2//T/9P/2//X/9P/y
/+//7f/s/+n/5f/l/+T/4//k/+X/5v/n/+b/5v/l/+P/5P/k/+P/4//j/+P/4//j/+P/
5P/l/+X/5f/l/+X/5f/k/+T/5P/k/+T/5f/l/+X/5f/l/+X/5f/l/+b/5v/n/+T/4//j
/+P/4f/i/+j/8f///w8AHQAxAE4AbwCQALQA1wD3ABcBOQFTAWMBYAE6AQAB0gC0AJUA
cwBPACwAFAAGAPX/7P/y//T/7P/s/+7/7//t/+n/4v/d/9z/2v/X/9j/1v/Q/8z/zP/M
/8z/zv/P/8//zf/N/9D/0//X/9j/2P/Y/9n/3P/i/+X/5f/m/+X/5v/o/+j/6f/p/+n/
6v/s/+7/7P/s/+r/6v/r/+v/7f/u/+7/7v/s/+z/7P/s/+7/7v/u/+7/7f/t/+3/7f/t
/+3/7f/u/+7/7v/u/+7/7//v/+//7//v/+//8P/w//L/8v/y//P/9f/1//X/9v/4//j/
+f/5//v/+//7//v/+//7//v//P////////8BAAAAAQACAAMABAAFAAcACAAIAAgACgAL
AAwADgAPABAAEgASABEAEQARABAADwAPABAAEQASABIAEAAPAA8ADwANAA0ADQANAAwA
DAAMAAwACQAJAAgABwAIAAgABwAGAAMAAgACAAEAAgACAAEAAAAAAP///v/+//z//P/8
//z//f/9//3//f/9//3//P/8//z//f/9//3////////////9//3//f/9//3//f/9//3/
/f/9//3//P/6//r/+v/6//z//f/9//3//f/9//3//f/8//z//P/8//z/+//7//v/+//7
//v/+//9//3/+//7//n/+f/5//n/+v/6//r/+v/6//j/+P/5//n/+f/5//n/+P/4//j/
9//2//b/9f/0//b/9v/2//b/9//3//b/9f/1//X/9v/2//b/9v/2//b/9P/0//T/9f/1
//P/8//0//b/9v/2//X/8//0//T/9P/2//b/9v/3//X/8//z//P/9P/0//T/9P/0//T/
9P/0//L/8v/x//H/8//0//T/9P/0//T/9P/0//T/9P/0//b/9v/2//b/9v/1//X/9f/2
//n/+f/6//r/+P/6//z//f/+/wAAAgADAAEAAgAEAAcADAAMAAsABwAEAAIAAAAAAP7/
/f/8//r/+//5//j/9f/x//H/8P/v/+//7//v/+//8f/y//L/8f/w//D/7//v/+3/7f/t
/+3/7f/u/+//7//v/+//7//v//D/8P/w//D/7v/v/+//7//v/+//7//v/+//8P/w/+3/
7v/t/+v/6//t/+z/8P/5/wMADwAfAC8ASABlAIQApADLAO8ACQElAUMBVwFcAUIBDAHY
ALoAnwCBAGEAPAAgABQACQD+/wAABAAAAP7//v////v/9//2/+//7P/q/+n/5v/k/97/
2v/Y/9b/1v/a/93/2//Z/9f/2P/b/93/3v/g/+L/4//k/+j/6f/r/+7/7//w//L/8v/v
/+//7//w//D/8v/w//D/8v/y//P/8//x//L/8v/y//L/8v/y//L/8v/y//L/8v/y//H/
8P/v//H/8f/x//L/8v/y//L/8v/z//P/8//z//T/9f/3//j/9//2//X/9f/1//X/9f/2
//b/9v/3//f/+P/5//r/+//7//v/+//8//v/+//7//3//v///wAAAQACAAMABQAGAAYA
BgAIAAkACgAMAA0ADgAOAA4ADQANABAAEAAQABEAEQARABEAEAARABEAEgATABMAEwAT
ABMAEwASABEAEAARABEAEAAPAA0ADAAKAAgACQAIAAgABwAIAAgABwAGAAYABQAEAAQA
BAAEAAQABAACAAEAAAD//wEAAQAAAAAAAAABAAEAAQABAAEAAQABAAMAAwADAAMAAQAB
AAEAAQABAAEAAQAAAAIAAgACAAIAAgADAAMAAwADAAMAAwADAAAAAAAAAAAAAAD/////
//////////////3//f/7//v//f/9//3//f/8//z//P/8//r/+P/4//n/+f/5//n/+f/6
//r/+v/5//v//P/8//z/+//6//n/+P/3//f/9v/1//f/9//4//j/9v/2//b/9v/2//b/
9v/3//f/9f/1//b/9v/2//b/9f/1//b/9v/2//j/+P/4//n/+f/3//f/9//2//b/9v/2
//b/9v/2//b/9v/2//X/9f/1//T/8v/0//b/9v/2//b/9v/1//X/9f/2//n/+f/6//r/
+P/6//z//f/+/wAAAgADAAQABgAJAA0ADQAMAAoABQAEAAIAAAAAAAAA///+//z/+f/3
//b/8//z//P/8v/x//D/7//u/+3/7//w//D/7//u/+7/7f/t/+3/7f/t/+3/7f/u/+//
7//t/+3/7f/t/+7/7v/u/+7/7P/t/+3/7f/u/+//8P/x/+3/7v/u/+n/6P/p/+n/5//p
//D/+v8DAA8AHQAtAEcAZgCFAKgAzgDxAA8BLwFPAWUBbQFYASQB7gDOALIAkwBvAEkA
JAASAAYA9//4//7/+v/0//T/9P/x//H/7f/o/+H/4P/g/9//3P/Y/9L/0P/Q/87/0P/U
/9f/1f/T/9H/0v/V/9f/2P/c/97/3//g/+T/5f/n/+j/6f/q/+z/7P/t/+3/7f/u/+3/
7v/r/+r/7P/s/+3/7f/t/+7/7v/u/+7/7v/u/+7/7v/u/+7/7v/x//H/8f/x/+//7//v
//D/8v/y//L/8v/x//H/8f/x//P/8//0//T/9P/0//T/9f/3//f/9//4//n/+P/4//f/
+f/5//n/+f/7//v/+//8//3//f/9////AgADAAQABQAEAAUABwAIAAoACgAMAA0ADgAQ
ABEAEgAQABAADwAPABIAEgASABMAEQARABEAEAASABEAEQARAA8ADwAPAA8ADQAMAAsA
CgAJAAkACAAHAAQABAADAAIAAwACAAIAAQAAAAAA///+//z/+//6//r/+v/6//r/+v/5
//n/+f/5//n/+f/4//j/+v/7//v/+//5//n/+f/5//n/+f/5//n/+//7//v/+//7//v/
+//6//r/+v/6//r/+v/7//v/+//7//v/+//7//r/+v/6//r/+v/5//n/+f/5//n/+f/5
//n/+f/3//f/9//3//f/9//4//j/+P/4//j/9v/2//f/9f/1//X/9f/2//b/9v/1//f/
+P/4//j/9v/2//b/9v/1//X/9P/z//P/8//0//T/8v/y//L/8v/0//T/9P/1//X/8//z
//T/9P/0//T/8//1//b/9v/2//b/9v/2//f/9//1//X/9f/2//b/9v/2//T/9P/0//T/
9P/2//f/9f/0//T/9P/0//T/9f/1//X/9v/3//f/+P/4//j/+v/8//3/AAACAAQABQAF
AAYACAALAA4ADgANAAkABgAEAAIAAgACAAEAAAD+//7//f/9//v/+P/3//X/8//1//X/
9f/1//X/9v/2//X/9P/0//P/8//z//P/8//z//P/9P/1//X/9//3//f/9//0//T/9P/0
//b/9//3//f/9//3//f/9//1//b/+P/5//j/9f/1//X/8//0//r/AwAPAB0ALQBBAF4A
fQCeAMAA5QAFASUBRwFlAXcBdAFUARoB6ADKAK8AiwBlAEIAKAAaAAsAAAAEAAYAAgAA
AAAAAQD/////9v/x/+7/7P/t/+z/6v/k/+D/4P/i/+T/5P/l/+X/5f/n/+b/5f/n/+r/
6v/q/+3/8P/y//f/+//8//3//v8AAAAA/f/9//3//v8AAAIAAAAAAAAAAAABAAEA//8A
AAAAAAAAAAAAAAAAAAAAAAAAAAAAAgADAAQABQADAAMAAwAEAAQABAAEAAQAAwADAAMA
AwAFAA==
         </WaveFormData>
      </LeadData>
      <LeadData>
         <LeadByteCountTotal>10000</LeadByteCountTotal>
         <LeadTimeOffset>0</LeadTimeOffset>
         <LeadSampleCountTotal>5000</LeadSampleCountTotal>
         <LeadAmplitudeUnitsPerBit>4.88</LeadAmplitudeUnitsPerBit>
         <LeadAmplitudeUnits>��V</LeadAmplitudeUnits>
         <LeadHighLimit>2147483647</LeadHighLimit>
         <LeadLowLimit>268435456</LeadLowLimit>
         <LeadID>V5</LeadID>
         <LeadOffsetFirstSample>0</LeadOffsetFirstSample>
         <FirstSampleBaseline>0</FirstSampleBaseline>
         <LeadSampleSize>2</LeadSampleSize>
         <LeadOff>FALSE</LeadOff>
         <BaselineSway>FALSE</BaselineSway>
         <ExcessiveACNoise>FALSE</ExcessiveACNoise>
         <MuscleNoise>FALSE</MuscleNoise>
         <LeadDataCRC32>2066819177</LeadDataCRC32>
         <WaveFormData>
8P/w//D/8P/u/+7/7v/u//D/8P/w//D/7v/u/+7/7v/u/+7/7v/u/+z/7P/s/+z/7P/s
/+z/7P/s/+z/7P/s/+r/6v/q/+r/6v/q/+r/6v/q/+r/6v/q/+j/6P/o/+j/6v/q/+r/
6v/q/+r/6v/q/+r/6v/q/+r/6v/q/+r/6v/p/+j/5//m/+j/6P/o/+j/6P/o/+j/6P/o
/+j/6P/o/+j/6P/o/+j/5v/m/+b/5v/o/+j/6P/o/+j/6f/p/+j/6P/p/+r/6//s/+z/
7v/v/+//7//y//T/9f/1//b/+P/9///////9//j/9v/0//T/9v/1//T/9P/x/+//7v/t
/+v/6v/r/+v/6f/p/+n/6f/r/+n/6f/q/+r/6P/o/+f/5f/l/+X/5P/l/+f/6P/q/+n/
6P/n/+b/6P/n/+f/5//n/+f/5//n/+X/5f/m/+b/5f/l/+f/5v/j/+L/4v/h/+D/3P/d
/+P/6//1/wQAEwAjADoAWgB6AJwAwgDlAAQBIwE9AVABUAEvAe8AtwCYAHkAVQAzABIA
8//j/9T/yP/K/87/zP/M/87/zv/K/8n/yP/D/8P/xP/D/8P/xP/B/77/uv+8/7//xv/N
/83/zf/P/9P/1v/X/9z/3v/h/+T/5v/p/+v/6//p/+z/7f/u/+7/7v/v//H/8v/z//P/
8v/x//L/8v/y//L/8v/0//T/9f/z//P/8//z//P/8//z//P/9P/1//X/9f/3//f/9//3
//n/+v/7//3//f/9//3//P/9/wAAAgADAAIAAgACAAMABQAFAAgACgALAAsADAAQABAA
EQARABAAEQAUABYAGAAZABkAGQAbABsAHQAfACAAIgAjACUAJQAjACMAJQAmACgAKAAo
ACgAJgAkACMAIwAkACUAJAAkACMAIgAiACIAIQAeABwAGgAaABkAGQAaABoAGQAWABQA
FgAUABMAEQAPAA8ADwAPAAwADAALAAkACgAJAAkACQAIAAcABgADAAMAAwAEAAUABwAG
AAYABwAGAAQAAwACAAMABAAFAAUABwAHAAcABwAHAAYABgAGAAYABgAGAAcABwAGAAQA
AwAEAAUABQAGAAYABQAEAAMABAAFAAYACAAGAAUABQAFAAUABQAFAAUABwAGAAYABgAI
AAcABwAGAAYABwAHAAcABQAFAAQABAACAAMAAwACAAQABAAEAAQAAgACAAMAAwADAAMA
AwADAAEAAQABAAEA/////wAAAAD///////////////////7//v///wAAAQD///3//P/8
//7//v/+//7/AAABAAEAAQAAAP///v/9//v/+//7//r/+v/7//v/+//7//v/+//6//r/
+v/7//v/+v/6//f/+P/4//j/+P/4//v/+//6//r/+v/6//r/+v/6//z//f/9//v//v8A
AAEAAQACAAQABwAJAAkABwAEAAIAAAAAAAAA///+//7//f/6//j/9v/y//L/8v/x//H/
8//z//P/8//v/+//8P/w/+z/7P/r/+v/6//r/+r/6v/t/+3/7v/u/+7/7v/u/+7/6//r
/+v/6//r/+v/6//r/+v/7P/s/+v/6f/p/+r/6f/o/+j/5f/i/+T/6//x//n/CQAaAC8A
TQBuAJIAuADgAAQBJQFGAWMBbQFkATQB8wDBAKMAgABZADMACwDs/93/0f/E/8b/yv/G
/8T/xP/E/8T/wv/B/7r/t/+5/7z/vf+9/7r/t/+2/7b/tv+7/8D/xf/D/8X/x//L/87/
0f/S/9T/1//a/9z/3//h/+P/5f/l/+X/5f/k/+X/5f/m/+b/5v/n/+f/5//m/+b/5v/m
/+b/6P/o/+n/6f/p/+n/6f/p/+n/6f/p/+z/7f/t/+3/6//r/+v/6//u/+7/7v/v//D/
8f/y//L/8v/0//X/9f/4//j/+P/5//f/9//6//z//////wAABAADAAUABgAGAAgACgAL
AAwADwAPAA8AEQASABMAFAAUABYAFwAZABkAFwAXABkAGgAYABgAGAAYABoAGAAXABcA
FAATABAADgANAAwADAAMAAoABgADAAAAAQD///7//v/8//v/+P/2//b/9P/z//H/7//v
/+//7//s/+z/6//p/+r/6f/p/+n/5//n/+f/5f/k/+P/4//j/+X/5P/k/+X/5f/k/+T/
5P/i/+L/4v/h/+P/4//j/+P/4f/g/+D/4P/i/+L/4v/j/+L/4v/h/+H/4f/h/+D/4P/h
/+H/4f/h/9//3//f/+D/4v/h/+H/4f/h/+H/4f/h/9//3v/e/97/3//f/+D/4P/e/9//
3//f/+H/4f/g/+D/3v/f/9//3v/e/97/3v/e/97/3v/f/9//3//f/9//3//d/93/3f/d
/9//3//g/+D/3//f/9//3//h/+H/4f/g/9//3//f/9//4f/f/97/3v/e/97/3v/e/97/
3//f/9//3//f/9//3//f/9//3//e/97/3//f/9//4f/f/97/3v/e/97/3v/h/+H/4P/g
/+H/4v/j/+T/5P/m/+f/5//p/+z/7v/v/+7/7v/v//H/9P/1//T/8v/w/+7/7v/u/+3/
7P/s/+v/6//q/+n/5v/i/+L/4f/h/+P/4//j/+P/3//f/+D/4P/e/97/3f/d/93/3f/c
/9z/2//b/9z/3P/c/9z/3P/c/9v/2//b/9v/2//b/9v/2//b/9z/3P/b/93/2//a/9n/
2P/W/9f/1v/U/9P/2f/h/+3/+v8LACEAPgBgAIIAqADQAPEADgEtAUkBVgFIARcB1QCn
AIoAZQA9ABcA9v/f/9H/wv+8/8D/vP+4/7j/uv+6/7r/u/+2/7P/r/+w/7H/sf+w/63/
rv+u/7D/tf+4/7n/uf+7/7//w//G/8n/zP/O/8//0P/S/9f/2f/Z/9v/3v/f/+D/4P/d
/93/3v/e/+D/4f/h/+H/4P/g/+D/4P/i/+T/5P/l/+X/5f/l/+X/4//j/+P/4//k/+X/
5f/l/+X/5f/l/+X/5v/m/+b/5//q/+v/7P/s/+r/7P/t/+3/8P/w//D/8f/x//H/9P/2
//n/+f/6//7//v///////v/+/wAAAQACAAQABQAGAAkACQALAA0ADgAOAA8AEQARABMA
EwAVABYAFAAUABQAFAAUABIAEQARAA8ADwANAAwADQAMAAwADAAJAAYABAACAAEA///+
//7//P/7//j/9v/2//T/8//x/+//7//v/+//7v/u/+3/6//q/+n/6f/p/+n/6f/p/+f/
5v/l/+X/5f/l/+T/5P/l/+X/5P/k/+T/5P/k/+T/4//l/+X/5f/l/+P/4v/i/+L/4v/i
/+L/4//k/+T/4//j/+P/4//i/+L/4//j/+P/4//h/+H/4f/i/+T/4//j/+P/4//j/+P/
4//j/+L/4v/i/+T/4//j/+L/4P/h/+H/4f/h/+H/4P/g/+D/4f/h/+D/3v/e/97/3v/d
/97/4P/h/9//3//f/9//4f/h/+H/4f/f/9//4P/g/9//3//f/9//4f/h/+H/4P/e/9//
4P/h/+H/3//e/97/3v/e/97/3v/e/9//3//f/+H/4f/h/+H/4P/f/97/3P/c/93/3f/d
/9//3//f/97/3P/c/93/3f/e/97/3f/d/+D/3v/b/9v/3P/c/9z/3P/c/93/3f/c/9z/
3f/e/9//4P/g/+L/4//j/+P/5v/o/+n/5//o/+r/7f/t/+3/6//o/+j/5v/m/+b/5f/k
/+T/4//j/+L/4f/e/9r/2v/Z/9n/2//b/9v/2//b/9v/3P/c/9j/2P/X/9f/1//X/9b/
1v/Z/9n/2v/a/9r/2v/a/9r/2f/Z/9n/2f/b/9v/2//b/9n/2v/a/9n/2//d/97/2//c
/9r/2f/Y/9r/2f/b/+X/8f/+/w0AIQA6AFYAdgCaAMAA4wAAAR8BOwFMAUQBFwHZAKcA
iABpAEkAKQAIAPH/4f/S/8r/yv/M/8r/zP/O/87/zP/L/8r/xf/F/8j/y//N/8z/x//E
/8L/wv/H/8z/0f/V/9f/2f/b/9z/3//i/+b/5//o/+r/7//x//P/9f/0//X/9v/2//b/
9//5//r/+v/7//v/+//7//z//f/+////AgADAAUAAwADAAMAAwADAAMAAwADAAQABQAF
AAUABQAFAAUABQAEAAQABAAFAAQABQAGAAYABgAIAAkACQALAAwADQAPAA8ADwASABQA
FwAXABgAHAAbAB0AHgAeAB4AIAAhACIAIQAhACEAIwAlACcAKQAqACwALQAvAC8ALQAt
AC8AMAAyADIAMgAyADIAMAAvAC8AMQAxAC8ALgArACoAKgAqACcAJAAiACAAIgAhACEA
IgAgAB8AHAAaABoAGAAXABUAFQAVABUAFQATABIAEAANAA0ADQAOAA8ADwAPAA8ADQAN
AA0ADgAPABEAEAAQABEADwAOAA4ADgAQABAAEAAPAA8ADwAPAA8ADwAOAA4ADgAOAA4A
DgAPAA4ADgANAA0ADwAPAA4ADgARABEAEQARABEAEQARABIAEgARABEAEQAQAA8ADgAN
AA8ADgAOAA4AEAAPAA8ADgAOAA8ADwAPAA8ADwAOAA4ADgAPAA8ADgAOAA4ADgAOAAwA
DAANAA0ACwALAAsACwALAAsACwALAAkACQAKAAoACwALAAsACwANAA0ADQAMAAoACwAM
AA0ADwANAAwADAAMAAwADAAMAAoACwALAAsACwALAAsACwALAAsACwAKAAoACwALAAsA
CQAHAAcACAAIAAgACAAIAAsACwAKAAoACQAKAAsADAAMAA4ADwAPABEAFAAWABcAFwAY
ABoAHQAeAB0AGgAWABYAFAAUABQAFQAUABQAEwAQAA4ADAAIAAQABAADAAMAAQABAAEA
AQD/////AAAAAAAAAAD//////f/9//z//P/9//3//v/+//z//P/8//z/+f/5//n/+f/5
//n/+f/5//n/+v/6//n/9//5//r/9//2//T/8f/u/+r/7f/z////CwAaAC0AQwBgAIAA
pADKAPIAGQE8AV0BdQF+AWoBMwH1AMsAqgCFAF8ANwAQAPf/5//W/8z/0P/Q/8r/zP/O
/87/zP/L/8j/w//B/8L/x//L/8j/xf/C/8D/vv/B/8T/yf/L/83/z//T/9b/2//c/97/
4f/i/+b/6f/r/+3/7//u/+//8P/w//H/8f/y//L/8v/z//P/8//w//D/8P/w//D/8v/y
//P/8f/x//H/8f/z//P/8//z//L/8//z//P/9f/1//X/9f/2//b/9v/3//b/9//4//j/
+v/8//3//f/8//z//P/9//////8CAAQABQAFAAYACgAKAAsACwAKAAoADAANAA4AEQAR
ABEAEwATABUAFwAYABoAGwAdAB0AHAAbABwAHAAcABwAHAAcABoAGAAXABcAFQAVABMA
EgAPAA4ADgAOAAwACAAFAAIAAgABAAEAAgAAAP///P/6//z/+v/5//f/8//z//P/8//x
//D/7v/r/+v/6//s/+3/6//r/+v/6f/q/+n/6f/p/+f/5v/m/+f/5f/k/+T/5P/k/+T/
5P/j/+X/5f/l/+X/4//i/+L/4v/k/+T/5P/l/+T/5P/j/+P/4//j/+L/4v/j/+P/4//j
/+X/5f/l/+b/5v/l/+X/5f/j/+P/4//j/+P/4v/i/+L/5P/j/+P/4v/g/+H/4f/h/+H/
4f/g/+D/3v/f/9//3v/e/97/3v/e/9z/3P/d/93/3f/d/93/3f/d/93/3f/d/9v/2//c
/9z/2//b/9v/2//b/9v/2//a/9j/2f/a/9v/2//Z/9j/2P/Y/9j/2P/Y/9j/2f/Z/9n/
1//X/9f/1//X/9f/1//W/9j/2f/Z/9n/2f/Z/9n/2P/Y/9j/2P/Y/9j/2f/Z/9j/2P/X
/9j/2f/a/9z/3v/f/9//3//i/+T/5f/n/+j/6v/t/+//7//t/+r/6P/m/+b/5v/n/+b/
5v/l/+P/4v/h/97/2v/a/9n/2f/Z/9n/2f/Z/9n/2f/a/9r/1v/W/9X/1f/V/9X/1P/U
/9f/1//Y/9j/1v/W/9b/1v/V/9X/1f/V/9f/1//X/9f/1f/W/9b/1f/X/9f/1v/T/9L/
0v/P/87/zv/R/9f/3//r//b/BQAdADwAXACAAKQAzADvABABLQFHAVABPAEFAcUAmQB8
AFcAMQALAOj/0//D/7L/rv+y/7L/sP+w/7D/rv+u/6v/pv+l/6X/pv+p/6n/pv+h/57/
oP+i/6f/qv+t/6//s/+1/7f/uv+9/77/wP/B/8T/yP/L/8v/zf/P/87/z//Q/9D/z//P
/9D/0P/S/9P/0//T/9L/0v/S/9L/0P/S/9L/0//T/9P/0//T/9X/1f/V/9X/1f/V/9T/
0//V/9X/1f/V/9b/1v/W/9f/1v/X/9j/2P/a/9z/3f/d/97/3v/e/9//3//f/+L/5P/l
/+X/5v/q/+n/6//s/+z/7v/w//H/8v/1//X/9f/3//f/+f/7//z//v///wEAAQD/////
AQACAAAAAAAAAAAAAAD+//3//f/8//v/+P/2//X/9P/0//T/8v/u/+v/6P/p/+f/5v/m
/+T/4//g/97/3v/c/9v/2f/X/9f/1//X/9T/1P/T/9H/0v/R/9H/0f/Q/8//zv/L/8z/
y//L/8v/zf/M/8z/zf/L/8r/yv/K/8r/yv/K/8n/yf/J/8n/yf/L/8r/yv/K/8r/yv/K
/8v/yf/I/8b/xf/G/8f/x//I/8f/x//H/8f/x//H/8f/yP/I/8f/x//H/8X/xf/F/8X/
xf/E/8T/xP/G/8X/xf/E/8L/w//D/8P/w//D/8L/wv/B/8H/wP++/8D/wP/A/8D/vv++
/7//v/+9/73/vf+9/7//v/+//7//vv+9/73/vP+9/73/vf+9/73/vf+9/7z/u/+7/7v/
u/+9/7v/uv+6/7j/uP+4/7j/uv+7/7v/u/+7/7v/u/+7/7n/uf+5/7j/uP+5/7n/uf+3
/7f/t/+2/7j/uP+5/7n/uP+4/7f/t/+4/7j/uf+5/7v/uP+2/7b/tv+2/7f/t/+2/7b/
uf+6/7v/vP+6/7z/vf+9/73/wP/C/8P/w//E/8b/yf/L/8v/yf/G/8L/wP/A/8D/v/++
/77/vf+9/7z/u/+4/7T/tP+z/7P/s/+z/7P/s/+z/7P/tP+0/7D/sP+v/6//sf+x/7D/
sP+x/7H/sv+y/7L/sv+y/7L/s/+z/7P/s/+x/7H/sf+x/7H/sv+y/7H/s/+z/7L/sf+w
/67/rf+u/67/rf+z/7n/wf/M/9v/6/8GACQARgBqAIwArQDKAOkABwEaARgB8wC1AIEA
YgBDAB8A/f/a/8H/s/+o/57/nv+i/57/mv+a/5r/mv+b/5z/mf+Z/5z/nf+b/5r/l/+U
/5b/mP+b/57/o/+l/6f/qf+p/6z/sf+4/7z/vf/A/8L/w//F/8n/y//O/8//0P/Q/9D/
0f/T/9T/1v/X/9f/1//Z/9r/2//c/9z/3v/e/9//4P/h/+L/4//l/+X/5f/l/+b/5//n
/+f/6v/r/+z/7f/u/+7/7v/v//L/8//0//T/9v/4//n/+f/8//z//P/9/wAAAQAFAAgA
CwALAAwAEAATABUAFgAWABYAGAAZABoAHQAdAB0AHwAjACUAJwAoACoAKwAtAC0ALwAv
ADEAMgAzADQANQA2ADgANgA1ADUANgA3ADYANgA3ADYANgA2ADYANAAzADIAMgAxADEA
MgAyADEALgAsAC8ALgAuAC0AKQApACkAKQApACoAKgApACgAJwAnACcAJwAnACcAJQAn
ACcAKAApACkAKAAoACkAKwAqACoAKgAsACwALAArAC0ALQAtAC0AMAAwADEAMgAwADAA
MAAxADIAMgAxADEAMgAzADMANAAzADMAMwAzADQANQA2ADgANgA1ADUANQA2ADcAOAA5
ADkAOAA4ADgAOAA3ADcANgA4ADkAOQA5ADcANwA2ADYAOAA5ADkAOAA4ADgAOAA4ADYA
NgA3ADcAOQA5ADkAOQA4ADcANgA1ADcANwA4ADgANwA3ADcANwA5ADkAOQA4ADgAOQA6
ADsAOQA3ADYANgA0ADQANAA0ADQANQA1ADUANwA3ADcANwA3ADcANwA2ADQANQA1ADUA
NQA1ADUANAA0ADQANQA1ADQANAAzADMANgA2ADcANwA5ADcANQA0ADQANAA0ADQANQA1
ADQANAAzADQANQA2ADYAOAA5ADkANwA6ADwAPQA9AD4AQABDAEMAQwBBAD4APQA8AD0A
PgA9ADwAPAA7ADgANgA0ADAALgAuAC0ALQAtAC0ALQAtACsAKwAsACwAKAAoACcAJwAl
ACUAJAAkACUAJQAmACYAJgAmACYAJgAjACMAIwAjACUAJQAlACUAIwAkACQAIwAjACMA
IgAhAB4AHAAbABgAGAAbACMAKwA1AEQAUwBlAIAAoADCAOgADAExAVABcQGNAZwBkgFh
AR0B7wDSAK8AiQBjAEIAJwAXAAYA+v/8//7//P/6//r/+v/4//X/8P/t/+3/7v/v//P/
9P/v/+r/6P/q/+3/8P/z//f/+f/5//v//v///wIABgAJAAoACgANAA8AEQATABIAEwAU
ABQAFQAVABYAFgAWABcAFwAXABgAGAAYABgAFgAYABgAGQAYABcAFgAVABcAFwAXABcA
GAAZABkAGQAbABsAGwAbABwAHAAcAB0AHQAdAB0AHAAeACAAIQAhACAAIAAgACEAHwAf
ACIAJAAnACcAKAAsACsALQAuAC4ALgAwADEAMgAzADMAMwA1ADUANwA5ADoAPAA9AD8A
PwA+AD0APgA+AEAAQABAAEAAQAA+AD0APQA7ADsAOQA4ADkAOAA4ADgANAAwAC0AKgAp
ACcAJgAmACQAIwAgAB4AHgAcABsAGQAZABkAGQAZABcAFgAUABEAEgARABEAEQARABEA
EQAPAA4ADQANAA0ADwAOAA4ADwAOAAwACwAKAAoACgAKAAkACQAJAAkACQALAAoACgAK
AAoACgAKAAsACwAKAAgABwAJAAkACAAIAAkACQAJAAkACQAJAAkACgAMAAsACwALAAoA
CQAIAAcABwAGAAYABgAGAAUABQAEAAIAAwADAAMABQAFAAQABAACAAMAAwACAAIAAgAC
AAIAAgACAAMAAwACAAEAAAD//wEAAQABAAEAAAD//////v////////////////////7/
/f/9//3//f/+//3//f/+//7//v/+//7//P/9//3//f/9//3//f/9//v/+//7//r//P/9
//3//f/9//3//f/8//r/+v/7//v//v/8//v/+//8//r/+v/6//r//P/9//3//v/+//7/
/v/+//7/AAABAAEAAQAEAAYABwAHAAgACgANABEAEQAPAAwACAAGAAYABgAHAAYABgAF
AAMAAgABAP7/+v/6//n/+f/5//n/+f/5//X/9f/2//b/9P/0//P/8//1//X/9P/0//P/
8//0//T/9v/2//b/9v/1//X/9f/1//X/9f/1//X/9f/2//b/9f/1//X/9v/3//T/8v/x
//D/7v/t//P/+f8FABQAIwA3AFYAeACYAL4A4gADASYBRwFhAXABbAE/Af0AyQCqAIUA
XwA7ABYA+//t/97/0v/S/9T/zv/O/9L/0v/Q/8//yv/H/8n/yP/J/8v/zP/J/8T/xP/G
/8n/zP/P/8//0f/T/9f/2v/d/+D/4v/j/+T/5v/r/+//7//x//D/8f/y//L/8//z//T/
9P/2//f/9//3//b/9v/2//b/9v/4//j/+f/3//f/9//3//n/+f/5//n/+P/5//n/+f/5
//n/+f/5//r/+v/6//v/+v/7//z//P/8//7//////wIAAgACAAMAAwADAAYACAALAAsA
DAAQAA8AEQASABIAEAASABMAFAAWABcAGAAbABoAGwAcABwAHgAfACEAIQAhACEAIwAk
ACIAIgAiACIAIgAgAB8AHwAcABsAGAAWABcAFgAWABYAFQASABAADgANAAsACgAKAAoA
CQAGAAQAAgAAAP///f/9//3//f/9//v/+v/4//X/9v/1//X/9f/3//f/9//1//T/8//z
//P/8//y//L/8//z//L/8v/y//L/8v/y//H/8//z//P/8//x//D/8P/w//D/8P/w//H/
8v/y//H/8f/v/+//7v/u//D/8f/y//P/8f/x//H/8v/y//H/8f/x//H/8f/x//H/8f/w
//D/8P/y//H/8f/w/+7/7//v/+//7//v/+7/7v/u/+//7//u/+7/7v/u/+7/7P/s/+3/
7f/r/+v/6//r/+3/7f/t/+3/6//r/+z/7P/r/+v/6//r/+3/7f/t/+z/6//r/+v/6//r
/+n/6P/o/+r/6v/q/+r/6P/p/+n/6f/r/+v/6//r/+v/6//r/+r/6v/r/+v/6//r/+v/
6//q/+j/6P/p/+n/6f/q/+r/6//q/+r/6//r/+v/7f/t/+7/7P/s/+z/7P/t/+3/7P/s
/+//8P/x//L/8f/y//L/8f/z//b/+P/5//f/+P/6//3/AQABAP///P/6//j/+P/4//X/
9P/0//P/8//y//H/7v/q/+r/6f/p/+n/6f/p/+n/6P/p/+v/7P/o/+j/5//n/+n/6f/o
/+j/6f/p/+r/6v/q/+r/6v/q/+v/6//r/+v/6f/p/+n/6f/r/+z/7P/r/+v/6//s/+n/
6v/o/+f/5v/o/+X/6f/t//f/BAATACMAPABaAHgAmgDAAOUAAgEfATsBUAFQATEB9QC9
AJwAfQBZADcAFAD5/+n/4P/S/9D/1P/Q/8z/0P/O/8r/y//M/8n/xf/I/8f/x//G/8P/
wP++/8D/w//I/83/zf/N/8//0f/U/9f/2v/c/9//4v/k/+X/6f/r/+v/7v/v//D/8P/v
/+//8P/w//D/8f/x//H/8v/y//L/8v/x//L/8f/x//P/8//z//P/8//z//P/8//y//P/
8//z//X/9f/1//X/9P/0//T/9f/4//n/+v/6//r//P/9//3//P/8//z//f/9//3/AAAC
AAMAAwAEAAgACwANAA4ADgAMAA4ADwAQABEAEQARABMAEwAVABcAGAAaABsAHQAdAB0A
HQAfACAAIAAgACAAIAAgAB4AHQAdAB8AHwAdABwAGwAaABoAGgAZABYAFAASABMAEQAQ
ABAADgANAAoACAAJAAgACAAHAAQAAwACAAEAAAAAAP///f/+//3//f/9//v/+//7//n/
+v/5//n/+f/4//b/9f/1//f/9v/2//b/9v/2//b/9f/1//X/9f/1//b/9v/3//j/9v/2
//b/9//2//b/9f/1//f/9//2//b/9//3//f/9//5//n/+f/6//n/9//2//X/9//3//f/
9//3//b/9v/2//T/8//z//L/9P/1//X/9f/z//P/8v/y//D/8f/x//D/8P/w//D/8P/v
//D/8v/z//P/8//z//P/8f/x//H/8f/x//H/8v/y/+//7//v/+//7f/t/+3/7P/s/+3/
7v/v/+//7f/s/+z/7v/u/+7/7v/s/+3/7f/t/+//7//v/+//8f/x//H/8P/u/+//7//v
/+//7//v/+7/7v/u/+//7//u/+7/6//t//D/7//u/+3/7P/v/+//7v/u//H/8v/z//T/
8v/0//X/9f/1//j/+v/7//v//P/+/wEAAQABAP///P/8//r/+v/6//f/9v/2//X/8//y
//H/7v/u/+7/7f/t/+z/6//q/+n/6f/p/+r/6v/o/+j/5//n/+n/6f/o/+j/5//n/+j/
6P/m/+b/5v/m/+f/5//n/+f/6f/p/+n/6f/p/+r/6v/p/+X/5f/m/+P/3v/g/+H/3v/g
/+f/7f/1/wEADgAhADkAWAB6AKAAyADsAA0BMAFNAWEBagFQARUB2QC3AJYAbwBJACEA
/P/l/9n/yv/G/8z/yv/E/8T/xP/C/8D/wf/A/73/v//A/8H/v/+6/7f/tP+2/7j/vf/C
/8X/x//H/8f/yf/O/9H/1P/W/9v/2v/c/9//4f/j/+P/5P/l/+b/5v/m/+f/6f/q/+n/
6f/o/+f/5//o/+n/6v/o/+r/6v/r/+v/6//r/+v/7f/t/+3/7f/u/+//7//v//H/8f/x
//H/8v/y//L/8//y//P/9P/0//b/+P/5//n/+v/6//r/+//7//v//v8AAAEAAQACAAYA
BwAJAAoACgAKAAwADQAOAA8ADwAPABEAFQAXABkAGgAYABkAGwAbABsAGwAdAB4AHgAe
AB4AHgAeABwAGwAbABsAGwAZABgAFQAUABQAFAATABAADgAMAAsACQAIAAgABAADAAAA
/v8AAP7//f/7//n/+f/5//n/+P/4//f/9f/2//X/9f/1//T/8//y/+//8P/v/+//7//x
//D/8P/x//H/8P/w//D/8P/w//D/7//t/+3/7f/t/+//7v/u/+7/7v/u/+7/7//w//D/
7//v/+//7//u/+7/7//v/+//7//v/+//7//w//D/7//v/+//7//v/+//7//v/+7/7v/u
/+7/7f/t/+z/7P/t/+3/7f/t/+3/7P/s/+z/7f/t/+z/7P/s/+z/7P/s/+z/7f/t/+3/
7f/t/+3/6//r/+v/6//p/+n/6v/q/+v/6//r/+v/6//r/+v/6v/s/+3/7v/v/+3/6//q
/+r/6v/q/+r/6v/q/+v/6//r/+v/6//r/+v/6//r/+v/6v/q/+v/6//r/+v/6//r/+r/
6v/s/+3/6//q/+r/6v/q/+r/7f/t/+z/7P/r/+z/7f/u/+7/8P/x//H/8//2//j/+f/5
//r//P///wMAAwABAP7/+v/4//j/+P/3//b/9v/1//X/9P/z//D/7P/s/+v/6//t/+3/
7f/t/+v/6//s/+z/6v/q/+n/6f/r/+v/6v/q/+n/6f/q/+r/6v/q/+r/6v/p/+n/6f/p
/+v/6//r/+v/6//s/+z/6//p/+v/7P/r/+z/6P/n/+b/5P/j/+f/7//7/wgAFwAtAEoA
agCKALAA1gD5ABgBOwFZAWgBZAE9Af0AxwCmAIMAWwA1ABIA9f/l/9j/zP/K/8r/yP/G
/8j/yv/K/8n/xv/F/8P/xP/F/8X/xP/B/8D/wP/E/8X/xv/J/8v/zf/R/9X/2P/Z/9z/
3v/f/+L/5v/n/+v/7f/v//D/8f/y//L/8f/x//L/8v/0//X/9f/1//T/9P/0//T/9P/2
//b/9//3//f/9//3//f/9//3//f/+P/5//n/+f/5//n/+f/5//r/+v/6//v/+v/7//z/
/P/8/w==
         </WaveFormData>
      </LeadData>
      <LeadData>
         <LeadByteCountTotal>10000</LeadByteCountTotal>
         <LeadTimeOffset>0</LeadTimeOffset>
         <LeadSampleCountTotal>5000</LeadSampleCountTotal>
         <LeadAmplitudeUnitsPerBit>4.88</LeadAmplitudeUnitsPerBit>
         <LeadAmplitudeUnits>��V</LeadAmplitudeUnits>
         <LeadHighLimit>2147483647</LeadHighLimit>
         <LeadLowLimit>268435456</LeadLowLimit>
         <LeadID>V6</LeadID>
         <LeadOffsetFirstSample>0</LeadOffsetFirstSample>
         <FirstSampleBaseline>0</FirstSampleBaseline>
         <LeadSampleSize>2</LeadSampleSize>
         <LeadOff>FALSE</LeadOff>
         <BaselineSway>FALSE</BaselineSway>
         <ExcessiveACNoise>FALSE</ExcessiveACNoise>
         <MuscleNoise>FALSE</MuscleNoise>
         <LeadDataCRC32>2529519518</LeadDataCRC32>
         <WaveFormData>
/P/8//z//P/7//r/+f/4//r/+v/6//r/+P/4//j/+P/4//j/+P/4//j/+P/4//j/9v/2
//b/9v/4//j/+P/4//b/9v/2//b/9v/2//b/9v/4//j/+P/4//f/9v/1//T/9f/2//f/
+P/2//b/9v/2//j/+P/4//j/+P/4//j/+P/2//b/9v/2//b/9v/2//b/+P/4//j/+P/4
//j/+P/4//r/+v/6//r/+P/4//j/+P/6//r/+v/6//j/+f/5//j/+v/6//v//P/7//v/
/f/+//z//f/+////AgADAAQABgAGAAgACgAHAAYABAADAAMAAwACAAIAAgAAAP///v/9
//3//P/8//v/+f/5//n/+P/4//j/9//3//j/9v/1//X/8//z//P/8//1//X/9f/2//T/
9P/0//T/8//z//P/8//z//P/8//z//P/8//z//L/8//z//L/8v/v/+//8P/v/+3/6f/r
/+//9f/7/wcAEQAdADIASgBkAH4AnQC7ANYA7AABAQ8BEgH0AL8AlAB9AGMAQgAmAAwA
8v/h/9T/yf/I/8r/x//H/8r/yP/G/8b/xv/C/8L/w//E/8X/xf/F/8D/wv/E/8n/z//T
/9X/1P/W/93/3v/h/+T/5v/q/+z/7//x//P/8//z//P/9P/0//T/9f/1//f/9//2//b/
9v/1//f/9//3//j/9//4//j/9//3//f/9//3//n/+f/7//z/+//7//r/+f/6//v//P//
//7//v/+/////////wAAAgADAAQABgAIAAcABwAHAAkACgALAAwADQAMAA4AEAARABMA
FAAWABcAGAAZABsAHAAfAB8AIAAhACIAIwAkACYAJwAoACkAKQApACkAKQApACsAKwAr
ACoAJwAmACUAJAAjACMAIwAkACIAIAAeABwAHAAbABgAFwAWABYAFAASABEAEQAPAA0A
DQAMAAsACgAGAAUABAADAAIAAQABAAAAAAAAAAAAAAD9//3//f/8//3//f/9//3//f/9
//3//P/5//n/+f/5//v//P/8//z//P/9//3//f/7//v/+//7//n/+f/4//j/+P/4//j/
+P/6//r/+v/6//j/+P/4//j/+v/6//r/+//5//j/+P/4//j/+P/4//j/+v/6//r/+v/6
//r/+f/5//n/+f/5//n/+P/3//b/9f/2//b/9v/2//T/9P/0//T/9P/0//T/9P/1//X/
9f/2//T/9P/0//P/8f/x//H/8f/z//P/8//z//L/8f/w/+//8f/x//H/8f/v/+//7//v
//H/8f/x//D/8P/x//H/8f/v/+//8P/w/+7/7v/u/+7/8P/w//D/8P/w//D/8P/v//H/
8f/x//L/9f/1//P/8P/w//D/8P/w//H/8f/w//D/8P/x//L/8//z//X/9v/2//n/+v/7
//z//f/+/wAAAgADAAQAAAD+//7//f/9//3//P/8//z/+v/3//b/9f/z//T/9P/z//P/
9f/1//T/9P/y//H/8f/w//D/7//v/+//7f/t/+3/7f/t/+3/7v/u//D/8P/w/+//7f/t
/+3/7f/t/+3/7f/t/+3/7f/s/+v/6//s/+7/7f/r/+j/5//j/+P/6f/v//X///8PACEA
OQBWAHAAkACwAM0A5wAEARgBIwEbAfQAwACdAIQAZQBDACYABgDq/9z/z//C/8H/xP/E
/8H/wf/C/8L/wP/A/7z/uv++/7//wP/B/8H/vf++/77/wP/D/8v/z//P/9D/1v/Z/9z/
3//g/+L/5v/o/+n/6//t/+//7//v//D/8P/w/+//7//x//H/8v/y//L/8f/x//H/8f/y
//P/9P/0//P/8f/x//H/8f/x//H/8//0//b/9//3//f/9f/1//X/9//6//r/+v/7//n/
+f/6//z//v/+////AAABAAEAAQADAAQABQAGAAcACgAMAA4ADwARABIAFAAVABYAFwAZ
ABoAHQAdAB4AHwAeAB8AIAAiACQAJgAoACkAJwAnACcAJwAlACUAJQAkACUAJAAjACIA
HwAdABsAGgAYABYAFAASABAADwAMAAsADAAMAAoACAAHAAcABQADAAEAAAD///7//v/9
//z/+//4//f/9//2//j/+P/4//j/9//3//f/9v/1//X/9f/1//X/9f/1//T/9f/1//X/
9f/z//T/9P/0//b/9//3//f/9//3//f/9//4//n/+f/6//r/+v/6//r/+P/4//j/+P/4
//j/+P/4//b/9v/2//f/9//2//b/9v/2//b/9v/2//T/9P/0//T/9P/0//P/8//x//H/
8f/x//P/8//z//P/8v/y//L/8v/w//D/8P/w//L/8v/y//L/7//v/+//8P/y//L/8v/x
//H/8f/x//H/8f/x//H/8f/x//H/8f/x//H/8f/x//H/8//z//P/8//x//H/8f/w//L/
8//z//P/8//z//T/9P/0//T/9P/0//L/8v/y//L/9P/y//D/8v/y//L/8v/1//X/9P/0
//b/9//4//n/9//5//r/+v/8//7/AAACAAIAAgADAAQACAAKAAcABgAEAAMAAwADAAIA
AgACAAAAAQAAAP///f/6//r/+f/5//v/+//6//r/+P/3//f/9v/0//P/8//z//P/8//z
//P/8//z//T/9P/0//T/9P/z//P/8//z//P/8//z//P/8//1//X/9P/z//X/9P/y//P/
8//y/+//7//t/+v/7//1////BwAVACcAPgBYAHQAkgCxAM0A5AD8ABEBHQESAeoAtQCS
AHcAWwA6AB4ABADw/+P/1P/N/8z/yP/F/8X/xv/G/8b/yP/G/8T/wv/D/8b/xf/F/8P/
xP/E/8j/zf/R/9P/0//W/9z/3//i/+X/6P/q/+z/7P/v//H/8//1//f/9//4//j/+P/3
//f/+f/5//z//P/8//v/+//7//v//P/9//7//v/9/////////////////wEAAgACAAMA
AwADAAEAAQABAAMABAAEAAQABQAFAAUABgAIAAgACAAJAAoADQANAA0ADwAQABEAEgAT
ABYAGAAaABsAGwAcAB4AHwAeAB8AIQAiACcAJwAoACkAKgArACwALgAvADAAMQAxADEA
MQAxADEALwAvAC8ALgAtACwAKwAqACgAJwAmACYAJgAkACIAIAAeAB0AGgAZABgAGAAW
ABQAEwATABEADwANAAwACwAKAAoACQAIAAcACAAHAAcABgAEAAQABAAEAAMAAwADAAIA
///////////////////+/////////////f/+//7//v8AAAEAAQABAP//////////////
//7//v8AAAAAAAAAAP7//v/+//7/AAAAAAAAAAD+//7//v///wEAAAAAAAAAAAAAAAAA
AAD+//7//v/+/wAAAAD//////f/9//3//f/9//3//f/9//z//P/8//z//P/8//z//P/8
//z//P/8//3//f/9//7//P/8//z/+//9//3//f/9//v/+//7//v//f/9//3//f/7//v/
+//7//3//f/9//3/+//7//v/+v/6//v/+//7//3//f/+//7//P/8//z//P/8//z//P/8
//z//P/8//v/+f/5//n/+v/7//v/+//7//z//P/7//v/+v/8//z//P/8//3//f/8//z/
/P/9//7////9////AAAAAAMABAAFAAYABwAIAAoADAAMAA4ACwAKAAoACQAJAAkABgAG
AAYABAADAAIAAQD///7//v/9//3///////7//v/+//3//f/8//r/+f/5//n/9//3//f/
9//3//f/+P/4//j/+P/4//f/9f/1//X/9f/3//f/9//3//X/9f/0//P/9f/2//b/9f/z
//D/7//v/+//7f/v//f///8JABMAIwA4AE4AaACGAKUAwQDYAO4ABQETAQwB6ACzAI4A
dQBZADwAIAAGAPL/4//W/83/yv/K/8f/x//I/8j/yP/I/8b/xP/E/8f/yv/L/8v/yf/G
/8T/xv/L/9H/1f/X/9r/3P/f/+L/5f/o/+z/7P/q/+3/8f/z//P/8//z//T/9P/0//X/
9f/3//f/+P/4//j/9//4//n/+v/8////AAAAAP///v/9//z/+//7//v//f/+//7/////
////////////AQAAAAAAAAABAAEAAQACAAQABgAGAAcACAALAAsACwANAAwADQAOAA8A
EAASABQAFQAVABYAGAAZABwAHQAfACAAIQAhACIAIwAlACcAKQAsAC0ALgAvAC8ALgAt
ACwAKwAtAC0ALQAsAC0ALAArACoAKAAnACYAJgAmACQAIgAgAB4AHQAaABkAGgAaABgA
FgAXABcAFQATABEAEAAPAA4ADgANAAwACwAIAAcABwAGAAYABgAGAAYABwAHAAcABgAF
AAUABQAFAAUABQAFAAQAAwADAAMAAwADAAQABAAEAAIAAwADAAMAAwADAAMAAwADAAMA
AgACAAIAAgACAAIABAAEAAQABAAGAAYABgAGAAgACAAIAAkABwAGAAYABgAEAAQABAAE
AAQABAAEAAQABAAEAAMAAwAFAAUABQAFAAcABwAHAAcABgAGAAYABgAIAAgACAAIAAcA
BgAFAAQAAQABAAEAAgAAAAAAAAD/////////////AQABAAEAAQADAAMAAwADAAMAAwAD
AAMAAwADAAMAAwADAAMAAwACAAIAAwADAAMAAwADAAQABAADAAIAAQAAAAIAAgACAAIA
AAD+/wAAAAACAAIAAgACAAUABQAEAAQABAAFAAYABwAJAAsADAAMAAsADAANAA4ADQAO
ABAAEgAUABYAEwASABIAEQARABEAEAAQABAADgALAAoACQAHAAYABgAFAAUABQAFAAQA
BAAGAAUABQAEAAQAAwADAAMAAgABAAAA//8AAAEAAwAEAAIAAgACAAEA//////////8A
AAEAAgADAAEAAQAAAP////8AAAIAAQD///z/+//5//f/+f/9/wUADQAXACcAOQBQAGoA
iACmAMcA5wAEARwBLwE3ASgB/ADLAKwAkwBzAFIAMAASAPr/6//c/9X/1P/S/8//z//Q
/9D/0P/O/87/zP/K/8v/0P/T/9H/z//O/87/zv/T/9f/3f/h/+T/5v/p/+7/8f/y//T/
9v/6//v//f///wEAAQABAAIAAgACAAUABQAHAAcACAAIAAgABwAHAAcABwAIAAcACAAI
AAcACQAJAAkACQAKAAsADgAQAA8ADwAOAA0ACwALAAsADQAQABAAEAARABMAEwAUABYA
GAAYABkAGgAbABsAGwAdAB4AHwAgACEAJAAmACgAKQArACwALgAvADAAMQAzADQANwA3
ADgAOQA6ADsAPAA+AD8AQABBAEEAPwA/AD8APwA/AD8APwA+AD0APAA7ADoAOgA5ADgA
OAAyAC4AKgAmACIAHwAaABcAFAAUABIAEAANAA0ACwAJAAkACAAHAAYABAADAAIAAQAA
AP/////+//z//P/8//z/+//7//v/+v/5//n/+f/5//n/+f/5//j/9f/1//X/9f/1//b/
9v/2//T/9f/1//X/9f/1//X/9f/3//f/9v/2//b/9v/2//b/9P/0//T/9P/0//T/9P/0
//T/9P/0//X/9f/0//T/9P/0//T/9P/0//L/8v/y//L/8v/y//H/8f/v/+//7//v//H/
8f/x//H/8v/y//L/8v/y//L/8v/y//D/8P/w//D/7//v/+//8P/y//L/8v/x//H/8f/x
//H/8f/x//H/8f/x//H/8f/x//H/8f/x//H/8f/x//H/8f/v/+//7//u/+7/7//v/+//
7f/t/+7/7v/w//D/8P/w//L/8v/y//L/8v/y//L/8f/y//T/9P/0//T/9f/1//T/9P/0
//X/9v/3//X/9//4//j/9//4//n/+v/9//7/AAACAAQABgADAAIAAAD////////+//7/
/v/8//v/+v/5//f/9P/0//P/8//z//P/8v/y//L/8f/x//D/8P/v/+//7//t/+3/7f/t
/+//7//w//D/7v/u/+7/7f/t/+3/7f/t/+//7//v/+//7f/t/+z/6//t/+7/7P/r/+v/
6P/n/+f/5//n/+v/8f/5/wEADwAjADoAVABwAI4ArQDJAOQA+gANARUBCAHaAKkAiABv
AFEAMAASAPj/5P/V/8b/wf/A/8D/v/+9/7z/vv++/7z/uP+4/7r/u/++/73/u/+5/7j/
uv+8/8H/xf/J/83/0P/S/9X/2P/d/97/4P/i/+L/5//p/+n/6//r/+v/7P/s/+z/7f/t
/+//7//y//L/8v/x//H/8f/x//L/8f/y//L/8f/x//H/8f/x//H/8f/z//T/8v/z//P/
8//1//X/9f/3//b/9v/2//f/9//3//j/+v/8//z//f/+/////////wEAAgADAAQABQAI
AAoADAANAA4ADgAPAA8AEQATABYAGAAbABsAHAAdAB4AHwAgACIAIQAiACMAIwAjACMA
IwAjACMAIwAjACIAHwAeAB0AHAAaABkAGAAYABgAFgAUABIADgANAAoACQAKAAoACAAG
AAUABQADAAEAAQAAAP///v/8//v/+v/5//j/9//3//b/9v/2//b/9v/z//P/8//y//P/
8//z//P/9f/1//X/9P/z//P/8//z//P/9P/0//T/8v/z//P/8//z//P/8//z//P/8//y
//L/8v/y//L/8v/0//T/9P/0//L/8v/y//L/8v/y//L/8//z//L/8v/y//L/8v/y//L/
9P/0//T/9P/0//T/8//z//H/8f/x//H/8//z//P/8//w//D/8P/w//D/8P/w//D/8P/w
//D/8P/v/+//7//w//L/8v/y//H/7//v/+//7//w//H/8v/z//H/8f/x//H/8f/x//H/
8f/x//H/8f/x/+//7//v/+7/8P/x//H/8f/x//H/8v/y//D/8P/w//D/8v/y//L/8v/w
//D/8P/v//H/8f/x//L/8f/x//H/8f/y//L/8f/x//L/8v/w//D/8P/w//H/8f/w//D/
8v/z//T/9f/z//X/9v/2//n/+v/7//z//f/+/wAAAgACAAQAAQAAAP7//f/9//3//P/8
//z/+v/7//r/+f/3//T/9P/z//P/8//z//L/8v/0//P/8//y//D/7//v/+//7//v/+//
7//v/+//8P/w//D/8P/w/+//7//v/+//7//t/+3/7f/t/+//7//u/+3/7f/u/+7/6//r
/+r/5//n/+f/5//r/+3/8//7/wcAFQAoAEQAXgB4AJUAswDKAOAA9wAHAQYB6AC1AIwA
cwBXADgAHAAAAOr/3f/S/8f/xv/I/8P/wf/C/8L/wP/A/8L/wv/C/8P/xP/D/8H/v/+8
/77/wP/D/8f/zf/P/87/0P/T/9j/2//g/+T/5P/k/+f/5//p/+v/7f/v//D/8P/w/+//
7//x//H/8P/w//D/7//x//H/8f/y//H/8v/y//H/8v/z//T/9f/0//P/9P/0//L/8//z
//P/9P/1//b/+f/5//j/9//3//n/+f/6//z//P/8//3//v////////8BAAIAAwAEAAUA
BAAGAAgACQANAA4AEAARABAAEQATABQAFQAVABYAFwAaABsAHAAeAB0AHgAfAB8AIQAh
ACEAIQAhACEAIQAgAB4AHAAaABgAFwAXABcAGAAWABQAEgAQABAADwAMAAsACgAKAAgA
BgADAAMAAQD//wEAAAD///7//P/7//r/+f/5//n/+v/6//n/+P/3//b/8//z//P/8v/z
//P/8//z//P/8//z//L/8f/x//H/8f/v//D/8P/w/+7/7//v/+//8P/x//L/8//z//P/
8v/y//L/8v/y//L/8P/w//D/8P/u/+7/7v/u//D/8P/w//H/7//u/+7/7v/w//D/8P/w
//D/8P/w//D/8P/w/+//7//x//H/8f/x//D/7//u/+3/7v/u/+7/7v/u/+7/7v/u/+z/
7P/s/+z/7P/t/+7/8P/v/+7/7f/r/+3/7f/t/+3/7//v/+//7//v/+//7//v/+//7//v
/+//7v/t/+z/6//r/+v/6//q/+r/6//r/+v/6//r/+z/7P/u/+7/7v/u/+7/7v/u/+7/
8P/w//D/7//t/+3/7f/u/+3/7f/t/+3/8P/w/+//7//w//D/8P/u/+7/7v/u/+7/8f/x
//D/8P/w//H/8v/z//X/9//4//j/9//4//n/+v/7//z//v8AAAAAAgD///7//v/9//3/
/f/8//z//P/6//f/9v/1//P/9P/0//P/8//z//P/8v/y//L/8f/x//D/7v/t/+3/7f/t
/+3/7f/t/+3/7f/u/+7/8P/w//D/7//t/+3/7f/t/+//7//v/+//7v/t/+v/6f/r/+z/
7v/t/+v/6v/n/+X/5f/n/+v/8f/5/wUAEQAhADYAUABqAIYApwDDAOAA+gAPAR0BFgHu
ALkAmACBAGMAQgAkAAYA7v/f/9D/w//C/8T/w//D/8T/wv/A/77/uv+4/7j/uf++/8H/
w/+//7z/vP/A/8X/x//H/8v/zv/Q/9P/1v/Z/9z/4P/k/+b/5//p/+v/7f/t/+3/7v/u
/+7/7//v//H/8f/0//T/9P/z//P/8//z//T/9f/2//b/9f/z//P/8//z//P/8//1//b/
9v/3//f/9//5//n/+f/7//z//P/8//3//f/9//7/AAAAAAAAAQACAAIAAQAAAAEAAgAD
AAQABQAHAAoADQAPAA8AEAASABMAFAAVABcAGAAdAB0AHgAfACAAIQAiACQAJQAmACcA
JwAlACUAJQAlACcAJwAnACYAJQAkACMAIgAgAB8AHgAeAB4AHAAaABgAFQATAA8ADQAO
AA4ADAAKAAkACQAHAAUABQAEAAMAAgAAAP///v/9//r/+f/5//j/+v/6//r/+v/5//n/
+f/4//b/9f/0//P/9f/1//X/9P/z//P/8//z//X/9v/2//b/9P/1//X/9f/1//X/9f/1
//f/9//2//b/9v/2//b/9v/2//b/9v/2//j/+P/4//j/9v/2//b/9//4//j/+f/6//n/
+P/3//b/9v/2//b/9v/0//T/8//z//X/9f/1//X/9f/1//X/9f/0//T/9P/0//T/9P/0
//T/9v/2//b/9v/z//P/8//0//b/9v/2//X/8//z//P/8//1//X/9f/1//P/8//z//P/
8//z//P/8//1//X/9f/1//X/9f/1//T/9P/1//X/9f/z//P/9P/0//T/9P/0//T/9v/2
//b/9v/0//T/9P/z//P/8//z//T/9//1//X/9f/4//b/9v/2//b/9//3//b/9v/0//X/
9v/3//n/+//8//z/+//8//3//v///wAAAgAEAAgACgAHAAYABAADAAMAAwAEAAQABAAC
AAEAAAD///3/+v/6//n/+f/5//n/+P/4//b/9f/1//T/9P/z//P/8//z//P/8//z//P/
8//0//T/9P/0//T/8//z//P/8//z//X/9f/1//X/8//z//L/8f/z//T/9P/1//P/8P/v
/+3/6//r/+3/8f/7/wcAEwAjADwAVgByAI4AqwDHAOIA/AARAR0BGgH2AMEAnACDAGMA
QgAkAAoA9P/l/9b/y//K/8r/xf/F/8j/yv/I/8b/xP/C/8T/xf/G/8n/yf/H/8T/xP/G
/8v/z//T/9f/2P/c/9//4v/n/+r/6v/s/+z/7//z//f/+f/5//v//P/8//z/+//7//3/
/f8AAAAAAAD///3//f/9//7///8AAAAA//////////////////8BAAIAAgADAAMAAwAD
AAMAAwAFAAQABAAEAAUABQAFAAYACAAIAAgACQAKAAwADQAOABEAEAARABIAEwAWABgA
GgAbABsAHAAeAB8AIAAhACMAJAAnACcAKAApACoAKwAsAC4AMQAyADMAMwAxADEAMQAx
ADEAMQAxADAALwAuAC0ALAAoACcAJgAmACYAJAAiACAAIAAfABwAGwAYABgAFgAUABUA
FQATABEADwAOAA0ADAAMAAsACgAJAAgABwAHAAYABgAGAAYABgAFAAUABQAEAAMAAwAD
AAMAAwADAAMAAgABAAEAAQABAAEAAgACAAIAAgADAAMAAwACAAEAAAD//wAAAQABAAIA
AgACAAIAAgAAAAAAAAAAAAIAAgACAAIAAgACAAIAAwADAAIAAgACAAIAAgACAAIAAgAC
AAIAAgAEAAQAAwADAAIAAQAAAP//AQABAAEAAQACAAIAAgACAAAAAAAAAAAAAAAAAAAA
AAD///////8AAAIAAgACAAEAAQABAAEAAQD//////////wEAAQABAAEA////////////
/////////wEAAQABAAAAAAABAAEAAQABAAEAAgACAAIAAgACAAIAAgACAAIAAgACAAIA
AgABAAEAAQABAAIAAQABAAEAAQAAAAAA/////wIAAgACAAIAAgACAAIAAgADAAMAAgAC
AAQABQAGAAcABAAFAAUABAAGAAgACgAMAAwADAANAA4AEAASAA8ADgAOAA0ADQANAAoA
CgAKAAgACQAIAAcABQADAAIAAAD////////+//7//v/9//3//P/6//n/+f/5//v/+//7
//v/+//7//z//P/6//r/+v/5//v/+//7//v/+f/5//n/+f/7//v/+v/5//n/+P/4//f/
9//2//P/8//z//P/9f/3//3/BQARAB8ANABMAGQAfgCfAL0A1ADqAAEBEQEUAfwAyQCe
AIMAaQBIACwAEgD6/+v/4P/T/87/0P/N/8n/yv/M/8j/yP/K/8j/yP/J/8r/yf/J/8n/
xv/G/8b/y//R/9X/1//W/9j/3f/g/+P/5v/q/+z/8P/x//P/9f/1//f/+f/6//r/+v/5
//n/+//7//z//P/8//v/+//7//v//P/8//z/+//5//r/+//8//3/+//7//3//v/8//3/
/f/9/////////wEAAAAAAAAAAQADAAMABAAGAAQABAAFAAYABwAHAAcACQAKAAsADAAN
AA4AEAASABMAFgAYABsAHQAcAB0AHwAgACIAIQAhACEAIgAjACQAJgAnACgAKQApACwA
LQAuAC8AMQAxADEAMAAuACwAKgAoACYAJQAkACQAJAAiACAAHgAdAB0AGwAbABgAGAAW
ABQAEwATABEADwARABAADwAOAAoACQAIAAcACAAHAAcABgAGAAYABgAGAAUABQAFAAQA
AwADAAMAAwACAAEAAAD+//7///8AAAEA//8AAAAAAAAAAAEAAQABAAMAAwADAAMAAgAB
AP///v8AAAAAAAAAAAIAAgACAAIAAAAAAAAAAAACAAIAAgADAAEAAAAAAAAAAgACAAIA
AgACAAIAAgACAAAAAAD/////AQABAAEAAQABAAEAAQABAP7//v/+//7//v/+//7//v8A
AAAAAAAAAAAAAQACAAQAAwACAAEA//////////////3//f/9//3/+//7//v/+//8//3/
/v////3//f/9//3//////////v/8//3//f/9//////8AAAAAAgACAAIAAgABAAAA///+
/wAAAAAAAP//////////AAADAAEAAQABAAIAAAAAAAAAAAD//////v/+/wEAAwAFAAcA
BQAHAAgACAAHAAgACQAKAA0ADgAQABIAFAAWABMAEgAQAA8ADwAPAA0ADAALAAgACQAI
AAcABQAGAAYABQAFAAQAAwABAAAAAAD//////v/9//3//v///////////////////wAA
AAD+//7//v/9//////////////////////8BAAEAAAD///v//P/8//f/9f/2//X/9f/3
//v///8DAA0AFwAlADsAVABuAIwArADJAOUAAAEYASkBMQEcAewAvQCiAIcAZwBEACYA
BgDy/+X/2P/V/9b/1P/R/8//zv/M/8r/zP/M/8z/zv/P/9D/0f/L/8n/yv/M/9D/1f/b
/9//3//g/+D/4//o/+v/7v/w//T/9v/3//v/+//9//3//v8AAAEAAgAFAAUABwAHAAUA
BAADAAEAAwADAAMABAAFAAYABgAFAAYABwAIAAkABwAHAAkACgAKAAsACwALAA0ADQAN
AA8ADgAOAA4ADwAPAA8AEAASABQAFAAVABYAFQAVABUAFwAbAB0AHwAhACEAIgAjACMA
JQAmACgAKQAqACsALQAuADEAMQAyADMANgA3ADgAOgA5ADoAOwA7ADkAOQA5ADkAOQA5
ADkAOAA5ADgANwA2ADYANQA0ADQAMAAuACwAKgAqACkAJgAlACYAJgAkACIAIAAfABwA
GQAbABoAGQAYABgAFwAWABUAFAATABMAEgASABIAEgASAA8ADwAPAA4ADwAPAA8ADwAR
ABEAEQAQAA8ADwAPAA8ADwAQABAAEAAOAA8ADwAPAA8ADwAPAA8ADwAPAA4ADgAQABAA
EAAQABAAEAAQABAAEAAQABAAEAASABIAEgATABMAEgASABIAEgASABIAEgASABIAEgAS
ABIAEgARABEAEQARABEAEQARABEAEQARABIAEgASABIAEAAQABAAEAAQABAAEAAQABEA
EQARABIAEgASABIAEQARABEAEQARABMAEwATABMAEQARABEAEQATABMAEwATABEAEQAR
ABEAEwATABMAEgASABMAEwATABMAEwAUABQAFAAUABQAFAASABIAEgASABQAFAAUABMA
FQAVABcAFgAUABQAFAAUABQAFwAXABYAFgAWABcAGAAZABcAGQAaABoAHQAeAB8AIAAh
ACIAJAAmACgAKgAnACYAIgAhACEAIQAiACIAIgAgACEAIAAfAB0AHAAcABsAGwAbABsA
GgAaABgAFwAXABYAFQAVABYAFwAXABcAFwAXABcAFwAYABgAGgAaABoAGQAXABcAFwAX
ABkAGQAZABkAGQAZABgAFwAXABgAGgAbABkAGAAXABUAEwARABUAGwAjAC0AOQBJAGAA
egCUALAAzQDtAAYBIAE5AUUBQgEiAe8AxACtAI8AbABOADQAHAANAAAA9f/w//D/7f/t
/+7/8P/w//D/7v/u/+7/7//w//H/8f/x/+7/8P/0//f/+f/9/wEABAAIAAsADAARABQA
FgAWABoAHQAfACEAIwAlACUAJgAmACYAJwAnACkAKQAqACoAKgApACsAKwArACwAKwAs
ACwAKwAtAC0ALQAtAC0ALQAvADAAMAAxADEAMQAxADEAMQAzADQANAA0ADUAMwAzADQA
NgA2AA==
         </WaveFormData>
      </LeadData>
   </Waveform>
</RestingECG>
