# Supplementary material for: Detection of Left Atrial Enlargement Using a Convolutional Neural Network-Enabled Electrocardiogram
Source: Front Cardiovasc Med. 2020 Dec 17;7:609976. doi: 10.3389/fcvm.2020.609976 (PMC7773668; doi:10.3389/fcvm.2020.609976)
Supplement: Supplementary file 5 [file Data_Sheet_5.ZIP › normal4/1802035857_4410_0000000I.XML]

<?xml version="1.0" encoding="Windows-1252"?>
<!DOCTYPE RestingECG SYSTEM "restecg.dtd">
<RestingECG>
   <PatientDemographics>
      <PatientID>1802035857</PatientID>
      <PatientAge>72</PatientAge>
      <AgeUnits>Years</AgeUnits>
      <Gender>Female</Gender>
      <PatientLastName>xuzhonghuan</PatientLastName>
   </PatientDemographics>
   <TestDemographics>
      <DataType>Resting</DataType>
      <Site>1</Site>
      <AcquisitionDevice>MAC55</AcquisitionDevice>
      <Status>Unconfirmed</Status>
      <Priority>Normal</Priority>
      <AcquisitionTime>10:12:50</AcquisitionTime>
      <AcquisitionDate>12-15-2016</AcquisitionDate>
      <CartNumber>1</CartNumber>
      <AcquisitionSoftwareVersion>009C</AcquisitionSoftwareVersion>
      <XMLSourceVersion>MAC5000 v1.0</XMLSourceVersion>
   </TestDemographics>
   <RestingECGMeasurements>
      <VentricularRate>74</VentricularRate>
      <AtrialRate>74</AtrialRate>
      <PRInterval>134</PRInterval>
      <QRSDuration>76</QRSDuration>
      <QTInterval>392</QTInterval>
      <QTCorrected>435</QTCorrected>
      <PAxis>58</PAxis>
      <RAxis>43</RAxis>
      <TAxis>61</TAxis>
      <QRSCount>12</QRSCount>
      <QOnset>220</QOnset>
      <QOffset>258</QOffset>
      <POnset>153</POnset>
      <POffset>206</POffset>
      <TOffset>416</TOffset>
      <ECGSampleBase>500</ECGSampleBase>
      <ECGSampleExponent>0</ECGSampleExponent>
   </RestingECGMeasurements>
   <Diagnosis>
      <Modality>Resting</Modality>
         <StatementCount>3</StatementCount>
         <LabelText>12SL ��ϳ���</LabelText>
      <DiagnosisStatement>
         <StmtFlag>ENDSLINE</StmtFlag>
         <StmtText>�������</StmtText>
      </DiagnosisStatement>
      <DiagnosisStatement>
         <StmtFlag>ENDSLINE</StmtFlag>
         <StmtText>���ķ�����</StmtText>
      </DiagnosisStatement>
      <DiagnosisStatement>
         <StmtFlag>ENDSLINE</StmtFlag>
         <StmtText>�ٽ� ECG</StmtText>
      </DiagnosisStatement>
   </Diagnosis>
   <Waveform>
      <WaveformType>Rhythm</WaveformType>
      <WaveformStartTime>0</WaveformStartTime>
      <NumberofLeads>8</NumberofLeads>
      <SampleType>CONTINUOUS_SAMPLES</SampleType>
      <SampleBase>500</SampleBase>
      <SampleExponent>0</SampleExponent>
      <HighPassFilter>16</HighPassFilter>
      <LowPassFilter>150</LowPassFilter>
      <ACFilter>NONE</ACFilter>
      <LeadData>
         <LeadByteCountTotal>10000</LeadByteCountTotal>
         <LeadTimeOffset>0</LeadTimeOffset>
         <LeadSampleCountTotal>5000</LeadSampleCountTotal>
         <LeadAmplitudeUnitsPerBit>4.88</LeadAmplitudeUnitsPerBit>
         <LeadAmplitudeUnits>��V</LeadAmplitudeUnits>
         <LeadHighLimit>2147483647</LeadHighLimit>
         <LeadLowLimit>268435456</LeadLowLimit>
         <LeadID>I</LeadID>
         <LeadOffsetFirstSample>0</LeadOffsetFirstSample>
         <FirstSampleBaseline>0</FirstSampleBaseline>
         <LeadSampleSize>2</LeadSampleSize>
         <LeadOff>FALSE</LeadOff>
         <BaselineSway>FALSE</BaselineSway>
         <ExcessiveACNoise>FALSE</ExcessiveACNoise>
         <MuscleNoise>FALSE</MuscleNoise>
         <LeadDataCRC32>715489185</LeadDataCRC32>
         <WaveFormData>
AAAAAAAAAAACAAIAAgACAAAAAAAAAAAA/v/+//7//v///wAAAQACAP///v/9//z/+v/6
//r/+v/7//z//f/+//7//v/+//7//P/8//z//P/8//z//P/8//3//v///wAA///+//3/
/P/+//7//v/+//7//v/+//7//f/8//v/+v/8//z//P/8//r/+v/6//r//P/8//z//P/5
//j/9//2//n/+v/7//z/+v/6//r/+v/5//j/9//2//j/+P/4//j/9v/2//b/9v/2//b/
9v/2//P/8v/x//D/8v/y//L/8v/1//b/9//2//T/9P/0//L/7v/t/+z/7P/v//D/8f/y
//H/8P/u/+3/8f/y//L/8v/z//X/9v/0//P/8//z//L/8v/0//j/+//5//r/+v/7//7/
AQACAAYABwAGAAAA//8CAAIAAgADAP////////3/+v/5//b/8P/s/+z/7P/r/+j/5v/m
/+T/6P/o/+j/6P/n/+f/5//n/+n/6f/r/+n/3P/i/+b/6f/x//X/8f/1/wIADgAZAC0A
QABVAHYAngC2AMIAvwC0AKQAkgBvAEgAJAAEAPH/6//p/+T/3//a/9n/2//e/+H/4f/d
/+D/4v/i/+T/5P/k/+P/4P/f/97/3f/d/97/3//g/9//3v/d/9z/3//f/9//3//f/9//
3f/c/9z/3P/c/93/3//f/9//3//f/9//3//f/+L/4v/i/+P/4v/i/+D/4P/h/+H/4v/j
/+T/5f/o/+n/5v/l/+X/5f/m/+f/6P/p/+f/5//n/+v/7f/r/+v/6//s/+z/7P/s/+7/
7//w//H/7//x//L/9P/3//f/+P/5//b/9v/1//L/9P/0//j/+v/9////AAAAAP3//P/8
//z//f/+////AAACAAEABAAFAAMAAgADAAIAAgAAAAAAAAAAAP7//P/8//7//v/+//7/
/f/+//7//f/7//r/+P/2//b/9v/4//j/+P/z//T/9v/2//b/9v/2//b/9v/3//f/9P/0
//T/8v/0//X/9f/2//b/9f/0//H/9P/2//f/9//1//T/9P/z//X/9f/2//b/+f/7//v/
+P/0//P/8f/v/+//8//z//D/8P/y//P/9P/0//T/8//z//T/9P/w//D/8v/z//P/9P/y
//L/8//z//T/8v/y//D/8v/y//P/8//z//P/8//z//L/8f/x//D/8P/v/+//7v/w//L/
8v/2//X/8//u/+z/8P/w//D/8P/y//L/9P/y//H/8f/y//L/9P/w//D/8f/x//H/8f/x
//H/8v/0//X/8v/x//D/8P/x//H/8f/t/+//8f/z//n/9f/v/+z/6v/t/+//8f/y//P/
8//0//T/8P/w//D/8P/w//H/8f/x/+7/7v/y//D/9P/2//H/5//o/+v/7P/t/+7/7v/u
/+z/7P/w//L/8v/v/+3/7f/u/+7/8P/w//D/8P/v/+3/7P/v//P/9P/1//b/9P/z/+//
7v/y//T/9f/2//b/+v/9//3//P/8//3//v8CAAQACQAMAAsABQAEAAMAAAD//////f//
/////f/6//n/9v/w/+7/7v/u/+3/6v/o/+j/5v/o/+j/6P/o/+f/6f/p/+n/6f/n/+n/
5//m/+j/6P/t/+//7//z/wEADAASAB8AMQBEAF0AfgCgALwAxgC/ALgAsACWAHMAUAAq
AAgA9f/t/+f/4P/f/97/3//d/9j/1f/b/+X/6P/k/+T/5v/m/+b/5f/n/+f/5//n/+T/
4v/g/97/3//g/+H/4v/h/+H/4f/h/+T/5f/k/+T/4//i/+H/4f/i/+P/5P/l/+T/4//i
/+H/5P/k/+T/5f/p/+r/6f/q/+r/6f/p/+n/5v/l/+b/5f/k/+X/5//p/+v/6//r/+v/
6f/p/+n/7f/x/+//7//v/+7/7v/u/+7/7//v/+//7//t/+//8P/y//T/9f/3//n/+P/4
//f/9P/0//T/+P/6//7///////7//v/+////AAD9//z/+//6//r/+f/8//3//P/8//7/
/v/+//z//P/8//z/+v/4//j/+v/6//r/+v/2//b/9f/z//T/9v/3//j/9v/2//j/+P/2
/+//7v/u//D/8P/w//D/8P/w//H/8f/v/+7/7f/q/+z/7f/t/+7/8f/x//H/7//x//L/
8v/x//D/7v/t/+v/7P/t/+//8P/v//H/8f/u/+3/7f/s/+v/7f/x//H/7v/u//D/8f/y
//T/9P/z//P/8v/y/+7/7v/u/+3/6//q/+v/7P/u/+//8f/u/+3/6v/t/+7/8P/x/+//
7//v/+//8P/x//P/9P/0//P/8//y//D/8P/u//D/8f/x/+7/7v/w//D/8P/w/+7/7v/w
/+7/8P/x//P/9P/x/+z/6//r/+z/7f/u/+//7v/u/+//7//r/+n/5//m/+z/7f/u/+v/
7f/t/+3/8f/x/+3/7P/s/+r/6//s/+z/7P/t/+//8P/u/+7/7v/u/+7/7f/x/+//7P/s
/+z/7P/s/+z/7P/q/+r/7P/u/+7/6//t/+3/7v/u/+7/7v/u/+7/7//v//D/9f/0//T/
9P/0//X/9f/y//L/9v/4//n/+v/4//r/+//5//z//P/9//7/AwAGAAwAEAAPAAkACAAH
AAYABQAFAAMAAgABAP7/+v/7//r/9v/2//X/9P/y/+7/6//q/+f/6P/r/+z/7f/t/+3/
7f/t/+3/7P/t/+r/6P/s//D/7//v//H/9f/7/wIADgAbACMALgBBAF4AfACaALAAvQDC
ALwAqgCNAGwARAAeAAMA9f/r/+L/4//m/93/3//o/+X/4//p/+r/6P/o/+r/6v/q/+n/
5v/l/+T/4//l/+b/5//o/+f/5v/l/+T/5f/l/+X/5f/q/+v/6v/q/+j/5v/k/+P/5v/n
/+j/6f/o/+f/5v/l/+j/6P/o/+n/6f/o/+X/5P/n/+f/6P/p/+r/6//u/+//6v/p/+n/
6f/s/+3/7v/v/+3/7f/t//H/8//x//H/8f/y//L/8v/y//L/8f/w/+//7//x//L/9P/1
//X/9v/3//X/9v/2//T/9v/4//7/AgADAAMAAgAAAAEAAgAEAAYABAAEAAQABAADAAEA
AwADAAAAAAACAAIA///8//v/+v/8//r/+P/4//n/+v/7//z/+P/4//f/9f/z//T/9P/0
//D/8P/y//L/8//v//H/9P/z//L/8f/w/+7/7v/v/+//7//w//H/8P/v/+//7v/u/+3/
7f/t/+v/7P/u/+//7//u/+z/6//p/+z/7f/v//D/7f/t/+v/5v/p/+v/7P/t/+r/7f/s
/+j/5v/o/+n/6v/s/+z/6//r/+z/7P/o/+j/6v/r/+v/7P/u/+7/7//v//H/7v/t/+r/
6v/q/+v/6//q/+n/6P/n/+n/6f/q/+r/6//r/+z/7P/q/+r/6P/q/+z/7f/r/+z/7f/s
/+v/6v/q/+r/7P/q/+v/6//s/+z/7v/q/+r/6//r/+v/6//r/+j/6P/p/+n/6v/r/+z/
7v/w/+//7v/p/+v/6//r/+//7//r/+r/6v/s/+3/7v/u/+v/6//s/+z/6v/q/+r/6v/p
/+n/6P/n/+f/6P/t/+z/6v/q/+n/6f/x//L/8f/w/+//7v/s/+r/5v/k/+n/7v/x//H/
7//v//D/8P/t/+z/6//q/+3/7f/u//P/8f/w/+//7v/x//P/8v/0//L/8v/x//D/8//4
//z//f/+//7///8AAAIAAgAFAAYABwADAAQABQAEAAMAAwABAAEAAQD///z/+//4//L/
8P/t/+z/6v/m/+X/5v/l/+j/6v/s/+7/7//t/+v/6f/n/+f/6f/n/+b/5v/q/+3/7//3
////AwAOABgAHQApAEQAXQB4AJ4AvgDGAMMAvACsAJgAdQBKACIACgD5/+//6f/m/9//
3v/h/9//3P/j/+n/6//w/+7/5v/m/+b/5v/l/+j/6f/q/+v/6P/o/+j/6P/o/+j/6P/o
/+n/6f/p/+n/6//r/+n/6P/p/+r/6//t/+//7//v/+//7v/t/+z/6//u/+7/7v/v//L/
8v/w//D/8f/x//L/8//x//H/8//z//H/8f/y//P/9P/1//b/9//0//P/8v/1//j/9//4
//n/+f/4//f/9v/3//f/9//3//j/+//9/wAAAAD///////8BAAIAAgAAAAIAAgAGAAgA
CAAJAAkACAAJAAoADAAOAAwACgAIAAYACAAJAA4AEQANAAwADQAMAAoACAAIAAgACAAG
AAQABAACAAIAAgACAAIABAAFAAUABAAEAAMAAgD+//7/AAAAAAEA+//7//z/+f/4//f/
9v/2//j/+//9//r/+v/6//j/+P/5//n/+v/4//f/9v/z//L/8v/x/+//9P/2//n/+//6
//n/+f/4//b/9//2//L/8v/z//P/8//z//f/9//0//b/+P/5//r//P/8//v/+//5//j/
8//y//P/8//y//L/9f/2//j/+f/+//z//P/6//j/+P/5//n/+f/5//n/+f/5//n/+v/6
//v/+//8//z//P/8//r//P/6//n/9f/0//j/+v/8//7//v/+/wAA/v/8//v/+//6//v/
+P/5//v/+P/3//b/9f/2//b/9//3//r/+//8//7////9//v/9f/2//f/+P/9//v/9//2
//b/9P/1//b/9v/3//n//P/+//z/+v/0//D/8P/y//T/9v/4//b/9v/0//T/9P/2//b/
8//2//f/+f/6//j/9v/0//L/8//z//T/+f/7//z//f/+//z/+//3//b/+P/6//v//P/8
//7////9/wEAAgAEAAYACwAMABAAEgARAAsACgAJAAkACQAKAAkABwAHAAUAAgADAAAA
+v/4//b/9v/1//L/8f/y//H/9P/z//L/8f/v//H/8f/x//H/8f/z//H/8P/y//D/8f/x
//H/9//9/wYAFAAlADEARgBXAHAAlgC6AMYAxQDEALgAmgB9AFwAMAASAAEA9f/v/+z/
6f/k/9//3//k/+f/6//t/+z/7P/w/+7/7v/u/+3/7f/t/+3/7f/t/+7/7//w/+7/7v/u
/+7/8//1//f/+f/3//P/7f/o/+v/7P/t/+//8f/x//H/8f/y//P/9P/1//P/8v/x//H/
8P/w/+7/7v/w//H/8//1//L/8f/y//H/8v/z//X/9//5//v//f////z/+f/2//f/9//1
//X/9f/3//j/+f/6//n/+f/5//n/+v/9////AgAAAP//////////AAAAAP7/AAAAAAQA
BgAIAAkACQAIAAsADAAOABAADwAOAA0ADAAJAAcACQAJAAoACgAMAAwADgAMAAwADAAO
AAwACgAKAAoACgAKAAoABgAEAAEA/f///wIABAAGAAIAAgAEAAQAAwD9//3//v/9//z/
+//6//j/+P/5//n/+//8//3//P/8//3//f/+//////////3/+//6//j/9f/4//j/+f/5
//r/+//9//7//v////7/+v/7//v/+v/5//r///8AAP7//P/+////AAAAAAAA//////7/
/v/6//r//P/9//3//v8AAAAAAQABAAQAAgACAAAAAAAAAAEAAQAAAP///v/9/wAAAQAD
AAQAAgD///3/+v/9//7//f8AAAEAAQD+//7////+//3//P/8//z//v/8//n/+f/6//r/
/P/4//j/+f/3//f/9//3//b/9v/3//f/+P/5//r//P/8//v/+v/1//X/9f/1//n/+v/3
//f/+P/2//f/+P/4//b/9f/1//T/8v/y//L/8v/0//X/9f/1//T/9P/4//b/8v/0//b/
9v/2//b/9v/2//T/9P/2//j/+P/1//j/+f/7//z/+v/4//b/9P/1//X/9v/7//z//P/8
//z/+//7//j/+P/8//7///8AAP3//v/+//v///8CAAYACgANAA4AEgAUABQADwAPAA8A
DAALAAsACQAIAAcABAAAAAMAAgD+//7/+//6//j/9P/y//L/8P/y//L/8v/y//H/8f/x
//H/8f/x//P/8f/w/+r/8P/z//X/+f/3//n/AgAOAB0AMQA+AEkAZgCKAKgAugDJAMwA
wACyAJsAdABKACYABwDz/+3/7P/p/+b/5f/l/+b/5//n/+3/9P/w/+j/6f/q/+v/6//u
/+//8P/x/+//7v/t/+z/7P/s/+z/7P/t/+3/7f/t/+//7//t/+z/6v/q/+r/6//s/+3/
7v/v/+3/7f/t/+3/7P/s/+z/7f/u/+7/7P/s/+v/6//s/+3/8P/x//T/9f/x//H/8v/z
//L/8f/w/+//8P/x//L/9//3//X/9f/1//f/+P/5//r/+v/5//j/9//5//v//P/+//z/
+//7//v///8CAAQABAAEAAQACAAKAAgABwAFAAIABAAEAAUABgAIAAoADAAOAAsABwAH
AAUABwAIAAsADAAJAAYABQAEAAMAAAD9//z//f/+////AAD+//7//f/7//v//P/8//z/
+f/4//n/+P/1/+//7//w//H/8v/z//T/8v/y//P/8//y//L/8v/w/+//7//u/+7/7//v
/+//7f/t/+7/7v/t/+r/6P/n/+X/5//p/+z/7v/s/+3/7P/o/+r/6//r/+v/7f/x//H/
7v/p/+j/5v/k/+j/6v/r/+3/7//w/+3/7v/x//H/8P/w/+3/7P/s/+v/7//u/+//7v/v
//D/8v/z//P/8//z//P/8//z//T/9P/0//P/8//y//L/8v/w//L/8//z//D/8P/y//L/
8v/y//T/9P/2//T/8f/x//L/8v/0//D/8P/x//P/8//z//P/7//u/+7/7f/u/+//8P/y
//X/9f/1//H/7v/t/+z/7//v/+v/6v/q/+j/6f/q/+r/7P/t/+//8P/w//L/7v/u//L/
8f/w/+//7v/w//D/7v/u/+7/8P/w/+3/7f/t/+7/7v/v//D/8f/y//L/8f/x//X/+P/4
//j/+P/2//X/8f/w//P/9P/0//T/+P/8//////////7//v/+/wEAAgAGAAgACwAHAAgA
CQAHAAUABAABAAEAAQD///z/+f/2//D/7v/x//L/8v/w//D/8P/u//D/7v/u/+7/7f/v
/+//7//v/+//8f/v/+7/7v/2//n/9f/z//n/AQAMABgAJQA1AEQAWQB4AJgArACwAKsA
pgCiAJIAbQBEAB4AAADv/+//6//e/9v/3v/d/93/5P/r/+3/6f/o/+r/6v/q/+r/6v/p
/+f/5//n/+f/5//o/+n/6v/o/+j/6P/o/+f/5//n/+f/6P/n/+T/4v/k/+b/6P/r/+j/
5//m/+X/5//n/+f/5//q/+r/6v/r/+z/7P/q/+r/6//r/+z/7f/u/+//8v/z//D/7//v
/+//7f/t/+3/7f/r/+v/6//v//T/8//0//X/8//y//H/8P/y//P/9P/1//X/9//4//r/
+//7//z//f/7//z//P/6//v//P8BAAQAAwADAAIAAAAAAAAAAQACAAMABAAFAAYABAAB
AAIAAQADAAQABwAIAAcABAADAAIAAgAAAP7//v8AAAAAAAAAAP7//v/9//v/+//8//z/
/P/6//r//P/8//3/9//3//j/+v/6//r/+v/2//T/8//x//T/9v/4//j/9f/1//T/9P/z
//P/8//x//P/9P/0//P/9P/0//X/9f/y//H/8f/w//P/9f/1//L/8f/x//D/7//x//X/
9f/y//H/8v/y//L/9P/0//P/8//0//T/8P/w//P/8//y//L/9f/2//j/+f/6//b/9P/w
//P/9P/2//f/9f/1//X/9f/0//P/8//y//P/8//0//T/8v/y//D/8v/1//f/9v/4//n/
+P/3//b/9P/0//b/9P/1//X/9v/2//X/8P/v/+//8P/x//L/8//w//D/8f/x//P/8//z
//T/9f/z//H/6//s/+3/7v/z//b/8//z//T/9v/3//j/+P/0//P/8//y//T/9P/0//T/
9P/0//b/9v/0//T/+P/6//r/9//0//P/8//y//P/9P/1//b/9//3//j//f/9//z/+//6
//3//f/6//r/+P/4//f/9v/5//7/AgADAAUABgAIAAoADAAMAA8AEAASAA0ADQANAAsA
CQAIAAUABgAHAAYABAABAPz/9P/w//L/8v/x/+7/7//w/+//8v/x//D/7//t/+3/7f/t
/+3/8P/z//L/8v/q/+z/9f/1//P/+f///wYAFAAjAC0APABVAHQAlACyAMQAxwC+ALIA
oACDAFwANgAUAPv/7//p/+b/4//k/+H/5f/q/+v/7//z//D/6v/q/+j/6P/o/+f/5v/l
/+T/4//l/+b/5//o/+n/6v/r/+z/6v/p/+j/5//o/+f/5P/i/+X/5v/n/+n/5f/j/+H/
3//h/+P/5f/n/+r/6v/q/+v/6//q/+f/5v/n/+f/6P/p/+n/6f/r/+v/6//r/+z/7f/r
/+v/6//r/+z/7f/u//P/8v/v/+7/7f/s/+z/7P/s//D/8f/y//P/8v/z//P/9P/4//n/
+//9////AAAAAP7/+//4//n/+P/8//3//f/8//7//v///wAAAAAAAAAAAAABAP//AQAB
AP3//P/9//z/AAAAAAIABAAEAAIAAAAAAP7//v/+//7//v/+//3/+//4//j/9//2//b/
+P/8//7/+v/z//L/8v/w//D/8P/w//D/8P/x//H/7f/s/+v/6P/p/+v/7P/u/+z/6//q
/+f/6P/q/+v/6//t/+z/7P/r/+v/6//s/+z/6//t/+3/6v/r/+v/6v/p/+n/7f/t/+r/
6v/s/+3/7v/s/+r/5//l/+f/6P/l/+b/6f/r/+z/7v/t/+z/7P/r/+z/6v/q/+j/5v/m
/+f/5//p/+v/7f/v/+3/7f/u/+7/7f/r/+r/6P/r/+z/6//u/+3/6//m/+T/6P/o/+j/
6P/r/+z/7//u/+v/6f/o/+b/6P/m/+j/6//p/+f/5f/j/+T/5v/p/+v/6f/p/+n/6v/q
/+n/6P/j/+b/5//o/+3/6//l/+L/4P/i/+X/6P/q/+n/6P/q/+r/6v/q/+j/6P/m/+b/
6P/q/+r/5//m/+X/5f/k/+X/5v/n/+j/6P/n/+f/6//q/+r/6v/q/+7/7//t/+7/7v/u
/+3/7P/w//T/9//3//b/9v/3//j/+//8/wAAAgACAP3//f/9//7//f/9//v/+f/5//f/
9P/x/+7/6P/m/+j/6v/r/+r/6v/q/+j/6v/o/+b/5P/h/+H/4f/h/+H/4f/j/+H/4P/g
/+L/5//1//X/7f/z/wIACAARAB0ALABDAGAAgACcALIAuQC0AKoAmgB/AF4APgAYAPX/
6f/p/+D/1//a/93/2f/Y/93/3f/b/97/5P/m/+j/6P/o/+f/5f/l/+X/5f/i/+L/4v/i
/+L/4v/i/+L/4v/h/+D/3//j/+X/5f/m/+P/4v/h/+H/4//j/+P/4//l/+X/5f/l/+T/
5P/k/+X/6P/o/+b/5v/n/+f/6P/p/+f/5//p/+n/6f/p/+r/6//p/+f/5f/j/+X/5//p
/+//8P/t/+z/6//s/+z/7P/s/+7/7//w//H/7//x//L/9P/z//P/9P/1//f/+P/4//b/
9P/0//j/+v/8//3//f/8//3//v8AAAIAAAAAAAAAAAD///3//////wAAAAACAAIAAQD+
//3//P/8//r/+P/4//r/+v/6//r/+P/4//f/9f/z//T/9P/0//L/8v/0//T/8f/r/+v/
7P/w//L/9P/2//L/8P/v/+3/6//q/+n/5v/p/+v/7P/u/+z/6//q/+f/6P/q/+v/6//p
/+j/6P/n/+X/5f/m/+b/6v/t/+7/7P/t/+3/7P/r/+j/6//q/+b/5//q/+z/7v/s/+z/
6//r/+//8P/t/+7/7P/r/+n/6P/r/+z/7v/v//H/7v/t/+r/6v/q/+v/6//t/+3/7f/t
/+v/6//s/+z/7v/t/+3/7P/r/+r/5//o/+r/6//p/+r/7v/u/+7/7v/r/+r/6//o/+r/
6//t/+7/7P/m/+T/4//m/+f/6P/p/+n/6v/s/+3/6v/p/+j/6P/t/+n/6f/r/+r/6f/o
/+f/5v/p/+r/6f/q/+n/6v/p/+X/5v/n/+n/6v/r/+z/7f/u/+r/5//l/+f/6v/q/+r/
6v/t/+3/6v/q/+v/7P/s/+z/7v/y//X/9f/2//b/9//4//z//v8DAAYABQD///7//f/8
//v/+//5//r/+//6//j/9f/y/+z/6v/q/+r/6f/m/+L/4v/g/+L/5P/k/+T/4//l/+X/
5f/l/+T/5f/i/+D/4P/m/+f/6f/t/+3/6//y/wIAFQAlADQARQBgAIIApACyALEArACi
AJAAeQBWADAAEgD5/+n/4//g/9v/2P/b/93/4P/j/+X/4f/c/9z/3P/f/+D/4f/h/97/
3f/c/9v/2//c/93/3v/f/+D/4f/i/+L/4f/g/9//4v/j/+L/4v/k/+T/5P/l/+L/4f/g
/9//4P/h/+L/4//i/+L/4v/j/+b/5v/k/+T/5f/l/+b/5//n/+f/6f/p/+j/6f/r/+3/
7P/r/+r/6f/r/+v/6//v/+//7f/t/+3/7P/s/+z/7P/w//H/8v/z//P/9f/2//j/+P/3
//f/9//5//r/+v/4//j/+P/8//7/AwAFAAYABgADAAIAAgACAAMABAAFAAYABQADAAUA
BQACAAAAAAD+//7//P/8//z////+//3//v8AAAAAAAAAAP7//v/9//v/+f/6//r/+v/3
//b/9//2//b/8f/y//T/9f/2//f/+P/0//L/8f/v/+z/7P/s/+r/7f/v//D/8v/y//H/
8P/t/+3/7v/u/+3/7v/u/+//7//u/+3/7f/s/+v/7f/t/+r/6P/n/+X/4//m/+v/7P/q
/+r/7P/t/+7/7f/s/+r/6f/o/+j/5P/k/+X/5f/k/+T/5P/k/+X/5f/p/+j/6f/o/+f/
5v/m/+X/5//n/+f/5//m/+X/5f/k/+T/4//j/+L/4P/g/97/4P/j/+P/4P/g/+P/5P/l
/+b/5P/i/+L/3v/g/+H/4//k/+T/4P/g/+H/3v/d/9z/2//a/9r/2//b/9z/3f/e/+D/
3//h/9//3v/g/+D/4P/g/+D/4P/e/97/3//g/9//2//c/93/3//g/97/3v/e/97/3//f
/+D/5f/l/+T/4//i/+P/4//g/+D/4v/k/+X/5v/n/+r/7P/r/+z/7P/t/+7/8//0//j/
+v/6//X/9f/1//L/7//t/+n/6//t/+3/7P/o/+T/3f/a/9r/2v/Z/9b/1P/U/9L/1P/S
/9L/0v/R/9L/0//U/9X/0v/T/9D/zv/W/9L/1f/d/93/3f/j/+r/8P///w8AGgAxAFAA
cACQAKgArQCmAJoAhABnAEYAJAAAAOP/2f/V/9D/y//G/8f/x//E/8X/yf/N/87/yv/I
/8r/yv/K/8n/y//N/8//0f/M/8r/yP/G/8T/xP/E/8T/xv/H/8j/yf/L/8v/yf/I/8j/
yP/I/8n/x//H/8f/x//J/8n/yf/J/8z/zP/M/83/zv/O/8z/zP/N/83/zv/P/83/zf/P
/8//y//L/8z/zf/P/8//z//P/87/zf/M/8//0//T/9X/1//X/9b/1f/U/9X/1f/V/9X/
1P/V/9X/1v/X/9f/2P/Z/9r/3P/d/9z/2//a/93/3v/e/9//3//e/+D/4v/l/+j/5f/k
/+P/4v/e/9v/3P/b/93/3v/h/+L/5P/i/+L/4v/g/97/3P/c/9v/2v/Z/9j/2f/a/9r/
2f/Y/9j/1//W/9f/2P/b/9z/2f/R/8//zv/O/87/zv/O/83/zv/Q/9H/z//O/83/yv/I
/8n/yf/K/83/zf/N/8v/yf/K/8r/yf/M/8z/zf/N/8z/y//L/8r/yf/L/8v/yP/K/8v/
y//L/8f/yf/H/8L/xf/I/8r/zP/J/8j/xv/F/8b/xv/C/8L/xP/F/8X/xv/J/8r/zP/N
/87/yv/I/8T/w//C/8L/wf/C/8P/xP/F/8f/x//I/8j/xv/F/8X/xP/G/8b/xP/G/8X/
w/++/7z/v//A/8H/wv/E/8T/xv/E/8P/w//E/8T/xP/A/8D/wf+//7//v/+//7//wP/C
/8P/wv/B/8D/wP+9/7r/u/+8/73/vv++/77/vP+8/7z/vv++/7v/uv+5/7n/uP+4/7j/
uP+4/7r/uf+5/73/vv++/77/vv+//7//vP+8/73/vv++/77/vv/C/8X/xf/I/8j/yf/K
/8v/zP/Q/9L/z//J/8j/x//J/8n/yv/J/8n/yf/H/8T/wf++/7j/tv+4/7r/u/+6/7b/
tv+0/7b/s/+y/7H/r/+u/63/rP+r/63/r/+t/6z/tv+0/6//tf+5/7n/wf/M/9D/1//r
//7/DQAiAEAAYAB4AH8AdgBmAFYAPwAaAPb/3P/F/7f/tf+y/6v/pv+n/6P/ov+p/6f/
pf+q/67/rv+s/6z/rP+r/6n/qf+p/6n/qf+q/6v/rP+p/6j/p/+m/6n/q/+t/6//rv+t
/6r/qP+q/6r/qv+r/6n/qf+p/6n/p/+n/6f/p/+q/6r/qv+r/6r/qv+o/6j/q/+r/6z/
rf+v/6//sf+x/67/rf+t/63/r/+v/6//r/+v/6//r/+z/7L/r/+u/63/r/+w/7H/sv+x
/7H/sf+x/7L/tf+3/7r/uv+5/7n/uf+3/7j/uP+2/7f/uP+9/8D/wP+//73/uv+9/77/
wP/C/8T/xP/E/8T/wv+//8D/v//A/8D/wv/C/8H/vv+9/7z/vP+6/7j/uP+6/7r/uv+6
/7X/tP+y/6//sv+0/7X/tv+x/7D/sf+w/7L/rf+u/7D/sP+w/7D/sP+t/6z/rP+r/6z/
rP+s/6r/qP+p/6n/qv+p/6n/qf+n/6X/pv+m/6X/o/+i/6L/of+j/6X/qP+q/6r/q/+q
/6b/pf+l/6T/o/+k/6n/qv+o/6b/pv+l/6T/pf+m/6b/p/+m/6b/ov+i/6P/o/+i/6L/
pf+m/6j/qf+r/6j/p/+k/6T/pP+l/6X/pP+j/6L/of+i/6P/pf+m/6T/o/+j/6L/oP+g
/57/oP+j/6P/oP+g/6H/oP+f/57/oP+g/6L/oP+g/6H/o/+k/6H/nP+b/5v/nf+d/53/
nf+c/5z/nf+d/57/n/+g/6L/ov+h/6D/m/+b/5v/m/+f/5//m/+a/5r/mv+b/5z/nP+b
/5v/nP+c/5z/nP+c/5z/nP+d/53/nf+e/57/ov+g/5//nv+c/5v/m/+e/57/nv+e/57/
oP+m/w==
         </WaveFormData>
      </LeadData>
      <LeadData>
         <LeadByteCountTotal>10000</LeadByteCountTotal>
         <LeadTimeOffset>0</LeadTimeOffset>
         <LeadSampleCountTotal>5000</LeadSampleCountTotal>
         <LeadAmplitudeUnitsPerBit>4.88</LeadAmplitudeUnitsPerBit>
         <LeadAmplitudeUnits>��V</LeadAmplitudeUnits>
         <LeadHighLimit>2147483647</LeadHighLimit>
         <LeadLowLimit>268435456</LeadLowLimit>
         <LeadID>II</LeadID>
         <LeadOffsetFirstSample>0</LeadOffsetFirstSample>
         <FirstSampleBaseline>0</FirstSampleBaseline>
         <LeadSampleSize>2</LeadSampleSize>
         <LeadOff>FALSE</LeadOff>
         <BaselineSway>FALSE</BaselineSway>
         <ExcessiveACNoise>FALSE</ExcessiveACNoise>
         <MuscleNoise>FALSE</MuscleNoise>
         <LeadDataCRC32>2221510580</LeadDataCRC32>
         <WaveFormData>
9v/2//b/9v/3//j/+f/6//j/+P/4//j/9v/2//b/9v/2//b/9v/2//b/9v/2//b/9v/2
//b/9v/2//b/9v/2//f/+P/5//r/+P/4//j/+P/3//b/9f/0//b/+P/6//z/+v/4//b/
9P/1//b/9//4//b/9v/2//b/9v/2//b/9v/1//T/8//y//D/8P/w//D/8//0//X/9v/1
//T/8//y//T/9P/0//T/9v/2//b/9v/1//T/8//y//P/9P/1//b/9P/0//T/9P/x//D/
7//u/+z/7P/s/+z/6v/q/+r/6v/s/+3/7//x//D/8P/v/+3/6f/p/+n/6f/n/+j/7P/t
/+7/7v/u//H/8v/0//b/9v/4//r/+v/4//b/9v/3//f/+f/9/wQACAAJAA0AEAARABYA
GQAcAB8AHAAVABAADAANAAkAAwAAAP7//f/6//b/8//w/+7/7f/u/+v/6//q/+b/4v/g
/9//4P/g/+H/4v/f/9//3//f/9z/3P/c/9r/2P/b/93/2//W/9T/1P/c/+j/7f/z/wIA
EQAhADoAWgCAAKYAwAC/AKMAhgB+AIoAjAB/AGoAUQAyABkACQAEAAAA/f/4//P/5v/c
/97/4P/h/+H/4f/h/+H/3v/b/9r/2f/Z/9n/2v/a/9f/1//X/9b/1v/X/9r/2P/Y/9j/
1P/W/9r/2v/Y/9j/2f/Z/9n/1//X/9j/2P/X/9j/2v/b/93/3f/d/97/3v/c/9r/1//V
/9n/2//d/9//3v/d/9z/2//a/9j/1//W/9f/2P/Z/97/4P/h/+H/4v/j/+P/4//k/+T/
5P/l/+j/5//l/+T/5f/o/+z/7v/w/+7/7v/u/+//7//y//L/8v/2//n/+v/8//v//f/9
//3///8BAAIABAAIAAoACgALAA0ADQAOAA8ADgAOAA0ACwANAA0ADgAPAA8AEQANAAwA
DQAOAAwACgAHAAYAAgABAP///f/9//z/+v/6//n/9//4//j/+P/4//T/8//y//D/8f/y
//L/8P/z//P/8v/x//H/8f/x//D/8f/y//X/9v/1//L/8P/v/+3/7f/u/+7/8P/y//T/
9v/z//P/8v/w//L/8//z//X/9f/0//T/9v/y//H/8f/x//D/7//v/+//8P/y//P/9v/1
//T/8//z//H/7//v/+//8f/x//D/8P/v//T/9f/1//L/8v/x/+7/7//w//P/8v/x//D/
8P/x//D/7P/t/+//8v/y//L/9f/z/+//7f/p/+z/7P/u//H/8P/x//H/8P/v/+//7//t
/+7/7//1//j/9P/x/+7/7P/r/+v/7P/u/+//8v/z//P/8v/x//D/7f/r/+r/6//s//D/
8P/w/+//7v/v//D/8f/w/+//7v/s/+r/6v/q/+r/8P/w//P/8f/q/+r/6v/q/+r/6f/p
/+n/6v/v//H/8v/x//D/7//u/+r/6v/t/+3/8P/w//D/8//2//r//P/8//z/+//6//f/
9v/5//v//P///wUADAAQABEAFAAWABYAGQAbAB0AHwAfABgAEwAPAA0ACQADAAAAAAAC
AAAA/f/5//b/9P/z//L/7v/t/+v/5//k/+P/4//j/+b/6P/q/+v/6P/n/+b/5P/i/+L/
4P/g/+P/3//d/9j/1v/c/+b/7P/3/wkAEgARAB0AOgBaAIAAogC0ALUAoQCEAH4AjACM
AHcAWgBDAC4AFQAFAAQABgD///b/7f/o/+T/4v/k/+X/5f/l/+X/5f/j/+H/4f/h/97/
3f/d/9z/3P/d/97/3v/f/+H/5f/k/+T/5P/g/+L/4P/e/9r/2P/c/9//4v/j/+L/4v/h
/9//3//g/+D/4f/k/+X/5//o/+b/5P/h/9//4P/h/+L/4//i/+H/4P/f/+H/4v/k/+b/
5P/k/+T/6P/p/+n/6P/o/+j/5//m/+b/6P/o/+n/7P/u/+3/7f/v/+3/8P/x//L/9P/0
//T/9f/3//r/+v/6//z///8AAAIAAQADAAMAAwAGAAcABwAIAAgACgAKAAsADQANAA4A
DwAPABAAEAAPAA8ADwAQABEAEQATAA8ADgAMAAoABQAAAAUACAAIAAsABwADAAEA/v/6
//r/+f/3//j/+P/4//j/8//z//P/8v/y//L/8f/u//P/8//y//H/8v/z//T/9P/0//T/
9v/2//T/8P/t/+v/7P/t/+//8P/w//D/8P/w//D/8f/x//D/8P/x//H/8//1//T/9P/2
//X/9f/2//f/9P/z//P/8//y//L/8f/y//T/9P/0//X/9f/z//P/8//z//P/8v/y//L/
9v/2//X/9//4//j/9v/0//T/9v/0//L/8v/z//X/9P/w//H/8//y//L/8v/1//f/9f/1
//P/9f/0//X/9//2//X/8//w//H/8f/x/+//8P/x//f/+v/3//P/7//s/+3/7//y//b/
9P/0//L/7//x//H/8f/v/+7/7v/w//L/8v/y//L/8f/w//H/8v/z/+z/7f/0//r/9P/1
//b/9//4//T/8//y//L/9v/3//f/9f/1//X/9f/y//L/9f/1//j/+f/6//7/AgABAAIA
AQAAAAMABAADAAQABgAHAAcACQAKABAAEwATABgAHAAeACMAJwApACsAKwAjAB8AHAAb
ABgAEwARABIADgAKAAUA///+//z/+//6//X/9f/0//H/8P/v/+//7//u/+7/7v/t/+3/
7f/t/+z/7P/s/+r/6v/x/+//5//o/+j/5P/k/+r/8//9/wYACwAXACwARABeAIgAtgDR
AM8ArACIAIYAlACRAH4AbQBWADkAJQAUAAgACQAMAAUA+P/u/+z/7P/t/+v/6//r/+v/
6P/l/+T/4//i/+P/5f/m/+X/5f/l/+T/5P/l/+j/5v/n/+j/5f/o/+j/5v/i/+D/4//l
/+f/5//m/+b/5f/j/+T/5v/n/+n/5v/l/+X/5P/m/+b/5f/l/+X/5f/l/+X/5//n/+f/
5//p/+j/6P/o/+b/5v/m/+r/6f/p/+j/6P/p/+n/6f/q/+v/7P/u//L/8f/v/+7/7//w
//T/9v/4//b/9P/y//H/9v/6//v//P/+/wEAAgAEAAcACQAJAAkACAAJAAkACgAOABAA
EAARABEAEQASABMAEAAQAA8ADQAQABEAEwAVABcAGQAVABQAEwASAA4ACgAKAAoABwAH
AAMAAQABAAAA//8AAAAA///7//r/+f/4//f/9//3//b/9v/2//X/8v/z//P/8v/x//T/
9f/2//b/9P/0//b/9v/0//L/8f/x//L/8//1//b/9f/0//P/8v/y//P/8//y//T/9f/1
//f/9P/y//H/8v/z//P/9P/1//H/7//u/+3/7v/w//H/9P/2//b/9v/3//X/8//z//P/
8//z//L/8v/v//L/8f/v//H/8v/y//D/8v/y//T/8v/x//D/8P/x//L/7v/v//H/8f/w
/+//8f/z//H/8f/v//H/8P/x//P/8v/x/+//7P/s/+3/7v/t/+z/7f/z//b/9f/z//H/
8P/w/+//7//w//L/9P/0//P/9f/1//X/8//y//L/9P/2//f/9v/1//P/7//v/+//7//u
/+//8P/w/+7/7v/u/+7/7v/u//H/8f/0//T/8//y//H/8P/s/+v/6v/q//D/8//1//X/
9P/z//L/7v/v//P/9P/4//j/+P/7//7/AAACAAIAAgADAAIA///+/wAAAQABAAMABQAM
ABAAEQAXABoAGwAfACAAIQAiACEAHAAZABcAFwATAA0ACgAKAAsACAAEAP//+v/4//f/
9v/x//H/8P/t/+v/6//s/+3/7v/u/+7/7f/s/+v/6v/o/+j/6P/m/+b/4f/f/9//4v/m
/+j/6v/u//X//f8GABMAIQA0AFoAiACuAMIAvQCjAIgAhACOAIwAfwBqAFMAPAAhAA0A
CgAKAAMAAAD3/+r/6P/u/+r/5f/m/+f/6P/p/+j/5//o/+n/6P/p/+v/7P/p/+n/6f/o
/+X/5f/n/+T/5P/k/+D/4v/n/+j/5//o/+z/7f/u/+3/7f/s/+r/5//n/+j/6P/p/+f/
5//o/+j/6v/q/+n/6f/o/+f/5v/l/+r/6//s/+3/7P/q/+n/6P/o/+j/6P/s/+//8f/y
//T/8//x/+//7v/v//D/8v/2//T/8//z//X/9P/2//b/9v/5//r/+//9//z//v/9//z/
//8DAAUACAAHAAkACQAJAAgACQAJAAoADwASABMAFQAUABMAEwATABMAFAAUABMAEgAR
ABEAEQATABUAEQAQABEAEgAQAA4ADAAMAAkACQAJAAcABwAGAAIAAgABAP///P/8//z/
/P/6//v//P/8//v/+v/4//T/+v/7//v/+//5//f/9f/y//L/8v/0//T/9//2//b/9//1
//X/9v/2//b/9v/2//b/9v/3//f/9v/4//n/+f/7//r/+P/3//j/+P/3//f/9//2//X/
9f/1//P/9P/0//b/9//4//n/+//8//v//P/9//z/+//5//j/9v/6//r/+f/3//j/+P/2
//j/+P/6//j/+P/4//n/+//4//L/8f/x//P/9P/1//n/+//5//n/9//0//L/8v/z//X/
9//4//j/9v/1//T/8f/x//H/9v/4//r/+f/4//j/9v/1//X/9v/0//b/9v/1//T/8//y
/+//8P/w//L/9P/4//j/+P/3//v/9f/t//H/9P/y//L/8v/y/+//7//v//D/8//1//b/
9f/1//X/9f/y//H/8//y//T/9v/2//n//P8BAAQABQAGAAYABgAEAAQAAgADAAMABQAH
AAwADgANABMAGAAbACEAIgAjACQAIwAeABsAGQAZABQADQAJAAgABwAEAAAA+//4//b/
9f/0//L/8//z//H/7v/t/+3/7f/s/+z/7P/r/+v/6//r/+r/7P/s/+r/6v/h/9//4f/g
/97/5P/m/+j/7//7/wwAGQAbACoATAByAJoAvgDJALkAmgCIAI4AkACFAHYAXQBEAC8A
GwAQAA4ACwAAAPn/+P/w/+j/7v/x/+7/7f/s/+v/6v/p/+r/6//m/+X/5f/k/+X/5f/l
/+T/5v/p/+7/7v/q/+j/4v/i/+f/6P/n/+j/5//n/+f/5f/n/+j/6P/n/+n/6v/q/+v/
6f/p/+r/6v/o/+j/5//n/+b/5f/k/+P/6P/p/+r/6//t/+7/8P/y//D/7v/s/+7/7//v
/+7/7v/u/+3/7P/s/+3/7v/w//T/9v/1//X/9//0//b/9v/2//j/+P/4//n/+//+//7/
/v8BAAUABwAKAAkACwALAAsACQAJAAgACAAMAA4ADgAPABAAEQATABUAGAAaABsAGwAa
ABkAGQAZABsAHQAZABgAFgAWABMAEAASABIADwAPAAsACQAJAAgABwAIAAgABwADAAIA
AQAAAP////////7///8AAAAA/v///////v/9//7///8AAAAA/v/8//z/+v/8//r/+f/5
//v//f8AAAIAAQAAAP///v/8//3//f/8//r/+//7//3/AAAAAAEABAABAP///v/9//3/
/f/+/////f/+//7/AAD+//7//v///wAA//8AAAEA//////7//v/7//7//f/7//7/AAAB
AAAA///+/////P/9//7/AAADAAAA+v/5//n/+P/4//j/+/////3//f/7//r/+P/4//n/
+P/5//n/+P/3//f/9//1//P/8//4//r/+v/5//j/+P/2//X/9f/2//b/+P/4//f/+f/5
//n/9//2//b/+P/6//r/+P/2//P/8f/x//H/8f/z//X/9//4//b/9v/2//b/9P/y//P/
9P/1//b/8//z//P/9P/2//f/9//1//j/+f/6//j/9P/1//P/9P/1//b/+v/+/wIABAAE
AAQABQAEAAEAAAACAAMAAwAFAAkAEAAUABUAFgAYABgAGwAgACMAJgAnACIAHwAdAB0A
GAARAA0ADAANAAoABgABAP///v/+//7/+f/5//j/9f/w/+//7//v/+z/7P/s/+v/7P/t
/+7/7v/t/+z/6f/o/+v/5//l/+b/5v/i/97/5P/z//3/BgAPABsALABCAFwAfgCkALkA
vQCqAIoAggCMAIsAfABnAFQAPQAjAA4ABgAFAAYAAwD8//j/8v/s/+3/7f/t/+3/7f/r
/+n/6f/p/+j/6f/r/+z/6P/n/+b/5P/l/+f/6//q/+n/6P/j/+T/6P/o/+b/5v/o/+n/
6v/p/+r/6v/p/+f/5v/m/+X/5f/n/+n/7P/u/+z/6v/n/+X/6P/p/+r/6//v/+//7//v
/+3/7P/s/+z/6v/q/+r/7v/u/+3/6//q/+7/7//w//L/7//u/+7/8P/z//P/9P/3//X/
9v/1//T/+P/6//z///8AAAIAAQAAAAAAAQAAAAAAAgAFAAYABwAJAAsADAAOAA4AEAAQ
ABEADwAPABAAEQAPABAAEAAPABEAEQASABMAFwAZABUAFAASABIADwAMAAwADAAJAAkA
BgADAAIAAAD+//7//f/7//j/+P/4//j/9v/3//j/+P/4//j/9//0//T/8//x/+//8P/x
//L/8v/x//D/8f/w//D/7v/t/+3/7//v//D/8P/u/+7/7v/u/+z/7f/t/+z/7f/v//D/
8//w/+7/7f/u/+7/7f/t/+3/7f/t/+7/7//x//L/8v/0//L/8P/u/+3/8f/x//P/9f/z
//P/8v/y//D/9P/0//P/8v/y//H/7v/w//D/8v/w//L/8v/z//X/8//u/+7/7//u/+7/
7v/x//P/8f/x/+//7//u/+//8f/w//H/8f/w//D/8f/y//H/7v/t//H/8v/0//P/8v/y
//D/7//v//D/7//w/+//7f/u/+//8P/v/+v/6v/r/+z/8P/w//D/7//v/+//6//r//D/
7v/u/+7/7v/v/+//7//w//D/8f/x/+//7f/t/+3/6v/r/+//8P/0//L/8v/1//j//P/+
//7//v/+//7//P/8//z//f/9////BgAOABMAFQAYABoAGgAdABwAHQAeAB0AGQAXABYA
FwATAA0ACgAKAAYAAgD9//f/9//2//b/9v/w/+//7f/p/+f/5//o/+n/6v/q/+r/6f/p
/+n/6f/o/+b/5v/k/+T/4//j/+X/3v/c/9z/5P/s//X///8MABkAJQA4AFwAiACuAMgA
zQC5AJoAkACaAJQAfwBoAE8ANgAfAAsABAAEAAMAAAD5//D/5v/k/+b/4//l/+X/5f/l
/+T/4//k/+X/4v/h/+H/4P/f/9//3//e/9z/3f/g/97/4P/g/9z/3v/h/+L/4f/i/+H/
4f/h/9//4//k/+T/4//i/+L/4f/h/+L/4//l/+b/5v/m/+X/5f/m/+f/6P/p/+r/6f/o
/+f/5//m/+b/5v/k/+T/5P/o/+v/6//q/+r/6f/p/+n/6v/s/+z/7f/w//H/8f/y//X/
9P/2//b/9v/0//T/9P/1//n//P/8//z/+//9//3//v8CAAUABgAHAAoACwALAAwADQAO
AA0ADQAOAA8AEQATABMAFAAUABMAEwATABQAFQAWABcAEgAQABIAEgAPAAwADAAMAAkA
CQAHAAUABQAEAAAAAAD///3//P/8//z//P/3//f/9//2//n/+v/6//j/+v/5//f/9f/3
//f/9//2//j/+P/6//r/+v/4//f/9//3//f/+P/4//b/9v/2//b/+P/5//n/+P/3//f/
9v/3//X/9P/0//b/9v/1//X/9f/3//f/+P/5//n/+v/6//z/+f/4//f/9//3//X/9f/1
//j/+f/5//r/9f/4//f/9f/2//j/+f/4//b/9v/4//b/9P/0//X/9//3//T/9v/5//j/
+P/4//v/+//5//n/9//4//b/9v/3//f/9//2//T/9f/1//X/8//v/+//9P/2//j/9//2
//b/9v/1//X/9v/0//b/9v/1//X/9f/1//P/9f/2//n//P/6//j/9v/z//n/+v/3//b/
9f/0//T/9f/2//j/+f/5//j/9f/z//P/8//w//P/9//4//z/+//6//z//v8BAAQABQAG
AAYABgAEAAQABAAFAAUABwAMABQAGQAbAB0AHgAdAB8AIwAlACcAJwAjAB8AHAAbABYA
DwALAAoADAAKAAcAAwD///z/+v/4//P/8//y/+//7v/t/+3/7f/q/+r/6v/p/+n/6f/p
/+j/7P/u/+7/8P/p/+n/5//k/+j/6P/i/+b/9f/9/wgAFwApADoAUgB4AKIAvADHALkA
mACGAJIAlACDAHAAXQBEAC0AHQASABAADQAIAAcABAD4/+7/7P/t/+v/6//r/+v/5//l
/+X/5f/k/+X/5//o/+n/6f/p/+j/6f/r/+//7v/s/+r/5P/k/+j/6P/m/+b/4//h/9//
2//g/+T/5//p/+f/6P/o/+n/6f/p/+r/6v/o/+j/5//n/+f/5//n/+f/6v/r/+z/7f/r
/+r/6v/q/+v/7P/t//L/8f/x//D/8P/x//H/8f/y//D/8P/x//T/8v/x//H/8//1//r/
/f8AAAAAAAAAAAEAAgAEAAMAAgAEAAcACAAKAAoACwAKAAkACwANAA4AEAASABQAFAAV
ABQAEwATABMAFwAaABwAHQAdAB0AHgAfACAAIQAcABoAGAAYABUAEgATABQAEgATAA8A
DQANAAwABgAGAAUAAwAAAAAAAAAAAAAAAQACAAIAAQAAAP7/+v/+//////////z/+//6
//j/+f/6//3//v/+//z/+//7//v/+//8//z//P/8//z//P/5//n/+P/2//f/+f/6//3/
/f/8//z//v/6//n/+f/5//r/+f/5//n/+f/6//r//P/6//r/+v/7//3/+//7//v/+v/5
//f/9v/3//z//f/9//r/+v/5//b/+P/4//r/+P/6//r/+//9//r/9P/z//P/9v/2//b/
+f/7//n/+f/3//T/8v/y//P/9v/3//f/9v/1//X/9f/z//H/8f/2//j/+P/3//b/9v/y
//H/8f/y//L/9P/0//P/8v/x//D/7f/t/+7/8f/0//r//P/4//b/9P/y//P/8//z//T/
8//z//L/7//x//H/8f/u/+7/8f/x//T/9v/2//n//P/+/wAAAAAAAAQABAACAAIAAAAB
AAEAAwAHAA4AEgATABYAGAAYABsAHQAfACEAIQAcABkAFwAXABMADQAKAAoACQAGAAIA
/f/5//b/9P/y//P/9f/2//X/8f/v/+7/7f/r/+r/6f/n/+f/5//n/+b/5//o/+f/6P/l
/+H/4f/k/+L/4P/k/+j/8//7/wIABwAVACoAQgBiAJAAtADBALsApgCQAJAAnACZAIIA
YQBEACsAFwAMAAYAAQAAAP3/+P/s/+T/6P/x/+//7//v/+//7P/p/+j/5//j/+P/5P/k
/+T/5f/m/+b/5P/l/+j/5v/m/+b/4v/k/+X/5P/h/+D/5P/l/+b/5f/n/+j/6P/n/+X/
5v/m/+f/5v/l/+X/5P/l/+b/5v/n/+f/5//n/+f/6f/p/+n/6f/n/+b/5v/m/+n/6v/r
//D/8//z//L/8v/x/+//7f/s/+r/6v/r/+7/7//v//D/8//1//j/+f/6//f/9v/1//X/
9//6//r/+v/+/wEAAgAEAAcACQAJAAkACwANAA4AEAARABIAEQARABIAEwAVABcAFQAU
ABIADwARABEAEgATABcAGQAVABQAFAAUABEADgAOAA4ACwALAAgABQAEAAIAAQACAAIA
AQACAAIAAgACAPz/+//6//j/+v/6//n/9v/5//n/+P/3//f/9//3//b/+P/4//r/+v/4
//b/9f/1//P/8//0//T/9//4//n/+v/4//n/+f/4//j/+f/5//v/+v/4//f/+P/4//f/
9//3//j/9//3//f/+f/6//r//P/6//r/+v/7//r/9//2//X/9//5//r//P/4//z//P/7
//n/+v/6//j/+P/4//r/+P/3//b/9v/3//b/8v/z//X/+P/6//z/AQAAAPv/+P/z//X/
9P/1//f/9//3//b/9P/0//X/9v/1//P/8//4//r/+P/3//b/9v/6//P/9f/2//L/8P/w
//D/8P/y//P/9P/2//b/9//3//X/9f/1//X/8v/1//n/+v/+//v/+P/4//j/+v/8//z/
/P8BAAIAAQACAAAAAQABAAMACAAQABUAFwAdACAAIQAlACUAJwApACkAIQAdABoAGQAU
AA0ACQAIAAoACAAFAAEA/f/6//j/9v/1//X/9P/x/+7/7f/t/+3/6//q/+n/5//p/+n/
6f/o/+r/6v/o/+j/5f/n/+f/4v/c/9r/4v/q//H/+f8EABEAHwA0AE4AbgCWALYAxQC/
AKIAkACUAJIAiQB2AF8ARgAvABkADAAMABMAEgAFAPL/6v/q/+j/6//t/+3/7f/t/+j/
5f/k/+P/4v/j/+X/5v/j/+P/4//i/+H/4f/j/+D/4//m/+X/6v/q/+j/5P/i/+D/3//e
/9v/3//i/+T/5f/n/+j/6P/p/+f/5f/k/+L/4v/i/+H/4f/i/+P/5P/l/+n/6f/p/+n/
5//m/+b/5v/n/+j/6f/u/+3/6//o/+b/6f/p/+n/6v/r/+z/7v/y//D/7//v//H/8P/y
//L/8v/z//T/9f/3//v//v/+//7/AgAFAAYACAAGAAcABgAFAAcACQAKAAwADAAOAA4A
DwANAA0ADgAPABEAEgASABEAEQARABIAEwAXABkAFQAUABIAEgAPAAwADgAOAAsACwAJ
AAcABwAGAAAAAAD///3//P/8//z//P/5//n/+f/4//j/+P/3//T/9v/1//P/8f/x//H/
8f/w//P/9P/3//j/9//0//L/8f/z//P/9P/0//L/8v/y//L/7//v/+7/7P/u//H/8//3
//f/9v/2//j/9f/z//L/8f/y//H/8f/x//D/8P/v//D/8f/y//P/9f/3//X/9f/1//P/
8//y//L/7//y//H/7//v//D/8P/u/+7/7v/w/+7/7P/s/+3/7//v/+z/7v/x//H/8P/v
//H/9f/z//P/8f/u/+z/7P/t/+7/7//v/+7/7//v/+//7f/q/+n/7f/u/+//7//v//D/
8P/z/+//6v/r/+z/7f/u/+z/6//q/+r/7v/v/+//7f/q/+n/6P/k/+f/6//s//D/8v/y
//X/+P/4//j/9v/0//f/+P/3//j/+f/7//z///8AAAYACQAJAA4AEgAUABkAGwAdAB8A
HwAYABMADwANAAYA///7//r/+//6//j/9f/w/+7/7f/s/+n/6f/o/+X/4P/f/9//3//f
/+D/4f/h/9//3//f/97/3v/e/9z/3P/f/93/2f/W/9b/2P/e/97/4f/t//r/AQATACgA
PABeAIgAogCtAKUAhgBwAHwAigCBAGgASwAyAB0ACQD6//r////6//H/5v/c/9b/1P/X
/9r/2//c/93/3//f/+H/4//e/9v/2f/W/9P/0//T/9L/1P/V/9j/1v/Y/9j/1P/W/9r/
2v/Y/9j/2P/X/9b/0//V/9b/1v/V/9X/1v/W/9f/1f/V/9b/1v/Y/9r/2//d/9v/2f/X
/9X/1//X/9f/1//Y/9j/2f/a/9j/1v/U/9b/2v/b/9v/3P/f/9//3//g/+D/4P/h/+T/
4//h/+D/4f/f/+L/4//k/+X/5v/n/+n/6f/s/+z/7P/u//H/8v/0//j/+//8//3//f/9
//z//P/8//z/+v/5//v/+//8//3/AQAEAAYABwAEAAMAAwADAAMABQABAAAAAQACAAAA
/v/7//r/9v/1//b/9f/2//b/8v/y//H/7//r/+r/6f/o/+f/5//n/+b/4//i/+D/3P/i
/+P/4//j/+P/4//j/+L/5P/k/+b/5v/m/+T/4//j/+D/3//f/97/3//g/+H/4v/g/+H/
4f/g/+D/4f/h/+P/4//i/+L/5P/i/+H/4f/h/+D/3//f/9//3//g/+D/4v/j/+T/5f/n
/+X/4//j/+P/4P/f/93/3P/b/+D/4f/h/+H/4v/i/+D/3v/e/+D/3v/c/9z/3f/f/9v/
1v/W/9f/2v/a/9r/3f/d/9v/2//Z/9n/2P/Z/9v/3P/d/93/3P/b/9v/2//Z/9X/1f/a
/9z/2//Z/9f/1v/U/9D/1P/W/9j/2v/Y/9f/1v/W/9b/1//X/9X/1f/V/9X/0v/Q/9P/
0//W/9j/2P/b/97/4P/i/+L/4v/m/+b/5P/k/+T/5f/l/+f/6f/w//T/9f/7//7///8D
AAcACQALAAsAAgD9//n/9//1/+//7P/s/+3/6v/m/+H/3f/a/9j/1v/V/9f/2P/X/9P/
0f/Q/8//zP/M/8z/y//J/8f/xf/C/8X/xv/F/8b/yf/D/8H/wv/E/8L/wP/G/83/2f/o
//X///8GAB4ATgB+AJwAqQCjAIYAaABoAHgAcwBcAEUALgAVAPf/6v/o/+P/3v/d/9T/
yP/C/8b/x//J/8n/yf/J/8f/xf/F/8X/wv/B/8H/wP+//7//v/++/7//wf/F/8T/wv/C
/77/wP/E/8T/wv/C/8D/v/++/7v/vf++/77/vf/A/8L/w//F/8T/w//D/8L/wv/C/8H/
wf/D/8P/w//D/8L/wf/A/7//wv/C/8P/xP/C/8L/wv/G/8X/xf/E/8T/xv/H/8j/yv/H
/8b/xv/I/8n/yf/K/83/yv/M/8z/zP/K/8r/yv/L/87/0v/T/9T/1P/X/9j/2v/c/9//
4P/h/+D/4f/h/+L/4//k/+P/4//k/+X/5//p/+b/5v/l/+P/5v/n/+n/6//q/+v/5v/k
/+X/5v/k/+L/4P/g/93/3f/a/9f/1v/U/9H/0v/S/9H/0P/Q/9D/0P/L/8v/y//K/8z/
zP/L/8j/yv/J/8f/xf/H/8f/x//G/8b/xv/I/8j/x//E/8L/wf/E/8X/x//I/8j/yP/I
/8j/x//H/8b/xP/E/8X/xf/H/8X/xP/E/8b/x//H/8j/yf/F/8P/wv/B/8L/xP/F/8j/
x//G/8X/xf/F/8P/w//D/8X/xf/E/8T/wP/E/8T/w//F/8b/xv/E/8P/wv/D/8D/v/++
/77/v/+//7z/vv/B/8D/vv+8/73/wf+//7//vf++/7z/vP+9/73/vf+8/7r/uv+7/7z/
u/+5/7n/vv/A/73/u/+5/7j/uf+5/7r/vP+7/7z/u/+5/7v/u/+7/7n/t/+2/7f/uP+4
/7j/uP+3/7T/tf+2/7f/uf+7/73/vv/A/8L/xP/G/8X/xP/G/8X/xv/G/8b/xv/I/8v/
zv/R/w==
         </WaveFormData>
      </LeadData>
      <LeadData>
         <LeadByteCountTotal>10000</LeadByteCountTotal>
         <LeadTimeOffset>0</LeadTimeOffset>
         <LeadSampleCountTotal>5000</LeadSampleCountTotal>
         <LeadAmplitudeUnitsPerBit>4.88</LeadAmplitudeUnitsPerBit>
         <LeadAmplitudeUnits>��V</LeadAmplitudeUnits>
         <LeadHighLimit>2147483647</LeadHighLimit>
         <LeadLowLimit>268435456</LeadLowLimit>
         <LeadID>V1</LeadID>
         <LeadOffsetFirstSample>0</LeadOffsetFirstSample>
         <FirstSampleBaseline>0</FirstSampleBaseline>
         <LeadSampleSize>2</LeadSampleSize>
         <LeadOff>FALSE</LeadOff>
         <BaselineSway>FALSE</BaselineSway>
         <ExcessiveACNoise>FALSE</ExcessiveACNoise>
         <MuscleNoise>FALSE</MuscleNoise>
         <LeadDataCRC32>3257522454</LeadDataCRC32>
         <WaveFormData>
AAAAAAAAAAACAAIAAgACAAAAAAAAAAAAAgACAAIAAgACAAIAAgACAAMABAAFAAYABAAE
AAQABAAEAAQABAAEAAQABAAEAAQAAwACAAEAAAABAAIAAwAEAAMAAgABAAAA/v/+//7/
/v8BAAIAAwAEAAIAAAD+//z///8AAAEAAgAAAAAAAAAAAP7//v/+//7/AQACAAMABAAC
AAAA/v/8////AAABAAIAAQAAAP///v/8//z//P/8//7//v/+//7//v/+//7//v8AAAAA
AAAAAP7//v/+//7/AAAAAAAAAAACAAQABgAHAAQAAwABAAAAAwAEAAUABgAFAAQAAwAC
AAYABgAGAAYACQAMAA0ADwAPAA8ADgANABEAEgATABUAFAATABAADwAPAA0ACAAFAAQA
AgABAP7/+f/1//P/8v/1//f/+f/6//v//P////////8BAAIABAAFAAYABgAFAAUABQAF
AAUABQAFAAUABQAHAAcABwAIAAYABgAGAAcACQAFAAcAAwD8//j/9v/y/+//8v/v/+T/
2v/L/5z/WP8j/wT/+/74/vr++v4C/wj/DP8S/x//L/9B/1r/cf+J/6H/s//F/9X/5f/0
//7/BAAKAAoADQAOAA8AEAAQABAAEQAWABgAFgAWABYAFgAWABgAGwAbABsAGwAdAB0A
HQAeABwAGgAYABYAGwAcABwAHAAbABoAGQAYABwAHQAeACAAIgAiACAAIgAgACAAIAAf
ACAAIQAjACQAJAAjACIAIQAiACQAJQAmACcAJwAnACcAKQAoACcAJwAqACsALAAtACoA
KgAqACoALAAuADAAMQA0ADYANwA3ADUANQA3ADgAOwA8AD4AQAA+AD4APwA/AEAAQABB
AEEAPwA/AD0APQA8ADsAOwA7AD0AOwA7ADsAOQA3ADYAMwAxADAALgAtACsAKQAnACUA
IAAfAB0AHAAcABoAGAAXABIADwAOAAsADAALAAoACQAKAAoACgALAAoACAAFAAQABwAH
AAYABgAFAAQAAwADAAMAAwADAAMABQAFAAQABAAEAAMAAgABAAMABQAFAAQABgAHAAgA
CAAIAAgACQAJAAsACwALAAsACAAHAAYABQAGAAgACQAJAAcABwAIAAkACwALAAsACwAP
AA8ADAAMAAsACQAIAAgACgALAAwADQAKAAoACgAJAAkACQAJAAoADAALAAsACgAIAAcA
BwAGAAcACAAJAAoACAAIAAgACQAHAAcABwAHAAgACAAIAAkACAAIAAQAAgAEAAcACQAL
AAYABQAEAAQABAAEAAQABAAGAAYABAAEAAAAAAD+//3/AQABAAMABAADAAIAAQAAAAIA
AgADAAMABAAFAAUABgAEAAMAAgABAAIAAwADAAQABAAAAP7/AAACAAMABAAFAAYAAwAC
AAAA//////7//v8AAAMABAAFAAYABgAGAAYACAAIAAgACAAKAAoACgALAAwACwALAAsA
DAAOAA4ADwAPAA4ACwAKAAkACQAEAAEA/v/7//n/9f/w/+//7v/u/+//8v/1//f/+f/4
//v/+//7////AAACAAMAAgACAAEAAQABAAEAAQABAAMAAwADAAMAAgABAAEAAAACAAIA
AwADAAEA///7//j/9v/w/+z/7f/s/+X/2v/W/8f/mP9Y/yX/Cv8D/wL/Av8E/wz/Ev8U
/xr/K/85/0f/YP95/4n/m/+x/8P/0//l//b/AAAEAAgACQALAAsACwANAA4ADwARABYA
GAAWABYAFQAUABMAFAAVABUAFQAVABUAFQAVABYAFgAWABYAFgAYABgAFwAWABYAFgAW
ABYAFwAXABcAGAAYABgAFgAYABsAHAAdAB0AHQAdAB4AHgAeAB0AHAAbABwAHgAfACAA
IQAhACEAIQAiACIAIgAjACYAJwAoACkAJgAmACYAJgAqACwALgAvAC8AMAAwAC8ALwAv
ADEAMgA2ADYANwA4ADgAOAA5ADkAPAA8AD0APQA9AD0AOwA7ADoAOQA5ADkAOQA3ADcA
NwA1ADMAMgAvAC8ALgAsACsAKwApACcAJQAgAB8AHQAcABwAGgAYABcAFAARABAADQAN
AA0ADQANAAoACAAGAAUABQAEAAIAAgAEAAUABQAGAAUABAADAAMAAQABAAEAAQACAAMA
AwAEAAUABQAFAAUABwAJAAkACAAFAAUABQAEAAYACAALAA0ADAALAAoACQAIAAcABgAF
AAgACgALAAsACgAJAAkACQAKAAsADAANAA4ADQAJAAgACAAHAAcACAALAAsACwALAAkA
CAAHAAUACAAJAAoADAALAAkACAAGAAUABQAGAAYACAAIAAgACAAFAAQAAwADAAQABQAG
AAcABwAGAAUABQAFAAYAAwACAAMABQAGAAcABAADAAIAAgADAAQABQAGAAUABAABAAAA
AAACAAIAAwAFAAMAAwACAP///v/9//z//f/+/wAAAQD//////v/+//n/+//9//3//v/+
//7//v/+//z//P/7//v//P/8//3/AAD///7//f/8//z//P/8//7//v/+//7/AAACAAIA
AwAEAAYABwAIAAoACAAGAAUAAwAGAAUABgAHAAUAAAD9//r/9v/1//L/7v/s/+z/7f/v
/+//7//u/+3/7//z//T/9f/3//j/+v/7//v/+v/4//f/+f/7//3////+//3//P/7//v/
+//8//z//P/8//3//f/5//X/9f/0//L/8P/w/+//6P/j/97/1P/N/8D/lv9Z/yb/Cf/8
/vb+9v7+/gz/Ev8U/x3/Lf87/0j/Wf9t/4X/m/+v/8P/1f/m//T/+v/+//7/AQACAAMA
BgAIAAoADQANAA4ACwAKAA0ADgAPABIAEwATABMAEwASABEAEAAQABMAFAAVABYAFQAU
ABIAEAASABIAEgASABMAEwATABQAEQAQAA0ADgARABQAFwAZABgAFwAXABYAGAAZABoA
GwAbABwAHAAcABwAGwAaABkAHgAeAB4AHwAeAB0AHAAbABsAHAAdAB4AIQAiACMAIwAh
ACIAIgAhACMAJQApACwAKwAqACoAKgAsACwALQAtAC4ALgAvAC8ALQAtACsAKwArACsA
LAAtACsAKQApACkAKAAnACcAJQAnACYAJAAjACEAHwAdABsAGwAbABoAGgAXABQAEQAP
AA8ADQANAAsACAAHAAYABQADAAIAAQABAAQABAADAAQABAADAAEAAAACAAIAAgADAAMA
AwADAAMAAQABAAAAAAAEAAUABgAHAAQABQAEAAIABAAFAAYABgAGAAYABwAHAAUABQAF
AAUACQALAA0ADwANAAwACgAHAAgACQALAA0ACwALAAsACwAMAAsABwAGAAkACQAKAAwA
CgAJAAgABwAIAAgACAAHAAcABwAHAAgABwAFAAQAAgAEAAUABwAIAAUABAADAAIAAgAC
AAIAAwAFAAUABQAFAAQAAgAAAP//AQAEAAMABAADAAMAAgABAAAAAQACAAQAAwACAAEA
AAD+//7//P/8//3/AAABAAMAAQD//////v8AAAAAAAAAAAEAAgAEAAUAAwABAP7//P/+
////AAABAAAA///9//z/AAAAAAAAAAACAP7/AAAAAAAAAAD+//7//f/9/wAAAAABAAQA
AQAAAP///v8AAAAAAAACAAEAAAD//wAAAwAEAAYACAAHAAcABwAIAAoACgALAAsADQAL
AAsACwAIAAIA/v/6//r/+f/2//L/7//u/+7/7//v//H/8v/z//f/+//8//3//P/8//3/
/f///wAAAAABAP///////////f/9//3//f8AAAEAAwAEAAEAAAAAAP//+////////v/+
//r/8P/p/+T/3//Y/9L/zf+w/3j/P/8e/w//Dv8Q/xL/HP8o/yz/Lv83/0H/Sf9Y/2//
hf+Z/6//w//T/+f/9P/6//z/AAACAAUABgAHAAkACgALAA0ADgAQAA4ADgARABIAEwAW
ABQAEwASABEAEwATABMAFAAVABYAFwAYABcAFgAUABIAEwAUABUAFgAWABUAFAAUABUA
FgAVABgAGAAYABgAFwAXABcAGAAYABkAGQAZABkAFwAYABgAGAAbABsAGwAbAB8AIAAh
ACMAIAAfAB4AHQAfACAAIQAiACEAIgAjACMAJQAoACoAKwArACsALQAuAC8ALgAuAC4A
MQAyADQANQAzADIAMgAxADMAMwAxADEAMgAxADEAMQAwAC0ALAArAC0ALQAuAC0ALAAq
ACcAJQAjACEAHwAdABoAGQAXABYAFgAUABIAEQARAA8ADwANAAoACQAIAAcACQAIAAcA
BwAJAAgABgAGAAUABQAEAAQABgAGAAYABwAFAAUABQAFAAUABQAEAAQABwAHAAcABwAG
AAcABgAEAAUABwAJAAoABwAGAAYABQAGAAcACAAJAAkACQAJAAkACAAIAAcABQAHAAkA
DAAPAA0ACwAJAAcACgALAAkACgAKAAkACQAKAAgABwAGAAUABQAGAAcABwAGAAUABAAE
AAYABQAFAAQABQAFAAYABgADAAIAAQAAAAAAAgAEAAcABAADAAIAAQADAAIAAQABAAIA
BAACAAIAAgADAAMAAwABAAEAAQACAAIAAgACAAIAAwAEAAMABAADAAQAAwADAAEA////
//7///8AAAEAAgAAAAAAAQABAPv///8CAAIABAABAAAA///+//7//v/9//3/AAAAAAEA
BAACAAAA/v/8////AAABAAQAAQAAAP//AAADAAQABgAIAAwADQAOABAADQAMAAwACwAM
AAsADAANAAoABAAAAPz/+P/3//T/8P/w//D/8f/z//L/8//z//P/9f/5//r/+//8//z/
/f/9//z//P/7//v//P/9//7////8//v/+v/5//v//f8AAAIA///+//7//f/7//v/+f/4
//j/9v/y/+3/5P/d/9T/zv/L/7b/hP9N/yb/Ef8I/wb/CP8M/xj/HP8g/yn/M/9B/1L/
Zf95/5H/pf+5/8v/3f/s//T/9v/2//n//f///wEABAAGAAgACwALAAwACQAIAAoACgAK
AAwACwALAAsACwANAA0ADQAOABAAEAAQABAAEQAQAA4ADAAPABAAEQASABEAEQARABIA
FAAUABIAFAATABQAFQAVABIAEQARABAAFQAXABkAGwAYABgAFwAWABkAGQAZABkAGgAa
ABoAGwAZABkAGQAZABsAHgAhACQAIgAiACIAIQAkACYAJwAnACkAKQArACwALAAqACkA
KAArACwALgAvAC8ALgAuAC0AKwArACkAKQApACkAKgArACkAJwAnACcAJgAlACUAIwAj
ACIAIAAfAB0AGwAZABcAFQAVABQAFAAPAAwACQAHAAgABwAIAAcACAAHAAYABQADAAIA
AQABAAMAAgAAAAAA/v/9//v/+v/9//7///8BAP///////////f/9//z//P/+////AAAB
AAAAAQAAAP7/AQADAAUABgAFAAQABAADAAEAAQABAAEAAgADAAQABQACAAIAAQD//wAA
AQADAAUAAwADAAMAAwAFAAUAAgACAAQAAwADAAQAAwADAAMAAwADAAQABQAFAAIAAQAA
AAAAAQABAAIAAgADAAMABAAEAAIAAgACAAIAAgACAAIAAwABAAEAAQABAAMAAgABAAEA
BAAGAAQABAADAAMAAgABAAIAAwAEAAYABQAEAAMAAgACAAIAAAAAAAEABAAFAAcABgAD
AAIAAAABAAIAAwAEAAIAAgADAAMAAQABAAAAAAADAAMAAwADAAIAAQD///7/BgAEAAQA
BAAEAAQAAwACAAAA//8AAAAAAQAEAAIAAgACAAIAAAAAAAAAAgAEAAQABAAGAAcABgAG
AAYACgALAAwADgAMAAoACQAHAAkABwAHAAcACAAEAAIAAAD8//v/+P/0//P/8v/y//P/
8//z//L/8f/0//f/9//3//r//P///wEAAAAAAP////8BAAEAAQABAP///////////f/9
//7//v///wAAAgADAAUAAwD9//j/9v/6//r/9//y/+v/4P/U/83/yP+s/3X/QP8l/xr/
FP8S/xT/Hv8o/yz/L/85/0n/Uv9d/3H/hf+X/6n/v//T/+b/9P/+/wAAAQADAAMAAwAH
AAoADQARABMAFAARABAADgAOAA4AEAASABMAFAAVABQAEwASABIAEwAUABUAFgAWABYA
FQAUABQAFAAUABQAFgAXABgAGgAZABgAFQAWABkAGgAbABsAGQAZABoAGgAZABkAGQAZ
ABoAHAAdAB4AHgAdABwAGwAfACAAIQAjACIAIQAgAB8AHwAgACEAIgAlACYAJwAnACYA
JgAlACMAJgAnACoALAAwADAAMQAyADAAMAAxADEAMgAyADMAMwAzADMAMQAxADEAMQAy
ADMANQAzADMAMwAyADEAMQAvADEAMAAuAC0AKQAnACUAIwAhACEAIAAgABwAGgAYABcA
EwARABEADwAPAA8ADwAPAAwACgAIAAcACgAKAAkACgAKAAkABwAGAAcACAAJAAsACwAL
AAsACwAJAAkACAAIAAwADQAOAA8ADAANAAwACgAKAAsADAAMAA0ADgAQABEADQALAAkA
BwALAA0ADwARABAAEAAPAA0ACwALAAwADQAPAA8ADwAPAA8ADQAIAAYACQAJAAoADAAN
AA0ADQANAAoACgAKAAkACgALAAwADgALAAkACAAGAAgACQALAAwACQAIAAcABgAEAAQA
BAAFAAYABwAIAAkABgAEAAIAAQADAAYABQAGAAYABwAHAAcAAwADAAMABAAGAAYABgAG
AAQABAACAAIABAAGAAYABwAFAAMAAwACAAQABAAEAAQABAAEAAUABQABAP//AAACAAQA
BgAGAAYABgADAAIAAAD//////v/+/wAAAgACAAIAAgACAAIAAgAEAAcACAAJAAwACgAI
AAcABgAKAAsADAAOAA4ADgAPAA8ADgALAAoACQAJAAQAAQD+//n/9//z/+7/7f/u//D/
8//1//f/+P/5//n/+//6//n//f/+/wAAAQD///7//P/7//z//f/+////AQABAAEAAQD+
//3//f/8////AAACAAMA///9//n/+P/2//j/9P/v/+z/5//a/9D/x/+s/3b/Qf8m/xv/
Gv8a/xr/IP8m/yb/Kv85/0f/U/9m/3n/i/+Z/6v/vf/R/+f/+v8GAAoACgAKAAsACgAJ
AAwADgAQABMAFAAWABQAFAATABIAEQASABQAFQAWABcAFgAVABQAFAAVABYAFwAYABoA
GgAZABgAFQAUABMAEgAUABUAFgAYABYAFgAUABYAFwAYABkAGQAZABkAGgAaABoAGQAY
ABcAGAAaABsAHAAbABsAGwAbABwAHAAcAB0AHwAfAB8AHwAdAB4AHwAgACIAJAAmACcA
JwAoACgAJwAoACkALAAuADAAMAAxADIAMQAwADAALwAyADIAMwAzADEAMQAvAC8AMAAv
AC8ALwAvAC0ALQAtACoAKQApACcAKAAoACcAJwAjAB8AGwAXABcAFwAWABYAFAASABAA
DwAMAAkACAAFAAcABwAHAAcABQACAP///f8AAAAA//8AAAEAAQAAAAAA/v/+//7///8B
AAEAAQABAAAA///9//z//////////////wEAAQAAAAAAAQACAAIABAAEAAUABQADAAMA
AwADAAMAAwADAAMAAwAEAAQAAwADAAMABAAFAAcABwAHAAcABwAFAAAA/v8AAAEAAwAG
AAUABQAFAAUAAwACAAEA//8AAAEAAgAEAAMAAQAAAP7//f/9//7//v///wAAAQACAP//
/v/9//3/AAABAAIAAwAAAP7//P/7//3/AAD//wAA//////7//f/7//v/+//8//3//v//
/wAA///+//v/+v/6//z//P/9/////f/9//z/+v/6//r/+v/7//z//v////3/+v/6//r/
+v/6//z//P/7//v/+//6//r//P/8//z//P/8//z//P/8//7//P/8//z//v8BAAIABAAG
AAYABQAEAAQABgAGAAcABwAHAAUABQAFAAMA/v/7//j/9//3//X/8v/s/+r/6f/p/+3/
7//w//H/9P/3//f/9//5//r//P/9/wAAAAD//////P/7//r/+f/5//n/+f/5//v/+//8
//z//P/8//3//f/9//v/+f/2//L/7P/q/+n/5v/l/97/0v/J/7D/eP87/xL///74/vb+
+v4C/wr/DP8O/xX/I/8x/0b/Y/+B/5X/p/+3/8n/1//m//D/+P/8////AwAFAAcABwAG
AAUABQALAA4ADQAOAA4ADgAOABAADgANAAwACwAPABEAEwAWABQAEgAQAA4AEwAUABQA
FAAUABQAFAAUABQAEwASABIAFQAWABUAGAAXABYAFQATABQAFQAXABgAGQAZABkAGQAX
ABgAGAAYABoAGwAcAB0AHQAcABsAGwAdAB0AHQAdAB0AHgAfACAAHwAgACEAIQAlACgA
KgArACgAJwAoACgALQAuADAAMgAwADAAMQAxADAAMAAxADEAMwAzADEAMQAvAC0ALAAr
AC0AKwArACsAKgApACkAJwAlACQAIgAhACIAIQAgAB8AGgAZABcAFgAUABIAEAAPAA0A
CwALAAkABgAFAAQAAwAGAAYABgAHAAUAAgD+//z///////7//v///wAAAQADAAIAAQAA
AP//AAABAAEAAgABAP///f/7//3/AQADAAQAAgADAAQABAACAAIAAwADAAYABwAIAAkA
BwAHAAcABwAHAAgACAAHAAcABwAIAAkACAAHAAYABQAKAAsACQAKAAkABwAGAAYACQAJ
AAkACQAIAAgACAAHAAUABQAFAAYACAAHAAcABgADAAMABAAEAAYABgAGAAYABAAEAAQA
BQADAAMAAwADAAUABgAHAAkACAAIAAQAAgACAAMAAwADAAIAAwAEAAYAAwACAAEAAAAC
AAQABAAGAAUABgAFAAUABwAFAAUABAACAAIAAgACAAAAAAABAAIAAwAEAAQABAADAAMA
AgAAAP//AAADAAQABQAGAAQAAgAAAAAAAQACAAMABgAIAAgACQAKAAkACQAJAAoADQAO
ABAAEQAOAAsACgAJAAgABAACAAAA/P/7//j/9P/w/+7/7f/t//L/9f/3//n/+f/7//r/
+f/9//7/AAABAAAAAAD///////////////8AAAEAAgADAAAA//////7///8AAAIAAwAD
AAEA/f/4//b/9P/w/+v/6v/r/+L/1v/N/77/lP9Z/yj/Ef8Q/xT/FP8W/xz/Hv8c/yP/
M/9B/1D/Zf95/43/of+z/8P/1f/m//T//v8AAAAAAwAEAAUABQAGAAcACQAPABIAEQAS
AA8ADgANAA4AEQARABEAEQATABMAEwAUABMAEgARABAAEwAUABQAFAAUABQAFAAUABMA
EwATABQAFgAWABQAFgAVABYAFwAXABkAGQAaABoAGgAZABgAFwAZABoAGgAaABsAGwAb
ABsAHQAcABsAGwAdAB8AIQAjACAAIAAgACAAIQAiACMAIwAmACgAKQApACcAJwApACoA
LgAuAC8AMAAtACwALAArAC4AMAAzADUANQA1ADMAMwAxAC8ALgAtADAALwAwADEALwAt
ACwAKQArACoAKAAnACMAIQAfAB0AGQAXABQAEgARABAADwAPAAsACQAJAAcABwAHAAcA
BwAHAAYABQAFAAQAAgD///7/AAABAAEAAgABAAAA/////wEAAQABAAEAAwADAAIAAgAB
AAEAAQABAAMABQAFAAQAAgADAAQABAAEAAQABQAFAAYABwAIAAkACAAHAAYABQAHAAgA
CAAHAAYABQAFAAUABwAHAAcABwAJAAkABgAGAAgABwAHAAgACwALAAsACwAIAAYABAAB
AAMABQAHAAoACgAJAAkACAAFAAUABgAGAAYABgAGAAYABAAEAAQABQAHAAcABwAHAAcA
BgAFAAUABAAGAAQABAAFAAcACAAJAAYABQAEAAQABAAEAAQABAAIAAgABAACAAIAAwAE
AAUABgAIAAgABwAHAAUAAgAAAAAAAgAEAAYACAAFAAQAAwAEAAYABgAGAAgACgAKAAsA
DAALAAsACwAMAA4ADgAPAA8ADQALAAsACwALAAYAAwAAAAAA///8//j/9P/y//H/8f/2
//n/+//9//3////+//3///8AAAIAAwAGAAYABQAFAAQAAwACAAEAAgADAAQABQADAAMA
BAAEAAIAAgADAAMABwADAP3/+v/6//b/7v/n/+r/7//m/9j/0f+6/4L/Q/8a/wn/BP8E
/wT/CP8Q/xT/Ev8b/yn/N/9O/2f/gf+X/6n/uf/J/93/7P/6/wQACAAIAAsADAANAAwA
DAAMAA0AEQAUABMAFAASABIAEgAUABUAFQAVABUAFwAXABcAGAAXABYAFQAUABgAGAAX
ABYAFAAUABQAFAAXABcAFwAYABkAGgAZABwAGwAaABkAFwAaABsAHQAeAB0AHQAdAB0A
HQAeAB4AHgAfAB8AHwAfACEAIAAfAB8AIQAjACUAJwAlACYAJwAoACkAKgArACsALAAu
AC8ALwAuAC0ALgAuADMANAA2ADgANgA2ADcANwA4ADgAOQA5ADkAOQA3ADcANQAzADIA
MQAyADEAMgAzADEALwAuACsAKwAqACgAJwAnACUAIwAhABwAGwAZABgAFwAWABUAFQAQ
AA0ADAAJAAgABwAGAAUABgAGAAYABwAFAAQAAgACAAQABQAFAAYABQAEAAMAAwADAAMA
AwADAAQABQAFAAYABAADAAIAAQAEAAcACAAIAAYABwAIAAgABwAGAAYABQAIAAkACgAL
AAoACQAIAAcACgAMAA0ADQALAAsADAANAAsACwALAAsADgAPAA0ADgAMAAsACwAMAA4A
DwAQABEADwAOAA0ACwANAA0ADQAOAAwACwALAAoABwAHAAgACAAJAAoACwAMAAgACAAI
AAkACQAJAAkACQALAAoACQAJAAkACgAHAAYACQALAAwADQAKAAkACAAIAAoACgAKAAoA
DgAKAAoABgAEAAQABAAEAAcACAAIAAkACAAGAAUABgAEAAQABAAEAAcACAAJAAwACwAK
AAkACgAOAA4ADwAQABAADwAOAA4AEAAQABEAEQASABEAEgATAA4ACAAEAAAA//////3/
+v/1//T/9P/1//n/+//8//3//v8BAAEAAQACAAIAAwADAAcACAAIAAkABwAHAAcABwAH
AAcABwAHAAgACQALAAwACgAKAAsACwANAA0ACQACAP7/+v/0//H/7v/t/+b/4P/Z/8D/
iv9N/yD/C/8G/wL/Bv8M/xT/Fv8a/yP/Mf9B/1D/Z/+D/5v/sf/F/9P/5f/4/wIABAAI
AAsADwARABMAFAAUABQAFQAbAB4AHQAeAB4AHgAeACAAHgAdABwAGwAeAB8AIAAiAB8A
HgAdABwAHwAgACAAIAAiACIAIgAiACIAIQAgACAAIQAiACEAJAAkACQAJAAjACUAJQAm
ACYAJwAnACcAJwAnACgAKAAoACkAKQApACkALAAsACwALQAtAC0ALQAtAC8AMAAxADIA
MQAyADMAMwA2ADgAOQA5ADcANwA5ADoAPgA+AD8AQABAAEAAQQBBAEIAQgBDAEMARABF
AEQARQBBAD8APgA9AD4APQA+AD8APgA9AD0AOwA5ADgANgA1ADMAMQAvAC0AKAAnACUA
JAAiACAAHgAdABsAGQAZABcAFQATABEADwASABIAEgATABAADgALAAoADAANAA0ADgAQ
ABAAEAARAA8ADwAPAA8AEQARABAAEAAPAA8ADwAPAA0ADwAPAA4ADwARABMAFAARABAA
EAAPABAAEQASABMAEQARABEAEQAUABYAFwAXABUAFQAWABcAFgAVABQAEwAWABcAFQAW
ABYAFQAVABYAFgAVABQAEwAVABYAFwAXABQAEwASABIAEwATABQAFAATABMAFAAUABIA
EgASABIAEQASABMAFQAUABMAEgARABIAEgASABMAEwAUABEAEAASABMAEwATABIAEwAU
ABYAEwASABEAEAAQABQAFAAUABQAFAATABIAEAAPABIAEgATABYAFQAUABMAEgAUABQA
FAAWABgAGAAYABoAGwAaABoAGgAeAB8AIAAiAB8AHgAeAB0AHgAdAB4AHwAdABgAFQAS
AA4ACwAGAAAAAQACAAQABwAHAAkACgALAAsADQAMAAsADgAQABMAFQAUABQAEwATABQA
FQAWABcAFgAVABQAEwAVABUAFgAWABYAFgAXABcADwAPABEADgAMAAwACAADAP7/+f/s
/97/2f/M/6b/Z/84/yP/Gv8W/xT/GP8a/x7/Jv8z/0H/T/9i/3f/i/+h/7X/y//f//P/
BAAQABQAEgAUABcAGAAZAB4AIAAiACUAJgAoACYAJgAoACgAKAAqACkAKQApACkAJwAn
ACcAKAArACwALQAuAC0ALAAqACgAKQAqACsALAAtAC0ALQAuACsAKgAnACgALQAwADMA
NQAzADMANAA0ADUANQA1ADUANQA2ADYANgA1ADUANQA1ADoAOgA6ADsAOgA5ADgANwA4
ADoAPAA+AEEAQgBDAEMAQwBEAEQAQwBFAEcASwBOAE0ATABMAEwATgBOAE8ATwBQAFAA
UQBRAE8ATwBNAE0ATQBNAE4ATwBMAEkASABHAEYARQBFAEMARQBEAEIAQQA8ADkANgAz
ADMAMwAyADIALQAqACcAJQAlACMAIwAhACAAHwAeAB0AGwAaABkAGQAcABwAGwAcABoA
GQAXABYAFgAWABYAFwAZABkAGQAZABgAFwAVABQAGAAZABoAGwAZABsAGwAaABwAHQAe
AB4AHgAeAB8AHwAeAB0AHAAbABwAHQAeAB8AHgAeAB0AGwAdAB0AHgAfACEAIQAhACEA
IgAhAB0AHAAfAB8AIAAiACAAHwAeAB0AHQAeAB8AHwAfAB8AHwAgAB8AHQAcABoAGgAb
AB0AHgAcABwAHAAcABwAHAAcAB0AHwAfAB8AHwAeABwAGgAZABwAHgAcABwAGwAbABoA
GQAaABsAHAAeABwAHAAcABwAHAAcABoAGgAcAB4AHgAfAB4AGwAaABgAGgAaABoAGgAc
ABwAHQAdABwAGwAZABgAHAAdAB4AHwAhACEAIAAgACQAJAAkACQAJgAnACcAJwAkACIA
JAAlAA==
         </WaveFormData>
      </LeadData>
      <LeadData>
         <LeadByteCountTotal>10000</LeadByteCountTotal>
         <LeadTimeOffset>0</LeadTimeOffset>
         <LeadSampleCountTotal>5000</LeadSampleCountTotal>
         <LeadAmplitudeUnitsPerBit>4.88</LeadAmplitudeUnitsPerBit>
         <LeadAmplitudeUnits>��V</LeadAmplitudeUnits>
         <LeadHighLimit>2147483647</LeadHighLimit>
         <LeadLowLimit>268435456</LeadLowLimit>
         <LeadID>V2</LeadID>
         <LeadOffsetFirstSample>0</LeadOffsetFirstSample>
         <FirstSampleBaseline>0</FirstSampleBaseline>
         <LeadSampleSize>2</LeadSampleSize>
         <LeadOff>FALSE</LeadOff>
         <BaselineSway>FALSE</BaselineSway>
         <ExcessiveACNoise>FALSE</ExcessiveACNoise>
         <MuscleNoise>FALSE</MuscleNoise>
         <LeadDataCRC32>1393187475</LeadDataCRC32>
         <WaveFormData>
8v/y//L/8v/z//T/9f/2//b/9v/2//b/9//4//n/+v/8//z//P/8//3//v///wAA/v/+
//7//v8AAAAAAAAAAAIAAgACAAIAAAD+//z/+v/8//z//P/8//v/+v/5//j/9//2//X/
9P/1//b/9//4//f/9v/1//T/9v/2//b/9v/1//T/8//y//L/8v/y//L/9P/0//T/9P/z
//L/8f/w//L/8v/y//L/8f/w/+//7v/u/+7/7v/u/+7/7v/u/+7/7v/u/+7/7v/u/+7/
7v/u/+z/7P/s/+z/7P/s/+z/7P/t/+7/7//u/+v/6//q/+n/7P/t/+z/7f/r/+v/6//r
/+z/7P/t/+7/8v/z//T/9P/z//P/8//z//X/9v/3//j/+P/4//r/+v/5//b/8//w//D/
8f/x//L/7//t/+n/5v/l/+n/7f/v//D/8v/y//L/8f/x//D/7f/t/+z/6//p/+f/5v/m
/+b/5v/m/+b/5v/o/+n/6f/p/+j/6P/n/+b/6v/q/+3/8v/1//f/AAAPACEALwAxACIA
IQAwAC8AFQD8/+H/xf+w/5X/b/9B/w3/0P6a/pf+v/7j/v7+If9I/2L/ev+R/6X/vP/T
/9//5P/p/+3/7v/w//L/9P/0//b/9v/6//r/+v/6//r/+//8//z//P/8//z//P/9//7/
//8AAAAA////////AwAFAAcACAAHAAcACAAJAAwACgAKAAsADAAOAA8AEgARABAAEQAR
ABMAFAAVABcAGAAZABgAGAAaAB4AHwAhACIAJAAmACcAKAAqACsALQAyADYAOgA9ADwA
PwBAAEEARQBJAE4AUQBWAFkAXABgAGIAZQBrAG4AdAB4AHwAggCBAIQAhgCIAIsAjQCO
AI4AjACMAIwAiwCNAI0AiwCKAIcAgwCBAH8AewB2AHEAbQBpAGUAYQBbAFQATgBIAEMA
PQA4ADIALQAnACEAHQAYABIADgAJAAQAAgAAAP7//P/8//r/+P/2//X/8f/u/+3/7//u
/+3/7P/p/+n/6v/q/+z/6//r/+v/6f/o/+j/6P/n/+j/6P/o/+r/6v/r/+v/7f/u/+7/
8P/u/+//8P/w//H/8v/z//P/8f/x//L/8//0//b/+P/5//j/+P/4//j/+P/4//j/+P/6
//v//P/9//r/+v/5//j/+//7//v/+//5//j/+P/4//j/9//2//X/9//3//f/9//0//X/
9v/z//T/9P/1//b/8//y//L/8f/x//H/8P/w//H/8v/y//P/8f/w/+//7v/w//D/8P/v
/+3/7f/t/+3/7v/u/+7/7f/t/+3/7P/s/+z/6//q/+n/6v/q/+r/6f/n/+b/5v/n/+j/
6P/n/+f/5//o/+n/6v/p/+j/5//n/+f/5//n/+f/6P/k/+X/5P/k/+b/5v/m/+b/5v/m
/+T/5P/j/+P/4//l/+f/5f/l/+X/5f/l/+X/5v/m/+f/6P/q/+v/7P/s/+3/7f/t/+3/
7v/w//D/8P/y//D/8v/y//L/8P/u/+z/6//r/+r/6v/o/+f/5P/i/+D/5f/o/+n/7P/s
/+z/7P/t/+v/6v/n/+f/6P/n/+X/4//i/+L/4v/i/+P/5P/l/+b/5v/l/+T/4//m/+b/
5v/m/+b/5//q/+//8//6/w0AIQAtACcAGAAbACwAJwALAOz/z/+3/6b/i/9j/zP//f7A
/pT+n/7J/uP+/v4h/0L/Wv92/4//p//C/9f/4f/m/+n/6//s/+7/8P/x//L/9f/2//v/
/P/9//7//f/9//3//P/6//r/+v/6//v//P/9//7/AAABAAMABQAGAAcACAAIAAYABwAJ
AAsADgAMAAwADQANAA4ADgAQABIAEgAUABUAGAAYABgAGQAaABsAGgAaAB0AIAAgACEA
IgAkACYAJwAqACwALQAvADQANgA4ADkAOgA/AEIARQBKAE0AUQBTAFYAWQBcAGAAZABn
AG0AcAB1AHgAewCAAH8AggCEAIYAiQCLAIwAjACMAIwAjACLAI0AjQCLAIoAhwCDAIEA
fwB6AHYAcgBvAGsAZwBjAF0AWABSAEwARwA/ADoANAAvACwAJwAkACAAGgAWABEADAAI
AAYABAACAP///P/5//b/+P/1//P/8//1//T/8//y/+//7//w//D/8P/v/+//7//v/+7/
7v/u/+//8P/w//D/8f/y//T/9f/y//L/8f/y//P/9f/3//j/9//4//n/+f/4//f/9//3
//r//P/+/////v/+//7//v8AAAAAAAAAAAAA///+//3/+//8//z//P/9//3//f/9//z/
+v/5//j/+//7//v/+//6//n/+P/3//X/9//5//f/9//2//b/9v/0//T/9f/1//f/9//2
//b/9P/0//P/8//y//L/8v/y//T/9P/0//P/8v/x//D/7//v//D/8f/x//D/7//t/+z/
7f/t/+3/7f/u/+7/7v/t/+z/6v/p/+n/6//s/+z/7f/q/+r/6v/q/+b/6P/q/+3/7v/t
/+z/6//q/+r/6v/o/+j/6//r/+v/7f/s/+n/6P/n/+j/6f/q/+z/7P/t/+7/8P/x//L/
8v/z//P/8//z//T/8//y//H/8v/z//b/9//4//b/9P/y//H/8f/w//D/7v/v/+z/6v/o
/+n/6v/p/+r/7//w//H/8//1//T/8f/x/+//7f/q/+f/5//o/+n/6v/q/+r/6v/q/+v/
6//r/+v/7P/s/+z/7P/o/+X/6P/v//X/+v8FABUAIwApACgAGwAgADEALwAQAOv/y/+y
/5v/ff9V/yn/+v68/pP+o/7L/ub+/f4i/0b/ZP9//5v/sv/J/9v/5v/p/+v/7P/u//D/
9P/2//r//P/8//z//P/8//7///8AAAAAAAAAAAAAAAAAAAAAAAAAAAMAAwAEAAUABAAF
AAYABgAIAAkACwANABAADgAOAA8ADQAOAA4AEAATABQAFwAZABkAGAAXABcAGgAdAB4A
IAAfACIAIgAjACIAJAAmACcAKgAsAC0ALwAwADIANAA1ADYAOwA+AEEARABHAEsATQBP
AFEAUwBWAF0AYQBoAGwAbgBwAHIAdgB5AHwAfgCAAIMAhQCGAIYAhgCGAIYAhQCHAIcA
hQCEAIIAfQB6AHcAdgByAG4AawBpAGUAYQBbAFYAUABKAEUAQAA8ADcAMwAsACUAIAAa
ABYAFAARAA4ACAAGAAQAAgD///z/+f/2//f/9f/0//X/8//y//H/8P/v/+//8P/w//D/
7//v/+//7f/s/+z/7P/v//D/8P/w/+7/7v/v/+//8f/y//L/9P/0//X/9v/2//b/9v/2
//X/9//5//z////+//7//v/9//3//v///wAA/v/+//7//v8BAAEAAQABAAIABAAFAAYA
BAABAP7/+//8//z//f/+//z/+//6//n/+f/5//n/+f/4//v//v/9//r/+P/3//b/9v/2
//f/9//3//f/9v/2//X/9P/y//H/8f/y//P/9P/x//D/7//t//D/8f/y//P/8f/w/+//
7f/t/+3/7P/s/+//7//v/+//7P/s/+z/6//s/+z/7f/v/+7/7v/t/+3/6v/q/+r/6v/s
/+z/7P/t/+z/6//q/+n/6f/q/+z/7v/s/+j/6v/q/+r/6v/o/+j/5v/m/+n/6f/p/+v/
6//p/+n/6f/r/+v/6//s/+v/6//r/+z/7//w//D/8f/x//H/8f/y//L/8v/y//T/9v/4
//j/+P/1//L/7//t/+//7v/u/+z/6f/m/+T/4v/l/+j/6f/s/+//8P/x//P/8P/u/+r/
6f/p/+n/6P/n/+b/5v/m/+b/5v/m/+b/5v/o/+n/6v/r/+n/6P/n/+b/5v/r//D/8//3
//z/BQARAB8AIwAYABUALAAxABMA7P/H/6f/lP9//1n/K/8B/8j+mP6b/sH+2/7w/g//
Nv9U/3D/i/+n/8L/1//h/+T/5//s/+7/8f/0//f/+P/7//z//v/+//7//v8AAAEAAgAC
AAEAAAD///7///8AAAEAAgAEAAUABwAJAAkACQAJAAgACwANABAAEwAUABAADgANAA4A
EAARABQAEwASABMAEwAUABQAFAAVABkAGwAbABwAHAAeAB0AHQAfACIAJQAnACoALAAt
AC8AMAAyADQANQA3AD0AQQBFAEYASQBNAE8AVABXAFoAXgBhAGMAaABqAG8AcgB1AHoA
fQCAAIIAhACEAIUAhQCEAIUAhgCHAIcAhQCFAIMAggB/AHsAeQB3AHUAcgBvAG0AaABj
AF4AVwBUAE4ASABDAD0AOAAyAC0AKQAjAB8AGgAVABIADgAKAAYABAACAAAA/v/8//r/
+P/5//f/9v/3//T/8v/w/+7/7//v//D/8P/w/+//7//v//H/8P/w//D/7//w//D/8P/w
//D/8f/x//P/9P/0//b/9f/1//X/9P/3//j/+f/5//v/+//8//3/+//8//3//f///wAA
AQACAAAAAAAAAAAAAwADAAMAAwADAAQABAAEAAIAAQAAAP//AQAAAAAAAAD///3/+//5
//n/+f/5//n/9//5//v/+f/2//T/8//y//L/9P/3//n/+P/3//X/9P/2//b/9f/1//L/
8v/y//L/8v/y//L/8f/z//P/8//z//D/8P/w/+//7//v/+7/7v/v/+//7//v/+7/7v/u
/+3/7//u/+7/7//v/+7/7P/r/+j/7P/w//D/8P/v/+7/7f/s/+7/7v/s/+z/7//v/+//
8f/u/+v/6v/p/+r/6//s/+7/7P/t/+7/8P/z//T/9P/1//X/9f/1//b/9P/0//T/9v/3
//r/+//8//j/9v/0//P/8//y//L/8P/v/+z/6v/o/+r/7P/s/+7/8f/y//P/9f/z//L/
7//v/+z/6//p/+f/5//o/+n/6v/p/+j/5//m/+j/6f/q/+v/6v/q/+r/6v/o/+n/7P/x
//f/+v8FABMAHwAlABwAFQAmADMAIQAAANv/tf+c/4n/af87/w//2v6k/pP+r/7V/u7+
C/8u/1D/bP+H/6P/vP/R/+H/5P/j/+r/7P/v//L/9//4//v//P/7//r/+f/4//r/+//8
//z//v/+//7//v/9//7///8AAAEAAQACAAMAAgADAAQABAAHAAkADAAPABAADgAOAA8A
DwAQABAAEgASABIAFAAVABUAFAATABMAFwAbAB0AIAAgACIAIQAhACAAIgAkACUAKgAs
AC0ALwAxADIAMwAzADYAPQBCAEcASABJAEsASwBPAFMAVwBcAGAAYwBpAGwAbQBwAHMA
eAB6AH4AgQCEAIQAhQCFAIQAhACEAIQAgwCDAIMAgQCAAH8AewB5AHcAdABwAGwAaQBj
AF8AWwBVAFAASgBEAD8AOgA2ADEALQAoACEAHAAWABIAEAANAAoABAACAAAA/v/8//r/
+P/2//j/9f/z//P/8v/w/+7/7P/u/+//8f/y//D/7//v/+//7f/s/+z/7P/v//D/8P/w
/+//7v/u/+3/7v/w//H/9P/0//X/9v/2//f/+P/5//n/+f/5//r/+//5//r/+//7//z/
/v8AAAIAAgACAAIAAgADAAMAAwADAAEAAgACAAIAAAD///7//f/+//7///8AAP7//f/8
//v//P/9//7////7//3////9//n/+P/4//j/9//4//r/+//5//n/+P/4//j/+P/3//f/
+P/4//j/+P/3//b/9f/z//X/9f/1//X/9P/0//T/8//x//H/8P/w//P/8//z//P/8P/w
//D/7//x//D/8P/x//D/8P/v/+//8P/w//D/8P/w//D/8P/x//D/7//u/+3/8v/w/+7/
7v/u/+7/7v/u/+z/7P/v/+//7//x//D/7f/s/+v/7f/t/+3/7v/u/+//8P/y//H/8v/y
//P/9P/1//b/+P/3//b/9f/2//b/+P/4//j/9//2//X/9f/z//L/8v/w//D/7v/t/+z/
7f/u/+3/7v/w//D/8P/x//T/9P/y//P/8P/v/+3/6//q/+r/6v/q/+r/6v/q/+r/6v/p
/+j/5//q/+r/6v/q/+7/7f/s/+v/8f/4/wMADwAdACcAJgAXABYAKwAxABIA6//J/67/
lf95/1X/Kf/8/sb+l/6d/sn+5v71/hT/OP9S/2v/i/+o/8H/1//i/+f/6//s/+7/8P/2
//j//P/+//7//v/+//7/AAABAAIAAgACAAIAAgACAAEAAgADAAQABQAFAAYABwAIAAkA
CgAKAAoACwANAA8AFAASABIAEwARABIAEgAUABYAFgAYABkAGAAYABgAGQAaABsAGgAa
ABwAIAAhACMAJAAmACgAKQAuADAAMQAzADQANgA4ADkAOgA/AEIARQBIAEsATwBRAFMA
VQBXAFoAYQBlAGwAcABxAHQAdwB8AH8AggCEAIYAiQCLAIwAjACOAI4AjgCNAIsAiwCJ
AIgAigCHAIYAhQCCAH4AegB3AHMAbwBrAGUAYABaAFQATwBKAEYAQQA9ADYALwAqACQA
HwAcABgAFAASABAADgAMAAcABAABAP7////9//z//f/7//r/+f/4//n/+f/6//r/+P/3
//f/9//3//b/9v/2//n/+v/6//r/+f/4//j/9//5//r/+v/8//z//f/+//7//v/+//7/
/f8AAAEAAwAFAAMABAAFAAUAAwAEAAUABgAIAAgACAAIAAgABwAGAAUABwAIAAgACAAI
AAcABgAFAAUABAAEAAQABgAFAAQAAwACAAEAAAD/////AQADAAEA///+//7//v/+//7/
///////////+//7/+//6//j/9//5//r/+//8//r/+v/6//n/9//3//f/9//5//r/+//7
//r/+f/3//b/+P/5//r/+//5//j/9//1//f/9v/2//f/+P/4//f/9//0//T/9P/2//b/
9v/2//b/9v/0//T/8v/y//P/8//z//X/9//1//X/9f/z//P/8//0//f/+f/7//7//f/8
//r/+f/8//3//v8AAAAAAAAAAAIAAAACAAIAAgACAAAA/v/9//r/+P/3//T/9P/y//H/
8P/1//j/+f/8//3//P/7//v//P/8//r/+//4//f/9f/z//T/9P/0//T/9P/0//T/9P/z
//P/8//z//X/9v/3//j/+P/3//z/AQAFAAwAFwAnADMANQAkAB0AMgA7ACEA/P/b/73/
qP+N/2X/Of8H/8r+oP6v/tf+8f4I/yf/RP9e/3r/l/+x/8z/5f/z//b/9//4//j/+f/6
////AAADAAQABgAGAAYABgAEAAUABgAGAAgACAAIAAgABwAIAAkACgANAA0ADgAPABAA
EQASABIAEQARABIAEwAYABYAFgAXABUAFgAWABgAGgAaABwAHQAcABwAHAAdAB0AHwAf
ACAAIQAkACQAJQAmACgAKgArADAAMgAzADUAOAA6ADwAPQA8AEEARABHAEwATwBTAFUA
WABbAF4AYgBmAGkAbwByAHMAdgB5AH4AfQCAAIIAhACHAIkAigCKAIoAigCKAIkAiQCJ
AIcAhgCEAH8AfAB5AHQAcABsAGkAZgBjAGAAWwBTAEwARQA/ADoANgAxAC0AKQAjAB8A
GgAVABIADgAKAAcABgAFAAQAAQD+//v/+P/6//f/9f/1//f/9v/1//T/8//z//T/9P/0
//P/8//z//H/8P/w//D/8f/y//L/8v/y//L/8//z//P/9P/0//b/+P/5//r/+v/5//r/
+//7//3//f/+/////f/+//////8BAAIAAwAEAAQABAAEAAQAAgABAAAA//8AAAIAAwAE
AAYABQAEAAMAAgAAAP///v8AAP///v/9//v/+//7//v/+//9/////f/7//r/+v/6//j/
+P/5//n/+//7//r/+v/5//j/9v/1//X/9v/3//j/9v/2//b/9f/z//P/8//z//X/9v/3
//f/9f/1//T/9P/z//P/8//z//L/8v/y//H/8f/w//D/8f/0//T/8//z//L/8v/w//D/
8P/w//L/8v/w//D/7//v/+//8f/z//H/8f/x//H/8f/x//L/8P/x//L/9P/2//j/+f/7
//r/+f/4//j/+v/6//r//P/8//7//v/+//z/+v/4//f/+P/4//n/+P/0//D/7f/q/+//
8v/z//b/+P/4//j/+f/5//j/9f/1//b/9f/z//H/7v/u/+7/7v/s/+z/7P/s/+7/7//w
//H/8P/w//D/8P/w/+//8v/3//v/AAAPACMAMQA3ADAAIwAwADsAKQAGAOX/x/+y/5v/
ef9P/x//5P6m/o/+rf7R/u7+F/9C/17/dP+N/6X/vP/T/+X/7v/x//X/9v/4//r/+v/6
//z//P8BAAIAAwAEAAQABQAGAAYABQAEAAMAAgAGAAgACgAMAAsACQAIAAcACQALAA0A
DgAQABEAEwAVABcAFAATABMAFgAYABkAHAAbABoAGwAbAB4AHgAeAB8AIQAjACMAJAAj
ACYAJgAnACkALAAvADEAMwA0ADQANQA6ADwAPgA/AEAARQBIAEsATQBPAFIAUwBYAF0A
YgBoAGgAaQBtAG4AdAB4AHwAggCDAIYAiACKAIkAiwCMAIwAjACMAIwAiwCKAIkAhgCE
AIQAgQCAAH8AegB2AHIAbwBpAGUAYQBbAFcAUgBNAEkAQQA8ADYAMQAvACkAJQAgABkA
FgASAA4ACAAGAAQAAgABAAAA///+//v/9//0//P/9f/0//P/8v/z//P/9P/0//P/8f/w
/+//8v/y//P/9P/z//L/8P/u/+//8P/y//P/8f/y//L/9P/2//f/+P/4//v//P/9//3/
/P/7//v/+//9//7/////////AAABAAIAAgACAAIAAgAFAAUABQAFAAQABAADAAIAAgAB
AAAA//////7//v/+//z/+//6//n/+v/7//z//f/5//v//f/7//n/+P/4//j/+P/4//n/
+f/3//f/9v/2//f/+P/4//n/9f/0//P/8v/0//T/9P/z//X/9f/1//X/8//y//H/7//x
//P/9P/2//T/8//y//H/8P/w//D/7//v/+7/7v/v/+7/7P/v//D/8f/y//L/8v/w//D/
7v/t/+z/7f/u/+3/7v/v/+3/7f/t/+7/8P/x//L/9P/z//T/9P/1//X/9f/1//b/+f/6
//v//v/8//z/+v/4//n/+P/3//f/9f/0//T/8v/v/+z/6v/o/+z/8P/y//b/9//2//X/
9f/2//b/9P/1//b/9f/z//H/7//u/+3/7P/u/+7/7v/u/+7/7f/s/+v/7f/u/+//8P/w
//H/8v/z//f//v8FABEAJQAzAC4AHQAiADMAMQASAO3/yf+y/6H/g/9Z/yf/7v6s/o/+
r/7Z/u7+Cf8s/0r/Zv+D/5v/tP/L/9//6P/t//H/8v/0//b/9//4//v//P8BAAIAAwAE
AAEAAQABAAAAAQACAAMABAAFAAYABwAIAAgABwAHAAcACQALAA0ADgAMAA0ADwARABQA
EgASABMAFQAWABYAGAAWABYAGAAZABoAGgAaABsAGwAdAB0AHgAfACIAIgAjACQAJgAo
ACkAKgAsAC0ALwAzADYAOQA7ADsAPwBBAEMASABLAE8AUQBUAFcAWgBeAGAAYwBpAGwA
cQB0AHcAfAB8AH4AfwCAAIQAhwCJAIoAiACIAIgAhwCGAIUAggCAAIIAfwB+AH0AeQB0
AG8AawBpAGUAYQBbAFgAUgBMAEcAPwA6ADQALwAsACcAJAAgABgAFAAPAAoACAAGAAQA
AgABAAAA///+//v/9//0//P/9P/0//T/9P/z//P/9P/0//b/9f/1//X/9f/0//T/9P/z
//T/9P/0//X/9v/4//n/9//4//j/+v/4//n/+v/6//z//v8AAAEAAAD///////8AAAIA
BAAFAAQABAAEAAQABgAGAAYABgAFAAUABQAFAAMABAAEAAQABwAHAAcABwAEAAIAAQAA
AAMAAwADAAMAAgABAAAA///7//3////9//z//P/9//7/+v/6//v/+//7//v/+v/6//j/
+P/3//f/+P/4//j/+P/6//r/+v/5//j/9//2//X/9v/2//b/9f/7//n/9v/0//L/9P/0
//T/9P/2//b/9P/0//L/8f/w//H/8v/x//L/8//y//H/8P/w//L/8//0//b/9f/2//b/
9//3//f/9//4//r/+v/6//z/+v/8//z//P/8//r/+P/3//n/+P/4//b/8v/u/+v/6P/t
//D/8f/0//b/9v/2//f/9f/0//H/8f/y//H/7//t/+v/6v/p/+j/6f/q/+v/7P/t/+3/
7f/t/+z/7P/s/+z/8P/v//D/9f/7//7/BQATACMALwAmABsAKAA1ACMAAgDh/8P/rv+b
/3n/T/8f/+b+qP6T/rH+1/70/hX/PP9c/3L/i/+j/7r/z//h/+z/7f/z//T/9v/4//j/
+P/6//r//v/+//7//v/+////AAAAAAAAAAAAAAAAAQACAAMABAADAAMABAAFAAYABwAI
AAgACgALAA0ADwAQAA4ADgAPABEAEgASABQAEgASABQAFQAXABgAGQAbAB0AHwAfACAA
HwAiACIAIwAkACYAKAApACsALAAsAC0AMwA2ADkAOwA7AD8AQQBDAEYASQBNAE8AVABX
AFoAXgBhAGMAaABqAG8AcgB1AHoAewB+AIAAggCDAIUAhgCGAIgAiACIAIcAhACDAIAA
fgB+AHsAegB5AHQAcABsAGkAZQBhAF0AVwBVAFAASwBHAD8AOAAwACkAJgAhAB4AGgAT
ABAADAAIAAYABAACAAAAAAD+//z/+v/5//X/8v/x//L/8v/y//L/7//v//D/8P/u/+3/
7f/t/+7/7v/v//D/7//w//D/8P/w//D/8f/x//H/8v/y//T/9P/1//b/9v/5//r/+//7
//r/+f/5//n/+v/8//7////9//7///8AAP7//v/+//7/AAABAAIAAwABAAIAAgACAAMA
AwADAAMAAgAAAP///v8AAP///v/9//3//f/9//3/+P/5//r/9//4//j/+f/6//f/9v/2
//X/9f/1//T/9P/2//b/9f/1//P/8v/x//D/8f/y//P/8//y//H/8P/v/+//8P/x//H/
9f/x//D/7v/s/+z/7P/s/+3/7v/t/+7/7P/r/+r/6//t/+v/6//r/+3/7f/t/+7/7f/t
/+3/7v/x//L/8v/z//L/8f/w//D/8f/y//P/9v/2//j/+P/4//X/8v/v/+3/8P/w//H/
8P/t/+r/6P/m/+n/7P/t//D/8//0//X/9//0//L/7v/t/+3/7f/s/+v/6v/q/+r/6v/o
/+j/6P/o/+v/6//r/+v/7P/s/+z/7P/w//H/9P/1//v/AAALABkAJwArACQAHwAsADkA
LQAQAO3/z/+6/6H/gf9X/yf/6P6o/pP+sf7X/u7+D/86/1j/cv+N/6P/uv/R/+P/6P/t
//P/9P/2//j/+v/6//z//P///wAAAQACAAIAAwAEAAQABAAEAAQABAAGAAgACgAMAAoA
CQAJAAkADAANAA4ADgAPABEAFAAXABgAFgAWABcAFwAYABgAGgAZABgAGQAZABsAHAAd
AB8AHwAhACEAIgAhACQAJAAlACgAKgAsAC0AMAAyADMANQA6ADwAPgA/AEIARwBKAE0A
TwBRAFQAVQBbAF8AYwBoAGkAawBwAHIAdgB6AH4AhACFAIgAigCMAIsAjQCOAI4AkQCS
AJMAkwCQAI8AjACKAIsAhwCFAIMAgQB+AHsAeQByAG0AaABhAF0AWABTAE8ARwBCADwA
NwAxACsAJwAiAB4AHAAZABYADwAMAAkABgAHAAYABQAEAAIA///9//3//v/+//7//v/9
//3//v/+//z/+//7//v//f/8//z//P/9//7//v/+//7//v////////8AAAAAAgABAAEA
AQAAAAIABAAGAAcABQAFAAYABwAJAAoACwALAAkACgALAAwACgAKAAoACgAMAA0ADgAP
AA4ADgANAAwADAALAAoACQAMAAwADQAOAA0ACwAJAAcABwAHAAcABwAFAAcACQAHAAYA
BgAHAAgABgAGAAcABwAGAAUAAwACAAUABgAGAAcABQAEAAMAAgAEAAQABAADAAUABQAF
AAUAAwACAAEA//8DAAYABAAEAAQABAAEAAQAAgACAAMAAwADAAUABQADAAMAAwAFAAUA
BQAGAAYABwAIAAoACAAIAAcABwAJAAsADQAQAA8ADgANAA4ADAAOAA4ADgAOAAwACgAJ
AAYABAADAAAAAgAAAP///v///wIAAwAGAAgACAAIAAkACwAKAAcABwAEAAMAAQD//wAA
AAAAAAAA///+//3//P/+////AAABAAIAAgACAAIA/P/9/wIABwANABIAGwArADkAOwAw
ACMALgBFAEMAJgABAOH/xv+t/4v/X/8r//L+vP6r/sf+7/4I/yH/RP9m/4D/m/+3/87/
5f/3//7/+//9//7/AAACAAgACgAOABAAEgASABIAEgASABMAFAAUABIAEgASABIAEQAS
ABMAFAAYABkAGwAdAB0AHQAdABwAHgAfACEAIwAoACYAJgAnACYAJgAlACYAKAAoACoA
KwAsACwALAAtADEAMwAzADQANQA4ADgAOQA4ADoAPAA9AEAAQgBDAEUARwBIAEkASQBL
AFEAVQBZAFoAXQBhAGMAZABnAGoAbgB0AHcAfQCAAIIAhACGAIoAjQCQAJIAlACWAJkA
mwCcAJkAmACXAJUAlwCXAJUAlACSAI0AigCHAIUAggB/AH0AewB3AHMAbQBmAGAAWgBV
AFAATABHAEMAPQA3ADMALgArACgAJAAgAB4AHAAaABgAFAASABAADgAPAA0ADAANAAwA
CgAIAAYABgAHAAkACgAIAAcABwAHAAcABgAGAAYACQAKAAoACgAIAAgACQAJAAsADAAM
AA4ADAANAA4ADgANAA4ADwAPABAAEQATABUAEwAUABUAFQAVABYAFwAYABoAGgAaABoA
GgAZABgAFwAZABoAGgAaABgAFwAWABUAFwAWABYAFgAYABcAFgAVABQAEwASABEAEQAT
ABUAEwATABIAEgASABAAEAARABEAEwATABIAEgARABAADgANAA8AEAARABIAEQAQAA8A
DQAPAA8ADwAPAAwADAAMAAsADQANAAwADAAOAA8AEAARAA0ADAALAAkACwAKAAoACwAO
AA4ADQANAAsACgAJAAgACwAMAA0ADwAPAA8ADwAPABAAEAARABIAEwAUABUAFwATABMA
FQAYAA==
         </WaveFormData>
      </LeadData>
      <LeadData>
         <LeadByteCountTotal>10000</LeadByteCountTotal>
         <LeadTimeOffset>0</LeadTimeOffset>
         <LeadSampleCountTotal>5000</LeadSampleCountTotal>
         <LeadAmplitudeUnitsPerBit>4.88</LeadAmplitudeUnitsPerBit>
         <LeadAmplitudeUnits>��V</LeadAmplitudeUnits>
         <LeadHighLimit>2147483647</LeadHighLimit>
         <LeadLowLimit>268435456</LeadLowLimit>
         <LeadID>V3</LeadID>
         <LeadOffsetFirstSample>0</LeadOffsetFirstSample>
         <FirstSampleBaseline>0</FirstSampleBaseline>
         <LeadSampleSize>2</LeadSampleSize>
         <LeadOff>FALSE</LeadOff>
         <BaselineSway>FALSE</BaselineSway>
         <ExcessiveACNoise>FALSE</ExcessiveACNoise>
         <MuscleNoise>FALSE</MuscleNoise>
         <LeadDataCRC32>718991878</LeadDataCRC32>
         <WaveFormData>
7v/u/+7/7v/x//L/8//0//b/9v/2//b/9//4//n/+v/7//z//f/+////AAABAAIAAgAC
AAIAAgAEAAQABAAEAAYABgAGAAYAAwACAAEAAAACAAIAAgACAAEAAAD///7//P/8//z/
/P/9//7///8AAP///v/9//z//v/+//7//v/9//z/+//6//r/+v/6//r/+v/6//r/+v/3
//b/9f/0//b/9v/2//b/8//y//H/8P/w//D/8P/w//L/8v/y//L/8v/y//L/8v/y//L/
8v/y//T/9P/0//T/9P/0//T/9P/1//b/9v/3//T/8//y//L/8//0//T/9f/0//P/8v/x
//X/9v/2//f/+P/7//v//f/8//v/+v/5//r//P/9//7///8AAAAAAQADAAMAAQABAAEA
AQABAAEA/v/7//b/9v/1//b/+P/7//v//f/9//3/+//6//n/+P/3//b/9f/x//D/7v/s
/+z/6//r/+n/6f/q/+v/7P/t/+r/6f/o/+f/6//p/+3/7//w//H//f8PACMAPABNAE8A
XAB+AJYAmwCbAJgAjQB5AFUAHQDi/6b/Uf/2/tr++v4a/yn/Qf9e/3f/if+b/6z/v//T
/9//4v/m/+j/6f/s/+3/6//s/+3/8P/v//H/8f/x//P/8//z//f/9//3//f/+f/5//v/
/f////3//P/7//r//P///wAAAQAAAAEAAAD//wAAAQADAAQABgAGAAYABgAEAAUABwAH
AAkACgAKAAsACwALAAsACwAOABAAEQASABIAFQAVABYAFwAZABoAHgAiACUAJwApACkA
KwAsAC4AMgA1ADgAOwBAAEMARwBKAEoATQBRAFQAWgBdAF4AYwBmAGYAaABoAGoAawBs
AGwAbABsAGwAagBpAGgAZwBlAGIAYQBeAFwAWQBVAFQAUABOAEsASABFAD8AOwA2ADUA
LgAqACYAIwAgAB0AGQAWABEADQALAAgABgAEAAMAAQD///7//P/8//r/9//0//P/9f/0
//T/8v/x//D/7//t/+7/7f/s/+z/7P/r/+v/7P/q/+r/6v/q/+z/7P/s/+z/7v/v//D/
8P/v/+//8P/x//H/8f/z//P/8//z//L/8v/1//f/+P/5//f/+v/6//v//P/9//3//P//
/wEAAgADAAIAAQABAAAAAQACAAIAAwABAAEAAAD///////////7//f/9//3//f/7//r/
+f/4//f/+P/4//n/9v/2//b/9v/0//P/8v/y//P/9P/z//T/8//z//L/7//x//H/8f/w
/+7/7v/t/+3/7//v/+//7//v/+//7v/u/+7/7f/t/+z/7P/t/+3/7v/s/+z/7P/s/+3/
7f/t/+3/7//u/+7/7//u/+3/7f/s/+3/7f/t/+3/7f/r/+r/6v/s/+z/7P/s/+z/7P/r
/+v/6//r/+v/7P/s/+z/6//r/+v/6//r/+v/7f/s/+z/7f/u//H/8f/z//P/8//z//P/
8//0//T/9P/3//j/+P/5//v/+//5//n/+f/3//f/9//2//P/7v/u/+z/7v/v//H/8//z
//P/8//x/+7/7f/s/+v/7P/r/+f/5v/k/+L/4v/j/+T/4//k/+X/5P/j/+L/4f/h/+H/
4f/h/+H/4f/h/+T/6f/x/wMAGwAwADkAPQBOAHAAggCDAH8AeABrAFcAMQD5/7z/gP8t
/+L+1P72/gz/G/81/07/Yf95/4//ov+5/83/1f/a/9z/3v/f/+L/4//h/+L/4//m/+j/
6//s/+3/7P/r/+r/7f/v/+//7//x/+//8f/z//X/9//4//n/+v/9//////////7////+
//3//f/9//7//v/+//7//v/+//7///8BAAEAAQACAAIAAwAFAAUABQAFAAgACgALAAwA
CgANAA0ADgAPABEAEgAWABgAGwAdAB8AIAAjACUAKAAtADEANQA5ADsAPQBAAEIARQBJ
AE4AUgBWAFkAWgBfAGIAYgBkAGQAaABpAGoAagBoAGgAaABmAGcAZgBlAGMAYQBfAFsA
WABVAFEAUABMAEgARQBCAD8APQA5ADQAMwAtACgAIwAfAB0AGwAYABYAEAALAAgABAAB
AAAAAAD///z/+v/3//b/9//1//P/8//z//L/8v/w/+7/7v/u/+3/7P/r/+r/6v/s/+v/
6//s/+z/7P/s/+z/7v/u/+7/7v/t/+3/7f/s/+7/7//x//P/8f/x//P/8//z//P/8v/y
//X/9//4//n/9//6//r/+//+///////+//z//f/9//3//////wAAAAABAAIAAgADAAIA
AQD///3/AAABAAIAAgD///////////7//v/+//7//P/8//v/+//4//j/+P/4//j/9//2
//b/9v/2//T/9P/0//X/9f/z//T/9f/2//b/8//y//D/7//y//P/9P/1//H/8f/w//D/
8f/x//L/8v/z//P/8v/y//H/8P/v/+7/8f/x//H/8f/v/+7/7v/v/+3/7//w//D/8v/x
//D/7//u//D/7//v/+//7f/t/+7/7v/s/+v/6//r/+v/6//r/+3/7v/u/+//8P/x//H/
8//z//T/9f/2//f/9v/2//b/+f/8//z//f///wEA/////////////////v/8//j/+f/4
//X/9f/2//f/+v/7//z/+//8//v/+v/5//f/9f/w/+7/7v/s/+z/7f/r/+n/6f/p/+n/
6f/p/+n/6f/p/+n/6f/n/+X/5//q/+3/8f///xMAJAAzAEEASABaAHwAkwCRAIgAfQBt
AFcALQD0/77/gf8s/+b+3v4C/xf/I/88/1v/df+J/6D/tf/J/9v/4v/m/+b/5//q/+v/
7P/u//D/9P/0//X/9P/z//X/9f/1//n/+f/5//n/+//6//v//P/9/wAAAAAAAAAA//8B
AAEAAQADAAUABQAFAAUABQAGAAYABgAGAAYABgAHAAkADAANAAwADAALAAsADgAPABAA
EQAQABIAEwAUABIAFQAVABYAFwAZABoAHgAfACEAIgAjACQAJwApACwAMAAzADYAOQA5
ADsAPgBAAEQASQBPAFQAVwBZAFkAXQBgAGAAYgBiAGUAZwBpAGoAaABoAGgAZgBmAGYA
ZgBlAGMAYQBdAFoAWQBVAFQAUABQAE0ASgBHAEEAPQA4ADcANAAwACwAKQAjAB8AGgAW
ABMADwANAAoACAAGAAUAAwAAAP7/+//6//r/+f/4//n/9//2//b/9P/0//T/9P/z//T/
8//y//L/8P/v/+//8P/y//L/8v/y//L/8v/y//L/8v/z//T/9P/1//X/9v/3//X/9f/3
//f/+//9//7/AAD//////v/9//3/AAAAAAEAAAABAAEAAAACAAMAAwADAAQABQAHAAgA
BQAEAAIAAQABAAEAAAD///////////7/+//7//v/+//7//z//f/+//r/+v/5//n/+P/4
//j/+P/6//n/+P/4//b/9v/0//T/9v/3//f/9f/0//P/8v/w//H/8v/y//P/8v/x//D/
7//t/+3/7P/s/+//7//w//D/7f/t/+z/7P/u/+7/7v/u/+3/7f/t/+3/6//q/+r/6//t
/+3/7v/u/+7/7f/s/+v/7f/t/+7/7v/u/+r/7P/s/+z/7P/q/+n/6f/p/+v/6//s/+z/
7P/r/+v/6//t/+3/7f/v/+//7v/u/+7/8//z//X/9f/1//X/9f/1//b/9v/2//n/+//8
//7/AQAAAP3//P/7//3//f/9//z/9//y//L/8P/w//H/8//1//n/+f/5//f/9f/z//H/
7//w/+//6//q/+j/5v/m/+f/5f/j/+P/4//k/+X/5v/n/+b/5f/k/+P/4f/l/+f/6P/r
//P///8PACIAMQA5AEYAZgCCAH8AcQBmAFMAQQAfAOn/sP96/zP/6v7W/vD+CP8T/yf/
RP9d/3X/jf+k/7v/zf/V/9r/3P/g/+H/5P/l/+X/5v/n/+r/6f/r/+v/6//t/+3/7f/x
/+//7//v//H/8f/z//X/9//6//r/+v/6//r/+//6//n/+v/9//7////+//3//f/8//3/
/v///wAA/v///wEAAQABAAIAAgADAAUABQAFAAUABAAGAAcACAAKAA0ADQAOAA8AEQAS
ABYAFwAZABoAGwAcAB8AIQAkACYAKQAsAC8ANAA3ADsAPgA+AEEARQBIAEwATwBQAFUA
WABYAFoAWgBbAFsAWwBaAFwAXABcAFoAWwBaAFkAVwBVAFMATwBMAEoARwBHAEQAQAA9
ADoANwA1ADEALAArACYAIgAeABsAGAAVABEADgAJAAUAAwAAAPz/+v/5//f/9f/0//L/
8v/z//H/7//v/+7/7P/r/+j/6v/q/+r/6f/o/+f/5v/m/+b/5f/l/+b/5v/m/+b/5v/m
/+b/5v/m/+j/6f/q/+r/6f/p/+r/6//t/+3/7//v//D/8f/x//L/8v/z//P/8//0//j/
+f/7//v/+//6//j/+//9//7////9//3//v/+//7//v/9//3//f/9//z/+//7//v/+//6
//f/9//3//f/+P/4//j/+P/1//T/8v/x//P/9P/1//b/9P/z//L/8v/0//T/8v/y//D/
8f/x/+//7f/t/+3/7P/u/+7/7f/t/+3/7f/t/+3/6//r/+r/6v/p/+n/6v/q/+n/6f/o
/+j/6v/q/+r/6v/r/+v/6//r/+f/6v/u/+//8P/v/+7/7f/s/+z/6//r/+v/7P/t/+//
8P/t/+v/6v/p/+v/6//r/+3/7P/s/+3/7v/x//H/8//z//X/9f/1//X/9f/0//P/9f/3
//j/+v/9//v/+f/5//n/+f/5//n/+P/3//L/8v/w/+7/7//x//P/9v/3//j/9//0//P/
8v/x//D/7//r/+r/6v/o/+j/6f/o/+X/5P/j/+b/5//o/+n/5//n/+f/5//l/+X/5f/m
/+n/7//9/w0AHgAtADcARABgAIAAiQCFAHgAZwBTADkABwDK/5L/Uf8A/9T+5P4G/xX/
J/9A/13/df+L/6L/uf/L/9n/3v/c/9//4f/l/+f/6P/q/+z/8P/u/+//7v/t/+//7//v
//P/9f/1//X/9//1//f/+f/7//z//P/8//z/+//9//3//f///wEAAQABAP////8AAAAA
AAAAAAAAAAAAAAEAAwADAAEAAgACAAMACAAJAAoACwAKAAwADQAOAA4AEQARABIAFQAX
ABgAHAAbAB0AHgAfACIAJwArADAALwAxADMANQA6AD0AQQBEAEgASwBPAFIAUwBVAFUA
WQBdAF4AYQBiAGIAYwBkAGQAYgBiAGIAYABhAGAAXwBdAFwAWwBYAFYAUwBPAE4ASgBI
AEUAQgA/ADkANQAwAC8AKwAoACUAIwAdABkAFAAQABAADQAMAAoABAACAAEA///9//z/
+v/6//v/+f/3//f/9v/0//P/8P/y//L/8v/x//D/7//u/+7/7P/r/+v/7P/t/+7/7//w
/+//7v/t/+z/7f/v//H/8v/x//H/8v/z//X/9f/3//f/+P/5//n/+v/7//v/+v/5//z/
AAABAAMAAgADAAMAAgAEAAUABQAFAAMAAwAEAAQAAgACAAEAAQADAAMAAgABAAAA///+
//z//P/9//7////8//z//P/8//j/+P/3//f/+P/4//j/+P/4//f/9v/2//T/9P/y//L/
8//1//b/9f/z//P/8//y//T/9P/z//P/8//z//P/8//v/+//7v/u//H/8f/y//L/8f/x
//D/8P/w//D/8P/w//H/8f/x//H/8f/w//D/8f/x//H/8v/y//D/7//u/+3/8f/w/+7/
7v/u/+7/7v/t/+3/7f/t/+3/7v/u/+z/6//r/+v/6//r/+v/7f/w//D/8f/y//P/8//1
//X/9v/3//j/+f/5//j/9//5//r/+v/7//3//v/9//7////9//3//f/8//r/9v/3//b/
9P/z//P/8//3//f/9//1//X/9f/1//X/8v/x/+3/7P/q/+j/6P/p/+n/5//n/+f/5f/l
/+X/5f/l/+X/5f/l/+f/5//l/+T/5//t//f/BwAYACcAMwA4AEQAZgCBAIEAdABpAFkA
QQAdAOb/rP91/zD/6P7W/vj+Ef8X/yz/Sf9d/3P/jP+l/7v/z//a/9z/3v/f/+L/4//m
/+j/6v/u/+7/7//u/+3/7//v/+//8//z//P/8//1//P/9f/3//n//P/8//z//P/7//3/
/f/9//v//f/9//3//v///wEAAgAAAAAAAAAAAAIAAwAFAAUAAwAEAAQABQAGAAUABAAD
AAcACgAMAA4ADAAPAA8AEAATABUAFgAaABsAHQAeAB8AIAAjACUAKAAsAC8AMgA1ADcA
OQA8AD4AQQBFAEoATgBQAFMAVABZAFwAXABeAF4AYABhAGIAYgBkAGQAZABiAGEAYABf
AF0AXQBdAFsAWgBXAFMAUgBOAEwASQBGAEMAPwA7ADYANQAxAC4AKwApACIAHwAbABgA
FQARAA8ADAAJAAgACAAHAAQAAgD///7//f/7//n/+f/3//b/9v/0//T/9P/0//P/8v/x
//D/8P/w/+//7//w//D/8P/w//D/7v/u/+7/7v/u/+//8P/w//P/8//0//X/9P/z//T/
8//3//n/+v/8//z//f/9//3//f8AAAAAAQACAAMAAwACAAAAAQABAAEAAwADAAQABAAE
AAQAAwADAAMAAwACAAEAAQABAAEAAAD+//3//P/7//z//P/8//z/+v/6//n/+f/6//r/
+v/6//r/+f/4//j/9//2//P/8v/z//X/9v/1//P/8//z//L/8P/w/+//7//x//H/8f/x
/+//7//u/+7/8f/x//L/8v/v/+//7v/u/+7/7v/u/+7/7//v/+//7//t/+z/7v/v//D/
8P/w//D/8P/u/+3/7f/t/+3/7f/u/+7/8P/v/+//7//t/+3/7f/v//H/8v/0//b/9v/1
//b/9f/4//n/+v/7//r/+v/6//3//v/+////AQADAAEAAQABAAAA///+//z/+//2//b/
9P/2//f/+f/7//z/+//6//f/+P/3//b/9f/y//H/7f/s/+z/6v/q/+v/7f/r/+v/6//p
/+n/6f/p/+r/6//s/+3/7f/t/+3/8P/1//3/DQAhADQAQwBFAE4AcgCSAJUAiwB+AG0A
WQA3AP//xP+G/y//4v7W/vr+Ev8f/zX/Tv9l/33/l/+w/8n/3f/r/+7/8P/x//H/8//z
//X/9v/3//r/+//9//3//f/7//v/+////wEAAQABAAMAAQADAAUABwAKAAoACgAKAA0A
DwAPAA8ADAANAAwACwANAA0ADgAOAAwADAAMAAwADAANAA8ADwAPABAAEAARABEAEQAR
ABEAEgAUABUAFgAYABsAGwAcAB8AIQAiACYAJgApACsALQAwADMANQA4ADwAPwBCAEUA
SABLAE8AUgBWAFkAXQBgAGIAZQBmAGsAbABsAG4AbgBwAHEAcgByAHAAcABwAG4AbwBu
AG0AawBnAGUAYQBeAFkAVQBUAFAAUABNAEoARwBCAD0ANwA1ADIALgAqACcAJAAhAB0A
GgAXABMAEQAOAAsACgAKAAkABgAEAAEAAAABAP///f/9/////v/+//z/+v/6//r/+f/6
//n/+P/4//j/9//3//j/+P/4//j/+P/4//j/+P/4//j/+f/6//r//f/9//7////9//3/
/////wIAAwADAAQABAAFAAUABQAHAAoACgALAAwADQANAAwACwALAAoACQAKAAsADQAO
ABAAEAAPAA8ADgANAAsACQALAAsACwAKAAcABwAHAAcABgAGAAYABgAEAAQAAwADAAEA
AAD///7/////////AAD///7/+//6//v//f/+//3/+//7//v/+v/6//r/+f/5//v/+//7
//v/+f/5//j/+P/5//n/+v/6//f/9//2//b/9P/0//T/9P/3//f/9//3//X/9v/2//b/
9v/2//j/9//3//f/9f/1//b/9v/4//f/9//3//f/9//3//n/+P/4//n/+v/9//3/////
////////////AAAAAAAAAwAEAAQABQAHAAcABQAFAAUABwAHAAcABgACAPz/+//4//r/
+//9////AQABAAEA///+//3//P/7//z/+//3//b/8v/w//D/8f/x/+//7//v/+//7//v
/+//7//v/+//7//v/+3/7//0//P/+f8LACEANABJAFMAWAByAJIAnQCZAJAAhwB1AFcA
JwDs/7D/Z/8M/9j+6v4M/x3/N/9Y/3H/g/+Z/67/v//T/+H/6v/s/+7/7//y//P/8f/y
//P/9v/4//v//P/9//3//f/9/wEAAAD///7///8AAAMABgAJAAcABgAFAAQABwAJAAkA
CQALAA0ADQANAAsACwAMAAwADQAOAA8AEAAPAA8AEAAPABEAEgASABMAFwAXABcAFwAW
ABgAGQAaABoAHQAdAB4AHwAhACIAJgAmACkAKwAtACwALwAxADQANAA3ADoAPQBBAEUA
SgBOAE0ATwBSAFQAWQBdAF8AZQBoAGgAagBqAGwAbQBuAG4AbgBuAG4AbABpAGgAZwBl
AGYAZQBiAGAAXwBbAFoAVgBSAE8ATABJAEcAQwA+AD0AOAA0ADAALQAqACcAIwAgABsA
FwAVABIADAAKAAkABwAHAAYABAAEAAIA///8//v/+//6//r/+P/6//r/+v/5//f/9f/z
//L/9f/1//b/+P/1//T/8//y//T/9P/0//T/9P/1//b/9v/3//f/+P/5//n/+f/7//v/
+v/7//v//P/+////////////AgACAAMAAgADAAMAAgADAAUABgAHAAYABQAFAAQABgAG
AAUABQAFAAUABAADAAIAAQAAAP7////////////8//z//P/8//r/+v/5//n/+P/4//j/
+P/2//X/9P/0//f/+P/3//j/9f/1//T/8f/z//P/8//y//T/9P/z//P/8v/x//D/7//w
//H/8f/y//L/8f/x//D/7//v/+7/7v/u/+7/7v/u/+3/7P/t/+7/7//w//D/7//v/+//
7v/t/+3/7P/u/+3/7f/t/+v/6//r/+3/8P/w//H/8v/z//P/9f/1//P/8//z//P/9f/2
//f/+//7//r/+v/7//3/+//7//v/+f/5//n/+P/1//D/8P/u//D/8f/z//X/9f/1//X/
8//0//P/8v/x//L/8f/t/+z/6P/m/+b/5//p/+f/5//n/+T/4//i/+H/5P/l/+b/5//l
/+P/4//k/+n/7//3/wcAHgA1AD8AQABSAHQAiQCHAHwAbQBfAEkAHwDk/6j/Yf8G/8z+
2P7+/g3/G/80/0//Z/9//5b/q//B/9H/3P/g/+D/4f/k/+X/5f/m/+f/6v/t/+//7//v
/+3/7f/t//H/8//z//P/9f/3//n/+//9//z//P/8//z///8BAAEAAQAAAAEAAAD//wEA
AQACAAIAAgACAAIAAgAAAAEAAwADAAUABgAGAAcABwAHAAcABwAIAAoACwAMAA4AEQAR
ABIAEQATABQAGAAbAB8AIgAlACQAJwApACwALwAzADcAOwA8AD8AQwBGAEgASwBPAFIA
VgBZAFoAXwBhAGAAYQBgAGUAZwBpAGoAaQBoAGcAZABhAGAAXwBdAF4AXQBaAFgAVQBR
AFAATABMAEkARgBDAD8AOwA2ADUALgAqACYAIwAfAB0AGgAYABQADwAMAAgABAACAAEA
//////7//P/8//r/9//0//P/9f/0//T/8v/w//D/8P/v//D/7//u/+7/7v/t/+3/7v/s
/+z/7P/s/+3/7v/v//D/7v/v//D/8P/x//H/8v/z//X/9f/3//f/9v/3//f/+P/8//3/
/f/9//v//v/+////AgADAAMAAgACAAMAAwADAAEAAQACAAIAAwAEAAQABQAEAAMAAQD/
/wIAAwAEAAQAAQABAAEAAQD+//7//v/+//3//v/+/////f/8//v/+v/8//v/+v/6//r/
+v/4//j/+P/5//n/9//5//n/+f/4//b/9v/1//X/9f/1//X/9f/5//n/9v/0//T/9P/0
//T/9P/2//X/9f/1//P/8//0//T/9f/1//b/9//2//X/9P/1//f/+P/6//z//f/9////
///9//3//f/9/wAAAAAAAAMAAgACAAMABQAFAAMAAwADAAUABQAFAAQAAAD6//n/9v/4
//n/+//9//3//f/9//v/+v/5//j/9//4//f/8//y/+7/7P/s/+3/7v/t/+7/7//v/+//
7//v/+//7//v/+//8f/x/+//8v/3//3/BwAXACwAQwBLAE4AagCKAJUAkQCIAH0AbQBT
ACMA6P+s/2P/Bv/S/uT+CP8Z/zH/UP9r/3//lf+q/7//0f/h/+r/7P/w//H/9P/1//T/
9P/0//b/+f/7//v/+//7//v/+////////////wEAAQADAAUABwAGAAYABgAGAAcACQAJ
AAkACwANAA0ADQANAA0ADgAOAA4ADgAOAA4ADQANAA4ADQAOABAAEQATABMAEwATABMA
FAAWABcAGAAYABsAGwAcABwAHQAdACAAJAAnACkAKwAqAC0ALwAyADQANwA6AD0AQgBF
AEkATABMAE8AUwBWAFwAXwBgAGUAaABoAGoAagBuAG8AcABwAHAAcABwAG4AbABqAGgA
ZQBmAGUAYgBgAF0AWQBYAFQAUgBPAEwASQBFAEEAPAA7ADUAMAArACcAJAAhAB0AGgAW
ABEADgAKAAgABgAFAAMAAwACAAAAAAD///3/+//7//3//P/8//r/+P/4//j/9//3//f/
9//4//n/+f/6//z/+v/6//r/+v/6//r/+v/6//j/+f/6//r/+f/5//r/+//8//3/AAAB
AP/////+//7/AgADAAMAAwABAAQABAAFAAQABQAFAAQABQAHAAgACQAHAAcACAAIAAoA
CgAJAAkACAAHAAUAAwAFAAUABQAEAAUABQAFAAUAAwACAAEAAAD//wAAAAABAAAAAAAA
AAAAAAD///7//v/+//7//P/8//v/+//6//f/+f/5//n/+P/2//b/9f/1//f/9//3//f/
9//1//L/8v/w//D/8P/w//H/8f/y//P/8v/x//H/8P/y//H/8f/x//P/8//z//X/9P/0
//X/9v/5//n/+//7//n/+f/5//n/+//8//3/AQAEAAQABQAHAAYAAwACAAEAAgADAAQA
BAD///r/+v/4//b/9//5//v//v///wAA///7//n/9//1//b/9f/x//D/7v/s/+z/7f/r
/+n/6f/p/+v/6//r/+v/6//r/+v/6//v/+//7//w//H/9/8FABkAKgA5AEUATgBoAIgA
lwCVAIwAgQBxAFEAIwDo/6z/Yf8G/9L+5P4E/xP/J/9I/2P/e/+R/6T/t//N/9v/4v/m
/+j/6f/s/+3/7f/u/+//8v/z//X/9f/1//f/9//3//v/+f/5//n/+//9////AQADAAEA
AAD///7/AAADAAQABQAHAAkACQAJAAcABwAIAAgACAAIAAgACAAHAAcACAAHAAgACgAL
AA0ADwAPAA8ADwAQABIAEwAUABYAGQAZABoAHQAfACAAJAAkACcAKQArAC4AMQAzADYA
NgA5ADwAPwBDAEcATABQAFAAUwBXAFoAYABjAGQAaQBsAGwAbgBuAG4AbwBwAHAAcQBy
AHMAcgBwAG4AbABpAGgAZwBkAGIAYABdAF0AWgBVAFEATQBJAEcAQwA+AD0ANgAyAC4A
KwAmACMAHwAcABsAFwAVABIADQAKAAgABQAEAAQAAwAEAAEA///9//3////+//7//P/6
//r/+v/5//r/+f/4//j/+P/3//f/+P/4//j/+P/4//j/+P/4//j/+P/5//r/+v/5//n/
+v/7//z//f8AAAEAAAABAAEAAgAEAAUABQAFAAUACAAIAAkACQAJAAgABgAJAAsADAAN
AAsACwAMAAwACgAKAAkACQAKAAsACwALAAkACQAJAAgABwAHAAcABwAGAAYABgAGAAUA
BgAGAAcABgAGAAYABgAEAAMAAgACAAMABAADAAQAAwADAAIA//8BAAEAAQAAAAAAAAD/
/////v/9//z/+//9/wAAAAAAAAAAAAAAAP////////////8AAAAA/v/9//3//f//////
//8BAAIAAgADAAQABQAFAAcABwAJAAsADQAPAA8ADgANAA8AEgASABMAFQAVABMAEwAT
ABAADwAOAAwADAAIAAkACAAGAAcACQALAA0ADQANAAsACwALAAsACwAJAAcAAgAAAP//
/v///wEA///9//3//f///////////wEAAQABAAEA/f/9/wEABAAJAA8AGwAtAEAATwBT
AFYAbgCYAK8ArQCiAJMAgQBlADUA+v+6/2//GP/k/vT+Fv8p/zn/WP91/43/o/+6/8//
5f/1//r/+v/8//3/AAABAAQABgAIAAwADAANAAwACwANAA0ADQARABEAEQARABMAEQAT
ABUAFwAZABoAGwAcABsAHQAdAB0AHQAfAB8AHwAgACEAIwAkACMAIgAhACAAIgAjACUA
JQAlACYAJgAnACsAKwArACsALAAuAC8AMAAuADEAMQAyADUANwA4ADwAPAA9AD0APQA/
AEMARgBKAE4AUQBUAFcAVwBZAFwAXgBhAGUAagBuAHAAcwB0AHkAfgB+AIAAgACCAIMA
hACEAIMAggCBAH4AfgB+AH4AfQB5AHcAcwBwAG4AawBrAGgAaABlAGIAXwBZAFUAUABP
AEsASABFAEMAPAA5ADUAMgAxAC0AKwAoACQAIgAhAB8AHQAcABoAGgAbABkAFwAXABUA
FAAUABIAFAAUABQAEwASABEAEAAQABAADwAPABAAEgASABIAEgASABIAEgASABIAEwAU
ABQAFQAVABYAFwAVABUAFwAXABoAGwAbABwAHAAdAB0AHQAdACAAIAAhACQAJQAlACQA
IgAjACMAIwAlACUAJgAmACQAJAAjACMAJQAlACQAIwAhACEAIQAgAB8AHwAfAB8AIAAg
ACAAIAAeAB4AHQAdABoAGgAaABoAHAAbABoAGgAYABgAFgAWABgAGQAZABcAFgAVABQA
EgATABQAFAAVABMAEwATABMAEwATABIAEgAVABUAFgAWABMAEwASABIAFAAUABQAFAAV
ABUAFQAVABUAFAAUABUAFgAXABkAGgAdAB0AHQAdAB8AHwAgACAAIgAiACMAIwAgACAA
IgAlAA==
         </WaveFormData>
      </LeadData>
      <LeadData>
         <LeadByteCountTotal>10000</LeadByteCountTotal>
         <LeadTimeOffset>0</LeadTimeOffset>
         <LeadSampleCountTotal>5000</LeadSampleCountTotal>
         <LeadAmplitudeUnitsPerBit>4.88</LeadAmplitudeUnitsPerBit>
         <LeadAmplitudeUnits>��V</LeadAmplitudeUnits>
         <LeadHighLimit>2147483647</LeadHighLimit>
         <LeadLowLimit>268435456</LeadLowLimit>
         <LeadID>V4</LeadID>
         <LeadOffsetFirstSample>0</LeadOffsetFirstSample>
         <FirstSampleBaseline>0</FirstSampleBaseline>
         <LeadSampleSize>2</LeadSampleSize>
         <LeadOff>FALSE</LeadOff>
         <BaselineSway>FALSE</BaselineSway>
         <ExcessiveACNoise>FALSE</ExcessiveACNoise>
         <MuscleNoise>FALSE</MuscleNoise>
         <LeadDataCRC32>3329230133</LeadDataCRC32>
         <WaveFormData>
7v/u/+7/7v/w//D/8P/w//L/8v/y//L/8f/w/+//7v/w//L/9P/2//b/9v/2//b/9v/2
//b/9v/4//j/+P/4//j/+P/4//j/+P/4//j/+P/4//j/+P/4//f/9v/1//T/9P/0//T/
9P/y//L/8v/y//L/8v/y//L/8P/w//D/8P/u/+7/7v/u/+7/7v/u/+7/7P/s/+z/7P/s
/+z/7P/s/+z/7P/s/+z/6//q/+n/6P/q/+r/6v/q/+j/6P/o/+j/6f/q/+v/7P/r/+r/
6f/o/+j/6P/o/+j/6P/o/+j/6P/o/+n/6f/n/+X/5f/l/+X/5//n/+b/5P/i/+P/4//j
/+X/5//o/+n/6v/r/+3/7v/t/+3/7f/t/+3/7P/s/+3/7//x//P/9f/3//f/9//3//r/
+v/7//v/+P/1//L/8P/w/+//7//v//H/8v/y//L/8v/v/+3/7P/q/+n/5v/i/+H/4P/e
/97/3v/c/9z/3P/e/97/3v/f/9//3//f/9//3//c/+D/4v/g/+L/6//6/xAAKQBFAFwA
eQCqAOMAEwFEAWQBagFJAQIBsgB1AEUABgC8/5H/k/+Z/5P/j/+b/6j/r/+2/8D/yf/U
/9n/3P/e/9z/3P/e/9//4f/h/+H/4f/i/+H/4P/f/+D/4f/i/+X/5//m/+X/5f/k/+X/
5f/k/+T/5P/k/+X/5//p/+n/6f/n/+f/6f/p/+v/6//r/+v/6f/p/+n/6f/q/+r/6v/p
/+n/6v/q/+v/7P/s/+z/7P/v/+//7//w//L/8v/y//L/9P/2//j/+v/7//v//f/+//z/
/f/+//7///8CAAQABQAGAAcACgAKAAwADQAOABIAFQAWABgAGQAcAB0AHgAfACAAIAAi
ACMAIQAiACIAIgAiACIAIwAjACAAIAAgACAAHwAdABwAGwAcABsAGgAZABYAFQAUABEA
EQAQAA4ADAAKAAgACAAFAAMAAQAAAP///P/7//v/+v/5//n/+P/3//f/9v/1//X/8//y
//H/8f/z//P/8//z//P/8//z//L/8v/y//L/8v/z//P/8//y//D/8P/w//D/8v/z//T/
9v/2//b/9v/2//X/9v/2//b/9v/2//b/9v/1//b/9v/2//n/+f/6//r/+P/5//n/+v/7
//v/+//7//v/+//8//z//P/8//z//P/+//7//f/9//v/+//7//r/+v/6//r/+f/6//r/
+//7//r/+v/6//v/+//5//n/+f/3//f/9f/1//b/9v/1//X/9//3//f/9v/0//T/9P/0
//L/8//z//L/8//z//T/9P/z//P/8//z//P/8//z//P/8//z//L/8v/y//L/8v/y//L/
8v/y//L/8v/y//L/8v/w//D/8f/x//D/8P/w//D/8f/v//H/8//y//D/8P/w//D/8f/x
/+//7//w//H/8v/1//T/8v/v/+7/8P/x//L/9P/z//P/8//2//X/9//4//n/+f/5//n/
+f/4//j/+f/7//3///8BAAMAAQABAAEABAAEAAUABQAEAAEA/v/8//r/+f/5//n/+//+
//7//v/8//j/9f/z//H/8v/x/+//7f/s/+r/6v/s/+r/6v/q/+r/6v/q/+v/6//r/+v/
6//r/+j/6P/q/+r/7P/z/wQAHAAxAEkAXgB/AKwA3wANAToBVgFSAS0B5gCcAGMANQD2
/7T/lf+X/5f/kf+V/53/pv+z/77/yv/X/+D/4//k/+b/5v/m/+j/6f/n/+f/5//n/+v/
6//r/+v/6f/p/+n/6//r/+r/6f/p/+f/6f/q/+r/6//s/+3/7//t/+//7//v/+//7//x
//H/7//v/+//7//v/+//7//v//L/8v/y//H/7//w//D/8f/0//T/9P/0//X/9f/1//b/
9v/2//b/9v/3//j/+f/6//n/+f/7//z//v///wAAAAABAAQABgAHAAYABwAKAAoADgAP
ABAAFAAUABQAFQAVABgAGQAaABsAHAAcAB4AHwAdAB4AHgAeAB4AHgAfAB8AHQAcABsA
GgAbABkAGAAXABQAEwASABEADwAPAA8ADQAJAAgABgAEAAQAAgACAP//+//5//j/9//0
//P/8//y/+//7//u/+3/7//u/+3/7f/r/+r/6f/p/+v/6//r/+v/6v/p/+j/5v/o/+j/
6P/o/+n/6f/p/+j/6P/o/+j/6P/n/+f/5//o/+n/6v/r/+z/6//s/+z/7P/q/+r/6v/q
/+3/7v/u/+7/7//v//D/8P/w//H/8f/y//H/8f/x//H/8//z//T/9P/2//b/9v/2//T/
9P/z//P/9P/1//b/9v/0//T/9P/z//L/8v/z//P/8P/w//D/8f/z//H/8f/x//H/8f/v
/+//8P/w/+//7//v/+//7//u//D/8P/w//D/7v/v/+//7v/u/+//8f/y/+//7//v/+//
8f/x//H/8f/x//H/8P/w//D/8P/w//D/8P/w//D/8P/w//D/8P/w//D/8P/z//P/8v/w
//D/8P/w//L/8//y//P/8f/x//H/8//z//L/8P/w//P/8//z//T/9f/1//X/+P/7//3/
/v///////////////v/+////AQABAAMABQAHAAcABwAHAAoACwANAA4ADgALAAgABgAE
AAIAAQAAAAEABAAEAAQAAgABAP///v/9//v/+f/2//P/8v/w//D/8v/w//D/8P/w//D/
8P/x//H/8f/x//H/8f/y//D/8P/w/+7/7f/6/w4AIQA5AFQAbQCMAL0A8QAeAUQBXAFb
ATQB7gCjAG0APAD2/7H/lf+b/5//mf+b/6r/t//A/8r/0//c/+X/6v/u/+z/7P/u/+//
7//v/+//7//x//H/8f/x//H/8f/x//P/8f/w/+//7//v//H/8v/y//L/8v/y//P/8//1
//X/9f/1//X/9//3//f/9//3//f/9//3//f/9//6//r/+v/5//n/+v/6//v//v/+//7/
/v/+//3//P/8//7//v/+//7//f/+////AAADAAMABQAGAAQABQAGAAYACQAMAA4ADwAO
AA8AEgASABYAFwAYABwAHQAeACAAIQAiACMAJAAlACgAKAAqACsAKwAsACwALAArACoA
KgApACgAKAAoACgAJQAjACIAIQAiACEAIAAfAB0AHQAdABsAGQAYABYAFAASABAAEAAN
AAsACQAIAAcAAgABAAEAAAD//////v/9//3//P/7//v/+//6//n/+f/5//n/+f/5//f/
9//3//b/+P/4//j/+P/3//f/9//2//j/+P/4//j/9//3//f/+P/4//j/+P/4//n/+v/6
//r//P/8//z//P/7//z//P/8//3//f/+//7//P/9//3//v8AAAEAAgADAAUABQAGAAYA
BQAEAAMAAgACAAIAAQABAAEAAQABAAAAAQACAAMAAwACAAIAAwADAAAAAAAAAAEA///9
//3//f///////f/9//7//v/9//3//f/9//3//P/8//z//P/8//7///////7//P/7//v/
+v/5//n/+f/5//n/+f/5//n/+f/5//j/+P/4//j/+P/4//r/+v/6//r/+P/4//j/+P/2
//b/9//3//j/+P/4//j/+f/5//n/+f/3//T/9//4//n/+v/6//n/9v/1//f/9//3//n/
+v/6//n/+v/7//v/+//8//3//f/9/wAA//8BAAIAAwADAAMAAwADAAQABAAFAAcACAAJ
AAoACwANAA0ADQAQABAAEQARABAACgAGAAMAAAACAAMABAAHAAcABgAFAAIAAQD///7/
/f/9//v/+P/1//P/8P/v//D/7//w//H/8v/y//L/8//z//H/8f/x//H/8P/y//D/7v/u
//X/AgAWAC0ARwBeAHkApADTAP0AJAFCAUIBJwHqAJ4AYwA3APz/uP+V/5H/lf+P/4//
m/+m/7H/uP/G/9X/3v/l/+j/6P/o/+j/6v/r/+n/6f/p/+n/7P/t/+7/7//t/+3/7f/v
/+//7v/t/+3/7f/v//D/8P/w//D/8P/x/+//8f/x//H/8//z//X/9f/0//P/8v/x//L/
8//0//X/9f/0//P/8f/y//T/9f/3//b/9v/2//b/9//3//f/+P/6//r/+v/6//v//P/9
//7//////wEAAgAAAAEAAgACAAMABgAIAAkADAANABAAEAAPAA8ADwASABQAFgAZABsA
GgAbABwAHQAeAB4AIAAhAB8AIAAgACAAHwAeAB4AHQAeAB4AHgAeABwAGQAXABUAFgAV
ABQAEwAPAA8ADwANAAsACgAIAAYABQAEAAUAAwAAAP3/+//5//j/9//3//b/9f/1//T/
8//1//T/8//z//P/8v/x//H/7//v/+//7//x//H/8f/w/+7/7v/u/+7/7//v/+//7v/w
//D/8P/w//D/7//u/+7/8P/w//D/8P/x//L/8v/y//L/8v/y//L/9f/2//b/9v/1//X/
9v/2//b/9//3//j/+//7//v/+//5//n/+v/6//r/+v/6//r/+f/4//b/9f/3//f/9//2
//b/9v/2//X/9P/0//X/9f/z//L/8f/x//L/8f/y//P/8//z//H/8f/y//L/8f/x/+//
7//v/+7/7//w//H/8v/x//H/8P/u/+7/7//x//L/8P/v/+7/7f/t/+3/7f/t/+//7//u
/+7/7P/s/+z/7P/t/+7/7//w/+7/8P/w//D/8P/u/+7/7v/u//H/8f/v/+//8f/x//H/
8//y//D/7f/s/+//7//v//D/8f/x//H/9P/3//n/+v/7//n/+f/5//n/+v/6//v//f//
/wEAAwAFAAUABQAFAAgACAAJAAkACAAFAAIAAAD+//3//f/9////AAAAAAAA/v/7//n/
+P/3//f/9f/y/+//7P/q/+r/7P/q/+r/6v/q/+z/7P/t/+3/6//r/+v/6//s/+z/7P/o
/+j/6//4/wwAIQA5AFIAbwCYAMkA+QAmAUgBUgE/AQ4BwgB7AEkAEgDM/5f/jf+V/5P/
kf+Z/6j/sf+4/8T/0f/a/+P/5v/m/+j/6P/q/+v/7f/t/+3/7f/v/+//7//v/+7/7f/s
/+3/7v/u/+7/7//t/+//8P/w//D/8P/w//H/8//1//X/9f/1//X/9//3//X/9f/1//X/
9v/3//j/+f/4//j/+P/3//f/+P/4//n/+//8//3//v////////8AAAAAAAAAAAAA//8A
AAEAAgADAAMABQAGAAkACwANAA4ADgAQABEAEQAUABUAGAAYABgAGQAaAB4AHQAeACAA
IQAkACUAJgAnACgAKAAqACsAKQAqACoAKgArACoAKgApACoAKgAqACoAJwAlACQAIwAk
ACMAIgAhAB0AHQAdABsAGQAYABYAFAASABAAEAANAAwACwALAAsACAAHAAcABgAFAAUA
BAADAAMAAgABAAEAAwACAAEAAQABAAEAAQABAAEAAQABAAAA/v/+//7//v/9//3//f/8
//7//v/+//7/AQABAAEAAgACAAIAAgACAAMABAAEAAQABAAEAAQABAAFAAYABgAGAAcA
BwAIAAgACAAJAAkACgANAA0ADQANAAwACwALAAoACwAMAA0ADgAMAAwACwALAAkACQAJ
AAgACwAMAA0ADQALAAoACgAJAAoACgAKAAsACQAHAAcABwAJAAkABwAHAAYABgAFAAUA
AwADAAMAAgAEAAQABAAEAAIAAwADAAIAAQABAAIAAgABAAEAAQABAP//////////AAAB
AAEAAgAAAAAAAAAAAAIAAgACAAIAAAAAAAAAAAD+//7//////wAAAAAAAAAAAwAAAP7/
/v/+//7/AQABAP////////////8BAP///v/8//z//f/9//3//v////////8CAAMABQAG
AAcABwAHAAcABwAEAAQABQAHAAsADQAPABEADwAPAA8AEgATABUAFgAWABUAEgAQAA4A
DAALAAoACwAKAAoACgAIAAcABQAEAAMABQADAAAA/f/6//j/+P/6//j/+P/4//j/9v/2
//f/9//1//X/9f/1//r//P/4//b/9P/1//z/DgAjADcATgBjAH4AqwDdAAoBLgFMAU8B
LgHuAKEAZwA8AAAAuf+X/5v/nf+T/5X/ov+t/7b/wv/P/9j/4//q/+z/7v/u//D/8f/z
//P/8//z//P/8//z//P/9f/1//X/9//2//T/8v/x//P/9f/2//b/9v/2//b/9//1//f/
9//3//X/9f/3//f/9//3//f/9//5//n/+f/5//j/+P/4//f/+f/6//r/+//7//r/+f/4
//v/+//7//z/AAAAAAAAAAD//wAAAQACAAMAAwAFAAYACAAJAAoACgAKAAwADQANAAwA
DQAQABAAFAAVABYAGgAbABwAHgAfACAAIQAiACMAIwAiACMAIwAkACYAJwAoACYAJAAj
ACEAIQAiACMAJAAjACEAIAAfABwAGwAaABkAFwAXABcAFQATABIAEAAOAAoACAAIAAUA
BQADAAIAAQD+//3//f/8//n/+f/4//f/9//2//X/9f/1//T/8//z//P/8//z//P/8v/x
//D/7v/v//D/8f/y//H/8f/x//D/8P/w//D/8P/v/+//7//w//D/8P/w//D/8//0//T/
9P/0//T/9P/0//X/9v/2//b/9//3//j/+P/6//v/+//8//v/+//7//v/+//7//z//P/+
//7//v/+//7//v/9//3//f/9//3//P/8//z//P/7//r/+v/7//v/+P/4//j/+f/5//f/
9//3//f/9//1//X/9P/0//P/8//1//X/9f/0//L/8v/y//L/8v/z//P/8v/z//P/9P/0
//P/8//z//P/8//z//P/8//z//P/8v/y//D/8P/w//D/7v/u/+7/7v/u//D/8P/y//L/
8f/w/+//7v/v/+//7f/t/+//7//v//H/8f/w/+7/7v/v/+//7//w//H/8f/x//T/8//1
//b/9//5//n/+f/5//b/9v/3//n//f///wEAAwADAAMAAwAGAAUABQAEAAIAAQD+//z/
+v/5//n/+f/7//z//P/8//r/9//1//T/8//z//H/7v/r/+r/6P/o/+r/6v/q/+r/6v/o
/+j/6f/p/+n/6f/p/+n/6v/q/+z/6v/o/+//AAAUAC0ASQBiAH8AsgDtAB8BTgFqAWoB
TQEOAb4AgwBNAP7/rP+H/4n/i/+F/4X/j/+e/6n/tv/E/9H/3P/j/+T/5P/k/+T/5v/n
/+f/5//n/+f/6f/p/+n/6f/p/+n/6f/r/+v/6v/p/+n/6//t/+7/7v/w//D/8P/x/+//
8f/x//H/8f/x//P/8//x//H/8f/x//L/8//0//X/9v/2//b/9f/1//b/9v/3//r/+v/6
//r/+f/5//n/+v/+//7//v/+////AAABAAIAAwADAAUABgAIAAkACgAKAAsADgAQABEA
EgATABYAFgAaABsAHAAgAB8AIAAiACMAJgAnACgAKQApACgAKQApACsALAAsACwAKwAq
ACoAKQAnACYAJQAkACUAIwAiACEAIAAfAB4AHQAZABkAGQAXABUAFAASABAADgAMAAwA
CQAJAAcABgAFAAMAAwAEAAQAAQABAAAA//////7//f/9/////v/9//3////////////+
//3//P/6//r/+v/6//r/+//7//v/+v/8//z//P/8/////////wAA/v/+//7//v8BAAIA
AgACAAIAAgACAAIAAQACAAIAAgAEAAUABwAIAAYABwAHAAgABwAHAAcABwAIAAkACwAM
AAoACgAKAAoACAAIAAcABwAHAAcABwAGAAgACAAIAAcABgAGAAcABwAGAAYABgAHAAUA
AwADAAMABQAFAAMAAwACAAIAAQABAAMAAwADAAIAAAAAAAAAAAACAAMAAwACAAEAAQAC
AAIAAQABAAEAAQABAAEAAQABAP/////+//7/AAAAAAAAAAAAAAAAAAAAAAAAAAACAAIA
AgACAAIAAQD+//3/////////AQABAAAA/v/+/////////wAAAwADAAMABgAGAAcABwAH
AAkACQAJAAkACAAIAAkACwANAA8AEQATABQAFQAWABoAGgAbABsAGgAVABIAEAAOAA8A
DwAPABEAEAAQABAADgAMAAsACwALAAkABwAEAAEAAAD+//7/AAD8//z//P/8//z//P/9
//3//v///wAAAQD8//r//P/8//r///8SACYAOwBVAG4AhQCsAOEAFQFCAWgBeAFlAS4B
4ACZAGUALgDk/63/o/+r/6n/rf+3/8D/x//Q/9r/5f/y//f/+v/8//r/+v/8//3//f/9
//3//f8BAAEAAQABAP///////wEAAQAAAP////8BAAMABAAEAAIAAgACAAMAAwAFAAUA
BQAFAAUABwAHAAcABwAHAAcABwAHAAcABwAGAAYABgAFAAcACAAIAAkACgAKAAoACgAL
AAsACwAMAA4ADgAOAA4ADwAQABEAEgATABMAFQAWABQAFQAWABYAFwAaABwAHQAgACEA
JAAkACUAJQAlACgAKwAsAC4ALwAwADEAMgAzADYANgA4ADkANgA2ADUANAA1ADQANAAz
ADQANAA0ADQAMQAvAC4ALQAuAC0ALAArACkAKQApACcAJQAkACIAIAAeABwAHAAZABcA
FQAUABMAEAAPAA8ADgALAAsACgAJAAcABgAFAAUABQAEAAMAAwAFAAUABQAFAAQAAwAC
AAAAAQACAAMABAAEAAMAAgAAAAIAAgACAAIAAgABAAAAAAABAAIAAwAEAAMABAAEAAQA
BAAEAAQABAADAAQABAAEAAMAAwAEAAQABgAHAAcACAAHAAcABwAHAAcABwAIAAgABgAG
AAYABgAGAAYABQAFAAMAAwADAAIAAgACAAIAAQABAAIABAAFAAMAAgABAAEAAQD/////
//8BAAEA//////7//v/9//3//f/9//3//P/8//z//P/8//z//f/9//z/+f/5//r/+v/7
//v/+//7//n/+f/5//n/9//3//b/9v/2//b/9v/2//j/+P/4//j/+P/4//f/9//1//X/
9f/1//X/9//3//b/9P/0//X/9f/1//b/+f/5//n//P/7//3//v///////////////v/+
////AQABAAMABQAHAAkACQAJAAwACgALAAsACgAHAAQAAgAAAP///////wEAAgACAAIA
AAD9//v/+v/5//v/+f/2//P/8v/w//D/8v/v/+7/7f/s/+z/7P/t/+3/7//v/+//7//q
/+j/6v/q/+z/7//4/wgAHwA5AFIAZwCIALkA7QAcAUIBVgFPASYB3gCVAF8AKgDe/6H/
kf+X/5P/i/+P/5r/qf+0/8D/zf/Y/+H/5v/o/+j/6P/q/+v/6f/p/+n/6f/t/+3/7f/t
/+z/6//q/+v/7f/s/+v/6//r/+3/7v/u//D/8P/w//H/8f/z//P/8//x//H/8//z//H/
8f/x//H/8f/x//H/8f/0//T/9P/z//H/8v/y//P/9f/2//f/+P/4//f/9v/2//j/+P/4
//j/+f/6//v//P//////AQACAAQABQAGAAYABwAKAAwADQANAA0ADwAOABIAEwAUABgA
FwAYABoAGwAaABsAHAAdAB8AIAAjACUAJAAkACMAIgAhACAAIAAfACAAIAAgACAAHQAb
ABoAGQAYABcAFgAVABEAEQARAA8ADQAMAAoACAAIAAYABgADAAEA///+//3/+v/5//n/
+P/5//n/+P/3//X/9P/z//P/8//y//H/8f/y//P/9P/1//T/8//y//D/8P/w//D/8P/z
//P/8//y//L/8v/y//L/8//z//P/9P/z//L/8f/w//P/9P/0//T/9P/0//T/9P/z//T/
9P/0//f/9//4//j/+P/5//n/+v/5//n/+f/5//v/+//8//z//P/8//z//P/6//r/+f/5
//r/+//8//z/+v/6//r/+f/4//j/+f/5//b/9v/2//f/9//1//X/9f/1//X/8//z//T/
9P/z//P/9f/1//X/9P/y//L/8v/y//L/8//z//L/8f/x//L/8v/x//P/8//z//T/8v/y
//L/8v/z//P/8f/x//H/8f/x//P/9f/0//L/8v/y//H/8P/w//P/8//z//b/9v/3//f/
9//4//n/+v/7//j/+P/5//v//f///wEAAwAEAAUABgAKAAgACQAJAAgABQACAAAA/v/9
//3//f///wIAAgACAAAA/f/7//r/+f/5//f/9P/x//D/7v/u//D/8P/w//D/8P/w//D/
8f/x//H/8f/x//H/8v/u/+7/8P/y//X//v8OACUAQwBcAHEAmgDTAAcBNgFeAWwBXwEu
Ad4AkwBfACYA2P+b/5H/mf+Z/5f/o/+y/7v/wv/O/9v/5P/t//L/8P/y//L/9P/1//X/
9f/1//X/9f/1//X/9f/z//P/8//1//b/9v/2//f/9f/3//j/+P/6//r/+v/7//r/+//6
//n/+//7//3//f////////////3//f/9//3//v/+//7//f///wAAAAABAAAAAAAAAAAA
AQABAAEAAgACAAIAAgACAAUABgAHAAgACQAJAAsADAAOAA8AEAAQABEAFAAWABcAFgAX
ABoAGgAeAB8AIAAkACMAJAAmACcAKAApACoAKwAqACoALAAtACsALAAsACwALQAsACwA
KwAqACoAKgAqACkAJwAmACUAJgAlACQAIwAhACEAIQAfAB0AHAAaABgAFgAUABQAEQAP
AA0ADAALAAgABwAHAAYABQAFAAQAAwAFAAQAAwADAAUABAADAAMAAQABAAEAAQABAAEA
AQAAAAIAAgACAAIABQAFAAUABAACAAIAAgACAAMAAwADAAQABAAEAAQABAAFAAYABgAG
AAQABAAEAAQABwAIAAgACAAJAAkACgAKAAoACwALAAwACwALAAsACwANAA0ADgAOAA4A
DgAOAA4ADQAMAAoACQAKAAsADAAMAAoACgAKAAkACgAKAAsACwAIAAgACAAJAAcABQAF
AAUABgAHAAYABwAGAAYABQAFAAUABQAFAAQABAAEAAQABAACAAMAAwACAAQABQAHAAgA
BQADAAMABAAEAAQABAAEAAUABQADAAMAAQABAAEAAwAEAAQAAwAEAAMAAwADAAQABwAH
AAcACgAJAAsADAANAA0ADQANAA0ADgAOAA8AEQARABMAFQAXABcAFwAXABoAGAAZABkA
GAAVABIAEAAOAA8ADwAPABEAEgASABIAEAALAAkACAAHAAcABQACAP///v/8//z//v/8
//z//P/8//r/+v/7//v//f/9//3//f8AAAAA/P/6//r///8OACIANQBLAGQAfQCgANEA
BQE0AVoBbAFbASgB2ACRAF0AJgDi/63/of+n/6H/of+t/7r/xf/Q/9T/3f/s//X/+P/4
//j/+P/6//v/+//7//v/+/////////////3//f/9////AQAAAP///////wEAAgACAAEA
AAD/////AQADAAMAAwADAAMABQAFAAcABwAHAAcABQAFAAUABQAEAAQABAADAAQABgAH
AAkACAAIAAgACAAKAAsADAAOAA8ADgANAAwADwAQABEAEgATABMAFQAWABQAFQAWABYA
GQAcAB4AHwAgACEAJAAkACYAJwAoACwALQAuADAAMQAyADMANAA1ADgAOAA6ADsAOQA6
ADoAOgA3ADYANgA1ADYANgA2ADYANQAzADIAMQAwAC8ALgAtACsAKwArACkAJQAkACIA
IAAgAB4AHgAbABcAFQAUABMAEAAPAA8ADgAPAA8ADgANAAsACgAJAAkACgAKAAoACwAJ
AAkACQAJAAsACwALAAoACAAIAAgACAALAAsACwAKAAgACAAIAAgACQAJAAkACgAKAAoA
CgAKAA0ADgAOAA4ADgAOAA4ADgAPABAAEAAQAA8ADwAQABAAEAARABEAEgAVABUAFQAV
ABMAEwAUABQAEgASABIAEgATABQAFAAVABUAFQAVABQAEwASABEADwAQABAAEQARABIA
EgASABMAEQAPAA8ADwAPAA8ADQANABAAEAAPAA8ADQANAA0ADAAOAA4ADgAOAAwADQAN
AAwACQAJAAoACgALAAwADAAMAAwADAANAA0ACwALAAkACQAJAAsACwAKAAgACAAKAAsA
DAAOAA8ADwAPABIAEwAVABYAFwAZABkAGQAZABgAGAAZABsAGwAdAB8AIQAjACMAIwAm
ACQAJQAlACQAIwAgAB4AHAAdAB0AHQAfACAAIAAgAB4AHQAbABoAGQAZABcAFAARABAA
DgAOABAADAAMAAwADAANAA4AEAARAA8ADwAPAA8ADgAOABIAEgAQABMAHgAwAEcAXwB4
AI8AtgDxACsBWgGAAZIBhwFaAQwBvwCDAEYA/P+//6//tf+1/7H/vf/M/9n/5P/u//f/
AgALAA4ADAANAA4AEQATABUAFQAVABUAFwAXABcAFwAXABcAFwAZABcAFgAVABUAFwAZ
ABoAGgAaABoAGgAbABsAHQAdAB0AHQAdAB8AHwAfAB8AHwAfAB0AHQAdAB0AIAAgACAA
HwAgACIAIwAlACYAJgAmACYAJQAlACUAJgApACoAKwAsACsALAAtAC4ALQAtAC8AMAAx
ADMANQA2ADcAOgA8AD0APgA/AEIAQgBCAEMARABIAEkASgBMAE0AUABRAFIAUwBUAFQA
VgBXAFUAVgBWAFYAVQBUAFQAUwBQAFAAUABQAFAATwBPAE8AUABPAE4ATQBJAEkASQBH
AEcARgBEAEIAQAA+AD4AOwA7ADkAOAA3ADQAMwAzADIAMwAzADIAMQAvAC4ALQAtAC8A
LgAtAC0ALwAvAC8ALwAtAC0ALQAsAC4ALgAuAC4ALQAtAC0ALAAtAC4ALwAwADEAMQAx
ADIAMAAwADAAMAAxADIAMgAyADQANAA0ADQANQA2ADYANgA3ADcAOAA4ADgAOQA5ADoA
OwA7ADsAOwA9AD0APgA+ADwAPAA8ADwAPQA+AD4APwA9AD0APQA8AD4APgA+AD0APAA8
AD0APQA8ADwAPAA9AD0AOwA7ADsAOwA7ADkAOQA8ADwAOwA7ADsAOwA7ADoAOAA4ADgA
OAA6ADsAOwA6ADkAOQA6ADoAOwA7ADsAOwA7ADsAOwA7ADkAOQA4ADgAOgA6ADoAOgA6
ADoAOgA6ADoAOgA6ADoAPAA8AD0APQBAAEAAQABAAEIAQwBEAEUARQBFAEYARgBEAEYA
SgBMAA==
         </WaveFormData>
      </LeadData>
      <LeadData>
         <LeadByteCountTotal>10000</LeadByteCountTotal>
         <LeadTimeOffset>0</LeadTimeOffset>
         <LeadSampleCountTotal>5000</LeadSampleCountTotal>
         <LeadAmplitudeUnitsPerBit>4.88</LeadAmplitudeUnitsPerBit>
         <LeadAmplitudeUnits>��V</LeadAmplitudeUnits>
         <LeadHighLimit>2147483647</LeadHighLimit>
         <LeadLowLimit>268435456</LeadLowLimit>
         <LeadID>V5</LeadID>
         <LeadOffsetFirstSample>0</LeadOffsetFirstSample>
         <FirstSampleBaseline>0</FirstSampleBaseline>
         <LeadSampleSize>2</LeadSampleSize>
         <LeadOff>FALSE</LeadOff>
         <BaselineSway>FALSE</BaselineSway>
         <ExcessiveACNoise>FALSE</ExcessiveACNoise>
         <MuscleNoise>FALSE</MuscleNoise>
         <LeadDataCRC32>1374982054</LeadDataCRC32>
         <WaveFormData>
/P/8//z//P/+//7//v/+//z//P/8//z/+v/6//r/+v/9//7///8AAP7//v/+//7//v/+
//7//v///wAAAQACAAIAAgACAAIAAgACAAIAAgAEAAQABAAEAAMAAgABAAAAAAAAAAAA
AAD+//7//v/+//7//v/+//7//f/8//v/+v/4//j/+P/4//j/+P/4//j/9v/2//b/9v/2
//b/9v/2//b/9v/2//b/9f/0//P/8v/0//T/9P/0//T/9P/0//T/9v/2//b/9v/1//T/
8//y//L/8v/y//L/9P/0//T/9P/2//b/9v/2//X/9P/z//L/9P/0//T/9P/x//H/8f/y
//P/9f/4//n/+P/6//r/+v/8//3//f/8//z//P/8//7/AAABAAQABgAIAAgACQAKAAwA
DQAOAA8ADQAKAAcABQAFAAQABAAEAAUABwAHAAUABAACAAEA///8//r/+f/1//P/8f/w
/+//7f/t/+z/7P/t/+7/8P/y//H/7//u/+3/7P/r/+7/8P/u/+7/9f8AABAAJgBBAFQA
bQCZAMkA+gAwAVgBZgFRARkB1gCqAI4AYgArAAQA9v/u/9//0f/T/9v/3f/c/97/4//m
/+n/6//r/+v/6//s/+z/6v/q/+v/6//r/+r/6f/n/+j/6P/p/+z/7P/r/+n/6f/p/+r/
6//r/+3/7P/p/+j/6v/r/+z/7f/t/+3/7f/s/+7/7v/u/+3/7f/s/+z/7v/w/+7/7f/t
/+3/7f/t/+3/7f/u/+7/7f/t/+7/7//w//D/8P/x//H/8//z//P/9f/3//f/9//4//f/
+P/3//b/9//5//n/+f/6//z//f/+/wEAAQACAAMABwAIAAoACgALAAwADgAPABAAEAAS
ABMAEgATABIAEQAUABUAFgAXABYAFQAVABQAFAATABMAEgAUABQAFAAUABEAEAAOAAwA
DAAMAAwACwAIAAcABwAEAAQAAwADAAEA///9//3//f/9//z//P/8//v/+f/3//b/9f/1
//T/9P/2//T/9P/1//X/9P/0//X/9f/0//H/8P/x//H/8v/z//P/8//x/+//8P/y//P/
9P/y//L/9P/0//T/9f/0//P/8v/y//P/8//0//T/9P/0//b/9v/3//j/9v/2//b/9v/6
//r/+v/4//j/+f/5//n/+P/4//j/+f/6//r/+P/2//b/9//3//X/9f/4//j/9//4//X/
9f/1//X/9f/1//T/9v/2//j/+P/2//b/9f/0//b/9v/0//b/9v/2//b/9v/0//T/8//z
//P/8//z//P/8//z//P/8//z//P/8//z//L/8v/x/+//8P/w//D/8f/v/+//7//u/+7/
7v/u//D/8P/v/+7/7v/u/+7/7//w/+7/7v/t/+z/7P/q/+v/7f/s/+r/6v/q/+r/6P/o
/+j/6P/p/+r/6//s/+v/6v/p/+f/6P/p/+v/7P/s/+3/7P/s//D/8P/w//L/8//z//L/
8v/x//D/8f/w//L/9v/5//z/+v/7//z//v///wAAAQABAP7/+//5//f/9P/0//T/9f/3
//f/9f/y/+7/7f/r/+n/6v/q/+f/5f/j/+L/4f/h/+P/4v/i/+L/4v/j/+T/5P/h/+H/
4f/g/93/3v/g/97/4P/l//L/BgAaAC0AQgBhAIcAtwDqABoBPgFGAS0B8wC0AIwAbgBA
AAsA7P/g/9L/w/+9/7//wf/J/87/0P/X/9z/3f/d/9//3//f/+D/4P/e/97/3//f/+D/
4P/g/9//3//e/97/4P/e/93/2//b/9v/3P/d/93/4v/i/+D/4P/g/+H/4v/j/+P/4//j
/+L/4v/i/+L/4f/j/+L/4v/k/+j/5v/l/+X/5f/l/+X/5f/n/+j/6P/n/+j/6P/o/+j/
6v/q/+v/6//t/+3/7f/v/+//7//v//D/8P/y//L/8v/1//f/9//3//j/+v/7//z/////
/wAAAQABAAIABAAEAAYACAALAA0ADAAMAA4ADwANAA8ADwAPABIAEwAUABUAFAATABMA
EgATABMAFAAUABMAEgARABAAEAAQAA8ADgANAAwACwAJAAoACQAJAAYABAADAAMAAQD/
//3//f/9//v/+v/6//r//P/7//r/+v/6//n/9//2//f/9v/3//n/9//2//b/9//6//r/
+P/4//n/+f/6//v/+//7//n/9//3//j/+P/4//r/+v/8//z//P/9//z/+//4//j/+f/5
//v//P/9//7//v/+////AAACAAIAAgACAAIAAgACAAAAAgADAAMAAwAEAAQABAAFAAQA
BAACAAAAAQADAAQAAwACAAQAAwABAAEA//8AAAEAAQABAAEAAAAAAAAAAgACAAAAAAD/
//7//P/8//r//P/6//r/+v/6//z//P/7//v/+//7//v/+//7//v/+//7//n/+f/5//n/
+f/6//r/+f/6//r/+v/7//n/+f/5//j/+P/4//j/+v/6//n/+P/4//r/+v/7//r/+v/6
//r/+v/6//z//P/8//z/+v/6//r/+v/6//r/+v/5//n/+f/6//r/+//9//3//v8CAAIA
AgAEAAMAAwACAAIAAgACAAQABAAFAAgACgAMAAwADQAOABAAEwAUABUAFQASAA8ADQAL
AAgACAAIAAkADQANAAsACAAIAAcABQADAAIAAgD///3/+f/4//f/9//5//j/+P/4//j/
+f/6//r/+f/5//n/+P/5//j/+P/4//T/8/8AABAAIAAzAEoAYwB/AKkA2AAIATgBWAFf
AUcBDgHQAKoAiABVACAAAgD4/+3/3//Z/93/4//m/+j/6//u//P/9f/5//j/9//3//b/
9P/0//X/9f/4//j/+P/3//f/9v/2//j/+P/3//X/9f/3//j/+f/5//v/+v/3//b/9v/3
//j/+f/5//n/+f/4//j/+P/4//f/+f/4//j/+v/8//r/+f/5//j/+f/6//v//f/+//7/
/f/6//r/+v/6//z//P/9//3//f/9//3///////////8AAP7/AAAAAAAAAwAFAAUABQAE
AAYABwAIAAsACwAMAA0ADwAQABIAEgARABIAFAAVABgAGAAaABsAHQAfAB8AHwAdAB0A
HQAdAB0AHQAeAB4AHAAbABsAGgAcABwAHAAcABwAHAAbABoAFwAWABUAEwASABEAEQAO
AAwACwALAAkABwAFAAUABQADAAIAAgACAAIAAQAAAAAAAQABAAAAAAAAAP7//v////3/
/P/8//3//v/+//z//P/7//v//P/9///////9//v//f/+//7//v/9//z//f/8//3/////
////AAAAAAEAAQACAAIAAgACAAAAAAABAAIAAAAAAAAAAAADAAQABQAEAAYABwAHAAcA
BQAEAAMAAwAEAAQAAgAAAAAAAQABAP//AQAEAAQAAwAEAAEAAQABAAEAAQABAAAA/v/+
/wAAAAD+//7//f/8//z//P/6//z/+v/6//r/+v/6//r/+f/5//r/+//8//3//P/7//r/
+f/5//n/+f/5//j/+P/3//X/9v/2//b/9//1//X/9f/0//P/9P/1//j/9v/1//T/9P/y
//L/8//0//P/9P/0//T/8v/0//X/9f/0//D/8f/y//P/9P/z//L/8f/w//D/8P/w//D/
8P/w//D/7//t/+3/7v/u/+3/7//v//D/8v/y//L/9P/z//P/8v/y//T/9P/2//b/9f/4
//r//P/8//3//v8AAAEAAgADAAMA///7//j/9f/1//b/9//5//r/+f/2//L/8P/v/+3/
6//o/+j/5f/j/+H/4P/f/9//4f/g/+D/4P/e/9//4P/g/9//3//f/97/3//i/+L/3v/e
/+P/7P/+/xQAKwBCAFsAgQCrANoACgEuATwBKwH3ALYAjABwAEIADQDq/9z/0v/F/73/
v//F/8f/yP/Q/9n/4P/j/+f/5//l/+X/5v/m/+T/5P/l/+X/6P/o/+j/5//l/+T/5P/m
/+b/5f/j/+P/5f/m/+f/5//q/+r/6P/o/+j/6f/q/+v/6//r/+v/6v/q/+r/6v/p/+r/
6v/r/+7/7v/s/+v/6//u/+//8P/x/+//8P/w/+//8P/w//D/8P/w//D/8f/x//H/8f/x
//P/8//z//P/9P/y//T/9P/0//X/9//3//f/+v/8//3//v/+//3//f/9/wAAAgAFAAYA
BgAGAAcABwAKAAoADAANAAsADQANAA0ADQANAA0ADQAPAA8AEAAQAA4ADQANAAwADAAM
AAwADAAMAAwACwAKAAkACAAHAAUABQAFAAYABAABAP///v/7//r/+f/6//v/+v/4//f/
9v/4//f/9v/2//X/9f/0//T/8v/w//D/8f/x//D/8P/x//D/8P/u/+7/7//v//D/8f/z
//P/8f/v/+//8P/w//D/8P/w//L/8v/x//P/8//z//L/8v/z//P/9P/0//T/9P/0//T/
9f/2//T/9P/0//T/+P/4//j/9v/4//n/+f/5//r/+v/6//v/+//6//f/9P/3//n/+v/5
//j/+v/5//f/9//1//b/9//1//X/9f/0//b/9v/4//j/+P/4//f/9v/0//T/8v/0//L/
8v/y//L/9P/0//P/8//x//H/8f/x//P/8//z//P/8v/x//D/7//w//D/7//t/+3/7v/v
//H/8f/x//H/8P/v//D/8f/0//D/8//0//T/9P/y//L/8v/y//L/8v/y//L/9P/0//T/
9P/z//L/8f/v/+//7//w//D/8f/z//P/9P/3//j/+f/8//v/+//6//r//P/8//7//v/9
/wAAAgAEAAQABQAGAAgACwAMAA0ADQAIAAUAAwABAAIAAgACAAMABQAFAAMAAAD+//3/
+//5//j/+P/1//P/8f/w/+//7//v/+7/7v/u//D/8f/y//L/7//v/+//7v/v/+7/7v/q
/+j/6//2/wYAGAAtAEQAXwCFAK8A3gASAT4BUAFJASUB5ACsAIoAZAAvAAIA7v/m/93/
0f/P/9f/2f/Y/97/5f/q/+3/7//t/+3/7f/u/+7/8P/w//H/8f/y//L/8v/x/+//7v/u
//D/8v/x/+//7//x//L/8//z//T/9P/y//L/9P/1//b/9//1//X/9f/0//T/9P/0//P/
9f/0//T/9v/2//T/8//z//L/8//0//X/9//4//j/9//4//j/+P/4//j/+P/5//n/9//3
//f/+f/5//n/+f/6//v//v///wAAAQADAAMAAwAGAAgACQAKAAkACQAKAAsACwAMAA4A
DgARABIAFAAVABQAFAAWABcAFQAXABcAFwAZABkAGQAZABsAGwAcABwAGgAZABkAGAAa
ABoAGgAaABgAGAAXABYAFwAWABUAEwASABEAEQAOAA0ADQAOAA0ACwAJAAkACQAHAAYA
BgAGAAQAAwACAAIAAQABAAAAAAAAAP7//v///wEAAAAAAAEAAAAAAP7//v//////AAAB
AAEAAQD///3//v8AAAEAAgACAAIABAAEAAQABQAEAAMAAAAAAAEAAQACAAIAAgACAAAA
AAABAAIABAAEAAQABAAIAAgACAAGAAUABQAEAAMABgAGAAYABwAHAAYAAwAAAAAAAQAB
AP//AQAEAAQAAwAAAP3//f/9//////////7//f/8//3//P/+//7//f/8//r/+v/4//r/
+P/4//j/+P/4//j/9//3//X/9f/1//X/9f/1//X/9f/0//P/8v/x//L/8v/x/+//8P/w
//D/8f/w/+//7v/s/+z/7P/s/+7/7P/r/+r/6v/o/+j/6f/q/+n/6v/q/+r/6v/o/+b/
5v/m/+b/6P/o/+j/6P/m/+b/5v/m/+T/5P/k/+P/5f/l/+b/5v/m/+f/5v/m/+n/6v/r
/+7/7f/t/+z/7P/q/+r/7P/s/+//8v/0//b/9P/1//b/+P/6//z//v////z/+f/3//X/
8//y//H/8f/x//H/7//s/+r/6f/n/+X/5P/k/+H/3//b/9r/2f/Z/9n/2P/Y/9j/1v/X
/9j/2P/V/9X/1f/U/9v/3P/Y/9b/1P/V/9r/6P/6/w0AIgA3AE8AdQCkANIAAAEmATMB
HQHmAKYAegBeADEA+v/Y/87/xf+z/63/sf+z/7T/uv/D/8j/zf/R/9H/0f/R/9L/0v/U
/9T/1f/V/9b/1v/W/9X/1f/U/9T/1v/W/9X/0//T/9X/1v/X/9f/2P/Y/9b/1v/W/9f/
2P/Z/9n/2f/Z/9j/2P/Y/9j/1//Z/9j/2P/a/9r/2P/X/9f/2P/Z/9r/2//a/9r/2f/X
/9n/2v/b/9z/3v/e/9//3//f/9//3//h/+H/4f/h/+L/4v/k/+T/5P/j/+X/5f/l/+b/
6P/p/+r/6//r/+z/7f/x//L/9P/0//X/9v/4//n/+P/4//r/+//8////AAABAAAA///+
//3/AAABAAMABAACAAEAAQAAAP7//v/+//7//v/+//3//P/7//r/+f/3//b/9f/1//L/
8P/v/+//7f/r/+n/6f/p/+f/5v/m/+b/5P/j/+L/4v/h/+H/4P/g/+D/3v/e/9//3f/c
/9z/3f/g/+D/3v/e/9//3//g/+H/4f/h/9//3f/e/+D/4f/i/+D/4P/i/+L/4f/j/+P/
4//k/+T/5f/l/+b/5v/m/+b/5v/m/+f/6P/q/+r/6v/q/+r/6v/q/+j/6v/r/+v/6//u
/+7/7v/v//D/8P/u/+z/7v/v/+//7f/t//D/8P/v/+7/6//r/+v/6//r/+v/6v/s/+z/
7v/u/+z/7P/r/+r/6v/q/+j/6v/s/+z/7P/s/+z/7P/r/+v/6f/p/+n/6f/q/+v/7P/t
/+//7//v/+//8P/w/+//7f/t/+7/7//x/+//7//v/+7/7f/u/+//8v/w//P/8v/0//T/
8//y//H/8P/y//L/8v/y//L/8v/y//L/8//0//X/9f/3//f/+P/4//n/+//7//z//P/8
//z//v8BAAEAAAAAAAAAAAACAAIABQAIAAoADAAMAA0ADgAQAA8AEAARABEAEAANAAsA
CQAKAAoACgALAA0ADQALAAgABgAFAAMAAQACAAIA///9//v/+v/5//n/+//6//r/+v/6
//v//P/8//v/+//7//r/+//8//z/+v/4//3/DAAcADIASQBgAHsApwDbABABRgFsAXYB
YwEvAewAwACeAGQAJwACAPT/6P/X/83/z//V/9v/4P/o/+//9P/3//f/9//1//X/9v/2
//b/9v/3//f/+P/4//j/9//3//b/9v/4//b/9f/z//P/9f/2//f/9//8//z/+v/6//j/
+f/6//v/+//7//v/+v/6//r/+v/5//v/+v/6//z//v/8//v/+//8//3//v///wEAAgAC
AAEAAAAAAAAAAAADAAQABgAHAAcABwAHAAkABwAHAAcACAAKAAwADAAMAAsADQANAA0A
EAASABMAFAAVABUAFgAXABkAGgAcABwAHQAeACAAIQAhACAAIQAhACIAJQAmACcAJwAn
ACcAJwAmACUAJQAkACQAIwAjACIAIgAiACIAIgAgACAAHwAeAB8AHgAdABsAHAAbABsA
GAAYABcAFwAVABUAEwATABMAEQAQABAAEAAOAA0ADAAMAA0ADQAMAAwADgAMAAwADQAM
AAoACQAJAAoACgAIAAgACwALAAwADQALAAsACQAHAAgACgALAAwACwAKAAsACgALAA0A
DQANAAwADAANAA0ADAAMAAwADAANAA4AEAASABAAEAAQABAAEQAQAA8ADAAPABEAEgAT
ABIAEgASABMAEwASAA8ADAAMAA0ADQALAAsADgAOAA0ADgALAAsACwALAAsACwAKAAgA
CAAKAAoACAAIAAcABgAIAAgABgAIAAgACAAIAAgABgAGAAUABQAFAAUABQAFAAUABQAF
AAUABQAFAAUABQAEAAQAAwABAAIAAgACAAMAAwADAAMAAgACAAIAAgAEAAIABAAEAAQA
BAAEAAIAAgACAAIABAAEAAQABAAEAAQABAADAAMAAwAEAAQABwAJAAkACgAMAAwADAAO
AA8ADwAOAA4ADgAOABAAEAATABYAGAAaABsAHQAfACIAIQAiACMAIwAgAB0AGwAZABoA
GgAaABsAHQAdABsAGAAXABcAFgAVABMAEgAOAAsACQAIAAcABwAHAAYABgAGAAYABwAI
AAgACQAJAAkACAAFAAIAAgACAAAABQAWACYAOABNAGQAeQCbAMkA+gAuAVwBdAFrAUMB
AAHIAKQAgABJABoABgD+//H/6f/r/+3/7f/w//b/+f/+/wEAAwADAAIAAQABAAAA/v/+
//////8AAAAAAAD///3//P/8//7//P/7//n/+f/7//z//f/9//3//P/5//j/+P/5//r/
+//5//n/+f/4//r/+v/6//n/+f/4//j/+v/6//j/9//3//b/9//4//n/+f/6//r/+f/6
//r/+v/6//z//P/9//3//f/9//3///////////8AAP7/AAAAAAAAAQADAAMAAwAGAAgA
CQAKAAkACQAKAAsADQAOABAAEAAPABAAEgATABYAFgAYABkAGAAZABgAFwAXABcAFwAX
ABcAFwAYABgAFgAVABUAFAAUABQAFAAUABIAEgARABAADQAMAAsACQAIAAcABwAEAAAA
//////3/+//5//n/+f/4//b/9f/0//P/8f/v/+7/7f/t/+z/7P/t/+z/7f/v/+7/7P/r
/+v/7P/s/+r/6v/p/+n/6v/r/+v/6//p/+f/5//o/+j/6P/q/+r/7P/s/+z/7f/s/+v/
6v/q/+v/6//s/+z/7P/s/+r/6v/r/+z/7P/s/+z/7P/s/+z/7P/q/+r/6//r/+v/6v/q
/+r/6//q/+r/6P/m/+b/5//n/+X/5f/o/+j/5//n/+X/5v/n/+X/5f/l/+T/4v/i/+T/
5P/k/+T/4//i/+L/4v/g/+L/4P/g/+D/4P/i/+L/4f/h/+P/4//j/+P/4f/h/+H/4f/h
/+H/4f/h/+H/4v/i/+H/4v/i/+L/4//j/+P/4//i/+T/4v/k/+T/5P/k/+L/4v/i/+L/
5P/k/+T/5P/k/+T/5P/j/+P/4//k/+T/5f/n/+f/6P/q/+r/6v/s/+3/7f/s/+z/7P/s
/+7/7v/u//D/8f/y//T/9f/2//j/9//4//n/+f/4//X/8//x//D/8P/w//H/8//z//H/
7v/s/+v/6f/n/+f/6P/m/+X/4//i/+H/4f/f/97/3v/e/97/3//g/+D/3//f/9//3v/d
/9r/2v/c/9z/3//m//L/BgAdADIARwBlAI8AwgD2ACIBPgFDASUB5gCqAIgAZAArAPj/
5P/a/8n/uf+1/7n/v//E/8j/z//W/9v/3f/f/93/3f/e/97/3P/c/93/3f/g/+D/4P/f
/93/3P/c/97/4P/f/93/3f/f/+D/4f/h/+L/4v/g/+D/4P/h/+L/4//j/+P/4//i/+L/
4v/i/+H/4f/g/+D/4v/k/+L/4f/h/+D/4f/i/+P/5P/m/+f/5//m/+b/5v/m/+b/5v/n
/+f/5//n/+f/6f/r/+v/6//s/+7/8P/w//D/8f/z//P/8//y//T/9f/2//f/9//4//n/
+//8//7//v///wAAAgADAAUABgAJAAsACgALAAoACQAJAAkACQAJAAsACwAMAAwADAAL
AAsACgAKAAoACgAKAAgACAAHAAYABwAGAAUAAwACAAEAAQD+//z/+//7//n/+f/3//f/
9//3//b/9v/2//T/8//y//L/8//z//L/8v/0//L/8v/z//H/8P/w//H/8v/y//D/8P/z
//P/9P/1//X/9f/z//H/8v/0//X/9v/z//L/8//y//X/9//3//f/9v/2//f/9//2//b/
9v/2//j/+P/5//r/+v/6//r/+v/8//z//P/6//z//f/9//3//v/+//7///8AAAAA/v/8
//3///8AAP///v8AAP///f/+//v/+//7//v/+//7//r/+v/6//z//P/6//r/+f/4//j/
+P/2//j/+v/6//r/+v/4//j/9//3//f/9//3//f/9//3//f/9//5//n/+f/5//j/+P/4
//j/+P/2//b/9v/2//b/9v/2//b/+P/4//j/9//1//X/9v/2//n/+//7//z//P/8//z/
/v8BAAEAAAAAAP7//v8AAAAAAQAEAAYACAAKAAsADAAOAA0ADgAPAA8ADAAJAAcABQAE
AAQABAAFAAcABwAFAAIAAAD///3/+//4//j/9f/z//P/8v/x//H/8f/w//D/8P/w//H/
8v/y//H/8f/x//D/8f/u/+7/7v/w//P/+v8GABgAMwBKAF8AgQCxAOQAGAFGAV4BWwE1
AfIAtgCSAG4ANwAEAO7/5v/Z/8//z//X/9n/2P/e/+X/5v/r/+3/7f/t/+3/7v/u/+z/
7P/t/+3/7P/s/+z/6//p/+j/6P/q/+v/6//q/+v/6f/q/+v/6//u/+7/7P/s/+v/6//r
/+v/7P/t/+7/7v/w//D/8P/v/+3/7P/s/+7/8P/u/+3/7f/u/+//8P/x/+//8P/w/+//
8P/w//D/8P/w//D/8f/x//H/8f/x//P/9f/1//X/9v/2//j/+P/4//n/+//7//v/+v/8
//3//v8BAAEAAgADAAUABgAIAAgACQAKAAwADQAMAAwADgAPAA0ADwAPAA8AEQARABEA
EQAPAA8AEAAQABIAEQARABAAEAAQABAAEAAQABAADwAOAA0ADAALAAkACAAHAAcABAAA
AP/////9//3/+//7//v/+//6//r/+v/6//n/+P/4//f/9//2//b/9v/0//T/9f/1//T/
9P/1//b/9v/0//T/9//3//j/+f/3//f/9f/z//X/9v/2//b/9P/0//b/9v/3//n/+f/5
//b/9v/3//f/+v/6//r/+v/6//r/+//8//r/+v/6//r//P/8//z/+v/6//v/+//7//z/
/P/8//3//P/8//r/+P/6//v/+//5//f/+v/6//n/+v/3//f/9//3//f/9//2//T/9P/2
//b/9v/2//X/9P/2//b/9P/2//T/9P/0//T/8v/y//H/8f/x//H/8f/x//P/8//z//P/
7//t/+3/7v/w//D/8P/w/+7/7v/u/+7/7P/s/+z/7P/s/+z/7P/r/+v/6//s/+z/7f/v
/+//8P/w//D/8P/y//L/8f/v/+7/7v/u//D/8P/v//L/9P/2//b/9//4//r/+v/6//r/
+f/2//P/8f/v//D/8P/w//H/8f/x/+//7P/p/+f/5P/h/+D/4P/d/9v/2f/Y/9f/1//X
/9b/1v/W/9X/1f/V/9T/1P/V/9b/1v/X/9b/1P/Q/9D/0//g/+7//v8TACoAQQBfAIkA
ugDuABwBNgExAQkByACOAGwASgAZAOr/1P/K/7v/sf+z/7n/vf/A/8D/w//M/8//0f/R
/8//z//Q/9D/0P/Q/9H/0f/U/9T/1P/T/9H/0P/Q/9L/0v/R/8//z//R/9L/0//T/9P/
0v/P/87/z//R/9P/1f/T/9P/0//S/9P/1P/V/9X/0//S/9L/1P/U/9L/0f/R/9L/0//U
/9X/0//U/9T/0//U/9b/2P/a/9r/2v/b/9v/3f/d/93/3//h/+H/4f/i/+D/4v/i/+L/
4//l/+X/5f/m/+j/6f/q/+v/6//s/+3/8f/y//T/9P/z//T/9v/3//r/+v/8//3//f//
///////9//3//f/9//////8AAAAA/v/9//3//P/+//7//v/+//7//v/9//z/+//6//n/
9//4//f/9//0//D/7//v/+3/6//p/+n/6f/r/+r/6v/q/+j/5//m/+b/6f/p/+j/6P/m
/+T/5P/l/+b/5v/n/+n/6f/o/+X/5P/n/+f/6P/p/+f/5//l/+P/5f/m/+b/5v/m/+b/
6P/o/+n/6//r/+v/6v/q/+v/6//s/+z/7P/s/+z/7P/t/+7/7v/u/+7/7v/y//L/8v/w
//L/8//z//P/8//y//H/8f/z//T/8//y//T/9f/1//P/8v/0//P/8f/z//H/8v/z//X/
9f/1//T/8v/y//T/9P/2//b/9f/0//T/9P/y//T/9P/0//T/9P/2//b/9f/1//P/8//z
//P/8//z//P/8//z//T/9v/2//b/9v/4//j/+P/4//b/9v/2//b/9P/0//T/8//0//X/
9//4//f/+f/5//r//v/+//7/AAADAAMAAgACAAIAAgAEAAQABwAKAAwADgAOAA8AEAAS
ABEAEgATABMAEQAPAA4ADQAMAAwADAANABEAEQAPAAwACgAJAAcABQAGAAYAAwABAP//
/v/9//3/+//6//r/+v/6//v//P/8//v/+//7//r/9//6//z/+v/4//n/AgAQACIANwBM
AGMAhQC3AO4AIgFOAWoBawFHAQgByACgAHgARQASAPb/7P/f/9X/1f/d/+H/5P/o/+v/
8P/z//X/9f/1//X/9v/2//f/+P/6//v/+v/6//r/+f/5//j/+P/6//j/9//1//X/9v/4
//r/+//8//z/+v/6//r/+//8//3//f/9//3//P/6//r/+v/5//n/+P/4//r//P/6//n/
+f/8//3//v////3//v/+//3//v/+//7//v8CAAIAAwADAAEAAQABAAMAAwADAAMABAAE
AAYABgAGAAcACQAJAAkACAAKAAsADAANAA0ADgAPABEAEgAUABQAFwAYABoAGwAaABoA
HAAdAB0AHwAfAB8AHwAfAB8AHwAfAB8AIAAgACIAIQAhACAAIgAiACIAIgAhACAAHgAc
AB0AHAAbABkAGgAZABkAFgAWABUAFQATABEADwAPAA8ADwAOAA4ADgANAAsACQAIAAcA
BwAGAAYACAAGAAYABwAFAAQABAAFAAgACAAGAAYABwAHAAgACQALAAsACQAHAAkACgAK
AAoACQAIAAkACAAJAAsACwALAAoACgALAAsACgAKAAoACgAMAAwADQAOAA4ADgAOAA4A
DgAOAA4ADAAOAA8ADwAPAA4ADgAOAA8AEgASABAADgAOAA8ADwANAA0AEAAQAA8ADwAN
AA4ADwARABEAEQAQAA4ADgAQABAAEAAQAA8ADgAQABAADgAQAA4ADgAOAA4ADQAMAAoA
CQAJAAkACQAJAAcABwAHAAcACQAJAAkACQAGAAYABQADAAIAAgACAAMAAwADAAMAAgAA
AAAAAAACAAIAAQAAAAAAAAAAAAEAAgAFAAYABgAGAAYACAAJAAkACAAIAAgACAAIAAoA
DAAPAA==
         </WaveFormData>
      </LeadData>
      <LeadData>
         <LeadByteCountTotal>10000</LeadByteCountTotal>
         <LeadTimeOffset>0</LeadTimeOffset>
         <LeadSampleCountTotal>5000</LeadSampleCountTotal>
         <LeadAmplitudeUnitsPerBit>4.88</LeadAmplitudeUnitsPerBit>
         <LeadAmplitudeUnits>��V</LeadAmplitudeUnits>
         <LeadHighLimit>2147483647</LeadHighLimit>
         <LeadLowLimit>268435456</LeadLowLimit>
         <LeadID>V6</LeadID>
         <LeadOffsetFirstSample>0</LeadOffsetFirstSample>
         <FirstSampleBaseline>0</FirstSampleBaseline>
         <LeadSampleSize>2</LeadSampleSize>
         <LeadOff>FALSE</LeadOff>
         <BaselineSway>FALSE</BaselineSway>
         <ExcessiveACNoise>FALSE</ExcessiveACNoise>
         <MuscleNoise>FALSE</MuscleNoise>
         <LeadDataCRC32>1548274710</LeadDataCRC32>
         <WaveFormData>
AAAAAAAAAAAAAAAAAAAAAP7//v/+//7//f/8//v/+v/9//7///8AAAAAAAAAAAAAAAAA
AAAAAAADAAQABQAGAAQABAAEAAQAAgACAAIAAgAEAAQABAAEAAMAAgABAAAAAAAAAAAA
AAD+//7//v/+//7//v/+//7//f/8//v/+v/4//j/+P/4//j/+P/4//j/9v/2//b/9v/0
//T/9P/0//L/8v/y//L/8P/w//D/8P/y//L/8v/y//D/8P/w//D/8f/y//P/9P/z//L/
8f/w//L/8v/y//L/8v/y//L/8v/y//L/8v/y//H/8P/v/+7/8P/w//D/7//u/+3/7P/r
/+3/7//w//L/8v/z//P/8//0//X/9f/1//X/9P/0//X/9v/3//r//P8AAAAAAQADAAYA
CAAJAAkABwAFAAMAAQD///////////////////3/+v/4//b/9f/x//D/8P/u/+3/7P/r
/+r/6f/n/+b/5f/n/+f/5//n/+X/5f/l/+X/5P/i/+T/5//m/+T/5v/v//z/DgAjADMA
RwBmAI0AugDtABUBJwEfAfgAyACtAKIAigBlAEUALwAgAAsA9//0//b/8v/w/+7/7P/t
/+3/7//v/+z/7P/s/+r/6v/p/+n/6f/o/+f/5P/i/+P/5P/l/+f/5//n/+f/5//l/+f/
5//n/+X/5f/k/+T/5P/m/+b/5v/m/+b/5v/m/+j/5//n/+f/6P/p/+n/6f/s/+z/7P/s
/+z/6//q/+z/7P/s/+z/7P/t/+7/7v/v//D/8P/w//D/8v/x//H/8f/x//H/8f/v//D/
7//t/+z/7f/u/+7/7v/w//L/8v/y//T/9f/2//b/9//4//r/+//+////AQACAAMABAAF
AAUABAAFAAUABQAJAAoACwANAAsADQAOAA4AEAARABEAEgASABIAEgASABEADwAOAA0A
DQANAA0ADQALAAkACAAHAAUABAAEAAMAAAD////////+//7//f/7//r/+v/5//n/9//3
//f/9v/3//f/9//4//j/9v/2//f/9//2//b/9//4//j/+P/3//X/9v/2//X/9v/3//j/
+f/5//n/+P/4//b/9//3//f/9//3//b/9v/4//n/+f/7//z//P/8//3//P/8//z//v/8
//z//P/8//7//v/9//3//P/9//3//f///////v/8//z//P/8//z/+v/8//z/+//9//v/
+//7//v/+//7//v/+//6//r/+v/4//j/9//3//j/+P/5//r/+v/6//r/+f/3//f/9//2
//j/+P/4//j/+P/4//j/+P/5//n/+P/4//f/9//3//f/+f/5//n/+f/5//n/+f/5//v/
+//7//v//P/8//z//P/8//z//f/9//z/+//6//n/+P/2//j/+P/2//T/9P/0//T/9P/0
//T/9P/2//b/9v/2//X/9P/y//H/8v/z//T/9v/2//X/9f/2//n/+f/5//r/+//7//v/
+//4//j/+f/6//3/AAACAAQAAgADAAUABgAIAAkACQAJAAkABwAFAAMAAAD///7//f/+
/////v/8//j/9v/1//P/8//0//P/8f/w/+//7v/u/+//7//v/+//7//v/+//7//v/+//
7//w/+7/8P/v/+7/7v/y//3/DAAcACsAPQBTAHAAlwDCAPMAFwElARkB7gDCAKsAngCA
AFsAPwArABgAAwD3//T/8v/y//L/8P/y//X/9f/1//X/9P/0//T/8v/w/+//7//v//H/
8f/v/+7/7v/u/+7/7//v/+//7//v/+//8f/x//H/8//z//L/8v/y//T/9P/0//b/9v/2
//b/9f/z//L/8f/y//P/8//z//X/9v/3//j/9//3//f/+v/8//z//P/8//z//P/7//v/
+//6//n/+P/4//f/9//3//X/9f/1//P/9//3//b/9v/5//r/+v/6//j/+v/6//r//v//
/wAAAAABAAIABAAFAAgACQALAAwACwAMAA0ADQAQABEAEQARABYAFgAWABcAFQAVABQA
EgATABUAFgAYABYAFgAWABYAFAATABMAEwAPAA8ADwAPAA8ADQAMAAsACQAIAAgABwAE
AAMAAwADAAAAAAD///3//f/+//7////9//3//f/8//3//f/9//7//P/6//r/+//9//z/
/P/9//7//v/+//3/+//8//z/+//5//n/+f/5//v/+//6//r/+v/7//v/+//5//n/+P/4
//n/+//8/////v/+//7///8CAAIAAgAEAAQABAAEAAQABgAGAAUABQAGAAcABwAHAAcA
BwAGAAQABQAGAAcACAAHAAgABwAFAAUAAwADAAMAAQABAAEAAQACAAIAAwAEAAMAAgAA
AP/////+//7//v/8//z//P/7//3//f/9//z//P/8//z//P/+//7//v/+//7//f/7//r/
/P/9//7/////////////////////////AQABAAEAAQACAAIAAgACAAIABAAFAAMAAgAA
AAAAAAAAAAIAAgACAAIAAQAAAP///v/+//7//f/9//3//f/9//7//////wAAAgAFAAUA
BQAGAAUABQAFAAUABAAEAAUABgAFAAgACgAMAA4ADwARABIAFgAXABcAFwATABEADwAN
AAsACwALAAsADQANAAsACAAGAAQAAwABAAAAAAD+//v/+v/5//j/+P/3//f/9//3//f/
9//3//f/9f/1//X/9v/2//T/8//0//D/7v/3/wQAEAAdADEAQwBYAHkAoADLAPkAGwEp
ARwB9ADHALQApACFAF0AQQAwAB8ACQD8//r//P/4//b/9P/z//P/9f/3//T/9P/0//L/
8v/x//H/8f/x//H/7//u/+7/7v/u/+//8f/x//H/8f/x//P/8//z//P/8//y//L/8v/0
//T/9P/0//T/9P/0//T/8//z//P/8v/z//P/8//0//T/9P/0//P/8//z//b/+P/4//j/
+P/2//b/9f/1//b/9v/2//b/9P/z//P/8//1//X/9f/z//T/8//x//D/8v/0//X/9v/0
//b/9v/2//r/+//8//z//f/+/wAAAQACAAMABQAGAAcACAAJAAkADAANAA0ADQAPAA4A
DQANAA0ADwAQABAADgAPAA8AEAASABIAEgASABQAEwATABMAEAAPAA4ADQALAAkACAAH
AAUABAAEAAMAAAD////////+//7//f/7//r/+v/5//n/+f/5//n/+P/5//n/+f/6//r/
+P/4//n/+f/4//j/+f/4//j/+P/3//f/+P/4//f/9//3//f/9//1//X/9P/0//X/9//4
//n/+//7//r/+v/5//n/+P/5//j/+P/4//n/+P/4//j/+v/8//z//P/8//7//v/9//3/
/f/9//z/+//7//v/+v/4//r/+v/6//r//P/+//7//f////3//f/9//v/+//7//v/+//6
//r/+v/8//z/+//7//v/+v/6//r/+v/6//r/+f/5//n/+f/4//n/+v/7//z/+//6//n/
+P/5//n/+P/4//f/9//3//f/+P/5//r/+//5//n/+f/5//v/+//7//v/+v/6//r/+v/4
//j/+f/5//n/+f/5//n/+P/4//j/+P/1//L/8//0//X/9v/1//T/8//y//T/9P/0//T/
9v/2//X/9f/1//X/9f/2//X/9f/2//j/+//7//v//P/7//v/+//7//z//P/9//7//v8A
AAEAAgAEAAUABwAIAAwADQANAA0ACgAHAAQAAQABAAEAAQABAP/////9//r/+P/2//X/
8//w//D/7v/r/+r/6f/o/+j/6P/p/+r/6//r/+v/6//r/+v/6//r/+z/7v/w/+//7P/q
/+7/9/8EABYAJwA5AE0AaACLALQA4wAJARkBFQHwAMAApwCaAH4AWQA7ACUAFAABAPP/
8P/w/+7/6v/s//D/8//z//f/9//0//T/9P/y//H/7//u/+3/7//v/+3/7P/q/+r/6v/r
/+3/7f/t/+3/6//t/+3/7f/u/+//7//w/+7/8P/w//D/8P/w//D/8P/w/+//7//v//H/
8//0//X/9P/0//T/9P/2//f/+P/8//v/+v/5//j/+v/6//n/+f/6//r/+v/6//j/9//3
//f/9//3//f/9f/2//X/8//y//X/9v/2//b/9//6//v//P/7//v/+//6//7/AAADAAUA
BQAFAAYABgAJAAoACwALAAwADQANAA0ADgAOAA4ADwAPABEAEgASABIAEwATABQAEgAS
ABIAEgAUABMAEwATAA8ADwAPAA8ADgANAA0ADQAIAAYABQADAAEAAQACAAMAAAAAAP//
/f/+//7//f/9//3//f/9//z/+f/5//n/+v/8//r/+v/7//v/+v/6//v/+v/6//r/+f/7
//z//P/7//n/+f/5//n/+f/5//j/+P/6//v/+//7//v/+//6//r/+v/7//v//f/+//7/
/v///wAAAAAAAAIABAAEAAQABAAEAAQAAwADAAQABQAFAAUAAwADAAIAAAABAAIAAwAE
AAMABAADAAEAAwABAAEAAQAAAP///v/9//7//v///wAAAgACAAEAAQD///7//v/+//z/
/P/8//v//f/9//3//P/8//z//P/8//7//v/+//7//P/7//n/+P/3//f/9//3//n/+f/5
//n/9//3//f/9//4//n/+v/7//j//P/+//z//P/6//r/+v/6//r/+v/6//r//P/8//z/
/P/7//r/+P/3//f/9//3//j/9//3//j/+v/8//3//v8AAAEAAQABAAEAAgACAAMABAAE
AAYABwAIAAgACQALAAwAEAARABEAEQANAAsACQAHAAcABwAHAAcACQAJAAcABAACAAAA
///9//r/+v/4//X/8v/x//D/8P/v/+//7//v//H/8f/x//H/8f/x//H/8v/y//D/7f/q
/+j/7P/z/wAADgAfADEARQBiAIUArADdAAkBIQEjAQoB3AC1AKQAkABtAEkALwAgABEA
///2//j/9v/y//L/9P/z//X/8//z//L/8v/y//D/8v/x//H/8f/x//H/7//u/+z/7P/s
/+3/7//v/+//7//x//P/8//z//H/8f/w//D/8v/0//T/9P/y//L/8v/y//L/8f/x//H/
9P/1//X/9f/1//T/8//y//H/8f/x//T/9f/2//f/+P/4//j/9//3//r/+v/6//r/+P/3
//f/9//1//X/9f/z//b/9//3//j/+f/6//r/+v/8//7//v/+//////////7//f/+/wAA
AQACAAMABQAGAAcACAAJAAkADAANAA0ADQAQABAAEAARABMAFQAWABYAFQAVABQAFAAW
ABYAFgAWABYAFQAVABUAEwATABMAEwARAA8ADgANAA0ADAAMAAsACAAHAAcABwAEAAQA
AwABAAAAAAD//////////////v/9//3//f/+/wAA/v/+/////f/8//z//f/+//7//v/9
//3//v/+//3//////////////////v/+//7///////////////7//v8AAAEAAQADAAIA
AgACAAMABAAEAAQABgAIAAgACAAIAAcABgAEAAMABAAFAAUABQAFAAUABAACAAIAAgAC
AAIAAwAGAAcABwAFAAMAAwADAAUABQAFAAUABAACAAEAAAACAAIAAQABAP///v/+//7/
/P/8//z/+//9//3//f/8//z//P/8//z//P/8//z//P/7//v/+v/6//v/+//7//v//f/9
//3//f/7//v/+//7//3//f/9//3//P/8//z//P/8//z//f/9//3//f/9//3/AAD8//r/
+v/6//r//P/8//z//P/6//r/+v/6//j/+P/3//f/9//3//f/+P/3//f/+P/6//3//f/9
//7////////////8//z//f/+/wEABAAGAAgABgAHAAkACgANAA8AEAARAA8ADQALAAkA
BgAFAAQAAwADAAMAAQD+//7//P/7//n/+v/6//j/9f/y//H/8P/w/+//7//v/+//7//v
/+//7//t/+3/7f/u//T/9P/x/+7/7v/s//H//P8KABcAJQA3AEwAaQCOALcA5wANASEB
FgHwAMEAqACcAIEAVwA5ACoAFwABAPb/9P/y/+7/8P/y//H/8//1//X/9P/0//T/8v/0
//P/8//z//P/8//x//D/8v/y//L/8//y//H/8P/v//H/8//z//P/8//z//L/8v/w//L/
8v/y//T/9P/0//T/9P/z//P/8//0//X/9f/1//b/9v/2//b/9//3//f/+v/6//r/+v/6
//z//P/7//v//P/8//z//P/8//v/+//7//v/+//7//n/+//7//r/+v/5//r/+v/6//r/
/P/8//z/AAABAAIAAgADAAQABgAHAAgACQALAAwADQAOAA8ADwARABMAFAAVABUAFAAT
ABMAFgAZABsAHAAbABsAGgAaABoAGgAaABoAGgAZABkAGQAXABcAFwAXABUAEwASABEA
DQAMAAwACwAIAAcABwAHAAQABAADAAEAAAAAAP/////////////+/////////wAA/v/8
//z//f////7//v////7//v/+//3//f/+//7//f/9//3//f/9//v/+//6//r/+P/5//n/
+f/7//v/+v/6//r/+//7//3//P/8//z//f8AAAAAAAACAAAAAAAAAAAAAgACAAEAAQAE
AAUABQAFAAUABQAEAAIABAAEAAQABAACAAQABAADAAEA/////////f/9//3//f////7/
/v/+//7//v/9//3//f/8//z//P/8//z//P/7//v/+//7//r/+v/6//r/+v/6//r/+v/6
//v/+//6//r/+//7//v/+//7//v/+//7//n/+f/5//n/+f/5//n/+f/6//z//P/+//z/
+//6//n/+P/4//j/+P/4//j/+P/4//j/+v/6//n/+f/7//v/+//8//3//f/+/wAAAAD/
//7//v8BAAEAAQABAAAAAAABAAIAAwAGAAgACgAKAAsADQAOAA4ADwAPAA8ADgANAAwA
CwALAAsACwALAAkACQAHAAQAAgAAAP///f/+//7//P/5//r/+f/4//j/+f/5//n/+f/5
//n/+f/5//v/+//7//z/+P/4//n/+P/0//b/AQAOACAAMwBFAFkAegCjANIABQEtAT8B
NwESAeAAyQC4AJQAZwBJADMAHgAJAPn/9P/2//b/9P/4//z//f/9//3/+//6//r/+v/4
//b/9f/1//X/9f/1//P/8v/y//L/8v/z//P/8//z//P/9f/3//f/9//5//n/+P/4//b/
+P/4//j/+v/6//r/+v/6//n/+f/5//r/+//7//v//P/8//z//P/7//v/+//+/wAAAAAA
AAAA/v/+//3//f/+//7//v/+//z/+//7//v/+//7//v/+f/9//3//P/8//v//P/8//z/
/v8AAAAAAAAAAAEAAgACAAMABAAGAAcACAAJAAsADAALAAwADQANAA8AEQASABMAFgAW
ABYAFwAVABcAGAAYABgAGQAZABoAGAAYABgAGAAYABcAFwAXABUAFQAVABUAEwARABAA
DwANAAwADAALAAgABwAHAAcABAAEAAMAAQAAAAAA//////////////7/////////AAD/
//z/+//7//3//P/8//3//v/+//7//f/7//z//P/7//z//f/+/////f/9//z//P/+////
///////////+//7//P/9//3///8BAAIAAwAFAAUABAADAAQABAAEAAQABAAGAAYABQAF
AAYABwAHAAcABQAFAAQAAgACAAIAAgACAAIABAAEAAMAAwABAAEAAQADAAMAAwADAAEA
AAAAAAAAAAAAAP////////7//v/+/wAAAAAAAP///f/9//3//P/+//7//v/+//7//v/+
//7///////7//v/9//3//f/9//3//f/9//3////////////9//3//f/9//7/AAAAAAAA
AAAAAP7//v/+//7/AAAAAAAAAAAAAAAA//////3//f/9//7/AQABAAIABAAFAAUABQAG
AAUABQAFAAUABAAEAAUABgAHAAoADAAOABAAEQATABQAFgAXABcAFwATABEADwANAA8A
DwAPAA8ADwAPAA0ACgAKAAgABwAFAAMAAgD///v/+v/5//j/+P/3//f/9//3//f/9//3
//f/+P/5//r//P/2//T/8//y/+7/8v///w4AGgAtAD8ATwBoAIsAtgDnABMBLQEvARQB
5AC9AK4AnAB3AFMAOwAqABkACwAEAAQAAAD8//7//v/7//v//f/9//v/+v/5//b/9v/1
//X/9f/3//f/9f/0//T/9P/0//X/8//z//P/8//0//f/+P/5//f/9//2//b/9P/2//b/
9v/2//b/9v/2//j/9//3//f/9v/3//f/9//2//b/9v/2//f/9//3//r/+v/6//r/+v/8
//z/+//7//z//P/8//z//v/9//3//f/7//v/+//5//v/+//6//r/+//8//z//P/+/wAA
AAAAAAEAAQABAAAAAwAEAAYABwAGAAcACQAKAA0ADgAPAA8ADgAPAA8ADwAQABAAEAAR
ABEAEwAUABQAFAAVABUAFgAWABYAFgAWABYAFQAVABUAEwATABMAEwARAA8ADgANAAkA
CAAIAAcABgAFAAUABQACAAIAAQD///7//v/9//3/+//7//v/+v/6//v//P/+//3/+v/5
//n/+f/4//j/+f/6//r/+v/5//n/+v/6//n/+f/5//n/+f/6//v/+//8//r/+//7//v/
/f/9//z//P/8//3//f////7//v/+////AAAAAAAAAgACAAIAAgACAAQABAADAAMAAQAB
AAAA//8BAAEAAAD+//7//v/+//7//P/+//7//f/+//3//v////3//f/9//3//f/8//z/
/P/+//7//f/9//v/+v/6//r/+P/4//j/9//5//n/+f/4//r/+v/6//r/+f/4//f/9v/3
//f/9v/2//n/+f/5//n/9//3//f/9//3//f/9//3//n/+P/6//r/+v/6//r/+v/6//r/
+v/6//r/+v/6//r/+f/5//n/+f/5//r/+f/5//r//P////////8AAP//////////AAAA
AAEAAgACAAQABQAGAAcACQAMAA4ADgAPAA8ADwAPAA0ACwAJAAcABwAHAAcACAAJAAgA
BgACAAAA///9//7//v/8//n/+v/5//j/+P/1//X/9f/1//X/9f/1//X/9f/1//X/9v/y
//L/8f/w//L/8P/1/wAADgAhADEAQQBYAHkAogDRAP0AGQEnARYB6gC/ALAAngB3AFEA
OQAqABUA///y//D/8v/w//D/8v/1//f/+f/3//T/9P/0//L/8v/x//H/8f/x//H/7//u
/+7/7v/u/+//8f/x//H/8f/x//P/8//z//P/8//y//L/8P/y//L/8v/0//T/9P/0//T/
8//z//P/9P/1//X/9f/4//j/+P/4//f/9//3//r//P/8//z//P/6//r/+f/5//j/+P/4
//j/9v/1//X/9f/1//X/9f/z//f/9//2//b/9//4//j/+P/4//r/+v/6//z//f/+//7/
//8AAAIAAwACAAMABQAGAAoADAAOAA8ADgAPAA8ADwARABAADwAPAA8AEQASABIAEgAT
ABMAFAAUABQAFAAUABQAEwATABMAEQARABEAEQAPAA0ADAALAAkACAAIAAcABAADAAMA
AwAEAAQAAwABAAAAAAD//////f/9//3//P/8//3//v8AAP7//P/8//3//f/8//z//f8A
AAAAAAD///3//v/+//3////////////+//3/+//6//z//f/9//3///////7//v/8//3/
/f///wIAAgACAAMABgAGAAYACAAIAAgACAAIAAoACgAJAAkACAAJAAkACQAHAAcABgAE
AAUABgAHAAgABwAIAAcABQAFAAMAAwADAAMAAwADAAMAAwACAAIAAgACAAIAAQABAAEA
AAAAAAAAAQACAAMAAwACAAEAAAD+/wAAAAAAAAAA/v/+//7//v///wEAAgACAAAAAAAA
AAAAAAD+//7//v/+/wAAAAAAAAAAAAAAAP/////9//3//f/+/wEAAQACAAQAAwADAAMA
BAAGAAcACAAJAAYABgAHAAgACQAMAA4AEAASABMAFQAWABgAGQAZABkAFwAVABMAEQAP
AA8ADwAPABEAEQAPAAwACAAGAAUAAwACAAIAAAD9//z/+//6//r/+f/5//n/+f/5//n/
+f/5//n/+f/5//r/+P/4//f/9v/4//j//f8GABQAKQA7AEsAZgCLALYA5QATAS8BMwEc
Ae4AwwCyAKAAewBTADkAKAAVAAUAAAACAAAA+v/6//z/+//7//3/+//6//r/+v/4//j/
9//3//f/9f/1//P/8v/y//L/8v/z//X/9f/1//X/9P/1//T/8//0//X/9f/2//P/9P/z
//L/8//0//X/9v/4//f/9//3//f/9//2//X/9v/2//b/9v/3//f/9//6//r/+v/6//r/
+v/6//n/+f/6//r/+v/6//r/+f/5//n/+//7//v/+f/7//v/+v/6//v//P/8//z/+v/8
//z//P/+////AAAAAAMABAAGAAcACAAJAAsADAALAAwADQANAA4ADwAPAA8AEgASABIA
EwATABUAFgAWABgAGQAZABoAHAAcABwAHAAcABsAGwAbABkAGQAZABkAFQATABIAEQAP
AA4ADgANAAgABwAHAAcACAAIAAcABQAEAAQAAwADAAMAAwADAAIAAQABAAEAAgAEAAIA
AgADAAMAAgACAAMABAAEAAQAAwABAAIAAgABAAMAAwADAAMAAwADAAIAAgAEAAUABQAF
AAMAAwACAAIABAAFAAUABwAGAAYABgAHAAYABgAGAAgABgAGAAYABgAIAAgABwAHAAgA
CQAJAAkABwAHAAYABAAGAAYABgAGAAQABgAGAAUABwAFAAUABQADAAMAAwADAAMAAgAC
AAIABAAEAAMAAwADAAIAAgACAAIAAgACAAEAAQABAAEAAAD+//7//v/+////AAABAAIA
///9//z//P/+//7//v/+//7//v/+//7//P/8//z//P/+//7//f/9//3//f/9//7/AQAB
AAIABAAFAAUABQAGAAUABQAFAAUABgAGAAcACAAJAAwADgAQABAAEQATABQAFAAVABUA
FQAVABMAEQAPAA8ADwAPAA8ADwAPAA0ACgAGAAQAAwABAP7//v/8//n/+v/5//j/+P/3
//f/9//3//f/9//3//f/+f/5//n/+v/6//r/9//y//D/9P/9/woAFgAlADcASQBeAH8A
qgDZAAcBIwEpARAB4AC5AKoAmgB7AFcAOwAqABUAAwD+/wAAAAD+//r/+v/9//3//f//
//z//P/8//r/+v/5//n/+f/7//v/+f/4//b/9v/2//f/9//3//f/9//3//n/+f/5//f/
9//2//b/9//6//v//P/6//r/+v/6//3//f/+//////////7//f/8//z//P/8////////
/wIAAAAAAAAAAAABAAIAAgADAAIAAgACAAIABAADAAMAAwABAAEAAQD////////+//7/
AQACAAIAAgACAAQABAAEAAYABwAIAAgACwAMAA4ADwAOAA8AEQASABUAFgAXABcAGgAb
ABsAGwAdABwAGwAbABsAHQAeAB4AHAAdAB0AHgAgACAAIAAgACAAHwAfAB8AHQAdAB0A
HQAbABkAGAAXABMAEgASABEAEAAPAA8ADwAOAA4ADQALAAwADAALAAsACwALAAsACgAJ
AAkACQAKAAsACgALAA0ADAAKAAkACQAMAAwADAALAAoACgAJAAcABQAFAAUABQAFAAUA
BAAEAAUABwAIAAkACQAJAAgACAAKAAsACwANAA0ADAALAAsADAAMAAwADgAQABAAEAAQ
ABAAEAAPAA8ADgAPAA8ADwARABEAEAAOABAAEAAQABAADQAOAA0ACwAMAAsADAANAA8A
DwAPAA8ADQAMAAwADAAOAA4ADQANAAsACgAKAAoACgAKAAoACQAKAAsADAAMAAwADAAM
AAwACgAKAAoACgALAAwADgAOAA4ADgAQABAAEAAQAA4ADgAOAA4ADgAOAA0ADQAOAA8A
EAASABMAEwAUABYAFwAXABcAGAAbABsAGwAbABoAGgAbABwAHQAgACIAJAAkACUAJwAo
ACoAKwArACsAKgApACgAJwAlACUAJQAlACYAJwAmACQAIgAgAB8AHQAcABwAGgAXABQA
EwASABIAEQARABEAEQARABEAEQARABAADwAOAA4ADAAOAA8ADgAKAAwAEQAcACoAOwBL
AF8AegChAM4A+wApAUUBTwE+ARIB5QDOALoAmwB1AFcAQgAvAB8AGgAcABoAGAAWABYA
FQAVABcAFQAUABQAFAASABQAEwATABMAEwATABEAEAAOAA4ADgAPAA0ADQANAA0ADwAR
ABEAEQARABEAEAAQABIAFAAUABQAEwASABEAEAAQAA8ADwAPABAAEQARABEAEgASABIA
EgAVABUAFQAYABgAGAAYABgAGAAYABcAFwAYABgAGAAYABYAFQAVABUAFQAVABUAEwAX
ABcAFgAWABcAGAAYABgAFgAYABgAGAAaABsAHAAcAB8AIAAiACMAJAAlACcAKAAnACgA
KQApACwALQAtAC0AMAAwADAAMQAvADEAMgAyADMANQA2ADgAOAA4ADgAOAA6ADkAOQA5
ADcANwA3ADcANQAzADIAMQAvAC4ALgAtACgAJwAnACcAJgAmACUAIwAiACIAIQAhAB8A
HwAfAB4AHQAdAB0AHgAeABwAHAAdAB8AHgAeAB8AHgAeAB4AHQAfACAAIAAfAB8AHwAf
AB8AHQAdABwAHAAcAB0AHQAdAB8AHwAeAB4AHgAfAB8AIQAiACIAIgAjACIAIgAiACQA
JAAkACQAJAAkACQAIwAjACIAIwAjACMAIwAjACIAIAAgACAAIAAgACAAIgAiACEAIQAf
AB8AHwAgACEAIgAjACEAIAAgACAAIAAgAB8AHwAhACAAIAAgACIAIgAiACEAIQAhACEA
IAAiACIAIgAiACAAIAAgACAAIgAjACMAJAAkACMAIgAhACMAIwAjACMAIwAjACMAIwAj
ACMAIwAjACYAJgAmACYAJgAmACcAJwAoACkAKgArAC0ALgAvADAALwAvAC8ALwAvADAA
MgA1AA==
         </WaveFormData>
      </LeadData>
   </Waveform>
</RestingECG>
