# Supplementary material for: Detection of Left Atrial Enlargement Using a Convolutional Neural Network-Enabled Electrocardiogram
Source: Front Cardiovasc Med. 2020 Dec 17;7:609976. doi: 10.3389/fcvm.2020.609976 (PMC7773668; doi:10.3389/fcvm.2020.609976)
Supplement: Supplementary file 5 [file Data_Sheet_5.ZIP › normal4/1802035861_4412_0000000M.XML]

<?xml version="1.0" encoding="Windows-1252"?>
<!DOCTYPE RestingECG SYSTEM "restecg.dtd">
<RestingECG>
   <PatientDemographics>
      <PatientID>1802035861</PatientID>
      <PatientAge>68</PatientAge>
      <AgeUnits>Years</AgeUnits>
      <Gender>Female</Gender>
      <PatientLastName>linghuiju</PatientLastName>
   </PatientDemographics>
   <TestDemographics>
      <DataType>Resting</DataType>
      <Site>1</Site>
      <AcquisitionDevice>MAC55</AcquisitionDevice>
      <Status>Unconfirmed</Status>
      <Priority>Normal</Priority>
      <AcquisitionTime>10:19:02</AcquisitionTime>
      <AcquisitionDate>12-15-2016</AcquisitionDate>
      <CartNumber>1</CartNumber>
      <AcquisitionSoftwareVersion>009C</AcquisitionSoftwareVersion>
      <XMLSourceVersion>MAC5000 v1.0</XMLSourceVersion>
   </TestDemographics>
   <RestingECGMeasurements>
      <VentricularRate>72</VentricularRate>
      <AtrialRate>72</AtrialRate>
      <PRInterval>160</PRInterval>
      <QRSDuration>154</QRSDuration>
      <QTInterval>458</QTInterval>
      <QTCorrected>501</QTCorrected>
      <PAxis>72</PAxis>
      <RAxis>78</RAxis>
      <TAxis>41</TAxis>
      <QRSCount>12</QRSCount>
      <QOnset>219</QOnset>
      <QOffset>296</QOffset>
      <POnset>139</POnset>
      <POffset>197</POffset>
      <TOffset>448</TOffset>
      <ECGSampleBase>500</ECGSampleBase>
      <ECGSampleExponent>0</ECGSampleExponent>
   </RestingECGMeasurements>
   <Diagnosis>
      <Modality>Resting</Modality>
         <StatementCount>3</StatementCount>
         <LabelText>12SL ��ϳ���</LabelText>
      <DiagnosisStatement>
         <StmtFlag>ENDSLINE</StmtFlag>
         <StmtText>�������</StmtText>
      </DiagnosisStatement>
      <DiagnosisStatement>
         <StmtFlag>ENDSLINE</StmtFlag>
         <StmtText>����֧��������</StmtText>
      </DiagnosisStatement>
      <DiagnosisStatement>
         <StmtFlag>ENDSLINE</StmtFlag>
         <StmtText>�쳣 ECG</StmtText>
      </DiagnosisStatement>
   </Diagnosis>
   <Waveform>
      <WaveformType>Rhythm</WaveformType>
      <WaveformStartTime>0</WaveformStartTime>
      <NumberofLeads>8</NumberofLeads>
      <SampleType>CONTINUOUS_SAMPLES</SampleType>
      <SampleBase>500</SampleBase>
      <SampleExponent>0</SampleExponent>
      <HighPassFilter>16</HighPassFilter>
      <LowPassFilter>150</LowPassFilter>
      <ACFilter>NONE</ACFilter>
      <LeadData>
         <LeadByteCountTotal>10000</LeadByteCountTotal>
         <LeadTimeOffset>0</LeadTimeOffset>
         <LeadSampleCountTotal>5000</LeadSampleCountTotal>
         <LeadAmplitudeUnitsPerBit>4.88</LeadAmplitudeUnitsPerBit>
         <LeadAmplitudeUnits>��V</LeadAmplitudeUnits>
         <LeadHighLimit>2147483647</LeadHighLimit>
         <LeadLowLimit>268435456</LeadLowLimit>
         <LeadID>I</LeadID>
         <LeadOffsetFirstSample>0</LeadOffsetFirstSample>
         <FirstSampleBaseline>0</FirstSampleBaseline>
         <LeadSampleSize>2</LeadSampleSize>
         <LeadOff>FALSE</LeadOff>
         <BaselineSway>FALSE</BaselineSway>
         <ExcessiveACNoise>FALSE</ExcessiveACNoise>
         <MuscleNoise>TRUE</MuscleNoise>
         <LeadDataCRC32>2567438761</LeadDataCRC32>
         <WaveFormData>
5v/m/+b/5v/j/+L/4f/g/97/3P/a/9j/2v/c/97/4P/g/+D/4P/g/+D/4P/g/+D/4v/i
/+L/4v/j/+T/5f/m/+P/4P/d/9r/3v/g/+L/5P/l/+b/5//o/+b/5v/m/+b/5P/k/+T/
5P/k/+T/5P/k/93/2P/T/87/1f/a/9//5P/f/9z/2f/W/9v/4P/l/+r/6f/o/+f/5v/l
/+T/4//i/9//3P/Z/9b/2v/e/+L/5v/i/+D/3v/c/9n/2P/X/9b/2//g/+X/6v/n/+b/
5f/k/+P/4v/h/+D/4f/i/+P/5P/q/+f/5P/l/+L/4P/l/+z/6f/o/+X/4f/j/+X/5P/i
/93/4f/g/93/4P/h/+L/5f/m/+f/7f/p/+n/6//t/+3/6//u/+v/6v/q/+j/7P/v//T/
9P/z//L/7//t/+r/6v/q/+3/7f/r/+P/3v/b/9j/2v/X/9b/1v/b/9n/1f/X/93/3v/c
/93/4v/o/+v/7v/u/+3/6//l/+f/5v/o/+z/1//a/+L/5P/U/8n/0f/e/+n/6P/g/+X/
7f/t/+//+f8CAAQA///6/wwAIwAmACoAOwBNAEoAOgAlAAsA6//H/7T/tP+y/6j/pP+o
/6r/rv+2/7r/u/+v/5X/h/+U/6j/rv+m/5//nf+b/5//of+Z/5n/qf+x/6v/p/+f/4//
j/+a/63/xf/E/7P/uv/N/9P/0P/T/+P/6f/g/9b/2P/b/+H/4//m/+z/7//x/+7/7v/u
/+v/7v/x//T/8v/q/+b/9f/+//n/9f/w/+j/4//p/+b/3//k/+j/7P/w//P/8P/r/+j/
6v/x//H/8f/v/+7/7v/t/+7/7v/x/+//6v/p/+v/7//5//z/AgAJAAcABwADAAAA/P8D
AAIABQAEAAUABwALAAQABAAGAAgADQARABUAFAAWABQAGQAhACIAFQAJAAwAFAAWABUA
FgAYAB0AHwAbABgAGgAgACAAIAAfAB0AGwATAAoAAgD8/wQABwAGAAQABQADAAQAAQAG
AAIA/f/7//3/AgAEAAQA+f/z/+7/6P/r/+r/6P/r//D/9P/w/+7/5//l/+T/4//j/+X/
6f/x/+7/8f/p/+b/4f/h/+P/5f/n/+X/5P/h/+D/4P/l/+j/7P/x//b/+v/y/+3/6P/g
/+L/4f/f/9v/3v/f/9v/3v/p/+v/6P/n/+X/5f/n/+b/6P/o/+j/6f/r/+f/5P/m/+f/
6P/s/+r/6//t/+//7v/r/+3/7//s/+b/5v/o/+b/5v/o/+j/6P/n/+j/5v/i/+j/6f/q
/+z/6P/a/9z/4f/m/+X/5f/q/+j/6f/q/+n/4v/d/97/4P/k/+r/8f/y/+f/4v/k/+n/
8P/u/+j/5//q/+3/7f/r/+T/3//h/9//5P/o/+r/6//p/+j/5f/i/+X/5P/m/+b/5v/m
/+7/7f/s/+//6P/k/+f/7P/s/+z/6v/n/+j/6f/n/+T/5P/r/+3/7f/x//P/9f/5//b/
8//1/+3/6//t/+//7//v//L/7//u/+//7P/v//H/9//6//z//v/1/+3/5P/e/+L/5//p
/+n/6P/q/+7/8v/w/+3/7P/s/+r/5f/e/93/4//k/+L/4//n/+z/7v/w/+//7f/q/+P/
4//g/+D/4v/p//D/8P/o/97/4//t/+T/1//W/9z/5//x//n//f/x/+j/6v/1/wQAGAAp
ADIAMgA5AEMAOAAoACkAHwD9/93/zv/A/7r/wP++/7D/pP+q/7b/tP+t/6//r/+t/6r/
qP+q/6T/jf+R/6//vf+v/6P/pf+r/6//qf+b/5X/m/+n/6L/nf+t/8L/w/+6/8v/7f/0
/9f/w//P/+T/8P/w//H/9f/1//L/9P/z//H/7v/w//L/8f/u/+3/7P/m/+D/3v/v//r/
9//1//L/7P/u//f/9//z//D/7v/s/+r/7P/m/97/2P/g/+3/8//5//z/AAAFAAkABAD+
//v/8//x//H/9P/5//7//P/9////AwAFAAMAAgD+/wUABAAHAAgACQALAA8ABAAAAP7/
/P8DAAkADwAQABMAEAAUABsAIgAZABEAGAAhACQAJAAmAB0AGQASAAUACgASAB4AJAAf
ABsAFgARABEADgAMAAwAEgAVABQAEgAPAAkABgD//wMA/v/4//X/+f/+/wAAAAD3//P/
8P/s//H/8v/y//f/9v/2/+7/6P/m/+n/7f/x/+j/5f/k/+f/6f/v/+r/6v/q/+3/8v/3
//n/9f/y/+3/5v/i/+P/4v/h/+H/4f/g/+P/5f/n/+b/6v/r/+v/6f/r/+v/5v/o//D/
8f/t/+v/5f/j/+P/4P/j/+T/5f/n/+z/6//r//D/7//u//D/7P/w//X/+v/8//j/9//2
//D/5//k/+P/3v/f/+L/4//k/+r/8P/z//T/+//9////AgD8/+z/7P/v/+v/5f/g/+D/
4//l/+f/5//m/+P/5v/q/+z/8P/1//T/6//o/+z/8//3//T/7f/r/+z/7//v/+3/7v/t
//P/9f/q/+L/6v/u/+//8P/x//L/+P/1//L/8//v/+z/8P/2//X/9P/x/+3/7f/t/+r/
5v/m/+3/7//v//L/8//0//f/+f/7/wIA///7//v/+//5//L/7v/k/9z/5f/s//n/BQAD
AAAA/P/4//n/+//8/wAA/f////7/+//1//L/8f/w//P/8f/x//L/8//v/+n/6f/x//L/
8P/x/+//8P/u/+z/7f/t/+z/5//n/+T/5P/m/wMA6v/M/8z/2v/h/+3//v/9//T/8v/z
//X/9f/z//P/+v8CAAsADgAOABEAHAA4AFEAVwBSAFIAPQATAPn/8f/U/7j/wP/M/77/
sP+4/8b/wv++/7v/uf+5/7f/pv+c/5z/nv+f/6v/tf+z/7H/r/+x/7H/sf+z/7H/sf+7
/8f/0P/P/83/yP+//7r/u//D/8z/1//j/+X/5P/s/+z/7f/x//H/8//4//r/+//3//j/
+f/3//P/8f/v/+j/4v/g//H//P/6//n/9//y//f/AwAGAAUAAQD+//v/+P/7//j/8//w
/+3/8//y//H/8//2//r//f8AAAAAAwABAPv/+f/6//3////8//z//f8EAAkACgAMAAMA
BQD///3/BAALABMAHQATAA4ACwAIABQAIQAuADYALQAiAB4AHQAjABsAFAAcACcALAAu
ADIAKgApACUAGwAbAB4AJQAmACIAIQAfAB0AHgAcABsAHAAcABsAFgAQABEADwAQAA0A
DAAEAPv/9f/5/wAABAAGAP3/+//6//j///8CAAQACwAJAAYA+//y/+3/7f/u/+//7v/v
//L/+f/0//X/6//m/+f/6//x//f//v/9//3/+//y/+z/6//o/+v/7f/v//D/7v/t/+z/
6P/q/+v/6//p/+3/7//s//D/9//3//L/7//y//X/+v/8//f/8v/t/+n/7//x//T//P/8
//r/+//2/+//6//n/+D/5v/t//T/9v/x//D/8f/u/+3/8P/x//L/8v/0//P/8P/y//H/
8P/w/+7/4v/m/+3/6//n/+T/5v/q/+//9P/3//D/6f/o/+j/5v/m/+f/4v/d/9z/4v/r
//P/8v/t/+3/8//3//j/9//z/+//8v/x/+//8P/v/+3/6f/o/+X/4v/f/+b/6v/s/+7/
8P/x/+v/5f/j/+D/3v/j/+r/7f/u/+3/6//x//X/9v/2//D/8//x/+3/7//v/+//8f/0
//X/+//3//T/9f/2//X/9P/4//b/9v/y/+7/8P/x//b/9v/1//T/8//x/+7/7v/u//H/
8f/v/+z/7P/u//D/7v/p/+b/5P/q/+v/6v/v//D/7P/l/+H/5//s/+7/8P/w/+//7f/n
/+f/5P/k/+b/5f/q//L/7v/i/93/4//q/+v/9P/+//H/3f/j//H/8f/4//z/+f8GACIA
KQAkADgATwBHAEQASgA7ABsA/f/d/7j/qP+u/6z/qv+w/7D/rv+y/7T/rf+1/7v/pf+W
/6b/rv+k/53/o/+t/6//n/+P/5n/rf+t/6X/pf+r/6f/o/+q/7n/wf/E/8H/vv/J/9n/
3v/d/93/1//Y/+b/6v/v//f/+//3//j/9v/z//X/+v///wEAAAD///7/+P/x//D/AgAO
AAoACQAHAAIAAQAJAAgAAwAEAAYACAAKAA4ACgAEAAAA/f8DAAIAAQADAAQABgAHAAoA
CgANAAsABwAHAAoADwATABAAEAARABcAGwAbABwAEQATAA0ACwAOABEAFQAbABkAHAAh
ACYAKAArAC4ALAAuACoALQAzADkAMQAqADIAMwAuACYAIAAkAC0AMwAzADEANAA7ADwA
NQAxACwAJwAoACYAJQAmACcAJQAfABgAHAAbAB0AGwAiAB4AGQAXABQAFgAVABIADQAN
AA4ADgANAAoABgAHAA4AEgAOAAwAAwABAAAA///9//3///8FAAQABwD///z/9//1//X/
9f/9////AgADAAAA/v8BAAIAAAABAAIAAgADAAMAAwAAAAIAAwADAAEABAAFAAEABAAK
AAkAAwD/////AQAFAAYABQAEAAMAAwAFAAMAAgAGAAsADAAQAA4ACAAHAAYAAgADAAcA
CwAKAAIAAAAAAPz/+//+////AAAEAAoADQAOABMAEwATABQADwAAAAEABQAGAAMAAQAE
AAcACQALAAsABwADAAUACAAFAAYACAAEAP3/+v/+/wUADwAOAAkACQDy//3/CQAFAAgA
CwAMAA0ADgAQAAsABgAFAP7/+P/5//z/AwAKAA8AEwATABMAEAAMAAkADQAMAAkACgAJ
AAgACQAIAAcACwAFAAgADQASABUAFAAYABYAFgAXABQAFwAZABoAGgAZABgAFgAVABMA
FAAOAAsABQD9//7/AgAIAA4ACgAFAAIAAAAGAAUAAgAFAAkACAAEAAMACQAOABAAEgAW
ABcAFwATABAADAALAAwAFQACAPz/CAAQAA8ACQAEAAUADgAUAAkA8f/v////CwAMABYA
KwA2ADoAQwBQAFYAXwB7AHoAUAAzAC0AGQDx/9r/3P/e/97/5P/Y/8L/xP/Y/+L/3f/X
/9H/0f/E/6z/pP/G/+X/1//B/8P/yf/N/9H/zf/D/8H/w//D/8n/yf/I/9X/4//i/+P/
8P/3//f/+v/3//P//f8MAAgACAAJAA0ADQAKAAwACwAJAAoADgASABMAEQARABEADAAD
AAAAEAAaABgAGQAZABYAEQAXABQADQAOABAAEgAUABYAEAAIAAIAAAAHAAcABwAKAAwA
DwARABkAHAAiACMAHAAbAB0AIQAgABwAGwAbABoAGQAUABAAEQAdACEAKQAqACsALQAx
AC4AMAA0ADgANQAzADEAKgAsACgAKwAxAD8AOwA4AEQARwBEAD4AOgA4ADsAOwA1ADIA
NAA6ADoANAAxAC0AKQAuADIANwA+ADwANwAuACQAIgAfAB8AGwAiACAAHQAdAB8AIgAi
ACAAFwAVABQAEgAVABQAEgAVABcAGgAVABIACwAJAAgABwACAAEAAgAHAAoADwAJAAgA
AQD9//v/+f8GAAsAEQAVAA8ADAAOAA4ADAANAA4ADgAGAAEA/P/0//3/AwAIAAsADwAP
AAoADAAVABUAEAANAAwADQAQABAACwAIAAUAAwADAP///P/+/wMABgAMAAwABAABAP7/
+P/9/wMACQAKAAoADAAQABAADwASABMAFAAPAA4ACgAEAAkACQAJAAoADQACAAcADwAM
AAcAAwAEAAMABAAIAAoADAAOAA0ABQD9//n/9//0//j//v8BAAIAAQD//wAAAwADAAIA
AAAFAAUAAwAGAAcACAALAAYAAwAFAP3///8DAAcACQAIAAoABgAEAAUAAgAFAAcACAAI
AAcABgABAP///P/8/wEABwAKAAsAAwD+//v/+P/z/+v/5f/g/+z/8//4/wMABQACAPz/
+f/6//z/+//6//r/+//7//f/8v/u/+3/7v8DAAQA9P/w/wAA///1//7/BQD8//j/+f/v
/+n/7f/r/+j/9P8NACYAKAAZACAAMAA3AD8AVABgAFUAPQAjAAUA4P/K/8T/uP+y/7z/
yP/E/8L/wv+1/6n/rf+p/6D/ov+u/6z/p/+r/7X/t/+7/8v/y/+3/63/t/+9/7v/tf+r
/6b/rf+//9T/4//c/8v/zf/Y/+H/6//1//z/+P/0//P/9f/z//P/9v/2//X/9f/4//v/
+//4//f/9v/w/+X/4P/u//b/+v/9/////v/+/wUAAwD9//7//v/+//7////6//P/7v/x
//v//v8BAAMABgAKAA0ACAACAP//9//4//v/AQAJAAgABAADAAMAAwAFAAMAAgAEABEA
FgAfABoAFwAVABUADgAMAAwADAASABkAIAAiACYAJAApADEANQArACIAKAAwADAALQAs
ACoALQAtACcAIQAiACcAJgAiAB8AGwAXABkAGgAcACAAIgAhABwAFgAUABEAEQANABUA
EgAOAA0ACgAKAAcAAgAAAAMABwAKAAYAAAD5//f/+P/4//D/6v/s//H/9//9//j/9//4
//3///8DAPz/+v/1//P/8//z//n/+f/6//n/9//2//r//P/3//P/7//q/+3/7//x//D/
+f/9/wAAAQD///v/8v/w//X/9f/w/+3/8P/1//z/AAAEAAYACAALAAMA+f/w/+z/8//2
//z//P/8//3//v/8//n/+f/5//T/8//0//f/9v/z//T/8//y//b//P///wAA/f/5//X/
8v/1/+z/8//9//7/+//5//z///8BAAMAAwABAPv/9//w//T/+P/8/wAA///5//P/8f/x
//L/+v8EAAIAAAD8//f/+v/9//3//P/9/wUACAAJAAQA///6//f/+v/7/wEA/f/5//v/
/f/9/wIACAAIAAoADAAKAA4AEQAPAAoABAD+//3//f/8//7/AQAHAAoACwAFAAIAAQAA
AP7/+f/2//T/9//1//H/8//6//r/9//3//j/+v/5//j/9//1//L/6//u//D/9f/8/wkA
+v/8/wQA/P/1//f//v8BAAIA/P/1//X/+//9/wEABAAEAAEADAAiAC0ALAA0AEsAWwBc
AFgARwApAAkA4//G/8D/yP/I/9D/3P/Q/7b/tP/A/73/v//J/8H/tv+8/7T/qP+z/7//
t/+z/7f/tf+1/7f/q/+p/7f/uf+5/8H/yP/L/8P/wv/N/9T/1f/X/9z/5f/x//P/9P/6
//f/9//6//n/9//4//b/8//2//r//v////////////r/8P/s//v/BAAEAAUABQACAAIA
CwALAAcABgAGAAYABgAGAP7/9P/s//j/CQATAB0AEQAGAPz/8f/7/wAACAALAAYABQAH
AAsADgAMAA0ADwAQABEADgAMAAwAFwAaACEAHwAfACAAIwAgACAAIgAkACIAIQAgABoA
FgAQABEAFQAjACEAIAAuADYAOAA3ADgAMwAzADAAJwAiACQAKgAqACwALQAtAC0AKgAm
ACMAIgAjACEAGwAUABUAEwAUABEAFQAQAAoABwAKAA4ADwAOAAUAAwACAAAAAAD+//v/
/f8DAAgABQAEAP3/+//6//n/9//3//n////7//v/8P/q/+n/6//v//P/+P/3//f/9f/t
/+j/6P/m/+L/4f/g/97/5//v//f//P/9//3//P/5//3//f/4//r/+//3/+7/5//m/+f/
6v/q//H/9v/7/wEA/P/1/+//7v/4//7/BwAKAPz/8f/m/9j/2//h/+f/6P/q/+7/9P/2
//H/8P/t/+r/6f/s/+z/6v/v/+//7//w//L/6P/u//f/+//5//j//P/6//n/+P/1//H/
7f/v//L/8f/y//T/8P/s/+z/8//9/wEA/P/z/+//7//v/+z/5//o/+n/8f/1//P/8v/v
/+v//P/+//L/9P/0//T/9P/5//f/9f/3//P/8P/0//r/9P/w/+r/4//p/+//8v/0//L/
9//3//X/9P/z//L/8//3//v/BAADAP3//f/9//v//v8CAAAAAAACAAIACAANAAoABgAB
APz/9//1//L/8v/0//f/9//1//P/8v/z//T/9f/z//P/9P/w/+n/4P/d/+r/8P/z//n/
9v/2//P/8P/2//n/+//5//n/9v/2//j/3//m//D/9v/0//f/9//y//H//P/8/+//7f/1
//P/9f8GABQADQASACgAMQA0AEYAWwBVAEgASAA1AA0A+//1/9j/wv/E/8b/xv/E/7z/
uP+6/7z/tf+l/5f/n/+y/7r/tv+w/6f/o/+r/7X/qf+Z/6X/wf+9/6v/rf+v/6H/pf+y
/7f/v//Q/9v/1P/R/93/8v/3/+n/5f/u//D/7v/v//P/8//x//T/9P/z//b/+v/+////
////////+v/t/+j/9v/+//7///////z/+f////z/9f/3//j/+f/6/wEAAAD9//z//v8F
AAUABQABAP7//P/5//z//P////3//f///wQACwAMAAgABwAHAAcABwADAAAAAgAPABQA
HQAdAB0AHgAhABwAHAAeACAAIQAjACUAIgAiAB4AIQAnAC4AJQAdACQALgAwAC8AMAAr
AC0ALAAlACAAIgAoACgAKgArACsAKwAjABwAFgASABgAGwAaABgAGAAVABUAEQAVABAA
CgAHAAUABgAEAAAA/P/9////AAD9//r/9v/3//7/BAACAAIA+f/1//L/7//v//H/9f/9
//z////3//T/8v/z//b/+f/9//v/+v/3//H/7P/s/+r/7v/x//T/9v/z//P/8//w//L/
8f/v/+v/6//r/+b/6P/0//f/9f/1//f/+/8BAAQA/v/4//L/7f/x//H/8v/4//f/9v/4
//T/7v/t/+z/6P/p/+3/8f/w/+//8P/z//L/8//4//v//v/4//b/8f/q//D/8//2//r/
/P/w//T/+//2/+//6f/o/+v/7//z//X/7//p/+n/6v/s/+7/8f/u/+z/7P/z//3////6
//H/7f/u/+//7f/p/+n/6f/w//P/8f/y//H/7//w//L/8v/y//L/8f/w//H/8f/v/+//
8//x//P/+//y/+3/6v/n/+T/6//r/+v/7//u/+7/9f/+//v/+P/z/+3/7//x//D/7v/v
//f/+v/7//v/+f/3//f/9f/1//r/9f/2//n//P/9//z//v/6//j/+f/2//n/+/8AAAAA
///+//3/+//4//j/9f/1//L/7f/q/+r/7P/u//L/8f/y//T/9P/x/+z/7f/v/+7/6v/p
/+7/8v/z//T/9P/z//H/6//r/+j/6P/q/+n/5P/o//r/DAANAPX/1v/P/+L/8P/t/+3/
+/8DAPv/9P/4/wMAEAAgADcAUABeAGMAYQBKACoAGQAPAPf/2f/K/8L/vv/A/7r/sv+y
/7b/vv/C/7v/rf+l/6P/pP+s/7j/tP+f/5f/q/+1/6f/q/+x/6f/pf+x/6v/of+t/7n/
vv/N/9P/yv/J/9b/4//p/+r/5//p//P/+v/0//P/8//2//X/9P/2//X/8//1//j/+//7
////AQADAAAA+f/2/wYAEAANAAsACAACAP7/BQADAP3//v/+//7//v8JAAoACQAKAAMA
BQAAAPv/+//8//7///8FAAgADgAPAAkACQAMABEAEgAOAA0ADQANAA8ADQAMAAsAFQAX
AB0AGwAZABgAGQAaAB4AJAAqACkAKwAtACoAJwAiACQAKQA0AC0AJwAwADUANAAwAC4A
LgAxADEAKwAsADAAOAA6ADIALQAnACEAIgAgAB8AIAAnACkAJwAkACEAHQAcABcAGgAW
ABEADwANABAAEAAOAAoACQAJAAgABgACAP3//f8EAAgABAACAP7///8BAAMA+v/1//L/
8//7/wUABAAIAAQAAwAEAAUAAwD9//j/8f/0//b//f8CAAAA///+//z/+v/5//j/9P/7
////AgADAAIAAQD7//z//v/7//P/7f/u//H/9v/4//7/AgAGAAsACAADAP//AAABAAAA
AgD+//7/AQAEAAQAAgADAAQAAAD5//j/+f/2//j//P/+/wAA//8CAAIAAAADAAMAAwAE
AAMA9v/5////AAD9//v//v/8//3//v/9//z/+f/8/wAA//8AAAIA/v/3//T/+P///wYA
BAD+//3//P/9//v/9//q/+//8v/2//j/+v/8/wAA/f/6//v/9P/w//P/+P/6//r/+P/1
//v///8AAAAA+/////7/+//+////AAADAAMAAwAIAAMAAwAFAAcABwAHAAoABwAGAAUA
AgAFAAcABwAGAAQAAgAEAAUABQAIAAoADQANAAsAAAD6//b/8v/3//f/+f/8//v/9//x
//H/9//4//b/9//4//r/+f/4//7/AQADAAEA/f/6//r//P/9//j/7v/s//j/AQD9//7/
BwAEAAAAAwD9//X/+/8LABIAEAAPABgAJAAvADYAPgBRAGEAYgBUAEEAMQAbAP3/5P/Q
/77/wP/M/8j/vv++/77/uP+9/8P/wf/B/7z/tv+2/8L/yf/F/8H/u/+x/7X/wf+//7//
wf+5/7f/w//D/7j/vf/P/9j/2//m/+n/3f/i/+3/7//1//z/+v/8//3/AQABAAAAAgAB
AP////8CAAUABQACAP///P/0/+z/6v/7/wYACAALAA0ADAAHAA0ACgADAAMABAAFAAYA
DgAOAAwADAAHAAsACAAFAAQABAAFAAUACAAIAAsACQAIAAkADQATAA8ABgAAAPv/BAAL
AA4AEgATAB0AHwAlACIAIQAhACMAIgAkACgALAAqACsALAAoACYAIgAlACsAMQAnAB4A
JAAvADIAMgA0ADMANwA4ADMALQAuADMAMgAwAC8ALQArACoAKAAnACgAJgAhABgADgAY
AB0AJQApACkAIAAWAA8AEgAWABcAFgASABEAEQAQAA4ADAAJAAsAEQAUAA8ADAAAAPv/
9//z//b//f8GABMADwAPAAQA/v/9////AwAHAA0ACwAKAAcAAgD+/////v/+////AAAA
AAMABwALAAwADAALAAkABQAGAAUA//8AAAUABQAAAP3///8BAAUABgAKAAwADgARAA4A
CQAFAAYABgAGAAkABgAGAAcACAAGAAgACwAOAAwACAAIAAoACAABAAAA/f/6/wAACAAN
ABAADwALAAcABAAHAP7/BQAPAAwABwADAAQAAwAFAAcABwAJAAkADwAWABMAEgASAAwA
BwAEAAgADwAVABIACwAJAA8AFQAYABkADgADAP//AwAGAAgACAAIAAgADAAJAAYABwAC
AP7/AQAGAAQABAACAP//BgALAA0ADgAOABUAFwAXAB4AIQAkACkAIgAdAB0AEwAOAA8A
EAAPABUAHgAhACYAHwAYABcAFQAaABoAGQAYABUAEwAQABAACwALAAgAAwAGAAoAEAAW
ABYAEwASABIAFgAVABIAFQAYABYAEQAPAA0ADgAMAAoAEAATABUAEwARAA4ADgAQABcA
HAAOAAoACgAFAAcAFAAfABoADAANABcAGQAXABkAEgAQABkAJAAyAEEATABcAHMAcwBk
AGAAZQBhAE0AJwAAAOr/4v/e/+T/5v/c/9j/5P/m/9v/3f/b/9H/1P/e/9r/1v/X/9P/
z//V/9v/1//P/8X/u/+//8//1//T/9P/2v/h/+X/6v/x//b/+/8BAAAA8//v/+3/+P8Y
ABYAFQAXABUAFQAYABgAFwAZABwAHwAfACAAIQAiAB4AFgASACEAKgAlACMAIAAaABsA
IwAiAB0AGAAWABQAEgAeACAAIAAiACAAJQAjACEAHQAcABwAGwAgACIAJwAnACUAJwAs
ADMAMgAsACkAJwAoACkAJgAkACMALQAvADUAOQA9AEIASQA+ADoAOAA2ADkAPQBBAEAA
PwA6ADwAQQBOAEkARQBQAFEATgBIAEQARwBNAFAATQBLAE4AVQBWAFIAUQBPAE0ASQBG
AEQARABIAEkARgBCADwANQAxACkAMwA0ADQANwA0ADQAMQAsACkAKwAuADAAMwAyADAA
MwAxAC4AIwAaABgAGwAfACMAIQAjACcALwAsAC8AJwAkAB0AGwAbABsAIQAhACIAIQAf
AB4AIgAkACcAKQArACwAKQAnACUAIAAjACMAIgAfACEAIQAcAB4AJwApACYAJQAjACUA
KQAqACgAKAAoACkAJgAhAB0AHgAiACQAKQAoACgAKQAqACgAKwAvADMAMgAsACwALgAs
ACYAJAAgABwAIAAkACUAJAApACkAKQAqAC4AJgAuADkANwAxACwALAAtAC8AMQAxACoA
JQAmACgALAAwADUANAAoACAAHwAhACkAKAAjACMAKQAvADIAMwAuACsALwAvADIANAA0
ADMAMgAyADAALgAzADMAMwA1ADIALQAqACsALgAxADQANAAuACwALgAvAEYASQA+ADkA
NAAvACoAMAAvAC4AMQAsACgAKwAwADMANAAzADEANgA7AD0APgA3ADkANgAxADYANwA4
ADsAOQA5AD4AOQA1ADcAOQA5AD0AQgBBAEIAQAA8AD4APwBGAEgASQBKAEQAPwA5ADYA
OgBBAEUARwA+ADgANAAwADIALwAuAC4ANQA1ADMANwA6ADgAMwAxADQAOAA5ADoAPQA/
AEAAPQA3ADAALAAqADUANgA6AEQATABJAEUAPgAvACwAMgAzADEANQA5AEEATgBUAFEA
WgB0AIkAjgCUAJsAnwCiAJgAfQBhAEEAHwAWABwAFgAGAP7/+v/0//r/BAAEAPv/8//v
//P/+P/2//r/DAANAPf/7f/x/+//8//7//P/5//x//v//f8PACMAFAAHABcAHgAVACAA
MwAtACgAMQA1ADMAOAA8AD0APwBEAEUAQQBCAEAAPQA/AEQASQBLAE4ATwBQAEwAQAA8
AEsAVABSAFEATwBKAE0AVwBYAFUATwBMAEkARgBSAFYAWABcAFkAXQBaAFcAUwBSAFIA
UQBUAFQAVwBVAFIAUwBXAF0AYQBeAF4AXwBjAGcAZwBoAF8AYwBfAF8AYwBnAGwAcwBv
AHAAcwB2AHoAfQCAAH4AfQB4AHoAfwCJAIEAegCCAIYAhAB/AHwAgACJAI8AjwCLAIwA
kQCQAIwAiwCJAIcAgQB8AHgAdgB8AH0AegB2AHIAawBnAF8AbwB0AHgAfwB1AHAAaABe
AFsAXQBgAGIAYABcAFcAVwBeAGQAYgBiAGAAYwBnAGsAYgBdAFoAWwBYAFsAUwBQAGUA
YwBZAA==
         </WaveFormData>
      </LeadData>
      <LeadData>
         <LeadByteCountTotal>10000</LeadByteCountTotal>
         <LeadTimeOffset>0</LeadTimeOffset>
         <LeadSampleCountTotal>5000</LeadSampleCountTotal>
         <LeadAmplitudeUnitsPerBit>4.88</LeadAmplitudeUnitsPerBit>
         <LeadAmplitudeUnits>��V</LeadAmplitudeUnits>
         <LeadHighLimit>2147483647</LeadHighLimit>
         <LeadLowLimit>268435456</LeadLowLimit>
         <LeadID>II</LeadID>
         <LeadOffsetFirstSample>0</LeadOffsetFirstSample>
         <FirstSampleBaseline>0</FirstSampleBaseline>
         <LeadSampleSize>2</LeadSampleSize>
         <LeadOff>FALSE</LeadOff>
         <BaselineSway>FALSE</BaselineSway>
         <ExcessiveACNoise>FALSE</ExcessiveACNoise>
         <MuscleNoise>TRUE</MuscleNoise>
         <LeadDataCRC32>2002883875</LeadDataCRC32>
         <WaveFormData>
6P/o/+j/6P/q/+z/7v/w/+//7v/t/+z/6P/m/+T/4v/j/+T/5f/m/+n/6v/r/+z/7f/u
/+//8P/v/+7/7f/s/+X/4P/b/9b/3P/g/+T/6P/p/+r/6//s/+3/7v/v//D/7f/s/+v/
6v/o/+b/5P/i/+D/4P/g/+D/4v/k/+b/6P/n/+b/5f/k/+T/5P/k/+T/5P/k/+T/5P/m
/+b/5v/m/+L/4P/e/9z/4f/k/+f/6v/n/+b/5f/k/+H/4P/f/97/4f/k/+f/6v/o/+j/
6P/o/+b/5v/m/+b/5f/k/+P/4v/l/+f/6P/q/+j/5//s/+7/7//u/+v/6v/y//f/9//4
//P/9P/x/+7/7//y//P/8v/2//j///8BAPn/9f/y/+//8//0//X/9//2//P/8v/x//L/
8v/y/+//5//l/+T/4v/m/+r/7f/v/+j/5v/k/+D/4f/g/+H/4f/b/9b/0v/N/8//0f/S
/9T/2P/b/97/4f/g/9//3f/Y/9j/2f/X/9j/2v/U/9j/4P/W/8j/xv/S/9z/1f/N/9P/
2f/U/9D/2//o/+z/7P/z/wIAEAAYACMAMwBAAD4AKQAKAPH/4v/c/97/6v/u/+7/8P/z
//H/6P/j/9//2//U/9f/1f/Q/8//0f/N/8b/v/+6/7j/uf+y/7H/t/+7/7//v/+2/6j/
of+n/7X/vv++/7v/x//W/9b/yf/F/9X/5v/l/9n/1//Y/9v/3P/c/+H/5f/o/+j/5f/i
/+L/5P/k/+P/5f/m/+X/6//w/+3/7f/o/+X/6P/r/+n/5P/m/+X/4//i/+f/7P/m/+X/
5//u/+7/7f/r/+v/6//r/+n/7P/w//D/7f/t/+3/7//z//X/+P/6//n/+f/6//r/+v/9
//3/+//9////AwADAAAA/f8CAAcADAANAA4ADgAQABAAEwAYABkAFQATABMADwANAA0A
DQATABkAHgAiAB8AHwAeAB4AGwAZABcAFgAPAAgABgAEAAYABwAHAAQACAAJAAkACgAH
AAYAAwD//wIABAAIAAQA/v///////v/5//f/9f/x//T/9f/z//P/8v/v/+7/7//z//P/
8//z//L/8v/w/+z/7v/u//H/9f/4//f/8v/u/+3/7f/v//H/8P/w//L/9f/6//r/+v/4
//f/+P/0/+//7P/q/+n/6v/z//X/9P/2//j/9//3//f/8f/0//T/8//x/+7/6//q/+7/
8v/2//v//P/7//r/+f/0//j//P/7//f/9v/z//L/8//z//L/8f/z//P/7f/q/+7/7//w
//H/8f/x//H/8//2//X/8//w/+7/8v/0//T/6//n/+T/4v/r//D/9f/5//P/7v/v//f/
/f/9//n/9//3//f/+f/1//P/7//r/+f/7v/x//L/9f/x/+//6//p//T/9v/0//T/9P/0
//P/8//y//L/8//z//n//P/8//z/+v/6//3////8//r//v8EAAYACAAKAAwADAAKAAkA
CAAMAAsABgADAAEA//8BAAAA/////wEAAQADAAUABgAGAAYAAwD7//f/9P/w//L/8v/x
/+//7//w//H/8P/x//L/9f/3//P/8P/u/+v/5v/j/9//3P/g/+H/4v/j/+j/6//t/+z/
6v/p/+X/5P/q/+z/7P/s/+r/4v/c/9j/2v/h/+P/6//v/+z/4P/V/9b/3P/q//v/EAAk
ADQAOwBJAFgAVgBJADgAIwAMAAAAAAAAAP7/AAAAAP3/9//y/+3/6f/p/+j/4//l/+L/
2//d/93/zv/N/9r/3P/T/8b/v/+//7//uf+x/7D/tP+5/7P/pf+o/77/zf/L/9z//v8L
AO//1f/e//H/9//y//D/8P/u/+7/8f/z//T/9v/1//T/9v/1//L/7v/t/+7/6//v//L/
8P/x/+3/6//w//X/9f/y//L/8f/v/+7/8v/2/+//7f/v//j/+v/7////AQADAAUAAAAA
AAEA/v/7//v/+//9/wAAAwAHAAoABwAFAAQAAgABAAUABgAFAAcACQANAA0ACQADAAUA
BwAMAA8AEgAUABYAGAAdACQAIwAfAB0AHQAeAB8AIgAlACEAHwAcABgAGwAfACIAJgAj
ACEAHwAeABkAEgAQAA4AEQATABQAEgATABMAEgASABEAEAANAAkACgAMABAADAAFAAUA
BAACAP////////3/+//7//j/9//5//n/+/////3/+f/1//H/9f/4//n/+P/6//j/+f/7
///////7//j/9f/1//f/+f/z//D/7//v//P/9P/1//T/+f/8//r/9//5//j/+P/6/wEA
AQD+//7//P/5//f/9f/x//T/9P/z//b/9v/2//j/+v/8//7/AQACAAEAAAD///n//P//
//3/9//0/+//7P/u/+//7//v//L/9f/y//L/9//5//v//f/6//n/+P/5//b/8//v/+r/
6//w//P/9P/x//H/8v/0//T/9P/0//P/7f/q/+3/9//7//v/9//1//T/8//0/+//8//z
//P/8//z//n//f/0//L/8P/u/+z/8f/1//j//P/9//3/AwAGAAUAAgD9//r/+v/7//f/
9P/5/wAAAwAGAAkADAANAAwACgAIAAsACQADAAEAAAD///3//P/7//v///8BAAUACQAG
AAIA/v/3//j//f8DAAgABQAEAAIA///7//r/+f/2//T/8v/y//H/7v/s/+v/6f/q/+v/
6//s/+v/6f/n/+X/5v/n/+f/5P/h/+H/3v/e/+T/4P/Y/9L/2v/q//T/+v/4/+//5//n
/+n/5P/i/+P/5v/w//z/AQAEAAgAHAA7AFEAVABQAFcATgArAAwA/v/y/+7/+P/+//7/
//8FAPz/8//1/+3/4v/l/+f/1v/L/8n/xf/K/9v/5P/e/8//wP/B/8v/zf/J/8n/yP/G
/8n/z//J/8T/xv/N/8//0v/a/+H/5f/r/+z/6f/x/+7/7v/w//D/8f/1//j/+v/5//f/
9f/2//L/7v/p/+f/6P/l/+n/7P/t//H/8P/x//f///8CAAIA///7//b/8v/2//r/8//x
//L/+v/7//v/+f/5//n/+f/3//r//v/+//v/+f/3//f/+v/7//3//v///wEABAAGAAMA
BQAEAAEABQALABMAFwATAA0ADwARABcAGwAfACIAIAAeAB8AIgAjAB8AHQAdACAAIwAo
AC0AKgApACcAJAAjACUAJgAoACYAIwAgAB4AHgAaABsAHAAdAB0AHAAYABYAFQATABIA
DwAOAAsABwAJAAoADQAIAAIAAwADAAIABQALABEAFQAPAAsABAD///3/+//7//3//v/9
//z/+//9//7//f/6//3//P/+/wEABAADAP7/+v/5//n/+//9//v/+v/7//3//f/8//v/
+P/5//z/+v/3//X/9P/0//b/AAADAAMABgAGAAUABQAFAAAAAgABAP//AAD+//z//P/6
//r/+v/7//v/+f/3//X/8v/4//7////+//7//P/8///////+//3///8BAP3//P/6//n/
+P/3//T/8//y//P/9f/z//D/7P/v//b/+//+//f/9f/0//T/9f/0//P/8f/r/+b/5//v
//b/9//0//P/9//5//3/+//7//v/+//7//n/9//z//H/9P/1//T/9f/o//D/9f/4//v/
/v/8//n/9f/y//P/8//5//z/AAAAAP7//v8EAAcABQAEAAIABgAGAAYABAAGAAYABAAB
AAAABAADAAUABwAKAA0ACgAIAAYABQABAP3/+//5//z//P/8//n/+v/9/wEABAACAAAA
/f/5//P/8v/x/+7/6v/o/+j/5//o/+j/6f/p/+z/7f/t/+7/7f/t/+3/7f/t/+3/7P/o
/+b/5f/h/+D/4P/i/+j/7P/s/+r/6P/m/+L/4//t/+v/1//O/9L/2//w//j/9v8BABAA
GAAoAEkAWQBSAFQAUQAyABEAAADy/+b/5v/y//j/+v/7//3/+v/1/+3/4f/c/9v/1f/U
/9v/3f/V/9D/0f/S/9L/z//I/8H/v//H/9H/z//Q/8z/vf+1/7//yv/O/9H/z//O/97/
7//p/93/2v/j/+3/7P/s/+7/7v/q/+v/6//q/+7/7//w//T/9v/2//X/9//2//P/9//6
//P/8f/q/+X/7P/z//X/9P/0//P/8f/w//j//v/5//n/9v/6//f/8//x/+//7f/r//H/
+P8AAAQAAgABAAAAAQD+//3//f/8//3///8CAAQAAgAFAAUAAwAEAAcADAANABAADwAW
AB0AGwAZABcAFAAUABQAFwAcAB8AHQAdAB8AHgAdAB4AHwAkACcAKQAqACQAIwAhACAA
HgAdABwAHAAbABgAGgAcABgAFQARAAoADAANAA0ADgAPABAADwANAAwADAAOAAgABAAH
AAkACgAHAAcABwAFAAQAAwD///3//f/7//v//f////3/+//5//3/AAABAAAA/P/2//P/
8f/5//3//f/+//////8BAAMA/f/6//n/+f///wAAAQAAAAMABgAEAAEA///+//7/AAAD
AAEA/P/6//7///8BAAMA/f8AAAAA///8//r/+P/4//z/AAAEAAkABwADAP//+//2//r/
/v/9//r/+v/4//j/+v/5//f/9f/8/////P/8/wAAAwAGAAkABAD///r/9//5//n/+P/2
//b/+v/8//z/9v/1//X/9v/5//r/+//7//L/7P/s//P/+///////AQDp/+//+f/7/wAA
AAAAAAAAAAD//////v/+//r/+f/+/wAABgAIAAgACgAMAA0ACQAGAAQABgAEAAIABQAI
AAkACAAGAAQABwAFAAYABwAJAAsADgAOAA4ADwANAAkABwAFAAQABAAEAAEA//8BAAQA
BgAEAAIA///7//T/8v/w/+z/6v/o/+j/5//o/+j/6f/p/+z/7//x//T/+P/5//r/+//6
//n/9//y//H/8f/u/+7/8v/m/+T/7v/0//L/7v/s/+r/4f/d/9//3f/c/+L/6f/q/+z/
+P8JABYAGAAcAC0ASQBqAGoAQwAmABsABADu/+z/8v/2/wQAFAAPAAEA+P/x//H/9f/y
/+f/4//a/8f/v//b//j/5f/G/8L/zf/W/9n/1f/P/83/zf/E/8D/vf+5/7//zP/O/8v/
2f/u//D/5f/h/9//5P/v/+//7//w//P/9P/w//H/8f/w//L/8f/w//L/9f/2//b/+f/2
//H/8//0//T/9//1//X/9v/5//f/8v/2//f/9//4//j/+v/x/+3/6v/w/+//7f/x//X/
+f/9/wAABAAJAAoABgADAAAA///+//3//f/8//r/+f/5//j///8HAAwADwARABMAFwAX
ABYAEwAYAB0AGwAZABcAFAATABIAFAAYACEAIwAnAC0AKQAnACcAJwAqACsAKwAqACYA
JQAjACIAIAAfAB4AHgAbABYAFgAWABgAGQAZABYAFQATABAADgAPABAADwANAA8AEAAT
AA4ACQALAAwADAAJAAkACQAHAAUABQACAAEAAgABAAIABQADAP//+//3//3/AgAFAAYA
AAD6//f/9f8AAAUABgAIAAQAAwAEAAUABAAEAAYACQAGAAAA+v/y//n/AAACAAMABgAG
AAcACgALAAkABAACAAQAAwADAAMA/v8CAAMAAwAAAP7//P/8//7/AAACAAUAAwD///v/
9//x//b/+//7/wEACAANABQAEAALAAUA//8DAAUAAQAAAAAA///+//3//v///wAAAwAC
AP//+//2/+7/8v/4//7/BAAKAAQA///5//T/8v/x//b/+P8AAAYACgAQABMAFQASABAA
DQAQAA8ADgAMAA4ADgAMAAsACgAOAA0ADQANAA4ADwAOAAwACgAJAAkABwAHAAcACQAK
AAsACQADAAMABAAEAAYACAAJAAkAAQD+//v/9v/y/+7/7P/p/+3/8P/0//f/8//x/+7/
7P/q/+n/6P/n/+3/8f/0//T/8P/v/+v/6v/6//T/5v/i//D/+P/2//b/8P/p/+v/7f/f
/9T/1v/b/97/5v/0/wMAEAAUAB4AMwBFAE4AVgBhAF4AQQAgAAQA8v/y//r/8v/u//3/
BQAAAPn/8//p/+D/4f/b/9b/1//d/+H/4v/l/+T/3P/X/9j/0//F/8X/y//P/8z/xP/D
/73/t/+4/8r/2//V/8j/0v/l/+3/6//s//H/7//s/+z/7v/u/+n/6//s/+z/8v/z//T/
+P/2//T/8f/x//H/7//0//j/9v/3//P/8f/0//f/9f/w//b/9//3//j/9//4/+7/6f/t
//b/+P/5//z///8CAAUAAAD+//3/+P/8////AgAHAAYABQAFAAQAAQABAAIAAgACAAcA
CQAJAAsADwAVABcAEAAJAAoACwASABUAGAAaABwAHAAfACQAJQAjACMAJQAnACkALQAx
AC4ALQArACgAJAAjACEAIAAgAB8AHgAeAB8AHAAeACAAHwAfAB4AGgAXABUAEgAQAA4A
DgAMAAkACAAIAAoABAACAAcACwAOAAoACQAIAAUAAAD9//f/8//4//v/AAAHAAYAAwAA
AP3//f/+//3/+v/8//r/+//9/wMABQADAAIA/////wEAAwD8//b/8v/v//X/+P/7//z/
AwAIAAgABwAFAAIAAAAAAAMAAQD8//r//P/9////AQABAAYACAAJAAUAAgD///7///8A
AAEAAwADAAEA///9//b/+v/+//3//f/+//3//v/8//v/+f/3/wEABwAHAAoABQABAP3/
+f/8//3//v8BAAEA///8//j/+f/+/wEAAgD0//3//f/y//T/9v/4//r/+f/5//j/+P/8
////CAAOAAsACAADAAAABQAJAAgACAAMABIAFAAWABIAEAAMAAYACQAKABAAEQAPAA8A
EAARAA4ACgAGAAMACAAJAAwADwAPAA4ADQAJAAUABQAGAAYACAAIAAcABQD+//z/+v/2
//T/8v/y//H/8v/y//P/8//y//H/7//u//H/8f/x//H/8v/x/+//6v/r/+v/6P/o//L/
6v/w//j/8P/s//D/8P/y//X/7f/h/9//4v/m/+3/8P/2//b/9/8GABYAHgArAEEAVABc
AF8AUAArAAwA/P/s/+j/7v/y//r/AwD9/+z/5//t/+v/6v/v/+3/5v/l/9v/1f/i/+X/
2P/S/9P/0P/N/8//y//F/8f/yv/M/83/yf/J/8r/zv/T/9H/1P/c/93/3//p/+7/7//x
/+7/7v/w//D/7f/v//D/8P/1//X/9f/4//X/8v/u/+3/6v/n/+v/7v/z//n/+v/9//v/
/f/6//T/+v/7//v//P/8//z/8f/r//H//P8AAAMA///7//f/8//2//r///8AAAAAAQAC
AAUABwAHAAgACAAEAAMAAwACAAcADQAQABEAEAARABQAEwAVABMAGQAfABwAGQAWABIA
FAAUABcAHAAgAB8AIAAjACcAKQAtADEALwAvAC4ALAAlACMAIAAeACQAJwAqAC4AJwAg
AB4AHAAdAB0AHAAYABcAFQASABAAEAAQAA4ACwANABAAFQASAAoACwALAAoABQADAAEA
/f8AAAMAAwAFAAIA///+/////f/7//n/9//6//z//P/6//v/+P/4//n//P/7//b/8v/v
/+//8f/z//D/7v/u/+//9v/6//7/AAAAAAIA///7//z//P/9/wAAAQD9//b/8v/0//P/
8//z//T/+v/9/////f/6//f/9v/5//z///8DAP7/9//w/+n/6v/y//r//f/4//j/9v/2
//b/9f/z//H/8f/x/+v/6P/s/+//8v/1//f/9//3//n//P/7//n/9v/1//j/+f/4//L/
8f/x//L/8v/y//L/8f/x//D/9f8BAAAA+//y/+v/7P/t//D/7f/x//P/9f/3//b/9f/y
//H/+f////b/8//y//H/8P/0//X/9f/2//f/9//9/wAAAgACAAAAAAADAAUAAgAAAP7/
AgACAAIA//8AAP///P8BAAYAEAAVABAADQALAAkACAAGAAQAAwAEAAMABAAFAAQAAgAA
APv/+v/7//3//v/9//z/+v/3//f/+P/5//j/8//w/+//7f/o/+T/4f/d/+T/6f/t//L/
8f/v/+3/6//u/+//7//s/+3/7f/q/+r/1v/a/+r/9v/2//T/9P/w/+z/4//X/9f/4f/k
/97/2//s//z/+v8BABgAJgAwAEEATQBQAFIAPQASAPf//P8GAP7/9P/2//j/AAADAAEA
+v/x/+n/4//i/+H/5f/s/+3/4//Z/9T/1f/a/+L/2f/I/8X/y//L/8v/z//K/7z/uf+/
/8X/yP/S/9n/1//Y/+T/8//3/+//5P/r//P/8v/y//T/9P/z//X/9v/2//b/9f/0//b/
9v/0//H/8f/v/+v/7v/w//T/+f/5//v/+P/5//X/7v/z//X/9v/4//r//P/z/+//8P/4
//n/+f/4//f/9v/1//f/+v/+//7//v///wAAAwABAAEAAgACAAAA//////7/AwAJAAwA
DQALAA0AEQARABEADwAVABsAGgAZABgAFgAXABgAHAAiACIAHwAeAB8AIgAjACYAKQAo
ACcAJQAiACAAIQAhACIAJQAlACUAJgAgABoAGQAYABwAHQAdABoAFwAVABIAEAAQABAA
DgALAAoACgAMAAYAAwAFAAYABgAAAP///v/7/wAABQAHAAsABgABAP7//f8BAAEAAQAB
AAIAAgAAAPz//f/6//r/+/8CAAMAAAD+//7///8CAAUAAQD+//3//f/+//7//v/8//7/
AAD9//n/9//2//b/+P///wEAAAACAAYABwAJAAsABgAIAAcABQAFAAQAAwAEAAMAAgAB
AAEA/v/7//j/9f/z//r/AQADAP///v/7//r//v////////8AAP//+P/0//f/+f/7//3/
/v///wAAAwACAP//+//2//T/+P/6//r/+P/3//f/+P/4//j/+P/3//b/9v/8/wkACAAD
APr/8//2//f/+v/3//r/+//8//3//P/5//T/8f/1//n/+/////3//P/5//b/+P/4//v/
///5//7/BgD8//r/+P/2//T/9//5//r//P/5//n///8CAAcACAAHAAgACgALAAcABAAG
AAwADgAQAA4ADgAMAAgACQAKABAAEQAMAAsACwALAAsACgAJAAkABwAFAAUABQAGAAYA
BgADAP3//f/+//7/AAAAAP///f/7//z//f/8//f/9P/z//H/8f/w//D/7//y//P/8//0
//T/8//y//H/9P/1//X/8v/v/+//7P/s/+b/6v/u//T//P/8//T/5v/i/+v/8//1//X/
8v/q/+f/7v/2/wQAGwAoAC4APABHAEsAUABKAC8AHAARAAAA9v/6//r//v8EAAIABQAH
APz/9f/3//f/8v/p/+X/6P/l/+P/5//k/9n/2v/c/93/3P/V/8v/y//N/8n/xP/I/8v/
yf/V/9z/1v/X/+H/6v/y//X/7//r//D/8//1//T/9P/2//b/8v/z//P/8v/1//X/9f/4
//n/+P/2//f/+v/5////BAABAAEA/P/5//j/+//5//T/+f/5//j/+P/9/wIA/P/7//n/
/v/8//n/+//7//v/+//8/wAABQAGAAcABwAHAAkACQAJAAoACgAJAAkACgAKAAsADwAQ
AA8ADgAPABIAEQAUABMAGgAhACEAIQAhACAAHAAaABsAHgAjACMAJQApACcAJwApACsA
LgAvAC8ALgAsAC0ALQAuACoAJQAgABwAHgAcAB8AIgAjACMAIgAeABwAGwAZABgAGAAY
ABYAEwAVABYAGQAUAA0ADwAQABAACwAJAAcAAwAFAAcABgAHAAkABwAHAAkABQABAP3/
+f8BAAYACQAKAAsACAAIAAkACwALAAcABAAFAAUABwAJAAQAAgACAAMABAAEAAQAAgAH
AAoACAAFAAcABgAGAAgADQANAAoACgAIAAUAAwABAAIACAALAA0ADwAOAA0ADgALAAgA
BQADAAUABQAFAAUABAAKABAAEQAMAAwACgAKAAoACQAHAAUACAAJAAQAAgAFAAcACQAL
AAoACQAIAAkACQAHAAQAAAAAAAQABgAGAAQAAwADAAQABAAEAAQAAwAAAP7/AgANAA8A
DQAHAAMABAAFAAgABQADAAEABAAGAAYABgAGAAYABQADAAIA/////wUACAAMAAwACgAK
ABAAEwARABAAEAAUABQAFAAUABYAFgAUABgAGgAhACMAHgAbABkAFwAXABYAFQAVABcA
FQAVABUAFgAWABYAEwARABEAEgASABAAEAAPAA0ABwAEAAEA/P/8//z//v///////v/+
//3/+//7//r/+v/6//n/+P/3//z///8BAAAA/P/7//f/9v8AAAAA/P/6//7/AgD+//b/
9v/3//X/9//5//b/8P/x//j/+v8AAA8AHAAqADoASwBbAGQAagBlAFAAOQAkABAACAAI
AAYADAAWABEABQACAP3/9//7/wAA///7//r/7//p/+//9P/p/+D/4v/h/+L/3f/Z/9//
4//Z/87/1P/Z/9f/1f/W/9z/4f/j/+b/6v/v//X//f8GAAMA/f/7//z///8AAP//AQAC
AAIAAgABAAAAAgACAAAA/f/9//z/+f/9/wAAAgAFAAMAAwADAAUAAgD8//3//f/8//z/
AgAIAAMAAwADAAoACgAJAAkACQAJAAkABwAIAAoACAAKAAsADAAPAAoABwAFAAIABQAH
AAoADAAQABcAGwAdABsAGwAdABsAHQAbACEAJwAmACUAJAAiACIAIgAlACoAKwApACkA
KwAsAC0AMAAzADYANwA3ADYAMQAvACwAKgAsACsAKgAqACoAJgAnACgAIwAfABoAEgAX
ABsAHgAiACEAIAAdABkAGAAYABoAFAASABUAFwAYABMAEwATABEAEQARAA4ADQAKAAUA
AgABAAgACwAOABEAEQAQAA0ACAAFAAIAAgADAAsADQALAAoABwAHAAkACwAIAAYABgAH
AAsADAANAAwADQAOAAoABQAJAAoADAAQABQAEwAPAA4ADQALAAoACQAJAA4AEAARAA0A
CgAHAAYABgAGAAYABwALAAsACwALAAcADAARABEADAAMAAoACgAFAP//+P/x//7/BwAK
ABAADAAJAAYAAwAIAAsADgATABEADQAIAAIA//8CAAMAAgACAAMABQAIAAsADAANAA0A
BgACAAQADQAPAA8ACwAJAAcABwAJAAUAAwAJAAkABQAEAAIAAgACAAIABAAFAAUABgAE
AAMACAAKAAsACgAHAAYADAARABEAEgATABgAGQAaAB8AJAAnACgAJAAgACEAHQAaABkA
GQAZABsAHAAdAB8AGgAVABIADwATABYAGQAZABQAEwATABIADgAMAAkABQAEAAYACAAI
AAYABAAEAAMABQAEAAQAAwACAAEA///+//z/+//6//n///8BAAIAAAABAAEA/v/+//j/
AAD+//7/AgAEAAYAAgD+//n/8//x//P/9P/2//f/8v/0//7/BQAUACwAOABDAFUAXgBc
AGUAbABVAC4AFAAIAAwADgAGAAIABQALABQAFwANAAEA/P/7//n//P8BAPn/7//u/+//
7P/o/+v/6P/f/9n/1//X/93/3v/Y/9H/0//b/97/4P/l/+X/4P/q//f/9f/v//D/+f8J
AAIAAAAAAP7//P///wEAAgAIAAkACgAOAA4ADAAJAAkABgADAAcACgAJAAsACAAHAAUA
BwAEAP7/AgADAAMABAAJAA4ACAAHAAUADAAMAAsACwALAAsACwANABIAGAAaABgAFwAW
ABcAGQAZABoAGgAXABUAFAASABcAHQAgACEAIwAnAC0ALwApACMAJQAnACsAKwArACoA
LAAsAC8ANAA4ADcAOAA7ADYAMwAyADEAOAA9AEEARABAAD8APQA8AD4APQA8ADwAOgA2
ADcAOAA2ADUAMwAuACoAJwAjACAAJAAoACoAKwApACgAKQAiAB8AIwAmACgAJQAlACUA
IwAhAB8AGgAXABoAGQAaAB0AHQAbABkAFwAYABoAGgAYABUAEgASABMAGQAZABUAEgAR
ABEAEwAVABgAGgAeACMAIgAeABoAFAAYABwAGwAZABcAFgAWABgAIAAhAB8AIAAfAB0A
HAAbABoAHgAfAB8AHgAcABoAGgAbABwAHQAfACEAHwAdABsAGAAeACQAJQAfAB4AGwAa
ABgAFQARAA0AFQAbABsAHgAeAB0AHAAbAB0AHQAdAB8AHwAdABoAFgAaACAAJAAmAB0A
GQAWABQAGQAcAB8AIQAYABIAEgAZACAAIQAeAB0AHwAfACEAHQAdABsAGQAXAB0AHwAf
ACEAHwAfAB0AHQAeACAAIAAgAB0AHAAeACEAHgAcAB0AHgAdAB8AIQAiACoALAAqACYA
JAAiACAAIwAjACIAIgAhACEAJwAqAC4ALgAsACwAMAAzADEAMAAuADIAMgAyADEAMgAx
AC4AMQAyADgAOQA2ADUANQA1ADMAMgAxADEALgArACoAKQAuADAAMgAxACwAKwArACoA
LAAuAC8ALwApACYAIwAeABwAGgAaABkAGgAaABsAGwAaABkAFwAWABgAGQAaABsAHwAh
ACIAIAAbABkAFAASABgAGAAcACgAKAAkACQAHgAOAAkACQAHAAsAEgASABMAIgAoACQA
LwBIAFwAagB5AHsAfACGAH8AXAA9AC4AJgAkACIAIgAiACgAKQAjACAAIwAhAB8AHAAX
ABUAGAAXABUAFQAQAAMA/v/8//v/AAADAPn/7//3//3/9P/2/wEA+//x//j/BgAPABcA
HgAWABUAHQAdABoAGwAhACAAIgAmACgAIgAjACMAIgAnACcAJwAqACoAKAAlACUAJAAh
ACUAKAAmACkAJwAnACoALQArACYAKQApACgAKAAvADQALgAtACwAMgAxAC8ALAArACoA
KQArADAANgA4ADQAMwAyADMANQA1ADYANgA4ADkAOwA8ADsAPwBAAD8APgA/AEIAQQBD
AEEARwBNAFAAUQBSAFIATwBOAFAAVABZAFcAVwBZAFcAVwBZAFsAXwBjAGYAaABiAGEA
XwBeAFwAWQBWAFQAVQBSAFQAVgBUAFMAUQBMAEoASQBHAEYASgBOAFAAUQBLAEgARwA+
AD0AQQBEAEYAQwBDAEMAQQBDAEMAQAA/AEIAQQBCAEUAQwA/ADsANwA4ADoAOgA4AD8A
OgA0AA==
         </WaveFormData>
      </LeadData>
      <LeadData>
         <LeadByteCountTotal>10000</LeadByteCountTotal>
         <LeadTimeOffset>0</LeadTimeOffset>
         <LeadSampleCountTotal>5000</LeadSampleCountTotal>
         <LeadAmplitudeUnitsPerBit>4.88</LeadAmplitudeUnitsPerBit>
         <LeadAmplitudeUnits>��V</LeadAmplitudeUnits>
         <LeadHighLimit>2147483647</LeadHighLimit>
         <LeadLowLimit>268435456</LeadLowLimit>
         <LeadID>V1</LeadID>
         <LeadOffsetFirstSample>0</LeadOffsetFirstSample>
         <FirstSampleBaseline>0</FirstSampleBaseline>
         <LeadSampleSize>2</LeadSampleSize>
         <LeadOff>FALSE</LeadOff>
         <BaselineSway>FALSE</BaselineSway>
         <ExcessiveACNoise>FALSE</ExcessiveACNoise>
         <MuscleNoise>TRUE</MuscleNoise>
         <LeadDataCRC32>313312663</LeadDataCRC32>
         <WaveFormData>
EAAQABAAEAATABQAFQAWABYAFgAWABYAFAASABAADgAQABAAEAAQABIAEgASABIAEwAU
ABUAFgAUABIAEAAOAAwACgAIAAYACQAKAAsADAAOAA4ADgAOAA8AEAARABIAEAAOAAwA
CgAIAAgACAAIAAsADAANAA4ADAAMAAwADAANAA4ADwAQAAwACgAIAAYACQAKAAsADAAM
AAwADAAMAAoACgAKAAoADAAMAAwADAAKAAoACgAKAAwADAAMAAwACgAKAAoACgAMAAwA
DAAMAAoACgAKAAoACAAIAAgACAALAAwADgAPAA0ADQAMAA4AEAAQABAAEAATABUAFgAY
ABgAGAAWABQAFQAXABoAGQAbABsAGwAZABMACwAEAP//AAADAAUABgAEAAIAAAD+/wAA
AAAAAAEA//8AAP///v8BAAMABQAIAAoACQAJAAgACgAKAAsACwAJAAYAAwABAP//////
/wAAAQACAAMABAAEAAQABAAEAAQABAAEAAMACgAGAAgACwALAAYABQAJAAwADQAQABMA
FwAUABAAEAATABgAGQAZABQADgAKAAYABwAHAA8AGgAcABsAHAAaABcAEQANAAkACAAS
AB8AKQA0AD0ARwBWAGsAfACDAIwAmQCsAMAAzwDVANsA3wDdANkAzwDKAM0AzgDCAKgA
iQBvAFgAQgA0ACwAKAAjABsAEQAHAAcACwAIAAEA/f/6//n/9//2//f/+P/5//j/9f/0
//P/9f/0//L/8v/z//T/9P/0//H/8P/w//H/9P/1//b/9//0//H/7v/q/+7/7//w/+//
7f/t/+3/7f/s/+v/6f/m/+X/5f/l/+T/5P/i/+H/3//f/9//3P/Z/9f/1f/T/9H/zv/N
/8v/xv/G/8b/w//C/77/uv+3/7X/s/+w/6//rf+p/6j/p/+m/6b/pv+i/6P/nv+b/5n/
mf+d/5//oP+h/6P/pP+n/6n/qv+t/67/r/+2/7j/vf+//8P/xv/J/83/0f/V/9n/2v/e
/+L/5f/m/+j/7f/v//H/9v/8/wAAAgABAAMABAADAAQABQAFAAYACAAIAAcABwAJAAoA
CwAMAAkACgAJAAgACAAKAAsADQALAAsACQAJAAwADAANAA0ACgAHAAYABgAKAAsACwAM
AAoACgAKAAoABgAFAAUABAAFAAYACQAKAAwACgAKAAcABAAFAAQAAwACAAEAAAD//wEA
AgADAAQABwAHAAcABAABAAIAAwACAAIAAQABAAEAAgACAAAA///+//3//P/7//z//f/+
/wAAAgADAAQABAAEAAMAAAD+/wAAAAAAAAAA/v/9//v/9v/7//z//f/+//3//f/9/wEA
AgADAAQABAACAAIAAwADAAEA/v/7//n//v/////////+//7//f/8/wAABAAEAAQABAAE
AAIAAAD///3///8BAAIABgAIAAgACAAIAAcABwAGAAYACQAMAA0ADgAMAA0ADwANAA8A
DwAPAA0ACQADAP7/+//5//n/+P/2//f/+P/5//r/+f/4//f/9//2//j/+P/4//r/+//8
//7//f/7//r/+P/8//7/AQADAAIAAAD+//3/+f/3//X/9P/1//b/9//4//3//v///wAA
/v/+//7//f/+//z//P8BAAMA/v/5//n/AgAHAAoADQANAAoABAAAAAEABgALAA0ACAAC
AAAA/P/7////AwAMABYAGQAcABoAEwAJAAUA///4/wAAEQAfACYAMQA/AEgAUwBiAHMA
ggCPAJ4AsADDAM8A1QDbANsA2QDVAMwAxQDEAMIAsgCZAHsAWgBCADQALAAkACEAIwAf
ABEABQADAAYAAQD8//j/9v/z//P/8//z//P/9f/z//P/8//y//D/7f/s/+z/7P/r/+r/
6//q/+r/6//r/+v/6//r/+v/6//r/+r/6//r/+v/6f/o/+f/5v/l/+X/5f/k/+L/4//j
/+P/4v/h/97/3P/Z/9j/2f/X/9X/0v/P/8z/yf/I/8f/xf/A/8H/wP+8/7r/tf+y/7D/
r/+u/6r/qP+l/6T/pP+k/6T/ov+g/5r/mf+X/5X/lP+V/5j/mf+Z/5n/m/+c/5//of+j
/6f/qf+r/63/rv+y/7P/uf+8/7//w//L/9H/1//a/9//4v/k/+T/6P/t/+//8f/z//j/
+//8//v//f/+//3/AQADAAQABgAIAAgABwAHAAYABgAGAAYABgAIAAgACAAEAAQAAwAD
AAUABwAHAAkACAAIAAkACQAHAAUABQAGAAcABwAGAAYABgAGAAYABgAIAAkACwAMAAsA
CgALAAoACgAIAAgABQADAAUABQAFAAUABQAFAAUABwAIAAkACgAIAAcABgACAAIABAAG
AAYABAADAAMAAwAEAAQAAgABAP///////////f/9//3//v///wEAAwAEAAMAAwABAAAA
/v/+//7//v///wEAAgAAAAEAAAD///7/////////AwAEAAUABgAGAAQAAgABAP//AQAA
AP////8DAAcABgAAAP3//P/7//r//v8AAAMABQAEAAUABQAIAAkACAAHAAYABQAFAAQA
BAAJAAwADQAOAA4ADwARAA8ADAALAAoABwAGAAEA/f/7//v//f/+//7/+//6//n/+P/1
//T/8//z//b/+v/8//7/////////AAD+//3//f/8//z//P/9//3//f/8//v/+//5//n/
+f/6//z//P/8//z//f/8//v/+v/4//j/+P/3//D/9v/8//f/9f/+/wMAAQAEAAcACAAL
AAsABgAEAAYABwAKABEAFQAQAAoACAAGAAEA+//7/wQAEgAfACIAIAAbABUADQAHAAQA
BgANABMAIAAxADsAQgBRAGAAawB2AIcAkgCiAL0A0QDbANsA1QDXANsA2ADPAMwAygC4
AJ8AhwBqAFAAPgAyACoAIwAdABcAEwANAAcAAgABAP3/+v/5//f/8//z//P/8//x/+//
7//v/+//7v/s/+z/6v/q/+n/6P/q/+r/6//t/+7/7//w//H/7v/t/+z/6v/s/+v/6v/n
/+n/6f/p/+n/5v/l/+P/4P/d/93/3f/c/9z/2v/Z/9f/1v/X/9X/0//R/8//zf/L/8r/
yf/H/8L/w//C/77/vP+5/7b/tP+z/6//qv+n/6P/o/+i/6H/oP+f/57/mf+Z/5f/lf+U
/5X/mP+Z/5n/mf+c/5z/nv+f/6D/o/+k/6X/q/+u/7T/t/+5/7z/v//D/8n/zf/R/9L/
2P/c/9//4P/j/+f/6P/p/+v/8P/z//T/+P/9/wEAAwADAAMAAgACAAQABAADAAMABAAE
AAQABAAEAAYABgAGAAYABgAFAAUABAADAAAA//8DAAQABgAHAAUAAwADAAQABwAHAAYA
BgAEAAQABAAEAAIAAQABAAAABAAGAAoADAAKAAgACAAFAAYACQAKAAsABwAFAAMAAQAC
AAIAAgACAAYABwAIAAYAAwAEAAUABAAGAAUABQAFAAQABAACAAEAAQABAAEAAQD/////
//8AAP////////7/AQABAP///v/+//7//v/+//7///////z//v/+//7//v/5//f/9f/3
//j/+f/6//r//P/8//3//f/+//7//v////7//f/7//n/+//8//z//P/2//r/+//8//3/
/v/9//z//P/7//7//////wIAAgACAAIAAgADAAMAAgACAAIABAAEAAQAAgADAAUAAwAC
AAEAAAD9////+//4//f/9P/z//H/7v/r/+r/6f/o/+j/6P/o/+n/6//w//P/9v/1//P/
8f/w//D/7//v/+7/8P/w//H/8f/w/+7/7P/r/+7/8f/0//j/9v/0//L/8P/y//L/8v/y
/+7/7v/u/+3/7P/q/+7/8//1//j/9//1//T/9f/6/wEA/f/2//T/+v8DAAYABwAHAAAA
+P/6//7//f/9/wEACAAMABEAFAASAA0ABwAFAAEA/P8AAA0AGwAkACsANQA8AEkAXABt
AHwAiQCWAKgAuQDFAM0A1wDbANMAxwC+AMEAvgC4AKYAhQBlAEwAOAAoACAAGAALAAcA
CwAHAP3/+f/4//f/8P/s/+r/5//l/+X/5f/l/+f/5f/l/+X/5//m/+T/5P/k/+T/4//i
/93/2v/Y/9f/2//d/9//4f/e/93/3P/a/9z/3f/e/93/2//b/9v/2//X/9X/0v/O/9D/
0//W/9j/1v/U/9P/0f/O/83/yf/F/8X/w//B/7//wP+//73/uP+1/7T/sP+u/6z/qv+p
/6n/pf+g/53/mf+V/5T/k/+S/5P/kv+N/43/jf+N/47/kf+Q/5H/kf+R/5D/kP+S/5P/
mv+f/6L/pf+o/6r/r/+x/7T/tv+4/7v/wf/F/8n/yv/O/9L/1f/W/9z/4f/j/+X/5f/q
/+3/7v/v//P/9v/3//f/9//2//b/+P/4//f/9//5//r/+//8//z//v/+//7/+v/6//n/
+f/6//v/+v/7//r/+v/7//v//f/7//v//P/9//3//P/8//7//v/+//7//P/7//v/+v/3
//b/9//2//j/+P/6//n/+f/7//v/+//6//n/+P/3//n/+v/7//z/+//7//v/+P/1//b/
9//2//b/9f/1//X/9P/0//L/8f/z//P/8//z//T/9f/2//j/9v/3//j/+P/3//f/9f/0
//b/9v/2//b/9v/3//f/9P/4//j/+P/4//T/8//y//X/+P/5//r/+v/0//T/9//7//7/
+//6//n/+P/2//b/9//3//r/+//7//7////+//3//P///////v/+//7//v/8//r//f//
/wIAAQAAAP///v/7//r/9f/x/+//7v/v/+//7v/q/+j/5v/k/+b/5v/m/+f/6P/s/+7/
8P/x//H/8f/y/+//7f/s/+r/7P/s/+3/7f/r/+r/6f/p/+3/7//x//T/8v/y//L/8v/z
//L/8f/w/+7/7v/u/+3/6P/o/+r/7f/x//L/8//1//T/7f/u//X/+//6//z/+v/5//j/
9//5//r/8v/m/+b/7//7/wEACAAQABMADAACAPv/9//z//H/9P/+/wkAEwAYACEAMwBC
AE8AWgBnAHIAfwCWALAAvQDBAMUAzQDPAM0AxwC8ALkAugCsAJYAewBfAEYANAAiABQA
DgAPAAkA///5//f/8f/w/+//6//o/+f/5f/h/+H/4f/h/+H/3//f/9//4v/i/+H/4v/h
/+D/3v/c/9v/2v/a/9v/3P/d/97/3//d/93/3f/c/9r/2f/Y/9X/1f/V/9X/1f/V/9X/
1P/S/9H/0f/R/9D/zv/M/8v/yf/G/8X/wf+9/73/u/+5/7f/uP+3/7X/sP+x/7D/rP+q
/6X/ov+g/5//m/+W/5P/j/+L/4r/if+I/4n/iv+H/4n/iP+H/4f/if+K/4v/i/+L/4z/
jP+O/4//lP+Z/5z/n/+h/6D/ov+h/6n/rv+z/7n/vP+//8L/wv/G/8r/zf/O/9P/2f/c
/9//4P/k/+b/5v/n/+v/7v/v/+//7//u/+7/8v/y//H/8f/w//D/8P/w//L/9P/0//T/
8v/y//H/8f/y//P/8v/z//T/9P/1//X/+P/3//j/+v/5//f/9P/y//P/9P/1//b/8//z
//T/9P/x//D/8f/w//P/8v/z//H/7//x//H/8f/z//P/8//z//H/8P/v/+7/8f/x//H/
7v/p/+r/6//q/+3/7//y//X/8f/w/+3/6//s/+3/7v/v/+7/7f/s/+z/7f/v//H/8v/y
//H/7v/s/+j/6v/t//D/8//2//L/8P/v/+3/7v/v/+//8v/3//j/+f/6//3//f/8//z/
/v8AAAAAAAD/////AAD9//////////3//v/5//X/8//v/+//7v/s/+v/6v/p/+j/6v/q
/+r/6//r/+7/7//w//H/8f/x//L/8P/v/+//7v/v//D/8v/z//L/8P/u/+3/7f/t/+3/
7v/s/+z/7P/s//H/8v/z//T/9P/0//T/8//2/+7/7P/t//H/9v/5//X/9P/1//r//f/7
//T/9v/8/wEAAAABAAEAAAAAAPr/9P/z//H/7f/w//z/BwAIAAYABQAFAAEA+//2//b/
+/8FABQAHQApADQAPwBMAFsAaAB3AIgAmgCtAL8AxwDNANEAzwDTANQAzQDGAMIAvgCt
AJMAdABYAEQANAAkABcAEwARAAsAAwD///r/9//0//L/8v/x/+z/6//q/+n/6v/p/+r/
6//p/+j/5v/m/+j/6v/r/+z/5//k/+L/4f/h/+H/4f/h/+L/4//k/+T/4f/f/93/2f/a
/9v/3P/d/93/3f/c/9r/1//X/9f/1v/X/9b/1v/V/9P/0//Q/83/y//J/8f/xf/D/8H/
vv+4/7r/uv+3/7b/sP+s/6n/p/+l/6L/of+f/5v/mv+Z/5j/mP+Y/5T/lf+W/5X/lf+X
/5X/lf+U/5P/k/+S/5P/k/+Y/53/oP+j/6b/qP+t/6//tP+4/7z/wf/D/8f/y//M/8//
0v/U/9T/2f/f/+L/5f/p/+7/8f/y//X/+f/8//3///////7//v8CAAIAAQABAAQABAAE
AAQAAgACAAAA/v///wAAAAABAAIAAwACAAMAAwACAAIAAQABAP////8AAAMAAwACAAIA
BAAEAAQABAAFAAUABgAGAAUABAAFAAQABgAEAAQAAQABAAMAAwADAAQABQAGAAcABgAG
AAYABgAEAAMAAgD+//7/AAACAAIABAADAAMAAwAEAAQAAgABAAQABQAGAAcABQADAAEA
AAACAAMABAAEAAQAAwAAAP7/AAAAAAAAAAD6/wEAAwAAAP///v/9//z//f/+/wAAAQAD
AAUABgAKAAoACAAGAAQACAAJAAkACgAKAAwADAAMAAoACwANAAsADAANAA4ADQAOAAkA
BQADAP3/+//4//T/9P/0//T/9P/3//j/+f/7//j/+v/6//r/+//7//v//P/6//n/+f/4
//j/+P/5//n/+//8//3////+//3//P/8//z//P/8//z//v/+//7//v/7//r/+f/3//r/
+v/+/wEA///+//////8AAAUABgAFAAkACgAKAAoACwAOAA8ADQAMAAoABgACAP////8B
AAYAEAAZACAAJgAlABcACwAHAAAA/P8DABEAHgAtADsASgBZAGQAbwB8AIcAlgCsAMMA
zwDZAN8A4QDfANsA1gDLAMgAyAC+AKUAhQBqAFQAQAAsACIAHQAXABEACwAJAAcABAD/
//v/+P/3//X/9P/1//b/9//0//H/8P/v/+3/7P/q/+r/7P/s/+v/6v/s/+z/7f/v/+7/
7f/s/+v/6//r/+v/6v/s/+v/6v/n/+b/5f/k/+P/5f/l/+T/4v/j/+P/4//i/+L/4P/f
/93/2//b/9j/1f/R/8//zf/L/8z/y//J/8T/wf/A/7z/uv+3/7T/sv+x/67/qv+o/6X/
pf+k/6P/ov+e/5z/lv+V/5X/lf+W/5n/mv+b/5v/m/+a/5r/nP+d/6L/p/+q/63/r/+w
/7T/tf+6/77/wv/H/8j/y//O/87/1f/a/97/4P/m/+v/7f/v//H/9v/5//r/+P/7//3/
/f8AAAEAAQACAAYABgAFAAUABAAEAAQABAAGAAgACAAIAAgACAAHAAcABAADAAAA//8D
AAQABgAHAAcABQAFAAYABQAFAAQABAAGAAYABgAGAAUABQAGAAYABAAEAAYABgAIAAYA
BgADAAEAAwADAAMABQAFAAUABQADAAIAAQAAAAIAAwAEAAIAAQAEAAcACAAGAAMAAQD/
/wAAAgACAAMAAQD///3/+//+////AAACAAAAAQACAAIAAgABAP7//P///wAAAQACAAAA
AQABAP7/AgACAAIAAgD///////8DAAEA///9//r//f/+/wAAAQABAAAA/////wEAAQAA
AP//AQAEAAAA///+//3//P/+//7//////wAAAQABAAQACQAKAAsADAAKAAkABwAGAAcA
CAAHAAYABgAHAAkABwAKAAsADAALAAgAAwD///3/+f/5//j/9v/z//L/8f/w//H/8v/z
//X/9f/4//n/+v/5//n/+f/6//v/+//8//z/+//6//r/+f/5//j/9//3//f/9//3//j/
+P/4//j/+P/5//j/9//2//X/9v/3//f/8v/0//r///////7///8BAAAA+//4////BwAG
AAIA/v8BAAgACQAJAAoACAACAP7/+////wcACAAIAA8AHAAeABkAEQAJAP///P8GABUA
IwAsADUAQQBSAGMAcAB9AIgAkQCiALoAzQDVAN0A4wDfANUAxwDAAMUAxgC2AJ4AgQBl
AEwAOAAoAB4AGAATAA8ADQALAAUA+//6//3/+//4//f/9f/1//X/9f/1//L/7//u/+3/
7//u/+z/7P/s/+z/6//q/+z/7P/t/+//7v/t/+z/6//r/+v/6//q/+j/5//m/+P/4//j
/+P/4//l/+X/5P/i/+P/4//j/+L/4f/e/9z/2f/Z/9n/1v/T/9H/z//N/8v/yP/H/8X/
wP+//77/uv+4/7X/sv+w/6//rv+q/6j/pf+j/6L/of+g/5//nv+Z/5n/mP+X/5f/mf+Z
/5n/mP+X/5r/nP+g/6P/pf+p/6v/rf+y/7T/uf+7/7//wv/F/8n/zP/P/9L/0v/a/97/
4f/i/+T/6f/r/+3/7f/y//X/9v/4//v//f/9/wIAAwADAAQABAAEAAMAAwAEAAQABAAE
AAMABAADAAIAAgACAAEAAQACAAMAAgADAAYACAALAA0ACQAFAAMAAgAFAAUABAAEAAQA
BAAEAAQAAgABAAEAAAABAAIABQAGAAYABAAEAAEAAgAFAAYABwAFAAUABQAFAAMAAgAB
AAAAAwADAAMAAAD+/wAAAgACAAAA////////AAAAAP7//f/7//v/+//7//z//f/+/wAA
/v///wAAAAABAAEA///+//3//P/7//r//P/9//3/+v/8//z//P/8//3//f/9/wEAAAD/
//7//P/+//7//////////v/9//3//v/9//v/+f/8//7///8AAP3//f/8//v//P/8//3/
/v/3//v/AQD+//7//v/+//7//v/+/////////////v8AAAQABgAIAAoACgAJAAcABgAI
AAoACgAKAAkACQAKAAcACQAJAAkABwAFAP//+v/3//b/9//3//b/+P/4//j/+P/3//b/
9f/1//X/+P/5//r//f/9//3//v8AAP/////+//3//P/8//v/+//6//n/+f/8//3//v8A
AP///v/9//z//v/+//7//v/8//z//P/7//j/+v/8//v/+f/8/wMABwAKAAsADgAPAA8A
CgACAAIACQAQABUAFwASAAQA+v/2//X/+/8HABIAGgAbABYAEgANAAcAAQD9/wAAEAAf
ACcAMAA7AEkAWABjAHIAgQCMAJUArADEAM8A0QDXAN8A3wDXAM8AygDHAMIAtACcAH0A
XwBKADwALgAkABwAFQATAA8ACQADAP3/+v/7//j/9v/2//X/8v/x//D/7//y//H/8v/z
//L/8P/t/+z/7f/u/+7/7v/r/+r/6v/r/+n/6f/p/+n/6f/p/+n/6P/o/+f/5v/j/+T/
5f/m/+f/5v/l/+P/4P/d/93/3f/c/93/3P/c/9v/2f/Z/9b/0//T/9H/z//N/8v/yf/G
/8D/vf+8/7j/tv+1/7L/sP+v/67/qv+o/6X/of+g/5//nv+f/57/mf+Z/5r/mf+Z/5v/
nv+f/5//n/+g/6D/ov+j/6X/qf+r/63/s/+2/7z/v//C/8T/xv/J/83/0f/V/9b/3v/i
/+X/5v/s//H/8//1//b/+v/8//z/+v/9//////8DAAUABgAIAAgACAAHAAcACgAKAAoA
CgAIAAoACgAKAAgACAAHAAcACQALAAsADQANAAwADAALAAsACQAJAAoACwALAAoACgAJ
AAgABwAGAAYABwAJAAoADAAMAA4ADgANAAoACQAFAAUABwAHAAcACQAJAAkACQAFAAQA
AwACAAMAAwADAAAAAQAEAAcACAAKAAkACQAJAAcABgADAAEA//////////8BAAEAAQAC
AAIAAwAEAAQABQAFAAMAAgACAAIAAgACAAQABQAFAAIAAgACAAIAAgACAAMABAAJAAYA
BQAEAAIABAAEAAUABQAHAAQABAACAAIAAgACAAAAAAABAAEAAwAFAAYACgALAAoACQAI
AAsACwAKAAoADAAOAA4ADgAOAA8AEQAPABAAEQASABEADQAHAAIA///+///////+//3/
/P/7//r//P/8//z//f/8//7//v/+//7//f/8//z//f/9//7//v8AAAAAAQABAAEAAAD/
////////////AAD+//7//v/+/wAAAAAAAAAA/P/8//z/+/8AAAQABgAHAAcACAAHAAEA
AAAFAAgACwARABIADgAKAAkACgAPAA8ADAAEAAIAAgD///n//f8IABYAHQAeABoAFQAR
AA8ACwAIAAgADQAbACoANwBFAFIAXwBsAHsAhgCRAKAAtADDAM8A2wDlAOcA4wDdANgA
0wDQAMgAuACnAJMAdABYAEQANAAmAB8AGwAXABUAFQATAAwABwADAAAA///9//z//f/+
/////v/7//r/+f/6//r/+f/6//j/+P/3//b/8//y//L/8//1//X/9f/1//P/8//z//L/
8v/x//D/7f/v//H/8//1//T/8//x/+7/6//r/+v/6v/r/+r/6v/p/+X/5f/i/9//3P/Z
/9b/0//U/9P/0f/M/8v/yv/G/8T/wf++/7z/u/+2/7L/sP+t/63/rP+r/6r/q/+q/6X/
pf+k/6P/o/+l/6b/p/+n/6f/pv+m/6j/qf+v/7P/tf+3/7z/vv/D/8X/x//K/83/0f/X
/9v/3//g/+j/7P/v//D/8//3//j/+f/+/wQACAAKAAwADwARABEAEwATABIAEgASABIA
EQARABMAFAAVABYAFAAWABYAFgAUABQAEwATABQAFQAUABUAFgAWABcAFwAXABUAFQAW
ABQAEwARABAAEwAUABUAFgAWABcAGQAaABkAGAAZABgAGAAWABYAEwASABMAEgARABMA
EwATABMAEgASABIAEgAUABUAFgAUABAAEgAUABQAEgARABEAEQANAAwACQAHAAsADQAP
ABEADwANAAsACgAMAA8AEgAUABQAEwAQAA4ADQAMAAsACgAIAAkACQAGAAoADAAOABAA
DQANAA0AEQAQAA8ADgAMAAoACgALAAsADQASABMADwAMAAwADAAMAAwADQAOABAAEQAQ
ABEAEQAUABQAFAAUABQAFwAXABYAFgAWABgAGAAYABkAGwAeAB0AHQAdAB0AGwAdABkA
FgAVABAADwANAAoACQAIAAcABgAHAAgACQALAAoADAAMAAwADQANAA0ADgAMAAsACwAK
AAwADAANAA0ADwAOAA0ADQAMAAsACgAKAAwADAAMAAwADQAMAAsACgALAAwADQANAAgA
CgAMAA0ADwASABMADwAOABEAFAAVABUAFgAYABgAFwAWABsAHwAiACIAHgAUAA8ACwAN
ABYAIgApACgALAAxAC8AJwAbABIACgATACcANgA/AEcAUABdAGwAewCIAJUAngCsAMMA
1wDhAOsA8wDzAPEA7gDlAN4A3ADUAL0AowCKAHIAXABKADoALQApACkAJQAfABsAGgAX
ABIADgAMAAkABQAFAAUABQAGAAUABgAHAAUABAACAAIAAAAAAP///v/+//7///8BAP//
/f/7//n//P/9//7//v/+//3//P/5//n/+f/5//n/+//7//r/+P/5//n/+f/4//f/9P/y
/+//7v/v/+3/6//n/+X/4//h/+H/4f/g/9z/2//a/9b/1P/P/8z/yv/J/8b/wv/A/73/
u/+6/7n/uP+3/7b/sf+x/67/q/+p/6n/rP+v/7H/s/+z/7L/s/+z/7X/uf+7/73/xP/G
/8v/zf/O/9D/0v/V/9r/3//k/+b/7P/w//P/9P/4//3///8BAAYADAAQABIAEgAVABcA
FwAaABsAGwAcACAAIAAfAB8AHQAcABsAGgAbAB4AHwAgAB4AHgAdAB0AHQAdABsAGwAZ
ABgAGAAXABoAGQAaABwAHQAdABwAHAAdAB4AHwAgAB8AHwAgACAAIAAgACIAIgAhAB4A
HQAZABwAHwAgACEAHwAfAB8AHwAgACAAIAAgAB8AHwAfABwAGgAcAB4AHgAcABsAGwAb
ABoAGgAYABcAGwAdAB8AIQAgAB8AHgAeABsAGwAbABoAHAAdABwAHAAdAB4AHwAgAB0A
HQAcABgAGwAcAB0AHgAcABsAGgAdAB4AHwAgACAAHQAcABwAGwAbABoAGQAZAB0AHQAc
ABsAGQAaABoAGgAaABsAGwAbAB0AHAAcABwAGQAZABkAGgAcAB4AHwAfABsAHAAeACAA
IAAgACAAHgAeAB8AHwAgACEAIQAkACYAJgAmACYAJwAnACYAJgApACwALQAuACwAKwAr
ACcAKAApACoAKQAqACUAIQAfABwAGwAZABYAFQAUABMAEgATABQAFQAXABcAGgAbABwA
HQAdAB0AHgAeAB0AHQAcABoAGgAbABsAHQAcABsAGwAZABkAGQAaABwAHAAcABwAHgAe
AB4AHgAeAB4AHgAdACAAHgAeACEAHwAcACEAIwAkACMAJAAjACcAKgAoACgALQAwAC8A
LwAuACgAJAAkAB8AIQArADoAPgBBAEYAQgA3AC0AKQAnACgAMgA/AEsAVgBlAHMAfgCJ
AJQApQC0AL8AzADeAO8A9wD7AP8AAwH/APMA6gDpAOYA1AC4AJ0AhQBuAFgATgBMAEYA
PwA3ADEALQApACcAJAAjACAAHgAeAB0AGQAZABkAGQAbABkAGQAZABgAFgATABIAEwAU
ABQAFAAVABQAFAAVABIAEQAQAA8AEgATABQAFAASABEAEAANAA8ADwAPAA8ADQANAAwA
CgAKAAsADAAMAAsACAAGAAMAAQABAP7/+//7//n/9//1//b/9//3//T/7//s/+b/4v/g
/97/3f/d/9v/2P/X/9X/0P/O/8z/yv/K/8r/xv/H/8b/xf/F/8f/yv/L/8v/y//K/8r/
zP/N/9D/0//U/9X/3P/g/+f/6//t/+7/7//x//j//f8CAAQACgAOABEAEgAUABkAGwAd
ACAAJgAqACwALgAxADMAMwA1ADUANAA0ADYANgA1ADUAOAA4ADgAOAA6ADwAPAA8ADgA
NAA1AA==
         </WaveFormData>
      </LeadData>
      <LeadData>
         <LeadByteCountTotal>10000</LeadByteCountTotal>
         <LeadTimeOffset>0</LeadTimeOffset>
         <LeadSampleCountTotal>5000</LeadSampleCountTotal>
         <LeadAmplitudeUnitsPerBit>4.88</LeadAmplitudeUnitsPerBit>
         <LeadAmplitudeUnits>��V</LeadAmplitudeUnits>
         <LeadHighLimit>2147483647</LeadHighLimit>
         <LeadLowLimit>268435456</LeadLowLimit>
         <LeadID>V2</LeadID>
         <LeadOffsetFirstSample>0</LeadOffsetFirstSample>
         <FirstSampleBaseline>0</FirstSampleBaseline>
         <LeadSampleSize>2</LeadSampleSize>
         <LeadOff>FALSE</LeadOff>
         <BaselineSway>FALSE</BaselineSway>
         <ExcessiveACNoise>FALSE</ExcessiveACNoise>
         <MuscleNoise>TRUE</MuscleNoise>
         <LeadDataCRC32>464917753</LeadDataCRC32>
         <WaveFormData>
EAAQABAAEAASABQAFgAYABYAFgAWABYAEwASABEAEAAQABAAEAAQABIAEgASABIAEwAU
ABUAFgASABAADgAMAAkACAAHAAYACQAKAAsADAAOAA4ADgAOABAAEAAQABAADgAMAAoA
CAAIAAgACAAIAAkACgALAAwACgAKAAoACgALAAwADQAOAAkABgADAAAAAwAEAAUABgAI
AAgACAAIAAYABgAGAAYACAAIAAgACAAGAAYABgAGAAYABgAGAAYABgAGAAYABgAGAAYA
BgAGAAYABgAGAAYABQAEAAMAAgAFAAYABwAIAAgACQAJAAkACQAJAAgACAANAA8AEQAT
AA8AEAAPAA0ADgARABIAEwAVABgAGAAWABMADAAGAAMABQAFAAcACQAGAAMAAQD//wEA
/////////f/9//3//P8AAAEAAQACAAQABAAEAAQABQAFAAUABQACAAAA/v/9//v/+f/7
//z//f/+////AgAAAAAAAAAAAP/////+//7/BAAAAAIABgAFAAEA/v8EAAoADAAOABYA
HAAgACMALQA6AE8AXgBtAHsAhwCUAKAArgC3ALEAmABuADMA+P/J/6z/o/+h/5v/m/+q
/7//0P/e/+3/9v8FABoALAAzADgAQQBUAGoAdgB8AH0AdwBrAFkAQAAuACwAKgAfAA8A
AAD0/+z/4v/d/93/4//n/+j/5v/l/+v/9v/6//j/9//3//f/9v/2//f/+P/5//j/9//2
//X/9//1//T/9P/3//f/9//2//T/9P/0//T/9//5//r/+//4//X/8v/u//D/8v/0//T/
8v/y//L/8v/w//D/8P/u//D/8P/w/+7/7P/s/+r/6v/q/+f/5v/j/+P/4v/i/+H/3v/d
/9n/1v/V/9b/1f/W/9L/z//N/8r/y//K/8n/yf/I/8X/xP/D/8b/x//I/8j/xP/B/7//
wP/F/8f/yP/L/87/z//S/9P/1P/X/9j/2//f/+L/5P/n/+r/7f/x//X/+P/7//3//v8B
AAYABwAHAAoADgAPABAAEgAWABgAGQAXABYAFQAUABIAEgASABIAFAATABEAEQATABIA
EAAQAA0ADAALAAkACQAJAA0AEQAOAA0ACQAIAAgACQAKAAoACQAGAAUABQAIAAoADAAO
AA4ADAAMAA0ACwAJAAgABgAHAAgACgAMAA4ADgANAAsACAAIAAcABgAEAAQABAADAAQA
BAAFAAcACQAHAAcABgABAAMABQAGAAQAAwADAAEAAgADAAIAAwABAAAA///+/wEAAAAB
AAIABAAFAAcABwAGAAUAAwD//wEAAgACAAIA///9//v/+f/7//3///8AAAAAAAAAAAMA
BAAEAAQAAwACAAIAAwADAP///P/6//j/+//9//3////+//3/+//6////AAACAAIAAgAC
AAAA/v/8//r//P///wEAAwAFAAUABAAEAAUABQAFAAUABgAKAAwADQAMAA0ADAALAA0A
EAAQAA4ADQAIAAQAAwADAAEAAQABAAIAAQABAAEA/v/7//r/+f/4//n/+v/6//3//f/8
//z/+//6//n/+P/7//3///8BAAAA/v/8//v/9//z//P/8v/z//T/9f/4//n/+v/7//z/
+//7//r/+v/8//r/+v/+////+//2//r/AgAKAA4AEAASABQAFwAbACYANwBIAFcAYQBv
AHwAhgCUAKMApwCaAHwATwAYAOH/tP+f/5v/lf+P/5j/r//E/9L/4f/u//f/AgAUACMA
MgA9AEgAXABuAHYAewB7AHEAYwBQADoAJgAgABsADwACAPb/5v/c/9n/2//b/9//6P/u
/+v/5f/s//T/9v/2//X/9P/y//P/8//z//P/9f/1//X/9f/1//P/8v/y//H/8f/x//D/
8P/w//D/8P/u/+//7//v/+//7//v/+7/7//w//H/8P/v/+7/7f/s/+7/7v/u/+z/7P/s
/+z/6v/p/+j/5f/k/+X/4//j/+H/3f/c/9z/2//b/9v/2P/W/9T/1P/S/9L/zf/L/8r/
yP/I/8b/xP/D/8T/w//E/8X/xP/D/8L/wP++/73/vf/A/8P/xf/G/8n/zf/N/8//z//T
/9f/2f/d/97/4P/h/+P/5P/n/+v/7//2//v///8CAAQACAAIAAcACgAOAA8AEAARABQA
FQAVABEAEAAPAA4ADwAQABEAEgAQAA8ADQANAAsACgAIAAgACAAIAAgABwADAAEAAwAF
AAcABwAEAAQABAAFAAYABgAFAAIAAQABAAIAAgACAAIABgAEAAQABQAGAAcACQAKAAgA
CAAJAAoACgAKAAkABwAFAAYABgAGAAQABAAEAAMABQAGAAgACwAKAAcABgAEAP//AQAD
AAQABAADAAMAAQABAAEA//////7//v/+//7//v/8//z//P/9////AgADAAMAAwACAP//
/f/+//7//v////////////7//f/8//r/+v/6//r//f///wAAAQABAP3//P/8//v//f/8
//z//P///wMAAQD8//n/+P/3//b/+P/6//z//v///wEAAgADAAQAAwABAAAA////////
//8CAAYACAAJAAsADQANAA0ACwAMAAoABgAGAAIA//////////8BAAMA///9//z/+//4
//X/9P/z//T/9//6//z///////7//v/9//z/+//6//f/9//3//f/+f/4//f/9//1//P/
9f/2//b/9v/2//j/9v/2//b/9v/z//P/8v/y/+7/9P/4//L/8f/5//7/AAACAAQABgAM
ABAADgATABsAJAAxAEIAUwBfAGcAeACGAJAAmQCjAKYAnAB9AEoADwDW/6//m/+X/5P/
lP+f/7D/wv/b/+r/7//6/woAFwAiAC8AOABGAGIAdgB7AHcAawBhAFgARAAuACYAIwAV
AAYA+v/u/+T/3//d/9//4f/k/+T/5//p/+z/7v/0//X/9f/1//T/9f/1//X/9f/1//X/
9f/1//P/8f/w//D/8P/v/+7/7P/s/+7/8P/y//P/9f/2//f/9P/z//L/8P/y//L/8v/w
//L/8v/y//L/8f/w/+//7P/r/+r/6f/m/+j/6P/m/+b/5//l/+X/4//f/97/3v/d/93/
3f/a/9j/1v/W/9T/1P/R/8//zv/M/8j/xv/E/8P/wf+//7//v//B/8H/wf/A/73/vf++
/8L/xP/F/8X/x//L/8v/zf/N/87/0f/S/9X/2P/c/9//4//k/+f/6//v//L/9f/3//j/
//8EAAUABQAHAAoACgAKAAsADgAPAA8AEgAUABYAGAAVABQAEwASABIAEQAPAA8ADQAM
AAoACgAMAAwADAALAAkABwAJAAsACQAHAAIAAAADAAUABwAIAAYABAAEAAUACAAIAAgA
CAAIAAYABgAHAAUABQAGAAYACgAMAA8AEgAPAA4ADAAJAAwADgAPABAADAAKAAgABQAH
AAYABgAHAAkACQALAAwABgAHAAgACAAJAAkACgAJAAkACQAHAAcABgAGAAYABgAGAAQA
BAAEAAMAAwAEAAMABAAFAAUAAwAFAAYABgAGAAUABQAFAAUABQAFAAUABAAAAP7//P/9
/wEAAgADAAMAAgACAAMAAwAFAAQABAAEAAQAAwAAAP//AwADAAIAAgD//wIABAAEAAQA
BAACAAIAAgACAAUABwAIAAkACQAJAAgACAAJAAkACQAJAAsADgAPAA8ADgAPAA4ADQAK
AAwACwAIAAwACgAJAAsACQAHAAcABwADAAEAAAD//////f/9//3/AAADAAYACAAGAAUA
AwACAAEAAAD///7////////////9//z/+//7//////8DAAYABAACAAAAAAAAAAAAAAAA
AP/////+//7//P/6//z/AgAHAAkACgAIAAgACAAQABYAFgAUABkAJwA6AEkAWABnAG0A
eQCOAKQAsgC9AMMAsACMAF0AJADp/77/qf+n/6X/n/+k/7n/zv/c/+v/9P/7/wYAGgAr
ADoAQQBMAF4AbgB2AH0AfwB3AGUASAAyACoAJgAhABcABAD0/+z/6P/h/+H/4f/b/+D/
7P/x//H/9P/6//7//P/7//r/+P/3//f/9//3//n/+f/5//n/+v/5//n/+v/5//n/+f/4
//L/8P/u/+z/7v/x//P/9f/0//P/8v/w//P/9P/1//T/8v/y//L/8v/u/+z/6v/m/+r/
7P/u/+7/8P/w/+7/7v/s/+f/5P/f/97/3v/f/9//3//f/9z/2v/W/9b/1P/U/9L/0f/R
/9D/zf/K/8f/xf/D/8H/wf/B/8H/wf/B/8D/wP/B/8P/yP/I/8n/yf/L/8z/y//M/8v/
0v/X/9r/3//f/+L/5P/n/+f/6f/s/+//9P/3//n/+v/9/wIAAwADAAgADAANAA4ADwAS
ABMAEwATABQAFQAWABMAEgARABAAEgARAA8ADwARABAADgAOAAwADAAMAAsABwAFAAcA
CQALAAsACAAIAAYABwAIAAgACAAGAAYABwAKAAoACgAKAA4ADAAMAA0ADAALAAsACgAH
AAYABgAGAAgACgALAAsACQAKAAoACgAJAAgABwAFAAgACAAJAAsACQAHAAcABgACAAMA
BAAEAAIAAQABAP////////3//f8AAAAAAAAAAAMAAgADAAQAAQABAAIAAQABAAEAAAD9
//3//v/+//7//f/9//3//f/9//3//f/8//n/+P/3//n/+//8//3//f/4//j/+////wAA
///+//3//P/8//z//P/8//3///8AAAEAAQABAAAAAAABAAEAAQABAP7/AAAAAP//AgAF
AAYABwAGAAgABwAEAAQAAAD9//3//P/7//z//f/4//X/8//x//H/7//v/+//8P/z//b/
+P/5//n/+P/4//X/8v/v/+z/7f/t/+3/7f/t/+z/6//r/+3/7f/x//T/8//y//H/8v/w
//D/8P/w/+//7//u/+7/6v/q/+z/8P/z//P/9P/6//r/9P/0/wAACAAOABUAHwAoADMA
QABRAGMAbQB0AIQAnACvAKsAkgBsADkA9v+7/5j/j/+N/43/j/+a/6//wP/K/9f/6P/5
/wQAEAAfACgAMQBEAGAAbgBsAG0AbQBnAFcAPgAmAB4AGgAPAP//9P/o/97/1v/P/8v/
zf/V/9j/2P/b/+H/5P/q/+z/7f/t/+3/7P/p/+n/6f/p/+f/5//n/+f/6v/p/+n/6v/q
/+n/6P/m/+L/4v/i/+L/4//l/+b/5//n/+f/5//m/+X/5P/j/+D/4v/i/+L/4v/k/+T/
5P/i/+L/4v/i/+D/3v/e/9z/3P/b/9f/1f/R/9H/0P/Q/8//z//P/8z/yv/K/8r/yP/I
/8T/wf+//7z/uv+4/7b/tf+0/7H/sP+v/7L/s/+0/7T/tf+1/7b/uv+6/7v/u/+9/7//
v//B/8H/xv/L/87/0//Q/9D/z//P/9X/2//i/+n/6//t/+7/7v/x//b/9//3//z/AAAB
AAIAAQAEAAUABQAFAAYABwAIAAUABAADAAIABAADAAEAAQABAAAA/v/+/wAAAAAAAP//
+//5//v//f/9//3/+v/6//r/+//8//z////+////AQAAAP7//P/6//3//P/9////AQAB
AAIAAgD///7//v/+/wEAAgACAAEA//8AAAAAAAACAAIAAgABAP7//P/7//v//P/7//z/
/P/2//f/+P/4//z//f///////P/7//j/9//5//r/+//8//v/+P/3//b/+P/5//v/+//6
//n/9//z/+//8v/1//j/+//+//v/+P/1//L/8//1//b/9//9////AAACAAMAAwADAAMA
AwAGAAcABwAEAAUABAADAAUACAAIAAYABgACAP/////7//n/+f/5//j/9//3//f/9f/z
//P/8//1//f/+f/6//v/+//6//r/9//2//X/9P/2//f/+P/5//j/9v/0//P/8//x//P/
9P/x//D/7//w//P/9P/1//b/9//3//b/9v/4//L/7v/w//X/+f/8//z/+P/6/wAABgAE
AAAACQAXACIAKwA2AEMAUQBdAGoAeACGAJMAmwCeAJQAdwBGAAsA1P+v/5v/lf+R/5D/
mf+q/8D/0f/i/+3/9v8EABMAIgAxAD4ASgBeAHAAdQB3AHUAawBgAFIAPAAqACMAHQAS
AAYA+P/q/+X/4//d/9n/3P/k/+f/6f/s/+7/8v/0//X/9v/2//T/8//y//H/8//1//f/
+f/3//X/9P/0//b/9//4//j/9P/y//D/7v/u/+//7//v//L/8//0//T/8f/w/+//7P/t
/+7/7//w//D/8P/w/+7/7f/s/+v/6P/r/+z/6//s/+r/5//m/+P/4//i/+L/4f/c/9v/
1//U/9T/1v/W/9j/1P/R/8//zP/M/8r/yP/H/8b/w//C/8H/w//D/8P/wv/D/8P/xP/I
/8n/yf/I/8n/yv/J/8r/yf/O/9P/1v/b/93/4P/i/+X/6f/t//L/9//4//v//f/+/wEA
BAADAAEABQAKAAwADgAPABIAEwATABMAFAAVABYAFQAUABMAEgAUABMAEQARABMAEgAQ
ABAADgAMAAoABwAGAAUACAALAAsACwAIAAgABwAHAAcABgAIAAYABgAHAAoACgAKAAoA
DAAKAAoACwAMAA0ADwAQAA0ADAAMAAwADAAMAAsACQAJAAoACgAKAAsADAANAA0ADQAM
AAwADQALAAkACQAIAAUABwAJAAoADAALAAsACQAJAAkABwAHAAkACgALAAwACwAIAAcA
BgAGAAcACQAJAAcABwAGAAMAAwAEAAQABAD//wcACQAEAAMAAgABAAAAAQACAAMABAAH
AAkACgALAAsACQAGAAQABwAJAAsADQAMAA4ADgANAAsADQANAA0ADgASABMAEgAUABAA
DQANAAcAAwABAP//AAD///////8AAP//AAABAAAAAQACAAIAAQABAAAAAAD///7//f/8
//v/+//7//v//v/+//7////9//v//f/+//z//P/8//7//v/+//7//v/6//n/9//2//r/
+v/8/wAA///9//7//v8CAAYACgAKAA4AEgAZACEAKgA1AEQATwBdAG0AegCIAJYApQCx
ALYApgCDAFQAIQDo/7f/n/+b/5X/jv+X/7D/xv/Z/+z/+/8IABQAHwAsADUAPgBSAGgA
dAB5AHsAdQBnAFQAPgAoABwAGwATAAQA9v/s/+b/3f/V/9P/1f/Y/9z/3//j/+j/6v/s
/+3/7f/t/+z/7v/v//D/8f/w/+//7v/t/+v/6f/o/+j/6f/p/+n/6P/p/+r/6//s/+v/
6//q/+n/6f/p/+n/6P/q/+r/6v/o/+f/5v/l/+T/5f/m/+f/5v/m/+b/5v/k/+b/5v/k
/+T/5P/h/+D/3f/Z/9j/2P/X/9X/1f/S/9D/zv/O/8z/zP/L/8n/yP/G/8L/wP++/73/
v/+9/73/vf+7/7n/t/+0/7b/t/+5/77/vv+//7//wf/B/8H/w//D/8r/z//S/9f/1v/Y
/9n/2//e/+P/6f/v//D/8f/x//D/9//8//3//f8BAAYACAAKAAkADAANAA0ADgAOAA4A
DgAMAAwADAAMAA4ADQALAAsACgAIAAUABAAGAAYABgAFAAUAAwAFAAcAAwABAPz/+v/9
////AQACAAMAAgADAAUABQAEAAMAAgAGAAQABAAFAAMAAwAEAAQABAAEAAUABgAGAAYA
BQADAAEAAgACAAIAAwAEAAUABQACAAAA/////wIAAQACAAIAAAADAAYACAAEAAEA///7
//3//////wEA/v/8//r/+P/6//r//P/+//z//f///////v/9//v/9//6//z//f/+//v/
+//7//v//f/9//3//P/6//r/+v/9//z/+v/4//X/9v/4//v//f/8//r/+f/4//v/+//5
//n/+//9//r/+f/4//f/9v/4//j/+P/4//f/+f/6//v/AAABAAEAAgACAAEAAAD///3/
AAABAAEAAQADAAMAAwAEAAgACQAIAAgABAABAAEA/f/7//v/+//5//f/9v/1//f/9f/1
//X/9f/3//n/+v/5//n/+P/4//j/+P/4//j/9P/z//L/8f/z//L/8f/x/+//7f/v//D/
8P/w//D/8v/y//L/8v/y//H/8f/w//D/7v/w//T/+v/7//n/+v/8//7/+P/2/wAACgAQ
ABUAGQAmADsASgBZAGsAewCKAJYAogCxALUAmgBsAD0ADADZ/7L/of+b/5H/jf+a/7H/
xv/U/+H/7P/9/w4AHAAnADAANwBEAFwAbgB2AHkAdQBlAE0AMAAaABgAGAANAP3/8P/k
/9r/0v/N/83/z//T/9b/3v/n/+f/5v/o//D/8f/x//H/8P/v/+//7//v/+z/6//q/+n/
6v/p/+n/6v/p/+n/6f/o/+n/6v/r/+z/6v/r/+v/6//p/+n/6f/o/+b/5v/m/+T/4v/i
/+L/4v/j/+T/5f/k/+X/5v/n/+b/5f/k/+H/4P/i/9//3v/b/9n/2P/Y/9f/1f/V/9L/
0P/O/87/zP/M/8f/xf/E/8L/wf/A/7//v/+9/7v/u/+7/7v/u/+7/7r/uf+5/7r/vv+/
/7//vv+//8T/xf/I/8n/zP/P/9D/0//X/9r/3P/f/+D/4//n/+v/7f/v//D/8P/3//z/
/f/9//7/AgADAAQABQAIAAkACQAIAAgACAAIAAkACgALAAwADAALAAkACQAJAAgABgAG
AAUABAADAAEA///9////AQABAAEA/v/+/wAAAwAGAAgABAAAAP7//f///wAAAQACAAIA
AAAAAAEAAAD//////v///wAAAgAEAAQABAADAAEAAgAEAAUABgAEAAQABAADAAIAAAD/
////AQD//////v/9////AQACAAEA///+//v//P/9//z//f/9//z/+//6//v/+v/7//z/
/P/9/////////////v/7//r/+v/5//j/+f/5//n/+f/5//n/+f/4//r/+v/6//3//f/8
//v/+f/5//r//P/9//v/+v/6//r/+v/5//b/9f/4//n/+f/6//r/+f/4//f/+P/5//r/
+v/1//n//f/6//z//P/8//z/+v/6//r/+v/6//v/+//7/wAAAQABAAIAAQABAAEAAQAD
AAYABwAHAAQABQAEAAMABAAIAAkACAAHAAIA/v/9//3/+//7//v/+v/5//n/+f/2//P/
8v/x/+//8f/z//T/9v/3//f/+P/5//j/9//2//T/8//y//H/8f/w/+//7//y//H/9P/2
//X/9P/z//T/8v/y//L/8v/z//P/8v/y/+7/8P/y//D/7//x//j//P8AAAQACAAOABAA
EAARABkALABBAFQAZwBzAHsAggCOAJwApwChAIYAXgAlAOT/tf+c/5P/kf+P/5H/pv+9
/8z/2P/n//T/AQAOABwALQA2AD0AUgBsAHYAdgB3AHUAZwBRADgAJgAeABgACwD9//D/
5P/c/9j/1f/V/9X/1f/a/+L/4//l/+b/6v/w//H/8f/x//D/7P/r/+r/6f/q/+v/7P/t
/+v/6f/o/+j/6v/r/+z/7P/o/+j/6P/o/+b/5//n/+f/5//n/+f/5v/k/+T/5P/i/+P/
5P/l/+b/5P/k/+T/4v/h/+D/3//c/9//4P/f/+D/4P/d/9z/2f/X/9b/1v/V/9P/0//Q
/87/y//K/8f/xv/F/8P/wv/A/7//vv+9/73/vP+5/7j/t/+5/7n/uf+4/7f/t/+4/7z/
v//B/8L/xf/G/8X/xv/F/8n/zf/P/9P/1v/a/93/4f/g/+P/5//r/+z/7//x//L/+f/+
//////8EAAgACQAKAAoADAAMAAsACgAKAAoACgAMAAwADAAMAAoACQAHAAcACQAIAAYA
BgAGAAYABgAFAAEA//8BAAMABQAHAAYACAAGAAUABAACAAQAAgACAAMABgAGAAYABgAF
AAIAAQABAAIAAwAFAAYACAAIAAkACgAHAAYABAABAAEAAgACAAIAAwAEAAUABQACAAAA
/////////f/9//z//P///wIABAAGAAUABQADAAIAAQD+//3//P/8//z//P/+//z//P/8
//7///8BAAEA//////7/+//5//r/+v/6//r/+//8//3/+//7//v/+v/8//z//P////3/
/P/7//n/+f/6//z//f8BAPz//v/8//z//P/8//n/+P/3//b/+P/7//3///8AAP///f/8
//3//f/9//3///8CAAMAAwADAAUABQAFAAYACgALAAoACQAEAAAA///+//3//v////3/
+//6//n/+//5//n/+f/2//f/+P/4//j/9//1//T/9P/0//T/9P/z//P/8//z//T/9P/0
//X/9f/z//X/9v/1//T/8//0//T/9P/0//T/8//z//L/8v/2//j/+v/8//v//f/8//j/
9v/+/wIABgAOABQAFwAbACYAMwBCAFEAXQBpAHgAhgCUAJsAnQCWAHoATQASANn/rv+b
/5v/mf+V/5b/pf+4/87/4f/y//3/CAAUACMAMgA5AEQAVgBmAG4AeQB/AHkAawBUAD4A
LgAkABsADwAGAAAA9v/o/9//2//V/9f/3P/e/+X/7//2//b/9v/1//X/9f/0//T/9f/2
//f/9f/1//X/9f/4//f/9//4//f/9//3//b/8v/y//L/8v/0//X/9f/1//T/8//y//D/
8P/w//D/7v/w//L/9P/2//X/9P/z//D/7v/u/+7/7P/t/+7/7f/u/+z/6f/o/+X/4f/g
/+D/3//d/93/2v/Y/9b/1v/U/9T/0f/P/87/zP/M/8r/yP/H/8f/xf/F/8X/xf/F/8X/
xP/D/8P/xP/I/8z/zf/N/8//z//P/9H/0f/X/9v/3f/h/+P/5v/o/+v/7P/v//P/9//6
//3///8AAAUACgALAAsADQAQABAAEAASABYAGAAZABgAGAAYABgAFwAWABUAFAAUABMA
EQARABIAEgARABIAEQAQAA8ADQALAAkACwANAA8ADwAMAAwACgALAAwADAAMAAoACgAL
AAsACgAJAAgACwAKAAsADQAOAA8AEQASABAAEAARABIAEgASABEADwAOAA4ADQAMAA4A
DgAOAA0ADQAMAAwADQAOAA0ADgAOAAsADQAPABAADwANAAwACQAIAAcABAADAAYACAAK
AAwACQAGAAUABAAIAAsADwARAA4ADQALAAcABQAGAAYABgAFAAUABQAFAAcACQALAAwA
CwAKAAkACwALAAoACQAHAAQABAAFAAUACQAMAAwACgAGAAYABgAGAAYABgAGAAYABgAF
AAcACAAJAAsACwAKAAoACwALAAsACwAJAAwADQANAA4AEQASABMAEQAUABQAEgAVABIA
EAARAA4ACwAKAAkABQADAAIAAQAEAAMABAAFAAQABQAGAAYACQAJAAgACAAGAAQAAgAA
AAEAAQABAAEAAwACAAEAAQD///3///8AAAIAAgACAAQAAwACAAEAAAACAAMAAwAEAP7/
AAACAAYABwALAAwACgAKAA4AEAAUABYAGAAfACUALAA3AEgAWQBpAHcAhgCOAJgAowCz
AMAAvgCfAG4ANwAAANX/t/+p/6H/mv+j/77/1v/n//T///8KABoAKQA2AEMASgBSAGgA
fACDAIcAiQCBAHQAYgBMADoANQAtABwAEAAKAAIA+f/1/+//6//s//T/+f/7/wAABgAK
AAkACQAJAAgACQAJAAkACQAKAAsADAANAAsACQAIAAgABwAHAAcABgAFAAYABwAIAAUA
BQAEAAMABgAHAAgACAAGAAYABgAEAAIAAgACAAIAAwAEAAUABAAEAAQABAACAAAAAAD+
//7////9//3/+//4//b/9f/z//T/9f/z//L/8P/w/+7/7v/q/+f/5f/i/+H/4P/f/9//
3f/b/9v/2//Z/9n/2f/Y/9T/0//T/9b/2//d/97/4f/h/+H/4//j/+X/6f/r/+//9P/4
//v////9////AgAFAAoADQAPABAAFQAaABsAGwAcACAAIQAiACYAKgAsAC0ALAAsACwA
LAAuAC4ALgAuADAALwAtAC0AKgAoACUAJAAmACYAJgAlACMAIQAjACUAJAAjAB8AHgAd
AB0AHQAcAB0AHAAdAB8AIAAgACAAIAAkACIAIgAjACMAIwAkACQAJgAmACcAKAAlACQA
IgAfACEAJAAmACgAJgAmACYAJQAlACQAJAAlACUAIwAjACIAHwAhACMAJAAiACEAIQAf
AB8AHwAdAB0AIQAiACMAJAAjACAAHwAeAB0AHQAeAB0AHgAfAB8AHQAeACAAIQAiAB4A
HQAcABsAHAAdAB4AHgAdABwAGwAdAB8AIAAhACEAHQAcABwAGwAbABoAGgAaABwAHQAc
AB0AHAAbABkAGAAbABsAGwAbABkAGQAZABgAFwAXABcAFwAZABoAGwAdABkAGAAcAB4A
HgAeAB4AHAAcABwAHAAbAB0AHgAfACMAIwAiACIAIQAhACEAIQAiACYAKAApACYAJwAm
ACUAJwAqACoAKAAqACYAIwAjACAAHQAcABsAGgAZABkAGQAbABkAGQAZABcAGQAbABwA
HwAfAB4AHgAdABwAGwAaABcAFwAXABcAGQAYABcAFwAVABMAFQAWABYAFgAWABgAGgAa
ABoAGgAbABsAGgAaABwAGgAaAB4AGwAbAB4AIAAiACQAJgAoAC4AOAA9AEUAVABlAHQA
gQCRAKEAsAC+AMoA0wDXAMYAnABnADAA+f/O/7v/uf+3/7n/yP/d/+7/AAARAB4AJwA0
AEAATwBcAGMAbgCAAI4AlgCVAJEAhwB3AFwARgBAADwALQAbABIADAACAPr/+f8BAAUA
AwACAAYADQARABQAFgAcAB0AHQAdABwAGgAZABgAFwAZABkAGQAZABgAFQATABIAFQAV
ABUAFAATABQAFQAWABMAEwASABEAEgATABQAFAASABIAEgAQABAAEAAQABAAEAAQABAA
DgAPABAAEQAQAA4ADgAMAAwADAAJAAgABQABAAAAAAD//wEAAwACAAIA/f/6//X/8v/x
/+//7v/s/+3/7P/r/+v/6P/l/+T/4//k/+X/5v/m/+X/5f/m/+r/7P/t/+3/7//v/+//
8f/x//T/9//4//v///8EAAgADQALAA0AEAATABcAGwAeACAAIwAoACkAKQAqAC4ALwAw
ADIANgA4ADkAOQA6ADsAPAA7ADoAOQA4ADgANwA1ADUANQA0ADIAMgA0ADQANAAzAC8A
KwArAA==
         </WaveFormData>
      </LeadData>
      <LeadData>
         <LeadByteCountTotal>10000</LeadByteCountTotal>
         <LeadTimeOffset>0</LeadTimeOffset>
         <LeadSampleCountTotal>5000</LeadSampleCountTotal>
         <LeadAmplitudeUnitsPerBit>4.88</LeadAmplitudeUnitsPerBit>
         <LeadAmplitudeUnits>��V</LeadAmplitudeUnits>
         <LeadHighLimit>2147483647</LeadHighLimit>
         <LeadLowLimit>268435456</LeadLowLimit>
         <LeadID>V3</LeadID>
         <LeadOffsetFirstSample>0</LeadOffsetFirstSample>
         <FirstSampleBaseline>0</FirstSampleBaseline>
         <LeadSampleSize>2</LeadSampleSize>
         <LeadOff>FALSE</LeadOff>
         <BaselineSway>FALSE</BaselineSway>
         <ExcessiveACNoise>FALSE</ExcessiveACNoise>
         <MuscleNoise>TRUE</MuscleNoise>
         <LeadDataCRC32>2964934229</LeadDataCRC32>
         <WaveFormData>
DgAOAA4ADgAQABIAFAAWABYAFgAWABYAFQAUABMAEgASABIAEgASABMAFAAVABYAGQAa
ABsAHAAaABgAFgAUABEAEAAPAA4ADwAQABEAEgAUABQAFAAUABUAFgAXABgAFgAUABIA
EAAQABAAEAAQABIAEgASABIAEAAQABAAEAARABIAEwAUAA8ADAAJAAYACQAKAAsADAAO
AA4ADgAOAAwADAAMAAwADAAMAAwADAAKAAoACgAKAAwADAAMAAwACgAKAAoACgAKAAoA
CgAKAAoACgAKAAoACQAIAAcABgAJAAoACwANAAwADgANAA0ADgAOAA4ADwARABQAFgAY
ABcAFQATABEAFAAWABcAGAAYABoAHAAcABkAEwAPAAsADQAOABAAEAAOAAwACgAJAAkA
CQAIAAgABQAEAAUABQAGAAcACAAJAAwACgAKAAoACgAKAAoACgAHAAQAAQD//////f/9
////AAABAAMABAAEAAMAAgABAP//////////BwABAAIABQAFAAEA/v8CAAYACAAKAA8A
FgAeACcANgBKAGQAfACXALcA1QDyAAsBHgEkAQwB0QCEACwA1/+b/3z/dP90/3H/cP94
/4T/i/+S/5f/nP+m/7f/w//G/8j/0P/e/+3/9v/7/wAAAAD8//T/6v/l/+n/7P/o/9//
2f/T/9L/0P/S/9j/4P/n/+v/6//r//P//f8DAAIAAAACAAIAAgADAAUABwAIAAcABgAF
AAQABAACAAEAAQACAAMABAAFAAEAAQABAAIABQAGAAYABwADAAEAAAD+/wAAAgAEAAUA
BAAEAAQAAwADAAQABAAEAAQABAAFAAUABAAEAAQAAwADAAIAAgABAAIAAgACAAIAAQAA
AAAA//8BAAIAAgABAP7////+//7///8AAAAAAQD+//7//v/+/wAAAQACAAMA/v/8//r/
+v///wEAAgADAAYABwAIAAcABwAGAAQAAgAEAAYABwAJAAkACQAKAAsADwAQABAAEAAQ
ABMAEwATABQAFgAWABYAGAAdAB4AHwAeAB0AHAAZABcAFwAWABUAFwAYABgAFgAYABgA
FQAUABEAEAAPAA4AEAAQABEAEgARABAADgANAA0ADQANAA4ACwAHAAYABgAJAAsADAAO
AA8ADwAOAA4ACwAJAAgABwAIAAkACgANAA4ADwAOAA4ACwAMAA0ADAAKAAoACQAJAAsA
DAANAA4ADwAPAA8ADAAKAAsADQAOAAwACwALAAoADAALAAoACgAJAAgABwAGAAcABwAH
AAgACwALAAsACwAJAAkACQAFAAcACAAIAAcABAACAAAA/v8CAAMAAwADAAMAAwADAAYA
CAAIAAgABwAHAAcABwAIAAQAAgD///3/AAACAAMABQADAAIAAQAAAAIABgAGAAYABgAG
AAQAAgAAAP//AAAEAAUABwAKAAoACgALAAkACgAKAAoADgAPABAAEQAPABAAEAAQABAA
EgAUABQAEwAPAA0ACwALAAoACgAIAAkACgALAA0ACAAHAAUABAADAAIAAwADAAUABQAF
AAUAAwAAAP///v/+/wAAAgAEAAEAAAD//////f/5//f/9//5//n/+v/6//z//f/+////
/f/9//3//f////3//v8BAAMA///6//r/AgAIAAoACwAQABQAGwAmADoAUABqAIUAnwC9
AN4A+QASASYBJAH9ALgAaAAPAL3/hP9s/2r/Zf9k/2r/ev+D/4r/kf+Y/5z/o/+x/7z/
xv/O/9r/5//0//n/AAAEAAAA+v/y/+n/4f/g/+D/2//V/8//yP/G/8z/1P/a/+H/7f/1
//P/7//1////AgABAAIAAQAAAAIAAwAEAAQABgAGAAYABgAEAAIAAQABAP//////////
////////AAACAAIAAQABAAEAAQACAAIABAAEAAQAAwABAAIAAwADAAUABgAGAAYABAAE
AAUABQAEAAQABAADAAQABAAFAAUAAwACAAEAAAAAAAAAAQABAAEAAgACAAEA//8BAAEA
AgACAAIAAQABAAIAAgACAAIAAQABAAEAAQD+//7//v8AAAQABQAFAAUABQAFAAUAAwAH
AAgACAAIAAgACAAHAAcABwAHAAgACQAPABIAFAAWABcAGQAYABcAGgAcABwAHAAbAB8A
HwAfAB0AGwAZABUAFgAXABcAFwAXABgAGAAWABYAFgATABIAEgASABIAEgAQAA4ADQAM
ABAAEAAPAA8ADwAPAA8AEAAOAAsACwAMAA0ADQAMAAwADQANAAwADAAOAA8AEQATABEA
EQARABMAEwATABEAEAAOABAAEgASABIAEgARABEAFQAWABcAGAAYABcAFgASABAAEQAT
ABQAEgARABEAEAAQAA8ADgAOAA4ADgAOAA4ADgANAAwADAAOAA8AEAARABMAEwATAA8A
DgAOAA0ACwALAAwADQAOAAwACwAJAAcACQAJAAkADAANAA4ADwAPAA0ACwAJAAgACgAK
AAkACQAMABAADwAKAAcABgAFAAQACAAKAAwADwAPABIAEgATABMAEgARABEAEAAQAA8A
DgAUABUAFgAXABgAGgAbABwAGQAYABcAFAAWABMAEgARABMAFAAWABYAFAASABAADwAM
AAsACQAIAAkACgANAA8ADwAPAA8ADwANAAoACQAIAAQABAAEAAQABQAEAAMAAwABAP//
//8BAAEAAQACAAIAAQABAAEAAQD9//3//f/9//n/AQAGAAEA/f8DAAgACAAKAAwADAAP
ABIAEgAZACQANABIAGIAewCVAK8A0ADxAAoBHAEmAR8B9gCyAFsA/f+u/4D/bP9p/2r/
bP9w/3n/hP+T/5j/mv+j/63/tP+8/8T/zP/X/+z/+/8CAAAA+P/2//b/8f/p/+r/6v/h
/9v/1//S/9L/1P/a/+D/5f/r/+//8f/z//f/+/8CAAQABgAGAAYABgAHAAgACAAGAAYA
BgAGAAYABAADAAMAAAD///7//f/9////AQAEAAUABgAGAAcABAADAAMAAgAEAAQABAAD
AAUABgAHAAcABgAGAAUABAADAAIAAgABAAIAAgACAAEAAgACAAMAAwAAAAAAAAAAAAEA
AgAEAAUAAwAEAAQAAwADAAUABQAGAAMAAgAAAP////8AAAEAAgADAAMAAwADAAAAAAAA
AAIABgAHAAcABwAJAAkACQAHAAYABgAFAAQABgAIAAkACwALAAsADAANAA8AEAAQABAA
FAAXABcAFwAXABgAFwAWABUAGQAZABkAHAAdAB4AHQAcABsAGQAXABcAGAAYABYAFAAU
ABEAEAAPABAAEQASABEAEAAQABAAEAAOAAsACQAMAA0ADgAQAA4ACwALAAwADQANAAwA
DAALAAsACgAKAAcABwAIAAkACwANAA8AEwASABEADgAMAA8AEgAVABYAEgAQAA0ACwAO
AA4ADgAOABIAEwAUABIAEAAPAA8ADgARABEAEgASABIAEQAQABAADgAOAA4ADgAMAAsA
CgAKAAoACQAIAAcACAAJAAoABwAHAAgACAAHAAgACAAIAAgACQAJAAgABwADAAEA//8A
AAMABAAFAAUABQAFAAUABgAHAAgACAAJAAcABgAEAAMABQAGAAcACAACAAQABQAGAAcA
CAAHAAYABQAFAAcACgAKAAsACgAKAAoACwALAAwADAAMAA8ADwAPAA8ADQAOAA4ADgAL
AAwADQAMAA8ADQANAA0ACwAKAAoACAAHAAYABQAFAAIAAQD///7/AgAEAAgACwAJAAcA
BQADAAMAAAD///7//v/+//7//v/7//r/+f/5//z//f8AAAUAAwABAAAA/v//////////
//v/+//7//v/9//3//j//f8DAAUABAAAAP7//v8CAAsADAAMABMAJgA+AFYAbACFAJsA
twDeAAEBGgEqASYB+QCuAF4ABwC3/4L/cP9s/2//av9u/3r/h/+K/4//lP+Y/5//rf+6
/8L/yv/S/9//6v/x//j/AAAAAPb/6P/h/+P/5P/i/9//0//J/8r/zv/Q/9T/1v/V/9v/
6f/t/+3/8f/3//r/+f/6//n/+P/4//n/+v/6//z//P/8//z//f/8//z//f/9//3//f/9
//j/9f/y//D/9P/2//f/+f/4//f/9//2//f/+P/5//n/9//4//n/+f/1//T/8v/w//T/
9v/5//v//v/+//7//f/7//j/9v/z//P/9P/1//b/+P/4//n/+f/3//j/+P/3//f/+//9
/wAA/P/6//f/9f/0//T/9P/0//X/9f/1//X/9//4//n//P/8//3//f/9//r/+f/4//X/
+v/8//3//v///wAAAAABAP7//f/9//3/AQACAAIAAgAEAAcABwAHAAoADAAMAAwADAAP
AA4ADQAPAA8ADwANAAwACwAJAAcABwAIAAgABgAHAAgABgAGAAYABgAGAAYABAACAAEA
AAAEAAQAAwADAAEAAQABAAIABAABAAEAAgAFAAUABAAEAAUABQAEAAQAAgABAAEAAQD+
//3//P/9////AQABAAIAAAACAAQABAABAAAA/v/9/wAAAgAEAAYABgAFAAQAAAD/////
AAAAAAAA//////7//v/9//z//P/+//7//v/+/wEAAQABAAIAAAD///7//f/////////7
//n/+v/6//n/+P/4//j/+P/7//v/+v/5//b/9f/0//b/+f/6//v/+//1//X/9//6//7/
+//6//n/+P/4//j/+P/5//v//v/+/////v/+//7//////wAAAAAAAAEA///9//v//f8A
AAIABAACAAQABgAGAAYAAwACAAEAAQAAAAAA/v/8//r/+P/3//X/9f/0//T/9f/2//n/
+//7//v/+//7//n/9P/x/+7/7v/u/+7/7v/t/+z/6//r/+//7//x//X/9P/z//P/8v/x
//H/8f/x/+//7//v/+//6//p/+r/7//x/+//8P/0//D/6v/q//X/AAAIABMAIAAyAEQA
WgB1AJcAswDIAOUABAEWAQQBywCCADAA0/+J/2L/WP9Y/1v/Xv9m/3L/ef94/33/iv+U
/53/pf+u/7T/uv/I/93/6P/p/+r/7v/w/+z/4v/Z/9f/1v/Q/8n/xf/D/8L/wv/C/8L/
xv/R/9f/1//d/+P/5f/r/+7/7v/w//D/8P/u/+//8P/w/+7/7v/u/+7/7//u/+7/7//u
/+3/7P/r/+j/5//m/+b/6f/q/+r/6//r/+v/7P/s/+r/6v/q/+n/6//s/+3/7f/t/+7/
7v/u//D/8P/x//H/8f/w/+//7f/r/+r/6v/p/+r/6v/q/+r/7P/s/+3/7f/t/+7/7v/t
/+n/6//r/+z/6//q/+j/5//l/+T/4//i/+b/5//o/+n/6v/q/+r/7P/s/+3/7f/t/+v/
6//r/+n/7P/u/+//8P/u/+z/6f/n/+r/7f/x//X/9f/2//b/9v/3//n/+P/3//n//P/9
//7//f8BAAEAAQADAAMAAwABAP7//f/7//n/+//8//z/+v/6//r/9//2//b/9v/2//b/
9P/y//H/8P/0//T/8//z//P/8//z//T/9f/z//T/9v/1//P/8P/u//H/8f/w//D/8P/x
//P/9f/0//P/8v/z//T/9f/0//T/9P/2//j/+P/6//r/+f/5//j/9v/0//L/9v/3//j/
9v/0//P/8//y//b/9//5//r/+f/3//X/9P/1//b/9//4//f/9f/z//L/9f/1//X/9f/z
//P/8//v/+v/7v/y//T/9v/4//T/8v/w/+//7f/w//D/8f/2//j/+v/9////AAAAAAAA
AQABAAEAAQD+//7//f/8//3/AAADAAQAAgD///7//f/7//r/+v/4//n/+P/3//f/9//3
//b/9v/2//b/+P/5//v/+//7//v/+v/2//T/8v/z//T/9f/2//T/8v/w/+//7//t/+3/
7//u/+3/7f/s/+7/7//w//H/7//v/+//7//z/+3/6v/r/+//8//2//L/8P/w//L/9f/0
//T///8QACAALgBAAFUAcQCNAK4AzQDqAAIBEAENAegApgBTAPf/pP9y/17/Wf9Y/1j/
Xv9n/3T/e/+E/4r/j/+Z/6b/sP+2/8L/z//e/+n/7P/w//L/7v/s/+n/4f/a/9b/1f/T
/8v/xP/A/8L/yP/K/8n/z//Z/9//4f/j/+n/7v/v//L/8//0//P/8//z//L/9P/2//j/
+v/4//b/9f/1//j/+f/6//v/9f/z//H/8P/w//D/7//v//L/8//1//b/8//y//H/7//x
//L/8//z//X/9v/2//b/9f/0//T/8//1//b/9//3//f/9v/2//X/9P/0//T/9P/x//D/
8P/v//H/9P/2//f/9P/1//T/9P/0//T/8//z//T/9P/0//T/9//3//f/9//3//j/+f/8
//3//f/8//v/+v/5//j/9f/6//z//f/+//3//v/+////AQABAAIAAwAFAAYABgAGAAYA
BwAFAAMABQAIAAkACgAJAA0ADQANAA8ADwAPAA0ADQANAAwACwALAAwADAAKAAoACgAH
AAYAAwACAAEAAAABAAAAAAAAAAQABAADAAMAAgABAAAAAAAAAP3//f/+/wAAAQABAAIA
AwADAAIAAgADAAMABAAFAAMAAQD/////AQABAP///v/8//7/AAAAAAMABAAEAAUABgAG
AAYABgAGAAUABAAAAAIAAwAFAAYABgAFAAUABAAEAAMAAgACAAMABAAFAAYAAwABAP//
/v8BAAEAAQABAAAA///+//n/+//8//z/+//2//z//v/4//b/9v/2//b/9//4//n/+//9
/wAAAAABAAAA/v/8//v//f8AAAIABAAGAAUABAADAAMABAAEAAQABgAIAAoACgAMAAkA
CAAHAAMAAAD+//r//P/8//z//f/+//////8AAP3//P/9//3/+//7//v/+//7//j/9//2
//T/9P/0//T/9v/2//b/9//1//P/8//1//P/8//0//T/9f/1//X/9f/w/+//7v/t/+3/
7//w//X/9f/z//L/8P/w//T/9v/1//j//v8HABIAIAA0AEoAXwB3AJUAtgDXAPQADAEc
ARUB6ACgAE8A+/+q/3L/Wv9X/1T/Tv9S/2H/bP93/4L/iv+V/5v/pP+s/7L/uv/L/9z/
4f/o/+7/7v/o/+L/2//T/9D/0v/R/8v/xf/C/8T/xP/E/8T/y//R/9f/2//h/+f/6//s
/+7/8P/w//D/8f/z//X/9v/1//T/8//y//L/8P/v/+//7f/t/+3/7f/u/+//8P/y//H/
8P/u/+3/7f/t/+7/7v/u/+7/7v/t/+z/7P/s/+v/7P/u/+//8P/w//D/8f/x//T/9P/0
//P/9f/0//T/8//x//D/7//u//D/8P/x//H/8//0//T/8//x//P/8//0//L/8v/x//H/
8f/y//P/9P/z//H/7//t/+//8P/x//T/9P/1//X/9f/0//P/8v/v//T/9v/3//j/9v/2
//X/9f/4//n/+//9//z//P/7//r//v8BAAEAAQADAAYABwAIAAcACwALAAsACQAJAAkA
BwAJAAkACAAHAAcACAAIAAYABAAEAAEAAAABAAIAAwAEAAMAAgACAAIAAAD+//v/+f/8
//3//v8AAAIA/////wAAAAD///3//P///////v/+//v/+//8//3//f/9//3/////////
/f/8//v//P/9//z//f/+//7///////7//f/8//7///8AAP7///8BAAQABgAEAAEA///8
//7///8AAAIA/v/8//r/+P/6//v//P/+//3//f/9//3/+//7//v/9//6//z//f/9//r/
+v/6//r//f/9//z/+//5//n/+f/8//r/+P/2//P/9f/3//n//P/7//r/+P/3//j/+P/3
//f/+P/6//j/9f/0//P/8v/0//T/9P/1//P/9v/2//f/+v/8//7/AQAAAAAA///+//7/
/f/8//v//f/+//7//v///wIABQAGAAQAAQAAAP///f/8//z/+v/3//b/9f/1//X/9f/0
//T/9P/0//b/9//1//X/9f/1//b/9P/0//T/7//u/+3/7P/t/+z/6//r/+v/6f/p/+v/
6//r/+z/7P/r/+v/6//r/+v/6//r/+v/5//n/+z/8f/x/+//8P/w//D/6P/m/+3/+v8C
AAkAEgAmAEAAWgBzAJEAtQDUAO8AAgEQAQgB0QCAADIA5f+f/3b/Zv9g/1n/Vv9e/27/
ef9+/4P/iv+W/6H/qf+y/7j/vP/G/9f/5v/t//T/9v/u/+D/0v/L/9H/1v/S/8n/wf+9
/7z/vP+8/8D/xv/N/9P/2f/h/+P/4f/j/+z/7v/w//D/8P/u/+//8P/w/+3/7P/r/+r/
6//q/+r/6//p/+n/6f/p/+r/6//s/+7/7f/s/+r/6f/p/+n/6v/q/+r/6v/q/+n/6P/o
/+j/5//o/+r/6//s/+7/7v/v/+//7//u/+3/6//s/+z/7f/t/+z/7P/s/+z/6v/q/+v/
6//r/+z/7P/r/+v/7f/t/+7/7v/u/+3/7f/s/+z/7P/s/+3/7f/t/+3/7P/s/+z/7v/v
/+//7v/t//D/8f/y//H/8f/y//L/8v/x//L/8v/z//X/9f/2//f/+P/4//f/9v/6//3/
/f/9//z//v/+//7///8DAAMAAwADAAMAAwABAAIAAwADAAMAAQACAAIAAAACAAIA///+
//r/+v/6//r/+f/4//j/+P/4//j/9//3//n/+//9/wAA/v/5//f/9v/3//f/9v/2//f/
9//2//b/9P/z//P/8//1//X/9f/3//n/+f/3//b/9//6//3//v/8//z/+//7//r/+v/6
//r//f/9//3/+v/6//v//f/+//z/+//7//r//P/7//r/+v/5//j/9//2//j/9//2//b/
+f/5//n/+f/5//n/+f/1//T/9P/z//H/8v/y//L/8v/z//P/8v/x//P/8//z//b/8//y
//H/7//x//H/8f/y//D/8P/v/+//7//u/+z/6//t/+7/7//w/+//7//u/+3/7//v//D/
8P/q/+7/8f/w//L/8v/y//L/8P/w//D/8f/w//L/8f/x//X/9v/3//n/+P/4//f/9v/7
//v/+//7//n/+v/6//r//P/+/wAAAAD///v/+f/3//b/9v/3//b/9//2//X/9f/w/+//
7f/s/+r/6v/s/+3/7v/v//D/8f/z//D/7//u/+n/6P/n/+b/5//m/+X/5f/o/+f/6P/r
/+r/6f/p/+j/5//n/+f/5//m/+f/6P/p/+X/5//o/+f/5f/n/+z/8P/y//T/9v/7/wIA
BgAJABgAMABKAGgAhwClAL0A0gDpAPoAAAHoAKsAYgAOALX/e/9k/1z/XP9b/1z/av94
/33/gP+H/5D/mP+h/6n/tv+8/8D/0P/j/+r/7f/y//b/8P/m/9z/1f/R/9D/yv/F/73/
uf+8/77/wP/E/8b/y//T/9n/3f/f/+H/5f/q/+r/7P/s/+z/6f/p/+n/6P/p/+r/6//s
/+z/6v/p/+n/6//r/+v/6//n/+f/5//o/+b/5v/l/+X/5//n/+j/6P/m/+b/5v/l/+b/
6P/q/+v/6//s/+z/7P/r/+r/6v/p/+v/7P/t/+3/7f/s/+z/6//s/+z/7P/s/+r/6v/r
/+v/6v/q/+n/5//n/+n/6f/q/+r/6v/p/+n/5v/m/+b/5v/n/+f/5//n/+j/6P/o/+r/
7v/v/+//7//t/+3/7f/r/+3/7v/u/+7/8P/y//P/9f/z//P/9P/1//f/+P/4//j//P//
//////8BAAQABQAGAAYACQAIAAcABQAFAAUAAwAEAAUABQAFAAQABAADAAAAAQACAAAA
AAD+//7//v/+//v/+v/6//r//v8AAAEAAwABAP///f/8//7/+//7//z//f/9//z//P/8
//v/+f/4//j/+f/7//3//v///wAAAwACAAEA/v/8//r//P/+//7/AQACAAIAAwABAAAA
///+//////////z///8BAAQABgAIAAcABwAGAAUAAwABAAAAAAAAAAAAAAD+//3//P/8
//7///8AAAEA////////+//5//r/+v/5//v//P/9//7//v/9//v/+f/6//v//P8AAP3/
/P/7//n/+v/7//z//v8CAP7//v/+//7//v/+//3//P/7//v//P8AAAEAAwADAAIAAQAB
AAEAAgACAAIABQAFAAUABQAHAAgACAAIAAoADAAOAA4ADQAJAAcABQAEAAQABQAEAAUA
BAADAAMAAwADAAIAAgABAAAAAQABAAAA///+//3//v/8//z//P/8//z//P/8//3//P/7
//v/+//5//n/+//6//n/+f/4//f/9//3//f/9f/1//X/9f/3//n//P/9//3//f/8//j/
9P/4//z///8IABIAGQAiADIARgBeAHkAkQCvANIA8wAKARgBFAHzALIAYgAJALP/fP9q
/2r/bf9o/2j/bv97/4b/j/+Y/6D/qf+z/7z/xP/I/9D/4f/q//H//P8EAAYA/v/0/+v/
5//i/9z/1//V/9f/1P/M/8z/zv/Q/9X/3//j/+n/9f/7//v//v/+/wAAAAAAAAAAAQAC
AAIAAAAAAAAAAAADAAIAAgADAAEAAQABAAEA/v/9//z//P/9//7//v////3//f/+//7/
/v/+//7//f8BAAQABwAJAAcACAAIAAgABgAGAAcABwAIAAgACAAHAAcABgAGAAUAAgAC
AAIAAgACAAIAAwADAAEAAgACAAEAAQADAAMABAACAAIAAQABAAIAAgACAAIAAQABAAEA
AQAAAAAAAAACAAQABQAFAAUAAwADAAMAAQAFAAYABgAGAAcACAAIAAkACwALAAwADQAP
ABAAEAAQABQAFwAXABcAFwAYABcAFgAZAB0AHQAdAB0AHQAdABsAGQAZABgAFwAXABgA
GAAWABgAGAAVABQAEgASABIAEgAPAA4ADgAOABAAEAAPAA8AEQARABEAEgASAA8ADwAQ
AA8ADwAOAA4AEAARABEAEgATABMAFAAVABMAEwATABUAFQAVABMAEgARABIAEwASABQA
FAATABMAEgASABIAEgAUABUAFgAUABQAFQAXABgAFgAVABUAFAATABEADwAOABAAEgAU
ABYAEwARAA8ADgARABMAFQAXABYAFQAUAA8ADgAOAA0ACwAKAAoACgAKAA0ADwAQABEA
DgANAAwADgAOAA4ADgANAAwACwAKAAoADAAQABEADwAMAAoACgAKAAoACwAMAA0ADwAP
ABIAEgATABQAFAAUABUAFQAWABYAFgAYABcAFgAVABgAGgAbABwAGwAcAB0AHAAdABsA
GwAbABgAFgAVABIAEwASABEAEQASABMAEwAUABMAEgATABMAEwATABMAEwASAA4ADAAK
AAoACgAKAAoACwAKAAkACQAHAAUABQAHAAkACQAKAAoACQAJAAkACQAIAAkACgALAAUA
BwAKAAsACwANABAADgAKAAoADAAPABAAFAAZACQAMgBCAFoAcwCNAKsAygDnAAABGAEu
ATcBHgHcAIUALQDY/5z/fv9v/2r/Zv9s/33/jv+V/5r/nv+l/7H/uv/E/8z/0P/Z/+r/
9f/8/wIACAAGAAAA+//z/+7/7v/r/+H/2//a/9r/2v/e/97/3//l//H/9//5////BwAK
AAoADAAMAAwADAANAA4ADgAPABAAEQASABAADgANAA0ADAALAAoACQAIAAkACgAMAAkA
CAAGAAUACAAJAAsADAAKAAoACgAJAAcACAAJAAkACwAMAAwADAANAA4AEAARABEAEAAP
AA0AEAAQABEAEQANAAwACwAKAAsADAAOAA8ADQAOAA4ADQALAA0ADQAOAA4ADgANAA0A
DAAMAAwADAANAA0ADQANAAkACAAHAAgADAAPABEAEwARABEAEQAPAA8AEAAQABAAEgAU
ABUAFwAWABUAFQAVABkAGgAaABoAHAAfAB8AHwAeACAAIAAgACIAJwAoACkAKAAnACYA
IwAkACUAJQAlACUAJgAmACQAIQAgABwAGgAbABwAHQAeABsAGgAaABoAGgAaABkAGQAY
ABcAFgAWABkAFwAYABoAGQAZABgAGAAbABsAGgAaABkAGQAaABsAHQAdAB0AHwAcABsA
GAAWABcAGgAdAB4AHgAeAB0AHQAeAB4AHgAeAB8AHwAfABwAHAAdAB8AIAAeAB0AHQAc
ABwAGwAaABoAHAAeACAAIgAhAB8AHQAcABoAGQAYABcAGAAZABoAFwAaABwAHQAdABkA
GAAXABYAGAAZABkAGQAYABcAFgAYABkAGgAbABsAGgAZABgAGAAWABYAFQAVABcAGAAY
ABkAGQAYABcAFgAYABkAGQAZABcAFwAYABgAFgAWABUAFQAXABkAGgAaABYAFgAaABwA
HAAcABwAGwAaABkAGQAZABwAHAAdACAAIAAgACEAIAAgAB8AHgAkACUAJgAnACYAJgAl
ACQAJAAmACgAKAAqACcAJgAlACIAIAAfABwAHQAcABsAGwAZABkAGAAYABoAGgAcAB0A
HQAdAB0AHQAdABoAGQAYABYAFgAWABYAFQAUABMAEwARAA8ADwARABMAEwAUABQAFQAV
ABUAFQAUABUAFgAXABcAFQAWABcAFQATABYAGAAYABYAFgAZACAAKgA3AEQAWgByAIgA
owDBAOEAAgEdATABOgEuAf8AsgBeAAkAwf+S/4D/fv9//4L/jP+Y/5//pv+v/7j/vv/F
/83/2v/i/+b/8P/9/wYADQAQABIAEgAKAAAA+f/5//j/8P/n/+P/4//k/+L/6v/0//r/
/f/9/wEABwALAA8AEwAYABoAHAAcABwAGwAbABsAGgAcABwAHAAcABsAGAAWABUAFwAX
ABcAFwAWABcAGAAaABgAFgATABEAEwAVABgAGgAZABgAFwAVABUAFgAXABcAFwAYABgA
GAAaABoAGwAbABsAGgAZABcAFwAWABYAFQAUABQAFAAUABYAGAAbAB0AGwAaABgAFQAV
ABcAFwAYABkAGgAaABsAGQAYABcAFgAYABkAGgAbABoAGgAaABwAHgAfAB8AHwAdAB0A
HQAbABwAHAAbABoAHgAgACEAIwAgAB8AHwAfACQAJgAnACgAKQArACoAKQAsAC4ALgAu
ADEANQA1ADUANwA3ADcANQAzADMAMgAxADEAMgAyADAAMgAyAC8ALgAtAC4ALwAwAC0A
KAAoAA==
         </WaveFormData>
      </LeadData>
      <LeadData>
         <LeadByteCountTotal>10000</LeadByteCountTotal>
         <LeadTimeOffset>0</LeadTimeOffset>
         <LeadSampleCountTotal>5000</LeadSampleCountTotal>
         <LeadAmplitudeUnitsPerBit>4.88</LeadAmplitudeUnitsPerBit>
         <LeadAmplitudeUnits>��V</LeadAmplitudeUnits>
         <LeadHighLimit>2147483647</LeadHighLimit>
         <LeadLowLimit>268435456</LeadLowLimit>
         <LeadID>V4</LeadID>
         <LeadOffsetFirstSample>0</LeadOffsetFirstSample>
         <FirstSampleBaseline>0</FirstSampleBaseline>
         <LeadSampleSize>2</LeadSampleSize>
         <LeadOff>FALSE</LeadOff>
         <BaselineSway>FALSE</BaselineSway>
         <ExcessiveACNoise>FALSE</ExcessiveACNoise>
         <MuscleNoise>TRUE</MuscleNoise>
         <LeadDataCRC32>1151511300</LeadDataCRC32>
         <WaveFormData>
AgACAAIAAgAEAAYACAAKAAsADAANAA4ADAAKAAgABgAIAAgACAAIAAsADAANAA4AEAAQ
ABAAEAANAAwACwAKAAgABgAEAAIABQAGAAcACAAKAAoACgAKAAwADAAMAAwACQAIAAcA
BgAFAAQAAwACAAUABgAHAAgABwAGAAUABAAFAAYABwAIAAQAAgAAAP7/AAAAAAAAAAAD
AAQABQAGAAQABAAEAAQABAAEAAQABAAEAAQABAAEAAQABAAEAAQABAAEAAQABAAEAAQA
BAAEAAIAAgACAAIAAAAAAAAAAAD//wIAAwAEAAQABQAGAAUABgAGAAYABgALAAwADQAO
AA0ACwALAAkACgALAAwADgAPABIAEwAUABEADQAIAAUABwAHAAkACwAKAAkABwAGAAQA
BAAEAAQAAgAAAAAA/v8BAAMAAwAFAAQAAwACAP//AgACAAIAAwD///v/+P/1//P/8//z
//P/9v/3//j/+f/5//n/+P/1//b/9f/2//f//f/3//b/+v/6//T/8v/2//j/9//1//j/
AAAHAA4AHwA0AE8AagCJAKsA0ADxABABJAEkAQABuABiAAkAuP+I/3T/cP9w/3P/c/93
/37/ff98/3z/ff+E/5P/nf+d/53/o/+s/7X/uv++/8L/xP/E/8L/vv/A/8T/yP/G/8P/
wf+//8H/wv/H/87/2P/f/+H/3v/e/+X/8P/3//f/9v/2//b/9f/2//f/+//8//v/+//7
//v/+f/3//f/+f/9//7///8AAP///v/+////AQABAAIAAgAAAP3/+//5//v//f///wEA
/f///wIAAwABAAEAAAAAAP////8AAAAAAwADAAQABQADAAUABwAFAAcACAAJAAkACAAL
AA0ADQAPABEAFAAVABYAFwAYABsAHAAcABwAHgAdAB0AIAAhACQAJQAmACcAJAAhACAA
HgAkACUAJgAnACYAJQAlACQAIwAhAB8AHAAdABsAGwAaABYAFAAUABQAFgAVABMAEAAO
ABAADgANAA8ADwAPAAsADgARABMAFAAQAA0ACwAHAAcABwAFAAUABQAFAAYABgAGAAYA
BQADAAIAAQAAAP//AQABAAAAAAAAAAAA/v/8//z//v/+//7/+v/3//b/9v/5//v//v8C
AAAAAAD///3//P/7//v/+v/9//3//f8AAAEAAgABAAEAAAAAAAEAAAD+//3/+//6//7/
AAACAAUABgAGAAYABAAAAAIABAAFAAMAAQABAAAAAAD///7//v/8//z//P/8//z/+//7
//r/+//+////AAD+//7//P/6//z//P/8//v/+f/3//X/8//3//j/+f/6//r/+v/7//7/
AAABAAEA///+//3//f/8//z/9//1//P/9v/4//r//P/7//r/+f/4//3//v/8//z//P/8
//f/+P/3//b/+P/7//7///8AAAAAAAAAAAIAAgACAAIABAAFAAgACQAHAAcABwAIAAgA
CgAKAAoACQAHAAQAAwAFAAMAAwADAAMAAwACAAIAAQAAAP///v/9//z//f/8//3//f/7
//v/+v/5//j/9f/4//j/+P/5//j/9//3//f/8//x/+//7f/t/+3/7f/t//H/8//0//P/
8//x//H/8f/z//P/9P/4//r/9P/u/+r/8P/1//X/9v/6//3/AAANACQAOwBWAHUAmwDE
AO8AFAEyAUIBNgH8AKYASQDs/57/cv9i/17/W/9b/1//aP9r/2r/bv9z/3b/e/+D/4n/
j/+X/6L/rf+y/7j/wP/E/8L/vv+8/7j/tv+2/7j/u/+9/7v/tf+0/73/xv/M/9X/5f/u
/+r/5f/q//P/9//2//b/9v/1//f/9//6//r/+v/7//z//f/9//v/+//9//z//P/8//z/
+//6//r/+//9//3//v/+//z/+//7//v//v///wAAAQD+////AQABAAEAAQAAAAAAAwAD
AAQABAAEAAMAAwADAAQABwAKAAkABwAIAAkACQAIAAsADQANABEAEwAWABcAFgAXABgA
GwAdAB4AHwAiACQAJQApACsALAArACoAKQAnACcAKQAqACsAKwArACsAKgApACkAKAAo
ACcAJgAkACAAHQAcABoAGAAWABYAFgAYABkAGQAYABcAGAAVABMAEwATABMADwANAA8A
EAAQAA0ACwAKAAcABgAHAAYABwAHAAcACAAIAAYABgAFAAMAAQABAAEAAQAAAP///f/8
//3//v/9//z//v8AAAAAAAD+//v/+v/6//r/+f/5//r/+//8//z/+//9//3//v/+////
/////wIAAgACAAAA///+//7////+/wAAAQABAAIABQAGAAcACQAJAAgABwAEAAIABAAG
AAcABQADAAMAAgAEAAMAAgACAAEAAAD///7/AAD//////v///wIAAwAEAAIAAgAAAP7/
/P/8//z/+//8//3//v////3//P/7//r/+v/6//v//v8AAAEAAQD///z/+//7//r//P/5
//n/+f/+/wIABAD+//z/+v/4//b/+P/8//7/AAADAAUABwAHAAUABAADAAIAAwACAAEA
AAAEAAUACAAJAAsACwALAAwACAAIAAYABAAEAAMAAQABAAMAAwAFAAcABAADAAEAAAD/
//7//f/8////AAADAAQAAwADAAEAAQAAAP///v/7//n/+P/3//f/9v/1//X/9f/1//X/
9f/1//P/8//z//P/9P/1//X/8//x/+//7//v/+v/8f/2//L/8P/4//z/+v/6//f/8//0
//b/9//8/wsAGgAxAEoAZQCBAKQA0QD8AB4BNAE6ASQB6gCTADQA1P+M/2z/Xv9b/1//
Y/9m/2X/aP9w/3P/cv95/4H/g/+H/43/kv+b/6z/uv/A/77/uP+4/77/wP++/8D/wP+9
/7v/vf+9/77/wf/K/9L/1f/d/+D/4v/n/+r/7f/z//P/9P/1//X/9v/3//v//P/6//v/
/P/9//z/+f/4//n/+P/4//j/+P/6//r/+//9/wAAAQADAAQAAQD///7//f/9//3//f/9
//z///8DAAUAAwABAP7//P/7//v//P/8//////8AAAEAAQADAAUAAwADAAQABQAFAAgA
CwANAA0AEQATABYAFwAaABsAHAAfAB8AHgAdAB4AIAAhACUAJwAnACcAJwAnACcAJwAp
ACoALQAtAC0ALQAtACsAKgAoACcAJQAjACAAIQAfAB8AHgAeABwAHAAcABoAGQAXABQA
FAAWABQAEwATABMAEwAPAA4ADwAPAA4ADgAPABEAEQAOAA0ACgAJAAgABwAHAAYABAAE
AAMAAQADAAMAAwADAAQAAwABAAAA///+//v/+P/7//7///8AAAEA/////wAA/v/9//3/
/v/9//7//v/9//v/+//8//z/AQADAAUACgAJAAgABQADAAUABgAIAAgABwAFAAIAAAAC
AAIAAgADAAUABgAHAAYAAwAEAAUABQAHAAUABQAEAAQAAwACAAIAAgACAAIAAgAAAP//
///+//z//v/+//7/AAAAAP7//P/+//7//v/9//3//f/9//3//v/+//7//v/6//j/9//4
//n/+//8//v//f/9//7//v8AAP3//f/9//3//P/7//r/+//8//3//v/3//j/+f/6//v/
/P/6//z//P/8//3///8BAAEAAgACAAIAAgACAAIAAgACAAUABQAHAAcABQAFAAUABgAE
AAQAAgAAAAQABQAFAAcABwAFAAUABQADAAEA/v/8//r/+v/6//r//f/+/wEAAgAAAP//
/P/7//r/+f/4//X/9f/0//P/8//w/+//7//v//H/8//1//f/9v/1//T/8//0//X/9f/z
//L/7//u/+3/7//v//D/9P/2//j/9v/y/+7/6//v//T/9P/x//j/CwAmAD0AVABxAI8A
tADhAAwBJgEuASAB5gCOADcA4P+a/3T/Zv9k/2f/Z/9n/3D/df90/3T/df90/3n/g/+N
/5P/mf+g/6n/sv+4/7z/xP/G/8D/uP+6/8D/xP/G/8X/vf+3/7v/wP/D/8j/zP/N/9X/
4v/k/+P/5P/r/+3/6//s/+3/7f/t/+3/8P/w//D/8f/y//P/9P/z//T/9//3//b/9f/0
/+//7P/q/+n/7f/v//L/9P/z//H/8P/v//H/8//1//f/8//z//T/8//v/+3/6v/o/+7/
8f/1//j/9//3//j/+f/2//f/+P/1//f/+P/5//n/+////wIAAwADAAUACAAJAAsADQAP
ABMAEQAQAA8AEAAPAA8AEgATABUAFQAVABUAFgAXABoAHAAdAB0AHQAdABkAFwAWABQA
FQAVABUAFAAVABMAEwASAA0ACgAJAAgACAAHAAUAAgAEAAYABAADAAEAAQABAP3//f//
/wAAAAAAAP/////9//r/+f/2//X/9v/3//n/+v/4//j/9//1//f/9//3//f/9P/z//H/
8P/z//T/8//y//L/9P/0//T/8//x//H/8v/z//P/9P/2//f/+P/4//f/9f/z//L/8P/v
/+//7//y//P/9P/z//P/8//0//b/9v/2//X/8//y//X/9v/3//n/+f/4//f/9P/x//L/
8//z//X/8//z//L/8P/v/+7/7v/w//D/8P/w//P/8//0//T/8v/y//D/7v/w//D/7v/s
/+7/7v/u/+3/6//r/+v/6//u/+7/7v/u/+r/6P/n/+j/6//t/+7/7f/p/+n/6v/s//D/
7//u/+3/7P/s/+7/7v/u/+//8f/z//P/8v/y//L/8v/0//T/9P/0//P/8f/x/+//8f/z
//X/+P/3//j/9//2//j/9//1//X/9//1//X/9f/z//H/7v/s/+r/6v/q/+r/6//s/+//
8P/w//H/8P/x/+z/6f/m/+H/4//i/+H/4f/i/+H/4f/h/+L/4//k/+X/5f/l/+X/5f/l
/+X/5P/h/+H/3//f/9//3//d/97/4v/i/+D/4v/k/+D/1f/T/97/5v/t//j/BwAYACsA
QgBlAI0ArgDJAOoACgEWAfoAsgBgAA0AtP90/1r/Uv9Q/1f/W/9f/2b/Z/9i/2T/a/9y
/3X/ef9//4H/h/+W/6X/qv+m/6j/sP+2/7T/sP+u/7L/tP+w/6v/q/+r/6v/sP+z/7T/
vP/J/83/zP/O/9X/2P/d/9//4P/i/+T/5f/k/+P/5f/k/+L/4//k/+X/5//n/+n/7f/s
/+r/6P/m/+X/5P/k/+X/5v/n/+n/6v/o/+f/5//n/+X/5f/l/+X/4//l/+j/6f/r/+v/
6v/q/+z/7f/v//D/7v/t/+3/7f/s/+3/7v/r/+v/7P/t/+3/8P/1//n/+//9////AgAD
AAIAAwAEAAcACAAIAAgACgAIAAcACQAJAAwADQAOAA8AEQARABMAFAAVABUAFQAVABMA
EQAQAA4AEAAPAA4ADAAIAAMAAAD8//7//v8AAAIAAQD///z/+P/6//z/+v/5//v/+//7
//f/9//5//r/+v/6//n/+f/3//T/8//w/+//8P/x//P/9P/x//D/7v/r/+z/7f/u/+//
7f/r/+j/5v/o/+r/6v/q/+j/6v/q/+r/6v/p/+r/7P/p/+f/5v/m/+f/6P/o/+f/6P/p
/+v/7P/s/+v/6v/s/+7/7v/s/+v/7P/u//H/8v/x//H/8P/w/+//7v/t/+3/7//w//H/
8P/q/+r/6v/p/+7/7//y//T/8f/v/+3/7P/t/+7/7//w/+//7f/s/+r/6P/q/+r/6v/q
/+r/6P/m/+L/5P/o/+r/7P/u/+r/6v/o/+b/5v/n/+j/5//r/+7/8f/0//j/+P/4//j/
9//3//n/+f/4//f/9v/2//j/+v/6//r/+P/3//X/9f/1//P/8//z//L/8f/v/+7/7//w
//H/8v/y//L/9P/0//X/9f/z//P/8P/v/+7/6//r/+r/6f/p/+j/5//n/+f/5v/l/+T/
4//i/+H/4P/f/+L/5f/n/+f/5f/j/+P/4//r/+f/4v/i/+b/6v/s/+b/4v/h/+P/5P/i
/9//6P/5/wgAGQAsAEUAZQCMALcA4gAIASIBLgEeAewAlQA4ANj/iP9g/1T/S/9L/1H/
Vv9Z/17/YP9j/2T/af9v/3f/ff+D/4z/mf+k/6z/rv+w/7L/sP+w/7L/sv+y/7L/s/+1
/7H/rf+s/7H/uv++/73/x//S/9b/1//Y/93/4f/k/+b/6P/p/+f/5//q/+r/6//t/+//
8f/x/+//7//x//P/9P/1//b/8//w/+7/7f/t/+3/7v/u//H/8f/y//P/8v/x//D/7//t
/+//8v/z//X/9f/0//T/9P/z//P/8v/2//f/+f/7//r/+//8//n/+//8//3//f/7//3/
/v/9/wMABwAMAA8ADQANAA0ADwARABIAEwAWABcAFwAaABsAHwAfAB8AHwAgACEAJAAm
ACYAJQAkACMAIQAfAB4AHAAcABsAGgAYABUAEwATABIAEQAQABEAEgARAA8ADAAIAAcA
CAAFAAMAAwADAAMA//8BAAMABAAEAAQAAwADAAEA/v/9//r/+f/6//v//f/+//r/+v/5
//f/9P/z//L/8f/y//P/8//0//b/9v/0//L/8P/y//L/8v/v/+3/7f/u//H/8f/y//T/
9f/2//b/9f/1//X/9v/2//b/9f/0//b/9v/2//T/8//z//T/9v/2//j/+f/5//r/+P/4
//j/+f/4//j/+P/2//T/9v/4//n/+v/5//r/+v/8//v/+v/6//v//P/9//7//f/7//r/
+P/4//r/+v/6//j/+P/2//T/9v/2//b/9f/t//P/9f/y//D/8P/w//D/7//y//P/9P/3
//n/+//7//n/+P/3//b/+f/6//v//P//////AQABAP///////wAAAgAEAAQABAAFAAUA
BAAFAAIA/f/6//f/+P/5//n/+v/7//z//f/+//v/+v/7//r/+//7//n/+f/3//X/8//v
//H/8P/v/+//8f/x//L/8//w/+//7v/t/+//7//v/+//7v/v/+//7f/r/+n/6f/p/+n/
6f/s/+7/7v/s/+7/7v/s/+3/6//o/+j/7f/2/wMAEgApAD4AVQBzAJgAvwDmAAoBJgE0
ASIB5gCNADYA3v+U/2j/WP9V/1X/V/9a/1//Yv9m/2v/cv95/3//g/+J/43/lv+l/7D/
sv+2/77/wP++/77/vv+6/7j/vP+//73/uf+7/8L/x//I/8j/z//V/9r/3P/h/+j/7f/x
//H/8v/z//P/9P/1//n/+v/4//n/+v/7//r/9//2//f/9v/2//b/9v/3//j/+v/9//r/
+f/5//j/+f/5//r/+//7//v/+//7//j/+f/7//v//f/9//z//P/7//v//P/8/wAAAQAD
AAUAAwAFAAcABQADAAQABQAFAAcACwAOAA8ADwARABQAFQAZABsAHQAhACAAIAAgACIA
JQAlACgAKQAqACkAKAAnACgAKQAsAC4AMQAxADEAMQAsACkAJwAkACcAJwAnACYAJAAh
ACAAHgAdABwAHQAeABsAGQAWABIAFAAWABQAEwAUABUAFgATABMAFQAWABYAEQAPAA4A
CwAKAAsACgALAAkACQAKAAoABgAGAAUAAwAGAAcACAAJAAgABwAFAAQAAgACAAAA/v//
/wIAAwAEAAUAAwADAAQABAADAAMABAAEAAQAAwABAAMAAwAEAAQAAwADAAMABgAGAAYA
BAADAAMABAAGAAYACQAJAAgACAAGAAYABgAHAAoACgAKAAgACQAMAA8AEQAPAAsACQAG
AAkACQAJAAoABwAGAAUABAAHAAcACAAIAAYACAAIAAgACAAIAAYABAAGAAYABgAFAAUA
BQAFAAUABgAGAAYABgAGAAYABwAKAAYABQADAP//AgADAAUABgAIAAUABQAFAAYABgAG
AAYABgAKAAYABQAEAAMAAgACAAQABAAEAAUABwAJAAkADQAOAA8AEAAPAA4ADQAMAAsA
CwANAA0ADQANAA0ADgARABQAFQAWABYAFQATABMAEgAPAA4ADQAMAAsACQAIAAYABgAG
AAYABwAIAAsADAALAAsACQAJAAkACQAJAAcABAACAAAA///+//3//f/9//3//f/9//3/
///////////+///////9//7//f/+////+f/5//7/BAAEAAIAAgAEAAAA9//x//b/AAAJ
ABAAGwAwAEsAYAB9AKEAyADtAAwBIAEqARoB1AB4ACkA3v+k/4b/fP92/3X/d/99/4T/
h/+G/4L/h/+S/5v/of+n/6n/q/+y/73/yP/Q/9b/2P/U/87/xv/G/8z/1P/Q/8v/yf/J
/8v/zv/T/9b/3P/h/+f/7v/0//X/9P/3//////8AAAEAAQD/////AgACAAEAAQABAAEA
AQD/////AQAAAAAAAAAAAAEAAgAEAAcABAADAAMAAgAEAAMAAwADAAEAAQABAAEA/f//
/wIAAwAFAAUABAAEAAcABwAIAAgACQAJAAoACwAKAAsADAAJAAsADAANAA0AEAATABUA
FQAWABcAGQAZABwAHQAeACEAIAAgACAAIgAlACUAKAApACsAKwArACsAKQApACsALAAu
AC0ALAArACwAKwArACoAKgApACgAJgAlACMAIwAiACIAIAAgACAAHwAdABoAFgAXABoA
GQAZABkAGQAZABUAFQAXABgAGAAVABMAEgAPAA8AEQARABMAEgARABEAEAAQABAADwAN
AAwACwAKAAkACAAHAAUABAAHAAgABwAGAAkADAANAA4ACgAHAAYABgAIAAcABwAIAAgA
CAAHAAUABQAFAAYABgAHAAcABwAKAAwADAAKAAkACgAMAA8AEAAOAA0ACwAKAAoACgAK
AAsACgAKAAoACAAHAAoADQAPAA4ACwAKAAgACAAHAAYABgAGAAYABgAGAAgABwAHAAYA
CAAKAAoACgAKAAoACAAGAAUABAADAAEAAgADAAQABQADAAIAAQAAAP//AAACAAYAAwAD
AAIA//8AAAEAAwAEAAQAAQABAAEA///+//3//P/+/wAAAgAEAAIAAgABAAAAAgACAAIA
AgD+/wIABQAEAAIAAgACAAIAAgAEAAQABAACAAMABAADAAcACAAJAAoACwAKAAkACAAL
AAsADQANAAsACwALAAwADgAQABAAEAAPAA0ACgAJAAoACQAKAAsACAAHAAUABAACAAIA
AgACAAAAAAACAAIAAgADAAIAAwADAAMAAwABAP///P/5//f/+P/3//f/9//6//v//P/9
//z/+//6//n/+v/7//v/+f/7//n/+f/5//X/9//6//r/9v/4//r/+v/6//v//f8CAAgA
CQAMAB0ANABNAGgAjQCxAM4A6wAGARYBEgHuAKYAWAAFALL/iP96/3L/dP93/3n/gf+K
/4f/hP+I/5H/mP+b/5//p/+r/63/uv/J/8z/zv/S/9j/1v/Q/8z/zP/K/8r/yP/H/8f/
xf/J/87/0f/W/9r/3//l/+z/8P/x//L/8//5//n/+v/7//v/+f/5//z//P/+////AAAB
AAEA/////wEAAgACAAIAAgD///7//v////////8AAAAAAAD/////////////////////
AQAEAAUAAwADAAIAAgADAAMABAAEAAYABwAJAAsACQALAA0ACwANAA4ADwAPAA4AEQAT
ABMAEwAVABgAGQAYABkAGgAdACAAIAAgACIAIgAhACMAIwAlACUAJQAlACcAJwApACoA
LQAtAC0ALQAtACsAKgAoACYAJQAkACIAJAAjACQAJAAhAB4AHQAcABoAGQAXABQAFQAY
ABcAFwAYABkAGgAXABYAFwAXABYAFAATABMAEQARABEADwAPAA0ADQAOAA4ADgAOAA0A
CwALAAsACwALAAoACQAHAAYACAAKAAoACgAJAAoACQAIAAcABQAFAAYACAAHAAcACAAI
AAgABwAFAAUABQAGAAYACgALAAwAEAAPAA4ACwAJAAgACAAJAAgACwANAA4AEAAOAAwA
CgAJAAoACgAKAAgACQAMAA8AEQATABEAEQAQAA8ADQALAAoACQAIAAcABgAIAAcABwAG
AAQABgAGAAYABAAEAAIAAAAAAAAAAAD//wEAAQABAAEAAgACAAIAAgACAAIAAwAGAAQA
AwABAP3/AAABAAMABAAGAAMABAAEAAQABAAEAP//AAD///7/AQADAAUABQAEAAQABAAE
AAQABAAEAAQABgAHAAoACwALAAsACwAMAA4AEAAQABAADgANAAsACwALAAkACQAJAAoA
CQAHAAYABwAIAAkACgAHAAYABwAGAAMAAwABAAEAAgABAAAA/f/9//z/+//7//v/+//8
//3//P/7//r/+f/7//v/+//7//r/+//7//n/9//1//X/9f/9/////v/+//7//v/8//j/
9P/1//X/9v/+/wUACgATACgAPQBWAHUAlwDAAOkAEAEuAToBMAEAAawAUwD0/6D/dP9o
/2j/af9p/2n/av9v/3T/eP99/4T/if+N/5X/mf+d/6j/s/+2/7r/xP/O/9D/zP/I/8j/
yv/I/8L/wf/D/8f/x//E/8f/zv/Q/9X/3f/g/+b/8f/2//X/9//5//r/+//7//v/+//+
//7//P/9//7///8CAAEAAgAFAAUABAADAAIAAQAAAAAAAQABAAEAAgACAAEA///+//3/
/v///wAAAQACAAUACQALAAkACQAIAAgACAAHAAcABgAIAAkACwANAAwADQAOAAsACQAK
AAsACwANABEAFAAVABUAFwAaABsAHAAdAB4AIQAkACQAJAAmACUAJQAoACkALQAtAC0A
LQAtAC0ALwAwADEAMQAxADEALwAtACwAKgAqACkAKAAmACUAIwAjACIAIAAeAB4AHgAc
ABsAGQAWABkAHAAbABsAGAAXABYAEQASABUAFwAYABQAEwATABEADQANAAsACwALAAsA
DAAMAAsADAAMAAsACwALAAsACwAIAAcABQAEAAUABgAFAAQABgAIAAgACAAFAAMAAwAE
AAQAAwADAAQABQAGAAYABQAIAAkACwAMAAwACwAKAAwACgAKAAgABwAHAAgACgAKAAsA
CwAKAAoACgAKAAoACwANAA4ADwAOAAwADgAQABEAEQAPAA8ADgALAAkABwAGAAoADAAO
ABAADQALAAoACAALAA4ADwAQAA4ADgAMAAoACQAIAAcABQAFAAUABQAFAAoADAAOABAA
CwAKAAoADAAKAAsACwAJAAgABwAHAAYACAALAA0ADQAKAAgACAAIAAgACAAKAAoACgAL
AA0ADwAPAA4ADgAOAA4AEgASABIAEgARABEAEwATABQAFQAWABgAFgAYABgAGAAaABkA
FwAXABYAEwASABEAEAAPAA0ADAAPABAAEQASABAAEAASABIADwAPAA0ADQAMAAsACgAH
AAcABgAFAAUABgAFAAUABQADAAMAAwADAAUABQAFAAUABAAFAAUAAwAEAAMABAAFAP3/
//8CAAQABgAKAAwABgACAAEA///+//7/AQAIABMAIAAxAEgAYwCBAKYAzwD0ABgBNgFK
AUoBJAHPAGwADgC8/4z/ev9r/2X/Zf9s/3n/gP+A/3//gv+L/5H/mf+f/6P/pv+v/7z/
xP/I/87/1P/W/9T/1P/S/9L/1P/R/8v/zf/R/9T/1//c/9z/2//j//D/9v/3//z/BQAH
AAUABgAHAAcACQAJAAwADAANAA8AEQATABEADwAPABEAEAAQABAAEAARABAAEAARABAA
DwAPAA4AEQARABIAEwARABEAEQARAA8AEQAUABUAEwATABIAEgAUABUAFwAYABgAFwAX
ABcAGAAbAB4AHQAcABwAHAAbAB0AIQAkACUAJwApACwALQAsAC0ALgAxADQANAA0ADYA
OAA5AD0APwA/AD8APwA/AD4APQA+AD4AQwBFAEcASQBFAEMAQgBAAEAAPwA+ADwAPAA7
ADwAPAA3ADQAMwAyADQAMwAxAC4ALgAwAC4ALQAtAC0ALQApACsALQAuAC4AKgApACkA
JwAmACcAJgAnACUAJQAmACYAIgAiACEAHwAfAB8AHwAfAB8AHwAeAB4AHgAeABwAGgAZ
ABoAGQAYABkAGQAbAB4AHQAbABoAGgAbABwAHAAbABsAGwAcABwAHgAfACAAJAAjACIA
HwAdAB8AIAAiACIAIwAjACIAIgAkACQAJAAlACQAJAAkACIAIgAkACYAJwAlACMAIwAi
ACIAIQAgACAAIgAkACYAKAAnACUAJAAiACEAIgAhACAAIgAiACAAHgAhACIAIwAjACEA
HwAdABsAHQAeAB8AIAAcABwAHQAgACIAIwAjACEAIAAfAB8AHgAgAB0AHQAdAB8AIAAh
ACIAIQAgAB8AHgAfACAAIAAgACAAIAAgACAAHgAeAB0AHQAeACAAIQAhAB8AIAAkACQA
JAAkACQAIQAiACEAIAAjACUAJwAnACYAJgAmACYAKAAoACgAKAAqACsALgAvAC4ALQAs
ACwALgAwADAAMAAyADEALwAvAC4AKwAqACkAKAAnACUAJAAmACYAJgAmACgAKAAqACoA
KQApACcAJwAoACcAJgAjACEAIAAfAB8AIAAfAB8AHwAdAB0AHQAdAB0AHQAdAB0AIAAh
ACEAHwAhAB8AHwAfACEAHwAgACQAIgAgACIAIAAcABkAFwAYAB4AKwA2AEMAWgBxAIYA
pQDLAPIAGQE8AVABUAE6AfoApABNAPz/wP+e/5D/jv+T/5n/nf+i/6P/pP+s/7P/tv+5
/7//x//N/9H/1v/f/+b/7P/w//T/9v/0//D/7P/u//D/7P/n/+n/7f/v//L/+f8EAAoA
DQANABAAFgAbABwAHwAlACcAKAApACkAJwAnACoAKgAqACsALAAtACoAJwAmACcAKgAq
ACoAKgArACoAKgArACoAKQApACgAKQApACoAKwApACkAKQApACcAKQAsAC0AKwArACoA
KgAuAC8AMQAyADIAMQAxADEALwAxADMAMQAzADQANQA1ADkAPQBAAEEAQQBBAEIAQQBE
AEUARgBJAE0ATgBPAFIAUgBRAFMAUwBXAFcAVwBXAFkAWQBbAFwAXwBfAF8AXwBbAFkA
WABWAFQAUwBSAFAAUgBRAFIAUgBNAEoASQBIAEsASwBKAEgARgBIAEYARQBHAEcARwBD
AEMARQBGAEYARwBHAEgARwBEAEMAQAA/AD8APwBAAEAAPgA+AD0AOwA9AD0APQA9ADoA
NwA3AA==
         </WaveFormData>
      </LeadData>
      <LeadData>
         <LeadByteCountTotal>10000</LeadByteCountTotal>
         <LeadTimeOffset>0</LeadTimeOffset>
         <LeadSampleCountTotal>5000</LeadSampleCountTotal>
         <LeadAmplitudeUnitsPerBit>4.88</LeadAmplitudeUnitsPerBit>
         <LeadAmplitudeUnits>��V</LeadAmplitudeUnits>
         <LeadHighLimit>2147483647</LeadHighLimit>
         <LeadLowLimit>268435456</LeadLowLimit>
         <LeadID>V5</LeadID>
         <LeadOffsetFirstSample>0</LeadOffsetFirstSample>
         <FirstSampleBaseline>0</FirstSampleBaseline>
         <LeadSampleSize>2</LeadSampleSize>
         <LeadOff>FALSE</LeadOff>
         <BaselineSway>FALSE</BaselineSway>
         <ExcessiveACNoise>FALSE</ExcessiveACNoise>
         <MuscleNoise>TRUE</MuscleNoise>
         <LeadDataCRC32>1184762197</LeadDataCRC32>
         <WaveFormData>
BgAGAAYABgAIAAoADAAOABAAEAAQABAADgAMAAoACAAKAAoACgAKAA0ADgAPABAAEgAS
ABIAEgAPAA4ADQAMAAgABgAEAAIABQAGAAcACAAJAAoACwAMAAwADAAMAAwACwAKAAkA
CAAHAAYABQAEAAcACAAJAAoACAAIAAgACAAKAAoACgAKAAYABAACAAAAAQACAAMABAAF
AAYABwAIAAYABgAGAAYABAAEAAQABAAEAAQABAAEAAIAAgACAAIABAAEAAQABAAEAAQA
BAAEAAIAAgACAAIAAAAAAAAAAAD//wIAAwAFAAQABQAFAAQABQAFAAUABgAKAAsADAAN
AAsACgAJAAcACAAKAAsADAANABAAEgATAA8ACwAHAAQABgAIAAoACwAKAAoACAAIAAcA
BgAFAAMAAQD///7//P8AAAAAAgAEAAMAAQD///3//P/9//7////7//f/9P/w//D/7v/w
//H/9P/1//P/9//3//b/9f/z//L/8//0//X/+v/0//P/9//3//L/8P/y//P/8f/s/+3/
8f/2//3/CgAfADQASwBoAIsArQDPAO8ACQEMAfEAtQBtACMA3v+0/6D/mP+W/5j/l/+Y
/5j/lP+Q/4z/jP+O/5r/oP+e/5v/oP+m/6z/r/+w/7P/tf+3/7f/tf+1/7v/vv+//73/
u/++/8D/xP/H/8//1v/d/93/2//b/+L/7v/y//L/8P/w//H/8f/y//L/9f/2//X/9P/z
//P/8f/w//D/8P/y//T/9v/4//f/9//3//j//P/8//z//P/6//n/9//1//n/+//8//v/
+f/9//7//v/9///////9////AAABAAAAAwADAAQABAADAAMABgAGAAcACAAMAA0ADgAQ
ABIAEgATABcAGQAcACAAIQAkACcAKAAoACoALgAvAC4AMAAyADYANwA2ADcANAAyADEA
MQA2ADgAOgA8ADwAOgA4ADYANAAxACwAJwAmACQAJAAjAB4AGwAaABgAFwAXABYAEwAS
ABAADAAIAAkACQAHAAUABQAGAAgACQAEAAIA/v/5//r/+v/5//n/9//3//f/9//4//j/
9//2//P/8//z//L/8//0//b/+f/4//f/8v/x//P/9P/0//X/9P/w/+3/6v/w//L/9P/6
//j/9//2//X/8v/x//H/8P/y//H/8v/3//j/+P/3//b/9f/1//b/9f/y//H/7//u//L/
8//1//f/+f/5//f/9v/y//X/9//5//j/9f/0//P/8//x/+//7//w/+//7v/t/+//7v/u
/+7/8P/x//L/8//x//H/7//u/+7/7v/u/+3/6f/p/+f/5f/n/+f/6//u/+7/7v/u//H/
8//z//P/8//x//D/8P/v/+3/6v/o/+b/6v/r/+v/7P/r/+r/6f/o/+//7v/s/+z/7P/s
/+n/6v/p/+n/6//t/+7/7v/v/+//7//w//H/8f/x//H/8//0//X/9f/z//T/9P/0//T/
9v/3//f/9P/z//L/8v/0//T/9P/z//P/9P/z//T/8f/w/+//7f/s/+v/6//q/+r/6P/o
/+j/6f/n/+X/4//k/+X/5v/n/+b/5f/l/+T/4P/c/9z/2//b/9v/2P/b/9//4P/h/+H/
3//f/9//3//g/+D/4f/n/+f/4v/a/9j/3f/f/97/3f/f/+D/4f/s////EgAnAEYAaQCR
ALsA4wAFARoBFQHnAJsATwAAALz/lP+C/3j/dP9z/3T/eP92/3L/cv92/3T/dP96/4D/
gf+G/5D/mP+b/57/o/+l/6P/n/+f/53/nf+e/6H/o/+n/6j/pv+m/6//t/+8/8X/1f/d
/9n/0v/Y/+D/4v/h/+D/4P/f/+D/4P/j/+T/5P/k/+T/5f/l/+T/5P/k/+T/5P/k/+T/
4f/h/+H/4v/m/+b/5v/m/+T/5f/l/+X/5//p/+r/6f/n/+v/7P/s/+v/7f/t/+v/7v/w
//L/8v/y//H/8f/w//T/9f/5//r/+f/4//r/+f/7//7/AQACAAUACQALAA4ADwAPABEA
EwAXABgAGwAgACQAJAAnACoALAArACgAJwAoACgAKQArACwALAAsACwAKwAqACkAKAAo
ACcAJAAhAB0AGAAVABEAEAANAAwACgALAAsACgAHAAUABAABAP7//f/9//v/+f/3//b/
9v/1//H/8P/t/+n/6v/q/+n/6f/p/+n/6f/p/+f/5v/k/+L/4//j/+P/4v/e/97/3//h
/+H/4f/d/93/3//g/+D/4f/h/97/3P/a/9z/3P/c/+D/4f/h/+H/4f/j/+P/5P/k/+P/
4f/h/+X/5P/k/+P/4v/h/+H/4v/h/+L/4//j/+T/5f/l/+b/5//n/+f/5f/k/+D/4//l
/+f/5v/j/+L/4f/j/+H/3//f/+D/3//e/93/3//e/97/3v/g/+H/4v/j/+H/4f/f/97/
3v/e/97/3f/d/9//3//f/9v/2f/b/9z/2v/a/9r/3f/f/9//3//f/93/3P/c/9v/2f/Y
/9j/2P/d/+P/5P/e/9z/2v/Y/9b/1v/a/9z/3//g/+P/5f/m/+X/4//h/+D/4P/f/97/
3f/h/+T/5//p/+n/6v/q/+r/5v/m/+X/4//i/+H/4P/g/+T/5v/o/+n/5v/m/+T/5P/h
/+D/3//d/9//4f/k/+b/5P/i/+L/4v/j/+H/3//d/9r/2f/Y/9f/1P/T/9P/0v/U/9L/
1P/V/9X/1f/S/9X/1P/U/9T/0//R/9H/0f/R/8r/0P/X/9P/0f/Y/9z/2v/X/9X/0P/P
/8//zP/P/9z/6f/8/xEAKABBAGMAjQC5AN0A9AD/APUAxQB/AC4A3v+g/4D/cv9q/2v/
bv9w/2r/Zv9s/2r/ZP9q/3D/cP9v/3L/dP96/4n/lP+Z/5f/j/+R/5f/m/+Z/5r/nf+b
/5v/oP+i/6b/q/+z/7r/v//F/8n/yf/O/9L/1P/Y/9r/2v/b/9v/2//c/+D/4v/h/+D/
3//f/93/3P/c/9z/3P/c/9z/3P/e/9//4P/i/+f/6P/p/+r/5//n/+b/5f/m/+f/5//l
/+X/6//u//D/7//v/+3/6f/r/+z/7f/s/+//7//w//D/8//z//b/9v/2//b/+f/5//3/
AAADAAQABwALAA0AEAASABMAFgAZABsAGgAbAB4AIgAiACUAKAAtAC0AKwArAC4ALgAv
ADEANgA2ADYANgA0ADIAMAAuACwAKwAoACUAJQAiACEAHwAeABsAGgAYABQAEwARAA0A
DwAOAAsACAAJAAkABwAFAAcACAAKAAsADwAUABcAGQAaABwAHQAfACAAIQAiACMAJQAm
ACYAJgAnACkAKwAsACsALAAuADEAMAAvACoAKQAsAC4ALwAxADIAMAAvAC4ALgAuAC4A
MgAyADEAMAAvAC4ALQAtACwALgAvADIAOQA5ADgANgA0ADQANQA3ADcAMwAxAC4ALAAt
AC0ALgAvADIAMwAyADIALQAvADAAMQAxAC8ALwAvADEALwAtAC0ALQAtAC0ALQAsACoA
KQAoACcAJwAnACcAJwAnACUAJAAmACYAJgAlACUAJwAnACcAIwAhACMAJAAgAB4AHAAd
AB8AHwAfAB8AIAAgACEAIQAjACIAIgAiACEAHwAcABoAHQAeAB8AIAAZABoAHAAcABwA
HAAaABwAHAAdAB0AHwAgACAAIQAhACEAIgAhACEAIQAhACMAJAAlACUAJAAkACMAIgAg
ACAAHwAdACAAIQAiACQAIgAiACIAIQAdABwAGQAYABgAGAAYABcAGgAbAB0AHgAdABoA
GQAYABUAEwARAA8ADQANAA0ADQAMAAsACwAKAA0ADAAPABEADgANAAkACwAMAAwADAAL
AAgABwAGAAUABgAGAAcACwAPAA4ACgAEAAEA//8CAAUAAwD+/wEAEgApAD4ATwBoAIUA
qQDXAAEBHQEsASMB8wCpAGEAGADc/7r/qv+k/6b/pf+i/6b/qv+k/57/nP+Y/5j/oP+m
/6n/rv+y/7j/vf/A/8X/y//N/8f/wf/F/83/0P/R/9X/zf/I/87/1P/X/93/4v/j/+v/
9f/3//b/9v/8//7//P/8//3//f/8//z///8AAP7//v/+////AgACAAMABAACAAIAAgAC
AP3/+//5//j//P/+/wAAAgD//////v/9/wAAAwAFAAUAAAADAAMAAgD//////f/5/wAA
BAAIAAoACQAJAAoACgAKAAkACwAKAAoACgANAA0AEAAUABgAGgAaAB0AHgAgACUAJwAr
AC8AMAAuAC4AMAAvAC4AMAAyADcANwA1ADUAOQA6ADwAPwBAAEAAQABAADwAOgA4ADYA
NwA3ADUAMwAxAC4ALQArACcAIwAhAB4AHAAbABkAFQAXABYAEwAQAA8ADwANAAsACgAK
AAsACwAIAAgABgADAP///v/8//v//P/9//7///////7//P/6//r/+//8//z/+P/4//n/
+//9//3/+f/5//v//P/8//3//f/6//j/9v/5//r/+/8AAP///////////P/7//v/+v/3
//X/9f/5//v//P/8//z//P/9///////+//3/+//6//3//f/+//////////3//P/4//n/
+f/5//n/9//3//f/9//1//P/8//1//X/9f/1//f/+P/6//z/+f/3//X/8//0//X/9P/0
//T/9P/0//P/8P/x//D/7//w/+//8v/0//H/7v/r/+v/7f/v//H/8//u/+7/7//x//T/
8//y//H/8P/u//D/8P/x//H/8//0//T/9f/1//X/9v/3//f/9//3//X/9P/z//H/8//2
//j/+v/5//r/+v/5//n/+f/5//r/+v/6//r/+f/3//b/8//y//D/8P/w/+//8f/x//L/
8v/0//L/8v/y/+//6//n/+P/4v/j/+T/5f/k/+P/4//i/+X/5P/n/+n/5//n/+T/5//n
/+b/5f/j/+H/4f/h/+H/4P/e/+H/4//j/+L/4P/i/93/0//Q/9f/3//i/+v/+P8HABQA
KQBKAHEAkQCtAM8A8wAEAe8AswBtACkA3P+i/4r/gP98/4D/g/+E/4b/gv94/3b/fP+A
/37/gP+E/4P/hv+S/6D/of+c/53/o/+p/6v/p/+l/6n/rP+p/6f/qf+s/67/tP+3/7n/
wP/L/9H/zf/P/9b/2P/c/+D/4f/i/+T/5f/h/+D/4v/i/+D/4P/g/+H/5f/m/+j/6v/n
/+b/5f/k/+H/4f/h/+L/5f/m/+f/6P/m/+f/5//n/+j/6f/p/+f/4//n/+j/6P/r/+3/
7f/r//D/8v/0//T/8v/x//H/8P/v/+//8v/y//L/8v/1//X/+f/+/wMABgAHAAsADQAQ
ABEAEQATABUAGgAaABwAIAAeABwAHQAeACQAJQAkACUAKAAoACkAKwAsACwALAAsACgA
JgAkACIAIgAhAB4AGwAXABIADwALAAoACQAKAAoABwAFAAIA/f/+//7//P/6//n/+f/3
//X/9v/2//f/9//2//b/9P/x/+3/7P/q/+n/6v/r/+z/7f/s/+r/5//k/+X/5//p/+r/
5//m/+b/5//r/+v/5//n/+j/6P/n/+f/6v/o/+f/5v/l/+T/4//m/+n/6f/p/+n/6//r
/+z/7P/r/+n/6f/t/+7/7v/t/+z/7P/t/+//7//t/+3/7P/s/+v/6f/o/+f/6v/r/+r/
6v/k/+X/5f/l/+j/6f/s/+//7P/p/+b/5f/o/+n/6v/r/+n/6P/o/+j/5//n/+f/5//l
/+X/4//i/97/3v/h/+T/5//q/+b/5v/k/+P/4v/j/+P/4v/m/+n/7P/w//P/8//z//P/
8v/y//L/8f/v//D/8P/w//D/8v/z//P/8v/x//D/8P/u/+7/7v/t/+z/7P/q/+r/7P/s
/+z/6//r/+v/7P/s/+7/7P/s/+z/6f/n/+X/4//j/+P/4//j/+D/3//f/97/3P/a/9z/
3f/c/9v/1//Z/9z/3v/g/+H/3f/d/93/3f/i/97/2//b/9//4v/i/97/2f/X/9j/2f/R
/87/0//i/+///v8NACAAPwBlAI0AtwDfAP4ADwEHAd8AlwBGAPT/sP+O/3z/cP9t/3T/
dP90/3T/cP9w/3D/cP9y/3j/e/9+/4b/kP+Z/57/nf+d/53/m/+d/6P/o/+k/6X/p/+p
/6j/pv+m/63/t/+8/7v/w//N/9H/0v/S/9T/2P/b/9z/3v/f/9z/3P/f/+D/4//k/+X/
5//l/+T/5P/k/+b/6P/q/+z/5//l/+P/4v/k/+T/5P/k/+X/5//o/+n/5//n/+b/4//i
/+f/6f/q/+3/7//v/+3/7//w//H/8P/y//P/9f/2//X/9f/4//j/+v/6//3//f/8//7/
AAAAAAUACwAPABQAEwATABUAFwAcABwAHgAiACIAIgAlACgALQAtACsAKwAuADAAMwA3
ADcANgA1ADQAMgAwAC4ALAAsACsAKAAlACMAIAAfAB0AGwAZABkAGAAVABMAEAALAAgA
BgACAP7///////3/+//6//r/+//7//z//P/6//f/9f/0//L/8f/y//P/9P/1//T/8v/v
/+z/6v/p/+j/5v/m/+j/6//v//D/7//q/+n/6v/q/+n/6f/r/+j/5v/k/+f/6P/p/+7/
7//v/+//7//v/+//8P/w/+//7f/t//H/8P/w/+//7v/s/+3/7//v//L/8//z//T/8v/x
//H/8f/x//H/7//u/+r/7f/v//H/8v/x//L/8//z//H/7//v//P/8//z//P/8v/w/+//
7v/x//H/8f/x/+//7//t/+z/7P/s/+z/6//l/+v/7f/q/+j/6P/o/+j/6f/s/+3/7//x
//P/9P/0//P/8f/v/+7/8v/z//T/9f/1//b/9//3//b/9v/1//T/9v/4//n/+f/7//v/
+//8//f/9P/x/+3/7v/w//D/8v/1//b/9//3//T/8//z//L/9P/y//L/8v/u/+v/6P/l
/+b/5//o/+n/6f/p/+r/6v/p/+b/5//n/+n/6f/m/+n/6f/o/+f/5f/h/+H/4f/h/+L/
4P/j/+f/5//m/+j/5v/l/+f/4v/b/9n/3P/j/+7/+/8OAB8ALgBJAG0AkwC5AN0A/gAP
AQcB1wCPAEQA/P++/5T/gP96/3v/ev96/3z/ev94/3r/fP+A/4L/hv+J/4r/jv+c/6P/
ov+l/6n/q/+p/6v/rf+t/6r/rf+x/7H/sP+0/77/wf/D/8b/y//R/9P/1f/a/+D/5P/o
/+j/6P/p/+n/6f/q/+7/8P/u/+7/7v/v/+3/7P/s/+z/7P/s/+z/7P/t/+//8f/0//T/
8v/w/+7/8f/z//T/9f/0//X/9f/z/+//8//0//T/9//5//n/9//5//r/+//6//7///8B
AAIAAwADAAYABgAEAAQABwAHAAsADgARABIAEQAVABcAGgAdAB8AIwAnACcAJgAnACoA
LgAuADEANAA2ADUAMgAxADUANgA4ADsAQABAAEAAQAA7ADgANQAyADUANQAzADEALQAq
ACkAJwAlACMAIwAiAB8AHQAaABUAFQAUABEADgAOAA8ADgANAAoACgALAAsACAAGAAIA
/f/9//7//v////3//f/9//3//P/6//f/9P/1//f/+f/6//j/+P/5//v/+//5//P/8f/0
//b/9//5//r/+P/3//b/+P/4//j//P/8//v/+v/5//v/+//8//z/+f/3//f/+//8//z/
+//6//n/+f/6//n/+//7//r/+v/4//f/9//3//r/+//6//r/+f/9/wAAAwABAP3/+//5
//z/+//6//v/+//5//f/9f/4//j/+f/6//n/+f/5//n/+f/5//f/9v/4//j/+P/3//f/
+f/5//n/+f/3//n/+v/4//j/+P/7//n/9//1//P/9f/2//j/+f/5//j/+P/4//n/+f/4
//j/+P/+//z/+//6//n/+P/2//j/+P/5//f/+f/6//r//f///wEABAACAAEAAAD/////
AAABAAEA//8AAAAAAAACAAYACQALAAoACQAIAAgABQAEAAMAAQACAAIAAAAAAP7//v/+
//3//v///wEAAgACAAAAAAAAAAAA///+//3/+v/5//j/9//0//P/8//y//L/8P/y//P/
8//z//D/8//0//T/9P/z//L/8//0//X/7v/u//P/+f/5//r/+v/4//X/6//i/+f/7//0
//n/BAAVACoAPQBWAHkAnwDDAOMA+wAKAQEBxwB5ADUA+P/I/67/oP+Y/5T/l/+a/5z/
mv+U/47/jv+W/57/oP+k/6X/pP+o/7D/uf++/8P/xf/B/73/t/+5/8H/xv/D/8H/wf/E
/8j/zP/R/9X/2v/f/+X/6//x//T/8P/0//r/+v/6//v/+//6//r//f/+//3//P/7//v/
+//6//r/+v/6//r/+v/6//z//f/+/wAA///+//3//P/9////AAABAAEAAQAAAP3/+///
/wAAAAADAAUABQADAAYACAAKAAoACwALAAwADAALAAsADgAOABAAEAATABMAFQAYABsA
HAAbAB8AIQAkACgAKQAsAC8AMQAwADEANAA2ADYAOQA8AD8APwA9AD0APgA+AD8AQQBD
AEIAQQBAAEEAQAA/AD4APgA9ADoANwAzADAALwAtACwAKQAoACYAIgAhAB8AGwAbABoA
FwAUABUAFQATABEADgAOAA8ADwANAAwACQAFAAYACAAJAAsACgAJAAgABwAIAAgABwAG
AAMAAwADAAIA/v/+////AQAFAAUAAQABAAQABgAHAAkABgACAP///P8AAAAAAAAEAAMA
AwADAAMAAQABAAIAAgACAAEAAgAHAAgACAAHAAYACAAJAAsACwAKAAkABwAGAAYABQAF
AAUABQAFAAMAAgACAAUABwAJAAgABQAEAAMABQADAAEAAQABAAEAAQABAAEAAAAAAAAA
AwADAAMAAwAFAAUAAwACAAEAAAD///3//P///wAAAQD9//v//f/+/wAAAAAAAAMAAAD/
//7//f/+//7//////wEAAAAAAAAA///9//r/+P/6//z//v8AAP7//f/8//v/+//8//z/
/P/7////AwAAAAAAAAAAAAAA/v8AAAAAAQD+///////+/wEAAwAFAAgACAAHAAYABQAF
AAYABwAHAAcACAAIAAgACgAMAA0ADQALAAkABwAGAAcACAAJAAkABgAGAAQABAACAAIA
AgABAP////8AAAAAAQAAAAEAAgAEAAMAAgABAP3/+//5//f/9//3//j/+P/7//r//f//
//z/+//3//n/+v/6//r/+f/3//f/9//3//L/9v/5//n/9f/2//j/+P/3//X/9P/5//v/
/P/9/woAHwAyAE0AcACTALEAzwDrAP8AAgHlAKcAYwAbANb/sv+k/5r/mP+a/5n/oP+i
/5z/lv+W/5r/nv+g/6L/pv+n/6b/sP++/8H/wP/D/8n/x//B/7//v/+9/77/v//B/8H/
xP/K/87/0f/V/9j/3f/j/+n/6//u/+7/8P/0//b/9v/3//f/9f/0//b/9v/2//b/9v/3
//f/9v/2//b/9//4//n/+v/4//f/9v/2//j/+P/4//j/+P/5//n/+f/4//n/+f/3//j/
/f///wAAAAABAAAA/f8AAAIABAAEAAcABwAIAAgACQAJAAwADAAOAA4AEQARABIAFAAW
ABYAFQAZABsAHgAgACEAJAAnACoAKgAsADAALwAuADAAMgA3ADcANQA1ADcAOAA6AD0A
QABAAEAAQAA+ADwAOgA4ADcANQAxAC0ALQAsAC0ALQApACUAIwAgAB0AGwAYABMAFAAU
ABIAEAASABMAEgARAA0ADAAMAAsACAAIAAYAAwACAAIAAQABAP//////////AQAAAP7/
/P/9//3//f/8//z//P/9////AwADAP/////+//7//f/9/////P/6//j//P/8//z/AAD+
//3//P/7//3//f/+//7//////wEABwAFAAQAAgAAAP////8AAP//AQADAAQABgAEAAEA
///9//7////+//7//f8BAAQABwAFAAMAAwADAAMAAQD//////v/9//z/+//9//z//P/8
//3//f/9//3/+//7//n/+P/4//j/+P/3//b/+f/6//v/+f/3//n/+v/8//z//P////z/
+//6//n/+//8//7///8BAP7//v/8//z//P/8//n/+v/5//n/+//9//7//v/9//3//f/+
//3//f/9//3//v8AAAIAAwADAAQABAAEAAYACAAJAAkABgAFAAQABAAFAAYABwAHAAYA
BgAEAAQABQAGAAcABwAEAAMAAwACAAAA/v/+//7//f/7//n/9//3//f/9//3//f/9//4
//j/9v/0//b/9//3//f/9P/3//b/9v/2//X/8f/x//H/8f/2//j/+f/5//n/+P/2//D/
7f/v/+7/7f/x//b/+f8AABEAIgA3AFQAdwCdAMcA8QARASIBHQH5ALMAZQAWAM7/pP+U
/5D/kP+P/4z/iv+I/4j/iv+O/5L/kv+U/5j/m/+c/6T/rP+t/7D/uf/B/8P/v/+//8H/
xf/E/7//v//F/8z/zP/K/83/1f/W/9v/4//n/+v/9P/4//j/+v/8//z//f/9//z//P//
/wAA/v/+//7///8BAAIABAAGAAUABAADAAIAAQABAAEAAgACAAIAAgACAAAAAQABAAEA
AwAFAAYABQAGAAsADQAOAA0ADwAPAA0ADQAOAA8ADgAQABEAEwAUABMAEwAWABYAFAAU
ABcAFwAaAB4AIgAkACQAJwAoACoALgAvADIANQA4ADgAOgA+AD4APgBBAEQASABJAEgA
SQBKAEoASwBNAFAAUABQAFAATgBMAEoASABGAEUAQgA/AD0AOgA5ADcANAAxADAALgAs
ACsAKQAlACYAJgAkACIAHgAdABoAFwAXABgAGgAbABgAGAAWABMAEQAQAA4ADQANAA0A
DQANAA8ADgAMAAoACwALAAsACgAHAAYABgAHAAsACwAHAAcABwAIAAgACQALAAgABgAE
AAYABgAGAAoACQAJAAkACQAMAA0ADwAQABEADwAPABMAEQAQAA4ADAAMAA0ADwAPAA0A
DQAMAAwADAALAAsACwANAA8ADwAQAAwADwARABMAEQAPAA8ADwAMAAkABgAFAAkACwAN
AA8ADgAMAAsACgAOAA8AEAARABEAEQAPAA4ACwAKAAkABwAFAAcABwAHAAgACQAOABIA
EAAOAAwADQANAA0ADQANAAsACgAKAAkACQAOABAADgAKAAgACAAIAAgACAAKAAoACwAN
AA8AEAAQAA8ADwAPABAAEQARABEAEQARABIAEwATABQAFgAXABgAGAAaABsAGwAaABkA
GAAYABcAFgAVABMAEgASABAAEAASABQAFgAXABUAFQAWABYAFQASABEAEAANAAsACQAH
AAcABwAHAAcABgAFAAUABAAEAAIABAAFAAUABQACAAUACAAIAAgABwAHAAcABwAHAP7/
AgAFAAcACQAOAA4ACgADAAEAAAD9//v//P8BAAoAEwAiADUASABlAIkArwDRAPUAFgEx
ATcBGQHRAH4AMADu/8b/sP+e/5X/lP+a/6L/pP+g/5z/mv+e/6L/pv+p/6r/qv+w/7v/
wP/B/8f/zf/N/83/z//P/9D/0f/P/83/0P/W/9r/3//j/+T/4//p//f//f/+/wIACAAM
AAsACgAKAAkACgAKAA0ADgAPABAAEQATABIAEAAPAA4AEAAQABAAEAARABEAEQASABEA
EAAPAA4AEAATABUAFwAXABcAFgATABIAFwAZABoAGQAbABsAGQAdACAAIwAkACMAIwAk
ACQAJwAnACoAKgApACgAKgApAC0AMAAzADQANQA5ADsAPgA/AD8AQQBDAEYARgBIAEwA
UABQAFMAVgBZAFkAVwBXAFYAVgBXAFkAYABiAGQAZgBiAGAAXgBcAF4AXQBaAFcAVwBU
AFMAUQBMAEkASABGAEQAQwBBAD0APQA8ADkANgA1ADUAMwAxADAAMAAxADEALwAuACsA
JwAoACgAJwAnACUAJQAlACUAIwAiACAAHgAfAB8AHwAeAB4AHgAfACEAIgAhABwAGwAc
ABwAGwAbAB0AHAAcABwAGwAaABkAHAAfAB8AHwAfAB8AHwAgACAAIAAfACAAJQAlACQA
IgAgACIAIwAlACUAJwAnACYAJgAoACcAJwAnACUAJQAjACIAIAAjACUAJwAmACMAIgAh
ACEAHwAdAB0AIQAjACUAJwAmACQAIwAiACIAIQAgAB8AIQAhAB8AHgAhACIAIwAjAB4A
HwAeAB0AHgAdACAAIgAhACAAHwAhACMAIwAjACMAIQAgACAAHwAdABwAHAAcAB4AHwAf
ACAAIAAgACAAIAAfAB8AHwAfAB8AIAAgACAAHQAdAB0AHQAdAB0AIQAhAB8AHwAiACQA
JAAkACQAIQAiACEAIQAhACMAJAAkACUAJQAlACYAJwAnACcAJwAqACwALgAvAC4ALgAt
ACwALgAwADEAMQAyADEAMAAwAC4ALgAuAC0AKgAqACgAKAApACoAKwArAC0ALQAuAC4A
LAAqACoAKgAqACkAKAAnACQAIwAiACEAIQAhACIAIgAgAB4AIAAhACEAIQAeACEAIwAk
ACUAJQAkACUAJgAnACYAJgAnACsAKQAmACgAJgAhABsAGAAZAB0AKAAvADwATwBgAHMA
kAC1ANsAAQElATsBRAE1AQEBtwBrACoA+P/Y/8b/xP/G/8n/zP/M/8b/xv/K/8z/zv/Q
/9L/1v/b/9z/3v/i/+X/7P/v//P/9f/1//P/8f/1//b/8//z//f//P/+/wAACQATABoA
GwAbAB0AJQAoACgAKgAuAC8AMAAyADMAMgAyADUANgA2ADYANgA3ADQAMgAxADAAMwA0
ADUANgA1ADUANQA2ADcANgA1ADQANwA5ADoAOwA7ADsAOgA3ADYAOwA9AD4APQA/AD8A
PQBBAEQARwBIAEgARwBHAEYARwBHAEoASgBMAEwATwBPAFQAWABcAF4AXQBfAF8AYABi
AGMAZgBpAG0AbgBxAHYAdwB2AHgAegB/AH8AfQB9AIAAgACBAIMAiACIAIgAiACGAIQA
ggCAAH8AfQB5AHUAdQB0AHUAdQBxAG0AawBoAGcAZwBmAGMAYwBiAF8AXABdAF0AWwBZ
AFgAWABZAFkAWQBaAFkAVwBVAFQAUgBRAE8ATwBPAE8AUQBQAE4ATABMAE0ATgBOAE4A
SgBLAA==
         </WaveFormData>
      </LeadData>
      <LeadData>
         <LeadByteCountTotal>10000</LeadByteCountTotal>
         <LeadTimeOffset>0</LeadTimeOffset>
         <LeadSampleCountTotal>5000</LeadSampleCountTotal>
         <LeadAmplitudeUnitsPerBit>4.88</LeadAmplitudeUnitsPerBit>
         <LeadAmplitudeUnits>��V</LeadAmplitudeUnits>
         <LeadHighLimit>2147483647</LeadHighLimit>
         <LeadLowLimit>268435456</LeadLowLimit>
         <LeadID>V6</LeadID>
         <LeadOffsetFirstSample>0</LeadOffsetFirstSample>
         <FirstSampleBaseline>0</FirstSampleBaseline>
         <LeadSampleSize>2</LeadSampleSize>
         <LeadOff>FALSE</LeadOff>
         <BaselineSway>FALSE</BaselineSway>
         <ExcessiveACNoise>FALSE</ExcessiveACNoise>
         <MuscleNoise>TRUE</MuscleNoise>
         <LeadDataCRC32>2681889793</LeadDataCRC32>
         <WaveFormData>
BgAGAAYABgAIAAoADAAOAA8AEAARABIAEAAOAAwACgAMAAwADAAMAA0ADgAPABAAEgAS
ABIAEgARABAADwAOAAoACAAGAAQABwAIAAkACgALAAwADQAOAA4ADgAOAA4ADAAMAAwA
DAALAAoACQAIAAsADAANAA4ADAAMAAwADAAOAA4ADgAOAAwACgAIAAYABgAGAAYABgAI
AAoADAAOAAwADAAMAAwACgAKAAoACgAKAAoACgAKAAoACgAKAAoADAAMAAwADAAMAAwA
DAAMAAoACgAKAAoACAAIAAgACAAHAAoACwAMAAwADQAOAA4ADQANAA0ADQASABMAFAAV
ABIAEgATABIAEwATABQAFAAVABgAGgAbABcAFQASABAAEQATABYAGAAWABUAFAAUABQA
EwASABAADgANAAsACQAMAA0ADwASABEAEAANAAwADgAPAA8AEAAMAAgABQABAAEA//8B
AAEABAAEAAUABwAHAAcABgAFAAIAAwAEAAUACwADAAMABgAGAAIA//8CAAIA///8//r/
/P/+/wEACwAZACcAOgBQAGsAhQCgALwA0gDeANAArgB+AEoAHgAAAPH/6f/k/+X/4v/g
/9v/0f/I/8L/vv+9/8f/zf/H/8H/wf/H/8n/yf/H/8n/y//L/8v/yv/M/9H/1f/T/9P/
0v/V/9n/3P/f/+P/6f/w//H/7f/r//H//f8DAAIAAgABAAAA//8BAAEABQAGAAQAAwAD
AAMAAQAAAAAAAQAEAAUABgAHAAQABAAEAAUABwAIAAkACgAJAAcABQADAAcACAAJAAoA
CgANAA0ADQANABEADwAPAA8AEAARABAAEwATABQAFQAVABUAFQAUABYAFwAbAB4AHwAh
ACIAIQAjACYAKAAqAC0ALwAyADUANgA3ADkAPAA8ADwAPwBBAEQARwBJAEoARgBFAEQA
QgBIAEoASwBNAE4ATQBJAEgARgBCAD0AOQA5ADYANQA0ADEALgAsACkAKwApACcAJAAg
AB4AGwAXABgAGAAWABMAFAAVABYAFwARAA8ADAAGAAYABwAIAAgABgAGAAYABgAJAAsA
BwAGAAMAAwADAAMABQAGAAgACgAKAAkABgAFAAUABgAGAAYABAABAAAAAAADAAUABgAI
AAYABgAFAAQAAwACAAEAAQACAAMABQAIAAkACgAJAAkACAAIAAgABwAFAAYAAgAAAAQA
BgAIAAoACgAKAAkABgAGAAYACQAJAAcABwAFAAUABAADAAEA//////////8AAAAAAAAA
AAAAAQACAAQABwAGAAUAAAD+//7//v/+//3/+//5//f/9v/5//n/+v/7//3//f/9//3/
AAABAAIAAgAAAAAAAAAAAPz/+v/4//j/+//6//v//P/7//r/+f/4//z//v/9//z/+//6
//f/+P/3//b/+f/7//3//v///////////wEAAQABAAEAAwAEAAYABgAFAAUABgAGAAQA
BgAHAAcABgAFAAMAAgADAAMABAAEAAMAAwADAAQABAADAAIAAAD//////v/9//3/+//6
//r/+//6//f/9v/3//f/9v/2//f/9v/2//X/8//v/+//7f/t/+z/7P/t//H/8//0//X/
7//v/+//7//x//H/8f/4//r/9P/r/+j/7P/v/+7/7P/s/+r/6f/v//3/CQAYAC4ASQBn
AIgAqADEANoA3gDGAJYAYgAyAAQA5//X/87/x//C/8L/wf+7/7L/rv+u/6v/p/+p/6v/
q/+t/7X/t/+5/7v/u/+9/7n/tf+2/7T/s/+1/7n/vf/A/8P/v/++/8X/z//V/97/6//1
/+//6f/t//P/9P/0//P/8v/x//L/8//4//r/+P/3//f/9//5//j/+P/5//f/9//3//f/
9P/0//T/9f/3//j/+f/6//r/+f/4//f/+//8//3//v/9/////v/9////AwABAAEABAAG
AAgACAAGAAUABQAFAAkACwANAA4ADAALAA0ADgAQABMAFQAVABkAHAAeACAAIQAhACIA
IwApACsALgAyADUANgA6AD0APAA9AD0APAA7AD0APwBAAEAAQAA/AD8APwA/ADwAPAA8
ADoANwA1ADAAKgAmACIAHgAcABsAGQAcABsAGgAYABcAFgAUABEADgAOAAwACQAFAAUA
BQAFAAAA///9//j/+f/5//n/+P/6//r/+v/6//n/+//3//b/8//z//P/8//y//L/8//0
//P/8//x//H/8//0//T/9P/x/+//7//w/+//7//u/+7/8P/y//P/9P/0//T/9P/1//P/
8//0//b/9v/2//T/8//x//L/8//z//b/+P/1//T/9f/2//f/+P/4//j/9//0//T/9P/3
//f/9v/1//L/8f/z//P/8v/x//D/7//u/+7/8P/w//D/8P/x//L/9P/3//b/9f/w/+7/
8P/w//D/7//x//H/8f/y/+//7f/s/+v/7f/t/+3/7f/u/+//8P/w/+//7v/t/+z/6//q
/+n/6v/u//T/9P/u/+z/6v/o/+b/6P/s/+7/8P/0//X/9v/2//T/8//y//H/8v/x//D/
7//y//T/9//4//n/+f/6//r/9v/2//X/8//x//H/8P/w//P/9f/4//r/9v/1//T/9P/y
//H/8P/u//D/8//1//f/9f/z//L/8v/y//L/8P/w/+z/6//p/+j/5//m/+b/5f/n/+X/
5//n/+f/5v/m/+f/5v/n/+f/5//h/+H/4f/h/9v/4f/n/+T/4v/q/+3/7P/q/+f/4v/g
/97/2v/d/+X/7//7/wYAFgArAEMAZACGAKQAuADEAMYArgCAAEwAGADv/9X/xv+//7z/
vv+7/7H/qP+o/6T/nf+f/6P/n/+d/53/m/+f/6n/sf+1/6//qf+p/7D/sP+x/7P/s/+z
/7L/tf+7/77/wf/L/9H/1P/Z/93/3f/f/+P/4//o/+n/6f/p/+n/6v/r//D/8v/w/+//
7//v/+3/7P/s/+3/6//r/+v/6//t/+7/7//x//T/9v/4//r/9//1//P/8f/w//D/8P/w
//L/9//5//v/+P/7//j/9//3//j/+f/4//v/+//8//3/AAABAAIAAgABAAEABAAGAAoA
DQAPAA8AEQAUABYAGAAcAB0AHwAhACMAIwAkACYAKQAqAC4AMQAzADUANgA2ADUANwA5
ADoAPgA+AD0APQA+AD0AOQA4ADcANAAwAC0ALQAqACkAKAAkACIAIQAfAB0AGwAZABYA
FQAUABIADwAQABAADgALAAgABwAGAAUABQAHAAgABgAEAAMAAgAAAP///v/9//z//f//
//v/+v/6//v//P/9//z//P/9//7//f/7//f/9f/4//r/+//8//z/+//8//7//v/9//v/
+v/5//r/+v/6//n/+P/3//f/+f/7//7/AgACAAIAAAD/////AAABAAEAAAAAAPv/+P/5
//r/+//8////AAAAAP7//f/8//7//f///////f/9///////+//3//f/9//3//v/9//z/
+//6//j/+P/5//v//f/9//n/+P/6//r/+v/5//v/+//7//z/+v/5//n/+f/5//f/9f/z
//b/9//4//j/+v/6//r/+v/8//z//P/+//z/+P/2//T/+P/6//z//v/2//b/9//4//n/
+v/4//r/+v/6//z//f/+//7/////////////////////////AAACAAIA/////wAAAAD8
//z/+//5//z///8BAAQAAwADAAQABAABAP///f/8//3//f/9//z///8BAAIAAwACAP//
/f/8//v/+v/3//b/8//z//L/8v/x//D/8P/v//H/8f/1//f/9P/y//H/8f/y//P/8//z
/+3/7f/t/+3/7f/t/+3/8v/2//b/8f/u/+z/6f/s//D/6v/i/+P/8f8DAA8AGgAsAEMA
XwCCAKYAwADMAM4AsgCCAFIAJAD8/+P/1//Q/83/zP/I/8f/w/+8/7T/rP+l/6P/qf+t
/63/r/+x/7P/t/+5/7v/v//B/7v/tP+6/8P/xf/F/8f/wv+//8P/yP/N/9X/1//W/93/
5//p/+f/5//r/+7/7f/t/+3/7f/t/+3/8f/y//D/7//v/+//8f/y//T/9//2//X/9P/z
//D/7v/s/+v/7v/w//L/9P/y//H/8P/v//T/9v/4//r/+P/5//f/9f/z//X/8f/v//T/
+P/8//7//////wAAAQD////////+//////8CAAQABwALAA4ADwAPABIAFAAWABsAHQAg
ACMAIwAjACQAJgAlACQAJgAnACsALQAuAC4AMAAzADYAOAA4ADgANwA3ADQAMwAvAC4A
LwAuACwAKwApACYAJQAkAB0AGgAYABUAFQATABEADgANAAwACgAHAAYABgAEAAEA////
/////////////v/6//b/9f/0//L/8//0//X/9v/1//f/8//y//L/8//0//X/8//y//L/
8v/0//X/9P/1//X/9v/2//b/9P/x//D/8P/0//X/9f/2//f/+P/4//j/9f/0//P/8//y
//H/8f/y//X/9v/1//X/9f/2//f/9//3//j/9P/y//P/9P/1//b/9v/2//X/8v/x//D/
8v/x//P/8//x//H/7//v/+7/7f/v/+//7//w//L/9P/2//j/9v/0//P/8//1//X/8f/w
//L/8v/y//H/8P/v/+7/7v/x//H/8v/z//L/7//s/+n/7P/v//L/9P/w/+7/8P/y//L/
8P/w//D/8P/x//T/9f/2//b/9//4//j/+f/5//n/+f/5//n/+f/5//f/9v/2//T/9f/3
//r//P/5//r/+v/5//r/+//7//z//f/9//7//v/6//n/+P/4//f/9//3//b/+P/5//n/
+f/7//n/+P/4//X/8v/t/+r/6v/r/+v/7P/t/+z/7P/r/+z/6//u/+//7f/s/+z/7f/r
/+v/6v/p/+b/5//o/+n/5//l/+f/6v/q/+j/6f/q/+b/2//U/9z/4v/k/+v/8//9/wMA
EAAsAEsAYwB2AJQAtgDKAMIAnABwAEQAEADm/9P/x//A/8P/xv/E/7//t/+s/6b/qP+n
/6P/of+j/5//n/+n/7H/s/+t/6n/rf+z/7X/sv+y/7X/uf+1/7X/uP+7/7//wv/F/8f/
y//Y/9n/1f/X/93/3//h/+b/6v/r/+z/7f/q/+n/7P/s/+v/6f/o/+f/6f/q/+z/7//t
/+v/6f/n/+b/5v/m/+f/6f/q/+v/7P/r/+v/6//r/+7/7v/u/+7/7f/v/+7/7f/u//P/
8v/z//T/9v/4//j/+P/3//f/9//2//f/+P/4//f/9//6//z/AQAFAAgACQALAA4AEAAS
ABQAFQAXABkAHAAdAB8AIgAiACAAIQAhACYAKQArACwAKwAtAC8AMAAyADIAMQAxADAA
LwArACoAKgAoACUAIwAeABgAFAAQAA8ADgAOAA0ADAAJAAYAAgADAAIAAAD9//z//P/6
//f/9//3//f/9//1//X/9P/w/+7/7f/s/+r/6//s/+3/7v/t/+3/5//k/+f/6f/r/+3/
6f/o/+j/6P/q/+v/6v/r/+n/6v/q/+r/6f/n/+f/6P/o/+f/5f/k/+f/6P/o/+j/6P/o
/+j/6f/n/+f/6P/q/+z/7P/q/+n/6f/q/+v/6//q/+z/6f/o/+b/5v/m/+b/6v/q/+n/
5v/j/+L/5P/j/+f/6f/p/+v/6f/n/+T/4f/k/+X/5v/o/+b/5v/m/+b/5P/k/+X/5//m
/+X/4P/e/9j/2v/d/+D/4//m/+L/4v/g/97/3f/d/93/3P/i/+X/6P/r/+v/6//r/+v/
6f/q/+z/7P/p/+n/6v/q/+r/7P/t/+3/7P/r/+n/6P/n/+f/6P/o/+b/5f/k/+T/5v/n
/+j/6P/m/+f/5//n/+j/5//n/+j/5f/k/+H/4P/f/9//3v/e/93/3P/c/9v/2v/X/9j/
1//W/9T/0//T/9f/2f/a/9v/1//X/9f/1//d/9n/1f/W/9j/3P/b/9b/0P/P/9L/0v/M
/8b/y//X/+H/6f/w//7/EwAxAFAAcACQAKwAvAC+AKgAegBEABAA5f/L/7z/sf+s/6z/
q/+l/6D/mv+W/5P/j/+P/4//j/+P/5P/m/+h/6P/of+f/5//m/+c/6L/pf+j/6P/pf+q
/6v/p/+o/63/t/+7/7z/w//N/8//zf/P/9H/0v/W/9f/2P/Z/9f/1//b/9z/3f/d/97/
3//h/+D/4P/h/+L/4//k/+X/4v/g/97/3f/e/97/3v/e/+H/4f/h/+H/4P/g/+D/4P/g
/+P/4//j/+X/6f/n/+f/6P/q/+z/7P/v/+//8P/x//D/8f/y//L/8//z//b/+P/3//n/
+v/5////BAAIAAwACwALAAwADQASABMAFQAYABoAGgAdAB8AIwAlACYAJgAoACsALgAw
AC8ALgAsACsAKgApACUAJAAkACIAHwAdABsAGAAXABYAEgAQAA8ADQALAAkABwAEAAAA
/v/7//f/9v/2//T/8f/x//H/8f/x//D/8f/x/+7/6v/p/+j/5v/o/+r/7P/u/+z/7f/o
/+b/5P/j/+L/4f/j/+T/5v/o/+f/5//l/+X/4//k/+T/5P/j/+H/4f/i/+T/5f/l/+b/
5//o/+j/6P/o/+j/6P/p/+f/5//o/+r/6v/q/+j/5//n/+j/6f/p/+v/7v/s/+z/6v/q
/+r/6v/s/+z/6//o/+b/5v/p/+n/6v/r/+r/6//t/+3/7P/r/+3/7f/t/+7/7P/s/+z/
7P/s/+z/7f/v/+3/7f/p/+j/6f/q/+v/6//j/+n/7f/o/+j/6P/o/+j/5//q/+v/7P/u
/+//8P/w//D/7//u/+3/8f/x//H/8f/z//T/9v/2//P/8//0//T/9v/4//n/+f/8//3/
/f/+//j/9f/z//D/8P/x//L/9P/2//f/+P/4//f/9//2//X/9//1//T/9P/w/+7/6v/o
/+r/6//r/+z/7P/s/+3/7f/s/+n/6v/p/+v/6v/q/+v/6//r/+r/6f/l/+X/5f/l/+X/
5f/n/+z/7P/q/+v/7P/q/+v/5v/g/9z/3v/j/+v/8/8BAAoAFAAnAEEAXgB6AJgAtADI
AMoAsACAAFAAJAD5/9n/yP/B/77/vP+5/7f/rv+q/6j/p/+l/6f/p/+n/6f/qf+x/7X/
sf+x/7X/t/+1/7b/uv+3/7X/uf+7/7z/u//B/8j/z//P/9H/1P/Z/9v/2//f/+X/6f/q
/+3/7f/t/+3/7//v//P/9P/y//H/8f/x/+//7v/u/+//7f/t/+3/7f/u//D/8v/1//P/
8v/x//D/9P/1//b/9//2//b/9v/2//P/9f/0//P/9v/7//r/+//7//z//f/8/wAAAQAD
AAUABgAHAAgACAAFAAUACAAKAA4AEQATABMAFAAWABcAGAAdAB8AIgAlACcAJwAoACoA
LQAuADIANQA0ADUANQA0ADUANwA5ADoAPwBAAEAAQQA+ADsANQAyADYANgA1ADUAMgAu
ACwAKgAoACYAJQAjACIAHwAcABgAFQAUABIADwAPABAADwANAA0ADQANAA0ACQAHAAQA
/v/+////AAAAAP7//v/+//7//v////r/+P/5//v//f////z//P/9//7//f/7//f/9f/2
//j/+f/6//r/+f/6//z//f/9//z//P/7//z//P/8//7//v/+/////v/9//3//v8AAAAA
/v/9//z//P/8//v//v8AAP3//P/6//r/+v/6//3//v/+//z///8AAAQABQADAAEA/f/7
//z//f/9//3//P/7//r/+v/7//z//f/+//z//P/9/////f/9//n/+P/5//r/+//7//v/
+//7//z//P/7//v/+//7//v/+//7//j/9//2//T/9//4//n/+v/6//r/+v/8//z/+v/6
//r/+P/8//r/+f/4//f/9v/0//b/9v/2//j/+f/6//r//f///wEAAwADAAEA///9//v/
/P/+//7/+//7//z//P8AAAQABwAJAAcABwAGAAYABAADAAMAAgACAAEAAAAAAP//////
//7///8BAAIAAwABAP///v/+//7//v/8//z/+P/3//X/9P/x//D/8P/v//H/7//x//H/
8f/w//D/8f/w//H/8f/x//D/8f/y//P/7f/t//H/+P/4//j/9//2//L/5//e/+L/6P/s
/+//8/8BAA8AHAAuAEsAZwCCAJwAsgDCAMIAngBoADwAGAD4/+P/1//O/8v/zP/M/8n/
w/+4/7D/rv+x/7X/tf+1/7P/sf+x/7f/vf+9/8H/xf/B/7v/tv+2/73/wf/B/7//wP/D
/8f/zP/P/9P/1f/a/9//5f/p/+v/5//r//L/8f/x//H/8f/v/+//8//0//P/8f/w/+//
8f/w//D/8f/z//P/8//z//P/9P/1//f/9//2//X/9P/2//f/+P/5//f/9v/1//T/8v/1
//X/9f/3//v/+f/5//z//v8AAAAA/////wAAAQAAAAEAAgACAAMAAwAGAAgACgANAA8A
DwAPABIAFAAWABkAGwAeACEAIwAjACQAJgAoACgAKwAtAC8AMQAyADIAMQAzADUANgA2
ADYANQA1ADcANwA0ADQANAAyAC8ALQArACgAJwAmACIAIAAfAB0AGwAZABcAFAATABIA
EAANAA4ADgAMAAkABwAHAAcABwADAAMAAgD+////AQADAAQAAwACAAEAAAADAAUAAQAA
AP//////////+//6//r/+v/8//3//P/9/wAAAgADAAQAAAD9//z//P/9//3//P/8//3/
/v/+//7//P/8//z//f/9//3//v8AAAIAAgAAAP//AAACAAQABQAFAAYAAgAAAAAAAAAA
AAAAAAAAAP///P/+//7/AQABAP/////9//3///////7//f/9//3//f/+//z//P/8//z/
/v/+////AQACAAMAAAAAAP3//P/7//n/+v/7//z//v/9//v/+v/5//z//f/+/////v/9
//z/+v/8//z//P/8//z//P/8//7/+//4//f/9v/4//r//P/+//v/+//6//n/+f/5//r/
+v/7////AQAAAP7//v/+//7//v8AAAAAAAD////////+/wEAAwAFAAcACAAHAAYABQAF
AAYACAAIAAcABwAIAAgACgAMAA0ADQAMAAsACQAIAAgACQALAAwACgAJAAgACAAHAAcA
BwAGAAQABQAFAAUACAAHAAcACAAIAAgABgAGAAQAAwABAAAAAQAAAAAA//8CAAEABAAF
AAIAAAD/////AgADAAMAAwD///////////3///8DAAIA/v8AAAMABgAEAAEAAgAEAAYA
BAADAAsAGQAnADoAVABxAIcAoAC4AMoA1ADIAKAAdABGABYA+v/v/+X/4v/h/+D/4v/f
/9X/zP/K/8r/y//J/8n/yf/H/8P/y//V/9f/1f/X/9v/2f/T/9D/0P/P/9H/0//T/9T/
1//f/+T/5f/n/+v/7v/z//n/+//9////AQAEAAcABwAHAAcABAADAAYABgAGAAUABQAF
AAcABgAGAAcACQAJAAkACQAHAAYABQAFAAYABgAGAAYABQAFAAUABQAHAAgACQAKAAwA
DwAPAA8ADgARAA4ADQAOABAAEgASABMAEwAUABUAGAAZABoAGgAbABsAHgAgAB8AIQAi
ACEAIQAkACYAKAAsAC0ALwAxADYANwA5ADwAPQA8AD4APwBBAEMARABEAEcASQBLAEwA
TgBOAE0ATQBKAEkARQBEAEQAQgA/AD0APAA6ADoAOgAzADAALgArACoAJwAkACAAIAAg
AB8AHQAeAB4AHAAZABYAFQAUABMADwAPAA4ACgALAAsACwAKAAoACgAKAAoACQALAAcA
BgAGAAcACAAJAAoACgALAAwADQANAAsACwAKAAoACQAIAAcABQAFAAYABwAHAAYABgAF
AAYABgAGAAgACAAIAAkACgALAA0AEAAPAA4ACwAJAAcACAAJAAkADAAQAA8AEAANAAwA
CwAKAAoACgAJAAYACAAKAA8AEQARABEADwAPAA0ADQAMAAsACAAHAAYABgAIAAgACAAI
AAgACAAJAAsACQAJAAUABAAGAAYABgAFAAUABQAFAAYABgAFAAUABQAHAAcABwAHAAUA
BQAFAAQABwAIAAkACgAOAAoACgAIAAgACAAIAAUABgAFAAQABgAHAAgACAAJAAkACQAJ
AAsACwALAAsACwAMAA4ADgAPAA8AEAAQABAAEgATABMAEQARABAAEAAQABEAEwAUABIA
EQAQABAAEgATABQAFAASABEADwANAAsACQAIAAgABwAGAAMAAgADAAMAAgACAAMAAgAC
AAEA///9//////8BAAAAAAABAAEAAQAAAP//+f/5//n/+f8BAAMABQAEAAIAAgD///r/
9v/3//b/9P/6//z/+/8BAAsAFwAmADwAVQBxAJIAtADOAOAA5ADQAKYAdAA+AA4A7//h
/9z/2//Y/9L/y//F/8L/wP++/73/vf+9/7//vf+7/8H/xf/F/8X/y//P/8//y//K/87/
0f/R/83/zf/U/9v/3f/a/9//5f/n/+r/8f/z//X//f8DAAMABAAFAAUABQAFAAcABwAL
AAwACgAJAAkACQANAA4AEAATABAADwAOAA0ACgAKAAoACwAMAAwADAAMAAwACwAKAAkA
CwAMAA0ADgARABUAFgAXABcAGwAZABkAGQAaABsAGgAcAB0AHwAhACAAIQAiACIAHwAf
ACIAJAAoACsALQAtAC0AMAAyADQANgA3ADkAOwA+AD8AQQBEAEYARgBJAEsATgBRAFMA
VABTAFUAVwBYAFoAWgBZAFkAVgBVAFEAUABOAEwASQBHAEUAQgBBAEAAPQA6ADgANQAz
ADEALwAsACwALAArACkAJgAkACAAGwAbAB0AHwAhAB4AHQAbABYAEwATABMAEgAUABQA
FAAUABUAFwATABIAEwATABMAEwARABAAEAAQABMAEwARABEADwAQABAAEAAPAA0ADQAO
AA8ADwAOAA4AEQASABIAEgAVABYAFwAZABgAFwAXABgAFgAWABQAEwATABQAFQAVABYA
GAAVABQAFAAUABQAFAAXABgAGAAWABUAFAAWABUAFQAVABMAEwARAA8ADAAJAA0ADwAR
ABQAEQAQAA8ADgAQABIAFQAZABcAFwATABIAEQAQAA8ADQANAA0ADQAOABAAEQATABUA
FQATABEADwARABEAEQAQAA0ADAALAAoADAASABQAEgAOAA0ADAALAAoACgAMAAwADAAO
AA8AEAAQAA8ADwAPAA8AEwATABMAEwARABIAFAAUABQAFQAXABgAGAAaABsAGwAbABsA
GgAaABgAFwAXABYAFAATABIAEgAVABcAGQAaABoAGwAbABsAGgAXABUAFAARABAADQAM
AAkACQAIAAgACQAIAAgABwAHAAUABwAHAAcABgAGAAcACAAJAAkACQAGAAcACAAJAP//
AwAFAAgACgAOAA8ACgAGAAMAAAD8//z//P///wMACQATAB4ALAA/AFkAeACUAK4AygDi
AO4A4gC0AHwASgAhAAcA9v/l/9r/1v/Z/9//2v/Q/8r/xf/H/8n/yf/J/8f/xf/H/83/
0f/R/9X/2f/Z/9j/2v/b/9v/3f/Z/9j/2//j/+b/6//v/+//7P/z////BQAFAAkADwAQ
ABAADwAOAA0ADwAPABMAFAAVABUAFgAXABUAFAAUABUAFwAXABcAFwAYABgAGAAZABcA
FgAVABQAFwAZABsAHQAdABwAGwAaABwAHwAfAB8AHQAhAB8AHwAhACQAJwAoACcAJwAo
ACkAKwAtAC8AMAAuAC0ALwAwADMANwA6ADsAPQBAAEIARABEAEUARwBJAEwATQBPAFIA
VQBWAFoAXQBeAF8AXwBeAF4AXwBgAGAAZgBoAGkAawBoAGcAYwBiAGQAYgBfAF0AXQBa
AFkAWABRAE4ATABJAEsASQBHAEQAQQBAAD4AOwA6ADoAOAA1ADUANQA1ADUAMQAxADAA
LAAtAC0ALQAsACoAKgAqACoAKgArACYAJAAlACUAJQAlACYAJgAnACgAKAAnACQAIwAi
ACIAIQAgACMAIwAlACgAJwAlACIAIAAiACQAJQAmACQAJAAkACUAJgAnACkALAArACoA
JwAlACcAKAApACkAKgAsACkAKAApACoAKwAsACsAKgAoACQAJgAmACkAKQAoACcAJAAj
ACMAIwAiACEAJQAnACkALAApACgAJwAmACUAJAAkACUAJQAlACEAIAAiACQAJgAnACUA
IwAhACAAIQAhACIAIwAjACMAIwAjACQAJQAmACYAJQAkACMAIgAhACAAHwAgACIAIAAg
ACAAIAAgACAAIAAeAB8AHwAfAB8AHwAgACAAHQAdAB8AHwAfAB8AIQAhAB8AHQAgACIA
IgAiACIAHgAgACAAIAAiACMAJAAkACMAIwAjACMAIwAjACMAIwAmACgAKwAsACoAKQAp
ACgAKAAqACsAKwAtAC0ALAAsACkAKQAqACoAJgAlACQAJAAnACcAJwAmACgAKQApACkA
JwAlACQAJAAkACQAIgAiACAAHwAdABwAHQAcABwAGwAbABkAGwAbABkAGAAYABkAHAAd
AB0AHQAcAB0AHgAfAB0AGQAdACAAIAAcAB0AHAAWABEADAAKABAAGAAdACMAMQA9AEYA
WgB1AJMAtADSAOYA7gDuAM4AnABsAEIAIAAHAPf/8v/z//b/9v/v/+f/4v/k/+L/3//d
/93/3//f/93/3f/d/9//4//l/+f/6f/p/+j/5v/n/+n/5//l/+r/8f/z//T//f8HAAkA
CgALAA0AEwAXABcAGQAcAB0AHQAdAB0AHQAdACEAIgAiACEAIQAhAB8AHgAeAB8AIQAh
ACEAIQAiACIAIgAjACEAIAAfAB4AIgAjACQAJQAlACQAIwAiACIAJQAlACUAIwAnACUA
JQAnACoALQAuAC4ALQAtAC0ALgAvADAAMAAxADEANAA2ADsAPwBCAEMAQgBEAEUARgBI
AEkASwBNAFEAUwBWAFoAWwBaAFwAXQBfAGEAYgBiAGUAZwBpAGoAbABsAGsAawBoAGcA
YwBiAGEAXgBaAFcAWABWAFYAVgBPAEwASgBHAEgARwBGAEQAQQBAAD4AOwA8ADwAOgA3
ADcANwA3ADcANgA3ADcANAAyADEAMAAuAC4ALgAuAC4ALwAxAC0ALAAtAC0ALQAtACwA
KgApAA==
         </WaveFormData>
      </LeadData>
   </Waveform>
</RestingECG>
