# Supplementary material for: Detection of Left Atrial Enlargement Using a Convolutional Neural Network-Enabled Electrocardiogram
Source: Front Cardiovasc Med. 2020 Dec 17;7:609976. doi: 10.3389/fcvm.2020.609976 (PMC7773668; doi:10.3389/fcvm.2020.609976)
Supplement: Supplementary file 5 [file Data_Sheet_5.ZIP › normal4/1802035862_4417_0000000R.XML]

<?xml version="1.0" encoding="Windows-1252"?>
<!DOCTYPE RestingECG SYSTEM "restecg.dtd">
<RestingECG>
   <PatientDemographics>
      <PatientID>1802035862</PatientID>
      <PatientAge>85</PatientAge>
      <AgeUnits>Years</AgeUnits>
      <Gender>Female</Gender>
      <PatientLastName>lizhongque</PatientLastName>
   </PatientDemographics>
   <TestDemographics>
      <DataType>Resting</DataType>
      <Site>1</Site>
      <AcquisitionDevice>MAC55</AcquisitionDevice>
      <Status>Unconfirmed</Status>
      <Priority>Normal</Priority>
      <AcquisitionTime>10:34:03</AcquisitionTime>
      <AcquisitionDate>12-15-2016</AcquisitionDate>
      <CartNumber>1</CartNumber>
      <AcquisitionSoftwareVersion>009C</AcquisitionSoftwareVersion>
      <XMLSourceVersion>MAC5000 v1.0</XMLSourceVersion>
   </TestDemographics>
   <RestingECGMeasurements>
      <VentricularRate>74</VentricularRate>
      <AtrialRate>74</AtrialRate>
      <PRInterval>154</PRInterval>
      <QRSDuration>116</QRSDuration>
      <QTInterval>396</QTInterval>
      <QTCorrected>439</QTCorrected>
      <PAxis>67</PAxis>
      <RAxis>84</RAxis>
      <TAxis>28</TAxis>
      <QRSCount>12</QRSCount>
      <QOnset>227</QOnset>
      <QOffset>285</QOffset>
      <POnset>150</POnset>
      <POffset>200</POffset>
      <TOffset>425</TOffset>
      <ECGSampleBase>500</ECGSampleBase>
      <ECGSampleExponent>0</ECGSampleExponent>
   </RestingECGMeasurements>
   <Diagnosis>
      <Modality>Resting</Modality>
         <StatementCount>4</StatementCount>
         <LabelText>12SL Õï¶Ï³ÂÊö</LabelText>
      <DiagnosisStatement>
         <StmtFlag>ENDSLINE</StmtFlag>
         <StmtText>ñ¼ÐÔÐÄÂÉ</StmtText>
      </DiagnosisStatement>
      <DiagnosisStatement>
         <StmtFlag>ENDSLINE</StmtFlag>
         <StmtText>ÓÒÊøÖ§´«µ¼×èÖÍ</StmtText>
      </DiagnosisStatement>
      <DiagnosisStatement>
         <StmtFlag>ENDSLINE</StmtFlag>
         <StmtText>µçÑ¹·ûºÏ×óÐÄÊÒ·Ê´óµÄ×îµÍ±ê×¼£¬²»³ýÍâÊÇÕý³£±äÒì</StmtText>
      </DiagnosisStatement>
      <DiagnosisStatement>
         <StmtFlag>ENDSLINE</StmtFlag>
         <StmtText>Òì³£ ECG</StmtText>
      </DiagnosisStatement>
   </Diagnosis>
   <Waveform>
      <WaveformType>Rhythm</WaveformType>
      <WaveformStartTime>0</WaveformStartTime>
      <NumberofLeads>8</NumberofLeads>
      <SampleType>CONTINUOUS_SAMPLES</SampleType>
      <SampleBase>500</SampleBase>
      <SampleExponent>0</SampleExponent>
      <HighPassFilter>16</HighPassFilter>
      <LowPassFilter>150</LowPassFilter>
      <ACFilter>NONE</ACFilter>
      <LeadData>
         <LeadByteCountTotal>10000</LeadByteCountTotal>
         <LeadTimeOffset>0</LeadTimeOffset>
         <LeadSampleCountTotal>5000</LeadSampleCountTotal>
         <LeadAmplitudeUnitsPerBit>4.88</LeadAmplitudeUnitsPerBit>
         <LeadAmplitudeUnits>¦ÌV</LeadAmplitudeUnits>
         <LeadHighLimit>2147483647</LeadHighLimit>
         <LeadLowLimit>268435456</LeadLowLimit>
         <LeadID>I</LeadID>
         <LeadOffsetFirstSample>0</LeadOffsetFirstSample>
         <FirstSampleBaseline>0</FirstSampleBaseline>
         <LeadSampleSize>2</LeadSampleSize>
         <LeadOff>FALSE</LeadOff>
         <BaselineSway>FALSE</BaselineSway>
         <ExcessiveACNoise>FALSE</ExcessiveACNoise>
         <MuscleNoise>FALSE</MuscleNoise>
         <LeadDataCRC32>2870025785</LeadDataCRC32>
         <WaveFormData>
DgAOAA4ADgAMAAwADAAMAA8AEAARABIAFAAUABQAFAAUABQAFAAUABQAFAAUABQAFQAW
ABcAGAAWABYAFgAWABcAGAAZABoAGAAYABgAGAAcABwAHQAfAB8AHQAdAB0AGwAbABwA
HAAeACAAIAAgAB8AHwAeABwAGwAaABsAGgAgACAAIgAkACEAIQAjACQAJgAnACcAJwAn
ACcAJAAjACMAIwAjACYAKAAoACkAKQAmACIAIAAeABwAHAAbABcAGQAZABkAGQAYABcA
FgAWABgAFgAYABgAFQAVABYAFgAUABQAFAAUABYAFgAVABUAFQAVABYAFgATABcAFQAT
ABcAGgAWABgAIgApAC8ANwBAAEgAVQBkAGoAZgBSADEAFAAHAP//9v/r/+D/2//Y/9D/
zf/R/9n/3P/Y/9b/1f/R/9T/2v/e/9z/1P/Q/9f/3v/d/9z/4P/i/+L/5f/q//L/+v/7
//z/AAAGAAsADgAPABMAEwASABEAEQAOAAwACwANABAADwAQABQAEAAOABEAEQATABQA
FQAVABMAEwATABQAFAATABMAEwATABQAFQATABIAFQAVABUAGAAYABMAEwAUABQAFAAU
ABIAEQASABUAFAATABYAFwAVABQAFwAXABUAFQAWABcAFwAXABcAGAAZABsAGQAZABsA
HQAgACAAHQAfACAAIAAjACYAJgAkACEAIwAlACQAIgAiACMAJAAlACIAIAAhAB4AHAAd
ABcAFwAVABMAEAALAAkABAAEAAYAAQD+//3//P/2//X/9f/y//H/8v/s/+r/7P/u//D/
7v/p/+X/5v/m/+T/5P/k/+f/5//o/+n/5v/l/+T/4v/j/+T/5f/i/+D/5P/k/+T/4v/i
/+L/4//k/+T/5f/n/+X/5f/l/+X/4//j/+P/4v/l/+b/6P/r/+r/7P/s/+z/7v/r/+v/
7P/r/+r/7P/r/+v/6//s/+z/7//v/+v/7f/t/+3/7//v//D/8P/x//P/9P/z//L/7//y
//P/9P/1//b/9v/1//T/8v/w/+7/8P/0//b/+P/3//X/9P/2//f/9v/3//j/+P/5//n/
+P/4//X/9f/1//X/+P/1//b/9//0//T/9P/3//r/+//7//r/+v/7//v/+//5//n/+f/5
//v//f///wAAAQABAAEAAQABAPv//P////7/AAAAAAAAAAAAAAIAAgADAAMAAQD/////
AQABAAEAAgACAAIABAAEAAQAAwADAAIAAAACAAIABAAEAAYABAAEAAQABAAFAAgACgAM
AA0ADQALAAsACwAIAAkACQAJAAkADgAOAA4ADwAOAAsABwAFAAQAAgACAAEA+//7//v/
+//7//v/+//7//7//v/8//7//P/5//n/+v/8//z//P/8//r/+v/6//n/9//3//f/+P/5
//n/+v/7//f/8//2/wAABAAKAA8AFQAZACIALgA9AFAAXABYAEYAJwAGAPf/+f/w/93/
0v/R/8r/vv+9/8P/x//I/8L/tv+9/8f/xv/G/8j/xP++/77/w//A/7//xP/G/8j/zP/N
/8r/zP/U/93/5P/q/+7/8//8//v/9f/3//j/+f/7//7//v///wMAAQD/////AgABAAAA
BAAFAAMABAAFAAUAAgABAAAAAAADAAMABAAFAAYABgAGAAMAAgAFAAUABQAGAAYAAQAB
AAUABgAHAAgACQAJAAsADwALAAkACwALAAwADAAQABEAEwATABQAFQAUABUAFgAYABoA
HQAcAB0AIAAjACcAKAAmACkAKwAsAC0AMAAwAC4ALAAvADIAMgAyADIAMwA0ADIALgAr
ACsALAAsAC8AKwArACkAJwAkACAAHQAXABYAGQAVABMAEwASAAwACwALAAkABwAHAAAA
/v8AAAIABAACAP3/+f/6//r/+P/4//j/9//1//T/8//z//X/9//4//r/+v/6//b/8//2
//X/9P/1//b/9//5//v/+v/6//v/+f/5//n/+f/7//v/+//6//z//P/9////AAACAAIA
AgAAAP3//f/+//3//P/+//3//v///wEAAgACAAEA/P/9//7///8CAAMA/v/8//v/+/8A
AAEAAgABAAEAAQABAAEAAgACAAEAAAACAAAA/v8AAAIAAgACAP///f/8//7///8AAAEA
AgACAP/////+//7/AAABAAIAAwACAP3//P/7//r/+v/6//3/+//7//r/+P/8////AQAD
AP///f/9/wEACAAGAAQAAgAAAP//AAD////////9//v/+//9//3//f/+////AAADAAQA
AQD///7//P/6//z//P/+/wEABAADAAQAAwACAAIABAAEAAYABwAHAAkACQAJAAYAAwAD
AAMAAwAGAAYABgAHAAcABQACAAEAAgAAAAAA///5//n/+f/5//v/+//7//v//v/+//z/
/v/9//n/+P/4//j/+P/4//j/+P/4//j/9//1//X/9f/2//j/9//3//f/+f/3//r//P8A
AAYACQALABUAIAAkAC0APgBQAFQARgAxABQA+f/t/+T/2f/O/8n/yv/K/8X/vf+9/8T/
yv/E/8H/xf/I/8r/zP/O/8j/xv/H/8b/yf/M/8r/0v/c/9f/zP/S/97/3//i/+z/9P/7
/wAA/f/7//z//P/8//3/AQACAAQACQALAAkACQAMAAgABgAJAAkACgAMAA4ADwANAA0A
DQAOABAADwAPAA8ADwAQABEADwAOABEAEQARABMAFAAQABEAFgAWABYAFgAXABcAGQAd
ABkAFwAZABkAGQAaAB8AIQAhACEAIgAjACQAJQAmACgAKwAvAC8AMQAxADMANgA2ADgA
OwA9AD4AQQBEAEQAQgBAAEMARgBGAEgASgBNAFAATgBKAEcARwBIAEgASwBHAEcARQBD
AEAAPQA7ADYANgA2ADEALgAtAC0AKgAsAC8ALQArACsAJAAiACQAJgAoACQAHwAbABwA
HAAaABoAGgAbABsAHAAdABgAFwAWABQAFQAWABcAFAASABYAFgAWABgAGAAYABkAGQAY
ABgAGQAaABsAHAAdAB8AHwAfAB4AHgAeAB8AIQAiACQAJAAkACQAIQAhACIAIAAgACMA
IwAhACEAIgAiACEAIQAdAB8AHgAdAB4AHQAcABwAHQAfAB8AHQAbABcAGQAZABkAGQAX
ABYAFAASABMAEgARABQAEwASABEADQAKAAoADQAPAA0ADQANAAwACQAJAAgACAAIAAkA
CgALAA4ACwAMAA0ADAAMAAwADwANAA0ADAAKAAsACwAKAAkACQAJAAkACQAJAAkACQAI
AAcACwANAAYACAAIAAgACAAFAAYABQAFAAkABwAFAAUABwAHAAcACAAHAAYABwAGAAkA
CQAKAAoACAAKAAoADAALAAwACQAIAAoACgALAA4AEgAUABUAFQATABMAEwAQAA4ADQAM
AAsADwAQABEAEwAVABMAEAAPAAwACgAKAAkABgAHAAgACQAIAAcABgAFAAgACAAGAAgA
CgAHAAcACAAGAAYABgAGAAYABgAGAAUAAwADAAMABAAEAAMAAwADAAkACQAIAAwADgAQ
ABcAIQAtADwASABNAFoAYABWAEIAJQAIAPv/9f/u/+P/2P/V/87/yv/J/8v/y//Q/9b/
zv/J/9P/1P/O/9D/0P/Q/9T/1f/S/9P/1v/W/9D/0v/b/+b/8P/6//v/+P/8/wAAAwAG
AAcACwAMAAwADAANAAsACgAKAA0ADgANAA4AEgAQAA4AEQARAA8AEAARABEAEgATABQA
FgAUABMAEwATABQAFAAUABEAEgAVABUAFQAWABYAEQARABQAFAAUABQAEwATABUAGQAb
ABsAHwAhAB0AHAAfAB8AHwAfACAAIQAlACcAKQAsAC4AMQAwADEANAA3ADsAPAA6AD0A
PwBAAEEARABEAEIARQBJAE0ATgBMAEoASQBIAEoASABHAEkARgBGAEkARQBDAD8AOwA2
ADUANQAyADQAMwAtACkAJwAmACIAIwAlACQAIwAkAB4AHAAcABwAHAAbABcAFAAWABMA
EAAPAA4AEAAPAA8ADwAMAAsACgAIAAsADAANAAoABwAKAAkACAAGAAYABgAHAAcABgAG
AAcABgAFAAQAAwADAAMAAwACAAUABgAIAAsACAAIAAYABAAGAAUABwAKAAkACAAKAAkA
BQAFAAYABgAIAAkABgAJAAcABwAJAAkACAAIAAkACwALAAsACwAJAAcABwAHAAcADAAO
AA8AEAAPAAwACQAKAAwADAAMAAkACgAKAA0ADwAKAAkACAAGAAcABwAGAAYABAAFAAYA
BwAIAAUABgAHAAUABAADAAUAAwADAAIAAAADAAUABgAHAAYABQAEAAMABAAFAAYABgAD
AAMAAwADAAcABwAGAAUABwAKAAkACAAHAAYABAAGAAYABwALAAkABwAHAAYABQAEAAQA
BgAGAAgACAAKAAkACQAIAAUABgAFAAYABAAGAAQABAACAAIAAwAGAAkADAAOAA8ACwAJ
AAcAAgACAAMABAAFAAgACAAIAAkABgADAP///f/9//z//f/9//f/9//3//f/9//3//f/
9//2//b/9P/2//b/8//z//T/9f/2//f/+P/3//b/9f/z//P/8//z//T/9//3//j/+f/3
//v//v8EAAgADAAVAB8AJQAsADgAQwBOAFQARgAoAA0A/v/x/+f/4P/T/8j/y//K/8T/
v//H/8v/xP/G/8r/xf/B/8b/yP/G/8j/yP/G/8n/0P/P/87/0v/S/9b/4f/o/+b/6P/z
/wAABAAEAAMABgALAAcACAAIAAgACQAIAAgACQANAA0ACwALAA4ACwAIAAoACQAKAAwA
DgAPAA0ADQANAA4ADAALAAsACwALAAwADQALAAoADQANAA0AEAASAA8AEQAUABQAFAAU
ABIAEQASABUAFAATABYAFwAUABQAGAAZABsAGwAcAB0AHAAdAB4AIAAjACcAJwApACkA
KwAuAC4ALwAzADYAOAA3ADoAOgA4ADYAOQA8ADwAPAA8AD0APgA/ADwAOgA7ADkAOAA6
ADUANwA1ADMAMAAvAC0AKAAoACoAJQAiACEAIAAaABkAGQAWABUAFgAQAA8AEAARABIA
DwALAAgACgAMAAoACgAKAAgABwAHAAcABQAFAAUABAAGAAYABgACAAAABAAEAAQABgAG
AAYABwAFAAQABAAFAAUABQAFAAUABQAFAAUABAACAAIAAwAFAAYACAAIAAgACQAHAAgA
CgAHAAYACAAHAAgACQALAAwACwALAAcACQAJAAkACwALAAkACAAIAAkADQANAA0ACwAL
AAsACwALAAoACgAJAAgACwAKAAkADAAMAAwADAAJAAgACAALAA0ADQANAA0ADAAIAAcA
BQAEAAUABwAJAAsADQAJAAkACQAGAAYABgAJAAsACwAKAAgACQAJAAgABwAJAAkACQAJ
AAsACwALAAoABwAHAAcABwAJAAcADAAQAA0ADAALAAoABwAIAAcABwALAAkABwAHAAYA
BQAEAAQABgAIAAwADgANAAsACgAIAAQABgAGAAgACgAMAAoACgAIAAgACQAMAA8AEgAU
ABUAEwATABMAEAAPAA8ADwAPABMAFAAVABcAFQATABAADwAOAAwADAALAAUABQAFAAUA
BQAFAAUABQAGAAYABAAGAAQAAQABAAIAAwAEAAUABgAFAAQAAwABAAIAAwAEAAYABAAD
AAMAAwADAAUABgAKAA4AEgATABcAIQAsADYAQQBOAFgAXABMAC8AEAD9//X/6v/f/9j/
0//O/8j/xf/F/8n/yv/E/8T/yf/H/8r/zv/G/77/xP/K/8P/wP/H/9D/1P/Y/9j/2f/e
/+T/6P/r/+7/9v/8//3/AgAFAAMABgAGAAYABwAKAAoACwAPAAwACQAIAAoACgAIAAsA
CwANAA4ADwAPAA4ADQAMAAwADAALAAsACwALAAwADQALAA0AEQASABMAFAAUAA8ADwAQ
ABAAEAAQABEAEQATABcAEwARABMAEwASABIAFgAXABoAGwAdAB8AHQAdAB0AHgAjACcA
JwApACoAKwAtACwAKgAtAC8AMAAyADYANwA2ADQANwA6ADoAPAA+AEEARABBADwAOAA3
ADgAOAA7ADcANwA1ADMAMAArACkAJAAkACcAIwAhACEAHQAWABQAEwATABMAFQAQAAwA
DAAMAAwACQAFAAIABAAEAAIAAgACAAQAAwADAAMAAAD///7//P/9//7////8//r//v/+
//7//P/8//z//f/+//7///8BAP7//f/8//v//P/9//7//v8AAAAAAQADAAMABAADAAIA
BAABAAEAAgABAAAAAgABAAEAAQACAAIABAAFAAIABQAFAAUABwAHAAUABAAEAAUABAAD
AAIA//8DAAUABwAJAAkACAAGAAQABQAEAAMABgAEAAQABAABAAIAAgAFAAcAAwADAAMA
AgACAAMAAwAEAAMAAwADAAMAAwD///////8AAAAAAAADAAMAAwACAAAABAAFAAUABQAE
AAMAAgABAAEAAQABAAAAAQABAAEAAQADAAMAAgAAAAAAAAAAAAAAAgACAAMABQADAAEA
AQD///////8AAAIAAgAEAAQAAgABAAEAAAAAAAIAAgAEAAYACAAGAAYABQAEAAQABgAJ
AAwADgAPAA8ADwAPAAwACgAJAAgABwALAAwADQAPAA8ADQAKAAkABgAEAAQAAwD9//3/
/f/9//7///8AAAEAAAAAAP7/AAD///v/+v/6//3//v///wAA///+//3/+//9////AQAE
AAEA///+//3/+f/3/wAACAAIAAgAFQAfACMALABAAFUAYABgAFYAPgAbAAQA///3/+z/
4//Y/9H/zP/I/8f/x//D/8T/yv/M/8f/xf/K/8r/yv/I/8D/wP/F/8b/yf/O/87/zv/U
/9f/1v/c/+T/5f/q//D/9v/7/wAABQAFAAUABAADAAMAAwACAAIABQAHAAUABQAIAAYA
BAAHAAcABwAIAAkACQAIAAcABgAGAAgABwAHAAcACAAIAAgABQAHAAsADAANAAwADAAH
AAcACgAKAAoACgAMAA0AEAAVABMAEQATABMAEAAQABQAFQAVABUAFgAXABoAGwAcAB4A
IQAlACUAJwApACsALgAuACwALwAxADIANQA4ADgANgA4ADsAPgA+AD0APAA8ADwAPAA4
ADUANQA0ADQANwAzADQAMwAyADAALAApACMAIgAiAB0AGgAZABgAEgARABEADwAPABEA
DAAKAAoACgAKAAgAAwD//wAAAAD+//7//v/9//v/+v/5//n/+f/5//j/+//8//3/+v/5
//z/+//6//r/+v/6//v//P/8//3//////////////wEAAQABAAAA/f/8//z//f8BAAQA
BQAGAAUAAQAAAAAAAgACAAUABQAFAAUABgAGAAUABQABAAMAAwADAAUABQADAAIAAgAD
AAQAAwACAP////////////8CAAQABQAGAAQAAgAAAAIAAAAAAAAA/f/9//7/AgAFAAMA
AwADAAIAAAD///3//P///wEAAwAFAAIA/f/8//v//P/8//z///8BAAEAAAD+//7/////
////AQABAAEAAQABAAMAAAD9//z/+//6//v//v///wEAAQD///3//f/7//v/+//8//7/
/v8AAAAAAgABAAEAAAD8//7//v8AAAAAAgAAAAAAAAAAAAEABAAIAAoACwALAAgABwAG
AAIABAAFAAYABwAJAAgABwAHAAoACQAHAAcABAACAAIAAQD7//v/+//7//3//f/9//3/
/f/8//n/+v/8//n/+f/6//r/+v/6//r/+v/6//r/+f/5//n/+f/6//v/+//8//3/9//3
//r/AgAMAAoABQALABkAIgAuAD8AUgBaAFgARgAnAAoA8f/h/+D/3//U/83/zv/K/8H/
vf+9/8D/xP/E/8H/xf/M/8r/yP/O/8z/xv/J/8z/yf/I/8r/yv/K/8v/zP/Q/9b/3//k
/+b/7v/z//L/8f/1//j/+v/8/////v/+////AwABAP3/+//8//3//v8EAAcABAAEAAQA
AwADAAMAAwAEAAIAAQABAAEAAQACAAMAAQAFAAkACgALAAkACAACAAEAAwACAAEAAAAD
AAUACQAPAAsACQALAAsACgAKAA4ADwAPAA8AEAARABQAFQAWABgAHQAhACEAIwAiACMA
JQAkACQAJwApACoALAAwADEAMAAuADEANAA0ADQANAA1ADYAOAA0ADEAMQAyADIANQAx
ADAALQAqACYAIQAfABoAGgAbABcAFQAVABQADgANAA0ACwALAA0ACAACAAIAAgACAAIA
///9/wAA/v/8//z//P/7//n/+P/3//b/9//4//j/9v/2//b/8v/y//b/9v/2//f/+P/5
//v/+P/2//X/9f/3//n/+//9//v/+//7//r/+f/4//j/+f/7//7///8AAP//+//6//r/
/f/+/wIAAwD+//3//f/8//3//f/5//v//P/9/wAAAQD9//z//P/9/wEAAQABAP//////
///////+//7//f/8//7//v/+/wIAAAAAAAAA/f/6//r//f////3//f/9//z/+//7//r/
+v/8//3//v////3/+f/5//n/+v/6//r//f/9//3//P/6//v/+//6//n/+v/7//z//f/5
//f/9P/3//j/+f/6//r//P/8//3//v/7//j/9//6//v//P/+//v/+v/7//r/+v/5//n/
+P/5//z//f8AAP//AAD9//z///8AAAIABgAFAAYABgAFAAMAAwADAAAAAAABAAIAAwAE
AAQABAAFAAUAAwAAAP///v/8//z/+//3//f/9//3//f/9//3//f/9//2//P/9P/5//n/
/P8AAPz/+v/4//b/9P/0//T/8//0//X/9v/4//f/9f/0//P//f/5/wAABgAEAAYADQAR
AB0ALgA4AEMATgBSAEIAIgABAPT/8//l/9D/zf/Q/8n/vP+2/7H/s/+5/7z/vP++/73/
v/++/77/vP+4/7z/wP+//7r/v//C/8D/xv/O/8v/zv/c/+T/5f/s/+7/7P/x//b/9f/z
//f/+P/5//v/+v/6//v///////3//f8AAPz/+v/9//3//f/+//////8AAAEAAgAEAAIA
AQABAAEA/v/+//7/+//+/wMABQAHAAUABAD+//3/AwAEAAUABgAGAAUABgAJAAcABQAH
AAcABwAIAA0ADwAMAAsACwALAA0ADwARABQAFwAbABsAHQAeAB8AIQAgACMAJwAqACwA
KgAsACsAKAArAC8AMwA0ADIAMgAzADQAMwAuACoAKQArACwAMAAtACsAJwAjAB4AHgAd
ABkAGgAaABUAEgARAA4ACAAHAAcACQAJAAsABgABAAAA///+//7/+//5//z/+v/4//j/
+P/5//n/+v/7//f/9//3//b/8//y//H/7P/w//b/+P/6//n/+P/3//f/9//2//b/9//3
//f/9//3//b/9f/0//L/8//0//b/+f/5//r/+f/4//j/9f/1//b/9//4//z//f/5//n/
+v/6//z//f/6//3//f/9///////8//r/+f/5//3//f/9//v/+//7//v/+//7//z//P/8
//7//P/6//z/+v/6//r/9//2//b/+f/7//n/+f/5//j/9f/1//T/9P/1//f/+f/7//v/
9//3//f/+f/6//v////8//v/+f/2//b/9//3//f/+v/7//z//f/6//n/+P/2//n//f/9
//j/+P/4//j/+P/2//j/+P/5//n/9//1//X/9//3//f/+P/6//r//P/8//n/9//2//T/
8//2//f/+v/7//7//f/+//z//P/9/wAAAgAEAAUABQAEAAMAAgD+//7///8AAAEAAgAC
AAIAAwADAAEA/v/9//v/+P/3//X/8v/z//T/9f/3//f/9//3//j/+P/2//j/+P/1//X/
9v/0//T/9P/0//L/8v/y//H/9P/1//b/+P/2//X/9f/1//H/8f/2//z//v8AAA0AFwAZ
ACQAMAA9AEYATABEAC4ADQDw/+P/2f/I/8P/xv+//7b/uv+7/7P/sf+2/7b/tv+5/7f/
tv++/8D/vP+2/7T/tf+4/7v/vP/E/8j/xv/P/9r/3P/a/93/4v/q//D/9f/2//X/9f/2
//b/9v/3//r/+v/7/////P/5//j/+v/5//j//P/9////AAABAAEAAAD///7//v//////
AAABAP7//v/+//v///8DAAQABQAGAAYAAQABAAQABAAEAAQABwAHAAkADQAIAAUABgAF
AAIAAgAGAAcABwAHAAgACQAMAA0ADgAQABMAFwAXABkAFwAXABgAFgAWABkAGwAcACAA
JAAlACQAIwAlACcAJgAnACgAKgAsAC0AKgAoACkAJgAkACUAHwAhAB8AHQAaABcAFQAQ
ABAAEQANAAsACwAKAAQAAwADAP///f/9//b/9P/2//j/+v/1/+3/5v/k/+f/6P/r/+7/
7f/r/+r/6f/n/+f/5//m/+j/6P/o/+T/4f/k/+P/4v/g/+D/4P/h/+D/3v/d/93/2//Z
/9f/1f/W/9f/2P/Y/9n/2v/c/9//5v/s//D/9P/w/+v/6f/o/+r/6v/t/+3/7P/t/+//
8P/x//H/7f/v/+z/6f/o/+X/4f/e/9z/2//b/9v/2//Z/9f/1//X/9f/1v/W/9X/1P/W
/9b/1v/a/9b/1P/S/83/y//K/8z/zf/J/8f/xf/C/7//v/++/77/wP/B/8L/w//F/8H/
wf/B/8D/wP/A/8P/wf/B/8D/vv/C/8P/w//D/8H/wf/B/8H/w//B/8f/xv/G/8b/xv/G
/8j/yv/K/8v/zf/L/8n/yf/L/83/z//S/9D/0P/S/9L/1f/V/9b/1v/W/9r/3P/g/9//
4P/d/9z/4P/i/+X/6v/p/+r/6v/p/+r/6//s/+r/6//r/+v/6//w//D/8P/x//L/8f/v
/+//7v/s/+z/6//o/+n/6v/r/+r/6f/o/+f/6f/q/+n/7P/u/+3/7//y/+//7v/t/+z/
7v/u/+7/7f/v//H/8//2//T/8//z//P/9f/1//z/BAAEAAIACwAXAB8AKgA4AEsAXABk
AFwARgAlAAwAAQD3/+7/5//m/+X/2v/M/8v/zf/J/8j/zv/Q/9H/0//S/9L/1P/Q/87/
1v/V/87/z//Y/9r/2v/c/93/4v/q//L/9f/6/wIABgAHAAoAEQAVABQAFAAUABUAFgAW
ABcAGwAbABkAGQAcABsAGgAeAB8AHAAcABwAGwAdAB8AIQAkACQAIwAjACMAIgAiACIA
HwAjACcAKAApACcAJgAgAB8AIwAkACUAJgApACkAKwAvAC0AKwAtAC0ALQAuADMANQAz
ADMANAA1ADgAOQA6ADwAPQBBAEEAQwBDAEUASABIAEsATwBSAFQAVQBYAFgAVgBUAFcA
WgBaAFgAWABZAFoAWwBYAFYAVwBYAFgAWwBXAFUAUQBNAEgARwBFAEAAQABCAD0AOgA5
ADUALgAsACsAKgApACoAJAAdABwAGwAaABsAGQAYABwAGgAYABgAGAAVABMAEgARABAA
EQASABIAEQAQAA8ACgAMABAAEAAQAA0ADAALAAsACwAKAAoACwANAA0ADQANAAwACwAK
AAgABgAGAAcACQAMAA4ADgAOABAADQANAA4ADgAOABEAEQAMAAsACwAKAA0ADQAJAAsA
DAANABAAEQARABAAEAARABIAEQAQAA0ACwALAAsACwANAA4ADgAOAA8ADgANABAADgAM
AAoABQAFAAYACgANAAoACQAIAAYABQAFAAQABAAEAAUABgAHAAcAAwADAAMAAgACAAIA
BQAEAAMAAQD+//z//f/9/wIABAAEAAQABAACAAIAAAD//wIAAQAAAAEA///9//v/+v/6
//r//P/8//v/+f/4//b/8v/0//T/9v/5//z/+//8//v/+v/6//z/AAACAAMAAwAFAAUA
BQACAP//////////AgACAAIAAwADAAEA/v/9//7//P/8//v/+P/5//r/+//4//f/9v/1
//f/+P/3//r/+P/1//X/9v/3//j/+f/6//r/+v/6//n/+P/3//b/9v/3//f/+P/5//X/
9f/4//j//P8CAAkAEwAdACQALgBBAFAAUgBUAEIAHQD+//H/5//a/9H/yv/B/8D/xv/D
/8H/xf/I/8r/zP/L/8X/xv/M/9D/0P/M/8j/x//I/8n/yv/M/87/0v/T/9T/2P/g/+X/
6v/s//D/9/8AAAMAAQABAAAA/////wIAAgADAAcABwAFAAUACAAHAAYACgALAA0ADgAP
AA8ADAALAAoACgALAAsADAANAAwADAAMAAkADQARABIAEwAWABYAEQARABQAFAAUABQA
FQAVABcAGwAaABkAHAAdABsAGgAdAB0AHAAbABsAGwAgACMAJgAqACsALQArACsALgAx
ADUANgAzADUANgA2ADkAPgBAAEAAPgBBAEQARABCAEIAQwBEAEYAQgA/AD8APAA8AD8A
OwA5ADcANQAyADAALwArACwALAAnACQAIwAkACAAIQAjACAAHwAgABoAFQAUABMAEgAT
AA8ADAAOABAADgAOAA4ADAALAAsACwAKAAsADAAMAA8AEAARAA4ADQAQAA8ADgAPABAA
EQATABMAEgASABMAEwATABMAEwAVABUAFQAUABcAGAAaAB0AGwAcABsAGgAdABsAHAAe
ABwAHAAfAB8AIAAhACMAJAAnACkAJwArACkAKQArACsAKgAqACsALQAtAC0ALQArAC0A
LwAxADMANAA0ADMAMgA0ADIAMAAyADUANgA3ADUAMwAyADQANQA1ADcAOQA6ADcANwA2
ADYANAA1ADYANwA5ADUANQA1ADMAMgAxADMAMQAxADAALgAuAC8ALwAvAC4ALQAsACsA
KwArACsAKgAnACcAJwAnACYAJQAjACEAIgAjACQAJgAkACQAJAAkACQAIQAkACQAIwAi
ACMAIgAmACoAKQArACsAKQApACsAKgApACoAKgArACsAKQApACYAJgAlACQAJQAmACYA
JQAiACEAIQAgACAAHwAfACEAIQAgAB4AHAAcABwAHAAeAB4AHgAeABwAHAAcABwAGgAa
ABoAGgAbABwAHQAeAB0AHAAbABoAGwAcAB0AHgAkACgALAAwAD0ASABTAF4AXABcAFwA
XABMAA==
         </WaveFormData>
      </LeadData>
      <LeadData>
         <LeadByteCountTotal>10000</LeadByteCountTotal>
         <LeadTimeOffset>0</LeadTimeOffset>
         <LeadSampleCountTotal>5000</LeadSampleCountTotal>
         <LeadAmplitudeUnitsPerBit>4.88</LeadAmplitudeUnitsPerBit>
         <LeadAmplitudeUnits>¦ÌV</LeadAmplitudeUnits>
         <LeadHighLimit>2147483647</LeadHighLimit>
         <LeadLowLimit>268435456</LeadLowLimit>
         <LeadID>II</LeadID>
         <LeadOffsetFirstSample>0</LeadOffsetFirstSample>
         <FirstSampleBaseline>0</FirstSampleBaseline>
         <LeadSampleSize>2</LeadSampleSize>
         <LeadOff>FALSE</LeadOff>
         <BaselineSway>FALSE</BaselineSway>
         <ExcessiveACNoise>FALSE</ExcessiveACNoise>
         <MuscleNoise>FALSE</MuscleNoise>
         <LeadDataCRC32>2661785946</LeadDataCRC32>
         <WaveFormData>
DAAMAAwADAALAAoACQAIAAsADAANAA4AEAAQABAAEAAOAA4ADgAOABAAEAAQABAAEgAS
ABIAEgAQABAAEAAQABEAEgATABQAEwASABEADgARABQAFgAXABkAFgAWABUAFAAUABQA
FQAZAB4AIgAkACYAKAApACsAKgAsACsAKQApACYAKwAtACoAJwAoACgAKQAoACUAHwAe
AB4AHQAdAB4AHgAeAB8AIQAgACAAIAAaABcAFgASABIAEgASABIADQALAAgACAAIAAcA
BwAHAAcABwAHAAYABgAGAAcABwAHAAYABQAEAAYABAADAAMABAAFAAUABQAEAAUABwAF
AAAA+v/z/+3/7f/x/wAAFAApAEwAeQCuAOEABgEeAS0BLQESAeEAswCaAIMAaQBHACkA
FwANAAsABwAAAPn/+f/9/wMACQANAAsABwAGAA4AFAAOAAsADQALAAMA/f/+///////+
//z//P8AAAQAAQD//wAA///9//z//P/7//j/9//6//j/+f/8//3/+v/6//r/+f/7//3/
/f/9//z/+//7//r/+v/6//r/+v/7//v/+//7//r//P/8//v//f/9//z/+f/8//v/+//7
//r/+v/6//n/+v/6//r/+f/4//n/+P/6//r/+f/5//r/+v/8//v//P/6//3//P/7//z/
/f///wAAAAABAAIAAwAEAAcABwAHAAUABgAGAAcACQAJAAsADAANAA4ADwAQAA4ADQAM
AAoADAAMAAsACwAKAAcAAwACAAAA///+//7//P/6//n/+f/4//j/9//0//X/9v/3//j/
9f/y//D/7f/v/+3/6f/t/+7/7v/v//D/7f/s/+v/6v/q/+z/8f/z//P/8//y//L/7f/q
/+f/5f/q/+3/8P/1//T/8//y//H/7v/u/+3/6f/w//T/+P/9//n/+f/3//P/9P/z//b/
+v/7//v/+//6//f/9//2//b/+//7//r/+v////7////+//v/+//8//3///////3/+//6
//v//P/+//v/+//6//j/+v/7//3///8BAP////////3//P/7//r//v8AAAEAAgD///v/
+f/4//v//P/8//3////9//v/+//7//3//v/+////AAD//////v/9//z/+////wAAAQAC
AAAA/////////f////////8BAAMABwAHAAQAAgACAAIAAgD9//7//////wAAAwABAAIA
BAAFAAcACQAHAAYACAAJAAsADgARABMAFQAXABoAGgAZABcAEgAVABQAEQAOAA8AEQAU
ABUAFAARABAAEAAPAA0ADAAKAAgACwANAA4AEAAOAAoABwAGAAEAAAD///7//v/7//n/
9v/5//r/+v/7//n/9//1//P/9P/y//L/8//1//b/9v/2//X/9P/x/+//7f/u/+//7//w
//D/8P/x//H/7P/m/+H/2//Z/9//6v/4/xEAMgBdAJAAwwDqAAYBFQEPAfYAzwCfAHwA
awBZADkAGwANAAMA8//r/+T/2//h/+//9f/3//f/8//v//b//v/8//j/9//1//P/9f/z
/+z/6f/p/+7/8v/y//D/9v/7//f/7P/u/+3/7f/u//L/8v/0//r/9P/z//T/8//y//L/
8v/x//P/9f/1//X/9P/z//P/8v/w//D/8P/w//H/8f/x//H/9P/4//r/+//3//X/8v/t
//H/8f/y//P/9f/2//f/9//1//T/8//x//b/+//+/wQA/v/7//n/+P/5//z//P/+////
AwADAAMAAwADAAQABAAFAAUABQAFAAcACwAMAA0ADQAOAA4ADwAPAA8AEQASABIAEgAS
ABIAFAAVABYAFgAWABYAFQAVABYAFQATABQAEwARAA8ADgANAAwADAANAAwADAALAAgA
CAAIAAgACAAEAAIAAQD//wAA///8/wEA/v/8//v/+v/5//r/+//8//f/9v/4//f/9//5
//r//P/7//r/+f/5//z//f/+/wEAAAD///7//f///wIABAADAAMAAgABAAEABQAJAAsA
CwAGAAEAAAAAAAAAAQACAAIABQAHAAgACgAJAAUAAAD8/wIAAgAEAAQABQAFAAYABwAH
AAcABQADAAMAAwADAAQAAgADAAMAAgAAAP///////wEA/////////v/+//7//v8AAAAA
///+/////f/9//7///8AAAAAAQABAP3/+f/3//n/+//8//z/+//6//f/9f/5//v//f//
//7//P/+/wIAAAD9//z/+//6//X/9v/3//f/9//5//b/9v/3//n//P////7//v8BAAMA
AgAEAAYABwAGAAcACQAIAAkACQAGAAsADQALAAkACwALAAwACwAIAAUABAAEAAMABQAG
AAYABgAGAAUAAwACAAQAAAD9//z/9v/2//b/9v/4//X/8//w//D/8P/v/+//8f/x//H/
8f/v/+z/6//r/+v/7P/s/+z/7P/s/+r/6f/o/+j/6P/n/+f/5v/l/+X/6//q/+j/4//d
/9X/zf/S/+T//f8YAD0AdACxAOIA/gAVASEBGAHzAL0AkgB3AGEARwAlAAsA/f/1//H/
8P/p/+H/4f/l/+f/6//p/+X/5v/s//T/+P/1//P/9//9//f/7P/n/+f/5v/m/+z/7v/w
//H/8f/u//D/7//v//D/8v/w//D/9P/z//P/9f/1//T/9P/0//P/8//1//X/9f/z//P/
9P/0//b/9v/2//b/+P/3//b/9f/0//b/9v/1//b/9//3//X/+P/3//f/9//4//r//P/9
//r/+v/6//n/+v/9//7/AgAAAP////8AAP//AgACAAQABQAJAAkACQAKAAsADQAOABAA
EQASABMAEgAVABUAFQATABQAFAAVABsAHQAhACQAIQAgAB8AHgAfACEAIwAkACYAJgAl
ACUAIwAhAB4AHgAfAB8AHwAgAB8AHgAeAB8AHgAeAB0AGgAaABoAGgAaABgAFgAVABMA
EwARAA0AEQARABAAEAAQAA0ADAALAAoACgAKAA0ADQAKAAkABwAGAAcACAAJAAsACwAL
AAsADQAOAA8AEAARABEAEgASAA8AEwAUABUAFwAVABcAFwAVABQAEwAWABoAGQAZABkA
GAAZABkAGAAYABgAFwAVABQAFAASABIAEAARABEAEgATABIAEQAOAAsACgALAAwADgAK
AAkABwAEAAYABQAFAAUAAwABAAEAAQAAAAAAAAAAAAAAAAD///7//v/7//r/+v/5//r/
+v/7/////f/7//v/+//9//7//v/8//z/+v/5//f/9//3//f/+v/6//r/+v/6//n/+f/5
//f/+f/5//j/+P/4//j/+P/1//b/9//3//n/+//4//j/9//3//j/+f/7//z/AAADAAUA
CAALAA0ADQAPABIAEgARAA8ACgANAA0ACwAJAAsACgAMAAwACgAGAAYABwAHAAUABAAC
AAAAAwAFAAYACAAIAAQAAQAAAPz//P/8//z//P/5//f/9P/z//L/8P/v//D/8f/y//P/
8v/w//D/8f/v//D/8P/w//L/8v/w/+//7f/u/+//7//x//D/7//v//H/7P/k/+H/2f/V
/93/8P8EACMASAB1AKoA2QD6ABQBIwEdAfoAywClAIoAcwBXADUAGQAJAP//9//1//L/
6//v//n/+//7//v/+f/5//7/BAACAAAA/f/5//X/8f/z//T/9f/3//j/9v/0//T/9v/3
//f/+P/2//X/9f/2//b/9P/0//j/9//3//n/+f/4//j/+P/3//f/+f/5//n/+//7//z/
/P/7//r/+f/4//n/+f/5//n/9//6//v/+//7//v/+v/3//v/+//8//3//f/+//////8B
AAIAAwADAAIAAwACAAQAAwADAAQABgAIAAwADQAQABAAEwASABEAEwAVABgAGgAcAB0A
HgAfAB4AIQAhACEAJAAmACcAKQAqACkAKgAqACwALgAwADIAMAAvAC4ALAAsACwAKwAr
AC0AKwAoACgAJgAlACQAJAAiACAAHwAfAB0AHgAeABwAGwAaABkAGAAVABQAFAATABIA
DwAKAA0ACwAKAAoACgAGAAYABgAGAAQABAAHAAcABAADAAEAAAACAAIAAgADAAIAAQAA
AAEAAQABAAEAAQABAAIAAgD//wIABAAGAAkABgAHAAYAAwADAAMABwAMAAsACwALAAoA
CQAJAAgACAALAAsACgAKAAoACAAIAAYACAAJAAsADQANAA0ACwAJAAcABwAHAAgACgAL
AAsACgAIAAcABwAHAAkABwAHAAcABgAGAAYABgAEAAQAAwACAAQAAQAAAAAAAAAAAP//
//8DAAEA//////3///8AAAAAAAAAAP7//f///////////////v/9//z//////wAAAQD+
/////v/9//7///8AAAEAAwACAAAAAAAAAAAA/P/+/wAAAQD//wEA/v/+//3//f/+////
AQACAAYACQALAA4AEQATABMAFQAYABgAFQATAA4AEQAPAA0ACwANAA4AEAAQAA4ABwAE
AAIA//8CAAQABQAGAAQAAwABAAAAAAD8//n/+P/1//b/9//4//f/8//w/+z/7P/s/+v/
6//p/+n/6f/p/+v/6v/r/+3/6//s/+z/7P/s/+z/6v/p/+n/6v/r/+v/7P/s/+z/7f/r
/+b/4v/h/9//2//l//b/CgAlAFIAgwC2AOUABgEeASsBHwH2AMMAowCKAHEAUwAxABkA
DQAFAP3/9f/w/+3/8f/5///////9//3//f8CAAoACgAEAAEA///7//f/9//4//P/8//4
//7/AgAAAP7//f/9//j/+v/5//n/+v/+//z//P8AAPv/+//9//3/+v/6//r/+f/5//v/
+//7//n/+f/6//r/+v/6//r/+v/6//n/+P/3//b/+P/4//f/+f/7//z/+//+//3//f/9
//v//P/9//3//f/+///////9//////8CAAMAAwAEAAYABQAIAAgACgALAA8ADwAPABIA
EwAVABYAFgAXABgAGQAbAB8AIAAhACEAIgAiACMAJAAlACgAKgAqACoAKgAqACkAKQAp
ACgAKgAqACkAKQAnACUAIgAiACIAIQAgACAAHwAcABoAGQAYABgAFwAUABIAEgASABIA
EAAOAA0ACwANAAsABwALAAkACAAIAAgABAAEAAQABAAEAAQABwAHAAQAAwABAAAAAgAE
AAYACQAGAAUABAAFAAUABQAFAAUABQAGAAYAAwADAAQABQAHAAgACwAMAAsACwAJAAsA
DgANAA0ADQAMAA4ADwAPABAAEAAPAA0ADAAQAA4ADgAMAAkACQAKAAsADwAPAA0ACwAK
AAsADAAOAAsACwAKAAgACgAJAAkACQALAAkACQAJAAoACgAKAAoACgAKAAkACAAIAAUA
BAAEAAUABgAGAAcACQAHAAUABQAEAAUABQAEAAUABgAFAAUAAwADAAMAAwAEAAQABAAE
AAYABQAFAAUAAQADAAMAAwAFAAUABQAGAAQABAAEAAQAAAACAAQABQADAAUAAgACAAAA
////////AgAEAAkADQAOABAAEgATABcAGQAcABwAHQAbABYAGQAXABUAEwAVABgAGgAa
ABgAEAAOAA0ACwANAA4ADgAOABEAEQAQABAADgAKAAcABgAEAAQABAAEAAQAAQD///z/
+v/6//n/+f/5//n/+f/5//b/9P/0//X/9v/4//n/+v/5//j/9f/z//T/9v/4//n/+f/4
//f/9//1//L/8P/r/+P/3//f/+b/9v8LACYAUQCIAL0A5gAGAR0BJQEWAfEAwQCcAIUA
bwBPAC8AFwAJAP//+f/0/+3/6f/v//f//f/7//f/+f/8/wAABAAEAAUACQAHAAEA+f/0
//P/8//0//b/+P/4//r/+//5//j/+P/3//f/+P/6//j/+P/8//j/9//4//f/+P/4//j/
9//3//n/+f/5//b/9f/1//T/9f/2//f/+P/5//n/+f/5//f/+v/7//v/+//7//r/9//6
//n/+f/5//n/+v/7//v/+v/6//r/+f/7//3//f8AAP////8AAAIAAAACAAEAAgAEAAkA
CgALAAwADQAPABAAEQARABEAEQAUABcAFwAXABcAGAAYABkAHgAfACIAJAAiACIAIgAi
ACIAIwAkACQAJAAkACMAIwAhAB8AHAAcAB4AHQAcABwAFwAUABIAEQASABQAFQAUABEA
EAAPAA4ACwAKAAoACQAJAAcAAwAHAAUABAAEAAQAAAAAAAAAAAD+//7/AQABAAEAAQAA
AAAA/v/+//7///8BAAEAAQADAAEAAQABAAEAAQACAAIA//8BAAIAAwAFAAYACQAKAAkA
BgADAAQABgAGAAcACAAIAAUABQAEAAQACgALAAsADAAQAA4ADgAMAAgABwAHAAcADAAN
AAwACwAHAAcABwAIAAcABwAGAAQABQAFAAYABwAGAAMAAgABAAMABAAFAAYABQAEAAIA
AAADAAEAAQACAAEAAgACAAMABAABAP7//f8AAAMABQAGAAUABAABAP///f/9//3//f8B
AAIAAwAEAAMAAQAAAP///f////////8BAAUABAABAAAA///+//v//P/9//3//v8BAP//
AAD9//3//v///wQABgALAA8ADwAQABEAEQATABUAGAAYABUAEwAOABEAEQAPAA0ADwAS
ABQAFAASAAwACgAJAAcACAAKAAsADAAOAA8ADwAQAA4ACAADAAAA/P/8//z//P////3/
/P/6//n/+P/2//X/8//z//P/8//z//L/8//1//X/9v/2//b/9f/0//H/7//z//b/+f/7
//j/9v/0//P/6//m/+T/4//b/9f/4//2/wgAJQBSAIUAtgDdAPoADgEVAQcB4gCxAIsA
egBrAFEALQAXAA0AAQD1//H/8P/v//P/9//7//f/8//x//H/+P/6//z/AgAFAAEA////
//v/9P/v//H/8P/u/+7/8v/2//v/+//4//f/9f/0//T/9P/y//L/9v/1//f/+//9//r/
+P/2//P/8f/z//P/8//0//X/9//4//X/9P/z//L/9P/z//L/8f/z//b/9//3//X/9f/0
//H/9f/1//b/9//4//r//P/9//j/9v/0//H/8//3//n//v/6//n/+f/6//3/AAAAAAIA
AwAHAAcABwAGAAUABQAEAAkACwANAA8ADgARABEAEQAQABAADwAPABQAFQAYABoAFwAW
ABUAFAAXABkAGwAcAB4AHgAdAB0AHAAZABUAFAAVABUAFQAWABYAFAATABMAEAAQAA8A
DAAKAAoACgAKAAsACgAKAAkABwAFAAEABQACAAAA///+//r/+v/6//r//P/+/wMABQAB
AP///P/6//z//P/8//3/AAABAAIABQADAAEA///9/wAAAgADAAEAAgACAAIAAwAGAAkA
CgAJAAQAAQACAAQABwAJAAsADAAKAAkABwAGAAsACwAKAAoADgAMAAwACgAGAAMAAQD/
/wQABQAEAAMAAQABAAEAAgAEAAUABQAEAAQAAwADAAMAAQD///////8AAAAAAAAAAAEA
AgACAAIAAQD9//v/+v/8//7///8BAAAA/f/6//n/+f/7//z//P///wAA//////7//f/8
//v//P/8//z//P/8//3//v/9//z/+//6//n//P///wEA//////r/+P/1//X/9v/3//r/
/P8BAAUABAAGAAgACQAMAA8AEwAUABIADwAJAAsADQALAAkACwAOABAAEAAOAAkACAAI
AAcABwAIAAgACAAHAAcABgAGAAcABAACAAIA/v/+//7//v/9//n/9v/y//D/8P/v/+//
8P/x//L/8//v/+z/6//r/+z/7v/v//D/8f/y//H/8f/t/+z/6//p/+z/7P/s/+3/6//o
/+T/4f/h/9n/1f/g//b/CwAuAGMAmADLAPIADAEbARsBAgHTAKkAjgB1AF0AQwAhAAUA
9//r/+n/6v/l/9//4//r/+3/7f/x/+3/7P/0//z//P/5//f/9f/z//H/7v/r/+n/6v/s
/+z/7P/u/+//7f/q/+v/6//s/+7/8P/u/+7/8v/u/+3/7v/t/+7/8P/y//P/8f/x/+//
7f/t/+3/7v/u/+3/7P/r/+r/7f/t/+3/7f/r/+7/7//v/+//7//u/+v/7v/t/+3/7f/v
//D/8f/x/+7/7v/u/+3/7//x//H/9P/z//P/9P/2//X/+P/4//r/+f/9//3//f/8//3/
//8AAAAAAQACAAMABAAHAAcABwAJAAoACgALAA4ADwASABQAEAAQABAAEAARABMAFQAW
ABQAFAATABMAEwARAA4ADgAPAA8ADwAQAA0ACgAIAAcACQAKAAoACAAFAAQAAwACAAMA
AgACAAEAAQD///v////6//j/9//2//b/9v/2//b/9P/0//f/9//0//P/8f/w//P/9P/1
//f/9f/1//X/9//5//n/+f/5//n/+v/6//f/+f/6//v//f/7//3//f/7//v/+f/7//7/
/v///wAAAAD//////v/+///////+//7/AgAAAAAA/v/7//v//P/9/wEAAQD///3/+//7
//v//P/6//v/+//6//z/+//7//v/+f/3//f/9//4//j/+P/4//b/9v/1//T/9//1//X/
9v/1//b/9v/3//j/9f/y//H/8//1//b/9v/2//b/9P/z//X/9f/1//X/9v/2//b/9v/y
//H/8P/y//L/8v/y//D/8v/0//X/8//1//L/8v/y//P/9f/3//f/+P/8////AAACAAQA
BQAHAAkADAAMAAsACQAEAAcABwAFAAMABQADAAQAAwAAAP//AAACAAMAAQACAAIAAgAC
AAEA///+/wAA/P/5//j/9v/2//b/9v/1//H/7v/q/+r/6v/p/+n/5//n/+f/5//o/+j/
6v/t/+r/6v/p/+j/6P/o/+b/5f/n/+j/6f/p/+f/5v/l/+X/6//g/9z/2f/R/9H/3f/u
/wQAJwBQAH8AtADhAPwADgEVAQUB4ACzAI8AdgBfAD8AHQAFAPX/6//p/+n/5P/h/+f/
7f/x//H/8f/r/+3/9v/2//D/9P/3//H/7f/t/+X/4v/n/+v/7P/s/+z/6v/o/+n/6f/q
/+z/6//r/+z/7v/s/+z/8P/t/+3/7//v/+z/7P/s/+v/6//t/+3/7f/v/+//8P/w/+//
7v/t/+z/7P/r/+r/6f/r/+7/7//v/+7/7f/r/+f/7P/t/+//8f/v//D/8f/x//L/8v/y
//H/8f/z//P/9v/2//X/9f/2//f/+v/6//z/+/////////8CAAMABQAGAAgACQAKAAsA
DAAPAA8ADwAQABIAEwAVABYAFwAaABwAGQAYABcAFgAXABkAGwAcABsAGgAYABcAGQAX
ABQAFAASABEAEAAQAA8ADAAKAAkACwAMAAwACgAGAAQAAgAAAAAAAAABAAEAAAD9//j/
+//6//r/+//8//j/+P/4//j/8//y//T/8//z//X/9v/4//b/9v/2//f/9//3//f/+f/5
//n/+f/5//n/+v/6//f/+f/6//v//f/7//3//f/7//v/+f/7//7/AAABAAIAAgABAAEA
AAAAAAMAAwACAAIABgAEAAQAAgD/////AAABAAMAAwABAP//////////AAD+///////+
//7//f/9//3//f/7//v/+//6//r/+v/6//r/+v/5//j/9v/z//L/8v/2//j/+f/7//v/
+f/3//f/9//5//r/+v/4//j/9v/1//X/9f/1//X/9//4//n/+v/5//f/9v/1//n/+f/3
//T/9v/2//b/9v/0//b/+P/5//b/9//z//L/8v/z//X/9//7//z/AAADAAIABAAGAAcA
CwANABAAEAARAA8ACgANAAsACQAHAAkACAAKAAoACAACAAAA///9//7/AAABAAIAAAD/
//3//P/9//r/+P/4//L/8v/y//L/8v/v/+3/6v/r/+z/7P/t/+3/7f/t/+3/7P/q/+r/
6//q/+r/6f/o/+r/6v/o/+f/6f/q/+v/6//r/+r/6f/p/+X/4P/a/9P/zf/R/9//7P/+
/xkAPgBtAKYA2QD6ABIBHwEVAe4AuQCRAIAAbQBLACUAEQAHAPf/7f/r/+T/2//j/+v/
8f/1//f/7//t//D/9P/2//T/8//1//P/7f/p/+r/5//l/+b/6P/s/+7/8v/x/+3/6v/q
/+n/6f/q/+7/7P/s//D/7P/r/+z/6//q/+r/6v/p/+v/7f/t/+3/7f/t/+7/7v/w//D/
8P/w/+//7f/r/+n/6v/u//D/8f/v/+//7v/r//D/8f/z//X/9P/0//T/8//w//D/8P/v
/+//8f/x//T/8v/x//H/8v/1//j/+P/6//3/AQABAAEA/v/9//3//P8AAAEAAgADAAUA
CQAKAAsACwAMAAwADQAQABEAFAAWABYAFgAWABYAFgAXABgAGAAWABYAFQAVABMAEQAO
AA4AEAAPAA4ADgALAAgABgAFAAIAAgABAP7//f/8//v/+v/0//D/7f/p/+7/7//u//X/
8f/w//D/8P/s/+z/7P/s/+r/6v/t/+3/6f/p/+j/6P/q/+r/6v/r/+r/6f/o/+n/5v/l
/+T/4//k/+b/5//l/+n/7P/v//P/9P/3//j/9//0//H/8v/0//f/+f/7//z/+f/5//j/
+P/5//n/+P/4//f/9P/z//D/7P/r/+v/6//r/+v/6f/n/+X/5f/l/+b/5P/l/+X/5P/l
/+X/5v/n/+L/3f/a/9f/1f/U/9P/0v/R/9D/zv/M/8r/x//G/8b/x//I/8j/yf/K/8f/
xP/D/8X/x//I/8j/yP/I/8b/xf/H/8f/x//H/8j/yP/I/8j/zP/J/83/zP/M/8z/zP/M
/8v/zv/R/9P/0f/T/9D/0P/S/9P/1f/X/9v/3P/g/+P/5//q/+3/7//0//f/+//8//n/
9f/u/+//8v/z//T/+f/4//j/9v/y//D/8P/x//H/9P/2//f/+P/3//X/8v/w//T/8v/x
//L/7v/u/+7/7v/w/+3/6//o/+j/6P/n/+f/5//n/+f/5//q/+r/7P/v/+z/7P/r/+r/
7f/u/+3/7f/u//D/8v/z//L/8P/u/+3/8//2//r/+f/r/9v/2//u/wIAFwA+AHMAqgDd
AP4AFAEhAR0BAAHNAKEAjACBAGkARQAnABUACwADAAEAAgD9/wEACQALAA8AEQAJAAcA
FAAaABYAFgAdABkAEQALAAUABAAJAA8ADgAQABAADgAMAA8AEQAQABIAEQARABIAFAAS
ABIAFgASABEAEgARABQAFgAYABkAFgAXABYAFQAVABUAFgAWABcAGAAZABoAGgAZABgA
FwAVABgAGQAZABoAGwAbABkAGwAbABwAHQAaABoAGgAZABoAHAAeAB8AIgAlACYAKgAm
ACMAIQAgACMAKAAqAC4ALAAvAC4ALQAwADEAMwA0ADYANwA4ADkANwA5ADgANwA6ADwA
PQA/AEIAQwBGAEgASABIAEgASABKAEsATABMAEgARgBDAEEARABDAEEAQgBAAD8APgA+
AD4APAA7ADsANgA0ADEALAAsACwALAAsAC0ALAAsACsAKgAnACIAJQAgAB4AHQAcABsA
HAAdAB4AGgAaAB0AHQAdAB0AHAAcABsAGgAZABkAFwAXABcAGQAaABsAHAAdABwAHAAb
ABcAFgAWABYAFwAaAB0AHgAdAB0AHQAhACYAJQAlACUAJAAfAB0AGgAYAB4AHwAfACAA
IwAiACMAIgAeAB0AHQAdACIAJQAmACcAIQAdABkAFgAbAB8AIgAkACEAHwAeAB0AGgAX
ABYAFQAVABYAFwAYABoAGgAZABgAFwATABEAEAAUABYAFwAZABgAFQASABEAEAARABEA
EAARABIAEQARAA8ADQAJAAoADQAOAA8AEAANAA4ADwAPABAAEwARABIADwANAAwACwAP
ABAAFAAXABYAFgAWABUAFwAZABwAHAAcABsAFwAbABsAGQAXABkAHAAeAB4AHAAbABwA
HgAfABsAGgAYABYAGgAbABsAHAAZABQAEAAOAA0ADgAPABAADwALAAgABAAGAAYABQAF
AAcABwAHAAcAAwD+//v/+f/+/wIABQAIAAcABgADAAEA//8AAAEAAQD///7//f/9////
BAAAAO//4f/d/+X/+v8SACsATgCDALYA5wAOASoBNQEzARoB6wC3AJYAfQBhAEcALwAd
AA8ACQAJAAgAAwD7//n///8FAAcABQADAAQACgAUABoAGQARAAkABwAJAAYAAwAFAAgA
CAAGAAQACAARABMAEgAOAAsACQAIAAsACgALABAADQANAA8ADwALAAoACQAHAAsADwAR
ABMAEAAPAA8ADgAOAA4ADgAOABAADwAOAA0ADgASABQAFQATABMAEgAPABIAEQARABEA
EwAWABkAGwAZABgAFwAVABUAFwAXABoAGQAZABoAHAAgACQAJQAoACUAJwAlACMAJwAp
ACwALgAvAC8ALwAvADIANQA1ADUANQA2ADYANwA3ADcAOQA6ADkAOgA7ADwAOgA7ADwA
PAA+AD4APQA9AD0AOwA4ADgAOQA5ADkAOgA4ADYANQA1ADMANAA0ADIAMQAwAC8ALgAs
ACoAKQAnACgAJwAkACkAJQAkACQAJAAkACQAJAAkACMAJAAoACkAJQAlACQAJAAnACgA
KQArACkAKQApACsALQAtAC0ALQAvADAAMAAtADEAMgAzADUANQA3ADcANQA3ADcAOwBA
AD4APQA8ADoAPQA/AEAAQgBDAEMAQgBCAEUARABFAEQARABFAEcASQBKAEkARgBDAEMA
RQBHAEoASQBJAEgARgBJAEkASgBLAE0ASwBLAEsASQBIAEcARgBJAEwATgBQAE8ASwBJ
AEgASQBKAEoASwBLAEkARwBHAEYARwBHAEYASABIAEYARQBEAEMAQgBBAEEAQAA/AD4A
PgA9AD0APQA7AD0APQA9ADwAOwA6ADkAPAA/AEAAQwBJAEsATABOAEwATABOAE8ASQBK
AE0ATgBOAFAATQBMAEsARwBGAEgASQBIAEgARwBGAEQAQwBDAEQARABFAEUAQwBCAEEA
PgA6ADkAOAA3ADYANQA0ADQAMgAyAC4ALgAuAC4ALgAwADAAMAAwAC8ALgAtACwALgAu
AC4ALgAwADAAMAAwAC8ALgAtACwAKAAkACAAHAAeACAAIgAkAEQAYgCAAJ4AyQDyABsB
RAFKAQ==
         </WaveFormData>
      </LeadData>
      <LeadData>
         <LeadByteCountTotal>10000</LeadByteCountTotal>
         <LeadTimeOffset>0</LeadTimeOffset>
         <LeadSampleCountTotal>5000</LeadSampleCountTotal>
         <LeadAmplitudeUnitsPerBit>4.88</LeadAmplitudeUnitsPerBit>
         <LeadAmplitudeUnits>¦ÌV</LeadAmplitudeUnits>
         <LeadHighLimit>2147483647</LeadHighLimit>
         <LeadLowLimit>268435456</LeadLowLimit>
         <LeadID>V1</LeadID>
         <LeadOffsetFirstSample>0</LeadOffsetFirstSample>
         <FirstSampleBaseline>0</FirstSampleBaseline>
         <LeadSampleSize>2</LeadSampleSize>
         <LeadOff>FALSE</LeadOff>
         <BaselineSway>FALSE</BaselineSway>
         <ExcessiveACNoise>FALSE</ExcessiveACNoise>
         <MuscleNoise>FALSE</MuscleNoise>
         <LeadDataCRC32>4271143967</LeadDataCRC32>
         <WaveFormData>
DAAMAAwADAAJAAgABwAGAAcACAAJAAoACAAIAAgACAAGAAYABgAGAAcACAAJAAoACQAI
AAcABgAIAAgACAAIAAgACAAIAAgABwAGAAUABQAIAAkACAAHAAUABQAGAAcACgAKAAoA
DAANAA4AEAAQABEAEwAUABcAGgAbABsAGQAVABMAEwASAA8ACQADAP//+f/3//T/9P/0
//b/9//4//v//f/+/////f8AAAMABAAFAAUABgAGAAgACAAIAAgABwAHAAcABgAJAAgA
CQAJAAYABQAFAAYACQAJAAkABwAJAAgACAAIAAgACAAHAAYACAAJAAoACQAJAAcACQAJ
AAwAEQAWABsAHQAgACAAHwAbABUADwAHAP7/+P/v/+v/5//k/+v/8f/0//v/DAAkADsA
RwBVAGkAgQCVAKUAswC8AMAAvAC8ALwAsQCoAKkArQCwALQAsACmAJYAgABoAFAAPwA2
AC0AJwAjABwAEwAOAAsABwAGAAYABQAHAAUABQAEAAMAAgABAAAAAgACAAIAAQAAAP//
/v/+//7//f/9//z//f/8//z/+//5//n/+f/5//r/+//8//v/9//3//b/9v/z//P/8//z
//P/8//z//P/8f/u/+z/6//t/+z/6v/p/+f/5f/j/+H/3v/d/9z/2//Z/9j/1f/T/8//
zP/J/8f/x//F/8P/wP++/7v/uf+4/7X/tf+1/7P/tP+1/7b/t/+1/7b/uP+6/77/wf/F
/8b/x//K/87/0v/U/9f/3P/f/+T/5//q/+7/8P/y//T/9v/7//z//f//////AQADAAQA
AgADAAMAAgAEAAUABgAHAAYABQAEAAQABwAIAAgABwAEAAQABAACAAQABAAFAAYACAAJ
AAgACQAIAAcABwAGAAkACgAKAAoACwAKAAkACQAIAAgACQAJAAoACgAKAAsACAAHAAcA
BgAIAAkACQAIAAoACgAIAAgABwAFAAMAAgAEAAUABgAGAAQABQAGAAYABAAFAAUABQAE
AAQABQAGAAYABgAFAAQABgAGAAYABQADAAMAAwADAAYABgAGAAYABAACAAIAAwADAAMA
AwADAAUABQAFAAUABAAEAAQABAACAAIAAgABAAQABQAGAAcABgAFAAQAAwAFAAMAAwAE
AAIAAgADAAMABQAGAAYABgAFAAQABAAAAP7/AQACAAMABAAHAAcABwAFAAIAAQAAAAAA
AwAEAAQABAAIAAkACgAMAAoADQAPABAAEwAVABUAFAARAA8ADQANAA8ACwAGAAEA/P/3
//T/8P/u//D/8v/z//X/+P/6//v/9//1//b/9//6//3///8CAAAAAAAAAAAAAAAAAAEA
AgACAAIAAAAAAAEAAQABAAIAAgADAAMAAwABAAEAAAAAAAAAAQACAAIAAgADAAMAAwD/
/////////wUACgANAA4AEQAVABgAGAAVABEADQAHAP//9P/o/9//3f/b/9j/3f/j/+T/
6f/0/woAIQA1AD0ASQBfAHUAhwCZAKQAqgCuAKwArgCxAKoApQCnAKoArACuAKoAogCW
AIYAcABXAEgAPQAtAB8AGAARAAoABwAFAAQABAADAAAA/f/8//r/+v/6//r/+v/6//r/
+v/5//f/9f/z//L/9P/1//f/+P/4//b/9f/z//H/8f/x//H/8f/x//H/7//t/+3/7P/s
/+3/7f/t/+3/6v/p/+j/5//k/+L/4f/h/+H/4P/e/93/3P/b/9r/2f/W/9X/1P/T/9D/
zv/K/8f/xP/C/8D/v/+9/7v/uf+2/7T/sf+v/67/rf+t/63/q/+r/6v/q/+r/6n/qv+s
/67/sv+1/7n/uv+8/77/wf/E/8r/zf/S/9X/2v/d/+D/5P/m/+j/6v/s//T/9v/4//v/
+v/7//z//P///wEAAgACAAUABQAFAAUABAADAAIAAgAEAAYABwAHAAYABgAGAAQABAAE
AAUABgAHAAcABQAFAAcABwAIAAgABwAIAAgACAAFAAQAAwADAAYABgAHAAcABwAGAAUA
BQADAAMABAAEAAMAAwACAAAAAAAAAP7//v8AAAEAAgAEAAIAAQAAAP7//P/9//7//v8A
AAMABQAHAAQAAgABAAAA//8AAAAAAAACAAIAAgABAAEAAQABAAEABAAEAAQABAACAAAA
AAABAAEAAQABAAEAAwADAAMAAwADAAIAAQAAAAEAAgADAAMAAgABAAAA//8AAAEAAgAD
AAMAAQD//wIAAgACAAIAAgACAAUABQAFAAMA////////AAADAAQABAAEAAQABQAGAAgA
CAALAA0ADgARABMAEwASABEADwANAA0ADQAJAAQA///6//X/8v/u/+7/8P/y//P/8v/0
//X/9f/3//f/+v/9/wAAAQABAAIAAQAAAP///v/+//7///8AAAIAAgAAAAAA/f/9//3/
/v8CAAMAAwADAAEAAQAAAAAAAAABAAIAAgAEAAUABQAFAAEAAQABAAEAAwAGAAsADgAP
ABMAFgAYABcAEwANAAUA/f/y/+T/1//R/9H/0v/V/9//5P/n//D/AAAXACkAMQA5AEsA
XwBzAIUAlgCeAKQApgCoAK0ArAClAKMApACmAKgAqACkAJ4AlACCAGsAVgBFADcAKwAe
ABcAEAALAAcABgAGAAUABAABAAAA/v/8//z//P/8//7//v/+//3/+v/5//j/+P/5//n/
+v/6//z/+v/5//f/9f/1//X/9f/3//f/9//1//H/8f/w//D/8f/x//H/8f/w/+//7v/t
/+v/6P/m/+X/5v/m/+X/5f/h/9//3f/b/9r/2f/Y/9f/1v/U/9D/zf/I/8b/xP/D/8P/
wf+//7z/uP+1/7P/sv+v/6//r/+t/63/rf+t/63/rP+s/63/rv+x/7X/uv+8/73/wP/E
/8j/zv/R/9b/2f/c/9//4v/m/+n/7P/v//L/+P/6//z//////wEAAwAEAAcACQAKAAoA
CwALAAsACwALAAsACwAMAA8AEAAQAA8ADgAOAA4ADAAQABAAEQASABMAEwARABEADwAP
ABAAEAATABQAFAAUABIAEAAOAA0AEAAQABEAEQARABAADwAPAA8ADwAQABAAEAARABEA
EAAOAA4ADAAMAA8ADwAPABAAEAAPAA4ADAAMAA0ADgAOABAAEQARABEADQAMAAwADAAP
ABAAEAAQABAAEAAQAA8ADwAPAA8ADwASABIAEgASABEADgANAA0ADwAPAA8ADwAPAA8A
DwAPAA8ADgANAAwADwAQABEAEQAQAA8ADgANAA4ADwAQABEAEQAPAA8AEAAPAA4ADgAN
ABMAEgAQABAADwAOAA0ADAAPAA8ADwANAAwADQAOABAADgAOAA0ADAAPABEAEwAWABQA
FwAZABoAHwAhACEAIAAfAB0AGwAbABcAEQAKAAMAAgD///7//P/7//z//f/9//7/AAAB
AAEAAgADAAcACwAJAAkACAAIAAkACgALAAwACgAKAAsADAAMAAwACgAKAAoACwAMAA4A
DgANAAsACQAKAAsACwAMAAoACwAMAAwADAANAA0ADQAMAA0ADgAPAA0AEAATABgAHQAj
ACYAJgAhAB0AFwAPAAcA/P/0//H/7f/r/+r/7//x//L/+f8OACoAPwBLAFkAbQB/AI8A
owCxALoAvgC+AMAAwAC1AKwAqwCtALAAtACyAKwAoACOAHYAWgBHADwAMQAnACMAHgAZ
ABQAEQAMAAoACQAHAAcABQAFAAQABAAEAAQABAACAAIAAgABAAEAAQABAAIAAgABAAEA
AAACAAAA///9//3//f/9//3/+//7//v/+f/4//n/+f/6//j/9//2//X/9v/1//T/8//w
/+7/7f/t/+v/6v/o/+f/6P/n/+b/5f/h/9//3f/b/9r/2P/U/9H/zP/K/8j/x//H/8X/
w//A/8D/vf+7/7r/tv+1/7T/sf+y/7P/tP+1/7f/uP+6/7z/vP+//8P/xP/K/87/0//Y
/9r/2//e/9//5f/p/+3/8v/z//b/+f/8////AAABAAMABAAHAAoADAAMAA0ADQAMAA8A
DwAPAA8ADwAPAA8AEAAPABAAEAAPAA8AEAARABAAEQAQABAAEAAUABUAFAAVABMAEwAU
ABQAEwAUABQAFAAUABQAFAAVABUAFAAUABMAFQAUABMAEwARABEAEgASABAAEQARABAA
EQASABEAEgAQAA8ADgAOAA8ADwAPAA4ADAANAA4ADgAOAA8ADwAPAA8ADgAOAA4ADgAO
AA0ADAANAA4ADwAPAA0ADQANAA0ADgAOAA4ADgAQAA4ADgAPAA4ADQAMAAsADAANAA4A
DwAPAA4ADQAMAAwADAAMAAsADAANAA4ADwAOAA0ADAALAAwACwAMAA4ADAAMAA0ADQAM
AAwACwAKAAwADAANAA4ACgAIAAoACgAKAAoADQANAA0ACwAHAAcABwAIAAsADAAMAAwA
DAANAA4AEAAQABMAFQAWABsAHQAdABwAFwAVABMAEwASAA0ABwABAP3/+f/3//T/8v/0
//b/9//5//z//v////7//f///wEABAAFAAUABgAEAAQABAAEAAQABAAFAAYACAAIAAYA
BgADAAMAAwAEAAgACQAJAAkABwAHAAYABgAGAAcACAAIAAgACQAJAAkABQAFAAUABQAL
AA4AEwAWABsAHQAeAB4AGwAXABMADQADAPj/7v/p/+X/4//k/+3/8//4/wMAFgAuAEEA
TwBdAHMAhwCbAKsAtwC+ALwAuAC6ALQAqQCoAK0ArwCyALAAqACaAIgAcABWAEQANwAw
ACkAIwAdABQADQAKAAcABQAEAAQAAwAEAAEAAAD+//z//P/8//z//f/+///////8//v/
+v/6//v/+//8//z//v/8//v/+f/3//f/9//3//n/+f/5//f/9f/1//T/9P/z//P/8//z
//L/8f/w/+//7P/q/+n/6f/r/+r/6P/n/+X/4//h/9//3v/d/9z/2//Y/9b/0v/P/8z/
yv/I/8f/xf/D/8H/vv++/7v/uf+4/7f/t/+3/7X/t/+3/7f/t/+1/7b/uP+6/7//w//I
/8r/y//O/9L/1v/a/93/4v/l/+r/7f/w//T/9v/4//r//P8DAAQABQAHAAYABwAIAAgA
BwAJAAoACgALAAsACwALAAkACQAJAAoADQAOAA4ADQAKAAoACgAIAAoACgALAAwADgAP
AA4ADwANAA0ADgAOAA8AEAAQABAADwAOAA0ADQAOAA4ADwAPABEAEAAPAA8ACwALAAwA
DAANAA8AEAAQAA4ADgAMAAwADQANAA0ADgAQAA8ADgAMAAsACwALAAoACwANAA4ADwAL
AAoACgAKAAkACgAKAAoADAAMAAwACwAJAAkACQAJAAwADAAMAAwACgAIAAgACQALAAsA
CwALAAsACwALAAsACgAKAAoACgAMAAwADAALAAkACQAJAAkACwALAAsACwANAAsACwAM
AAsACgAKAAkACwAMAAwADAALAAoACAAGAAcACAAJAAoACwALAAsACQAHAAcABwAIAAsA
DAAMAAwADQANAA0ADgAQABMAFQAWABsAHQAdABwAFwAVABMAEwAVABEADAAHAAIA/f/6
//b/9P/2//j/+f/8//7///////7//f///wEABAAFAAUABgAEAAQABAAEAAUABgAIAAoA
CAAIAAYABgADAAMAAwAEAAgACQAJAAkABwAHAAYABgAIAAkACgAKAAgACQAJAAkABwAH
AAcABwALAAwADwASABUAFwAaAB4AHQAbABkAFwARAAYA+v/x/+v/5f/i/+f/8f/0//f/
AgAWAC0APwBNAF0AdQCNAKEArQC4AL4AvAC4ALoAtwCuAKsArwCyALQAtACqAJwAjAB2
AF4ASwA+ADUAKQAhABoAEwAMAAkACQAIAAgABwAEAAEAAAD+//z//P/8//z//f/+////
///8//v/+v/6//v/+//8//z//P/6//n/9//5//n/+f/5//n/+f/5//f/9f/1//T/9P/z
//P/8//z//D/7//u/+3/7P/q/+n/6f/r/+r/6P/n/+T/4f/e/9v/2//b/9v/2//Y/9b/
0v/P/8z/yv/I/8f/x//F/8P/wP+8/7n/t/+2/7X/tf+1/7P/s/+z/7P/s/+z/7T/tv+4
/7z/v//D/8T/xv/I/8v/zv/S/9X/2v/d/+D/4//m/+r/7f/w//P/9v/9//7///8BAAAA
AQACAAIAAwAFAAYABgAHAAcABwAHAAUABQAFAAYACQAKAAoACQAGAAYABgAEAAcACAAK
AAwADQANAAsACwAKAAkACQAIAAoADAANAA4ACwAKAAkACQAKAAoACwALAA0ADAALAAsA
CwALAAwADAAMAA0ADQAMAAsACgAHAAYACAAJAAoADAAMAAsACgAIAAcABwAHAAYACAAJ
AAkACQAHAAYABgAGAAcACAAIAAgACAAIAAgABwAFAAUABQAFAAgACAAIAAgACAAGAAYA
BwAHAAcABwAHAAUABQAFAAUABgAGAAYABgAIAAgACAAHAAUABQAFAAUABwAHAAcABwAH
AAUABQAGAAQABAAFAAUABgAIAAkACgAFAAIAAAADAAQABQAGAAkACQAJAAcABAADAAIA
AgAEAAYABwAIAAgACQAKAAwADgARABMAFAAVABcAFwAWABEADwANAA0ADAAHAAEA+//3
//P/8f/u/+//8v/1//f/9v/4//n/+f/3//f/+v/9////AQACAAQAAgACAAIAAgAAAAAA
AQACAAQABAACAAIAAQABAAEAAgAEAAUABQAFAAMAAwACAAIAAAABAAIAAgACAAMAAwAD
AAEAAQABAAEACQAMAA8AEgAVABUAFgAUABEAEQANAAUA+//y/+r/4//f/9v/2v/h/+P/
5v/x/wIAGAAtADkAQwBXAGsAewCNAKEAsAC2ALQAsgCyAK8AqACjAKMAqACsAKwApgCc
AJAAfABiAE0AQAAzACcAHQAWAA0ABAABAAIAAgADAAMAAAD9//z/+v/5//j/9//2//n/
+v/7//v/+f/3//X/9P/1//X/9v/2//j/9v/1//P/8f/x//H/8f/x//H/8f/v/+3/7f/s
/+z/7f/t/+3/7f/q/+n/6P/n/+T/4v/h/+H/4//i/+D/3//b/9n/1//V/9T/0//S/9H/
0P/O/8r/x//E/8L/wP+//73/u/+5/7b/sv+v/63/rP+t/63/rf+r/6v/q/+r/6v/qf+q
/6z/rv+y/7X/uf+6/7v/vv/C/8b/zP/P/9T/1//Y/9v/3v/i/+P/5v/p/+z/9P/2//j/
+//6//v//P/8//3///8AAAAAAwADAAMAAwABAAEAAQACAAUABgAGAAUAAgACAAIAAAAD
AAQABgAIAAcABwAFAAUAAwADAAQABAAHAAgACAAIAAUABAADAAMABAAEAAUABQADAAIA
AQABAAEAAQACAAIABAAFAAUABAACAAIAAAAAAAEAAQABAAIABAADAAIAAAD+////AAAA
AAAAAQABAAEA/f/8//z//P/+/wAAAQACAAQABAAEAAMAAgABAAAA//8CAAIAAgACAAAA
/v/+////AAABAAIAAwACAAEAAAD//wIAAgACAAIABAAEAAQAAwACAAEAAAD//wEAAQAB
AAEAAQD/////AAD+//7//P/+/wAAAgAEAAIAAQAAAP3//v///wAAAgABAAIAAgACAAIA
AwAEAAYACAALAA0ADgAPABEAEQAQAA4ADQAMAA0ACgAFAP//+f/0/+//7P/o/+n/7P/v
//H/8P/y//P/8//0//X/+f/9//7//////wAA///+//3//P///wAAAgAEAAEAAAD9//z/
+//7//v//P///wEAAgADAAAA///9//z//f///wEAAgABAAEAAAD/////////////AwAI
AAkACgANABEAFAAUABMAEQALAAUA9//m/9j/0//R/8//0P/X/9//4v/j/+7/AAAZACsA
NQBDAFUAZwB1AIkAlgCeAKYAqACqAK0AqAChAKEAogCgAKIAogCcAJYAjAB4AF8ASAA5
ACsAHwAUAA8ACgAHAAUABAAEAAMAAQD9//v/+P/4//j/+P/4//j/+P/4//f/9P/z//L/
8v/1//X/9v/2//T/8v/x/+//8P/x//L/8//y//H/8P/t/+v/6//q/+r/6//r/+v/6//p
/+f/5f/j/+P/4v/i/+P/4v/g/93/2//a/9n/2P/X/9j/1//W/9X/0f/O/8n/xf/D/8L/
wf/B/73/u/+5/7b/tP+x/6//rv+t/63/rf+r/6r/qf+o/6f/qf+q/6z/rv+w/7P/t/+4
/7r/vP+//8L/x//L/9H/1f/W/9n/3P/g/+X/6P/r/+7/8//0//X/9//3//n/+//8//7/
AQADAAQAAwADAAMAAwAFAAUABQAGAAUABgAGAAUABgAGAAYABAAIAAgACQAKAAoACQAG
AAUABgAHAAkACgAJAAoACgAKAAcABgAFAAUACAAIAAkACQAHAAYABQAFAAUABQAGAAYA
BAAFAAUABAAEAAQAAgACAAUABQAFAAYABQADAAEA/v///wEAAwAEAAIAAwADAAMAAwAC
AAIAAgADAAQABAAEAAIAAgACAAEAAwADAAMAAwAGAAYABgAGAAQAAgACAAMABAAFAAYA
BwAGAAUABAADAAYABgAGAAYABgAGAAYABQAFAAUABQAFAAcABwAHAAcABQADAAMABAAC
AAYABgAGAAYABgAGAAYABQAEAAEAAQADAAUACAAIAAgABwAGAAoACwAMAA4AEAATABUA
FgAWABcAFgAUABQAEwASABMADwAHAP7/9f/0//H/8P/u//D/9P/4//v/+v/6//n/9//4
//n//f8BAAEAAQAAAAAAAgACAAIAAgAEAAQABQAGAAMAAgD///7/AAABAAIABAAFAAUA
BAADAAMAAwACAAIABAAFAAYABgAFAAUABAADAAIAAwAEAAUACwAMAAsADgATABkAHAAe
ABsAFwAPAAMA9//u/+b/4f/f/9//5P/t/+//8P/3/wwAJAA3AEcAVwBtAIUAlQChAKsA
sACyALQAuAC2AK0AqACnAKcAqgCqAKYAnACQAH4AZgBOAD0AMgAlABsAFQAOAAkACAAJ
AAYABAADAAEA/v/7//r/+P/7//z//f/+//v/+v/5//f/9//3//f/+P/5//n/+v/6//j/
9v/1//P/9P/1//b/9//0//P/8v/v/+7/7//v//D/7//v/+//7//t/+v/6f/n/+f/5v/m
/+f/5P/i/9//3f/e/93/3P/b/9r/2f/Y/9f/0//Q/8v/x//H/8b/xf/F/8H/vf+5/7T/
tf+z/7L/sv+v/6//r/+t/63/rf+t/63/rv+w/7P/tv+3/7n/vP+8/8L/xv/L/9D/0v/V
/9r/3f/e/+H/5P/o/+z/8P/0//j/+v/6//r/+//8////AgAEAAMABQAGAAYABgAFAAQA
AwAGAAcACAAKAAgACAAHAAUABgAGAAYABAAIAAgACQAKAAkACQAHAAcACAAJAAsADAAM
AAwACwAKAAoACgAKAAsACgAKAAsACwAJAAgABwAHAAYABwAJAAoACQAJAAgABgAHAAgA
BwAIAAcABwAHAAgABgAFAAQAAgADAAUABwAIAAcABwAGAAUABAAEAAUABgAHAAgACAAI
AAUABAADAAEABAAFAAYABwAHAAYABQAEAAUABAAFAAcABQAFAAUABQAFAAUABQAFAAgA
CAAIAAgABwAGAAUAAwAFAAUABQAFAAUABQAFAAUAAwABAAEAAgADAAQABgAHAAUAAgAA
AAIABAAEAAQABAAFAAUABQADAAEAAQABAAIABQAGAAYABgAGAAcACAAKAAwADwARABIA
FQAXABcAFgATABEADwAPAAwABwABAPv/9//z//H/7v/w//L/9P/1//b/+P/5//n/9//3
//r//f8AAAEAAQACAAEAAAD///7///8AAAIABAAEAAQAAgACAP///////wAABAAFAAUA
BQABAAEAAAAAAAIAAwAEAAQABAAFAAUABQADAAMAAwADAAcADAAPABAAEQAXABwAHAAb
ABcAEwANAAUA+v/u/+X/4f/f/97/5//v//T//f8OACQANwBHAFUAawCDAJcApQCzALoA
uAC2ALYAsgCrAKgAqQCtAK4ArgCoAJwAigB0AFwARgA7ADIAJwAfABkAEAAJAAYABQAD
AAIAAgABAAAA/f/8//r/+v/6//r/+v/8//z//P/7//j/9//2//b/+f/5//r/+v/4//b/
9f/z//P/8//z//P/9P/1//b/9f/y//H/7//u/+7/7//w//H/7v/t/+z/6//q/+j/5//n
/+n/6P/m/+X/4f/f/93/2//c/9v/2v/Z/9b/1P/Q/83/yv/I/8b/xf/F/8P/wf++/7z/
uf+3/7b/t/+3/7f/tf+z/7P/s/+z/7X/tv+4/7r/vv/B/8X/xv/I/8r/zf/Q/9b/2f/e
/+H/5P/n/+r/7v/v//L/9f/4//3//v///wEA//8BAAMABAADAAUABgAGAAcABwAHAAcA
BQAFAAUABgAHAAgACAAHAAQABAAEAAIABgAGAAcACAAHAAcABQAFAAUABQAGAAYABQAG
AAYABgAFAAQAAwADAAcACAAKAAsACAAGAAQAAwD/////AAAAAAMABQAGAAYAAwACAP//
/v8AAAEAAgAEAAIAAQAAAP7//v///wAAAAAAAAEAAQABAP3//P/8//z///8AAAAAAAD+
//7//v/9//z/+//6//n/+v/6//r/+v/3//T/8//z//X/9f/1//X/8//z//P/8//0//T/
9P/0//b/9v/2//X/9P/z//L/8f/y//P/9P/1//f/9f/1//b/9v/2//f/+P/6//r/+v/6
//r/+f/4//X/9v/3//j/+v/5//r/+v/6//z//f/+/wAAAwAHAAoADAANAA8ADwAOAAwA
CwAKAAsACAADAP3/9//1//H/7//s/+7/8P/y//P/8//0//T/8//1//f//P8BAP/////+
//7/AAAAAAAAAAABAAIABAAGAAUABAABAAAAAgADAAQABgAHAAcABgAFAAQABQAFAAYA
CAAJAAoACgAJAAkACAAHAAYABwAIAAkACwAKAAsAEAAXABsAIAAoACkAJQAbABMABwD8
//L/6//r/+v/7P/x//P/8v/3/wQAHgA3AEkAVwBrAIEAkQCjALEAugDAAMIAxADGAMEA
ugC3ALUAtgC4ALgAtACqAJoAhgBqAFUARgA5AC0AJQAiAB0AGAAXABQAEgARAA8ADAAJ
AAgABgAHAAgACQAKAAcABgAFAAMABQAFAAUABgAFAAUABgAGAAQAAgABAP//AgADAAQA
BQAEAAMAAgD///3//f/8//z//f/9//3//f/6//n/+P/3//j/9v/1//X/9P/y/+//7f/s
/+v/6v/p/+b/5f/k/+P/4P/e/9r/1//V/9T/0//T/9D/zf/K/8b/xf/D/8L/wv/A/7//
vv+7/7r/uf+4/7f/uv+8/7//wv/D/8X/yP/I/83/0P/U/9j/2v/d/+L/5f/n/+n/6//u
//T/+P/8/wAAAwAEAAUABwAFAAcACQAKAAwADwARABIAEgARABAADwAQABEAEgAUABQA
FAATABEAEgASABIAEAAUABQAFQAWABQAEwAQAA8AEgATABUAFgAUABQAEwASABIAEgAS
ABMAFAAUABUAFQAUABIAEAAPAA4ADwARABIAEQARABAADgAPABAADwAQAA8ADwAPABAA
EAAPAA4ADAAOAA8AEAAQAA4ADQALAAkACQAKAAwADgAOAA4ADQAMAAoACgAKAAkADAAN
AA4ADwAOAAwACgAIAAoACAAIAAkACgALAAwADQAKAAkACAAHAAkACgALAAwACwAKAAkA
BwAJAAkACQAJAAsACQALAAwACwAKAAkACAAKAAsADAALAAcABwAHAAgACQAKAAoACgAM
AA0ADgAQABIAFQAXABgAGgAbABoAGAAWABUAFAAVABIADQAHAAEA/f/5//f/9P/y//T/
9v/3//r//P/9//3//f/9/wAAAwACAAMAAwAEAAYABgAGAAYABAAEAAUABgAGAAYABAAE
AAEAAQABAAIABgAHAAcABwAHAAcABgAGAAMAAwADAAIABQAHAAgACQAFAAUABQAFAAMA
BgALABIAGQAfACAAHgAXAA8ABwD9//H/6P/e/9f/0//P/87/1//f/+L/6f/4/xAAKQA3
ADsARQBVAGUAeQCPAKAAqgCsAKoAqgCtAKgAnwCdAKIApgCsAK4AqACeAI4AeABfAEoA
PQAxACkAIAAZABAACQAFAAQABAADAAQAAQAAAP7//f/8//v/+v/7//z//f/9//v/+f/3
//b/+f/5//r/+v/8//r/+f/3//b/9f/0//P/9f/1//X/8//z//P/8v/y/+7/7f/s/+v/
6//r/+v/6//q/+j/5//n/+f/5v/k/+P/3//d/9v/2f/Y/9f/1v/V/9P/0v/P/83/yf/G
/8P/wf/B/7//vf+6/7r/t/+1/7T/sv+x/7D/rf+v/6//r/+v/63/rv+w/7L/tv+5/73/
vv/B/8T/yP/M/87/0f/W/9n/3f/h/+X/6v/r/+7/8f/0//n/+v/7//3//v8BAAQABgAH
AAkACgAKAAwADQAOAA8ADgANAAwADAAPABAAEAAPAA8AEAARABAAEgASABMAFAAVABUA
EwATABIAEQARABAAEwAUABQAFAAVABQAEwATABEAEAAQAA8AEgASABIAEwAQAA8ADwAO
ABAAEQARABAAEAAQAA4ADgANAA0ADQAOABEAEQARABAADwAPAA8ADgAPABEAEgATABEA
EAAQABAADwAQABAAEAARABIAEwATABEAEQARABEAFAAUABQAFAAWABQAFAAVABMAEwAT
ABMAFAAVABYAFwAVABQAEwASABUAFgAXABcAFwAXABcAFwAZABkAGQAZABsAGQAZABoA
GQAYABgAFwAYABoAGwAcABsAGgAaABoAHQAgACEAIgAkACYAKQArACgAKAAoACoAKAAn
ACcAJgAgABoAFAANAAsACgAIAAYABQAIAAgACwAMAA0ACgAJAA0AEQASABUAFgAWABYA
FAAWABkAGwAdAB0AHQAdAB0AGQAYABgAGgAaABoAGgAaABoAGgAaABgAGAAYABgAGwAc
AB0AHgAdABwAGwAaABwAHAAcABwAHwAiACUAKAAqACwALgAwACsAKAAlACIAFwAOAAUA
/P/3/w==
         </WaveFormData>
      </LeadData>
      <LeadData>
         <LeadByteCountTotal>10000</LeadByteCountTotal>
         <LeadTimeOffset>0</LeadTimeOffset>
         <LeadSampleCountTotal>5000</LeadSampleCountTotal>
         <LeadAmplitudeUnitsPerBit>4.88</LeadAmplitudeUnitsPerBit>
         <LeadAmplitudeUnits>¦ÌV</LeadAmplitudeUnits>
         <LeadHighLimit>2147483647</LeadHighLimit>
         <LeadLowLimit>268435456</LeadLowLimit>
         <LeadID>V2</LeadID>
         <LeadOffsetFirstSample>0</LeadOffsetFirstSample>
         <FirstSampleBaseline>0</FirstSampleBaseline>
         <LeadSampleSize>2</LeadSampleSize>
         <LeadOff>FALSE</LeadOff>
         <BaselineSway>FALSE</BaselineSway>
         <ExcessiveACNoise>FALSE</ExcessiveACNoise>
         <MuscleNoise>FALSE</MuscleNoise>
         <LeadDataCRC32>1577324876</LeadDataCRC32>
         <WaveFormData>
DgAOAA4ADgALAAoACQAIAAkACgALAAwACgAKAAoACgAIAAgACAAIAAoACgAKAAoACQAI
AAcABgAIAAgACAAIAAgACAAIAAgABgAGAAYABgAIAAgACQAKAAcABwAHAAcACQAJAAkA
CwAMAAwADAAOABAAEQATABYAGAAYABYAFQATABMAFAAUABQAEQAOAAsABwADAAEAAAD+
////AAABAAUABgAHAAgACAAJAAsADAAMAAwACgAHAAkACAAIAAYABQAGAAUABAADAAMA
BAAEAAIAAQABAAEAAwAEAAQABAAEAAMAAwAEAAIAAgADAAMABgAGAAYABQACAAIAAwAG
AAsAEwAhAC8APABMAF8AcACAAJMApACuAKsAlgBmABgAy/+j/5L/h/+G/5H/qP/L/+n/
/f8VADkAWABsAHMAbgBnAGAATAA3ACEABwDx/+r/8P/2//3/+//0/+j/4P/d/93/3//k
/+3/9P/6//7/AAAAAP7//v//////AAADAAQAAwAEAAMAAwAEAAQABAAEAAQABAAEAAIA
AgACAAIAAQABAAIAAQACAAMAAwABAAEAAQACAAIAAQABAAAAAAABAAIAAwACAAEA///+
////AAD+//7//f/8//v/+v/8//z//f/+//7//f/8//r/+v/7//z//P/6//r/+f/5//n/
+f/4//j/+v/7//v//P/6//v//P/8//v/+//8//z//f/+////AgABAAEAAAAAAAQACgAL
AAwADQASABMAFQAWABgAGwAdAB8AIQAiACIAIQAgAB8AIAAhACEAIQAeAB4AHQAcABkA
FwAVABMAEgASABEAEAAPAAoABwAIAAcABwAHAAcABgAFAAQAAwADAAMABAAGAAcACAAJ
AAoACwAIAAcACAAHAAkACwAMAA0ADQANAA0ADQANAA8AEQARABIAEwAUABUAEQAQABAA
DwATABMAEgARABIAEwASABUAFAASABAADgAQABEAEgARAA4ADgAPAA8ADwAPAA8ADgAL
AAsACwALAAgACAAIAAgACAAJAAkACgAHAAcABwAHAAgACAAIAAcABgAFAAUABQAFAAUA
BAADAAQAAwAEAAUAAwADAAUABQAFAAIAAgAAAAAAAQACAAMAAQABAAEAAgACAAAA////
////////////AAABAAEAAAD//wAAAgD///z//f/+////AAACAAEAAAAAAP3/+//6//n/
+v/9//7///8DAAQABAAEAAQABgAHAAkADAAMAAwACgAHAAcABwAIAAsADAAKAAgABAD/
//r/9//2//b/9//4//r//P/9//7//P/7//v//P8BAAIAAwACAP3//f/8//z/+v/6//z/
/P/6//j/9//3//j/9//3//j/+f/5//r/+v/4//b/9f/1//T/9P/0//X/9v/4//n/+v/3
//b/9v/3//r///8HABEAHQAoADYARQBUAGQAdwCKAJYAkwCAAFgAGgDT/6P/kv+J/4D/
hf+a/73/4f/5/wUAGwA6AFYAZwBwAG0AZgBcAEsANQAfAAkA9P/s//D/8//1//T/7v/k
/93/2f/V/9j/3f/g/+L/5v/s/+7/8P/x//P/9P/2//b/9v/0//T/8//z//T/9P/2//b/
9v/2//P/8P/v/+7/8P/x//P/9v/0//T/9P/z//H/8f/x//L/9P/z//P/8v/v/+//7//v
/+//7//u/+7/7v/u/+v/6v/o/+j/6P/o/+j/6P/p/+r/6v/p/+j/5v/o/+n/6v/q/+j/
6P/n/+f/5f/l/+T/5P/l/+X/5P/k/+P/4//j/+L/4//j/+T/5P/k/+T/5P/m/+j/6f/p
/+r/7f/y//L/8v/0//j/+P/5//v//v8CAAUABwAJAAoACgAKAAoACgAMABAAEQASABAA
DwANAAsABwAJAAkACQAKAAsACQAHAAUAAgD//wAA//8AAAEAAgACAAEAAAD//////f/+
/wAAAQADAAMAAwADAAUABQAHAAcABgAHAAcABwAFAAUABQAFAAcACQALAAsACgAJAAgA
BwAIAAgACQAJAAoACQAHAAUABQAFAAMABQAEAAQABAAEAAMAAwADAAEA/v/+//////8D
AAUABwAIAAQAAwACAAEAAAAAAAAAAAAAAAEAAQACAAAA///+//3///8AAAEAAQAAAP//
///////////+//3//f/7//v/+//5//n/+//7/////P/8//r/9//3//f/9//4//n/+v/8
//r/+P/3//n/+v/4//j/+P/4//r/+f/4//j/+P/3//f/9//5//v/+//7//3//v/+//7/
//8AAAAAAQAEAAQABAACAAMAAwADAAQABAAEAAEA/v/7//f/8//x//D/8P/x//L/8//0
//T/9P/0//X/9//6//3//v////7/+f/5//j/+P/0//T/9v/2//f/9v/2//f/9f/z//L/
8v/1//X/9v/2//T/8v/x//H/8v/y//L/8//1//b/9v/2//P/8v/y//P/+P/7////CQAT
AB4AKgA5AEgAVABjAHIAegB7AHIAVgAkAOH/qf+M/4H/ev97/4b/of/F/9//6f/3/xQA
MgBHAFoAYwBeAFoATwA9ACsAFwAAAPL/8P/z//X/+P/2/+7/5//f/9v/2v/b/9z/4P/k
/+b/6P/q/+3/7//w//L/9P/0//L/8v/z//P/9P/0//b/9v/2//b/9v/0//T/9P/1//X/
9v/4//b/9v/2//X/8//z//P/9P/2//X/9f/0//L/8f/w/+//7//v/+7/7v/w//D/7f/s
/+z/7P/s/+z/7f/u//D/8v/v/+3/6//o/+j/6f/q/+r/6v/q/+n/6f/n/+f/5v/m/+n/
6f/o/+j/5//n/+f/5v/l/+X/5v/m/+b/5v/m/+j/6P/p/+n/6v/u//T/9f/2//j//P/8
//3///8CAAYACQALAA0ADgAOABEAEgATABYAGQAZABkAFgAYABcAFgATABQAEwASABIA
EQAPAA0ACwAHAAUABwAHAAYABwAIAAgABQAEAAMAAwAFAAYACAAJAAkACQAJAAkABwAH
AAkACQALAA0ADgAPAA4ADQAMAAsADQAPABEAEQARABEAEQARAA4ADgAPAA8AEQARABAA
DwAPAA8ADQAPABAAEAAQABAAEQARABEADwAOAA4ADwAPABEAEQARABAADQANAA0ADQAM
AAwADAAMAA0ADQAMAAwACwALAAsACwAOAA4ADgANAAsACQAIAAcACQAJAAgABwAIAAcA
CAAJAAgABwAIAAcACgAIAAkACAAFAAUABQAFAAYABwAIAAoACAAGAAUABQADAAMAAwAD
AAgABwAHAAYABQAEAAMAAgADAAMAAwAEAAYABQAFAAUAAgADAAIAAQAGAAgACQAKAAsA
DAAMAA0AEgASABIAEAARABEAEQASAA8ADgAKAAYABAABAP7//f/8//z//f/+////AAAA
AAAAAQADAAYACgAJAAgABwAEAAIAAwADAAQAAAAAAAIAAgACAAAA//////////8AAAIA
AAD//////v////7//v////7//v/+//////8AAAAAAAABAAAAAAABAAIABwARAB8ALQA6
AEwAYQBwAIAAkwCgAKYAnwCGAFQACADF/6H/jv+B/37/if+m/83/6//9/xUANQBOAFwA
YQBgAFsAUgBAAC0AGQABAO3/6P/q//D/9f/1//L/7P/m/9//2//b/+D/5f/s//T/+P/6
//7/AAD//////v/+////AAD//wAA/////wAAAAD+//7//v/+/wEAAAABAAIAAgABAAEA
AgACAAIAAgABAP///////wAA/v/9//3//P/8//3//v////7//f/7//r/+//8//r/+v/4
//j/+P/4//b/9v/3//j/+//7//v/+v/5//n/+f/4//r/+v/5//n/+f/5//j/+P/5//n/
+P/4//r/+//8//z/+v/5//n/+P/7//z//f8AAAIAAwADAAQABgAKAAkACAAMABIAFAAX
ABYAGAAbAB0AIQAjACQAJAAkACQAJAAmACUAJQAlACIAJAAjACIAHwAdABsAGQAYABkA
FwAVABMADwANAA8ADwANAA0ADQAMAA0ADAALAAsACgAKAAsACwAMAA0ADgAPAA0ADQAP
AA8AEAARABEAEQATABMAEwATABEAEwAVABUAFgAXABgAGQAWABYAFwAXABcAFwAWABUA
GAAZABgAGwAZABgAFwAWABYAFwAYABcAFgAWABcAFwAVABUAFQAUABUAFQAVABUAEgAS
ABIAEgATABMAEgASABMAEwATABMAEwASABEADwAPAA8AEAARABAADwANAAsADAALAAwA
DQALAAsADQANAA8ADAAMAAoACwALAAsACwAKAAkACAAIAAkACAAIAAkABwAHAAcABwAI
AAkACQAIAAkACAAIAAkACAAGAAYABgAGAAYACQAJAAkACgAJAAcABgAFAAcACQAJAAkA
CgAKAAkACAAKAAwADQAPABQAFAAUABIADwAPAA8AEAASABIADwAMAAkABQABAP///f/8
//z//P8AAAIAAwAEAAEAAQACAAQACAAIAAgABgADAAMAAgACAP7//v8AAAAAAQAAAAAA
AQD///3//P/8/wAAAQADAAQAAgAAAP/////+//7//v//////AAAAAAAA/f/8//z//f8E
AAsAFQAjADEAPgBQAGMAcgCEAJkAqACqAJsAfAA+AO7/r/+R/4T/f/+C/5H/sP/R/+v/
AwAjAEMAXABoAGkAZABdAEwANAAhAAsA8//n/+z/9P/4//f/8//o/97/2v/Z/9n/3f/o
//H/9v/6//r//P/8//z//v//////AAAAAAAA/v/+//3//f/+//7/AAAAAAAAAAAAAP7/
/v/+//////8AAAIAAAAAAAAA///9//3//f/+//////8AAAAA/f/9//3//f/9//3//P/8
//7//v/7//r/+P/4//j/+P/6//r/+//8//r/+f/4//b/9//5//v//P/8//z/+//7//n/
+f/4//j/+v/7//v//P/6//v//P/8//3//f/+//7///8AAAEABAAEAAUABQAGAAsAEAAQ
ABAAEQAWABcAGQAaABwAHwAhACEAIwAkACQAJAAkACQAJgAnACcAJwAkACMAIQAfABsA
GgAZABgAGAAXABUAEwARAA4ACwAMAAsACwALAAsACgAJAAgABwAHAAUABgAIAAkACgAL
AAwADQALAAsADQANAA4ADwAPAA8ADwAPAA8ADwAPABEAEwATABUAFQAVABUAEwASABIA
EQAUABUAFQAVABUAFQATABUAFAAUABQAFAAVABUAFQATABAAEAARABEAEgATABQAFAAS
ABEAEAAPAA4ADgAOAA4ADwAPAA4ADgALAAsACwALAA4ADgAOAA0ACgAJAAkACQANAA0A
DAALAA0ACwALAAsACgAJAAoACQAMAAoACwAKAAcABwAHAAcABwAHAAcACAAIAAYABQAF
AAUABQAFAAUABgAHAAcABgAHAAQAAAAAAAEAAgADAAQABwAHAAcACAAHAAUABAADAAUA
BwAHAAcABwAIAAgACAAMAA4ADwARABQAFAAUABIADwAPAA8AEAARABIAEAAOAAkABQAB
AP///P/8//3//v8BAAIAAgACAAAAAQADAAYACgAKAAoACAAFAAUABAAEAAIAAgAEAAQA
BAACAAEAAQAAAP////8AAAEAAQACAAIAAgAAAP////8AAAAAAAABAAEAAgACAAIA///+
//7///8AAAUADQAXACMALgA8AE8AYABwAIUAmgCoAKkAmgB8AEAA7f+x/5j/jf+E/4n/
mv+3/9n/8/8FACMASgBmAHMAdABvAGgAVgA9ACkAEwD7//D/8v/2//n/+//0/+j/4P/b
/9n/2//g/+n/7v/y//T/+P/6//z//v//////AAAAAAAA/v/+//3//f/+//7///8AAAEA
AgABAP7//f/8//////8AAAIAAAAAAAAA//////////8AAAIAAQABAAAA/f/9//3//f/9
//3//P/8//z//P/5//j/+v/6//r/+v/8//z//f/+//v/+f/3//T/9v/3//j/+P/6//r/
+f/5//n/+f/4//j/+f/5//j/+P/2//f/+P/4//v/+//8//z//v/+//7/AAAAAAEAAQAC
AAUACgAKAAoADAAQABAAEQATABYAGgAdAB0AHwAgACAAIgAiACIAJAAjACMAIwAgAB4A
HQAcABkAGAAXABYAFgAVABMAEQAPAAwACQAKAAkACQAJAAkACAAGAAQAAgABAAIABAAH
AAkACQAJAAkACQAIAAcACAAHAAkACwAMAA0ADwAPAA8ADwANAA8AEQARABMAEwATABMA
EgASABMAEwAXABcAFgAVABQAEwAQABEAFAAUABQAFAATABMAEwARAA4ADgAPAA8AEQAR
ABEAEAANAA0ADQANAAwADAAMAAwADQANAAwADAAJAAkACQAJAAgACAAIAAcACAAHAAcA
BwAJAAkACAAHAAUAAwADAAMABQAFAAcABwAJAAYABgAEAAMAAwADAAMAAwADAAMABAAE
AAIAAQABAAEAAQABAAEAAgADAAMAAgD///z/+v/9//7///8AAAEAAQABAAIA///9//z/
+//+/wEAAgADAAQABAADAAIABgAIAAkACwAMAAwADAAKAAkACQAJAAoACgAKAAcABAAB
AP3/+f/3//b/9v/3//j/+f/6//r/+v/6//v//f8AAAIAAgACAAAA+//7//r/+v/6//r/
/P/8//z/+v/5//n/+v/5//n/+v/5//n/+v/6//j/9v/1//X/+P/4//j/+f/3//j/+P/4
//n/+P/4//n/AAAFAA0AGQAlADAAPgBNAF4AcgCJAJgAnACVAHgAQgD6/7v/nf+O/4X/
hv+V/7L/1f/z/wMAFQAzAFAAZABxAHgAdwBuAFgAPwArABUA/f/s/+j/7v/3//X/7v/o
/+L/2//X/9n/3P/f/+T/6P/o/+j/7P/w//H/8//0//b/9P/0//L/8v/x//H/8v/y//P/
9P/1//b/9f/y//H/8P/x//H/8v/0//L/8v/y//H/7//v/+//8P/y//H/8f/w/+//7//v
/+//7//v/+7/7v/u/+7/6//q/+j/6P/o/+j/6f/q/+z/7v/t/+v/6f/m/+b/5//o/+j/
6P/o/+f/5//n/+f/5v/m/+f/5//m/+b/5f/l/+X/5P/l/+X/5v/m/+b/5v/m/+j/6P/p
/+n/6v/u//T/9f/2//f//P/9////AQAEAAgACwALAA0ADgAOAA4ADgAOABAAEgATABQA
EgAQAA8ADgALAAwACwAKAAoACQAHAAUAAwABAP//AQABAAEAAQABAAAA/f/8//v/+//+
/wAAAwAFAAQAAwACAAEAAwADAAUABQAHAAkACgALAAgABwAGAAUABQAHAAkACQAHAAcA
BwAHAAQABAAFAAUACgALAAsACwAJAAkABwAJAAkACAAHAAYABwAHAAcABQAEAAQABQAF
AAMAAwADAAIAAAD///7//f///wAAAQACAAIAAwADAAQAAgABAAAA//8CAAIAAgABAP7/
/f/9//3/AQABAAAA//////3//f/9//v/+//9//3/AQD+//7//P/5//n/+f/5//v/+//7
//z//P/6//n/+f/3//f/+v/8//z//P/8//v/+f/3//b/+f/5//r/+//6//v/+v/5//n/
+v/6//r///8CAAQABwAJAAgABwAEAAUABQAFAAYABgAGAAMAAAD7//f/8//x//L/8v/z
//T/8//0//T/9P/0//X/9//6//3//v////7/+v/5//f/9v/3//j/+//8//v/+P/2//X/
9P/z//P/9P/1//X/9v/2//T/8v/x//H/8v/y//L/8//x//L/8v/y//P/8v/y//P/+P/7
/wMACwAVACIAMABBAFAAXgBvAH4AhgB/AGoARgAKAMX/l/+G/33/fP9//47/q//P/+X/
8f8HACQAPABRAGIAYwBeAFYASQA3ACMACwD2/+z/7P/v//H/8P/s/+j/4//d/9f/1P/X
/9j/3P/g/+T/6P/s/+3/7//w//L/8f/w/+3/7P/t/+3/7v/u//D/8P/w//D/7v/s/+z/
7P/u/+//8f/0//H/8P/v/+3/7v/v//D/8v/x/+//7v/s/+3/7f/t/+3/7f/t/+z/7P/r
/+r/5v/k/+X/5v/n/+j/5v/m/+f/6P/o/+f/5v/k/+X/5//p/+r/5//m/+T/4//j/+P/
4v/i/+P/4//i/+L/4P/h/+L/4v/h/+H/4v/i/+L/4v/i/+T/6P/p/+n/6v/r//D/8P/w
//H/9v/3//n//f8AAAQABwAHAAkACgAKAAsADAANABAAEgATABQAEgASABEAEAANAA4A
DQAMAAwACwAJAAcABQAFAAMABQAFAAEAAQABAAAA///+//3//f///wAAAgADAAEAAQAB
AAEAAwADAAUABQAEAAUABQAFAAMAAwADAAMABAAHAAoACwAJAAkACQAJAAoACgALAAsA
DAALAAkABwAJAAkABwAJAAwADAAMAAwACgAJAAgABQAGAAYABwAHAAcABwAHAAYABQAF
AAUABQAGAAYABgAGAAUABQAEAAQABQAFAAUABQAIAAgACAAHAAQAAwADAAMABwAHAAYA
BQAEAAEAAAD//wAAAQAEAAUABgACAAEA/v///////////wEAAQABAAIAAAD+//3//f//
/wEAAgAAAAAAAAAAAP///f/7//r//v///wEAAwACAAMAAgABAAMABAAEAAQACAAKAAsA
DQANAAwACwAIAAoACwAMAA4ACgAIAAMA/v/8//n/9v/1//f/+P/6//z/+v/6//n/+P/7
//3/AAAEAAMAAgABAP7//P/9//3//v/+//7/AAAAAP3/+v/4//f/9//3//j/+v/6//n/
+f/4//r/+P/3//f/+f/6//v//f/6//r/+f/4//r/+v/7//3/AgAHAA8AGwApADoAUABj
AHQAhgCXAKAAngCNAGYAKADg/6v/k/+I/4H/gv+P/67/0//t/wEAHwBBAFgAZABjAFwA
UwBGADIAIQALAPX/6f/k/+j/7P/x/+v/5v/g/97/2f/X/9n/3v/j/+b/6v/u//L/+P/6
//n/+f/4//j/+P/4//b/9v/4//n/+//8//v/+v/5//j/+f/4//n/+v/5//n/+v/8//j/
+P/4//f/+f/5//n/+v/5//f/9v/0//X/9f/1//X/9//3//b/9v/1//T/8P/u/+//8P/x
//L/8P/w//H/8v/z//P/8//y//D/8f/y//L/8P/w/+//7//y//P/8//0//L/8f/v/+7/
8P/x//L/8v/x//H/8v/y//L/8v/y//T/+P/5//n/+v/7/wAAAAAAAAQACgAMAA8AEAAS
ABUAFwAXABkAGgAaABsAHAAdACAAHgAdABwAGAAaABkAGAAVABYAFQAUABQAEgAPAAwA
CQAJAAcACQAJAAYABQAEAAIAAwACAAEAAQABAAIABAAFAAMAAwADAAMABAAFAAgACQAI
AAkACQAJAAoACwAMAA0ADAANAA4ADQALAAsACwALAA0ADgAQABEAEgARAA8ADQAPAA8A
DQAPABAAEAAQABAADwAPAA8ADQANAA4AEAARABAADwAOAAwADQANAA0ADQAKAAoACgAK
AAcABwAGAAYACAAJAAoACwALAAoACQAHAAgABwAHAAcABwAHAAYABQAHAAUABQAFAAcA
BwAJAAkACAAEAAMAAAAAAAEAAgADAAMAAwADAAQABAACAAEAAQADAAMAAwADAAIAAQD/
//7///8AAAEAAgACAAEAAAAAAAAA////////AAADAAQABQAFAAYABgAGAAgACgALAA0A
EAAQABAADgALAAsACwAMAA4ADgALAAgABAD///r/9//4//j/+f/6//z//v///wAA/v//
/wEABAAGAAYABgAEAP/////+//7//v/+/wAAAAAAAP7//f/9//z/+//7//z//////wAA
AAD+//z/+//7//z//P/8//3//f/+//7//v/9//z//P/9/wIACQARAB0AKQA6AE4AXwBu
AIAAlwCmAKoAnwCAAEYA+P+3/5X/hP99/4D/j/+o/8f/4//7/xkAPwBcAGoAbQBqAGUA
VAA+ACcAEQD5/+n/6v/w//j/+f/z/+r/4P/a/9f/2f/f/+b/7f/w//T/+P/4//r//P/8
//3//f/+//7//v/8//z/+//7//z//P/+//7//v/+//z/+v/6//r//f/9//7/AAD+//7/
/v/9//v/+//7//z//f/9//7//v/8//v/+v/5//z//f/9//7//P/8//n/+P/4//j/+P/4
//r/+v/7//z/+f/3//X/8v/1//f/+f/6//j/+P/3//f/9//3//b/9v/4//n/+f/6//n/
+f/5//j//P/9////AAD+//7//v8AAAIAAwADAAQACQAOAA4ADgAPABQAFQAXABoAHAAf
ACEAIgAjACMAIgAiACIAIgAkACUAJQAlACIAHwAdABsAFwAWABUAFAAUABMAEQAPAA0A
CwAJAAsACwAJAAkACQAIAAUABAADAAMABQAGAAgACQAHAAcABwAHAAcABwAJAAkACAAJ
AAkACQAHAAcABwAHAAoADQAQABEADgANAAwACwAIAAgACQAJAA4ADwAPAA8ADgANAAoA
CwANAA4ADwAQAA0ADQANAAsACgAKAAsACwALAAsACwAKAAYABQAEAAMABAAEAAQABAAB
AAEAAAAAAP3//f/9//3//v/+//7//f/5//f/9v/1//n/+f/4//f/9//1//X/9f/0//P/
9P/z//b/9P/1//T/8//z//P/8//z//P/8//0//T/8v/x//H/8f/x//P/9v/2//b/9v/2
//b/9f/0//T/9f/1//b/9//1//f/9//3//n/+v/6//r//f8AAAIABQAGAAYABgAEAAYA
BwAIAAoACQAIAAQAAAD+//v/+P/3//j/+P/5//r/+P/4//f/9v/4//v///8EAAMAAgAB
AP7//P/9//3//v/+//7/AAAAAP///P/6//n/+//7//z//v/+//3//f/8//7//P/7//v/
/f/+////AQAAAAAA///+//7//v///wEAAgADAAkAFQAlADIARgBfAHQAhACVAKQArACn
AJIAZgAgANn/r/+e/5H/jv+T/6r/z//x/wUAGwA9AF4AcgB/AH4AdQBqAFoARwAzAB0A
BwD4//T/9P/5//3/+P/y/+7/6f/j/9//4v/n/+z/8P/4//z/AAAEAAMAAwACAAIAAAAA
AP7//v8CAAMABQAGAAQAAgAAAP7////+////AAABAAEAAgAEAAEAAAD///3/AAABAAIA
BAACAAEAAQAAAP3//f/9//3///////7//v/+//7/+//6//z//P/8//z/+f/4//j/+P/7
//v/+//6//j/+f/6//r/+P/4//f/9//4//n/+f/6//n/+f/4//j/+v/7//z//P/6//n/
+f/4//j/+P/4//r///8BAAIABAAFAAgABgAEAAgADgAQABMAEgAUABcAGQAaABsAGwAa
ABwAHgAgACQAIwAjACMAIAAeAB0AHAAZABkAGQAZABoAFgATABAADQAOAA0AEAARAA4A
DQAMAAoACQAIAAcABwAJAAoADAANAAsACQAHAAUACQALAA8AEQAPAA8ADgANAA8ADwAP
AA8ADwARABMAEwASABEAEAAPAA8AEAASABMAFAATABEADwASABMAEgAVABQAEgAQAA4A
DwAPAA8ADQAOAA4ADwAPAA0ACwAJAAYACAAJAAoACwAIAAgACAAIAAcABwAGAAYABgAH
AAgACQAHAAYABQADAAQAAwADAAMABQAFAAQAAwACAP///v/9/wAAAQAEAAUABAAAAP//
/P/+////AAABAP//+////wIA///+//3//P/9//3//f/+//z/+//7//v/+//9//3//f//
/wAAAAAAAAIABAAFAAcACAAIAAgABgAHAAcABwAIAAYABgADAAAA/v/7//j/9//z//L/
8v/y//T/9v/3//j/9v/3//n//P/+//7//v/8//v/+//6//r/9v/2//j/+P/4//b/9f/1
//L/8f/x//L/9f/1//b/9v/2//T/8//z//L/8v/y//P/9P/2//f/+P/1//T/9P/1//T/
9/8BAA8AHwAsADgAQwBMAFYAZQByAHgAcQBeADgA+v+z/4v/gP95/3T/ff+S/7X/2f/t
//P/BQAgADgATwBgAGMAYgBcAEkANwAlAA0A9v/s/+7/8//5//z/9v/s/+P/2//V/9T/
1f/c/+L/6P/o/+j/6P/p/+v/7P/u/+//8P/v//D/8P/v/+//7v/v//D/8f/y//H/7v/t
/+z/7f/t/+7/8P/x//L/8//z//D/7//u/+7/8P/v/+//7v/t/+3/7f/t/+z/6//p/+j/
6f/q/+j/6P/o/+j/6P/o/+b/5v/n/+j/5v/l/+T/4v/i/+P/5P/k/+b/5v/l/+X/4v/h
/9//3v/f/9//3v/e/+D/4f/i/+L/4P/f/9//3v/f/+D/4f/k/+X/5f/k/+T/6f/u/+7/
7v/x//b/9//5//r//P///wEABAAHAAkACgAMAAwADAAOABEAEQARAA4ADwAPAA8ADQAM
AAsACgAKAAwACwAKAAkABQADAAUABQAEAAUABgAGAAcABgAFAAUAAwAEAAYABwAJAAkA
CQAJAAYABQAGAAUACAAJAAkACQALAAsACwALAAgACQAKAAkADAANAA4ADwAMAAwADQAN
AA8ADwAOAA0ACwALAAkACwAOAA4ADgAOAA8ADwAPAA0ACgAKAAsACwAMAA0ADgAOAA0A
DQANAA0ADAAMAAwADAAMAA0ADQAOAAsACwALAAsADAAMAAwACwALAAsADAANAA4ADQAL
AAkADAALAAwADQAMAAsADAALAA8ADAAMAAoACQAJAAkACQAJAAkACQAKAAwACgAJAAkA
BwAHAAcABwAKAAsACwAKAAkACAAIAAkADAAMAAwADgARABIAEwAUABIAEgASABIAFQAW
ABYAFgATABEADwAMAAcABQACAP//AgADAAMAAwAEAAIAAgACAAcACgAMAAwACgAKAAsA
CwAIAAgACAAIAAgACAAIAAgABAADAAIAAwAEAAUABgAGAAYABgAGAAMAAgABAAAAAgAE
AAYACAAHAAYABQAEAAYABgAGAAYADQAUABsAIgAvADwASQBWAGgAeACIAJgAiQB6AGsA
XAA1AA==
         </WaveFormData>
      </LeadData>
      <LeadData>
         <LeadByteCountTotal>10000</LeadByteCountTotal>
         <LeadTimeOffset>0</LeadTimeOffset>
         <LeadSampleCountTotal>5000</LeadSampleCountTotal>
         <LeadAmplitudeUnitsPerBit>4.88</LeadAmplitudeUnitsPerBit>
         <LeadAmplitudeUnits>¦ÌV</LeadAmplitudeUnits>
         <LeadHighLimit>2147483647</LeadHighLimit>
         <LeadLowLimit>268435456</LeadLowLimit>
         <LeadID>V3</LeadID>
         <LeadOffsetFirstSample>0</LeadOffsetFirstSample>
         <FirstSampleBaseline>0</FirstSampleBaseline>
         <LeadSampleSize>2</LeadSampleSize>
         <LeadOff>FALSE</LeadOff>
         <BaselineSway>FALSE</BaselineSway>
         <ExcessiveACNoise>FALSE</ExcessiveACNoise>
         <MuscleNoise>FALSE</MuscleNoise>
         <LeadDataCRC32>1997269682</LeadDataCRC32>
         <WaveFormData>
BgAGAAYABgAEAAQABAAEAAYABgAGAAYABAAEAAQABAAEAAQABAAEAAQABAAEAAQAAgAC
AAIAAgACAAIAAgACAAIAAgACAAIAAgACAAIAAgAEAAQAAwADAAMAAwADAAMAAQABAAIA
AwAHAAkACwANABEAEQARABIAEgATABMAEwAUABQAFQAVABUAEwARAA4ACAAGAAMAAgAA
AAEAAQABAAMABAAGAAcABgAIAAsACwAJAAgABQADAAMAAwACAAIA///+//3//P/9//z/
/P/8//r/+f/5//n/+//7//v/+f/5//n/+f/5//n/+f/5//n/+f/5//n/+f/5//n/+//9
//3/AwAQAB4ALQBGAGsAkQC7APAAJQFQAWUBWQEaAasANwDf/57/cv9h/1//ZP95/5D/
pP+9/9///f8MAAwACAAGAAQA/f/2/+z/2v/O/9H/1//b/93/3f/W/8z/xv/I/8r/zv/W
/97/5f/s//D/8v/0//b/9f/1//b/9v/5//n/+v/6//r/+//7//v/+//7//v/+v/4//n/
+f/4//j/+P/4//j/9v/2//b/9v/4//j/+P/4//j/+P/4//f/9//4//r/+v/6//n/+f/5
//n/+f/6//r/+v/6//r/+v/7//v//f/+//3//v/+//7/AAABAAEAAgACAAMABAAFAAcA
BwAKAAwADgAPABEAEgATABQAFAAUABUAFgAXABgAFwAYABkAGgAZABoAGwAdAB4AIAAj
ACMAIgAjACQAIwAjACMAIwAiACIAIgAiACMAIQAgAB4AHgAeABwAGQAXABcAFQATABEA
DAAJAAcABgAFAAIAAAD+//3/+f/4//f/9f/1//T/8//x//D/8P/x//L/8//0//X/9v/2
//b/9v/2//f/+f/6//v//P/9//7///8AAAAAAAACAAQABQAFAAUABgAIAAsACwAKAAkA
CAAKAA0ADQAMAA4ADwAPAA4ADAALAAsACwANAAwADAAMAAsACgAKAAoACQAJAAkACAAH
AAcABwAHAAcABQADAAIAAgAEAAQAAwAEAAMAAgACAAEAAQABAAAA/v///////v8AAAAA
///+/wAA/v/+//7/AAAAAAAAAAD///7/+//5//r/+//9//7//v/+//3//P/6//r/+v/6
//z//P/9//3//P/8//z//P/6//v/AAD+//z//v/+//7//v/+//7//v/9//v/+//7//v/
/f/9//3//v8BAAMABQAHAAgACQAIAAcACAAKAAsACwALAAoACgALAA4ADwAOAA0ACQAE
AAEA/f/8//z//f/9////AAAAAAEA///+//7///8CAAMAAwABAP///f/9//z/+v/5//j/
9//0//P/8v/y//P/9P/0//X/8//z//P/8//x//H/8f/x/+//7//v/+//8f/x//H/8f/x
//H/8f/x//H/8//3/wAADAAZAC4ATQBtAJUAxgD7ACYBPwE7AQ4BtQBHAO3/rP9+/2X/
Xf9m/33/mP+s/7v/z//r/wAACgAQABIAFAARAAwABgD6/+r/2//Z/9//4f/f/97/2v/S
/8z/yP/G/8r/0P/V/9r/4P/o/+z/7v/v/+//8P/w//H/8f/y//L/8v/z//P/8//z//P/
8//y//D/8f/x//D/8v/y//L/8v/w//D/8P/w//L/8v/y//L/8P/w//D/7//v//D/8v/y
//L/8f/x//H/8f/x//L/8v/w//D/8P/w//H/8f/z//T/9//4//j/+P/5//n/+P/4//n/
+f/5//n/+//7//7/AAAAAP/////+/wAAAgADAAQABAAEAAQABAAHAAgACQAKAA0ADgAP
ABEAEAASABUAFQAWABcAGAAXABgAGQAaABoAGwAcAB0AHwAhACAAHgAeACAAHgAbABkA
FwAVABMAEQAOAAsACQAIAAcABAACAAAA/f/5//j/9//2//f/9//3//f/9v/2//f/9f/1
//X/9f/3//j/+f/6//3///8CAAQABAAEAAQABAAHAAgACAAIAAwADgAPAA8ADAAMAA0A
DwASABIAEgASAA8AEQAQAA4AEAARABEAEAAPAA8AEAARABAADgANAAwACwAKAAoACgAM
AA0ADgAOAAoACQAIAAcABwAFAAMAAgAAAAIAAgABAAIAAQAAAAAAAQABAAEAAAD+////
///+//7//v/9//z//P/6//r/+v/6//r/+v/6//r/+v/4//f/9//3//j/+P/6//r/+f/4
//j/9P/2//r/+v/4//j/+P/4//j/+P/4//f/9//3//f/9//5//n/+f/6//n/+//9////
//8BAAEAAQACAAQABQAFAAcABgAGAAcABwAHAAUAAwACAP7//P/5//j/+P/5//n/9//4
//j/+f/5//r//P///wAAAQABAP///P/5//j/9v/4//f/9v/1//T/8//y//L/8P/w/+//
7//v/+//7//v/+3/7f/t/+3/7f/t/+3/7f/t/+3/7f/t/+v/6//r/+v/7//v//H/+P8G
ABMAJAA9AF8AgQCmANMAAAEfASkBEAHNAGUAAQC4/4b/Z/9X/1b/Zf+A/5b/n/+t/8n/
5v/0/wAABAAEAAUAAgD8//T/5v/X/9H/1f/Z/9v/3P/a/9T/zv/I/8b/yP/M/9H/1v/e
/+L/6P/q/+z/7f/v//D/8f/x//L/8v/0//X/9f/1//f/9//3//b/9v/3//f/9v/2//b/
9v/2//b/9v/2//b/9v/2//b/9v/4//j/+P/3//f/+P/6//r/+v/5//n/+f/5//n/+v/6
//z//P/8//z//f/9////AAAAAAAA///+//7//////wAAAgADAAQABQAHAAcACgAMAA0A
DQAOAA4ADgAQABEAEgATABQAFQAWABcAGAAZABoAGwAcAB0AHwAiACQAJwAnACcAKQAr
ACsALgAvADAAMAAwADAAMAAxADIAMgAxADIANAAyAC8ALQAtACsAKQAnACYAIwAhACAA
HAAYABUAEgARAA0ADAALAAsACwAKAAkABwAGAAYABwAHAAcABwAHAAgACAAIAAgACgAL
AA0ADgARABIAEwAUABUAFgAWABYAGgAcAB0AHQAeAB4AHwAhACAAIAAgACAAHgAhACEA
IAAiACMAIwAiACEAIQAiACMAIQAgACAAIAAfAB4AHgAeAB0AHQAdABwAGQAZABkAGQAZ
ABcAFQAUABIAFAAUABMAFAATABIAEgAPAA8ADwAOAAwADQANAAwADAAMAAsACgAMAAoA
CgAKAAsACgAJAAgACgAKAAgABwAHAAcACAAIAAoACgAJAAgABgAGAAYABgAEAAQABQAF
AAYABAAEAAQAAgACAAIAAgACAAIAAgABAAMAAwADAAMAAQABAAEAAgADAAUABwAJAAsA
DQANAA0AEAASABMAEwATABIAEgATABEAEQAPAA0ADAAIAAYAAwACAAIAAwADAAEAAgAC
AAMABQAGAAgACwALAAsACgAHAAUAAwADAAIAAAD///7//f/8//v/+v/6//z//P/7//v/
+f/5//n/+f/5//n/+f/5//f/9//3//f/+f/5//n/+f/3//f/9//3//n//f8FABAAHgAv
AEoAbwCVAMEA9gApAVIBYQFPAQoBmQArANf/mP9u/13/Wf9m/3//lP+k/73/3f/z//z/
/v/+//z/+v/z/+7/5P/U/8z/zf/T/9n/2//Z/9T/zv/K/8j/yv/O/9b/3v/j/+j/7P/y
//b/+P/3//f/+P/4//n/+f/6//r/+v/7//v/+//9//3//f/8//z//f/9//z//P/8//z/
/P/6//r/+v/6//r/+v/6//r/+v/6//r/+f/5//r//P/8//z/+//7//v//f/9//7//v/8
//z//P/8//3//f///wAAAwAEAAQABAAGAAcABwAIAAwADQAOAA8AEQARABQAFgAYABkA
GwAcAB4AIAAhACIAIwAkACUAJgAlACYAJwAoACsALAAtAC8ALwAwADIAMQAzADUANwA3
ADUANQA1ADQANgA2ADYANwA1ADQAMgAyADIAMAAtACsAKwApACcAJQAgAB0AGwAaABcA
FAASABAADQAJAAgABwAHAAcABgAFAAMAAgACAAMAAQABAAEAAQAEAAQABAAEAAMAAwAE
AAQABwAIAAkACgAJAAoACgAKAAwADgAPAA8AEAAQABEAEwASABIAEgASABQAFwAXABYA
FgAXABcAFgATABMAFAAVABcAFgAWABYAEwASABIAEgATABMAEwASABEAEQARABEAEQAP
AA0ADAAMAA4ADgANAAwACwAKAAoACwALAAsACgAIAAkACQAIAAgACAAHAAYABgAEAAQA
BAAFAAQAAwACAAQABAACAAEA/////wAAAAAAAAAA///+/wAAAAAAAAAA/v/+///////+
//7//v/+//7//f/8//z//v/+//7//v/+//7/AAAAAAAA///9//3//f/9//3//f/9//7/
/f///wEAAwAHAAkACQAJAAoADAANAA0ACwAKAAoACwANAA0ACwAJAAQAAAD+//v/+P/4
//n/+f/7//z//P/9//v//P/+/wEAAQABAAAA/f/7//n/+f/4//j/9//2//X/8v/x//D/
8P/w//D/7//v//D/8f/y//P/7//v/+//7//v/+//7//v/+3/7f/t/+3/7//v/+//7//z
//X//f8OABwALwBQAHUAnQDLAAIBNQFWAVsBOwHmAG8AAwC1/37/Xv9R/1H/YP93/4z/
ov/B/+P/9//8//j/9v/4//L/6f/i/9b/xv/G/83/0//V/9P/z//I/8D/wP/C/8b/yv/W
/+D/5f/q/+z/8P/w//L/8//z//T/9P/1//X/9v/2//T/9f/1//X/9f/1//X/9P/0//X/
9f/0//T/9P/0//T/9P/0//T/9P/0//T/9P/0//b/9v/2//X/9f/2//j/+P/4//f/9//3
//f/9//4//j/+v/6//r/+v/5//n/+//8////AAAAAAAABAAFAAUABgAKAAsADAANAA8A
DwASABQAFQAVABYAFgAZABwAHgAgACEAIgAjACQAJQAmACcAKAApACoAKwAtACwALgAx
ADEAMgAzADQAMwAzADMAMwAyADIAMgAyADMAMQAwAC4ALgAuACwAKQAnACUAIwAhAB8A
HAAZABcAFgARAA4ADAAKAAsABwAGAAUAAwADAAIAAQABAAAAAAABAAAA///+//3/AAAA
AAAAAAAAAAEAAwAEAAMABAAFAAYABwAIAAgACAAKAAwADQANAA4ADgAPABEAEAAQABAA
EAASABUAFQAUABYAFwAXABYAEwATABQAFQATABIAEgASABEAEAAQABAAEQARABEAEAAP
AA8ADwAPAA8ADQALAAoACAAKAAoACQAKAAkACAAIAAkACQAJAAgABgAHAAcABgAGAAYA
BQAEAAQAAgACAAIAAgACAAIAAgAEAAQAAgABAP////8AAAAAAAAAAP///v/+//7//v/+
//7//v///////P/8//z//P/+//3//P/8//z//P/8//z//v/+//7//f/7//v/+//7//v/
+//7//z//f///wEAAwAFAAcABwAHAAkADAAOAA8ADQAMAAwADQAPAA8ADQALAAoABgAE
AAEA///+//7//f///wAAAAABAP//AAACAAUABQAFAAQAAQABAP/////+//7//f/8//v/
+P/3//b/9v/2//b/9f/1//X/9f/1//X/9f/1//X/9f/1//X/9f/1//P/8//z//P/9f/1
//X/9f/z//X/+f8CAA4AHQAwAE8AcwCbAMgA/wAyAVMBWQE4AecAbwADALr/hP9j/1n/
XP9r/4L/mP+r/8f/6/8EAAoABgACAAQA///2//D/4v/S/8//0//X/9n/2//W/87/xv/C
/8L/xv/O/9b/3f/i/+j/7P/w//L/8//z//T/9P/z//P/9P/0//T/9f/1//X/9//3//f/
9v/0//X/9f/0//L/8v/y//L/9P/0//T/9P/2//b/9v/2//b/9v/2//X/8//0//b/9v/2
//X/9f/1//X/9f/2//b/+P/4//j/+P/5//n/+//8//v//P/8//z/AAABAAEAAgAEAAUA
BgAHAAsACwAOABAADwAPABAAEAASABQAFQAWABkAGgAbABwAHQAeAB8AIAAhACIAIwAl
ACUAJgAoACcAKQArAC0ALQAtAC0ALQAsACwALAAsAC0ALwAuACwALAAsACoAJwAlACMA
IQAfAB0AGAAVABMAEgARAA4ADAAKAAcAAwACAAEA//////7//f/7//r/+v/7//3//f/9
//3//v/+//7//v//////AAAAAAMABAAFAAYACQAKAAoACgALAAwADAALAAsADAAOABEA
FAAUABQAFAASABUAFQAUABIAEwATABIAEgATABUAFwAVABQAFAAUABEAEAAQABAADwAP
AA8ADgAPAA8ADwAPAA0ACwAJAAgACAAKAAoACQAKAAkACAAIAAUABQAFAAQABgAHAAcA
BgAEAAQAAwACAAIAAAAAAAAABAAEAAQABAACAAIAAAD///////8AAAAAAAAAAP///v/+
//7//v/+/wAAAAABAAEAAAAAAAAAAAD+//3//P/+//7//v/+//7//v/+//3/+//7//v/
+//8//3//v8AAAAAAQACAAMABwAJAAkACQAMAA4ADwAPAA0ADAAMAA0ADQANAAsACQAI
AAQAAgD///7//v///////f/+//7//////wAAAgAFAAUABQAEAAEA/f/7//v/+v/8//v/
+v/5//b/9f/0//T/9f/2//b/9//2//X/9P/z//P/8//z//P/8//z//P/8//x//H/8f/x
//P/8//z//P/9//5////CgAUACMAPgBhAIUAswDqABkBQAFNATUB8ACFAB8Az/+Y/3T/
Zf9r/3r/k/+o/7r/y//n/wEADgAUABoAHgAgABcADgAGAPb/5v/f/93/4f/l/+P/3v/a
/9L/zP/K/8z/0v/W/93/4v/m/+r/7v/w//P/8//0//T/8//z//T/9P/0//X/9f/1//X/
9f/1//T/8v/z//P/8v/y//L/8v/y//L/8v/y//L/8P/w//D/8P/w//D/8P/v//H/8v/0
//T/8v/x//H/8f/z//P/9P/0//L/8v/y//L/8f/x//P/9P/z//T/9P/0//T/9f/1//b/
+v/7//z//f/9//3/AAACAAEAAQACAAIAAgAEAAUABgAHAAgACQAKAAkACgALAAwADwAQ
ABEAEwAUABYAGQAZABsAHQAfAB8AIQAhACEAIAAgACAAIAAhACEAIAAeAB4AHwAeABwA
GwAZABcAFQATABAADQALAAoABwAEAAIAAAABAP3//P/7//n/+f/4//f/9//2//b/9//4
//n/+v/7//z//P/8//z/AAABAAMABAAFAAYABwAIAAkACgAKAAoACgAMAA0ADQAMAAwA
DQAPABAAEAAQABAAEgAVABUAFAAUABUAFQAUABIAEQARABEAEQAQABAAEAAPAA4ADgAO
AAwACwAKAAgABQAFAAUABQAGAAUABAAEAAQABgAGAAUABAADAAIAAgABAAEAAQAAAP7/
//////7///8AAAAAAAD+//z//P/8//7//v/+//7//v/+//z/+//5//n/+v/6//r/+v/5
//j/+v/6//r/+v/4//j/+v/6//r/+v/6//n/+P/3//X/+P/5//r/+//4//f/9v/2//n/
+//9////AQADAAMAAwAEAAYABwAHAAcABgAGAAcABwAHAAUAAwAAAPz/+v/3//b/9v/3
//f/9//4//j/+f/5//r//P/////////+//v/+f/3//f/9v/4//f/9v/1//L/8f/w//D/
8P/w/+//7//v/+//7//v/+//7//v/+//7v/t/+z/6//r/+v/6//r/+3/7f/t/+3/7//v
//X//v8MABkALgBLAGsAkQC+APEAGAEtASkBAAGpADsA3/+e/3T/Xf9V/1r/b/+K/5z/
qf+9/9f/7P/6/wQABAAGAAkABAD+//L/3v/R/8//0//V/9f/2P/W/9L/zP/G/8T/xP/K
/9H/1v/a/+D/5P/m/+r/6//t/+7/7f/t/+7/7v/u/+//7//v/+//7//v/+7/7v/v/+//
7v/w//D/8P/w/+7/7v/u/+7/7//w//H/8v/w//D/8P/v//H/8v/0//T/8v/x//H/8f/v
/+//8P/w//L/8v/y//L/8f/x//P/9P/1//b/9v/2//j/+f/5//r/+v/7//z//f/+//3/
//8AAAEAAQACAAIABAAGAAcACAAHAAgACQAKAA0ADgAPABAAEQASABMAFQAWABgAGwAb
ABsAHQAfAB8AIgAjACQAJAAmACYAJgAnACcAJgAkACQAJgAkACEAHwAdABsAGQAXABQA
EQAPAA4ACwAIAAYABAADAP///v/9//n/+f/4//f/9//2//b/9//3//f/9//3//j/+P/4
//j//P/9////AAD//wAAAQACAAUABgAGAAYACAAKAAsACwALAAwADgARABAAEAAQABAA
DgARABEAEAASABMAEwASABEAEQASABMAEQAQABAAEAAPAA4ADgAOAA0ADQANAAwADQAN
AA0ADQANAAsACQAIAAgACgAKAAkACAAHAAYABgAHAAcABwAGAAQABQAFAAQABAAEAAMA
AgACAAAAAAAAAAIAAgACAAIAAAAAAP7//f//////AAAAAAAAAAD///7//v/+//7//v/+
//7//v/8//z//P/8//z//P/8//v//P/9//7////9//3//f/+/wEAAwAFAAcABwAJAAkA
CQAKAAwADQANAA0ADAAMAA0ADAALAAgABQACAP7//P/5//n/+v/8//3//f/+//7/////
/wAAAgAFAAQAAwABAP3//P/7//z//P/6//n/+P/3//b/9f/0//T/9P/0//P/8//z//P/
8//z//P/8//z//P/8//z//P/8//z//P/8//z//P/8//z//P/9f/3/wEAEAAgADcAWAB9
AKMA0wAGATUBVAFXAS8B1gBhAP3/s/+A/2b/V/9Z/2z/hf+a/6z/yf/n//v/AAD+//r/
+v/2//H/6v/e/87/yv/N/8//0//Z/9X/zP/I/8T/xP/E/8r/0v/Y/9//5P/m/+r/8P/y
//H/8f/y//L/9f/1//b/9v/0//X/9f/1//X/9f/1//T/9v/3//f/9v/0//T/9P/0//T/
9P/0//T/9P/0//T/9P/y//L/8v/x//H/8v/0//T/9P/z//P/8//z//P/9P/0//b/9v/2
//b/9//3//n/+v/9//7//v/+//7//////wAAAgADAAQABQAJAAkADAAOAA8ADwAQABAA
FAAWABcAGAAZABoAGwAcAB0AHgAfACAAHwAgACEAIwAkACYAKQApACsALQAvAC8ALQAt
AC0ALAAsACwALAAtAC0ALAAqACoAKgAoACUAIwAhAB8AHQAbABgAFQATABIADwAMAAoA
CAAJAAUABAADAP/////+//3/+//6//r/+//7//v/+//7//z//P/8//z//v///wEAAgAB
AAIAAwAEAAUABgAGAAYABgAIAAkACQAKAAoACwANAA4ADgAOAA4ADgARABEAEAAOAA8A
DwAOAA8ADwAQABEAEQAQABAAEAAPAA4ADgAOAA0ADQANAAwACwALAAsACwALAAkABwAG
AAQABgAGAAUABgAFAAQABAADAAMAAwACAAAAAQABAAAA/v/+//3//P/9//z//f/+//7/
/v/+//7//P/8//r/+f/7//v//P/8//r/+v/5//j/+v/6//r/+v/6//r/+//7//r/+P/4
//j/+v/6//r/+v/4//j/+P/3//f/9//3//f/+f/5//n/+v/7//3///8BAAEAAwADAAMA
BgAIAAkACQAJAAgACAAJAAkACQAHAAUAAAD8//r/9//2//b/9//3//n/+v/6//v/+//8
//7/AQABAAEAAAD9//n/9//3//b/9v/1//T/8//y//H/8P/w//D/8P/v/+//7//v/+//
7//t/+3/7f/t/+//7//v/+//7f/t/+3/7f/v/+//7//v//H/8//5/wYAFgArAEwAbwCT
AMEA9gApAU4BWwFDAfYAgwARAL3/gP9e/1H/T/9a/2//hv+e/7n/3f/3//7//P/6//z/
9v/t/+b/2v/K/8T/x//N/9H/0//P/8j/wP/A/77/wv/I/9D/2v/f/+T/6v/s/+7/8P/v
/+//8P/w//H/8f/y//L/8P/x//H/8f/z//P/8//y//D/8f/x//D/8v/y//L/8v/y//L/
8v/y//D/8P/w//D/8f/y//P/8//x//L/9P/0//b/9f/1//X/9f/1//b/9v/2//b/9v/2
//f/9//5//r/+f/6//r/+v/+//////8AAAIAAwAEAAUABwAHAAoADAAOAA8AEQASABQA
FgAXABgAGwAcAB0AHgAdAB4AHwAgACMAJAAlACcAKAAqAC0ALQAuAC8AMAAvAC8ALwAv
AC4ALgAuAC4ALwAtACwAKgAqACgAJgAjACEAHwAdABsAGQAVABEADgAMAAsACAAGAAQA
BQABAAAA///7//v/+v/5//X/9P/0//X/9f/1//X/9f/2//b/9v/2//b/9//5//r/+v/6
//r/+v/7//z//P/8////AgAEAAUAAwACAAIAAwAEAAQABAAEAAUACQAKAAoACQAJAAgA
BgAGAAcACQALAAoACAAHAAYABQAEAAQABAADAAMAAwACAP/////////////9//v/+v/4
//r/+v/5//b/9f/0//T/8//z//P/8v/v/+//7v/s/+7/7v/t/+z/7P/q/+r/6v/q/+r/
6v/q/+z/7P/q/+n/6f/p/+r/6v/o/+j/5//m/+f/6P/p/+r/6v/m/+f/6v/q/+r/6v/q
/+r/6v/q/+n/6//r/+v/6//r/+v/6//s/+//8f/z//X/9//5//n/+f/7//7/AAABAAMA
AgACAAMAAQABAP///f/7//j/9//1//L/8v/z//P/8//0//T/9f/3//j/+v/9//z/+//5
//X/9v/1//b/9v/0//P/8v/x//D/7//u/+7/7//w//D/8f/v/+//7//v/+7/7//w//H/
8f/x//H/8f/v/+//7//v//H/8f/x//H/7//v//X/AgAQAB8AOgBhAIcAsQDiABcBRAFd
AVUBHgG3AEUA6f+m/3r/Z/9j/27/hf+e/7D/xf/j//3/EAAWABYAFgAUAA8ACgACAPL/
5P/f/9//3//l/+f/5P/c/9b/0P/O/87/1P/c/+H/6P/w//T/+P/6//r/+f/5//j/+f/5
//r/+v/7//3//v////7//f/8//r//P/9//3//P/8//z//P/8//z//P/8//z//P/8//z/
/P/+//7//v/9//v//P/+//7//P/7//v/+//9//3//v/+//7//v/+//7//f/9////AAAC
AAQABQAGAAcABwAGAAYACgALAAwADQANAA0AEAASABUAFQAWABYAGgAcAB0AHgAcABwA
HAAcAB8AIAAhACIAJQAmACcAKQAoACoALQAtAC8AMQAzADMAMQAxADEAMAAyADIAMgAz
ADUANAAyADIANAAyAC8ALQAqACcAJAAhAB4AGwAZABgAEwAQAA4ADAALAAcABgAFAAMA
AwACAAEA///+//7//////////////wAAAAAAAAAAAgADAAUABgAHAAgACQAKAA0ADgAO
AA4ADgAQABEAEQARABIAFAAXABcAFgAVABQAEgAVABUAFAAVABcAGAAYABYAFQAVABUA
FwAWABYAFgATABIAEgASAA8ADwAPAA4ADwAPAA8ADwANAAsACQAIAAgACgAKAAkACAAH
AAYABgADAAMAAwACAAIAAwADAAIABAAEAAMAAgAAAP7//v/+/wAAAAAAAAAA/v/+//z/
+//9//3//v/+//r/+P/5//z/+v/6//r/+v/4//j/+P/3//n/+f/5//n/+f/5//n/+v/6
//v//P/9////AQABAAEAAQACAAIAAQADAAIAAgADAAMAAwABAP///v/6//j/9f/y//L/
8//z//X/9v/2//f/9//4//r//f/9//3//P/5//f/9f/1//T/9P/z//L/8f/u/+3/7P/s
/+z/7P/r/+v/7f/t/+3/7f/r/+v/6//r/+n/6f/p/+n/6v/r/+z/7f/s/+v/6v/p/+n/
6//x//7/DAAdADIATQBtAI8AugDnAA4BHwEVAeYAhwAZAMX/jv9q/1X/T/9W/2//jv+c
/6X/u//V/+j/+v8EAAYACgAJAAIA+P/w/+D/0f/P/9P/1f/Z/9r/2P/Q/8r/xP/E/8T/
yv/R/9j/3v/i/+b/6P/q/+v/7f/u/+//7//w//D/8P/x//H/8f/x//H/8f/w/+7/7//v
/+7/8P/w//D/8P/w//D/8P/w//D/8P/w//D/8f/y//P/8//z//T/9v/2//T/8//z//P/
9f/1//b/9v/2//b/9v/2//f/9//5//r/+v/6//n/+P/8//3//f/+//7///8AAAEAAgAB
AAMABAAFAAUABgAGAAoADAANAA4ADwAQABEAEgATABQAFQAWABcAGAAZABsAHgAgACMA
IwAlACcAKQApACsAKwArACoAKwAsAC0ALwAvAC4ALAAsACwAKgAnACUAJAAjACIAIQAc
ABkAFwAWABMAEAAOAAwACwAHAAYABQADAAMAAgABAAEAAAAAAAEAAwADAAMAAwAEAAQA
BAAEAAUABQAGAAYACQAKAAsADAAPABAAEAAQABAAEgATABMAFQAWABgAGwAaABoAGgAa
ABwAHwAfAB4AHAAdAB0AHAAcAB0AHwAhACEAIAAgACAAHwAeAB4AHgAfAB8AHwAeAB0A
HQAdAB0AHwAdABsAGgAaABwAHAAbABoAGQAYABgAFwAXABcAFgAYABkAGQAYABgAGAAX
ABYAGAAWABYAFgAXABYAFQAUABQAFAASABEAEQARABIAEgAUABQAEwASABAAEAAQABAA
DgAOAA8ADwAQABAAEAAQABAADwAOAA4AEQATABUAFgAZABkAGgAcAB0AHQAdAB0AGwAc
AB0AHgAcABoAGQAXABQAEwAQAA0ADQANAAwADAAOAAwADAAMAA4AEQAUABUAFAASABAA
DQALAAsADAANAAoACQAIAAkABQAEAAQABAAEAAQABAACAAIAAgACAAAAAAAAAAAAAQAC
AAMABAADAAIAAQAAAAIAAgACAAIABwAMABEAFgAsAEAAVABoAJMAvADlAA4BDwEQAREB
EgHYAA==
         </WaveFormData>
      </LeadData>
      <LeadData>
         <LeadByteCountTotal>10000</LeadByteCountTotal>
         <LeadTimeOffset>0</LeadTimeOffset>
         <LeadSampleCountTotal>5000</LeadSampleCountTotal>
         <LeadAmplitudeUnitsPerBit>4.88</LeadAmplitudeUnitsPerBit>
         <LeadAmplitudeUnits>¦ÌV</LeadAmplitudeUnits>
         <LeadHighLimit>2147483647</LeadHighLimit>
         <LeadLowLimit>268435456</LeadLowLimit>
         <LeadID>V4</LeadID>
         <LeadOffsetFirstSample>0</LeadOffsetFirstSample>
         <FirstSampleBaseline>0</FirstSampleBaseline>
         <LeadSampleSize>2</LeadSampleSize>
         <LeadOff>FALSE</LeadOff>
         <BaselineSway>FALSE</BaselineSway>
         <ExcessiveACNoise>FALSE</ExcessiveACNoise>
         <MuscleNoise>FALSE</MuscleNoise>
         <LeadDataCRC32>327233959</LeadDataCRC32>
         <WaveFormData>
BAAEAAQABAADAAIAAQAAAAIAAgACAAIAAAAAAAAAAAAAAAAAAAAAAAAAAAAAAAAAAAAA
AAAAAAAAAAAAAAAAAAIAAgACAAIAAAAAAAAA//8BAAEAAQABAAMAAwADAAMAAQABAAEA
AgAFAAgACgAMAA8AEAAQABEAEwASABEADwAPABAAEgATABMAEwATABEADAALAAkABwAH
AAgACAAJAAoACwALAAsADAANABAAEAANAAoACAAGAAQABAADAAIAAAD+//3/+//7//r/
+v/6//r/+v/6//n/+//5//n/+v/5//j/9//2//j/9//3//f/9v/2//f/9//1//j/+v/4
//b/9v/9/wUAEAApAFQAiQDKABsBdwHKAQACCQLRAVUBxQA+AMb/dP9O/zz/Mf8y/zr/
Rv9a/3j/kf+b/5z/nv+m/6//tf+6/7n/sf+x/7n/vf++/8H/xP/A/7v/u//D/8n/zf/U
/93/4//q/+7/8v/0//X/9P/0//X/9v/2//b/9v/4//r/+v/6//r/+P/5//n/+f/5//n/
+v/6//r/+v/7//v/+f/5//n/+f/7//z//P/9//3//f/9//3//f/9/////////wEAAgAC
AAAAAgADAAQABAAFAAYABwAGAAcACAAJAAoACwAMAA8AEQATABQAFQAYABoAGwAcACEA
JAAlACkAKgAuADAAMgAzADYANwA3ADoAOwA7ADwAPQA8ADwAPQA/AD8APgA9ADsAPQA9
ADsAOAA3ADcANgAzADAALQAqACkAKAAmACQAIAAeABsAGgAXABQAEQAPAAwACAAGAAMA
AAD8//r/+P/3//T/8f/w/+z/6v/p/+f/5f/j/+P/4v/i/+L/4v/i/+L/4f/h/+L/5P/l
/+b/5v/n/+j/6f/q/+n/6v/s/+3/7v/x//H/8f/z//X/+P/5//n/+f/4//n/+f/5//r/
+v/8//3//v8AAP7///////////8AAAAAAAD+//7//f/8//7//v/+//z//v/+//z//P/5
//f/9v/1//X/9v/3//f/9v/1//T/8//z//P/9P/0//P/8//z//P/8P/w//D/8P/v/+7/
7v/s/+7/7v/u/+7/7v/u/+7/7v/s/+r/6f/p/+v/6//r/+v/6v/q/+r/6v/o/+j/6P/o
/+n/6v/q/+v/6//r/+r/6v/m/+j/7P/s/+z/6v/q/+r/6v/r/+v/6//r/+r/6f/o/+f/
5//n/+f/5//q/+v/7v/w//H/8f/x//D/8//2//b/9v/z//L/8v/z//b/9//4//n/9//0
//P/8f/u/+3/7f/s/+//8P/x//H/7v/u/+7/8P/x//H/7//u/+7/7P/s/+v/6P/m/+T/
4//h/+H/4P/g/+L/4v/i/+L/3//f/93/3f/e/97/3v/e/9z/3P/b/9v/3f/c/9z/3f/b
/9v/3P/c/97/2v/Y/9v/4f/q////JgBVAI4A3QA1AYYBxAHZAbUBSwG/ADgAxv9w/z7/
Kv8r/yz/Mv9A/07/Xv91/4X/jv+U/5r/of+p/7D/sf+v/6n/p/+p/6z/rf+u/7D/r/+r
/6n/qf+r/7L/uf/B/8j/zP/Q/9b/2f/b/9z/3v/g/97/3v/e/+D/4v/i/+L/4v/g/+H/
4f/h/+H/4f/i/+L/4v/i/+P/4//j/+P/4//j/+X/5v/m/+f/5f/l/+X/5f/l/+X/5//n
/+f/6f/q/+r/6v/s/+3/7v/u/+//8P/x//D/8f/y//P/+P/5//r//f///wEAAgADAAQA
BgAHAAgADAAQABIAFwAXABoAGwAcAB8AIgAjACMAJQAlACQAJAAmACYAJwApAC0ALQAs
ACsAKwAtAC0AKwAoACcAJwAmACQAIgAgAB4AHgAeAB0AHAAaABgAFQAUABMAEAANAAsA
BgACAAAA/f/6//b/9P/y//H/7v/r/+r/5f/i/+D/3f/e/93/3v/e/9//4P/h/+L/4P/f
/9//4P/k/+X/5v/m/+n/7P/v//L/8f/y//T/9f/4//v/+//7//v//f8AAAEAAAABAAEA
AwAFAAUABgAGAAYABQAEAAQABAAFAAUABQAFAAYABgAGAAQABAADAAIAAgACAAIAAAAB
AAIAAQACAAAA/////////P/8//z/+//5//n/+f/5//r/+f/5//j/+f/5//n/+f/2//b/
9v/2//b/9v/3//b/9f/0//P/8v/0//T/9P/0//T/8v/x//H/8f/x//H/8f/y//L/8v/y
/+7/7P/u//L/9P/y//L/8v/y//H/8f/x//H/7//v/+//7//w//H/8v/z//L/8//2//j/
+v/7//z//P/7//7//v/+/////v/+////AQABAAEAAQABAP7//f/7//v/+//8//z//P/8
//z/+//7//z//f8AAAEAAQD///7/+v/4//j/9//4//b/9P/z//H/8f/w//D/7//u/+3/
7P/t/+3/6//r/+z/7P/s/+z/6v/q/+n/6f/r/+r/6v/r/+3/7f/u/+7/8P/s/+r/7//3
/wAACwAqAFkAjgDNAB0BdAG+AeMB2wGRAQ8BgAAAAJb/WP84/yf/KP80/z7/Rv9U/2n/
g/+S/5j/mv+d/6n/tv+7/7n/tf+z/7X/uv+9/77/wv/F/8X/wf+9/8H/xv/L/9H/2P/g
/+b/7P/v//H/8v/0//b/9v/2//b/+P/5//r/+//8//z//f/9//3//////wAAAAD+//7/
/////wEAAQABAAEAAQACAAIAAwAFAAUABQAFAAUABQAHAAcABQAHAAgACAAKAAwADQAO
AA4ADwAQABEAEgATABQAFQAYABkAGgAdAB0AHwAgACEAJQAoACoALAAxADQANQA5ADwA
QABCAEQARwBKAEsASwBOAE8ATwBQAFQAVABVAFcAVwBXAFYAVQBXAFkAWQBXAFYAVQBV
AFQAUwBQAE0ASgBJAEgARgBEAEIAQAA9ADwAOQA2ADMAMQAwACwAKgAnACQAIAAeABwA
FwAUABEAEAAKAAgABwAFAAMAAQABAAAAAAAAAAAAAAAAAP////8AAAIAAwAEAAQABgAI
AAoADAAPABAAEgATABIAFQAVABUAFwAZABwAHQAeAB8AHwAhACMAIwAkACQAIwAjACMA
JAAkACUAJQAlACMAJAAkACQAIgAiACEAIAAiACIAIgAgACAAIAAeAB4AHgAdAB0AHQAb
ABoAGQAXABUAFQAVABUAFgAVABUAFAARABEAEQARAA4ADgAOAA4ADQAMAAwACgAKAAoA
CgAKAAoACgAKAAoADAAKAAkACQAHAAcABwAHAAgACAAIAAgABgAGAAYABgAEAAQAAwAD
AAcABQAEAAYABAAEAAQABAADAAMAAwADAAMAAwADAAMAAwADAAMAAwAEAAUACAAKAAwA
DQAOAA4ADwASABIAEgARABAAEAARAA8ADwAPAA8ADQAKAAkABwAHAAcACAAIAAcACAAJ
AAkACwAMAA0AEAAQAA8ADAAKAAYABAAEAAMABAACAAAA///9//3//P/8//z//P/8//z/
+//7//n/+f/6//r/+v/6//j/+P/3//f/+f/4//j/+f/3//f/+P/4//r/+P/6/wEACQAW
ADMAYACVANoAMQGLAdwBDgINAskBSQG3AC4AuP9y/07/OP81/zr/QP9M/17/eP+L/5X/
mP+c/6b/rf+z/7j/t/+x/7P/u//B/8T/xf/E/8L/wf/B/8X/y//R/9r/4f/n/+z/8P/0
//r/+//8//z//f/+//7//v/+/wAAAAAAAAAAAAAAAAEAAQABAAEAAQACAAIABAAEAAUA
BQADAAMAAwADAAMABAAEAAUABQAFAAUABQAFAAUABwAHAAcACQAKAAoACgAMAA0ADgAO
AA8AEAARABIAEwAUABUAGAAZABoAHQAgACMAJQAnACsALgAwADIANwA6ADsAPwBEAEgA
SgBMAE0AUABRAFEAVQBXAFgAWgBaAFoAWwBdAF8AXwBeAF0AXABdAFwAWQBWAFUAVQBU
AFMAUABNAEoARwBGAEQAQgA+ADwAOQA4ADUAMgAvAC0AKgAmACQAIQAeABoAGAAWABEA
DgALAAoABgAEAAMAAQABAP/////+//3//P/7//r/+v/5//n/+v/6//v//P/8//v//P/9
//7/AQACAAQABQAFAAcABgAFAAYACQANAA8ADwAPAA4ADwAPAA8AEAAQABIAEwAUABYA
FAAVABUAFQAVABYAFgAWABYAFgAVABQAFAAUABQAEgATABQAEwAUABIAEQARABEAEgAS
ABIAEQAPAA8ADwAPAA4ADQANAAwACwALAAsACwAIAAgACAAIAAkACAAIAAYABAAEAAQA
BAAEAAQABAAEAAYABAADAAMAAQABAAEAAQACAAIAAgACAAAAAAAAAAAAAAAAAP////8B
AAEAAAAAAAAAAAAAAAAAAQAAAAAAAAAAAAAAAQABAAEAAQABAAEAAQABAP//////////
AAABAAQABgAKAAsADAAMAAsADgAOAA4ADQAMAAwADQANAA0ADQANAAkABgAFAAMA////
/wAAAAABAAIAAwADAAMABAAFAAgACAAHAAQAAgAAAP7//v/9//z/+v/4//f/8//z//L/
8v/y//L/8v/y//L/8//y//P/8v/y//L/8v/y//L/8f/x/+//7v/u/+//8f/x//L/8v/y
//D/9P///wkAGgA7AGwApQDuAEcBoQHoAQwC+wGlARkBhwACAJj/XP88/yz/Kf8q/zb/
SP9i/3z/jf+R/5D/lv+i/6n/rf+y/6//q/+x/7n/vf+8/73/vP+6/7n/vf/D/8n/zf/Y
/+P/6f/s//D/9P/2//f/9v/2//f/+P/4//j/+P/6//z//P/8//z/+v/7//v/+//7//v/
/P/8//z//P/9//3//f/9//3//f/9//7//v//////////////AQABAAMAAwABAAMABAAE
AAQABgAHAAgACAAJAAoACwAKAAsADAANABIAEwAUABcAGwAdAB4AHwAjACYAKAAqAC8A
MgAzADcAOAA8AD4AQABEAEgASgBLAE4ATwBPAFAAUgBSAFMAVQBVAFUAVABTAFEAUwBT
AFEAUABPAE8ATgBLAEgARQBCAD8APgA8ADoANgA0ADEAMAAtACoAJwAlACIAHgAcABkA
FgASABAADgAJAAYAAwACAP///v/+//3/+//5//n/+P/2//b/9v/2//b/9f/1//b/9v/3
//j/+P/5//r/+//8//z//P/9//3//v8BAAEAAQABAAMABgAHAAgACQAJAAsACwALAAwA
DAAPAA8ADwAQABAAEQARABEADwAQABAAEAAQABAADwAOAA4ADgAOAAwADQAOAA0ADgAO
AA0ADQANAAwADAAMAAsACQAJAAkACQAKAAkACQAIAAcABwAHAAcABgAGAAYABgAFAAQA
BAACAAIAAgACAAIAAgACAAIAAgACAAAA/////////////////v/+//7//v/8//z//P/8
//7//v/9//3/+//7//r/+v/8//z//P/8//z//P/8//z/+//7//v/+//7//v/+//7//n/
+f/5//n//P/9/wAAAgAEAAUABgAGAAkADAAMAAwACQAIAAgACQAJAAkACQAJAAkABgAF
AAMAAAD//////v///wAAAQABAAEAAgADAAYACAAHAAQAAgAAAP7//v/9//z/+v/4//f/
9f/1//T/9P/0//T/9P/0//H/8f/v/+//8v/y//L/8v/w//D/7//v//H/8P/w//H/8f/x
//L/8v/w/+7/7v/x//n/AgATADQAYwCYAOEAOwGUAdoB/wHtAZcBDQF8APz/lv9a/z7/
M/8w/zL/PP9M/2L/f/+R/5b/lv+a/6f/rf+w/7X/s/+t/7H/t/+6/7v/vv++/7v/uf+5
/73/w//K/9P/2//g/+b/7P/w//H/8P/w//H/8v/0//T/9P/2//b/9v/2//b/9P/1//X/
9f/1//X/9v/2//T/9P/1//X/9//3//f/9//3//j/+P/5//n/+f/5//n/+f/5//v/+//5
//v//P/8//z//v///wAAAAABAAIAAwAGAAcACAAJAAoACwAMAA8AEQATABQAFQAZABwA
HgAgACUAKAApAC0ALQAwADEAMgA2ADoAPAA9AD4APwA/AEAARABEAEUARwBHAEcARgBF
AEMARQBFAEMARABDAEMAQgBBAD4AOwA4ADUANAAyADAALQAsACoAKgAlACIAHwAdABwA
GAAWABMADwAKAAcABAADAAAA/f/8//j/9v/1//P/7//t/+3/7P/q/+r/6v/q/+v/6//s
/+7/7v/v//D/8P/x//L/8//0//P/9P/2//f/+v/9//3//f/7//3/AAABAAAAAQABAAMA
BAAFAAcACAAHAAcABwAIAAYABwAHAAcACAAKAAsADAAKAAoACQAIAAYABgAGAAQABgAG
AAQABAAEAAMAAwADAAIAAgACAAEA//////////8AAP/////+//z/+//6//n/+f/6//v/
/P/5//j/+P/2//T/9P/0//T/9f/2//f/+P/4//b/9f/1//P/8//z//P/8v/y//L/8v/y
//L/8v/y//L/8v/x//H/8f/x//D/8P/w//D/7v/u/+7/7v/u/+//7//v/+//7f/t/+3/
7f/u/+//8P/x//D/8f/0//b/+P/5//r/+v/5//z//P/8//v/+v/6//v/+//7//v/+//5
//b/9f/z//H/8f/y//L/8f/y//P/8//z//T/9f/4//j/9//0//L/8v/w//D/7//u/+z/
6v/p/+X/5f/k/+T/5v/m/+b/5v/j/+P/4f/h/+D/4P/g/+D/4v/i/+H/4f/h/+D/4P/h
/9//3//g/+D/4v/g/97/4//p//j/FQBAAHMAuAARAWkBsgHaAdMBiwERAYcABACc/1z/
Pv84/zn/PP9G/1T/Yv92/43/mf+c/57/pv+x/7n/vP+5/7P/r/+x/7H/tP+3/7b/tP+1
/7P/r/+v/7X/vP/D/8v/0v/a/9z/2v/b/93/3v/g/+L/4v/i/+L/5P/m/+b/5v/m/+X/
5f/k/+P/5f/l/+b/5v/k/+T/5f/l/+X/5f/l/+X/5f/m/+b/5//n/+f/5//n/+n/6f/r
/+v/6//t/+7/7v/t/+7/7v/u//D/8f/y//P/8v/z//T/9f/4//n/+v/9////AQACAAMA
BQAIAAoADAANABAAEQAVABcAGgAbABwAHwAiACMAIwAkACUAJQAmACgAKAApACsALQAt
ACwAKwArAC0ALQArACsAKwAsACwAKgAoACYAJAAlACQAIgAgABwAGgAXABYAEwAQAA0A
CwAKAAYABAABAP7/+v/4//b/9f/y/+//7v/q/+j/5//l/+P/4f/h/+D/4f/i/+P/5P/m
/+X/5f/m/+j/6f/q/+r/7f/w//P/9v/1//b/+P/5//r//f/9//3//P/9//////8CAAMA
AwAFAAUABQAGAAYACQAJAAkACgAIAAkACQAJAAcACAAIAAgABgAGAAUABAAEAAQABAAC
AAIAAgAAAAAA/v/9//3//f/+//7//v/9/////////////v/9//3//P/6//n/+P/3//f/
+P/5//r/9//2//b/9P/1//b/9//4//f/9v/1//T/9v/0//P/8//1//X/9f/1//L/8v/y
//L/8v/y//L/8v/y//L/9P/y//L/8v/y/+//7//v/+//8P/x//L/8//y//H/8P/v//H/
8//3//r/+v/7//z//P/9/wAAAAAAAAEAAAAAAAEAAQABAAEAAQD///z/+//5//f/9//4
//j/+//8//3//f/7//z//f8AAAAA///8//r/+v/4//j/9//2//T/8v/x/+//7//u/+7/
7P/s/+z/7P/p/+n/5//n/+n/6v/r/+z/6v/q/+n/6f/p/+j/6P/p/+v/6//s/+z/6v/o
/+r/7//5/wIAEwA4AGkApADxAEkBmgHWAesBxQFfAdEARADM/3j/TP8y/yv/Mv88/0L/
Tv9e/3P/if+U/5b/mv+l/7P/uv+9/7n/r/+t/7P/uv+7/7r/vv+//73/u/+7/7v/wP/J
/9P/2v/e/+T/5v/n/+v/7P/u//D/8P/w//D/8v/y//L/8v/y//T/9f/1//X/9f/1//b/
9v/2//b/9//3//f/9//3//f/+f/6//r/+//6//n/+P/3//r/+//+/////v///////v/8
//7///8AAAIAAwAEAAUABgAHAAgACQAOAA8AEAATABMAFQAWABcAGQAcAB4AIAAhACQA
JQApAC4AMgA0ADYAOQA8AD0APQA+AD8APwBAAEQARABFAEcASQBJAEgARwBHAEkASQBH
AEQAQwBDAEIAQAA+ADwAOgA7ADoAOAA2ADAALgArACoAKQAmACMAIQAeABoAGAAVABAA
DAAKAAgABQACAP///v/6//j/9//1//H/7//v/+7/8P/w//D/8P/u/+3/7f/u//L/8//0
//T/9//4//n/+v/7//z//v///wIABQAFAAUABQAHAAoACwAMAA0ADQAPAA8ADwAQABAA
DwAPAA8AEAASABMAEwATABEAEgASABIAEgASABEAEAAQABAAEAAOABAAEAAOAA4AEAAP
AA8ADwANAAwACwAJAAsACwALAAsACAAHAAcABgAHAAcABwAHAAYABgAGAAYABQAEAAQA
AgACAAIAAgACAAIAAgACAAIAAgAAAP////////////////7//v/+//7//v/+//7//v/+
//7//v/9//z/+//6//r/+//8//3//f/9//3//f/9//3//f/9/wAAAQAEAAYABgAHAAgA
CAAJAAwADAAMAAsACgAKAAsACQAJAAkACQAFAAIAAQD//wAAAQADAAQAAwAEAAUABQAD
AAQABQAIAAgABwAEAAIAAgAAAAAA///8//r/+P/3//f/9//2//b/9f/0//P/8v/z//P/
8f/x//L/8v/y//L/8v/y//H/8f/z//L/8v/z//H/8f/y//L/8v/w//T//f8HABwAQQBw
AKkA9ABPAaUB6gEKAu0BjQEBAXMA8P+S/1z/QP80/zP/Ov9C/1L/Zv9+/4//lf+U/5z/
pv+r/7H/tv+x/63/sf+1/7f/vP/B/8D/vP+7/7v/vf/D/8n/0v/b/+H/5v/o/+z/8P/z
//T/9P/1//b/9v/2//b/+P/4//j/+P/4//j/+f/5//n/+f/5//r/+v/4//j/+f/5//n/
+f/5//n/9//4//j/+f/7//v/+//7//v/+//9//3//f///wAAAAD+/wAAAQACAAIAAwAE
AAUACAAJAAoACwAQABEAEgAVABcAGQAaABsAHwAiACQAJgArAC4ALwAzADYAOgA8AD4A
QQBEAEUARQBIAEkASQBKAE4ATgBPAFEAUgBRAE8ATQBPAFEAUQBPAEwASwBLAEoARwBE
AEEAPgA9ADwAOgA4ADIAMAAtACwAKwAoACUAIwAeABoAGAAVABQAEAAOAAwACQAGAAMA
AgD+//z/+//5//f/9f/1//T/8//y//H/8P/y//H/8f/y//L/8//0//T/9f/2//f/+P/7
//z//v////7/AQABAAEA//8BAAQABQAIAAkACQALAAsACwAMAAwADwAPAA8AEAAOAA8A
DwAPAA8AEAAQABAAEgASABEAEAAQABAAEAAOABAAEAAOAA4ADgANAA0ADQAKAAoACgAJ
AAcABwAHAAcACAAHAAcABgAHAAcABwAHAAQABAAEAAQAAQAAAAAA/v///wAAAQACAAAA
AAAAAAAAAgAAAP////////////////z//P/8//z//v/+//7//v/+//7//f/9//3//f/8
//z//P/8//z//P/7//v/+//7//v/+//7//v//f/9//3//f8AAAEABAAGAAYABwAIAAgA
CQAMAAwADAANAAwADAANAA0ADQANAA0ACgAGAAQAAQD/////AAAAAAMABAAFAAUABQAG
AAcACgAIAAcABAACAAAA/v/+//3//P/6//j/9//3//f/9v/2//b/9v/2//b/9f/1//P/
8//y//L/8v/y//L/8v/x//H/8//y//L/8//z//P/9P/0//L/8P/y//n/AwAWADcAZACZ
ANwAMQGLAdoBCgIDArcBNQGhABYApP9i/0D/MP8p/yr/NP9G/1z/eP+N/5H/kP+W/6L/
q/+v/7D/rf+p/63/s/+3/7j/u/+8/7r/t/+7/7//w//J/9T/2//j/+j/7v/y//L/8//0
//T/9f/2//b/9v/2//j/+P/4//j/+P/4//n/+f/5//n/+f/6//r/+v/6//v/+//7//v/
+//7//n/+v/6//v//f/9//3//f/9//3//////wEAAwAEAAQAAgAEAAUABgAGAAcACAAJ
AAoACwAMAA0ADgAPABAAEwAVABcAGAAZAB0AIAAiACQAJwAqACsALwAyADYAOAA6AD8A
QgBDAEMASABJAEkASgBKAEoASwBNAE8ATwBOAE0ATwBRAFEATwBMAEsASwBKAEcARABB
AD4AOwA6ADgANgAyADAALQAsACcAJAAhAB8AHAAYABYAEwAPAAoABwAEAAIAAAD+//7/
/P/6//n/9//1//P/8//y//H/8P/v/+7/7P/r/+v/7P/s/+3/7v/u/+//8P/x//L/8v/y
//P/8//0//f/9//3//j/+////wEAAQABAAAAAQABAAEAAgACAAQABQAGAAgABgAHAAcA
BwAHAAgACAAIAAYABgAFAAQABAAEAAQAAgACAAIAAAAAAAAA/////////v/+//7//f/7
//v/+//7//j/9//3//b/8//z//P/8//y//L/8v/y/+//7v/u/+z/7v/u/+7/7v/s/+z/
7P/s/+z/6v/p/+n/6//r/+v/6//o/+j/6P/o/+r/6v/q/+r/7P/q/+n/6v/o/+j/6P/o
/+j/6f/q/+v/6//r/+v/6//r/+v/6//r/+3/7//z//b/+P/5//r/+v/9/wAAAAAAAP//
/v/+//////////////////z/+//5//X/9f/2//b/+f/6//v/+//5//r/+//+/wAA///8
//r/+v/4//j/9//1//L/7//t/+3/7f/s/+z/7v/u/+7/7v/t/+3/6//r/+z/7P/s/+z/
7v/u/+3/7f/t/+z/7P/t/+v/6//s/+z/7P/s/+z/8f/z//z/FQBCAHcAtgAHAWEBtgHw
Af0BywFbAcsAQADI/3r/Uv9A/zv/Pv9I/1T/ZP96/5H/n/+i/6b/sP+5/7//wv/B/7v/
uf+9/73/wP/D/8b/xv/B/8H/wf/D/8X/yv/T/9n/3v/k/+z/8P/x//D/8P/x//L/8v/y
//L/9P/0//T/9P/0//T/9f/1//X/9f/1//b/9v/2//b/9//3//f/9//3//f/9f/2//b/
9//4//n/+v/7//n/+f/7//v/+v/7//v/+v/7//7/AAACAAEAAQABAAEABAAFAAYABwAK
AAsADAAPAA8AEQASABMAFwAaABwAHgAhACQAJQApACwAMAAyADQANwA6ADsAOwA9AD0A
PAA8AD8AQABCAEUARQBFAEQAQwBDAEUARQBDAEMAQwBEAEQAPgA6ADYAMgAzADQANAA0
AC4ALAApACgAJgAkACIAIQAdABgAFQARAA8ADAALAAoABAAAAPz/+v/4//b/9f/z//D/
7f/s/+r/7P/s/+z/7P/s/+v/6//s/+z/7f/u/+7/7//w//H/8v/1//b/+P/5//r//f/9
//3//f///wIAAwAEAAUABQAHAAcABwAIAAgACQAJAAkACgAKAAsACwALAAsADAAMAAwA
DAAMAAsACgAKAAoACgAIAAYABgAEAAQABQAFAAYABwAEAAQABAADAAMAAwADAAMAAAD/
/////v/9//3//f/9//7//v/+//7//f/8//z/+v/4//j/+P/4//j/+P/4//j/+v/4//f/
9//1//X/9f/1//T/8v/y//L/8//0//X/9v/z//P/8//z//P/8//z//P/8f/x//H/8f/y
//P/9v/4//j/+f/6//r/+f/8//z//P/9//z//P/9///////////////8//v/+f/1//X/
9v/2//f/+P/5//n/+//8//3/AAAAAP///P/6//j/9v/2//X/8v/w/+7/7f/t/+3/7P/s
/+r/6v/q/+r/6v/r/+r/6//s/+z/7P/s/+r/6v/p/+n/6//q/+r/6//p/+n/6v/q/+z/
6P/m/+n/9f8EABsAQABzALAA+wBRAZ4B0gHdAa0BOwGpACQAsv9o/0D/KP8j/yr/Nv8+
/0j/Xv95/4f/kv+Y/57/qf+1/7r/uf+3/7P/tf+5/7z/u/+8/77/wf+//73/wf/D/8T/
zf/V/9r/4P/m/+z/7//y//L/8//0//b/9v/2//j/+v/6//r/+v/6//v/+//7//3//f/+
//7//f/8//z/+//8//3//v//////AAAAAAEAAgADAAQABQADAAMABQAFAAUABwAIAAgA
CAAKAAsADAAMAA0ADgAPABIAEwAUABUAFgAXABgAGwAeACEAIwAlACcAKgAsAC4AMQA0
ADUAOQA6AD4AQABCAEgATABOAE8AUgBTAFMAVABWAFYAVwBZAFkAWQBYAFcAVwBZAFkA
VwBYAFcAVwBWAFUAUgBPAEwASQBIAEYARABCAEAAPQA8ADkANgAzADEALgAqACgAJQAg
ABwAGgAYABMAEAANAAwACgAIAAcABQADAAEAAQAAAAIAAgACAAIAAgABAAEAAgAEAAUA
BgAGAAcACAAJAAoADQAOABAAEQAUABcAFwAXABkAGwAeAB8AIAAhACEAIwAlACUAJgAm
ACcAJwAnACgAKAApACkAKQArACwALAAsACwALAArACoALAAsACwAKgAsACwAKgAqACoA
KQApACkAKgAqACoAKQApACkAKQApACgAJwAnACYAJwAnACcAJwAoACgAKAAoACUAJAAk
ACIAJAAkACQAJAAiACIAIgAiACIAIAAfAB8AHwAfAB8AHwAeAB4AHgAeAB0AHAAbABoA
HAAcABsAGwAbABsAGgAaABgAGAAYABgAHQAfACEAIwAjACQAJAAlACgAKAApACkAKAAo
ACkAKQApACgAJwAmACQAIgAgAB4AHgAdAB4AHgAfAB0AHQAeACEAIwAlACYAJQAjACEA
HwAdABwAHAAcABoAGAAWABYAEQASABIAEAAQABAAEAAQABAAEAAQAA4ADgAOAA4AEAAQ
ABAAEAAOAA4ADgAOAA4ADgAOAA4AEAASABQAFgArAEAAVQBqAK4A8AAyAXQBkAGqAcQB
3gGWAQ==
         </WaveFormData>
      </LeadData>
      <LeadData>
         <LeadByteCountTotal>10000</LeadByteCountTotal>
         <LeadTimeOffset>0</LeadTimeOffset>
         <LeadSampleCountTotal>5000</LeadSampleCountTotal>
         <LeadAmplitudeUnitsPerBit>4.88</LeadAmplitudeUnitsPerBit>
         <LeadAmplitudeUnits>¦ÌV</LeadAmplitudeUnits>
         <LeadHighLimit>2147483647</LeadHighLimit>
         <LeadLowLimit>268435456</LeadLowLimit>
         <LeadID>V5</LeadID>
         <LeadOffsetFirstSample>0</LeadOffsetFirstSample>
         <FirstSampleBaseline>0</FirstSampleBaseline>
         <LeadSampleSize>2</LeadSampleSize>
         <LeadOff>FALSE</LeadOff>
         <BaselineSway>FALSE</BaselineSway>
         <ExcessiveACNoise>FALSE</ExcessiveACNoise>
         <MuscleNoise>FALSE</MuscleNoise>
         <LeadDataCRC32>1765630789</LeadDataCRC32>
         <WaveFormData>
/v/+//7//v/8//z//P/8//7//v/+//7//P/8//z//P/+//7//v/+//z//P/8//z//P/8
//z//P/8//z//P/8//7//v/+//7//v/+//7//v/+//7//v/+/wAAAAAAAAAAAAD/////
AAAAAAMABAAGAAkACgALAA0ADQANAAwACwALAAwADQAQAA4ADgAOAA4ADAAJAAkABwAH
AAkACQAJAAkADAAMAAsADQAPABEAEQAPAAsACQAHAAUABQAEAAMAAAD///3//P/7//r/
+v/6//r/+v/6//r/+P/4//j/+P/4//j/+P/4//r/+v/5//n/9//4//j/+P/4//j/+v/5
//X/8//z//X//P8PADEAYwClAPwAXwG/AQcCIQL+AaEBKwGwADgA3v+j/33/Y/9L/0D/
Qv9Q/2L/dP98/3//gv+M/5b/oP+n/6r/p/+s/7L/uP+6/73/vv+//7z/vf/F/8z/0f/Z
/+L/5//s//H/8v/1//f/9v/3//j/+f/5//r/+v/8//z//f/9//3/+//7//v//P/6//v/
+//7//v/+//8//z//P/8//3//f//////AAAAAP////8AAAAAAAAAAAEAAwABAAIAAwAD
AAQABQAGAAcABgAHAAkACgALAAwADQAQABEAEgATABYAFgAZABsAHgAfACIAIwAmACgA
KgAtADAAMgA2ADkAPAA/AEEAQQBBAEQARABFAEcASABIAEkASABFAEUARQBFAEMAQgBB
AEAAPQA8ADkANgA1ADEAKwAmACUAIwAgABsAFgAUABIAEAAKAAcABAD///7/+//5//b/
8//w/+7/6//q/+f/5f/l/+D/3v/c/9n/2v/Y/9j/2P/W/9b/2P/W/9T/1P/T/9P/1P/W
/9b/1v/X/9f/2//e/97/3v/f/9//4f/k/+b/5v/k/+b/6P/o/+b/5//p/+r/6v/q/+r/
7P/u/+7/7v/u/+7/7//x//H/7//u/+7/7v/t/+3/7f/t/+7/7//u/+//7v/v/+//7v/r
/+r/6v/p/+n/6v/q/+r/6f/o/+b/5P/n/+n/6v/q/+f/5//n/+f/5P/k/+T/5P/k/+P/
4v/i/+P/4v/i/+H/4v/i/+T/5P/i/+H/4P/f/+H/4f/g/9//4f/g/9//3//g/9//3P/b
/93/3v/e/9//3//f/9//4P/e/9//4v/k/+L/4P/g/+D/4P/i/+L/4v/i/+H/4P/f/97/
3//g/+D/4f/i/+T/5//o/+n/6v/p/+j/6f/q/+v/6//p/+j/6P/o/+3/7v/v//D/7v/s
/+n/6f/n/+f/6f/p/+n/6f/s/+z/6f/p/+v/7f/t/+3/6f/n/+b/5f/m/+b/4//g/9//
3f/a/9n/2P/Y/9n/2v/b/9z/2v/Y/9j/2P/Y/9j/2P/Y/9b/1v/W/9X/1v/X/9n/2v/a
/9r/2v/a/9v/1//P/83/zf/S/+P/BQAzAHEAxAAnAYcB1wH9AegBlQEdAaAAKgDI/4X/
Yf9P/zv/MP80/z7/SP9U/2T/bf9w/3j/gP+K/5X/mv+b/5z/nP+g/6T/pf+m/6n/qv+p
/6n/rv+x/7n/wP/H/87/z//U/9v/3//g/+H/4v/j/+P/5P/k/+b/6P/p/+n/6f/n/+f/
5//o/+b/5//n/+f/6f/p/+r/6v/s/+z/7f/t/+//7//w//D/7//v//D/8P/y//L/8//1
//P/9P/1//X/9//5//v//f/8//3///8AAP//AAABAAQACAAKAAwAEAASABUAFwAaABoA
HAAcAB4AIwAmACoALgAxADQANgA4ADoAPQA+AD8APgA+AD8AQQBDAEQARgBGAEYARwBI
AEkARwBGAEUARABBAEAAPQA6ADkANQAvACoAKwArACoAJwAiACAAHgAcABoAFwAUAA8A
CgAHAAUAAgD///z/+v/3//T/8f/v/+//6//o/+X/4f/j/+L/4//k/+T/5P/m/+T/4v/i
/+H/4f/l/+j/6f/q/+v/7f/z//j/9v/2//f/9//5//z//v/+//7/AAACAAIABAAFAAcA
CAAIAAgACAAKAAkACAAHAAYABgAHAAkACQALAAoACgAKAAkACQAJAAkACAAHAAQAAwAF
AAcACAAIAAQABAAFAAUAAwACAAAA/v/8//z/+//6//v//f/+//7//f/9//3//f/8//z/
/P/8//7//f/8//z/+v/4//f/9f/1//b/+f/6//j/9//2//X/9f/1//T/8//0//T/9P/1
//P/8f/z//n/+v/4//j/+P/4//b/9v/2//b/9P/0//T/9P/1//b/9v/3//b/+P/7//z/
/P/+//7//v/9//7//////wEAAAAAAAAABAAEAAQABAAEAAIA//////7///8CAAMAAQAB
AAQABAABAAEAAwAFAAgACQAGAAUAAgD///7//P/9//r/+f/3//b/9f/0//T/8//y//H/
8P/w/+7/7v/u/+7/7v/u/+7/7v/u/+7/7f/r/+v/7P/s/+7/7v/u/+7/8f/t/+v/6//t
/+7/9f8NADkAcwC6ABMBeQHXARMCHALjAXMB8gBuAPr/q/93/1X/Rf84/zT/Ov9E/1L/
Zv9z/3j/ev9+/47/m/+i/6X/pv+o/6z/sv+1/7j/u/++/7//v//A/8X/zf/S/9f/3v/l
/+r/7//z//T/9f/2//f/9//4//j/+v/7//3//v////3//f/9//7/AAABAAEAAQABAAEA
AgACAAIAAgADAAMAAwADAAQABAAHAAcACAAIAAgACAAJAAsACwAMAA0ADQAOAA8AEAAR
ABQAFQAXABgAGQAaABsAHgAhACIAIwAmACYAKQArAC4ALgAyADQAOAA9AEAARABIAEwA
UABTAFYAWABbAFwAXQBgAGAAYQBjAGUAZgBoAGgAaQBpAGkAaQBnAGYAZQBkAGMAYgBf
AFwAWgBXAFIATgBNAEsASABDAD8APgA9ADwANgAzADAAKwAqACcAJQAiAB8AHAAaABcA
EwAPAAwACwAGAAQAAgD///7//P/8//z/+v/6//z/+v/6//r/+f/5//z//v/+//7//v//
/wQACAAKAAoACwALAAsADgAQABAAEgAUABYAFgAWABcAGQAaABwAHAAcAB4AHwAeAB0A
HAAeAB8AIQAhAB8AHgAeAB4AGwAbABsAGwAdAB0AGwAbABsAGwAaABgAFgAWABcAFwAV
ABQAEgAQABAAEAAPAA4ADgAPAA8ADgANAA0ADQANAAoACgAKAAoACgAJAAgACAAHAAYA
BgAFAAYABgAIAAgABQAFAAUABQADAAMAAgABAAIAAgACAAMABAADAAAA//8AAAAA////
/wEAAQD//wIAAAAAAAAAAAD+//7//v/+//7//v/+//7//v/+//3//f/+/wAAAwAEAAYA
CAAIAAgACwAMAA0ADQALAAoACgAKAAoACgAKAAoACgAIAAUABQAFAAUABwAHAAUABQAI
AAgACQAJAAsADQAPAA8ACwAJAAUAAwADAAIAAwAAAP///f/6//n/+P/4//j/+P/4//j/
+P/2//b/9v/2//b/9v/2//b/9v/2//X/8//z//T/9P/0//T/9P/0//X/8f/v//H/9f/6
/xMAOQBvALUAEAF3AdcBGQIrAv4BmQEfAZ4AJgDU/53/d/9h/03/QP9E/1L/YP9u/3b/
e/+C/4z/lv+e/6X/pv+n/6z/tP+6/7z/vf++/7//wP/B/8f/zv/V/93/5P/p/+z/7//0
//n/+//6//v//P/9//3//v/+/wAA/v////////8BAAEAAQACAAAAAQABAAEAAwADAAQA
BAACAAIAAwADAAMAAwAEAAQAAwADAAQABAAGAAYABwAJAAkACgALAAsADAANAA4ADwAS
ABMAFQAWABcAGAAZABwAHwAgACEAJAAoACsALQAwADIANgA4ADwAPwBCAEYASgBQAFQA
VwBaAF0AXwBfAF8AYwBkAGYAaQBqAGoAawBqAGsAawBrAGsAagBoAGYAZABhAGAAXQBa
AFkAVQBPAEoASQBHAEQAPwA8ADoAOAA2ADAALQAqACUAIgAfAB0AGgAXABQAEgAPAAwA
CQAHAAcABAACAAAA/f/+//z//P/8//n/+P/5//b/9v/2//X/9f/3//j/9//2//P/8//3
//r//P/8//3//f/7//7/AAAAAAIABAAGAAYABAAFAAcACAAIAAgACAAKAA0ADgAPABAA
DgAPABEAEQARABAAEAAQABEAEQARABEAEQARAA8ADwASABMAEwASAA4ADgAPAA8AEAAQ
AA8ADgAOAA4ADQAMAAoACwALAAoACQAJAAkACQAIAAgACAAIAAgABwAGAAYABQAEAAQA
AwACAAIABAAEAAMAAwADAAMAAQABAAAA//8BAAAA///////////9//3/AAAAAP//////
//////8AAAAA///+//7///8AAP7//v/+//7//v/+//7//v/+//7//v/+//7//v/9//3/
/P/+/wEAAgAGAAgACAAIAAcACAAJAAkABwAGAAYABgAIAAgACAAIAAgABgADAAMA////
/wEAAQADAAMABgAGAAMAAwAFAAcABwAHAAMAAQD///3//f/8//v/+P/3//X/8v/x//D/
8P/y//L/8v/y//P/8v/z//T/8v/y//L/8v/y//L/8v/x/+//7//w//D/8v/y//L/8v/z
/+3/7f/x//f/AgAdAEkAgQDLACoBjQHlARsCHQLiAXUB+QB6AA4AxP+R/23/U/9B/zr/
Rv9Y/2b/cv94/3n/gv+Q/5j/oP+n/6j/qf+w/7j/vP+8/73/vv+//77/xf/N/9L/1//h
/+z/8f/0//f/+v/9//3//v///wAAAQABAAIAAgAEAAIAAwADAAMAAwADAAMABAACAAMA
AwADAAMAAwAEAAQABAAEAAUABQAHAAcACAAIAAgABwAHAAYACAAIAAkACwALAAwADQAN
AAwADQAOAA8AEgATABUAFgAVABYAFwAaAB8AIAAhACQAJgApACsALgAwADQANgA6AD4A
QABDAEYASABMAE8AUgBWAFkAWgBbAF0AXgBgAGMAYwBkAGYAZgBlAGUAZQBlAGMAYgBh
AGAAXQBcAFkAVgBUAFEATABIAEcARQBCAD0AOAA2ADQAMgAsACkAJgAhACAAHQAbABgA
FwAUABIADwAMAAkABwAHAAUABAADAAEAAAD+//7//v/9//z//f/6//r/+v/5//n/+v/8
//z//P/7//v///8CAAEAAAAAAP////8CAAQABAAEAAYACAAIAAgACQALAAwADAAMAAwA
DgAOAA4ADgAOABAAEQATABMAEwASABIAEgARABEAEQARAA8ADwANAA0AEAARABEAEAAO
AA4ADwAPAA4ADgANAAwACgAKAAkACAAKAAsACwAKAAkACQAJAAkACAAIAAgACAAIAAcA
BgAGAAUABAAEAAMABAAEAAYABgADAAMAAwADAAMAAwACAAEAAwACAAEAAQABAAEA////
/wIAAgABAAEA////////AAAAAAEAAAAAAAAAAAAAAAAA/v/+//7//v/+//7//v/+//z/
/P/7//v//v8AAAMABAAGAAgACAAIAAsADAANAA0ACwAKAAoACgAMAAwADAAMAA4ADAAJ
AAkABgAFAAYABQAFAAUACAAIAAkACQALAA0ADQANAAkABwAFAAMAAwACAAMAAAD///3/
+v/5//j/+P/4//j/+P/4//j/9v/2//b/9v/2//b/9v/2//b/9v/1//f/9//4//j/+P/4
//j/+P/3//H/7//v//H/9P///xsAQwB5AMIAIwGJAd8BEwIUAtkBawHuAHQACAC9/43/
b/9X/0T/QP9I/1j/aP92/3v/fP+C/5D/mv+h/6j/qf+q/7D/tv+4/7v/vv+9/7z/vf+/
/8b/y//R/9r/4//m/+n/8P/z//X/9P/1//b/9//3//j/+P/6//j/+f/5//n/+f/5//n/
+v/6//v/+//7//n/+f/6//r//P/8//3//f/9//3//v/+//7//f/9//z//v/+////AQAA
AAAAAAD//wAAAQACAAMABAAFAAcACAAJAAoACwAOAA8AEAARABQAFAAXABkAHAAeACIA
JAAoACwALgAxADQANQA4ADoAPABAAEMARABFAEgASABJAEsASwBMAE4ATgBPAE8ATwBP
AE0ATABLAEoASQBIAEUAQgBBAD0ANwAyADAALwAtACkAJgAkACIAIAAaABcAFAAPAA0A
CwAKAAgABAAAAP3/+f/2//P/8f/x//D/7v/s/+n/5v/k/+T/5P/j/+L/4//g/+L/4v/h
/+H/4v/k/+T/5P/j/+P/5//q/+f/5v/m/+X/6P/s/+//8P/u//D/8v/y//L/8//1//b/
9//4//n//P/7//r/+f/4//b/9//5//n/+v/6//v//P/7//v/+//7//n/+f/3//f/+P/5
//n/+P/2//b/9//3//b/9v/1//T/8v/y//H/8P/y//P/8//y//D/7//u/+3/7f/u/+//
8P/u/+3/7P/s/+n/6P/o/+f/6P/o/+r/6v/p/+n/6f/p/+n/6f/o/+f/5//m/+X/5f/n
/+f/5f/l/+b/5v/l/+X/5f/l/+X/5v/m/+X/5v/l/+T/4//i/+L/4v/i/+L/4P/g/+D/
4P/h/+L/4v/j/+L/5P/n/+j/6v/s/+z/7P/r/+z/7f/t/+v/6v/q/+r/7v/u/+7/7v/u
/+z/6f/p/+f/5//p/+n/5//n/+r/6v/p/+n/6//t/+v/6//n/+X/5f/j/+P/4v/j/+D/
3//d/9r/2f/Y/9j/2v/a/9r/2v/Z/9b/1f/U/9T/1P/U/9T/1f/W/9f/1//V/9X/1v/W
/9T/1P/U/9T/1f/P/8v/zf/N/9b/7/8VAEkAlQDyAFcBsQHpAfEBvgFbAeEAYgDy/6L/
c/9f/0//O/84/0D/SP9U/2T/cP9z/3T/fP+I/5L/mf+Y/5f/mv+e/6D/pP+l/6b/pf+o
/6v/qf+s/7P/uf++/8f/zv/V/9b/1f/X/9r/2//c/93/3f/e/97/4P/i/+P/4//j/+L/
4f/g/+D/4v/j/+P/4//j/+P/5P/k/+T/5P/l/+X/5f/l/+b/5v/l/+X/5v/m/+j/6P/p
/+v/6//s/+3/7f/s/+3/7v/v//L/8//1//b/9v/2//b/+P/8//7/AAAEAAQABwAJAAwA
DAAQABIAFgAaABwAHwAiACMAJgAoACoALAAvADAAMQAyADIAMwA1ADUANgA4ADgAOQA5
ADkAOQA4ADYANAAyADQANAAyADAALgArACYAIgAiACEAHwAbABYAFAASABAADAAJAAYA
AQD///3//P/6//f/9P/y/+//7P/p/+f/5//k/+L/4P/d/9z/2v/a/9r/3P/c/97/3P/d
/97/3v/f/+L/5P/k/+T/5f/n/+3/8v/w//D/8f/x//H/9P/2//b/9v/4//r/+v/8//3/
//8AAAAAAAAAAAIABAAEAAQABAAEAAUABwAHAAcABgAGAAYAAwADAAMAAwADAAMAAQAB
AAAAAQABAAAA/P/8//3//f/8//z/+//6//3//v/+//7//P/9//3//P/6//n/+P/3//f/
+P/5//r/+P/3//b/9v/2//b/9//3//T/9P/2//b/8//z//P/8//z//P/8v/x//H/8P/v
/+//8//z//H/8f/y//L/9P/y//L/8v/y//D/8P/w//D/8f/y//P/9P/z//L/8P/v//L/
9P/3//j/+v/8//z//P/7//z//f/9/////v/+//7/AAAAAAAAAAAAAP7/+//7//v/+//9
//3//f/9/wAAAAD9//3///8BAAEAAQD9//v/+f/3//f/9v/3//T/8//x//L/8f/w//D/
7v/u/+7/7v/t/+r/6f/o/+v/7P/t/+7/7P/s/+z/6//p/+n/6v/q/+z/7P/s/+z/6f/n
/+X/5//r/+7/+/8bAEsAiQDeAEMBpQHzARsCCAK1ATsBuAA6ANr/mf9r/1X/Sf88/zj/
QP9M/1z/bP91/3T/ev+G/5b/o/+o/6X/pP+m/67/tP+z/7T/uf+8/7//v//A/8H/x//Q
/9n/3v/l/+j/6//t/+//8f/z//X/9f/2//b/+P/2//f/9//3//n/+f/5//r/+v/7//v/
+//7//v//P/8//7//v///////////wAAAAAAAP/////+/wEAAgAEAAcABgAGAAYABQAG
AAcACAAJAAwADQAPABAAEQASABMAFgAbABwAHQAgACAAIwAlACgAKgAuADAANAA0ADYA
OQA8AEIARgBJAEwAUABTAFQAVQBUAFQAVQBXAFsAXABeAF4AXQBdAF0AXQBbAFoAWQBY
AFUAVABRAE4ATgBLAEYAQgBAAD8APQA5ADIAMAAuACwAKgAnACQAHwAcABkAFwAUAA8A
DAAKAAcABAABAP/////6//j/9v/z//D/7v/u/+7/8P/w//L/8P/u/+7/7f/t//L/9P/0
//T/9f/1//n//P/6//r/+//7//3/AAACAAIABAAGAAgACAAJAAsADgAQAA4ADgAOABAA
EAAQABAAEAASABMAFQAVABMAEgASABIAEQARABEAEQARABEADwAPAA4ADwAPAA4ADQAO
ABAAEQAOAA4ADQAMAAwADAALAAoACAAJAAkACAAJAAkACQAJAAYABgAGAAYABgAFAAQA
BAADAAIAAgABAAIAAgAEAAQAAgABAAAA//8BAAEAAAD//wEAAAD/////AQABAP////8A
AAIAAAD+//7//v/+/wAAAAAAAAAAAAAAAAAAAAAAAAAA/////wIABAAHAAgACAAKAAoA
CgALAAwADQANAA0ADAAMAAwADAAMAAwADAAMAAoABwAHAAYABwAKAAsACQAJAAwADAAL
AAsADQAPAA0ADQAJAAcABQADAAMAAgD///z/+//5//r/+f/4//j/+P/4//j/+P/4//b/
9v/2//j/+P/4//j/9v/2//b/9f/3//f/+P/4//b/9v/2//b/8//v/+//8//5/wYAIwBP
AIkA2QA4AZsB8wEhAhkC0gFjAeMAZgAAALz/i/9t/1n/Sf9E/0z/Wv9q/3T/ev97/4T/
kP+c/6T/qf+o/6n/rv+y/7T/uv+//8D/v/++/8H/xf/K/9H/2//i/+f/6v/t//D/9f/3
//b/9//4//n/+f/6//r//P/6//v/+//7//3//f/9//7//v//////////////AAAAAAAA
AAABAAEA/////wAAAAABAAEAAgACAAIAAgADAAUABQAGAAcABwAIAAkACgALAAwADQAP
ABAAEwAUABUAGAAbABwAHQAgACIAJQAnACoALAAwADIANgA6ADwAPwBCAEYASgBNAFAA
VABXAFgAWQBcAFwAXQBfAGEAYgBkAGQAYgBhAGAAXwBfAF4AXQBcAFkAWABVAFIAUQBN
AEcAQgBAAD8APQA5ADIAMAAuACwAKAAlACIAHQAaABcAFQASAA8ADAAKAAcABgADAAEA
AQD+//z/+v/3//b/9P/0//T/8//y//P/8P/y//L/8f/x//P/9P/z//L/8f/x//X/+P/4
//j/+f/5//v//v8AAAAA/v8AAAIAAgAEAAUABwAIAAgACAAIAAoADAAMAAwADAAMAA0A
DwAPAA0ADAAMAAwADAANAA4ADwAPAA8ADQANAAwADQANAAwADAAMAA0ADQAMAAwACwAK
AAoACgAJAAgABgAHAAcABgAHAAcABwAHAAQABAAEAAQAAgABAAAAAAACAAIAAwADAAAA
AAACAAIAAQABAAEAAQABAAEAAAD//////v/9//3/AQABAP/////+//7//f/9///////9
//7//v/+//7//v/+//7//v/+//z//P/8//z//v/+//3//f/+/wAAAwAEAAYACAAIAAgA
CQAKAAsACwALAAoACgAKAAwADAAMAAwACgAIAAUABQADAAMABQAFAAcABwAKAAoACQAJ
AAsADQALAAsABwAFAAEA//////7//f/6//n/9//4//f/9v/2//b/9v/2//b/9v/0//T/
9P/y//L/8v/y//L/8v/y//H/8f/x//L/8v/y//L/8v/y//H/7f/r/+3/8f/+/xkAPwBz
ALkAEgF1AdMBEwIfAu4BiwEPAY4AGADK/5f/c/9Z/0H/Ov9C/1L/ZP9y/3T/df9+/4z/
lP+c/6P/ov+j/6j/rv+y/7T/t/+6/7v/uv+9/8P/yP/P/9f/4P/l/+r/8f/2//X/9f/2
//f/+P/5//f/+P/4//r/+v/7//v/+//7//v/+//8//z//f/9//3//f/9//7//v/8//z/
/f/9//3//f/+//7//////wAAAAAAAAAAAQADAAUABgAHAAcABgAHAAgACQAKAAsADQAO
AA8AEAARABQAFgAWABYAGAAaAB0AHwAiACQAKAAqAC4AMAAyADUAOAA8AEAAQwBGAEoA
TQBOAE8AUQBSAFQAVwBXAFgAWgBaAFkAWQBZAFkAWQBYAFcAVgBTAFIATwBMAEsARwBB
ADwAOgA5ADcAMwAsACoAKAAmACIAHwAcABcAFAARAA8ADAAGAAIA///7//v/+f/4//n/
+P/2//T/8f/u/+z/7P/s/+n/6P/p/+b/5v/m/+X/5f/n/+j/5//m/+f/5//r/+7/6//q
/+r/6f/r/+7/8P/w//L/9P/2//b/9f/1//b/9v/2//b/9v/4//v//P/9//7//P/9////
//8BAAAAAAAAAP////////////////3//f/9//3//P/6//b/9v/3//f/9v/2//X/9P/2
//b/9f/0//P/8//y//D/7f/t/+3/7f/q/+r/6v/q/+j/5//m/+b/5//m/+b/5f/k/+T/
5v/m/+P/4//j/+P/5f/l/+T/4//j/+L/4f/h/+X/5f/j/+P/5v/i/+P/4v/g/+D/4P/g
/+L/4v/i/+L/4v/i/+L/4v/k/+T/4//j/+b/6P/r/+z/8P/y//L/8v/z//T/9f/1//f/
9v/2//b/9v/2//b/9v/2//T/8f/x/+//7//x//H/8//z//b/9v/z//P/9f/3//X/9f/x
/+//7v/t/+7/7v/s/+j/5v/j/+T/4//i/+L/5P/k/+T/5P/k/+L/4v/i/+L/4v/i/+L/
4v/i/+L/4f/h/+H/4v/i/+T/5P/k/+T/3//d/9v/3f/b/9z/8f8ZAEsAiwDgAEMBpQHv
AQsC7gGXASMBpgAuAND/lf9x/13/S/9C/0T/UP9c/2j/dP95/37/iP+U/5z/of+i/6P/
pv+q/6z/rv+z/7b/t/+4/7n/vf/A/8H/xf/M/9P/2P/f/+b/6//t/+3/7f/t/+3/7//w
//D/8v/x//H/8P/v/+//7//v//D/8P/x//H/8f/x//H/8v/y//D/8P/x//H/8f/x//L/
8v/0//X/9//4//f/9v/2//f/9f/2//f/9//5//v//f////////8AAAAAAgAEAAYACgAL
AAwADQAQABAAEwAVABgAGgAeACAAJAAmACgAKwAuADIANgA5ADwAQABDAEQARQBFAEQA
RABFAEgASgBNAE4ATQBNAE0ATQBNAEwASwBKAEkASABFAEIAPQA5ADMALgAxADEAMAAt
ACYAJAAiACAAHQAbABkAFQARAA0ACgAGAAQAAgABAP//+//3//T/8//w/+7/7P/p/+b/
5P/k/+T/5v/m/+j/5v/m/+b/5f/l/+b/6P/o/+j/5//n/+v/7v/u/+7/7//v//D/9P/3
//j/9v/4//r/+v/6//v//f/+/wAAAAAAAAIAAgACAAIAAgAEAAUABwAHAAUABAAEAAQA
BQAFAAUABQAFAAUAAwADAAMAAwACAAAA//8AAAIAAwACAAIAAQAAAAIAAgABAAAA////
//7//P/7//v/+//7//z//P/8//z/+v/5//j/+P/1//T/9P/z//T/9P/2//b/9f/1//X/
9f/z//P/8v/x//H/7v/v//D/8f/y//P/9P/z//L/8f/w//L/8v/y//L/8P/w/+//7//w
//L/9f/2//b/+P/4//j/+f/6//v/+//7//r/+v/6//3//v///wAA/v/8//n/+f/3//f/
+f/5//n/+f/8//z//P/9/wAAAwADAAMA///9//n/9//3//b/9f/y//H/7//w/+//7v/u
/+z/7P/s/+z/7f/s/+3/7v/s/+z/7P/s/+r/6v/q/+n/6v/r/+3/7v/s/+z/7P/s/+v/
5//h/+H/6f/y/wMAJQBXAJsA8gBVAbUB/QEZAvwBmwEbAZgAHgDC/4X/Xf9H/z3/Mv8y
/zz/TP9g/27/c/96/4L/jv+a/6P/pv+l/6j/rv+0/7b/uf+4/73/wv/B/8P/xv/J/83/
1v/f/+T/6f/u//P/9//4//n/+v/7//3//v/+/wAAAAABAAEAAQABAAEAAQACAAQABQAF
AAUABAADAAMAAgAFAAYACAAJAAcABwAIAAgACgALAA0ADgAMAAwADQAPABEAEgATABMA
FAAVABYAFwAaABsAHQAeAB8AIAAhACQAJQAmACcAKgAtADEANAA4ADgAPAA+AEIARQBI
AEwAUABTAFYAWABaAF8AYwBlAGcAagBqAGsAbQBtAG4AcABwAHEAcQBxAHEAbwBuAG0A
bABrAGoAZwBkAGMAXwBZAFQAUwBRAE4ASQBEAEIAQAA+ADgANQAyAC0AKgAnACUAIgAe
ABoAFwATABAADQALAAsACgAIAAYAAwACAAAAAAAAAAAAAAACAAAAAgACAAEAAQAEAAYA
BgAGAAUABQAJAAwADgAOAA8ADwARABQAFgAWABgAGgAcABwAHgAfACEAIgAiACIAIgAk
ACYAJgAmACYAJgAnACkAKQArACoAKgAqACoAKwAsAC0AKwArACkAKQAsAC0ALQAsACoA
KgArACsAKgAqACkAKAAqACoAKQAoACgAKQApACgAJwAnACcAJwAoACgAKAAoACYAJQAk
ACQAIwAiACIAIQAiACIAJAAkACEAIQAhACEAHwAfAB4AHQAfAB4AHQAdAB4AHQAaABkA
GgAaABkAGQAZABkAGQAaABoAGQAYABgAGwAdAB4AHgAiACIAIgAiACMAJAAlACYAJAAl
ACUAJgAnACcAJgAnACUAJAAjACEAHwAfAB8AIQAhACEAIgAiACMAJQAlACcAJAAjACIA
IAAdABwAHAAcABgAFgAUABQAEQASABIAEAAQABAAEAAQABAAEAAQAA4ADgAOAA4AEAAQ
ABAAEAAOAA4ADgAOAAwADAAMAAwACgAKAAoACgAaACoAOgBKAJAA1gAcAWIBjgG6AeYB
EgLZAQ==
         </WaveFormData>
      </LeadData>
      <LeadData>
         <LeadByteCountTotal>10000</LeadByteCountTotal>
         <LeadTimeOffset>0</LeadTimeOffset>
         <LeadSampleCountTotal>5000</LeadSampleCountTotal>
         <LeadAmplitudeUnitsPerBit>4.88</LeadAmplitudeUnitsPerBit>
         <LeadAmplitudeUnits>¦ÌV</LeadAmplitudeUnits>
         <LeadHighLimit>2147483647</LeadHighLimit>
         <LeadLowLimit>268435456</LeadLowLimit>
         <LeadID>V6</LeadID>
         <LeadOffsetFirstSample>0</LeadOffsetFirstSample>
         <FirstSampleBaseline>0</FirstSampleBaseline>
         <LeadSampleSize>2</LeadSampleSize>
         <LeadOff>FALSE</LeadOff>
         <BaselineSway>FALSE</BaselineSway>
         <ExcessiveACNoise>FALSE</ExcessiveACNoise>
         <MuscleNoise>FALSE</MuscleNoise>
         <LeadDataCRC32>3017260551</LeadDataCRC32>
         <WaveFormData>
/v/+//7//v/8//z//P/8//z//P/8//z//P/8//z//P/8//z//P/8//r/+v/6//r/+v/6
//r/+v/6//r/+v/6//z//P/8//z/+v/6//r/+f/7//v/+//7//3//v/+//3/+//7//v/
+//9////AQACAAQABQAGAAcACAAHAAYABQAGAAYABgAHAAYABwAHAAcABgAGAAQABAAE
AAYABgAGAAgACAAJAAkACwANAA4ADgALAAkABgADAAEAAAAAAP3//P/6//j/+P/2//b/
9v/2//X/9f/1//X/9P/0//P/8//x//L/8v/y//L/8v/z//P/8//z//P/8//x//T/9P/y
/+//6//r/+3/8P/+/xoAQgB2AL0AEAFjAaUBvQGoAWsBIQHUAIcAQwAIANn/r/+I/2n/
Yv9n/27/dv95/3r/f/+G/43/lv+c/5//oP+j/6n/r/+w/7T/uP+4/7f/u//E/8z/z//W
/97/4v/m/+r/7P/v/+//7//w//D/8f/y//L/8//0//T/9P/1//X/8//z//T/9P/0//X/
9f/1//b/9v/2//f/9v/2//b/9v/4//j/+v/6//r/+v/8//z/+v/7//3//f///wEAAQAB
AAEAAQADAAUABAAFAAYACAAHAAgACgANAA0AEAASABQAFgAZABwAHgAhACMAJQApAC0A
MQAzADcAOgA+AEEAQwBFAEkASwBMAE8AUABQAFMAVABTAFIAUgBSAFEAUQBOAEoASQBI
AEQAPwA9ADoANgAxAC4AKQAlAB8AHAAYABQAEQAOAAoABwABAP//+v/3//b/8//w/+7/
7f/q/+j/5f/k/+D/3//f/9z/2v/Y/9b/1v/W/9X/1P/R/9D/0P/Q/9H/0f/R/9H/1P/U
/9X/1v/V/9T/1f/V/9j/2P/Z/9r/2//d/93/3f/d/97/3v/f/+H/4v/j/+T/4v/j/+T/
5P/n/+j/6P/o/+f/5//o/+j/5v/m/+b/5v/m/+b/5//n/+j/6P/o/+j/5P/k/+X/5f/h
/+H/4f/h/+H/4v/j/+L/4f/h/+D/3f/e/+D/4f/g/9//3//f/9//3P/c/9z/3P/e/93/
3P/c/9z/3P/d/93/3//f/97/3f/c/9v/2f/Y/9n/2//c/9z/3v/c/9z/3P/b/9r/2f/Y
/9v/3P/d/97/3P/c/9z/2//Z/9v/3//f/97/3v/e/97/3v/d/93/3f/d/9z/2//b/9r/
2//b/9v/2//d/9//4f/j/+L/4//j/+P/4//l/+X/5f/j/+L/4v/i/+b/6P/q/+v/6f/o
/+j/5v/k/+T/5v/m/+f/6P/p/+v/6P/p/+r/6v/s/+v/6f/m/+X/4//i/+L/3//e/9z/
2v/Z/9b/1f/U/9f/1//Y/9n/1//W/9b/1f/T/9P/1P/U/9T/0v/S/9P/0//T/9P/0//V
/9X/1v/W/9b/0f/J/8f/xf/I/9b/8P8YAEwAkwDqAEMBiwGvAaIBaQEZAcoAewAvAOz/
uf+X/3L/Vf9Q/1P/VP9a/2H/Zv9r/27/c/98/4j/jf+Q/5P/lf+Z/57/oP+g/6T/pf+n
/6j/rP+x/7j/wP/G/8r/zv/S/9n/3f/d/97/3v/f/+D/4P/h/+L/5P/k/+X/5f/l/+X/
5v/m/+T/5f/l/+X/6P/o/+j/6f/q/+r/6v/q/+z/7P/u/+7/7P/s/+7/7v/w//H/8//z
//H/8//z//P/9v/3//r//f/9//3//f/+//3//v8AAAMABwAMABAAFAAUABcAGgAcAB8A
IQAjACcALQAxADMANwA8AEAAQwBFAEcASwBNAE4ATwBQAFAAUwBTAFMAUwBUAFcAVwBY
AFYAVgBVAFQAUABKAEcAQwA+ADoAOAA0ADEALgAsACkAJgAfABwAGAAVABIAEQANAAsA
BwADAP///P/5//b/9P/x/+7/6v/p/+n/5v/k/+L/4P/i/+L/4f/g/+L/4v/j/+T/4v/h
/+D/3//h/+L/5P/m/+n/6v/t/+//8P/w//H/8v/z//X/9f/1//f/+v/8/////v/+//7/
/v8AAAEAAgACAAIAAgABAAAAAwADAAQABAAGAAYABgAGAAQABAAFAAUAAgACAAIAAgAD
AAQABgAHAAIAAQAAAP//AAAAAAAA/v/8//3//f/7//3//v/+//z//f/9//3//f/8//z/
/P/8//z/+//6//r/+f/4//j/9//5//n/+P/3//X/9f/0//T/9v/3//f/9v/4//b/9v/2
//T/8v/0//r//P/7//r/+f/4//X/9f/1//X/8//z//T/9P/0//X/9v/3//f/+f/7//3/
/P/9//3//f/9/////////////v/+//7///8AAAEAAQADAAIAAgAAAAIAAgAEAAQABAAE
AAQABQADAAUABwAIAAsACwAKAAgAAwABAAAAAAD9//z/+v/4//j/9v/2//b/9P/z//P/
8//1//T/9P/z//H/8f/y//L/9P/y//L/8//x//H/8f/x//P/8//0//T/9P/x/+3/7f/t
/+7/8v8GACoAWACTAOAAOQGNAcUBzAGlAVUBAAGtAFsAGADf/7H/kv9z/1z/W/9i/2j/
c/96/33/gP+H/5L/nv+l/6b/p/+t/7H/uP+6/7r/vv/D/8X/xv/I/83/1v/c/+D/5P/s
//D/9f/3//n/+v/6//v//P/8//3//v8BAAIABAAFAAQAAwADAAIABAAFAAUABQAGAAYA
BgAHAAoACgAKAAoACgAKAAwADAAMAAwADgAOAA4ADwARABEAEQATABMAEwAVABUAFwAZ
ABwAHQAeACAAIQAiACQAJwApACwALgAwADAAMwA2ADgAPgBBAEQASQBNAFEAUwBXAFwA
YABjAGUAaQBtAG8AcAB1AHYAdgB5AHsAewB7AHwAfgB9AH0AegB6AHkAeAB0AG8AbQBq
AGYAYwBgAFsAVwBRAE4ASgBGAEIAQAA9ADsANgAzAC0AKQAoACUAIgAgAB0AGgAYABUA
EQAMAAoACQAGAAQAAgAAAP7//v/9//z//f/8//z//P/7//v/+//7//z//P/9//7///8A
AAMABQAIAAgACQAKAAsADQANAA0ADgAQABEAEwATABQAFQAWABYAFwAYABgAFwAYABgA
GAAbABsAHAAcABoAGgAaABoAGAAYABkAGQAYABgAGAAYABYAFgAXABcAFQAVABUAFQAT
ABIAEQAOAAwADQANAAsACwAMAAwACgAJAAkACQAJAAYABgAGAAYABgAFAAQABAACAAIA
AwADAAUABQAEAAMAAwADAAIAAgAAAAEAAQAAAAEAAAABAAIAAAAAAAAAAAAAAAAAAAAA
AAAAAAD+/wAA/v/+//7//v////////////3//f/+//7//f/9//3//f/9////AQADAAYA
BwAHAAcABwAJAAkACQAHAAYABgAGAAcACAAJAAkACQAIAAgABgAIAAgACgAKAAgACAAI
AAkACQALAA0ADgAQAA8ADQAKAAUAAwACAAIAAQAAAP7//P/6//j/+P/4//r/+f/5//n/
9//2//b/9f/1//X/9v/2//j/9v/2//f/9f/1//X/9f/1//X/9v/2//T/8f/v/+//8f/y
/wQAJgBOAIgA0wAqAX8BuwHNAbABbQEdAcwAfQA9AAQA1f+v/4z/b/9m/2v/cv94/3v/
fv+F/47/lf+a/6D/o/+m/6v/s/+3/7r/vP++/77/v//D/8r/0P/X/97/5P/o/+z/7v/0
//f/+f/7//z//P/9//z//P/9//7//P/8//3//f//////AAAAAAAAAQABAAEABAAEAAQA
BQAFAAQAAwACAAIAAgAEAAQABAAEAAYABgAEAAUABwAHAAkACwALAAsADQANAA8AEQAS
ABMAFAAWABcAGAAaAB0AHwAiACQAJgAqAC0AMAAyADYAOQA8AEEARwBLAE0AUQBYAFwA
XwBhAGMAZwBpAGoAbwBwAHAAcwBzAHMAcwB0AHYAdQB1AHIAbgBtAGwAaABlAGMAYABc
AFcAVABPAEsARQBCAD4AOgA3ADQAMAAtACkAJwAiAB8AHAAZABYAFAATABAADgALAAgA
BAADAAMA/v/8//r/+P/4//j/9//2//X/9P/0//T/8//z//P/8//0//T/9f/2//X/9P/1
//X/9v/2//f/+P/3//n/+f/5//z//v///wEA//8AAAEAAgACAAMABAAEAAcACAAIAAgA
BwAHAAgACAAIAAgACAAIAAoACgALAAsACAAIAAgACAAHAAgACgALAAcABwAHAAcACAAI
AAgABgAGAAcABwAFAAUABgAGAAQABQAFAAUABQACAAIAAgACAAQAAwACAAIAAQAAAAAA
/////////v/9//7//////wAA//////7//P/+//z//P/8//r/+v/6//r/+v/6//r/+v/8
//z//P/7//v/+//7//v//v/8//z//P/8//z//f/9//3//f/7//v//P/8//v/+//7//v/
+f/7//3///8CAAMAAwADAAMABQAFAAUABQAEAAQABAAFAAYABwAHAAcABgAGAAQAAwAC
AAMAAgAEAAQABAAFAAUABwAJAAoACgAJAAcABAD///3//P/8//v/+v/4//b/9f/y//H/
8P/w/+//7//v//D/8P/x//H/7//v//D/8P/w/+7/7v/v/+3/7f/t/+3/7//v//D/8P/u
/+n/5//r/+3/9v8KACwAWACUAOEANgGDAbMBuQGUAU8B/wCyAGcAKwD2/8f/nf94/2P/
ZP9t/3L/dv95/3r/gf+K/5P/mP+e/6H/pP+r/7P/tf+2/7j/uv+6/73/w//M/9L/1//e
/+b/6v/u//D/9P/1//X/9//4//j/+f/6//r/+//8//r/+v/7//v/+//7//z//P/8//3/
/f/9//7//v/+////AAAAAAAAAAAAAAAAAgACAAIAAgAEAAQABAAFAAcABwAHAAkACQAJ
AAkACQALAA0AEAARABIAFAATABQAFgAZAB0AIAAiACQAJgApACwALgAyADUAOAA9AEEA
RQBHAEsATgBSAFUAVwBdAGEAYwBkAGcAaABoAGsAbQBtAG0AbgBuAG0AbQBqAGYAZQBk
AGAAXQBbAFgAVABPAEwARwBDAD8APAA4ADQALwAsACgAJQAhAB8AGgAXABQAEQAOAAwA
CwAIAAYAAwACAP7//f/9//z/+v/4//b/9P/0//P/8v/z//L/8v/y/+//7//v/+//8v/y
//P/9P/y//L/9P/1//X/9P/0//T/9f/3//f/9//4//r/+//9//v//P/9//7//v///wAA
AAADAAQABAAEAAcABwAIAAgABgAGAAYABgAGAAYABwAHAAYABgAGAAYABgAGAAcABwAF
AAUABQAFAAIAAgACAAAAAAABAAEA//8BAAIAAgAAAAEAAQABAAEA/v/+//7//v8AAP//
/v/+//z//P/9//3//f/9//z/+//7//v/+v/6//r/+//7//r//P/6//r/+v/4//j/+P/4
//j/+P/4//j/9v/2//b/9f/3//n/9//4//j/+P/4//j/9//3//f/9//3//f/+P/4//X/
9f/1//X/9f/3//n/+//8//3//f/9////AQABAAEA///+//7//v/9//7//////wAAAAAB
AAAA///+/////v8AAAAAAAABAAEAAwAFAAYABgAFAAMAAAD9//v/+v/6//f/9v/0//L/
8P/u/+7/7v/u/+3/7f/t/+v/6v/q/+n/6v/r/+3/7v/u/+z/7P/t/+v/6//r/+v/6//r
/+z/7P/q/+f/4//h/+P/5P/s/wIAJABOAIkA2AAxAX0BrQG0AY0BRQH4AKkAXwAeAOn/
v/+a/3P/YP9f/2b/bv9x/3T/df98/4X/jP+S/5n/nP+f/6X/q/+s/7D/sv+0/7X/tf+6
/8D/x//M/9T/2v/e/+T/6P/r/+3/7f/u/+7/7//w//D/8f/y//L/8v/z//P/8//z//T/
9P/y//P/8//z//T/9P/0//X/9v/2//b/9v/4//j/+v/6//j/+P/6//r/+P/5//v/+//7
//3//f/9//3//f///wEAAgADAAQABgAHAAgACgANAA0AEAASABQAFgAZABwAHgAiACUA
KAAtADEANQA3ADsAPwBCAEQARQBLAE8AUQBSAFUAVgBWAFkAWwBbAFsAXABeAF0AXQBa
AFYAVQBUAFAATwBNAEoARgBBAD4AOQA1ADEALgAqACYAIwAgABwAGQATABEADAAJAAgA
BQACAAAA/P/4//X/8f/y/+7/7f/t/+r/6P/m/+T/4//i/+D/3v/f/97/3v/e/93/3f/d
/93/3v/e/9//4P/g/+D/4v/j/+H/4P/g/+D/4v/l/+b/5//m/+j/6f/r/+v/7P/t/+7/
7//x//P/9P/y//L/8f/w//H/8f/y//L/9P/0//T/9P/y//L/8//z//L/8v/y//L/8P/w
//H/8f/w//H/8v/z//H/8P/v/+z/7v/v/+//7f/t/+7/7v/s/+r/6f/o/+f/6f/q/+v/
7P/r/+n/5//m/+T/5P/l/+X/5v/n/+f/5//l/+X/5P/k/+T/5f/l/+T/5P/i/+L/4v/k
/+T/5P/k/+L/4v/i/+L/4v/i/+L/4f/h/9//4P/g/+D/4P/g/+H/4f/h/+H/3//f/+D/
4P/g/+H/4v/j/+H/4//l/+f/6P/p/+n/6f/n/+n/6f/p/+v/6v/q/+r/6f/q/+v/6//r
/+r/6v/o/+r/6v/s/+z/6//q/+n/6f/r/+3/7//w//D/7//t/+r/5f/j/+L/4v/h/+D/
3v/c/9r/2P/Y/9j/2f/Z/9r/2//a/9j/1//V/9X/1f/W/9b/2f/Y/9n/2//Y/9f/1v/V
/9f/1//Y/9j/1v/R/83/zf/L/9D/4v8AAC4AcADBABoBbQGjAa8BjgFJAfkApgBRAAsA
1P+z/5H/bP9Z/1j/W/9e/2T/a/9s/3H/eP+B/4r/jP+P/5L/l/+X/5v/oP+i/6T/pP+n
/6v/rv+y/7n/wP/E/8r/0P/U/9b/1//b/9//4P/g/+H/4P/g/+H/4v/i/+L/4//j/+P/
4//k/+T/5v/n/+f/5//m/+b/5v/n/+j/6P/o/+j/6P/o/+r/6v/s/+z/7v/u//D/8f/z
//P/8f/z//P/8//1//X/9//5//z//f/+/wAA//8AAAIABQAJAAwADgAQABAAEwAWABgA
HgAhACQAKQAtADEAMwA3ADsAPgBAAEEARQBJAEsATABNAE4ATgBRAFMAUwBTAFQAVgBV
AFUAUgBOAE0ATABIAEYARQBDAEAAPQA6ADUAMQAtACoAJgAiAB0AGgAWABMADwANAAgA
BQAEAAEA/v/8//f/9P/y/+//7v/q/+n/6f/m/+T/4v/g/97/3v/d/9z/3P/c/93/3v/e
/9//4P/h/+D/4P/h/+L/5P/m/+r/7f/u/+7/7//w/+//8f/x//H/8v/0//X/9//3//j/
+f/6//r/+//8//z//v8AAAEAAgADAAMABAAEAAMAAgABAAAA/v/+//////8AAAAAAAAA
AP3//P/8//v/+f/5//n/+f/4//j/+P/2//n/+//8//v/+v/6//n/9v/z//P/8//z//T/
9P/0//T/9v/1//T/9P/y//L/8//z//X/9f/0//P/8//z//L/8v/y//P/8//y//L/8P/w
//D/8v/y//L/8v/w//D/8v/y//L/8v/y/+//7//v/+//8P/x//P/9P/w/+//7v/t/+7/
8f/0//f/+P/5//n/+f/3//n/+f/5//r/+v/7//z//f/+///////9//z//P/6//r/+v/8
//z//f/+////AQAAAAEAAgACAAIAAQD///z/+//5//j/+P/1//T/8v/w//L/8P/w//D/
7v/t/+3/7f/r/+r/6v/p/+r/6//t/+7/7f/q/+n/6f/q/+v/7P/t/+v/6//s/+z/6v/n
/+P/4//n/+r/8v8MADIAZACrAAQBWwGjAckBwAGFATEB3ACJAEEABADL/6f/iP9n/1r/
W/9g/2j/cf92/3f/fP+F/5D/mv+f/6D/of+l/6v/sP+w/7L/tv+7/73/wP/C/8X/zP/U
/9r/3v/m/+r/6//t//H/8v/y//P/9P/0//X/9v/2//b/9//3//n/+f/6//r/+v/7//v/
+//8//z//P/9//7//v/+//7//v/+/wAAAAD+//7/AAAAAAEAAwAGAAcABQAHAAcABwAJ
AAkACwANAAwADQAOABAAEwAUABYAGQAdACAAIgAkACQAJwAqACwAMgA1ADgAPQBAAEMA
RABHAE4AUgBVAFcAXQBhAGMAZABlAGYAZgBpAG0AbQBtAG4AbABrAGsAaABoAGcAZgBi
AF8AXQBaAFYAUwBQAEsARwBDAEAAPAA4ADEALgAqACcAIwAhABwAGQAUABEADgAMAAcA
BAACAP///v/6//n/+f/0//L/8P/u/+z/7P/r/+r/6//q/+r/6v/p/+n/6f/p/+z/7P/t
/+7/7v/u//D/8f/y//L/8//0//f/+f/5//n/+v/8//3///8BAAIAAwAEAAQABQAGAAYA
BQAGAAYABgAJAAkACgAKAAgACAAIAAgACAAIAAkACQAIAAgACAAIAAYABgAHAAcABwAH
AAcABwAFAAQAAwAAAAIAAwADAAEA//8AAAAA/v////////////7//v/+//7//v/9//z/
/P/6//r/+//7//v/+//6//n/+f/5//j/+P/4//n/+f/4//j/9v/2//b/+P/4//j/+P/2
//j/9v/0//T/9P/0//T/9f/2//f/9//3//j/+P/1//X/9f/1//f/+f/7//3//P/9//3/
/f///wEAAQABAAEAAAAAAAAA//8AAAEAAQABAAAAAAD+/wAAAAACAAIAAgACAAIAAwAB
AAMABQAGAAYABQADAAAA/f/7//r/+v/3//b/9P/y//L/8P/w//D/7v/t/+3/7f/v/+7/
7v/t/+3/7f/u/+7/7v/s/+z/7f/v/+//7//v/+7/7f/t/+z/7P/n/+X/5//p//L/DAAu
AF4AngDvAEQBkwG/AbsBjgFFAfUApABdACEA7P+//5v/eP9j/2T/af9u/3L/df94/3//
iP+R/5j/nP+d/6D/pf+p/6v/sP+2/7j/tv+5/73/wv/G/83/1v/c/+L/5P/o/+r/7//v
//H/8v/y//P/9P/0//X/9v/2//b/9//3//f/9//4//j/+v/7//v/+//6//r/+v/7//z/
/P/8//z//P/8//7//v/8//z//v/+//7///8BAAEAAwAFAAUABQAHAAcACQALAAoACwAM
AA4AEQASABQAFwAZABwAHgAgACIAJQAoACoAMAAzADYAOwA/AEMARQBJAEwAUABTAFUA
WwBfAGEAYgBlAGYAZgBpAG0AbQBtAG4AbQBrAGoAZgBmAGUAZABgAF0AWwBYAFQATQBK
AEUAQQA9ADoANgAyACsAKAAkACEAHwAdABgAFQASAA8ADAAKAAcABAACAP///v/6//n/
+f/4//b/9P/y//L/8v/x//D/7f/s/+z/7P/t/+3/7f/t/+z/7P/t/+7/7P/s/+7/7//y
//L/8//0//P/9f/1//X/9v/4//n/+//7//z//f/+//7///8AAAAAAwAEAAQABAADAAMA
BAAEAAQABAAEAAQABgAGAAcABwAGAAYABgAGAAQABAAFAAUAAwADAAMAAwACAAIAAgAA
AAAAAQABAP////8AAAAA/v////////////7//v/+//7//P/7//r/+v/7//z//v////3/
/f/8//v/+//7//r/+v/4//n/+f/4//j/9v/2//b/+P/4//j/+P/2//b/9v/2//b/9v/0
//b/9v/2//b/9v/1//X/9f/1//P/8//0//T/9f/1//X/9f/3//n/+//9//z//f/9//3/
//8BAAEAAQABAAAAAAAAAAEAAgADAAMAAwACAAIAAAD+//7/AAAAAAIAAgACAAMAAwAF
AAcACAAGAAUAAwAAAPv/+f/4//j/9//2//T/8v/y//D/8P/w//L/8f/x//H/7//u/+7/
7f/t/+3/7v/u//D/7v/u/+//7f/t/+3/7f/t/+3/7v/u/+z/5//l/+X/5//y/wYAJABM
AIQAzQAgAXUBrwG7AZwBXQEPAbwAbwAxAPz/zf+l/3z/Zf9i/2f/bv9y/3P/dP97/4b/
jf+U/5r/m/+e/6P/p/+r/67/sP+0/7b/t/+9/8T/yv/P/9j/3v/i/+b/7P/w//H/8f/x
//L/8v/z//T/9P/1//b/9v/2//f/9//3//f/+P/4//j/+f/5//n//P/8//z//f/8//z/
/P/8//z//P/+//7//v/+/wAAAAAAAAEAAwADAAUABwAHAAcABwAHAAkACwAKAAsADAAO
AA8AEAASABUAFgAYABkAGgAeACEAJAAmACoALQAwADUANwA7AD0AQQBGAEoATQBPAFUA
WQBbAFwAXwBgAGAAYwBlAGUAZQBmAGYAZQBlAGIAYgBhAGAAXABZAFcAVABQAEkARgBB
AD0AOQA2ADIALgApACYAIgAfABsAGQAUABEADgALAAgABgACAP7/+//3//f/9P/0//X/
8//y//H/8P/v/+7/7P/q/+n/6P/o/+j/5f/l/+X/5f/m/+b/5//o/+b/5v/o/+n/5//m
/+b/5v/p/+v/6//r/+7/8P/x//P/8v/y//L/8v/w//H/8v/y//T/9v/3//j/9//3//j/
+P/6//r/+v/6//j/+P/5//n/+P/4//j/+P/2//b/9//3//P/8//z//P/9P/0//T/8v/w
//H/8f/v/+3/7v/u/+z/6f/p/+n/6f/m/+b/5v/m/+T/4//i/+L/5P/k/+X/5f/l/+X/
5P/j/+H/4f/g/+D/4v/j/+P/4v/i/+D/4P/g/+L/4v/i/+L/5P/i/+L/4v/i/+L/4v/i
/+P/4//j/+P/4//j/+T/5P/j/+P/4//j/+X/5//p/+v/7v/v/+//7//v//H/8f/x//P/
8v/y//L/8f/y//P/8//1//T/9P/y//L/8v/0//T/9v/2//b/9//3//n/+//8//r/+f/3
//T/8v/x//H/8v/u/+z/6f/m/+j/5v/m/+b/5//n/+j/6f/p/+j/6P/n/+f/5//o/+j/
6P/m/+b/5//n/+f/5//n/+n/6f/q/+r/5v/f/9v/3f/d/97/8P8QADoAbACzAAgBXwGj
AcEBsAF5ASsB3ACLAEEABADX/7P/kP9x/2r/a/9w/3L/df96/4H/iP+R/5r/oP+f/6L/
p/+r/63/sP+0/7j/vP+9/7//xP/G/8n/zv/W/9z/4P/m/+z/8f/z//T/9P/z//P/9P/0
//X/9v/4//j/+f/5//f/9//4//j/+v/7//v/+//8//z//P/9//z//P/8//z//P/8//7/
/v///wAAAwAEAAMAAwAEAAMAAwAFAAUABQAIAAkADAAPAA0ADQANAA4AEAASABUAGQAb
AB4AIAAiACIAJQAoACoAMAAzADYAOwA+AEEAQgBFAEwAUABTAFUAWwBfAGEAYgBjAGIA
YABhAGQAZQBmAGgAagBpAGkAZgBmAGUAZABgAF8AXQBaAFYATgBKAEQAPwA+ADwAOQA2
AC8ALAAoACUAIgAhAB0AGwAVABEADQAKAAoACAAHAAUAAwD+//z/+//4//b/9P/y//H/
8P/u/+z/7P/s/+3/7v/t/+3/7f/t/+7/7v/v//D/7v/u//D/8f/y//L/8//0//b/+f/6
//v/+v/8//3//////wAAAQACAAAAAQACAAIABQAGAAYABgAJAAkACgAKAAgACAAIAAgA
CAAIAAkACQAIAAgACAAIAAQABAAFAAUABAAFAAYABwAEAAQABAACAAQABQAFAAMAAQAC
AAIAAAD///////////7//v/+//7/////////AAD9//z//P/7//v/+//6//n/+v/7//v/
/P/7//v/+v/4//j/9v/2//j/+f/6//v//P/5//n/+f/5//n/+f/6//r/9//3//f/9//1
//f/+f/7//z//f/9//3/+//9//3//f/+//7///8AAAEAAgADAAMAAwACAAIAAAD+//7/
AAAAAAMABAAFAAcABQAHAAkACgAMAAsACQAGAAMAAQAAAAAA+//6//j/9v/2//T/9P/0
//T/8//z//P/9f/2//j/+f/2//X/9f/0//T/8v/y//P/9f/1//X/9f/1//X/9v/2//L/
6f/l/+n/7//2/wIAHABGAH4AxwAeAXUBtQHRAb4BewEfAcoAdwAtAPD/vf+b/37/Y/9c
/2H/av90/3v/gv+H/4z/k/+e/6b/qf+s/6//tf+5/7r/vv/C/8j/y//L/8r/0P/V/9r/
4v/q/+7/8v/2//n///8BAAIAAgADAAQABAAFAAYACAAIAAkACQALAAsADAAMAAwADQAN
AA0ADAAMAAwADQAPABAAEQASABAAEAASABIAFAAUABYAFgAWABcAGQAZABkAGwAbABsA
HQAdAB8AIQAjACUAJwAqACsALAAuADEAMgA0ADUANgA7AD8AQwBGAEgASwBOAFMAVwBb
AF0AYQBlAGgAagBrAHIAdwB6AHwAgQCCAIIAhQCFAIUAhQCGAIcAhwCIAIYAhACDAIIA
fgB7AHkAdgByAG8AbABnAGMAXQBaAFYAUgBNAEoARgBDAD0AOwA2ADMAMAAtACoAKAAj
ACAAHgAbABkAFAASABEAEAAOAAwACgAIAAgABwAGAAcABgAGAAYABgAHAAgACQAKAAoA
CwAMAAwADAAOAA8AEgASABMAFAAWABkAGgAbABoAHAAdAB8AIQAiACMAJAAmACcAKAAo
ACsALAAsACwALAArACsAKgAtAC4ALwAwAC4ALgAvAC8AMAAwADAAMAAvADAAMgAzAC8A
LwAvAC8AMAAwADAALgAuAC8ALwAtAC8AMAAwAC4ALQAtAC0ALQAsACwALAAsACwAKwAq
ACoAKAAoACkAKQApACkAKAAnACcAJwAmACYAJgAnACcAJgAoACYAJgAmACUAJAAjACIA
IgAiACIAIgAiACIAIgAhAB8AHwAfAB8AIQAiACMAJAAmACYAJgAmACcAKAApACkAKAAp
ACsAKgApACsAKwArACoAKgAqACoAKQApACkAKQArACsAKwAsAC4AMAAxADEALgAtACwA
KwApACcAJQAjACEAHwAdABwAGQAZABoAGAAYABgAGAAYABgAGAAYABYAFgAWABYAGAAY
ABgAGAAYABgAGAAYABYAFgAWABYAFQAUABMAEgAfACoANQBAAHwAtgDwACoBVQF+AacB
0AGqAQ==
         </WaveFormData>
      </LeadData>
   </Waveform>
</RestingECG>
