# Supplementary material for: Detection of Left Atrial Enlargement Using a Convolutional Neural Network-Enabled Electrocardiogram
Source: Front Cardiovasc Med. 2020 Dec 17;7:609976. doi: 10.3389/fcvm.2020.609976 (PMC7773668; doi:10.3389/fcvm.2020.609976)
Supplement: Supplementary file 5 [file Data_Sheet_5.ZIP › normal4/1802035871_4421_0000000Y.XML]

<?xml version="1.0" encoding="Windows-1252"?>
<!DOCTYPE RestingECG SYSTEM "restecg.dtd">
<RestingECG>
   <PatientDemographics>
      <PatientID>1802035871</PatientID>
      <PatientAge>81</PatientAge>
      <AgeUnits>Years</AgeUnits>
      <Gender>Female</Gender>
      <PatientLastName>yanglianxin</PatientLastName>
   </PatientDemographics>
   <TestDemographics>
      <DataType>Resting</DataType>
      <Site>1</Site>
      <AcquisitionDevice>MAC55</AcquisitionDevice>
      <Status>Unconfirmed</Status>
      <Priority>Normal</Priority>
      <AcquisitionTime>10:48:46</AcquisitionTime>
      <AcquisitionDate>12-15-2016</AcquisitionDate>
      <CartNumber>1</CartNumber>
      <AcquisitionSoftwareVersion>009C</AcquisitionSoftwareVersion>
      <XMLSourceVersion>MAC5000 v1.0</XMLSourceVersion>
   </TestDemographics>
   <RestingECGMeasurements>
      <VentricularRate>77</VentricularRate>
      <AtrialRate>77</AtrialRate>
      <PRInterval>148</PRInterval>
      <QRSDuration>70</QRSDuration>
      <QTInterval>408</QTInterval>
      <QTCorrected>461</QTCorrected>
      <PAxis>38</PAxis>
      <RAxis>-6</RAxis>
      <TAxis>46</TAxis>
      <QRSCount>13</QRSCount>
      <QOnset>214</QOnset>
      <QOffset>249</QOffset>
      <POnset>140</POnset>
      <POffset>187</POffset>
      <TOffset>418</TOffset>
      <ECGSampleBase>500</ECGSampleBase>
      <ECGSampleExponent>0</ECGSampleExponent>
   </RestingECGMeasurements>
   <Diagnosis>
      <Modality>Resting</Modality>
         <StatementCount>5</StatementCount>
         <LabelText>12SL ��ϳ���</LabelText>
      <DiagnosisStatement>
         <StmtFlag>ENDSLINE</StmtFlag>
         <StmtText>�������</StmtText>
      </DiagnosisStatement>
      <DiagnosisStatement>
         <StmtText>���ų�</StmtText>
      </DiagnosisStatement>
      <DiagnosisStatement>
         <StmtText>�±��ļ�����</StmtText>
      </DiagnosisStatement>
      <DiagnosisStatement>
         <StmtFlag>ENDSLINE</StmtFlag>
         <StmtText>�����䲻ȷ��</StmtText>
      </DiagnosisStatement>
      <DiagnosisStatement>
         <StmtFlag>ENDSLINE</StmtFlag>
         <StmtText>�쳣 ECG</StmtText>
      </DiagnosisStatement>
   </Diagnosis>
   <Waveform>
      <WaveformType>Rhythm</WaveformType>
      <WaveformStartTime>0</WaveformStartTime>
      <NumberofLeads>8</NumberofLeads>
      <SampleType>CONTINUOUS_SAMPLES</SampleType>
      <SampleBase>500</SampleBase>
      <SampleExponent>0</SampleExponent>
      <HighPassFilter>16</HighPassFilter>
      <LowPassFilter>150</LowPassFilter>
      <ACFilter>NONE</ACFilter>
      <LeadData>
         <LeadByteCountTotal>10000</LeadByteCountTotal>
         <LeadTimeOffset>0</LeadTimeOffset>
         <LeadSampleCountTotal>5000</LeadSampleCountTotal>
         <LeadAmplitudeUnitsPerBit>4.88</LeadAmplitudeUnitsPerBit>
         <LeadAmplitudeUnits>��V</LeadAmplitudeUnits>
         <LeadHighLimit>2147483647</LeadHighLimit>
         <LeadLowLimit>268435456</LeadLowLimit>
         <LeadID>I</LeadID>
         <LeadOffsetFirstSample>0</LeadOffsetFirstSample>
         <FirstSampleBaseline>0</FirstSampleBaseline>
         <LeadSampleSize>2</LeadSampleSize>
         <LeadOff>FALSE</LeadOff>
         <BaselineSway>FALSE</BaselineSway>
         <ExcessiveACNoise>FALSE</ExcessiveACNoise>
         <MuscleNoise>FALSE</MuscleNoise>
         <LeadDataCRC32>1532099167</LeadDataCRC32>
         <WaveFormData>
HAAcABwAHAAaABoAGgAaABkAGAAXABYAFgAWABYAFgATABIAEQAQAA8ADgANAAwADQAO
AA8AEAAOAAwACgAIAAgACAAIAAgACgAKAAoACgAJAAgABwAGAAsADAAOABAAEQASABQA
GAAXABgAGwAeAB8AIQAiACIAJgAoAC0AMwAyADIAMgAyADMALwAtAC8AMQAxADEANAAt
ACwALQApACcAJwAlACAAGwAbABkAFgAUABIADwALAAsADAAOAA4ACwAKAAgABAADAP7/
/f/8//7/AQAEAAYAAgAEAAYAAwAFAAcACgAMAA0AFQARAAsABwABAPr/7//g/+T/8//5
/wkAJAA3AEwAdgCgALgA0QD4AA8BDwH6AL0AcgA8ABwACwAIAA8AHQAhAB4AIAAeABEA
CQARAA0ADQANABIACgAEAAEA//8AAAAAAAABAAEAAAD///7//f/9//7//v/9//////8A
AAMABgAHAAUACAAMABEAFwAcABwAHAAbABcAFwAWABQAGgAfACIAJAAiAB4AHgAdAB8A
IAAgACEAHwAbABkAGAAaABkAFgAWABUAFwAWAA8ADwAPAA8ADwANAA0ADQANAAoACgAJ
AAkADAANAA8AEQAPAA4ADQAMABIAFQAYAB4AHgAfACIAJgAjACIAJAAkACYAKQAtAC8A
MAAzADYAMwAzADQANgA4ADkAOQA3ADQANgA3ADgAOAA3ADYANAAxADYAOgA8AD4APwA/
AEAAQQA8ADoANwA1ADkANAAvADMANQA1ADUAMQAtADAAMgAuADAAKwApADAALwApACgA
JwAnACQAIwAgAB4AHQAfAB4AGwAbABgAGAAZABQAFQAWABYAFgAZABcAEgASABMAEwAS
AA8ADwARABMAEwAYABQAEgATABMAEwARAA4ADgAMAAkACAALAAoABwAEAAIAAAABAAUA
AwAEAAUABQABAAEABgAKAAgACAALAAgACQAOAAYABAAFAAMADQAQAAgABwAEAAIAAQAA
AAQABgAKAA4ABQACAAMA/v/8//3/AQACAAAAAgAFAAIA///+//z//P////////////7/
/v8CAAQABgAGAAYABgAGAAgACAAIAAoABgAGAAsADAAKAAoADAAKAAkADQAPAA8AEAAS
ABIADgAOABQAEgAQAA4ADAAOAAwACwAKAAkACAAIAAoABgAGAAgACgANAA8AEAAQAA4A
DgARABUAEwASABEAEAATABEAEQAVABYAFwAYABwAFQAUABUAEQARABMAEwAQAA0ADQAL
AAgACwAMAAwACwAIAAgACQAIAAsADAAMAAoACAACAAAA/v8AAAMABgAIAAUABgAHAAMA
AwADAAQABAADAAEACwANAP3/8f/m/9X/yv/M/9P/2f/r//z/BwAkAE4AbACGAKUAwgDX
AOEA2ACvAHIAOgAKAO3/7v/z//f///8AAPz/BAALAAEA8//y//P/9P/6//j/9v/3//n/
+P/2//T/8//2//b/9v/2//X/9f/2//b/8//z//H/8P/y//T/9P/x//P/9P/2//n/+v/6
//r/+f/6//v/+//6/wAABQAIAAoACwAIAAkACQAHAAgACAAJAA0ADQAPABIAFQAVABMA
FAAUABcAFwARABUAFQAVABUAEwARAA8ADQAPABIAFAAXABgAGQAbAB0AHQAeAB8AIAAh
AB8AHQAeACIAIwAmACoAJgAkACUAJAAiACUAKQArACcAJwAnACEAHwAgACIAJAAiACEA
HgAaACAAIwAmACgAJgAmACUAIwAoACoAKgAqACsAKwAsAC0ALAAsACsAKwAvACwAKQAv
ADIAMwA0ADEALQAwADIALgArACUAIgAoACoAJQAlACUAJwAkACMAIAAdAB0AIAAgABwA
GQATABAADgAIAAgACAAGAAYACQAHAAQABAAFAAUABAABAAEAAwAEAAUACwAIAAgACQAJ
AAkABwAEAAQAAgD9//z////+//z/+v/5//j/+/////3//v8DAAMA/////wAABAACAAIA
///6//n//P/1//T/9v/1//7/AAD3//X/+P/4//n/+v/7//z///8CAAEAAgAHAAYAAwAD
AAYABgABAAIABAAAAAIAAgABAAIABQAHAAkACwAEAAIABAAEAAMAAgABAAAAAgAEAAQA
BAAGAAIAAgAHAAYAAgAAAAAA/////wQABwAEAAQABQAEAAAAAAD+//z/+P/0//j/+v/6
//r/+v/7//r/+v/6//n/+P/4//r/+f/6//3/AAADAAUABgAGAAkADAASABkAFwAUABEA
DgAPAAsACQALAA4AEQAUABoAGQAcACEAIQAfAB8AHQAYABMAEwARAA4ACwAKAAgABQAI
AAoADQAOABEAEgASABAAEgAOAA4ADgAMAA0ADgAOAAwADgAQAA0ABwAFAAQAAgAHAAcA
AwD3//H/9//s/9H/0P/e/9f/zf/j/wQAGwA6AGAAeACSALUA0ADfAOcA0gCLAEYAGAD0
/9//4P/v//3/+//4//T/7v/x//3/AwD///3/+//+//f/8v/w/+//8//2//n//f8AAAAA
AAAAAAAAAQADAAQABwAJAAkACgAKAAwADAAJAAsADAAOABEAEgAQAA4ACwAHAAcABgAE
AAQABwAIAAgACwAIAAkACQAJAAoACgALAA8ADwARABQAEwARAA0ADAAOABEAEQALAA0A
DQANAA0ADwAPAA8ADwAPABAAEAARABMAEwAUABUAGAAaABwAHgAeAB0AHAAeACEAIwAn
ACwAKQAoACoAKgAsAC8AMwA1ADYAOQA8ADkAOQA6ADwAPgBBAEEAPwA8AD4APwBAAEAA
QgBEAEUARQBFAEQAQQA+ADwAOQA3ADUANwA6ADwAPwBAADoANAA3ADcANwA3ADMAMgA4
AD0APAA6ADMALwA0ADUAMQAyADMAMQAuAC0AKgArACsALgAuAC4ALwAtAC4AKgAkACQA
JAAjACIAJAAhACAAIAAhACEAHgAbABsAHQAdAB0AIgAeABsAGwAaABkAFgASABEADgAL
AAoADQAMAA0ADAAMAAwADAAPAAwADAAPAA8ACwALAA4AEgAQABAAEgAQABIAGAARABAA
EgARABgAGgARAA8ADQAMAAwADAAQABQAGgAgABcAFAAVABAACgAJAAsACgAKAAwADwAM
AAkABgACAAAAAwAFAAcACQADAAIABQAGAAkACgALAAwADgASABQAFgASAAwACgANABMA
EgATABYAEAALAAsACQAJAAoADAAMAAgACgAKAAoACAAIAAYA//8AAAIABwAKAA4ABgAG
AAYABgAGAAsADAAOABAAEgAUABcAHAAXABYAFwAYAB8AIwAmACgAJQAkACYAKQAsAC4A
MAAyADEALQArAC0ALwAvAC8AMgAuAC4AMAAtACcAJQAhABoAFQAVABMAEAASABIAEQAP
ABEAEgAUABQAFwAYABgAFgAWABIAEgASABUAFwAZABoAFwAYABkAFQAUABUAFwAYABMA
FQAbABsAEQAJAPz/6f/q//D/7//7/xcAKgA5AFgAfACkAMQA1wD0AA0BDQHuAKkAVgAi
AAwACQASAB8AHQARABQAIgAgABcAGQAdABkAGQAZAB4AGAAUABMAEwARAA4ACwAJAA0A
EAATABYAFAAVABcAGAAZABsAGwAcABsAHAAbABcAFgAWABcAGQAeAB4AHgAdABoAGQAX
ABQAEwAVABUAFAAVABIAEwATABAAEAAPAA8AEAAPABAAEgAQAA8ADAAMABIAFwAZABUA
GQAbAB0AHwAfAB8AHwAfACIAJAAlACcAKQApACoAKwAtAC4ALwAwADMAMwAzADYAOAA5
ADwAQABAAEAAQwBEAEEAQQBCAEEARABHAEoARwBFAEQARABEAEMAQwBBAD4AQgBDAEQA
RABDAEIAQAA9AEAAQgBCAEIAPgA7ADkANwA6ADwAPQA/AEIAPgA6AD8AQAA/AD4AOQAx
ADQANgAyADMALQAqADAALQAnACYAJQAkACAAHgAaABUAEwAUABIAEQARAA4ADgAMAAYA
BgAGAAkACgAOAA0ADAAMAA0ADQAMAAkACQALAA4ADwAVABIAEQARABAADwARABAAEgAS
ABQAFgAcAB4AHAAaABkAGAAWABkAFgAWABoAGwAYABkAHQAiACEAIgAiAB4AHgAiABsA
GgAcABsAHwAeABIADQANAAwADAAMAAsADAAPABIADwAQABUAFAAQABEAFQAWABgAHAAh
ACAAIgAiACEAIgAjACMAIwAjACIAJgAeABsAGgAZABgAHQAeACAAIgAdABoAGAAYABcA
GAAbAB4AIwAlACYAJgAjACIAJAAnACsALAAtAC4ALQApACcAKQAnACcAJwAqACUAJAAl
ACEAIAAhACAAHAAbABsAGQAWABgAGgAbABsAGwAcAB4AHgAdABwAGgAWABgAFAAUABQA
EgATABQAFAAUABgAHAAbABcAFwAYABgAHwAhACkAJQAVAA0ADAAHAP7/+P/5//3/CQAe
ADkAXAB+AJYAsADVAPYAAQEBAfoAwQBoACQACgAFAP7/AQARABkAEAAMAAgAAQAJAA8A
CAAFAAIABAD///r/+P/3//r//P/+/wEAAQAAAP///v8AAAEAAwAEAAYACQAKAAwAEQAU
ABUAEwAUABYAGQAdACAAIAAgAB8AIgAlACcAKAApACsAKwAqACgAIgAgAB0AHgAgACEA
IwAgAB0AHAAcABgAFQAQAA4AEgAVABUADwAOAA0ADAALAAsACwALAAsACwAMAAwADQAM
AAsACwALAA4AEAASABQAFQAVABUAGAAcAB8AJAAqACsALAAwADIANAA3ADsAPQBAAEMA
RgBDAEMARABGAEgARgBFAEIAPgA8ADsAOgA4ADQAMgAvACsAMQA0ADUANgA3ADcAOAA5
ADYANgA1ADUAOAA0ADAANQAyAC0AKAAfABoAHgAhAB4AGgATAA8AFAATAA0ADAALAA4A
DgAQABAAEAARABUAFgASABEADQAMAA0ACAAJAAoABgAEAAUAAQD8//z//f/9//r/9f/z
//P/8f/x//b/8v/x//H/8P/v//D/7v/v/+7/7P/s//D/8P/y//L/8//0//T/9//0//T/
9v/1//D/7//0//r/+v/8//7/+v/6//7/+f/4//r/+f8AAAIA+f/3//r//P///wIAAQAA
AAEAAgD+//7/AgAAAAEABQAMABAACwAKAAoABAAFAAQAAgACAAUABQAFAAUABgAIAA4A
EgAKAAoAEAASABIAEgASABQAFAAVABYAEgAQAA8AEAAOAA4AEAASABMAEwASABAADgAO
ABEAFQAUABIAEAAOAAgAAQD8//v///8BAAMACAAAAP7//v/5//v//f/9//r/+f/5//f/
9P/3//j/+P/3//r//P///wAAAAAAAP///P8AAP7/AAACAAEAAQABAAAA/P/+/wAA/f/3
//X/9P/y//P/8//t/+n/5f/d/87/w//A/77/v//D/9H/6v8FABwAOABWAHAAjwC4AMcA
vQCyAIkAPAD4/97/0//E/8v/3f/f/9r/4P/m/+f/5f/f/9//3//f/+T/4//i/+T/5//l
/+T/4//j/+f/6v/t//D/7v/v//H/8v/1//f/9//4//j/+v/6//f/9P/0//X/9//3//b/
9f/z//T/9f/1//T/9f/3//f/9v/1//D/7//t/+r/6P/l/+P/4P/d/9z/3P/c/9v/2P/Y
/9j/2f/X/8//1v/Z/9z/3//k/+n/7v/z//X/9v/2//f/+f/7//7/AQD///7//f/8//3/
+//5//r/+P/3//j/+v/8//z///8AAAEABQAKAA0ACwANAA8ACwAOABAAEwAWABoAGwAa
ABgAFwAXABcAFgAWABYAFQATABQAFgAWABYAEwARABAADwAMAAwACwALAAsABAD9////
AQABAAEA/f/0//b/9//y//H/6//o/+7/7P/n/+f/5//s/+z/7v/u//D/8f/1//b/9f/1
//L/8v/x/+z/7f/u//H/8v/2//X/7v/q/+f/4//k/+H/4f/j/+H/3//i/9z/2P/X/9X/
0//S/87/zf/K/8r/zP/S/9T/1f/U/9T/1P/S/9X/0v/S/9j/2//a/93/3v/g/9z/2v/d
/9r/2//g/+D/4v/n/+n/6//q/97/2f/d/+D/5P/o/+f/6P/r/+7/5//k/+X/4P/e/9//
4//k/9//3v/e/9j/2P/Y/9f/2P/Y/9f/1v/V/9T/1P/Y/9r/3f/e/9//4P/c/9z/2v/Y
/9j/1P/U/9n/2P/c/9b/1P/W/9b/1v/W/93/4P/k/+j/5v/m/+f/6v/r/+z/7//y//X/
9//4//j/+P/4//v////+//z/+v/4//T/7f/o/+f/5P/h/97/3v/c/97/4v/h/9v/2f/V
/87/0P/V/9j/2v/Z/9j/1v/T/9b/2P/b/9z/2//c/9z/2v/Y/9T/1P/U/9X/1//Z/9r/
2P/a/9z/2f/b/93/4P/i/9v/2//d/+H/3//T/8j/vf+y/6z/rf+v/7//4P/z/wQAJABG
AGwAkQCsALUAsQCeAGkAGADW/77/vf/C/8v/zf/F/8b/zv/O/83/0f/P/8z/y//K/87/
zv/M/83/z//Q/9D/0P/R/9P/1P/V/9b/1//Z/9z/3v/h/+P/4//k/+n/7P/t/+v/7v/w
//P/9//4//j/+P/3/+//6//m/+D/4f/j/+P/4v/d/9b/0//P/9T/2P/b/9//3P/X/9T/
0v/U/9P/0P/Q/9D/0//T/83/z//P/8//z//R/9P/1f/X/9X/1v/W/9f/2f/b/97/4f/o
/+z/8P/0//r//f8AAAYACgALAA4AEgAOAAwADQAMAAkACQAKAAkABwAHAAcAAQD8//r/
+f/4//r/+//6//j/9v/1//T/8v/3//r//P/9//z//P/6//j/+f/5//r/+//6//r/+f/5
//3/+P/z//f/+//9/////f/4//z////8//v/9f/y//j/+P/z//P/8//x/+7/7f/q/+r/
6//v//D/7//v/+z/7P/s/+b/5v/m/+j/6P/r/+n/4v/g/9//3f/d/9v/3P/f/9z/2f/b
/9T/1f/X/9j/2f/Y/9T/0//Q/9H/0v/X/9j/1//W/9b/1v/Y/9v/2P/Y/9n/1//R/8//
1P/Y/9b/1v/Y/9T/1P/Y/9X/1v/a/9v/5f/o/+D/3//i/+L/4//k/+T/5P/m/+j/4v/i
/+b/5P/g/+H/5f/m/+T/5v/p/+b/5//m/+T/5P/l/+X/5f/l/+L/4v/m/+j/5//m/+X/
5P/m/+r/7P/u/+z/6P/o/+3/8P/u/+7/8P/t/+v/7v/v//P/9v/+//b/8v/y//L/8v/y
//L/8P/v/+7/7//w//L/9v/2//b/+P/6//v//f/+//7/AAAAAAMABwAHAAYABQAEAAUA
AwADAAcABQAFAAUACAAGAAgADAALAAoACwAKAAYAAwADAAEA/v/7//r/+P/1//T/9P/1
//T/9//4//j/9v/2//L/8v/y/+7/7f/s/+r/6v/u//L/8f/u/+3/7f/s//H/9//x/+v/
5//Z/8j/w/++/7j/uf/F/9n/+v8ZADQASgBwAJ4AtwDOAOEA2wC+AHsAMgD8/+T/3//a
/+f/AwAFAPj/+v/+//X/9f////r/9//0//b/9f/y//L/8//x//D/7//v//L/8v/y//L/
8P/x//P/9P/z//X/9f/2//b/+P/4//X/8//0//b/+f/9//7///////3//f/8//r//f8B
AAMABAAFAAIAAwADAP7//P/5//f/9//1//X/9v/0//H/7P/q/+j/6f/n/9//3v/d/9z/
2//c/93/3v/f/+H/4v/i/+P/4f/h/+L/4//i/+L/4v/i/+j/6f/q/+7/8//1//n//v//
/wAABAAGAAYACQANAA8AEwAZAB8AHwAeAB4AHwAgACEAIQAfABwAHgAfACAAIAAjACQA
JAAjACQAJgAmACYAJAAjACMAIwAgAB4AGwAZABkAFAAPABMAEAANAAoAAwD6//z//f/4
//r/9//3/wAA///5//j/9//6//j/+P/2//P/8//2//b/8//z//D/8P/u/+j/6P/o/+f/
5v/o/+X/5//q/+7/8f/t/+f/5P/j/+P/4//o/+T/4f/h/+D/3//f/9z/3P/a/9v/3v/l
/+j/4//g/97/3P/a/93/2v/a/+D/4//i/+X/5P/m/+L/4P/h/97/3//k/93/3P/e/93/
4//k/9r/1//a/9r/2//c/9r/2v/c/97/3f/g/+f/6P/i/+H/4//i/+T/6v/x//L/8f/w
/+7/7v/x//H/8f/x/+7/7v/y//T/8//y//H/8P/t/+7/7f/s/+r/5v/m/+v/7P/o/+b/
5v/m/+X/6f/r/+b/5P/j/+D/9P/u/+T/4v/i/+L/4v/j/+L/4v/i/+T/5v/p/+7/6P/m
/+b/5v/u//P/9//6//r/+v/9/wEAAQAAAP///v8AAP3//P///wEAAQABAAQA/P/6//r/
9f/0//X/9P/w/+n/5//j/97/4f/i/+L/4f/f/+D/4v/i/+D/4P/f/9z/3//e/+H/5P/k
/+X/5v/m/+X/6P/r/+n/6v/r/+3/7v/x/+3/6//n/+f/2f/M/8n/yP/A/7//zf/j//7/
GwA8AGIAhgCiALcAygDXANMArABdABAA5P/S/8//0v/b/+f/7f/o/+D/5P/t/9//z//R
/9P/1f/c/9b/0v/R/9H/0f/Q/8//z//N/8z/y//K/8//0//Y/9z/2//d/93/3v/j/+b/
5//l/+j/7P/x//f//P/8//z/+//5//n/+P/2//X/9//3//b/9//0//X/9f/z//T/9P/1
//j/9//4//r/+P/3//T/9P/0//f/9//x//T/9f/2//f/8//x/+//7f/v//L/9P/3//b/
9f/1//X/9v/2//b/9v/8//3//v8CAP///f/9//7///8AAAQABgAEAAUABwAHAAYABwAI
AAMABgAIAAsADgARABEADwAMAA4ADwAQABAAEQASABIAEQASABIAEAAOAA8ADwAQABEA
EgAUABUAFwAZABQADwATABIAEQAQAAsABgAKAA0ACgAHAAEA/v8EAAEA+//6//n/9//0
//P/8P/z//f//v8CAPv/9//w/+z/7P/o/+r/7P/s/+z/7//t/+z/7P/t/+3/7f/r/+z/
7//v/+//9P/w/+//7//u/+3/6f/k/+L/3v/f/+D/5f/m/+n/6v/s/+7/6v/r/+b/5P/p
/+v/6f/r//D/9P/y//L/8v/u/+7/8v/v//D/9P/1//j/+P/t/+n/6//q/+r/6v/o/+j/
6v/s/+b/5P/m/+L/3//f/+L/4v/f/+D/4v/e/93/3P/a/9r/2//b/9v/2//X/9b/2f/a
/9n/2P/X/9b/2f/c/93/3v/h/97/3//l/+n/6P/p/+z/8f/z//L/6//q/+z/7P/s/+z/
7//u/+7/7v/y//T/9//8//r/+v/8//7/AwAFAAYABgAEAAQABwALAAwADAAMAAwADQAL
AAsADwALAAkABwAIAAcACgAPAA8ACQAHAAMA/P/6//v/+v/4//f/9v/0//H/6//o/+b/
4v/l/+b/5v/k/+P/3v/d/9z/2v/b/9z/3P/X/9j/2f/V/9P/0//U/9T/2f/b/9n/2//Z
/9H/yP+3/6j/qv+z/73/zf/q/w0ALgBIAGAAggCjAL4A0wDjAMwAhwA6AAIA6v/h/+L/
9/8JAP3/+P8IABAA///z//v/9//3//f//P/7//j/+P/5//T/7v/o/+P/5P/k/+T/5P/g
/93/2//Y/9v/3f/d/97/3//g/9//2//Y/9j/2f/b/9//4P/h/+H/3f/d/9z/2v/d/+H/
4//k/+L/3v/e/93/3//g/+D/4f/g/93/3P/c/+D/4f/g/+L/5f/p/+r/5f/k/+H/3v/b
/9j/1//W/9X/0//U/9T/1f/S/9H/0f/R/9X/2P/b/97/4v/j/+T/6P/o/+f/6P/q/+z/
7v/z//b/9f/3//r/+//8////AgD///7//v///wAAAQABAP///P8AAAMABgAIAAkACgAK
AAkADAAOAA4ADgARABEAEgATABIAEgARABEAFQAQAAsADwAQAA8ADgAJAAAAAgADAP7/
/P/1//H/9v/y/+n/5f/h/+L/4P/g/97/2v/Z/9v/2v/b/9v/2P/Y/9n/1P/V/9b/1v/W
/9n/1//Y/9r/3f/f/+H/3//g/+P/5//p//D/7v/q/+n/5//l/+P/4P/g/97/4P/i/+j/
6v/m/+T/4//i/+T/5//k/+T/6f/r/+n/6//r/+7/6//q/+z/6v/s//L/8P/w//P/8//4
//r/8f/v//H/8v/0//b/9f/0//X/9v/0//T/+P/2//D/7//x//D/7f/u//D/7P/p/+j/
5v/m/+j/6f/q/+v/5f/k/+f/6P/l/+T/4//i/+L/5P/k/+T/5P/g/+D/5f/q/+j/6P/q
/+v/7f/0//n/8//6/wAA/v/+//7//v8BAAAAAAAAAAEAAgAEAAgABAAEAAYACAAKAAsA
CwAKAAgABgAHAAkADAAOABAAEgANAAUA///9////AQADAAgABgAGAAgABQACAAEA/v/4
//f/9//1//L/8f/w/+7/6//t//D/9P/2//n//P/+//7/+//2//X/9P/3//n/+//8//f/
+P/5//X/9v/3//n/+v/z//P/8//z/+//4f/Y/9P/yv/G/9P/3//p/wAAGQA6AGYAggCY
AMMA6ADvAO8A2ACPADoACgD6/+3/5P/v//n/8//u//D/8v/3//P/5//l/+X/5f/q/+f/
5P/k/+X/5//m/+X/5f/m/+b/5v/m/+b/5//p/+r/7P/v//D/8v/x//L/8f/t/+v/7P/u
//H/8v/w/+7/6//p/+n/6P/m/+n/7f/v//D/8v/u/+7/7f/w//L/8//1//X/8//z//T/
9//3//X/9v/6////AQD9//z/+//6//n/9v/z//D/7f/s/+z/6//r/+j/5f/j/+H/4//k
/+X/5v/m/+P/4P/g/+X/6f/v//b/9v/2//n/+v/+/wUADQATABQAFwAaABcAGAAaAB0A
IAAkACcAKAAoACgAJwAmACQAJgAmACUAIwAoACoAKgAqACoAKQApACkAJgAmACUAJQAk
AB4AGAAbABoAGQAYABMADwAUABgAFgASAAsABwAMAA4ACQAJAAkABwACAP//+v/6//v/
//8AAAEAAQD+//7/+v/0//T/9P/3//j//P/7//j/+P/5//n/+//5//r//f/9//3/AgD+
/wAAAQABAAEABAACAAMAAgD///7/AQAAAPz/+v/5//j/9v/3//L/8P/1//X/8f/x//b/
+v/4//j/+v/4//r/AAD6//r//f/9/wYACAD///3///8AAAIABAABAAAAAQACAP3//P//
//z/9f/1//j/+P/3//r//v/8//n/9v/y//D/7//v/+//7//v//D/9f/4//r/+v/6//r/
/P8AAAIABAAFAAIAAwAJAAYACAAKAAoABwAGAAUABAAKAAoACwAMAA4ADgAPABIADwAO
AA8AEAATABUAFgAWABkAGgAeACMAJgAmACYAJgAoACUAJAAnACMAIQAfACAAHwAgACMA
IQAdAB0AGwAWABMAEwARAA4ADwAQABAADwAPABAAEgASABUAGAAaABoAGAAUABQAFAAY
ABsAHgAgABwAHgAgAB0AGAAVABMAEAATAA0ACQATAA0A+f/y/+X/1v/U/9H/0f/n/wAA
EQAqAEwAbgCUAL8A5AD3APUA3gCjAFYAHAD+/+//6P/1/w8AGQAUAAoABAAHAAcABwAH
AAcABwAMAAcABAAEAAUAAwACAAEAAQD///7//f/8//3///8CAAQAAgADAAIAAgACAAIA
AAD7//v//P/+/wEABQAGAAcABwAHAAcABgAEAAgACwAMAAwADgAKAAoACQAIAAgABwAH
AAgABwAIAAoADQANAAsADAALAA0ADAAFAAoACwAMAA0ADAALAAoACQALAAwADAANAAsA
CQAIAAcADAAOABAAEgAWABcAGAAcABsAGwAdACAAJAAoAC8ANAAxADMANgA3ADMAMwAz
AC0ALgAwADMANgA1ADUAMwAwADMANQA3ADgANQA0ADIALwAzADYANwA4ADcANQA0ADMA
MgAyADEAMQA0ADAALAAxADMAMwAzAC8ALAAwADMAMAAvACkAJgAsADAALQAvADEAMgAw
ADAALgAtAC0AMAAwADEAMwAyADQAMAAqACoAKgAlACIAIgAdABsAHAAeAB8AGwAXABYA
FwAVABMAFgAQAAwACwAJAAcABQACAAIAAAD//wAABQAGAAMAAgACAAIABAAHAAQABAAJ
AAkABQAFAAkADgANAA4ACwAGAAUACAAFAAYACgALABEAEgAIAAUACQAKAAwADgARABIA
FQAYABQAFAAYABYAEAAPABEAEAAQABQAGQAYABgAGAAXABgAFwAVABMAEQARABIAFwAa
ABcAFgAVABQAFwAaABsAHAAcABgAGAAdABgAFgASABIAEgASABIAGAAYABkAGgAYABgA
GQAcABwAHgAiACYAJgAnACcAJgAqACwAMQA3ADoAOgA6ADoAPAA5ADgAOwA9AD0APQBA
ADoAOgA8ADkANQAzAC8AKAAjACEAHQAYABQAEgAPAAsACAAIAAkACAAIAAgABwAEAAUA
AgADAAQAAwADAAMAAgD+//7//v/5//v//f8AAAIAAQAJAAcABwATABcACgD7//T/9v/3
////FQAmAD8AaACIAJwAsgDVAPoAAwH5AOQAsQBqACgACgAJAAoADQAZACMAIgAkACwA
KwAdABcAFwAXABcAHAAXABQAFAAVABMAEAANAAsACQAGAAMAAAD/////AAAAAAEAAwAD
AAQACgAOABAADwALAAgABgAFAAwADgAQABEAEQARABAADgAOABEAEgASABUAEgATABMA
FwAaABwAHwAfAB0AHQAeABsAGQAVABQAGAAbABsAFQAZABkAGQAZABwAHQAeAB8AHQAc
ABoAGQAbAB0AIAAjACEAIAAfAB4AIQAhACEAJAAoACkALAAwADAAMAAzADQANwA7AEAA
QwBAAEEAQgA9AEEARgBMAFIATwBNAEkARABHAEkASwBMAEoASgBJAEcASgBMAEwATABO
AE0ATQBNAEkASABGAEUARAA8ADQANQA1ADUANQAxACwAMAAzADAAMAArACkAMAAuACUA
JwAvAA==
         </WaveFormData>
      </LeadData>
      <LeadData>
         <LeadByteCountTotal>10000</LeadByteCountTotal>
         <LeadTimeOffset>0</LeadTimeOffset>
         <LeadSampleCountTotal>5000</LeadSampleCountTotal>
         <LeadAmplitudeUnitsPerBit>4.88</LeadAmplitudeUnitsPerBit>
         <LeadAmplitudeUnits>��V</LeadAmplitudeUnits>
         <LeadHighLimit>2147483647</LeadHighLimit>
         <LeadLowLimit>268435456</LeadLowLimit>
         <LeadID>II</LeadID>
         <LeadOffsetFirstSample>0</LeadOffsetFirstSample>
         <FirstSampleBaseline>0</FirstSampleBaseline>
         <LeadSampleSize>2</LeadSampleSize>
         <LeadOff>FALSE</LeadOff>
         <BaselineSway>FALSE</BaselineSway>
         <ExcessiveACNoise>FALSE</ExcessiveACNoise>
         <MuscleNoise>FALSE</MuscleNoise>
         <LeadDataCRC32>1566603704</LeadDataCRC32>
         <WaveFormData>
+v/6//r/+v/5//j/9//2//b/9v/2//b/9//4//n/+v/5//j/9//2//T/9P/0//T/9f/2
//f/+P/6//r/+v/6//n/+P/3//b/9v/2//b/9v/1//T/8//y//X/+P/6/////v8AAAEA
BQAEAAMAAgABAAIAAgAFAAUABAAFAAkACwALAAwADAALAAgABgAFAAQABQADAP7////8
//z//f/8////AAABAP7/+P/2//L/8v/y//L/7v/r/+3/7//x/+//7//v/+//7//t/+r/
6f/o/+v/7f/u/+//7f/r/+j/5f/n/+r/7P/t/+n/7v/s/+f/4P/a/9f/2f/T/9P/1f/P
/8//1f/Y/+z/EQAwAFYAjgC0AJoARQDn/7//xP/C/7j/vv/O/9P/1//d/+n/7f/l/9//
4v/r//D/8P/v/+//7P/p/+r/6v/s/+v/6//s/+r/6v/r/+v/6f/p/+n/6f/p/+n/6P/n
/+b/5//m/+T/5v/n/+j/7f/t/+3/7f/s/+v/6v/p/+f/6v/t//D/8//v/+7/7f/s/+//
8f/y//L/8v/y//L/9P/1//X/9P/0//b/9v/1//X/9P/1//X/9f/1//X/9v/4//j/9//3
//b/+f/6//3////9//3//v/+/wEAAwAIAAwACwALAAsADAANAA0ADgAPAA0ADQARABQA
FQAWABYAFgAUABIAFAAXABkAGgAaABoAHQAeAB4AHwAdABoAGAAWABwAHwAhACMAIgAg
ACAAIAAcABoAGAAWABUAFQAUABMAFQAVABQADQALAAkACAAEAAMAAgABAAIA//////3/
/P/7//n/9v/2//j/+P/4//j/9//1//L/9f/1//H/8f/z//X/8v/2//b/9f/0//L/8f/z
//L/8v/y//H/8v/z//P/8f/x//L/8//x//D/8P/x//D/8v/y//H/8v/0//X/9P/1//X/
9//5//f/9f/z//P/9P/1//f/+v/7//r/+//8//j/8//w/+3/8//1//T/9v/3//b/8//x
//P/9v/+/wAA+P/1//P/8f/y//P/9f/2//b/9v/6//j/+P/2//P/8//3//f/9v/2//b/
9v/4//j/+P/4//r/+v/5//r/+f/4//b/9P/0//b/9P/0//T/9P/y//T/8//w//H/8//2
//f/8P/w//b/9f/0//P/8v/y//T/9f/5//z//v///wMAAgABAAAA//8CAAIABQAFAAUA
BQAIAAkABgAGAAUAAwAEAAQABQAGAAUAAQD6//n/9v/2//f/9v/6//z//v/8//T/8P/q
/+j/6//s/+n/5//n/+n/6//p/+r/6//s/+3/6v/m/+T/4v/l/+f/6P/p/+n/6f/o/+f/
6f/q/+r/6f/v/+j/6v/x/+7/3v/T/83/yf/L/8n/y//R/9P/2P/q/wkAKABKAH4ArgC4
AIkAIwDH/7T/wP+4/7L/wv/R/9P/1f/R/8//2//l/+L/4f/m/+b/5f/l/+j/5//q/+z/
6//p/+j/6P/p/+r/7P/t/+r/6f/o/+f/5v/l/+P/4f/h/+P/4//i/+L/4//k/+n/6//r
/+v/6v/o/+j/6P/n/+r/7f/w//P/7v/u/+7/7v/v//H/8v/y//X/9v/3//r//f/9//z/
/P/7//r/+P/3//r/+//7//v/9//3//j/+v/8//3///8AAP7//v8AAAEABAAFAAcACAAI
AAcACQAKAA4AEQAUABgAFwAVABQAEwAUABUAGgAeAB0AHgAeAB4AIAAeACAAIwAhACIA
IgAiACUAJgAmACcAJgAkACMAIgAkACUAJQAlACIAIAAgACAAHAAcABwAHAAcABsAGQAX
ABcAFwAWAA8ADgANAA0ACgAGAAQAAgACAAMAAwABAAAAAAD///3//v8AAAAAAAAAAP//
/f/6//3//f/5//n/+//7//j//P/8//z//P/7//v//f/8//z//P/9//7///////3//f/+
/////f/8//z//f/8//7//v/9//3//v/+//z//v///wIABQADAP//+//5//r/+//9/wAA
/f/6//n/+P/5//f/9//3//7////9//7////+//v/+f/3//j//v/+//3//f/+////+//7
//z//P/6//r//v/8//7//P/5//n//f/9//z//P/5//j/+f/4//b/9v/4//j/+f/8//3/
/v/7//j/9//4//j/+P/4//j/+P/6//n/9v/2//f/+f/5//X/9P/z//P/7f/s//r//P/8
//z//P/7//z//P////7/AAABAAUABQAFAAUABQAGAAYACQAJAAgACQANAA8ADgAOAA0A
CwAIAAYABQAEAAYAAwD9//3//v8AAAMABAAEAAQABAAAAPr/+P/0//T/8//y/+3/6f/s
/+//8v/x/+//7//v/+//8f/w//H/8v/x//H/8P/v/+//7//u/+3/7P/s/+v/6f/p//L/
8v/l/97/4v/b/8//z//Z/8//vf/F/9v/6P8CACcARABqAJwAwACqAEsA5f+7/7z/uv+4
/77/wv/J/9X/1//Z/9//5f/j/+L/7f/w//D/7//v/+v/5//n/+b/6P/p/+v/7v/u/+7/
7//v/+7/7f/s/+v/7v/v/+//7//v//H/8f/w/+//7//v//P/8f/x//H/8P/y//L/8v/x
//L/9f/4//v/9//2//X/9P/3//n/+v/6//z//P/8//7//f/9//z//P/+//7//f/9//7/
////////+//7//z//v//////AAAAAAAAAAACAAMABgAHAAkACgANAA0AEAASABIAEwAU
ABYAFgAVABUAFQAVABUAGQAcACAAIgAjACQAIQAeAB8AIQAiACQAJQAmACcAKAAoACkA
KwAqACoAKgArACsAKgApACUAIgAhACAAIAAiACQAJgAiACEAHwAdAB0AHQAcABUAFAAT
ABMAEAAMAAgABAACAAMABQAFAAYABAABAP3//P/8//z//P/8//3//f/8/wEA/f/5//n/
+//5//b/+v/6//v//P/8//3//f/8//z//P/7//z//f/9//z/+//7//v/+v/4//f/9//4
//r/+v/5//n/+v/6//j/9//3//n/+//7//n/9//3//r/+//9/wAAAAD+//7//v/+//3/
/v///wEAAQD+//7////+//v/+f/7//z/AgACAP3/+//6//n/+P/5//v//P/8//z/AAD+
//z/+P/z//H/9f/3//j/+v/4//b/9v/0//P/9P/3//j/+v/8//z//P/6//j/+P/6//3/
/v///wAA/v/+//v/9v/4//n/+//7//z//P/8//3/+v/6//v/+v/5//n//P/8//v/9v/5
//r/+//8//z//v///wMABQAIAAoADwAOAA0ADAALAAwADAAPAA8ADAALAA0ADQAQABIA
EwATABAADAAJAAYABAABAPv/+//8//7/AQACAAAAAAAAAPz/+v/4//T/9P/2//b/8v/v
//H/8//1//P/8//z//P/8//w/+7/7v/u//H/8//0//X/8v/x/+//7f/w//L/8//z/+v/
7v/4//P/5v/g/9f/0f/T/9P/z//P/9X/2//s/wgAHwA8AGwAmgCyAJgAPwDh/73/uv+y
/7T/xP/S/9v/2//V/+H/7f/n/+f/8P/1//T/8v/v/+3/7f/r/+3/7v/t/+v/6v/q/+3/
7v/w//H/8f/x//H/8f/v/+//7v/t/+v/7f/t/+z/6f/p/+n/7f/u/+//8P/w//L/8v/y
//H/7//v/+//7//w//L/9P/2//P/8//y//D/8f/y//P/9v/0//P/8f/w//X/9v/2//f/
+f/7//z//f/4//f/9//4//n/+f/6//r/+//8////AQABAAEAAgACAAEAAQAEAAYACAAJ
AAoADAARABEAEgATABAADwASABQAFwAaABwAHgAeABwAHgAhAB8AIAAgACAAIgAkACUA
JwApACgAKAAoACkAKQAoACcAJgAkACQAJAAkACQAJAAkACAAHwAdABsAHgAfAB8AGQAV
ABMAEgAOAA4ADAAKAAoABwAHAAUABAAFAAMAAAAAAP///v/9//z//f/9//z/AQD8//f/
9v/3//n/9v/6//r//P/8//v/+//5//j/+P/4//v//P/9//3/9//1//T/8//2//b/9//5
//z//v/+//3//P/8//v/+P/3//f/+f/7//v/+f/3//f/+f/7//7/AgACAAAAAAAAAP3/
+//7//v///////z//P/+//7//P/7//n/+v8AAAAA/v/9//3//f/5//n/+v/6//j/+P/8
//r//P/8//v//f///////v/+//r/BAACAP///v/9//z///8CAAQACQAIAAgABwAJAAsA
CwALAAsADwAQABQAFQARAA8AEAAPABAAEgATABMAEAAOAA0ADAAKAAUA/f/7////AgAG
AAgABwAGAAUAAAD7//j/8//y//b/+P/2//X/9P/1//b/8//1//X/9f/1//T/8v/y//L/
8P/x//H/8f/0//X/9f/1//L/8v/x/+//8f/y//j/8f/k/97/3f/Z/9P/z//N/8v/x//P
/+T/+v8RADAAVgCKALIArABlAAUAyf++/7r/uv/I/9D/z//X/9//4//h/9//4f/s//n/
9v/y/+3/6f/q/+n/7P/u/+7/7f/t/+7/7v/u/+//7//v/+//7//v//L/8//z//P/8//1
//X/9P/x//H/8f/1//P/8//z//L/9P/2//j/+f/3//n/+//9//n/+P/3//b/+f/7//z/
/P/6//r/+v/8//v/+//6//r///8AAAAAAQABAAEAAAD///3//f/+/wAAAgADAAUABgAF
AAQABQAFAAQABQAHAAgACAAHAAkACgANABEAFQAaABsAGQAYABcAFQAVABkAHAAcABwA
GwAaABsAGgAdACEAIwAkACQAJAAkACQAIwAjACMAIgAiACIAJwApACoAKwAnACQAIwAi
AB8AHgAdABwAHAAbABkAFwAVABUAFAANAA0ADQAOAAwADAAKAAgACAAEAAMAAAD+//7/
/f/7//z//P/8//z//P/6//n/9//7//v/9//3//n/+f/2//r/+v/3//b/9P/z//X/9v/4
//r/+f/4//f/9f/w/+//7//v//H/8v/0//f/9f/0//H/7f/x//T/9v/2//X/9f/3//n/
9v/z//D/7//z//X/+P/8//3//P/9//7//P/5//j/9//9//3/+v/6//r/+v/4//f/9P/0
//n/+P/1//X/9v/3//n/+//+/wAA/f/6//v/9v/2//T/8f/x//X/9f/0//T/9f/2//n/
+v/2//D/8v/2//j/+v/8//r//P/9/wEAAQACAAIABQAIAAkACgALAAkACAAKAAkACQAL
ABAAEwASABIAEQAPAA4ADAALAAoACAAFAP////8BAAIABAAEAAIAAgACAP7/+v/4//T/
9P/y//D/6v/l/+j/6//u/+3/7f/t/+3/7f/t/+z/7f/u/+3/7f/s/+v/7f/t/+z/6//p
/+r/6v/p/+n/6v/s/+3/6v/k/9v/y//F/8v/z//L/8//2f/i//T/EQAsAE4AhgC6ALwA
eQARAMf/uv+4/7b/vP/A/83/2//X/9P/3f/h/+H/6P/n/+j/6P/n/+f/6P/n/+r/7P/r
/+n/6P/o/+r/6v/r/+v/6//r/+v/6//t/+3/7P/r/+7/8f/y//L/7//t/+v/7f/t/+3/
7f/s/+z/7P/s/+v/7f/v//H/8//y//L/8v/y//D/8f/x//D/8f/y//P/9v/1//X/9P/0
//P/8v/w/+//8//1//b/9//1//X/9v/4//v/+//8//z/+v/6//z//f8AAAEAAwAEAAMA
AwAGAAgACgALAAwADgATABMAFAAVABUAFQAZABwAGwAcABwAHAAcABoAHAAfACIAJAAl
ACYAJAAkACMAIwAmACYAJwAoACsALQAuAC8AKwAoACcAJgAmACYAJgAmACEAHwAcABkA
GwAbABoAEwAQAA8ADwAMAAwACgAIAAgABAADAAAA/v8AAP///f/+/wAAAAAAAAAA/v/9
//v////+//v//P///wIAAAAFAAYAAgAAAP3/+//+//7///8AAP//AAABAAEA/P/7//v/
+//7//r/+v/7//7/AAAAAP////8AAAAA/v//////AQADAAUAAwABAAEAAQABAAIABAAC
AAAAAAAAAAIAAQACAAMABAADAP///v8BAAIAAQABAAEAAgAIAAgAAQD///7//f/+////
AQACAAAAAAAEAAIAAwACAAAAAQD///3/+v/4//v//P///wAA//8AAAMABAABAAIAAQAA
AP///v///wIA/v8AAPz//v8AAAAAAAAAAAMABgAIAA0ADQAOAA4AEQARABEAEQARAA8A
DgAQAA8ADgAPABMAFQAXABgAGAAXABgAFgAVABQAEwAPAAgABwAIAAoADQAOAAsACgAJ
AAQAAgACAAAAAgACAAIA/v/7//v//f////3/+v/5//j/9//2//T/9P/0//L/8//z//P/
8//z//L/8f/y//T/9f/1/+3/7v/w//P/8P/k/93/1f/P/83/zf/L/83/2//o//r/FwA8
AG4ApgDGALIAWwDx/8P/xP/C/8L/0P/Y/93/5f/l/+X/6//v/+v/8P/3//f/9P/w/+3/
7//v//P/9v/0//P/8//0//X/9v/4//n/9//3//f/9//3//f/9v/1//X/9//3//b/9f/1
//X/+f/8//3//v/+//r/+P/2//P/8f/z//X/9//2//b/9v/2//r//f///wAA/f/8//v/
/P/+//////8AAAEAAAD+//3/AAABAAEAAQACAAMABQAIAAcABQAEAAIAAwAEAAcACQAK
AAsADQAOAAwACwANAA4ADAANAA4AEAATABMAFAAVABcAFwAbAB4AIQAiACIAIgAgAB4A
IAAjACUAJgAmACYAJQAmACYAJwAqACoAKwAsACsAKQAmACMAIQAgACEAIgAiACIAIgAi
AB4AHQAbABkAGwAbABoAEwAUABMAEwAQAA4ADAAKAAoACQAJAAcABgAEAAEA/f/8//r/
+v/6//r//P/7//n//f/9//n/+f/7//v/+P/8//z/+//6//j/9//5//j/+P/4//b/9v/2
//X/9v/3//n/+//6//j/9//3//j/+v/6//n/+f/6//r/+P/6//v//v8BAP//+//3//X/
9v/3//n//P/6//j/+P/4//j/9//4//n//v////3//v/+//7//P/7//v//P8CAAIA/f/7
//r/+f/4//n/+//8//v/+v/9//r//P/8//v//f/+//3/+//6//j/9v/2//T/8P/w//L/
8v/w//L/8v/y//D/7v/u//D/8//0//X/9v/0//b/9f/y//D/8//9//v/+P/2//b/9v/2
//T/9v/3//v//v8AAAEABQAFAAUABQAFAAcACAAMAA0ACgAJAAsACwAKAAoACQAHAAcA
BgAGAAYABQABAPr/+f/6//z///8AAAIAAgACAP7/+//6//f/+P/3//b/8f/t/+z/7f/u
/+v/7P/t/+7/7//v/+7/7//w/+z/6//p/+f/6f/r/+z/7f/t/+7/7v/t/+//9P/w/+n/
4v/a/9P/1f/R/8X/w//F/8X/0//o//z/EQA0AGwAmgCuAJYAPwDd/73/wP+2/7T/yP/Q
/8//2//p/+P/5f/t/+n/5v/r/+7/7v/t/+3/7f/r/+3/7v/w/+//7//w//D/8P/x//H/
7//v/+//7//t/+3/7P/r/+v/7f/t/+z/6//r/+v/7//x//H/8f/w//D/8P/w/+//8f/z
//X/9//0//T/9P/0//X/9//4//j/9v/2//b/+P/7//v/+v/6//z//P/7//v//P/9//3/
/f/+////AQAEAAMAAwAEAAQAAgACAAQABQAIAAkACwAMAAsACwAOABAAEAARABIAFAAX
ABcAGAAZABkAGQAdACAAIwAkACQAJAAkACIAJAAnACQAJAAjACIAIwAkACQAJQAlACQA
JAAkACgAKQApACkAKAAmACYAJgAjACIAIQAgABwAGwAZABcAFQAVABQADQAMAAsACwAI
AAkACgALAA4ACgAJAAYABAAGAAUAAwAEAAQABAAEAAQAAwABAP7/AQAAAP3//v8BAP7/
+v/9//z///8AAAAAAQD///7//v/+//z//P/8//v/+P/3//f/9//4//j/+f/7//7/AAAA
AP///P/8//v/+P/3//f/+f/7//3//f/9/////P/7//v//P////7///8AAP3/+//7//v/
/v/9//n/+P/8//z/+v/5//j/+P/9//z/+v/7//3////5//f/9v/0//j/+v8AAAAA/v/8
//n/+f/6//n/9//2//f/+P/7//z/+//8////AAD//wAA///+//7//P/8//7//P/6//j/
9v/6//7////+//z//f//////CAAEAAAA/v/+//7//v///wIABAAJAAoADAANABEADwAN
AAsACQANABAAFgAZABYAFQAXABcAEwASABAADQAQABAAEQASABAADQAHAAcABAAEAAUA
BAAGAAgACgAIAAIAAAD8//z///8AAP3/+//5//v//f/7//r/+f/4//f/9//2//f/+P/4
//n/+f/5//j/9//1//P/8//0//T/8//z//T/9v/z/+z/5P/f/9v/1//V/9P/0//d/+n/
+P8QAC0AUgCCAKgAtACQADEA3f/H/8b/vv++/87/2P/V/93/5//r/+v/7//1//b/8//2
//b/9f/1//T/8f/y//L/8v/x//H/8v/w//D/8f/x//P/8//z//P/9f/1//T/8//1//f/
9//2//f/9//3//v/+v/5//j/9v/4//j/+P/3//f/+f/7//3/+f/4//f/9v/5//v//P/8
//7//v/+/wAAAQABAAAAAAAEAAQAAwADAAMAAwACAAEA/f/9//7/AAACAAMABQAGAAYA
BgAIAAkACgALAA0ADgASABMAFwAaABYAFQAUABQAGgAbAB0AHwAfAB8AIwAmACUAJgAm
ACYAJgAkACYAKQAnACgAKAAoACsALAAsAC0ALAAqACkAKAAqACsAKwArACkAKAApACoA
KQAqACsALAApACcAJAAhACMAIwAiABsAHAAbABsAGAAUABIAEAAQABEAEQAPAA4ADQAL
AAgACAAMAA4AEAASAA0ACQAEAAUABAABAAIABQAGAAQACQAKAAkACAAGAAUABwAGAAYA
BgAIAAoADAANAAcABQAEAAMAAgAAAP////8DAAYABwAHAAgACgALAAoABgADAAIAAQAC
AAEAAAABAAIAAwAFAAgACgAIAAgACAAIAAcACAAJAAsACwAIAAgACAAIAAYABQAFAAYA
DAAMAAkACQAKAAsABwAHAAgACAAKAAoADgAMAAoACAAFAAUABQAFAAQABAAGAAYACAAI
AAUABAAFAAQABAAGAAYABgAFAAQABQAIAAcABgAFAAQACQAMAAgABgAIAAgACAAIAAgA
CAAKAAsADwASABQAFQAZABoAGwAcAB0AGwAaABwAGwAZABkAHAAdAB8AIAAgAB8AHwAe
AB4AHgAdABkAEgARABIAFAAXABgAFwAWABUAEAAOAAwACAAIAAYABgACAP///P/9//7/
+//8//3//v////z/+v/6//r/+v/7//v/+//7//v/+v/5//j/+P/3//X/8//2//r/+f/y
/+z/5//d/9H/0//Z/9v/2f/j//b/DgApAEwAegCsAMYAugBxAAUAy//G/8L/wP/O/9j/
4f/n/+f/6f/z//P/7f/w//n/+v/6//n/+f/7//v///8CAP///f/8//z//f/+/wAAAQD+
//3//P/7//v/+//6//n/+//9//3//P/6//n/+P/7//z//f/+//7//P/8//z/+//5//v/
/f////7//v/+//7//f///wAAAAD///7//f/+/wEAAwAEAAYABwAGAAQAAwACAAEA///9
//7///8BAAQAAwADAAQABAACAAIABAAFAAkADQASABYAFgAVABcAGAAWABUAFAAUABkA
GwAeACEAHgAdACAAIgAkACYAJwAoACUAIgAjACUAJwAoACgAKAAsAC4ALwAxADMAMgAy
ADIANAA1ADUANQAxAC4ALQAsACoAKgAqACoAJgAlACMAIQAfAB8AHgAXABQAEwATABAA
DAAKAAgACAAFAAMA///8//z/+//5//r/9//2//X/9P/2//X/8//3//j/9f/2//n/+//4
//z//P/+//7//f/9/////v/+//7/AQACAAMAAwD+//3//f/9//7//v///wEAAwAGAAcA
BwAFAAQAAgD+/wAAAQAEAAcABwAFAAMAAwACAAMABQAIAAgABgAGAAYABwAFAAUABQAI
AAcAAwACAAcACAAHAAcAAwACAAYABAABAAEAAgADAAMAAwAEAAQAAQAAAAMAAAD+//z/
+f/5//z//f/9//7//P/8//7//v/8//z//v/+//3//v/9//z//P/6//r//P/7//r/+f/4
//z/AAABAAAA+v/9/wAA///+//3//P/7//z//P///wIABgAJAA8ADwAPAA8ADwANAAwA
DgANAA0ADQAQABEAEwAWABgAGQAVABIAEAAOABEADwAKAAsACQAKAAwADAAKAAoACgAG
AAQAAgD+//7//P/6//T/7//y//X/+P/3//f/9//3//f/9f/y//H/8P/y//P/8//z//P/
8//y//H/7//w//D/7//z//L/8v/x/+j/4P/b/9X/z//T/9X/y//L/9n/5P/6/x0APABk
AJgAuACaAD8A6f/J/8L/vv/G/9D/1P/T/9X/3f/p/+//6//x//T/7f/w//D/7//v//H/
7//x//L/8P/v/+//8P/u/+7/7//v//D/8f/y//P/8P/v/+3/6//t/+//7//u/+3/7f/t
//H/7//v/+//7v/u/+7/7v/t/+//8f/z//X/8P/w//D/8P/y//X/9//4//X/9P/z//T/
9//3//b/9v/5//r/+v/7//v/+//6//n/9P/z//P/9P/z//P/9P/0//T/9P/2//f/9v/3
//n/+v/4//f/+f/6//v//f///wIABwAHAAgACQANAA8AFQAaABkAGgAaABoAHAAcACAA
JQAnACgAKAAoACgAKAAnACcAJwAmACYAJgAoACkAKQApACQAIgAiACIAHgAeAB4AHgAa
ABkAFwAVABIAEQAPAAcACgALAA0ADAAIAAYABAAEAAEAAQD///7//v/9//v//P/9//7/
//8AAAAA///9/wEA/v/5//j/+f/8//r///8AAP3//P/6//n/+//6//r/+v/9//7/////
//r/+f/5//n/+//6//r/+//7//z/+//5//r//P/9//z/+P/3//j/+f/6//n/+P/5//n/
+f/6//z//v/8//z//P/5//f/9//3//n/+f/2//b/+f/6//n/+f/5//r/AAAAAPr/+f/5
//n/+f/5//r/+v/9//7/AwACAP///P/4//f/9//3//b/9v/2//b/+P/4//f/+P/7//z/
+v/8//z//P/6//j/+P/6//r/9v/4//j/9v/2//b/9v/1//b/9v/5//3/AAACAAcABwAH
AAcABwAIAAgACwALAAgABwAJAAkACwAOABAAEQAPAAwACgAIAAgABQD//////v/+////
/v8AAAAAAAD8//r/+P/0//T/9v/2//L/7//s/+3/7v/r/+7/7//w//H/7f/q/+n/6P/q
/+3/7//x//H/8f/w/+//7f/u/+7/7f/t/+z/9P/x/+b/4v/f/9f/0f/R/8//zf/L/8v/
2P/y/w0AJgBOAIQArACkAFkA8/+//8D/wP++/8T/yv/N/9f/5//p/+P/3//f/97/4//n
/+j/6P/p/+v/6f/r/+z/7f/t/+7/8P/v/+7/7v/t/+7/7//w//H/8v/z//P/8//w//H/
8P/u/+7/7//w//X/8//z//P/8v/x//D/7//t/+//8f/z//X/9P/0//T/9P/0//X/9f/0
//L/8v/y//T/9//5//r//P/9//z/+v/5//j/+f/5//n/+v/7//3/AAABAAEAAgACAP//
/v//////AQADAAYACAALAAsADgAQAA4ADwAQABIAFgAXABkAGwAbABsAHwAiACEAIgAi
ACIAHwAcAB0AHwAhACIAIgAiACMAJAAkACUAIgAgAB8AHgAfAB8AHgAdAB0AHAAdAB4A
GgAaABoAGgAZABkAGAAXABYAFQATAAsACwALAAwACgAKAAgABgAGAAcABwAFAAQAAgD/
//v/+v/6//r/+v/6//v/+//6///////7//v//f/5//T/9v/0//f/+P/4//n/+P/2//X/
9P/3//j/+f/5//b/9f/1//X/9f/0//T/9f/2//j/+P/3//f/+P/4//b/9//3//n/+//5
//f/9f/1//f/+f/8/wAA/f/6//n/+P/5//f/9//3//v/+//4//j/+v/6//j/9//4//r/
AQACAP3/+//6//n/9f/1//b/9v/3//j//f/8//7//P/5//n/+//7//r/+v/4//j/+v/6
//j/+P/6//r/+v/8//z//P/4//b/9v/4//b/+v/6//r/+v/6//r//P/+////AwACAAIA
AQADAAYACQAMAA8ADwAOABAADwAOAA8AEwAVABMAFAAUABMAFAASABEAEAARAA8ACgAL
AAgACAAJAAgABgAGAAYAAgAAAP7/+v/6//n/+P/z/+//7P/t/+7/6//r/+v/6//r/+3/
7P/t/+7/6//r/+r/6f/n/+f/5v/l/+b/6P/p/+n/6f/m/+b/5//i/9z/3f/b/9P/0f/T
/9H/0f/b/+r//v8ZADgAXgCSALwApgBPAO3/xf/K/8D/uP/M/9z/1f/T/9v/4//j/+X/
6//s/+n/7//w//D/8f/w/+3/7v/u/+z/6//r/+z/7v/u/+//7//u/+3/7P/r/+z/7f/t
/+3/8P/z//T/9P/x/+//7f/v//H/8f/x//D/7v/u/+7/7f/s/+3/7v/v/+3/7v/v//D/
8//1//b/9v/2//b/9v/4//X/8//w/+7/8v/0//X/9//6//v/+//7//f/9//4//r/+//7
//z//P///wAAAwAFAAQABQAHAAgABwAHAAoADAANAA8AEQAUABUAFQAWABcAGQAZAB0A
IAAgACAAHwAeAB8AHgAhACUAIwAkACQAJAAnACgAKAApACcAJAAiACAAJAAlACUAJQAk
ACQAJgAoACUAJAAjACIAHgAdABsAGQAZABkAGAARABIAEQARAA4ADgAMAAoACgANAAUA
//8EAA==
         </WaveFormData>
      </LeadData>
      <LeadData>
         <LeadByteCountTotal>10000</LeadByteCountTotal>
         <LeadTimeOffset>0</LeadTimeOffset>
         <LeadSampleCountTotal>5000</LeadSampleCountTotal>
         <LeadAmplitudeUnitsPerBit>4.88</LeadAmplitudeUnitsPerBit>
         <LeadAmplitudeUnits>��V</LeadAmplitudeUnits>
         <LeadHighLimit>2147483647</LeadHighLimit>
         <LeadLowLimit>268435456</LeadLowLimit>
         <LeadID>V1</LeadID>
         <LeadOffsetFirstSample>0</LeadOffsetFirstSample>
         <FirstSampleBaseline>0</FirstSampleBaseline>
         <LeadSampleSize>2</LeadSampleSize>
         <LeadOff>FALSE</LeadOff>
         <BaselineSway>FALSE</BaselineSway>
         <ExcessiveACNoise>FALSE</ExcessiveACNoise>
         <MuscleNoise>FALSE</MuscleNoise>
         <LeadDataCRC32>1859478667</LeadDataCRC32>
         <WaveFormData>
NAA0ADQANAAzADIAMQAwADAAMAAwADAAMgAyADIAMgAyADIAMgAyADUANgA3ADgANwA2
ADUANAA1ADYANwA4ADUANAAzADIANAA0ADQANAAzADIAMQAwAC4AMQA2ADoAPQA/AD8A
PwBAAEAAQABAAD4AOgA6ADwAPAA4ADUALgAnACAAGwAXABkAGwAcAB4AHwAfAB4AHgAd
ABsAGQAYABoAGwAbABsAHQAeAB4AHgAeAB0AHQAcABsAGgAaABkAGgAbAB0AIAAgAB8A
HgAdABsAGwAbABsAGQAZABgAGAAWABUAFQAUABYAGgAaABYAGQAhAC4AOgBEAEoAUwBe
AGcAdwCEAIgAgQBxAFkAOAAGAND/of+C/3P/cf9+/4r/lv+v/8H/y//g//n/DAASABoA
IwAiACMAJQAlACUAKAAoACoAKgAnACUAJAAiACUAJQAlACUAJAAkACQAIwAhACEAIQAg
AB4AHwAfAB8AHQAeAB4AHgAdABsAGQAXABUAFwAYABgAGgAaABsAGwAYABcAFgAVABcA
GAAZABoAGwAaABoAGwAcABsAHAAbABoAGwAZABYAGQAdABwAHQAeAB0AHQAeAB8AHgAb
ABgAGgAcAB4AIAAeABwAGgAYABkAGwAdAB4AGAAVABIADwAQABEADwALAAsACwAJAAgA
BgAEAAMAAwABAP///v/+//z//P/6//r/+//6//r/+v/4//b/9f/0//P/9v/4//n/+v/5
//j/9f/1//X/+v/8//n/+P/3//X/9v/3//j/9//4//n/+//6//n/+v/7//r/9//3//b/
8//z//f/+f/7//z//P/8//z/+//3//n/+//8//z//P/9//7/AAADAAMA//////3/+//9
//7//f/8//v/+v/5//j/+//8//3//f/6//r/+v/6//n/+f/5//r//P/7//X/9P/1//X/
9f/0/+7/7v/u/+//7v/u/+3/7P/r/+v/6//r/+b/5P/j/+L/5P/j/+P/4f/f/+D/4P/d
/9v/2v/c/93/2P/W/9X/1P/U/9X/1v/X/9T/1P/W/9X/1P/U/9H/0//V/9T/1P/U/9P/
0//Q/87/z//T/9L/z//P/87/zP/I/8r/yf/H/8j/yP/I/8f/xv/E/8T/w/+//7v/vv/D
/8f/uv++/8T/w//C/8H/wP++/7//wv/E/8j/y//M/83/zP/K/8j/xv/I/8b/yP/M/8z/
yP/F/77/s/+s/6f/o/+g/6H/of+i/6T/o/+h/6D/ov+h/6D/oP+g/6H/of+h/6L/ov+h
/6D/nf+b/5r/mP+Y/5j/mf+Z/5n/mf+a/5z/n/+f/5//n/+e/53/nP+b/57/n/+f/6D/
nv+d/53/nP+e/5r/mP+i/6f/pf+u/7z/xv/O/9f/5v/z//v/CAASAA8ABwD1/9L/pP94
/1f/Nv8Z/wv/EP8g/x7/I/87/0v/Vv9p/4D/kv+a/5//ov+l/6f/p/+n/6j/qP+q/6r/
rv+v/7H/sv+x/7H/sf+x/7D/sP+w/6//sv+z/7T/tP+2/7f/t/+3/7r/vP+9/77/wf/B
/8H/wf/D/8X/xv/G/8b/xv/H/8f/x//H/8f/x//G/8b/xv/G/8r/yv/L/83/z//P/9H/
0f/O/8//zf/K/87/0//T/9X/1//V/9T/1P/Z/9r/2f/Y/9f/1v/V/9T/1v/Y/9r/3P/b
/9v/2//a/9n/2f/Z/9n/1//X/9T/z//T/9X/1f/W/9j/1v/V/9X/0//R/9D/0P/T/9T/
0//U/9L/0P/P/87/zf/M/8z/zP/L/8z/zP/L/8v/yf/H/8P/xf/F/8r/zP/L/8r/yf/H
/8n/yf/J/8f/yP/J/8v/yv/K/8z/zv/O/9D/0f/R/8//z//R/9H/0f/U/9b/2P/a/9v/
2f/d/+H/4v/i/+L/4//k/+b/6f/p/+r/7f/u/+//8P/w/+7/7P/s/+z/7P/s/+r/6v/q
/+n/6P/o/+j/6P/r/+v/6//s//H/8f/s/+z/7f/t/+3/7P/m/+b/5v/n/+b/5v/l/+T/
4//j/+P/4//j/+L/4v/i/+L/4f/h/9//4f/i/+L/3//c/9z/3//h/97/3P/b/9r/2f/Z
/9n/2f/X/9j/2//b/9n/2P/U/9X/1v/W/9f/2P/Z/9n/1v/U/9b/2//b/9n/3v/e/93/
2v/a/9n/1//Y/9v/3P/c/9z/3P/c/9v/1//T/9b/2//f/9r/2P/a/9r/2P/X/97/4P/g
/+D/4P/c/93/4P/i/+X/5//n/+f/6v/q/+r/6v/n/+L/4f/i/+L/3v/b/9T/yv/C/7z/
t/+5/7v/vP++/8H/wf/A/8D/wP+//77/vv+8/73/vf+9/7//wP/A/8D/wv/B/8H/wP/C
/8L/w//D/8T/xf/H/8r/y//L/8v/y//M/83/zv/P/9H/0f/Q/9D/0f/R/9L/0v/W/9z/
3P/c/+H/7f/6/wYAEAAcACUALAA5AEsAVgBYAFUASQApAPj/yP+a/2v/VP9L/0v/XP9q
/3b/h/+Z/6v/wv/X/+T/7v/y//P//P/9//////////7//P/8//r//f/9//7//v//////
//////z//P/8//v/+f/5//n/+P/7//3//v////3//v/+//7/AAABAAIAAwAFAAcACAAI
AAoACgALAAsACwALAAsACwAKAAoACgAKAA0ADgAQABMAEwARABEADwAQABMAEwASABIA
FQATABMAEwARABAAEAAUABQAEgAQABIAEgASABIAEAAQABAAEAARABMAFQAWABMAEwAT
ABMAEQARAA4ACQAJAAkABwAGAAcABgAGAAcABQADAAIAAgACAAIAAAAAAP///v/+//7/
///+//7//v/9/wAAAgADAAEA///9//n/+v/7/wEABAABAAAA///9//v/+//7//n/+//9
/wAAAAD9//7////+//7///////3//f////////8BAAIAAwAEAAQAAQAEAAcABQAEAAMA
AwAHAAoADgAPAA0ADwAPAA8AEAAQAA4ADAAPABAAEQASABAAEAAQAA8ADwAQABEAEgAR
ABEAEQASABUAFQAQABAADwAPAA8ADgAMAAwADAANAA0ADgAOAA4ADwAPAA8ADwAPAA4A
DgAOAA4ADQANAAsACwAMAAwACQAGAAYACQALAAkACAAIAAgACQAJAAkACQAHAAgACwAL
AAoACgAHAAkABwAGAAYABgAFAAUAAgAAAAMACQAKAAkACgAKAAkABgAGAAUAAwAEAAgA
CgALAAwADAAMAAsABwACAAQACAALAAkACAALAAwACQALAA0ADgANAAoACQANAAsACAAK
AAoACgAKAAgACQAMAA4AEgAVABYAFwAaABoAGgAaABoAFgAWABgAFgASAA8ACAABAPr/
9f/x//P/9f/2//j//f/9//z//P/8//v/+v/6//z///8BAAMAAwAEAAQABAAFAAUABgAG
AAcACAAKAAsADQANAA4AEAAPAA8ADwAPABIAEwAUABUAFAATABEAEAATABUAGAAaABYA
GAAeACAAIQArADgAQgBKAFAAWQBmAG8AfwCQAI4AgwB1AFkALgD4/8T/nf+E/3f/ef+K
/5b/pP+7/8//3//y/wkAGgAcACAAJQAoACcAKQApACkALAAsAC4ALgAtAC0ALgAuAC0A
LQAtAC0ALgAuAC4ALQAwADEAMgAyADAAMQAxADEAMQAyADIAMgA1ADUANQA1ADQANQA1
ADQANgA2ADcANwA4ADkAOgA7ADsAOgA5ADgAOgA6ADsAPQA7ADkAOQA3ADgAOwA7ADoA
OAA7ADkAOQA7ADkAOAA4ADgAOAA2ADQANwA4ADkAOgA3ADYANQA0ADYANwA4ADgANQA1
ADUANQA4ADkANwAzADMAMwAxADAAMAAuAC0ALQAuAC0ALQAuAC4ALgAsACwALQAsACwA
LAAsACwALQAuAC4AMAAxADEAMgAxADAALQAtAC0AMgA0ADMAMgAxAC8AMQAxADEALwAu
AC8AMQAwADAAMgA0ADQAMgAzADMAMQAxADUANwA5ADgAOAA4ADgAOQA3ADsAPwA9ADwA
OwA7ADwAPgBBAEEAPgA/AD4APQBAAEAAPgA8ADwAPAA8ADwAOgA6ADoAOQA2ADYANgA2
ADoAOwA8AD4APwA9ADYANAA2ADcAOAA4ADQANAA0ADUANwA4ADgAOAA4ADkAOgA7ADcA
NgA2ADYANwA3ADgANwA4ADoAOwA5ADgAOAA7AD0AOwA6ADoAOgA4ADcANgA1ADQANAA2
ADUANAA0ADEAMwAwAC4ALQAsACsALwAyADAAMAAwADAALgAxADYAOgA+AEEAQgBDAEQA
RABEAEQARABAAEAAQgA/ADgAMgAoACEAGgAVABEAFQAZABwAIAAiACEAHwAeAB4AHQAc
ABwAHAAdAB0AHQAdAB4AHgAeAB0AGwAaABgAFgAWABcAFwAVABUAFgAYABcAFwAXABcA
FwAXABcAFwAVABUAFAAUABMAEQAQAA4ADgAQAAwACAALABUAIAAoADAAOABBAEoAUwBj
AHYAeABrAGMAUQAmAPL/wv+V/3L/Yf9f/3D/hP+S/6P/r/+7/9L/7//+/wAABgAPABYA
FAAVABQAEwAUABQAFgAWABcAFwAYABgAFwAXABcAFwAUABQAFAATABEAEQARABAADwAP
AA4ADQANAA4ADgAOAAwACwAKAAkABwAJAAoACgAKAAoACwALAAsACwALAAsADAAMAAwA
DAANAAwADAANABEAEQATABMAEwAVABQAEgAUABcAFQAVABUAEwASABIAFgAWABQAEgAU
ABQAFAAUABIAEgASABIADwAPAA8ADgALAAsACwALAAgABwADAP3/+//7//n/+P/2//T/
8//z//P/8f/w//D/8P/w/+7/7v/u/+7/7//w//H/8P/w//D/8f/0//b/9//5//f/9f/x
//D/7//z//T/9v/2//b/9f/3//f/9//1//T/9f/3//b/+P/8/wAAAgAAAP///f/5//n/
+//7//v/+v/6//r/+v/4//X/+P/7//r/+P/2//X/9//6//7////+/////v/9//7//v/8
//r//f/+////AAD9//z/+//5//b/9v/2//b/9//3//f/+P/6//n/8//y//H/8f/x//D/
7//w//H/8//w//D/7//u/+//7//v/+//7f/s/+z/7P/u/+3/7f/r/+n/6v/q/+f/4//i
/+T/5f/h/+D/4P/g/+H/4f/h/+H/3f/c/93/2//Z/9j/1P/V/9P/0v/S/9L/1P/V/9P/
0v/U/83/yv/M/8z/zP/M/8z/z//U/9j/2v/b/9r/2f/c/9z/3P/c/93/2v/b/97/3P/Y
/9X/zv/H/8D/u/+3/7n/vf/A/8T/xf/F/8T/xP/C/8H/wP/A/8D/wf/B/8H/w//E/8T/
xP/B/7//vv+8/7z/vP+9/73/u/+7/7z/vv+9/73/vf+9/73/vf+9/73/vP+7/7n/uP+7
/73/wP/C/8b/xv/G/8b/yf/T/97/5P/u//r/AQAIABUAIwAwADgANQApAA0A5P+4/5L/
b/9Q/z3/Nf88/0T/SP9R/2X/c/+C/5v/sv+6/8L/yf/I/8n/y//L/8v/zP/M/87/zv/M
/8v/y//K/8r/yf/I/8f/xP/E/8T/w//E/8X/xv/G/8j/yf/J/8n/yP/I/8f/xv/I/8n/
yv/L/83/z//Q/9D/0P/Q/9H/0f/S/9P/1P/V/9j/2P/Y/9j/2//c/97/4f/j/+P/5f/l
/+b/6f/p/+j/6P/r/+n/6f/p/+f/5v/m/+b/5v/k/+L/4v/i/+L/4v/k/+T/5P/k/+T/
5f/m/+b/5f/l/+X/5f/j/+P/4P/b/9v/2//Z/9j/2P/W/9X/1f/T/9H/0P/Q/8//zv/L
/8r/y//K/8r/yv/H/8b/xv/G/8r/zv/R/9P/0v/P/8z/x//I/8n/z//S/9D/0P/Q/8//
z//P/8//zf/R/9P/1v/W/9b/2P/a/9r/2P/Z/9n/1//X/9n/2f/Z/9z/3P/c/9z/2v/X
/9r/3f/d/9z/2//b/97/4P/j/+P/4//l/+X/5f/k/+T/4v/g/+L/4v/i/+L/5P/k/+T/
4//i/+L/4v/i/+T/5f/m/+j/6P/n/+H/4P/h/+H/4f/g/97/3v/e/9//3//g/+D/4P/d
/93/3f/d/9v/2v/a/9r/2v/Z/9n/1//Z/9r/2v/X/9b/1v/Z/9v/1//W/9b/1v/V/9X/
1f/V/9X/1v/Z/9n/2f/a/9j/2//b/9r/2v/a/9r/2//Z/9j/2f/d/9z/2f/f/+D/4P/e
/97/3f/b/9z/3//i/+L/4v/i/+L/4v/i/+D/4//o/+z/7//x//H/8f/0//T/9P/0//P/
7v/t/+7/7//s/+r/5P/e/9j/1P/R/9P/1//a/97/4v/j/+P/5P/l/+X/5f/m/+T/5f/l
/+X/6P/q/+v/7P/q/+n/6f/o/+n/6v/s/+3/7f/t/+7/8P/x//H/8f/x//H/8f/x//H/
8f/x//D/8P/v/+//8P/w//D/9v/4//j/+/8DABAAHgAmAC4AOQBIAFEAYQByAHYAcwBp
AE0AIgDw/7z/i/9q/2H/Z/94/4z/mv+p/7v/0f/o//n/BAAQABYAGQAaABoAGwAaABkA
HAAcAB4AHgAdAB0AHgAeACAAIQAiACMAIAAgACAAHwAdAB0AHQAcABoAGwAbABsAGwAc
ABwAHAAgACEAIgAjACMAJQAmACYAJwAoACoAKwAtAC8AMQAzADQANAA0ADQAMwAyADIA
MwA2ADcAOgA7ADoAPQA9ADwAOgA9ADsAOwA9ADsAOgA6AD4APgA8ADoAPAA8ADwAPAA7
ADoAOQA4ADQAMwAyADAALwAvAC8ALwAxADEALgApACwALQAsACwALwAuAC4ALwAuAC0A
LQAuACwALAAqACoAKgAqACsALAAtACwALAAsACoAKgApACcAKQAnACUAIQAiACMAKQAs
ACsAKgApACcAJwAnACcAJQAlACcAKgAqACcAKAApACgAKwAtAC4ALQApACsAKwArACwA
LAAsACwALgArAC4AMQAxADAALwAvADAAMgA1ADUANQA3ADcANwA3ADYAMwAwADMANAA1
ADYANwA4ADkAOQA4ADgAOAA4ADkAOQA5ADoAOwA7ADYANgA4ADkAOgA6ADcAOAA5ADsA
OQA6ADoAOgA3ADcANwA3ADcANgA2ADYANwA3ADgANwA3ADgAOAA1ADQANAA3ADkANwA2
ADYANgA1ADUANQA1ADMAMgAzADEAMwA0ADIANQA1ADQANAA0ADMAMwAwAC4ALgAxAC8A
KwAuAC4ALQAqACwAKwApACoALAAuAC8AMAAwADAALwArADAALgAuAC8ALgAuAC4ALgAu
AC4AMQA2ADoAOwA9AD0APQA/AEAAQQBCAEQAQABAAEIAQgA+ADsANAArACQAHwAbABsA
HQAeACAAJQAlACQAJAAjACEAHwAeAB4AHwAfAB8AIQAiACIAIgAkACMAIwAiACQAJAAl
ACUAIwAjACQAJgAoACkAKgArACkAKQApACkAKQApACgAKAAqACsALQAuAC4ALgAwADIA
MwA5AEYAWABiAGQAbwB8AIEAjQCeAKAAnQCTAHkASgASANr/qf+Q/4f/j/+g/7D/wv/V
/+H/8f8MACEALAA2ADwANwA2ADgAOwA8AD0APgA+AEAAQABDAEMARABEAEUARQBFAEUA
QgBCAEIAQQA/AD8APwA+AEAAQQBBAEEAQgBEAEUARgBGAEUARABDAEUARwBIAEgARgBG
AEcARwBHAEcARwBHAEoASgBKAEoATQBOAFAAUwBTAFMAVQBVAFQAVwBXAFYAVwBbAFoA
WwBcAFsAWwBcAF4AXgBcAFoAXABcAFwAXABcAFwAXABcAFoAWwBcAFwAVwBXAFcAVwBV
AFUAUgBNAFAAUQBQAFAAUgBQAE8ATwBLAEkASABIAEcARgBDAEIAQwBCAEIAQgBBAEAA
QABAAEAAQgBDAEMAQwBBAD8AOwA7ADsAQABCAEEAQAA/AD0AQABBAEIAQQBBAEEAQgBA
AD4AQABCAEIAQABBAEEAPwA/AEEAQQBBAEAAQABAAEAAPgA7AD4AQQBDAEIAQQBBAEAA
QABBAD8APQA/AD8APwBAAEAAPgA8ADwAPAA8ADwAOgA6ADoAOQA6ADoAOgA6ADsAOwA7
ADwAPAA7ADUANAA3ADcANwA2ADQANgA4ADsANwA2ADQAMgAzADUANwA5ADUANAA0ADQA
NgA1ADUAMwAzADQANAAxAC4ALgAxADMALwAuAC4ALgArACsAKwArACkAKgAtAC0AKwAq
ACYAJwAkACIAIQAgACIAIwAhACAAIAAlACUAIwAjACIAIAAcAB0AHQAcAB4AHgAeAB0A
HAAcABwAGwAXABMAFgAbAB8AHAAaABwAGgAaABoAGgAXABkAHQAgACMAJQAlACUAJgAm
ACYAJgAkACAAIAAiACAAHAAZABIABwAAAPv/9//5//v//P/+/wAA///9//z/+v/5//j/
+P/4//n/+f/5//3//v/+//7/AAD//////v/8//r/+f/3//j/+f/7//7//v/9//z/+//5
//n/+f/5//f/9//2//b/9f/z//L/8P/s/+z/7v/y//n/BQAQABYAHgAmAC8ANABBAFMA
XgBcAFMAQwAfAOr/uP+Q/2n/Uv9N/1P/YP9o/3T/h/+P/5//vP/T/97/6P/w//P/9P/z
//X/9f/1//b/9v/4//j/+f/5//r/+v/7//v/+//7//j/+P/4//f/9f/1//X/9P/y//P/
8//z//D/8P/v/+7/8f/x//H/8f/v//H/8v/y//P/9P/2//f/9f/z//H/7//u/+7/7v/u
//P/9P/2//n/+f/5//v/+//5//v/+v/4//j/+//5//n/+f/3//b/9v/4//j/9v/0//f/
+P/5//r/+v/6//r/+v/6//v//P/8//n/+f/5//n/+f/5//b/8f/z//P/8f/w/+7/7P/r
/+v/5//l/+T/5P/k/+T/4v/i/9//3v/e/97/2//a/9r/2v/Y/9r/2//b/93/2//Z/9X/
1//X/9z/3v/c/9r/2P/V/9X/1f/V/9P/0v/T/9X/1P/U/9b/2P/Y/9f/1//W/9P/0//V
/9X/1f/V/9T/0//S/9D/zf/Q/9P/0//S/9H/0f/Q/9L/1f/V/9H/0f/P/83/0P/Q/87/
zP/O/87/zv/O/83/zP/L/8n/yP/I/8j/yP/I/8f/xv/G/8f/x//C/8L/wf/B/8H/wP+9
/77/v//B/8H/wv/C/8L/wP+//77/vf+7/7r/uv+6/7v/u/+8/7v/vf++/77/u/+4/7j/
u/+9/7v/uv+6/7r/uf+5/7n/uf+3/7j/u/+7/7z/vP+5/7v/u/+6/7r/uv+8/73/u/+6
/7v/v/++/7v/vP+6/7f/sv+0/7P/sf+y/7H/sv+y/7L/tv+2/7P/r/+y/7L/sv+y/7L/
sf+z/7f/uv+8/73/vP+7/7z/vP+8/7z/vv+6/7r/vP++/7r/t/+w/6v/pv+j/6H/nv+f
/5//oP+k/6X/pf+m/6f/p/+n/6j/pv+n/6f/p/+p/6r/qv+q/67/r/+x/7L/tP+0/7X/
tf+1/7X/tv+4/7z/vf++/7//v/+//7//v//B/8H/wP/A/8P/w//E/8T/vv++/8b/xv/F
/83/3v/u//j//v8HABYAHwAtADoAOgAxACcAEQDi/6r/fv9Z/z7/M/8v/zj/Qv9K/1n/
a/95/5D/rf/A/8b/zP/N/9D/1P/X/9j/2f/b/9z/3//g/+P/4//k/+T/5//n/+f/5//n
/+j/6f/p/+v/6//r/+r/6//t/+7/7//u/+7/7f/s//H/8//1//f/9v/3//f/9v/0//T/
9f/1//f/9//3//f/+P/4//j/+P/4//j/+f/7//v/+//9//3//f////7//P/+/wEA////
/wMAAwAEAAYACQAKAAkACAAKAAoACgAKAA0AEAATABYAEgARABAADgANAA0ADQANAAsA
CwAIAAMABgAHAAYABgAJAAgACAAJAAYAAwABAAAAAgAEAAQABgAHAAYABgAGAAUABAAE
AAQAAwAGAAgACQAIAAUAAgD9//7///8FAAgABwAGAAUAAwADAAMAAwABAAEAAwAGAAYA
BAAGAAgACAAIAAkACQAHAAgACwAMAA0ADAAMAAwADAAPAA0AEQAVABUAFAATABMAFAAW
ABkAGQAWABcAFgAVABkAGgAZABgAGQAYABcAFgAXABgAGQAZABYAFgAWABYAGAAZABoA
HAAeAB0AFwAWABoAGwAcABwAFgAWABYAFwAYABoAGwAcABkAGQAZABkAGAAYABkAGgAZ
ABcAFgATABUAGAAaABkAFwAWABgAGQAXABYAFgAWABcAGQAbAB0AHAAcAB4AHQAaABoA
FwAZABsAGgAaABoAHQAfAB4AHgAfACMAIgAfACMAJAAkACIAHwAdABoAGgAdAB4AHgAe
ACAAIAAfABsAHAAeAB4AHAAaABgAFgAYABsAIAAkACkAKwArACsALwAwADEAMgAzADAA
MQA0ADYAMgAvACgAIwAeABsAGQAYABkAGQAaAB0AHQAcABwAHQAdAB0AHgAcAB0AHQAd
AB8AIAAgACAAIgAhACEAIAAiACIAIwAjACEAIQAiACQAJgAnACgAKQAnACcAJwAnACgA
KQApACoAKQApACoAKgAwADIAMAAwADUAQQBOAFQAYABsAHMAegCHAJsAqACmAJ8AkwB5
AFIAHgDe/6v/lv+N/4//pv+8/8r/2//p//n/FgAzAD4APgBEAEkASgBNAE8ATwBPAE0A
TABNAEwAUABRAFMAVABUAFMAUgBRAFIAUgBSAFEAUQBRAFEAUABSAFMAUwBTAFQAVgBX
AFgAWwBbAFsAWwBdAF8AYABgAGIAYgBjAGMAYQBhAGEAYQBkAGQAZABkAGMAYgBiAGMA
ZABjAGQAYwBjAGUAZABiAGAAYwBhAGEAXwBdAFwAXABgAGIAYgBiAGQAZABkAGQAYgBi
AGIAYgBgAGEAYgBiAGEAYQBhAGEAYQBhAF4AWQBbAFsAWQBYAFUAUgBQAE8AUQBRAFIA
VABUAFQAUgBSAE4ATABLAEoASgBKAEsATABKAEwATQBNAEwASQBGAEEAQQBBAEYASABI
AEgASABHAEcARwBHAEUARwBJAEwATABLAEwATQBMAEwATQBNAEsASwBNAE0ATQBQAFAA
UABQAFAATQBQAFMAUgBQAE4ATQBMAE4AUQBRAFAAUQBQAE8ATgBOAEwASgBNAE4ATwBQ
AE8ATgBNAEsASABIAEgASABJAEkASQBKAFAAUQBNAE4ATwBPAE8ATgBMAEwATABNAEoA
SgBJAEgASQBJAEkASQBFAEQARABEAEQAQwBDAEEAQwBEAEQAQQBCAEIARQBHAEUARABE
AEQAQgBBAEAAPwA/AEAAQwBDAEAAQAA9AD8APwA+AD4APgA7ADsAOAA2ADkAPwBAAD8A
QQBAAD4AOgA5ADcANAA0ADcAOAA4ADgANwA2ADUANAAxADMANwA6AD8AQQBBAEEARABG
AEgASgBMAEgASABKAEcAQgA+ADYALwAqACcAJQAiACEAHwAeACMAIwAiACIAIAAfAB4A
HgAfACEAIgAjACQAJAAjACIAIAAfAB8AHgAcABwAHQAdABwAGwAbABwAHAAbABoAGQAb
ABsAGwAbABkAGQAYABgAGgAbAB0AHgAYABgAHgAaAB0AKwA8AEYAUABWAGEAbgB1AH8A
kgCcAJUAgwBvAEoAEADW/6X/gP9z/3X/iP+a/6r/u//L/9v/8P8FABIAGgAiACMAJgAp
ACsAKwArACoAKgAsACwALgAvADEAMgAzADMAMwAzADAAMAAwAC8AMQAxADEAMAAwADEA
MQAxAC8AMAAwADAAMAAvAC4ALQAtAC8AMAAwAC0ALAAsACsAKwArACsAKwAqACoAKgAq
ACgAJgAlACUAJQAlACcAJwAlACcAJgAkACYAKQAnACcAJQAjACIAIgAkACQAIgAgACMA
JAAlACYAIwAiACEAIAAdAB0AHQAcABoAGwAcAB0AHAAbABcAEQATABMAEQAQAA8ADAAK
AAkABgADAAEAAAAAAAAA/v/+//r/+P/3//b/9//2//b/9v/1//b/9v/1//f/9f/z/+//
7v/t//H/8v/w//D/8P/v/+z/6//q/+f/6P/p/+v/6v/n/+j/6f/o/+X/4//g/9v/2v/d
/97/3//e/9z/2v/Y/9b/0//W/9n/2P/W/9T/0//T/9T/1v/V/9P/1f/V/9X/1P/U/9L/
0P/S/9L/0v/S/9X/1v/X/9f/1f/U/9P/0v/T/9P/0//U/9X/1f/Q/9D/0P/P/87/zP/K
/8r/yv/L/83/zv/O/87/zP/L/8r/yf/G/8T/w//C/8X/xf/G/8X/w//C/8D/u/+9/77/
wv/F/8D/vv+9/7z/u/+7/7v/u/+7/7z/v/+//73/vP+4/7n/tv+0/7P/sv+z/7P/sP+u
/63/sf+w/63/rv+u/63/qv+s/6v/qf+q/6v/rP+q/6n/qP+n/6b/o/+l/6n/rP+r/6v/
qf+n/6n/qv+r/6z/qv+m/6b/qP+o/6T/of+a/5P/jv+L/4n/hP+D/4H/gP+F/4X/hP+E
/4P/gf9//37/fv9//3//f/+E/4b/h/+I/4j/h/+H/4b/hv+G/4f/h/+F/4X/hv+I/4n/
if+J/4n/i/+L/4v/i/+L/4v/iv+K/4n/if+K/4r/iP+E/4L/gv+B/4v/oP+y/7T/sv+9
/8z/0//h//L/8v/v/+f/y/+a/2r/Qv8d/wL/8/7v/vz+Av8G/xX/Kf87/1D/a/94/3z/
iP+P/4r/if+L/4v/i/+M/4z/jv+O/5D/kf+T/5T/lf+V/5X/lf+S/5L/kv+R/5P/k/+T
/5L/kP+R/5H/kf+Q/5D/j/+O/43/jf+N/43/i/+N/47/jv+O/47/j/+P/47/jf+M/4v/
iv+K/4r/iv+L/4r/iv+L/4v/i/+N/43/jf+P/47/jP+N/5H/kP+R/4//jf+M/4z/jv+O
/4z/iv+N/47/j/+Q/5L/kv+S/5L/kf+R/5H/kP+L/4v/i/+L/4r/if+F/3//gv+D/4L/
gv+E/4L/gf+B/33/e/96/3r/fP98/3r/ev94/3b/df90/3L/cP9v/27/bv9w/3H/cf90
/3P/cv9v/27/bf9x/3L/cP9w/3D/b/9u/23/bP9p/27/cf91/3b/dP90/3T/cv92/3X/
b/9v/w==
         </WaveFormData>
      </LeadData>
      <LeadData>
         <LeadByteCountTotal>10000</LeadByteCountTotal>
         <LeadTimeOffset>0</LeadTimeOffset>
         <LeadSampleCountTotal>5000</LeadSampleCountTotal>
         <LeadAmplitudeUnitsPerBit>4.88</LeadAmplitudeUnitsPerBit>
         <LeadAmplitudeUnits>��V</LeadAmplitudeUnits>
         <LeadHighLimit>2147483647</LeadHighLimit>
         <LeadLowLimit>268435456</LeadLowLimit>
         <LeadID>V2</LeadID>
         <LeadOffsetFirstSample>0</LeadOffsetFirstSample>
         <FirstSampleBaseline>0</FirstSampleBaseline>
         <LeadSampleSize>2</LeadSampleSize>
         <LeadOff>FALSE</LeadOff>
         <BaselineSway>FALSE</BaselineSway>
         <ExcessiveACNoise>FALSE</ExcessiveACNoise>
         <MuscleNoise>FALSE</MuscleNoise>
         <LeadDataCRC32>3484725932</LeadDataCRC32>
         <WaveFormData>
4v/i/+L/4v/g/+D/4P/g/+D/4P/g/+D/3v/e/97/3v/e/97/3v/e/9//4P/h/+L/4P/g
/+D/4P/i/+L/4v/i/+D/4P/g/+D/4v/i/+L/4v/i/+L/4v/i/+D/4f/i/+T/6P/p/+v/
7P/x//L/8//1//T/8//y//P/9f/3//X/9P/u/+n/5//i/9z/2f/X/9n/4P/i/+L/4v/f
/93/2//a/9v/3P/e/+P/5f/l/+L/4f/j/+H/3//f/+H/4f/h/+H/4//j/+T/5P/k/+T/
5P/i/+D/3//f/9//3//e/9z/3P/a/9r/2v/Y/9j/2P/Y/9j/1P/T/9j/4v/s//7/EgAn
AEUAbwCZAK0AtgC0AJsAVQDe/13/Hv8i/wf/1P7U/vf+Gv9B/2j/hP+c/7n/0v/c/+L/
6//r/+r/6f/o/+f/6v/t/+7/8f/x//L/8//y//L/8f/x//H/8//2//X/9f/z//P/8v/y
//L/9P/2//b/8v/y//L/9P/2//b/9f/1//P/9f/2//b/9v/2//n/+v/7//z//f8AAAAA
////////AQACAAIABAAHAAkACgAKAA0ADgAPABEAEwAVABYAGAAbABwAHQAdABwAHAAd
AB8AIwAjACMAJQAjACMAJQAmACcAKAAtADAALwAvAC8AMAAxADQANgA3ADsAPgBBAEMA
QwBEAEQARQBEAEUARwBIAEkASQBLAEwATABLAEsATABLAEsASwBLAEsASwBKAEoASwBI
AEcARQBDAEEAPgA6ADcANQAyAC4AKgApACYAIwAfABsAFwAUABIAEAAOAAsACQAGAAUA
BgAFAAMAAAD+/wAAAAD///3/+//6//j/9//5//n/+f/5//n/+f/5//j/9v/1//X/9v/4
//j/+P/4//T/8//z//T/9v/2//b/+P/4//f/9//3//n/+//7//r/+/8AAAEAAAD//wAA
///+/wAAAAD/////AgACAAIAAwACAAEA///9//v/+//7//v//f/9//z//P/8//z//P/8
//3/+//7//z/+//3//b/9f/3//j/+P/4//f/9//3//f/+P/5//n/+v/6//n/+f/4//r/
+f/5//n/+P/2//X/8//y//H/8f/x//D/8P/w//D/7//w/+//7v/t/+z/6f/n/+n/6v/r
/+3/5//p/+r/6v/q/+r/6v/s/+3/7v/w//L/8//1//b/9//2//X/9f/4//v//v8DAAMA
BQADAAIAAAD7//n/9P/v/+v/6P/p/+3/7v/t/+z/7P/r/+r/6v/p/+j/6P/r/+3/7f/q
/+n/6P/l/+L/4f/j/+P/4//j/+P/4//k/+T/5v/m/+b/5P/k/+P/4//j/+X/5P/i/+L/
4f/g/9//3P/i/+L/3v/g/+b/5f/i/+j/9P8GABYALQBHAGUAjQCtALYAugCvAH0AGACd
/0L/Nv89/xD/7v4B/x7/Nf9c/4L/lv+p/8b/3v/m/+n/6//p/+n/6f/p/+r/6//q/+v/
7v/w//L/8v/u/+3/7f/t/+3/7v/r/+n/6//t/+7/8P/u//D/8v/y//L/8v/y//T/8v/y
//H/8f/v//H/8v/y//H/8P/y//L/8v/y//L/9P/2//X/9f/1//X/9v/2//j//f///wAA
AAAAAAAAAAABAAUABwAIAAoACQAKAAsACwAOAA4ADwARABAADwAOAA8AEAARABQAFgAW
ABYAGgAcABwAHQAeACAAIgAmACkAKwAvADIANQA3ADgAOgA7AD0APAA9AD8AQABCAEMA
RgBIAEcARQBEAEQARgBHAEgASQBHAEcARgBGAEQAQAA+ADsANwA1ADIALgAtACsAKAAk
AB4AHQAaABcAEQANAAkABgAEAAIAAAD9//r/9v/0//T/8v/x/+//7v/v//D/8P/v/+7/
7v/t/+3/7f/t/+3/7f/v/+//7//u/+7/7f/t/+7/8P/w//D/8P/v/+//8P/y//L/8v/y
//T/8v/x//H/8f/y//X/9v/2//b/+v/6//j/+P/6//r/+v/3//b/9P/z//T/9P/0//X/
9//3//b/9f/3//f/9//3//f/9//2//b/9f/0//P/8v/z//H/8f/y//D/7f/t/+3/7f/s
/+r/6P/p/+n/6f/p/+b/5f/j/+L/4v/h/+H/4P/i/+H/4f/h/9//3v/e/93/3//f/+D/
4f/g/97/3P/a/93/4P/h/+L/4v/i/+D/3//f/+D/4f/j/+T/4//k/+j/3v/k/+7/7v/u
/+7/7v/s/+3/7v/w//D/8f/z//T/+P/4//j/+f/4//f/9v/3//f/+f/3//b/8f/r/+j/
4v/g/93/2//d/+T/5v/m/+b/4v/f/9z/2v/c/9z/3f/h/9//3//c/9v/3P/b/9r/2//Z
/9n/2f/Z/9v/2//c/9z/2//a/9n/1v/W/9X/1f/V/9P/0v/Q/9D/0v/S/9L/0P/U/9T/
1v/W/9b/2f/g/+r/9v8KACIANwBTAH8ApwC5AL4AuACPAC8Asv9D/xr/KP8R/+D+5P4L
/yz/Sf9s/47/rP/H/9r/5v/o/+H/4f/j/+P/4//j/+P/5f/l/+f/5v/o/+r/6v/o/+f/
5//n/+b/6P/m/+X/5f/l/+T/5P/l/+j/6//s/+z/7P/s/+7/7f/s/+r/6f/q/+3/7//w
//D/8P/z//T/8//0//X/+P/3//X/9P/z//X/9v/2//j/+f/7//z//P8AAAAAAAABAAEA
AwAEAAYABQAGAAcABwAKAAoACwANAA0ADQANAA8ADgAPABIAFAAVABYAGwAeAB4AHwAg
ACIAIwAmACgAKQApACoAKwArAC0AMAAyADUANAA1ADcAOAA3ADcAOQA6ADwAOwA7ADwA
PwA/AD8APwBBAEEAQABAAD8APAA7ADkAOAA3ADUAMgAuACsAJwAiAB8AHwAdABsAFAAP
AAoABgAFAAQAAwABAP3/+P/1//T/8//x/+7/7P/u/+7/7f/r/+n/6P/m/+X/5v/n/+j/
6f/r/+v/6//q/+r/6f/p/+r/6v/q/+r/6v/p/+n/6v/s/+r/6v/q/+z/7v/t/+3/7f/v
//H/8f/w//D/9P/0//L/8v/0//T/9P/0//T/8//z//b/9v/2//f/9//3//b/9f/2//f/
+P/5//f/9//2//b/9P/0//T/9P/x/+//7//w//D/7f/t/+3/7//w//D/8P/x//H/8f/x
//H/8f/w//D/8f/x//L/8v/x/+//7v/t/+//7v/u/+3/7P/r/+v/6//q/+r/6v/q/+r/
7P/s/+z/6v/q/+j/5//k/+T/5P/l/+f/5f/l/+j/5v/m/+j/6f/n/+f/5//q/+f/5v/m
/+b/5v/m/+b/5//o/+r/6v/p/+n/6P/v//D/8f/z//D/7//u/+//7f/v/+3/7P/n/+H/
3v/Y/9T/0f/P/9H/1//a/9v/3P/a/9f/1P/S/9P/1P/W/9v/3P/d/9v/2//b/9n/1//X
/9j/2f/a/9v/2f/Z/9r/2v/a/9r/2v/Y/9r/2f/Z/9n/2f/Y/9b/1v/Y/9j/2P/W/9T/
1P/U/9T/2P/b/9z/5v/y/wAAGAAxAE8AfQCnALUAtgCuAIEAJQCm/zn/Ev8U/+3+wv7Q
/vf+GP8//2b/gv+c/7f/zv/W/9r/2//b/9n/2f/Z/9n/3f/f/9//4f/i/+T/5v/m/+P/
4f/g/9//4v/k/+L/4f/h/+H/4P/g/93/3v/f/97/3//g/+H/5P/j/+L/4P/f/+L/5f/n
/+j/5v/m/+n/6v/r/+z/7f/w//L/8f/x//H/8//0//T/9v/2//f/9//2//r/+v/6//v/
+//9//7/AAD//wAAAQABAAEAAAAAAAEABQAFAAUABwAHAAcACQAKAAsADAARABQAFgAX
ABgAGgAdACAAIgAjACkALAAvADEAMAAwAC8ALwAxADMANgA4ADsAOwA9AD4APgA9AD0A
PgBBAEEAQQBBAEEAQQBAAEAAPwA8ADsAOQA3ADUAMgAuACgAJQAhABwAGwAbABkAFwAR
AA0ACQAGAAYABAACAP///P/4//b/9v/4//f/9f/0//L/8v/x/+//8P/w/+//7//v/+//
7//v/+3/7f/t/+z/6v/p/+n/6v/o/+j/6P/o/+j/6f/r/+7/7P/q/+j/6P/p/+n/6v/r
/+v/7f/t/+z/6//u/+3/6v/s/+7/7v/u/+7/7v/t/+3/7v/u/+7/7//w//H/8f/x//P/
8//z//P/9f/1//T/9P/0//T/9P/0//T/8//0//b/9f/x//D/7//t/+z/6v/o/+b/5f/k
/+P/5f/l/+T/5P/i/+H/4f/g/9r/2//g/+L/4v/i/+L/4//l/+f/6v/u/+//8f/y//b/
9v/2//f/9//3//f/+f/3//n/9//2//D/6f/l/97/3v/d/93/4f/m/+j/6P/o/+X/4//h
/+D/4f/i/+T/6f/o/+f/4//h/9//3f/b/9v/3f/f/+H/4//h/+H/4v/i/+D/4P/g/97/
3//f/+D/4f/g/97/2//a/9z/3P/c/9r/2P/a/9b/1P/U/9X/1v/a/+D/7P8AABUAMQBb
AI8ApwCqAK4AlwBPANz/Yf8Y/xL/+f7I/sb+7/4W/z3/aP+I/6D/uf/Q/97/6P/t/+3/
7P/r/+r/6f/t/+//7//x//L/9P/2//b/9P/z//P/8//y//T/8v/x/+//7//u/+7/7P/u
//D/8P/s/+z/7P/u//D/8P/v/+//7//x//L/8v/y//L/9f/2//f/+P/5//z//////wAA
AQABAAIAAgAEAAgACwANAA4AEwAUABUAFwAZABsAHAAeACEAIgAjACMAJgAmACcAKQAu
AC8AMAAzADMAMwA1ADYANQA0ADcAOAA9AD8AQQBEAEMARABEAEMARQBGAEcARwBGAEgA
SQBLAE4ATwBRAFIAUwBTAFUAVgBWAFUAVQBWAFsAXQBfAGEAXwBfAF4AXgBcAFgAVgBT
AE8ATQBKAEYAQQA/ADwAOAA0ADMAMAAtACkAJQAhAB4AHQAcABsAGQAWABIAEAAQAA0A
CwAIAAYABgAGAAUAAwAEAAQAAwADAAEAAQABAAEABAAFAAYABgAFAAMAAgACAAIAAgAC
AAIAAgADAAUACAAGAAQAAgACAAAA/////////f///////v/8/wAAAAD+//z//v/+//7/
AAAAAP////////7//f/9///////+//3////////////9//3//P/8//r/+v/6//r/+P/1
//T/9P/1//P/9P/1//j/+P/3//b/9P/z//L/8f/z//P/8v/y//L/8f/x//D/8P/v/+//
7//x/+z/6v/r/+z/7f/u/+//8f/z//b/+f/7//7/AAAEAAQABAAFAAYABwAIAAsADQAP
AA0ADAAIAAMAAQD8//v/+f/4//v/AAACAAIAAgADAAEA///+//v/+v/6//3//P/7//f/
9f/0//H/7v/t/+v/6//r/+v/6f/p/+r/6v/p/+j/5//k/+L/4f/h/+H/3//e/9z/3P/d
/97/3//e/+L/4P/i/+L/4v/n/+z/7v/0/wQAGAApAD8AZQCVALEAtgCwAJcAWwDw/3X/
LP8y/y///v7q/gX/Iv8//2T/hv+i/73/1v/i/+j/5//n/+n/6f/p/+n/6f/r/+v/7f/t
/+7/7//u/+7/7f/t/+3/7P/s/+j/5f/m/+f/5//o/+r/7P/u/+7/6v/o/+b/5v/o/+r/
6//t/+v/7f/u/+7/7v/u//H/8v/z//T/9f/4//j/9//3//f/+f/8//7/AgADAAUABgAG
AAoACgAKAAsADAANAA0ADgANAAwACwAJAAoACgALAA0ADQANAA0ADwARABMAFwAaABsA
HAAhACQAKAApACoALAAsAC4ALwAvADQANgA4ADkAOgA8AD0APwA+AD8AQQBCAEAAPwBA
AEAAQAA/AD8AQAA/AD8APwA/AEIAQwBDAEQAQQA+AD0AOwA5ADcANAAwAC8ALQAqACYA
IAAfABwAGQAVABEADQAKAAgABgAEAAEA/P/4//b/9v/0//H/7f/q/+j/6P/n/+X/5v/m
/+X/5f/i/+H/4P/f/9//3//f/97/3v/d/93/3v/f/+D/4f/i/+H/4f/i/+T/5v/m/+b/
6P/q/+n/6f/p/+n/6//r/+r/5//q/+n/5v/n/+r/6//s/+r/6v/p/+n/7P/s/+z/7f/s
/+v/6f/n/+f/5//n/+f/5//n/+b/5v/m/+b/5v/m/+X/4//j/+T/5P/h/+H/4f/g/+D/
3//e/97/3//g/+H/4P/f/93/3P/a/9n/2f/Y/9j/1//X/9f/2f/Y/9j/1//U/9P/0//T
/9X/1v/X/9j/1P/S/9T/0v/Q/9D/0P/Q/9D/0f/S/9T/1v/X/9n/2v/d/9z/2//b/9r/
2f/Y/9n/3P/f/97/3v/Y/9P/0f/M/8n/x//G/8n/0P/S/9L/0v/S/9H/0P/Q/9D/0P/R
/9X/1P/T/8//zf/P/83/y//L/8v/y//L/8v/yv/J/8n/yP/J/8r/y//K/8n/x//G/8X/
x//G/8T/xP/C/8L/wv/A/77/wP/C/8L/xP/H/8z/0P/Y/+b//v8XADUAYQCPAKMApgCi
AIMAMQC2/z3//v4E//H+xP7I/vH+Fv89/2L/hP+i/7f/yP/W/9r/1f/V/9P/0//T/9P/
1f/X/9f/2f/Z/9r/2//a/9r/2f/Z/9n/2f/a/9f/1f/T/9P/0v/S/9H/0v/T/9L/0P/Q
/9D/0v/T/9T/1P/V/9b/2f/b/9z/3P/c/9//4P/i/+T/5v/q/+v/6//s/+3/7v/w//H/
9P/3//n/+v/6//7//v/+//////8BAAIABAAFAAYABwAHAAYABgAHAAkACQAJAAkACwAJ
AAkACwAMAAsACgANAA4ADwAPAA8AEAATABYAGAAZAB8AIgAlACcAKQAsAC4AMQA1ADcA
OgA8AD0APQA/AEAAQAA/AD8AQABDAEMAQwBDAEAAPwA9ADwAPAA6ADoAOQA3ADUAMgAu
ACsAKQAmACIAHgAdABoAFwAVABEADQAKAAoACAAGAAMAAQD+//3//v/6//f/8//w//P/
9P/0//P/8P/w/+//7//s/+v/6v/p/+z/7f/u/+7/8P/v/+//8P/w//D/8P/w/+//7//w
//L/9P/0//T/9v/2//X/9f/1//X/9//3//b/9v/6//r/+P/4//r/+v/6//r/+v/5//n/
/f/+////AQAAAP///f/7//v/+//7//v/+f/5//j/+P/2//b/9v/2//f/9f/1//b/9v/z
//P/8//0//T/8//y//P/8//z//P/9f/1//T/9P/0//P/8//y//L/8f/x//H/8f/w//D/
7//t/+3/7v/v//L/8v/y//L/8P/y//L/8v/y//L/8P/v/+7/7v/u/+//7P/s/+z/7P/s
/+7/7//w//L/9P/1//f/+P/6//r/+v/7//v/+//7//3//P/9//r/+P/2//H/7//q/+b/
4//h/+P/6P/q/+r/6v/m/+P/4P/e/+D/4P/h/+X/5v/n/+X/5f/l/+P/4f/h/+H/4f/h
/+H/4//j/+T/5P/k/+T/5P/i/+L/4f/h/+H/4f/g/97/3v/f/+D/4f/g/+T/5P/k/+T/
4v/f/+L/8P/6/wQAHAAzAFEAgQCrALkAwAC+AJkAQQDE/03/Gv8W//H+xv7W/v/+Kv9V
/3j/lP+0/8//3v/o/+7/6f/l/+b/5//o/+n/7f/v/+//8f/y//T/9v/2//b/9f/1//X/
9P/2//T/8//z//P/8v/y//L/9P/2//b/9//4//n//P/7//r/+P/3//n/+//8//z//P/8
////AAD///7//f/+/wEAAwAGAAkACgAMAA0AEAARABMAFAAUABgAGAAYABkAGwAdAB4A
IAAjACQAJQAlACQAJAAlACcAJwAnACcAKQArAC0AMQA0ADIAMgA2ADgAOQA5ADkAOgA7
AD4AQABBAEIARABGAEcASABKAEsATQBQAFEAUwBUAFMAUwBVAFYAVABTAFMAVABXAFcA
VwBXAFkAWQBYAFgAVQBSAFEATwBNAEsASABEAEIAQQA/ADwAOAA3ADQAMQAvACsAJwAk
ACAAHgAcABkAFAAQAA4ADgAMAAsACQAIAAUABAACAP///v/+//3//f/9//3//f/9//3/
/f/9//z//f/9//7/AAACAAIAAgACAAEAAQACAAQABAAEAAQABgAEAAMAAwADAAQABwAI
AAgABgAKAAoACAAKAAwADAAMAAwADAALAAsACgAKAAoACwALAAsACgAJAAkACQAJAAkA
CwALAAoACgAIAAgACAAIAAkABwAHAAgACAAFAAUABQAGAAYABQAEAAEAAQABAAEAAwAD
AAIAAgABAP///v/8//z/+//7//v/+//6//r/+f/5//n/+v/7//r/+v/6//r/+P/6//r/
+v/6//r/+P/3//j/+v/8/////f/9/wIAAQAAAP///v8AAAEAAgAEAAYABwAJAAoADAAM
AAwADQAPAA8ADwARAA8AEQAPAA4ACAADAAEA/P/4//X/8//1//r//P/8//z/+f/3//X/
9P/y//L/8//3//n/+f/2//X/9f/z//H/8f/u/+3/7P/r/+z/7f/v//D/7v/u/+7/7P/s
/+v/6//r/+v/6v/o/+j/5//m/+X/4v/i/+T/5P/k/+L/5//q/+z/+P8KAB4ANQBZAIUA
pwCxALIAqgB7ABMAkv8z/yD/HP/p/sr+6v4P/zD/V/94/5T/sv/P/+L/6v/u//H/7//v
/+//7//v//H/8//z//X/9P/2//j/+P/4//f/9//3//X/9v/z//H/8f/x//D/8P/u//D/
8v/y/+7/7v/u//D/8v/y//H/8f/v//H/8v/y//X/9v/6//z/+f/4//f/+P/7//v//P/9
////AAAAAAIABgAJAAsADAAMAAwADAANAA0ADwAQABIAEwAUABUAFQAWABYAFwAZABkA
GQAZABsAHgAfACIAJAAkACQAKAAqACsAKwArACwALgAyADUANwA4ADoAPAA9ADwAPgA/
AEEAQABBAEMARABFAEUARwBIAEgARwBHAEgARgBFAEQAQwBFAEUARABEAEUAQgBBAD8A
OwA5ADYAMgAwAC8ALQAqACQAIwAgAB0AGwAXABMAEAAQAA4ADAAJAAgABAACAAIAAgAB
AP///v8AAAAA///9//n/+P/2//X/9v/3//j/+f/5//n/+f/4//b/9f/1//b/9v/2//b/
9v/1//X/9v/4//b/9v/2//j/9v/1//X/9f/3//n/+f/4//b/+v/6//j/9//4//f/9v/0
//T/8//z//T/9P/0//X/9f/1//T/8//x//H/8f/x//P/8//y//L/8v/y//L/8v/x/+//
7//w//P/8f/y//P/8//y//D/7v/r/+v/6//r/+v/6//q/+r/6P/n/+f/5v/k/+P/4//j
/+H/4P/g/9//3v/d/93/3f/c/9z/3P/c/9n/2v/Z/9j/1v/a/9b/1//W/9j/2P/Y/9j/
2v/b/9z/3v/g/+H/4//k/+b/5v/m/+f/5//n/+f/6f/n/+n/5//m/+X/4f/g/9z/1//T
/9D/0f/W/9j/2P/Y/9f/1f/T/9L/0v/S/9P/1//X/9f/1P/T/9H/z//N/83/z//P/8//
z//P/8//0P/Q/9L/0v/S/9D/zv/N/83/zf/P/87/zP/M/8z/zP/M/8r/xP/E/8j/xv/G
/83/1P/S/9b/6v8GACEAOQBhAIcAkwCWAJQAdQAjAKb/Mf8A/wz/9/7I/sb+5/4E/yf/
TP9q/4b/pf+2/7z/wv/H/8n/yf/J/8n/yf/N/8//z//R/9X/2P/b/9z/2v/Z/9n/2f/d
/+D/3//f/9//3//e/97/3v/g/+L/4v/g/+D/4P/i/+T/5P/j/+P/4f/j/+T/5P/i/+L/
5f/m/+f/6P/p/+z/6f/n/+b/5f/m/+j/6f/s/+3/7//w//D/9P/0//T/9f/1//f/+P/6
//z//v8AAAEAAAAAAAEAAwAHAAkACwAPABAAEQAUABYAFQAUABcAGAAcAB0AHgAgACEA
JAAmACcAKgAsAC4ALwAwADIAMwA1ADYANwA5ADoAPQA9AD8AQABBAEEAQgBEAEIAQQBA
AD8AQQBDAEQARgBBADwAOQA1ADUAMwAwACwAKQAnACQAIAAaABkAFgATABAADQAKAAgA
BAACAAAA/f/9//r/+f/6//n/9//0//L/8P/w/+//7f/s/+z/6//r/+z/7f/u/+//7f/t
/+3/7P/s/+v/6//s/+3/7v/v//D/7f/t/+7/8P/y//L/8v/0//f/9//4//n/+f/7//v/
+v/5//z/+//4//n//P/9//7/+//6//j/9//5//r/+//9//3//f/8//v/+//7//v/+//6
//n/9//2//j/+v/8//7/+//3//X/9P/2//X/9//5//r/+v/5//j/9//3//f/9//3//f/
9v/2//b/9f/1//T/9f/1//b/9//3//b/9v/1//b/9//5//v/+f/4//f/9v/1//b/9f/0
//b/9v/0//P/9P/y/+z/7v/u/+7/7v/w//H/8v/0//j/+f/7//z/AQACAAMABQAEAAMA
AgADAAQABwAGAAYAAgD9//v/9v/0//H/7//x//X/9v/1//T/9P/z//L/8v/y//L/8//3
//f/9//0//P/8//x/+//7//v/+//7//v//H/8f/y//L/8v/y//L/8P/w/+//7//v//L/
8v/x//L/8P/w//D/7v/w//D/8v/y//D/9f/2//D/+P8UADAARQBjAJMAvwDPANIAzgCv
AFsA2P9d/yj/KP8H/97+7v4T/zb/Zf+O/6j/xP/l//j//v8CAP3/9//5//v//f//////
AQABAAMABgAIAAoACgAHAAUABAADAAQABgAEAAMAAgABAP///v8AAAIABAAEAAAAAAAA
AAIABAAEAAMAAwAFAAcACAAIAAYABgAJAAoACgAKAAoADAAMAAsACwALAAsADAAMAA4A
EAARABEAEAAQABAAEAARABQAFwAZABwAGwAcAB0AHQAfACAAIgAlACkAKwAtADEAMgAz
ADYAOAA2ADYAOgA8AD8AQQBDAEYASQBMAE4ATwBUAFYAWABZAFwAXgBfAGEAYgBjAGUA
ZgBnAGcAaQBqAGsAawBsAG4AbQBtAG0AbQBsAGsAaQBoAGkAZgBlAGMAXgBbAFcAUgBR
AE8ATABIAEYARQBCAD8AOwA3ADMAMAAwAC4ALAApACQAIAAeAB4AHwAfAB4AHgAgACAA
HwAdABwAHAAbABsAHQAdAB0AHQAdAB0AHQAcABwAGwAbABwAHgAeAB4AHgAbABsAHAAe
AB0AHAAbABwAHgAdAB0AHQAfACEAIQAgACEAJgAnACYAJAAmACYAJgAnACgAKAApACoA
KgAqACsAKwArACoAKQAoACcAJgAlACQAIwAhACAAIgAiACIAIgAhAB8AHwAgACEAHwAg
ACEAIgAiACEAIAAhACEAIQAhACEAIQAgACAAIQAhACIAIgAhAB8AHgAdAB4AHgAfAB8A
HAAbABsAGwAcABwAHAAcABgAGAAaABgAGAAYABgAGAAXABcAFwAYABwAHQAfACAAJwAo
ACkAKwAtAC0ALQAvAC4ALwAsACoAJwAjACIAHgAYABUAEwAVABoAHAAcABwAGQAXABUA
FAASABIAEwAXABoAGwAZABkAFgATABAADwAOAA0ADAALAAkACQAKAAoACQAIAAcABAAF
AAUABgAHAAUABAACAAIAAwAEAAUABAACAAYADAAGAAIACwAMAAwAFgAmADoAUQBlAIsA
vwDhAOgA6ADXAJcAIgCb/07/Rv8n//D+8P4Z/0L/af+S/7L/zv/r/wAADAASABMAEwAS
ABEAEAAPABEAEwATABUAGAAaABwAHAAdAB0AHgAfAB8AIAAdABsAHAAdAB0AHgAdAB4A
HwAeAB0AHgAfACIAIAAgAB8AHwAfACEAIgAiACIAIgAlACYAJgAmACYAKAApACkAKgAr
ACoAKgApACoALgAxADMANAA1ADQAMwAzADcAOQA6ADwAPwBAAEEAQQBCAEIAQwBFAEkA
SQBJAEsATABNAFAAUgBSAFIAVgBYAF0AXwBhAGQAZABmAGcAZwBsAG4AcABxAHQAdgB3
AHkAfAB9AH8AgAB/AH8AgQCCAIIAgQCBAIIAhQCFAIUAhQCCAIEAfwB+AH4AfAB8AHsA
dgBzAG8AagBoAGcAZQBiAFsAWQBVAFEASwBHAEMAQAA+ADwAOgA3ADMALgArACoAKAAn
ACUAJAAhACAAHgAbABwAHAAbABsAGgAZABgAFwAYABkAGgAaABoAGQAZABoAHAAcABwA
HAAdAB0AHgAgACEAIgAjACYAJQAjACIAIQAhACMAIwAiACIAJgAmACQAJAAmACYAJgAl
ACQAIgAhACIAIgAiACMAJQAlACQAIwAgAB8AHgAdAB0AHQAcABwAGwAaABkAGAAaABkA
GgAcABsAFwAWABUAGAAYABcAFgAVABUAFQAVABYAFwAXABgAFQATABIAEAARABEAEgAT
ABIAEAAPAA0ADQANAA4ADwAOAA4ADgAOAAoADgAUABMAEgARABAADgAPABAAEgAWABcA
GQAaACAAIAAgACEAHwAfAB8AIQAhACMAIQAgAB8AGwAaABYADwALAAgACQAOABAAEAAQ
ABEADwANAAwACgAKAAsADwANAA0ACgAJAAwACwAKAAsACQAJAAkACQAJAAkACgAKAAwA
DAAMAAoACAAHAAcABwAHAAYABAAEAAQABAAEAAIA/P/y//T//v/8//n/AAAIAAwAFgAu
AEUAWwCHALEAuwC+AMQApwBTANj/af86/0D/Jf/4/gD/Hf86/2H/hP+e/7r/2//u//T/
/v8BAPv//P/9//7///8BAAMAAwAFAAQABgAIAAgACAAHAAcABwAKAA4ADgAPAA8ADwAO
AA4ADQAOAA8ADgAOAA4ADgAQAA8ADgAMAAsACQALAAwADAAKAAoADQAOAA0ADAALAAwA
DgANAA0ADQAPABAAEAASABQAFQAVABQAFgAWABYAFwAZABsAHAAeAB0AHgAfAB8AIgAi
ACMAJQAnACcAJwApACoAKwAuADAAMgAyADYAOAA6ADsAPAA+AD0AQABCAEMARABGAEgA
SQBIAEoASwBNAE4ATwBRAFIAUwBTAFUAVgBYAFcAVwBYAFYAVQBUAFMAVQBVAFQAVABT
AFAATwBNAE0ASwBIAEQAQgBBAD8APAA3ADUAMQAtACsAJwAjACAAHQAaABcAEwAQABAA
DAAKAA==
         </WaveFormData>
      </LeadData>
      <LeadData>
         <LeadByteCountTotal>10000</LeadByteCountTotal>
         <LeadTimeOffset>0</LeadTimeOffset>
         <LeadSampleCountTotal>5000</LeadSampleCountTotal>
         <LeadAmplitudeUnitsPerBit>4.88</LeadAmplitudeUnitsPerBit>
         <LeadAmplitudeUnits>��V</LeadAmplitudeUnits>
         <LeadHighLimit>2147483647</LeadHighLimit>
         <LeadLowLimit>268435456</LeadLowLimit>
         <LeadID>V3</LeadID>
         <LeadOffsetFirstSample>0</LeadOffsetFirstSample>
         <FirstSampleBaseline>0</FirstSampleBaseline>
         <LeadSampleSize>2</LeadSampleSize>
         <LeadOff>FALSE</LeadOff>
         <BaselineSway>FALSE</BaselineSway>
         <ExcessiveACNoise>FALSE</ExcessiveACNoise>
         <MuscleNoise>FALSE</MuscleNoise>
         <LeadDataCRC32>2818250424</LeadDataCRC32>
         <WaveFormData>
6v/q/+r/6v/p/+j/5//m/+b/5v/m/+b/5v/m/+b/5v/k/+T/5P/k/+X/5v/n/+j/5v/m
/+b/5v/n/+j/6f/q/+j/5v/k/+L/4v/i/+L/4v/k/+T/5P/k/+T/5P/m/+f/6v/s/+7/
8P/y//L/8v/0//T/9P/0//X/9f/3//f/9v/1//H/7v/p/+f/5v/l/+X/5f/k/+L/3//f
/9//3f/c/97/3//g/+H/4v/j/+P/4v/g/97/3P/c/93/3P/c/9z/3v/f/+H/4f/g/+D/
4P/g/9//3v/d/9v/2//a/9n/2f/c/9z/3P/c/9r/2v/c/9z/1P/G/7z/tf+u/67/tf/A
/9T/+f8rAF0AiACxANcA8wD7APAA1QCQABUAqP9q/0z/Uf9p/3b/gP+Z/7T/yv/X/+D/
5f/m/+T/5v/m/+f/6v/q/+r/7P/s/+z/7f/t/+3/7f/t/+7/7f/s/+r/6P/m/+f/5//n
/+f/6P/o/+f/5v/m/+f/5//m/+X/5P/i/+T/5P/k/+X/6P/o/+j/6f/o/+j/6P/p/+v/
7P/t/+3/7//x//H/8f/z//X/9f/1//f/+f/6//v//P/8//z//f////////8AAAIAAwAF
AAUABQAFAAUABwAHAAYABwAGAAgACgANABEADwAQAA8ADgASABMAFAAWABoAGwAdAB0A
HgAeAB4AIAAgACAAIAAjACEAIQAhACIAIwAkACYAKQAnACYAJQAkACYAJgAnACcAKAAn
ACgAJgAkACMAIwAiAB8AHQAbABgAGAAYABUAEwAQAA0ACgAJAAYAAwD///3////8//j/
9//0//H/8P/w//D/8f/y//H/8P/s/+v/6//s/+z/7f/v//H/8f/x//D/7f/s/+v/6//v
/+//7v/s/+n/6P/o/+f/6f/m/+j/6//r/+r/6f/p/+n/7P/s/+r/7P/v/+//7f/r/+7/
7P/s/+z/7P/r/+v/7P/t/+//8f/w/+//7v/t/+3/7P/r/+v/7f/s/+z/7f/s/+z/7P/r
/+j/6P/o/+j/6f/p/+n/6f/q/+v/7P/s/+v/6f/o/+f/6P/p/+j/6f/q/+j/6f/r/+n/
5//n/+f/5v/m/+f/5//l/+P/4v/i/+T/4//i/+L/3//f/+D/4P/d/9//3v/b/9z/4f/i
/+P/2//d/+D/3//e/93/3P/d/97/4f/j/+n/7P/v//L/8f/w/+//8P/x//L/8//1//j/
+//8//z/+//3//T/7//r/+r/6f/p/+r/6v/p/+f/5//n/+X/5P/i/+P/5P/l/+f/5//m
/+T/4v/g/97/3v/d/9z/3P/c/93/3//i/+P/3//e/93/3P/e/97/3v/d/97/3v/e/9//
3//e/93/3P/k/+D/2v/g/+L/2P/O/8n/wv++/8H/0v/k//v/JwBbAIoAtwDdAPcA/wD4
AO8A0gB9APT/jP9a/0n/Vf9s/3r/if+g/7z/1f/i/+P/5v/p/+z/7f/v/+7/7v/u//D/
8//0//b/9//1//X/9f/2//b/9v/1//T/9f/3//j/+f/5//r/+v/5//r/+v/7//v/+v/5
//j/9v/4//j/+P/5//r/+v/6//v/+//6//n/+f/9//7///////7////+//3//f//////
///+//////////7//v/+////////////AAACAAMABQAFAAYABQAEAAUACAAIAAoACgAJ
AAgACAAJAAwAEAASABQAFAAVABYAGAAbAB0AIAAhACMAJAAlACgAKgAqACoALQAuAC8A
MAAyADAAMAAxADMAMgAyADIAMgAxADAAMAAvAC8ALQAtACoAKgApACkAKAAmACMAIAAc
ABoAGgAXABUAFAARAA4ADQAIAAUAAQD//wEA/v/6//n/+f/3//f/+P/6//v//P/7//j/
9P/z//P/9P/0//X/9//3//f/9//2//j/+P/4//n//P/9//3//P/6//r/+//7//z/+v/9
/wEA/f/8//v/+//8/wAAAQAAAAIABQAFAAMAAQAEAAIAAgAAAAAA//////////8AAAEA
AQABAAEAAQABAAAA/////wAAAAABAAMAAQACAAMAAwABAAIAAwAEAAAA///+//3//P/7
//r/+P/6//n/+f/5//n/+f/3//f/+P/2//f/+f/5//f/9//3//X/9P/0//P/8//z//T/
9v/0//H/7v/s/+3/7f/u/+7/7P/v/+//7f/p/+3/7f/t/+v/6//s/+z/7P/s//T/9P/0
//T/9P/y//L/9P/1//j/+v/8//7//v/+//7/AAD+//7//v///wMABQAFAAQA/v/5//X/
7//t/+z/6//r//D/8P/v/+3/6//p/+X/4v/k/+X/5v/n/+X/5f/k/+L/4f/g/9//4P/h
/+D/4P/g/9//3//g/9//3v/e/97/3v/g/+D/4P/f/+H/4P/f/9//3v/e/97/3v/i/+b/
5P/i/97/1P/M/8f/vv/A/83/2P/w/xsATwCDALIA1wD1AAEBAwH2ANsAmAAdAKb/Yv9K
/1f/bf96/4j/of++/9b/6f/s/+f/6v/s/+7/7v/v/+7/7v/u//D/7//u/+7/7f/v/+//
7//w//L/8v/x//D/7f/t/+z/6//t/+7/7v/t/+7/7v/v/+//7//v/+//7v/u/+7/7v/v
//P/9P/1//f/9v/2//b/9//3//j/+f/5//j/+f/4//f/9//5//n/+f/6//3///8BAAIA
AgACAAMAAQABAAEAAgAEAAUABwAHAAgABwAGAAcACAAIAAoACgALAAwADgARABAAEgAS
ABIAFAAVABYAGAAYABkAGwAbAB0AHgAfACIAIAAgACAAIwAkACUAJgAoACcAJgAmACcA
JgAmACYAJgAnACgAKgArACkAJwAnACQAJQAlACYAJgAkACEAHgAaABYAFgATABEADAAJ
AAYABQAFAAMAAAD///7/+v/1//P/8//x//H/8v/w/+//7v/r/+r/5v/l/+X/5//m/+b/
5//n/+f/5//m/+b/5v/m/+f/6f/p/+j/5v/n/+j/6v/r/+n/5v/o/+v/6//q/+n/6f/r
/+7/7v/s/+7/8f/x/+//8f/0//L/8v/x//D/7v/t/+7/7//x//P/9f/1//X/9f/3//b/
9f/1//P/8v/y//P/8//0//X/9f/x//D/7//u/+3/7f/t/+3/7//v/+//7v/w/+//7//v
/+//7//t/+3/7f/q/+r/6//r/+n/6f/p/+j/6P/p/+n/6f/p/+r/7P/u/+3/7P/s/+n/
6f/q/+r/6P/r/+v/6f/m/+n/6P/n/+j/6f/r/+z/6f/q/+v/7f/t/+v/6//u/+z/6P/q
/+r/6v/q/+r/6v/s/+3/8v/0//b/+P/5//j/9//4//r/+v/6//v/+v/7//r/+P/z/+//
7P/n/+f/5v/l/+X/6v/q/+n/5//p/+n/5//m/+j/6f/q/+v/6f/p/+j/5v/m/+T/4v/i
/+P/4v/i/+L/4P/h/+P/4//i/+L/4v/i/+T/5P/k/+P/4f/g/9//3//h/+L/4//k/+D/
4P/m/+T/3P/S/8j/wf+6/7r/xf/S/+j/FQBNAHsAqADNAOkA+QD7APAA0wCCAAEAmP9g
/0z/Wf9v/3z/jP+l/77/0v/d/+b/5//o/+j/6v/q/+v/6v/q/+r/7P/q/+r/6//r/+n/
6f/p/+r/7P/s/+v/6v/s/+3/7f/t/+z/7P/r/+n/6v/q/+v/6//r/+v/6//q/+r/6v/q
/+v/7v/u/+7/7//y//L/8v/z//X/9v/3//f/9f/3//f/9//2//f/9v/1//f/+f/6//v/
+//6//n/+f/7//v/+//8//n/+f/6//n/+//7//v//f/8//z//v/+/wAAAAABAAMABgAI
AAgACAALAA0ADwASABIAEwAVABUAFgAWABYAGAAaABwAHgAjACQAJQAmACgAKAAoACkA
KwAtAC4ALwAwADAAMAAxADEAMwAxADEALgAuAC0ALQAsACgAJQAiAB4AHQAeABwAGwAV
ABEADQALAAwACwAJAAkABwAEAAAA//8BAP////8AAP3//f/9//v/+//4//j/+f/7//r/
+v/7//j/9//2//T/9v/2//b/9//5//n/+P/2//T/9P/1//X/8//w//L/9f/1//T/8//z
//P/9v/2//T/9P/1//P/7//x//T/8v/y//L/8v/x//H/8//z//T/9f/3//f/9//3//X/
9P/z//P/9P/0//X/9//3//j/+f/5//j/+P/4//j/9//3//f/9//2//X/9P/y//D/7//v
/+//7v/t/+r/6f/r/+j/6P/p/+n/7f/u/+7/7v/u/+7/8f/y//X/9//4//r//P/+/wAA
AAAAAAIAAwAEAAUABwAGAAcABgAEAP//+f/0/+3/7f/u/+//8f/2//b/9f/z//H/8f/v
/+7/7v/v//D/8f/v/+//7v/s/+j/5v/k/+T/5P/k/+X/5v/k/+X/5//n/+T/5P/k/+T/
5v/m/+b/5f/l/+T/4//j/+L/4v/i/+L/4P/i/97/2v/W/87/xP+3/6z/qP+x/7r/yP/p
/yEAUwB8AKsA0wDnAPEA8gDhAJ4AIwCw/3D/VP9Z/23/fv+O/6X/vv/S/+H/7v/1//j/
9f/2//X/9f/2//b/9v/4//j/+P/5//n/9//3//f/+P/4//j/9//2//T/9f/1//X/9//4
//j/9//2//b/9//3//T/8//y//D/8f/y//P/9f/1//T/8//z//b/9v/2//f/+//8//3/
/f/9/////////wMABQAFAAUABQAHAAgACQALAAwADQAPAA4ADQAMAAwADwARABQAFQAX
ABcAFwAZABoAGgAcABwAGgAaABsAHQAgACIAIgAiACIAIwAkACYAJQAlACYAJQApACoA
KwAuACwALAAsAC8AMQAxADEAMgA1ADYAOAA7AD8AQABBAEIARABEAEUARQBCAD8APgA6
ADYAMwAxAC4ALgAtACwAKgAqACoAJwAlACAAHQAaABkAGgAZABcAFwATAA4ACAAFAAUA
AwADAAQAAQABAAEA//8BAP7//v///////v/+////AAABAAIAAgABAAAA/////wMAAwAC
AAAAAQACAAQABQACAP7///8BAP///v/9//3//f8AAAAA/v/+/wEAAQD/////AgAAAAAA
AQACAAIAAwACAAEAAQABAAEAAQABAAEAAwACAAEAAQD///7//v////3//v//////+//6
//n/+P/5//n/+f/5//v/+//7//r/9//1//T/8//x//H/7//v//H/7v/u/+//8f/v/+//
7//0/+7/7v/u/+7/7v/u//H/8v/1//f/+P/6//z//v8DAAQABQAIAAgACAAIAAkADAAP
ABAAEAANAAkABgABAAAAAAAAAAEAAwACAAAA/f8AAAEAAAAAAP7//f/8//v/+f/5//j/
9v/z//D/7f/s/+3/7P/s/+z/7P/t/+//7//t/+z/6//q/+j/6P/o/+f/6P/o/+j/6f/q
/+r/6v/q//D/8v/0//L/7P/m/+L/1//M/8r/0f/a/+z/CwA5AG8AngDHAOcA/QADAfwA
8QDGAFsA3P+G/1z/Vf9r/4D/kP+j/7z/1v/r//r////8//n/+v/5//n//P/8//z//v/8
//z//f/9/////////wAA/v/+//3//P/8//3//f/9/wAAAgADAAMA///+//7//f8AAAEA
AgACAAIAAgACAAMABgAGAAYABwAKAAoACgALAAsADAANAA0ADgARABIAEwAXABkAGQAZ
ABkAGwAcAB0AHAAcABwAHQAaABkAGAAYABYAFwAZABkAGwAbABsAHQAeAB4AIAAgACEA
IgAkACcAKQAsAC0ALgAvAC8ALwAwADEAMQAyADEANQA2ADcAOgA6ADoAOgA9ADsAOwA7
ADwAPAA8AD0APwA+AD4APgA+AEAAQgBFAEcARQBDAEMAQAA+AD0APQA8ADwAOwA6ADgA
MwAyAC4AKwAqACcAJAAjACMAIQAeAB0AHAAYABMAEQAQAA0ADAAMAAkACQAJAAcABwAE
AAQABQADAAIAAgADAAUABQAFAAQABgAGAAYABwAJAAkACAAGAAkACgAMAA0ADAAIAAkA
CwAKAAoACgALAAsADgAOAAwADQAPAA4ACwANABAADgAOAA0ADAAKAAkACgALAA0ADwAN
AA0ADQANAAsACgAJAAkACQAIAAgACQAJAAoACwALAAgACAAIAAgABwAHAAcABwAHAAcA
BwAGAAYABQAFAAUABgAHAAYABwAHAAQABAAFAAUAAwADAAMAAgACAAMAAwACAAEAAQAC
AAQAAwACAAIA/f///wAAAAACAAIAAgACAAIAAgAEAAUACAAKAAwADgAOAA4ADgAQAA0A
DAALAAsADgARABIAEgAQAA0ACwAHAAUABAADAAMACAAKAAsACwALAAsACQAIAAgACQAK
AAsACgAJAAcABAACAAAA/v/+//3//P/8//z/+v/7//3//f/+//7//v/+//z//P/8//v/
+f/4//f/9//4//j/+P/4//j/+v/8//z/+P/w/+j/3//U/9L/2f/k//r/HwBXAIsAuADj
AAMBEwETAQoB8wCuADkAyv+I/2j/b/+J/5j/pv/D/97/8P///wgACQAKAAgACgAKAAsA
CgAKAAoADAAKAAoACwALAAsACwALAAwACgAKAAkACAAKAAsACwALAAgACAAHAAUAAwAC
AAIAAQACAAMABAAEAAUABgAHAAkADAAMAAwADQAQABAAEAARABMAFAAVABUAFQAXABcA
FwAbAB0AHQAdAB0AHwAgACEAIgAiACIAIwAjACMAIwAkACIAIwAlACUAJQAlACUAJwAl
ACQAJQAkACMAIgAiACMAIwAkACMAIgAlACcAKQAsAC8AMQA0ADUAOQA6ADsAPgA/AEAA
QQBFAEUARQBFAEYASABIAEkASwBMAEwATABMAEsASgBKAEkASgBJAEoASABGAEUARQBE
AEMAQQA/ADwAOQA4ADQAMQAvAC0AKwArACkAJwAkACMAIwAgABwAGwAZABUAEwASABEA
EQARAA8ADwAMAAwADQALAAoACgALAAsACwALAAoACwAMAA0ADwAQAA8ADQAKAAwADAAN
AA0ADwAMAA4AEQARABAADwAPAA0AEAAQAA4AEAATABMAEQARABQAEgASABIAEgARABEA
EwATABQAFQATABMAEwATABEAEAAPAA8AEAAQABEAEwARABIAEwATAA8ADgANAAwACwAL
AAsACwAMAA0ADgAOAAwACwALAAsADAANAAwADQALAAgACAAJAAkABwAHAAcABQAEAAQA
AwABAAEAAgAEAAYABQAEAAQAAQABAAIAAgACAAUABQADAAMABQAHAAkABgAEAAQABAAE
AAUABgAJAAsADAAOABAAEgAUABQAFAAWABYAFgAWABcAGwAdAB0AHAAWABEADQAHAAMA
AgABAAEABAAEAAMAAQABAAEA///+//z//f/+////AQABAAAA/v/8//r/+P/4//n/+P/4
//j/+P/5//v/+//6//r/+v/6//r/+v/6//n/+//6//n/+f/6//r/+v/6//7//P/8//b/
8P/m/+D/2//S/8r/0//i//T/HQBRAIMAsgDdAPsABwELAQQB4wCMAA8Aqv9y/2L/df+N
/5L/oP/B/9r/6P/1//z/+//8//z//v/+/////v/+//7/AAAAAAAAAQABAAEAAQABAAIA
AgACAAEAAAD+////////////AAAAAP////8AAAIAAwACAAEAAAD+/wAAAAAAAAEABAAE
AAQABQAFAAQAAwADAAYACAAKAAsACwANAA0ADQAQABMAFAAVABUAFwAYABkAHAAcABwA
HQAfAB8AHwAgACAAIQAjACMAIwAjACMAJQAoACgAKgAqACoAKgArAC0ALAAuAC4ALgAu
AC8AMAAyADIAMwA1ADUANgA2ADYAOAA4ADgAOAA7ADkAOQA5ADoAOAA4ADkAOwA+AD4A
PgA+ADwAPAA9AD0AOwA5ADkANgA2ADUANQA0ADUAMwAxAC4ALQAuACwAKwAmACMAIAAf
AB0AGwAYABcAFwAUABAADwAPAA0ADQAOAAoACQAIAAUABwAEAAQABQAFAAQABAAFAAMA
AwADAAIAAwAEAAUABwAIAAcABQACAAIAAgADAAMAAwAAAAIABQADAAIAAQABAAEABAAE
AAIAAgAFAAUAAwAEAAgABwAIAAoACgAJAAkACAAHAAcABwAHAAcABwAHAAcABgAFAAUA
CAAIAAkACwAIAAgACAAHAAYABgAGAAYABAADAAIAAQAAAP///v/8//z/+//7//v/+v/5
//b/9f/1//L/8v/z//X/8//z//P/8f/w//D/7//w//H/8//2//b/9f/0//T/8f/x//L/
8v/w//P/8//x/+//8//z//P/8//1//b/9f/0//P/8v/y//L/9P/1//j/+v/8//7//v/+
//7/AAAAAAAAAAABAAUABwAHAAYAAAD7//f/8f/v/+7/7f/t//D/8P/v/+3/6//r/+n/
6P/q/+v/7P/t/+//8f/y//L/7//s/+n/6P/k/+L/4f/g/+D/4f/j/+P/4f/g/9//3v/g
/+D/4P/f/+H/4P/f/9//3f/c/9v/2v/Y/9r/3P/Y/9L/zv/G/7n/sv+4/8P/0P/q/xUA
RQBzAJ4AwQDbAOUA3wDUAK8ASgDJ/3T/TP9C/1P/Zf9u/4D/nf+4/8z/2//k/+v/6v/p
/+r/6f/p/+r/6v/q/+z/7P/s/+3/7f/v/+//7//w/+7/7v/t/+z/6v/r/+v/6//q/+r/
6f/n/+b/5v/n/+f/6f/p/+n/6P/l/+T/4//j/+f/6P/p/+v/6f/o/+f/5//q/+z/7v/v
//H/8//z//P/8//1//X/9f/1//f/+P/5//j/+P/4//n/9//3//f/+P/5//v//v///wMA
AwADAAUACAAIAAoACgAMAAwADQAPAA4AEAAQABAAEwAVABcAGgAaABsAHQAdACEAIgAj
ACYAJAAkACQAJwAmACUAJAAkACIAIgAjACUAJQAkACMAIgAkACQAJQAlACUAIwAjACAA
HwAfACAAIAAfAB0AGwAYABQAFAARAA8ADgALAAgABwAGAAUAAwADAAMAAAD8//v/+P/1
//T/9P/0//X/9v/1//T/8P/v/+//8f/w//D/8f/z//P/8//y//H/8P/v/+//8f/x//D/
7v/u/+7/7//v/+3/6v/s/+//7f/s/+v/6//r/+7/7v/s/+7/8f/x/+//7v/w/+3/7P/u
/+7/7f/t/+v/6//s/+3/7f/t/+3/7f/v/+7/7f/t/+7/7v/v//H/7//w//H/8f/u/+7/
7v/u/+7/7//w//H/7v/t/+z/6v/r/+v/7P/t/+//7//t/+3/7//s/+z/7f/t/+v/6//r
/+j/6P/p/+n/6P/n/+f/6P/q/+n/6P/o/+X/4//i/+D/4P/h/93/3//k/+b/5v/m/+b/
5P/k/+b/5//p/+r/6//s/+7/7v/u//D/8f/y//P/9f/3//n/+f/4//f/8//w/+v/6P/m
/+T/4//n/+j/6P/n/+X/5f/j/+L/5P/l/+b/5//p/+n/6P/m/+L/4P/e/97/3f/c/9z/
3P/c/93/3//f/+H/4v/j/+T/4v/i/+L/4f/j/+L/4f/h/+H/4P/f/97/2v/a/97/3P/Y
/9L/yv+9/7j/vP/J/9j/6P8JADsAawCaAMEA3wDvAO0A4gDLAIwADwCU/1D/NP87/1X/
Zv92/5H/rP/C/9H/2v/f/+L/5P/m/+b/5//o/+j/6P/q/+3/7v/w//H/8//z//P/9P/2
//b/9f/0//T/9f/1//X/9v/4//n/+f/2//b/9//3//j/+f/6//r/+f/4//f/9//4//j/
+P/5//j/+P/4//n/+f/6//v/+//9////////////AQABAAEA//8BAAIAAwACAAIAAgAD
AAYABwAIAAoACgALAA0ADQAQABEAEgAVABgAGAAaABoAFwAWABYAFwAYABoAGgAaABwA
HQAeACAAIwAlACgAKQArACwALQAwAC8ALgAtAC8AMAAxADIANAA2ADYANwA5ADcANgA1
ADQANQA2ADgAOQA4ADUANAAwAC4ALQAtACwAKQAnACUAIgAiACIAHwAdABwAGQAWABUA
EwARAA4ADQANAAoABgAFAAUAAwADAAQAAgABAAAA/f/+//z//f////3//P/8//3/////
/////v/8//z//P/9///////+//z/+f/4//j/9//6//j/+////////v/9//3/+//+//7/
/P/8///////9//3/AAD+//7//P/8//v/+//8//3///8BAP//////////AQAAAP/////9
//z//P/9////AAABAAEA/P/8//z//P/5//n/+f/5//r/+//8//z/+v/5//n/+f/7//v/
+f/5//n/9v/2//f/+f/3//f/9//4//j/+f/5//v/+//8//7/+//5//f/9v/0//P/8//y
//L/9f/1//P/8//z//L/8v/y//L/8v/y//L/9P/1//n//P///wIABgAGAAYACAAGAAYA
BgAHAAsADQANAAwACwAHAAQA///9//z/+//7//z//P/7//n//P/9//z//P/6//v//P/9
//3//f/8//r/+P/2//T/9P/z//L/8v/y//L/8//1//X/8//y//H/8P/w//D/8P/v//D/
8P/w//H/8f/w/+//7v/w//D/9P/y/+r/5v/a/8n/xP/K/83/1P/u/xsATQB9AKoA0QDx
AAUBBQH6ANUAggALAKb/bP9a/2v/hf+Q/6D/vf/Y/+r/8//+////+v/7//7///8BAAAA
AAAAAAIAAAAAAAEAAQAAAP///v/+/wAAAAD///7//P/9//3//f/9//7//v/9//7//v//
/////f/9//3//P/+//7//v////7//v/+////AgACAAIAAwADAAQABQAFAAQABQAEAAMA
BwAJAAkACQALAA0ADgAPABAAEAAQABEAEQARABEAEgASABMAFQAVABkAGQAZABsAHAAc
AB4AHgAcABwAHQAfACIAJAAkACQAKQArAC0AMAAwADEAMwAzADUANgA3ADoAOgA6ADoA
PQA9AD0APQA+ADwAPAA9AD8APgA+AD4APgBAAEAAQQBBAD8APQA9ADoANwA1ADQAMgAv
AC0AKwAoACgAKAAlACMAIAAdABoAGQAYABcAFQAVABQAEAALAAkACQAHAAcACAAKAAsA
DAALAAkABgAGAAcABQAEAAQABQAFAAUABQAEAAIAAgACAAMABQAFAAQAAgAEAAQABQAF
AAQAAAABAAMAAwACAAEAAQABAAQABAACAAcACwAMAAsACgAMAAkACAAGAAYABQAFAAcA
BwAIAAkABwAHAAcABwAHAAYABQAFAAMAAgACAAMAAwAEAAUABQADAAQABQAGAAUABQAF
AAUABgAHAAgACAAGAAUABQAFAAYABwAGAAcACAAGAAcACQAHAAUABQAFAAEAAAAAAP//
/v/9//3//v/+//3//P/8//n/+f/6//z///8AAAEAAgD+//z//P/7/wAAAgAEAAYACgAM
AA4AEgAUABQAFAAVABUAFQATABAADgALAAkABQAAAP7//P/7/wAAAAD///3/+//7//n/
+P/4//n/+v/7//v/+//6//j/9v/0//L/8v/v/+7/7v/u/+3/7f/u/+3/6v/q/+r/6v/s
/+z/7P/r/+n/6P/n/+f/6f/q/+v/7P/s/+7/8v/s/+b/5P/Y/83/yP/I/9H/3P/m/wEA
MwBpAJgAvwDjAP0ABQH+AOcAnAAdALD/dP9W/2H/ff+K/5b/r//M/97/6f/w//P/+P/3
//j/9//3//b/9v/2//j/+P/4//n/+f/6//v//P/+//z//P/7//r/+//9//7//////wAA
AAD/////AAACAAMAAgABAAAA/v/8//z//P/9//z//P/8//3//v/+//7//////wAAAQAB
AP//AQABAAEABQAHAAcABwAGAAcABwAHAAsADAANAA8AEQARABEAEgASABMAFQAVABkA
GQAZABsAHAAcAB4AHgAeAB4AHwAhACIAJAAkACQAJAAlACYAKAAqACsALQAtAC8AMAAx
ADQANQA2ADcAOwA5ADkAOQA6ADkAOAA4ADkAOwA8AD0APgA8ADoAOQA3ADgANwA4ADYA
MwAxADAALgAuAC0ALAAqACYAJgAjACEAHAAZABYAFQARAA8ADAALAAsACAAEAAMABAAB
AAAAAAD+//3//P/5//v/+P/4//n/9v/0//P/8//2//f/+P/4//j/+P/4//n//P/9//3/
/P/6//r/+//7//7//P///wMA/v/8//r/+f/6//7////+/wAAAwADAAEAAAACAP///v8B
AAIAAgADAAEAAQACAAMAAwADAAMAAwACAAAA/v/9//7//v///wEAAAAAAAAA/////wAA
AQACAAAA///+//3//////////v/8//v/+//7//3//f/7//v/+f/2//b/9//5//f/9//3
//X/9P/0//P/9P/1//f/+v/6//n/+P/4//n/+f/6//j/+P/4//j/+v/6//z//f///wAA
AQACAAYABgAGAAgACAAIAAgACQALAA0ADQAMAAsACQAIAAUA///8//n/9//7//z//P/7
//3//f/7//r/+P/5//r/+//7//v/+v/4//j/+P/4//r/9//2//b/9v/4//n/+//7//v/
/P/9//7//P/8//z/+//9//z/+//7//r/+v/6//r/+P/2//j/+P/y/+b/4P/b/9T/0v/d
/+j/+P8hAFUAfwCqANUA9QABAfsA7gDZAJYAGwCs/3T/Xv9l/33/jP+Y/7P/0v/k/+//
/P8BAP7/AAACAAIAAwAGAAgACgAOAA4ADgAPAA8AEQARABEAEgAWABgAGQAaABwAHQAd
AB0AHwAgACAAHwAdABwAHAAbABsAGwAbABoAHAAcABwAHQAeAB4AHgAfAB8AHgAdAB0A
HgAeAB4AHQAeACEAIgAjACMAJQAlACUAJQAnACgAKQAsACwALAAtAC0ALQAtAC4ALgAv
ADEAMQAzADMAMwA1ADgAOAA6ADoAOgA6ADsAPQA7ADwAOwA6ADwAPQA+AEAAQABBAEMA
QwBHAEgASQBMAEoASgBKAE0ASwBLAEsATABNAE4AUABTAFMAUgBRAFAAUQBSAFQAVQBV
AFMAUwBQAE4ATQBNAEwATABLAEoASABGAEYAQwBBAD8APQA7ADsAOAA1ADEALwAxADAA
KgAnAA==
         </WaveFormData>
      </LeadData>
      <LeadData>
         <LeadByteCountTotal>10000</LeadByteCountTotal>
         <LeadTimeOffset>0</LeadTimeOffset>
         <LeadSampleCountTotal>5000</LeadSampleCountTotal>
         <LeadAmplitudeUnitsPerBit>4.88</LeadAmplitudeUnitsPerBit>
         <LeadAmplitudeUnits>��V</LeadAmplitudeUnits>
         <LeadHighLimit>2147483647</LeadHighLimit>
         <LeadLowLimit>268435456</LeadLowLimit>
         <LeadID>V4</LeadID>
         <LeadOffsetFirstSample>0</LeadOffsetFirstSample>
         <FirstSampleBaseline>0</FirstSampleBaseline>
         <LeadSampleSize>2</LeadSampleSize>
         <LeadOff>FALSE</LeadOff>
         <BaselineSway>FALSE</BaselineSway>
         <ExcessiveACNoise>FALSE</ExcessiveACNoise>
         <MuscleNoise>FALSE</MuscleNoise>
         <LeadDataCRC32>234298046</LeadDataCRC32>
         <WaveFormData>
4P/g/+D/4P/e/97/3v/e/93/3P/b/9r/2//c/93/3v/c/9z/3P/c/93/3v/f/+D/3//e
/93/3P/f/+D/4f/i/9//3v/d/9z/3P/c/9z/3P/c/9z/3P/c/93/3f/f/+D/4v/k/+T/
5v/k/+T/5f/l/+b/5v/o/+r/6v/r/+3/7f/r/+j/5//l/+D/3v/e/9//3v/e/93/3P/a
/9r/2f/Z/9r/2//c/97/4P/e/93/2v/Z/9n/1v/V/9f/1//V/9X/1//Y/9r/2v/Y/9j/
2P/Y/9b/1v/W/9b/1P/U/9L/0v/V/9X/1f/V/9P/0//R/87/xP+1/6T/lv+N/4r/if+L
/5r/uP/j/xYAUACJAMoADwFIAVwBHAF/AOP/jf9c/0D/Wf+A/4n/i/+b/6//vv/G/83/
0v/Q/9L/0//T/9T/1f/X/9j/2v/b/9v/2//b/9r/2P/V/9f/1//Y/9j/1//V/9X/1f/V
/9P/0//T/9L/0//T/9T/1P/T/9L/0f/P/8//0P/S/9L/1P/U/9b/1//V/9X/1f/V/9j/
2f/Z/9n/3P/d/93/3f/e/+D/4P/f/+L/5f/n/+n/6v/r/+v/7P/s/+z/7f/v//L/8v/z
//X/9//3//j/+f/5//r//f/+/wEAAgAGAAoACgALAAsACwAOABEAEgAUABcAGgAdACAA
IAAiACQAKAAmACcAKQAqACsALAAsAC4ALwAwADMANgA2ADUAMwAyADMAMwAzADQANwA0
ADMAMQAwAC4ALAApACcAJAAjAB8AHQAbABgAFQATABAADwANAAoABgACAP//AAD9//n/
+P/1//T/8v/y//P/8//y//H/7//q/+b/5//t/+z/7f/v/+//7v/u/+7/7P/s/+z/7f/v
/+//7//v/+r/6f/p/+r/6v/s/+7/8P/x/+//8f/y//D/8f/x//H/8//0//X/9v/0//T/
9P/0//b/9v/1//X/9v/4//n/+//6//n/+P/4//j/9//3//f/+P/4//f/9//3//j/+P/4
//r/+f/5//v/9//2//b/9v/3//j/+v/7//f/9//4//j/+v/8//3/////////////////
///9//z//f/9//3//f/6//r/+P/2//b/9v/1//X/9//3//f/9v/1//f/9v/1//P/9v/4
//n/8f/z//b/9f/0//P/8v/z//P/9f/2//z/AAACAAYABgAGAAcABwAGAAYACAAKAAwA
DQAPAA8ADQAKAAkABwAGAAQABAAFAAQABAADAAIA/v/+//3//f////////8AAAIAAAD/
//z/+v/5//X/8//z//P/8f/x//L/9P/3//j/9f/0//P/8v/0//T/9P/0//X/9v/1//b/
9v/1//T/8//3//f/8//0//b/5//U/8b/uf+u/6v/sf+4/8r/8/8sAGoArQDuADMBeAGy
AboBXwGzABcAuP+A/3X/lv+v/7P/vf/L/9z/8P/3//b/+P/6//v/+//8//r/+//7//z/
/v///wAAAQAAAP7/+//9//3//v/+//3////////////////////+//////8AAAAA/v/+
//7//f///wAAAgACAAEAAAABAAEAAQABAAEAAQAEAAUABQAFAAUABQAEAAMABAAGAAYA
BQAEAAUABQAFAAcACQAKAAwADAAMAA0ADwASABIAEwAVABQAEwATABMAFwAYABsAHAAa
ABoAHQAgACQAJwApACsALgAxADIANAA3ADoAPQBAAEEAQgBDAEYARwBJAEwATgBQAFIA
UwBWAFUAVABVAFYAWQBZAFgAWABXAFcAVwBYAFYAUgBQAE0ATgBMAEoARwBDAEAAPwA7
ADkANwA0ADEALAAoACYAIwAfABoAFQARABAADQAJAAgACAAIAAcACAAJAAkACAAHAAUA
AAD8//3/AQAAAAEAAwAFAAQABAAEAAQABAAEAAUABwAHAAcABwAEAAMAAwAEAAQABAAE
AAQAAQD//wEAAgADAAUABgAHAAkACgALAAwACgAKAAoACgAIAAYAAwABAAQABgAHAAkA
CQAJAAkACgAJAAcABgAFAAkACgAKAAsACQAKAAoACgAKAAkACQALAAcABgAGAAYABQAE
AAQAAwACAAMABQAGAAQABAADAAMABgAHAAgACQAHAAcABQAEAAEAAQABAAEAAAACAAIA
AgABAAAA/v/9//////////7//v8BAAEAAQD8//7///////3//f////z//P/8/wQABgAG
AAYABgAFAAUABwAIAAkADAANABAADgAOAA8ADwAQABAAEgAUABQAFQAXABcAEwAOAAsA
BwAEAAIAAgADAAYABgAFAAQA///+//z/+//9//3//f/+//3/+v/4//T/9f/1//L/8f/y
//P/8v/z//D/8P/x//D/7v/u/+7/7v/w//D/8P/w//L/8v/w//D/7//v/+//7//v//H/
8f/s/+T/1f/E/7b/qf+k/6f/qf+6/+T/GQBYAJgA1wAgAWMBogG+AYAB4wA5AMX/fv9k
/4H/ov+p/7H/wf/R/+T/9P/3//L/9P/z//P/8v/y//H/8f/w//D/7//v/+//7//w//D/
7//z//H/8v/y//H/7//t/+v/6f/q/+v/7P/s/+3/7f/u/+7/8P/w//D/7//v//D/8v/y
//T/9P/2//f/9f/1//X/9f/1//X/9P/z//T/9f/1//X/9//4//f/9f/4//v//f////7/
/////wAA///+//7///8AAAAAAQADAAQAAwADAAMABQAGAAkACgAMAAwADwASABUAFwAY
ABkAHAAfACAAIgAhACIAIwAkACcAKgAtADIAMgAzADUANgA5ADoAOgA8ADoAOgA8AD4A
PwA/AD4APgBBAEEAQQBCAEIAPgA8ADkAOgA4ADYAMwAvACwAKwAnACQAIQAdABkAFgAS
ABAADQAIAAQAAAD9//r/9//z//L/8//y//D/8P/w/+//7f/r/+z/6P/l/+f/6f/m/+X/
5f/n/+b/5v/m/+T/5P/k/+X/5f/l/+X/5f/l/+X/5v/o/+b/5v/m/+b/5//l/+f/6P/p
/+v/7P/t/+3/7P/r/+r/6v/q/+r/6v/o/+j/5//n/+f/6P/o/+n/6v/r/+z/7v/u/+3/
7f/t/+z/7P/r/+v/7f/u/+7/7v/r/+n/6P/p/+n/6P/o/+j/6v/q/+v/6//r/+v/7P/s
/+r/6v/p/+n/6f/p/+n/6f/o/+f/5P/i/+L/4//k/+X/5f/m/+X/5P/m/+b/5f/l/+f/
5//n/+b/5f/n/+b/5f/h/+L/4v/h/+L/4//m/+T/5P/k/+T/5//o/+n/6//s/+n/5v/m
/+b/5v/m/+X/5f/n/+j/6//u/+//8v/w//D/8f/x//L/8v/0//b/8v/x//H/7//u/+z/
7P/r/+b/5P/k/+X/5P/k/+P/4v/i/+L/4f/h/+P/4//j/+T/4v/g/9//3P/d/93/2v/Z
/9v/2//Z/9n/1//Y/9r/2v/Y/9j/2P/Y/9j/2P/Y/9j/1v/W/9T/1P/W/9f/2P/Z/9X/
1//b/9j/zP+5/6b/mP+L/4b/if+R/6D/xv///zoAeACzAPIAMQFsAXwBLAGFAOn/kf9Y
/0b/Z/+G/43/l/+n/7n/yP/O/9H/1P/U/9X/1f/U/9T/1P/V/9X/1v/V/9X/1f/V/9X/
1P/S/9X/1//Y/9j/1//X/9f/1//X/9X/1f/V/9T/1f/V/9b/1v/W/9b/1v/V/9X/1v/Y
/9j/2P/Y/9r/2//c/93/3v/f/+D/4f/h/+H/4f/h/+D/3//f/+D/3//d/+D/4//l/+f/
5f/l/+T/5P/m/+b/5//p/+f/5v/m/+f/5//n/+j/6f/p/+r/7f/u//D/8P/z//b/9//5
//r/+////wMABQAIAAoADAAOABAAEAASABQAGAAbAB0AIAAiACQAJgAnACoAKgAqACwA
LgAxADEAMAAwADEAMQAxADIANAAwAC4AKwAqACgAJgAjACAAHAAaABUAFAATABEADwAL
AAYAAwD///7//P/6//n/+P/1//H/8P/w//D/7//w//D/7//t/+v/7P/o/+X/5//q/+j/
6P/p/+j/5v/l/+T/5v/m/+b/5//l/+X/5f/l/+P/4//k/+b/4//i/+H/4P/g/9//4v/k
/+L/4//j/+P/4v/g/97/3P/e/97/3v/e/97/3v/d/93/3f/e/97/3//i/+P/5P/m/+X/
4//i/+H/5P/k/+P/4//m/+j/6f/q/+j/5//n/+n/5f/k/+T/5P/j/+L/4v/h/97/3f/d
/9z/3P/c/9v/2//Z/9n/2f/Z/9f/3f/e/93/3P/b/9r/3f/f/+P/5v/n/+r/6//u/+z/
7P/t/+3/7//w//P/9v/0//P/8//x/+7/6v/o/+X/5P/i/+L/4//i/+L/4f/g/9//4P/g
/+H/3//f/9//4P/e/9z/2//Y/9X/1f/S/9H/1P/V/9T/1f/U/9T/1f/U/9L/0v/S/9L/
0v/S/9L/0v/S/9L/0P/Q/8//z//P/8//zf/P/8v/xP+8/6//oP+O/33/dP91/3n/gv+g
/9P/CAA+AH0AvAD7ADgBYAE4AZ8A8f+P/17/RP9Z/37/if+N/53/sf/A/8j/z//W/9r/
2f/X/9T/0v/T/9X/1v/Y/9n/2f/Z/9n/2f/Y/9b/2f/X/9j/2P/X/9f/1//X/9f/2f/Z
/9n/2P/V/9X/1v/W/9T/1P/U/9P/1f/W/9j/2P/X/9b/1//X/9f/1//X/9f/2//d/97/
3//e/9//3//f/+T/5v/m/+X/5//p/+r/6//u/+//7//w/+//7v/u/+//8f/y//T/9//7
//v//P/9/wEAAgAFAAYABQAEAAYACAAKAA0ADwARABMAFQAVABYAFwAYABkAGgAeACAA
IgAmACQAJQAnACgAKQAqACoALAAuADAANAA4ADoAOwA7ADwAPwA/AD8AQAA/ADoANwAz
ADEALgArACcAJQAiACEAHQAcABsAGQAXABIADgAMAAkACQAIAAcABwAEAP//+f/2//X/
9P/y//L/8v/x/+//7f/u/+r/5//p/+r/6P/o/+n/7P/s/+3/7v/t/+z/6//r/+z/7f/u
/+//7//v//D/8v/t/+z/6//q/+r/6f/s/+7/7P/t/+3/7f/u/+7/7v/u/+7/7v/u/+7/
8P/w/+//7//u/+7/7f/t/+//7//v//D/8v/x//H/8f/w//D/7//v/+//8P/w//D/7//t
/+z/7f/s/+z/7f/u/+//8P/y//P/7//t/+z/6v/r/+z/7P/t/+v/6//r/+v/7f/t/+v/
6v/t/+f/6P/q/+r/6v/q/+z/7f/w//L/9f/4//n//P///wAAAgADAAAAAAACAAQABQAH
AAoACwAKAAgACAAHAAQAAgACAAMABAAEAAMAAgABAAIAAgADAAIAAQAAAAAA/v/8//v/
+P/2//X/8f/v/+//7//t/+3/7//w//L/8v/v/+7/7f/s/+7/7v/u/+7/7P/s/+r/6v/u
/+//8P/x//X/9f/z//L/7P/h/9D/vP+r/6T/of+j/7D/zP/1/zAAdAC1APQAOwGEAbQB
qAEtAXUA7f+c/2r/df+c/63/tf/F/9P/4v/w//n//P/4//f/9//2//b/9//5//r//P/7
//v/+//7//3//P/6//3/+v/6//n/9//3//f/9//3//r/+//8//z/+P/3//f/9v/5//r/
+//7//n/+v/8//z//P/8//7///8BAAEAAQABAAAAAQABAAEABAAHAAkACwAOABAAEAAP
AA0ADwAQABEAEAARABEAEgARABAAEAARABAAEAARABMAFQAVABYAFwAZABoAHQAeACEA
IgAmACoALAAvADEAMwAzADUANQA2ADkAPAA/AEIAQgBEAEYASgBIAEkASwBMAE0ATgBO
AFAAUABQAFIAVABXAFcAVgBWAFkAWwBdAGAAXwBaAFcAUwBQAE4ATABJAEgARgBGAEMA
QAA9ADkANQA0ADAALgArACcAJAAhAB8AHAAZABUAFAARABAADgAOAA0ADQAMAAsADAAI
AAUABwAKAAgACAAJAAkACAAIAAgACgAKAAoACwALAAsACwALAAsACwAMAA4ACgAKAAoA
CgAKAAkADAAOAA0ADQAMAAsACgAKAAoACgAMAAwADAAMAAwADAALAAsACwAMAAwADQAL
AAsACwAMAAwACwALAAsACgAKAAkACQAJAAoACgAKAAwACwALAA0ACAAGAAUABAAEAAQA
BQAFAAUABQAGAAYABgAGAAUABQAFAAUABQAFAAMAAwABAAAAAAABAAIAAwACAAQABAAE
AAIAAgABAAEA///9//3//v8AAAAAAAAAAAEAAQADAAQABwAKAAsADgANAAwADAALAAcA
BgAHAAgACQALAA4ADwAPAAwACwAJAAYABAAEAAUABwAIAAgACAAGAAYABQAFAAUABQAF
AAYABAACAAEA/v/7//v/+P/3//X/9f/z//P/8f/y//T/9P/0//T/9P/0//L/8v/y//L/
8f/w/+3/7P/t/+3/7f/t/+n/7f/v/+7/5P/V/8T/sv+f/5T/mf+h/7D/0P8HAEQAggDF
AAgBTQGKAaoBeAHfADMAyf+I/2r/g/+m/63/tf/J/9f/5P/y//f/9v/2//f/9//2//b/
9f/1//T/9P/z//P/8//z//P/8v/w//P/8v/y//H/7//x//H/8f/x/+7/7f/s/+r/5//n
/+j/6P/r/+z/7f/t/+//8P/y//L/8v/y//T/9f/3//f/9//3//j/+f/5//n//P/9//3/
/f/+/wAAAAD//wEAAwAEAAUABAAFAAUABgAEAAQABQAHAAgACAAJAAsADAALAAsACwAM
AAwADgAOAA0ADAAOABAAEAARABEAEQAWABkAGgAcACEAJAAnACoALAAuADAANAA2ADkA
PQBAAEAAQAA/AEAAQABAAEIARABFAEUARABEAEQAQwBCAEIARABAAD4AOwA6ADgANgAz
ADIAMAAwAC0AJwAjAB4AGQAXABQAEwARABEADgALAAkACgAHAAMAAgD///z/+P/2//f/
9//2//X/9v/y/+//8f/y//D/8P/x//P/8v/y//L/9P/0//T/9f/0//P/8v/x//H/8f/y
//T/9P/0//T/9P/1//P/9f/2//X/9f/0//P/9v/2//b/9v/2//b/9v/2//T/9P/z//P/
9v/4//n/+//6//n/+P/4//X/8//y//H/8//0//T/9f/1//b/9v/2//X/8//y//P/8//y
//L/8v/0//T/9f/1//H/8f/y//L/8v/y//H/8f/v/+//7//v/+3/7f/r/+r/5//n/+f/
5//m/+j/6P/o/+j/6P/n/+f/5f/l/+X/5P/k/+f/5//n/+L/5v/p/+n/6P/m/+b/5v/m
/+n/6f/r/+z/7//y//P/9v/4//j/+f/5//j/+P/6//z//P/9///////8//j/9v/z//D/
7v/u/+//8P/w/+//7v/q/+r/6f/p/+f/5//n/+j/6f/o/+j/5v/n/+f/5P/j/+P/4//h
/+H/4f/i/+T/5P/i/+L/4v/i/+L/4v/i/+L/4v/i/+D/4P/j/+P/4//j/+f/5//l/97/
1P/D/7b/rP+d/5D/k/+d/6r/zP8BADYAcgCxAO4AKQFeAW4BGgFvANv/j/9i/1b/ff+a
/5v/o/+7/8v/0v/e/+P/4P/i/+P/4//i/+L/4v/j/+P/5P/l/+X/5f/l/+P/4v/g/+P/
4//k/+T/4//h/+H/4f/h/+H/4f/h/+D/4f/h/+L/4v/g/+D/4P/f/9//4P/i/+L/4v/i
/+T/5f/j/+P/4//j/+X/5//o/+n/7P/t/+3/7f/x//T/9f/1//P/9f/2//f/+v/7//v/
/P/9//7/AAADAAMAAgACAAMAAwADAAQABQAJAAoADQAOAAwADAAPABIAEQATABQAFQAW
ABkAGgAcABsAHAAdAB4AHgAgACIAJgAmACcAKQAqACoAKgApACoAKAAoACoALAAvAC8A
LgAuACwAKwAqACoAKgAmACQAIQAiACAAHgAbABoAGAAYABUAFgAVABMAEQAMAAgABgAD
AAQAAgAAAP///f/5//T/8v/z//L/8P/w/+7/7f/r/+n/6f/m/+T/5//o/+b/5v/n/+n/
6P/o/+j/6v/q/+r/6//r/+v/6//r/+f/5//o/+r/6v/q/+r/6v/p/+f/6f/q/+r/6//r
/+v/6f/o/+f/5v/p/+r/6//s/+3/7v/u/+//7P/s/+v/6//r/+v/6//s/+3/7f/u/+//
8v/y//H/8f/w//D/7//u/+7/7f/t/+//7f/s/+z/7P/q/+r/6//r/+v/6//s/+z/6//q
/+j/5//n/+f/5//n/+f/5//l/+T/4//j/+P/4//m/+j/6P/o/+n/6v/q/+v/6//r/+v/
6v/o/+v/6//r/+r/7P/t/+3/7//t//D/7//u/+3/7P/u/+//8v/0//f/+v/7//7//P/8
//3//f/+//7/AAACAAIAAwAFAAUAAQD+//3/+//6//j/+P/5//j/+P/3//b/8v/y//H/
8f/0//X/9v/4//r/+v/7//r/9//3//T/8//w/+//7P/r/+3/7v/w//D/7P/s/+z/7P/s
/+z/7P/s/+z/7P/q/+r/6v/p/+j/5//n/+X/5f/i/9j/y/+8/6z/of+i/6X/q//A/+j/
GQBSAIwAxwAGAUMBdAF4ARABWwDN/4n/ZP9m/4//pP+h/6v/v//R/9z/5v/r//L/9v/1
//X/9P/0//L/8//z//T/9//3//f/9//5//j/9v/5//f/+P/4//f/9v/1//T/8//1//X/
9f/0//P/8//0//T/9v/2//b/9f/y//L/8//y//X/9v/5//v/+v/5//j/9//7//3//v//
//7/////////AAACAAIAAQD//wEAAgADAAYABwAHAAgACAAIAAkACwAPABAAEgAVABcA
FwAYABkAHQAeACEAIgAgACAAIwAmACkAKwAsAC0AMQA1ADcAOgA6ADwAPgBAAEQARgBI
AEwATABNAE8AUABQAFAATwBQAFAAUABSAFQAUwBTAFIAUgBRAFEAUQBSAFQAUABOAEsA
SwBKAEkARwBFAEIAQQA9ADsAOQA2ADMALgAqACgAJQAlACQAIwAjACAAHQAZABgAFQAU
ABIAEgAVABUAFAATABEADAAIAAkADQAMAA0ADwAPAA4ADgAOAAwADAAMAA0ADwAPAA8A
DwANAA0ADgAQAA0ADAALAAoACgAJAAwADgALAAsACgAJAAsADAANAA4ADQAMAAsACgAM
AAwACwALAAkACgAKAAsADQANAA0ADgAQAA8ADwAPABIAEgARABEAEQASABIAEgASABEA
EQATABIAEgATABQAEQAQABAADwAOAA8AEQASABQAFAATABMAEwATABMAEwATABMAEQAQ
AA8ADwAPAA8ADgAQABAAEAASABIAEQARAA4ADQAMAAoADAANAAkACwAQAA4ADgAOAA4A
DwAPABEAEgASABQAFAAWABYAFgAXABcAFwAYABsAHgAgACEAIwAjAB8AHAAbABkAFgAU
ABQAFQAWABYAFQAUABQAFAATABMAEQARABEAEgATABIAEgAQAAwACwAHAAUABwAHAAUA
BQAHAAgACgAKAAoACgAKAAoACgAKAAoACgANAA4ADQAOAAwACwAKAAkABwAHAAsACAD8
/+//3v/K/73/vP+//8X/zv/q/x0AWACaAN0AJAFnAaYBygGcAf8ASQDR/4j/bP+J/6z/
s/+7/83/3//s//b//f8AAAIAAwADAAIAAgACAAMAAwAEAAcABwAHAAcACgAKAAkADQAO
ABAAEQARABAADwAOAA0ADwAPAA8ADgALAAsADAAMAA0ADgAPAA8ADwAQABIAEgARABAA
EQARABEAEQARABEAEAARABEAEQAUABUAFQAVABYAGAAYABcAFQAXABgAGQAYABkAGQAa
ABsAHAAeACEAIgAiACMAJQApACkAKgArAC8AMAAzADQAMQAwADIANAAzADUANgA3ADgA
OwA8AD4AQQBEAEcASgBMAE4AUABUAFEAUQBSAFIAVABWAFcAWgBcAFwAXgBgAF8AXQBa
AFgAWwBdAF8AYgBhAFwAWQBVAFMAUABNAEkARgBCAEAAOwA7ADkANgAzAC4AKgAoACUA
IwAgAB0AGwAaABcAEwASAA8ADgAMAAwADAALAAkABwAIAAYABQAJAAoACAAIAAkABwAG
AAYABgAGAAYABgAHAAgACQAKAAsABwAFAAQABAADAAQABQAGAAcABQAHAAgACAAJAAkA
CQAJAAgABwAGAAgACAAIAAgABgAGAAUABQAHAAgACAAJAAgABwAGAAYABwAHAAgACQAJ
AAgABgAFAAcACAAIAAgABgAFAAUABwAHAAYABgAGAAgACAAJAAkABgAFAAUABAAEAAQA
AwADAAMAAwADAAMABQAFAAMAAgADAAMAAwADAAQABgAGAAYAAwACAAAA///9//3//f/8
//z//////////P/8//r/+f/4//f/9v/3//f/+f/6////AgADAAYACAAIAAkACQAKAAoA
DAAOAAwADQAPAA8ADgAMAAwACwAIAAYABgAHAAYABgAFAAQABQAGAAYABwAEAAMAAgAC
AAIAAAD///z/+//7//j/9//3//f/9f/1//X/9v/4//j/8//y//H/8P/y//L/8v/y//P/
9P/z//T/8//z//P/8//z//P/9f/y/+j/2f/G/7L/qf+s/63/rf+8/+L/EwBMAIgAwwAC
AT8BcgF+ASgBgQDz/6P/cv9q/43/rP+t/7X/y//j/+7/8v/5//r/+P/7//v/+v/6//r/
+//7//z/+//7//v/+//5//j/9v/5//f/+P/4//f/9f/1//X/9f/3//f/9//2//X/9f/2
//b/9v/2//b/9f/1//b/+P/4//j/+P/6//v/+//7//v/+//8//3//f/9//z//f/9//3/
/v8AAAAA/////wEAAgADAAQABQAFAAYABAAEAAUABwAKAAoACwANABEAEQASABMAFQAW
ABkAGgAYABgAGwAeACEAIwAkACUAKgAtAC4AMAAwADIANAA2ADgAOgA8AEAAQABBAEMA
RABFAEYARgBIAEYARgBIAEoASQBJAEgASABJAEkASQBKAEoARgBEAEEAPgA8ADoANwAz
ADAALwArACkAJwAkACEAIAAcABoAFwAXABQAEQAPAA4ACwAHAAYABwAGAAQABAAHAAcA
BgAFAAYAAgD//wEAAQD+//3//f////7//v/+//7//v/+/////v/9//z/+//7//v//P/+
//v/+v/5//j/9//1//f/+P/6//v/+//7//3//v///wAA///+//3//P/9//7//v////3/
/v/+////////////AAD///3//P/7//r/+v/5//n/+f/6//r/+v/8//v/+//9//3//P/8
//z//v/+///////9//3//v/+//7//v/9//3////////////+//3/+v/4//X/9f/1//X/
9f/2//X/9P/y//L/8f/x/+3/7f/x//D/8f/y//P/9P/z//H/8f/w//X/+P/5//z//v8A
AAMABQACAAIABAAGAAMAAwAEAAMAAwAAAP///f/5//b/9f/1//j/+P/3//b/8v/y//H/
8f/z//P/8//0//T/8v/x/+7/7//v/+z/6//o/+f/5P/j/+H/4v/k/+T/4P/g/+D/4P/i
/+L/4v/i/+D/4P/e/97/4P/h/+L/4//h/+P/5//g/9j/0//E/7T/qf+m/6f/q/+y/8b/
8/8qAGIAmQDUAA8BRAFeASYBiQDj/5H/bP9a/3P/mP+h/6f/u//L/9b/3P/h/+L/5v/n
/+f/5v/m/+j/6f/p/+r/7f/t/+3/7f/w//D/7//z//D/8P/v/+3/7//x//P/9f/z//P/
8//y//P/8//0//T/8//y//H/7//x//L/9P/0//L/8v/0//X/9v/3//j/+f/5//n/+P/3
//b/9//3//f/+v/8//z/+//7//3//v///wEAAwAEAAYABgAGAAcACQAMAAwADQAPABMA
EwAUABUAFQAWABkAGgAaABoAHQAgACMAJQAmACcAKQArACsALAAuADAAMgA0ADgAOgA8
AEAAQgBDAEUARgBGAEYARQBGAEYARgBIAEoATQBNAEwATABLAEkARwBGAEkARgBFAEMA
QQA+ADsANwA3ADYANwA1ADEALwAsACkAJgAiACAAHQAaABYAEgAPABAADQAJAAgABwAG
AAQABAACAAEA///9//3/+v/4//v/+//4//f/9//6//r/+//8//7//v/+////AQABAAEA
AQD/////AAACAAMABAAFAAYABAABAAIAAgAEAAUABQAFAAgACAAIAAgABwAGAAUABAAF
AAYABgAHAAkACgAKAAsACQAJAAkACgAIAAcABwAHAAoACgAJAAkABwAIAAgACAALAAsA
DAAPAAsACgAKAAoACgAKAAsACwALAAsADAAMAAwADAALAAsACQAJAAkACQAJAAkABwAG
AAUABQAFAAUABwAKAAsADAAMAAwACwALAAsADQAOAAwADAAMAAwADQANAA8AEAASABQA
FAAWABgAGAAZABkAFwAWABcAGAAZABsAHgAfAB4AHAAcABsAFQASABEAEQAUABQAEwAS
ABAAEAAPAA8ADwAPAA8AEAAQAA4ADQAKAAwADQALAAsACwALAAkACQAJAAoADAAMAAwA
DAAMAAwADgAOAA4ADgAOAA4ADAAMAA0ADQANAA0ADQAJAAkACAD+/+3/3v/S/8P/vP/B
/8X/zv/y/ycAWACSANUAFgFVAZQBsgF6AdkAKwDH/5D/fP+d/8L/xf/F/9n/7f/4//7/
BwAMAAoADgAPAA8AEAATABUAFgAYABgAFwAWABUAFgAWABUAGQAaABwAHQAdAB8AHwAf
AB8AHwAfAB8AHgAdAB0AHgAeAB4AHgAeAB0AHQAeACAAIAAeAB4AIAAhACEAIQAhACEA
IAAhACEAIQAkACUAJQAlACcAKAAnACUAJQAnACgAKQArAC0ALgAwADAAMAAxADMAMgAy
ADMANQA5ADkAOgA7AEAAQgBGAEgASgBKAE0AUABOAE8ATwBPAFQAVwBYAFoAWgBcAF4A
YABjAGYAaQBuAGwAbQBvAHAAcQByAHIAdAB0AHQAdgB4AHgAdwB1AHQAdgB3AHgAegB6
AHYAdABxAHAAbgBsAGkAagBoAGgAZQBiAF8AWwBXAFQAUABOAEsARwBEAEEAPwBCAEEA
OQA2AA==
         </WaveFormData>
      </LeadData>
      <LeadData>
         <LeadByteCountTotal>10000</LeadByteCountTotal>
         <LeadTimeOffset>0</LeadTimeOffset>
         <LeadSampleCountTotal>5000</LeadSampleCountTotal>
         <LeadAmplitudeUnitsPerBit>4.88</LeadAmplitudeUnitsPerBit>
         <LeadAmplitudeUnits>��V</LeadAmplitudeUnits>
         <LeadHighLimit>2147483647</LeadHighLimit>
         <LeadLowLimit>268435456</LeadLowLimit>
         <LeadID>V5</LeadID>
         <LeadOffsetFirstSample>0</LeadOffsetFirstSample>
         <FirstSampleBaseline>0</FirstSampleBaseline>
         <LeadSampleSize>2</LeadSampleSize>
         <LeadOff>FALSE</LeadOff>
         <BaselineSway>FALSE</BaselineSway>
         <ExcessiveACNoise>FALSE</ExcessiveACNoise>
         <MuscleNoise>FALSE</MuscleNoise>
         <LeadDataCRC32>3815421858</LeadDataCRC32>
         <WaveFormData>
8P/w//D/8P/w//D/8P/w//D/8P/w//D/8P/w//D/8P/w//D/8P/w//P/9P/1//b/9P/0
//T/9P/2//b/9v/2//P/8v/x//D/8v/y//L/8v/y//L/8v/y//D/8P/y//T/9f/2//j/
+v/7//v/+//7//r/+v/8//z/+v/7//7//v/8//v/+v/5//b/9P/y//H/8//z//D/8P/y
//H/8f/y//X/9v/2//f/9//z//H/8P/u/+3/6v/q/+v/6//r/+v/6f/p/+v/6//s/+z/
6//q/+j/6f/p/+n/6f/p/+j/6P/p/+n/6f/p/+b/5v/k/+L/2//S/8n/wv+7/7f/tv+1
/7v/y//l/wcALABOAH8AuwDqAOYAggDe/33/df91/3H/jf+s/7T/uP/B/8r/0v/T/9r/
4P/i/+T/5f/l/+b/5v/m/+f/5//n/+f/5//p/+j/5//m/+b/5//n/+f/6P/o/+j/6P/o
/+X/5P/j/+L/5P/k/+T/5P/i/+L/4v/i/+H/4P/f/9//4v/j/+X/5v/k/+T/5f/n/+f/
5v/n/+b/5//o/+r/6//s/+3/7f/t/+7/7//w//P/9P/0//T/9f/3//f/+f/5//f/+v/6
//v//v/+//7/AAABAAEAAwAEAAUACQALAA8ADQAOAA8AEQATABMAEwAUABUAFwAaABoA
GgAbAB8AIQAfAB8AIQAjACUAJgAnACoAKwArAC0ALgAsACwAKgAsAC4ALgAuAC4ALgAs
ACoAKQAmACQAJAAhACEAHwAdABkAFgAUABMADwAQAAwACwAJAAYAAgD+//z//P/6//f/
9f/2//X/9f/2//P/8//y//H/7v/s/+z/7f/u/+//7//w//D/8P/w//D/7//u/+7/7//u
/+7/7v/u/+z/7P/r/+n/7P/u//D/8v/y//P/8//0//b/+P/4//j/9v/6//r/9//3//j/
+P/4//j/+P/4//n/+//6//r//f/7//v/+//7//j/9f/3//j/+v/5//n/+/////z//P/8
//3//f/+/wAA/P/7//v/+f/5//n/+v/6//r/+v/6//r//f/8//3//v/+//z//P/8//z/
/f/9//z//P/7//v/+//4//f/9//2//j/9//1//f/+v/6//r/+f/4//j/9//1//X/9f/3
//f/8f/z//b/9v/2//b/9v/0//T/9v/4//z//v8BAAQABQAFAAUABQACAAIABAAEAAUA
BwALAAwACgAJAAgABwAHAAYABQAFAAUABQACAAIAAgABAAEAAgACAAIAAQABAP7/+f/2
//T/9P/z//D/8P/v/+//7//v/+7/7//y//P/8v/y//H/8P/x//P/9P/1//f/9//2//b/
9f/z//H/7//w//D/8P/0//X/6P/Z/87/x//D/8L/x//N/9n/8/8XADwAZACRAMkABAEq
AQwBfADV/5P/j/+J/4//qv+4/8D/x//K/9D/3//m/+b/6v/s/+3/7f/u//H/8v/0//X/
8//z//P/9f/1//X/9f/2//X/8//x//D/8v/y//L/8v/z//T/9f/2//T/9P/0//T/9f/2
//f/+P/2//b/9v/3//X/9f/2//b/9P/0//X/9//2//b/+P/4//j/+P/5//n//P/9//3/
/f/7//v/+//9/wAAAAAAAAEAAwADAAUABQADAAYABgAHAAYABAACAAIABAAFAAgACgAL
AA8AEQAVABUAFgAXABkAHQAdAB0AHgAgACMAJwAoACwALQAxADMAMwAzADUANwA6ADoA
OgA8AD0APQA/AEAAPwA+ADsAPAA+AD4APgA+ADkANAAvACsALQAuADEAMQAtACsAKQAl
ACQAIgAhAB0AGwAWABQAEQANAAoABwAGAAIAAAD9//v/+//5//j/+P/5//n/+P/3//X/
8v/x//H/9P/3//n//P///wAAAQACAP///v/+/////v/+//7//v/+//7//f/7//z//P/8
//z/+v/7//v//P///wIAAwAEAAIABgAGAAMABgAIAAkACgAJAAgABwAHAAUABAAEAAcA
BQAFAAUABQAEAAEAAwAEAAYABwAJAA0ADAAIAAcABgAFAAUABgAIAAYABQAFAAMAAQAB
AAIAAgADAAQABQAGAAYABAAEAAQAAgAAAAAAAAAAAAEAAQAAAAAA////////AQABAAIA
AgABAP///P/9//7//v/+//3/+//8//z/+//9//3///////v//f/9//3/+f/5//7///8A
AAEAAgABAAAAAQACAAMABAAGAAgACwALAAsACwAIAAgACgAKAAgACQAMAAwACgAJAAgA
BwADAAIAAQABAAEAAQD+//7//P/7//v//P/6//r/+f/5//j/8//w/+7/8f/x/+//8P/t
/+3/7f/t/+v/6//t/+3/7P/s/+v/6v/s/+3/7f/t/+v/6//q/+r/6//r/+v/6//q//D/
8P/o/+H/1v/L/8D/uf+7/7z/u//J/+P/AwArAFgAhgC5APEAIgEkAbYABgCd/4n/gf+D
/53/sP+2/8D/yf/S/97/6f/q/+T/6P/p/+v/7P/u/+3/7P/s/+v/6f/p/+n/6//r/+v/
6//s/+v/6f/n/+b/5//o/+n/6v/s/+z/7P/s/+v/6v/p/+j/6v/q/+r/6v/s/+z/7P/t
/+7/7//x//L/7//u/+7/7//u/+7/8P/w//H/8v/0//X/+P/5//n/+f/3//f/9//5//r/
+v/6//v/+v/5//r/+f/5//z//P/9//7//v/+/wAAAwADAAUABgAGAAkACgANAA8AEAAR
ABMAFQAVABUAFgAVABcAGgAaAB0AHwAkACcAJwAnACkAKwAsACwALAAuAC8ALwAxADIA
MgAyADAAMgAwADAAMAAwADAALgAsACsALAAqACoAJwAkACEAHgAZABoAGAAXABMADwAK
AAgABQABAP7/+//6//b/9P/x/+//7//t/+z/7P/r/+v/6v/p/+r/6P/o/+n/6P/p/+n/
6v/o/+j/6P/o/+n/6P/o/+n/6f/o/+f/5v/p/+r/6v/p/+n/6v/r/+z/6v/r/+v/7P/t
//D/8f/y//D/9P/0//H/7//w//D/8P/w//D/8P/x/+//7v/u//H/8//z//P/8//z//H/
9P/2//X/8//y//P/9v/0//X/9v/0//P/8//0//T/8//z//H/8//z//T/9P/0//T/9P/0
//X/8v/x//D/8f/w//H/8v/w//H/8f/w/+7/7f/t/+3/7//v//D/8P/w/+//7f/v/+7/
7v/u/+3/7//w//D/7//t/+3/7//v/+//8f/x//H/8f/x//P/9P/z//L/8//y/+//7P/t
/+7/7//w/+7/7v/w//L/8//0//b/+P/3//f/9//3//j/+P/6//r/+P/5//z//P/8//v/
+v/5//T/8v/w/+//7//v/+z/7P/t/+3/7v/w/+7/7v/t/+3/7v/r/+r/6v/q/+n/5v/m
/+f/5//n/+f/4//j/+X/5f/m/+b/5f/k/+P/4//i/+H/3//f/97/3v/h/+P/5f/n/+T/
5P/m/+T/2//Q/8H/uP+x/7H/sv+1/7//1f/3/x0ARABqAJsA1QACAfYAfADU/3//ef9x
/3X/j/+k/6r/sv+5/8b/1P/Z/9r/4P/i/+D/3//d/9z/3f/e/+D/4f/f/9//3//h/9//
3//f/+D/4P/f/97/3v/g/+D/4P/g/+D/4P/g/+D/4P/g/+D/4P/g/+D/4P/g/+L/4v/i
/+P/4//j/+T/5P/m/+b/5//p/+z/7P/u/+7/7f/s/+z/6//t/+3/7P/r/+7/7//w//P/
8v/y//L/8//y//H/8v/x/+//8v/y//P/9v/2//b/+P/4//f/+P/4//n//f///wMAAwAE
AAUABwALAAsACwAMAA8AEQAUABQAFgAXABsAHQAgACEAJAAnACoAKgAqACwALwAvADEA
MgAzADQAMwA2ADQANAA0ADQANAAyADAALwAuACwALAApACYAIwAgABsAGwAaABoAFwAU
ABAADwANAAkABgADAAIAAQAAAP7//f/+//3//f/+//3//f/8//v/+v/4//j/+f/5//n/
+P/4//j/+P/4//j/+f/4//j/+f/4//j/+P/4//f/+P/4//f/9P/0//T/9P/y//P/8//0
//T/9v/2//b/8v/2//b/8//1//b/9v/2//b/9v/2//f/9//2//b/+f/7//v/+//7//z/
+f/7//z//P/7//v//f8BAP7//v/+//3//f/+/wAAAAD//////f/8//v/+//6//j/9v/0
//L/9f/0//X/9v/2//T/9P/0//L/9//4//j/+P/4//j/+f/6//3/AAABAAIABAAGAAUA
BQAFAAUABwAIAAsADAALAAsADQAMAAsACQAHAAUAAQAAAP///////////P/8//////8A
AAIAAAAAAP////////v/+f/4//b/9f/y//L/8f/x//H/8f/v/+//8f/x//D/8P/v/+7/
8P/x//H/8f/v/+//7v/u/+3/7f/t/+3/7P/u/+r/5v/h/9b/x/+4/7H/rf+u/6//tf/H
/+f/BwAoAFIAhQC5AOoA/gCyAAoAjf99/3//ff+X/7b/vP/A/8v/1P/c/+H/5v/u//L/
7//v/+7/7v/w//D/8f/x//H/8f/x//P/8//z//P/9P/y//H/8P/w//H/8v/z//T/8v/y
//L/8v/w//D/8P/w/+7/7v/u/+7/7P/s/+z/7f/v/+//8P/w/+//7v/u/+//8f/y//X/
9v/4//j/+f/5//z//f/9//3//f/9//3///8BAAIAAwAFAAUABQAHAAcACQAMAAwADQAM
AAwADAAOAA0ADQAPABAADgARABIAFQAWABgAGgAdAB4AHQAcABwAHQAfACIAIgAjACMA
JgAnACcAJwApACsALQAuAC8AMgA1ADUANwA4ADkAOgA5ADwAPgA+AD4APgA7ADgANQAz
ADEALgAtACkAJwAlACMAHwAgAB4AHQAZABoAFgAVABMAFAASABAAEAANAAoABgADAAAA
/f/7//r/+//7//r/+f/6//j/+P/5//f/9//2//b/9//4//n/+v/3//b/9v/3//v//P/9
//7//v/+//3/+//4//j/+P/4//n/+//8//7/+//8//v/+v/5//7////9//3//v/+//7/
/f/8//v/+//9//z//P///wEAAQABAAEA/v/7//3//v//////AAADAAIA/v/9//z/+v/5
//n/+v/5//n/+v/5//n/+f/6//r/+P/4//j/+P/6//j/+P/4//j/9v/2//b/9P/1//X/
9P/2//H/8v/z//T/9f/2//T/9P/2//j/+f/6//z//v8AAAEAAgADAAIAAgAEAAQABwAJ
AA0ADgAQAA8ADgANAAsACgAJAAkACQAJAAYABgAEAAMAAwAEAAMAAgAAAP/////7//n/
+P/3//X/8f/w/+3/7f/t/+3/7f/t/+//7//r/+r/6P/m/+j/6f/p/+n/5//n/+b/5v/o
/+n/6v/r/+z/7P/s/+z/5//e/9P/wv+3/7X/uP+5/8P/1//v/xEAOgBkAI8AywAKASgB
8gBMAK3/g/+F/3v/i/+o/7b/vv/H/8z/1v/d/+D/5P/m/+j/6f/p/+r/6P/o/+n/6f/n
/+f/5//p/+f/5//n/+j/5//l/+P/4v/i/+L/4v/i/+X/5v/n/+j/5//m/+X/5P/n/+j/
6f/q/+n/6P/n/+f/6P/p/+v/7P/s/+z/7f/v/+7/7v/w//D/8//0//b/9//4//n/+f/5
//r/+//8///////+//3//f/6//n/+v/5//j/+v/5//n/+v/6//r//P/+////AgAEAAQA
BwAIAAsADAAOABAAEwAZABkAGQAaAB0AHwAiACIAIgAjACcAKQAoACcAKAApACoAKgAq
ACwALwAvADEAMgA1ADYANQA4ADgAOAA4ADgANAAyADAALwAsACoAKgAnACUAIwAhAB0A
HgAcABsAFwAYABQAEwARAA8ADAAJAAgABAACAP///f/6//f/9f/0//X/9f/0//P/8P/u
/+7/7//y//P/8//0//L/8v/y//L/8//y//L/8//y//L/8v/y//T/9v/3//f/+P/4//j/
+P/6//v/+//8//z//v/+//7//P8AAAAA/f/7//z//P/8//r/+v/6//v/+f/4//j/+//7
//v/+//7//z/+f/7//z//P/7//v//f/9//r/+v/6//v/+//8//7/+//5//j/9f/1//X/
9v/2//j/+P/4//j//P/6//r/+v/4//b/9v/2//j/+f/5//j/+P/3//f/9//3//f/+P/4
//j/9//1//f/+v/4//j/+P/4//j/+P/4//f/9v/3//j/+//8//7/AAAAAP///v/9//v/
+v/7//r//P/9/wAAAAADAAMAAwADAAMAAgABAAEAAwADAAAAAAACAAEAAQACAAIAAgAB
AAEAAAD7//j/9v/0//P/8P/w/+//7//v/+//7f/t/+//7//s/+z/6//q/+j/6f/p/+n/
6f/p/+j/6P/o/+f/5v/l/+L/5v/m/+T/3f/Q/8H/tv+t/6n/rP+x/73/0//1/xsAQgBu
AKEA2wAQARwBvgAKAJH/gf+B/3//mf+y/7b/vv/J/8z/1v/h/+T/5v/o/+f/5//m/+b/
6P/o/+n/6f/o/+f/5v/n/+f/5//n/+j/5v/l/+T/5P/k/+T/5P/k/+P/4v/h/+D/4P/g
/+D/4P/i/+L/4v/i/+P/5P/l/+f/6f/p/+r/6v/r/+z/7v/x//D/8P/y//L/8v/y//P/
8//2//f/9//3//n/+f/5//v//v/+//7////9//3///////3/AAAAAAEABAAEAAQABgAF
AAUABwAIAAQABQAEAAUAAwAEAAUABwANAA0ADQAOABEAFQAaABwAHwAhACYAKQAsAC0A
MAAzADQANAA0ADYANwA3ADkAOgA4ADgANgA4ADcANgA1ADQAMwAyADEAMQAwAC4ALgAr
ACkAJwAlACEAHgAcABsAFwAWABIAEQAPAA8ADAAJAAgABwAGAAQAAwAAAP3/+//6//f/
9//2//X/9v/0//T/9f/0//X/9f/2//b/9v/2//b/9v/2//f/+f/4//j/+P/4//v//P/8
//v/+//8//3//v/9//3//P/8//r//P/8//z//P8AAAAA/f///wAAAAAAAP7//v/+////
AQAAAAAAAwACAAEAAAD///7/+//9//7/AAD/////AQABAP7//v/+//3//f/+/wAA/v/9
//3/+//8//3///8AAP///v/9//z//v/8//z//P/6//j/+P/4//j/+f/5//j/9//1//T/
8//x//H/8v/y//T/8//x//P/9P/0//T/8//z//T/9P/z//H/7//z//f/+P/2//b/9v/2
//j/+P/6//z/+//8//7/AAADAAMAAwADAAQABAAGAAYABgAHAAoACgAIAAcABgAFAAMA
AgABAAEAAwADAAAAAAD9//v/+v/6//r/+v/5//n/+v/3//b/9v/4//f/9P/0//P/8//z
//P/8f/x//P/8//z//T/9P/0//H/8f/w/+//8P/x//H/8v/1//X/9f/1//T/8P/s/+j/
5f/e/9X/zv/H/7//vv/D/8n/3////yEARgByAKUA1wAAAfYAggDY/4n/h/+B/4X/qf++
/77/xv/X/+D/4v/r//D/7v/s/+7/7//v//D/8P/w//H/8f/z//P/8//1//P/8//z//T/
8v/x//D/8P/y//L/8v/y//D/8P/w//D/8f/y//P/9P/0//T/9P/0//T/9P/0//X/9f/1
//b/9v/1//T/9P/1//j/+v/+/wAAAgACAAMAAwAIAAkACQAJAAsACwALAA0AEAAQABAA
EQATABMAFQAVABMAFgAWABcAGgAaABoAHAAdAB0AHwAgAB4AIQAiACUAIwAkACUAJwAr
ACsAKwAsACwALQAvAC4ALwAvADIAMwAzADMANQA3ADcANgA1ADYANQA1ADcAOAA4ADgA
NgA4ADoAOgA6ADoAOgA4ADYANQA0ADIAMgAvAC0AKwApACUAJQAkACQAIQAgABwAGwAZ
ABkAFgATABIAEAAOAAsACQAIAAcABwAIAAUABQAEAAMAAAD+//7///8CAAMAAwAEAAIA
AgACAAIA///+//7///8AAAAAAAAAAAAAAAD///3//f/+////AAAAAAEAAQACAAIABAAE
AAQAAAAEAAQAAQABAAIAAgACAAQABAAEAAUAAwACAAIABQAGAAcACAAJAAgABQAHAAgA
BgAFAAUABwAHAAQABAAEAAUABQAGAAgABgAFAAUAAwADAAMABAAEAAQABAAEAAQABQAC
AAEAAAD+//z//P/8//7///////7/AAD///////8AAAEAAwAEAAYABQADAAUAAwACAAEA
//8AAAIAAwADAAQABQAIAAkABwAHAAgABQAEAAMAAgAFAAYACQAMAAsADAAOABAAEAAP
AA4ADQAOAA4AEAAQABAAEQAUABQAEQAPAA0ACwAMAAwADAANAAwACwAHAAYACAAHAAcA
CAAIAAgABwAHAAcAAwABAAAAAwADAAEAAgAAAP///v/9//n/+f/7//v/+v/6//n/+P/5
//v//P/9//z/+//5//j/9//1//P/8f/w//D/8v/s/+P/2v/P/8j/wf/D/8b/yf/V/+v/
CQAtAFIAfgCzAOcACgHuAGQAvP99/4P/f/+L/63/vv++/8b/1f/c/+L/5//s//L/9P/z
//P/8v/y//D/8P/x//H/8f/x//H/8//1//X/9f/2//X/8//x//D/8P/w//D/8P/w//D/
8P/w/+//7v/t/+z/7P/s/+z/7P/s/+z/7P/t/+3/7f/u/+7/7v/u/+//8f/y//L/9P/0
//L/8v/z//P/9v/3//f/9//3//f/9//5//z//P/8//3/+//7//3//f/+/wIAAwAFAAgA
CAAIAAoACQAJAAsADAAKAA0ADgARABQAFgAYABsAHQAdAB0AHgAfACEAJAAkACgAKQAt
AC8ALQAtAC8AMQAwADAAMAAyADMAMwA1ADYANAA0ADIANAA2ADYANgA2ADIAMAAuAC0A
LgAsACwAKQAmACMAIAAbAB0AHAAcABkAFgASABEADwALAAgABQAEAAMAAgAAAP//+//5
//j/+P/6//v/+//7//r/+P/4//n/+P/5//n/+v/5//j/9//2//X/9P/0//X/9P/0//T/
9P/2//j/+f/5//r/+v/6//r/+P/5//n/+v/4//r/+v/6//b/+v/6//f/9//4//j/+P/6
//r/+v/7//v/+v/6//3//f/9//3//f/9//v//v8AAAAA/////wEAAQD+//7//v/+////
AQAEAAMAAwAEAAMAAwADAAQABAAEAAQABAAEAAYABAAEAAQABAACAAIAAgADAAUABgAG
AAQAAwADAAMAAQABAAIAAgAAAP///f///////v/9//v//f/+//z/+f/6//r/+v/6//r/
+//8////AgABAAIABAAGAAkACQAJAAkABwAGAAcABgAEAAUACAAIAAoACQAIAAcABwAG
AAUABQAGAAcABQAGAAYABQAFAAYAAwACAAAA//8AAP3//P/8//r/+f/2//b/9//3//f/
9//3//f/+f/5//r/+v/5//j/+P/5//n/+f/5//n/+P/4//n/+f/5//n/9v/0//j/9v/v
/+L/1f/I/8H/v//E/8n/z//h////JQBQAH4AtQDvACIBKgHMABIAl/+B/3v/ef+b/7T/
tP+6/8f/0v/a/9//4v/k/+j/6P/p/+n/6v/q/+r/6//r/+z/7f/u//H/8v/z//T/9v/3
//f/9//4//b/9v/2//b/+P/4//j/+P/4//j/+P/4//r/+v/6//r/+v/6//r/+//6//n/
+f/4//r/+v/7//3//f/8//3//P/8//z//f/9/wAAAQABAAEA////////AQACAAIAAgAD
AAQABQAIAAkACQAMAAwADQAQABAAEAASABUAFQAXABgAFQAXABcAGQAZABoAGwAdACEA
IQAhACIAJQAnACoAKgAsAC0AMQAzADIAMQAyADMANgA2ADYAOAA6ADsAPgBAAD8APgA7
ADwAPgA+AD4APgA8ADoAOAA3ADUAMgAxAC0ALQArACkAJQAiACAAHwAbABoAFgAVABMA
EwAQAA0ADAAKAAgABQADAAMAAQAAAAAA/v/9//v/+f/7//r/+//9//z//f/9//7//P/8
//z//P/9//z//P/9//7//v/+//7//P/8//v/+f/7//z//f/+/wAAAQABAAIAAQACAAEA
AAD8/wAAAAD9//7/AAABAAIAAQAAAP////8BAAAAAAADAAEAAQABAAEAAgD//wEAAgAB
AP///v///wMAAAAAAAAA/f/9//7/AAAAAP/////9//7///8BAAIAAQAAAP///v8AAP7/
/v/+/wAA/v/+//7/AAABAAEAAAACAAEAAQABAAEAAQACAAIAAAD///3////+//7//v/9
//3//v/+//3/+//7//r/+P/4//j/+P/2//b/+P/6//3//v8AAAIABQAFAAUABQAEAAQA
BgAGAAgACQAMAAwADQANAA0ADQANAAwACwALAAkACQAGAAYACAAHAAcACAAHAAYABAAD
AAMA///9//z//P/7//j/+P/3//f/9//3//X/9f/3//f/9P/0//P/8v/y//P/8//z//X/
9f/0//T/8//z//P/8//2//b/9v/0/+n/3v/R/8L/v//F/8T/w//P/+f/AwAjAEgAcACh
ANkAAgH2AH4A2v+N/4f/g/+N/6v/wP/E/8b/1f/m/+7/7//0//j/9P/2//f/9//4//j/
+P/5//n/+f/5//n/+//6//n/+P/4//r/+f/4//j/9v/2//b/9v/2//b/9v/2//j/+P/4
//j/+P/4//j/+P/6//r/+v/7//3//f/+//7//P/8//3///////7////+//7//v//////
AQABAAAA//////////8BAAQABAAEAAUABQAFAAcABwAHAAoACgALAA0ADgAPABIAEwAT
ABUAFgAUABcAGAAbABkAGgAbAB0AIQAhACEAIgAlACcAKgAqACoAKwAvADEAMQAxADMA
NQA2ADYANgA4ADcANwA5ADoAOgA6ADgAOgA6ADoAOgA6ADgANgA0ADMAMAAuAC4AKwAp
ACcAJQAhAB4AHAAbABcAFgASABEADwAQAA4ADAAMAAwACgAHAAUABAADAAMABAADAAMA
AgABAAIAAAAAAAEA//////7//v8AAAAAAAAAAP3//P/8//3//P/8//z//P/9//7//v/9
//r/+v/6//r/+P/5//n/+v/6//z//P/8//v/AAABAP////8AAAAAAAACAAIAAgADAAIA
AAD//wEAAQABAAEAAQD+//v//f/+//3/+//6//v////8//z//P/9//3//v8AAP7//f/9
//v//P/9////AAAAAAAAAAAAAAAA/v/+//7/AAD+//7//v/9//3//P/6//r/+f/5//n/
+f/5//r/+v/6//n/9//5//T/9P/2//T/8v/y//L/8v/w//D/8v/0//j/+v/9/wAAAQAB
AAEAAQAAAAAAAgACAAEAAQADAAIABAADAAIAAQD9//z/+//7//3//f/6//r/+f/3//b/
9v/4//j/9//3//n/9f/z//L/8P/v/+z/7P/q/+n/6P/n/+X/5f/n/+f/5P/k/+P/4v/j
/+X/5v/n/+X/5f/k/+T/5//n/+f/5//m/+j/7P/m/9//2v/R/8T/v/+//8D/wf/F/8//
5/8NADAAUgB9ALMA4ADqAJgA8P99/3P/ff99/5f/sv+0/7r/x//Q/9T/2//e/9z/4P/i
/+P/4//k/+T/5P/l/+X/5v/n/+j/6//t/+3/7f/u/+7/7f/s/+z/7//w//H/8v/w//D/
8P/w//D/8P/w//D/7v/u/+7/7v/u/+7/7v/v/+//7//w//D/8P/w//H/8//y//L/9P/0
//P/8v/y//H/9v/3//f/9//5//n/+f/7//v/+v/5//n/+v/7//7////9/wAAAAABAAQA
BAAEAAYABwAHAAkACgAKAA0ADgARABEAEgATABUAFgAVABQAFAAXABkAHAAcAB4AHwAj
ACUAIwAjACUAJwAoACgAKAAqACkAKQArACwALAAsACoALAApACgAJwAmACUAJAAjACMA
IgAgACAAHQAZABcAFQARAA8ADAAKAAUABQACAAIAAQD///z/+f/4//X/8v/u/+v/6f/n
/+b/5v/n/+f/5v/l/+L/4P/g/+H/4P/h/+H/4v/g/+D/4P/g/+L/4v/j/+X/5P/k/+T/
5P/l/+b/5v/l/+X/5v/n/+j/6v/r/+v/7P/q/+z/7P/s/+j/7P/s/+n/6//s/+z/7P/s
/+z/7P/t/+//7v/u//H/7//v/+//7//w/+3/7//w/+3/6//q/+v/7//s/+z/7P/s/+3/
7//y//L/8f/x/+//7v/t/+3/7P/u/+7/7v/u/+//7P/r/+r/6v/o/+j/6P/m/+f/5//m
/+f/5//o/+n/6f/p/+r/6v/q/+n/5//p/+r/7P/s/+r/6v/q/+r/6f/o/+n/6v/r/+z/
7v/w//P/8//z//P/9P/0//b/9v/1//X/9//2//f/9//3//f/9f/0//P/8//y//H/7f/s
/+r/6f/p/+r/6//s/+z/7f/v/+v/6f/o/+j/5//k/+T/5f/l/+X/5f/l/+X/5//n/+T/
5P/j/+L/4v/j/+P/4//l/+X/5P/k/+X/5f/l/+X/5v/k/+L/4P/T/8T/vf+0/6v/qf+u
/6//tf/N/+n/BwAuAFwAjwDLAAABBAGgAOj/df9t/3H/b/+N/6r/qv+q/7X/xP/K/83/
1v/c/9z/3P/d/93/3v/e/97/3//f/9//3//f/+H/4v/j/+T/5v/n/+f/5//o/+b/5v/m
/+b/6P/o/+j/6P/o/+j/6P/o/+b/5v/m/+b/5v/m/+b/5//m/+X/5f/k/+b/5v/n/+n/
6v/q/+z/7P/r/+r/6v/p/+z/7f/t/+3/7//v/+//8f/w//D/8P/x//P/8//1//X/9//6
//r/+//8//z//P/+/wAAAQAEAAYABAAHAAgACwAJAAoACwANABEAEQARABIAEQATABYA
FgAYABkAHQAfAB8AHwAhACMAJAAkACQAJgAlACUAJwAoACcAJgAjACQAJAAkACQAJAAj
ACIAIQAhACAAHgAeABsAGgAZABgAFQASABAADwALAAoABgAFAAMA///8//n/+P/4//T/
7f/t/w==
         </WaveFormData>
      </LeadData>
      <LeadData>
         <LeadByteCountTotal>10000</LeadByteCountTotal>
         <LeadTimeOffset>0</LeadTimeOffset>
         <LeadSampleCountTotal>5000</LeadSampleCountTotal>
         <LeadAmplitudeUnitsPerBit>4.88</LeadAmplitudeUnitsPerBit>
         <LeadAmplitudeUnits>��V</LeadAmplitudeUnits>
         <LeadHighLimit>2147483647</LeadHighLimit>
         <LeadLowLimit>268435456</LeadLowLimit>
         <LeadID>V6</LeadID>
         <LeadOffsetFirstSample>0</LeadOffsetFirstSample>
         <FirstSampleBaseline>0</FirstSampleBaseline>
         <LeadSampleSize>2</LeadSampleSize>
         <LeadOff>FALSE</LeadOff>
         <BaselineSway>FALSE</BaselineSway>
         <ExcessiveACNoise>FALSE</ExcessiveACNoise>
         <MuscleNoise>FALSE</MuscleNoise>
         <LeadDataCRC32>1361339255</LeadDataCRC32>
         <WaveFormData>
9P/0//T/9P/y//L/8v/y//T/9P/0//T/8v/y//L/8v/y//L/8v/y//X/9v/3//j/9v/2
//b/9v/4//j/+P/4//f/9v/1//T/9v/2//b/9v/0//T/9P/0//P/8//0//f/+P/5//v/
/P/6//r//P/8//n/+f/7//v//f/+/wAAAQD////////+//r/+v/5//n/+//7//j/+P/2
//b/9//3//j/+v/8//z/+v/3//T/8//z//L/8P/u//D/8P/w//D/7//v/+//7//x//H/
8P/w/+3/7f/t/+7/7v/u/+7/7f/r/+7/7P/s/+v/6f/p/+f/4f/b/9P/zv/L/8n/x//F
/8n/0//i//v/FgAzAFwAkwC6ALQAWgDY/5T/mP+Y/5X/qf/A/8j/zP/U/9z/4f/j/+j/
7v/v//L/8v/y//P/8//z//T/9P/2//T/9v/3//X/8//1//X/9f/1//b/9//4//j/9//2
//X/9P/0//P/8//z//T/9f/0//P/8v/w/+7/7//v/+//8P/x//P/9P/y//L/9P/2//f/
9v/1//X/9//3//f/9//5//r/+//8//7//v/+//7/AQACAAIAAwADAAUABQAFAAUABQAG
AAYABwAJAAkACgALAAsADQAOABEAEgAUABYAFQAWABcAGAAaABoAGwAcAB0AHwAiACIA
JAAlACcAKQAnACcAKgAtAC4ALwAyADUAMwAzADQANgA2ADUAMwA1ADgAOAA4ADgAOgA2
ADYANgAxADEAMAAuAC4ALAAqACcAKAAmACUAIQAeABwAGgAYABgAFAASABIAEwARAA4A
DAAMAAwADAAMAAoACgAJAAgABwAGAAEAAgADAAUABgAIAAYABgAGAAYABgAFAAQAAwAF
AAUABQACAAEAAQAAAP7/AQACAAMABQADAAMAAwAGAAoACgAJAAkACQALAAsACgAKAAsA
CwALAAwADAALAA8AEQASABIAEgASABIAEgASABIAEQARABEAEwATABMAEwAWABYAFgAW
ABUAFQAWABYAFQASABEAEAAOAA4ADgANAA0ADQANAA0ADgAOAAwADAAMAAsACwALAAgA
CAAIAAgACAAHAAcACAAFAAUABAACAAIAAwADAAMABAAFAAUAAwD//wIAAgACAAQABAAG
AAYAAwADAAQABAAEAAQABAADAAMABAAHAAkACwAOABAAEAAQABIAEgARABEAEwATABMA
FAAWABcAFwAXABcAFgAUABQAEwATABEAEQAOAA4ADAAMAA0ADQAMAAwADAAKAAkABQAB
AP/////+//z/+v/8//z//P/8//n/+f/5//n/+f/5//j/+P/5//n/+f/6//r/+v/6//n/
+P/6//f/9v/5//n/9//7//v/8f/l/9z/1//V/9P/1f/Z/+H/9P8NACgASQBuAJ0A0ADu
AM4AVgDW/6r/rP+p/6//xP/Q/9T/3P/e/+H/6//y//L/9//6//r/+v/7//v/+//8//z/
/v/8//7////9//v//f/9//r/+f/5//n/+v/6//n/+P/4//j/+f/5//j/+f/7//3/+//7
//v/+v/4//n/+f/5//v/+//8//z/+f/4//n/+v/6//r/+v/7//v/+//7//v///8AAAEA
AgABAAAA///+////AAAAAAEAAQADAAMAAwACAAMABQAGAAUABQADAAIABAAFAAgACgAM
AAwADQAOABAAEgAUABYAGAAYABkAGgAcAB8AIwAkACgAKQArAC0ALQAtADAAMwAzADMA
NQA3ADUANQA2ADgAOgA5ADcAOQA5ADgANwA2ADUAMAAvAC4ALQAvADAAMAAsACoAKAAl
ACQAIgAhAB0AGgAYABYAFAASAA4ADAAMAAkABwAEAAIA/v/+//7//v/6//r/+f/4//r/
/P/6//7/AQADAAQABgAIAAgACAAIAAgABwAGAAUABwAHAAcABAACAAMAAwACAAIAAgAC
AAMAAwADAAMABgAJAAoACgALAAsADQANAAwADgAPAA8ADwAOAAwACQALAAsADAAMAAwA
DAAMAAwADAAKAAkACQAJAAsADQAPABEADwAOAA0ADAALAAsADAAMAAwACgAKAAoACQAI
AAcABQAGAAcACAAJAAgACAAGAAYABgAFAAUABQAEAAQABAAEAAQAAwADAAQABgAHAAcA
BgAFAAUABAADAAQABQAFAAMAAAACAAEAAAAAAAAAAgACAAEAAQABAAEA/v/+/wYACAAI
AAgACAAGAAUABQAHAAgACQALAAwADAAMAA4ADgANAA0ADwAPAA0ADgAQABEADwAPAA8A
DgAKAAoACQAJAAkACQAGAAYABQAEAAQAAwACAAIAAgAAAP7/+//4//f/+f/4//b/9P/y
//L/8v/y//P/8//z//P/8//z//L/8v/x//H/8f/y//D/8P/w/+//8P/0//P/9P/x//f/
9//z/+v/4f/Z/9L/z//P/83/zf/V/+X//P8bAD4AYQCMAL0A5gDiAIIA+v+y/6r/pP+l
/7n/xv/M/9L/2v/g/+n/8//y/+7/8f/0//T/9P/1//P/8//0//T/8v/w//L/8//x/+//
8f/x//D/7//v/+//7v/u/+3/7P/u/+7/7//v/+v/6//s/+3/7//v/+//7v/w//H/8f/x
//P/8//0//T/8f/w//H/8v/y//L/8v/z//X/9f/1//X/+f/6//v//P/6//r/+v/6//v/
/P/8//3//P/9//z/+//8//3///8AAAAAAQAAAAAAAQABAAMABAAFAAYACAAKAAsADAAN
AA4AEAAQABEAEgARABMAFgAWABkAGwAeACEAHwAfACIAJQAlACUAJwApACcAJwAoACoA
KgApACcAKQAqACoAKgAqACsAKAApACoAJwAnACYAJAAhAB4AGwAXABgAFgAVABEADQAK
AAcABAACAP7//P/8//v/+f/2//T/8P/w//D/8P/w//D/7//u/+z/7P/o/+r/6v/r/+v/
7P/s/+z/7P/s/+v/6//r/+v/6//r/+v/6P/p/+v/7P/s/+7/7v/u/+//7//v/+//8v/2
//b/9f/1//X/9//3//b/9f/1//T/8//z//L/8P/z//H/8v/y//L/8v/0//b/+P/4//f/
9//3//b/9f/0//P/9f/2//f/+P/2//X/9f/0//X/9P/1//b/9v/2//b/9f/3//f/9//3
//b/9v/0//T/9v/1//X/9f/0//T/9P/0//L/8f/x//L/8v/z//P/8v/w//H/8f/x//T/
9f/1//P/7//y//L/8v/w//D/8v/y//L/8//0//X/9P/0//b/9v/0//T/9v/3//P/8v/z
//T/9f/2//P/8//0//f/9v/3//n/+v/6//r//P/8//v/+//9//3//f/+/wAAAQADAAMA
AwACAP3//P/6//n/+f/5//b/9v/4//j/+f/5//j/+P/4//b/+P/1//L/8f/z//L/8P/u
//D/8P/w//D/7f/t/+3/7f/t/+3/7P/s/+n/6f/p/+r/6P/o/+j/5//p/+7/7v/w/+v/
7f/v/+v/5f/b/9H/yv/H/8P/xf/H/8v/2f/y/w8AKgBJAHQApwDMALoAVADQ/5b/lv+S
/5f/q/+4/77/xv/K/9T/3//h/+b/6v/r/+r/6P/m/+X/5//n/+j/6P/o/+b/6P/p/+f/
5f/n/+f/6P/n/+f/5//o/+j/5//m/+T/5P/l/+X/4//j/+T/5f/l/+X/5f/k/+X/5//o
/+n/6f/p/+r/6v/q/+r/7P/u//D/8P/w//H/8P/v/+7/7f/t/+7/7//w//H/8v/z//T/
9P/0//P/8//x//P/8//z//P/8//0//T/8//1//X/9v/2//X/9v/2//f/+P/6//z//f/+
////AAAEAAQABQAGAAcACQAMAAwAEAARABMAFQAWABcAGwAfAB8AHwAhACMAJQAlACYA
KAArACsAKgAtAC0ALAArACoALAAoACgAKAAlACUAJAAiAB4AHAAaABcAGAAWABUAEQAQ
AA4ADAAKAAgABAACAAIAAwABAP7//P/8//z//P/8//z//P/7//r/+v/6//b/+P/3//f/
9v/2//j/+P/4//j/9//3//f/9//1//X/9f/y//T/9f/1//T/8v/y//L/8//x//H/8f/0
//T/9P/z//P/8v/z//L/8P/w//H/8f/x//P/8v/w//P/8f/y//L/8v/x//L/8//0//b/
9f/1//X/9f/1//X/9f/4//j/+P/4//n/+f/6//r/+P/2//b/9v/0//T/9P/z//L/8f/w
/+//8f/y//H/8v/w/+//7//v/+z/8P/y//L/8v/y//L/8v/z//X/+f/4//n/+//8//r/
+v/8//z//P/9/wAAAQABAAIABAAFAAQAAwACAAAA/P/8//v/+//5//n/9v/2//f/+P/6
//v/+P/4//j/9v/2//P/8P/v/+//7v/s/+r/7P/s/+z/7P/p/+n/6f/p/+n/6f/o/+j/
6f/p/+n/6v/o/+j/6P/n/+f/6v/o/+j/5//n/+X/4f/b/9P/yf++/7n/t/+3/7X/t//F
/9r/8/8MAC0AVgCHALIAvAB4APL/lv+Q/5T/k/+n/7z/wv/I/9D/2v/f/+P/5v/s//H/
7//u/+3/7f/t/+3/7v/u//D/7v/w//H/7//t/+//7//w/+//7//v//L/8v/x//D/7v/u
/+//7//r/+v/7P/t/+z/6//q/+j/6P/p/+n/6f/p/+n/6v/q/+j/6P/q/+z/8P/w//D/
8f/x//H/8f/x//X/9v/3//j/+P/4//j/+P/6//z//f////3/////////AgADAAUABgAG
AAcABgAGAAUABQAHAAgACAAIAAkACgAOABAAEgAUABMAEgASABIAEwAVABgAGAAZABkA
GgAbAB0AHQAgACMAIwAjACUAJwApACkAKgAsAC4ALwAvADMANAA0ADQANAAzAC4ALQAs
ACgAJwAlACIAIgAgAB4AGwAcABoAGQAVABQAEgAQAA4AEQAOAA0ADgAMAAkABQACAP//
/v/9//z/+v/6//n/+P/4//j/9P/2//X/9f/0//T/9//4//n/+v/4//f/9v/1//j/+f/6
//j/+v/7//v/+v/5//j/9//3//n/+f/5//z//P/6//f/9f/4//v//P/8//r/+//7//v/
+//6//j/+//7//z//P/8//v//P/9//7//P/7//v/+//9//3//f/9//3//P/7//r/+P/3
//f/9v/4//b/9v/2//b/9v/2//X/9f/1//X/9f/2//b/9P/0//T/8//z//P/8P/w//D/
8P/0//H/8P/y//L/8v/y//H/8f/y//X/9v/3//n/+v/7//z///8AAP////8BAAEAAgAE
AAcACQALAAsACwAKAAoACgAJAAkABwAHAAQABAAEAAQABQAFAAMAAgABAP7//v/7//j/
9//0//L/7//s/+7/7v/u/+7/7f/t/+3/7f/s/+v/6f/o/+f/5//n/+j/6v/q/+r/6f/q
/+7/7f/u/+//7f/x//H/7f/l/9v/zv/F/8f/yf/H/83/3f/s/wUAJABDAGgAnQDUAOoA
tAAuALz/pP+o/6P/rf/E/9D/2P/g/+L/6f/v//D/9P/3//j/+P/4//n/9//3//j/+P/3
//T/9f/1//X/8//1//X/8f/v/+7/7f/u/+7/7f/s/+//8P/y//P/8P/v/+//7//w//H/
8v/y//H/8f/w/+//8P/x//P/9P/y//L/9P/2//b/9v/2//f/+v/7//z//f/9//7///8A
AAIAAgACAAIAAQACAAIAAwABAAEA///9//z//f///wAA//8BAAEAAgAEAAUACAAKAAsA
DAAOABAAEwAUABUAFgAZABoAHAAeAB8AIQAkACQAJAAlACcAKQAnACcAKgAtACwAKwAs
AC0ALQAtAC4AMAAxADEAMAAzADYANgA2ADYANAAwADAAMAArACsAKgAoACYAJAAiAB8A
HgAcABsAFwAYABYAFAASABAADAAKAAoACQAHAAQAAgD///7//f/8//r/+v/5//j/9v/2
//L/9P/2//f/9//4//j/+P/4//j/9//3//f/9//3//f/9//0//b/+f/7//z//v/+//7/
//8BAAEAAQAEAAYABgAFAAUABAAFAAQAAgACAAMAAwADAAMAAgAAAAMAAgACAAEAAAD/
/wAAAQACAAAA//////////////////8AAAAAAAAAAP////8AAAAA/v/8//z//P/8//z/
/P/7//z//f/+////AAAAAP7//v/+//3//f/9//7//v/+//7//P/7//v//P/+///////+
//7//////////v/9//3//v8AAAAAAAAAAP////8AAAMABAAFAAcACAAHAAYABwAGAAIA
AQACAAEAAgAEAAcACQAKAAsADAAMAAwADAALAAsADAANAAsADAAMAAwADQANAA4ADgAO
AAwACQAFAAEA//////7//P/6//r/+v/6//r/+f/5//n/+f/7//v/+v/6//f/9//3//j/
+P/4//j/9//3//r/+P/4//P/9//5//X/7//l/9v/0v/L/8n/yf/N/9X/5f/8/xkAOABb
AIYAuwDoAOwAnAAMALb/sv+y/6//w//S/9j/4v/s/+7/8//7//7//v///////v/9//3/
/////wAAAAD///z//f/9//3/+//9//3//P/7//v/+//6//r/+f/4//b/9v/3//f/8//z
//T/9f/3//f/9//2//f/+f/6//v/+//7//z//P/8//7/AgAGAAcABgAFAAUABQAFAAUA
BQAIAAoADAAOAA4ADgAOAA4ADwAQABAAEQARABMAEwATABMAEwAUABQAEwAVABUAFgAW
ABUAFgAWABQAEgARABAAEQASABMAFAAYABgAGQAaAB0AIQAmACgAKwAtADAAMwA1ADUA
OAA7ADsAOwA9AD8APwA/AEAAQgBCAEEAPwBBAD8APgA9ADwAPQA6ADsAPAA7ADsAOgA4
ADQAMgAwAC0ALAAqACkAJQAkACIAIAAeAB4AGgAYABgAGQAXABQAEgANAAwACwAKAAgA
CAAHAAYABAAEAAAAAgACAAMAAwAEAAQABAAEAAQABwAHAAcABwAHAAcABwAEAAYABwAH
AAYABwAIAAkACwAJAAkACQAMAAsACgAIAAcACQALAAsACgAKAAsACwALAAsACgAIAAsA
CQAKAAoACgAIAAgACAAIAAgABwAHAAcACQAJAAkACQAIAAgACAAIAAkACQAKAAoACAAG
AAYABgAHAAgACQAJAAgABwAGAAUACAAIAAYABgAEAAMAAwADAAIAAgACAAIAAQD///7/
/v/9//3//P/6//z//f/9//3//P/9//3/+//5//z//P/8//z/+v/6//7//v/+//7//v/+
//////8AAAMAAgADAAUABgAIAAgACgAKAAsACwANAA0ADQAOABAAEQARABEAEQAQAAwA
DAALAAsADQANAAoACgAHAAYABgAFAAQABAAEAAIABQADAAEAAQADAAIAAAD+//7//v/+
//7//f/9//3//f///////v/+//z/+//6//r//P/8//z/+//7//7//P/8//v/+//5//f/
8//p/+P/4P/Z/9P/0//V/9n/5//6/xMAMgBVAIIAsQDSAMQAYADc/6T/qP+o/6v/wf/S
/9T/2v/o/+7/7//1//j/9v/1//j/+P/4//n/+f/5//r/+v/6//j/+v/7//v/+f/7//v/
+P/3//f/9//4//j/9//2//T/9P/1//X/9v/3//n/+//6//n/+P/2//T/9f/1//X/9f/1
//b/9v/0//T/9v/4//3//v///wEAAwADAAMAAwAFAAYABwAIAAkACgALAAwADQAOAA4A
DwARABMAEwATABMAEwAUABQAEwAVABUAFgAZABkAGwAcABwAHAAdAB4AHwAgACEAIgAi
ACIAIwAkACMAJQAoACgAKAApACsALQArACsALgAxADAALwAwADEALwAvADAAMgAwAC8A
LQAvADIAMgAyADIANAAwADAAMAAtAC0ALAAqACoAKAAmACMAJAAiACEAHQAeABwAGgAY
ABgAFAASABIADwANAAoACAAHAAgACQAKAAYABgAFAAQAAgACAP7/AAACAAMAAwAEAAMA
AgABAAAAAQABAAEAAQABAAEAAQD+//7///////7//v/+//7///////////8CAAIAAgAB
AAEAAQADAAMAAgACAAMAAwADAAQABAADAAcABQAGAAYABgAHAAgACQAKAAoACQAJAAkA
BwAHAAcABwAIAAgACAAIAAkACQAKAAoADAAKAAoACgAJAAgABwAFAAcABwAHAAcABgAG
AAQABAACAAEAAQABAAEAAgADAAQABAADAAMABAAGAAcABwAGAAYABwAHAAcABwAHAAYA
AwACAAYABwAIAAgACAAKAAoACwALAAwACwAKAAkACAAJAAkACgANAA4ADwARABIADwAO
AA8ADgAPAA8AEQARAA8AEAASABMAEgARABAADgANAA4ADgAPAA0ADQAKAAoACAAIAAkA
CQAIAAgACAAGAAgABQACAAEAAwACAAAA/v/7//r/+f/4//X/9f/1//X/8//z//L/8v/y
//P/9P/2//X/9P/z//H/7//w/+z/6v/n/+n/6f/l/93/2f/R/8j/w//D/8X/yf/R/93/
8v8NACgASwB8AKkAxACqADYAtP+O/5b/kv+b/7X/wP/A/8j/1P/a/93/4f/k/+j/6//q
/+r/6v/r/+v/6//s/+z/6v/o/+r/6//t/+v/7f/t/+v/6f/o/+f/6P/o/+f/5v/m/+b/
5//n/+T/4//j/+P/4f/h/+H/4P/e/9//3//f/+H/4f/i/+L/4P/g/+L/5P/k/+T/5P/l
/+f/5//n/+f/6f/q/+v/7P/s/+z/7P/s/+//8P/w//H/7//x//H/8f/z//X/+P/6//n/
+//7//z//f/9////AAACAAIAAwAEAAYACAAKAAwADgAOAA8AEAARABMAFgAWABgAGQAb
AB0AHQAdACAAIwAhACEAIwAlACcAJwAoACoAKAAnACUAJwApACoAKwAsACoAJgAmACYA
JQAlACQAIgAfABwAGQAVABUAFAAUABEAEAAOAAwACgAJAAQAAQAAAAEA///8//r/9//2
//X/9P/1//b/9v/2//T/9P/w//L/8v/z//P/9P/y//L/8v/y//L/8f/w/+//7//v/+//
7P/u//H/8//0//L/8v/y//P/8f/x//H/9P/2//b/9f/1//T/9f/0//L/8f/x//D/7//x
//D/7v/x//H/8v/y//L/8f/y//P/9P/0//P/8//z//X/9f/1//X/9P/0//T/9P/1//X/
9v/2//n/+P/5//r/+f/4//f/9f/3//f/9//3//j/+P/2//b/9P/z//P/8//1//b/9//4
//f/9f/0//T/9P/1//X/9P/y//P/8//z//H/8f/w/+3/8//0//L/8P/w//D/8P/w//D/
8P/x//P/9//2//f/+f/6//z//P/+//7//P/7//z/+//7//z//v///wEAAQABAAAA/v/+
//3//f8AAAEA//8AAP7//v///////P/8//z/+v/7//n/9//3//X/9P/y//D/8v/y//L/
8v/y//P/9P/1//X/9f/0//T/9f/1//X/9v/0//T/9P/z//P/9v/0//T/8//x//X/9f/t
/+H/1//M/8n/x//L/8//0f/b//D/CwAsAFEAfgCzANwA3gCKAPr/ov+Y/5T/kf+r/77/
vv/E/9D/1v/Z/93/4P/k/+n/6P/o/+j/6f/p/+n/6v/q/+3/7P/v//H/8//x//P/8//0
//P/8//z//L/8v/x//D/8v/y//P/8//x//H/8v/z//X/9f/1//T/8v/z//P/8//x//H/
8v/y//H/8v/1//j/+P/4//j/+f/5//n/+f/5//v//P/9//7//P/8//z//P/9//7//v//
/wAAAwAEAAUABAAFAAcACAAJAAsACwAMAA8ADwARABIAEQAQABAAEAATABQAFQAWABgA
GAAZABoAGwAdACAAIAAkACUAJwApACcAJwAqAC0ALwAvADEAMwA0ADUANwA6ADgANwA1
ADcAOQA6ADsAPAA7ADYANQA0ADEAMQAwAC4ALAAqACgAJQAiACAAHwAbABgAFgAUABIA
FAAQAA4ADgALAAkABgAEAAIAAgACAAIA/v/+//3//P/9//7/+//+/wAAAQABAAIAAAAA
AAAAAAABAAEAAQABAAMAAwADAAAA/v///////v8AAAAAAAABAAIAAwAEAAgABwAGAAQA
AwADAAUABQAEAAYABwAHAAcABgAEAAEAAwAFAAYABgAGAAYABgAGAAYABgAFAAUABQAF
AAUABQAFAAgACAAIAAgABQAFAAYABgAGAAQABAAEAAYABgAGAAUAAwADAAMAAwAEAAQA
AgACAAQAAwADAAMAAwAEAAUABgAGAAUABQAGAAYABwAHAAYABAAFAAUABQAEAAUABQAD
AAEABAAEAAQA/P/+/wAA/v/+//7//v/9//3//v8BAAIAAwAFAAYABwAIAAsADAAJAAkA
CwALAAwADgARABMAFQAVABUAFAATABQAFAAVABMAEwAQABAAEAAQABEAEQAQABAAEAAO
ABAADQAKAAkABwAGAAQAAgACAAIAAgACAP////////////////7//v/9//3//f/+////
AAABAAEA//8CAAAAAAABAAEAAQD///v/8//l/9r/2f/d/9v/1//f/+//AgAbADgAVwCC
ALMA1gDIAGIA4P+u/7D/rv+1/8v/2v/a/97/6v/4//////8CAAYAAwAEAAQABAAFAAUA
BQAGAAYABgAEAAYABwAFAAMABQAFAAYABQAFAAUABQAEAAIAAAACAAIAAwADAAMAAwAE
AAUAAwADAAMAAgADAAUABgAHAAcABwAIAAgABAAEAAYACAAIAAgACAAJAAcABwAHAAcA
BwAIAAkACgAKAAoACgAKAA0ADgAOAA8ADQAPAA8ADwAQABEAEwAUABcAGQAZABoAGQAZ
ABsAHAAeAB4AHwAgAB8AIAAhACIAJgAmACcAKAArAC0AMAAwADAAMQAzADUANwA3ADoA
PQA7ADsAPQA/AD0APQA+AEAAQAA/AD0APwBAAEAAQABAAD4AOgA6ADoANQA1ADQAMgAy
ADAALgArACkAJgAkAB8AIAAeABwAGgAbABgAFwAYABcAFQASABAAEAAQABAAEAAOAA4A
DQAMAA4ADgAKAAwACwALAAoACgAKAAoACgAKAAoACQAIAAcABwAHAAcABAAFAAcACAAI
AAcABgAFAAUAAwADAAMABgAHAAYABAADAAYACQAKAAoACQAJAAgABwAIAAgABwALAAgA
CAAHAAYABQAGAAcACAAHAAUABAADAAEAAQABAAEAAgACAAIAAgADAAMABAAEAAYABAAE
AAQABQAGAAcABwAHAAcABwAHAAgACAAGAAYABAADAAMAAwAAAAAAAAAAAAAA/////wAA
AAABAAEAAAD//////v/9//z/+//9//z/+v/6//r/+v/3//f/+P/7//3///8CAAQABgAG
AAgACAAHAAcACQAJAAYABgAHAAcACQAJAAkACAAEAAQAAwADAAMAAwAAAAAA///+//7/
/f/+//7//v/8//3/+//5//n/9//2//T/8v/x//D/7//u/+v/6//r/+v/6f/p/+j/6P/o
/+n/6v/s/+r/6v/q/+n/6//u/+z/7P/r/+3/8f/t/+X/4//b/9T/z//N/8//z//P/9P/
5P8BABwANQBaAIkAtAC4AG4A6P+W/5j/oP+f/7H/wv/G/8r/1v/e/+H/5f/m/+b/6f/r
/+z/7f/v/+3/7f/u/+7/8P/u//D/8f/y//H/9P/1//T/8//z//P/9//4//j/+P/2//b/
9//3//f/9//4//n/+P/3//b/9P/0//X/9f/1//X/9f/2//b/9P/0//b/+P/6//r/+v/7
//n/+f/5//n//f/+////AAACAAIAAgACAAEAAgACAAMABAAHAAgACQAJAAkACgAKAAsA
DQANAA4ADwAPABEAEgASABIAEwAUABYAGAAaABwAHQAcABwAHAAeACEAJQAmACgAKQAr
AC0ALAArAC0ALwAvAC8AMQAzADEAMQAyADQANgA1ADMANQAzADIAMQAwADMAMAAxADIA
LQAtACwAKgAoACYAJAAhAB4AHAAbABcAGAAWABQAEgASAA4ADAAMAAkABwAEAAIA/v/+
//7//v/6//r/+f/4//j/+P/0//b/9v/3//f/+P/2//b/9v/2//n/+f/5//n/+//7//v/
+P/5//v//P/8//3//v///wEAAQABAAEABAAFAAQAAgABAAEAAwADAAIAAgADAAMAAwAD
AAIAAAADAAUABgAGAAYABgAGAAYABgAGAAUABQAFAAMAAwADAAMAAgACAAIAAgACAAMA
BQAGAAYABAAEAAQAAwACAAEA//8AAAEAAgADAAIAAgAAAAAAAgABAAEAAQD+//7//v/+
/wAA/////wAA/v///////v/8//3//f/9/wAAAQACAAAAAAAAAAAA/v/9//3///8AAAEA
AwAEAAYABgAIAAgABwAHAAkACQAHAAgACgALAA0ADQANAAwACgAKAAkACQAHAAcABAAE
AAIAAgADAAMAAwAEAAUABAAGAAMAAAD//////v/8//r/+v/6//r/+v/7//v/+//7//n/
+f/4//j/9//3//f/+P/6//r/+v/5//n//P/6//r/+f/1//f/9f/r/9//2f/S/8v/yf/N
/8//0f/h//T/CQAmAEkAdgCtANgA2ACAAPL/oP+g/6L/n/+3/87/0P/Q/9r/5P/l/+f/
8P/2//X/9P/0//T/9f/3//f/+P/4//r/+P/6//v//P/7//7/////////AAABAAIAAgAB
AAAAAAAAAAEAAQD/////AAABAP////////7//v/////////+//3//f/8//z//P/+/wAA
AAAAAAAAAQABAAEAAQABAAMABAAFAAYABgAGAAYABgAHAAgACAAJAAsADQANAA0ADgAP
ABEAEgATABUAFQAWABkAGQAbABwAHgAeAB8AIAAfACAAIQAiACUAJgAoACoAKgArAC0A
LAAwADEAMwA1ADMAMwA2ADkANwA3ADkAOwA9AD0APgBAAD8APQA6ADsAPAA8ADwAPAA/
ADwAPQA+ADsAOwA6ADgAOQA4ADcANQAzADAALgApACgAJgAkACIAIAAcABoAGgAZABcA
EgAQAA==
         </WaveFormData>
      </LeadData>
   </Waveform>
</RestingECG>
