# Supplementary material for: Detection of Left Atrial Enlargement Using a Convolutional Neural Network-Enabled Electrocardiogram
Source: Front Cardiovasc Med. 2020 Dec 17;7:609976. doi: 10.3389/fcvm.2020.609976 (PMC7773668; doi:10.3389/fcvm.2020.609976)
Supplement: Supplementary file 5 [file Data_Sheet_5.ZIP › normal4/1802035873_4392_00000000.XML]

<?xml version="1.0" encoding="Windows-1252"?>
<!DOCTYPE RestingECG SYSTEM "restecg.dtd">
<RestingECG>
   <PatientDemographics>
      <PatientID>1802035873</PatientID>
      <PatientAge>68</PatientAge>
      <AgeUnits>Years</AgeUnits>
      <Gender>Female</Gender>
      <PatientLastName>pengdaidi</PatientLastName>
   </PatientDemographics>
   <TestDemographics>
      <DataType>Resting</DataType>
      <Site>1</Site>
      <AcquisitionDevice>MAC55</AcquisitionDevice>
      <Status>Unconfirmed</Status>
      <Priority>Normal</Priority>
      <AcquisitionTime>08:40:20</AcquisitionTime>
      <AcquisitionDate>12-16-2016</AcquisitionDate>
      <CartNumber>1</CartNumber>
      <AcquisitionSoftwareVersion>009C</AcquisitionSoftwareVersion>
      <XMLSourceVersion>MAC5000 v1.0</XMLSourceVersion>
   </TestDemographics>
   <RestingECGMeasurements>
      <VentricularRate>56</VentricularRate>
      <AtrialRate>56</AtrialRate>
      <PRInterval>120</PRInterval>
      <QRSDuration>84</QRSDuration>
      <QTInterval>418</QTInterval>
      <QTCorrected>403</QTCorrected>
      <PAxis>82</PAxis>
      <RAxis>80</RAxis>
      <TAxis>69</TAxis>
      <QRSCount>9</QRSCount>
      <QOnset>220</QOnset>
      <QOffset>262</QOffset>
      <POnset>160</POnset>
      <POffset>207</POffset>
      <TOffset>429</TOffset>
      <ECGSampleBase>500</ECGSampleBase>
      <ECGSampleExponent>0</ECGSampleExponent>
   </RestingECGMeasurements>
   <Diagnosis>
      <Modality>Resting</Modality>
         <StatementCount>2</StatementCount>
         <LabelText>12SL ��ϳ���</LabelText>
      <DiagnosisStatement>
         <StmtFlag>ENDSLINE</StmtFlag>
         <StmtText>����Ķ�����</StmtText>
      </DiagnosisStatement>
      <DiagnosisStatement>
         <StmtFlag>ENDSLINE</StmtFlag>
         <StmtText>�ٽ� ECG</StmtText>
      </DiagnosisStatement>
   </Diagnosis>
   <Waveform>
      <WaveformType>Rhythm</WaveformType>
      <WaveformStartTime>0</WaveformStartTime>
      <NumberofLeads>8</NumberofLeads>
      <SampleType>CONTINUOUS_SAMPLES</SampleType>
      <SampleBase>500</SampleBase>
      <SampleExponent>0</SampleExponent>
      <HighPassFilter>16</HighPassFilter>
      <LowPassFilter>150</LowPassFilter>
      <ACFilter>NONE</ACFilter>
      <LeadData>
         <LeadByteCountTotal>10000</LeadByteCountTotal>
         <LeadTimeOffset>0</LeadTimeOffset>
         <LeadSampleCountTotal>5000</LeadSampleCountTotal>
         <LeadAmplitudeUnitsPerBit>4.88</LeadAmplitudeUnitsPerBit>
         <LeadAmplitudeUnits>��V</LeadAmplitudeUnits>
         <LeadHighLimit>2147483647</LeadHighLimit>
         <LeadLowLimit>268435456</LeadLowLimit>
         <LeadID>I</LeadID>
         <LeadOffsetFirstSample>0</LeadOffsetFirstSample>
         <FirstSampleBaseline>0</FirstSampleBaseline>
         <LeadSampleSize>2</LeadSampleSize>
         <LeadOff>FALSE</LeadOff>
         <BaselineSway>TRUE</BaselineSway>
         <ExcessiveACNoise>FALSE</ExcessiveACNoise>
         <MuscleNoise>FALSE</MuscleNoise>
         <LeadDataCRC32>3918103220</LeadDataCRC32>
         <WaveFormData>
DAAMAAwADAANAA4ADwAQAA8ADgANAAwADwAQABEAEgAPAA4ADQAMAA8AEAARABIAEgAS
ABIAEgAQAA4ADAAKAAkACAAHAAYABAAEAAQABAAEAAQABAAEAAEAAAD///7//f/8//v/
+v/8//7/AAACAAAA/v/8//r/+v/6//r/+v/3//b/9f/0//X/9v/3//j/9//2//X/9P/w
/+7/7P/q/+3/7v/v//D/8f/y//P/9P/y//L/8v/y//P/9P/1//b/9v/2//b/9v/3//j/
+f/6//z//P/8//z//P/8//z//P/9//7///8AAP3//P/7//r/+//8//3//v8AAAAAAAAA
AP///v/9//z///8AAAEAAgABAAAA///+/wAAAAAAAAAA/v/+//7//v8AAAAAAAAAAAIA
AgACAAIAAQAAAP///v/+//7//v/+//7//v/+//7//P/8//z//P/+//7//v/+//v/+v/5
//j/+//8//3//v/8//z//P/8//r/+v/6//r//f/+////AAD9//z/+//6//z//P/8//z/
/v/+//7//v/9//z/+//6//3//v///wAA/f/8//v/+v/7//z//f/+//3//P/7//r/+v/6
//r/+v/8//z//P/8//v/+v/5//j/+P/4//j/+P/2//b/9v/2//j/+P/4//j/+P/4//j/
+P/2//b/9v/2//j/+P/4//j/+v/6//r/+v/5//j/9//2//n/+v/7//z/+v/4//b/9P/5
//r/+//8//n/+P/4//r/+v/6//r/+P/6//v/+//7//r/+v/6//n/+f/5//n/+f/7//v/
+//7//z//P/9//3///////7//f/4//f/+P/5//3///8AAAEAAAD///7//v/9//3//f/9
/wEAAgACAAIA/f/6//f/9P/3//n/+v/7//z/+f/7//v/+f/4//b/9P/1//b/9v/2//T/
9P/1//X/9v/4//r//v/+//z/+v/7//7/AgAEAAIACQATAA4ADQAWABYAEgAVABkAFAAV
ABUADwAEAP3/+f/1//n/+v/2//n//f/4//P/8//0//T/8//1//n/+//5//j/+P/5//b/
9v/1//T/9v/3//j/+f/2//X/9P/z//T/9P/0//X/9f/2//b/9v/z//P/9P/0//f/9//4
//n/9f/y//H/8f/w//P/8//y//H/8P/z//b/9v/1//T/8//0//X/9//4//X/9f/2//f/
+P/6//r/+v/9//3//v///////v/9//3//////////v/8//z//f/9//v//P/8//z//v//
/wIAAwD///3//P/7//z//v8AAAEA/v/9//3//v8BAAEAAQACAAUABgAFAAYABAADAAQA
AwAJAAoACgAKAAcACQAJAAgACQALAAwADgAPAA8ADwAQABIADwAOAA4AEQASABIAEwAP
AA0ACwAIAAkACAAIAAkACQAIAAcABgACAAIAAgD+//3//f/9//3//P/8//z//P/6//r/
+P/4//3//v///wAA/v/7//j/9v/4//r/+f/+//n/9v/3//n/9//3//b/9v/3//j/9//4
//T/8//z//T/9f/1//b/9//3//f/9//3//T/8//z//L/9v/3//n/+v/3//f/9//4//n/
+//8//3/+P/4//j/+f/6//r/+v/6//v/+//7//v/+f/4//f/9//7//z//f/7//n/+P/3
//f/9v/3//f/9//5//r/+//8//j/9//2//X/+P/4//n/+v/3//f/+P/5//r/+v/6//r/
/f/8//v//P/7//r/+f/6//z/+f/3//f/+P/4//j/+v/5//j/9//2//f/9//3//j/9v/1
//T/9P/2//f/+P/6//n/+P/3//j/+f/7//v/+P/5//n/+f/6//z/+f/4//n//f/+//7/
/v/6//r/+v/5//f/+P/5//n/+v/6//n/+v/3//b/9//2//f/+P/5//n/+f/5//n/+v/4
//T/9v/2//b/9v/0//T/9P/0//P/8v/x//D/8f/y//P/9P/y//L/8v/y//P/9P/1//b/
+P/4//j/+P/2//T/8v/w//P/9P/1//b/9f/0//P/8v/0//b/+P/6//j/9v/0//L/9P/0
//T/9P/0//T/9P/0//H/8P/v/+7/8//2//n//P/6//j/9v/0//X/9P/z//L/8v/y//P/
9v/z//L/8f/u//H/8//0//X/9f/2//f/9//3//f/9//3//X/9f/1//X/9f/0//T/8//0
//X/9f/1//H/8f/z//X/9v/3//f/9//4//n/+v/8//r/9//0//H/9P/2//f/+P/0//L/
8P/u/+//8f/y//P/9P/x//P/8//v/+7/7P/q/+3/7v/u/+7/7f/s/+z/6//u//D/8P/y
//r/+P/0//X/+P/4//j/+P///wkAEAAPAAwADAAMAAsADQAOAA0ADwALAAAA+f/3//P/
7f/s/+z/7f/1//r/9//1//L/7v/t/+//7//t/+7/7v/v//H/8//0//T/9P/x//H/8f/x
//H/8f/x//H/7//u/+3/7f/w//L/8//0//L/8f/x//D/8P/v/+//7//u/+z/7P/t/+7/
8f/x//D/7v/s/+7/8P/w/+//7v/t/+3/7f/u/+7/7//v//D/8f/w//L/8v/y//P/8//0
//X/9f/0//P/8//z//P/8//y//T/9P/1//X/8//y//D/7v/w//H/9P/1//L/7//t/+v/
7f/u/+//7//v//H/9P/4//X/8//x//D/9v/4//j/+v/3//f/+f/5//z//P/7//r//f8B
AAMABAADAAMAAgACAAQAAwACAAIABAABAAAAAAADAAQABAAFAAEAAQABAAAAAAD+//3/
/f8BAAIAAwAEAAAA/v/8//b/+P/5//r/+//6//r/+v/6//z//P/6//r///8AAAEAAgAA
AP3/+v/4//v//P/6//7//P/6//z////9//3//P/8//7/AAAAAAIA///9//z//P/9//3/
/v///wEAAQABAAEAAAD//////v8CAAUACQAMAAgABQACAAAAAwAFAAYABwACAAIAAgAD
AAEAAAD///7/AwAFAAcACQAFAAQAAwADAAUABgAHAAUABwAIAAkACwAJAAkACAAHAAoA
CgAKAAoACQAJAAkACQALAAoACgAKAAcABwAIAAkACAAIAAgACAALAAoACQAKAAgACAAI
AAoACgAHAAUABQAHAAgACQAMAAgABgAEAAIABAAFAAYACAAGAAUABAAEAAYABwAIAAoA
CgAKAAoADAAMAA0ADAAIAAoACwAMAA4ADwALAAkACQALAAwADAAMAAkACAAHAAUABwAI
AAkACQAKAAoACQAKAAgACAAKAAoACgAKAAoACQAJAAkACQAKAAQACAAIAAgACAAIAAcA
BgAFAAQAAgACAAIAAgAEAAYACAAKAAgABgAEAAIAAwAEAAUABgAEAAQABAAEAAIAAgAC
AAIABAAEAAQABAAEAAQABAAEAAQABAAEAAQAAwACAAEAAAAAAAAAAAAAAAIAAgACAAIA
AAAAAAAAAAACAAIAAgACAAEAAAABAAAA/v/+//3//P/+/wIABAAGAAMA/v/7//n//P//
/wIABgAGAAUABAADAAAA///+//3/AAABAAMABAAEAAMAAgABAAMAAwACAAMABAAFAAUA
BQAEAAMAAQD/////AAACAAMAAQABAAIAAgACAAIAAgACAP7//P/7//v/+//7//r/9//8
//3//v8AAP3//P/7//r//P/8//3//v8BAP3/AAAAAPz//P/+//7/AgAJAA4ADgAOAAwA
CQARABYAFwAaAB4AHAAbAB0AGgATABEADwAGAP////8DAAcABgACAP3/+//8//3/AQAE
AAIA/f/9//v/+f/8//z//f//////AAAAAAAA/v/9//z/+//9//3//f/9//7//v/+////
AQACAAIAAgD/////AAAAAP7//f/9//3////+////AQABAAMAAgAAAAAA/v8AAAIABQAF
AAUABQAEAAMAAwACAAQABQAHAAkABwAIAAcABgAIAAcABwAHAAkACgALAA0ACwAJAAcA
BAAGAAYABwAHAAkACgAKAAoABwAHAAkACQAKAAkACQAJAAYABgAGAAUABgAHAAkADAAK
AAkACAAIAA4AEAAQABIAEAAPABAADwAQABAADwAOABAAFQAYABoAFwAXABYAFgAYABcA
FgAWABsAGQAZABoAFwAUABAADQAPABEAEwAUAA8ADAAKAAkADQAOAA8AEAAQABAAEAAM
AAgABwAGAAUABwAIAAkACgAHAAYAAwACAAYABgAGAAYACAAHAAYABgADAAIA/v8AAAEA
AAADAAcAAwADAAIAAgAEAAQAAgACAP////8AAAIAAgABAAEAAQABAAEAAQABAAEAAQAC
AAIAAgABAAEAAAABAAEAAQACAAAAAQABAAEAAQACAAMABQADAAIAAQAAAAIAAwAEAAUA
AgACAAIAAwACAAIAAgD/////AAABAAMAAgADAAMAAwABAAAA///+////AQADAAUAAwAA
AP7//P/+/wEABQAJAAgABgAEAAIAAwACAAEAAgAFAAYABwAKAAcAAwAAAP////8AAAEA
BAADAAIAAQAAAAAA///+//7/AQADAAUACAAGAAMAAAD+////AAABAAQABQAHAAcABAAC
AAEAAAAAAAQAAwAEAAcACAAIAAcABgAFAAYABwAHAAcACAAJAAkACQAIAAYABgAEAAQA
BgAGAAQABAAEAAMABgAHAAgACgAKAAYAAwACAAEAAAABAAIAAwAEAAIAAgACAAIABAAE
AAQABAAEAAQABAAEAAQABAAEAAQABwAIAAkACgAJAAgABwAGAAgACAAIAAgACgAKAAoA
CgAHAAYABQAEAAgACgAMAA4ACwAKAAkACAAKAAoADAAMAAwADAALAAoABwAIAAcABgAJ
AAgACQALAAoACQAIAAgACwALAAsACwALAAsACwALAAkACQAKAAoADQANAA0ADQAMAAsA
CQAJAAoACwALAAsADQAPABAAEQAOAAwACwAJAAoACwANAA4ADwAOAA0ADAAIAAYABQAF
AAYABwAHAAUABgAFAAQABAAGAAYABgAGAAcABgAGAAYAAwAHAAIAAgAGAAQABgAMAAoA
CQAOABAADgAUABsAHwAeACEAIgAgACAAHwAdAB4AIwAjABsAEAALAAUAAQAFAAgACAAJ
AAkABgAFAAMABAAGAAEA/f8DAAsACAAGAAUABQAEAAQAAwACAAQABQAGAAcABAADAAIA
AQAEAAQABAAFAAcACAAIAAgABgAFAAUABAAHAAcACAAJAAcABAADAAMABgAJAAkACAAG
AAQABgAIAAkACQAJAAkACAAHAAcABgAHAAcACAAJAAgACgAKAAoACgAJAAkACQAJAAgA
BwAHAAoACwAMAAwADgAOAA8ADwANAA4ADgAOAA8ADwARABEADgANAA0ADQAPABAAEQAR
AA0ACwAKAAoADgAPABAAEgAUABQAEgASAA8ADwARABEAFwAYABgAGAAXABkAGQAYABgA
GQAZABoAGgAZABgAGAAaABcAFgAWABgAGgAbAB0AGQAXABUAEgAUABQAFQAXABUAEgAP
AAwADAAOABAADgAMAAsACgAJAAcABgAFAAQABQAGAAUABgAIAAgACAAIAAgABwAGAAYA
CAAIAAUACAADAAAAAQADAAIAAwADAAQAAgACAAAAAAAAAAEAAwAGAAYABQAFAAUAAgAB
AAAA//8CAAMABQAGAAkACQAKAAoABwAFAAMAAgAFAAcACAAJAAUABAADAAMABgAGAAYA
BgAIAAkACgALAAcABgAFAAUABwAIAAkABwADAAIAAQABAAUABwAIAAkABwAGAAUABAAD
AAMAAwADAAQABAAFAAYAAwADAAQABQAGAAYABgAGAAcABgAFAAYABAAEAAQABgAHAAUA
BAAFAAMAAgABAAIABAAEAAQABAACAAEAAAAAAAAA///+//7/AQABAAEAAgAAAAAAAAAC
AAMABQAFAAIAAwADAAMABAAFAAEA/////wQABgAHAAgABAAEAAQAAwACAAIAAgABAAIA
AgABAAIAAQAAAAEAAAACAAIAAgABAP///////wAAAAD+/wEAAgADAAQAAQAAAP///v//
/wAAAQACAAAAAAAAAAAA///+//3//P/9//7///8AAP7//v/+//7/AAAAAAAAAAD+//7/
/v/+//3//P/7//r//f/+////AAD+//7//v/+/wAAAAAAAAAAAgACAAIAAgABAAAA///+
/wEAAgADAAQAAAD+//z/+v/9//7///8AAAAAAgACAAIAAQD///3//P///wAAAQACAP7/
/v//////AAABAAMABQAEAAMAAgABAAEAAQABAAEAAgAEAAUABwAEAAMAAgAAAAIAAQAC
AAUACQAKAAsACwAJAAYAAwAAAAMABQAGAAcABAAEAAMAAQACAAEAAAD/////AAACAAMA
AAD+//r/+//8//3///8AAAIAAgACAAEAAAAAAAAAAQAFAAIABAAEAAAA/P8AAAYADQAS
AA4ACgAIAAkADQAUABkAHAAgACQAIQAbABoAGQATAA8ACgAHAAcACwAJAAIAAAD9//v/
+v/9////AgACAP3/+f/9//v/+f/4//j/+f/6//z//f/+//z/+//6//n//P/9//7////+
//7//v////3//v/+//7/AAABAAMABAABAP///v/9//z/+v/6//v//v8BAAEAAAD9//r/
+//8//7///8AAAEAAAD//////v8AAAEAAwAFAAMABAADAAIAAAD///////8BAAIAAwAF
AAQAAwACAAAAAwAEAAYABwAFAAYABgAGAAQAAwAEAAMABQAFAAYABwAFAAYABwAHAAgA
CQALAA4ADAALAAoACgALAAoABwAGAAgACwAQABMAFAASAA8ADAAPABMAFQAWABYAFwAX
ABgAFQATABEAEAAWABUAFgAYABUAFAASABEAEQATABUAFgATABAADgANAAsACgAJAAgA
CAAKAAwACgAGAAUABAADAAQABAAEAAQAAwACAP///v8AAAAAAAAAAAMAAwADAAQAAAD+
//n/+v/5//j/+/////v/+//6//r/+//8//v//P/9//3//v8AAPz/+f/3//X/+P/5//r/
+//9//3//v/+//z/+//7//r//P/9//7/AAD//////v/9//v//P/9/////v/+//7//v/8
//v/+v/5//n/+v/7//3///8AAAEA///8//z//P/9//3//f/8//v//f/8//v/+v/7//3/
//8BAP///P/6//j/+f/7//7/AQAAAAAAAAAAAP///P/5//j//P/+/wAABAADAP///P/7
//z//P/8//7//P/8//z//P/+//3//P/8/////////wAA/v/9//z//P/+//7//v8AAP//
AQABAP7//v/9//z//P8AAP//AAADAAIAAgABAAAAAAAAAAAA///9//7//////wAAAAD/
/wAA/v/+/wAAAAD9//z/+//5//r/+//8//7/AAAAAP///v/9//z//P/8//z//P/+//7/
/v/+/wAAAAAAAAAAAAAAAAAAAAD///7//f/8//r/+v/6//r//f/+////AAD+//z/+v/4
//r//P/+/wAA///+//3//P/8//z//P/8//z//P/8//z//P/8//z//P/6//r/+v/6//j/
+P/4//j/+P/4//j/+P/6//r/+v/6//j/+P/4//j/+v/6//r/+v/4//j/+P/4//z//P/8
//z//v/+////AgD+//z/+v/2//f/+f/6//v/+v/6//r/+f/7//v/+//7//3//f/9//3/
+//6//r/+f/7//3//v////v/+f/5//n/+//9//7////+//3//P/8//3//f/9//3/AAAA
AP///v/7//r/+f/4//b/9//3//f/+f/3//r/+//4//j/9//2//n/+v/6//r/+f/4//j/
9//2//T/9v/6//z/+v/8/////P/+/wQACAALABEAFAATABYAFgASABMAFwAUAA8AEQAP
AAQA///9//f/8//0//b/9//7//z/+f/5//b/8P/z//f/+f/7//n/+P/4//n/9v/2//X/
9P/0//X/9v/3//X/9f/1//X/+P/4//j/+f/7//z//P/8//r/+f/5//j/+//7//z//f/6
//j/+P/5//n/+//6//j/+P/4//z/AAAAAP///v/9//////8AAAAA/////wAAAQAAAAIA
AgACAAQAAwADAAMAAQAAAP////8CAAMABAAEAAMAAgACAAEAAwAEAAQABAAFAAUABwAH
AAQAAwADAAMAAwAEAAUABQADAAMABAAGAAUABQAFAAYACQAKAAkACgAIAAkADAANABEA
EgASABIAEAATABQAFAATABMAEgASABUAFQAVABYAFgATABIAEgATABQAFAAVABEAEQAR
ABAADQAKAAgABwAJAAoACwAMAAkACAAHAAIABAAFAAYABwAGAAYABgAGAAUABAABAAAA
BQAGAAcACAAGAAMAAAD+/wAAAAD9/wAAAAD+/wAAAwAAAP///f/8//z//P/6//r/+P/3
//f/+P/5//n/+v/7//n/+f/5//n/+P/3//f/9v/6//v//f/+//z/+//6//r//P/9//3/
/f/6//r/+v/7//r/+v/6//r//v///wAAAQD///7//f/9//7//v/+//v/+P/4//j/+f/5
//n/+P/3//j/+P/4//j/9v/3//j/+f/7//r/+v/6//j/9//3//f/+P/4//j/+P/5//j/
9//4//j/+P/4//r/+v/3//X/9f/2//b/9v/4//f/9v/1//T/9v/3//j/+v/6//n/+P/4
//v/+//7//z/+//6//n/+v/5//v/+//4//b/9f/0//T/9f/z//P/9f/5//r/+v/6//j/
+P/4//f/+f/6//v/+//7//r/+P/4//j/+P/6//r/+//8//3//f/8//v/+v/6//D/8v/0
//b/+P/6//n/+P/3//b/9v/2//b/9v/3//j/+f/6//j/+P/4//j/+P/4//j/+P/4//j/
+P/4//j/+P/4//j/+//8//3//v/8//r/+P/2//r//P/+/wAA///+//3//P/7//r/+f/4
//r//P/+/wAA/v/8//r/+P/6//z//v8AAP7//v/+//7//P/8//z//P/+/wAAAAAAAP//
/f/7//r//v/+//7//v/6//r/+//7//n/+f/6//v//P/9//7////+//3//P/7//3//v/+
////AQABAAEAAAD9//v/+//9//3//v/////////+//3//P/+////////////AAAAAP//
/v/9//z/+//8//z//f/9//3//P/5//v//v///wEAAgAAAP7//P/5//j/+P/4//n/AQAC
AP7//v8AAPz//P8GAAkACgASABYAEgAVAB0AHgAXABgAHgAcABcAFwAaABsAEwAHAAAA
//8BAAMAAQACAAQAAQD///7//f/9//z/AAAFAAUA///7//3//P/8//3//v8AAAEAAgD/
////////////////////AgACAAIAAwABAAAA/v/8//3///8CAAQAAwABAAAA//8AAP7/
/v///wEABQAGAAYAAQD+////AAAEAAUABgAHAAcABwAIAAgABgAFAAUABQAHAAoACwAM
AAsACQAIAAcACQAKAAsADQALAAsACwAKAAgACAAJAAkACgAMAA0ADgALAAsADQANAA0A
DQAOAA8AEQASABMAEwAOAA0ADQAOABAAEQASABQAFAAUABIAEgAUABcAHAAfACAAHgAb
ABgAGAAbABwAHAAcAB0AHQAeAB0AGwAZABgAHQAbABsAHAAZABgAFgAVABQAFQAWABYA
FwAWABYAFwAWABQAEgAQABAAEgAUABIAEAAPAA4ADQAKAAoACgAKAAsADAALAAwACwAK
AAkACAAJAAkACQAKAAgACAAFAAgABAACAAQABwAGAAcABwAIAAUABAABAAAAAwAFAAgA
DAAKAAcABQADAAUABQAFAAUABQAFAAYABgAGAAUABQAEAAQABQAGAAgABQAFAAQAAwAC
AAIAAgADAAQABAAEAAQABAADAAIAAQACAAQABgAJAAcABgAFAAEAAwAEAAUABwAIAAkA
CQAJAAYABAACAAAAAwAFAAcACQAIAAYABQAEAAEAAQACAAMABAAEAAQABAACAAAA/v/+
/wEAAgADAAYACAAFAAMAAwABAAAA//8AAAIABAAGAAgABwAFAAMAAgACAAEAAAAAAAAA
///+//7/AAAAAAAAAgADAAUABQACAAAA///+//7/AwABAAEAAwAFAAYABgAGAAQABAAE
AAMABQAGAAcABwAFAAIA/v/8/wAAAgAGAAgACAAIAAgABwAEAAMAAgACAAYABgAFAAQA
AwACAAEAAAD///7///8AAAEAAgACAAIAAgACAAQABAAEAAQABAAEAAQABAACAAIAAgAC
AAMABAAFAAYABAAEAAQABAAHAAgACQAKAAkACAAHAAYAAwACAAEAAAAEAAYACAAKAAkA
CAAHAAYABgAGAAYABgAEAAQABAAEAAIAAgACAAIABgAGAAYABgADAAIAAgAEAAcACAAJ
AAgABQAFAAQAAwADAAQABQAFAAgACQAKAAsACgAJAAgABwAKAAoACwALAAkACQAIAAcA
BQAFAAcACQAMAA0ADQANAAsACQAHAAYACQALAA0ADwANAAwACgAIAAcABgAFAAQABQAH
AAgACQAGAAEAAQD//wEABAAGAAgABgAGAAUABAADAAIAAgABAAQACAAKAAgABgACAAIA
BwAMAAwAEAAYAB0AHQAeAB0AHAAcAB4AIQAjACQAIQAhABkACgADAAUABwAHABAAEgAN
AAcABgD///v//v8AAAUACQALAAUAAgAAAP////8AAAIAAwAEAAUABQAFAAUAAgABAAAA
//8CAAQABgAJAAgACAAHAAYABwAHAAgACAAGAAUABQAFAAIAAAAAAAEABQAJAAoACgAG
AAQABgAIAAcABwAHAAcACAAJAAsADAAKAAkACQAJAA0AEAARABIAEAAPAA8ADwAQABAA
EAARABMAEwATABIAEQAQABAADwASABQAFQAWABIAEQASABEAEAAPAA8ADwAQABIAFAAV
ABAADwAPABAAFQAXABkAHAAaABgAFAASABMAFQAZABsAIAAgAB8AHgAcAB8AIAAgACIA
IwAjACQAIgAhACAAIAAjACEAIQAiACUAJgAmACcAIgAhACAAHgAeAB4AHwAhACAAHgAc
ABoAFgAWABYAEgATABMAEwATABAAEAAQABAAEQASABEAEgATABIAEQAQABAADwAOAA4A
DwAQAA4AEgAOAAwADgARABEAEQAQABAADQAMAAkACAAIAAkACwAOABAADwAPAA8ADQAN
AA0ADQAQABEAEwAUABIAEQARABAAEAARABIAFAAWABcAFwAXABMAEgARABEAEwAUABUA
FgAVABUAFQAVABQAFAAUABUAFAAUABQAEQAQABAAEAARABUAFwAYABkAFwAUABEADgAQ
ABEAEgATABYAFgAXABgAFQATABIAEQAWABgAGgAcABkAFgATABIAFAAWABgAHAAbABcA
FAATABAAEAAQABIAEwAUABUAFgAVABMAEQAQABEAEQARABIAEwATABMAFAASABIAEgAU
ABgAGwAcABoAGQAXABUAFAAXABUAFQAXABcAGAAYABgAGAAYABgAFwAXABgAGQAZABcA
FgAUABQAFgAWABgAGAAWABYAFgAVABMAEwATABQAHAAeAB0AHAAbABoAFgAUABIAEAAT
ABQAFQAWABUAFAATABIAEgASABIAEgAVABYAFwAYABUAFAATABIAFQAWABcAGAAXABYA
FQAUABQAFAAUABQAFgAWABYAFgAVABQAEwASABQAFgAYABoAFwAWABUAFAAWABYAFgAW
ABgAGAAYABgAFgAWABYAFgAXABgAGQAaABgAGAAYABgAGAAYABgAGAAYABoAGgAaABkA
FwAVABQAGQAaABsAHAAYABgAGQAZABkAGQAaABsAHQAdAB0AHQAdAB0AHQAdAB8AIAAg
ACEAIAAfAB4AHAAbABkAGQAbACAAIgAkACUAIQAeABsAGAAaAB0AHwAhAB4AHgAdABsA
HQAdAB0AHQAeAB4AHwAfABwAGgAWABcAGgAbAB0AHgAcABwAHAAbABwAHAAcAB0AIwAg
AB4AIAAiAB4AHAAgACMAJAAoACwAMAAxADMANgA7ADoAOAA+AEMAPwA8AD8AOQAvACwA
JwAfAB8AJQAgABwAHQAbABoAHQAhACIAIgAlACMAIQAjACEAHgAcABsAHAAeAB8AIAAe
AB0AHAAbAB4AHwAgACEAIQAgAB8AHwAfACAAIAAgACAAIQAjACQAIwAhACAAHwAhACAA
IQAjACYAKQApACgAIgAeAB4AHgAiACMAJAAlACQAIwAjACIAIwAjACQAJQAoACoAKgAq
ACkAJwAmACUAKQAqACsALQAqACkAKAAmACcAKAAqACsALQAuAC4ALgAsACsALAArACsA
KwAsAC0AKgAqACoAKQApACkAKgAsAC4ALwAwADIAMQAwAC0ALAAtAC8AMwA1ADoAOgA5
ADgANwA5ADkAOAA6AD0APwBCAD8APQA7ADoAQAA/AEAAQgBCAEIAQQBBAD8APwA/AD4A
PgA8ADsAOwA7ADoAOQA4ADYANgA2ADIAMQAxADEAMQAuAC4ALgAuADEAMgAxADIAMAAu
ACwAKgAuAC8AMAAyADEAMAAsAC4AKwAoACkAKwArAC0ALgAwAC8ALgArACoAKwArACwA
LgAsACsAKwArAC0ALQAtAC0ALgAvADEAMgAxAC8ALgAsAC0ALwAxADQAMgAzADMAMwAu
AC4ALgAvADMANAA1ADYAMwAxAC8ALQAuADAAMgA1ADUANAAzAC8ALgAuAC4ALwAzADUA
NgA3ADQAMgAwAC4AMQAzADUANwA3ADYANgA2ADcANwA4ADkAOAA4ADgAOAA2ADQAMgAy
ADYAOAA6AD4APQA5ADYANQA2ADYANgA4ADkAOgA7ADwAOgA3ADQAMgA3ADkAOwA+AD0A
OwA5ADgAOgA6ADoAPAA7AD0APQA6ADoAOQA4ADgAOQA3ADcAOQA5ADoAOgA6ADkAOgA7
ADsAPQA+AD8APwA/AD4APAA8AD0APgBBAEIAPwA+AD0AOwA8AD0APgBAAEQAPgA+AD4A
PgA+AA==
         </WaveFormData>
      </LeadData>
      <LeadData>
         <LeadByteCountTotal>10000</LeadByteCountTotal>
         <LeadTimeOffset>0</LeadTimeOffset>
         <LeadSampleCountTotal>5000</LeadSampleCountTotal>
         <LeadAmplitudeUnitsPerBit>4.88</LeadAmplitudeUnitsPerBit>
         <LeadAmplitudeUnits>��V</LeadAmplitudeUnits>
         <LeadHighLimit>2147483647</LeadHighLimit>
         <LeadLowLimit>268435456</LeadLowLimit>
         <LeadID>II</LeadID>
         <LeadOffsetFirstSample>0</LeadOffsetFirstSample>
         <FirstSampleBaseline>0</FirstSampleBaseline>
         <LeadSampleSize>2</LeadSampleSize>
         <LeadOff>FALSE</LeadOff>
         <BaselineSway>TRUE</BaselineSway>
         <ExcessiveACNoise>FALSE</ExcessiveACNoise>
         <MuscleNoise>FALSE</MuscleNoise>
         <LeadDataCRC32>1119051984</LeadDataCRC32>
         <WaveFormData>
KgAqACoAKgAsAC4AMAAyADQANAA0ADQANQA2ADcAOAA2ADYANgA2ADYANgA2ADYAMgAw
AC4ALAApACYAIwAgABoAFgASAA4ACwAKAAkACAAFAAQAAwACAAEAAAD///7/+//6//n/
+P/5//r/+//8//n/+P/3//b/9//4//n/+v/4//b/9P/y//X/+P/7//7//P/6//j/9v/1
//T/8//y//P/9P/1//b/+P/4//j/+P/2//b/9v/2//b/9v/2//b/+P/4//j/+P/6//r/
+v/6//j/+P/4//j/+//8//3//v/8//z//P/8//r/+v/6//r/+v/6//r/+v/7//z//f/+
//3//P/7//r//f/+////AAAAAAAAAAAAAP7//v/+//7//P/8//z//P/9//7///8AAP//
/v/9//z//P/8//z//P/6//r/+v/6//v//P/9//7//P/8//z//P/6//r/+v/6//j/+P/4
//j/+v/6//r/+v/4//j/+P/4//r/+v/6//r/+v/6//r/+v/6//r/+v/6//j/+P/4//j/
+f/6//v//P/7//r/+f/4//n/+v/7//z/+//6//n/+P/5//r/+//8//r/+P/2//T/9//4
//n/+v/5//j/9//2//b/9v/2//b/+P/4//j/+P/2//b/9v/2//f/+P/5//r/+f/4//f/
9v/3//j/+f/6//n/+P/3//b/9//4//n/+v/3//b/9f/0//f/+P/5//r/+f/4//f/9v/3
//j/+f/6//r/+v/6//r/+//7//v/+P/3//f/9//2//j/+f/5//n/+f/7//7/AQADAAcA
CAAJAA0ADgARABMAEgAUABMADwANAA8AEAASABUAFgAXABYAFAASABAADgAKAAgABgAC
AAQAAgAAAAAA/v/6//f/8v/y//P/9P/1//T/8//z//P/8v/x//D/7//y//L/8f/w//D/
8P/w//D/8P/w/+r/6v/u//T/+/8DAAsAGwArADYASQBiAGoAcwCKAJYAlACZAKMAoQCO
AG4AUQA5ACkAGwAUABsAGwAPAAoADQAIAP///P/+//j/8//1//n/+P/3//f/9//2//X/
9f/2//b/9//3//r/+v/3//T/8//y//P/9f/2//f/9f/2//b/9v/3//j/+P/4//n/+P/8
//3/+//5//f/9v/2//j/+P/3//X/9v/4//z//f/+//7//f/8//v/+//9//v/+v/6//v/
/P/9//3//v//////AAABAP//AAAAAP////8AAAIAAgAAAAAAAgACAAUABQAFAAYABgAI
AAoACgAIAAgACQAKAAwADwATABUAFAAVABYAFgAaABwAHQAeACMAJAAmACoAKgAqACwA
LQAxADEAMgAyADMANQA2ADUANwA4ADoAOwA9ADwAOwA7ADsAOgA5ADkAOAA2ADQAMgAt
ACkAKAAlACIAIAAeABwAGgAXABMADwAPAA4ADQAKAAMAAwADAAIAAwADAAMAAwAEAAEA
/v/+//7//v/9//3//f/9//3//P///////v////z/+//6//z//P/7//v/+//7//v/+//7
//f/9//4//r//P/6//r/+//7//z//P/8//r/+f/4//j/+v/7//3//v/+//3//f/9//3/
////////+//7//v/+//9////AAABAAMABAABAP////8AAAAAAAACAAMAAgACAAEAAAD/
/wAAAgADAAMAAwAGAAYABAAFAAIAAgAAAP7//v/9/wAAAwAAAAAAAQABAAMAAQABAAEA
AAAAAP7//v/8//3//////////f/6//r//P/+////AAD+//7//f/9//3//P/8//z/+v/6
//r/+//8//3//f/+//z//P/8//z//P/8//3//f/7//v/+//7//v//P/9//7//v8AAAAA
///+//v//P/7//r/+v/6//n/+//8//z/+v/4//n/+v/6//z//v/6//r//f/9//7////+
//z/+v/6//r/+v/8//z//P/8//v/+v/5//j/+f/6//v//P/+//7//v/+//v/+v/5//j/
/P/+/wAAAgD+//z/+v/4//j/+P/4//j/+v/6//r/+v/7//z//f/+//z/+v/4//b/9//4
//n/+v/6//r/+v/6//j/9v/0//L/9//6//3/AAD///7//f/8//r/+v/6//r/+P/4//j/
+P/7//v/+//4//j/+f/6//r/+v/7//v/+//7//3/AAADAAIABQAFAAUACQAKAA0ADwAT
ABYAFgATAA8AEQASABQAFgAWABYAFAATABIAEQAQAAwACAAEAP7////+//3//v/9//r/
+P/0//b/9//4//n/9P/z//P/8//w/+//7v/t//D/8P/v/+7/7P/s/+z/7P/w/+7/6P/o
/+7/9P/5////CwAZACcANgBJAGIAcgB7AIIAjACSAJcAoQCdAIYAZgBJADMAIwAfABoA
EQANAAsACgALAAwABwACAP7/+v/3//f/8//w//H/8f/x//D/8v/z//X/9v/z//P/9v/2
//P/8P/v/+7/8P/x//H/8f/y//T/9f/2//X/9v/2//b/9P/y//X/9f/1//X/9f/2//f/
+v/7//v/9f/0//T/9v/3//j/+P/3//b/9f/1//f/9//2//b/9//6//v/+//8//z/+//7
//v/+f/6//r/+f/5//r//P/8//7//v8AAAAA////////AAACAAQABgAGAAMAAgACAAIA
BQAHAAoACwAOABEAFAAWABgAGAAXABYAHAAeACEAJgAmACYAKAApACkAKQAqACoALgAx
ADMAMwAzADQANgA3ADUANAAzADMAMQAwAC8ALwAwAC4ALAAqACYAIwAjACEAHQAaABcA
FAAUABMAEQAPAAsACAAFAAAA/v///wAAAAD+//3//P/7//v/+f/3//j//P/8//v/+//5
//f/9f/y//X/9f/0//X/9f/1//X/+P/3//X/9P/z//X/9//5//v/9f/z//L/8v/z//L/
8//1//X/9v/2//b/9f/1//X/9v/7//3/AAACAP//+//4//X/+P/7//z//f/5//n/+f/5
//j/+f/5//n//f8AAP/////+//7//f/8//7////+//7/AAAAAAAAAgABAAEAAAD//wEA
AAD9//3//P/+//7//v/+//3/AAADAP7//v/////////9//3//f/+//7//P/8//z//f//
/////f/7//j/+P/6//z//f/+//v/+v/4//f/+f/4//j/+P/4//j/+P/5//r/+//7//z/
+f/4//f/9v/4//j/+f/5//r/+//8//3/+f/4//f/9v/4//r/+v/5//b/8//0//P/9P/2
//j/+f/5//r/+v/4//b/9//4//j/+f/8//n/+v/6//n/+f/5//r//P/6//r/+v/6//n/
+P/3//b/9v/2//b/9v/4//j/+P/4//f/9v/1//T/9f/2//f/+P/3//b/9f/0//b/9v/2
//b/9//4//n/+v/6//r/+v/6//j/+P/4//j/9//2//X/9P/1//b/9//4//b/9v/2//b/
9//4//n/+v/6//r/+v/6//n/+P/3//b/+P/4//j/+P/5//r//P/9//v/9v/0//P/9v/4
//r//f/8//v/+v/7//7/AQADAAcABgAHAAoACgANAA8AEgAWABYAEwARABMAEgAUABYA
FgAUABIAEAAOAAsACAAFAAIAAwAAAAEAAAAAAAAA///8//f/8v/w/+//7f/t/+r/6f/s
/+3/7v/v/+3/7f/u/+7/7v/u/+//8P/u/+7/7v/s/+T/5P/q//L/+f8DAA0AGQApADgA
RwBcAG4AdwCEAJQAngCnAK0AnQB4AFoAQQApABcAEwAUABcAFwAPAAYAAwAGAAMAAgD+
//T/7//v/+//8P/x//H/8f/w/+//7//w//D/8f/x//T/9P/y//D/8P/w/+7/7//v/+//
8P/y//P/9P/1//b/9v/2//P/8P/y//H/9P/1//b/+P/1//b/9f/z//L/8v/z//b/9f/2
//b/9f/2//X/9f/3//f/9v/2//f/9//3//b/9v/5//n/+v/7//v//P/8//v/+v/6//v/
+v/4//j/+v/6//3//f/9//7///8CAAUABgADAAIAAgACAAQABwALAA0ADgARABQAFgAX
ABgAGAAYAB4AIAAjACgAJQAkACUAJQAoACkAKwAsAC4AMQAzADMAMQAyADQANQA2ADYA
NgA3ADYANAAyADEALwAsACkAJgAjACEAIgAhABoAFgASAA4ADwAPAA4ADQAJAAgABwAE
AP7//f/8//r/+f/5//n/+f/6//f/9P/0//f/+P/4//n/+P/3//b/9P/y//H/7//v//D/
8f/y//b/9v/1//X/9f/1//X/9f/1//H/7//u/+7/8f/y//X/+f/3//b/9P/y//H/8f/x
//L/9f/1//b/9v/1//P/8v/x//L/9f/2//f/9f/1//X/9f/0//X/9f/1//n//P/7//v/
+P/4//f/9v/5//n/9//2//X/9P/z//T/9f/3//j/+f/5//j/9f/1//j/+v/6//r/9v/z
//T/9f/z//T/9v/3//X/8//z//P/9f/2//X/9v/0//X/9//3//X/8//w//D/8f/y//L/
8v/w//D/7//v//H/8P/w//D/8v/y//L/8//y//H/7//u//D/8P/w//D/8f/y//T/9f/x
/+//7f/r/+3/7v/v//D/8f/y//H/7//v/+3/7//v//D/8P/w/+//7//w//D/7v/s/+3/
7v/u/+z/7v/q/+r/7f/t/+7/7//w/+z/7P/s/+z/7P/u/+7/7v/u/+v/6v/p/+j/6v/s
/+7/8P/u/+z/6v/o/+r/6v/q/+r/6//s/+3/7v/t/+z/6//q/+r/6v/q/+r/7P/s/+z/
7P/r/+r/6f/o/+z/7v/w//L/8P/u/+z/6v/r/+z/7f/u/+3/7P/r/+r/6P/o/+n/6f/r
/+j/6P/p/+j/6P/o/+n/6//r/+v/7f/v//H/8v/1//n/+////wAAAgADAAUACAAIAAUA
AwAFAAUABgAHAAYACgAKAAoACgAGAAIA/v/6//r/9v/2//T/9P/0//P/8P/t/+j/5v/l
/+X/5f/i/+H/4//j/+P/4//h/+H/4v/i/+T/5P/l/+b/5v/o/+D/2v/a/9b/2v/m/+3/
8f/7/wkAFwAmAD0AUgBeAGkAeACCAIoAjwCTAJEAgABgAD8AKQAdABMACAAFAAcABQAA
AP3//P/1/+7/8v/2/+v/4//r/+7/6//p/+f/5P/j/+P/5P/k/+T/5f/p/+r/6f/m/+X/
5P/k/+X/5f/l/+f/6P/o/+j/5//o/+j/6P/n/+b/6v/r/+n/6f/p/+r/6v/s/+z/6//o
/+j/6f/s/+7/8P/x//H/7f/r/+r/6//t/+z/7P/t/+7/7//v//D/7v/t/+3/7f/v//D/
8P/v/+3/7v/w//D/8//0//f/+P/4//f/9v/2//b/+P/6//r/+//8//7/AAD//wEABAAF
AAQABQAGAAYADQAQABIAFAAWABYAFwAaABkAGgAdAB8AIgAjACUAJgAmACkAKwArACsA
LAAuAC8AMAAwADAAMQAuACwAKgApACkAKAAnACYAIAAdAB0AGwAaABgAFgAUAA8ACwAG
AAEAAgAEAAYABgD///3/+//4//X/9f/1//X/9f/z//H/8v/0//T/8//z//X/9f/1//T/
8v/x/+//7//t/+3/7f/w//H/8f/y//P/8P/v/+7/7f/t/+//8v/2//X/8v/x//H/8f/y
//L/8v/z//P/8//0//b/9//5//r/+P/1//P/8f/y//X/9v/3//P/8//z//P/9P/1//X/
9f/6//z/+v/5//f/+P/4//j/+//7//n/+P/1//T/8//0//b/+f/7//3//P/6//b/9f/0
//b/9v/2//f/9f/3//n/+P/4//n/+f/3//X/9f/1//j/+P/2//b/9v/3//n/+f/5//f/
9P/0//X/9v/2//b/9P/0//P/8//1//T/9P/0//L/8v/y//P/8f/x//D/8P/x//L/8//0
//T/9P/1//X/8//z//P/8//w//D/8P/w//T/9v/2//X/9f/z//X/9f/z//L/8f/v//D/
8v/z//L/8v/z//T/9P/0//b/8v/y//L/8f/x//H/9v/y//T/9P/0//T/8v/y//L/8v/z
//T/9f/2//T/8v/w/+7/7//w//H/8v/y//L/8v/y//T/9P/0//T/8//y//H/8P/u/+7/
7v/u//D/8P/w//D/8v/y//L/8v/0//T/9P/0//L/8v/y//L/8v/y//L/8v/y//L/8v/y
//L/8v/y//L/8f/w/+//7v/u/+7/7v/u//D/8P/w//D/8P/w//D/8P/w//H/8f/x//D/
8P/x//L/9P/0//X/9f/y//H/8v/0//j/+/8AAAIAAwAGAAYACAAIAAkACwAKAAoACQAM
AA4AEgAUABQAFAAQAAwACAAEAAQABAAEAAQA/f/8//n/9v/2//X/8v/w/+//7//w//H/
7//q/+f/5f/n/+f/5//n/+j/6v/r/+v/6v/q/+r/6v/q/+b/5v/o/+T/4v/m//P///8D
AAcAFQAkADEARgBeAG8AfACIAJAAjwCPAJUAkAByAE0ANQApAB8AGgAVAA0ACQAIAAUA
AgD///z//v/4//H/8f/x/+7/7v/v//D/8P/s/+v/6//q/+n/6f/s/+z/7v/u//D/8v/w
/+//7f/r/+z/7v/v//D/8f/y//L/8v/u/+z/7//v/+//7//v//D/8v/0//T/8//u/+7/
7//y//X/9v/2//X/9v/1//X/9//3//b/9v/3//f/9//2//b/+P/3//f/9//2//b/9f/z
//X/9v/4//j/+//8////AAD+//3//P/8//7/AAACAAIAAQAAAAAAAAADAAUACAAJAAwA
DwASABQAFQAWABYAFgAXABYAFgAYABsAHgAjACcAJgAlACUAJAAnACsALgAvAC8AMAAy
ADMAMQAwAC8ALwAwADAAMAAxAC4ALAAqACgAJgAlACcAJwAgABwAGAAUABEADwAMAAkA
CgAKAAoACAACAAEAAAD+//3//f/9//3/+v/3//T/9P/3//j/+P/5//n/+f/5//j/9//1
//L/8f/z//P/8//2//T/8//z//P/9f/3//n/+//4//f/9//4//f/9P/z//P/9f/2//b/
9v/2//f/+P/6//j/9//3//b/9//3//j/+f/5//v/+//7//n/+f/5//n/+v/7//v/+//9
//7/+//5//n/+v/6//r//f//////AAD///7//f/+//v/+//6//n/+//8//v//f/+/wAA
AAAAAP7/+//8//3/+//8//7////9//v/+//7//v/+v/3//b/9//5//z//f////3/+v/6
//n/+v/6//r/+P/4//f/9//5//j/+P/4//b/9v/2//f/+f/5//j/+P/2//b/9v/2//f/
+P/6//v/+P/3//b/9f/2//b/9v/2//j/+v/6//n/+f/3//n/+f/2//b/9v/1//b/+P/5
//j/9f/1//X/9P/2//j/9P/0//X/9f/2//f/+P/4//b/9v/2//b/9P/0//T/9P/2//b/
9v/2//n/+v/7//z/+f/4//f/9v/0//T/9P/0//L/8v/y//L/9P/0//T/9P/y//L/8v/y
//X/9v/3//j/9//2//X/9P/2//b/9v/2//T/9P/0//T/+P/6//z//v/6//j/9v/0//b/
9v/2//b/9P/0//T/9P/0//T/9P/0//b/9v/2//b/9P/0//T/9P/z//L/8f/w//P/9P/1
//b/9//4//n/+v/5//f/9f/w//D/8f/y//L/8v/z//P/8//0//f/+////wEABQAGAAcA
CQAIAAkACQAOABIAEwARAAsACwAKAAoADwAQABEAEAAMAAoACAAGAAUABAADAAAA/v/8
//r/+v/3//T/8v/u/+v/6//r/+v/6//r/+z/7f/s/+v/6v/p/+z/7P/r/+r/6P/o/+j/
6P/m/+T/4v/g/+D/5v/x//n/+/8HAB0AMAA/AFAAYABrAHoAigCQAI8AkwCTAIYAaABH
AC0AIwAZAA4ACQALAAkABAAFAAQA///+//j/8P/v//H/8//0/+//7f/r/+j/6f/p/+r/
6v/r/+v/7v/u/+z/6v/q/+r/6//t/+7/7//u/+7/7f/s/+v/7P/s/+z/7f/s//D/8f/w
/+//7v/u/+z/7v/u/+3/7f/u//D/9P/1//b/9v/1//L/8f/x//P/8//y//L/8//0//X/
9f/2//b/9f/1//X/8//0//T/8//1//b/+P/4//f/9v/3//b/+f/5//n/+v/8//7/AAAA
AAIAAgADAAQAAgADAAUABQAGAAkADAAOABAAEgATABQAGAAYABkAHAAdAB4AIQAjACcA
JwAoACgAKQArACwAKwAtAC4AMAAxADMAMgAxADEAMQAwAC8ALwAwAC4ALAAqACQAIQAh
AB8AGgAWABIADgAOAA0ACwAJAAUABAADAAAA/P/9//7//v/9//3//f/9//r/9//0//T/
+P/4//f/9//1//X/9f/0//b/9f/z//P/8//z//P/9v/2//X/9f/1//T/8//y//H/8v/z
//X/+P/2//T/9P/1//P/9P/0//T/8//z//P/9P/3//f/+P/4//b/9f/1//X/9f/3//f/
9//2//f/+P/5//n/+f/4//f/+//+//3//f/9//7//v/+///////9//z/+v/6//r//P/7
//v/+v/5//r/+v/4//n/+//+////AAD///3///8BAP3//P/8//v/+f/3//f/9//7//z/
+//8//z//f///////v/7//f/9v/1//b/9v/2//f/+P/4//n/+f/4//j/+P/2//b/9v/3
//r/+//7//z/+//6//n/+P/4//j/+f/5//T/8//y//H/8f/y//P/9P/2//j/+P/3//X/
8//1//X/9f/2//f/9//2//b/9f/y//P/9f/3//j/+v/8//j/+P/3//f/+P/5/+z/8v/z
//T/9f/2//P/8v/x//D/9P/2//j/+v/4//b/9P/y//P/9P/1//b/9f/0//P/8v/0//T/
9P/0//b/9v/2//b/9v/2//b/9v/0//T/9P/0//f/+P/5//r/+P/2//T/8v/w//D/8P/w
//L/9P/2//j/9f/0//P/8v/0//T/9P/0//T/9P/0//T/8v/y//L/8v/0//T/9P/0//b/
9v/2//b/9f/1//T/8//x//L/9P/2//T/9P/1//X/9//3//n//P///wEABQAGAAUACAAI
AAoADQARABYAGAATAA8ADwAOAA4AEAAQABAADgAMAAoACAAIAAYABAACAPz//P/6//j/
+P/3//T/8v/w/+//7//v//H/7v/t/+3/7//v/+//7//t/+z/6v/n/+j/6P/o/+j/6P/g
/9z/3P/m/+7/9P/9/wEADQAhAC8APABRAGYAcgB7AIoAmACeAJsAlQCDAGYASgAxACEA
GQAXABYAEQALAAcAAgABAAIA///6//b/9P/z/+//7f/s/+3/7f/t/+z/7P/t/+//8P/s
/+v/7f/s/+//7v/v//D/8P/x//H/8f/u/+7/7f/s//D/8v/z//T/7//s/+7/7f/u/+//
8P/y//L/9P/0//P/7//u/+7/8P/x//L/8v/x//L/8//1//n/9v/0//P/8//1//f/+P/6
//n/9//2//X/9f/2//b/9f/2//j/+//8//v/+v/7//r//f/9//3//v///wIABQAGAAYA
BgAHAAgACwANABAAEQAOAA8AEAAQABQAFgAXABgAHgAeAB8AIgAmACgALAAvAC0AKwAq
ACgALQAxADQANQA0ADQANQA1ADMAMgAxADEAMwAyADEAMQAtACoAJwAkACMAIQAiACEA
GwAYABUAEgAPAA0ACgAHAAgACAAIAAYA/v/9//z/+v/5//n/+f/5//j/9f/y//L/9P/0
//P/8//z//P/8//y//L/8f/v/+//7//v/+//8v/0//P/8//z//L/8f/w/+//8f/z//b/
+v/3//T/8//z//T/9v/3//j/9v/1//T/9P/1//X/9v/2//b/9f/1//X/8//1//X/9f/1
//X/9f/1//X/9f/0//P/+P/6//j/9//4//r/+//8//r/+f/2//T/9//4//n//P/6//v/
+//7//n/+P/1//X/9//6//v//P/6//f/+P/5//j/+P/5//n/+P/1//T/8//1//b/9f/2
//P/8//0//P/9v/1//P/9P/z//T/9P/0//X/9v/2//f/+f/4//j/+P/1//T/8//z//H/
8f/w//D/8f/y//P/9P/y//L/8//z//P/8//z//P/8v/y//L/8v/2//j/+P/3//j/9//6
//v/9//2//X/8//y//L/8f/u//L/9f/4//r/+f/6//X/9P/1//X/9v/3//L/7P/t/+7/
7//w//L/8v/y//L/8v/y//L/8v/1//b/9//4//b/9v/2//b/9P/0//T/9P/z//L/8f/w
//H/8v/z//T/9P/0//T/9P/2//b/9v/2//T/9P/0//T/8//y//H/8P/z//T/9f/2//j/
+P/4//j/9f/0//P/8v/y//L/8v/y//L/8v/y//L/8v/y//L/8v/w//D/8P/w//T/9f/2
//T/8v/z//T/9P/0//X/9f/1//b/+f/9/wEAAAADAAMAAwAIAAgACgALAAsADgAOAAsA
CgANAA8AEgASABIAEgAQAA4ADAAKAAgACAAIAAgABgADAAAA/f/8//n/9v/0//D/8f/x
//H/8f/r/+n/6P/n/+r/6//s/+3/7v/u/+3/7P/q/+r/6v/q/+z/7P/q/+b/6P/w//X/
+f8FABMAIQA0AEsAXgBwAHkAegCGAJQAmwCfAJsAgABeAEUALQAdABkAFgATABcAFwAO
AAcABgD///b/8v/y//X/9//z/+7/7f/t/+3/7P/s/+3/7//w/+3/7f/w//D/8P/u/+7/
7v/v//H/8v/z//P/9P/0//T/9P/0//P/8v/w/+7/8f/x//H/8f/x//L/9P/2//b/9f/y
//L/8//2//f/+P/4//f/9f/z//L/8//0//T/9f/3//v//f/+/wAA/f/7//r/+f/5//r/
+v/5//v//P/+//7//f/8//3//P8AAAEAAgAEAAIAAgACAAAAAQACAAQABgAJAAsADgAP
AA0ADwARABIAGgAeACEAJAAlACIAIAAgACIAJAAoACsALwAvADAAMAAyADUANwA3ADUA
NgA4ADkANwA2ADUANQA2ADYANgA3ADgANgA0ADIALQApACgAJQAjACAAHQAaABkAFwAU
ABEADAAKAAgABAAAAAEAAgACAAEAAQABAAEAAgD///z//P/+//7//f/9//v/+//7//r/
+v/5//f/9//4//n/+v/+//3/+//6//n/9//3//f/9//3//f/+P/6//r/+P/4//n/+f/6
//r/+v/7//v/+//8//v/+//8//z//v/9//3//f/7//3//f/9//v/+//7//v//P/9//3/
/f/+/wAA/v/9////AAAAAAAA/v/9//r/+P/7//z//f8AAAEAAwAEAAUAAQD+//n/9//5
//z//f/+/////f///wEA/f/8//z/+///////AQADAAAA/v/6//j/+f/7//7////9//v/
+P/4//n/+v/6//r/+v/6//n/+f/5//j/+P/4//r/+v/6//v/+v/5//f/9v/4//j/+P/4
//n/+v/8//3/+f/5//n/+f/6//r/+v/6//n/+v/5//f/+P/3//r/+//4//j/+P/3//n/
+v/6//j/+P/5//r/+v/4//r/9v/2//n/+f/6//v/AgD+//z//P/8//z/+f/4//f/9v/3
//j/+f/6//n/+P/3//b/+P/4//j/+P/4//j/+P/4//r/+v/6//r/+v/6//r/+v/4//j/
+P/4//r/+v/6//r/+v/6//r/+v/5//j/9//2//f/+P/5//r/+f/4//f/9v/4//j/+P/4
//j/+P/4//j/+v/6//r/+v/4//j/+P/4//b/9v/2//b/+f/6//v//P/5//j/9//2//b/
9v/2//b/9v/3//f/9//2//b/9//4//j/+P/5//n/9//3//n//P8AAAMACAAKAAgACgAJ
AAoADQAPABIAEgAPAA0ADwAQABQAGAAaABwAFgASAA4ACgALAAoACQAIAAMAAgD///z/
/f/9//v/+v/2//X/9f/1//T/8P/u/+3/7v/v//D/8f/w//D/7//t/+z/7P/s/+z/8P/s
/+r/7P/s/+z/7P/z//n///8NAB0ALAA/AFYAaAB3AIIAhgCQAJkAlwCZAJIAdgBXAEUA
LwATABQAGwARAAUACAAJAAYABwAGAP7/+v/7//n/9//2//f/9//3//b/8//z//T/9P/y
//H/8//y//P/8v/z//T/8//z//L/8f/y//T/9f/2//b/9v/1//T/8v/w//P/8//0//X/
9v/4//r//P/8//v/9v/0//P/9P/2//j/+f/5//j/9//3//n/+f/4//j/+f/4//n/+f/6
//r/+f/5//n/+v/8//3//f/9//7/AAAAAAAAAAACAAIAAQABAAEAAgACAAQABgAGAAgA
CAAJAAoACAAJAAsACwALAA0ADwAQABUAGAAaABwAHwAeAB4AIAAhACIAJQAnACwALQAv
ADAAMQAzADQAMwA0ADYAOQA7ADgANgA0ADMANAA0ADQANQA2ADQAMgAwACsAJwAmACMA
HwAcABkAFgAXABUAEgAPAAsACgAJAAYAAgADAAQABAABAAEAAQABAAAA/f/6//r/+//6
//j/9//4//n/+v/6//j/9//1//X/9P/z//L/9P/3//f/+P/5//v/+//7//v/9v/1//X/
9v/4//b/9v/3//n/+v/6//r/+f/5//n/+v/4//f/9//2//j/9//3//f/+f/7//v/+//5
//n/+f/5//v//f/+/////v/+//r/9//5//z//v8AAP/////9//z/+//6//n/+v/9////
AAABAP7//P/4//f/+v/8//z//P/9//v//f////7//v///////v/7//r/+f/6//r/+P/4
//j/+f/7//v/+//5//b/9v/5//r/+v/6//z//P/7//v/+v/4//f/9v/3//j/+f/7//n/
+f/4//j/+P/4//j/+P/3//b/9v/1//b/9//4//n/9f/0//P/8v/2//j/+P/3//j/9//6
//v/+v/6//r/+f/5//r/+v/4//b/9//4//j/9//4//P/8v/1//X/9v/3//r/9P/0//T/
9P/0/w==
         </WaveFormData>
      </LeadData>
      <LeadData>
         <LeadByteCountTotal>10000</LeadByteCountTotal>
         <LeadTimeOffset>0</LeadTimeOffset>
         <LeadSampleCountTotal>5000</LeadSampleCountTotal>
         <LeadAmplitudeUnitsPerBit>4.88</LeadAmplitudeUnitsPerBit>
         <LeadAmplitudeUnits>��V</LeadAmplitudeUnits>
         <LeadHighLimit>2147483647</LeadHighLimit>
         <LeadLowLimit>268435456</LeadLowLimit>
         <LeadID>V1</LeadID>
         <LeadOffsetFirstSample>0</LeadOffsetFirstSample>
         <FirstSampleBaseline>0</FirstSampleBaseline>
         <LeadSampleSize>2</LeadSampleSize>
         <LeadOff>FALSE</LeadOff>
         <BaselineSway>TRUE</BaselineSway>
         <ExcessiveACNoise>FALSE</ExcessiveACNoise>
         <MuscleNoise>FALSE</MuscleNoise>
         <LeadDataCRC32>3493471728</LeadDataCRC32>
         <WaveFormData>
8v/y//L/8v/v/+7/7f/s/+n/6P/n/+b/4//i/+H/4P/g/+D/4P/g/9//3v/d/9z/3//g
/+H/4v/j/+T/5f/m/+T/5P/k/+T/5//o/+n/6v/o/+j/6P/o/+r/6v/q/+r/7P/s/+z/
7P/s/+z/7P/s/+z/7P/s/+z/7P/s/+z/7P/s/+z/7P/s/+//8P/x//L/8P/w//D/8P/w
//D/8P/w//L/8v/y//L/8v/y//L/8v/z//T/9f/2//X/9P/z//L/8//0//X/9v/1//T/
8//y//T/9P/0//T/9f/2//f/+P/3//b/9f/0//T/9P/0//T/8v/y//L/8v/0//T/9P/0
//T/9P/0//T/8//y//H/8P/z//T/9f/2//X/9P/z//L/8v/y//L/8v/0//T/9P/0//T/
9P/0//T/9v/2//b/9v/2//b/9v/2//j/+P/4//j/+v/6//r/+v/6//r/+v/6//r/+v/6
//r/+v/6//r/+v/8//z//P/8//z//P/8//z/+v/6//r/+v/6//r/+v/6//r/+v/6//r/
+v/6//r/+v/8//z//P/8//r/+v/6//r//P/8//z//P/8//z//P/8//r/+v/6//r//P/8
//z//P/8//z//P/8//z//P/8//z//v/+//7//v/+//7//v/+/wAAAAAAAAAA///+//3/
/P///wAAAQACAAEAAAD///7//v/+//7//v///wAAAQACAAAAAAAAAAAAAgACAAIAAwAB
AAEAAQABAAIAAgADAAMAAwADAAMAAgD/////AAAAAAEAAwAEAAUABQAFAAcACQAKAAoA
DAANAA8AEAAQABAAEAAPABAADwAQABEAEgATABEAEgASABAADQAJAAgABwAHAAUABAAE
AAEAAAAAAAEABAAEAAQAAwABAAEAAQABAAIAAQAAAAAAAwADAAEAAwABAAEAAQABAAEA
AQABAAEABAAEAAUABQAIAA0AEQAeAD0AaQCPAJ4AiwBcABoA3P+m/23/Nf8P//b+7f74
/hj/PP9Y/3P/jP+i/6//vP/H/9D/3P/l/+v/8//7/wIABgAJAAsACgANAA8ADwAQABIA
FAAVABgAGAAYABgAGgAZABoAGgAbAB0AHQAdAB0AHQAfAB4AHQAgACEAIwAkACQAJAAl
ACcAKAAoACgAKAAqACoAKgApACYAJgAmACYAJwAnACgAKAAnACUAIwAiACQAJAAkACQA
IwAjACEAIQAgACEAIQAgACAAHwAiACQAIgAiACIAIwAlACUAJwAlACcAJwAnACcAKAAp
ACkAKgAsACwAKwArACsAKwArACsAKQApACkAJwAnACcAJgAnACMAIQAhACAAIQAfABwA
GQAWABMAEwAQAA0ADAAJAAUAAwADAAAA//////3//P/5//n/+v/6//r/+P/5//n/+v/7
//v//P/8//7//v/+/////////wAAAAADAAQABgAHAAQAAgAAAAAAAgAGAAUABQAGAAUA
BAAEAAMABAAEAAUACAAJAAgACQAJAAgABgAIAAcABwAHAAYACAAIAAgACAAGAAcACAAI
AAgACAAIAAkACQAIAAgACQALAA0ADQANAA0ADQALAAsACwANAA0ADQAPAA8ADgANAAwA
CwALAA0ACwALAAsACwANAA0ADgAOAA0ADAALAAkACQAKAAsADAAMAAsACwALAAsADAAM
AAwADAAMAAwACwALAA0ADQAMAAwADAAMAAwACgAJAAkACQAJAAoACgAKAAsACwALAAkA
BwAHAAcABwAKAAsADAANAAoACAAGAAQABgAHAAgACQALAAoACgAKAAkACQAIAAgACwAM
AA0ADgAMAAsACwANAAsACgAKAAoADAANAA4ADgANAA0ADQAMAA0ADAAMAA0ADQANAA0A
DgAOAA0ADQAMAAsACQAJAAsACgAKAAoACgAKAAoACwAMAAsACgAJAAgACgALAAsACwAP
AAwACwAKAAkACAAKAAoACgAKAAwADAAMAAwACgAKAAoACgALAAwADQAOAA0ADAALAAoA
CwAMAA0ADgANAAwACwAKAAgACAAIAAgACgAKAAoACgAIAAgACAAIAAoACgAKAAoACgAK
AAoACgAIAAgACAAIAAoACgAKAAoACwAMAA0ADgAOAA4ADgAPAA0ADQANAA0ACgAKAAsA
CwAMAA0ADgAOAAsACwAMAAwADgAPAA8ADwAPAA8AEQATABMAEgATABMAFgAYABkAGgAZ
ABkAGwAbABsAGwAbABsAGQAaABoAGAAXABMAEgARAA8ADQAMAAwACgAIAAcABwAKAAoA
CgAJAAsACwALAAsACgAJAAgACAAJAAkABwAJAAgABwAGAAUABwAHAAcABwAMAAoACQAN
ABIAFQAZACYARwB1AJ0AqgCPAFoAGgDc/57/Xf8t/xH//P7v/vz+HP9A/2D/e/+S/6r/
uf/E/8//2v/i/+v/8f/3//3/BAAMAA8ADwAOAA8AEQARABIAFAAWABcAGgAYABgAGAAa
ABsAHAAcAB0AHQAdAB0AHQAcAB8AHwAfACAAIQAjACQAJAAkACUAJwAqACoAKgAqACsA
LAAtAC0AKgAoACYAJAAmACcAKQAqACgAJwAmACYAJgAmACYAJgAnACcAJQAlACQAJQAl
ACQAJQAjACUAJgAkACQAJAAlACkAKQArACkAKgArACwALQAsAC0ALQAuADAAMAAvAC8A
LwAvAC8ALwAwADEAMgAxAC8ALQAqACkAJQAjACMAIgAhAB8AHAAZABYAEwATABAADgAO
AAwACQAJAAkABgAFAAQAAQD///v/+//8//z//P/5//n/+P/4//n/+f/6//r/+//8//3/
////////AAAAAP7//v///////v/+//7/AAD//wIAAAD//////////wAAAAAAAP////8B
AAEA//////3//P/6//z//P/9//7//v/+//7//v/+//v/+//7//r//P/8//z//f/7//r/
+v/7//n/+//7//v//f/9//v/+//7//3//f/9//3//f/8//v/+P/3//f/+f/5//n/+f/5
//n/+f/6//r/+v/6//r/+f/2//b/9v/2//X/8//y//H/8f/y//L/8v/y//L/8v/x/+//
8f/x//D/8f/y//P/9P/z//H/8P/v/+//8P/w//D/8f/x//H/7//u/+3/7P/r/+//7//v
/+//7v/u/+7/7v/v/+//7//v/+//7v/u/+7/7P/t/+3/7v/w//D/8P/w/+7/7f/t/+//
7//u/+7/7v/u/+//8P/w/+7/7//w//D/8P/u/+3/7f/v/+//7//w/+//7f/s/+r/6//r
/+3/8f/v/+7/7f/s/+3/7P/s/+z/7P/s/+z/7P/q/+v/6//r/+//8v/x//D/7//u/+7/
7v/u/+7/8P/w//D/8P/u/+7/7v/u//D/8P/w//D/7v/u/+7/7v/s/+z/7P/s/+3/7v/v
//D/7v/u/+7/7v/v//D/8f/y//D/8P/w//D/7v/u/+7/7v/x//L/8//0//P/8v/x//D/
8f/y//P/9P/0//T/9P/0//b/9//3//f/+f/5//j/+P/3//f/9//3//f/9v/1//X/+P/4
//j/+f/5//n/+f/5//3///8CAAIAAgADAAMABAAFAAYACAAJAAsACwALAAsACwALAAsA
DAAOAAwACwAHAAMAAQD+//v//P/+////AAACAAMABAAEAAAA/f/7//n/+//9//7////+
//7///////3////////////////////5//v//v8CAAUACQAMAA0ACwAUAC8AWQCDAJgA
iQBaACAA5P+q/3H/Rf8j/wz/Bf8W/zb/Vv9s/3f/iP+g/7X/wv/L/9T/3P/l/+//9//9
/wAAAAADAAsADgAPABEAEQASABEAEgASABQAFwAYABkAHAAcABwAGwAbAB0AHQAdAB0A
IAAjACMAIwAjACMAJAAkACYAJgAnACkAKQAoACcAJgAmACYAJgAlACYAJgAmACYAJQAj
ACIAIAAhACEAIQAiAB8AHgAdABwAHAAdABwAHQAbAB0AHgAeAB8AHQAfACAAIgAiACIA
IwAkACMAJAAhACIAIwAkACUAKAApACkAKgAoACgAJwAnACcAJwAnACcAJQAlACUAIwAk
ACMAIQAhACEAHwAfAB4AGwAXABIADQAMAAsADQAMAAkACAAFAAEAAQABAP7//f/+//3/
/f/7//r/+v/5//j/+f/7//z//v/+//3//f/8//3//v///wEABQAHAAoADAALAAoACgAJ
AAkACgALAA4ADAAOAAsACQALAAsACwAMAAsADAAMAA0ACwALAAkACQALAAoACAAKAAkA
CQAJAAgACQAKAAsADAAOAA8AEAAQAA4ADgAOAA8AEAAQABEAEwARABMAEwATABUAFQAT
ABMAFQAXABcAFwAXABcAFgAVABcAFwAYABsAGgAZABgAFwAZABkAGgAaABwAHAAcABsA
GQAYABcAFgAXABcAGAAZABYAFgAVABQAFwAYABkAGQAXABkAGQAYABYAFgAWABYAGAAX
ABcAFwAXABgAGAAYABkAGQAZABcAFQAVABUAFQAVABUAFQAVABcAGAAZABoAGAAXABYA
FQAXABYAFgAWABUAFQAUABQAEgASABIAEgAUABMAEwAVABMAEgASABIAEwATABMAEgAQ
ABEAEgASABEADgAMAAsADQANAA0ADgANAAsACgAIAAcABQAFAAcACgAKAAoACgAGAAQA
AwACAAMABAAFAAYABQAFAAQAAwADAAAAAwAEAAUABgAFAAQAAwACAAAAAAAAAAAAAgAC
AAIAAgABAAAA///+////AAABAAIA///+//3//P/8//z//P/8//r/+v/6//r/+P/4//j/
+P/6//r/+v/6//r/+v/6//r/+f/4//f/9v/4//n/+f/5//f/9//2//b/9//3//f/9//1
//T/8//z//b/9v/2//f/9f/1//X/9f/2//f/+f/4//v//f/+/wAA/v/+//////8BAAEA
AQABAP///////wAAAgAAAP//+//6//n/9//1//T/9P/z//L/8P/x//L/8v/y//H/8f/x
/+//7//u/+3/7f/u//D/8f/s/+3/7P/r/+z/7f/u/+//7//t/+z/7P/t/+3/8P/1//v/
BAAbAD8AZwB+AHMASAAMANT/nP9f/yv/A//o/tv+5P4A/yD/Pv9Z/3D/gv+T/57/p/+y
/77/xf/L/9n/4f/m/+j/6f/t/+7/7//x//H/8v/1//b/9v/4//j/+P/4//r/+v/6//n/
+f/5//n/+f/5//j/+//7//v//v///wEAAgAAAAAAAQADAAQABAAEAAQABAAEAAQAAwAE
AAQABAAEAAUABQAGAAYAAwABAP///v8AAAAAAAAAAP/////9//3/+//9//7//v/+//3/
AAACAAEAAAD/////BQAFAAcABQAEAAMAAgABAAQABQAFAAYABwAIAAgACQAHAAcABwAH
AAcABwAHAAUABgAFAAMAAwD///3//f/8//3/+//4//X/8v/v/+//7P/u/+7/7P/p/+T/
4//f/93/3//d/9z/2f/b/9z/3P/c/9r/2//b/9z/3f/d/97/3v/g/+D/4P/h/+H/4f/i
/+L/5P/m/+n/6//o/+b/5P/k/+f/6v/o/+f/5//n/+f/6P/n/+j/6P/p/+r/6//q/+v/
6v/o/+X/5v/m/+f/6P/o/+r/6v/q/+r/6f/p/+n/6P/q/+z/7v/x//D/7v/t/+3/7//x
//H/8f/v/+//7f/t/+//8f/x//H/8//z//L/8f/w/+//7//x//H/8f/x//H/8//z//T/
9P/0//T/9P/z//T/9P/0//T/8//x//D/7//y//T/9f/2//b/9v/2//X/9P/1//T/8v/z
//T/9f/2//b/9f/1//X/8//0//T/9P/z//P/8//x//L/8//0//X/+f/5//n/+f/3//b/
9f/0//b/9//4//n/9//2//b/9v/4//n/+f/6//r/+v/6//r/+v/5//n/+//8//z//f/+
//3//f/9//z//P/9//7//v8AAP7//f/9//z/+//6//r//P/9////AAD9//v/+//9//z/
/P/8//z/+//6//r/+v/6//r/+v/6//v//f/+///////+//7//v/+//7//v/+//7//v/+
//7//v/+//7//v/+//7/AAAAAAAAAAD+//7//v/+/wAAAAAAAAAA///+//3//P/9//7/
//8AAAAAAAAAAAAA/v/+//7//v///wAAAQACAAEAAAD///7/AAAAAAAAAAACAAIAAgAC
AAAAAAAAAAAAAQACAAMABAABAAAA///+/wEAAQABAAEAAgACAAMABQAEAAMAAgABAAMA
AwAEAAYABQAEAAQAAwABAAEAAQADAAYACgALAA4ADQANAA4ADgAOAA8ADwARABEAEQAR
ABEAEQARABIAEgASABEADQAMAAkABwAFAAQABgAFAAQABAAFAAYABgAGAAcABwAHAAcA
BwAGAAUABAACAAMAAwABAAUABQAFAAUABQAFAAUABQD///7/AAADAAcACgAPABMAGAAp
AE8AeQCWAJUAcgA4APr/vv9//0H/F//6/uv+8P4I/yr/Tv9t/4T/lP+n/7T/v//K/9b/
4f/r//H/9f/6/wAABQAJAAwADwARABEAEgARABIAEgAUABQAFAAUABYAFwAYABgAGQAX
ABcAFwAXABkAHQAeAB8AHQAdAB4AHgAgACAAIQAjACMAIgAhACAAIgAiACIAIQAiACIA
IgAiACAAHwAfAB4AIQAhACEAIgAfAB4AHQAcABsAGwAZABkAGwAdAB4AHgAcABkAGgAa
AB0AHgAfACEAJAAjACQAIQAjACMAIwAjACQAJQAlACYAJAAkACMAIwAkACUAJgAnACkA
KQApACcAJgAlACMAIwAgAB0AHAAaABkAFwAUABEADwANAA4ADAAKAAoACAAFAAEAAQD+
//3//f/7//r/9//2//b/9f/0//b/9//3//j/+f/5//r/+v/5//j/9//3//n/+//+/wAA
/v/+//////8AAAAAAAACAAIABAABAP//AAD///7//v8BAAIAAgADAAIAAQD+//3//v/+
//3/AAD+////AAAAAAAAAAAAAAAAAgAFAAgACgAGAAQAAgABAAIAAgADAAUAAwAFAAUA
BQAHAAcABQAFAAkACwALAAsACwALAAoACQAKAAkACQALAAkACQAJAAkACQAJAAoACgAM
AAwADAALAAkACAAHAAYACAAJAAsADQAKAAoACQAIAAYABgAGAAUABgAJAAoACgAJAAgA
BwAGAAcABwAIAAkABwAIAAgACAAHAAcABwAFAAYABwAIAAkACgAJAAgABwAHAAgACQAK
AAoACQAIAAcACQAIAAgACAAKAAsACwAMAAsACgAJAAgACwALAAwADwAMAAoACQAIAAcA
BwAHAAYABwAJAAsADAAKAAgABwAHAAoACwAMAA4ADQALAAoACAAJAAcABwAJAA0ADgAP
ABAADAAKAAkACAAKAAoACgAKAAoACwALAAsABwAIAAkACgALAAwACwAKAAkACAAIAAgA
CAAIAAsADAANAA4ACwAKAAkACAALAAwADQAOAA0ADAALAAoACgAKAAoACgAMAAwADAAM
AAsACgAJAAgACQAKAAsADAAOAA4ADgAOAAsACgAJAAgACgAMAA4AEAAMAAoACAAGAAgA
CgAMAA4ADAAMAAwADAAMAAwADAAMAA4ADgAOAA4ACwAKAAkACAAKAAoACgALAA0ADQAN
AA0ACgAKAAsACwALAAsACwAKAAcABwAIAAgACgALAAsACwANAA0ADwARABIAEgAUABUA
FwAYABgAGAAZABkAGwAbABkAGQAZABkAGQAaABoAGAAXABMAEgARABIAEQARABIADgAM
AAsACwAMAAwADAALAAkACQAJAAkACAAHAAYABgAIAAkACAALAAsACwALAAsADAANAA4A
DwAKAAgADwARABAAFQAbACYAOwBhAI0AqACfAHAAMgD2/7z/gf9N/yX/CP/3/vr+Fv8+
/2L/e/+S/6b/tf/C/8//2v/i/+n/8f/9/wMACAAKAA0AEQAUABYAFwAWABYAGQAaABoA
HAAaABoAGgAcABsAHAAcAB0AHgAfACAAIQAfACEAIAAfACEAIQAiACIAIAAgACEAIwAj
ACIAIQAgACAAIAAgAB8AHgAeAB4AHgAgAB8AHwAeABsAGQAXABYAFAAUABQAFAATABMA
EQARABAAEQARABAAEAAPABIAFAASABIAEgATABYAFQAWABMAFgAXABgAGQAXABcAFgAW
ABcAGAAYABkAGAAXABYAFQAVABUAFQATABQAEwARABEADgALAAoACAAJAAcABAABAPz/
+f/5//b/9f/0//H/7f/t/+3/6v/p/+j/5f/j/9//4f/i/+L/4v/g/+H/4f/i/+H/4f/i
/+L/4P/g/+D/4f/i/+P/5f/m/+j/6P/p/+n/5v/m/+b/6P/p/+z/6v/p/+r/6f/o/+j/
5//o/+j/6f/r/+v/6f/p/+n/6P/m/+j/6v/r/+z/7P/s/+z/7P/s/+v/6//r/+r/7f/u
/+//8f/w/+7/7f/t/+3/7//v/+//8P/x//D/8f/x//P/8//z//X/9f/0//P/8f/v/+7/
7//w//H/8v/z//H/8f/y//L/8f/w/+//7f/v//D/8f/y//D/7//v/+//8f/y//L/8v/y
//L/8v/x/+//8f/x//D/8f/y//P/9P/y//H/8f/x//L/9P/1//b/9P/z//L/7//x//H/
8f/x//T/9f/2//f/9f/0//P/8v/1//X/9f/1//f/9v/2//b/9P/1//X/9v/4//j/+P/4
//j/9//3//n/9//2//b/9v/4//n/+v/6//f/9//3//b/9//2//b/9//5//n/+f/6//z/
+//7//r/+f/3//f/+f/3//b/9f/0//X/9v/4//r/+P/4//j/+P/4//n/+f/5//v//P/7
//r/+f/4//j/+P/4//j/+v/6//r/+v/6//r/+v/6//r/+v/6//r/+P/4//j/+P/5//r/
+//8//7//v/+//7//P/8//z//P/8//z//P/8//z//P/8//z//v/+//7//v/9//z/+//6
//z//P/8//z//P/8//z//P/6//r/+v/6//z//P/8//z//v/+//7//v/9//3//f/9//3/
/P/8//3///////////8AAP////8AAP7//v//////AQABAAEAAwAHAAoACgAMAAwACwAL
AAoADAANAA0ADwANAA0ADQANAA8ADwAQABAADgANAAkACAAFAAMAAQAAAAIAAQAAAAAA
AwAEAAQABAACAAEAAAD//wAAAAAAAAAA/v///////f/9//3//f/9////////////AwAE
AAAA/f8BAAQABwAJABgANwBhAIMAhgBnADYABADO/5L/W/8z/xX/BP8H/yD/Qv9e/3D/
gf+U/6b/sf+4/8X/0v/a/+P/6//x//X/+v/+/wEAAwAGAAkACwALAAwACwAMAAwADgAQ
ABAAEAASABQAFgAXABkAGAAXABYAFQAWABkAGQAZABkAGQAaABoAHAAcAB0AHwAeAB4A
HgAeABwAHAAcABsAHQAeAB8AIAAeABsAGQAWABgAFwAWABYAGAAYABgAGAAVABUAEwAT
ABUAFwAYABgAFQATABUAFgAXABgAGQAbAB4AHQAeABsAGwAbABsAGwAcAB0AHQAeAB0A
HAAaABkAGgAbABwAHQAcABsAGgAXABUAEwAQAA8ADwANAA0ADAALAAkABgADAAAA/f/9
//r//P/8//r/9//z//P/8P/v//H/7//u/+v/7P/s/+v/6v/s/+3/7f/u//D/8f/z//T/
9P/0//T/9f/2//f/+f/6//r/+v/7//v/+P/4//j/+v/7//7//P/7//j/9//2//b/+P/6
//v//f/7//v/+f/5//j/9v/z//T/9f/3//n/+v/5//j/9//2//b/9//4//j/+v/6//r/
+//7//r/+v/7//n/+//7//v/+v/5//b/9f/5//v/+//7//r/+f/3//X/9f/1//b/+f/5
//n/+f/5//j/9//3//b/+f/6//v/+//5//j/9//2//j/9//3//f/+f/6//r/+v/4//j/
+P/3//X/9//3//b/9v/2//b/9v/0//P/8//z//X/9v/2//b/9P/z//L/7//y//P/9P/1
//b/9f/0//P/8P/w//D/8P/x//H/8f/x//H/8P/w//D/8v/z//P/9P/z//L/8f/w//L/
8f/x//P/8//y//L/8v/w/+//7v/s/+7/7//w//D/7v/s/+v/6//v/+//7//w//H/8f/y
//L/7v/r/+r/6//u/+7/7v/u/+//7v/u/+7/7f/s/+v/6v/s/+3/7f/t/+n/6v/q/+r/
6v/q/+z/7P/s/+z/6//q/+n/6P/p/+r/6//s/+r/6v/q/+r/6P/o/+j/6P/q/+r/6v/q
/+f/5v/l/+T/5//o/+n/6v/p/+j/5//m/+b/5v/m/+b/5v/m/+b/5v/k/+T/5P/k/+f/
6P/p/+r/6f/o/+f/5v/m/+b/5v/m/+b/5v/m/+f/5f/l/+X/5f/l/+b/6P/p/+n/6f/p
/+j/5v/l/+X/5P/l/+f/6P/p/+n/6f/r/+3/8P/w//L/8//x//L/8v/y//P/8//1//X/
9//3//f/9//2//b/9f/y//H/7f/s/+v/6v/p/+n/6v/o/+b/5f/l/+b/5v/m/+X/5//n
/+f/5//m/+X/5P/k/+X/5f/j/+X/4//j/+P/4//l/+X/5f/l/+T/6P/p/+f/6v/x//X/
/v8bAEUAaQB2AF8ALADy/7z/gP8//w//8f7W/s3+3v4C/yb/Qv9Z/2z/fv+P/5z/pf+u
/7r/x//P/9P/1//c/+L/4//j/+T/6v/t/+7/8P/x//L/8v/0//T/9P/0//b/+f/6//r/
+//7//v/+//7//r//f/9//3/+//7//z//P/8//z//f///wIAAgACAAIAAAAAAAAA///+
//7//v/+//7//f/9//z//P/7//r/+v/7//z//f/+//v/+//5//n/+//9//7//v/7//n/
+//8//z//P/8//3//////wEA//8BAAEAAQABAAAAAQABAAIAAwAEAAQABQAEAAMAAgAB
AAIAAwAEAAMAAAD///3//f/7//n/+f/4//f/9f/y/+//7v/r/+v/6P/o/+j/5v/j/9//
3//c/9v/3f/b/9r/1//X/9j/2P/Y/9j/2f/Z/9r/2//b/9z/3P/a/9r/2v/b/9z/3f/f
/+D/3v/e/9//3//e/97/3v/g/+L/5v/l/+X/4f/f/93/3P/e/+D/4f/j/+P/4//h/+H/
4f/g/97/4P/h/+P/5f/m/+P/4v/h/+D/4f/j/+X/5v/m/+b/5v/n/+X/5P/k/+X/5//p
/+n/6f/p/+n/5//n/+v/7f/t/+3/6//r/+r/6f/m/+X/5f/n/+j/6f/q/+v/6v/p/+n/
6P/p/+r/6//r/+r/6v/q/+r/6P/n/+f/5//o/+r/6//s/+z/7P/s/+v/6v/r/+r/6P/q
/+r/6v/q/+r/6f/p/+n/5//o/+j/6P/o/+n/6v/p/+f/5//n/+f/6f/p/+n/6f/o/+j/
6P/o/+v/6//r/+v/6f/o/+j/6P/q/+v/6//s/+z/7P/s/+z/6v/p/+n/6//t/+z/7P/s
/+v/6//r/+r/6v/r/+z/7P/u/+z/6//r/+v/6//r/+z/7v/t/+3/7P/p/+f/5//p/+z/
7P/s/+z/6//q/+r/6v/o/+j/6P/o/+n/6//s/+3/7//q/+r/6v/q/+r/7P/s/+z/7P/r
/+r/6f/o/+n/6v/r/+z/6v/q/+r/6v/q/+r/6v/q/+v/7P/t/+7/6//q/+n/6P/q/+r/
6v/q/+z/7P/s/+z/6v/q/+r/6v/s/+z/7P/s/+v/6v/p/+j/6f/q/+v/7P/q/+r/6v/q
/+r/6v/q/+r/6//s/+3/7v/s/+r/6P/m/+f/6P/p/+r/6v/q/+r/6v/q/+n/6P/n/+r/
6v/r/+3/6v/p/+j/5//p/+n/6v/s/+v/6v/q/+n/5//n/+f/6f/s//D/8f/0//T/8//z
//L/8//1//b/+f/4//f/9v/1//f/9//4//j/+P/3//P/8v/w/+3/6v/o/+j/5//m/+b/
6f/q/+r/6v/p/+n/6f/p/+n/6P/n/+b/5f/l/+T/4f/l/+X/5f/l/+P/4//j/+P/4f/i
/+L/5f/p/+z/7//z//j/CQAvAF0AegB3AFAAEgDS/5T/Vf8f//X+2P7H/s7+6v4Q/zb/
T/9g/3T/if+S/5n/qv+6/8X/y//V/9n/3P/i/+f/6f/s/+//8f/x//L/8v/y//H/8v/z
//T/9f/4//n/+v/6//v/+f/5//n/+f/7////AAABAAAA//////7//v/+////AQACAAIA
AgACAAIAAgACAAEAAgACAAIAAgAAAP/////+/wAA///+//7//P/8//z//P/7//v/+f/5
//v//f/+//7//f/7//3//v8AAAAAAAABAAUABQAHAAUAAwADAAMAAwAGAAcABwAIAAYA
BgAFAAUABgAHAAgACQAHAAcABwAFAAQAAwABAAEAAAD//wAAAAD+//v/9//z//H/7//w
/+7/7f/s/+n/5f/l/+X/4v/h/9//3f/c/9n/1v/W/9X/1P/V/9f/2P/a/9r/2f/Z/9j/
1v/W/9b/1//a/9v/3f/e/93/3P/c/9v/3f/e/9//4v/h/+T/4v/h/+D/3//e/97/4f/i
/+L/4//h/+H/3//f/9//3v/c/97/3P/d/97/3v/e/97/3v/e/9//4f/j/+T/4//i/+H/
4f/j/+L/4v/j/+P/5f/l/+X/5f/l/+P/4//j/+X/5f/l/+P/4//i/+H/4f/h/+L/5f/j
/+P/4//j/+H/4f/i/+L/4v/i/+L/4f/g/+D/4P/g/+L/4f/h/+H/4P/g/9//3v/c/9z/
3P/b/9z/3//g/+D/3f/c/9v/2v/b/9v/3P/d/9v/3P/c/9z/2f/Z/9n/1//Y/9n/2v/b
/9r/2f/Y/9f/2P/Y/9j/2P/b/9v/2//b/9v/2v/a/9r/2P/Z/9n/2v/a/9r/2v/a/9j/
1//X/9n/2//a/9r/2v/X/9f/1//W/9f/2f/b/9z/2f/W/9T/0//W/9f/2P/a/9r/2f/Z
/9j/1f/T/9P/1f/X/9j/2f/a/9j/1v/V/9T/0//S/9H/0P/Q/9H/0f/R/9H/0P/Q/9D/
0P/Q/w==
         </WaveFormData>
      </LeadData>
      <LeadData>
         <LeadByteCountTotal>10000</LeadByteCountTotal>
         <LeadTimeOffset>0</LeadTimeOffset>
         <LeadSampleCountTotal>5000</LeadSampleCountTotal>
         <LeadAmplitudeUnitsPerBit>4.88</LeadAmplitudeUnitsPerBit>
         <LeadAmplitudeUnits>��V</LeadAmplitudeUnits>
         <LeadHighLimit>2147483647</LeadHighLimit>
         <LeadLowLimit>268435456</LeadLowLimit>
         <LeadID>V2</LeadID>
         <LeadOffsetFirstSample>0</LeadOffsetFirstSample>
         <FirstSampleBaseline>0</FirstSampleBaseline>
         <LeadSampleSize>2</LeadSampleSize>
         <LeadOff>FALSE</LeadOff>
         <BaselineSway>TRUE</BaselineSway>
         <ExcessiveACNoise>FALSE</ExcessiveACNoise>
         <MuscleNoise>FALSE</MuscleNoise>
         <LeadDataCRC32>504066539</LeadDataCRC32>
         <WaveFormData>
OgA6ADoAOgA3ADYANQA0ADIAMAAuACwAKgAoACYAJAAhACAAHwAeABsAGgAZABgAFwAW
ABUAFAATABIAEQAQAAsACAAFAAIAAAAAAAAAAAD9//z/+//6//j/+P/4//j/+P/4//j/
+P/4//j/+P/4//j/+P/4//j/+P/4//j/+P/2//b/9v/2//n/+v/7//z/+v/6//r/+v/8
//z//P/8//z//P/8//z//v/+//7//v///wAAAQACAAAAAAAAAAAAAgACAAIAAgACAAIA
AgACAAQABAAEAAQABQAGAAcACAAIAAgACAAIAAYABgAGAAYABAAEAAQABAAGAAYABgAG
AAYABgAGAAYABAAEAAQABAAGAAYABgAGAAMAAgABAAAAAAAAAAAAAAACAAIAAgACAAAA
AAAAAAAA/v/+//7//v/+//7//v/+/wAAAAAAAAAAAAAAAAAAAAD///7//f/8//7//v/+
//7//f/8//v/+v/8//z//P/8//z//P/8//z/+v/6//r/+v/8//z//P/8//r/+v/6//r/
/P/8//z//P/6//r/+v/6//r/+v/6//r//P/8//z//P/6//r/+v/6//j/+P/4//j/+f/6
//v//P/7//r/+f/4//n/+v/7//z/+v/6//r/+v/6//r/+v/6//z//P/8//z/+v/6//r/
+v/8//z//P/8//r/+v/6//r/+v/6//r/+v/6//r/+v/6//r/+v/6//r//P/8//z//P/7
//v/+//8//z/+//7//v//v/+//z//P/7//r/+v/6//v//P/9//3/+//8//7//v8AAAEA
AwADAAMAAwADAAMAAwAEAAQABAAGAAYABgAGAAcACAAIAAYABQAEAAIAAQABAAAA////
//7//f/8//v//f/8//v/+v/5//j/+P/3//f/9v/2//b/9v/2//X/9f/1//X/9f/1//X/
9f/1//X/9//8////AgAGAAwAIQBIAIEApACXAGUAIgDF/2D/Ev/W/pn+af5R/k3+W/6F
/sH+9v4c/z//Yf98/4//n/+s/7f/wf/N/9f/3v/o/+//8v/3//z//P/9////AQACAAUA
BwAJAAsACwAMAA0ADgAOAA4ADgAPABEAEgASABIAEQASABIAEgAUABUAFQAWABgAFwAX
ABoAGgAaABoAGwAZABoAGgAaABoAGwAbAB4AIQAhACEAIAAeAB8AHwAgACEAIgAjACMA
JQAmACYAKAAmACYAJwAoACgAKQArACwALQAtAC8AMQAzADQANAA1ADUANgA3ADgAPAA9
AD8AQABBAEEARABFAEYARgBIAEkASQBLAEwATQBOAE4ATgBPAE8ATwBPAE8ATgBMAEwA
TABJAEcARQBCAEEAQAA8ADoANwA1ADQAMgAwAC0AKgApACoAKQAoACgAIwAiACAAHgAY
ABcAFwAUABMAEQAQAA4ACgAJAAgABgAIAAYABQADAAAA///+//z//v/+//7//f/+//7/
/f/9//3//f/8//r/+//7//z//f/+//7//v/+//z//f/+//7//v/+//7////9//3//v/+
//////8BAAEA//8BAAEAAQADAAQABAAEAAIAAwADAAMABQAHAAcACAAIAAgACAAIAAcA
BwAHAAcABwAHAAgACAAKAAoACgAKAAoACgAMAAwACwAKAAoACgAJAAkACQAJAAsACwAL
AAsACQAKAAsACwALAAoACwALAAkACQAJAAgABgAFAAUABQAHAAcABwAHAAYABgAFAAQA
AgAEAAIAAgAEAAQABQAFAAMAAAD/////AwADAAMAAwAFAAIAAQABAP//////////AQAB
AAEAAQABAP////8AAP7//v/+//7////////////9//3//f/9/////v/+//7//v/+//7/
///9//z//P/8//z//P/8//v/+f/7//v//P/8//z//P/8//3//P/8//z//v/+//////8A
AP7//P/8//z//P/8//z//P/8//z//P/8//z//P/8//z//P/9//7///8AAP3//P/7//r/
+//8//3//v/9//z/+//6//r/+v/6//r//P/8//z//P/6//r/+v/6//r/+v/6//r//P/8
//z//P/6//r/+v/6//r/+v/6//r/+//8//3//v/+//7//v/+//3//f/9//7//P/7//v/
+//9//7//f/+//3//P/8//z//v/+//7//f/9//7/AAAAAAEAAQACAAEAAgADAAQABQAF
AAYABgAGAAgACAAIAAgACQAKAAoACAAHAAYABAADAAMAAgABAAEAAAD///7//f////7/
/f/8//3//P/8//v/+f/4//j/+P/6//r/+f/5//f/9//3//f/9//3//f/9//7//7/AQAG
AAoAFAArAFQAjQCsAJcAXwAWALP/UP8C/8D+g/5X/kf+R/5T/n/+v/74/iD/Q/9j/37/
kf+f/67/uf/H/9P/3f/i/+r/9f/6//3//v/+////AQADAAQABwAJAAsADQANAA4ADwAQ
ABAAEAAQABEAEwAUABQAFAATABQAFAAUABYAFwAXABgAGAAXABcAGgAcABwAHAAdAB8A
IAAgACAAHQAdABwAHgAgACEAIgAiACQAJQAlACYAJQAmACcAJwApACoAKgAsACoAKgAr
ACwALgAvADEAMgAxADEAMwA1ADYAOAA5ADsAPQA+AD8AQABCAEMARQBGAEcARwBKAEsA
TgBOAFAAUQBTAFUAVgBXAFcAVgBVAFUAVQBVAFUAVQBUAFIAUgBSAE8ATQBLAEgARwBG
AEIAQAA/AD0APAA6ADYAMwAwAC8ALQArACkAKAAkACQAIwAiABwAGwAbABgAFwAVABQA
EgAPAA0ACwAIAAYABAADAAEAAQABAAEAAAAAAAAAAAD//wAAAAD///////////7//P/9
//3//v////z//P/8//z//P/9//7//v/+//7//v////3//f/+//7//////wEAAQAAAAEA
AAD//wEAAgACAAIAAgADAAMAAwADAAUABQAGAAUABAADAAIAAwADAAMAAwADAAMABAAE
AAQABAAEAAQABgAGAAgACAAFAAQABAAEAAMAAwADAAMAAwADAAMAAwABAAIAAwADAAIA
AAAAAP//AAABAAIAAgAAAP///////////////////v/+//3//P/6//z/+v/6//z//P/9
//3//f/6//n/+f/7//v/+//7//3/+v/5//n/+f/5//n/+f/5//n/+f/5//f/9f/1//b/
+P/4//j/+P/5//n/+f/5//j/9//2//X/9//2//b/9v/4//j/+P/5//j/9v/1//T/9f/2
//f/9//2//f/9v/2//b/9v/2//b/9f/0//T/9P/y//L/8//z//b/9v/0//T/9P/0//T/
9P/0//T/9v/2//b/9v/0//T/9P/0//b/9v/2//b/9P/0//T/9P/0//T/9P/0//b/9v/2
//b/9P/0//T/9P/1//b/9//4//b/9v/2//b/9P/0//T/9P/2//b/9v/2//T/9P/0//T/
9v/2//b/9v/0//T/9P/0//b/9v/1//X/9f/2//b/9f/1//X/9v/2//b/9v/2//b/9f/2
//b/9v/4//f/9//4//r/+v/8//3//f/9//3//f//////AQACAAIAAgACAAIAAgACAAMA
BAAEAAIAAQAAAP3/+//6//j/+v/7//z//f/7//v/+//6//f/9v/1//T/9P/z//P/8v/y
//L/8v/y//P/8//z//P/8//z//P/8//t/+//8//4//3/AAACAAgAGwBEAH0AogCZAG8A
LADL/2b/GP/U/pf+af5X/ln+cf6h/tv+CP8k/zv/Wf94/4//nf+q/7f/w//N/9X/3P/m
/+//8P/x//j/+v/5//v//f/+//7///8AAAEABAAGAAgACgAJAAgABwAHAAkACgAKAAoA
CwAMAAwADAAMAA0ADQAOAA4ADQANABAADgAOAA4ADwAPABAAEAAQABAAEQARABQAEwAT
ABMAEgAUABUAFQAWABYAFgAWABUAFgAYABkAHAAaABoAGwAcAB4AHwAhACIAIwAjACUA
JwAlACYAJgAnACkAKgArACwALgAvADEAMgAyADEAMwAzADYANgA4ADkANwA5ADoAOwA6
ADoAOgA7AD0APQA9AD0AOQA2ADUANAAyADEAMAAuACkAKAAkACIAIwAhACAAHgAeABsA
GAAXABUAEwARABAADgAOAA0ADAAHAAcACAAGAAUAAwACAAAAAAD///7//P/8//r/+f/3
//f/9//3//b/9f/0//P/8f/x//L/8v/z//T/9f/1//T/8v/x//H/8f/x//L/8//0//P/
8//z//L/8//0//X/9//1//X/9v/2//P/8//1//X/9v/5//r/+//5//r/+v/6//z//f/9
//3/+//9//3//v/+//7//v/+/wAAAQACAAMAAQABAAIAAgAEAAQABAAEAAQABAAGAAYA
BQAEAAQABAAFAAUABQAFAAQAAwACAAEAAwAEAAUABQAEAAIAAgABAAEAAQABAAAAAAD/
//////////////////7//v/9//z//P/+//z//P/8//z//f/9//7//P/8//3//P/7//r/
+f/8//r/+v/7//v/+//7//v/+f/5//n/+f/7//n/+f/6//j/+P/4//j/+P/5//r/+//6
//n/+P/3//f/9v/2//b/+P/4//j/+f/3//b/9v/2//b/9v/2//X/9//5//n/+v/5//j/
9//2//b/9v/3//j/9v/2//f/9//2//b/+P/4//j/+P/2//b/9v/2//b/9v/2//b/+P/4
//j/+P/2//b/9v/2//j/+P/4//j/9v/2//b/9v/2//b/9v/2//T/9P/0//T/9P/0//T/
9P/2//b/9v/2//b/9v/2//b/9P/0//T/9P/2//b/9f/1//P/9P/0//P/8//z//T/9P/0
//T/9P/0//X/9v/2//b/9v/1//X/9v/2//b/+P/5//z//f/+/////f/9////AAAAAAAA
AAAAAP7//v///wAAAgAAAP///v/8//v/+//6//n/+f/5//n/+//7//v/+v/3//b/9f/0
//T/8//z//L/9P/0//T/9P/x//H/8f/x//P/8//z//P/8//1//H/9P/5//z//v8GABcA
OgBxAJgAkQBrADIA2f94/yz/7v6v/nv+Yf5Z/mX+jf7F/vj+Hv8//1n/cv+J/5n/pv+z
/7//x//R/97/6v/v//D/8//2//j/+f/7//3//v8AAAEAAgADAAUABgAHAAgACAAIAAgA
CQAHAAgACAAIAAkACgAKAAoADAANAA0ADgAMAAsACwAOAA4ADgAOAA8ADwAQABAAEAAS
ABMAEwAWABkAGQAZABgAFgAXABcAGAAZABoAGwAbABsAHAAcAB4AHgAeAB8AIAAiACMA
JQAmACYAJQAmACcAKAAqACsALQAuAC4ALgAuADAAMQAzADQANwA3ADoAOwA8ADwAPgA/
AD8AQQBCAEMARgBGAEYARwBFAEUARQBFAEQAQgBCAEIAPgA9ADwAOgA4ADgANQA0ADIA
LwAtACoAKQAnACUAJQAjACEAHwAeABwAHAAbABoAFgAVABUAEgAPAA0ADAAKAAcABQAD
AAAAAwACAAIAAQD9//v/+f/2//f/+P/5//n/9v/2//X/9f/2//f/9//2//j/9//3//f/
9P/0//T/9P/0//X/9v/2//b/9v/2//f/9f/1//b/9v/4//n//P/9//r/+//6//n/+v/8
//3//v/+////////////AQABAAIAAAAAAAAAAAABAAEAAQABAAMAAwAEAAQABAAEAAQA
BAAGAAYACAAIAAkACAAIAAgABQAFAAUABQAHAAcABwAHAAcACAAJAAkABgAEAAQAAwAF
AAUABQAEAAIAAQABAAEAAwADAAMAAwAAAAAA///+/wAAAgAAAAAAAAAAAAEAAQABAP7/
/f/9/wEAAQABAAEAAgD+//z/+//9//3//f/9//3//f/9//3//f/7//v//P/9//7///8A
AP7//f/8//v/+//7//v/+//9//z//P/8//r/+v/6//v//f/8//z//P/6//r/+v/5//f/
+f/5//r//P/8//z//P/5//j/+P/4//r/+v/7//v//P/4//r/+v/6//r/+v/6//r/+v/6
//r/+v/6//r/+v/6//r/+v/6//r/+v/6//r/+v/6//r/+v/6//r/+P/4//j/+P/6//r/
+v/6//r/+v/6//r/+v/6//r/+v/8//z//P/8//r/+v/6//r/+v/6//r/+v/8//z//P/8
//v/+v/5//j/+v/6//r/+v/4//j/+P/4//r/+f/5//n/+//8//z//f/8//z/+//4//r/
+v/6//v/+v/6//r/+v/5//n/+v/8//z//v///wEA//////////8BAAMABAAEAAQABAAE
AAQABAAFAAYABgAGAAUABAACAP/////+//3////////////9//3//P/7//v/+//7//z/
+f/5//j/+P/3//b/9f/z//T/9f/2//f/9f/1//X/9f/z//P/9P/7/wIABgAMABkAOABp
AJgAoQB9AEIA7/+I/zL/7P6t/nP+Uf5F/kn+a/6l/t7+DP8z/1P/bv+F/5f/pP+z/7//
y//V/97/5v/r//D/9//8//7/AQADAAUABgAGAAcACAAJAAsADAANAA4AEAAQABAAEQAP
ABAAEAAQABMAFAAUABQAFAAVABUAFgAWABUAFQAYABYAFgAWABcAGQAaABoAGgAaABsA
GwAeAB0AHQAdABwAHQAfACAAIgAhACIAIwAjACEAIgAiACQAJgAmACcAKAAmACcAKQAq
AC0ALQAvADEAMQAyADIAMwA1ADYANwA4ADoAOwA9AD4APQA9AEAAQQBEAEQARgBHAEkA
SwBMAE0ATgBOAE4ATwBOAE0ATABLAEkASABJAEoARgBFAEQAQgBBAEAAPAA6ADkANwA2
ADQAMgAvACwAKwApACcAJQAkACIAIgAhACAAGgAZABkAFgARAA8ADgAMAAoACQAIAAYA
CAAGAAUAAwD////////+//7//v/+//3//P/8//v/+//8//3//f/8//r/+f/5//n/+f/6
//v//P/7//v/+//6//r/+v/6//v//v///wEAAgD+//3//v/9////AQABAAEAAQACAAIA
AgACAAMAAwADAAUABwAHAAgABgAGAAYABgAJAAkACQAJAAcABwAIAAgACgAKAAoACgAK
AAoADAAMAAkACAAIAAgACgALAAwADQAMAAsACgAJAAcACAAJAAkACgAIAAgABwAHAAcA
BwAGAAYABQAFAAUABQAFAAUABQAEAAQAAwACAAIABAACAAIAAAAAAAEAAQACAAAAAAAB
AAEAAQABAAEAAQD+//3//f/+////AAABAAAA///+//3//v/9//7/AAD///7//f/8//v/
+//7//v//f/9//3//f/7//r/+v/6//v//P/9/////v/8//v/+v/6//r/+v/5//r//f/+
/wAA/f/8//v/+v/7//r/+v/6//r/+v/7//v/+P/6//r/+v/6//r/+v/6//r/+v/4//j/
+P/4//v//P/9//7/+//6//n/+P/5//r/+//8//r/+v/6//r/+v/6//r/+v/8//z//P/8
//v/+v/5//j/+f/6//v//P/8//z//P/8//r/+v/6//r//f/+////AAD9//z/+//6//z/
/P/8//z//P/8//z//P/8//z//P/8//7//v/+//7//f/8//v/+v/6//r/+v/6//r/+//8
//7//v/9//3//f/8//z/+v/6//j/+P/5//r/+//8//3//f/9//7/AAAAAAIAAwAFAAUA
BQAFAAUABQAJAAoACgAKAAgACAAIAAgACQAKAAoACAAHAAYABAADAAQABAAEAAUAAwAD
AAMAAwABAAAA///+//3//P/8//v/+f/4//j/+P/5//r/+v/7//v/+//7//v/+f/5//n/
+f/3//j//f8EAAgADgAhAEQAeQCsAK0AgwA+ANv/bv8W/9b+mf5j/kP+O/5F/mv+p/7k
/hL/N/9Z/3b/i/+Z/6j/t//D/83/2f/i/+r/7//y//n//v8AAP//AQADAAQACAAJAAoA
CwALAAwADQAOABAAEAAQABEAEQASABIAEgATABQAFAAUABQAFQAVABYAFgAVABUAGAAY
ABgAGAAZABkAGgAaABoAHAAdAB0AIAAhACEAIQAgAB8AHwAeAB4AHwAgACEAIQAjACQA
JAAmACQAJAAlACYAKAApACsALAAtAC0ALwAxAC8AMAAwADEANQA2ADcAOAA4ADkAOwA8
AD4APwBDAEUARQBEAEUARQBDAEUARgBHAEoASgBKAEsASQBJAEkASQBHAEYARwBIAEUA
QwBBAD4AOwA6ADYANAAzADEAMAAuACoAJwAkACMAIgAhACAAIAAcABwAGwAaABQAEwAT
ABAADQALAAoACAAEAAMAAgAAAAIAAAD///3/+//7//v/+v/6//r/+v/5//r/+v/5//n/
+f/5//j/9v/4//f/9//3//T/9P/0//T/9f/3//n/+v/6//r/+v/7//r/+f/5//j/+f/7
////AQD+/////v/9////AAAAAAAAAgADAAMAAwABAAMAAwAEAAYABgAGAAYABgAFAAQA
AwAFAAUABgAGAAgACAAIAAgABgAGAAgACAAIAAgACQAKAAcABwAHAAcABwAHAAcABwAH
AAgACQAJAAYABAAEAAMABAAFAAYABgAEAAMAAwADAAUABQAFAAUAAwACAAAA/v/+/wAA
/v/+/wEAAgAEAAUABAAAAP7//f///////////wEA/v/9//3//f/9//3//f//////////
//3/+//7//z//P/8//z//P/9//3//f/9//z/+//6//n/+v/6//v//P/6//r/+v/7//3/
/P/8//z/+v/6//r/+f/4//n/+P/4//n/+v/7//z/+//6//r/+v/4//j/+f/5//r/+v/4
//j/+P/4//j/+P/4//j/+P/4//j/+P/4//j/+P/4//r/+v/6//r/+f/4//f/9v/3//j/
+f/6//j/+P/4//j/9v/2//b/9v/4//j/+P/4//j/+P/4//j/+P/4//j/+P/3//b/9f/0
//X/9v/3//j/+P/4//j/+P/4//j/+P/4//b/9v/2//b/9v/2//b/9v/4//f/9//3//f/
9v/0//P/9f/2//b/9P/1//b/9//5//n/+P/3//b/9//3//j/+v/8//7///8BAP//////
////AQADAAQABAADAAIAAQAAAAAAAQACAAIAAAD///7//P/7//v/+v/5//n/+f/5//n/
+f/5//j/9//0//P/8v/y//L/8//z//T/8v/y//L/8f/z//P/8//z//H/8f/x//H/8//3
//j/+/8AAAQADgArAFwAkwCoAI8AWwAIAKH/SP8C/7z+h/5j/lX+Y/6L/sX++f4c/zD/
Tf9t/4T/kf+f/67/vf/J/9X/3f/i/+b/6//w//P/9P/6//v//f///wAAAQABAAEAAQAF
AAYABwAIAAgACAAIAAkACAAIAAcABgAJAAoACgAKAAoACwALAAwADAALAAsADgAOAA4A
DgAPAA0ADgAOAA4AEAARABEAFAAUABMAEgAQABIAEwATABQAFQAWABcAFwAXABgAGAAa
ABoAGgAbABwAGgAbAB0AHgAhACEAIwAlACMAJAAkACUAJwAoACkAKgAsAC0ALwAwADAA
LwAxADEAMwA0ADcAOQA4ADkAOQA5ADkAOAA3ADcANwA3ADcANwA2ADQANAA0ADEALwAt
ACoAKAAoACUAJAAhAB8AHgAcABwAGQAWABUAEwARAA8ADgAMAAwACwAKAAYABwAJAAgA
BQADAAIAAAD////////+//7//P/7//n/9f/1//X/9P/2//b/9v/1//P/8v/w/+//8f/z
//T/9P/0//P/8//z//D/8P/w//D/8f/z//X/9v/0//T/9P/1//X/9f/2//b/9//3//n/
+f/5//v/+//7//z//v///wAA//////7//f///wEAAQACAAIAAgACAAIAAwADAAMAAwAD
AAMABAAEAAUABAADAAIAAwAEAAcACAAHAAYABgAGAAUABQAFAAUABwAHAAcABwAGAAYA
BgAFAAYABAAEAAMABQAFAAUABAACAAEAAQABAAEAAQABAAEA/v/+//3//P/9/wAA//8A
AP///v/+//3//v/8//z//f/9//3//f/9//3/+v/5//n/+v/7//z//f/7//v/+//7//v/
+f/5//r//P/8//z//P/6//n/+P/3//n/+f/5//n/+P/2//X/9P/1//b/9//5//v/+v/6
//r/9v/2//b/9f/z//X/9f/2//j/+P/4//j/9//2//b/9v/0//T/9f/1//T/9v/0//T/
9P/0//b/9v/2//b/9P/0//T/9P/1//b/9//4//b/9v/2//b/9v/2//b/9v/2//b/9v/2
//T/9P/0//T/9f/2//f/+P/1//T/8//y//P/9P/1//b/9P/0//T/9P/0//T/9P/0//X/
9v/3//j/9//2//X/9P/0//T/9P/0//T/9P/0//T/8//z//P/9P/2//X/9f/1//b/9v/0
//T/8v/y//P/9P/2//b/9v/1//X/9v/4//j/+v/7//3//f/7//v/+//7//3//v/+//7/
AAAAAAAAAAAAAAAA///8//v/+v/4//f/+f/4//f/9//3//f/9//3//f/9v/1//T/9f/0
//T/8//z//L/8v/y//L/8v/x//H/8f/x//H/8f/z//P/8//z//P/+P/9//7/AAAKACEA
SAB/AJ4AjQBfABwAuf9W/xL/0v6T/mf+Vf5P/mH+kf7P/v7+Iv9B/13/eP+N/5v/qP+z
/7//zf/V/9r/4v/p//D/8f/y//T/9v/5//z//v8AAAEAAgADAAMABAAFAAYABwAIAAkA
CwAJAAoACgAKAAsADAAMAAwADAANAA0ADgAMAAsACwAOABAAEAAQABEADwAQABAAEAAS
ABMAEwAWABUAFQAVABQAFAAVABUAFgAZABoAGwAbABsAHAAcAB4AHgAeAB8AIAAgACEA
IwAkACMAIwAlACcAJwAoACgAKQAtAC4ALwAwADAAMQAzADQANwA3ADoAOwA6ADoAPAA9
AD8AQQBCAEMARgBGAEYARwBGAEUARABDAEIAQABAAEAAPgA9ADwAOgA5ADgANAAyAC8A
LQAsACoAKAAlACIAIQAhAB8AHQAcABgAGAAXABYAEgARABEADgAJAAcABgAEAAQAAwAC
AAAA/f/6//j/9f/1//X/9f/0//b/9v/2//X/8//y//D/7//y//P/8//y//L/8f/x//H/
7v/u/+7/7v/v//H/8//0//P/8v/x//H/8//z//T/9P/z//P/9f/1//P/9f/1//X/9//4
//j/+P/4//n/+f/5//n/+//7//z//P/8//z//P/7//v/+//7//3//f/+//7/AAAAAAAA
AAAAAAAAAgACAAEAAAAAAAAA/f/9//3//f//////////////AAABAAEA/v/8//z/+//7
//v/+//6//z/+//7//v/+f/5//n/+f/6//r/+f/4//j/+v/4//j/9v/2//f/9//3//T/
8//z//b/9//4//n/+v/2//T/8//1//X/9f/1//X/9f/1//X/8//x//H/8v/0//T/9P/0
//H/8f/x//H/8f/x//H/8f/x//D/8P/w//D/8P/w//H/8//y//L/8v/u/+7/7v/t/+//
8f/x//L/8P/w//D/8P/t/+z/7P/s/+3/7v/w//H/8v/w/+7/7v/u/+7/8P/w//D/8P/u
/+7/7v/u//D/8P/w//D/8P/w//D/8P/v/+7/7f/s/+//8P/x//L/7//u/+3/7P/u/+7/
7v/u//D/8P/w//D/7v/u/+7/7v/w//D/8P/w/+7/7v/u/+7/7v/u/+7/7v/u/+7/7v/u
/+7/7v/u/+7/8P/w//D/8P/v/+7/7f/s/+7/7v/u/+7/7v/u/+7/7v/t/+v/6v/p/+3/
7v/u/+//7v/u/+3/6v/r/+z/7f/v/+7/7v/u/+7/6//r/+z/7v/w//L/8//1//P/8//z
//P/9f/3//j/+P/2//b/9v/2//j/+f/6//r/+P/3//b/9P/z//P/8v/x/+//7//v/+//
7//v/+7/7f/u/+3/7P/s/+v/6//q/+r/6P/o/+j/5//n/+f/5//n/+f/5//n/+f/5//l
/+b/7f/2//r//v8NACoAWwCOAJcAbQAuANf/cP8W/9L+kf5b/j/+M/45/l/+mf7W/gT/
Jf9B/17/d/+H/5L/of+x/7v/x//O/9L/2f/i/+f/6v/u//H/8//1//b/9//3//f/9//5
//r/+//8//3//v///wEA//8AAAAAAAADAAQABAAEAAMAAwACAAIABAADAAMABgAIAAgA
CAAJAAkACgAKAAoACAAJAAkADAALAAsACwAKAAsADQAOABAAEAAQABAADwAPABAAEAAS
ABQAFAAVABYAFgAXABkAGgAZABkAGwAdAB4AIAAhACMAIwAkACUAJgAqACsALQAuACwA
KwAtAC0ALwAwADMANQA1ADcAOAA5ADoAOgA6ADsAOwA7ADsAOwA4ADYANgA2ADYANQA0
ADIALQAsACgAJgAnACUAJAAiAB4AGwAYABcAFQATABEAEAAOAA4ADQAMAAQAAwADAAAA
/f/7//r/+P/2//X/9P/y//H/7v/s/+n/6P/p/+r/6v/q/+r/6v/p/+b/5v/l/+X/5P/l
/+X/5P/m/+X/5f/l/+T/5P/k/+T/4//j/+P/4v/k/+T/5P/l/+b/5//p/+r/5v/l/+b/
5f/n/+n/6f/p/+n/6v/q/+r/6v/r/+v/6//r/+3/7f/u/+z/7P/s/+z/7//v/+//7//v
/+//8P/w//L/8v/y//L/8P/w//L/8v/z//L/8v/y/+//7//v/+//7//v/+//7//t/+7/
7//v/+//7v/v/+//7v/t/+z/6v/s/+v/6//r/+v/6//r/+v/6P/o/+f/5v/m/+j/5v/m
/+T/5P/l/+X/5//k/+P/4//j/+P/4//j/+X/4v/h/+H/4//j/+P/4//j/+P/4//j/+P/
4f/h/+L/4v/i/+L/4v/f/9//3//f/+H/4f/h/+H/4P/e/93/3P/d/97/3//h/+H/4P/g
/+D/3v/e/97/3f/f/+H/4f/i/+H/4P/f/97/2//a/9r/2v/a/9r/2//b/9r/2v/c/9z/
3P/c/w==
         </WaveFormData>
      </LeadData>
      <LeadData>
         <LeadByteCountTotal>10000</LeadByteCountTotal>
         <LeadTimeOffset>0</LeadTimeOffset>
         <LeadSampleCountTotal>5000</LeadSampleCountTotal>
         <LeadAmplitudeUnitsPerBit>4.88</LeadAmplitudeUnitsPerBit>
         <LeadAmplitudeUnits>��V</LeadAmplitudeUnits>
         <LeadHighLimit>2147483647</LeadHighLimit>
         <LeadLowLimit>268435456</LeadLowLimit>
         <LeadID>V3</LeadID>
         <LeadOffsetFirstSample>0</LeadOffsetFirstSample>
         <FirstSampleBaseline>0</FirstSampleBaseline>
         <LeadSampleSize>2</LeadSampleSize>
         <LeadOff>FALSE</LeadOff>
         <BaselineSway>TRUE</BaselineSway>
         <ExcessiveACNoise>FALSE</ExcessiveACNoise>
         <MuscleNoise>FALSE</MuscleNoise>
         <LeadDataCRC32>475566010</LeadDataCRC32>
         <WaveFormData>
gACAAIAAgACCAIIAggCCAIAAgACAAIAAfwB+AH0AfAB5AHgAdwB2AHQAcgBwAG4AaQBm
AGMAYABcAFgAVABQAEkARAA/ADoANwA0ADEALgAqACgAJgAkACEAIAAfAB4AHQAcABsA
GgAYABgAGAAYABYAFgAWABYAFgAWABYAFgAUABQAFAAUABcAGAAZABoAGQAYABcAFgAW
ABYAFgAWABYAFgAWABYAFgAWABYAFgAYABgAGAAYABgAGAAYABgAGgAaABoAGgAaABoA
GgAaABwAHAAcABwAHgAeAB4AHgAcABwAHAAcABwAHAAcABwAGgAaABoAGgAcABwAHAAc
ABsAGgAZABgAGAAYABgAGAAaABoAGgAaABcAFgAVABQAEgASABIAEgAQABAAEAAQABAA
EAAQABAADgAOAA4ADgAMAAwADAAMAA4ADgAOAA4ADAAMAAwADAAKAAoACgAKAAoACgAK
AAoACAAIAAgACAAIAAgACAAIAAYABgAGAAYABAAEAAQABAAGAAYABgAGAAQABAAEAAQA
BAAEAAQABAACAAIAAgACAAIAAgACAAIAAAAAAAAAAAAAAAAAAAAAAP///v/9//z//f/+
////AAD+//7//v/+/wAAAAAAAAAA/v/+//7//v/+//7//v/+//7//v/+//7//P/8//z/
/P/+//7//v/+//3//P/7//r//P/8//z//P/6//r/+v/6//r/+v/6//r/+v/6//r/+v/6
//r/+v/6//n/+f/5//n/+f/5//n/+f/3//f/9//3//j/+P/4//j/9P/2//j/+f/8//7/
/v//////AAAAAAEAAQACAAIAAgACAAIAAwADAAUABgAGAAUABQADAAMAAQD9//3//P/8
//v/+v/5//n/+f/3//X/8//w//D/8P/w//D/7v/t/+z/7P/s/+z/7P/q/+r/6v/r/+v/
6//r/+v/7f/z//n/AwARACQAQwBvAKMAxACxAIkAcgBcACcA6/+5/4b/Vf82/yn/NP9X
/3//k/+R/4r/h/+P/5n/p/+w/7j/wv/L/9L/1v/g/+T/5f/p/+3/7P/t/+7/7//w//P/
8//1//b/9f/1//X/9f/2//b/9v/2//j/+P/4//n/9//4//j/+P/5//r//P/9//3//f/9
//7/////////AAACAAMAAwACAAAAAQABAAMABgAGAAUABQAFAAUABQAGAAgACAAIAAkA
CwALAAsACwAMAAwADQANABAAEQASABQAFAAVABcAGAAaAB0AHwAhACAAIgAjACQAJwAq
ACsALAAwADEAMgA0ADUAOAA6ADoAPQA+AEEARABJAEkASgBNAE4ATwBRAFMAVwBYAFgA
WQBYAFkAWgBaAFwAXQBdAFwAXQBcAFwAWwBcAFoAWQBZAFgAVgBWAFUAUABNAEoARwBD
AD8APQA5ADMALwAtACkAIwAfABwAGgAaABgAFwAUAA8ADAAMAAoACgAKAAoACgAJAAcA
BgAGAAYABgAGAAYACAAIAAgABwAHAAcACAAKAAoACgAKAAoACwALAAsACwAJAAsACwAL
AAwADAANAA0ACwALAAwADAAQABEAEQARAA8ADwAPABAAEgAUABUAFQATABMAEwAUABcA
FwAXABcAGAAYABgAGQAcABwAHAAcAB0AHQAeAB4AIAAgACAAIAAhACAAIAAhACEAIgAi
ACIAIgAiACIAIgAjACMAIwAkACIAIgAiACIAIAAgACAAIAAhACEAIQAhACEAHwAeAB0A
GwAbABsAGgAYABgAGAAYABYAFQAVABUAFgAWABYAFwAXABUAFQAVABQAFAATABMAFAAV
ABUAFgAUABMAEwATABMAEwATABIAFAATABMAEwASABIAEwATABQAEwATABQAEQAQAA8A
DgAMAAsACwALAAoACQAJAAoACgAKAAoACgAJAAkACgAKAAkACAAIAAgACgALAAsACwAN
AAoACgAKAAoACgAKAAoACgAKAAwADAAMAAwACgAKAAoACgALAAwADQAOAA0ADAALAAoA
CwAMAA0ADgANAAwACwAKAAoACgAKAAoADAAMAAwADAAKAAoACgAKAAwADAAMAAwADgAO
AA4ADgAMAAwADAAMAAwADAAMAAwADQAOAA8AEAAQABAAEAAQABAAEAAQABAADQANAA0A
DQAOAA8AEAARAA8ADwAPAA8AEgASABIAEgAQABIAFAAVABcAGAAXABcAGAAaABsAHQAf
ACAAIAAgACIAIgAjACMAJQAmACYAJQAlACMAIwAhAB0AHQAcABwAGwAaABkAGQAbABkA
FwAVABQAFAAUABQAEgAQAA8ADgAOAA4ADgAOAA4ADgAOAA8ADQANAA0ADQATABcAHQAp
ADkATABtAJkAyQDoANMAqQCWAHwASQARANn/ov95/2D/Vf9g/4X/r//D/8P/uP+v/7P/
uf+//8b/zv/W/9//5v/o/+z/8v/1//X/9f/0//P/9P/1//b/+f/5//v//P/8//v/+v/5
//j/+P/4//j/+P/4//j/+f/3//j/+P/4//r/+v/7//v//f/9//3//v////////8AAAIA
AwADAAIAAQABAAAAAQADAAQABAAFAAMAAwADAAQABAAEAAQABQAHAAcABwAHAAYABgAH
AAcACAAJAAoADAAKAAsADQAOABEAEwAUABUAFgAYABkAGgAbAB4AHwAgACQAJQAmACgA
JwAqACwALAAuADAANAA4ADoAOQA5ADsAPQA9AD4APwBCAEIAQQBBAEAAQQBCAEIARABF
AEUARABFAEQARABDAEAAPgA9AD0AOgA4ADgANwAyAC8ALAApACMAHwAdABkAFAARABAA
DQAIAAMA///8//j/9v/1//L/8f/u/+7/7P/q/+r/6v/q/+v/6f/o/+j/5v/m/+b/5v/m
/+b/5v/l/+T/4//j/+T/5P/k/+T/5P/l/+X/5f/l/+P/5f/l/+X/5P/k/+X/5f/j/+P/
5P/k/+T/5f/l/+X/5f/l/+X/5v/m/+j/6f/p/+f/5//n/+j/6f/p/+n/6f/q/+r/6v/r
/+7/7v/u/+7/7//v//D/8P/u/+7/7v/u/+//7v/u/+//7f/u/+7/7v/u/+7/7v/u//D/
7//u/+7/8P/w//D/8P/s/+z/7P/s/+v/6//r/+v/7f/r/+r/6f/p/+n/6f/o/+r/6v/q
/+r/6P/n/+f/5//o/+j/6P/p/+n/5//n/+f/6P/o/+f/5//n/+f/5v/m/+b/5f/l/+X/
5f/l/+X/5P/l/+X/5v/n/+T/5P/l/+X/5v/l/+X/5v/m/+b/5v/m/+T/4//j/+P/5f/l
/+b/6P/n/+b/5f/k/+T/5f/n/+j/5//m/+b/5v/m/+f/5//n/+n/6v/q/+r/6v/q/+j/
6P/o/+j/6v/q/+r/6v/q/+r/6v/q/+z/7P/s/+z/6v/q/+r/6v/s/+z/7P/s/+7/7v/u
/+7/7v/u/+7/7v/w//D/8P/w/+7/7v/u/+7/7v/u/+7/7v/v//D/8f/y//D/8P/w//D/
8v/y//L/8v/w//D/8P/w//H/8v/z//T/9P/0//P/8//1//X/9f/1//X/9f/1//X/9//3
//j/+P/4//j/9v/4//z//f8AAAIAAgADAAMABAAGAAcACQAKAAoACgAKAAoACwALAA0A
DgAQAA8ADQALAAoABwAEAAMABQAGAAYABgAFAAUABQADAP///f/8//z//v/+//z/+v/7
//r/+v/6//z//P/8//z//P/9//3//f/5//v//f8FAA8AGQAnADwAWwCFALcA1gC/AJUA
fABaABsA2/+j/2z/Qf8o/yf/Pv9n/4v/m/+V/4z/jf+d/6//vf/K/9b/4P/n//D/9v8A
AAYABQAFAAsADgANAA4ADwAQAA8ADwARABIAFAAVABYAFwAYABgAGAAYABoAGgAaABsA
HQAeAB4AHgAgACAAIQAhACEAIQAhACIAIwAjACMAJAAkACUAJQAkACYAJwAnACkAKgAq
ACkAKQAqACsALAAuAC4ALgAuAC8AMAAxADIAMwA2ADYANwA3ADoAOwA8AD4AQABBAEMA
RABDAEUARgBHAEoATABNAE4AUQBUAFUAVgBWAFcAWABaAF0AYABiAGIAZQBmAGkAbABv
AG8AcABzAHYAdwB5AHsAegB6AHkAeQB7AH0AfwCAAH8AfwB+AHwAfAB8AH0AfQB8AHoA
eQB5AHcAdABzAHEAbABpAGYAYwBfAFsAWQBVAE8ASwBJAEUAQwA/ADwAOgA2ADQAMwAw
AC8ALAAsACoAJgAmACYAJgAmACUAJQAmACYAJgAmACYAJQAkACMAIQAjACMAJAAmACQA
JAAkACQAJgAnACgAKQAnACkAKQApACYAJgAnACcAKgArAC0ALgAvAC8ALgAtAC4ALwAw
ADIAMAAyADMAMwA1ADUANQA2ADkAOQA5ADkAOgA6ADoAOwA+AD4APgA+AD8APwBAAEAA
PgA+AD4APgA/AD4APgA/AD4APgA9ADwAPQA+AD8AQABAAD8APgA+AD4APgA+AD4APAA8
ADwAPAA9AD0APQA9AD8APQA8ADsAOwA7ADsAOgA6ADoAOgA6ADwAOwA7ADsAOAA4ADgA
OQA6ADkAOgA7ADoAOgA5ADkAOQA5ADgAOAA5ADkAOgA7ADsAOwA7ADoAOwA7ADwAPQA7
ADoAOgA5ADoAOQA5ADoAPAA8ADwAPAA6ADkAOQA5ADkAOQA6ADwAPAA8ADwAPAA7ADsA
PAA8ADwAPAA9AD4APgA/AD8APwA/AD4AQABAAEAAQABAAEAAQABAAD4APgA+AD4AQABA
AEAAQABAAEAAQABAAEIAQgBCAEIAQABAAEAAQABAAEAAQABAAEAAQABAAEAAQABAAEAA
QABCAEIAQgBCAEIAQgBCAEIAQgBCAEIAQgBEAEQARABEAEIAQgBBAEEAQwBDAEMAQwBD
AEMAQwBDAEMAQwBEAEQARABEAEIARABGAEcASgBMAE8AUQBSAFQAUgBTAFUAVgBWAFYA
VgBWAFUAVQBXAFgAWQBZAFgAVwBXAFUAUwBTAFIAUgBRAFAAUQBRAFEATwBNAEsASgBK
AEgASABGAEQARABEAEUARgBEAEQARABEAEUARwBIAEkASQBJAEcASwBVAF8AawCAAKEA
yQD7ACABEwHpANAAuACDAEkAEwDa/6v/jP97/4T/p//P/+P/5f/i/93/4//z////CgAW
ACIAKQAwADoARABIAEkASwBNAE4ATwBQAFEAUgBTAFMAVQBWAFcAVwBXAFcAWABYAFgA
WABWAFYAVgBXAFkAWgBaAFoAWgBaAFsAWwBbAFsAWwBcAF0AXQBdAF4AXgBfAF8AXgBe
AF8AXwBhAGQAZABjAGMAYQBhAGEAYgBgAGAAYABhAF8AXwBfAF8AXwBeAF4AXQBeAF8A
YABiAGAAYQBjAGQAZwBpAGoAawBpAGoAagBqAG0AcABxAHIAdAB1AHYAeAB3AHoAfAB8
AH0AfgCBAIQAhwCHAIgAiwCLAIsAjACNAI4AjgCNAI0AiQCJAIkAiACGAIcAhwCGAIIA
gAB/AH0AfAB6AHkAeQB1AHIAcQBvAGsAZwBjAF8AWQBVAFMATwBHAEMAQQA9ADgAMwAv
ACwAKgAoACcAJAAgABwAGwAYABcAGAAZABoAFwAVABQAFAAUABQAFAAUABYAFgAWABUA
EgARABEAEgAUABQAFAAUABUAFQAVABUAEQATABMAEwATABQAFgAXABYAFQAVABQAFgAX
ABcAFwAXABcAFwAYABgAGgAbABsAGQAZABkAGgAZABkAGQAZABoAGgAaABsAHAAcABwA
HAAbABsAHAAcABwAHAAcABwAGQAYABgAGQAZABoAGgAaABsAHAAdAB4AHQAbABkAGAAY
ABgAGAAYABYAFgAWABYAFwAXABcAFwAXABUAFAATABMAEwATABIAFAAUABQAFAASABEA
EQARABIAEgASABMAEQAPAA8ADwASABIAEQARABEAEQAQABAAEAAPAA8ADwAQABEAEgAS
ABAADwAPAA8ADgAOAA8ADwAOAA0ADQAOAA4ADgAOAA4AEAAPAA8ADwAMAAsACwAMAAwA
DAAMAAwADQANAA4ADgALAAoACgAKAAwADQANAA0ADQAMAAoACgAKAAoADAAMAAwADAAM
AAwADAAMAAwADAAMAAwADAAMAAwADAAKAAoACgAKAAoACgAKAAoACQAIAAcABgAGAAYA
BgAGAAYABgAGAAYABgAGAAYABgAIAAgACAAIAAcABgAFAAQABAAEAAQABAAGAAYABgAG
AAUABAADAAIABAAEAAQABAACAAIAAgACAAIAAgACAAIABAADAAMAAwABAAEAAQABAAMA
AwADAAMAAQACAAIAAgACAAAAAgAEAAcACgAMAAwACwALAAwADAAPABEAEgASABIAEgAS
ABMAEwAVABYAFgATABEADwAPAA8ADQANAAwADAALAAoACQAHAAcABQADAAIAAgADAAQA
AwAAAP3/+//5//j/9//2//j/+P/4//j/+f/5//n/+f/1//X/9////wsAFwAoAEMAaQCV
AL4AxQCjAIIAcgBNABUA3/+m/3H/Tv83/zT/U/9//5v/pf+g/5X/k/+b/6n/tP++/8j/
0//a/+D/5v/q/+v/7//z//T/9f/2//f/+P/5//n/+//8//3//f/9//3//v/+//7//v/8
//z//P/9////AAAAAAAAAAAAAAEAAQABAAEAAQACAAEAAQABAAIAAgADAAMAAgACAAMA
AwAFAAYABgAFAAUABwAHAAcACAAGAAYABgAHAAUABQAFAAUACAAIAAkACQAIAAkACgAM
AAwADQAPABAAEQATABQAFQAWABgAGQAaABsAHgAfACAAIAAhACIAJAAnACoALAAsAC0A
LgAxADQANwA3ADgAOwA5ADkAOgA7AD8AQABAAEEAQQBBAEEAQABCAEMAQwBCAEEAQABA
AD8AQAA+AD0APQA7ADgANwA1ADQAMQAuACsAKQAlACMAHwAYABMAEAALAAcAAwAAAP7/
+v/4//f/9P/x/+7/7v/s/+j/6P/o/+j/5f/j/+L/4v/k/+T/5P/k/+L/4v/i/+H/4v/h
/+H/4v/g/+D/4P/g/9//3//f/9//4P/j/+T/5f/j/+L/4v/h/+H/4f/i/+L/5P/l/+X/
5f/l/+X/5f/m/+j/6v/r/+v/6//r/+v/7P/t/+3/7f/t/+z/7P/s/+3/8P/w//D/8P/x
//H/8v/y//D/8P/w//D/8f/y//T/9//2//b/9f/0//L/8v/y//L/9P/z//L/8v/w//D/
8P/w//D/8P/w//D/7//v/+//7//t/+v/6v/p/+n/6f/p/+j/6P/o/+j/6P/q/+n/6f/p
/+b/5v/m/+f/6f/n/+f/5//q/+r/6f/p/+j/5//l/+T/5f/l/+b/5//m/+X/5P/i/+L/
4f/h/+H/4f/i/+T/5f/i/+H/4f/i/+T/5P/k/+T/5P/j/+P/4//g/9//3//g/+P/5P/l
/+b/4v/h/+H/4P/h/+D/4P/g/+D/4f/h/+H/3f/e/+D/4P/g/+D/3v/e/97/3v/c/9z/
3P/c/93/3v/f/+D/3//e/93/3P/e/97/3v/e/9z/3P/c/9z/3P/c/9z/3P/c/9z/3P/c
/9r/2v/a/9r/3P/c/9z/3P/a/9r/2v/a/9r/2v/a/9r/2//c/93/3v/c/9r/2P/W/9j/
2P/Y/9j/2P/Y/9j/2P/W/9b/1v/W/9b/1v/W/9b/1f/U/9P/0v/Q/9D/0P/Q/9L/0v/S
/9L/0//T/9P/0//S/9H/0P/P/87/zf/M/8v/zv/O/87/zv/M/87/0P/R/9L/1P/U/9X/
1f/W/9b/1//b/9z/3P/c/9v/2v/a/9n/2//c/9z/2//X/9X/1f/T/9P/0//S/9L/z//O
/83/zf/L/8n/x//F/8P/wv/B/8D/vP+6/7n/uP+5/7r/u/+8/7r/uv+6/7v/uf+5/7n/
uf+3/7n/wf/N/9f/6v8JAC8AWwCGAIcAYwBIADIAAwDJ/5f/ZP8x/w7/+/4A/yH/Tf9n
/23/Yv9Z/1v/Zf9v/3j/gv+M/5X/nP+i/6j/qv+t/7H/s/+0/7P/tP+1/7b/t/+3/7n/
uv+9/73/vf+9/7z/vP+8/7z/vf++/7//wf+//8D/wP/A/8D/wP/B/8H/v/+//7//wP/B
/8H/wf/C/8T/xf/F/8T/xP/F/8X/x//I/8j/x//H/8X/xf/F/8b/xv/G/8b/x//H/8f/
x//H/8b/xv/H/8f/yv/L/8z/zv/O/8//0f/S/9H/0//U/9X/1//a/9z/3v/d/+D/4f/i
/+X/5//p/+z/7P/u/+//7v/x//L/9f/4//v/+//8////AQABAAIAAwAFAAYABgAHAAYA
BwAIAAgACAAJAAkACAAHAAYABgAFAAIAAAD/////AAD+//7//f/6//f/9P/x/+3/6f/n
/+P/3f/Z/9f/0//P/8v/yP/G/8T/wv/B/77/u/+4/7j/tv+0/7T/tP+0/7X/s/+y/7L/
sP+w/7D/sP+y/7L/sv+x/67/rf+t/67/r/+w/7H/sv+1/7X/tf+1/7L/s/+y/7H/s/+0
/7b/t/+2/7X/tf+0/7j/uf+5/7n/uv+7/7z/vv++/8D/wf/B/8P/w//D/8T/w//D/8P/
w//F/8b/x//J/8j/yP/I/8j/y//L/8z/zP/N/87/z//Q/83/zP/M/83/z//Q/9D/0P/S
/9L/0v/S/9D/z//O/87/z//Q/9H/0v/Q/9D/0P/Q/9H/0f/R/9H/z//N/8z/y//L/8v/
y//K/83/zv/P/9D/zv/N/83/zf/M/8z/zP/N/8//zf/N/83/0P/Q/8//z//P/8//zv/O
/9D/z//P/8//z//P/8//zv/P/8//0P/R/87/zv/P/8//0P/P/8//0P/S/9L/0v/S/9T/
0//T/9P/0v/R/9H/0v/Q/9D/0P/Q/9H/0//W/9j/1f/U/9T/1P/U/9X/1f/V/9f/1v/W
/9b/1v/W/9b/1v/W/9b/2P/Y/9j/2P/a/9r/2v/a/9r/2v/a/9r/2v/a/9r/2v/b/9z/
3f/e/97/3v/e/97/3P/c/9z/3P/d/97/3//g/+L/4v/i/+L/4v/i/+L/4v/h/+D/3//e
/+H/4v/j/+T/4v/i/+L/4v/i/+L/4v/i/+L/4v/i/+L/5P/k/+T/5P/k/+T/5P/k/+b/
5f/l/+X/5//n/+f/5//p/+n/6f/p/+f/6P/o/+j/6v/o/+r/7P/v//L/9P/0//X/9f/2
//b/9//5//r/+v/6//r/+v/7//3///8AAAAA/f/7//n/+f/3//X/9f/0//b/9f/0//P/
9f/1//P/8f/t/+z/7P/s/+3/7P/r/+v/7P/s/+z/7P/s/+z/7P/s/+//7//v/+//8f/1
//n/AQARACMAPABhAI8AwwDKAKEAfQBiAC4A7/+x/3f/RP8f/wr/Gf8+/2n/h/+H/33/
fv+L/5n/o/+x/8D/zv/Y/+H/6P/u//L/9v/5//v///8CAAMABAAFAAYABQAFAAcACAAL
AAsACwALAA4ADgAOAA4AEAAQABAAEQAPABAAEAAQABIAEgATABMAFQAVABUAFgAXABcA
FwAYABYAFwAXABYAGAAZABkAGwAcABwAGwAbABwAHQAeACAAIgAiACIAIwAlACUAJQAl
ACgAKAApACkALAAtAC4AMAAyADMANQA2ADcAOQA6ADsAPAA+AD8AQABCAEYASABKAEoA
SwBMAE4AUABUAFcAWABZAFoAXQBgAGEAYQBiAGUAZgBnAGkAawBvAHAAcABxAHEAcQBx
AHAAcgBzAHMAcgBvAG4AbgBtAGwAagBpAGkAZwBkAGMAYQBcAFkAVgBTAFAATQBMAEkA
QQA9ADsANwA0ADEALwAuACoAKAAnACQAIQAeAB4AHAAcABwAHAAcABkAFwAWABYAFwAY
ABkAGgAYABgAGAAXABYAFQAVABYAGAAYABgAGAAZABkAGQAZABkAGwAbABsAHAAcAB0A
HQAfAB8AIAAgACQAJQAlACUAJAAjACIAIgAjACYAKAApACkAKQApACoAKwArACsAKwAs
ACwALAAtACwALAAsACwALgAvADEAMgAwADAAMAAwAC8ALgAuAC8AMQAyADIAMgAxADAA
LwAuAC4ALQAsACwALgAuAC4ALgAqACoAKgAqACsAKwArACsAKQAnACYAJQAnACcAJwAm
ACYAJgAmACYAJgAlACUAJQAkACQAJAAlACMAIQAhACEAIgAiACEAIQAhACEAIAAgACAA
HwAfAB8AIQAhACEAIAAfAB0AHAAbABsAHAAeAB8AHQAbABoAGgAbABwAHQAeACAAHwAf
AB8AHQAbABoAGgAaABoAGgAaABsAGwAcABwAGwAaABoAGgAYABkAGQAZABkAGgAYABgA
GAAYABgAGAAYABgAFgAWABYAFgAXABgAGQAaABgAGAAYABgAFgAWABYAFgAUABQAFAAU
ABIAEgASABIAFAAUABQAFAATABIAEQAQABIAEgASABIAEAAQABAAEAAOAA4ADgAOAA8A
EAARABIADwAOAA0ADAAMAAwADAAMAA4ADgAOAA4ADAAMAAwADAANAA0ADQANAAsACwAL
AAsACQAJAAkACQAMAAwADAAMAAoADAAOAA8AEAASABIAEwATABQAFAAVABUAFgAWABYA
FgAWABcAFwAXABgAGAAXABUAEwATABEAEQARABAAEAANAAwACwALAA0ACwAJAAcABAAE
AAQABAACAAAA///+//7//v/+//7//v/+//7/////////////////BQAPABkAJQA8AF0A
hQC3ANQAuwCTAIAAYgApAPP/vf+E/1v/Qv81/0T/a/+R/6P/n/+W/5P/m/+p/7f/wv/K
/9T/3//m/+j/7v/0//n/+f/5//r//f/+////AAABAAEAAwAEAAUABQAFAAUABAAEAAQA
BAAEAAQABAAFAAUABgAGAAYABAAEAAUABQAEAAMAAgACAAUABQAFAAYABAAFAAUABAAE
AAUABQAHAAYABgAFAAUABQAFAAUABgAIAAgACAAJAAcABwAHAAcACAAIAAkACQAIAAkA
CgAMAAoACwANAA4ADwARABIAEwAWABgAGQAaABoAHAAcABwAIAAhACIAJAAlACgAKgAq
ACsALAAvADIANwA3ADgAOwA5ADkAOgA7AD0APgA+AD8APwA/AD8APgBAAEEAQQBAAD0A
PAA8ADsAOgA4ADcANwA1ADIAMQAvACoAJwAkACEAHQAZABcAEwALAAcABQABAPv/9//0
//L/7f/q/+j/5P/h/97/3v/c/9r/2v/a/9r/1//V/9T/1P/U/9T/1P/U/9L/0v/S/9H/
zv/N/83/zv/Q/9D/0P/Q/87/zf/M/8v/yv/N/87/z//M/8z/zf/N/8v/y//M/8z/zv/P
/8//z//P/8//z//Q/9D/0v/T/9P/0//T/9P/1P/T/9P/0//T/9b/1v/W/9f/1v/W/9b/
1v/X/9f/2P/Y/9b/1v/W/9b/0//S/9L/0//V/9b/1v/W/9b/1v/W/9b/1P/T/9L/0v/Q
/9D/0P/Q/87/zv/O/87/y//L/8v/y//N/8v/yv/J/8n/yf/J/8j/yP/I/8j/yP/G/8X/
xf/F/8b/xv/G/8f/xf/D/8P/w//E/8T/w//D/8P/w//C/8L/wv/B/8H/wf/D/8P/w//C
/8D/v/+//7//vv++/7//v/+8/7v/u/+8/7r/uv+6/7r/vP+7/7v/u/+5/7f/tv+2/7j/
uP+4/7j/tf+1/7b/tv+1/7T/tP+0/7T/tf+1/7X/t/+2/7T/tP+0/7T/tP+0/7T/tP+0
/7T/tP+0/7L/sv+y/7L/sv+y/7L/sv+x/7D/r/+u/7H/sv+z/7T/sf+w/6//rv+w/7D/
sP+w/7D/sP+w/7D/rf+s/6v/qv+s/6z/rP+s/6v/qv+p/6j/qv+q/6r/qv+q/6r/qv+q
/6j/qP+o/6j/qv+q/6r/qv+p/6j/p/+m/6b/pv+m/6b/pv+m/6b/pv+l/6T/o/+i/6P/
o/+k/6X/pP+j/6L/of+h/6H/of+h/5//oP+g/6D/nv+c/57/oP+j/6b/qP+o/6f/p/+o
/6j/q/+t/67/rv+t/6z/q/+r/63/r/+w/7D/rf+r/6n/qf+n/6X/pf+k/6P/of+f/53/
nf+d/5v/mf+V/5T/lP+U/5T/kv+Q/4//jP+M/4z/jP+M/4z/jP+M/4z/i/+K/4n/if+H
/4n/k/+f/6v/uv/V//n/IwBOAFUAMQAWAAYA3f+j/23/Nv8F/+L+y/7O/u3+F/8z/zv/
Lv8f/x//K/81/zz/SP9U/13/ZP9q/2z/bv9z/3f/d/96/3v/fP99/37/fv99/37/fv99
/33/ff99/4D/gP+A/4D/f/9+/33/ff99/37/fv9+/33/fP98/3v/ef95/3n/ev97/3v/
e/98/3z/ff99/3z/ev97/3v/ff99/3z/ev95/3n/ef95/3r/ef94/3f/d/91/3X/df91
/3T/dP91/3X/dP91/3b/eP92/3f/ef96/3v/ff9+/3//gP+C/4P/hP+F/4j/if+K/4v/
i/+L/4z/jf+Q/5L/kv+R/5L/lf+Y/5v/m/+c/5//n/+f/6D/of+i/6L/of+h/6H/o/+l
/6b/pf+l/6T/ov+j/6L/ov+h/5//nP+a/5n/l/+U/5P/kf+O/4v/iP+F/3//e/95/3X/
b/9r/2n/Zf9h/13/Wv9Y/1L/Tv9L/0b/Rf9C/0L/QP89/zz/O/86/zf/Nf80/zT/M/8y
/zH/MP8u/y7/Lv8t/yr/Kf8p/yr/J/8m/yX/JP8j/yP/I/8j/yH/I/8j/yP/H/8e/x7/
Hf8f/x//IP8g/yD/If8h/yH/H/8f/x//IP8g/yL/I/8j/yL/If8g/yD/If8h/yH/If8g
/yD/IP8h/yD/IP8g/yD/IP8f/x//Hv8g/yD/IP8g/x3/HP8c/x3/HP8c/xv/Gv8a/xr/
Gv8a/xr/Gf8Y/xj/F/8W/xX/FP8S/xL/Ev8S/w//D/8P/w//Dv8L/wn/B/8J/wn/Cf8I
/wf/Bv8F/wT/Av8B/wH/Af/+/v7+/v7//v/+/f79/v3+/P78/vv++/75/vn++P74/vb+
9f71/vX+8/7z/vP+8v7x/u/+7v7t/ur+6v7r/uv+6f7n/ub+5v7k/uT+5P7k/uT+4/7j
/uP+4f7f/t7+3v7e/t7+3v7e/tz+2/7b/tr+2P7W/tX+1P7S/tP+0/7T/tH+0P7Q/tD+
0P7Q/g==
         </WaveFormData>
      </LeadData>
      <LeadData>
         <LeadByteCountTotal>10000</LeadByteCountTotal>
         <LeadTimeOffset>0</LeadTimeOffset>
         <LeadSampleCountTotal>5000</LeadSampleCountTotal>
         <LeadAmplitudeUnitsPerBit>4.88</LeadAmplitudeUnitsPerBit>
         <LeadAmplitudeUnits>��V</LeadAmplitudeUnits>
         <LeadHighLimit>2147483647</LeadHighLimit>
         <LeadLowLimit>268435456</LeadLowLimit>
         <LeadID>V4</LeadID>
         <LeadOffsetFirstSample>0</LeadOffsetFirstSample>
         <FirstSampleBaseline>0</FirstSampleBaseline>
         <LeadSampleSize>2</LeadSampleSize>
         <LeadOff>FALSE</LeadOff>
         <BaselineSway>TRUE</BaselineSway>
         <ExcessiveACNoise>FALSE</ExcessiveACNoise>
         <MuscleNoise>FALSE</MuscleNoise>
         <LeadDataCRC32>1523414652</LeadDataCRC32>
         <WaveFormData>
WABYAFgAWABaAFwAXgBgAGEAYgBjAGQAZgBmAGYAZgBoAGgAaABoAGYAZABiAGAAXABa
AFgAVgBTAFAATQBKAEQAPgA4ADIAMAAuACwAKgAnACQAIQAeABwAGgAYABYAFQAUABMA
EgASABIAEgASABIAEgASABIAEAAQABAAEAAOAA4ADgAOABEAEgATABQAEQAQAA8ADgAO
AA4ADgAOAA4ADgAOAA4ADgAOAA4ADgAPABAAEQASABEAEAAPAA4ADwAQABEAEgAQABAA
EAAQABAAEAAQABAAEQASABMAFAASABIAEgASABQAFAAUABQAEwASABEAEAASABIAEgAS
ABAAEAAQABAAEAAQABAAEAAQABAAEAAQAA8ADgANAAwADAAMAAwADAAMAAwADAAMAAoA
CgAKAAoACgAKAAoACgAIAAgACAAIAAkACgALAAwACgAKAAoACgAIAAgACAAIAAoACgAK
AAoACQAIAAcABgAGAAYABgAGAAYABgAGAAYABgAGAAYABgAIAAgACAAIAAYABgAGAAYA
BgAGAAYABgAGAAYABgAGAAYABgAGAAYABgAGAAYABgAEAAQABAAEAAQABAAEAAQABgAG
AAYABgAEAAQABAAEAAYABgAGAAYABAAEAAQABAAEAAQABAAEAAYABgAGAAYABQAEAAMA
AgADAAQABQAGAAQABAAEAAQABAAEAAQABAAGAAYABgAGAAQABAAEAAQABgAGAAYABQAD
AAMAAwADAAMAAwAEAAQABQAFAAUABQADAAMABAAEAAYABgAGAAYABAAEAAcACQAJAAoA
CwANAA8ADwAQABAADgARABIAEgARABQAFAAVABQAFQAVABQAFQAUABMAEQARABAADwAO
AAsACgAKAAoACgAJAAcABgABAAAAAAD//wAAAAABAAIAAgABAAEAAgAAAAAAAAAAAAAA
AAAAAAAAAwADAAUABgANABcAKQBFAGoAjACkALkA2AD3AAQBBQENAQ4BBgH9APgA9wDu
AMwAmQBgAC8ADQD6//b/+P/6//n//f8AAAEAAwAHAAcABAAGAAYABAAFAAUABAADAAMA
AwADAAQABAADAAMABgACAAIAAgADAAUABQADAAMAAwAEAAUABQAHAAgACQAKAAsACwAM
AA4ADwAQABAAEAAQABAAEAAQAA8ADwAQABMAFAAUABQAFAATABIAEQARABEAEgATABMA
FQAVABUAFQATABQAFQAWABgAGAAYABkAFwAXABkAHAAfAB8AHwAfAB8AIQAiACQAIwAn
ACkAKwAtAC0ALQAtACwALwAzADUAOAA4ADoAPAA/AD8AQQBDAEUASABLAE8AUQBUAFgA
WgBYAFgAWgBdAF8AYgBiAGIAYwBjAGQAZQBoAGgAaABoAGgAZwBmAGQAYABfAF0AWwBb
AFcAVABRAEwASABFAEEAPQA6ADUAMgAwAC4ALQArACYAIwAhAB4AHQAeAB4AHgAeAB4A
GwAbABkAGQAZABkAGgAaABsAGwAcABsAGwAcABwAHAAcABwAGwAbABsAGwAZABkAGQAZ
ABoAGgAaABoAGAAYABgAGAAcABwAHAAcABsAGwAbABsAGgAbABsAGwAdABwAHAAdAB0A
HQAdAB0AHgAeAB8AHwAhACEAIQAiACIAIwAkACQAJQAlACUAJQAiACIAIgAjACQAJQAm
ACcAKQApACcAJgAoACgAJwAmACgAKAAoACgAJgAkACQAJAAnACcAJwAnACYAJgAmACUA
IwAkACQAJAAnACcAJgAlACUAJAAkACQAJgAnACcAKAAqACcAJgAmACUAJgAmACcAKAAn
ACgAKQAlACQAJAAmACcAKAApACkAKQAnACYAJgAkACUAJQAmACgAKAAnACcAJgAkACQA
JAAlACcAJwApACcAJgAlACUAIwAkACQAJQApACkAKAAoACcAJgAlACUAKAAqACsALAAs
ACoAKQAoACcAJgAmACYAJgAmACcAKAApACoAKAAoACgAKAApACoAKwAsACkAKAAnACYA
KQAqACsALAAsACwALAAsACsAKgApACgAKQAqACsALAAqACoAKgAqACwALAAsACwALgAu
AC4ALgAuAC4ALgAuAC4ALgAuAC4ALwAwADEAMgAyADIAMgAxADMAMwAzADMAMgAxADEA
MAAyADMANAA1ADQAMwAzADIANAA0ADQANAA0ADQANwA5ADoAOgA6ADsAPAA9AD8AQABA
AEMARABEAEMARgBGAEcASgBLAEsASgBHAEYARQBDAEMAQgBBAEAAPQA8ADwAPAA8ADsA
OQA4ADYANgA3ADcANQA0ADQANAA2ADUANQA2ADQANAA0ADQANAA0ADQANAA5ADsAPQBA
AEUAUQBjAH8AngDAANoA7wAMAScBNgE5ATcBNAEuASsBKAEjARgB9gDFAJIAYwBDADQA
MAAwADIANQA5ADwAPQA9AD8AQwBEAEQAQAA+AD8APwA+AD0APgA/AEAAQgBBAD8APgBA
ADwAPAA8AD0AQABBAEAAQQBCAEIAQgBBAEMARABFAEYARQBFAEYASABHAEgASABIAEsA
TABNAE4ASgBJAEkASwBMAEwATABMAEwATABMAE0ATABMAEwASwBLAEsASwBLAEoASgBK
AEoATABMAEwATQBLAEsATQBQAFMAUwBTAFMAVQBXAFgAWgBaAF0AXgBfAGEAYQBhAGEA
YABjAGcAaQBsAGwAbgBwAHEAcQBzAHUAeAB6AHwAfwB+AIAAgwCEAIYAhgCIAIsAiwCO
AI4AjgCQAJEAkwCVAJUAlACTAJIAlACTAJIAkACOAI0AiwCJAIUAgQB+AHsAeQB2AHQA
cQBuAGoAZABgAF8AXABaAFcAVQBTAFIAUABOAE4ATQBMAEsATABKAEsASgBJAEgARwBJ
AEgASABHAEgARwBHAEgASABIAEgASABHAEcARwBHAEcARwBHAEcARgBGAEYARgBGAEYA
RgBGAEYARgBGAEYARgBHAEgASQBKAEsASwBLAEkASABIAEkASwBLAEsASwBKAEoASwBL
AEwATQBOAFAAUgBTAFQAVABTAFMAUwBTAFAAUABQAFEAUQBRAFEAUQBTAFMAUQBQAFAA
UABPAE4AUQBSAFMAVABSAFAAUABQAFEAUQBRAFEAUgBSAFIAUQBQAFAATwBOAFEAUQBQ
AE8ATwBOAE4ATgBOAE8ATwBQAFAATQBMAEwASwBMAEwATQBPAE0ATQBNAEkASABIAEoA
SQBKAEsASwBKAEkASQBKAEgASQBJAEoATABMAEsASwBMAEoASgBKAEoASwBKAEsATABM
AEwATQBLAEwATABNAE8ATwBOAE4ATwBOAE0ATQBNAE4ATgBOAFAAUABQAFAAUABQAFAA
UABQAFAAUgBSAFIAUgBQAFAAUABQAFAAUABQAFAATgBOAE4ATgBOAE4ATgBOAE8AUABR
AFIAUQBQAE8ATgBPAFAAUQBSAFAAUABQAFAATgBOAE4ATgBPAFAAUQBSAFAAUABQAFAA
UQBSAFMAVABSAFIAUgBSAFMAUwBUAFUAVQBVAFUAVQBWAFYAVQBVAFcAVwBXAFcAWABY
AFgAWABaAFoAWgBaAF0AXwBhAGIAYQBjAGMAYwBlAGYAZwBrAG4AbgBrAG4AbABtAG4A
bwBwAHAAcABwAGwAaQBoAGYAaABoAGgAaABoAGgAZgBlAGEAYABdAFwAXQBdAF4AXgBc
AFwAXABbAF0AXgBeAF4AYABgAGAAYABeAGAAXwBhAGcAbABvAHsAkwCtAM4A8gAOAScB
SAFhAWgBZwFnAWQBXAFVAVQBVQFCARoB5QCuAH0AYQBYAFgAWgBgAGUAZwBqAGsAawBv
AHMAcgBwAHAAcgBzAHMAcgBxAHAAbwBuAG4AcQBxAHIAdgByAHIAcgBzAHMAcwBxAHEA
dQB2AHcAdwB4AHgAeAB4AHsAewB8AH4AfQB+AH4AfgB/AIAAgQCCAIMAgwCEAIcAhwCG
AIUAhACHAIgAiQCLAIoAigCKAIkAigCLAIwAjQCNAI4AjwCQAJEAkgCTAJUAlwCXAJkA
nACcAJsAmgCZAJoAnQCfAKIAowCnAKkAqwCtAK0ArQCtALAAswC3ALkAvAC8AL4AwADC
AMMAxgDJAM4A0gDWANsA2wDcAN4A3gDgAOIA5gDrAOwA7gDtAOwA7gDvAPEA8wD2APYA
9gD2APQA8wDyAPAA8ADvAO0A6wDnAOMA4ADdANoA1gDTAM8AzwDMAMcAxADBAL4AvAC5
ALcAtQC0ALIArwCuAKwAqgCrAKwAqgCrAK0ArQCtAK0AqwCqAKoAqQCpAKkAqgCsAKwA
rACsAKwArQCtAK0ArQCvAK8ArwCvAKwArACsAKwArgCwALIAtAC1ALQAswCyALIAswC0
ALUAtgC3ALcAtwC3ALYAtgC3ALoAuwC8AL0AvgC+AL8AvwDBAMEAwQDCAMQAxQDGAMYA
wwDDAMMAwwDDAMQAxQDHAMYAxQDEAMMAxwDHAMUAxADFAMYAxgDGAMQAxADEAMQAxADC
AMIAwgDBAMEAwQDBAMIAwgDCAMEAvwDAAMAAwADAAL8AvQC7ALwAvAC9AL4AvAC7ALkA
uAC7ALkAuQC6ALgAuAC3ALcAtQCzALMAswCyALIAswC2ALUAtACzALEAsACvAK8AsACv
AK8ArgCuAK0ArACqAKkAqQCoAKkAqgCrAKsAqQCpAKcApgClAKUAowCkAKQApQClAKMA
oACeAJ4AngCeAJ8AngCeAJ0AnACWAJYAlACUAJQAlACRAJAAjwCOAIsAigCJAIgAhgCG
AIYAhgCDAIIAgQCAAH4AfgB+AH4AewB6AHkAeAB1AHQAcwByAHEAcABvAG4AbQBsAGsA
agBqAGoAagBqAGcAZgBlAGQAYwBiAGEAYABgAF8AXwBfAFwAWwBaAFkAWABYAFcAVwBU
AFMAUgBRAFAAUABQAFAATwBOAE0ATABLAEsASwBKAEsATQBNAE0ATQBMAEsATQBNAEwA
SABKAEkASQBJAEkARwBGAEUARABCAD8APgA8ADgANgA0ADIAMAAwAC4ALQAqACgAJAAi
AB8AHQAcABoAGAAYABgAFwAUABQAEwASABIAEgASABIAFAAUABEADwAPABAAFQAhADcA
UQByAJQArgDFAOYAAwESARcBGQEWARABBwEAAfsA8gDQAJsAYAAvAAkA9v/y//T/9P/3
//n/+v/7/wEABQAFAAIA/v/8//z/+//7//r/+f/6//n/+P/4//f/9f/0//b/8//y//H/
8f/w/+//7P/r/+z/7P/s/+v/7P/s/+z/7P/r/+v/7P/u/+3/7v/u/+7/7f/s/+v/6v/p
/+n/6v/t/+//7v/t/+z/6//q/+n/6f/p/+r/6//r/+n/6f/p/+n/5//o/+n/6v/q/+r/
6v/r/+r/6f/q/+z/7f/t/+3/7f/s/+3/7f/u/+7/8f/y//P/9f/1//X/9f/1//f/+v/7
//3//P/9//7/AAABAAQABwAIAAoADAAPABAAEgAVABYAFgAWABgAGwAdACAAIAAgAB4A
HQAdAB0AIAAgACAAIAAeAB0AHAAaABYAFQATABEADQAJAAYAAwD8//j/9f/x/+z/6P/i
/97/3f/a/9j/1f/P/8v/yP/E/8T/xP/D/8L/v/++/7r/uf+4/7f/tv+1/7f/tv+2/7X/
sf+v/67/rv+w/7D/sP+w/63/rf+t/63/qv+p/6j/p/+o/6j/qP+o/6X/pP+j/6L/pP+k
/6T/pP+h/6H/of+h/6L/o/+j/6P/of+g/6D/of+g/5//nv+d/57/nv+f/5//nf+d/53/
nv+c/53/nv+e/5v/m/+b/5v/mP+Y/5j/mf+X/5f/l/+X/5f/l/+V/5T/k/+S/5D/jv+O
/47/jv+O/47/jP+M/4z/j/+P/4//j/+N/4z/i/+J/4f/iP+I/4j/if+J/4j/h/+F/4T/
hP+E/4T/hf+F/4b/hP+B/4D/gP9//4D/gP+B/4H/f/9//3//e/96/3r/fP99/37/f/9/
/33/e/96/3r/eP95/3n/ev96/3r/ef95/3j/dv92/3b/d/95/3n/e/93/3b/df91/3P/
dP90/3X/d/93/3b/dv9z/3L/cf9x/3T/dv93/3j/dv90/3L/cv9y/3L/dP90/3T/dP9y
/3L/cv9y/3D/cP9w/3D/cv9y/3L/cv9x/3D/b/9u/2//cP9x/3L/cP9w/3D/cP9u/27/
bv9u/2//cP9x/3L/cP9w/3D/cP9y/3L/cv9y/3D/cP9w/3D/cP9w/3D/cP9x/3L/c/90
/3L/cP9u/2z/b/9w/3H/cv9w/3D/cP9w/3H/cf9x/3H/c/9z/3P/dP9z/3H/cP9v/3D/
cf9y/3T/cv9y/3L/cv9w/3D/cP9z/3f/ef96/3v/e/97/3v/fP99/37/gv+E/4T/gf+E
/4T/h/+I/4n/if+G/4X/hP+D/4L/g/+D/4P/hP+D/4L/gv+C/4D/f/99/37/e/96/3r/
d/93/3b/dv91/3T/cv9x/3P/dP91/3b/eP94/3j/eP90/3X/d/95/3z/g/+L/5n/sf/M
/+r/CAAfADoAXQB2AH0AfwB8AHYAbwBoAGUAZABSACkA9v/B/5X/eP9u/3D/dP91/3f/
fv+B/4H/gf+B/4D/gP+C/4T/hf+F/4T/g/+C/4H/gP+A/4L/gf+B/4T/gv+C/4L/g/+D
/4P/gf+B/4X/hv+H/4f/iP+I/4j/iP+L/4v/jP+O/43/jv+O/47/jv+O/47/jv+Q/5H/
k/+X/5b/lP+S/5D/kf+S/5P/lf+T/5T/lf+V/5P/k/+T/5P/lf+W/5f/mP+W/5b/lv+X
/5j/mf+c/6D/of+h/6H/of+j/6X/pv+o/6f/q/+t/6//rf+t/63/rf+w/7P/t/+5/7z/
vP++/8D/w//D/8X/x//K/8z/zv/R/9L/1P/X/9j/2v/a/9z/3//h/+T/5P/k/+X/5f/m
/+f/6f/q/+v/7P/q/+n/6P/m/+X/5f/k/+P/4f/d/9r/1//U/9D/zf/J/8j/xv/C/8D/
vf+6/7j/tf+z/7H/sP+u/6r/qv+p/6j/pv+m/6P/o/+l/6X/pf+l/6f/pv+m/6X/pv+l
/6X/pv+k/6T/pP+k/6P/o/+j/6P/pP+l/6b/p/+l/6T/o/+i/6P/pP+l/6b/qP+o/6j/
qP+p/6n/qf+p/6z/rf+t/63/q/+q/6r/q/+t/63/rf+t/7D/sP+x/7H/s/+z/7P/tP+2
/7f/uP+4/7X/tf+1/7X/tf+2/7f/uf+7/7v/u/+7/7z/u/+4/7b/uf+6/7r/uv+4/7j/
uP+4/7n/uP+5/7r/uf+5/7n/uf+4/7j/uP+3/7n/uv+6/7r/uf+5/7j/t/+4/7j/uf+6
/7v/u/+6/7r/vP+5/7j/uP+7/7z/vP+9/7z/uf+4/7f/uP+4/7n/vP+8/7z/vP+7/7v/
uf+4/7j/uf+7/7z/vv+9/7z/uv+5/7r/uv+8/77/vv+//77/v/+9/7z/u/+7/77/wP/B
/8P/w//B/77/vP++/77/vv+//77/wP/B/8L/vv++/7//wP/B/8L/wP/A/8D/wP/A/8D/
wP/A/8H/wv/D/8T/xP/E/8T/xP/E/8T/xP/E/8T/xP/E/8T/xP/E/8T/xP/G/8b/xv/G
/8T/xP/E/8T/x//I/8n/yv/K/8r/yv/K/8j/yP/I/8j/y//M/83/zv/N/8z/y//K/8z/
zP/M/8z/zP/M/8z/zP/K/8r/yv/K/8v/zP/N/87/zf/M/8v/yv/K/8r/yv/J/8z/zf/O
/8//z//P/9D/0P/P/8//z//P/87/zf/N/8z/z//Q/9H/0v/S/9L/1f/X/9f/2P/Z/9v/
3f/d/97/3v/g/+P/5P/k/+H/5P/k/+X/5v/n/+f/5v/l/+T/4//h/+P/4v/h/+D/3f/c
/9z/3P/c/9v/2f/Y/9X/1P/U/9P/0f/Q/9D/0P/R/9H/0v/U/9L/0v/S/9L/1P/U/9T/
1P/R/9H/1f/W/9n/4//1/w8ALABMAGoAgQCcALcAxgDLAM8AzgDGAL8AuAC3ALIAmABr
ADgACwDp/9b/zv/M/87/0f/T/9b/2f/b/9//3f/a/9z/3v/e/93/3f/c/9v/2//b/9v/
3P/c/9v/2//e/9z/3P/c/93/3//f/93/3f/d/97/3//f/+D/4P/g/+D/4f/h/+L/5P/j
/+T/5P/k/+X/5v/n/+j/5f/l/+b/6f/r/+r/6f/o/+b/5v/m/+f/5//o/+n/6f/p/+n/
6f/p/+f/6P/p/+r/7f/u/+//8f/x//H/8//2//b/9f/0//P/9v/5//v//v/9////////
/wIAAwAEAAUABQAHAAoACwAMAAwADgAQABIAEwAWABkAGgAcAB4AIQAiACQAJwAoACoA
KgAsAC8ALwAyADIAMgAzADMANAA1ADYANgA2ADYANwA3ADcANgA0ADMAMQAvAC0AKQAm
ACMAIAAcABkAFQATABAACwAIAAYABAADAAEA+//5//j/9v/0//T/8//y//L/8v/v/+//
7f/t/+3/7f/v/+7/7v/t/+z/6//r/+z/7f/u/+//8P/x//H/8f/x/+7/7f/s/+v/6//s
/+3/7v/s/+z/7P/s//D/8P/w//D/8P/x//L/8//y//P/8//z//X/9P/0//X/9P/z//L/
8f/0//T/9f/1//f/9//3//j/9v/3//j/+P/6//v//P/9//r/+v/6//v/+//7//v/+//9
//3/+//6//r/+v/5//j/+f/6//v//P/8//r/+v/6//v/+//7//v/+P/4//j/9//3//j/
+P/4//r/+//7//v/+f/4//j/+P/4//n/+f/6//z/+f/4//j/9//4//j/+f/7//n/+f/5
//f/9v/2//j/9//4//n/+f/6//n/+f/6//j/9//1//T/9v/2//X/9f/2//T/9P/0//X/
9//3//n/9f/0//P/8//y//L/8f/x//b/9//3//j/9f/0//P/8//y//T/9f/2//b/9v/0
//T/9P/0//T/9P/0//T/9v/2//b/9v/2//b/9v/2//j/+P/4//j/9v/2//b/9v/3//j/
+f/6//r/+v/6//r/+P/4//j/+P/5//r/+//8//r/+v/6//r//P/8//z//P/7//r/+f/4
//n/+v/7//z//v/+//7//v/8//z//P/8//r/+v/6//r//P/8//z//P/7//v/+//7//3/
/f/9//7//P/7//v/+//9//3//f/+//7//v/+//7//v/+//7/AQAEAAcACQALAAwACwAK
AAoADAAMAA8AEAAOAAsADgAOAA0ADgAPAA8AEAAPAA4ADQAKAAkABwAFAAYABQAEAAQA
BQAEAAQAAwD///v/+f/4//r/+//7//z/+v/6//n/+f/4//j/+P/4//r/+v/6//r/+v/7
//n/+/8EAA8AIQA5AFkAfgCeALYAzwDsAP8AAgH/APsA9ADmANsA2ADTALgAiABRAB4A
/f/v/+j/5P/m/+7/8//3//z//f////3/+//8//z//P/8//7//////////P/7//r/+v/6
//n/+f/8//r/+v/6//v/+//7//n/+f/5//r/+//7//z//P/8//z//f/9//7/AAD//wAA
AAAAAAAAAAAAAAAAAQABAAIABQADAAIAAQAAAAEAAgADAAUABQAGAAcABwAFAAUABQAF
AAcACAAJAAoACAAIAAgACQALAAsADQAQAA8ADwAPAA8AEQATABQAFgAXABsAHQAfAB0A
HQAdAB0AIAAjACcAKQAqACoALAAuAC8ALwAxADMAOQA8AD8AQwBEAEYASQBKAEgASABK
AE0ATwBSAFIAUgBSAFEAUQBRAFIAUgBSAFIATwBNAEsASABGAEUAQwBBAD8AOwA4ADUA
LwAqACYAIQAhAB4AGQAWABEADgAMAAkAAwABAAAA/v/8//z/+//6//f/9v/y//H/8v/z
//T/9f/0//L/8f/v/+3/6//q/+r/7P/s/+z/7P/o/+f/5v/l/+X/5f/l/+X/5v/m/+b/
5v/m/+b/5v/m/+j/6P/o/+j/5f/j/+H/3//h/+P/5P/l/+P/4v/i/+P/4v/h/+D/3//e
/97/3//f/97/3f/c/9z/3v/f/+D/4P/e/93/3P/b/9n/2P/X/9f/1//X/9f/1//X/9X/
0f/O/9D/0P/P/87/zP/M/8z/zP/J/8b/xf/E/8P/w//D/8P/wP++/7z/uf+5/7r/uv+6
/7r/uf+3/7X/t/+2/7b/tv+3/7f/tv+2/7P/r/+t/6z/rf+u/67/r/+t/6v/q/+r/6f/
pv+m/6j/qP+o/6j/p/+k/6H/n/+e/6D/of+h/6L/n/+e/5z/m/+b/5r/m/+c/5z/nf+c
/53/mP+W/5T/k/+R/5L/kv+T/5P/k/+S/5L/j/+O/43/jf+N/47/jv+O/4r/iv+I/4j/
iP+I/4j/iP+I/4j/hf+E/4P/gv+D/4T/hf+G/4P/gv+B/4D/f/9+/33/fP96/3r/ev96
/3n/eP93/3b/eP94/3j/eP93/3b/df90/3L/cv9y/3L/cP9w/3D/cP9t/2z/a/9q/2z/
bP9s/2z/af9o/2f/Zv9m/2b/Zv9m/2b/Zv9m/2X/Y/9j/2P/Y/9j/2P/ZP9k/2P/Y/9j
/2P/Yv9h/2H/YP9h/2L/Y/9k/2P/Yv9k/2X/Z/9o/2n/a/9p/2n/av9q/2r/bf9u/27/
bf9w/3D/cf9x/3H/cP9u/23/bP9r/2n/a/9q/2n/aP9l/2T/ZP9k/2T/Y/9h/2D/Xf9c
/1z/W/9Z/1j/WP9Y/1j/V/9X/1j/WP9Y/1j/WP9Y/1j/WP9Y/1n/W/9d/2D/Zf9x/4f/
o//C/+T/+v8TADQATwBcAGMAYwBeAFYATwBIAEcAOgAYAOP/qv95/1v/TP9I/0r/TP9P
/1P/WP9Z/1f/V/9Z/1r/WP9U/1T/Vv9X/1f/V/9Y/1f/Vv9W/1T/U/9T/1b/Vv9W/1b/
V/9W/1X/Uv9R/1P/VP9V/1X/Vv9W/1b/Vv9W/1X/Vf9W/1j/Wv9b/1z/Wv9a/1r/Wv9Z
/1n/Wv9d/13/XP9b/1r/WP9Y/1j/Wf9b/1z/Xf9d/1v/W/9b/1v/Xf9e/1//YP9f/17/
Xf9d/1v/W/9d/2D/Y/9j/2P/Y/9j/2X/Zv9o/2j/a/9s/23/bv9v/3D/cf9w/3P/d/95
/37/fv+A/4L/hv+H/4r/jf+Q/5L/lP+X/5j/mv+d/57/oP+g/6L/pf+n/6r/qv+q/6z/
q/+r/6v/rv+u/67/rv+s/6v/qv+o/6b/pf+j/6H/of+d/5r/l/+Q/4z/if+F/4X/gv99
/3r/dv9y/2//a/9p/2f/Zv9k/2T/ZP9j/2L/Xv9e/1v/W/9d/13/Xf9d/13/XP9c/1v/
WP9X/1f/WP9a/1r/Wv9a/1f/V/9X/1f/V/9X/1f/V/9W/1b/Vv9W/1b/Vv9W/1b/Wv9a
/1r/Wv9Z/1n/Wf9Z/1r/W/9b/1v/Xf9c/1z/Xf9b/1v/W/9b/17/Xv9f/1//X/9f/1//
YP9g/2H/Yv9i/2H/Yf9h/2H/Xv9e/17/X/9i/2P/ZP9l/2X/Zf9j/2L/Yv9i/2H/YP9g
/2D/YP9g/2D/Xv9e/17/Yf9h/2H/Yf9g/2D/YP9f/13/Xv9e/17/X/9f/17/Xf9f/17/
Xv9e/2D/Yf9h/2L/YP9d/1z/XP9f/2D/YP9h/1//Xf9d/13/W/9a/1r/XP9f/2D/Yf9h
/13/W/9a/1r/XP9d/13/Xv9c/1z/W/9b/1r/WP9Y/1j/Xf9f/1//Yf9d/1z/W/9b/13/
Xv9e/1//X/9f/17/Xv9d/1z/W/9b/17/YP9h/2L/ZP9g/2D/YP9g/2D/Yv9i/2L/Yv9g
/2D/YP9g/2L/Yv9i/2L/YP9g/2D/YP9e/17/Xv9e/2H/Yv9j/2T/Y/9i/2H/YP9g/2D/
YP9g/2H/Yv9j/2T/Y/9i/2H/YP9i/2L/Yv9i/2D/YP9g/2D/Yv9i/2L/Yv9i/2L/Yv9i
/2L/Yv9i/2L/Y/9k/2X/Zv9l/2T/Y/9i/2L/Yv9i/2L/ZP9k/2T/ZP9h/2H/Yf9h/2L/
Y/9k/2b/ZP9j/2P/Y/9l/2X/Zf9m/2T/ZP9k/2T/Y/9i/2H/Y/9o/2v/bf9v/3D/b/9u
/27/b/9w/3T/dv90/3H/dP90/3X/dv93/3f/dv91/3T/c/9x/3H/cP9v/3D/b/9u/27/
bv9s/2v/af9o/2X/ZP9k/2X/Zf9k/2T/Y/9i/2D/X/9i/2L/Yv9i/2L/Yv9i/2L/YP9h
/1//Y/9q/2//d/+H/53/tP/U//L/CQAkAEcAXABlAGcAZABeAFcATgBLAEoANgALANb/
of91/17/WP9W/1b/W/9h/2T/Z/9n/2X/Y/9m/2b/ZP9k/2j/af9p/2n/Z/9l/2P/Yv9k
/2P/Y/9m/2T/ZP9k/2X/Y/9j/2H/Yf9l/2b/Z/9n/2T/ZP9k/2T/Zf9l/2b/aP9r/2z/
bP9s/2r/av9q/2r/af9p/2r/bf9r/2r/af9o/2r/av9q/2v/av9q/2r/af9n/2f/Z/9n
/2n/av9r/2z/bP9s/2z/bf9r/2v/bf9w/3P/c/9z/3P/cf9z/3T/dv91/3n/e/99/3v/
e/97/3v/fP9//4P/hf+H/4b/h/+I/4n/if+L/43/kP+S/5T/l/+W/5j/m/+c/5//oP+j
/6f/qP+q/6n/qP+p/6n/qv+r/6z/rP+s/6z/qv+p/6j/pv+m/6X/o/+h/5//m/+Y/5X/
kP+M/4n/hf+F/4L/ff96/3T/cP9t/2n/Zv9l/2X/ZP9i/2L/Yf9g/1z/XP9Z/1n/Wf9Z
/1n/Wf9X/1b/Vv9V/1T/U/9T/1T/Uf9Q/0//Tv9O/0//UP9R/1P/U/9T/1P/T/9O/03/
TP9O/07/Tv9O/1D/UP9Q/1D/T/9P/0//T/9Q/1H/Uf9R/0//Tv9O/0//T/9P/0//T/9Q
/1D/Uf9R/0//T/9P/1D/UP9R/1L/Uv9R/1H/Uf9R/1D/UP9Q/1H/UP9P/07/Tf9R/1H/
T/9O/1D/UP9P/07/Tf9M/0v/Sv9M/0r/Sv9K/0n/Sf9J/0n/R/9G/0X/Q/9F/0b/Rv9G
/0b/Rf9D/0H/Q/9C/0L/Qv9D/0P/Qv9C/0L/P/8+/z7/Qf9C/0L/Q/9B/z//P/8//z3/
PP88/z7/Pf8+/z//P/87/zn/OP84/zr/O/87/zz/Of84/zb/Nf81/zT/Nf82/zn/O/87
/z3/Ov84/zb/Nf83/zj/OP85/zn/N/80/zL/M/8y/zH/Mf8x/zL/Mv8y/y7/LP8u/y7/
Lv8u/w==
         </WaveFormData>
      </LeadData>
      <LeadData>
         <LeadByteCountTotal>10000</LeadByteCountTotal>
         <LeadTimeOffset>0</LeadTimeOffset>
         <LeadSampleCountTotal>5000</LeadSampleCountTotal>
         <LeadAmplitudeUnitsPerBit>4.88</LeadAmplitudeUnitsPerBit>
         <LeadAmplitudeUnits>��V</LeadAmplitudeUnits>
         <LeadHighLimit>2147483647</LeadHighLimit>
         <LeadLowLimit>268435456</LeadLowLimit>
         <LeadID>V5</LeadID>
         <LeadOffsetFirstSample>0</LeadOffsetFirstSample>
         <FirstSampleBaseline>0</FirstSampleBaseline>
         <LeadSampleSize>2</LeadSampleSize>
         <LeadOff>FALSE</LeadOff>
         <BaselineSway>TRUE</BaselineSway>
         <ExcessiveACNoise>FALSE</ExcessiveACNoise>
         <MuscleNoise>FALSE</MuscleNoise>
         <LeadDataCRC32>1091208155</LeadDataCRC32>
         <WaveFormData>
OAA4ADgAOAA6ADwAPgBAAEEAQgBDAEQARgBGAEYARgBGAEYARgBGAEMAQgBBAEAAPAA6
ADgANgAyADAALgAsACcAIgAdABgAFgAUABIAEAANAAoABwAEAAMAAgABAAAA///+//3/
/P/8//z//P/8//r/+v/6//r/+v/6//r/+v/6//r/+v/6//v//P/9//7//P/8//z//P/8
//z//P/8//r/+v/6//r/+v/6//r/+v/6//r/+v/6//r/+v/6//r//P/8//z//P/6//r/
+v/6//z//P/8//z//f/+////AAD+//7//v/+//7//v/+//7//P/8//z//P/+//7//v/+
//7//v/+//7/AAAAAAAAAAAAAAAAAAAAAP///v/9//z//P/8//z//P/8//z//P/8//r/
+v/6//r/+P/4//j/+P/6//r/+v/6//z//P/8//z/+v/6//r/+v/6//r/+v/6//z//P/8
//z/+//6//n/+P/4//j/+P/4//j/+P/4//j/+P/4//j/+P/6//r/+v/6//j/+P/4//j/
+P/4//j/+P/4//j/+P/4//j/+P/4//j/+P/4//j/+P/2//b/9v/2//b/9v/2//b/+P/4
//j/+P/2//b/9v/2//j/+P/4//j/9v/2//b/9v/2//b/9v/2//j/+P/4//j/9v/2//b/
9v/4//j/+P/4//b/9v/2//b/+P/4//j/+P/4//j/+P/4//j/+P/4//j/+P/4//j/+P/3
//f/9//3//f/9v/2//b/+P/4//j/+P/2//b/9v/2//b/9v/3//f/9//3//f/+f/6//z/
/v///wAAAAAAAAAAAQACAAIAAgAEAAQABAAFAAcABwAHAAYABQAFAAMAAgABAAAA////
//7//f/9//3/+v/5//b/9P/z//P/8//z//L/8f/x//H/8f/x//H/8f/v/+//7//v//H/
8f/w//D/8v/y//L/8//3//z/CQAdADQATgBjAHcAkQCsALcAuwDFAM0AyQDDAMEAuACj
AH8AUQAkAAoA/v/2//H/8//0//H/8v/0//T/9P/3//X/8f/z//T/8v/z//P/8//z//X/
9f/1//X/9P/0//T/9f/z//P/8//z//P/9P/1//b/9P/2//f/9//2//b/9v/2//j/+P/4
//r/+v/6//r/+//7//v/+//7//n/+f/7//3////////////8//z//P/8//z//P/8//3/
////////AAD+//7//v/+//7//v///wAA/v//////AAACAAIAAwADAAQABQAFAAYABwAJ
AAoACwALAAsADAAPAA0ADQAQABMAFQAWABgAGgAbAB0AHwAhACUAJwAqACwAMAAxADMA
NgA1ADcAOQA5ADoAPAA9AD8APwBAAEIAQwBFAEUARQBFAEUARABCAEAAPgA8ADoAOAA1
ADIAMQAvACsAJwAlACIAHQAaABcAFAATABAADwAMAAgABgADAAIAAgABAAAA///+//3/
/P/8//z//P/7//v//f/9//z//P/9//z//P/9//v/+//7//v/+//7//v/+//7//v/+//7
//r/+v/7//v/+f/6//r/+v/7//z//f/+//3//P/7//v//P/9//3//P/6//r//P/9//3/
/P/8//3//f/9//7/AAABAAEAAQABAP//AQABAAEAAwACAAEAAQABAAEAAQABAAIAAwAE
AAUABAAEAAUABQAGAAcABgAGAAUABgAFAAQABAADAAIAAgACAAIAAgACAAQAAgACAAIA
AwADAAIAAAAAAAEAAQABAAAA////////AQABAAEAAQD/////////////////////AQAA
AAAAAAAAAP7//v////////8AAAAAAAAAAAEAAQD////////9/////////////v/+//7/
/////////v/+//3//P/8//7//P/8//z/+//9//7//v/+//7//v/9//3///////////8A
AAAA/v/+//7//v/+//7//v/+//7//v/+//7/AAAAAAAAAAACAAIAAgACAAEAAAD///7/
//8AAAEAAgAAAAAAAAAAAP7//v/+//7//v/+//7//v/+//7//v/+//7//v/+//7/AAAA
AAAAAAD+//7//v/+//7//v/+//7///8AAAEAAgAEAAQABAAEAAQAAwACAAEAAQAAAAAA
AAACAAIAAgACAAAAAAAAAAAAAAAAAAEAAQADAAMAAwAFAAQABgAIAAkACwAMAA0ADgAR
ABIAEgASABAAEAAQABEAFQAVABUAFAARABEADwAOAA0ADAALAAsACgAJAAkACQAIAAcA
BAACAAEAAQABAAEA/v/9//3//f/9//3//f/9//3//f/9//3///////7//v8AAP7//v//
/wMADAAXACsAQgBcAHEAhwChALYAwwDLAM8A0QDTANEAzwDCAKsAhQBXADAAGAAMAAQA
///9//7///8CAAQAAgACAAMAAwADAAMAAAD+////////////AQABAAEAAQAAAAAAAAAB
AAEAAQABAAEAAAAAAAAAAAAAAAIAAwADAAMABAAFAAYABAAEAAQABgAGAAYABgAHAAgA
CQAKAAsACAAHAAgACQALAAsACwALAAoACgAKAAoACgAKAAoACwALAAsACwAMAAwADAAM
AAwADAAMAA0ADgAOAA8ADwAQABIAEgATABMAEgATABMAFAAXABkAGgAbABsAGwAcAB8A
HQAdACAAIwAmACgAKwAuAC4ALwAwADEANQA3ADoAPAA8AD0APwBCAEMARQBHAEcASgBM
AE0ATwBPAFAAUgBTAFEAUQBRAFEAUwBSAFAATgBMAEoASABGAEMAQAA/AD0AOQA1ADMA
MAArACgAJQAiAB8AHAAbABgAFQAUABIAEgAQAA8ADgANAA4ADQAMAAwACgAKAAkACQAJ
AAkACAAIAAcABgAGAAcABwAHAAcABwAHAAcABwAHAAcABwAHAAcABAAEAAUABQADAAQA
BAAEAAYABgAGAAYABgAGAAYABwAKAAsACwAKAAcABgAHAAcACQAIAAgACQAJAAkACgAM
AAwACwAKAAkACgANAA4ADwANAAwACwALAA0ADQANAA0ADQANAA0ADQAMAAwADQANAA0A
DQALAAoADAAOAA4ADgAMAAsACgAKAAgACAAIAAgACQAIAAkACgAJAAkACAAGAAoACwAL
AAsACgAJAAkACQALAAsACwALAAoACQAIAAcABwAHAAcABwAIAAgACQAKAAkABgAFAAUA
BQAFAAYABgAGAAYABwAHAAUABQAFAAMABQAFAAUABQAGAAYABgAHAAYABQADAAIABAAE
AAUACAAHAAYABQADAAUABgAGAAYABgAGAAUABQADAAMAAwADAAYACAAGAAYABgAGAAQA
BAAEAAQABAAEAAQABAACAAIAAgACAAIAAgACAAIAAAAAAAAAAAD///7//f/8//7//v/+
//7//v/+//7//v/+//7//v/+//3//P/7//r/+v/6//r/+v/8//z//P/8//z//P/8//z/
+v/6//r/+v/6//r/+v/6//r/+v/7//v/+f/5//n/+P/6//r/+v/6//r/+v/6//r//P/8
//z//P/7//v/+//7//v//f/+/wAAAgADAAQABAAEAAQABwAIAAgACAAIAAgACgALAA0A
DQANAAwACwALAAgABgAEAAIAAgADAAMAAwADAAMAAgABAPz/+P/z//H/7//v/+7/7f/v
/+//7//v/+//7//v/+//8f/x//H/8f/w/+7/7v/u/+7/8f/1//z/CwAfADgAUgBrAIEA
mwCuALcAuwDDAMcAxQDDALsArACPAGUANwASAPj/7v/s/+3/7//w//H/8v/0//L/8P/1
//f/9f/x//D/7v/v/+//7//v/+7/7f/s/+v/7f/u/+//8f/v/+//7//v/+//8P/x//L/
8f/y//L/8f/y//L/8v/y//L/8v/y//T/8v/y//L/8//1//X/9f/1//P/8//1//f/9f/1
//X/9f/2//b/9v/2//T/9P/0//X/9v/3//j/+v/4//j/+P/4//n/+v/8//7//P/9//3/
/v/8//z//f/9/wAAAQABAAIAAwAFAAYABwAHAAcACAALAAsACwAOABEAEwAUABYAGAAb
AB0AHwAhACUAJwAqACwALAAtAC8AMgA1ADcAOQA5ADoAPAA9AD8AQQBCAEQARQBFAEUA
RQBFAEMAQgBAAD4APgA8ADoAOAAzADAALwAtACcAIwAhAB4AGwAYABUAEgAPAAwACwAI
AAcABgAEAAQA///9//v/+f/7//v/+//8//z//P/7//v/+f/5//j/+P/5//j/+P/5//f/
9//3//f/+f/5//n/+f/5//n/+f/5//j/+P/5//n/+//8//z//P/6//r/+v/6//z//P/8
//3//P/9//3//P/6//r//P/9//7//v///wEA/////wAAAgABAAEAAQABAAMABQAFAAUA
AwACAAEAAQABAAEAAQABAAEAAQABAAEAAgACAAMAAwAFAAUAAwACAAAAAgACAAIAAAD/
//7//v/+//7//v/+//7//P/8//z//f/9//z/+v/8//3//f/9//7//f/9//3//P/7//r/
+f/6//v//P/9//r/+f/4//f/+f/4//j/+P/6//j/+P/5//f/9//4//j/+P/4//n/+f/3
//f/9//1//X/9f/1//X/9P/0//T/9f/z//P/8v/y//P/8v/y//T/9P/0//T/8//x//L/
8v/y//T/9P/z//P/8//z//P/8//y//D/8P/w//D/8P/w//D/8P/w/+7/7v/u/+7/8P/w
//D/8P/u/+7/7v/u//D/8P/w//D/7v/u/+7/7v/u/+7/7v/u/+z/7P/s/+z/7P/s/+z/
7P/s/+z/7P/s/+z/7P/s/+z/6v/q/+r/6v/q/+r/6//r/+n/6f/p/+j/6P/o/+j/6P/o
/+j/6P/o/+r/6v/q/+r/6f/p/+n/6f/p/+v/7P/u//L/8//0//T/8v/y//X/9v/2//b/
9v/2//b/9//5//n/+//6//n/+f/1//T/8//y//H/8f/w/+//7//v/+7/7f/q/+j/5f/l
/+X/5f/k/+P/4//j/+P/4//j/+P/4//j/+X/5f/l/+X/5v/o/+T/4v/i/9//4//u//3/
DwAkAD4AVwBtAIUAoACrALEAuQC9ALsAtwCxAKYAkQBtADsAEgD6/+z/4v/h/+H/4v/j
/+b/5v/m/+j/6//r/+f/4//k/+b/4//j/+P/4//j/+P/4//j/+b/5v/m/+f/5f/l/+X/
5f/k/+T/5P/k/+T/5v/n/+f/6P/o/+j/6P/o/+j/6P/q/+j/6P/o/+n/5//n/+f/5//m
/+f/6v/t/+3/7f/t/+3/6v/q/+r/6v/s/+z/7P/t/+3/7f/t/+7/7P/s/+z/7P/u/+7/
7//w//D/8f/x//L/9P/0//X/9f/1//X/9P/0//X/9//4//n/+//7//z/////////AgAF
AAMABAAGAAgADQAPABEAEwATABUAGAAaABwAHQAfACIAIwAlACcAJwAqACwALQAvAC0A
LgAwADEAMwAzADMAMwAxADAALgAsACwAKgAoACYAJQAiACEAHwAXABMAEQAOAAkABgAD
AAAA/v/8//z/+v/2//T/8f/w/+//7//v/+//7P/r/+r/6v/q/+r/6f/p/+v/6//q/+r/
5//m/+b/5//n/+f/5//n/+f/5//n/+f/5//n/+f/5//o/+j/6f/p/+f/6P/o/+j/6P/o
/+j/6P/o/+j/6P/p/+z/7f/t/+z/6v/q/+z/7f/r/+r/6v/r/+v/6//s/+7/7//v/+//
7//v//H/8f/x//H/8P/v/+//7//v/+//7//x//H/8f/x//T/9P/1//X/9P/z//D/7v/w
//L/8v/y//L/8f/w//D/8v/y//L/8v/w/+7/7v/u//H/8f/w/+7/8P/x//H/8f/u/+3/
7f/t/+//7//v/+//7//v/+//7//v/+//7//v/+3/7P/s/+z/7v/s/+z/7f/v/+//8P/w
/+z/7P/t/+3/6//r/+v/6f/q/+v/7P/t/+z/7P/s/+3/7//v/+7/7v/r/+r/6v/s/+7/
7v/u/+3/7f/u/+7/7v/t/+z/6v/p/+r/6//s/+3/7P/s/+z/7P/s/+z/7v/u/+7/7v/s
/+z/7P/s/+7/7v/u/+7/7v/u/+7/7v/s/+z/7P/s/+7/7v/u/+7/7P/s/+z/7P/s/+z/
7P/s/+7/7v/u/+7/7v/u/+7/7v/w//D/8P/w/+//7v/t/+z/7P/s/+z/7P/u/+7/7v/u
/+z/7P/s/+z/7v/u/+7/7v/s/+z/7P/s/+7/7//v/+//7//v/+7/7v/s/+z/7P/s/+7/
7v/u/+7/7v/u/+7/7//v/+//7//v//H/8v/0//b/9//4//j/+P/4//v//P/8//z//P/8
//z///8BAAEAAQAAAP/////9//7//f/8//v/+f/4//f/9//5//j/9//0//T/8f/x//H/
7//u/+3/7f/s/+v/6v/p/+r/6//s/+3/7f/t/+3/7P/q/+z/7P/s/+3/7//0/wEAEQAk
ADgATwBlAHsAlgCrALcAuwDBAMMAvwC7ALYAqwCNAF8ANAASAP7/9P/v/+3/7v/v/+7/
8P/y//L/8f/x/+//7//w//L/7//v/+//7//x//H/8f/x//D/8P/w//H/8f/x//H/8f/y
//L/8v/y//D/8v/z//P/9P/0//T/9P/0//T/9P/2//b/9v/2//f/+f/5//n/+f/1//X/
9//5//n/+f/5//n/+v/6//r/+v/6//r/+v/7//n/+f/5//r/+v/6//r/+v/6//r/+//8
//7//////wAAAAAAAAEAAQACAAMAAwAEAAUABwAIAAkACAAHAAcACQALAAsADgARABMA
FAAWABgAGQAbAB0AHwAfACEAJAAmACoAKwAtADAALwAxADMAMwA2ADgAOQA7ADkAOgA8
AD0APwA/AD8APwA/AD4APAA6ADsAOgA5ADgAMwAwAC8ALQApACUAIwAgAB0AGgAXABQA
EwAQAA8ADAAJAAgABgAGAAIAAQAAAP///v/9//z//P/8//z/+//7//v/+//6//r/+f/4
//j/+f/5//n/+f/5//n/+f/5//n/+//7//v/+//4//j/+f/5//f/+P/4//j/+P/4//j/
+P/4//j/+P/5//z//f/9//z/+P/4//r/+//9//z//P/9//3//f/+/wAAAQABAAEAAQD/
/wEAAQABAP///v/9//3/AAABAAIAAwADAAMAAwADAAMAAgACAAEAAwADAAEAAAD+/wAA
AAAAAAIAAQAAAAAAAgACAAIAAgAEAAIAAgACAAEAAQAAAP7/AAABAAEAAQACAAEAAQAB
AP////////////////////8BAAEAAQABAAAA/v/9//z//f/8//3////9//3//v/+//z/
/P/9//3//////////f/7//v/+//7//3//v///wEA//////7//v/9//z//P/+////AAAB
AAEAAAAAAP///v8AAAAA////////////////AAD+/wAAAAAAAAAA/v/+//7//v/+//7/
/v/+////AAABAAIAAQAAAP///v8AAAAAAAAAAAAAAAAAAAAAAAAAAAAAAAD+//7//v/+
//7//v/+//7///8AAAEAAgAAAAAAAAAAAAAAAAAAAAAAAQACAAMABAADAAIAAQAAAAIA
AgACAAIAAAAAAAAAAAACAAIAAgACAAAAAAAAAAAA/v/+//7//v/+//7//v/+////////
////AQAAAAAAAAD+//7//v/+//7//v/+//7/AAAAAAEAAQABAAEAAQADAAYACAAKAAsA
CgAKAAoACgAPABAAEAAQAA4ADgAOAA8AEQARABEAEAAPAA8ADQAMAA0ADAALAAsACAAH
AAcABwAIAAcABAACAP3//f/9//3//P/7//v/+//7//v/+//7//v/+//7//v//f/9//z/
/P/6//j/+v/7//v/AgANAB8ANABMAGUAewCTAKoAuQDDAMsA0QDRAMsAxwDCAK8AjQBf
ADgAGgAKAAQA///9//7////+//7/AAAAAP///f/9////AAAAAP3//f/9//3/+//7//v/
+//+//7//v///////////////P/8//z//P/+/wAAAQABAAAAAAAAAAAA/v/+//7/AAAC
AAIAAgADAAEAAQABAAEAAQABAAMABQAFAAUABQAFAAIAAgACAAIABAAEAAQABQAFAAUA
BQAGAAYABgAGAAYABgAGAAcACAAIAAkACQAKAAgACAAJAAkADAANAA0ADgANAA8AEAAR
ABIAEwAVABkAFwAXABoAHQAdAB4AIAAiACMAJQAnACkAKwAtADAAMgA2ADcAOQA8ADsA
PQA/AD8AQgBEAEUARwBHAEgASgBLAEoASQBIAEcASgBKAEkASABGAEQAQgBAAD0AOgA5
ADcAMQAtACsAKAAlACIAHwAcABsAGAAXABQAEQAQAA4ADgAKAAkACAAHAAgABwAGAAYA
BAAEAAMAAwADAAMAAgACAAEAAAAAAAEAAwADAAMAAwAFAAUABQAFAAQAAwACAAEAAQAC
AAQABQACAAIAAQAAAAEAAgADAAQABAAEAAQABQAEAAUABQAEAAQABAAGAAcABQAEAAQA
BQAHAAcACAAKAAkACQAJAAkACQALAAsACwAMAAwADAANAAsACwALAAsACwALAAsACwAM
AAwADQANAAsACwAJAAgACgAMAAwADAAMAAsACgAKAAsADAANAA4ADQAKAAkACAALAAsA
CgAIAAwADQANAA0ACgAJAAkACQAJAAkACQAJAAkACQAJAAkACQAJAAkACQALAAoACgAK
AAoACAAIAAkABwAHAAgACAAHAAgACgALAAoACQAIAAUABgAHAAgACQAKAAoACgALAAsA
CwAKAAoABwAGAAYACAAGAAYABgAFAAcACgAMAA4ADQAMAAoACQAHAAcABwAHAAYACAAH
AAYABQAEAAMAAgABAAAA/v/+//7//v8AAAAAAAAAAAAAAAAAAAAA///+//3//P///wAA
AQACAAEAAAD///7//P/8//z//P/+//7//v/+//z//P/8//z//P/8//z//P/6//r/+v/6
//z//P/8//z/+v/6//r/+v/6//r/+v/6//r/+v/6//r/+P/4//j/+P/6//v/+//7//n/
+f/4//j/+P/4//j/+P/6//r/+v/6//f/9v/1//X/9//3//f/9//7//z//v8AAAEAAgAC
AAIAAgAFAAYABgAFAAQAAwACAAMABQAFAAUABAADAAMAAQD+//3//P/7//3//P/7//v/
+//6//n/9v/y/+//7//v//H/8P/v/+//7//v/+//7//t/+3/7f/t/+3/7f/t/+z/6v/q
/+b/5v/r//H//v8TACcAQgBcAHEAiQChAK4AtQC5AL0AvwC3AKkAnwCMAG0APwAVAPj/
7P/o/+L/4f/h/+T/5f/o/+r/6v/q/+n/5//p/+n/6P/o/+f/5//n/+f/5//n/+f/5//o
/+j/6P/p/+f/5//n/+f/6P/o/+j/6P/n/+j/6P/n/+j/6P/o/+j/6P/o/+j/6v/q/+r/
6v/r/+v/6//r/+v/6//r/+3/7//t/+3/7f/t/+z/7P/s/+z/7v/u/+7/7//v/+//7//w
//D/8P/w//D/8v/y//P/9P/0//X/9f/2//T/9P/1//X/9v/3//f/+P/7//3//v////3/
/f/+/wEAAgADAAcACwAJAAoADAAOAA8AEQATABUAGQAbAB4AIAAkACUAJwAqACkAKwAt
AC0AMAAyADMANQA0ADQANQA1ADUANQA1ADUAMwAyADAALgAsACoAKAAmACUAIgAhAB8A
FwATABEADgALAAgABQACAP///P/7//j/9f/0//L/8v/w/+//7v/t/+r/6f/o/+j/6//s
/+z/7f/r/+v/6v/q/+f/5v/m/+f/5//n/+f/5//l/+X/5f/l/+X/5f/l/+X/5v/m/+f/
5//l/+b/5v/m/+f/6P/p/+r/5//m/+X/5f/n/+n/6v/q/+r/6v/s/+3/6//q/+r/6//r
/+v/7P/u/+7/7f/s/+v/7P/v//D/8f/x//D/7//v//H/8f/x//H/8f/x//H/8f/w//D/
8f/x//H/8f/v/+7/7v/w//D/8P/u/+3/7P/s/+7/7v/u/+7/7v/s/+z/7P/t/+3/7P/q
/+z/7f/t/+3/7P/r/+v/6//r/+v/6//r/+v/6//r/+v/6//r/+v/6//r/+r/6v/q/+r/
6P/o/+n/6f/p/+r/6v/m/+b/5//n/+n/6f/p/+f/5f/l/+X/5f/o/+j/6P/p/+v/6//q
/+r/5//m/+b/6P/m/+b/5v/l/+b/6P/p/+r/6v/q/+n/6f/o/+f/5v/l/+j/6v/o/+j/
6P/o/+b/5v/m/+b/5v/m/+b/5v/n/+j/6f/q/+n/6P/n/+b/5P/k/+T/5P/j/+L/4f/g
/+D/4P/g/+D/4v/i/+L/4v/g/+D/4P/g/+L/4v/i/+L/4P/g/+D/4P/g/+D/4P/g/+L/
4v/i/+L/4f/g/9//3v/g/+D/4P/g/+D/4P/g/+D/4f/h/+H/4f/h/+D/4P/g/+L/4v/i
/+L/4P/g/+D/4P/i/+L/4//j/+P/4//j/+X/5P/m/+j/6f/q/+r/6v/q/+3/7v/u/+7/
8P/w//D/8f/x//H/8f/w/+//7//t/+z/7f/s/+v/6//o/+f/5//n/+b/5f/i/+D/3//f
/9//3//c/9v/2//b/9v/2//b/9v/3f/d/93/3f/d/93/3P/c/97/3P/c/93/3//o//f/
CQAgADoATwBlAIEAlgCjAKkArwCvALEArQClAJgAgwBdAC0ABADs/+D/2v/X/9v/3P/Z
/9r/3v/g/9z/2f/b/93/2//Y/9j/2f/Z/9n/2f/b/9v/2//b/9z/3P/c/93/3f/d/93/
3f/c/9z/3P/c/9z/3v/f/9//3v/e/97/3v/c/9z/3P/e/+D/4P/g/+H/3//f/9//3//f
/9//4f/j/+L/4f/g/9//4P/g/+D/4P/i/+L/4v/j/+H/4f/h/+L/4v/i/+L/4v/g/+D/
4f/i/+T/5f/l/+b/5P/k/+X/5f/o/+n/6f/q/+r/6//r/+v/7f/t/+7/8f/x//H/9P/3
//f/+P/6//z/AAADAAYACQAKAAsADQAOABAAEQATABYAFwAZABsAGwAcAB4AHwAhACEA
IgAkACUAJQAlACUAJQAlACQAIgAgACAAHgAcABoAFwAUABMAEQALAAcABQACAP///P/5
//b/8f/u/+3/6v/p/+j/5v/m/+T/4//i/+H/4P/f/97/3v/g/+D/3//f/93/3f/c/9z/
2v/Y/9f/1//Y/9n/2v/b/9n/2f/Z/9n/2//b/9v/2//Y/9j/2f/Z/9n/2v/a/9r/2v/a
/9r/2v/a/9r/2v/b/9z/3f/d/9z/2v/a/9z/3f/d/9z/3P/d/9v/2//c/97/3//f/9//
3//f/+H/4f/h/+H/4P/f/9//3f/d/93/3f/e/9//4P/h/+L/4v/j/+P/4v/h/97/3P/c
/97/3v/e/+D/3//e/97/3v/e/97/3v/e/9z/3P/c/93/3f/c/9r/2v/b/9v/2//c/9v/
2//b/93/3f/d/93/3P/b/9r/2f/b/9v/2//b/9v/2v/a/9r/2v/Y/9j/2f/b/9v/3P/c
/9j/2P/Z/9n/2f/Z/9n/1//X/9f/1//X/9b/1v/W/9f/1//X/9b/1v/V/9T/1P/W/9j/
2P/Y/9f/1f/W/9b/1v/W/9b/1f/V/9f/1//X/9f/2v/a/9n/2P/X/9b/1v/W/9b/1v/W
/9b/1v/W/9b/1v/W/9b/1v/W/9b/1v/W/9b/1v/W/9j/2P/Y/9j/1v/W/9b/1v/Y/9j/
2P/Y/9j/2P/Y/9j/1//W/9X/1P/V/9b/1//Y/9b/1v/W/9b/1v/W/9b/1v/W/9b/1v/W
/9b/1v/W/9b/2P/Y/9j/2P/W/9b/1v/W/9b/1v/W/9b/2P/Y/9j/2P/X/9f/1v/V/9b/
1//X/9j/1v/W/9b/1v/Y/9j/2P/Y/9b/1v/W/9f/1//X/9f/1//b/9z/3v/g/9//4P/g
/+D/4f/l/+f/6P/n/+b/5f/k/+f/6f/p/+n/6P/n/+f/5f/k/+P/4v/h/9//3v/d/93/
3f/c/9v/2P/Y/9X/1f/V/9f/1v/V/9X/1P/T/9L/0f/T/9P/0//T/9P/0//T/9L/0v/S
/9D/0P/T/9X/2v/n//X/BgAeADcASwBlAIIAlQCbAKEApQCnAKcAnwCYAI0AbwBBABgA
9v/e/9b/1f/R/9D/0f/S/9T/2P/W/9H/0//V/9P/0v/U/9X/1f/V/9X/0//T/9P/0//U
/9T/1P/V/9X/1f/V/9X/1P/U/9T/1P/U/9b/1//X/9T/1P/U/9T/1P/U/9T/1v/Y/9j/
2P/Z/9f/1//X/9f/1//X/9n/2//Z/9n/2f/Z/9r/2v/a/9r/2P/Y/9j/2f/Z/9n/2f/a
/9r/2v/a/9r/2v/a/9v/3P/a/9v/2//c/93/3v/g/+H/4f/h/+D/4P/h/+P/5P/l/+X/
5f/m/+n/6f/p/+z/7//t/+7/8P/y//f/+f/7//3//f///wIABAAGAAcACQAMAA8AEQAT
ABMAEgAUABUAFwAXABgAGgAbABkAGQAZABkAGwAaABgAFgAXABYAFQAUABAADAAKAAcA
AwD///3/+v/5//b/8//w/+z/6P/m/+L/4f/g/97/3v/c/9v/2v/Z/9r/2f/Y/9j/1//W
/9T/0//V/9X/1P/U/9H/0P/Q/9H/z//P/8//z//R/9H/0f/R/9P/0//T/9P/0f/Q/9D/
z//R/9L/0v/S/9L/0v/S/9L/0P/Q/9D/0f/S/9P/0//S/9D/0P/S/9P/1f/U/9T/1f/V
/9X/1v/Y/9f/1//X/9f/1v/X/9b/1f/W/9b/1v/X/9f/1//X/9f/1f/V/9X/1f/W/9b/
1//X/9n/2f/X/9b/1f/W/9X/1P/W/9X/1P/U/9T/1P/U/9T/1P/S/9L/0v/T/9P/0v/Q
/9D/0f/R/9H/0v/R/9H/0f/R/9H/0f/R/9H/0f/R/9H/0f/R/9H/0f/T/9L/0v/S/9D/
zv/O/8//0f/R/9L/0v/O/87/z//P/9H/0f/R/8//zf/N/83/zf/O/87/zv/P/8//z//O
/87/zf/M/8z/zv/Q/9D/0P/P/83/zv/O/87/zP/M/8v/y//L/8v/y//L/8r/yv/M/8z/
zP/M/w==
         </WaveFormData>
      </LeadData>
      <LeadData>
         <LeadByteCountTotal>10000</LeadByteCountTotal>
         <LeadTimeOffset>0</LeadTimeOffset>
         <LeadSampleCountTotal>5000</LeadSampleCountTotal>
         <LeadAmplitudeUnitsPerBit>4.88</LeadAmplitudeUnitsPerBit>
         <LeadAmplitudeUnits>��V</LeadAmplitudeUnits>
         <LeadHighLimit>2147483647</LeadHighLimit>
         <LeadLowLimit>268435456</LeadLowLimit>
         <LeadID>V6</LeadID>
         <LeadOffsetFirstSample>0</LeadOffsetFirstSample>
         <FirstSampleBaseline>0</FirstSampleBaseline>
         <LeadSampleSize>2</LeadSampleSize>
         <LeadOff>FALSE</LeadOff>
         <BaselineSway>TRUE</BaselineSway>
         <ExcessiveACNoise>FALSE</ExcessiveACNoise>
         <MuscleNoise>FALSE</MuscleNoise>
         <LeadDataCRC32>3359182961</LeadDataCRC32>
         <WaveFormData>
JgAmACYAJgAoACoALAAuADAAMAAwADAAMQAyADMANAA0ADQANAA0ADMAMgAxADAALgAs
ACoAKAAkACIAIAAeABoAFgASAA4ACwAKAAkACAAEAAIAAAD+//3//P/7//r/+f/4//f/
9v/4//j/+P/4//b/9v/2//b/9v/2//b/9v/2//b/9v/2//f/+P/5//r/+P/4//j/+P/4
//j/+P/4//b/9v/2//b/9v/2//b/9v/4//j/+P/4//b/9v/2//b/9v/2//b/9v/2//b/
9v/2//b/9v/2//b/9//4//n/+v/4//j/+P/4//j/+P/4//j/+P/4//j/+P/6//r/+v/6
//r/+v/6//r/+v/6//r/+v/8//z//P/8//v/+v/5//j/+P/4//j/+P/4//j/+P/4//j/
+P/4//j/9v/2//b/9v/4//j/+P/4//r/+v/6//r/+P/4//j/+P/4//j/+P/4//j/+P/4
//j/9v/2//b/9v/2//b/9v/2//b/9v/2//b/9v/2//b/9v/4//j/+P/4//b/9v/2//b/
9v/2//b/9v/2//b/9v/2//b/9v/2//b/9v/2//b/9v/2//b/9v/2//T/9P/0//T/9f/2
//f/+P/2//b/9v/2//b/9v/2//b/9P/0//T/9P/2//b/9v/2//j/+P/4//j/9v/2//b/
9v/4//j/+P/4//b/9v/2//b/+P/4//j/+P/4//j/+P/4//j/+P/4//j/+P/4//j/+P/5
//n/+f/4//b/9v/2//f/+f/5//n/+P/4//j/+P/4//j/+f/5//n/9//3//j/+v/7//z/
/f///wAAAAAAAAEAAQACAAIAAgAEAAQABAAFAAgACAAIAAgABwAGAAUABAABAAAAAAD/
/////f/9//z//P/7//n/9//0//T/9P/0//T/8v/y//L/8v/y//H/8f/x//L/8v/y//L/
8v/y//L/8//0//H/8f/0//f//v8NAB4AMQBEAFIAaQCAAIkAjwCbAKMApACkAKMAnwCN
AG0ASQAmABMADAAFAP///f/+//v/+//7//j/+P/6//j/9P/4//r/9//1//X/9f/1//b/
9v/3//j/+P/4//j/+P/5//n/+f/3//n/+f/5//j/+P/5//n/+f/5//n/+f/6//z/+//7
//z//f/9//3//f/+//7//v/+//3//f/+////AQABAAAAAAD+//7//v/+//z//P/8//3/
//8AAAAAAAD+//7//v/+//7//v///wAAAAABAAEAAQABAAEAAQACAAUABgAGAAYABwAI
AAoACgAKAAoACwAOAAwADAAOAA8AEAASABMAFQAYABsAHAAfACEAIgAkACYAKQAqACwA
LwAwADEAMgAzADMANAA2ADcAOAA5ADoAOwA9AD0APQA9AD0APAA7ADgANgA2ADMAMQAv
AC0AKwAnACUAJAAiACAAHQAZABcAEgARAA8AEAAPAAoACAAGAAUABQAFAAQAAgAAAP//
/v/+/wAAAAD/////AAAAAP7//v8AAP////////3//f/9//3//f/9//3//f/9//3//f/9
//z//P/8//3/+//7//v/+//9//7//v/+//z/+//7//z//v/////////9//z//P/9////
/////wAA/v/+//7//v8BAAEAAQABAAAAAgACAAIAAQABAAEAAQABAAEAAQABAAEAAgAC
AAIAAgACAAIAAgAFAAYABwAHAAQAAwADAAIABAADAAEAAwADAAMAAgACAAIAAgABAAEA
AQABAAEA//8BAAEAAgACAAEAAAAAAAAAAAAAAAAAAAAAAAAA////////////////AQAB
AP//AQABAAAAAAAAAP7//v/+//7/AAAAAAAAAAD9//3//f/9/////v/+//7//f/9//3/
/v8AAAAAAAAAAPz//P/8//3//f/9//3//f/9//3//f/+//7//v/8//z//v/+//7//v//
/wAA/v/+//7//v/+//7//v/+//7//v/+//7//v/+//7//v8AAAAAAAAAAP7//v/+//7/
AAAAAAAAAAAAAAAAAAAAAP7//v/+//7//v/+//7//v/+//7//v/+//7//v/+//7/AAAA
AAAAAAD+//7//v/+//z//P/8//z//f/+////AAAAAAAAAAAAAAEAAQABAAAA/v/+//7/
//8BAAEAAQAAAP7//v/+//7//v//////////////AAACAAMABAAFAAcACAAIAAgACQAL
AAwADAAMAAwADAAMAA0ADgAOAA4ADgAPAA4ADQAMAAkACAAIAAcABwAFAAUABAAEAAMA
AQD///7//v/+//7//P/6//r/+v/6//r/+f/5//n/+v/6//r/+v/6//r/+v/9//r/+f/5
//z/AQAKABcAJgA7AE4AYABzAIgAlQCfAKUAqQCsAK4ArwCnAJMAcQBNAC4AGwAUAA0A
BwAFAAQABQAHAAkABgAEAAQABAACAAIAAAD/////////////AAAAAAEAAgADAAIAAQAA
AAEAAQABAP//AQABAAEAAAACAAMAAwADAAMAAwADAAQABAADAAMABAAFAAUABQAFAAgA
CAAIAAgABgAFAAUABQAHAAcABgAGAAYABgAGAAYABgAGAAYABwAHAAgACAAIAAYABgAG
AAYABgAGAAcACAAGAAcABwAHAAgACQAKAAwACwAMAAwADAANAA4AEAAQABAAEAARABQA
FAAUABYAFwAZABwAHgAhACEAIwAjACUAJwAoACoALAAtAC4AMAAzADQANQA2ADcAOQA6
ADwAPQA+AD8AQABBAD8APwA/AD8APQA8ADsAOAA4ADgANQAzADEALwAtACkAKAAmACMA
IAAcABkAGAAUABAADQANAAsACQAIAAcABwAFAAUABAACAAIAAQAAAAAA/v/+//3//f/8
//z/+v/6//z/+//7//v/+f/5//n/+f/7//v/+//7//v/+//7//v/+P/4//j/+f/5//n/
+f/5//f/+P/4//j/+P/3//f/+P/6//v/+//7//r/+P/3//f/+f/5//n/+v/6//r/+v/6
//n/+f/5//n//P/+//7//v/7//v/+//7//v/+//7//v/+//8//z//P/6//r/+v/6//r/
+v/6//n/+//7//z//P/6//n/9//5//f/9//2//b/+P/4//f/9//1//X/9f/z//f/9//4
//j/9f/0//T/9P/2//b/9v/2//T/9P/z//P/8//z//P/8//1//X/8//1//T/8v/x//D/
8P/w//D/8P/w//D/8P/w/+//7//v/+//7//u/+7/7v/x//H/8f/y/+//7v/t/+z/7f/u
/+//8f/w/+//7v/t/+3/7f/t/+7/8P/w/+7/7v/s/+z/7P/s/+//8v/x//D/7//u/+z/
7P/s/+z/7P/s/+z/7P/s/+z/7P/s/+z/7P/s/+z/7P/s/+z/7P/q/+r/6v/q/+z/7P/s
/+z/7P/s/+z/7P/u/+7/7v/u/+3/7P/r/+r/6v/q/+r/6v/q/+r/6v/q/+r/6v/q/+r/
6v/q/+r/6v/s/+z/7P/s/+r/6v/r/+v/6//q/+r/6v/o/+n/6f/p/+n/6P/o/+j/6v/q
/+r/6//r/+v/6//r/+z/7v/v//D/8f/z//T/9P/0//X/9//4//j/+P/4//j/+v/7//z/
/P/8//z/+//6//j/9v/0//L/9P/z//P/8f/x//D/8P/v/+z/6f/l/+T/5P/k/+T/4v/k
/+T/5P/k/+P/4//j/+T/5v/m/+b/5v/k/+b/5f/g/+H/4f/m/+v/9v8DABQAKQA8AE4A
YwB0AH0AgwCLAJMAlACYAJUAhwBrAEsAKQAKAPn/8v/t/+v/6//s/+v/6//r/+j/5v/q
/+r/6P/m/+b/4//j/+P/4//j/+P/4v/i/+L/5P/k/+T/5P/l/+X/5f/j/+f/5//n/+b/
5v/n/+f/5//n/+f/5//o/+j/5//n/+j/5//n/+f/5//o/+j/6P/o/+f/5//o/+n/6f/p
/+j/6P/o/+j/6P/o/+j/6P/o/+n/6v/s/+3/7v/s/+z/7P/s/+3/7v/w//L/8P/x//H/
8f/v/+//7//w//P/9P/0//T/9f/2//j/+P/6//r/+//+//z//P/+////AgAEAAUABwAK
AA0ADgARABUAFgAYABoAGgAaABsAHQAgACEAIgAjACMAJAAmACcAKQArAC0ALwAtAC0A
LQAtAC0ALAArACgAKAAoACUAIwAfAB0AGwAXABQAEgAPAAwACgAHAAYAAgAAAP3//f/7
//n/+P/3//f/9P/z//H/7v/v/+//7//w//D/8P/v/+//7v/u/+z/7P/u/+3/7f/t/+3/
7f/t/+3/7f/t/+3/7f/t/+3/7f/t/+r/6v/q/+v/7P/t/+7/7//t/+7/7v/u/+7/7f/t
/+7/7P/t/+3/7f/t/+z/7P/t/+7/7//w//L/8v/y//L/8v/z//P/8//z//T/9v/2//b/
8//z//P/8//z//P/8//z//P/9P/0//T/9v/2//b/9v/4//j/+P/3//f/9//4//j/+P/3
//X/9//1//X/9P/0//T/9P/z//P/9f/1//X/8//z//P/9P/0//P/8v/y//L/8P/w//D/
8P/y//L/8f/x/+//7//v/+//7//v/+3/7//x//D/8P/w//D/8P/w//D/8P/w//D/8P/t
/+3/7f/t/+3/7P/s/+z/7f/t/+3/7v/u/+7/7v/u/+z/7P/s/+3/7f/t/+3/7f/r/+v/
6//s/+z/7P/q/+r/7P/s/+z/7P/r/+r/7P/s/+z/7P/s/+z/7P/s/+v/6v/p/+j/6v/q
/+r/6v/q/+r/6v/q/+z/7P/s/+z/6v/q/+r/6v/o/+j/6P/o/+r/6v/q/+r/6P/o/+j/
6P/q/+r/6v/q/+r/6v/q/+r/6v/q/+r/6v/q/+r/6//r/+v/6v/q/+r/6P/p/+n/6f/r
/+r/6v/q/+z/7P/s/+3/7f/t/+3/7f/u//D/8f/y//T/9//5//r/+P/5//v//P/6//r/
+v/6//z//f/+//7///8AAAAAAAD9//z/+//6//j/9//3//X/9//2//b/9f/1//P/8P/w
/+7/7v/u/+z/7v/u/+7/7v/v/+//7//w//L/8v/y//L/9P/0//H/8P/t/+v/7P/1/wAA
DQAcAC0AQgBWAGkAegCJAJEAmQChAKIAogCfAJcAhQBnAEEAIgARAAgA///9//v/+v/5
//v/+f/4//r//P/8//j/9P/4//f/9f/1//X/9f/1//T/9P/0//j/+P/4//j/9//3//f/
9f/1//X/9f/0//b/9//3//f/+f/5//n/+v/6//n/+f/6//v/+//7//v/+v/6//r/+v/7
//v//P/9///////+//7//P/8//z//P/+//7//v//////AAAAAAAA/v/+//7//v8AAAAA
AQACAAIAAwADAAMABQAFAAUABgAFAAYABgAGAAcACAAKAAoACgAKAAsADgAQABAAEgAT
ABIAFAAVABcAGAAbABwAHwAhACIAJAAmACkAKgAsAC8AMAAxADIAMwA1ADYAOAA5ADgA
OQA6ADsAPAA9AD4APwA9ADwAOwA4ADoAOgA3ADUAMwAxAC8AKwAoACYAIwAgABwAGQAY
ABQAEwARABIAEQAMAAoACAAHAAcABwAGAAQAAgABAAAAAAACAAIAAQABAAQABAACAAIA
AAD//////////////////wEAAQABAAEA//////////8AAAAAAAABAAEAAQABAAEAAQAC
AAIAAgACAAEAAQACAAQABQAFAAUAAwACAAIAAwADAAMAAwAEAAQABAAEAAQABwAHAAcA
BwAGAAgACAAIAAcABwAHAAcABwAHAAcABwAHAAgACAAIAAoACgAKAAoACAAIAAgABwAH
AAcACAAIAAoACQAHAAkACwALAAoACgAIAAgABwAHAAkACQAJAAcACQAJAAoACgAHAAYA
BgAGAAgACAAIAAgABgAGAAUABQAHAAcABwAHAAUABQADAAUABQAEAAQABAAFAAYABwAI
AAYABgAGAAYABQAFAAUABQAHAAYABgAGAAUABQAFAAYACAAIAAgACAAEAAQABAAFAAUA
BQAFAAUABQAFAAUABgAEAAQAAgACAAQABAAEAAQABQAEAAQABAAEAAQABAAEAAQABAAE
AAQABAAEAAQABAAEAAQABAAEAAQABAACAAIAAgACAAQABAAEAAQAAgACAAIAAgACAAIA
AgACAAQABAAEAAQAAgACAAIAAgADAAQABQAGAAQABAAEAAQAAgACAAIAAgADAAQABQAG
AAUABAADAAIABAAEAAQABAACAAIAAgACAAIAAwADAAMABAAEAAQABAAEAAMAAgABAAIA
AgACAAIAAgACAAMAAwABAAEAAQACAAYABwAIAAkACwAMAAwADAALAA0ADgAOAA4ADgAO
AA4AEQASABIAEgASABEAEAAPAA4ADQAMAAwACwALAAkACQAIAAgABwAFAAUAAgACAAIA
AAAAAP7//v/8//z//P/7//3//f/+//7//v/+//7//v/8//v//P/7//v//P8BAAgAFQAi
AC8AQABSAGUAegCPAJkAoQCnAKoArACrAKkAoQCJAGMAQAAnABgAEQALAAUABAAFAAUA
BQAGAAQAAgACAAAA/v8AAP////////////////7//v/+//7//v/+//7//////////f//
///////+//7/////////AQABAAEAAgAAAP////8AAAEAAQABAAEAAgACAAIAAgD/////
AAABAAEAAQAAAAAAAgACAAIAAgAAAAAAAAABAP//AAAAAAAAAgACAAIAAgAAAAAAAQAC
AAIAAwADAAMABQAFAAUABgAFAAYABgAGAAkACgAMAAwACgAKAAsADgAOAA4AEAARABQA
FgAXABkAGAAbABwAHwAfACAAIgAkACcAKAAqAC0ALAAtAC4ALwAzADQANgA3ADYANwA4
ADkAOQA5ADkAOQA7ADoAOQA2ADYANgAzADEAMQAvAC0AKQAmACQAIQAeABwAGQAYABQA
FAARABEADwALAAoACQAJAAUABQAEAAIAAgABAAAAAAAAAAAA//////7//v/8//z//v/9
//3//f/9//3//f/9//v/+//7//v//P/9//7////9//z/+//7//v/+//7//v/+//8//z/
/P/8//v/+//8//z//f/9//3//f/8//z//f/9//3//f/+//7//v/+//7/AQABAAEAAQAA
AAIAAgACAP//////////AgADAAQABQAEAAQAAwACAAAAAAAAAAAAAgACAAIAAQD/////
AAAAAAIAAQD//wEAAQABAAAAAAAAAAAA//////////////3//////wAAAAABAAAAAAAA
AP///v/9//z//v/+//3//f////////////7//f/6//v//P/8//3//v/8//z//P/8//r/
+v/6//r/+//7//v/+//7//r/+v/6//3//f/9//7//P/8//z//P/6//r/+v/7//z//f/+
/////v/9//z//P/+//7//P/8//z//P/8//z/+//6//r/+v/6//r/+v/6//r/+v/6//r/
+v/6//v//P/9//7//f/8//v/+v/8//z//P/8//r/+v/6//r//P/8//z//P/6//r/+v/6
//r/+v/6//r//P/8//z//P/8//z//P/8//z//P/8//z//f/+////AAD9//z/+//6//z/
/P/8//z//P/8//z//P/8//z//P/8//z//P/8//z/+//6//n/+P/6//r/+v/6//v/+//7
//r//P/8//z//f/8//v/+v/4//j/+P/4//j/+v/7//v/+//7//v//P/+/wEAAgADAAUA
BAAEAAQABQAJAAoACgAKAAkACAAHAAcACgAKAAoACgAJAAgABwAGAAcABgAGAAUAAwAB
AAEAAAAAAP///f/7//b/9v/2//b/9P/y//L/8v/z//T/9P/1//P/9P/0//T/9P/0//T/
9P/x//D/8//x//D/9f/+/wkAGAArAD4AUABlAHgAhwCRAJsApQCoAKYApQCjAJMAcwBP
ADAAGQAOAAkAAwD///z/+//7//v//v/8//r/9v/0//b/9v/1//P/8//z//P/8//y//L/
8v/2//b/9v/2//n/+f/5//f/9//3//f/9v/4//n/+f/5//n/+f/5//r/+P/3//f/+P/5
//n/+f/5//r/+v/6//r/+//7//z//f/9//3//P/8//r/+v/6//r//P/8//z//f/7//z/
/P/8//7//v/+//7//P/8//3//v8AAAEAAQABAAAA///+//7/AQACAAIAAgABAAIABAAE
AAYABgAHAAoACAAIAAoACwAOABAAEQATABIAFQAWABkAGwAcAB4AIAAjACQAJgApACgA
KQAqACsALQAuADAAMQAwADEAMgAzADUANQA1ADUANgA2ADYANAAyADIALwAtACsAKQAn
ACMAIAAeABsAGAAWABMAEgAOAAwACQAJAAcAAwACAAEAAQD9//3//P/6//r/+f/4//j/
+P/4//f/9//4//j/9v/2//b/9f/1//X/9v/3//j/+f/5//n/+f/5//j/9//2//X/9f/2
//f/+f/4//f/9v/1//b/+P/5//r/+v/5//n/+v/4//n/+f/5//v/+v/6//v/+v/5//j/
+P/6//r/+v/6//v/+//7//v//P/+//7//v///////////////////////f/+//7//v/+
//7//v/+//7//v/+//3//f/9//7//v/+//3/+//9//3//f/8//z/+v/6//n/+f/7//v/
+//5//3//f/+//7/+//6//r/+v/4//j/+P/4//r/+v/5//n/+//7//v/+//5//n/9//5
//n/+P/4//j/9v/2//b/9v/3//j/+f/6//j/9//2//X/9//2//b/9v/3//f/9//4//j/
+P/4//j/9v/2//b/9//2//X/9P/z//T/9f/2//j/+P/4//b/9v/2//b/9v/2//f/+P/2
//b/9v/2//T/9P/0//T/9v/2//b/9v/4//j/+P/4//j/+P/4//j/9v/2//b/9v/3//j/
+f/6//r/+v/6//r/+P/4//j/+P/6//r/+v/6//r/+v/6//r/+P/4//j/+P/2//b/9v/2
//f/+P/5//r/+P/4//j/+P/4//j/+P/4//j/+P/4//j/9v/2//b/9v/4//n/+f/5//b/
9v/2//b/+f/5//n/+f/5//r/+//8//v/+v/6//n/+//7//v//P/+////AAABAAMABAAE
AAQABwAJAAoACgAIAAgACAAIAAcACAAIAAgACAAHAAYABQAEAAMAAgACAAMAAwABAAEA
/v/+//3/+//5//b/9v/2//j/+P/2//b/9v/2//b/9f/z//P/9P/0//T/9P/0//T/9v/1
//D/7//z//j/AwASAB8ANABJAFoAbAB/AIwAkwCbAKMApwCkAJ4AlwCFAGkARwAnABIA
CQAEAP//+//7//z//f/9/////v/8//r/+P/6//r/+v/7//n/+f/5//n/+f/4//j/+P/6
//r/+v/6//v/+//7//n/+//7//v/+v/4//n/+f/5//n/+f/5//r//P/7//v//P/9//3/
/f/9//7//v/+//7//f/9//7//////////v/+//7//v/+//7//v/+//7//////wAAAAAA
AAIAAgACAAIAAAAAAAEAAgADAAUABgAHAAUABQAFAAYACQAKAAoACgANAA4AEAAQAA8A
DgAOABAAEQASABUAFwAWABgAGQAbABoAHQAeACEAJQAmACgAKgAsAC4AMQA1ADUANQA1
ADUAOQA6ADwAPQA8AD0APgA/AEEAQQBBAEEAPwA+AD0AOgA4ADgANQAzADEALwAtACkA
JgAkACEAHgAeABsAGgAWABQAEQARAA8ACQAIAAcABwAHAAcABgAEAAIAAQAAAAAAAgAC
AAEAAQACAAIAAAAAAAAA////////AQABAAEAAQD/////////////////////AAAAAAAA
AQD//////////wAAAgADAAQAAwABAAAAAAACAAMAAwADAAUABAAEAAUAAwADAAMABAAE
AAQABAAEAAUABQAFAAUACAAKAAoACgAJAAkACQAJAAkACQAJAAkACQAKAAoACgAKAAoA
CgAKAAgACAAIAAcACQAJAAoACgAIAAcABQAHAAkACQAIAAgABgAGAAUABQAFAAUABQAD
AAUABQAGAAYABwAGAAYABgAGAAYABgAGAAYABgAFAAUABQAFAAUABQAFAAUAAwAFAAMA
AgACAAIABAAEAAQABAACAAIAAgACAAMAAwADAAMAAQAAAAAAAAACAAMABAAGAAYABgAG
AAYAAgACAAIAAwADAAMAAwADAAQABQAGAAgACAAIAAYABgAEAAQABAAEAAUACAAGAAYA
BgAGAAYABgAGAAYABgAGAAYABgAHAAgACQAKAAYABAACAAAA/v/+//7//v/7//r/+f/4
//r/+v/6//r/+f/4//f/9v/0//T/9P/0//X/9v/3//j/+P/4//j/+P/6//z//v8AAAMA
BAAFAAYABQAEAAMAAgAEAAQABAAEAAQABAAEAAQABwAHAAcABgAEAAQABAAFAAcABwAH
AAYABAAEAAQABAAGAAcABwAHAAkACQAKAAwACwAMAA0ADwAQABAAEAARABMAFAAUABQA
FgAWABYAFwAWABYAFgAWABUAFAATABIAEwASABIAEQAPAA0ADQAMAAoACQAHAAUAAwAE
AAUABgADAAAA///+////AAAAAAEAAwAEAAQABAACAAIAAgACAAMAAgD/////AAAHABAA
HQAsAEEAUABiAHkAjACVAJ8ApwCrALAAsgCrAKEAjwBxAEsALAAbABIACwAHAAcABgAD
AAMABQAEAP7//P/8//7//v/6//n/+//7//v/+//5//j/+P/4//r/+v/6//r//f/9//3/
+//7//v/+//6//r/+//7//v/+f/5//n/+v/4//f/9//4//v/+//7//v/+v/6//r/+v/7
//v//P/9//v/+//6//r//P/8//z//P/8//z//P/9//v//P/8//z//P/8//z//P/6//r/
+//8//z//f/9//3//f/9//3//v8BAAIAAgACAAIAAgADAAIABAAEAAUACAAIAAgACgAL
AAwADgAPABEAFAAXABgAGwAcABwAHQAeAB8AIAAiACUAJgAnACgAKQApACoALAAtADAA
MQAyADMAMQAxADEAMQAxADAALwAsACwALAApACcAJQAjACEAHQAYABYAEwAQAA4ACwAK
AAYAAwD///7/+//5//j/9//3//X/9f/0//L/8v/x//D/8P/y//L/8f/x//D/8P/u/+7/
7P/r/+v/6//t/+3/7f/t/+v/6//r/+v/6//r/+v/6//q/+r/6v/r/+v/6//r/+v/7f/u
/+7/7v/u/+3/7f/u/+z/7f/t/+3/7//u/+7/7//v/+//7//w//D/8P/w//D/8f/x//H/
8f/w//L/8v/y//P/8//z//P/8v/x//D/7//x//L/8v/y//P/9P/1//b/9f/0//P/8f/x
//H/8v/y//T/8//x//P/8f/x//D/8P/y//L/8f/x//P/8//z//H/8f/x//L/8v/x//D/
8P/w//D/8P/w//D/8P/w/+//7//v/+//7//v/+//7//t/+//7//u/+7/7v/w//D/8P/w
/+7/7v/u/+7/7//v/+//7//t/+z/7P/s/+3/7f/t/+7/7v/u/+7/7v/s/+z/7P/t/+//
7//v/+//7//v/+//8P/w//D/7v/u//D/8P/w//D/8//y//D/8P/w//D/7v/u/+7/7v/w
//D/8P/w//D/8P/w//D/8P/w//D/8P/u/+7/7v/u//D/8P/w//D/7v/u/+7/7v/w//D/
8P/w//D/8P/w//D/7v/u/+7/7v/u/+7/7v/u/+7/7v/u/+7/7v/u/+7/7v/u/+7/7v/u
/+7/7v/u/+7/8P/w//D/8P/u/+7/7v/u/+7/7v/u/+7/8P/w//D/8P/u/+//7//v//D/
8P/w//D/7//v/+//7//w//D/8P/w/+7/7v/v/+//7//v/+//8P/y//P/9P/1//X/9v/2
//b/+f/7//z//P/6//r/+v/6//z//v///wAA/v/9//z/+//6//n/+P/4//X/9f/z//P/
9P/0//P/8f/t/+r/6v/q/+r/6v/o/+j/5v/m/+b/5f/n/+f/6P/o/+b/5v/m/+b/6P/l
/+T/4//l/+b/6f/y//3/CgAbAC4AQABVAGwAewCFAI0AkwCYAJoAlwCVAIsAbwBLACoA
EQD+//f/9f/x/+7/7f/t/+3/7v/s/+r/6P/o/+j/6P/p/+f/5//n/+f/5//m/+b/5v/m
/+b/5v/m/+n/6f/p/+f/5//n/+f/5v/o/+n/6f/p/+f/5//n/+j/6P/n/+f/6P/r/+v/
6//r/+z/7P/s/+z/6f/p/+r/6//r/+v/6v/q/+z/7P/s/+z/6v/q/+r/6//r/+z/7P/s
/+z/7P/s/+z/7v/u/+//8P/u/+//7//v//H/8f/x//L/8f/y//L/8v/x//L/9P/0//T/
9P/1//j/+v/6//z//f/8//7///8BAAQABwAIAAsACwAMAA4AEAARABIAFAAXABkAGwAd
AB8AHwAgACIAIwAkACUAJgAnACUAJQAlACUAJwAmACUAIgAkACQAIQAfABsAGQAXABMA
EQAQAA4ADAAKAAcABgACAP7/+//7//n/9//2//X/9f/z//P/8v/w//D/7//u/+7/7v/u
/+3/7f/u/+7/7P/s/+z/6//r/+v/6f/p/+n/6f/r/+v/6//r/+3/7f/t/+3/6//q/+n/
6f/r/+v/6//r/+v/7P/s/+z/7P/r/+v/7P/s/+3/7f/t/+v/6v/q/+v/7f/t/+3/7v/u
/+7/7v/u/+//7//v/+//7v/w//D/8P/x//H/8f/x//H/8f/x//H/7//w//D/8P/w//D/
8P/w//L/8v/y//H/7//v//D/8P/y//H/7//x/+//7//u/+7/7v/u/+3/7f/t/+3/7f/r
/+v/6//s/+z/7f/s/+z/7P/s/+z/7P/s/+7/7v/t/+3/6//r/+v/6//t/+3/6//t/+3/
7P/s/+z/7P/s/+z/7P/q/+r/6v/q/+v/6//r/+v/6f/o/+j/6P/p/+n/6f/q/+z/7P/s
/+z/6v/q/+r/6//t/+3/7f/t/+z/6//q/+r/6v/q/+j/6P/o/+j/6P/o/+n/6P/q/+r/
6v/q/w==
         </WaveFormData>
      </LeadData>
   </Waveform>
</RestingECG>
