# Supplementary material for: Detection of Left Atrial Enlargement Using a Convolutional Neural Network-Enabled Electrocardiogram
Source: Front Cardiovasc Med. 2020 Dec 17;7:609976. doi: 10.3389/fcvm.2020.609976 (PMC7773668; doi:10.3389/fcvm.2020.609976)
Supplement: Supplementary file 5 [file Data_Sheet_5.ZIP › normal4/1802035880_4427_00000021.XML]

<?xml version="1.0" encoding="Windows-1252"?>
<!DOCTYPE RestingECG SYSTEM "restecg.dtd">
<RestingECG>
   <PatientDemographics>
      <PatientID>1802035880</PatientID>
      <PatientAge>70</PatientAge>
      <AgeUnits>Years</AgeUnits>
      <Gender>Female</Gender>
      <PatientLastName>lixiaoping</PatientLastName>
   </PatientDemographics>
   <TestDemographics>
      <DataType>Resting</DataType>
      <Site>1</Site>
      <AcquisitionDevice>MAC55</AcquisitionDevice>
      <Status>Unconfirmed</Status>
      <Priority>Normal</Priority>
      <AcquisitionTime>09:12:01</AcquisitionTime>
      <AcquisitionDate>12-16-2016</AcquisitionDate>
      <CartNumber>1</CartNumber>
      <AcquisitionSoftwareVersion>009C</AcquisitionSoftwareVersion>
      <XMLSourceVersion>MAC5000 v1.0</XMLSourceVersion>
   </TestDemographics>
   <RestingECGMeasurements>
      <VentricularRate>82</VentricularRate>
      <AtrialRate>82</AtrialRate>
      <PRInterval>156</PRInterval>
      <QRSDuration>82</QRSDuration>
      <QTInterval>376</QTInterval>
      <QTCorrected>439</QTCorrected>
      <PAxis>76</PAxis>
      <RAxis>69</RAxis>
      <TAxis>60</TAxis>
      <QRSCount>13</QRSCount>
      <QOnset>220</QOnset>
      <QOffset>261</QOffset>
      <POnset>142</POnset>
      <POffset>188</POffset>
      <TOffset>408</TOffset>
      <ECGSampleBase>500</ECGSampleBase>
      <ECGSampleExponent>0</ECGSampleExponent>
   </RestingECGMeasurements>
   <Diagnosis>
      <Modality>Resting</Modality>
         <StatementCount>2</StatementCount>
         <LabelText>12SL ��ϳ���</LabelText>
      <DiagnosisStatement>
         <StmtFlag>ENDSLINE</StmtFlag>
         <StmtText>�������</StmtText>
      </DiagnosisStatement>
      <DiagnosisStatement>
         <StmtFlag>ENDSLINE</StmtFlag>
         <StmtText>���� ECG</StmtText>
      </DiagnosisStatement>
   </Diagnosis>
   <Waveform>
      <WaveformType>Rhythm</WaveformType>
      <WaveformStartTime>0</WaveformStartTime>
      <NumberofLeads>8</NumberofLeads>
      <SampleType>CONTINUOUS_SAMPLES</SampleType>
      <SampleBase>500</SampleBase>
      <SampleExponent>0</SampleExponent>
      <HighPassFilter>16</HighPassFilter>
      <LowPassFilter>150</LowPassFilter>
      <ACFilter>NONE</ACFilter>
      <LeadData>
         <LeadByteCountTotal>10000</LeadByteCountTotal>
         <LeadTimeOffset>0</LeadTimeOffset>
         <LeadSampleCountTotal>5000</LeadSampleCountTotal>
         <LeadAmplitudeUnitsPerBit>4.88</LeadAmplitudeUnitsPerBit>
         <LeadAmplitudeUnits>��V</LeadAmplitudeUnits>
         <LeadHighLimit>2147483647</LeadHighLimit>
         <LeadLowLimit>268435456</LeadLowLimit>
         <LeadID>I</LeadID>
         <LeadOffsetFirstSample>0</LeadOffsetFirstSample>
         <FirstSampleBaseline>0</FirstSampleBaseline>
         <LeadSampleSize>2</LeadSampleSize>
         <LeadOff>FALSE</LeadOff>
         <BaselineSway>FALSE</BaselineSway>
         <ExcessiveACNoise>FALSE</ExcessiveACNoise>
         <MuscleNoise>FALSE</MuscleNoise>
         <LeadDataCRC32>520986963</LeadDataCRC32>
         <WaveFormData>
pP+k/6T/pP+m/6b/pv+m/6P/ov+h/6D/ov+i/6L/ov+g/6D/oP+g/57/nv+e/57/nP+c
/5z/nP+b/5r/mf+Y/5n/mv+b/5z/mf+Y/5f/lv+Z/5r/m/+c/5n/lv+T/5D/kv+S/5L/
kv+V/5b/l/+Y/5b/lv+W/5b/mf+a/5v/nP+b/5r/mf+Y/5r/mv+a/5r/nf+e/5//oP+e
/57/nv+e/6D/ov+k/6b/o/+i/6H/oP+g/6D/oP+g/6H/ov+j/6T/ov+i/6L/ov+m/6j/
qv+s/67/rv+u/67/q/+q/6n/qP+q/6z/rv+w/6//rv+t/6z/rv+w/7L/tP+z/7L/sf+w
/7P/tv+5/7z/uv+6/7r/uv+4/7j/uP+4/7z/vv/A/8L/wv/C/8L/wv/D/8T/xf/G/8n/
yv/L/8z/yf/I/8f/xv/K/8z/zv/Q/9D/0f/S/9P/1v/W/9X/0//X/9v/4P/f/9n/1f/R
/83/0v/U/9f/2f/W/9b/1f/V/9j/2P/Z/9n/3v/j/+X/5f/g/+H/3P/Y/9n/2v/b/93/
3P/b/9f/1P/U/9X/1v/X/9f/2P/Y/9n/2//b/9v/2//Y/9j/1//W/9f/1//X/9n/2P/Y
/9n/2f/Z/9r/2v/c/9v/2f/X/9X/2P/Z/93/3v/e/97/2//c/9j/0v/S/9j/3P/e/+H/
5//3/wcAEwApAD8AOwApACsAMQAlABEACgAMAP7/7P/e/9f/0v/P/87/0P/R/9T/1f/Z
/93/4f/l/+f/6v/n/+P/3f/c/+D/4f/i/+T/4//j/+L/4f/i/+b/5//m/+f/6f/q/+v/
6v/o/+b/5f/q/+v/7P/t/+v/6v/s/+3/7P/t/+7/7P/u//H/9f/5//T/8P/u/+z/7//x
//P/9//0/+//8v/0//T/9f/0//P/9P/0//n//f/8//v/+P/3//z//v8BAAQAAwACAAEA
AAABAAIABQAGAAYACgAOAAgACAAKAA0AEAAWABIAEAAQABIAFQAWABgAFwAWABUAFgAa
ABsAGQAaABgAGQAZABkAGQAYABgAGAAaABUAFAASABIAEgASABIAEwASABAADwAQABAA
DgARAA4ADQAMAAsADAAKAAkACgANAA4ADQAOABAAEQARABAAEgAOAA4ADwARAA8ADwAP
AA4ADgAPABEAEQAQABAAEQARABEAEQARAAwADAAQABAAFAATABUAFwAWABQAEwARABEA
EQASABIAEwAUABQAFQAWABcAEwAQABEAEgATABQAFgAXABgAGgAYABYAFAAQABIAFgAZ
ABsAFwAVABMAEQATABUAFwAZABkAGAAYABcAGgAaABoAHAAeAB0AHQAeAB8AHwAfAB8A
IAAiACMAJQAoACgAJwAnACkAJwAnACcAJwAnACcAKwAqACYAIgAhACMAKgAqACoAKgAq
ACUAIgAgAB4AIwAmACgAKQAkACEAIAAgAB8AHwAfAB8AHQAeAB4AHwAcABoAGQAXABoA
HAAdAB8AHQAeAB8AHQAbABkAHQAbAB4AIQAkACcAIgAfABwAFgAZABsAHgAhACMAJQAo
ACoALgAvADAAMQA2ADkAPQBAAEAAPwA/AD8ARQBEAEYASQBHAEcASABIAEwATABLAEoA
SQBJAEkATABAAEYAUABHADIAOABGAD4AOAA6ADoAPQBJAFEAXQBxAIMAkQCZAI8AfQB3
AHkAcwBuAGYAWABIAD4AMwAqACsAKgAoACkAMAAxAC8ALwAvACsALQAwADAALwAsAC4A
LgAtACwALAApACkAKAAnACoAMAAzADQALgArACcAIwAlACYAJwApACoAKQAoACcAIwAi
ACQAJQAkACUAJgAkACAAHQAbABkAFAASABIAEgAQAA8ADgAPAAwABwAKAAwACwALAAkA
BwACAAAAAwAFAAMAAQD9//v/+//6//r/+v/5//j/9//2//j/+P/6//r/9v/2//b/7P/s
//D/9f/6/wAA/P/6//r/+f/7//v//P///wAAAQAEAAMAAQD8//r/+//9//7////8//r/
+f/4//b/8f/w/+7/7f/u/+//8P/s/+r/5//l/+b/5v/k/+f/5P/j/+L/4f/g/9z/2f/Y
/9z/3v/e/+D/4P/f/93/2v/c/9r/3P/f/+D/3f/c/9v/2f/Y/9j/2f/a/9r/2//d/9r/
2f/Y/9f/1f/W/9v/3P/c/9n/2f/Z/9v/2v/a/9n/1//X/9j/2P/W/9T/0f/P/9P/1f/S
/9D/zv/O/87/zv/L/8v/y//M/8//0P/R/9D/z//Q/9D/z//O/83/zP/L/8z/zf/O/8//
zv/O/8//z//T/9T/1f/Y/9X/0//S/9L/1f/V/9X/1f/X/9j/2P/Z/9n/2P/W/9X/3//d
/9//5//k/9//3P/Z/9b/2f/a/9z/3v/f/+D/4P/f/93/3f/f/+L/4P/h/+L/4//g/+D/
3//f/+L/4v/j/+P/4//k/+T/5f/i/+T/5v/l/+X/4//n/+X/4f/f/93/2//c/93/3v/c
/9r/2f/Z/9n/2//b/9z/3P/d/93/3f/d/9v/2f/Y/9b/2P/Z/9v/3f/c/9j/1//X/9n/
2f/a/9r/3//g/+D/4P/b/9n/1//Y/9r/3P/e/9v/2v/a/9T/1v/e/9r/1v/j//H/9/8F
ABMAHQApADMAMQApACkAJwAhABYAAADu/+L/1v/L/8z/z//M/8r/zf/Q/8//yf/L/9H/
1//b/+D/3f/Z/9P/0v/T/9P/0//U/9f/2f/a/9v/2f/a/9j/1P/X/9n/2v/b/9r/2v/a
/9v/2//b/9v/2//d/97/4v/l/+H/4f/h/97/4f/j/+b/6f/k/+L/4v/i/+L/4f/g/+H/
4f/f/+X/6v/p/+n/5//l/+T/5P/p/+3/7//v/+3/7f/u/+7/7//w//D/8P/w//D/7//u
/+//7v/w//T/+P/y//L/9P/3//r//P/4//b/9v/5//3///8CAAMAAgABAAIAAwADAAAA
AAACAAUABwAJAAQAAgABAAAAAwABAAMABAD+//r/9v/y//P/9P/0//X/9f/0//H/8//y
//H/8P/v//L/8P/v//D/7//u/+v/6v/v//H/8v/y//T/8P/w//H/8f/t/+v/6f/r/+z/
7v/x/+7/7P/r/+v/7P/t/+7/7//u/+7/8v/y//D/7f/t/+3/7//u/+7/7f/q/+n/6f/o
/+v/7P/s/+3/7v/v/+v/6P/r/+z/7f/u/+r/6f/o/+j/5v/m/+b/5P/m/+j/6f/p/+n/
6f/p/+n/6f/p/+n/6f/r/+z/7v/v/+7/7v/u//D/8v/x//H/8v/x//H/8f/x/+//8P/w
//H/9P/0//P/8//y/+//7v/t/+7/7//w//X/9v/0//L/8//z//L/8P/v//H/8//1//f/
8//v//H/+P/6//j/+P/4//j/9P/y//H/8P/z//T/9P/z//T/9f/4//z/9f/z//H/7//y
//T/9f/3//b/9P/z//H/9f/4//r//f/8//7/AAD///z/+f/8//n//P/9//7////9//3/
/f/6//b/9f/1//X/8//z//T/9P/0//P/8v/x//P/9f/4//r/+f/3//b/9f/5//b/9v/3
//j/+f/7//z/+v/4//X/8v/0//f/+v8AAAoA8v/k//P/9v/w//L/9v/y//b/AgALABEA
GwAbACMAPQBXAFkAVQBNAEUAPQA5ADAAIgAYAAoA+P/t/+7/6//g/+L/6f/0////+f/p
/+v/9f/x/+7/8f/x/+//8v/0//X/9v/4//f/9//2//X/9//6//r/+P/6//v/+//7//3/
/v///wEAAAD///7//f/8//z///8BAAMABQAHAAYABQAFAAYABwADAAAA///+/wIAAwAE
AAcAAgD9/wAAAgADAAUABQAFAAMAAgAGAAkACgAJAAYABQAIAAoADQAQAA4ADAAKAAgA
CgAKAAwADAAQABYAHAAYABIAEgATABQAGQAWABUAFgAVABcAFwAYABwAHgAgACQAJgAl
ACEAIAAeAB8AHwAfACAAIAAhACIAIQAbABkAFgAXABgAGQAaABcAFgAUABMAEwASAA8A
EQATABUAFwAZABQADgAJAAYACQAKAAkACgAMAA0ADQAMAAkABAADAAMACQAJAAsADQAJ
AAYABAADAAYABgAHAAkACgALAAwADQAGAAQABgAEAAkACQAMAA8ACQAEAAAA+//9////
AgAEAAIAAgABAAEAAgADAP///P/+/wAAAgAEAAIAAQAAAAAAAAAAAAAA/v/8//7/////
////////////AAABAAIAAwADAAIAAgABAAIAAgACAAQAAQD///7//v8AAAEAAgADAAUA
CAAKAA0ACgAGAAEA/f8CAAMABgAJAAcABwAHAAsACQAGAAMAAwATABIACAAHAAoACAAI
AAgACAAKAAoACwAMAAoACgAJAAcABwAHAAkADAAMAA0ADgAPAA0ADAAKAAkACQAIAAgA
BwAHAAgACAAJAAkADAAPAA8AEAAPABQAEwAQAA0ACgAHAAoACwAMAAoABwAFAAQAAwAF
AAUABgAGAAkACQAJAAkABwAFAAQAAgAEAAUABwAJAA0ACgAKAAsACAAHAAcABgALAAwA
DAAMAAcABQADAAQABgAEAAYACQAEAAAAAgAEAPz/+P8EABUAIwAtADcAQQBRAGEAZwBh
AF0AWwBVAEsAPAAkABYADAAAAPv/AAD///b/9v/5//j/+//9//v/+/8BAAUABgAFAAMA
//8AAAEAAQABAAIABAAHAAkACwAIAAgABQAAAAMABQAGAAcACQAKAAsADQANAAsACQAH
AAkACgAOABEADgANAAwACAALAA0AEAATABAADgAOAA4ADwAPAA8AEQAOAAkADAAOAA0A
DwAPAA8ADAAKAA0ADwARABEADwAPABAAEAARABIAFAAUABQAFAARABAAEQAQABUAGgAf
ABoAFwAYABoAHAAgABwAGgAaAB4AIQAiACQAJQAkACMAJAApACkAJgAmACgAKQApACkA
JAAiACEAIAAhAB0AHQAcABcAFgAVABQAFQAUABIAEQARABAADQAPAA0ADQANAA0ADgAM
AAsADAAKAAgABAACAAgACwANAA4ACwAGAAUABQAFAAMAAwADAAMABAAGAAkABgAEAAMA
AwAEAAUABgAHAAUABgALAAwACgAFAAMAAQAEAAQABQAFAAAA//////7///8AAAAAAQAD
AAUAAgAAAP///v/9//z//f/9//3//v/+//7//v/8//z//v//////////////////////
/////wIAAgADAAMAAQAAAP//AAADAAMABAAGAAYABQAEAAMAAQACAAIAAwAFAAYABgAH
AAgABQAEAAMAAQABAAEABQAHAAQAAQABAAIAAgABAAEACQAJAAcABgAGAAYABgAGAAUA
BAAEAAQABQAGAAYABQABAP////8AAAIABQAIAAsABwAEAAAA/f8BAAIABAAFAAUABgAG
AAcABwAKAA0ADQANAAsADwANAAsACQAHAAUABQAFAAUAAgAAAP////////3//f/+//7/
AgADAAQABQAFAAUABgAGAAIA///9//v//v/8//3/////////AAAAAAMABAAEAAQAAQD/
//3//v/8//7/BAADAAAA/P/2//D/9P/8/wIADQAbACcANwBHAE0AUQBVAFEASQBHAEMA
OQAwACIAEAAAAPb/7//2/wUA+v/i/+//BAD7/+n/8f/9//3///8EAAIAAQD+/wAAAAD/
//7//v8BAAMABAAFAAQABgAFAAIAAwAFAAYABwAFAAQAAwADAAYABwAIAAkABQAEAAYA
BwAHAAcABwAEAAYABwAJAAsACAAGAAYABgAEAAMAAgADAAMAAQAHAAwACgALAAoACQAI
AAgADQARABIAEQAOAA0ADgAOAA8AEAATABQAFQAWABQAFAAWABYAGQAeACMAHgAaABwA
HwAiACIAHAAYABYAGgAfACIAJgAnACYAJQAmACcAJwAkACQAJgAnACcAJwAiACAAHwAe
ACAAHQAeAB4AGwAaABkAGAAXABYAFAATABUAFAARABMAEgARABAADwARAA4ADAAMAAwA
DAAKAAoACgALAAsACgANAAoACwANAAwACQAIAAcACQAKAAwADwAMAAoACQAJAAcABwAH
AAcABQAGAAsADAAJAAUABAADAAYABgAHAAcAAwADAAQABAAGAAYABQAFAAoADQALAAoA
BgAEAAIAAAABAAEAAQACAAIAAgACAAAAAgAEAAUABQAFAAUABQAFAAMAAwADAAMABQAG
AAgACQAIAAgACAAKAAwACwALAAwADwAPAA8ADwAOAA4ADQANAA8AEAAQABEAEgAPAA4A
DQAJAAoADAAOABAAEgAQAA4ADQAMAA0ADgAOAA0ACwALAA0AEAAMAAsACgAJAAoADAAN
AA8ADwAOAA4ADQANAA4ADgAPABEAFAAXABcAFAARABQAEQASABEAEAAPAAwACwAKAAYA
BQAFAAYABwAJAAkACgAKAAgABwAGAAUABgAHAAkACgAIAAcABwAHAAsACAAIAAkACQAJ
AAoACgALAAoACAAGAAkACwANABIAEgAMAAoABQACAAQACAAGAAQABgAKAAkACwAXACEA
LQBBAFEAWQBhAF8ATwA7ADsAQAA0ACQAGAAOAAMA/P/3/+7/8v/9//7///8FAAcACwAP
AAUAAgAEAAMAAAACAAYABwAIAAoACQAJAAgABwAIAAwADQAMAAoACwALAAsACgAKAAoA
CwAPAA8ADwAPAAwADAAPABEAEQARABEADgAQABEAEwAVABAADgAOAA4ADwAPAA8AEQAN
AAkADQAQABMAFQAVABUAEwASABYAGQAaABkAFgAVABkAGgAcAB4AHQAcABsAGgAbABwA
HwAgAB8AIgAlAB4AHgAgACMAJgAqACYAJAAkACIAIwAiACIAJgAoACoALgAvAC0AKAAm
ACcAKQAqACsAKQAoACgAKAAmACEAIAAeACAAIgAkACYAIwAgABwAGQAbABoAFwAZABkA
GQAZABkAGwAYABYAFgAVABQAEQAQABEAEQAQAA4AEAAMAAwADQAPAA0ADQANAAoACAAH
AAcACAAIAAkACwAKAAkACAAHAAEAAAADAAIAAwABAAIAAwACAAAA///9//7///8BAAIA
///+//z/+////wEA/v/8//r/+v/6//r/+P/3//b/9v/3//j/+f/4//b/+P/5//n/+//7
//v/+//7//v/+//7//r/+v/7//v///8AAAEABAABAP3/+v/4//r/+//8//3//v8AAAEA
AwABAAAA/v/9/wMACQALAAMA/v/8//z//P/8//3//v8AAAIAAwAEAAQAAwD/////AQAE
AAIAAwAEAAUABQAGAAYABwAGAAQAAwABAAMABAAEAAUAAgAEAAYABQAHAAcADQANAAkA
BwAFAAMAAwADAAMAAAD/////AAABAAAA//////7/AQABAAEAAQABAAEAAgACAP///f/8
//v////+/wAAAwD///3//P/6////AAAAAAAA/v/9//z//v/8//z/BAAHAP7/9P/2//b/
8v/4//7/AQALABsAJQAvAD8ASwBRAE0AQwBBAEMARQA+ACoAEgAEAP7//f/2/+f/5v/0
//X/8v/1//X/8f/z//X/9f/4//n/+f/3//r/+v/5//j/+P/6//v/+//7//z/AAABAAAA
/f/9//z/+////wAAAQADAAQAAwACAAEAAgACAAUABwAFAAUABQACAP////8AAAEAAAAA
AAIABAAEAAMAAgADAP//+////wIAAgADAAIAAQABAAAABAAHAAsACwAJAAkABwAGAAYA
BgAHAAgACQAKAAwADAAOAA4ADgAQABIACgAKAA4AEwAYABoAFAAQAA4AEAATABQAFgAW
ABYAFgAYABoAGQAVABQAFQAXABgAGQAUABIAEQAQABIADwAQABAADgAOAA4ADgAMAAoA
BwAFAAgACAAGAAkABwAFAAMAAQAEAAIAAQACAAIAAgAAAAAAAAD///3/+v/9//z///8D
AAMA///9//v//P/8//3////+//z/+//7//3//f/9//3/+P/4//z//P/7//f/9v/1//j/
+P/5//n/9f/1//b/9v/2//b/9f/1//n/+//4//b/9P/0//T/9P/z//P/8//0//T/9P/0
//L/8P/y//P/8//2//f/+P/5//X/8//x/+//8v/0//f/+f/4//b/9P/0//f/9//4//r/
+//7//v/+//5//r/+v/7//7//v/9//3//f/7//v/+//3//3/BgAEAAIAAAD+//v/+v/6
//r/+f/6//r/+f/6//v//v8CAPv/+f/3//X/9v/4//n/+//6//j/9//1//b/+P/5//v/
+f/8///////7//n//f/7//v/+//7//v/+f/5//n/9v/y//H/8f/x//T/9f/3//j/9//1
//P/8f/y//P/9f/2//j/9//3//f/+P/0//P/8//1//X/9v/2//j/+P/3//b/8//z//P/
9v/0//L/8P/3//z/7v/i/+z/8P/w//b///8FAAkADwAbAC8ASQBXAFEARQA/ADkANQAy
ACYAEgAAAPT/7f/o/+H/3v/g/+P/5v/r/+//8f/v/+3/6f/o/+v/6//p/+z/7v/v//D/
8v/v/+//7v/t//D/9P/1//T/8//z//L/8f/w//D/8P/x//b/9//4//n/+P/4//v//f/6
//n/+P/0//X/9//6//3/+P/2//b/9v/5//n/+f/7//f/8//3//r//v8BAAIAAwD+//r/
+//7///////9//3/AAAAAAEAAgABAAAA///+////AAADAAQAAwAGAAkAAgABAAQACAAM
ABIADgAMAAwACwANAA0ADgASABIAEgAUABYAFQARABAAEAARABEAEQATABQAFgAYABUA
DQAJAAQABQAGAAcACAAFAAQAAgABAAMAAgD//wEAAQABAAEAAQD///z/+v/6//3//v/9
//7///////7//P/8//j/+P/5//v/+f/5//n/9//2//b/9//5//j/+P/5//v/+//7//v/
9//2//n/+P/5//f/+P/5//b/9P/z//H/8f/z//b/+P/2//b/9f/1//n/+//4//b/8//y
//H/8P/t/+3/7f/u//D/8P/w/+7/7v/w//H/8f/z//P/8//z//P/8//z//P/8//y//L/
8f/0//T/9P/2//T/8//z//T/9//3//f/9//5//r/+v/7//z//P/7//v//P/5//j/9//3
//f/9//7//3/+v/3//f/+v/8//3////5//T/+P/6//z//v/9//z//P/8//v//P/8//v/
9//3//n//P/5//n/+f/5//r//P/9////AQAAAAAA///8//z/+//7//z/AAAEAAUAAwAB
AAUAAwACAAEAAAD///////////z/+P/3//f/9//4//n/+//8//3//f/9//3/+//5//j/
9v/4//n/+//9//z/+P/3//f/+P/5//v//P/9//z/+v/4//r/+//8/wAAAAD0//D/9//0
/+z/7v/s/+7/+P/+/wEACQARABcAIwA1AEsAWwBdAE0AQwBFAD8AMAAoABwACAD2/+//
7v/p/+b/7P/v/+r/6f/t/+//8//1//P/8v/y//H/7v/w//P/8//z//T/8//z//L/8f/z
//b/9v/0//X/9//4//n/+f/4//f/9//7//3///8BAP3//P/+/////P/7//r/9v/3//n/
/P////r/+P/4//j/+//7//v//f/7//f/+//+//z//f/8//v/+f/4//z////+//3/+v/5
//z//P/9//7///8AAAEAAgD///7////+/wEABgALAAYAAgACAAMABAALAAgABwAIAAwA
DwAQABIAEQAQAA8AEAAUABUAEwAUABMAEwASABEAEQAQABAAEAAOAAkACAAGAAIAAgAC
AAIABAAEAAMAAwABAP7/+f/5//j/9//2//X/9v/0//P/9P/y//L/8P/w//T/9f/1//T/
9P/w//D/8f/z//H/8f/x//H/8P/w//H/8P/u/+3/7f/v/+//7//v/+n/6P/r/+r/6//p
/+r/6//t/+z/7P/r/+r/6//t/+7/6//q/+j/5//o/+n/5f/i/+P/5P/l/+b/4//j/+P/
5P/j/+L/4f/e/9//4v/k/+X/5P/j/+L/4f/i/+P/5P/l/+b/5v/n/+f/5//m/+X/5v/o
/+n/6//u/+3/6//p/+f/6f/q/+r/6//u/+7/7f/t/+7/6//q/+n/8//r/+X/7v/t/+z/
6//q/+z/7P/t/+7/7v/u/+3/6//o/+f/6P/q/+n/6f/p/+n/6P/o/+f/5//p/+j/6P/n
/+f/6P/o/+n/5//q/+3/7f/t/+v/7//t/+v/6f/n/+X/5//n/+f/5P/k/+P/4//j/+D/
3f/b/9j/2//d/9//4f/h/+H/4v/i/+D/3//f/9//4f/e/97/3//d/93/3v/e/+H/4v/i
/+L/4f/h/+H/5P/o/9r/2v/n/+b/4v/i/9r/0P/W/+T/7f/7/wkAEwAhADMAQQBDADsA
MwAvAC0AKwAiABIA/P/k/9r/2f/Q/8n/0v/a/9n/2P/b/9v/2f/b/9v/2//g/+H/4f/f
/+L/4f/f/93/3P/d/9//4P/h/+D/4v/h/97/4P/h/+H/4f/k/+T/5P/l/+f/5//n/+f/
5v/m/+n/6//n/+f/5//k/+T/5f/n/+n/6P/o/+r/7P/r/+n/5//n/+b/4//o/+z/7//x
//H/8f/t/+r/7P/t//H/8f/v/+//7//u/+7/7v/v//D/8f/y//L/8v/0//T/9P/4//z/
9v/1//j//P8AAAQAAAD+//7/AgAFAAYACAAIAAYABAAEAAcABwAEAAQABQAHAAgACQAG
AAQAAwACAAQA///+//z/+v/6//r/+v/5//j/9v/1//f/9v/z//X/8v/x//D/7//w/+7/
7f/u/+7/7v/s/+z/8P/x//H/8P/w/+z/7P/t/+7/6//q/+n/6v/q/+v/7f/v/+7/7v/v
/+z/6//q/+n/6f/q/+//8P/u/+n/5//l/+j/6P/p/+n/5//n/+j/6P/q/+r/6f/p/+3/
7//s/+r/6P/o/+j/6P/p/+n/6f/q/+j/6P/o/+b/6P/q/+v/6//t/+3/7f/t/+3/7f/t
/+3/8P/w//H/8f/0//b/9v/0//L/8P/u//H/8v/0//b/9P/0//P/8f/w//H/9P/4//X/
9f/1//X/9P/0//P/8//2//b/9//3//f/+P/4//n/9//6//3//f/7//n//f/7//j/9//2
//X/9//5//v/+v/z/+//7P/p/+r/6//t/+7/7f/t/+3/7f/r/+v/7P/s/+3/7f/u/+//
8P/s/+v/6//t/+3/7v/u/+7/7v/t/+z/7f/t/+3/8P/u/+b/6P/t/+r/4v/g/+L/4P/k
//D/+f/9/wsAHwApADMAQwBJAEMAPQA5ADUAMQAmABAA+v/s/97/1f/Y/+H/6P/m/9n/
1v/d/+H/3//h/+f/6f/m/+b/5f/i/+T/4//j/+P/5P/n/+n/6v/r/+f/6P/m/+L/5f/n
/+j/6f/o/+j/6P/p/+v/6//r/+v/6//s//D/8//v/+//7//s/+z/7f/v//H/7v/s/+z/
7P/s/+v/6v/r/+z/6f/u//L/8f/x/+//7f/t/+z/8P/z//L/8f/u/+3/8P/w//H/8v/1
//b/9//4//f/9v/3//b/+P/8/wAA+v/4//r//f8AAAYAAgAAAAAAAwAFAAUABgAHAAYA
BQAGAAsACwAIAAgABgAHAAcABwADAAIAAgACAAQA///+//z/+f/4//f/9v/2//b/9f/1
//L/8P/s/+3/7f/t/+3/7f/u/+z/6//s/+z/7P/q/+r/6f/p/+j/5v/n/+T/5f/n/+r/
6f/q/+v/5//m/+b/5//l/+T/5P/l/+b/5//o/+n/5P/k/+j/6P/q/+f/5//n/+f/5v/m
/+X/4v/h/+H/4P/i/+T/5f/n/+X/5f/g/9z/4P/i/+T/5v/j/+P/4//k/+L/4v/i/+D/
4f/k/+b/5//l/+X/5f/l/+X/5f/l/+X/6P/o/+n/6f/p/+j/5//o/+j/5//s/+r/6v/q
/+r/6f/o/+j/6P/r/+7/8P/x/+v/6f/p/+r/6v/r/+z/7f/v//D/8P/x/+7/7P/r/+n/
6v/s/+3/7//v//L/9f/1//P/8f/1//P/8P/v/+7/7f/r/+v/6//o/+j/6f/r/+3/6f/n
/+b/5P/o/+n/6v/r/+v/6//s/+z/6v/n/+X/4//m/+T/5f/n/+X/5f/m/+b/6P/o/+f/
5v/n/+f/5//q/+L/5v/o/+v/8v/q/97/3v/g/9z/4P/r//X/AQATACEAKwA7AEUAQwA1
ACkAJQAnACIAEgACAPT/5v/b/9j/2//c/9z/3//k/+f/6//v/+n/3f/f/+b/6f/p/+f/
6v/q/+n/6P/o/+r/6//r/+v/6//u/+7/7P/r/+v/6v/p/+z/7P/s/+3/7//v/+//7//s
/+z/7//x//D/8f/y//D/7v/v//H/8//y//D/8P/w/+//7//v//H/8f/t//H/9P/3//n/
+f/5//P/8P/y//P/9//5//n/+//8//z//f/+//7//v/+//7/AAACAAYACAAGAAgACgAC
AAIABgALABAAEQAMAAkACAAKAA0ADgAQABAAEAAQABIAFAATAA8ADgAQABEAEQARAA0A
DAAMAAwADwALAAsACgAHAAYABQAEAAEAAAD+//3//v/+//z////8//v/+v/5//v/+v/6
//z//P/8//r/+v/6//v/+//6//r/9v/2//f/+//5//n/+f/1//T/9P/1//b/9v/3//n/
9v/1//T/8//z//T/+f/6//j/9f/1//X/9f/0//T/8//z//P/9P/0//P/8v/w/+//8v/1
//P/8v/y//L/8v/y//L/8//0//b/9P/0//T/8v/y//T/9f/1//b/9//4//n/+P/3//b/
9f/4//j/+f/5//z//P/8//7/+//5//j/+P/7//v/+//7//v//P/8//3///8AAAAAAQAA
AP3//P/7//v/+//7////AgAAAP7///8AAAAA/////wEAAQABAAEAAQABAAMAAAD//wAA
///8//3//v////3/+//5//f/9v/0//T/9P/1//X/9f/1//T/9v/2//X/9f/3//f/9v/2
//X/9f/2//f/9//3//b/9f/4//b/9//4//n/+v/3//b/9f/0//T/9P/0//T/8//y//H/
8P/w/w==
         </WaveFormData>
      </LeadData>
      <LeadData>
         <LeadByteCountTotal>10000</LeadByteCountTotal>
         <LeadTimeOffset>0</LeadTimeOffset>
         <LeadSampleCountTotal>5000</LeadSampleCountTotal>
         <LeadAmplitudeUnitsPerBit>4.88</LeadAmplitudeUnitsPerBit>
         <LeadAmplitudeUnits>��V</LeadAmplitudeUnits>
         <LeadHighLimit>2147483647</LeadHighLimit>
         <LeadLowLimit>268435456</LeadLowLimit>
         <LeadID>II</LeadID>
         <LeadOffsetFirstSample>0</LeadOffsetFirstSample>
         <FirstSampleBaseline>0</FirstSampleBaseline>
         <LeadSampleSize>2</LeadSampleSize>
         <LeadOff>FALSE</LeadOff>
         <BaselineSway>FALSE</BaselineSway>
         <ExcessiveACNoise>FALSE</ExcessiveACNoise>
         <MuscleNoise>FALSE</MuscleNoise>
         <LeadDataCRC32>1682728875</LeadDataCRC32>
         <WaveFormData>
sv+y/7L/sv+z/7T/tf+2/7f/uP+5/7r/vP+8/7z/vP+7/7r/uf+4/7f/tv+1/7T/sf+w
/6//rv+r/6r/qf+o/6f/pv+l/6T/oP+e/5z/mv+a/5r/mv+a/5f/lv+V/5T/k/+S/5H/
kP+S/5L/kv+S/5D/kP+Q/5D/k/+U/5X/lv+U/5T/lP+U/5b/lv+W/5b/l/+Y/5n/mv+a
/5r/mv+a/5z/nP+c/5z/nv+e/57/nv+d/5z/m/+a/5v/nP+d/57/nv+e/57/nv+h/6L/
o/+k/6f/qP+p/6r/qv+q/6r/qv+t/67/r/+w/67/rv+u/67/r/+w/7H/sv+y/7L/sv+y
/7T/tv+4/7r/u/+8/73/vv++/77/vv++/8D/wP/A/8D/wf/C/8P/xP/G/8b/xv/G/8j/
yP/I/8j/xv/G/8b/xv/J/8r/y//M/8z/zv/Q/9D/0f/U/9b/1//Y/9v/3f/f/97/3v/e
/97/4P/j/+j/7P/r/+r/6//r/+v/6//r/+3/8//2//j/+P/2//X/8v/v/+3/7v/t/+v/
5v/i/9//2//a/9j/1//X/9T/1P/T/9L/0f/Q/9D/0P/S/9L/0f/R/8//zv/N/83/z//P
/8//zv/Q/9D/0f/R/8//zf/M/8v/zf/O/8//0P/S/9D/xf+8/7j/uP+2/7X/vP/N/9//
8v8HAB8AOABRAGYAeQCLAJwApgCmAJoAfwBJAA8A7f/a/8v/xv/H/8L/u/+7/7//wP/F
/8z/0f/V/9f/1f/T/9L/0v/S/9L/0//U/9X/1v/W/9b/1v/Z/9n/2f/Z/9n/2v/a/9v/
2v/Z/9n/2P/b/9n/3P/e/+H/4f/h/+H/4f/h/+L/4v/k/+T/5f/l/+X/5f/j/+P/5P/l
/+f/6P/m/+b/5v/o/+r/6v/r/+v/7v/v//D/8v/y//L/8//z//b/9v/2//j/+f/5//n/
+v/8//3/AAABAAQABQAFAAUABQAHAAkADQARABQAFgAZABwAHgAfACEAIgAiACcAKgAr
ACsALAAtAC0ALQAuAC4ALgAvADAAMQAvAC8ALwAuACsAKgAoACYAJQAiACAAHgAeAB4A
HQAbABoAGAAYABgAFgAVABQAEwATABIAEgASABIAEgASAA8AEQARAA8ADwAOAA4ADQAL
AAsACwAKAAoADAAMAAwADAAMAA0ADgANAAoACgAKAAoACgALAAwADQAPAA8ADwAOAA0A
DAAMAA0ADwAPAA8ADwAOAA4ADgANAA0ADQANAA0ADgAPABAAEQAQABAAEAARABMAFQAV
ABUAFAATABMAEgAUABUAFwAZABkAGQAaABoAGwAbABsAGwAdAB4AIQAiACAAIAAgACAA
JAAmACcAKQAnACcAJwAoACgAKAAoACgAKAAoACkAKgAnACYAJAAjACIAJgAoACgAKAAo
ACQAIgAiACIAIwAkACcAKQAoACcAKAAoACcAJwAoACkALAAsAC0AMAAvAC4ALQAuADEA
MQAxADEAMgA1ADcAOAA4ADcANwA1ADYANAA1ADQAMQAuACoAJwAmACUAJQAmACcAKAAq
ACsAKwArACsALAAvADIANQA3ADgAOQA5ADkAOwA9AD8AQQA/AD4APQA9AD4APgA+AD8A
PQA8ADwAPAA4ADgANAAvACoAJgAiACAAIQAiACsAPQBSAGkAfwCYALMAzADbAOcA9gAK
ARIBDgH5AMUAgQBbAEoAMwAkACEAHAAXABkAHwAcABsAIgAlACMAJQAnACUAJAAkACQA
IQAhACEAIQAgACAAIAAgACEAIQAhACEAIAAgAB8AHwAdAB0AHgAeAB4AGwAdAB4AHAAb
ABoAGQAZABkAGgAaABgAFgAVABMAEgARAA4ADQAMAAsACwAKAAcABgAFAAYABQAEAAQA
AwACAAEAAAAAAP///v/+//3/+//6//n/+v/4//f/9v/2//b/9//6//v/+//7//r/+f/7
//3///8DAAYACAAJAAsACwAMAAwADQARABIAGAAcABoAGQAZABkAGQAZABoAGgAXABcA
FwAXABUAFQAVABQAEwASABAADgAMAAgABQACAAEAAAD+//v/+v/4//j/+P/1//P/8f/v
//D/7v/t/+z/6//q/+n/5f/m/+f/5v/n/+b/5v/l/+P/4f/h/+D/4P/h/+L/4//k/+L/
4f/g/93/3f/e/9//4P/f/9//3//f/93/3f/d/9z/3f/c/9z/3f/a/9n/2P/X/9j/2P/Y
/9f/1v/V/9T/0//T/9P/0//T/9X/1v/X/9n/2P/Z/9j/1//X/9f/2P/Y/9n/2f/a/9v/
2//b/9z/3P/f/9//3//f/97/3v/g/+D/4P/g/+D/4P/j/+T/5P/l/+P/4//j/+T/5v/m
/+b/6P/m/+b/5v/m/+b/6P/o/+r/7P/s/+z/7v/v//H/8f/z//T/9//3//j/+f/4//j/
+f/8/wAAAAAAAAIAAgABAAAA//8BAAUACAAKAAoACQAJAAcABAAAAP///P/5//b/8v/v
/+3/6f/m/+T/4f/g/+D/3//g/9//3v/e/93/3P/b/9n/2//b/9r/2f/Z/9n/2f/Z/9b/
1v/W/9f/2v/a/9r/2//Y/9b/1f/U/9j/2P/W/9P/yv/C/8L/wv/B/8j/1//r//7/EwAr
AEIAWQBwAIEAkQCkALIAsACoAIcASQALAOv/2v/J/8T/xf/A/7//w//D/8L/w//I/8v/
0f/V/9P/0v/Q/8//zv/N/83/zf/N/9D/0P/Q/9D/z//P/8//z//P/9D/0P/R/9P/0//U
/9T/1P/R/9P/1P/W/9f/2P/Z/9f/1//Y/9j/2v/a/9v/2//b/9v/2f/Z/9n/2f/a/9r/
2//c/93/4P/e/97/3//f/+L/4//k/+b/6P/o/+n/6f/q/+r/6v/s/+//7//v//D/7//v
//H/8f/0//X/9f/1//f/+f/7////AAACAAMABQAJAAwADgARABAAEAAVABgAGQAZABoA
GwAcAB0AHwAgACEAIQAhACEAIQAhACEAIAAaABgAFQASABMAEAAOAAwACwAKAAgABQAA
AP7//v/+//z/+//6//n/9v/0//P/8v/0//T/9P/x//P/8//x//H/8v/y//H/7//v/+//
7v/u/+z/7P/s/+z/7f/t/+3/6//s/+z/7P/s/+v/6//r/+v/7f/t/+3/7P/p/+j/6P/p
/+n/6f/p/+n/6P/o/+j/5//l/+X/5f/l/+b/5//o/+n/6f/o/+f/5//n/+n/6f/p/+v/
6//s/+z/6//r/+z/7f/u/+//8f/y//H/8f/x//H/9P/0//b/9v/0//T/9P/0//X/9v/2
//f/9//3//f/+P/3//b/9f/0//L/8v/z//T/9P/0//P/8//z//L/8v/y//L/9P/0//T/
8v/w/+//8f/w//L/8v/y//L/8f/w//H/8v/0//T/9v/3//j/+f/8//7//v/9//3//f//
/wAAAgAGAAYABgAGAAgACQAJAAkACQALAA8AEgAUABIAEQARAA8AEAAOAA8ADgAJAAYA
AgD///3/+f/2//T/8//y//L/8f/v/+3/6//q/+3/7v/v/+//7f/t/+z/6//r/+v/6//r
/+z/7P/s/+3/7P/q/+j/5//o/+j/6f/q/+z/6P/i/9//2v/W/9b/2P/X/9z/6f/7/xAA
JQA3AFAAbwCGAJUApQC2ALwAuACuAI8ATQAVAPv/7P/f/9r/1f/Q/8//0//V/9z/4//k
/+X/5//l/+X/5//m/+b/5v/n/+f/5//n/+b/5v/m/+b/5//n/+f/5//p/+r/6v/r/+n/
6f/q/+r/7f/r/+7/8P/v/+//7//v//D/8f/z//T/8//y//L/8f/x//H/7//v//D/8f/z
//T/8//y//H/8v/z//T/9v/3//j/+f/6//z/+//6//r/+f/9//7///8CAAAA///+//7/
/v///wIAAwAHAAkACgALAAsADQAPABMAGAAaABsAHQAcAB4AHwAhACMAJAAqAC4ALwAv
ADAAMQAvAC8AMAAwADIAMwA0ADUAMwAxAC8ALAAqACoAKQAoACkAJgAkACIAIQAgAB4A
GwAYABYAFgAWABEADwANAAsADAAKAAkACAAGAAYABgADAAEAAQD/////AgACAAEA///9
//3//P/8//3//v///wAA/f/9//3/+//8//z//P/8//3//f/9//3//P/7//r/+P/4//j/
+f/7//n/+f/5//n/9v/2//b/9f/2//f/+P/5//f/9//3//f/+v/6//r/+//5//v/+//7
//v/+//8//z//f/9//7////9//3//v/+///////////////+/////v8AAAAAAAAAAAMA
BAAEAAUAAgABAAAAAAABAAIAAwAEAAIAAgADAAQAAgACAAEAAQAIAAYABQAEAAIAAAAA
AAAAAAACAAIABAAGAAYABgAIAAkACwALAA0ADgAPAA8AEAARABEAEAAQABIAFQAWABcA
GgAZABkAGQAZABsAHwAiACQAJAAjACMAIQAcABgAFwAUABIAEAANAAsABQABAP7//P/9
//z//P/7//z/+//6//r/+f/4//f/9f/2//f/9//3//X/9f/1//X/9P/0//T/9f/3//b/
9f/1//T/8v/x//D/8P/w/+7/5//e/9z/3P/a/9v/4v/z/wkAHgAxAEkAZAB9AJAAnwCx
AL4AwgDCALQAhQA/AA8A+//s/+H/4P/f/9z/3//h/93/4P/n/+r/6//x//P/8//y//D/
7//u/+v/6//r/+v/7f/u/+//8P/w/+//7v/t/+//8P/w//H/8f/x//L/8v/0//H/8//0
//f/9//3//f/9f/1//b/9v/4//j/+f/5//n/+f/3//f/9//3//j/+P/6//r/+v/8//n/
+P/4//f/+v/7//z//v/8//z//f/9//7//v/+/wAAAQABAAEAAgAAAAEABAAFAAgACQAJ
AAkACwANAA8AEwAUABYAFwAZABsAHgAgACMAIgAiACcAKgAtAC0ALgAvAC8ALwAwADAA
LwAvAC8ALwAtAC0ALQAsACYAJAAhAB4AHwAcABoAGAAXABYAFAARABAADgAOAA4ACgAJ
AAgABwAFAAIAAAD+/wEAAgADAAEA//////3//f/9//z/+v/3//f/+f/6//z/+//6//n/
+P/5//n/+f/3//j/+P/4//j/9//3//f/9//3//f/9//2//T/8v/x//H/8//z//P/8//y
//L/8v/x/+//7//v/+//8f/x//H/8f/y//L/8v/z//X/9//3//f/9//3//j/+P/3//f/
+P/5//v/+//8//z//P/7//r/+f/7//z///8AAP///v/9//z/+//8//z//f/9//3//f/+
//z//P/8//z/+v/6//v//P/7//r/+P/3//b/9v/3//j//v/+//z/+v/5//j/9//2//j/
+P/6//z//P/8//7////9//3///8AAAIAAwAFAAcABwAGAAYACAAMAAwADAAOAA8ADwAP
AA8AEwAXABoAHAAaABkAGQAXABUAEgASABAACwAIAAQAAQD9//n/9v/0//X/9P/0//P/
8//z//P/9P/x//D/7//t/+//7//u/+3/7//v/+//7//s/+z/7P/t/+3/7P/r/+v/6//q
/+r/6v/m/+j/5P/f/9j/1P/S/9D/0//c/+v/AQAYAC8ARQBgAHcAhgCVAKcAuAC+ALwA
qgB3ADkAEQD//+z/3//e/93/1v/T/9f/2f/a/93/4v/l/+f/6//t/+v/6v/q/+r/5//n
/+f/5//p/+r/6//s/+z/6//q/+n/6v/s/+3/7//v/+//8P/w//H/7f/u/+7/8f/x//H/
8f/v/+//8P/w/+7/7v/v/+//7f/t/+v/6//t/+3/7v/u/+//8P/x//T/8v/y//P/8//0
//X/9v/4//r/+v/7//v//v/+//7/AAADAAMAAwAEAAIAAwAGAAcACAAJAAkACQALAA0A
DwATABUAFgAWABcAGwAeACAAIwAjACIAJgAoACkAKQAqACsAKQApACoAKgApACkAKQAp
ACkAKQApACgAIwAiACAAHgAeABwAGwAaABcAFgAUABEAEAAOAA4ADgAOAA0ADAALAAcA
BAACAAAAAAAAAAAA/f/+/////v////7//v/9//v/+v/7//v//P/7//r/+f/4//r/+//8
//v/+v/6//r/+v/3//f/9//3//n/+f/5//j/9//2//b/9//3//f/9//3//b/9v/2//X/
9f/1//X/9f/3//f/9//3//f/9v/1//X/9v/5//r/+//9//3//v/+//7//f/9//3/////
/wAAAAABAAEAAQABAAQABAAGAAYABgAGAAYABgAEAAQAAwADAAQABQAGAAgABwAGAAUA
BAAAAAIAAwAEAAUABgADAAIAAwAEAAQABAAGAAcABwAHAAkACgALAAsADAANAA4ADgAP
ABIAEgASABIAFAAXABcAFwAXABcAGwAeACAAIAAfAB8AHQAeABwAHQAcABgAFAAPAAsA
BQABAP7//P/7//r/+v/5//b/9f/0//T/9f/2//f/9//2//X/8//x//P/8//z//P/8P/w
//D/8f/v/+7/7f/t/+7/7v/v//D/9P/u/+j/5//i/9r/2P/c/9v/2v/h//H/BAAXACsA
RABjAHoAiwCdALIAxADOANAAxQCZAFkAKQAQAPn/6P/j/+L/4f/h/93/3P/f/+T/5//r
/+3/7//v/+7/7v/u/+3/7f/t/+3/7v/u/+7/7v/x//H/8f/x//H/8v/y//P/8f/x//L/
8v/2//P/9f/2//n/+f/5//n/9//3//j/+P/4//j/+f/5//f/9//1//X/9v/3//n/+v/4
//j/+P/6//z//P/9//3//P/9//7/AAABAAIABAAFAAYABgAGAAgACAAHAAYABgAHAAkA
DQAPAA4ADwAPAA8ADwARABMAFwAcAB4AHwAhACAAIAAfAB8AIwAkACoALgAtAC0ALgAv
AC8ALwAwADAAMgAzADQANQA0ADMAMgAwAC8ALgAsACoAKQAmACQAIgAhACAAHgAbABoA
GAAYABgAFAATABIAEQAQAA4ADQAMAAoACgAKAAcABwAHAAUABQAEAAQAAwABAP/////+
//7//P/8//z//P/7//v/+//5//j/+P/4//j/+f/5//n/+f/2//X/9P/y//L/8v/z//X/
8v/x//D/7//w//D/8P/v//H/8f/x//H/7//v/+//7//y//L/8v/z//L/8//y//H/8f/x
//L/8v/0//X/9//5//j/9//3//b/+f/5//n/+f/6//r//P/8//r/+v/6//r/+//8//z/
/f/7//v/+//8//z//v/+//7//v/8//z//P/8//7//v8AAAIAAgACAAQABQAFAAUABwAI
AAkACQAKAAsACgAKAAsADgASABIAEgAUABUAFQAVABUAFQAZABwAHgAhACEAIgAhAB4A
GgAZABYAEQAOAAoABwAEAAEA///+//v/+v/6//n/+P/3//b/9v/0//T/9P/z//P/8//y
//H/7//v/+//7//s/+z/7P/t/+//7v/t/+3/7//u/+7/7v/s/+r/6v/n/97/2v/Y/9T/
1f/g/+3/+f8OACcAPwBYAHEAhgCVAKcAvADKAM4AygCtAG8AMQAPAPj/5f/e/93/2v/Z
/9n/1//Y/9v/3v/h/+X/5//p/+n/6P/o/+j/5f/l/+X/5f/n/+j/6f/q/+v/6//r/+v/
6//s/+z/7f/v/+//8P/w//D/7f/v//D/8//z//P/8//x//H/8v/y//L/8v/z//P/9f/1
//P/8//x//H/8v/y//L/8v/y//T/8v/y//P/8//2//f/+P/6//z//P/9//3//P/8//z/
/v8BAAEAAQACAAAAAQAEAAUABgAHAAcABwAKAA0AEAAVABcAGAAYABkAHAAeAB8AIQAh
ACAAJAAmACcAJwAoACkAKgArAC0ALgArACsAKwArACsAKwArACoAJwAmACQAIgAhAB4A
HAAaABkAGAAWABMADgAMAAwADAAMAAsACgAJAAYABAADAAIAAAAAAAAA/f/+/////v//
/////v/8//n/+f/5//j/+P/2//b/9v/2//f/9//3//X/9v/2//b/9v/z//P/8//z//X/
9f/1//T/8f/w//D/8f/z//P/8//z//T/9P/0//P/8f/v/+3/6//t/+3/7f/t//D/8P/w
//H/7//x//H/8f/z//P/9P/0//P/8//0//X/9//3//j/+P/4//f/9v/1//f/+P/7//z/
/v/+//7//v/+//7//f/9//3//f/9//7//P/8//z//P/4//r//P/8//z//P/8//r/+v/8
//7//v/+/wAAAQABAAEAAwAEAAMAAwAEAAUACAAIAAkADAAMAAwADAAOAA0ADQANAA0A
DwATABYAGAAWABUAFQATABMAEAAQAA4ACwAIAAQAAQD7//f/9P/y//H/8P/w/+//7v/t
/+z/7P/s/+z/7P/r/+3/7f/s/+v/6f/p/+n/6f/o/+j/6P/p/+f/5v/l/+X/5//m/+b/
5v/m/+T/4P/b/9b/0P/Q/9L/z//S/93/7/8EABkALwBIAGMAfgCNAJ0AsAC6ALoAtACd
AGUAJQD//+r/2//U/9H/zP/L/8v/zf/Q/9f/3v/f/9//3f/b/9z/3P/d/97/3//f/9//
3//e/97/3v/e/+H/4f/h/+H/4f/i/+L/4//j/+P/5P/k/+j/5f/n/+j/5//n/+f/5//o
/+n/6//s/+v/6v/q/+n/6//r/+n/6f/r/+v/7P/s/+v/6v/p/+r/6//s/+7/7//w//H/
8v/0//L/8v/z//P/9v/2//b/+P/3//f/9//4//r/+//+/////v////////8BAAMABQAJ
AAwADgAPABEAFAAWABcAGQAaABoAHwAiACEAIQAiACMAJAAlACcAKAApACkAKQApACgA
JwAmACQAIwAiACAAHgAbABgAFgAUABUAFAASAA8ADAAKAAoACgAHAAUAAwABAAIAAAD/
//7//v/+//7/+//5//n/9//3//r/+v/5//f/8//z//L/8v/0//T/9P/0//H/8f/x/+//
8P/w//D/8P/x//H/8f/x//D/7//u/+z/7P/s/+3/7//t/+3/7f/t/+z/7P/s/+v/7f/t
/+3/7f/q/+n/6P/n/+n/6v/r/+3/6//t/+3/7f/t/+3/7v/u//H/8f/y//P/8f/x//L/
8v/1//X/9f/1//b/9v/4//j/+P/4//j/+P/5//r/+v/7//r/+f/4//j/+v/6//r/+v/4
//j/+f/6//r/+v/5//n/+P/4//n/+v/4//b/+P/4//j/+P/4//j/+v/8//v/+v/7//v/
/v///wIABAAFAAUABgAHAAYABgAHAAoADgAOAA4AEAAQAA8ADgANABAAFQAZABwAGgAZ
ABkAFwAXABQAFAASAA8ADAAIAAUAAQD9//r/+P/5//j/+P/3//X/8//x//D/8P/w//D/
7//w//H/8f/x/+//7//v/+//7v/u/+7/7//t/+z/6//r/+v/6v/q/+r/6v/q/+z/5//c
/9T/1P/S/9P/2v/n//X/CgAfADMASgBnAIAAkQCjALgAwgDAALoAoQBpACcA///q/+H/
3P/Z/9b/1f/T/9X/3P/h/+L/5f/n/+X/5f/l/+T/5P/k/+X/5f/l/+X/5P/k/+T/5P/l
/+X/5f/l/+f/6P/o/+n/6P/n/+f/5v/q/+f/6f/q/+v/6//r/+v/6//r/+z/7P/s/+z/
7f/t/+3/7f/r/+v/7f/t/+7/7v/u/+7/7v/w//D/8P/x//H/8P/x//L/9P/z//L/8v/x
//T/9P/0//b/+f/5//n/+v/5//n/+//7//7/////////AQADAAUACQAMAA4ADwARABQA
FgAXABkAGgAaAB8AIgAlACUAJgAnACcAJwAoACgAJwAnACcAJwAmACUAJAAiAB0AHAAa
ABgAGQAWABQAEgAPAA4ADAAJAAYABAAEAAQAAAD///7//f/7//j/9v/0//b/9v/2//P/
8//z//H/8f/w//D/7//t/+z/7f/t/+7/7f/s/+v/6v/r/+v/6//p/+j/6P/o/+j/6f/p
/+n/6f/n/+f/5//m/+X/5P/k/+X/5//n/+f/5//l/+T/4//h/+P/4//j/+P/4f/h/+H/
4f/g/+D/4P/h/+H/4//j/+P/4f/h/+L/4v/l/+X/5v/n/+f/5//o/+j/6//r/+v/6//t
/+7/8f/y/+//7v/t/+z/7f/u/+7/7//t/+3/7f/u/+z/7P/s/+z/7v/w/+//8P/v/+7/
7f/s/+7/7v/w//L/8P/w//L/8//1//X/9//4//n/+f/6//v/+v/6//v//v8AAAAAAAAC
AAMAAwADAAMAAwAHAAoADAALAAkACAAFAAMAAAAAAP7/+//4//T/8f/t/+n/5v/k/+H/
4P/g/9//4P/f/97/3v/c/9z/3P/b/9v/2//a/9n/2//b/9v/2//a/9r/2v/b/9z/3P/c
/93/3P/a/9n/2P/a/9j/1P/R/8r/xv/C/8D/wf/M/9v/7/8GAB0ANQBQAGsAfgCLAJ0A
qgCsAKoAngBtACcA+//j/9L/y//K/8n/yP/J/8f/yf/O/9H/0v/V/9f/1f/V/9f/1v/W
/9b/0//T/9P/0//W/9b/1v/W/9f/1//X/9f/1//Y/9j/2f/Z/9n/2v/a/9r/1//Z/9r/
3P/d/97/3//d/93/3v/e/97/3v/f/9//4P/h/+D/4f/f/9//4P/g/+D/4P/g/+L/5P/k
/+X/5f/k/+X/5v/o/+r/6v/r/+v/7P/s/+z/7v/v/+//7//w/+7/7//y//P/9v/3//f/
9//7//3///8DAAQABgAHAAkADAAOAA8AEQASABIAFwAaABkAGQAaABsAHAAdAB8AIAAd
AB0AHQAdABsAGwAbABoAFwAWABQAEgARAA4ADAAKAAkACAAGAAMA/v/8//z//P/6//n/
+P/3//b/9P/z//L/8P/w//D/7f/u/+//7v/v/+7/7v/t/+v/6v/r/+v/7P/q/+r/6v/q
/+n/6f/p/+f/5//o/+n/6v/n/+f/5//n/+f/5//n/+b/5f/k/+T/5f/l/+X/5f/l/+T/
5P/k/+P/4//j/+P/4//l/+X/5f/l/+T/5P/k/+X/5f/n/+f/5//o/+n/6//s/+v/6//s
/+3/7f/t/+7/7v/z//P/7v/u/+7/7v/u//H/8v/1//j/9v/2//j/+f/7//v//f/+////
//8AAAEAAQAAAAAAAgAFAAYABwAKAAkACQAJAAkACwAPABIAFAATABEAEAANAAkABgAG
AAQAAwAAAPz/+f/1//H/7v/s/+n/6P/o/+f/5v/l/+T/5P/i/+L/4v/h/+P/4//i/+H/
4P/f/97/3f/e/97/3v/f/93/3P/b/9v/2//a/9r/2v/c/9r/1v/R/8j/wP++/77/v//I
/9f/6f/8/xcAMwBMAGMAeACJAJsArACyALAAoABtACUA9//l/9D/xf/I/8f/xP/F/8f/
yf/M/9H/0P/R/9X/1//V/9P/0v/S/9L/0//T/9P/0//U/9T/1P/U/9P/0//T/9P/1f/W
/9b/1//X/9f/2P/Y/9r/1//Z/9r/3f/d/93/3f/c/9v/2//a/9v/3P/e/9//3v/d/9r/
2f/Z/9n/2v/a/9r/2v/a/9z/3P/c/93/3f/e/9//4P/i/+D/4P/h/+H/5P/k/+T/5v/p
/+n/6f/q/+j/6f/s/+3/7//x//L/8//z//X/9//7//z//v///wEAAwAGAAgACwALAAoA
DgAQAA8ADwAQABEAEQARABIAEgARABEAEQARAA8ADwAPAA4ACgAIAAUAAgACAAAA///+
//z/+v/3//P/8v/w//D/8P/v/+//7//v/+3/6v/o/+b/5P/k/+T/4f/k/+X/5P/l/+T/
5P/j/+H/4f/h/+D/4P/g/+D/4P/g/9//3//f/93/3v/e/97/3v/d/93/3f/d/93/3f/d
/9z/2f/Y/9j/2f/a/9v/3P/d/9r/2v/a/9n/3P/d/97/3//h/+H/4f/h/+D/4P/g/+H/
4//l/+X/5f/j/+P/5P/k/+X/5f/m/+f/6f/p/+r/6v/q/+n/6P/n/+j/5v/o/+r/6v/q
/+r/6f/o/+n/6v/r/+z/7//x//H/8f/z//T/8//z//T/9f/4//j/+f/8//7//v/+/wAA
//////////8BAAUACAAKAAoACQAJAAcAAwAAAAAA/v/7//j/9P/x/+//6//o/+b/4v/g
/9//3f/d/93/3f/e/9z/3P/c/9v/2f/Z/9j/1//Z/9n/2f/Z/9b/1v/W/9f/1//W/9X/
1f/V/9T/1P/U/9L/1P/U/83/xv++/7z/vP+7/7z/yf/b/+z/AwAhAD4AVwBsAH0AiwCe
AK4AtACuAJMAWQAdAP3/6P/T/8r/y//K/8X/xf/J/8j/yf/M/83/zf/T/9f/1//W/9b/
1v/U/9P/0v/R/9P/1P/V/9b/1//X/9f/1//W/9b/1f/V/9f/1//Y/9j/2P/V/9f/2P/Z
/9n/2f/Z/9n/2f/a/9r/2v/a/9v/2//d/93/2//b/9n/2f/a/9r/2v/a/9r/3P/d/97/
4P/h/+D/4f/i/+T/5f/m/+j/6f/o/+j/6P/q/+z/7f/u//D/8v/z//b/9//1//X/9P/z
//f/+f/7////AgAEAAUABwAIAAoACwANAAsACgAOABAAEQARABIAEwAVABUAFgAWABMA
EwATABMAEwATABMAEgARABAADgAMAAkABgAEAAIAAQAAAP7/+//6//j/+P/4//j/9//2
//X/9P/y//H/8P/w//D/8P/t/+v/6//p/+n/6v/q/+n/5//l/+X/5P/k/+X/5v/n/+j/
5//n/+f/5f/k/+T/5P/k/+P/4//j/+P/4//j/+P/4v/h/+D/4P/h/+P/4//j/+P/4v/i
/+L/4f/i/+P/5P/l/+P/4//j/+P/5v/m/+b/5//n/+n/6f/p/+v/6//s/+z/7P/r/+v/
6//r/+v/7P/s/+//7//v/+//7v/u//D/8P/w//D/8P/w//L/9P/1//f/+f/5//n/+v/8
//z//P/8//7//v///wAAAgAEAAUABwAGAAYABwAIAAsADgAPABAAEAAQABEAEQANAAwA
CgAIAAUAAwAAAP3/9v/y/+3/6f/n/+f/5//o/+b/5P/i/+H/4P/g/97/3v/e/97/3v/f
/93/2//a/9n/2P/W/9f/2P/Y/9j/1v/W/9b/1v/Y/9j/2P/Y/9T/0v/Q/87/yf/G/8P/
wP/D/w==
         </WaveFormData>
      </LeadData>
      <LeadData>
         <LeadByteCountTotal>10000</LeadByteCountTotal>
         <LeadTimeOffset>0</LeadTimeOffset>
         <LeadSampleCountTotal>5000</LeadSampleCountTotal>
         <LeadAmplitudeUnitsPerBit>4.88</LeadAmplitudeUnitsPerBit>
         <LeadAmplitudeUnits>��V</LeadAmplitudeUnits>
         <LeadHighLimit>2147483647</LeadHighLimit>
         <LeadLowLimit>268435456</LeadLowLimit>
         <LeadID>V1</LeadID>
         <LeadOffsetFirstSample>0</LeadOffsetFirstSample>
         <FirstSampleBaseline>0</FirstSampleBaseline>
         <LeadSampleSize>2</LeadSampleSize>
         <LeadOff>FALSE</LeadOff>
         <BaselineSway>FALSE</BaselineSway>
         <ExcessiveACNoise>FALSE</ExcessiveACNoise>
         <MuscleNoise>FALSE</MuscleNoise>
         <LeadDataCRC32>3492051680</LeadDataCRC32>
         <WaveFormData>
9P/0//T/9P/0//T/9P/0//P/8v/x//D/8v/y//L/8v/x//D/7//u/+7/7v/u/+7/8P/w
//D/8P/u/+7/7v/u/+7/7v/u/+7/6//q/+n/6P/o/+j/6P/o/+n/6v/r/+z/6f/o/+f/
5v/n/+j/6f/q/+n/6P/n/+b/5v/m/+b/5v/n/+j/6f/q/+j/6P/o/+j/6v/q/+r/6v/q
/+r/6v/q/+n/6P/n/+b/6f/q/+v/7P/q/+r/6v/q/+v/7P/t/+7/7v/u/+7/7v/u/+7/
7v/u/+//8P/x//L/8P/w//D/8P/x//L/8//0//L/8v/y//L/8v/y//L/8v/0//T/9P/0
//P/8v/x//D/8v/0//b/+P/4//j/+P/4//f/9v/1//T/9//4//n/+v/6//r/+v/6//r/
+v/6//r//P/8//z//P/8//z//P/8//7//v///////////wEAAQD///7//v///wIAAwAE
AAUABQADAAIA/v/8//n/9v/2//T/8v/w/+//8f/x//H/8P/y//L/8v/y//L/8f/x//H/
9P/2//n/+//7//r/+f/5//z//P/9//3/+//7//z//P/+//7//////wAAAAAAAAAAAAD/
/////v8AAAAAAAABAAEAAQAAAAAAAQABAAAAAAAEAAgACgAPABgAIQAnACsALwAiAAUA
6v/U/73/nP92/1T/RP84/xz/A//3/vP+Af8n/0v/Yv98/5n/qv+7/83/2f/k/+3/8//2
//r/AgAFAAQAAwAFAAgACAAIAAkACQAKAAoADAAMAAwADAAMAAwADAAMAAwADAAMAA0A
DQAOAA8AEAASABIAEwAVABgAGAAYABgAFwAXABYAFwAXABcAFwAXABcAGAAYABgAFwAX
ABcAFwAYABkAGgAbABoAGQAYABcAGgAaABsAGwAZABoAGgAaAB0AHgAeAB4AIQAhACIA
IwAgAB8AHwAgACIAIQAfACEAIwAgACAAIAAiACIAIgAiAB8AHgAdAB0AHgAeAB0AHAAZ
ABkAGgAaABgAFwAWABUAFgAWABYAFQAVABUAFQAVABMAEwATABIAFQAVABYAFwAUABQA
FAATABIAEgATABQAFQAVABUAFQARABEAEQAQABEAEgATABQAEgASABEAEAASABEAEQAS
ABMAEwATABEAEQARABAAEAAQAA8ADwAQAA8ADwAOAA0ADwANAAsADQAQABEAEgATABEA
EAAPAA4ADwAQABEAEgASABIAEgASABIAEgATABUAFQAVABQAFAAUABMAEwATABEAEQAT
ABMAEgASABMAFQATABMAEwAUABIAEgASABEAEQARABEAEgASABMAEwATABEAEQARABAA
EgASABMAEwATABMAEwATABIAEwATABMAEQARABMAEwATABMAEwASAA8ADgAQABAAEAAQ
ABAAEAAQABEADwAPAA8AEQARABEAEAAQABAAEQAQAA8AEQARAA8ADgAKAAgABQACAAAA
///+//3//f/9//3//f/7//r/+f/4//j/+f/5//r//f/+/wAAAwAHAAcABgAFAAcACAAI
AAkACQAJAAkACgANAA4ADwARAA8AEAAQABAAEQATABQAFgAWABYAFgAWABUAFQAVABQA
FgAXABcAFgAYABQAEAAaACcALAAtADcAPwA/ADQAGQD4/+L/0f+0/5D/cv9e/1D/PP8l
/wv//f4D/yP/S/9m/4D/n/+0/7//z//f/+7/+/8FAAoADgASABMAEAARABMAFgAWABYA
GAAZABsAHAAdABwAGwAaABoAGgAaABoAHAAcABwAHQAbABwAHQAeACAAIAAhACMAIQAg
AB8AHgAeAB8AHwAhACMAIwAjACMAIAAgAB8AHgAfAB8AHwAfABwAGwAaABkAGgAbABwA
HQAdABwAHAAbABkAGgAaABoAGQAaABoAGgAZABkAGgAbAB0AHQAeACAAIAAfAB0AHwAf
ABwAHAAcAB0AHgAfACAAHQAcABsAGwAbABwAHAAcABsAGwAcABwAGQAXABUAEwATABQA
FQAVABMAEwATABMAEQARABEAEAASABEAEQARAA8ADgANAAsACwAMAA4AEAAOAA0ADAAL
AAkACQAJAAgACAAIAAgACAAGAAYABQAEAAcABwAIAAoACAAHAAYAAwAGAAcABwAIAAgA
BwAHAAgACAAHAAUAAwAGAAUABAAHAAcABQADAAEAAQACAAMABAAEAAQABAAEAAMAAgAB
AAAAAQACAAQABwAGAAUAAwACAAMAAwAEAAUAAwADAAUABQAFAAQABAAFAAUABQAFAAYA
BQAEAAMAAQAAAAEAAgAEAAQABQAFAAUAAwADAAMAAgADAAQABgAHAAUABQAFAAUABgAH
AAcABQAGAAcACAAJAAoACAAIAAgACQALAAsACwANAA0ADQAMAAwADwARABEAEQAPAA8A
DQAMAAYABAABAP7//v/9//z/+//5//n/+f/5//n/+v/7//z/+v/7//v//P/9//7/AAAD
AAcABwAGAAUABAAEAAMAAwAFAAUABQAGAAYABgAGAAcABQAGAAYABgAIAAkACQAKAAcA
BgAFAAQABgAHAAgACAAIAAkACQAIAAYACAAOABYAGwAiACkALQAzADMAJAAFAOb/1P/D
/6L/eP9W/0D/Kv8Q//X+5/7h/vP+G/8//1j/dP+R/6T/t//J/9v/6v/1//n//P/+/wAA
AQAEAAcACQAMAAwADAAMAAsACwAKAAoACgAKAAoADAAMAAwADAALAAoACQAJAAwADgAQ
ABIAEQAQABAAEQASABIAEgASABQAFQAVABcAFQAVABUAFQAXABgAGAAYABUAFQAVABUA
FwAXABcAFwAZABkAGQAZABgAGAAZABkAGgAcAB0AHgAeAB4AHQAcAB8AHwAgACEAIwAj
ACQAJgAkACMAIQAjACUAIgAiACIAIAAgACAAIAAgACAAIAAhACAAIAAfAB4AGwAbABwA
HAAcABsAGgAZABYAFgAWABUAFQAVABUAFQAXABcAFwAWABUAEwASABEAEgASABIAEQAP
AA4ADgAOAA0ADQANAA0ADQANAA0ADAAKAAoACgAKAAwADAALAAoADAALAAsADAAMAAsA
CgAHAAgACQAJAAoACAAHAAcACAAJAAkACAAHAAUAAwABAAMABwAHAAcABwAIAAgACAAI
AAYABgAGAAYACAAIAAgACAAHAAYABgAHAAoACwALAAwADAALAAsACwAKAAkACgAJAAgA
CAAJAAsACgAJAAgACAAIAAgACAAHAAcABwAHAAgABgAHAAcABwAJAAkACQAIAAgACAAJ
AAkACQAJAAkACQAKAAsACwALAAgABwAIAAcACQAJAAkACAAHAAcACQAJAAkACQAJAAkA
CQAJAAkACQAKAAgACAAIAAgACgAKAAoACwAJAAkACQALAAsACwAKAAoACwANAA0ADQAN
AA0ACwAKAAgABgADAAAA/f/7//n/9//4//n/+v/7//r/+v/6//r/+P/5//n/+v/7//z/
/v8BAAUABQAEAAMABQAGAAYABwAFAAUABQAGAAYABgAGAAcACQAKAAoACgAIAAkACQAK
AAwADAAMAAwADQANAA0ADAAKAAsACwAKAAgAEAAUABQAGwAiACcALwA5ADcAJAAJAO7/
2P/B/6D/dP9Q/zj/JP8I//P+5f7f/u/+F/8//2D/fv+b/7D/w//V/+P/7v/3//v/AgAO
ABAADQAQABMAEgAUABMAEgAVABUAFgAWABgAGAAYABgAGAAYABgAGAAaABoAGgAbABkA
GAAXABYAGAAaAB0AIQAiACIAIgAiACEAIQAgACEAIwAjACMAIwAjACQAJAAkACUAJQAl
ACUAIwAjACMAIwAjACMAIwAjACYAJgAnACcAJQAmACYAJgApACoAKgAqAC0ALQAuAC8A
LgAtAC0ALgAwAC8ALQAvADEALgAuAC4ALgAuAC4ALgAtACwAKwArACgAKAAnACYAJgAn
ACkAKgAnACUAIwAhACIAIgAiACEAHwAfAB8AHwAdAB0AHQAcAB4AHQAdAB0AGwAaABkA
FwAXABYAFgAWABcAFwAXABcAFQAVABUAFAAUABQAFAAUABIAEgARABAAEgARABEAEgAT
ABMAEwARABEAEQAQABAADgANAA0ADgAPAA8ADgANAA0ACwAJAAsADQANAA0ADQAMAAwA
DAAMAA0ADgAPABAADwAOAA0ADAAMAAwADQAPAA8ADwAOAA4ADgANAA0ADQAPAA8AEQAR
AA0ADAAMAA0ADQANAA0ADgAQABAAEAAPAAsACwALAAwADgAPAA8ADwANAA0ADQAMAAwA
DAANAA0ADgAPABAAEQAPAA8ADgANAA0ADQAPAA8ADQANAA0ADAALAA8AEwATABIAEQAQ
AA8ADgAOAA4ADgAPABAAEQASABUAFAATABEAEAARABMAEwATABEAEQAPAA4ADAAKAAcA
BAAEAAMAAgABAAEAAQABAAEAAgACAAIAAgAAAAEAAQACAAUABgAIAAsACwALAAoACQAH
AAgACAAJAAsACwALAAwADAAMAAwADQALAAwADAAMAAoACwALAAwADAAMAAwADAALAAsA
CwAKAAwADQANAAwACgAOABIAGAAhACgALQAxADcANQAeAP//6P/W/7//mP9s/07/PP8k
/wb/8f7p/un+Bf8z/1P/bP+G/5//rv/B/9f/5//y//3/AQACAAgACgAJAAwADwAPABIA
EgASABIAEQARABAAEgASABIAEgAUABQAFAAUABIAEgASABMAFQAWABcAGAAWABYAFwAZ
ABoAGgAaABoAHAAdAB0AHwAdAB0AHQAdAB4AIAAhACIAIAAfAB4AHQAeAB8AIAAhAB8A
HwAfAB8AIAAgACEAIQAjACQAJAAkACMAJAAkACQAJwAnACgAKQApACkAKgAsACsAKQAm
ACcAKgAoACkAKgAnACYAJQAkACQAJAAkACUAJAAkACMAIgAgAB8AHwAeAB0AHQAdAB0A
GgAaABoAGQAXABcAFwAXABcAFwAXABYAFAATABMAEwATABQAFQAVABMAEgASABIAEQAR
ABEAEQAPAA8ADwAOAAwADAAMAAwADQAOAA4ADgAMAAsACwAMAA0ADQANAAsADQANAAwA
DAAKAAkACQAKAAsACwAKAAkACwAJAAcACQAJAAkACQAJAAoACgAKAAoACQAIAAcABgAH
AAgACQAKAAgACAAJAAsADQANAAwADAAMAAsACwALAAkACQALAAsADAAMAA0ADwAMAAsA
CgAKAAoACgAKAAkACAAJAAoADAAMAA0ADQANAA0ADQANAAwACgAKAAsACwANAA0ADQAN
AA4ADwAPAA8ADQANAA8ADwAPAA8ADwAOAA0ADQAPAA8ADQAPAA8AEAAPAA4ADQAMAAwA
DAAMAA0ADgAPABAAEwARABEAEAAQABMAFQAVABUAEwATABEAEAAMAAoABwAEAAYABQAE
AAMAAQABAAEAAQAAAAAAAAAAAAAAAQABAAIAAQACAAQABwALAAsACgAJAAcACAAIAAkA
CwALAAsADAALAAoACQAJAAsADAAMAAwADgAPAA8AEAAPAA4ADQAMAA0ADQANAAwADAAN
AA0ADAAOAA4AEgAaACMAKAAvADcAOQAxABwA///o/9b/vf+Y/3b/YP9M/zr/JP8N/wH/
Cf8p/1P/b/+E/57/s/++/8n/2//t//T/9////woADAAKAAkACAALAAwAEAARABIAEwAT
ABQAFAAUABQAFAAUABQAFAAUABQAEgASABIAEwAWABgAGgAcABkAGAAYABkAGwAcAB0A
HgAeAB8AHwAhACAAHwAeAB0AHwAgACAAIAAdAB0AHQAdABsAGwAbABsAHQAdAB0AHQAc
ABwAHQAdAB4AIAAhACIAIQAiACIAIgAhACEAIgAjACUAJQAmACgAJQAjACAAIQAkACIA
IwAkACIAIgAiACIAIQAgAB8AHwAfACAAIAAgAB0AHQAeAB4AGgAZABgAFwAYABgAGAAX
ABcAFwAXABcAFwAXABcAFgAYABcAFwAXABgAGAAYABcAFQAUABQAFAATABMAEwATABIA
EwAUABQAEwASABEAEAARABIAEgASABIAEQARABIAEgARABAADQAOAA8ADwAQABAADwAP
ABAAEQARABAADwAPAA0ACwANAA0ADQANAA0ADgAOAA4ADgAMAAwADAAMAA0ADgAPABAA
EAAQABEAEwAVABUAFAAUABIAEQARABEADwAPABEAEQAQABAAEQATABIAEQAQABAADgAO
AA4ADQAOAA8AEAASAA8ADwAOAA0ADgAPABAAEAASABIAEwATABEAEQARABEAEgATABMA
EwARABAAEQASABMAFAAWABYAFgAXABYAFQAUABUAFgAXABcAGAAYABkAGAAXABkAGQAX
ABYAEwASABAADgANAAsACQAHAAcABwAHAAcABAAEAAQABAACAAMAAwAEAAYACAALAA8A
EQARABAADwARABIAEgATABIAEQAQABAAEgASABIAEwATABQAFAAUABQAFQAVABYAGAAY
ABgAGAAYABcAFgAUABYAFwAXABYAGAAcABwAIAAnACoALQA3AD8AQQA8ACsAEADy/9//
yP+m/4L/bP9c/0r/Nf8j/w//C/8j/0//cv+I/6X/wP/R/93/6f/0//3/BQAKABAAEAAR
ABYAFwAXABoAGgAaABkAGQAaABoAHgAeAB4AHgAeAB4AHgAeAB4AHgAeAB8AHwAgACEA
IgAiACIAIwAlACYAJgAmACYAJAAlACUAJwApACkAKQApACYAJgAlACQAJAAlACYAJwAl
ACUAJQAlACUAJQAlACUAKAAoACkAKQAoACgAJwAmACgAKgArACwAKwArACwALQAsACsA
KwAsAC0ALQAsAC8AMAAsACsAKgAsACwALAAsACkAKAAnACcAJAAkACMAIgAjACMAJAAk
ACAAHwAeAB0AHwAgACEAIQAfAB8AHwAfAB0AHQAdABwAHwAfACAAIQAeAB4AHgAdABsA
GgAaABoAGgAZABgAFwAXABcAFwAWABYAFgAWABYAFQAUABIAEAAQAA8ADwAQAA8ADwAP
AA0ACwALAAoACgALAAsADAAOAA0ADQAMAAsADQALAAkACwALAAsACwALAAoACgAKAAoA
DAAMAAwADAAKAAoACgAKAAwADAANAA8ADQANAAwADAAOAA0ADQANAA0ADQAPAA8ACwAK
AAoACwALAAsACwAMAAwADAAMAAsACQAJAAkACgALAA0ADgAPAA4ADQAMAAoACgAKAAsA
CwALAAsACwALAAoACQAJAAsADgAMAAwADAAMAAsACgAJAAkACgALAAwADwARABEAEAAQ
AA8AEQARABEAEQARAA8ADgAKAAgABQACAAQAAwACAAEA///////////+//7//v/+//z/
/f/9//7//f/+/wAAAwAIAAkACQAJAAcACAAIAAkABwAHAAcACAAIAAgACAAJAAkACgAK
AAoACAAJAAkACgAMAAwADAAMAAsACwALAAoACwANAA4ADgAMAAoADAASAB0AJgArADEA
OQA1ACYACQDs/9r/yf+s/4b/aP9S/z7/Jv8P//v+8f7//if/Uf9o/4D/m/+w/8P/0//f
/+z/9/8BAAQABgAIAAkACgANAA0AEAAQABAAEQARABIAEgASABIAEgASABQAFAAUABQA
EgASABIAEwAVABYAFwAYABgAGAAZABsAGgAaABoAGgAcAB0AHQAfAB4AHQAcABsAGQAa
ABoAGgAbABsAGwAbABsAGwAbABsAHQAdAB0AHQAdABwAHAAbAB0AHgAeAB4AHQAeAB4A
HgAdAB0AHgAfACEAIQAiACQAIgAhAB8AIQAlACIAIgAiACIAIgAiACIAHwAeAB0AHQAd
AB4AHgAeABwAGwAbABoAGgAZABgAFwAUABQAFAATABMAEwATABMAFQAVABUAFAASABEA
EQARABIAEgASABEAEQAQABAAEAAOAA0ADAALAAoACwAMAAwACgAKAAoACgAIAAgABwAG
AAcABwAIAAoACgAJAAgABQAHAAcABgAGAAUAAwACAAIABQAFAAQAAwAEAAMAAgAFAAQA
AwACAAEAAQACAAMABAACAAIAAgACAAQABAAEAAQAAgACAAMABQAFAAUABAAEAAYABQAF
AAUABAADAAQAAwACAAIAAwAFAAUABQAFAAYABQAEAAMAAQAAAAEAAgAEAAMAAwACAAEA
AQABAAEAAAACAAIAAwADAAEAAQABAAEABAAFAAUABQABAP///P///wAAAQACAAQABAAE
AAUABAADAAIAAwAFAAUABAAEAAcACQAJAAkACAAHAAQAAgAAAP7/+//4//b/9f/0//P/
9f/1//X/9f/y//L/8v/y//T/9f/1//b/9//4//r//f/9//3//P/7//3//v/+////////
////AAD+//7//v//////AAAAAAAAAAABAAEAAgAEAAQABAAEAAQAAwACAAAAAQADAAQA
BAAGAAgACAAIAA8AGgAjACcALQAxACYABwDo/9b/w/+k/3j/VP8+/yz/Ev/3/uP+2f7f
/gP/Lf9M/2r/if+i/7X/xf/T/+D/6//z//j//v8CAAMABgAFAAUACAAIAAgACQAJAAoA
CgAMAAwADAAMAAoACgAKAAoADAAMAAwADQALAAwADQAOAA4ADgAPABEAEAAQABAAEAAS
ABMAEwAVABUAFQAVABUAFQAWABYAFgAVABUAFQAVABcAFwAXABcAFgAVABQAEwAXABgA
GgAbABoAGgAZABgAGwAcABwAHAAdAB0AHgAfAB0AHQAeACAAIQAhACAAIwAkACAAHwAe
AB8AIAAhACIAIQAgAB8AHwAcABwAGwAaABsAGwAcABwAGgAZABgAFwAUABQAFAATABUA
FQAVABUAFAATABIAEAASABEAEQARAA4ADgAOAA0ADQAMAAwADAALAAsACwALAAkACQAJ
AAgACQAKAAsADAAJAAgABgAEAAcABwAIAAoACQAJAAkABwAFAAUABAAEAAUABQAGAAgA
CAAHAAUAAwAEAAMAAgAFAAUABQAFAAUABAAEAAQABAAEAAQABAAEAAQABAAEAAQABQAG
AAgACwAKAAkABwAGAAYABQAFAAUABwAHAAkACQAFAAQABAAFAAcABwAHAAgABgAGAAYA
BQADAAMAAwAEAAYABwAHAAcABQAFAAUABAAEAAQABQAFAAUABQAFAAUACAAJAAkACQAH
AAcACQAJAAkACQAJAAgABQAFAAcABwAJAAwACwAKAAkACAAKAAoACgALAAkACQAJAAsA
CwALAAoACgALAA0ADQANAAsACwAJAAgABQAEAAIAAAAAAP///v/9//v/+//7//v/+v/6
//r/+v/6//v/+//8//3//v8AAAMABQAFAAQAAwADAAQABAAFAAUABQAFAAYABgAGAAYA
BwAJAAoACgAKAAoACwALAAwACgAKAAoACgAMAA0ADgAOAAsACwAKAAgACgAQABQAFgAb
ACAAJQArADEANQAoAA8A9v/g/8v/rP98/1L/NP8g/wr/8/7f/tf+3/7//in/Tv9s/4v/
pv+7/8//3//s//f/AQAGAAgADAAPAA4AEQATABYAFgAWABYAFQAVABQAGAAYABgAGAAW
ABYAFgAWABgAGAAYABkAGQAaABsAHAAaABoAGwAdAB8AIAAhACIAJAAlACUAJwAnACcA
JwAnACkAKgAqACoAKQApACkAKQArACsAKwArACkAKQApACkAKAAoACkAKQArACwALAAs
ACsALAAsACwALwAvADAAMQAzADMANAA2ADYANQAzADUAOQA2ADYANgA1ADQAMwAyADEA
MAAvAC8ALQAsACoAKAAnACcAKAAoACgAJwAmACUAIwAiACEAHwAfAB8AHwAfAB0AHQAd
ABwAGgAZABkAGQAZABoAGwAbABcAFgAWABYAFwAXABcAFwATABMAEwASABQAFAAUABQA
FAAUABMAEgAQAA8ADwAQABEAEQARAA8ADwAPAA4ADgAOAA0ADQAOAA8ADwAOAA0ADQAL
AAkACwANAA0ADQANAAoACgAKAAoADAAMAAwADAAMAAwADAAMAAsACgAKAAsACwALAAoA
CgAKAAkACQAJAAkACQALAAsACwAKAAoACwAJAAkACQAKAAwADAAMAAsACQAJAAkACgAI
AAkACQAJAAsACwALAAoACAAIAAkACQALAAsACwALAAsACwAKAAkABwALAA8ACgAKAAoA
CgAKAAoACgAKAAsADQANAA0ADwAPAA8ADgAOAA8AEQARABEAEwATABEAEAAKAAgABQAC
AAMAAwADAAMAAQABAAEAAQD+//7//v/+////AQACAAQAAwAEAAYACQALAAsACgAJAAsA
DAAMAA0ACwALAAsADAAOAA4ADgAPAA8AEAAQABAAEgATABMAFAASABIAEgASABMAEwAT
ABIAEgATABMAEgASABYAGgAeACcALAAxAD0ARQA5ACIABQDu/9r/wf+a/3D/Uv88/yL/
Bv/x/uX+6f4H/zH/V/92/5D/p//A/9X/4f/t//z/BwALABAAEgAUABMAFAAXABcAGgAa
ABoAGwAbABwAHAAeAB4AHgAeACAAIAAgACAAHwAeAB0AHQAeACAAIgAkACIAIgAjACUA
JAAkACQAJAAmACcAJwApACkAKQApACkAKwAsACwALAArACsAKwArACkAKQApACkAKQAp
ACkAKQArACwALgAvAC8AMAAwADAAMQAyADIAMgAxADEAMgAzADQANQA3ADoAOAA3ADUA
NwA7ADgAOAA4ADgAOAA4ADgANQA0ADMAMwAzADQANAA0ADIAMQAxADAAMAAvAC4ALQAs
ACwALAArACkAKQApACkAKQApACkAKAAmACUAJQAlACUAJgAnACcAJQAkACQAJAAjACMA
IwAjACIAIwAkACQAIQAgAB8AHgAfACAAIAAgACAAHwAfACAAIAAfAB4AGwAdAB0AHAAc
ABwAGwAbABwAGwAbABoAGQAaABkAGAAbABwAGwAaABkAGwAcAB0AHgAcABwAHAAcABwA
HAAcABwAHAAcAB0AHwAdAB0AHAAcAB4AHQAdAB0AHAAbABwAGwAaABoAGwAdAB0AHQAd
AB4AHAAcABwAGwAfAB8AHAAcABwAHAAcAB4AHgAeAB8AIQAhACEAIwAiACEAHwAeACAA
IwAkACUAIwAjACEAIAAeABwAGQAWABYAFQAUABMAEwATABMAEwAUABQAFAAUABIAEwAT
ABQAFQAWABgAGwAeAB8AHwAfAB4AHgAdAB0AHgAfACAAIgAhACAAHwAfACEAIgAiACIA
IgAjACMAJAAiACIAIgAiACQAJQAmACYAJQAlACQAIgAiACgAKgAwADkAQABFAEsAUQBL
ADYAGQACAPL/2f+w/4L/ZP9O/zb/HP8J/wH/A/8f/0v/b/+O/6j/vf/Q/+H/8f8BABIA
GwAbAB4AJAAmACUAKAAtAC0AMAAwADAAMAAvAC8ALgAyADIAMgAyADMANAA1ADYANQA0
ADMAMwA1ADYANwA4ADYANgA3ADkAPAA8ADwAPAA+AD8APwBBAEEAQQBBAEEAQwBEAEQA
RABDAEMAQwBDAEQARQBGAEcARQBFAEUARQBGAEYARwBHAEkASgBKAEoATQBOAE4ATgBR
AFEAUgBTAFEAUQBSAFQAVgBVAFMAVQBXAFQAVABUAFMAUgBRAFAAUABQAFAAUQBOAE4A
TQBMAEkASQBKAEoASQBJAEkASQBIAEgASABHAEcARwBHAEcARQBFAEUARABEAEMAQwBD
AEAAQABAAD8APwA+AD4APgA9AD0APQA9AD0APQA9ADwAOgA6ADoAOgA7ADwAPAA8ADkA
NwA2ADYAOgA7ADwAOwA9AD0APAA8ADoAOQA5ADoAOwA7ADoAOQA7ADkANwA5ADkAOQA5
ADkAOQA6ADsAPAA8ADwAPAA8ADwAPAA8ADwAOgA6ADsAPQA+AD8APwBAAD4APQA9AD0A
PAA7ADwAOwA7ADwAPgBBAEAAPwA+AD4AQABAAEAAPwA+AD8AQABCAEAAPwBAAEAAQABA
AEAAQABAAEAAQQA/AD8APwBBAEMARQBGAEgARgBHAEYARQBGAEcARgBGAEIAQAA9ADoA
OAA3ADYANQA2ADcAOAA5ADYANgA2ADYAOAA5ADkAOgA7ADwAPgBBAEEAQQBAAD8AQQBC
AEIAQwBBAEEAQQBCAEMARABFAEcARgBGAEUARABGAEcARwBIAEgASABIAEgASQBJAEkA
SABIAEkASQBIAEoASgBMAFAAVQBeAGkAbQBzAHcAcABVADYAIAAPAPb/0v+y/57/jP94
/2P/T/9B/03/d/+h/7j/0P/r//z/BwAVACEAKgA1AEEARgBIAEoATwBSAE8ATwBSAFIA
UgBWAFcAWQBaAFkAWABXAFYAWQBaAFsAXABcAFwAXABdAFwAXABcAFwAXwBgAGIAZQBk
AGQAZABkAGYAZwBnAGkAZwBnAGcAZwBlAGYAZgBmAGcAZwBnAGcAZwBnAGcAZwBnAGcA
ZwBnAGgAaABpAGkAZwBoAGgAaABqAGwAbQBuAG0AbQBuAG8AcQBxAHIAdAB2AHUAcwB1
AHUAcgByAHIAdAB0AHQAdABxAHAAbwBvAG8AcABwAHAAbwBvAHAAcABsAGsAagBpAGkA
agBrAGsAawBrAGsAawBtAG0AbQBsAG4AbQBtAG0AbABsAGwAawBsAGwAbQBuAG4AbQBs
AGsAawBrAGsAagBqAGoAagBqAGoAagBpAGgAagBpAGkAagBpAGkAaQBnAGkAaQBoAGgA
aABnAGcAaABrAGsAagBpAGoAaQBoAGsAawBrAGsAawBtAG4AbwBwAHAAcABwAHAAbgBu
AG4AbgBuAG4AbwBxAG8AbwBuAG4AbwBvAHAAcQBxAHEAcwBzAHEAcABwAHEAcwBzAHMA
dAByAHIAcgBxAHIAcwB0AHYAdgB3AHcAdwB3AHcAdwB2AHcAeAB6AHsAewB7AHsAewB/
AIEAggCDAIEAgQCDAIMAfwB9AHsAeAB0AHMAdABzAHEAcQBxAHEAbwBvAG8AbwBxAHMA
cwBzAHQAdQB2AHcAeQB7AH0AfgB+AH4AfQB8AH0AfgB+AH4AfwCAAIIAggCAAIAAggCC
AIIAgwCEAIUAgwCDAIMAhACFAIgAhgCGAIYAhgCGAIYAhgCGAIkAjACPAJIAmgCgAKYA
rACuAA==
         </WaveFormData>
      </LeadData>
      <LeadData>
         <LeadByteCountTotal>10000</LeadByteCountTotal>
         <LeadTimeOffset>0</LeadTimeOffset>
         <LeadSampleCountTotal>5000</LeadSampleCountTotal>
         <LeadAmplitudeUnitsPerBit>4.88</LeadAmplitudeUnitsPerBit>
         <LeadAmplitudeUnits>��V</LeadAmplitudeUnits>
         <LeadHighLimit>2147483647</LeadHighLimit>
         <LeadLowLimit>268435456</LeadLowLimit>
         <LeadID>V2</LeadID>
         <LeadOffsetFirstSample>0</LeadOffsetFirstSample>
         <FirstSampleBaseline>0</FirstSampleBaseline>
         <LeadSampleSize>2</LeadSampleSize>
         <LeadOff>FALSE</LeadOff>
         <BaselineSway>FALSE</BaselineSway>
         <ExcessiveACNoise>FALSE</ExcessiveACNoise>
         <MuscleNoise>FALSE</MuscleNoise>
         <LeadDataCRC32>481299946</LeadDataCRC32>
         <WaveFormData>
dgB2AHYAdgB4AHgAeAB4AHQAcgBwAG4AaQBmAGMAYABYAFIATABGAEAAOgA0AC4AKQAk
AB8AGgATAA4ACQAEAAEA/v/7//j/8//w/+3/6v/m/+T/4v/g/+D/4P/g/+D/3//e/93/
3P/b/9r/2f/Y/9b/1v/W/9b/1v/W/9b/1v/X/9j/2f/a/9j/2P/Y/9j/2v/a/9r/2v/Y
/9j/2P/Y/9j/2P/Y/9j/2v/c/97/4P/e/97/3v/e/+D/4P/g/+D/3v/e/97/3v/d/9z/
2//a/9z/3P/c/9z/3P/c/9z/3P/e/97/3v/e/9z/3P/c/9z/3v/e/97/3v/g/+D/4P/g
/9//3v/d/9z/3v/g/+L/5P/i/+L/4v/i/+L/4v/i/+L/4//k/+X/5v/l/+T/4//i/+T/
5P/k/+T/5P/k/+T/5P/k/+T/5P/k/+b/5//n/+f/5f/m/+f/6P/o/+j/6P/o/+r/6//t
/+7/7f/t/+z/6//p/+f/5v/l/+b/5v/n/+j/6f/p/+j/6P/n/+b/5f/k/+L/4//j/+P/
5f/m/+j/6P/o/+X/4f/h/+H/4f/i/+L/4P/f/9//3//h/+H/4f/i/+L/4v/i/+L/4v/h
/+D/3//h/+H/4v/i/+D/4P/g/+D/4f/h/+H/4f/k/+n/7f/0////BwAMABcAJAAeAAQA
5//Y/8z/r/+H/3P/b/9L/wT/xv6f/oL+hP6q/sn+1v7r/gv/L/9N/2b/ef+R/6X/tf++
/8r/1P/a/9//4f/l/+j/6//s/+r/6//r/+z/7//x//P/9v/1//b/9v/5//n/+f/5//v/
+f/5//n/+f/7//3//v///wIABAAEAAQAAwACAAIAAQABAAEAAQABAAMABQAFAAUAAwAD
AAQABAAGAAoACwAMAA4ADgAPAA8AEwAXABcAGgAaAB0AHwAhACMAJgAqAC0AMgA1ADkA
PQBAAEIARgBLAE8AVABaAGEAaABpAG0AcwB6AH4AggCGAIgAigCOAI8AkgCTAJQAlACU
AJQAlACTAJAAjQCLAIYAgwCAAH0AeAB1AG8AaQBjAFsAVwBPAEoARQBBADwAOgAyACwA
KAAlACEAHgAaABgAGAAWABQAEgAPAAwACAAFAAYABAAFAAYABAADAAIAAQACAAEAAAAA
AAAAAAAAAP///v/+//3/+v/6//r/+v/7//r/+v/6//f/+P/4//j/+P/6//3//f/9//v/
+v/5//j/+v/7//3////9//3/////////AAAAAAEAAQABAAEAAAD+//3//f/9//3/+v/5
//n/+v/7//z//f/7//r/+v/6//r/+//8//3//P/8//v/+v/7//z//f/+//z//P/9//3/
/v/+//7//v8AAAAAAwADAP////8BAAEAAwACAAIAAgACAAMAAwACAP7//v/+//7//v/+
//7//v///////f/9//7///8CAAIAAgACAAAAAQABAAIABAADAAMAAgD//////f/8//v/
+v/6//v//P/9//3//P/6//n/+P/3//b/9v/3//f/+P/5//v//v8BAAIAAAD9//7///8A
AAIAAAAAAP////8AAAEAAgADAAQABAAEAAQABgAHAAcABwAIAAkACgAMAAwADAAMAAwA
DAANAA0ADQAPAAoACQARACQAKwArADIAPwBGAEIAKgAJAPr/9P/f/7v/p/+f/3//Pv/8
/sv+pv6e/rz+4f74/gv/Lf9N/2f/fv+X/63/w//T/+D/7P/0//r/+////wMABgAJAAoA
DAANAA0ADgANAA0ADQAOAA0ADgAOABEAEQARABEAEwASABEAEAAPABIAFQAXABkAGgAa
ABgAFgAYABgAGQAZABkAGQAZABkAFgAXABYAFQAVABUAFgAWABUAFgAUABIAFgAWABcA
FwAYABsAGgAcAB0AHwAgACEAIQAkACgAKwAsAC0ALwAxADYAOgBAAEcASgBOAFMAWQBg
AGEAZQBrAHEAdgB7AIAAgACCAIYAhwCMAI0AjgCOAJAAkACQAI8AjACJAIcAggB/AHwA
eQB0AG0AZwBhAFsAVQBRAEkARAA+ADkAMwAwACgAIgAeABsAFwAUABAADgAKAAgABgAE
AAAA/v/7//n/+P/2//f/+P/3//X/8//x//H/8f/x//L/8f/w/+//7f/t/+7/7v/s/+v/
7P/t/+//7f/s/+v/5//p/+r/6//s/+r/6//p/+f/6v/q/+r/6v/q/+n/6f/p/+n/6f/r
/+v/6v/q/+n/6f/p/+n/6f/o/+r/6f/p/+n/5//k/+P/4//k/+X/5v/n/+n/6P/o/+j/
5//n/+f/5//p/+r/6v/q/+v/7P/t/+7/7P/s/+3/7f/v//D/8f/y//D/8P/z//P/8f/1
//X/8//y//P/9P/1//b/9P/0//X/9f/1//X/9v/3//b/9v/2//b/9//5//r//P/6//n/
+f/4//X/9f/z//L/8f/w//D/8f/y//P/8//y//P/8//z//P/8v/y//P/8//x//H/8v/0
//b/9v/z/+//7f/t/+3/7v/w//D/7//v/+//7//v/+//7v/u/+7/7v/w//H/8f/x/+//
7//v//D/8f/y//P/9P/y//P/8//z/+//8P/z//3/CAAPABMAGgAjADAALgAUAPX/6P/i
/8X/pf+X/43/X/8a/97+t/6Y/pr+wP7d/ub+9f4V/zX/U/9u/4n/of+1/8P/zv/Y/+D/
5v/r/+//8f/0//f/+P/2//f/9//4//j/+f/6//z//f/+//7/AQAAAP///v///wIAAwAE
AAUAAwAFAAYABwAMAA4ADgAOAA4ADgAPAA8ADQANAA0ADQAPABEAEQARAA8ADwAQABAA
EQAUABQAFAAYABgAGQAZABsAHwAfACIAJAAnACkAKwAtADAANAA3ADsAPwBEAEkASwBO
AFMAWQBcAGAAZQBrAHUAdwB8AIMAhgCKAI4AkgCWAJgAnACdAKAAoQCiAKIAogCiAKIA
oQCgAJ0AmwCWAJAAjACIAIIAfQB3AHEAawBnAGMAWwBWAE0ARwBAADwAOAAyAC4AKwAk
ACAAGwAYABYAFAASABAAEAAOAAsACQAFAAIAAgACAAQAAwACAAEAAAD///7//v/8//z/
/P/7//v//P/8//r/+P/4//j/+f/6//r/+v/3//b/9v/2//b/+P/7//v/+//8//z//P/8
//r/+f/5//n/+//7//3//f/7//r/+P/3//j/+f/6//r/+P/3//f/9//1//L/8f/x//T/
9f/2//f/9v/0//P/8v/y//P/9P/1//P/9P/0//T/8v/y//L/8v/0//T/9f/1//b/9v/2
//b/9P/0//f/9//3//f/+f/5//j/9v/1//T/9v/3//f/9v/0//T/9P/0//T/8//z//P/
9v/0//H/7//w//D/8P/w//D/8f/y//T/9f/0//P/8//z//b/9v/2//b/9v/3//f/+P/4
//f/9//2//X/9f/z//L/7//u/+7/7//y//P/8//y//L/8f/w/+//7v/u/+//7//t/+3/
7v/w//D/8P/t/+n/6//r/+v/7P/q/+r/6f/p/+v/6//r/+v/7P/s/+z/7P/q/+v/6//r
/+3/7f/t/+7/7v/u/+7/7v/t/+3/7P/r/+n/8P/1//f/AgALAA8AGAApADYALAAQAPP/
4v/Y/73/m/+P/4X/Vf8Q/9z+tf6U/pb+uv7V/uD+8/4R/zH/Uf9u/4n/n/+x/7//0P/g
/+b/6v/v//P/9P/2//j/+P/4//n/+f/6//r/+//8//7///8AAAAAAwAFAAUABQAHAAYA
BQAEAAMABAAHAAkACwAMAA4ADgAOAA4ADgAPAA8ADwAPAA8ADwAPABEAEQARABEAEQAS
ABIAEwAWABYAFgAWABYAFwAXABoAHwAgACQAJAAnACkAKwAvADIANgA5AD4AQQBFAEkA
SwBOAFMAWQBeAGIAZwBtAHMAdQB6AIEAiACMAJAAlACYAJoAngCfAKAAoQCiAKIApACk
AKQAowChAJ0AmgCUAJIAjgCKAIQAfQB3AHEAawBjAF8AVwBSAEsARwBCAEAAOAAyAC4A
KwAlACAAGgAWABUAFAATABIADgAMAAkABwAHAAQABAAEAAMAAQD///3//v/9//z//P/8
//z//P/7//v//P/8//r/+P/4//j/+f/6//r/+v/3//b/9v/2//b/+P/7//v/+//6//r/
+v/6//v/+//8//3//P/7//z/+//6//r/+f/5//n/+f/5//j/+P/3//f/9//4//b/9v/3
//b/9//4//n/+f/4//j/+P/4//n/+v/7//r/+v/5//j/+v/6//r/+v/4//j/+f/5//r/
+v/6//r/+//8/wAAAQD+//3//v/9/////v/+//7//P/9//3//P/8//7/AAAAAAAA///+
//3//P/8//z//f/9//////8AAAEAAQAAAP///v///wEAAgAEAAMAAQAAAP7//v////7/
/v////7//v////7///////7/AAD///7//f/8//z//f/9//3//f/+/wAAAAAAAP3/+f/3
//f/9//4//j/+P/3//f/9//3//f/9//4//j/+P/4//j/+f/5//n/9//3//f/+P/6//r/
+v/6//j/+f/5//n/9//8////BQAOABcAGwAiADMAPgAwABQA+//w/+T/w/+l/53/if9P
/wb/1v63/qT+tv7c/u/+9v4F/yP/Qf9f/4D/nf+z/8X/0f/c/+j/7P/w//f/+//9/wAA
AwAEAAEAAQAAAAAAAgADAAQABgAJAAoACgANAAsACwALAA0ADQANAA0ADQANAA8AEAAR
ABQAFgAWABYAGAAYABkAGQAXABcAFwAXABcAGQAZABkAFwAXABgAGAAbAB4AHgAeAB4A
HgAfAB8AIwAnACcAKgAuADEAMwA1ADcAOgA+AEEARgBJAE0AUQBVAFgAXQBjAGQAaABt
AHMAfAB/AIUAjQCQAJQAmACcAJ8AogCnAKkAqwCrAKsAqgCqAKoAqgCpAKYAowChAJwA
lgCSAI4AiACDAH0AdwBxAGsAZwBfAFoAUgBNAEcARAA+ADgANAAxACwAKAAjACAAHgAc
ABoAGAAWABQAEQAPAA0ACgAKAAoADAALAAoACQAGAAUABAAEAAYABgAGAAUAAwAEAAQA
AgACAAIAAgADAAIAAgACAP///v/+//7//v/+/wEAAQABAAIAAgACAAIAAgABAAEAAQAD
AAMABQAFAAIAAgABAAEAAQABAAEAAAD+//3//f/9/////P/7//v//v///wAAAQD///7/
/v/+//z//f/+/////f/+//7//v/+//7//v/+/wAAAAABAAEAAAAAAAAAAAAAAAAAAwAD
AAEAAQADAAMAAgAAAP///v/+///////+//z//P/8//z/+v/7//3//P/6//r/+v/6//r/
+v/7//v/+//7//z//f/8//z//P/8//7//////wAAAAD//////v/7//v/+f/4//n/+P/4
//n/+P/5//n/+P/2//X/9P/z//L/8v/z//P/8v/x//H/8v/0//T/8f/t/+v/6//r/+z/
7v/u/+3/7f/r/+v/6//r/+7/7v/u/+7/8P/x//H/8f/w/+//7v/u/+7/7v/u/+7/7v/v
/+//7//v//D/9/8BAAoAEQAXACIALQAuAB4AAgDp/+L/1P+v/4//hf9t/y//6v66/pn+
kP6q/s7+4f7s/gf/J/9D/1n/dv+V/6f/tf/F/9T/3P/g/+T/6f/t//H/9P/3//j/9v/3
//f/+P/4//n/+v/8////AAAAAAMAAgABAAAAAQADAAMAAwADAAEAAwAEAAUACgAMAAwA
DAAMAAwADQANAAwACwAKAAkACQALAAsACwAJAAkACgAKAA0AEAAQABAAFAAUABUAFQAV
ABkAGQAcACAAIwAlACcAJwAqAC4AMQAyADUAOQA9AEMARgBLAFEAUwBWAFoAXwBoAGsA
cQB5AHwAgACEAIgAigCMAJAAkQCSAJMAlACUAJIAkgCSAJEAkACNAIsAhgCCAH4AegB0
AHEAawBlAF8AWwBXAE8ASgBEAD8AOQA2ADIALAAoACUAHgAaABUAEgASABAADgAMAAwA
CgAHAAUAAQD+//7//v/+//3//P/7//r/+f/4//j/9v/2//b/9f/3//j/+P/2//T/9P/0
//X/9v/2//b/8//w//D/8P/w//D/8//z//P/9P/0//T/9P/2//X/9f/1//f/9//5//n/
+P/4//f/9//3//f/9//2//T/8//z//P/8//w/+//7//x//P/9f/3//X/9P/0//T/9v/3
//j/+f/7//z//P/8//v/+v/5//j/+f/6//z//f/8//z//P/8//z//P///////f/9////
///9//z//v/+//7//v/+//7///////3//f/+////AgACAAIAAgAAAAEAAQACAAQAAwAD
AAIAAwADAAEAAAD9//z//P/9//7///////7//v/9//z/+//4//j/+f/5//v/+//8//7/
/v/+//v/9//3//f/9//4//b/9v/1//X/9f/1//X/9f/0//T/9P/0//T/9f/1//X/9//3
//f/+P/4//j/+P/4//j/+f/5//n/+//8//3/AQAMABEAFQAeACcALgAwACQACQDs/+D/
1f+z/5X/i/93/z7//P7J/pz+gP6S/r/+3P7x/hP/Of9V/27/hf+Z/6v/vf/K/9T/3P/k
/+3/8f/1//j/+//8//z//f/9//7/AAABAAIABAADAAQABAAHAAcABwAHAAkACQAJAAkA
CQALAA0ADgAPABAAEgASABIAEAAQABEAEQASABMAFAAVABIAEwASABEAEwATABQAFAAT
ABYAFgAWABgAGAAZABkAHQAhACEAJAAlACcAKAApACsALgAyADUANwA5ADwAPwBBAEQA
SQBPAFIAVgBbAGEAZgBnAGsAcQB2AHoAfgCCAIQAhgCKAIsAjACNAI4AjgCRAJIAkwCT
AJAAjQCLAIYAhgCEAIIAfgB7AHUAbwBpAGUAYQBZAFQATwBLAEYARAA8ADYAMgAvACwA
KAAjACAAHQAaABcAFAASABAADQALAAsACAAIAAgABwAFAAMAAQACAAEAAAAAAP7//v/+
//3//P/8//v/+P/3//j/+f/7//r/+v/6//f/+P/4//j/+P/3//n/+P/3//b/9v/2//b/
9//3//j/+f/4//f/+P/3//n/+v/6//v//f/9//3//P/6//n/+f/5//r/+P/4//n/+f/5
//n/+f/7//r/+v/6//n/+f/5//n/+P/4//f/9v/5//r/+//8//r/+v/7//v//P/8//z/
/P/8//z///////3/+//9////AAD+//7//v/+//z//P/9//3//////wAAAQAAAAAAAAAA
AAAAAQABAAIAAAD//////v/7//v/+f/4//n/+P/4//n/+P/5//n/+P/6//n/+P/3//b/
9v/3//f/9f/1//b/+P/5//r/+P/1//T/8//y//L/9P/0//P/8//x//H/8f/x//L/8v/y
//L/8v/z//P/8//1//X/9f/2//b/9v/2//b/9v/3//f/9//1//b/9////w4AFQAZACIA
KwAyACoAEADz/+j/4v/L/6v/m/+P/2f/IP/k/rf+lv6W/rz+3/7y/gP/I/9F/2P/fP+P
/6X/uf/J/9b/3v/k/+r/7//z//X/+P/7//z/+v/7//v//P/+////AAACAAMABAAEAAcA
BwAHAAcACQALAAsACwALAAsADQAOAA8AEQASABEAEAASABIAEwATABIAEQAQAA8ADQAP
AA8ADwAPAA8AEAAQAA8AEgASABIAFgAWABcAFwAXABsAGwAeACIAJQAnACkAKQAsADAA
MwA0ADcAOwA/AEMARgBLAFEAVABYAF0AYwBrAG0AcgB5AH4AggCGAIoAjACOAJIAkwCY
AJkAmgCaAJoAmgCaAJkAmgCXAJUAkACMAIgAhAB+AHkAcwBtAGcAYgBfAFgAVABMAEcA
QQA+ADoANAAwAC0AKAAkAB8AHAAYABYAFAASABAADgALAAkACQAGAAYABgAEAAMAAgAB
AAIAAQAAAAAA/v/+//7//f/9//7//v/8//r/+v/6//v//P/8//z/+f/6//r/+v/6//n/
+//6//n/+v/6//r/+v/8//v/+//7//v/+//9//3//P/8//v/+//9//3//f/8//7//f/9
//3//P/4//b/9f/2//f/+P/5//n/+P/4//j/9v/3//j/+f/7//z//P/8//v/+v/5//j/
+v/6//v/+//8//z//P/8//r/+v/9//3//f/9///////9//r/+P/5//r/+//8//7//v//
/////v/9//3//f/+//7//v/+//7//////wAA/v/9//3//P/9//3/+//6//n/+P/4//n/
/P/9//3//P/6//n/+P/3//j/+P/5//n/+f/5//r//P/6//r/9//z//P/8//z//T/9P/0
//P/8//x//H/8f/x//L/8v/y//L/8P/x//H/8f/y//P/9P/2//X/9P/z//L/9P/1//X/
9f/3//j/9//5/wQADwAXABwAJwAyADIAGgD9/+z/5v/R/7H/n/+Z/3v/Ov/6/s/+qP6c
/rr+2/7q/vf+E/83/1f/cP+H/53/s//D/9L/3v/m/+7/8//z//X/+P/7//z//P/9//3/
/v8AAAEAAgAEAAQABAADAAUABgAHAAgACwAKAAkACAAHAAkACwAMAA0ADgAQABAAEAAS
ABIAEwATABMAEwATABMAEwAVABUAFQAXABcAGAAYABkAHAAcABwAHQAcABwAGwAeACMA
JAAoACkAKwAsAC0ALwAyADYAOQA8AD8AQwBHAEkATABRAFcAXABgAGUAawByAHMAdwB9
AIMAiACNAJIAlgCYAJwAnQCeAJ8AoACgAKIAogCiAKEAngCbAJkAlACQAIwAiACCAHsA
dQBvAGkAYQBdAFUAUABKAEUAPwA8ADQALgAqACcAJAAgABsAGAAUABIAEAAOAAsACAAE
AAEAAgAAAAEAAgABAP///f/7//z/+//6//r/+P/4//j/9//3//j/+P/2//b/9v/2//f/
9v/2//b/8//z//T/9f/2//X/9//2//X/9P/0//T/9P/1//X/9v/3//T/8//0//P/9f/2
//b/9//1//X/9f/0//P/8f/w/+//8P/u/+7/7//t/+3/7f/t/+//7v/u/+7/7v/v//D/
8f/w//D/7//u//D/8P/w//D/7v/u/+//7//x//L/8//0//L/8v/1//X/9f/1//f/9//3
//b/9v/2//T/9f/1//T/8v/y//L/8v/2//b/8//y//H/8P/y//L/8//z//H/8f/y//P/
9v/2//b/9v/4//n/+f/6//n/9//2//T/9f/1//P/8v/y//L/8//1//X/9f/0//L/9P/z
//L/8f/u/+7/7//v/+//7//w//L/8v/y/+//6//p/+n/6f/q/+z/7P/r/+v/6//r/+v/
6//u/+7/7v/u/+z/7f/t/+3/6//r/+v/7P/u/+7/7v/u/+v/6//q/+n/6//u//P/9//+
/wUACwAQAB0ALAAuABoA+//o/+D/yf+l/5H/h/9l/yj/7v7H/qL+kP6o/sv+2P7h/vv+
H/9D/17/e/+T/6n/u//K/9T/2v/i/+n/7f/t//D/8//0//L/8//z//T/9v/3//j/+v/5
//r/+v/9//7///8AAAMAAwADAAMAAwABAAMABAAFAAoADAAMAAwADgAOAA8ADwAPAA8A
DwAPABEAEwATABMAEgARABEAEAARABQAFAAUABQAFAAVABUAFQAZABkAHAAeACEAIwAl
ACYAKAArAC0AMQA1ADoAPwBBAEQASQBPAFQAWABdAGMAawBtAHIAeQB8AIAAhACIAIwA
jgCSAJMAlACVAJYAlgCWAJYAlgCVAJYAkwCRAIwAhwCCAH0AdgBxAGsAZQBfAFgAUwBK
AEQAPAA3ADEALgAoACIAHgAbABQAEAALAAgABgAEAAIAAAD9//r/9v/z//L/8P/x//L/
8v/x//D/7//t/+v/6f/o/+j/6P/o/+f/5v/m/+X/4v/i/+L/4v/j/+T/5P/k/+H/4P/g
/+D/4P/g/+P/4//j/+L/4v/i/+L/5P/j/+P/4//l/+X/5//n/+T/5P/j/+P/5f/l/+X/
5P/j/+H/4P/f/+H/3v/d/93/3v/f/+D/4f/g/97/3f/c/9z/3f/e/9//3v/e/93/3P/a
/9r/2v/a/9z/3P/d/93/3P/c/9z/3P/c/9z/3//f/93/3f/f/9//2//g/+L/4P/g/+D/
4P/g/97/3v/f/9//4P/h/+P/5f/k/+T/5P/k/+L/4//j/+T/4v/h/+H/4P/e/93/2v/Y
/9j/2P/Z/9v/2//b/9r/2P/W/9X/1P/T/9P/1P/W/9f/1v/V/9X/1v/W/9b/0//P/9H/
0f/R/9L/0f/Q/87/zf/P/8//z//P/9L/0v/S/9L/1v/Z/9v/3f/e/9//4P/i/+P/5P/l
/+b/6P/p/+n/6f/n/+z/8f/3/wQACQAPAB4ALwA2ACgADAD3/+7/3v+9/6X/n/+F/0f/
BP/W/rX+ov60/tj+6/70/gX/Jf9H/2f/gP+Z/7H/xf/T/+D/6P/s//D/9f/3//n//P//
/wAAAgADAAMABAAEAAUABgAIAAsADAAMAA8ADQANAA0ADwARABEAEQARABEAEwAUABUA
GAAaABoAGgAbABwAHgAfAB0AHQAdAB0AHwAhACEAIQAjACMAJAAkACQAJgAlACQAKAAo
ACkAKQAsADEAMgA2ADgAOwA9AD8AQwBGAEoATQBOAFEAVQBZAF4AYgBoAG8AcgB2AHsA
gQCLAI0AkgCZAJwAoACkAKgAqgCsALAAsQC1ALcAuQC6ALkAuAC3ALUAtACxAK8AqgCm
AKIAngCYAJEAiwCFAH8AewB3AG8AagBgAFsAVQBSAE4ASABEAEEAPAA4ADMAMAAtACoA
JwAkACMAIgAgAB8AGwAYABgAGAAaABkAGAAXABgAFwAWABYAFAAUABQAEwATABQAFAAS
ABIAEgASABMAEgASABIADwAQABAAEAAQAA8AEQAQAA8AEgASABIAEgASABEAEQARAA8A
DwARABEAEAAQAA8ADwANAA0ADQAMAAwACwALAAsADQAKAAkACQAMAA0ADgAPABEAEAAQ
ABAADgAPABAAEQATABQAEgASABIAEgASABQAFAAVABUAFgAXABkAGwAaABoAGgAaABwA
HQAdAB4AHAAbABsAGgAZABkAFwAWABUAFAAUABUAFAAVABUAFAAUABMAEgARABAAEAAR
ABEAEQARABIAFAAVABYAFAARAA4ADQAMAAwADQAOAA4ADwANAA0ADQANAAwADAAMAAwA
DAANAA0ADQANAA0ADQAOABAAEAAQABAADwAPAA4ADQAPABQAGQAdACYALQAvADoASwBU
AEwAMgAZABIACADl/8n/v/+n/2n/Jv/4/tn+xv7Y/vr+Df8S/yH/P/9h/33/lv+z/83/
4f/t//b/AAAGAAwAEQAXABcAGgAdAB4AHQAdABwAHAAcAB0AHgAgACIAJAAlACkAKAAn
ACYAJwAoACkAKgArACkAKwAsAC0AMAAyADIAMgA0ADQANQA1ADcANwA3ADcANwA5ADkA
OQA3ADcAOAA4ADsAPgA+AD4AQABAAEEAQQBDAEcARwBKAE4AUQBTAFUAWQBcAGAAYwBm
AGkAbQBxAHcAegB/AIUAigCOAJMAmQCjAKUAqgCxALUAuAC7AL4AwgDEAMgAyQDKAMsA
zADMAMoAygDKAMkAxgDDAMEAvAC1ALAAqwCkAJ8AmQCTAI0AhgCBAHgAcgBsAGcAYQBe
AFgAUgBOAEsARgBCAD0AOgA4ADYANAAyAC4ALAApACcAJgAkACUAJgAmACUAJAAjACEA
HwAdABwAHQAeAB8AHwAfACAAIAAeABoAGgAaABsAHAAcABwAGQAaABoAGgAaABwAHwAf
AB8AIAAgACAAIAAeAB0AHQAdABsAGwAdAB0AGgAaABkAGQAaABsAHAAcABwAGwAbABsA
HQAaABkAGQAcAB0AHgAfAB0AHAAcABwAHAAdAB4AHwAdAB4AHgAeAB4AHAAeACAAIAAg
ACAAIAAgACEAIQAhACEAIgAjACYAJgAmACYAJAAlACUAJgAoACcAJwAmACMAIwAhACAA
HQAcABwAHQAgACEAIQAgACAAHwAeAB0AHgAeAB8AHwAfAB8AIAAiACIAIgAfABsAHQAd
AB0AHgAdABwAGgAZABsAGwAbABsAHAAcABwAHAAeAB8AHwAfAB0AHQAdAB4AHAAcABwA
HAAeAB8AHwAfACEAIgAhACcAMAA7AEUASgBTAF4AXgBMAC0AGAAUAAEA3f/F/7v/l/9W
/xj/5/7A/sD+6P4L/xz/Mf9T/3H/if+i/7f/y//f//P//P8GABAAGgAhACMAIwAmACkA
KgArAC0ALgAwAC4ALwAwADIANQA2ADYAOQA3ADcANwA5ADkAOQA5ADkAOgA9AD8AQQBC
AEQARABEAEYARgBHAEcARwBHAEcARwBGAEcARgBFAEYARwBJAEoASgBMAEsASgBNAE4A
UABRAFMAVwBXAFoAWgBdAF8AYQBkAGgAbQBxAHMAdQB4AHsAgQCEAIkAjwCUAJgAnQCj
AKkAqwCwALcAvADAAMQAyADJAMoAzQDNANIA0wDUANQA1ADUANQA0wDSAM8AzQDIAMUA
wgC/ALoAtQCvAKkAowCfAJsAkwCOAIcAgwB+AHwAeAByAG4AawBoAGQAXwBcAFgAVgBU
AFIAUQBQAE4ATQBLAEgASABIAEYARQBEAEMARABDAEIAQgBCAEIAQgBBAEEAQgBCAEAA
QABAAEAAQQBAAEAAQAA9AD0APgA/AEAAQABDAEMAQwBGAEYARgBGAEYARQBFAEUAQwBD
AEUARQBGAEYARQBFAEMAQwBDAEIARQBFAEYARwBIAEYARgBHAEgASQBKAEsATABMAE0A
TgBMAE0ATgBPAE8AUABQAFAAUgBSAFIAUgBSAFIAUwBTAFUAVgBXAFgAVwBWAFgAVwBW
AFcAWgBbAFsAWgBaAFoAWQBZAFgAVgBUAFQAVABUAFYAVQBVAFUAVABUAFMAUwBSAFIA
UQBRAFMAUwBTAFQAVgBWAFQAVABRAFAAUABQAFEAUgBRAE8AUQBRAFEAUQBPAE8AUABQ
AFEAUgBTAFQAVQBTAFEATwBXAFYAVgBWAFYAVgBYAFgAWABYAF0AYABjAGYAbgB2AH4A
hgCKAA==
         </WaveFormData>
      </LeadData>
      <LeadData>
         <LeadByteCountTotal>10000</LeadByteCountTotal>
         <LeadTimeOffset>0</LeadTimeOffset>
         <LeadSampleCountTotal>5000</LeadSampleCountTotal>
         <LeadAmplitudeUnitsPerBit>4.88</LeadAmplitudeUnitsPerBit>
         <LeadAmplitudeUnits>��V</LeadAmplitudeUnits>
         <LeadHighLimit>2147483647</LeadHighLimit>
         <LeadLowLimit>268435456</LeadLowLimit>
         <LeadID>V3</LeadID>
         <LeadOffsetFirstSample>0</LeadOffsetFirstSample>
         <FirstSampleBaseline>0</FirstSampleBaseline>
         <LeadSampleSize>2</LeadSampleSize>
         <LeadOff>FALSE</LeadOff>
         <BaselineSway>FALSE</BaselineSway>
         <ExcessiveACNoise>FALSE</ExcessiveACNoise>
         <MuscleNoise>FALSE</MuscleNoise>
         <LeadDataCRC32>1397472213</LeadDataCRC32>
         <WaveFormData>
xADEAMQAxADHAMgAyQDKAMYAxADCAMAAuACyAKwApgCaAJAAhgB8AHEAaABfAFYATQBE
ADsAMgAqACIAGgASAA0ACAADAP7/9//y/+3/6P/l/+L/3//c/9v/2v/Z/9j/1v/U/9L/
0P/P/87/zf/M/8r/yv/K/8r/yv/K/8r/yv/M/8z/zP/M/8r/yv/K/8r/zP/M/8z/zP/M
/8z/zP/M/8z/zP/M/8z/zf/O/8//0P/O/8z/yv/I/8r/yv/K/8r/yf/I/8f/xv/E/8T/
xP/E/8T/xP/E/8T/xv/G/8b/xv/I/8j/yP/I/8b/xv/G/8b/x//I/8n/yv/M/8z/zP/M
/8v/yv/J/8j/zP/O/9D/0v/Q/9D/0P/Q/9D/0P/Q/9D/0//U/9X/1v/U/9T/1P/U/9X/
1v/X/9j/1v/W/9b/1v/Y/9j/2P/Z/9v/2//c/9z/2//c/93/3v/h/+H/4f/i/+P/4//l
/+P/4//j/+P/4//i/+L/4v/j/+P/4f/h/+P/5v/n/+f/5//j/+P/4v/h/+L/4v/i/+L/
5P/k/+X/5f/i/9//2//a/9v/3P/d/97/2//a/9n/2P/a/9v/3f/e/9z/3P/c/9z/2v/Y
/9j/2P/Y/9n/2v/b/9r/2f/Y/9b/2P/X/9f/1//a/9v/2v/c/+H/6P/w//z/EwAmADIA
QABVAHcAjQCZALQAzAC2AHQAMgDx/6v/f/9v/03/GP/1/vf+F/86/1X/aP99/5P/oP+t
/7z/xv/O/9L/0//W/9j/2v/a/93/3//h/+P/5//o/+n/6//q/+v/6//r/+r/6v/q/+z/
6v/r/+z/7f/v/+7/7v/v//H/8f/y//L/8P/v/+//7//x//H/8v/z//T/9v/3//f/+f/7
//z//P8AAAMABQAGAAYACQAJAAwAEAASABUAFwAbABwAHQAfACEAJgArAC8AMwA5AEAA
RgBKAFAAVQBcAGcAbQB3AIMAjwCXAJ4ApQCxALsAwgDJANAA1gDdAOMA5wDqAO4A7gDv
APEA8wD3APIA7gDqAOQA3QDXAM4AxQC8ALMAqACdAJQAiAB8AHEAaQBhAFkAUwBKAEEA
OQAyAC4AKQAlACAAHQAaABcAEwAOAAkABgADAAMAAwADAAIA///+//3/+f/6//j/+P/4
//j/+P/3//b/9P/0//T/9P/1//X/9f/3//X/9P/z//P/9P/0//T/9P/2//j/+P/2//X/
9P/0//X/9v/1//b/9//0//P/8v/y//H/8v/z//T/8//z//L/7v/t/+3/7f/t/+7/7v/u
/+7/7v/t/+z/6//t/+3/7f/t/+3/7v/u/+7/7f/t/+3/7f/w//H/8v/y//H/8P/w//H/
8//y//L/8v/1//X/9v/2//T/9P/2//b/9//3//j/+f/4//j/9//1//X/9P/2//b/9v/2
//X/9f/1//b/9v/3//j/+f/6//v/+//7//v/+//6//v/+//7//v/+//5//j/+P/4//f/
9//1//X/+f/6//v/+//6//f/9v/0//X/9P/0//T/9P/0//T/9f/2//b/9P/x//H/8v/z
//T/9P/0//T/9P/2//f/+f/8//7//v/+//7///8AAP//AAD+//3//f/9//3//f/9//3/
/P/8//v/+//7//b/8//4/wQABwAIAA4AGgApADgAQgBMAGMAhwChAK0AxADcAMoAjABE
AP3/r/95/2X/T/8o/wn/Cf8h/0L/Wf9y/4v/of+y/7//zP/W/9z/3v/h/+b/6P/q/+r/
7P/v//L/9f/2//b/9v/3//b/9//3//f/+v/6//r//P/6//v//P/9/////v/+///////9
//z/+v/4//f/9//3//f/9//4//n/+f/6//r/+f/7//3//v/+//3///8AAAAAAgAFAAUA
CAAJAAoADAANABEAEgATABUAFgAaAB4AIQAjACcALAAwADcAPgBEAEwAVABZAGIAbQB5
AIEAiACPAJ0ApwCuALUAuwDAAMYAywDQANQA2QDaANoA2wDcAN8A2QDWANMAzgDIAMMA
uwCzAKkAnwCTAIcAgQB2AGsAYQBWAE0ARAA9ADMAKwAkAB4AGAATAA8ACgAGAAIA/v/5
//f/8//x/+//7P/r/+r/6P/m/+b/5v/j/+T/4v/i/+L/4f/g/97/3P/c/9z/3P/c/9v/
2//b/93/3P/a/9j/1//X/9j/2f/a/9n/2v/Z/9b/1v/W/9f/2f/X/9X/1f/V/9T/0//S
/9L/0P/Q/9D/0P/P/8//zv/K/8r/y//M/83/y//K/8n/yP/L/8v/y//L/8z/zf/O/8//
zP/M/8v/yv/M/83/zv/P/87/z//Q/9D/0P/Q/9H/0//U/9T/1f/W/9b/1f/V/9T/1v/Y
/9j/1v/W/9f/2P/Z/9r/2//b/9v/3P/c/93/3v/f/+D/4f/h/+H/4//l/+b/6f/l/+X/
5f/l/+X/5P/k/+T/4//j/+H/4f/j/+T/5f/l/+f/5f/l/+T/4f/g/+D/4P/g/+D/4P/h
/+P/4v/f/9v/2P/Y/9j/2P/a/9r/2v/a/9r/2f/Z/9r/2P/Y/9j/2P/a/9r/2P/Y/9b/
1f/V/9X/1v/X/9j/2f/W/9b/1f/V/9X/1P/X/9r/3v/f/+T/6v/0/wkAIgAuADwAVwB5
AJMApwDIANwAvgCEAEoACwDB/5P/f/9X/xz/8/7v/g3/MP9N/2b/f/+R/6D/rf+4/77/
xP/K/8v/zv/Q/9L/0v/T/9X/1//Z/9v/3P/d/9//4P/h/+H/4f/i/+L/4v/k/+X/5//p
/+v/6v/o/+f/5//p/+n/6v/q/+j/5//n/+f/5//n/+j/6f/s/+7/7//v/+//8f/y//L/
9v/5//v//P/+/wEAAQAEAAYACAALAA0AEAASABQAFwAYABwAIAAjACgALwA3AD4AQQBI
AE4AVgBgAGUAbgB5AIYAjwCXAJ8ArAC1ALsAwQDKANAA1wDdAN8A4gDmAOYA5gDnAOgA
6wDlAOIA3wDaANAAyQC/ALUArgClAJoAjwCHAHwAcQBnAFwAUwBKAEMAOwAzACwAJgAf
ABkAFAAOAA0ACgAHAAMA///7//n/9//y//H/8P/u/+7/7v/u/+v/7P/q/+r/6v/o/+j/
5//m/+b/5v/m/+b/4//j/+P/5f/n/+b/5f/l/+P/4v/h/+D/4f/k/+X/5P/l/+T/5P/l
/+T/4f/g/9//3//f/9//4P/d/9z/2//a/9v/3f/e/9z/2v/Z/9j/1//W/9b/1v/W/9f/
1//X/9f/1f/V/9X/1f/X/9j/2P/Y/9n/2f/Z/9n/2P/Z/9r/2v/c/9z/3f/f/9//3v/e
/97/4f/h/+L/4v/g/+D/4v/i/+D/3//f/9//4f/i/+L/4f/h/+H/4P/g/+D/4v/i/+L/
5P/i/9//3f/e/+D/4P/g/+D/4f/h/+H/4v/g/+H/4v/j/+T/5f/l/+X/5v/n/+f/6f/p
/+n/6f/p/+n/6P/o/+j/6P/n/+T/4//o/+r/7P/t/+v/6f/p/+j/6f/o/+j/6P/m/+b/
5v/n/+f/5v/j/9//4P/g/+D/4P/f/97/3f/c/93/3f/e/+D/4P/g/+D/4P/e/97/3P/c
/93/3f/e/9//3v/d/9z/2//c/9z/2//b/9n/3v/f/9z/4P/l/+r/8P8AABkALAA4AEYA
YwCJAKUAvQDeAPAA0ACaAGYAKQDf/6//mf9t/yz//f75/hn/PP9X/3D/h/+Z/6j/u//K
/9D/0v/U/9f/2f/a/9v/2v/d/9//4f/j/+X/5v/n/+n/6v/r/+v/6//u/+7/7v/w/+//
7//v/+//8f/y//T/9//2//X/9f/0//T/8//z//P/9f/1//b/9//3//j/+P/3//j/+//9
//7/AAADAAUABgAGAAkACQAMABAAEgAVABcAGwAcAB0AHwAjACgALQAxADMAOQBAAEYA
SQBQAFYAXgBnAG0AdwCDAI8AlwCeAKUAswC9AMQAywDQANYA3QDjAOUA6ADsAOwA7wDx
APMA9wDwAOwA6ADiAN0A1wDOAMUAugCxAKYAmwCTAIgAfQBzAGwAYwBaAFMASgBBADkA
MgAtACcAIgAcABkAFgATAA8ACwAHAAUAAwAAAP///v/8//j/+P/4//X/9f/0//X/9v/0
//T/8//y//L/8v/y//L/7//v/+//8f/x//D/7//v/+z/7P/s/+z/7f/w//H/8P/x//D/
8P/x//H/7//v/+//7f/r/+n/6P/o/+j/6P/o/+f/5//m/+L/4//j/+P/4//m/+b/5v/m
/+b/5f/k/+P/5f/l/+X/5f/j/+T/5P/k/+X/5f/l/+X/5v/n/+j/6P/m/+b/5//p/+f/
5v/m/+b/6f/p/+r/6v/o/+j/6v/q/+r/6//t/+//7v/u/+3/6//t/+//8P/y//D/7//u
/+3/7P/v/+//7//w//D/8f/y//P/8v/z//P/8//0//X/9f/3//P/8//z//P/9P/0//X/
9v/1//X/8//z//X/9v/3//f/+f/3//f/9v/0//L/8f/w//L/8v/y//P/8//y/+//6//o
/+j/6P/o/+r/6v/q/+r/6P/n/+f/6P/o/+j/6P/o/+b/5v/k/+T/5P/j/+P/4//l/+X/
5f/l/+T/5P/j/+P/4//m/+X/5v/m/+n/7P/y/wQAHwA0AEQAWAB5AJ8AuQDRAPIA9ADI
AIwAWAAfAOX/xf+r/3P/KP/7/gX/Kf9K/2f/gv+Z/6n/tv/B/8z/0v/W/9r/3f/e/+D/
4v/i/+L/4//k/+X/6P/q/+z/7//w//H/8f/x//L/8v/y//T/9P/1//b/9//3//b/9v/3
//v/+//8//z//P/7//v/+//7//v//P/9//7/AAABAAEA//8BAAIAAgAFAAkADAAOAA8A
EQAQABIAFQAYABwAHwAiACQAJgApACwAMAA0ADcAPQBDAEoAUABUAFoAXwBmAHAAdQB+
AIkAmAChAKkAsQC6AMMAyQDPANgA3gDlAOsA7gDwAPMA8gDyAPMA9AD3APEA7gDrAOYA
3ADVAMsAwQC6ALEApgCbAJEAhgB7AHEAaABfAFYATwBJAEEAOgA0ACsAJQAgABoAGQAW
ABMADwALAAcABQADAAAA///+//z//P/8//z/+f/2//T/9P/0//b/9v/1//T/8v/y//L/
8v/z//P/8//1//P/8v/x//H/8P/w//D/8P/w//L/8v/w/+3/7P/s/+3/6//p/+n/6f/q
/+n/6P/o/+b/5v/m/+b/5P/l/+X/4v/j/+P/4//j/+b/5v/m/+b/6f/p/+n/6f/n/+f/
5//n/+n/6v/q/+r/6f/p/+n/6f/q/+v/7P/s/+7/7v/v//H/7//u/+7/7v/v/+//8P/w
/+//7v/v/+7/6//r/+z/7f/v//D/8P/v/+3/7f/s/+z/8P/w//D/8v/v/+7/7f/s/+//
7//v//D/8P/x//L/8//z//P/8v/x//T/9f/1//f/9f/1//X/9f/z//L/8v/y//X/9f/z
//P/9f/2//f/9//3//X/9f/0//X/9P/0//T/9P/0//T/9f/1//T/8f/t/+r/6v/q/+r/
7P/s/+z/7P/r/+n/6P/o/+n/6v/r/+z/7P/s/+r/6v/p/+f/5v/l/+f/5//n/+f/5v/m
/+X/5f/l/+T/5f/q/+7/7//0/wAADgAhADIAQABUAHcAmQClALcA1ADOAJYAVAAYANf/
pf+P/3f/Q/8M//v+Ef8x/0z/Z/+E/5f/of+y/8P/yv/O/9T/2v/d/+L/5P/m/+b/5f/n
/+n/6//v//D/8f/z//L/8//z//P/8v/y//L/9P/3//n/+//9//z/+v/5//n/+//7//z/
/P/8//v/+//7//n/+f/6//v//v8AAAEAAQABAAMABAAEAAYACQALAAwADgARABEAFAAU
ABYAGQAbACIAJAAmACkAKgAuADIANQA5AD8ARgBMAFEAWABeAGYAbABxAHoAhQCWAJ8A
pwCvALoAwwDJAM8A2ADeAOUA6wDtAPAA9AD0APIA8wD0APcA8wDwAO0A6ADeANcAzQDD
ALoAsQCmAJsAlQCKAH8AdQBqAGEAWABRAEkAQQA6ADQAKwAlACAAGgAZABYAEwAPAA0A
CQAHAAUAAAD///7//P/8//z//P/5//b/9P/0//T/8v/y//H/8P/y//L/8v/y//H/8f/x
//P/9P/0//T/9f/z//L/8f/w//D/8v/y//D/7//u/+7/7//v/+3/7f/t/+z/6//q/+r/
6P/o/+j/6P/o/+n/6f/m/+f/5//n/+f/6P/o/+j/6P/r/+v/6//r/+v/6//r/+v/6//s
/+z/7P/v/+//7//v/+7/7//w//D/8v/y//P/9f/1//T/9P/0//X/9f/2//b/9v/2//j/
+P/1//T/9f/2//f/+P/3//f/9//4//f/9//3//f/+f/7//z//f/7//v/+v/7//r/+//8
//3//f/8//z//P/7//v/+f/5//v//P/9//3//f/7//v/+v/7//r/+v/6//r/+v/6//v/
+//6//f/8//y//L/8v/y//H/8P/v/+7/7//v//D/8v/w//D/8P/w//D/8P/u/+7/8P/v
/+//7//u/+3/7P/r/+z/7P/r/+v/7f/u/+3/8P/0//X/+P8AAAoAFQAkADIAPgBJAGUA
hQCVAKIAvgDAAIwARgABAKv/X/9F/zf/GP/9/v3+Ff82/1X/bP+B/5X/qP+1/8L/yv/S
/9z/3//i/+T/5v/m/+j/6//u//H/8//0//X/9//4//n/+f/5//r/+v/6//z/+v/7//z/
/f////7//v////////8AAAAAAAD///////8AAAEAAwAFAAMABAAEAAMABAAHAAkACgAL
AA0ADgAOABIAFQAVABgAGgAcAB8AIQAkACQAJAAlACkALgAzADcAOQA9AEIARgBJAFAA
VgBeAGgAbQB2AIEAjgCVAJsAoQCvALkAwADHAM4A1ADbAOEA5QDoAOwA7ADvAPEA8wD3
APEA7gDrAOYA4gDdANUAzQDEALsAsAClAJ0AkgCHAH0AdgBtAGQAXQBSAEkAQQA6ADUA
LwAqACQAHwAaABUADwANAAkABwAFAAIAAQAAAP7/+//6//n/9f/2//T/9P/0//P/8v/w
/+7/7P/s/+z/7P/r/+v/6//t/+v/6v/p/+n/6v/q/+r/6v/o/+r/6v/o/+n/6P/o/+n/
6f/n/+f/5//l/+P/4f/g/9//4P/h/+L/4f/h/+D/3P/d/93/3f/d/97/3v/e/97/3P/b
/9r/2f/c/93/3v/f/93/3v/e/97/3v/d/9z/2//d/9//4f/i/9//3v/e/9//4P/g/+H/
4v/h/+H/4v/i/+D/4P/i/+T/5v/k/+T/5P/k/+P/4//j/+T/5f/n/+n/6//q/+v/6//r
/+r/6//r/+3/6//r/+v/6//r/+r/6v/q/+3/7f/r/+v/6//s/+3/7f/t/+v/6//q/+n/
6P/o/+j/5v/m/+b/5//o/+j/5v/j/9//3v/d/9z/3f/e/9//4P/f/93/3P/c/9z/3P/c
/9z/3v/e/9z/3P/a/9n/2f/Z/9n/2f/Z/9n/2P/Y/9f/1//X/9b/1f/Y/+D/5f/o/+7/
+v8JABgAIgAuAEkAbwCHAJcAsgDGAKgAagAoAOH/lf9l/1X/Of8M/+3+8f4R/zb/T/9k
/3v/j/+e/6v/tv++/8T/yP/N/9D/0v/U/9T/0//V/9f/2f/d/97/3//h/+T/5f/l/+X/
5v/m/+b/6P/o/+n/6v/r/+v/6v/q/+v/7P/r/+v/6v/q/+n/6f/p/+n/6f/q/+v/7P/u
/+//7//v//H/8v/y//b/+f/7//z//v8BAAEABAAFAAYACAAJABAAEgAUABcAFgAaAB4A
IQAkACkALwA0ADcAPgBEAEwAVgBbAGQAbwB+AIcAjwCXAKIAqwCxALcAvgDEAMsA0QDV
ANgA3ADcAN0A3wDhAOUA4wDgAN0A2ADQAMkAvwC1AK4ApQCaAI8AhwB8AHEAZwBdAFMA
SQBBADsAMwAsACYAHwAZABQADgAJAAYAAwD///z/+f/4//f/8v/x//D/7v/q/+r/6v/n
/+b/5P/k/+T/5P/k/+P/4v/i/+L/4v/i/+D/3//e/9//4f/g/9//3//g/+D/4P/g/97/
4P/g/97/3v/e/9//4f/f/93/3f/d/97/3f/c/9z/2P/Y/9j/2P/Y/9n/2f/W/9X/1f/V
/9X/1P/U/9T/1P/V/9X/1f/V/9P/0//T/9P/0//U/9T/1P/V/9X/1f/V/9X/1f/V/9T/
1f/W/9j/2//Z/9j/2P/Y/9n/2f/a/9r/2v/a/9z/3P/Z/9f/1v/Z/9r/2//c/93/3f/d
/97/3P/d/97/3//i/+P/4//j/+L/4//j/+X/5f/l/+X/5f/l/+T/5P/k/+P/4//h/+H/
5f/m/+f/5//m/+P/4v/g/+H/4P/g/+D/3v/e/97/3//f/97/2//X/9j/2P/Y/9j/1v/W
/9b/1v/Y/9f/1//Y/9b/1v/W/9b/1v/W/9T/1P/W/9X/1f/V/9L/0f/Q/8//z//Q/9D/
0f/V/9T/0f/O/87/1//e/+L/7v8BABYAJAAyAEsAcQCPAKUAxgDkANgApABsAC8A4/+n
/4v/Z/8s//v+7f4J/yz/R/9a/3H/h/+W/6f/tv++/8T/yP/H/8j/yv/M/8z/z//R/9P/
1f/X/9j/2f/b/9z/3f/d/93/4P/g/+D/4v/g/+H/4v/j/+X/5P/k/+X/5v/l/+X/5P/l
/+X/5v/n/+X/5f/m/+f/6P/q/+v/6//t/+//8P/w//D/8//1//b/9v/5//n//P8BAAQA
CAALAA4ADgAOAA8AEQAWABsAHwAhACcALgA0ADcAPgBEAEwAVQBbAGUAcQB+AIUAiwCR
AJ8AqQCwALcAvgDEAMsA0QDVANgA3ADcAN8A4QDjAOcA4QDeANsA1gDPAMkAwAC3AK4A
pQCaAI8AhwB8AHEAZwBeAFUATABFADsAMwAsACYAIQAbABYAEAALAAgABQABAPv/9//1
//P/8f/x//H/8P/t/+z/6//n/+f/5v/n/+j/5//m/+T/4v/k/+T/5P/k/+P/4//j/+X/
4//i/+H/4f/h/+L/4//k/+P/5P/j/+D/4f/g/+D/4f/j/+H/4f/h/9//3f/b/9r/2v/c
/97/4P/e/93/2//W/9X/1f/V/9X/1v/W/9b/1v/W/9X/1P/T/9X/1f/V/9X/0//U/9T/
1P/V/9X/1f/V/9b/1//Y/9j/2P/Y/9n/2//d/9z/3P/c/9z/2//b/9r/3P/c/97/3v/d
/93/3v/f/93/3v/e/93/3v/f/9//4P/k/+L/4f/g/9//3v/h/+H/4f/i/+D/4f/i/+P/
5v/n/+f/5//o/+n/6f/r/+j/5//m/+X/5v/m/+f/6P/p/+n/5//n/+f/6P/p/+n/6//p
/+n/6P/l/+T/5P/k/+b/5v/m/+f/5//m/+P/3//e/97/3v/e/9z/3P/c/9z/3P/b/9v/
3P/e/97/3v/e/9z/3P/a/9r/2v/Z/9n/2f/b/9v/2//b/9n/2P/W/9X/1//c/9//3P/c
/93/4P/k//D/BQAgADIAQABXAHsAmQCxANIA7gDiALYAigBVAA8Azf+n/4P/Rv8F/+3+
Bf8u/03/Yv99/5P/pP+z/7z/wv/K/9D/0f/S/9T/1v/W/9X/1//Z/9v/3//g/+H/4//i
/+P/4//j/+b/5v/m/+j/5v/n/+j/6f/p/+j/6P/p/+z/7f/v//D/7v/t/+3/7f/v/+//
8P/x//L/9P/1//X/8//1//b/9v/6//3///8AAAAAAwADAAYACAAKAA0ADwASABQAFgAZ
ABoAHgAiACUAKQAvADYAPAA/AEYATABUAF4AYwBsAHcAhQCNAJQAmwCoALEAtwC9AMYA
zADTANkA3ADeAOEA4ADjAOUA5wDrAOkA5gDjAN4A2ADRAMcAvQC1AK0AowCZAI8AhAB5
AG8AZgBdAFQATQBFAD0ANgAwACkAIwAeABgAFQASAA8ACwAEAP///P/5//n/+f/5//j/
9f/0//P/7//s/+r/6v/q/+v/7P/s/+z/6//q/+n/6P/p/+n/6f/r/+v/6v/p/+n/6P/o
/+j/6P/o/+r/6v/o/+f/5v/m/+f/6f/n/+f/5//m/+X/5P/k/+H/4P/f/97/4P/h/+H/
3v/c/9v/2v/Z/9r/2v/a/9r/2f/Z/9n/2f/Z/9n/2f/Z/9v/3P/c/9z/2//b/9v/2//c
/93/3v/e/9z/3P/d/9//3//e/97/3v/f/9//4P/g/97/3v/g/+D/3f/j/+b/5P/i/+L/
4v/i/+H/4f/h/+L/4//l/+f/6f/q/+v/6//r/+z/7f/t/+//7//v/+//7//t/+z/7P/s
/+//7//t/+3/7f/u/+//7//v/+3/7f/s/+3/7P/s/+z/6//q/+n/6f/p/+j/5f/h/+L/
4v/i/+L/4v/i/+L/4v/g/9//3//g/+D/4P/g/+D/4v/i/+D/4P/e/93/3f/d/9//3//f
/9//3P/c/9v/2//Z/9z/3//e/+L/4//o//L/BgAdADIAQgBaAH8AowC7ANsA/AD4AMoA
lgBkACMA5f/D/6X/a/8i//f+Bf8v/1D/Zf9+/5f/qf+4/8P/yv/O/9L/1P/X/9r/3P/e
/97/3//h/+P/5f/n/+j/6f/r/+7/7//v/+//7//u/+3/7v/w//H/8v/z//P/8v/y//P/
9f/1//b/9v/4//f/9//3//X/9f/2//f/+P/6//v/+//9////AAAAAAAAAwAFAAYACAAL
AAsADgASABQAFwAZAB4AIAAiACUAKAAsADAAMwA1ADsAQgBIAE8AVgBcAGQAbABxAHoA
hQCSAJsAowCrALQAvQDDAMkA0ADWAN0A4wDpAOwA8ADwAO8A7wDvAPEA7QDqAOcA4gDY
ANEAxwC9ALYArQCiAJcAkQCGAHsAcQBmAF0AVABNAEcAPwA4ADIAKwAlACAAGgAXABQA
EQANAAoABwAGAAUAAQD///3/+v/5//r/+//5//b/9P/0//T/9P/0//P/8v/y//L/8v/y
//H/8f/x//P/8//y//H/8f/y//L/8v/y//D/8v/y//D/7//u/+7/7//u/+v/6v/p/+r/
6f/o/+j/5v/m/+b/5v/k/+X/5f/i/+L/4//k/+X/5P/k/+T/5P/m/+f/6P/p/+n/6f/p
/+n/6f/q/+r/6v/x/+//7P/s/+z/7P/s/+7/7//w//L/8v/z//T/9f/2//f/9//3//r/
+//7//3/+f/5//n/+f/6//r/+//8//v/+//5//n//f/+//////////3//f/8//n/+P/4
//j/+P/4//j/+f/5//j/9f/x/+//7v/t/+z/7f/u/+//8P/u/+3/7f/u/+z/7P/s/+z/
7P/s/+r/6v/q/+n/6f/p/+v/6//r/+v/6P/o/+f/5//p/+7/7f/s/+7/7f/u//b/CAAh
ADoATgBmAIsAswDNAOkADgEQAeIArAB6AD8AAwDf/73/f/8u///+E/87/1j/b/+M/6X/
t//C/8v/1P/c/+D/5P/n/+n/6v/r/+r/6f/r/+3/7//x//L/8//1//j/+f/5//n/+P/4
//j/+v/8//3//v///wEAAAAAAAEAAwADAAQABAACAAEAAQABAAIAAwAFAAcABgAIAAkA
CQAJAAsADAAMABAAEwAVABYAGAAbABsAHgAgACIAJQAnACwALgAwADMANQA6AD8AQwBJ
AE8AVgBcAGEAaABuAHYAgQCHAJEAnQCrALMAugDBAMsA0wDYAN0A5gDsAPMA+QD8AP4A
AQEAAQABAQECAQUBAAH8APgA8gDnAN8A1ADJAMEAuQCvAKUAnACQAIQAeQByAGkAYABZ
AFMASwBEAD4ANwAxACwAJgAkACIAIAAdABkAFQATABEAEAAPAA4ADAAMAAwADAAJAAYA
BAAEAAQABQAGAAYABgAGAAYABgAGAAUABQAFAAcABwAGAAUABQAEAAQABAAEAAIABAAE
AAIAAQAAAAAAAQD///3//f/9//7//f/8//z//P/8//z//P///wEAAgAAAAAAAQACAAMA
BAAEAAQABAAGAAcACAAJAAcABwAHAAcACQAKAAoACgANAA0ADQANAA4ADQAOABAAEAAQ
ABAADwAPAA8AEAAQABEAEgATABYAFwAXABcAGAAZABkAGwAcAB0AHgAfAB0AHAAcABwA
GwAbABkAGQAdAB4AHwAfAB0AGwAbABoAGQAYABgAGAAWABYAFgAXABUAFAARAA0ADAAM
AAwADAAMAAwADAAMAA4ADQANAA4ADAAMAAwADAANAA4ADQAOAA4ADQANAA0ACwALAAsA
CwAMAAwACwALAAsACgALAAoADAARABoAHgAmADcASgBYAGYAfQCjAMMA0QDoAAAB6gCq
AGYAHQDR/6X/mf99/0r/Kf8v/0n/aP+D/5r/q//B/9L/3//o//T//P8EAAcACgAMAA4A
DgARABMAFQAXABcAGAAZABsAHQAfACAAIQAiACIAIgAkACIAIwAkACUAJgAmACcAKQAq
ACkAKQAoACoAKQApACkAKQApACoAKwAuADAAMQAxADMANQA2ADYAOAA7AD0APgBAAEMA
QwBGAEgASgBNAE8AVABWAFgAWwBdAGIAZwBrAG4AcwB5AH4AhQCMAJIAmgCkAKkAsgC9
AMoA0wDbAOMA7gD3AP0AAwEIAQ4BFQEbASEBJAEoASgBKAEpASoBLQEnASQBIQEcARUB
DwEGAf0A9ADrAOAA1QDPAMQAuQCvAKYAnQCUAI0AhQB9AHYAcABqAGUAYQBcAFgAVABQ
AEsASABFAEQAQwA+AD0APAA6ADoAOgA6ADcANgA0ADQANAA2ADYANQA0ADYANgA2ADYA
MwAzADMANQA1ADQAMwAzADQANAA0ADQAMwA0ADMAMAAwADAAMQAzADIALwAuAC0ALgAt
ACwALAArACwALQAuAC4ALwAvACwALQAvADEAMwA2ADYANgA2ADcANwA3ADcAOAA5ADoA
OwA5ADoAOgA6AD0APQA9AD0AQABBAEIAQgBCAEIAQwBFAEYARgBHAEgASwBLAEwATABN
AE4AUQBSAFEAUQBSAFMAUwBUAFQAUwBRAFEAUABQAFAAUgBSAFIAUABQAFEAUQBPAE4A
TgBNAE0ATQBNAE4ATABMAEoASgBHAEYARABDAEQARQBGAEYARgBGAEcARwBFAEUARQBF
AEYARgBGAEQARABDAEIAQQBEAEQAQgBCAEIAQgBEAEQARABEAEUARgBHAEgATwBUAFkA
XgBmAA==
         </WaveFormData>
      </LeadData>
      <LeadData>
         <LeadByteCountTotal>10000</LeadByteCountTotal>
         <LeadTimeOffset>0</LeadTimeOffset>
         <LeadSampleCountTotal>5000</LeadSampleCountTotal>
         <LeadAmplitudeUnitsPerBit>4.88</LeadAmplitudeUnitsPerBit>
         <LeadAmplitudeUnits>��V</LeadAmplitudeUnits>
         <LeadHighLimit>2147483647</LeadHighLimit>
         <LeadLowLimit>268435456</LeadLowLimit>
         <LeadID>V4</LeadID>
         <LeadOffsetFirstSample>0</LeadOffsetFirstSample>
         <FirstSampleBaseline>0</FirstSampleBaseline>
         <LeadSampleSize>2</LeadSampleSize>
         <LeadOff>FALSE</LeadOff>
         <BaselineSway>FALSE</BaselineSway>
         <ExcessiveACNoise>FALSE</ExcessiveACNoise>
         <MuscleNoise>FALSE</MuscleNoise>
         <LeadDataCRC32>2379847318</LeadDataCRC32>
         <WaveFormData>
iACIAIgAiACMAI4AkACSAJAAjgCMAIoAhgCCAH4AegBwAGgAYABYAFAASABAADgALwAo
ACEAGgASAAwABgAAAPr/9v/y/+7/6P/k/+D/3P/a/9j/1v/U/9P/0v/R/9D/zf/M/8v/
yv/I/8j/yP/I/8b/xv/G/8b/yP/I/8j/yP/K/8r/yv/K/8j/yP/I/8j/yf/K/8v/zP/K
/8r/yv/K/8r/yv/K/8r/yv/K/8r/yv/H/8b/xf/E/8b/xv/G/8b/xP/E/8T/xP/E/8T/
xP/E/8b/xv/G/8b/xv/G/8b/xv/I/8j/yP/I/8b/xv/G/8b/x//I/8n/yv/M/8z/zP/M
/8r/yv/K/8r/zv/Q/9L/1P/S/9L/0v/S/9T/1P/U/9T/1f/W/9f/2P/V/9T/0//S/9X/
1v/X/9j/1//W/9X/1P/U/9T/1P/U/9f/2P/Y/9j/1//X/9j/2P/a/9r/2v/b/97/3v/e
/97/3//f/9//3//g/+D/4P/h/+H/4P/g/+L/5f/m/+f/5//j/+P/4f/g/+D/4f/i/+P/
4P/e/97/3v/c/9n/1P/T/9X/1f/U/9T/0f/P/87/zf/N/87/z//Q/9H/0f/Q/9D/zv/O
/83/zf/P/87/zv/O/8z/y//L/8v/y//L/8v/y//N/8v/xf+7/7f/s/+u/67/wP/f/wwA
QQB4ALwACAFUAaEB4gH5AfIB4QHHAZsBZgEiAb8AMgCj/2T/cf+F/4v/k/+h/6v/sv+4
/8H/yf/N/87/y//L/8v/y//L/8n/yv/L/8r/yv/J/8n/yf/J/8n/yf/K/8n/yf/K/8r/
yP/G/8X/xf/G/8b/xv/J/83/zv/P/9H/0v/T/9T/1v/W/9b/1//Y/9r/2v/a/9r/2P/a
/9r/2v/d/+H/4v/k/+T/5P/l/+X/7P/u//D/8//1//b/+P/6//z/AQAFAAkADAAQABYA
GgAdACEAJQArADUAOwBDAE8AVwBeAGQAawB1AH8AiQCRAJkAnwCkAKkArACxALQAtgC5
ALwAvwDAAL4AvAC5ALQAsgCsAKQAnACRAIkAgQB4AGwAYQBYAE0ARwBAADkAMAAoAB8A
FwAPAAwABwACAP3/+f/3//P/7//p/+f/5f/j/+H/4v/i/+H/4P/f/93/2f/Z/9n/2P/Y
/9n/2f/Y/9j/1//V/9T/0//U/9T/1P/U/9T/1P/U/9T/1P/U/9T/1P/W/9f/1//W/9P/
0//R/9D/0v/T/9T/1P/Q/8//zv/N/8//z//P/8//zv/N/8z/y//J/8n/yf/K/8z/zP/M
/8z/y//K/8n/yP/K/8v/y//L/8n/yv/K/8r/yP/J/8n/yf/L/87/0P/R/9D/0P/P/87/
0f/S/9L/0v/T/9P/0//T/9L/0f/S/9H/0f/S/9P/1P/T/9L/0f/Q/87/zv/P/9D/0f/S
/9H/0f/R/9D/0P/Q/9H/0//W/9b/1v/W/9X/1v/W/9b/2P/Z/9n/2f/b/9z/3P/c/9//
3//e/97/4P/j/+T/5f/l/+P/4//h/+H/4f/i/+P/5f/k/+L/4v/k/+T/4//g/+D/4f/i
/+L/5P/k/+P/4//n/+j/6v/s/+z/7f/t/+z/7v/u/+7/7f/t/+3/7P/s/+z/7P/r/+v/
7f/t/+3/7f/t/+f/4f/h/+P/3f/T/9L/0v/a//P/HABPAIoAzgAaAWYBswHwAQUCAALv
AdEBpQFyATAB1wBcANX/iv+L/53/of+v/7//y//U/9z/4f/n/+n/6v/r/+3/7f/t/+3/
6//s/+3/7P/r/+n/6P/n/+X/5f/l/+b/5//n/+j/6P/o/+b/5f/l/+X/5v/n/+v/7P/s
/+z/7f/s/+3/7v/w/+7/7v/v//D/8f/w/+//7v/u//D/8P/w//H/8//y//L/9P/2//n/
+//9//z/+//7//z//v8BAAQABQAJAAwADwAQABIAFgAYAB4AIwAoAC8ANgA7AEIATQBU
AFwAYwBrAHYAfwCIAI8AlQCbAKAApQCrALEAtQC4ALgAugC8ALwAuQC4ALYAsgCwAKoA
ogCaAJEAiQCBAHgAcQBnAF8AVQBKAEIAOgAwACgAIQAbABUAEwAPAAsABwAEAAEA/P/3
//X/8//x/+//6v/q/+n/5//p/+n/6P/l/+X/5f/k/+T/5P/j/+H/4P/i/+H/4f/h/+L/
4v/i/+L/4P/g/+D/4P/f/+D/4f/i/+H/4f/g/97/4P/h/+D/4P/f/9//3//e/93/3f/d
/93/2//b/9v/2//a/9n/2P/X/9j/2f/a/9z/2v/Y/9b/1P/V/9b/1//Y/9j/2f/Z/9n/
2P/Y/9f/1v/Y/9n/2f/Z/9j/2v/b/9v/3f/e/97/3v/j/+T/5P/k/+H/4f/h/+H/5f/l
/+X/4//k/+b/5v/m/+b/5v/n/+j/6P/m/+b/5//p/+r/6v/q/+r/7P/u/+//8P/v/+//
7v/t/+//8P/w//D/7//v/+7/7v/w//P/9P/1//f/9f/1//P/8f/v/+7/7f/v/+7/7P/s
/+z/6v/n/+L/3//f/9//3v/f/+D/4P/h/9//3v/e/97/3P/d/93/3P/e/97/3v/d/9z/
2//Z/9j/2//c/9z/3f/b/9v/2//b/9v/2//Z/9f/z//H/8H/vP+8/8z/7/8aAE0AhgDK
ABIBXgGrAeAB7wHqAd8BxQGZAWQBHgG3AC4Aqf9w/3v/jf+V/6X/tf+7/8D/yP/P/9P/
1//c/9v/3f/d/93/3f/Y/9j/2P/W/9b/1f/V/9X/1f/V/9X/1v/W/9X/1f/U/9X/1P/U
/9X/0v/S/9L/1f/Z/9r/2//d/9z/3f/e/+D/4P/g/+H/4v/m/+b/5v/m/+T/5v/m/+b/
6v/t/+3/7v/t/+7/8P/x//X/9v/3//n//P/+/wEABAADAAcACgANABEAFgAdACIAJwAr
AC8ANQA8AEEASABTAFwAZABrAHMAeQCBAIkAjwCXAJ0AogCnAKsArwCxALIAswC2ALkA
ugC5ALgAtgCyAKwApgCeAJYAkACJAIIAegBxAGcAXwBVAEsARAA9ADQALwApACQAHwAa
ABUAEAALAAkABwADAP///f/7//n/9//0//T/8//x//H/8f/w/+3/7f/t/+z/7P/r/+v/
6v/q/+z/6//r/+v/6P/o/+j/6P/q/+r/6v/q/+b/5v/m/+b/5//p/+r/6v/p/+n/5//m
/+P/4//j/+L/4f/h/+H/4f/e/93/3P/b/93/3//h/+P/4v/h/+D/4P/g/+D/4P/g/+L/
4v/i/+L/3//f/97/3f/e/+D/4f/i/+D/4f/h/+H/4v/k/+X/5f/n/+j/6P/o/+n/6v/q
/+r/6v/r/+z/7f/s/+v/7P/r/+r/6v/q/+r/6v/q/+r/6v/o/+j/6P/o/+b/5//n/+f/
6f/n/+X/4//i/+P/5P/l/+b/5P/l/+b/5v/k/+T/5f/n/+r/6v/q/+r/6//s/+z/7P/u
/+//7//v/+//8P/w//D/8f/x//D/8P/0//f/+P/5//f/9f/1//P/8//z//T/9f/0//L/
7//u/+7/7P/p/+T/5f/l/+X/5P/i/+L/4f/h/+P/4v/i/+L/4v/j/+P/4v/g/+D/4P/f
/+D/4f/h/+L/4f/g/97/3f/d/93/3f/d/9v/3//f/9X/0f/N/8X/wv/E/9b/9f8gAFMA
jADSACABcAG7Ae4B/QH8AfMB1wGpAXABJAG9ADAAqf90/4P/kf+Z/6f/tf+7/8T/0v/f
/9//3//g/+H/4P/f/97/3f/b/9z/3f/c/9r/2f/Z/9n/2//b/9v/3P/d/93/3v/e/9z/
2P/V/9P/1P/W/9j/3f/d/97/3//h/+L/4//k/+b/6P/o/+n/6v/r/+r/6f/o/+n/7P/t
/+7/7v/x//H/8v/x//L/9P/1//v//P/9////AQACAAQABgAIAA0AEQAVABcAGgAfACIA
JwArAC8ANQA+AEMASgBVAF0AZABqAHEAegCDAIwAkwCYAJ0AoQClAKgArQCwALIAtQC4
ALsAvAC5ALgAtgCyAK8AqgCjAJwAlACNAIYAfgB3AG0AZQBbAFQATgBIAEAAOgAzAC0A
JwAiAB0AGAATABMAEQANAAkABQADAAEA///8//z/+//5//f/9//2//P/8v/z//P/9P/z
//P/8v/y//L/8f/x//H/8P/w//D/8P/w//D/8P/w/+7/7v/u/+7/8P/x//H/8P/v/+//
7f/s/+v/6//r/+r/6P/n/+b/5f/m/+f/6P/p/+f/5//n/+f/6f/p/+n/6v/q/+r/6v/q
/+j/6P/o/+j/6P/p/+n/6f/n/+j/6P/o/+r/6//r/+v/6v/s/+3/7f/r/+z/7P/s/+3/
7v/u/+7/7v/v//D/8f/v/+//8f/x//L/8v/y//L/8P/w//D/8P/w//L/9P/0//L/8P/w
//D/8P/w//H/8v/y//L/8v/z//X/9P/0//T/9P/1//b/9v/2//X/9f/0//P/9P/2//f/
+P/5//n/+P/4//j/+//8//3////9//3/+//4//f/9//3//n/+P/2//b/9P/y/+//6v/p
/+n/6f/o/+r/6v/p/+n/5//m/+b/5v/m/+f/5//m/+b/5v/m/+X/5f/l/+T/5P/m/+b/
5f/l/+P/4//j/+P/4f/j/+H/2f/R/8v/w/+8/8b/3v8BADIAbQCqAPQAQAGQAdkBAAIF
AgAC8wHXAakBagEWAZ0A/v+H/3T/if+T/6H/tf/B/8f/zP/U/9v/3f/f/+L/4//j/+P/
4//j/9//3v/d/9r/2//b/9z/3f/f/9//3//g/9//3//g/+D/4P/e/93/3f/a/9r/2v/d
/+H/4v/j/+X/5v/n/+j/6v/q/+r/6//s//D/8P/w//D/7//w/+//7v/z//f/+P/6//r/
+v/7//v/AQACAAMABQAIAAoADQAQABEAFQAYABsAHgAiACgALAAxADUAOQA/AEYASwBS
AF0AZgBuAHUAfQCEAIsAkgCXAJ4ApQCrALEAswC3ALkAugC8AL4AwADAAL0AvAC6ALYA
sQCqAKEAmACRAIsAhQB+AHUAawBjAFkAUwBMAEUAPAA4ADEAKwAlACAAGwAWABEAEAAP
AAwACQADAAEA///9//z//P/7//n/+//7//r/9//z//P/8v/y//T/9f/1//b/9P/z//P/
8//0//T/9P/0//T/9P/0//T/8P/w//D/8P/w//H/8f/w/+3/7f/r/+r/6P/n/+b/5P/k
/+X/5v/n/+X/5f/l/+X/5v/n/+j/6f/r/+v/6//s/+3/7v/v//D/8//0//X/9v/1//X/
9P/z//P/9P/0//T/9P/1//X/9f/0//b/9//3//f/+P/4//j/+P/4//f/9v/2//f/+P/5
//j/9//4//f/9P/0//T/9P/2//b/9v/2//X/9P/z//L/9P/z//X/9v/0//L/8P/u//D/
8f/y//L/8v/y//P/9f/0//T/9P/0//f/+P/4//j/9v/3//f/9//3//j/+P/4//v/+//6
//r//P///wAAAQABAP/////9//z/+//7//v/+//6//j/+P/4//b/8//u/+z/6//q/+j/
6v/q/+n/6f/o/+b/5f/k/+X/5//o/+j/6P/o/+j/5//l/+X/5P/k/+T/5P/j/+P/4//j
/+P/4//j/+H/3//b/9P/zf/H/8T/yP/e/wMAOAB1ALoACAFSAaIB6QEKAgkC/AHnAcUB
mQFcAQIBfQDe/33/fP+N/5H/o/+5/7//v//I/9L/1f/X/93/4P/h/+L/4//k/+X/4P/g
/+D/3v/g/9//3//f/9//3//f/+D/3//f/+D/4P/h/+D/4P/h/93/3P/b/93/4v/k/+b/
6f/q/+v/7P/u/+z/7P/t/+7/8f/y//P/9P/y//T/9P/0//j/+//7//z///8AAAIAAwAG
AAYABgAHAAsADgASABYAFwAbAB4AIQAmACoAMAA0ADsAPwBDAEkATgBTAFoAZQBwAHoA
gwCNAJMAmwCjAKkAsAC3AL0AwwDGAMsAzgDQANAA0gDUANQA0QDQAM4AygDDALwAswCq
AKIAmwCUAIwAggB3AG4AYwBaAFIASgBAADoAMwAtACcAHwAZABMADQALAAkABQABAP3/
+//5//f/8f/w/+7/6//r/+v/6v/n/+T/4//h/+D/4f/h/+D/4P/e/93/3f/d/97/3v/e
/97/4P/g/+D/4P/d/9z/2//a/9r/2//b/9r/2f/Z/9f/1v/T/9P/0//S/8//z//P/8//
zf/N/83/zf/O/8//0P/R/8//z//P/9D/zv/O/87/zv/Q/9D/0P/Q/9L/0//T/9P/0//U
/9T/1P/W/9f/1//X/9f/2P/Y/9f/2P/a/9v/3P/e/97/3f/c/9v/2//b/9v/2f/Z/9v/
2//Y/9b/2P/Y/9j/2P/W/9f/2P/Y/9f/1v/W/9f/2//c/93/3v/e/97/3f/c/93/3//g
/+H/3//g/+D/4P/h/+H/4P/g/+L/5f/m/+f/5//l/+X/4//i/+H/4f/h/+H/4P/e/97/
3v/c/9n/1P/V/9X/1f/U/9P/0v/Q/8//0P/Q/9H/0v/R/9H/0P/O/8z/zP/M/8v/zv/P
/8//0P/N/8z/yv/J/8v/y//L/8v/zf/N/8v/y//F/7v/s/+w/7D/sv/F/+z/IQBYAJQA
3gAsAXkBxgHtAewB3wHJAZkBXgEiAdMAYADZ/3b/Z/99/4f/kf+d/6n/sP+4/73/wf/H
/87/z//R/9H/0f/R/8//0P/R/9D/zf/L/8r/yf/H/8f/x//I/8v/y//M/8z/zv/M/8v/
y//L/8z/zf/R/9L/0v/S/9P/1P/V/9b/2P/Z/9r/3P/e/93/3P/b/9r/2//e/9//4P/h
/+P/4v/i/+b/6P/r/+3/8f/y//P/9f/3//j/+v/8//7/AwAHAAsADQAQABUAGAAfACMA
JwAtADQAOQBAAEsAUwBaAGAAZwBzAH0AhwCPAJcAnQCiAKcArgCzALYAuAC7AL4AwQDC
AL8AvgC8ALgAtwCyAKsApACZAJEAiQCAAHYAawBiAFcATwBIAEEAOAAwACcAHwAXABAA
CwAGAAEA/P/5//T/7//t/+v/6f/n/+L/4v/h/9//3v/d/9v/1//X/9f/1v/W/9b/1f/T
/9L/0P/P/8//z//Q/9D/0P/Q/9D/0P/Q/9D/z//Q/9H/0v/Q/9H/0f/Q/9D/0f/Q/9D/
z//P/8//zv/M/8v/yv/J/8v/y//L/8v/yf/J/8n/yf/J/8n/yf/K/8z/zP/M/8z/y//K
/8n/yP/L/83/zv/P/87/zv/N/8z/y//L/8r/yf/L/87/0P/R/8//0P/Q/9D/0//U/9T/
1P/T/9P/0//T/9P/0//V/9f/1v/V/9T/0//S/9D/0f/S/9L/0//U/9b/2f/X/9b/1f/U
/9f/2P/Y/9j/2v/b/9v/2//d/97/3v/e/+D/4f/h/+L/4//l/+X/5f/l/+P/4//h/+L/
4f/h/+H/4P/e/9v/2v/c/9r/1//S/9D/z//O/8z/zf/O/87/z//N/8z/zP/M/8z/zf/N
/8z/zP/M/8z/y//L/8v/yv/K/8r/yv/J/8n/yf/J/8n/yf/H/8f/xf/B/7//u/+z/67/
rv+8/9n/AgA3AHQAuAACAU4BmQHQAd8B2gHLAa0BfQFKAQQBowAiAJ3/Yv9v/4X/i/+V
/6X/r/+2/7z/wf/F/8n/zP/R/9H/0f/R/9H/zP/M/8z/yv/I/8f/x//H/8n/yf/J/8r/
yf/J/8r/yv/L/8r/yv/L/8r/yv/K/83/z//Q/9H/0//U/9X/1v/Y/9b/1v/X/9j/2v/a
/9r/2v/a/9z/3P/c/97/4f/h/+L/5f/m/+j/6f/r/+z/7f/v//T/9v/5//z/+////wIA
BQAGAAoAEAAUABkAHQAhACcAMAA1ADwARwBSAFoAYQBpAHEAeQCBAIcAjQCTAJgAnQCk
AKkArACuALAAsgC0ALQAtAC0ALMAsACqAKQAnACUAIwAhQB+AHYAbQBjAFsAUQBIAEAA
OAAuACkAIwAeABkAEwANAAcAAQABAP//+//3//X/8//x/+//6v/q/+n/5//n/+f/5v/j
/+H/4f/g/+D/4f/h/+D/4P/i/+H/4f/h/97/3v/e/97/3//g/+H/4v/g/+D/4P/g/+D/
4f/h/+D/4f/h/9//3v/f/9//3//e/93/3f/d/93/3P/b/9r/2f/Z/9n/2f/Z/9n/2f/Z
/9r/2P/Y/9j/2P/Y/9j/2P/Y/9b/1//X/9f/1//Y/9j/2P/Y/9n/2f/Z/9j/2v/b/9v/
3P/e/9//4P/h/+L/4v/i/+P/4//j/+P/4//j/+X/5f/g/9z/2v/c/97/4P/i/+D/4f/i
/+L/4f/g/+D/4f/k/+T/5P/k/+P/5P/k/+T/5v/n/+f/5//l/+b/5v/m/+f/5//m/+b/
6P/r/+z/7f/r/+n/6f/n/+f/5//o/+n/5//m/+T/5P/k/+L/3//a/9v/2//b/9r/2P/Y
/9f/1//Z/9j/2P/Y/9f/1//W/9T/1v/W/9b/1f/X/9f/1v/W/9X/1P/S/9H/0v/T/9T/
1f/V/9X/z//J/7//vf+7/7j/tv/C/93/BAA1AHAAsgD+AEoBlwHWAfEB9AHrAdUBqQFy
AS4B0QBSAMP/dv97/43/j/+X/6f/sf+4/8b/z//T/9X/2P/V/9X/1f/V/9X/1P/U/9T/
0v/Q/8//z//P/83/zf/N/87/0P/R/9P/1P/T/9D/zv/N/87/zv/O/9H/0v/S/9L/0//W
/9f/2P/a/9j/2P/Z/9r/3v/e/97/3v/e/+D/4P/g/+L/5f/l/+b/5f/m/+j/6f/u//D/
8v/1//X/9v/4//r//f8BAAQABwAIAAwAEgAWABkAHQAhACcALgAzADoARQBLAFIAWABf
AGgAcQB6AIEAhwCNAJIAlwCaAJ8AogCkAKUAqACrAKwArQCsAKoApgCkAJ4AlgCOAIgA
gQB6AHIAaQBfAFcATQBHAEAAOQAwACoAIwAdABcAFAAPAAoABQABAP//+//3//X/8//x
/+//7f/u/+7/7f/q/+n/5//j/+T/5f/l/+b/5v/l/+P/4v/k/+P/4//j/+T/5P/k/+T/
4v/i/+L/4v/h/+L/4//k/+L/4//j/+L/4f/h/9//3v/e/9//4P/g/9z/2//a/9n/2v/b
/9z/3f/c/9v/2v/Z/9n/2f/Z/9r/3P/c/9z/3P/b/9r/2f/Y/9r/2//b/9v/2f/a/9r/
2v/Y/9n/2f/Z/9z/3v/f/9//3f/e/97/3v/j/+T/5P/k/+H/4f/h/+H/4//j/+X/5f/m
/+b/5v/m/+T/5P/k/+T/5v/m/+b/5v/q/+j/5v/k/+L/4P/h/+P/5f/m/+X/5P/k/+X/
6P/o/+j/6P/p/+r/6v/q/+n/6f/o/+f/6P/q/+v/7P/t/+3/7P/s/+z/7//w//H/8//x
//H/7//u/+3/7f/t/+//7v/s/+z/7P/q/+f/4v/h/+H/4f/g/97/3v/d/93/3f/c/9z/
3P/e/9//3//e/9z/3P/c/9v/2f/Z/9j/2P/Z/9r/2v/b/9j/1//W/9X/1//b/93/1f/L
/8P/vf+2/7b/wv/f/wgANwBuAK4A+ABEAZUB0gHvAfgB+wHpAcMBigFAAeMAYgDN/3L/
df+L/4//mf+p/7X/vv/I/8//0//Z/9z/3f/c/9v/2v/Z/9j/2P/Y/9b/1v/V/9X/1f/U
/9P/0v/S/9T/1f/X/9j/2P/W/9X/1f/T/9L/0f/T/9f/2P/Z/9v/2v/b/9z/3v/g/+D/
4f/i/+L/4v/i/+L/4P/i/+L/4v/m/+n/6f/q/+n/6v/s/+3/8//0//X/9//4//r//f8A
AP//AwAGAAkADgASABgAHAAgACMAJgArADAANQA8AEcATgBWAF0AZQBrAHMAewCBAIcA
jQCSAJcAmgCfAKIApACmAKoArgCwALEAsACuAKoAqACiAJoAkgCNAIcAgQB6AG8AZQBd
AFMATQBGAD8ANgAyACsAJQAfABoAFQAQAAsACQAHAAMA///6//f/9P/x//H/8v/y//H/
7//v/+7/6//p/+n/6P/o/+n/6f/o/+j/5v/l/+X/5f/m/+b/5v/m/+b/5v/m/+b/5P/k
/+T/5P/k/+X/5f/k/+L/4f/e/9z/3P/d/97/3v/b/9v/2//b/9n/2f/Z/9n/2//b/9v/
2//a/9n/2P/Y/9j/2P/Y/9j/1v/W/9b/1v/W/9f/1//X/9j/2v/b/9z/2//b/9r/2f/c
/97/3//f/9//4P/g/+D/4f/i/+L/4v/j/+P/4//j/+L/4f/i/+H/4P/k/+b/5P/i/+L/
4v/i/+D/4f/i/+L/4//k/+b/6f/o/+j/6P/o/+v/7P/s/+z/7P/t/+3/7f/r/+z/7P/s
/+7/7//v//D/8f/z//P/8//z//H/8f/v/+7/7f/t/+3/6//q/+j/6P/q/+j/5f/g/+H/
4f/h/+D/4P/g/9//3//f/97/3v/e/97/3//f/97/3//g/+H/4f/g/9//3f/c/93/3v/e
/9//3f/d/93/3f/Z/93/2//T/8v/xf+9/7z/xP/Y//3/LgBpAKoA9ABEAZQB2wH8AQMC
/gHxAdEBnwFcAQIBhQDo/33/cv+L/5P/nf+v/7v/w//M/9T/1//b/93/3v/f/+H/4f/h
/+H/3P/c/9z/2v/c/9v/2//b/93/3f/d/97/3v/d/93/3P/e/9z/2//b/9f/1v/V/9f/
2//c/93/3//g/+H/4v/k/+T/5P/l/+b/6f/q/+v/7P/q/+z/7P/s/+7/8f/x//L/9f/2
//j/+f/7//z//f///wQABgAJAAwADQARABQAFwAaAB4AJAAoAC8AMwA3AD0AQwBHAE0A
VwBiAGoAcQB5AIAAhwCOAJMAlwCdAKIApwCuALMAtgC4ALYAuAC6ALoAuwC6ALgAtACu
AKgAoACYAJEAiwCFAH4AdwBtAGUAWwBVAE4ARwA+ADkAMwAuACkAJAAfABoAFQAVABMA
DwALAAgABwAGAAUAAQAAAP7/+//8//3//f/7//n/+f/4//j/+f/5//j/+P/6//n/+f/5
//j/+P/4//j/+P/4//j/+P/2//b/9v/2//T/9f/1//T/8//z//H/8P/u/+3/7P/q/+v/
6//r/+v/6//r/+v/6//t/+3/7f/t/+3/7f/t/+7/7P/s/+z/7P/t/+7/7//w//D/8f/x
//H/8f/y//L/8v/4//f/9P/2//b/9v/2//f/+f/7//z//v/+////AQAAAAAAAAAAAAEA
AgACAAIAAgADAAMAAwAFAAYABgAGAAYABQADAAIABAAHAAgACQAJAAcABwAFAAIAAQAB
AAEA///+//z//P/+//z/+f/0//L/8f/w/+7/7//w//D/8f/v/+7/7v/u/+z/7f/t/+z/
7P/s/+z/6//r/+v/6v/q/+z/7P/r/+v/6f/p/+n/6f/r/+//6//h/9n/0f/H/8L/yP/g
/wUAOABxALQAAAFQAaAB5wEMAhECDAL/AeEBrQFkAQYBgwDm/4H/gP+V/5v/pf+5/8f/
z//S/9b/3f/h/+X/6v/t/+v/6//r/+v/5v/m/+b/5P/k/+P/4//j/+T/5f/m/+j/5//n
/+j/6P/q/+j/5//n/+X/5P/j/+X/5//o/+n/6//s/+3/7v/w//L/8v/z//T/9P/0//T/
9P/y//T/9P/0//f/+//8//7//f/+/wAAAQAFAAYABwAJAA4AEAATABYAFwAbAB4AIQAm
ACoAMAA0ADsAPwBDAEkAUgBXAF4AaQBwAHgAfwCHAI4AlQCcAKEApwCtALIAtwC5AL0A
vwDAAL4AwADCAMIAwQDAAL4AugCzAKwAowCaAJQAjQCGAH4AdQBrAGMAWQBSAEwARgA+
ADoAMwAtACcAJAAfABoAFQAVABMADwALAAcABQADAAEA//8AAAAA/////////v/7//f/
9//2//b/+P/5//n/+v/5//f/9v/1//b/9v/2//b/9P/0//T/9P/w//D/8P/w/+7/7//v
/+7/7P/r/+j/5v/n/+f/5//m/+b/5//o/+n/6//r/+v/6//s/+3/7v/v//H/8f/x//L/
8v/y//L/8v/0//T/9P/0//L/8//z//P/9f/2//b/9v/4//n/+f/5//r/+P/6//r/+v/6
//r/+P/5//r/+v/4//j/+f/7//7//v/+//7//f/+//7//v///wEAAgADAAIAAgABAAAA
AQABAAAAAAAEAAcACAAJAAkABwAHAAUABAADAAMAAwABAAAA/v/+//7//P/5//T/8//z
//P/8v/y//L/8f/x//P/8v/y//L/8f/x//D/7v/w//D/8P/v//H/8f/w//D/7//u/+z/
6//s/+3/7v/v/+//7//t/+f/3f/Z/9n/0P/K/9L/6/8WAE8AkADaACwBfAHLAQoCGwIS
Av8B3wGvAX4BQAHbAEgAu/+I/5X/of+p/7f/w//N/9T/2v/d/+X/6//y//X/9//3//f/
9//2//b/9v/0//H/7//u/+3/7v/v//D/8v/x//H/8v/y//D/7v/t/+3/7//w//H/9f/1
//b/9//5//v//f///wIAAQAAAAAAAAAEAAQABAAEAAQABgAGAAYACAALAAsADAAPABAA
EgATABcAGAAZABsAIAAiACUAKAAqAC8AMwA3ADkAPABBAEQASgBPAFQAWwBiAGcAbgB5
AIIAigCRAJkAoQCpALEAtwC7AMEAxgDLANAA1QDYANoA2QDaANsA2gDZANgA1gDSAMwA
xgC+ALYArQClAJ0AlACKAH8AdgBrAGEAWgBTAEoARAA9ADcAMQAsACcAIgAdABoAFwAS
AA0ACwAJAAcABQABAAAA/v/7//v/+//6//f/9f/1//T/9P/z//P/8v/y//T/8//z//P/
8P/w//D/8P/y//L/8v/y//D/8P/w//D/7//v/+7/7P/t/+3/6//q/+j/5//m/+T/5v/n
/+j/6f/q/+v/7P/t/+v/6//r/+v/7P/t/+7/8P/u/+7/7v/u/+7/7v/u/+7/7//x//L/
8//z//T/9P/0//X/9//4//n//P/+///////9//7//v/+////AAAAAAAA//////////8C
AAMABgAHAAQABAAEAAQABQAGAAcACAAIAAgACAAIAAoACwALAAsACwALAAsACwALAAoA
CQAIAAYABgAGAAcABAADAAEAAAD8//r/+P/4//f/+P/5//n/9v/2//f/9//0//T/9f/1
//f/9v/0//P/8//y//D/7v/0//T/8//y//H/8P/y//L/8v/y/+//7v/t/+z/6P/k/+D/
3P/g/w==
         </WaveFormData>
      </LeadData>
      <LeadData>
         <LeadByteCountTotal>10000</LeadByteCountTotal>
         <LeadTimeOffset>0</LeadTimeOffset>
         <LeadSampleCountTotal>5000</LeadSampleCountTotal>
         <LeadAmplitudeUnitsPerBit>4.88</LeadAmplitudeUnitsPerBit>
         <LeadAmplitudeUnits>��V</LeadAmplitudeUnits>
         <LeadHighLimit>2147483647</LeadHighLimit>
         <LeadLowLimit>268435456</LeadLowLimit>
         <LeadID>V5</LeadID>
         <LeadOffsetFirstSample>0</LeadOffsetFirstSample>
         <FirstSampleBaseline>0</FirstSampleBaseline>
         <LeadSampleSize>2</LeadSampleSize>
         <LeadOff>FALSE</LeadOff>
         <BaselineSway>FALSE</BaselineSway>
         <ExcessiveACNoise>FALSE</ExcessiveACNoise>
         <MuscleNoise>FALSE</MuscleNoise>
         <LeadDataCRC32>2177953003</LeadDataCRC32>
         <WaveFormData>
TABMAEwATABNAE4ATwBQAFIAUgBSAFIAUQBQAE8ATgBHAEIAPQA4ADIALgAqACYAIAAc
ABgAFAAOAAoABgACAP7//P/6//j/8//w/+3/6v/p/+j/5//m/+T/5P/k/+T/4f/g/9//
3v/g/+D/4P/g/9//3v/d/9z/3v/e/97/3v/e/97/3v/e/9z/3P/c/9z/3f/e/9//4P/f
/97/3f/c/97/3v/e/97/4P/g/+D/4P/f/97/3f/c/97/3v/e/97/3P/c/9z/3P/c/9z/
3P/c/97/3v/e/97/3v/e/97/3v/g/+D/4P/g/97/3v/e/97/3//g/+H/4v/k/+T/5P/k
/+L/4v/i/+L/5P/m/+j/6v/o/+j/6P/o/+r/6v/q/+r/7P/s/+z/7P/q/+r/6v/q/+v/
7P/t/+7/7P/s/+z/7P/t/+7/7//w//D/8P/x//H/8P/w//D/8v/0//T/9P/2//b/9v/2
//b/9v/2//b/9//4//j/+f/5//r/+v/6//z///8BAAEAAQD///7//f/8//z//f/9//3/
+v/6//j/9//1//P/7//v//H/8f/x//H/8P/u/+3/7P/t/+7/7//x/+//7//v/+//7v/t
/+z/6//s/+3/7f/u/+v/6v/q/+v/7f/s/+z/7//v/+z/5v/e/9n/1v/Q/8z/1f/r/wkA
LgBVAIEAugDyACgBVwFuAWoBYAFUAToBEQHYAJUARgD7/9X/0P/O/8j/y//T/9j/3P/i
/+f/7v/u/+3/6//q/+v/7f/u/+7/7//v/+//8f/w//D/8P/w//D/7v/x//L/8v/x/+//
7//v//D/8P/v/+//8f/y//T/8//z//X/9P/1//b/9//5//n/+f/5//r//P/6//r//f/+
/wAAAAADAAUABgAGAAUABAADAAQACgALAAsADAAMAAwADgARABMAFgAaAB0AHwAgACIA
JAAnACkALgAyADkAPABAAEQASQBNAFMAVwBgAGUAbwB0AHQAeAB6AH4AgwCGAIcAiwCM
AJAAkACPAI0AjQCMAIwAjACMAIkAhQB9AHoAdABtAGYAYwBeAFoAWABTAE0ARwBAADoA
NQAxADAALgAtACoAJwAkACEAHwAcABoAGgAaABsAGwAaABgAFgAWABUAEwAVABYAFgAV
ABYAFgATABIAEQAQABEAEQASABAAEQATABUAEwASABIAEQASABIAEgAUABMAEwASABEA
EQAQABAAEQASABMAFAARABAADwAOABEAEwAUABQAEwASABEAEAAQABAAEAARABEAEQAR
ABEAEgAPAA4ADgAPABAAEgATABIAEQASABMAEgASABIAEwAVABYAGAAZABgAGAAYABcA
FgAZABoAGwAZABoAHAAeABwAGwAaABoAGwAdAB4AIAAgAB8AHQAbABcAGAAaABoAGgAa
ABoAGgAaABsAGwAcABwAHAAcABwAHAAcABwAHAAcABwAHQAeAB8AIAAgACAAHwAfACEA
IgAiACIAIgAlACcAJwAnACcAJgAlACQAIwAjACIAIQAgACAAHgAgAB8AHgAbABwAHQAe
AB8AHQAdABwAHAAeAB4AIAAiACMAIwAjACMAJQAlACUAJQAjACMAIwAiACQAIwAiACIA
IwAjACIAIgAjAB0AGAAYABoAEwAIAAQABAAHABcAMQBUAHsAqQDcABYBTgF3AYYBhgF+
AXABWAE1AQIBwwB8ADEABQD6//b/8P/1////CAAMABIAFwAaABoAGQAZABgAGQAbABwA
HAAdAB0AHQAdABwAHAAcAB4AHgAcAB8AIAAgAB8AHQAdAB0AHgAeAB4AHwAiACQAIgAh
ACEAIwAmACcAKAApACsAKwArACsAKgAsACoAKgAtAC4AMAAwAC8ALwAuACwALgAwADIA
NgA4ADcANQA0ADUANgA5AD0APAA+AEEAQwBDAEQARgBIAEwATwBVAFoAXgBgAGMAZgBq
AG8AdgB7AIMAhwCQAJQAlgCaAJwAoACkAKgAqgCvAK4AsgCyALEAswCzALIAsgCuAK4A
qwCnAKEAngCYAJEAjQCLAIcAhAB+AHkAcwBtAGsAZgBiAF8AXgBcAFsAWABVAFIATwBN
AEwASgBKAEoASABHAEUAQgBBAEIAQgBBAEMARABEAEMAQABAAD0APAA9AD4AQQBDAEEA
PgA+AD8AQQA/AD4APgA/AEAAQABAAD4APQA9ADwAPgA/AD8AQAA+AD4APgA+ADwAPAA8
ADwAOgA7ADsAOgA6ADoAOgA6ADoAOgA6ADsAOgA5ADgANwA6ADkAOgA8ADwAPAA9AD0A
OgA5ADoAOwA9AD4APwBBAEEAQABAAD8APwBAAEEAQQBAAEMARABFAEQARABFAEYARQBH
AEcARgBEAEUARgBHAEgASgBKAEoASwBLAEwATABMAE4ATgBOAE4AUABQAFAAUABOAE4A
TgBOAFEAUgBSAFMAUQBSAFIAUgBSAFUAVwBXAFgAWQBZAFkAVwBVAFQAUgBTAFIAUgBQ
AE0ASwBJAEUAQwBDAEMAQwBFAEUARABEAEIAQABAAEAAQAA/AD4APQA6ADkAOAA3ADMA
MQAvACwAKgApACgAKAAmACMAHwAcABcAFQAUABAABgD7//T/6v/m/+//BwAjAEYAawCX
AMoAAgE2AVkBZgFkAV4BUgE6ARMB2gCTAEYA///d/9j/1v/U/9v/4//m/+b/6v/t/+7/
7v/x/+3/6f/p/+r/6v/m/+X/4//h/9//3v/e/97/3P/a/9b/1//Y/9b/0//P/8//z//Q
/9D/y//J/8n/yP/G/8X/xf/H/8T/w//C/8H/v/+//7//v/++/8D/vv++/7z/vP+9/7z/
uv+7/7v/uv+5/7j/t/+4/7n/uf+4/7j/uP+4/7r/vf+6/7r/u/+7/73/vv/A/8L/w//D
/8b/yP/M/87/0f/U/9f/2//h/+X/6f/r//L/9P/2//r//P8AAAIABAAEAAcABgAKAAoA
CQAJAAkACAAIAAQAAgD9//f/8f/u/+j/4f/c/9n/1P/Q/8n/w/+8/7X/s/+u/6r/p/+i
/57/m/+W/5P/kP+N/4v/h/+E/4P/gv+B/3//fP94/3f/eP94/3f/dv92/3X/c/90/3T/
cf9w/27/bv9w/3H/b/9s/2z/bf9v/23/bP9s/2r/av9p/2j/a/9r/2z/bP9p/2n/aP9o
/2b/Zv9m/2b/Zv9m/2b/Zv9k/2P/Yf9e/2D/Yv9k/2b/Zf9k/2P/Y/9j/2P/Y/9j/2X/
Y/9j/2T/Y/9i/2L/Yf9i/2P/Zv9p/2n/aP9n/2f/aP9o/2n/af9p/2r/a/9r/2n/a/9r
/2v/a/9s/27/cP9u/23/bP9s/2r/a/9r/2z/bP9t/23/bf9r/2v/bP9u/23/bv9v/3D/
cP9u/2v/av9q/2v/bP9t/27/bv9u/27/b/9t/27/bv9u/3L/cv9y/3L/dP90/3T/dP92
/3b/dv92/3f/eP94/3n/eP94/3f/dv95/33/gP+B/3//f/9+/33/f/9//4D/gP9+/3z/
e/94/3n/d/91/3H/cv9z/3T/df90/3P/cf9w/3H/cP9x/3L/cf9x/3H/cf9x/3H/cf9x
/3L/c/90/3T/dP9z/3L/cv91/3X/dP90/3H/d/90/2z/aP9j/17/WP9a/2X/d/+V/7j/
3f8NAEoAhAC2AN0A6ADoAOIA1gC8AJEAVAANAMD/e/9b/1b/Uv9S/1f/Xf9i/2j/cv99
/37/ev97/33/ef95/3r/ev98/33/ff99/33/fP98/3z/ff9+/33/gf+E/4T/g/+B/4D/
f/9//37/gf+D/4f/iv+I/4f/h/+J/4r/i/+M/43/jv+P/5D/kf+S/5T/kv+S/5T/lv+Z
/5r/mP+Z/5n/mP+a/5r/mv+c/57/n/+f/6D/ov+i/6T/p/+q/6z/r/+x/7P/tP+2/7j/
vf+//8T/yP/L/87/0v/W/9v/3//l/+n/8f/1//7/AgACAAYACAAMABEAFAAVABkAHAAg
ACAAHwAfAB8AHgAeAB0AHgAcABkAEwAQAAoAAwAAAP3/+P/0//H/7f/o/+P/3//a/9b/
0//O/8z/y//I/8f/xP/B/7//vf+8/73/vv+8/7v/uf+2/7b/tv+1/7P/tf+2/7b/tf+2
/7b/s/+y/7T/tP+2/7f/t/+0/7T/tf+3/7X/tP+0/7X/tv+2/7b/uP+3/7f/tv+3/7f/
tv+2/7b/tv+2/7b/sv+y/7L/sv+0/7X/tf+0/7T/tP+0/7T/tv+2/7b/t/+3/7f/t/+3
/7f/tf+1/7b/t/+4/7r/u/+6/7n/uv+7/7z/vP+8/73/vv++/7//v/+9/77/v/+//7//
wf/B/8H/v//A/8L/xP/E/8P/wv/C/8L/w//D/8T/xf/F/8T/w//D/8X/yP/I/8b/xf/E
/8P/wv/D/8T/xf/H/8n/yv/K/8r/yv/K/8r/yv/M/8z/zP/M/8v/yv/J/8j/y//O/9D/
0//R/9L/0v/S/9L/1f/X/9f/2P/Z/9n/2f/X/9X/1P/S/9P/0v/S/9D/z//N/8v/x//F
/8X/xf/F/8f/x//G/8b/xv/E/8T/xP/H/8f/x//H/8X/xf/F/8X/x//H/8f/xv/H/8f/
x//I/8f/x//G/8b/x//J/8b/wP+4/7P/qP+i/6j/uf/R//P/HABFAHcAsgDsAB4BOQFA
ATwBNgEqAQwB2wCYAEsA9v+5/6X/ov+e/6b/r/+3/7r/vv/A/8X/xv/I/8v/zf/N/83/
zv/O/8v/y//K/8n/yv/K/8v/zP/M/8z/yv/N/9D/0P/P/83/zv/P/9H/0v/P/8//0f/S
/9P/0//U/9f/1//X/9f/1//Z/9n/2f/Z/9z/3v/c/9z/3P/c/93/3P/e/+H/4//k/+P/
4v/h/+L/5v/n/+f/6P/p/+r/7f/x//D/8v/1//f//P/+/wEABAAHAAkADgASABUAGAAc
ACAAJwAtADUAOwA+AEEASQBMAFEAVgBZAF4AYABiAGIAZQBoAGwAbABrAGsAawBqAGoA
ZwBmAGIAXQBaAFgAUwBNAEYAQwA+ADoANgAxACsAJQAjAB4AGgAXABMAEAAOAAoACAAG
AAQAAwAAAP7//v/+//z/+//5//b/9//4//j/9//2//b/9f/z//T/9v/1//b/9f/0//X/
9f/3//T/9P/1//X/8//y//L/8v/y//H/8P/x//H/8v/y//D/7//t/+z/6v/q/+r/6v/p
/+r/6//s/+v/6//q/+j/6f/q/+v/7P/q/+r/6v/r/+3/7f/t/+3/8P/v//D/8v/x//D/
8P/v//H/8f/z//X/8//y//H/8f/0//T/9f/1//P/9P/1//X/8f/z//P/8//x//L/9P/2
//T/8//y//L/8P/x//H/8v/y//P/8//z//D/7//v//D/8f/w//H/8v/v/+7/7f/s/+7/
7v/u/+//7f/u/+7/7v/w//D/8P/w//T/9P/0//T/8v/y//L/8v/x//L/8v/z//X/9v/2
//b/9v/5//v/+//7//v/+v/5//r/+f/5//j/9f/0//T/8v/x/+//7f/p/+f/5//n/+f/
6f/p/+j/6P/n/+T/4//i/+T/5f/m/+f/5//n/+f/5//m/+X/5P/i/+X/5f/l/+b/5f/l
/+T/5P/l/+X/4v/e/9j/0f/I/8T/xv/R/+3/EwA+AG0AowDeABoBSgFhAWIBXgFUAUQB
JAHvAKoAWQAGANH/w/++/7j/wv/R/9P/0v/Y/97/4f/g/+T/5//n/+b/5//p/+r/6f/p
/+j/5//o/+j/6f/q/+j/6P/m/+n/6//q/+j/5f/n/+n/7P/u/+v/6f/p/+j/6//r/+z/
7//u/+//8P/x//P/8//z//P/9//6//n/+v/6//r/+//6//z//f/9//z//f/+////AgAD
AAMAAgACAAQABgAKAA8ADgAQABMAFQAYABoAHQAgACQAJwAtADIANQA4ADwAQABHAE0A
VQBbAGAAYwBrAG4AcgB2AHgAfAB9AIAAgQCFAIYAigCKAIkAiQCJAIgAiACFAIQAgAB7
AHcAdABuAGcAYABdAFgAVABPAEkAQgA7ADgANAAxAC8AKgAmACMAHgAeABwAGgAZABYA
FAAUABQAEgARAA8ADAALAAwADAALAAoACgAJAAcACQAKAAgACAAGAAYACAAJAAkABgAG
AAcACAAHAAcACAAGAAYABQAEAAUABQAGAAYAAwADAAIAAgAAAAAAAAAAAP//AAABAAIA
//////7//P/+/wAAAgAEAAIAAgACAAMAAQABAAEAAQAFAAMAAwAEAAQABAAFAAUABQAF
AAcACQAKAAoACgALAAoACgALAAsADAAOABAAEQANAA8ADwAPAA8AEAASABQAEgARABAA
EAAOAAwADQAOAA8AEAAOAA4ADgAPAA0ADgAOAA4AEQASABMAFAATABIAEQAQABEAEgAT
ABQAEwAUABQAFQATABQAFAAUABgAGwAdAB0AGwAbABoAGQAaABkAGQAYABcAFgAWABQA
EwARAA8ACwALAAsACwALAAoACQAHAAYACQAIAAkACgAJAAkACQAJAAcABwAHAAcACAAJ
AAoACgAJAAcABQAEAAcABwAGAAYABwAHAAYABAAAAPf/7v/q/+j/5//x/wsALgBTAHkA
rgDqACQBVwFyAXQBbgFoAU4BJwH6AL8AeAAvAPf/4v/g/9z/3f/j/+r/8P/0//n/+v/8
/wEAAQABAAEAAgACAAIAAwADAAMAAQAAAAAAAAAAAAAA/v8BAAIAAgABAP//AQABAAIA
AgABAAEAAwAEAAQAAwADAAUABAAFAAYABwAJAAkACQAJAAkACgAHAAYACAAKAA0ADgAN
AA0ADAAKAA0ADgAPABIAEwATABIAEgASABIAFAAXABkAHAAgACMAIwAkACYAKAAsAC8A
NQA6AD4AQABDAEYASQBNAFMAVwBeAGMAbQByAHQAeAB6AH4AgQCEAIUAiQCMAJAAkACP
AI0AjQCMAIwAjACMAIkAhQB9AHoAdABtAGYAYwBeAFoAVgBRAEsARQBAADoANQAxACwA
KgApACYAIgAeABoAFwAWABQAFAAUABIAEQAPAAwACgAKAAkABwAHAAgACAAHAAQABAAB
AAAAAAAAAAIAAwADAAAAAAABAAEA///+//7/AQACAAIAAgAAAP/////+///////+//7/
/P/8//z//P/5//j/9//2//f/+f/6//r/+P/4//j/+P/4//j/+P/5//n/+f/5//n/+v/3
//b/9v/5//r//P/9//z/+//8//3/+//6//n/+f/7//z//v////7//v/+//3//P///wAA
AQD//wAAAgAEAP////8BAAQABgADAAIAAQAAAAAAAAAAAAEAAgAEAAUABgAHAAYABQAE
AAgACAAIAAgABgAGAAYABgAHAAgACAAJAAoADAANAA4ADwARABIAEQARABEAEAAPAA4A
DQANAAwACQAIAAgABgAGAAUABAABAAAA///+//3//v//////AAD+//z//P/8//3//f/9
//3//f/9//3//f/8//v/+v/4//n/+f/5//r/+f/5//j/+P/3//f/9P/y//D/6//i/9z/
2v/h//P/DwA0AF0AjQDAAPgALAFRAVoBWAFUAUYBLgEHAdQAkwBKAAEA1//S/9T/1P/X
/9//5P/o/+z/7//y//T/9f/3//f/9//4//j/9f/1//T/8//0//T/9f/2//j/+P/2//n/
+//6//j/9f/2//f/+f/6//f/9//5//r//P/7//v//f/8//3//v//////////////AAAC
AAAAAAAAAAAAAQAAAAEAAwAEAAQABgAGAAYACAAJAAkACAAIAAsADAAPABMAEwAUABYA
FwAbABwAHgAgACEAIwAoACwALwAyADYAOgBAAEUATABRAFYAWQBhAGQAaABsAG4AcgB1
AHgAeQB9AHwAgACAAH8AgACBAIEAggB9AHwAeABzAG8AbABmAF8AWgBXAFIATgBJAEMA
PAA1ADIALgArACkAJQAiACAAHAAbABgAFQATABAADgAOAA4ADAALAAkABgAFAAYABgAF
AAQABAADAAEAAQACAAAAAAAAAAAAAgADAAIA/v/9//3//v/9//3//v/9//7//v/+//7/
/f/9//z//f/9//z//P/6//r/+v/6//r/+v/6//r/+f/5//j/9v/3//j/+f/6//j/+P/4
//n/9//3//f/9//7//n/+f/6//j/+P/5//n/+f/5//v//f/8//z//P/9//z//P/9//3/
//8AAAEAAQD//wEAAQABAP//AAACAAQABAADAAIAAgAAAP///P///wAAAQACAAIAAgAC
AAMAAQACAAIAAgAGAAYABgAGAAYABgAGAAYABgAGAAYABgAHAAgACAAJAAkACgAKAAoA
DAAPABEAEQAQAA8ADQALAAsACwAMAAwACQAIAAgABgAFAAMAAQD9//3//f/9//3/+//7
//r/+v/7//r/+//8//z/+//6//n/+//7//v/+//7//v/+//6//j/9//2//b/+P/5//n/
+v/9//n/9v/u/+j/5//k/97/2v/f//H/CwAsAFUAgQC2APAAJgFPAWQBZgFgAVQBPgEZ
AeIAowBaAA8A4//a/9b/0P/R/9n/4P/m/+7/8//2//j/9//1//X/9f/2//b/9v/3//f/
9//1//T/9P/0//b/9v/0//f/+v/6//n/9//3//f/+P/4//f/9//5//r/+f/3//b/9//5
//v//f////3//f/9//3/AAACAAAAAAABAAIABAAEAAIAAwADAAIABAAEAAQABgAKAAsA
CwAMAAoACgAMAA8AEgAUABcAGQAbABwAHgAgACMAJQAqAC4AMQA0ADgAPAA/AEMASQBN
AFUAWQBiAGYAZgBqAGwAcAB1AHgAeQB9AHwAgACAAH8AgQCBAIAAgAB8AHwAeQB1AHEA
bgBoAGEAXABZAFQAUABMAEcAQQA7ADcAMgAuACsAKgAoACcAJAAgABwAGAAVABQAEgAS
ABIAEgARAA8ADAAIAAgABwAFAAcACAAIAAcABgAGAAMAAgACAAIABAAFAAUAAgACAAMA
AQD///7//v8BAAIAAgACAAAA//////7///////7//v/+//7//v/+//v/+v/5//j/+f/7
//z//P/5//j/9//2//j/+P/4//n/9//3//f/9//4//X/9P/0//X/9v/4//n/+P/3//j/
+f/4//j/+P/5//r/+v/7//v/+v/6//r/+f/4//v//P/9//v/+v/6//r//f/9//3//v/9
//3//P/8//3//f/8//v/+f/5//r//P/7//j/9v/2//b/9v/3//j/+f/7//r/+v/5//j/
/P/8//z//P/8//z//P/8//v/+v/5//j/+v/8//3////9//7//v/+//7/AQADAAMABQAF
AAQAAwAAAP/////+/////v/+//z/+f/3//X/8f/x//H/8f/x/+//7//u/+7/8P/u/+7/
7v/v/+//7//v/+7/7f/s/+v/6//r/+v/6v/s/+v/6v/q/+r/6f/n/+b/6//t/+7/6P/e
/9f/0v/K/8b/zf/h//v/HABBAGsAngDWAA4BOQFOAVgBWgFOAToBFQHaAJMASgD9/83/
xP/C/77/wf/H/8z/1P/a/9//4P/k/+f/5f/h/+H/4v/i/+D/4f/h/+H/4//i/+L/4v/h
/+D/3f/f/+L/4v/h/9//3//f/+D/4P/e/93/3v/e/+D/3//f/+H/3//f/9//3//h/+H/
4f/h/+D/4P/c/9r/2v/a/9v/2v/Y/9n/2f/Y/9X/1P/T/9T/1//X/9b/1v/U/9T/1v/Z
/9n/2v/c/93/4P/i/+X/6P/q/+v/7//y//n//P8AAAQACAANABQAGQAdACEAKgAuADMA
OAA7AEAARQBIAEkATQBRAFYAVwBXAFoAWwBbAFwAWgBaAFcAUwBPAE4ASgBFAEAAPQA4
ADQAMgAtACcAIQAeABoAFwAVABAADgANAAoACQAGAAMAAQD8//r/+v/6//z/+//5//b/
9f/2//b/9f/z//T/9P/z//P/9P/y//L/8P/w//L/8//1//L/8v/z//X/8//y//L/8f/y
//L/8v/0//P/8//y/+//7//u/+7/8P/w//D/8P/s/+z/7P/s/+z/7f/t/+z/7v/u/+7/
7v/t/+z/6//r/+3/7f/t/+3/7//t/+3/7v/u/+7/7//v/+3/7f/v//H/8f/w/+//7//w
//D/8f/x//H/8v/z//P/8f/z//P/8//z//T/9v/4//j/9//2//b/9P/5//3/+v/3//b/
9f/0//T/9P/0//X/+P/6//v//P/8//z//P/8//7//v/+//7/AAAAAAAAAAABAAIAAgAD
AAUABgAGAAYABgAJAAsACwALAAsACgAJAAoACQAJAAgABgAEAAMAAAABAP///f/5//n/
+f/5//n/+//7//r/+v/4//b/9v/2//n/+f/5//n/+//7//v/+//6//n/+P/2//n/+f/5
//r/+f/5//j/+P/1//n/+P/y/+r/4//c/9r/3v/p/wEAIwBMAHcArQDoACQBUgFpAW4B
bAFkAVYBOAEDAbwAcQAiAOf/1f/W/9T/1P/d/+f/7P/w//b/9//2//j/9//3//b/9//5
//r/+P/5//n/+f/7//r/+v/6//z//P/6//3//f/8//r/9//6//v//f/+//z/+//8//z/
/f/9//7/AQAAAAEAAgADAAMAAwADAAMABQAIAAcACAAHAAgACgAKAAoACwALAAoACgAK
AAoADAAOAA8ADwAQABEAEgAVABkAGAAaAB0AHwAjACQAJgAoAC0ALwA0ADgAOwA+AEIA
RgBMAFEAWABdAGAAYwBrAG4AcAB0AHYAegB+AIIAhACJAIcAigCJAIcAiACJAIkAigCH
AIYAggB9AHkAdgBwAGkAZgBjAF4AWgBVAE8ASABBAEAAPAA5ADcAMwAwAC4AKgApACYA
IwAhACAAHgAeAB4AGwAZABYAEgASABQAFQAVABQAFAATABEAEQASABAAEAAOAA4AEAAR
ABEADgAOAA8AEQAPAA4ADgAOAA4ADQAMAAwACwALAAoACQAJAAgACAAHAAYABQAEAAQA
BAAEAAQAAgADAAMAAgAEAAQABAAEAAQABAAEAAUABAADAAIAAQAEAAMABAAGAAQABAAF
AAUABQAFAAcACQAKAAoABgAGAAYABgAGAAcACAAJAAsACwAMAAwADAAMAAwADAAMABAA
EAAQABAADwAOAA0ADAAPABAAEAARAA8AEAAQABAAEgAVABcAFwAVABUAFAATABAADwAP
AA4ACwAKAAoACAAJAAcABQABAAAA///+//3//f/9//z//P/7//j/9//2//f/9//3//f/
9//3//f/9//3//f/9//2//j/9//2//b/9P/z//H/8P/z//f/9P/s/+T/3f/S/8z/0P/d
//X/FwBAAGsAoQDaABQBQgFdAWIBYAFaAUwBLAHzAKoAWwAKANP/x//G/77/wv/L/9X/
2v/c/97/4f/k/+b/6f/p/+X/5f/m/+b/5f/l/+T/4//l/+T/5P/k/+T/5P/i/+X/5//m
/+T/4f/i/+P/5f/m/+T/4//k/+T/5P/j/+P/5f/l/+X/5f/l/+b/5//o/+n/6v/s/+r/
6v/q/+r/6//q/+v/7f/u/+7/7f/s/+v/7P/v/+//7v/u/+//8P/z//f/9//4//r/+//+
/wAAAwAGAAkACwAQABQAGwAeACIAJgAqAC8ANgA7AD4AQQBJAEwAUABUAFYAWgBcAF4A
XgBhAGAAZABkAGMAZQBlAGQAZABfAF4AWgBVAFAATgBJAEMAPAA5ADQAMAAsACcAIQAb
ABgAFAARAA8ADAAKAAkABgAFAAIA///9//r/+P/4//j/+f/5//j/9v/1//b/9v/1//T/
9P/z//H/8//0//L/8v/y//L/9P/1//X/8v/y//P/9f/z//L/8v/x//L/8v/y//T/8//z
//L/7//v/+7/7v/w//D/8P/w/+//8P/x//L/8v/z//P/8v/z//T/9f/2//j/+P/4//n/
+//7//v/+//9//v/+//8//z//P/9//3//////wEAAwAEAAQABAAFAAYABgAGAAgACAAI
AAgACAAIAAgACQAJAAoACgAKAA0ADgAPABAAEAAQABAAEAARABIAEwAUABMAFAAUABUA
FwAYABgAGAAaAB0AHwAfACEAIQAgAB8AIAAfAB8AHgAcABoAGQAWABUAEwARAA0ADwAP
AA8ADwAPAA8ADgAOABAADgAOAA4ADQANAA0ADQAPAA8ADwAPAA8ADwAPAA4ADgANAAwA
DAAOAA8ADwAQABEADwAOAAoAAgD///z/8v/s/+////8bAEIAbQChAN4AGgFSAX0BiAGE
AX4BbgFSAS0B+gC1AGQAGwD3/+7/6P/o/+3/8//6/wAAAgAFAAoAEAATABMAEwATABQA
FAAUABUAFQAVABMAEgASABIAEwAUABMAFwAZABgAFgATABMAEwAUABQAFQAVABcAGAAY
ABcAFwAZABwAHQAeAB8AHQAdAB0AHQAfACIAIQAiACUAJgAoACgAJgAnACcAJgAnACgA
KQAsAC8ALwAuAC4AMAAyADYAOwA+AEAAQwBFAEcASABKAEwAUgBVAFsAYABlAGgAbABw
AHYAewCCAIcAjACPAJcAmgCeAKIApACoAK0AsACxALUAswC2ALUAswC0ALUAtQC2ALMA
sgCuAKkAowCgAJoAkwCQAI0AiACEAH4AeQBzAG0AbABoAGUAYwBfAFwAWgBWAFUAUgBP
AE0ASwBKAEsATABLAEkARgBCAEMARABEAEMAQwBEAEQAQwBEAEQAQQBAAEEAQgBFAEcA
RQBCAEIAQwBGAEUARQBGAEUARgBGAEYARABDAEMAQgBCAEMAQwBEAEMAQgBBAEAAQABC
AEQARgBIAEkASQBIAEgASABIAEgASwBMAE0ATwBPAE8ATwBPAFEATwBPAFAAUgBSAFMA
UwBTAFMAVQBXAFgAWABYAFkAXABcAF0AXQBfAGAAYQBhAGAAYwBkAGUAZABkAGUAZgBq
AGsAbABuAGwAbQBtAG4AcABxAHEAcQBwAHEAcwB2AHcAeAB5AHoAegB6AHkAeAB4AHYA
dQB0AHQAcwBxAHEAcQBwAG8AbwBtAG0AaQBnAGkAawBrAGsAagBpAGkAaABoAGcAZwBm
AGcAZwBmAGYAaABnAGYAZQBsAGwAawBqAGkAaABoAGgAaABoAGUAZABjAGIAWwBWAFEA
TABPAA==
         </WaveFormData>
      </LeadData>
      <LeadData>
         <LeadByteCountTotal>10000</LeadByteCountTotal>
         <LeadTimeOffset>0</LeadTimeOffset>
         <LeadSampleCountTotal>5000</LeadSampleCountTotal>
         <LeadAmplitudeUnitsPerBit>4.88</LeadAmplitudeUnitsPerBit>
         <LeadAmplitudeUnits>��V</LeadAmplitudeUnits>
         <LeadHighLimit>2147483647</LeadHighLimit>
         <LeadLowLimit>268435456</LeadLowLimit>
         <LeadID>V6</LeadID>
         <LeadOffsetFirstSample>0</LeadOffsetFirstSample>
         <FirstSampleBaseline>0</FirstSampleBaseline>
         <LeadSampleSize>2</LeadSampleSize>
         <LeadOff>FALSE</LeadOff>
         <BaselineSway>FALSE</BaselineSway>
         <ExcessiveACNoise>FALSE</ExcessiveACNoise>
         <MuscleNoise>FALSE</MuscleNoise>
         <LeadDataCRC32>2800268054</LeadDataCRC32>
         <WaveFormData>
AgACAAIAAgAEAAQABAAEAAUABgAHAAgACAAIAAgACAADAAAA/f/6//j/9v/0//L/7//s
/+n/5v/j/+D/3f/a/9n/2P/X/9b/0//Q/83/yv/I/8j/yP/I/8b/xv/G/8b/xf/E/8P/
wv/E/8T/xP/E/8P/wv/B/8D/wv/C/8L/wv/C/8L/wv/C/8D/wP/A/8D/wf/C/8P/xP/C
/8L/wv/C/8T/xP/E/8T/xv/G/8b/xv/E/8T/xP/E/8X/xv/H/8j/xv/G/8b/xv/G/8b/
xv/G/8j/yP/I/8j/yP/I/8j/yP/J/8r/y//M/8r/yv/K/8r/zf/O/8//0P/Q/9D/0P/Q
/87/zv/O/87/0P/S/9T/1v/V/9T/0//S/9T/1P/U/9T/1v/W/9b/1v/W/9b/1v/W/9j/
2P/Y/9j/2P/Y/9j/2P/Z/9r/2//c/9z/3P/d/93/3P/c/93/3f/f/97/3v/f/+H/4f/h
/+H/4//k/+T/5f/l/+X/5f/m/+b/5//o/+z/7v/v//D/8P/t/+3/7P/r/+z/7P/r/+r/
6v/o/+b/5f/m/+P/4f/g/+L/4v/i/+L/4P/f/97/3f/d/9//4f/k/+L/4v/i/+L/4P/g
/+D/4P/i/+P/5P/l/+T/4//h/+D/4v/i/+L/4v/i/+D/2v/R/8//z//L/8f/z//f//P/
DQAjAEAAZwCOALIA1ADmAOoA5gDjANYAtwCJAFcAKQACAOn/3//b/9T/0P/S/9X/2P/b
/+H/5v/m/+b/5P/k/+T/5P/j/+X/5f/l/+X/5f/l/+b/5v/m/+b/5v/n/+X/5f/m/+b/
5f/m/+b/5v/n/+j/6v/s/+v/6//r/+v/6f/p/+r/6//r/+r/6v/q/+j/6P/m/+b/6P/p
/+r/6//r/+z/7P/s/+r/6v/q/+r/7//v/+//8P/v/+//7//x//L/9f/3//j/9v/5//r/
/P/7//z//v8AAAQABQAJAA0ADgAQABIAFAAZACAAJgAqACoALAAtAC4ALwAyADUAOQA6
ADsAPQA+AD0AOwA6ADkAOwA7ADwAOgA2ADQAMQAuACoAJwAjAB8AHQAdABsAGQATABAA
DAAJAAkACAAIAAcABAADAAEA/f/7//n/+f/5//v/+//8//3/+v/5//b/9f/3//f/+P/6
//n/+v/3//X/9P/0//T/9P/2//b/9v/3//X/9f/1//T/9f/1//X/9f/3//f/+P/4//b/
9f/0//T/9//4//n/+v/4//j/+P/2//j/+f/7//7//P/7//r/+P/4//n/+v/7//3//v8A
AAEAAAD///7//P/9////AAACAAAAAQAAAP//AQABAAAAAAACAAQABwAIAAYABQAFAAUA
CAAJAAkACgAKAAoADAAOAAoACgAJAAgACwAMABAAEQAPAA4ADAAJAAcACAAIAAgACAAI
AAgACAAIAAkACQAJAAoADAAMAAsACQAIAAcABwAHAAcACAAJAAsADAAMAAsACgAJAAwA
DAANAA4AEAAQABEAEgASABEAEQAQABEAEAAQAA8ADAAKAAgABgAHAAYAAwABAP7//v/+
//7//P/7//v/+//+//3//v////3//P/7//r//P/8//z//P/8//v/+//7//v/+//7//r/
+v/6//r/+v/6//L/7P/u//H/6//j/+H/3//h/+v//f8VAC8ATgBzAJoAwADcAOgA7gDu
AOsA4gDNAKUAdQBJACAAAQDz/+v/5P/m/+z/7//y//X/+f/6//r/+P/4//r/+v/6//n/
+//7//v/+//5//n/+v/6//r/+v/6//v//f/9//7//v8BAAIAAgACAAMABAAGAAgACAAH
AAYABQAHAAcACAAJAAgABgAFAAQAAgACAAAAAAABAAEAAQABAAAAAAD///7///8AAAEA
AgADAAEA///+/////////wEA//8BAAIAAgD//wEAAQACAAQABgAJAAwADQANABAAEwAY
ABoAHAAeACIAKAAtADAAMAAyADMANAA3ADoAPQBBAD8APwBAAEAAQgBBAEEAQQBCAEEA
QQA+ADsAOAA0ADAALgAtACsAKQAjACEAHQAZABYAFAARAA8ADQAMAAwACwAIAAcABQAB
AAEA/////////P/7//v/+//7//v/+f/5//n/+f/6//z/+f/6//f/9f/1//b/9//4//j/
+P/4//n/9//3//f/9v/3//f/9//3//b/9f/1//T/9P/1//b/+P/5//j/9//2//b/9v/2
//T/9f/1//b/+P/4//f/9v/0//T/9f/2//f/9f/0//T/8//0//X/9v/2//j/+f/5//r/
+P/5//j/9//6//v/+//8//z//P/9//z//v/9//3//f/+//////8AAP///v///wAAAAAC
AAEA/v/+////AAABAAIAAgACAAIAAwABAAEAAgAEAAUABQAEAAQABgAHAAgACQAIAAcA
BwAGAAgACQAKAAsACwAKAAoACgAOAA4ADwAQABEAEQASABIAEAAOAA0ACwAKAAgABgAE
AAEAAAD9//v/+v/6//r/+v/8//v/+//7//r/9//2//X/9v/2//b/9v/2//b/9v/2//T/
8//z//P/9P/1//b/9v/1//T/8//y//T/8v/y//L/6//j/9//2f/V/9//8f8HAB0ANwBW
AHkAoADAANgA5ADoAOwA6QDeAMMAkwBdAC8ACADv/+X/4f/e/+D/5P/l/+T/5//r/+z/
7v/y//D/8P/w//D/7//t/+3/7f/t/+3/7f/u/+7/7v/u/+7/7//v/+//8P/w//P/9P/0
//T/8v/y//P/9P/3//f/9//3//X/9f/2//f/9//2//b/9v/4//j/9v/2//b/9f/0//P/
9P/2//f/+P/4//j/+P/4//v/+//7//z/////////AQAAAAEAAQAAAAEABQAHAAoACgAK
AAsADAAPAA8AEgAVABoAHAAeACAAIQAmACoALAAuADIANQA4ADYAOAA6AD0APAA9AD8A
QABAAD8APwA/AD4APQA9ADoAOAA2ADMAMAAvAC0AKgAnACAAHwAcABkAFgAUABEADwAK
AAgABwAFAAMAAwACAP///f/7//v/+//4//f/9//3//f/9//1//X/9P/z//P/9P/0//b/
9P/z//L/8v/y//L/8v/y//L/8//z//P/8//y//D/7//u/+3/7v/v//H/8v/w/+//7v/u
/+7/7v/u/+7/8P/w//D/7v/s/+v/6//s/+7/7//w//D/7f/t/+3/7f/r/+z/7v/v/+//
7//v/+7/7P/t/+3/7v/x//P/8//z//H/8f/w//D/8f/y//T/9P/0//P/8//z//X/9f/0
//T/9v/2//j/+v/2//b/9f/0//T/9P/3//f/9v/2//X/8//z//P/8//0//T/9v/3//f/
9f/0//L/8P/w//P/9P/1//b/9P/0//T/9f/z//P/9P/2//n/+f/4//j/9//3//f/9//5
//n/+v/6//v/+//7//v/+v/6//v//P8CAAIAAwAEAAQAAwADAAIAAgACAAMAAwABAP7/
+//4//f/9v/z//H/8f/y//P/9P/x/+//7v/t/+7/7f/u/+//7v/u/+7/7v/u/+7/7v/u
/+//7//w//H/8P/v/+7/7P/u/+7/7v/u/+r/7v/u/+T/3//d/9n/1//Z/9//6////xcA
LwBOAHcAoADCANoA5gDqAOoA5QDYALkAhQBRACcABADt/+P/2//W/9b/2P/b/97/6f/x
//D/7v/u/+z/6v/q/+r/6f/r/+v/6//r/+n/6f/q/+r/6v/q/+r/6//r/+v/7P/s/+v/
6v/o/+b/6P/q/+3/8P/w/+//7v/t/+3/7f/u/+//7f/s/+z/7P/s/+z/6v/q/+z/7f/u
/+//7v/u/+3/7P/u/+7/7v/u//H/8f/x//L/8v/x//D/8f/y//X/9//4//f/+f/5//r/
+//8//7/AAADAAMABgAJAA4AEAASABQAGAAeACMAJgAmACgAKQAqACsALgAxADUANAA1
ADcAOAA2ADUANQA1ADUANQA2ADQAMAAuACsAKAAlACMAIAAdABkAGQAXABUAEgAQAA0A
CwAIAAYABQADAAEAAQAAAP3//f/7//v/+//6//n/+f/5//f/9//1//X/9f/1//b/+P/2
//j/9v/1//X/9v/3//j/9//2//X/9f/z//P/8//y//H/8f/x//H/8f/x//L/8v/x//H/
8f/y//T/9P/0//T/8//y//H/7v/u/+//8f/0//L/8f/w/+7/7v/v//D/8f/v//D/8v/z
//H/8f/x//D/8f/z//T/9v/1//X/8//x//L/8//z//T/8//0//b/9v/2//X/9f/1//f/
9//2//b/9v/2//j/+v/4//j/9//2//b/9v/5//n/+P/4//f/9f/3//n/+//6//j/9//2
//X/9P/1//b/9//5//n/+f/6//z/+//7//r/+v/7//v/+//7//r/+f/5//j//P/9//7/
///+//7///8AAAIAAgADAAQABQAFAAYABgAEAAIAAQD//////v/9//z/+f/4//X/8//w
//D/8P/w//L/8f/x//H/7//t/+3/7f/w//D/8P/w/+7/7v/u/+7/7v/t/+3/7f/v/+//
7//u/+z/7P/s/+z/6v/s/+r/5P/f/9n/0//N/8//2//t/wUAHwA7AFwAhQCqAMoA3ADk
AOYA5gDlANQArwB3AEEAEwDw/9//1//T/9b/3P/e/9//3v/h/+X/5v/m/+r/7P/r/+r/
6f/n/+b/5f/k/+P/5P/l/+f/6P/m/+b/5v/n/+f/5//o/+j/6f/q/+r/6v/o/+j/6f/q
/+z/7f/u/+//7f/t/+7/7//v/+7/7v/u/+7/7v/s/+z/7P/r/+r/6f/s/+7/7//w/+//
7v/t/+z/8P/x//L/9P/1//X/9f/3//X/9//4//j/+f/9////AgABAAIABAAGAAcABwAK
AA0AEwAWABkAHAAdACIAJgAoACsALgAwADIAMAAyADQANwA4ADkAOwA8ADwAOwA7ADsA
OQA3ADYAMgAyADAALQAqACUAIwAgAB0AGgAZABYAEwAOAAwACQAHAAIAAAD///3//f/9
//z/+f/1//P/8//z//T/8//z//P/9f/1//P/8//w/+//7//w//L/9P/y//H/7v/u/+7/
7v/w//D/8P/x/+//7//v/+7/7f/t/+3/7f/v/+//8P/w/+7/7f/s/+z/7P/s/+z/7P/u
/+7/7v/s/+v/6//s/+7/7//v/+//7v/r/+v/6//r/+z/7v/x//P/9f/1//X/9P/0//X/
9f/2//n/+//7//v/+f/5//j/+P/7//z//v/+//z/+//7//v/+//7//r/+v/8//z//v8A
APz//P/7//r/+v/6//3//f/+//7//f/7//n/+f/5//r//P/8/////v/7//r/+f/4//r/
+v/6//v/+//7//z//v///////v/+/wEAAQABAAEA/v/9//3//P///////////wAAAAAB
AAIABAAEAAUABgAGAAUABQAEAAMAAgACAAEA/v/8//r/+P/5//j/9f/z//D/8P/w//D/
8v/x//H/8f/w/+3/7P/r/+//8P/x//L/9P/0//T/9P/y//H/8f/x//L/8//0//T/9P/0
//T/9P/0//T/9P/w/+n/4//d/9n/2f/h//P/DQArAEkAbgCXAL4A3gDsAPIA9AD0AO8A
3ACxAHUAQwAXAPj/6f/h/9v/3v/q/+r/5//s//P/8//0//b/+P/4//r/+v/6//n/+f/5
//n/+f/7//v//P/8//z//P/8//3//P/7//v/+v/9//7//v/+//z/+v/5//j//P/9//7/
////////AAABAP///v/+//7///8AAP//AAAAAP///v/9//7/AAABAAIABAAEAAQABAAG
AAUABAAEAAYABwAIAAsACQALAAwADAANABEAEwAWABcAGAAaABwAHQAdACAAIwAoACwA
MAA0ADUAOgA+AEAAQQBEAEYASABGAEgASgBNAEwATQBPAFAAUABPAE8ATwBMAEsASwBI
AEgARgBDAEAAPAA5ADUAMQAqACkAJgAjACEAIAAeAB0AGQAWABQAEQAQABEAEQAPAA0A
CwALAAsACAAHAAcABwAHAAcABQAFAAIAAQABAAIAAgAEAAIAAQAAAAAAAAAAAAAAAAAA
AAEAAwADAAMAAgAAAP///v/9//////8AAAAA/v/9//z//P/8//z//P/8//3//v////7/
/P/7//v//P/+////AAAAAP///////////v/+//////8BAAEAAQAAAAAAAQABAAIAAQAD
AAMAAwAFAAUABAAEAAQABAAFAAQABQAFAAYABwAHAAcABgAGAAgACAAKAAwACAAIAAcA
BgAIAAYABwAIAAkACgAIAAgACAAJAAcABwAIAAoADAANAA0ADgAOAA0ADAALAA0ADQAO
AA4ADQANAA0ADQAOAA4ADwAQABQAFAAVABYAFAATABMAEgASABIAEwATABEADgALAAgA
CQAIAAUAAwACAAIAAgACAAEA///+//3/AAD//wAAAQAAAAAAAAAAAAAAAAAAAAAAAgAB
AAEAAQAAAP///v/8//7//v/+//7//v/8//z/+v/1/+//6f/l/+P/4//p//3/FQAtAEYA
ZwCSALoA3ADwAPQA9gD3AO4A1wC1AIUAVQAsAAsA9//v/+r/6P/o/+3/8v/1//f/9v/4
//z/+v/8//z//P/7//z//f/+/////P/7//v/+v/8//z//P/9//////8AAAAAAQACAAIA
AgADAAQABgAIAAgABwAGAAUABQAFAAYABwAJAAgACAAIAAcABgADAAIABAAFAAYABwAG
AAYABQAEAAUABgAHAAgACwALAAsADAAMAAsACgALAA4AEQATABQAEgAVABYAGAAbABwA
HgAgACIAIQAjACUAKAAqACwALgAyADgAPQBAAD8AQgBEAEYARgBIAEoATQBOAE8AUQBS
AFEATwBOAE0ATQBNAE4ATABJAEYAQgA+AD0AOwA4ADUAMAAvACwAKQAlACIAHgAbABoA
GAAXABUAEAAPAA0ACQAIAAcACAAJAAgABwAHAAcABgAFAAIAAQACAAEAAQACAAEAAgD/
//3//P/8//z//P/6//r/+v/7//v/+//7//r/+v/7//z//f/8//v/+//6//n/+f/5//r/
+v/6//r/+v/5//j/9//0//b/9//5//z//P/7//r/+P/2//f/+P/5//f/+P/6//v/+v/5
//j/9v/3//n/+v/8//r/+//6//n/+f/5//j/+P/7//z//v/+//3/+//6//n/+v/7//v/
/P/7//r/+//8//r/+P/7//z//P/7//r/+f/4//b/9v/2//f/+P/5//v//v/8//v/+f/4
//r/+//8//3/+//7//z//P/9//3//f/9////AAACAAQABwAGAAYABgAIAAcABwAGAAUA
BAAEAAMAAAD+//z/+v/7//r/9//1//P/8v/x//D/8f/x//L/8//x/+//7//v/+7/7v/u
/+7/8P/w//D/8P/u/+3/7f/t/+7/7//w//D/7v/u/+7/7v/s/+z/7P/q/+n/5//f/9n/
1//b/+f//f8VADEAUgB1AJoAvADSANwA4gDkAOEA1gC9AJMAZQA3AAwA7f/j/+P/4P/e
/+D/5f/m/+f/6f/q/+z/7v/u/+7/7v/u/+3/6//r/+v/6//t/+3/7v/u/+7/7v/u/+//
7//v//D/8P/z//T/9P/0//P/8v/y//L/8//z//P/8//1//X/9v/3//X/9P/0//T/9v/2
//T/9P/0//P/8v/x//L/9P/1//b/9v/2//b/9v/4//f/9v/2//n/+f/5//v/+v/7//v/
+v/6//3//v8AAAEAAgAEAAYABwAHAAoADQARABQAFwAaABsAIAAkACYAKQAsAC4AMAAy
ADQANgA5ADkAOQA6ADoAPAA7ADsAOwA4ADcANwA0ADIAMAAtACoAJwAlACIAHwAYABcA
FAARAA8ADgAMAAsABgAEAAMAAQABAAEAAAD9//3/+//7//v/+P/3//f/9//3//f/9f/1
//T/8//z//T/9P/2//T/8//0//T/9P/0//P/8v/x//H/8v/z//T/9P/x//H/8f/x//H/
8f/y//L/8v/x//D/8P/x//D/7//u/+//8P/x//D/7f/t/+7/8P/x//H/8f/w/+7/7//w
//H/8P/w//H/8f/x//H/8f/w//D/8f/x//L/8f/z//P/8//z//P/8v/y//L/8v/z//L/
8//z//T/9f/1//X/9P/0//T/9P/2//j/9v/2//X/9P/y//L/8P/z//T/9f/2//b/9v/2
//f/9//3//j/+v/7//v/+v/6//v/+//7//v//f/9//7//v////////////7//v///wAA
BgAGAAcACAAHAAUABAACAAIAAgADAAMAAAD+//z/+v/5//j/9f/z//L/8v/y//L/8P/v
/+//7//x/+//7//v/+7/7v/u/+7/8P/w//D/8P/y//H/8f/x//D/7//u/+z/7f/u/+//
8P/w/+7/6v/k/93/3f/f/9n/1f/b/+X/9/8NACkARgBpAJIAtgDQAOAA5gDoAOMA2gDB
AJUAZQA5ABAA8//n/+H/2P/W/9r/3f/g/+f/6//s/+7/7v/s/+r/6v/q/+n/6v/r/+z/
7f/s/+v/6//q/+r/6v/q/+v/7f/t/+7/7v/t/+7/7v/u//D/8P/x//L/8P/v/+7/7f/v
//H/9P/3//b/9P/z//L/8v/y//D/8P/z//P/8//z//H/8v/y//L/8v/y//L/8v/2//f/
+P/6//r/+f/4//n/+//9//7//v/8////AAACAAUABgAIAAoADQANABAAEwAUABYAGAAa
AB8AJgAsADAAMAAyADMANAA2ADgAOgA9ADwAPQA/AEAAQgBBAEEAQQBAAD8APwA8ADoA
OAA1ADIAMQAvACwAKQAkACMAIAAdABgAFgATABEADwAOAA4ADQAIAAcABQABAAEA////
/////v/9//3//f/8//v/+P/3//f/9//4//r/9//4//X/8//z//T/9f/2//b/9v/2//f/
9f/1//X/9P/0//X/9v/3//b/9f/1//T/8//z//P/9P/0//T/9P/0//P/8v/x/+7/8P/x
//P/9v/z//H/7//s/+z/7f/u/+//7v/u/+//7//t/+3/7f/s/+3/7//w//L/8v/z//L/
8f/z//P/8v/y//H/8v/0//T/8v/x//H/8f/y//P/8//0//H/8P/x//L/8//0//T/9P/y
//L/9f/1//X/9P/y/+//8P/x//L/9P/y//L/8f/w/+//7v/x//L/8//1//L/8f/x//L/
9P/1//X/9v/3//f/9//3//b/9f/1//T/9v/3//j/+f/4//j/+f/6//7//v///wAAAgAB
AAEAAAD9//z//P/7//v/+v/5//j/9f/0//H/7//w//D/8P/w/+7/7f/t/+3/7f/r/+v/
6//u/+7/7v/u/+3/7P/r/+r/7P/r/+v/6//t/+3/7f/s/+v/6v/p/+j/7P/w//D/6v/h
/9v/1f/R/8//0//h//P/CQAjAEAAYQCIAK4AyADYAOYA7ADpAOAAxwCXAGEAMQAKAO3/
4//f/9j/1P/W/9n/4P/l/+f/6v/s/+7/7v/t/+z/6//p/+v/6//r/+v/6//r/+z/7P/r
/+r/6f/p/+r/6//t/+7/7f/u/+7/7v/u/+7/7//w//P/8//z//P/8f/x//L/8//0//T/
9f/2//T/9P/y//L/8//z//P/8//z//T/9P/0//L/8v/y//L/9f/1//X/9v/1//X/9f/3
//f/+f/6//r//P///wAAAgACAAIAAwAEAAgACQANABEAEgAUABYAGAAaACAAJQAoACkA
LAAuADAAMAAyADQANwA6ADsAPQA+AD4APQA9AD0APAA7ADsAOAA4ADYAMwAwACwAKQAl
ACEAHQAdABsAGQAWABQAEQAPAAwACgAJAAcABQAFAAQAAQD+//v/+v/5//n/+f/6//v/
+//7//n/+f/4//f/9//4//j/+v/4//f/9P/0//T/9P/2//b/9v/3//f/9//3//b/9f/1
//X/9f/1//X/9v/2//L/8f/w//D/9P/0//T/9P/y//L/8v/w//H/8f/y//T/8//z//P/
8v/v/+//7//v//H/8v/0//X/9P/z//L/8P/y//P/8//0//P/9f/1//X/8//z//L/8v/1
//b/+P/4//b/9f/1//X/9//3//b/9v/4//j/+v/8//j/+P/3//b/9v/6//3//P/5//j/
9//2//j/+P/4//n/+//7//z//v/9//3//P/8/////////////////wAAAAABAAEAAQAB
AAMABAAGAAgACQAIAAgACAAIAAcABwAGAAUABAAEAAMAAgAAAP7//P/7//r/9//1//T/
9P/0//T/9v/1//X/9f/z//H/8f/x//T/9P/0//T/9v/2//b/9v/z//H/8P/v//D/8f/y
//L/8P/w//D/8P/u//L/8P/q/+X/4f/b/9v/3f/j//P/DQAnAEUAZgCPALgA1ADkAOwA
7gDuAOsA3ACxAHcARQAbAPj/6f/l/+H/3v/i/+b/6f/s/+//7//u//D/8P/w//L/8v/y
//H/7//v/+//7//x//H/8v/y//L/8v/y//P/8v/x//H/8P/z//T/9P/0//L/8v/z//T/
9//3//f/9//3//f/+P/5//n/+P/4//j/+f/6//n/+v/6//n/+P/3//f/+P/4//j/+P/4
//j/+P/7//v/+//8//7///8AAAMAAgADAAMAAgAEAAcACAAKAAsADAAOABAAEQARABQA
FwAdACAAIwAmACcALAAwADIAMwA2ADgAOgA7AD4AQQBFAEMAQwBEAEQARQBFAEYARwBF
AEMAQgA+AD4APAA5ADYAMwAxAC4AKwAkACMAIAAdABsAGgAYABcAEgAQAA8ADQALAAsA
CgAHAAcABQAFAAUAAwABAAAA//8AAAEAAAABAP7//f/9//7//v8AAP7//f/8//z//P/8
//z//P/8//3//f/9//3//P/7//v/+//7//v/+//8//z//P/7//r/+v/7//r/+f/4//r/
+v/6//j/9//3//j/+v/7//v/+//6//j/+f/6//v/+v/6//v/+//8//3//v/+//z//f/9
//7//f////////8DAAMA/v/+//7//v/+/wEAAgADAAUABQAFAAYACAAHAAcABgAGAAkA
CQAJAAkABwAHAAgACAALAAsACwALAAwADAANAA4AEgASABMAFAAWABUAFQAUABIAEAAP
AA0ADgAMAAoACAAJAAgABQADAAAAAAAAAAAAAgABAAEAAQAAAP3//P/7//3//v///wAA
/v/+//7//v/+//3//f/9//////////7//f/8//v/+v/8/wAA/v/2//H/6//j/9//4f/r
//v/EwAvAE0AcgCZAL4A3ADuAPYA+gD8APkA6AC7AH8ATQAjAAAA8//v/+v/5v/q//L/
9//2//f/+//+/wAAAAACAAEAAAD///3/+//7//v/+//9//3//v/+//7//v/+////////
/wAAAAADAAQABAAEAAIAAgADAAQABQAFAAUABQADAAMABAAFAAYABgAHAAgACgAKAAgA
CAAIAAcABgAFAAYACAAJAAoACAAIAAgACAANAA0ADQAOAA8ADwAPABEAEQATABQAFAAV
ABkAGwAeAB0AHgAgACIAKAApAC0AMQA2ADgAOgA8AD0AQgBGAEgASgBOAFEAVABTAFQA
VQBXAFgAWQBbAFwAXABbAFsAWwBYAFcAVwBUAFQAUgBPAEwASABFAEEAPQA6ADkANgAz
ADAALgArACkAJgAkACMAIQAhACEAIAAdABsAGQAZABkAGQAZABoAGwAbABsAGQAZABYA
FQAVABYAFwAaABkAGQAYABgAGAAYABgAGAAYABkAFwAXABcAFgAVABUAFQAVABUAFQAW
ABYAEgARABAAEAASABIAEgASABIAEgASABAAEQARABIAFAAXABcAFwAWABQAFQAWABcA
GQAaABwAHQAbABsAGwAaABgAGQAZABoAGQAbABsAGwAdAB0AHAAcAB0AHAAeAB4AHgAe
AB4AHAAcABwAHQAeAB8AIQAkACUAJQAkACQAJQAlACUAJQAnACcAKAAoACcAJwAnACcA
KgAqACsALAAwADAAMQAyADQAMwAzADIAMQAwADAALwAsACoAKAAmACUAJAAhAB8AHgAe
AB4AHgAcABsAGwAbABwAGwAcAB0AHgAeAB4AHgAgACAAIAAgAB4AHQAdAB0AGwAbABsA
GgAcABwAHAAcABwAHAAaABYADwALAAsABQD//wMADwAfADkAVQB4AKEAzADyAAwBGAEa
ARwBGQEMAfMAyQCVAGcAPgAjABUADwAKAAoADgARABYAFwAZABwAIAAkACIAIgAiACIA
IQAjACMAIwAjACIAIQAhACAAIgAiACIAIwAlACUAJgAmACUAJgAmACYAKAAoACkAKgAr
ACsAKwArACwALQAvADEALgAsACsAKgArACwAKwAsAC8ALwAvAC8ALQAuAC4ALgAwADAA
MAAwADEAMQAxADIANAA1ADYAOQA7AD0APgA+AD4AQQBCAEQARgBIAEsATgBRAFEAVABX
AFwAXgBgAGIAYgBoAG0AcABxAHQAdgB4AHoAfAB+AIEAfwB/AIAAgACCAIEAgQCBAH4A
fQB9AHoAeAB2AHMAcABvAG0AagBnAGIAYQBeAFsAWQBYAFYAVQBQAE4ATQBLAEkASQBI
AEUARABDAEQARQBDAEEAQAA/AEEAQQA/AD8APgA9AD0APgA8AD4APAA7ADsAPAA9AD4A
PAA8ADwAPQA/AD8APwA+AD8APwA/AD8APQA9AD4APgA+AD8AQABCAEMAQgBBAEAAQQBC
AEMAQgBCAEMARQBIAEgARwBGAEQAQwBFAEcASQBHAEgASgBLAEsASwBLAEoASgBLAEsA
TABLAE0ATQBNAE8ATwBOAE4ATwBQAFIAUgBUAFMAUwBTAFQAVQBVAFYAVABUAFYAWABZ
AFoAWgBaAFoAWgBdAF0AXwBgAGAAXwBgAGEAYgBkAGQAZgBnAGcAaQBoAGgAaABnAGcA
ZwBmAGMAYwBiAGEAXwBdAFoAVwBWAFYAVQBWAFUAVgBWAFUAUgBSAFEAUABSAFIAUgBT
AFMAUgBSAFIAUQBRAFIAVABZAFgAVwBWAFUAVABUAFQAVABUAFEAUABPAE4ASgBGAEIA
PgA/AA==
         </WaveFormData>
      </LeadData>
   </Waveform>
</RestingECG>
