# Supplementary material for: Detection of Left Atrial Enlargement Using a Convolutional Neural Network-Enabled Electrocardiogram
Source: Front Cardiovasc Med. 2020 Dec 17;7:609976. doi: 10.3389/fcvm.2020.609976 (PMC7773668; doi:10.3389/fcvm.2020.609976)
Supplement: Supplementary file 5 [file Data_Sheet_5.ZIP › normal4/1802035885_4441_0000002F.XML]

<?xml version="1.0" encoding="Windows-1252"?>
<!DOCTYPE RestingECG SYSTEM "restecg.dtd">
<RestingECG>
   <PatientDemographics>
      <PatientID>1802035885</PatientID>
      <PatientAge>71</PatientAge>
      <AgeUnits>Years</AgeUnits>
      <Gender>Female</Gender>
      <PatientLastName>liheying</PatientLastName>
   </PatientDemographics>
   <TestDemographics>
      <DataType>Resting</DataType>
      <Site>1</Site>
      <AcquisitionDevice>MAC55</AcquisitionDevice>
      <Status>Unconfirmed</Status>
      <Priority>Normal</Priority>
      <AcquisitionTime>09:40:30</AcquisitionTime>
      <AcquisitionDate>12-16-2016</AcquisitionDate>
      <CartNumber>1</CartNumber>
      <AcquisitionSoftwareVersion>009C</AcquisitionSoftwareVersion>
      <XMLSourceVersion>MAC5000 v1.0</XMLSourceVersion>
   </TestDemographics>
   <RestingECGMeasurements>
      <VentricularRate>70</VentricularRate>
      <AtrialRate>70</AtrialRate>
      <PRInterval>152</PRInterval>
      <QRSDuration>82</QRSDuration>
      <QTInterval>392</QTInterval>
      <QTCorrected>423</QTCorrected>
      <PAxis>86</PAxis>
      <RAxis>69</RAxis>
      <TAxis>25</TAxis>
      <QRSCount>11</QRSCount>
      <QOnset>228</QOnset>
      <QOffset>269</QOffset>
      <POnset>152</POnset>
      <POffset>194</POffset>
      <TOffset>424</TOffset>
      <ECGSampleBase>500</ECGSampleBase>
      <ECGSampleExponent>0</ECGSampleExponent>
   </RestingECGMeasurements>
   <Diagnosis>
      <Modality>Resting</Modality>
         <StatementCount>2</StatementCount>
         <LabelText>12SL ��ϳ���</LabelText>
      <DiagnosisStatement>
         <StmtFlag>ENDSLINE</StmtFlag>
         <StmtText>�������</StmtText>
      </DiagnosisStatement>
      <DiagnosisStatement>
         <StmtFlag>ENDSLINE</StmtFlag>
         <StmtText>���� ECG</StmtText>
      </DiagnosisStatement>
   </Diagnosis>
   <Waveform>
      <WaveformType>Rhythm</WaveformType>
      <WaveformStartTime>0</WaveformStartTime>
      <NumberofLeads>8</NumberofLeads>
      <SampleType>CONTINUOUS_SAMPLES</SampleType>
      <SampleBase>500</SampleBase>
      <SampleExponent>0</SampleExponent>
      <HighPassFilter>16</HighPassFilter>
      <LowPassFilter>150</LowPassFilter>
      <ACFilter>NONE</ACFilter>
      <LeadData>
         <LeadByteCountTotal>10000</LeadByteCountTotal>
         <LeadTimeOffset>0</LeadTimeOffset>
         <LeadSampleCountTotal>5000</LeadSampleCountTotal>
         <LeadAmplitudeUnitsPerBit>4.88</LeadAmplitudeUnitsPerBit>
         <LeadAmplitudeUnits>��V</LeadAmplitudeUnits>
         <LeadHighLimit>2147483647</LeadHighLimit>
         <LeadLowLimit>268435456</LeadLowLimit>
         <LeadID>I</LeadID>
         <LeadOffsetFirstSample>0</LeadOffsetFirstSample>
         <FirstSampleBaseline>0</FirstSampleBaseline>
         <LeadSampleSize>2</LeadSampleSize>
         <LeadOff>FALSE</LeadOff>
         <BaselineSway>FALSE</BaselineSway>
         <ExcessiveACNoise>FALSE</ExcessiveACNoise>
         <MuscleNoise>TRUE</MuscleNoise>
         <LeadDataCRC32>814909897</LeadDataCRC32>
         <WaveFormData>
+v/6//r/+v/8//z//P/8//z//P/8//z//P/8//z//P/6//r/+v/6//f/9v/1//T/8//y
//H/8P/1//r///8EAAEA/v/7//j/+f/6//v//P/6//r/+v/6//j/+P/4//j//P/+/wAA
AgD+//z/+v/4//r/+v/6//r//P/8//z//P/+//7//v/+//z//P/8//z//P/8//z//P/9
//7///8AAP7//v/+//7/+//6//n/+P/5//r/+//8//7//v/+//7/+//6//n/+P/7//z/
/f/+//z//P/8//z/+v/6//r/+v/8//z//P/8//r/+v/6//r/+f/4//f/9v/3//n/+//8
//r/9//6//v/+//7//v/+//5//j/9//3//r/+v/7/////v/6//f/9f/1//n//P/4//j/
+f/+/////f/7//v//P/9//3//P/7////AQADAAQAAQABAAEAAAAAAAAAAAACAP///v/9
//3//P/8//j/9//4//j/9//4//n/+P/2//P/9//7//v//f////z/9f/x//L/9P/1//X/
9//7///////5//f/9P/z/+7/+P/8//z/+f/1//n/+f/5//7/CAAQABoAKgA3ADMAMgAz
ACUAIgAzADgAIAADAOz/2v/S/9D/y//M/9b/5f/r/+7/7//v/+//6f/l//H//f/z/+//
9f/0//T/8f/x//P/9//3//X/9//3//j/+P/4//f/9//9//n/9//5//n/+P/4//j/+P/4
//j/+P/4//j/+P/4//j/9//2//b/9//6//v//P////3//f/6//n/+P/7//r/9//1//f/
9//1//n/+//7//r//P/9//3//v/9/wAA/P/7//3//v/+//7//////////v/6//n//P//
////////////AgAEAAQACAAKAAoACQAKAAwADAASABQAEQAQABAAEgASABIAEgATABcA
GAAcAB4AGwAWABgAGQAUABIAEgASABIAEQARABEAEQARAA0ACgALAAsACAAFAAEAAQAE
AAQAAAD///////////7//v/9//3//f/+//7/+v/5//j/9//6//z//f////v//f/9//7/
/P/8//z/+//4//b/9v/4//n/+//8//r/+v/6//r/+v/7//z//f/5//f/+P/9/wAA///9
//z/+f/5//r/+P/0//f/+f/9//7//f/+//n/8v/w//X/+P/5//b/9v/2//f/+v/7//z/
/f/7//n/+P/4//z//f/9//z/+//3//f/+//6//r/+//7//j/+P/5//3/+//5//v//f/+
//z//f////v/+P/1//P/+P/5//r/+v/4//r/+//8//z//v8AAAAA/f/8//n/+P/6//r/
+P/4//n/+f/4//n/AQABAPz//P/+//7//f/6//z/AAD9//r/9//3//b/9f/5//v//v//
//r/+P/2//X/9//8/wIAAAAAAAAAAAD+//7//f/6//f/+v/7//v/+f/5//n/+P/5//r/
/P/9//r/+v/9//3/+v/4//f/9//9/wAA/P/7//r//f/8//v/+v/7//3/AAABAAEAAQAB
AP///f/6//j/+//+/wAAAgACAAIABAABAP7//f/9//7////8//z//f/4//T/8v/y//X/
9//4//v/+//3//X/+P/4//T/8//z//b/+P/5//v//f////3/9v/2//X/9v/4//j/9v/y
//P/8//1//3/AwAEAA4AIAAqAC4ANwA3ACoAJQAnACoAOQA8ABoA9f/o/97/yv+8/83/
6P/s/+X/7f/0/+3/6//v/+//7f/x//f/9//x/+f/6//u/+7/8f/0//n/+v/5//n/+f/6
//r/+v/5//n////7//n/+//7//j/+P/4//j//P/8//z//P/6//r/+v/6//f/9P/y//H/
8v/z//T/9//7//3//P/9//r//f/8//n/+//9//3/+//7//v/+f/2//f/9//2//b/+v8A
AP//AQABAAAA/v/8//7///8AAAAA/f/9/wEABQAEAAMAAgABAP///v/7//z/BAAIAAsA
EAAQAA4AEgASABEAEAAQABIAEwAUABUAFwAWABYAGQAaABgAFAAXABkAGQAYABkAGgAW
ABMAEQAPABIAEwAQAA4ADAALAAcAAwAAAP//AQAAAP7///8BAAMA///+//7//f/8//3/
//8AAPv/+f/3//X/+f/6//r/+//7//3//f/+//z//P/8//v//P/6//r//P/5//n/+P/0
//j/+v/8//7///8AAAEA/f/1//T/9//4//j/9//3//X/9P/2//X/8v/2//n//v8AAAAA
AgD+//j/8v/1//b/9f/2//j/+v/9//v/+f/3//X/9v/3//n//P/8//v/+f/2//f/9f/3
//3//f/8//z/+//6//r/+/////z/+f/6//v//P/6//v//f/9//z/+//7//z/+//6//j/
9f/2//b/9v/0//T/9P/y//n//v8BAAYABAAAAPr/9v/6//v/+//9/wEA///4//b/+v/8
//3//P/+/wIA///8//r/+//7//v/+v/7//3//f/6//j/9v/1//f/+v/8/////f/8//n/
9v/2//b/9v/3//v//f///wAA/P/6//b/8//1//r/BgAKAAUAAgD///z//P/8//v/+P/2
//r//P/9//z/+//6//j/+v/8////AQD9//z//v/9//3//P/8//3//v8AAPv/+f/4//v/
+v/5//v//f8AAAQAAwABAP///f8AAAEAAQACAAMABAAEAAQAAQD+//3/9//6//3/AQAG
AAUAAAD+//3/+v/4//j/+v/8//v/+f/5//v/+f/5//7//P/4//f/9//3//b/9P/z//n/
/f/9//j/9//1//X/9v/c/+T/AAANAP//+////wMACgAUABwAKgA6AD8APQA2ADMANwA4
ADUAMAAWAPH/4P/g/97/2P/X/9j/2v/l/+//7v/r//H/9//z//H/8//r/+n/7f/t//T/
+P/5//3//P/9//r/9f/3//n//P/+//z/+//7/wEA/v/7//z/+//6//r/+v/6//z//P/8
//z/+f/4//f/9v/5//z/AAAFAAEA///9//3//P/7//f/9f/3//3///////3///////3/
//8BAAEAAAD+//3/+//6//v/AAD+////AAAAAP///v8BAAEAAQAAAP7///8EAAkACAAH
AAYABQAHAAgABwAKAAwADgAPABIAEgAQABQAFAAXABgAGgAeABsAGAAVABMAGAAaAB8A
IgAiAB4AIQAjAB0AGgAZABgAGQAZABoAGwAYABcAEgAOAA0ADQAKAAcABwAJAA4AEAAL
AAkACAAHAAMAAgACAAEA/f/9//7//v///wEAAwAFAAIAAAD9//v/9//5//n/+v/+/wIA
BgAJAAUAAgABAAIAAQABAAAA/P/9//7///8AAAAAAgAEAAEA/P/8/wAAAgD///3//P/5
//3/AAAAAP7/+//7//3//P///wIA///6//n///8DAAUAAAD8//j/9f/5//v//f////3/
+//6//r//v8BAAMABAAFAAEAAQAFAAIAAAD///3/+v/6//v///8AAP//AgAFAAQAAAD/
////AgACAAIAAwACAAEAAAD+//v//P/8//z/+v/8//7//v8BAAIAAQACAAMAAgD///7/
AQABAAAAAQADAAEA+v/4//7/AgAFAAYAAwAGAAIA/v///wEAAgADAAIAAQABAP/////+
//3//f///wAAAAABAP///P/3//L/9v/6//7/AwD5//v/+v/8//7/AAACAAEAAgACAAAA
/f8AAAEAAQADAAMAAwACAAEAAAAAAP///P/8///////+//7///8BAAIABAD///3///8D
AAMAAwD/////AAACAAEAAQABAAEAAQABAAAAAAADAAQABAAEAAIAAgAEAAEAAgADAAUA
CAACAPr/9f/x//X/+P/9/wQAAgABAP////8AAP3//P8AAP7/+v/5//n/+f/4//b/9f/3
//v/+//2//j/9//4//r/BAD6//L/9//7////BQABAPz/BAAeADgAOgA7AEUAQgA3ADUA
PABDADoAGgD3/+b/3P/S/9D/1f/S/9T/3f/n//L/+f/z/+//8f/x//H/9/8DAAMA/f/9
//z/+P/3//f/+//7//n//P/9////AAD+//v/+f/9//z/+//+/////v8AAAIABAACAAAA
/v/8//7//v/+//7////+//7////+//3//P/9/wAAAQD//////P////7/+//7//3//f/7
//7/AQACAAIAAgADAAMABAAAAAIA/f/7/wAAAgADAAQABwAHAAcABgAAAP3//v///wMA
BwALAA8ADQAMAAkACgAQABIAEwAWABQAEgAWABYAFQAUABQAFgAYABgAGAAZABsAHAAg
ACIAIAAaABsAGwAbABoAGwAcABoAGQAZABkAFwAXABMAEAAQABEADwANAAoACQALAAoA
BQADAAIAAQABAAIABAAFAAIAAQABAAAAAQABAAEAAQABAAAA/v/9//n/+//7//z//v/+
//7//f8AAAAAAgAGAAMAAQD+//j/+//8//3//v/+/wAAAgD///z//P8AAAIA/v/7//n/
9f/5//z//P/6//j/+f/8//z///8CAP//+v/5//3//////wAAAAAAAAEAAAD///7//f/6
//n/+f/6////AQACAAIA/v/5//j/+//9//7/AAABAP3//P/8/////v/9/wAAAwADAAAA
AAABAP///v/9//3//////////v/8//7///8AAP7/AAACAAIAAQAAAP3//P/+//7//P/8
//z/+//5//n/AQADAAAAAgACAAIAAQD+//z/AAD9//r//f///wAAAQD/////AAD//wMA
AAD5//r/+P/4//j/+P/9/wAAAgACAP3//v/9//v///8BAAMABAACAAAA///9//7//v8B
AAEA/P/6//n/+f/+/wIA//////3/AQABAAEA/P/7//v//P8BAAMABQAHAAkACQAIAAgA
BQAEAAIAAAACAAIABAABAAEAAQACAAQAAwD+//z/+//9//z//f8AAP7/+//3//X/+f/3
//f//P////z//P/9//v/+v/4//f//P8BAAIA/v/6//f/9v/2//b//v8AAP///f///wEA
AQAGAAwAFgAsADgANQAzADQAMwAvADIAOQA0ABgA8//g/+j/6P/a/9X/2v/e/+X/6//q
/+//9//z/+3/8f/x/+3/7//5/////f/6//T/8f/3//3///////7//f/9//z/+v/5//n/
///9//v//f/9//r/+v/6//r//P/8//z//P/9//7///8AAPz/+v/5//n/+v/7//z////9
//3/+v/5//j/+//6//f/+v/9//7//f8BAAMAAwACAP/////+//7/+//+//r/+f/8//7/
//8AAP////////7//P/9/wIABwAHAAcABwAHAAYABgAEAAYACAAIAAcACAALAAwAEwAW
ABQAFAAVABgAGgAaABoAGwAZABgAGgAaABwAGAAbAB0AGgAYABgAGAAUABMAEwATABMA
EwAPAAwADQANAAoABwADAAMABgAGAAUABQAGAAcAAwAAAP7/+//8//3///8AAAEAAQAB
AAEAAgACAAEAAQD9//////8AAP///v/9//v/+f/2//X/9v/6//3////+//3//P/7//r/
/v8AAAIA///4//j//P/+//z/+//7//n/+v/8//v/+P/2//f/+v/6//7/AgAAAPz/9//7
//3//f/6//r/+v/7//z//f/+/////v/9//3//v/+///////+//7/+//8/wEAAQAAAAAA
///7//r/+v/9//z/+//+/wEAAAD8//v/+//8//z//P/9/wEAAwAFAAYAAgACAAEAAAD/
/wAAAQAAAP///v/7//r//v8AAAAAAgAAAP3/+f/3//7////7//z//f/+//7//P///wQA
AgAAAP7//////////v///wEAAQABAAAA//////X/+P/+/wgABwAGAAUABAADAAIAAAD8
//r//v8AAAEAAAD///7//P/+//7/////////AAAEAAUAAQD+//z/+/8AAAQAAQABAP//
AQD///3//P/9////AgAGAAcACAAJAAcABQACAAAABAAGAAcACAAGAAYACAAFAAYABQAF
AAYABQAAAP7//f/6//j/+P/6//7//////wEA/v/5//b/+P/7//r//P////7//v/9//3/
//8DAAMA/v/9//v/+//8//7/+v/6//v/+//3//v/BQAKABQAKAA2ADgANwA9ADoAMwAx
ADQAOwA0ABIA8//o/+D/1v/W/93/3v/W/9//+/8AAO3/6//7////+f/5//3/+f/9////
/v/8//f/9f/5////AQABAAAA//////7//P/7//v/AQAAAP//AgADAP3//P/7//r//P/8
//z//P///wAAAQACAAMAAgACAAMAAQABAAEAAwAAAP//+//5//r///8AAP///P/9//z/
+f/+/wMABgAIAAYABQADAAIA/v8AAPv/+f///wQACAAMAAsACQAHAAQAAwADAAcACwAN
AA0ADQANAAwACgAGAAYACwAOABAAFAASABAAFAAUABUAFgAYABwAHQAeAB8AIQAgAB4A
HwAeAB4AGgAdAB8AHgAcABwAHAAYABcAFwAXABUAFQARAA4AEAARAA8ADQAKAAkACwAK
AAcABwAIAAkABQAEAAQAAwD///3//P/6//v//f///wEAAwAEAAQABQADAAUABQAGAAQA
AgAAAP3/+v/4//j/+v/8////AQAAAP///v/9//z/AAACAAQAAQD+//7/AgAEAP//+//4
//P/+f/+/wAAAAAAAAEABAAEAAIABAAAAPr/+f/9///////9//z/+//7//3//f/9//3/
/P/7//v//P/+///////+//z/9//2//n//P/+/wEAAwD///7//v8BAAIAAQAEAAcABAAA
AP////8BAAAA/////wAAAQACAAIA+//6//j/9v/4//r//P/8/wAAAgACAAQABQAEAAEA
AAD+//3/+//7/wIAAwD//wAAAQACAAIAAAD9/wAA/P/4//n/+//8//3/AAABAAMAAwD+
//z/+v/5//v//v8AAAMABgAGAAQAAgD///7//f/9//////////7/AAAAAP7//f/3//z/
//8AAAEAAgACAAIAAQD+//n//P/9//3///8BAAMABAAAAP7//f/7//z//v8DAAUA///8
//r/+f8AAAQAAQABAAEABQAFAAUAAgABAAEAAgAFAAUABQAFAAcABwAGAAYABQAGAAYA
BgAGAAYACAAFAAIAAQABAAIABAAAAP/////+//z//P/+//3/+//4//f/+f/3//f//P/9
//r/+v/7//z//P/7//v//f8BAAEA/P/+//3//v8AAPj/9v/0/+//8f/7/wUABwAQABgA
HgAoADAAMwA7ADwANwA9AEgARQA6ABoA+f/o/9z/0P/U/9v/2P/i/+3/7f/u//P/7//r
/+//8f/t//X////1//X/9//4//b/9//8/wEAAgABAAAA//////7//f/7//r///////3/
//////z//P/8//z//v/+//7//v/9//z/+//6//r/+v/7//3/////////AQD//////P/7
//z/AQACAAEA/P/7//j/8//6////AgAEAAIAAQD///7//v8CAP////8AAAAA///+////
//////7/+v/5//z///8DAAUABwAJAAgACAAGAAgADAAOAA8AEgASABAAFAAUABIAEgAT
ABYAGAAaABwAHwAdABwAHgAeABwAGAAbAB0AGgAYABgAGAAXABcAGAAZABoAGwAYABYA
EAANAAcAAQADAAcADgASAAwACQAHAAUABQAEAAQAAwD/////AAAAAP3//f/9//3//P/8
//v/+//5//v/+//8//7/AAACAAMAAgAAAAAAAgD//////v/6//z//P/8//z//P/+/wAA
/f/6//r//v8AAPr/9//1//H/9P/4//n/+P/7//3/AQACAP//AAD7//T/8//5//3////9
//z/+//7//n/+f/5//n/9v/1//X/9v/7//3//v/+//r/9f/0//f/+//8//7////8//z/
/f8BAP///f///wEA/v/6//n/+f/6//r/+v/7/wEAAwAFAAYA///+//z/+v/6//z//v/+
//z//P/6//r//f/+//3//v/+//3/+//7//7//f/3//b/+//8//z/+v/6//7/+//4//v/
/f/+/////////wAA//////7//f/9//7/AAABAAMAAgAAAPz/+P/4//j/+P/5//z//f/+
//7/AgACAPz//P/8//z//P/7//z//P/6//n//P/9//3//f/9//3//P/8//z//f/9//3/
/v8CAAMA///8//r/+f/7//7/+v/5//z/AQACAAMA/////wAAAgABAAEAAQABAAEAAQAA
AAAA//8AAAAAAAD+//7/AAD9//z/+//7//z//v/8//3////7//j/9//4//j/9//1//X/
+P/3//j//v/8//b/8//x//T/9v/3//n//f8BAAEA/P/7//n/+f/6//T/8v/0//n/+//5
//3/BQAMABgAKAAyADgANwA5ADYALQAvAD4AQwAqAAYA8f/e/8j/yP/S/9H/1v/i/+P/
5f/o/+n/8//3/+n/6f/5//n/8f/z//H/9f/2//T/9f/3//v/+//5//j/9//3//b/+f/5
//r/AQD9//v//f/9//j/+P/4//j/+v/6//r/+v/4//j/+P/4//n/+v/8/////P/7//r/
+//5//n/9v/1//j//f/+//3///8BAAEA///+/////v/8//v/+//6//r//P8AAP3//f/9
//7//v/+/wIAAwAEAAQA/v/9/wAAAwADAAMAAwADAAcACAAHAAoADAAOAA8AEgAQAA4A
EgASABIAEgATABYAFgAWABYAFwAZABoAHgAgABwAFgAXABcAFwAYABsAHgAZABcAFgAV
ABMAEwAPAAwADQANAAoABwAEAAMABQAEAAEAAQACAAMAAQAAAAAA////////AAAAAP3/
/f/9//3//f/8//r/+f/5//3///8CAP///v/9//v/+//6//v//v/8//v/+f/0//j/+v/8
//7//P/8//z/9//1//b/+//+//r/9//1//H/9f/4//j/9v/4//n//P/8//3/AAD9//j/
8//3//n/+f/7//z//f////3/+//5//f/+P/5//v//v/9//3//P/6//n/9f/1//n//f/+
/wAAAQD8//z//f8BAP7/+//8//3//v/8//3////9//z/+//7//7///8AAAAA+//6//j/
9v/3//r//f/+//7//v/8//z//P/8//r/+v/7//v/+v/7/wAA///5//j//v8AAAEAAAD/
/wIA/v/6//r/+//7//v/+v/7//3//f/9//r/+f/4//j/+P/4//j/+v/8//3//P/2//j/
+P/3//r/+//8//z/+//6//r/+f/6//z/AQADAPz/+P/1//P/+f/+//z//f/7////////
//z/+//7//z//P/7//r/+f/9////AAACAAEAAgACAAIAAgACAAQAAQD///3//P/8//7/
+v/5//n/+P/2//b/+P/3//X/8v/x//X/8//z//j/+//4//j/+f/6//r/+f/5//v/////
//r/+f/3//f/+P/+//j/9P/t/+v/8f/z//P/BAAeACgAKAAyADsAMwAmACEAIQAwAEEA
PAAcAP3/7P/e/9D/yP/J/9L/3v/l/+X/6P/x//P/7f/n/+v/7f/p/+v/+/8HAAQAAAD5
//X/9P/3//b/8//y//H/8f/w//P/9f/4/wEA/f/7//3//f/7//z//f/+//7//P/6//j/
+f/6//v//P/5//j/+P/5//v/+//7//3/+//7//j/9//z//X/8//v//X/+////wEA////
//3/+v/3//f/9v/2//f//P/6//v/AAACAAMABAADAAEA///8//z//f8CAAcABAADAAIA
AQAEAAQAAgAEAAgACgALAA4ADgAMABAAEAAQABAAEQAUABUAFgAXABkAFgAUABUAFAAX
ABYAHAAhABkAFAARAA4AEAARABMAFQAXABcAEwAQAA0ADQAKAAcAAwADAAYABgABAP//
/v/9//v/+v/6//n/+v/9/wEABAABAP///f/7//z//P/7//v/+f/7//v//P/5//j/9//1
//j/+P/6//7//P/9//3/+v/2//T/8v/w//X/+v//////+f/4//v//P/4//X/8//v//P/
+P/6//r/+v/7//7//v/+/wAA/P/2//L/9f/2//X/9v/4//r//f/8//v/+v/5//j/9//3
//j/+//9//7//v/7//X/8//1//n/+v/8//3/+v/6//v////6//f/+P/5//n/9v/2//f/
+P/4//j/+f/9////AQACAPv/+v/4//b/+f/8////AAD9//z/+f/4//z//P/6//r/+//7
//r/+//+//3/9//2//v//P/8//r/+v/+//v/+P/2//f/9//3//r/+//9//3//P/8//z/
/f/6//r/+f/5//L/9v/8//7//v/+//7//v/7//r/+P/0//T/+v/+/wEA/f/7//n/9v/4
//r//f////z/+v/7//n/+P/4//n/+//9//7/+P/1//f/+//7//v/+//9/wAABAADAAEA
///9//7//////wAA///+//z/+v/8//7/AgABAP7//f/9//7//v/6//n/+f/4//b/9v/4
//j/9//1//X/+f/3//f//P/+//r/+f/5//f/9P/w/+3/9f/7//3/+v/7//n/+f/6//j/
9P/y//P/9f/7//3/+/8CAA4AGAAiACoALQAvADwAPwA1ADQAOQAsAA4A9f/i/9L/0v/a
/9v/3P/e/93/3f/o/+3/8f/3//H/6//z//f/6//p//n/+v/6//f/9//4//v/+v/3//n/
+f/6//r/9v/z//H/9f/1//X/+f/7//n/+v/7//z//P/6//j/9v/3//j/+f/6//n/+P/4
//n/+P/3//b/9//6//v/+f/5//n//f/9//v/+f/7//v/+f/4//n/+P/2//b/9//3//j/
+/8AAP7///8AAAAA///+//////////7/+//7////AwACAAEAAAD//wMABAADAAYABwAI
AAgACgAMAAoADgAOAA8AEAASABYAGAAYABgAGQAZABgAGgAaABgAFAAXABkAFwAWABcA
GAAUABMAEwATABAADwAKAAYACAALAAsACwAFAAMABAACAAAAAQADAAUAAQAAAAAA///8
//v/+//6//j/9//2//X/+f/8//7/AQD8//3//P/8//z//P/8//v/+P/0//L/8v/2//n/
+//6//j/+P/4//j/+v/8//7/+//4//j//P/+//v/+f/4//X/9f/4//j/9v/y//H/8v/w
//b//P/8//r/9//7//3//f/4//b/9P/z//b/+f/8////+//5//j/+P/4//n/+f/4//f/
8//z//f/+f/6//z//f/5//j/+P/7//r/+f/8/////f/6//r/+//5//j/9//3//r/+//8
//z/+v/6//n/+P/4//r//P/8//z//P/6//r//v/+//z//P/7//n/9v/1//3////8//7/
+//4//T/7v/x//j/+P/4//b/9f/z//H/9v/7/wEABQACAAAA/v/9//r/+v/5//n//P/8
//r/+P/2//b/9v/3//v/+//7//r/9//2//P/8f8DAAQA+v/4//f/9v/1//T/+f/8//7/
/v/9/wAAAQABAP7/+//4//T/9//4//r/+//4//j/+//7//r/+P/3//f/+f/8//j/9//3
//v/+//7//v/+//8//7//v/9//z/+//8//3//f/+////AAAAAAAAAgACAAQAAQD+//v/
+f/4//n/9v/2//f/9v/0//T/9v/2//X/8//z//j/9//4//7/+v/y/+3/6f/w//T/9//7
//3////9//b/8//x//H/8v/2//T/8v/z//f/+////wMAEAAgACYAJgAuADUANwA4ADcA
NwA4ADcAJgAKAPH/4P/Q/8j/xv/H/87/2v/r//H/8v/z//P/8f/v/+3/7f/z//f/9f/3
//X/9P/w/+//8//3//f/9f/z//P/9P/0//b/9f/1//v/+v/5//z//f/2//T/8v/w//X/
+P/7//7/+//6//n/+P/3//b/9v/3//j/+f/6//3//P/7//f/9f/1//n/+f/3//n/+//7
//n/+//9//3//P/7//v/+v/6//n//P/4//f/9//4//j/+P/9////AQACAP3/+//9////
AQADAAUABwAFAAQAAQACAAkADAAOABIAEAAOABIAEgAQABAAEQAUABIAEAAOAA0AEAAS
ABcAGgAdABoAHgAhABwAGAAWABQAEQAPAA4ADQAQABEADgAMAA0ADQAKAAcABQAFAAgA
CAABAP///v/9//v/+v/6//n/+f/7//7/AAD8//v/+v/5//f/9v/0//P/9f/5//v//v/+
//7//v/9//n/9v/1//b/9//5//r/+P/2//b/9v/2//r//P/+//v/8//y//X/9v/3//f/
+P/3//f/+v/6//j/9v/1//b/9P/4//z/+v/2//D/8f/w/+3/8v/2//r////9//v/+f/3
//b/9f/1//b/9v/3//f/9v/2//P/9P/5//j/9v/1//P/9P/2//n////5//X/9f/1//b/
9P/1//f/9//2//X/9f/7//3///8AAPz//P/7//r/+P/6//z//P/6//j/9P/y//X/9v/1
//b/9v/1//P/8//3//f/8v/y//b/+P/5//j/+P/8//n/9v/2//f/9//3//X/9f/2//X/
9f/2//f/+f/3//j/+P/5//z//P/6//j/+P/4//j/+f/6//n/+P/2//T/9P/y//H/8v/2
//v//P/3//X/9P/y//D/8f/x//H/9v/8//z/+v/2//X/9P/1//f/9//2//b/9v/7//7/
+v/4//b/9P/2//j/+v/8//r/+v/6//r/+P/4//j/+P/7//7/AQAEAP7/+v/2//L/9v/4
//r//P/5//j/9//2//P/8v/x//D/7v/u/+7/7v/v//D/8f/y//L/8v/y//L/8P/w//D/
8P/x//L/8//0//P/8v/x//D/8v/y//L/8v/5//7/AwAIABMAHAAlAC4AMAAwADAAMAAr
ACYAIQAcAAcA8v/d/8j/zP/O/9D/0v/X/9r/3f/g/+T/6P/s//D/7v/u/+7/7v/u/+7/
7v/u/w==
         </WaveFormData>
      </LeadData>
      <LeadData>
         <LeadByteCountTotal>10000</LeadByteCountTotal>
         <LeadTimeOffset>0</LeadTimeOffset>
         <LeadSampleCountTotal>5000</LeadSampleCountTotal>
         <LeadAmplitudeUnitsPerBit>4.88</LeadAmplitudeUnitsPerBit>
         <LeadAmplitudeUnits>��V</LeadAmplitudeUnits>
         <LeadHighLimit>2147483647</LeadHighLimit>
         <LeadLowLimit>268435456</LeadLowLimit>
         <LeadID>II</LeadID>
         <LeadOffsetFirstSample>0</LeadOffsetFirstSample>
         <FirstSampleBaseline>0</FirstSampleBaseline>
         <LeadSampleSize>2</LeadSampleSize>
         <LeadOff>FALSE</LeadOff>
         <BaselineSway>FALSE</BaselineSway>
         <ExcessiveACNoise>FALSE</ExcessiveACNoise>
         <MuscleNoise>TRUE</MuscleNoise>
         <LeadDataCRC32>661675435</LeadDataCRC32>
         <WaveFormData>
+P/4//j/+P/4//j/+P/4//j/+P/4//j/+P/4//j/+P/4//j/+P/4//f/9v/1//T/8v/w
/+7/7P/y//j//v8EAP///P/5//b/+P/6//z//v/9//z/+//6//r/+v/6//r//v8AAAIA
BAAAAP7//P/6//z//P/8//z//f/+////AAACAAIAAgACAP///v/9//z//P/8//z//P/9
//7///8AAAAAAAAAAAAA/f/6//f/9P/2//j/+v/8//z//P/8//z/+f/4//f/9v/6//z/
/v8AAP3//P/7//r/+v/6//r/+v/6//r/+v/6//j/+P/4//j/9v/2//b/9v/3//j/+f/6
//j/+P/5//n/+f/5//n/+v/4//j/+f/7/wEAAgAFAAkABwADAAEA//8DAAcACgALAAcA
BwAJAA0ACwAKAAoADAAMAAwADgAMAA4AEgAVABcAFAAUABMAEAAKAAkACAADAPz/+v/4
//f/9f/3//X/9f/5//n/+P/4//f/9//1//L/9P/2//f/+f/5//f/8f/t/+3/8f/v/+r/
7//z//n/+v/z//H/8P/t/+X/7//2//j/+v/8//3///8FAAYABAAIABEAHQArADYATQBk
AGgAbwB4AGUAPwAqABgAAwD4/+v/0//F/83/2v/g/+H/4//m/+b/3P/Y/+f/9f/v/+f/
7v/t/+v/5//k/+f/7P/s/+n/6f/p/+v/7P/u/+z/7P/y//H/7v/t/+z/6f/p/+n/6v/t
/+3/7f/v/+3/7P/r/+v/6f/p/+n/6v/t/+3/7v/w//D/8P/v/+7/7f/u/+3/6v/q/+v/
6//r/+3/7f/t/+3/7v/v//H/8v/w//L/8//z//H/8//z//P/8f/z//P/8v/s/+z/7//1
//X/9f/1//f/+v/9/wAABAAFAAQAAwACAAgACgAPABMADwANAA0ADwAQABEAEwAVABkA
GwAfACEAHgAaABsAHQAZABUAFAAUABcAFgAVABYAFQAVABIAEAANAAwACQAHAAUAAwAG
AAYAAQAAAAAA///+//3//P/8//z//P/8//z/+P/2//T/8v/2//j/+f/4//b/+P/4//j/
+P/6//r/+P/0//L/8f/x//b/9v/1//T/8v/y//L/8v/x//L/8//w/+z/7f/x//b/9f/x
//D/7v/w//H/7//q/+z/7//z//X/9v/2//H/7P/t//D/9P/1//L/8//z//L/9P/3//n/
+//3//f/9//4//v//P/8//r/+v/3//f/+P/5//j/+f/4//T/8v/1//f/9//0//b/+f/6
//j/+f/7//j/9v/y//H/9f/2//b/9v/5//n/+v/6//j/+//8//z/+f/4//b/9f/3//f/
9f/0//b/9f/y//T/+//8//n/+P/6//v/+v/3//f/+//4//T/8v/y//H/7//z//b/+P/6
//f/8//x//D/9v/6//r//P/8//z//P/7//r/+f/2//T/9f/1//X/8//z//T/9P/1//f/
+v/+//z//v8BAAEAAQABAAEAAgAHAAkACQAHAAQABQAIAAcACQAKAA0AEAAQABIAEAAO
AA0ACwAIAAUACgAMAAwACAAIAAgABAD+//v/+P/2//X/+P/3//j/+//4//T/8f/v//P/
9f/2//r/9//z//D/8f/x/+3/6//r//H/8f/u//L/8v/2//X/8P/x//H/7//v//P/9P/y
//b//P/7/wEADQAOABAAHAAhACEALQA+AEsAXABuAHUAdABfADkAHAAOAAEA5P/F/8P/
2//h/9r/5P/r/+X/5v/m/+D/5P/t//X/9//x/+L/5P/l/+T/5P/o/+7/7//t/+v/6//t
/+7/7v/s/+z/8v/w/+7/7v/u/+3/7f/t/+7/7f/t/+3/7//w//D/8P/x/+z/6f/m/+T/
5//n/+j/6v/t//D/8v/0//H/8v/x/+7/8P/x//H/8f/x/+//7f/r/+z/6//r/+r/7//0
//j/+//4//f/9P/x//T/9//4//j/9P/0//f//f/8//v/+v/7//j/9//2//b//P8AAAQA
CAAKAAoADQAPAAsACwANABEAEgATABUAFwAaABsAHgAfAB4AGgAbAB0AHQAbABwAHgAc
ABgAFAASABQAFQATABIAEQAQAA0ACwAHAAMABAACAAMABAAGAAcABAABAP7//P///wAA
AQACAPz/+v/4//b/+f/6//r/+P/6//z//P/8//r//P/8//r/+f/4//j/+f/6//j/9f/y
//b/+P/6//z/+//8//3/+v/z//H/8v/0//T/8f/x//D/8//1//T/8P/0//f/+//9////
AAD8//j/8//0//b/9f/1//n//P/+//z/+//5//f/+P/7//7/AgAAAP7/+//2//j/9//5
//z//v/+/wAAAAD+//z///8BAP7/+v/7//3////8//z//f////7/+//7//3//P/6//j/
+P/3//f/9v/y//P/8v/w//b//P8BAAcAAwD///n/9P/3//n/+f/+/wAA/v/4//T/+P/7
//z/+//9/wEA/v/6//n/+v/6//n/+f/6//r/+v/4//X/9P/0//b/+P/7//7//P/7//j/
9v/0//L/8v/0//r//P/9////+//5//b/8f/v//X/AwAIAAMAAAD9//r/+P/4//j/9v/3
//n/+v/7//r/+f/5//j/+f/7//7/AgAAAAIABQAFAAQABQAGAAgACgALAAoABwAEAAUA
CAAHAAgACgAOABIAEAAQAAwACAAOABEAEwAVABQAFAASAAwABgACAPr/8P/y//T/9//7
//z/+f/4//n/+f/4//j/+f/5//f/9P/0//X/9f/2//v/+v/1//L/8f/0//H/6//s//D/
9v/3//T/8//z//H/8f/Z/+j/CAAUAAgAAQAHAA0AEgAWABgAIQApADMARABZAGwAgACD
AGwASwAtABYACAABAPD/1//L/8v/z//a/+j/5//l/+7/8P/q/+7/8//r/+f/6//q/+//
8f/x//L/8v/0//H/6//r/+3/8f/0//T/8v/y//j/9f/y//H/8P/t/+3/7f/u//D/8f/y
//X/8v/u/+r/5//u//P/+P/+//n/9f/y//D/7v/u/+3/7P/v//L/8//y//T/9f/1//X/
9//3//f/9//z//H/8P/u/+//8v/0//X/8//1//X/9f/1//f/9//2//X/9v/6/wEA/v/9
//z//f///wEAAwAGAAcACAAJAAoADAAMAA8AEQASABMAFgAbABgAFQATABEAFwAbACEA
JQAlACIAJAAnACEAHQAcABwAHQAcABsAHAAcABsAFwAUABMAEgAPAA0ADwAPABQAFgAR
AA4ADAAJAAcABQADAAIAAAAAAAAAAAABAAIAAwAEAAIAAAD9//j/9//4//f/9v/8/wIA
BgAIAAMAAAD+//3////+//z/+v/7//z//f/+//z//v8AAP7/+//7//7/AgD9//n/+P/2
//v///8AAP7/+//7//z/+//8//7/+//4//r//v8DAAUA/v/9//v/+P/8////AQADAP7/
/f/8//z/AwAGAAgACAAGAAMAAwAEAAQAAgACAAAA/v/8////AQACAAAAAwAHAAYAAgAB
AAEAAgACAAAAAQAEAAQAAwACAAEA///+//z/+v/9//7//v8AAAIAAwAFAAYABQACAAAA
AQABAP//AgADAAAA+f/0//z/AQAEAAUABAAHAAMA/v///wIABAAFAAMAAgAAAP7/AAD9
//z//P/+//7///8AAP7/+//2//L/9v/4//z/AgD6//r/+P/8//7/AAACAAAAAAAAAP7/
AAABAAEAAQABAAEAAgACAAEAAQACAAQAAgAEAAcABwAJAAsADQAQABEAEQAPAAsACwAN
ABEAEQAQABAAEgAUABIAFAASABAAEQARABAADwARABIAEQAMAA0ADAAHAAAAAQAAAAAA
AQD///n/9f/z//n//P8AAAUABAABAP3//P/6//n/+f/9//z/9//0//P/9f/z/+7/8P/x
//b/9v/y//L/8//y//P////6//r/BAAGAAUADQANAAIA/v8SACUAJQAvAEoAYQBwAHgA
dQBmAE8ANQAgABAA/f/s/9//0//L/8v/0P/c/+3/8//s/+j/6P/q/+3/9f////3/8v/w
/+//7P/q/+v/8P/w/+3/7P/t//D/8v/v/+z/6//w//D/7v/u/+7/7v/x//T/+P/3//X/
8//z//X/9P/z//P/8//z//P/9P/y//H/8f/y//P/9P/0//T/8f/y//H/7v/x//P/9P/1
//f/9//3//f/9//3//j/+P/0//T/8//x//T/9//4//n/+f/7//v/+v/y//D/8f/1//n/
/f8BAAcABAADAAIAAgAIAAoADAAOAA8ADgAQABEADQANAA8AEwATABMAFAAVABoAGwAe
AB8AHgAaABsAHQAdABsAHAAeACAAHgAcABwAHAAbABcAFAATABIADwANAAkABwAKAAoA
BgAEAAMAAQADAAMAAwAEAAEAAAD///7///8AAAEAAgD///7//P/4//b/+P/4//j/+P/6
//r/+P/5//r//P///wAA/v/7//j/+P/4//j/+P/2//j/+v/4//T/9f/5//7/+v/1//P/
8P/0//f/9//0//b/9//5//n//P/+//v/+P/3//r//v////3///8AAAAA//////7//f/5
//n/+f/6////AgAEAAQAAQD9//z//P8AAAAAAgACAPz/+v/9////AAD+/wEABQAHAAQA
BAAFAAQAAgD+//3/AAAAAP///v8AAP/////+//z///8AAAAA/v/+//3//f8BAAEA///+
//z/+//4//r/AgAEAAIAAgADAAMAAQD9//v////8//j/+v/+/wEAAwACAAIAAQAAAAIA
/f/4//j/9v/2//b/9v/5//z///8AAP3//f/8//v///8BAAQABgADAAEAAAAAAAIABAAH
AAcAAwADAAMABAAJAA0ADwAPAA0ADwATABMAEAAOAA4ADgASABYAFgAWABoAGwAbABsA
GQAYABUADgAOAA4ACgAEAAIAAAD//////v/7//r/+//+//7///8BAP//+//2//T/9P/z
//P/9//5//f/9//5//r/9//x//L/+P/+/////P/5//f/8//x//H/AAAGAAYABAAFAAsA
DwAOAAoAFAAlACkAJQA0AE8AaAB2AH0AdgBbADcAGgAMABMAEgD1/93/2f/b/+D/5P/n
/+v/7P/q/+j/6v/t/+//8f/5//z/9//z/+3/6P/t//T/9v/1//H/8f/z//T/8v/w//D/
9v/0//L/8v/y//H/8f/x//L/8//z//P/9f/3//b/9f/1//T/8//y//L/9f/1//b/+P/1
//T/8v/w//D/8v/y//D/9P/1//X/9f/6//v//P/9//v/+f/4//b/9f/2//b/9f/2//n/
+v/7//r/+//6//j/9f/2//r/AQABAAEAAQADAAEAAQABAAIAAwAEAAUABgALAA4AFAAZ
ABUAFQAXABsAGwAbABwAHQAdAB0AHwAfACAAHgAhACUAIgAfAB8AIAAfABwAGQAYABwA
HQAbABoAGAAWABIADwAPAA0AEAAQAA8ADgAOAA0ACgAHAAQAAgAEAAQABAAEAAUABgAH
AAgABwAGAAQAAAD+/wAAAAAAAP//AAD///z/+P/2//X/9f/7//z//P/8//z//P/8//z/
/P/+/wAA/v/4//f/+f/8//z/+f/5//j/+v/9//3/+v/5//n/+v/5//7/AgABAAAA/P/+
/wEAAQD9////AAAAAAEAAwAEAAUAAwADAAMABAAEAAQAAwAAAAMAAQACAAQABAAEAAYA
BgD///z//v///wAA/v8BAAUAAwAAAAAAAQADAAIA/////wQABgAHAAgACQAHAAYABAAD
AAUABQAEAAIAAAD9//v/AQADAAMABAAAAP3/+P/4//7/AAD+//7/AAABAAAA/f///wUA
BAACAAAAAgADAAMAAgACAAEAAAACAP///v/+//j/+P///wwACgAIAAYABAACAAAA/v/6
//3///8AAAEAAAD//////v/+////AQAEAAcACgAOAA8ADAALAAoACgAQABMAFAATABAA
DwAQAA0ADgAQABQAGAAaABwAGgAYABcAFwAWABUAGQAaABkAFAAQAA4ACAAAAAAA/v/9
//3////9//3////+//z/+//7///////+/wAA/P/3//P/8//4//f/+P/7/////f/4//r/
/P8AAP//+v/5//n/9//3//v/+v8AAAQA/v/9/wkAEQAKAAwAHgApACsANwBOAGcAdgB6
AHUAaABNAC8AGgAQAAMA6v/V/9X/0f/H/9L/8v/3/+X/5P/0//z/+P/7//3/9//1//L/
8f/v/+v/6P/t//T/9v/1//H/8f/z//T/8v/w//D/9v/3//b/9//4//T/8//y//L/8f/x
//H/8//2//b/9v/3//n/+f/5//r/+v/5//n/+v/4//b/8//w//L/9P/0//L/8f/x//D/
7//2//n//P////v/+f/4//b/9P/0//P/8f/1//v///8DAP/////9//r/+P/4//v/AQAB
AAEAAQADAAAA///+//7/BQAIAAsADgAPAA4AEAARABIAEwAWABsAHAAdAB8AIQAhACEA
IwAjACMAIAAiACUAIAAdAB0AHgAcABoAGAAYABkAGQAWABQAFgAWABQAEwAOAAsADQAM
AAoACgALAAsACAAFAAIAAAD+//z/+v/4//r//P/+/wAAAwAEAAQAAgD//wAA///+//z/
/v/+//z/+f/2//T/8//6//z//f/+//v/+v/5//j/+f/8/////v/7//v//v8CAP3/9//0
//D/+P/9/////v/+////AQABAAEAAgD+//r/+v/8///////6//v/+//6//v//f/+////
+//7//v//P8BAAIAAgAAAP3/+f/4//j//P/+/wIABAD+//z///8BAAIAAAADAAcABAAA
AP////8AAAAA/v///wEAAgACAAIA///7//j/9P/2//n/+v/6//7/AAABAAMAAwADAAEA
AAD+//3/+v/8/wIAAgD+//z///8BAAEA///8////+//2//f/+v/8//3///8AAAAAAAD/
//v/+f/4//v//P/+/wAAAwADAAEAAAD///z/+//8//z//P/7//v//v///////f/1//j/
+v/8//7/AAD///7//f/6//n/+f/4//f/+//9/wAAAgD///3//P/8/wAABAAJAAsABgAF
AAQABAAIAAsADAALAA0ADwATABMAEQAQABEAEgAUABYAFAASABQAFQAVABUAFAAUABIA
DAANAAwABwAAAP3/+v/4//f/+v/5//r//f/9//z//P/9//z/+f/1//T/8v/x//H/9f/3
//X/9f/3//r/9//x//L/9//8//z/+P/4//n/+P/5//X/9P/0//T/9v8DAA8AFQAaABgA
FAAZAB0AIwA8AFkAbAB+AI0AegBTAC8AGAAMAPv/4v/T/83/y//T/+D/4v/j/+n/6P/k
/+T/6P/x//f/9f/t//D/8P/v/+z/6v/u//T/9f/z//D/7//w//D/8P/u/+7/9P/0//L/
8v/y/+//7//v//D/8//z//P/9f/0//L/8P/v/+//7//v//D/8f/x//L/9P/0//T/8//y
//P/9v/3//b/9P/x/+3/6f/w//P/9v/5//b/9f/1//T/8v/0//X/9f/z//X/9f/1//X/
9//3//b/7//u//D/9f/4//v//v8DAAIAAQAAAAAABgAIAAoADAANAAwADgAPAA8ADwAR
ABUAGAAZABsAHQAfAB8AIQAhAB4AGgAbAB0AGwAZABoAHAAcABoAGAAYABsAHQAcABwA
FwASAAsABQAJAAsAEgAWABAADgANAAsABwAFAAMAAgACAAIAAgACAP///v/9//z/+//6
//j/9P/1//j/+f/6//z/AAACAAIAAAD+//3//f/+//z/+f/2//f/+P/5//r/+P/6//z/
+v/1//X/+P/8//j/8//x/+7/9P/3//f/9P/3//n//P/9//7//v/5//T/9P/4//3////8
//3//f/8//v/+//6//n/9f/1//X/9v/9/wAAAgACAP7/+f/3//b/+v/8/wAAAgD+//z/
//8BAAEA/v8AAAMAAQD8//r/+f/8//z/+v/7/wIABAAFAAYAAgD///3/+v/4//v//P/8
//z//P/7//v///////3//P/6//n/9v/4//r/+v/2//T/9//5//n/9//3//v/+P/0//f/
+v/8//3//f/+//7//v/+//v/+v/6//z//v8BAAQAAgD///r/9v/2//T/9P/2//v//P/8
//3//f////r/+P/4//j/+P/6//r/+v/4//b/9//3//f/+f/5//r/+v/8//3///8CAAIA
BAAHAAcABQAFAAUABgAGAAcABgADAAcACwARABMADwAOAA8AEAARABQAEwASABEAEQAQ
AA8AEgASABAACgAHAAQA/f/0//X/9P/0//X/+v/7//7/AwD///z/+v/5//f/9f/y//L/
9P/z//P/9//0/+//7P/r//P/8//w//T/9//8//z/+P/1//X/8//z//H/9P/6/wAA/v//
/wkACwAKAA4AFgAbACMAMwBKAFsAZgBwAG8AWgA9ACkAGAAGAPX/6P/Z/8//0//Z/9r/
3v/h/+P/6v/w/+j/7P/3//n/8f/t/+j/6v/r/+r/6v/t//L/8v/v/+r/6f/q/+r/7P/s
/+7/9v/0//L/8v/y/+//7//v//D/8f/x//H/8//w/+7/7P/r/+3/7//x//T/8//x//D/
8P/u/+7/7f/s/+7/8v/0//T/8//z//L/8f/z//P/8//z//D/7//v/+7/7//y//T/9f/0
//X/9P/z//b/+f/6//r/9v/2//n////9//v/+f/5//v//f///wIABQAGAAcACAAIAAgA
CwANAA0ADQAPABMAEwATABQAFQAZABsAHwAhAB0AGAAYABkAGQAZABwAIAAdABoAFwAW
ABcAFwAUABIAEQAQAA0ACwAGAAMABQAEAAMABAAGAAcAAwABAP///v8AAAAAAAAAAP7/
/v/+//7//f/8//r/9v/5//z//f/+//3//v/9//r/+//6//r/+//7//r/+P/2//n/+v/7
//z/+P/4//j/9P/y//P/9//8//f/8//y//D/9P/3//f/9P/2//f/+f/5//z//v/7//j/
9v/4//v/+//6//3///8AAP3/+//4//X/9v/5//z/AAAAAAAA///8//r/9//3//j//f/+
/wEAAgD+//z///8BAP7/+v/7//3/AAD+////AQAAAP7/+v/5////AAAAAAAA/P/5//f/
9P/2//v//v8AAP///v/8//v//f/9//v/+v/7//v/+f/8/////v/5//b/+////wEAAQD/
/wMAAAD8//r//P/9//3//v/+//3//P8AAPn/9P/2//b/9v/2//b/+P/6//z//P/5//n/
+P/3//j/+f/7//z/+f/5//r//P/+/wIABwAJAAQAAwACAAIACAALAAwACwAJAAsADwAP
AA4ADgAQABIADwAQAA0ACgAOABEAEwAVABYAFgAUAA4ADAAKAAQA/P/6//j/9//3//v/
+f/5//v/+v/4//f/9//2//P/7//u//H/8f/y//f/+f/1//P/8//4//f/8//2//f//P/8
//j/9v/1//L/8f/5//r/+v/0//D/9f/7/wMAEgAgACAAHQAjAC8ANgBBAFYAagB7AH4A
YwA7ACQAHAAPAPj/4f/P/8//1//e/97/3//n/+z/5v/i/+T/5//p/+3/+/8CAP3/+f/z
/+7/7//y//D/6//n/+X/5f/k/+j/6v/u//j/9f/y//H/8P/w//H/8v/0//T/8//y//P/
9P/0//T/9f/0//P/8v/y//L/8f/x//L/8P/w/+//7v/s/+z/6v/m/+7/8//3//v/+f/3
//X/8//v/+3/7P/q/+z/8P/z//X/9//7//3////7//v/+f/2//X/9v/6/wEA///9//v/
+//9//3//f/+/wMABgAJAAwADAAMAA8AEQAPAA8AEQAVABYAFwAZABsAGgAZABoAGQAc
ABwAIQAnACEAGwAYABYAGgAaABoAHAAdAB0AGgAYABcAFgATABEADQALAA4ADgAIAAYA
BQADAAEA///9//z///8CAAUACAAEAAIAAAD+//7//v/9//r/+v/8//z//P/5//r/+f/2
//b/9v/3//n//P/8//v/+v/3//T/8f/u//P/+P/9//7/+P/3//n//P/3//P/8v/w//X/
+f/6//j/+P/5//v/+//9//7/+v/2//L/9P/3//f/+P/7//3//v/9//3//P/7//n/+f/5
//r///8CAAQABAACAP3/+//6//3//v8BAAIAAAD+/wEAAwAAAPz//f///////P/8//3/
///+//v/+/8BAAIAAgACAP7/+//5//b/+P/9/wAAAgAAAP7/+//5//z//f/8//z//f/9
//v//v////7/+f/2//z///8AAP///P////v/9v/0//b/9//3//r//P/9//7/AAD9//z/
/P/7//r/+v/6/+//9f/7//7//v/+//7//v/6//j/9v/y//X/+f/8////+//5//j/9v/4
//v///8EAAIAAgADAAEAAQADAAUACAAJAAkABwADAAQABwAMAA0ADwAQABMAFgAVABYA
EwAQABIAEwATABMAEQAQAA0ABgAJAAoABwACAP7//P/7//v//P/5//j/+f/3//b/9v/3
//n/9//0//T/9v/1//X/+f/6//f/9v/3//b/8f/p/+j/7f/0//b/9P/2//f/9v/3//X/
9v/6//z//v8DAAUACQAQABQAFAATABsAIwA0AFkAdAB8AH0AcgBJACcAHgAMAPP/6P/h
/9P/z//T/9T/1v/h/+f/6P/s/+j/5P/v//X/5//h//L/8v/x/+7/7P/u//L/8f/t/+3/
7f/v//D/7P/o/+b/6v/s/+z/7v/w/+//7//v//D/7//v/+//8f/x//D/7//v/+//7//v
//D/7v/t/+3/7v/v//D/8P/w//L/9P/0//L/8//z//L/8f/w/+//7v/t/+3/7f/u/+7/
8v/2//n/+//3//f/9f/z//H/8//z//L/8f/y//b//f/7//n/9//3//n/+//9/wAAAgAC
AAIAAgAEAAQABwAJAAgACQAMABEAFAAVABcAGQAbABsAHQAdABsAGAAaAB0AHQAbABwA
HgAcABoAGAAYABcAFQAQAAwADgAQABAAEQALAAcACAAGAAUABgAIAAkABwAFAAMAAgD/
//7//f/8//n/+P/3//b/+//+/wAAAAD+//7//P/6//z//v/+//z/9v/y/+//7f/z//b/
+P/6//n/+P/3//b/9v/4//r/+P/1//X/+P/8//v/9//2//T/9//5//j/9P/w/+//7//t
//T/+v/7//z/+v/8///////5//f/9P/w//b/+////wMA/f/7//n/+P/7//z//P/6//r/
9//3//j/+//8////AAD6//j/+//9//7//P///wMAAgD+//3//f/9//z/+f/5//3//v/+
//7//f/7//r/+P/6//3//v/+//z//P/7//v//f/9//v/+v/4//f/9P/2//7/AAD+//7/
+//5//X/7//z//n/+P/2//T/9P/z//H/+f/+/wIABgADAP///f/8//v/+v/6//r/+//7
//n/+P/2//T/9P/2//n/+v/6//v/9//1//L/7f8BAAUA+//4//X/9P/z//L/9f/4//v/
/P/+//////////v/+f/4//b/+f/7//7/AgABAAIABAADAAIAAwAEAAYACAAJAAgABQAF
AAcACwALAAwADAAOABAADQAOAAsACAAMAA8AEQATABMAEgAPAAgACAAIAAQA/v/6//b/
8//x//b/9f/2//n/9//2//b/9//5//f/9P/0//f/9//4//3/+P/v/+j/4//u//H/8f/4
//n//P/6//T/8f/x/+//7//5//r//P/+/wAAAQAHABMAGAAaABwAGQAdADEATABlAHgA
fgBxAFQAOQApABYAAADn/8r/uf+5/8H/z//i/+7/7f/r/+z/6v/q/+z/7f/x//X/8f/u
/+z/6//o/+b/6f/u/+7/6//p/+n/6//s/+z/6v/q//D/8//y//P/9P/t/+v/6f/o/+z/
7//y//f/9P/y//D/7//v/+//7//w//L/8f/x//L/8f/w/+7/7P/u//D/8P/u//D/8f/x
//H/8//z//P/8//0//P/8//y//H/8v/y//H/7//x//H/8f/0//f/+P/4//H/8P/y//f/
+v/7//z////9//v/+f/4//7/AgAGAAoACgAKAA0ADwANAA0ADwATABAADQALAAkADwAT
ABkAHQAfAB4AIgAnACAAGwAZABgAFgAUABIAEgAWABcAFQAUABEAEAANAAsACwAJAAwA
DAAGAAQAAwABAAEA///9//z///8AAAEAAgD///7//f/8//r/+P/1//D/8//4//v//v/9
//7//f/6//b/8v/v/+3/9P/2//f/+P/3//b/9f/0//b/+P/6//j/8v/x//P/9v/2//P/
8//y//X/9//2//L/8f/x//L/8f/3//r/+P/2//H/8P/w/+3/8f/3//z/AAD+//3/+//5
//X/9f/1//b/9//4//j/9v/3//X/9v/4//j/9v/2//T/9P/0//n//f/5//T/9P/1//b/
9P/1//f/+f/4//X/9f/6//z//f/+//3/+//6//j/9v/5//r/+v/3//b/9P/z//f/9//1
//T/9P/z//D/8v/0//T/8P/u//P/9f/1//P/9P/5//f/9P/0//b/9//3//X/9P/y//D/
9P/z//T/9v/0//T/9f/2//n/+f/3//b/9v/0//T/9v/3//b/9P/z//P/8//y/+//8f/z
//n/+//0//H/8P/v//H/8v/y//L/9/8AAAMAAwD8//v/+//8////AAACAAIAAgAHAAwA
CgAIAAYABAAFAAYABwAIAAoACgAKAAoACgAKAAoACgAIAAgACAAIAAEA+v/z/+z/8P/y
//T/9v/2//b/9v/2//T/8v/w/+7/6//q/+n/6P/q/+r/6v/q/+v/7P/t/+7/6//q/+n/
6P/r/+z/7f/u/+z/7P/s/+z/7//y//X/+P/8/wAABAAIAA4AEgAWABoAKgA6AEoAWgBS
AEoAQgA6ACYAFAACAPD/6P/g/9j/0P/S/9T/1v/Y/9z/4P/k/+j/6f/q/+v/7P/r/+r/
6f/o/w==
         </WaveFormData>
      </LeadData>
      <LeadData>
         <LeadByteCountTotal>10000</LeadByteCountTotal>
         <LeadTimeOffset>0</LeadTimeOffset>
         <LeadSampleCountTotal>5000</LeadSampleCountTotal>
         <LeadAmplitudeUnitsPerBit>4.88</LeadAmplitudeUnitsPerBit>
         <LeadAmplitudeUnits>��V</LeadAmplitudeUnits>
         <LeadHighLimit>2147483647</LeadHighLimit>
         <LeadLowLimit>268435456</LeadLowLimit>
         <LeadID>V1</LeadID>
         <LeadOffsetFirstSample>0</LeadOffsetFirstSample>
         <FirstSampleBaseline>0</FirstSampleBaseline>
         <LeadSampleSize>2</LeadSampleSize>
         <LeadOff>FALSE</LeadOff>
         <BaselineSway>FALSE</BaselineSway>
         <ExcessiveACNoise>FALSE</ExcessiveACNoise>
         <MuscleNoise>TRUE</MuscleNoise>
         <LeadDataCRC32>863996524</LeadDataCRC32>
         <WaveFormData>
DAAMAAwADAALAAoACQAIAAoACgAKAAoADAAMAAwADAALAAoACQAIAAoACgAKAAoACAAI
AAgACAALAAwADQAOAAsACgAJAAgACAAIAAgACAAKAAoACgAKAAgACAAIAAgACQAKAAsA
DAALAAoACQAIAAgACAAIAAgACQAKAAsADAALAAoACQAIAAoACgAKAAoACAAIAAgACAAI
AAgACAAIAAkACgALAAwACQAIAAcABgAHAAgACQAKAAgACAAIAAgACAAIAAgACAAKAAoA
CgAKAAgACAAIAAgACgAKAAoACgAIAAgACAAIAAoACgAKAAoACgAKAAoACgAKAAgACAAI
AAYABwAHAAcACQAIAAgACQAHAAcABwAJAAwADgAQABEADwAOAA8ADgARABQAFQAWABUA
FAATABAADAALAAsACwAKAAcABgAEAAIAAgADAAMAAwAFAAUABQAFAAMAAwAEAAQABAAF
AAUACAAIAAkACgAJAAkACQAJAAwADAAMAAwADgANAAwADAAMAAwACwAKAAwADQANAAsA
CwAMAAwADQALAAsACwALAAsACwAPABEAEgAVABsAIAAiACcALwA7AEEARQBGAEMAOAAn
ABgAEAAEAPP/6//n/9//1//X/9P/zf/Q/9n/4f/p/+//8f/1//f/9v/7/wIABgAGAAYA
CAALAAwADgAOAA8AEAAQAA8ADQANAA0ADQAOABAAEQATABEAEQARABEADwAPAA8AEAAS
ABIAEgASAA8ADwAQABAAEQARABEAEQATABMAEwATABEAEQAQABAAEgASABIAEQAQAA8A
DgALAA4AEAARABIAEAAQAA4ADgAQABAAEAAQABEAEQARABAADQANAA0ADAAMAAwADAAM
AA4ADQAMAAwACQAIAAcABwAHAAUABAADAAAA///9//3//P/5//n/+f/4//b/9P/0//X/
9P/0//b/9v/0//T/8//y//H/8P/w//X/9f/2//j/+f/6//r/+v/9//7/AAACAAUABgAH
AAgABwAGAAcACAAJAAkACQAKAAoACgAKAAoACgAKAAoACwAOAA4ADgAOAAwADAAMAAwA
DQAOAA4ADgANAAwADAANAAsADAAMAAwADQANAA0ADQALAAsADAAMAA8ADwARABEAEAAP
AA4ADQALAA0ADgAOABAAEQARAA8ADgAOAA0ADAAOABAAEAAOAA4ADgANAA0ADQANAA8A
DwARABEAEQAOAAwADAAMAAwADQANAA0ADQANAA0ADQANAAkACQALAAwADgANAA0ADQAL
AAsACwALAAsACwALAAsACwALAAoACgALAAwADQAOAA4ADgAOAAwACgALAAsADAAMAAwA
CgAMAAwACgAKAAoACQAJAAkACgAMAAwACwALAAoACQAIAAgABgAHAAkACgAKAAoACAAI
AAgABgAIAAgADQANAAwACgAKAAoACgAIAAgACAAIAAkACQAJAAkABgAGAAcABwAJAAkA
CwANAA0ADQAMAAwADQAQABEAEgAUABQAFAATABEADwALAAgACgALAAwADAAHAAYABAAC
AAEAAQAAAP//AgADAAQABQABAAEAAgACAAQABQAFAAYABAAFAAYABwAHAAcABwAIAAoA
CgAKAAoACAAGAAUABQAIAAgACAAIAAcABwAFAAUACAAIAAkACQAJAAkACQAJAAcACQAL
AA4AEwAXABwAIAAnADEAOwBDAEMAQgA7ACwAHwAUAAYA+P/n/+H/2//T/8//yf+9/7//
0P/b/9v/3//p/+3/7//z//b/+//+/wAA/v/+//7/AAACAAUABgAHAAgACAAHAAcABwAH
AAcACQAKAAoACwAJAAkACQAJAAsACwALAAwADAAMAAwADAALAAsADAAMAAsACwALAAsA
CQAJAAkACQALAA0ADgAQAA8ADgANAAsACwALAAsACQAJAAoACgAKAAoACgAIAAgACwAM
AA0ADgAOAA0ADAAKAAkACQAJAAgACgAKAAoACgAJAAcABQAEAAMAAgABAAEAAQD///7/
/f/8//v/+f/5//j/9f/1//X/8v/w/+7/7v/u/+7/7//y/+//7P/r/+n/6v/r/+z/7v/x
//H/8v/0//X/9v/2//b/+f/6//z//v/9//7///8AAAEAAgAFAAgACAAHAAYABgAGAAYA
BgAGAAgACAAIAAkACgAKAAoACgAKAAoACgAKAAsADAAMAAwACgAIAAcABwAHAAgACAAI
AAkACQAJAAkACQAJAAoACgALAAsADQANAAoACQAIAAcACQALAAwADAAMAA0ADQALAAsA
DAAMAAwACgAMAAwACgAMAAwACwALAAsACwANAA0ADQANAA0ACgAIAAgACAAIAAsACwAL
AAsACQAJAAkACQAIAAkADAAOAAsACQAIAAcABwAHAAcABwAIAAkACgALAAgABwAFAAQA
BQAGAAcACAAGAAYABgAEAAcACQAKAAwACwAKAAcACAAIAAYABgAGAAcABwAHAAgACAAI
AAcABwAIAAcABgAGAAYABwAJAAoABwAGAAMAAgADAAIABQAGAAUABQAFAAQABAADAAMA
AwADAAQABAAEAAUABQAEAAQABAAEAAQABAABAAMABgAGAAQABAAEAAQABAAEAAQABAAD
AAMAAwADAAQABAAFAAUABQAFAAcACQAIAAkACQAKAAoADAAMAAwADgAOAA4ADQAOAA0A
CgAIAAcABwAHAAYAAQAAAP7//P/+/////////////////////f/9//7//v/+//////8A
AAAAAQACAAMABQAFAAUABgAFAAQAAwACAAQABAAFAAcABwAGAAUABAADAAMAAQABAAUA
BgAIAAkABgAFAAQAAwD//wMADwAWABMAEwAWAB4AKQAzAD0AQwBHAEYAPQAwAB0AEAAE
APT/4f/b/9X/zf/J/8P/u/+9/8b/0f/Z/+H/6f/v//H/8//0//X/9v/4//z/AAACAAMA
BAAGAAYABgAGAAUAAwAGAAcACAAJAAgACAAHAAcACQAJAAkACQAJAAkACQAKAAgACAAI
AAgACQAJAAoACgALAAsACwALAAsACwALAAsACwALAAoACgAIAAgACAAHAAgACQAKAAkA
CgAKAAkACAAIAAgABgAGAAgACAAIAAgACAAHAAYABAAEAAUABgAGAAQABAAEAAQABgAF
AAQABAADAAIAAQABAP///f/8//v/+v/5//f/9//0//H/8f/x/+7/7P/q/+r/6v/q/+v/
7v/s/+r/6v/p/+v/6//r/+z/7f/t/+7/8P/x//L/8v/y//P/9P/2//j/+f/6//v//P/+
//7/AAACAAIAAQAAAAAAAgACAAIAAgAEAAQABAAFAAQAAgAAAP7//f/+////AAADAAQA
BAAEAAMAAgACAAMAAwAEAAQABAAEAAMAAgABAAAAAQADAAQABAADAAQAAwAEAAMAAgAB
AAMABQAGAAYABQAFAAQAAQACAAQABQAGAAQABgAGAAQABAAEAAMAAwAFAAUABwAHAAYA
BQAEAAAAAgAEAAYACAAGAAUABAADAAMAAwADAAMAAQABAAMABAACAAEAAQABAAIAAwAE
AAUABAADAAIAAQADAAMAAgACAAIAAgACAAIAAAAAAAAA/v8BAAMABAAGAAMAAgD//wAA
AQAAAAEAAgACAAEAAAAAAAIAAgABAAEAAQABAAEAAgABAAEAAgACAAIAAgAAAAAA/v/8
//7//v/////////+/wAA////////AQACAAIAAgD9////AAACAAIAAgACAP7//v/+//7/
AAABAAIAAwAAAAAAAQABAAEAAQADAAUABAAFAAUABgAHAAoACwAMAA4ADgAOAA0ACgAJ
AAYABAABAAEAAQAAAP///v/8//r/+P/5//n/+f/9//3//f/9//v/+//8//z//v//////
AAD//////////wAAAQACAAQAAgACAAIAAgADAAIAAgADAAIAAgACAAIAAwADAAEAAQAA
AAAAAQABAAMAAwADAAMABwAHAAcACgALAA8AFAAYAB0AJwA1AD0AOwA6ADcAKAAZABAA
BADy/+X/4f/d/9P/z//J/7//wf/K/9H/1f/f/+f/6f/p/+v/8P/z//b/+v/+/wAA/v/9
//7/AAAAAAMABAAEAAMAAwADAAMAAwAFAAYABgAHAAUABQAFAAUABQAFAAUABgAGAAYA
BgAGAAUABQAGAAYABwAHAAcABwAFAAUABQAFAAcABwAGAAYACAAIAAgABwAFAAUABQAD
AAUABgAGAAYACAAIAAYABgAFAAQAAwACAAQABQAGAAYAAwADAAMAAgABAAAA///+/wEA
AQABAAIAAAD+//z/+//9//v/+v/5//T/8//x//H/8v/v/+//7//u/+z/6v/q/+n/6P/o
/+r/7P/q/+r/6f/n/+f/5//o/+v/6//s/+7/8f/y//L/8v/1//b/+P/6//v//P/9//7/
/P/8//7/AAACAAMABAAGAAYABgAGAAYABAAEAAQABQAGAAYABgAGAAQABAAEAAQABQAG
AAYABgAGAAYABwAJAAgACAAHAAYACQAJAAkACQAFAAUABgAGAAkACQALAAsACAAHAAYA
BQAFAAcACAAIAAoACwALAAkACQAKAAoACgAIAAoACgAIAAoACgAJAAkACAAHAAgABwAJ
AAkACQAGAAYABgAGAAYABwAHAAcABwAHAAcABwAHAAMAAwAFAAYACAAHAAcABwAHAAcA
BwAHAAcABwAHAAcABwAHAAYABgAEAAQABAAEAAcACAAJAAgABQAFAAQABAAEAAQAAgAE
AAQAAgACAAIABQAFAAUABgAGAAYABQAFAAQAAwACAAIABAAFAAcACAAIAAgABgAGAAIA
AAAAAAIABAAEAAQABAAEAAQABAAEAAMAAwADAAMABAAEAAUABQAEAAMABAAFAAcACQAK
AAwACwAMAAsACgANAA4ADwAPAA4ADQAKAAgABQAFAAUABAAEAAQAAwACAAEAAQAAAP//
AQABAAEAAQD/////AAAAAP7//////wAAAAABAAIAAwADAAMAAwAEAAQABAAEAAQAAwAC
AAIAAwAEAAQABAAEAAUABQADAAMABAAEAAUABQAFAAUABQAFAAUACQALAAwADQARABYA
GgAhAC8ANwBBAEUAQAA3AC4AHwASAAgA+P/p/+X/3//T/9H/1f/P/8f/zP/X/9//4//n
/+v/7//x//T/+f/8//z//v8CAAYABAAEAAUABAAIAAoACwALAAkACQAJAAkACQAKAAoA
CwAJAAkACQAJAAkACQAJAAoADAAMAAwADAALAAsADAAMAAsACwALAAsADQANAA0ADQAM
AAsACQAIAAoACgAKAAkACQAJAAkABwAJAAoACgAKAAwADAAKAAoACQAIAAcABgAIAAkA
CgAKAAcABwAHAAYABgAGAAYABgAIAAcABgAGAAMAAgABAAEAAQD///7//f/8//v/+f/5
//j/9f/1//X/9v/0//L/8v/u/+z/6//s/+3/7P/t/+3/6//r/+v/7P/t/+3/7v/w//P/
9P/0//T/9f/2//j/+v/9//7///8AAAAAAAACAAQAAwADAAMABAAGAAYABgAGAAQABAAE
AAUABwAIAAkACgAGAAYABgAGAAUABgAGAAYABwAGAAYABwAHAAgACAAIAAkACQAJAAkA
BQAFAAYABgAFAAUABwAHAAkACQAJAAkACAAJAAkACAAIAAkACQAHAAkACgAKAAoACAAK
AAoACAAIAAgABwAHAAUABQAHAAcABwAHAAcABAAEAAQABAAEAAUABQAFAAUABQAFAAUA
BQACAAEAAgACAAMAAwAEAAUABAADAAIAAQADAAMAAwADAAQABQAFAAYABQAEAAMAAgAE
AAQABAACAAEAAQAAAAAAAQACAAEABAACAAAAAAAAAP///////wAAAgACAAEAAQACAAEA
AAAAAAAAAQADAAQABAAEAAIAAgACAAAAAgACAP//AQADAAYABAAEAAQABAAAAAAAAAAA
AAEAAQABAAEA/v/+//////8AAAEABAAHAAYABwAHAAgACAAKAAoACgAOAA4ADgANAAkA
BwADAAAAAAABAAIAAgD///7//P/6//j/+f/5//n//P/9//7////8//v/+//6//z//f/9
//7//P/9//7///////////8AAAEAAgADAAQAAgAAAP////8BAAIAAwAEAAQAAwAAAP//
AgACAAMAAwADAAMAAwADAAEAAwAHAAwADQARABgAHAAlAC8ANwA9AD0AOgAzACIAEwAG
APb/5v/d/9n/z//H/8X/wf+7/8H/zP/P/9X/4f/p/+n/7f/1//r/+f/4//r//P8AAAAA
//8AAAIAAgAFAAYABgAFAAMAAwADAAMAAwAEAAQABQAHAAcABwAHAAcABwAHAAgACAAI
AAgACAAHAAcACAAIAAsACwALAAsACQAJAAkACQAJAAkACAAIAAYABgAGAAUAAwADAAMA
AQAGAAgACQAKAAkACAAFAAQABAAEAAQABAAGAAcACAAIAAUABQAFAAQABgAGAAYABgAE
AAMAAgACAAEAAAD////////9//z/+//2//X/8//z//L/7//v/+//8P/u/+z/7P/r/+r/
6v/s/+z/6v/q/+n/6f/p/+n/6v/v/+//8P/y//P/9P/0//T/9//4//r//P/8//z//P/8
//7//v8AAAIABQAFAAUABgADAAIAAQAAAAMABAAFAAcABgAGAAYABgAEAAQABAAEAAUA
BgAGAAYABAACAAEAAQACAAQABQAGAAUABQAFAAUABQAFAAYABgAHAAcACQAJAAcABQAD
AAEAAgAFAAcACAAIAAkACQAHAAUABgAGAAYACAAKAAoACAAHAAYABAADAAQABQAIAAkA
BwAHAAcABAAGAAYABgAGAAcABwAHAAcABwAHAAcABwAFAAUABwAIAAgABwAHAAcABQAF
AAUABQAHAAcABwAHAAUABQAEAAQABAAEAAQABAAEAAQABAACAAQABQAFAAYABgAGAAQA
BgAEAAIAAgACAAMAAwADAAQABAAEAAMAAwACAAEAAAAAAAAAAQADAAQAAgACAAAAAAAC
AAAAAgACAAMAAwADAAIABAADAAMAAwADAAQABAAEAAIAAQD///7///8AAAEAAgABAAQA
AgACAAIAAgAAAAAAAAAAAAEAAQABAAEAAgACAAMAAwADAAMABQAHAAYABwAHAAgACAAK
AAoACgAMAAwADAALAAoACQAGAAQABQAFAAUABAD///7//P/6//z//f/9//3//f/9//3/
/f/7//v//P/8//7//////wAA/v///wAAAQACAAMABAAGAAUABAADAAIAAQAAAAAAAQAD
AAQABQAGAAYABQACAAEAAwAEAAYABwAFAAUABQAFAAEAAQAFAAgADQATABoAHgAnAC8A
NQA9AD8APAA7AC4AGwAQAAYA8v/d/9n/1//P/8f/vf+z/7n/xv/R/9f/3f/l/+v/7//x
//T/9f/2//j/+v/8/wAAAQACAAQABAAFAAYABgAFAAUABQAFAAUABQAGAAYABwAFAAUA
BQAFAAUABQAFAAYABgAGAAYABgAHAAcACAAIAAcABwAHAAcABQAFAAUABQAGAAcABwAI
AAcABgAFAAMAAwADAAMAAQAEAAYABwAIAAUABAABAAAAAwAEAAUABgAGAAUABAACAAEA
AQABAAAAAgACAAIAAgACAAEAAAAAAP///v/9//3//f/7//r/+f/4//f/9f/1//T/8f/x
//H/8P/u/+z/7P/r/+r/6v/s/+v/6P/n/+X/5v/n/+j/6v/r/+v/7P/u/+//8P/w//D/
8//0//b/+P/7//z//f/+//7//v8AAAIAAQABAAEAAgACAAIAAgACAAIAAgACAAMAAwAC
AAEAAAD//wAAAQACAAUABgAGAAYAAwACAAIAAwADAAQABAAEAAQAAwACAAEAAAABAAMA
BAAFAAUABwAHAAQAAwACAAEABAAHAAkACgAIAAkACQAHAAcACAAIAAgACgAMAAwACgAJ
AAgABgAFAAcABwAJAAkACAAHAAYAAgADAAQABQAGAAUABQAFAAUABwAHAAcABwAFAAUA
BwAIAAYABQAFAAUABQAFAAUABQAHAAcABwAHAAcABwAGAAYABgAGAAYABgAEAAQABAAC
AAQABQAFAAYABgAGAAQABgAEAAIAAgACAAUABQAFAAYABgAGAAUABQAEAAMAAgACAAIA
AwAFAAYABgAGAAQABAAGAAQABgAGAAUABQAFAAQABAADAAMAAwADAAQABAAEAAUABQAE
AAQABgAGAAYABAAEAAQABAACAAIAAgACAAUABQAFAAUAAgACAAMAAwAFAAUABwAJAAoA
CwALAAwACgAMAAwADAAQABAAEAAPAA4ADQAKAAgABwAHAAcABgADAAIAAAD+//z//f/9
//3////////////7//v//P/8////AQACAAQABAAFAAYABwAGAAUABAAEAAQABAAEAAQA
AwACAAIAAwAGAAYABgAGAAcABwAFAAUABgAGAAcABwAHAAcABwAHAAcACQANABIAFQAX
ABwAIgApADMAOwA9ADsAOAAxACIAFQAMAAIA8v/n/+X/3f/V/9f/1f/L/8v/1v/d/9//
4//p/+3/8//3//j/+f8AAAIAAAAAAAIAAwAEAAYABgAJAAoACgAJAAgABwAGAAUABgAI
AAkACwALAAsACwALAAsACwALAAwADAAMAAwADAAJAAkACgAKAAwADQAOAA8ADAALAAoA
CQALAAsACgAKAAwADAAMAAsACwALAAsACQAJAAoACgAKAAgACAAGAAYACAAIAAgACAAJ
AAkACQAIAAcABwAHAAYABgAGAAYABgAEAAMAAgACAAMAAgABAAEAAQD///7//f/4//f/
9f/1//b/8//z//P/8P/u/+z/7P/t/+z/7P/u/+z/6v/q/+n/6//r/+v/7P/x//H/8v/0
//P/9P/0//T/9//4//r//P/9//7///8AAAIAAgAEAAYABwAHAAcACAAGAAYABgAGAAgA
CAAIAAkACAAIAAgACAAGAAYABgAGAAkACgAKAAoABwAGAAYABwAHAAgACAAIAAsACwAL
AAsACAAHAAcABgAIAAkADAANAAoACQAIAAcABwAJAAoACgAKAAsACwAJAAkACgAKAAoA
CgAMAAwACgAIAAgABwAHAAUABQAHAAcACQAJAAkABgAGAAYABgAGAAUABQAFAAUABwAH
AAcABwAFAAUABwAIAAYABQAFAAUABwAHAAcABwAHAAcABwAHAAUABQAEAAQABAAEAAQA
BAAGAAYABgAEAAIAAwADAAQABgAGAAQABgAEAAIAAgACAAMAAwADAAQABgAGAAUABQAE
AAMAAgACAAIAAwAFAAYABQAEAAEAAAACAAQABAAEAAQABAAEAAQAAgACAAIAAgAFAAUA
BQAFAAQABAAFAAUAAwADAAUABwAKAAsACwAMAAwADgAOAA4AEgASABIAEQAQAA8ADAAK
AAcABwAHAAYAAwACAAAA/v/+/////////wEAAQABAAEA/////wAAAAAAAAEAAQACAAIA
AwAEAAUAAwADAAMABAAEAAQABAAEAAUABAAEAAUABAAEAAQABAAGAAcABgAHAAYABgAH
AAcABwAHAAcABwALAAsACwAMAA0AEQAWABwAJQAzAD0AQQBBAEAAPQAuAB0AEgAMAP7/
7f/n/+P/2//V/9P/zf/H/9D/2//h/+P/5//r//H/8f/0//n//P/8//7/BAAIAAcACAAK
AAoACQAKAAoACQAHAAcABwAHAAoADAANAA8ADQANAA0ADQALAAsACwAMAA4ADgAOAA4A
DQANAA4ADgAPAA8ADwAPAA0ADQANAA0ADQANAAwADAAMAAwADAALAAwADQAOAA0ADgAO
AA0ADAAKAAoACAAIAAkACgALAAwADwAPAA8ADgAMAAsACgAIAAkACgALAAwACwAJAAcA
BgAFAAQAAwADAAUAAwACAAEA/v/9//v/+//6//f/9//3//T/8v/w//D/7f/s/+z/7v/v
/+7/7//v/+7/7f/s/+z/8P/x//P/9v/5//r/+v/6//v//P/+/wAAAwAEAAUABgAFAAQA
BQAGAAkACQAJAAoACgAKAAoACgAKAAoACgALAA4ADgAOAA4ACgAKAAoACgALAAwADAAM
AAsACgAKAAsACwAMAAwADAANAA0ADQANAAwADQAPABAADwAPABEAEQAOAA0ADAALAA0A
DwAQABAAEgATABMAEQAPABAAEAAQAA4AEAAQAA4AEAAQAA8ADwANAA0ADwAPABEAEQAR
AA4AEAAQABAAEAAQAA8ADgANAA8ADwAPAA8ADQANAA8AEAAOAA0ADQANAA0ADQANAA0A
DwAPAA8ADwARABEAEAAQAA8ADgANAAwADQAOAA8ADgAMAA0ADQAOABAAEAAOABAAEAAO
AA4ADgAOAA0ADAAMAA0ADgAOAA8ADgANAAwADAAKAAsADQAOAA4ADgAMAAwADAAKAAwA
DAANAA0ADQAMAAYABQAJAA4ADgAOAA4ADgAKAAoACgAKAA0ADQANAA0ADAAMAA0ADQAL
AAsADQAPABIAEwATABQAEgAUABQAFAAUABQAFAATABQAEwAQAA4ADQANAA0ADAALAAoA
CAAGAAQABQAFAAUABQAFAAUABQAGAAcACQAKAAkACQAIAAgACQALAA0ADwAOAA0ADAAM
AAwADAAMAAwADQAMAAwADQAMAAwADAAMAA0ADQALAAsADgAOAA8ADwAPAA8ADwAPABMA
EwATABgAGQAbACAAJAArADkARwBNAEkARgBDADYAJQAaABAAAADv/+n/5//b/9P/z//J
/8v/1P/f/+X/6//v//X/+f/7//z///8GAAgABgAGAA4ADQAOABAAEAARABIAEgARABEA
EQARABEAEAAQAA8ADwAQABEAEgATABMAEwATABQAEgASABIAEgASABMAFQAWABYAFQAU
ABMAFQAVABUAFQAVABUAFAAUABYAFgAWABUAFQAVABUAEwASABIAEQAQABEAEgARABIA
EgASABIAEgATABMAEwASABEAEQARABAADgAOAA4ADgAQAA8ADgAOAA0ADAALAAsACQAH
AAYABQAEAAMAAQABAAAA/f/9//3//v/8//r/+v/3//b/9v/4//j/9v/2//X/9f/1//X/
9v/3//f/+P/6//3//v/+//7/AQACAAQABgAFAAYABwAIAAkACgANABAAEAAPAA4ADgAQ
ABAAEAAQAA8ADgANAA0AEQASABMAFAASABIAEgASABIAEgARABAAEQAQABAAEQAPABAA
EAAQABMAEwATABMAEwATABQAFAAUABMAFAATABMAEwATABMAEQATABQAFAASABMAEwAR
ABMAFgAYABoAGQAaABkAFgAWABYAFQAVABcAFwAZABkAFwAXABcAFAAWABYAFgAWABYA
FQAUABMAFAAVABYAFwAUABMAFAAUABYAFQAVABUAFwAXABcAFwAWABUAFAATABQAFQAV
ABYAFAAUABQAFAAVABYAFwAWABYAFwAXABgAGAAYABYAGAAYABYAFgAWABcAFwAXABgA
FwAWABQAEwAVABUAFQAWABMAEwAUABQAFgAYABgAGgAZABYAFwAWABcAFwAXABYAGAAX
ABcAFwAWABYAFQAUABcAFwAWABYAFQAUABMAEgAXABsAGgAaABkAGAAXABYAFgAWABYA
FgAZABkAGQAZABYAFgAXABcAGAAZABwAHwAfAB8AHgAeACAAIgAiACIAIgAiACIAIQAe
AB0AGgAYABgAGQAaABoAFgAUABEADgAQABEAEQARABMAEwATABMAEwATABQAFAASABMA
EwAUABUAFwAZABsAGgAZABgAGAAaABoAGgAaABsAGgAaABsAGwAaABkAGAAcAB0AHAAd
AB0AHAAcABsAGwAbABsAGwAfACEAIwAmACsALwA0ADwASQBTAFkAVwBXAFQASQA8AC8A
JAAUAAAA9f/z/+n/3f/V/8v/y//Z/+b/7//5/wEABQAHAAsADQASABUAFgAaABwAGgAa
ABsAHAAeAB4AHwAgACAAHwAfAB8AHwAfACEAIgAiACMAIwAjACMAIwAhACEAIQAiACUA
JgAnACgAJgAlACUAJAAmACcAKAApACcAJwAnACcAJwAnACYAJgAoACgAKAAnACUAJQAl
ACMAJgAoACkAKgAoACgAJgAmACYAJgAmACYAJwAnACcAJgAlACUAJQAkACYAJgAmACYA
JgAlACQAJAAhACAAHwAfACAAHwAfAB8AHAAbABkAGQAaABcAFwAXABMAEAANAAwADAAM
AA0AEAARABAAEQARABAADwAOAA4AEQARABIAFAAVABYAFgAWABkAGgAcAB4AIAAiACQA
JgAlACQAJQAmACcAJwAnACgAKgAqACoAKgAsACwALAAtAC0ALAArACoAKgAqACoAKgAt
AC4ALgAuACsAKgAqACsALQAuAC4ALgAvAC8ALwAvAC0ALQAuAC4ALQAtAC8ALwAvAC8A
LwAvAC8AMQAyADIANAA1ADUAMwAzADQANAA0ADMANAAzADAAMgA0ADUANwA2ADUANgA1
ADcANwA3ADQAMgAyADIAMgA1ADUANQA1ADMAMwAzADMAMgAzADYAOAA2ADUANQA1ADMA
MwAzADMANAA1ADYANwA3ADcANgA2ADYANgA2ADYAOAA4ADgANgA1ADUANAA0ADUANgA1
ADgANgA0ADQANAA1ADUANQA2ADgAOAA3ADcANgA1ADQANAA2ADcAOQA6ADgAOAA2ADYA
NwA2ADkAOgA5ADkAOQA4ADoAOQA5ADkAOQA6ADoAOgA5ADkAOAA4ADgAOAA4ADgAOQA7
ADwAPAA6ADkAOAA4ADoAOwA8ADwAPgA/AEAAPgBAAEEAQwBHAEUASABIAEcAQgBCAEIA
QABAAEAAQAA9ADwAOwA6ADcANgA1ADQANgA2ADYANgA4ADgAOAA4ADgAOAA4ADgAOwA8
AD0APgA8ADwAPAA8AD0APgA/AEAAPwA+AD0APAA9AD4APwBAAEAAQABAAEAAQABAAEAA
QABDAEQARQBGAEQARABEAEQASABKAEwATgBVAFoAXwBkAGkAbgBzAHgAbwBoAGEAWgBO
AEIANgAqACUAIAAbABYAFAAUABQAFAAaAB4AIgAmACsAMAA1ADoAPQA+AD8AQABCAEQA
RgBIAA==
         </WaveFormData>
      </LeadData>
      <LeadData>
         <LeadByteCountTotal>10000</LeadByteCountTotal>
         <LeadTimeOffset>0</LeadTimeOffset>
         <LeadSampleCountTotal>5000</LeadSampleCountTotal>
         <LeadAmplitudeUnitsPerBit>4.88</LeadAmplitudeUnitsPerBit>
         <LeadAmplitudeUnits>��V</LeadAmplitudeUnits>
         <LeadHighLimit>2147483647</LeadHighLimit>
         <LeadLowLimit>268435456</LeadLowLimit>
         <LeadID>V2</LeadID>
         <LeadOffsetFirstSample>0</LeadOffsetFirstSample>
         <FirstSampleBaseline>0</FirstSampleBaseline>
         <LeadSampleSize>2</LeadSampleSize>
         <LeadOff>FALSE</LeadOff>
         <BaselineSway>FALSE</BaselineSway>
         <ExcessiveACNoise>FALSE</ExcessiveACNoise>
         <MuscleNoise>TRUE</MuscleNoise>
         <LeadDataCRC32>1810860323</LeadDataCRC32>
         <WaveFormData>
CgAKAAoACgAIAAgACAAIAAoACgAKAAoACAAIAAgACAAIAAgACAAIAAoACgAKAAoACQAI
AAcABgAIAAoADAAOAA0ADAALAAoACgAKAAoACgAMAAwADAAMAAsACgAJAAgACQAKAAsA
DAALAAoACQAIAAoACgAKAAoADAAMAAwADAALAAoACQAIAAkACgALAAwACwAKAAkACAAI
AAgACAAIAAoACgAKAAoABwAGAAUABAAHAAgACQAKAAgACAAIAAgABgAGAAYABgAIAAgA
CAAIAAYABgAGAAYABgAGAAYABgAGAAYABgAGAAYABgAGAAYABgAGAAYABgAEAAQABAAE
AAQABQAFAAUABgAFAAUABgAFAAUABAAFAAcACAAJAAsACgAKAAkACAALAA0ADgAOAA4A
DQAMAAoABwAFAAUABQAFAAQABAADAAAAAAACAAIAAAAAAAIAAgACAAIAAQABAP//AAAA
AAAAAAAAAAAAAQABAAEAAQABAAIAAgACAAIAAwADAAEAAQAAAAAAAAAAAAAAAQABAP//
//8BAAIABAAAAAAAAAAAAP///v8CAAMABAAIABIAGwAqAEIAYgCFAKUAwADNAMoArgB/
AFoARQAsAP3/yv+W/2X/Qf83/0L/Uv9o/4X/nv+0/8b/0//b/9//4v/o//D/8//y//P/
9//6//v//f///wIABAAEAAIAAAABAAEAAgADAAUABgAIAAYABgAGAAUAAwAEAAQABAAE
AAUABQAFAAIAAgADAAMABgAGAAcABwAHAAcABwAHAAcABwAIAAgACAAIAAgABwAFAAUA
BQAFAAYACAAIAAgABwAHAAcABgAGAAcACAAIAAsADAAMAAoACQAJAAgABwAHAAgACQAJ
AAwADAALAAsACQAJAAkACQAKAAoACQAJAAsACQAJAAkACQAJAAkACQAIAAcABQAFAAUA
BQAFAAUABQAFAAYABgADAAIAAAD//wIAAwAEAAUAAwADAAIAAgADAAQABAAFAAcABwAH
AAcAAwACAAIAAQACAAMABAAFAAMAAQABAAEA//////////8BAAIAAwADAP////8AAAAA
AAABAAEAAQABAAAAAAABAAEAAQABAAEAAAAAAAAA///9//3//f/9//7///8CAAMAAwAB
AAAAAAAAAAEAAAD//wEAAwAEAAMAAgADAAIA//8BAAMABAAEAAAAAAABAAEAAQABAAEA
AQAEAAQAAwADAAMAAgABAP//AAAAAAEAAwABAAEAAQABAP3//f//////AQABAAEAAQD+
//7//v/+//7//v/+//7//P/8//z/+//9//3//f/9//////////7//f/8//v/+//9//3/
/f/9//3/+//7//v/+f/6//r/+v/9//3//f/9//n/+f/5//j/+P/5//r/+v/8//z/+//6
//j/+P/4//n//f/9//7//P/8//z//P/6//r/+v/6//v/+//7//r/9//3//j/+P/7//v/
/f/+//z//P/9//3/AAAAAAAAAQADAAQABAACAP///v/8//v/+v/7//z//f/6//r/+f/2
//T/9v/2//b/+P/6//r/+P/4//f/9//3//r/+v/6//r/+f/4//j/9//5//n/+f/6//z/
/P/8//v/+v/3//b/9v/3//j/+f/6//n/+f/3//f/+f/6//z/+v/6//r/+v/5//b/+P/3
//r/AgAMABcAKABCAGYAjQCtAMQAzwDCAJoAbwBSADkAGADr/7j/gP9N/y//Kf8y/0r/
bv+J/5r/sP/E/8//1f/b/+D/5P/o/+n/6v/r/+//8//1//j/+//8//7//v/8//z//f/9
//7/AAABAAEAAgAAAAAAAAD//wEAAgACAAIAAgADAAMAAwACAAIAAwADAAIAAgADAAMA
AwADAAMAAwAGAAcACQAKAAkACAAHAAUABQAFAAUABQAEAAYABgAGAAMAAwADAAIABAAH
AAoADAAMAAwACwAIAAgACQAJAAkACwAMAA0ADQANAAwACgAJAAsACwALAAsADAAMAAsA
CwANAAsACwALAAsACwALAAsACAAHAAUABQAHAAcABwAHAAUAAwACAAAAAQACAAIAAwAF
AAUABQAFAAMAAwACAAIABQAGAAYABwAFAAUABQAFAAYABgAHAAcABQAFAAUABQAFAAMA
AwADAAUABQAFAAUABAAEAAQAAwADAAMABAAEAAQABQAFAAUAAQAAAAAAAQABAAEAAQAB
AAQABAAEAAMAAwADAAMAAwADAAMABQAFAAUAAwACAAIAAwAFAAUABQAGAAcABwAFAAUA
BwAHAAUABQAHAAgACAAGAAYABwAHAAUABQAFAAUACAAIAAcABwAGAAYABgAFAAYABgAH
AAkACAAHAAYABQAEAAUACAAJAAcABwAHAAcABgAGAAYABgAGAAYABgAGAAUABAADAAEA
AgADAAQABQAEAAMAAgAAAAMABAAFAAcABgAFAAQAAwAFAAMAAwADAAMABAAEAAQABQAF
AAUABQADAAMAAwACAAIAAwAEAAQAAgACAAEAAAACAAIAAgADAAMAAwADAAMAAAAAAAAA
AAAAAAEAAQABAAMAAwADAAIAAgADAAMAAwD//wAAAwAEAAIAAgACAAIAAgACAAIAAgAB
AAEAAQAAAAAAAQADAAQAAwADAAUABgAGAAYABwAHAAoACgAKAAsADAAMAAsACAAJAAgA
BgAFAAMAAwADAAMAAAAAAP///P/9/wAAAQACAAEAAgABAP7/AAD///////8AAAAAAAAA
AP7//v//////AAABAAIABAADAAIAAQD//wAA//8AAAIAAAAAAAAAAAD//////f/9/wAA
AgAFAAQAAQAAAP///f/6//z/BwAOAA4AEgAfADIAUgB6AJ8AwQDaAOEA0ACoAHsAXgBF
ACAA7/+4/37/Sf8t/y//Pv9S/27/jf+o/77/0P/b/+H/5f/m/+j/6v/t//L/+f/7/wAA
AQADAAUAAwAEAAMAAAACAAUABwAKAAcABwAGAAYACAAIAAgABwAHAAgACAAIAAYABwAH
AAcABgAGAAcABwAKAAoACwALAAsACwALAAsACQAJAAoACgAKAAoACgAJAAoACwAMAA0A
DQAOAA0ADAALAAsACwAKAAwADQAOAA4ADgAOAA0ACgANAA8AEAARABAAEAAQAA8AEgAS
ABEAEQATABMAEwATABMAEgAQAA8AEAAPABAAEQAPAA8ADwAPAAwACwAJAAkACgALAAwA
DQALAAkACAAGAAgACAAHAAcACQAJAAkACQAJAAkACAAIAAcACAAIAAkACQAJAAkACQAK
AAoACwALAAoACQAIAAcABwAFAAUABQAHAAcABwAHAAUABAADAAEAAAABAAMABAAGAAcA
BwAHAAUABAAEAAUABQAFAAUABQAEAAQABAADAAQABQAGAAcABAADAAQAAwAEAAMAAwAE
AAcACQAJAAkACQAJAAgABQAGAAkACgAJAAcACQAKAAoACAAIAAkACQAJAAkACQAJAAgA
CAAHAAcACwAMAA0ADQAMAAoACQAJAAkACQAJAAkABwAHAAkACQAJAAkACQAJAAgACAAI
AAgACAAIAAgACAAGAAYABgAFAAcABwAHAAcABQAFAAUABAAHAAgACQALAAgABwAGAAUA
BgAFAAYABwAFAAYABgAGAAcABwAHAAcABwAHAAcABgAEAAUABgAGAAYABgAFAAQABAAE
AAQABQADAAMAAwADAAIAAgACAAIABAAFAAUABQABAAMABAAGAAYABgAGAAQABAAEAAQA
BwAHAAcABgAFAAUABgAGAAYABQAGAAYACAAIAAkACQAMAAwADAANAA8AEAAQAA4ACwAK
AAgABwADAAMAAwADAAQABAADAAAAAAACAAIAAgACAAQABAACAAIAAQABAAEABAAEAAQA
BAADAAIAAgABAAMAAwADAAQABAAEAAQAAwADAAEAAQACAAIAAgACAAIAAwADAAEAAQAB
AAIABAACAAQABAAEAAMABgACAAMABgAMABgAIwAyAFAAdgCdAMMA1gDbAM4ApgB7AGIA
TQAkAO//vP+E/03/Mf8v/zz/VP9w/4v/ov+6/8z/1f/Z/93/5P/q/+7/8//6//3/+//+
////AQADAAQABgAGAAQABAAFAAUABgAGAAcABwAIAAgACAAIAAcABwAIAAgACAAIAAkA
CQAJAAgACAAJAAkACgAKAAsACwALAAsACwALAAkACQAKAAoADAAMAAwACwAJAAkACQAJ
AAoADAAMAAwADQANAA0ADAALAAsACwAKAAwADgAPAA4ADAANAA0ADQAMAAwADAALAA8A
EAAQABEADgANAAwACwANAA4ADgAPAA4ACwAKAAkACwALAAsACwAKAAkABwAHAAUABQAF
AAUABgAFAAUABAACAAIAAQABAAMAAwADAAMABQAFAAQABAAFAAYABgAHAAcABwAHAAcA
BAAEAAUABQAHAAcABwAHAAcABQAFAAUAAwADAAMAAwAEAAQABAADAP////8AAAAAAAAB
AAEAAQAAAAAAAQADAAIAAQAAAP//AgACAAIAAQD///////////////8BAAEAAQD///7/
/v/9/////////wEAAwAEAAMAAQADAAMAAQADAAUABgAGAAQABAAFAAUABAADAAIAAQAE
AAQAAwADAAQABAAEAAMAAwACAAIAAwADAAMAAwADAP////8BAAEAAwADAAMAAwAAAAAA
AAAAAAAAAAAAAAAAAAAAAAAA///9//3//f/9//7///8AAAAA///+//3//f/9//3//f/9
//3/+//7//v//f/+//7//v////////////v/+//7//r//P/9//7//v/+//7//f/8//r/
+P/4//r//P/8//z//P/8//z//P/8//z/+//6//j/+v/7//3//v/8//v//P/8////AAAC
AAMAAwACAAEAAQADAAQABAACAAEAAAD+//3/+v/5//j/9//5//r/+v/4//b/+P/4//j/
+P/6//r/+P/4//f/9//3//b/9v/2//b/+P/4//n/+f/5//n/+f/6//j/+P/4//f/9//1
//X/9v/4//j/+P/4//n/+f/3//f/9//4//r/+P/4//j/+P/3//j/+v/7//z//v8KABMA
IAA6AGAAgwClAMAAyQC+AKAAcwBSAD0AHgDv/77/iP9T/zP/Mf84/0j/Yv+B/5r/rP++
/8n/0f/X/9z/4P/k/+X/6P/t//H/8v/z//X/9//5//z//f/8//r/+//7//z//v//////
AAD+//7//v/9//v//P/8//z//v/////////+//7//////wAAAAABAAEAAQABAAEAAQAA
AP/////+////AAABAAEAAQABAAEAAQAAAAIAAgACAAIAAwAEAAQAAQABAAEAAAACAAQA
BQAEAAIAAwADAAMAAwAEAAUABQAIAAgABwAHAAYABQAEAAMABgAGAAUABQAHAAUABQAF
AAUABQAFAAUABgAFAAMAAwAAAP///v/9//////8AAAAA/v/+//3//f/9//3//f/9//7/
/////wAAAAAAAP////8BAAEAAQABAAAAAAABAAEA//////////8BAP//////////////
////AgACAAIAAQD/////AAAAAP7////////////+//7//////////////wAAAAAAAP//
/v/9//z/+//7//v//f/9/wAA/////wAA/v////7//f8AAAEAAQD//wEAAwADAAEA//8B
AAIAAgACAAIAAwADAAEAAQABAAEABAAEAAMAAwACAAIAAgABAAMAAgACAAMAAwADAAMA
AwAAAP//AAD//wAAAQACAAMAAAAAAAAAAAACAAIAAgACAAQABAAEAAMAAQABAAEAAQAD
AAMAAwACAAEAAAD/////AQABAAEAAQABAP////////3//v/+//7/AQABAAEAAQD/////
///+//7///8AAAAAAgACAAEAAAD///7//f/9//v//f8BAAQAAwACAAEAAAD+//7//v/+
/wEAAQABAAAA/f/9//7//v//////AQACAAIAAgADAAMABAAEAAQABQAJAAoACgAIAAQA
AgD///3//P/9//7////8//z/+//4//r//P/8//z//v8AAAAA/v/9//v/+v/5//z//P/8
//z//P/8//3//f/7//v/+//8//3//v///////P/5//j/+P/7//z//f/+//3//f/7//v/
/f/+/wAA/v/+//7//v/9//z//P///wQACgAUACMAOABYAH4AowC/AM4A0QC2AIoAZQBK
AC0ABADT/57/ZP85/yn/Mf9E/17/ev+R/6j/wP/Q/9P/2f/l/+r/6v/s/+3/8P/1//n/
+v/7//3///8AAAIAAgAAAAAAAQABAAIAAgADAAMABAAEAAQABAADAAUABgAGAAYABAAF
AAUABQAGAAYABwAHAAgACAAJAAkABwAHAAcABwAJAAkACgAKAAgACAAIAAcABQAFAAUA
BQAJAAwADQAOAAsACwALAAoACAAJAAoACgANAA4ADgAMAAoACwALAAsADQAOAA8ADwAO
AA4ADQANAA0ADQANAA0AEAAQAA8ADwANAAsACwALAA0ADQANAA0ADAALAAkACQAHAAcA
BwAHAAYABQAFAAQAAgACAAEAAQAFAAUABQAFAAUABQAEAAQABQAGAAYABwAHAAcABwAH
AAYABgAHAAcACQAJAAkACQAGAAMAAgABAAIAAwAEAAUABgAGAAYABQADAAMABAAEAAQA
BQAFAAUAAgAAAP////8AAAEAAgADAAIAAgACAAEAAwADAAMAAwADAAMABQAFAAQAAQD/
//7/AgAFAAYABwAHAAcABgADAAMABQAFAAMAAwAFAAYABgADAAIAAgABAAQABQAGAAcA
BgAGAAUABQAEAAQABAADAAUABAAEAAUAAwADAAMAAwADAAMABQAFAAUABQAFAAUABAAE
AAQABAAEAAQABAAEAAMAAgABAP//AQABAAEAAQABAAEAAQAAAAIAAgACAAMABQAFAAUA
BQAEAAEAAAD//wAAAgADAAQAAwADAAMAAwD////////+/wAAAQACAAIAAAAAAP///v8A
AAAAAAABAAEAAQABAAEAAAAAAAAAAAAAAAEAAQABAAAA///+//z//f///wAAAQD//wAA
/v/+//7//v/+//7//v/+//3//f/9//z//P/9////AAD/////AQACAAIAAgADAAMABgAG
AAYABwAJAAoACgAIAAcABgAEAAMAAwADAAMAAwABAAAA/v/6//v//v///wAA/v8AAAAA
/v/+//3//f/9//7//v/+//7//P/8//3//f/+////AAACAAEAAAD///3//f/7//v//P/9
//7///8AAAAA///8//v///8AAAIAAAAAAAAAAAD///z//P///wIACAAUACMANABQAHQA
mQC5ANAA2wDQAKoAfQBgAEkAHgDp/7b/fv9H/yf/Jf82/07/bP+L/6T/uv/K/9X/3f/j
/+b/6P/q/+3/8v/z//n//v///wEAAwAEAAYABgAEAAQABQAFAAYABgAHAAcACAAGAAYA
BgAFAAcACAAIAAgACAAJAAkACQAKAAoACwALAAoACgALAAsACQAJAAkACQAKAAsADQAO
AAwADAAMAAsACQAJAAkACQALAA4ADwAQAA4ADQAMAAoADQAPABEAEgAQABAADwAMAA4A
DwAPAA8ADwAQABEAEQASABIAEQARABMAEwATABMAEgASABEAEQARAA8ADwAPABEAEQAR
ABEADgANAAsACwANAA0ADQANAAsACQAIAAYACAAIAAcABwAJAAkACQAJAAkACQAIAAgA
BwAIAAgACQALAAsACwALAAoACgALAAsACwALAAsACwALAAkACQAJAAsACwALAAsACQAI
AAcABQAEAAUABwAIAAgACQAJAAkABwAGAAYABwAHAAcABwAHAAcABgAFAAMABAAFAAYA
BwAHAAcACQAJAAcABQAEAAQABgAJAAoACwAKAAsACwAJAAcACQAJAAcACQALAAwADAAI
AAgACQAJAAsACwALAAsACwAKAAgABwAKAAoACgAJAAkACAAIAAkACQAJAAkACQAJAAkA
CwALAAkACQAJAAkABgAGAAYABgAHAAgACQAKAAgACAAIAAcABwAHAAcABwAHAAcABwAG
AAYABgAGAAcABwAHAAcABwAFAAMAAwADAAUABgAGAAYABQAFAAUABQADAAMAAwACAAQA
BQAGAAYABAAEAAMAAgADAAQABQAHAAYABQAEAAMAAgACAAIAAgACAAMAAwADAAMAAwAD
AAIABgAHAAYABAAEAAQABAAEAAQABAAEAAUABQAFAAQAAwADAAQABAAFAAUABwAIAAgA
CAAJAAkACAAIAAgACQALAAwADAAKAAsACgAIAAcABQAFAAUABQAEAAQAAwAAAAAAAgAC
AAIAAgAEAAQAAgAAAP///////wIAAgACAAIABAAEAAUABQAEAAMAAgACAAIAAgACAAEA
AQD/////AAAAAAAAAAAAAAEAAQD/////AQACAAQAAgAEAAQABAADAAAAAAADAAoAEgAc
ACkAQgBiAIgAqwDHANQA0wC6AI4AaQBUADsADgDX/6L/bP8//zP/Pf9O/2L/gP+Z/6z/
vv/M/9X/3//n/+j/6v/w//X/9P/3//n//v///wEAAwAEAAYABgAEAAMAAwACAAIAAwAF
AAYACAAGAAYABgAFAAUABgAGAAYACAAJAAkACQAHAAYABgAFAAcACAAKAAsACgAJAAgA
BwAHAAcACAAIAAoACgAKAAkACQAJAAkACQAKAAwADAAMAAkACQAJAAgACgALAAwADAAN
AA4ADgAMAAoACwALAAsADQAOAA8ADwAPAA4ADAALAA0ADQANAA0ADAAMAAsACwAJAAcA
BwAHAAkACQAJAAkACAAHAAUABQAFAAUABQAFAAQAAwADAAIABAAEAAMAAwAFAAUABQAF
AAMAAwACAAIABQAGAAYABwAHAAcABwAHAAYABgAHAAcACQAJAAkACQAHAAUABQAFAAcA
BwAHAAcABwAGAAUAAwADAAMABAAEAAYABwAHAAcAAwACAAIAAwADAAMAAwADAAYABgAG
AAUABAADAAIAAQADAAMABQAFAAMAAQAAAAAAAwAFAAUABQAGAAcABwAFAAUABwAHAAUA
BQAHAAgACAAGAAYABwAHAAcABwAHAAcACgAKAAkACQAJAAgABwAFAAUABAAEAAUABwAH
AAcABwAFAAUABwAHAAYABQAEAAMABAAEAAQABAAGAAYABgAGAAUABAADAAEAAQABAAEA
AQADAAMAAwACAAAAAAAAAAEAAwADAAMAAwABAP//////////AAAAAAAAAwADAAMAAwAB
AAEAAQAAAAAAAQACAAIAAQAAAP7//P8AAAIAAgAAAAAAAAAAAAAAAAAAAAAAAAABAAEA
AQAAAP////8AAAAAAAD//wAAAAADAAQABgAHAAcABgAFAAUACQAKAAoACAAHAAYABAAD
AAEAAQABAAEA/v/+//3/+v/8//7//v/+//7/AAAAAP7//P/7//v/+//8//z//P/8//7/
/v///////f/9//3//v/+//7//v/9//3/+//7//z//v/+//7//v8BAAEA//////7//v//
//z//f/+//////8CAAAA/f/+/wQADAAXACYAQgBoAI0ArQDCAM0AyACmAHcAVgBHACoA
+f/G/5L/X/87/zP/Pv9Q/2r/if+g/7L/wv/P/9f/3f/i/+r/7P/r/+z/9f/5//r/+//9
////AAACAAIAAAD+//////8AAAEAAwAEAAYABAAEAAQAAwADAAQABAAEAAQABQAFAAUA
AgACAAMAAwAEAAQABQAFAAUABQAFAAUABQAFAAYABgAGAAYABgAFAAYABwAIAAkACQAK
AAkACAAFAAUABQAEAAYABwAIAAgACgAMAA0ADAALAAsACgAJAAoADAAOAA8ADwAOAAwA
CwALAAsACwALAA4ADgANAA0ACwAJAAkACQAJAAkACQAJAAgABwAFAAUAAwADAAMAAwAD
AAMABAAEAAEAAAD+//3/AgADAAQABQAFAAUABAAEAAMABAAEAAUABwAHAAcABwAFAAQA
BAADAAUABQAFAAUABwAFAAUABQADAAMAAwADAAYABgAGAAUAAQABAAIAAgACAAMAAwAD
AAMAAgACAAMAAQABAAEAAQACAAIAAgABAAMAAwADAAMAAwADAAUABQADAAEAAAAAAAMA
BQAFAAUACAAJAAkABwAGAAcABgADAAMABQAGAAYABgAGAAcABwAFAAUABQAFAAcACAAI
AAkACgAKAAoACQAHAAYABgAHAAkACQAJAAkABwAHAAkACQAHAAcABwAHAAYABgAGAAYA
CAAIAAgACAAIAAgACAAHAAUABQAFAAUABgAHAAgACAAHAAYABQAFAAcABwAHAAcACQAH
AAcABwAGAAYABQAEAAcABwAHAAcABQAFAAUABAAEAAUABgAGAAYABgAFAAQABAAEAAQA
BQAFAAUABQAFAAAA/v8CAAYACAAIAAgACAAHAAYABQAEAAUABQAFAAQABQAFAAYABgAF
AAUABwAIAAoACgALAAsADAAMAAwADQAOAA4ADQAKAAoACgAJAAkABQAFAAUABQAGAAYA
BQACAAAAAgACAAIAAgAEAAQAAgAFAAUABgAHAAcABgAFAAQABgAGAAcABwAFAAUABQAG
AAYABgAGAAUABwAFAAUABgAEAAQABAAEAAUABQADAAMABQAGAAgABgAGAAYABgAFAAoA
CAAHAAoAEAAWACEAMgBQAHgAoQDBANQA2wDQAKoAfwBgAEsAKAD1/8L/jv9V/zH/Mf9C
/1j/dv+V/6z/wP/S/93/5f/p/+z/7v/2//f/9v/7/wMABgAHAAkACwAKAAwADAAKAAwA
DQANAA4ACwALAAoACgANAA4ADwAPAA8AEAAQABAADgAPAA8ADwAQABAAEQARABEAEAAQ
AA8AEAARABIAEwATABMAFAAUABYAFgAWABUAFQAVABUAFQATABQAEwASABIAEwAUABQA
FAAVABYAFgAXABgAGAAWABgAGQAZABkAFwAYABkAGQAaABoAGQAZABkAGQAZABkAGgAa
ABkAGQAbABkAGQAZABcAFwAXABcAFwAXABYAFwAWABUAFAATABIAEQARABAAEgASABEA
EQARABEAEQARABMAEwASABIAEwAUABQAFQATABMAEwATABMAFAAWABcAFgAVABQAEwAU
ABMAFAAVABQAEwASABEAEwAUABUAFQATABMAFAAUABMAEwASABEAEQAQABAAEQARABEA
EQARABIAEgASABEAEwATABMAEwASABEAEgARABIAEQARABIAEQATABMAEwASABMAEwAR
ABQAFwAYABcAFgAXABcAFgAUABQAFQAVABcAFwAXABcAFgAWABUAFQAYABgAGAAXABUA
FAAUABUAFgAXABgAGQAWABUAFgAVABcAFwAXABcAGAAYABgAGAAXABYAFQAUABUAFgAX
ABcAFQAVABUAFQAXABcAFwAWABQAFAAUABUAFQAVABUAFQAXABUAFQAVABUAFgAWABYA
FgAVABQAEwASABMAFAAUABEAEQARABAAFAAWABcAGAAXABYAFQAVABMAEwATABMAFAAU
ABQAFAASABMAEwATABQAFQAWABYAEwATABIAEQAXABgAGQAYABcAFgAVABQAFgAWABYA
FgAXABcAFwAWABMAEwAUABQAFgAXABoAHAAaABoAGwAbABwAHAAcAB0AHwAgACAAHgAd
ABwAGgAZABkAGQAZABkAFgAWABUAEgAUABYAFgAWABYAGAAYABYAFgAVABUAFQAWABYA
FgAWABYAFgAXABcAFQAVABUAFgAXABgAGQAZABkAFwAXABgAFwAWABUAFAAYABkAGAAZ
ABoAGgAbABgAGAAYABgAFwAaABgAFwAeACgANgBFAGAAhgCsAM0A5QD0APEA0gCoAIkA
bgBLABoA5/+u/3L/Rf85/0X/XP96/5r/uf/S/+T/7v/3//3/AQAGAAoADAAPABQAFQAX
ABgAGQAbAB0AHgAgACAAHgAeAB8AHwAgACIAIwAjACQAJAAkACQAIwAiACIAIQAgACIA
JQAnACkAJwAmACYAJQAoACgAKQApACkAKQApACkAJwAnACgAKAAqACoAKgApACkAKQAp
ACkAKgAsACwALAAtAC0ALQAsACoAKwAsACwALwAwADAALgAuAC8ALwAvADEAMgAzADMA
NAA0ADMAMwAzADMAMwAzADYANgA1ADUAMwAxADEAMQAzADMAMwAzAC8ALQAqACkAKgAr
ACwALQAtAC0ALgAuAC0ALAAqACkAKwArACsAKwArACsAKgAqAC0ALgAuAC8AMQAxADEA
MQAuAC4ALwAvAC8ALwAvAC8AMQAvAC8ALwAtAC0ALQAtAC4ALgAuAC0ALQAtAC4ALgAu
AC8ALwAvACsAKgAqACsALAAtAC4ALwAwADAAMAAvAC0ALQAtAC0ALwAvADEAMQAzADEA
MAAwAC8AMQAxADEANAA1ADUAMwAzADUANQAzADIAMwAzADIAMwA0ADYANwA1ADUANQA1
ADgAOAA3ADcANwA2ADUAMwA0ADQANQA3ADYANQA0ADMAMgAzADYANwA3ADcANwA3ADQA
NAA0ADQANgA2ADYANgA2ADYANgA1ADUANQA1ADUANgA3ADgAOAA3ADYANQA1ADYANwA4
ADkAOAA1ADQAMwA1ADYANgA2ADcANwA3ADcANQA1ADUANAA1ADcAOQA6ADkAOAA2ADQA
NgA2ADYANwA5ADkAOQA5ADgAOAA4ADgAOAA5ADkAOQA3ADcANwA2ADYANwA3ADcAOQA6
ADsAOwA3ADcAOAA5ADoAOwA7ADsAPgA+AD0APgBAAEAAQQBCAEQARQBFAEUAQgA/AEAA
PgA+AD4APgA8ADwAPAA8ADsAOgA5ADgAOQA6ADsAPAA8ADwAPAA8ADwAPAA8ADwAPgA+
AD4APgA+AD4APgA+AEAAQABAAEAAPwA+AD0APAA9AD4APwBAAEAAQABAAEAAQABAAEAA
QABBAEIAQwBEAEMAQgBBAEAARABIAEwAUABkAHYAiACaALYA0gDuAAoB9gDkANIAwACa
AHQATgAoAAAA2P+w/4j/lP+g/6z/uP/M/+D/9P8IABMAHAAlAC4AMQA0ADcAOgA/AEIA
RQBIAA==
         </WaveFormData>
      </LeadData>
      <LeadData>
         <LeadByteCountTotal>10000</LeadByteCountTotal>
         <LeadTimeOffset>0</LeadTimeOffset>
         <LeadSampleCountTotal>5000</LeadSampleCountTotal>
         <LeadAmplitudeUnitsPerBit>4.88</LeadAmplitudeUnitsPerBit>
         <LeadAmplitudeUnits>��V</LeadAmplitudeUnits>
         <LeadHighLimit>2147483647</LeadHighLimit>
         <LeadLowLimit>268435456</LeadLowLimit>
         <LeadID>V3</LeadID>
         <LeadOffsetFirstSample>0</LeadOffsetFirstSample>
         <FirstSampleBaseline>0</FirstSampleBaseline>
         <LeadSampleSize>2</LeadSampleSize>
         <LeadOff>FALSE</LeadOff>
         <BaselineSway>FALSE</BaselineSway>
         <ExcessiveACNoise>FALSE</ExcessiveACNoise>
         <MuscleNoise>TRUE</MuscleNoise>
         <LeadDataCRC32>3727027864</LeadDataCRC32>
         <WaveFormData>
BAAEAAQABAACAAIAAgACAAQABAAEAAQAAgACAAIAAgACAAIAAgACAAIAAgACAAIAAAAA
AAAAAAACAAQABgAIAAcABgAFAAQABgAGAAYABgAGAAYABgAGAAQABAAEAAQABwAIAAkA
CgAHAAYABQAEAAYABgAGAAYACAAIAAgACAAGAAYABgAGAAcACAAJAAoACQAIAAcABgAG
AAYABgAGAAYABgAGAAYAAwACAAEAAAADAAQABQAGAAUABAADAAIAAgACAAIAAgAEAAQA
BAAEAAIAAgACAAIAAgACAAIAAgAAAAAAAAAAAAAAAAAAAAAAAAAAAAAAAAAAAAAAAAAB
AAEAAQAAAAAAAAD/////AQD/////AAACAAQABQAFAAUABgAFAAUABAAGAAkACwAMAAoA
CAAIAAcABwAFAAUABQAFAAMAAwACAAAAAAACAAIAAgACAAIAAQAAAP///v/+//3//f/9
//v/+//7//v//P/8//z//f/9//3//f/9//3//P/7//r/+v/6//v/+//6//r/+//7//n/
+f/6//3//f/7//r/+v/5//f/+P/8//7//f/9/wcAEwAkAEEAZQCOALkA3QD3AP0A7QDI
AKUAjABuADYA7/+l/13/Kf8W/x3/LP9C/2H/gP+Y/6z/u//E/8z/z//V/9//5f/m/+j/
7P/v//L/8//1//f/+f/5//n/+f/6//r/+//8//7///8BAP///////wAA/v/+//7//v8A
AAEAAQAAAP7//v//////AAAAAAAAAAACAAIAAgACAAIAAwADAAMAAwADAAMAAgAAAAIA
AgAAAAQABQAFAAUAAwADAAMAAQAFAAUABgAGAAcACAAIAAcABQAFAAYABgAGAAYACAAI
AAoACwALAAsACwAMAAwADAAMAAwADAAMAA0ADgAPABIAEgASABIAEwARABAADwAPABEA
EQASABIAEQAQAA8ADwANAAwACwAKAA4ADgANAA0ACwALAAkACQAMAAwADAAMAAwACwAL
AAsACQAIAAcABwAJAAgABgAGAAYABQAEAAQABAADAAIAAQAEAAUABAAFAAIAAgACAAMA
BQAFAAUABAABAAAAAAABAAMAAwADAAMAAQAAAP/////+/////////wAAAQADAAQAAwAC
AAIAAgABAAMAAgABAAMABAAEAAIAAAACAAIAAgAEAAQABQAFAAIAAgACAAIAAwAEAAYA
BwAIAAgABwAHAAUABQAFAAUABwAHAAUABwAGAAYABQAEAAIAAgAEAAQABgAGAAYABQAE
AAQABQAFAAMAAwADAAMAAwACAAIAAgACAAMABAAFAAUABQAEAAIABAADAAIAAQAEAAQA
AQABAAEAAQABAAEAAgACAAIAAgACAAIAAgACAAIAAgACAAEA/////////v8AAAAAAAAA
AAAAAAABAAEAAwADAAQAAgACAAIAAgAAAAAAAQABAAEAAAAAAAAA/////wEAAQABAAIA
BAAEAAMAAwADAAUABwAIAAgACQALAAwADAAMAAgACAAHAAcABwAHAAcABwAFAAUABAAC
AAAAAgACAAIAAgACAAEAAAABAAAAAAD////////9//3//f/9//7//v/+////////////
//////7/+//6//r/+v/9//3//P/8//3//f/7//v//P/////////+//7//f/9//r//P/8
//v/AQAJABcAKABHAHEAngDJAOsA/wD/AOUAxAClAIwAagA0AO3/nf9V/yX/Fv8Z/y7/
VP91/4r/ov+2/8P/zP/S/9f/3f/l/+n/6v/s//D/9f/4//n/+//7//3//f/9//3//v/+
//////8AAAAAAQD///////8AAAIAAgACAAIAAgADAAMAAgACAAIAAwADAAMAAgABAAAA
AAAAAAAAAAACAAUABwAJAAgABwAGAAQABgAIAAgABgAHAAcABgAFAAUABQAFAAMACAAJ
AAsADAAKAAoACQAHAAkACQAKAAoACgAKAAwADAAKAAsACwALAAsADAAMAAwAEAAQABAA
EAASABIAEgAUABQAFAAUABUAEwASABEAEQATABMAFAAUABIAEAAOAA0ADwAQABEAEgAT
ABIAEAAPAA8ADwANAA0AEAAQABAAEAAPAA0ADAALAAsADAANAA8ADgAMAAkACAAKAAkA
CAAIAAcABwAHAAcABwAHAAUABQAGAAYABgAHAAUABQAFAAQAAwACAAIAAwADAAMAAwAD
AAUABAADAAMAAgADAAMAAwADAAMABAAEAAMAAgACAAIAAgAFAAUABQAHAAgACAAGAAYA
CAAIAAgABgAGAAcABwAIAAgACAAIAAgACAAJAAkACgAKAAkACQAHAAcABwAHAAgACQAI
AAsACQAKAAoACgAKAAoADAAMAAsACgAJAAcACAAIAAkACQAJAAkACQAJAAgABgAFAAQA
BQAFAAUABQADAAMAAgAAAAYABwAIAAkACQAIAAQAAwAFAAUABQAFAAQABAAEAAQABgAG
AAYABgAGAAYABgAFAAUABQAFAAQAAgACAAIAAgAEAAQABQAFAAUABQAFAAQAAgACAAIA
AgADAAMAAgAAAAEAAgADAAUABQAFAAQAAQD//wEABQAEAAQABAAEAAQAAgACAAMAAwAD
AAIAAgACAAMAAwAFAAUAAwAEAAYABgAHAAcABwAJAAsADAAMAA0ADQAOAA4ADgAOAA4A
DQANAAsACwALAAsACQAJAAgABgAIAAoACgAKAAgACAAHAAYABQAEAAQAAwADAAMAAQAB
AAEAAQACAAIABAAFAAUABQAEAAMAAgAAAAAAAAABAAIAAQABAAAAAAD//////f/9/wAA
AwADAAMAAgACAAEAAQD6//z/BgALAAkADQAbADAAVQB/AKgA0wD1AAkBBQHrAMwAswCe
AHQANgDt/5//U/8n/x7/Kf86/1j/e/+Y/7D/wP/L/9D/1v/b/9//5f/p/+7/9P/2//v/
/v///wEAAAABAAAA//8AAAIAAwAFAAMABAAEAAUABQAFAAUABgAEAAQABAAEAAQABQAF
AAQABAAEAAUABQAIAAgACAAIAAgACAAIAAgABgAHAAcABwAJAAkACQAIAAoADAAMAAoA
CgALAAsACwALAAsACwAJAAsACwAMAAwACwAMAAwACwANAA0ADgAOAAwADAAOAA4AEAAR
ABEAEQARABIAEgASABQAFAAUABQAFAAUABQAFgAWABYAFgAXABUAFAATABMAFQAVABYA
FgAVABQAEwATABQAFAAUABQAFAAUABMAEwATABMAEQARABAAEAAQABAAEQARABIAEwAQ
ABAAEAARABAADgALAAoACwALAAsADAALAAsACwALAAkACQAHAAcACAAIAAgACQALAAsA
CwAKAAkACAAIAAkABwAHAAcABwAJAAgABwAHAAgACQAJAAkACAAHAAcABgAGAAYABwAI
AAgACwALAAsACQAKAAoACAAKAAwADAAMAAwADAANAA0ACgAKAAoACgAKAAoACwALAAoA
CgAJAAkADAANAA4ADwANAA0ACwANAAsADAAMAAwACgAKAAwADAAMAAwADAALAAwADAAN
AA0ACwALAAsACwALAAoACgAKAAkACQAJAAkABwAHAAYABAAIAAkACgALAAsACgAGAAUA
CAAJAAoACwAJAAgABwAGAAcACAAJAAoACAAIAAgABwAHAAcABwAGAAgACAAIAAgABwAG
AAYABQAGAAcACAAIAAcABgAFAAQABgAHAAcABgAEAAYABgAIAAgACAAIAAYABgAHAAcA
CQAIAAgACAAHAAcACQAJAAcACAAKAAoACQAJAAkACwAMAA4ADwARABEAEgASABIADgAO
AA0ADQALAAsACwALAAsACwAKAAgABgAIAAgACAAKAAoACQAIAAUABAAEAAMABQAFAAMA
AwACAAEAAQAAAAEAAwAEAAUAAwADAAMAAgABAAAAAAAAAAEAAQAAAAAA//////3//f/+
/wEAAQABAAIAAgABAAEAAgAAAP7/AQAFABEAHwAwAEsAcwCiAM8A7QD/AAEB5wDIAK8A
lgBqAC4A5/+Z/1H/J/8g/yn/PP9Y/3X/jP+m/7r/xf/M/9D/2f/h/+X/6//y//T/9P/3
//r/+//9//3///////////8AAAAAAQABAAIAAgADAAEAAQABAAIAAwAEAAUABgAFAAUA
BAACAAIAAgADAAMABgAGAAYABgAEAAQABAAEAAQABQAFAAUABwAHAAcABgAEAAYABgAE
AAYABwAHAAcACQAJAAkABwAIAAcABwAGAAkACgAKAAkABwAHAAgACAAHAAYABwAGAAkA
CwAMAA0ADAAMAAsACgANAA4ADwAQAA4ADgAOABAAEAAQABAAEQARABAADwAPAA8ADwAQ
ABAADwAOAA0ADQAKAAoACgAKAAwADAALAAsADQANAAsACwAOAA4ADgAOAAwACwALAAsA
CAAIAAgACQAKAAoACQAKAAgABwAGAAYABwAHAAcABwAHAAcABQAFAAIAAgACAAMAAwAD
AAMAAgACAAIAAwAFAAQAAwACAAEAAwACAAEAAQAAAAEAAQABAAMAAwAEAAQAAQAAAAAA
AAD+/wEAAQABAAMABAAEAAIAAgAEAAQABAAEAAQABQAFAAYABgAGAAYABAAEAAUABQAG
AAYABQAFAAcABwAHAAcABQAFAAMABQAFAAYABgAGAAQABAAGAAYACAAIAAgABwAEAAQA
BQAFAAUABQAFAAUAAwACAAIAAgABAAEAAQABAAIAAwADAAIABAADAAIAAQACAAIA////
////////////AAAAAAAAAAACAAIAAgACAAEAAAD///3//v///wAAAAAAAAAAAAAAAP7/
/P/9//7//v/+//7//v/+//7///////3//P/8//z//P/9/wAAAQAAAAAAAQAAAAIAAwAE
AAcABgAGAAUABQAJAAoACgAKAAgACAAHAAcABAADAAIAAQACAAMAAwACAAAAAgACAAIA
AgACAAEAAAD///7//v/9//v/+//5//n/+f/5//r/+v/6//v/+//7//v/+//7//r/+f/4
//j/+P/7//v/+v/6//n/+f/3//f/+P/7//v/+//6//r/+f/5//j//P/+//3///8JABMA
JABBAGkAkgC9AOMA9QD1AOUAxACjAI4AagAwAOv/n/9V/yf/HP8j/zD/SP9p/4T/mv+s
/7n/xP/M/9H/1//d/9//4v/q/+7/8P/y//L/8//2//n/+v/7//n/+v/6//v/+//8//z/
/f/7//v/+//8//z//P/8//z//v///////v/8//z//f/9//7//v/+//7/AAAAAAAAAAD/
/////v/9//////////7//P/+//7//P8AAAEAAQABAAMAAwADAAEAAgABAAEAAAACAAQA
BQAFAAMAAwAEAAQABAAEAAYABgAIAAkACQAJAAgACAAHAAYACgAKAAoACgAKAAoACgAM
AA4ADgAOAA8AEQAQAA8ADwAOAA0ADQAMAA0ADAALAAsACgAKAAoACgAKAAoACQAJAAsA
CwAJAAkACQAIAAcABgAIAAcABwAHAAQABAAEAAUABQAEAAIAAgAEAAMAAgACAAMAAwAD
AAMABQAFAAMAAwAAAAAAAAABAAEAAQABAAAA///+//7///8BAAEAAQABAAEAAAD/////
/v//////////////AAAAAAEAAAAAAAAA//8BAAAA//8BAAIAAgAAAAAAAgACAAIAAgAC
AAMAAwACAAIAAgACAAIAAgADAAMABgAGAAUABQADAAMAAwADAAUABQADAAUAAwAEAAQA
BAAAAAAAAgACAAQABAAEAAMAAAAAAAEAAQADAAMAAwADAAUABAAEAAQAAQABAAEAAQAB
AAEAAAD+/wAA///+//3/AQACAAAAAQAAAP///v/9//7//v/+//7/AAAAAAAAAAAAAAAA
AAD//wEAAQABAAAAAAAAAAAAAAD///7//v/9//v//f///wIAAAAAAAAAAAD///7//v/9
/////v/+//7//f/9/////////wAAAgACAAMAAwADAAUABwAIAAgACQALAAwADAAMAAkA
CAAGAAUABQAFAAUABQADAAMAAgAAAAAAAgACAAIABAAEAAMAAgD///7//v/9//3//f/7
//v/+//7//z//P/8//3//f/9//////////7//P/6//n/+P/6//v/+//8//v/+//5//n/
/P/////////+//7//f/9//z//P/+/wEABwAPACEAOgBbAIUAsgDZAPUAAwH3ANcAtACd
AH4ATgAQAMf/d/83/xn/HP8r/0T/Yv97/5T/sP/A/8X/zP/Y/9//4f/j/+f/6v/y//b/
+P/6//r/+//9//////////3//v/+//////8AAAAAAQABAAEAAQACAAIAAgACAAIAAAAB
AAEAAAABAAIABAAFAAYABgAGAAYABAAEAAQABAAEAAUABQAFAAUABQAFAAQAAgAEAAQA
AgAHAAkACgALAAkACQAJAAcABwAHAAgACAALAAwADAALAAoACQAJAAgACgAKAAwADAAM
AA0ADQANAA0ADgAOAA4AEAAQABAAEAAOAA4ADgAQABIAEgASABMAEwASABEAEQARABEA
EgASABEAEAAPAA8ADgAOAA4ADgAQABAADwAPAA8ADwANAA0ADgAOAA4ADgAMAAsACwAL
AAwADAAMAA0ADQAMAAoACgAJAAcABQAEAAYABwAIAAkACQAJAAcABwAGAAYABgAHAAcA
BwAHAAYABAACAAEAAQACAAMABAAFAAMAAgABAAEABAAFAAUABQAFAAUABgAGAAQAAgAB
AAAAAwAHAAgACQAHAAgACAAGAAQABgAGAAYABgAGAAcABwAEAAQABAAEAAUABgAIAAkA
CQAIAAYABQAHAAcABwAHAAcABwAFAAcABwAIAAgACAAGAAYACAAIAAoACgAKAAkABgAG
AAcABwAHAAcABwAHAAUABAAEAAQABQAFAAUABQAFAAUABAACAAcABwAHAAcACAAIAAUA
BQADAAMAAwADAAYABgAGAAYABAAEAAQABAACAAIAAgABAAMAAwADAAIAAgACAAIAAgAC
AAIAAwADAAMAAwADAAIABAAEAAQABAADAAMAAgAAAAAAAAAAAAEAAgADAAMAAQABAAIA
AgACAAIAAgAAAAAAAQABAAEAAAAAAAAAAAABAAQABQADAAQABgAGAAcABwAHAAkACQAK
AAoACwANAA4ADgAOAAwADAALAAsACQAJAAkACQAHAAcABgAEAAYACAAIAAgABgAGAAUA
BAADAAIAAgABAAEAAQD//////////wAAAAACAAMAAwADAAIAAQAAAP7//f/8//z//P//
/////v/+///////9//3//v8BAAEAAQAAAAAA//////7//v/+////AwANABsAMABPAHUA
ngDHAOkA/wABAesAygCxAJwAcAAwAO3/o/9Z/yX/GP8h/zb/WP95/5b/qv+6/8f/0P/U
/9n/3//j/+f/7P/w//T/+f/8//3//////wEAAQABAAEAAgACAAMAAQACAAIAAwADAAMA
AwAEAAQABAAEAAQABAAFAAUABAAGAAYABwAHAAYABgAGAAYABgAGAAYABgAIAAkACQAJ
AAkACQAJAAgABgAIAAgABgAKAAsACwALAAkACQAJAAcACgALAA0ADgAMAAwACwAJAAsA
CwAMAAwACgAKAAwADAANAA8AEAARABEAEgASABIAEwASABEAEAASABIAEgAUABIAEgAS
ABMAFQAUABMAEwATABMAFAAUABEAEAAPAA8ADwAQABEAEgASABIAEQARABMAEwARABEA
EQAQAA8ADgAPAA8AEAARABAAEAAQABEAEQAQAA4ADgAOAA0ADAAMAA0ADQANAA0ADAAL
AAgABwAIAAgACAAJAAsACwALAAoACQAIAAgACQAHAAcABwAHAAUABAADAAMABgAHAAcA
BwAJAAkACgAKAAcABgAGAAYACAALAAsACwALAAwADAAKAAgACgAKAAoACgAKAAsACwAK
AAoACgAKAAoACgALAAsACwAKAAgABwAIAAkACgALAAoACQAGAAcACQAKAAoACgAKAAoA
DAAMAAoACgAKAAkACgAKAAsACwALAAsACwALAAsACgAKAAoACQAJAAkACQAJAAkACAAG
AAcABwAHAAcACAAIAAUABQAFAAUABQAFAAYABgAGAAYABgAGAAYABgAGAAYABgAFAAUA
BQAFAAQABgAGAAYABgAGAAYABwAHAAcABwAHAAYABAAEAAQABAADAAMAAgAAAAEAAgAD
AAUABgAHAAYABAAEAAQABAAEAAQABQAFAAUABAAEAAQAAwADAAUABQAFAAYACAAIAAkA
CQAJAAsACwAMAAwADQANAA4ADgAOAA4ADgANAA0ACwALAAsACwAJAAkACAAGAAYACAAI
AAgABgAGAAUABAABAAAAAAD//wAAAQAAAAEAAwADAAQABAADAAMAAgABAAEAAQABAAAA
///+//7//v///////v/+///////9//3//v8BAAEAAQAAAAAA//////7//v8AAAUACwAV
ACUAQABhAIcAtgDdAPUA/QDzANUAtACfAIQAUAAKAMH/d/85/yX/LP83/0r/aP+D/5j/
rP+8/8f/0P/Y/9v/3//n/+3/7v/w//T/9//6//v//f/9//////////3//v/+//////8A
AAAAAQABAAEAAQACAAQABAAEAAQABAAFAAUABAACAAIAAwADAAYABgAGAAYABQAEAAMA
AgAEAAUABQAFAAUABQAFAAQABgAIAAgABgAGAAcABwAHAAUABQAFAAMABwAHAAgACAAJ
AAoACgAJAAkACQAKAAoACgAKAAwADAALAAsACgAJAAoADAANAA4ADwAOAA0ADAAMAAwA
DAAOAA4ADgAOAA8ADQAMAAsACwAMAA0ADwAQAA0ADAALAAsADAAMAAwADAAOAA4ADQAN
AAsACwAJAAkACgAKAAoACgAKAAkACQAJAAoACgAKAAsACwAKAAgACAAIAAcABgAGAAcA
BwAHAAcABQAFAAMAAwAEAAQABAAFAAcABwAHAAYAAwACAAIAAwADAAMAAwADAAUABAAD
AAMAAwADAAIAAQADAAMABAAEAAEAAAAAAAAAAAADAAMAAwADAAQABAACAAIABAAEAAQA
BgAGAAcABwAEAAQABAAEAAQABAAFAAUABgAGAAUABQAFAAUABQAFAAUABQADAAUABwAI
AAgACAAGAAYACAAIAAcABgAFAAMABAAEAAUABQAFAAUABQAFAAMAAgACAAIAAQABAAEA
AQACAAMAAwACAAQAAwACAAEAAwAEAAIAAwACAAEAAAD//wIAAgACAAIAAgACAAIAAgAC
AAIAAgABAAMAAwADAAIAAQAAAP///v8CAAQAAQAAAAAAAAAAAAAAAAAAAAEAAQABAAAA
AAAAAP3//f////////8AAAIAAgAEAAUABgAJAAcACAAIAAkACwAMAAwADAAKAAoACQAJ
AAUABQAFAAUAAwADAAIAAAACAAQABAAEAAYABgAFAAQAAQAAAAAA/////////f/9//3/
/f/+//7//v/////////9//3//f/8//3//P/8//z//f/9//z//P/9//3/+//7//r//f/9
//3//v/+//3//f8AAP7//P/7//3/BQARACQARQBvAJoAwQDjAPkA/wDpAMIApQCSAHIA
OADx/6f/X/8r/xz/I/8y/07/b/+I/5z/rv+9/8r/0P/V/9v/4f/h/+T/7v/0//X/+P/5
//v/+f/7//v/+//5//r/+v/7//7/AAABAAMAAQABAAEAAgACAAIAAgACAAIAAwADAAIA
AgACAAMAAwAEAAQABAAEAAIAAgACAAIAAgADAAMAAwADAAMAAwACAAMABgAHAAYABwAH
AAYABQADAAMAAwABAAUABQAGAAYACAAKAAsACwAKAAkACQAIAAkACgANAA4ADQANAAwA
CwALAAwADAAMABAAEAAQABAADgAOAA4AEAAQABAAEAARAA8ADgANAA0ADQANAA4ADgAQ
ABAAEAARAA0ADAALAAoADQAOAA4ADwAPAA8ADQANAAwADAAMAAwADgANAA0ADQAKAAoA
CgALAAsACgAIAAgACgAJAAgACAAJAAkACQAJAAkACQAHAAcABgAGAAYABwAHAAcABwAG
AAcABgAGAAcABQAFAAUABQADAAIAAQABAAMABQAGAAcABwAHAAgACAAGAAQAAwACAAQA
BwAHAAcACQAKAAoACAAHAAgABwAGAAYABgAHAAcACAAIAAgACAAIAAgACQAJAAoACgAJ
AAkACgALAAwADQALAAsACQALAAsADAAMAAwACgAKAAwADAAKAAoACgAJAAgACAAJAAkA
CQAJAAkACQALAAoACgAKAAcABwAHAAcACAAJAAkACAAKAAkACAAHAAoACgAHAAcACQAJ
AAkACQAIAAgACAAIAAoACgAKAAoACAAIAAgABwAHAAcABwAGAAgACAAIAAgABgAGAAcA
BwAHAAcABwAGAAIAAgAGAAoACgAKAAoACgAHAAYABgAFAAcABgAGAAYABQAFAAcABwAH
AAgACgAKAAsACwALAA0ADwAQABAAEQASABIAEQAQABAAEAAPAA8ADQANAA0ADQAMAA0A
DQAMAAsADAALAAoACgAKAAkACAAIAAgACQAJAAgABwAEAAMABQAFAAYABgAEAAUABQAF
AAcABwAHAAYABQAEAAQABAAFAAUABAAEAAUABQADAAMABAAHAAcABwAGAAYABQAFAAgA
CAAGAAcACwATAB8ANABTAH0ArADTAPEAAwEHAfEA0AC1AJ4AeAA6APP/qf9d/yn/Hv8t
/0D/Xv9//5j/rv++/8v/1v/c/9//5f/v//P/8P/0//z/AQAEAAUABwAHAAkACQAJAAcA
CAAIAAkACAAIAAcABwAIAAkACgAMAAwADAAMAAwADAANAA0ADAAOAA4ADwAPAA8ADgAN
AAwADQAOAA8AEAAQABEAEQARABMAEwATABIAEAASABIAEAARABEAEAAPABEAEQARAA8A
EgATABUAFgAVABYAFgAVABMAEwAUABQAFAAUABYAFgAWABcAFwAXABcAGAAYABgAHAAc
ABwAHAAcABwAHAAeAB4AHgAeAB8AIQAgAB8AHwAeAB0AHQAcAB0AHAAbABsAHAAcABwA
HAAcABwAGwAbABsAGwAZABkAHAAcABwAHAAaABkAGQAZABoAGgAaABsAGQAYABYAFgAY
ABcAFgAWABYAFQAUABMAFgAXABYAFwAWABYAFgAXABYAFQAUABIAEQAQABAAEQATABMA
EwATABUAFAATABMAFAAVABUAFQATABMAFAAUABUAFAAUABQAEwAVABQAEwARABIAEgAQ
ABMAFgAXABgAGAAYABkAGQAWABYAFgAWABgAGAAZABkAGAAYABcAFwAZABkAGQAZABkA
GQAXABkAGwAcABwAHAAZABgAGQAYABoAGgAaABkAGAAYABkAGQAXABcAFwAXABgAGAAZ
ABoAFwAXABcAFwAZABkAGAAWABcAFwAXABcAGgAaABcAFwAXABcAFwAXABYAFgAWABYA
FAAUABQAFAAWABYAFgAVABMAEwATABIAFAAWABgAGgAZABgAGAAXABcAFwAXABYAFgAW
ABYAFgAXABcAFgAUABUAFgAXABkAGAAXABUAEQAZABsAGwAYABcAFgAVABQAFQAWABgA
GQAbABoAGgAaABgAFwAYABcAGQAaABwAHAAbABsAGwAdAB8AIAAgACEAIwAkACQAJAAg
ACAAHwAfAB8AHwAfAB8AGwAbABoAGAAaABwAHAAcABwAHAAbABoAGQAYABgAFwAVABUA
EwATABQAFQAXABgAFgAXABcAFwAZABkAGQAYABcAFgAWABYAFgAVABMAEgAWABcAFgAX
ABYAGQAZABkAFgAWABUAFQAYABgAFgAZACMALwA/AFwAgwCtANYA9wARARkBDQHxANgA
wQCcAGIAIADX/4v/S/8x/zT/R/9i/4T/o/++/9L/3v/p//D/9P/7/wEAAwAJAA4ADgAS
ABMAFgAXABkAFwAZABkAGQAZABoAGgAbAB0AHgAeAB8AIQAhACEAIgAfAB4AHQAcAB8A
IQAiACIAIAAgACEAIQAkACQAJAAkACIAIgAiACIAIgAjACMAIwAlACUAJQAkACQAJgAm
ACQAKAApACkAKQAnACcAJwAlACcAJwAoACgAJwAoACgAJwAoACkAKwAsACoAKgAsACwA
LgAvAC8ALwAtAC4ALgAuADIAMgAyADIAMAAwADAAMgA0ADQANAA1ADIAMAAuAC0ALgAv
ADEAMgAyADIAMgAzADAAMAAwADAAMAAwAC8ALwAxADEALwAvADIAMgAyADIANAAzADMA
MwAwADAAMAAxADEAMAAuAC4AMAAvAC4ALgAvAC8ALwAvAC4ALQAqACkAKQAqACsALQAt
AC0ALQAsACoAKAAnACcAKgArACwALQArACoAKQApACoAKwArACsAKwArACwALAAtACwA
LAAsACwALwAvAC8ALQAuAC4ALAAuADAAMAAwAC8ALgAuAC0ALwAwADEAMgAwADAAMQAx
ADAAMAAvAC8ALwAvAC8ALwAwADEAMAAzADAAMAAvAC4ALwAwADMANAAzADIAMQAvADAA
MAAxADEAMQAxADEAMQAxADAAMAAwADEAMQAxADEAMwAzADIAMAAyADEAMAAvADEAMgAw
ADEAMAAvAC4ALQAwADAAMAAwADIAMgAyADIAMAAwADAALwAwADEAMgAyADAAMAAwADAA
MAAwADEAMQAzADMAMwAyADIAMgAyADIAMwAzADIAMAAwADAAMAAxADAAMQAxAC8AMQAx
ADMAMwAwADAAMgAzADQANAA1ADUANwA5ADoAOQA6ADsAOwA8AEAAQABAAEAAPQA9AEAA
PgA+AD4APgA9ADwAOwA6ADgAOAA4ADgAOAA4ADgAOAA4ADgAOAA4ADcANgA1ADQANgA2
ADYANgA2ADYANgA2ADYANgA2ADYANQA0ADMAMgAzADQANQA2ADYANgA2ADYANgA2ADYA
NgA4ADgAOAA4ADYANgA2ADYAOQA8AD8AQgBXAGoAfQCQALUA2AD7AB4BFAEMAQQB/ADS
AKgAfgBUABwA5P+s/3T/ff+G/4//mP+v/8T/2f/u//r/BAAOABgAHAAgACQAKAAtADAA
MwA2AA==
         </WaveFormData>
      </LeadData>
      <LeadData>
         <LeadByteCountTotal>10000</LeadByteCountTotal>
         <LeadTimeOffset>0</LeadTimeOffset>
         <LeadSampleCountTotal>5000</LeadSampleCountTotal>
         <LeadAmplitudeUnitsPerBit>4.88</LeadAmplitudeUnitsPerBit>
         <LeadAmplitudeUnits>��V</LeadAmplitudeUnits>
         <LeadHighLimit>2147483647</LeadHighLimit>
         <LeadLowLimit>268435456</LeadLowLimit>
         <LeadID>V4</LeadID>
         <LeadOffsetFirstSample>0</LeadOffsetFirstSample>
         <FirstSampleBaseline>0</FirstSampleBaseline>
         <LeadSampleSize>2</LeadSampleSize>
         <LeadOff>FALSE</LeadOff>
         <BaselineSway>FALSE</BaselineSway>
         <ExcessiveACNoise>FALSE</ExcessiveACNoise>
         <MuscleNoise>TRUE</MuscleNoise>
         <LeadDataCRC32>998135590</LeadDataCRC32>
         <WaveFormData>
AAAAAAAAAAD+//7//v/+//7//v/+//7//P/8//z//P/+//7//v/+//z//P/8//z/+//6
//n/+P/8//7/AAACAAEAAAD///7///8AAAEAAgACAAIAAgACAAQABAAEAAQABQAGAAcA
CAAFAAQAAwACAAMABAAFAAYACAAIAAgACAAIAAgACAAIAAgACAAIAAgABwAGAAUABAAG
AAYABgAGAAYABgAGAAYAAwACAAEAAAABAAIAAwAEAAQABAAEAAQAAgACAAIAAgADAAQA
BQAGAAQABAAEAAQABAAEAAQABAACAAIAAgACAAQABAAEAAQAAgACAAIAAgACAAIAAwAD
AAQABAADAAMAAQABAAEAAgACAAMABAAFAAgACAAIAAkACQAJAAkACgALAA4ADwAQAA4A
DgAOAA8ADwAOAA4ADgAOAA8ADwANAA0ADQAPAA8ADwAPAA4ADQAKAAoACAAGAAcABgAE
AAQAAgABAAAAAAADAAMABAAEAAYABQAFAAQAAwACAAEAAQACAAMAAwABAP/////+//7/
//8BAAUABgAEAAIAAQAAAPz//v8DAAUAAwD//wIADQAfADkAVwB6AKQAzADrAAEBCgEL
Af4A8gDVAJ4AUAD//7L/df9c/1z/Xf9r/4P/nf+y/77/xv/P/9f/2P/b/+X/7v/v//D/
8//1//f/9//3//n/+v/6//r//P/9//3//v8BAAEAAQABAP//AAAAAAAA/v////////8B
AAEAAQABAAEAAQABAAIAAAAAAAAAAAACAAIAAgACAAMAAwADAAIAAgACAAIAAQD//wAA
AAAAAAMABAAEAAMAAwADAAIAAgADAAMABAAEAAQABAAEAAQABAAEAAUABQAFAAUABwAI
AAoACgAKAAsADgAOAA4ADwAQABAAEAAQABIAEwAWABgAGQAZABsAHQAbABsAGwAcAB4A
IAAiACMAIwAjACMAIwAiACEAIAAfACIAIgAgAB8AHgAdABsAGgAZABkAGQAXABQAFAAU
ABQAEwASABEAEQAQAA8ADwAPAA4ADQAMAAwACgAJAAkACQAKAAsADAANAAkACQAKAAoA
CgAKAAkACAAIAAcABwAIAAoACgAKAAkABgAGAAUABQAFAAUABQAFAAQABAAGAAYABwAG
AAUABQAFAAYABQADAAUABgAGAAUAAwAFAAUABAADAAYACAAJAAcABwAIAAgACwALAAsA
DAAMAAwACwALAAwADQANAA0ADQALAAsADAALAAsACwALAAsACwALAAsACwALAAwADAAM
AAwADQANAAwACwAJAAgACgAKAAcACgAMAA0ADQALAAkACgAKAAoACgAJAAcACQAJAAkA
CQAJAAgABwAHAAcACQAJAAgACAAJAAkACQAJAAgABwAHAAgACAAIAAcABQAHAAkACQAI
AAgACAAGAAYACgAIAAgACgAKAAoACgAJAAkACAAIAAgABwAHAAcABwAHAAgACAAHAAgA
CQAKAAoACgALAA0ADwAPABAAEAAQABAAEAAQABIAEgATABMAEgASABIAEgATABMAEQAR
AA8AEQARABEAEQAQAA8ADAAOAAwACgAJAAgABgAGAAUAAwADAAQABQAFAAYABgAGAAcA
BwAGAAUAAgABAAEAAgADAAMAAQABAAMAAgACAAIAAwAGAAYABQACAAIAAgAAAAAAAQAB
AP3//f8EAA8AIwA9AFsAgACqAM4A6wD9AAIBAwH6AOwAzQCWAEgA9/+s/3P/Wv9S/1v/
ef+T/6P/tP/G/87/0//X/9z/4//p/+7/7//w//H/9f/3//f/9//7//z//P/8//7/////
/wAA/////////////wAAAAAAAAAAAQABAAEAAQABAAEAAQABAAEAAQACAP///v/9//z/
/v/+//7//v8CAAMABAAEAAIAAgACAAEAAQACAAIAAgACAAIAAQD////////+//7/AAAB
AAMABAADAAIAAQAAAAEAAgAEAAUAAwADAAUABgAEAAQABAAFAAYABgAGAAcACwAMAA0A
DgARABEAEwAUABMAEwAVABcAGQAZABkAGgAZABoAGwAbABkAGQAZABkAGgAbABwAHQAd
ABwAGQAXABgAGQAZABoAFwAXABcAFQATABIAEQAQABAAEAAQABEADgANAA0ADQAOAA0A
DAAMAAoACQAJAAkACwALAAsACwAJAAkACgAKAAgACAAHAAYABgAFAAUABgAEAAQABAAD
AAQABAADAAMAAwADAAMAAwACAAIABAAEAAMAAgABAAEAAgAEAAQAAwAFAAYABgAFAAMA
BQAFAAQAAgAEAAUABQAHAAcACAAIAAgABwAGAAYACAAIAAcABwAHAAcABgAFAAYABQAG
AAgABwAHAAcABwAHAAcABwAHAAcABwAIAAgABgAGAAcABwAHAAcABgAGAAYABgADAAYA
BgAHAAcABQAEAAQAAwACAAQABQAFAAkABgAFAAQAAwADAAMABAAFAAUABQAEAAQABQAF
AAUABQAGAAUABQAGAAQABAADAAEAAQADAAMAAgACAAIAAAAAAAIAAgACAAIAAAAAAAAA
AAD+//7//v/+/wEAAgABAAAAAQADAAIAAQD9////AwAEAAIAAgACAAIAAQABAAAAAAAC
AAEAAQABAAEAAQACAAIAAQACAAMABAAEAAQABQAHAAkACQAKAAoACwAKAAkACAAIAAgA
CQAJAAoACgAKAAoACwALAAkACQAJAAsACwALAAsACgAJAAYABQACAP///f/9//z//f/9
//v/+//8//3//f/+//7//v/7//v/+v/5//r/+f/5//r/+f/5//f/9//1//T/9P/0//f/
+v/6//n/9v/2//b/9P/w//H/+//9//f/+P8FABsANwBVAHQAmAC8ANUA5wDyAPEA7ADc
ALcAeAAuAOH/lv9j/1T/Uv9Z/23/h/+f/7D/vP/E/8n/zf/Q/9X/2f/e/+H/5P/l/+n/
6//r/+v/6//s/+z/7P/u/+//7//w/+//7//v/+//7//w//D/8P/u/+//7//v/+//7//v
/+//7f/t/+3/7v/v//D/8f/y//D/8P/w//D/7//v/+//7v/v//D/8f/x//H/8v/y//L/
8f/y//L/8f/x//H/8P/w//H/8f/y//L/8P/w//D/8P/y//L/8//z//H/8f/z//T/9v/2
//b/9//2//b/9v/3//n/+v/7//z//f/9////AAABAAEAAwAFAAMAAwADAAQABwAIAAkA
CQAJAAkACQAJAAcABwAHAAcACgAKAAgABwAFAAUABAAEAAEAAQABAP//AQACAAMABAAC
AAAA/v/9//r/+f/5//n/+v/5//j/+P/4//f/9//3//b/9f/0//P/8f/x//L/8v/1//b/
9v/2//T/8//z//T/8v/y//L/8f/x//L/8v/z//H/8f/x//H/7v/u//D/8P/x//D/7//v
/+7/8P/w/+//7//w//D/7//v//H/8f/w/+7/8P/x//H/7//v//D/8P/x//H/8f/y//D/
8P/v/+//8f/z//T/9f/1//P/8//0//P/8//z//P/8f/x//H/8f/z//P/9P/0//L/8v/z
//P/8//z//L/8v/0//T/8f/0//L/8//z//H/8f/y//L/8v/1//X/9P/3//b/9f/0//P/
9P/z//P/8//y//H/7//u//L/8//0//X/8v/x//H/8v/0//T/8//x//P/9f/1//T/9P/0
//L/8v/2//b/9v/2//P/8v/x//D/8//0//X/9v/y//L/9P/0//T/9P/0//L/8//z//T/
9v/1//X/9f/1//X/9v/2//f/+P/5//r/+P/4//n/+//8//3///8AAAAAAAAAAAAA/v/+
///////+//7//v/+//3//f/7//v/+//9//3//f/9//z/+//4//j/9v/0//P/8//y//P/
8//y//H/8f/x//T/9v/3//j/9f/1//T/8//y//H/8f/y//P/8//x//H/8f/w//D/8P/v
//L/8v/x//L/8v/y//D/8v/x//H/8f/z//r/BQAVACkARQBqAJQAtADPAOMA6gDlAN4A
zgCjAGQAHgDT/4z/Yf9W/1T/W/9v/4P/l/+s/7z/wv/F/8n/0P/X/9v/4P/n/+j/5//r
/+3/7f/t/+3/7v/u/+7/7v/v/+//8P/x//H/8f/x/+//8P/w//D/8//1//b/9//2//X/
9P/z//P/8//z//T/9v/2//b/9v/0//T/9P/0//f/9//3//b/9v/2//b/9f/1//b/9v/2
//n/+v/6//n/+f/5//j/+P/4//f/9//2//f/+P/5//r/+v/6//v/+//5//f/9//2//j/
+v/8///////+//3//f8AAAIABAAGAAYABQAGAAYACQAJAAsADQALAAsACwAMAA8AEAAR
ABEAEQARABEAEQARABEAEQARABIAEgAQAA8ADwAPAA4ADgAPAA8ADwANAAoACgAKAAoA
BwAGAAUABQAFAAUABgAHAAQAAwACAAIABAADAAMAAwABAAEAAQABAP3//f/+//7/AAAA
AP///v//////AAACAP///v/9//v//P/8//v/+//5//n/+f/5//r/+v/8//z/+f/4//f/
9//4//r/+v/5//n/+v/6//n/+//9//3//P/8//7///////////8AAAAAAQABAAEAAgAA
AAAA/////wIAAwADAAMAAwABAAEAAgABAAEAAQABAAMAAwADAAMAAwADAAQABAAEAAQA
BQAFAAUABQAEAAQAAwACAP7/AAAAAAEAAQD//wAAAgADAAQAAgABAP//AQADAAMAAwAD
AAAA////////AwADAAIAAgADAAMAAwADAAIAAQABAAIABAAEAAMAAQABAAMAAwACAAIA
AgACAAIAAQAAAP///v8AAAEAAQACAAAA////////AAABAAMABAAEAAQABAAEAAcACAAK
AA0ADAALAAsACgAOAA4ADgAOAAwADAANAA0ADAAMAAwADAAOAA8ADgAPAA0ADwAPAA8A
EAAQABAADgAMAAoACAAHAAYABAAEAAMAAQABAAIAAwAFAAYABgAGAAUABQAEAAMAAAD/
////AAACAAMAAgADAAMAAgACAAIAAwAGAAYABQACAAIAAgAAAAAABQAFAAMAAwAKABMA
IwA9AF0AfACiAMwA6QD5AAYBBQH6AOwAywCSAEgA9f+o/3X/ZP9i/2P/c/+L/6P/tP/C
/8z/0//Z/9r/4f/n/+j/7f/y//X/9f/3//f/9//8//7///8AAP7//////wAAAQABAAEA
AQD//wAAAAAAAAAAAQABAAEAAwADAAMAAwADAAMAAwAEAAQABAAEAAQABAAEAAQABAAD
AAMAAwACAAQABAAEAAMAAwAEAAQABAAHAAgACAAHAAkACQAIAAgACAAHAAcABgAHAAgA
CQAKAAkACAAIAAcACQAJAAsADAAMAAwADAANAA4ADgAOAA8ADwAQABEAEgAVABUAFwAY
ABsAGwAdAB8AIQAhACEAIgAiACIAIgAhACEAIQAhACEAIQAhACEAIQAgACAAHgAdAB0A
HQAcABwAGQAZABkAFwAWABYAFgAWABUAFAATABMAEgARABEAEQASABEAEAAQABAADwAP
AA8AEQARABEAEQAOAA0ADQAMAAwADAALAAoACAAHAAcACAAJAAoACwALAAgACAAHAAcA
BwAHAAcABwAGAAYACAAIAAkACAAHAAcABgAIAAgABwAFAAYABgAFAAcACQAJAAgABgAI
AAkACQAJAAkACgAKAAsACwALAAwADAAMAAsACwAKAAsACwALAAwACwAMAA4ADQANAA0A
DQAMAAsACgAJAAoACwANAA4ACwAKAAoACQALAAsACgAKAAwADAAJAAwACgALAAsACQAH
AAgACAAIAAYABQADAAUABgAHAAgACQAGAAUABQAFAAcABwAGAAYABwAHAAcABwAIAAcA
BwAIAAgACAAHAAUABQAHAAcABgAGAAYABAAEAAIAAgAGAAoACAAIAAgACAAHAAcABgAG
AAQAAwADAAMAAwADAAQABAAHAAgACQAKAAoACgALAA0ADQANAA4ADgASABIAEgASABEA
EAAQAA8ADgAOAA4ADgARABEADwAPAA0ADwAPAA8AEQAQAA8ADAAKAAgABgAFAAQAAgAC
AAEAAwADAAQABQADAAQABAAEAAUABQAEAAMAAQD///7//v8AAAEAAAABAP///v/+//7/
AQAEAAQAAwAAAAAAAAD+/wAA//////3//f8EABUAKwBHAGkAkAC2ANYA8QD/AAAB+wDu
ANgAqQBoABwAy/+E/1//Vv9Y/2f/ff+R/6f/wP/M/87/0//d/+L/4//n/+r/7f/y//X/
9v/3//b/9f/3//j/+P/4//b/9//3//j/+f/5//n/+f/7//z//P/8//r/+//7//v/+//7
//v/+//9//3//f/+//7//v/+//7//P/8//z//P/9//3//f/8//z//P/8//v/+f/6//r/
+v/+/wAAAQABAAAA///9//z/+//7//z//P/9//7///8AAP7//v///////////wEAAgAC
AAIAAgADAAIAAgACAAMABwAIAAkACgAKAAkACgAKAA0ADQAPABEAEQARABEAEgARABIA
EwATABMAEwATABMAEwATABMAEwAUABQAEgARABMAEwASABIAEQARABEADwANAAwACwAK
AAoACgAKAAsACAAHAAcABwAFAAMAAQAAAAMAAwAEAAUABQAFAAUABQABAAEAAgACAAQA
BAADAAIAAQD///7//v///wAAAQABAAAAAAD/////AQABAAEAAQD+//7/AAAAAP3//P/7
//v//f8AAAEAAQD//wAAAAD/////AQABAAAA/P/+///////+//3//f/8/////////wAA
/v/+//3//f/+/////////////f/9//7/AQABAAEAAQD///////////////8AAAAAAAAA
AAEAAQABAAEAAAAAAAAAAAD9/wAA/v///////f/9//7//v/+/wAA///9/////f/9//3/
/f/+//3//f/9///////+//7//f/9//3//f/8//v/+//8//r/+v/5//f/+//9//3//P/8
//z/+v/6//r/+v/6//r//P/8//z//P/6//r/+v/6//j/+P/2//T/+P/7//v/+//3//j/
+v/6//r/+v/4//n/+f/6//j/9//3//f/+P/5//v//P/8//z//P/8//3//v8AAAMAAQAB
AAIAAgAEAAQABAAEAAQABAAFAAUAAgACAAIAAgADAAMAAQABAAMABQAFAAUAAwACAAEA
/v/+//z/+v/5//b/9P/0//P/9f/1//b/9//3//j/+P/4//X/9f/0//P/8v/x//H/8v/1
//X/8//z//P/8v/y//L/8f/0//T/8//0//T/9P/y//L/7//x/+//7//0/wMAFwAvAEcA
ZgCMAKwAxwDdAOgA5wDiANgAsQBuACoA4/+Y/2H/TP9K/1P/a/+F/5v/rP+6/8L/x//J
/8z/0//X/9z/3//g/+P/5f/n/+f/5//r/+z/7P/s/+r/6//r/+z/6//r/+v/6//r/+z/
7P/s/+r/6//r/+v/7f/t/+3/7f/v/+//7//w/+//7v/t/+z/7P/s/+z/7P/t/+3/7f/s
/+z/7P/s/+v/6f/q/+r/6v/t/+7/7v/t/+v/6//q/+r/7P/t/+//8P/v/+7/7f/s/+z/
7P/t/+3/6//r/+3/7v/v//D/8f/z//T/9P/0//X/9f/2//f/+P/5//n/+//8//v/+//9
////AAABAAIABAADAAQABQAFAAMAAwADAAMABQAFAAUABQAGAAYABAADAAQABQAFAAYA
AgABAAAA/f///wAAAQACAAEAAAD//////v/9//3//f/8//v/+v/6//r/+f/5//n/9v/1
//T/8//0//X/9//4//j/+P/3//b/+P/3//f/+P/2//b/9v/1//L/8v/x//H/8//z//P/
8//y//L/9P/0//H/8P/v/+//8P/y//L/8f/x//L/8v/x//H/8//z//L/8v/0//X/9f/z
//P/9P/0//P/8//z//T/9P/0//P/8//1//f/+P/5//j/9f/0//T/9//3//f/9//3//f/
9//3//f/9//4//j/9v/2//f/9//3//f/9v/2//f/+P/2//r/+f/5//j/9f/3//j/+P/4
//r/+f/3//n/+P/3//b/9f/1//X/9v/3//j/9//1//T/9f/1//X/9f/2//X/9f/2//b/
9v/1//P/9f/3//f/9v/4//j/9v/2//b/9v/2//b/9P/0//T/9P/0//T/9P/0//X/9v/1
//T/9v/3//b/9v/2//b/9v/2//f/9//4//b/9f/1//X/9//3//j/+P/5//r/+//8//7/
/v///wEA/////wAAAAACAAIAAgACAAQABAAFAAUAAgACAAIAAgADAAMAAQABAAMABQAF
AAUAAwACAAEA/v/8//r/+P/3//j/9v/2//X/9v/3//n/+//5//r/+v/6//n/+f/4//f/
9v/1//X/9v/1//X/8//z//X/9P/0//T/9f/4//j/9//0//T/9P/y//L/9f/3//n/+/8C
ABMAKQBBAF8AhACqAMgA3wDtAOwA4wDaAMAAjQBIAP7/s/92/1//YP9i/2n/f/+T/6X/
tv/C/8j/z//X/9b/2f/j/+j/5//q/+3/7f/v/+//7//x//L/8v/y//L/8//z//T/9f/1
//X/9f/2//j/+f/6//r/+//7//v/+f/5//n/+f/5//n/+f/6//v//P/9//7//f/8//v/
+v/9//3//f/8//z//P/8//v//f/+//7//v/+//7//f/7//v/+//6//r//f/9//7//v/+
//7//v/+/wAAAAABAAEAAQABAAMABAADAAIAAQABAAMABAAFAAcABwAIAAkACgALAAsA
DQAOAA0ADQAPABEAEQARABEAEgAVABYAFwAXABYAFQAUABMAFAAVABYAFwAWABYAFAAT
ABMAEwASABIAEQARABEADwAMAAwADAAMAAwADAAMAA0ADAALAAsACwAMAAsACgAKAAwA
CwALAAsACAAHAAYABQAGAAcACQAKAAgACAAHAAYACAAHAAcACAAGAAYABgAFAAYABgAF
AAUAAwADAAMAAwACAAIABAAEAAEAAAD/////AgAEAAQAAwADAAQABAADAAUABwAHAAYA
BgAIAAkACQAHAAcACAAIAAkACQAJAAoACgAKAAkACQAKAAsACwALAAkABwAHAAgADAAN
AA4ADwANAA0ADQANAAwACwALAAoACQAKAAwADQANAA0ADAAMAAoACgAHAAoACgALAAsA
CQAJAAoACgAKAAgABwAFAAcACAAJAAoACwAKAAkACQAJAAsACwAKAAoACwALAAsACwAM
AAsACwAMAAwADAALAAkACgALAAoACAAMAAwACAAGAAcACAAJAAoACgALAAsADAAKAAkA
CQAJAAsACwAMAAwACwAMAA0ADgARABIAFAAXABUAFQAWABYAGAAYABgAGAAYABgAGQAZ
ABgAGAAYABgAFwAXABUAFQAWABkAGgAbABkAGAAXABQAFgAUABIAEQAOAAwADAALAA0A
DQAOAA8ADwAQABAAEAANAA0ADAALAAsACwAMAA4ADwAPAA0ADQANAAwADAAMAAsADgAO
AA0ADAAMAAwACgAQABEADQAJAAcADAAXACsASQBrAIwAsgDWAPUACwEQAQsBAgH4ANsA
oABUAAcAvP9//2b/Zv9r/33/l/+r/7r/yv/W/9//4//o/+3/8f/0//f/AAAFAAUABwAH
AAcACAAIAAcABgAGAAcABwAIAAwADQAOAA8ADQAOAA4ADgAOAA8ADwAPAA8ADwAPAA8A
DwAPAA8AEAAOAA4ADgAOABAAEAAQABAAEQARABEAEAAPAA4ADQALAA4AEAARABIAEQAS
ABIAEQAQAA8ADQAMAA4ADwARABIAEgASABIAEgAQABAAEQARABIAEwAWABgAFwAWABUA
FQAYABgAGAAZABsAHAAdAB4AHwAfACEAIgAjACMAJQAnACcAJwAnACgAJwAoACkAKQAs
AC0ALgAvACwAKwAqACkAKwAsACsAKwApACkAKAAoACcAJwAnACUAJAAkACQAJAAhACAA
HwAfACAAHwAfAB8AHgAdABwAHAAcABsAGwAbABsAGwAbABsAFwAXABgAGAAYABgAFwAW
ABYAFQAVABYAFgAWABYAFQASABIAEQARABIAEwAUABUAFAAUABYAFgAUABIAEAAPABIA
FAAUABMAFQAWABYAFQATABUAFQAUABIAFAAVABUAFQAVABYAFgAXABcAFwAYABgAGAAX
ABcAGgAbABsAGwAZABcAFwAYABsAGwAbABsAGwAbABsAGwAZABkAGgAaABgAGAAZABkA
GQAZABgAGAAaABoAFwAaABgAGQAZABcAFwAYABgAGAAYABcAFQAXABcAFwAXABcAGAAX
ABcAFwAXABcAFgAWABcAFwAXABcAFgAVABUAFgAWABYAFQATABUAFwAXABYAFgAWABQA
FAAUABQAFAAUABAAEAAUABgAFgAWABYAFgATABMAEgASABMAEwAUABUAEwATABQAFAAV
ABYAFwAYABgAGAAZABsAGwAbABwAHAAcABwAHAAcAB4AHgAfAB8AHgAeAB4AHgAdAB0A
GwAbABkAGwAbABsAHQAcABsAGAAaABgAFgAVABQAEgASABEADwAPABAAEQAPABAAEAAQ
ABAAEQARABEADgANAA0ADgARABEADwAPAA0ADAAMAAwADQAQABAADwAQABAAEAAOABAA
DwANAA0ADQASAB0ALwBLAGsAjgCyANIA6wADARABEQEIAfoA1wCWAEwAAwC0/3f/Zv9q
/3H/h/+f/7P/xP/Q/9r/4//p/+z/7//5//r/9f/4/wEABQAHAAcABwAHAAgACAAIAAYA
BwAHAAgABwAHAAcABwAJAAoACgAKAAwADQANAA0ACwALAAsACwALAAsACwAMAAwADAAM
AAwADgAOAA4ADgAPAA8ADwAOABAAEAAQAA8ADQAOAA4ADgANAA4ADgANAA0ADQAMAAwA
DwAPABAAEAAOAA4ADgAOAAwADAANAA0ADwAPABEAEgAQABAAEAARABQAFAAUABUAFQAW
ABcAGAAZABkAGwAcAB8AHwAhACMAJQAlACUAJgAlACYAJwAnACcAJwAnACcAJwAnACcA
JwAoACgAJgAlACMAIwAiACIAIwAjACMAIQAgACAAIAAgACEAIAAfAB8AHAAbABsAGwAa
ABkAGAAYABgAFwAXABcAGAAZABoAGwAXABcAGAAYABgAGAAXABYAFQATABIAEgAUABQA
FAATABQAFAATABMAEwATABMAEwAQABAAEgASABEAEAAPAA8ADgAQABAADwANAA4ADgAN
ABAAEwAUABQAEgAUABUAFQAUABMAEwASABQAFQAWABgAFgAWABUAFQAUABUAFQAVABcA
FQAVABYAFwAXABcAFwAVABUAFQAVABcAFwAYABgAFgAWABcAFwAVABUAFAAUABUAFgAU
ABgAFgAXABcAFQAVABYAFgAWABQAEwARABMAFQAVABUAFQAUABMAEwATABUAFQAUABQA
EgARABAADwAPAA8AEAASABIAEgARAA8AFAAXABgAGAAWABYAFAAUABQAFAAUABQAFAAU
ABQAFAAUABQAFAAUABYAFgAUABIAEQATABIAEQAVABcAFQAUABMAEgARABAAEQATABQA
FgAWABUAFQAVABQAEwATABIAFQAWABcAGAAYABgAGQAbAB0AHQAeAB4AHgAeAB4AHgAe
AB4AHwAfACAAIAAgACAAIAAfABwAGwAcAB8AIAAhAB8AHgAdABoAHAAaABgAFwAUABIA
EgARABMAEwAUABUAEwAUABQAFAAVABUAFAATABQAEwATABQAEgARAA4ADQAPABAAEgAU
ABQAFgAVABMAEgASABIAEAAWABUAEwATABcAIAAvAEUAYwCBAKIAwgDgAPcABwEMAQkB
/gDgAKcAZAAgANX/kv9z/2z/cv+D/53/t//N/9z/5P/q/+//8//4//3///8EAAkACgAL
AA0ADwAPAA8AEAAQAA8ADgAQABEAEQASABMAEwATABMAFAAWABcAGAAVABUAFAATABYA
FwAYABkAFwAXABcAGAAaABoAGgAaABgAGAAYABgAGQAZABkAGAAaABoAGgAZABkAGgAa
ABoAGwAcABwAGwAbABsAGgAaABkAGQAaABoAGgAaABoAGgAdAB4AIAAhACAAHwAgACAA
IQAiACMAJQAkACQAJAAlACkAKgArACwAKwArAC0ALgAvAC8AMQAzADIAMQAwADAANAA2
ADgAOQA6ADsAPAA9ADwAOwA6ADkAOgA6ADgANwA5ADkAOAA4ADkAOQA5ADcAOAA4ADgA
OAA2ADQAMgAxADEAMQAyADMAMgAxADAAMAAwAC8ALwAvAC4ALQAsACsALAAtAC8AMAAw
ADAALwAuAC0AKwAqACoALQAuAC8ALwAsACwAKwArAC0ALQAtAC0AKgAqACwALAAsACwA
LAAtAC4AMAAwAC8ALgAuAC0AKwAsAC8AMAAwAC0ALgAuAC0ALwAxADQANgA2ADUANAA0
ADQANAAzADMANAA1ADUANQA2ADUANgA4ADgANwA2ADUANgA3ADgAOQA3ADcAOAA4ADgA
OAA5ADkAOwA7ADoAOgA8ADwAOQA8ADwAPQA9ADsAOwA8ADwAPAA+AD0AOwA9AD0APQA9
AD0AOgA5ADkAOQA9AD0APAA8AD0APQA9AD0APgA9AD0APgBAAEAAPwA9AD0APwA/AD4A
QABAAD4APgBAAEAAQABAAEAAQABAAEAAQgBCAEIAQgBCAEIAQAA+AEIARQBFAEUAQwBD
AEMAQwBDAEMARQBGAEUARQBFAEYASwBMAE0ATABOAE8AUABRAFEAUgBSAFIAUgBTAFYA
VABUAFQAVABUAFQAVABUAFQAVABUAFQAVABUAFQAVABSAFIAUgBSAFAATgBMAEoATABM
AEwATABOAE4ATgBOAFAAUABQAFAATQBMAEsASgBLAEwATQBOAEwATABMAEwATgBOAE4A
TgBPAFAAUQBSAFEAUABPAE4AUQBSAFMAVABmAHYAhgCWALcA1gD1ABQBIAEqATQBPgEa
AfgA1gC0AHsAQgAJAND/0//U/9X/1v/m//b/BgAWAB4AJgAuADYAOgA+AEIARgBKAEwA
TgBQAA==
         </WaveFormData>
      </LeadData>
      <LeadData>
         <LeadByteCountTotal>10000</LeadByteCountTotal>
         <LeadTimeOffset>0</LeadTimeOffset>
         <LeadSampleCountTotal>5000</LeadSampleCountTotal>
         <LeadAmplitudeUnitsPerBit>4.88</LeadAmplitudeUnitsPerBit>
         <LeadAmplitudeUnits>��V</LeadAmplitudeUnits>
         <LeadHighLimit>2147483647</LeadHighLimit>
         <LeadLowLimit>268435456</LeadLowLimit>
         <LeadID>V5</LeadID>
         <LeadOffsetFirstSample>0</LeadOffsetFirstSample>
         <FirstSampleBaseline>0</FirstSampleBaseline>
         <LeadSampleSize>2</LeadSampleSize>
         <LeadOff>FALSE</LeadOff>
         <BaselineSway>FALSE</BaselineSway>
         <ExcessiveACNoise>FALSE</ExcessiveACNoise>
         <MuscleNoise>TRUE</MuscleNoise>
         <LeadDataCRC32>4102551876</LeadDataCRC32>
         <WaveFormData>
CgAKAAoACgAKAAoACgAKAAwADAAMAAwACwAKAAkACAAKAAoACgAKAAoACgAKAAoACAAI
AAgACAAKAAwADgAQAA8ADgANAAwADQAOAA8AEAASABIAEgASABQAFAAUABQAFQAWABcA
GAAVABQAEwASABUAFgAXABgAGgAaABoAGgAaABoAGgAaABsAHAAdAB4AGwAaABkAGAAa
ABoAGgAaABwAHAAcABwAGwAaABkAGAAZABoAGwAcABwAHAAcABwAGwAaABkAGAAaABoA
GgAaABoAGgAaABoAGgAaABoAGgAaABoAGgAaABwAHAAcABwAGgAaABoAGgAaABoAGgAa
ABwAHAAcABwAGgAaABoAGgAdAB0AHQAeACAAIAAgACEAIAAgACEAIQAiACQAJwAmACYA
JwAnACgAKgAnACcAKAApACkAKQApACgAKAAqACoAKQApACkAKAAnACgAKAAmACMAIgAg
AB4AHAAcABwAHAAfAB8AIAAgACAAHwAeAB0AHAAcABsAGwAcABwAGwAbABsAGwAaABkA
GQAbAB0AHQAZABgAFwAXABQAFQAZABsAFAAPABEAGQAsAEYAZQCGAK4A2QD9ABQBJAEq
AScBHQEMAd4AlwBGAPr/vf+a/5D/kv+a/63/wv/V/+P/6v/x//b/+P/7/wMACwALAAsA
DgAQABIAEgASABQAFgAWABYAGAAZABkAGQAcABwAHAAdABsAHAAcABwAGgAaABoAGgAa
ABoAGgAaABkAGQAZABkAFwAWABUAFAAWABYAFgAWABgAGAAYABgAGAAYABkAGQAYABcA
FgAVABgAGQAZABkAGwAbABsAGQAcABwAHAAcABwAHgAeAB0AHQAeAB4AHwAdAB0AHgAg
ACIAJAAkACUAJwAoACkAKwAsAC0ALwAwADMANQA5AD0APwBAAEEARQBIAEgASABKAEwA
TQBOAFAAUABQAFAAUABPAE4ATQBMAE0ATQBLAEsASQBIAEQAQQA/AD4APgA8ADYANgA2
ADUAMAAvAC8ALgAtACoAKAAoACUAJAAkACMAIwAiACIAIgAiACMAIwAkACEAIQAiACIA
IgAiACAAHwAgAB4AHgAgACAAIAAfAB4AGgAZABkAGQAZABkAGgAaABkAGQAaABsAGwAZ
ABgAGAAYABkAGQAWABgAGAAaABsAGQAZABgAFwAXABgAGwAcABsAGgAYABcAGQAaABsA
HgAeAB0AHQAdAB0AHwAgACEAIQAeAB4AHgAfACEAIwAgAB4AIAAkACQAJAAiACQAJgAk
ACMAIwAjACIAIAAeACAAIgAgAB4AHgAgACIAIgAhAB8AHwAeAB4AIAAfAB0AHwAfAB4A
HgAeAB0AHAAcABwAHQAdABwAHAAcABwAHAAcABoAGQAZABoAGAAYABcAFgAWABgAGgAa
ABcAFwAXABcAGQAZABgAGAAYABgAGAAWABYAFgAWABQAFAAUABQAFgAWABYAFwAVABUA
FgAYABYAFgAXABgAGgAbABsAGwAeACAAHgAeAB0AHQAeACAAHQAdAB4AHwAfAB8AHwAe
AB0AHgAdABsAHAAdAB0AHAAcABsAGAAXABYAFAASABIAEgASABIAEwARABIAEgASABMA
EgARABAADwANAAwADAAMAAsACwALAA0ADAALAAsADQAPAA8ADQAMAAsACwAKAAkACQAH
AAIAAQADAA0AIgA8AFsAfgCmAM8A7wAEAQ4BFgETAQsB9gDKAIEALgDi/6n/iP94/37/
lv+r/7b/yf/X/97/4f/k/+j/7//1//n/+f/5//r//v8AAAAAAAAAAAIAAgACAAQABQAF
AAUABAAEAAQABQADAAQABAAEAAQABAAEAAQABAAEAAQABAABAAEAAQABAP7//P/6//j/
+f/6//v//P/9//7///8AAP///v/+//3//////////////////v/9//3//f/9//v///8A
AAEAAgABAAIAAQD//wEAAgACAAMAAQABAAIABAADAAQAAwADAAYABgAGAAcACgALAA0A
DgASABMAFgAZABoAGgAaAB0AHgAeAB4AIAAiACMAJAAmACUAJAAjACIAJQAmACcAKAAn
ACUAIQAfAB4AHgAbABkAFQAUABQAEgAMAAwADAALAAoACQAJAAgABgACAP///v////7/
/v/9//3//P/8//z/+//7//r/+v/5//n/+v/6//j/+P/2//X/9v/0//T/9v/2//b/9f/0
//P/8//0//X/9f/1//b/9v/0//P/8//z//P/8f/w//D/8P/x//H/7v/v//D/8//1//X/
9f/0//P/8P/w//L/8v/0//T/8//z//P/8v/x//L/9P/z//P/8//w//H/8f/x//P/8P/w
//D/8f/z//X/8v/w//L/9v/2//T/8v/0//b/+P/3//f/9//4//b/9P/2//f/9P/x//D/
8P/y//L/8f/v/+//7v/u//L/8//z//f/9P/y//H/8P/x//D/8P/w/+//7//u/+7/7v/u
/+7/7v/u/+3/7f/u/+z/7P/r/+r/6P/q/+z/7P/p/+n/6f/p/+n/6//s/+z/7v/u/+v/
6P/q/+3/7P/q/+v/6//s/+3/7P/r/+j/5//k/+X/7P/s/+r/6v/q/+r/6f/o/+f/5v/o
/+j/6P/o/+b/5v/m/+f/5//n/+j/6v/q/+r/6//s/+r/6//r/+v/6v/s/+r/6v/p/+n/
6v/s/+n/6f/q/+v/6f/p/+n/6P/o/+r/6v/p/+n/6f/o/+b/5f/j/9//3f/d/9z/2//c
/9r/2v/a/9v/2//c/9z/3P/b/9r/2f/Y/9r/2f/Z/9r/2P/X/9f/1//X/9b/1f/V/9f/
2f/Z/9f/1v/V/9X/1P/N/8//1//W/8//zf/Z/+7/CAAjAEIAaACNAKsAwgDQANYA1QDN
ALIAfAA1AOb/mv9p/1L/Sv9M/1r/b/+C/5H/nf+i/6X/qP+s/63/sf+1/7f/u/+8/8D/
wv/C/8L/wP/C/8L/wv/E/8X/xf/F/8b/xv/G/8f/x//I/8j/yP/G/8b/xv/G/8T/xP/E
/8T/wv/B/8D/v//C/8L/wv/C/8D/wP/A/8D/v/++/73/vP+9/77/wP/B/8H/wf/B/8H/
wP/B/8H/wf/B/8H/wf+//8L/wv/C/8L/wP/C/8L/wf/B/8L/wv/D/8P/w//E/8b/xv/I
/8j/yf/K/8r/yv/L/8z/zf/P/9D/0v/T/9b/2f/b/9z/3f/h/+H/4P/f/+D/5P/l/+b/
6P/o/+j/6P/o/+b/5v/m/+b/6P/n/+T/4//i/+L/3//d/9n/2P/Y/9b/1P/U/9T/0//O
/83/zf/M/8n/xv/E/8T/xf/E/8T/w//D/8L/wv/C/8H/wf/A/8D/vf+9/77/vv/B/8L/
wf/B/8D/vv++/8D/wf/A/77/vP+9/73/vv+//7//v//A/8D/vf+9/77/v/+//73/vP+8
/7z/vf+9/7r/uP+4/7r/u/+8/73/vf+9/77/vv/A/8D/vv++/73/vf+//8D/wf/E/8L/
wf/B/8H/xP/H/8n/y//L/8j/yP/I/8n/y//N/8r/yP/K/87/zv/Q/87/0P/S/9D/z//P
/8//z//O/83/0P/T/9L/0f/S/9P/1P/T/9H/0f/R/9D/0P/T/9P/0v/V/9P/0v/S/9L/
0v/S/9P/1P/U/9P/0f/Q/9P/1P/V/9b/1P/T/9P/1P/U/9T/0//S/9T/1v/Y/9j/1f/V
/9X/1f/X/9n/2v/a/9j/2P/V/9L/1v/b/9z/3P/X/9n/2v/c/9z/3P/c/9z/3P/c/9z/
3P/c/9z/3P/e/97/3v/f/+H/4f/i/+T/4//i/+L/4v/k/+X/5f/l/+b/6P/m/+b/5//n
/+j/6v/p/+n/6v/r/+v/6//r/+r/7P/u/+7/7f/t/+3/7P/q/+r/6f/m/+X/5//m/+X/
5v/l/+T/4//j/+X/6P/q/+z/6v/o/+b/5P/m/+X/5f/m/+j/5//n/+f/5//m/+X/5f/n
/+n/6f/n/+j/5//n/+b/6//n/+P/4v/j/+n/8/8EABoANQBaAIQAqQDFAN4A6gDsAOsA
3wC+AIgAQwD0/6z/f/9u/2j/bP98/4v/nP+x/7//xv/J/8r/0P/X/9n/3//l/+X/5P/o
/+r/6v/q/+r/7P/s/+z/7P/t/+3/7f/u/+7/7v/v/+//8P/w//D/8//0//X/9v/1//T/
8//y//P/8//z//P/8//y//H/8P/w//D/8P/w//H/8v/z//T/9P/0//X/9f/3//f/9//3
//r/+//7//v/+//7//v/+f/6//r/+v/6//v//v////////8AAAAAAQAAAP////8AAAIA
BgAIAAsACwAKAAkACQANAA8AEgAUABQAFQAYABsAHwAgACEAJQAoACgAKAAqAC4ALwAw
ADIAMgAyADIAMgAyADIAMgAyADAALwAsACsALAAsACkAJwAmACYAJwAmACIAIgAiACEA
HAAbABsAGgAaABgAFwAYABUAFAAUABMAFQAUABQAFAARABEAEAAQAA0ADQAOAA4AEAAQ
AA4ADQAPAA4ADwASABEAEAAOAAwADQANAA4ADwANAA0ADgAOAA8ADwAQABEAEAANAAsA
CgAMAA0ADQAKAAoACgAMAA0ADgAPAA8ADwAPABAAEwAUABIAEgARABEAFAAUABQAFgAU
ABMAEwATABUAFwAYABkAGQAWABYAFgAXABkAGwAYABgAGgAeAB4AHAAaABwAHgAeAB0A
HQAdAB0AHAAbAB4AHgAcABoAGgAcAB4AHgAdAB8AHwAeAB4AHAAbABkAGwAbABoAGgAa
ABcAFgAWABYAGgAbABsAHAAcABwAHAAcABwAGwAbABwAHgAeAB0AHAAaABwAHgAeABsA
GwAbABwAHAAcABwAHAAcABwAHAAcABwAHAAcABwAHgAeAB4AHwAdAB0AHgAgACMAJAAm
ACgAJwAnACYAJQAmACgAJgAmACcAJwAoACoAJwAnACgAKQAqACsALAAsACwALgAuAC0A
LQAtACwAKgAqACkAJgAlACYAJAAiACIAIAAgACAAIQAjACQAJAAkACEAIAAfAB4AHgAd
AB0AHgAfAB8AIAAhAB8AHgAdAB0AHwAhACEAHwAfAB8AIAAgAB0AIQAfABoAGQAdACcA
NABOAG0AigCyAN8A/QASASIBKgElAR0BCAHYAJMAQADy/7//pP+Y/5j/pv+5/8r/2//p
//D/9//8//7/AQAFAAcACQAPABIAEgAUABQAFAAVABgAGQAaABgAGQAZABkAHAAcABwA
HQAcABwAGwAaABwAHAAcABwAHgAeAB4AHgAbABsAGwAbAB0AHAAbABoAGgAaABoAGgAY
ABgAGAAYABoAGgAbABsAGwAbABsAGwAeAB8AHwAfAB8AHwAfAB0AHgAeAB4AHgAgACIA
IgAhAB8AIAAgACEAIQAhACIAJAAkACYAJgAnACgAKAAoACkALAAtAC8AMAA0ADUAOAA7
AD8AQABBAEUASABIAEgASgBLAEsASwBMAE4ATgBOAE4ATABMAEwATABMAEsASABHAEQA
RABBAD8AOwA6ADoAOAA0ADQANAAzADAALwAvAC4ALQAqACgAKAAnACYAJgAlACcAJgAm
ACYAJQAlACQAJAAiACEAIQAgACAAIAAeAB0AHAAaABoAHAAeAB4AHQAcABoAGQAZABkA
FwAXABgAGAAXABcAGAAZABkAFwAWABYAFAAVABUAEgAUABQAFgAXABgAGQAZABkAFgAW
ABgAGAAYABgAFwAXABgAGAAYABoAHAAbABsAGwAaABsAGwAbAB0AGgAaABoAHAAdAB4A
GgAWABgAHAAcAB4AHAAeACAAHwAdABwAGwAbABoAGQAcAB4AHAAaABoAGgAcABwAGwAb
ABsAGgAaABgAFwAVABcAGAAYABkAGgAXABYAFgAWABcAFwAWABYAFgAWABYAFgAVABUA
FgAYABgAGAAXABYAFAAWABgAGAAVABUAFQAVABEAEQAUABgAFgAWABYAFgAUABQAFAAU
ABQAFAAUABQAEgASABIAEwAVABUAFgAYABYAFgAXABgAGgAbABsAGwAcAB4AHAAcABwA
GwAbABwAGQAZABoAGwAdAB0AHQAcABwAHgAeAB0AHQAdABwAGgAYABcAFAATABIAEAAO
AA4ADgAOAA4ADwANAA4ADgAOAA8ADgANAAwACQAHAAYABgAHAAcACAAJAAcABgAFAAUA
CQALAAsACQAIAAcABwAGAAUAAwABAP7/+/8BABEAKABCAGEAiACwANUA8QAEAQwBCgEF
AfUA0gCaAE0A/P+0/43/fv96/4T/lv+j/7b/zf/Z/9r/3f/m/+r/6//v//H/9f/5//z/
+//8//v/+v/8//7//v/+//3//f/8//v//P/8//z//f/9//7//v/+//7//v/+//7//P/8
//z//P/9//3//f/9//3//P/7//r/+v/6//r/+v/4//j/+P/4//b/9v/3//f/9//3//f/
9//5//v//P/9//v/+//7//n/+//6//n/+P/6//z//P/7//n/+v/6//v/+//7//z//v/+
/wAAAAABAAIAAgACAAMACAAJAAsADAAMAA0AEAATABMAFAAVABkAGgAaABoAHAAcAB0A
HgAgACAAIAAgACAAIAAgACAAIAAgAB8AHAAbABoAGgAXABUAEwASABIAEAAKAAoACgAJ
AAgABwAHAAYABwAEAAIAAgD+//z/+//5//r/+v/7//z//f/9//z//P/6//n/+f/4//j/
+P/2//X/8v/w//D/8v/2//b/9f/0//L/8f/x//H/8f/x//L/8v/v/+//8P/x/+//7f/s
/+z/7//x//L/8P/v/+7/7//v/+//7//u/+3/7P/s/+7/7v/t/+z/6v/p/+v/7P/t//D/
7//t/+z/6//r/+3/7v/v/+3/6v/q/+r/7f/v//H/7v/q/+z/8P/w/+7/7P/u//D/7v/t
/+3/7f/u/+z/6v/s/+7/7P/q/+r/6//s/+v/6f/r/+v/6v/q/+v/6//q/+3/6//q/+r/
6v/p/+j/6P/o/+v/6//q/+r/6P/o/+j/6P/o/+f/5//o/+j/6P/n/+b/5v/o/+r/6v/n
/+f/5//n/+j/6f/p/+j/6v/q/+f/5P/m/+n/6P/m/+P/4//k/+X/5//n/+X/5f/i/+b/
5P/k/+T/5P/k/+T/5P/k/+L/4v/i/+L/5f/m/+f/6f/o/+f/5//o/+j/6P/p/+r/6P/p
/+n/6f/q/+z/6v/q/+v/6//s/+7/6f/p/+r/6//r/+v/6//q/+r/7P/s/+v/6v/p/+f/
5P/k/+P/4P/f/9z/2v/Y/9j/2P/Y/9j/2f/b/9z/3P/c/9n/2P/X/9b/1f/T/9L/0v/U
/9P/0//T/9P/0v/R/9H/0f/T/9P/0f/S/9H/0f/Q/8//zf/L/8j/xf/L/9f/6v8CABkA
NgBeAIEAnwC6AMoAzgDPAMkAqgB0ADMA6v+g/2X/TP9G/0r/XP9v/4L/kf+d/6T/p/+q
/6z/sf+1/7v/v/+//8L/xP/G/8b/xv/G/8j/yP/I/8b/x//H/8f/yP/I/8j/yf/H/8j/
yP/I/8b/xv/G/8b/yP/I/8j/yP/H/8f/x//H/8b/xP/C/8D/wP/A/8D/wP/A/8D/wP/A
/8D/wP/B/8H/wP+//77/vf/A/8H/wf/B/7//v/+//73/wP/A/8D/wP++/8D/wP+//7//
wP/A/8H/wf/B/8L/xP/G/8j/yP/J/8r/yv/K/8v/zP/N/8//0P/Q/9H/1P/X/9f/2P/Z
/93/4P/g/+D/4v/i/+P/5P/m/+T/5P/k/+T/5v/m/+b/5v/o/+f/5P/j/+P/5P/i/+H/
3v/c/9v/2P/X/9j/2f/Z/9b/1f/V/9T/0//Q/87/zv/P/87/zv/N/83/zP/M/8z/yf/J
/8j/yP/I/8n/y//M/8z/zP/K/8n/y//K/8v/zv/O/87/zf/M/8z/y//L/8v/yv/L/83/
zv/P/8//0P/R/8//zf/M/8z/zv/P/8//zP/O/87/0P/R/9D/0f/R/9H/0P/Q/9L/0v/S
/9L/0f/R/9L/0v/S/9T/0v/R/9H/0f/S/9X/1//Z/9f/1P/U/9T/2f/b/93/2v/Y/9r/
3v/e/97/3P/e/+D/3v/d/93/3f/f/97/3f/g/+P/4v/h/+L/4f/i/+H/3//g/+H/4f/i
/+L/4f/f/+H/4f/g/+D/4P/g/+D/4f/i/+H/4f/g/+D/4v/i/+L/4v/h/+H/4v/k/+b/
5v/l/+T/5P/m/+j/6P/m/+f/6P/p/+j/6f/p/+j/6P/o/+X/4v/l/+n/6f/o/+n/6f/q
/+v/6f/r/+r/6v/q/+r/6v/q/+r/6v/q/+r/6v/q/+r/6//s/+3/7//x//H/8v/0//b/
9v/3//j/+P/5//n/+f/4//r/+P/4//r/+//9/wAA+//7//z//f/9//3//f/8//7/AAAA
AP///f/9//z/+v/5//f/8//x//H/8P/v//D/8f/y//P/9f/1//b/9v/2//f/9v/1//T/
9P/z//P/9P/0//P/8//z//X/9P/z//P/9v/5//r/+f/4//f/9//2//P/8//z//T/9f/7
/w0AIgA6AFcAfACmAMcA4wD0APwA+ADzAOMAugB6AC0A4P+i/4X/gP+A/4T/lP+p/7r/
yf/T/9b/3//k/+L/5f/t//H/8f/1//j/+P/6//r/+v/8//7//v/+//7/////////AAAA
AAAAAQADAAQABAAEAAQABAAEAAQABAAEAAQABAADAAMAAwADAAUABAADAAIAAAAAAAAA
AAACAAIAAgACAAIAAgADAAMABAAFAAYABwAGAAcABwAHAAUABQAFAAMABwAIAAkACgAK
AAwADAALAAsADAAMAA0ADwAPABAAEgARABIAEQARABUAFgAXABkAGgAbAB0AHgAgACEA
JAAnACcAKAApAC0ALgAuAC4AMAAzADUANwA6ADkAOAA3ADYAOQA6ADsAPAA8ADsAOAA3
ADQANAAxAC8ALQAsACwAKgAkACQAJAAjACIAIQAhACAAIQAeABwAHAAbABoAGgAZABkA
GAAYABgAFQAVABQAFAAUABUAFwAYABgAGAAWABUAFAASABIAFAAUABQAEwASABMAEwAU
ABUAEQARABIAEgARABEAEgATABEADwAOAA4ADwARABIAEAASABIAFAAVABYAFwAXABcA
FgAWABgAGAAaABoAGQAZABwAHAAcAB4AIAAfAB8AHwAdAB8AIAAhACEAHgAeAB4AIwAl
ACcAJAAgACIAJgAmACUAIgAjACQAJgAlACUAJQAlACQAIwAmACgAJgAkACQAJgAoACgA
JwAnACcAJgAmACQAIwAhACMAJAAkACUAJgAlACQAJAAkACcAJwAmACYAJgAmACYAJgAn
ACcAKAAqACoAKgApACgAJwAoACkAKAApACsAJwAkACYAJgAmACYAKAAoACgAKAAmACYA
JgAmACgAKAAoACkAJwAnACgAKgAtAC4AMAAyADAAMQAxADEAMgA0ADIAMgAzADMANAA2
ADMAMwA0ADUAMwAzADMAMgAzADYANwA3ADcANwA2ADQANgA1ADIAMQAuACwAKgAqACoA
KgAqACsAKwAsACwALAApACgAJwAmACgAJwAnACgAKAAnACcAJwApACgAJwAnACkAKwAr
ACkAKAAnACcAJgApACkAJQAeABsAHwAnADwAWAB7AJwAwADnAAsBIAEqASwBKwEnARQB
5ACdAE4ABADH/6b/nv+g/67/w//U/+H/7//4////BAAGAA0AEQATABUAHQAiACMAJAAj
ACIAIAAiACIAIgAiACMAIwAjACUAJgAnACkAJwAoACgAKAAqACoAKgAqACgAKAAoACgA
JwAnACcAJwApACgAJwAmACgAKAAoACgAJgAmACYAJgAlACQAJAAjACYAJwAoACkAKAAp
ACkAKQAnACcAJwAlACgAKAAoACgAKgAsACwAKwApACoAKgArACwALQAvADIALwAwAC8A
LwAyADIAMgAzADYANwA5ADoAPAA9AEAAQwBFAEYARwBLAEwATABMAE4ATgBPAFAAUgBT
AFQAVQBWAFMAUgBRAFAAUQBRAE8ATwBMAEwASQBHAEUARABEAEIAPAA8ADwAOwA3ADUA
NAAyADMAMAAuAC4ALQAsACwAKwArACoAKgAqACkAKQAoACgAJQAlACYAJgAkACQAIgAh
ACEAIAAhACQAJQAkACIAIAAcABsAGwAbABwAHQAfACAAHwAfACAAIQAeABsAGQAYABkA
GwAcABoAGgAaABwAHQAdAB0AHAAbABkAGAAZABgAGAAYABcAFwAaABoAGgAcABwAGwAb
ABsAHQAfACAAIQAfABwAHAAcACEAIwAlACIAIAAiACYAJgAlACIAIwAkACIAIQAhACEA
IgAgAB4AIAAkACIAIAAgACEAIgAhAB8AIQAhACAAIAAgAB8AHQAfACEAIAAgACAAHwAe
AB4AHgAfAB8AHgAeACAAIAAgACAAHgAdAB0AHgAeAB4AHQAcABoAHAAeAB4AGwAbABsA
GwAcAB0AHQAcABYAGAAdACAAHwAeAB0AHAAbABoAGQAYABkAGgAbABwAGwAaABkAGQAa
ABsAHQAgACAAIAAhACIAIgAjACMAIwAiACQAIgAiACMAIwAkACYAJQAlACYAJwAlACUA
JQAkACIAJAAkACMAJQAlACQAIgAkACMAIAAfABwAGgAYABgAFgAWABYAFwAVABYAFgAW
ABcAFgAVABQAFAATABMAFAAUABMAEwATABEAEAAPAA8AEQATABMAEQARABEAEgASABEA
DwALAAoABwALABUAJgA+AF0AgACmAMkA5wD+ABIBGAEVAQ0B9AC+AHcALADe/6H/iv+G
/4z/mv+t/77/zf/Z/+L/6f/u/+7/8//5//v/9//5/wAAAgAEAAQABAAEAAYABgAGAAUA
BQAEAAMAAwACAAEAAQACAAQABQAGAAgACAAIAAgABwAGAAUABAADAAMAAwADAAMAAgAB
AAAA/v/+//7//v8AAAAAAAAAAP7//v/////////////////+//////////////////3/
AgACAAIAAgACAAQABAADAAIAAgABAAEAAwADAAQABgAFAAYABQAFAAgACAAIAAkACgAL
AA0ADgAQABEAFAAXABkAGgAbAB8AIAAgACAAIgAiACMAJAAmACYAJgAmACYAJgAmACYA
JgAmACUAIgAhAB4AHgAbABkAGAAYABkAGAASABIAEgARAA4ADQANAAwACwAIAAYABgAD
AAIAAgABAAAA/v/9//z//P/9//3//v/7//v//P/8//r/+v/4//f/9v/0//T/9v/2//b/
9f/0//P/8//0//X/9f/1//b/9v/z//P/9P/1//X/8//y//L/8P/x//H/7v/u/+7/8P/x
//T/9f/1//X/8v/y//T/9P/z//L/8P/v//H/8v/z//b/9P/z//P/8//x//P/9P/1//X/
8v/y//L/9f/3//n/9v/z//T/9//2//j/9v/4//r/+P/3//f/9//3//b/9f/4//v/+v/5
//r/+v/8//z/+//9//3//P/8//z/+//5//v//f/8//z//P/5//j/+P/4//n/+f/4//j/
9//2//X/9P/z//P/9P/2//T/9P/z//L/9f/4//v//P/4//f/9v/1//b/9//3//b/9v/2
//P/8P/x//X/9f/0//P/8//0//X/9v/1//L/8f/4//n/+P/4//X/9P/z//L/9f/2//f/
+P/4//j/+P/4//b/9v/2//f/9//3//j/+v/4//j/+f/6//z//f/9//3//P/+//z//P/9
//3//v8AAP////8AAAEA/v/9//z/+v/7//7///////3//f/8//r//P/7//j/9//0//L/
8P/w//L/8v/y//P/8f/y//L/8v/z//L/8f/w//D/7//v//D/7f/r/+r/6f/r/+z/7f/v
//D/8f/w/+3/6v/p/+n/6P/r/+n/5f/k/+f/7//9/xIALgBLAGwAjgCtAMkA3ADoAOoA
4wDPAKIAZgAhANb/lP9x/2T/ZP9w/4T/l/+u/7v/w//I/8v/zv/S/9f/2f/d/+H/4f/i
/+L/5P/k/+T/5P/m/+b/5v/m/+f/5//n/+r/6v/q/+v/7P/u/+//8P/v/+7/7f/s/+7/
8P/y//T/8f/x//H/8f/z//L/8f/w/+7/7v/u/+7/7v/u/+7/7v/s/+z/7f/t/+3/7f/t
/+3/8P/x//H/8f/x//H/8f/v//L/8v/y//L/8v/0//T/8//1//j/+v/9//v/+//8//7/
/v8AAAAAAQACAAIAAgADAAgACQALAAwADAANABAAEwAVABYAFwAbABwAHAAcAB4AIwAl
ACcAKgAsACwALAAsACoAKgAqACoAKAAnACQAIwAkACQAIQAfAB4AHgAfAB4AHAAcABwA
GwAYABcAFwAWABcAFAASABIAEgASABMAEwATABIAEgASAA8ADwAOAA4AEAARABMAFAAW
ABYAFAATABIAEAAQABIAFQAWABYAFgAWABUAFQAVABUAFQAWABYAFQAVABYAFwAZABcA
FgAWABgAGQAZABYAFAAUABYAFwAaABsAGwAbABcAFgAXABYAGgAcAB0AHwAeAB4AHgAg
ACIAIQAhACEAIQAjACQAJQAoACYAJwAoACoAKwAsACgAJwAqAC8AMAAvACwALQAuAC8A
LwAwADEAMQAwAC8AMgA1ADQAMwA0ADQANgA2ADUANQA1ADQANAA1ADUANAA3ADgAOAA5
ADoANwA2ADYANgA5ADkAOAA4ADoAOgA6ADoAOQA5ADoAPAA9AD4APgA+AD0APgA/AD4A
PAA9AD4APwA/AEEAQgBCAEQARABBAD4AQQBFAEUARABFAEUARgBHAEsASwBJAEkASABJ
AEoASgBKAEgASABJAEkASQBLAEsATwBSAFMAUwBTAFMAUwBUAFcAWABYAFgAWQBaAF4A
XABcAFwAXABeAF4AXgBeAGAAYABgAGAAYABgAGAAYABeAF4AXgBeAFsAWgBZAFgAWgBa
AFoAWgBaAFoAWgBaAFoAWgBaAFoAWABYAFgAWABZAFoAWwBcAFoAWgBaAFoAWwBcAF0A
XgBfAGAAYQBiAGEAYABfAF4AXgBeAF4AXgBuAH4AjgCeAMAA4AAAASABMAFAAVABYAFC
ASYBCgHuALQAegBAAAYABAACAAAA/v8NABoAJwA0ADsAQgBJAFAAVQBYAFsAXgBgAGIA
ZABmAA==
         </WaveFormData>
      </LeadData>
      <LeadData>
         <LeadByteCountTotal>10000</LeadByteCountTotal>
         <LeadTimeOffset>0</LeadTimeOffset>
         <LeadSampleCountTotal>5000</LeadSampleCountTotal>
         <LeadAmplitudeUnitsPerBit>4.88</LeadAmplitudeUnitsPerBit>
         <LeadAmplitudeUnits>��V</LeadAmplitudeUnits>
         <LeadHighLimit>2147483647</LeadHighLimit>
         <LeadLowLimit>268435456</LeadLowLimit>
         <LeadID>V6</LeadID>
         <LeadOffsetFirstSample>0</LeadOffsetFirstSample>
         <FirstSampleBaseline>0</FirstSampleBaseline>
         <LeadSampleSize>2</LeadSampleSize>
         <LeadOff>FALSE</LeadOff>
         <BaselineSway>FALSE</BaselineSway>
         <ExcessiveACNoise>FALSE</ExcessiveACNoise>
         <MuscleNoise>TRUE</MuscleNoise>
         <LeadDataCRC32>3961829816</LeadDataCRC32>
         <WaveFormData>
5v/m/+b/5v/m/+b/5v/m/+b/5v/m/+b/5P/k/+T/5P/k/+T/5P/k/+T/5P/k/+T/4v/i
/+L/4v/l/+b/5//o/+b/5v/m/+b/5//o/+n/6v/s/+z/7P/s/+7/7v/u/+7/8P/w//D/
8P/t/+z/6//q/+z/7v/w//L/8v/y//L/8v/0//T/9P/0//X/9v/3//j/9f/0//P/8v/0
//T/9P/0//T/9P/0//T/8//y//H/8P/z//T/9f/2//j/+P/4//j/9v/2//b/9v/4//j/
+P/4//j/+P/4//j/9v/2//b/9v/2//b/9v/2//j/+P/4//j/+P/4//j/+P/4//f/9//3
//f/+P/5//n/+//7//r/+v/7//r/+f/5//3//f/9//7//f/+//7//v8AAAIAAgACAAMA
BAAFAAcABwAGAAYABwAGAAcABwAHAAcABwAIAAgACgAKAAoACQAJAAkACQAGAAMAAQAA
AP7//P/7//v//P////////8AAAAA///+//3//v/9//z//P/+//7//f/9//v/+//7//v/
/f/+////AQD+//z/+//6//n/+v/9//7/+P/z//T/+v8HAB0AMwBKAGgAiwCpAL8A0ADZ
ANsA2gDVALoAhwBJABAA4f+7/6j/nv+g/6j/uP/J/9P/2f/f/+P/4f/k/+z/9P/0//T/
9v/3//n/+f/5//r/+v/6//r/+//7//z///8BAAEAAQABAP//AAABAAEA//8AAAAAAAAC
AAEAAQACAAAAAQADAAMAAQD///////8AAAEAAAADAAUABQAEAAQAAwAEAAQAAwADAAMA
AwADAAUABQAFAAUABgAGAAYABgAHAAcABwAIAAkACgAKAAkACwALAAsACwAKAAoADAAN
AA8AEAARABQAFgAYABkAGwAbAB4AIAAhACQAJQApAC8ALwAxADMANgA5ADkAOgA8AD4A
QABCAEYARgBGAEUARQBEAEMAQgBAAEIAQAA/AD8AOwA5ADYAMQAxADIAMgAuACoAKAAn
ACYAJQAjAB8AHAAcABwAGwAaABoAGQAZABcAFQAXABcAFwAZABkAGgAaABcAFQAVABUA
FAAUABQAEwAUABMAEQARABQAFAAUABIAEQAQABAAEAAQABAADwAOABAAEAAPAA8AEQAQ
AA8ADwAOAA4ADgAMAA0ADwAQABAADgARABEADwAOABIAEwATABIAEgASABMAFAAWABYA
FQAXABcAFgAWABcAGAAYABgAGgAZABkAGgAZABkAGgAaABgAGAAZABkAGwAbABsAGwAb
ABsAGwAdABwAGwAZABcAFwAXABkAGQAaABsAHAAdABsAGwAbABsAHQAdABwAGwAdABsA
GAAYABoAGgAaABoAHQAdABsAGwAcABwAGwAbABsAGwAZABkAGQAZABkAGQAbABsAGgAa
ABoAGgAbABsAHQAdAB4AHgAeAB4AHgAdAB0AHQAdAB0AHQAcABsAHQAcABwAHgAeAB4A
HwAhAB8AHwAgACEAIgAiACIAIgAmACYAJgAmACYAJgAnACcAKAAoACkAKgArACsAKwAr
ACkAKgAqACoALAAsACsAKQArACsAKAAnACUAJAAiACIAIQAhACIAIwAhACEAIgAiACMA
IgAhACAAHQAcABwAHgAeAB0AHQAdAB0AHQAdAB0AIAAhACMAIQAeAB4AHgAdABwAHQAa
ABYAFQAYACAALwBDAFkAdACSALMAzwDhAO4A+QD9APwA9QDaAKUAZQAsAP3/2f/A/8D/
0P/a/+L/8f/9////AQADAAUACgAQABQAFAAUABQAFwAZABkAGQAaABoAGgAaABwAGwAb
AB0AHQAdAB0AHQAdAB4AHwAfAB8AIAAgACAAIAAfAB8AIAAgACEAIwAjACAAHQAcABsA
HAAdABwAHwAiACMAIwAkACQAJAAjACEAIQAhACEAIQAhACEAIQAhACIAIgAiACIAJAAl
ACYAKAAmACYAJQAjACYAJwAoACkAKQAqAC0ALwAuAC4ALgAwADEAMgAyADMANwA6ADwA
PQBAAEEARQBLAEwATQBOAFAAUwBTAFQAVgBXAFgAWQBcAFsAWgBYAFcAWgBbAFwAXABb
AFgAVgBVAFUAUwBQAEsASQBKAEoARgBAAD4APQA8AD4APQA6ADgANAA0ADMAMgAyADEA
MQAvACsALQAtAC0ALQAtAC4ALgAvAC0ALQAtACoAKgAqACkAKQApACgAKQArACoAKQAm
ACgAKAApACoAKAAoACcAJgAoACgAJwAnACkAKAAnACcAJgAmACYAJAAlACcAKAAoACcA
KQAoACUAIQAkACQAIwAlACYAJwApACcAKAAnACUAJwAnACYAJgAnACgAKAAoACoAKQAp
ACoAKgApACkAKAAqACoAKwArACkAKQApACkAKQApACkAKwApACkAKAAnACUAJQAnACcA
JQAlACUAJQAjACMAIwAjACcAKQAqACsAKgAnACMAIgAmACYAJgAmACUAJQAjACMAJAAk
ACMAIwAlACUAIwAjACMAIwAjACMAIwAjACIAIgAgACAAIQAhACMAIwAjACMAIQAhACEA
IQAfAB8AHwAeACAAIQAhACEAHwAgACAAIAAcAB0AIgAiACAAIAAgACAAHQAdAB0AHQAc
AB0AHQAdAB0AHAAcAB4AHgAeAB8AIQAhACEAIgAjACMAIgAhACAAIgAiACIAIgAgACAA
IQAhACIAIgAjACQAIwAjACMAIwAlACYAJgAmACQAJAAjACEAIAAfABsAGQAZABgAFgAW
ABMAEwAUABUAFQAVABYAFgATABIAEQAQAA8ADgAOABAADwANAAwACwAJAAkACQAJAAoA
CwANAAsACgAKAAoACQAAAAEACAAKAAEAAAAIABcAKwA/AFYAcgCTAKsAvQDQANkA3QDc
AM0AqgB1ADkAAADV/7v/qv+k/6r/tP/C/9H/1//b/9//4f/j/+T/6P/o/+r/7P/s/+//
8f/x//H/8P/w//D/8P/y//H/8f/z//H/8f/x//H/7//w//H/8f/v//D/8P/w/+7/7f/t
/+7/6//r/+z/6//r/+v/7f/v/+3/7f/r/+3/7P/r/+n/6P/r/+z/7P/r/+v/6//r/+v/
7P/r/+r/6f/m/+b/5v/m/+f/5//n/+j/5//o/+j/5//p/+n/6f/p/+f/6P/r/+3/7P/s
/+z/7v/v//D/8P/x//H/9P/2//f/+f/5//z/AQABAAMABQAIAAgABwAHAAgACwAMAA0A
EAAOAA4ADQANAAsACwALAAoACgAIAAcABwADAAEA/v/5//j/+P/3//L/7//u/+7/7v/r
/+n/5f/i/97/3v/d/9z/2v/Z/9n/1//V/9f/1//X/9T/0//T/9L/z//N/83/zf/N/87/
z//P/8z/y//J/8n/y//K/8n/xv/G/8b/x//I/8b/xv/F/8T/wv/C/8H/wf/B/8D/v/+/
/77/vv++/7z/uv+7/7v/uv+4/7v/u/+5/7f/uv+6/7n/tv+2/7b/t/+2/7j/uP+3/7f/
t/+2/7b/uf+6/7r/uv+4/7f/t/+4/7f/t/+4/7j/t/+2/7b/tf+3/7f/t/+3/7b/tf+0
/7X/tf+1/7T/s/+z/7P/tf+1/7T/s/+y/7H/r/+v/6//r/+0/7X/tf+1/7P/sf+u/67/
sv+y/7L/sv+y/7H/rv+t/7H/sv+y/7P/tP+z/7D/r/+v/6//r/+v/6//r/+u/67/rv+u
/6//r/+x/7H/sf+x/67/rf+s/6v/rv+v/7D/sP+s/63/rv+w/7D/sP+w/7H/sf+x/7H/
sP+x/7H/sf+z/7L/sv+0/7T/tP+1/7f/tf+1/7b/t/+5/7r/u/+8/7z/vP+8/7z/vP+8
/73/vf+8/7z/vf++/7//v/+//7//v//A/8D/wP/A/8D/v/+9/7v/u/+4/7f/uP+4/7f/
uP+0/7P/s/+z/7b/t/+5/7r/t/+2/7X/tP+1/7T/tP+2/7T/s/+z/7P/tf+1/7X/tf+4
/7n/u/+5/7j/uP+4/7f/uv+5/7b/tP+x/7b/wP/N/9v/7/8MAC4ATQBlAHsAigCTAJcA
kAB/AFwAJwDr/7T/i/9z/2T/Yv9o/3D/fP+N/5n/nf+f/5//pf+s/67/tP+4/7r/uP+5
/7v/u/+7/7z/vP+8/7z/vv+9/73/v/+9/73/vf+9/73/vv+//7//wv/E/8X/xv/E/8P/
w//E/8L/w//F/8X/xv/F/8b/x//F/8X/w//F/8n/yf/I/8j/yf/K/8r/yf/J/8n/yf/J
/83/zf/N/83/zf/O/8//0P/Q/8//zv/O/9H/0v/S/9H/0//T/9P/0//S/9L/1P/V/9n/
2v/b/97/3f/e/97/3//i/+b/6f/r/+3/7f/w//X/9//5//v//v//////AAACAAQABgAI
AAwACgAKAAkACQAJAAkACQAIAAYABAADAAMAAwABAP7/+f/7//z//P/4//T/8v/x//D/
7v/t/+r/6P/n/+j/6P/o/+T/4//j/+H/3//j/+X/5//m/+X/5f/k/+P/4f/h/+H/4f/i
/+P/4//j/+P/4v/j/+T/5P/k/+L/5P/k/+X/5v/k/+T/4//i/+P/5P/k/+X/4//i/+H/
4f/k/+T/5P/i/+T/5f/l/+T/5v/p/+n/5//o/+z/7f/t/+z/7P/s/+3/7P/u/+7/7f/t
/+3/7P/s/+7/8P/x//L/8v/x//H/8v/z//P/9P/0//b/9v/3//f/9f/1//X/9f/3//f/
9//5//n/+f/4//f/9f/1//f/9//5//n/+f/5//j/+f/6//v//P/7//n/9//4//f/9f/2
//b/9v/2//b/+P/5//j/+f/7//z//P/9//3//f/7//v//f/9//3//f/9//3//P/8//r/
+v/5//r/+v/6//r/+v/6//v//P/9//3//f/8//v//P/8//3/AAD+//7///8BAAIAAwAF
AAcABwAGAAUABAAGAAYABgAGAAYABgAHAAcABgAGAAcACAAMAA0ADgAPAA8AEAAQABAA
EAAQAA8ADQALAAsACAAHAAUABAACAAIA/////wAAAQACAAMABQAGAAMAAgABAAAA///+
//7/AAABAAEAAgADAAIAAQAAAP//AgADAAUAAwAEAAQABAADAAAAAwACAP7/+/8AAAYA
EQAlAD0AUABwAJUArQC/ANAA2wDfAN4A1QC4AIcASQAOAOf/x/+y/6r/rv+4/8b/0//d
/+P/5//r/+3/8P/y//L/9P/6//7//v////7//f8BAAIAAwAEAAQAAwADAAUABwAHAAcA
BwAGAAYABgAFAAUABgAGAAYABwAHAAgACgAJAAkACgAJAAoACQAKAAsACQAJAAcACQAK
AAkABwAGAAcACAAIAAcACQAJAAkACQALAAsACwALAAoACgAKAAoACQAJAAkACgANAA4A
DgANAA8ADwAPAA8AEQASABUAFwAYABgAGAAaABsAHAAcAB0AHwAiACQAJQAoACkALQAz
ADUANwA5ADwAPwA/AEAAQgBBAEIAQwBGAEgASABHAEcASQBJAEkASABGAEQAQwBDAEEA
PwA8ADcANQA2ADYAMgAuACwAKwAqACgAJwAkACIAIAAgAB8AHgAcABsAGwAZABgAGwAc
AB0AHQAdAB4AHgAaABcAFgAVABUAFgAXABcAFgAVABMAEwAYABgAGAAWABUAFAAUABQA
EgASABEAEAARABIAEgATABUAFAATABMAEgASABIAEAASABMAEwASABIAFQAVABMAEwAW
ABYAFQAUABQAFAAVABYAGAAYABcAGAAZABkAGgAZABoAGgAaABwAGwAbABwAGwAbABwA
HAAaABoAGwAbABwAHQAeAB8AHQAdAB0AHwAfAB8AHgAdAB8AHwAhACEAHwAfAB8AHwAf
AB8AHwAfACAAHwAdABsAHQAdABwAHgAdABwAGwAaABwAHQAcAB0AIAAgAB8AHwAfAB8A
HQAdAB8AHwAfAB8AIQAhACAAIAAgACAAIQAhAB0AHQAhACQAIgAiACIAIgAhACEAIQAh
ACAAIQAhACEAIQAgACAAIgAiACIAIwAlACUAJQAmACcAKAAoACgAKAAqACoAKgAqACgA
KAApACkAKgAqACsALAAtAC0ALQAtAC8AMAAwADAALgAuAC0AKwApACkAJgAlACMAIgAg
ACAAIQAhACIAIwAhACEAIgAiACMAIgAhACAAHQAcABwAHgAgAB8AHwAfAB0AHQAdAB0A
IAAhACMAIQAgACAAIAAfAB4AGwAaABgAFwAcACgAOQBLAGMAgACgAL8A1wDpAPQA+QD5
APQA4QC8AIMAQwAOAOn/0//I/8r/0P/Y/+b/+/8BAP//AQAJAA0ADgAQABIAFAAYABwA
HAAdABwAGwAeAB4AHgAeABwAGwAbAB0AHQAdAB0AHQAfACAAIQAhAB8AIAAgACAAHgAd
AB0AHgAgACEAIwAjACMAIQAhACEAIQAhAB8AIQAiACEAHwAeAB8AIAAgAB8AHQAdAB0A
HQAgACEAIgAjACIAIgAiACIAIgAhACAAIAAiACQAJQAlACMAIwAjACMAIwAkACcAKQAq
ACoAKgAsAC0ALgAuAC8AMwA2ADgAOQA5ADkAPABBAEMARQBHAEoASwBLAEwATgBNAE4A
TwBSAFQAVABTAFMAUQBRAFEAUABQAE4ATQBNAEsASQBGAEEAPwBAAEAAPAA6ADgANwA2
ADYANQAyADAALgAuAC0ALAApACcAJgAjACEAJQAnACkAJwAnACgAKAAlACMAIwAjACQA
JAAkACMAIAAfAB0AHQAiACIAIgAgAB4AHgAfACAAIgAiACEAIAAeAB4AHQAdABwAGgAY
ABcAGwAcAB0AHAAeAB8AHwAeAB0AHwAeABsAGQAcABwAGwAYABgAGAAZABwAHgAeAB0A
GwAbABoAGgAdAB4AHgAeABwAGwAbABwAHwAfACAAIAAeAB4AHwAfAB0AHQAdAB0AHQAd
AB0AHwAdAB0AHAAbABsAGwAdAB0AHAAbABoAGQAZABkAGQAZABoAGwAbABsAHQAbABgA
GAAYABgAGAAYABsAGwAZABkAGAAYABcAFwAXABcAFQAVABUAFQAVABUAFwAXABYAFgAU
ABQAFQAVABUAFQAVABUAFQAVABUAFQATABMAEwASABAAEQARABEAEQASABIAEgAOABAA
EgASABIAEgAPAA8ADwAPAA8ADwAOAA0ADgAOAA8AEgAPAA4ADgAPABEAEQASABMAEgAS
ABIAEgAUABQAFAAUABQAFAAVABUAEgASABMAFAATABMAEwATABMAFAAUABQAEgASABEA
DwANAA0ACgAJAAUABAACAAIAAwADAAQABQAFAAUABgAGAAQAAgAAAP7//f/8//z//v/+
//3//f/9//v/+//7//v//P/9/////f/8//z//P/7//r/9//2//T/7//y//7/CwAdAC0A
QgBgAH0AlQCtAL4AxwDNAM4AvQCWAGcAMQD2/8f/qf+Y/5b/nv+q/7b/wf/J/8//0//T
/9X/2P/a/97/4P/g/+L/4//l/+X/5f/m/+b/5v/m/+T/4//j/+X/4//j/+P/4//j/+T/
5f/l/+T/5P/j/+L/4v/h/+H/4v/g/+H/4//j/9//3f/d/93/3//f/93/3//f/9//3v/e
/97/3v/d/9v/2v/Z/9j/1//b/9v/2//b/9j/2P/Y/9j/2f/Z/9n/2v/Y/9j/1//V/9X/
1f/V/9X/1P/U/9b/1//a/9r/2v/c/9v/3P/c/93/3f/g/+L/4//j/+P/5v/r/+r/6//s
/+7/8P/x//P/9v/1//b/9//6//n/+P/2//X/9f/1//X/9P/0//L/8f/x//H/7//s/+f/
4//i/+D/2v/Y/9j/2f/a/9j/1//U/9L/zv/O/83/zP/K/8n/yf/H/8X/x//H/8f/xP/D
/8P/wv/D/8H/wf/B/8L/wv/C/8H/wv/B/7//v//B/8D/v/+8/7r/uv+7/7z/vv++/73/
vP++/77/vf+9/7v/uv+5/7n/uv+6/7r/uP+4/7n/uf+4/7b/uf+5/7f/tf+4/7j/t/+2
/7b/tv+3/7f/uP+3/7X/s/+z/7L/sv+0/7b/t/+4/7f/tf+0/7T/tv+3/7n/uv+6/7r/
u/+7/7v/u/+7/7v/u/+7/7v/vf+//7//vv+9/7//v//B/8H/wP+//77/vf++/7//wP/B
/8H/wf/A/7//wP+//73/vv/A/8D/wP/A/8H/wf+//7//wv/C/8H/wf/D/8P/wf/B/8H/
wf/B/8H/wv/D/8P/xP/G/8b/x//H/8X/xf/F/8X/xf/F/8X/xf/F/8X/xf/E/8b/x//H
/8f/yf/M/8r/yP/I/8j/yP/J/8n/yf/J/8j/yf/J/8n/y//K/8r/zP/M/8z/zf/P/8//
z//Q/9H/0v/S/9L/0v/U/9T/1P/U/9b/1v/X/9f/1v/W/9f/2P/Z/9n/2f/Z/9v/3P/c
/9z/2v/a/9n/1//V/9X/0v/R/9D/0P/P/9D/0P/R/9P/1f/T/9P/1P/U/9X/1P/T/9L/
0//S/9L/1P/S/9H/0f/R/9P/0//T/9P/1v/X/9n/1//U/9T/1P/T/9L/0//S/9D/0f/W
/+T/9f8HAB0AOgBaAHUAiwCfAKoAqwCrAKYAjQBeACMA6f+4/5f/if+C/4D/iP+U/6D/
q/+x/7X/vf/D/8H/wv/K/87/zP/O/9D/0f/T/9P/0//U/9T/1P/U/9T/0//T/9X/1f/V
/9X/1f/W/9j/2v/b/9n/2v/a/9r/3P/b/9v/3P/b/9v/3P/b/9z/2//c/93/3f/d/9v/
3f/d/93/3P/c/93/3v/e/93/3v/f/+D/4f/i/+H/4P/f/97/3v/e/97/4P/h/+L/5P/l
/+b/5v/l/+b/5//o/+n/6f/q/+3/7//u/+7/7v/w//L/9P/1//f/+//+/wAAAQAFAAUA
CAANAA4ADwAQABIAEwATABQAFgAaABwAHgAiACAAIAAfAB8AIAAhACIAIgAgAB4AHQAd
ABkAFwAUAA8ADwAQABAADAAIAAYABQAEAAYABQACAAAAAAAAAP///v/+//3//f/7//j/
+//8//3/+//5//j/9v/2//X/9v/3//f/+P/5//n/+P/3//X/9f/4//j/+P/2//j/+P/5
//r/+f/4//b/9P/2//b/9f/1//X/9P/z//P/9f/2//f/9v/4//n/+f/4//r//f/9//v/
+f/8//z/+//8//z//P/9//7/AAAAAP//AQABAAAAAAABAAIAAgACAAIAAQABAAIABQAF
AAYABgAGAAYABwAHAAYABQAEAAMABAAFAAYACQAHAAcABgAFAAUABQAHAAcABwAHAAcA
BwAHAAcABwAHAAcABwAGAAUACAAHAAUABgAGAAYABgAGAAkACQAHAAcACgAKAAkACQAL
AAsACQAJAAsACwALAAsACQAJAAgACAAMAAwACQAGAAgACAAIAAgACAAJAAoACwALAAsA
CgAJAAkACAAIAAoACgAKAAsADQAOAA8AEQATABIAEgASABIAFAAUABQAFAAUABQAFQAV
ABYAFgAXABgAGAAXABYAFQAYABoAGwAcABwAHAAbABkAGQAZABYAFQATABIAEAAQAA0A
DQAOAA8AEQARABIAEgAPAA4ADQAMAA0ADAAMAA4ADgANAA0ADQANAA0ADQANAA4ADwAR
AA8ADgAOAA4ADQAQAA8ADAAGAAMABAAKABkALwBLAGIAfgCdALkAzQDaAOEA5wDoAOEA
xACRAFcAHgDt/8n/tv+y/7j/wv/O/9n/4//r//H/8//z//j//P/8/wAABgAKAAwADQAM
AAsACwAKAAkACAAIAAcABwAJAAwADQAOAA8ADwAQABEAEQARABIAEgASABAADwAPABAA
EAARABMAEwASABEAEgATABMAEwARABMAEwATABIAEgASABIAEQAPABIAEwAUABUAFQAV
ABUAFQASABIAEgASABUAFQAVABYAGQAaABoAGQAZABkAGQAZABsAHAAfACEAIQAgAB8A
IAAiACQAJQAnACkALAAuAC8AMwAzADYAOwA9AD8AQQBEAEUARQBGAEgARwBIAEkATABP
AFAAUABRAE4ATQBMAEoASwBKAEoASwBJAEcARAA/AD0APgA+ADoAOAA2ADUANAAzADEA
LQAqACoAKgApACgAJgAlACUAIwAgACMAJAAlACMAIwAkACQAIQAfAB8AHwAeAB4AHgAd
AB0AHQAcAB0AHgAeAB4AHAAZABgAGAAYABkAGgAaABoAGgAaABkAGQAZABgAFwAXABkA
GgAbABoAHAAdAB0AHAAaAB0AHQAbABcAGgAaABkAGQAaABsAHQAcAB4AHgAdAB8AHwAe
AB4AHwAgACAAIAAeAB0AHQAeACAAIQAjACQAIgAiACMAIwAhACEAIQAhACEAIQAhACMA
IQAhACAAHwAgACEAJAAlACQAIwAiACEAIAAhACIAIwAjACMAIgAhACIAIQAfACAAIgAi
ACIAIgAhACEAHwAfACIAIgAhACEAIwAjACEAIQAhACEAIQAhACEAIQAgACAAIAAgACEA
IQAhACEAIQAhAB0AHQAhACYAJAAkACQAJAAiACEAIAAfACIAIwAjACMAIQAgACAAIgAk
ACQAJQAnACUAJQAmACcAKgAqACoAKgAqACoAKgAqACoAKgArACsALAAsAC0ALgAtAC0A
LQAtAC0ALgAuAC4AMAAwAC8ALQAvAC8ALAArACkAKAAmACYAIwAjACQAJQAjACMAJAAk
ACUAJAAjACIAIwAiACIAJAAkACMAIwAjACEAIQAhACEAIgAjACUAIwAkACQAJAAjACQA
IQAeABwAGwAcACQAMQBFAF0AdgCSAK8AxwDfAPQA/QABAf4A8wDOAJsAYQAmAPf/2//O
/8r/0P/a/+T/8f/7/wEABQAJAAkADAAUABYAEAASABoAGwAdAB0AHQAeAB4AHgAeABwA
GwAbAB0AGwAbABsAGwAcAB4AIAAhACEAIgAiACIAIAAfAB8AIAAeAB8AIQAhACAAHwAg
ACEAHwAfAB0AHwAhACEAIAAgACMAJAAkACMAIwAjACMAIwAkACMAIgAhACIAIgAiACIA
JQAlACUAJgAlACYAJgAlACUAJQAlACUAJwAoACsALQAsACwALAAuADEAMgAyADMANQA4
ADoAOwA9AD0AQABFAEcASQBLAE4ATwBPAFAAUgBTAFQAVQBYAFgAWABXAFcAVwBXAFcA
VgBWAFQAUwBTAE8ATQBKAEUARwBIAEgARABAAD4APQA8ADwAOwA4ADYANAA0ADMAMgAw
AC8ALwAtACcAKQApACkAKgArAC0ALgArACkAKQApACgAKAAoACcAJgAlACMAIwAmACYA
JgAkACQAJAAlACYAJAAkACMAIgAiACIAIQAhACMAIgAhACEAIAAgACAAHgAeAB8AHwAe
ACAAIwAjACEAHwAiACIAIQAfAB4AHQAdAB8AIgAjACMAIQAhACAAIAAfACAAIAAgACAA
HwAfACAAIwAjACQAJAAjACIAIgAhACMAIwAjACMAIQAhACEAIwAhACEAIAAfACEAIQAj
ACMAIgAhACAAHwAeAB8AIAAhACIAIQAfAB0AHgAdABsAHAAdABwAGwAaABwAHQAcAB0A
GwAaABgAFwAbABsAGQAZABcAFwAXABcAGgAbABsAHAAbABoAGgAZABcAFwAXABcAFwAX
ABcAFwAVABUAFQAUABQAFQAVABUAFAAUABMAEgAYABkAGAAWABUAFAATABIAFAAVABYA
FwAXABcAFgAVABQAEgARABIAFAAUABUAFwAWABUAFQAVABYAFgAWABYAFwAWABUAFAAU
ABQAFQAVABYAFgAXABgAFgAVABQAEwAUABYAFwAYABYAFgAVABMAEwATABAADwALAAoA
CAAIAAcABwAIAAkABwAHAAgACAAJAAgABwAGAAcABgAGAAgABgADAAEA//8CAAMABAAF
AAUABQAGAAMAAAAAAAAA//8CAP///P/6//3/AgAMABsAMQBHAGAAegCTAK0AvwDQANUA
1QDKAK0AggBPABUA4P+7/6f/nv+i/6z/uv/M/9f/2//f/+H/4f/l/+j/6v/u//D/8P/w
//L/8//y//H/8v/y//L/8v/y//H/8f/z//P/8//z//P/9f/2//f/9//1//T/8v/w//L/
8//1//j/9f/1//b/9f/1//P/8//z//P/8//x//P/9P/z//H/8P/x//L/8v/x/+//7//v
/+//7//v/+//7//s/+z/7P/s/+v/6//r/+z/6//s/+z/6//u/+//8P/x/+//8P/z//X/
+P/4//j/+v/5//r/+v/7////AgAEAAUABQAFAAgADQAOAA8AEAASABIAEQARABIAFgAY
ABoAHgAeAB4AHQAdAB0AHQAdABwAGgAYABcAFwAXABUAEgANAA8AEAAQAAwACQAIAAgA
CAAFAAMA///8//z//P/7//r/+f/5//r/+f/2//n/+v/7//j/9//3//b/+P/3//j/+f/6
//r/+v/5//j/9//1//X/+f/6//v/+v/5//j/+P/4//r/+v/5//j/+v/6//n/+f/7//r/
+f/5//r/+v/6//j/+P/5//n/+P/6//3//f/7//f/+v/6//n/+v/8//7/AQABAAIAAQD/
/wEAAQAAAAAAAQACAAIAAgADAAMABAAGAAYABQAFAAQABQAGAAgACQAHAAcABwAHAAkA
CQAJAAsACwALAAoACQAKAAsADgAPAA8ADwAPAA8ADwAPAA8ADwARABEAEAAPABIAEQAP
ABAAEQAQAA8ADgAQABEAEAARABQAFAATABMAFwAXABUAFQAXABcAFwAXABUAFQAUABQA
FQAWABgAGQAZABkAGQAZABcAFwAXABcAGQAZABkAGAAYABkAGQAZABsAHAAcABwAHAAd
AB4AHgAbABsAHAAcAB4AHgAfAB8AIQAjACQAJAAkACQAJQAmACgAKQApACoAKAArADAA
LgAuAC4ALgAwADAAMAAwADAAMAAwADAAMgAyADIAMgAwADAAMAAwAC8ALgAtACwALAAs
ACwALAAsACwALAAsACwALAAsACwAKgAqACoAKgAtAC4ALwAwAC4ALgAuAC4AMAAwADAA
MAAyADIAMgAyADEAMAAvAC4ALgAuAC4ALgA8AEgAVABgAHsAlACtAMYA1gDmAPYABgH0
AOQA1ADEAJQAZgA4AAoAAAD4//D/6P/z//z/BQAOABUAGgAfACQAKAAqACwALgAxADIA
MwA0AA==
         </WaveFormData>
      </LeadData>
   </Waveform>
</RestingECG>
