# Supplementary material for: Detection of Left Atrial Enlargement Using a Convolutional Neural Network-Enabled Electrocardiogram
Source: Front Cardiovasc Med. 2020 Dec 17;7:609976. doi: 10.3389/fcvm.2020.609976 (PMC7773668; doi:10.3389/fcvm.2020.609976)
Supplement: Supplementary file 5 [file Data_Sheet_5.ZIP › normal4/1802035892_4456_0000002Y.XML]

<?xml version="1.0" encoding="Windows-1252"?>
<!DOCTYPE RestingECG SYSTEM "restecg.dtd">
<RestingECG>
   <PatientDemographics>
      <PatientID>1802035892</PatientID>
      <PatientAge>80</PatientAge>
      <AgeUnits>Years</AgeUnits>
      <Gender>Female</Gender>
      <PatientLastName>chencuiying</PatientLastName>
   </PatientDemographics>
   <TestDemographics>
      <DataType>Resting</DataType>
      <Site>1</Site>
      <AcquisitionDevice>MAC55</AcquisitionDevice>
      <Status>Unconfirmed</Status>
      <Priority>Normal</Priority>
      <AcquisitionTime>10:43:21</AcquisitionTime>
      <AcquisitionDate>12-16-2016</AcquisitionDate>
      <CartNumber>1</CartNumber>
      <AcquisitionSoftwareVersion>009C</AcquisitionSoftwareVersion>
      <XMLSourceVersion>MAC5000 v1.0</XMLSourceVersion>
   </TestDemographics>
   <RestingECGMeasurements>
      <VentricularRate>71</VentricularRate>
      <AtrialRate>71</AtrialRate>
      <PRInterval>106</PRInterval>
      <QRSDuration>74</QRSDuration>
      <QTInterval>388</QTInterval>
      <QTCorrected>421</QTCorrected>
      <RAxis>26</RAxis>
      <TAxis>77</TAxis>
      <QRSCount>12</QRSCount>
      <QOnset>215</QOnset>
      <QOffset>252</QOffset>
      <POnset>162</POnset>
      <POffset>185</POffset>
      <TOffset>409</TOffset>
      <ECGSampleBase>500</ECGSampleBase>
      <ECGSampleExponent>0</ECGSampleExponent>
   </RestingECGMeasurements>
   <Diagnosis>
      <Modality>Resting</Modality>
         <StatementCount>5</StatementCount>
         <LabelText>12SL ��ϳ���</LabelText>
      <DiagnosisStatement>
         <StmtText>�������</StmtText>
      </DiagnosisStatement>
      <DiagnosisStatement>
         <StmtFlag>ENDSLINE</StmtFlag>
         <StmtText>��� PR ����</StmtText>
      </DiagnosisStatement>
      <DiagnosisStatement>
         <StmtText>ST����</StmtText>
      </DiagnosisStatement>
      <DiagnosisStatement>
         <StmtFlag>ENDSLINE</StmtFlag>
         <StmtText>T ���쳣���ɿ���Ϊ�±��ļ�ȱѪ</StmtText>
      </DiagnosisStatement>
      <DiagnosisStatement>
         <StmtFlag>ENDSLINE</StmtFlag>
         <StmtText>�쳣 ECG</StmtText>
      </DiagnosisStatement>
   </Diagnosis>
   <Waveform>
      <WaveformType>Rhythm</WaveformType>
      <WaveformStartTime>0</WaveformStartTime>
      <NumberofLeads>8</NumberofLeads>
      <SampleType>CONTINUOUS_SAMPLES</SampleType>
      <SampleBase>500</SampleBase>
      <SampleExponent>0</SampleExponent>
      <HighPassFilter>16</HighPassFilter>
      <LowPassFilter>150</LowPassFilter>
      <ACFilter>NONE</ACFilter>
      <LeadData>
         <LeadByteCountTotal>10000</LeadByteCountTotal>
         <LeadTimeOffset>0</LeadTimeOffset>
         <LeadSampleCountTotal>5000</LeadSampleCountTotal>
         <LeadAmplitudeUnitsPerBit>4.88</LeadAmplitudeUnitsPerBit>
         <LeadAmplitudeUnits>��V</LeadAmplitudeUnits>
         <LeadHighLimit>2147483647</LeadHighLimit>
         <LeadLowLimit>268435456</LeadLowLimit>
         <LeadID>I</LeadID>
         <LeadOffsetFirstSample>0</LeadOffsetFirstSample>
         <FirstSampleBaseline>0</FirstSampleBaseline>
         <LeadSampleSize>2</LeadSampleSize>
         <LeadOff>FALSE</LeadOff>
         <BaselineSway>FALSE</BaselineSway>
         <ExcessiveACNoise>TRUE</ExcessiveACNoise>
         <MuscleNoise>FALSE</MuscleNoise>
         <LeadDataCRC32>2608039423</LeadDataCRC32>
         <WaveFormData>
/P/8//z//P/7////AAABAP//AgAAAP3/+//7//z//v8CAAMABAAFAAMAAwADAAEAAwAG
AAgACAAIAAkACQAHAAYABAAEAAUABgAHAAkACwAIAAYABQACAAUABgAHAAgACQAKAAcA
BAADAAAA/////wMAAwAEAAQA/v/6//n/9//5//n/+//7//n/+v/6//j/+P/3//T/9v/7
//3//v////v/+f/3//n//f8HABIAHAAnADMAOgBDAFMAYQByAIEAigCIAH8AdABfAEcA
MwAgAA4AAgD9//f/9f/1//H/8f/z//P/8f/0//f/9P/2//b/9v/1//P/8v/y//T/9v/2
//j/+v/3//T/8//y//T/9f/5//r/+//8//j/9v/2//P/8//1//j/+P/4//z/9//2//b/
9P/0//b/+P/4//n/+f/3//f/9v/1//X/9//5//n/+f/5//f/9v/2//b/9v/2//n/+f/4
//j/9//0//b/9v/2//f/+v/7//3//f/6//j/9v/1//j/+/8AAAEAAQABAAMAAAAAAAAA
AAACAAIABAAFAAYABgAEAAQABAAEAAYABwAHAAsACwAJAAgACAAHAAcACAALAAsACwAK
AAgABwAHAAYABAAGAAYABwAJAAkACAAGAAQAAgD+////AwAEAAUABgADAAEA///7//v/
/v////////////7//P/6//r/+f/5//v//f///wAA/v/8//v/+v/3//v//f////3/AAD9
//z/+//5//f/9v/7//v//P/9//3//P/7//r/+//7//7///8AAAAA/v/+//z/+v/5//n/
/f/9////AQD9//z//P/6//r/+v/7//z//f/+//7//P/7//v/+//6//v//v8AAAEA///7
//n/9//6//3/AAACAAEAAQD///z/+v/6//r/+v/7//v//P8AAPz/+v/6//n/+f/7//v/
+//8//7//P/5//r/+f/5//r//P/8//3/AQD7//r/+f/3//f/+f/5//b/+P/7//v/+f/5
//f/9//3//j/+P/7//v/+f/2//X/9P/0//X/+f/6//j/+f/5//j/9f/1//X/9v/3//j/
+v/9//v/9f/z//D/8v/y//T/9P/4//j/9//0//P/8v/x//D/9f/2//f/+v/4//X/9//2
//D/8v/0//b/+P/0//f/9//3//X/+P/2//P/9v/3//n//P/8//v/+v/5//r/+//8//v/
/f8AAAIAAgABAAEAAAD9/wAAAAACAAUAAwABAAAA//8CAAIAAwACAAEAAAD///7///8A
AP3/+v/9//z//f////7/+//5//b/9P/y//P/8//z//P/9f/1//T/9P/z//D/8//z//H/
9P/z//P/8v/x//H/9f/3//n//f///wAACAAVACEALgA7AEkAWwBsAHkAgACEAIMAeABr
AF0ARwAwACIADgD7//X/8//r/+3/9f/3//n/+f/y/+//8v/x//D/7//t/+7/7v/v//L/
7//u/+//8P/v/+7/7//w/+//7//y//L/8//0//D/7v/y//H/8//3//T/8v/w//L/8//0
//b/9v/1//b/9//2//X/9f/z//P/9P/1//f/+//6//f/9P/x//P/9P/2//j/9f/0//b/
9f/2//b/9f/y//b/+P/6//3//P/7//v/+f/5//j/9//3//f/+f/9//3//////wEA/v8B
AAIAAwAGAAYABgAFAAQABwAGAAcACAAGAAgACQAJAAoACQAGAAQABgAHAAkADAANAAsA
CQAGAAUABQAGAAYABAAGAAYABwAFAAUABAACAAQABAACAAUABAACAAAA/v/+////AAD/
//v//v///////v/9//v/+P/7//z//P/9//z/+//6//j/+v/6//v//P/4//v//P/9//r/
/P/4//b/+f/5//n/+v/7//n/+P/3//r/+v/6//r/+f/5//z//f/8//z/+v/6//v/+v/6
//v/+v/5//r/+//6//r/+//6//r/+v/7//z/+v/6//n/9v/5//v//f/+//r/+v/5//f/
+P/3//j/+f/4//n/+v/6//v/+//5//b/9//4//n/+v/5//f/9v/4//f/9v/3//f/9//5
//n/+f/6//z/+v/3//n/+f/6//z/+P/2//X/9//3//j/+f/5//f/+f/5//b/9//5//j/
9f/2//X/9v/3//b/9v/5//n/+f/2//X/9P/z//P/9v/2//T/9f/1//T/9v/3//j/+v/4
//b/9f/1//b/8//0//T/8v/y//T/9P/1//T/8v/u//b/+v/+//r/+P/2//T/8v/1//X/
9f/1//j/9v/z//H/8f/y//T/9v/3//j/+f/6//v//P/7//r//P/9//z//P/9//3/+//8
//r/+v/7//n/+f/6//v/+//6//r/+P/4//j/+P/4//z//v/8//r/9//0//P/8//3//f/
+P/4//H/7v/u/+3/7f/t/+//7//v//D/8P/u/+z/6//o/+r/7f/v//D/8f/r/+n/6//v
/+//9/8CAAwAGQArADgAOwBDAFMAYgBzAH4AegBzAGYAUwA5ACEADAD6/+7/6f/n/+H/
4f/h/+H/4f/h/93/4P/n/+j/5v/m/+b/5f/l/+T/5P/m/+j/6P/q/+z/6f/m/+X/5P/k
/+X/6f/q/+r/7P/p/+j/6P/l/+X/5//o/+j/6P/s/+f/5v/m/+T/5v/o/+r/6v/r/+v/
6f/p/+j/5//n/+n/7P/t/+7/7//u/+z/6//q/+v/7P/w//H/8f/w/+7/6v/s/+z/7P/t
//D/8f/z//P/8f/w/+//7//t/+//8//z//X/9f/3//T/9P/0//T/9v/5//z//v8AAP7/
/P/8//z/+v/8//3//f///////f/8//3//f/+/wAAAgABAAAA/v/8//v/+//6//j/+v/6
//v/+//7//r/+P/2//T/8P/x//T/9P/0//T/9P/z//L/7//t//D/8f/x//P/8//y//D/
7//u/+z/6//t/+//8f/y//D/7v/t/+z/6P/r/+z/7f/t//D/7f/s/+z/6//q/+r/7v/v
//H/8//y//D/7v/s/+n/6f/s/+3/8P/w/+7/7v/s/+r/6f/p/+3/7f/v//H/7f/s/+z/
6v/q/+r/6//s/+3/7v/u/+z/6f/p/+n/6P/r/+7/8P/x//L/7//u/+3/7P/t/+7/7v/x
//H/7//s/+v/6v/p/+j/6v/r/+3/8v/s/+r/6v/p/+r/7f/u/+//7//w/+3/6f/q/+n/
6f/q/+z/7P/t//H/7P/s/+z/6//p/+v/6//o/+r/7f/t/+v/6f/n/+f/5//p/+r/7v/v
/+//7P/r/+r/6//r/+7/7v/t/+3/7P/q/+f/5//n/+j/6f/q/+z/7//t/+n/6f/o/+b/
5v/s/+7/7P/s/+z/7P/p/+v/6v/p/+v/7v/s/+n/6//r/+z/7v/t/+3/7f/t//D/8f/y
//H/7v/w//H/8P/z//X/9v/1//b/9P/0//X/8//z//T/9f/3//b/9v/0//P/8v/x//D/
9P/2//T/8v/y//D/8P/x//H/7//u/+z/6v/o/+n/6f/o/+f/6P/n/+r/7P/t/+z/6v/p
/+b/6P/o/+n/6f/p/+//7//t/+v/7//z//b/AAARAB0AJAAvAD0ARwBUAGUAagBoAGkA
YABPAD0AKQASAAAA8P/j/+P/6f/l/+H/5//l/93/3//i/9//4P/j/+T/5f/l/+f/5v/m
/+j/5v/m/+j/6v/r/+r/6//s/+n/5//o/+b/6f/s/+r/6v/o/+X/5f/n/+b/5v/m/+r/
6v/q/+v/6v/p/+r/6//q/+z/7f/s/+3/6v/p/+n/6//t/+3/7f/t/+//7v/u/+7/6//q
/+z/6//u/+7/7f/q/+r/6v/q/+v/6v/r/+3/7f/w//D/8P/x/+7/7//y//H/9v/3//r/
+P/1//T/8//0//b/+P/5//r/+//6//v//P/7//z//P/7//7////+//7//v/9//3//v/+
//3//P/6//n/+f/6//r/9//4//f/9//3//f/9v/0//X/9P/x//P/9f/0//P/8v/y//H/
8P/t/+n/7P/t/+3/7//v/+7/7P/q/+r/6f/p/+r/6//s/+z/7f/s/+z/7P/m/+n/6v/r
/+v/7v/r/+r/6v/p/+j/6P/r/+v/7P/t//D/8P/w//D/7f/r/+z/6//t/+7/7f/u/+7/
7P/r/+v/7//v//H/8//z//L/8v/w/+3/7P/s/+z/7v/w//H/8P/v/+//7//u/+7/8P/x
//H/8//x//H/8f/u/+//8P/w//L/8//y//D/8P/w//D/8P/v/+//8P/0//L/8P/w/+//
7v/v/+7/7f/y//T/8v/v/+7/7f/t/+7/7P/s/+3/8f/w//D/8P/v/+z/7f/s/+j/6//v
//D/7//v/+3/7f/t/+z/7P/v/+//8f/u/+3/7P/q/+n/6//q/+z/7//x//L/8P/v/+7/
7v/u/+7/7//x//T/8f/y//L/7//u/+//7v/w//T/9f/2//b/9P/y//D/7v/u//H/8f/x
//H/9P/y/+//7f/t/+7/8P/z//X/9//5//j/9//2//P/8//2//j/+P/8//3//f/7//j/
9v/2//f/+v/7//3////8//r/+f/2//f/+P/5//r//P/+//z/+v/3//T/8//z//b/9//5
//r/9f/y//L/8f/v/+//8f/x//H/8v/y//D/7v/t/+r/7P/w//H/8f/x/+//7f/v/+//
8//9/wYACgATACEAJgApADcASQBWAGUAdAB2AHMAagBbAEUAMQAcAAwAAAD5//H/7f/p
/+X/5f/l/+X/5//w//P/8P/w//D/8P/v/+//7v/u//D/8v/y//T/9v/y//D/8P/w/+3/
7f/w//D/9P/2//P/8v/w/+3/7f/v//H/8v/z//j/8//w/+7/6v/r/+7/8f/y//X/9f/z
//P/9P/z//P/9f/3//f/9//3//b/9P/z//L/8v/y//X/9f/4//j/9//0//H/8P/v/+//
8//1//j/+f/4//b/9P/z//P/9f/5//n/+//7//3/+v/6//r/+v/8////AgAEAAYAAwAA
AP///v8AAAIAAwADAAcABwAFAAQAAgABAAEAAgAHAAcABwAGAAMAAQAAAP7//v8AAAAA
AQD//////v/8//v/+v/3//n//v/+//7//v/8//v/+v/3//X/+P/5//n/+f/5//j/9v/2
//b/9f/1//f/+f/7//z/+P/2//X/9P/z//f/+f/7//r//P/4//b/9v/1//T/9P/5//n/
+v/7//r/+P/2//T/9f/1//j/+f/4//j/9v/2//b/9P/z//P/9v/3//r//f/6//j/9//0
//T/9P/1//b/9//4//j/9v/0//P/8v/w//L/9v/5//v/+f/1//P/8f/y//X/+P/6//r/
+f/2//L/8v/y//L/8v/0//X/9//8//b/9P/0//P/9f/3//f/9//4//r/+P/1//T/8//z
//T/9f/2//j//f/5//j/9//1//X/9//3//T/9v/5//n/9//1//P/8//z//X/9v/6//v/
+v/2//T/8v/y//P/9//4//f/9//2//T/8//z//P/9P/2//b/9//5//f/8//z//L/8v/y
//T/9P/2//b/9f/y//D/8P/w//D/+P/4//j//P/2//P/8v/x//D/8f/1//b/9//2//j/
9f/x//H/8f/y//T/+P/5//r/+//5//n/+f/3//j//P///wAAAAD///3/+f/5//j/+f/7
//3//f/+/////v/8//v/+P/5//r/+//8//3//v/7//j/+v/4//j/+f/6//n/+f/4//P/
8P/w/+//8P/x//T/9f/z//T/9P/y//L/8f/u//D/9P/1//X/9f/t/+//7f/t//X///8C
AAoAGQAjACgAMwBBAE8AYABxAHwAfgB7AG4AXwBNADkAJAAWAAgA+f/x/+//6f/l/+f/
6f/p/+v/8P/x//L/8f/w/+//7f/t/+z/7P/u//D/8P/y//T/8f/u/+3/7P/t/+3/8P/w
//H/8v/u/+z/7f/r/+z/7//w//D/8P/0//D/7v/t/+r/7P/u//D/8P/v/+//7f/t/+7/
7f/t/+//8v/z//T/9f/z//D/7v/s/+3/7v/y//P/8v/y//H/7v/u/+7/7v/v//D/8f/z
//P/8f/w/+//7//x//P/9//3//j/9//4//T/9f/2//f/+v/+/wAAAQACAP///P/7//r/
/f8AAAIAAwADAAMAAQAAAAAA/////wAABQAFAAUABAAAAP/////+//7/AAAAAAEA////
//7//P///wAA//8DAAoADgASABYAFwAXABcAFQAXABwAHwAhACMAIwAiACAAIQAiACIA
IwAmACkALAAuACoAKAAnACYAJAApACwALwAtADAALQAsAC8ALwAvADAANQA1ADYANwA3
ADYANQA0ADYANwA7AD0AOwA6ADcANgA4ADYANQA1ADgAOQA8AD8APAA6ADkANgA3ADgA
OgA8ADsAPAA8ADoAOQA5ADkAOAA5ADwAPgA/AD4AOwA6ADkAOgA9AEAAQgBAAD8APAA4
ADkAOgA7ADwAPwA/AEAARAA+ADwAPAA7AD0APwA/AD8AQABCAEAAPQA9AD0APgBAAD4A
PgA/AEMAPQA8ADsAOQA6AD0APgA8AD0APwA+ADsAPAA7ADwAPQBAAEAAQwBDAEIAPgA8
ADoAOgA7AD8AQAA/AD8APgA8ADkAOQA5ADoAPAA8AD0APwA9ADkAOQA4ADsAPAA/AEAA
QgBCAEEAPgA9ADwAOwA6AD4APgA+AEAAPgA7ADsAOgA6AEAAQAA+AD4APgA+ADoAPQA9
AD0APwBCAEAAPQA7ADsAPAA+AD4APwBAAEEAQwBFAEcARwBEAEYARwBGAEkASwBMAEsA
SABGAEYARwBFAEUARgBHAEkASABIAEYARABCAEAAPgBBAEQAQwBCAEEAPgA9AD0APAA7
ADsAOgA3ADYAOAA5ADcANQA1ADMANQA2ADYANAA0ADMAMAAyADMAMwAyADEAMQAzADEA
LwAxADkAPgBIAFUAYQBsAHkAhwCRAJ4ArQCyALYAtwCsAJcAiQB1AGAATgA6ACkAJQAn
ACUAIwAnACkAIwAjACYAIwAiACMAJAAlACUAIwAiACIAJAAiACIAJAAmACYAJAAkACQA
IQAfACAAHgAhACQAIgAiACIAHwAfACEAIQAgAB8AIgAgACAAIQAgAB4AHgAeABwAHgAf
AB4AHwAeAB0AHQAfAB8AHwAfAB8AHQAcABwAHAAYABgAGwAbAB0AHgAeABwAGgAaABoA
GwAbABsAHAAbABwAHAAcAB0AGwAbAB0AGwAfAB8AIQAeABwAHAAcAB4AHwAgACAAIAAi
ACAAIAAgAB4AIAAhACEAIwAjACEAIAAeAB0AHQAeACAAHwAeABwAHAAbABsAGgAXABgA
FwAXABkAGQAYABYAFAASAA4ADwARABAADwAOAA0ADQANAAsABwAKAAsACwANAA0ADAAK
AAkACAAGAAUABQAFAAUABAAEAAQABQAGAP//AQABAAEAAwAGAAMAAgACAAEAAAAAAAIA
AQABAAEA///+//3//P/6//n/+//7//7//v/8//z//P/6//n/+f/6//n/+v/7//v/+v/6
//j/9//2//b/9v/5//r/+v/4//X/9f/1//T/8v/0//X/9f/2//P/8v/x/+7/7//w//D/
8v/z//L/8P/v/+7/7f/s/+v/6//s//D/7f/s/+3/7f/q/+v/6v/p/+z/7v/s/+n/6P/n
/+f/6P/o/+j/6f/t/+r/6v/q/+n/5f/n/+f/5P/o/+v/6//p/+j/5f/k/+P/4v/i/+X/
5f/n/+T/4//i/9//3//i/+L/4v/j/+P/4v/h/+H/4f/i/9//3v/e/9//4P/d/97/3v/c
/9z/3v/e/+H/4v/i/+D/3v/e/97/3v/f/97/3f/e/+D/4P/e/97/3v/e/9r/3f/d/93/
3v/i/+H/3//e/93/3f/e/+P/5f/n/+n/6P/n/+b/4//j/+b/6P/o/+v/7f/u/+3/6f/m
/+X/5f/m/+f/6f/r/+v/6v/q/+j/6v/q/+r/6v/s/+7/7P/q/+n/5v/l/+X/5//n/+j/
6P/h/97/3v/d/9v/2//d/93/3v/g/+H/4P/e/93/2v/c/9//4f/i/+P/5f/f/9v/3f/d
/+H/8v8AAAUADwAeACcAKwA3AEoAWwBoAGoAZQBeAE8ANwAdAAoA/P/u/+X/3//b/9v/
2//Z/9X/1//X/9j/2//c/9z/3P/c/9v/2f/Y/9j/2v/a/9r/3P/e/97/3P/c/9z/2//b
/97/3v/i/+T/4f/g/93/2f/Y/9n/3f/e/9//5P/f/97/3v/c/9z/3v/g/+D/3//f/93/
3f/c/9v/2//d/+H/4f/h/+H/3//e/97/3v/c/9z/3//f/+L/4v/h/97/3f/c/9v/2//d
/9//4v/j/+H/4P/f/9//4f/j/+f/5//p/+n/6//o/+b/5v/m/+j/6P/q/+v/7P/u/+z/
7P/s/+v/7P/s/+v/7v/v/+7/7v/u/+3/7f/u//P/8//z//L/7v/t/+3/7P/s/+7/7v/v
/+//7//u/+z/6f/o/+X/5//q/+r/6v/q/+b/5f/k/+H/4P/k/+b/5//n/+f/5v/k/+P/
4v/g/9//4f/j/+X/5v/l/+T/5P/k/97/4f/i/+P/5f/o/+X/5P/i/+H/4P/g/+T/5f/n
/+n/5//m/+X/5P/j/+P/5v/n/+r/6v/o/+j/5//k/+L/4f/l/+X/5//p/+n/6P/o/+b/
5P/k/+X/5v/l/+b/5v/k/+P/4//j/+L/5P/m/+f/5//m/+P/4v/h/+H/4//l/+b/6f/p
/+f/5P/i/+L/4v/i/+T/5f/n/+z/5v/k/+T/4//j/+X/5f/l/+j/6v/o/+X/4v/h/+H/
4v/j/+T/5v/r/+j/6P/o/+f/5f/n/+f/5P/o/+v/6//p/+b/4//i/+H/5P/k/+f/5//n
/+T/4//i/+H/4f/k/+T/5P/l/+X/5P/h/+H/4f/i/+P/5P/m/+n/5//j/+P/4v/i/+L/
5P/k/+b/5v/q/+f/5v/l/+T/4v/l/+X/5f/l/+j/5v/j/+P/4//k/+b/6P/p/+r/6//p
/+n/6f/n/+n/7P/u/+7/8P/x//H/7//u/+z/7P/t/+3/7f/u/+//7f/s/+z/6v/q/+r/
6v/q/+z/7v/s/+r/5//k/+P/4//n/+f/6P/o/+H/3v/e/93/3//f/+H/4f/f/+D/4P/e
/97/3f/a/9z/4f/j/+T/5f/j/+H/4f/b/9f/4//y//r/BQARABgAIwAzAD8ATgBhAGwA
agBlAF4ASQAxAB8ADAD6/+r/3f/X/9f/2f/T/9H/0//T/9H/2P/d/+D/3v/e/97/3f/c
/9r/2f/a/93/3v/h/+T/4f/e/93/3P/b/9v/3v/e/+D/4v/f/97/3v/b/9v/3f/f/+D/
4f/m/+H/4P/g/97/4P/i/+T/5P/k/+P/4P/f/+D/3//f/+H/5f/l/+X/5f/j/+L/4v/i
/+L/4v/l/+X/6P/o/+f/5P/k/+T/5P/l/+b/5//p/+n/6P/m/+T/4//j/+X/6f/p/+v/
6//t/+r/7P/s/+z/7v/y//T/9f/2//T/8v/y//L/8//2//j/+f/5//n/9//2//f/9//4
//r//P/7//r/+P/0//P/8//y//H/9P/1//f/9f/1//T/8v/x//D/7f/v//L/8v/y//L/
7f/r/+n/5f/j/+b/5//n/+j/6f/p/+j/5//m/+T/4//l/+f/6f/q/+b/5P/j/+L/3//j
/+X/5//l/+j/5f/k/+L/4f/g/+D/5v/n/+n/6//o/+b/5P/i/+L/4//n/+n/6v/q/+j/
6P/m/+T/4//j/+f/5//p/+v/6P/m/+X/4v/j/+T/5v/o/+n/6v/q/+j/5f/l/+X/5P/l
/+j/6v/r/+n/5f/j/+H/4v/l/+j/6v/p/+n/5//k/+T/5P/k/+T/5f/l/+b/6v/m/+T/
5P/j/+X/5//n/+f/7P/u/+z/6f/m/+P/4f/g/+L/5P/n/+3/6f/o/+f/5f/k/+f/6P/m
/+b/6f/p/+f/5//l/+X/5f/n/+j/7P/t/+z/6P/m/+T/5P/l/+n/6v/o/+n/6f/o/+f/
5//n/+j/6v/o/+f/6f/m/+X/5P/j/+L/4//n/+j/6f/o/+r/5//j/+X/5f/m/+j/6//t
/+//8f/t/+v/6f/l/+f/7P/w//L/8v/z//P/8f/w/+7/7v/v/+//7//w//H/7//u/+7/
7P/v//D/8f/y//H/8v/v/+z/7f/q/+n/6f/r/+v/7P/s/+X/4v/i/+H/4v/j/+b/5//l
/+b/5v/k/+b/5f/i/+T/5P/l/+X/5f/j/+H/4//h/+P/6//y//j/AwAPABYAHwApADUA
RgBZAGIAZABlAFgARQA3ACUADgAAAPT/5//j/+X/3//X/9f/1f/R/9n/5P/h/+D/4P/g
/+D/3//h/+D/4P/i/+T/5P/m/+j/4//g/9//3v/f/+H/5v/o/+f/6P/k/+L/5f/j/+T/
5//m/+b/5v/q/+b/5P/j/+D/4//m/+n/6v/r/+v/6f/p/+b/5f/l/+f/6//r/+v/6//q
/+j/5//m/+X/5v/q/+v/7v/u/+3/6v/o/+j/6P/p/+r/6//t/+3/7P/q/+j/5//q/+3/
8v/z//L/8f/y/+7/7//w//H/9P/4//r/+//8//j/9P/y//D/9P/4//v//f/9//3/+//6
//r/+f/5//r//f/9//3//P/4//f/9//2//b/+P/4//n/+P/3//X/8v/z//L/7//x//T/
9P/0//T/8f/v/+3/6f/q/+7/8P/x/+//7//u/+z/7v/u/+3/7f/t/+3/7f/s/+n/6P/o
/+j/5//r/+3/7//t//D/7f/s/+r/6f/o/+j/7P/t/+//8f/v/+z/6f/m/+n/6//w//P/
8f/w/+3/7P/u/+z/6//r/+7/7//y//X/8P/u/+3/6v/r/+z/7v/w/+//8P/w/+7/6//r
/+v/6v/r/+7/8P/x/+//6//p/+f/6v/t//D/8v/y//H/7v/q/+z/7P/s/+z/7v/v//H/
9v/u/+r/6P/l/+j/6//s/+3/7v/w/+7/6//s/+v/6//s/+3/7v/w//X/8P/u/+z/6f/q
/+3/7v/s/+v/7f/s/+n/6//p/+n/6f/r/+z/8P/x//D/7P/q/+j/6v/r/+//8P/t/+3/
7P/q/+f/5//n/+j/6f/q/+z/7//t/+n/6f/o/+r/7P/u/+7/7v/u/+r/7f/t/+3/7//y
//D/7f/r/+v/7P/u/+7/7//w//H/8v/z//T/8//w//L/8//y//b/9//3//X/9f/0//X/
9//2//X/9f/1//b/9v/3//b/8//y//H/8P/y//T/8v/w//L/8P/w//H/8v/x//H/8P/s
/+r/6//r/+r/6f/q/+n/6v/s/+3/7P/u/+3/6v/s/+v/6//q/+n/6//r/+//8f/x//f/
AAAGAA8AGwAoADEAPQBNAFYAXQBkAGQAXQBSAEMALwAhABIA/P/q/+f/4//f/+H/5f/n
/+v/7f/p/+j/6//m/+j/6P/o/+f/6f/o/+j/6v/p/+j/6f/q/+r/6v/s/+7/7P/r/+3/
7P/u//D/7f/s/+3/6//s/+//7//u/+3/8P/v/+7/7v/s/+z/7v/w//D/8f/x/+//7//v
/+//8P/z//T/8//y//H/8//y//L/8v/w//D/8//z//T/9P/z//D/8v/y//L/8//x//H/
8v/x//T/9P/0//X/9P/1//j/9//3//f/+f/2//n/+v/7//7///8AAAAAAAADAAIAAwAE
AAMABAAEAAMABQAFAAMAAgAEAAMAAwAEAAYABQAEAAIAAwADAAQABAAAAAAA/v/9//3/
/f/8//r//P/8//r//f/+//z/+v/4//n/+f/5//f/8//2//f/9//5//n/+P/2//f/+P/4
//n/9//3//f/9v/4//j/+f/6//X/9//3//f/9//6//f/9v/3//f/9//4//r/+f/5//n/
+//6//n/+P/2//X/9//3//j/+P/2//b/9//2//b/9//2//X/9v/3//f/+P/6//r/+f/4
//j/+P/3//j/+P/2//b/9//4//j/9v/4//n/+f/5//f/9//3//b/9//4//j/+f/5//f/
9P/2//b/9v/2//X/9f/2//r/+f/4//n/+f/4//n/+P/3//r//P/6//f/+P/3//f/+P/1
//T/9P/3//X/9v/3//f/9f/3//f/9P/2//n/+f/3//n/9//3//f/9//2//j/9//5//j/
+f/6//j/9//5//j/+v/7//v/+v/5//n/+f/6//n/+P/4//n/+v/3//j/+P/1//T/9f/0
//D/+P/9//z/+v/6//r/+v/2//f/9f/z//T/+P/3//X/8//z//T/9v/6//v//P/9////
//////3//P/+/////v8DAAUABgAFAAMAAAD/////AQABAAIAAwAFAAQABAACAAEAAAD/
//7/AQAEAAMAAgAAAPz/+v/5//v/+//8//z/+P/2//f/9//2//X/9v/1//f/+P/4//b/
9P/z//D/8v/0//X/9f/1//X/9f/x//X/+////wYAEgAfACcAMgA/AEkAUwBmAHEAeAB6
AHcAaABbAEcALQAaAA4A/P/x//H/7//t/+//8//v/+3/7//u/+3/8v/y//L/8v/x/+//
7v/u//D/7//u/+//8P/v/+7/7//w/+3/7f/w//D/9P/2//P/8v/x/+3/7P/t/+7/7v/u
//L/8v/y//P/8v/v//D/8f/w//L/8//y//P/8P/v/+//8f/z//P/8//z//H/8P/w//D/
8P/w//P/8//2//b/9f/y//D/8P/w//H/8P/x//P/8//1//T/8//z//L/8//2//X/+f/5
//v/+P/4//j/+P/6//r//P/9//7/AAD+//7//v/8//7//////wMAAwABAAAAAAD/////
AAAFAAUABQAEAAAA//////7/+//8//v/+//+///////+//z/+v/2//f/+P/4//j/+P/3
//f/9//1//D/8v/y//H/9P/1//X/9P/y//L/8f/x//T/9f/2//b/9f/0//T/9P/u//H/
8v/z//X/+P/1//T/8v/x//D/8P/x//H/8v/z//T/9P/0//T/8v/x//P/8//2//b/9P/0
//P/8P/u/+3/7//v//H/8//z//L/8v/w/+7/7v/v//D/8v/0//X/9P/y//H/8P/u/+z/
8P/x/w==
         </WaveFormData>
      </LeadData>
      <LeadData>
         <LeadByteCountTotal>10000</LeadByteCountTotal>
         <LeadTimeOffset>0</LeadTimeOffset>
         <LeadSampleCountTotal>5000</LeadSampleCountTotal>
         <LeadAmplitudeUnitsPerBit>4.88</LeadAmplitudeUnitsPerBit>
         <LeadAmplitudeUnits>��V</LeadAmplitudeUnits>
         <LeadHighLimit>2147483647</LeadHighLimit>
         <LeadLowLimit>268435456</LeadLowLimit>
         <LeadID>II</LeadID>
         <LeadOffsetFirstSample>0</LeadOffsetFirstSample>
         <FirstSampleBaseline>0</FirstSampleBaseline>
         <LeadSampleSize>2</LeadSampleSize>
         <LeadOff>FALSE</LeadOff>
         <BaselineSway>FALSE</BaselineSway>
         <ExcessiveACNoise>TRUE</ExcessiveACNoise>
         <MuscleNoise>FALSE</MuscleNoise>
         <LeadDataCRC32>2220536484</LeadDataCRC32>
         <WaveFormData>
5P/k/+T/5P/g/+T/7f/v//T/+f/z/+n/4v/a/9T/1f/k/+r/8v/4//H/4//c/9P/1P/a
/+b/6//v//H/7f/h/9v/1P/R/9X/4//n//D/+P/v/+P/3v/U/9b/3P/n/+z/7v/z//D/
4v/a/9T/0//X/+X/7P/1//z/7f/d/9n/0f/P/9f/4//r//D/8v/p/+D/3P/W/8//1f/h
/+r/9P/4/+r/2f/T/8j/wv/O/97/5f/z/wAAAQADABAAHgAzAFUAawBrAGUAWAA9ACEA
DgD5/+z/+P8JAA4AFwAYAAcA+v/3//D/6v/0//7/AAABAAQA+f/t/+X/2//V/93/7P/w
//b//v/y/+T/4v/Z/9X/4P/r//D/9P/5//T/5//i/9r/1f/d/+z/8f/5//7/9P/o/+L/
2f/W/9//7f/x//n/+f/y/+v/5P/a/9T/3f/v//b/+//8//P/6P/i/9z/2P/i//H/9///
////+//w/+z/5//j/+v/+v8CAA0AEwAHAPz/+f/y//P///8NABMAGwAjABwADwAMAAYA
BQANABsAJAAvADgAKwAgAB0AFgAVAB8ALwA0AD4AQAA2ACwAJgAgABsAIwAyADcAQABC
ADYALAAmAB8AHQAjADIAMgA4AD8AMgApACQAGgASABYAJgAqAC0AOAArABoAFwAKAAcA
DAAbABgAHgAkAB0AEAAIAAAA+f///w4ADQAXACAAFQAGAAAA9//4////CwAJAA8AGAAW
AAoABAD8//X/+/8GAAkAEQAfABMABgABAPn/+P8CAAYABwAQABUAEwAEAP7/+v/w//X/
//8CAAwAFwAMAP7/9v/w/+z/9P/+//7/BwAOAAEA+f/x/+v/5P/q//n/+v8EAA4AAwD1
//D/5P/i/+r/9P/3////AgD8//T/7f/m/97/4//v//X/+/8CAPj/8P/p/+L/3f/m//D/
8//5//3/+P/w/+v/4//b/+H/7f/y//r/AQD5/+3/5//g/97/5P/u//D/+//+//f/7//r
/+P/2//f/+3/8f/7/wAA9v/r/+f/4P/a/+L/7P/u//f//P/1/+3/5v/f/9b/3P/p/+//
+P////T/6//l/97/2P/i/+z/8P/2//v/9P/r/+L/3f/U/9r/6P/t//b////1/+T/4P/Z
/9L/2f/g/+f/7v/p/+z/9P/1//P/8f/k/9P/2f/e/+X/8//x/+r/5f/e/+H/3f/g/+H/
4f/m//H/9f/y/+3/4v/P/9j/3P/k//P/8f/n/+L/3P/h/9//5P/k/+T/6P/x//T/8f/v
/+X/0P/W/9z/5//3//X/7v/p/+L/4f/b/+H/4//e/+X/8P/3//P/7v/e/87/1v/c/+H/
8//w/+z/6f/g/9z/7f/x//L/9v/q/9b/0f/P/9L/6f8FABgAMgBNAFsAWwBZAE0APAA3
ADsAMgAnAB4ADAD7//b/8//u//f/BgALABIAGAAMAPr/8v/y//T/6P/b/+H/4//p//3/
+//y/+v/5v/l/+D/5//n/+P/7P/1//j/9//1/+n/1f/e/+L/6f/9//r/8f/r/+L/5f/i
/+X/5f/j/+v/+P/7//r/8//l/9f/3//i/+n///8BAPr/8f/k/+j/5v/p/+z/5//w//7/
AwACAPv/8P/e/+j/7//3/wsACgAEAAEA+f/5//j///8CAP7/CQAWABsAGwAdABAA/f8K
ABAAGwAvAC0AKAAlACAAHgAcACIAJAAgACkAOAA8AD0AOAAnABYAIQAoADAARQBEADsA
NgAqACgAKAAsAC8AKwAxAEAAQAA6ADkAJAATABsAHgAjADQAMgAoAB0AGgAYABAAFgAS
AA0AEgAhAB4AHAAaAAsA9v///wQACgAdABwADQAJAAQABQD+/wAA///+/wUAEQAPAAwA
DgAFAPL/+v/+/wMAFQAPAAUAAAABAP//+v/9//3/9/8AAAMAAwACAAEA+f/k/+z/9v/6
/w0ABQD6//b/8//x/+z/7f/w/+3/9v8BAAIAAQAAAOv/2//j/+n/7v8AAAAA9P/x/+7/
7v/p/+3/6v/m/+7/+P/7//j/9P/n/9j/3//m/+z////8//P/6v/i/+T/5P/l/+b/4v/q
//P/9f/z/+//4v/S/9z/4f/m//n/9f/s/+b/3//i/9//4v/k/+D/5v/w//L/9P/w/+L/
0//b/9//4//z//L/6f/m/97/3v/b/9//4P/b/+T/7//y//H/7v/f/8//1//d/+H/9P/x
/+n/5P/d/93/2//c/9z/1//i/+3/8v/u/+3/4P/R/+z/8f/4//L/7P/m/+D/2f/c/+T/
5f/t//P/7v/l/93/1P/N/83/2//g/+f/7P/n/9v/1v/P/8v/0P/b/9//5v/p/+b/2//V
/87/y//P/9z/3//n/+7/6f/f/9z/1P/S/9T/2//c/+T/6//q/97/1v/Q/8//0//g/+b/
7v/0/+j/2f/W/8//yv/R/9z/4//q/+7/5//g/9r/0v/J/83/2f/i/+z/8P/q/9f/z//K
/8L/yP/W/+H/7f8CAAsABQAOACAAMQBNAGkAbQBjAFgAQwAlAAwA8//i/+T/9f/8/wEA
BgD//+z/5f/i/9j/3v/u//b/+P/8//L/5//f/9X/z//X/+P/5v/r//L/6f/c/9v/0//L
/9T/3f/g/+j/7//s/+H/2//S/8z/0//g/+X/7f/y/+r/4P/c/9X/z//X/+T/5//v//H/
7P/n/+D/1v/Q/9n/6f/w//X/9v/u/+T/3//a/9X/3v/s//H//P/9//r/8P/r/+X/4P/n
//b//P8FAAkA/v/0//L/7P/p//P///8DAA8AGQAUAAkABQD+//z/AwATABwAJwAwACMA
GgAZABQADQAVACMAJgAzADgAMQAqACUAHgAYAB8ALgAxADgAOAAwACgAJAAfABgAHQAr
ACoALwA3ACsAIwAdABIACQAMABsAHgAgACoAIQASABEABgD+/wIAEAAMABUAHAAWAAoA
AQD4//D/9f8EAAMADQAWAA0AAAD8//X/8P/1////+/8CAAwACwAAAPn/8P/o/+3/9v/5
/wEADwAFAPj/8//r/+T/7P/u/+3/9v/9//3/8P/r/+j/3//l/+z/7v/3/wEA+f/u/+n/
5v/f/+b/7//u//n/AgD3//H/5//f/9b/2v/q/+z/9/8CAPn/7f/q/+D/2P/e/+b/5//w
//b/8//u/+b/3v/V/9n/5f/r//H/+P/w/+j/4f/a/9L/2v/j/+X/7P/x/+3/5v/g/9f/
zv/T/97/4v/p/+//6P/f/9z/2P/S/9b/3v/e/+v/8P/r/+X/4P/X/87/0f/g/+P/7P/w
/+j/3//d/9j/zv/U/9z/3P/n/+7/6f/j/9z/1f/M/9L/3P/h/+n/7//o/+H/3f/Y/8j/
zP/g/+r/6P/o/+j/6P/c/9r/3f/Z/+H/6f/m/9//3f/Y/9X/2f/e/9z/3P/a/97/2f/b
/9v/0//S/9f/1f/d/+P/4//b/9n/1P/T/9n/3v/Z/9n/2P/b/9n/3v/e/9f/1v/a/9j/
3//n/+f/3P/Z/9b/2P/f/+D/3v/e/9z/2f/T/9n/2//N/83/0f/R/9z/4v/d/9j/1v/S
/83/1f/Y/9j/2f/U/+b/6f/l/9L/xv/C/7r/v//X//D/BwAfACgAKgA7AFEAVwBbAGcA
YgBTAEkANgAPAPT/6P/d/+D/9/8GAAkAEgATAAIA9v/2/+7/7v/4/wIA/v/5//f/8f/v
//v////8//v//P////z/BQAHAPv//v8BAP7/CAARABAABwAGAAAA/f8HAA0ACwAMAAoA
DQAMABEAEwAGAAcADQAJABMAFwAUABEAEAAKAAgAFQAcABwAGgAUABcAFgAaAB4AEQAU
ABwAGwAmACcAJAAaABoAGQAZACUAKAAmACcAIwAkACIAKAAqAB4AIQAmACMALgA5ADUA
KwAtACoALAA3ADoAOgA8ADwAOgA4AD4AQAA1ADcAPwA8AEgATABEADwAPAA4ADUAPwBC
AD0APAA0ADIAMgA2ADkALAArADMALAAxADkALQAlACQAHgAaACIAJgAgABkAGgAcABYA
HgAcAA8ADAATAAgAEwAcABgADgAMAAgABQAPABQACwANAA4ADwAKAA4ADwAEAAMABwD9
/wcAEgASAAgABQAAAPz/BQAGAAEAAQAHAAgABAAIAAkA/P/+//r/8/8AAAkACwAAAAAA
AAD6/wMAAgD+/wEABQAFAAAAAQAEAPb/+P/8//b/AAAKAAAA+//5//f/9P/+/wMA/P/+
/wAAAAD7/////P/w//D/8v/t//j//v/7//b/8//w/+z/9f/4//X/8v/w//H/8v/0//b/
6P/q/+3/6f/y//n/9//y//T/7//q//P/9f/y//L/8f/2//X/+v/+//D/7v/w/+r/+P/+
//r/9f/1//H/7f/1//n/9f/3//T/9//1//r//P/v//D/8//u//n/AAD7//X/9v/z/+7/
+P/4//X/9f/z//T/9f/5//z/7P/w//T/8v/w////BAALAAwABAD8//T/7P/q//D/+///
/wQACQADAPn/8v/q/+T/5f/0//r/AgAIAAAA8f/p/9//4f/o//X/+////wEA/f/x/+3/
5v/j/+f/9f/5/wIACgAAAPP/7f/i/+X/7P/4//7/AQAFAAEA8v/s/+b/5f/p//b//P8E
AAoA+//r/+f/3//e/+f/9P/9/wAAAgD5//D/7P/m/9//5f/x//r/BAAIAPr/6//n/9z/
2v/q//b/+/8HABIAFQAbACgANgBNAHUAlwCfAJ0AjgBrAEUALAATAAQACgAZAB4AJwAo
ABsADAAHAAIAAAAMABgAGgAaABwAEAADAPz/8f/q//H/AAAEAAoAEgAGAPj/9v/t/+r/
9P/+/wIABgALAAYA+f/0/+z/5//v//3/AwAMABIACQD8//X/6//o//H///8DAAsACwAE
AP3/+P/u/+j/8f8BAAgADQAOAAYA+v/z/+z/6f/0/wQACwATABMADwAEAP7/+f/1//3/
DQAWACIAKQAfABQAEQAKAAkAFQAjACkAMQA5ADIAJQAkAB4AHQAlADIAOgBEAEwAPQAy
AC8AKAAlAC8APwBEAEwATgBEADoANgAwACsAMwBDAEcATwBQAEMAOAAxACkAJwAtADwA
PABAAEcAOgAxACwAIgAaAB4ALAAwADMAPgAzACIAHwASAA4AFAAkACIAKgAwACkAHAAX
ABAACgARACAAHwApADIAKAAYABEABwAJABEAHgAdACIAKgAnABoAEgAKAAMACQATABcA
IAAvACMAFAANAAMAAgAOABQAFwAgACUAIwAUAA4ACgAAAAUAEAAUAB8AKwAfABAABwAA
AP3/BgARABIAFwAeABEACQABAPv/9P/6/wkADAAYACQAFgAHAAEA9P/x//r/BQAJAA8A
EgAMAAQA+//0/+z/8f/9/wMACQAQAAYA/v/3//D/7f/2/wAAAwAJAA0ACAAAAPz/8//q
/+///f8CAAoAEQAIAP3/+P/y/+7/9P/+/wAACwAOAAcA///7//P/6//v////AwANABIA
BwD7//b/7v/q//L//P/+/wMACAABAPn/8//t/+X/7P/3//3/BgANAAMA+f/y/+r/5P/w
//z/AgAGAAsABAD7//T/7//m/+z///8FAAsADwACAPr/9P/u/+j/6v/y////BQAFAAcA
/v/x/+3/6P/l/+n/9v/6/wAABAD7/+v/4v/X/9z/5v/2/////v/9//b/5//k/97/3P/h
//D/8//7/wIA+P/r/+X/2v/g/+r/+f8CAAAAAQD6/+j/5P/g/+H/5//0//r/AgAIAPj/
5//i/9n/2P/j//L//f/9//z/8P/k/+L/3v/Z/+H/7v/2////AgDo/+P/3f/U/97/7P/w
//X/AQD+//v/BwAUACAAQwBtAIEAhQCBAGYARQAtABYAAQD8/wYACwAUAB0AFAADAP7/
9//0//7/DgAQABIAEQAQAAEA8f/v/+f/4//t//v//v8DAAoA/P/s/+j/3f/e/+z/+v8C
AAQABQD8/+v/6P/i/9//6f/3//v/AgAGAPr/7P/k/9n/2f/l//b//f8AAP3/8//p/+b/
3v/a/+X/9v/8/wAAAAD1/+j/4P/Y/9r/6P/7/wUACAAFAP7/8P/w/+3/6//1/wMACgAU
ABkADAAAAPz/9P/4/wcAGAAhACQAKQAfAA8AEAAMAA0AFwAmAC4AOABAADEAJAAfABYA
FgAjADYAPgBFAEQANwAqACgAJAAhACsAOQA9AEUARgA2ACoAIgAZABsAJQA4ADwAPQBB
ADEAJQAjABwAFwAeAC0AMAAyADwALwAcABcACAAIABIAJgAoACkALAAiABIAEAAKAAUA
DQAaABkAIwAsAB8ADgAGAPv//v8JABkAGwAdACIAHAAMAAoABAD//wcAEQATABoAJwAZ
AAoAAwD5//v/CAAPABMAFgAZABUABAD///7/9////wgACgATAB0ADwAAAPf/8P/v//r/
BwAKAA0AEgADAPn/9P/v/+n/8P/+//7/BwAQAAMA8//s/97/3//q//f//f8AAAAA9//s
/+X/4P/a/+H/7//1//v/AgD3/+z/4v/Y/9j/5P/x//f/+P/5//H/5v/l/9//2f/h/+3/
8v/6/wEA9//p/+H/2P/a/+T/8v/4//z//P/y/+f/5f/f/9n/3//t//H/+/8AAPX/5//g
/9b/1P/g/+7/9P/3//r/8f/n/+L/3f/W/97/6f/v//j////y/+f/3//W/9P/4v/x//r/
+v/9//T/6f/l/+P/3f/m//P/9////wcA+//u/+j/3//m//b//v/+//7//v/+//P/8P/y
/+3/9v////3/9//0/+7/6v/t//H/8P/x//D/9P/v//H/8f/p/+j/7f/r//P/+f/5//H/
7v/o/+b/6//x/+3/7v/u//P/8f/2//b/7//s/+7/6v/y//v//P/y/+7/6v/r//H/9P/0
//b/9v/0/+3/8v/z/+b/5//s/+3/9v/8//f/8v/x/+z/5v/t//D/8v/1//L//v8DAPv/
5v/c/9j/zv/V/+3//v8RACsANAA2AEUAVQBZAF8AaQBgAE8ARwA2ABMA/v/2//H/+P8L
ABYAGQAgABkABgD+//j/7P/w//v/BAD///n/9v/t/+j/8f/2//L/8P/w//H/7P/z//P/
5P/m/+j/5P/u//f/9v/t/+v/5P/g/+n/7f/r/+z/6v/r/+j/6//r/+D/4f/n/+P/7f/x
/+7/6//o/+D/3P/n//D/8P/u/+j/6//o/+r/7P/f/+L/6v/p//b/+f/4//D/8P/t/+v/
9f/8//z////9//3//P8DAAYA/P8BAAgABwAUAB8AGwARABIADgAPABkAHQAeACEAIgAf
AB4AJQAoAB0AHwAnACQAMwA4ADEAKgAoACQAIQArADEALQAtACYAJgAmACoALQAgAB8A
JwAgACgAMwAqACUAJQAeABkAIAAkACAAGwAeAB8AGAAfABwAEAAOABYADAAXACAAHAAS
AA8ACgAGAA8AFAALAA0ADgAPAAoADgAPAAYABQAJAP//CQAUABQACgAHAAIA/v8HAAcA
AwAEAAsACgAGAAoACwABAAQAAQD7/wYADwARAAYABQAEAP3/BQAFAAAAAgAFAAQAAAAC
AAYA+f/6//3/9v8CAAwAAgD9//v/9//y//r////4//r//P/8//f/+//4/+3/7v/x/+3/
+P/+//v/9v/y/+7/6f/x//X/8//x//D/8f/y//T/9v/q/+z/7//r//X/+//4//L/8//t
/+f/7//y//D/8f/x//P/8f/1//j/6//q/+3/6P/2//z/+P/z//P/7f/n/+3/8//v//H/
7v/v/+3/8v/0/+f/6P/r/+b/8v/6//b/8f/v/+v/5f/u/+//7f/u/+3/7//v//L/9P/k
/+j/7P/q//H/+f/1/+//7P/r/+b/8P/z/+//7//v//v/AgD9//j/8//u/+j/6v/x//H/
+f8BAP7/9//u/+b/4P/h/+//9P/7/wAA+v/v/+v/5f/g/+T/7v/x//n//f/7//H/6v/i
/97/4f/w//P/+/8CAPz/8//x/+r/6P/s//X/+P/+/wUABAD4//H/6v/o/+v/+P/+/wYA
DAACAPX/9P/v/+f/7f/3//3/BgAKAAMA/P/1/+7/5v/r//b//v8HAAoADgD7/+3/5v/c
/9z/7P/5/wEAEAAbABsAHgAuAD8AVQB3AIMAewB0AGEAPwAkABMA/v/8/w0AGgAfACgA
JQASAAcABAD6//j/BgAMAA4AEgAIAP3/9f/p/+H/5//0//j//v8GAP7/8v/y/+v/4//q
//H/8v/8/wMAAAD1/+7/5P/d/+P/8f/1//z/AAD6//D/7P/l/+D/5//z//X//v////n/
8//r/+D/2f/h//L/+P/8//z/+f/w/+z/6P/h/+j/9P/3/wEAAwABAPj/8//t/+j/7//9
/wQADgATAA0ABAADAP7/+/8FABEAFQAeACcAIQAVABIACgAHAA0AGgAiACwANAArACIA
IQAcABYAHQAqACwAOAA8ADQALAAnACAAGgAhADAAMwA6ADoAMQAqACcAIwAdACEALgAs
ADMAPQAzAC0AJgAcABQAGAAlACgAKgA0ACoAHAAcABIADAAQAB4AGgAkACwAJwAcABQA
CgABAAUAEgARABsAJAAeABIADwAJAAUACQASAA0AFQAgACAAFgAPAAYA/v8DAAwADQAT
AB8AFQAKAAcAAQD6/wIABAADAA0AFQAWAAoAAgD+//T/+f8CAAQADQAXAA0AAgD9//r/
8v/4/wAA/v8JABIABwABAPr/8//r//D//v/+/wcAEAAGAPv/+f/w/+j/7v/2//f/AAAG
AAMA/v/2/+7/5f/p//T/9//6//7/+f/0//D/7P/l/+z/9P/1//3/AwAAAPr/9f/r/+H/
5f/w//T/+/8BAPz/8//w/+z/4//m/+3/7P/6/wAA/P/3//H/5//d/9//7v/x//r//v/2
/+3/6//m/93/4v/p/+j/8//8//n/9f/s/+P/2P/c/+f/6//y//f/8P/p/+X/4P/X/+D/
6f/s//b//f8AAPf/8P/p/+L/4f/m//D/8//2//v/9f/r/+P/3P/X/9n/5//s//P/+P/x
/+P/3P/T/9P/2v/n/+3/8f/z/+//4//e/9b/0v/V/+T/5//v//b/7//j/97/1P/V/9r/
5P/o/+r/7//s/97/1//S/9L/1//j/+r/8//6/+z/2//W/83/yv/T/+D/6f/t/+7/5P/a
/9f/0v/M/9P/4f/q//T/+P/q/9v/1f/I/8L/0P/e/+X/8/8AAP//AQAMABYAKQBPAGsA
cQBvAGIAQwArABwAAwDw//b/AQAEAAkADAD9//D/6//k/97/7P/6//z//v8AAPT/5//g
/9f/0v/b/+v/8P/3/wAA9P/k/+D/1f/Q/9r/5P/o/+7/8//u/+H/3P/U/8//1//j/+f/
7v/y/+j/3P/W/83/zf/X/+b/6//w/+//5//f/9v/0v/N/9f/6v/y//j/+v/w/+T/3f/W
/9P/3P/q/+//+f/5//X/6v/m/+H/3f/l//T//P8HAA0AAQD0/+//5v/n//P/AQAHAA0A
FQAOAAEA///6//r/AwARABoAJQAuACIAGAAWABAADwAZACkALgA2ADgALgAkACAAGgAV
AB0ALAAxADoAPAAwACYAIAAZABYAHQAtAC4AMQA3ACkAHwAZABAACQAOAB0AIAAiACwA
IgASABAABAAAAAQAEgAOABYAHAAVAAgAAQD6//T/+/8KAAkAEwAcABIAAgD7//H/8v/5
/wUAAwAIABAADQAAAPj/8P/p/+//+v/9/wUAEwAGAPj/8v/p/+j/8v/2//f/AAAFAAMA
9P/t/+r/4f/n/+//8v/8/wcA/P/w/+r/5v/h/+r/9f/2//z/AgD0/+v/5f/f/9j/3v/v
//L//v8KAP7/7//p/9z/2v/i/+z/7//3//r/9P/s/+X/3v/W/9v/5//t//P/+v/x/+j/
4P/Y/9P/3P/m/+n/7v/x/+v/4v/f/9f/z//V/+H/5v/u//X/7P/h/9z/1v/U/9r/5P/m
/+//8v/r/+P/3v/X/9D/1f/i/+X/7v/y/+r/3//b/9T/0P/Y/+L/5P/s//L/7P/l/+D/
2f/Q/9b/6P/r//H/9//s/+b/4P/a/9T/1v/e/+v/8f/y//P/6f/b/9f/0v/P/9P/3//k
/+v/8P/o/9n/0f/H/8n/0v/h/+n/6P/n/+D/0f/P/8r/yf/P/9z/3//n/+7/5v/Z/9P/
yP/O/9b/4//q/+r/6//k/9L/zv/K/8v/0f/b/+D/5//s/93/y//F/7v/vP/H/9b/4f/i
/+D/0//G/8X/wv++/8f/0v/a/+P/5v/K/8X/wf+8/8D/yv/M/9P/3f/e/93/6//6/wgA
KQBRAGkAdwB7AGQAQQAnABQA+//w//D/8//4/wEA/P/v/+j/3//Y/+T/9P/6//7//v/+
//D/4f/e/9f/1P/f/+v/7v/z//r/7v/e/9r/z//Q/97/7P/0//b/9//u/93/2//W/9T/
3//s/+//9f/4/+z/3v/W/8v/zv/b/+3/9f/4//X/6//h/97/1v/S/93/7//2//v//P/y
/+T/2//S/9L/4P/z//3/AAD7//L/4v/i/9//3f/n//L/+P8BAAUA+f/s/+f/3v/h//H/
AwANABEAFQAKAPn//P/4//n/AwARABoAJQAuAB8AFAARAAoADQAbAC8AOAA+ADwALgAg
ACAAHAAZACMAMgA1ADwAPAAtACIAGwATABIAGwAtADAALwAzACMAFwAWABAADAAUACAA
IgAjACwAIAAOAAoA/P/9/wYAGQAaAB0AIAAWAAYABQAAAPz/BQARAA8AGAAgABQABAD9
//P/9v///w0ADQAPABQADgD+//n/8v/s//P//v8BAAkAFwAKAPr/8v/n/+f/9P/7////
AgAFAAEA8P/v/+7/5//v//b/+P8BAAsA///w/+f/4P/g/+z/+v/+/wIABgD2/+v/5//j
/97/5v/z//T//v8IAPr/6//l/9j/2v/m//T/+//9//7/9v/s/+X/4P/a/+H/7//1//v/
AgD2/+r/3//U/9X/4v/w//f/+P/5//H/5v/n/+H/2//j/+//9P/8/wMA+f/r/+P/2v/b
/+T/8f/2//v//P/z/+n/6f/j/93/4//w//P//P8AAPT/5//h/9j/2P/k//L/+P/5//r/
7//j/+H/3f/X/+D/7P/x//n////0/+n/4f/Y/9z/7v/z//b/+f/8/+//7P/u/+n/8f/3
//L/6f/o/+b/5v/t/+3/6P/l/+D/5//l/+r/7f/j/+L/5//l/+v/7f/p/93/4P/e/+D/
6f/s/+X/4//g/+f/5//u//D/6P/m/+n/5v/s//H/7v/g/+P/5P/q//X/9f/w/+3/6P/o
/+P/6v/t/+L/4//o/+n/7//y/+r/4v/m/+b/5f/x//D/7v/t/+b/9P/1//n/9P/i/9j/
1P/R/93//P8XAC8ASABcAGUAcQB3AG0AYwBeAE0APQA2ACMABgD4//f/9P/5/woAEwAY
AB8AGgAGAP7/9v/s//X//P/1/+3/7//r/+v/+f/7//T/7//s/+3/6v/z//X/6P/s//D/
7v/0//n/9P/n/+r/6P/p//f/+f/z//D/6v/u/+z/8P/x/+f/6f/w/+3/9f/1/+7/5//r
/+j/6f/5//z/+P/y/+j/7f/u//T/+v/t//D/+P/3///////7//D/9P/3//v/CwAMAAgA
BwABAAMABAANABIACAANABQAEwAdACUAHgARABYAFgAbACkAKQAmACUAIgAjACQALQAy
ACYAKQAyADAAPAA+ADQAKgAtAC4AMAA/AEIAOwA4AC4ALQAuADMANwAqACkAMQAqAC8A
NQAnAB0AIAAeAB4AKgArACIAGAAWABkAFAAdABwAEQAQABkAEAAYAB4AFwAKAA4ADgAP
AB0AHQARABAADgARAA4AFAAXAA8ADwAUAAsAEAAYABUACAALAAoACgAXABMACwAIAAsA
DQAKAA8AEQAGAAoACAADAAsAEQAQAAIABQAIAAUAEQANAAQAAgABAAQAAgAGAAwAAAAC
AAYAAAAGAAwA/v/1//f/+f/6/wgACQAAAAAAAAABAP//BgAGAPn/+v/9//n///8CAPz/
9P/2//b/9f8BAP//+f/z/+7/8//2//r//v/x//T/+P/1//r//f/3/+7/8v/x//D//f/9
//b/8v/t//L/8f/2//r/7v/u//L/7v/1//j/8f/p/+7/7f/s//f/+f/x/+//6P/t/+3/
9P/4/+r/7P/w/+z/8//4//H/6f/r/+v/6f/2//X/7//s/+f/6f/r//D/9P/l/+r/7//u
/9z/7f/6//7/+v/4//b/9P/p/+j/7P/p//T//f/7//X/7f/k/93/3f/k/+b/6v/s/+z/
5f/l/+P/2//c/+P/4//r//H/8f/p/+L/2v/W/9n/4//j/+j/7P/u/+n/6//o/+P/4v/m
/+T/7P/1//b/7P/k/97/3f/h/+f/6v/v//L/7f/j/+X/4//Y/9v/4v/l/+7/9P/v/+r/
5f/e/9b/2//i/+b/6//q//j/9f/l/9j/0v/K/8z/3//v//z/EwAjACQALgBBAE0AVQBh
AF8AUABDADEAEgD3/+r/4P/j//j/BwAOABUAEgABAPb/8v/q/+b/8v/5/wAA+f/x/+v/
4f/b/+P/6v/q/+z/8P/t/+b/6//p/93/4v/n/+b/8f/5//f/7f/o/+D/2//j/+r/6//v
//D/7//q/+v/6f/f/+H/6P/l/+//8//w/+3/5v/c/9b/3//q/+z/7P/o/+n/5P/k/+T/
2v/e/+f/5//0//f/9v/u/+n/4//e/+X/7v/w//X/9f/z/+7/8f/w/+f/7f/1//X/AgAN
AAkA///9//b/9P/7/wMABgALAA4ACgAGAAoACgAAAAMADAAKABgAHAAUAAwABwAAAPr/
AQAKAAsAEAAOAAoABgAGAAUA+v/5/wEA+v8CAA0ABAD///n/8P/p/+7/9v/0//H/9v/0
/+r/7v/o/9v/2v/j/9r/4//s/+j/3v/X/9D/yv/R/9j/0//Z/97/3f/U/9T/0f/I/8n/
z//H/9D/3P/d/9T/zv/G/7//xf/I/8f/y//V/9H/yv/L/8n/vv/C/8D/u//H/8//0P/E
/7//vP+z/7n/u/+6/8D/x//E/7z/uv+6/67/sP+0/67/uf/E/7v/t/+x/6v/pP+q/5z/
rP+3/w==
         </WaveFormData>
      </LeadData>
      <LeadData>
         <LeadByteCountTotal>10000</LeadByteCountTotal>
         <LeadTimeOffset>0</LeadTimeOffset>
         <LeadSampleCountTotal>5000</LeadSampleCountTotal>
         <LeadAmplitudeUnitsPerBit>4.88</LeadAmplitudeUnitsPerBit>
         <LeadAmplitudeUnits>��V</LeadAmplitudeUnits>
         <LeadHighLimit>2147483647</LeadHighLimit>
         <LeadLowLimit>268435456</LeadLowLimit>
         <LeadID>V1</LeadID>
         <LeadOffsetFirstSample>0</LeadOffsetFirstSample>
         <FirstSampleBaseline>0</FirstSampleBaseline>
         <LeadSampleSize>2</LeadSampleSize>
         <LeadOff>FALSE</LeadOff>
         <BaselineSway>FALSE</BaselineSway>
         <ExcessiveACNoise>TRUE</ExcessiveACNoise>
         <MuscleNoise>FALSE</MuscleNoise>
         <LeadDataCRC32>4245056792</LeadDataCRC32>
         <WaveFormData>
BAAEAAQABAAGAAMAAQD///z//P/+/wEABAAGAAkABwACAAAA/f/8/wAACAAMABAACgAJ
AAMAAAD+//7///8EAAkADgAOAAsAAwAAAPr/9//8/wEABQAJAAgABAD///z/+v/4//v/
AAAFAAgADAAJAAUAAAD7//n/AAAHAAwADgAOAA0ABwAFAAIAAgAFAAgACgAOABEADQAJ
AAcABAADAAwAEAATABUAFQANAAQA/v/3/+z/5P/b/9T/zP+7/57/g/9t/1v/T/9Q/1T/
XP9q/3v/iP+Y/6n/t//A/8//3f/l/+v/8//2//X/+P/9//3/AwAJABAAEwATABIADAAK
AAcABgAMABEAFQAZABUAEQAQAA8ACgAKAA4AEwAUABgAGQAYABIAEAAMAAsADwAVABgA
GgAaABQAEwATAA8ADwARABYAGwAcABwAGgAWABMADwAOABMAFwAbAB8AHQAbABgAFwAU
ABQAFgAZAB0AIAAhAB8AGgAYABQAEgAUABoAHgAiACIAIgAeAB4AGgAXABkAHAAhACcA
KQAqACYAJQAkACQAKAAsAC8AMQAzADIALwAuAC0ALQAuAC8AMwA0ADUAMwAwAC0AKAAk
ACgALAAuADAAMAAsACQAIAAdABwAHAAcAB0AHwAgABwAEwASAA4ACgALAA0ADwAQABAA
DQAKAAkABAADAAMABQAGAAoADgAMAAQAAwABAP3/AgAGAAgACwALAAoABgADAAMAAwAD
AAcACwANABAADgAIAAUAAwD+/wMACAAKABEAEwAPAAoACAAKAAgACAALAA8AEwAVABYA
DwANAAsABwAKAA8AEAASABMAEwAPAA8ADAAMAAwADwASABYAFgAVAA8ACwAJAAcABwAN
AA8AFQAVABEADwAOAA0ACwAKAAwADgATABUAFQAPAAwACQAHAAoADgASABUAEwARABAA
EAAIAAoADAAOABEAFAAXABYAEwAPAAsACQALABAAEwAWABYAEwARAA8ADgANAAwADgAQ
ABQAFgAYABMADgAMAAoADAAQABMAFgAWABUAFAAPAA0ACwALAA4AEAAUABgAGAARAA4A
DAAIAAoAEAATABYAFgAUABIAEQAPAAwADwARABMAFgAaABoAFAARAA4ACgAQABgAGAAZ
ABgAFgAUABIAEAAUABEADwANAA0AEAAVABsAFwAUABIACwAPABIAFAAYABUAGAAXABYA
EwATAA4ADAAMAA4AEQAYABcAGAAUAA0ADgAQAA8AEQAQABEAEQARABMAEAAMAAoACgAK
AA8AFgASABAADwAHAAwADgAQABUAFQAXABcAFAATABMADgANAA4AEAAVABoAFgAWABUA
DQAQABMAFQAZABoAFAATAA8ADQAVABoAGAAVABIAAgDt/97/0P/D/7b/pf+T/4P/d/9o
/17/YP9m/23/gP+Y/6//xf/W/9n/2//d/9//4//y////BgAKAAsAEgAZABgAFwATAA4A
EAAUABcAHAAcAB0AHQAdAB0AGQAYABcAFgAYAB4AJQAgACAAHQAYABkAHAAdACEAHwAh
ACAAHgAgABoAGQAZABYAGQAeACYAIwAgABwAFgAZABsAHAAgACAAIQAiACMAIQAfABwA
GwAcAB4AIgAnACQAIgAeABcAGAAcAB4AIgAfACAAHwAeAB8AIAAdAB4AIQAhACYALAAq
ACkAJAAeACAAJQAqADAALgAuAC0AKwAwADAALgAuADEAMwA2ADkAOAA0ADAAKQAsAC8A
MAAyADAAMAAuACwALAAqACQAIgAjACQAJgAoACQAIQAdABQAFAAYABkAGgAVABMAEQAO
ABAADQAKAAkACAAJAAsADwAKAAoACgAEAAMABwAKAAsACgAKAAgABwAIAAgABQADAAUA
BwAJAA8ADQALAAoABAAFAAkADgAQAA8ADgAKAAsAEAANAAkACAAKAAoADAARABAADwAM
AAgACQANABEAEwARABMAEQAQAA8ADwALAAsACwAOABEAFwAUABQAEAALAAwADQAQABMA
DQAPAA0ADwARAA0ACwAKAA4ADwARABYAEAAPAAsABQAJAAwADwATABAAEAAQAA8ADgAL
AAkACAAGAAoADgASAA4ADAAKAAQACQALAA0AEQANAA4ADQAMAA4ACwAJAAcACwANAA8A
FAAPAA4ACwAIAAsADAAQABQAEgASABEAEAAQAA8ADgAJAAwADQAQABYAEgAQAA4ACAAL
AA4AEgAUABAAEgARABAADgAMAAoACQAMAAwAEgAXAAkACgAKAAwADgAQABIAFAARAA8A
DQAJAAgACQALAA8AEgAWABUAEAAOAAsACgALABIAFQAYABUAFQAQAA4ACAAIAAkADgAU
ABoAGwAZABIAEAALAAkADQARABQAFwAVABIADgAMAAgABAAFAAgADgASABcAFQASAA4A
CgAJAAwAEQAUABQAFQAVABAADwAMAAwADwASABMAFgAYABMAEAAPAA0ADQAUABoAHQAf
AB8AFwAOAAoABwAAAPj/7//i/9r/zf+4/53/if95/2//dP9+/4j/lP+j/6r/rP+z/73/
yv/b/+f/7//5/wMAAgD9//7/AQABAAcADQAVABkAGgAaABUAFAASABIAFQAZABwAHwAe
ABsAGwAbABcAFgAZAB0AHgAiACMAIgAeABwAGAAXABwAIQAjACQAJgAgAB8AHwAYABcA
GAAcACIAJAAlACQAHgAbABcAFgAYABsAHgAhACEAHwAcABsAFgAWABgAGwAfACIAIwAh
ABsAGgAXABYAFwAcAB8AIgAiACIAHgAeABsAGQAcACAAJAApACoAKgAjACEAHwAeACIA
JgApACsALAAsACoAKgAoACcAJwAnACwALgAwAC8ALQArACcAJAAlACgAKQAqAC0ALAAn
ACYAIgAgAB8AHgAhACMAJAAgABkAGAAUABAAEQATABUAFgAYABUAEgARAA0ACwAKAAsA
DgASABYAFAAOAA0ACwAHAAoADgAQABMAFAAUABEADwALAAsACwAPABIAFQAZABgAEwAR
ABAADAAQABQAFQAbABwAGQAVABQAEgAQABAAEwAZAB0AHwAgABoAGQAYABUAGQAdAB0A
HgAfAB8AGwAbABcAFgAVABcAGwAgACEAIQAdABkAFwAVABUAGQAZAB0AHwAbABkAGAAX
ABUAFAAWABgAHQAfAB8AGwAYABUAEwAXABoAHQAfAB8AHQAcABwAFQAWABcAGAAbAB4A
IQAgABwAGQAWABUAFgAaABwAHgAgAB0AGwAZABgAFwAWABgAGgAeACAAIgAfABoAGAAW
ABcAGgAcAB4AHwAfAB8AGwAaABcAFgAYABsAHgAhACAAGgAYABcAFAAVABoAHAAeACQA
IgAcABoAFwAWABUAFAAbABsAHAAdABcAFgAXABkAGQAaABwAGQAbABwAHAAeABsAHgAd
ABwAHAAfAB0AHgAXABYAFgAaAB0AIgAiAB8AHgAeABsAGwAYABkAGQAZABwAHAAbABwA
FgASABMAFgAZABwAIAAdAB0AHAAbAB0AHQAfAB8AHAAhACMAIAAhAB0AHAAeACAAIQAk
ACYAIQAiACMAIwAlACAAGgAfACcAKQApACYAIgAZABAAAADv/+T/3v/V/8b/s/+d/4f/
f/9+/37/hP+W/6X/tv/C/8f/zf/a/+P/6f/x//3/AQAEAA0AEAAPAA0AEQAVABgAGwAb
ABoAGgAaABkAGgAYABkAGQAZABsAGQAaABsAFQAUABcAGwAZABwAHAAaABkAGgAZABsA
GgAbABkAFgAdABoAHAAfABcAFQAVABgAGwAcABwAGgAaABkAFwAYABYAFwAYABkAHQAd
ABwAHQAXABYAFwAZABoAHAAcABkAGAAaABoAHAAZABoAGQAYABwAIAAgACQAIQAdAB4A
IAAhACUAJQAkACMAJQAnACoAKQAqACoAKQAwADIAMgA0ADAALwAvAC8AMgAyADIALwAz
ADUANQA2ADIAMgAwAC4AMwA0ADEAMgAsACoAKQAoACoAKwArACYAIgAkACMAIgAgAB8A
HgAcAB4AHQAcAB0AGAAXABcAGQAXABoAHQAaABcAGQAaABkAGAAYABYAFQAaABwAGwAb
ABgAFwAWABkAGQAbAB4AHAAaABsAHQAcABsAHAAaAB0AJAAjACEAIgAfABwAGwAdAB4A
IQAiACIAHwAhACMAIwAiACMAIAAeACMAJQAjACUAHwAeAB0AHwAgACQAJAAjACEAHwAf
AB8AGwAdABsAHQAjACEAIQAiAB8AHQAcAB4AHAAfAB8AHQAdAB4AHwAhAB8AHgAdABsA
HwAfACAAIgAbABwAHQAeAB4AIAAiACAAIQAfAB0AHQAbABwAGwAaACAAHwAfAB8AHQAb
ABkAGgAaABwAHAAcAB4AHAAdAB4AGwAaABgAFgAaAB0AIAAfAB0AGQAXABgAGAAaABwA
GgAZABoAHAAcABkAGgAYABYAGgAaABoAGwAaABYAFAARABIAFgAYABoAHAAgAB0AGwAZ
ABQAFAAWABkAHQAeACAAHQAYABYAEwASABQAHAAgACQAIAAfABkAFgASABIAEwAYAB8A
JAAkACEAGwAYABIADwATABcAGgAdAB0AGgAWABQAEQAOABAAFAAZABwAIAAdABoAFgAS
ABEAFwAdACEAIgAhAB8AGAAVABQAFAAXABoAHQAgACIAHQAZABcAFAATABwAIgAjACUA
IwAbABIADgAFAPz/+P/x/+b/3P/R/7j/mf+D/3H/Z/9s/3L/ev+I/5X/mP+g/6//wf/O
/93/6f/v//f//f/6//X/+v///wEACQARABgAGwAbABoAFAASAA8ADgASABcAGwAfABsA
FwAWABUAEgASABYAGwAdACAAIAAeABgAFgASABEAFwAdACAAIgAhABoAGAAXABQAFQAY
AB4AIQAiACIAIAAcABkAFQAUABkAHQAhACUAJAAhAB0AGwAYABgAGgAdACIAJAAkACEA
HAAaABYAFAAWABwAIAAkACMAIgAdABwAGwAZABwAIAAjACcAJwAmACIAIQAgACAAJQAq
AC4AMQAzADIALwAuAC0ALQAuAC8ANQA2ADcANQAzADEALQAqACwAMAAyADQAMwAwACkA
JgAlACQAJAAkACQAJQAlACAAGQAYABQAEAATABUAFwAYABcAEwAPAA0ACgAJAAkACwAN
ABAAEwAQAAgABwAFAAEABQAKAA0AEQAPAA4ACgAHAAUABQAFAAkADAAPABMAEgAMAAkA
BwACAAgADAANABMAFQARAAwACgAKAAgACAALAA8AEwAVABYADwANAAsABwAMABEAEgAU
ABUAFQARABEADAAMAAwADwASABgAGgAbABYAEQAOAAsACwARABMAGQAaABUAEgAQAA4A
DQANABAAEgAXABkAGQAUABAADAAJAA4AEgAWABkAFgATABEAEAAIAAoADAAOABEAFAAX
ABYAEwAPAAsACQALABAAEwAWABYAEwARAA8ADQANAA0AEAATABYAFwAYABQADgALAAgA
DAAQABMAFgAWABUAFAAPAA0ACwALAA4AEAAUABgAGAASABAADwAMAA8AFAAWABgAFgAU
ABIAEQAPAAwADwARABQAFgAZABgADQALAAkACgAQABIAFAAWABgAGAATAA8ACwAKAAwA
EAAVABcAGAAaABcAFAASAA8ADgARABgAGwAeABkAFwAQAAwADAAOABEAGAAbAB4AHAAX
ABIAEAALAAkADQATABgAHQAZABQADgAKAAoACAALABAAEQAUABgAFQASAA4ACgAJAA4A
FQAaABwAGwAZABIADwAPABAAFAAYABsAHgAgABsAFwAVABIAEQAeAB4AIQAhABkADwAO
AAgAAwAEAPz/7f/i/9r/y/+0/5v/f/9r/2f/aP9o/3D/fP+D/4r/mP+r/7//0P/d/+f/
7//1//X/9v/7//7/BQAHAA8AFwAaAB0AHQAcABgAFgATABIAFwAdACIAJwAjAB0AGgAX
ABcAGAAdACMAIwAmACYAJAAgAB4AGgAZAB8AJQAoACoAKAAgAB0AGwAYABsAIAAoACoA
KgApACYAIgAfABsAGgAgACUAKgAvAC0AKQAkACEAHwAgACMAJwAoACoAKgAnACIAIgAg
ACAAIgAoACwAMAAuACwAJgAkACYAJQApAC4ALwAzADMAMgAuAC0ALAAsADEANgA6AD0A
PgA8ADgANgA2ADcAOQA7AEAAQABAAD0AOgA5ADYANAA2ADoAPAA+ADwAOAAwACwAKgAq
ACsALAArACsAKgAkABsAGAASAAwADQAPABEAEgAOAAkABAABAP////8AAAMAAgAEAAYA
AgD6//n/9//z//f//P///wMAAgAAAPv/9//3//f/9//7//3///8CAAAA+f/3//b/8v/3
//z//v8FAAUA///4//T/9v/2//j//f/+/wEAAgACAPz/+//6//f/+/8BAAMABgAFAAMA
/f/7//v//P/9/wEAAgAGAAYABQAAAP3//P/7//z/AwAGAA0ADAAFAAAA/P/9//3//v8C
AAQABwAHAAUAAAD+//z/+//+/wIABgAJAAcAAwAAAP7/+f/8////AgAEAAYACAAGAAMA
///7//n//f8CAAUACAAIAAMA///7//3//f/9/wAAAAACAAIAAgD+//r/+f/4//r//v8B
AAQAAwABAP//+f/6//n/+v/+////AgAFAAQA///8//r/9v/5/wAABAAIAAQAAAD8//n/
+P/2//r//f/+/wAAAwACAP3/+//5//b/+P/8//7/AwABAPv/+P/4//j/+P/4//7//f/9
//3/+f/4//n/+//7//z//v/7//z//P/7//z/+P/8//z//P/8/////f/+//j/9v/1//j/
+/8AAAAA/f/6//r/9//3//X/9//4//n//f/8//r/+v/2//L/8//2//n//P8AAP3//f/8
//v//f/9///////8/wAAAwABAAMA/v/8//3//v///wIABAD//wAAAQABAAMA/P/8////
BQAHAAcACAAAAPP/6v/a/8n/wP+8/7H/oP+L/3P/W/9N/0L/QP9K/1r/a/+A/5b/p/+z
/7r/wf/H/8//2//l/+7/9//6//v/+f/9/wEABAAHAAcABgAFAAYABgAIAAgACQAJAAkA
CwALAA4AEQAKAAgACgANAA8AEgASABAADwAQAA8AEQAPABEAEAAOABUAEgAUABcADgAN
AA4AEgAVABYAFgAUABUAFQAUABYAFQAVABUAFQAYABkAGQAbABYAFAAUABUAGAAaABoA
FwAXABgAFwAYABMAFAATABIAFgAaABoAHgAbABcAGAAaAB0AIQAhACAAHwAhACMAJgAl
ACYAJgAlACwALgAuADAALAArACsAKwAvADAAMQAvADEAMQAvAC4AKgAqACgAJgAsACwA
KAAoACMAIAAeABwAHAAdAB0AGAAVABYAFAASAA4ADQAMAAoADQANAA0ADwAIAAUAAwAD
AAMABgAJAAYABAAFAAUAAwADAAQAAwADAAgACgAJAAkABAADAAIABQAFAAcACgAIAAgA
CQALAAoACgAKAAcACQAQAA8ADQAOAAsACAAHAAkADAAPABAAEAANAA8AEQARABAAEQAO
AAwAEgAVABQAFwASABAADgAPABIAFgAWABUAFQATABMAEwAOABEAEAATABkAFwAXABgA
FQARAA4ADgARABUAFgAVABYAFgAWABcAFQAUABMAEQAUABUAFwAaABIAEgASABIAFAAW
ABgAFgAXABcAFwAZABYAFgAUABIAGAAXABcAFwAUABMAEgAUABYAGAAYABgAGgAYABkA
GgAWABYAFQAUABkAGwAdABsAGQAVABMAFAAVABgAGwAaABoAGgAbABoAFgAYABcAFgAb
ABwAHQAfABoAFgAYABkAGQAaABwAGgAaABsAHAAcABIAEAAUABYAGAAaAB4AGwAZABcA
EwASABMAFQAYABoAHQAbABcAFAAQAA4AEAAWABgAGgAYABkAFQAUAAwACgAJAAwAFAAa
ABsAGQATABAACgAHAAkADQAQABMAEwAQAAwACgAFAAIABAAIAA0AEAAUABEADgAKAAYA
BQAKAA8AEgASABUAFQAQAA8ACwAKAAwADgAQABQAFwATABEADwAMAAsADAAUABkAGQAb
ABkADgAIAAMA+P/s/+P/3v/Y/83/tv+X/33/af9b/1T/Wv9i/27/f/+Q/57/r/+//8j/
0//f/+f/7//5//z/+//+/wMAAwAJAA8AFwAbABwAHAAYABYAEwASABUAGQAcAB8AHQAZ
ABgAFwARABAAEwAXABoAHgAfAB4AGgAYABQAEwAWABsAHQAeACIAHAAbABsAFQAVABcA
HAAhACIAIgAgAB0AGwAYABgAHAAfACIAJQAnACUAIgAhAB0AHAAdAB8AJQAoACkAJwAj
ACIAHwAeACAAJAAmACgAKAAoACQAJAAhAB8AIgAmACwAMQAyADIALgAtACwALAAwADQA
NwA5AD4APgA8ADwAOAA3ADcANwA+AEAAQgBBAD0AOwA3ADQANQA4ADkAOgA8ADoANAAy
ACwAKAAlACIAJQAnACgAJAAdABwAGAAUABQAFQAWABYAGAAVABIAEQANAAsACgALAA4A
EgAWABQADAALAAkABQAHAAoACwANABAAEAANAAsABgAFAAQABwALAA8AFAAUAA8ADQAM
AAgACwAOAA4AEwAYABUAEQAQAA8ADAALAA0AEgAXABoAHAAVABMAEQANABEAFQAVABYA
GQAZABUAFQARABAADwARABQAGgAcAB0AGQAVABMAEQAPABMAEwAXABwAGQAYABgAFgAT
ABEAEgAUABkAGwAbABcAFAARAA8AEQAUABcAGQAZABcAFgAWAA8AEAARABIAFAAYABwA
HAAZABUAEQAPABEAFAAVABYAGQAXABYAFQATABEADwAQABIAFgAYABoAGAAUABMAEgAU
ABYAFwAYABsAGwAbABcAFQARAA8AEAAUABgAHAAcABYAFAATABAAEgAWABcAGAAZABgA
FwAXAA4ADAAOABIAFAAWABgAHAAZABcAFQASABIAFAAXABkAGgAcABkAFAASAA8ADgAQ
ABgAHAAgABoAGQATABAADgAOAA8AFAAbACAAIAAdABYAFAAPAA0AEgAXABsAHwAeABoA
FQASAA4ACgALAA4AEgAWABsAGQAXABQAEQARABUAGwAfACAAHgAdABcAFQAUABQAFwAa
AB0AIAAiAB0AGQAXABQAEwAcACAAJQApACsAIQAWABIADQAKAAgAAwD2/+r/2//G/63/
lf+D/3v/gv+I/47/mv+h/6L/qP+z/7n/xv/b/+3/9f/7/////v/9/wAABQAFAAsAEQAX
ABsAHAAcABcAFgAUABQAFwAbAB4AIQAhAB0AHAAbABYAFgAaAB8AIQAkACQAIgAeABwA
GAAXABwAIQAjACQAJAAeAB0AHQAXABcAGQAeACIAJAAlACQAIAAdABkAGAAbAB8AIwAn
ACYAIwAfAB0AHAAcAB4AIQAkACYAJgAjAB4AHAAYABYAGAAeACIAJgAmACYAIgAiACAA
HQAfACIAJgArACwALAAnACUAIwAiACYAKgAtAC8ALwAuACsAKgAnACcAKAApAC4AMAAy
ADEALQArACcAJAAmACoALAAuAC4ALAAmACQAIwAiACIAIgAlACcAKAAkAB0AHAAYABQA
FgAZABwAHgAdABkAFQATABIAEQARABMAFQAYABsAGAASABEADwALABAAFAAWABkAGAAY
ABUAEwAPAA8ADwATABYAGQAdABwAFwAVABQAEAAUABgAGQAfAB8AGwAWABQAFAASABIA
FQAbAB8AIQAiABkAFwAVABEAFwAdAB8AIgAgAB8AGgAZABgAGAAYABsAHgAiACIAIQAc
ABcAFAARABMAGQAbACEAIgAdABoAGAAWABUAFQAYABoAHwAhACEAHQAaABcAFQAYABwA
IAAjACEAHwAeAB4AFQAWABcAGAAaAB4AIgAiAB8AGwAXABUAFwAcAB8AIgAjAB8AHAAZ
ABgAFwAWABgAGwAeAB8AIAAdABgAFgAUABgAHAAfACIAIgAhACAAGwAYABUAFAAWABgA
HAAgACAAFwAWABQAFAAaABwAHgAgACIAIAAbABcAEwAUABYAGgAfACAAIAAhAB0AGQAY
ABYAFgAZACAAIwAmACEAHwAYABQAEwAUABYAHAAhACYAJgAjAB0AGgAUABEAFQAbACAA
JQAjAB4AGAAUABQAEgAVABoAGwAeACIAHwAdABoAFwAXABwAIwAoACoAKAAlAB0AGQAY
ABoAHwAkACMAJgAoACMAIAAfAB0AHQAqACwALwAzAC8AJwAiABoAFQAYABYACwD+//L/
3//M/7f/n/+N/4v/jP+Q/5j/pP+r/7D/uP+7/8H/1v/r//X//f8HAAUAAgAFAAoAEAAR
ABgAHwAiACUAJQAkAB8AHgAcABwAIgAnACsALwAqACUAIwAhACEAIgAnAC0AKgAsACsA
KAAjACIAHwAfACYALQAxADQAMgAqACcAJQAiACMAJgAsAC0ALgAuACwAKAAlACEAIAAl
ACkALQAxAC4AKwAnACUAIwAkACcAKwAsAC4ALgArACYAJgAkACQAJgAsADAANAAwAC4A
KAAmACYAJQApAC4ALwAzADMAMgAtACsAKQAoACsAMAA0ADcAOAA2ADIAMAAxADEAMgAz
ADgAOAA4ADUAMwAxAC0AKgAtADIANQA4ADUAMAAnACIAHwAeAB4AHgAfACEAIgAeABUA
FAAQAAwADgARABQAFgATAA8ACwAJAAYABQAFAAcACQAMAA8ADAAEAAMAAQD9/wMACAAL
AA8ADAAKAAUAAQAAAAEAAgAHAAsADQAQAA4ABwAFAAQAAAAGAAwADwAXABYAEQALAAgA
CwAKAAsADwAQABMAFAAUAAwACwAKAAcACwARABMAFgAVABMADQALAAsADAANABEAEgAW
ABYAFQAPAAsACQAHAAgADwASABkAGAATABAADgAOAA0ADQAQABIAFQAVABMADgAMAAoA
CQAOABIAFgAZABcAEwAQAA4ACgAMAA4AEAASABQAFgAUABEADQAJAAcACwAQABMAFgAW
ABEADQAJAAsACwALAA4ADwASABMAFAAPAAoACAAGAAkADgASABYAEwARAA8ACQAKAAkA
CgAOABAAEgAUABIADQAKAAgABAAHAAwADgAQAAoABAACAAIAAgACAAcABwAIAAkABQAE
AAUABwAGAAYABwADAAYACAAJAAwABwAKAAkACAAJAAsACAAIAAIAAgADAAgACgAOAA0A
CQAHAAgABgAHAAQABQAFAAUACAAIAAcACAAEAAAAAQAEAAQABgAJAAUACAAIAAgACwAI
AAkACAAEAAgACwAJAAsABgAGAAkADAALAAwADAAFAAgACwANABEACgAIAAcACwALAAkA
CAAIAAEA8v/g/83/vv+6/7H/nP+J/3v/a/9f/2D/Yv9o/3b/h/+W/6T/uf/H/8z/z//T
/9X/2//l/+7/9f/+/////f8BAAUACAAJAAcABAAGAAgACQAMAAkACQAIAAcACgAJAAsA
DQAJAAgACwAPAAwADgANAAoADAAOAA4AEQAOAA8ADQAKABEADgAQABMADAALAAwAEAAR
ABAADgAKAAwADQANABAADwAPAA8ADwARABEAEAARAAwADAAOABEAEgASABAACwANABAA
EQAUABAAEAAOAAwADwASABEAFAARAA8AEgAWABcAGQAXABQAFgAZABwAIAAeAB4AHQAb
ACAAIgAiACQAIgAhACEAIQAiACIAIgAfACEAIwAjACQAIQAgAB0AGgAeAB4AGgAaABkA
GAAYABgAFgAVABMADAAJAAwADAAMAAcABQADAAAABAADAAIAAwD///3//P/9//r//P/+
//r/+f/7//z/+//6//r/+P/3//r//P/7//v/+f/5//n//f/9//3//v/6//v//f8AAAAA
///+//r/+/8BAAEAAAACAAIAAAAAAAMAAgADAAIAAAD//wMABwAJAAcABwADAAAABQAH
AAUABwAEAAQABAAHAAQABgAEAAEAAwADAAUABwABAAMAAQADAAkABwAHAAgABQADAAIA
BAACAAUABQADAAQABgAIAAsABgAEAAIA//8CAAMABQAIAAIABAAGAAgABQAGAAcABAAG
AAcACAALAAYABgAEAAIABwAHAAgACQAIAAcABgAIAAcACAAHAAYACQAIAAoADAAHAAYA
BAACAAYACQAMAAsACQAHAAcACgAHAAgACQAGAAYACAALAAwABwAIAAYABAAHAAgACQAL
ABAACgAIAAYACAAIAAgACAAOAA0ADQANAAcABgAHAAkADQAOABAADQANAAwACgAKAAkA
DgAPABAAEAARAA0ADAAFAAQABAAIAA8AFAAUABEADQAMAAgABwAHAAkACgALAA0ADAAK
AAoABAAAAAEABAAIAAwAEQAPAA8ADAAJAAkACgANAA4ADAARABMAEAARAAwACgALAAwA
DgASABUAEQASABEADwAPAAoADAAVABUAFQAVABIACAD9//D/3v/R/87/yv+9/6r/lf97
/2X/W/9U/1j/Zv92/4X/lv+q/7n/w//K/9H/2f/l/+3/9f/+/wMAAgAEAAMACAANABMA
FwAYABgAFwAWABQAFAATABUAFgAXABkAFwAYABkAEwASABUAGQAaAB4AHwAeABsAGgAX
ABcAFgAZABkAGAAdABoAHAAfABgAFwAYABwAIAAiACMAIgAhAB8AHAAcAB0AHwAhACMA
JQAlACQAJQAfAB4AHwAhACUAKAApACcAJgAmACQAJAAhACQAJQAmACkALAArAC4AKwAn
ACgAKgAwADUANgA2ADQANQA2ADgANwA6ADwAPQBDAEQAQwBEAEIAQQBBAEEARgBIAEoA
SQBIAEcARABCAEEAQgBBAEAARABEAEAAQAA5ADYANAAyADUANwA4ADQALgAuACsAKAAl
ACUAJQAkACgAJwAmACcAIgAfAB0AHQAeACIAJgAkACAAIQAhAB8AHwAgAB8AHwAiACQA
IwAjAB8AHQAbAB0AIQAlACoAKgAkACMAIwAgACIAJAAjACcALQArACgAKAAnACQAIwAl
ACsALwAxADIALQAtAC0AKwAsAC8ALgAuADMANQAzADUAMAAuACwALQAvADQANQA1ADoA
MwAuAA==
         </WaveFormData>
      </LeadData>
      <LeadData>
         <LeadByteCountTotal>10000</LeadByteCountTotal>
         <LeadTimeOffset>0</LeadTimeOffset>
         <LeadSampleCountTotal>5000</LeadSampleCountTotal>
         <LeadAmplitudeUnitsPerBit>4.88</LeadAmplitudeUnitsPerBit>
         <LeadAmplitudeUnits>��V</LeadAmplitudeUnits>
         <LeadHighLimit>2147483647</LeadHighLimit>
         <LeadLowLimit>268435456</LeadLowLimit>
         <LeadID>V2</LeadID>
         <LeadOffsetFirstSample>0</LeadOffsetFirstSample>
         <FirstSampleBaseline>0</FirstSampleBaseline>
         <LeadSampleSize>2</LeadSampleSize>
         <LeadOff>FALSE</LeadOff>
         <BaselineSway>FALSE</BaselineSway>
         <ExcessiveACNoise>TRUE</ExcessiveACNoise>
         <MuscleNoise>FALSE</MuscleNoise>
         <LeadDataCRC32>3453302805</LeadDataCRC32>
         <WaveFormData>
+P/4//j/+P/6//v/+//5//b/9P/x//P/+f/9//7/AAD+//3/+f/4//z/AQADAAkACAAF
AAIA/f/5//n/+f/+/wMABgAMAAgAAgD9//j/8//2//r//v8DAAYAAAD+//n/9f/y//L/
9P/6//7/AgAAAPz/+P/1//H/9P/3//n//f///////v/8//n/9f/0//X/+/8AAAQAAwD9
//z/+v/3//f//v8HABQAIgArAC8ANgA3ADEAKAAmAC4APgBBAC8ADADf/6r/dv9H/yD/
Bv8C/w7/Hv81/0//YP9u/4L/l/+n/7j/xv/P/9X/2f/e/+L/5//u//T/+P/8//3/+v/4
//f/9P/1//r//v8CAAQABAADAAEA/P/6//r//v8CAAUACgALAAYABAD+//z///8BAAIA
BgAHAAcABwAHAAEA/v8AAAIACAALAAsACwAGAAQAAAAAAAIABwAJAA0AEQARAA8ADwAM
AAsACgAMABIAFwAbABwAGwAaABkAGAAcACEAJQAqADEAMQAzADMAMwAzADYAOwBBAEgA
TgBUAFMAVABVAFcAWwBeAGIAaQBrAGwAbgBvAGoAaABnAGkAbgBxAG8AbABoAGMAXQBY
AFcAVQBVAFUATwBLAEUAQQA3ADEAKgAnACUAJwAlACEAFgARAAwABwAFAAIAAgAAAAAA
/v/8//r/8//w/+7/8P/y//f/+f/7//j/9P/x/+7/8f/z//X/+v/+//7//v/8//v/+f/5
//n///8EAAYABgAEAAEAAAD+/wAAAAAFAAgABwAHAAQABAAAAP7//f/8/wEABAAHAAgA
AQD///v/+P/4//n/+////wAAAAAAAP7/9//2//b/9v/7//7///8AAP7//v/5//X/+P/6
////AQAFAAUAAwADAP3/+v/5//r///8EAAYACAAFAAIA///8//7/AQACAAUABwAGAAUA
BQD///3//P/8/wAAAQAGAAcAAwABAPn/9//4//r//f8AAAIAAgABAP//+f/3//T/9v/6
//7/AgACAP///P/2//L/9P/3//f/+v/8//z/+//6//b/8v/0//b/+v/7//7////7//j/
9f/y//P/9//4//z//f/+///////6//n/+P/4//7/AAAFAAQAAgD+//n/9v/4//3///8C
AAYABAACAAAA/v/8//v/+f/1//f/+v/8/wMAAAD///v/+P/8//////8CAAQABwAHAAsA
CQAFAAEA+//8////AgAKAAsACgAMAAQABQADAAEA/////wIABQAJAAoAAgD+//f/9//4
//z/AgABAAAA///4//v//P/+/////f///wAAAwABAP///P/4//r/+////wUABAAEAAMA
/f/+/wAAAQABAAkABAADAAQACgAbACsAOgBJAFMATAA2ACoAKgAvAC0AIAADANr/qv93
/0T/Gv8C//r+Bv8b/zn/XP92/4b/k/+f/6j/sv/B/9H/3f/m/+z/8//8//z//P/8//n/
/v8AAAMABAAEAAgACwAOAAwACgAHAAMABQAGAAkAEAAPAA0ADQAJAAsADAAJAAoACwAN
AA4AEgAPAA0ACwAJAAkACgAQABYAFAATAA8ACwANAA4ADQAQAA4AEwAVABkAFwAVABEA
DwARABUAGQAgAB0AHQAcABgAHAAeACAAIgAiACcAKwAwADEALwAvAC0AMgA3AD8ASQBK
AEwATQBOAFQAWABcAGEAZABmAGkAbwBtAGwAbABrAG0AcAB0AHsAegB5AHMAbABvAG0A
agBoAGMAYQBhAGEAWwBVAE0ARwBFAEMAQABBADkANQAtACMAHwAdABsAGQAUABAADwAM
AAkABAD///r/+v/6//v/AAD9//3/+v/3//v/+v/6//r//P/9//7/AgACAAAA/v/6//3/
//8DAAcABwAIAAYAAgAEAAUACAAKAAkACAAMAA4ADAALAAcABgAIAAoADQAQAAwACgAI
AAQABQAHAAcACAAFAAUABgAJAAcABAABAPz/+//+/wIABgAHAAYAAwAAAAIABAABAP//
AQACAAYABwAHAAUAAQD//wIABAAIAA4ACwAKAAYAAgAGAAYABgAGAAQABwAIAAsABwAE
AAEA/////wEABAAIAAQAAQACAP////8BAP3//////wAAAgAEAAAA/v/7//f/+P/7//3/
BAABAAAA///6//3//v/8//z//v8BAAEABAACAAAA/f/6//v/+v///wQAAwD///3/+f/7
//z//f/+//z//////wIA/v/8//r/9//4//v//v8CAPv/+v/4//r/+v/6//r//f///wAA
///6//j/9f/3//3/AQACAAQABAADAP///v8AAAMAAwAHAAoACQAIAAUAAAD///7/AgAH
AAoAEAAMAAcAAwD///v//f8AAAMABwAKAAQAAgD9//j/9P/z//T/+/8AAAUABAABAP7/
/P/5//f/+f/6//3/AQABAAAA/v/6//f/9//5//7/AgAFAAMAAAAAAP///f/7/wIACwAW
ACQALQAxADwARQBFAD4AOAAyADgAPQAvABAA5//C/5j/bf9G/yz/JP8m/zD/Pf9P/2D/
cv+E/5X/p/+6/8z/1f/b/+H/5P/o/+3/9P/7/wAABQAHAAUABAAEAAIAAgAGAAkADAAP
ABAAEAAPAAoABgAEAAYACwANABEAEQANAAoAAwAAAAIAAwADAAYABwAHAAcABwACAP7/
//8AAAYACQAJAAkABgAEAAAAAAAAAAUABwALAA4ADwAOAA8ACgAJAAgACgAQABUAGQAa
ABgAGAAYABgAGgAfACMAKAAvAC8AMQAxADEAMQA0ADkAPwBGAEwAUgBQAFAAUABRAFQA
VgBZAF8AYABgAGEAYQBdAFoAWABZAFwAXwBdAFoAWwBXAFIATgBLAEkASQBJAEYAQwA+
ADsAMgAtACcAJQAjACUAIwAfABUAEQANAAkABgAEAAUABAAGAAQAAgAAAPn/9v/0//b/
+P/7//v/+//5//b/9P/y//L/8//0//j/+//8//3//P/4//X/9P/z//j//v8BAAIAAQD/
/////v/8//z/AQAEAAgACQAHAAgABQACAAAA/v8CAAYACgAMAAcABwAFAAQAAgABAAEA
AwAGAAYABgAEAP3//P/8//z/AQAEAAUABgACAAIA/f/5//v//P8AAAEABgAHAAYABwAB
AP7//f/+/wIABgAHAAgABwAEAAEA/v8AAAMABAAHAAkACAAHAAcAAQD///7//v//////
AwADAAEAAQD7//v/+//8//7/AAABAAIAAgABAP3/+//4//r//f8AAAMAAgD///7/+v/4
//j/+//7//7///8AAAAAAAD7//b/9//4//z//f8AAAEA/v/8//r/+P/4//v/+//+/wIA
BAAAAP7/+//6//n/+P/7//3//v/9//v/+v/4//v//P/9//v/+v/+/wEAAQAEAAMAAwAA
AAEABAADAAIA///9//3//f8CAAMABAAIAAIAAgABAAAA///8//z//P/9/wIA/v/+//v/
9//0//T/9v/5//z////8//3//P/8//v/9//3//b/9//8//3//f/8//r/9//3//n/+v/8
//3/+f/7//7/AAABAP3/+P/7/wgAEgAdACkANAA5ADcAKgAaABIAGAAfAB0AEAD1/9D/
qP99/1T/Mv8m/yz/NP9D/1f/av94/4T/j/+f/6z/uv/F/9P/3f/f/+L/5v/s//D/8v/0
//P/9v/4//v//P/5//r/+v/6//7//v/9//v/+v/4//j//P/7//v//f/7//r/+v/2//b/
9v/1//P/9P/3//f/9//3//X/8v/0//b/9v/3//X/8//z//T/8//2//P/9f/0//X/+f/7
//v//f/5//n/+f/8//z///8BAAAAAwAGAAkADAAMAA8AEQAUABsAHQAhACMAIgAjACcA
LQAwADQANwA6AD8AQgBFAEkASgBKAEsATwBTAFQAVgBXAFQAUgBRAFMAUgBTAE8ASgBO
AE0ASwBKAEMAPwA9ADsAOwA5ADUAMwAtACkAJAAjAB0AHQAZABMADwAPAA8ADwAJAAQA
AgD+/wAAAAAAAAAA/f/6//j/+v/4//n/9//1//f/9v/2//b/8//x/+//8P/1//b/9//2
//X/8//z//P/8//2//b/9P/3//f/+f/6//j/9v/5//r//f////7/AAABAAAAAAAAAAEA
AgADAAIAAwAFAAUABgABAP///v///wEAAgADAAIA/f/8//z//P/+//7//P/6//v//v/8
//v/+f/4//r/+f/8//3//P/9//z/+v/6//z//P/+//3//P/+//7//v/+//r/+//6//v/
/f/+////AQD8//v/+//8//z/+//+//3///8BAP3////6//j/9//2//n/+v/6//n/9v/1
//P/9v/0//T/9P/w//L/9P/z//T/8f/x/+7/7v/x//L/8v/y//D/7P/u//D/8f/v/+//
7f/v//D/8f/y/+//7//s/+z/7v/w//L/8//1//H/7//q/+j/7P/u//D/8v/0//X/9f/z
//H/8P/u//H/9v/5//n/+v/6//n/9f/0//f/+//8/wEA///9//v/9//z//P/8//4//7/
AAAFAAAA/P/3//L/7f/x//T/9//7//7/+P/2//H/6//o/+j/6v/v//T/+f/4//b/8v/v
/+v/7P/v//H/9f/1//X/9P/y/+//6//q/+v/7//0//j/9//x//D/7v/r/+n/7v/3/wIA
DAARABcAGgAZABUAEgAIAAQADAAVAA0A+P/d/7b/iv9l/0T/KP8c/xz/Iv8r/z//VP9i
/3T/if+d/67/vv/D/8f/zf/U/9j/3f/k/+3/8v/3//n/9v/0//P/8P/z//j//P8AAAAA
AAD///3/+P/2//b/+v/+/wEABgAHAAMAAAD5//b/+//9//7/AgAAAP///v/9//n/9v/4
//r/AAADAAMAAwD///z/9//2//j//f///wMABQAFAAMAAwAAAP///v8AAAQACQANAA4A
CwAKAAkACAALABEAFgAcACMAIwAlACUAJQAlACgALQA1ADwAQgBIAEgASABIAEkATwBS
AFYAXQBfAGAAYgBjAGAAXgBdAF8AZABnAGUAYgBgAFsAVQBQAE4ATQBOAE8ASQBFAD8A
OwAyAC0AJwAlACIAIwAgABsAEgANAAgAAwAAAP7////+/wAA/v/8//r/9P/w/+3/7v/v
//P/9P/1//T/8P/t/+r/6//t/+//9P/2//b/9v/0//H/7f/r/+n/8P/2//n/+v/3//P/
8f/u//D/8P/1//j/+f/5//b/9v/0//L/8f/w//T/+P/8//7/+v/5//b/9P/0//X/9//7
//z//P/8//r/8//y//L/8v/5//z//f/+//v/+v/0/+//8P/y//f/+f/9//3/+//7//f/
9P/z//T/+P/8//3//v/7//j/9f/y//X/+f/7///////+//3//f/1//P/8v/y//X/9//9
////+v/5//L/8f/y//T/9//6//j/+P/3//X/8P/v/+3/8P/1//j/+//6//b/9P/v/+z/
7f/x//L/9v/2//b/9f/0//D/7P/u//D/9P/1//j/+f/1//L/7//s/+//8//0//j/9v/2
//b/9f/w/+//7v/u//T/9v/7//r/9P/y/+//7P/u//L/9P/2//j/+f/5//j/9f/1//T/
8v/1//n//f/+/wAA/f/7//b/9P/4//3///8FAAIA///8//f/9v/3//j//v8EAAYACwAG
AAAA+//2//H/9f/6////BQAFAP7/+//1//L/8P/x//T/+P/8/wAA/v/7//b/8v/t//H/
9f/4//3//P/7//n/9v/2//P/8//1//r//v8BAP//+f/4//b/8//3//j/AQAKABAAFQAb
ACAAIwAlACAAFAAWACQALwAtABoA+f/I/5j/b/9I/yj/GP8W/xz/K/9B/1j/aP96/4//
o/+w/7r/w//L/8//1//c/+L/6v/w//T/+P/5//j/9v/1//L/9v/8/wEABgAGAAQAAQD9
//z/+v/6//7/AgAFAAoACwAHAAQA/f/6/wAAAwAFAAoACQAHAAUAAwABAP7/AAACAAYA
CQAJAAkABQACAP3//P///wUACAANAAwACwAIAAcABQAFAAUACAAOABMAFwAYABYAFAAS
ABAAFAAbACEAKAAsACsALAArAC4ALwAzADkAPwBGAEwAUgBQAFAAUABRAFcAXABiAGsA
agBqAGsAawBrAGoAagBtAHIAdQBzAHAAbgBpAGMAXgBeAF0AXgBfAFgAUwBMAEcAPgA5
ADMAMQAtAC0AKQAjABYADwAIAAEA/v/8//3//P/4//T/8P/s/+X/4v/g/+L/5P/n/+f/
5//j/97/2v/W/9r/3f/g/+b/5f/k/+P/4P/f/93/3f/d/+L/6P/r/+z/6f/l/+P/4P/i
/+T/6//w/+7/7f/p/+j/5f/k/+T/5P/p/+z/7//w/+n/5//j/+D/4//l/+j/7f/r/+r/
6f/m/+P/4v/i/+L/5//q/+v/7P/p/+j/4v/d/+H/5P/q/+3/7P/r/+j/5//m/+T/5P/m
/+r/7v/v//D/7v/q/+b/4v/k/+n/7P/x/+//7v/t/+3/5v/l/+X/5v/q/+v/8P/x/+3/
6//j/+H/5P/m/+n/7P/r/+r/6P/l/+L/4f/f/+L/5v/o/+r/6P/k/+L/3f/a/93/4f/i
/+b/5f/k/+L/4P/e/9r/3P/e/+L/4//m/+f/5P/g/9z/2P/a/9//4f/m/+X/5P/j/+H/
2//b/9v/3P/g/+L/5//m/+T/4P/b/9j/2v/d/+P/5v/p/+X/4v/f/97/3f/c/+H/4//k
/+P/3//e/9z/3//h/+P/4v/i/+f/6f/o/+r/6f/p/+b/5//p/+n/6f/n/+T/4//i/+b/
6f/q/+7/6P/n/+X/4//h/+H/4v/j/+X/6//m/+X/4f/d/9r/2v/c/93/4P/j/+D/5P/k
/+X/5f/i/+H/3//f/+T/5f/l/+T/4v/f/9//4f/h/+T/5v/j/+T/5v/n/+f/4f/g/+X/
8P/+/w8AGwAiACUAIQAUAAYACAAYACUAIwASAO//vP+G/0//Hv/+/vT++v4O/yf/Q/9U
/2L/cP99/4n/mP+q/7n/x//P/9H/1P/Y/97/4v/k/+b/5f/p/+r/7P/s/+r/7P/t/+7/
8//0//T/8//w/+7/7v/y//L/8//2//X/9//4//X/9v/0//P/8f/y//b/9//4//n/9f/y
//T/9v/4//n/9//1//b/+P/4//z/+P/7//v//f8CAAMAAgADAP///////wIABAAHAAkA
CAAMAA4AEAASABEAEwAUABYAHQAfACMAJQAmACcAKwAxADMAOAA8AEAARABIAEwAUQBR
AFIAVABZAF4AYABjAGUAYwBiAGIAZQBlAGcAZABgAGQAYwBhAGAAWQBVAFMAUQBQAE0A
SABFAD0ANwAwAC0AKAAnACIAGwAVABMAEQAPAAcAAgAAAPz//f/8//v/+v/1//L/8P/y
/+//8f/w/+//8//y//L/8v/v/+//7//y//f/+P/5//j/9//1//X/9f/4//z//f/8////
//8BAAIA///8//7//v8CAAMAAQACAAAA/v/9//z//f/+/////v/9//////8AAPv/+f/4
//n//f/+/////v/7//r/+v/6//3//v/9//z///8CAAAA///8//z//////wQABQAEAAUA
AgAAAAAAAgACAAQAAwACAAUABgAHAAgABQAFAAMAAwAGAAYABgAHAAIAAQABAAIAAgAB
AAQAAwAFAAcAAwAFAAIAAAD///7/AAACAAMAAwAAAP///f8AAP//AAABAP7/AQACAAAA
AAD+/////f/+/wEAAgACAAIAAAD8//7/AAAAAP//AAD//wIAAgACAAIA/v////3//v8A
AAIABAAFAAEAAQABAAIAAwACAAQAAAADAAQABAAGAAAA/P///wAAAQACAAUABwAIAAcA
AgAAAP3///8DAAcACAAKAAoACQAFAAQABgAJAAkADQAOAA0ADAAJAAUAAwABAAQACQAM
ABIADgAKAAUAAAD7//v//v8BAAUACQAEAAMA///5//b/9v/4//7/AgAGAAQAAQD+//z/
+f/5//v//P///wMAAwACAAAA/f/5//j/+f/+/wIABQADAAAAAAD///3/+f/+/wcAEgAg
ACsAMQA4AD8AOwAwACYAKgA2AEEANwAcAPX/xP+M/1v/Mv8U/wr/Ev8i/zX/Tf9i/3D/
gP+V/6f/tv/G/9H/1//d/+D/5P/p//D/+P/8/wAAAQAAAP7//f/6//r//v8BAAQACQAK
AAoACQAFAAIAAQAEAAkACwAPAA8ADQAMAAcABgAHAAkACgAOABEAEQARABEADQAKAAwA
DgAUABcAFwAXABQAEgAOAA4ADAARABMAFwAaABsAGgAbABYAFQAUABYAGgAfACMAJAAi
ACIAIgAiACIAJwArADAANwA3ADkAOQA5ADkAPABBAEkAUABWAFwAWwBcAF0AXwBlAGgA
bABzAHYAeAB7AH0AeQB4AHgAewCAAIMAgQB+AH8AewB2AHIAbgBrAGoAaQBmAGMAXgBb
AFIASwBDAD8AOwA7ADcAMQApACUAIQAdABcAEgAQAAwADQAMAAsACgADAP7/+v/6//3/
AQACAAMAAgD+//v/+P/4//n/+v/+/wMABAAFAAQAAgD///7//f8CAAgACwAMAA0ACwAL
AAoACQAIAAwADgASABMAEQASAA8ADAAKAAgACwAOABEAEgANAA0ACwAKAAgABwAHAAkA
CwAMAA0ADAAEAAIAAQAAAAcACgALAAwACQAIAAIA/f/9//7/AgADAAgACQAIAAkAAwAA
AP//AAAGAAoACwAMAAoACAAGAAQAAgAFAAYACQAMAAwADAANAAYABQAFAAYACQAJAA0A
DQAKAAkAAgABAAAAAAABAAIABAAGAAcABwABAP///P/+/wIABAAGAAQAAwACAP7//P/6
//3//f8AAAEAAgACAAIA/f/4//n/+v8AAAEABAAFAAMAAAD9//r/+v/9//3/AAABAAIA
AwADAP3/+//6//3//v///wAABAAFAAUAAwD///7//P///wQABwAHAAgABgAFAAEAAAAD
AAcACAANAA0ACwAJAAUAAQABAAEABgALAA4AFAAQAAwABwACAP3/AAAEAAgADQAPAAgA
BQD///3/+v/6//z/AgAGAAoACAAFAAIAAAD9//7/AQADAAcACAAHAAUAAgD+//v/+//9
/wEABgAKAAkABQAEAAIA//8BAAYADQAYACQAKwAvADgARQBLAEwASAA+ADwAPwA5AB4A
9//O/6r/h/9g/zz/LP8q/yz/N/9H/1T/Zv9+/5X/o/+2/8b/z//V/93/4v/m/+v/8v/6
/wAABgAJAAgABgAFAAIABAAIAAsADgASABIAEQAPAAsACAAHAAoADwARABUAFQAQAA4A
CAAGAAcACQAKAA4ADgANAAwACwAFAAIABAAGAAsADwAQABEADQAKAAUABAAFAAsADgAT
ABUAFQATABMADgANAAwADgAUABkAHQAeABwAGgAYABYAGgAfACMAKAAvAC8AMQAxADEA
MQA0ADkAQABGAEsAUABOAE4ATgBPAFMAVgBaAGEAYgBiAGMAYwBeAFwAWwBdAGIAZQBj
AGAAXgBZAFMATgBOAE0ATgBPAE4ASwBGAEMAOgA1AC8ALQAtAC8ALQApACEAHQAZABUA
EwAQABAADgAOAAwACgAIAAEA/v/8//7///8DAAQABQACAP7/+//4//j/+f/6//7/AgAC
AAIAAAD9//v/+//7/wAABgAJAAoACAAFAAQAAgADAAQACgAOAA0ADQAKAAoABwAGAAYA
BgALAA4AEQASAAsACQAFAAIABAAFAAcACwAMAAwADAAKAAQAAgABAAAABwAKAAsADAAH
AAYAAAD7//z//v8DAAUACQAJAAcABwADAAAA//8AAAQACAAJAAoACAAEAAAA/P/9/wEA
AwAHAAkACAAHAAcA///9//z//P///wEABwAJAAQAAwD8//v//f/+/wAAAgAEAAQAAwAB
AP3/+//4//r///8CAAUABAABAAAA/P/6//r//f/9/wAAAgACAAEAAAD7//b/9//4//z/
/f8AAAEA/P/8//j/9v/2//r//P/+/wAAAAD///3/+f/4//j/9//7/wAAAwADAAQAAgAB
AP3//P8AAAUABwANAAwACQAGAAEAAQABAAEABgALAA4AFAAQAAsABQD///n//f8CAAcA
DQAPAAgABQD///v/+P/4//r/AAAEAAgABgAEAAAA/f/5//z///8BAAUABAADAAEA/v/+
//v/+//9/wEABgAKAAkABQAEAAIA//8HAAgADwAYABwAIwApACwAMQA5ADwANAAsACgA
JwAlABgA+//W/7j/mf92/1j/RP84/zj/P/9H/1T/av+A/5H/of+y/77/xf/L/9H/2f/e
/+T/7P/z//j//f////7//P/7//j/+v8AAAUACgAJAAgABgADAAEAAAABAAYACAAJAAwA
CwAGAAQA/v/8/wIABQAHAAwACQAHAAUAAwABAP7/AAACAAgACwALAAsABgACAPz/+v/8
/wMABwANAA4ADQAKAAkABwAHAAcACgAOABMAFwAYABUAFAATABIAFwAdACIAKAArACkA
KQAnACgAKQAtADMAOgBAAEUASgBIAEYARABDAEkATABQAFcAVQBUAFQAUwBRAFAAUABT
AFYAWQBXAFQAUgBNAEcAQgBDAEMARQBHAEMAPwA5ADUALwArACYAJQAjACUAIwAfABYA
EQAMAAcABQAEAAYABgAEAAIAAAD+//b/8v/v//D/8//3//j/+f/1//D/7P/o/+r/7f/w
//b/9f/0//P/8P/t/+v/6//r//L/+P/7//z/+P/1//T/8v/0//b//f8CAAMAAwAAAAAA
/f/8//z//P8BAAQABwAIAAMAAQD9//r/+//9/wAABQADAAIAAQD+//n/+P/4//j//f8A
AAEAAgD9//z/9v/x//P/9v/8//////////3//f/6//j/+P/6//7/AgADAAQAAAD8//j/
9P/2//v//v8DAAAA/v/8//v/9//3//j/+v/9//3/AQABAPz/+//0//P/9f/4//z/AAD/
//7//P/5//T/8//x//T/+P/8/wAAAAD7//j/8v/u//D/9f/3//z/+//6//j/9v/0//D/
8v/0//n/+f/7//v/+P/0//D/7P/w//X/9//8//r/+P/2//T/8v/w//X/9//4//f/9v/2
//X/+f/4//n/9//2//z//////wIAAAABAP//AQACAAEAAAD9//z//f/+/wQABQAEAAYA
/v/+//3//P/7//n/+v/7//3/AgD8//r/9f/0//L/8//2//f/+P/5//T/9v/2//f/9//0
//P/8f/x//T/9f/1//T/9P/z//X/+f/3//j/+P/z//X/+P/6//v/+f/4//n/AAAMABcA
IwAuAC8AJwAUAAYAAgAKAA8ABwD0/9n/sP+E/13/Ov8e/xj/Hv8s/0P/Y/94/4T/jv+X
/53/qv+4/8P/0//h/+X/6P/s//L/9f/2//f/9f/5//z/AAACAP//AAAAAAAAAwAEAAQA
AwADAAIAAwAIAAcABQAFAAEABAAGAAQABgAFAAMAAAAAAAIAAwAEAAUAAwAAAAIABAAD
AAMAAAD9////AAD//wIA/v8BAAEAAwAHAAcABQAFAAQABQAGAAoACQALAAwACgAPABIA
FQAYABcAGQAaABwAIwAjACUAJQApACsAMAA3ADkAPAA+AEAARABIAEwAUQBSAFIAUwBX
AFkAWgBcAF0AXABcAF0AYQBfAF8AWgBUAFcAVwBWAFYATwBLAEkARwBGAEMAPgA7ADcA
MwAuAC0AJQAjAB0AFQASABEAEAAPAAkABAACAP7/AAD+//z/+v/4//b/9f/4//X/9f/y
/+//8//y//L/8v/u/+3/7P/u//D/8P/w/+7/8P/v//D/8f/x//L/8P/s/+//8f/1//j/
9P/y//X/9v/4//n/9//4//n/+v/8//7//f/8//v/+P/5//3///8CAP///f/8//3/AAAA
AAAA/v/7//z//v8AAAEAAAD9//r/+//+//z/+//4//j/+//7///////9//3/+//6//v/
/v/8//z/+f/2//v//P/9//7/+//7//n/+f/7//r/+f/5//j/+f/7//7//f/7//3/+//+
/wEA/v8BAP7//P/7//r//f/+//7//f/9//3//P8AAP///v/9//j/+v/8//v//P/5//n/
9v/2//f/+P/4//j/+f/2//n//P/6//f/9v/z//X/9v/3//j/9P/1//P/9P/1//b/9//3
////+//5//b/9P/0//T/9P/4//v//f/9//j/9v/z//X/+P/7//v//P8AAAEA//8AAAAA
AQD//wEABAADAAIA///8//v/+v/+/wIABAAJAAQAAwABAP///f/7//z//f///wQAAAAA
AP3/9//0//T/9v/4//z/AAD+/////v/+//3/+//7//r/+////wEAAgACAP7/+//7//3/
//8CAAQAAQAAAAIAAwADAPv//v8HABIAHAArADMANgA1AC0AHgAUAB4AMAA3ADMAIAD5
/8T/kP9h/zr/Iv8a/yD/Mv9N/2P/dP+A/47/mf+p/7r/yv/X/9//4//n/+r/7v/0//j/
/P8AAAEABAAEAAUABAAAAAIAAwAEAAgACgALAAsABwAEAAMABgAJAAsADwAPAA8ADgAJ
AAgACAAJAAkADAAPAA8ADwAPAAsACAAKAAwADgARABEAEQARABAADQAOAAwADwAPABEA
FAAVABQAFQATABMAEwAWABkAHQAgACAAIwAkACUAJgAkACcAKQAsADUANwA7AD0APAA9
AEEARwBMAFIAVwBcAGAAYgBkAGcAagBsAG8AdQB6AHwAfwCBAH0AfAB8AH8AggCFAIMA
gACBAH8AfAB6AHUAcQBvAG0AbABpAGQAYQBYAFEASQBFAEMAQwA/ADkAMwAvACsAJwAh
ABwAGgAWABgAGAAYABgAEAAMAAkACgAKAA0ADQANABAADgANAAwACQAJAAkADAASABQA
FgAWABQAEQAQAA8AFAAaAB0AHgAeAB0AHgAeABwAGgAdAB4AIAAhAB8AIAAdABwAHAAc
AB4AIAAiACIAIgAjACIAIgAgAB8AHwAhACQAJgAoACgAIAAeAB0AHAAgACIAIgAiACoA
JgAjAA==
         </WaveFormData>
      </LeadData>
      <LeadData>
         <LeadByteCountTotal>10000</LeadByteCountTotal>
         <LeadTimeOffset>0</LeadTimeOffset>
         <LeadSampleCountTotal>5000</LeadSampleCountTotal>
         <LeadAmplitudeUnitsPerBit>4.88</LeadAmplitudeUnitsPerBit>
         <LeadAmplitudeUnits>��V</LeadAmplitudeUnits>
         <LeadHighLimit>2147483647</LeadHighLimit>
         <LeadLowLimit>268435456</LeadLowLimit>
         <LeadID>V3</LeadID>
         <LeadOffsetFirstSample>0</LeadOffsetFirstSample>
         <FirstSampleBaseline>0</FirstSampleBaseline>
         <LeadSampleSize>2</LeadSampleSize>
         <LeadOff>FALSE</LeadOff>
         <BaselineSway>FALSE</BaselineSway>
         <ExcessiveACNoise>TRUE</ExcessiveACNoise>
         <MuscleNoise>FALSE</MuscleNoise>
         <LeadDataCRC32>3678550966</LeadDataCRC32>
         <WaveFormData>
9P/0//T/9P/2//T/8v/x/+3/7f/t//D/8//3//n/+v/1//T/8v/x//n//v8AAAQAAQD/
//v/+v/2//T/9//6//7/BQAGAAUA/P/5//T/8//2//z///8CAAEA/f/4//P/8P/v/+//
8//4//z//P/8//n/9v/w/+//8//1//n/+v/6//r/9//0//D/8P/y//P/9//7//z//f/4
//X/8v/x//b//v8IABYAKQA3AEQAWQBwAIsAqQDHAO4AHwFBAT0BEgHHAG8AFwDB/3v/
Qf8j/x7/Jf85/1L/ZP91/4n/n/+x/8P/zf/S/9b/2//c/+D/5P/s/+z/8v/0//L/7f/q
/+n/6f/r//L/9v/6//j/9//z//L/7f/q//D/9f/4//r//v/8//j/9P/w/+//9P/2//n/
+//9//v/+P/2//X/9f/2//n//v8CAAQAAgD9//r/+f/5////BAAGAAwADAAKAAkACAAE
AAQACAAMABEAFgAXABgAFQAUABQAFAAaACAAJAApACoAKgAqACoAKgAqAC8ANQA+AEEA
RwBKAEgASABIAEkATwBWAFoAXwBfAF8AXwBfAFwAWwBdAF4AZABkAGQAYwBeAFkAUwBQ
AFQAVABTAFMATgBJAEMAPQA4ADQAMgAwADIAMAAvACoAIwAbABYAEAAQABAAEQAPABEA
DQAIAAQA/f/7//v/+//+/wAAAQD+//r/9//0//L/8//2//f//P/+//v/9//1//L/7//y
//X/+P/8//z//P/2//T/8f/w//P/+f/7///////+//n/9v/0//T/9//6//7/AQAEAAUA
///7//r/+f/+/wIABAAHAAgABQAEAAAA/v/+/wMABAAHAAkADQAKAAYAAAD+//3/AAAD
AAYACAAHAAcAAgABAP3//P/7//3/AAAEAAUABQAAAPz/+f/2//v//f/9//7/AQD+//v/
9//1//X/9f/4//v///8AAP//+v/4//P/8v/3//v//f///////P/7//f/9f/z//X/+f/+
/wAAAQACAP3/+f/3//T/+v/9//7/AAD+//7//f/7//j/9//3//r//v///wEAAgD9//n/
9//0//X/+v/7//z///////7/+//4//f/9//4//z///8CAAAA/f/4//X/8//3//3//v8A
AAIA/v/8//r/+P/6//j/9v/1//b/+f/8/wIA/v/9//r/9v/4//z///8DAAUABgAEAAQA
AgABAP7//v/8//z/AQAGAAQABwAEAP///v////7/AQABAAQABAAEAAIA///7//f/9v/3
//n////8//z/+P/0//j/+v/5//3//P/7//z/+v/6//r/9//0//X/+P/9/wEA/v/9//n/
9f/2//f/+P/7/wAA/P/+/wIADQAlAD4AUwByAJEApwC3AMoA6wAVATUBMgEDAbkAYQAF
AKv/Yf8p/w7/Ef8j/0D/Xv91/4P/jf+b/6X/s//G/9T/2//f/+T/6f/y//D/8v/w/+r/
7f/u//H/9f/z//b/9v/2//b/9f/x//D/8f/w//j////8//r/+v/0//X/9v/3//v/+v/6
//v/+//9//v/+P/2//n/+//+/wMAAgACAAAA+v/7//z///8DAAMABgAGAAoACgAIAAcA
BgAJAAwAEwAaABkAGAATAA4AEwAWABoAHgAeACIAJAAnACcAJgAlACQAKAAqADEAOQA8
ADsAPQA8AD4AQgBGAEsATgBSAFMAVQBVAFUAVQBVAFcAWQBeAGIAYQBeAFsAVwBYAFcA
VQBWAFYAVABRAE8ATwBLAEYAQQA/AD4APwBAADoANAAvACYAJAAhACEAIAAaABgAFwAT
ABEADQAIAAQAAwADAAUABwADAAAA/P/0//X/9//5//z/+P/4//b/+P/4//X/8f/v//D/
7//0//n/9v/2//L/7v/v//L/9P/4//b/+f/4//n/+v/6//b/9P/4//r///8EAAEA///9
//n/+v/7////AwACAAQABAAFAAYAAwACAP7/AAACAAkADAAIAAcACAACAAQAAgAEAAcA
BQAFAAUABAAEAAMA/f/7//v//v8BAAcAAwACAP7/+f/6//r/+//8//z//f/8//z//v/6
//b/8f/1//f/+f/+//r/+f/1/+//8v/0//P/9v/1//f/9//3//n/9v/1//H/9f/1//n/
///9//r/9v/y//T/9f/4//r//P/9//z//P/7//r/+P/1//f/9//4//z/+P/1//P/8P/x
//P/9//6//j/+v/4//b/9f/1//T/8f/x//P/9v/6/+//7//u//H/8v/z//T/9//2//X/
9f/y//H/8P/y//T/+f/8//7/+f/4//b/9f/7//7//v8AAAIAAQD+//7/+P/2//n//P8A
AAcACAAHAAAA/f/4//f/+/8AAAIABAACAP//+//3//D/7//v//P/9//8//3//v/5//b/
8P/v//L/8//2//b/+P/4//X/8v/u/+7/8P/x//X/+f/6//v/9//1//P/8//2/wAACgAW
ACcANQBAAFcAdgCVALEAzQDuABUBNQE5ARIBzQCFADcA5/+f/2H/Of8s/y3/Nf9I/1z/
a/9//5H/o/+z/8P/zP/O/9P/1v/a/97/5v/p//D/8//y/+3/6v/p/+n/6v/w//P/9v/4
//f/8//y/+3/6v/w//X/9//6/////v/6//b/8v/x//T/9v/5//v//v/9//v/+v/3//f/
+P/7//7/AgAEAAIA/f/6//n/+f/9/wIABAAKAAwACgAJAAgABQAEAAcACgAQABQAFAAU
ABMAEgASABIAFgAcACAAJQAmACYAJgAmACUAJAAoAC0ANwA7AEIARgBDAEIAQQBBAEcA
TgBSAFcAWwBbAFsAWwBWAFUAVwBYAF0AXgBfAF8AXQBZAFQAUgBWAFYAVQBVAFMATwBK
AEUAPgA6ADgANgA2ADQAMwAuACYAHQAXABAADgAOAA8ADQANAAkABAAAAPr/9//2//X/
9v/4//n/9v/y/+//7P/q/+z/7v/u//L/9v/z/+//7f/q/+f/6v/t//P/+P/5//r/9P/y
/+//7v/w//X/9v/5//3//v/7//r/+P/2//f/+P/9/wEABQAHAAMA///+//3///8CAAMA
BQAIAAUABAAAAPz//P8BAAIAAwAFAAkABgACAPz/+v/5//n/+//9//7/AQABAPz/+//3
//b/9f/3//n//P/8//v/9f/y//D/7v/y//X/9v/4//3/+v/3//P/8f/x//H/9P/2//n/
+f/3//P/8v/u/+7/8v/1//b/9//7//j/9//z//D/7f/u//H/9P/2//f/+P/0//H/8P/u
//H/8//z//T/9v/2//X/8//w/+3/6//s//D/8//3//r/9f/x/+//7P/t//L/8//0//X/
8//y//D/7//u/+3/7P/w//D/8P/x/+z/6//q/+z/7P/v//D/8P/y//T/9f/3//j/+P/1
//T/9v/3//b/+P/z//D/8v/0//b/+//6//f/9f/1//P/9f/z//b/9v/2//r/+f/3//X/
7v/r/+n/6//w//T/9P/0//T/9P/x//P/7//t/+3/6v/w//L/8f/w/+z/7P/u/+//8P/z
//P/8//1//X/9f/3/+7/6v/w/wIAEwAlADgASQBeAHUAjQClAMQA7QAbATkBMAEBAbcA
ZwATAL3/d/9J/zL/K/8z/0b/WP9n/3H/gf+T/6X/s//A/8z/0//R/9L/0//Y/9r/4P/i
/+D/3//e/9//4f/e/+D/3//e/+H/4//i/+T/4P/c/+H/5f/j/+T/5//k/+T/4v/g/+H/
4v/i/+P/4//p/+n/6P/o/+b/5f/l/+f/5//q/+v/6P/n/+b/5//p/+n/7P/s//D/9P/0
//X/9v/z//L/9f/4//v//v/9//z///8AAAIABAAEAAgACgANABQAFgAYABoAGQAYABwA
IQAnACkALgAwADMANgA5AD0APwBEAEYASQBOAFEAVABXAFUAVQBYAFoAWwBaAFkAVwBY
AFcAVQBWAFUAUgBOAEsATABLAEkARwA/ADoANwA0ADIALgArACQAIgAdABsAGAARAA4A
DAAHAAkABwAEAAIA/P/5//j/9//2//b/9f/w//D/8f/y//T/7//u/+v/7P/w/+//7f/t
/+z/6f/s/+//8P/y//D/7v/u//D/8f/0//H/8//x//H/9f/4//f/+P/3//b/+P/6//v/
/f///////v/9////AQD//wAA/////wQAAwAEAAIA/f/8/wAAAAD+////AgD+//7//P/+
/wEA/f/9//3//P///wEA/v////v/+v/5//v/+f/8//z/+//5//j/+P/4//f/9//1//T/
+f/4//f/9f/0//P/8v/0//L/9f/1//P/9f/2//T/9v/z//P/8f/v//X/9P/1//P/8v/v
//D/8//0//T/8//y//T/8//0//T/9P/z//D/7v/y//T/9f/1//H/7//u//D/7//v//D/
8P/x//H/8//0/+//8P/t/+r/7//x//L/8f/z/+//7v/o/+j/6v/s/+7/8P/x//D/7//v
/+//7//v//L/8v/1//b/9v/x//D/7v/t//P/9v/2//j/9v/1//L/8v/w/+7/8f/0//f/
/f/9//v/8//x/+3/7f/w//b/+f/8//r/9//z/+//6v/p/+n/7f/w//T/9P/0//D/7v/p
/+n/7f/v//P/9P/z//L/7v/q/+r/6v/s/+3/8v/1//X/9f/w/+3/6v/p/+z/8P/4/wQA
EwAfACoANwBKAGEAgQChAMAA6wAbATMBLgEHAb8AaQAZAMf/f/9L/yz/If8n/zr/UP9f
/3H/h/+b/6v/uf/A/8L/x//N/9L/1//g/+P/6v/t/+z/6P/k/+L/4f/j/+r/7v/y//H/
7//q/+j/5//k/+r/7//y//T/+P/2//L/7v/q/+n/7f/w//T/9//2//P/7//s/+3/7f/u
//H/9v/6//z/+v/1//L/8f/x//f//P/+/wQAAgAAAP///v/+//7/AgAGAAwAEAAQABAA
DQAMAAwADAASABgAHAAhACIAIgAiACIAJAAkACkALwA2ADkAPwBCAD4APgA+AD8ASABQ
AFUAWwBbAFsAWwBbAFkAWQBcAF4AYwBkAGUAZQBiAF0AVwBUAFgAWABXAFcAVABPAEkA
QwA+ADoAOAA2ADUAMgAwACoAIwAbABYAEAAQABAAEQAPAA0ACQAEAAAA+//5//n/+f/5
//r/+v/2//L/7//s/+r/6//u/+//9P/0//H/7f/r/+b/4//m/+n/7v/y//L/8v/s/+r/
5//m/+r/7//w//P/8//y/+3/6v/q/+r/7f/w//T/9//6//v/9//z//L/8f/0//j/+v/9
/wAA/f/8//j/9v/2//v//P/+/wEABgAEAAAA+v/4//f/+P/7//7/AAABAAEA/P/7//b/
9v/2//n/+v/+///////4//T/8f/u//T/9//4//r//P/4//T/7//t/+3/7f/w//P/9//4
//f/8//w/+r/6P/t//H/8//1//X/8v/x/+3/7f/r/+3/8f/0//b/9//4//P/7//t/+r/
7v/x//L/9P/y//L/8f/v/+7/7f/t//D/8v/z//X/9v/w/+3/7P/q/+3/8v/z//T/8//z
//L/7//s/+v/6//s//D/8//2//T/7f/q/+f/5f/q/+z/7v/w//L/8v/w/+7/7f/s/+3/
7v/y//T/9//4//j/9P/y/+//7f/z//j/+v/+//z/+f/0//L/8f/w//T/+P/5///////9
//b/8//u/+3/8f/4//z/AAD+//n/8//t/+v/6//s//H/8v/2//b/9v/y//D/6//r/+7/
8f/2//j/9v/0/+//6v/q/+z/8P/z//T/9//3//f/8v/v/+z/6//0//b//v8GAA8AGwAo
ADcATgBrAIkApQDIAPUAJQFBAToBBQG1AF8ACwC5/3P/Q/8m/yH/K/9A/1j/a/9//5H/
o/+x/7v/xP/K/83/0//Y/93/5v/m/+z/7v/s/+f/5P/j/+P/5//u//L/9v/z//H/7P/q
/+j/5v/t//P/8v/0//j/9v/x/+7/6//r//D/9P/5//3//f/5//T/8P/w//H/8//3//r/
/v8AAP7/+f/2//X/9f/6/wAAAwAKAAcABAACAAAA//8AAAUACgAOABIAEgASABAADgAN
AAwAEwAaAB8AJQAmACQAIgAgACMAJAAqADEANgA5AD8AQgA+AD4APgA/AEYATgBTAFkA
WABXAFYAVQBUAFUAWQBcAGAAYABgAF8AWwBXAFIAUABTAFQAVABVAFEASwBEAD0AOgA2
ADQAMgAvACwAKgAkABwAEwANAAYABgAGAAcABQADAP3/9v/w/+3/6//r/+v/6//s/+z/
6P/i/9//3P/a/9z/4P/i/+j/5v/h/9v/1//V/9P/1//b/9z/4P/g/+D/2P/W/9P/0v/V
/9v/3f/h/+D/3v/Y/9T/1v/W/9n/3P/h/+P/5f/l/9//2//a/9n/3//k/+f/6//r/+f/
5f/g/+H/4v/o/+r/6//t//H/7v/r/+b/5f/l/+f/6//v//L/8P/v/+n/5//m/+b/5v/p
/+n/7P/s/+v/5v/i/9//3P/h/+X/5//q/+r/5v/i/93/3f/d/93/4P/i/+X/5f/j/97/
3P/X/9b/2//f/+H/4//k/+D/3v/Z/9v/2f/b/9//4f/i/+L/4v/f/9v/2f/W/9z/3//g
/+L/4f/g/97/2//c/9v/2//e/+D/4f/j/+T/3v/b/9r/2P/b/+D/4f/i/+D/3//d/9n/
1//X/9j/2v/d/9//4f/e/9r/1v/U/9P/1v/b/93/4P/e/9j/1v/U/9T/1P/U/9f/2P/Z
/9v/2P/X/9b/2P/Y/9v/3P/c/93/3v/e/9//3//g/97/3v/g/+H/4P/i/9v/2P/a/9z/
3//l/+X/4//g/9//3P/d/9z/4P/h/+L/5f/j/+D/3f/X/9X/1P/X/9j/3P/c/9z/3v/e
/9v/3f/a/9n/2v/Y/9z/3v/d/9z/2f/Y/9n/2f/c/9//3//f/+D/3//e/9//2v/a/+L/
8P8DABkAKAA5AE4AZwB9AJMAuADtABsBMwEiAeUAjwAxANX/f/9B/xn/DP8V/yn/QP9S
/2H/b/99/43/n/+x/7z/xv/J/8n/zP/P/9b/1//c/93/2v/b/9r/2//d/9r/3v/f/+D/
5P/l/+P/5P/g/9z/4f/l/+X/5v/p/+b/5v/m/+b/6f/p/+j/6P/n/+3/7f/s/+z/6P/n
/+f/6f/s//D/8v/w//H/8P/x//P/8//0//L/9P/3//j/+v/8//f/9v/5//z//v8CAAIA
AgAFAAYACAAKAAsADgAPABEAFwAaAB0AIAAfAB4AIgAnACwALwA1ADgAOgA8AD4AQQBD
AEgASgBNAFEAUwBVAFcAVABTAFUAVgBYAFgAWABXAFcAVQBSAFIAUQBOAEoARwBHAEUA
QgA/ADkANAAxAC4AKwAoACYAIAAcABcAFQASAAwACgAJAAUACQAHAAQAAgD8//n/+P/3
//f/+P/4//T/8//z//P/9P/y//L/8P/y//b/9f/z//P/7v/r/+7/8f/z//b/9f/0//P/
9P/0//b/8//1//P/8//2//j/9v/2//P/8v/0//b/+f/7//3//f/8//v//f////3//v/9
//3/BAADAAQAAgD+//7/AwAEAAMABQAJAAYABwAEAAUABwAFAAUABQAEAAcACQAGAAcA
AQAAAP//AQABAAQABAADAAMAAgACAAIAAgABAP7//P8DAAIAAQD///z/+//6//z//P//
/////f///wAA/v8AAP/////9//v/AQAAAAEA///+//v//P///wAAAAD///7/AAD//wAA
AAD//////f/8/wAAAgADAAMA///9//z//v8BAAEAAgACAAIAAQACAAIA/v8AAP7//P8B
AAMABAADAP7//f/9//7///8BAAMAAAACAAAAAAABAPn/9v/6//z//v8AAAMAAgABAAEA
/P/7//r//P/9/wEAAwAEAAEAAAD+//3/AwAGAAYACAAIAAcABAAEAP///P/+/wAABgAN
AA4ADQAGAAMA/v/9//3/AgAEAAYABwAFAAIA///5//f/9v/5//7/AgACAAIA///8//b/
9f/4//n//P/8/wAAAAD9//r/9//2//f/9//8//////////v/+f/3//f/9v/+/wgAFAAl
ADUAQABRAGgAfwCXALMA2AAFATEBQQEsAfEAnQBBAOn/m/9Z/zH/JP8n/zX/TP9k/3P/
g/+b/6//v//N/9b/2P/d/97/4v/m/+7/8f/4//v/+v/1//L/8f/x//L/+P/7//7/////
//z//P/3//T/+v////7/AAAEAAIA///8//n/+f/6//z///8BAAQAAwABAAAA/v/9//3/
//8EAAgACgAIAAUAAgABAAEABQAKAAwAEgAUABIAEQAQAAwADAAQABQAGQAeAB8AIAAe
ABwAGwAaABwAIgAmACsALwAwADEAMgAwADAANQA7AEIARQBLAE4ATABMAEwATQBRAFgA
XABhAGQAZQBmAGcAYgBhAGMAZABpAGoAawBrAGgAYwBdAFoAWwBaAFgAVwBXAFMATgBJ
AEEAPAA5ADYAOAA2ADUAMAAqACMAHwAaABkAGAAYABUAFgATAA8ADAAGAAMAAgABAAMA
BgAIAAYAAgD///z/+v/4//r/+v/+/wIA///7//n/9f/x//P/9f/6//7//v/+//n/+P/2
//b/9//7//v//f///wAA/f/8//v/+v/8//7/AQADAAUABQAAAP3//f/9//3/AAABAAMA
CQAHAAcABAAAAAAABQAGAAoADQASABAACgAEAAIAAQABAAMABQAGAAoACwAHAAcAAQAA
AP//AQAEAAgACQAJAAQAAAD9//r//f//////AAADAAAA/f/5//j/9//2//j/+f/9//7/
/f/6//j/8//y//L/9f/2//f//P/6//r/9//1//P/9f/5//3//v/+//7//P/5//j/9v/3
//n/+f/6//v//P/8//v/+f/3//b/+P/8//3///8AAPr/9//2//T/9v/6//r/+v/9//3/
/P/5//X/8f/u//L/9P/2//j/+v/4//b/9f/z//P/8//2//b/+f/6//r/9v/2//X/9f/8
/wAAAQAEAAMAAQD9//z/+v/4//v//v8DAAkACQAHAAAA/f/4//f//P8CAAUACAAFAAEA
/P/3//L/8f/x//X/+v/+//7//v/6//j/8//z//X/9//7//z//f/8//j/9P/y//L/9P/1
//r//f/9//3/+f/3//X/9f/+/wQACAASACEALwA8AE8AagCLAKsAxQDgAP8AJQE1ASIB
6QChAFkADwDD/33/S/8w/yH/J/88/07/Y/95/4n/mf+t/7n/wv/M/9H/1v/a/97/5v/p
//D/8//y/+//7P/r/+v/7v/0//f/+v/4//f/8//y/+//7P/y//f/+v/8/wAA/v/5//b/
8//z//j/+v/9////AQD///z/+v/4//f/9//5//7/BAAIAAgAAgD+//z/+/8BAAYACAAO
AA0ACgAIAAYABgAGAAoADgASABYAFgAWABQAEgARABAAFgAcACAAJQAmACYAJgAmACgA
KAAtADMAOgA9AEMARgBDAEIAQQBBAEkAUABUAFkAWQBZAFkAWQBXAFcAWgBcAGEAYgBj
AGMAYABbAFUAUgBXAFgAWABZAFkAVQBQAEsARABAAD4APAA8ADoAOQA0ACwAJQAhABwA
GQAYABgAFQAUAA8ACQAEAP///f/9//3//v8AAAEA/v/5//X/8f/u//D/8v/y//b/+P/1
//H/7//v/+3/8f/1//r//v/+//7/9v/0//H/8P/0//v//v8DAAEAAAD7//j/+f/6//7/
AgAFAAcACQAJAAMA///+//3/AQAEAAUABwAKAAcABgACAP7//v8DAAQABwAJAA0ACgAE
AP7//P/7//3///8BAAIAAwADAP7//f/5//j/9//5//r//v//////+v/2//P/8P/2//n/
+v/8/////P/5//X/9P/z//L/9P/3//v//P/7//b/9P/v/+7/8f/1//f/+f/5//b/9f/x
//D/7f/u//H/9P/2//f/+P/0//H/8P/u//P/9f/1//b/9v/2//X/8//x/+//7v/w//L/
8//1//b/6//t/+3/6v/s//D/8v/0//b/8//w/+3/6//r/+3/7//0//P/9f/1//T/8f/w
/+7/7f/y//b/9//6//n/9//z//L/8v/y//f//P/8/wEAAAD9//b/8//u/+3/8v/4//v/
/v/8//n/9f/x/+z/6//r/+//9P/4//j/+P/2//T/7//v//H/8//3//j/+P/2//H/7P/r
/+z/7//x//b/+f/5//n/9v/z//D/7//6//7/BgAKAAsAFwAqADcATABvAI8ApwDEAOUA
BwElAS4BDQHRAIsAPwDx/6n/bf9A/y3/Lf86/0z/Y/95/4X/k/+j/6//uP/A/8f/zP/S
/9j/4v/m/+z/7v/s/+j/5P/i/+H/5P/s//H/9v/0//H/6//o/+j/5v/t//P/8//0//f/
9P/y//D/7v/v//X/+P/8/////f/5//T/8P/w//H/8//3//j//P/+//z/9v/y//D/7//1
//z/AAAIAAYAAgD///z//f/+/wMACAAKAA4ADgAOAAwACgAJAAgADgAWABwAIwAiACAA
HgAcAB8AIAAmAC0ANAA3AD0AQAA8ADwAPAA9AEYATgBTAFkAWABXAFYAVQBVAFcAXABg
AGQAZABkAGMAYABbAFUAUgBWAFgAWQBbAFYAUQBLAEUAQgA+ADwAOgA7ADgANgAwACcA
HwAaABQAFAAUABUAEwAQAAsABQAAAPn/9//3//f/+P/6//v/+P/y/+//7P/q/+3/8P/x
//b/9//z/+7/6//p/+f/6//v//L/9v/2//b/8f/w/+7/7v/y//f/+P/7//r/+v/2//T/
9v/2//n//P///wEAAwADAP7/+//7//v//v8CAAQABwAJAAUAAwD+//3//v8EAAYABQAH
AAsACAADAP7//f/9////AwAHAAoACAAHAAEA///+//7//v8BAAMABgAGAAUAAAD8//n/
9v/7////AQAEAAUAAAD7//X/9v/3//j//P/+/wEAAQD///r/+P/z//L/9//7//3/////
//r/9//x//P/8f/z//f/+v/8//3//v/5//X/8//w//X/+f/7//7/+//6//j/9f/2//X/
9f/4//n/+f/6//r/9v/z//L/8P/y//j/+v/8//f/8v/x//D/7//u//L/9P/2//n/9v/1
//T/9v/z//X/9f/0//X/+P/6//3//P/8//n/+P/6//v/+v/8//b/9P/3//r/+v////7/
+//4//n/+P/7//n//P/8//z////9//r/9//y//H/8f/1//f/+v/5//j/+f/6//j/+//5
//f/9//0//j/+v/5//j/+P/4//r/+//8//3/+//5//v/+//7//3/9v/2//z/CgAfADMA
QgBZAHAAhwCbALEA0gADATEBQQEsAfUAoQBDAOv/m/9Z/zX/Kv8v/0P/Yv90/33/if+T
/5v/q/+//8z/2P/j/+T/5v/o/+7/7P/w//D/7P/v//D/8//3//T/9v/1//T/9v/3//X/
9v/1//L/+P/9//n/+P/5//T/9//4//n//f/7//r/+v/5///////+//7/+//7//z////+
/wAAAAD8//7//v8AAAMABAAGAAUACAAKAAoACwAMAAoACgAOABIAEwAWABUAFAAYABoA
HQAgACAAIgAiACMAKgAsAC4AMAAwADAANQA7AEAAQQBFAEYASABMAFAAVQBXAFoAWgBb
AF8AYQBjAGUAZQBlAGgAagBqAGgAZgBjAGYAZQBjAGQAYQBeAFoAVwBXAFUAUgBPAEoA
RgBEAEIAPQA4ADQALAApACUAJAAiABsAGAAWABEAFAARAA0ACgADAAEAAQABAP7//v/9
//j/+P/5//r//P/4//b/8v/y//b/9f/z//P/8v/v//L/9f/1//b/8//w//H/9P/2//r/
+P/5//b/9f/6//z/+v/6//z//P///wIAAgABAAAA/f/+////AwAHAAQABAACAAEABgAF
AAYABAAEAAQACQAKAAcABwAJAAQABgAEAAYACQAFAAUABQAEAAcACQAGAAcABgAGAAYA
CQAFAAYABAABAAIAAgADAAQAAgABAP7//P8CAAAA/v/7//3//f/9/wAA/f////7/+//8
//7//f8AAP3//f/7//n////+/////f////3///8DAAEAAAD+//z//v/9//7//v/+//3/
+v/4//r//P/9//3//P/7//v//v/9//v/+v/4//n/+f/7//z/+P/6//j/9v/5//v//P/7
////+//6//j/+P/4//j/+P/7//z//f////v/+f/3//j/+f/9////AAD//wAAAAABAAMA
BAACAAIAAwADAAEAAgD9//r//P/+/wMACQAJAAcAAgABAP7////+/wIAAwAEAAcABQAC
AP//+f/3//b/+f/8/wAAAAAAAAEAAAD8//3/+//7//3//P8BAAIAAAD+//v/+v/7//v/
/v8BAAEAAQAAAP///v////j//v8KABgAKQA7AEoAWQBuAIUAnQC3AOQAGQFFAVcBPgH3
AJ0AQQDl/5f/X/87/zD/Of9N/2L/dP+D/5H/n/+x/8P/0//e/+T/4//l/+j/6//y//b/
/P/+//z//P/6//r/+//4//z//f/+/wEAAQD+//7/+v/2//v///8AAAIABgAEAAIAAAD+
////AAAAAAEAAQAFAAUABAAEAAIAAQABAAMABwAMAA8ADgAMAAoACgALAAsADgAOABIA
FQAUABQAFAASABIAFgAaACAAJAAkACQAJgAmACcAKAAoACwALgAxADYAOAA6ADwAOgA6
AD8ARQBMAE8AVQBYAFkAWgBbAF0AYABmAGkAbQByAHMAdAB1AHIAcQBzAHQAegB6AHoA
eQB4AHUAcQBwAHAAbgBrAGkAagBnAGMAXwBXAFIATwBMAEwASgBJAEQAPwA5ADYAMgAt
ACwALAApAC0AKwAoACYAIAAdABwAGwAcAB4AHwAcABoAGQAYABgAFQAWABUAGAAdABsA
GAAXABEADQAPABEAFgAaABoAGgAYABgAFwAYABYAGQAYABkAHQAeABsAGgAXABYAGAAa
AB8AIQAjACMAIwAhACIAIwAkACYAJgAnACwAKwAsACoAJQAkACgAKAAqAC0AMgAwADUA
MAArAA==
         </WaveFormData>
      </LeadData>
      <LeadData>
         <LeadByteCountTotal>10000</LeadByteCountTotal>
         <LeadTimeOffset>0</LeadTimeOffset>
         <LeadSampleCountTotal>5000</LeadSampleCountTotal>
         <LeadAmplitudeUnitsPerBit>4.88</LeadAmplitudeUnitsPerBit>
         <LeadAmplitudeUnits>��V</LeadAmplitudeUnits>
         <LeadHighLimit>2147483647</LeadHighLimit>
         <LeadLowLimit>268435456</LeadLowLimit>
         <LeadID>V4</LeadID>
         <LeadOffsetFirstSample>0</LeadOffsetFirstSample>
         <FirstSampleBaseline>0</FirstSampleBaseline>
         <LeadSampleSize>2</LeadSampleSize>
         <LeadOff>FALSE</LeadOff>
         <BaselineSway>FALSE</BaselineSway>
         <ExcessiveACNoise>TRUE</ExcessiveACNoise>
         <MuscleNoise>FALSE</MuscleNoise>
         <LeadDataCRC32>2937033751</LeadDataCRC32>
         <WaveFormData>
AgACAAIAAgACAP/////8//r/+P/6////AwAHAAQAAgD+//3/+v/6/wIABgAKAA0ACAAG
AAIAAAD///////8FAAcADgAPAAwABwADAP3/+f8CAAkADAAQAA8ACAAEAP7/+v/6//v/
/v8DAAYABwAIAAMAAAD8//r//P8AAAUACAAIAAcAAQD9//v//f/+/wIABgAIAAoACgAD
AAAA/P/+/wIACwARABsAKAAvADgATABnAIwAtwDfAA4BRAFuAXIBSgEDAasAVQAQANj/
qv+K/4D/gP+J/5j/pP+t/73/zP/Z/+b/7v/s/+v/6//r/+v/8P/4//n//f////v/9f/z
/+//8f/0//z/AAAEAAMA/v/5//b/9v/2//r/AAAEAAUACQAFAP//+//4//f///8BAAUA
BwAHAAMA/v/8//v/+//9/wIABgAJAAkACAACAP///f/8/wAABwAKAA8ADgALAAQAAwAB
AAEABgAMAA8AEQATAA8ABwAHAAcABwALABAAFAAaAB4AGgAVABQAFAAWABgAHAAiACkA
LAAvACoAKAAnACYALAAyADkAPQA9ADwAOAA2ADUANQA3AD4APwA/AEAAQAA6ADYALwAq
ADAANAA1ADUANAAwAC0AJwAkACMAIQAiACgAKAAoACUAGgAUABIAEAAQABEAEwAVABMA
EQAJAAEAAAD+/wMABQAIAAoACgAJAP7//f/6//f//P/+/wQACgAKAAQA///9//v//P8A
AAMACQALAAsABgAAAP7//v/+/wEABAALAA4ADQAMAAcAAwADAAMABQAJAA0AEQARABAA
CAAHAAYABAAHAAwAEgAZABcAEgAMAAsACgAJAAkADwAQABMAFwAVAA4ADAAIAAQACwAM
AAwAEwATABIAEAANAAgACAAGAAgACgANABIAFAAPAAsAAwD+/wIABwANABEAEAANAAgA
BwAGAAQABAAFAAgADgAPAA0ACAAFAAAA/P///wMABgAOABAACQAHAAYABAAEAAMAAwAJ
AA0ADgAPAAwACQAEAP//BQAGAAYACwAKAAkACAAJAAQAAgACAAMABwALAA0ADwAMAAkA
BQD//wIABQALABAADwAOAAwACwAIAAcABgAEAAYADAAQABAADQANAAYA//8HAA0ADwAR
ABIADwAMAAkABgAIAAcACQAIAAgACAAMABMAEAAPAAcAAAADAAcACQAOABAAEAAQAA8A
DwAOAAsACgAKAAsADAATAA8AEgAPAAgACwANAA0ADwASABUAFAAUABYAEAANAAgACAAK
AA0AEgAQAA4ACgAGAAoADAANABAADQAMAAwACgANAA0ACAAFAAcACwAOABQAEQAOAAsA
BgAFAAgACgASABYAEQARABEAFgArAEAAUgBvAJQAsQDLAOgADgFAAWwBcgFHAf8AqQBO
AAAAxP+S/3j/eP+F/5b/rP+7/7//wP/H/9D/3v/u//f/+//7//v/AAAIAAQAAwAAAPf/
+v/9//7/BQACAAYABgAGAAgABAAAAP7/AAACAAgAEAANAAkACAD//wAAAQADAAcACQAH
AAcABQAKAAcAAwACAAMABQAJABAADQALAAYAAAACAAUACQAOAAoADQAMAA0ADgANAAgA
CQAHAAkAEAAYABQAEQAOAAUABQALABEAFwAWABgAGQAcAB8AGgAUABIAFQAaAB8AJgAn
ACkAJwAlACYAKgAvADQAMwA0ADYANQA2ADYAMwAyADQANwA8AEYAQgA9ADkANAA2ADgA
NwA4ADgAOgA5ADcANQAyADAAKwAqACsAKwAuACwAKAAkAB0AGwAaAB0AIAAbABcAFAAR
ABEADwAHAP////8AAAgADQAJAAYAAQD7//j//f8AAAMAAAD+/wAAAgACAPz/9//1//n/
/P8CAAcACQAFAP//9P/1//r/AQAIAAUABAAHAAYABAAEAAAA/f8AAAMACAAPAA4ADQAI
AAIAAgAFAAgACgAGAAgACwAPABAADAAHAAcACQAJAAoAEQANAAsACgADAAQACAAKAAwA
DwAMAAgACwAKAAgABQABAAEABAAFAAoABgAFAAYABAAGAAcABAAEAAIAAwAFAAUABAAB
APz/+//+/wAABAAJAAUABgACAPv//f//////AAD+//////8EAAUA///+//7//v8AAAEA
AwACAAEA/f/5//z///8AAAEAAgAAAP3///8AAP///v////z//P/+/wEA/v/9//r/9//7
////AgADAAEA//8AAAAA/v/+//3//f/+////AAAAAPT/9v/0//f/+v/9/wAAAgD/////
/P/5//b/9//7/wAABQADAAIA///9//n/+P///wIABQAHAAUABAABAAAA/f/9//3/AwAI
ABAAEgAQAAgAAwD8//f/AAAHAAoADgANAAYAAgD8//j/+P/5//z/AwAGAAcACAACAP7/
+f/2//n//P8AAAIAAQABAPz/+f/6//3///8EAAMABAAFAAQA/v/8//n//P8AAAsAFQAh
ACwAMQA2AEwAawCSALsA5wAWAUoBeAGAAVYBDQG7AGcAHgDq/7j/kP+A/3z/ff+I/5L/
m/+n/7r/yf/U/+L/5v/j/+X/4//j/+j/8P/0//n//P/5//X/8//v//H/8f/4//v//v8A
APz/+P/2//L/8v/2//z///8BAAYAAwD7//f/9P/z//n/+////wEABAABAP3//P/3//f/
+f/+/wQABwAHAAYAAAD9//v/+v/5////AQAFAAgABwACAAMA/f/9/wIACAAJAAsADQAJ
AAQABQAGAAcACgAOABEAFgAbABgAFAAUABAAEgAUABgAHwAnACsALwApACgAKAAoACsA
MAA2ADkAPAA8ADkAOAAzADMANQA8AD4APwBBAEIAPQA6ADQAMAA1ADgAOAA3ADUAMgAw
ACsAJwAlACIAIgApACoAKwApABwAFAAQAAwADQANAA4ADwAPAA0ABQD9//j/9P/3//f/
+//+///////z//P/8f/v/+//8P/1//r/+//2//L/8f/z//T/+P/7/wUABwAHAAIA+v/2
//T/8v/0//b//P/+/wEAAgD///3//P/7//z///8FAAsADQAOAAYAAwAAAPz//f8CAAgA
DwANAAgAAgABAAAA/////wUABAAHAAsACQABAAAA/f/6/////v/8/wEAAwACAAAA/f/5
//r/+f/8//z//f8AAAAA/v/7//T/8P/z//f//P///////f/5//n/9v/0//T/9f/4//7/
///9//n/9f/v/+r/7v/x//P/+v/7//X/9P/0//D/8P/v/+//8//3//j/+f/2//P/7v/p
//D/8P/v//P/8//z//P/9f/s/+j/5v/l/+z/8f/0//f/8//v/+r/4//m/+n/7//0//D/
7P/r/+r/6f/o/+f/5v/r/+v/7v/u/+n/5P/j/+X/6f/t/+r/6P/q/+v/6v/s/+3/7P/r
/+n/7P/u/+7/8P/p/+f/5f/p/+f/7P/r/+b/5v/n/+b/5//q/+3/7P/s/+7/6v/p/+b/
4f/g/+D/4v/o/+r/6v/q/+v/6v/o/+j/4v/e/9v/1v/d/+H/4P/h/9z/3f/d/+D/5P/m
/+j/6P/l/+T/4v/m/9r/1f/Z/+f/+v8LAB4ALgBFAGgAkQC/APAAJAFgAYgBggFFAfEA
lwA+AO7/qv96/2D/VP9V/17/aP9v/3f/hP+X/6z/uv/C/8n/y//F/7//vv/A/8X/yf/L
/8f/xf/F/8P/x//D/8b/xf/E/8r/yv/K/8z/xv/C/8L/xP/F/8X/yP/D/8L/w//F/8n/
yv/J/8r/yf/N/8v/yP/I/8P/wf/B/8T/x//J/8j/xv/E/8P/w//E/8T/yf/K/83/0P/P
/8r/y//F/8P/xv/K/8//0f/T/8//zf/P/9H/0//T/9T/1P/W/+D/4P/f/+L/3//g/+H/
5P/n/+3/7//x//L/9P/3//r/+f/8/wAAAQAIAAwADQAQAAsACwANABQAEwARABAADgAN
AA4ADAAMAAsACgAGAAEABgAGAAcABQAAAP3/+f/4//n/+P/3//P/7v/q/+r/6v/l/+P/
4v/h/+X/5f/f/9n/0//Q/9T/1f/V/9b/1f/T/87/0f/S/9P/0f/O/8//0P/U/9D/zf/N
/8z/zP/P/9H/1//X/9X/zv/N/9D/1f/a/9f/1P/V/9L/1v/a/9r/2//X/9X/1f/X/93/
4f/h/+D/3//h/+P/5P/h/+L/5P/n/+n/5v/i/+P/4f/f/97/4//i/+X/6f/n/+X/5v/l
/+T/5f/i/97/4f/n/+r/7P/t/+b/5P/g/+D/4v/j/+b/5v/p/+n/5f/k/9//3//g/9//
4//j/+H/4//e/9z/3P/d/9//5P/k/+H/4f/h/9//3v/b/9v/2v/e/+T/3//f/+D/3f/c
/9r/2f/c/9//3//f/+D/4f/g/9//3//c/9j/2f/e/9//4P/j/9z/2v/a/9v/3f/f/9//
3//h/+H/4P/d/9n/1//Y/9j/3P/e/9//4f/f/9//3f/Y/9j/2v/c/97/4P/g/93/3f/a
/9n/2P/b/+H/4//n/+T/4v/e/93/2v/a/+H/5P/n/+n/5v/k/+D/3v/d/93/3f/j/+f/
7v/v/+z/5v/j/97/2//j/+n/6//u//D/6v/n/+L/3P/c/93/4P/l/+j/6f/q/+b/4v/d
/9r/3//k/+r/7v/r/+n/4v/d/93/3//g/+T/6P/q/+z/7P/j/+D/3P/e/+L/5//t//n/
BgANABQAJAA9AGIAlQDFAPQALAFqAZIBlAFpARcBtQBYAAgAwv+O/2z/Wv9Z/2b/dv+B
/5H/ov+v/7z/xv/I/8f/y//N/83/0v/a/9//4//l/+H/3P/Z/9T/1f/a/+L/5v/q/+f/
4v/d/9r/2v/a/97/5P/m/+f/6//n/+L/3//d/93/5P/n/+z/7//u/+n/4//g/+D/4f/k
/+r/7v/x//H/8P/o/+X/4//i/+f/7//z//n/9//z/+v/6f/n/+f/7P/y//f/+f/7//f/
8f/x//H/8f/1//r//v8EAAcAAgD8//r/+//+/wEABgAKABEAFAAXABIAEAAPAA4AFQAc
ACQAKQArACoAJgAkACQAJQAoADAAMwAzADQANAAvACwAJgAiACcAKgAqACkAJgAiAB8A
GQAWABUAEwAUABYAFgAWABMACgAEAAIAAAACAAMABQAHAAQAAQD4/+//7P/q/+//8f/y
//T/9P/z/+n/6f/n/+X/6P/q//D/9v/2//D/6//p/+b/5v/p/+v/8v/z//L/7P/m/+T/
5P/k/+n/7P/z//b/9P/0//D/7f/v/+//8f/1//f/+//7//r/9f/1//X/9P/2//r///8F
AAcAAgD8//v/+f/3//b/+//+/wEABQADAPv/+v/3//T//P/8//v/AQADAAIAAAD9//r/
+v/4//r/+//9/wEAAgD+//v/9P/w//L/9//9/wEAAAD9//j/9//2//T/9P/1//n//v/+
//v/9v/z/+7/6v/v//P/9v/+//7/9//1//T/8v/y//H/8f/2//v//f////z/+f/0/+//
9v/2//X/+f/6//n/+P/5//L/8P/w//H/9v/5//r/+//3//X/8v/t//D/8//5//7/+//6
//j/9//0//P/8v/w//H/+P/9//7/9P/x/+//7f/0//f/+P/5//r/+f/1//T/8P/w//D/
9P/7//v////8//r/9v/1//L/8v/5//7/AwAHAAEA/v/5//b/9f/3//n/AQABAAYABQAA
APv/+f/1//P//P8DAAYACgAIAAAA+//0//L/9P/3//z///8AAP///v/6//j/9f/0//f/
+v/+/wAA/f/7//T/7//v//P/9v/8//3//v////7/9v/0//H/9P8AAAMABwAPABQAGQAi
ADAASwBwAJsAxQDyACQBWAF8AXoBRQHzAJ0ASgAAAMT/lv94/2z/cf+A/5L/o/+x/7z/
yf/U/9r/3P/f/9//4v/j/+n/8v/y//X/9v/x/+3/6//n/+n/7P/0//j//P/5//T/7//s
/+3/7v/z//r/+//7//7/+f/0//H/7//v//j/+/8AAAMAAQD7//T/8P/v//H/9f/8////
AQAAAP7/+f/3//b/9v/6/wEABAAJAAUAAQD5//f/9f/3//7/BgAHAAkACwAHAAAA///+
//3/AgAIAA0AFAAWABAACQAGAAYACgAOABQAFwAdAB8AIQAbABoAGgAaACEAKAAwADUA
NAAyAC0AKgApACsALwA4ADcANwA4ADgAMgAwACsAKAAuADIAMwAzAC8AKgAmAB8AHAAb
ABkAGgAcABwAHAAZAA0ABgADAAAAAAABAAMABQADAP//9f/r/+n/6P/u//H/8f/y//H/
7//j/+P/4f/f/+P/5v/t//T/8P/o/+H/3f/f/+D/5P/n/+z/7f/s/+b/4P/e/97/3v/j
/+b/7f/w/+7/7P/m/+H/5P/l/+j/7f/w//P/8v/w/+j/5//m/+T/6P/u//X//f/6//T/
7f/r/+7/7//x//n/9//5//z/+f/x//D/7f/q//P/9P/0//v/+v/4//X/8f/u//D/8P/0
//b/9//6//r/9v/z/+z/6P/s//H/9//7//r/9f/u/+v/6//q/+v/7f/x//b/9v/z//D/
7f/o/+T/5//r/+7/9v/3/+//7P/q/+r/6v/p/+n/7P/v/+//7//t/+v/5//j/+n/6v/q
/+//7//t/+v/6//p/+j/6f/r/+//8f/x//H/7f/r/+j/4//m/+n/7//0//H/7v/q/+f/
5//n/+f/5v/m/+z/8P/w/+3/7f/m/9//5P/n/+r/8f/t/+X/4v/i/+L/4v/i/+f/5//q
/+r/5f/i/+P/5//n/+v/6P/m/+b/5//m/+j/6f/q/+v/6//t/+7/7f/u/+n/5//l/+n/
7P/y//L/7v/u/+3/6v/p/+v/7//v//D/9P/w/+//7P/m/+T/4//k/+r/7P/s/+z/7P/s
/+v/7P/o/+j/6f/o/+3/7//s/+v/5v/n/+f/6v/q/+z/7v/u/+z/7P/r//D/6P/p/+//
+/8KABsAJgA0AEkAaACNALEA3gAYAU4BbAFgASMBywBvABoA0v+g/3z/bP9w/3//iv+S
/5v/o/+s/7v/yv/Y/+D/4//j/+H/3//i/+j/6P/r/+z/5//m/+f/5v/r/+r/7v/u/+7/
8f/w/+//8P/r/+r/7f/y//L/8//3//P/8f/x//L/9f/3//X/9f/z//r/+f/3//j/9P/z
//T/+P/7//3//P/6//n/+f/6//z/+v/9//z//f8AAAEA/v8BAPv/+f/8/wAAAQADAAUA
AQD+/wEABAAHAAUABgAGAAgAEQAQAA4AEAALAAwADQAQABQAGwAeACEAHwAgACIAJAAl
ACgALAAtADIANAAzADQALgAtAC4ANAA3ADcAOAA4ADcANgAyADAALwAwAC4AKwAvAC4A
LgArACYAIwAfAB4AIAAgACAAHQAYABQAFAAUAA8ADQAMAAsADgAPAAoABQABAP7/AgAD
AAMABAADAAEA+//9//3//f/9//z///8CAAUAAgAAAAEA/f/8//7///8GAAcABgAAAP//
AAADAAYABQAEAAcABgAJAAwACwALAAkABwAHAAkACwAPAA8ADgAMAA0ADgAOAAoADAAP
ABMAFgAUABEAEwAPAA0ADAARABIAFQAZABcAEwAUABMAEgAVABIADgARABcAGAAYABcA
EQAQAA0ADgAQABEAFAAUABUAFQARABAADgAPABEAEQAVABUAEwAVAA8ADAALAAsADwAU
ABQAEQASABMAEgASABAADwANABAAFQARABIAFAARABAADgANABAAEwATABMAFAAVABQA
EwATABAADAANABMAFQAXABsAFAAQAA4ADQAQABMAFAAVABYAFwAXABUAEwARABIAEgAW
ABgAGQAbABcAFQATABAADwAUABcAFgAYABsAFwATAA0ADAAQABIAFAAWABcAFQAWABQA
EAAOABAAFQAZAB0AGgAYABUAEwAPAA4AFQAYABsAHQAdABwAGQAYABIAEQAQABUAGAAg
ACIAIAAaABcAEgAPABUAGwAdACAAIQAcABoAFgAPAA4ADgAQABcAGgAbABwAFwAUABAA
DgAQABIAFQAWABkAGQAUABEADQAPABAAFAAWABgAGgAaABIAEAANABAAEAAXAB8AJwA0
AEEARgBUAGsAiACvANsACgE+AXQBjgGAAUkB9QCXAEIAAADM/6b/lP+Q/5X/pP+y/7v/
x//Y/+f/9P/+/wAA//////3//f8CAAoADQARABMADwALAAkABQAHAAkAEAATABYAGAAU
ABAADgAKAAoADgAUABYAFwAbABcAEgAPAA0ADQATABUAGQAbAB8AGwAWABQADwAPABEA
FgAcAB8AHwAeABkAFwAWABYAFQAbAB0AIQAjACEAGwAbABUAFQAaACAAIQAjACUAIQAb
ABsAGwAbAB4AIgAlACoALwAsACgAKAAkACYAKAAsADQAOwA+AEEAOgA4ADcANgA6AEAA
RwBLAE4ATgBLAEoARwBHAEkAUABTAFMAVABUAE8ATABGAEIARQBIAEgARwBFAEIAQAA7
ADcANQAyADIAOQA6ADsAOQAvACgAJQAiACMAIwAkACUAJgAlAB4AFwAQAAwADwAPABQA
FgAWABUACwALAAkABwAJAAoADwAUABYAEAALAAkABwAIAAwADwAWABcAFgAQAAoACAAI
AAgACgAMABIAFAAVABYAEwARAA8ADwARABUAFwAbABsAGgAUABMAEgAQABAAFAAZAB8A
IAAcABcAFwAVABMAEgAXABsAHwAkACMAGgAYABQAEAAVABQAEgAXABwAHAAbABkAEgAS
ABAAEgAVABcAGwAcABgAFQAOAAoADAARABcAGwAcABkAFAATAA8ADAALAAsADwAWABgA
FwAUABEADAAIAAkACwAMABIAFQAPAA4ADgAKAAoACQAJAA4AEwAVABcAEwARAA0ACQAN
AAwACgANABEAEQARABMADQAKAAkACQAOABEAEgATABEADwAMAAcACgALAA8AEgAQABAA
DwAPAAUAAwAEAAcACgANABAAEAANAA0ACgAIAAYACAANAA0AEQAOAAwACQAHAAMAAgAL
ABAAFQAZABcAFgATABIADQANAA0AEwASABgAGAAUABAADQAIAAUADQAVABkAHgAcABQA
DwAIAAUABgAIAAwAEgAUABQAFAARAA4ACgAIAAoADAAPABAADwAPAAoABwAFAAcACAAM
AA4AEAASABIADAAKAAcACgAYABkAGwAjACwAMQA6AE4AbQCUAMMA7QAQATwBbgGKAXgB
PQHvAKEAVgAWAN7/sP+S/3z/e/+K/5b/pf+1/8D/zf/c/+L/5P/r/+3/7//v//T//P8A
AAUACAAFAAEA///7//3///8GAAkADAAMAAgABAACAAIAAgAGAAwADQANABAACwAGAAMA
AQABAAgACwAQABMAEwAPAAoACAAFAAUABwAMABEAFQAWABYADwANAAwADAALABEAEwAX
ABYAEwAMAAsACgALABEAGAAdAB8AIQAdABUAFQAVABUAGgAeACEAJgAqACYAIQAgAB8A
IgAlACoAMQA5AD0AQQA7ADgANgA0ADgAPgBFAEkATABMAEkASABHAEcASQBQAE8ATwBQ
AFAATABKAEUAQgBGAEoASwBLAEsASABGAEEAOwA5ADYANgA6ADoAOgA3AC4AKAAmACQA
JQAlACYAJwAjAB8AFQALAAkABgAKAAsADwASABMAEwAHAAUAAQD9/wIABAAKABAADwAI
AAIA//8CAAQACQANABMAFQAVABAACAAEAAIAAAAFAAoAEwAYABUAFAAPAAsADQANAA8A
EwAVABkAGQAYABAADwAOAAwADQASABgAHwAeABgAEQAPABAADwAPABUAGAAbAB8AHQAV
ABIADQAIAA0ADAAKAA8AEAAQAA8ADQAJAAoACQAMAA4ADwASABIAEAANAAYAAgAEAAkA
DwATABIADwAKAAkABAACAAIAAwAHAA4AEAAPAAsABwABAPz///8DAAYADgAOAAUAAQD+
////AAAAAAEABQAJAAoACwAGAAMA/v/5//7//v/9/wEAAQABAAEAAwAAAP7//v///wMA
BQAFAAUA9//3//j/8//2//r//v8CAAYABAD///3/+P/4//j//P8DAAMABQAAAPz//P/7
//j/+P/8//7/AAABAP7//P/4//b/9//7////CQAIAAwACgAEAP7/+//2//P/+v8BAAQA
CAAHAAAA/P/2//P/9P/2//r//P/8//r/+P/3//b/9P/0//b/+v///wIA/v/7//P/7f/r
/+3/7v/y//b/+P/6//r/8f/u/+r/7P/6/wEACwARAAYAAwAUACgAQwBqAJcAxQD2ACgB
VgF+AY4BbQElAc8AdgAmAOj/rv96/1r/V/9i/3L/h/+V/5r/of+q/7T/uv+//73/wP/D
/8v/1v/X/9v/3f/Z/9P/z//J/8n/z//Y/93/4v/d/9b/z//K/8z/zv/U/9z/3P/b/93/
1//T/9H/0P/R/9n/2//f/+H/4f/b/9T/0P/Q/9H/1P/a/9z/3f/b/9j/0f/P/87/zv/R
/9n/3f/j/9//2//T/9H/0P/R/9f/3v/g/+H/4v/d/9f/1//X/9f/3P/i/+f/7v/w/+r/
4//g/+L/5v/q//D/8//3//f/9//2//b/9//4//7/BAALAA8ADwAMAAYAAgADAAUACQAS
ABEAEQASABIADAAKAAUAAgAIAAwADQANAAkABAAAAPn/+P/3//X/9v/3//b/9f/x/+r/
5P/i/+D/3//f/+D/4f/g/93/1P/L/8r/yP/N/8//0P/Q/87/y//D/8P/wf+//8P/xP/J
/87/zP/G/8H/v/+//8D/xP/H/87/z//O/8j/xP/E/8b/yP/M/87/1P/W/9P/0v/N/8n/
zP/N/9D/1f/b/9//3//e/9b/1f/U/9L/1f/a/+D/5//l/97/1v/T/9T/1f/X/9//3v/h
/+X/4//d/9z/2f/W/97/4P/h/+n/5//k/+D/2//Z/9r/2f/c/97/3//i/+L/3v/b/9T/
0P/T/9n/4P/l/+T/3//Y/9X/1v/W/9j/2//d/+L/4v/f/9z/2f/U/9D/1P/Z/93/5v/l
/9v/1v/S/9T/1v/X/9n/3f/h/+L/4//g/93/2P/T/9v/3v/g/+f/5P/h/97/3f/a/9r/
3P/f/+P/5f/l/+X/4f/f/9z/1//b/9//5v/s/+L/2v/Y/9j/2P/Y/9z/3f/h/+L/4P/e
/+D/5f/l/+f/4v/e/+L/5f/m/+r/6v/q/+r/6f/p/+r/6f/q/+b/5f/k/+n/6f/u/+3/
6P/p/+v/6//t//D/8//y//L/9v/y//H/7v/p/+j/6P/q/+3/7v/t/+z/7//w//D/8v/t
/+z/7P/q/+//8f/u/+3/6//t/+7/8v/y//L/8v/w/+3/7v/u//T/7P/t//H//f8UACcA
NgBOAG0AkgC/AO0AHgFcAZwBtgGgAV0B/QCNACwA3v+e/3j/av9s/3n/jv+Y/53/o/+o
/7H/wP/S/9r/3//p/+X/4//m/+z/7P/t/+z/5f/o/+v/7P/z/+//8v/x//D/9P/y//D/
8P/v//D/9f/8//r/9//3/+//8f/z//b/+//8//n/+P/1//r/+f/3//j/9f/1//f//P/8
//3/+//4//j/+f/7//7//P////7///8CAAMAAAADAP7//f8BAAYABwAHAAcAAQAAAAUA
CgAPAAwADAALAAwAFwAYABgAHAAZABoAGwAeACEAJQAlACUAKAAsADEANgA1ADYAOAA3
AD0AQABAAEIAPwA/AEEASABFAEMAQgBAAEIARABDAEQAQwBCAD4AOQA7ADoAOgA3ADMA
MQAuAC4ALgAsACoAJQAiACAAIgAkAB8AGwAYABUAGQAZABMADQALAAgADAANAA0ADAAJ
AAUAAQAFAAcACQAHAAQABQAGAAsACAAGAAcABAAEAAcACQAOAA0ACgACAAEABAAJAA4A
DQAMAA8ADgARABIADwANAA4ADwASABcAGAAZABYAEgARABUAGQAcABgAGAAZABsAHgAc
ABkAGwAaABkAGQAfAB0AHwAiAB8AHgAgACAAIAAiAB4AGQAbACAAIgAjACMAHwAgAB8A
IgAeAB0AHgAcACAAIQAeAB4AGwAbABwAGwAfAB8AHQAfABoAGAAYABkAGgAeAB0AGQAb
AB0AHQAeABwAGwAZABwAIQAdAB4AIAAeAB4AHQAdAB0AHwAeAB0AHwAhACEAIQAiAB4A
GQAZAB4AHwAgACMAIAAeAB4AHwAgACEAIAAfACEAIwAkACMAHwAdAB4AHgAhACIAIgAj
ACcAIwAfABwAHQAeAB8AIAAjACMAJgAmACIAHgAeACEAJQApACYAJAAjACMAIQAiACQA
JgAoACkAKQAqACkAKgAkACMAIgAnACkAMAAxAC4ALQArACcAJQAqAC8AMAAyADUAMAAu
ACoAIwAiACIAJAAqACwALAAsACsAKgAoACgAJwAoACoAKgAtAC8ALAArACYAJwAnACoA
LAAuADAAMAAtACwAKgAuACgALQA5AEMAUgBhAG4AfACVALYA2wAFATgBdAGqAcIBqgFf
AQEBoQBKAAgA2P+2/6r/sP+9/8j/1P/d/+X/7v///w4AGgAgACMAHwAcABsAHwAmACsA
LwAxAC0AKgApACYAKQApAC4ALwAwADQAMgAwADAAKwAqAC0AMgA0ADUAOQA1ADIAMQAx
ADMANgA1ADYANQA7ADkANgA2ADIAMQAyADYAPAA/AD8APgA6ADkAOQA6ADgAPQA+AEEA
QwBDAD8AQQA8ADsAPwBEAEkASwBNAEkARgBHAEgASQBKAEwATQBQAFcAVgBUAFYAUwBU
AFUAWABgAGcAagBtAGwAbABtAG4AbgByAHcAeQB+AIAAfwCAAHoAeQB6AIAAggCDAIUA
hgCDAIIAfgB8AH0AfgB8AHkAewB6AHoAdwByAG8AawBqAG8AcABxAG8AaQBkAGMAYgBf
AF8AYABhAGUAZQBfAFkAUwBQAFQAVQBaAFwAXABbAFQAVQBUAFMAUgBSAFYAWgBcAFgA
VQBVAFEAUABSAFMAWwBdAF0AWABWAFYAWABaAFkAWgBfAGAAYgBkAGIAYQBgAF8AYABj
AGcAawBrAGoAZgBnAGgAaABnAGoAbgBzAHUAcgBuAG8AawBpAGgAbQBvAHMAeAB3AHsA
dgBxAA==
         </WaveFormData>
      </LeadData>
      <LeadData>
         <LeadByteCountTotal>10000</LeadByteCountTotal>
         <LeadTimeOffset>0</LeadTimeOffset>
         <LeadSampleCountTotal>5000</LeadSampleCountTotal>
         <LeadAmplitudeUnitsPerBit>4.88</LeadAmplitudeUnitsPerBit>
         <LeadAmplitudeUnits>��V</LeadAmplitudeUnits>
         <LeadHighLimit>2147483647</LeadHighLimit>
         <LeadLowLimit>268435456</LeadLowLimit>
         <LeadID>V5</LeadID>
         <LeadOffsetFirstSample>0</LeadOffsetFirstSample>
         <FirstSampleBaseline>0</FirstSampleBaseline>
         <LeadSampleSize>2</LeadSampleSize>
         <LeadOff>FALSE</LeadOff>
         <BaselineSway>FALSE</BaselineSway>
         <ExcessiveACNoise>TRUE</ExcessiveACNoise>
         <MuscleNoise>FALSE</MuscleNoise>
         <LeadDataCRC32>3715913389</LeadDataCRC32>
         <WaveFormData>
+v/6//r/+v/6//f/9P/z//H/8f/y//X/+f/9//z/+//3//T/8v/x//f/+/8BAAUAAwD+
//r/9v/1//f/+P/8/wAABAAFAAMA/v/6//T/8P/5////AwAIAAcAAAD7//X/8v/y//T/
+f/9/wAAAAD///r/9//0//H/9P/6//v//f/9//z/9//z//T/9P/2//r//f///wIAAAD4
//X/8//y//j///8DAAsAFAAYAB8AMABJAGoAkwC5AOMAFQFAAUwBMgH+ALkAcwA7AA0A
4//E/7X/rP+t/7f/u//A/8z/2f/i/+v/7//t/+n/5//m/+b/6v/w//H/9P/0//L/7//t
/+j/5//r//H/9P/3//T/8f/s/+v/6f/p/+z/8P/z//b/9//3//H/7//r/+r/8P/z//X/
9//3//X/8f/v/+3/7f/u//L/+P/5//n/9//z/+//7f/s/+//9f/2//v/+v/4//H/8P/v
/+3/8P/0//n/+//7//v/8//x//D/8P/4//n/+///////+//3//r/+P/6//z//v8DAAgA
CwAMAAoACAAGAAYACAAOABMAGAAXABYAFAASAA4ADQASABQAFQAYABkAGQAUABAACgAI
AAwADwAQABMAEgAMAAgABQACAAIAAgACAAYABwAIAAUA/f/5//b/9P/0//X/+f/6//X/
9f/u/+z/6f/p/+n/6//s/+//8P/v/+f/5P/i/+H/5P/n/+v/8P/u/+z/6f/o/+b/5v/o
/+n/7//w//T/8v/t/+v/6f/l/+v/7P/w//P/8f/x/+7/7f/s/+3/7P/s//H/9f/4//n/
8v/u/+3/7f/z//b/9//6//r/+f/0//H/7//x//P/8//2//n//f/9//j/8//v/+v/8P/w
//L/9v/4//T/8f/w/+z/7P/u/+7/8v/2//f/9v/y/+7/7P/o/+7/7//y//T/9P/x/+7/
7f/q/+3/7v/u//L/9v/3//X/7//s/+f/5//s//D/8f/0//L/8P/t/+z/6v/r/+v/7P/w
//T/9v/1/+//7P/q/+n/7P/u//H/9v/0//L/7//v/+3/6v/q/+3/8f/0//X/9P/v/+z/
6f/o/+z/8f/z//b/9v/0//H/8f/v/+3/7P/v//L/9//4//b/8P/x/+z/5//r//D/8v/1
//b/8//w/+3/6v/u/+3/7P/t/+7/7//x//X/9P/z/+3/5//s/+7/8f/1//P/8//1//X/
9//0//L/8P/w//P/9f/6//n/+P/0/+3/8P/y//L/9P/3//n/+f/6//z/9v/y/+3/7P/u
//L/+f/1//T/8P/r/+z/7//y//X/8v/0//H/7//y//L/7v/r/+7/8P/0//r/9v/z//H/
6v/r/+3/8P/0//j/8//x/+//8v8GABkAKABBAGAAfQCVALEA1wAGATIBQAEmAe8AqwBf
AB0A6f+8/6H/nP+f/6f/tf++/77/vf/C/8f/z//d/+X/5f/k/+T/6P/u/+r/6P/j/9z/
3//j/+T/6f/n/+n/6P/n/+j/5//k/+X/5f/n/+z/8v/t/+z/6f/l/+f/6f/p/+z/7P/r
/+n/5//o/+f/5P/j/+P/5f/o/+7/7v/r/+f/4f/j/+X/6f/u/+v/7f/q/+v/7P/s/+f/
6P/q/+n/7f/y/+//7f/p/+X/5f/p/+7/9P/4//X/8//z//P/7//r/+7/8P/0//j//P/7
//z/+//4//z/AAAEAAoABgAIAAkACgAIAAgABwAGAAcACQARABYAEAAOAAoABQAHAAoA
CwAQAA8ADwANAA0ADQAIAAUAAwAEAAYACAAKAAYAAwAAAPn/+v/7//3/AAD6//f/9//0
//H/8f/q/+j/5v/p/+z/8f/t/+v/5//h/+L/5P/n/+v/6f/n/+b/5v/o/+b/4//i/+b/
6P/s/+//7P/o/+f/4P/k/+n/7v/x//H/7v/u/+3/6//r/+j/5//r/+//8f/0//L/8f/v
/+v/6//s//D/9f/1//T/8f/w//L/8//w/+//7//z//f/+f/0//P/8//v//L/8//1//f/
9//0//P/9P/2//L/7//u/+7/8P/0//b/8//0//L/7v/x//L/9f/2//X/8//z//L/8v/v
/+z/6//s//H/9P/2//P/8v/u/+f/5//q/+v/8f/x//L/8P/w//D/7v/r/+r/7P/v//H/
9P/y//D/7P/l/+n/7P/w//X/9P/y//H/8v/y//D/7f/t//H/8P/y//f/9P/y/+7/6P/s
/+7/8P/0//H/8//y//L/9P/y/+//7//w//H/8//5/+n/6//q/+3/8P/z//b/9//1//P/
8//w/+//7//x//b/+//7//v/+P/0//H/7//0//f//P///////P/6//j/8//1//b/+v8B
AAYACAAHAAAA/P/2//L/+f///wMACAAHAAAA+//1//L/8v/0//n//P8AAAEAAQD6//f/
9P/x//L/+P/5//v//P/8//j/9f/2//b/+P/8//3///8CAAAA+v/3//X/9P/2//3/BwAR
ABwAIAAnADgAVQB2AJ0AxwD1ACsBVgFkAUgBEgHPAIMARQAZAO//yv+3/6z/pf+r/7H/
tv++/8v/2P/j/+v/7f/p/+f/5v/m/+r/8P/z//j/+v/6//f/9f/w/+//9P/5//v//f//
//3/+f/5//b/9f/3//r//P8AAAIAAwD+//v/9v/0//r//f///wEAAwABAP3/+//5//n/
+v/+/wQABQAFAAMA/v/7//r/+v/8/wEAAQAFAAYABgABAAIAAAD9////AgAGAAkACgAL
AAUAAwACAAIACwALAAwADwASAA8ADAAQAA8AEAARABIAGQAeACEAIgAfAB4AHQAeACEA
JgAqAC4ALgAuAC0ALAAnACcALQAwADEANAA1ADUAMQAuACkAKAAsAC8AMAAzADEALAAp
ACcAIQAgAB8AHgAhACMAJQAjABsAFQAQAAwADQANABAAEAAPAA8ACAAGAP7//f/8//3/
AAADAAQAAwD9//r/+P/3//r/+//9/wAAAAD+//v/+v/4//j/+v/7/wEABAAKAAoABAAB
AP7/+f/9//7/AgAFAAYABwAFAAUAAgADAAIAAgAIAA0AEQATAAsABgAEAAMACQAMAA0A
EAARABEADQALAAgACQAKAAkADAAPABMAEwANAAkABgADAAkACAAJAAwADAAIAAUABAAC
AAIABAAEAAYACgALAAoABQACAAEA/v8DAAMABQAGAAgABQACAAEA/v8BAAIAAgAEAAgA
CQAHAAAA/v/6//v///8CAAIABAAFAAQAAgACAP/////+//7/AwAGAAcABQAAAP7//f/9
////AAACAAYACAAGAAMAAwD///r/+P/5/wAABAAGAAYAAAD8//j/9v/6/wEABQAKAAoA
BgABAP7//f/8//v/+v///wEAAwAHAAIA///9//3/AgAFAAMAAQADAAIAAgADAAIAAQAC
AAEABQAGAAgACgADAAMAAgAEAAQABgAFAAEAAwAEAAMABAAHAAkACQAKAA0ACAAFAAEA
/v/+/wAABQAHAAoACgAJAAcABwAHAAcAAQACAP7/+/8BAAQAAwADAAAA/v/+/wAAAgAF
AAkACAAFAAUABgAIAPz/9//5/wUAFgAmADUARgBZAHoAoQDJAPcALwFoAZABkAFmASMB
1wCJAEMACQDg/8X/sv+t/6//tf+4/7z/xf/U/+X/7//1//3/+//y/+7/7v/w//H/9P/0
//L/8//z//D/8f/u/+//7f/r//H/8//z//f/8P/t/+3/7v/u//D/8P/v//D/8f/w//L/
8//z//L/8f/1//X/8//z/+//7f/s/+7/8P/x//H/7//u/+3/7v/w/+//8//y//X/+f/6
//b/+P/0/+//7//w//b/+f/6//v/+P/5//v//v8AAP3/+//7/wMAAwADAAoACAAIAAgA
CAAMABAAEgASABQAFgAYABwAGQAcAB4AIAAkACgAKwAuACgAJwAsAC4AKwAsACsAKQAr
ACwAKwAuACsAKQAlACMAJwAmACcAKQAjACIAIQAgAB8AHwAfABsAGQAXABYAFgAQAA0A
DQAKAAwADwALAAwABQADAAEAAQABAAMAAwABAAAAAAABAAMAAQD///7//v8AAAAA//8A
AP///v//////AgACAAUAAgAFAAcACQAJAAgABAADAAEABgAJAAkACwAJAAkABwAGAAwA
DwARABEADwAOABAAEwATABIADwAOABEAEwARABEADAANAA4ADQAQABMAFwAXABUAEwAS
ABEAEgAOAAwADAATABIAEgAUABAADgAOAAwADQAQABAADgAOAA4AEAAQAA8ACwAJAAYA
DQANAA0ADwAKAAsACgAIAAsADgAOAAsACgAKAAgACwAKAAoABwAGAAgACAAHAAgABQAF
AAQABAAEAAYABgADAAMABAAGAAkABgAEAAMABAAGAAYABQAHAAQAAAD//wEABAAGAAYA
BAAFAAQAAwAEAAIAAwABAAAAAwAEAAQABwAEAAMAAQD9//z/AAACAAQABgAIAAUAAgAB
AAEAAQACAAUACgANAAsACQAFAAIAAAD//wIABQAKAA0ACgAGAAMAAAD+/wEAAwAIAAwA
EAARAA8ACQAGAAEA/v8GAAsADgASABIADAAIAAMAAAAAAAIABwAJAAwADAALAAYAAwAA
AP3/AQAIAAoADQAMAAoABAD///7//v8AAAQABgAJAA0ADAAFAAEA/v/8/wIABQAHABEA
HAAiACcANgBLAGwAmQDJAPUAKQFiAYoBkgF2ATkB6wCfAFsAHQDs/8n/tP+r/7H/uf/A
/8z/2f/i/+v/8//x/+//7//u/+7/8v/4//z/AAABAAAA/P/5//P/8f/2//3/AQAFAAIA
///6//n/9//3//r//v///wIAAwADAP///f/5//j///8DAAYACQAGAAMA/v/7//r/+//9
/wIACAAJAAkABwABAP3/+//6//7/BQAHAA0ACgAIAAEAAAD9//v//v8CAAgACwAMAA0A
BwAFAAQABAAMAA0ADwATABQADwAKAAwADgAQABIAFAAaAB4AIAAgAB4AHAAaABoAHQAk
ACoAMAAvAC4ALAAqACkAKQAvADIAMwA2ADcANwAxAC4AKQAoACoALQAuADEAMAAqACYA
IwAgACAAIAAgACMAIwAjAB8AGQAVABIAEAASABMAFwAYABQAEwALAAgAAwADAAMABQAH
AAkACQAHAAEA/v/8//v//f///wIABgAEAAIA///+//3//P/9//3/AQACAAYABAABAP//
/f/5////AAAEAAcABQAFAAIAAQABAAMAAwAEAAgACwANAA0ABwAEAAQABQAKAAwADAAO
AA8ADwALAAkABgAHAAgABwAJAA0AEgATAA0ACQAGAAMACQAKAA0AEgASAA4ACwAKAAgA
CAAKAAoADQAQABAADgAKAAYABAAAAAUABwALAA4ADwALAAcABQAAAAMABAAEAAcACgAK
AAcAAAD+//r/+/8AAAQABQAIAAYABAABAAAA//////7//v8DAAYABwAFAAAA/v/9//3/
AQACAAQACAAHAAQAAAD//////P/8////AwAGAAcABgABAP7/+//6//7/AwAFAAgABgAE
AAEAAQD///3//P///wIABwAIAAYA/v/7//r/+/8AAAMABAAFAAYAAwD///v/+f/7//3/
AAAFAAYACQAHAAUAAwAAAP7//f8BAAUACwAPAAsABgACAP7//f8BAAQACgAKAAwACwAH
AAIAAAD8//r/AgAJAA4AFAASAAoABAD9//v//P///wUABQAIAAgABwABAP///f/7//3/
BAAGAAkABwAEAP3/9//4//r//v8EAAQABQAHAAQA/f/7//r/+v8GAAkACwAPABIAFgAd
ACoAQwBkAIsAsQDbAAkBOgFgAWQBQAEBAb8AfQA/AAkA3v+//67/qf+v/7v/yP/S/9v/
5P/r/+//7//v/+v/6v/s//L/+v/6//z/+//4//T/8//v/+//9f/7//7/AQD///v/9f/z
//L/8//3//z//v8AAAAA///5//f/8//y//j//f8BAAUAAwD///n/9f/2//f/+f/+/wAA
AQABAP//+//3//X/9P/5////AAAFAAMAAAD4//b/9v/1//n//v8DAAUABQAFAP7/+//5
//j/AgADAAUACQAIAAMA/v8AAAIABAAGAAgADAAQABIAEgARABAADwAQABQAGgAfACQA
IgAgAB0AGgAaABsAIgAmACQAJgAmACUAIQAeABkAGAAcAB8AIAAjACEAGgAVABEAEAAQ
ABAAEAARABEAEQANAAQA///7//j/+v/7////AAD5//f/7v/q/+j/6f/q/+3/6//t/+3/
6//j/+D/3v/d/+L/5f/p/+7/6v/m/+H/3v/g/+D/4v/j/+b/5v/p/+b/4//h/9//2//i
/+T/6f/t/+r/5//h/93/4P/j/+T/5v/o/+v/7f/t/+b/4v/h/+H/6P/s/+7/8v/x/+//
6f/l/+X/6f/t/+//7//x//T/8//t/+n/5v/j/+v/7P/v//T/9f/w/+z/6v/p/+r/7f/u
/+//8v/y//D/6//o/+f/5P/q/+v/7v/w/+//6//n/+X/5P/n/+j/6P/r/+7/7v/r/+b/
5P/g/+H/5f/q/+z/8P/u/+r/5f/i/+L/4//j/+T/6P/q/+r/5//i/+D/3//f/+L/5P/n
/+z/6f/m/+L/4f/i/+D/4f/l/+r/7P/s/+r/5f/i/9//3v/h/+f/6v/u/+r/5v/h/9//
4P/f/9//4//l/+n/6f/m/9//4f/d/9n/3f/i/+T/6f/l/97/3P/a/9r/2v/a/97/3//g
/+P/3//d/9z/3f/g/+P/4f/f/+H/4P/g/+H/3//f/+H/4f/l/+T/5P/k/9//3//e/+D/
5P/o/+n/5//l/+T/4f/g/+T/5//o/+r/7v/q/+j/5f/g/97/3v/h/+P/5v/m/+X/4//j
/+P/4//f/+L/4P/f/+T/5v/k/+P/4P/e/97/4P/j/+X/6P/m/+P/4//k/+b/4P/f/+P/
7f/6/wYAEQAcAC0ASgBtAI0AtQDtACABQgFAARQB0QCHAEEABQDb/7r/p/+i/6X/qf+t
/7L/tv+7/8T/0//b/+H/4//h/9z/2v/c/+D/3//i/+L/4P/h/+H/3v/f/97/4f/h/+H/
5P/l/+T/5//j/+H/4v/k/+b/6P/o/+f/5v/n/+b/6P/p/+n/6P/n/+r/6//q/+v/5v/l
/+X/6P/q/+v/6//p/+j/5//o/+r/6f/r/+j/6f/s/+7/6//u/+v/5//o/+r/7f/v/+//
7//t/+3/7v/w//L/7//t/+3/9P/z//L/+P/0//T/9P/0//r//v8AAAAAAQACAAMABgAD
AAYACAAKAA0AEAASABQADwANABEAEgASABQAFAATABMAEgAPABAADQANAAsACwAOAAwA
DAANAAgABgAEAAIABQAFAAUAAQD///3//P/8//n/9//4//b/9//5//T/9P/u/+3/7P/t
/+3/7//v/+3/6//q/+r/6//q/+n/6f/q/+7/7v/t/+7/7P/q/+r/6f/u/+7/8f/u/+7/
7//w/+//8P/u/+//7//y//X/9f/3//P/8//x//D/9P/3//n/+f/4//b/9//5//j/+P/2
//b/+v/9//z//f/5//n/+f/3//r//f8BAAEA///9//z/+//7//j/9//4/////v/+/wAA
+v/4//j/9v/4//z//f/8//3//P/9//z/+//5//n/+P/9//3//f////j/+f/4//b/+f/8
//z/+f/5//r/+f/9//r/+v/3//b/+f/6//r//P/6//n/9//2//r//P/8//n/+v/6//v/
/f/8//r/+f/6//7//v/9/////f/4//b/9//8//7//v/8//3//P/7//z/+f/7//r/+v/9
//7//v8BAP7/+//5//v//f8BAAEA/v/7/////f/7//f/9P/4//r//P/+/////f/7//v/
+P/3//f/+f/9/wEAAAD///z/+P/1//P/9v/5//7/AQABAP7//P/6//b/9//3//r/AAAE
AAUAAwD///z/9//0//r///8CAAYACAACAP7/+f/1//T/9f/5//z/AAABAAEA+//5//f/
9f/3//z//P/9//7//v/6//f/9f/0//X/+P/7//3/AAD+//j/9f/z//L/8v/5////BQAO
ABYAGwAmADkAVAB5AKEAywD/ADABTgFMASQB5QCbAFUAHwDz/87/uf+u/6f/rf+3/7z/
xP/R/97/5//v/+//6f/n/+T/5P/o/+7/8f/0//T/8v/v/+3/6P/n/+r/7//x//P/9f/z
/+//7//r/+v/7v/y//P/9v/3//f/8//x/+3/7P/y//X/9//5//v/+f/1//P/8P/v/+//
8v/4//n/+f/3//T/8f/w//D/8P/1//X/+f/7//r/9P/0//L/7//x//T/+f/7//v/+//1
//P/8v/y//j/9//3//n//v/7//j//P/6//r/+v/6/wAABgAKAAwACAAGAAQABAAGAAwA
EQAWABgAGAAXABYAEAAPABQAFgAXABoAGwAbABYAFAAQABAAEQATABMAFQAVABAADQAL
AAcABgAFAAQABwAJAAsACQACAP3/+f/2//f/9//6//r/+P/5//P/8v/q/+n/6P/p/+z/
7//w/+//6f/m/+T/4//m/+f/6f/s/+z/6v/n/+b/5v/m/+j/6f/t/+7/8v/w/+3/6//p
/+X/6P/o/+v/7f/u/+//7f/t/+z/7f/s/+z/8v/1//f/9//y/+7/7f/t/+7/8P/w//L/
9P/1//L/8f/u/+//8P/v//L/9//9////+P/z/+//6//v/+7/7//y//f/9P/y//L/7//u
/+//7v/y//b/9//2//L/7v/s/+j/7f/v//P/9v/4//X/8v/x/+v/7f/t/+z/7//0//b/
9f/u/+z/6P/p/+v/7v/u//D/8f/w/+7/7v/t/+3/7P/s//D/9P/2//X/8v/w/+//7//w
//D/8f/0//b/9P/x//H/8P/s/+v/7f/x//T/9f/0//D/7v/s/+z/7f/x//L/9P/2//T/
8f/x/+r/5//o/+v/7v/x//T/9P/x/+7/7f/t/+3/7v/x//T/9//1//P/7//s/+r/6f/v
//P/+f/9//v/+P/2//T/8f/z//T/+P/7//7//v/7//f/9P/v/+z/9P/7/wAABgACAPr/
9P/t/+3/7v/x//f/+//+//7//f/4//X/8v/v//H/9v/2//f/9v/2//L/7//w//D/8v/2
//n/+//+//z/9v/z//H/8P/+/wEA//8DAAwAEAAXACgAQwBoAJMAuwDfAAsBPgFcAVIB
KAHrAKcAZwAvAAEA1v+3/6D/l/+b/6P/rv+6/8P/0P/b/9//3//h/+P/4v/i/+b/7P/w
//T/9f/0//D/7//r/+v/7//1//j/+//5//f/8//z//H/8f/0//j/+f/8//3//f/3//X/
8f/w//f/+//+/wEA///9//n/9//z//P/9P/4////AQACAAEA/P/5//j/+P/6//////8D
AAIAAAD5//j/+v/5//3/AgAHAAkACQAJAAMAAQAAAAAACQAJAAoADQARAA0ACQAMAAsA
DAANAA4AFgAcACAAIgAeABwAGgAaAB4AJAApAC4ALQAsACoAKAAlACUAKwAuADAAMgAy
ADEALAAqACYAJgAoACsALAAvAC8AKgAnACUAIAAgACAAIAAjACMAIwAfABkAFQASABAA
EQARABQAFAAOAA0ABQACAPv/+//7//3/AAADAAQAAwD8//j/9f/z//b/+f/9/wIAAQD+
//r/+P/6//r//P/9/wMABAAIAAYAAAD9//r/9f/7//7/BAAJAAcABwAEAAMAAwAFAAUA
BgAKAA0ADwAPAAgABAADAAMACQAMAA0AEAAQAA8ACgAHAAUABwAJAAkADAAPABMAEwAN
AAkABgADAAcABgAHAAoADgAKAAcABgAEAAQABgAGAAkADAAMAAoABQACAAEA/v8DAAUA
CQAMAAwACQAGAAUA//8BAAEAAAAFAAoADAALAAUAAgD9//3/AgAGAAcACgAHAAQAAAD+
/wAAAQABAAIABgAIAAgABQABAP7//P/7////AAACAAYABgAEAAEAAQD///z//P///wUA
CAAJAAgA/P/8//z/+P/8/wEABAAHAAoABgABAPz/+f/6//3/AQAHAAcACQAGAAMAAgAA
AP////8BAAMABwAJAAgABAABAP7//v8DAAcADgAOABAADwALAAcABAD///z/BQALAA8A
FAARAAoABQD///3//v8BAAcABwAKAAoACQAFAAMAAQD//wMACgAMAA8ADAAKAAQA///+
//7/AAAEAAMABQAIAAYAAQD///7//v8IAA0AEwAbABIAEAAfADIASQBuAJcAwQDvACEB
TgF4AYoBdAE/Af0AsQBrADMAAADP/67/o/+n/7X/xv/Q/9H/1v/f/+P/5//r/+n/6P/q
//D/+P/7//7//v/8//j/9f/v/+3/9f/9/wIABwACAP3/9v/z//T/9//9/wQAAwAEAAMA
AQD9//v/9//2//3/AQAEAAcABgADAP7/+//6//v//f8CAAUABQAEAAEA/f/5//f/9v/7
/wMABgANAAkABgD+//z//v/9/wEABgAJAAsACwALAAQAAwADAAQADgAPABEAFQAUAA8A
CgAMAA8AEgAVABgAGQAcAB0AHAAeAB4AHgAgACQAKgAvADQAMAAuACsAKAAnACkAMQA2
ADQANgA2ADUAMQAuACkAKAArAC8AMQA1ADEAKgAlACEAIQAiACMAJAAjACMAIwAfABgA
FQATABIAEgATABcAGAASABEACQAGAAIAAwAEAAcABQAHAAcABQD9//r/+P/3//z///8D
AAgABwAEAAAA/v/+//7/AAABAAYABgAJAAYABQAFAAUAAwAHAAgADAAPAA4ADQAJAAcA
CAALAAwADgASABUAFwAXABEADgAOAA8AFQAYABkAHAAbABkAEwAPAA8AEwAXABkAGAAb
AB8AHwAbABcAFAARABkAGgAdACIAIQAcABgAFgAWABYAGAAYABkAHAAcABoAFwAUABMA
EAAVABcAGwAeAB4AGQAUABEADwATABUAFgAZABwAHAAZABIAEAAMAA0AEQAWABgAHAAY
ABQADwAMAA0ADwAQABIAFwAaABsAGQATABAADgANABMAFgAaACAAHAAYABMAEQASABAA
EQAVABoAHAAcABoAFgASAA4ADAARABcAGgAeABYAEAANAAwACwAKAA8AEQATABcAFAAT
ABMAFQAVABcAFAARABQAFgAZAB0AGgAZABoAGQAbABoAGgAaABYAFwAXABoAGwAcABoA
FQAWABgAGAAaAB0AHwAfACAAIgAeABwAGQAVABQAFQAZABoAHAAbABkAGgAbABwAHQAZ
ABoAFgATABgAGgAYABcAFAAUABYAGgAYABkAGwAYABYAFwAZABwAEgARABMAHwAyAEIA
TwBkAH8AoADJAPMAIQFbAZYBtAGqAXwBLwHTAIEAOwABANz/zf/G/83/2//d/97/4v/l
/+r/9/8DAAkADQATAA4ADAAOABIADwAQAA4ACgAOABEAEQAVABQAFQATABEAFQAVABMA
FQATABMAFgAaABYAFgAUABEAFAAXABgAHAAaABkAFwAVABgAGQAYABkAFgAVABUAGAAa
ABkAFwATABUAFQAXABoAFwAZABYAFwAaABwAGQAcABkAFwAaAB4AHwAfAB0AGwAaAB0A
IQAmACcAIwAgAB8AJwAnACcALgArACwALQAuAC8AMgAzADIANQA4ADsAQAA8AD4APwBA
AEQARgBHAEgAQwBDAEkATABKAEoASABFAEYASABIAEwASQBHAEMAQQBFAEIAQQBBAD0A
PAA7ADoAOgA5ADgAMwAxADEAMgA0AC4AKwArACgAKQArACYAJgAfAB8AHwAhAB8AHwAd
ABkAFwAYABoAHQAbABkAGAAYABwAHAAbABwAGQAYABkAGQAbABoAHAAYABoAHQAgACEA
IAAeAB8AHwAhACMAIgAjACUAJwAnACgAJwAnACYAIwAjACQAKAAtACwAKgAmACQAKAAr
ACoAKwAnACkAKwArACsALQAwAC8AMAAvAC8ALwAuACoAKAAoAC8ALgAuADAALAAsAC4A
LgAtAC4ALAAoACkAKgAtAC4ALgArACoAKAAtAC0ALQAvACoAKwAqACgAKAAqACkAJQAl
ACgAKQAvACwALAApACgALAAsACsALAArACsAKgAqACsALAArACcAKQAqACwALwAtACoA
KAAoACoAKgApACsAKwAoACgAKwArACwAKwAoACkAKgArAC4AKgArACkAKAAsACwAKwAt
ADAAKwAnACQAJgAmACYAJgArACsAKwAtACkAJwAmACcAKwAvAC4ALQAsACoAKQApACoA
KwAuAC8AMgAwAC8ALgAoACkAKQAsADAANAA1ADMAMgAwACwAKgAtADEAMwA2ADkANAAx
AC0AJwAmACcAKwAvADIAMgAxAC4ALQAsACsAKAAsACsAKwAuADAALgAtACkAKAApACwA
LwAxADQAMgAvAC0ALAAsACgALQA3AD8ASgBYAGEAbgCDAKIAwwDpABkBUQGCAaABkgFc
ARMBxQB9AEUAGQD6/+n/6P/r/+//9f/8//7/BQASAB8AJwArACsAIwAfAB4AIQAmACgA
LAAtACwALAArACcAJwAoACsAKwArAC0ALQArAC0AKAAnACkALAAtADAAMQAxADAALwAs
ACwALgAvAC8ALwAzADMAMQAxAC0AKwAqACwAMwA1ADYANQAyAC8ALgAuAC0AMQAwADMA
NQA2ADIANAAwAC0ALwAyADYAOQA6ADsAOAA3ADcAOAA9ADsAOgA7AEEAPwA9AEIAPwBA
AEEAQgBHAEwATwBQAFIAUgBSAFQAUgBWAFkAXABeAGAAYQBiAF0AWwBfAGAAYQBkAGUA
ZQBkAGIAXgBeAF4AXwBeAF8AYgBeAFwAWwBVAFQAUwBSAFYAVwBYAFUAUQBPAE4ATgBM
AEsATQBMAE0ATwBKAEoARABDAEIAQwBGAEkASgBJAEYARABDAEMAQwBDAEQARgBIAEgA
RwBIAEQAQgBCAEEARgBIAE0ATABLAEsASwBJAEkASABKAEsATwBRAFAAUQBPAE8ATQBM
AFEAVQBYAFkAVgBUAFUAVwBXAFgAVwBYAFsAXQBbAFsAVgBXAFgAVwBbAF8AZABlAGYA
YQBdAA==
         </WaveFormData>
      </LeadData>
      <LeadData>
         <LeadByteCountTotal>10000</LeadByteCountTotal>
         <LeadTimeOffset>0</LeadTimeOffset>
         <LeadSampleCountTotal>5000</LeadSampleCountTotal>
         <LeadAmplitudeUnitsPerBit>4.88</LeadAmplitudeUnitsPerBit>
         <LeadAmplitudeUnits>��V</LeadAmplitudeUnits>
         <LeadHighLimit>2147483647</LeadHighLimit>
         <LeadLowLimit>268435456</LeadLowLimit>
         <LeadID>V6</LeadID>
         <LeadOffsetFirstSample>0</LeadOffsetFirstSample>
         <FirstSampleBaseline>0</FirstSampleBaseline>
         <LeadSampleSize>2</LeadSampleSize>
         <LeadOff>FALSE</LeadOff>
         <BaselineSway>FALSE</BaselineSway>
         <ExcessiveACNoise>TRUE</ExcessiveACNoise>
         <MuscleNoise>FALSE</MuscleNoise>
         <LeadDataCRC32>1439162229</LeadDataCRC32>
         <WaveFormData>
AgACAAIAAgACAP///P/8//j/+P/5//z///8CAAEAAgD///z/+f/4////AwAIAAwACQAG
AAQAAQAAAAAAAgADAAcACwAMAAwABwACAP3/+/8AAAcACQANAAsABgACAAAA+//7//7/
AwAFAAkACgAKAAQAAgD+//r///8CAAYABwAIAAUAAAD9//z//P///wIABwAIAAkACQAB
AP7/+//6////BAAGAAwAEgATABYAIgAzAE8AcQCRALQA3gAFARQBCgHtAMIAlQBxAFAA
LwAUAAAA8v/t/+3/7P/t//P//P8CAAgACQADAP3/+v/4//j/+f/8//7/AQACAAIA/P/6
//T/8//3//7/AAAEAAMAAAD6//j/9v/2//j//f8AAAIAAgACAPz/+v/3//f//P/+/wAA
AwADAAAA+//7//n/+f/6//7/AgAEAAQAAwD///z/+v/5//z/AwAHAAkACQAIAAEA/v/7
//v//f8DAAcACQAJAAUAAQD+//3//f8AAAQACAALAAoACQAFAAIAAgACAAUACAANAA8A
EQARAAwADAAMAAwADwAUABcAGgAZABkAFwAUABMAEwAUABgAHAAeAB4AHgAYABQAEQAM
AA8AFAAYABsAHAAWABEADQAOAAoACwAOABMAFAAWABIACwAHAAMAAQAGAAgACQAMAAsA
CAACAP3//f/5//7///8BAAQABQAFAP//+//4//f/+//8/wEABAAEAAIA/P/6//r/+v/+
//7/AQADAAYABwADAAEA/f/7////AQAEAAkABwAGAAMAAgAAAAAAAgACAAQACAAJAAkA
BwAFAAEA//8CAAYACgAMAAoACgAJAAkABwAGAAYABgAJAAwADwAPAAYABQABAP3/AQAD
AAcACwAJAAgACAAHAAMAAwACAAAABgAJAA0ADgAKAAUAAAD+/wIABAAHAAsADQAIAAUA
BAAAAP7/AgACAAQACAAKAAkABQADAP7//v8BAAUABQAHAAgABgAGAAYABAADAAMAAgAC
AAgACgAMAAcAAwAAAP7/AwAFAAYACQAHAAUAAwADAAEAAAAAAAMABwAJAAoACwAHAAMA
AAD+/wIABQAGAAgACAAIAAUAAwD/////AQAEAAcACgAMAAwABwAFAAEA/f8DAAcACQAJ
AAwACgAIAAYABAAHAAUAAwAEAAUABgAIAAwACgAIAAIA/v8CAAQABgAKAAoACQAJAAgA
CgAIAAcABQAHAAgACwANAAsACwAIAAQABQAGAAcACwALAA8ADgAPABEADAAIAAYAAwAF
AAoAEQAMAAsABwACAAIABgAIAAoACQAIAAgABQAJAAcAAwABAAIABAAJAA4ACwAIAAUA
AQAAAAIABAAIAAkABAACAAAAAAANABoAJgA5AFEAZwB9AJQAtgDdAAYBGAEPAfIAxwCV
AGQAOwAYAP7/9P/v//H/9v/3//X/8v/y//T/9////wUABAAAAAAAAQAEAAAA///8//j/
+f/8//v////9/wAA/v/+/////v/6//r/+//8////BQABAAAA/f/6//r//P/9/wEAAwAC
AAEAAQADAAAA+//7//v//f8AAAYAAwACAP//+//8//7/AQAFAAIABQAFAAMABAAEAP7/
/P/9////AwALAAkABwADAPv///8AAAMABwAFAAYABwAHAAYABQABAP7/AAACAAcADAAN
AAsACQAFAAgADAAQABQAEgAUABQAFAAVABUAEwAQABIAFQAZACAAHwAcABcAEgAVABYA
GAAYABQAFgAXABcAFwASAA4ACwAPAA4AEgAYABYAEgAPAAYABgAHAAgACwAJAAgABgAG
AAYABAD///v//P/5////AQD9//z/+f/1//T/9f/3//v/+v/4//r/+v/8//r/9P/y//b/
+P/+/wAA+//5//j/9f/4//v//P////3/+//6//v/+//6//f/9v/5//z/AQAEAAAAAAD9
//n//P///wAAAwAAAAAAAAD+/wAAAAD/////AAAAAAEAAgACAAIAAgD///7/AQABAAEA
AAD//wAAAQABAAAAAAD///3///8AAAAAAAD//////P////////8CAAEAAAAAAAEAAwD+
//v/+v/7//z/AwAGAAIAAAD8//X/+P/7//v/AAAAAAEA/v/9//7//P/8//z//f///wIA
BAD9//7/+//4//z//f///wIAAgABAP////8AAP///v///wIAAgADAAcAAwABAP7/+//9
////AgAGAAUABQADAAIABAAEAAEA/////wEABQAKAPv//v8AAAIABAAGAAgACgAHAAQA
BAAAAAAAAQAEAAkADAALAAwACAAEAAAA/v8DAAcADAAQABAADgANAAsACAAIAAoACwAQ
ABUAFwAYABIADAAGAAMACgARABMAFwAWABAACwAIAAUABQAIAA0AEAATABMAEgAMAAoA
BgACAAQABgAJAAkADQALAAcABQACAAIABQAIAA0ADgAPAA8ABwAEAAEAAAABAAoADgAU
ABwAHwAgACwAQwBfAH8AowDIAPQAGwEsASABAQHWAKEAdwBWADUAFAD+/+z/4f/h/+T/
5f/p//L/+v8AAAcABQD9//j/9f/2//j//P///wMABQAGAP///v/5//n//v8EAAUACAAI
AAYAAQAAAPz//P/+/wMABQAIAAkACgADAAAA/P/7/wIABAAGAAkACQAGAAEAAQD/////
AAAEAAYACAAIAAcAAgAAAP///////wUACAAJAAwADAAGAAQAAAD//wAABQAJAAsACwAH
AAMAAAD/////AgAGAAoADQANAA0ACgAIAAYABgAJAAwAFAAXABoAGwAXABYAFQAUABcA
HAAfACIAIwAjACEAHgAbABsAHAAgACYAKAAoACgAJAAgAB0AGAAaACAAJQApACgAIgAd
ABkAFwASABIAFAAXABgAGgAWAA4ACQAEAAEABAAGAAcACgALAAgAAgD9//v/9f/4//f/
+v/+/wAAAQD7//f/9P/z//b/9v/6//z//v/8//b/9P/1//T/9//2//n//f8CAAUAAAD9
//j/9f/6//v//f8BAAIAAgAAAAAA/f/8//3//P///wQABgAHAAUAAwD///3/AQAEAAcA
CAAGAAYABQAFAAIAAAD///7/AQAEAAcABwAAAP//+//3//3///8DAAcABAACAAEA///7
//v/+v/4//3///8CAAIA///7//f/9v/4//j/+f/7/wAA/P/6//r/+P/2//r/+v/8//7/
/v/7//b/9f/x//L/9P/3//b/9//6//j/+P/4//X/8//y//D/8v/4//r//P/4//X/8//y
//b/9//3//n/+//5//f/9//0//D/7f/t//H/9f/4//v/9f/x/+7/7P/w//X/+P/8//z/
+P/1//L/8f/w/+//7v/z//P/8//2//L/8P/v//D/8v/0//L/8v/z//L/8f/y//H/8f/y
//L/9f/2//j/+f/0//L/8v/x//P/9f/0//L/9P/0//T/9//4//v/+f/5//r/9v/z//L/
6//r/+7/8//2//n/+f/4//T/9P/y//D/7v/u/+//7f/x//H/7//v/+n/6P/q/+z/8f/y
//P/8//w//D/8P/y/+n/4v/i/+z/9v8BAA4AGgArAEMAXwB9AKIAzgD/ACQBLgEZAe4A
uQCBAFAAJwAEAOb/1P/L/8n/yP/H/8f/zP/U/97/5f/t//H/7v/k/+D/3f/c/9r/3f/e
/97/3f/e/9v/3f/a/9z/2f/Y/9v/3P/a/9z/2P/W/9b/2f/Y/9r/2v/a/9j/2P/X/9n/
2//a/9n/2f/c/9z/2v/d/9n/1//W/9j/2P/a/9r/2f/Y/9j/2f/b/9j/2//b/9n/3f/g
/93/3v/X/9X/1f/Z/93/3//f/9v/3f/c/93/3//f/+D/4f/h/+T/5//n/+j/5f/k/+b/
6P/s/+3/7v/t/+7/8P/y//T/8//2//f/+P/+/wEAAgACAP7//f/9/wAAAQACAAEAAAAA
AAAAAQAAAP3//v/+//3/BAACAAEAAQD+//j/9//4//n/+v/8//j/9v/z//D/7//u/+z/
6f/o/+3/7v/s/+v/6P/h/+P/4f/h/+T/5f/l/+L/4f/h/+P/4P/e/+D/4P/k/+T/4P/g
/+H/4P/j/+L/4v/j/+X/5f/m/+f/5v/n/+X/4//i/+P/5//q/+v/7v/p/+j/6f/o/+v/
7v/u/+3/7v/v/+7/7//u/+7/7v/s/+7/8P/x//P/7//u/+7/7v/u//D/8v/x/+//8f/w
/+//7f/r/+v/6//v//D/8v/z/+7/7f/r/+j/7f/v//L/8v/0//H/7v/u/+3/6v/o/+f/
7f/s/+3/8P/s/+j/6v/o/+r/7P/s/+n/6P/p/+f/6v/q/+v/6P/n/+3/7P/t/+7/6//p
/+j/5v/k/+j/6P/o/+n/6f/q/+z/6//p/+b/5f/p/+n/6f/r/+r/6P/n/+n/6P/p/+n/
6f/q/+n/6f/q/+f/5//l/+T/6v/s/+v/6//p/+f/4//g/+L/5P/m/+j/6v/s/+n/5v/m
/+b/5v/n/+r/7v/w/+7/7v/p/+b/4//i/+b/6f/t//D/7v/s/+v/6f/o/+j/6v/r//D/
8//z//L/7f/q/+f/5//s//P/9f/5//n/9P/w/+7/6f/p/+z/8f/w//P/8//y/+v/6v/n
/+T/6f/s//D/8f/w/+3/6P/l/+T/5P/n/+r/7v/w//L/8//t/+r/5//m/+n/7P/s//D/
9v/5//z/BgAXAC8AVQB9AJ4AyADzABYBIgEXAfQAxQCVAGQANQAOAPD/2P/L/8v/zP/N
/9P/3v/k/+r/7f/r/+X/5P/i/+L/4//m/+f/6//t/+7/5v/k/97/3f/j/+r/7P/w/+3/
6v/k/+L/4f/i/+X/6//s/+7/7v/u/+j/5v/j/+P/6f/s/+//8//x/+7/6f/p/+n/6f/q
/+7/8v/0//T/8//v/+z/6v/p/+z/8//3//n/9//2/+//7P/r/+v/7f/z//X/9//3//P/
8//w/+//7//z//b/+f/7//r/+f/1//L/8v/y//X/+P/9////AQABAPz//P/8//z/AgAI
AAwAEAAQAA8ADAAIAAgACQALABAAFgAYABgAGAAUABAADQAIAAkADgASABUAFgAQAAsA
BwAIAAQABQAIAAkACgAMAAgAAwD///v/+f/+/wAAAQAEAAMAAAD6//X/9v/x//X/9f/3
//r/+//7//X/8f/u/+3/8f/y//f/+v/6//j/8v/w//H/8P/z//L/9f/3//r/+//3//X/
8f/v//P/9f/4//3/+//6//f/9v/0//T/9v/2//n//v8AAAEA/v/9//r/+f/7//7/AQAC
AAAAAAD/////+//6//r/+v8AAAQACAAJAAIAAQD9//n//f///wMABwAFAAQABAADAP//
///+//z/AAADAAcACAAGAAEA/P/6//7/AAADAAcACQAEAAEAAAD8//r//v/+////AgAD
AAEA/P/7//f/+P/7//////8BAAMAAAD///7//P/7//v/+v/6/wAAAgAEAAEA/f/6//j/
/f///wAAAwABAP///f/9//z/+v/5//v//v8BAAMABQAAAP3/+//6//z///8AAAIAAgAC
AP///f/5//n/+//+/wEABAAGAAYA/f/7//n/+f/+/wAAAgAEAAYABQABAP3//P/7//z/
/v8CAAQABgAEAAQAAQD+//v/+v///wMACAAMAAoABgADAP//AAACAAYACQAJAAsACgAI
AAMAAAD9//3/BAALAA0AEQAOAAgAAwAAAPz//f8BAAcABgAJAAkACAABAAAA/f/6////
AgAGAAcABQABAPv/9//2//j//f8CAAMABAAFAAUA/v/8//r/+v8DAAYABgAIAAYABwAM
ABYAJwBDAGUAhQCmAMwA8QAUASABDwHoAL8AlQBoAD8AHAD+/+r/3//d/+L/6//x//T/
+v8AAP//+//5//b/8//0//b/+v/4//v//P/8//X/9P/v/+//9f/8//7/AgD///z/9v/0
//X/9v/5/////v8AAAAAAAD7//j/9P/z//v//v8BAAUAAwD+//f/9f/2//f/+f/+/wAA
AgACAAEA/f/6//j/9//6/wEABQAHAAYABAD8//j/+P/5//z/AwAFAAcABwADAAAA/P/6
//n//v8CAAYACQAHAAUAAAD8//3//v8CAAYACQALAA0ADQAIAAgACAAIAAwAEgAWABoA
GQAXABMADgANAA8AEgAYABsAHAAbABoAFQASABAADAAPABQAGAAbABsAFAAOAAkADAAI
AAkADAAMAAwADQAIAAIA/f/4//X/+P/6//v//v/8//j/8f/r/+3/6f/u/+//7v/w//D/
7//p/+X/4v/h/+T/5v/s//D/8P/s/+T/4P/k/+T/6P/o/+j/6f/r/+v/5//l/+H/3//l
/+f/6v/v/+z/6v/m/+T/5f/m/+n/6v/t//D/8P/v/+3/6//n/+X/6v/u//L/9P/y//D/
7f/r/+v/7P/u//D/8f/0//f/9//v/+//7P/p/+//8f/1//n/9//0//L/7//u/+//7//u
//H/8//2//b/9P/v/+r/6P/s/+7/8f/1//b/8P/s/+r/6v/o/+z/7P/t//D/8f/v/+r/
6f/l/+b/6f/t/+3/7//w/+z/6v/o/+f/5//o/+j/5//s/+3/7v/r/+f/5P/i/+b/6f/r
/+//7P/p/+b/5f/n/+b/5v/p/+z/7f/t/+3/6v/n/+X/5P/n/+v/7f/w/+7/7P/n/+P/
4//j/+X/6P/r/+z/7P/q/+b/5f/i/9//5P/n/+r/7f/r/+P/4v/g/+D/4P/g/+X/5f/l
/+j/4//i/+L/5P/m/+j/5v/m/+f/5v/l/+b/5f/l/+b/5v/q/+r/6//r/+j/5v/m/+X/
6f/t/+7/7v/s/+r/6P/p/+v/7//u/+//8//w/+7/7v/n/+X/5v/p/+r/7f/t/+z/6f/q
/+n/6P/o/+j/6f/n/+v/6//p/+n/5f/k/+b/6P/p/+r/6//r/+j/6P/o/+r/5f/k/+b/
7v/2////BgAOABsALwBLAGUAiACyAN8AAAEGAfEAyACZAGcAPAAbAAAA7P/k/9//3f/c
/9v/2f/c/+T/7v/z//X/9f/w/+r/6P/n/+j/6P/r/+z/7P/p/+r/5//p/+j/7P/r/+z/
7//w/+7/8P/s/+r/6v/t/+7/8P/w//D/7v/u/+3/7//w//D/8P/x//T/9P/y//X/8P/v
/+//8v/0//b/9v/1//T/9P/1//f/9P/3//f/9f/6//z/+P/4//L/8f/y//f/+f/7//v/
9//3//b/9//5//f/+P/5//n//f////7//v/5//j/+v/8/wEAAwAFAAUABQAGAAcACAAH
AAoACwAMAA8AEQARABAACwALAAwAEAASABQAFAAUABQAEgARAA4ACwAOABAAEQAVABIA
EAAPAA4ACAAHAAgACwAMAA4ACgAHAAUAAwADAAMAAgAAAAAABgAGAAMAAQD///n//P/7
//v//v///////f/7//r/+//6//j/+v/6////AAD9//7//v/8//7//P/+////AQABAAAA
AQAAAAEAAQD///7///8CAAQABAAGAAEAAAABAAAAAgAGAAcABwAIAAkACAAJAAcACAAJ
AAgADAAOAA8AEQAMAAoACQAIAAsADgARABEADgAPAA0ACwAMAAsADAANAA8AEAASABMA
DAALAAkABgAKAA0AEQASABQAEQAOAA4ADQAMAAwADQASABAAEAASAA4ACgAMAAoACwAO
AA8ADQAOAA8ADQAQAA8ADwALAAkADgAOABAAEgAPAA0ADAAKAAkADgAPABAAEAAPAA8A
EAAQAA8ADQANABEAEQARABMADwAMAAoACwANAA8AEAARABAADwAPABAADwAPAA0ADAAS
ABQAEwATAA4ADQAOABAAEQASABIAEAAQABEAEAAPAAsACAAKAAwADgAQABEADwANAA4A
CwAKAAoADAARABQAEwAUAA8ADAAJAAgADAAPABMAFgAWABQAEwARAA0ADAANAA0AEwAX
ABgAGAAUABAADAALAA8AFQAWABkAGgAWABMAEgAMAAsADQARABQAFwAXABYADwAOAAsA
CAAKAAwADwAPABEADwALAAkABAAEAAcACgAOABAAEgATAA0ACgAHAAYABwAMABAAEgAY
AB0AHgAoADUASQBnAIsArADUAAEBHgEkAREB6gC5AI0AZgBFACYAEgAAAPX/9f/4//n/
/f8GAAwAFAAXABMADQAIAAIAAgADAAYABwALAA0ADgAIAAYAAAD//wIACAAJAAwADQAM
AAgACAAEAAQABgALAA4AEAAQABAACgAIAAUABQAKAAwADgARABMAEAALAAsACAAHAAcA
CgANABAAEQARAAwACgAJAAkABwANABAAEQATABQADwAOAAkACQALABEAEwAVABUAEQAN
AAoACQAJAAsADgARABMAFQAVABIAEAANAAwADgAQABcAGQAbABsAFwAWABUAFAAZAB4A
IQAkACUAJQAjACAAGwAbABwAIAAlACgAKQAqACUAIgAgABwAGgAeACEAIwAnACIAHgAb
ABsAFgAWABgAHQAeACAAHAAVABEADQALAA0ADgAOABAAEgAQAAsABwAFAP//AgABAAMA
CAALAA0ABwADAAAA//8CAAIABgAIAAoACAACAAAA///+/wEAAAADAAUACAAJAAYABQAC
AAEAAwADAAQABwAKAAoACAAIAAUABAAFAAQACAAMAA0ADQALAAkABQADAAYACAAKAAoA
CwAMAAwADQAKAAgABwAGAAwAEAAUABUADAALAAcAAwAGAAcACgANAA0ADAAMAAsABwAH
AAYABAAIAAsADwAQAAwABwACAAAABAAGAAkADQAPAAoABwAGAAIAAAAEAAQABgAKAAwA
CwAHAAUAAAAAAAIABQAEAAUACgAIAAgACAAEAAMAAwACAAIACAAKAAwACgAHAAUABAAE
AAUABQAHAAoACQAIAAkABwAEAAIAAwAGAAkACwANAAoABwAFAAQABQAHAAcACAALAAwA
CgAJAAEA//8AAAQABgAIAAoACAAFAAIAAgADAAQABgAKAAwADgAMAAwACQAGAAMAAgAH
AAsAEAAUABIADgALAAcABwAIAAsADQARABUAFgAWABEADAAHAAUACwATABYAGwAZABIA
DAAIAAYABwALABEAEgAVABUAFAAMAAoABgACAAUACAAMAA0ADQALAAcABQAEAAQABwAK
AAoACgAKAAkABQAEAAMABAAPABAADAAQABYAFwAcACgAOQBVAHkAmwC4AOAACQEmASgB
DwHoALsAjwBoAEUAIgAEAOr/2//Z/9r/4f/p//L/+v8AAAEA//////z/+P/4//n//P//
/wMABQAGAAAA/v/4//f//P8CAAMABgAFAAIA/P/6//v//P///wUABgAIAAgACAABAP7/
+v/5/wAAAgAEAAcABwAEAP/////7//v//P8AAAMABgAHAAcAAwAAAP7//f///wUACAAJ
AAcABgD///z//P/9/wAABwAHAAkACQAFAAEA/v/9//3/AQAEAAcACQALAAsACAAGAAYA
BgAJAAwAEwAVABcAFwATABIAEQAQABQAGgAeACIAIAAfABwAGAAWABcAGQAeACQAJgAm
ACYAIgAeABsAFgAZAB4AIgAlACUAIAAcABkAGQAUABQAFgAXABgAGgAWAA8ACwAHAAUA
BQAGAAYACAAJAAYAAAD7//z/9//7//v//f8AAAEAAQD6//X/8f/v//P/9P/5//z//P/6
//T/8v/2//b/+v/6//3///8CAAMA/v/7//b/8//4//v///8FAAIAAAD8//r/+//8////
AAACAAYABwAHAAMAAQD9//v///8CAAUABgAFAAQAAgABAP///v/+//7/AwAGAAkACQAA
AP//+//3//r/+//+/wEA///+//7//f/5//n/+P/2//v//f8AAAAA/v/5//T/8v/2//j/
+////wAA/P/6//r/9//0//f/9v/3//r/+//5//b/9f/x//L/9f/5//n/+//8//j/9v/0
//H/8f/y//L/8f/2//f/+P/1//H/7v/s//D/8//1//n/9//1//P/8//y//D/7//x//X/
9//4//n/6f/r/+r/6v/s//D/8v/0//b/9P/v/+r/6P/q/+z/7//0//T/9v/0//T/8P/u
/+z/7P/v//H/9P/2//T/8v/x/+//8v/0//j/+//8//3/+//4//P/7v/p/+f/7v/3//v/
AQAAAPr/9f/y/+3/7f/w//X/9v/5//n/+P/x//D/7f/q/+7/8v/3//n/+P/1//D/7f/s
/+z/7//y//P/9P/1//X/8P/u/+z/7P/z//T/+P/8//T/8//+/woAGwA3AFsAfQCiAMoA
7QAQASQBHQEAAdcAowBwAEcAHgD0/9b/yf/H/8z/1f/X/9j/3P/i/+X/5f/l/+L/3//g
/+L/5v/k/+f/6P/o/+H/4P/b/9v/4P/o/+v/8P/s/+b/3f/Y/9v/3v/j/+v/6v/q/+j/
5v/k/+L/3//f/+b/6P/q/+3/7P/o/+L/4f/h/+P/5v/s/+z/7P/q/+f/4//g/97/3f/h
/+n/7v/x/+7/7P/k/+D/4f/j/+f/7//w//H/8P/r/+j/5P/i/+H/5//s//H/9f/y//H/
7f/q/+v/7P/w//T/+P/5//r/+f/0//T/9P/0//n/AAAFAAoACAAFAAAA+v/6//3/AQAI
AAsADAALAAoABQACAAAA/P///wQACAALAAkAAgD8//f/+f/2//j//P/8//z//f/4//P/
7//r/+n/7f/w//L/9v/1//D/6P/h/+P/3//k/+X/4//m/+f/5//g/9v/1//V/9r/3P/i
/+b/5//k/93/2v/e/97/4v/i/+L/4//l/+X/4f/h/9//3//k/+X/5//r/+n/6P/l/+T/
4//k/+f/6P/r/+7/7v/t/+v/6//p/+n/7P/w//T/9v/z//D/7P/p/+n/6v/s/+7/8f/0
//f/9//w/+//6//n/+3/7//z//f/9f/y//D/7f/p/+n/6P/m/+r/7f/x//L/8P/r/+b/
5P/q/+z/7//z//L/7P/o/+b/5//m/+v/7P/u//D/8P/t/+n/5//i/+L/5f/p/+n/6//s
/+j/5v/k/+T/5f/n/+j/5//s/+3/7v/r/+f/5P/i/+j/6//t//H/7v/r/+j/5//n/+b/
5v/p/+v/7f/u/+//6f/l/+L/4P/k/+n/7P/w/+z/5v/j/+L/4f/g/+f/6f/r//D/7P/q
/+n/6v/o/+j/5P/i/+X/6P/r//D/7//t/+z/6v/u/+7/7//v/+z/7P/u/+//7//x//D/
7v/u/+7/7v/x//L/9f/z//P/9f/y//D/8P/q/+n/6//v/+//8f/w/+7/7f/w//H/8v/u
/+z/6//n/+z/7f/s/+3/6v/q/+3/8P/x//D/7//t/+v/7P/t//D/6f/k/+L/6v/4/wMA
DgAkADsAUwBxAI8AsADgAA8BLAEuARcB5gCpAG8APAAPAPD/3v/U/9X/2//c/9n/2//a
/9z/5P/t//H/8f/y/+z/6v/p/+r/6P/p/+j/5v/l/+j/5//r/+r/7P/p/+j/7P/s/+n/
6v/o/+j/6v/v/+z/7P/q/+j/6v/s/+3/8f/y//D/7v/t//D/8P/u//H/7f/t/+7/8v/y
//L/8P/t/+3/7v/w//P/7v/x//H/7//z//b/8//0/+//7//x//f/9//3//X/7//w//D/
8v/1//P/9P/1//X/+P/7//v//P/5//j/+v/8//7///8AAP//AAAEAAgADAALAAwACwAK
AA8AEQARABAADQANAA4AEgASABIAEAAOAA8AEAASABIADwAQABAADwAUABAADQALAAwA
CAAJAAwACwAKAAoABAADAAMAAwAFAAIAAAD9//z/AAAAAP3/+//4//P/9//3//T/9v/2
//X/8//z//T/9//1//L/8//y//j/+P/0//T/8//y//X/9P/z//P/9P/z//T/9//4//v/
+f/3//b/9//7//z/+//8//z//P/+//7//v8AAP///f8AAAMABAAHAAUABAADAAAABAAG
AAcACQAGAAQAAwACAAIABAAGAAUABAAHAAcABwAFAAMAAwADAAUABgAIAAkABwAHAAYA
BAAFAAUABgAEAAgABwAGAAgABgAEAAMAAwAIAAYABgAIAAQAAgAGAAYABQAGAAUAAQAC
AAUABQAKAAgABwACAP//BgAGAAgACgAIAAcABwAGAAMABgAFAAQABQAFAAYACAAHAAUA
AgABAAQABQAGAAkACAAGAAUABwAHAAcABgAFAAcABwAIAAoACAAHAAQAAgAGAAgABwAH
AAsABQADAAIABAAEAAQABAAJAAkACQAMAAYABAADAAQACQAMAAsADAAKAAgABgAGAAgA
CQALAAwADwAOAA4ADQAKAAgACAAHAA0AEQASABIAEQAOAAsACwAMABEAEQATABUAEgAQ
ABAACAAHAAkADQAQABMAEwASAA8ADgALAAgABwAIAAoACQAPAA8ADQANAAkACAAKAAwA
DwAQABEAEQAOAAwACgAKAAcACgAQABYAHgAnACwANABFAFsAdwCXAL4A6gAVATIBMAER
AeQAsQB/AFQANQAaAAgAAAD7//v//P/9//v//v8IABAAFQAVABEACAADAAIAAgAEAAcA
CwANAA4ACgAKAAYABwAGAAoACQAKAAwADAAJAAoABQAEAAUACQAMAA4ADgAOAAwACgAH
AAcACQAKAAsADQAPAA4ACwANAAgABwAHAAoADwASABMAEwAQAA4ADQANAAwAEQATABMA
FwAYABMAEgAOAA0ADgATABcAGQAZABUAFAASABIAEwASABQAFgAXABkAGwAaABoAFwAW
ABgAGgAhACMAJQAlACQAJAAkACQAJgAqACwALgAyADMAMgAwACwAKwArAC4ANAA2ADYA
NgA1ADIAMAAsACsALgAwADEANgAyAC8ALQArACYAJgAoAC0ALgAwACwAKgAnACQAIwAk
ACQAIwAkACgAKAAlACMAIQAbAB4AHQAgACQAJgAnACQAIQAfAB8AHwAeACEAIgAmACYA
IgAiACEAHgAfABwAIAAjACcAKQAnACcAJQAlACYAJQAlACcAKwAsACsALAAnACYAJwAm
ACkALgAwADEALwAvAC0ALQAtAC4ALwAuADIANAA1ADcAMgAwAC8ALgAyADYAOgA7AD0A
NwA0AA==
         </WaveFormData>
      </LeadData>
   </Waveform>
</RestingECG>
