# Supplementary material for: Detection of Left Atrial Enlargement Using a Convolutional Neural Network-Enabled Electrocardiogram
Source: Front Cardiovasc Med. 2020 Dec 17;7:609976. doi: 10.3389/fcvm.2020.609976 (PMC7773668; doi:10.3389/fcvm.2020.609976)
Supplement: Supplementary file 5 [file Data_Sheet_5.ZIP › normal4/1802035896_4447_0000002O.XML]

<?xml version="1.0" encoding="Windows-1252"?>
<!DOCTYPE RestingECG SYSTEM "restecg.dtd">
<RestingECG>
   <PatientDemographics>
      <PatientID>1802035896</PatientID>
      <PatientAge>75</PatientAge>
      <AgeUnits>Years</AgeUnits>
      <Gender>Male</Gender>
      <PatientLastName>chenyongyan</PatientLastName>
   </PatientDemographics>
   <TestDemographics>
      <DataType>Resting</DataType>
      <Site>1</Site>
      <AcquisitionDevice>MAC55</AcquisitionDevice>
      <Status>Unconfirmed</Status>
      <Priority>Normal</Priority>
      <AcquisitionTime>10:08:21</AcquisitionTime>
      <AcquisitionDate>12-16-2016</AcquisitionDate>
      <CartNumber>1</CartNumber>
      <AcquisitionSoftwareVersion>009C</AcquisitionSoftwareVersion>
      <XMLSourceVersion>MAC5000 v1.0</XMLSourceVersion>
   </TestDemographics>
   <RestingECGMeasurements>
      <VentricularRate>72</VentricularRate>
      <AtrialRate>72</AtrialRate>
      <PRInterval>182</PRInterval>
      <QRSDuration>94</QRSDuration>
      <QTInterval>414</QTInterval>
      <QTCorrected>453</QTCorrected>
      <PAxis>84</PAxis>
      <RAxis>75</RAxis>
      <TAxis>48</TAxis>
      <QRSCount>11</QRSCount>
      <QOnset>212</QOnset>
      <QOffset>259</QOffset>
      <POnset>121</POnset>
      <POffset>161</POffset>
      <TOffset>419</TOffset>
      <ECGSampleBase>500</ECGSampleBase>
      <ECGSampleExponent>0</ECGSampleExponent>
   </RestingECGMeasurements>
   <Diagnosis>
      <Modality>Resting</Modality>
         <StatementCount>2</StatementCount>
         <LabelText>12SL ��ϳ���</LabelText>
      <DiagnosisStatement>
         <StmtFlag>ENDSLINE</StmtFlag>
         <StmtText>�������</StmtText>
      </DiagnosisStatement>
      <DiagnosisStatement>
         <StmtFlag>ENDSLINE</StmtFlag>
         <StmtText>���� ECG</StmtText>
      </DiagnosisStatement>
   </Diagnosis>
   <Waveform>
      <WaveformType>Rhythm</WaveformType>
      <WaveformStartTime>0</WaveformStartTime>
      <NumberofLeads>8</NumberofLeads>
      <SampleType>CONTINUOUS_SAMPLES</SampleType>
      <SampleBase>500</SampleBase>
      <SampleExponent>0</SampleExponent>
      <HighPassFilter>16</HighPassFilter>
      <LowPassFilter>150</LowPassFilter>
      <ACFilter>NONE</ACFilter>
      <LeadData>
         <LeadByteCountTotal>10000</LeadByteCountTotal>
         <LeadTimeOffset>0</LeadTimeOffset>
         <LeadSampleCountTotal>5000</LeadSampleCountTotal>
         <LeadAmplitudeUnitsPerBit>4.88</LeadAmplitudeUnitsPerBit>
         <LeadAmplitudeUnits>��V</LeadAmplitudeUnits>
         <LeadHighLimit>2147483647</LeadHighLimit>
         <LeadLowLimit>268435456</LeadLowLimit>
         <LeadID>I</LeadID>
         <LeadOffsetFirstSample>0</LeadOffsetFirstSample>
         <FirstSampleBaseline>0</FirstSampleBaseline>
         <LeadSampleSize>2</LeadSampleSize>
         <LeadOff>FALSE</LeadOff>
         <BaselineSway>TRUE</BaselineSway>
         <ExcessiveACNoise>FALSE</ExcessiveACNoise>
         <MuscleNoise>FALSE</MuscleNoise>
         <LeadDataCRC32>2916884726</LeadDataCRC32>
         <WaveFormData>
9P/0//T/9P/5//z///8CAAEAAAD///7/AAACAAQABgAFAAQAAwACAAMABAAFAAYABgAG
AAYABgAEAAQABAAEAAQABAAEAAQABgAGAAYABgAGAAYABgAGAAgACAAIAAgACgAKAAoA
CgAHAAYABQAEAAUABgAHAAgABgAGAAYABgAGAAYABgAGAAcACAAJAAoACQAIAAcABgAH
AAgACQAKAAcABgAFAAQABwAIAAkACgAJAAgABwAGAAgACAAIAAgACAAIAAgACAAGAAYA
BgAGAAkACgALAAwACQAIAAcABgAGAAYABgAGAAcACAAJAAoABgAEAAIAAAAAAAAAAAAA
AAAAAAAAAAAAAgACAAIAAgAAAAAAAAAAAP3//P/7//r/+f/4//f/9v/1//T/8//y//D/
8P/w//D/8f/y//P/9P/y//D/7v/s/+r/6v/q/+r/6f/o/+f/5v/o/+r/7P/u/+7/7v/u
/+7/7P/s/+z/7P/u/+7/7v/u/+3/7P/r/+r/6//s/+3/7v/s/+r/6P/m/+f/6P/p/+r/
6//s/+3/7v/s/+z/7P/s/+7/7v/u/+7/7P/s/+z/7P/u/+7/7v/u/+z/7P/s/+z/6v/o
/+b/5P/m/+b/5v/m/+n/6v/r/+z/6f/o/+f/5v/o/+r/7P/u/+v/6v/p/+j/6v/q/+r/
6v/q/+r/6v/q/+r/6v/q/+r/6P/o/+j/6P/r/+z/7f/u/+v/6v/p/+j/6f/q/+v/7P/q
/+r/6v/q/+z/7P/s/+z/6f/o/+f/5v/p/+r/6//s/+r/6v/q/+r/6P/o/+j/6P/q/+r/
6v/q/+n/6P/n/+b/6P/o/+j/6P/q/+r/6v/q/+n/6P/n/+T/6P/o/+j/6P/q/+r/6f/m
/+f/6P/p/+n/5//p/+3/7f/p/+j/6P/o/+b/5//n/+b/5v/n/+j/5//n/+b/5v/m/+b/
5v/n/+f/5//n/+b/4//l/+j/6P/n/+X/5f/m/+b/5//n/+f/5//m/+b/6f/p/+n/6v/r
/+r/6v/r/+v/6//r/+r/6f/p/+v/5//n/+r/7P/s/+v/7P/u/+f/4v/r//T/9P/2//3/
AQAKABcAIgAqADMANQAvACcAFwAAAOj/3f/Y/9H/zP/R/9H/0//a/9z/3P/i/+D/3v/i
/+P/5f/m/+n/7P/x//D/7f/t/+7/8P/w//D/8f/v/+7/7f/s/+j/5//o/+f/5//n/+n/
6f/k/+f/5P/g/+P/4//j/+P/4//h/+D/4P/e/9z/3P/f/93/3f/f/+D/3v/b/9n/1f/W
/9r/3P/d/93/2//b/93/3//c/97/3v/b/97/3f/c/9n/2P/X/9b/1v/Z/9n/2//d/93/
3f/b/9n/2v/c/9z/2f/Z/9n/2f/a/9r/1v/S/9D/1//V/9X/1f/U/9H/0P/R/9P/1f/Y
/9n/2f/Z/9j/1v/W/9b/1v/Z/9r/2//f/9v/2P/T/9P/0//T/9T/1P/U/9f/2f/V/9D/
0P/O/8v/zv/P/9D/0v/S/8//z//R/87/xP/H/8j/zP/N/8z/yv/J/8j/x//B/8P/xv/G
/8b/yP/I/8f/x//J/8n/yf/J/8b/xv/G/8b/wv/E/8T/xP/G/8b/x//H/8b/w//C/8P/
xf/F/8b/yP/F/8X/x//I/8b/xv/E/8T/xv/H/8f/yP/J/8T/wP/C/8P/w//E/8X/xf/G
/8b/xf/H/8f/xP/C/8f/yP/I/8f/xf/E/8T/w//F/8X/xv/H/8P/w//F/8X/w//D/8D/
v//C/8f/yP/I/8j/xf/F/8X/xf/F/8b/xv/G/8b/xv/F/8X/x//H/8f/yf/H/8D/w//H
/8P/wf/F/8f/w//C/8D/wv/E/8T/xP/G/8b/yf/G/8b/xv/D/8X/xv/D/8P/w/+//7r/
vP/D/8P/v/+//8D/w//E/8b/w//E/8f/yP/E/8H/wP/E/8X/yP/I/8j/xf/E/8f/x//G
/8b/xv/G/8T/w//H/8v/yv/J/8j/x//G/8L/xP/E/8T/xv/J/8r/yv/K/8j/yP/I/8X/
xf/H/8v/zf/J/8j/yP/K/8z/z//R/8z/yf/H/8X/xP/F/8X/xv/H/8j/yf/L/8r/yf/I
/8b/xf/H/8r/yv/J/8n/yf/K/8j/x//H/8f/yP/I/8n/zf/N/8z/zP/M/8n/yP/I/8f/
yf/K/8r/yv/N/83/yf/J/87/yv/K/8n/wv/E/8v/zP/J/9D/1v/a/+H/5//q//f/DAAU
ABMAEwAPAAMA7//W/77/tf+0/6v/qP+x/7X/v//I/8D/uv/C/8T/wv/G/8n/yf/I/83/
0P/N/8r/x//B/8b/yv/M/87/0f/Q/9D/0P/Q/83/zf/P/8//z//P/9H/0f/N/9H/z//M
/9T/1f/W/9f/1//V/9T/1P/R/87/zf/P/8//0f/V/9j/1//V/9T/0f/T/9b/1//X/9j/
1f/U/9X/1f/S/9T/1P/Q/9T/1P/U/9T/1P/U/9T/1f/Z/9r/3f/c/9v/2v/X/9j/2v/d
/97/2//b/9v/2//c/97/3P/a/9v/4//i/+P/4v/i/+D/4P/g/+H/4v/k/+X/5f/l/+T/
4P/g/+D/4P/j/+T/5f/p/+n/6P/l/+f/5f/l/+b/5v/k/+f/6f/l/+L/5P/k/+P/5f/l
/+X/5v/m/+P/4//l/+X/3P/g/+L/4f/h/9//3P/c/9z/3P/X/9z/4P/h/+L/4P/g/9//
3//e/93/3P/b/93/3v/f/+D/2//c/9v/2v/b/9z/3v/f/9//3f/d/9//3f/b/9r/2v/b
/9v/3f/e/97/3v/c/9z/3//f/97/3v/i/97/2//e/+D/3//f/9//4f/i/+L/4f/f/9//
3P/a/9//4P/g/9//4P/g/+H/4f/g/9//3//f/+D/4f/k/+X/4//j/+D/3//h/+X/5f/k
/+T/4f/h/+H/3//f/+D/4P/j/+b/6f/r/+f/5//l/+P/6P/n/+H/5f/r/+f/5f/p/+f/
4//i/+D/5f/o/+n/6v/o/+j/6//o/+j/6P/l/+f/6f/l/+T/4//j/+D/5P/t/+z/6f/q
/+z/6//q/+r/5f/o/+v/7P/o/+j/6P/t/+//7//u/+3/6f/o/+v/6//q/+j/6v/o/+j/
7P/s/+z/7P/s/+j/6P/m/+T/6P/t//D/8v/u/+z/7P/s/+v/6//t//H/8f/t/+z/7P/q
/+r/6//r/+v/6//s/+3/6f/p/+j/6P/m/+b/5v/n/+j/6f/q/+r/5f/n/+r/6v/n/+f/
5//o/+n/6f/q/+v/6f/o/+j/6//t/+z/7P/s/+f/5v/m/+X/5v/o/+n/6v/t/+3/6f/p
/+j/4v/i/+v/6v/k/+f/7P/r//D/9v/6/wUADwAUAB8AMgA8ADsANwAvACEADQD0/+L/
3f/Y/8v/xv/N/9f/2//e/+T/5v/k/+T/4v/i/+n/6//q/+n/6v/t//L/8f/t/+z/7P/s
/+z/7f/w//L/9P/2//f/9//5//n/9v/1//b/9f/1//n/9//0//j/9//2//X/+f/5//r/
/P/6//j/+P/7//j/9//4//j/+//7//z/+//6//z//P/7/////f/9/////f/6//z//P/8
/wAAAAAAAAAAAAAAAAAAAAADAAMABQAIAAkACgAJAAgACAAJAAgACAAJAAoACwAMAA4A
DAAKAAgADwANAA0ADwAQAA8AEAAQABEAEgAUABQAEwASABAAEAASABQAFgAVABQAEwAV
ABUAFAARABMAEQARABIAEgAQABMAFQARAA8AEgATABMAEAAPAA4ADgASABEAEwAXABYA
DAAPABAAEQARAA8ADAANAA4ADwALAAsADAAKAAgACwAMAAwADQALAAsACwALAAoACgAK
AAoABwAKAAsADAAJAAgACAAHAAsACwANABEADgALAAkACAAHAAcACQAKAA0ADgANAA4A
DQANAAwADAASAA4ACwAOAA4ADQANAA0ADwAQABAADwAQABEADwAOABEAEgASABEAEgAS
ABMAEwAUABMAEwATAA8ADwARABEAFAAVABMAEwASABUAFAASABMAEQASABMAEQARABIA
EgAQABAAEAAPABMAFwAZABsAHAAZABEAEwAXABMAEQAVABcAEwASABAAEgAUABQAFAAR
ABAAEgAOABIAEgAPABEAFgATABMAEwATAA4AEAAXABYAEwAUABYAEwAUABQAEwASABEA
EAARABQAFQAWABgAGwAcABwAGgAYABgAGAAXABcAGQAdABsAFQASABAAEwAUABYAFwAW
ABUAFQAVABIAEQAPAA4AEQASABMAFQAUABMAEgAQAA4AEQAVABYAFAATABIAEgAUABMA
EwATABQAFAAVABkAFgAUABMAEgARABIAFAAVABMAFAAUABQAFgAXABQAFQAWABYAFgAT
AA4AEAATABYAGwAeABwAIgAtAC8ALAA1AEQASABRAFsAVwBJADsAJgAQAAEA+P/r/+j/
6//r/+v/+P8EAAgACgAGAAIADAARAAMACAAbABoAEQAQAA8ADQAWABkAGgAbAB0AHAAa
ABgAFgAVABUAFwAXABcAFwAZABkAFQAZABcAFAAaABsAHAAdAB0AGQAWABQAFwAWABcA
GwAYABcAGAAYABcAFQAUABEAFgAcACAAIwAhAB0AGwAbABoAFgAXABYAFgAcAB4AIAAd
ABwAGwAaABgAGwAbAB0AGwAbABsAGQAaABwAHwAgACEAIQAhACEAIwAkACEAHgAeACUA
IwAjACQAJAAiACIAIAAhACIAJAAjACMAIwAiACIAIgAiACIAJAAkACQAJwAlACQAIQAj
ACMAIwAkACQAIQAjACQAHwAdACAAIQAhAB8AHwAfACAAHwAbABoAGwAdABYAHAAgACAA
HwAcABgAFwAWABUADwATABYAFgAWABQAFAATABMAEwATABMAEwAUABQAFAAUAA8AEAAP
AA4ADwAQABIAEwARAA8ADwARABMAEQAQABAADQANAA8AEAAQABAADgAOAA0ADQAMAAwA
EQAOAAwAEAAQAA8ADwAPAA8AEAAQAA8ADwAPAAwACgASABQAFQAVABIAEAAPAA0ADQAN
AA4ADwANAA0ADwAPAAwACwAHAAUABgALAAwADAAKAAcABwAHAAgACQALAAwACQAIAAcA
BQADAAUABQAFAAgABwABAAUACQAFAAMABwAJAAUABAACAAIABAAEAAQAAgACAAUAAgAH
AAgABgAJAAoABQADAAEABQAKAAgACAAIAAgABAAGAAYABgADAAUABQAEAAQAAgACAAIA
AwADAAUACQAKAAcABwAIAAYABAADAAEAAQABAAIAAwADAAMAAgACAP///v/9//3///8B
AAMABAD+////AQAAAAAAAQACAAQABAADAAMAAwABAAAAAAADAAUABAAEAAQAAwAEAAYA
BwAGAAYABQAEAAYABwAEAAUAAAACAAQABwAIAAYAAQACAAsAEgAQAAoADwAdACIAJwAy
AD4APwBDAEUAOwAtACgAGAADAPT/7//k/+P/5//l/+r/9P/2//j/AgAKAAQAAQADAAIA
//8EAAcACgARAA0ABAAEAAQABAAFAAcACAAJAAoACwALAA0ADQALAAsADQANAA0AEQAP
AAwADgANAAwACwAOAA0ADQAOABEAEAARABUAEgARABIAEgATABMAFAATABAAEgASABEA
EwARABEAEwAWABQAFwAYABQAGAAYABgAGAAYABgAGAAWABkAGQAbABkAGQAZABcAGAAa
AB0AHgAbABsAGwAbACAAIgAgAB4AGwAhAB4AHQAgACAAHgAeACAAIQAiACQAJAAjACIA
IAAhACQAJwAqACgAJgAkACUAJAAiAB4AHwAgACEAIwAkACQAJwApACUAIAAiACIAIQAf
AB8AHwAgACEAHwAgACMAJQAcACAAIgAhAB8AGwAWABgAGgAcABkAGAAaABkAGAAZABoA
GgAbABkAGQAZABkAFwAWABUAFAASABYAGAAaABgAGAAZABkAFwAVABUAFwAYABcAFwAY
ABUAFQAXABgAGQAaABkAGgAZABkAGAAYAB8AHAAaAB4AGwAZABgAFwAaABwAHQAdABoA
GQAVABIAFwAYABgAFwAYABoAHQAfAB0AGwAaABkAGAAZABwAHQAbABsAGAAXABUAGQAZ
ABgAGgAXABcAFwAZABkAGgAaABgAFgAUABEAFQAZABsAHQAdABkAEAARABkAFwAXAB0A
HwAbABoAGAAYABoAGgAaABoAGgAdABoAGQAYABQAFQAbABkAGgAbABkAFAAWAB0AGwAX
ABcAGAAjACAAHAAVABQAFQAWABcAGAAUABYAFgAWABYAGQAaABoAGAAWABYAFgAXABcA
GQAdABsAFwAWABYAFwAYABoAGwAZABcAFgAVABUAFQAUABQAFAAUABQAFQATABMAEwAS
ABAAEwAXABgAFQAVABUAFgAUABMAEwATABMAEgASABUAFgAWABcAGAAYABgAGQAZABYA
FgAVABQAFAATAA4ADQAYABwAFgAVABQADAALABYAGQAYACIAJgAjACMALgA3AEYAVABX
AFMAVwBXAEEAKAAeABkACgD///b/7//z//v/AgAKAAwAAgACAAwADgARABMAEgAPABAA
EQASABUAFwAWABcAFgAVABUAFQAUABMAEgAUABUAGAAZABcAFwAZABkAGAAdABwAGgAe
AB0AHAAbAB0AGwAaABoAHAAaABoAHQAbABsAHQAeABwAGwAbABkAFwAaABsAGwAdABsA
GwAdAB4AHAAfACAAHgAiACIAIgAgACAAIAAgAB8AIQAgACEAJAAlACYAJQAjACQAJgAm
ACUAJQAlACUAKAAqACgAJgAmAC0AKwArACsAKgAnACYAJwApACsALgAvAC8ALwAuACwA
LAAsACwALAAsACwALwAvAC4AKwAtAC0ALQAuAC4AKgAtAC8AKwAqACwALAArAC0ALQAt
AC4AKgAlACMAIwAlAB4AJAAoACkAKQAnACQAIwAiACEAGwAfACIAIgAiAB8AHgAcABsA
HQAfACEAIwAfAB4AHQAcABkAHAAdAB4AHgAeAB8AHwAdABsAGwAdAB8AHQAcABwAGwAb
AB0AHgAeAB4AHAAcAB4AHwAfACAAIgAeABsAHgAgAB8AHwAfAB4AHgAdABsAHAAdABsA
GgAfACAAIAAfAB4AHgAfAB8AHwAfACAAIQAeAB0AHgAdAB4AHwAdAB0AHQAhACEAIAAg
AB0AHQAdAB8AIQAkACYAIwAiACEAHwAdAB8AHwAfACIAIQAbAB8AJAAfABwAHwAiAB8A
HwAeACAAIgAiACIAIQAgACIAHgAgACAAHQAfACQAIQAhACEAIAAcAB8AJwAhABsAGQAY
ABwAHgAhAB8AIQAjACMAHgAcABwAIQAjACQAJAAkACEAHAAfAB8AHgAcABoAIAAhACIA
IwAkACAAIgAiACIAIAAjACQAJAAgAB4AHgAeAB4AHwAiACcAJwAjACIAIgAiACIAIwAj
ACIAIQAhACEAIQAhACAAIAAeAB4AHgAfAB8AHwAfAB4AHQAfACIAIgAgAB8AHgAeACAA
HwAfAB8AIQAgACAAIwAhACAAIAAgAB4AHgAfAB8AHwAgACAAIAAjACMAHwAfABwAIAAg
AB0AGgAaACUAKAAfACAALAAqACsANQA8AEsAXgBsAG8AawBhAFcASQA2ACQAFQAMAAMA
/P/7//v/AQAMABIAFAAUABIAFAAWABkAHwAeABkAHAAfABwAHwAfABwAHAAcABwAHQAc
ABwAHAAcABwAHQAgACEAHgAdAB4AHQAdACEAHwAcAB8AHwAfAB8AIgAhACEAIgAhAB4A
HQAfABwAGwAcABwAHgAdAB0AGwAdACAAIQAhACMAIQAhACMAIAAcAB0AHAAdACIAIwAk
ACEAIAAfAB4AIAAjACMAJQAlACUAJQAjACEAIgAkACQAIwAjACMAIwAkACYAJAAiACQA
KwApACkAKgAqACgAKAAlACUAJQAmACcAJwAnACYAKAAqACwALgAuACwAKgArACwALAAq
AC0ALAArACsAKgAqAC0ALwArACoALAAsACsAKQApACkAKgAoACUAJQAnACYAHAAfACAA
JQAnACcAJgAlACQAIwAdAB4AIAAfAB4AHwAgACAAIQAiACMAJAAlACIAIAAeABwAGwAe
AB8AIAAgACAAIQAhACEAHwAfACEAIgAhACEAIgAfAB8AIQAiACMAJAAjACQAIwAjACIA
IgAoACQAIQAkACYAJQAlACUAJQAkACIAHwAhACMAIgAiACYAJgAlACMAJAAmACkAKwAp
ACcAJgAlACMAIwAlACUAJwAnACQAIwAlACkAKQAoACoAJwAnACcAJQAlACYAJgAmACYA
JgAlACcAKQApACkAKwApACIAJQAtACkAJwArACkAJQAkACIAIwAkACMAIgAkACYAKwAq
ACsAKgAmACcAKgAnACcAJwAlACAAIgApACoAJwAoACoAKwAsAC4AKwArAC0ALQAoACkA
KgAwADMAMgAwAC4AKQAnACsALAAsAC0ALgAvAC4AKQArACsAKwAsAC0ALgAvADAAKwAs
ACsAKgAsAC8AMAAwAC8ALgAvADAAMAAxADQAOQA4ADMAMQAwADAAMAAxADEAMQAxADIA
MwAzADMAMgAyADEAMAAvAC8ALwAvAC8ALgArAC0AMAAwADIAMwA0ADYAMwAxADAALwAx
ADAAMAAzADUANAA0ADQALwAuAC4ALQAuADAAMQAyADUANQAxADEANgA4ADgAMwAwADQA
NwA2ADcAOgBEAEoATQBPAFgAbwCCAIYAhQB7AG0AXwBTAEIAMAAhABoAFwAYABsAHQAh
ACYAKgAuADAAMAAoACYAKwA1ADoAOQA2ADUAOAA7ADsAOAA3ADYANQA1ADgAOAA4ADgA
NQA1ADcANwA0ADMANAAzADIANwA2ADQANwA3ADcANwA5ADcANgA2ADYANAA0ADcANQA1
ADcAOAA6ADkAOQA3ADQANgA2ADUAOQA5ADsAPwA+ADoAOwA6ADgAPAA8ADwAOgA6ADoA
OgA4ADsAOwA9AD0APQA9ADsAOQA6ADwAPAA+AD8AQABBAEIARABCAEAAPwBFAEIAQQBE
AEQAQgBCAEQARQBGAEgASQBJAEkASABIAEgASABIAEgARgBEAEUARwBIAEcASwBKAEkA
SQBIAEUARwBIAEMARABIAEoASwBHAEUAQwBCAEUAQwBEAEcARwA+AEIARABHAEcARQBC
AEQARABEAD8APwBCAEIAQgBEAEQAQwBDAEIAQQBAAD8AQQBCAEMARABAAEIAQgBCAD8A
PgA+AD0AQAA/AEAAQwA/ADsAOAA2ADMAMwA1ADYAMwAyAC8ALgAwADEAMQAyADIALAAn
ACgAJwAlACQAIwAoACoAKwArACgAJwAjACAAJQAmACYAJQAjACIAIgAhAB8AHQAcABsA
GQAZABsAGwAdAB0AGgAZABgAGwAaABgAGQAXABgAGQAYABcAFwAWABQAFAAUABMAEgAT
ABIAEQARAA0ABAAFAAsABwAFAAkABwABAP7/+v/9/wAAAQACAAEAAAACAP7////+//r/
+//7//f/9v/1//L/7P/t//P/7v/p/+j/6P/p/+j/6P/j/+b/6f/q/+b/6P/q//H/9f/0
//T/9P/x/+z/7//v/+7/7v/u/+7/7P/l/+f/6f/k/+L/4v/i/+L/4P/i/+L/4v/g/+H/
4P/e/9z/2v/a/9r/2P/X/9j/2//b/9f/1v/W/9T/1P/V/9X/0v/R/9H/0f/R/9H/0P/Q
/87/zv/O/8//z//P/8//zv/I/8n/y//K/8f/x//H/8j/yv/J/8n/yf/H/8b/xv/J/8f/
xv/G/8b/xv/G/8f/x//F/8b/xv/G/8n/yf/F/8X/yP/I/8D/v//C/8b/y//O/8v/yP/M
/9z/6//t//T/AwASABgAFQAPAAsA+f/b/8b/wv+9/7L/p/+q/7X/vf+7/77/yP/K/8T/
xv/I/8r/zf/P/8r/x//M/9H/1v/Z/9X/0P/S/9L/0v/T/9T/1P/U/9T/1P/V/9j/2f/X
/9f/2f/Z/9j/3f/c/9r/3v/d/9z/2//e/93/3f/e/+D/3v/e/+H/3//f/+H/4v/j/+P/
5P/j/+L/5P/k/+P/5//n/+n/7f/u/+z/7//w/+7/8v/y//L/9f/4//v//v/8//////8B
AAQABQAGAAUACQAMABAAEgATABMAEwATABkAHAAbABoAGQAfABwAGwAhACQAJQAoACoA
KwAsAC4ALQAtAC0ALAAtAC4ALwAwADQANAA0ADcANwA2ADMANQAyADEAMQAwAC8AMwA2
ADMAMgA0ADQAMwAwAC8ALgAuAC4AKwArAC0AMAAoAC0AMAAwAC8ALAAoACYAJgAmACEA
IQAkACQAJAAkACQAIwAjACIAIQAgAB8AHAAcABwAHAAWABgAGAAYABUAFAAUABMAEwAR
ABEAEwASAA8ADQAMAAkACQALAAwADAAMAAoACgAHAAUAAgAAAAcABAACAAYABAADAAMA
AwADAAQABAADAAUABQACAAAABAAEAAMAAQAAAAAAAQABAP///f/8//v/9//3//n/+f/3
//f/9P/z/+//8f/v/+z/7//t/+7/7//s/+v/6//q/+f/5v/l/+P/4f/j/+P/4//j/9//
1v/X/+H/3//f/+X/4v/d/9v/2P/b/97/3//g/9z/2v/b/9b/1v/W/9P/1f/Y/9X/1f/V
/9X/0P/S/9n/1P/P/87/zv/P/9D/0v/P/83/z//P/8r/yf/K/9D/0//S/9L/0v/P/8z/
z//P/87/zv/Q/9D/0P/Q/9D/y//M/8v/yv/M/8//0P/Q/9D/zv/O/87/zP/L/8z/z//Q
/83/zf/O/87/zv/P/8//zP/L/8v/y//G/8X/w//C/8T/xP/E/8X/xv/H/8j/yP/F/8f/
yv/K/8j/x//G/8b/xv/F/8X/xf/G/8b/x//L/8r/yP/H/8b/xv/G/8f/x//J/8r/yv/K
/8j/x//C/8H/wv/E/8D/v//C/8T/xf/E/8f/0P/W/9T/0//Z/+j/+/8KAAwADQANAAcA
+//v/97/wv+r/6b/n/+W/5X/n/+r/7L/tv+2/7T/tP+2/7j/t/+7/7z/u/+6/7n/wv/H
/8P/uv+8/7z/vP+9/8H/wv/D/8T/wP+//8D/v/++/7//wv/D/8D/w//A/7z/v/+//7//
v//B/7//vv++/77/vP+8/7//v/+//8H/wv/A/7//v/+9/7//wv/D/8P/w//B/8H/w//D
/8D/wv/C/8L/xv/G/8b/xv/G/8b/xv/F/8f/xv/H/8f/x//H/8X/xf/G/8j/yP/J/8n/
yf/J/8z/zv/M/8r/yf/P/8z/y//O/87/zP/M/8v/y//L/8z/zv/P/9D/0P/O/87/zv/O
/87/zv/O/9H/z//O/8v/zf/L/8v/zP/M/8v/z//S/8//yv/M/8z/y//J/8n/yf/K/8r/
x//H/8n/yf/A/8T/xv/J/8n/x//E/8T/xP/E/7//wf/E/8T/xP/C/8L/wf/B/7//v/+/
/7//v//A/8H/wv+9/77/vf+8/73/vv/A/8H/vv+7/7r/u/+8/7v/u/+8/7z/vf/A/8L/
wf/A/73/vP+9/73/vP+8/8D/vP+5/7z/vf+9/77/v//D/8T/xP/D/8H/wf++/7z/w//E
/8T/w//C/8L/w//D/8H/v/++/73/vP+9/8D/wf+//73/uP+1/7f/u/+7/7r/uf+1/7T/
s/+z/7P/tP+0/7X/tv+3/7f/tf+1/7P/sf+0/7P/rf+x/7b/sf+u/7H/tP+x/7H/sP+0
/7b/tv+2/7P/sP+w/6r/rP+s/6n/q/+t/6n/qP+n/6b/ov+l/63/o/+f/6D/nv+e/57/
nv+a/5z/nP+c/57/of+i/6L/nv+a/5j/lv+Y/5n/nP+h/57/mf+X/5b/lv+W/5f/l/+W
/5X/lf+V/5H/kf+Q/5D/kP+Q/5D/kf+S/5P/lP+U/47/j/+R/5D/kf+R/5H/kv+R/4//
jv+N/47/jv+P/5P/k/+S/5L/kv+N/4z/jP+L/4z/jv+P/5D/j/+P/4v/i/+a/5T/iv+J
/4j/kP+X/5D/if+W/6D/nP+b/6n/sv+z/7r/wv/J/8//0f/N/8H/rv+a/4X/fP93/27/
a/9x/3n/fP9+/4L/hv+I/4j/hP+F/5H/mP+Z/5j/l/+U/53/of+U/5j/mP+Y/5n/m/+c
/53/nv+b/5v/nf+d/53/nf+f/5//m/+f/53/mv+g/6H/ov+j/6P/of+g/6D/of+g/6H/
pf+k/6X/qP+q/6v/q/+s/6v/qv+s/6z/q/+u/63/rv+x/6//rP+u/67/rf+y/7P/tP+x
/7D/r/+u/7D/tf+3/7v/uP+3/7b/s/+1/7b/uP+4/7r/u/+8/73/vv++/7r/tv+3/7//
vv+//8D/wP++/77/wP/B/8L/xP/H/8f/x//G/8L/wv/C/8L/xP/E/8T/x//I/8j/xv/J
/8j/x//H/8b/xP/H/8n/xf/B/8L/wf+//8H/w//F/8j/xv/D/8P/xf/E/7r/vf++/8P/
xf/F/8T/wv/A/77/t/+7/8D/wv/E/8L/wP+9/7v/vv+//8D/wf+//77/vf+8/7j/uv+6
/7r/uP+4/7n/uf+8/7v/vP+//7z/uf+3/7b/t/+3/7n/uv+6/7r/uP+4/7z/vf+9/77/
v/+6/7b/uP+6/7n/uf+5/7z/vv+//7//vf+9/7r/uP++/8D/wf/B/8L/wv/D/8P/v/+9
/7z/u/+6/7v/vv+//8H/wf++/73/v//D/8P/wv/A/73/vf+9/7v/uf+4/7b/uv+8/77/
v/+//8H/wf/B/8T/w/+9/8H/xf/B/7//w//B/73/vP+6/7//wv/D/8T/wf/A/8L/vv/B
/8L/wP/D/8T/wf/B/8H/wf+8/77/xf/F/8P/xf/I/8f/xv/G/8H/wv/F/8b/wv/C/8L/
x//J/8r/yv/K/8f/xP/H/8f/xv/I/8j/yP/G/8r/z//K/8f/xv/M/8j/xf/F/8f/xP/D
/8f/yf/L/8n/xP/G/8f/xv/I/8f/xf/F/8n/zP/I/8b/yP/K/8n/yv/M/87/0f/T/8b/
zP/D/7//zP/L/8r/yf/I/8r/yv/K/8r/zf/O/8//0P/N/8z/y//K/8n/yP/H/8b/zP/S
/9j/3v/h/+T/5//q//P/+v8BAAgAAAD4//D/6P/b/87/wf+0/7T/tP+0/7T/uf+8/7//
wv/F/w==
         </WaveFormData>
      </LeadData>
      <LeadData>
         <LeadByteCountTotal>10000</LeadByteCountTotal>
         <LeadTimeOffset>0</LeadTimeOffset>
         <LeadSampleCountTotal>5000</LeadSampleCountTotal>
         <LeadAmplitudeUnitsPerBit>4.88</LeadAmplitudeUnitsPerBit>
         <LeadAmplitudeUnits>��V</LeadAmplitudeUnits>
         <LeadHighLimit>2147483647</LeadHighLimit>
         <LeadLowLimit>268435456</LeadLowLimit>
         <LeadID>II</LeadID>
         <LeadOffsetFirstSample>0</LeadOffsetFirstSample>
         <FirstSampleBaseline>0</FirstSampleBaseline>
         <LeadSampleSize>2</LeadSampleSize>
         <LeadOff>FALSE</LeadOff>
         <BaselineSway>TRUE</BaselineSway>
         <ExcessiveACNoise>FALSE</ExcessiveACNoise>
         <MuscleNoise>FALSE</MuscleNoise>
         <LeadDataCRC32>3987871519</LeadDataCRC32>
         <WaveFormData>
JgAmACYAJgApACoAKwAsACcAIgAdABgAFwAWABUAFAAQAA4ADAAKAAsADAANAA4ADAAM
AAwADAAKAAoACgAKAAgACAAIAAgABgAGAAYABgAHAAgACQAKAAwADAAMAAwACwAKAAkA
CAAGAAYABgAGAAgACAAIAAgACAAIAAgACAAKAAoACgAKAAsADAANAA4ADQAMAAsACgAL
AAwADQAOAAwADAAMAAwADgAOAA4ADgAMAAwADAAMAA0ADgAPABAADgAOAA4ADgAPABAA
EQASABMAFAAVABYAEwASABEAEAASABQAFgAYABgAGAAYABgAFQAUABMAEgASABIAEgAS
ABAAEAAQABAAEgASABIAEgAQABAAEAAQAA0ADAALAAoABwAGAAUABAACAAAA/v/8//z/
/P/8//z//P/8//z//P/5//j/9//2//X/9P/z//L/8P/u/+z/6v/t//D/8//2//X/9P/z
//L/9P/0//T/9P/2//b/9v/2//P/8v/x//D/8v/y//L/8v/v/+7/7f/s/+7/7v/u/+7/
7//w//H/8v/w//D/8P/w//H/8v/z//T/8//y//H/8P/y//L/8v/y//L/8v/y//L/7v/s
/+r/6P/r/+z/7f/u/+7/7v/u/+7/7P/s/+z/7P/t/+7/7//w/+//7v/t/+z/7P/s/+z/
7P/s/+z/7P/s/+r/6v/q/+r/7P/s/+z/7P/s/+z/7P/s/+r/6v/q/+r/6//s/+3/7v/s
/+z/7P/s/+z/7P/s/+z/6f/o/+f/5v/o/+r/7P/u/+v/6v/p/+j/6v/q/+r/6v/r/+z/
7f/u/+7/7v/u/+7/8P/w//D/8P/y//L/8v/y//D/8P/w//D/8f/z//P/8v/v//H/8P/v
/+//7//u/+3/7P/s/+3/7f/o/+b/5f/l/+j/6P/o/+f/4//i/+H/4P/h/+H/4f/h/97/
3v/g/+D/4f/h/+H/3v/g/+P/4//j/+H/3//f/+H/4f/g/+D/4P/g/+H/4//j/+T/5f/m
/+P/5P/m/+b/5f/k/+P/4//i/+L/4f/i/+T/5P/h/93/2v/a/9f/2v/j//H/+P/+/wgA
EQAkADkASABZAGUAaQBnAGQAWwBRAEQALQAUAAQAAwAHAAUAAQACAAAA//8AAP3/9v/1
//X/9P/w/+//8//2//b/7//s/+7/7v/t/+3/7v/s/+n/5//l/+P/4//j/+P/4f/g/+D/
3//d/93/3P/c/93/3v/e/9//3P/a/9f/2P/Y/9X/1f/Z/9X/1f/X/9f/1P/T/9H/z//P
/9L/0//U/9b/1P/U/9T/1v/X/9r/2f/W/9n/2f/Y/9X/0f/R/9L/1P/U/9P/0v/T/9T/
1f/X/9n/1v/a/9r/1//X/9j/1//V/9b/2P/Y/9j/2//a/9X/1P/V/9T/1f/Y/9f/1v/b
/93/3f/e/+D/4f/h/+H/4f/k/+T/4v/k/+L/4P/f/93/3v/e/97/3f/d/+D/5P/i/9//
3v/c/9r/2v/Z/9n/2//d/9n/2P/Y/9X/0P/Q/9L/0P/Q/9D/zv/N/8z/yf/I/8b/xP/C
/8T/yf/J/8b/xP/G/8b/xv/K/8r/xv/E/8L/xv/H/8f/xv/F/8T/xP/G/8X/wv/D/8X/
w//E/8b/yP/H/8b/x//G/8f/xv/D/8b/yv/K/8f/x//K/8f/xP/F/8f/x//J/8n/yP/H
/8b/xP/F/8b/xv/H/8f/x//H/8f/x//G/8b/x//I/8j/yf/J/8f/x//H/8X/yf/J/8f/
xv/I/8n/yf/L/8v/yP/I/8n/yf/I/8j/yP/J/8n/yf/J/8n/yv/K/8f/yf/I/8X/x//J
/8j/xf/D/8P/xP/G/8f/xP/G/8T/wv/G/8b/xf/D/8X/xv/F/8L/xf/C/8H/v//A/7//
v//A/8P/wv+//77/wv/C/8H/wf/F/8T/xf/H/8b/wv/B/8L/xv/G/8j/yv/K/8r/yv/I
/8n/yf/J/8n/y//N/87/zv/O/87/zv/O/8z/zf/P/8//zv/O/9H/0f/R/9D/z//N/8n/
yP/I/8n/y//I/8b/xf/I/8r/y//M/8j/xf/D/8H/wf/B/8L/w//F/8T/xP/G/8X/w//C
/8H/v//A/8T/xf/F/8X/w//D/8X/xf/E/8T/xv/G/8f/yf/J/8f/x//H/8H/xP/G/8b/
w//D/8P/xP/G/8X/w//D/8r/xP/D/7v/sP+y/7v/wv/J/9X/3P/k/+7/+f8CABcANgBD
AD8AQwBDADwANwAvABgAAQD0/+r/4//n/+n/7f/s/+T/3//i/+P/3v/f/93/2P/U/9X/
1f/O/8z/x//C/8b/yP/J/8v/zv/N/8v/yv/J/8v/y//L/8v/yv/K/8v/y//J/8n/yP/I
/8z/zv/P/9H/0P/O/8v/zP/K/8f/x//L/8r/y//O/8//zf/N/8z/y//M/9D/0v/U/9P/
0P/P/87/zv/P/9L/0f/Q/9P/0//S/9T/0f/S/9T/1//Y/9j/2P/Y/9j/2P/Z/9r/2P/d
/97/2//b/9z/2//d/97/4P/g/+P/5//n/+P/4//l/+X/5//r/+n/5//r/+3/7f/u//D/
7v/t/+z/6//v//D/7//y//T/9P/1//X/9P/0//T/8//v//L/9v/0//L/8v/x//D/7//v
//D/8//y/+3/6//q/+v/5v/m/+j/5//m/+X/4v/j/+L/3//e/+D/3v/c/97/3//f/9z/
2v/a/9j/1v/Y/9z/2v/a/9r/2f/Z/9j/1v/Y/9j/2f/c/9r/2P/a/93/2//a/9r/2v/Y
/9j/2v/a/9n/2P/V/9j/3P/c/9n/2f/d/9v/2f/b/9z/3f/g/+H/4P/f/97/3P/c/9z/
2//b/9v/2//b/9v/3f/c/9z/3f/e/97/3//f/+H/4f/h/9//3//f/93/3P/d/9//4P/j
/+L/3v/d/93/2//a/9r/2v/b/93/3//h/+L/4v/h/93/3v/e/9z/3//j/+L/3//d/9v/
3P/e/9//3//i/+H/4P/j/+L/4P/d/+D/4v/i/+D/4//e/9v/1//b/93/4P/k/+f/5v/j
/+L/5P/i/9//3f/h/+D/4f/j/+X/4v/i/+T/6f/o/+n/6v/q/+r/6v/o/+n/6f/p/+n/
7P/q/+r/6v/q/+n/6f/q/+n/6//s//D/8f/w/+7/7P/p/+j/6P/p/+v/6f/m/+T/4//j
/+T/5P/k/+P/4f/g/9//3P/b/9v/2//d/9z/3P/e/+D/3//f/9//2v/a/93/3f/b/9v/
2f/Z/93/3f/c/9z/3v/e/9//4f/h/9//3//f/9v/3v/g/+D/3f/d/93/3v/f/9//3v/f
/9r/1P/T/9n/0v/M/9X/3P/d/+n/9P/6/wQAFQAgADMATgBZAFMAUwBTAEoARwBDADgA
KQAUAAQAAQAFAAMA///8//z//f/8//3/+P/z//H/8v/w/+3/6f/q/+r/5//i/+D/3v/d
/93/3v/g/+H/4//l/+X/5f/l/+X/4v/i/+P/4//h/+H/4P/g/+H/4v/i/+P/5P/k/+P/
5v/l/+H/4P/j/+P/4//l/+X/5f/l/+T/4//i/+T/5P/k/+j/5v/m/+b/5f/l/+f/5f/n
/+v/7P/s/+n/5f/l/+b/6//s/+z/7P/u/+7/7v/v/+//7P/w//D/8P/x//P/8//x//L/
9P/0//P/9//3//P/+P/7//z///8AAP3/+v/9//3//f/+/wAA//////////8EAAQAAgAE
AAUABAAEAAMAAgACAAIAAQABAAQACAAGAAUABAACAAAA/f/7//r/+//9//v//P/+//3/
+P/4//r/+P/4//j/9v/z//L/7//u/+3/6v/n/+j/7P/t/+v/6v/s/+r/6P/q/+z/6v/q
/+r/7v/v/+//7v/s/+r/6f/q/+z/6v/s/+//6v/o/+f/5v/n/+j/6//s/+3/7P/p/+z/
7P/s/+n/6f/v/+3/6//t/+z/6//s/+v/7f/v//H/8v/y//L/8f/x//L/8f/w/+//7//u
/+7/7//w//D/8f/x//H/8f/x/+//8f/x/+//7v/u/+//7//x//P/8P/w//H/7//u/+7/
7v/t/+3/7f/t//L/9P/1//P/8//y/+//8f/z//L/7//t/+r/6v/r/+v/7v/y//L/8v/0
//L/7//r//D/8v/y//D/9f/y//H/7//x//H/8v/0//n/+v/5//r/9v/0//L/9P/0//T/
9P/1//f/+v/7//z//P//////AQAAAP///f/7//r/+v/7//n/9v/0//P/8//0//T/9P/z
//H/8P/v/+3/6//q/+n/6v/q/+v/7v/s/+v/6//r/+v/7P/w//H/7v/t/+r/6f/u/+//
7//w/+//7v/u/+//7v/r/+r/6f/m/+r/7f/u/+v/6//r/+z/7f/t/+z/7f/w//D/7f/l
/97/3v/h/+T/7f/3//r/AgASABkAHAAvAEoAWwBlAGkAaQBkAFkATQBIAEMANAAmACUA
JQAXAAkACAAKAAUAAgADAAQADQANAAAAAAAHAP//9P/y/+//7P/y//P/8//0//b/9P/x
/+//7f/v/+//7//v/+//8P/y//P/8v/x/+//7v/x//L/8v/z//H/8P/u//D/8//x//L/
9//z//H/8f/v/+//7//u/+3/8f/2//n//P/7//j/9//2//P/8//1//P/8//3//j/+P/1
//H/8f/y//X/9v/2//b/9P/0//T/9f/4//b/+//8//r/+//9//3/+//8//7//v/9/wEA
AQD9/wEAAwADAAUABwAFAAMABwAGAAUABQAGAAUABQAFAAUACQAKAAkADAALAAoACgAJ
AAgACAAIAAcABAAGAAkABgAHAAgACAAIAAcABwAIAAsADQAJAAgACAAJAAYACAAMAAkA
CAAHAAQAAQAAAP3//P////7//f8AAAEA///6//b/+f/4//f/+v/8//r/+v/6//r/+//7
//r/+f/4//j/+v/4//b/+P/7//r/+v/7//z/+f/4//n/+P/4//j/9v/6//v/+v/2//X/
+f/3//X/9//4//n//P/9//z/+//6//j/+v/6//n/+f/8//3//v////7//P/7//v/+//6
//r/+f/4//f/9v/z//f/9//1//T/9v/3//f/+f/2//L/8f/x//P/9P/2//j/9P/z//L/
8f/x//L/8v/v//H/8v/x//X/+P/2//L/7//u//D/8//1//L/9P/y//D/8//y//D/7f/z
//j/+//8////+v/3//P/+P/8//z//P/8//z//P/9///////8//z//////////v/9//v/
+v/6//v//f/+//z/+//7//f/9v/0//L/9P/z//P/8//w/+//7//v/+3/7P/s/+7/8P/v
/+//7//q/+r/7f/t/+7/7//u/+//8f/x//D/8P/v/+7/7v/v//H/7//v/+//7P/w//P/
9P/x//H/8f/y//L/8f/v/+//7P/w//H/8f/s/+T/3f/i//H//f/8/wAADgAhACwAOQBO
AGMAawBtAHMAcABjAFsAVgBNAD4ALAAjACcAIwATAAwAEAATABIAFQAaABUADwAQAA4A
CQAHAAQAAAD///z/+P/2//X/9f/2//n/+f/6//v/+f/5//n/+f/2//b/9//3//f/9//2
//b/9f/2//b/9//4//j/9//6//z/+f/5//3/+//7//3//f/9//3//P/7//j/+v/6//r/
+v/4//j/+P/6//v//v/9//v///8AAAAA/f/5//n/+v///wAAAAAAAP///v/9//3//v/8
/wEAAgABAAEAAgABAAIABAAHAAgABgAJAAgAAwAIAAsADAAPABEADwANABEADwAPABAA
EgARABEAEQARABIAEgAQABIAEQAQABAADwAQABIAFAAVABEAFAAYABYAFQAUABIAEAAR
ABEAEgAVABUAEQAQABAAEQAMAAwADgALAAoACQAGAAcACAAHAAgABQACAP//AAAEAAUA
AwACAAAA/v/8//7//v/8//z//P///wEAAgACAAAA/v/9//7//v/8//7/AQD///7//v/+
//z//P/+//7//v/+//z/AAAAAAAA/f/9/wMAAQD//wEAAQABAAMAAwAEAAUABgAGAAIA
AAD9//v/AAABAAIAAwAFAAQABAAFAAMAAgACAAEAAgADAAQAAwADAAMAAQAAAAEAAwAE
AAcABgACAAEAAQADAAIAAgACAAMAAwADAAMABAAEAAMA//////7/+//9/wUABgAFAAUA
BAAEAAUABQAFAAgABwAGAAoACAAFAAEAAwAEAAMAAAAHAAYABwAHAAcABwAIAAoADQAM
AAkACAAQABAADwAJAAYACQAKAAsADAAKAAsADQANAA0ADgASABMAEQAQAA8ADQANAAwA
DAANAA0ACgAIAAcABwAIAAgACAAFAAMAAgABAAIAAQABAAEAAAD+//3//v8AAP//////
//7//v8BAAEAAQABAP///////////v/+//3//P/8//3/AAD//wAAAQD9/wAAAgACAP//
/////wAA///9//r/+f8CAAYA///9//z/8P/r//j/AwAHABIAHAAeACUANABFAFwAdQB9
AHkAfQB+AG0AXwBgAFsASgA4AC0AJQAjACMAIgAmACEAGAAZACIAIQAdABwAGAAPAAsA
DAAKAAkACAAIAAoACQAJAAoACQAHAAYABQAGAAcACAAJAAcABgAGAAUABwAJAAoADAAK
AAoACQAJAAsACgAIAAoADAAJAAkADQAJAAkACwALAAsACwAKAAkACQAMAA0ADgAQAA4A
DgAOAA4ADwASABEAEAATABMAEgASAA8AEAASABQAFAATABIAFQAWABcAGQAZABYAGgAa
ABkAGQAaABkAGgAcAB8AIAAeACEAIAAbAB0AHwAfACEAJgAlACQAKQAnACcAKAAqACsA
KwArACsALAAsACoALAAuAC4ALwAvADAAMAAwAC8ALAAuADEALgAwADAALwAuAC4ALQAt
AC8ALQAnACQAIgAkACIAJQAqACkAKAAnACQAIQAgAB0AHAAfAB4AHQAgAB8AHQAYABQA
GQAaABsAIAAgABwAGgAYABoAGwAbABoAGQAYABgAGgAZABYAFwAZABYAFgAXABgAGAAY
ABoAGgAaABoAGAAcABwAHAAZABkAHQAbABkAGwAdAB0AHwAfABwAGwAaABgAGQAaABoA
GwAbABsAGwAbAB0AHAAcAB0AHQAcABwAGwAbABsAGwAZABwAHQAcABwAGwAbABoAGwAd
ABoAGgAbAB4AHgAfACAAHAAbABoAGQAZABoAGgAXABoAGgAYABsAHwAeABsAGQAZABoA
HAAdABsAHgAdABwAHgAcABkAFQAWABgAGAAWAB4AHAAcABsAHAAbABsAHAAdABoAFQAS
ABgAGgAbAB0AIAAeAB4AHwAhAB4AHgAgACUAJAAlACYAJAAkACQAIgAlACEAJgAoACgA
KAAoACcAJwAoACcAJwAoACwALQAsACoAKAAlACQAJAAlACcAJwAkACIAIQAhACIAIgAi
ACEAHwAeAB0AHAAbABsAGwAcABwAHQAgAB4AHQAdAB0AHAAcAB8AHwAdAB0AGwAbAB0A
HQAcABwAHgAeAB8AIQAfAB0AHQAdABcAGgAcABwAHAAdAB4AIAAgAB8AHQAdABgAHAAd
ABkAEAAOABUAGAAZACEAMAA4AD4ARwBUAGkAhgCbAKEAnwCdAJQAiwCHAIIAcwBcAEgA
PwBBADsAOwA+AEAAPQA8ADsAOAA5ADcANgAwAC0ALQAqACgAKQAmACQAJAAjACMAJAAi
ACEAIQAhACMAIwAjACMAIAAgACEAIQAjACMAIgAiACEAIgAiACMAJAAkACMAJgAlACEA
IAAjACEAIQAjACMAIwAjACIAIQAjACYAJwAoACoAKAAoACgAJgAlACYAIwAmACsALQAu
ACwAJwAmACYALAAuAC8AMAAwADAAMAAxADAALAAvAC4AMAAxADMAMwAzADQANgA2ADcA
OwA7ADcAOQA7ADsAPQA+ADsAOAA7AD0APQA+AEAAQgBDAEQARQBGAEYARABGAEgASABJ
AEkARgBGAEYARQBEAEgATQBMAEoASgBJAEgARgBFAEUARwBJAEUARABEAEAAOgA5ADoA
PAA+AEAAQAA8ADoANgA0ADUANAAzADYANwA3ADQAMgA0ADQANAA4ADYAMgAwAC4AMgAz
ADMAMgAyADIAMwA2ADUAMgAzADUANAA0ADUANgA0ADQANgA2ADcANgAzADYANgA2ADMA
MwA5ADcANQA3ADUANQA3ADcANwA3ADcANgA3ADgAOAA5ADkAOQA5ADkAPAA8AD0APwA+
ADwAOwA5ADkAOQA5ADcAOwA7ADkAOAA6ADsAOwA9AD8APAA8AD0APAA6ADkAOAA5ADkA
OQA5ADsAPAA8ADkAOwA6ADcAOQA8ADwAOgA5ADYANgA3ADcANwA6ADkAOAA8ADwAOwA5
ADsAPAA7ADgAPQA6ADkANwA2ADUANQA2ADwAPAA6ADoAOwA6ADgANwA4ADYANgA3ADoA
OAA5ADwAPAA6ADoAOgA6ADwAPgA+AEEAQwBFAEcAPQBBAEIAPwBAAEMARABFAEYAQwBD
AEQAQwBEAEQARwBHAEUARABDAEEAQABAAEEAQwBDAEAAPgA9AD0APgA+AD4APgA9AD0A
PQA6ADkAOQA5ADsAOgA6ADwAOgA5ADkAOQA2ADYAOQA5ADsAPQA9AD8APwA9ADoAOAA6
ADoAOwA9AD8APQA9AD0ANgA4ADkAOAA6ADsAPAA+ADsAOQA2ADUAOgA4ADsANQAuADAA
NwA6AD0ARwBUAF4AZABvAIAAoQC4ALsAuQC1AK8AqgCvAKsAlAB5AGYAYABhAGEAWQBV
AFgAXABfAF4AWQBQAEsATQBOAE4ASwBHAEYASABJAEYAQgBBAD8APgA+AEAAPwA/AD8A
PwA/AD8APwA9ADwAPAA7ADwAPQA9AD4APwBAAEAAQQBBAEAAPgBAAD4AOwA7AD8APwA/
AEEAQQBDAEMAQgBBAD4AQABAAEAARQBEAEUARgBEAEMARABBAEMARwBIAEgASQBFAEUA
RgBJAEoASgBKAEoASgBKAEsASgBGAEkASABKAE0AUQBTAFAAUABRAFAAUwBXAFcAUwBV
AFcAVwBZAF0AWwBZAF0AXwBfAGAAYgBhAGEAYQBhAGMAYgBfAGAAYwBkAGYAZwBmAGYA
ZgBlAGMAZgBqAGgAagBqAGkAaABkAGEAXwBfAGIAXwBfAGAAXwBaAFoAXABeAF4AXgBc
AFkAWABVAFQAVABSAFAAUgBVAFUAUgBQAFAATgBMAE4AUwBSAFMAVABVAFUAVABSAE8A
TgBOAFAAUgBQAFIAVQBPAEwASgBIAEcARgBHAEYARABCAD4AQABCAEIAPwA/AEAAPQA6
ADsAOgA5ADoAOQA5ADkAOQA4ADcANgA0ADMANQA1ADUANQA0ADIAMQAxADAALgAtACsA
LQAtAC0AKwArACsAKQAoACYAJwAnACkAKQAmACYAJwAlACQAJAAkACMAIwAjACMAIwAi
ACAAGwAaABgAFAAVABkAGAAVABMADwAOAA4ADQANABAADwAOAA4ADAAJAAUACAAKAAoA
CAAKAAYABAABAP///f/8//z//v/8//j/9v/4//b/8//x//X/9P/1//f/+//6//z/AAAE
AAIAAgACAAEAAgADAAIA/////////////////v/6//j/+P/4//j/9f/1//b/9f/x//D/
8v/x/+//7v/t/+v/6P/m/+X/5f/l/+L/4P/f/93/3v/e/97/3f/b/9r/2f/Y/9f/1//X
/9b/1P/T/9T/1P/T/9P/0//P/87/0P/P/8//z//N/83/0f/R/9D/0P/P/87/zv/P/83/
y//L/8v/xf/I/8r/yv/J/8n/yf/K/8v/y//K/8v/zP/K/8P/v/+8/8D/yf/Q/9H/0f/Y
/+r//v8HABYALQA+AEUARQBFAEMAOgA1AC0AHgANAPz/8P/t//P/9//v/+r/7v/x/+z/
6//s/+n/6f/o/+D/2//b/97/3v/d/97/3P/Z/9f/1v/W/9j/1//X/9f/2P/Z/9r/2//c
/9z/3f/d/9//3//e/97/3f/e/97/3//h/+D/3v/g/+H/3//g/+X/5f/l/+f/5//n/+f/
5v/l/+P/5v/n/+j/7f/s/+3/7v/v/+//8f/v//H/9f/2//b/+v/5//z/AAADAAQABAAE
AAcACAAJAAsADwAOABQAFgAYABkAGwAbAB0AIAAkACYAJgApACgAIwAoAC0AMAA1ADgA
NwA2ADsAOwA7ADwAPgA/AD8APwA/AEIAQgBAAEIARgBGAEcARwBDAEIAQQA/AD8ARABK
AEoASQBIAEYARABAAD8APwBBAD8AOwA6ADoAOwA4ADoAPgA7ADoAOQA2ADQAMgAuACwA
LQAsACsALgAvAC8ALAAqACoAKAAmACgAKAAmACYAJgAmACUAIwAgAB0AHAAcAB4AHAAa
ABwAHwAZABgAGAAYABYAFgAYABgAGQAYABUAGAAYABYAEQAPABUAEwARABMAEAAPABAA
DwARABEAEQAQAA8ADgAMAAsACwALAAsACwAJAAgACAAJAAcABgAGAAUABAADAAIA//8D
AAMAAQAAAPz/+//5//n/+//4//j/+f/4//b/9f/0//D/7//u/+3/7P/s/+v/5//m/+T/
4P/h/+n/6v/p/+n/5f/k/+T/4//i/+b/5v/m/+b/4v/d/9f/3P/e/97/3P/h/97/3f/b
/9r/2f/Z/9r/3f/c/9n/2P/a/9r/2f/Z/9n/1v/V/9X/1//W/9j/3P/e/9z/3P/c/9v/
3P/d/9z/2//a/9z/3P/c/9z/3P/d/9//3//e/97/4f/h/9//3v/d/9v/2f/Y/9j/2f/Z
/9b/1P/T/9T/1v/X/9j/1v/T/9H/z//M/8v/y//L/8n/yP/I/8r/y//L/8z/zf/I/8j/
y//L/8v/y//J/8n/yv/J/8f/xv/H/8j/yv/N/8z/yf/I/8f/xP/I/8v/zP/L/8v/y//M
/8r/yf/H/8f/yv/K/8P/u/+4/7r/v//A/8n/1//i/+T/5v/v//7/FQAwADkAOQA9AD8A
OAA1ADcALgAZAAYA/P/z/+3/6f/p/+j/5v/h/97/3//g/9//2//a/9T/zf/J/8z/zv/R
/9D/zv/N/8v/yv/K/8j/x//H/8f/x//H/8f/x//I/8j/yf/J/8f/x//G/8b/x//I/8j/
yf/J/8j/xv/I/8f/w//C/8X/xf/F/8f/x//H/8f/xv/F/8f/yv/L/8z/zP/K/8r/yv/J
/8n/y//J/8v/z//Q/9D/0f/N/83/zv/Q/9D/z//O/9D/0P/Q/9H/0f/O/9L/0v/S/9P/
1f/V/9f/2P/a/9r/2f/d/93/2f/d/9//3//h/+D/3f/a/93/4P/h/+P/5v/m/+X/5P/j
/+f/6P/n/+r/6f/o/+j/5//l/+T/4//h/+D/5P/p/+j/6P/o/+f/5v/i/+H/4f/j/+X/
4f/g/+D/4v/e/9//4v/f/97/3f/a/9n/2P/V/9T/1f/U/9P/1v/W/9X/0f/O/9H/0P/P
/9L/1P/S/9L/0v/R/9H/0P/O/8//0P/S/9b/1P/Q/9D/0f/N/8z/zP/M/8//0P/T/9T/
0//S/8//0v/S/9L/z//P/9H/z//N/8//0f/R/9P/0//T/9P/0//S/9P/1P/U/9X/1//X
/9f/1//U/9L/0f/R/9P/0v/S/9H/z//P/8//zf/O/83/yv/I/8r/y//L/83/yv/G/8X/
xf/G/8b/x//I/8n/yf/J/8n/yv/K/8n/xf/G/8b/xP/H/8n/yP/F/8P/w//E/8b/x//F
/8j/x//G/8X/wv++/7n/vf/A/8H/wP/D/8D/v/+9/7//v//A/8L/wv+8/7z/u/+6/7n/
uP+6/7v/vf+9/7z/vP+//7//vP+6/7j/tf+1/7T/tP+1/7P/rv+q/6f/qv+s/63/rv+t
/6v/qv+p/6b/pf+l/6X/pf+k/6T/pv+m/6X/pf+l/6D/oP+j/6P/pP+l/6T/pf+k/6P/
of+g/6P/pP+m/6n/p/+l/6X/pf+g/6L/o/+i/6L/o/+k/6b/pP+j/6H/of+u/6j/nf+X
/5L/lv+d/5r/nf+t/7j/vv/I/9P/3P/n//z/EQAdACMAJQAkABsADwAKAP3/7P/k/93/
1//X/8//xP/E/8X/wP/B/8j/xf+//8T/yP/D/7v/uP+0/7f/tv+u/6//r/+w/7L/tf+1
/7b/t/+2/7X/tP+z/7P/tP+2/7f/tf+1/7T/tP+2/7j/uf+7/7r/uP+1/7b/uP+3/7n/
v/++/7//wv/D/8H/wf/A/7//v//C/8P/xP/E/8L/wv/C/8T/xf/I/8f/xv/J/8n/yP/J
/8X/xf/G/87/0P/R/9L/z//O/83/zf/P/8z/0P/Q/9H/0//W/9f/1P/U/9X/1P/Y/93/
3v/b/93/3//f/+H/4//h/9//4//l/+X/5v/o/+n/6f/p/+n/7P/s/+r/7P/s/+z/7f/t
/+r/6v/q/+n/6P/s//H/8P/t/+z/6v/o/+j/6f/r/+//7//r/+r/6v/q/+b/5//q/+z/
7P/s/+r/5//m/+P/4v/k/+T/5P/o/+n/5//i/97/4v/i/+L/5v/l/+L/4f/g/+H/4f/g
/97/3//g/+L/5v/l/+L/4//l/+H/4P/g/+D/4P/g/+L/4v/j/+T/4//o/+j/6P/l/+X/
6P/l/+L/4//k/+X/6P/p/+n/6f/p/+j/6P/o/+f/5//r/+v/6//r/+z/7P/t/+//7f/s
/+z/6//t/+3/7f/r/+3/7f/r/+r/6v/r/+v/7f/v/+z/7P/t/+v/6P/m/+T/5//p/+v/
7f/v//D/8P/t//D/8P/u//H/8//y/+//7f/o/+j/6f/p/+r/7v/u/+7/8v/w/+3/6f/v
//L/8//y//n/9v/1//P/9P/1//f/+v/8//z/+v/6//z//P/7//v////+////AQADAAAA
AAACAAQAAgACAAIA/v/+//7//P/9//3//f/9/wAABQADAAMA/f8AAPr/8v/z//T/8//x
//L/8//1//j/9v/2//f/9//z//P/9f/1//b/9//3//X/9//4//f/+v/+///////+//f/
/P/3//L/+P/4//j/+P/4//n/+v/7//z/+v/6//r/+v/2//T/8v/w/+//7v/t/+z/9/8A
AAkAEgAfACoANQBAAE4AWgBmAHIAawBmAGEAXABPAEQAOQAuACYAIAAaABQAEwASABEA
EAASAA==
         </WaveFormData>
      </LeadData>
      <LeadData>
         <LeadByteCountTotal>10000</LeadByteCountTotal>
         <LeadTimeOffset>0</LeadTimeOffset>
         <LeadSampleCountTotal>5000</LeadSampleCountTotal>
         <LeadAmplitudeUnitsPerBit>4.88</LeadAmplitudeUnitsPerBit>
         <LeadAmplitudeUnits>��V</LeadAmplitudeUnits>
         <LeadHighLimit>2147483647</LeadHighLimit>
         <LeadLowLimit>268435456</LeadLowLimit>
         <LeadID>V1</LeadID>
         <LeadOffsetFirstSample>0</LeadOffsetFirstSample>
         <FirstSampleBaseline>0</FirstSampleBaseline>
         <LeadSampleSize>2</LeadSampleSize>
         <LeadOff>FALSE</LeadOff>
         <BaselineSway>TRUE</BaselineSway>
         <ExcessiveACNoise>FALSE</ExcessiveACNoise>
         <MuscleNoise>FALSE</MuscleNoise>
         <LeadDataCRC32>1198060973</LeadDataCRC32>
         <WaveFormData>
nv+e/57/nv+n/7D/uf/C/8v/0v/Z/+D/6P/u//T/+v/7//z//f/+/wEABAAHAAoACAAI
AAgACAAKAAoACgAKAAsADAANAA4ADQAMAAsACgANAA4ADwAQAA4ADgAOAA4ADgAOAA4A
DgAQABAAEAAQABAAEAAQABAAEQASABMAFAAUABQAFAAUABQAFAAUABQAFAAUABQAFAAT
ABIAEQAQABIAEgASABIAEQAQAA8ADgAMAAwADAAMAAwADAAMAAwACgAIAAYABAAFAAYA
BwAIAAUABAADAAIAAQAAAP///v/+//7//v/+//v/+v/5//j/+v/6//r/+v/5//j/9//2
//b/9v/2//b/9//4//n/+v/6//r/+v/6//z//v8AAAIAAAAAAAAAAAABAAIAAwAEAAcA
CAAJAAoACAAIAAgACAAKAAoACgAKAAkACAAHAAYABgAGAAYABgAHAAgACQAKAAkACAAH
AAYACAAIAAgACAAGAAYABgAGAAQABAAEAAQABgAGAAYABgAFAAQAAwACAAUABgAHAAgA
BwAGAAUABAAEAAQABAAEAAYABgAGAAYAAwACAAEAAAADAAQABQAGAAQABAAEAAQAAgAC
AAIAAgADAAQABQAGAAUABAADAAIAAwAEAAUABgAEAAQABAAEAAQABAAEAAQABgAGAAYA
BgAFAAQAAwACAAQABAAEAAQAAgACAAIAAgACAAIAAgACAAQABAAEAAQAAgACAAIAAgAD
AAQABQAGAAUABAADAAIAAAAAAAAAAAADAAQABQAGAAMAAgABAAAAAwAEAAUABgAFAAQA
AwACAAQABAAEAAQABgAGAAYABgAEAAQABAAEAAQABAAEAAMAAgACAAEA/v/9//z/+//6
//v//v/9//7//v/9//z//P/+////AQACAAEAAgACAAEAAwADAAMABAAGAAcACAAIAAMA
AwADAAMABQAFAAYABwAGAAUABAADAAQABAAEAAQABgAGAAcABwAEAAMAAQAAAAMABQAG
AAcABAAEAAMAAQABAAEAAwABAAMAAwAEAAUAAAAAAAYADQATABUAEgAPAA8ADAAFAAUA
BwAKAAQA+//3//L/5v/V/7z/nP+C/27/Xv9b/2j/ef+B/4v/lf+f/63/uP/B/8r/0P/W
/9r/4f/j/+n/8v/5//v///8BAAIAAAD//////v/+//7//v///wMAAwADAAMAAAD///3/
/P/9//7///8BAP///v/+//3//f/9//3//f///////f/9//z/+//4//f/+v/5//r/+//5
//j/+f/4//f/+P/4//n/+//8//z//P/7//n/+P/3//j/+P/5//v/+v/5//j/9v/3//f/
9//2//j/+f/5//n/9v/0//P/8v/y//L/8//0//D/7//u/+z/6//r/+r/6P/q/+r/6v/q
/+j/5v/l/+T/5v/m/+b/5v/l/+L/4P/f/9//3//f/9//3//f/9//3//e/93/3P/b/9z/
3f/g/+L/4v/i/+H/4v/k/+X/5//o/+j/6v/r/+z/6//q/+n/6P/r/+v/7//w/+3/6//q
/+n/6//s/+z/7P/w//D/8P/w/+//7f/q/+j/6//t/+//8P/u/+3/7P/r/+r/6//t/+7/
7v/v/+//7//s/+z/7P/s/+3/7v/x//L/8f/v/+7/6v/r/+3/7v/v/+//8P/w/+//7v/s
/+v/6v/r/+3/7v/w/+3/7P/r/+n/7P/s/+3/7v/t/+//7//v/+z/6v/p/+j/6v/r/+3/
7v/t/+z/6//q/+r/6v/q/+r/6//r/+v/6//p/+n/6P/o/+z/7f/u/+//7v/t/+z/6v/r
/+z/7P/t/+7/7//v/+//7f/s/+z/7P/v//D/8v/z//L/8f/w/+7/7//x//L/8//z//P/
8//y//L/8f/w//D/8f/y//T/9f/z//P/8v/y//P/8//z//P/9P/0//T/9P/y//D/8P/x
//T/9f/2//j/9v/2//P/8v/0//T/9P/0//L/8f/x//D/7P/r/+r/6f/r/+z/7//u/+v/
6//q/+n/7f/v//D/8v/0//X/9v/2//P/8//z//P/9//4//r//P/6//f/9//3//n/+f/5
//r/+//7//v/+//5//j/+P/4//v//P/9/////v/9//z/+v/8//z//f/9//v/+//8//z/
+f/5//n/+//8//3//v8AAP///v8AAAIABwALAA8ADgANAAsACAAFAAUAAwAAAPj/9f/x
/+r/3v/L/7D/kP96/2b/WP9f/3L/ff+B/43/mf+j/63/tv+//8j/0v/Y/9z/3//j/+f/
6v/v//P/9f/5//z//P/7//v/+v/4//j/+P/5//3//f/9//3//P/7//n/+P/5//r/+//9
//v/+v/6//n/9//3//f/9//5//n/9//3//j/9//0//P/9//1//X/9f/0//T/9v/2//T/
9P/z//P/9P/2//f/+P/3//X/9P/z//b/9v/3//n/9//3//f/9v/1//X/9f/0//b/9//3
//f/9P/y//H/8P/y//L/8//0//H/8f/x//D/7//v/+7/7P/w//D/8P/w/+//7P/q/+j/
6f/q/+v/7P/q/+j/5//n/+f/5//n/+f/6P/p/+r/6//q/+n/6P/n/+r/6//u//D/7//w
//D/8v/0//X/9//4//r//P/9//7//f/8//v/+v/8//3/AgAEAAEA///+//3///8AAAAA
AAACAAIAAgACAAIAAQD///7/AQADAAUABgAGAAUABAADAAEAAQACAAIAAwAFAAYABwAF
AAQAAwACAAEAAgAFAAYABAADAAMAAAACAAMAAwADAAQABgAHAAcABAACAAEAAAABAAMA
BAAGAAUABAADAAEAAwACAAIAAgAFAAcABwAHAAQAAgABAAAAAgADAAUABgAFAAQAAwAC
AAIAAgACAAIAAwADAAMAAwADAAMAAgACAAQABQAGAAcABgAFAAQAAgAEAAQAAwADAAYA
BwAHAAcABAACAAEAAAADAAQABgAHAAYABQAEAAIAAgADAAMAAwAGAAcACAAIAAUAAwAB
AAAAAwAEAAYABwAFAAUABAAEAAMAAwADAAMABQAGAAcACAAGAAQABAAFAAcABwAJAAwA
CgAHAAYABQAEAAMAAwAEAAQABAADAAIAAQD///7////8//3///8AAAEAAAABAAEAAgAE
AAUABgAGAAcABwAHAAcABwAGAAYABgAHAAUABgAHAAUABQAFAAYABQAFAAUABQAHAAYA
BgAGAAQABAAEAAUABgAHAAgACAAHAAYABgAFAAcABwAIAAgABQAFAAUABwAHAAcABwAI
AAkACgAOABIAFQATABMAEgAPABEAEgATABMAEQAKAAQA+//3//D/5P/Z/8b/qP+M/3j/
av9n/3T/hf+P/5f/of+r/7f/wv/J/87/1v/g/+T/6//1//n/+v///wEA/////wAAAwAD
AAQABAAEAAQABAAFAAUABQAFAAUABwAHAAYABgAFAAQAAwADAAUABAAEAAMAAQABAAEA
AQADAAMAAQABAAUABQADAAMABAABAAAA//8BAAIABQAGAAIAAgABAAEAAQACAAIAAgAF
AAUABgAHAAQAAgABAAEAAgADAAQABAABAAEAAQAAAP7/////////AQAAAAAAAAD9//z/
/P/8//3//f/9//z/+f/5//j/9v/2//b/9v/2//j/9v/1//T/8//y//H/8P/x//D/8P/x
/+//7//v/+//7//v/+//7//x//H/8f/x//D/7//w//D/8v/0//X/+P/2//f/+f/6//r/
/P/9//7/AAAAAAAAAAAAAP//AgACAAQAAwADAAMAAQACAAIAAgADAAIAAQAAAAQABQAF
AAYABQAFAAUABAAHAAcABwAHAAUABQAGAAYABAAFAAUABQAHAAgACQAKAAcABgAHAAYA
CAAHAAcABAAEAAUABQAFAAUABgAGAAUABgAGAAcACAAHAAcABgAGAAcACAAJAAkABwAG
AAYABgAGAAcABgAFAAYABgAHAAgACAAHAAcABgAIAAgACAAIAAYABgAGAAYABQAFAAUA
BQAGAAcABwAIAAcABwAHAAcACAAJAAoACgAIAAgABwAHAAgACQAJAAkACgAKAAsADAAL
AAoACgAJAAsACwALAAoADAANAA0ADQANAA0ADQAMAA4ADQAMAAwADAAKAAoACwAMAA0A
DgALAAsADAAMAAgABwAGAAUABQAGAAkACAAHAAcABgAFAAgACQAJAAoACgALAAwADAAL
AAsACwALAA4ADgAPABAADgALAAsACwANAA0ADQAOAA0ADQANAA0ADAAKAAkACAALAAwA
DQAPAA4ADQAMAAoADAAMAA0ADQALAAsADAAMAAsACwALAA0ADQANAA0ADgANAAwACgAO
ABUAGQAdABoAFwAVABAADQALAAkAAAD6//f/9//0/+7/5f/g/9r/zv+6/6z/rf+w/7H/
sf+x/63/q/+1/8L/yf/U/97/5v/s/+3/8f/5/wAABQAHAAsADQAQAA4ADQANAAwADAAM
AAwADQAPAA8ADwAPAA4ADQALAAoADQAOAA8AEQARABAAEAAPAA8ADwAPAA8AEgATABIA
EwATABEADQALABAADwAQABEAEQAQABEAEAAQABAADwAPABEAEgASABIADwANAAwACwAM
AAwADQAPAA0ADQANAAwACwALAAsACgAMAA0ADQANAAwACgAJAAgACAAIAAkACgAHAAcA
BwAGAAUABQAEAAIABAAEAAQABAADAAAA/v/8//7//v/+//7//f/6//j/9//4//n/+v/7
//v/+//7//v/+v/5//j/9//5//n/+//8//z//P/7//z//f///wIABAAEAAYABwAIAAgA
CAAIAAgACgALABAAEgARAA8ADgANAA4AEAARABIAFAAUABQAFAASABEADwAOABEAEwAV
ABYAFgAVABQAEwATABMAFAAUABQAFQAVABUAEgASABIAEgASABIAFAAUABQAEwATABAA
EAARABEAEQASABQAFQAVABIAEAAPAA4ADwARABIAFAATABIAEQAPAA8ADgAOAA4AEQAT
ABMAEwAPAA4ADgAOABEAEQASABIAEQAQAA8ADgAOAA4ADgAOAA8ADwAPAA8ADQANAAwA
DAANAA0ADQANAAwACwAKAAgACQAKAAoACwAKAAsACwALAAoACAAHAAYACQAKAAwADQAL
AAsACwAKAAgACQAJAAkACwAOAAsACgAJAAgABQAFAAYABgAFAAUABQAFAAEAAAABAP7/
//8BAAIAAwACAAMAAwAEAAIAAwAEAAQABAAFAAYABwAFAAQABAAEAAUAAwAEAAUABAAD
AAIAAgABAAEAAQABAAQABAAFAAYABQAEAAMAAwAGAAcACAAIAAcABgAGAAUABwAHAAgA
CAAJAAkACQALAAcABwAHAAgACQAMAA4ADgARABUAFQAUABUAEwAOAA0ADQAJAAQA/v/3
/+//7P/u/+v/5v/i/9j/wP+s/5//mv+d/6X/qf+r/6v/rf+4/8X/yv/Q/9j/4P/n//H/
+f/8//3//////wEACAALAAsADAAMAAoACgAKAAsADAALAAoACQAKAAsACwAMAAoACgAK
AAsACwAKAAoACQAJAAkACQAJAAcABwAFAAUACAAJAAgACQAKAAcABgAFAAgACAAKAAoA
BwAGAAQAAwAFAAYABgAGAAgABwAHAAcABAACAAEAAQAEAAUABgAGAAMAAwADAAIAAgAD
AAMAAwAFAAQABAAEAAIAAAD///7//////////v/7//v/+v/4//n/+P/3//b/9//2//b/
9v/z//L/8f/w//H/8P/w//H/8P/v/+7/7f/t/+3/7f/t/+3/7f/t/+3/7P/r/+z/7P/v
//D/8P/y//L/8//1//b/9v/4//n/+v/7//z//f/+//7//f8AAAAAAQABAAIAAwAFAAYA
BgAGAAUABAADAAIABAAFAAUABgAFAAUABQAEAAYABwAIAAkABQAFAAYABgAEAAUABQAF
AAYABgAGAAYABAAEAAYABgAIAAcABwAEAAQABQAFAAUAAwAEAAQAAwAGAAYABwAIAAUA
BQAEAAQABQAGAAcABwAFAAQABAAEAAQABQAEAAMABAAEAAUABgAFAAMAAgAAAAMABAAF
AAYABAAEAAQABAADAAMAAwADAAYABwAHAAgABwAFAAMAAQACAAMABAAEAAQABAADAAMA
AwADAAIAAQACAAIAAwAEAAEAAAAAAP//AAABAAIAAgAAAAEAAQABAP3/+//5//b/9//3
//f/+P/4//j/+f/5//r//f/+////AAD+//3//f/8//z//f/+////AAAAAAIAAAD9//3/
/P/7//3///8AAAIAAQABAAEAAAABAAEAAQABAAIAAgADAAQAAwD///7//f/+////AAAC
AAAA///+//3////+//7//v/8//z//P/9//z/+//6//j/+f/6//z//f/7//n/+P/2//b/
9//4//v/+f/5//n/+v/3//b/+P/6////BQAJAAgAAwD///z/+f/1//X/9P/y/+//6f/k
/97/1f/O/8T/sP+W/4j/ff92/3f/f/+D/4X/i/+X/6T/rf+0/7z/wv/G/8v/0f/X/+D/
5//v//P/9f/4//v/+//8//z///8CAAUACQANAA0ADQANAA0ADQAMAAwADwAQABEAEwAQ
AA4ADQALAA0ADwARABMAEgARAA4ADQAPAA8ADQANABEADwAPAA8ADQAMAA0ADAANAA4A
DgAPAA4ADgANAAwADAALAAsACwAMAAwADQAPAA0ACwAJAAYACAAJAAoACgAJAAkACAAH
AAUABAAEAAQABAAEAAUABgAEAAMAAgAAAP7///////7////+//3//P/6//j/9//2//f/
+P/5//r/9//0//L/8f/y//P/9P/1//T/8//y//H/7//v/+//7//y//P/9v/4//j/+P/3
//j/+f/7//7/AAACAAQABQAGAAYABgAGAAYABwAHAAsADAALAAkACAAHAAkACgAKAAoA
CgAKAAoACgAJAAkACAAIAAkACwANAA4ADgANAAwACwAKAAsADQAOAA0ADQAMAAsACgAK
AAoACgAJAAoADQAOAA0ACwAKAAYACQALAAwADQAMAAwACwAJAAkACAAIAAgACgALAAsA
DAAJAAgABwAFAAgACAAJAAoACgALAAoACQAJAAgACAAIAAoACwANAA4ADAAKAAgABgAG
AAgACgAMAAwACwAKAAkACQAJAAgACAALAAsACwALAAkACQAJAAgACQAKAAoACwALAAsA
CgAJAAkACAAIAAgACgAKAAsACwAKAAkACAAGAAgACwANAA8ADAALAAoACAAGAAUABAAE
AAYACAALAA0ADAALAAkACAAKAAsADAANAA0ADAALAAoACgAIAAgACQAPAA0ACgAIAAgA
CAAIAAcABwAIAAgACAAHAAYABQADAAIAAwAAAAIAAwADAAMAAgADAAMABAACAAMABAAE
AAEAAQABAAEAAQAAAAAAAAABAP//AAABAP7//f/8//z//v///wAAAQAEAAQABQAGAAgA
CAAIAAkACwANAA8AEAAOAA4ADwAPABEAEQASABIAEQARABEAEwARABEAEQASABMAGAAc
ABwAHwAjACEAHgAdAB8AIAAhAB8AGwAYABIACwAHAAYAAAD1/+j/zv+u/5r/iv99/4D/
kf+d/6P/q/+3/8P/zv/X/9r/4v/s//T//f8DAAkADAAPABEAEQATABYAGQAZABoAGgAY
ABgAGAAZABsAGwAbABsAHAAdAB0AHgAdABwAGwAbAB0AHAAcABsAGQAZABkAGQAbABsA
GQAZAB0AHQAbABsAHAAZABgAFwAZABoAHQAeABwAHAAbABsAGwAcABwAHAAfAB8AIAAh
ACAAHgAdAB0AIAAhACIAIgAfAB8AHwAeABwAHQAdAB0AHgAeAB8AIAAeABwAGwAaABoA
GwAcABwAFwAXABYAFAAVABQAEwASABQAEgARABAADwAOAA0ADAANAAwADAANAAoACQAI
AAcABgAFAAQAAwAEAAUABgAHAAUABQAHAAgACgAMAA0AEAAQABEAEwAUABUAFgAWABYA
GAAaABwAHgAcABsAHgAeACEAIQAiACMAIwAkACQAJAAoACgAKAAoACsAKwAqACoAKAAp
ACoAKgAsAC0ALgAvACsAKwAsACwALQAvADAAMQAyADIAMgAyAC4ALgAwADAAMwAzADQA
MgAyADMAMwAzADEAMgAyADEAMgAyADMANAAzADMAMgAyADMANAA1ADUANQA0ADQANAAz
ADUANQA1ADQANAA1ADYANgA1ADUANAA1ADYANwA4ADYANgA2ADYANwA3ADcANwA4ADkA
OQA6ADoAOQA4ADcAOgA7ADwAPAA8ADwAOwA7ADoAOwA7ADsAPAA8AD0APgA8ADwAPQA9
AD0APQA9ADwAOgA7ADsAOwA9AD0APQA8AD8APwA/AEAAPwA+AD4APQA+AD8APwBAAD8A
PwA/AD8AQABAAEAAQABBAEAAQQBDAEMAQwBDAEQAQgBEAEUARQBEAEIAQgBCAEIAPwA/
AEAAQABAAD8APgA9ADsAOgA7ADgAOQA7ADwAPQA8AD0APQA+AEAAQQBCAEIAQwBDAEMA
QwBDAEIAQgBCAEMAQQBCAEMAQQBBAEEAQgBDAEMAQwBDAEUARABEAEQAQwBCAEEAQQBC
AEMARABEAEMAQgBCAEEAQwBDAEQARABFAEUARQBHAEQAQwBCAEIARQBIAEwAUABTAFMA
UQBOAE8ATwBQAE8ATwBLAEYAQAA5ADMALAAgABEA/P/e/8T/rv+g/6X/uP/F/8v/0//h
/+//+/8EAAkADgAUABwAJAArADMAOQA6ADsAPwA/AEEAQgBDAEMARABEAEQARABEAEUA
RwBHAEcARwBJAEkASABIAEcARgBFAEUASABIAEkASQBIAEcARgBFAEUARQBDAEMARwBH
AEUARQBGAEMAQgBBAEMARABHAEgARABEAEMAQwBDAEQARABEAEYARQBFAEUAQgBAAD8A
PwA/AD8APwA+AD0APQA9ADwAPAA9AD0APQBAAEAAQQBCAD8APAA6ADgAOQA7AD0APgA5
ADcANAAwADQANgA4ADoAPQA8ADwAPAA8ADwAPAA8AD0APAA8AD0AOwA7ADsAOwA9AD0A
PQA9AD4APwBAAEEAPwA/AEEAQgBEAEYARwBKAEgASQBLAEwATgBQAFEAUgBUAFQAVABU
AFIAUQBUAFQAVgBVAFUAVQBUAFQAUwBSAFIAUgBSAFIAVQBVAFQAVABRAFEAUQBQAFMA
UwBTAFMATwBPAFAAUABPAE8ATgBNAEwATABMAEwARwBGAEcARgBIAEcARwBEAEEAPwA8
ADkANwA4ADgANwA4ADgAOQA6ADgAOQA5ADoAOwA8AD0APQA8ADoAOQA4ADkAOwA7ADsA
OgA6ADsAPAA8ADsAOwA6ADsAPAA9AD4AOgA6ADoAOgA7ADsAOwA7ADkAOQA4ADgANgA1
ADQAMwA1ADUANQA0ADEAMAAuAC0AMAAxADEAMQAxADAAMAAwAC8ALgAuAC0ALgAvADAA
MAAuAC0AKwApACkAKQApACgAKgApACgAKAAmACQAIwAhACMAIwAiACIAHwAfAB8AHwAf
AB4AHQAcABoAGAAYABkAFwAVABMAEgAWABYAFwAUABMAEgARABAADQANAA4ADgAMAAsA
CgAJAAYABgAIAAYACQALAAwADQAMAA0ADQAOAAwADQAOAA4ACwALAAsACwALAAoACgAK
AAsACQAKAAsACQAJAAkACgANAA0ADQANAA8ADgAOAA4ADgAOAA4ADwARABEAEQAQAA8A
DgAOAA0ADQANAA4ADgANAA0ADQAPAAwACwAKAAoACwAOABQAFgAXABcAFQAQAA0ACwAG
AAsADQAHAAAA+P/v/+n/4v/Y/83/tv+a/4L/cv9q/23/ev+F/4//mf+l/7P/vf/E/8n/
0P/W/97/6P/v//P/+f/6//3/////////AgABAAEAAgACAAAAAAAAAAEAAQABAAEAAQAC
AAMAAwAEAAEAAAD/////AQAAAAAA///9//3//f/9//v/+//5//n//P/9//z//f/8//n/
+P/3//r/+v/8//z//P/8//v/+//6//r/+f/4//n/+f/6//v/+f/4//j/+f/7//v/+//6
//v/+//7//r/+v/7//v/+//8//z//f/+//3//P/8//z//f/9//3//P/8//3//f/8//7/
/v/+//7////+//7//v/9//z/+//6//v/+v/6//v/+//7//v/+//5//n/+f/5//z//f/+
/////v/9//7//v8BAAIAAgAEAAIAAwAFAAYACAAKAAsADAAOAA4ADgAOAA4ADQAQABAA
EQARABIAEwASABIAEQAQABAAEAAQABAAEgATABMAFAARABEAEQAQABEAEQARABEADwAP
ABAAEAAPAA8ADgANAA4ADgAOAA4ACQAIAAkACAAKAAkACQAGAAQABQAFAAUAAgACAAEA
//8BAAAAAAAAAP3//f/8//z//f/+///////9//z//P/8//3////////////+//7//v/9
//3//v/+//7//v/+//7/+v/6//r/+v/7//v/+//7//3//f/8//z/+v/5//j/9//5//n/
+f/4//j/+P/3//f/9v/3//f/9//4//j/+f/6//f/9v/2//X/9v/3//j/+P/2//f/9//3
//b/9f/0//L/9f/1//X/9v/z//L/8v/x//L/8//z//T/9f/1//X/9f/1//T/8//y//P/
8v/z//X/8//w//L/8v/y//L/8f/x//L/8v/v/+3/6//p/+r/6v/s/+r/6f/p/+j/5//q
/+v/6//s/+7/7//w//D/7f/t/+3/7f/v//D/8v/0//H/7f/s/+v/7f/t/+3/7v/v/+//
7//v/+7/7P/r/+r/6//s/+3/7//t/+3/7f/s/+z/7P/t/+3/7v/v//H/8v/w/+//7v/v
/+7/7//w//L/8//y//T/9P/5/wEAAwD+////AQD8//f/9f/x/+j/5P/j/+H/3P/S/8n/
wP+s/5D/gP96/3f/ev+F/43/jf+N/5H/m/+o/7X/vP/I/9L/2P/d/+P/5f/m/+v/7//x
//P/+P/3//f/+P/4//f/9v/1//X/+f/5//n/+f/4//f/9f/0//b/9v/2//f/9//2//b/
9f/z//P/8//z//T/9f/0//X/9P/z//D/7//y//H/8v/z//L/8v/0//T/8P/w/+//7//x
//L/8v/y//H/7//u/+3/7//u/+7/7//u/+3/7P/q/+v/6//r/+r/6v/r/+v/6//q/+j/
5//m/+b/5v/n/+j/5f/l/+X/5P/h/+H/4P/e/97/3v/e/97/3P/a/9n/2P/a/9r/2v/a
/9r/2P/X/9f/1f/V/9X/1f/W/9f/2P/Z/9f/1//X/9f/1//X/9n/2v/d/97/3v/g/97/
3//h/+L/5f/o/+r/7P/s/+z/7P/s//D/8f/2//j/+f/5//r/+//7//z//P/8////AAAB
AAIAAgABAP///v///wEAAwAEAAUABQAFAAUAAQABAAIAAgAEAAUABQAFAAIAAgACAAIA
AgACAAQABAAEAAMAAwAAAP/////+//3//v8AAAEAAQD///7//v/+/wAAAQABAAIAAgAC
AAIAAQABAAAAAAAAAAMABQAFAAUAAgAAAP///v8BAAEAAgACAAQABAAEAAQAAAAAAAAA
AAADAAMAAwADAAEAAQAAAAAAAwADAAMAAwADAAMAAwACAAQABAADAAMABgAHAAcABwAG
AAQAAwACAAQABAAFAAUABQAFAAUABAACAAMAAwADAAQABQAGAAYABAABAAAAAAAAAAAA
AAABAAEAAgACAP7//f/8//v//P/8//7//P/7//v/+v/5//r/+//7//z//P/9//7//v/7
//v/+//7//3//v8AAAIAAQD9//z/+//9//3//f/+/////////////v/8//v/+v/7//z/
/f////7//f/8//r/+//8//7/////////AAAAAP7//f/8//3//v///wAAAgAFAAIA/v/+
/wUACQANAA4ADQALAAYA///5//X/8P/s/+n/5//m/+L/2//W/9L/wv+s/57/m/+c/6H/
of+h/6H/nf+f/67/uf/C/8z/1v/a/93/5f/p/+7/8//1//f/+/8AAP////8AAAAAAAAA
AAAAAQADAAMAAwADAAEAAQAAAAAAAQACAAMABQAFAAQABAADAAIAAQAAAP//AgADAAIA
AwADAAMAAQABAAUAAwADAAMAAgACAAQABAAEAAQAAwADAAQABgAHAAgABwAFAAQAAwAE
AAQABQAHAAcABwAHAAYABQAFAAUABAAGAAcABwAHAAYABAADAAIAAwACAAIAAgABAAEA
AQAAAPz/+//5//b/+//8//3//v/9//r/+P/2//j/+P/4//j/+P/2//X/9f/z//P/8//z
//P/8//z//P/8//z//P/8//z//P/9f/2//n/+v/6//z/+//7//z//P///wIABAAGAAMA
AAD9//r//P/9/wIABAAFAAUABgAHAAUABgAGAAYACgAMAA4AEAAPAA8ADgAOABEAEwAV
ABYAFwAXABcAFwAXABcAGAAYABkAGwAcAB0AGgAaABoAGgAbABwAHwAgACEAIQAiACAA
HgAfAB8AHwAgACIAIwAjACEAIAAgACAAIgAjACMAJAAiACIAIgAhACEAIAAgACAAIwAl
ACUAJQAhACAAIAAgACIAIwAlACYAJAAkACQAJAAkACQAJAAkACUAJQAlACUAJAAjACEA
IAAjACUAJwApACgAJwAmACQAJAAkACMAIwAmACcAJwAnACYAJAAjACIAIwAkACYAJwAp
ACkAKQAoACYAJwAnACcAKQApACkAKAAmACUAJAAkACcAKAAqACsAKgApACcAJgAjACMA
IwAjACQAJAAkACQAIwAgAB8AHwAiACMAJAAmACgAKAAnACcAJQAlACUAJAAnACgAKQAq
ACcAJgAmACYAJwAmACkAKgAnACYAJQAlACUAJQAkACMAJQAlACYAJwAmACUAIwAhACUA
JQAlACQAJgAlACQAIwAiACMAJAAlACYAJgAmACYAJgAlACQAIwAiACcAKgAtADAAKwAo
ACUAIgAeABoAFgASAA4ACgAGAAIA9//u/+X/3P/S/8j/vv+0/7b/tv+2/7b/v//G/83/
1P/a/w==
         </WaveFormData>
      </LeadData>
      <LeadData>
         <LeadByteCountTotal>10000</LeadByteCountTotal>
         <LeadTimeOffset>0</LeadTimeOffset>
         <LeadSampleCountTotal>5000</LeadSampleCountTotal>
         <LeadAmplitudeUnitsPerBit>4.88</LeadAmplitudeUnitsPerBit>
         <LeadAmplitudeUnits>��V</LeadAmplitudeUnits>
         <LeadHighLimit>2147483647</LeadHighLimit>
         <LeadLowLimit>268435456</LeadLowLimit>
         <LeadID>V2</LeadID>
         <LeadOffsetFirstSample>0</LeadOffsetFirstSample>
         <FirstSampleBaseline>0</FirstSampleBaseline>
         <LeadSampleSize>2</LeadSampleSize>
         <LeadOff>FALSE</LeadOff>
         <BaselineSway>TRUE</BaselineSway>
         <ExcessiveACNoise>FALSE</ExcessiveACNoise>
         <MuscleNoise>FALSE</MuscleNoise>
         <LeadDataCRC32>989020593</LeadDataCRC32>
         <WaveFormData>
cP9w/3D/cP+A/47/nP+q/7T/vv/I/9L/2f/g/+f/7v/w//L/9P/2//j/+v/8//7//P/8
//z//P/+//7//v/+////AAABAAIAAQAAAP///v8BAAIAAwAEAAQABAAEAAQABAAEAAQA
BAAEAAQABAAEAAQABAAEAAQABQAGAAcACAAGAAYABgAGAAcACAAJAAoACgAKAAoACgAK
AAoACgAKAAwADAAMAAwACgAKAAoACgALAAwADQAOABAAEAAQABAADwAOAA0ADAAPABAA
EQASABEAEAAPAA4ADQAMAAsACgAKAAoACgAKAAkACAAHAAYABQAEAAMAAgD///7//f/8
//z//P/8//z//P/8//z//P/8//z//P/8////AAABAAIAAAAAAAAAAAAAAAAAAAAAAAEA
AgADAAQAAwACAAEAAAAAAAAAAAAAAP///v/9//z//P/8//z//P/+//7//v/+//z//P/8
//z//v/+//7//v/8//z//P/8//7//v/+//7//v/+//7//v/9//z/+//6//3//v///wAA
AAAAAAAAAAAAAAAAAAAAAAIAAgACAAIAAQAAAP///v8AAAAAAAAAAP7//v/+//7//P/8
//z//P/8//z//P/8//r/+v/6//r//P/8//z//P/6//r/+v/6//r/+v/6//r/+v/6//r/
+v/4//j/+P/4//j/+P/4//j/9v/2//b/9v/2//b/9v/2//b/9v/2//b/9v/2//b/9v/4
//j/+P/4//b/9v/2//b/9P/0//T/9P/1//b/9//4//f/9v/1//T/9f/2//f/+P/2//b/
9v/2//j/+P/4//j/9v/2//b/9v/4//j/+P/4//j/+P/4//f/9P/z//H/7//w//D/8P/u
/+7/7v/t/+3/7f/v/+//8P/z//P/8//1//P/8//z//L/9P/0//T/9P/0//T/9P/z//D/
8P/w//D/8f/y//P/9P/z//L/8f/w//D/8f/y//P/8f/y//L/8v/w//D/8P/u/+//8f/y
//P/8v/y//H/7//x//L/8v/y//L/8v/y//L/8f/x//n/AwAJAA4ADgANABMAGQAfACkA
NwBCAEYASABYAFwAOwAKAND/g/8w/+v+uv6p/sT+7f4Q/yz/Rf9e/3L/gv+S/5//qP+w
/7n/w//M/9T/4f/p/+z/7//x//T/8//y//T/8//0//T/9v/3//f/+P/4//j/+P/3//b/
9f/3//f/+P/5//f/9//4//j/+P/4//n/+f/5//n/+f/5//f/9//3//f/+f/5//r/+v/5
//j/+P/3//j/+v/7//r//P/8//z//P/6//r/+//7//v/+//8//3//P/7//v/+v/8//z/
/P/9//3//v/+/////f/9//3//f8AAAAAAAAAAP////////3/+//7//v//P/8//z//P/6
//z//P/7//r//P/7//r/+f/3//X/9P/0//X/9P/y//L/8v/y//L/7//t/+3/7f/t/+//
7v/u//H/8P/v/+//7v/w//D/8v/z//L/8v/x//D/7v/u/+7/7v/t/+3/7f/u/+v/6f/o
/+b/5//o/+j/6f/q/+r/6v/q/+j/5v/l/+T/5v/n/+j/6P/n/+b/5f/k/+X/5f/m/+b/
5//n/+f/5//m/+b/5//o/+r/6P/o/+n/5//m/+X/5v/n/+b/5v/n/+X/5v/n/+f/5f/l
/+f/5f/m/+b/5//o/+X/5f/l/+T/5v/m/+b/5//m/+b/5v/m/+T/5P/k/+P/5P/j/+P/
5P/j/+T/4//j/+X/5P/k/+P/4f/i/+L/4f/h/+H/4P/f/+L/4f/i/+P/4f/g/9//3v/g
/+D/3//f/+H/4f/h/+H/4P/f/97/3f/f/+D/4f/i/+D/3//e/93/3f/e/9//4P/f/9//
3f/d/93/3P/c/93/3//f/9//3//f/9//3v/e/+D/4P/g/+D/3//f/9//3//f/93/3f/e
/+D/4P/h/+L/4P/i/+D/3v/g/+D/4P/g/93/3f/d/9z/2f/Y/9j/2P/X/9j/2f/Z/9j/
1//Y/9f/2//d/97/3//f/9//3//f/9z/3P/c/9z/3v/e/97/3v/d/9z/3P/c/9z/3P/c
/9z/3P/c/9z/3P/c/9v/2//b/93/3f/e/97/3P/c/9z/3P/b/9z/3v/f/93/3f/e/97/
3f/d/97/3v/g/+D/4P/g/+D/3//h/+f/7//1//r/+v/9/wMACQARAB0AJwAuADIAPgBM
AEIAGQDi/6D/Tf/8/rv+lv6d/sD+4f4A/x7/Of9Q/2T/dP+C/43/mv+k/6v/s/++/8b/
y//R/9b/2//d/+D/4P/g/+P/4//i/+L/5P/l/+X/5v/m/+b/5f/l/+X/5f/n/+f/6P/p
/+f/5//o/+j/6v/q/+v/6//v/+//7//v//H/8f/x//H/8//z//T/9P/0//T/9f/1//X/
9v/2//T/+P/4//j/+P/2//b/9//3//r/+//9/////f/9//7//v/+//7//v///wEAAgAC
AAMAAQABAAEAAQADAAQABQAGAAUABQAFAAMABAAFAAYACAAIAAgACAAGAAQABAADAAIA
AwADAAMAAwABAP///v/+//3//P/6//r/+//8//3/+//6//n/+P/3//j/+P/5//3//f/9
//7//v/+//7/AAABAAMABAAEAAQAAwACAAEAAAAAAAEAAgAEAAMAAQAAAP7/AAAAAP//
///+//7//v/+//3//P/8//z//v///wAAAAD+//7//v/+//3//f/+//7/AQABAAEAAQD+
//7///8AAAAA/v/+/////v/+//7/AAACAAAA/////wAAAgAEAAUAAgABAAIA//8AAAAA
AQACAAAAAQACAAIAAwACAAEAAQAEAAQABAAEAAMAAgABAP//AAD/////AAD+/wAAAAAB
AAEAAAAAAP////8AAAAA/////////v/9/wAA//8AAAEAAAAAAAAAAAAAAAAA/////wAA
AQACAAMAAgABAAAA/////wAAAQACAAEAAQABAAEAAAAAAAAAAAACAAMAAgADAAEAAAAA
AAEAAQABAAEAAQADAAMAAgACAAIAAgACAAIABQAFAAUABQAFAAMAAwAEAAYABgAJAAoA
CAAFAAQAAwACAAMAAwADAAIAAQAAAAAAAAD+//7//v/9//////8BAAEAAgADAAMAAwAH
AAcABwAHAAQABAAEAAQAAgACAAIAAgADAAIAAgACAAAAAAAAAAAAAgACAAIAAgAAAP//
//////////8AAAAAAQACAAMABAABAAAAAAD//wAAAQADAAQAAAD//////v8AAAAAAAAA
AAAAAwAFAAsAEQAVABgAGgAbACUALwA5AEMATQBSAFgAYABsAGgARQAOAM7/e/8k/+H+
uv65/tT++/4c/zj/U/9s/4L/lP+i/6v/uP/E/83/1//k/+z/7//1//j/9//5//z//f/+
/wIAAwAEAAQABgAHAAUABgAGAAYABwAHAAcABwAHAAcACAAJAAsACwAMAAwACgAKAAsA
CwALAAsACwALAA0ADQANAA0ADQANAA4ADgAPABAAEgATABEAEgASABAAEgASABIAEgAU
ABQAFQAVABIAEQARABEAEgATABUAFgAYABgAGAAZABcAGAAYABkAGwAbABsAGwAaABoA
GgAaAB0AHQAdABsAGQAZABkAGgAaABoAGgAYABoAGgAZABgAFwAVABMAEQATABEAEAAQ
AA8ADgAMAAwACwAKAAkABQADAAMAAwADAAMAAgACAAUABwAHAAgACAAGAAYACAAJAAkA
CgAKAAoADAAMAAwADAAJAAkACQAKAAoACQAJAAgABgAGAAUABQAGAAYABgAGAAcABgAG
AAYABQAFAAUABAAGAAYABgAGAAMAAwAEAAQABQAFAAUABQAFAAYACAAKAAgABgAGAAcA
CAAIAAgACgAIAAYABQAFAAUABgAHAAcABwAHAAkABwAJAAgACAAIAAgACQAKAAoABwAG
AAUABQAGAAYABgAGAAYABgAGAAUABQADAAIAAgACAAQABAAFAAIAAAD///3//f/+//7/
/f///////v/9/////f/9//3//v/+//7//v/+//7//f/9//3//f/9//3//f/9//3//f/6
//r/+v/6//3//f/9//3//v/+//7//v///////f/9//3//P/8//3//f/7//7/AAAAAAAA
AAD9//3//f/8//v/+v/6//r/+P/4//j/9//2//X/9v/1//f/+f/6//v//f/9//3//f/8
//z//P/8//7//v/+//7//P/6//n/+P/6//r/+v/6//r/+v/6//r/+P/3//f/9//4//n/
+//8//v/+v/5//j/+P/4//n/+f/3//f/+P/4//n/+f/6//r/+v/6//r/+v/4//f/+f/9
/wUADQASABIAEQARABMAFwAfACMAIgAiACoAMgAyAC8AHgD8/9H/lv9P/xj/Cf8K/w3/
GP8q/zn/Sv9i/3j/jP+d/6r/uP/D/8n/0P/e/+f/7f/w//X/+f/8//z//P///////P/8
//7///8BAAIAAgACAAIAAQAAAP//AQABAAIAAwADAAMABAAEAAQABAAFAAUABwAHAAcA
BwAEAAMAAgABAAIAAwAFAAYABQAEAAQAAwAEAAYABwAGAAoACgAKAAoACAAIAAkACQAJ
AAkACgALAAkACQAKAAoACAAIAAgACQAJAAoACgALAAkACQAJAAkADAAMAAwADAALAAsA
CwAJAAkACQAJAAoACgAKAAoACAAIAAgABwAGAAQAAwACAAEAAAD9//v/+v/6//r/+f/6
//r/+v/6//f/9f/1//X/9f/3//b/9v/5//f/9//4//j/+v/6//z//f/9//7//v/+/wAA
AAAAAAAAAQABAAEAAgAAAP/////+/wAAAAD//////v/+//7//v/7//r/+v/6//v//f//
/wAA/v/+//7//v/9//3//v/+/////////////v/+////AAAAAP7//v////7//v/+/wAA
AgAAAP///////wAAAQABAAAA//8AAP3//v/+////AAD////////+//3//P/7//v//v/+
//7//v/9//z/+//5//r/+f/5//r/+P/6//r/+//7//r/+v/5//n/+v/6//n/9//3//b/
9f/4//f/+P/5//f/9v/1//T/9v/2//X/9f/1//X/9f/1//P/8//z//P/9f/2//f/+P/4
//f/9v/1//T/9P/0//T/9//4//f/9v/1//T/8//z//P/8v/z//L/8v/y/+7/7v/u/+3/
7f/t/+//7//v/+//7v/t//H/8f/x//H/8v/y//L/8v/w//D/8P/w//H/8P/w//D/7v/u
/+7/7v/s/+z/7P/s/+//7//w//H/7v/t/+3/7P/t/+7/7//w/+3/7P/s/+v/7f/t/+7/
7v/t/+3/7v/u/+z/7P/s/+z/7P/v/+//8//5////AAACAAUABQAFAAcADQARABQAFAAW
ABoAIAAnACIACADj/7T/bf8k//v+7v71/gT/GP8r/z7/Tv9k/3z/if+S/6D/rf+3/8T/
0P/X/9v/3v/h/+n/7v/u/+7/8f/x//D/8P/y//P/8f/y//L/8v/z//P/8//z//P/8//0
//X/9//3//j/+P/6//r/+//7//r/+f/4//f/+P/5//r/+//5//n/+v/6//j/+P/5//n/
+f/6//r/+P/8//z//P/8//7//v///////P/7//v/+//+////AQACAP///v/9//3///8A
AAAAAQABAAEAAQABAAEAAAD///7/AQABAAEA//////////8AAAAAAAAAAP7///8AAAAA
AAD///3/+//5//r/+f/5//r/+P/2//P/8v/0//T/9P/x//P/8//z//P/8v/w/+//8f/z
//P/9P/0//T/9P/2//f/9//4//j/+P/6//r/+v/6//n/+f/5//r/+//7//z//P/+//7/
/f/9//3//P/7//r/+v/6//v//P/6//v//P/8//7//v/+//7//f/9//7//v/9//3//f/9
//7//v///wAAAAD+//7///8AAAAAAAACAAAA/v/9//3///8AAAEAAQADAAMABQADAAIA
AAD///7///8BAAMABAABAAAA/////wAAAAAAAAAAAAAAAAAA///9//v/+v/6//v//v//
/wEA///+//7//f/9//7//v/9//7//////////v/7//r/+f/7//z//f/+//z//P/7//v/
+//7//v/+//9//3//f/9//v/+v/5//j/+//7//v/+//8//z//P/8//3//f/7//v//P/8
//3////9//v/+//9//z//f/+////AAD+//3//P/6//r/+v/7//z/+v/6//r/+f/4//f/
+P/3//n/+//8//3//f/9//3//f/+//7//v/+//7//v/+//7/+//6//r/+v/8//z//P/8
//v/+v/5//j/+f/5//r/+//5//n/+v/6//j/+P/4//j/9//4//r/+//6//n/+f/4//j/
+f/7//z//P/8//z//P/8//v/+////wcADQAUABYAFQATABUAGwAjACsANAA6AEAARgBO
AE0AOAASAOf/pv9X/xj/8f7k/u/+BP8e/zf/Tv9m/37/jv+Z/6b/tP+7/8X/0P/c/+X/
6//y//X/9//6//z//P////////8AAAMABQADAAQABAAEAAMAAwADAAMABAAFAAcACQAG
AAUABQAEAAcACAAKAAsADAALAAoACQALAAsACwALAAkACQAKAAoACgAKAAsACwANAA4A
DgAMAA0ADAALAAoACgAKAAsACwANAA0ADgAPAA0ADQAOAA4ADwAQABEAEwASABIAEQAR
ABMAEwATABMAFgAWABYAFgAWABUAFAARABIAEwAUABYAFAAUABQAEgASABIAEQAQABIA
EQAQAA8ADgALAAkACAAIAAgABwAIAAYABgAGAAMAAwADAAMAAwAFAAQABAAHAAUABQAG
AAYABgAGAAgACQALAAwADAAMAAwADAAMAAwADQANAA0ADgAMAAsACwAKAAoACgAJAAkA
CgAKAAoACgAJAAgACAAIAAgACQAKAAoACAAIAAgACAAIAAkACwAMAAsACwALAAsADAAM
AA0ADgAQAA4ADgAPAA8ADgANAA4ADwAOAA4ADwANAA4ADwAPAA0ADQAPAA0ADgAOAA8A
EAAPAA8ADwAOABAAEAAQABEAEQAQAA8ADgAMAAwADAALAA4ADQANAA4ACwAMAAsACwAL
AAoACgAJAAkACgAKAAkACQAJAAgABwAIAAcACAAJAAgACAAIAAgACgAKAAkACQAHAAcA
BwAHAAcABwAHAAcABgAGAAYABgAFAAUABQAFAAcACAAJAAoACgAJAAYABQADAAIAAgAD
AAQABQAGAAcABwAHAAYABgAIAAgACAAIAAcABwAHAAcACQAHAAcACAAMAAoACgAIAAgA
CAAIAAcABwAHAAYAAwACAAIAAgAAAAAAAAD//wAAAQAEAAUABAAFAAUABQAHAAcABwAH
AAgACAAIAAgACAAIAAgACAAIAAgACQAKAAcABgAFAAQABQAGAAcACAAIAAcABwAHAAcA
BwAIAAgACQAKAAsADAAIAAgACQAJAAkACQAKAAoACwALAAwADAAKAAoACgAKAAoADQAP
ABMAGQAfACIAIgAjACkAMQA7AEMASwBSAFgAXgBuAHoAaQA+AAoAxf9w/yP/7v7T/t7+
/f4e/zz/V/9u/4b/mP+m/7H/vv/M/9f/4f/s//T/+f///wQABQAJAA4ADgAOABEAEQAO
AA4AEAARABMAFAAUABQAFwAXABcAFwAVABUAFgAXABgAGQAbABwAGgAaABsAGwAbABsA
GwAbAB0AHQAdAB0AGwAbABwAHAAdAB4AIAAhAB8AIAAgAB4AHwAeAB0AHAAdAB4AIAAh
AB8AHwAgACEAIgAjACUAJgAlACQAIwAjACMAJAAkACUAJwAnACcAJwAmACYAJgAmACgA
KQAqACkAJwAnACcAKAAoACgAKAAmACgAKAAnACYAJgAlACQAIwAkACMAIwAkACIAIAAd
ABwAHAAcABwAGQAbABsAGwAbABkAGAAYABsAHQAdAB4AHgAeAB4AIAAhACEAIgAiACIA
IwAkACUAJgAkACMAIgAiACQAIwAjACIAIAAgAB8AHwAiACIAIgAiACEAIAAgACAAHgAf
ACAAIAAhACIAIwAkACEAIQAiACIAJAAlACYAJwAmACYAJwAoACYAJAAkACUAKAAoACgA
KgAoACYAJQAlACMAJAAlACUAJQAlACcAJQAlACQAJAAkACYAJwAoACgAJwAmACUAJQAk
ACQAJAAkACQAJAAkACMAJQAjACIAIgAiACQAJAAlACMAIgAiACEAIQAiACIAIQAiACMA
IwAjACMAIQAhACEAIQAiACMAJAAiACIAIQAhAB8AHwAfAB8AIQAhACEAIQAgACAAIAAg
ACEAIQAhACEAHgAeAB4AHgAhACEAHwAfACAAIAAhACMAIgAhACAAHwAgACEAIQAiACAA
IAAgACAAIQAhACEAIQAiACEAIgAkACYAJgAnACgAJAAmACgAJQAkACQAJAAkACQAIQAh
ACEAIAAhACAAIAAgABwAHAAcABsAHAAdACAAIQAiACMAIwAjACUAJQAlACUAJAAkACQA
JAAjACIAIQAgACAAIAAhACIAIAAgACAAIAAiACIAIgAiACQAIwAjACMAIQAhACIAIgAi
ACIAIgAiAB4AHgAfAB8AHwAfACAAIAAgACEAIwAkACMAIgAhACAAIgAjACkALwA1ADkA
OgA8AEEASQBTAF0AZwBvAHIAeACEAJAAgABTAB4A3P+J/zb/9/7W/uH+BP8r/0j/YP97
/5b/qv+6/8T/z//Y/+T/7//7/wYADgARABcAGgAdAB8AJAAiACIAJQAlACQAJAAmACcA
KQAqACoAKgArACsAKwArACkAKQAqACsALAAtAC8AMAAvAC4ALgAtAC8ALwAvAC8AMQAx
ADEAMQAxADEAMgAyADIAMgAzADMAMQAyADIAMAAyADIAMgAyADMANAA2ADcANQA1ADYA
NwA5ADkAOgA6ADkAOAA3ADcANQA2ADYANwA4ADkAOgA7ADsAOgA5ADgAOgA7ADwAOwA5
ADkAOQA6ADoAOgA6ADgAOAA4ADcANgA0ADMAMgAxADMAMQAwADAALQAsACoAKgAsACwA
LAApACkAKQApACkAKQAoACgAKwArACsALAAsACwALAAuAC8AMQAyADIAMgAyADIAMgAy
ADAALwAuAC4AMAAvAC8ALgAuAC4ALQAtAC4ALgAuAC4ALwAuAC4ALgAsAC0ALgAuAC4A
LgAuAC4ALQAtAC4ALgAtAC0ALQAtACwALAAtAC4ALQAqACkAKQAsACwALAAuAC0AKgAo
ACcAJwAoACkAKQAnACcAKQAnACUAJAAkACQAJgAnACgAKAAmACQAIgAhACIAIgAiACIA
IgAiACIAIQAfAB0AHAAcAB4AIAAgACEAIAAeAB0AGwAbABwAHAAbABsAGwAaABkAFwAV
ABUAFQAWABYAFgAWABUAFAASABEAEQARABEAEQARABEAEQARAA4ADgAOAA4AEQARABEA
EQAPAA4ADQAMAA0ADQALAAsACwAKAAoACwAKAAkACAAHAAgACQAJAAoACgAKAAoACgAN
AA0ADQANAA8ADQANAA4ACwAKAAoACgAMAA4ADgAMAAkACAAHAAYAAwADAAMAAgD///7/
/v/+//r/+v/6//n/+v/7//7////+/////////////////////v/+//7//v/8//z//P/8
//3//P/8//z/+//6//n/+P/6//r/+v/6//j/9//3//f/+f/5//r/+v/6//r/+v/6//b/
9v/3//f/9//3//j/+P/3//f/+P/4//j/+P/4//j/+v/9/wMACQANABMAFAASABcAHQAl
ADUAQwBFAEgATgBYAF4ATAAhAOr/ov9L//z+x/60/sP+4P4D/yT/Qv9b/3L/hv+S/6D/
rf+2/8L/z//Z/+L/6P/t/+//9P/3//v//v/9//z//v/9//z//P/+//////8AAAAAAAAC
AAMABAAFAAMAAwAEAAUABwAHAAgACAAIAAgACQAJAA0ADQANAA0ADgAPABAAEQAQAA8A
DwAOABAAEAARABEAEwAUABQAEgASABIAEgASABQAFAAVABUAFwAXABgAGQAbABsAHAAc
AB4AHgAeAB8AHwAgACAAIQAjACMAIwAjACYAJgAmACYAJwAnACcAJQAnACcAJwAoACgA
KAAoACYAKAAoACcAJgAlACMAIQAfACEAHwAeAB4AGwAaABgAGAAWABYAFgATABQAFQAW
ABcAFQAUABQAFwAZABkAGgAaABoAGgAcAB0AHwAgACAAIAAgACAAIAAgAB0AHQAdAB4A
HwAfACAAIAAfAB4AHAAbABwAHAAcABwAHQAcABwAHAAbABsAGwAaABoAGgAaABoAGQAZ
ABoAGgAZABkAGQAZABoAGgAbABwAGgAYABgAGQAYABgAGAAaABoAGAAXABcAFQAWABcA
FwAVABUAFwAVABMAEgASABIAFAAVABYAFgATABIAEQARABQAFAAUABQAEwASABEADwAR
AA8ADgAOAA0ADgANAA0ADAAKAAkABwAHAAgACAAHAAcABwAGAAUABQADAAMAAwACAAIA
AgACAAIAAgABAAEA//////////8BAAEAAQABAP///v/9//z////////////8//z//P/8
//v/+//5//n/+//6//r/+//5//n/+f/5//n/+f/4//j/+v/6//r/+v/7//v/+//7//3/
+//7//z/+v/4//r/+v/6//r/+f/5//n/+P/1//T/9P/0//T/9P/0//P/8v/x//L/8f/0
//X/9f/1//n/+f/5//n/9//2//X/9P/2//b/9v/2//T/8v/x//D/8v/y//L/8v/y//L/
8v/y//D/7//v/+//8f/x//L/8v/x//D/7//u/+7/7v/v/+//7//v//D/8P/t/+3/7v/u
/+7/7v/u/+7/7v/v/+//8f/7/wcADAAKAA0AEwAZAB8AJQArACoAMAA6AEIAQgAxAAoA
1P+R/zz/+/7Y/s/+1v7r/gL/GP8t/0b/Xv90/4j/l/+m/7T/u//F/9D/1v/b/+P/6P/r
/+//9v/0//T/9//3//b/9v/4//n/+//8//z//P/7//v/+//7//3//f/+/////v/9//3/
/P/+//7//////wEAAQABAAEA//////////8AAAEAAwAEAAIAAgADAAMAAQACAAIAAAAC
AAIAAgACAAAAAAABAAEAAQABAAIAAwACAAEAAQAAAAIAAgACAAMABQAGAAYABwAFAAUA
BQAFAAgACAAIAAgACAAHAAYAAwADAAMAAwAEAAIAAgACAAAAAAAAAP///v/+//3//P/7
//v/+f/4//j/9//2//T/9P/2//b/9v/z//H/8f/x//H/8//y//L/9f/3//f/+P/4//j/
+P/6//v///8AAAAAAAACAAIAAgACAAIAAwAEAAYABgAFAAUABAAEAAQAAwADAAYABgAG
AAYAAwACAAIAAgACAAMABAAEAAYABgAGAAYABQAFAAYABgAIAAkACgALAAgACAAJAAoA
DAAKAAoACwALAAoACQAKAAoACAAHAAcACgAMAA4ADwAOAA0ADgALAA4ADgAPABAADwAP
AA8ADgAPAA4ADQANAA4ADgAOAA4ADQAMAAsACQALAAkACAAIAAoADAAMAA0ADAAKAAkA
BwAJAAoACgAJAAkACQAIAAcACQAHAAcABwAIAAgACAAIAAgACAAHAAcACQAJAAkACQAH
AAcABwAHAAgACAAIAAgABwAHAAcABwAGAAYABgAGAAkACQAHAAcAAwACAAIAAgACAAIA
AgADAAMAAwACAAMAAgACAAIAAAAAAAAA///9//3///////7/////////AwADAAMAAwAB
AAAA///+////AAABAAIAAAD+//3//P/+//7//v/+/wAAAAAAAAAA/v/9//3//f//////
AAAAAP7//v/+//7///8AAAIAAwABAAEAAgACAP////8AAAAAAQACAAMABAAIAAUAAwAF
AAsAFQAcABwAGwAdAB0AHwAjACkAKgAqAC4ANgA8AD0AMAAUAO3/tv9t/zD/E/8Q/xf/
Iv8y/0X/Uv9k/4D/lv+l/7L/vv/F/8//3P/m/+v/8//6////AwAGAAYABgAJAAkACgAK
AAwADQALAAwADAAMAAsACwALAAsACwALAAwADQAOAA8AEQASABEAEAAQAA8AEwATABMA
EwATABMAEwATABEAEQASABIAEAAQABEAEQATABQAFAASABYAFgAWABYAFAAUABUAFQAX
ABcAGAAZABcAFwAYABgAGAAYABgAGQAbABwAHAAdABwAGwAaABkAGgAaABoAGgAbABsA
GwAZABkAGQAZABoAGwAcAB0AHAAbABoAGAAWABgAFwAWABUAFQATABIAEgARABAADgAO
AA4ADgAOAAsACQAJAAkACQALAAoACgANAA0ADQAOAA4ADgAOABAAEQAVABYAFgAWABUA
FAATABIAEgATABQAFgAWABUAFQAUABYAFgAVABUAGAAYABgAGAAVABQAFAAUABYAFwAY
ABgAFwAWABUAFAAVABUAFgAWABkAGQAZABkAFwAWABYAFgAYABYAFgAXABYAFgAWABgA
GAAWABUAFQAXABgAGQAZABcAFwAZABcAGQAYABgAGAAYABkAGgAaABcAFgAVABUAFwAY
ABkAGgAYABgAGAAXABoAGQAZABoAGAAaABoAGwAbABoAGgAZABcAGAAYABcAGQAZABgA
FwAaABkAGgAbABkAGAAXABYAGAAYABcAFwAZABkAGQAZABgAFwAWABUAFwAYABkAGgAb
ABsAGwAbABoAGgAaABoAHQAdABsAGwAZABgAGAAZABoAGwAcAB0AHAAbABkAGAAWABYA
FgAWABUAFQAVABUAFQATABMAFAAVABYAGAAaABwAHAAcABsAGwAbABsAGQAbABsAGgAa
ABoAGQAYABgAGgAaABsAGwAYABcAFgAWABcAGAAYABYAFwAZABoAGwAZABkAFwAVABkA
GQAYABgAGgAZABgAFwAWABcAGAAZABoAHAAcABwAHAAcABwAHAAcACAAJAAoACwALQAu
AC8AMAA0ADgAPABAAEIARABGAEgAJAACAOD/vv+W/3D/Sv8k/zL/Pv9K/1b/a/9+/5H/
pP+v/w==
         </WaveFormData>
      </LeadData>
      <LeadData>
         <LeadByteCountTotal>10000</LeadByteCountTotal>
         <LeadTimeOffset>0</LeadTimeOffset>
         <LeadSampleCountTotal>5000</LeadSampleCountTotal>
         <LeadAmplitudeUnitsPerBit>4.88</LeadAmplitudeUnitsPerBit>
         <LeadAmplitudeUnits>��V</LeadAmplitudeUnits>
         <LeadHighLimit>2147483647</LeadHighLimit>
         <LeadLowLimit>268435456</LeadLowLimit>
         <LeadID>V3</LeadID>
         <LeadOffsetFirstSample>0</LeadOffsetFirstSample>
         <FirstSampleBaseline>0</FirstSampleBaseline>
         <LeadSampleSize>2</LeadSampleSize>
         <LeadOff>FALSE</LeadOff>
         <BaselineSway>TRUE</BaselineSway>
         <ExcessiveACNoise>FALSE</ExcessiveACNoise>
         <MuscleNoise>FALSE</MuscleNoise>
         <LeadDataCRC32>2611049574</LeadDataCRC32>
         <WaveFormData>
av9q/2r/av99/47/n/+w/7v/xv/R/9z/5P/s//T//P/+/wAAAgAEAAgACgAMAA4ADAAM
AAwADAAOAA4ADgAOAA8AEAARABIAEAAQABAAEAATABQAFQAWABYAFgAWABYAFgAWABYA
FgAWABYAFgAWABYAFgAWABYAGAAYABgAGAAYABgAGAAYABkAGgAbABwAHAAcABwAHAAc
ABwAHAAcAB0AHgAfACAAIAAgACAAIAAiACIAIgAiACMAJAAlACYAJAAkACQAJAAlACYA
JwAoACYAJgAmACYAJAAkACQAJAAmACYAJgAmACMAIgAhACAAHwAeAB0AHAAaABgAFgAU
ABQAFAAUABQAFAAUABQAFAAUABQAFAAUABUAFgAXABgAFwAWABUAFAAWABYAFgAWABgA
GAAYABgAFwAWABUAFAAUABQAFAAUABEAEAAPAA4ADgAOAA4ADgAQABAAEAAQAA4ADgAO
AA4AEAAQABAAEAAOAA4ADgAOABAAEAAQABAAEAAQABAAEAAPAA4ADQAMAA0ADgAPABAA
EAAQABAAEAAQABAAEAAQABAAEAAQABAADgAOAA4ADgAQABAAEAAQAA4ADgAOAA4ADAAM
AAwADAAOAA4ADgAOAA0ADAALAAoADAAMAAwADAAKAAoACgAKAAoACgAKAAoACgAKAAoA
CgAIAAgACAAIAAgACAAIAAgACAAIAAgACAAIAAgACAAIAAgACAAIAAgACAAIAAgACAAI
AAgACAAIAAYABgAGAAYABAAEAAQABAAFAAYABwAIAAYABgAGAAYACAAIAAgACAAGAAYA
BgAGAAcACAAJAAoACgAKAAoACgAKAAoACgAKAAoACgAKAAkABgAGAAYABQAHAAcABwAF
AAUABQAEAAMAAwAEAAQABQAGAAcACAAJAAcABwAGAAYABwAGAAYABgAGAAYABgAEAAMA
AwADAAMABQAFAAYABgACAAIAAwADAAQABAAFAAUAAwAEAAQAAwABAAEAAQAAAAEAAgAD
AAQAAwADAAIAAQABAAMAAwADAAMAAwADAAMAAQACAAYACwASAB0AIwAnADUARQBYAG0A
iACkALcA0ADvAPcAzACMAEcA6v+C/yL/y/6h/rT+3/4H/yj/RP9e/3X/i/+d/6r/tf++
/8f/0v/Z/+T/8P/5//z/AAAEAAUAAwADAAMABAAGAAcACQAJAAoACwALAAsACgAJAAgA
BwAKAAsADQAOAAwACwALAAsACwAMAA0ADQANAA0ADQANAAwADAANAA0ADQANAA0ACwAL
AAsADAAMAA4ADgAQABAAEAAQABEAEQAQAA8ADgAOAA8AEAASABMAEgATABIAEQAUABQA
FgAWABYAFgAXABcAFgAWABYAFwAaABoAGgAcABsAGgAZABgAGAAZABkAGAAYABgAGAAY
ABoAGQAZABgAGAAYABgAFwAVABUAEgARABIAEQAQABEADgAOAA0ADAAKAAoACgAKAAwA
DAANAA0ACwALAA0ADQAPABEAEQASABIAEgASABEAEAAPAA4ADgAOAA4ADQAMAAsACAAH
AAcACgAKAAgABwAIAAkACgAIAAYABgAGAAYABwAIAAgABwAGAAYABQAEAAMAAwAEAAYA
CAAGAAUABQADAAMABAAGAAYABQAFAAUAAwADAAMABAAGAAUABQAFAAQABQAFAAMAAwAD
AAMAAwAFAAUABAAEAAMABAADAAIAAwADAAMAAwACAAQABAADAAEA//8BAAEAAwADAAIA
AQD//wAAAAAAAAEAAAAAAAEAAAAAAP///v/+//7//v/+/wAA/v/+//7//f/8//r/+f/7
//3/+//7//3//v/+//3/+v/6//r/+v/9//7//f/+//z/+//7//r//P/8//z/+//5//r/
+v/5//r/+v/6//v//P/8//z//f/7//v/+v/5//v/+//7//v/+//7//v//P/9//3/+//7
//3//P/9/////v/+//3//P/+//7//v/+//3//P/8//z/+f/5//n/+f/4//n/+v/6//j/
9//3//b/+v/8//7/AAD////////+//z/+//6//r//P/8//z//P/6//n/+f/5//n/+f/5
//r/+v/4//j/+f/5//j/+P/5//v/+//8//z/+f/5//n/+f/5//r/+//8//r/+v/7//v/
+f/3//n/+f/6//v//P/9//v/+//8//7/AwAKABEAGwAlADMAQwBWAG0AhgCcALEA0ADp
ANsApABgABEAsv9M/+7+rf6j/sL+5f4H/yr/Rv9e/3P/h/+X/6T/sf+8/8X/zP/V/97/
5P/r//D/9P/4//v/+//7//v//P/8//3//////wIAAwADAAMAAQABAAEAAQAEAAUABwAI
AAYABQAFAAUABwAIAAkACQAJAAkACQAJAAgACAAJAAkACQAJAAkABwAJAAkACgAKAAoA
CgAMAAwADAAMAA0ADQALAAsACwAMAA0ADgAQABEADwARABEAEQASABIAFAAUABYAFgAX
ABcAFgAWABYAFwAZABoAGwAeABsAGgAZABgAGQAbABwAHAAeAB4AHgAeABwAGwAbABoA
GgAaABoAGQAXABcAFAATABUAEwARABEAEgASABEAEAAPAA4ADQAMAA4ADgAPAA8AEQAR
ABMAEwARABMAEwAUABUAFgAXABcAFAATABIAEgAUABQAEwASABAADgAOAA8AEgASABAA
DwAPAA8ADwAMAAoACgAKAAoADQAOAA4ADQAMAAwACwAKAAkACQAKAAwADgAMAAsACwAJ
AAkACgAMAA4ADQANAA0ACwALAAsADAAOAA0ADQANAA8AEQASABEADgANAAwACwAMAA0A
DQAOAA0ADgANAAwADQANAA0ADQAOABAAEAAPAAsACQALAAsADAANAA0ADQALAAwADAAM
AAsACgAKAAsADAAMAAsACgAKAAoACgAKAA4ADAAMAAwACgAKAAkACQAJAAsACQAJAAsA
DAAMAAsACQAIAAcABgAJAAoACQAKAAkACQAKAAoACAAIAAgABwAIAAoACwALAAkACAAH
AAcACAAIAAgACQAHAAcABgAFAAYABwAIAAkACwALAAsADAALAAsACQAJAAwACgAMAA8A
DgALAAoACQAIAAgACAAJAAoACQAJAAkACQAHAAcABwAGAAcABwAIAAgACQAKAAsADAAN
AA0ADQAMAAwACwAKAAoACAAIAAgACAAIAAcABwAHAAUABQAFAAYACAAGAAYABwAFAAQA
BAAFAAMAAwAEAAQABAAFAAYABwAFAAQAAwACAAMABAAGAAcABgADAAQAAwAFAAUABQAF
AAUABQAIAAoADwASABkAIQAtAD0AUQBmAH0AkACmALkA0gDnAOEAsgBsAB0Avv9a/wD/
w/6z/sj+7f4T/zD/TP9k/3v/j/+h/6z/uf/E/83/1v/j/+r/7v/z//j/+P/4//3//v//
/wAAAgAEAAUABwAHAAkACQAIAAcABwAHAAcABwAFAAUABgAGAAgABwAHAAcABQAGAAcA
BwAHAAcABwAHAAgACAAJAAkABwAHAAcABQAGAAcACQAKAAkACAAJAAgABgAGAAcABwAH
AAcABwAIAAUABAAEAAMABQAHAAcABwAHAAYABwAGAAYABgAHAAcACAAIAAgACQAIAAgA
CAAKAAgACAAIAAgABwAHAAYABAAGAAYABgAGAAYABQAFAAQAAgAAAP7/+//9//3/+v/5
//f/9f/z//P/9P/0//P/8v/y//L/8v/y//D/8P/x//H/8v/z//b/9//1//f/9//4//f/
+P/5//n/+//7//v//P/7//r/+P/2//b/9P/0//X/9f/0//H/7//x//H/8f/u//D/8P/w
//D/8P/w/+//7f/t/+7/7v/u/+v/6//s/+7/8P/u/+3/7f/v/+//8P/y//H/7//u/+3/
7//v/+//8P/u/+3/7f/t/+7/7//v/+3/7//v/+//7//v/+//7v/u/+7/8P/w//D/7v/t
/+z/6//q/+z/7P/r/+v/6f/r/+v/6f/p/+j/5//o/+r/6//s/+j/5v/l/+X/6P/o/+f/
5v/m/+b/5v/m/+j/5v/m/+b/5v/m/+X/5f/j/+X/4//j/+P/5P/k/+P/4//k/+X/5v/l
/+T/4f/g/+P/4//k/+T/5v/m/+b/5f/n/+j/6P/n/+T/5P/k/+X/5P/i/+T/5f/m/+f/
6P/l/+T/5P/k/+P/4//j/+P/4f/h/+H/4P/d/93/3v/e/+H/4v/j/+T/5f/l/+X/5P/i
/+H/4P/g/+D/4P/g/+D/3v/d/93/3f/f/9//3//g/97/3P/c/93/3f/c/9z/3f/e/9//
4f/i/9//3//f/9//3v/e/97/3v/c/9z/3f/d/97/3f/g/+H/4f/h/+H/4f/d/93/3P/g
/+n/8P/3//3///8HABEAHgAtAD4ASgBVAGgAewCBAH4AaAAxAOj/lv86/+v+zf7M/s3+
1f7o/vr+EP8t/0f/Xf9w/4H/kv+f/6b/sf/A/8r/z//U/9r/3v/h/+H/4f/h/+L/4v/j
/+X/5f/o/+n/6f/p/+f/5//n/+f/6v/r/+3/7v/u/+3/7f/t/+v/7P/t/+3/8P/x//L/
8//x//D/8P/v//D/8f/y//H/7//v//D/8P/y//L/9P/0//L/8v/z//P/8//z//P/9P/2
//b/9//3//b/9//2//X/9v/2//j/+P/5//r//P/9//3//P/7//v//v/+//7/AAD+//7/
/v/+//7///////7//v/+//7//v/+//3//f/8//n/+P/3//X/8//z//D/7//w/+//7v/v
/+7/7v/t/+z/6//q/+n/6P/p/+r/7P/t/+v/6//t/+3/7v/x//L/9P/z//T/9f/1//f/
9//3//j/+P/4//f/9v/4//b/9v/3//j/+P/2//X/9//3//f/9P/y//L/8v/y//X/9v/2
//X/9f/2//b/9v/1//X/9v/4//r/+P/3//f/9//3//j/+v/6//n/+f/5//n/+f/5//r/
/P/7//v/+//8//3//f/7//n/+f/5//n/+v/7//v//P/7//z/+//6//n/+f/5//n/+P/6
//r/+f/5//f/+f/5//n/+f/4//f/9f/2//b/9v/3//b/9v/3//b/9v/1//T/8v/y//L/
8v/1//T/9f/2//X/9P/y//H/8v/1//T/9f/1//b/9v/1//L/8v/y//L/9f/2//X/9v/3
//f/+P/4//j/+P/4//f/+f/6//j/+P/4//j/9//2//b/9v/3//f/9//3//P/8//z//L/
8f/x//L/8v/x//L/8//0//f/9//3//b/9//3//f/+P/3//b/9f/0//P/8//0//X/9P/z
//L/8v/y//D/8P/x//L/8v/z//X/9P/z//P/8v/z//P/8//z//D/8P/w//D/8v/y//P/
8//1//P/9f/1//T/8//y//H/7//z//b/9v/7/wAAAwAJABEAFwAdACgAOQBIAFYAZQB0
AIUAmwCmAJwAcQA0AOr/jP8l/93+xP7J/tn+8P4I/yD/M/9N/2n/ev+H/5r/qf+0/8H/
zv/Y/93/3v/i/+j/7//w//H/8v/0//L/8//1//X/9v/3//f/9//4//n/+v/7//r/+//9
//7//v/9//3//f///wAAAQABAP//////////AgACAAMAAwABAAEAAQD//wEAAQACAAIA
AAAAAAIAAgACAAIAAwADAAUABQAFAAYABQAEAAQAAwAGAAkACgALAAsACgALAAoADAAM
AA0ADQAOAA4ADgAPABAAEAAQABIAEgASABIAEgASABMAEwASABIAEgASABIAFAATABMA
EgAQAA4ADAAJAAwADQALAAsACgAHAAQAAwACAAIAAQAAAAIAAgACAAIAAQAAAAAA//8A
AAEABAAFAAMABQAFAAYABQAGAAcABwAJAAkACQAKAAgACAAHAAYACAAGAAYABwAIAAgA
BgAFAAMAAwADAAAAAgACAAIAAgABAAIAAgABAAIABAAFAAYABAADAAMABAAEAAIAAQAB
AAMAAwAEAAYABgAFAAUABQAFAAUABQAGAAQAAwADAAMABgAHAAcABQAGAAcACAAJAAYA
BQADAAIAAwAGAAcACAAFAAUABQAFAAYACAAIAAcABgAFAAgACQAGAAUAAwABAAQABgAH
AAgABQAEAAQABQAGAAYABQAEAAYABgAGAAYABQACAAEAAAABAAIAAgADAAEAAwABAAEA
AQACAAIAAQACAAIAAgACAAEAAAD9//z//////wAAAAAAAAAAAAD//wAAAgADAAMABAAE
AAQABQACAAAAAAABAAIABAAEAAQABAABAAAAAAAAAAAAAQACAAMA/////////v/7//v/
/P/8////AAABAAIAAQABAAEAAAACAAEAAAAAAAAAAAAAAAAA/P/7//v/+//9//3//f/+
//z/+v/6//v//P/8//3////+//3//f/8//v/+//7//v//P/8//z//P/7//r/+v/5//r/
+f/8//3//f/9//3//f/7//3//P/+/wMACgAPABUAGwAhACsAPABRAGQAeACNAKAAtwDN
ANAAsAB3ADQA4P98/x3/2f7A/sv+3/78/hr/Nv9R/2v/f/+O/53/rP+3/8D/y//Y/+L/
6f/u//T/9v/3//j/+f/6//z//f///wIAAwAFAAUABAADAAUABQAFAAUABgAHAAkACgAI
AAcABwAHAAgACgAMAA0ACwALAAsACwAMAAwADQANAAsACwALAAkACQAJAAoACgAMAAwA
DgAOAA0ADAAMAAsADQANAA0ADgAOAA4ADwAPAA0ADwAPAA8AEQASABUAFgAUABQAFQAV
ABYAFgAWABcAGgAaABoAHAAaABoAGgAaABwAHQAdABwAHAAcABwAHAAcABsAGwAaABoA
GgAaABkAFgAVABEADwAQAA8ADgAPAAwADAALAAoACAAIAAgACAAKAAoACwALAAkACQAL
AAsACwANAA0ADgARABIAEwATABEAEQARABIAEgASABEAEAAQAA4ADgAPABAAEAAOAA0A
DQANAA0ACgAKAAoACgAKAAsADAAMAAsACwAMAAwADAANAA0ADgAQAA8ADAAKAAkACgAL
AA0AEAAQAA8ADwAPAA0ADQANAA4ADwAPABAAEQAQABEAEQAPABEAEQARABEAEwATABIA
EgAQABIAEgASABIAEwAUABUAFAAUABIADwAOAA0AEAARABEAEQAQAA8ADQAOAA4ADgAP
AA4ADgAPAA4ADgANAAwADAAMAAwADAAOAAwADAAMAAwADAALAAsADQAPAA0ADQAMAAwA
CwAJAAoACgAKAAoACgAKAAgACAAJAAkACgAKAA0ADgAPAA8ADAAMAAsACQAIAAgACAAJ
AAwADAAMAA0ACwALAAoACQAMAA0ADgAPAA4ADQAMAAwADwAPAA0ADQAQAA4ADgAOAA4A
DgAOAA8ADgAOAA4ACwALAAsACwAJAAkACQAIAAkACQAKAAoACQAKAAsADAANAA0ADQAM
AAwACwAKAAoACAAIAAgACAAJAAkACgALAAgABwAGAAYACQAIAAkACwAJAAgACAAJAAkA
CQAKAAoACwALAAsACwAIAAgACAAIAAoACgALAAsACwAJAAsACwALAAsACwALAAsACwAO
AA4AEQAYAB0AIwArADkASwBgAHMAhgCeALMAygDpAPsA5ACoAGMAEACo/0L/6/67/r7+
3/4B/yL/QP9c/3P/if+b/6j/tf/E/9H/3P/l/+7/9P/7//7/AAAGAAsADAANAA4AEAAP
AA8AEAAPABIAEwATABMAFQAVABUAFQAUABUAFwAYABoAGQAZABkAGQAaABsAGwAbABsA
GwAbABwAHAAdAB0AHQAdAB0AGwAeAB8AIQAiACEAIAAhACAAHgAeAB8AHwAhACEAIQAi
ACAAIAAhACEAJAAnACgAKQApACgAKQAoACgAKAApACkALAAsACwALQAsACwALAAuAC8A
MAAxADIAMQAxADAALgAwADAAMAAwADIAMQAxADAALwAuAC0AKwAsAC0AKwArACkAJwAl
ACUAJAAkACMAIgAiACIAIgAiACAAIAAhACEAIgAjACYAJwAlACcAJwAoACkAKgArACsA
LQAtAC0ALgAtACwAKgAoACsAKgArAC0AKwAqACcAJQAoACkAKgAoACYAJgAmACYAJQAm
ACYAJQAmACgAKQAqACcAJwAoACoALQAsACwALQArACsALAAuACwAKwArACsALQAtAC0A
LgAuAC0ALQAtAC4ALwAvAC0ALwAvAC8ALwAtAC0ALAAsAC4AMAAwADAALQAtAC0ALQAs
AC4ALgAtAC0AKwAtAC0ALQAtACwAKwAtAC4ALgAuAC0ALAAsAC0ALAAsACsAKgAsACwA
LAAsAC0AKgApACgAKQAqACoAKwApACsAKQApACcAKAAoACcAKAAoACgAKAAoACgAJgAm
ACkAKQAqACoAKQAoACcAJQAlACYAJgAlACUAJgAnACkAJwAmACUAJQAnACcAJgAlACUA
JQAlACUAJwAnACcAKAApACkAJwAnACgAKAAqAC0AKgAqAC0ALAAqACoAKgAqACoAKwAq
ACoAKgAnACcAJwAnACMAIwAjACIAIgAjACUAJgAnACgAKQAqACsAKwArACoAKgApACgA
KAAmACYAJgAmACYAJQAlACUAIwAjACMAJAAlACQAJQAnACUAJAAkACUAIwAjACQAJAAk
ACUAJgAnACUAJAAjACIAIgAiACMAIwAkACMAJgAnACYAJQAkACMAJQAlACoALAAvADYA
PQBHAFEAYwB3AI4AoQC2AMwA4wAAAREB/QDAAHwALQDM/2T/CP/R/s/+8v4Z/zv/WP9y
/4z/o/+3/8X/0P/b/+b/8f/+/wkAEAAUABkAHgAgACIAJwAnACcAJwAoACYAJwApACkA
LgAvAC8ALwAvAC8ALwAvAC4ALwAxADIAMwAzADQANQA0ADQANAAzADUANQA1ADUANgA2
ADcANwA3ADcANwA1ADYANwA5ADoAOQA4ADkAOAA4ADgAOQA5ADsAOwA7ADwAOgA6ADsA
OwA9AD8APwA/AD8APgA/AD4APgA+AD8APwBBAEIAQwBFAEMAQgBBAEIAQwBEAEUARgBF
AEUARABCAEQARABEAEQARABDAEMAQgBBAEAAPwA9AD8APwA8ADsAOwA5ADcANwA4ADgA
NwA2ADYANgA2ADYANgA2ADcANwA5ADkAOwA7ADsAPQA9AD4APwBAAEEAQQBBAEEAQQBC
AEEAQAA+ADwAPgA8ADwAPQA8ADwAOgA5ADsAOwA7ADgAOQA6ADsAPAA7ADwAPAA7AD0A
PgA+AD4AOwA7ADwAPgA8ADoAOQA5ADkAOQA6ADwAOwA5ADgANwA5ADkAOQA6ADkANwA2
ADUAOAA5ADkANwA1ADUANQA1ADUANQA0ADQANgA4ADgAOAA2ADUANAAzADQANgA2ADUA
MwAxADMAMwAxADEAMAAvADEAMgAyADIALwAuAC4ALwAwADAALwAuACwALAAsACwALQAq
ACkAKAAqACoAKQApACYAJwAkACMAJQAmACYAJQAkACQAJAAkACQAJAAiACIAJQAlACYA
JgAjACIAIQAfAB8AIAAgAB8AHgAeAB4AHwAdABwAGwAbABwAHQAdAB0AHgAfACAAIQAj
ACMAIwAkACUAJQAjACMAIgAgACAAIQAkACQAIwAiACEAIAAfAB4AHQAcABwAHAAZABkA
GQAZABUAFQAVABQAFAAVABcAGAAXABgAGQAaABkAGQAZABgAGAAXABYAFgAUABQAFAAU
ABQAEwATABMAEgARABAAEAASABAAEAARAA8ADgAOAA8ADwAPABAAEAAPAA8ADwAPAA4A
DgAOAA4ADgAOAA8ADwAPAA0ADwAPAA8ADwAPAA8ADwARABYAGAAbACIAKQAxAD0ATQBh
AHoAkQCkALQAywDiAOkA0wCYAFAA/f+c/zj/5v7F/s3+5v4J/y//Tv9o/4D/lf+l/7P/
wv/N/9r/5//w//n/AAAEAAcADgAQABIAFwAXABcAFwAYABYAFwAZABkAHAAdAB0AHQAe
AB8AIAAhACAAIQAjACQAJgAlACUAJQAjACQAJQAlACcAJwAnACcAKQAqACwALQAsACsA
KgAnACoAKwAtAC4ALgAuADAAMAAwADAAMQAxADMAMwAzADQANAA0ADUANQA2ADkAOgA7
ADoAOgA8ADwAPQA+AEAAQQBCAEIAQgBDAEYARgBGAEgASABIAEgASABKAEsASwBKAEwA
TABMAEwATABLAEsASgBHAEYARQBDAEQARQBDAEMAQwBBAD8APwA8ADwAOwA6ADsAPAA9
AD4APAA8AD0APQA+AD8AQgBDAEEAQwBDAEQARwBIAEkASQBJAEkASQBKAEkASABGAEQA
RwBGAEcASQBHAEYAQwBBAEEAQQBBAD4APwBAAEEAQgBAAEAAPwA9AD8AQABAAEAAPQA9
AD4AQABAAD4APQA9AD8APwBAAEIAQQA/AD4APQA/AD8APwBAAD4APQA9AD0APAA9AD0A
OwA9AD0APQA9ADwAOwA5ADgAOQA8AD0APgA6ADkAOAA3ADgAOgA6ADkANQAzADUANQA1
ADUANAAzADEAMgAyADIALwAuAC4ALwAuAC4ALQAsACwALAAsACwALQAqACkAKAAoACgA
JwAnACUAJwAlACUAJQAmACYAJQAmACYAJgAmACUAJAAhACAAIwAjACQAJAAjACIAIQAf
AB0AHgAeAB0AHgAeAB4AHwAfAB4AHQAdAB8AHwAeAB0AGwAbABsAGwAbABsAGwAcAB0A
HQAbABsAGAAWABgAGAAYABgAFwAWABYAFgAUABMAEgARABEAEQARABAADAALAAsACgAL
AAwADQAOAA8ADwAPAA4ADQALAAkACAAKAAoACgAKAAcABQAEAAMAAwADAAMABAAEAAIA
AgADAAIAAAD//////////wAAAAD+//3//P/7//r/+v/6//r/+v/6//v/+//6//f/+P/3
//f/9//3//f/9f/1//T/9v/7/wYADwATAB0ALQA7AEoAWwBqAHYAiQCgAK8ArwCYAGAA
EwC+/2D/CP/V/sX+xv7V/uv+Av8a/zT/Tf9j/3n/iv+b/6j/sf+6/8X/zP/O/9X/3P/e
/+L/5//l/+X/5f/m/+T/5f/n/+f/6P/p/+n/6f/p/+n/6f/p/+j/6f/r/+z/6//p/+j/
5//l/+b/5//n/+f/5//n/+f/5//m/+b/5f/n/+f/5//l/+X/5f/m/+b/4//i/+P/4v/g
/+D/4f/h/9//3//f/+D/4v/i/+P/4//g/+H/4P/f/+D/4P/i/+L/4v/i/+P/4//i/+L/
4v/j/+b/5v/m/+j/5f/k/+P/4v/i/+P/4//i/+H/4P/f/97/3P/b/9v/2v/X/9b/1f/T
/9H/0f/O/83/zf/L/8n/yf/I/8j/x//G/8X/xP/D/8L/wv/C/8P/w//F/8X/x//H/8X/
x//H/8j/y//M/83/zf/L/8v/y//M/87/zv/N/8z/zP/K/8r/y//L/8r/x//F/8b/x//I
/8b/xP/E/8T/xP/D/8T/xP/D/8H/wv/C/8L/wf/B/8L/xP/F/8T/xP/F/8X/xf/G/8j/
yP/H/8f/x//H/8f/x//I/8j/x//H/8f/yf/L/8z/y//J/8n/yf/J/8r/y//L/8z/y//M
/8v/yv/J/8n/yf/J/8j/yv/K/8n/x//F/8f/x//H/8f/xv/F/8X/xv/G/8b/w//C/8L/
w//G/8b/xf/E/8L/wv/C/8L/xP/C/8L/wv/E/8T/w//D/8P/xf/D/8P/xf/G/8b/xf/C
/8L/wv/C/8P/xP/D/8T/w//D/8T/xP/E/8T/xP/D/8P/xP/E/8P/wP++/77/vv++/77/
vv/A/8D/wf/C/8H/wf/B/8H/vf+9/73/vP+5/7n/uv+6/7v/vP+9/77/v/+//7//vv++
/73/vP+8/7z/vP+8/7z/uv+5/7n/uf+7/7v/u/+8/77/vP+8/73/u/+6/7r/u/+8/73/
v//A/77/vf+8/7v/vf++/7//wP++/77/v/+//73/u/+9/73/wP/B/8L/w//F/8X/wv/A
/8X/0P/Z/93/4//p//H//P8NABwAKgA3AEoAXwBvAHQAYAAvAO7/nP88/9/+q/6i/qn+
s/7G/tz+8P4J/yf/Qf9S/2P/dP99/4j/l/+i/6j/sf+4/77/xP/H/8n/yf/J/8r/zP/N
/8//z//U/9X/1f/V/9P/0//T/9P/1P/V/9f/2P/a/9n/2f/Z/9n/2v/b/9v/3P/d/97/
3//g/+D/4f/h/+H/4f/h/9//3//f/+D/4P/g/+D/4v/i/+P/5P/m/+f/5f/l/+X/5v/n
/+j/6v/r/+n/6//r/+v/7v/u//D/8P/y//L/8//z//P/8v/x//H/9P/0//T/9v/2//b/
9v/2//j/+f/5//j/+f/6//v//P/6//n/+f/4//n/+P/3//X/9//3//T/8//1//P/8f/x
/+7/7v/t/+z/6v/q/+r/6v/q/+r/6//r/+3/7f/v/+//7//x//H/8v/0//b/+P/5//j/
9//2//b/9//4//j/+P/6//j/+P/5//j/+P/2//X/+P/5//r/+P/2//b/9v/2//j/+v/7
//v/+v/6//n/+P/5//n/+v/8//3//P/8//3//P/7//v//P/9//3//v///wEAAQABAAIA
AAD///////8CAAMAAwABAAEAAQABAAEAAwADAAIAAgACAAQABAAEAAEAAQABAAEABAAG
AAYABQADAAEAAwADAAQABQAFAAUAAwAEAAQABAAFAAQABAAFAAUABAACAAAAAQACAAMA
BAAIAAYABgAGAAUABAACAAEAAwAFAAMAAwADAAQABAADAAAAAAAAAAAAAwAEAAMABAAH
AAcACAAIAAYABgAGAAUABwAIAAgABwAGAAYABgAHAAkACgALAA0ADAALAAkABwAHAAcA
BwAHAAYABQAEAAQAAwADAAEAAQACAAIABAAHAAkACgAKAAgACAAIAAgABwAHAAcABQAF
AAcABgAFAAUABwAHAAcABwAGAAUABAAEAAMAAwAEAAQABQAGAAYABwAHAAcABgAFAAgA
CAAHAAgACAAGAAYABgAGAAcACAAJAAoADAAMAAwADAAKAAoACgAKABEAFgAbACAAKgAy
ADoAQgBSAGIAcgCCAI4AmgCmALIAfABIABQA4P+g/2L/JP/m/vb+BP8S/yD/OP9Q/2j/
gP+O/w==
         </WaveFormData>
      </LeadData>
      <LeadData>
         <LeadByteCountTotal>10000</LeadByteCountTotal>
         <LeadTimeOffset>0</LeadTimeOffset>
         <LeadSampleCountTotal>5000</LeadSampleCountTotal>
         <LeadAmplitudeUnitsPerBit>4.88</LeadAmplitudeUnitsPerBit>
         <LeadAmplitudeUnits>��V</LeadAmplitudeUnits>
         <LeadHighLimit>2147483647</LeadHighLimit>
         <LeadLowLimit>268435456</LeadLowLimit>
         <LeadID>V4</LeadID>
         <LeadOffsetFirstSample>0</LeadOffsetFirstSample>
         <FirstSampleBaseline>0</FirstSampleBaseline>
         <LeadSampleSize>2</LeadSampleSize>
         <LeadOff>FALSE</LeadOff>
         <BaselineSway>TRUE</BaselineSway>
         <ExcessiveACNoise>FALSE</ExcessiveACNoise>
         <MuscleNoise>FALSE</MuscleNoise>
         <LeadDataCRC32>3531821924</LeadDataCRC32>
         <WaveFormData>
jv+O/47/jv+e/6z/uv/I/9P/3P/l/+7/9v/8/wIACAAKAAwADgAQABIAFAAWABgAFgAW
ABYAFgAYABgAGAAYABgAGAAYABgAFgAWABYAFgAZABoAGwAcABoAGgAaABoAGgAaABoA
GgAcABwAHAAcAB0AHgAfACAAIgAiACIAIgAiACIAIgAiACQAJAAkACQAJAAkACQAJAAk
ACQAJAAkACUAJgAnACgAJgAmACYAJgAoACgAKAAoACkAKgArACwAKgAqACoAKgArACwA
LQAuAC4ALgAuAC4ALgAuAC4ALgAwADAAMAAwAC8ALgAtACwAKgAqACoAKgAnACYAJQAk
ACQAJAAkACQAJAAkACQAJAAkACQAJAAkACYAJgAmACYAJAAkACQAJAAkACQAJAAkACQA
JAAkACQAIgAiACIAIgAgACAAIAAgAB0AHAAbABoAGAAYABgAGAAZABoAGwAcABsAGgAZ
ABgAGgAaABoAGgAZABgAFwAWABgAGAAYABgAGAAYABgAGAAWABYAFgAWABcAGAAZABoA
GgAaABoAGgAaABoAGgAaABgAGAAYABgAFgAWABYAFgAXABgAGQAaABgAGAAYABgAFgAW
ABYAFgAYABgAGAAYABgAGAAYABgAGAAYABgAGAAWABYAFgAWABgAGAAYABgAFwAWABUA
FAASABIAEgASABQAFAAUABQAEgASABIAEgASABIAEgASABIAEgASABIAEgASABIAEgAU
ABQAFAAUABIAEgASABIAEAAQABAAEAARABIAEwAUABMAEgARABAAEQASABMAFAASABIA
EgASABQAFAAUABQAFAAUABQAFAAWABYAFgAWABYAFgAWABcAFwAWABUAEgASABIAEgAQ
AA4ADgANAAwADAAMAAwADQAPABAAEAARAA8ADwAPAA4ADwAOAA4ADQAMAAwADAAMAAoA
CQAIAAgACQAKAAsADAALAAoACgAJAAoACgALAAsACwALAAsACgAIAAgACAAIAAkACgAL
AAwACwALAAoACQAJAAkACwAIAAoACgAKAAoACAAHAAcABwALABUAHgAqAD4AVgBxAI0A
sQDXAPoAIQFFAUkBIAHlAKMAUQD3/53/Qv8M/w7/Kv9H/2H/df+H/5r/q/+5/8P/y//R
/9j/4f/o//D/+v8DAAcACAALAAwADAALAAoACQALAAsADgAOAA4ADwAPAA4ADQANAA0A
DQANAA0ADgAPAA0ADQANAA0ADAAMAA0ADQALAAsACwALAAwADAAMAAwADgAOAA4AEQAO
AA4ADwAOAA8AEAARABEAEQASABIAEgASABIAEgARABIAEQARABMAEgARABEAEAAPABAA
EwAUABMAFAAVABUAFQAWABYAFgAWABcAFwAXABYAFgAYABgAFgAWABcAFwAYABgAGAAa
ABoAGgAZABgAGgAZABoAGwAaABkAFwAVABYAFQAUABUAEwAVABMAEgAQABAADwAPABMA
EwATABMAEQATABMAEgAUABUAFwAYABgAFwAVABQAEwARABEAEQAPABAAEAAQAA8ADQAK
AAoADQAOAA4ADgAOAA0ACwAKAAkABwAFAAcABwAHAAgACAAEAAQABQAFAAUABQAGAAYA
CAAIAAYABgAEAAMAAwADAAMABAAHAAoABwAGAAQAAwAEAAYABwAHAAYABgAGAAUABQAD
AAIAAgAGAAYABQAFAAUABQAEAAIABQAGAAUABgAGAAYABgAGAAIAAgACAAIAAwADAAQA
BQAEAAMAAgACAAMAAwAEAAQAAgACAAEAAAAAAAAAAAABAAMAAQAAAAAAAAD///7/+//9
//7//v/+/wAAAAD///7//P/6//r/+//9//7//v///////v/9//v/+//8//3///////7/
/v/9//7//P/8//3//f/9//3//f/8//z/+//7//v//P/8//3/////////AQABAP7//v/+
//7//v///wIAAAABAAAAAAACAAIAAgACAAIAAgABAAAA/P/8//z//P/7//z//f/9//r/
+v/6//r//P/9////AAD///////////7//f/8//z//f/8//z//P/6//r/+f/4//r/+v/6
//r/+P/4//j/+f/7//r/+v/7//3//f/9//3/+v/6//r/+v/8//z//P/8//r/+v/7//v/
+f/5//n/+//5//r/+//8//r/+P/3//X/9f/5/wMAEAAgADQASgBlAIEAowDDAOgAEQEp
ARcB4gCjAFsACwC3/2H/HP8E/xL/Kv9D/1v/b/9//5D/of+t/7X/v//H/8z/0//c/+L/
6P/t//P/9v/3//r/+//7//v/+//7//v//v/+//7///////7//f/9//3//f//////AAAB
AP//////////AAAAAAEAAQD//////////wAAAAAAAAAAAQACAAMABwAGAAYABwAGAAYA
BgAGAAUABgAIAAkACgAKAAoACgAJAAkACQAKAA0ADAALAAsACgAJAAoADQAOAA8AEAAR
ABEAEgASABEAEAARABMAFAAVABUAFAAVABQAEwAUABYAFwAWABYAFgAYABYAFgAVABQA
FAATABQAFQAUABMAEQAPABAADwAOAA8ADwARAA8ADgAMAAwACwALAA8ADwAPAA8ADwAR
ABEAEAAQABEAEwAUABMAEwASABIAEQAPAA8ADwAQABIAEwAUABIADwALAAoADQAOAA4A
DgAOAA0ACwAKAAkABwAFAAcACQAJAAoACgAGAAYABwAHAAcABwAIAAgACAAIAAYABgAE
AAMAAwADAAQABAAGAAgABgAGAAUABQAHAAgACAAHAAkACgALAAsACQAHAAYABgAKAAoA
CQAJAAgACQAJAAgACQAKAAkACgAMAAwADAAMAAgACAAIAAgACgAJAAkACQAHAAcABwAI
AAcABwAIAAgACAAIAAcABgAGAAYABgAHAAsACQAIAAgABwAHAAcABQAFAAYABgAGAAgA
CAAHAAYABgAEAAQABQAIAAgABwAHAAYABgAGAAUABAAEAAQABQAGAAYABwAHAAYABAAE
AAUABQAFAAUABQAEAAQAAwADAAUABgAGAAcACwALAAsADQALAAgACAAIAAsADAAMAA4A
DgANAAwACwAKAAsADAAMAAwACgAKAAoACgAKAAoACgAJAAoACgAKAAoACQAJAAoACgAL
AAsACwALAAgABwAGAAYABQAEAAQABAAEAAQAAwACAAAAAAAAAAAAAgACAAIAAwABAAAA
AAABAAEAAQABAAEAAwAEAAUABgAFAAQAAwACAAMABAAGAAcABAADAAIAAwACAAIAAgAC
AAIAAAD//////f///wcAFAAkADoAVABtAIcApQDDAOIABQEZAQkB3ACdAFcACQC7/23/
Mv8a/x7/Nv9T/2f/e/+L/5r/qf+1/73/x//P/9j/4f/q/+7/8P/z//X/9v/3//z//f/9
//3//f//////AgACAAQABQAFAAQABQAFAAUABQADAAMABAAFAAcABwAHAAcABQAEAAQA
AwAFAAUABQAFAAcABgAFAAQAAwACAAEAAwADAAQABgAGAAUABAADAAEA//8AAAAAAAD/
/wAAAQABAP///f/8//3//v///wEAAgAAAAAAAgACAAEAAgADAAMAAwAEAAQABAAEAAUA
BQAFAAYABgAIAAgABAAEAAUABQAIAAgACAAKAAoACgAJAAgABQADAAMAAwABAAEAAAD/
//3/+//5//n/+f/7//n/+P/4//j/9//3//f/9//3//f/+P/7//z//P/7//v//P/8//7/
/////wAAAQD////////9//7//v/+//v/+f/2//b/9P/0//P/8v/0//P/8f/w//D/7//u
//H/8f/v/+7/7P/s/+z/7f/t/+n/6f/q/+r/6//s/+v/7P/u/+3/7f/t/+v/6v/r/+z/
7v/u/+3/7f/r/+z/7P/r/+v/7P/t/+3/7//t/+z/7P/u/+7/7f/t/+7/7//v/+7/7P/s
/+r/6v/u/+7/7v/u/+r/6v/q/+r/7P/r/+v/6//t/+3/7f/u/+v/6f/o/+b/5v/m/+X/
5P/i/+L/4v/j/+f/5f/k/+T/4//j/+P/4f/f/+D/4P/g/+L/4v/h/+D/4v/g/+D/4f/g
/+D/3//f/+L/4v/i/+H/4v/i/+L/4//i/+L/4//j/+T/4v/i/+P/4f/j/+T/4v/i/+L/
4v/j/+T/5P/k/+L/4v/i/+L/4f/i/+P/4//g/+D/4P/g/+H/4f/i/+L/5f/l/+X/5f/j
/+H/3//e/93/3P/c/9z/2v/a/9n/2P/Z/9r/2//c/9n/2P/X/9f/1//W/9b/1//Z/9n/
2f/Z/9r/2v/a/9r/2f/Y/9f/1v/U/9T/1f/V/9f/1//X/9n/1v/W/9b/1v/S/9L/0f/R
/9X/2f/f/+j/9P8CABQAKQBBAF0AdwCQALMAywDNALwAmwBfABEAv/9r/yD/AP/6/vr+
//4N/xn/J/9C/1X/Y/9z/4P/kf+c/6P/rv+8/8L/xf/J/9D/0//U/9X/1f/V/9X/1v/X
/9v/3P/c/93/3f/c/9v/2//b/9v/3f/d/97/3//d/93/3f/d/97/3v/f/9//4f/h/+H/
4f/i/+L/4v/i/+P/5P/l/+n/6P/o/+n/6P/p/+r/6//r/+v/7P/s/+z/7P/s/+z/6//s
/+v/6//t/+v/6//s/+z/7P/s/+7/7v/x//L/8//z//P/9P/0//T/9v/3//f/9//4//j/
+v/6//b/9v/3//f/9v/2//b/+P/4//j/9//2//b/9f/2//f/9v/1//P/8f/z//H/7//v
/+//8f/v/+7/7f/s/+r/6f/s/+3/7v/v/+7/7//u/+z/7v/v//H/8v/x//H/8P/w//L/
8f/y//P/8f/y//L/8v/x/+//7P/s/+3/7v/u/+7/7P/r/+n/6P/o/+f/5v/p/+v/6//s
/+z/6P/o/+n/6f/p/+n/6v/q/+r/6v/o/+j/6f/p/+r/6//s/+z/7v/w/+//7v/s/+v/
7P/u/+//7//x//L/8//z//P/8f/w//D/8//0//T/9f/0//X/9f/0//X/9v/1//b/9f/0
//P/8v/w//D/8P/w//P/8//0//X/8v/x//D/8P/v/+//8P/w//L/8v/x//D/7v/u/+7/
7//y//H/8f/y//L/8f/w/+3/7f/u/+7/7v/w//D/7//u/+z/6v/q/+v/7f/u/+7/7//w
//D/8P/v//D/8P/w//H/8P/w//D/8P/w//D/8f/y//L/8v/u/+7/7v/u/+7/7v/u/+3/
7P/s/+z/7P/s/+v/6//q/+z/7f/u/+//8P/v/+7/7v/r/+r/6v/q/+z/7P/r/+r/6f/o
/+f/5v/o/+j/6P/p/+v/6v/q/+v/6f/p/+n/6f/q/+r/6v/q/+j/6P/o/+j/6v/q/+v/
6//r/+v/6//t/+n/6P/n/+b/5v/o/+f/5//n/+v/7f/0/wQAEgAeADEATwBrAIUAogDB
AOMA/wACAe0AvQB3ACMAxf9g/xD/8P7y/v/+D/8j/zX/Rv9b/3H/f/+P/5//qv+z/77/
yv/S/9f/2f/c/+P/6v/t/+3/7f/t/+3/7f/w//D/8f/x//D/7v/t/+3/7f/t/+v/6//s
/+3/7//v/+//7//w//D/8f/x/+//7//v/+//9P/2//j/+v/4//j/+P/7//n/+v/8//z/
+v/6//r/+f/7//z//P/8//v//P/9//3/+v/5//n/+//9//3//v/+//z//P/+//7/AQAC
AAMAAwADAAQABAAEAAQABQAFAAUABgAGAAgACAAIAAgACQAJAAoACgAKAAwACgAKAAkA
CAAFAAMAAwADAAYABwAHAAcABAABAP7//f/7//3/+//6//z//P/7//v/+//7//v/+//9
///////+//z//f///wAAAQABAAAAAAABAP////////7//v/9//z//P/7//n/+v/5//r/
+v/6//n/9//0//L/9P/z//L/9f/2//X/9f/0//X/9v/4//n/9v/1//X/9P/0//T/8v/y
//T/8//z//P/8P/w//L/9P/0//T/8//z//P/9P/0//P/9P/2//j/+f/6//n/+f/6//v/
+v/4//f/+f/7//z//P/8//z/+v/6//r/+v/6//r/+f/6//v//P/7//n/+P/3//j/+f/6
//z/+v/5//n/+P/6//r/+f/4//r/+v/6//v/+v/3//X/9P/3//f/9//1//X/9v/2//b/
9v/2//X/9P/2//T/9P/1//T/9P/z//P/9v/2//b/9f/1//b/9//5//r/+v/7//v//P/6
//r/+//5//n/+f/5//b/9//4//n/+v/6//r/+f/4//n/+v/7//z/+P/4//j/9//2//b/
9v/2//n/+f/6//r/+f/5//n/+f/4//f/9v/2//f/9v/2//b/9P/0//P/8v/0//T/9P/0
//L/8v/y//P/9P/0//X/9//1//X/9f/1//T/9P/0//T/9v/2//b/9v/1//T/9P/z//X/
9f/1//f/9v/2//b/9v/2//b/9f/1//X/9f/5/wAADAAaACwARQBhAH8AnwDCAOMACQEh
ARoB8wC5AHMAIQDH/2r/Hv8C/wT/Ef8n/z//Vf9o/3v/if+X/6X/r/+4/8H/zP/U/97/
4//p/+z/7//w//X/9f/1//X/9v/3//v//P/9//3//P/6//r/+//8//3//////wAAAQAA
AP///v/9//3//v8AAAEAAAD///7//f8AAAAAAAAAAAIAAgACAAUAAwAEAAYABgAHAAgA
CQAJAAcACAAIAAgABwAIAAkACQAJAAkACgANAAwACwALAAoACwAMAA8AEAAQABAAEAAP
AA8AEAAQABAAEQATABQAFQAUABQAFgAWABUAFgAYABkAGAAYABgAGgAYABgAFwAWABgA
FwAYABkAGAAXABUAEwAUABMAEgATABEAEwARABAAEAAQAA8ADwARABEAEQARABEAEwAT
ABIAEgATABUAFgAXABcAFgAWABcAFQAVABUAEwAUABQAFAAVABMAEAAQAA8AEAAQABAA
EAAPAA0ADAANAAsACQALAAwACwALAAoACgAKAAsACwALAAsADAAMAAsACgAHAAYABwAH
AAgACQAGAAYACAAKAAkACAAGAAUABAAEAAMAAQD9//z/+//5//j/9f/z//L/8v/y//H/
8f/x//H/8P/u//H/8v/x//L/8v/y//L/8v/z//T/9f/2//j/+f/7//3//f/9//3//v8A
AAEAAwAEAAQABAADAAIABAAEAAQABQAJAAcABgAGAAUABQAFAAMABgAIAAkACgALAAoA
CAAGAAcABgAHAAkACgAKAAkACQAIAAgACAAHAAgACgAMAA8ADgAMAAsACQAKAAgACAAJ
AAoACwAMAA0ADQAMAAoACQAKAAwADQAPABAADwAOAA8AEQAOAA4ADgATABAADgAOAA4A
DgAOAA8AEAAQABAAEAAQABAAEAAMAAwADAALAAsADAANAA4ADQANAA4ADgARABEAEQAR
AA4ADQAMAAwADQAMAAwADAAOAA4ADQAMAAsACgAJAAgACgAKAAoACwAJAAgACAAJAAkA
CQAJAAkACQAKAAsADAALAAoACQAIAAoACgALAAsACwALAAsADQAMAAwADAAMAAwADAAL
AAkABwALAA8AFgAmADoAUgBvAIsApwDHAOwAEQE3AUMBJgHtAKsAWwADAKn/Vv8e/xb/
KP9B/1v/cf+D/5T/pf+z/73/x//T/9r/4//s//T/+P///wMABgAHAAwADwAPAA8ADwAN
AA0AEAAQABQAFQAVABQAFQAVABUAFQATABMAFAAVABUAFQAVABUAFAAUABUAFQAVABUA
FQAVABgAGAAYABgAFgAWABYAGQAbABwAHgAeABwAHAAcABsAGwAcABwAHAAdAB4AHwAf
ABwAGwAbAB0AIAAhACMAJAAgACAAIgAiACEAIgAjACMAJQAmACYAJgAmACcAJwAnACoA
KgAsACwAKgAqACsAKwAsACwALAAuAC4ALgAtACwALAArACwALQAvAC8ALgAtACsAKQAn
ACcAJQAnACUAJAAmACYAJQAlACUAJQAlACUAJgApACoAKgAoACkAKwAsAC0ALQAsACwA
LgAtAC4ALwAuAC4ALQAsACwAKwApACoAKgAqACkAKAAqACkAJwAmACUAIwAhACMAJAAj
ACMAIgAiACIAIwAjACAAHwAfAB4AIQAiACEAIgAiACEAIQAhAB4AHgAgACIAJAAkACMA
IwAjACQAJAAjACMAJAAlACUAJwAlACQAJAAmACYAJQAlACYAJwAnACYAJgAmACQAJAAm
ACYAJgAmACQAJAAkACQAJgAlACUAJQAnACcAJwAoACgAJwAnACYAJgAmACUAJAAkACQA
JAAlACYAIwAhACAAIgAjACQAIwAhACIAIgAiACMAIgAgAB4AHwAeAB8AIQAgACAAHwAf
ACAAIAAgAB8AHAAcABwAHQAeAB4AHwAfAB8AHgAfACEAIAAfAB4AHQAgACAAHwAfAB0A
HgAeAB8AHwAfAB8AIQAjACAAIAAgACIAIgAjACYAIgAjACQAJAAkACQAJAAkACQAIwAk
ACQAJAAiACIAIgAiAB4AHgAeAB0AHQAeAB8AIAAhACEAIgAiACMAIwAjACMAIgAhACAA
IAAfAB4AHgAeACAAIAAfAB4AHgAeAB4AHgAgACAAIAAhACEAIAAgACEAHwAfAB8AHwAf
ACAAIQAiACEAIAAfAB4AIAAgACEAIQAjACMAIwAlACAAIAAgACAAIAAeAB8AHwAfACMA
LQA4AEoAYAB+AJkAtQDTAPMAGAE9AUsBLwH2ALcAbwAdAMn/df86/yz/Pv9Y/3H/hf+Z
/6n/uv/L/9f/3f/l/+3/9v///wgADgAQABUAGwAcAB0AIAAhACEAIQAhACEAIQAkACQA
JgAnACcAJgAnACcAJwAnACUAJQAmACcAKQApACkAKQAnACYAJgAlACUAJQAlACUAKAAo
ACgAKAAqACoAKgAtAC0ALgAwADAALgAuAC4ALQAvADAAMAAwADEAMgAzADMAMAAvAC8A
MQAzADMANAA0ADAAMAAyADIAMwA0ADUANQA5ADoAOgA6ADkAOQA4ADcAOQA6AD0APgA6
ADoAOwA7AD4APgA+AEAAPgA+AD0APAA9ADsAOwA7ADsAOwA6ADkANwA1ADMAMwA1ADcA
NQA0ADQANAAzADMANQA1ADUANQA1ADcANwA2ADgAOQA7ADwAPwA/AD4APgA+AD0APgA/
ADwAPAA7ADoAOgA5ADcAOAA4ADgANwA2ADgANwA1ADQANAAzADIANQA2ADUANQA0ADQA
NAA1ADUAMwAzADQANAAyADIAMAAwADIAMQAxADEALwAuAC8AMAAyADIAMQAxADAAMAAv
AC0ALQAuAC8ALwAvAC0ALAAsACwALAArACsALgAvAC8ALgAsACwAKgAqACwALAAsACwA
LAAsACwALAAqACkAKQApACkAKQApACoAKgApACkAKAAoACgAJwAmACQAJAAkACUAJgAj
ACEAIAAhACEAIQAfAB4AHgAdABwAHgAeAB0AHAAcABoAGgAbABoAGgAZABkAHAAcABwA
GwAZABgAFwAXABYAFgAXABcAFgAUABQAFQATABMAEwATABYAFgAVABUAFwAYABgAGQAb
ABsAGwAdAB8AHAAcABwAGgAYABcAGAAaABkAGgAYABYAFgAWABYAFQAWABYAFgATABIA
EQAQABAAEAAQAA8AEAAQABAAEAAQAA8ADwAOABEAEQARABEADgANAAwADAAJAAgACAAI
AAoACgAJAAgABgAGAAYABgAGAAYABgAHAAcABgAGAAcABQAFAAUABQAGAAYABgAGAAQA
BAAEAAQABAAEAAUABQADAAMAAwAFAAQABAAEAAQABAAEAAUAAwABAAkAEwAeADAARABe
AH0AmwC3ANUA+AATARMB9QDAAH0AMwDl/5X/Sf8m/yD/Kv9E/1//df+H/5f/pP+x/73/
x//P/9n/5P/t//L/+P/6////AwAEAAcACgAMAAsACgAJAAkACQAMAAwADgAPAA8ADgAO
AA8AEAARABEAEQASABMAEwATABMAEwAQABAAEQARABMAEwATABMAGAAYABgAGAAYABgA
GAAbABsAHAAeAB4AHwAgACEAIQAhACIAIgAiACMAJAAlACUAJgAlACUAJwApACkAKgAq
ACoAKgAsACwALwAwADEAMQA1ADYANgA2ADgAOQA5ADkAOgA6ADwAPAA8ADwAPQA9AEAA
QABAAEIAQABAAD8APgA9ADsAOwA7AD0APQA8ADsAPQA7ADkAOQA4ADkANgA0ADcAOAA4
ADkAOQA5ADkAOQA7AD0APQA8ADwAPQA/AEAAQQBBAEAAQABAAD8AQABBAEAAQAA/AD4A
QAA/AD0APgA8ADwAOwA6ADoAOQA3ADYANgA1ADQANwA3ADUANAAyADAAMAAxADEALwAv
ADAAMAAwADAALgAuADAALwAvAC8ALgAuADAAMgAwADAALwAvAC8AMAAwAC8ALwAwADEA
MQAzADEAMAAwADEAMAAuAC0ALgAvAC8ALgAsACwAKgAqAC0ALgAvADAALQAsACsAKgAq
ACkAKQApACkAKQApACoAKAAnACcAJgAmACYAJQAkACQAJAAkACUAJgAjACEAIAAhACEA
IQAfAB0AHgAeAB4AHgAeAB0AHAAdABwAHQAfAB0AHAAaABkAHAAcABwAGwAYABgAGAAZ
ABkAGAAYABcAFwAWABcAGQAXABcAFwAXABoAGgAZABkAGAAYABcAFwAZABkAGQAbABsA
GAAYABgAFQASABMAFAAVABYAFQAWABYAFgASABIAEgASABEAEgATABMADwAOAA0ADAAO
AA8AEQASABMAEwATABMAEAAPAA4ADgANAAwADAAMAAsACgAIAAYACAAIAAgACAAIAAgA
CAAJAAcABgAGAAcACAAJAAoACwAHAAYABQAEAAQABAAEAAQABAAEAAUABQAEAAMAAgAD
AP7//v/+//7//P/8//v/+f/7/wMACwAUACIAOABQAGUAfQCTAKsAygDrAPsA7wDOAJcA
TwADALv/cf9A/yz/Jv8s/zv/Sf9Z/23/fv+L/5f/pf+z/7v/wv/L/9L/2P/a/+H/5//o
/+3/8P/w/+//7v/t/+v/6//u/+7/8v/z//P/8v/w/+//7v/t/+3/7f/u/+//7P/r/+r/
6f/m/+b/5//n/+j/6f/q/+v/7P/q/+j/5v/n/+j/6f/t/+z/7P/t/+z/7P/s/+z/6//r
/+z/7P/s/+z/7P/s/+v/6//r/+z/7//t/+v/6v/o/+T/5P/m/+b/5//o/+n/6f/q/+r/
6f/o/+j/6f/p/+n/6f/o/+n/6P/k/+T/5f/l/+X/5P/j/+T/4v/i/+H/4P/f/93/3f/d
/9z/2//Z/9f/1//V/9P/0//R/9P/0f/Q/83/zP/K/8n/zf/N/83/zf/N/8//z//O/9D/
0f/T/9T/0//T/9L/0v/S/9H/0v/T/9P/1P/U/9T/0f/P/8z/zP/L/8z/zP/M/83/zf/M
/8z/yv/H/8T/xf/H/8f/yP/I/8X/xP/E/8P/w//D/8T/xP/C/8L/wP/A/8H/wf/C/8P/
wf/A/8H/wv/C/8L/wf/B/8P/xP/E/8P/xP/G/8j/yf/H/8X/xP/E/8j/yP/H/8f/x//H
/8b/xP/E/8T/wv/C/8T/xP/E/8T/wP/A/8D/wP/A/7//v/+//7z/u/+6/7r/uv+5/7n/
uP+5/7r/uv+6/7n/uP+3/7f/uf+3/7b/tv+2/7X/tP+x/7P/tP+0/7T/tv+2/7X/tP+0
/7L/sv+z/7b/tv+1/7X/tP+0/7T/s/+z/7T/tf+3/7b/tv+3/7f/tP+w/67/r/+w/7H/
sv+1/7b/tv+2/7L/sv+y/7L/rv+u/67/rf+s/6z/rP+s/63/rf+u/67/r/+v/6//r/+w
/6//rv+u/6z/qv+p/6j/qv+q/6n/qP+o/6j/qP+o/6r/qv+q/6v/qf+o/6j/qf+r/6v/
q/+r/6j/qP+o/6j/q/+s/63/rv+s/6z/rf+t/63/rf+t/6//rf+u/6//sP+0/7D/rf+p
/6n/sf+7/8L/zv/a/+j/AwAfADUATQBuAJEAswDFAL4AoQBrAB0Ayf9t/xD/1v7I/sj+
y/7d/u/+/f4S/yv/P/9L/13/a/9w/3n/iv+W/5j/nf+n/67/s/+4/7n/uf+5/7n/uv+7
/7//wP/E/8X/xf/E/8P/w//D/8P/w//D/8T/xf/G/8f/yP/J/8j/yP/J/8n/zP/N/87/
z//S/9L/0v/S/9L/0v/S/9X/1P/U/9X/1P/W/9b/1v/V/9b/2P/Z/9r/2//c/93/3f/f
/9//4P/j/+L/4f/h/+D/3v/e/+D/4P/g/+D/4P/f/93/3P/a/9j/1//X/9b/1f/V/9T/
1f/U/9P/1P/W/9f/1//W/9X/1v/W/9b/1f/U/9X/0//T/9P/1f/V/9T/0//V/9P/0f/R
/9H/0//R/9D/zf/M/8r/yf/M/83/zv/P/9H/0//T/9L/0//V/9j/2v/c/93/3f/e/9//
3f/d/93/3//g/+D/4P/f/93/2v/a/9r/2v/Z/9j/2//b/9r/2v/X/9X/0//V/9n/2f/a
/9r/1//W/9b/1f/V/9X/1v/W/9j/2P/W/9b/1f/T/9L/0f/T/9T/1//a/9j/2P/X/9f/
1//Y/9j/1//Z/9r/2//b/93/2//a/9r/3f/e/97/3//i/+P/4//i/+T/5P/i/+L/4v/i
/+L/4v/h/+L/4//k/+b/5f/l/+X/5//n/+f/6P/m/+X/5f/k/+L/4v/h/+D/4v/k/+b/
6f/t/+v/6v/q/+n/6f/p/+f/6P/q/+v/7P/t/+z/6v/o/+n/6P/p/+v/7P/s/+v/6//t
/+7/7//v/+//8P/x//P/8v/y//P/8//z//L/8//1//j/+f/6//v/+v/6//n/+f/3//j/
+P/5//r/+f/4//n/+f/2//b/9v/3//j/+v/+//7///8AAAAA/f/8//3/+v/6//r/+v/6
//z/+v/3//b/9v/4//r//v/+//3/+//4//r/+//7//r//f/+//7///8AAAIAAAD+/wEA
AwAGAAYAAAD+//7//v/+/wAAAAAAAAAAAgACAAIAAgABAAAA///+/wMACAANABIAIgAy
AEIAUgBxAI4AqwDIANsA7gABARQB2QCeAGMAKADh/5z/V/8S/xz/Jv8w/zr/Tf9g/3P/
hv+R/w==
         </WaveFormData>
      </LeadData>
      <LeadData>
         <LeadByteCountTotal>10000</LeadByteCountTotal>
         <LeadTimeOffset>0</LeadTimeOffset>
         <LeadSampleCountTotal>5000</LeadSampleCountTotal>
         <LeadAmplitudeUnitsPerBit>4.88</LeadAmplitudeUnitsPerBit>
         <LeadAmplitudeUnits>��V</LeadAmplitudeUnits>
         <LeadHighLimit>2147483647</LeadHighLimit>
         <LeadLowLimit>268435456</LeadLowLimit>
         <LeadID>V5</LeadID>
         <LeadOffsetFirstSample>0</LeadOffsetFirstSample>
         <FirstSampleBaseline>0</FirstSampleBaseline>
         <LeadSampleSize>2</LeadSampleSize>
         <LeadOff>FALSE</LeadOff>
         <BaselineSway>TRUE</BaselineSway>
         <ExcessiveACNoise>FALSE</ExcessiveACNoise>
         <MuscleNoise>FALSE</MuscleNoise>
         <LeadDataCRC32>3604954385</LeadDataCRC32>
         <WaveFormData>
tP+0/7T/tP++/8b/zv/W/9v/4P/l/+r/8P/0//j//P/9//7///8AAAIABAAGAAgABwAG
AAUABAAGAAYABgAGAAYABgAGAAYABQAEAAMAAgADAAQABQAGAAQABAAEAAQAAgACAAIA
AgAEAAQABAAEAAYABgAGAAYABwAIAAkACgAKAAoACgAKAAsADAANAA4ADgAOAA4ADgAQ
ABAAEAAQABIAEgASABIAEAAQABAAEAARABIAEwAUABUAFgAXABgAGAAYABgAGAAbABwA
HQAeACAAIAAgACAAIAAgACAAIAAhACIAIwAkACIAIgAiACIAIQAgAB8AHgAdABwAGwAa
ABgAGAAYABgAGAAYABgAGAAYABgAGAAYABgAGAAYABgAFQAUABMAEgAQABAAEAAQABAA
EAAQABAADwAOAA0ADAAKAAoACgAKAAkACAAHAAYABAAEAAQABAAGAAYABgAGAAQABAAE
AAQAAgACAAIAAgACAAIAAgACAAQABAAEAAQAAgACAAIAAgAAAAAAAAAAAAIAAgACAAIA
AAAAAAAAAAACAAIAAgACAAQABAAEAAQAAgACAAIAAgACAAIAAgACAAIAAgACAAIAAAAA
AAAAAAACAAIAAgACAAAAAAAAAAAAAgACAAIAAgAAAAAAAAAAAAEAAgADAAQAAgACAAIA
AgACAAIAAgACAAAAAAAAAAAAAAAAAAAAAAAAAAAAAAAAAP7//v/+//7/AAAAAAAAAAAC
AAIAAgACAAIAAgACAAIAAAAAAAAAAAACAAIAAgACAAAAAAAAAAAAAgACAAIAAgAAAAAA
AAAAAAMABAAFAAYABAAEAAQABAAFAAYABwAIAAgACAAIAAoACgAJAAgABgAGAAYABgAF
AAUABQAEAAMAAwAEAAQABAACAAIAAgAEAAIAAgACAAEAAQAAAAEAAQAAAAAA////////
////////AQABAAEAAAD/////AAAAAAIAAwADAAMAAgABAAAA///////////+////AAAA
AAEA////////////////AAAAAAEAAAAAAP///v/9//z/+v/6////BgARACAANABJAGEA
fQCgAMIA6AAKARIB+wDbAK8AdwA8AAAAwf+U/4j/jf+a/6b/sP+6/8b/0P/Y/9z/3v/g
/+X/7P/t//L/+v///wAAAQADAAMAAgABAAEAAQABAAEABAAEAAQABQAGAAYAAwADAAMA
AwAFAAYABgAHAAYABQAEAAMAAAAAAAAAAAAAAAAA////////////////////////AAD+
//7/AAAAAAIAAwAFAAYABQAFAAYABgAGAAcABwAGAAQABAAFAAYABAAEAAQABAAEAAUA
BwAJAAkACQAKAAoACAAIAAgACAAJAAkACQALAAoACgAKAAkABwAJAAoACgAMAAwADAAM
AA8ADwAPABEAEwARABEAEgAQABAADwAOAA8ADgAOAA4ADAAMAAsACgAKAAoACgAKAAoA
CwALAAsACQAJAAkACgAKAAoACgAKAAgACAAIAAcABQAFAAMAAwADAAMABAAEAAEAAAD/
//7//v//////AAAAAP////////z//P/6//r/+//7//z//P/5//r/+f/3//n/+f/6//v/
+//7//r/+f/5//n/+f/5//r/+f/5//n/9//3//f/9//4//j/+f/5//f/+P/5//n/9//3
//f/9//5//n/+f/5//j/9//2//b/+f/5//n/+v/4//n/+f/4//f/9v/2//f/+f/5//n/
+f/3//f/9//3//f/9//4//n/+P/4//f/9//5//n/+f/5//n/+f/5//j/9v/1//T/9P/1
//X/9f/1//X/9v/2//T/9P/z//P/9P/2//b/9v/2//X/9P/z//L/9f/1//X/9f/z//P/
8v/y//T/9P/0//T/9P/0//T/9P/0//T/9P/0//T/9P/0//T/9//3//f/9//4//j/9//3
//f/9//3//f/9f/3//f/9v/4//j/+P/4//n/+f/4//f/9v/2//b/9v/3//f/9//2//P/
8//0//T/9//4//n/+v/6//r/+v/6//n/+P/2//b/9//2//b/9f/z//P/8//z//P/8//z
//P/8v/x//H/8v/0//T/9f/1//X/9f/1//X/8//z//P/8//0//T/9P/z//H/8f/x//H/
8f/x//H/8v/0//P/8v/y//H/8P/t/+j/5v/o/+//+P8FABQAKAA/AFcAcwCSALYA3gD2
AOwAzwCpAHcAPwAIAM7/m/+C/37/g/+O/57/qP+w/7j/wv/I/8z/0P/U/9f/2v/d/+L/
5v/p/+r/7f/t/+//7//v//D/8f/v/+//8v/y//L/8//0//T/8//z//P/8//0//b/9//5
//f/9//3//f/9v/2//b/9v/0//T/8//z//P/8//z//P/8//z//P/9P/0//T/9v/2//f/
9//4//j/+f/5//r/+v/6//v/+//6//v//P/+/wAA/v/+//7//v/+////AQADAAUABQAG
AAYABQAEAAMAAgAFAAUABQAHAAYABgAGAAUAAwAFAAYABgAIAAgACAAIAAcABwAHAAkA
CwAJAAkACgAIAAgABwAGAAcABgAGAAYABgAGAAUABAACAAIAAgACAAIAAwADAAMAAwAD
AAMABAAEAAQABAAEAAIAAgACAAEAAQABAP//////////AAAAAP7//P/6//j/+P/5//n/
+v/4//f/9//3//f/+P/3//j/+f/5//r/+v/4//r/+v/5//n/+f/6//v/+//7//r/+f/3
//f/9//3//b/9f/1//X/8//z//P/8//0//T/9f/1//f/+P/5//n/+P/3//b/9f/3//f/
9//3//X/9f/1//b/+P/3//b/9v/4//n/+f/4//X/9P/0//X/9f/1//X/9f/1//X/9f/1
//b/9f/1//X/9P/0//P/8//1//X/9f/1//f/9//3//b/9v/1//T/9P/1//X/9f/1//X/
9v/2//T/8v/x//H/8v/0//T/9P/0//T/9P/0//T/8//z//P/8//1//X/9P/0//L/8v/y
//L/8v/y//L/8v/y//L/8v/y//P/9P/1//b/9//3//f/9//4//j/9//3//n/9//5//n/
+P/2//b/9v/2//r/+//7//v/+v/6//r/+v/5//n/+f/4//n/+f/6//r/+P/4//j/+P/6
//r/+v/6//f/9v/0//T/9f/0//T/8//z//P/8//z//H/8f/x//H/8f/x//L/9P/y//L/
8//z//P/8//z//P/8//z//P/8//w//D/8P/v//D/8f/y//P/8P/v/+7/7v/w/+//7v/u
/+3/7P/p/+b/4v/i/+n/9P8BABIAKAA9AFMAbQCKAKoAzgDkAN4AwwCZAGcAMQD+/8j/
m/+C/3r/hf+U/57/qP+w/7b/vv/G/8r/zv/S/9X/2v/h/+L/4P/h/+T/4//j/+f/5//n
/+j/6f/n/+f/6v/q/+r/6//s/+z/6//r/+v/6//r/+z/7P/t/+3/7f/t/+3/6v/q/+r/
6v/r/+z/7P/t/+v/6//r/+v/6f/n/+X/5P/k/+T/5v/m/+f/5//o/+j/5//n/+j/6P/p
/+v/7P/s/+r/6v/r/+z/7f/u/+//8P/v/+//8P/x/+//7//w//D/7v/u/+7/7v/v/+//
7//x/+//8P/x//H/7//x//L/8v/1//b/9//4//n/+f/5//v/+//5//n/+v/4//j/9//2
//P/8v/y//L/9P/0//P/8v/w//D/8P/w//D/8f/x//H/8//z//P/9P/x//D/7//u//H/
8v/z//P/9f/1//P/8//y//H/8f/w/+7/7P/q/+j/5f/l/+T/5P/m/+X/5f/l/+T/5P/i
/+L/4v/h/+H/4P/c/97/3v/d/9z/2//b/9v/3f/f/+D/4f/f/9//3//f/9z/2//b/9v/
3f/d/93/3f/c/9z/3f/d/9//4P/h/+H/3//f/9//3//f/9//3//f/93/3f/d/97/3v/d
/9z/3P/c/93/3f/c/9n/2P/Y/9n/2v/b/9z/3f/g/+H/4v/j/9//3f/c/9v/3P/c/9v/
2//Z/9n/2f/Z/9v/2//b/9r/2P/X/9b/1v/X/9f/1//X/9n/2v/a/9j/2P/X/9f/2P/X
/9b/1f/U/9f/2P/Z/9r/3P/d/97/3//d/93/3P/c/9r/2v/a/9r/3v/e/97/2//a/9n/
2P/a/9v/2//b/9r/2v/a/9r/2//b/9v/2v/Z/9n/2v/a/9j/2P/Y/9j/3f/e/9//4P/e
/9z/2f/Y/9X/1P/U/9P/0//T/9P/0//V/9X/1f/V/9P/0f/Q/9D/0v/S/9P/0//V/9X/
1f/V/9X/1f/V/9X/0v/S/9L/0f/P/8//z//P/9L/0//U/9b/1f/T/9H/0P/L/8r/yf/K
/8z/zP/P/9j/4f/u//7/EwArAEcAYgCAAKYAxADIALkAnwBxADEA8P+0/3//YP9S/03/
UP9Y/2D/bP98/4j/kP+a/6T/rP+x/7b/vf/G/8r/yf/M/8//0f/R/8//z//Q/9H/0//T
/9b/1v/Y/9n/2v/a/9j/1//W/9X/1//Y/9j/2f/b/9v/2//b/9z/3P/c/9z/3f/e/97/
3//h/+H/4f/h/9//3//f/+D/4P/g/+L/4v/l/+X/5v/m/+X/5f/m/+b/6f/r/+z/7P/u
/+7/7//w/+//7v/t/+z/6//r/+z/7f/t/+3/7v/u//D/8P/w//D/8v/z//T/9//3//j/
+f/5//f/+f/6//r/+//6//n/+P/6//v//P////3/+//7//z/+//6//j/9v/2//b/9//4
//r/+v/5//j/9v/2//b/9v/3//n/+v/7//n/+f/5//r//P/8//z//P/5//j/9//1//j/
+f/4//n/9//1//T/8v/z//L/8f/w//D/8f/x//L/7//t/+z/6//r/+z/6//s/+3/7f/u
/+7/7P/u/+7/7f/t/+3/7v/v/+3/7f/s/+v/7v/v//D/8f/w/+//7//v/+//7//v/+//
8f/y//T/9f/0//T/9P/z//P/8//z//P/8//z//P/8//1//X/9f/2//f/9//3//j/9//3
//b/9P/0//T/9f/3//f/9//3//f/9v/1//T/8//z//P/9P/1//T/9P/z//P/8v/x//D/
7//y//P/9P/0//P/8f/v/+7/7//v/+//7//x//L/8v/w//D/7//v//D/8v/y//L/8v/y
//L/8v/y//P/8//z//P/8//0//T/9P/0//T/9P/1//X/9f/0//T/9P/0//T/9f/2//b/
9P/z//P/8v/x//D/7//u//H/8v/z//T/9f/0//L/8v/x//D/8P/v//D/8f/y//P/8P/v
/+7/7f/v/+//8P/y//L/8v/z//P/8v/x//D/7//v/+//7//v//D/8P/w/+//7//v/+//
7//v/+//7//w/+//7f/r/+r/6f/q/+v/6P/o/+j/5//u//v/CAAQACMAPQBXAHAAjgCy
ANgA9AD3AOUAwQCHAEQA/v+7/4L/YP9Z/17/aP90/4D/iv+W/6L/rP+2/8D/x//M/9X/
3P/g/9//4P/h/+f/7f/t/+3/7v/v/+3/7f/w//D/8v/z//T/9P/x//H/8f/x//D/8P/v
/+//8v/z//T/9f/2//b/9v/2//P/8v/w/+//8f/z//X/9//3//f/9//4//b/9v/4//j/
+f/5//r/+v/8//3///8AAP//AQACAAIAAQAAAAAAAAD+//7//v/+//z/+//7//v/+//7
//z//P/8//z//P/8/////////wEAAgAEAAYABwAIAAsADQAOABIAEgASABIAEgARABAA
EQAOAAsACgAKAAwADAALAAoABwAEAAIAAAABAAIAAgACAAUABgAHAAgACgALAAsACwAN
AA0ADQAOAA0ADAALAAoACAAIAAgABwAGAAUAAgABAP7//f/9//z//f/8//v/+v/7//v/
+v/6//j/9//3//f/9v/2//T/9P/2//f/+f/6//r//P/8//v/+v/5//n/+f/5//n/+P/3
//X/9f/1//X/9P/z//P/8//z//P/8//z//L/8v/z//P/9f/2//f/9//4//n/+v/7//r/
+f/4//f/+P/5//r//P/8//v/+v/6//r/+//7//r/+f/4//j/+f/2//X/9P/z//b/9//4
//n/+P/3//f/9//4//j/9//3//j/+f/6//v/+f/5//n/+P/5//n/+f/6//r/+f/4//f/
+f/6//r/+P/2//X/9f/2//b/9v/2//b/+P/4//j/+P/3//f/9//3//j/+f/5//r/+v/6
//r/+v/6//r/+v/6//j/+v/6//r/+v/6//v/+//7//z//v8AAAIAAAD///7//P/7//v/
/P/8//z//P/8//z//f/8//v/+v/7//r/+P/4//f/9v/2//X/8//z//P/8//z//P/8//z
//L/8f/x//L/8v/y//P/8//x//H/8f/x//P/8//z//P/8v/y//L/8f/v/+//7//v//H/
8f/x//L/9P/z//L/8v/x//L/8f/w/+z/6v/p/+7/+/8IABgALQBFAF8AegCcAMAA5gD+
APkA3wC3AIMARAAEAMX/kP90/2v/bv94/4j/lv+i/6j/rv+2/8L/yP/N/9T/2f/e/+L/
4//m/+f/5//n/+r/6//t/+//7f/t//D/8P/u/+//8P/w//D/8f/y//P/9f/2//b/9//2
//X/9P/z//P/9P/1//b/9f/0//L/8f/z//P/8//z//H/8f/x//L/8v/y//T/9P/3//f/
+P/4//f/9//4//j/+f/7//z//P/8//z//f/+//z//P/8//z//v///wEAAwACAAEAAQAA
AAAAAAAAAAAAAQABAAEAAwADAAQABQAFAAcACQAKAAoACgAKAAoACgANAA0ADQAPABAA
DwAQABIAEAAQAA8ADgAPAA4ADgAOAAwADAALAAoACAAIAAgACAAIAAkACQAJAAkACQAJ
AAoACgAKAAoACgAMAAwADAALAAsACwAJAAkACAAHAAcABgAFAAQAAwACAAEAAQAAAAAA
AAD///////8AAAAA/v/+//3//f/+//7//v8AAAAA//8BAAEAAgADAAEAAQAAAP//AAAB
AAIAAwACAAEAAQABAP//////////AgACAAMAAwADAAQABQAFAAcABwAHAAcABwAHAAcA
BwAFAAUABQAGAAkACQAJAAoABwAHAAYABAAEAAQABQAHAAcABwAHAAcABgAFAAQAAwAD
AAMABAAFAAYABgAFAAUABwAHAAcABwAHAAcABwAGAAYABQAEAAQABQAFAAUABQADAAQA
BAACAAQAAwADAAQABAAEAAQABAAEAAQABAAEAAYABwAIAAkACAAHAAUABAAEAAQABAAE
AAUABgAHAAgABgAGAAYABgAHAAgACQAKAAkACQAJAAkADAAMAAsACwALAAkACAAKAAoA
CgAKAAwADQANAA0ACgAKAAoACgAJAAkACQAIAAkACQAKAAoACgAKAAoACgAMAAwADAAM
AAsACgAIAAgACQAIAAgABwAJAAkACQAJAAgABwAGAAUABgAFAAUABgAEAAQABQAFAAUA
BQAFAAUABwAHAAcABwAEAAQABAADAAUABQAFAAUABQAFAAUABgAIAAcABgAGAAUABAAF
AAAA/P/8//3/BAARACAANABNAGMAeQCWALoA4AAGARIBAQHfALEAdwA8AAIAyf+e/4r/
i/+W/6T/sP+4/8D/yv/U/9j/3P/i/+f/7P/v//T/9v/5//7///8BAAMABAAFAAcACQAI
AAcACQAIAAgACQAKAAoACwALAAsACwAJAAoACgALAAsACwALAAsACgAKAAoACgAKAAoA
CQAJAAcABwAHAAcABwAHAAcACAALAAwADwAQABEAEQASABIAEwATABQAFAAVABcAGAAY
ABcAFgAWABYAGQAaABsAHAAZABkAGgAbABkAGQAaABoAHAAcABwAHAAdAB0AHQAfACEA
IgAjACMAIgAjACMAIgAmACYAJgAmACcAJwAnACkAKwApACkAKgAqACoAKQAoACUAJAAk
ACQAJAAkACMAIgAkACQAJAAkACIAIwAjACMAJQAlACUAJgAoACgAKAAoACgAKAAoACcA
KQApACcAJwAlACMAIgAgACEAIAAfAB4AGwAbABoAGgAbABsAHAAdABoAGgAYABgAGQAZ
ABoAGgAZABwAHQAdABwAGwAbABsAHgAfAB8AHwAfAB8AHwAfABwAGwAbABsAGwAbABsA
GwAaABoAGwAbABsAHAAdAB0AHwAfAB8AHwAdAB0AHQAdAB8AHwAfACAAIAAfAB4AHgAe
AB8AHwAeAB0AHAAcAB0AHQAdAB0AHQAfAB8AHwAfAB4AHQAdAB0AHgAeAB0AHQAdAB0A
HQAdAB0AHQAdABwAHgAdABwAHAAbABsAGwAbABkAGgAaABgAGgAZABkAGgAaABoAGgAa
ABoAGgAaABoAGgAZABgAFwAYABkAGQAaABwAHAAcABwAGwAaABkAGAAYABgAGAAYABgA
GAAYABgAGwAbABsAGwAcABwAGwAbABwAHQAeAB8AHQAdAB8AHQAcAB4AHgAeAB4AHgAf
AB8AHwAcABwAHAAcAB0AHQAdABwAGwAbABwAHAAeAB4AHgAeACAAIAAgACAAHQAcABoA
GgAZABgAGAAXABcAFwAXABcAFwAXABcAFwAXABcAGAAaABgAGAAZABkAFwAXABcAFwAZ
ABkAGQAZABgAGAAYABcAGQAZABkAGQAZABkAGQAaABgAFwAWABYAFwAWABMAEAAOAA4A
FwAkADEARABcAHEAiQClAMIA6gAOARwBDgHtAMMAjwBZACIA5v+5/6T/pP+x/77/xv/Q
/9j/4v/q//D/9P/2//z///8EAAsADAAMABEAFAAVABcAGQAXABcAGAAZABkAGQAcABwA
HgAfACAAIAAfAB8AHwAfACEAIgAiACMAIQAhACEAIQAfAB4AHQAcABwAHAAbABsAGwAb
ABsAGwAbABsAGwAcAB0AHgAhACIAIQAhACIAIgAlACUAJgAmACcAKQAqACoAKAAoACkA
KgAsACwALAAsACoAKQApACkAKQApACoAKgAsACwALAAsACsAKwArAC0ALQAuAC8ALwAt
AC8AMAAwADQANAA0ADQANwA3ADcAOQA7ADkAOQA6ADwAPAA7ADoANwA2ADYANgA2ADYA
NQA0ADIAMgAyADIAMgAzADMAMwAzADMAMwA0ADQANAA0ADQANQA2ADcANwA5ADkANwA3
ADUAMwAyADAAMQAwAC8ALgArACsAKgAqACoAKQApACkAKQAqACkAKgApACkAKgAqACgA
KgAqACkAKQApACoAKwArACsAKgApACgAJwAmACUAJAAjACMAIwAjACMAIwAjACMAIgAi
ACEAIQAiACMAIwAhACEAIQAhAB8AHwAfAB8AIQAhACEAIgAhAB8AHQAcAB0AHwAgACAA
HwAeAB4AHwAdAB0AHQAdAB0AHQAdAB0AHAAbABsAGwAaABoAGQAZABcAFwAXABcAFQAV
ABUAFAAUABMAEgASABEAEQARABEAEQASABIAEAAQAA8ADwAQABAAEAAQABAAEAAQABAA
EAAOAA0ADAALAAsACwAKAAoACAAIAAgACAAGAAYABgAGAAgACAAIAAgACgAKAAoACgAM
AA0ADgAPABAAEAAPAA8ADgANAAwACwANAA0ACwAKAAgACAAIAAgACQAJAAgABwAFAAQA
AwACAAEAAQABAAAAAQABAAIAAgAAAAAAAAAAAAIAAgACAAIA///+//z//P/7//r/+v/5
//n/+f/5//n/9//3//f/9//4//f/9//4//b/9v/3//f/+f/5//n/+f/5//n/+f/5//b/
9v/2//X/9//3//f/9//1//X/9f/2//b/9f/0//T/9f/0//H/7P/o/+z/9f8AAA8AIAA0
AE8AawCDAKAAxgDiAOgA2AC3AIkAUwAfAOr/tP+V/4b/gv+P/6D/rP+0/7z/xP/K/9D/
1P/Y/+D/5f/o/+v/7P/u/+//8v/z//f/+f/3//f/+P/5//f/9//6//r/+v/7//z//P/8
//3//v//////AAAAAAEAAQABAAEAAQD+//7//v/+/wAAAAD/////AQABAAEAAQD/////
//8AAAIAAgAEAAQABwAHAAgACAAJAAkACgAKAAsADQAOAA4ADwAQABIAFAAWABYAFgAW
ABUAFQAWABcAGAAZABsAHAAcABwAHAAcAB8AHwAfACEAIQAiACMAIwAjACUAJgAmACoA
KgAqACoAKQApACkAKwApACcAJwAoACkAKgAqACoAKQAoACgAKAAmACYAJQAkACYAJgAm
ACYAJAAlACUAJQAnACcAJwAoACcAJgAlACQAJQAmACcAJwAnACcAJQAlACIAIQAhACAA
IAAgACAAIAAdAB0AHAAcABoAGQAZABkAGgAaABgAGAAYABcAFwAWABYAGAAYABcAFwAX
ABgAGQAXABcAFgAVABMAEwATABMAEAAPAA8ADwARABEAEQARABAAEAARABEAEQASABMA
EwARABEAEQARAA8ADwAPAA8ADwAPAA8AEAAPAA0ACwAKAAwADQANAAwACgAIAAcABwAJ
AAkACQAJAAcABwAHAAcABgAFAAUABQAEAAQAAwADAAMAAwADAAMAAQABAAEAAAAAAP//
/v/+/////////////f/+//7//P/+//3//f/+//z/+v/4//b/+P/4//j/+P/4//f/9v/1
//T/8//x//D/8v/y//L/8v/w//D/8P/w//L/8v/y//L/7//u/+3/7P/v/+//7//v/+7/
7v/t/+3/6//q/+z/7P/s/+z/7f/t/+z/6//q/+r/6v/q/+n/6f/p/+j/5P/j/+P/4v/k
/+T/5P/k/+b/5v/m/+b/5f/k/+L/4v/j/+L/4v/h/97/3f/c/9v/3f/d/93/3f/c/9v/
2//c/9r/2v/b/9v/3f/d/93/3f/c/9v/2v/Z/9j/2P/Y/9f/2f/Z/9n/2f/Y/9f/1v/W
/9T/0//S/9L/0f/S/9H/zv/M/9D/1f/c/+v//v8QACMAOQBPAGoAjACwAMYAvgCnAH8A
TQAVAOL/sv+L/3T/aP9j/2r/cP96/4b/kP+W/57/pv+s/7L/tf+4/7v/vv++/8H/xv/H
/8n/zf/M/8v/y//L/83/zf/Q/9D/0v/T/9T/1P/R/9H/0f/R/9H/0v/S/9P/0P/P/87/
zf/O/87/zv/O/9D/0P/P/8//zf/L/8n/x//I/8n/yv/M/8r/yv/M/8z/zP/L/8v/yv/L
/8v/zP/M/83/z//Q/9D/0//U/9b/2P/W/9T/0v/Q/87/zf/N/83/zf/N/87/zv/Q/9D/
0P/Q/9H/0f/R/9P/0f/S/9P/0//T/9X/1v/W/9f/1v/V/9T/1f/V/9X/1//V/9P/0//U
/9H/0P/O/8z/zf/O/9D/0v/Q/9D/z//O/8v/yv/J/8j/yv/L/8v/y//L/8v/y//M/8z/
zP/M/8z/yv/K/8r/yf/K/8v/yv/L/8z/y//L/8r/xv/E/8L/wP/B/8H/wP/A/8L/wf/B
/8H/vf+8/7n/uP+3/7f/uP+4/7X/tv+1/7P/tf+3/7r/vf+9/73/vP+7/73/vf+9/73/
u/+5/7j/t/+4/7n/uv+7/73/vv/A/8H/w//E/8X/xf/F/8X/xf/F/8P/w//D/8P/xP/F
/8b/yP/G/8X/xP/E/8L/w//D/8L/v/++/77/v//B/8H/wf/B/77/vf+8/7v/vP+7/7v/
u/+//8D/wP/B/8D/v/++/73/u/+7/7v/uv+6/7n/uP+4/7v/u/+7/7v/vf++/77/vP+8
/7v/u/+8/7z/vP+8/7z/uv+6/7r/uv+8/73/vv+//73/vf+8/7z/uv+2/7L/tf+2/7f/
uP+7/73/vv+//77/vv++/77/vP+7/7r/uP+4/7n/u/+8/7z/vP+8/7z/vf+8/7v/uv+7
/7r/uP+4/7X/tP+0/7P/s/+z/7P/s/+0/7X/tv+3/7T/s/+z/7T/sv+y/7P/s/+2/7f/
uP+5/7f/tf+z/7H/sv+0/7b/t/+1/7X/tf+1/7X/tf+1/7b/t/+3/7f/uP+9/7r/s/+u
/67/tP+5/7z/xf/Q/9z/9f8RACkARABmAIwAsgDGAL8ApwB/AEEA/P+6/3v/TP82/y3/
Lv82/0T/Tv9c/2z/eP+A/4r/kP+R/5b/pf+s/67/r/+0/7n/u/+9/73/vf++/7//wf/B
/8T/xP/F/8f/yf/K/8f/x//H/8f/xf/G/8b/x//K/8v/zP/N/83/zv/P/9D/0f/S/9L/
0//V/9X/1f/V/9X/1f/V/9b/0//S/9P/0v/V/9X/1v/W/9n/2f/a/9r/3P/f/+H/4v/j
/+T/5v/o/+f/5v/l/+T/5P/l/+f/6f/q/+v/7f/u/+3/7P/r/+r/6//r/+v/7f/t/+7/
7//v//D/8//1//b/9v/2//b/9v/4//n/+v/9//3/+//7//z//v/+//3//P/7//r/+v/6
//r/+v/5//j/9//2//X/9P/2//f/9//3//f/9//3//j/+//8//3//v/8//z//P/7//r/
+f/2//X/9f/1//b/9v/1//T/8//y/+//7//u/+7/8f/x//L/8//x//D/7f/s/+//7//w
//D/6//s/+v/6f/q/+v/7f/v//H/8f/w/+//7v/t/+z/6//r/+v/7P/t/+7/7//w//H/
9P/0//X/9f/z//T/9f/1//f/9//3//f/9//3//f/9//3//f/9//4//j/9//2//b/9P/1
//X/9P/0//T/9f/3//X/9f/1//X/9//3//f/9//2//X/9f/1//P/8v/w/+//8f/z//X/
9//5//n/+f/4//f/9f/z//L/9P/1//b/9//1//b/9v/0//L/8f/x//L/9P/0//T/9P/2
//b/9v/2//n/+f/5//n/9//3//b/9v/3//j/+f/6//v//P/9//7//f/8//v/+v/6//r/
+v/6//n/+f/5//n/+f/4//b/9f/4//n/+v/7//3//f/9//3/+//7//v/+v/4//f/9v/2
//j/+P/4//j/+v/5//n/+P/1//T/9P/z//H/8v/y//L/9f/1//X/9P/2//b/9f/0//n/
+f/4//j/9v/0//T/9P/0//b/9v/2//b/+P/4//j/+P/0//L/8P/u//L/9P/2//j/BgAU
ACIAMABNAGoAhwCkALoA0ADmAPwAzwCiAHUASAASAN7/qv92/3j/ev98/37/iv+W/6L/
rv+1/w==
         </WaveFormData>
      </LeadData>
      <LeadData>
         <LeadByteCountTotal>10000</LeadByteCountTotal>
         <LeadTimeOffset>0</LeadTimeOffset>
         <LeadSampleCountTotal>5000</LeadSampleCountTotal>
         <LeadAmplitudeUnitsPerBit>4.88</LeadAmplitudeUnitsPerBit>
         <LeadAmplitudeUnits>��V</LeadAmplitudeUnits>
         <LeadHighLimit>2147483647</LeadHighLimit>
         <LeadLowLimit>268435456</LeadLowLimit>
         <LeadID>V6</LeadID>
         <LeadOffsetFirstSample>0</LeadOffsetFirstSample>
         <FirstSampleBaseline>0</FirstSampleBaseline>
         <LeadSampleSize>2</LeadSampleSize>
         <LeadOff>FALSE</LeadOff>
         <BaselineSway>TRUE</BaselineSway>
         <ExcessiveACNoise>FALSE</ExcessiveACNoise>
         <MuscleNoise>FALSE</MuscleNoise>
         <LeadDataCRC32>524129264</LeadDataCRC32>
         <WaveFormData>
HgAeAB4AHgAjACgALQAyADUAOAA7AD4AQABCAEQARgBJAEoASwBMAE8AUABRAFIAUgBS
AFIAUgBUAFQAVABUAFYAVgBWAFYAVgBWAFYAVgBWAFYAVgBWAFUAVABTAFIAVABUAFQA
VABUAFQAVABUAFYAVgBWAFYAVgBWAFYAVgBWAFYAVgBWAFQAVABUAFQAUwBSAFEAUABT
AFQAVQBWAFcAWABZAFoAWgBaAFoAWgBbAFwAXQBeAFwAXABcAFwAWgBaAFoAWgBdAF4A
XwBgAGIAYgBiAGIAYwBkAGUAZgBoAGgAaABoAGYAZgBmAGYAZgBmAGYAZgBkAGQAZABk
AGQAZABkAGQAZgBmAGYAZgBoAGgAaABoAGYAZgBmAGYAZABiAGAAXgBcAFwAXABcAFsA
WgBZAFgAWABYAFgAWABXAFYAVQBUAFMAUgBRAFAATgBOAE4ATgBPAFAAUQBSAFAAUABQ
AFAAUABQAFAAUABPAE4ATQBMAEsASgBJAEgASABIAEgASABGAEYARgBGAEcASABJAEoA
SABIAEgASABKAEoASgBKAEgASABIAEgARgBGAEYARgBEAEQARABEAEQARABEAEQARABE
AEQARABGAEYARgBGAEgASABIAEgASABIAEgASABIAEgASABIAEgASABIAEgARgBGAEYA
RgBEAEQARABEAEQARABEAEQARABEAEQARABCAEIAQgBCAEIAQgBCAEIARABEAEQARABE
AEQARABEAEQARABEAEQARABEAEQARABEAEQARABEAEQARABEAEQARABEAEQARABEAEQA
RABEAEUARgBHAEgARgBGAEYARgBIAEgASABIAEoASgBKAEoASQBJAEkASQBJAEoASgBK
AEwASgBHAEcASQBKAEoATABKAEoASgBMAE4ATQBMAEsATQBNAEwASwBMAEwASwBKAEgA
SQBJAEoATABMAEwASwBJAEkASwBLAEwATABMAE0ATQBNAE0ATQBMAEwASwBLAE0ATABM
AEoASgBKAEoASQBJAEkASQBJAEkASABIAEcARwBEAEIAQAA+AEIARwBPAFkAaAB8AIsA
ogC/ANoA+gAXASMBGQEHAewAyAChAHoATAAmABUAEQAXAB0AIgAqADEANQA5ADoAOgA5
ADsAPwBAAEMARgBKAEkASABIAEgASABFAEUARgBHAEgASwBNAE4ATgBOAEwATABMAE0A
TQBNAE0ATgBOAE0ATQBNAE0ATwBOAEwASQBHAEcASQBLAEoASQBIAEYARwBGAEUARABG
AEkATABMAE4AUABQAE4ATwBPAFEAUwBSAFEAUQBPAE0ATQBOAE4ATgBOAE4ATwBRAFIA
UwBWAFcAVwBVAFUAWABZAFoAXQBfAF8AYABgAF4AXwBhAGIAYgBjAGQAZABnAGgAaABq
AGsAbABsAG4AbwBwAHEAcgB0AHQAdAB0AHUAdgB1AHgAeAB4AHgAdgB5AHoAewB8AH0A
fQB8AHwAfAB7AHoAeQB7AHsAegB6AHcAdQB0AHMAcgBxAHAAbQBsAGwAawBqAGYAZQBi
AF8AYABhAGIAYwBgAF4AXABbAFoAWABVAFQAVABTAFMAUgBPAE4ATQBLAEoASgBKAEkA
SQBIAEcARgBEAEQARABFAEMAQQBBAEEAQAA+AD4APQA7ADsAOwA7ADgAOAA3ADYANAA0
ADQANAAzADIAMQAxAC4ALAAqACkAKwArACoAKgApACgAJwAlACUAJQAlACUAIwAjACMA
JAAiACIAIgAjACUAIwAjACMAIQAiACIAIgAiACIAIgAiACIAIgAhACEAHgAeAB8AHwAd
AB0AHQAdAB0AHgAeAB0AHQAdAB0AHQAfAB4AHAAcABwAHQAcABoAGgAaABoAGAAXABcA
FwAXABgAGQAZABgAFwAXABcAFwAWABYAFQAUABMAEgAVABgAFwAXABcAFwAYABgAFQAV
ABcAFgAWABgAFgAWABQAFAAUABQAFAAUABIAEQARABEAEwATABQAFAAUABQAEgAPAA8A
DwAQABAAFAAUABQAFAAWABYAFQAUABEAEQARABAAEQAQABAADwAMAAwADQANAAwADAAM
AAwACwAJAAkACwALAAwADAAMAA0ADQANAA0ADQAMAAwACwANAA0ADAAMAAgACAAIAAgA
BwAHAAcABwAHAAcABgAGAAUAAwACAPz/+v/6/wAABwARAB0ALAA8AE8AZAB/AJ4AwADV
ANMAwQCrAIwAaABDABgA8P/Y/83/yf/P/9f/3P/g/+X/6f/t/+z/7v/v/+3/7//w//H/
8v/y//P/8v/y//L/9P/x//H/8v/x//D/8f/x//L/8v/y//D/8P/w//H/8f/z//P/9P/0
//H/8f/x//H/8f/w/+7/6//q/+n/6v/r/+r/6f/o/+b/5f/k/+P/4v/k/+f/6v/q/+v/
7P/r/+j/5//n/+n/6//p/+n/6v/p/+v/6//s/+z/6//s/+3/7//y//L/8v/0//f/9//1
//X/9f/1//X/9//3//f/+P/4//X/9f/2//b/9v/3//j/+P/4//j/9//4//f/+P/4//r/
+v/6//r/+v/6//r/+v/6//z//P/6//z/+v/6//r/+P/4//j/+P/4//f/9//2//b/9f/1
//X/9f/3//f/9v/2//j/9//3//f/9f/1//X/8//z//T/9P/0//H/8f/v/+3/8P/x//L/
8//y//D/7v/t/+7/7v/t/+7/7//v//D/8P/u/+7/7v/t/+//8P/x//H/8v/y//L/8v/y
//L/8v/z//H/7//v/+//7//u/+//7//x//H/8f/x//H/8v/y//L/8P/w//D/8P/w//D/
8P/x//D/8P/w//H/9P/1//X/9v/4//j/+P/3//f/9//3//f/+f/5//n/+v/4//j/+P/5
//r/+f/6//v/+f/6//r/+v/6//r/+v/6//z//P/7//v/+P/4//n/+f/5//n/+f/5//f/
+P/4//f/9//3//f/9//4//j/9//4//f/+f/5//j/+P/4//j/9v/2//f/+P/5//r/+//7
//r/+P/5//r/+//6//r/+f/4//b/9v/6//7//f/9//3//f8AAAAA/f/9/////v8AAAAA
AAD+//7//v/+/wEAAQACAAMAAQABAAIAAgAEAAQAAgD///////8AAAAAAAAAAAAAAAAE
AAQAAwACAP////////7//f/8//z/+//6//r/+//7//z//P/8//z//v/9//7/AQD//wAA
AAAAAAMAAwADAAMABQAEAAQAAwADAAMAAgACAAEAAgADAAQAAAD///7//f8AAAEAAQAC
AAEAAQD+//z/+P/4//z/BQARAB0ALgA+AE8AZAB9AJoAugDPAM8AwQCpAIgAZABBABoA
9v/c/9H/0//b/9//5P/o/+v/8f/5//r//P//////AwAGAAUAAgACAAMABAAEAAgACAAF
AAUABgAGAAYACAAJAAsADAANAAwADgAOAA8ADwAPAA8AEAAQABIAEwAUABUAFQAUABIA
DwARABMAFwAbABgAFwAWABQAFAASABAADgAQABUAGgAcACAAIgAiACAAHQAdAB8AIQAg
ACEAIwAjACMAIwAkACQAJQAmACcAKQAoACgAKAAqACoAKQAmACUAJQAlACUAJwAoACkA
KwAsACsAKwAsACwALQAvADEAMgA3ADoAPABAAEMARABEAEYARgBGAEYARgBGAEYARgBG
AEYARgBEAEYASABIAEgARgBEAEQARABEAEMAQwBCAEIAQwBDAEMAQwBAAD8APQA8AD4A
PwBBAEMARQBFAEUAQwBDAEQARABEAEIAQQA+ADsAOwA7ADsAOwA8ADwAPAA9AD8APgA8
ADwAOgA5ADkAOAA0ADQANAAzADEAMgAzADMANgA4ADoAPAA6ADoAOgA7AD0AOwA7ADsA
OgA6ADwAPQA8ADsAOgA5ADsAPAA8ADwAPAA8ADwAPAA6ADoAOgA7ADwAPAA8AD0APQA9
ADwAPAA8ADwAPAA7ADoAOQA4ADcAOgA7ADwAPgA/AEAAQQBDAEIAPwA+AD0APgBAAEEA
QgBAAEAAQABAAEAAQAA/AD8APgA+AD8APwBAAEEAQgBDAEUARgBGAEUAQwBDAEMAQwBB
AEAAPgA+AEIARQBGAEYASQBKAEsASgBJAEkASQBJAEkASQBIAEYATABLAEoARwBGAEUA
RABHAEcASABJAEgARwBHAEYARgBGAEQAQQA/AD8AQABAAD8APgA9ADwAQABCAEMARABC
AEEAQAA+ADsAOgA6ADkAOAA4ADkAOQA8ADwAPAA8ADkANwA3ADkAOwA8ADwAPAA/AD8A
PwA/AD0APAA8ADsAOAA3ADUANAAyADIAMgAyADUANwA5ADsAOAA3ADUANAAvADEANAA0
ADIAMAAyADcAPwBJAFgAaAB9AJQAqQDEAOQAAQEHAf8A8QDSAKIAdQBMACIABgDz/+v/
6f/t//D/+P8FAA0AEQAaACAAIwAlACkAMAA1ADYANAA1ADgAPAA8AEAAPQA9AD4AQABA
AEIAQwBGAEYARgBEAEMAQgBCAEEAPwA/AEAAQABBAEEAQQBBAD0AOgA2ADEAMwAzADUA
NwA1ADUANQA0ADAALgAsACoAKwAvADMANAA2ADgAOAA2ADUANQA3ADkAOAA5ADsAOwA7
ADsAPAA8ADoAOgA6ADsAPgA+AD4AQAA/AD8APQA9AD0APQA9AD8AQQBBAEIAQgBCAEMA
RQBGAEQARQBGAEYARABEAEMARABGAEgASQBMAEsASgBJAEgARQBEAEMAQgBEAEQAQgBE
AEQARABEAEIAQgBCAEIAQgBDAEMAQgBCAEIAQQBAAD8APwA/AD4APgA9ADsAOgA5ADoA
OwA8ADsANwA2ADQAMgAyADMAMgAxADMAMwAzADMAMAAuACwAKwAtACwAKgAqACkAKQAq
ACoAKgAqACoAKQAoACgAKAAnACgAKAAoACgALAAuADAAMwAxAC8ALwAvADAAMAAyADMA
NgA3ADgAOQA2ADYANQA0ADQANAA0ADQANAA0ADQANQA2ADYANgA3ADUANQA0ADQAMQAw
AC8ALQAvAC8ALwAvAC0AKwApACgAKgAqACoAKwArACkAKQApACcAKAAoACgAJgAkACIA
IAAiACQAJQAnACQAIgAhAB8AHwAfAB8AHwAeAB4AHQAbABsAGwAbABsAGwAaABgAGAAW
ABcAFgAUABUAFgAXABYAFQAWABYAFgAWABYAFAATABMAEwARABEAEgASABQAFAASAA8A
CwAJAAgABgAFAAIA///8//7//v/9//z/+f/3//X/8v/v/+z/6v/n/+T/5P/l/+X/4f/c
/9f/0v/O/8v/yv/L/8f/xv/E/8L/vv+7/7j/tf+x/67/rP+p/6X/o/+g/57/mf+Y/5f/
lv+T/5P/k/+T/5H/j/+M/4r/h/+H/4j/hv+E/4T/gv+F/5H/l/+c/6j/vf/O/+P/+v8Y
ADkAUQBZAFEAOgASAOP/sv+E/1j/Of8r/yv/Mf82/zz/Qf9J/1H/Vv9c/2P/af9t/3T/
d/92/3b/df92/3r/gP+A/33/ff9+/33/fP99/33/f/+A/4H/gP+A/4D/gf+B/4H/gf+C
/4L/g/+D/4P/g/+E/4T/g/+B/37/ff9+/3//gv+D/4T/hP+E/4T/hP+E/4L/hf+I/4j/
iP+I/4b/gv+E/4X/iP+L/4r/i/+N/43/i/+L/4z/jP+M/4z/jP+N/4z/iv+I/4j/if+J
/4f/h/+H/4f/h/+J/4n/if+K/4r/i/+N/5D/kv+T/5X/l/+Y/5v/nP+c/57/nv+e/53/
nv+c/5r/mP+W/5b/lv+W/5b/kv+Q/4z/jP+N/47/j/+O/5L/lP+W/5j/mv+b/5v/nP+e
/5//oP+h/6D/n/+d/5z/mv+Z/5n/mf+X/5X/k/+P/43/jP+K/4j/iP+J/4j/h/+F/4X/
hf+F/4P/gv+B/4H/gP9+/3v/ev98/33/f/+A/3//gP+B/4H/f/+A/4H/gf+D/4T/hf+G
/4P/gv+B/4H/gf9//3//f/+B/4L/hf+H/4X/hf+F/4X/hf+G/4b/hv+E/4T/hP+E/4P/
gv+B/4H/hP+E/4T/hf+F/4X/hP+E/4T/hP+E/4P/gv+B/4D/f/99/3v/ef94/3v/fP99
/3//fv97/3r/ef93/3j/eP94/3r/ev96/3r/e/98/3z/ff9+/37/f/9//33/ff99/33/
f/+A/4D/f/99/33/ff99/3//fv98/3z/ff9//3//fv+A/4D/gP9+/37/f/+A/4H/f/9/
/37/fP98/3v/fP99/3r/ev96/3r/ev98/3v/e/97/33/f/+C/4T/hv+G/4T/gf+D/4P/
hP+E/4b/hv+G/4b/hv+G/4X/hP+F/4X/hf+E/4P/gv+C/4H/gP+A/4H/gf+A/4D/gP+A
/3//ff99/3//gf+C/4L/gv+A/3//fv99/3//gP+C/4P/gf+B/4D/gP98/3z/fP98/33/
ff99/33/e/97/3r/ev97/3v/ev92/3L/cP9u/3H/e/+F/5L/oP+z/8T/2//4/xgAOQBP
AFMARQAuAAwA4f+2/4r/Yv9H/zn/N/89/0b/Uv9Z/1n/Wf9i/2r/b/9z/3f/eP97/3z/
fv9//4D/gP+A/4X/g/+E/4b/h/+I/4v/jf+O/47/jv+M/4//kP+S/5P/lf+V/5b/lv+T
/5P/k/+T/5P/kv+Q/43/jP+L/4z/jf+N/43/jf+M/4v/iv+J/4j/iP+L/47/jv+Q/5L/
kv+Q/4//j/+R/5P/lP+V/5f/l/+Y/5n/m/+c/53/nv+f/6H/pP+m/6j/rP+v/6//rf+t
/67/r/+w/7P/sf+x/7L/sv+0/7X/t/+4/7j/uf+6/7r/vP++/7//wv/F/8b/xv/I/8v/
zP/N/87/zP/M/8z/zP/O/87/zP/O/9D/0P/Q/87/z//Q/9H/0v/T/9P/0v/S/9T/1f/W
/9f/1//X/9b/1v/X/9f/2P/Z/9v/2//b/9n/1v/W/9X/1P/V/9X/0//R/9H/0f/R/9H/
0//S/9H/0f/S/9L/0f/S/9P/0//U/9T/0//U/9X/1f/X/9j/2f/Z/9j/2P/Y/9j/2f/a
/9v/3f/c/9n/2P/X/9j/2P/a/9v/3P/d/97/3//h/+L/4v/i/+P/5P/l/+b/6P/o/+j/
6f/o/+j/6P/p/+z/7f/t/+7/7P/s/+z/6//t/+3/7f/t/+3/7f/t/+7/7f/s/+v/6//t
/+v/6//r/+v/7P/s/+z/7P/s/+z/7P/s/+z/6//r/+z/7P/t/+3/7//v/+//7//t/+7/
7v/t/+//7//v/+//8P/w/+//8P/x//P/8//y//X/9v/3//b/9f/1//X/9f/0//X/9f/0
//b/9//4//n/+v/6//n/+P/2//b/+v/+//7//f/8//v//f/+//z//f////z//P/9//7/
//8AAAMAAwAEAAUAAwADAAQABAAGAAYABAABAAMAAwAEAAQABQAEAAMAAgAGAAYABQAE
AAMAAwADAAIAAQAAAAAA//8AAAAAAQABAAAAAAAAAAAAAAD//wAAAwACAAIAAQAAAAIA
AwAEAAUABwAGAAYABQAFAAUABAAEAAQABAAEAAQAAwADAAMAAwADAAMAAgACAAEAAQD+
//r/+P/4//j//f8JABUAJAA2AEcAWABxAJAAsADRAN8A1wDFAKgAgABZADIACgDm/9H/
y//N/9P/2P/e/+P/6f/t//D/8v/1//f/+f/6//v//P/+////AAACAAQACAAFAAUABgAI
AAgACgALAA0ADgAPAA4AEAAQABEAEQAPAA8AEAAQABAAEQASABMAEwASABAADQALAAsA
DQAPAA4ADQAMAAoACgAKAAoACgAMABEAFgAYABkAGgAZABYAFwAXABkAGwAcAB0AHwAf
AB8AHwAgACAAIQAiACMAJQAlACQAIwAkACIAIQAeAB0AHwAfAB8AIQAgAB8AHwAeAB4A
HwAhACIAIQAhACEAIAAiACQAJQAoACkAKgAqACwALgAuAC4ALgAwADAAMAAwAC4ALgAs
AC4ALgAuAC4ALAAsACwALAAsACsAKwAqACoALQAtAC0ALQAtAC0ALAAsAC4ALQAtAC0A
LwAvAC8ALQArACoAKAAmACYAJwAmACUAJAAjACIAIQAiACIAIgAjACMAIgAgACAAIwAj
ACQAJAAkACQAJAAjACIAIgAiACEAJAAkACQAJAAjACIAIQAhACEAHwAfAB8AHgAeACAA
IQAhACEAIQAhACEAIgAiACIAIgAiACIAIgAiACIAIgAjACQAJAAkACUAJQAlACQAJAAk
ACQAJAAjACMAIwAjACMAJQAlACUAJgAkACQAJAAlACUAIwAjACMAIwAkACQAJAAiACIA
IgAiACIAIgAhACEAIgAiACMAIwAhACEAIQAhACEAIgAiACEAIwAjACMAIwAlACQAIgAi
ACEAIwAjACIAIAAgACAAHgAeAB8AIAAhACIAIwAjACIAIQAhACEAIQAiACIAIQAgAB0A
HAAfACIAJQAlACUAJQAkACQAIQAhACQAJAAlACgAIgAmACYAJgAmACYAJgAmACYAKAAn
ACcAJwAlACUAJgAmACYAJgAkACEAIwAjACQAJAAmACYAJgAmACgAKAAnACYAJQAlACUA
JAAjACIAIgAhACIAIgAjACMAIwAiACEAIAAgAB8AIAAjACMAJAAkACQAIwAjACMAIwAl
ACQAJAAjACEAIQAgACAAIAAgACAAIAAhACEAIQAhAB8AHwAeAB4AHwAdABwAGAAWABYA
HgApADMAPwBSAGIAcwCKAKUAxgDmAPUA8QDdAMUApACAAFkALgAKAPT/7f/x//X/+f/+
/wQACQAPABMAEgASABcAFwAZABwAHQAcABwAHwAeACAAIgAiAB8AHwAgACIAIgAkACUA
JwAoACkAKAAoACgAKQApACsAKwAsACwAKwArACsAKwAqACgAJQAhACAAHwAgACEAHwAf
AB8AHgAgACAAIAAgACMAJwArACwALgAwADAALgAuAC8AMgA1ADQANQA3ADcANwA3ADgA
OAA4ADgAOAA5ADkAOAA3ADgAOAA3ADQAMwAzADMAMwA1ADQAMwAzADIANAA1ADcAOAA3
ADcANwA2ADgAOgA7AD4AQQBCAEIARABFAEYARwBIAEoASgBKAEoASQBIAEUARgBFAEQA
QwBAAD0APAA7ADoAOwA7ADoAOgA5ADkAOQA5ADoAOwA7ADwAPQA9AD4APwBBAEEAQQA/
AD4APgA9ADwAOwA7ADkANwA1ADUANQA1ADUANAAzADMANQA0ADIAMgAxADEAMgAyADAA
MAAwAC8ALQAuAC8ALwAuAC4ALgAuAC0ALAArACsAKQAnACcAJwAoACgAKgArACoAKQAo
ACcAJQAmACYAJgAkACQAJAAkACQAJAAkACUAJAAkACQAJQAjACMAIgAiACMAJAAlACUA
IwAjACMAIwAjACMAIwAkACQAJAAkACUAIwAhACEAIQAhACIAIgAiAB8AHgAdABwAHAAc
ABsAGwAYABgAGQAZABcAFwAXABcAGQAaABoAGQAXABcAFwAXABgAGAAXABgAFwAZABkA
GAAVABQAEwAQABAAEQASABMAEQARABAADgAMAA0ADgAPAA4ADgANAAwACgAKAA4AEgAV
ABUAFQAVABYAFgATABMAEwASABIAFAAUABQAEgAQAA4ADgAOAA4AEAAPAA8ADwAOAA0A
DQAMAA4ADgAMAAkACwALAAwADAANAAwACwAKAAoACgAJAAgABQAFAAUABAADAAIAAgAB
AAIAAgADAAMAAgACAAIAAgADAAEAAQADAAEAAgACAAIAAwADAAMAAwADAAIAAgABAP//
///+//7//v/+//7//v/7//v/+//7//3//f/8//z/+//7//j/8v/w//T//P8DAA8AGwAq
AD4AVQBqAIUApADAAMcAwQCvAJEAbgBMACUA/v/i/9D/x//N/9f/3f/i/+T/6f/t/+//
8v/0//f/+//7//z/+//6//z//f/+/wIABAAFAAEAAAAAAAAAAAACAAMABQAGAAcABgAH
AAgACgALAA0ADQAOAA4ADgAPABAAEQAOAAwACQAFAAcABwAJAAsACQAJAAkACAAIAAgA
CAAIAAsADwATABQAFgAYABgAFgAWABcAGgAdAB4AHwAhACEAIwAjACQAJAAkACYAKAAr
ACoAKgAqACwALwAvAC0ALQAtAC0ALQAvAC8ALwAwADAALwAvADAAMAAwADEAMgAyADUA
NgA2ADgAOQA6ADoAPAA8ADwAPAA8AD0APgA/AEAAPgA+ADwAPgA8ADwAPAA6ADwAPAA8
ADwAOwA7ADoAOgA7ADsAOwA7ADkAOQA4ADgAOgA5ADkAOQA3ADcANwA1ADQANAAzADIA
MgAzADIAMQAwAC8ALgAtAC0ALAArACsAKwAqACgAKAApACkAKgAqACoAKgAqACkAKAAo
ACgAJwAnACYAJQAkACEAIAAfAB8AIQAfAB8AHwAgACAAIgAjACMAIwAjACMAIwAkACQA
JAAiACIAIgAiACIAIgAiACMAJgAmACYAJwAmACUAIwAiACIAIgAiACEAIAAfAB4AHQAf
AB8AHwAgAB8AHgAdAB0AHAAZABgAFwAWABYAFQAUABIAEgASABIAEAAQAA8ADwAOAA4A
DwAPAA4ADQAMAAsADQAOAA4ADQANAA0ADQANAAwACgAHAAYABwAJAAkACAAIAAgACAAG
AAUABQAFAAUABgAHAAcABgAIAAkACgALAAoACgAJAAgABAACAAQABgAHAAcABwAHAAgA
CAAFAAUABwAGAAgACAAIAAgACAAHAAcABwAFAAUABgAGAAgACAAGAAMAAAD//////v8C
AAIAAgACAAYABgAFAAQAAwADAAMAAgD///7//v/9//z//P/9//3///8AAAEAAgADAAEA
AQADAAMABAAEAAQABwAHAAcABwAEAAIAAQD//wEAAQAAAAAA//8AAAEAAgD/////////
//7//f/7//r/+////wAA+v/2//j//P8DAA0AGwAoADgASQBcAHEAkACyAMUAxQC5AKEA
fgBcADkAFgD2/97/y//B/7//v//E/9D/0//X/93/5P/o/+v/6//p/+r/6f/m/+j/6//s
/+7/7v/s/+f/5f/k/9//3P/b/9n/2P/W/9T/0P/N/8r/yP/F/8f/x//I/8j/xv/F/8T/
w//D/8L/wP+9/7v/u/+9/7//vP+5/7b/sv+y/7L/sv+y/7H/s/+1/7T/tP+0/7L/rv+t
/63/r/+x/7P/tf+4/7n/u/+9/8D/wv+9/7z/u/+7/7n/uP+3/7j/t/+3/7X/tf+3/7f/
t/+5/7v/u/+8/7z/uf+5/7r/uv+8/73/vv++/7//wP/A/8L/w//E/8T/xv/E/8T/xP/E
/8L/wv/C/8L/w//E/8P/xv/E/8T/xP/C/8D/wP/A/8D/wf/B/8D/wP/B/8H/wf/B/8P/
w//C/8L/wP+9/7v/uf+9/7//wf/B/8H/wv/C/8L/vf+7/7f/s/+0/7X/tv+3/7n/uP+3
/7f/tv+0/7H/sP+z/7P/tP+0/7D/sP+w/6//sf+0/7f/uf+5/7j/t/+2/7j/uP+4/7n/
tf+x/6//rf+v/7D/s/+1/7j/uf+6/7v/uf+6/7r/uv+7/7z/vf++/7z/vP+8/73/wf/C
/8P/xf/D/8P/wv/C/7//vv+9/7v/uf+5/7n/uf+6/7v/vP++/7v/uv+5/7n/uv+5/7r/
u/+9/8D/wv/E/8T/xP/E/8T/wf/A/77/vf++/77/v/+//8H/wf/B/8H/w//E/8T/w//B
/8H/wf/B/7//vv+8/7z/vP+9/7z/uv+8/77/wP/A/7//v/+//7//uv+5/7r/vf++/7//
wP/C/8P/xf/H/8f/x//I/8j/xv/E/8D/u/++/7//wf/C/8P/wv/B/8D/v/++/7z/uv+5
/7n/uf+4/7n/uP+4/7f/tv+2/7f/t/+7/7z/vf++/7v/uf+5/7v/u/+8/7z/vP+//7//
v/+//7z/uv+5/7f/uf+7/7z/vv+7/7r/uf+4/7X/tf+1/7X/uf+7/7z/vv/F/8P/vP+2
/7b/uv++/8H/x//L/9T/6P8BABgALwBMAG4AjwCjAKEAkQB4AFAAHwDy/8T/nv+D/3X/
cf91/3z/hP+R/5//pf+s/7L/s/+v/7H/vv/H/8b/yP/N/8z/zP/K/8r/xf/D/8L/vf+6
/7n/t/+2/7T/sv+u/6z/rP+t/63/q/+p/6j/pv+n/6f/p/+n/6b/pP+h/53/oP+h/6T/
p/+n/6f/p/+m/6b/pP+i/6D/nv+f/6D/nv+e/57/nP+Y/5r/m/+e/6H/pf+n/6r/q/+p
/6n/qv+q/6b/pv+m/6f/qv+q/6r/rP+v/7H/sf+z/7H/sf+x/7P/s/+z/7T/tP+0/7X/
t/+4/7r/u/+8/7z/vP+8/7v/vP+7/7z/vP++/7z/vP+8/7z/vP+8/7z/vP+8/7z/uv+8
/7z/vP+8/7r/uf+4/7f/tv+3/7f/tv+2/7X/tf+1/7X/t/+3/7b/tv+4/7f/t/+3/7X/
s/+x/63/rv+w/7H/sv+z/7P/sf+v/63/rf+t/63/rv+u/67/r/+v/67/rP+s/6//r/+w
/7D/rP+s/6z/q/+t/7D/s/+1/7f/uP+5/7r/vP+8/7z/vf/B/8P/x//L/9D/0v/W/9n/
3P/d/97/3//f/+D/4P/g/+L/5P/m/+j/6//s/+3/7//y//T/9v/5//v/+//6//r//P/+
/wAAAQADAAUABwAJAAwADQAOABAAEgAUABYAGQAbABkAGQAZABcAGAAYABgAHQAgACMA
JgAoACgAJwAnACYAJgAnACcAKAApACoAKwAtAC4ALgAtAC8ALwAvAC8AMQAyADIANAA2
ADkAOgA6AD0APgA/AD4AQABBAEIAQwBHAEkASgBKAEsATQBPAFEAUQBQAE4ATABKAEoA
TgBSAFYAVwBYAFkAXABcAFkAWQBdAF4AYABkAGgAaABoAGYAaQBqAGsAawBqAGkAaABn
AGoAaQBnAGcAZwBoAGsAbQBrAGkAaABoAGgAaABoAGcAaABpAGkAaQBqAGsAbQBvAHQA
dAByAHAAcAByAHIAcgByAHUAdgB3AHgAeQB6AHsAfAB6AHgAdgB0AHcAeAB5AHoAhwCS
AJ0AqADAANYA7AACARkBLgFDAVgBOAEaAfwA3gC4AJIAbABGAEIAQAA+ADwARABMAFQA
XABiAA==
         </WaveFormData>
      </LeadData>
   </Waveform>
</RestingECG>
