# Supplementary material for: Detection of Left Atrial Enlargement Using a Convolutional Neural Network-Enabled Electrocardiogram
Source: Front Cardiovasc Med. 2020 Dec 17;7:609976. doi: 10.3389/fcvm.2020.609976 (PMC7773668; doi:10.3389/fcvm.2020.609976)
Supplement: Supplementary file 5 [file Data_Sheet_5.ZIP › normal4/1802035916_4508_0000001K.XML]

<?xml version="1.0" encoding="Windows-1252"?>
<!DOCTYPE RestingECG SYSTEM "restecg.dtd">
<RestingECG>
   <PatientDemographics>
      <PatientID>1802035916</PatientID>
      <PatientAge>72</PatientAge>
      <AgeUnits>Years</AgeUnits>
      <Gender>Male</Gender>
      <PatientLastName>lixianglun</PatientLastName>
   </PatientDemographics>
   <TestDemographics>
      <DataType>Resting</DataType>
      <Site>1</Site>
      <AcquisitionDevice>MAC55</AcquisitionDevice>
      <Status>Unconfirmed</Status>
      <Priority>Normal</Priority>
      <AcquisitionTime>10:02:48</AcquisitionTime>
      <AcquisitionDate>12-17-2016</AcquisitionDate>
      <CartNumber>1</CartNumber>
      <AcquisitionSoftwareVersion>009C</AcquisitionSoftwareVersion>
      <XMLSourceVersion>MAC5000 v1.0</XMLSourceVersion>
   </TestDemographics>
   <RestingECGMeasurements>
      <VentricularRate>73</VentricularRate>
      <AtrialRate>73</AtrialRate>
      <PRInterval>148</PRInterval>
      <QRSDuration>84</QRSDuration>
      <QTInterval>388</QTInterval>
      <QTCorrected>427</QTCorrected>
      <PAxis>72</PAxis>
      <RAxis>-4</RAxis>
      <TAxis>32</TAxis>
      <QRSCount>12</QRSCount>
      <QOnset>221</QOnset>
      <QOffset>263</QOffset>
      <POnset>147</POnset>
      <POffset>196</POffset>
      <TOffset>415</TOffset>
      <ECGSampleBase>500</ECGSampleBase>
      <ECGSampleExponent>0</ECGSampleExponent>
   </RestingECGMeasurements>
   <Diagnosis>
      <Modality>Resting</Modality>
         <StatementCount>5</StatementCount>
         <LabelText>12SL ��ϳ���</LabelText>
      <DiagnosisStatement>
         <StmtText>�������</StmtText>
      </DiagnosisStatement>
      <DiagnosisStatement>
         <StmtText>��</StmtText>
      </DiagnosisStatement>
      <DiagnosisStatement>
         <StmtFlag>ENDSLINE</StmtFlag>
         <StmtText>�����粫</StmtText>
      </DiagnosisStatement>
      <DiagnosisStatement>
         <StmtFlag>ENDSLINE</StmtFlag>
         <StmtText>QRS �͵�ѹ</StmtText>
      </DiagnosisStatement>
      <DiagnosisStatement>
         <StmtFlag>ENDSLINE</StmtFlag>
         <StmtText>�ٽ� ECG</StmtText>
      </DiagnosisStatement>
   </Diagnosis>
   <Waveform>
      <WaveformType>Rhythm</WaveformType>
      <WaveformStartTime>0</WaveformStartTime>
      <NumberofLeads>8</NumberofLeads>
      <SampleType>CONTINUOUS_SAMPLES</SampleType>
      <SampleBase>500</SampleBase>
      <SampleExponent>0</SampleExponent>
      <HighPassFilter>16</HighPassFilter>
      <LowPassFilter>150</LowPassFilter>
      <ACFilter>NONE</ACFilter>
      <LeadData>
         <LeadByteCountTotal>10000</LeadByteCountTotal>
         <LeadTimeOffset>0</LeadTimeOffset>
         <LeadSampleCountTotal>5000</LeadSampleCountTotal>
         <LeadAmplitudeUnitsPerBit>4.88</LeadAmplitudeUnitsPerBit>
         <LeadAmplitudeUnits>��V</LeadAmplitudeUnits>
         <LeadHighLimit>2147483647</LeadHighLimit>
         <LeadLowLimit>268435456</LeadLowLimit>
         <LeadID>I</LeadID>
         <LeadOffsetFirstSample>0</LeadOffsetFirstSample>
         <FirstSampleBaseline>0</FirstSampleBaseline>
         <LeadSampleSize>2</LeadSampleSize>
         <LeadOff>FALSE</LeadOff>
         <BaselineSway>FALSE</BaselineSway>
         <ExcessiveACNoise>FALSE</ExcessiveACNoise>
         <MuscleNoise>TRUE</MuscleNoise>
         <LeadDataCRC32>3182159055</LeadDataCRC32>
         <WaveFormData>
+v/6//r/+v/9//7///8AAPj/8P/o/+D/6f/w//f//v/7//r/+f/4//b/9v/2//b/+P/4
//j/+P/7//z//f/+//7//v/+//7//v/+//7//v///wAAAQACAAUABgAHAAgABQACAP//
/P/+//7//v/+/wQACgAQABYAEgAOAAoABgALAA4AEQAUABEAEAAPAA4AEgAUABYAGAAd
ACAAIwAmACIAHgAaABYAFAASABAADgAUABgAHAAgAB8AHgAdABwAGQAWABMAEAAUABYA
GAAaABQAEAAMAAgABAAAAPz/+P/9/wAAAwAGAAIAAAD+//z///8AAAEAAgAAAP7//P/6
//3//v///wAA///+//3//P///wAAAQACAAQABAAEAAQA///8//n/9v/4//r//P/+//3/
/P/7//r//P/8//z//P/+//7//v/+//7//v/+//7//f/8//v/+v/4//b/9P/y//b/+P/6
//z///8CAAUACAAGAAQAAgAAAP///v/9//z//v/+//7//v8AAAAAAAAAAP7//v/+//7/
/v/+//7//v/9//z/+//6//z//P/8//z//P/8//z//P///wIABQAIAAMAAAD9//r/+P/4
//j/+P/6//z//v8AAAAAAAAAAAAA/v/+//7//v/9//z/+//6//v//P/9//7/AAACAAQA
BgACAAAA/v/8//7//v/+//7//f/8//v/+v/7//z//f/+//7//v/+//7//f///////P/7
//z//P/7//r/+P/4//v//v/+//3/+P/5//z///8CAAQABAAFAAUABQAEAAMAAwD///z/
+//4//X/9P/1//f/+////wQACAAIAAgACAAHAAcACAAIAAgABgADAP///P/9//z///8A
AAAA/v/8//v/+P/5//j/9f/1//f/+f/3//n/+v/8//7/+//6//j/9v/2//b/+P/6/wIA
+f/x//f//P/8//f/8P/v//z/DwAWABoAIAAiACgAOwBJAEsATQBVAFsAVQBIAEAAPAAz
ACIAEAABAP7//f/3/+7/7//3/wAABQD///X/8f/0//L/9P/4//f/9v/6/wAAAgABAPr/
9//4//b/+f/6//n/+v/4//f/9//3//n/+//+/wAA///+//z/+f/2//b/9//4//z//v//
/wAAAAD+//3//f/8//3//f/+/wAAAQABAAAA/f/9//7///////3/+//4//n/+/8CAAoA
AwAAAP3//f8AAAIABAAEAAEAAAD///7/AgAFAAoADAALAAsACwAMAAwACwALAA4AEAAR
ABIAEgAWABcAGAAbABkAFwAVABMAFAAWABcAFwAYABoAHgAhAB8AHwAZABQAEgAVABYA
FgAZABoAHgAiABsAFQALAAMAAgAEAAgACgALAAsACwALAAkABwADAP7/+//8//3//v/9
//3//f/+/wMAAAAAAAAA/f/9//7//v/8//3//f/9//n/+P/3//b/+//8//v//P/9//3/
/f/9//3//////////f/7//n/9//3//f/9//3//b/9f/z//L/9f/5//7/AgABAAIAAgAD
AAAA///9//r/9v/0//X/9P/0//X/9f/z//H/8P/y//X/9//4//z//f/6//n/9v/1//b/
+P/5//v/+v/4//b/9P/7//z//f////7//f/8//r/+P/2//X/9f/1//X/9v/0//L/8P/u
/+z/7f/w//T/+f/4//j/+f/6//z/+//3//T/8P/w/+7/9P/3//b/9P/1//b/9v/2//b/
8//z//P/9P/u/+r/6//s/+3/7v/v//D/8v/1//j/9v/5//z/+v/5//X/8v/u/+//8P/u
//H/7v/w//T/+P/6//r/+v/4//f/9v/0//X/9//4//r/+v/4//b/9P/4//v/+//7//3/
/v///wAA/v/7//n/+P/2//b/9f/z//X/9v/5//r/+//6//n/9v/y//H/8f/z//X/8//z
//X/9//1//X/9P/0//T/9f/2//T/9P/y//D/8P/s/+z/8//1//P/9v/8//v/+P///wQA
AwAEAAoAGAAqADwARQBLAE8ATwBJAEcAPwAyACoAKAAhABYACAD5//D/8f/z//D/8f/z
//D/7f/v/+//8//+/wIA/f/6//L/6v/w//j//P/9//f/8//z//D/8v/y//D/8P/z//X/
+P/7//T/7//r/+b/7v/0//n//f/2//T/8//y//D/8P/v/+7/9f/2//j/+//+//////8A
APz/+f/1//D/8P/x//P/9f/4//n/+v/6//X/8//2//r/+P/4//j/+////wAAAQAAAAIA
AgACAAIAAgADAAYABgADAAEA///+/wIAAwAFAAoADQAPABEAEgASABEAEAARABIAEwAU
ABUAFwAaABwAHQAbABoAGwAbABoAGwAWABIAFAAXABgAGAATABAAEAAQAA0ADQAJAAcA
BgAIAAwADgAJAAcABQADAAQABQAEAAIAAAACAAQABgAEAAMAAgACAAMA/v/8//r//P/9
////AAACAAMAAwADAP///v/9//z/+//6//f/9v/8////AgAFAAEAAQD///3/////////
//8CAAMABAAFAAMAAwACAAIA/v/9//3//P/+/wAAAQADAAEA///8//j/+v/+/wUACgAK
AAsACwAJAAAA+P/z/+//9f/6/wIABwAHAAcABQAFAAQABAADAAMABgAIAAoADAANAAoA
BwAFAAAA/f/6//b/+f/6//z/////////AAD+/////v/9//z/+v/6//v//f8DAAYACgAO
AA4ACwAFAAAA/v8AAAIABAABAAAA///+//7//v///wEABQAEAAgADAALAAkABAAAAAAA
AwAGAAYAAgD8//v//P8AAAIAAgACAAUABwAJAAoABgAFAAMAAgABAAAA///+/wQACQAL
AA0ACgAIAAYABAAHAAcACAAKAAoACgAJAAcAAgAAAAAA/v8CAAQABgAGAAIAAQABAAMA
AwABAAEAAwACAP3/+v/2//v//v8CAAYABAAEAAIAAADw/+r/8v/9/////f8CAAgADQAQ
AA8AEAAZAB4AJgAwADYAQABNAFcAWQBVAFcAUwBFADoAMgAoACMAIAASAAkADgARAAsA
AAD3//H/9P/3//P/8f/z//j//v/8//7/+//4//j//P/8//n/+f/5//3//v8CAAQABAAG
AAIA///9//v/+f/5//r/+v/+/wAAAQABAAEAAgAEAAYABAAEAAMAAgABAP7//P/7//3/
//8AAAIAAgABAP///P8AAAMABwALAAkABwAFAAIA///9/wAABAAAAAAAAAADAAQABAAE
AAIAAwAEAAUABgAIAAsAEAASABEAEQARABIAEAAPAA8AEgATABUAFwAYAB8AIQAjACcA
JAAjACIAIQAfACAAIAAfACAAIgAmACkAKAApACQAIAAdAB8AHwAeABkAFgAWABYAFgAX
ABQAEwAMAAoACgAIAAsADQAPABEAEQARAA8ADAAHAAYABQAEAAYABwAIAAoACwAGAAQA
AgD/////AAAAAP7///////////8AAAEAAgACAAIAAAAAAAIAAwAEAAUAAQADAAMAAwAB
AAEAAQABAAQABQAGAAcABAADAAEAAAABAAEAAgACAAEAAAD+//3/AAADAAUABgACAAAA
AQAAAAQABQAFAAMAAgAAAAEAAwADAAQACAAJAAkAAQABAAUACgAIAAgACAAIAAYABgAH
AAkACAAEAAUABgAHAAcABAACAAAAAwAGAAYACgAIAAsAEAAPABAADwAOABEAEQARABAA
DQANAAwADAAMAAwADAAMAA4AEQARABEAFAAUABQAFAAWABUAFQAWABQAEgAPAAsABQAC
AAEA/v8EAAYACAAIAAUAAwACAAMABgAFAAYACQAIAAUABAACAP3/+v/4//b//f8CAAUA
CAAAAAQAAAD7////BQAIAAwADQAOABcAHAAVABAAGAAkADIAPgBHAFMAWQBbAF0AYQBd
AFYATgBIADUAIgAaABUADAAJAAUA/P/3//X/8P/1/wEAAwAFAAoAAgABAAQAAgAAAP7/
AgACAP//+//5//v/+v/8//z/+v/6//v/+//8//3//f/9//7//v/9//z/+v/3//b/+P/7
//7///8AAAAAAAAFAAQABAAFAAMAAQD+//z///////7//P/9////AgAFAAgACQAKAAoA
BAD/////AAABAAIAAwAHAAcABgAFAAIABAAGAAgACgAJAAkACwAKAAoACwAMAA4AEQAT
ABYAHAAXABUAEwAQABYAGQAcACEAIQAhACEAIQAiACQAJQAlAB8AGgAXABMAGAAdABwA
HAAcAB8AIAAgABwAGAAXABYAFQAVABEADwAMAA4AEgAUABIAEQAQAA8ADQALAAcAAgAC
AAQABgAIAAQAAQD+//z/AQAAAAIABAABAAEAAgACAAAAAQABAAEAAgACAAIAAgABAAAA
/f/8/////////////P/9//z/+////wEAAwAFAAUABQAFAAUABAADAAEAAAD9//v/+v/4
//7/AgAFAAkACAAHAAUAAgADAAQACAAKAAkABwAEAP///f/6//r/+//7//z/AAABAP//
///9//3//v8AAAEAAwAEAAQABAAEAAAA+v/0/+//9v/7/wAABAACAAAA/////wEAAwAG
AAYABgAEAAIAAAD9//z//P/9////AAACAAQABwAHAAQAAgAAAAAA/v8EAAMAAAD8//v/
/f/+////AAD9//3//f/+/wIAAgACAAIABAAFAAcACAACAPj/9f/y//v//v8CAAcACgAM
AAwACAAEAAIAAAD9//3//////wAAAwAFAAYABwAEAPz/AAAAAAEAAgAEAAEA/v/+////
///+//7//P/7//r/+f/4//j/EgANAAUA/v/8//7/AAACAAQABAAEAAQABAADAAIAAQAA
AAMABAAFAAYABAACAAAA/v8BAAIAAwAEAAUABgAHAAgABAACAAAA/v8AAAAAAAAAAAIA
AgACAAIABAAGAAgACgAIAAYABAADAAEA///6//r///8DAAYABgACAAIABQAIAAYABQAA
AAAAAgAEAAYABgAEAAUABQAFAAUABQAGAAYACAAKAAoACgAGAAYABwAFAAcACAAIAAgA
CgAMAA0ADwASABIAEgARAA0ACAAEAAIAAgAEAAQABAAGAAYABwAJAAgABQAAAP3///8B
AP////8CAAQABgAJAAoACgAKAAgACAACAPz/+P/1//H/9f/0//T/+/8EAA8AGgAhAB4A
GgAeACgAMgBBAEsATwBTAFsAXwBdAFIARgBAAD0AMgAkABsAFgATAAsAAgD//wMACAAL
AAcABQD///r/+v/9/wAA/v/8//r//v/+//v/+v/7/wAAAgD///7/+//6//3//f/+////
/////wAAAAACAAQABQAFAAAAAAABAAIABQAIAAoADAAHAAAA+v/1//z/AQAFAAoACgAJ
AAcABAABAAEAAgADAAMAAwADAAIAAQABAAYADAAHAAYABQAHAAwADgAQABAADQAKAAcA
BAAJAA0AEwAWABAADQAKAAgACgALAA0AEgAWABkAHAAeACEAIQAhACMAIAAfAB4AHQAd
AB4AHgAdABsAGgAbABsAIQAnACcAKAAnACkAKQAoACIAHgAdABwAHQAdABkAFwAWABgA
HAAeABoAFwAUABEAFQAXABcAFgAUABQAFAAUABAADwAOAA4ADQAIAAYABAAFAAUABgAG
AAgACQAJAAkACQAKAAsADAAMAAwACgAKAAkABwAFAAMAAwAHAAkACwAKAAkACAAHAAkA
CQAJAAkACgALAAsADAAJAAkACgAKAAkACAAGAAUACQANABAAEgANAAoACgAIAAwADQAN
AAsABgACAAEAAQACAAQACQALAAwADQAMAA0ADAAMAAsACwAKAAgABgAEAAkACgALAA0A
CgAJAAgABgAHAAYABgAHAAoADQARABIADwAKAAUAAAAAAAAAAQADAAUABgAIAAoADAAL
AAcABAAAAAAA/v8EAAoACgAJAAsACQAIAAcABgAAAP///v/+/wIAAgACAAIABAADAAMA
AgAEAAAAAwAGAAcABAACAAEABAAIAAoACAAGAAQAAgD///3//////wAABAAFAAUABQAB
APj/+//6/wAABAAJAAkABgAEAAMAAQAAAAIAAgADAAUABQAFAAYABgADAP//BgAKAAgA
BgAEAAIAAAD+//z/+/8AAAMAAwAIAAcABwAGAAIAAQACAAYACgAHAAUA///+//3//v//
//7//v/////////+//3//f/8/wEABgAJAAwACQAKAAwACwAMAA4ADwAQABAAEAAPAA8A
DAAKAAgABQAGAAQAAwAEAAAAAgACAAIAAwACAAIAAwACAP//+v/3//n/+//5//n//f8A
AAMABwAGAAYABgAEAPj/9v/8/wAA/f/9//v/+v/+//v/9v///wwAEQAWABoAGAAaACgA
NQA9AEsAWwBhAF8AWwBSAEIANgAtACAAFAALAAIA//////r/9f/1//D/6//x//n/+f/4
//z/+v/6//X/8P/u//L/8v/v/+7/7//0//b/+f/6//n/+v/5//f/9v/1//j/+f/7//z/
/P/8//v/+f/0//L/8f/w//P/9v/4//r/+//4//b/9f/5//v//P/+//z/+//5//b/9f/1
//b/9//7//v/+//6//b/8//1//j/+f/6//v////9//z/+//4//n/+v/7//z/+f/5//v/
+v/5//n/+f/6//3///8CAAgABAADAAIAAAAIAAsADgATABIAEQAQAA8ADgAOAA0ACwAM
AAwADgAPAA8AEQANAAoADQATABcAGgASAAoABQAAAAMABQADAAMAAgAEAAgACgADAP//
+//3//v//f/9//z/9v/2//b/9v/z//P/8//0//T/8P/v/+7/7f/t/+7/7v/w//P/9f/3
//f/+P/5//r/+v/4//T/8v/z//P/8//z/+3/7f/r/+n/6f/p/+n/6f/t/+//8f/z/+//
6//m/+L/5//t//T/+v/4//b/8//x/+7/7f/r/+j/6P/q/+//8v/1//f/+P/3//H/7v/u
/+//7P/s/+//7//w//H/8P/x//D/8P/v/+//7v/u/+7/7v/y//D/7v/t/+7/7//w//D/
7//u/+7/7//u/+//8f/w/+//7P/p/+b/6P/q/+3/8f/x//D/8P/w//L/8f/t/+r/5//o
/+f/7v/y//D/7f/t/+v/6v/p/+j/5v/n/+j/6v/t/+7/7//w//D/7//v/+7/8v/q/+X/
7P/y/+7/7P/q/+j/6P/o/+n/6//t/+r/7P/u//L/8//x//D/7f/v//H/8P/x/+z/7P/u
/+3/7v/t/+z/7f/t/+3/7P/t/+3/7P/s/+//8P/x//L/9//7//z//f/7//r/+f/4//P/
7//s/+r/7P/u/+//7//t/+z/7f/s/+z/7P/s/+r/6v/p/+n/6//u/+//8v/3//P/6//l
/97/4v/m/+v/8P/s/+r/5v/i/+b/7P/s/+3/7//t/+7/8v/z//D/8f/2//v//P8CAAoA
EgAmADkAOwA9AEcASQA7ADEALgAkABQAAwD6//b/9//w/+P/4f/o/+//7//o/93/3f/j
/+H/4P/m/+j/7P/r/+r/6f/s/+v/5//n/+f/6//s/+v/6v/n/+b/6f/p/+r/6//t/+3/
7v/u/+3/7P/q/+f/5f/m/+j/6v/t/+7/7v/u//D/7v/t/+3/7P/t/+3/7v/y//P/8//y
//T/9f/3//n/+P/1//L/7v/u/+3/8f/2//X/9v/3//v/+f/2//P/7v/w//D/8P/w//T/
9//8//7///8BAAMABgADAAEAAAACAAMABQAHAAgABwAFAAMAAwAHAAkACwANAA0ADgAO
AA0ADwASABcAGwAWABUADgAIAAUABwAHAAYABAACAAMABAAGAAcABAADAP3//P/9//z/
+//7//v/+//9///////+//j/+P/4//j/9P/z//L/8v/z/+7/7P/q/+3/7//y//T/8f/x
//D/7//u/+7/7v/u//D/8P/u/+7/7//v/+//7//t/+//7//v//L/8//0//X/8v/x//D/
7//w//H/8f/y//H/8f/y//L/8f/y//L/8//y//H/7//s/+r/6v/t/+7/8v/1//f/9//0
//L/8//1//D/7v/v/+3/7v/v/+7/7//v//D/8P/x//T/9v/4//r//f/8//v/+//5//f/
9f/y/+z/6P/l/+P/6f/v//b/+v/6//j/9v/0/+7/7P/r/+v/7P/s/+3/7v/0//X/8//y
//H/8v/x//j/9//0//D/7//y//L/8v/y//n/+//3/+7/8f/y//P/9P/y//D/7//v/+7/
6v/r/+z/8P/x/+//7v/s/+//8v/y//P/8P/y//b/9v/2//T/8v/1//f/+f/6//f/9f/y
//D/8v/y//L/8v/2//n/+f/5//j/+P/4//j/+P/3//f/+P/5//r/+v/5//X/8v/x/+7/
7f/s/+v/6P/n/+f/6P/r/+v/6f/p/+v/7v/t/+7/7v/r/+r/6v/q/+r/6v/o/+b/7P/w
/+z/3//Z/93/5P/s//H/7v/1/wQACQAKABYAHgAiAC4AOQA9AD0APwA/AD8APwA0ACQA
GgARAAIA9v/3//z//f/3//D/6//p/+b/4//n/+v/5f/e/+D/4v/m/+X/5P/l/+r/6//p
/+r/6//w//L/7//u/+v/6v/p/+f/5v/l/+X/5f/m/+b/6v/s/+3/7f/n/+b/5v/m/+r/
7P/t/+7/7v/q/+f/5f/o/+n/6f/q/+3/7//w//D/7f/t/+7/7//w/+//7v/s/+z/6//v
//T/8f/w/+//8f/x//D/7//s/+7/7v/u/+7/8f/1//v//v/5//f/9f/0//r//f8BAAgA
BgAFAAQAAgAIAAkACgANAA4ADwAQABEADwAOAAwACQAIAAgACgALAA0ADwALAAgACAAL
AAwADAAOAA4AEQAUAA4ACwAEAP//+f/4//n/+P/6//v//P/9//v/+//5//b/9f/2//f/
+P/5//n/+f/6//r/9P/x/+7/7v/v//H/8v/w/+//7f/r/+v/7P/t/+7/8//0//P/9P/1
//X/9f/1//H/8//z//P/9P/1//b/9//1//P/8f/v//L/8//z//T/8P/t/+v/6P/u//L/
9f/5//j/9//1//L/7v/u//H/8v/1//f/+P/3//D/6v/n/+X/6P/s//P/9//5//n/9//3
//b/9v/1//X/8//y//H/8P/1//T/8//z//P/8//z//L/7f/q/+j/5//u//P/+f/8//z/
+v/4//b/8f/u/+z/6//u//D/8//2//n/+f/2//T/8v/y//D/9v/6//j/9f/1//X/9P/z
//L/6f/s/+3/7v/v//D/7v/u/+//8f/z//D/8v/0//T/8//v/+z/7//z//f/+P/2//D/
7//w//X/+P/5//r/9//1//P/8P/x//P/9P/2//n/+v/7//z/+f/5//b/8//1//b/9//4
//3///8CAAYAAwAAAPz/9//z//D/7//s//H/8v/z//L/7v/t/+3/7//v/+3/7f/v//L/
8f/y//L/7//u/+7/7v/u/+7/7P/q//r/+v/6//X/5//f/+j/7P/t//T/+//8/wEAAgAC
ABAAIgAsADEAPwBPAFEATwBLAEEANAAwACwAKQAmACAAEQAGAAEA///8//X/6//o/+v/
8f/v/+3/9P/4//f/+v/4//b/9v/6//r/9//y//H/9P/0//b/9v/0//T/9P/z//P/8//z
//P/9P/0//L/8v/x/+//7v/w//P/9v/1//b/9v/2//f/9P/y//H/8//1//b/+P/2//X/
8//w/+//7//w//H/9P/1//b/9v/x/+//8v/2//T/9P/0//f/9//2//X/8v/1//b/9//4
//r//f8CAAQABQAFAAUABgADAAEAAAACAAEAAQABAAAACAALAA4AEwATABMAEwATABUA
FgAWABUAEQAOAA0ACwAOABEADgAMAA8AEwAVABYAFQASABIAEgAOAA0ACAAFAAMABAAH
AAgACQAJAAkACQAEAAEA/P/2//P/9P/1//b/+f/7//3/AAD9//b/8v/u/+//7//w//D/
8//3//r//f/6//j/9v/0//f/+P/3//j/9v/1//T/8//x//P/8//z//P/8//z//P/9v/3
//j/+f/3//f/9v/2//f/9//4//j/9//4//j/+f/7//P/9P/2//L/8//0//X/9v/2//b/
9//5//X/8P/w//D/9P/1//P/8v/0//f/+v/6//v/+P/6//7/AgAEAAQABAD+//n/9P/u
//L/9f/3//r//P/8//z//P8BAAcACgANAAkABgADAAAA/v/9//3//v8CAAQABQAFAAQA
AgACAAAA///+//3/+v/6//n/+f/7//v/+f/5//v//f/7//v/+v/4//j/+f/6//j/+P/2
//T/+v/+//b/6//r//H/9P/2//f/9v/9/wYAAwAEABIAIAAiACgANwBDAEsAUwBXAFUA
TwA+ACwAKgApABwAFAATAAgAAQADAAAA9//x/+7/6//r//X/+f/2//j/+f/8//r/+P/1
//j/9//z/+//7//z//T/9f/2//X/9v/0//P/8//z//b/9//5//r/+v/6//n/9//3//j/
+v/8//r/+v/5//j//f/8//z//f/8//v/+f/4//j/9//1//L/8//z//T/9f/5//v//f/+
//n/9f/2//j/9v/2//b/+f/8//7/AAAAAP7//v/+//7/AgAFAAoADAAIAAUAAgAAAAMA
AwAEAAgACwANAA8AEAATABMAEwAVABcAFwAXABcAFAAUABMAEQATABYAGwAfABoAGQAS
AAwACwANAA0ADAAJAAYABgAGAAkACwAJAAkAAQAAAAEAAAD+//3//P/7//7////+//z/
+v/6//r/+v/1//P/8f/w//T/8P/v/+7/8f/z//b/+P/1//X/9P/z/+//7v/t/+z/8f/y
//H/8v/1//X/9f/1//D/8f/w/+//7v/t/+z/6//s/+3/7v/v//D/8f/x//L/8//z//T/
9P/0//T/8//z//P/8//y//D/8P/w//P/9P/2//f/9//1//H/7v/u/+//7//w//T/9f/z
//H/7f/r/+z/7v/v//H/8//0//X/9v/4//b/9P/z//L/8f/w/+7/8P/w//H/8//z//P/
9P/y//P/8v/x//D/7v/u/+//8f/v/+z/6v/o/+//8//0//b/8v/y//D/9v/2//L/7f/r
/+7/7v/u/+7/7v/x//T/+P/8//z//P/8//j/8//v/+r/8P/w//f//v/6//L/6//l/+v/
8P/z//L/8P/w//D/7//s/+3/7P/s/+//8f/y//P/8//s//H/8v/y//L/8//v/+3/7P/s
/+v/6//s/+v/6//t/+//8f/0//T/8f/1//T/5v/p/+r/6//s//D/8v/0//b/9P/y//D/
7v/s/+z/7P/s/+//8P/x//L/7//u/+3/7P/t/+7/7//w//H/8v/z//T/9P/0//T/9P/w
/+7/7P/q/+7/8P/y//T/8f/w/+//7v/x//T/9//6//f/9v/1//T/8//y//H/8P/x//P/
8//w//L/9P/1//X/8//y//P/9//6//r/+f/0/+3/6v/n/+T/6//w//b/+//9//z/+//7
//f/9v/3//b/9f/0//X/9//5//n/+v/6//z//v8AAAEA/v/+//3//P/+//3/+//6//j/
9v/4//j/9//0//H/7//y//X/9v/1//T/9f/2//P/8v/w/+//7v/x//T/9v/4//b/9P/0
//T/9P/z/+3/7f/4/wAAAQACAAcABgAFAAoAEAAcACgAMgA3ADsAQwBHAEUARQBFADwA
MAAmABkACgACAP//BAADAPn/9P/1//P/6v/l/+v/7//t//D/8P/z//j/+P/4//T/9v/0
/+//7//x//f/+v/0//D/6v/m/+f/5//o/+n/7P/t/+//8P/1//j/+v/7//P/8P/u/+z/
6//s/+z/7P/w/+7/7f/t//D/8f/x//L/8f/x//D/7v/t/+3/7v/v//H/8f/x//D/7P/p
/+v/7v/u//D/8v/3//b/9v/2//T/8//y//H/8P/w//H/9P/0//T/9f/2//j/9v/z//H/
8v/0//f/+v/8//z/+//6//v///8BAAMABQAFAAYABgAFAAIAAgAEAAUABQAHAAMAAAAA
AAMABAAEAAMAAAAAAAAAAgADAAAA///3//T/8//w/+3/7f/t/+3/8P/x//D/7v/t/+7/
7//w/+z/6//q/+r/7v/q/+n/6P/m/+X/5f/k/+b/5//n/+f/6P/o/+j/6P/s/+7/7v/w
/+z/6f/m/+P/5f/r/+//8//w/+//7v/t/+v/6f/n/+X/5//p/+r/7P/o/+f/5//m/+r/
7P/t/+//7//v/+7/7P/o/+b/5//m/+v/7f/u/+3/7v/u//H/9f/w/+7/7//t/+//7//t
/+3/6//s/+z/7f/v//D/8f/y//L/7v/q/+f/6P/p/+r/6v/r/+z/7v/x/+//7//w/+7/
7//u/+3/7P/q/+r/6//t/+v/6v/q/+r/8P/x/+//7v/s/+z/6v/w//H/7v/q/+n/7f/u
/+//8P/p/+X/4f/e/+P/5v/p/+z/6f/n/+b/5P/m/+L/5f/o/+3/7P/s/+3/6v/o/+T/
3P/e/+D/4v/j/+X/5//n/+j/6v/r/+v/6//q/+T/6v/s/+r/6v/r/+f/3v/k/+P/4P/i
/+L/4v/i/+T/5P/l/+f/6P/m/+n/7P/r/+n/5P/g/97/4f/k/+T/5v/i/+P/5v/r/+7/
7//w/+7/7f/s/+r/5//l/+L/4P/n/+r/7f/w//D/8f/v/+3/7f/s/+v/6v/s/+v/6//s
/+3/7v/u/+3/6//q/+v/6v/n/+T/4f/c/93/3//i/+f/5f/h/9//3//l/+X/5//o/+b/
5P/j/+L/4//k/+P/4v/c/9T/1v/d/93/2f/g/+j/6f/o/+v/8v/5//7/AgAMABgAHAAf
ACkANQA7ADsAOQAxACYAJAAgAA8AAgD4/+v/5P/l/93/1v/d/+f/6P/n/+P/3//f/97/
1v/Z/97/3v/e/9v/3P/Z/9P/1f/Z/+H/5v/k/+T/4v/i/+D/3//f/9//3//f/+D/4P/d
/9z/2v/X/9b/2P/b/97/4f/i/+L/4v/i/+D/3//f/+L/4//j/+T/4//j/+L/4P/X/9n/
2v/Z/w==
         </WaveFormData>
      </LeadData>
      <LeadData>
         <LeadByteCountTotal>10000</LeadByteCountTotal>
         <LeadTimeOffset>0</LeadTimeOffset>
         <LeadSampleCountTotal>5000</LeadSampleCountTotal>
         <LeadAmplitudeUnitsPerBit>4.88</LeadAmplitudeUnitsPerBit>
         <LeadAmplitudeUnits>��V</LeadAmplitudeUnits>
         <LeadHighLimit>2147483647</LeadHighLimit>
         <LeadLowLimit>268435456</LeadLowLimit>
         <LeadID>II</LeadID>
         <LeadOffsetFirstSample>0</LeadOffsetFirstSample>
         <FirstSampleBaseline>0</FirstSampleBaseline>
         <LeadSampleSize>2</LeadSampleSize>
         <LeadOff>FALSE</LeadOff>
         <BaselineSway>FALSE</BaselineSway>
         <ExcessiveACNoise>FALSE</ExcessiveACNoise>
         <MuscleNoise>TRUE</MuscleNoise>
         <LeadDataCRC32>2942659076</LeadDataCRC32>
         <WaveFormData>
7v/u/+7/7v/w//D/8P/w/+7/7v/u/+7/7//w//H/8v/y//L/8v/y//D/8P/w//D/8P/w
//D/8P/v/+7/7f/s/+//8P/x//L/9P/2//j/+v/6//r/+v/6//r/+v/6//r/+f/4//f/
9v/5//r/+//8//7/AAACAAQAAwACAAEAAAADAAQABQAGAAYABgAGAAYACAAKAAwADgAO
AA4ADgAOABAAEAAQABAAEQASABMAFAAUABQAFAAUABYAFgAWABYAFQAUABMAEgASABIA
EgASABEAEAAPAA4ADAAKAAgABgAHAAgACQAKAAcABgAFAAQABAAEAAQABAAHAAgACQAK
AAcABgAFAAQABwAIAAkACgAIAAgACAAIAAYABgAGAAYACAAIAAgACAAEAAIAAAD+/wAA
AgAEAAYACAAIAAgACAAGAAQAAgAAAAEAAgADAAQAAgAAAP7//P/+//7//v/+////AAAB
AAIAAgACAAIAAgADAAQABQAGAAIAAAD+//z/+v/6//r/+v/4//j/+P/4//f/9v/1//T/
9P/0//T/9P/0//T/9P/0//P/8v/x//D/7f/s/+v/6v/s/+z/7P/s/+7/7v/u/+7/7P/q
/+j/5v/m/+b/5v/m/+b/5v/m/+b/5v/m/+b/5v/m/+b/5v/m/+f/6P/p/+r/7f/w//P/
9v/z//L/8f/w/+//7v/t/+z/7v/w//L/9P/w/+7/7P/q/+v/7P/q/+v/7P/s/+z/7v/t
/+3/6//r//D/8//1//b/9f/z//H/8P/x//T/9f/3//j/+//9//7/+//3//T/9P/4//r/
+v/6//j/9v/0//P/9f/1//b/+P/1//f/9v/1//L/8v/y//L/8//1//X/9//z//L/8f/v
//D/7v/u/+7/7f/t/+3/7P/q/+r/6v/o/+z/7v/x//T/8f/w/+3/6v/s/+//8f/0//z/
9P/t//H/9f/4////AQD9//3/AQD///v/AgALAA8AFgAgACEAIQAdABYADAABAPr/9v/3
//L/7v/v//H/8P/v//b/+//9/wUACwALAAoADAAHAP3/+f/4//j/9P/5//3/AwAEAAEA
AAD//wAA/v/7//v//P8AAAAAAAACAAAAAAD///7/AAADAAUABgAEAAMAAwABAP7//f/9
//3//P/9//3/AQAAAP3//P/6//z//v8AAAIA///+/////v/9//z/+v/4//v//v8BAAYA
AwACAAEAAAACAAMABAAFAAMAAQD+//z//f/+/wAAAQAEAAQABQAGAAMAAgAEAAIABAAH
AAoADgANAA4ADQALAAsADgAJAAkACwAMAA4AEgASABEAEAAPAA8AEQAVABgAFQAUABIA
EAARABEAEQARABAADQAMAAwACgAJAAkACQANAA0ADAAOAAsACgAHAAUABAACAAEAAAAB
AAEAAwADAAIAAQAAAAEAAAAAAAAAAQABAAAA///+/wAAAQABAP////8AAAEAAgD+//z/
+//7//7/AAABAP///f////3/+////wEA///+/wAAAgAEAAUAAgABAAMAAgAFAAYACAAJ
AAMAAwABAP///v/9//7/+//7//3/AAADAAEA///9//n/+/8AAAQAAwACAAEAAAD/////
//8AAAIAAQABAAEAAgADAAIAAQD+//r/+v/7//v/+P/0//P/8v/0//X/9f/1//f/9P/1
//b/9v/2//X/8//0//X/9f/2//f/9//4//P/9v/3//j/+/////3//v8AAPv/+P/3//D/
8f/y//P/9P/7//j/9v/0//L/8P/u/+//8f/y//D/8v/z//P/8v/z//f/+//7//r/+f/3
//n/+v/6//z/AAAFAAkADwANAAoABgD///7/AAAEAAgABgAGAAYABAAAAP3/+f/1//j/
+v/8/wEA//////7//v/+//7//f/9//3//f/8//z/+f/1//H/7P/w//L/9P/3//r/+v/6
//r/+f/2//X/9P/1//b/9v/2//L/8P/w//H/9//4//j//P/9//v/+//+//3/+//7////
//8DAAsAFAAfACMAIgAgAB0AFQAJAAYAAgD7//L/7v/p/+b/5P/j/+n/8P/z//b/+//9
//f/8//1//b/+v////v/8//w/+7/6P/s/+//9P/0//H/8P/v//D/8P/t/+3/7v/z//T/
9f/4//P/8v/w/+7/8v/1//f/+P/2//f/+f/5//P/8f/w/+//8v/1//f//f/7//f/9f/y
//P/9P/1//b/9v/2//j/+P/0//L/7//s//D/8v/0//j/9v/0//L/8P/w//H/8v/z//X/
9f/0//T/8v/y//P/8//0//T/9f/2//X/9P/2//T/9v/5//z/AAACAAQABAADAAMABAD9
//v/AgAGAAsAEgAPAA0ACwAJAAcABwAJAAoACwAMAAwADAAKAAkACAAHAAsACwANABAA
DQALAAoACQAHAAUAAgACAAQABAACAAEAAQAAAAAAAAABAP/////9//z/+//6//v/+//8
//3///////7//f/8//3//f/8//n/+//+/wEABAACAAAA/////wMABAAEAAEAAQADAAEA
/////wEA///+/wEAAgADAAMAAAD//wEAAAACAAIAAwADAAMABQAFAAUABQAFAAcABQAE
AAUABwAJAAYAAwAAAPv///8EAAgABwAJAAkACQAJAAYABQAFAAYABQAFAAUABgAHAAYA
BQACAP///v/+//3//v/8//3//v/+/////////wMAAgAFAAgABQAEAAIA//8BAAMABAAG
AAoACwANAAkA///7////BgAEAAQABAAEAAAA//////7/AQAEAAYABwAGAAcACwAPAA8A
DgANAAsADAAOAA8AEgAPAA8ADgAPABMAFAAUABEADAAMAA4AEAAMAAoACAAEAAUABwAI
AAkABQAEAAMABQAGAAcABwAIAAgACAAHAAcAAgABAP///v/////////+//z/+v/4//f/
+P/4//j/+P/5//j/+f/6//n/+P/2//T/9f/2//n//f/1/+z/7v/w//X//f8DAAgADQAL
AAMAAQADAAcAEwAgACMAIQAmACIAEwAJAAUABAACAP//9v/o/+X/5v/i/+H/5//s//H/
/P////3//f/9//f/9P/y/+3/6//p/+r/7P/q/+z/7f/w/+7/6v/o/+b/5v/p/+v/8P/2
//T/8P/s/+r/6//s/+z/7P/s/+3/7f/s/+r/6//t/+3/7f/t/+7/7//u/+3/6//t/+//
7//x//L/9P/0//T/9P/1//b/+f/6//7/AAABAAIAAAD+//z//P///wAAAQACAAEAAQAB
AAEAAQABAAAAAAACAAIAAwADAAUABgAIAAoACwAMABAAEAARABEAEQASABYAGgAcAB0A
HwAiAB0AHQAcABwAHQAgACQAJQAmACcAJQAlACcAKAAnACYAJAAiACEAIQAhACEAHgAb
ABoAGgAdAB0AHgAfAB4AGwAXABYAFgAWABQAEwAUABQAFQAWABQAEQAQAA0ADwARABMA
FwASABAADgANABEAEgATABQAEwATABIADwAMAAwADAAMAA4ADgAPABEAEAAQAA8ACwAK
AAsACAAFAAkADQANAA4ACwAKAAkABwAIAAkADQAOAAsACgAKAAkABQAHAAcABwAKAAsA
DgANAAwADQAPABEAEgATABQAEwASABQAFQARAA8ACwAPABEAEAAOAA4ADgAOAAoACQAJ
AAgACwAOABAAEQAOAA0ADwARABAAEAAQAA8ADgAOAA0ADgAKAAcAAwABAAMABAAEAAEA
+//6//v//P8AAAIABAAEAAQAAwABAP//AAAAAAAAAwAGAAcABwAIAAYABAABAP///f/9
//z//P/+////AAAAAPz/+v/4//f/+//8//3//v/8//j/9v/0//L/8v/x//D/8v/y//T/
9//z//j/9v/2//n///8JAA4ACwAJAAkABwAFAAsAEQAaACMAKwAwADAALQAlABsAGAAU
AAkAAgD6/+3/6P/q/+v/6//y//f//P8DAAUA/f/7//3//P/8/wEA/f/4//j/+f/2//X/
8//z/+7/7v/u/+7/8P/w/+3/7f/u//D/8P/w//L/8v/y//H/8P/t/+3/7P/q/+v/7f/w
//H/7f/r/+r/6f/r/+3/7v/z//L/7//u/+z/6//q/+n/6P/o/+r/7v/w//P/9P/0//T/
8v/y//L/9P/0//T/9P/0//D/7f/q/+f/7P/v//H/9P/y//L/8//z//L/8v/z//T/+f/8
/wIABAAAAP3/+v/4/wAABgAKAA0ADQAQAAsACwAKAAoACwAOABAAEQASABMAEAAPABAA
EAATABQAFAAUABMAEwATABMAEAANAAwADAANAA0ADgAPAA0ACQAEAAIABAAEAAIAAQD/
//7//v/+//7//f/+//3/+//7//v//f/4//j/+P/5//n/+P/3//b/9//3//b/8//y//L/
8v/y//H/8P/w//H/7//u/+z/5//r/+//7//v/+//8f/v/+7/7P/s/+z/6//p/+n/7P/s
/+3/7P/s/+v/7P/v//D/8f/x//H/8//x/+7/7f/t/+3/7v/v//D/7//t//D/8v/v//H/
8//1//f/9v/1//X/9v/1//X/9f/2//f/9v/1//L/7//u/+7/7f/y//L/9f/4//b/9//3
//f/8//u/+3/7P/v//D/8P/v/+//7//u/+7/8//1//j/9f/0//P/8v/z//X/8f/w//D/
8f/y//X/8v/w/+7/7P/q/+7/8P/x//D/8v/x//H/8P/u/+z/6//r/+7/7//z//X/8v/x
//D/7f/v//D/8f/y//T/9f/1//X/9P/0//T/9P/0//L/9P/0//H/8P/x//D/8P/x//P/
8P/u/+7/7f/t/+3/7f/x//H/9f/z//X/9P/u/+7/7v/u/+7/8v/0//b/+P/1//T/8//y
//P/9P/1//b/9f/0//P/8v/w//D/8P/w//P/9P/1//b/9f/0//P/8v/z//T/9f/2//n/
+v/7//z/+v/4//b/9P/4//f/+f/8//v/+v/7//v/+f/3//f/+v///wEAAgADAP///f/8
//r///8AAAIAAwAFAAYABgAFAAIAAAABAAQABQAEAAMAAgD///z/+v/3//j/+P/5//r/
/P/7//r/+P/6//r/+v/5//v/+f/5//j/9v/0//H/7v/w//L/9P/2//L/8P/t/+r/7f/u
/+3/7v/w//H/8v/y//D/7v/s/+z/7f/v/+7/8v/u/+v/7f/1//r//f//////AQABAP//
//8AAAcADwAaACQAJQAjAB0ADgACAP3/+P/u/+n/5v/k/+f/6f/o/+f/7v/1//n///8D
AAUACAAGAPv/8f/t/+z/7P/o/+7/8f/2//b/9f/0//P/9P/z//H/8v/0//X/9P/z//T/
8f/w/+7/7P/u//H/8//0//H/8f/y//H/8P/v/+//7//u/+3/6//t/+7/7f/u/+7/7//w
//H/8v/t/+z/7f/s/+7/8P/x//L/9P/0//T/9v/0//L/8P/u//D/8//2//n/9f/z//D/
7v/u/+7/7//v/+7/7v/v//D/8P/w//P/8v/1//f/+f/8//3//v/9//v//v8CAP7///8A
AAAAAQAEAAMAAwADAAMABAAHAAwAEAAQABAADwAOAA0ADQANAA0ADwANAA0ADgAMAAsA
CwALAAwACwAJAAoACQAIAAUAAwAGAAYABwAIAAgABwAIAAcABQADAAEAAQABAAIAAwAF
AAMAAgABAAAABAAFAAUAAwACAAIAAgACAAAA/v/9//3/AgAEAAUAAwADAAUAAwABAAEA
AwABAAAAAgACAAIAAQABAAEABAAEAAMAAgACAAEAAAADAAQABQAGAAUABgADAAIAAwAF
AAcAAwABAP//+//+/wIABQADAAMAAwADAAMABQAFAAYACAAGAAUABAAEAAIAAAD+//r/
+v/8////AQADAAAAAAAAAP7/////////AAD8//z//P/7//r/+P/1//n/+//8//7//P/7
//v/9f/3//f/9//5//n/9f/0//T/8v/w//D/6v/s/+7/8P/y//L/8v/x/+7/7P/r/+v/
6v/s/+7/8f/1//H/7//w/+//8f/z//X/9f/x//D/7//u/+3/7f/s/+v/7v/u/+7/7v/s
/+r/7P/s/+v/7P/v//D/7f/t/+7/6v/q/+r/6f/p/+7/7//0//X/6f/p/+f/5v/o/+v/
7P/t/+7/6//n/+b/5v/n/+j/6//t/+z/6f/o/+r/7//x//L/8//1//X/9v/2//b/9P/z
//H/9P/2//f/9//3//b/+P/8//r/+P/2//T/9//4//r/+//4//b/9f/0//n/+f/5//j/
+P/4//j/9//5//n/+//8//3//v/+//7/+v/6//r/+v/6//r/+f/4//n/+v/5//r/+v/7
//z//P8BAAIAAwAGAP3/+f/6//j//P8DAAcACwAQABEADQANAAsABwAHAA0AEgAdAC0A
MgAuAC8AMQArACQAHgAVABAADgAHAPr/9v/1//H/8v/9/woAEQAZABcADwANAA4ADgAP
ABMADwAOAA4ACgAJAAcABwACAAQABgAIAAwACQAFAAQABAAFAAIA///+/wEABAAGAAgA
BQAFAAQAAgAAAAEAAwADAAIAAwAFAAcABgAFAAMABQAIAAcACAAIAAYABAACAAAAAQAC
AAUABgAEAAQAAwACAP///v/9//7/AQACAAMABAAAAP///v/9///////+//7//P/8//3/
/f/8//z//f/+/wAAAgAHAAgABQADAAEAAAAEAAgACgALAA0AEAALAAsACwAKAAoADAAQ
ABEAEgATABAADwAQABAAEwAWABgAGgAWABUAFAATABMAEQARABIAFQAXABoAHQAYABMA
DQAKAA0ADgANAA0ACwAKAAoACgAIAAUABAABAAMAAwADAAUAAQAAAP////8CAAIAAgAC
AAQABQAFAAMA/v/8//r/+P/5//r//P////z/+v/3//H/8f/z//H/7//z//f/9//4//f/
9v/1//P/9//5//7/AAD7//j/9v/z//P/9//5//v//P/7//z/+f/5//n/+v/7//z//f/+
//3/+//8//z/9//5//v//f////z/+//7//z/+v/5//j/+P/7//z//f/8//r/+v/7//v/
/f/6//r/+v/7//3//v////z/+P/4//j//P/+///////+//3/+//6//r/+//9//n//v//
/wAAAwACAP3/+//6//v//P////z/+v/6//r/+v/5//r/+v/4//v/+//8//z/+P/0//P/
9//8//z//P/8//z/+P/3//f/9v/z//T/9P/z//T/9f/5//3//f/+//////8AAAIAAwAG
AAMAAwACAAMABAAEAAMA///9//7/AQAEAAUABgAHAAYABgAFAAMAAQD///7//f//////
///+//7//P/8//v/+//5//n/+P/4//r/+f/4//b/9P/0//T/9f/3//j/+f/6//j/9v/2
//b/+P/6//v//P/5//b/9f/1/+//8v/w//L/+f///wMABgAFAP3/+f/7//n///8NABQA
GQAlACwAJgAhAB0AEQAGAAYABQAAAPr/8//o/+j/7f/v//L//f8IAAsADwANAAUAAwAC
APz/9//5//f/+P/6//j/+P/3//j/9P/1//b/9//6//r/+f/7//7//v/8//r/+v/5//r/
+v/6//f/9//2//T/9v/3//n/+f/5//n/+v/7//r/+f/3//n/+f/3//f/9v/4//r//P/+
////AAADAAQABAAEAAMAAgABAAAA//8AAAIABAAGAAgABAABAP7/+//5//n/+P/4//n/
+v/8//3//f/8//z//P/9//7/AgACAAEAAQABAAIABQAIAAkACQALAA4ACQAJAAcABgAG
AAgACwALAAsACwAIAAcACAAIAAoADAANAA4ADQANAA0ADQALAAcABQAEAAQAAwADAAMA
BAADAAEAAgAEAAYABgAHAAQAAgABAAAA///9//3/+//+////AAADAAAAAAAAAAEABAAE
AAQABAAGAAcABwAFAAEAAAD///7/AAAAAAEAAwADAAQABAABAAIABQAEAAMABAAFAAIA
AAAAAAAAAAD//wEAAQAEAAQAAgAAAP///f/9/////////wEAAQADAAEA/v/9//3//f8A
AAEAAgABAP//AAAAAPv//v///wAAAQD/////AAACAAAA///+//7/AQACAAMAAgD8//r/
+f/3//f/9P/0//T/9f/3//j/+f/3//L/8f/w//L/9P/1//X/8//x/+7/7P/w//H/8//v
/+//7//v//H/8v/t/+v/6v/u//D/9P/y//L/9P/0/+7/8f/y//P/9P/x//H/8v/y/+7/
7v/t/+v/7v/x//f//f8BAAIAAwADAAUABgAGAAgACgALAAsADQALAAoACAADAAMABAAH
AAoABwAGAAUAAgADAAMAAgABAAAAAAAAAAMAAgABAP///v8AAAIAAwAFAAAA/f/5//b/
9f/z//H/7v/w//D/8P/x/+//7v/t/+z/8P/w//L/9P/y//L/8f/w//L/8v/0//f/+f/4
//b/8v/z//X/+f8CAAcABQAJAA8ADQAJABMAHgAjAC0ANgAyACsAJQAbABIADgAFAPj/
8P/v/+7/8P/1//n//v8FAAYABwAJAAsACQALAAgAAgD9//v/9//2//b/8v/3//n//f/8
//r/+v/6//z//f/7//z//v////7//f/+//z//P/7//r/+//9//7//v/9//3//v/9////
AQAEAAcABAADAAEAAwACAP///v/8//7/AAACAAQA///+/////v///wAAAAAAAP7//v/+
/wAA///+//3//P/+////AAABAAAA///9//z/AAACAAUABwAGAAYABwAIAAsADAAQABAA
EAARABIAFAAWABgAGAAXABcAGgAVABUAGAAYABkAHAAcABsAGgAZABkAGwAfACIAIAAg
AB8AHgAgACMAJgApACgAJQAkACQAIwAhACAAHwAhACEAIAAiAB8AHgAbABkAHAAcAB0A
HgAcABkAGAAVABYAFwAYABsAGQAaABsAHQAbABgAFQASABMAEwASAA8AEgAUABYAGAAZ
ABgAGAAZABsAHAAcABkAGQAbABkAFwAcAB8AHgAeAB0AHAAbABkAGAAXABkAGAAbABwA
HgAfABkAGQAXABUAGQAZABsAGQAXABcAGAAZABYAFQAUABEAEgAWABkAFwAWABUAFAAT
ABYAFwAZABwAHAAbABoAGgAaABgAFgASABIAFAAXABkAFwASABAADgATABcAGgAdABsA
FgAVABQAEgASABEADwANAA0ADAAMAAwADQAPAAsACwALAAsADQAPAAsACgAKAAgACAAK
AAYADgAQAA4ADgAOAA4ADQANAA4ADgAOABAAEQARAA0ADQAQABMAFwAaAB0AHwAbABoA
GAAYABgAGQAZABsAHgAeAB0AGQAWABYAGAAaABsAHAAdABwAGAAXABUAEwARABAADwAR
ABMAFQAWABgAFAASAA8ADQALAAsACgAKAA4ADwAQABAADQAKAAcABQAHAAgACQAKAAgA
BgAGAAYABwAIAAgACAAEAAIAAgADAAMAAgAGAAoACQALABEAEgAVABkAFwATABUAFwAZ
ACIALwAzADQAOAA7ADUAMQAqACIAGwAWAA4AAQD+/wAA///7/wAACQASABcAFwAVABEA
DQAKAA4AEwAVABEAEAAQAAwADAALAAwACAAKAAoACgAMAAoABwAHAAgADAAMAAwADgAP
ABAAEAAQAA4ADQALAAgACwANABAAEQAOAA0ADQANAAwADQANABEAEQAPAA8ADgALAAoA
CQAIAAkACgANAA4ADgAOAA0ADAAMAAwADAAOAA8AEAARABIAEQARABEAEQATABUAFgAY
ABgAGAAZABkAGQAYABgAGAAXABgAHAAcABsAGwAbABwAIQAkACUAJQAkACYAIAAfACIA
JAAnACwALgAvADAAMQAsACsALAAsAC8AMgA0ADYAMgAxADAALwAwAC8AMAAyADEALwAu
AC0ALAApACUAJAAmACYAJAAjACAAHgAdABwAHwAfACEAIQAeAB0AHAAdABgAGAAYABkA
HgAgACIAJAAkACMAIQAdABwAHAAcABwAHAAcAB0AHwAeAB4AHQAZABsAHwAfAB8AHwAf
ABsAGAAYABgAGAAXABkAGQAcABwAGgAYABcAFQAfAB8AHQAfABwAGgAYABYAFAAUABUA
FwAYABoAHAAdAB0AGAAXABkAGwAbABoAGQAXABgAGgAbAB4AIgAlACcAKwApACYAIgAb
ABgAGAAaABwAHQAeAB8AHgAZABcAFAARAA8ADgANAA8AEQARABAAEAAQABAADwAPABAA
EQARABIAEwATABMAEgAUABYAGAAbABoAGAAWABQAFAASABIAEgATABQAFAAUABQAEgAS
ABMAGQAgAB4AGAAXABkAGQAcAB8AHQAdACEAIwAlACsAMgA3ADsAPgBAAEMARQA/ADYA
MgArACAAFgAPAAYACAARABMAFAAfACIAHwAhACMAHwAhACoALAApACkAIgAgAB8AGgAZ
ABkAGwAYABsAHAAdACAAGwAXABYAFgAcAB4AIAAkACEAIAAeABwAGwAbABoAGAAZABsA
HgAfABkAFwAWABUAGQAbABwAIQAfABsAGQAWABgAGAAYABgAGAAaAB4AIAAfACAAIAAg
ACAAIAAgACIAIQAgAB8AHgAgACEAIgAjACQAJQAlACYAIgAgAB8AHQAgACIAJQAoACcA
JgAoACYAJgAnACgAKgAtADAAMQAxADEANAAvAC8AMwA0ADYAOgA5ADkAOQA5ADUANQA3
ADgAOQA6ADoAOgA5ADkAOQA5ADoAOQA6ADwAOgA5ADkAOQA4ADUAMQAwADMANAAzADMA
MAAuAC0ALAArACkAKQAnACQAIwAiACMAIwAkACUAJwAmACYAJgAmACUAJQAkACEAIwAm
ACkALAAqACgAJwAnACsALAAsACkAKQArACkAJwApACsAKQAoACwALgAwADEALwAvADIA
MgAwAC4ALQArACwALwAwADEAMAAtACwAJwAqAC0AMQA1ADEALwAtACkAJwAqACwAKQAq
ACsALAAtACkAJwAmACYAJQAlACUAJgAnACYAJQAiACIAIgAjACMAJQAiACIAIgAfAB8A
HgAdAB8AHgAhACQAIwAkACQAIwAiACEAHwAeACQAJwArACkAKAAlACIAIQAmACMAIwAk
ACMAIgAjAB4AIAAgACAAIAAfACAAIAAeABoAFwAVABIAFgAaAB8AJQAjACEAIgAhACAA
HwAeABsAGgAaABoAGgAbABsAGgAZABoAGgAaABoAGQAWABcAFgAUABQAFgAWABQAFQAX
ABQAEwASABAADwATABMAFwAXABEADwATABIADgAQABAAEAAQABEAEgATABQAEAAOAAwA
CgALAAwADQAOAAsACgAJAAgACwAMAA0ADgAPABAAEQASAA8ADgANAAwACgAKAAoACgAI
AAgACAAIAAcABgAFAAQABgAGAAYABgAEAAQABAAEAAUABgAHAAgABQAEAAAA//8AAAAA
AAACAAIAAQD+//3//f///wAAAAACAAMABAAGAAQABgAGAAcACQALAAwADAAOAAsACQAK
AAoACgAIAAYACgAKAAoACwAKAAkACQAKAAgACwALAAsACwAMAA0ADgAOAA8ADgAPAAsA
CgAJAAcABgAEAAQABAAFAAcACQAKAAcABgAFAAIAAAD+//3//P/+/wAAAAAAAP3//f/8
//z/9P/4//n/9//5//7////7//f/8f/t/+//9/8EABEAFwAYABgAFQALAAMA/v/8//X/
9P/w/+f/4P/g/9//4f/s//f//P//////+f/1//f/9P/0//f/9//z//T/9v/0//X/9f/3
//T/9v/2//b/+P/0//H/8f/y//T/9P/0//b/+P/6//v//P/8//3//f/8//z//f//////
/P/7//v/+//5//n/+P/7//7//f/+//7//P/8//z//P/9//7/AQACAAAA/v/7//j/9//2
//X/9v/6//z//v8AAPv/+f/3//X/9f/1//T/9P/y//L/8//z//T/9P/1//b/9//4//z/
/P/4//f/9v/2//f/+v/7//v//f8AAPv/+//8//z//f8AAP//////////+v/5//r/+v/8
//7///8AAP3//f/9//3/+//5//n/+v/8//v/+//7//r/9//z//L/8//0//P/8//y//D/
7//u/+z/6f/o/+X/6P/r/+7/8//s/+r/6P/n/+b/5v/m/+b/5v/n/+f/5f/j/+L/4f/g
/9z/2v/Z/9n/2v/a/9n/1f/U/9X/0v/P/87/z//M/8r/y//M/83/zf/R/9P/2P/a/9f/
1v/W/9X/1f/X/9f/1//Z/9n/2//Z/9j/2f/b/93/3//h/+P/4//g/+D/3//Z/9r/2//c
/93/2//b/9z/3v/c/9v/2v/a/97/3v/e/9z/1//W/9b/1f/Z/9j/2v/c/93/3//g/+H/
4v/e/97/3v/j/+j/7P/v/+z/6//p/+j/6//t//D/7f/t/+3/7f/v//P/7//u/+7/8v/0
//j/9v/z//L/8f/w//L/9P/1//T/9v/1//X/9P/x//D/8P/x//P/8//2//f/9P/x/+7/
6f/r/+z/7f/u/+3/7f/s/+v/6v/q/+r/6v/r/+r/7f/u/+r/6P/o/+b/5v/n/+f/6P/m
/+b/5v/m/+H/4f/i/+L/5v/q/+3/7//p/+f/6P/p/+7/8P/y//P/8v/y//H/8v/0//X/
9f/3//v//P/8//n/8f/u/+3/7P/o/+b/5P/g/9f/0f/K/8P/v/+8/7n/uf+5/7n/uP+4
/7b/tv+1/7X/tv+3/7f/uP+7/7v/u/+6/7r/uv+6/7v/v//A/8H/wv/C/8D/wP/A/8T/
xv/H/8j/xf/C/8H/wf+5/7b/uv/A/8H/wf/H/8j/x//H/8f/yf/L/9H/1f/g/+3/7//s
/+7/7f/j/9v/1P/M/8n/xv+6/6n/ov+i/6H/pf+u/7X/tv+7/7v/t/+1/7H/rv+u/6v/
o/+b/5j/lv+Q/4//jf+N/4j/jP+O/5D/lP+Q/43/jf+O/5D/jv+M/4z/jv+Q/5H/kv+Q
/5H/kf+Q/5L/k/+V/5X/kf+P/47/jf+L/4v/iv+N/4v/if+J/4j/iP+I/4j/iP+G/4b/
iP+K/w==
         </WaveFormData>
      </LeadData>
      <LeadData>
         <LeadByteCountTotal>10000</LeadByteCountTotal>
         <LeadTimeOffset>0</LeadTimeOffset>
         <LeadSampleCountTotal>5000</LeadSampleCountTotal>
         <LeadAmplitudeUnitsPerBit>4.88</LeadAmplitudeUnitsPerBit>
         <LeadAmplitudeUnits>��V</LeadAmplitudeUnits>
         <LeadHighLimit>2147483647</LeadHighLimit>
         <LeadLowLimit>268435456</LeadLowLimit>
         <LeadID>V1</LeadID>
         <LeadOffsetFirstSample>0</LeadOffsetFirstSample>
         <FirstSampleBaseline>0</FirstSampleBaseline>
         <LeadSampleSize>2</LeadSampleSize>
         <LeadOff>FALSE</LeadOff>
         <BaselineSway>FALSE</BaselineSway>
         <ExcessiveACNoise>FALSE</ExcessiveACNoise>
         <MuscleNoise>TRUE</MuscleNoise>
         <LeadDataCRC32>3165875212</LeadDataCRC32>
         <WaveFormData>
DgAOAA4ADgAKAAgABgAEAAkADAAPABIAEAAOAAwACgAIAAgACAAIAAoADAAOABAADgAM
AAoACAAJAAoACwAMAAwADAAMAAwADgAOAA4ADgAPABAAEQASAA4ADAAKAAgADAAOABAA
EgAUABQAFAAUABMAEgARABAAFAAWABgAGgAXABYAFQAUABYAGAAaABwAGgAaABoAGgAY
ABYAFAASABYAGAAaABwAGQAYABcAFgAWABYAFgAWABUAFAATABIAEAAOAAwACgAMAAwA
DAAMAAkACAAHAAYABwAIAAkACgAIAAgACAAIAAcABgAFAAQABwAIAAkACgAJAAgABwAG
AAYABgAGAAYABwAIAAkACgAIAAYABAACAAMABAAFAAYABgAGAAYABgAEAAQABAAEAAYA
CAAKAAwACwAKAAkACAAKAAoACgAKAAkACAAHAAYABgAGAAYABgAHAAgACQAKAAkACAAH
AAYABwAIAAkACgAIAAgACAAIAAoACgAKAAoADAAMAAwADAAKAAoACgAKAAwADAAMAAwA
CQAIAAcABgAKAAwADgAQAA0ADAALAAoABwAGAAUABAAHAAgACQAKAAgACAAIAAgACwAM
AA0ADgAMAAwADAAMAAkACAAHAAYACAAKAAwADgAMAAoACAAGAAkACgALAAwADgAOAA4A
DgAMAAwADAAMAA0ADgAPABAAEAAQABAAEAAQABAAEAAQABEAEgATABQAEwASABEAEAAR
ABMAFwAbABoAHQAeAB8AIAAhACIAIwAlACgAJwAlACMAIAAcABcAEwARAA8AEgATABIA
EQAQABIADwANAAwABwAHAAgACAAHAAYABAACAAMABQAHAAwACAAHAAcABQAFAAUABQAG
AAgABgAIAAgABQAEAAMAAQACAAMABQAHAAQAAwADAAIABAADAAMAAwACAAMABQAFAAEA
AwADAAMAAgAAAP///P/2/+7/6P/n/+X/3f/U/8j/uv+u/6L/mP+U/5j/oP+s/7n/x//Q
/9r/6v/v/+n/5//r/+3/7P/q/+j/5//p/+3/7f/u//L/9f/2//j/+v/6//r/+f/8//7/
/v/+//3/+//7//v//P/5//j/9v/z//T/9P/1//f/9v/1//X/9f/0//P/8P/v//L/8v/y
//X/8v/x/+7/7f/w//L/8v/0//T/8//y//D/8f/x//L/8//y//P/9v/4//X/8v/v/+z/
7v/w/+//8f/x//L/8v/y//D/7//v/+//7v/x//P/9P/1//T/8//y//P/9f/2//j/+f/5
//r/+v/3//f/+v/2//j/+f/8//3/+f/5//f/9v/5//n/9//4//n/9//3//n/9f/1//P/
8v/0//P/8//z/+//7v/s/+z/7//v/+3/7f/r/+r/6v/q/+n/6P/o/+n/6P/o/+j/6P/o
/+f/5f/i/+H/4v/m/+f/5v/l/+T/4//j/+L/4v/i/+f/6P/p/+r/6P/m/+L/4P/g/+H/
4v/j/+T/4//k/+H/4v/j/+T/5f/l/+X/5P/k/+L/4f/g/9//4P/h/+D/4//j/+L/4v/i
/+H/4P/f/9//4v/j/+T/5P/g/9//3f/c/97/4P/k/+L/3//g/9//3f/d/93/3v/e/97/
3//i/+P/4f/g/9//3v/g/+H/4f/h/+D/3//e/9//3f/d/93/3P/e/9//4f/i/+D/3v/d
/93/3v/f/9//4P/e/93/2//Z/9f/1//Y/9v/3f/f/97/4P/e/93/3P/a/9z/3P/c/9//
3f/c/9v/2//b/9z/3v/e/97/3v/b/9r/2f/Y/9b/1v/V/9X/2f/d/+D/5//n/+n/6P/n
/+n/6f/q/+z/6f/l/+P/4P/b/9f/0v/P/87/0v/W/9j/1P/S/9D/y//L/8z/y//N/87/
zv/R/9L/1P/U/9P/0//U/9j/2f/b/9n/1//U/9H/0P/Q/9D/zv/S/9L/0v/S/9P/0//U
/9X/1P/V/9X/1f/U/9L/0P/N/8//0f/U/9f/2//b/9n/1//X/9P/zP/I/8f/xv/E/8T/
wP+3/6v/nf+Q/4b/fv90/2r/aP9q/3D/fv+O/5n/o/+0/8b/yP/F/8P/wf+//7//vv/C
/8b/x//J/8v/z//S/9T/2f/a/9z/3v/d/97/3v/i/+H/4P/f/93/3//f/9//4P/c/9r/
1//T/9f/2P/a/93/2v/Z/9n/2f/Z/9n/1//X/9n/2v/b/9//3v/d/9r/2f/c/9z/2v/a
/97/3//g/+D/3v/d/93/3f/c/93/4P/i/+D/4P/g/+D/4v/i/9//3//g/+L/4//k/+P/
4f/g/9//3//j/+b/6P/n/+b/5f/k/+T/5f/l/+b/5//n/+j/6P/m/+X/5//i/+L/4//m
/+f/5v/n/+b/5v/n/+f/5f/m/+f/5f/l/+f/5P/j/+D/3v/h/+H/4v/j/+D/3v/b/9r/
2//b/9n/2f/b/9r/2v/a/9b/1P/T/9P/1//Y/9n/2v/c/9v/2f/W/9b/1v/Z/9n/2f/Z
/9n/2f/U/9L/0f/Q/9X/1v/X/9j/2P/Y/9b/1v/V/9X/1f/V/9n/2f/b/9n/1v/V/9T/
0//W/9f/1//Y/9j/1//W/9X/1//X/9X/1//X/9b/1v/W/9T/1P/U/9X/1//X/9f/1v/U
/9P/0f/Q/9L/1P/Y/9b/1v/Y/9j/1//W/9X/1f/U/9T/1f/Y/9n/1f/U/9P/0v/T/9X/
1v/X/9f/1//X/9n/1v/V/9T/0v/V/9f/2v/c/9r/2P/X/9f/1//X/9b/1v/X/9f/1v/V
/9X/1f/W/9n/1//X/9j/2v/Z/9j/1//W/9b/1v/W/9b/2f/a/9r/2//f/+H/4v/n/+z/
7//v/+//7f/r/+r/6v/k/9//3P/Y/9j/1//V/9X/0P/S/9T/1P/W/9b/1v/T/8//zv/L
/8v/z//Q/9T/1v/X/9j/2P/Z/9b/2P/X/9f/2v/b/9v/2//X/9b/1f/S/9b/1v/W/9b/
2f/Z/9r/2//c/93/3f/d/97/3v/e/93/3f/d/97/3//j/+X/5f/n/+f/4f/Y/9L/zf/M
/8z/yv/G/8H/t/+r/57/kP9+/3D/av9u/3z/jv+e/6j/rf+1/7r/vP+8/8H/w//F/8X/
yf/M/8z/zP/P/9X/2//h/+j/6v/q/+r/6//s/+v/7P/s//D/8P/w//D/7//v/+//7//w
//H/8v/y//H/8f/w//D/8f/u/+3/7f/t/+7/7//u/+//7v/s/+r/6//s/+3/7P/t/+//
8P/v//D/8f/x//H/8P/w/+//7//v/+v/6//t/+7/8P/w//D/8P/y//L/7//v//D/8P/v
/+7/8f/x//L/8//u/+//7//u//L/9P/2//j/+v/7//v//P/7//n/+P/2//b/9//7//j/
9f/z//P/8f/x//P/8//0//L/8f/u/+7/6//p/+n/6//q/+v/6v/q/+j/5f/j/+H/4v/i
/+H/4v/j/+P/4f/h/93/2v/Y/9b/1v/W/9f/2f/Y/9j/2P/Y/9r/2f/X/9T/0//U/9j/
2f/W/9X/1P/T/9T/1v/Z/9z/2//Y/9X/0v/U/9b/1v/Y/9X/1f/V/9X/1f/V/9f/1f/Y
/9n/2v/b/9n/2f/Y/9j/3P/d/97/3//f/9//3f/f/+H/4P/g/+D/4P/g/+D/4f/h/+H/
4f/g/+L/4//j/+T/5f/m/+n/5v/h/+L/4f/f/+X/5//m/+T/4P/e/97/3v/e/+D/4v/k
/+b/5P/k/+P/4//o/+v/7f/z//f/+//8//3/+P/1//P/8v/t/+n/5//k/+H/3f/Y/9X/
1P/Y/9z/3v/h/+L/4//h/97/3P/Y/9f/2f/a/97/4P/f/97/3P/b/9n/3P/c/93/4P/h
/+H/4f/f/97/3f/a/9//4P/h/+L/4v/h/+H/4f/i/+P/4//j/+f/6P/p/+n/5//l/+T/
4//n/+3/8f/x/+3/5//i/9r/1f/U/9T/1P/W/9P/yf+3/6b/nP+U/4b/fP96/4D/iv+S
/5z/of+r/7j/xP/I/8v/zf/N/83/y//I/8j/zv/R/9P/2//l/+r/7P/s/+z/7f/u/+//
8P/w//T/9v/2//b/9f/0//P/8v/y//T/9v/3//f/9f/y//D/7//y//P/9f/3//X/9f/z
//P/8v/w/+7/7//z//X/9f/3//f/9v/z//L/9P/1//b/9v/0//P/8//z/+//7//x//L/
9v/4//r//P/5//j/9P/z//T/9v/3//j/+v/5//n/+f/3//n/+v/6//7//v/+//7//P/9
//3//v8BAAEAAgACAAMAAwAGAAIAAAD//wAA/////wEAAQACAAQAAwAAAAAA/f/7//v/
/f/7//v/+f/4//b/9f/1//X/9P/0//P/9P/0//P/8P/v//L/8v/z//T/8//y//L/8//z
//L/8f/w//f/+f/6//r/9f/y//L/7//x//P/9f/3//P/8v/y//L/8f/w/+//7v/x//T/
9f/4//T/8//y//H/9P/1//j/9//5//n/+f/5//f/9//2//b/+P/5//r/+//6//n/9v/3
//f/9v/2//b/9v/2//b/9//1//X/9f/0//b/9//3//j/9//2//f/8v/x//T/9f/1//X/
9f/2//b/8v/x//L/8f/y//T/9v/4//X/9f/0//P/8f/x//H/8//1//f/+f/6//f/9f/0
//L/8v/y//P/9f/z//P/8v/y//T/9f/1//X/9f/1//b/+f/2//X/8f/w//P/9f/3//j/
9f/0//P/9f/1//T/8//z//X/9f/1//X/8//x/+7/7P/v//P/9v/4//T/9f/2//T/9P/0
//T/9P/0//T/9P/0//b/9v/2//L/9f/3//j/+f/3//b/9f/z//b/9v/1//P/9f/2//f/
9v/z//P/9f/3//j/+f/4//f/8//x//H/8v/0//T/9P/0//T/9P/0//T/9P/y//L/8v/y
//T/9v/4//r/+P/2//T/8v/1//b/9//4//X/9P/z//L/9P/0//T/9P/2//b/9v/2//X/
9P/z//L/8v/y//L/8v/0//T/9P/0//b/9v/2//X/9P/1//b/9v/5//r/+//5//3///8B
AAQABwAGAAQABAAEAAMAAQD+//r/9v/3//j/9f/y/+//7P/t/+3/7v/t/+r/6v/p/+v/
6v/q/+r/6f/r/+v/7v/u/+3/7//v/+7/7//w//L/9P/x//L/8f/w//D/8P/v/+//8v/0
//b/9//z//L/8P/u/+//8f/z//b/9f/1//P/8//3//f/+f/8//z/8//o/+L/3v/c/9v/
2//V/8z/wv+4/6z/oP+Q/4b/hv+Q/6D/r/+5/8D/yv/S/9H/z//R/9P/1f/Y/9z/3P/d
/+H/4//n/+r/7P/w//L/9f/4//n/+v/6//7//f/8//v/+f/9////AQAEAAIAAAD9//n/
/P/8//3////+//3//f/9//3//f/7//v//v/+//7/AQAAAP///P/7//7/AAAAAAIAAgAB
AAAA/v/+//3//f/9//7///8CAAQAAgAAAP7//P/+/wAA//8BAAEAAgACAAIABAADAAMA
AwACAAUABwAIAAkACAAHAAYACgANAA8AEgASABEAEQAQAA0ADQAQAAwADwARABUAFwAU
ABMAEAAOABAAEQAQABIAEAANAAwADQALAAsACQAIAAkACQAKAAsABwAEAAAA/v8BAAEA
/////////v/+//7/+v/4//f/9//7//z//f/+/////f/6//b/9//4//z//f/7//v/+//7
//j/9v/1//T/9//4//n/+v/4//b/8v/w//H/8//1//f/+P/3//j/9f/3//f/9//3//j/
+f/5//r/9//1//P/8f/z//X/9f/5//j/9v/1//T/9P/0//T/9f/3//n/+//8//f/9f/y
//D/8v/0//j/9v/0//b/9v/1//T/8//z//L/8//1//n/+//5//j/9//2//T/9f/1//X/
9f/1//X/9//3//f/9//2//j/9//3//b/9//2//b/9//6//v/+//8//v/+//6//n/+P/3
//f/+f/7//3//P/+//v/+f/3//T/9f/2//f/+//7//r/+f/5//v/+//7//v/+//7//r/
+v/4//n/+f/4//r//f8AAAAA/f/8//v/+v/6//r/+v/6//v//P/9//r/9//3//b/9f/4
//z/AAADAAAA/v/7//f/+P/4//j/9v/3//n//f8BAP7//f/6//f/+f/9/wEA/v/6//r/
+v/6//r/+//8//3//v/+//7//v/9//v/+//7//r/AAAEAAgACQAHAAcABwAIAA0ADAAK
AAoACwAJAAYAAgD9//j/+P/4//X/9P/z//L/8f/v/+7/6//p/+r/6v/t/+7/7v/u/+3/
6//r/+7/7v/w//P/9P/0//H/8P/w//D/7P/u/+7/7v/w//D/7//v/+7/7v/u/+3/7v/w
//H/8v/x//H/8f/y/+//8f/z//X/+f/5//v/9v/u/+f/5P/g/97/3v/f/93/2f/O/77/
rv+k/5r/kP+Q/5L/lv+c/6X/sf+6/8L/0v/j/+X/4//j/+f/5v/i/+D/3f/d/+H/5f/q
/+7/8v/y//P/9P/1//b/9v/6//v//P/9//3//P/7//r/+v/9//7//v/9//v/+P/2//X/
9//3//j/+f/6//v/+v/7//r/+P/2//f/+v/7//r/+//8//z/+v/6//r/+//8//z//v/9
//3//f/5//n/+//8////AAABAAIAAQAAAPz/+/8AAAIAAwAEAAQAAwADAAMA//8BAAIA
AgAHAAgACQAKAAcABwAGAAYABwAHAAgACAAHAAcACgAGAAQAAwAEAAMABQAJAAsADgAN
AAsABwAGAAcABQAFAAcABgAHAAYABgAFAAMAAgABAAEAAAD+//7//f/9//v/+//7//r/
+v/6//n/+P/4//n/+f/4//f/9v/6//v/+//6//b/9v/5//n/+P/3//b/9f/2//b/9//4
//n/+P/3//b/+P/4//b/9v/z//P/8//z//X/9f/3//X/9//3//f/9//2//X/8//y//b/
9//4//n/+P/3//T/9f/1//T/9P/0//X/9v/3//n/9//1//P/8P/y//P/8//0//L/8v/0
//D/7P/u/+7/7f/w//H/8//0/+//7f/t/+v/7P/u//D/8v/w//H/8f/x//H/8f/x//P/
8//z//P/8v/v/+3/7P/q/+3/7v/w//P/8P/v/+3/7P/t/+3/7P/r/+v/6//s/+//7f/t
/+r/6v/s/+3/7v/u/+z/7P/s/+//7f/s/+v/6//r/+v/6//r/+n/6f/o/+j/7P/z//f/
9P/y/+//7v/t/+z/7//w//H/8v/w//D/7//v/+7/7//v//P/+f/9//7////+//3//f/+
//7/+//6//j/9P/v/+n/5f/j/+b/6f/q/+r/6v/q/+f/4v/g/9z/2//f/+D/5P/m/+j/
6P/n/+f/5v/o/+f/5//s/+3/7f/t/+r/6P/m/+L/5v/m/+b/5v/l/+P/4v/h/+X/5//o
/+n/6//s/+3/7f/r/+n/6P/n/+f/5//r/+3/6//n/+L/2v/V/9b/1v/W/9j/0//H/7P/
pP+Y/4r/gP96/37/gv+O/5r/pv+t/7P/xP/S/9b/1f/X/9v/2//X/9L/0P/S/9f/2f/d
/+P/6v/s/+z/7P/t/+7/7//w//D/9P/2//b/9v/1//P/8//z//T/9f/2//b/9f/y//D/
7//v//H/8f/y//P/9v/3//b/9//1//T/8//1//j/+f/4//n/9//2//P/8v/2//f/+P/4
//r/+f/5//n/9v/1//b/9v/5//r/+//8//z//P/5//n/+//8//z//P/9//3//v////z/
/f/9//z///8AAAEAAgACAAMAAwAEAAQAAwADAAIABQAHAAwACgAIAAcACAAHAAgACwAM
AA4ADAAJAAQAAgAEAAMABAAHAAcACQAJAAoACAAFAAMAAQD///7//P/8//v/+//5//n/
+v/6//v//P/8//z//f////7//P/6//j//f/9//z/+v/2//b/+f/5//n/+f/5//n/+v/6
//v//P/6//j/9v/0//T/9P/y//L/7//v/+//7//y//P/9v/1//f/9//3//f/9v/1//P/
8v/0//X/9v/3//b/9f/y//P/8//y//L/8v/1//b/9//5//j/9//2//T/9f/1//T/9P/0
//T/9v/y//H/9P/1//X/9v/3//n/+v/3//X/9f/z//X/9v/3//j/9v/3//f/9//1//X/
9f/3//r/+//8//z/+v/3//X/8v/z//T/9v/5//r/+//7//z/+//7//r/+f/7//v//P//
//3/+//2//T/9//5//v//P/6//r/+v/9//f/+P/9/wAAAAAAAAAAAAD8//r/+P/2//f/
+P/4//n/+f/7//z/AQAGAAkACQAJAAoACwANABAADQAJAAcABAABAP3/+P/1//L/9P/2
//b/9f/0//P/7//w//D/7v/v/+3/7P/u/+7/8v/0//X/9//2//j/9//3//f/9//2//X/
9v/4//r/+v/5//j/9//2//f/9//4//n/+f/5//j/9//4//j/+P/3//n/+//+/wEA+//5
//v///////3/+v/y/+v/6P/k/+T/4P/b/9P/yf++/7b/rP+a/47/iv+Q/5z/pv+y/7v/
w//O/9T/1P/R/9P/1//Z/9v/3v/g/+L/5//p/+v/7//4//7/AAAAAAEAAgAAAAAA//8C
AAQABAAEAAMABQAFAAUABgAEAAQAAwABAAMABAAGAAkABgADAAEA//8AAAEAAAABAAQA
BAAEAAcABAADAAAA//8CAAQABAAGAAUABQAFAAQABQAFAAYABwAGAAcACgAMAAoACAAG
AAQABgAIAAcACQAKAAoACQAIAAoACQAJAAkACQALAAwADAANAAwACwAKAA0ADwAQABIA
EAAPAA8ADgAQABEAFQASABEAEQATABMAEgATABIAEgATABMAEQASAA4ACwAKAAsACwAL
AAkACAAGAAUABQAFAAMAAgAAAAAAAgADAAIAAwAAAP7//f/8//v/+v/6//v//v/+//7/
/v/9//v/+P/0//X/+P/+/wEA/f/7//n/9//4//j/+f/6//r/+v/6//r/+v/6//j/+P/6
//v//P/9//v/+f/5//X/9//3//f/9//4//n/+f/6//n/9//1//P/9//5//n//f/6//j/
9//2//b/9v/2//f/+f/5//n/+P/2//X/8//y//f/+v////7/+v/6//j/9f/1//X/9v/2
//b/9//6//v/+P/4//j/+P/4//n/+f/5//b/9f/0//X/9v/3//j/+P/7//v//P/8//j/
9v/1//X/+P/7//3/AAD9//v/+P/1//j/+f/7//////////z//P/6//n/+P/2//f/+P/5
//3//f/8//v/+v/5//j/+f/6//v//P/6//j/9f/z//f/+f/6////BQAJAAoACwAJAAkA
CgAMAA0ACwALAAoABQD///j/8//w//L/9P/0//L/8v/y/+//7//u/+v/6//t/+7/8v/0
//P/8v/w/+//8P/0//X/9//5//n/+P/3//b/9v/2//T/9v/2//b/9v/0//P/8//z//b/
9//3//f/+v/6//r/+f/4//f/9//3//n//f///wEAAwABAPr/8v/v/+r/6P/s/+z/6f/h
/9X/xP+4/67/pP+Y/5D/jv+U/6D/qv+x/7f/wP/M/9b/3f/b/9v/3f/b/9j/2v/g/+H/
4//r//P/+P/6//r/+v/7//z///8AAAAABAAEAAQABAADAAIAAQAAAAAAAgAEAAUABQAC
AAAA/////wAAAQADAAUABAADAAAA//////7//f///wIAAwACAAMAAgACAAAAAAADAAUA
BwAIAAgABwAHAAcAAwADAAUABgAIAAgACAAIAAcABgACAAEABQAIAAoADAALAAkACAAH
AAcACQAKAAoADAAMAAwADAAKAAsACwAMAA4ADwARABIADwAPABIADgALAAsADQANAA4A
EQASABQAFgAVABIAEgATABEAEQATABEAEQAPAA4ACwAJAAgABwAHAAgACAAKAAcABQAB
AP//AAAAAAEAAgACAAAA/////////v/9//z/AgADAAMAAgD///7/AAD//wEAAQABAAEA
///+//7//v/+//7//v/+/wAAAAD+//7/+//7//v/+//+////AgABAAEAAQABAAEAAAD/
//3//P8AAAEAAgADAAAA///8//3//v/+////AAAEAAQAAAD9//z//v/+//7//v8AAAAA
AAAAAAAAAAD/////AQADAAQACQAGAAUAAQD9//7///8BAAQABgAFAAYABgAHAAcABgAH
AAkADgATABYAEwAQAA0ABwABAPz/9f/x//H/8P/y//L/8P/w/+//7//v//L/8v/z//P/
8//y//H/8v/0//b/9v/7//z//f/+//v/+f/4//f/+f/7//z//f/8//r/+P/1//b/9//5
//v///8BAAEA/f/5//f/9P/w/+v/6P/m/+b/6P/n/93/1f/M/8L/uv+w/6b/mv+W/5j/
oP+u/7n/v//I/9b/4P/h/+H/4f/h/93/2v/a/97/4//n/+n/6//u//D/9P/0//X/9v/4
//r/+/8AAAAAAAAAAP//AQABAAEAAgAGAAgACQAJAAYABAADAAMABAAFAAcACQAHAAUA
AQD//wIAAgACAAUAAgABAP7//f8AAAAA/v/+/wEAAwAFAAYAAwABAAAA//8AAAEABAAG
AAYABgAGAAYABQAEAAAA//8EAAYABwAIAAcABQAEAAMAAQADAAQABAAHAAgACQAKAAkA
CQAIAAgACgALAA0ADgAMAAsADQAIAAoACwAOAA8ADgAPAA4ADgALAAkABQAEAAUABQAH
AAsABgAFAAIAAAABAAEAAgADAAAA/v/7//r//P/9//z//f/+//7///8AAP3/+v/4//f/
+f/6//v//P/9//3//P/6//b/9v/5//n/+v/7//z//f/5//j/+P/4//z//P/8//z/+//6
//f/9v/z//P/8//z//f/+f/9//3/+//5//f/9f/2//f/9//4//j/9//2//X/9P/z//D/
8f/0//T/9f/2//P/8v/x//H/8//z//P/8v/z//P/8v/y//D/8P/y/+7/7//y//P/8//z
//P/9P/0//X/9f/3//f/9P/0//T/9P/y//P/8//z//b/9//4//v/+P/1//L/7v/w//H/
8//0//X/9P/0//X/9P/z//H/8P/y//P/8//z//L/8f/x//P/8//z//D/8P/v/+//7//u
/+v/6v/p/+v/7v/u/+7/7//t/+v/6f/n/+j/6f/p/+r/6v/r/+v/6v/q/+3/8P/w//D/
8P/w//D/7f/s/+v/6v/u//D/8v/w//H/8f/w/+//7//w//H/8f/z//T/9P/z//L/8v/y
//D/8f/z//f/+//5//n/9//1//H/8//3//r/AAAAAAAAAAAAAP3//P/7//r//f/+////
AAACAAIAAgACAAAAAAAAAAAAAwAEAAUABgAFAAQAAwACAAUABgAHAAgABgAEAAIAAAAD
AAQABQAGAAUABAADAAIAAgACAAIAAgACAAIAAgACAAEAAAD///7///8AAAEAAgACAAIA
AgACAP7//f/+/////v8DAAYACQAHAAcABwAHAA0AEgATABMADwAMAAgAAwD6//X/8P/w
//P/9P/1//b/9v/z//H/8P/t/+3/7v/u//D/8P/v/+7/7f/t/+3/8P/x//P/9v/3//T/
8//y//L/9P/y//T/9P/0//T/9P/z//H/7//u/+3/7//x//T/9v/1//P/8v/x//T/9f/3
//f//f/9/////f/y/+r/6f/o/+j/7P/q/+X/2f/L/7r/rv+o/6D/lv+W/5r/nv+m/7L/
vf/D/87/4v/u/+v/6f/t/+//6//k/+L/4v/l/+n/7//3//z/AAD///7//v/+//3//v/+
/wIAAAAAAAAA///9//3//f/+/wEAAgACAAEA/v/8//v/+//7//v//P/9//7////+////
/v/+//7/AQACAAMAAgADAAEAAAD9//z/AAABAAIAAgAFAAUABgAHAAIAAQACAAIABQAG
AAcACAAIAAgABQAFAAYACAAJAAoACgAJAAkACQAFAAcACAAIAAwADAAMAAwADAANAA0A
DgANAA0ADgAOAA8ADwASAA4ADAALAAwACwANABEAEwAWABQAEQAMAAoADAALAAwADwAP
AA8ADQAMAAoACQAJAAkACAAIAAcACAAHAAcABQAFAAUABAAEAAQAAgAAAP/////9//z/
+//6///////+//z/+v/6//3//f/7//v/+//7//v/+v/6//r//v/+//7//v///wAA//8A
AP//////////AQABAAMAAQADAAMAAwADAAMAAwACAAIABAAFAAYABwAHAAcABQAHAAcA
BgAGAAYABAAEAAQABQAFAAUABQAEAAUABQAEAAQAAwACAAMA/v///wIAAwADAAMAAwAE
AAQAAAD//wAA/////wAAAQACAAAAAQABAAEAAAD///7////9//3//f/8//z/+//7//r/
+v/6//v//f///////v/+/wEAAQAAAP///f/9//7/AQD//////P/8//7/AQAEAAYAAwAC
AAEAAwAGAAYABgAHAAcABwAHAAcABwAHAAYABgAHAAkACgAKAAcACQALAAoADAAMAAwA
DAAOAA4ADgAOAAwADAAMAAgACQALAAwADQAMAAwADAALAA0ADgAOAA0AFgAUABIADgAO
AA4ADgAOAA8AEAARABIAEgASABEAEQASABMAEwAXABwAHwAfAB8AHgAdAB0AHgAfAB0A
HQAcABYAEQALAAcABgAIAAoACgAMAA4AEAAPAA8ADgALAAsADwAQABQAFgAYABgAFwAX
ABcAGgAaABsAHAAbABkAFwAUABQAFAASABIAEgASABIAEAAPAA8ADwAQABEAEQARABMA
FAAVABUAEwARABAADwAXABsAHQAdABkAFQAOAAYAAQAAAAIABgAEAP//9f/l/9b/zP/C
/7b/rv+o/6j/sP+6/8j/0//X/+L/8v/+/wMAAwAFAAUAAQD8//r//v8FAAsAEQAVABoA
IAAkACQAJQAmACoALAAtADIAMAAwADAALwAvAC8ALwAwAC8AMAAwAC8ALQAqACgAJwAo
ACkAKwAtACwAKwAoACcAKAAoACgAKwAsAC0ALAAtAC0ALAApACgALAAvADIANAA0ADEA
MQAtAA==
         </WaveFormData>
      </LeadData>
      <LeadData>
         <LeadByteCountTotal>10000</LeadByteCountTotal>
         <LeadTimeOffset>0</LeadTimeOffset>
         <LeadSampleCountTotal>5000</LeadSampleCountTotal>
         <LeadAmplitudeUnitsPerBit>4.88</LeadAmplitudeUnitsPerBit>
         <LeadAmplitudeUnits>��V</LeadAmplitudeUnits>
         <LeadHighLimit>2147483647</LeadHighLimit>
         <LeadLowLimit>268435456</LeadLowLimit>
         <LeadID>V2</LeadID>
         <LeadOffsetFirstSample>0</LeadOffsetFirstSample>
         <FirstSampleBaseline>0</FirstSampleBaseline>
         <LeadSampleSize>2</LeadSampleSize>
         <LeadOff>FALSE</LeadOff>
         <BaselineSway>FALSE</BaselineSway>
         <ExcessiveACNoise>FALSE</ExcessiveACNoise>
         <MuscleNoise>TRUE</MuscleNoise>
         <LeadDataCRC32>3484780702</LeadDataCRC32>
         <WaveFormData>
9v/2//b/9v/1//T/8//y//j//P8AAAQAAwACAAEAAAD+//7//v/+/wIABAAGAAgABwAG
AAUABAAFAAYABwAIAAkACgALAAwADwAQABEAEgAVABgAGwAeAB4AHgAeAB4AIgAmACoA
LgA0ADgAPABAAEQARgBIAEoAUgBYAF4AZABmAGgAagBsAHEAdgB7AIAAggCEAIYAiACH
AIYAhQCEAIgAigCMAI4AjACKAIgAhgCCAH4AegB2AHEAbABnAGIAWwBUAE0ARgBCAD4A
OgA2ADAAKgAkAB4AGgAYABYAFAAQAA4ADAAKAAcABAABAP7//v/+//7//v/9//z/+//6
//f/9v/1//T/9//4//n/+v/2//T/8v/w//L/8v/y//L/8v/y//L/8v/w//D/8P/w//T/
9v/4//r/+f/4//f/9v/4//j/+P/4//b/9v/2//b/+P/4//j/+P/5//r/+//8//r/+v/6
//r/+//8//3//v/9//z/+//6//r/+v/6//r/+//8//3//v/7//r/+f/4//n/+v/7//z/
+v/4//b/9P/3//j/+f/6//r/+v/6//r/+P/2//T/8v/z//T/9f/2//T/9P/0//T/9//4
//n/+v/4//j/+P/4//X/9P/z//L/9P/2//j/+v/4//b/9P/y//X/9v/3//j/+v/6//r/
+v/4//j/+P/4//r/+v/6//r/+v/6//r/+v/6//r/+v/6//v//P/9//7/+//6//r/+f/7
//3/AAAFAAUAAwAFAAMABQAEAAQABgAHAAgACQAKAAkACAAHAAUABQAEAAMAAgABAAAA
///+//3/+//6//v/+f/5//r/+//7//n/+P/2//j/+P/5//z//P/8//z/+//7//j/+P/5
//j/+f/6//v/+P/3//b/9f/4//n/+v/7//r/+v/5//n/+//5//n/+v/6//v//P/9//j/
+f/5//v//P/8//f/+P/8/wMACQAMAAIA7//h/9T/xf+v/5b/hf9//33/e/95/3f/d/9y
/3H/c/90/3T/ev+D/47/lf+d/6T/q/+0/8D/x//O/9X/3v/j/+b/6v/u//D/8f/z//X/
9f/1//X/9//5//n/+f/3//f/9v/1//j/+v/6//r/+//7//7/AAD+//7//v/+/wEAAwAE
AAgACAAHAAUAAwAEAAYACQALAAoACgAKAAoACwALAAsACwAOAA8AFAAWABMAEwASABEA
FgAYABoAHQAfACIAJgAoACoALAAtAC8AMwA2ADwAQQBDAEcASwBOAFUAWQBdAGEAZwBr
AHEAdQB2AHgAegB5AH8AggCFAIkAhwCJAIgAhwCKAIoAiACIAIYAhgCHAIUAgAB8AHUA
bwBuAGsAZgBeAFgAUwBOAEgARAA+ADkAMwAvACoAJgAkAB0AGgAWABMAEwAQAA8ADwAL
AAoABwAGAAUABAAEAAMAAAD///7//v/9//3//P/7////AQACAAQAAQD///3/+//7//r/
+v/7//n/+v/6//v/+//7//z//P/+//7//v/+//3//f/8//v//P/8//z//f//////////
//7//f/9//z//v8AAAIABAACAAAA/v/8/////////////////////////////////wEA
AgADAAUAAgACAAEAAAACAAMAAwACAAIAAgACAAMAAQAAAP///f/+////AQACAAEAAAD/
//7///8AAP//AAD///z/+v/4//b/9v/3//f/+////wEAAgABAPz/+//6//r/+v/6//z/
/P/8//z/+//7//z//v/+//7//v/9//z/+//6//r/+f/2//X/+v///wMABQAGAAUABAAC
AAIABAAEAAQABAAEAAQABAACAAEA/v/8//v/+v/7//z/+v/4//T/7//v//H/8//1//b/
9//5//n//P/8//v/+v/7//7/AAACAP///f/6//T/8//z//H/8f/y//P/9P/1//X/9f/1
//X/9f/1//X/9v/z//P/8v/v//L/9P/1//f//P/9//r/+//7//n/8P/q/+v/9v8EAA0A
CQD4/+j/2f/L/77/r/+d/47/i/+L/4n/hf+F/4H/e/98/4H/g/+I/47/kv+T/5r/o/+t
/7b/v//K/9L/2f/i/+f/7//z//X/+P/4//r/+//9//z/+//6//n/+v/9//7////+//3/
+//5//3/AgAFAAgACAAHAAkACgAIAAgACAAIAAkACwAMABAAEAAPAA0ACwAIAAgACQAJ
AA4AEAASABQAFAATABIAEQAUABUAGgAcABsAHQAeAB8AIQAiACMAJQAnACoALgAwADAA
MgAzADUAOwA+AEQASQBJAE0AUQBUAFgAWwBeAGEAZgBpAG4AcQByAHQAdgB1AHkAegB7
AH0AfAB/AH8AfwCBAIAAfQB8AHkAeAB4AHUAbgBqAGMAXQBeAFsAVgBOAEgAQwA+ADgA
NQAuACgAIQAfABwAGgAaABQAEAALAAcACAAGAAYABwAFAAQAAQAAAP3//P/8//v//P/7
//r/+v/3//X/8v/v//L/8//z//T/9f/1//X/9f/x//D/8P/x//L/9P/1//f/9f/z//L/
8P/z//T/9f/2//X/9f/0//P/9P/0//T/9f/3//f/9//3//T/8//z//L/9P/0//T/9P/x
//D/7//u//H/8//1//f/+f/5//n/+f/2//X/9P/z//T/9v/4//v/+f/4//b/9P/2//f/
9//2//f/+P/5//v/+P/2//T/8f/z//X/+P/6//n/+P/3//b/9P/0//L/8v/z//L/8v/y
//D/8P/x//H/8f/z//P/9v/1//T/8//y//D/8P/w//D/8//1//X/9//2//n/+//7/wEA
AQABAAAA/v8AAAAAAAD9//z/+//6//z/+//4//b/8//w/+//7v/w//D/7v/r/+v/6//r
/+v/7v/v//H/8f/1//b/9v/2//P/9P/0//T/9//3//b/8v/w/+//7P/r/+v/6//r/+v/
7v/v//D/8f/x//H/8f/y//L/8//z//H/8//0//T/9f/2//f/+P/7////+//y/+z/7//6
/wQABQD7//L/6v/d/8v/uP+f/4n/gP+D/43/lf+X/5H/h/97/3D/bf9x/3z/hP+K/5P/
nv+p/63/tP+9/8j/0v/f/+r/7f/w//P/9P/2//f/+P/4//n/+//7//v/+//7//3//f/9
/wAAAQABAAEABAAGAAYABgAEAAMABQAGAAcACAAJAAoABwAHAAYACAAKAAsACwALAA0A
DgAQABEAEgASABIAEgATABMAEwATABEAEQAVABYAFwAZABoAGwAeACAAIgAlACUAJgAo
ACgALQAyADYAOwA7ADwAQABDAEoAUQBYAF4AYwBnAGsAbwBwAHEAdAB1AHoAfgCCAIMA
gwCCAIEAgQCAAIMAgwCDAIEAgAB9AHwAdgB0AHMAbwBrAGgAYgBdAFcAUQBJAD4AOwA3
ADMALgAuACgAIwAdABcAEAAKAAYAAwACAAAA///+//r/+P/3//X/9P/x//D/8P/w//H/
8f/t/+v/6f/o/+z/7//x//P/7//t/+r/6P/q/+v/7P/t/+v/6v/q/+v/6v/q/+n/6f/s
/+3/7//w/+7/7v/u/+7/8P/x//H/8f/y//L/8v/z//H/8f/x//H/8//z//T/9P/y//L/
8v/y//P/9P/1//b/+P/5//r/+//5//f/9f/z//f/+f/7//n/9v/z//L/8f/w//P/9P/1
//b/+f/5//f/9//6//3//////wYABwAIAAgABQAGAAUABAAGAAYABgAGAAQAAQD8//j/
9P/y//L/8v/1//b/9f/z//D/7//u/+3/7//x//T/9f/1//T/8v/w/+7/8P/x//L/9f/1
//T/8P/u/+3/6v/p/+r/6//s/+3/7f/t/+3/7f/r/+v/6//s/+3/7//w/+//6//q/+j/
5//s//P/+P/5//f/9f/w/+j/4f/k//L/AwAHAP7/8P/j/9H/wP+v/5v/iP+D/4f/i/+N
/4f/e/9x/2r/Zf9l/27/ev+A/4P/iv+R/5f/nv+p/7L/wP/R/9z/4//n/+n/6f/q/+z/
7v/v//H/9f/1//X/9f/y//P/8v/x//T/9//5//v/+f/6//n/+P/8//3/AQAEAAQABAAE
AAQAAQABAAAAAgAHAAkACgALAAgACAAJAAkACwAMAA0ADgAPAA8ADwAPAA4ADQAQABAA
FAAZAB0AIQAgACAAIAAhACEAJAAoACoAMAA0ADcAOwA8AD4AQwBHAEsAUQBXAFwAXwBj
AGcAawBwAHMAeAB7AIEAhACHAIcAhgCGAIYAhwCIAIsAiwCLAIsAigCHAIYAgQB+AHwA
dwBxAG4AaABjAF8AWQBRAEYAQwA/ADsANgAzACwAJgAfABwAGAAVABQAEgAQAA0ACwAH
AAIA///9/wEABAAFAAgAAQD+//z/+f/6//v//P/+//3//f/8//v/+P/3//X/9P/5//v/
/f////z/+v/5//n/+//8//z//f/+////AQACAP///v/9//z//f///wAAAQD///7//f/9
//3//f/9//3//v///wEAAgD///7//f/8////AAABAAIAAAD///7//f/9//3//f/9////
////////+//6//n/+f/7//7/AAACAAEAAQAAAP7/+//6//n/+f/+/wAAAgADAP///f/8
//r//P/8//z//P/6//r/+P/4//n/+P/4//j/+f/6//z//f/7//v/+f/2//r/+P/6//z/
+//6//n/+v/6//r/+v/5//r/+//8//3/+//4//X/8v/2//r//P/9//v/+f/4//f/9//3
//f/9v/3//j/+f/6//b/+P/4//j/+v/6//v//P/5//j/9v/1//f/9//3//f/+P/4//n/
+v/3//b/9v/1//n/+v/7//r/9f/z//P/9P/0//T/9P/0//T/9P/0//T/9P/y//L/8v/y
//X/9v/3//j/9f/0//P/8v/z//T/9f/2//X/9P/z//L/8v/y//L/8v/z//T/9f/2//P/
8v/x//D/8P/w//D/8P/y//L/8v/y//L/8//z//H/7//w//P/9f/0//f/9v/1//f/+P/7
//z//v/+//7//v///wAAAAD+//3//P/7//z/+f/2//P/7v/t/+3/7//x//D/8P/w//H/
8P/w/+//7f/v//D/8//1//P/8//y//D/8P/x//P/8//w/+//7v/t/+z/6//q/+n/6//t
/+//8f/v/+z/6v/n/+f/6f/s/+7/7//u/+3/7v/x//H/8//6//r/7//m/+T/6//z//T/
6v/f/9X/yv+3/6X/jv95/23/a/9x/3n/ef91/3D/af9h/2D/Yv9o/3H/fP+J/5P/nP+l
/7D/uv/D/8j/z//X/93/4f/m/+r/7P/t/+//7//v/+//7//x//X/9//5//b/9f/z//H/
9P/2//b/9v/3//f/+v/8//z//P/8//z///8BAAIABgAFAAUABAADAAUABgAIAAkACgAK
AAoACgAIAAcABgAFAAkACwARABQAEwATABIAEQAWABgAGgAdAB8AIgAmACgAKwAuADAA
MwA4ADoAPwBDAEUASQBNAFAAVwBdAGMAaQBqAG0AcgB1AHgAegB8AHsAgQCEAIcAiwCK
AIsAiQCHAIoAjACMAI4AigCIAIcAgwCBAH4AeABzAHQAcQBsAGQAXQBXAFEASgBIAEIA
PQA3ADUAMAAsACoAIQAcABYAEQATABAADwAPAAwACgAGAAQAAwACAAIAAQAAAP///v/+
//r/+f/3//X/9//5//r//P/5//f/9f/z//L/8v/z//X/8//0//T/9f/z//P/9P/0//f/
+P/5//r/9v/1//P/8f/y//T/9v/5//f/9//3//f/9f/1//b/9v/6//z//v8AAPz/+v/4
//b/+v/7//z//f/9//3//f/9//z/+//6//n/+v/8//7/AQAAAAAA///+//3//f/8//r/
/P/8//z//f/8//z//P/7//z/+//7//r/+P/4//j/+P/5//r/+f/6//r/+P/3//b/9f/0
//T/8//2//n/+v/6//j/8v/w/+7/7//w//H/9P/0//T/9P/z//H/8f/x//H/9P/0//T/
9P/z//T/8//x//P/8//0//X/9v/1//T/8v/x//D/7//u/+//8v/z//T/8P/u/+3/7P/v
//L/9P/3//T/8//y//H/7//u/+7/7v/v//D/8v/z//L/8v/y//D/7//z//X/9P/y//L/
8v/y//L/9P/0//T/9P/2//f/9//1//H/8P/x//H/9P/5//r/+//4//j/+v/6//r/+v/6
//r//P/+/////v/7//j/9f/0//H/8P/v/+z/6//p/+n/6f/m/+b/5v/n/+j/6v/r/+v/
6f/o/+n/6f/r/+3/7v/u/+r/6f/p/+f/5v/l/+T/4//l/+X/5f/l/+L/4f/g/9//4f/i
/+T/5f/j/+P/5P/k/9//4P/j/+T/5//r/+3/6v/k/9v/1P/U/93/7f/0//L/5f/T/8L/
sf+f/4r/df9t/23/bf9p/2P/X/9Y/1H/U/9a/17/ZP9v/3j/f/+D/4j/jf+S/57/q/+4
/8P/y//P/9H/1P/Y/9r/2//d/+L/4//k/+X/4v/j/+L/4f/j/+X/5v/n/+X/5v/l/+T/
5//n/+r/7P/v//D/8f/y/+//7//u//D/8//1//b/9//2//b/9//3//j/+P/4//j/+v/7
//z//f/8//v//v/+/wAAAwAFAAcACAAIAAgACQANABAAFAAWABoAHgAhACUAJgAmACkA
KwAxADcAPQBCAEUARwBJAEsAUABTAFgAWwBhAGQAZwBnAGkAagBrAG0AcgB3AHkAewB5
AHgAdQB0AHMAcgByAG8AbQBsAGgAZQBhAF0AVwBOAEkARQBBADwAOAAyAC0AJwAhABwA
GAAWABMAEAAMAAkABQAAAP3/+//9//7//f/+//r/+P/3//X/8v/x//D/8P/w//H/8f/x
//D/7//t/+z/7//v/+//7//r/+r/6v/r/+v/7P/s/+3/7//v//D/8P/v/+7/7f/s/+//
8f/y//P/8P/w//D/8f/x//H/8f/x//T/9f/3//j/9P/y//D/7v/x//L/8//0//T/8//y
//H/7//v/+//7//x//P/9f/3//L/8P/u/+3/7//y//T/9v/0//X/9f/0//T/9P/0//X/
9v/2//b/9f/z//H/8P/u//D/8v/0//b/9P/y/+7/7P/q/+j/5//m/+n/6v/s/+3/7P/t
/+z/6v/r/+j/6f/q/+j/6P/o/+r/6P/o/+j/5//n/+f/5//n/+f/5v/l/+T/5v/s//D/
7//u/+v/6v/p/+j/6v/q/+r/6v/r/+v/6f/p/+f/6f/q/+n/7//x//P/9P/z//T/8//y
//L/8v/y//L/9P/z//D/7v/r/+j/5//m/+j/6P/m/+P/4P/f/97/3f/h/+P/5v/n/+r/
6v/p/+j/5v/o/+n/6v/t/+3/7P/o/+T/4//g/9//4P/h/+L/4//h/+H/4f/h/+L/4//k
/+b/5//p/+r/6f/n/+b/5P/j/+D/4f/m/+v/7f/r/+T/2v/X/+T/8P/5//X/6v/Y/8X/
s/+k/4//ef9w/2//c/91/3X/cf9n/1//Xv9f/2P/bP94/4D/h/+K/4//k/+Y/6P/rv+2
/8P/zv/V/9j/2//c/97/3v/g/+H/4//n/+f/5//n/+b/5//m/+X/5//p/+r/6//r/+z/
6//q/+3/7f/w//L/9f/2//f/+P/3//f/9v/4//r/+//7//v/+P/4//n/+f/5//r/+//8
/wAAAQACAAMAAgABAAQABAAGAAkACwANABEAEgATABUAFgAYABsAHAAgACQAJwArACsA
LAAwADMANwA9AEMASABNAFEAVQBZAFsAXQBhAGMAawBwAHUAdwB2AHYAdgB3AHkAfQB+
AH8AfAB6AHYAdABzAHIAcgBvAG0AbABoAGUAYQBbAFMASABEAD8AOgA0ADAAKgAlAB8A
HAAYABUAFAARABAADgANAAoABAAAAP3//f/+//3//v/5//j/+P/3//b/9f/0//T/9P/1
//X/9f/y//H/7//u/+//7//v/+//6//q/+r/6//t/+7/7v/v//H/8f/y//L/8f/w/+//
7v/x//P/9P/1//P/8v/x//H/7//v/+//7//y//P/9f/2//X/9P/z//L/8v/y//L/8v/z
//P/8//z//P/8//z//P/9P/1//b/9//0//L/8P/v//D/8v/z//T/9P/1//X/9P/y//L/
8v/z//b/+P/6//v/+P/1//P/8P/x//L/8//0//X/9v/1//b/9v/0//P/8v/z//T/9v/3
//X/9f/z//D/8v/w//L/9P/0//T/9P/2//D/8P/0//j/+v/6//r/+v/2//T/8v/w//L/
8//y//P/8v/1//f/9//7//v/+//6//z//v/+//7//P/8//z//P/8//v/+P/2//T/8v/y
//L/8f/w/+3/6f/r/+3/7//x//D/7//v/+3/8f/y//L/8v/w//L/8//0//T/8//x/+z/
7//x//H/8//y//H/8P/v//H/8f/x//H/8f/x//H/8v/x//H/8P/t//H/9P/2//n/8v/v
//L/9//5//n/9P/s/+f/7v/6////9//q/+D/1f/H/7j/p/+P/37/ef99/4H/gf99/3f/
b/9o/2X/Zf9q/3L/eP+B/47/mf+h/6r/tf++/8T/zf/a/+P/6v/t/+7/8P/x//L/8v/z
//P/8//z//P/9f/3//f/9//3//f/9v/1//j//P/+/wAA/f/7//z//P/9//7///8AAAMA
BQAGAAoACAAHAAUAAwAGAAgACwANAAwADAAMAAwADwAPAA8ADwAQABEAFgAYABcAFwAW
ABUAGgAcAB4AIQAhACQAKAAqAC0AMAAyADUAOQA8AEIARwBJAE0AUQBUAFwAYQBmAGsA
bgBxAHYAeQB/AIIAhQCFAIcAiACJAIsAiwCNAIwAiwCMAIwAigCKAIQAggCBAH0AdwB0
AG4AaQBnAGMAXQBUAEwARwBCADwAOwA2ADIALQAoACIAHQAaABUAEgAOAAsADQAKAAkA
CQAFAAIA/f/6//v//P/+////+//5//f/9v/3//f/9v/1//f/9//2//b/9v/1//T/8//z
//T/9v/5//f/9v/0//P/8f/x//L/8v/1//b/9//4//T/8//x/+//8v/0//b/+f/2//X/
9P/z//P/8//0//T/9f/2//f/+P/1//T/8//y//b/+f/8////+//5//f/9f/1//X/9f/1
//f/+P/5//v/+v/6//n/+P/4//n/+f/4//f/9v/1//X/9v/2//b/9f/2//f/+f/6//b/
9P/y//D/8//2//f/+v/3//T/8v/w//H/8v/0//X/9f/3//f/9v/1//D/7//u//H/8v/z
//b/+v/2//P/8v/x//D/8f/y//P/9P/z//H/7f/r/+z/7//x//H/+P/5//r/+v/5//r/
+f/4//n/+v/7//z/+//5//X/8v/u/+z/7P/s/+7/7v/s/+n/5f/l/+X/5f/p/+v/7v/v
/+3/7P/q/+j/6v/s/+3/7v/x//H/8P/s/+v/6//p/+n/6f/p/+n/6f/p/+n/6f/p/+n/
6f/p/+r/7f/v//D/7//s/+z/6//r/+z/7//y//f/+f/3//T/7P/l/+L/6P/5/wMA/v/w
/+H/z/+8/6v/l/+E/3n/df95/3//ff9x/2n/Yv9Z/1n/YP9k/2z/df98/4H/if+U/53/
pv+0/8P/0P/X/9z/3//g/+L/5v/o/+n/6//v/+//7//v/+z/7f/s/+v/7//x//L/8//z
//T/8//y//X/9f/4//r/+P/4//j/+P/4//n/+f/8////AQACAAMAAQAAAAAA//8CAAQA
BgAIAAsACwALAAsACAAHAAoACgAOABEAEwAVABQAFAAUABUAGAAcACEAJAAnACoALAAv
ADIANAA5AD0AQgBHAEwAUABUAFcAWgBdAGMAZwBtAHEAdQB4AHsAewB8AHwAfAB9AIAA
hQCHAIkAiwCKAIcAhgCDAIIAggB/AH0AegB0AG8AaQBjAFsAUABOAEsASABEAD0ANAAs
ACMAIQAcABgAFgASABAADQALAAcAAgD///3///8AAP//AAD8//r/+f/3//j/9//2//b/
8//z//L/8f/v/+//7v/u//D/8f/y//P/8P/u/+3/7f/v//D/8P/x//P/8//0//T/8f/w
/+//7v/x//P/9P/1//P/8v/x//H/8//z//P/8//3//f/9P/y//D/8v/y//L/8v/z//T/
9f/2//X/9f/z//P/9P/3//n/+f/6//f/9P/w//L/9P/0//T/9//4//n/+v/9//3/+//6
//3//v8BAAQAAQAAAP3/+f/z//H/7//t/+z/6//r/+n/5//m/+T/4v/k/+b/5//o/+f/
5//m/+L/4//l/+X/5//q/+v/7P/t/+n/5//l/+P/5v/n/+j/6v/p/+n/6P/l/+f/6P/o
/+n/7v/v//D/7//r/+v/6v/k/9//3v/m//X/AQD+/+7/3//V/8j/uf+p/5L/f/93/3X/
df9z/23/Y/9a/1f/V/9a/2L/av9x/3b/ff+H/5D/nf+o/7T/vf/E/8v/0v/V/9b/2P/c
/+D/4//n/+n/6f/p/+n/6f/r/+v/6//u//H/8//1//T/9P/y//D/8//z//b/+P/3//b/
9f/0//X/9//4//z//P/9//3//f/8//z//f/9/wAAAgAEAAYABAADAAIAAQACAAMACAAK
AA0ADwAQABEAEAAQABAAEQAWABoAHwAiACMAJgAoACsALgAwADUAOQA+AEUATABSAFQA
VwBaAF0AYwBnAG0AcQByAHQAdgB1AHgAegB8AH8AfgCBAIEAgQB9AHoAdQByAHAAcABx
AG8AZwBiAFoAUwBPAEsARQA8ADQALwAqACQAIgAcABcAEQAQAAwACQAIAAIA/v/5//X/
9//0//P/8//0//T/8v/y/+7/7P/r/+n/6v/r/+z/7v/r/+v/6v/p/+r/6//r/+z/6v/p
/+j/5//k/+L/4f/h/+T/6P/r/+//7f/r/+r/6P/o/+j/6P/o/+j/6f/p/+n/5f/k/+P/
4//k/+X/5v/n/+b/5f/l/+T/5v/m/+b/5v/n/+j/6f/q/+n/5//l/+P/5v/n/+j/6f/p
/+n/6f/p/+r/6v/q/+v/6f/q/+r/6v/p/+n/6P/m/+j/6v/s/+//7P/q/+j/5f/n/+f/
6P/o/+j/6P/o/+j/5f/k/+H/4P/k/+T/5f/m/+X/5P/k/+P/4f/j/+P/4v/j/+D/4f/i
/+D/3v/c/9z/3v/g/+L/4//g/9//3v/d/+D/4P/g/+D/4P/i/+L/4f/h/+H/4v/j/+X/
5f/l/+T/4//i/+H/4P/g/+T/5v/o/+X/5P/k/+T/4v/i/+H/4f/j/+X/5//p/+j/5v/l
/+T/5P/m/+n/6//s/+z/7P/q/+P/5f/p/+7/9P/0//T/9P/0//H/8P/v/+7/8f/y//P/
9P/0//T/9P/0//L/8v/y//L/9P/2//j/+v/3//b/9f/0//b/+P/6//z/+f/4//f/9v/4
//j/+P/4//b/9v/2//b/9v/2//b/9v/2//b/9v/2//X/9P/z//L/9P/0//T/9P/2//b/
9//3//T/8//z//X/9//3//v/+//5//j/+P/6//z//v8AAAIAAAAAAAAA///5//b/8//w
//D/8P/w//D/7v/r/+n/6f/n/+f/6P/p/+v/6//s/+z/6f/o/+j/6v/u//D/8v/z//L/
7v/t/+3/6//r/+v/6//t/+3/7f/t/+v/6f/n/+X/5//q/+z/7//t/+v/6//s/+z/7f/u
/+//9v/3//v/+//y/+j/5//s//j/CQANAAIA8P/f/8//vv+v/5v/iv+F/4n/if+F/4P/
f/93/3L/c/95/37/hP+O/5f/mv+d/6H/pv+x/7z/yP/V/+D/5//r/+3/7f/u//D/8v/z
//X/+f/5//n/+f/4//n/+P/3//v//f/+/////v/+//z/+v/7//v//v8AAAEAAgADAAQA
AgADAAMABgAKAAsACwALAAcABgAGAAUACQAKAAsADAAPABEAEwAVABMAEQATABIAFQAZ
ABwAHwAfACAAIQAjACUAKAAsAC4ALwAyADQANwA3ADgAPAA/AEQASQBOAFIAVgBZAFwA
XwBhAGMAZwBpAG8AcgB1AHUAdgB2AHYAdwB6AH8AgQCDAIIAgAB8AHoAegB6AHsAeQB4
AHYAcQBtAGkAZQBfAFYAUgBPAEwASABEAD4AOQAzADAALAApACgAIQAeABoAFwAVABAA
DQALAAsADAALAAwACAAGAAUAAwABAP///f/8//z//f/9//3//f/9//z//P/+////AAAB
AAEAAAAAAAEAAQACAAIAAwAFAAUABgAGAAQABAAEAAQABQAHAAgACQAGAAYABgAHAAUA
BQAFAAUABwAHAAgACAAGAAYABgAGAAcACAAJAAoACAAHAAYABQAHAAcABwAHAAkACQAJ
AAkABQAEAAMAAwAEAAYABwAIAAYABwAHAAYABQAEAAMAAwAEAAQABAADAAEA///+//z/
/f/+////AAAAAAAA/v/+/////v/+//7/AAAAAAEAAQD+/////v/8/////v8BAAQAAgAA
AP7//v///wAAAQABAAEAAQABAAEAAAAAAAAAAAACAAQABAADAAIAAQABAAEABQAFAAUA
BAAGAAYABgAGAAMABAADAAIABAAEAAUABgAFAAQAAgABAAMAAwADAAMACwAKAAYABAAC
AAIAAgACAAUABgAHAAgACQAJAAcABwAHAAkACgAJAA4ADwAQABAADQAOAA0ADAANAA4A
DwAQAA4ADQAKAAgABgAEAAQABAAIAAoACgAJAAUABQAFAAUACgANABEAEwAWABYAFQAU
ABQAFgAXABgAGAAXABUAEAANAA0ACwALAAkACQAJAAkABwAHAAcABwAFAAUABQAGAAkA
CwAMAAsABwAGAAQAAwAKAA8AEgAVABMAEQAKAP7/+f/8/wwAGwAdABIAAgDx/+H/0v/B
/6//nv+Z/5n/n/+f/5//l/+N/4T/gf+H/5L/mv+i/6f/rP+v/7X/vv/J/9b/5P/v//r/
BwAMAA8AEAASABcAGgAcAB8AIQAhACEAIQAhACMAIwAjACQAJQAlACUAIwAkACMAIgAl
ACUAKAAqACgAKAAoACgAKAApACkALAAvADEAMgAzADEAMAAwAC8AMwA2ADkAPAA9ADsA
OwA3AA==
         </WaveFormData>
      </LeadData>
      <LeadData>
         <LeadByteCountTotal>10000</LeadByteCountTotal>
         <LeadTimeOffset>0</LeadTimeOffset>
         <LeadSampleCountTotal>5000</LeadSampleCountTotal>
         <LeadAmplitudeUnitsPerBit>4.88</LeadAmplitudeUnitsPerBit>
         <LeadAmplitudeUnits>��V</LeadAmplitudeUnits>
         <LeadHighLimit>2147483647</LeadHighLimit>
         <LeadLowLimit>268435456</LeadLowLimit>
         <LeadID>V3</LeadID>
         <LeadOffsetFirstSample>0</LeadOffsetFirstSample>
         <FirstSampleBaseline>0</FirstSampleBaseline>
         <LeadSampleSize>2</LeadSampleSize>
         <LeadOff>FALSE</LeadOff>
         <BaselineSway>FALSE</BaselineSway>
         <ExcessiveACNoise>FALSE</ExcessiveACNoise>
         <MuscleNoise>TRUE</MuscleNoise>
         <LeadDataCRC32>1917537502</LeadDataCRC32>
         <WaveFormData>
zP/M/8z/zP/L/8r/yf/I/8z/zv/Q/9L/0f/Q/8//zv/O/87/zv/O/9L/1P/W/9j/2//c
/93/3v/e/97/3v/e/+D/4v/k/+b/6P/o/+j/6P/q/+r/6v/q/+z/7P/s/+z/7v/w//L/
9P/6//7/AgAGAAoADAAOABAAFgAcACIAKAAsADAANAA4AD4AQgBGAEoATgBSAFYAWgBa
AFoAWgBaAF0AYABjAGYAZgBmAGYAZgBiAF4AWgBWAFMAUABNAEoARAA+ADgAMgArACYA
IQAcABgAFAAQAAwABgACAP7/+v/3//b/9f/0//D/7v/s/+r/6P/o/+j/6P/q/+r/6v/q
/+j/5v/k/+L/5v/o/+r/7P/q/+j/5v/k/+T/5P/k/+T/5f/m/+f/6P/m/+T/4v/g/+T/
5v/o/+r/6f/o/+f/5v/o/+j/6P/o/+v/7P/t/+7/7v/u/+7/7v/x//T/9//6//r/+v/6
//r/+//8//3//v8BAAIAAwAEAAMAAgABAAAAAgAEAAYACAAGAAQAAgAAAAAAAAAAAAAA
///+//3//P/8//z//P/8//z//P/8//z/+f/4//f/9v/4//j/+P/4//n/+v/7//z//P/8
//z//P/+//7//v/+//3//P/7//r/+//8//3//v/+//7//v/+//7//v/+//7/AAACAAQA
BgAGAAYABgAGAAYABgAGAAYACAAKAAwADgANAAwACwAKAAwADgARABQAEQAQAA8ADgAR
ABIAEwAVABkAGgAdAB4AHQAcABsAGgAcAB4AIAAjACMAIwAiACAAHwAfAB4AHwAeAB8A
HwAgAB8AHAAaABgAFwAYABkAGgAZABoAGwAXABcAFQAVABYAGQAZABkAGQAYABYAEwAQ
ABIAEwAVABcAFAAUABMAEgATABIAEgATABUAFAAUABQAEQARABEAEgATABMAFAAYABcA
FQAVABgAHQAjACgANABBAFMAaQB+AJAAogC1AL0AvACuAJUAfQBrAFUANQARAPP/1v/A
/63/pP+h/6D/pf+t/7X/v//G/87/1f/e/+r/8f/z//f//v8AAAAAAAADAAcACgAOAA0A
EQARABEAEAAQABMAEwARABEAEQARABEADwANAA0AEAASABUAFgATABIAEAAPABAADwAQ
ABMAEwATABQAFgAXABcAFwAXABoAGwAeACIAIwAjACIAIQAkACYAKQArACsAKgApACgA
KgArACsAKwAvADMANQA6ADsAOwA+AEAAQwBGAEwAUABUAFoAYABlAGgAbQByAHYAfgCE
AIoAkACTAJUAlwCXAJwAoQClAKoArACtAK4AsQCyALIAsQCuAK8ArwCwALIArQCoAKEA
mgCaAJYAkgCNAIkAhAB/AHwAdABvAGkAYwBgAFwAWQBVAFIATQBIAEQAQgA+ADwAOwA5
ADgAOAA2ADIAMQAxADAAMgAyADEAMgAvAC4ALQAsAC0ALgAwADIAMAAvAC4ALgAsACoA
KQAoACgAKQAqACsAKgAoACcAJgAnACcAKAApACcAKgAqACoAKgApACgAJwApACsALQAv
AC0ALAAsACsALgAwADEAMwAxADAALwAuAC0ALwAvAC4ALgAvADAAMQAwAC8ALgAsACwA
LAAtAC0AKwAsACwALAArACwAKwAmACcAKQArAC0AKQApACgAJgAmACUAJwApACkAKAAo
ACkAKQAoACUAIgAiACEAIQAhAB8AHQAbABkAHQAeACAAIgAeAB4AHQAdABoAGgAZABgA
GQAaABsAGwAdABwAGgAaABoAGgAbABwAHAAcABoAGAAWABQAGAAbAB8AIgAjACQAJAAk
ACEAIAAfAB4AIQAjACUAJwAkACIAHwAdABwAHQAcAB0AGwAaABkAFgAVABQAEgASABMA
FAAWABoAHAAZABYAEwAWABgAGgAbABkAFwAVABIADQAKAAcABQAHAAkACwAOAAwADAAL
AAoACgALAAsACgAIAAgABwAHAAcACAAIAAcADwAQABEAEQATABQAEwATABoALABHAGEA
dwCIAJgApgCtAK0ApACQAIEAdQBhAEMAIQD//9n/uP+i/5f/lP+V/6D/p/+r/7H/uf++
/8b/z//a/+L/6f/v//P/9v/4//j/+P/8////AQAEAAMABwAHAAcABgAGAAkACQAGAAUA
BAADAAYABQAEAAUAAwAEAAYABgAGAAYABQAFAAYABQAGAAkADAANAA8AEgARAA8ADQAL
ABAAEwAYAB4AHgAdABsAGQAaABoAGwAbAB4AIAAiACQAJAAjACEAHwAjACcAKQAuADEA
MQA0ADYAOQA8AEIARgBMAFIAWABdAF4AYQBkAGYAawBwAHUAegB8AH8AggCDAIMAhQCG
AIgAjACNAI4AkQCQAI4AiwCGAIUAgwCCAIIAfAB4AHIAbABpAGQAXwBZAFMATgBJAEYA
PgA3AC8AJwAmACIAHwAbABcAEQALAAYAAgD+//z/+//5//j/+P/2//L/7//t/+r/6f/o
/+b/5v/k/+L/4P/e/93/3P/c/9z/3//f/9//4P/d/9r/2P/W/9j/2f/a/9v/2P/W/9X/
1P/U/9P/0//T/9L/1v/X/9j/2P/X/9b/1f/X/9f/1//X/9b/1v/X/9f/1v/W/9X/1f/W
/9b/1v/W/9f/2f/Z/9j/2P/Z/9r/2//a/9n/2P/W/9b/1v/X/9f/1//Y/9j/2P/X/9j/
1//S/9P/1f/X/9n/1v/X/9f/1v/V/9P/1P/V/9f/1v/W/9f/1v/U/9D/zP/N/83/zv/P
/8//z//P/8//yf/I/8r/zv/M/8z/zP/M/8v/yv/I/8b/yf/K/8v/zP/O/8//0f/S/9P/
1P/U/9T/1f/W/9f/2P/V/9X/1f/V/9b/1v/V/9X/0f/R/8//z//O/87/zv/M/8z/zP/L
/8z/yv/K/8v/zv/S/9H/0P/P/83/zv/P/8//zv/N/8z/yv/I/8b/xP/D/8L/wf/A/8D/
wf/C/8L/wv/E/8X/xf/E/8P/wv/A/7//wf/E/8b/x//J/8j/x//L/9H/2P/Z/93/6v/+
/xUAKwA/AFoAdgCIAI0AiwB6AGIASwA7ACcADwDz/83/pf+A/2j/W/9W/13/ZP9r/3f/
h/+R/5b/mv+h/6j/sP+3/73/v//G/8j/yP/I/8j/y//N/9D/0P/T/9L/0f/T/9T/2P/Z
/9b/1f/U/9P/1v/V/9T/1f/S/9L/0//S/9T/1P/T/9P/1f/T/9P/1f/U/9X/1//a/9z/
3f/e/9//3//f/+H/5P/m/+X/4//h/+X/5v/o/+n/6P/o/+j/6P/r/+3/7v/v/+3/7//v
//L/+P/5//3/AAACAAQACQAMABIAGAAeACMAKQAvADUAOgA7AD4AQQBEAEkATQBRAFMA
UgBVAFcAWgBbAFsAWwBdAF4AXgBdAFoAVgBTAFEAUABLAEgAQwA+ADgAMgAsACUAHgAY
ABIADgAJAAUAAAD7//P/7P/m/9//3//b/9f/1P/V/9L/0f/R/83/yv/I/8T/xP/F/8f/
yP/G/8T/wf/A/8L/xP/G/8j/xP/C/8H/wP/A/7//vv++/77/vv+//8D/vv+9/7z/u/+8
/7z/vf++/77/vf+9/73/u/++/77/vv/C/8P/xP/F/8f/x//H/8f/xv/G/8f/x//K/8z/
zf/P/9L/0v/S/9L/1//b/93/3v/c/9v/2v/Z/9n/2//f/97/2v/X/9b/1f/U/9P/1P/U
/9T/1f/W/9f/2P/Y/9n/2//c/+D/4v/j/+T/4v/i/+L/4v/g/+H/4v/j/+H/4P/e/93/
2P/X/9T/0//V/9b/1//W/9T/0v/P/87/0P/Q/9H/1P/V/9P/0f/P/87/zv/O/83/z//P
/8//zv/M/8r/yP/H/8f/x//H/8j/y//M/8z/zP/L/8v/yv/I/8r/zP/N/8//zP/M/8v/
yf/L/87/0//X/9n/3P/h/9//4v/s/wMAHQA5AFIAagCEAJEAkwCQAIAAZwBVAEMAKwAN
AOn/v/+W/3b/Y/9a/1v/Yv9t/3X/gf+J/5D/lP+Z/6D/qv+1/73/xf/I/8r/yv/K/8n/
y//M/87/0P/V/9b/1//V/9T/1v/V/9X/1f/V/9X/1//V/9P/0//T/9T/1v/W/9n/2v/a
/9v/2f/X/9f/2f/d/9//4v/m/+n/6f/p/+n/6f/p/+v/7v/y//P/8//z//L/8v/z//P/
+P/6//z//v/+//////////3//////wIABwAJAA4AEgAUABYAGwAeACIAKAAuADMANwA9
AEMASABMAFAAVABYAGAAZQBqAG0AbABvAHEAdAB0AHUAdgB5AH0AfgB+AHwAeQB1AHIA
cABtAGoAZQBgAFwAVgBQAEkAQQA8ADcANAAwACsAJQAfABsAFgASAA0ADwANAAsACgAH
AAIA///9//7/AAADAAQAAQD///7//P/8//z/+//8//7//v/+//7//P/6//n/+P/6//v/
/P/+/////v/+//7//P/7//r/+f/8//z//f/+//v/+f/4//f/9//6//r/+v/7//v/+//7
//r/+f/4//f/+f/6//z//f/9//z/+v/5//v//P/9//7///8BAAEAAAD+//3//P/7//z/
/f/+//7/+v/4//f/9f/2//j/+f/6//z//v/+//r/9v/1//T/8//2//v///8CAP//+//6
//n/+//6//r/+//+//7//P/6//j/9//3//f/+v/7//z//f/6//j/9//2//X/9v/2//f/
9//4//j/+P/2//b/9v/1//j/+f/6//v/+f/3//T/8v/2//n/+v/7//r/+v/6//v/+P/3
//b/9f/4//j/+f/7//r/+f/4//f/+f/5//j/+P/4//j/+P/4//X/9P/0//T/9//4//j/
+P/1//X/8//z//X/9//4//r/9v/2//b/9//0//L/8v/y//L/8//0//X/9v/1//T/8//y
//X/9v/3//j/9v/2//b/9v/0//T/9P/0//T/9P/0//T/8v/y//L/8v/0//T/9P/0//L/
8v/y//L/7//u/+3/7P/u//H/9P/2//X/9P/z//L/8v/y//P/9f/2//n/+v/6//r/+v/6
//r/+//8//7/AAD//////v/8//7//f/+//3/+v/4//f/9v/2//X/9P/y//L/8v/y//P/
8//1//L/7//w//H/8//1//X/9f/1//X/9v/0//L/8P/x//H/8f/x//D/7v/s/+n/6v/s
/+//8f/t/+z/6//p/+n/6f/q/+r/7f/t//D/8f/x/+//8v/7/wMAAgACAA0AHwA1AEoA
XgB0AIsAmQCcAJgAiQBxAFsAQwApAA8A8//S/7D/lf+G/33/fP97/4P/jf+Z/6T/qv+z
/7z/xv/N/9H/0f/X/9r/2//c/+H/5f/o/+z/6//t/+v/6f/s/+7/8//1//P/8f/v/+3/
7//t/+v/6//s/+7/8f/y//H/8P/u/+3/7//t/+3/7//u/+//8f/0//X/9f/1//X/+P/5
//z/AAABAP///P/5//3//v8AAAEAAAAAAAAAAAAAAAEAAQABAAMABwAJAA4ADwAPABIA
FAAXABoAIAAkACYALAAyADcAOgA/AEQASABMAFAAVABYAFsAXQBfAF8AYwBnAGoAbgBt
AG0AbQBvAHEAcgByAHAAcQBvAG4AbgBpAGYAYQBcAF0AWgBXAFMATQBIAEMAQAA5ADMA
LAAlACMAIAAeABsAFQAPAAkABAAFAAIAAQABAP3//P/8//r/9v/1//X/9P/2//b/9f/2
//L/8P/u/+z/7v/u/+//8P/v/+3/6//q/+f/5v/m/+b/5v/n/+j/6f/o/+b/5f/k/+X/
5f/m/+f/5P/m/+X/5P/l/+X/5f/l/+f/5//n/+f/5//m/+b/5f/o/+r/6//t/+3/7P/r
/+r/6f/r/+v/6v/s/+3/7v/v/+z/6//q/+j/6f/q/+z/7f/t/+7/7v/u/+z/7P/q/+T/
5f/n/+n/6//p/+v/7P/s/+z/6f/p/+n/6v/q/+v/7f/s/+z/6v/o/+r/6//t/+//7f/r
/+n/5//q/+r/6//s/+n/6P/m/+X/5f/m/+b/5v/p/+r/6//r/+n/6f/p/+n/6//r/+r/
6v/r/+3/7f/t/+z/7P/s/+3/7f/t/+3/7f/s/+r/6f/p/+v/6//r/+v/6f/p/+j/6P/p
/+r/6//s/+n/6P/o/+j/5//m/+T/4v/j/+X/5f/n/+j/6f/p/+r/4v/m/+j/5//o/+r/
6v/q/+r/6f/p/+n/6P/q/+r/6v/q/+n/6P/o/+n/7P/v//D/8P/w//D/8P/w/+3/7P/s
/+z/8P/x//H/8P/v/+3/7f/r/+j/5v/l/+T/4//j/+P/4v/g/97/3P/b/+D/4//h/9//
3f/d/97/3//g/+H/4v/j/+T/4v/g/97/2v/Z/9j/1//Z/9r/2//b/9j/2P/Z/9n/1v/W
/9b/1f/W/9f/2f/a/9X/1f/U/9X/2f/f/+L/5f/n/+b/5P/p//n/EQAsAEQAXABzAH8A
gAB2AGEARQAzACUADwDv/8//sv+O/3H/ZP9d/1r/X/9t/3n/g/+K/5D/j/+U/5z/pf+x
/7v/w//G/8f/yP/H/8n/yv/M/9D/1f/W/9f/1P/U/9f/1//Y/9n/2v/b/93/2//Z/9n/
2P/Y/9n/2P/a/9z/3f/f/9z/2f/Y/9n/2v/b/93/4P/j/+P/4//j/+H/4f/j/+b/6//t
/+7/7//u/+7/7//v//P/9P/1//b/+P/5//n/+f/5//v/+//+/wMABQAKAA4ADwAQABQA
FgAaACAAJgArACwAMQA2ADoAPABAAEQASABNAFEAVQBXAFkAXQBgAGQAaQBrAG0AcQB0
AHQAcwBwAG8AbQBsAGwAbABqAGYAYgBhAFwAVwBRAEsARgBBAD4AOwA3ADIALQAmACAA
GwAVABUAEQANAAoABwACAP///f/9//z//P/6//j/9//3//b/9P/y/+//7v/w//D/8P/w
/+7/7P/r/+r/6v/p/+j/6P/p/+j/6P/o/+b/5f/k/+P/5P/k/+X/5v/l/+P/4v/h/+H/
5P/k/+T/5//n/+f/5//m/+X/5P/j/+b/6P/r/+3/6//q/+j/5//o/+j/6P/o/+v/7f/t
/+z/6P/n/+b/5f/o/+n/6v/q/+f/5P/i/9//4P/i/+P/5P/k/+b/5v/i/+H/4f/h/+H/
4//l/+b/5v/k/+H/4f/h/+L/4v/j/+X/5P/k/+L/4P/d/9v/2v/Z/9v/2//b/9v/2//a
/9r/2v/W/9b/1f/V/9b/2P/Z/9r/2f/Y/9f/1f/W/9f/2P/Z/9f/1//W/9b/1f/b/9//
4f/g/97/3v/e/97/3f/e/97/3v/g/+D/4P/g/93/3f/e/97/4v/k/+X/5v/m/+b/5v/m
/+X/5f/l/+X/5v/m/+X/5f/i/+H/3v/d/97/3v/e/9z/2f/Y/9b/1v/X/9j/2v/e/+L/
4f/g/9//3f/e/9//3//f/9//3//e/9v/2P/V/9P/0//T/9P/1P/U/9T/0//S/9P/1f/W
/9b/1//Y/9j/2f/W/9b/1f/T/8//0P/T/9n/3//k/+X/5f/s//7/FQAvAEMAWABuAHwA
gQCBAHAAWABFADcAIwAHAOn/yf+j/4D/bP9f/1j/Xf9q/3f/f/+J/4//lP+Y/5//pv+s
/7P/vf/F/8j/yv/K/8r/yf/L/8z/zv/P/9P/0//T/9L/0v/V/9X/1P/T/9L/0f/R/8//
zf/N/8z/zP/N/8z/z//Q/9D/0f/P/83/zf/P/87/z//R/9T/1f/V/9X/1f/V/9X/1//a
/97/3//f/9//3v/e/9//3//f/+D/4f/i/+f/6f/q/+v/6v/t/+7/8v/3//n//v8CAAQA
BgALAA4AEAAWABwAIQAnAC0AMwA4ADkAPAA/AEIASwBRAFcAWwBbAF0AXgBgAGIAYwBk
AGcAZwBmAGQAYABdAFsAWgBaAFoAWABUAFAASgBEAD4ANwAuACgAIgAeABoAFQAPAAkA
BQAAAPz/9//3//X/8//y/+//6v/n/+X/4//i/+L/4P/g/9//3//e/9r/2P/V/9T/1//Y
/9n/2v/W/9T/0//S/9H/z//N/8z/zP/M/83/zv/L/8v/y//L/8z/zP/N/87/zP/L/8v/
y//L/87/zv/O/8//z//P/8//zP/L/8r/yf/L/8z/zv/P/9D/0P/P/8//zf/M/8v/yv/M
/8//0P/Q/87/zf/M/8v/zP/N/87/zv/L/8r/yv/J/8f/yP/I/8j/yv/M/8z/yP/F/8X/
xf/F/8j/y//N/87/y//H/8b/xf/F/8T/xP/F/8j/yv/K/8r/x//F/8T/w//F/8X/xf/F
/8P/wv/C/8L/wv/C/8H/wf/C/8T/xf/G/77/vv/A/8T/xf/G/8f/yP/G/8b/xf/E/8T/
xP/E/8T/xf/H/8r/zP/N/87/zv/O/8//0P/R/9L/0P/R/9L/0//S/9D/zf/L/8z/zf/M
/83/yf/I/8f/xP/G/8b/xf/G/8T/xP/F/8j/zf/L/8n/x//I/8r/zP/N/8r/yf/I/8b/
xv/G/8b/x//H/8f/x//I/8f/xv/E/8L/w//F/8b/xv/F/8T/wv/B/8P/xv/I/8n/yf/I
/8f/y//P/9T/1//Z/+D/8v8LACMAMwBGAF4AdAB/AIMAfgBoAFEAQQArAA0A7f/J/6X/
gv9q/13/Wv9Z/1z/Zf9v/3n/g/+M/5T/n/+o/67/s/+5/7//wv/E/8T/xP/G/8n/y//O
/87/0f/Q/8//0f/S/9b/1//U/9P/0v/R/9T/0//S/9P/0v/S/9P/0v/Q/9D/z//P/9P/
0//V/9n/1//X/9j/2v/d/93/3f/d/9//4f/l/+r/7P/r/+n/5//q/+z/7//x//H/8P/v
/+7/8v/z//P/8//2//n/+v/+//////8CAAQACQAMABIAFgAXABwAIQAlACsAMQA3ADwA
QgBGAEoATgBRAFUAWQBbAF8AYwBmAGoAagBrAGwAbwByAHIAcQBuAGsAaQBoAGgAZABg
AFoAVABUAFAATABHAD8AOgA1ADIALAAnACEAGwAXABIADgAJAAQA///6//b/9v/0//T/
9f/x/+7/7P/o/+j/6f/r/+z/7f/s/+r/6v/p/+j/5//m/+j/6P/p/+r/6P/n/+b/5v/n
/+b/5v/m/+X/5f/l/+X/4v/g/9//3v/g/+H/4//l/+H/4v/g/97/4v/j/+T/5f/n/+f/
5//n/+X/5P/k/+P/5v/o/+n/6//r/+r/6f/o/+v/7//x//L/7//v/+//7//u/+3/7P/q
/+3/7v/w//H/8P/w/+//7v/t/+7/7f/o/+j/6f/q/+v/6v/r/+v/6v/s/+v/7f/v/+7/
7P/r/+v/7//w/+//7v/w/+//7//v/+3/7f/t/+3/7v/u/+//8P/t/+z/6v/p/+n/6v/q
/+r/8v/w/+3/7P/r/+r/6f/q/+r/6v/q/+r/6v/q/+j/6f/r/+z/8f/0//b/+P/3//b/
9f/0//T/9f/2//f/+f/4//b/9f/w/+//7P/r/+3/7v/v/+7/7P/q/+f/5v/n/+j/6v/u
//D/7f/q/+f/5//o/+n/6f/q/+v/7P/s/+r/6P/m/+X/5P/j/+L/4v/j/+T/5P/k/+P/
4//i/+D/4v/k/+X/5//k/+T/4//h/9//4v/n/+v/8f/0//f/9f/0//j/BwAhAD8AVgBo
AH4AkQCVAJIAhgBxAFsATQA9ACMAAwDf/7j/kv93/27/a/9u/3f/g/+L/5P/nP+i/6X/
qv+2/8P/zf/T/9f/2P/X/9b/1//Z/9r/3P/e/+P/5P/l/+P/4v/k/+P/5f/l/+X/5f/n
/+X/4//j/+H/4v/k/+T/5v/m/+X/5f/k/+H/4P/h/+P/5f/o/+z/6//r/+v/6//u/+//
8v/2//r/+//7//v/+f/4//j/9//7//z//f/+///////+//3//v8BAAIABgAKAAsADwAS
ABMAFAAYABoAHAAiACgALQAyADcAPABAAEQASABMAFAAVwBbAF8AYQBhAGMAZABmAGsA
bQBvAHMAdwB4AHgAdgB0AHEAbwBuAG0AbABpAGYAYQBaAFMASwBIAEQAQAA+ADUALwAo
ACEAGwAWABIADQAMAAkABgAEAP//+v/3//X/9v/2//f/9v/0//P/8//y//H/8P/u/+7/
8P/w//D/8P/u/+z/6//q/+v/6//r/+z/6f/o/+j/6P/n/+f/5//n/+j/6P/p/+r/5v/j
/+H/3//g/+T/5f/m/+b/5f/k/+P/4//j/+P/4//q/+z/6//p/+j/5//m/+X/5P/m/+j/
6f/q/+z/7P/s/+z/6v/r/+3/7v/v/+7/7P/q/+n/6P/n/+b/6f/r/+3/7//x//D/7v/t
/+z/7f/s/+3/7f/u/+//7v/o/+T/3//c/97/3v/f/+L/5P/h/97/2//b/9z/3f/d/9//
3//f/97/3f/c/9v/2//e/9//4P/i/+D/3v/b/9j/2v/b/9v/2v/b/9z/3P/d/9z/3P/b
/9n/3//k/+f/5//l/+T/5//p/+z/8v8HACMAQQBYAGoAgACVAJ8AoACWAIEAZwBTADsA
HQD7/9X/rP+K/3X/bv9r/3D/e/+D/4f/jf+W/57/pf+u/7r/wf/J/83/0f/S/9H/0P/T
/9f/2v/e/+D/5f/m/+f/5P/k/+f/5//s/+//8v/1//L/7//s/+v/7P/u//H/8v/x//D/
7v/t/+3/6//r/+3/7v/v//H/9P/z//P/8//z//b/+f/+/wQABQAFAAQAAwAEAAQABQAF
AAoADAAOABAAEAAPAA0ACwANABEAEwAYABwAHQAhACQAIwAkACgAKgAwADgAQABHAEcA
SwBPAFIAWQBeAGMAaABrAG8AcwB1AHgAewB9AIAAhACFAIYAiQCGAIQAgQB8AH4AfQB9
AH4AeQB2AHEAbABmAGAAWgBTAE8ASgBFAEIAOgA1AC8AKQAmACIAHwAbABcAEwAPAAwA
DAAIAAYABQAFAAYACAAIAAMAAQAAAP7///8AAAAAAgADAAQABQAGAAMAAgACAAIABAAD
AAIAAgD+//z/+//6//3///8BAAMAAgAAAP///v/9//v/+v/5//r//v///wAA///9//v/
+f/6//v//P/9//z//P/9//3//f/8//r/+f/8//7/AAACAAEAAQD///z//P/9//7///8B
AAEAAQAAAP7//P/7//n/+v/8//3//v/+//7//P/2//f/+f/7//3/+v/7//v/+v/5//f/
+P/5//r/+v/7//3/+//6//f/9P/2//f/+f/7//n/+f/5//n/9v/0//P/8v/x//L/8v/z
/+//7v/s/+r/7P/s/+z/6//p/+n/6f/p/+f/5//m/+b/6f/r/+v/6//r/+z/7f/v/+3/
7f/t/+3/7f/s/+z/7f/v/+//7//v//H/8f/w//D/7//u/+3/7P/u/+7/7//w//L/8v/x
//D/8f/x/+//7//x//P/9P/2//L/8v/0//f//P/9//7///8AAP7//v/+//7/AAAAAAAA
AAACAAQABgAIAAUABAADAAIABgAIAAoADAAMAAwADAAMAA4ADgAOAA4ADgAOAA4ADgAO
AA4ADgAOAAwADAAMAAwADgAOAA4ADgALAAoACQAIAAoACgAKAAoABwAGAAYABgAIAAgA
CAAIAAcABgAFAAUABgAGAAgACAAIAAgACAAIAAkACgALAA0ADQANAAwACgAFAAMAAAD/
///////+//7/AAD+//3//P/5//j/9//2//X/+P/7//n/+f/3//f/+P/5//n/+f/5//r/
+v/5//j/9P/z//P/8//z//T/9P/0//D/7v/t/+3/7//u/+7/7v/t/+3/7f/u/+z/6//r
/+7/7//x//f//P/7//v//v8KAB8AOQBRAGQAeACMAJkAmQCOAHoAYwBTAEUALQANAO3/
y/+o/47/f/94/3f/fv+N/5n/n/+l/6r/rv+1/7z/xP/N/9f/3//h/+L/4f/g/+D/4//l
/+j/6f/t/+3/7f/s/+z/7//v//D/8f/y//P/9f/z//H/8f/u/+7/7//u//H/8v/y//P/
8//x//H/8//2//f/+f/8//v/+//7//v//v///wIABgANAA8AEAARABAADgANAAsADwAQ
ABEAEgAVABcAGAAZABgAGwAcACAAJwApAC4AMgAzADQAOAA6ADwAQgBIAE0AUABVAFoA
XgBeAGAAYgBkAGkAbQBxAHMAcQBzAHQAdgB6AHsAfAB/AIAAgAB/AHwAfQB7AHoAegB7
AHoAdwB0AHEAbABnAGEAXABYAFQAUgBOAEsARwBDAD0AOAA0AC8ALwArACcAJAAfABoA
FwAVABEAEAAQAA4ADAALAAsACgAHAAQAAAD+/wAAAAAAAAAA///+//7//v/+//3//P/8
//z//P/9//7/+v/5//j/9//6//r/+//8//r/+f/5//n/9//6//r/+v/7//v/+//7//n/
9//1//P/9v/2//f/9//3//b/9P/z//P/8v/x//D/7v/v/+7/7P/o/+f/5v/l/+f/5//n
/+b/5P/i/+H/3//d/97/3v/e/9//4P/f/9r/1f/T/9H/z//N/8//0P/Q/8v/x//G/8X/
w//C/8L/w//F/8b/xf/E/8L/wf/B/8H/xP/F/8b/x//H/8b/xv/G/8j/yv/L/83/zf/O
/87/zv/P/9D/0f/R/9T/1f/W/9f/2f/Z/9j/2P/b/93/3f/d/9v/3P/d/9//3f/d/93/
3f/f/+D/4v/l/+T/4//i/+H/4//j/+L/4v/k/+T/5P/k/+P/4v/i/+L/7P/s/+v/6v/p
/+j/5//m/+X/5v/m/+b/5//o/+n/6v/n/+f/6P/o/+7/8P/x//L/8P/u/+z/6v/q/+v/
7P/t/+3/7P/q/+n/5v/l/+L/4f/j/+b/6f/q/+n/6P/m/+b/6f/q/+z/8P/1//P/8f/v
/+3/7v/v/+//7f/t/+3/7P/p/+b/4//h/97/3f/c/9z/3v/e/93/3P/a/9n/1//U/9b/
2P/Z/9v/2f/Y/9b/0//X/9z/3//h/+P/5v/n/+P/5P/w/wUAIQA7AFAAZAB6AIkAjQCG
AHgAZQBVAEcAMwAXAPn/0/+m/4L/b/9o/2n/cv99/4X/i/+R/5T/mP+f/6r/tP+//8n/
0//W/9j/2P/Y/9r/3f/f/+L/5f/p/+n/6f/m/+b/6f/p/+v/6//r/+v/6v/n/+T/4//h
/+L/5P/k/+X/5v/m/+f/5f/j/+P/5f/o/+n/6//u/+7/7f/s/+v/7//x//X/+v/+////
///9/w==
         </WaveFormData>
      </LeadData>
      <LeadData>
         <LeadByteCountTotal>10000</LeadByteCountTotal>
         <LeadTimeOffset>0</LeadTimeOffset>
         <LeadSampleCountTotal>5000</LeadSampleCountTotal>
         <LeadAmplitudeUnitsPerBit>4.88</LeadAmplitudeUnitsPerBit>
         <LeadAmplitudeUnits>��V</LeadAmplitudeUnits>
         <LeadHighLimit>2147483647</LeadHighLimit>
         <LeadLowLimit>268435456</LeadLowLimit>
         <LeadID>V4</LeadID>
         <LeadOffsetFirstSample>0</LeadOffsetFirstSample>
         <FirstSampleBaseline>0</FirstSampleBaseline>
         <LeadSampleSize>2</LeadSampleSize>
         <LeadOff>FALSE</LeadOff>
         <BaselineSway>FALSE</BaselineSway>
         <ExcessiveACNoise>FALSE</ExcessiveACNoise>
         <MuscleNoise>TRUE</MuscleNoise>
         <LeadDataCRC32>1295029593</LeadDataCRC32>
         <WaveFormData>
5v/m/+b/5v/l/+T/4//i/+j/7P/w//T/8f/u/+v/6P/q/+r/6v/q/+v/7P/t/+7/7P/s
/+z/7P/t/+7/7//w//D/8P/w//D/8v/0//b/+P/6//r/+v/6//n/+P/3//b/+v/8//7/
AAACAAIAAgACAAUABgAHAAgACwAOABEAFAAVABYAFwAYABwAIAAkACgAKQAqACsALAAu
AC4ALgAuADAAMgA0ADYANgA2ADYANgA1ADQAMwAyAC4ALAAqACgAJgAkACIAIAAcABoA
GAAWABIAEAAOAAwACgAKAAoACgAGAAQAAgAAAP///v/9//z/+f/4//f/9v/2//b/9v/2
//X/9P/z//L/9P/0//T/9P/z//L/8f/w//L/8v/y//L/9P/0//T/9P/y//L/8v/y//P/
9P/1//b/9v/2//b/9v/0//T/9P/0//T/9P/0//T/9f/2//f/+P/5//r/+//8//3//v//
/wAAAAAAAAAAAAACAAIAAgACAAQABAAEAAQABAAEAAQABAAGAAYABgAGAAYABgAGAAYA
AwACAAEAAAAEAAYACAAKAAkACAAHAAYABAAEAAQABAAEAAQABAAEAAYABgAGAAYABwAI
AAkACgAJAAgABwAGAAQABAAEAAQABQAGAAcACAAFAAQAAwACAAMABAAFAAYABgAGAAYA
BgAIAAgACAAIAAcABgAFAAQABQAGAAcACAAIAAgACAAIAAgACAAJAAkACQAIAAcABwAI
AAkACwANAA0AEAARABAAEgASABMAFQAWABUAFQAUABYAFwAXABYAFgAWABQAFAAUABQA
EwATABMAFAAVABYAEwARABAAEAAOAA4ADwAPABEAEQARABIAEAARABEAEAAQAA4ADwAP
AA4ADgAOAAwADAAMAAsACwALAAsADAAOAAoACgAKAAoADAAMAAwADAAMAAwADAAMAAsA
CwANAA8AFQAdACUALwA+AEsAXgB1AI4ArQDOAOYA7QDqANgAvQCiAIQAYQBBACQACADv
/9z/z//E/8D/xP/M/9X/3P/h/+L/5f/p//D/9f/3//n/+v/7//3//v/+//7//v///wIA
AwAGAAcABAAEAAMAAwADAAIAAgACAAUABQAGAAgABwAJAAkACAAGAAgACAAIAAoACgAK
AAgACQAKAAoACgAMAA0ADgAQAA4ADgAOAA0AEAASABQAFQAVABUAFQAXABUAFAATABMA
FgAZABoAGwAZABsAHAAdAB4AHwAgACEAIAAhACMAJQAmACkAKwAuADIANAA2ADgAPQA/
AEEAQgBFAEgASgBMAEwATgBQAFEAVABWAFYAWABaAFwAXQBdAFsAWgBaAFwAWgBXAFQA
UgBUAFIATwBMAEsASgBHAEQARABBADwAOAA2ADMAMQAuAC4ALAArACsAJgAkACEAIAAd
ABwAGwAaABkAGQAZABkAFgAUABMAEQASABIAEgARABIAEwAUABUAFAASABAADgAOAAwA
DAAMAAwADAAMAAsACgALAAwADAAMAAwACwALAAsACwALAAoACgAJAAkACwAJAAkACQAJ
AA0ADgAOAA4AEgATABMAEwASABIAEgATABUAFwAXABcAFQAUABMAEgATABQAFwAYABYA
GAAYABcAFQAVABUAFAAWABYAFgAWABUAFQAWABYAFgAXABYAEwASABMAFAAUABQAEwAT
ABQAFAAUABMAEgANAAwADQAOAA0ACgAJAAgADAAOABAAEgASAA8ADwAPAA0ADQAOAA4A
DQAMAAsACgAPABAADgAOAA4ADgANAAsACQAGAAcABwAHAAcACwANAA8AFAAVABQAEgAQ
ABAAEQATABMAFAAUABQAFQAVABQAEgASABAAEAAQABAADgANAAsACgALAAwACwALAAsA
DAAMAAwADgAPABAAEQARABIAEgATABEADgALAAYABQADAAEAAAACAAAAAAAAAAEAAwAF
AAcABgAGAAIAAAACAAIAAgACAAUABgAHAAgACAAGAAcABQAJAA0ADwAXACEAMQBGAF8A
dgCPALQA2wD0AAIBAwH0ANoAwQCgAHoAWQA7ABgA+P/l/9D/wf++/8T/yP/O/9f/4P/l
/+j/6//t//L/9//7////AAABAAMABAACAAIAAgADAAMAAwAFAAUABwAIAAgACQAHAAQA
AgAAAAUABwAKAA4ACgALAAoACAAJAAwADQAOAA8AEAARABAAEgASABEAEAARABEAEQAS
ABUAFgAXABcAGQAaABsAGwAbABsAGwAdACAAIAAgACEAIwAlACUAJQAjACUAJgAnACoA
KwAsAC0AMQAzADYAOQA4ADsAPQBAAEQARgBIAEoATwBRAFMAVABXAFoAXABeAF4AYABi
AGMAZgBoAGgAagBrAGwAbABrAGcAZgBmAGgAZgBjAGAAXgBgAF4AWwBYAFUAUgBNAEgA
RgBDAD4AOgA4ADUAMwAwAC8ALAAqACkAKAAoACcAKAAmACQAIgAgAB0AHQAdAB0AGQAY
ABgAFwAVABQAEwARABMAEwATABMAFQAUABMAEgAUABIAEgASABIAEgASABEADQANAA0A
DAAOAA4ADQANAAwACwAKAAgACwALAAwADwANAA0ADQANAA8AEAAQABAAEgARAA8ADQAK
AAoACgALAA4AEQASABMAEAAQABAAEAAOAA4AEAAQABAAEgASABEAEAAPAA4ADAANAA4A
DwAQAA0ADQAOAA4ADAANAAwACQAKAAsADAAMAAsACQAIAAgABgAGAAUABAAAAAAAAgAE
AAYABAAEAAQAAgAAAAAAAAD+//7//v/+//3//f/9//z//P/9//7///8CAAMABAAIAAgA
CAAHAAYABQAFAAYABQAEAAQABAAFAAUABAACAAIA/v/+//7//v/7//v/+v/6//n/+P/1
//P/9v/4//n/+v/5//n/+f/5//j/+P/3//f/9f/0//P/8P/t/+v/6f/o/+n/6P/p/+r/
6f/p/+n/6f/r/+7/7f/u/+v/6v/p/+j/6P/o/+j/6P/s/+z/6f/r/+//9f/7/wMADwAj
ADoAUQBqAIsAsADPAOAA6gDjAMwAsgCVAHYAWAA7ABUA7v/K/7H/pP+d/6D/pv+q/67/
uf/A/8H/wv/H/83/0v/X/9n/1f/V/9X/1v/W/9j/2P/Y/9n/2P/X/9j/1//Z/9r/2v/b
/9v/2v/a/9r/2v/Z/9n/2v/Y/9v/3P/c/9v/3P/b/9r/2P/Y/9j/1v/Z/9r/2v/a/9v/
2//b/9z/3f/e/9//3//c/9z/3P/b/93/3f/d/9//4P/g/+D/4f/h/+P/4//j/+H/4//k
/+X/6P/p/+r/6//r/+v/7P/t//D/9f/5//7//v8AAAIABAAFAAcACQAKAAsADgAQABIA
EQASABMAEwAWABgAGAAaABgAGAAXABUAFQAUABQAFgAWABMAEAAOAA0ACgAGAAIAAQAA
AP3/+v/6//f/8v/u/+v/5//k/+D/4f/e/9z/2//Z/9j/1v/W/9P/0v/R/9D/zf/N/83/
zf/L/8r/yv/J/8v/zP/N/83/y//J/8f/xf/I/8j/yP/I/8b/xP/E/8T/xf/G/8f/x//H
/8f/x//G/8T/xP/D/8P/x//H/8f/xv/E/8P/w//F/8b/x//I/8n/yP/I/8f/xv/J/8n/
yP/H/8n/yv/L/83/zP/N/8z/y//M/8z/zP/M/87/0P/Q/87/zP/M/8z/zP/M/83/zf/N
/8z/zP/N/87/z//R/9P/1f/a/9v/2v/Y/9b/1P/V/9f/1//W/9b/1v/X/9T/0v/P/87/
yv/K/8r/yv/K/8v/y//M/8v/yv/H/8X/yP/K/8v/zP/M/8v/yv/J/8n/yv/K/8v/yv/I
/8b/wv/C/8H/wP/A/8H/wP/B/8L/v/+//7//v//C/8T/wv/C/8D/wP/A/8D/v/++/73/
vP/A/8T/xf/D/8P/xf/N/9X/2//n//r/EQAoAD8AXAB9AJgAqgC1ALIAngCDAGQAQgAd
APn/1P+y/5n/jP9//3j/ev9+/4L/i/+S/5f/mv+d/6H/pv+t/7H/s/+z/7P/tP+0/7T/
tP+0/7X/tf+1/7f/t/+1/7b/tv+3/7n/uP+4/7j/tv+1/7X/tv+3/7v/vf++/7v/vP+7
/7r/uv+6/7r/uP+9/77/vv++/7//v/+//8D/v//A/8H/wf/A/8D/wP+//8H/wf/B/8P/
x//I/8n/y//I/8n/yP/H/8f/yf/K/8v/zP/N/87/z//S/9P/1f/X/9b/2f/b/97/4P/i
/+T/5v/p/+v/7f/u//H/9P/2//j/+P/6//z//f/9//7//f/+/wAAAgADAAMA///+//7/
AAD///v/9//0//T/8v/v/+z/6v/o/+T/4P/e/9v/1v/S/9P/0f/Q/87/zf/K/8j/x//D
/8L/wP/A/8H/wv/D/8T/v/+9/7v/uf+5/7r/vP+9/7v/uv+5/7f/t/+3/7f/t/+5/7r/
u/+8/7z/uv+6/7r/u/+8/73/vf+9/73/vf+8/7z/vP+7/7v/vf+9/73/vP+6/7n/uf+7
/7v/u/+7/7v/u/+8/7z/vP+9/73/vP+7/7v/vP+9/7//wP/B/8D/v//A/8D/wP/A/77/
vv/A/8D/vP++/77/vf/A/8H/wv/C/8L/wv/C/8L/wP+//7//vv/A/8P/xP/D/7//v/+/
/77/vP+7/7v/vP++/77/vf+8/7z/vP++/8D/wP++/77/vv+//77/vf+8/73/u/+8/73/
u/+7/7z/vP+8/7z/vP+8/73/vf+8/7z/uf+5/7j/tv+5/7z/vv+//7v/uv+8/73/u/+8
/73/vf+7/7r/uf+5/7r/uv+7/7z/uv+6/7z/uv+4/7j/uP+4/7j/uP+5/7v/vP+7/7r/
uf+5/7j/uP+5/7r/u/+8/7v/tf+z/7f/uf+6/7f/tv+1/7T/tP+0/7T/tP+2/7b/tv+2
/7b/tv+2/7b/tP+0/7T/tP+2/7b/tv+2/7X/tP+z/7L/s/+0/7X/tv+1/7T/s/+y/7L/
sv+y/7L/sf+w/6//rv+w/7H/sf+x/7H/sf+y/7P/sP+w/7D/sP+y/7T/tP+z/7P/tP+2
/7n/t/+4/7j/uP+6/7v/u/+6/7r/uP+4/7j/tf+z/7L/sP+y/7L/sv+w/67/rf+t/6z/
rv+v/6//r/+t/63/rv+u/7H/sf+w/6//rf+u/67/rv+t/6z/qf+o/6j/p/+n/6f/p/+o
/6r/qP+n/6b/pf+k/6b/pv+m/6b/ov+k/6T/pf+n/6f/qf+x/7v/u/+9/8b/1f/q/wEA
GAA1AFYAcAB/AIgAggBrAEwALAALAO//0v+y/5H/dv9n/17/Vv9W/17/Z/9w/3f/ev97
/3//hP+L/43/jf+O/4//kf+S/5D/kP+Q/5H/kf+R/5P/k/+T/5T/lP+V/5L/kP+P/47/
kf+R/5L/lP+T/5X/lf+U/5b/mP+Y/5j/lv+W/5b/lP+V/5b/lv+W/5j/mf+a/5z/mv+a
/5r/mf+b/5z/nf+d/5//n/+f/6H/of+g/5//n/+g/6P/pP+l/6T/pf+l/6X/qP+p/6r/
q/+q/6v/rf+v/6//sf+y/7T/t/+6/73/wP/C/8P/xP/E/8f/yv/M/87/z//S/9X/1//X
/9j/1//Y/9r/3P/d/93/2v/Y/9f/2P/Z/9f/1f/U/9X/1P/S/9D/zf/M/8n/xv/H/8X/
wf++/7//vf+8/7r/uP+0/7H/r/+u/67/rf+u/6z/qv+o/6b/pP+l/6b/p/+j/6L/ov+h
/57/nv+e/53/n/+f/5//n/+d/5z/m/+a/53/nP+d/57/nP+c/5z/m/+a/5v/nP+c/53/
nv+e/5//nv+d/5z/mv+e/5//of+l/6T/o/+i/6H/pf+m/6b/pv+r/6v/qv+p/6b/pv+m
/6f/q/+t/63/rf+s/6z/rP+s/6z/rP+u/67/rf+w/7H/sf+x/7H/sf+w/67/rv+u/67/
r/+v/7D/sP+z/7X/tf+z/6//r/+v/67/sP+v/6//sP+y/7L/sf+w/6z/rP+u/7D/sP+u
/67/rv+y/7L/sv+y/7H/rf+s/6v/rf+t/67/rv+u/67/rv+u/7H/sf+w/7D/r/+v/67/
rP+u/7D/sf+x/7D/sP+z/7X/s/+y/7H/r/+u/67/rv+v/6//rv+u/67/rP+s/67/rP+u
/7D/sv+0/7L/sP+v/6//r/+v/6//r/+v/67/rv+v/6//r/+v/63/r/+x/7P/sf+s/63/
rv+v/7D/sv+z/7P/s/+w/6//r/+v/6//sP+x/7L/uP+6/7r/uf+2/7b/t/+5/7n/uv+6
/7r/vf+9/7z/uv+7/7r/u/+8/7n/t/+2/7T/tv+2/7b/tP+x/7H/sv+y/7D/sf+x/7H/
s/+z/7T/tP+2/7f/t/+3/7L/sv+x/7D/sP+w/67/rv+u/63/rf+t/63/rv+w/67/rv+u
/67/rv+u/67/rv+u/67/rv+u/6//r/+x/7H/tf+5/7//x//O/93/8P8FABoANwBaAHYA
iQCQAIgAcQBYADwAGwD3/9j/vv+h/4j/ef9u/2T/Yv9q/3P/fP+D/4j/i/+N/5T/mf+d
/5//of+j/6b/qP+o/6j/qP+p/6n/qf+r/6v/q/+s/6z/rf+v/67/rv+u/63/q/+q/6r/
q/+v/7H/sv+y/7T/tP+0/7P/sv+x/67/s/+0/7T/tP+z/7P/s/+0/7f/uP+5/7n/uf+6
/7v/u/+9/73/vf+//8H/wv/D/8X/wv/D/8L/wf/E/8f/yf/L/8r/y//M/83/zv/P/9H/
0//W/9n/2//e/97/3v/e/97/4//l/+f/6P/o/+r/6//s/+//8v/1//f/+//+////AgAC
AAIAAQD///7//v///wIAAgD///z/+v/6//j/9f/y/+//7v/r/+j/6f/n/+P/4P/e/9v/
2f/W/9P/0P/O/83/y//K/8j/yP/I/8j/yP/I/8T/w//C/8H/v/++/77/vf+6/7r/uv+5
/7f/t/+3/7f/t/+2/7X/tP+y/7D/sP+w/7L/tP+2/7f/s/+z/7P/sv+y/7L/sf+x/7P/
s/+z/7L/sP+v/6//sf+z/7P/s/+z/7X/tv+2/7b/t/+3/7b/tf+1/7b/t/+5/7n/u/+7
/7v/uv+6/7r/uv+6/7r/vP+8/7j/uP+2/7P/tf+3/7n/uv+4/7j/uP+4/7n/uf+6/7r/
uv+7/7r/t/+2/7f/uP+4/7r/uf+5/7r/t/+2/7T/sv+w/7D/sv+0/7L/sP+w/7D/tP+0
/7T/tP+y/6//r/+v/6//r/+w/7D/sv+y/7L/sv+y/7H/r/+u/67/r/+v/67/sv+2/7f/
s/+y/7D/sP+w/7D/tP+1/7b/tv+0/7P/sv+x/7L/s/+0/7j/vP+8/7v/uv+4/7n/u/+7
/77/vv++/7//v/++/7z/vP+8/7z/vP+8/7v/u/+6/7r/t/+2/7P/sf+1/7j/uv+8/7v/
u/+7/7v/u/+8/7z/vf+9/7z/u/+4/7b/s/+w/67/r/+u/6//sP+u/63/rP+r/67/sv+y
/7T/tf+2/7f/uP+2/7T/sv+w/7D/sP+x/7P/tf+7/8H/x//R/+P//P8VAC4ATwByAI8A
pgCyALEAngCIAG0ATAAoAAMA4f+6/5r/hf92/2n/av9y/3r/gP+F/4r/i/+O/5X/m/+e
/6H/o/+l/6j/qf+r/6z/rv+u/67/r/+t/63/r/+v/7H/sv+y/7P/s/+y/7L/sv+x/6//
rv+u/6//s/+1/7b/tv+4/7j/uP+4/7j/uP+2/7v/vP+8/7z/vP+7/7r/uv+8/77/wP/B
/8H/wv/D/8P/wf/B/8H/w//G/8b/xv/H/8n/y//L/8v/y//N/87/z//Q/9H/0v/T/9T/
1f/X/9n/2v/d/9//4v/k/+b/6P/q/+//8f/z//T/+P/8////AgAAAAIABAAFAAoADAAM
AA4ACwAKAAgABQAGAAYABwAKAAsACQAHAAYABQACAP7/+v/4//b/8v/u/+3/6f/j/97/
3v/d/93/3P/d/9r/2P/X/9T/0v/P/87/zf/M/8v/yv/G/8X/xP/D/8P/wv/C/8H/wP/A
/8D/v/+9/73/vf+9/7z/uv+4/7b/tP+y/7L/sv+0/7b/uP+5/7X/tf+1/7T/tP+0/7P/
s/+3/7f/t/+2/7X/s/+y/7P/tf+1/7X/tf+3/7j/uP+4/7v/u/+6/7n/uP+4/7j/uf+6
/7v/uv+5/7n/uv+7/7z/vP+8/77/vv+6/7z/vP+7/73/vf+9/7z/vP+8/7z/vP+7/7v/
vP+8/7//wf/B/7//vP+7/7r/uP+6/7n/uf+6/7v/vP+8/7z/uv+6/7z/vv+9/7r/uf+4
/7n/uP+3/7b/t/+1/7b/t/+1/7X/tv+2/7b/tv+4/7r/uP+4/7j/uP+4/7f/tv+0/7X/
tf+1/7X/tP+1/7b/uv+9/77/vv++/73/vf++/73/vP+8/7z/vf+9/7z/uv+6/7b/tv+2
/7b/t/+3/7b/tv+0/7T/sv+x/7H/sv+y/7L/tP+1/7b/t/+2/7b/tf+1/7X/tP+z/7D/
sv+x/7D/sP+y/7D/sP+w/6//r/+v/6//r/+w/63/rP+u/67/rv+u/7D/sP+w/7D/rv+s
/6//sf+1/7v/wf/F/83/2//w/wkAHgA3AFgAewCUAKIApQCWAHwAYQBEACIAAQDf/7r/
mP9//3T/a/9m/2j/cv96/4P/iP+J/4z/k/+X/5z/of+n/6v/qv+p/6n/qP+m/6b/pv+n
/6n/qf+r/6v/qf+q/6r/q/+r/6r/qv+q/6v/q/+s/67/rP+t/6z/qv+r/67/r/+w/7L/
sv+y/7D/sf+y/7L/sv+0/7X/tv+4/7j/uP+4/7f/uP+6/7z/vf+9/73/vf+//77/vv++
/7//wf/D/8P/w//D/8X/xv/H/8j/yf/K/8v/yv/L/83/z//Q/9P/1f/Y/9z/3v/g/+L/
4//l/+f/6P/s//D/8//2//X/9v/3//f//P/+//7/AAABAAIAAgABAP7//P/7//z//P/5
//b/9P/2//T/8f/u/+3/7P/p/+b/5v/j/97/2v/W/9P/0f/O/8//zP/K/8n/xf/E/8L/
wv++/7z/uv+4/7f/uf+7/73/uv+4/7f/tf+2/7b/tv+1/7T/s/+y/7H/tP+0/7T/tP+2
/7T/tP+0/7P/sv+x/6//r/+v/6//rv+w/7D/r/+v/67/rf+s/6r/rP+t/6//s/+x/7H/
sf+x/7P/tP+0/7T/tf+1/7T/s/+0/7T/tP+1/7r/vf++/7//vf+8/7v/uv+4/7j/uv+6
/7n/vP+9/73/v/+//7//vv+8/7z/vP+8/7n/uf+6/7r/vf+//7//vf+8/73/vv++/73/
u/+6/7r/vf++/77/vv+7/7r/u/+8/73/vP+9/77/v/++/73/vP++/7v/u/+7/7v/u/+8
/7z/vv++/7z/vP+8/7z/vf+9/73/vP+6/7n/uP+3/7r/u/+8/8D/w//E/8T/xP/C/8P/
xf/F/8b/xv/G/8f/x//G/8T/xP/C/8L/wv/C/8H/wf/A/8D/wP/A/77/vf++/8D/wf/C
/8L/wf/A/7//wf/C/8L/w//B/8D/v/+8/73/vf+9/77/vf+6/7n/uP+3/7f/t/+3/7r/
vP+6/7r/vP+8/7z/vP+6/7r/uv+6/7r/uv+7/73/v//B/8X/y//T/9v/6P/7/xIAJQA8
AFkAdgCMAJkAnACOAHUAWgA6ABsA+//c/7r/nf+G/33/dv9u/3D/ev9//4j/kf+Y/5f/
mf+g/6f/q/+t/6z/rf+v/7D/rv+u/67/r/+v/6//sf+x/7H/sv+y/7P/tf+0/7T/tP+0
/7P/s/+0/7b/uf+6/7r/t/+4/7f/tv+4/7j/uP+2/7v/vP+8/7z/u/+7/7v/vP++/8D/
wv/D/8P/xP/F/8X/xf/F/8X/x//K/8r/yv/L/8r/y//K/8n/yv/N/8//0f/R/9H/0f/R
/9P/1f/Y/9v/2f/b/9z/3v/g/+L/5P/m/+v/7f/v//D/8f/0//b/+P/4//r//P/9/wIA
BAAEAAYACAAKAAsACwAJAAgACAAKAAoABwAEAAIAAgAAAP3/+v/5//j/9f/y//H/7f/n
/+L/4f/f/97/3P/b/9j/1v/V/9L/0P/N/8z/zP/M/8z/zP/J/8n/yf/J/8f/xv/G/8X/
wv/C/8L/wf/D/8P/w//D/8P/wv/B/8D/wP++/77/vv/B/8L/w//D/8H/wf/B/8D/vv++
/73/vf+//7//v/++/8D/v/+//8H/wf/B/8H/wf/F/8b/xP/E/8b/xv/G/8b/xv/F/8X/
xf/E/8X/x//J/8v/yv/L/8z/0P/O/8z/yf/G/8j/y//P/9H/0v/S/9L/0//U/9T/0//U
/9T/1P/U/9T/0f/R/9D/0P/M/8r/xv/D/8L/wv/B/8D/wf/B/8H/wf/B/8L/wv/D/8H/
wP+//7z/wf/D/8X/yP/K/8j/yP/I/8X/xf/F/8X/x//K/8n/yv/J/8j/x//G/8f/yP/J
/8r/zP/M/83/y//J/8v/0f/X/93/5//0/wkAIgA5AEwAawCOAKYAswC2AKoAjQBuAEwA
KwAPAPT/0P+x/6D/lf+M/4r/kv+Y/5//qv+x/7b/uf+//8L/x//L/8v/yv/L/83/zv/O
/87/zv/P/9D/0f/U/9X/0//U/9T/1f/X/9j/2v/c/9z/2//b/9z/2v/d/97/3v/c/97/
3v/e/9//4P/h/+D/4P/g/9//3v/f/9//3//g/+P/5P/l/+X/4//k/+X/5f/m/+f/6P/r
/+z/7P/s/+3/7//x//H/8f/v//H/8v/z//T/9f/2//f/9//3//j/+f/9/wEABAAIAAgA
CgAMAA4AEwAVABcAGAAZABwAHgAgACEAJAAnACkAKwAsACsALAAsACwAKwApACgAKAAp
ACwAKgAnACQAIgAkACIAHwAcABkAFgARAAwADwANAAkABgAGAAMAAQD+//z/+P/1//P/
8v/y//H/8v/x//D/7//u/+v/6//r/+v/6//q/+r/6f/q/+r/6v/p/+v/6//r/+v/6f/m
/+P/4P/h/+D/4f/i/+b/6P/q/+v/6P/n/+b/5P/k/+T/4//j/+P/4//j/+L/5P/j/+P/
5f/k/+P/4v/h/+H/4v/i/+L/5f/l/+T/4//l/+b/5//p/+r/6//q/+n/6v/q/+r/6v/r
/+z/7//w/+z/7v/u/+3/7f/t/+3/7P/u/+7/7v/u/+7/7//x//L/8P/x//D/7f/u/+//
8P/w/+7/7f/t/+7/7P/s/+v/6v/q/+z/8P/0//L/8P/w//D/8f/w/+//7v/w/+3/7f/t
/+3/7f/u/+7/8P/w//D/8P/w/+//7f/s/+7/7//v/+7/7P/u/+//7//v//D/9P/3//b/
9v/2//X/8v/y//L/8//3//j/+v/8//r/+P/4//T/9v/2//b/9v/2//b/9//5//j/9//2
//X/9//4//r//f/8//v/+v/3//X/+f/9/wEABgAFAAQAAwACAAAAAAAAAAAAAgACAAIA
AgAAAAAAAAAAAAAAAAAAAAAAAQACAAMABAAEAAQABAAEAAcACAAJAAoABwAGAAUABAAH
AAgACQAKAAkACAAHAAYABwAIAAkACgAKAAoACgAKAAgACAAIAAgACgAKAAsACwALAAoA
CQAJAAkACQAKAAsADAAQABIAEgATABIAEgATABkAGwAeACAAHQAdABwAGgAXABYAEwAS
ABQAFAATABMAEgASABIAEgATABMAFAAWABMAEgASABEAEQARABEAEgAVABcAGAAYABUA
EgASABEAEgASABIAEAAOAA4ADQANAA0ADQAOABAADwAQABEAEgAQABAAEAAQABIAFAAW
ABgAFwAVABcAHQAhACcAMwBBAFYAbwCEAJkAuADdAPwADAEVAQoB8gDXALoAlgBxAE8A
MAASAPn/6P/b/9T/1v/g/+j/7f/y//X/+v8BAAUACAANABEAEQARABEAEgASABQAFAAU
ABUAEwATABUAFQAXABgAGAAZABsAGgAaABoAGgAZABkAGgAYABsAHAAcAB4AIAAgACAA
IgAiACIAIAAjACQAJAAkACQAIwAiACIAJAAmACgAKQAqACwALgAvACwAKwAqACsALQAu
AC8AMQAyADUANgA3ADcAOQA6ADsAPAA9AD4APwBAAEEAQwBFAEYASQBLAE4AUgBUAFYA
WABaAFsAXABcAF8AYgBkAGYAZgBoAGoAawBuAHAAcAByAHIAcgBxAG8AcABwAHEAdAB2
AHMAcABuAHAAbgBrAGgAZwBmAGMAYABhAF8AWwBYAFkAVwBWAFQAUgBOAEsASQBIAEgA
RwBIAEkASABHAEYAQwBDAEMAQwBBAEAAQAA/AD4APgA+AD0APgA/AEAAQQBDAEIAQQBA
AEEAQABBAEIAQgBCAEIAQQBBAEEAQQBAAEEAQgBCAEMARwBHAEcARgBJAEkASgBNAE0A
TQBNAE0ATgBOAE0ATABRAFEAUABPAE4ATgBOAE8ATgBPAE4ATQBPAFAAUQBSAFAAUABS
AFIAUgBUAFQAUwBTAFMAUwBSAFMAVABVAFYAVABTAFMAUgBRAFMAUwBRAFEAUQBRAFAA
UABPAE8AUABRAFIAUgBSAFIAUgBUAFYAUwBQAE8ATgBRAFIAUwBUAFUAUwBUAFUAVABT
AFMAUgBVAFYAVwBYAFgAVwBVAFQAVQBXAFgAWABYAFoAWwBbAFkAWABaAFsAXQBeAF8A
XwBeAF4AXgBfAGEAYABgAGAAYABgAGIAYABgAGAAYABgAGIAYgBjAGUAaQBnAGUAZABm
AGYAZgBmAGcAZwBnAGYAZgBnAGgAaQBoAGkAagBuAHIAcgBxAHAAbgBvAHEAcQBwAHAA
cABxAHMAcgBwAHAAbwBwAHEAcgBzAHUAdgB4AHsAfAB7AHsAfQCAAIIAhACFAIUAhQCF
AIYAiACJAIsAiQCGAIMAfgB/AH8AfwCAAH0AegB5AHgAeQB5AHkAeQB6AHwAegB6AHwA
fAB8AHwAewB6AHkAeAB+AIAAgQCBAIEAgwCJAI0AkwCfALQAywDiAPcAFgE3AVgBbAF3
AXYBZgFLAS4BDgHrAMsAqgCEAGUAVABLAEQARABKAFAAVQBaAF8AYgBpAG8AdAB5AH0A
gwCEAIUAhwCIAIkAigCLAI0AjQCNAI8AjwCQAJIAkwCVAJQAkgCRAJAAkACPAI8AkACQ
AJMAlACUAJQAlgCWAJYAlwCYAJkAmACbAJwAnACcAJsAmwCbAJwAoQCkAKcAqQCpAKgA
qQCpAA==
         </WaveFormData>
      </LeadData>
      <LeadData>
         <LeadByteCountTotal>10000</LeadByteCountTotal>
         <LeadTimeOffset>0</LeadTimeOffset>
         <LeadSampleCountTotal>5000</LeadSampleCountTotal>
         <LeadAmplitudeUnitsPerBit>4.88</LeadAmplitudeUnitsPerBit>
         <LeadAmplitudeUnits>��V</LeadAmplitudeUnits>
         <LeadHighLimit>2147483647</LeadHighLimit>
         <LeadLowLimit>268435456</LeadLowLimit>
         <LeadID>V5</LeadID>
         <LeadOffsetFirstSample>0</LeadOffsetFirstSample>
         <FirstSampleBaseline>0</FirstSampleBaseline>
         <LeadSampleSize>2</LeadSampleSize>
         <LeadOff>FALSE</LeadOff>
         <BaselineSway>FALSE</BaselineSway>
         <ExcessiveACNoise>FALSE</ExcessiveACNoise>
         <MuscleNoise>TRUE</MuscleNoise>
         <LeadDataCRC32>1857749964</LeadDataCRC32>
         <WaveFormData>
CAAIAAgACAAGAAQAAgAAAAUACgAPABQAEAAMAAgABAAFAAYABwAIAAkACgALAAwACQAI
AAcABgAKAAwADgAQAA0ADAALAAoADgAQABIAFAAWABYAFgAWABQAEgAQAA4AEwAWABkA
HAAbABoAGQAYABoAHAAeACAAJAAmACgAKgAqACoAKgAqAC4AMgA2ADoAOAA4ADgAOAA5
ADoAOwA8AEAAQgBEAEYARQBEAEMAQgBDAEQARQBGAEEAPgA7ADgANwA2ADUANAAxADAA
LwAuACsAKAAlACIAJAAkACQAJAAhAB4AGwAYABYAFgAWABYAFQAUABMAEgAPAA4ADQAM
AA4ADgAOAA4ADQAMAAsACgAKAAoACgAKAAoACgAKAAoACgAKAAoACgAKAAoACgAKAAoA
CgAKAAoACgAKAAoACgAJAAgABwAGAAQABAAEAAQABgAIAAoADAAMAAwADAAMAA8AEAAR
ABIAEgASABIAEgAQABAAEAAQABMAFAAVABYAEwASABEAEAARABIAEwAUABQAFAAUABQA
EAAOAAwACgAPABIAFQAYABYAFAASABAAEgASABIAEgASABIAEgASABEAEAAPAA4AEQAU
ABcAGgAWABQAEgAQAA4ADgAOAA4AEAAQABAAEAAMAAoACAAGAAgACgAMAA4ACwAKAAkA
CAAKAAoACgAKAAkACAAHAAYABgAGAAYABgAHAAgACQAKAAcABgADAAEAAQACAAQABQAG
AAYABgALAAoACQAJAAgACgAMAA4AEQAPAA0ACwALAA0ADgAOAA0ADQANAA0ACAAGAAcA
BwAGAAkACwAMAA0ACQAHAAUABAAEAAMAAwAEAAYABgAGAAgABQAEAAEA/f8BAAEAAQAD
AAEA///8//n/+v/6//r/+//8//z//f/9//v/+f/3//T/9//4//r//f/7//r/+P/3//X/
9//4//r/AQAIAA0AEwAaACMALwBFAFkAcACOAKQAqgCqAKMAjwB4AGEASQAvABsABQDu
/9r/zP++/7n/wP/J/8//1v/a/9j/1v/Y/93/4f/k/+X/4//j/+T/5f/k/+P/4//i/+b/
6f/s/+//7f/s/+r/6f/p/+f/5v/m/+j/6//u//D/7f/r/+r/6P/p/+r/6//s/+z/6//q
/+n/6f/p/+n/6P/p/+r/7v/0/+7/7P/q/+j/7f/w//P/9v/1//b/9v/1//T/8//x//D/
8//1//j/+v/4//n/+f/5//z//f/+/wAA/v//////AAD//wAAAgADAAgADAAPABIAEgAT
ABQAFAAXABkAHAAeAB4AHgAgACAAJAAlACUAJgArACwALQAuACoAKAAnACYAKAAmACQA
JAAiACIAIQAfAB0AHQAbABcAGAAXABYAFQASAA4ACAAGAAgABgAGAAgABQADAAAA/f/7
//r/+P/0//X/9v/3//j/9v/z//D/7v/v//D/8v/z//X/9//3//f/9v/0//L/8f/x//H/
8v/0//L/8P/u/+z/7//x//T/9//1//b/9v/2//j/+P/2//b/+f/5//n/+//6//n/9v/1
//j/+//9/wIABAAEAAMAAgACAAEAAAAAAAMABwAMAA4ACAAGAAQAAwAHAAkACwANAAwA
DgALAAoACAAIAAgACAALAAwADQAOAAsACgAKAAkACwALAAoACgALAAsADAAMAAoACQAJ
AAkACgANAAsADAAIAAYAAgD+/wAAAQADAAUABwAJAAkACAAIAAcABgAFAAcABwAHAAcA
BQAEAAIA//8FAAgABgAGAAYABgACAP///P/6//z//f/9//7/AAAFAAUABQAEAAQABAAE
AAQABQAFAAUAAgADAAIAAgADAAMABAAFAAMA/v/+/////v/8//r/+f/6//v//f////3/
/P/6//f/+//+/wAAAgD//wAA///+//r/9f/z/+//6//r/+v/6//p/+f/5v/k/+f/6f/s
/+7/7P/p/+b/4//l/+T/4//i/+b/6f/s/+7/5//l/+P/3//k/+r/7f/y//3/BQAQACEA
MwBDAGMAhgCeAK4AuACuAJsAgwBmAEkAMwAfAAUA7f/a/8T/rv+o/63/rv+1/7//yP/M
/87/yv/I/8v/zf/Q/9X/1//X/9j/2f/X/9X/1P/S/9X/1f/V/9X/1//Y/9j/2f/W/9H/
zf/K/87/0//Y/9z/1v/T/9H/zv/P/9D/0f/S/9T/1f/W/9f/1P/T/9L/0P/S/9L/1f/a
/9j/2P/Y/9j/2v/a/9r/2v/c/97/3//f/+D/3//d/9z/3//h/+T/5v/l/+X/5P/j/+X/
5f/l/+b/6v/t/+//8v/w//D/8f/x//b/+v/9/wAA/v///wAAAAADAAUACAAKAAsADAAP
ABAAEAARABEAEgAXABgAGQAaABQAEgARABAAEAAOAAwADAALAAwADAALAAMAAQD9//f/
+f/3//X/8//x/+7/6f/o/+j/5P/i/+L/4v/j/+P/4//f/97/3P/Y/9n/2v/b/9z/2v/X
/9T/0v/P/87/zv/N/87/0f/S/9P/0//S/9H/0f/T/9P/1P/W/9T/0v/Q/87/zv/N/83/
zf/P/9D/0P/Q/87/zP/I/8b/y//N/8//0//Q/8//zP/L/87/z//P/9L/0v/S/9H/0P/N
/8v/yf/I/8z/0f/X/9r/1//W/9X/1f/V/9X/1f/V/9b/2v/Z/9r/2P/W/9T/0v/W/9j/
2v/c/9n/2P/Y/9f/2f/Z/9j/2P/a/9v/3f/e/9n/1//W/9X/1v/Z/9f/2P/X/9b/0//Q
/9T/1f/X/9n/2//b/9n/2P/X/9b/1f/U/9T/1f/W/9j/2f/Z/9j/2P/b/+H/4v/j/+b/
5v/m/+b/4//j/+L/4f/i/+X/5v/o/+b/5f/l/+X/5//i/+L/4//l/+T/4//j/+H/3//e
/93/4f/k/+b/5//l/+b/5v/m/+T/5v/m/+b/5f/j/+T/4//e/93/3P/b/9z/3f/f/+D/
3f/d/97/3v/g/+H/4v/j/+P/4v/h/+D/3v/f/+D/4P/n/+f/5f/n/+r/7P/x//j/AQAR
ACYANwBHAGEAfQCWAKYAsgC0AKgAlwCDAGwAVwA/AB8A///h/8z/vv+6/7z/wf/E/8f/
zf/S/9D/0P/W/97/4//l/+b/4f/e/93/3f/d/+H/4//m/+j/6P/n/+b/5f/n/+j/6P/p
/+z/6//r/+z/6f/p/+n/6P/q/+v/7f/u/+z/7P/s/+z/6v/p/+j/5//r/+3/7//w/+3/
7P/u//L/8f/y//P/9P/y//L/8v/y//L/9P/1//X/+v/7//v//P/8//v/+//6//3///8A
AAEAAwADAAMABAACAAMAAwAEAAoADgATABcAFwAYABgAGAAaAB0AIAAiACQAJQAnACgA
JgAmACgAKAAsAC8AMQA0ADIAMAAuACwALAAuADEANAA0ADIAMAAwACsAKgAoACUAIwAl
ACUAIwAiAB8AHAAZABcAFAAPAA4ADgAKAAgACAAHAAcABgAFAAQABAADAAAA/P/8//z/
/P/+//3//P/8//3//v8AAAEA/v/9//r/9//6//z//v8BAP7/+//5//j//P/8//z//P/8
//v/+//7//r/+v/5//j/+v/8//z//v/9//v/+f/5//v//f/9/////f/9//z//v////7/
/P/6//7///8AAAIAAAD//////P/7//z//f///wcABwADAAEA/v8AAAAAAAAAAAAAAQAC
AAQAAwADAAIAAgAGAA0ADwARABAAEAAQABAADwAPAA4ADQANAA8ADwAQAA4ACwAJAAcA
CAAEAAUABwAHAAYABQAFAAQAAwADAAMABgAIAAkACQAHAAYABAACAAMABgAHAAgABQAB
AAAA/f/9//3//f/9//3//f/+//7//P/7//v/+v/8//3//v////3//P/7//r/+P/5//r/
+v8BAAUABQD///z/AAAFAA4AFwAhAC4APwBNAFsAbwCIAJ4AsgDEAMoAvwCrAJIAdQBX
ADkAGwADAPL/6P/a/9T/0//S/9P/2//g/+b/7P/u//D/9f/5//j/+f/3//f/+P/5//z/
/f///wAA/v/9//z/+////wAAAAABAAMAAQAAAAAA/f/9//3//P///wEABAAGAAQAAgAA
AP7///////////8AAAEAAgACAAEAAAACAAYABgAGAAYABgADAAIAAQAAAAMABgAIAAkA
DAANAA0ADgAOAA0ADQAMAA8AEQASABMAEgARABAAEAAUABcAGQAcABsAHAAeAB8AHwAi
ACQAJgAoACsALgAwADAAMQAzADQANgA4ADwAPgA9AD0APAA8AEAAQABAAEAAPwBAAEIA
RABAADwAOAA2ADUANgA2ADUALwAvAC0AKQAoACUAIgAfACAAIAAeACAAHQAYABUAFAAT
ABMAEgARABIAFAAVABQADgAMAAoACAALAA0ADwASAA0ACgAIAAUABgAJAAoACwAOAA4A
DgAPAAsACQAIAAgADQAOAA8AEAANAAsACgAJAAsADAAMAAwADgAOAAwADAAKAAkACAAJ
AAwADQAMAA0ADAALAAkACgAMAAwACwAKAAsACwALAAwACgALAA0ADAANAA4ADwARAA4A
DQAMAAsACwAOAAwADAANAA4ADwAQAA8ADgANAAwADgAOAA8ADwARABEAEAAQAA0ADQAO
AA4ACgAJAAkACQAHAAkABgAGAAgACgAKAAoACAAHAAcABwAHAAkACQAIAAkACQAJAAkA
CAAHAAYABQAIAAoACwALAAoACAAHAAYABAAEAAQAAwAFAAcACQAKAAYABgAFAAUABgAH
AAgACQAFAAQABAADAAQABgAHAAcACQAJAAgACAAHAAUAAwABAAMABAAFAAcABgAFAAQA
AwADAAMABgAEAAQABQAIAAkA///8////BwAIAAcABgAFAAQAAQAAAP///v8BAAIAAwAE
AAQABAAEAAQAAgACAAIAAgADAAQABQAGAAQAAgAAAP7/AAACAAQABgAFAAQAAwACAAAA
AAAAAAAAAgACAAIAAgAAAP7//f/8/wAAAwAFAAYABAACAAUAAwAFAAYABgAGAAkACgAM
AA0ACgAJAAoACQAMAA4ADwARAA8ADwAKAAoACgAJAAcABQAIAAgACAAJAAcABQAEAAIA
AwAFAAgACgAJAAgACQAIAAoACAAFAAUABQAFAAcACQAFAAIA///9//3//f/+/wAAAAAB
AAEAAQD+//3/+//5//r//P///wIA+v/5//n/+////wIABAANABQAFQATABgAIQAvAEMA
VwBsAIoAogCuALgAuwCrAJQAewBhAEsANwAdAAAA6P/a/87/xf/I/9H/2f/i/+b/5P/i
/+b/6//t//L/8//z//P/9P/1//L/8f/x//D/8//1//f/+f/5//r/+v/7//j/9f/z//L/
9P/3//r//P/6//n/+f/4//v//P/9//7//v/9//z/+//7//v/+//6//3//v8CAAgAAwAA
AP3/+v/8//7/AAACAAAAAgADAAMABAADAAEAAAADAAUACAAKAAkACQAIAAcACgALAAwA
DgAOAA8ADwAQAA8AEAASABMAGAAcAB8AIgAhACEAIQAgACMAJQAoACoAKwAsAC8AMAAv
AC8ALgAuADQANgA4ADoANQAyADAALgAxADAALwAwAC4ALgAtACsAKQApACcAIwAkACMA
IgAhAB4AHAAYABgAFwAUABMAFAARABEAEAAPAAwADAALAAgACAAKAAwADgAMAAkABgAE
AAQABAAFAAUAAwAFAAUABQACAAAA/v/9//7///8BAAQAAgAAAP7//P/8//3///8BAP//
AAAAAAAA///+//v/+v/9////AQAFAAMAAQD9//v///8BAAIABgAGAAYABQAEAAIAAQAA
AAAAAgAFAAkACgAFAAQAAwADAAQABQAGAAcABwAKAAgACAAIAAgACAAIAAgACAAIAAgA
BQAEAAQAAwAFAAcACAAKAAcABQAEAAIAAQABAAIAAwAEAAcABQAGAAUABAABAP7/////
/wAAAQADAAUABQAEAAEA///9//v//P/9//7////8//z/+//5//v//P/+/wAA///+//3/
+//9//3//f/8//7/AAABAAMAAAD9//r/9//3//j/+v/7//r/+v/5//f/9f/1//T/9P/4
//v//v8BAP7/+v/2//P/9P/1//b/9//1//X/+P/2//X/9f/3//f/+f/8////9//y//P/
9P/1//b/+P/4//n/+v/3//f/9v/0//L/8v/3//f/+v/8//3//v/7//r/+v/5//r/+//+
///////+//z/+//8//3/+f/6//r/+f/3//X/9f/0//P/8//z//P/9P/0//D/7//v/+7/
7//w//P/9P/1//T/8v/z//D/7f/s/+v/7f/s/+v/6//n/+X/5P/k/+b/5//n/+f/5//n
/+b/5f/i/+L/4//k/+b/5//p/+n/5f/k/+T/5f/o/+//9//+/wkAFwAjADEARgBiAHwA
jgCeAJ0AkQB+AGUARQAnAA8A+f/m/9T/yP+8/6//qv+t/7X/uv/A/8j/zP/M/9H/1f/W
/9P/1f/V/9b/1//Y/9n/2//c/9v/2//b/9v/2//c/9z/3f/e/93/3f/e/9v/2//b/9r/
2//d/+D/4v/g/+D/4P/g/+D/3//e/93/4P/h/+L/4v/g/97/3//i/+H/4v/j/+T/5P/k
/+T/5P/l/+j/6v/r/+7/7//v//D/7f/r/+r/6P/t//H/9P/3//X/9f/1//b/9//5//r/
/P///wAAAgADAAIAAgABAAAAAwAHAAsADgAMAAsACwAKAA0AEAAVABgAHAAdAB0AHgAd
ABwAGwAaABoAHAAfACIAIQAeABsAGgAWABYAFQATABAAEQAQAA0ADQALAAkABwAIAAYA
AgACAP//+v/3//b/9f/1//T/8//1//b/9v/0/+//7v/t/+z/7f/t/+3/7v/q/+j/5//l
/+f/6f/p/+n/6f/o/+f/5//j/+H/4P/g/+X/5v/n/+j/5f/j/+L/4f/h/+L/4v/i/+P/
5P/j/+T/4v/h/+D/4f/i/+P/4v/j/+L/4//j/+b/5f/k/+L/4P/i/+P/5P/m/+P/4//k
/+L/4//k/+X/5//l/+X/5f/l/+H/4v/e/9z/3v/g/+L/5P/i/+D/3v/c/9//4P/i/+P/
4v/h/9//3v/d/93/3v/e/9//3//g/+H/3v/d/9f/1P/X/9j/1//W/9T/0//T/9P/1f/X
/9f/1v/W/9X/1P/T/9L/0f/Q/8//0v/U/9X/1f/R/87/zP/K/8v/zP/N/83/0//X/9f/
0P/M/8z/zP/M/8z/zv/P/9D/0v/R/8//zP/K/8z/0f/R/9H/1P/U/9T/1P/R/9H/0P/P
/9L/1f/W/9j/1f/T/9L/0f/U/9D/0f/T/9H/0P/P/8//y//J/8j/x//L/87/0P/R/87/
zv/N/8z/zv/Q/9D/0P/O/8v/y//J/8T/wf++/7v/vv+//8H/wv+9/7v/uv+4/7z/v//C
/8X/x//G/8X/xP/B/7//vf+6/73/u/+9/73/vP/A/8X/yP/R/+H/9P8FABkAMQBJAGIA
eACIAJAAigB7AGMASAApAAsA7f/P/7P/ov+U/4r/iv+R/5T/lf+X/5r/mv+e/6T/qv+r
/63/rP+r/6v/q/+s/63/r/+x/7T/tv+2/7X/tP+z/7X/tv+2/7f/uP+3/7f/uP+1/7P/
sf+u/7H/s/+2/7j/tv+2/7b/tv+3/7f/t/+3/7r/u/+8/7z/uP+2/7f/uv+8/77/wP/C
/8D/wP/A/8D/wP/C/8P/w//I/8n/yf/K/8n/yf/K/8r/zv/R/9P/1f/T/9P/0//U/9X/
1//Y/9r/3v/g/+P/5f/m/+j/6f/q/+7/8f/0//b/+v/7//3//v///wAAAwAEAAkACwAM
AA4ADQAKAAcABAAFAAgADAAQABIAEAAOAA4ACgAKAAkABwADAAMAAQD9//r/9//0//H/
8//0//P/9v/0//D/7v/u/+z/6//p/+f/5//o/+j/5v/h/+D/3//e/+D/4f/i/+T/4f/g
/+D/3//d/9//3//f/9//3v/d/93/2//Z/9j/2P/c/97/4P/i/97/3f/d/93/3f/e/97/
3v/h/+L/4f/i/+H/3//d/93/4P/h/+D/4f/g/+H/4f/k/+j/6P/n/+b/6P/n/+b/5v/k
/+X/5//m/+j/6v/s/+//7f/t/+3/7f/s/+7/6//q/+3/7v/v//D/7v/u/+7/7v/v//D/
8v/z//P/8//y//L/8P/v/+//7v/v/+//8P/x/+//8f/u/+7/8f/y//H/8P/u/+3/7f/t
/+v/7f/t/+z/7//v/+//7//u/+3/7P/r/+3/8P/y//b/8//y//H/8P/s/+v/6v/q/+z/
7f/t/+7/6//v/+7/7f/x//T/9//6//j/9//1//P/9f/3//f/+P/2//X/9f/1//T/7v/t
/+3/8f/y//P/9f/z//H/8P/v/+//8P/w/+//8f/0//b/+P/0//T/8v/w//H/7//w/+//
7f/t/+3/7f/u/+3/7f/s/+3/7f/u/+7/7f/r/+n/5//q/+r/6v/q/+r/6//s/+z/5f/l
/+n/7//y//j//f/8/wEACwAaACsAPQBRAGsAigCeAKoAsgCuAJkAgwBwAFUAOwAjAAcA
5//S/8b/uv+y/7n/wv/J/9H/1v/S/9L/1v/a/93/4//o/+v/6P/n/+f/5//m/+X/5f/k
/+j/6f/q/+v/6//q/+j/5//q/+n/6f/q/+z/7f/u/+7/6f/n/+b/5P/n/+r/7f/w//D/
7//u/+3/7//v/+//7v/u/+7/8f/2//P/8v/x//D/8v/0//b/+P/3//j/+P/3//v/+//6
//r/+//7//z//P/8//3//f/9////AQADAAYABAAFAAUABgAJAAoADAANABEAFAAWABgA
GAAZABoAGgAgACMAJwAqACcAJgAnACYAKQArACwALgAyADIAMgAyAC4ALAArACoALQAs
ACsALAApACgAJgAjACIAIwAiAB8AHwAdABsAGQAVABIADQAMAA0ACgAJAAoABgAFAAMA
AQD+//7//f/6//r//P/+/wAA/f/7//n/+P/5//r//P/9//n/+f/3//X/9//4//n/+//8
//v/+//8//r/+P/2//T/9f/1//b/9//2//b/9f/0//T/9P/y//L/9v/3//j/+//6//n/
9v/1//f/+f/6//7//v/8//n/9v/5//n/+f/6//7/AQAFAAYAAgAAAP7//f/+////AAAB
AP//AgAAAAAAAQACAAMABAACAAIAAgACAP///v/+//3/AQADAAQABgAEAAMAAwACAAAA
////////AgAFAAMABAACAAAA/P/4//3///8CAAUAAwADAAEA/v8AAP///v/9////////
///////8//7//v/+//7//f/9//3//v/9//v/+P/2//n///8AAAEABAAEAAQABAAEAAUA
BQAFAAMABQAFAAYABQADAAIAAQAEAAAAAQADAAEAAAD/////AAD///////8AAAIAAwAD
AAAAAAD///7/AQAEAAUABgABAP3//P/5//n/+//9////+//5//j/9v/1//X/9v/2//j/
+f/6//v/+f/4//f/9v/2//f/+P/4//n/+//5//f/+P/6//3/BgARABcAIAAtADkARQBV
AGoAggCYAKoAsgCvAJ8AhgBpAE8ANwAdAAcA8P/e/9b/zv/B/8D/yf/N/9T/3v/m/+T/
5v/r/+//7v/t/+//7//w//H/8f/x//L/8v/x//H/8f/x//X/9v/2//f/9//1//T/9P/0
//X/9v/2//j/+f/7//z/+P/2//T/8v/2//f/+P/5//v/+//7//r/+f/4//r//v/9//7/
//8AAP7//v/+//7/AAACAAMAAwAFAAUABAAEAAMAAwAEAAQABgAJAAsADQAKAAkACAAI
AAwADwARABQAEwASABIAEQATABYAGAAaAB4AIQAkACYAJQAlACYAJgApACoALQAuADAA
MQAxADIANwA4ADkAOgA6ADoAOwA8ADoAOAA2ADYANAA0ADMAMQAvAC8ALQApACYAIwAg
AB0AHQAcABkAGgAXABIADwAOAA8ADwAOAA0ADAAMAAsACAAGAAYABgAGAAgABwAGAAYA
AgAAAP///f/+/wEAAgADAAEAAAD//////P/7//v//P///wAAAQACAP7//f/9//3//f/+
//7//v/+//7//P/8//z/+//6//v//v////7///8AAP///f/8/wAAAgACAAIAAgD+//3/
/P/8/wEAAwAEAAYABQAJAAgABwAEAAIAAAD+/wIABQAHAAkACAAJAAgACAAJAAkACgAL
AAwACAAJAAsACAAGAAQAAwABAP///v/9//v/+v/4//X/+P/6//v//P/7//z/+//6//b/
8//z//H/9f/5//3/AQD///3//P/6//n/+f/6//r//f/9//3//f/6//j/9v/0//b/+f/8
//7//f/7//v/9//0//b///8EAAsAEQAYACMAMwBBAE0AZgCIAJ4ArAC4ALEAmQCAAGMA
RwA1ACEABQDs/97/zv/C/7//xP/J/9H/2v/g/+T/6P/o/+f/6f/q/+n/6v/r/+3/7//u
/+3/7f/s/+7/7//w//H/8f/y//L/8//1//P/8v/y//T/9f/2//b/8//z//T/9P/y//L/
8v/y//b/9//4//n/9f/z//H/7v/w//D/8//4//b/9v/2//b/9f/0//P/8v/0//j/+//9
//z/+//5//j/+//7//z//P/6//v/+//7//v/+//7//z//f///wAAAgADAAQABgAHAAsA
DgAQABIAEwAVABcAGAAZABkAGgAaAB4AIAAkACYAJAAjACEAIAAiACIAIgAiACIAIgAj
ACQAIwAgAB0AHAAcABwAGwAZABMAEQANAAcACwALAAsACwAHAAQA///+//v/9v/z//L/
9P/1//X/9f/z//L/8P/s/+z/7P/s/+z/6v/p/+j/6P/p/+j/6P/n/+j/6//s/+3/6v/m
/+L/3//f/9//4P/i/+X/5v/n/+j/5f/j/+L/4f/h/+L/4v/i/9//3v/b/9r/3f/d/93/
3//d/93/2//b/9v/2//a/9z/4P/g/9//3v/e/93/3P/c/9v/3f/g/+D/3v/e/97/3//h
/+H/4f/h/+P/5v/k/+T/4v/g/97/3P/f/+D/4f/i/+L/4v/j/+P/4f/f/9z/2v/b/93/
4P/i/93/2//a/9n/2f/b/9j/2P/a/9z/3P/c/9z/2//b/9v/2f/b/9v/2v/X/9X/0//R
/9T/1f/W/9f/1//Y/9j/1//W/9T/0//S/9X/1v/X/9f/1P/T/9L/0P/T/9b/2P/b/9j/
1//W/9X/0v/S/9P/0//V/9j/2v/b/9f/1f/S/9D/0f/R/9H/0f/R/9D/z//P/87/zf/M
/8v/z//R/9b/1v/R/8//z//N/8n/zv/T/9f/2v/W/9T/0v/Q/87/zv/O/87/0P/Q/9D/
0P/N/8z/y//K/8v/zP/N/87/zP/M/8z/zP/M/8z/zP/M/83/zv/P/9D/zv/M/8r/yP/K
/8z/zv/Q/87/zP/K/8j/yf/K/8v/zP/M/8z/zP/M/8n/yP/H/8b/yv/M/8z/zf/L/8r/
yv/J/8j/yP/I/83/z//P/9D/0P/P/87/zf/N/9H/1f/Z/9//2v/Y/9X/0f/Q/8//zv/I
/8r/y//L/8r/x//H/8b/xf/H/8n/y//O/8r/x//F/8T/xP/E/8T/xv/I/8r/yv/J/8b/
w//A/7//wf/B/8D/v/++/7z/uv+5/7n/uP+4/7f/uf+7/73/vv+6/7j/t/+3/7z/vv+/
/8H/v/+5/7r/vP+9/8T/0//f/+7/AQANABkALwBQAGoAfgCOAI4AfQBnAE4ALQANAPP/
2//D/67/oP+U/4r/i/+O/5X/mf+c/57/pP+o/6z/rf+v/67/q/+q/6n/qf+p/6z/rf+v
/7D/rf+r/6n/p/+r/6z/rP+t/6//rf+s/6z/qf+p/6n/qP+o/6n/q/+s/6v/qv+p/6j/
q/+r/6v/q/+r/6v/q/+q/6f/pv+o/6z/rP+u/7D/sv+y/7L/sv+y/7H/sv+y/7H/tf+1
/7T/tP+1/7X/tv+2/7n/u/+8/73/uv+5/7j/uP+7/73/vv/A/8H/wv/E/8X/xf/I/8r/
zP/N/8//0f/S/9P/0//U/9T/1//Y/9v/3P/c/93/3f/e/93/3P/b/9r/3P/e/+H/5P/j
/+D/3f/c/9r/2v/Z/9f/1f/V/9P/z//P/83/y//J/8n/yP/F/8b/wf+8/7n/uP+6/7v/
u/+7/7z/vP+7/7j/tf+0/7P/sv+0/7P/sv+y/67/rP+r/6n/q/+v/7H/s/+z/7L/sf+x
/7D/r/+v/7D/sv+y/7L/sv+v/63/rP+r/6z/rv+v/7D/sP+w/67/rv+x/7H/sf+z/7X/
tf+z/7P/sv+x/6//sP+0/7T/s/+y/7L/sf+w/7D/rv+v/7H/sP+x/7L/s/+1/7L/sf+w
/6//sf+0/7L/sv+y/7L/sv+y/7L/sv+y/7L/sv+y/7P/s/+w/6//rf+s/63/rf+u/67/
qv+p/6n/qf+p/6v/qP+o/6n/qv+p/6j/pv+j/6H/n/+h/6P/o/+i/6T/o/+i/6H/nv+d
/5z/m/+d/6D/ov+j/6H/nv+c/5r/nP+e/6D/of+f/5//n/+e/5z/nP+b/5v/nv+f/6D/
of+e/57/n/+f/6H/ov+i/6H/of+h/6D/oP+g/5//nv+d/6H/ov+j/6X/p/+j/6H/oP+j
/6T/pf+m/6X/pf+l/6b/p/+n/6b/pv+o/63/rf+t/67/rv+u/67/rv+v/6//r/+v/7H/
sf+y/7H/r/+u/63/sf+u/7D/s/+2/7b/tv+3/7n/uf+6/7v/vf/A/8L/w//D/8T/xP/E
/8f/yv/L/8z/xv/B/7//u/+6/7v/vP+9/7v/uf+4/7b/tf+1/7b/tv+5/7n/uf+5/7f/
tv+1/7T/sv+z/7T/tP+5/7v/uf+3/7b/uP+9/8T/y//V/+T/9/8DAA8AIwA+AFwAcgCC
AIgAgwBtAFIANQAbAAEA6f/P/7b/pv+c/5T/j/+S/5f/m/+e/6T/qP+u/7L/t/+1/7j/
u/+9/73/vv+//8L/w//F/8b/xv/F/8T/w//I/8r/y//N/8r/x//F/8T/wv/D/8T/xP/E
/8X/x//I/8X/xP/D/8L/xv/H/8j/yf/J/8n/yf/I/8f/xv/I/8z/z//S/9X/2P/S/9L/
0v/S/w==
         </WaveFormData>
      </LeadData>
      <LeadData>
         <LeadByteCountTotal>10000</LeadByteCountTotal>
         <LeadTimeOffset>0</LeadTimeOffset>
         <LeadSampleCountTotal>5000</LeadSampleCountTotal>
         <LeadAmplitudeUnitsPerBit>4.88</LeadAmplitudeUnitsPerBit>
         <LeadAmplitudeUnits>��V</LeadAmplitudeUnits>
         <LeadHighLimit>2147483647</LeadHighLimit>
         <LeadLowLimit>268435456</LeadLowLimit>
         <LeadID>V6</LeadID>
         <LeadOffsetFirstSample>0</LeadOffsetFirstSample>
         <FirstSampleBaseline>0</FirstSampleBaseline>
         <LeadSampleSize>2</LeadSampleSize>
         <LeadOff>FALSE</LeadOff>
         <BaselineSway>FALSE</BaselineSway>
         <ExcessiveACNoise>FALSE</ExcessiveACNoise>
         <MuscleNoise>TRUE</MuscleNoise>
         <LeadDataCRC32>3444448703</LeadDataCRC32>
         <WaveFormData>
+v/6//r/+v/2//T/8v/w//X/+v///wQA/v/6//b/8v/1//b/9//4//r//P/+/wAA///+
//3//P///wAAAQACAAAA/v/8//r//P/+/wAAAgACAAIAAgACAP///P/5//b/+v/8//7/
AAD///7//f/8////AAABAAIABQAIAAsADgAMAAwADAAMAA8AEgAVABgAFQAUABMAEgAS
ABIAEgASABQAFgAYABoAGQAYABcAFgAXABgAGQAaABcAFAARAA4ADQAMAAsACgAIAAgA
CAAIAAQAAgAAAP7///8AAAEAAgD///z/+f/2//T/9P/0//T/8f/w/+//7v/s/+r/6P/m
/+j/6P/o/+j/5//m/+X/5P/i/+L/4v/i/+L/4v/i/+L/4v/i/+L/4v/i/+L/4v/i/+L/
4v/i/+L/4v/i/+L/4v/f/97/3f/c/9r/2v/a/9r/3f/e/9//4P/g/+D/4P/g/+P/5P/l
/+b/5P/k/+T/5P/i/+L/4v/i/+P/5P/l/+b/5f/k/+P/4v/j/+T/5f/m/+T/5P/k/+T/
4P/e/9z/2v/e/+L/5v/q/+b/5P/i/+D/4v/i/+L/4v/i/+L/4v/i/+D/4P/g/+D/4//m
/+n/7P/o/+b/5P/i/+D/4P/g/+D/4P/g/+D/4P/e/9z/2v/Y/9z/3v/g/+L/4P/e/9z/
2v/c/9z/3P/c/9r/2v/a/9r/2v/a/9r/2v/b/9z/3f/e/9z/2v/Y/9b/1v/W/9f/2P/X
/9j/2//f/97/3//d/9v/3v/g/+P/5f/k/+H/4P/g/+H/4v/j/+T/4v/h/+H/4f/f/97/
3v/d/+D/4v/l/+b/5f/i/9//3f/d/93/3f/d/97/3v/f/+L/3//e/9v/1//Z/9r/2//a
/9n/2P/X/9b/1v/X/9j/2P/X/9b/1v/W/9X/1P/T/9D/1P/V/9f/2v/Y/9f/1f/T/9L/
1P/X/9n/3//l/+r/7v/x//T/+P8FABIAIgA4AEcATABPAE0ARAAyACUAFQAGAPf/6v/b
/83/v/+1/7H/t/++/8b/zf/P/8r/x//H/8r/zv/Q/9D/zv/O/87/z//N/83/zf/N/9T/
1//Z/9z/2f/Z/9n/1P/U/9P/0f/U/9f/2P/b/9//4P/e/9z/2v/b/9z/3f/d/9v/2//d
/93/3f/c/9v/2v/d/97/3v/f/9//3P/Z/9b/2v/c/97/4f/g/+H/4f/g/9//3f/Z/9f/
2//e/9//4f/g/97/3f/d/+D/4v/m/+f/5P/l/+T/4v/i/+T/5f/o/+//8P/x//H/8P/y
//P/8//3//r/+//7//r//f/+//7//////wEABwAKAAkABgAFAAMABgAEAAIABQAFAAUA
BQADAAMAAQD+//3//v////z/+//5//n/+//3//b/9P/w//P/9P/x//D/7P/p/+n/6f/o
/+f/5f/h/+H/4v/j/+X/4v/f/+H/4P/m/+T/4P/g/+H/4//k/+b/5v/l/+T/4//i/+D/
4P/i/+H/4P/f/97/4f/h/+L/5f/k/+b/6P/n/+X/5f/l/+X/5//n/+f/6v/o/+T/4v/f
/+P/5P/n/+r/7P/s/+//7//s/+z/6f/o/+v/7v/x//X/8v/v/+3/7P/v//H/8//y//P/
8//3//j/9v/2//X/8v/z//X/9//5//X/8//0//T/9P/0//T/8f/y//P/9f/3//f/+P/1
//P/9P/0//T/9f/1//L/7v/q/+z/7f/u/+//7v/w//P/+P/3//b/9P/y//T/9P/z//P/
8v/z//H/7//x//b/9v/2//b/9v/y//D/7f/q/+3/7v/t/+7/8v/1//b/+f/3//f/9v/2
//f/9//5//f/9v/2//X/9P/3//j/+f/5//f/9//3//b/9v/1//X/9P/2//b/+v/8//j/
9//1//P/9v/5//z//v/8//z/+v/4//T/7//t/+r/6v/o/+n/6v/p/+j/5v/l/+j/6v/t
//D/7v/s/+n/5v/n/+b/5//n/+r/7v/x//X/7f/r/+j/6P/t//H/9f/5/wIABgAJABAA
GAAjADYAUgBmAHUAgAB9AHEAYABOADkALQAiABEAAgD3/+X/0//P/8//z//U/97/5f/p
/+r/5f/j/+T/5P/m/+j/6f/q/+v/7f/r/+n/5//l/+n/6//s/+7/7v/x//T/8v/t/+n/
5P/k/+v/7v/z//n/9f/w/+v/5v/l/+b/5//n/+j/6f/s/+3/6v/o/+b/5P/m/+b/5f/l
/+j/6P/o/+j/6v/q/+r/6//t/+//8P/w/+//7//t/+3/7//y//P/9f/0//L/8f/x//L/
9P/4//n//P///wAAAAD9//7//v8AAAYACAAKAAsACwAMAAwACwAOABIAFAAVABQAFwAY
ABgAFwAXABkAHwAhACEAHwAfABwAIAAfAB4AHwAfAB8AHwAgACEAIAAeABoAGAAWABAA
DwANAA0ADwAMAAwACwAIAAoACgAGAAQABAADAAUABwAGAAUAAwD/////AAABAAMAAQD9
//7//P/9//r/9f/0//j/+//9/wAAAAD///7//f////7///8CAAAAAAAAAAAA/f/5//b/
9f/1//j/+//7//f/9f/z//H/9f/3//n//v/+//r/+P/1//j/+P/6//z//P/8///////8
//r/9f/y//b/+v/+/wMAAwABAAAAAAAAAP///v/6//z//f8CAAQAAAD+//v/9v/6//3/
AAADAAEA//8AAAAA/v/+//7/+//7//3/AAADAAIAAgD+//v//P/8//z//f/+//z/+f/2
//j/+f/6//v//v/+//3//P/5//j/9//2//n/+v/6//r//P/8//r/+v/+/wEAAgAFAAcA
BwAGAAYABQADAAMA//8CAAQABQAGAAYABgAGAAUAAwADAAMAAgADAAMABAAEAAEA/v//
//7/AAADAAUABwAFAAUABQAEAAIABAAEAAQABAABAAEAAAD+//r/+f/4//r//P/9////
AAAAAAEAAgAEAAYABwAIAAYABAAEAAMAAgACAAEAAQAHAAcABAAGAAkACwANABMAGgAk
AC8AOABCAFMAZgB4AIQAjwCSAI8AgQB0AGYAWwBLADYAHwAIAPf/7f/r/+3/7//x//L/
9v/5//f/9v/5////BAAGAAYAAAAAAAAAAAABAAMABQAHAAkACgAJAAcABgAGAAkADAAK
AAkACQAIAAwACwAIAAcABwAMAAwADAAMAAoACgAKAAkABgAFAAYABQAJAAoACwAMAAsA
CgAIAAcACwAMAA0ADgAQABAAEAARABIAEwATABIAFgAXABYAFwAWABYAFAATABQAFAAV
ABcAFwAYABsAGwAZABkAFwAUABkAHgAiACgAKgAoACYAIwAlACgAKgArAC4AMgA0ADUA
MwA1ADUANAA1ADcAOwBDAEEAPQA3ADMANgA8AD0APgA+AD0APAA7ADkANwAzAC4ALgAw
ADIAMAAvACsAKQApACcAKAAoACYAJAAkACAAHgAdABsAHAAdABsAGwAaABcAFQAUABMA
EwATABEAFAAUABoAGAAUABQAEgARAA8ADgARABMAFQAXABQAEAAOAA4AEAASABQAFgAY
ABUAEwATABAAEgAUABMAFAAVABYAFwAUABMAEgAUABcAFgAXABcAFAASABIAEgATABIA
FAATABQAFgAVABYAEwASABEAEQASABMAFQAYACIAIQAcABoAGAAaABoAGgAaABsAHAAc
ABwAHAAcABoAGgAeACMAJgArACgAJwAlACQAIwAjACUAIwAlACYAJgAmACMAIgAhAB8A
IQAhACEAIAAgAB8AHwAeABwAGgAcABwAHwAhACIAIwAhAB8AHQAaABsAHgAfACAAHAAZ
ABkAGAAXABQAFAAUABUAFgAWABcAFgAUABMAEgAUABYAFwAYABgAFgAWABUAFAAUABMA
EwAbAB8AHgAYABkAHwAnAC0ANAA6AEEASgBSAFkAYgByAIIAkwCkAKsApwCaAIgAcwBd
AEgANQAmAB0AFQALAAcABQABAAIACAALAA8AFgAVABUAGgAeABwAGgAbABwAHQAfACEA
IQAhACEAIAAfAB0AHAAcAB8AIgAgAB8AHwAeACIAIAAcABoAGQAeACAAIgAkAB8AHgAd
ABsAGwAbAB0AHQAeAB4AHgAeABwAHAAbABsAHwAgACEAIgAgACAAIAAhACMAJQAmACYA
KAApACgAKQAoACgAJgAlACYAJgAnACkAJwAoACsAKwAsAC8AMAAwAC4AMAAxADQANgA2
ADYANQA3ADoAPAA9AD4AQABAAD8AQABDAEQARABBAEEAQwBJAE0ATQBLAEsATQBUAFYA
WABXAFUAUwBRAFIAUwBSAFAATABMAEwASABFAEEAPwA/AEAAQgBDAEIAPgA8ADYAMgA0
ADMANQA3ADkAOwA8ADsANgAyAC4AKwAuAC8ANQA4ADYAMAAoACQAJwApACoALAAvAC8A
LwAvAC0AKgApACoALAAuADAAMgAvACsAKAAnACcAKgAtAC0AKwArACsAKwApACcAJQAm
ACkAKAApACkAJgAkACQAJAAmACYAKQApACoAKgAnACYAKAAoACgAKQAuAC8AMQA0ADAA
LQAqACQAJQAlACkAKgArACwALAAqACgAJwAmACUAIwAjACYAKAAoACgAKAAlACUAJQAm
ACcAJgAmACIAHwAfAB4AHQAdACEAIgAiACIAIQAfAB0AGwAZABoAHAAgACAAIAAfAB4A
GwAaABgAFwAZAB0AHgAfAB8AIAAgAB8AHQAdAB0AGgAbABwAHwAiAB0AGwAZABcAGwAb
ABwAHAAXABUAFQAUABUAFwAbABwAGwAbABkAFQAUABMAEgASABUAFgAXABgAFgATABAA
DgAQABEAFAAWABkAGQAXABEADAAKAA0AEwAUABMAEgARABAADQAMAAsACgANAA4ADwAQ
AA4ADgAOAA4ADAAMAAwADAAQABIAFAAWABIAEAAOAAwADwAQABEAEgAPAA4ADQAMAAoA
CgAKAAoACgAKAAoACgAJAAgABwAFAAgACgAMAAwACAAIAAkACAALAAsACwAKAAsADQAO
ABEADAALAAsACgAOABAAEgAUABAADwAOAA0ACwAKAAgABwAJAAoACQAMAAgABgAFAAMA
BgAJAAwADwALAAoACwAKAAoACAAFAAUABwAHAAUABgAEAAIAAAD9///////+//7//v//
/wAAAAD+//z/+P/2//j/+f/7//z/9f/1//P/9P/6//v//f8HAA8ADAAIAAsADgAUACMA
MAA+AFAAYwBsAHcAfQB0AGIATwA9ADAAJQAUAP//7f/j/9n/0f/T/9r/4P/p/+v/6P/n
/+n/6v/s//D/7v/u/+7/7v/v//H/8f/x//H/9P/1//X/9v/1//f/+f/2//H/7//s/+7/
8f/w//H/8//y//D/7v/s/+7/8P/y//P/8P/v//D/7//v/+7/7f/s/+7/8P/x//P/8f/u
/+v/6P/s/+7/8P/z//T/9f/1//T/8v/x/+7/7f/v//L/8//1//P/8P/u/+3/7v/w//T/
9f/y//P/8v/w/+7/8P/x//T/+//8//3//f/8//z/+//5//v//v///////v8BAAIAAgD+
//3//v8DAAcABwAFAAUAAgAEAAEA/v8CAAMABAAFAAMAAwABAP7/+v/6//r/9v/1//P/
8//1//L/8v/x/+7/8P/w/+z/6v/r/+n/6v/r/+j/5//l/+H/4f/i/+P/5f/h/93/3v/c
/93/2v/V/9T/1P/V/9X/1v/T/9H/z//N/87/zv/Q/9T/0v/Q/87/zP/N/8v/yv/L/8r/
zP/O/83/yf/H/8X/w//F/8f/yf/O/83/yP/F/8H/w//E/8f/yv/K/8r/zf/N/8n/yP/E
/8L/xP/G/8j/y//L/8n/yP/I/8n/yf/J/8b/x//H/8v/zP/M/8z/y//I/8n/yf/J/8n/
xf/D/8T/xP/H/8j/yf/H/8L/wf/B/8H/wv/E/8L/wf/E/8T/xP/F/8T/wv+//7z/v/+/
/7//v/+//8D/wv/G/8T/wv+//7z/vv++/73/vf+6/7v/uf+3/7n/vP++/7//u/+7/7v/
uP+3/7j/u/++/7z/vf++/7//vv+7/7n/tv+1/7X/t/+4/7f/t/+5/7j/t/+3/7X/sf+1
/7n/vf/C/77/uv+2/7L/tv+1/7T/tP+0/7X/uP+6/7v/u/+5/7P/uv++/7//uf+y/7T/
tP+0/7T/tv+4/7r/u/+5/7j/t/+0/7L/tP+3/7j/vP+9/77/vv+7/7v/uv+7/7v/vf/A
/8L/wf/A/7//vv+//7//v/+//7z/vP+7/7v/uv+6/7j/uv+6/7r/u/+7/7j/t/+2/7X/
t/+4/7v/vP+//77/vP+9/7n/t/+z/7L/tP+0/7T/s/+w/6//rf+s/67/r/+w/7D/sf+y
/7H/sv+w/6//r/+u/7H/sf+x/7L/sP+v/6//r/+x/7r/wv/H/8z/1P/Z/97/7P8AABMA
IgAvADMALgAiAA8A+f/m/9f/yv+9/7H/p/+d/5X/j/+Q/5T/m/+h/6b/qf+p/6r/sP+u
/6z/rP+s/6z/rf+w/7H/sv+z/7P/s/+y/7L/sv+1/7j/tv+2/7X/s/+2/7P/sP+v/6//
tP+2/7j/uv+6/7r/uv+5/7f/t/+5/7n/vP+8/7z/vP+7/7r/uP+3/7v/vP+9/77/u/+6
/7n/uf+9/7//wP/A/8T/xf/E/8X/w//C/7//vf/A/8L/xf/J/8j/yP/K/8n/y//N/83/
zP/N/9D/0v/W/9f/1P/R/83/0f/W/9r/3f/b/9z/2//Z/9v/3//h/+L/5P/l/+j/7//s
/+n/5P/h/+X/7P/u//D/7//t/+v/6f/n/+f/5f/i/+H/4v/j/+D/4P/d/9z/3f/d/97/
3v/c/9n/2P/T/9D/0P/N/83/zf/P/9H/0v/R/87/zP/K/8n/zP/L/8//0P/S/87/yP/G
/8n/y//M/87/zv/N/8z/y//J/8b/xf/G/8n/zP/P/9L/z//L/8j/x//J/8z/z//P/9D/
0f/S/9P/0v/R/9D/0v/X/9b/1//X/9f/1v/X/9j/2f/Y/9r/2f/c/97/3f/e/93/3P/b
/9v/3v/f/+H/5P/k/+P/4v/e/9r/2f/c/9z/4P/i/+P/4v/g/9//3v/d/9//4f/m/+r/
6P/m/+T/3//g/+H/4//l/+f/6v/p/+n/5//k/+H/3//k/+T/4//i/+T/4//i/+H/4f/i
/+T/6P/m/+b/5f/k/+T/5P/j/+P/5//r/+z/7f/p/+j/5v/j/+P/5f/n/+b/8P/0//T/
7P/q/+r/6v/q/+r/7P/u/+//8P/u/+z/6P/m/+r/7f/u//H/8//z//L/8v/y//H/8v/v
//L/9P/1//b/8//y//H/7//x//P/9f/2//T/8//z//L/7//s/+3/7P/w//P/9f/3//T/
8//y//D/8f/0//X/9v/0//H/8f/w/+z/5v/j/+D/4//m/+j/6//o/+T/4f/e/+T/6P/r
/+7/7//u/+//7//s/+r/5//l/+n/5//o/+r/6f/t/+//8f/2/wAADQAYACQAMwBGAFgA
ZgB1AIAAgwB5AGgAVAA/ACsAGAABAO7/4//Z/8//z//V/9f/1v/Y/9n/1//a/9//4//i
/+T/5P/i/+D/4P/g/+H/4//l/+f/6f/o/+f/5f/k/+b/6f/s/+r/6//r/+r/7v/q/+b/
5P/j/+f/6P/p/+r/5v/m/+b/5f/n/+f/6f/p/+r/6v/q/+r/5//m/+T/4//o/+r/7P/u
/+3/7P/r/+v/6v/r/+v/6v/s/+3/7P/t/+z/7v/u/+//8f/y//T/9//0//T/9v/1//f/
+f/5//j/+f/8//7/AgAFAAQAAwABAAUACAAKAAsADQAQABEAEQAQABMAFAAUABYAFwAa
ACEAHAAXABAACwAPABYAGAAaABsAGwAbABsAGgAZABYAEgAOAA4ADgAKAAYAAQD+//3/
//8CAAQABAADAAIA/f/6//b/8//z//P/9f/1//T/8f/u/+z/6v/p/+z/6//v//D/8v/u
/+j/5v/m/+f/5//o/+j/5//m/+X/4//g/9//4P/j/+b/6f/s/+v/5//k/+P/4f/k/+f/
5//p/+n/6f/p/+f/5f/j/+T/6f/o/+n/6f/q/+j/6P/o/+z/7P/v/+//7P/s/+n/6P/o
/+j/6P/p/+3/7//y//b/9f/z//H/7P/t/+3/8f/y//P/9P/0//L/8f/x//H/8f/z//P/
9v/4//b/9v/2//P/8f/x//L/8//0//b/9P/z//X/9P/z//P/+P/4//f/9v/0//P/8v/x
//D/8P/x//T/9f/2//b/9v/1//T/8v/x//T/9//5//z/+f/4//f/9v/1//T/8v/w//H/
8v/x//L/8f/z//P/9f/5//v//P/+//3/+//7//f/+f/6//r/+v/6//r/+v/5//j/9//2
//T/9v/3//n/+v/5//b/9//2//b/9//3//f/+f/7//3//v/6//r/+P/2//X/8//0//T/
9f/y//L/8v/y//L/8f/x//L/8v/z//T/8//y//D/7v/x//D/8f/x//H/8v/y//P/7f/t
//D/9v/3//3/AQABAAQACgARABwAKAAxAEQAWgBqAHUAfAB7AG8AYABSAEMAMQAiAA8A
+P/n/9//1f/R/9f/3f/k/+r/6//n/+b/6f/r/+z/8P/2//b/8//y//H/8f/w/+//7v/t
//H/8//0//b/9P/1//b/8v/z//P/8v/2//j/9v/2//f/9v/0//L/8P/x//T/9//5//j/
9//4//f/+f/4//f/9v/3//j/+P/5//v/+v/5//j/+v/8//7/AQABAAMABAAEAAYABwAG
AAcACAAKAAoACwAIAAYABQAFAAYACAAMAA0ACgALAAoACAAJAAwADgASABYAFgAWABUA
FAAWABcAFwAcACAAIgAjACAAIQAgAB4AHwAhACUALQAtACsAJwAlACMAJgAkACIAJAAl
ACYAJwAkACMAIAAcAB0AHgAfABwAHAAZABgAGQAWABQAEQAMAA0ADgALAAoACAAFAAUA
BQAEAAMAAQD9////AAABAAMAAQD9//7//P8CAAAA/P/8//n/+f/4//j/+//7//v/+//7
//r/+//+//v/+v/5//j/+//5//j/+f/2//j/+v/5//j/9//2//X/+P/5//r//v/9//r/
+f/3//j/+P/6//z/+//6//z/+//8//z/+f/4//v//v8BAAUAAwABAAAAAAACAAMABAAC
AAMAAwAHAAgACwAMAAwACgAHAAcABwAHAAYABQAHAAgACgAKAAoABwADAAMABAAFAAMA
BAABAP//AQACAAMABQAEAAIA///8////AQADAAUAAQAAAAAAAgAAAAAA///+/wAAAAD/
/////v/+/wAAAAAAAAAA/v/+//3//P/5//j/9f/0//n//f///wMAAwADAAIAAgABAAEA
AwABAAMABAAEAAQAAQAAAP///f/+////AAAAAP7//f/9//z//v/8//7//v8AAAEAAQAB
AP///f/7//j/+//+////AAD9//n/+P/2//f/9v/4//r/+P/2//P/8f/x//D/8P/w//L/
9P/1//b/9f/y//H/7//v//D/8P/x//H/8f/w//D/8f/x//X//f8GAAoADwAWABwAHwAm
ADQARgBXAGYAbQBvAGgAVAA/AC0AHgANAP7/7//j/93/1f/L/8n/zv/S/9X/3//m/+P/
4//m/+j/6P/m/+b/5v/m/+f/5//n/+f/5//o/+f/5f/k/+T/5//q/+j/6P/n/+X/6P/o
/+b/5v/n/+z/7P/s/+z/5//m/+X/4//k/+X/6P/p/+n/6P/n/+b/5v/m/+X/5f/r/+z/
7f/u/+3/7P/r/+v/6//t/+7/7v/u/+3/6v/p/+j/6v/q/+v/7v/u/+//8f/v/+7/7//t
//D/8//0//T/8f/y//L/9P/2//b/9v/1//j//P///wEA//8AAP///f///wMABQAGAAgA
CQAMABMAFgAVABIAEQARABYAFgAWABQAEwASABEAEQARAA8ADAAKAAoACgAGAAIA/f/6
//n/9//4//j/9v/0//L/7P/o/+n/5//o/+n/6f/p/+j/5f/j/+L/4f/h/+H/3//i/+L/
4f/c/9X/0v/W/9n/2//e/9v/2f/X/9X/1P/S/9L/1P/X/9j/2f/a/9f/0//Q/8//zf/Q
/9P/0//R/9H/0f/R/87/zf/M/87/0f/Q/9H/0f/S/9L/zv/M/9D/0v/S/9L/0v/P/87/
zP/K/87/0P/Q/9L/0//V/9X/1//U/9H/zf/K/83/z//T/9P/0v/S/9H/0P/R/9L/0//T
/9P/0//T/9L/0P/N/8v/yP/H/8T/xf/E/8L/wf+//73/vv+//8D/wP/A/8L/wv/C/7//
u/+6/7j/u/+8/8D/xP/D/8L/wP+//73/vP+8/7z/vf++/77/vv+7/7j/t/+1/7f/uv+8
/7//v/+9/7r/uP+1/7f/u//B/8b/zP/N/9L/2v/j/+j/+P8SACMAMAA7ADsALAAYAAMA
8f/m/9v/xv+1/6v/n/+T/5H/lf+a/57/pf+p/67/r/+t/6r/qv+q/6j/qv+q/6r/q/+p
/6n/qf+p/63/rf+s/6z/qv+t/7D/rv+t/63/rP+w/7D/rv+u/6//r/+u/63/rP+s/6z/
rP+r/67/r/+y/7P/r/+s/6n/pv+p/6r/qv+r/6z/rP+s/6z/q/+q/6n/qf+t/6//sP+w
/67/rf+q/6n/rP+u/67/r/+s/6r/qf+p/6f/qP+r/6v/rf+v/6//rv+w/7L/s/+2/7v/
vP+9/73/vP++/7//v//A/8L/wv/B/8P/x//J/8r/x//F/8X/yf/L/8n/xf/D/8X/yv/K
/8r/yP/H/8b/xf/H/8f/xf/C/77/vP+6/7T/tv+1/7b/uf+1/7T/sv+u/6z/qv+k/6D/
of+h/6T/p/+m/6X/o/+f/57/nv+e/5//nf+b/57/nv+h/57/mf+Y/5v/nf+e/6D/nP+Z
/5b/k/+V/5T/lf+Y/5r/nP+e/6D/n/+b/5j/l/+V/5j/m/+b/5n/l/+V/5P/lf+V/5X/
mP+Z/5b/lf+T/5P/kv+T/5T/mP+Y/5v/m/+a/5r/l/+W/5j/mP+Y/5n/m/+b/5z/nv+e
/53/nP+Y/5r/m/+g/6L/n/+e/5z/mP+Z/5v/nf+f/53/nf+g/6L/nv+c/5r/lf+X/5n/
nP+f/53/nv+b/5n/mv+a/5r/m/+g/6D/n/+e/57/nf+c/5v/mv+a/5v/nv+c/5r/l/+U
/5X/lv+W/5f/mP+b/5v/m/+a/5r/mf+X/5f/mf+b/5r/lv+W/5j/mv+a/5v/nP+d/57/
nf+d/5z/mf+X/5f/lv+Z/53/o/+m/6L/n/+a/5P/lv+X/5j/mv+Y/5j/mP+Y/5j/lf+S
/5D/lf+Z/5//pP+k/6H/nP+T/5L/mv+f/6P/pP+i/6D/nv+c/5v/mv+Z/5j/mf+a/5v/
nP+Z/5j/l/+W/5f/mP+Z/5r/mv+a/5r/mv+Y/5j/mP+Y/5v/nP+d/57/nP+a/5j/lv+a
/5z/nv+g/57/nP+a/5j/m/+c/53/nv+c/5z/nP+c/5n/mP+X/5b/mv+c/57/oP+e/5z/
m/+a/5r/mv+c/5//oP+j/6P/o/+g/6D/of+h/6j/qf+s/7D/rf+q/6f/pP+k/6P/o/+j
/6P/ov+i/6H/n/+e/57/nP+h/6L/o/+l/6H/n/+d/5v/nP+c/53/oP+j/6T/o/+h/57/
nP+a/5b/mf+a/5v/nP+a/5n/mP+W/5T/lP+V/5b/mP+a/5z/nP+Z/5f/lv+W/5r/nf+f
/6H/oP+c/53/nf+d/6P/rv+2/7//zP/S/9X/5P/8/xAAIQAwADUALQAgAAwA9f/h/9D/
v/+w/6P/l/+N/4f/hf+H/4r/jv+P/5H/mP+b/53/nv+c/5z/mP+X/5b/lf+V/5j/mf+a
/5v/mf+X/5T/kv+U/5f/mv+Y/5f/l/+W/5r/l/+U/5P/k/+Y/5j/mP+Y/5b/lv+W/5X/
k/+T/5X/lf+V/5T/k/+S/4//jv+M/4v/kP+S/5T/lv+V/5T/k/+T/5H/kf+Q/47/kP+R
/5D/kf+Q/5L/kv+T/5T/lP+V/5f/lP+U/5b/lf+X/5n/mf+Y/5j/mv+b/57/of+g/5//
nf+g/6L/o/+j/6T/pv+m/6X/qP+r/6z/rP+r/6v/rf+z/7H/rf+n/6P/pv+u/7H/tP+z
/7H/r/+t/6v/q/+p/6b/p/+o/6n/pv+m/6P/ov+j/6H/ov+i/6D/nv+c/5b/kv+U/5P/
lf+X/5f/l/+W/5P/k/+S/5H/kf+R/4//kv+S/5L/jv+I/4b/if+N/5D/lP+W/5X/lP+T
/5T/kv+S/5T/l/+Y/5n/mv+X/5P/kP+P/5H/lv+b/53/m/+b/5v/m/+b/5v/m/+e/6D/
nv+e/53/mv+Y/5j/mP+c/5z/n/+f/5z/nP+Z/5j/mP+Y/5j/mf+e/5//of+k/6H/n/+d
/5j/mv+b/6D/ov+i/6L/of+e/5//n/+f/5//nf+d/6D/ov+e/5z/mv+V/5T/lf+X/5n/
l/+Y/5X/k/+V/5T/k/+T/5T/lP+T/5L/kP+N/4r/h/+H/4j/iv+O/4z/jP+L/4r/iP+G
/4P/gf+D/4f/iP+J/4X/hP+C/3//f/+B/4P/gv+A/4D/gv+E/3//ff97/3n/fP99/3//
gP99/3v/e/96/3r/e/9+/37/fv99/3r/df9z/3P/c/90/3f/eP95/3r/fP93/3T/cv91
/3b/d/94/3j/eP93/3b/dv92/3T/dP90/3f/eP97/3r/ef93/3b/d/93/3n/d/93/3j/
eP94/3X/dP9z/3H/dP91/3b/dv94/3f/d/92/3n/eP97/3z/ff9//4D/gf9//3//f/9+
/3//gv+D/4T/f/95/3b/cv9y/3D/cf9y/3D/bv9r/2n/Z/9m/2b/Zv9n/2j/aP9o/2b/
ZP9k/2P/YP9g/1//X/9l/2f/ZP9i/2H/X/9j/2v/cP92/3//iv+O/5P/oP+y/8b/2f/m
/+//7//g/8r/tf+j/5T/hf90/2H/Vf9P/0f/Qf9D/0b/SP9J/03/UP9R/1f/WP9W/1b/
WP9Y/1j/WP9Z/1r/W/9c/13/XP9b/1n/WP9Z/13/Yf9g/1z/Wf9V/1b/VP9S/1L/U/9W
/1b/Vv9W/1P/Uv9R/0//UP9R/1T/Vf9V/1T/U/9S/1H/UP9O/03/VP9W/1j/Wv9U/1L/
Uv9R/w==
         </WaveFormData>
      </LeadData>
   </Waveform>
</RestingECG>
