# Supplementary material for: Detection of Left Atrial Enlargement Using a Convolutional Neural Network-Enabled Electrocardiogram
Source: Front Cardiovasc Med. 2020 Dec 17;7:609976. doi: 10.3389/fcvm.2020.609976 (PMC7773668; doi:10.3389/fcvm.2020.609976)
Supplement: Supplementary file 5 [file Data_Sheet_5.ZIP › normal4/1802035917_4516_0000001S.XML]

<?xml version="1.0" encoding="Windows-1252"?>
<!DOCTYPE RestingECG SYSTEM "restecg.dtd">
<RestingECG>
   <PatientDemographics>
      <PatientID>1802035917</PatientID>
      <PatientAge>70</PatientAge>
      <AgeUnits>Years</AgeUnits>
      <Gender>Female</Gender>
      <PatientLastName>guanmeirong</PatientLastName>
   </PatientDemographics>
   <TestDemographics>
      <DataType>Resting</DataType>
      <Site>1</Site>
      <AcquisitionDevice>MAC55</AcquisitionDevice>
      <Status>Unconfirmed</Status>
      <Priority>Normal</Priority>
      <AcquisitionTime>10:35:38</AcquisitionTime>
      <AcquisitionDate>12-17-2016</AcquisitionDate>
      <CartNumber>1</CartNumber>
      <AcquisitionSoftwareVersion>009C</AcquisitionSoftwareVersion>
      <XMLSourceVersion>MAC5000 v1.0</XMLSourceVersion>
   </TestDemographics>
   <RestingECGMeasurements>
      <VentricularRate>73</VentricularRate>
      <AtrialRate>73</AtrialRate>
      <PRInterval>162</PRInterval>
      <QRSDuration>88</QRSDuration>
      <QTInterval>398</QTInterval>
      <QTCorrected>438</QTCorrected>
      <PAxis>56</PAxis>
      <RAxis>5</RAxis>
      <TAxis>38</TAxis>
      <QRSCount>12</QRSCount>
      <QOnset>229</QOnset>
      <QOffset>273</QOffset>
      <POnset>148</POnset>
      <POffset>206</POffset>
      <TOffset>428</TOffset>
      <ECGSampleBase>500</ECGSampleBase>
      <ECGSampleExponent>0</ECGSampleExponent>
   </RestingECGMeasurements>
   <Diagnosis>
      <Modality>Resting</Modality>
         <StatementCount>3</StatementCount>
         <LabelText>12SL ��ϳ���</LabelText>
      <DiagnosisStatement>
         <StmtFlag>ENDSLINE</StmtFlag>
         <StmtText>�������</StmtText>
      </DiagnosisStatement>
      <DiagnosisStatement>
         <StmtFlag>ENDSLINE</StmtFlag>
         <StmtText>�������� ST ���쳣</StmtText>
      </DiagnosisStatement>
      <DiagnosisStatement>
         <StmtFlag>ENDSLINE</StmtFlag>
         <StmtText>�쳣 ECG</StmtText>
      </DiagnosisStatement>
   </Diagnosis>
   <Waveform>
      <WaveformType>Rhythm</WaveformType>
      <WaveformStartTime>0</WaveformStartTime>
      <NumberofLeads>8</NumberofLeads>
      <SampleType>CONTINUOUS_SAMPLES</SampleType>
      <SampleBase>500</SampleBase>
      <SampleExponent>0</SampleExponent>
      <HighPassFilter>16</HighPassFilter>
      <LowPassFilter>150</LowPassFilter>
      <ACFilter>NONE</ACFilter>
      <LeadData>
         <LeadByteCountTotal>10000</LeadByteCountTotal>
         <LeadTimeOffset>0</LeadTimeOffset>
         <LeadSampleCountTotal>5000</LeadSampleCountTotal>
         <LeadAmplitudeUnitsPerBit>4.88</LeadAmplitudeUnitsPerBit>
         <LeadAmplitudeUnits>��V</LeadAmplitudeUnits>
         <LeadHighLimit>2147483647</LeadHighLimit>
         <LeadLowLimit>268435456</LeadLowLimit>
         <LeadID>I</LeadID>
         <LeadOffsetFirstSample>0</LeadOffsetFirstSample>
         <FirstSampleBaseline>0</FirstSampleBaseline>
         <LeadSampleSize>2</LeadSampleSize>
         <LeadOff>FALSE</LeadOff>
         <BaselineSway>FALSE</BaselineSway>
         <ExcessiveACNoise>FALSE</ExcessiveACNoise>
         <MuscleNoise>FALSE</MuscleNoise>
         <LeadDataCRC32>340731817</LeadDataCRC32>
         <WaveFormData>
JgAmACYAJgAUAAQA9P/k/9z/1v/Q/8r/y//M/83/zv/N/8z/y//K/8v/zP/N/87/0//W
/9n/3P/c/9z/3P/c/9v/2v/Z/9j/2v/c/97/4P/f/97/3f/c/93/3v/f/+D/4v/i/+L/
4v/j/+T/5f/m/+T/5P/k/+T/4v/i/+L/4v/m/+j/6v/s/+v/6v/p/+j/6//s/+3/7v/u
/+7/7v/u/+7/7v/u/+7/8f/y//P/9P/w/+7/7P/q/+z/7v/w//L/8v/y//L/8v/z//T/
9f/2//n/+v/7//z//P/8//z//P8AAAIABAAGAAkACgALAAwADgAOAA4ADgAQABIAFAAW
ABQAFAAUABQAFgAWABYAFgAYABgAGAAYABUAFAATABIADwAOAA0ADAAKAAgABgAEAAIA
AgACAAIAAAD+//z/+v/5//j/9//2//X/9P/z//L/8P/u/+z/6v/r/+z/7f/u/+3/7P/r
/+r/5//m/+X/5P/n/+j/6f/q/+r/6v/q/+r/5//m/+X/5P/l/+b/5//o/+b/5P/i/+D/
4v/i/+L/4v/g/+D/4P/g/+P/5v/p/+z/6v/q/+r/6v/q/+r/6v/q/+j/6P/o/+j/6P/o
/+j/6P/p/+r/6//s/+v/6v/p/+j/6f/q/+v/7P/t/+7/7//w//L/8v/y//L/8//0//X/
9v/0//T/9P/0//T/9P/0//T/9//4//n/+v/4//b/9P/y//b/+P/6//z//P/8//z//P/8
//z//P/8//n/+P/3//b/9v/2//b/9v/3//j/+f/6//n/+P/3//b/8//y//H/8P/x//L/
8//0//P/8f/v/+7/8f/v//D/8v/w/+7/8P/w//L/8v/z//P/8P/x//D/7//r/+v/7f/v
//H/8f/z//P/8P/w//D/7//t//D/8v/0//X/9P/0//X/8//y//D/7//z//b/9//4//j/
+P/2//b/9//3//b/9//7//3///////r/+f/5//r//f/+//7////9//v/+//6//j/9//3
//f/9f/4//b/9f/z/+//7f/r/+7/7v/v/+//8v/v/+3/6f/k/+b/6v/o/+z/+P8EABAA
HQAqADcASwBdAGEAYABfAFIAPQAqABkABwD6//X/7//v//b/+v/4//b/9f/w/+//8//0
/+7/7//u/+7/9v/9//r/9v/6//3//v///wAA/f/9//7//v/+////AAAAAAEAAQADAAcA
CAAHAAgACgANABAAEQAUABIADwANAAsADgAQABEAEgAUABUAFgAWABUAFAATABIAFAAW
ABcAGAAVABUAFgAYABcAFQAUABMAFgAWABUAGAAWABgAGAAXABcAGQAaABoAFwAXABgA
GQAcAB4AHwAfAB8AIgAfACEAIgAiACMAJQAqAC4ALgAvADEAMQAxADIANQA2ADYAOQA7
ADwAPQBBAEEAQQBCAEIAQAA/AEEAPwA7ADkAOAA3ADcANwA6ADoAOwA6ADkAOAA1ADIA
MQAvAC8AMAAwADAAMAArACUAIgAkACYAJgAmACYAJQAhAB0AGgAaABsAHAAfACAAIAAf
ABwAGQAYABgAGAAWABQAEgAWABcAFgAVABUAEwASABAAEAARABEAEAARABEAEQARABEA
DgAOABAADgANAAwACwAKAAsADQAOABAAEAARABEADgAOAA8AEAARABAAEQANAAwAEQAU
ABUAFAATABEAEAARABIAEwATABIAEQASAA8ADwAPABEAEQARABEAEAAPAA4ADgAPAA4A
EQASABIAEQAPAA8AEQARABAAEQATABQAGAAYABUAFQAXABQAEwASABUAFgAWABUAEgAS
ABEAEAASABMAFQATABEAFQASAA8ADgANAAwADQANAA0ADgAQAA0ADQAOAAwACAAIAAYA
BgAGAAcABwAGAAcABgAFAAQABQAIAAsACQAHAAcABQAGAAYABgAFAAUACAAKAAwACgAI
AAcABwAKAAoACQAJAAkACgAJAAgACAAIAAYABgADAAEA/v/9//v/+//7//n/+f/5//r/
/P/5//b/8v/v//L/8f/y//L/8//z//T/9f/0//b/8//x//P/8f/x//H/8f/w//D/7//o
/+X/6//t/+7/7v/s/+T/5P/w//r//v8DAA4AGQApADMANQA0ADEAJgAbABQACQD3/+z/
6f/l/+P/5v/k/+L/5P/n/+T/5f/l/+D/5P/l/+D/3P/k/+v/7P/s/+7/7//u/+3/7P/q
/+v/7f/u//D/8f/y//L/7//t/+3/7//v/+3/7f/u/+3/7v/t/+7/8P/v/+//7//y//T/
9f/2//T/8//y//D/8v/0//b/+P/1//T/8v/w//H/8//2//r/+P/3//f/9//5//j/9v/4
//r//P/8//v/+P/5//n/+P/5//n/+v/7//r//P/9//3///8CAP//AQAAAAAAAQADAAUA
CAAHAAcACQAJAAkACgAOABAAEQAVABYAFgAWABkAGgAbAB0AHgAdAB0AIAAfAB4AHQAd
AB0AGQAZABwAHAAbABoAGQAYABgAFgAWABUAEQAQAA4ADAAPAAsABgAEAAQABgAGAAYA
CAAHAAMA//8AAAIABQAIAAYABAABAP3/AAD//wAAAgAGAAYABgAGAAYABQACAP//AgAD
AAUABgAEAAUABQAEAAQABQAGAAcABQACAAIABAAEAAMAAgABAP////8AAAAA///+//7/
/f/8//z//f/+//7//v8AAP3/+////wEAAQADAAMAAgACAAIAAgACAAEAAwADAAUAAwAD
AAMABQAFAAQAAwABAP//AAACAAUABgADAAIAAAD9//z//f8AAAEAAQABAAIAAgAEAAQA
AQABAAIAAAAAAAAA/v/+//3/+//8//7///8AAAIAAwAFAAMAAQD///3//f8DAAAAAAAA
AAAAAAACAAEAAAAAAAEA/f/8//z//P/6//z//P/9//7/AAABAP7////+//3//f/9////
AQACAAMABgAHAAUABAADAAEAAQAEAAYACAAIAAYABQAFAAQABAADAAMABQAIAAkACgAJ
AAgABQAEAAUAAwAAAP///////////f/4//f/9//4//n/+v/6//v/+P/1//T/8v/z//P/
9P/1//P/9v/0//P/9f/z//P/8//2//b/9//3//j/9//1//H/7P/q/+z/7v/u//b/AAAI
AAsAFAAlADEANwBBAEgAQwA6AC0AHgARAAUA/v/1/+v/7f/w/+z/6v/u/+v/6v/r/+3/
7P/u/+//7P/o/+7/7f/o/+7/9P/1//T/8//y/+3/7f/u/+7/8v/z//T/9P/x/+//7//x
//D/7f/s/+z/7v/w//D/8v/w/+//7//v//H/8v/y//L/8v/x//D/7v/v//D/8f/y//X/
9v/2//b/8//x//D/8P/u/+3/7f/t/+7/7v/t//D/7v/w//D/7//y//X/9//4//b/9f/1
//X/9//6//z//f/9/wAA/f////7//v///wEAAwAGAAUABQAFAAUABQAGAAsADAAMAA8A
DgAOAA4AEQARABEAEgASABAAEQAVABUAEgARABEAEQAQABEAFQAWABMAEAANAAoACgAI
AAgABwAJAAoACgAKAAgAAwD9//r//f8AAAEAAgABAP//+v/1//b/9v/3//j/9v/2//X/
8//x/+//7//w//T/9P/0//T/9P/z//D/7f/x//H/8v/y//L/8//z//L/8P/v/+7/7f/w
/+7/7//y//X/9f/1//X/9f/1//b/9v/z//L/8v/x//D/8P/x//L/9f/2//n/9//0//f/
+P/3//f/9//2//b/+f/6//v/+//7//v//f/7//3//f////////////7//f/7//z//v/+
//z//P/7//n/+f/5//v/+//7//v//P/8//3//P/4//f/+v/4//j/+P/6//r/+f/3//X/
9v/2//b/9v/3//n/9//4//f/9v/3//n/+f/5//r/+f/2//f/9v/3//f/9f/0//j/+P/6
//r/+v/6//n/9//1//T/9//1//b/+P/3//T/9f/0//T/9P/1//X/9//5//n/+f/1//X/
9//5//n/+f/7//v//P/8//z/+//5//z//v8AAAIAAAD//////v/+//3//f8AAAIAAgAC
AAIAAgAAAAAA///9//r/+f/7//v/+//5//T/8//z//T/9P/0//P/8//0//P/9P/0//P/
8f/w/+//8P/0//P/8//w/+3/7P/r/+//8P/y//P/7v/t/+3/7f/m/+L/5v/o/+r/9P/6
/wIADwAaACMAMQA/AEcASgBLAEQAMwAgAA8A+//u/+3/6f/j/+b/6P/q/+7/7f/k/9//
4//o/+T/4f/o/+z/6v/p/+r/7P/s/+z/7P/s/+z/5//n/+j/6P/r/+3/7//w/+7/6//q
/+v/7f/r/+v/7P/s/+7/7v/w/+//7f/s/+v/7v/w//H/8v/1//X/9f/0//P/8v/x//D/
8//0//T/9P/y//H/8f/y//L/8f/x//H/8v/y//H/9P/z//T/8//x//P/9f/2//b/9//3
//j/+f/4//r/+//7//3/AAD9////AAAAAAEAAwAGAAoACgALAAwACwAKAAoADwAQABAA
EwAUABQAFAAXABgAGQAbABwAHAAdACEAIQAeAB0AHQAdAB0AHQAgACAAHQAcABsAGgAX
ABQAEwARABQAFgAXABgAFwARAAoABgAKAAwADAAMAAoACQAFAAEAAgACAAMABAAEAAQA
AwABAP///f/9//7/AgACAAIAAgABAAEA///9//3//f/+//7/AQADAAQABAAAAP///v/9
//7//P/9/wAAAwADAAMAAwAAAP/////+////AAACAAMA/P/6//n/+P/8//z//v/7//n/
/f////////////7//v8AAAAAAAD///3//f////3//f/9//////8CAAMAAwADAAIAAgAD
AAIAAgACAAEA///7//v//f/9//v/+//8//z//v/+//v/+//7//j/9//2//f/+P/4//f/
9f/2//b/9v/3//f/+P/1//f/9//3//n/+P/3//b/9v/3//b/+f/6//3//f/7//r/8v/+
//3//P/7//r/+f/3//X/9P/4//X/9f/2//j/9v/4//j/9f/0//T/8//0//f/+P/5//f/
9//5//v/+f/5//v/+//6//r/+v/5//v//v8AAAIAAwACAAIAAwACAAIAAQABAAIABAAE
AAQAAwACAP///v////3/+v/5//n/+f/5//f/8//x//D/8P/y//L/8f/x//P/8f/x//D/
7//t/+z/6//r/+7/7P/r/+3/6//r/+v/7P/s/+3/7f/o/+3/8f/t/+r/5P/g/+T/7P/w
//b/AAAJABQAJQA1AEUAUwBYAFMASgA9AC4AGwAHAPb/6f/h/+H/5v/q/+j/5v/l/+L/
3f/d/97/3v/f/+T/5v/k/+P/5P/i/+T/5//o/+n/6v/l/+X/5v/m/+j/6f/q/+r/5//l
/+X/5//n/+X/5f/m/+j/7P/u//L/8P/v/+//7//w//D/7//u//D/8f/y//L/8P/w//D/
8P/z//T/9P/0//X/9f/2//j/9v/1//X/9f/1//T/8v/0//L/9P/0//P/9f/3//j/+P/5
//n/+v/7//r//P/9//3//f8AAP3///8AAAAAAQADAAYACgAKAAsADwAPAA8AEAATABQA
FAAXABsAHgAhACcAJAAjACMAIgAlACcALAAtACsAKQAoACcAJQAlACgAKAApACgAJwAm
ACUAIgAhAB8AHwAgACAAIAAiAB0AFwAUABUAFgAVABQAFAATAA8ACwAIAAgACQAKAAgA
CAAHAAUABQADAAMABAADAAIAAQAAAAMAAwABAP///////wAAAAACAAMAAwACAAEAAQAB
AAEAAAD8//v//P////////////3//f/+//7/AAAAAAEAAQAAAAAAAQACAAIAAgAEAAEA
/v8BAAIAAQABAAEAAAAAAP7//v/+//3//f/9/////f/9//3////////////+//3///8A
AAIAAgACAAIAAQD///3//f//////+//7//z//P///wAA/v///////P/7//r//P/+////
///+//7//f/8//7///8BAP//AAD///7///////3/+//6//r/+P/6//r//f/9//v/+v/4
//j/+//5//r/+v/7//z//v/+//3//P/7//r/+//7//v//P/9//n/+P/4//b/9P/2//b/
+P/6//3////+/////v/9//3//f///wEAAQABAAMAAwAAAAAAAAD/////AgAEAAYABAAC
AAEAAQADAAQABAAFAAQABgAGAAYABgAGAAQABAAFAAMAAAD///z/+//6//f/9v/3//n/
/P/4//b/8//x//L/8f/y//L/8P/v/+//7//t//D/7v/t/+7/7f/u/+//7//u/+7/7f/o
/+n/5//n/+r/6P/i/+T/7v/0//z/CgAZACgANwBJAFUAXQBcAE8AQAAzAB4ABwD5//D/
5//j/+H/4v/m/+j/5v/l/+L/3f/b/97/4v/l/+b/6P/o/+n/7P/u/+z/7f/s/+v/6v/o
/+n/6//s/+3/7f/t/+z/6//p/+n/6//u/+3/7v/w/+3/7v/t/+7/7//v//D/8f/w//D/
7//u/+3/7f/t/+z/7f/u/+//8P/v//D/8P/w/+3/7f/u//D/8P/v/+//7//w//D/7//y
//L/9P/0//P/8v/z//P/8v/1//f/+v/9//3//v/+//3//f8AAP3///8AAAAAAQADAAYA
CgAKAAsADwAPAA8AEAASABIAEQATABYAFgAWABkAGgAbAB0AHgAcAB0AIQAhAB4AHQAd
AB0AHQAdACAAIAAcABoAGAAWABgAFgAWABUAEQAQAA4ADAAOAAsABwAGAAYACAAIAAgA
BQADAP7/+f/7//z//v8AAP7//P/5//X/9v/1//b/+P/6//r/+v/6//v/+//5//f/+//7
//z//P/7//v/+v/4//r/+//8//3/+//4//j/+v/5//n/+f/5//n/+f/6//r/+v/6//v/
+//6//r/+//8//z//P/+//v/9//7//3//f/9//3//P/8//r/+v/6//n/+v/7//7//f/9
//3////////////+//3//f/+/wAAAAD9//z/+v/3//j/+f/8//3/+f/5//r/+v/7//r/
9v/1//v/+v/7//z/+v/6//n/9//4//r/+//8//z/+//7//f/9//1//P/8//2//f/+P/6
//j/9v/4//j/+f/5//f/9v/2//b/+f/3/+//7v/0//b/9P/0//T/9P/0//T/8//y//L/
9v/z//P/9P/0//L/9P/0//L/8v/z//P/9P/3//j/+f/3//f/+f/7//n/+f/7//v/+v/6
//r/+f/7//7/AAACAAIAAAD////////+//z/+////wIAAwAEAAMAAgD///7////9//r/
+f/4//f/9v/z//D/7//v//D/8f/y//L/8//x/+3/6//o/+n/6f/q/+v/7P/w/+//7//t
/+v/6//r/+7/7v/v/+//7v/n/+f/5f/i/+T/5P/o//L/+P/+/wwAHQAsAD0ATQBVAFkA
VgBLADwAKQAOAPf/7f/s/+P/2//j/+r/6P/m/+L/3f/a/9v/3f/i/+j/5f/i/+b/6P/p
/+r/6v/o/+z/7P/s/+z/6//r/+z/7P/s/+3/7v/u/+v/6f/p/+v/7f/t/+//8v/w//D/
7v/u/+7/7f/t/+3/8f/y//L/8v/z//P/8//y//L/8v/y//L/8//0//T/9P/x//H/8v/0
//b/9f/1//X/8v/w/+3/7v/v//L/8//z//X/9//4//j/9v/1//X/9f/3//r//P/9//z/
/v/6//v//v/+////AQAHAAwADQAPAA8ADQALAAoADwAQABAAEwAUABQAFAAXABcAFwAY
ABgAFwAXABoAGQAYABcAFwAXABYAFwAbABwAGgAYABYAFAATABAADwANAAsADAAMAAwA
CgAFAP///P8AAAIAAgACAAQAAwD///v/+v/6//v//P/8//z/+//5//n/9//3//j/+P/4
//j/+P/2//X/8v/v//P/8//0//T/9P/1//X/9P/w/+//7v/t/+//7v/w//T/9f/1//X/
9f/z//P/9P/0//L/8v/z//P/8f/w//D/8P/y//L/9P/x//H/9f/3//f/9//3//b/9v/4
//j/+P/3//f/9//5//f/9f/1//f/9//4//n/+f/5//f/+P/6//r//P/8//v/+f/3//f/
+f/5//j/+f/7//z//P/8//n/+f/8//r/+v/6//j/+P/3//X/9//4//j/+P/5//n/+v/3
//j/9//2//f/9//3//f/+P/6//r//v8AAP7//f/6//j//P/+/wAA/f/8//v/+v/4//f/
9v/2//n/9//4//r/+P/2//j/+P/2//b/9//3//j/+//8//3/+f/5//v//f/+////AgAD
AAEAAAD///3///8CAAQABgAHAAYABgAHAAcABgAEAAMABAAGAAYABgAIAAgABgAGAAQA
AQD9//v//f/9//3/+//6//n/+f/6//z//P/7//v/+v/3//b/9P/2//X/9f/1//f/+v/4
//f/+f/3//f/9//4//j/+f/5//T/8//3/+//5v/w//b/7v/w/wAABAAKABsAJgAxAEEA
SQBJAEwASQA8AC8AIgARAAEA+v/1/+//8f/4//j/9P/y//H/8P/1//P/6v/u//n/+v/y
//D/9f/4//r//v8AAAAAAAAAAPz/+//7//r/+v/7//z//P/7//n/+f/7//3/+//7//z/
+v/8//z//v/8//v/+//7/wAAAgADAAQABAADAAIAAAABAAIAAwAEAAUABgAGAAYAAwAD
AAQABgAJAAkACgALAAkACAAGAAgACQAMAA0ADQANAA8AEAAQAA8ADwAQABEAEgAUABUA
FQAUABYAEgATABQAFAAVABcAGgAeAB4AHwAfAB8AHwAgACUAJgAmACkAKAAoACgAKwAu
AC8AMQAyADQANQA5ADkANgAzADEALwAwADEANQA2ADMAMgAxADAALwAsACsAKQAqACwA
LQAuAC4AKQAjACAAJQAoACkAKgAoACcAIwAfAB4AHgAfACAAIAAgAB8AHQAdABsAGwAc
ABwAHAAcABwAHAAbABgAFQAZABkAGgAaABoAGwAbABoAFwAXABcAFwAXABQAFAAWABUA
FQAVABUAEwATABQAFAAWABYAFwAXABUAFAAUABQAFwAYABsAGQAWABkAGgAZABsAGwAa
ABoAGgAaABoAGQAZABkAGwAZABwAHQAgACEAIAAfAB0AGwAdAB4AIAAgAB0AHAAaABcA
FgAXABoAGwAbABsAHAAcAB4AHgAbABsAHAAaABoAGgAdAB4AHgAdABwAHAAbABoAHgAf
ACEAHwAdABsAGQAZABkAGQAZABoAHAAaABwAHAAaABkAFgAUABIAFgAXABcAGAAVABQA
EwASABQAEwASABIAFAARABEAEgARAA4ADwAOABEAEgAUABUAEgATABIAEQAPAA8AEQAT
ABQAFQAYABkAFgAWABYAFQATABYAGAAaABoAGAAXABcAGgAaABkAGQAaABwAHAAcABoA
GgAYABgAGAAXABUAFQAVABUAFQATABAADwAPABAADgAOAA0ADQANAAsACwAKAAwACwAL
AAsACgAMAAkABwAIAAcACAAJAAoACgALAAsACgAHAA0ADQAEAAAAAgAAAAAACAAUABwA
IwAuAD0ASwBZAGEAYgBbAFgATQA6ACsAHwAQAAkACQAJAAIAAgAEAAYAAwD+//n/+/8C
AAIA//8CAAIAAAADAAgACAAEAAQABAAEAAQAAwADAAQABAAIAAkACgAKAAgABQAEAAUA
BQADAAMABAAGAAgACAAKAAgABwAHAAcACwAMAAwADAAJAAcABQACAAMABAAFAAYABwAI
AAgACAAJAAkACgAMAAwACwALAAsACgAIAAUABgAHAAoACwALAAgACQAJAAgACQAJAAoA
CwALAAwADAALAAkADAAJAAsADwAQABIAFQAWABgAFgAVABYAFQAUABQAGAAaABsAHwAf
AB4AHQAfACAAIQAjACQAIgAjACcAJwAkACEAHwAdABwAHQAhACIAIAAeABwAGgAbABgA
FwAVABMAFAAUABQAFAAPAAkABgAKAAwADAAMAAoACQAFAAEA/v/+////AAACAAIAAQD/
//7/+//6//r//P/8//z//P/8//v/+P/1//f/9//4//j/+P/5//n/+P/2//X/9P/z//X/
9P/2//r/+P/3//b/9f/z//P/9P/0//X/9v/4//n/8//y//L/8v/0//T/9v/z//H/9f/3
//f/9f/1//T/9P/2//j/+v/7//r/+f/6//f/+P/5//z//f/7//n/9v/z//X/9v/4//j/
9v/2//X/8//x//H/8//z//P/9f/4//r/+v/4//P/8f/2//T/9P/0//T/9P/z//H/8//0
//T/9P/z//P/9P/x//H/7//t/+3/8f/x//H/8v/x/+7/7//u/+//7//t/+z/7//w//T/
8//y//D/7//u//L/8v/v/+//+P/5//P/7v/u/+z/7P/s/+z/7//v/+//8P/w/+3/7f/u
//H/8P/z//T/8f/w//D/7//v//H/8f/x//H/8f/z//X/9P/z//T/8//1//b/9//3//X/
+P/6//z/+v/2//P/8f/z//T/9P/1//X/9v/1//T/9f/2//X/9v/1//P/8P/v/+//7//v
/+3/6P/n/+f/6P/m/+b/5f/l/+j/5//o/+j/6P/n/+f/5//n/+r/6P/n/+b/4//i/+H/
4P/g/+H/4f/m/+f/6f/p/+L/2v/a/9z/4P/o//L//P8LABwAKQA3AEcATQBMAEMAOAAp
ABgABwD3/+7/5//f/9//5v/s/+j/5v/l/+L/3f/d/+D/3P/d/+L/5P/m/+3/7v/k/+L/
5//o/+n/6v/p/+n/6v/q/+n/6f/p/+j/6f/n/+f/6f/o/+X/5P/k/+T/5v/m/+j/6v/p
/+n/6f/q/+r/6f/o/+v/6//r/+r/6P/o/+j/6P/m/+b/5f/k/+P/4//k/+b/5v/l/+X/
5f/n/+b/5P/m/+b/6P/o/+f/5//p/+r/6v/p/+n/6v/r/+v/7P/s/+v/6//u/+v/7f/u
/+7/7//x//P/9v/1//X/+P/5//r//P/9//7//v8BAAMABAAFAAkACQAJAAoACgAKAAsA
DwAPABEAEQASABMADwANAA4ADAAMAAwADAAMAAkABgAFAAMAAgACAAEAAAABAP3/+P/2
//T/9P/y//D/8P/v/+v/5//k/+T/5f/m/+T/5P/j/+H/4//j/+X/6P/p/+j/5//m/+X/
5f/j/+H/5f/n/+r/7P/o/+f/5f/i/+L/4//k/+X/4//g/+D/4v/h/+H/4f/h/+H/4f/i
/+L/4P/g/+H/4f/h/+L/5P/m/+f/5v/n/+P/3//j/+X/5f/n/+f/5v/m/+X/5P/j/+H/
4//j/+X/4//j/+P/5f/l/+f/5//m/+X/4//k/+b/5v/k/+T/4//h/+L/4//m/+f/4//j
/+T/5P/k/+T/4f/h/+T/4v/i/+L/4v/i/+H/3//g/+L/4//k/+L/4f/h/93/3v/d/9z/
3f/i/+P/5P/m/+P/4P/h/+D/4//j/+H/4P/g/+D/4//h/+P/4v/i/+L/5P/k/+H/4f/i
/9z/3//g/+H/4v/i/+H/4P/g/9//2//a/9r/3f/c/9//4P/i/+L/4//j/+P/5f/l/+X/
5f/l/+f/6f/m/+X/5v/l/+f/6P/p/+n/6f/s/+7/8P/v/+z/6v/p/+z/7P/r/+v/6f/q
/+n/6P/p/+r/6f/q/+n/5//k/+P/4v/h/+D/3f/a/9n/2f/a/9v/3P/c/93/3f/b/9v/
2v/Y/9f/1//X/9f/2v/Y/9f/2f/X/9f/1//Y/9j/2f/Z/9j/1//Z/9X/yv/I/87/zv/W
/+T/7v/6/wsAGAAjAC8APQBBADwAMwAkABEA+v/j/9n/0v/L/8n/zf/O/9D/0v/Q/8v/
wv+//8P/xP/E/8f/zP/O/9T/1f/S/9D/zv/Q/9D/0P/Q/87/z//R/9L/1P/V/9b/1v/V
/9P/0//V/9P/0f/R/9L/1P/W/9b/2P/Y/9f/1//X/9b/1v/V/9T/1v/X/9j/2P/S/87/
yv/G/8//2P/g/+j/7v/z//n/AAAEAAUABwAJAA4AEAARABYAGAAcAB4AHwAgACMAJQAm
ACgAKQArAC0AMAAyADMAMwA1ADgANQA3ADsAPAA+AEEAQgBGAEYARwBLAEsASwBMAE0A
TgBOAFEAUwBUAFUAWQBXAFcAWABYAFoAWwBfAF8AXgBdAF0AXQBYAFcAWQBYAFUAVABT
AFIATwBMAEsASQBHAEYARABCAEUAQQA8ADoAOQA4ADUAMgA1ADUAMgAvACwALAAtAC4A
LwAwADAALwAtACsAKwAsACsAKgApACgAKQApACcAJQAmACUAJQAkACQAJQAlACQAIwAj
ACMAIwAhAB4AHgAgACMAIwAjACMAIQAhACIAIgAhACAAIAAfABwAHAAdAB4AHgAeACAA
HQAdACEAIwAjACMAIwAiACIAJAAkACQAIwAhACEAIwAhAB8AHwAhACEAIgAjACMAIwAg
ACAAIQAgACIAIgAhAB8AHgAfACIAIwAgAB8AHwAeACAAIAAdAB0AIAAeAB4AHgAgACAA
HwAdAB0AHgAeAB4AHwAfACAAHQAgAB8AHgAfAB8AHwAfACAAHgAcAB4AHgAgACEAIAAg
AB0AHAAeABsAHAAcAB0AHgAfAB4AGgAZABgAGwAcABwAHAAcABwAGgAZABgAGAAdABsA
HAAeACAAHgAgACAAHgAcABsAGQAaAB0AHgAfAB0AHQAfACEAIwAjACUAJQAmACYAJgAl
ACQAJgAnACgAKAAmACUAJQAoACgAJwAnACYAKAAoACgAKAAoACYAJgAjACEAHgAdAB8A
HwAfAB0AGQAXABYAFgAUABQAEwATABYAFQAWABYAFQATABIAEQATABYAFAATABUAEwAT
ABMAEwASABIAEQAWABcADQAHAAYAAAD+/woAFgAgACwANgA/AFIAawB9AIEAgQB+AHMA
YABNADQAIwAbAA4AAwADAAkADAAOAA4ADAAHAAIA///9/wIAAgABAAYADAAKAAcADgAQ
AA4AEgASABIAEgARABEAEgASABMAEwATABIAFAATABQAFwATAA8ADQAMAA8AEgATABYA
GgAVAA==
         </WaveFormData>
      </LeadData>
      <LeadData>
         <LeadByteCountTotal>10000</LeadByteCountTotal>
         <LeadTimeOffset>0</LeadTimeOffset>
         <LeadSampleCountTotal>5000</LeadSampleCountTotal>
         <LeadAmplitudeUnitsPerBit>4.88</LeadAmplitudeUnitsPerBit>
         <LeadAmplitudeUnits>��V</LeadAmplitudeUnits>
         <LeadHighLimit>2147483647</LeadHighLimit>
         <LeadLowLimit>268435456</LeadLowLimit>
         <LeadID>II</LeadID>
         <LeadOffsetFirstSample>0</LeadOffsetFirstSample>
         <FirstSampleBaseline>0</FirstSampleBaseline>
         <LeadSampleSize>2</LeadSampleSize>
         <LeadOff>FALSE</LeadOff>
         <BaselineSway>FALSE</BaselineSway>
         <ExcessiveACNoise>FALSE</ExcessiveACNoise>
         <MuscleNoise>FALSE</MuscleNoise>
         <LeadDataCRC32>45448919</LeadDataCRC32>
         <WaveFormData>
MgAyADIAMgAiABIAAgDy/+j/4P/Y/9D/zv/M/8r/yP/L/87/0f/U/9j/3P/g/+T/6f/u
//P/+P/6//z//v8AAAEAAgADAAQABQAGAAcACAAGAAYABgAGAAQABAAEAAQABAAEAAQA
BAACAAIAAgACAAMABAAFAAYABgAGAAYABgAHAAgACQAKAAgACAAIAAgACQAKAAsADAAO
AA4ADgAOAA4ADgAOAA4AEAAQABAAEAAQABAAEAAQABMAFAAVABYAGAAYABgAGAAaABwA
HgAgACAAIAAgACAAIgAiACIAIgAkACYAKAAqACsALAAtAC4AMAAwADAAMAAyADIAMgAy
ADEAMAAvAC4ALAAsACwALAArACoAKQAoACUAJAAjACIAIAAeABwAGgAWABQAEgAQAA8A
DgANAAwACgAIAAYABAACAAIAAgACAP///v/9//z/+v/6//r/+v/6//r/+v/6//n/+P/3
//b/9v/2//b/9v/2//b/9v/2//T/9P/0//T/9v/2//b/9v/0//T/9P/0//L/8v/y//L/
8v/y//L/8v/w//D/8P/w//H/8v/z//T/8v/y//L/8v/w//D/8P/w//D/8P/w//D/8v/0
//b/+P/6//r/+v/6//3//v///wAAAgAEAAYACAAGAAYABgAGAAYABgAGAAYABgAGAAYA
BgAIAAgACAAIAAgACAAIAAgABgAGAAYABgAGAAYABgAGAAcACAAJAAoACgAKAAoACgAI
AAgACAAIAAcABgAFAAQABQAGAAcACAAJAAoACwAMAAoACgAKAAoACAAIAAgACAAIAAgA
CAAIAAgACAAIAAcACAAIAAcACAAKAAsADQAOAA0ADwASABMAFQAVABUAFwAaABoAGwAc
ACAAIAAeAB4AHwAfAB8AIQAhACMAJQAlACYAJQAkACMAJQAlACQAIgAcABkAGAAYABQA
EgARABAAEgARABAADwAOAA4ADQAKAAcABgAGAAUABwAGAAYABgAEAAIAAQAAAP7/+//6
//r/+v/5//j/+P/5//n/+f/4//b/9v/2//b/9P/4//7/AAD+/wIABgAEAAIABQAEAAMA
BgAMABEAJQA/AFEAXQBfAFMAOwAmABoADwAFAP//9//v/+f/4//e/9v/2f/Z/9v/3v/e
/+D/5P/l/+X/4//m/+z/8P/u//H/8v/0//b/8//x//D/7//v//D/8P/v/+3/7f/u//D/
8P/w//H/8f/w/+//7v/t/+r/6v/p/+j/6P/p/+n/6f/p/+n/6f/p/+n/6f/r/+z/7//v
/+//8P/v/+//7//w//P/9P/2//f/+P/4//j/+P/6//v/+//8//v//P/9//3/+//6//n/
9v/8////AQADAAEA/v/8//3/AAAAAAIABAAFAAcACwANAAsADAAOAA8ADwASABIAEgAT
ABQAFgAZABsAGgAZABkAGgAaABoAGgAYABcAFwAYABkAGQAaABkAGQAZABgAFwAXABUA
EwASABIAEQAPAA4ADgANAAsACQAHAAcABgADAAQABQAGAAgABAACAAIAAQACAAEAAQAC
AP///v/8//r//P/9//3//P/7//v/+//7//v/+//7//v/+f/5//n/+P/5//r//P/9//v/
+//6//r/+//8//3////9//3//f/9//7//v8AAAAA/P/6//n/9//5//z//v8BAAAA///+
//3//P/8//z//P///wEAAgADAAQABAACAAIABAAFAAYACQAMAA0ADAANAA8AEAASABMA
FgAXABcAFwAXABgAGAAXABUAFgAWABYAFgAWABUAFQATABIAEgASABEAEAAPAA0ADAAL
AAkACAAIAAkACQAJAAcABwAAAAAAAAAAAAAABAAEAAQAAwAFAAQAAgACAAIAAwAFAAYA
BQAHAAoACwALAAsACwANABEAEgAUABYAFwAWABMAEgAUABUAFgAZABsAHQAfAB8AHgAd
ABwAGwAdAB0AHAAaABUAEQAPAA4ADAAMAA0ADgAMAAsACgAJAAYABgAFAAIAAwACAAIA
AQD///7//v/+/////v/+//7////9//3//v/9//v/+f/4//n/+f/5//j/9v/2//b/9v/y
//L/+P/6//j/9v/2//b/9v/9/wAA///+/wAABQARACMANwBRAGEAXQBLADgAJgAPAP3/
7//n/+P/2//R/9D/0//R/9P/2f/a/9b/3P/g/9//3//j/+b/6P/s//L/9v/2//f/+P/2
//X/9f/1//n/+v/6//n/9f/1//b/+P/5//r//P/9//v/+//7//v//f/+//7//v/+////
//////z/+//6//n/+//9/wEABAADAAEA///+/wIAAwAEAAYABQAEAAQAAwAGAAYABgAG
AAkACwAMAA4ADgAOAA4ADQARABIAEwASABQAFQAVABUAFwAWABYAGQAYABgAGgAcABoA
GwAeAB8AIAAiACUAJwApACwALAAsAC8AMAAyADUAOAA4ADgAOQA4ADgAOAA4ADkAOQA6
ADwAOwA5ADgANQA2ADUAMwAxADEALwAtACwAKAAnACUAJAAiACEAHwAdAB0AHQAcABkA
FgAVABQAFAAUABIAEgARABAADQALAAoACwAMAAwADAAMAA0ADQAMAAsACwALAAsACwAL
AAsACwALAAsACwAKAAoACgALAAsACQAJAAgACAAKAAoACgALAAkACQAJAAkABgAGAAgA
CAAKAAoACwALAAsADAAMAA0ADQANAA0ADQAQABAAEAAQABAAEQARABEAEgASABAAEAAT
ABMAEwAVABQAEwAQAA8AEAAQABEAEQARABEAEAAPABEAEgASABEADwAQABAAEAASABIA
EQARABEAEAAQABAADwAOAA0ACwAMAA0ADQAOAA4ADwAPAA8ADwAPAA4ADgAOAAwADgAO
AA4ADgAOAA4ADgANAAsACgAIAAgACQALAA4AEAAPABEAFAAVABYAFQAUABUAGAAYABkA
GgAdAB4AHQAeAB4AHQAcAB0AHwAhACMAIwAjACMAIwAjACMAIwAiACAAHgAbABoAGgAW
ABQAEwASABIAEQAQAA8ADAAMAAsACAAJAAgACAAHAAcABgAGAAYAAwACAAIAAgADAAEA
AQACAAAA///+//7/AQABAAEAAAAAAAAAAAAAAP7//v8AAAAA/v8AAP7//v8AAAMAAgAD
AAYACAAPAB0ALwBFAF8AbwBpAFUAQAAqABcABwD5/+3/3//R/8v/0P/R/83/z//V/9j/
3P/g/+L/4f/l/+n/6v/s//T/+P/5//j/+P/4//j/9//3//f/+//8//z/+//3//f/+P/6
//r/+v/7//v/+//7//v/+//9//7//v/+//7//////////v/9//z/+//9//3///8AAP//
/////wAA////////AAABAAAAAAD//////v/9//z//P/9//3//v8CAAQABgAHAAcABgAF
AAIABgAJAAsADQANAAwADAAPABIAEgAUABYAFAAVABgAGQAaABwAHwAhACMAJgAmACYA
JwAoACoALQAvADAAMQAzADQANAA0ADQAMgAxADEAMgAzADMANAAzADEALwAsACkAJwAl
ACMAIgAeAB0AGwAaABYAFQATABEADwAPAA4ACwAJAAcABQAEAAMAAgADAAMAAQD///7/
/v/+//7//f/8//7///////7//f/9//3//f///////////wEAAQABAAAA/v/+//////8B
AAEAAAAAAAIAAgACAAMABQAFAAUABQADAAIAAwACAAMABAAGAAcACQAMAA4AEQASABMA
FAAVABYAFgAWABYAGAAZABkAGQAXABYAEwASABEAEQARABMAEAAPAAwACwAJAAgACAAH
AAYABQADAAEA//8AAAAA///9//7//v/+//z//P/7//v/+//6//r/+v/6//r/+v/5//v/
+//6//r/+//9//7//////////v/+//7//v/+//7///////7//v///////v/9/wEAAAAA
AAAAAAAAAAAAAAAAAP//AQAAAP7//v/+////AQACAAEAAwAGAAcACQAJAAkACwAOAA4A
DwAQABQAFAASABIAEwATABMAFQAZABsAHQAdAB4AHQAcABsAGQAZABgAFgASAA8ADgAO
AAsACgAKAAoACwALAAsACwAMAAwACwAIAAkACAAIAAcABwAGAAYABgAFAAQABAAEAAUA
AwADAAQAAgABAAAAAAAAAP///v/8//7/AAACAAQA/v/+//7/AAD+//7/AAAAAAAAAwAE
AAMABgAMAA8AGQAtAEcAWwBnAF0ARQAuABoABwD7//f/8f/j/9f/1f/W/9H/y//P/9P/
2P/c/97/4v/j/+P/5f/s//D/8P/y//T/9P/1//b/9v/1//X/9f/5//r/+v/5//n/+f/6
//z//P/8//3//f/7//v/+//7//n/+v/6//r//f///wAAAQABAAEAAQABAP////8BAAIA
BQAFAAUABgAFAAUABQAGAAgACAAJAAkADAAMAAwADAANAA0ADAAMAA8AEAARABEAEgAS
ABIAEAARABMAFAAVABcAFgAWABkAGgAaABwAHgAeAB8AIgAjACMAJAAmACcAKwAuAC4A
LgAwADAAMQAzADcAOAA5ADsAOgA6ADoAOgA6ADkAOQA6ADoAOQA5ADcAOAA3ADUAMwAz
ADEALwAuACwAKwApACgAJQAjACAAHQAcAB0AHQAbABoAGQAYABgAFAASABIAEQATABEA
EAAQAA4ADgANAAwADgAPAA8ADgALAAsACwALAAsACwALAAsADAANAA4ADgAMAAwADQAN
AA8ADwAOAA4AEAAQABAAEQAPAA8ADwAPAA8AEAATABQAEwASABIAEQARABIAEgATABMA
EwATABMAFgAWABYAFgAXABkAGgAbAB0AHgAdAB4AIwAlACcAKwAsAC0ALAAtACQAHAAV
AA0ACgAJAAcABQADAAQABAADAAQABgAHAAgACAAIAAcABwAHAAYABgAGAAkACgALAAsA
CwALAAoACgAMAA0ADQANAA4ADwAPABAADgAOAA4ADgAQABEAEQASABYAFwAXABcAFwAa
ABsAHAAdAB4AIQAiACMAIwAaABIACQACAAAAAQADAAQACAALAA8AEQAXABkAGwAfACEA
IgAkACYAJgAmACQAJAAhAB0AGQAXABsAHQAfAB8AHAAbABoAGQAaABsAGwAaABQAEQAQ
ABAACwAKAAoACgAIAAcABgAFAAYABgAFAAIA///+//7//f/9//z//P/8//v/+v/6//r/
+//5//n/+v/6//n/+P/4//n/+f/5//j/+P/4//j/+P/2//j/+P/4//r/+v/8/wAAAAD9
//7/AwACAAIABwARACUAQQBVAFsAUQA/ACYAEgABAPH/5f/f/9v/0//J/8L/v/+7/7v/
vf++/8D/xP/G/8f/yf/J/8z/0P/S/9T/1//Y/9r/3P/f/9//4P/h/+P/5P/k/+P/4//j
/+T/5v/m/+b/5//n/+j/6f/q/+v/7v/w//H/8v/z//X/9v/3//j/+f/6//v/+//7//3/
/v/9//3//f/+/////////wAAAAAAAAEAAQACAAIAAgACAAMAAwACAAIAAwAEAAUABQAE
AAQABAACAAMABQAGAAcACQAIAAgACwAOAA4AEAASABAAEQAUABUAGAAaAB0AHwAhACQA
JAAkACYAJgAnACkALAAsACwALQAvADAAMQAyADAALwAvADAAMAAvAC8ALQAqACkAJwAl
ACUAIwAhACAAIAAfAB0AHAAYABcAFQATABEAEQAQAA0ACgAJAAgACAAEAAIAAgABAAMA
AQAAAAAAAAAAAP///v/+///////+/wAAAQACAAMAAQABAAEAAQD////////+//z//P/9
//3//P/7//n/+P/1//T/8//z//X/9f/1//X/9//4//v//P/6//r/+//7//v//P/8//3/
+//7//v/+//6//r/+v/6//z//f/9//3//v/+//z//P/+////AAADAAEAAQD/////AQAA
AAAA//8AAAEAAQABAP//AAAAAP///f/+//7//v/8//z/+//7//3//P/8//z//P/8//z/
+//7//v/+v/6//z//f/9//3/+//7//r/+v/6//r/+v/6//v/+//6//r/+//7//r/+f/6
//z//f//////////////+//8//z//P/8//z//P/8//z/+//7//r/+P/4//j/+f/7//z/
//8BAAQABQAHAAcABwAJAAgACAAJAAoACwAKAAcABgAJAAkACQALAA0ADwARABEAEAAP
AA4ADQANAA0ADAAKAAQAAQAAAAAA/v/+////AAD+//v/+P/1//L/8v/x/+7/7//u/+7/
7f/r/+r/6v/q/+n/6P/o/+j/5//l/+X/5v/m/+X/5P/k/+b/5//o/+j/6P/o/+j/6P/o
/+r/6v/s/+7/8P/w//L/9v/1//T/9//6//z/BQATACcAPQBLAEkANwAjAA4AAAD3/+v/
4//h/9n/y//J/8z/yf/F/8v/0f/S/9b/3v/g/+H/5f/p/+z/7v/w//D/8P/w//H/8v/0
//P/8//z//X/9v/2//X/8//z//T/9v/2//b/9//3//X/9f/1//X/9//4//j/+P/1//X/
9P/z//X/9f/1//X/8//z//X/9v/1//X/9f/2//f/9//3//j/+f/4//j/9//6//r/+v/6
//r/+//7//z/+//8//3//f///wAAAQAAAAEAAwAEAAUABwAGAAYACQAKAAoADAAOAAwA
DQAQABEAFAAWABkAGwAcAB4AHQAcAB8AIAAiACUAJgAmACYAJwAoACgAKAAoACgAJwAn
ACgAKAAnACcAJQAiACEAHwAdAB8AHQAbABoAFgAVABMAEgATABMAEgARAA4ADQALAAcA
CAAHAAYABgAGAAQABAADAAMAAQAAAAAAAAAAAP///v/8//3//f/8//3//f/9//3/+//7
//v/+//7//v/+//6//v//P/+//////////7//v/+//7//v//////////////AAAAAAIA
AgAEAAQABQAFAAQABAADAAMABQAFAAUABQAEAAQABAAEAAIAAwADAAMABAAEAAIAAgAB
AAEAAQADAAMAAwABAAEAAQAAAAAA//8AAAEAAQABAAMABAAEAAMAAgACAAEAAAAAAAAA
/////////v/+//7//v/+//7//f/9//3//P/8//r/+//7//v/+//7//r/+v/8//z//P/8
//v/+//6//r/+//7//r/+f/3//j/+P/5//f/+f/9//3//P/6//r/+v/6//r/+v/6//n/
+v/6//n/+v/6//v//f/+////AQAEAAUACQAJAAkACwAKAAoACwAMAAwADAAKAAoACQAJ
AAkACwAPABEAEwATABAADwAOAA0ADQANAAwACgAIAAUABAAEAAMAAgACAAIABAADAAIA
AQD///7//P/4//r/+v/7//v/+//6//r/+v/4//b/9f/0//X/8//z//T/9v/1//T/9P/z
//P/8//y//T/9P/0//T/9P/y//T/9v/4//j/+P/4//j/9//2//v/AAAEAA8AJQA9AEsA
TwA/ACcAFQAKAPz/9f/z/+3/4//b/9P/zf/O/83/yf/L/8//0P/U/9z/2v/X/9n/3//k
/+j/6v/s/+z/7P/t/+7/7P/r/+v/6//v//D/8P/v/+3/7f/u//D/8v/y//P/8//z//P/
8//z//L/8v/x//D/7v/v/+//7//v/+//7//v/+3/7f/v//D/8f/x//H/8v/x//H/8f/y
//P/8v/y//H/8P/w//D/8P/0//X/9f/2//X/9v/3//f/+v/6//r/+P/7//3//v////3/
/P/8////AQACAAUACAAIAAkADAANAAwADgARABMAEwAWABYAFgAWABYAFwAZABwAHAAc
AB0AHgAeAB4AHgAeAB0AHQAeAB4AHQAdABsAGQAXABQAEQASABEAEAAQABAADwANAAwA
CAAHAAUAAwACAAMAAwABAAAA///+//7//v/8//z/+//7//n/+P/4//b/9v/1//T/9f/3
//j/+P/2//X/9P/z//X/9f/1//X/9f/1//X/9P/0//T/9f/1//f/9//2//b/9v/2//b/
9//4//n/+v/7//n/+P/5//j/+P/4//n/+f/3//j/+P/5//f/9//3//f/+v/6//r/+v/6
//v/+//7//7//v/8//z//P/7//r/+//7//v/+f/5//r/+v/7//v//f/9//z/+//7//z/
/P/7//3//v/+//7//P/8//v/+//8//z//f/+//v/+v/5//f/+P/5//n/+v/4//n/+f/5
//n/+f/4//j/+P/4//j/+P/6//v/+//8//z/+//5//f/+//6//z/+//6//n/+P/4//j/
+P/3//j/+P/3//j/+v/7//3//v/9////AgADAAUABQAFAAcACAAIAAkACgAOAA4ADAAM
AAwACwAKAAsADgARABQAFQASABEAEAAPAA8ADwAOAAwACAAFAAQABAABAAAAAAAAAAAA
///+//3//v/+//3/+v/3//b/9v/1//b/9v/3//j/9f/0//T/9P/y/+//7v/u//H/8f/x
//L/8v/x//D/7v/u/+7/7v/u//D/7v/u/+z/6v/w//T/8v/w//P/9P/3//r//P8BABEA
KwBBAE8AUwBDAC0AFgAIAP3/8//t/+X/3f/T/8//0P/R/8//0f/V/9T/0v/Y/9z/3f/d
/9//4v/m/+j/6v/s/+z/7f/u//D/7//v/+//7//w//D/7//v/+//8P/y//D/8P/x//H/
8f/x//H/8f/y//T/9f/2//X/9f/0//P/9f/1//X/9f/z//P/9f/2//X/9f/1//b/9v/1
//T/9P/3//j/+v/7//v/+v/5//j/+v/7//v//P/9//7///////7//v/+//z/AQADAAQA
BQAFAAQABAAHAAgACAAKAAwADAANABAAEQASABQAFwAZAB0AIAAgACAAHgAeAB8AIQAn
ACgAKQArAC4ALgAuAC4ALAArACsALAAuAC0ALQArACgAJwAlACMAJQAjACEAIAAeAB0A
GwAaABgAFwAVABMAEQARABAADQAKAAkACAAIAAcABgAHAAcABQADAAIAAgACAAIAAQAA
AP7///////7/+//7//v/+//9//3//f/9//3//f/9//z//P/8//3//f/9//3//P/8//r/
+v/6//v/+//7//v/+//8//z//v/+/wAAAAABAAEA//8AAAAAAQD//////////wAAAAAA
AAAA/v////////8AAAAA/v/+/wEAAQABAAMAAwADAAEAAQABAAAAAAD////////+//3/
/f/+//7//f///wAAAAAAAP7//v/9//3//f/8//z//P/+//7//v/9//3//f/8//z//v//
///////9//3//P/8//z//P/8//z//f/9//z//P/9//3//P/7//v/+v/6//v//v/9//z/
+//6//r/+v/6//n/+v/6//n/+v/5//n/+v/6//v//f8AAAEAAwADAAMABQAIAAgACQAK
AAwADAAKAAoACwALAAsADQAPABEAEwATABIAEQAQAA8ADwAPAA4ADAAGAAMAAgACAP//
/v/+//7////////////8//z/+//4//f/9v/2//X/9f/0//T/9P/1//T/9P/0//P/8f/x
//L/8f/v/+3/7P/t/+3/7f/s/+7/7v/u/+7/7v/s/+7/8P/w/+z/7P/u//D/8f/0//P/
9P/4////BwAXAC8ARQBVAE8AOwAmABQA///v/+f/3//V/8f/v/++/73/vf+//8P/xv/K
/8z/yv/N/9H/0f/U/9z/4P/g/+L/4v/j/+T/5v/l/+X/5f/l/+b/5v/l/+P/4//k/+b/
6P/o/+n/6f/p/+n/6f/p/+n/6v/q/+r/6v/r/+v/6//p/+n/6f/p/+r/6//u//D/8f/x
//H/8v/z//P/8//0//X/9P/0//P/9P/0//T/9P/0//X/9f/2//X/9v/3//f/+v/6//r/
+P/5//v//P/9//3//P/8////AgACAAQABgAGAAcACgALAAwADgARABMAEwAWABYAFgAY
ABgAGQAbACEAIgAjACUAJAAkACQAJAAmACUAJQAmACYAJQAlACMAIAAfAB0AGwAdABsA
GQAYABQAEwARABAAEAAPAA0ACwAJAAkACAAFAAIAAQAAAAAA/v/8//z/+//7//n/+P/4
//j/+P/3//b/9v/3//f/9v/1//X/9f/1//f/9//3//f/9f/1//X/9P/0//T/9f/1//f/
9//2//b/9v/2//b/9//3//f/9//3//b/9v/4//j/9v/2//f/9//1//b/9v/3//f/9//3
//f/9v/2//b/9v/4//n/+f/5//z//P/6//r/+f/5//n/+//5//n/9//3//f/9v/2//X/
9f/1//T/8//0//b/9//3//X/9v/2//b/9v/2//X/9f/3//b/9v/2//b/9v/2//X/8//z
//L/8v/y//P/8//z//P/8//y//L/9P/0//T/9P/0//P/8f/w//P/8//y//H/7//w//D/
8f/x//H/8f/x//P/8v/y//L/9f/z/+7/8f/w//L/8v/y//L/8//y//H/7//x//D/7v/u
//D/8f/z//T/8v/z//X/9f/4//n/+v/9//3//P/8//z//P/8//r/+v/8//3//v8BAAEA
AwAFAAUAAgABAAAA///9//3//P/6//f/9f/1//b/9f/0//T/9P/y//H/8P/v//D/8P/v
/+z/6f/o/+j/5//n/+b/5v/m/+b/5v/n/+j/5f/j/+P/5P/i/+H/4P/g/+P/4//j/+L/
4P/g/+D/4P/m/+L/4v/k/+L/4P/i/+b/5v/n/+j/5//s//D/8////xcALwA9AD8ALwAX
AAYA+P/n/9//2f/R/8X/v/+//7z/t/+1/7X/uf++/8D/wP/E/8f/yf/L/9L/1P/Q/9L/
1f/W/9j/2v/a/9n/2f/Z/9v/3P/c/9v/1//X/9j/2v/c/9z/3f/d/93/3f/d/93/3f/e
/97/3v/e/9//3//f/93/3f/d/93/3P/b/9z/3P/c/9v/2v/a/9v/2//b/9z/3v/e/9//
3//f/97/3f/c/9z/3f/d/97/3//g/+H/4f/i/+L/4v/g/+P/5f/m/+f/6P/o/+n/7f/t
/+z/7f/u//D/8f/0//X/+P/6//3////+/wAA///+/wEAAgAEAAcACQAKAAsADQAOAA4A
DgAOABAADwAPABAADwANAAwACQAJAAkACAAHAAUAAwABAAAA/v/9//v/+v/6//n/9//1
//L/8f/v/+v/7P/r/+r/6v/n/+T/4//h/+L/4f/h/+L/4v/i/+H/4P/e/9//3//e/9v/
2//b/9v/3P/d/97/3//d/93/3f/c/97/3v/f/9//3f/d/9z/3P/c/9z/3P/d/9v/2//b
/9v/3P/c/97/3v/e/97/3//f/93/3v/e/9//3//f/9//3//g/+D/4P/g/97/3//f/9//
4P/g/97/3v/d/93/3f/f/+D/4f/g/+H/4P/e/93/2//c/93/3f/d/9v/3P/c/9v/2//c
/9z/3P/c/9z/2//b/9v/2v/a/9r/2v/a/9r/2f/Z/9n/2P/Y/9j/2f/Z/9n/2f/Z/9j/
2P/a/9r/2v/a/9r/2f/X/9b/2P/Z/9n/2f/Z/9r/2v/b/9n/2f/Z/9n/2f/Y/9j/2P/Z
/9j/2P/Y/9j/2P/Y/9j/2P/X/9f/1v/U/9T/1v/X/9n/2v/b/93/4P/h/+P/4//j/+X/
5P/k/+X/5v/o/+j/5v/m/+n/6f/p/+v/6//t/+//7//t/+v/6f/n/+n/6f/o/+b/4P/d
/9z/3P/a/9r/2//c/97/3f/c/9v/3P/c/9v/2P/X/9b/1v/V/9X/1P/U/9T/0//S/9L/
0v/R/8//z//Q/9L/0f/Q/9D/0P/P/87/zP/O/87/zv/O/87/zv/Q/9D/zP/O/9L/0v/U
/9X/1v/X/9r/3v/p//v/EwAlACkAHQAJAPf/4v/S/8X/u/+5/7P/qf+h/5//oP+j/6P/
of+j/6j/rP+s/7L/tf+5/73/wP++/8D/wv/C/8L/w//E/8b/xf/F/8X/yf/K/8r/yf/H
/8f/yP/K/8j/yP/J/8n/y//L/8v/y//J/8r/yv/K/8j/yf/J/8n/y//L/8v/y//F/8H/
v/+8/8f/z//X/+D/5f/p/+3/8v/3//r//v8BAAYACAAKAAwAEQATABQAFgAYABoAHAAd
AB8AIAAhACAAJgApACsALQAvAC4ALgAxADAAMAAyADQANwA5AD0APwA+AEAAQwBFAEUA
SABIAEgASABIAEkASwBMAEwATABNAE4ATgBOAE4ATgBNAE0ATgBNAEsASgBHAEcARwBG
AEUARABBAD4APAA6ADkANwA2ADQAMwAxAC8ALAArACkAJQAkACMAIgAiAB8AHAAbABkA
GwAbABwAHgAdABwAGgAYABcAFwAWABQAEwATABMAEwASABEAEAAPAA8ADwAPAA4ADgAO
AA8ADwANAA0ADAAMAA4ADgAOAA8ADQANAA0ADQAMAAwADgAOAAsACgAKAAkACgAMAA0A
DwANAA0ADQANAA4ADgAOAA4ADAANAA0ADQAOAA4ADAAMAAwACwAKAAsADQANAAsACwAN
AAwADAALAAsACwAKAAkACQAKAAoACQAJAAoACgAKAAgACAAHAAcABgAEAAMAAgADAAQA
BQAFAAMAAwACAAIAAgADAAMAAwABAAEAAAAAAAIAAgACAAIAAQABAAAAAAABAAEAAAD/
//3//v/+/////f/9//3//f/9//z//P/8//v/9//6//v//P/9//7//f/8//v/+f/7//r/
+P/4//b/9//5//r/+//9/wAAAQADAAMAAwAFAAQABAAFAAYABgAGAAQABAAHAAcABwAJ
AA0ADwARABEADwANAAsACQAHAAcABgAEAAIA///+//7//f/8//z//P/6//n/+P/3//j/
+P/3//T/8v/w/+//7f/v/+7/7v/u/+3/7P/s/+z/7f/r/+v/7P/s/+v/6v/q/+r/6f/o
/+b/6P/o/+j/6P/q/+r/6P/k/+j/6P/o/+r/7P/v//D/7//w//j/BQAXACsAPwBDADUA
HQAHAPb/6v/j/9n/0//P/8X/u/+7/7z/uf+5/7n/u//A/8j/xv/G/8v/0f/P/9D/1v/c
/9z/3//g/+L/5P/i/+H/4f/h/+L/4v/h/9//3v/f/+H/5P/j/+L/4v/h/+P/4//j/+P/
4//g/w==
         </WaveFormData>
      </LeadData>
      <LeadData>
         <LeadByteCountTotal>10000</LeadByteCountTotal>
         <LeadTimeOffset>0</LeadTimeOffset>
         <LeadSampleCountTotal>5000</LeadSampleCountTotal>
         <LeadAmplitudeUnitsPerBit>4.88</LeadAmplitudeUnitsPerBit>
         <LeadAmplitudeUnits>��V</LeadAmplitudeUnits>
         <LeadHighLimit>2147483647</LeadHighLimit>
         <LeadLowLimit>268435456</LeadLowLimit>
         <LeadID>V1</LeadID>
         <LeadOffsetFirstSample>0</LeadOffsetFirstSample>
         <FirstSampleBaseline>0</FirstSampleBaseline>
         <LeadSampleSize>2</LeadSampleSize>
         <LeadOff>FALSE</LeadOff>
         <BaselineSway>FALSE</BaselineSway>
         <ExcessiveACNoise>FALSE</ExcessiveACNoise>
         <MuscleNoise>FALSE</MuscleNoise>
         <LeadDataCRC32>58520458</LeadDataCRC32>
         <WaveFormData>
7P/s/+z/7P/1//z/AwAKAAkACAAHAAYABQAEAAMAAgAJAA4AEwAYACAAJgAsADIAMAAw
ADAAMAAuAC4ALgAuAC8AMAAxADIAMwA0ADUANgA2ADYANgA2ADQANAA0ADQANAA0ADQA
NAAyADIAMgAyADQANAA0ADQAMgAyADIAMgA0ADQANAA0ADMAMgAxADAAMgAyADIAMgA0
ADQANAA0ADQANAA0ADQAMgAyADIAMgAyADIAMgAyADAAMAAwADAAMgAyADIAMgAxADAA
LwAuAC0ALAArACoAKQAoACcAJgAjACIAIQAgAB4AHgAeAB4AGgAYABYAFAARABAADwAO
AAsACgAJAAgABgAEAAIAAAD+//7//v/+//7//v/+//7/AAAAAAAAAAABAAIAAwAEAAYA
BgAGAAYACQAKAAsADAAOAA4ADgAOAA8AEAARABIAEgASABIAEgAQABAAEAAQAA4ADgAO
AA4AEAAQABAAEAAQABAAEAAQAA4ADgAOAA4ADgAOAA4ADgANAAwACwAKAAoACgAKAAoA
CAAIAAgACAAGAAYABgAGAAYABgAGAAYAAwACAAEAAAD///7//f/8//z//P/8//z///8A
AAEAAgABAAAA///+//z//P/8//z//v/+//7//v/8//z//P/8//z//P/8//z/+v/6//r/
+v/8//z//P/8//z//P/8//z/+//6//n/+P/5//r/+//8//z//P/8//z//P/8//z//P/6
//r/+v/6//z//P/8//z//P/8//z//P/9//7///8AAAMABAAFAAYABAAEAAQABAAEAAQA
BAAEAAUABQAFAAUABgAHAAcACAAIAAgACgAKAA0ADgAQABEAEQASABIAFAAWABYAFQAU
ABEAEQAQAA8AEQAQABEAEQARAA4ACgAJAAUABAACAAAAAgACAAMAAwD+//3//f/9//3/
/f///wAAAAACAAIAAQABAAIAAgADAAUABwAIAAgABQAEAAQAAwABAAIAAgACAAIAAgAB
AAAAAgABAP//AgAEAAMAAwADAAYABgAGAAYABwAJAA4AFwAcAB4AIAAgACEAIwAmACkA
LQAvACwAIAANAP3/8P/o/+f/7P/2/wMACwALAAkABgD///3//f/6//j/9v/3//r/AwAO
ABMAGgAeAB4AGQAVAA8ACwAIAAYABAADAAIAAwAEAAMABAACAAEAAQAAAP3//f/7//3/
/v/+//7//f/6//r/+f/4//f/9f/y//D/8P/x//H/8v/w/+//7v/t/+//7v/x//L/8f/x
//H/8f/z//P/9P/0//T/9P/0//T/9//4//n/+P/4//j/+P/6//n/9//1//P/9P/0//P/
8//x//H/8P/v/+3/7P/q/+j/6f/p/+n/6f/o/+b/5v/l/+L/4f/g/9//2f/Y/9X/0v/S
/9H/0P/P/8z/y//L/8v/zf/N/83/zv/N/83/zf/M/8z/zf/O/87/0v/U/9f/2P/Y/9r/
3P/d/93/3v/g/+H/4//l/+j/7P/u/+7/7//x//L/8//1//b/+v/8//7/AAAAAP//////
/wEAAgADAAQAAgACAAIAAwADAAQABAADAAEAAQABAAEAAgADAAQABQAHAAcABwAIAAgA
CAAIAAgACAAIAAcABwAIAAgACQAJAAkACAAHAAcABQAEAAMAAwAFAAUABQAFAAQABAAE
AAQABQAFAAUABgAFAAQABAADAAMAAwADAAMABwAIAAkACwAMAA0ADgAPABIAFAAUABYA
GAAZABoAGgAXABcAGAAYABoAGgAaABoAGAAYABgAGAAYABgAGAAYABcAFgAVABQAFAAU
ABQAEwASABIAEQAPAA8ADwAOABAAEAAQABAADQANAA0ADQANAA0ADAAMAA0ADgARABIA
EAAQABEAEQAQABAADwAQABIAEgARABAAEQATABQAFQAUABIAEgARABIADgAJAAcABgAG
AAUABAADAAIAAgABAAAA/////////f/9////AAACAAYACAAJAAsADAAMAA0ADAANAA0A
DAAOAA4ADwAPABEAEgASABIAEAAQAA8ADgAQAA8ADQAQABAADwAPAA8AEgASABIAEgAR
ABEAEgARABQAGgAgACYAJwAlACIAJwAtAC0ALgAqAB0ACwD6/+7/5//u//r///8FAA0A
EQASAA8ACQAJAAoABAAAAAMABgANABYAGQAeACQAJAAhAB8AGQAVABAAEQAQABAAEAAO
AA4ADAAMAAsACwAMAAwADQANAAsADQAMAAwADAALAA0ADgAOAA4AEAAPAA0ADAALAAsA
CgAKAAsACwALAAsACAAGAAgACAALAAsACwALAAsACwAMAAwACgAKAAoACgAMAAwADAAK
AAwADAAMAA4ADgANAAwACwAIAAgABwAHAAgACQAJAAkABwAGAAQAAgAAAP///v/9//r/
+P/4//f/9//3//f/9//y//L/8P/u/+z/6//q/+n/5v/l/+X/5f/m/+X/5P/k/+P/4//j
/+L/4//l/+f/6P/n/+j/6v/q/+r/7P/u/+//9P/2//n/+//6//v//f8AAAIAAgADAAUA
BAAFAAcACAAGAAYABgAGAAgACQALAA0ADQAMAAsACgAMAAwADAANAA0ADgAOAA0ACwAL
AAsACwAJAAkACQAJAAcABwAHAAgACQAKAAsADAAOAA4ADQANAA0ADAAMAAsADQAMAAsA
CwAMAAwADAANAAsACwALAAsACwAKAAkACAAKAAkACAAIAAYABgAHAAcABQAFAAUABQAI
AAgACAAJAAkACQAJAAkACAAIAAYABgAJAAkACQAIAAUABQAGAAYABgAGAAYABgAIAAgA
CAAIAAYABgAGAAYABgAGAAYABgAGAAYABgAFAAcACAAIAAcABwAHAAcABwAEAAQABgAG
AAYABgAFAAUABQAFAAUABQAEAAQABgAGAAgACAAIAAgACQAJAAcACAAIAAoADAAMAAsA
CgAMAA0ADQANAAwACgAKAAkACAAEAP///f/8//z/+//6//z//P/9//3/+v/5//n/+f/3
//f/+f/6//v//v//////AQACAAIAAwADAAUABgAGAAYABgAHAAcACQAKAAoACgAJAAoA
CgAKAAwACwAJAAwACgAJAAkACQAIAAgACAAIAAkACQAMAA0AEAAUABgAGAAdACEAIgAj
ACsALwAuACgAGQAFAPb/6v/j/+b/7v/1//3/BQAJAAYA///5//X/8P/s/+z/7//0/wEA
CgARABQAGAAYABUAEQAPAA0ACgAHAAYABgAGAAgACAAGAAYACQAJAAoACgAHAAcABQAH
AAgACAAIAAcACQAKAAoACgAIAAcABQAEAAUABQAEAAQABQAFAAUABQAGAAQABgAGAAQA
AwACAAEAAgADAAUABgAFAAQAAwACAAEAAAD///z//v/+//7/AAD+//3//P/7//r/+v/5
//n/+//7//r/+f/4//j/9//2//b/9f/0//P/8v/w//D/7//s/+v/6v/p/+T/5P/i/+D/
4//j/+P/4//g/9//3//f/97/3f/c/9z/3P/b/9r/2P/b/93/3//g/9//4P/i/+L/4v/k
/+b/5//n/+j/6v/r/+z/7f/v//L/8P/w//H/8//0//X/9//4//b/9v/2//b/9//3//j/
+f/7//z//f/+//z//P/8//3//f/+//7//f//////////////////////AQABAAEAAgAA
AAAAAAAAAAEAAgACAAMABAAEAAUABQAFAAQAAwADAAUABgAHAAkACwALAAsACwAQABIA
FAAWABYAFQAUABQAEwASABIAEQAPAA8ADwAPAA8ADgANAA0ADAALAAoACQAGAAYABAAE
AAIAAQAAAP7/+//7//z//P/6//r/+v/6//z//P/8//z//P/8//z//P/6//r/+v/6//r/
+v/6//n/+//8//z/+//7//v/+//7//z//P/8//z//v/9//3//v/8//z//f/9/////v/8
//z//P/8//3//f/9//3/+//7//r/+v/7//z///8AAP7//v//////AQACAAIABAAEAAQA
AwACAAQABQAFAAUABgAEAAQAAwAEAAAA+//5//b/9v/1//T/9v/2//f/9//z//H/8P/v
//H/8f/z//T/9f/4//n/+f/7//z//P/9//v//f/+//7/AAAAAAEAAQACAAQABQAGAAUA
BgAGAAYACAAHAAUACAAIAAcABwAHAAgACAAIAAgACQAJAAoADQAQABYAGAAcAB8AHwAi
ACUAKQAtACwAIgAPAP//8v/k/93/4P/o//P/+////wEA/v/1/+//8f/q/+L/5P/r//b/
AQAEAAcADgAQABAADwAPAAsABQAEAAMAAgACAAIABQAGAAUABgAHAAcACAAIAAcABwAF
AAcACAAIAAgABwAFAAYABgAGAAYABQADAAIAAgADAAMABAAGAAcACAAJAAgABgAIAAgA
CwALAAsACwAKAAkACQAIAAoADAAOABAAEAAQABAADgAOAA4ADgAQAA4ADQAMAAsADAAM
AAsACwAJAAkACAAHAAgACAAHAAYABAADAAIAAQAAAP7//v/9//v/+f/3//X/8//0//P/
8v/z//P/8//z//L/8f/x//H/7v/t/+z/7P/t/+3/7f/s/+z/7f/u/+7/8f/y//T/9P/0
//b/+P/5//r/+v/7//v//v///wEABAAEAAQABQAHAAYABwAJAAoACAAIAAgACAAJAAkA
CgALAAsACgAJAAgACgAKAAoACwANAA4ADgANAA8ADwAPAA8ADQANAA0ADQAPAA8ADwAQ
AA4ADgAOAA4ADgAOAA0ADQAOAA4ADwAPABEAEAAPAA8AEAAQABAAEQARABEAEQARABAA
EAAQABAAEAAPAA4ADgAPABAAEgATABYAFwAYABkAHQAgACMAJwApACkAKQApACIAHAAU
AA4ADAALAAoACAAFAAUABgAGAAYABgAGAAYACAAIAAgACAAIAAgACAAIAAkACgALAAwA
DAAMAAwACwANAA4ADgANAA8ADwAPAA8AEgASABIAEgAUABMAEwAUABcAGAAaABsAHQAc
AB0AHgAfACAAIwAlACcAKQAiABsAEwAMAAoACgAMAAwAEAASABUAFwAaABwAHQAgACEA
IgAiACIAIgAjACMAIwAgABwAGgAXABYAEgANAAsACgAKAAkACAAIAAgACQAJAAUAAwAC
AAEAAwADAAUABgAGAAgACAAHAAcACAAIAAkABwAJAAoACgAKAAoACwALAAkACgAKAAoA
CwAMAAwADAAKAAkABwAKAAsACwAMAA0ADAAMAAwADAANAA8ADgARABQAHAAgACQAJQAj
ACQAKQAtAC0ALAAoAB0ACwD8/+7/5//m/+z/8f/5//3/+//4//P/6//l/+T/4P/e/9//
5P/r//T/+//6//r//P/9//v/9//1//T/8f/w//D/8P/z//T/8//0//T/8//z//L/8v/z
//L/9f/0//T/9P/z//P/9P/0//T/9v/3//f/+P/5//v//P/+///////////////+/wEA
AgABAAEAAQABAAMAAwAEAAQAAgACAAIAAgADAAQABQAEAAYABgAGAAgABwAFAAMAAQAC
AAIAAQABAP/////+//3//P/8//v/+v/6//n/+P/3//j/9v/2//X/9P/z//L/8f/w//D/
7v/s/+v/6f/n/+X/5v/l/+X/5f/m/+X/5P/k/+T/4//i/+D/4v/j/+T/5P/j/+T/5v/m
/+b/6P/q/+v/7f/u//D/8f/w//H/8//2//b/9v/3//n/+f/5//r/+v/8//z//P/8//3/
/f/+////AAAAAAAAAAAAAAAAAAABAAIABAAFAAUABQAFAAUABQADAAMAAwADAAMAAwAD
AAQAAgACAAIAAgAAAAAA//////7//v/////////+//3//f8AAAAAAAABAAEAAQABAAEA
AAAAAAAAAAACAAEAAAAAAAAAAAABAAEAAQABAAEAAQAAAAAAAAABAAMAAwADAAMAAwAE
AAMABAADAAMAAwACAAIAAwAFAAYABQAEAAMAAgACAAIAAgACAAIAAgACAAIAAAAAAAAA
AAACAAIAAgABAAEAAgACAAEA//////////8CAAIAAgACAAQAAwADAAQAAgACAAMAAwAF
AAUABgAGAAYABgAHAAcABQAEAAYABgAGAAYAAwADAAMAAwAFAAUABAAEAAIAAgAEAAQA
BwAIAAoACwANAA4ADgAQABAAEAAPAA4ADAANAA0ADQAKAAgACAAHAAgABAD///3//v/+
//3//P/6//r/+//7//j/9//3//f/9f/1//f/+P/4//r/+v/5//n/+v/6//v/+f/7//z/
/P/8//z//f/9//v//P/8//z/+//8//z//P/+//3/+//+/wAA////////AgACAAIAAgAB
AAMABgAJAA4AEgAYABwAHQAZABgAHwAlACcAIgAUAAEA8//o/+L/4f/o//L///8FAAMA
AQAAAPn/8//z//T/7P/o/+//+v8FABAAGQAcABwAHAAZABMADwANAA4ACwAKAAoACgAK
AAoACAAIAAsACwAMAAwADQANAAsADQAOAA4ADgANAA0ADgAOAA4ADAALAAkACAAJAAkA
CAAIAAcABwAHAAcACAAIAAwADgAOAA0ADAALAAkACQAKAAoACAAIAAgACAAKAAoACgAI
AAgACAAIAAoACQAHAAUAAwAEAAQAAwADAAMAAwACAAEAAAAAAP///v/+//3//P/7//j/
9v/2//X/9v/1//T/8//x//L/8f/w/+7/7f/s/+v/6P/n/+f/5//o/+f/5v/m/+X/5f/l
/+T/5v/n/+j/6P/n/+j/6v/q/+z/7v/w//H/8//0//b/9//4//n/+//+//7//v///wEA
AgADAAUABgAGAAYABgAGAAkACQAKAAsACgAKAAoACgAMAAwADAANAAsADAAMAAsACQAJ
AAkACQALAAsACwALAAsACwALAAwADAAMAAwADAAMAAwACwALAAwADAANAA0ADwAOAA0A
DQAMAAwADAANAA8ADwAPAA8ADgAOAA4ADgAMAAsACgAKAAwADAANAA0ACwALAAsACwAK
AAoACgALAAsACwALAAsACgAKAAgACAAKAAsADAAMAAkACQAKAAoADAAMAAwADAAKAAoA
CgAKAAgACAAIAAgACgAKAAoACgAIAAgACAAHAAcACAAIAAcACQAJAAkACQAHAAYABQAE
AAUABQAGAAgACgAKAAsACwAKAAkACQAIAAgABgAHAAcACAAIAAgACAAIAAkACQAJAAkA
CQAJAAgACAAIAAgACgAKAA0ADgAQABEAEQASABIAFAASABIAEQAQABAAEQARABEADgAM
AAwACwAIAAQA///9//7//v/9//z//P/8//3//f/6//n/+f/5//v/+//9//7/AQAEAAUA
BQADAAQABAAFAAcACQAKAAoACAAIAAkACQAKAAwADQAOAA4ADgANAAwADAALAAkADAAN
AA0ADgAPABAAEAAQABAAEwATABYAGwAiACYAKAAqACkAKwAsAC0ALwAtACYAGAAJAPv/
8v/s/+v/8v8CAAkACwALAAsABgABAP3/+//8//7//v8BAAYADwAWABsAIAAiACIAIQAd
ABcAFQASABEAEAAQABAADgAOAAwADAAPAA8AEAAQABAAEQAQABMAEQAQAA8ADQAPABAA
EAAQABIAEQAPAA4ACwAJAAYABAAHAAcABwAHAAQAAgAEAAQABQAFAAUABQAFAAUABgAG
AAUABAADAAIABAAEAAQAAgACAAIAAgAEAAMAAQD///3//P/8//v/+//5//n/+P/3//j/
+P/3//b/9P/z//L/8f/y//D/8P/v/+z/6//q/+n/5v/m/+T/4v/k/+P/4v/h/9//3f/c
/9v/2v/Z/9j/2P/c/93/3v/e/93/3f/d/9z/3//g/+L/4v/h/+L/4//j/+j/6v/t/+//
7v/v//H/9P/0//T/9f/3//r/+//9//7//P/8//z//P/9//3//v////7//v/+//7//v/+
//7///8AAAIAAwADAAMAAwADAAMAAwADAAMAAwADAAMAAwAEAAYABgAGAAYABAAEAAMA
AwACAAIAAwADAAQABAAEAAUAAwACAAEAAQABAAEAAQABAAQABAAEAAQABAADAAIAAgAB
AAAAAAD//wAAAQACAAMAAQAAAP////8AAAEAAgADAAIAAgAAAAAAAwADAAMAAgABAAEA
AgACAAAAAAAAAAAAAwAEAAUABgAIAAgACAAIAAYABgAGAAYABgAGAAYABQAFAAYABgAF
AAUABQAFAAUACAAIAAgACAAHAAUABAAEAAYABgAHAAcABQADAAQABwAIAAkACgAHAAcA
BwAHAAkACQAIAAgACgAKAAwADAAMAAwADQANAA0ADgAOABAADgAOAA0ADAAOAA8ADwAP
AAwACgAKAAkABgACAP3/+//8//z/+//6//n/+P/4//f/9f/1//b/9//3//f/+f/6//3/
AAABAAEAAQACAAIAAwADAAUABgAGAAgACAAJAAkABwAIAAgACAAJAAoACgAKAAwACwAJ
AAwACQAHAAYABQAIAAgACAAIAA8ADQAKAA0AFAAWABoAIgApACUAIgAlACsALwAsACAA
DQD9//D/6P/n/+r/7v/3/wEACQALAAgAAwABAP3/+v/6//r/+/8AAAsAFAAZABgAGgAg
AB8AFwAPAAsADAALAAoACgAKAAoACgAIAAgABwAHAAgACAAIAAkACAALAAoACgAKAAkA
BwAIAAgACAAIAAcABQAEAAQABQAFAAYABQAFAAUABQAEAAIABAAEAAQAAwACAAEAAQAB
AAIAAgAAAAAAAAAAAAIAAgACAAAA/v/+//7/AAAAAP///v/9//z//P/7//v/+f/3//T/
8f/z//T/9P/0//L/8f/w/+//7f/q/+n/5//o/+f/5v/l/+L/4v/g/97/3v/d/9z/2//a
/9n/2f/Z/9j/1//W/9b/1//X/9f/1v/U/9X/1v/W/9f/2P/a/9r/2//e/+H/4//k/+T/
5f/l/+b/5//p/+z/7P/s/+3/7//w//H/8//0//L/8v/y//L/9P/1//f/+f/6//r/+v/6
//r/+v/6//v/+//8//z/+//7//v/+//7//v/+//7//v/+//7//v//P/9//7///8AAP3/
/P/6//n/+//8//7///////7//f/9//z//P/8//3//P/7//r/+f/6//r/+v/6//j/9//2
//b/+P/4//n/+f/5//n/+f/5//n/+P/3//f/+f/5//n/+f/3//b/8//y//T/9f/2//b/
9//3//j/+P/2//b/9v/2//b/9v/2//b/9P/0//T/9P/2//b/9v/2//n/+v/7//v/+v/6
//n/9//4//n/+v/7//r/+v/6//r/+P/3//f/+P/2//b/9//3//n/+f/6//z/+v/4//j/
+P/4//f/9//3//f/+P/5//n/+v/5//j/+f/4//n/+v/8//3//f/+//7/AAACAAIAAQAA
AP7/////////AAD+//7//f/6//b/8f/v/+7/7v/t/+z/7P/s/+3/7f/q/+n/6f/p/+f/
5//p/+r/6//u/+//7//x//L/8v/z//P/9f/2//b/+P/4//n/+f/4//j/9//2//n/+v/6
//r//P/7//n//P/8//v/+//7//r/+v/6//r//f/9//r//f8GAAoACgAQABUAEwAUABkA
GQAdACAAGgANAPv/7P/e/9P/1v/e/+f/7f/1//n/9P/t/+f/5//k/97/3v/f/+T/6//4
//3/BAAIAAoABQD///v/+//6//n/+P/4//j/9v/2//T/9P/1//X/9v/2//f/9//1//f/
+v/6//r/+f/3//j/+P/4//j/9//1//T/9f/1//T/9P/1//X/9f/1//b/9P/2//b/9f/1
//X/9f/3//f/+P/4//b/9v/2//b/+P/4//j/9v/0//T/9P/2//b/9f/0//P/8P/w/+//
7//w//H/8f/x/+7/7v/t/+z/7v/t/+z/6//q/+j/6P/n/+b/5f/k/+P/4P/g/97/3P/e
/93/3P/b/9j/1//X/9f/1v/V/9T/1P/X/9f/1//W/9b/1//Y/9j/2f/a/9z/3P/a/9z/
3v/f/+P/5P/m/+f/6v/r/+3/8P/w//D/8f/z//T/9f/3//j/+P/4//j/+P/3//f/+P/5
//z//P/8//z//v/+//7//////wAAAAD////////////////////////9//3//f/+//7/
/v/+//7///8AAAAAAQACAAIAAwADAAIAAAD+//3/AAAAAAAAAQD//////////wAAAAAA
AAAA/v/9//z//P/+//7//////wEAAQABAAEA///+//3//f////////////7//v/8//z/
/////////v//////AAAAAAAAAAAAAAAAAAAAAAAAAAAAAAAAAAAAAAIAAgACAAIAAAAA
AAAA///9//7//v/9//7///8AAAEAAQAAAP///v//////AAACAAIAAgADAAMAAQABAAIA
AgACAAIAAwADAAMAAgACAAIAAwABAAMABQAEAAIAAgACAAIAAwADAAMAAwADAAMAAgAC
AAIAAgAEAAQABAAEAAUABQAHAAgACAAKAAoACgAJAAgACAAJAAkACQAKAAgACAAHAAYA
AgD9//v/+P/4//f/9v/2//b/9//3//b/9f/1//X/9f/1//f/+P/5//z//f/9////AAAA
AAEA//8BAAIAAgAEAAQABQAFAAMABAAEAAQABgAIAAkACgAIAAcABQAIAAoACQAJAAkA
CAAIAAgACAAHAAcABgALABIAGAAcAB4AHwAhACIAJwArAC0AJgAYAAcA+f/u/+T/4f/o
//T//f8FAAcABwACAPf/8//x/+z/6v/s//H/+P8DAAgACwAOABYAFgARAA8ADQALAAwA
CQAIAAgACAAGAAYABAAEAAcABwAIAAgABQAFAAMABQAHAAgACQAJAAgACAAHAAYABwAH
AAYABgAHAAcABgAGAAUABQAFAAUABAACAAQABAADAAMAAwADAAMAAwAEAAQABgAGAAYA
BgADAAIAAQD+/wAAAAAAAAIAAAD///7//f/+//7//f/9///////+//3//P/8//v/+v/6
//n/+P/3//j/9v/2//X/8//x/+//7f/s/+z/6v/o/+j/5//m/+X/5f/l/+b/5//l/+P/
4f/g/+H/4f/h/+D/4v/j/+T/5P/k/+T/5f/k/+b/6P/q/+v/6//s/+7/7//w//H/8//2
//j/+P/5//v//P/9////AAAAAAAAAAAAAAIAAwAFAAcABQAEAAMAAgAEAAQABAAFAAMA
BAAEAAMAAwADAAMAAwADAAMAAwADAAMAAwADAAQABAAEAAQABAAEAAQAAwADAAQABAAF
AAUAAwACAAEAAQAEAAQABAAFAAUABQAFAAUABgAGAAYABgAEAAMAAgACAAQABAAFAAUA
AwADAAMAAwAEAAQABAAFAAMAAwADAAMABAAEAAIAAgADAAMAAwACAAEAAQACAAIABAAE
AAQABAACAAIAAgACAAQABAAEAAQAAgACAAIAAgAAAAAAAAD//wAAAgADAAMAAQABAAEA
AQACAAIAAgACAAEA///+//7/AQACAAQABQADAAMABAAEAAIAAgADAAMAAwACAAIAAgAF
AAQAAwACAAEAAAAAAAEAAgADAAEAAQAAAAAAAgACAAQABAADAAQABgAHAAkACgAKAAwA
CwAKAAgABgAJAAsADAANAAoACAAIAAcAAwD+//j/9f/2//b/9f/0//X/9v/4//n/9v/1
//X/9f/z//P/9f/2//j//P/+/////f/+//7//////wEAAgACAAAAAAABAAEAAgAEAAUA
BgAFAAYABgAGAAQAAwABAAQABQAFAAYABwAIAAgACAAIAAkACQAMABMAGAAaAB4AIgAj
ACEAIgAlACcAKQAmABQA///z/+b/4P/n//L//v8HAAcABQADAPr/8//z//H/8v/y//T/
9/8AAA0AEgATABYAFgAWABUAEQANAA0ADAAJAAgACAAIAAgACAAGAAYACQAJAAoACgAJ
AAkABwAJAAgACAAIAAcABwAIAAgACAAKAAkABwAGAAcABwAGAAYABwAHAAcABwAEAAIA
BAAEAAcACQALAA0AEAARABMAFAAVABYAFwAYABkAGgAbABoAHAAcABwAHgAeAB0AHAAb
ABoAGgAZABkAGgAbABsAGwAYABgAFwAWABYAFQAUABMAFAASABIAEQAQAA8ADgANAAsA
DAALAAoACQAHAAUAAwACAAEAAQABAAAA///+//7//f/9//3//P/+////AAAAAP//AAAC
AAIAAgAEAAYABwAHAAgACgALAA4ADwARABQAEgASABMAFQAUABUAFwAYABYAFgAWABYA
FwAXABgAGQAYABgAGAAYABgAGAAYABkAFwAYABgAFwAXABcAFwAXABcAFwAXABcAFQAV
ABUAFgAXABgAGQAaABgAGAAXABcAGAAYABkAGQAZABgAFwAXABYAFgAWABcAGQAZABkA
GQAYABgAGAAYABgAFwAWABYAFAAUABUAFQAXABcAFwAXABYAFgAWABcAGQAZABkAGQAa
ABoAGAAYABkAGQAZABgAFwAXABgAGAAaABoAGgAaABoAGgAaABoAGAAYABgAGAAYABgA
GAAYABYAFgAWABUAFwAYABgAFwAXABcAFwAXABgAGAAYABgAGgAZABkAGgAZABgAGAAX
ABcAFwAYABgAFgAWABcAFwAZABgAGAAYABcAEwAWABgAGAAYABgAFQAVABUAFQAVABUA
FAAUABYAFgAYABgAGQAaABwAHQAcABwAGwAcAB4AHgAdABwAGwAbABoAGQAZABgAGQAZ
ABcAEgAMAAkACgAKAAkACAAGAAYABwAHAAYABQAFAAUABgAHAAoADAANABAAEQARAA8A
EAAQABEAEQATABQAFAAWABYAFwAXABUAFgAWABYAFwAYABgAGAAaABkAFwAaABkAFwAW
ABUAGAAYABgAGAAZABsAHAAfACQAKgAuADAAMQAzADYAOQA7ADkAMAAeAAsAAQD4//L/
8//8/woAFQAZABcAEwAMAAMAAQD///7//P8CAAkAEAAZACIAJQAoACoAKAAjAB8AHQAd
ABwAGwAaABoAGgAYABgAFgAWABcAFwAYABgAFwAXABUAFwAYABgAGAAXABUAFgAWABYA
GAAZAA==
         </WaveFormData>
      </LeadData>
      <LeadData>
         <LeadByteCountTotal>10000</LeadByteCountTotal>
         <LeadTimeOffset>0</LeadTimeOffset>
         <LeadSampleCountTotal>5000</LeadSampleCountTotal>
         <LeadAmplitudeUnitsPerBit>4.88</LeadAmplitudeUnitsPerBit>
         <LeadAmplitudeUnits>��V</LeadAmplitudeUnits>
         <LeadHighLimit>2147483647</LeadHighLimit>
         <LeadLowLimit>268435456</LeadLowLimit>
         <LeadID>V2</LeadID>
         <LeadOffsetFirstSample>0</LeadOffsetFirstSample>
         <FirstSampleBaseline>0</FirstSampleBaseline>
         <LeadSampleSize>2</LeadSampleSize>
         <LeadOff>FALSE</LeadOff>
         <BaselineSway>FALSE</BaselineSway>
         <ExcessiveACNoise>FALSE</ExcessiveACNoise>
         <MuscleNoise>FALSE</MuscleNoise>
         <LeadDataCRC32>3494461982</LeadDataCRC32>
         <WaveFormData>
LgAuAC4ALgAOAPD/0v+0/6f/mv+N/4D/hv+M/5L/mP+k/7D/vP/I/9n/6P/3/wYADgAU
ABoAIAAjACQAJQAmACkAKgArACwALgAuAC4ALgAuAC4ALgAuAC4ALgAuAC4ALgAuAC4A
LgAsACwALAAsAC8AMAAxADIAMAAwADAAMAAyADIAMgAyADAAMAAwADAAMgAyADIAMgA0
ADQANAA0ADIAMgAyADIAMgAyADIAMgA0ADQANAA0ADUANgA3ADgAOgA6ADoAOgA6ADoA
OgA6ADoAOgA6ADoAOgA6ADoAOgA6ADoAOgA6ADwAPAA8ADwAOgA6ADoAOgA5ADgANwA2
ADMAMgAxADAALwAuAC0ALAAqACoAKgAqACgAKAAoACgAKAAoACgAKAAqACoAKgAqACoA
KgAqACoAKgAqACoAKgAoACgAKAAoACgAKAAoACgAJwAmACUAJAAiACIAIgAiACEAIAAf
AB4AHAAcABwAHAAcABwAHAAcABwAHAAcABwAHAAcABwAHAAaABoAGgAaABgAGAAYABgA
GAAYABgAGAAWABYAFgAWABQAFAAUABQAEwASABEAEAAQABAAEAAQABAAEAAQABAAEQAS
ABMAFAASABIAEgASABQAFAAUABQAEgASABIAEgAQABAAEAAQAA4ADgAOAA4ADgAOAA4A
DgAOAA4ADgAOAA4ADgAOAA4ADAAMAAwADAAKAAoACgAKAAsADAANAA4ADAAMAAwADAAM
AAwADAAMAAwADAAMAAwADAAMAAwADAANAA4ADwAQABIAEgASABIAEgASABIAEgASABIA
EgASABAAEQARABAAEQARABEAEQASABQAFgAYABgAGAAaABsAHAAcAB0AHgAhACIAIwAk
ACQAJAAkACUAJwAmACUAJQAlACIAIQAhAB0AGwAaABkAFwAXABcAFQASABAAEAAQAA4A
DgAPAA8ADgAPAA8ADwAOAA4ADAAMAAwACwAJAAgABwAFAAQAAwAEAAQABQAFAAUABAAE
AAQABAAEAAEAAQAFAAYABgAHAAUABQAFAAUABAAEAAcADwAVABoAIgAsADgASgBeAHsA
nwC6AMYAxgC4AJ4AfABQACYA+//U/8L/sv+c/4f/e/93/3n/gv+L/5H/k/+Z/6f/tv/F
/9L/4v/u//n/+//7//3//f/8//z/+//7//z//f/9//3//f/7//z//P/8//r/+P/4//n/
9v/2//b/9f/0//P/8f/w/+7/7v/u/+3/7//v/+//7//u/+3/7f/s/+7/7f/w//H/7//w
//H/8f/z//P/8//z//X/9v/3//j/+P/4//j/+P/4//j/+P/5//r/+v/6//v//f/8//z/
/f/8//v/+v/5//n/+f/5//r/+P/4//n/+f/5//j/+P/4//f/9//3//f/9v/2//X/9P/0
//T/8v/y//P/8//z//P/9f/1//T/9P/0//T/8//z//H/8v/y//P/9P/1//f/+P/5//r/
+v/6//z//f/9//3///8BAAIABAACAAIAAgACAAMABAAFAAUABgAHAAcACAAHAAYABgAG
AAkACQAHAAcABwAHAAcABgAGAAYABgAHAAcABQAFAAYABAAEAAQABAAFAAYABwAIAAUA
BQAEAAMABQAFAAUABQAFAAUABAAEAAUABQAFAAUABQAFAAYABgAFAAQAAwACAAQABAAE
AAUABAAEAAQABAAEAAQABAAGAAgACAAHAAcACgAKAAoACgALAAwADAALAA8ADwAQABIA
FAAVABUAFgAWABYAFgAWABMAEwATABMAEwARABEAEQAQAA8ADgANAA8ADwAOAA4ACwAL
AAoACAAHAAYABAADAAMAAQD+/wAAAAAAAAAA/v///////v/7//v/+//7//v//P/9//7/
AAAAAAIAAwADAAIAAgACAAEAAAD///7/AQACAAMABQAHAAYABQAFAAEA/v/9//3/+v/5
//n/+f/3//f/9//1//L/8P/w//D/8v/y//P/8//2//f/9//3//b/9v/0//T/9//3//b/
9v/0//P/8//z//T/9P/1//X/9//2//b/9v/4//j/9f/1//P/8v/w/+//8P/x//L/8//0
//T/9f/1//X/+P8AAAYAEgAiADIARQBhAH4AkgCcAJQAfABiAD4AFAD1/9r/vv+o/57/
lf+L/4H/f/+G/43/k/+T/5f/of+u/7v/yv/Y/+L/7f/z//P/8//z//D/7v/t/+3/7v/u
/+3/7P/r/+3/7v/u/+7/7P/q/+r/6//r/+z/7f/t/+z/6//p/+j/6f/q/+v/6//t/+3/
7f/t/+//7//w//D/7//t/+//7//v//D/8f/x/+//7//v/+//8P/w//D/8P/w//D/8P/w
//D/8P/w//H/8//0//X/9//1//T/9P/1//X/9f/1//X/9P/z//L/8v/0//T/9f/1//X/
9P/0//T/8//z//P/8//z//T/9P/0//P/8v/v/+7/7f/t/+3/7f/v/+//7v/u//D/8P/v
/+//7f/u/+7/7//v/+//8P/w//P/9P/0//T/+P/5//n/+f/4//n/+f/6//z//P/8//z/
/v/+//7//f/9//3//P/8//n/+P/4//j/+v/7//r/+//5//n/+f/4//j/+P/4//n/9//1
//X/9v/4//j/+P/4//r/+v/6//r/+v/7//v/+//7//v/+//7//n/+f/4//j/9//3//f/
9//3//f/+P/4//j/+P/4//j/9v/2//b/9//6//r/+v/6//n/+P/3//j/+P/4//f/9//4
//j/+P/4//f/+P/4//f/+f/3//b/9v/5//n/+P/4//j/+P/4//j/9//3//f/9//5//f/
9//3//f/9//3//f/9//3//b/9v/0//X/9f/0//T/9P/z//P/8//z//P/8//z//T/9P/0
//T/9P/0//X/9f/0//P/8//z//P/8//0//X/9v/0//T/9v/3//r/+v/7//z//f/8//v/
+v/6//r/+v/7//z//P/8//3/+f/2//X/9f/z//P/9P/1//f/9//3//X/9P/y//L/8v/y
//L/8//z//L/8//z//P/9v/2//T/9P/1//X/9P/0//T/8//z//P/9P/0//X/9f/1//T/
9P/0//b/9v/z//P/9P/0//P/8//1//X/9f/1//T/9v/5//v//f8AAAAABgAUACYAOABR
AG8AiACcAKYAngCIAGwARAAUAO//zv+y/6D/mP+P/33/b/9t/3L/e/+D/4f/if+T/6b/
u//O/9z/5v/t//H/8f/1//X/9P/y//H/8f/y//H/8f/x//H/8//0//T/9P/y//D/8P/x
//H/8v/z//P/8//z//L/8v/y//L/8v/x//P/8//z//P/9P/1//f/+P/1//P/9f/1//P/
9P/1//X/9//3//f/9//3//b/9f/0//T/9P/0//T/8v/y//L/8//0//T/9P/1//P/8v/y
//P/9f/1//X/9f/2//f/+P/6//r/+v/7//v/+//6//r/+v/9//3//f/9//3//v/+//7/
/v/+//z//P/9//3//f/9//3//f/8//z//P/8//v/+//9//7//v////////8AAAAA//8A
AAAAAAACAAMAAwADAAIAAwADAAQAAwACAAEAAAACAAIAAgABAP/////+//7////+//7/
/v///////f/9//v/+//7//r//P/8//z//f/7//n/+f/6//v//P/9//7/AAAAAAAAAAD+
/////////wAAAQACAAMAAQABAAAAAAADAAMAAwADAAUABQAGAAYACAAIAAgACAALAA4A
EQAVABMAEgARABAAEAAQABAAEgARABAADgANAAwADAAMAAwADAAMAAsACQAJAAcABgAG
AAUABQAEAAQAAwACAAEAAAD+//3//P/7//3/+//7//v/+f/5//n/+f/5//n/+P/4//r/
+//7//r/+v/6//n/+f/7//v/+//7//n/+P/4//j/+//7//r/+v/7//v/+f/7//3/+v/6
//r/+v/6//z//f/9//z/+f/5//n/+f/7//z//f/+//3//P/9//3/AAAAAAEAAgAEAAQA
BAAEAAYABgAGAAcABwAGAAUABQADAAAA//////z/+//7//v//f/9//3/+//4//b/9v/2
//j/+P/5//n/+v/7//v/+//+//7//P/8//3//f/8//z//v/9//3//f/8//z//f/9//3/
/P/8//z/AAAAAP3//f8AAAAA/////////////////v8AAAEAAwAFAAoADAAUACAAMgBI
AGEAfwCeALIAtACmAJIAdABGABYA7//M/7b/qP+a/4f/cf9h/2X/cP91/3f/ff+H/5X/
qP+7/8z/3P/m/+3/9f/5//f/8//0//X/9f/2//j/+f/5//n/+f/3//j/+P/4//n/+P/5
//v/+f/6//v/+//9//3//P/8//z//P/8//v//P/9//7////9//3//v/+//7//f8AAAEA
AQACAAMAAwAFAAUABQAFAAYABgAGAAYABgAGAAYABgAIAAgACAAJAAgACAAIAAkACQAI
AAgACQAJAAkACQAJAAkACQAJAAoADAAMAA0ADQANAAwADAAMAAsACwALAAsADQAOAA4A
DgAOAA4ADAAMAA0ADQANAA0ADwAPAA4ADgAOAA4ADQANAAsADAAMAA0ADQANAA4ADgAR
ABIAEgASABIAEwATABMAFAAVABUAFgAWABYAFgAWABYAFgAWABUAFAATABEAEAAPAA4A
DgAOAA8ADwANAA0ADQANAA0ADAAKAAoACgALAA0ACwALAAwADAAMAAwADAAMAAwADAAM
AAoACwALAAsADQANAA0ADQANAA0ADAAMAA0ADQANAA0ADQANAA4ADgAQABAAEAAQABIA
EgASABMAFAAUABQAFAAVABYAFwAaABsAHAAcAB0AIAAiACQAJgAoACoAKwArACQAHQAX
ABIAEQAPAAwACgAKAAoACgAKAAkACQAJAAkACwAJAAkACQALAAsACwALAA0ADQAMAAwA
DQAPABAAEAAQABAADwAPABAAEQASABMAEQAQABAAEAATABMAEgASABYAFwAWABkAGwAY
ABsAHAAdAB4AIQAjACQAJAAdABcAEQALAAoACgAKAAoADgAQABQAFwAZABoAHAAeACIA
JAAmACgAJwAmACUAJQAiACAAHgAdABsAGAAXABcAEwARABAADwAQABEAEgARAAwACgAK
AAoACAAIAAkACQAIAAkACQAJAAgACAAGAAYACQAJAAgACAAIAAcABwAHAAYABgAHAAcA
BwAGAAYABgAIAAgABQAFAAYABgAFAAUABQAFAAUABQAIAAYABQAHAA0AEgAWAB4AKAA2
AEgAYQB/AJ4AuADEAMAArACOAGQANgALAOD/vv+o/5j/g/9x/2P/X/9k/23/cf91/3v/
hf+S/6H/sv/A/8z/1//d/9//5f/n/+b/5P/j/+P/5P/o/+n/6v/r/+r/6v/p/+j/6//q
/+v/7f/s/+z/7P/r/+3/7f/s/+z/7v/w//L/8//2//f/+P/5//v/+//8//z//P/7//7/
///9//7/////////////////AAAAAAAAAAAAAAAAAAAAAAAAAAAAAAEABAAEAAQABQAD
AAIAAgADAAEAAQABAAEAAQABAAEAAgADAAQABgAHAAUABAAEAAQABQAFAAUABQAHAAgA
CAAIAAYABgAEAAQABQAFAAUABQAHAAcABgAGAAYABgAFAAUAAwAEAAQABQAFAAUABgAG
AAUABgAGAAYACgALAAsACwAKAAsACwAMAAwADAAMAAwACgAKAAoACQAJAAkACAAIAAUA
BAAEAAQABgAHAAYABwAHAAcABwAGAAgACAAIAAkACQAHAAcACAAGAAYABgAGAAYABgAG
AAYABQAFAAQAAwACAAEAAAD//wEAAQAAAAAAAwADAAMAAwADAAMABAAEAAQABAAEAAQA
AgACAAIAAwAGAAYABgAGAAgACAAIAAoACgAKAAkACQAMAAwADAAMAAsADAAMAAsADAAL
AAsADAALAAsACgAKAAsADAANAA4ACwALAAsACwAJAAcABwAHAAcABwAHAAcABQAFAAQA
BAAGAAcABwAGAAYABgAFAAUAAwADAAMAAwAEAAQABQAGAAcABwAGAAYABwAHAAUABwAH
AAcABwAHAAgACAAIAAgABgAIAAgACAAIAAgACAAJAAkACAAFAAUABQAFAAcACAAJAAoA
CgAKAAwADQAOAA4ADwAQABQAFAAUABQAFAAUABQAFQAVABQAEwATABMAEAAPAA8ADAAL
AAsACwALAAsACwAJAAQAAgACAAIAAgACAAMAAwADAAMAAgABAAAAAAD+//7//f/9//z/
/P/+//3//f/9//3//P/8//v//f/8//z//P/8//z/+f/5//z//P/7//v//f/9//3//f/+
/wAAAQADAAkAEAAYACIAMABAAFYAcwCVALAAwgDAAK4AlABuAEAAFADp/8T/rP+c/4j/
d/9v/2n/bf94/4H/g/+F/5P/pf+w/7//0v/g/+r/9f/7/////////wAAAAD/////AAAB
AAEAAQABAAMABAAEAAQABAACAAIAAwADAAQABQAFAAMAAwACAAIABAAEAAQAAwADAAMA
AwADAAMAAwAEAAQABAADAAYABwAHAAgACQAJAAcABwAHAAcABgAGAAYABgAGAAYABgAG
AAQABAAEAAUACAAIAAgACQAJAAgACAAJAAcABwAHAAcABwAHAAcACAAKAAoACwALAAoA
CAAHAAYACQAJAAkACQALAAwADAAMAAwADAAKAAoADQANAA0ADQALAAsACgAKAAwADAAL
AAsACQAKAAoACwAJAAkACgAKAA0ADgAOAA4AEAARABEAEQASABMAEwAUABYAFgAWABYA
FgAWABYAFQAXABcAFgAWABUAFAAUABQAFAATABAADwAPAA8ADwAOAA4ADgAOAA8ADwAN
AA0ADgAOAA4ADgAOAA4ADgAOAA4AEAARABEAEQAQAA8ADgANAA4ADwAPABAAEQARABEA
EQATABMAFAAUABQAFAAUABQAEgASABIAEwAUABQAFAAUABQAFAAUABYAFgAWABUAFQAU
ABQAFAAUABMAFAAUABMAFAATABMAFAAVABUAFAAUABIAEgASABIAEwATABMAEwATABEA
EQARAA8ADwAPAA8AEQARABAAEAAPAA8ADgAMAAwADAALAAsADQANAA0ADQANAAwADAAM
AAsACwAKAAoADQANAAsADQAMAAsACgAJAAoADAAMAAoADAAMAAwADAAMAAwADQANAAwA
DQANAA0ADQANAA4ADwAQABAAEAASABMAFAAUABUAFgAYABgAGAAYABwAHAAcAB0AGwAa
ABkAGQAXABQAEwATABAADwAPAA8ADwAPAA8ADQAIAAYABgAGAAgACAAJAAkACwANAA4A
DwAPAA4ACwAKAA0ADQAMAAwADAALAAsACwAMAAwADQANAA0ADAAMAAwADgAOAAsACwAO
AA4ADQANAA0ADQANAA0ADgAQABMAFwAdACIAKgA4AEgAXAB0AJMArwDEAM4AyACyAJAA
aAA6AAgA3f/I/7j/ov+K/33/d/97/4H/jP+V/5n/m/+l/7H/vv/N/97/7P/2////BQAH
AAcABwAGAAgABwAHAAgABwAHAAcABwAHAAgACAAIAAoACAAIAAkABwAIAAkACQALAAsA
CgAKAAgACAAIAAcABQAFAAUABQAFAAUABgAGAAUAAwAFAAUAAwAEAAUABQAFAAUABQAF
AAQABAAEAAQAAgACAAIAAgAEAAQABAAFAAUABAADAAMABQAEAAQABQAEAAMAAgABAAEA
AQABAAIAAgACAAMAAwADAAIAAgACAAMAAwADAAMAAQACAAIAAgAEAAQAAgACAAMAAwAD
AAMABQAFAAQABAAEAAQAAwADAAEAAgACAAMAAwADAAQABAADAAQABAAEAAgACQAJAAkA
CgALAAsADAANAA4ADwAQAA8ADgANAAsADAANAA0ADgAMAAoACQAIAAkACQAHAAcABwAH
AAcABgAIAAgACAAJAAcABQAFAAYACAAIAAgACAAGAAYABgAGAAcACQAKAAsACQAJAAkA
CQAHAAcABgAGAAcABwAHAAcABwAHAAgACAAKAAoACgAKAAgACAAIAAkACgAKAAoACgAK
AAoACgAMAAoACgAJAAkACAAIAAgACAALAAwADAALAAsACQAIAAgACQAJAAgACAAIAAgA
CAAIAAgACQAKAAsACQAHAAcABwAJAAkACQAJAAcABwAGAAYABwAJAAoACgAHAAYABAAD
AAYABwAIAAkABwAGAAYABgAFAAUABAAEAAcABwAFAAcABwADAAIABAAEAAQABAAGAAcA
BwAGAAMAAwADAAMABQAGAAcACAAHAAYABwAHAAoACgALAAwADAAMAAwADAAMAAwADAAN
AA0ADAALAAsACQAGAAUABQACAAEAAQABAAMAAwADAAEA/P/6//r/+v/5//j/+P/3//v/
/f/+////AAAAAP7//v///////v/+//z/+//7//v//P/8//3//f/8//r/+f/4//v//P/6
//v/+v/6//n/+f/5//n/+f/5//z/+v/9////AQAGAA4AFgAiADQASABlAIUAoACuAKwA
ngCGAGgAPgAWAPP/1P++/7L/pP+P/33/ef+B/4b/i/+V/5n/nf+n/7b/x//W/97/5P/t
//X/9//3//f/+P/3//X/9P/0//X/9f/1//X/8//0//T/9P/0//L/8v/z//P/9P/1//X/
9f/1//T/9P/0//T/9P/z//X/9f/1//X/8//z//T/9P/x/+//8f/x/+//8P/x//H/8f/x
//H/8f/x//D/7//u//D/8P/w//D/8P/w//D/8f/w//D/8P/x/+//7v/u/+//8f/x//H/
8f/z//P/8//0//L/8v/z//P/8v/w/+//7v/v/+//7//v/+//8P/w//D/8P/w/+7/7v/t
/+3/7f/t/+3/7f/s/+z/7f/u/+7/7//t/+7/7v/v/+//7//w//D/7//w//D/8P/w//H/
8f/x//P/9f/2//j/9//2//X/9P/2//b/9v/1//f/9//2//b/9//2//b/9v/1//X/8//z
//P/8//z//L/9P/0//T/9f/z//H/8f/y//T/9P/0//T/9P/0//T/9P/0//X/9f/1//X/
9f/1//X/9f/1//T/9P/1//X/9f/1//X/9f/2//b/9v/2//b/9v/0//T/9P/1//T/9P/0
//T/9P/0//T/9v/2//b/9f/1//T/9P/0//T/9f/2//b/9f/z//H/8P/w//T/9f/1//b/
9f/0//P/8v/z//P/8//z//P/8f/x//H/8f/x//H/8f/x//H/8P/w//H/8//0//T/8v/y
//H/8f/x//H/8f/x//P/8v/y//L/8f/x//D/8P/x//H/7//x//P/8//v//H/8v/y//L/
8v/y//D/8f/x//D/8P/x//L/8//x//L/8//0//T/9P/2//f/9v/2//f/+P/4//j/+P/4
//z//P/8//3//f/8//v/+//5//b/9f/1//T/8//z//P/8f/x//H/7//u/+z/7P/s/+r/
6v/r/+v/7v/v/+//7//w//D/7v/u/+3/7f/s/+z/7f/t/+7/7//u/+7/7//v//H/8P/w
//D/8f/w/+z/6//t/+7/7v/v/+//7//v/+//8P/y/+//7//1//r//v8GABIAJAA4AE0A
awCIAKAApgCcAIwAcgBGABYA7f/M/67/mv+O/4P/cf9f/2H/bP9v/3P/ef+B/4v/nP+v
/8D/zv/a/+P/5//p/+n/6f/m/+j/5//n/+j/6f/p/+n/6f/p/+r/6v/q/+r/6P/o/+n/
6f/q/+v/6//p/+n/6P/o/+r/6v/q/+n/6f/p/+n/6f/r/+v/7P/s/+3/6//t/+3/7//w
//H/8f/x//H/8f/x//H/8P/v/+7/7//w//H/8v/w//D/8P/x//T/9P/0//X/9P/y//H/
8f/y//P/9P/1//X/9f/1//b/9P/0//X/9f/2//b/9//4//n/+f/5//n/+f/6//r/+v/8
//z/+v/6//n/+f/5//n/+v/7//v//P/+//7//f/9//3//v/+/////v/9//3//P///wAA
AAAAAAIAAwADAAMABgAHAAcACAAIAAgACAAIAAgACAAIAAcABQAFAAQABAADAAIAAgAC
AAMAAwABAAEAAwADAAMAAgAAAAAAAAABAAEA/////wAAAgACAAIAAgAAAAAAAAAAAAAA
AQABAAEAAwADAAMAAwAFAAUABAAEAAMAAwADAAMAAwADAAQABAADAAIAAQAAAAAAAAAA
AAEABAAEAAQABAACAAIAAgAEAAQABAADAAMAAgACAAIAAgAFAAYABgAFAAUAAwACAAIA
AwADAAIAAgAEAAQABAAEAAMAAwADAAMAAwABAAEAAQADAAMAAwADAAUABQAEAAQAAgAD
AAMAAgACAAIAAQABAAMAAwADAAMAAwACAAIAAgADAAMAAgACAAMAAwABAAMAAQABAAEA
AQAAAAAAAAAAAAEAAgADAAIAAQD//wAAAgACAAIAAgACAAIAAAABAAEAAAABAAEAAQAB
AP//AAABAAIAAgACAAQABQAGAAYABwAIAAgACAAIAAgADAAMAAwADQAPAA4ADQANAAsA
CAAHAAcAAgABAAEAAQABAAEAAQD///z/+v/6//r/+v/6//v/+//+/////////wIAAgAA
AAAA//////7//v8AAP////////7//v/////////+//7//v8AAAAA/f/9/wAAAAD/////
//////////8AAAAA//8DAAcADgAWAB4AKgA8AFAAbQCPAKoAuAC4AKwAkgBuAD4AEADn
/8b/rv+e/47/f/9t/2P/Zf9s/3X/ff+B/43/nf+u/73/zP/a/+T/6//x//P/9f/3//j/
+P/3//f/+P/5//n/+f/5//n/+v/6//r/+v/4//j/+f/7//z//f/9//v/+//6//r/+P/4
//j/9//4//n/+v/7//v/+//8//z/+//5//v/+//5//r/+//7//n/+f/5//n//P/8//z/
/P/7//r/+f/4//r/+v/6//v//P/8//z//f/9//z//P/9//3//f/9//3/////////AAAA
AAAAAQABAAEAAAAAAAAAAQABAAEAAQABAAIAAgACAAQABAACAAIAAwADAAMAAwAFAAUA
BAAEAAIAAgABAAEAAQACAAIAAwADAAMABAAEAAcACAAIAAgACAAJAAkACQAKAAsACwAM
AA4ADgAOAA4ADAAMAAwACwAJAAkACAAIAAgACAAJAAoACAAHAAQAAwADAAMAAwACAAIA
AgACAAMAAwABAAEAAgACAAIAAgACAAAAAAAAAAAAAgADAAMAAwADAAMAAwADAAMAAwAC
AAIAAwADAAMAAwADAAMABAAEAAQABAAEAAQABAAEAAQABQAGAAYABgAGAAYABgAGAAgA
CAAIAAcABwAGAAYABgAGAAcACAAIAAcACQAHAAYABgAHAAcABgAGAAQABAAEAAQAAwAD
AAMAAwAFAAMAAwADAAMAAwADAAMAAwADAAIAAgABAAEAAAD+////AAAAAAEAAQABAAEA
AQD///7//v/+//3//f/8//z//v////7/AQABAAEAAQABAAEAAAD///7//v/+//7//P8B
AAAA///+//3//P/+///////+/////////////f/+////AAAAAAAAAgADAAQABAAFAAYA
BgAGAAYABgAJAAoACwANAAsACgAJAAkACQAGAAUABQACAAEAAQABAP////////3//P/6
//r/+v/8//z//f/9//z//f/9//3//v/+//z//P/9//3//P/8//z/+//7//v//P/8//3/
/f/9//z//P/8//7//v/7//v//P/8//v/+//7//v/+//7//7//v8BAAUACwAQABgAJgA4
AEgAYACDAKMAuADCALgAoACAAFIAHgDy/83/sv+e/47/fP9t/2P/Y/9p/27/d/9//4P/
j/+h/7T/w//S/9z/5v/r//P/9//3//f/+P/2//X/9f/2//f/9//3//f/+f/6//r/+v/6
//j/+P/5//n/+v/7//v/+//7//r/+v/6//r/+v/5//v/+//7//v/+f/5//r/+v/5//f/
+f/5//3/AAADAAUACAAJAAoACwAOAA4ADgAOABAAEAAQABAAEQASABMAFQAYABgAGAAZ
ABkAGAAYABkAGgAbABwAHQAcABsAGgAaABoAGgAbABsAGwAaABoAGgAcAB0AHgAfAB8A
IAAgACAAIAAgAB4AHgAdAB0AHQAdAB0AHQAcABwAGgAaABkAGQAZABoAGgAbABsAGwAc
ABwAHwAgACAAIAAgACEAIQAhACIAIwAjACQAJAAkACQAJAAjACIAIQAfAB8AHwAeAB4A
HQAcABwAHAAcABsAGAAXABkAGQAZABgAFgAWABYAFwAXABUAFQAWABQAFAAUABQAEgAS
ABIAEgAUABUAFQAVABMAEwATABMAFAAVABUAFgAVABUAFQAVABMAEwAUABQAFQAWABcA
GAAWABYAFgAXABoAGgAaABoAGAAYABgAGgAaABoAGQAZABoAGgAaABoAGQAaABoAGQAa
ABkAGQAaABsAGwAaABoAGgAaABoAGgAbABsAGwAbABkAFwAXABcAFwAXABcAFwAVABUA
FAAUABYAFwAXABYAFgAWABUAFQAUABMAEgARABQAFAAVABYAFgAVABMAEgATABMAEQAT
ABMAEwATABMAEgASABIAEgASABIAEgAQAA8ADwASABIAEgASABIAEgATABMAEgAPAA8A
DwAPAA8AEAARABIAFAAUABYAFwAYABgAGQAaABwAHAAcABwAHAAcABwAHQAfAB4AHQAd
ABsAGAAXABcAFAATABMAEwARABEAEQAPAAwACgAKAAoADAAMAA0ADQAMAA0ADQANAA4A
DgAMAAwADQANAAwADAAOAA0ADQANAAwADAANAA0ADwAOAA4ADgAQABAADQANAAwADAAL
AAsACwALAAsACwAOABIAEwAVABsAIgAoADIARABaAHQAlQC1AMoA0gDIAK4AjgBiADAA
AADZ/7z/rP+e/4z/e/9z/3P/d/9+/4X/i/+R/5v/q/++/8//3P/o//L/+///////BQAH
AAYABgAFAAUABgAJAAkACQAJAAgACAAHAAYACAAGAAYABwAJAAoACwALAAkACQAIAAgA
CAAKAA==
         </WaveFormData>
      </LeadData>
      <LeadData>
         <LeadByteCountTotal>10000</LeadByteCountTotal>
         <LeadTimeOffset>0</LeadTimeOffset>
         <LeadSampleCountTotal>5000</LeadSampleCountTotal>
         <LeadAmplitudeUnitsPerBit>4.88</LeadAmplitudeUnitsPerBit>
         <LeadAmplitudeUnits>��V</LeadAmplitudeUnits>
         <LeadHighLimit>2147483647</LeadHighLimit>
         <LeadLowLimit>268435456</LeadLowLimit>
         <LeadID>V3</LeadID>
         <LeadOffsetFirstSample>0</LeadOffsetFirstSample>
         <FirstSampleBaseline>0</FirstSampleBaseline>
         <LeadSampleSize>2</LeadSampleSize>
         <LeadOff>FALSE</LeadOff>
         <BaselineSway>FALSE</BaselineSway>
         <ExcessiveACNoise>FALSE</ExcessiveACNoise>
         <MuscleNoise>FALSE</MuscleNoise>
         <LeadDataCRC32>3062760090</LeadDataCRC32>
         <WaveFormData>
kACQAJAAkABbACYA8f+8/5//hP9p/07/V/9e/2X/bP96/4j/lv+k/7T/xP/U/+T/7f/2
////CAANABAAEwAWABkAGgAbABwAHQAeAB8AIAAiACIAIgAiACIAIgAiACIAIgAiACIA
IgAhACAAHwAeAB8AIAAhACIAIgAiACIAIgAkACQAJAAkACQAJAAkACQAJAAkACQAJAAl
ACYAJwAoACYAJgAmACYAKAAoACgAKAAoACgAKAAoACsALAAtAC4AMAAwADAAMAAxADIA
MwA0ADUANgA3ADgAOgA6ADoAOgA7ADwAPQA+AD8AQABBAEIAQgBCAEIAQgBAAEAAQABA
AD8APgA9ADwAOwA6ADkAOAA3ADYANQA0ADMAMgAxADAALwAuAC0ALAAqACoAKgAqACkA
KAAnACYAJAAkACQAJAAjACIAIQAgAB8AHgAdABwAGgAaABoAGgAZABgAFwAWABUAFAAT
ABIAEAAQABAAEAAOAA4ADgAOAAwADAAMAAwADgAOAA4ADgANAAwACwAKAAgACAAIAAgA
CAAIAAgACAAIAAgACAAIAAYABgAGAAYABAAEAAQABAAEAAQABAAEAAYABgAGAAYACQAK
AAsADAALAAoACQAIAAkACgALAAwACgAKAAoACgAIAAgACAAIAAYABgAGAAYABQAEAAMA
AgACAAIAAgACAAIAAgACAAIAAAAAAAAAAAD+//7//v/+/wAAAAAAAAAAAAAAAAAAAAAA
AAAAAAAAAAIAAgACAAIAAAAAAAAAAAACAAIAAgACAAQABAAEAAQABAAEAAQABAAEAAQA
BAAEAAIAAgAEAAEAAwADAAMAAgADAAQABwAKAAwADAAOAA8AEAARABIAEwAWABYAFwAa
ABoAGwAbABsAHQAdABsAHQAfAB8AHwAfABoAGAAYABgAFgAWABUAEwAOAAwADAAMAAsA
CgAKAAkACAAIAAcABgAEAAQAAgACAAAA//////7//P/6//z//P/8//z//P/8//z//P/8
//z//v/+//3//f8AAAEAAQACAAEAAAD///7//v///wAABAAHAAoAEgAcACsAPgBUAG8A
lAC6ANYA7QD8APwA5AC5AIYARwAJANz/tf+H/2D/Sf9C/0X/Tf9Z/2H/aP9y/4L/kv+i
/7H/vv/N/9n/3v/g/+X/6f/q/+7/7//v//D/8P/w/+//7//t/+7/7//w/+7/7v/t/+3/
6v/q/+r/6f/o/+j/5//m/+b/5v/k/+T/4//j/+P/4//g/97/4P/g/+L/4//k/+f/5f/l
/+b/5//o/+r/6//s/+3/7//w//D/8P/x//H/8v/y//H/8f/z//X/9f/1//T/9v/2//b/
+P/2//f/+f/6//j/+f/6//v/+v/8//z//f//////AQABAAIAAgADAAMAAwAFAAcACAAI
AAkACQAJAAsACwALAAwADgAOAA4ACwALAAsACwALAAoACAAKAAsADgANAA4ADwAOAA4A
DAAMAA0ADQAMAAsADQANAA0ADQALAAsACgAJAAkACgAKAAoACgAKAAoACgAHAAYABgAG
AAkACgAJAAgABwAHAAcACQAHAAcABgAGAAYABQAFAAUABQAEAAMAAgAFAAYABwAIAAUA
BQAEAAIAAwAEAAUABgAGAAYABgAGAAYABwAHAAUABwAHAAgACAAHAAYABQAEAAYABwAI
AAkACAAHAAYABQAGAAcACgALAAsACwALAAsADQAOAA8AEQATABMAEwATABUAFQAXABkA
GwAcAB0AHAAcABwAHAAcAB0AHQAdAB0AGwAaABkAGQAXABYAFgAWABQAFAAUABQAEQAQ
AA4ADQAMAAsACgAJAAoACAAGAAgACAAIAAgABgAGAAgABQAFAAUABQAEAAYABgAIAAoA
DAAMAA4ADwAPAA8ADwAPAA4ADAALAAwAEQATABQAFQAVABUAEwAVABQAEwASABEADgAM
AAwADAAKAAoACQAHAAQAAgACAAIAAgACAAMAAwAFAAYABgAGAAQABAACAAIAAwADAAQA
BAACAAAAAgACAAIAAgACAAIAAgACAAIAAgACAAIAAQABAAAA///9//z//v/+//7//v/8
//3//v8AAPv//P8CAAoAFQAqAEAAWQB+AKQAxADdAOwA7gDiAMUAmgBpADMA/P/L/6P/
fP9b/0j/Rf9L/1f/X/9k/2z/fP+I/5j/q/+6/8X/0//e/+T/5//r/+z/7P/t/+3/7v/u
/+7/7f/t/+//8P/x//L/8P/w/+//7//x//L/8//z//H/8v/y//L/9P/0//L/8v/1//X/
9f/1//T/8v/0//T/8//z//P/9f/z//P/9P/1//X/9v/2//b/9P/1//X/9P/0//X/9f/2
//j/9//3//n//P/9//7//v/+//7//v8AAAAAAQADAAQAAwADAAMAAwAFAAgACQALAAsA
CwANAA0ADgAOAA8ADwANAA8AEQASABIAEwATABMAFQAVABUAFgAYABgAGAAVABYAFwAY
ABkAFgAUABYAFwAXABUAFQAVABYAFgAUABQAFwAXABYAFQAUABMAEgARAA8ADwAOAA0A
DgAOAA0ADAAJAAgABwAGAAUABAAEAAQABgAGAAQAAgABAAEAAQADAAEAAQAAAAAAAAD/
//////8AAAAAAAAAAAAAAAAAAAAAAgADAAMAAgAEAAQABAAEAAMAAgABAAAAAgADAAMA
AQACAAEAAQAAAAAAAAAAAAAAAAD///7//f8BAAEAAQABAAAA//8AAP//AQABAAEAAQAC
AAIAAgADAAEAAQABAAEAAwABAAEAAQAEAAQABAACAAIAAgACAAIAAQABAAEAAQABAAAA
/////////v/+//7//v/+//7//v/8//z/+//7//v/+//7//v/+v/6//v/+//5//r/+v/6
//r/+v/4//j/+v/3//n/+f/5//j/+v/6//z//v/8//z//v///wAAAQACAAMAAwACAAIA
BAAEAAUABQAFAAUABQADAAUAAwADAAMAAwABAAAAAQACAAQABAADAAEA/v/8//z//P/8
//z//f/9//v//P/8//z//P/8//r/+v/4//f/9//2//b/9P/2//b/+P/4//j/+P/4//j/
+P/4//j/+P/3//f/9f/1//T/9P/2//b/9v/2//b/9//6//r/+f/4//j//v8PACYAPABX
AHoAogDCAN0A7AD0AO4AzwCgAGsAMQD0/7//l/9w/0v/MP8t/zn/Rf9N/1b/Xv9s/37/
lP+p/7r/xf/P/9j/3v/j/+f/6P/o/+n/6f/q/+z/7P/r/+v/7f/u/+//8P/u/+7/7f/t
/+3/7v/v/+//7//w//D/8P/y//L/8P/w//H/8f/x//H/8//y//X/9v/0//P/8v/z//H/
8f/y//P/8//0//T/9P/0//X/9f/0//L/8//z//T/9P/z//P/9f/3//f/9//2//b/9v/2
//j/+P/5//v//P/+////AAABAAIABAAEAAUABwAHAAkACQALAAwADgAPABEAEwAVABYA
GAAZABkAGQAdAB0AHQAeACAAIAAgAB0AHQAdAB0AHQAdABwAHwAhAB8AHQAdAB0AHAAc
ABoAGgAZABkAGAAXABYAFQAUABMAEAAPAA0ACwAKAAoACQAIAAcABgAFAAQAAwACAAIA
AgACAAIAAAD+/////////wEAAQABAAAAAAD+//3//f/9////AAABAAIAAgACAAIAAgAA
AAEAAQAAAAEAAgADAAQAAgACAAIAAgACAAMAAwABAAUABQAGAAYABwAIAAkACgAPABEA
EwAVABYAFQAUABMAEwATABUAFQAUABMAEgARABAAEAAQABEAEAAPAA4ADQANAAsACwAL
AAsACgAJAAYABQAEAAMAAgD//////////////v/9//3////+//7//v/8//z//P/8//7/
/v/9//3///////////8AAAAAAQABAAAA///9//z//f/+////AAD+//7//f/9/wEAAAD+
//7//v/+//7//v8AAP3//f/9//3//P/8//z//v8AAP7//v8AAAEAAgADAAQABQAHAAYA
BgAIAAoACwALAAsACwALAAkACwALAAsACwALAAgABgAGAAYABgAGAAUAAwAAAP7//v/+
//7//v////////8AAAAAAAACAAIAAAAAAAIAAQABAAAAAgAAAAIAAgABAAAA///+//7/
/v/+//7/AAAAAP///////////v/+/wAAAAAAAAAA/v8BAAIAAgABAAIABAAMABkALgBG
AGEAhACsAMwA3QDsAPYA6gDHAJYAXwAhAOz/vf+R/2j/Qf8q/y//Pf9F/0v/Vv9k/3T/
hv+a/63/vv/J/9P/3v/m/+n/6f/s//D/8f/x//L/9v/2//X/9f/z//T/9f/2//b/9v/1
//X/9f/2//f/9//3//j/+P/4//j/+P/2//b/+f/5//n/+f/6//j/+v/6//r/+//8////
/////wAAAQABAAIAAgACAAQABQAFAAQABAAFAAUABgAIAAcABwAJAAkACQAJAAgACgAK
AAoADAAMAA0ADwAQAA4ADwAQABEAEgAUABQAFQAVABUAFwAXABkAGgAcAB0AHQAfACEA
IgAiACMAIwAjACUAJQAlACYAKAAoACgAJQAnACcAJwAnACQAIgAkACUAJwAlACUAJQAm
ACYAJAAkACMAIwAiACEAIQAhACEAIQAfAB8AHgAdABwAHAAbABoAGAAWABQAEgARABAA
EAAQABAAEAAOAAwACwALAAsADQALAAsACgAKAAoACQAJAAkACgAKAAoACgAKAAoACgAK
AAoACwALAAoADAAMAAwADAAMAAwADAAMAAwADQANAAsADQANAA4ADgAOAA4ADgAOAA8A
DwAPAA8AEQARABEAEQASABMAFgAXABoAGwAcAB0AIQAiACMAJQAmACcAKAApACIAGwAW
ABEAEAAOAAwACAAIAAgACAAIAAkACQAJAAkACwAKAAkACQALAAoACgAKAAwADAAMAAwA
DgAOAA0ADQAPAA8ADwAPABAAEAARABEADwAPAA4ADgAPABAAEQASABMAFAAUABUAGQAW
ABcAGAAZABoAHQAeACEAHwAYABMADgAIAAYABgAIAAoADAAOABIAFQAXABkAGwAdAB8A
IAAiACYAJQAlACQAIwAgAB8AHAAdABsAGwAbABsAFgAUABQAFAAWABYAFQATAAwACgAK
AAoACAAIAAkACQAHAAgACAAIAAgACAAGAAYACAAHAAcABgAEAAIABAAEAAQABAAEAAQA
AgACAAIAAgAEAAQAAwADAAUABQAEAAQAAgACAAIAAgACAAEAAAAAAAMABgAIAA4AGwAs
AEAAWQB4AJwAwADdAPAA+gDyANUAqABvAC8A8P+//5X/bP9H/zT/L/81/z//R/9O/1j/
ZP9y/4D/k/+i/7H/vf/E/8r/0f/Z/9r/2v/b/9v/3P/h/+L/4v/j/+H/4v/j/+T/5v/m
/+X/5f/j/+T/5f/l/+f/6P/o/+j/6//s/+v/7P/u/+//8P/x//H/8P/z//T/9P/1//b/
+f/5//n/+v/7//n/+v/6//r//P/9//3//P/8//3//f/+//7//f/9////AQABAAEAAAAA
AAAAAAACAAEAAQACAAIAAAABAAIAAwAGAAgACAAJAAkACQALAAsADwAQABIAEwATABUA
FwAYABcAFwAWABUAGQAZABkAGgAcABwAHAAZABsAGwAbABsAGgAYABoAGwAZABcAFwAX
ABgAGAAWABYAFwAXABYAFQATABMAEwATABEAEQAQAA8ADAAMAAsACgAJAAgABwAGAAMA
AgACAAIABAAEAAIAAAAAAAEAAgAFAAUABQAEAAQABAADAAMAAwACAAIAAgACAAIAAgAC
AAIAAAABAAEAAAD///7//f/8//z//P/8//z//v///////f8BAAEAAgACAAIAAgACAAIA
AQABAAEAAQAFAAUABQAFAAcABwAJAAkACQAJAAkACQAKAAoACgALAAsACwALAAsADAAL
AAwADQANAAwACwAIAAoACgAKAAoACQAJAAkACQAHAAYABQAFAAUABAAEAAQAAgACAAIA
AgAEAAQAAwADAAMAAwADAAMAAgACAAMAAwAFAAUABAAEAAQABAAEAAQABgAGAAUABQAF
AAUABQAGAAYABgAGAAYABAAEAAYABgAGAAYABgAGAAgABQAFAAUABQAEAAQABAAGAAgA
CAAIAAoACwAMAA0ADgAPABEAEAAQABIAEwATABIAEQARABEADwARABMAEwATABMAEAAO
AA4ADgAOAA4ADQALAAYABAAEAAQAAgACAAMAAwABAAIAAgACAAEAAAD9//z//P/7//v/
+v/6//j/+v/6//j/+P/4//j/+v/6//r/+v/4//j/9//3//n/+f/4//j/+v/6//r/+v/4
//v//P/+////BAAMABYAJQA2AEwAaQCMALIA0ADnAPQA8gDaAK0AeAA3APn/yP+f/3f/
Vv9B/z7/Q/9L/1f/X/9k/3b/iP+U/6T/tf/G/9H/3f/o/+7/8f/z//b/9v/3//f/+P/6
//r/+f/5//v//P/9//7//P/8//v/+//9//7///////3//v/+//7//P/8//r/+v/7//v/
+//7//z/+v/8//z//f/9//3/////////AAABAP//AAAAAAAAAAABAAEAAAD+//////8A
AAAA/////wEAAwADAAMAAgACAAIAAgAEAAMAAwAEAAQAAgADAAQABQAIAAoACgALAAoA
CQAKAAkADAAOABEAEwATABUAFwAYABYAFwAXABcAGwAbABsAHAAcABwAHAAZABkAGQAZ
ABkAGAAWABgAGQAYABUAFAATABUAFgAVABYAFwAXABYAFQAVABUAFQAVABUAFQAUABMA
EgASABEAEAAQABAAEAAQAA8ADgAOAA4ADAAMAAoACAAHAAcABwAJAAkACQAIAAgABgAF
AAUABQAIAAgACAAIAAcABgAFAAQABgAHAAcABgAEAAQABAAEAAYABgAGAAYACAAJAAkA
BwAJAAkACgAKAAoACgAKAAoACwALAAsACwANAA0ADQANAA0ADQAPAA8ADQANAA0ADQAM
AAwADAANAAsACwALAAsADQALAAsACwAMAAwADAAKAAoACgAKAAoACwALAAsACwALAAoA
CQAJAAcABgAGAAYACAAIAAgACAAGAAYABQAFAAUABQAFAAUABAAEAAUABQAFAAUABAAE
AAIAAgACAAIAAgACAAEAAQABAAEAAQACAAAAAgACAAIAAgACAAIAAgACAAIAAgAEAAEA
AgADAAQABAAEAAQABgAIAAgACAAKAAsACgALAAwADQAPAA4ADgAQABIAEwATABMAEQAR
AA8AEQARABEAEQARABAADgAOAA4ADgAOAA0ACwAGAAQABAAEAAQABAAFAAUABwAIAAgA
CAAGAAYABAAEAAQAAwADAAIABAACAAQABAAEAAQABAAEAAQABAAEAAQABAAEAAMAAwAD
AAMAAgACAAQABAAEAAQAAgAFAAYACAALAA4AGAAoADkATgBmAIUAqADIAOYA+wAAAfIA
0AChAGAAHQDn/77/lf9t/1L/Sf9M/1H/W/9l/23/dP+A/47/nP+q/73/yv/T/93/5v/s
/+//8f/0//b/9//3//j/+P/4//f/9//3//j/+f/6//v//P/8//3/+//8//3//f/9//7/
/v/+//z//P/6//r/+v/5//j/9//4//b/+P/4//X/9f/1//f/9//3//j/+f/3//j/+P/4
//j/+f/5//j/+P/5//n/+v/8//v/+//9//7//f/8//r/+//8//3/AAD/////AAAAAAAA
AQACAAMAAgAEAAQABQAHAAcACQAJAAkACgAMAA0ADQAPABEAEgASABMAEwATABMAEwAT
ABQAGAAYABgAFQATABMAEwATABMAEgAVABcAFQATABMAEwASABIAEAAQABMAEwASABEA
DwAPAA8ADwAQABEAEQARAA8ADgAMAAoACgAKAAoACgAHAAYABgAGAAYABgAEAAIAAQAB
AAEAAwAFAAUABAAEAAQAAwADAAMABAAEAAQABAAEAAQABAAEAAYABwAHAAYABgAGAAYA
BgAFAAQAAwACAAQABQAFAAMABQAFAAYABgAIAAgACAAIAAkACQAJAAkACwALAAsACwAJ
AAkACwALAA0ADQANAA0ADAAMAAwADQANAA0ADQANAA8ADQANAA0ADAAMAAwACgAMAAwA
DAAMAA0ADQANAA0ACwAKAAkACQALAAoACgAKAAgACAAIAAgACQAKAAoACwAJAAkACQAJ
AAoACgALAAsACQAJAAgACAAKAAoACgAKAAgACAAHAAcABwAFAAYACAAIAAgACAAGAAYA
CAAFAAUABQAFAAQABQAGAAkADAALAAoACwALAA4ADwAQABEAEwASABIAFAAVABUAFAAT
ABEAEQAPABEAEQARABEAEQAMAAoACgAKAAwADAALAAkABAACAAIAAgABAAAAAAD//wAA
AgADAAQABgAGAAQABAAEAAMAAwACAAAA/v8AAAAAAAAAAAAAAAD///7//f/8//3//v/+
//////////7//v/8//z//P/8//7//f/+/wIAAQACAAgAFAAjADoAUgBxAJQAugDUAOcA
9AD2AOQAvwCSAF0AIwDw/8X/mf9s/0v/Qv9J/0//Wf9n/27/dP+E/5L/ov+3/8L/x//T
/97/4v/n/+v/7v/u/+//7//w//L/8v/x//H/8//0//X/9v/2//b/9f/1//X/9v/3//f/
9//4//j/+P/2//b/9P/0//f/9//3//f/9v/0//b/9v/y//H/8P/x//H/8f/y//P/8f/y
//L/8v/w//H/8f/w//L/8//z//T/9P/z//P/9f/1//X/9f/0//T/9P/0//b/9v/3//n/
+v/8//3//v////7/AAAAAAEAAAD//wAA//8DAAQABgAHAAUABwAJAAoADAANAA0ADQAN
AA0ADQAOABIAEgASAA8AEQARABEAEQAOAAwADgAPAA8ADQANAA0ADQAMAAkACAAJAAkA
CAAHAAkACQAJAAkABAADAAEA///+//7//f/8//3//P/7//r/+//6//r/+v/4//j/9v/0
//X/9f/1//f/9//3//b/9v/0//P/8//z//b/9v/2//b/9v/2//b/9v/4//n/+f/4//j/
+P/4//j/+P/4//j/+P/2//f/9//1//X/9f/2//b/9v/2//b/9v/1//X/9f/1//X/9f/1
//X/9f/1//f/9//1//X/9f/1//b/9v/2//f/+P/5//r/+//6//f/9v/1//f/+P/5//j/
9v/2//b/9v/3//f/9//3//X/9P/z//P/9f/0//T/9P/y//L/8v/y//P/9P/0//X/9P/z
//L/8f/y//L/8//z//P/8//y//L/8v/y//L/8v/0//T/8//z//f/9f/z//T/9P/0//T/
9P/0//L/8v/0//H/8v/z//T/9P/y//L/9P/2//b/9v/4//n/+P/5//r/+//7//r/+v/8
//7//////////f/9//v//f/9//3//f/9//z/+v/6//r/+v/6//n/9//0//L/8v/y//D/
8P/x//H/8//0//T/9P/0//T/8v/y//D/7//v/+7/8P/u//D/8P/w//D/8P/w//D/8P/w
//D/7v/u/+3/7f/v/+//7v/u/+7/7v/u/+7/7v/v/+7/7v/x//L/8v/8/wsAHgA2AE0A
cACYALwA0QDiAPAA6gDJAJwAZQApAPD/u/+P/2j/Qf8i/yP/Mf85/0H/TP9W/2b/eP+K
/53/qv+5/8P/zP/S/9f/2f/a/97/3//f/+D/4v/i/+H/4f/j/+T/5f/m/+T/5P/j/+P/
4//k/+X/5f/l/+b/5v/m/+j/6P/m/+b/5//n/+f/5//n/+b/6f/q/+n/6f/p/+v/7f/t
/+7/7//t/+7/7v/u/+z/7f/t/+z/7f/v//D/8v/w/+//7//x//X/9f/1//T/9P/0//T/
9v/4//n/+//8//r/+//8//3//f/+//3//f8AAAEABAAFAAcACAAKAAsADQAPABEAEgAU
ABUAFQAVABcAFwAXABgAGgAaABoAFwAaABsAHAAdABwAGgAcAB0AGwAZABkAGQAaABoA
GAAYABkAGQAYABcAGQAZABkAGQAVABUAFAATABIAEgARABAADQAMAAsACgAHAAYABgAG
AAgACAAGAAQABQAFAAUABwAFAAUABAAEAAYABQAFAAUABAAEAAQABAAEAAQABAAEAAQA
BQAFAAQABgAGAAYABgAGAAYABgAGAAYABwAHAAUABwAHAAgACAAHAAYABQAEAAUABQAF
AAUACQAJAAkACQAHAAcACQAJAAkACQAJAAkACQAIAAcABwAIAAkACgALAA0ACwALAAsA
CgAKAAoACAAJAAoACwAMAAkACQAJAAkACwAKAAkACQAJAAgACAAIAAkACgALAAwACgAK
AAkACQAJAAkACQAJAAgACAAJAAkABwAHAAYABgAHAAgACQAKAAgACAAHAAcABwAHAAcA
CAAGAAYABgAGAAgACAAHAAUABQADAAUABwAIAAYABgAGAAYABAAEAAYAAwAFAAUABQAE
AAQABAAGAAgABgAGAAgACQAMAA0ADgAPAA8ADgAOABAAEgATABMAEwATABMAEQATABMA
EwATABMAEAAOAA4ADgAMAAwACwAJAAYABAAEAAQABAAEAAUABQAFAAYABgAGAAgACAAG
AAYABgAFAAUABAAEAAIABAAEAAIAAgACAAIAAgACAAIAAgACAAIAAQABAAIAAwADAAQA
BAAEAAQABAAEAAMAAAACAAUACAAOABgAJQA6AFAAbQCSALYA1ADrAPoA/ADoAL0AiABN
ABEA3P+v/4n/ZP9F/zr/Pf9H/0//Wf9i/3D/gv+U/6T/tf/E/8//2f/g/+j/7f/v//T/
9P/1//X/9v/4//j/9//3//f/+P/5//r/+P/4//f/9//5//r/+//7//n/+v/6//r/+v/6
//j/+P/7//v/+//7//z/+v/8//z/+f/5//n/+//5//n/+v/7//v//P/8//z//v//////
/v/8//3//f/+//7//f/9/////////////v8AAAAAAAACAAIAAwAFAAYABgAHAAgACQAK
AAwADAANAA0ADQAPAA8AEQASABQAFQATABUAFwAYABoAGwAbABsAHwAfAB8AIAAgACAA
IAAdAB0AHQAdAB0AHgAcAB4AHwAdABsAGwAbABwAHAAaABoAGwAbABoAGQAZABkAGQAZ
ABkAGQAYABcAFgAWABUAFAATABIAEQAQABEAEAAQABAADwAOAAsACAAHAAcABwAJAAcA
BwAGAAYABgAFAAUABQAGAAYABgAGAAQABAAEAAQABgAHAAcABgAGAAYABgAGAAYABgAG
AAYABgAHAAcABQAJAAkACgAKAAoACgAKAAoACwALAAsACwANAA0ADQANAAsACwANAA0A
DQANAA0ADQAOAA4ADgAPAA8ADwAPAA8ADwANAA0ADQAOAA4ADgAMAAwADAAMAAwACQAJ
AAkACQALAAoACQAJAAsACgAKAAoACgAKAAoACgAIAAgABwAHAAkACQAJAAkABgAGAAcA
BwAHAAcABgAGAAQABAAEAAQABQAGAAYABwAFAAUABQAGAAQABAAEAAQABgAGAAUAAwAH
AAYABQAEAAMAAgAEAAQABgADAAQABQAGAAYABAAEAAYACAAIAAgACgALAAoACwAMAA0A
DQAMAAwADgASABMAEwATABMAEwARABMAEQARABEAEQAOAAwADAAMAAoACgAJAAcAAwAC
AAMABAAEAAQABQAFAAUABgAGAAYABgAGAAQABAAEAAMAAwACAAQAAgAEAAQABAAEAAQA
BAACAAIAAgACAAIAAgABAAEAAwADAAIAAgACAAIAAgACAAQAAwAEAAYABwAMABQAJAA3
AEoAYACFAKwAygDmAPkAAAH0AM4AmQBeAB8A5f+6/5H/bf9Q/0H/RP9J/0//Wf9n/3D/
ev+O/6L/sv+//8z/1//f/+r/8P/z//X/9v/2//f/9//4//r/+v/5//n/+//8//3//v8A
AAAA//////3//v////////8AAAAAAAAAAAAA/v/+/////////////v/8//7//v/7//v/
+//9/wAAAwAHAAsADgAQABEAEgASABMAEwASABMAFQAWABgAGQAZABoAHQAfAB8AHwAe
ACAAIAAgACIAJAAlACcAKAAmACcAKAApACoALAAsAC0AKwArAC0ALQAwADIANQA3ADUA
NwA5ADoAOgA7ADsAOwA9AD0APQA+AD4APgA+ADsAOQA5ADkAOQA4ADYAOAA5ADkANwA3
ADcAOAA4ADYANgA1ADUANAAzADMAMwAzADMAMwAzADIAMQAvAC4ALAAqACsAKgApACgA
JQAkACQAJAAiACIAIAAeAB8AHwAfACEAIAAfAB0AHAAeAB0AHQAdAB0AHAAbABoAGgAa
ABoAGgAcAB0AHQAcABoAGgAaABoAGwAcAB0AHgAeAB8AHwAdAB4AHQAdABwAHQAeAB8A
IAAhACEAIQAhACEAIQAhACEAHwAfACEAIQAiACMAJAAlACYAJgAmACcAJQAlACUAJQAn
ACUAJQAlACgAKAAoACYAJgAmACYAJgAlACUAJQAlACUAJAAjACMAIwAiACIAIgAgACAA
IAAgACIAIgAhACEAIQAhACEAIQAeAB4AHwAfACEAIQAgACAAHgAeAB4AHgAeAB4AHQAd
AB0AHQAdAB4AHgAeAB4AHgAgACAAHwAdAB0AGwAeAB4AHgAeAB4AHgAeACAAHQAbABsA
GwAaABwAHAAeACAAIAAgACIAIwAkACUAJgAnACkAKAAoACoAKwArACoAKQArACsAKQAr
ACsAKwArACsAKAAmACYAJgAkACQAIwAhABwAGgAaABoAGwAcAB4AHwAdAB4AHgAeAB4A
HgAcABwAHAAbABsAGgAaABgAGgAaABoAGgAaABoAHAAcABwAHAAcABwAGwAbABsAGwAa
ABoAGAAYABgAGAAaAB0AHgAeAB8AJgAuADoATQBiAHwAnQDAAOIA/gARARYBCAHiAKsA
bAArAPP/zP+r/4X/aP9d/1z/X/9r/3f/ff+G/5T/pP+2/8b/1f/g/+3/9//+/wIABwAN
AA4AEAARABEAEgAWABYAFQAVABMAFAAVABYAFgAWABUAFQAVABYAFwAXABcAGAAYABgA
GAAcAA==
         </WaveFormData>
      </LeadData>
      <LeadData>
         <LeadByteCountTotal>10000</LeadByteCountTotal>
         <LeadTimeOffset>0</LeadTimeOffset>
         <LeadSampleCountTotal>5000</LeadSampleCountTotal>
         <LeadAmplitudeUnitsPerBit>4.88</LeadAmplitudeUnitsPerBit>
         <LeadAmplitudeUnits>��V</LeadAmplitudeUnits>
         <LeadHighLimit>2147483647</LeadHighLimit>
         <LeadLowLimit>268435456</LeadLowLimit>
         <LeadID>V4</LeadID>
         <LeadOffsetFirstSample>0</LeadOffsetFirstSample>
         <FirstSampleBaseline>0</FirstSampleBaseline>
         <LeadSampleSize>2</LeadSampleSize>
         <LeadOff>FALSE</LeadOff>
         <BaselineSway>FALSE</BaselineSway>
         <ExcessiveACNoise>FALSE</ExcessiveACNoise>
         <MuscleNoise>FALSE</MuscleNoise>
         <LeadDataCRC32>3227852981</LeadDataCRC32>
         <WaveFormData>
ygDKAMoAygCMAE4AEADS/7j/nv+E/2r/b/90/3n/fv+N/5r/p/+0/8L/0P/e/+z/9f/+
/wcAEAAVABgAGwAeACAAIgAkACYAJwAoACkAKgAsACwALAAsACwALAAsACwALAAsACwA
LAAqACoAKgAqAC0ALgAvADAAMAAwADAAMAAwADAAMAAwADIAMgAyADIAMgAyADIAMgAz
ADQANQA2ADYANgA2ADYANgA2ADYANgA4ADgAOAA4ADkAOgA7ADwAPQA+AD8AQABBAEIA
QwBEAEUARgBHAEgASQBKAEsATABPAFAAUQBSAFQAVgBYAFoAXABcAFwAXABeAF4AXgBe
AFwAXABcAFwAWQBYAFcAVgBTAFIAUQBQAE0ATABLAEoASABGAEQAQgA/AD4APQA8ADoA
OAA2ADQAMQAwAC8ALgArACoAKQAoACcAJgAlACQAIwAiACEAIAAfAB4AHQAcABsAGgAZ
ABgAFwAWABUAFAAUABQAFAAUABMAEgARABAAEAAQABAAEAAOAA4ADgAOAAwADAAMAAwA
CgAKAAoACgAKAAoACgAKAAkACAAHAAYABAAEAAQABAAEAAQABAAEAAYABgAGAAYACAAK
AAwADgAMAAwADAAMAA4ADgAOAA4ADgAOAA4ADgAMAAwADAAMAAoACgAKAAoACgAKAAoA
CgAKAAoACgAKAAoACgAKAAoACQAIAAcABgAGAAYABgAGAAgACAAIAAgACAAIAAgACAAG
AAYABgAGAAgACAAIAAgACAAIAAgACAAKAAoACgAKAAoACgAKAAoACgAKAAoACgAKAAoA
CgAKAAwADAAMAAwADAALAAoACgAKAAoACwAMAA0ADwAPABAAEQASABMAFAAUABYAFgAW
ABcAFwAYABgAGAAYABgAGAAaABwAHAAcABkAFwAWABUAFwAXABUAEwAPAA0ADQANAAsA
CwALAAsACwAKAAgABwAIAAgABQAFAAIAAQAAAAAA/f/8//z//f/8//v/+v/5//n/+P/4
//j/+P/4//f/9//6//z//f/9//v/+v/6//r/+P/6//z//P/9////BQAPAB0AMQBEAFsA
fACfAL8A5wATASoBGwHzALUAZwAbAOH/vv+c/3j/Yv9a/1j/W/9i/2n/cv+A/43/lv+g
/63/u//G/87/0P/T/9r/4P/j/+j/6v/s/+7/7P/s/+v/6//s/+z/7P/r/+n/6//p/+n/
5//n/+b/5f/k/+P/4//i/+L/4f/h/9//3f/c/9z/3P/c/9z/3P/c/9z/3P/d/97/3v/e
/9//4f/i/+L/4v/i/+P/5f/m/+f/6v/q/+r/6//p/+n/6f/q/+//7//v//D/8P/w//H/
8f/z//X/9//3//T/9P/0//T/9f/2//j/+f/8//z///8CAAIAAgACAAIABgAIAAoADAAL
AAwADgAPAA4AEQARABIAFAAWABcAGAAVABQAEwAQABEAEQARABAAEAARABEAEAANAAoA
CQAJAAoACAAGAAQAAQAAAP///v/9//7///8AAP3//P/8//n/+v/5//n/+P/0//T/8//z
//b/9//2//b/9f/0//H/8P/z//P/8//z//L/8P/w//D/7v/u/+7/7v/v/+//8P/x//H/
8P/u/+3/7//v/+//7//v/+//7//v//H/8f/x//H/7//v//D/8P/w//H/8f/y//P/8//z
//X/8//z//T/9P/3//n/+//8//v/+//6//n//f///wAAAwAFAAUABAADAAUABgAIAAoA
DQAOAA4ADwANAA0ADQAMAA4ADgAOAA4ACwAKAAkACAAIAAgABwAGAAYABgAGAAYAAwAC
AAEAAAD+//7//v/+//r//P/6//r/+v/6//r/+P/4//j/+P/6//n/+P/4//b/9v/3//j/
+f/7//v//P/8//z//P/8//z//v/+//7/AgADAAUABgAEAAQABAAEAAQABgAGAAYABAAD
AAMAAwADAAMAAQD///n/9//3//f/+P/5//r/+//8//z/+//7//v/+v/2//X/9f/1//X/
9v/z//L/8v/z//P/8//z//P/9f/0//T/9P/z//L/8P/v/+7/7v/t/+v/7P/s/+3/7v/u
/+7/8P/u/+f/5f/p//H/+/8RACgAQQBiAI0AtQDhABMBPgFRAUEBEwHPAIEAMQDo/7D/
gv9U/zz/OP85/0D/Sf9S/17/b/96/4j/mf+n/7D/uv/E/8v/0v/Y/9//4P/g/+D/4P/g
/+D/3//f/+H/4v/j/+P/4f/j/+H/4f/j/+X/5v/n/+b/5f/l/+T/5P/j/+P/4f/j/+T/
5v/o/+f/5v/l/+T/5f/m/+j/6v/o/+j/6f/r/+z/7P/s/+z/6v/r/+v/6//t/+7/7//x
//H/8f/x//L/9f/1//X/9v/4//j/+f/5//f/+f/7//v/+f/6//v//P/+/wAAAwAFAAQA
BAAHAAoADAAOABAAEgAVABgAGwAeAB4AHgAfAB8AIQAlACYAKAAoACgAJwAmACkAKgAr
ACoAKAAnACYAJAAhACEAIAAeAB0AGgAZABkAGAAWABQAEgARABAADwAOAAsACgAJAAgA
BwAGAAYAAwAAAP/////+//7//v/9//3/+//7//n/+P/4//j/9v/2//X/9f/1//X/9P/y
//L/8v/w//D/8P/w//D/7//v/+//8P/w/+//7//v/+//7//v/+3/7f/t/+3/8P/x//L/
8//y//H/8f/w//D/8f/x//L/8v/x//D/8f/x//H/8v/y//L/8//0//T/9P/1//X/9f/2
//f/9//5//j/9//1//P/9f/0//T/9P/2//b/9f/1//f/9//3//b/9v/2//b/9v/2//b/
9v/2//b/9v/1//T/8v/y//L/8v/y//L/8v/y//L/8v/y//L/8v/y//L/8v/u//D/8v/y
//L/8v/w//D/8P/w//L/8f/w//D/7v/u/+//8P/x//P/8//0//X/9v/3//j/9v/4//j/
+P/7//v//P/8//r/+v/6//r/+v/8//z//P/9//3//v/////////9//v/9//1//X/9f/1
//X/9f/1//b/9v/1//X/+P/4//X/9f/y//H/8P/w/+3/7P/s/+3/7//v/+//7//t/+z/
7P/s/+z/7P/r/+v/6f/q/+r/6f/q/+r/6//s/+r/7P/w/+7/6//l/+H/5f/3/w0AIgA7
AF4AhQCvANsADwFAAVkBTQEfAdkAhwAvAOL/pv94/0z/LP8m/zP/PP9D/07/Wv9p/3b/
iP+b/6n/tP/A/8j/y//Q/9b/2//d/97/3//g/+L/4v/h/+H/4//k/+X/5f/l/+f/5f/l
/+b/5//n/+f/5//n/+j/6P/o/+f/5//l/+b/5v/n/+j/6f/q/+v/7P/p/+j/6P/o/+j/
6P/p/+v/7P/s/+z/7P/s/+3/7f/t/+z/7P/s/+3/7f/t/+3/7v/z//P/8//0//P/8v/y
//H/8//1//f/9//5//r/+//8//3//v8AAAEABAAEAAcACgAMAA4AEAASABYAGAAaABwA
HgAgACMAJQAkACcAJwAoACsALAAsACwALQAuAC8ALgArACsAKwAqACsAKwAqACgAJgAi
ACAAHwAeABwAGgAYABYAFAASABAADAAKAAgABgAFAAQABAABAP7//f/9//z/+P/4//f/
9//5//n/9//2//b/9v/0//T/9f/1//X/9f/0//L/8v/y//P/9P/1//b/9v/1//X/9f/0
//T/8//z//b/9//4//n/9//3//f/9//5//n/+f/5//v/+//8//z//f///wAAAgAHAAkA
CwAPAA0ADQAOAA4ADAANAA4ADgALAAsACgAJAAoACwALAA0ADAALAAkABwAFAAQABAAE
AAMAAgAAAP///f/9//3//P/7//r/+f/4//j/+P/4//j/+P/4//f/9v/2//b/9v/2//b/
9v/2//b/+P/4//j/+P/6//r/+v/6//j/9//3//f/+f/5//n/+f/3//f/9//4//r/+v/6
//r/+v/6//r/+v/6//r/+P/3//b/9v/4//j/+f/6//n/+//7//z//f/+////AAAAAAIA
AgACAAMAAwAEAAQABgAGAAYABgAGAAgACAAIAAgABwAHAAcABwAHAAUAAwD///3//f/9
//3//f/9//3/AAAAAP////8AAAAA/f/9//3//f/9//7//f/8//z//f/7//v/+//7//v/
+v/6//r//P/8//v/+//5//r/+v/5//r/+v/7//z/+v/6//z/+v/5//f/9//9/wsAHwA2
AE0AagCRALcA2wAJATIBPwEnAfMAqwBZAA0Azv+g/3r/Uv88/zz/Rf9M/0//WP9o/3f/
hv+Y/6n/t//A/8j/1P/d/+D/4P/l/+b/6P/q/+z/7v/u/+3/7f/t/+7/7//v//H/8//x
//H/9P/1//X/9f/3//f/+P/4//j/9//3//X/9v/2//f/+P/6//r/+v/6//z//P/9//7/
/P/8//3///8CAAIAAgACAAQABQAFAAUABgAGAAYABwAHAAcABwAIAAkACQAJAAoADAAM
AA0ADQANAA8AEQARAA8AEAARABIAEwAUABYAFwAYABgAGwAeACIAJAAmACgAKAAqACwA
LgAxADIANAA1ADYAOQA5ADoAOwA8ADwAPAA6ADoAOgA4ADkAOQA5ADgANwA3ADYANAA1
ADIAMQAxAC4ALAAqACgAJwAmACUAJAAfAB4AHQAcABsAGgAaABcAFQATABIAEAAQABAA
DwAPAA8ADwANAAwACgAKAAgACAAJAAkACQAJAAgABgAGAAYABgAGAAYABgAGAAUABQAF
AAQABAADAAMABQAFAAUABQAFAAUABQAFAAUABQAFAAUABwAHAAgACAAIAAkACQAKAAkA
CQAJAAsADQANAA4ADgAPABEAEwAUABYAGQAbAB0AIQAjACQAJwAqACsAKwArACUAHgAY
ABIAEAAOAAsACQAJAAkACQAIAAYABgAGAAYABQAGAAcACAAKAAoACQAIAAoACgAKAAoA
DAAMAAwADAAMAAwADAAMAA0ADgAPABAAEAAPAA8ADwARABEAEQARABQAFQAWABgAGgAY
ABsAHAAdAB4AIQAiACMAJAAcABUADgAIAAgACAAJAAoADgARABIAFAAYABoAHAAeACEA
JAAlACYAJQAlACYAJgAiACAAHgAcABwAHgAeAB4AGwAZABgAFwAZABkAFwAVAA8ADQAN
AA0ADQANAA0ADQAMAAwACwALAAwADAAJAAkACAAHAAYABgAFAAQABAAFAAMAAwADAAMA
AwACAAIAAgAAAAAA/////wEAAgACAAEAAQAAAAAAAAAAAP7/AAAAAP///////wcAEQAh
ADQASQBiAIEApQDLAPcAHgErARcB6QClAFUABwDM/6T/gP9e/0z/RP9D/0r/T/9W/2D/
bf94/4T/lf+h/6r/tP+8/8H/yP/Q/9H/0v/U/9b/2P/b/9z/3P/d/97/3v/e/93/3v/h
/+D/4f/i/+P/4//j/+X/5f/m/+b/6f/p/+r/6f/r/+z/7v/w//H/8v/z//T/9v/2//f/
+P/2//b/9//5//j/+P/4//j/+v/7//v/+//8//z//P/9//3//f/9//7/////////AAAA
AAAAAQABAAEAAwAFAAUABQAGAAcACAALAAwADgAPAA4ADgARABQAFgAYABoAHAAeACAA
IgAkACMAJAAmACcAKAArACsALAAvADAAMAAwAC4ALgAuACwALQAtAC0ALAApACkAKAAm
ACUAIgAhACEAIgAgAB4AHAAZABgAFwAWABEAEAAPAA4ACwAKAAoABwAGAAUABQAEAAAA
AAD/////AQABAP///v8AAAAA/v/+/wEAAQABAAEAAgAAAAAAAAD+//7//v/+//z/+//7
//v/+v/6//n/+f/4//f/9v/1//X/9f/1//X/+f/5//n/+f/7//v//P/8//r/+//7//z/
+//7//v//f//////AAAAAAIAAwAEAAQABAAFAAUABQAIAAkACQALAAsACwAKAAkACwAK
AAoACgAKAAoACQAJAAkACQAJAAgABgAGAAYABgACAAIAAgACAAIAAgABAAAAAAAAAAAA
AAACAAIAAgACAAAAAAAAAAAAAAAAAAAAAAABAAEAAgADAAMAAwADAAMAAwADAAMABAAC
AAIAAgACAAQABAAFAAUAAwAEAAQABAAEAAQABAAEAAQABAAEAAMAAgACAAIAAgADAAQA
BwAJAAkACgAJAAoACwAMAA4AEAAQABAADwAPABAAEAAQABAAEAAQABIAFAAUABQAEgAR
ABEAEQARABEADwANAAkABwAHAAcABQAFAAUABQAEAAQAAwADAAMAAgD+//3/+v/5//j/
+P/4//j/+f/7//r/+f/4//f/9//2//b/9v/0//T/8//z//X/9v/2//X/9v/2//f/+P/6
//r/+P/4//n/+/8BAAsAGwArADwAUwBwAJMAtwDdAAUBGAELAd8AoQBTAAkA0f+q/4r/
bP9c/1j/Vv9b/2b/a/9y/4T/k/+e/6r/u//H/9D/2v/k/+n/7P/w//P/9f/2//f/+P/6
//r/+f/5//3//v///////f////3//f/+//////////////8AAAAAAAD//////f////7/
/v/+/wAAAAAAAAAAAAAAAAEAAgACAAIAAwAFAAUABAADAAIAAgADAAMAAwAEAAQABAAF
AAUABQAFAAYACQAJAAkACgAIAAgACQAJAAkACwANAA0ADQAOAA8AEAARABIAFAAVABQA
FAAXABoAHAAeACAAIgAmACgAKgAsACsALAAuAC8AMAAzADMANAAzADQANAA0ADQANAA0
ADIAMQAxADEAMAAtAC0ALAAqACsAKAAnACcAKAAmACQAIgAhACAAHwAeAB0AHAAbABoA
GQAYABgAFQAUABMAEwASABEAEgASABMAEQARAA8ADgAOAA4ADAAMAA0ADQANAA0ACgAI
AAgACAAIAAgACAAIAAYABQAFAAUACAAIAAcABwAHAAcABwAHAAkACQAJAAkACwALAAsA
CwANAA0ADgAOAA4ADwAPABAAEQARABEAEwATABMAFAAUABIAEwAUABQAEgATABMAEwAT
ABMAEgATABMAEwASABEAEwASABIAEgAUABQAEwATABEAEQARABAAEAAQABAAEAAQABAA
EAAQAA8ADgAMAAoACwAMAA0ADgAMAAwADAAMAAoACgAKAAoACgAKAAoACgAKAAkACQAJ
AAkACQAJAAkABwAHAAcACAAIAAgACAAIAAgABgAHAAcACAAIAAgACAAIAAgACAAIAAgA
CgAJAAgACAAIAAgACQAKAA0ADwAPABAADwAQABEAEgASABQAFAAUABUAFQAWABYAFAAU
ABQAFAAWABgAGAAYABYAFQAVABUAFQAVABMAEQALAAkACQAJAAkACQAJAAkADAAMAAsA
CwAMAAwACQAJAAgABwAGAAYABQAEAAQABQAHAAcABwAHAAcABgAGAAYACAAIAAcABwAG
AAYABQADAAUABAAEAAQABgAGAAgACAAHAAkAEwAhADEAQwBUAG0AjgCvANUAAQEfASAB
AwHNAIEAMwDz/8f/qv+K/3D/Zv9k/2T/af90/3v/gv+O/53/qP+0/8P/zf/U/9r/5P/r
//D/8v/1//b/+P/6//z/+v/6//n/+f/5//r/+//7//z////+//////////7//f//////
AAAAAP///f/8//n/+//6//r/+v/4//j/+P/4//j/+P/5//r/+P/4//n/+//+//7//v/+
//3//f/8//v/+v/6//r/+//7//v/+//8//7//f/8//z//P/8//3//f///wEAAwADAAEA
AgADAAQAAwAEAAYABwAGAAYACQAMABAAEgAUABYAFgAYABoAHAAdAB4AIAAhACAAIwAj
ACQAJwAoACgAKAAmACYAJgAkACMAIwAjACIAHwAfAB4AHAAZABYAFQAVABQAEgAQAA4A
DQAMAAsACgAKAAoACgAKAAUABAAEAAEAAgABAAEAAAD8//z/+//7//n/+f/3//b/9v/2
//T/9P/2//f/+P/5//f/9P/z//L/9P/0//T/9P/2//X/9f/1//b/9v/1//X/9f/1//X/
9f/0//P/8v/x//P/8//z//P/9f/1//b/9v/2//f/9//4//f/9//3//n/+f/5//r/+v/6
//v//P/8//z//f/9//3//P/9//3////9//3//P/7//z//P/9//7//v/+//3//f/9//3/
/f/8//3//v///wAA/f/8//v/+v/6//r/+f/4//r/+v/6//r//P/8//z//P/7//r/+f/4
//r/+v/6//r/+v/5//n/+f/5//n/+f/5//n/+f/5//r/+P/4//r/+P/4//j/+P/2//b/
9v/2//b/9f/0//T/9f/2//j/+v/4//n/+P/4//z//v8AAAIAAAACAAIAAgABAAEAAgAC
AAIAAgACAAIAAgAEAAQABAAAAP/////////////9//v/+f/3//f/9//1//X/9f/1//j/
+P/3//f/+f/6//j/+f/3//X/8//y//H/8P/w//H/8f/x//H/8f/u/+z/6//q/+3/7v/u
/+//8f/y//L/8f/w/+7/7f/s/+z/6v/s/+z/5//n/+3/+f8JAB0ANABPAHAAlwC9AOcA
FQE4ATkBGQHjAJcARQD9/8j/mv9s/0r/QP9A/0H/TP9X/2D/av95/4T/kv+h/6v/sv+8
/8T/y//S/9b/1//Z/9r/2//c/9//4P/g/+H/4f/i/+P/4//l/+f/5f/l/+P/4//i/+H/
4v/j/+X/5v/k/+P/4//h/+P/4v/i/+L/5P/k/+T/5P/i/+L/4//k/+P/4v/i/+P/5v/m
/+b/5v/j/+P/4v/h/+P/5P/l/+f/6f/p/+n/6v/s/+v/6v/q/+j/6P/p/+n/6//t/+//
7//v//D/8f/y//H/8v/0//X/+P/4//v//v8AAAIABAAGAAgACgAMAA4AEQASABQAFQAW
ABkAGQAaAB0AHgAeAB4AHAAcABwAGgAZABkAGQAYABcAFwAWABQAEgAOAAwACwAKAAgA
BgAEAAUABAADAAIA/f/8//v/+v/3//b/9v/z//T/8//z//L/8P/w/+//7//t/+3/6//q
/+r/6v/o/+j/6f/p/+n/6f/n/+T/4//i/+T/5P/k/+T/5P/j/+P/4//l/+b/5v/n/+b/
5f/k/+P/5P/l/+b/5//n/+f/5//n/+f/5//o/+j/6P/p/+n/6v/r/+v/6//t/+v/6//s
/+z/6v/r/+z/7P/s/+3/7f/t/+3/7f/s/+3/8P/x//H/8f/w/+7/7f/s/+3/7v/u/+//
7f/t/+3/7P/u/+7/7v/u/+z/7P/s/+z/7P/s/+v/6v/s/+z/7P/s/+7/7v/u/+7/7f/s
/+v/6v/s/+z/7P/s/+z/6//r/+v/6//r/+v/6//p/+n/6f/q/+7/7P/q/+r/7P/s/+z/
7P/s/+v/6v/p/+j/6f/p/+n/6v/q/+r/6//s/+3/7//v//D/8f/y//P/9P/0//b/9v/2
//f/9//4//j/+P/4//j/+P/4//r/+v/6//n/+f/6//v/+f/5//f/9f/x/+//7//v/+3/
7f/t/+3/8P/w/+//7//w//D/7f/t/+r/6f/o/+j/6P/o/+n/6//p/+n/6f/p/+v/6v/q
/+r/6P/o/+f/5//p/+r/6v/p/+n/6P/o/+j/6v/q/+j/6P/p/+X/4//r//v/DQAmAD0A
WAB/AKcAzwD/ACwBQQExAQUBvwBtABkA0v+i/3r/Tv8u/yz/M/88/0H/Sv9Y/2f/eP+I
/5f/o/+u/7j/wP/H/8z/0P/R/9b/2P/a/9z/3P/c/9v/2//d/97/3//f/93/3//d/93/
4P/h/+H/4f/h/+H/4v/i/+L/4f/h/9//4P/g/+H/4v/k/+T/5P/k/+T/5P/l/+b/5v/m
/+f/6f/q/+r/6v/q/+r/6//r/+v/7v/u/+7/7//v/+//7//w//H/8f/x//L/8v/y//P/
8//1//f/+f/5//n/+v/7//z/+//8//7///8BAAIABgAKAAoADAAOABAAEgAUABYAGAAa
ABwAHwAhACQAJwAnACgAKQAqACoAKgArACwALQAsACsAKwArACoAJwAnACYAJAAkACIA
IgAjACIAIAAeABwAGwAaABkAGAAVABQAEwASAA8ADgAOAAsACAAHAAcABgAEAAQAAwAD
AAMAAwABAAAAAgACAAAAAAD//////////wAA/v/+//7//v/+//7//v/8//v/+//7//z/
/P/7//v//P/9//7/////////////////////////AQABAAIAAgABAAEAAAAAAAEAAQAB
AAMAAQABAAIAAgAEAAUABgAGAAYABwAHAAcABwAHAAYABwAIAAkACQAJAAkACAAIAAgA
CAAIAAcABwAJAAkACQAIAAgACAAIAAgACAAIAAgACAAIAAgABwAGAAgACAAIAAgABgAG
AAYABgAGAAYABgAGAAYABgAGAAYABgAFAAUABQAHAAcABwAHAAUABQAFAAYABAAEAAQA
BAAEAAQABQAFAAcABwAGAAYABgAEAAYABwAIAAYABgAGAAYABgAGAAYABgAGAAUABAAE
AAYABgAHAAgABwAJAAkACgAJAAoACwAMAAoADAAMAAwADwAPABAAEAAQABAAEAAQABEA
FAAVABYAEgARABEAEQARABEADwANAAcABQAFAAUABwAHAAcABwAIAAgABwAHAAoACgAH
AAcABgAFAAQABAAFAAQABAAFAAMAAwADAAMAAwACAAIAAgAAAAAA/////wAAAgADAAMA
AwACAAIAAgACAAAA/v/+//////8DAA0AGwAvAEQAWQB4AJsAvwDlABMBMAEpAQUByQB9
ADEA7/++/5z/ev9c/1D/UP9T/1r/Y/9u/3z/i/+a/6r/t//B/8r/1P/a/+H/6P/q/+//
8P/y//T/9v/2//b/9f/1//f/+P/5//n/+P/5//b/9f/3//n/+v/7//r/+f/5//j/+v/5
//n/9//4//j/+f/6//r/+v/6//r/+P/4//n/+v/4//j/+f/7//r/+v/6//r//P/9//3/
/f/8//z//P/9//3//f/9//7/////////AAAAAAAAAQABAAEAAwAFAAUABwAIAAkACgAL
AAwADgAPAA4ADgARABQAFgAYABoAHAAcAB4AIAAiACUAJgAoACkALAAvAC8AMAAvADAA
MAAwADAAMAAwAC4ALwAvAC8ALgArACsAKgAoACkAJgAlACUAJAAiACAAHgAdABwAGwAa
ABkAGAAXABYAEQAQABAADQAKAAkACQAIAAcACAAIAAkACAAHAAQAAgAEAAQAAgACAAEA
AQABAAEAAAD+//7//v/+//7//v/+//7//f/9//3/AAAAAP/////9//3//f/9////////
////////////////////AAAAAAAAAQABAAIAAQABAAEAAwAFAAUABgAGAAYABwAIAAgA
BgAHAAcABwAIAAkACQALAAsACwAKAAkACQAIAAgACAAKAAoACQAJAAcABwAHAAYABgAG
AAYABgAGAAYABgAGAAYABgAFAAQABAAEAAQABAACAAIAAgACAAQABAAEAAQAAgACAAIA
AgACAAEAAQABAP//////////AAABAAIABAAEAAQABAAEAAMAAgACAAEAAQABAAAAAAAC
AAIAAQAAAP///v/+//7//v/+/////////wAA/v/+////AAABAAMAAwAEAAMABAAFAAYA
BgAIAAgACAAKAAsADQAOAAwADAAMAAwADgAQABAAEAAMAAsACwALAAsACwAJAAcABQAD
AAMAAwABAAEAAQABAAQABAADAAMAAgACAP////////////8AAP///v/+/////f/9//3/
/f////7//v/+//z//P/7//v//f/+//7//f/7//r/+v/6//7//v/+//z//f8BAAkAFQAn
ADcASgBlAIgAqQDNAPkAGQEcAf0AwwB7AC8A7f+//57/fv9k/1b/VP9U/1n/ZP9v/3r/
hv+V/6b/sv+9/8f/0v/a/+L/6f/s/+7/8f/x//L/8//0//b/9v/1//X/9//4//n/+f/3
//n/9//3//j/+f/5//n/+f/5//r/+v/6//n/+f/3//n/+P/4//j/+P/4//j/+P/2//b/
9//4//z//v8BAAUACQAKAAsADAANAA8AEAARABMAFAAVABcAGQAZABkAGgAbABsAGwAc
AB4AHgAfAB8AIQAjACUAJQAlACYAJwAoACkAKgAsAC0ALAAsAC8AMgA2ADgAOgA8ADwA
PgBAAEIAQwBEAEYARwBGAEkASQBKAEkASgBKAEoASABIAEgARgBFAEUARQBEAEMAQwBC
AEAAQQA+AD0APQA8ADoAOAA2ADMAMgAxADAALwAuAC0ALAAnACYAJgAjACIAIQAhACAA
HgAeAB0AHQAdAB0AGwAaABoAGgAYABgAFwAXABcAFwAYABYAFgAWABUAFAATABIAEgAR
ABEAEQAUABQAEwATABMAEwATABMAFQAVABUAFQAVABUAFQAVABMAEwAUABQAFQAXABgA
GgAZABkAGQAbAB0AHQAeAB4AHQAdAB0AHAAeAB8AHwAfACAAIQAhACMAIQAhACAAHwAg
ACAAIQAiACIAIgAhACEAIwAjACMAIgAiACIAIgAiAB4AHgAeAB4AHgAeAB0AHAAcABwA
HAAcABwAHAAcABwAHAAcABwAHAAaABoAGgAaABwAGwAbABsAGQAZABkAGQAZABkAGQAa
ABgAGAAYABgAGAAYABkAGQAZABkAGAAYABgAFgAWABgAGAAYABgAGAAYABgAGAAYABcA
FgAWABgAGAAZABoAGwAdAB0AHgAfACAAIQAiACIAJAAkACQAIwAjACQAJAAmACYAJgAm
ACYAKAAoACgAJAAjACMAIwAjACMAIQAfABsAGQAZABkAGwAbABsAGwAcABwAGwAbABoA
GgAXABcAGAAXABYAFgAVABQAFAAVABUAFQAVABUAFwAWABYAFgAWABYAFQAVABMAFAAU
ABMAFQAUABQAFAAUABYAFgAUABMAFwAfACsAOwBPAGIAewCaAL0A4QAJAScBKgEJAc8A
hwA7APn/0f+2/5r/fv90/3D/bv93/4L/if+S/57/q/+6/8r/0//d/+j/8v/4//v/AAAG
AAcACAAKAAwADgAQABAADwAPABAAEAAQAA8ADwARAA8ADwASABMAEwATABEAEQASABIA
EgARAA==
         </WaveFormData>
      </LeadData>
      <LeadData>
         <LeadByteCountTotal>10000</LeadByteCountTotal>
         <LeadTimeOffset>0</LeadTimeOffset>
         <LeadSampleCountTotal>5000</LeadSampleCountTotal>
         <LeadAmplitudeUnitsPerBit>4.88</LeadAmplitudeUnitsPerBit>
         <LeadAmplitudeUnits>��V</LeadAmplitudeUnits>
         <LeadHighLimit>2147483647</LeadHighLimit>
         <LeadLowLimit>268435456</LeadLowLimit>
         <LeadID>V5</LeadID>
         <LeadOffsetFirstSample>0</LeadOffsetFirstSample>
         <FirstSampleBaseline>0</FirstSampleBaseline>
         <LeadSampleSize>2</LeadSampleSize>
         <LeadOff>FALSE</LeadOff>
         <BaselineSway>FALSE</BaselineSway>
         <ExcessiveACNoise>FALSE</ExcessiveACNoise>
         <MuscleNoise>FALSE</MuscleNoise>
         <LeadDataCRC32>3490210876</LeadDataCRC32>
         <WaveFormData>
wgDCAMIAwgCEAEYACADK/7T/oP+M/3j/fv+E/4r/kP+c/6b/sP+6/8b/0v/e/+r/8f/4
////BgALAA4AEQAUABcAGAAZABoAGwAcAB0AHgAgACAAIAAgACAAIAAgACAAIAAgACAA
IAAgACAAIAAgACMAJAAlACYAJAAkACQAJAAkACQAJAAkACQAJAAkACQAJgAmACYAJgAn
ACgAKQAqACgAKAAoACgAKgAqACoAKgArACwALQAuAC8AMAAxADIAMwA0ADUANgA3ADgA
OQA6ADsAPAA9AD4AQQBCAEMARABGAEgASgBMAE4AUABSAFQAVQBWAFcAWABZAFoAWwBc
AFsAWgBZAFgAVwBWAFUAVABRAFAATwBOAEoASABGAEQAQgBAAD4APAA4ADYANAAyAC8A
LAApACYAJAAiACAAHgAcABoAGAAWABUAFAATABIAEQAQAA8ADgALAAoACQAIAAcABgAF
AAQAAgACAAIAAgACAAIAAgACAAAAAAAAAAAA/v/+//7//v/8//z//P/8//z//P/8//z/
+v/6//r/+v/4//j/+P/4//b/9v/2//b/9P/0//T/9P/0//T/9P/0//b/9v/2//b/+f/6
//v//P/8//z//P/8//7//v/+//7//v/+//7//v/8//z//P/8//r/+v/6//r//P/8//z/
/P/6//r/+v/6//z//P/8//z/+//6//n/+P/4//j/+P/4//r/+v/6//r/+P/4//j/+P/4
//j/+P/4//r/+v/6//r/+v/6//r/+v/8//z//P/8//z//P/8//z//v/+//7//v/+//7/
/v/+/wAAAAAAAAAAAAAAAAAAAAAAAAAAAgADAAUABQAHAAgABwAHAAkACgALAAwADgAP
ABAAEAAQABAAEQARABEAEQAVABYAFgAWABMAEQAPAA4ADwAQABEADwANAAsACwAMAAsA
CgAJAAgABwAGAAUABAACAAIAAAD///z//P/8//v//P/6//r/+v/4//j/+P/4//f/9f/0
//P/9//1//X/9f/2//j/+v/9//v/+//6//r/9v/4//j/+P/0//L/9/8BABIAJQA4AE8A
bQCPALAA2wAOASYBHQH2ALoAagAYANj/tf+f/4f/dv9w/3L/d/9//4b/jP+X/6H/p/+v
/7r/xP/N/9H/0v/V/97/5f/m/+v/6//s/+3/7v/v/+z/6//r/+v/6//s/+v/6v/p/+j/
6P/n/+b/5f/i/+L/4f/f/+H/4f/g/+D/3//e/97/3f/b/9v/2//b/9v/3P/f/+D/4P/h
/+H/4//k/+T/5P/k/+b/5v/m/+f/6//r/+v/6//r/+v/7f/v//H/8v/y//L/8//0//T/
9P/3//n/+//8//v/+v/7//z/+//8//3/AAAAAAIAAwAGAAkACgANAA4AEgAUABgAGQAY
ABoAGgAcABwAHgAfACEAJAAlACUAJAAjACIAIQAgACAAIAAgAB4AIAAgACAAHgAcABkA
FwAVABMAEgAOAAwACQAHAAUAAwADAAQAAwADAAEA///+//z//P/7//v//P/4//j/9//3
//j/+P/5//n/9//1//T/8//0//X/9v/3//X/9P/0//T/8//y//H/8P/w/+//8v/z//P/
8//z//P/9f/1//X/9P/0//T/9f/2//b/9v/4//j/+v/6//n/+f/5//n/+f/7//3//f/9
/////v/9//z/+////wIAAwAFAAUAAwADAAMACAAJAAsADAAOAA4ADwAPABIAEwAUABQA
FgAYABgAGAAWABcAGAAYABoAGgAaABkAGAAWABUAFAAWABYAFQAVABQAFAAUABQAEQAQ
AA8ADQALAAsACwALAAkACQAGAAgACAAIAAgABgAGAAYABgAGAAYABgAGAAYABgAIAAkA
CQAJAAsADAAMAAsADAAMAAoACgALAAsADgAQABIAFAATABMAEwATABUAFgAWABYAFgAV
ABQAFAAUABQAFAARAAsACQAJAAoADAAMAAwADAAMAAwADAAMAAwADAAKAAkACgAKAAoA
CQAHAAQAAwACAAIAAgACAAIABQAFAAYABwAIAAUABAADAAEAAAD/////AAABAAEAAgAC
AAIABAAAAPj/8P/x//X/AAAVACoAQQBjAI0AuADlABoBTAFlAVwBMAHsAJoARAD5/8f/
p/+G/3D/bv9x/3X/fv+E/43/m/+j/6//vP/G/83/1f/e/+X/6P/t//L/9P/z//P/8//1
//f/9f/1//X/9f/1//b/9v/2//b/9v/4//n/+v/7//r/+v/5//f/+P/5//n/+v/7//z/
/v////7//f/8//v//f/+/wEAAgABAAEAAAABAAAAAAAAAAAA/v/+//7///8CAAMABAAF
AAUABQAHAAkACQAKAAoACgAMAA4ADwAQAA8AEQATABQAEgASABQAFgAYABoAHAAgAB4A
IAAhACQAKgAsADAAMgA2ADgAPAA9ADsAPgA/AEIARABGAEcASQBIAEkASQBIAEsATABN
AE4ASwBKAEkARgBDAEIAQQA+ADwAOQA3ADUAMwAyAC4ALAApACcAJQAjACEAIAAdABsA
GwAZABgAFgAUABEADwAOAA0ADgAOAA8ADQAMAAwACwAIAAcABwAHAAcABwAHAAcABQAE
AAQABAACAAIAAgACAAEA//8BAAEAAQABAAEAAQABAAEAAQAAAAAAAAABAAIABAAEAAYA
BgAEAAQAAwADAAUABQAFAAcABgAFAAQABQAFAAUABQAFAAgACgAKAAsACwAJAAkACQAN
AA0ADgAOAA0ADAAMAAsACwALAAsACgAMAAwACgAIAAkACwANAA4ADQAMAAsACQALAAoA
CgAKAAwADAALAAsACwAKAAkACAAIAAgACAAHAAcABwAHAAcABwAHAAcABwAEAAYABgAG
AAYABgAEAAQABAAEAAYABgAGAAYABQAEAAUABQAFAAUABwAIAAkACQALAAwACgAKAAsA
CwAMAAwADAAMAA0ADQANAA0ADwAQABAAEAARABEAEQASABIAEgASAA8ADQALAAsADAAK
AAoACgAKAAwADAAMAAwADAAMAAoACQAFAAQAAwABAAAA/v/+//7///8AAAEAAgAAAP//
/////////f/9//3//P/8//z//f///////v/+//7//P/+//7/+P/w/+v/7f/+/xEAJgA9
AF8AgQCoANcAEgFIAWUBXgE4AfQAoABGAPf/wf+f/4D/aP9k/2n/c/96/4D/h/+T/5//
rf+8/8j/z//X/97/4f/k/+v/7P/v/+//8P/x//H/8//x//H/8v/z//T/9v/4//j/+P/4
//f/9//3//f/9//4//j/9//1//X/9P/0//X/9v/4//n/+f/5//n/+f/3//b/9//2//T/
9f/1//f/+P/4//j/+P/4//j/+P/5//r/+f/4//f/9//3//n/+//8//7///8AAAAAAAD/
//7///8BAAMABAAFAAYACQAMAAsADAANABAAEQAUABYAGgAdAB4AIQAiACQAJgAqACsA
LAAwADIANgA4ADoAOwA9AEAAQQBBAEAAQgBCAEIAQgBAAEAAQAA+AD4APgA+ADwANwAz
ADAALQArACoAJgAkACEAHwAdABsAFgAUABAADQANAAsACgAIAAUAAwACAAIAAAAAAP//
///9//z//P/7//z/+//7//v/+//7//v/+//5//j/+P/4//n/+v/7//z/+//5//v/+//7
//v/+//7//z//f/+//7//f/8//z//P/8//z//v/+/wAAAAD/////AgADAAQABwALAA0A
DwATABEAEQARABEAEAASABIAEwAQAA0ADAALAA8ADwAQABAADwAOAA4ADQAMAAsACgAI
AAYABgAEAAIAAQABAAEAAAD+//7//v/9//3//P/8//z/+v/6//n/+f/6//r/+v/6//r/
+v/6//n/+v/7//z//f/9//3//f/9//r/+v/5//n/+//9//3//f/7//r/+v/4//z/+v/6
//r/+v/6//z//P/8//z/+//6//n/+P/6//r//P/9//3//f///wAA/////wEAAgAEAAQA
BQAFAAYABgAGAAYACQAJAAkACQAJAAoACgAKAAwACwAKAAoACAAIAAgABQACAAEAAgAE
AAQABAAEAAQABAAEAAQABAAEAAQAAgABAAIAAgACAAEAAgAAAAAAAAD///7//f/8//7/
/f/9//3//f/7//v/+//6//r/+v/7//z//f/9//7//P/+//z/+v/2//L/8f/1/wIAEwAo
AD8AWwB/AKQAywAAAS4BPQEsAf4AtgBgAA4Az/+r/4//dP9i/2L/a/9x/3L/eP+F/5H/
nf+r/7j/xP/N/9P/2v/h/+T/5f/o/+v/6//s/+3/7//x/+//7//t/+3/7f/u//H/8v/z
//T/9f/1//X/9f/3//j/+P/3//f/9//2//b/+P/4//n/+f/5//n/+f/5//r/+v/8//z/
+v/7//v//f8AAAAAAAAAAAIAAgACAAMABQAFAAUABQAHAAcACQALAAoACgAJAAgACgAM
AA0ADgAOAA8AEAAQABAAEAASABQAFQAWABcAGgAcAB4AHwAiACQAJgAqACwALgAwADQA
NQA3ADoAOwA+AD4AQABBAEMARABFAEUARABCAEIAQgBCAEQARABEAEIAQQBAAD8APAA8
ADkANwA1ADEAMAAsACoAKQAnACUAIwAgAB4AGgAXABYAFQAVABQAEQAPAA4ADgAKAAoA
CQAJAAkACAAIAAcABgAFAAUABQADAAMAAwADAAMAAgACAAIAAgACAAIAAgADAAEAAwAD
AAEAAQABAAEAAQABAAEAAAD+//7///8AAAAAAAACAAIABAAEAAMAAwAFAAUABQAHAAcA
BwAHAAkACQAJAAkACQALAA4ADwARABUAFQAXABkAHgAfACEAIgAlACYAKAApACIAGwAU
AAwACwAKAAcABAAEAAUABgAGAAUABAADAAEAAgACAAMABAAGAAYABQAFAAgACAAIAAgA
CQAKAAsACwAJAAkACQAJAAoACwAMAA0ADAAMAAsACwALAA0ADQANABAAEAARABAAFAAU
ABcAGAAZABoAHAAeACAAIgAZABIACwAEAAIAAgAEAAUABwAJAA0AEAAUABUAGAAaAB0A
HgAgACEAIQAgAB8AHgAdABsAGQAXABkAGgAaABoAGQAXABUAFAAWABYAFgATAA8ADQAN
AA4ADAAMAAwADAAKAAoACgAKAAgACAAGAAUABAAEAAQAAwACAAAAAAAAAAAAAAAAAAAA
AAD///////8AAP3//P/7//v//P/9//////////7//v/8//z//P/8//r/9v/1//v/BgAT
ACYAOQBRAG8AkgC3AOgAFAEnARYB7ACmAFQAAgDD/5//h/9w/2L/YP9f/2X/av9u/3f/
gf+J/5P/nv+o/6//t/+8/8H/yv/P/87/0//T/9T/1f/Z/9v/2f/Z/9v/2//b/9z/4P/g
/+D/4P/f/9//3//f/+H/4v/i/+H/4//l/+b/6P/p/+r/7P/t/+7/7//w//H/8v/y//T/
9P/y//P/8//1//b/9v/2//b/9//4//n/+//7//v/+//7//v/+//9/////f/+//7//v8B
AAIAAgACAAIAAwAEAAQABgAGAAgACgALAAwADQAQABAAEgATABYAGgAcACAAIgAkACYA
KgArACkALAAtADAAMAAyADMANQA4ADkAOQA4ADYANgA2ADYANgA2ADYANAAxADAALwAs
ACoAJwAlACMAIwAiAB4AHAAbABkAFwAVABIAEAAMAAkABwAFAAQAAgABAP///v/+//r/
+v/5//n/+v/6//v/+//8//v/+//7//3//f/9//3/+//6//r/+v/6//r/+v/6//f/9f/3
//f/9f/1//X/9f/0//P/8v/w//D/8P/x//L/8v/y//T/9P/2//b/9f/1//X/9f/1//f/
9//3//f/+f/7//v/+//7//z//v/+////AAD//wAAAQADAAMABAAEAAIAAgADAAMABQAF
AAUABAAGAAYABAACAAQABQAGAAYABQAEAAMAAQD///7//v/+//7//v/9//3//P/8//z/
/P/+//7//v/9//3//f/9//3//f/9//3//f/+//7//f/9//3////////////+//7//P/8
//7/////////AAAAAP7//v/+//7//v/+//7//v/+//7//v/9//z/+//6//z//P/+////
AQABAAMABAAFAAUABwAIAAoACgALAAsACwAKAAkACAAJAAkACQAJAA0ADgAOAA4ADgAN
AAwADAAKAAoACgAHAAMAAQABAAIAAgACAAIAAgABAAAA///+//3//P/5//f/9P/0//T/
8//z//L/8//0//L/8v/y//L/8v/x//H/8f/y/+//7v/t/+3/7v/v//H/8f/x//D/8P/0
//L/8v/w/+7/7v/z//3/CgAZACoAPwBbAHsAngDJAPgADgEDAdoAngBQAAAAxP+h/4v/
d/9u/2z/bP9x/3v/fv+E/5P/of+p/7H/vv/I/8//2f/g/+X/6P/r/+7/8P/v/+//7//x
//P/8f/x//T/9f/2//j/+f/4//f/9v/3//f/9//3//X/9v/2//X/9v/3//f/+P/2//b/
9//3//f/9//3//f/+P/4//r/+v/6//v/+//9//3//P/7//r/+v/6//r/+//9//3//f/9
//3//f///wEAAQACAAIAAgABAAIAAgACAAEAAwAFAAYABgAGAAgACgALAAwADQAQABAA
EgATABYAGAAaAB4AIAAiACQAKAApACkALAAtADAAMAAyADMANQA0ADUANQA0ADQANAA0
ADQAMwAyADEALgAvAC4ALQAqACoAJwAlACMAIwAiAB4AHAAbABkAFwAVABMAEgAPAA0A
DQALAAoACAAHAAUABAAEAAMABAAEAAUAAwACAAIAAQAAAP////////3//f/9//3/+//6
//r/+v/6//r/+v/6//v/+f/7//v/+//7//v/+//5//n/+f/4//n/+v/8//7//P/8//7/
/v8AAAAA/////wEAAQABAAMAAwADAAMABQAFAAUABQAFAAQABgAGAAcABwAFAAUABQAF
AAUABgAGAAYABgAHAAcABQAFAAUABAAGAAYABAACAAIAAwAEAAQAAgACAAIAAQACAAIA
AwAEAAMAAgAAAP//AAAAAAAAAAD+//7//v/9//3//f/9//3//f/9//3//f/8//z/+//7
//v//f/9//3//f/8//z/+v/4//r/+//7//n/+v/4//j//P/8//z//P/8//z//P/8//z/
/v/+//7//v/8//z//v////////8BAAIAAwADAAUABgAGAAYABwAHAAoACgAKAAoACQAJ
AAkACQALAAwADAAMAAwACwAKAAoACgAKAAoABwABAP////8AAAAAAAAAAAAAAgACAAIA
AgAEAAQAAgABAP7//v/+//3//v/8//z//P/9//7///8AAP7//f/9//3/AQD////////9
//z/+//7//3//f/8//z//P/8//z/+v/4//j/AQAPAB4ALQBAAFcAdQCVAL4A7wAUARoB
/wDIAHwALADm/7j/of+N/3v/dv94/3j/ff+F/4r/kv+d/6f/sf+7/8b/zP/T/9n/4P/n
/+r/7f/w//P/8//0//X/9P/1//L/8f/z//P/8//0//f/+P/5//r/+v/5//j/9//3//j/
+P/3//X/9f/0//T/8//y//L/8f/x//H/8f/x//D/8P/y//L/8P/x//H/8//2//b/9v/2
//T/9P/0//X/9f/1//X/9f/2//f/+v/9//z//P/7//r/+f/6//r/+v/8////AgAEAAIA
AgAEAAYABQAGAAcACgAIAAoACwAOABQAFgAaABwAHAAeACIAIwAjACYAJwAqACoALAAt
AC8AMQAzADQANAAyADIAMgAyADEAMAAvACwALQAsACsAKAAkACEAHwAdABkAGAAUABIA
EwARAA8ADQAOAA4ADAALAAcABQAEAAIAAwABAAAAAAD8//z/+//7//n/+P/4//f/9P/z
//P/8//0//X/9v/3//X/9P/0//T/9v/2//b/9v/3//X/9//3//f/9//3//f/9//3//f/
9v/0//T/9f/2//b/9v/4//j/+v/6//n/+f/7//v/+//9//7//f/8//3///////////8A
AAIAAgADAAMAAQABAAEAAwADAAQABAACAAIAAwADAAQABQAGAAYABgAGAAQAAgACAAMA
BAAEAAUABgAHAAcABgAEAAMAAgACAAIAAQABAAIAAgACAAIABAAEAAQAAwABAAEAAQAB
AAIAAwAEAAUAAgACAAEAAQABAAMAAwADAAMAAgACAAAAAgACAAIABAAEAAQABAADAAIA
AQAAAAAAAAAAAAAAAgACAAQABQACAAEAAgACAAUABwALAA4ADAAMAA0ADQANAAwACwAK
AA0ADQANAA0ADQAOAA4ADgAMAAsACgAKAAoACgAKAAcABgAFAAYACAAHAAYABQAEAAUA
BgAHAAgACAAIAAYABQACAAIAAgABAP7//P/8//z//v/+//7//v/8//n/9//1//n/+f/7
//3//v/+//7////9//v/+P/2//j/+P/6//b/7v/s//P//f8KAB0ANABNAGsAjwC4AOkA
IAFGAUkBMAH4AKoAUgAAAMn/qf+N/3T/cP9w/3H/d/+A/4j/kf+f/6n/sf+8/8L/yf/R
/9j/3//k/+n/6P/p/+n/6v/r//D/8//y//P/8f/x//H/8v/0//T/9P/0//P/8//z//P/
9f/2//b/9f/z//P/8v/y//T/9P/1//X/9//3//f/9//z//L/8//y//T/9f/1//f/+P/4
//j/+P/1//T/8//z//f/9//3//f/+P/5//z////9//7//v/+//3//v/+//7//f///wEA
AgACAAIABAAGAAcACAAJAAwADgAQABEAFAAYABoAHgAgACIAJAAoACkAKgAuADAANAAy
ADQANQA3ADoAOwA7ADoAOAA4ADgAOAA4ADgAOAA2ADcANgA1ADIALQApACYAIwAhACAA
HAAaABoAGQAYABcAEgAQAAwACQAJAAcABgAEAAQAAwADAAQAAQAAAP7//f/9//z//P/7
//r/+f/5//n/+f/5//n/+f/1//T/9P/0//b/9v/2//b/9f/z//X/9f/3//f/9//3//f/
9//3//b/+P/4//n/+v/4//j/+v/6//j/+P/3//f/+//7//v//f/9//3//f////3//f/9
//3//v8AAAAAAQABAP////////////8AAAAAAQACAAQABQAEAAMAAgAAAAEAAgABAAAA
/////////v///wAAAQABAAEAAAAAAAAA/v/+//3//f/8//z//P/8//3//v///////v/9
//z/+//8//3//v////7//v/9//3//f////////////7//v/8/wAA/v/9//3//v/+//7/
/v/+//3//P/7//r/+//8//3//v/+//7/AAABAP////8BAAIAAwADAAUABgAGAAYABwAH
AAgACAAIAAgACAAHAAYABQAIAAoACwAMAA4ADQAMAAwACgAKAAoABwAFAAMAAwAEAAIA
AgACAAIABAAEAAQABAACAAIAAAD///z//P/8//v/+//6//v//P/6//r/+v/6//z/+//7
//v//P/5//j/9//4//j/+P/5//n/+f/4//j/+v/6//b/9P/y/+z/6f/x/wAAEQAmADsA
VwB7AKIAyQD+ADIBSQFAARYB0gCAACoA4f+3/53/fP9k/2L/af9t/3L/ev+F/5H/nf+p
/7b/vv/H/83/0P/V/9r/3//i/+f/5//o/+n/6//t/+v/6//r/+v/6//s/+z/7P/s/+z/
7f/t/+3/7f/v//D/8P/v//H/8f/w//D/8P/w//H/8f/x//H/8f/x//L/8v/0//T/9P/1
//X/9//4//j/+P/4//b/9v/2//f/+//7//v/+//5//n/+//9////AAAAAAAA//8AAAAA
AAADAAUABwAIAAgACAAKAAwACwAMAA0AEAARABQAFgAaAB0AHgAhACIAJgAoACwALQAu
ADIANAA4ADgAOgA7AD0AQABBAEEAQABBAEIAQwBEAEQARABEAEIAQAA+ADwAOAA5ADcA
NgA1ADEAMAAsACoAKwApACcAJQAhACAAHQAbABsAGQAYABYAEwARABAAEAAMAAwACwAL
AAsACgAKAAkACAAHAAcABwAFAAUABQAFAAQABAAFAAYABAAEAAQABAADAAEAAwADAAMA
AwADAAMABAAFAAYABgAGAAYABwAIAAYABgAIAAgACAAIAAcABwAIAAcABgAHAAcABwAH
AAkACQAJAAkACQAKAAwADAANAA8ADQANAA0ADgANAA0ADAAOAA4ADwAPAA0ADQANAAwA
DQAOAA0ADAAOAA8AEAAQAA4ADgAOAA0ADwAOAA4ADgAOAA4ADQANAA4ADgAOAA4ADAAM
AAwACwANAA0ADQANAA0ADQANAA0ADAAMAAsACwALAA0ADQANAA8ADgAOAAwACwAMAAwA
CwALAAwADAAKAAoADAAMAAwACwALAAsADwAOAAwADAAMAAwADAAMAAwADAAKAAoACgAK
AAoACgAMAA0ACwALAA0ADgAPAA8AEQASABIAEgATABMAFAAUABQAFAAVABUAFQAVABkA
GgAaABoAGAAXABYAFgAWABYAFgATAA8ADQANAA4ADgAOAA4ADgAQABAAEAAQABAAEAAO
AA0ADAAMAAwACwAMAAoACgAKAAoACgAKAAoACAAHAAcABwAHAAUABQAFAAcACAAJAAsA
CgAJAAcABgAGAAYABAACAP7//P8BAAsAGAApADwATwBtAI8AsADbAA4BLgEtAQ4B1ACK
ADoA8v/F/6v/k/+A/3b/dP93/3//hv+Q/53/qf+1/7//yv/S/9n/3//m/+v/7v/x//T/
9//3//j/+f/7//3/+//7//3//f/9//7////+//3//P////////////3//v/+//3/////
//7//v8AAAAAAQABAP///////////P/8//7//v/+//////8BAAAAAAAAAAAAAQACAAMA
BQAGAAUABAADAAMAAwAFAAcABQAGAAYABgAHAAgACAAIAAkACwANAA4AEAAQABIAFAAV
ABYAFwAaABgAGgAbAB4AIAAiACYAKAAqACwAMAAxADMANgA3ADoAPAA+AD8AQQBAAEEA
QQBAAEAAQABAAEAAQABAAEAAPgA7ADoAOQA2ADUAMwAyADEALwAuACoAKAAnACUAIwAh
AB8AHgAbABkAFwAVABQAEgARAA8ADgAOAA0ADgAOAA8ADgAMAAsACQAKAAkACQAJAAcA
BwAHAAcABQAEAAQABAAEAAQABAAEAAUAAwAFAAUABQAFAAUABQADAAMAAwACAAQABAAF
AAYABAAEAAYABgAGAAYABQAFAAUABQAFAAcACQAJAAkACwANAA0ADQANAA4AEAAQABEA
EQAPAA8ADwAPAA8AEAAQABAAEAARABEAEQARABEAEAAQABAADgAMAAwADQAOAA4ADAAM
AAwACwANAAwADAAMAAwADAALAAsACgAKAAoACgAKAAoACgAJAAsACwALAAsACwALAAsA
CwAKAAoACQAJAAcACQAJAAkACwAKAAoACAAIAAoACwALAAkACgAKAAgABgAIAAgACAAJ
AAgABgAGAAYABgAIAAgACAAIAAgACAAIAAgABgAGAAgACQAJAAkACwAMAA0ADQAPABAA
EAAQABEAEQAUABQAFAAUABUAFQAVABUAFwAYABgAGAAWABUAFAAUABQAFAAUABEADwAN
AA0ADgAOAA4ADgAOAA4ADgAOAA4ADgAOAAwACwAMAAwADAALAAoACAAIAAgACAAIAAgA
CAAIAAcABwAHAAcABQAFAAUABgAGAAYABwAHAAcABgAGAAgACAAGAAQAAAAEAAsAFQAm
ADUASABhAIEAowDIAPcAHAEkAQkB0gCMAD4A9v/G/63/l/+F/3z/fP98/4H/i/+Y/6D/
p/+z/8H/y//S/9r/4//r//D/9f/4//n//P//////AAABAAMABQADAAMABQAFAAUABgAH
AAYABQAEAAcABwAHAAcABwAIAAgABwAJAAkACAAIAAYABgAHAAcABwAHAAcABwAEAAQA
BgAGAAoADQAPABMAFwAYABkAGgAcAB4AIAAjACUAJQAlACUAJQAlACcAKQArACwALAAs
AC8AMAAwADAAMwA1ADcAOAA2ADYAOAA6ADsAPAA9AEAAQgBEAEUASABMAE4AUgBUAFQA
VgBaAFsAWwBeAF8AYgBgAGIAYwBlAGQAZQBlAGQAYgBiAGIAYgBiAGIAYgBgAF8AXgBd
AFoAWQBXAFYAVQBRAFAATABKAEkARwBFAEMAQQBAAD0AOwA5ADcANgA0ADMAMQAwADAA
LgAuAC0ALQAtACwALAArACoAKQApACkAJwAnACcAJwAmACYAJwAoACcAJgAlACQAIwAh
ACMAIwAlACUAJQAlACUAJQAlACQAJgAmACcAKAAmACYAKAAoACoAKgApACkAKwArACsA
LQAtAC0ALQAvADEAMQAxADEAMAAyADIAMwA0ADMANAA1ADUANQA2ADYANgA2ADcANwA4
ADkAOgA6ADoAOgA4ADYAOAA5ADoAOgA4ADgAOAA3ADcANgA2ADYANgA2ADUANQA0ADQA
NAA0ADYANgA2ADUANwA3ADcANwA2ADUANAAzADMANAA0ADUAMwA1ADUANQA3ADYANgA0
ADQANgA3ADcANQA2ADYANAA0ADYANgA2ADUAMQAyADMANAA1ADYANgA2ADYANgA2ADYA
NgA2ADYANgA4ADkAOQA5ADsAPAA9AD0APwBAAEAAQABBAEEAQABAAEAAQABCAEMARABF
AEcASABIAEgARgBFAEQARABEAEQARABBAD8APQA9AD4APwBAAEEAQgBAAEAAQABAAEAA
QAA+AD0APAA8ADwAOwA7ADoAOwA8ADoAOgA6ADoAPAA7ADsAOwA9ADsAOwA7ADoAOgA6
ADsAPQA9ADwAPAA+AD4APgA4ADYAOgA/AEkAWABrAH4AlwC1ANUA+gAlAUgBTgE1AfwA
tgBoACAA9v/j/9H/v/+4/7b/tv+//8n/zv/W/9//6f/1/wMACgAQABsAIwAmACkALgAx
ADQANwA3ADgAOQA9AD8APQA9ADsAOwA7ADwAPgA+AD4APgBAAEEAQgBDAEEAQgBCAEEA
QwBBAA==
         </WaveFormData>
      </LeadData>
      <LeadData>
         <LeadByteCountTotal>10000</LeadByteCountTotal>
         <LeadTimeOffset>0</LeadTimeOffset>
         <LeadSampleCountTotal>5000</LeadSampleCountTotal>
         <LeadAmplitudeUnitsPerBit>4.88</LeadAmplitudeUnitsPerBit>
         <LeadAmplitudeUnits>��V</LeadAmplitudeUnits>
         <LeadHighLimit>2147483647</LeadHighLimit>
         <LeadLowLimit>268435456</LeadLowLimit>
         <LeadID>V6</LeadID>
         <LeadOffsetFirstSample>0</LeadOffsetFirstSample>
         <FirstSampleBaseline>0</FirstSampleBaseline>
         <LeadSampleSize>2</LeadSampleSize>
         <LeadOff>FALSE</LeadOff>
         <BaselineSway>FALSE</BaselineSway>
         <ExcessiveACNoise>FALSE</ExcessiveACNoise>
         <MuscleNoise>FALSE</MuscleNoise>
         <LeadDataCRC32>1310854855</LeadDataCRC32>
         <WaveFormData>
mgCaAJoAmgBxAEgAHwD2/+j/3P/Q/8T/yP/K/8z/zv/V/9r/3//k/+v/8v/5/wAABgAK
AA4AEgAVABgAGwAeAB8AIAAhACIAIwAkACUAJgAkACQAJAAkACYAJgAmACYAKAAoACgA
KAAmACYAJgAmACkAKgArACwALgAuAC4ALgAwADAAMAAwADAAMAAwADAAMAAwADAAMAAy
ADIAMgAyADIAMgAyADIAMgAyADIAMgA1ADYANwA4ADoAOgA6ADoAPQA+AD8AQABBAEIA
QwBEAEUARgBHAEgASQBKAEsATABPAFAAUQBSAFQAVgBYAFoAXQBeAF8AYABgAGAAYABg
AF4AXgBeAF4AXQBcAFsAWgBXAFYAVQBUAFAATgBMAEoASABGAEQAQgA+ADwAOgA4ADUA
MgAvACwAKgAoACYAJAAhACAAHwAeABsAGgAZABgAFgAWABYAFgAVABQAEwASABEAEAAP
AA4ADgAOAA4ADgAQABAAEAAQAA8ADgANAAwACgAKAAoACgAIAAgACAAIAAYABgAGAAYA
BgAGAAYABgAEAAQABAAEAAIAAgACAAIAAAAAAAAAAAAAAAAAAAAAAAIAAgACAAIAAwAE
AAUABgAGAAYABgAGAAgACAAIAAgACAAIAAgACAAHAAYABQAEAAIAAgACAAIAAgACAAIA
AgACAAIAAgACAAIAAgACAAIAAQAAAP///v///wAAAQACAAIAAgACAAIAAAAAAAAAAAD+
//7//v/+/wAAAAAAAAAAAgACAAIAAgACAAIAAgACAAIAAgACAAIABAAEAAQABAAEAAQA
BAAEAAUABQAFAAUABwAHAAYABgAHAAkACgAMAA4ADgAQABEAEQATABMAFQATABQAFAAU
ABQAFAAUABQAFgAWABYAFgAYABkAGgAaABgAFgAVABQAFQAWABcAFgARAA8AEQARABAA
DgANAAwACwAKAAgABwAFAAUABAABAAAA/////////f/8//z//f/6//n/+P/3//P/8f/w
/+//7//u/+7/7//y//L/8//0//P/8v/x//D/6//r/+7/7P/o/+b/6v/v//j/BAARAB8A
MgBJAF4AfwCoAL4AwACvAIgAUgAXAOr/1P/J/77/sv+q/6r/rf+w/7D/s/+4/7z/vf/A
/8X/y//P/9L/0f/V/93/4P/i/+L/4v/i/+P/4//i/+D/3//f/9//3//h/9//3//g/+D/
3//d/9z/2v/Y/9j/2f/Z/9j/2P/X/9f/1//X/9f/1//V/9T/1P/U/9X/1v/X/9j/2v/a
/9v/3f/b/9v/2//b/93/3f/d/97/3//h/+L/4v/k/+T/5f/n/+j/6f/q/+r/6P/q/+v/
6//t//D/8v/0//L/9P/1//b/9//4//r/+//9//7///8CAAQABQAGAAgACgAMAA4AEAAR
ABIAEQARABEAEgATABQAGAAZABkAGAAXABYAFQAUABMAEwATABIAFAARABAADwANAAoA
BwAGAAIAAAD8//v/+f/3//X/8//z//L/8v/x//H/7//v/+3/7P/t/+3/7f/q/+r/6v/q
/+z/6v/q/+r/6f/n/+X/5P/n/+f/5//n/+f/5//m/+b/5P/k/+T/5P/m/+b/5v/m/+j/
6P/o/+j/6P/o/+j/6P/o/+j/6P/o/+n/6f/q/+r/7P/t/+3/7f/u/+//7//v//D/7//u
/+7/7v/u/+7/7//x//P/8//0//L/8//z//L/9f/3//j/+f/6//v/+//7//7///8AAAEA
AwAFAAcABwAGAAYABgAGAAUABAAEAAMAAwADAAIAAgACAAIAAQABAAAAAAAAAAAA/f/8
//v/+v/4//j/+P/4//j/9v/0//T/9P/0//T/9f/1//X/9f/1//X/9P/0//b/9//3//j/
9v/2//j/+f/3//n/+f/7//n/+v/6//r/+//8//3//v8AAAAAAAAAAAIAAwAEAAQABQAE
AAQABAAEAAQABAACAP///f/////////+//7//v/8//z/+//7//z//f/9//v/+v/5//n/
+f/1//T/9P/1//P/8//z//P/8//z//T/9f/0//L/8f/x/+//7v/u/+7/7v/u/+7/7v/v
//H/8v/w/+r/5P/i/+X/6v/0////DQAiAD8AWgB7AKQAygDgAOMAzACgAG8ANgAEAOf/
1v/E/7T/rv+r/7D/tP+z/7T/uv+7/8D/y//T/9X/2P/d/9//4f/m/+j/6P/o/+j/6f/q
/+r/6f/p/+f/5//n/+n/6//r/+z/7P/v/+//8P/w/+//7v/u/+3/8P/w/+//7//v/+//
7//v/+//7v/u/+7/7//w//H/8v/w//D/8f/z//P/8//z//P/8//z//P/9P/3//n/+v/6
//r/+v/7//3//v///wAAAAABAAQABgAHAAoADAANAA4ACwAMAAwADAAOABAAEwAVABUA
FgAXABoAHgAhACQAKAAqACwALgAwADAAMgAyADMANwA4ADkAOgA6ADsAOwA6ADsAPAA9
AD4APAA7ADoAOAA2ADMAMgAxACsAKAAlACQAJAAiAB4AHQAZABcAFQATABIAEAAPAA0A
DQALAAsACQAEAAMAAQD/////AAABAAIABAACAAIAAgACAAEAAAAAAP///////////f/9
//z//P/6//r/+v/6//r/+v/6//r//P/8//z//P/6//r/+v/6//r/+v/6//r//f/9//7/
/v/8//3//f/9//7//////////v/9//z//P/+//7//v///wEAAwADAAQAAgADAAMAAgAD
AAUABgAHAAYABQADAAEAAwADAAMAAwAFAAUABQADAAQABAAEAAQABAAEAAUABQAFAAUA
BAAEAAYABgAFAAUABAAEAAQABAACAAIAAgACAAIAAgACAAIAAgACAAIAAgABAAAAAgAC
AAIAAgADAAMAAwADAAMAAwACAAIAAgADAAMABAACAAIABAAFAAUABwAHAAkABwAIAAgA
CAAIAAgACAAIAAgACAAIAAgACgALAAwADAAOAA4ADwAQAA4ADgAOAAwACwAJAAsACwAL
AAoACgAKAAoACgAJAAkACwALAAoABwADAAEAAAD//////v/+////AQABAAEAAQD+//3/
/f/9//3//P/8//3//f/8//z//P/+//7//v/+//v/+f/8//j/9P/u/+r/6f/y/wAADQAb
AC4AQwBaAHsApgDQAOwA8QDcALYAgQBIABIA8f/e/87/vv+0/7X/vP++/73/wP/G/8n/
0P/X/93/4f/k/+f/6f/r/+7/8P/y//L/8v/z//T/9P/z//P/9f/1//X/9//3//f/+P/4
//f/9//4//j/+P/4//n/+f/5//j/9v/1//j/+f/6//v//f/8//z//P/6//r/+v/6//n/
+P/4//n/+f/5//n/+f/7//v/+//8//r/+//7//r/+v/6//v//f8AAAEAAgACAAIABAAF
AAUABgAIAAkACgALAA4AEAASABEAEgAUABUAGQAaABsAHgAfACEAIwAmACgAKgAsAC4A
MgA0ADQANQA1ADYANwA4ADwAPQA9ADwAPQA+AD8AQAA9AD0APQA8AD4AOwA6ADkAMwAw
AC0ALAAoACYAIgAhAB0AGwAZABcAEwAQAA4ACwAJAAcABwAFAAMAAwACAAEA/v/+//7/
/v8AAP7//v/+//7//f/8//z/+//7//v/+//7//v/+v/6//v//P/9//7//v/+//7//v/+
//7//v/+/wAAAAAAAAAA/v/+//7//v//////AAAAAAIAAwADAAMABwAJAAoACwAPABEA
EwAWABQAFAAUABUAFAAVABQAFAATABMAEgAQABIAEwATABMAEAAPAA0ACwAJAAkACQAJ
AAgABwAGAAMAAgACAAIAAgABAAAAAAD////////+//7//P/8//v/+//8//z//P/8//z/
/P/8//z//v/+//7//v8AAAAAAAAAAP3//f/9//3////////////9//3//f/9//3//P/8
//z//P/8//3//f/9//3/+//7//r/+v/6//v/+//8//z//P/+//////8BAAEAAwADAAQA
BAAEAAQABAAEAAQACAAIAAgACAAKAAsADAAMAA0ADAAMAAwACgAKAAoACAAFAAMABQAF
AAYABgAHAAgACAAIAAcABwAHAAcABgADAAQAAwADAAMAAQAAAAAAAQD///////////7/
/f/9//3//f/8//z//f/9//z//P/8//3//v///wAA//////7/+v/2//L/8v/z//j/AgAP
AB0ALgBFAF4AewCkAMgA3ADXAL4AkABZACIA9v/f/9L/xP+2/7T/t/+4/7T/tf+8/8L/
x//M/9X/3f/f/+L/5//r/+3/7v/w//L/8v/y//P/9P/0//P/8//x//H/8f/z//X/9f/2
//b/9//3//j/+P/6//r/+//7//r/+v/5//n/+v/7//z//f////7//v/+//7//v/+//7/
AAAAAAEAAwADAAMAAwADAAUABQAFAAYABQAHAAgACAAJAAoADAAPAA8ADwAPAA4AEAAS
ABMAEwASABQAFQAWABYAGAAZABoAGwAcAB4AHwAjACQAJQAoACkAKwAtADAAMgA0ADYA
OAA6ADwAPAA9AD8AQABBAEIARABFAEUARABEAEQARABEAEUARQBFAEQAQwA/AD0AOwA4
ADYANAA0ADAALgAqACkAJwAlACMAIQAcABoAGQAXABUAEwATABEADwAPAA4ADQAKAAoA
CgAKAAoACAAIAAgABgAFAAQABAAFAAUABQAFAAMAAwACAAIABAAEAAQABAAGAAYABgAG
AAQABAAEAAQABAAEAAQABAACAAIAAgACAAUABQAGAAYACAAJAAkACQAKAAsACwALAAsA
CwALAAwADAAMAAwADQAOABEAEgAUABUAFwAYABgAHAAfACEAIwAkACUAJQAlAB0AFwAR
AAsACAAHAAYAAwAEAAQABAAEAAIAAgADAAMABQAFAAQABAAGAAYABQAFAAgACAAIAAgA
CQAKAAsADAAKAAoACgAKAAsADAANAA4ADQANAA0ADQAPAA8ADwAPABEAEQARABEAEwAS
ABQAFgAYABoAHAAdAB4AHwAYABEACQACAAIAAwADAAQABgAIAAwADwASABUAFgAZABoA
HAAdAB4AHAAcABwAHAAcABoAGAAWABgAGQAaABoAGAAWABUAFAAVABYAFwAWABIADwAQ
AA8ADwAOAA4ADgANAAwACgAJAAsACwAKAAcABgAFAAUABQADAAIAAgADAAEAAQABAAEA
AAD////////9//z//P/9/////v/+//7//v/+//7//v/9//3//v/8//r/9v/0//n//v8G
ABEAHwAsAD0AVABvAJQAugDOAMsAsACEAE0AFADm/8//wv+2/67/qP+l/6T/pv+l/6j/
rv+x/7L/u/+//8P/xv/J/8v/0f/W/9T/2P/Y/9j/2f/c/9z/2//b/9v/2//b/93/3//f
/+D/4P/h/+H/4v/i/+T/5P/l/+X/6f/q/+r/6//t/+//8f/z//b/9v/3//j/+v/6//r/
+v/5//j/+P/5//n/+f/5//n/+f/5//n/+v/5//v//P/8//z//P/9/////v///wAAAAAC
AAQABQAFAAQABgAHAAgACAAKAAsADAAPABAAEgATABMAFAAVABgAHQAfACEAJAAmACgA
KgAsAC4AMAAwADEAMwA0ADUANgA4ADkAOQA4ADgAOAA4ADgANQA1ADUANAAyAC8ALgAt
ACsAKAAlACQAIgAgABwAGwAZABcAFQATAA4ADAALAAkABQADAAMAAQD//////v/9//z/
/P/8//z//v/8//z//P/9//3//f/+/wEAAQABAAEA//////7//v/8//z//P/8//r/+v/6
//r/+v/6//r/+v/3//b/9f/0//T/9P/0//T/9f/1//b/9v/2//f/9//3//j/+f/5//n/
+//7//v//P/+//7//v//////AQABAAIAAgADAAMAAgAEAAUABQAFAAUABQAEAAMAAwAD
AAMAAwADAAMAAwABAAIAAgACAAIAAAAAAAEAAQAAAP///f/8//7//v/9//3//v/+//7/
/v/+//7//v/+//z//P/8//z//v/+//7//v//////////////////////////////////
/wAAAAAAAAIAAwADAAIAAgACAAIAAgACAAIAAwADAAMAAwABAAEAAAAAAAIAAwADAAQA
BgAGAAgACQAJAAsACwANAA0ADgAOAA4ADQAMAAsACgAMAAwADAAMABAAEQASABIAEQAQ
ABAAEAAQABAAEAAOAAkABwAJAAkACQAIAAgACAAHAAYABAADAAIAAQD///v//P/7//v/
+//7//r/+v/7//r/+f/4//f/9v/1//X/9f/z//L/8v/z//X/9P/0//T/9v/2//b/9v/5
//n/+P/2//L/8v/0//v/BAAMABUAIwA0AEkAYgCDAKYAvgC+AKkAggBOABcA6v/U/8f/
vP+4/7T/sv+z/7r/uv+7/8T/zP/N/9T/2//h/+X/6v/t//H/8//2//j/+f/4//f/9//6
//r/+f/5//r/+//8/////v/9//3//P/9//3//v/+//7//v//////AgACAAEAAQADAAMA
AwADAAUABAAEAAQABgAGAAYABgAEAAQABQAHAAUABQAFAAUABQAFAAUABgAGAAcABwAG
AAYABgAHAAkADAANAA4ADgANAA4ADgANAA4AEAARABIAEgAUABUAFgAZABoAHAAdAB0A
HgAfACIAJQAnACkALAAuADAAMgA0ADYAOAA4ADkAOQA6ADsAPAA+AD8APwA+AD4APgA+
AD4AOwA7ADsAOgA6ADcANgA1ADMAMAAtACwALAAqACYAJQAjACEAHwAdABoAGAAXABUA
FQATABMAEQAPAA8ADgANAA4ADgAOAA4ADgAMAAwADAAKAAkACAAIAAkACQAJAAkABQAF
AAQABAACAAIAAgACAAQABAAEAAQABAAEAAQABAACAAIAAgACAAMABAAFAAYABwAHAAgA
CAAIAAkACQAJAAoACwALAAsADwAPAA8AEAAQABAAEAARABAAEQAQABAADgAPAA8ADgAM
AA0ADQANAA0ADQAMAAsACwALAAsACwALAAsACwAJAAkACgALAAwACgAKAAsACwANAA0A
DAAMAAsACgAIAAcACgAKAAoACgAJAAgABwAGAAYABgAGAAYABgAGAAYABgAHAAcABwAH
AAcABwAHAAcABQAFAAUABQADAAQABAAEAAIAAQADAAQABgAEAAQABAAEAAMAAwADAAMA
BQAFAAQABAAEAAUABQAGAAgACAAKAAsACwANAA0ADwAPABAAEAAQABIAEgASABIAEwAS
ABEAEAASABMAFAAUABMAEgASABIAEgASABIAEAALAAkACwALAAsACgAKAAoACgAKAAkA
CQALAAsACgAHAAYABQAFAAUAAwACAAIAAwAFAAUABQAFAAQAAwADAAMABQAEAAQABQAD
AAIAAgACAAIAAgACAAIAAwADAAIA/v/8//z/AAAJABIAHAAnADUASABdAHoAowDEAM4A
wgChAGwANgAFAOT/2P/P/8T/wP++/7z/vf/A/8L/xf/K/9D/0//a/9//4//l/+r/7//z
//X/+P/6//z//P/8//3//f/8//r/+f/5//n/+f/7//z//f///wAA/////wAAAAAAAAAA
AQABAAAAAAD//////v/9//z/+//7//r/+v/6//r/+v/6//r/+f/4//j/+f/7//v/+//7
//r/+f/4//j/9//5//r/+v/7//z//v8BAAAAAQACAAIAAAACAAMAAwAFAAgACgAMAAoA
DAANAA4ADwAQABIAEwATABQAFQAYABwAHwAiACYAJgAoACoALAAtAC4ALQAtAC8AMAAx
ADIANgA3ADcANgA1ADQAMwAyAC8ALwAvAC4ALgArACoAKQAjACAAHQAcABoAGAAUABMA
EQAPAA0ACwAJAAgACAAHAAMAAQABAP////////7//f/6//r/+v/6//r/+P/4//j/9v/1
//T/9P/3//f/9//3//P/8//y//L/8v/y//L/8v/0//T/9P/0//L/8v/y//L/8v/y//L/
8v/w//D/8P/w//H/8f/y//L/9P/1//X/9f/0//X/9f/1//X/9f/1//b/+P/4//j/+f/5
//v/+//8//v/+//6//j/+P/5//n/+f/3//f/9v/1//j/+f/6//v/+f/5//n/9//4//j/
+P/4//r/+v/7//v/+v/5//f/9v/4//j/9//3//j/+P/4//j/+v/6//r/+v/6//r/+v/6
//z//P/8//z/+v/5//j/9//3//f/9//3//f/9//3//f/+f/6//r/+v/6//r/+v/3//f/
9//3//f/9//2//b/+P/5//n/+v/3//b/9//3//n//f///wMAAgACAAEAAAD+//7//v/+
/wIAAgACAAIAAgADAAQABAABAAAAAAAAAAAAAAAAAP7//P/7//7////+//z/+//6//v/
/P/8//3///////7/+//4//f/9//3//P/8v/y//P/8f/x//H/8f/u/+3/7f/t//D/8P/x
//P/8//y//L/8v/v/+7/7f/s/+3/7f/u/+r/5P/g/+L/6f/y//7/DQAZACoAQwBeAIMA
sADSANoA0QCyAH4AQQAGAOL/0//E/7b/sP+w/63/rv+y/7X/uP+8/8H/xv/L/8//0f/U
/9f/3f/h/+T/4v/k/+T/5P/l/+f/6P/o/+n/6f/p/+n/6//r/+v/7P/s/+v/6//s/+z/
7P/s/+3/7f/s/+z/6//r/+3/7f/t/+3/7f/s/+z/7P/q/+j/5v/k/+X/5v/o/+v/6//r
/+v/6//q/+n/6P/o/+v/7f/u/+7/8P/w//H/8//0//X/9v/2//T/9v/3//f/9v/4//n/
+v/6//z//f/+////AAACAAMABwAIAAkADAANAA8AEQAUABcAGgAdACAAIgAkACQAJQAl
ACYAJwAoACwALQAtACwALAAsACwALAArACsAKwAqACgAJQAkACMAHQAaABcAFgAUABIA
DgANAAwACwAKAAkABQACAAAA/f/7//n/+f/3//f/9//2//X/9P/0//T/9P/0//L/8v/y
//L/8f/w//D/7//v/+//7//r/+v/6v/q/+z/7P/s/+z/7v/u/+7/7v/u/+7/7v/u/+7/
7v/u/+7/8P/w//D/8P/v/+//8P/w/+7/7//v/+//8v/z//P/8//z//P/8//0//L/8v/y
//P/9f/3//f/+P/3//f/9v/0//T/9f/1//X/9//3//b/9f/1//X/9f/1//b/9//4//f/
9P/0//T/9P/1//b/+P/5//f/9//2//b/9v/2//X/9f/0//T/9P/0//b/9v/2//b/9P/0
//T/9P/2//b/9v/2//X/9f/1//X/9//3//f/9//1//X/9f/1//f/9v/2//b/9v/0//T/
9P/0//P/8//z//P/9f/1//T/9P/0//X/9f/2//b/9v/4//n/+f/7//v//f/9//7//v/+
//z//P/8//z//v/+//7//v8BAAMABQAGAAUABAAEAAQABAAEAAQAAgD///3///////3/
/P/8//z//v/+//3//f/7//v/+v/3//T/8//z//P/8v/y//P/9f/z//P/8//z//P/8//0
//X/9f/0//T/9f/1//T/9P/0//T/9P/0//T/9f/z//L/8P/u/+j/5P/p//L//P8HABUA
JAA7AFQAbwCWAMAA1gDZAMQAmgBlACwA+P/f/9T/xP+y/6z/rf+u/67/r/+2/7z/wf/G
/8v/0f/T/9b/1//Z/93/4P/i/+b/5v/m/+f/6v/q/+n/6f/p/+n/6f/r/+n/6f/q/+r/
6f/p/+r/6v/s/+z/7f/t//D/8P/v/+//7//v/+//7//v/+7/7v/u//D/8P/w//D/8v/y
//P/9f/1//X/9f/1//P/8//z//T/9f/3//j/+P/4//j/+f/7//7///8AAAAA/v8AAAEA
AQAEAAYABwAIAAgACgALAAwACwAMAA4ADwATABQAFQAYABsAHQAfACIAJAAmACgAKgAu
ADAAMAAxADQANgA4ADoAOgA7ADsAOgA9AD4APwBAAD8APwA/AD4APQA5ADcANQA0ADIA
MAAwAC4ALAAoACcAJQAjACEAHwAcABoAGQAXABUAEwATABEADQANAAwACwAIAAgACAAI
AAgABgAGAAYACAAHAAYABgAHAAcABwAHAAYABwAHAAgABgAGAAYABgAGAAYABgAGAAQA
BAAEAAQABQAGAAcACAAIAAgACAAIAAkACQAKAAoACAAJAAkACQAJAAkACAAHAAkACQAJ
AAoACgAKAAoACwALAA0ADQAOABAAEQARABAADwAPAA4ADQAOAA8ADwAPAA8ADwAPAA8A
DwAPAA8ADQANAA4ADwAQAA4ADgAPAA8AEQARABAAEAASABIAEQARABIAEgASABIAEQAQ
AA8ADgAQABAAEAAQABAAEAAQABAADQANAA0ADQAPAA8ADwAPAA0ADQANAA0ADQAOAA4A
DgAMAA0ADQAMAAwADAAMAAsADAAMAA4AEAAQAA4ADgAOAA4ADQANAA0ADQALAAsACgAK
AAwADQANAA4ADgAOABAAEQARABMAEwAVABMAFAAUABQAFgAWABYAFgAYABgAGAAYABoA
GwAcABwAGQAYABgAGAAYABgAGAAWABMAEQATABMAEwASABIAEgAUABQAEwATABMAEwAS
AA8AEAAPAA8ADwAPAA4ADgAPAA8ADwAPAA8ADgANAA0ADQALAAoACgALAA4ADgAPABAA
DgAOAA4ADgANAAsACgAKAAYABAAGAAsAEgAcACkANQBGAFsAcgCPALgA1ADcAM0AqgB6
AEUAFAD0/+f/3P/Q/8b/wv/D/8b/yP/N/9T/2v/f/+T/6f/r//H/8v/1//v//f/8/wAA
AgACAAIAAwAEAAQAAwADAAUABQAFAAcABgAFAAUABAAHAAcACAAIAAYABgAHAAcACAAI
AAcABwAIAAkACgALAAsACgAKAAoACAAIAAgACAAIAAgACQALAAsACwALAAsACwALAAsA
DAAMAA0ADQAMAAwADAANAA8ADgAPABAAEAAQABIAEwATABQAFgAXABgAGgAcAB0AHgAd
AB4AIAAhACMAJAAlACgAKwAtAC8AMgAyADQANgA4ADwAPgA+AD8AQwBEAEUARgBGAEcA
RwBGAEYARgBGAEYARwBHAEcARgBEAEEAQAA/AD4APAA6ADoAOAA2ADIAMQAtACsAKQAn
ACYAJAAjACEAHwAdAB0AGwAZABkAGAAXABYAFgAWABYAFAASABIAEgAUABMAEgASABIA
EQAQAA8ADwAPAA4ADgAOAA4ADgAOABAAEAAQABAAEAAQABAAEAAOAA4ADgAOAA4ADgAO
AA4ADwAPABAAEAAQABEAEQARABEAEQAQAA8AEwATABMAFAAWABYAFgAXABUAFwAXABgA
FgAXABcAFgAWABcAFwAXABcAFwAWABUAFwAXABcAFwAVABUAFQATABQAFAAUABQAEgAS
ABMAEwAVABUAFAAUABQAFAATABMAEgASABIAEgASABIAEgASABQAFAAUABQAFAAUABQA
FAARABEAEQARABEAEQARABEAEwATABMAEwATABQAFAAUABIAEwATABIAEgASABIAEQAS
ABAAEAAQABAAEAARABEAEQARABMAEwASABIAEgATABMAFAAUABQAFgAXABUAFwAXABkA
GQAaABoAGgAbABwAHQAeACAAIAAgACAAIgAjACQAJAAhACAAIAAgACAAIAAgAB4AHQAb
AB0AHQAbABoAGgAaABoAGgAZABkAGQAZABgAFQAWABUAFQAVABQAFAAVABcAFwAXABcA
FwAWABUAFQAVABUAFAAUABUAFQAUABQAFAAUABQAFAAUABcAFwAUABIAEAAQABIAGQAk
ACwANwBHAFwAcQCMALMA0gDeANIAsQCEAFAAGwD6/+r/3//U/87/zP/K/83/0v/Y/9//
4P/m/+3/8v/1//v///8CAAcACwANAA4AEAASABIAEgATABIAEgARABEAEwATABMAFQAT
ABMAFAAUABcAFwAYABgAGAAYABkAGQAaABoAGQAZABkAGQAZABkAGwAaABoAGgAYABgA
GAAYABsAHgAiACcAKgArACwALQAuAC8AMAAyADUANwA4ADgAOAA4ADkAOwA+AD8AQABA
AEIARABFAEUASABKAEsATABKAEwATQBOAE8AUABSAFMAVwBYAFkAXABfAGEAYwBmAGgA
agBsAG4AbgBwAHAAcQBzAHQAdQB2AHYAdwB3AHYAdAB0AHQAdABzAHMAcwByAHIAbwBu
AG0AagBoAGYAZgBkAGIAXgBdAFsAWQBXAFUAUgBQAE8ATQBJAEcARwBFAEMAQwBCAEEA
PgA+AD4APgA+ADwAPAA8AD4APQA8ADwAOwA7ADsAOwA7ADsAOgA6ADgAOAA4ADgAOAA4
ADgAOAA4ADgAOAA4ADgAOAA4ADgAOgA6ADoAOgA5ADkAOgA6ADoAOwA7ADsAPgA/AD8A
PwA/AD8APwBAAEIAQgBCAEMAQQBDAEMARABGAEcARwBGAEQARQBFAEUARwBHAEYARQBH
AEcARwBHAEcARwBHAEUARgBGAEYARgBGAEYARwBHAEcARwBGAEYARgBGAEUARQBGAEYA
RgBGAEYARgBGAEYASABIAEgASABGAEYARgBGAEcARwBHAEcARQBFAEUARQBFAEUARQBF
AEUARgBGAEYARABFAEUARABGAEYARgBFAEIAQABCAEMARABFAEYARwBHAEcARwBHAEcA
RgBGAEYARwBHAEgASQBKAE0ATwBNAE8ATwBRAE8AUABQAFAAUABQAFAAUABUAFQAVABU
AFgAWQBaAFoAVwBWAFYAVgBUAFQAVABSAFEATwBRAFEAUwBSAFIAUgBSAFIAUQBRAFEA
UQBQAE0ATgBNAE0ATQBNAEwATABNAEsASwBLAEsATABLAEsASwBNAEwATABNAEsASgBK
AEoASgBKAEoASgBNAE0ASgBGAEQARgBIAE0AVgBkAG8AewCSAKcAwgDjAAIBEAECAeEA
sgB+AEsALAAiABkADgAKAAYAAgAHAA4AEAAVABgAHAAjACwALwAzADkAPgBBAEMARwBI
AEgATABMAEwATQBQAFAATwBPAE0ATQBNAE8ATwBPAFAAUABTAFMAVABUAFQAVABVAFUA
VABUAA==
         </WaveFormData>
      </LeadData>
   </Waveform>
</RestingECG>
