# Supplementary material for: Detection of Left Atrial Enlargement Using a Convolutional Neural Network-Enabled Electrocardiogram
Source: Front Cardiovasc Med. 2020 Dec 17;7:609976. doi: 10.3389/fcvm.2020.609976 (PMC7773668; doi:10.3389/fcvm.2020.609976)
Supplement: Supplementary file 5 [file Data_Sheet_5.ZIP › normal4/1802035936_4536_0000003F.XML]

<?xml version="1.0" encoding="Windows-1252"?>
<!DOCTYPE RestingECG SYSTEM "restecg.dtd">
<RestingECG>
   <PatientDemographics>
      <PatientID>1802035936</PatientID>
      <PatientAge>79</PatientAge>
      <AgeUnits>Years</AgeUnits>
      <Gender>Female</Gender>
      <PatientLastName>liyansheng</PatientLastName>
   </PatientDemographics>
   <TestDemographics>
      <DataType>Resting</DataType>
      <Site>1</Site>
      <AcquisitionDevice>MAC55</AcquisitionDevice>
      <Status>Unconfirmed</Status>
      <Priority>Normal</Priority>
      <AcquisitionTime>09:53:11</AcquisitionTime>
      <AcquisitionDate>12-18-2016</AcquisitionDate>
      <CartNumber>1</CartNumber>
      <AcquisitionSoftwareVersion>009C</AcquisitionSoftwareVersion>
      <XMLSourceVersion>MAC5000 v1.0</XMLSourceVersion>
   </TestDemographics>
   <RestingECGMeasurements>
      <VentricularRate>75</VentricularRate>
      <AtrialRate>75</AtrialRate>
      <PRInterval>142</PRInterval>
      <QRSDuration>96</QRSDuration>
      <QTInterval>392</QTInterval>
      <QTCorrected>437</QTCorrected>
      <PAxis>51</PAxis>
      <RAxis>27</RAxis>
      <TAxis>37</TAxis>
      <QRSCount>12</QRSCount>
      <QOnset>223</QOnset>
      <QOffset>271</QOffset>
      <POnset>152</POnset>
      <POffset>204</POffset>
      <TOffset>419</TOffset>
      <ECGSampleBase>500</ECGSampleBase>
      <ECGSampleExponent>0</ECGSampleExponent>
   </RestingECGMeasurements>
   <Diagnosis>
      <Modality>Resting</Modality>
         <StatementCount>2</StatementCount>
         <LabelText>12SL ��ϳ���</LabelText>
      <DiagnosisStatement>
         <StmtFlag>ENDSLINE</StmtFlag>
         <StmtText>�������</StmtText>
      </DiagnosisStatement>
      <DiagnosisStatement>
         <StmtFlag>ENDSLINE</StmtFlag>
         <StmtText>���� ECG</StmtText>
      </DiagnosisStatement>
   </Diagnosis>
   <Waveform>
      <WaveformType>Rhythm</WaveformType>
      <WaveformStartTime>0</WaveformStartTime>
      <NumberofLeads>8</NumberofLeads>
      <SampleType>CONTINUOUS_SAMPLES</SampleType>
      <SampleBase>500</SampleBase>
      <SampleExponent>0</SampleExponent>
      <HighPassFilter>16</HighPassFilter>
      <LowPassFilter>150</LowPassFilter>
      <ACFilter>NONE</ACFilter>
      <LeadData>
         <LeadByteCountTotal>10000</LeadByteCountTotal>
         <LeadTimeOffset>0</LeadTimeOffset>
         <LeadSampleCountTotal>5000</LeadSampleCountTotal>
         <LeadAmplitudeUnitsPerBit>4.88</LeadAmplitudeUnitsPerBit>
         <LeadAmplitudeUnits>��V</LeadAmplitudeUnits>
         <LeadHighLimit>2147483647</LeadHighLimit>
         <LeadLowLimit>268435456</LeadLowLimit>
         <LeadID>I</LeadID>
         <LeadOffsetFirstSample>0</LeadOffsetFirstSample>
         <FirstSampleBaseline>0</FirstSampleBaseline>
         <LeadSampleSize>2</LeadSampleSize>
         <LeadOff>FALSE</LeadOff>
         <BaselineSway>FALSE</BaselineSway>
         <ExcessiveACNoise>FALSE</ExcessiveACNoise>
         <MuscleNoise>FALSE</MuscleNoise>
         <LeadDataCRC32>1509893400</LeadDataCRC32>
         <WaveFormData>
HAAcABwAHAAaABoAGgAaABYAFAASABAADwAOAA0ADAAMAAwADAAMAAkACAAHAAYABgAG
AAYABgAGAAYABgAGAAUABAADAAIABAAEAAQABAACAAIAAgACAAMABAAFAAYABQAEAAMA
AgACAAIAAgACAAUABgAHAAgABwAGAAUABAAGAAYABgAGAAYABgAGAAYABAAEAAQABAAG
AAYABgAGAAYABgAGAAYABgAGAAYABgAEAAQABAAEAAIAAgACAAIABAAEAAQABAADAAIA
AQAAAAEAAgADAAQAAgACAAIAAgAAAAAAAAAAAAAAAAAAAAAAAgACAAIAAgADAAQABQAG
AAQABAAEAAQABAAEAAQABAAEAAQABAAEAAQABAAEAAQABAAEAAQABAAGAAYABgAGAAQA
BAAEAAQABgAGAAYABgAEAAQABAAEAAQABAAEAAQABQAGAAcABgAEAAQABAAEAAYABwAH
AAcABwAHAAcABwAJAAsACwALAA0ADQAMAAwADgANAA0ADQAQABAAEQARAA8ADwAPAA8A
DwAQABAAEQARABEAEAAQAA8ACwAKAAkACwALAA0ADQAMAAsACgAIAAoACgAKAAkABwAE
AAAA///+//v/+//7//v//P/8//3//f/9//z//P/+//7//v/+//7//f/7//r/+f/5//j/
+P/4//n/9//4//r/+P/5/wUAFQAnADsATABeAHYAiQCWAKIAtADAAMQAwgC2AKEAhwBr
AFQARQA8ACoAEwALAAsABQD+//v/9P/w/+//7//r/+3/7//t/+3/7v/s/+r/6v/q/+r/
6v/s/+z/7P/r/+r/6v/p/+j/7P/q/+r/7P/s/+z/6//r/+v/7P/u/+z/7v/v/+//7v/r
/+r/6v/p/+r/6//t//D/7P/s/+3/7f/u/+7/7v/u/+3/7f/u/+7/7v/t/+3/7f/u/+7/
7//w//D/8P/w//D/8P/x//T/8v/y//T/9P/0//X/9f/1//b/+v/6//v//P8AAAAAAAAC
AAIABAAGAAcABgAIAAoACgAMAA4AEAARABIAEgATABQAFgAXABkAGgAbABsAHAAcABwA
HQAdAB0AGwAaABkAGAAYABgAGAAXABgAFgATABEAEgAPAA8ADgAMAAwACgAJAAoACAAH
AAcACQAIAAgACAAIAAYABgAGAAUABgAHAAgACAAIAAgACAAKAAoACQAJAAsACwALAAwA
CwALAAoACgAKAAoACgAKAAwADAAMAAwACgAJAAkACQAMAAwADAAMAA0ACgAJAAkACQAJ
AAkACQALAAwADAAKAAoACwALAAsACQAKAAoACgAKAAoACgAKAAkACgAMAA0ADQAQAA4A
DAAMAAwACQAJAAoACwALAAwACgAJAAkACQAJAAoACwAMAAsADQANAAsACQALAAsACgAM
AAsACwANAAsACgAKAAoACAAIAAkACgAIAAkACQAIAAkACAAIAAkACQAJAAkACQAJAAcA
BwAHAAYABgAGAAYABgAHAAcABgAFAAMABgAEAAQABAAEAAYABAAEAAQABgAGAAYABwAG
AAUABAADAAUABQAFAAcABgAFAAYABQAEAAQABAADAAUABQAGAAYACQAJAAkACQAHAAcA
BwAIAAYABwAHAAcABAAEAAQAAQADAAMAAwADAAUABQAFAAUAAwACAAIAAgAAAP///v/8
//v/+//6//f/9f/1//X/9v/0//X/9f/1//T/9P/0//T/9v/2//f/9//0//T/8//z//D/
8v/y//H/9f/2//T/+P/9/wcAEwAlADcASgBiAHgAhQCQAJ4AogCkAKwAqgCaAIcAcQBV
AD4AMQAkABAABQAFAAUAAQD8//X/8v/w/+v/6//x//P/8f/z//X/8P/w//b/9P/y//D/
7v/w//D/8P/v//H/8v/y//L/9P/y//L/9P/2//b/9f/1//L/8v/z//D/8//1//b/9v/1
//T/9P/z//P/8//0//b/9v/2//f/9//1//T/8//y//P/8//0//T/9P/z//P/8//0//T/
9f/2//j/+P/4//j/9//3//n/9v/4//r/+v/6//v/+//7//z//P/8//3//v8BAAIAAwAG
AAQABgAIAAkACgAMAA4ADgAPABAAEQARABYAFgAXABgAGwAbABwAHAAaABkAGQAYABoA
GwAbABsAHQAcABsAGgAXABYAFQATABMAEgAQAA8ADQAJAAgABgAGAAYABAADAAQAAgAB
AAEA///+//7//v/8//r/+v/6//j/+P/4//j/+v/6//r/+v/4//j/9//3//n/+f/5//r/
+//7//r/+v/6//r/+v/6//z//P/8//z/+v/5//n/+f/6//r/+v/6//z/+v/6//v/+f/5
//n/+f/7//z//P/6//j/+f/5//n/9//4//j/+P/4//j/+P/4//b/9v/3//f/9//6//j/
9v/6//r/9//3//b/9//3//j/+P/3//f/9//1//T/8//y//X/9//3//X/8f/z//P/8v/y
//H/8f/z//X/9P/0//T/8v/y//P/9P/y//P/8//y/+//7v/u/+//8f/x//H/8f/z//H/
8f/x/+7/7v/u/+7/8P/x//H/8P/v/+//7//w/+7/7v/w//D/8P/w//L/8P/w//D/8P/w
//D/8f/v/+//7//v/+//7//v//H/8f/x//P/8//y//L/8v/x//H/8f/y//L/8//z//P/
8//z//P/8//0//b/9//3//f/9P/0//T/8f/x//H/8f/x//P/8//z//P/8//y//L/8v/0
//P/8v/w/+3/7f/s/+n/6//r/+v/7P/u/+//7//v/+v/6v/p/+j/6v/q/+v/6//q/+r/
6f/p/+j/6v/o/+n/6//q/+r/7P/t//P/AQAVACcAOgBQAGIAdQCEAIwAlACkAKoApgCg
AI8AdQBbAEoANwAqABwACQABAAMAAQD2//P/8P/q/+f/6f/p/+f/6//t/+v/6v/s/+r/
7P/s/+z/7P/q/+r/6v/p/+n/6v/q/+r/7v/s/+z/7v/u/+7/7f/t/+z/7P/t/+r/6//t
/+7/7v/s/+z/7f/t/+3/7f/u//D/8P/w//H/8f/u/+7/7v/u//H/8f/y//L/8v/x//H/
8f/y//L/8//0//T/9P/0//T/8v/z//b/9P/1//j/+f/6//n/+f/5//r//v/+////AAAE
AAQABAAGAAQABgAIAAkACgAMAA4ADgANAA4ADwAPABQAFAAVABYAFwAXABgAGAAZABkA
GgAaABoAGwAbABsAGgAYABYAFAAVABQAEwARABIAEAANAAsACgAHAAcABgAGAAYABAAD
AAAA/v/9//3//f/8//z//P/6//j/+P/4//T/9P/0//T/9v/2//b/9v/0//T/8//z//P/
8//z//T/8//z//L/8v/w//D/8P/w//L/8v/y//L/8v/x//H/8f/y//L/8v/y//T/8v/y
//P/8f/x//H/8f/z//T/9P/y//D/8f/x//H/8f/y//L/8v/y//L/8v/y//D/8P/x//H/
8//2//T/8v/y//L/7//v//L/8//z//T/8v/x//H/8f/w//D/8P/w//P/9f/1//P/8f/z
//P/8v/w/+//7//x//P/8v/y//L/7v/u/+//8P/y//P/8//y//H/8P/w//H/8f/x//H/
8f/z//H/8f/x/+//7v/t/+z/8P/x/+//8P/y//H/8P/v/+7/8f/w//H/8v/x//D/7//v
/+//7//v/+//7//v/+//8f/x//H/8//z//T/9P/0//P/8//z//T/9P/3//f/9//3//f/
9//3//j/+P/5//n/+f/6//r/+v/3//X/9f/1//X/9//3//f/9//5//j/+P/4//j/9//2
//T/8//z//L/7//v/+//7//w/+7/7//v/+//8P/w//D/8P/v/+7/7v/t/+3/7v/u/+//
8P/w//D/7f/v//D/7v/w//f///8NACEAMQBAAFQAbAB/AI4AmgCoALQAugC4AKwAmQCD
AGcAVgBJADgAJgAVAAkABQABAPz/9f/0//L/7f/r/+v/6//p/+v/7f/s/+7/8P/v/+7/
7f/s/+r/6v/q/+n/6//s/+z/7P/s/+r/6v/s/+7/7v/t/+3/6//s/+7/7P/s/+3/7f/s
/+3/7v/w//H/7//v//D/8v/w//D/8f/x//D/8P/w//D/7//v//D/8P/x//H/8v/z//L/
8v/z//T/8v/y//L/8v/0//X/+P/2//b/+P/4//j/+//7//v//P/7//r/+v/6//7//v/+
/wAAAAACAAQABQAEAAYACAAIAAsADAANAA0ADgAOAA8AEAATABMAFAAUABUAFQAWABYA
FAAVABUAFQAXABYAFQAUABEAEAAPAA0ADQAMAAoACQAIAAUABQAEAAMAAgD///3//f/8
//z//f/7//r/+v/6//r/+P/4//j/9v/2//b/9v/2//b/9v/2//j/+P/3//f/9f/1//X/
9v/3//f/9v/2//b/9v/2//b/9f/0//P/8v/1//X/9v/3//f/9v/1//T/+P/2//b/9//5
//n/+f/5//f/+P/4//b/+P/5//n/+f/5//r/+v/6//r/+v/6//r/+v/6//v/+//5//z/
+v/4//z//P/5//n/+P/5//n/+v/6//n/+f/5//n/+v/7//z/+v/7//r/9//2//n/+v/6
//j/9//3//n/+//6//r/+v/6//r/+//8//v/+//6//j/9//2//b/9//3//f/9//3//f/
9f/1//X/9v/2//b/9v/0//T/9f/2//f/+P/4//b/9v/2//T/9P/0//X/9//3//f/9//1
//X/9f/3//n/+f/7//v/+v/6//r/+f/4//f/9//2//n/+f/5//n/+f/5//n/+v/6//v/
+//7//z//P/8//n/+P/3//b/9f/4//n/+v/7//v/+v/6//r/+v/5//j/9v/z//P/8v/v
//H/8f/x//L/8P/x//H/8f/w//D/8P/w//L/8v/z//P/8v/y//H/8f/y//L/8v/z//P/
9P/0//b/+/8DABMAJQA3AEYAXAB0AIEAjACaAKQAqACqAKgAnACJAG8AUQA+ADcAJgAQ
AAUABQAFAP///P/5//b/8v/x//H/8f/x//H/8//z//L/8v/0//L/8v/y//L/8v/y//L/
8f/x//L/8v/y//T/8v/y//T/9P/0//P/8//1//b/+P/2//T/9f/1//T/9v/2//f/9//1
//X/9v/4//j/+P/5//n/9v/2//b/9v/3//f/+P/4//r/+f/5//n//P/8//3//v8AAAAA
AAAAAP////8BAP7//P/+//7//v////////8AAAIAAgADAAQABgAGAAYACAAGAAgACgAL
AAwADgAQABAAEQASABMAEwAVABQAFAAUABYAFwAZABoAGAAXABcAFgAUABUAFQAVABYA
FgAWABYAFQAUABMAEQAOAAwACQAHAAgABQAFAAQABgAGAAQAAwAAAP7//f/9//3//P/8
//z/+v/4//j/+P/2//b/9v/2//b/9v/2//b/9P/0//P/8//1//X/9f/2//f/9//2//b/
9v/2//b/9v/2//b/9v/2//b/9f/1//X/9v/2//b/9v/6//j/+P/5//f/9//3//f/9//4
//j/9v/4//n/+f/5//f/+P/4//j/+v/6//r/+v/2//b/9//3//X/+P/2//T/+P/4//X/
9f/2//f/9//4//b/9f/1//X/9v/2//b/9v/1//f/9//1//X/9//3//b/9P/z//P/9f/3
//b/9v/2//T/9P/1//b/9P/1//X/9P/1//T/9P/1//X/9f/1//X/+f/3//f/9//4//b/
+P/6//n/+P/3//b/+P/2//b/9v/4//j/+P/5//n/+f/5//n/+f/5//n/+//5//n/+//7
//r/+v/6//n/+//7//z//P///////////////////wAAAAABAAEAAQD+//7//v/7//v/
+//7//v//f/9//3//f/9//z//P/8//z/+//6//j/9f/1//T/8f/x//H/8f/y//L/8//z
//P/8v/y//L/8v/y//L/8//z//T/9P/z//P/8v/y//T/8//1//T/8v/0//f/+/8JABsA
LQBAAFQAZgB3AIQAjgCWAKIAqACkAJ4AkQB3AF0ARgA3ACgAGgAJAAEAAQABAPz/9//0
//D/6//t/+//7f/t/+//7//u/+7/7v/s/+z/7P/s/+3/7v/v/+//7f/u/+7/7v/w/+7/
7v/w//L/8v/x//H/8P/w//H/7v/w//H/8f/w//D/8P/x//H/8f/x//L/9P/0//T/9f/1
//L/8v/y//L/9P/1//f/+P/3//X/9P/z//b/9v/3//j/+P/4//j/+P/4//n//P/6//z/
/v/+//7//f/9//3//v8AAAAAAQACAAYABgAGAAgABgAIAAoACwAOABAAEgASABEAEgAT
ABMAGAAYABkAGgAdAB0AHgAeABwAGwAbABoAGwAdAB4AHwAeABwAGgAYABkAGAAXABUA
FgAUABEADwAMAAkACQAIAAgACAAGAAUABgAEAAMAAwABAAAAAAAAAAIAAAAAAAAA/P/8
//z//P/8//z//P/8//v/+v/4//f/+f/5//n/+v/7//v/+v/6//j/+P/4//j/+v/6//r/
+v/6//n/+f/5//z//P/8//z//v/8//z//f/8//v/+v/5//v//P/8//r/+v/7//v/+//9
//7//v/+//7//v/+//7/+v/6//v/+//7//7//P/6//z//P/5//n/+v/7//v//P/+//3/
/f/9//z//P/8//z//f///////f/7//3//f/8//7//f/9/////f/8//z//P/6//r/+//8
//z//f/9//z/+//6//r/+//7//v/+//7//v/+f/5//n/+v/6//r/+v/6//7//f/8//v/
+v/6//j/+P/4//r/+v/6//v/+f/5//n/+f/7//v/+//9//3//f///////P/8//z/+//9
//3//v/+//3//f/9//3/////////AAAAAAEAAQABAAAAAAAAAP3//f/9//3//f/9//3/
/f/9/////v/+//7//v/9//z/+v/3//f/9v/z//X/9f/1//b/9P/1//X/9f/2//b/9v/2
//b/9v/3//f/9v/2//X/9f/4//z/+v/5//n/9v/y//T//f8HABUAKQA7AEwAYAB2AIUA
lACiALAAugDAALoAqgCXAIEAZQBSAEcAOAAkABMADQALAAkA/v/1//b/+P/1//P/9f/x
/+//8//z//D/8P/y//T/9P/0//T/9P/0//T/8//x//L/8v/y//b/9P/0//b/9f/0//L/
8f/z//T/9v/0//L/8//z//L/8v/y//P/8//z//P/9P/2//T/9P/1//X/9P/0//T/9P/0
//P/8//y//L/8f/x//H/9P/0//X/9v/1//T/8//y//L/8//2//T/8v/0//T/9P/1//X/
9f/2//j/+P/5//r/+v/6//r//P/8//7/AAABAAEAAgADAAIABQAGAAcABwAKAAoACwAM
AAsACwAMAAwADQANAA4ADgANAA0ADAALAAsACgAJAAgACQAIAAcABQACAAAA/f/7//z/
+f/5//j/9//2//P/8f/w/+7/7f/t/+3/7P/s/+z/6v/o/+j/6P/n/+j/6f/q/+r/6v/q
/+r/6P/o/+f/5//p/+n/6f/q/+n/6f/o/+j/6P/o/+j/6P/m/+b/5v/m/+j/5//n/+f/
5v/m/+b/5v/m/+T/5P/l/+b/5//o/+n/5//o/+j/5v/k/+X/5f/l/+f/6P/o/+j/5v/m
/+b/5v/l/+b/6P/p/+f/6v/o/+b/5v/m/+P/4//m/+f/5//o/+b/5f/l/+X/5f/m/+f/
6P/o/+n/6P/l/+X/5//n/+b/6P/n/+f/6f/o/+b/5f/k/+T/5P/l/+b/5v/n/+f/5v/l
/+T/5P/l/+X/5f/l/+X/5f/j/+P/5f/k/+T/5P/k/+T/5P/i/+L/4v/i/+L/4v/j/+P/
4//j/+P/4//j/+P/5f/n/+f/6f/p/+f/5v/l/+P/5f/l/+b/5v/l/+X/5f/l/+f/5//n
/+j/6P/p/+n/6f/o/+j/6P/l/+f/5//n/+f/5//n/+f/5//n/+b/5v/m/+b/5f/k/+L/
4f/h/+D/3f/b/9v/2//c/97/3//f/9//3P/c/9z/3P/e/97/3//f/93/3P/a/9n/3v/c
/9z/3//d/9r/2v/e/+X/7/8DABcAKwBAAFQAaAB7AIgAkgCgAKwArgCmAJoAgQBlAE0A
OAAnABgABgD5//X/8//t/+b/5f/g/9r/2f/b/9n/2f/d/9v/2f/c/9z/2P/Y/9j/2P/Y
/9r/2v/a/9n/2f/a/9r/2v/e/9z/3P/e/9z/3P/b/9v/2f/a/9z/2v/b/93/3v/e/97/
3v/f/9//3f/d/97/4P/e/97/3//f/9z/3P/c/9z/3//f/+D/4P/g/9//3//f/+D/4P/h
/+L/4P/g/+D/4P/e/9//4v/g/+H/5P/l/+b/5v/l/+T/5P/o/+j/6f/q/+r/6v/q/+z/
7f/w//P/9f/2//j/+v/6//n/+v/7//v/AAAAAAEAAgABAAEAAgACAAMAAwAEAAQABAAF
AAUABQADAAIAAQAAAAEAAAD///3/+v/4//X/8//y/+//7//u//D/8P/u/+3/7P/q/+n/
6f/p/+j/6P/o/+b/5P/k/+T/5P/k/+T/5P/k/+T/5P/k/+T/5P/j/+P/4//j/+P/5P/j
/+P/4v/i/+T/5P/k/+T/5P/k/+T/5P/i/+H/4f/h/+T/5P/k/+T/5P/i/+L/4//l/+X/
5f/l/+X/5v/m/+T/4v/j/+P/4//l/+b/5v/m/+b/5v/m/+b/4v/i/+P/4//l/+j/5v/k
/+T/5P/h/+H/4P/h/+H/4v/i/+H/4f/h/+L/4v/i/+L/4f/j/+P/4f/h/+P/4//i/+L/
4f/h/+P/4f/g/+D/4P/e/97/3//g/+H/4//k/+T/4//i/+L/4//h/+H/4f/h/+X/5P/h
/+D/3//e/+H/4P/h/+L/4P/g/+D/4f/h/+H/4f/h/+P/4//j/+X/5P/j/+T/4//k/+T/
5P/j/+P/4//k/+T/5//n/+f/5//l/+X/5f/m/+T/5f/l/+X/5v/m/+b/4//l/+X/5f/l
/+X/5f/l/+X/5//m/+b/5v/j/+H/3//c/9z/3f/d/9v/2//b/9v/3P/a/9v/2//b/9v/
3P/d/97/3P/c/93/3f/e/97/3f/d/9z/3v/e/93/2//c/97/4P/n//P/AQARACEAMgBG
AFYAYQBsAHgAggCIAIgAggBwAFsARQAtABoAEQAGAPT/6//r/+f/4//g/93/3P/c/9v/
2f/Z/9v/2//b/93/3v/g/+T/5P/k/+T/5P/i/+L/4v/h/+L/5P/l/+b/6P/m/+b/6P/p
/+r/6v/r/+v/7P/u/+z/7v/v/+//7v/x//L/9P/1//P/8//0//b/9f/2//j/+f/6//z/
/v8AAAEAAQACAAIABAADAAMAAwAEAAQABQAGAAgACAAIAAgACQALAA8ADgAOABAAEAAQ
ABIAEwAUABYAFgAWABcAGAAcABwAHAAeACAAIgAkACUAJAAmACgAKAApACoAKwArACwA
LAAtAC4AMAAxADMANAA0ADUANwA4ADgAOQA5ADkAPAA8ADwAPAA9ADwAOwA5ADkAOAA2
ADUANwA1ADYANgA2ADYANAAzADQANAA1ADcAOAA4ADkAOgA8ADwAPgBAAEEAQgBDAEQA
QwBCAEEAQABAAEAAPwA/AEEAQQBBAEIARgBHAEcASABKAEwATgBQAFIAVABWAFgAXABd
AF8AYQBmAGgAagBsAG8AbgBvAHEAdQB3AHkAewB9AIAAggCCAIYAiQCLAI0AjgCQAJEA
kgCTAJQAlQCWAJMAkgCSAJEAjwCQAIwAiACGAIQAfwB9AHoAeQB3AHYAcwBvAGwAaQBm
AGQAYgBgAFwAWwBYAFMAUABRAFAATgBLAEkASABJAEYARABDAEIAQABAAEEAQgBAAD8A
PQA6ADcANgA2ADcANQA2ADMAMgAxADAAMAAuAC4ALgArACoAKQApACgAJwAmACUAIwAj
ACMAJQAiACEAIgAhAB4AHgAeAB0AGwAbABwAHAAdAB0AHQAdAB0AHQAdAB4AGwAbABoA
GQAaABoAGgAXABYAFQAUABMAFQAVABUAFQAVABQAFAAUABMAEQAPAAwACwALAAoABwAF
AAUABQAGAAYABwAHAAcABAAEAAQABAACAAIAAwADAAQABAADAAMAAgACAP7///8DAAIA
AAAEAAkADwAdADEAPwBQAGYAeACLAJwApgCwALwAwAC6ALAAoQCLAHEAXABNAD4ALgAd
ABUAFQATAAwABwAEAAIA/f/9//3/+//7///////+//7/AAD///7//f/8//z//P/8//v/
/f/+//7//v/+//z//P/+/wAAAAD//////v/+/////P/8//3//f/8//3//v8AAAEAAAD/
////AAAAAAAAAQABAAAAAAAAAAAA/////wAAAAACAAEAAQABAAIAAgADAAQAAgACAAIA
AgACAAMABgAEAAQABgAGAAYACQAJAAkACgAKAAoACwAMABAAEAAQABIAEgAUABYAFwAW
ABgAGgAaAB0AHgAfAB8AIAAgACEAIgAkACUAJwAoACUAJQAmACYAJQAlACQAIwAlACQA
IwAiAB8AHgAdABsAHAAaABcAFQAUABEAEQAQAA8ADgALAAkACgAIAAcABwAFAAQABAAE
AAYABAAEAAQAAgACAAIAAgABAAAA///+/wAAAAD/////////////AAABAAEAAAAAAAAA
AAAAAAAA/v/+//7//v//////AAABAAEAAAD///7/AAD+//7/////////////////AAAA
AP7/AAABAAEAAQD//wAAAAAAAAAAAAAAAAAA/v/+/////////wIAAAD+/wIAAgD/////
/v//////AAACAAEAAQABAAAAAAAAAAAA//8BAAEA/////wEAAQAAAAAA/////wEAAQAA
AAAAAAD8//z//f/+//z//f/9//z//P/8//3////+//3//P/7//3//f/+//z//P/8//z/
/P/6//r/+v/8//z//P/9//v/+//7//v//f/9//3/////////AQABAAAAAAAAAP//AQAB
AAIAAgABAAEAAQABAAMAAwADAAQABAAFAAUABQACAAIAAgD//wEAAQABAAEAAQABAAEA
AQADAAIAAgACAAIAAQAAAP7/+//7//r/9//3//f/9//4//b/9//3//f/+P/4//j/+P/4
//j/+f/5//j/+P/3//f/9v/4//r/+f/5//j/9v/4//3/BwAVACsAPQBMAF4AdACHAJQA
ogCwALwAwgC+ALIAnwCDAGkAVgBLADwAKgAZABEADQALAAQA/f/6//r/+f/3//f/9f/1
//f/9//2//b/9v/2//b/9v/2//b/9v/2//X/9f/2//b/9v/4//b/9v/4//j/+P/3//f/
9//4//r/+P/4//n/+f/4//j/+P/5//n/+//7//z//v/6//r/+//7//r/+v/6//r/+//7
//z//P/6//n/+f/5//z//P/9//7//P/8//z//P/+////AgAAAAAAAgACAAIAAQABAAEA
AgAGAAYABwAIAAoACgAKAAwADAAOABAAEQASABQAFgAWABkAGgAbABsAHgAeAB8AIAAf
AB8AIAAgACAAIQAjACQAIgAjACMAIwAhACAAHwAeAB8AHgAdABsAHAAaABcAFQAUABEA
EQAQAA4ADgAMAAsACAAGAAUABQAHAAYABgAGAAQAAgACAAIAAQACAAMABAACAAIAAgAC
AAAAAAD/////AQABAAEAAgABAAEAAAAAAAAAAAAAAAAAAAAAAAAAAAAAAP///////wIA
AgACAAIAAwAAAP////8BAAEAAQABAAEAAgACAAAA/v////////8BAAIAAgACAAAAAAAA
AAAAAQACAAQABQAEAAYAAwAAAAQABAABAAEABAAFAAUABgAFAAMAAgABAAIAAgACAAIA
AQADAAMAAQD//wEAAQAAAAIAAQABAAMAAQAAAAAAAAAAAAAAAQACAAAAAQABAAAA///+
//7///////////////3/+//5//3/AAD+//7//v/+//7//P/8//z//P/8//z//f//////
//////3//f/9/////////wEAAQAAAAAAAAD//wEAAQACAAIAAwADAAMAAwABAAEAAQAC
AAQABQAFAAUAAgACAAIA/////////////wMAAwADAAMAAwACAAIAAgACAAEAAAD+//r/
+f/3//P/9f/1//X/9v/4//n/+f/5//b/9v/2//b/9v/2//f/9//2//b/9f/1//T/9P/0
//f/9//0//b//v8DAA8AJQA7AEsAYAB4AIwAnQCoALQAwgDMAMgAvACsAJUAdwBfAE4A
PQAsABwAEQANAA0ABwD+//n/+P/2//P/8//z//P/9f/1//X/+P/4//b/9v/2//b/9v/4
//j/+P/3//X/9v/2//b/+P/2//b/+P/6//r/+f/5//f/+P/6//j/+v/7//v/+v/4//j/
+f/5//n/+f/6//z/+v/6//v/+//6//r/+v/6//3//f/+//7//P/7//v/+//+//7///8A
AP7//v/+//7//v///wIAAAACAAQABAAEAAMAAwADAAQABgAGAAcACAAMAAwADAAOAAwA
DgAQABEAEgAUABYAFgAXABgAGQAZABwAHAAdAB4AHQAdAB4AHgAfAB8AIAAgACAAIQAh
ACEAHwAeAB0AHAAbABoAGQAXABYAFAARAA8AEAANAA0ADAAMAAwACgAJAAgABgAFAAUA
AwACAAIAAgACAAAAAAAAAP7//v/+//7//v/+//7//v/+//7//f/9//3//f/9//7//f/9
//z//P/8//z//P/8//3//v///wAA/v/9//3//f/+//7//v/+//7//P/8//3//f/9//3/
/f/+/wAAAQAAAP/////+//3///8AAAAAAAAAAAAAAAAAAP7//v//////AQAEAAIAAAAA
AAAA/f/9/wAAAQABAAIAAQD///7//f/9//7///8AAAAAAQAAAP3//f///////v/+//3/
/f////3//P/8//z/+v/6//v//P/8//3//f/8//3//P/8//3/+//7//v/+/////3//f/9
//z//P/8//z//P/9//3//P/9//3//f/+//z//P/8//3////+//7//v/+//7///////7/
AgD+/w==
         </WaveFormData>
      </LeadData>
      <LeadData>
         <LeadByteCountTotal>10000</LeadByteCountTotal>
         <LeadTimeOffset>0</LeadTimeOffset>
         <LeadSampleCountTotal>5000</LeadSampleCountTotal>
         <LeadAmplitudeUnitsPerBit>4.88</LeadAmplitudeUnitsPerBit>
         <LeadAmplitudeUnits>��V</LeadAmplitudeUnits>
         <LeadHighLimit>2147483647</LeadHighLimit>
         <LeadLowLimit>268435456</LeadLowLimit>
         <LeadID>II</LeadID>
         <LeadOffsetFirstSample>0</LeadOffsetFirstSample>
         <FirstSampleBaseline>0</FirstSampleBaseline>
         <LeadSampleSize>2</LeadSampleSize>
         <LeadOff>FALSE</LeadOff>
         <BaselineSway>FALSE</BaselineSway>
         <ExcessiveACNoise>FALSE</ExcessiveACNoise>
         <MuscleNoise>FALSE</MuscleNoise>
         <LeadDataCRC32>1549331671</LeadDataCRC32>
         <WaveFormData>
JAAkACQAJAAhACAAHwAeAB0AHAAbABoAGAAWABQAEgAQABAAEAAQAA8ADgANAAwACgAK
AAoACgAKAAoACgAKAAgACAAIAAgACAAIAAgACAAIAAgACAAIAAgACAAIAAgACAAIAAgA
CAAIAAgACAAIAAoACgAKAAoACAAIAAgACAAKAAoACgAKAAgACAAIAAgACAAIAAgACAAK
AAoACgAKAAoACgAKAAoADAAMAAwADAAKAAoACgAKAAgACAAIAAgACAAIAAgACAAGAAYA
BgAGAAYABgAGAAYABgAGAAYABgAEAAQABAAEAAYABgAGAAYABgAGAAYABgAEAAQABAAE
AAYABgAGAAYABgAGAAYABgAEAAQABAAEAAQABAAEAAQABgAGAAYABgAEAAQABAAEAAQA
BAAEAAQABgAGAAYABgAGAAYABgAGAAYABgAGAAYABgAGAAYABgAGAAYABgAGAAgACAAI
AAgACAAIAAgACAAKAA0ADgAQAA8AEAASABQAFAATABMAEwAXABgAGQAZABcAFwAXABUA
FQAVABYAGAAYABcAEwASABIAEAAQABAAEgAOAA0ACwAKAAgACAAFAAEAAAD///3//f/9
/wAAAQD///z/+//7//3//f/9//3/+//8//z/+//7//z//P/8//3//P/6//n/+//7//r/
+f/4//T/8f/x//P/9/8AAA0AGgAmADUAQwBUAGoAfgCNAJoApgCwALwAvACeAHEATQA0
ABoABAABAAgAEQAOAAcAAwABAAEAAAAAAAEAAAD+//3/+//1//H/7//s/+v/6//r/+z/
7P/p/+n/6f/n/+n/6v/q/+j/6v/r/+v/7P/w/+7/7f/t/+3/7P/r/+r/6f/s/+3/7v/u
/+3/7P/r/+r/6v/r/+v/6v/r/+3/7//v/+//8f/x/+//7//u/+7/7P/s/+z/7f/v/+//
7//w//H/8f/x//H/9P/0//T/8//x//L/8//0//X/9f/2//b/+v/6//r//P/+//7//v//
/wAAAgAEAAYABQAIAAgACQALAAwADQAOABMAEwATABUAFAAVABUAFgAYABoAGwAcAB4A
HgAgACAAHwAbABoAGQAZABoAGwAaABcAFQAUABUAEgARABEAEAASABIAEQAPAA4ADAAL
AAsACgAIAAgACQAKAAkACAAJAAgACAAIAAgACgALAAsACwAMAAwADAAMAAkACQAJAAkA
CQAJAAkACQALAAwADAAMAAwADAALAAsADQALAAsACwANAA4ADgAPAA4ADQAMAAsADQAM
AAwADAAOAA4ADgAOAAwADAALAAsADAAMAA0ADQAOAA4ADgAOAAoACgAKAAoACgAKAAoA
CgALAAsACwAMAA0ADAALAAoACAAIAAgACAAIAAcACgALAAsADAALAAgACgAKAAoACgAL
AAsADAANAAoACQAJAAgABwAHAAcABgAHAAgACQAKAAoACQAFAAQABAAFAAUABgAHAAcA
BgAGAAQAAwADAAIAAwAEAAUABgAEAAMABAAEAAQABAAEAAIAAgACAAIAAwAEAAUABgAF
AAQAAwACAAQABAAFAAcACQAKAAsADAALAAwACwAJAAsACwANAA4AEAARABIAEwARAA8A
DwAPABAAEgATABMADwAOAA0ACgAKAAoACgAGAAUAAwACAAAA/f/5//b/9P/0//P/9P/1
//b/9//3//T/8//z//P/8//x//H/8f/y//T/8//z//T/8f/w//H/8P/y//P/9P/z//L/
8f/s/+T/5f/l/+X/6//4/wMAEAAeACkAOwBQAGYAeACLAJ4AqgC2AMYAxgCoAH8AXQA+
AB4ADAALABYAHQAYABEADwAJAAMAAgAAAP3//v8CAP//+f/z//H/7f/q/+3/6//r/+z/
7P/t/+3/7f/r/+3/7v/u/+z/7v/v/+//8P/w/+7/7f/t/+3/7P/r/+r/6v/u//D/8v/y
//H/8P/v/+7/7v/v/+//7//v//D/8f/w/+//8P/v/+//7//u/+7/7v/u/+7/7//x//H/
8f/y//H/8f/x//H/8P/w//D/7//w//L/9P/2//X/9f/2//b/+v/6//r//P8AAAAAAAAB
AAEAAgADAAQABgAKAAsADQAOAA4ADgAOABMAEwATABUAGAAZABkAGgAZABoAGgAaABwA
HAAeAB4AHgAbABsAGwAZABgAFwAUABMAEQAQABEAEAAPAA8ADgANAAwACgAHAAQAAgAB
AAEAAAD+//7///////3/+//7//j/+P/4//j/+v/7//v/+//6//r/+v/6//v/+//7//v/
+//7//v/+//6//r/+f/4//z//P/7//v/+//5//n/+f/3//j/+P/5//v/+//7//v/+f/4
//j/+P/5//r/+//8//z//P/7//v/+v/6//v/+//8//z//P/8//r/+v/6//r//P/8//z/
/P/8//v/+v/6//v/+v/5//j/9//4//n/+v/3//X/9//3//b/+P/4//b/9P/0//T/9P/2
//X/9f/1//X/9f/2//b/8//z//P/8v/0//T/9P/0//P/8//w//D/8v/z//P/9P/z//P/
8v/y//L/8f/x//D/8P/w//D/8P/w/+//7//v/+7/8P/w//D/8P/w//L/8v/y//L/8P/w
//D/8P/y//L/8v/y//D/8P/x//P/8//0//X/9v/4//r/+v/5//v/+//9//7//f/9//3/
/f/9//v/+//7//3/AAACAAMAAAAAAAAA/v/8//z//P/4//f/9f/0//L/9P/x/+//7v/v
/+3/7f/t/+7/7//v/+z/6//r/+v/6//t/+3/7f/u/+z/6//r/+z/7P/s/+7/7v/t/+3/
7f/r/+7/7f/q/+j/5//j/+P/6f/0//3/CgAYACcANQBIAFoAcACFAJQAngCsALwAwgCu
AIMAVwA6ACIACAD9/wgAEwAQAAkABQADAAEAAAAAAP3//v/+//n/9//3//P/7//u/+3/
6//r/+z/7P/t/+3/7f/r/+3/7v/u/+z/7v/v/+//8P/w/+7/7f/t/+7/7v/u/+7/7v/w
//D/8P/v/+//7//v/+7/7v/v/+//7//v//D/8f/w/+//8P/v//D/8f/x//L/8v/y//L/
8//z//P/8//0//X/9f/1//X/9v/2//b/9f/3//j/+f/6//n/+f/6//r//v/+//7/AAAC
AAIAAgADAAIABAAGAAgACwAOAA4ADwAPABAAEQASABcAFwAXABkAGgAbABsAHAAbABwA
HAAcAB4AHgAgACAAIAAdAB0AHQAaABoAGgAYABUAEwASABMAEAAPAA8ADgAMAAwACwAJ
AAYABAADAAMAAgAAAAAAAQD///3/+//7//r/+v/6//r/+v/7//v/+//6//r/+v/6//n/
+f/5//n/+f/5//n/+f/3//j/+P/4//r/+v/5//n/+f/3//f/9//3//j/+P/5//n/+f/5
//n/9//2//b/9v/4//j/+P/4//b/9v/1//X/9v/2//f/9//2//b/9v/2//b/9v/2//b/
+P/4//j/+P/2//X/9P/0//b/9v/2//b/9P/0//T/9P/1//P/9f/1//b/+P/4//b/9P/0
//T/9P/2//X/9f/1//P/8//0//T/8//z//P/8v/0//T/9P/0//P/8//w//D/8v/z//P/
9P/0//P/8f/w//D/7//v/+7/8P/y/+7/8P/y//D/8P/w//D/8v/y//L/8v/y//L/8v/y
//D/8P/w//D/8v/y//P/9f/z//T/9f/2//r//P/8//v/+//7//3//v///////////wEA
/////////v8AAAEAAQD+//7//v/8//z//P/8//j/+f/3//b/9P/2//P/8f/w/+3/6//r
/+v/8P/x//H/7v/s/+v/6v/p/+v/6//r/+z/7v/t/+3/7v/s/+z/7v/u/+7/7//w/+//
7P/r/+b/4v/h/+H/5f/r//r/BQAOAB4AKwA3AEoAYAB0AIcAlgCiAK4AugC8AKQAdwBP
ADQAHgAKAP//BAARAAwAAwD///3/+/8AAAQAAQD+//7/+//1//P/8f/t/+z/7//s/+v/
6//q/+f/5//n/+X/5//o/+j/5v/m/+f/5//o/+v/6v/q/+v/6//q/+n/6P/o/+r/6v/q
/+3/7f/t/+3/7P/s/+3/7f/r/+v/7P/t/+//7//x//H/7//v/+7/7v/s/+z/7P/t/+3/
7f/t/+7/7//v/+//7//y//L/8v/x/+//8P/x//L/9f/1//b/9v/3//b/9f/2//r/+v/6
//v//P/+/wAAAgABAAQABAAFAAYABgAGAAYACwALAAsADQAQABEAEQASABMAFAAUABQA
FAAUABYAFgAYABUAFQAVABMAEgARAA4ADQALAAoACwAIAAcABwAGAAMAAgAAAP3//P/6
//n/+f/4//b/9v/3//n/9//1//X/9P/0//T/9P/2//f/9//3//f/9v/1//T/8//z//P/
8//1//X/9f/1//X/9v/2//b/9//2//T/8//2//X/9v/3//b/9v/1//X/8//z//P/8//0
//T/9f/2//b/9v/2//b/9//4//j/+f/4//b/9f/z//X/9v/3//j/+P/4//j/+P/4//j/
+P/4//j/9//2//b/+P/4//j/+P/2//b/9v/2//P/8f/z//P/9f/4//n/+P/2//b/9v/2
//T/8//z//P/9f/1//b/9v/3//f/9//2//X/9P/z//L/8//z//D/8P/w//H/8f/y//X/
9f/0//T/9P/z//P/8v/w//D/8P/w//D/8P/y//L/8v/y//D/8P/w//D/7v/u/+7/7v/w
//D/8f/z//X/9v/3//j/+P/6//r/+f/3//f/+f/6//3//f/9//3/+//5//n/+f/6//z/
/f/9//v//P/9//z/+v/6//r/9v/z//H/8P/u//D/7f/r/+r/5//l/+X/5f/r/+3/7v/s
/+r/6f/o/+f/5//n/+f/6P/q/+n/6f/q/+z/7P/u/+7/6//r/+v/6f/k/+X/5P/g/9//
4f/j/+v/9v8DABAAHgArADkATgBkAHYAiQCYAKQAsADAAMIApAB7AFcAOAAcAAoABwAQ
ABUADgAHAAMA///9//7//P/9/wAAAAD9//n/8//t/+v/7P/t/+n/6f/q/+r/6P/n/+b/
4//m/+j/6f/o/+j/6f/p/+r/7v/s/+v/6//s/+z/7P/s/+j/6v/q/+r/7f/t/+3/7f/s
/+z/7f/t/+3/7f/u/+//7f/t/+//7//t/+3/7P/s/+7/8P/y//X/9f/1//X/9v/5//n/
+f/5//f/9v/1//P/9f/2//f/+P/4//f/9//2//j/+P/4//r//v/+//7//////wAAAQAC
AAQACAAJAAsADQAOAA8AEAASABEAEAARABAAEQARABIAFQAWABYAFgAUABQAFgAWABgA
FQAVABUAFAAUABQAEgAOAAsACQAJAAQAAwADAAIAAgACAAEA///8//r/+f/5//j/9v/2
//f/9//1//P/8//w//D/8P/w//D/8f/x//H/8v/y//L/8v/x//H/8f/x//H/8f/x//H/
8P/w/+//7v/y//L/8f/x//H/7//v/+//8f/y//L/8//1//X/9f/1//T/8v/x//D/8v/y
//L/8v/y//L/8f/x//T/9P/1//X/9P/0//T/9P/y//L/8v/y//T/9P/0//T/8v/x//D/
8P/y//L/8v/y//H/8v/z//T/8f/v//H/8f/w//L/8v/w//L/8v/y//L/8P/v/+//7//w
//H/8//0//H/8f/x//D/7v/u/+7/7v/v/+//7P/s/+7/7//v//D/8//z//L/8v/w/+3/
7//w/+7/7v/u/+7/8P/w//D/8P/w//D/8P/w//H/8v/z//T/8v/y//P/9f/1//b/9//4
//j/+v/6//n/+v/7//7/AAADAAMAAwADAAMAAQABAAEAAgAEAAUABQAEAAQABAACAAAA
AAAAAPz/+f/3//b/9P/2//P/8f/w/+3/6//r/+v/7v/v/+//7P/r/+v/6//r/+3/7f/t
/+7/7P/r/+v/7P/s/+z/7v/u/+3/7f/t/+v/7P/r/+j/5v/l/+P/5f/r//T///8KABgA
JQA1AEoAXAByAIcAlACiALIAwgDIALgAjwBfAEAAJgAOAAMADAAXABIACQAJAAUAAQAC
AAIA///8//7/+f/3//f/8//v/+7/7//r/+v/7P/s/+v/6//r/+n/6//s/+z/6v/s/+3/
7f/u//D/7v/t/+3/7v/u/+7/7v/s/+7/7v/u//H/8f/x//H/8P/w//H/8f/v/+//8P/x
/+//7//x//H/8//z//L/8v/y//L/8v/z//X/9f/1//b/9//3//f/9//6//r/+v/5//v/
/P/9//7//v/9//3//P/+//7//v8AAAQABAAEAAUABgAIAAoADAANABAAEAARABMAFAAV
ABYAFwAXABcAGQAcAB0AHQAeAB8AIAAgACAAIgAiACQAJAAjAB8AHgAdAB0AHgAfAB4A
GwAZABgAGQAUABMAEwASABAAEAAPAA0ADAAKAAkACQAIAAYABgAHAAkABwAFAAUAAgAC
AAIAAgACAAMAAwADAAIAAgACAAIAAQABAAEAAQABAAEAAQABAP//AAAAAAAAAAAAAP//
//8CAAEAAgADAAIAAgABAAEAAQABAAEAAQADAAIAAgACAAIAAgACAAIABAAEAAMAAwAE
AAQABQAFAAYABgAGAAYABAAEAAQABAAEAAQABAAEAAQAAwACAAIABAAEAAQABAADAAQA
BQAGAAUAAwAFAAUABAAGAAYABAACAAIAAgACAAMAAwAEAAUABQAFAAYABgADAAMAAwAC
AAIAAgACAAIAAQABAP7//v8AAAEAAQACAAEAAQAAAAAAAAD//////v8AAAAAAAAAAAAA
AAD+//7//v/+/wAAAAAAAAAA/v/+//7//v8AAAAAAQADAAMABAAFAAYABgAIAAgABwAI
AAkADAAOAA0ADQANAA0ADQALAAsACwAMAA4ADwAPAAoACgAKAAgACgAKAAoABgAFAAMA
AgAAAAIA///9//z/+f/3//f/9//6//v/+//4//n/+f/5//n/9//3//f/+P/6//n/+f/6
//r/+v/8//z/+f/5//n/9//4//n/9P/w/+//7//x//n/CAARABwALAA7AEkAXgByAIYA
mQCoALIAwADQAMwAqAB7AFcAPgAmABQADQAWAB0AGAARAA8ACQAFAAgADAAJAAYABgAD
AP/////7//f/9v/1//X/9f/2//b/9f/1//X/8//z//T/9P/y//b/9//3//j/+P/2//X/
9f/2//b/9v/2//L/9P/0//T/9f/1//X/9f/2//b/9//3//X/9f/2//f/9f/1//f/9//3
//f/9v/2//b/9v/2//f/9//3//f/+P/3//f/9//3//j/+P/4//f/9f/2//f/+P/5//n/
+v/6//z//P/8//7//v/+//7///8AAAIABAAGAAUACAAIAAkACQAKAAsADAARABEAEQAT
ABIAEwATABQAFQAWABYAFgAUABQAFgAWABYAEwATABMAEgASABIAEAAOAAsACQAJAAQA
AwADAAIA///+//z/+f/4//b/9f/1//b/9P/0//X/9f/z//H/8f/y//L/8v/y//D/8f/x
//H/8f/w/+//7v/v/+//7//v/+//7//v/+//7f/u/+7/7v/u/+7/7f/t/+//7f/t/+3/
7f/u/+7/7//t/+3/7f/t/+//7v/u/+7/7v/u/+7/7v/u/+7/7f/t/+//8P/y//P/8//y
//H/8P/w//D/8P/w/+7/7v/u/+7/7v/t/+z/7P/s/+z/7P/s/+v/7P/t/+7/7//t/+//
7//t/+7/7f/q/+v/7P/t/+7/7P/r/+v/6//r/+v/7P/s/+v/6//r/+r/7P/s/+z/7P/t
/+3/6v/q/+j/6f/p/+r/6f/n/+b/6P/o/+j/6P/o/+j/6P/o/+j/6P/q/+r/6v/q/+j/
6P/o/+j/6P/o/+n/6//t/+7/7//w//H/8v/x/+//7//v//H/8v/z//P/8//z//P/8f/x
//H/8//2//j/+f/1//T/8//w/+7/7v/u/+r/6v/p/+n/6P/m/+P/4f/g/9//3f/d/93/
4P/h/+H/3v/e/9//4P/h/+H/4f/h/+L/4v/h/+H/4v/i/+L/5P/k/+L/4f/g/93/3v/b
/9r/2v/X/9X/3f/p//L/+/8KABYAIwAzAEQAWABwAH8AigCYAKgArgCiAH4AUQAzABwA
AgDw//P/AAAFAP7/9//1/+//7//y//D/8f/y/+7/7f/r/+f/4//h/+D/3f/b/9v/3P/c
/93/3f/d/9v/2//c/9z/2v/e/9//3//g/+H/3v/c/9v/3f/e/9//4P/e/+D/4P/g/+D/
3//e/93/4P/g/+H/4f/f/9//4P/h/9//3//h/+H/4f/h/+D/4P/e/97/3v/f/+L/4//k
/+b/5//n/+f/5//l/+T/4//h/+L/5P/m/+j/6f/p/+r/6v/u/+7/7v/w//D/8P/w//H/
8P/y//T/9v/5//z//P/9////AAABAAIABQAFAAUABwAJAAsADAAOAA0ADgAOAA4ADAAM
AA4ADgAPAA0ADgAPAAsACgAJAAYAAAD9//v/+//7//v//P/8//r/+v/5//f/8v/w/+//
7//u/+z/7P/t/+7/7f/s/+3/7v/u/+7/7v/t/+3/7P/r/+r/6v/q/+r/6//r/+v/6//r
/+v/6//r/+n/6v/q/+r/7v/u/+3/7f/r/+n/6f/p/+n/6v/q/+v/7f/t/+3/7f/t/+z/
7P/s/+3/7v/v//D/7f/s/+r/6f/r/+z/7v/v//D/8P/w//D/7v/u/+7/7v/u/+7/7v/u
/+7/7f/s/+z/7f/s/+v/6v/q/+r/6v/q/+r/6f/s/+3/7f/u/+3/6v/s/+z/7P/s/+7/
7f/t/+3/7P/r/+v/6v/r/+v/6//q/+z/7P/s/+z/7f/t/+r/6v/o/+n/6f/q/+v/6v/o
/+j/6P/o/+r/6v/q/+r/6f/o/+f/5v/n/+j/6f/q/+j/6P/p/+v/6f/q/+v/7P/v//L/
8//z//P/8//1//b/9//3//f/9//3//X/9f/1//T/9v/3//f/9v/2//b/9P/2//b/9v/y
//D/7f/r/+j/6v/n/+X/5P/h/9//3//f/+L/4//j/+D/4f/h/+H/4f/h/+H/4f/i/+T/
4//j/+T/4v/i/+T/5P/j/+P/4//h/9z/2//a/9b/1f/X/93/5f/y////CgAUACMAMwBI
AFwAcgCJAJwAqgC4AMYAwgCeAG0ASwAwABYABgAJABAADwAGAP3/+f/1//X/+P/8//n/
8v/y/+//6f/l/+X/4//g/+P/4v/j/+X/5v/l/+X/5f/j/+X/5v/m/+T/5v/n/+f/6P/s
/+r/6f/p/+v/7P/t/+7/7P/u/+7/7v/x//H/8f/x//D/8P/x//H/8f/z//b/+f/7//v/
/f/9///////+//7//f/+////AQABAAEAAQACAAMAAwADAAMABgAGAAYABQAGAAgACgAM
AA0ADQAOAA4AEAAQABAAEgAWABYAFgAXABkAHAAfACIAIQAkACQAJQApACoAKwAsAC0A
LQAtAC8AMQAzADQANgA5ADoAOgA6ADoAOgA8ADwAPgA9AD8AQQA+AD4APgA8ADoAOQA5
ADsAOAA3ADcANgA0ADQAMwAxADAAMAAxADMAMwAyADMANQA4ADcANgA3ADkAOgA7ADwA
OwA7ADoAOQA4ADgAOAA4ADkAOQA5ADkAPQA/AEEAQwBEAEYARwBIAE0ATgBOAE8AVABV
AFgAWwBeAGAAYQBjAGUAZwBpAGsAbwBwAHIAdAB3AHgAeQB6AH0AgACCAIUAiQCKAIwA
jQCQAJAAkACQAI0AjACLAIoAiQCIAIcAhgCDAIEAfwB+AH0AegB3AHQAcABuAGwAagBm
AGMAZABjAGAAXgBaAFQAUQBQAE8ATgBNAEsASgBJAEgARwBHAEYAQgBBAEAAPgA9ADwA
OwA6ADsAOwA4ADgANAA2ADUANAAzADIAMQAwAC8ALgAtACwAKwAqACgAKAAoACgAJwAm
ACYAJwAlACYAJwAoACkAKgApACcAJwAnACkAKgApACkAKQApACkAJwAnACcAJwAoACgA
JwAkACQAJAAiACAAIAAgABwAGwAZABgAFgAWABMAEQAQAA4ACwAKAAkADAANAA0ACgAH
AAcABwAHAAcABwAHAAgABgAFAAUABgAEAAQABgAGAAYABwAIAAcACAAFAAIA/v/9//v/
/f8FABAAGwAoADgAQwBRAGYAegCOAKUAtAC+AMwA3ADeAMYAlwBvAFQAPAAmAB8AKAAv
ACoAIQAfABsAFwAaABoAGQAWABQADwANAA0ACwAHAAYABQABAAEAAgACAAEAAQABAP//
AAACAAMAAgACAAMAAwAEAAQAAgABAAEAAgACAAIAAgAAAAIAAgACAAMAAwADAAMAAgAC
AAMAAwADAAMABAAFAAMAAwAFAAUABQAFAAQABAADAAQABQAHAAgABwAGAAYACQAJAAkA
CQAKAAoACgAJAAcACAAJAAoADQANAA4ADgAOAA4ADgAQABQAFAAUABUAFgAYABoAHAAb
AB4AHgAfACMAJAAlACYAKQApACkAKwAuAC8ALwAwAC8AMAAwADAALgAuADAAMAAwAC0A
LQAtACoAKgAqACgAJQAjACIAIwAgAB8AHwAeABsAGgAYABUAEwASABIAEwAQAA4ADgAP
AA8ADQALAAsACgAKAAoACgAKAAsACwALAAoACgAKAAoACQAJAAkACQAJAAkACQAJAAcA
CAAIAAgACAAIAAcABwAIAAcACAAJAAcACAAIAAkABwAHAAcABwAJAAgACAAIAAgACAAI
AAgACgAKAAkACQAIAAgACQAJAAgACAAIAAgACAAIAAgACAAKAAoACgAKAAoACQAIAAgA
CAAIAAgACAAIAAgACAAIAAcABQAHAAcABgAIAAgABgAIAAgACAAIAAgABwAHAAcABQAF
AAYABgAHAAcABwAGAAQABAAEAAQABQAFAAIAAgACAAMAAwAEAAMAAwAEAAIAAgACAAIA
AgACAAIAAgACAAIAAgACAAIAAgACAAIAAgACAAMABQAHAAgACQAKAAoADAAMAAsADAAN
ABAAEgARABEAEQARABMAEQARABEAEAASABMAEwAOAA4ADgAMAA4ADgAOAAoACQAHAAYA
BAAGAAMAAQAAAP///f/9//3/AAABAAEA/v/9//3//f/9//3//f/9//7//v/9//3//v/8
//z//v/+//3//f/9//v/+v/7//r/9v/z//P/8//5/wYAEQAeADAAPwBLAFwAcgCGAJkA
qAC0AMIAzgDQALYAhwBfAEYAMAAcABEAFgAhACAAFQAPAA0ACwAMAA4ADwAMAAgABQAD
AAMAAQD7//r/+f/5//n/+v/6//n/+f/5//f/+f/6//r/+P/4//n/+f/6//r/+P/3//f/
+f/6//v//P/4//r/+v/6//v/+//7//v//P/8//3//f/7//v//P/9//3//f//////////
//7//v/8//z//P/9/////////wAA//////////8CAAIAAgABAAEAAgADAAQAAwADAAQA
BAAIAAgACAAKAAoACgAKAAsADAAOABAAEgATABYAFgAXABkAGgAbABwAIQAhACEAIwAi
ACMAIwAkACUAJgAmACYAKAAoACoAKgAoACUAJQAlACYAJgAmACQAIgAfAB0AHQAYABcA
FwAWABQAFAATABEADgAMAAsACwAMAAoACgALAAkABwAFAAUABgAGAAYABgAGAAcABwAH
AAcABgAFAAQABQAFAAUABQADAAMAAwADAAUABgAGAAYABgAGAAUABQAHAAUABQAFAAUA
BgAGAAcABQAFAAUABQAHAAYABgAGAAYABgAGAAYABgAGAAUABQAIAAgACQAJAAgACAAI
AAgACAAIAAgACAAIAAgACAAIAAgABwAGAAYACAAIAAgACAAGAAYABgAGAAUAAwAFAAUA
BgAIAAgABgAGAAYABgAGAAgABwAHAAcABQAFAAYABgAFAAUABQAEAAYABgAGAAYABQAF
AAIAAgACAAMAAwAEAAEAAQAAAAQABAACAAIAAgACAAAAAAAAAAAAAgACAAIAAgACAAIA
AgACAAIAAgADAAUABQAGAAcACAAKAAwADAALAAsACwANAA4ADwAPAA8ADwAPAA0ADQAN
AA4AEAARABEADgAOAA4ADAAMAAwADAAIAAkABwAGAAQAAgD///3//P/9//v/+//7//7/
//////z//f/9//3//f/9//3//f/+//3/+//6//r//P/8//7//v/9//3//f/7//r/9//0
//T/8f/x//v/BwAQABkAKAA4AEUAVQBqAH4AlACfAKgAtADEAMgAsACGAGEARQAsABQA
CAANABwAHwAWABEADwALAAsAEAAOAAsADAAMAAkABQABAP3//f/8//n/+P/5//v//P/9
//3//f/7//n/+v/6//j/+v/7//v//P8AAP7//f/9//3//P/7//r/+//+////AAD/////
/////////v/+//3//f/9//7/////////AQABAAEAAQAAAAAA/v/+//7///8BAAEAAQAC
AAMAAwADAAMABgAGAAYABQAFAAYABwAIAAkACQAKAAoADAAMAAwADgAOAA4ADgAPABIA
FAAWABgAGAAaABkAGQAdAB4AHwAgACUAJQAlACcAKAApACkAKgArACwALAAsACoAKgAs
ACwAKwAnACYAJQAlACYAJwAmACQAIQAfAB8AGwAZABgAFgAWABYAFQATABAADgANAA0A
DgAMAAwADQAPAA0ACwALAAgACAAIAAgABgAHAAcABwAKAAoACgAKAAkACQAJAAkABwAH
AAcABwAHAAgACAAIAAoACgAJAAkACQAHAAcABwAHAAgACAAJAAcABwAHAAcACAAIAAkA
CgAKAAoACgAKAAgACAAHAAcACQAKAAwADQAMAAwADAAMAAgACAAIAAgACAAIAAgACAAK
AAsADAAOAA4ADAAKAAgABwAIAAkACgAJAAcACQAJAAkACgAJAAYABwAIAAkACgAMAAsA
CwALAAsACwAMAAwACQAHAAUAAgAFAAYABwAIAAgABwADAAIAAwAFAAYACAALAAsACgAK
AAgABwAHAAYABgAGAAYABgAHAAcACAAJAAkACAAIAAcABwAGAAYABwAIAAgACAAJAAoA
CwAMAA==
         </WaveFormData>
      </LeadData>
      <LeadData>
         <LeadByteCountTotal>10000</LeadByteCountTotal>
         <LeadTimeOffset>0</LeadTimeOffset>
         <LeadSampleCountTotal>5000</LeadSampleCountTotal>
         <LeadAmplitudeUnitsPerBit>4.88</LeadAmplitudeUnitsPerBit>
         <LeadAmplitudeUnits>��V</LeadAmplitudeUnits>
         <LeadHighLimit>2147483647</LeadHighLimit>
         <LeadLowLimit>268435456</LeadLowLimit>
         <LeadID>V1</LeadID>
         <LeadOffsetFirstSample>0</LeadOffsetFirstSample>
         <FirstSampleBaseline>0</FirstSampleBaseline>
         <LeadSampleSize>2</LeadSampleSize>
         <LeadOff>FALSE</LeadOff>
         <BaselineSway>FALSE</BaselineSway>
         <ExcessiveACNoise>FALSE</ExcessiveACNoise>
         <MuscleNoise>FALSE</MuscleNoise>
         <LeadDataCRC32>601771975</LeadDataCRC32>
         <WaveFormData>
EAAQABAAEAAOAA4ADgAOAA4ADgAOAA4ADgAOAA4ADgANAAwACwAKAAwADAAMAAwACQAI
AAcABgAGAAYABgAGAAYABgAGAAYABQAEAAMAAgADAAQABQAGAAQABAAEAAQABQAGAAcA
CAAKAAoACgAKAAkACAAHAAYABwAIAAkACgAJAAgABwAGAAYABgAGAAYACAAIAAgACAAG
AAYABgAGAAgACAAIAAgACAAIAAgACAAKAAoACgAKAAwADAAMAAwACgAKAAoACgALAAwA
DQAOAA0ADAALAAoACgAKAAoACgAKAAoACgAKAAkACAAHAAYACAAIAAgACAAHAAYABQAE
AAYABgAGAAYACAAIAAgACAAGAAYABgAGAAcACAAJAAoACAAIAAgACAAKAAoACgAKAAwA
DAAMAAwACwAKAAkACAAJAAoACwAMAAsACgAJAAgACAAIAAkACQALAAsACwAKAAkACAAH
AAYACAAIAAgACQAJAAkACQAJAAsADAAMAA4AEAAPAA8ADwANAAsACwALAA0ADQAJAAgA
AwAAAP/////+//7//v/+/wEAAwADAAMAAgABAAAAAAADAAMAAwADAAIAAQD///7/AgAE
AAUABgAHAAcABwAHAAQABAAEAAQABgAGAAYABgAFAAUAAwADAAYABgAGAAYABwAIAAgA
CAAKAA0ADwARABUAFwAUAA8ADgAGAPf/6f/Z/8L/qv+V/3//XP80/xH//P7//g//Hv8p
/zv/UP9j/37/nP+t/7P/vP/K/9T/3v/l/+r/7//x//P/9f/6//3/AQAEAAQAAwADAAMA
AwABAAIAAgADAAUABgAHAAcABAAEAAMAAwAEAAUABQAEAAQABAADAAMAAAAAAAAA//8A
AAEAAwAEAAIA///+//7//f/9//3//v/8//z/+//6//v//P/+/wAAAAABAAMAAwACAAIA
AgACAAMABQAGAAkABwAHAAcABwAGAAYABwAIAAoACwALAAsACQAIAAcABgAHAAcABwAH
AAYABQAEAAQABAAEAAQAAwAFAAUABQAFAAIAAgACAAIAAwAEAAcACAAJAAkACQAIAAgA
CAAIAAgACgALAA0ADgANAAwACgAJAAsADAAMAAwACwALAAoACQAHAAYABgAGAAkACQAJ
AAkACQAIAAcABgAGAAcABwAHAAYABgAGAAYAAwADAAQABAAFAAYABwAIAAcABwAHAAcA
CQAKAAsACwAMAAwADAALAAkACQAJAAkADAANAA0ADAAJAAcABwAHAAcACAAJAAoACAAI
AAgABwAHAAcABwAHAAgACgAMAA0ADAAMAAsACgAMAA0ADQAOAA4ADgAPAA8ADgAOAA4A
DgAOAA8ADwAPAA0ADAALAAsADgAOAA4ADgAMAAwACgAJAAoACgAKAAoADAALAAsACwAJ
AAgABwAHAAgACQAKAAsACwALAAoACQAJAAgABwAHAAoADAAOAA8ADwAOAAwACgALAAsA
DAAOAAwADQANAA0ACwAKAAoACgAOAA4ADgAMAAwADAAMAA0ADQANAA0ADQAMAAwADAAM
AAwADAAMAA4ADwAPAA8ADQANAA0ADgAOABAAEAAPABEAEQARAA8ADQANAA0ADQAKAAoA
CAAGAAMAAwACAAIAAgACAAMABQADAAMAAwADAAEAAgADAAMAAwADAAMAAwACAAIABAAG
AAUABgAHAAcACQAJAAgACAAGAAYABgAGAAgACAAJAAkABQAFAAYABgAGAAYABwAIAAoA
DgAOAA8AEQAVABcAFwAUABMAEgAKAAEA8//f/8r/tv+j/4//dP9Q/y//Gv8b/yX/Lv87
/0//ZP97/5j/rv+3/7//yv/W/+D/6P/v//b/+f/9////BQAGAAkACwAOAA4AEQARABEA
EQAPABAAEAARABEAEgATABMAEgASABEAEQAQABEAEQAQABIAEgARABEADgAOAA4ADQAP
AA8AEAAQABEADwAPABAADwAPAA8AEAASABIAEQAQAA4ADgAPABAAEAARABMAEwAQABAA
EAAQAA4ADwAPABEAEQARABEAEQANAAwADAAMAAwADQANAA0ADQAMAAsACgAHAAcABwAH
AAcABwAHAAgABwAGAAUAAwAEAAUABgAHAAYABgAGAAYABgAGAAgACAALAAsACwAKAAgA
CAAIAAgACQAJAAoACgAMAAwACwALAAsADAAMAAwADwAPAA4ADQANAAwADAAMAA8ADwAP
AA8AEQAQAA8ADgAQABEAEQARABIAEgASABIADwAPABAAEAASABIAEgASABEAEQARABEA
EQASABMAEwASABIAEgARAA4ADQAMAAsADAANAA0ADAALAAkACQAJAAYABgAGAAYACAAI
AAgABwAGAAUABAADAAQABgAIAAkACQAKAAoACgAKAAsACwAMAA0ADgAQABEAEQAQAA8A
DgAPABEAEgATABMAEgARABEAEAAQABAAEAAQABAADgANAAoACgAKAAoADAALAAsACwAJ
AAgABwAHAAUABQAFAAUACAAJAAkACQAJAAgABwAHAAkACgALAAsADAAMAAsACgAJAAkA
CgAMAAwADQANAA0ACwAKAAoACgAMAAwADQANAA0ADAALAAoACQAIAAkACQAJAAkACQAI
AAgACAAGAAYABgAGAAgACQAJAAkABwAHAAcACAAIAAoACgAJAAsACwALAAkACQAJAAkA
CQAHAAYAAwAAAP3//f/8//z//P/8//3///8BAAEAAQABAP//AAABAAEAAgADAAQABQAD
AAIAAwAEAAYACAAKAAsACQAJAAgACAAGAAYABgAGAAgACAAJAAkABQAFAAYABgAGAAYA
BwAIAAoACgAMAA8ADwATABcAFwAWABMAEAAKAAEA8f/h/8z/tv+h/4//dP9M/yf/Dv8J
/xX/Jv8z/0P/WP9t/4b/ov+x/7f/wP/O/9r/4v/r//L/9//7//3///8CAAUACQAMAA4A
DQANAA0ADQAMAAwACwALAA0ADgAPAA8ADgAOAA0ADQAOAA8ADwAOABAAEAAPAA8ADAAM
AAwACwANAA0ADgAOAA0ACwALAAwADQANAA0ADgAQABAADwAOAAwADAANAA4AEAARABMA
EwASABIAEgASABIAEwATABUAFQAVABUAFQATABIAEgASABIAEwATABMADwAOAA0ADAAL
AAsACwALAAwACwAKAAoACQAIAAcABQAHAAcABwAHAAQABAAEAAQABAAEAAYABgAHAAcA
BwAGAAQABAAEAAQABgAHAAkACgAJAAgABgAFAAUABgAGAAYACQAJAAgABwAFAAQABAAE
AAUABQAFAAUAAwACAAEAAAACAAMAAwADAAQABAAEAAQAAgABAAEAAAABAAIAAwAEAAQA
AwACAAEAAQACAAMAAwAGAAYABgAFAAMAAwADAAMABgAHAAcABgAFAAMAAwADAAIAAgAC
AAIAAgACAAIAAQABAAEAAQABAAMABAAFAAUABAAEAAMAAgAEAAUABQAGAAgACAAJAAkA
CQAIAAcABgAHAAkACgALAAsACgAJAAkACAAIAAgACAAKAAoACAAHAAUABAADAAIABAAD
AAMAAwADAAIAAQABAAEAAQABAAEAAgADAAMAAwABAAAA/////wMABAAFAAUABAAEAAMA
AgADAAMABAAGAAgACQAJAAkAAwACAAQABgAIAAgACAAIAAgABgAFAAQAAwAEAAQABQAG
AAQABAAEAAQAAwADAAIAAQAEAAUABgAIAAcACAAHAAUABgAHAAgABwAHAAcABwAHAAEA
AAD9//r/+v/7//v//P/5//j/+P/5//v/+//7//v//f/+///////+//3//P/7//z//P/+
/wAA//8AAAEAAQADAAMAAgACAAIAAgACAAIAAAAAAAEAAQAAAAEAAwAEAAMAAgACAAIA
BAAGAAoADQAPAA8AEQAPAAoACQAIAAIA9//p/9n/wP+m/4//ef9W/y7/Df/8/v3+Df8c
/yf/Nf9I/13/eP+Y/63/tf++/8r/1P/c/+H/5v/v//X/+////wIABQAHAAgACAALAAsA
CwALAA0ADgAOAA8ADgAOAA4ADQANAA4ADgAPAA8ADwAOAAwADAAMAAsACwAKAAoACgAJ
AAgABwAHAAYABwAFAAUABgAGAAUABAAEAAIAAgABAAAAAQACAAQABgAEAAUABwAHAAkA
CgALAAwACgALAAsADQANAA0ADQANAA0ADAAMAAwACwALAAoACQAIAAgACAAIAAYABQAE
AAMABAADAAIAAgAEAAQABAADAAEAAQABAAEAAQACAAMABAACAAIABAAEAAcABwAHAAYA
CQAKAAsADAAMAAsACwAKAAsADAAMAA0ACwAMAAwADAALAAsACgAJAAsACgAKAAoACgAJ
AAgABwAJAAgABwAGAAUABQAEAAMAAgACAAIAAgABAAEAAgACAAAAAAAAAAAAAgADAAQA
BQADAAQABQAFAAgACAAIAAcACQAJAAkACQAJAAkACAAGAAYABQAGAAcABAAEAAQABAAC
AAIAAgABAAMAAwADAAMAAgACAAIAAQADAAQABAAEAAMAAwACAAIABAAEAAUABQAIAAgA
CAAIAAYABwAHAAcACAAIAAgACQAKAAoACgAKAAgACAAGAAUABQAGAAcACAAIAAcABwAH
AAkACAAHAAcABQAFAAUABQAGAAcABwAHAAcABgAFAAUABQAGAAcABwAKAAoACQAIAAcA
BwAIAAoACgALAAsACwANAAwACwAKAAkACAAJAAkACQAJAAsACgAKAAoACgAKAAoACgAK
AAsACwALAAkACQAJAAoACgAMAAwACwANAA0ADQALAAoACQAIAAcABQAEAAEA/v/9//3/
/P/8//v/+v/6//v//P/9//7////9//7///////3//f/9//3//f/+/wEABAAEAAQABAAD
AAQABQAFAAYABQAEAAMAAgAEAAQABQAFAAEAAQACAAIAAgACAAMABAAIAAoADAANAA8A
EQATABMAEAANAAwABAD5/+v/3f/G/7L/of+L/2z/Rv8l/xT/Ff8f/yr/N/9L/2D/d/+S
/6r/tf+7/8j/1P/c/+T/6//w//P/+f///wMABAAHAAkACgAKAAwADQAOAA8ADQAOAA4A
DwAPABAAEQARABIAEgARABEAEQARABAADgAPABAAEAARAA8ADgANAAsADQANAA4ADgAO
AA0ADgAQAA4ADQAMAAwADQAOAA4ADgAMAAwADQAOAAwADQAPAA8AEAAQABAAEAAOAA8A
DwARABMAEwATABMADwAOAA4ADgAOAA8ADwAPAA0ADAALAAoACQAJAAkACQAJAAkACQAK
AAcABgAFAAMABAAFAAYABwAGAAYABgAGAAQABAAGAAYACQAJAAkACAAGAAYABgAGAAUA
BQAGAAYABgAGAAUABQAHAAgACAAIAAsACwAKAAkABwAGAAYABgAJAAkACQAJAAsACgAJ
AAgACAAJAAkACQAJAAoACwAMAAkACQAKAAoADAAMAAwADAANAA0ADQANAAsADAANAA0A
DgAOAA4ADQAMAAsACgAJAAgACQAJAAgACQAHAAcABwAEAAQABAAEAAUABgAHAAcABQAF
AAUABQAHAAgACQAJAAkACgAKAAoACgALAAsADAANAA4AEAARABEAEAAPAA4ADgAPAA8A
DwANAAwACwALAAsACgAJAAgACQAKAAkACQAHAAYABQAEAAQAAwADAAMABQAEAAMAAwAB
AAEAAQABAAMABQAGAAcACQAIAAcABwAJAAoACwALAAwADAALAAoACwALAAwADgAQABEA
DwAOAAwADAAMAAwADwAPAA8ADwAPAA4ADgAOAAwADAAMAAwADAANAA0ADQANAA0ADQAO
AA4AEAAQAA8ADwAPAA8ADQALAAsACwALAAoACgAIAAYABAADAAEAAAACAAIAAwAFAAUA
BQAFAAUAAwAEAAUABQAHAAcABwAHAAQABAAGAAgACwAMAA0ADQANAA0ADAAMAAsACgAJ
AAgACgAKAAsACwAHAAcACAAIAAgACAAJAAoADAAOABAAEQARABMAFwAZABYAFQAUAAwA
AQD1/+X/0P+8/6f/lf98/1b/Mf8Y/xP/G/8q/zn/Sf9e/3P/jP+m/7X/u//E/9T/3v/m
/+//9v/5//3/AQADAAYACQALAA4AEAARABEAEQARAA8AEAAQABEAEwAUABUAFQASABIA
EQARABAAEQARABAAEQASABIAEwARABAADwANAA8ADwAQABAADwANAA0ADgANAA0ADQAO
ABAAEAAPAA4ADAAMAA0ADgAQABEAEwATABQAFAAUABQAEgATABMAFQAXABcAFwAXABMA
EgASABIAFAAVABUAFQATABIAEQAQAA8ADwAPAA8ADgANAAwADAALAAoACQAHAAkACQAJ
AAkABgAGAAYABgAEAAQABgAGAAcABwAHAAYABAAEAAQABAAHAAcACAAIAAYABgAFAAUA
BQAGAAYABgAJAAkACAAHAAcABgAGAAYABwAHAAcABwAHAAYABQAEAAQABQAFAAUABQAG
AAcACAAGAAUABQAEAAUABgAHAAgACAAHAAYABQAFAAYABwAHAAoACgAKAAkABwAHAAcA
BwAIAAkACQAIAAcABQAFAAUABAAEAAQABAAGAAYABgAFAAQAAwACAAEAAwAEAAUABQAE
AAQAAwACAAQABQAFAAYABgAGAAcABwAGAAYABgAGAAgACQAJAAkACQAIAAcABwAKAAoA
CgAKAAwADAAKAAkABgAGAAYABgAIAAcABwAHAAcABgAFAAUABQAFAAUABQAEAAUABQAF
AAUABAADAAMABQAGAAcABwAGAAYABQAEAAUABQAGAAgACAAJAAkACQAHAAQABgAGAAYA
BgAJAAkACQAJAAcABgAGAAYACAAIAAgACAAGAAcABwAHAAcABwAHAAgACQAMAA0ADQAM
AAsACgAHAAgACQAKAAsABQAEAAEA/v/9//3//P/8//z//P/9/////////////////wAA
AQABAP//////////AAAAAAIABAAFAAYABwAHAAcABwAGAAYACAAIAAgACAAGAAYABwAH
AAcABwAIAAgACAAIAAkACgAKAAoADAAPABMAFwAbABkAFgATAA4ABAD3/+v/2f/A/6r/
lf97/1b/Lv8P/wD/Cf8b/yr/N/9J/1z/cf+M/6b/tf+9/8r/1v/g/+b/6//y//f/+f/9
/wMABgAJAA8AEAAOAA0ADQANAA0ADwAQABAAEQAPABAAEQARABAAEAAPAA8AEgATABMA
EgAQABAADwAPABAAEAAQAA8ADwAPABAAEAANAAsACwAMAA8ADwAPABAADwAOAAwACgAL
AAwADgAQABAAEQATABMAEAAQABAAEAARABMAFAAXABYAFQAUABMAFAAUABUAFgAUABUA
FQAVABMAEgARABAAEQARABEAEQAPAA0ACwAKAAoACgAKAAkABwAHAAcABwAEAAQABAAE
AAYABgAIAAgACAAHAAYABAAGAAYABgAGAAkACQAKAAoACQAIAAYABQAGAAgACQAKAAoA
CQAHAAUABwAGAAYABgAFAAUABQAFAAQAAgAAAP7/AAABAAEAAQD///7//f/8//3//f/+
//7//P/8//z//P/7//v/+//7//3//v///////v/+//7//f/+////AAABAAAAAQABAAAA
AQD//////////wAAAQACAAEAAAD///3////////////9//7///////7//v/9//z//f//
/wAAAgABAAAAAAD//wAAAAAAAAAAAgADAAMAAwABAAAA/////wAAAAAAAAAAAAAAAP7/
/f/+//7//v/+//7//f/9//3/+//6//n/+f/7//v/+//7//v/+//6//n/+f/4//f/9//3
//j/+f/5//j/+P/3//b/+//9//r/+v/8//v/+v/5//j/+//7//v/+//7//r/+v/6//z/
/P/8//z//P/9//3//f/7//v/+//8//7/AAAAAP///////////f/9//3//f/9//v/+v/3
//T/8v/x/+//7v/x//L/9P/3//f/9//3//f/9//4//n/+f/5//n/+f/5//j/+P/6//z/
//8AAAEAAQADAAMAAgACAAIAAgACAAIAAgACAAMAAwD/////AAAAAAIAAgADAAQABAAG
AAgACQALAA8AEQARAA4ADQAKAAAA8f/l/9P/vP+k/5H/ef9U/yr/Df8A/wf/F/8k/zH/
Rf9a/2//jv+m/7P/t//C/9D/2v/g/+f/7v/z//X/+f/7//7/AQAFAAgACgAJAAkACQAJ
AAcACAAIAAkACwAMAA0ADQAKAAoACQAJAAwADQANAAwACgAKAAkACQAIAAgACAAHAAkA
CQAKAAoACQAHAAcACAAJAAkACQAKAAwADAALAAoACgAKAAsADAAOAA8AEQARAA4ADgAO
AA4ADgAPAA8AEQARABEAEQARAA0ADAAMAAwADAANAA0ADQAJAAgABwAGAAcABwAHAAcA
BAADAAIAAgACAAIAAgABAAIAAwAEAAUABAAEAAQABAAEAAQABgAGAAcABwAHAAYABAAE
AAQABAAFAAUABgAGAAYABgAFAAUABQAGAAYABgAEAAMAAQD//wEAAAAAAAAAAQABAAEA
AQADAAIAAQAAAP7///////////8AAAEAAgABAAEAAgACAAQABAAEAAQAAwADAAMAAwAF
AAYABwAHAAYABgAGAAUAAwADAAMAAwACAAMAAwACAAEA/////////v/+//7//v8AAAAA
AAD///3//f/9//3//v8AAAIAAwABAAIAAgACAAQABQAFAAYABgAGAAcABwAHAAYABQAE
AAUABwAIAAkABwAGAAUABQAGAAYABgAGAAYABgAEAAMAAgACAAIAAgACAAEAAQABAP//
/v/9//3//v///wAAAQAAAAEAAQABAAEAAAD/////AQACAAMAAwAEAAQAAwACAAMAAgAE
AAQABAAEAAMAAwADAAMABAAEAAUABgAGAAYABgAGAAQABQAFAAUABgAHAAgACgAHAAgA
BwAFAAcABwAHAAUABQAFAAUABQABAAAA/f/6//r/+//7//z/+v/6//v//f/9//3//f/9
//3//v///////f/9//3//f/9//7/AQAEAAMABAAFAAUABQAFAAQABAAGAAYABgAGAAUA
BAAEAAMAAgADAAUABgAEAAQABQAGAAgADAAOABEAEwAVABcAEwAOAA8ADAAEAPv/8f/h
/8r/tP+f/4X/ZP9A/yP/Fv8d/y3/Ov9H/1n/bP9//5r/sv+9/8f/0v/c/+T/6v/t//L/
+f/9/wMACQAMAA0ADwAOAAwADwAPAA8ADwARABIAEgATABEAEgATABMAEwAUABQAFQAV
ABUAFAASABIAEgARABEAEwAUABUAFQAUABMAEwASABQAEwAUABYAFQAVABUAFgAWABYA
FQAUABYAFgAXABgAFwAXABgAFwAYABgAGAAYABgAGQAZABsAGQAZABkAGQAYABgAGQAa
ABkAGQAYABcAFwAWABUAFAATABMAEwATABAADwAOAA4AEAAQABAADwAOAA0ADAALAAoA
CgAKAAoACAAIAAoACgAJAAkACQAIAAkACgALAAwADAALAAsACgALAAwADAANAA8AEAAQ
ABAAEQARABAADwAQABAAEQASABEAEQARABEAEgASABIAEgAQABEAEQARAA4ADgAOAA4A
DgAPABEAEgAQABAAEAAQABMAEwATABMAEQASABMAEwAUABQAFAATABQAFQAWABcAFwAX
ABYAFAAUABMAFAAVABYAFgAWABYAFAAUABQAEwAWABcAGAAZABgAGAAYABcAGAAaABsA
HAAeAB8AHwAgAB4AHgAfAB8AIQAiACMAJAAiACMAIwAjACUAJAAjACMAIgAiACIAIgAg
ACAAHgAdAB0AHgAfACAAHQAbABoAGQAZABgAFwAXABcAFwAXABcAFQAVABQAEwAUABQA
FAAVABYAFgAWABUAFgAYABgAGAAYABgAFwAXABcAFwAZABgAGAAYABgAGAAYABgAGAAZ
ABkAGQAZABkAGQAaABcAGAAXABUAFwAXABcAFQATABMAEwATAA8ADgALAAgACQAJAAgA
CAAFAAQABAAFAAYABwAIAAkACQAKAAsACwALAAsACwALAAwADAAOABAADwAQABEAEQAS
ABMAEwAUABIAEgASABIAEgASABMAEwATABMAFAAUABEAEAAQABAAEAAUABgAGwAbAB8A
HwAdABgAFwAWABAABwD7/+n/0v+4/6P/jf9u/0j/J/8U/xX/Jf8y/z//S/9g/3X/kP+s
/73/xf/O/9z/5v/q/+//9v/9/wMABwALAA4ADwARABAAEAATABMAEwATABMAFAAUABUA
FAAUABQAEwAVABYAFgAXABcAFwAWABQAFAAUABMAEwAUABQAFAATABIAEQARABAAEgAR
ABIAFAATABMAEwAUABQAFAATABIAEwAUABYAGAAXABcAGAAXABcAGAAZABoAGAAZABkA
GwAbABsAGwAbABsAGgAaABoAGQAZABgAFwAWABYAFgAWABMAEwATABMAEgARABAAEAAQ
ABAAEAAPAA0ADQANAA0ADgAOAA4ADgAMAAwADgAOAA8ADwAPAA4AEAAQABAAEAAOAA0A
DQAMAA0ADgAOAA8ADQAOAA4ADgAPAA8ADgANAA4ADgAPABAAEAAPAA4ADQAPAA4ADQAM
AAsACwAKAAkACgAKAAoACgAJAAkACgAKAAgACAAIAAgACwALAAsACwAKAAoACgAJAAwA
DAAMAAsADQANAA0ADQANAA0ADAAKAAwACwAMAA0ACgAKAAoACgAKAAoACgAJAAkACQAJ
AAkABwAIAAkACQAKAAwADQAOAA0ADQAMAAwADgAOAA8ADwAQABAAEAAQAA4ADwAPAA8A
EAAQABAAEQARABAADwAOABAAEAAOAA0ADgAOAA4ADgAMAAsACwALAA0ADAALAAsACgAJ
AAgABwAIAAkACQAJAAsACgAJAAkACAAIAAgABwAJAAoACgAKAAsACwAKAAoACgAKAAoA
DAANAA4ADwANAAwADAAMAA4ADgAOAA4ADgAPAA8ADwANAA0ADQAOABAAEgASABEADwAP
AA8ADQAPAA8ADwAPAAkACAAFAAIA//////7//v8AAAAAAQADAAMAAwADAAMABQAGAAcA
BwAFAAUABQAFAAQABAAGAAgACgAMAA4ADwAOAA0ACwAKAAwADAAMAAwADAAMAA0ADQAL
AAsADAAMAAwADAANAA4ADAAOABAAEwAVABkAHQAdABoAFwAUAAwAAQDz/+P/zP+0/6H/
if9k/zz/G/8G/wn/G/8s/zv/S/9e/3H/iv+m/7f/v//K/9j/4v/q/+//9P/5//3///8F
AAoADQARABIAEgASABEAEAAPABEAEgASABMAEwAUABUAFQAUABQAEwATABYAFwAXABYA
FgAWABUAFQAUABQAFAATABUAFQAWABYAEwARABEAEgATABMAEwAUABIAEgARABAAEQAS
ABQAFgAUABUAFwAXABQAFAAUABQAFQAXABgAGwAaABkAGAAXABgAGAAZABoAGgAbABsA
GwAXABYAFQAUABUAFQAVABUAEgARABAAEAAQABAAEAAPAA8ADwAPAA8ADAAMAAwADAAM
AAwADgAOAA0ADQANAAwADgAOAA4ADgARABEAEgASABAAEAAPAA8AEQASABIAEgARABEA
EAAPABEAEAAQABAADwAPAA8ADwANAAwACwAKAAoACwALAAsACAAIAAgACAAHAAcACAAI
AAoACgAKAAoACgAJAAgABwAJAAoACwALAAwADAAMAAsADQANAA0ADQAOAA8ADwAOAAsA
CQAJAAkACwAMAA0ADgANAAwACwAJAAkACQAJAAkACQAKAAsACwAKAAoACQAIAAoACwAL
AAwACgAKAAsACwAMAAwADAAMAA4ADwAPAA8ADwAOAA0ADQAOAA4ADgAOAAwADAAKAAkA
CgAKAAoACgAKAAkACQAJAAcABgAFAAUABgAHAAgACQAJAAkACAAHAAcABgAFAAUABwAI
AAkACQAIAAgABwAGAAkACwAOAA4ADAAKAAoACgAKAAsACwALAAsACwAKAAoACgAKAAoA
CgAKAAwADQANAA0ADAALAAoACgAMAA4ADgANAAsACwALAAkABwAHAAcABwAFAAQAAQD+
//z/+//5//j/+f/6//z/////////////////AAABAAEAAQABAAEAAQD+//7/AAACAAUA
BgAHAAcABQAFAAQABAAGAAYABgAGAAgACAAJAAkABQAFAAYABgAIAAgACQAKAAwADgAO
AA8AEQAVABcAFwAUABMADgACAPP/4//P/7j/ov+N/3H/Sv8i/wv/Bv8T/yH/MP9B/1X/
av+B/57/tP+7/8P/zv/a/+L/6v/z//r///8BAAMABQAIAA0ADwAQABIAEgARABAADwAN
AA4ADgAPABAAEgAUABUAFAAUABMAEwAUABUAFQAUABQAFAATABMAEQAQAA8ADQAOAA8A
EQASABEADwAPABAAEQARABEAEgAUABQAEwASABIAEgATABQAFgAXABkAGQAWABYAFgAW
ABQAFQAVABcAFwAXABcAFwAVABQAFAAUABIAEwATABMAEQAQAA8ADgANAA0ADQANAA4A
DQAMAAwACgAKAAoACQAKAAsADAANAAoACgAKAAoADAAMAA4ADgAPAA8ADwAOAA4ADgAO
AA4AEQARABIAEgARABAADgANAA0ADgAOAA4AEQARABAADwAOAAwACwAKAA0ADQANAA0A
DQAMAAsACgAKAAsACwALAAwADAAMAAwACwALAAwADAAOAA4ADgAOAA0ADQANAA0ADQAO
AA8ADwASABIAEgARAA8ADwAPAA8ADgAPAA8ADgANAAsACwALAAwADAAMAAwACgAKAAoA
CQAJAAkACQAJAAsADAANAA0ACwAMAAwADAAMAA0ADQAOABAAEAARABEADwAOAA0ADAAO
AA8ADwAPAA8ADgANAA0ADAAMAAwADAANAA4ADQANAAsACgAJAAgACQAJAAoACwAJAAgA
BwAHAAcABwAHAAcACgALAAsACwAKAAgABgAFAAgACgAMAA0ADAAMAAsACgALAAsADAAO
AA4ADwAPAA8ADQAMAAwADAAOAA4ADwAPAA0ADQANAAsADQANAA0ADQAPAA8ADwAPAA8A
DQANAA==
         </WaveFormData>
      </LeadData>
      <LeadData>
         <LeadByteCountTotal>10000</LeadByteCountTotal>
         <LeadTimeOffset>0</LeadTimeOffset>
         <LeadSampleCountTotal>5000</LeadSampleCountTotal>
         <LeadAmplitudeUnitsPerBit>4.88</LeadAmplitudeUnitsPerBit>
         <LeadAmplitudeUnits>��V</LeadAmplitudeUnits>
         <LeadHighLimit>2147483647</LeadHighLimit>
         <LeadLowLimit>268435456</LeadLowLimit>
         <LeadID>V2</LeadID>
         <LeadOffsetFirstSample>0</LeadOffsetFirstSample>
         <FirstSampleBaseline>0</FirstSampleBaseline>
         <LeadSampleSize>2</LeadSampleSize>
         <LeadOff>FALSE</LeadOff>
         <BaselineSway>FALSE</BaselineSway>
         <ExcessiveACNoise>FALSE</ExcessiveACNoise>
         <MuscleNoise>FALSE</MuscleNoise>
         <LeadDataCRC32>1140783685</LeadDataCRC32>
         <WaveFormData>
OAA4ADgAOAA0ADAALAAoACUAIgAfABwAGQAWABMAEAAOAAwACgAIAAYABgAGAAYAAwAC
AAEAAAD+//7//v/+//7//v/+//7//f/8//v/+v/7//z//f/+//z//P/8//z//v/+//7/
/v8AAAAAAAAAAP7//v/+//7///8AAAEAAgAAAAAAAAAAAAIAAgACAAIAAgACAAIAAgAA
AAAAAAAAAAIAAgACAAIAAAAAAAAAAAAAAAAAAAAAAAAAAAAAAAAA/v/+//7//v8AAAAA
AAAAAP7//v/+//7//v/+//7//v/8//z//P/8//z//P/8//z//P/8//z//P/6//r/+v/6
//r/+v/6//r/+v/6//r/+v/4//j/+P/4//r/+v/6//r/+P/4//j/+P/4//j/+P/4//r/
+v/6//r/+P/4//j/+P/6//r/+v/6//j/+P/4//j/+P/4//j/+f/7//v/+//6//j/+P/4
//j/+//8//z//P/9//3//f/9//7///8BAAEAAQABAAMAAwADAAMAAwADAAMAAwACAAEA
/P/6//r/+f/6//n/+P/4//j/9//2//b/9P/0//T/9f/3//f/9//3//P/8//y//L/9P/1
//f/+P/2//b/9v/1//P/8//0//T/9P/0//T/9P/0//T/9P/0//T/9f/1//X/9//3//f/
+P/4//z/AAAFAA0AEwAbACsARQBdAGsAcQBzAG4AYABMADIAEQDp/7j/iv9q/1D/LP8K
/wL/Ef8k/0T/aP9+/4b/kv+i/6z/tf+8/8P/yv/O/9H/2f/f/+T/6f/s/+7/7//w//H/
8v/x//L/9P/1//b/9//5//n/+f/5//n/+f/7//v/+//7//v/+v/4//f/9//2//b/9v/5
//n/+v/6//j/+P/4//j/+v/6//r//P/8//z//P/9//////8BAAEAAgADAAQABAAGAAYA
BgAGAAgACQAKAAsADQAOAA8AEAASABIAEgAUABkAHAAdAB4AHQAfACAAIwAlACcAKgAt
AC8AMQA0ADcAOgA7AD0AQQBDAEUASABKAEsASwBNAE4AUABRAFEAUQBSAFIAUABPAE8A
TQBKAEoASQBHAEYARABAADwANwAzAC8ALgAsACoAJAAhAB0AGgAVABIAEQAQABAAEAAN
AAsACQAIAAYABgADAAIAAgACAAIAAAAAAP///P/8//z//P/+////AAAAAP///v/+//7/
AAAAAAIAAgACAAIAAgACAAQABAAEAAQABQAGAAcABwAGAAUABAACAAQABAAFAAUABgAG
AAYABQAFAAUABQAFAAYABwAJAAoABwAFAAQAAwAFAAYABgAGAAYABgAGAAYABQAEAAQA
BQAFAAUABQAFAAQAAwADAAMAAwADAAMABAAEAAQAAwADAAEAAQAAAAAAAAAAAAAAAQAB
AP//////////AAABAAIAAgABAAAA/f/9//z//P/8/////////////f/9//v/+//9//v/
/f/9//7//v/+//7//P/7//v//P/8//7//P/8//z//P/8//z//f/9//3////+//7//v/9
//z//P/8//7//v///////////wAAAQABAAEAAQABAAMAAwADAAMAAwADAAMAAwAEAAMA
AAD+//7//f/8//v/+P/4//j/9//2//b/9v/2//b/9//3//f/9//3//X/9f/y//L/8v/z
//X/9v/2//b/9v/1//P/8//0//T/9P/0//b/9v/2//b/9f/0//P/8//z//P/8//z//f/
+P/6//7/BAAJABMAGwAlADcAUQBpAHsAhQCJAIQAeABiAEgAJQD9/8r/nv9+/1z/NP8U
/xD/H/84/1j/dv+E/47/mv+o/7L/uf/A/8f/zP/Q/9f/3//j/+b/6f/s/+7/8f/y//P/
9P/z//T/9v/3//b/9//5//n/+f/5//n/+f/7//v/+//7//r/+v/5//n/9//2//b/9v/5
//n/+v/6//r/+v/6//r//P/8//z//v8AAAAAAAABAP////8BAAEAAgADAAQABAAEAAQA
BAAEAAQABQAGAAcACwAMAA0ADgAMAAwADAAOAA8AEgATABQAFQAXABgAGwAdAB8AIgAl
ACkAKwAuADEAMwAzADQANwA5ADsAPgBAAEEAQQBDAEQARABFAEUARQBIAEgARgBFAEMA
QQA+AD4APQA7ADoAOAA3ADQAMAAtACgAJgAjACAAHQAbABgAFgARAA4ADQAMAAwADAAJ
AAcAAwACAAAAAAD///7//v/+/////v///////P/8//z//P/8//3//v/+/////v/+//7/
/v/+/wAAAAACAAIAAgACAAAAAAAAAAAAAQACAAMAAwADAAMAAwACAAIAAgADAAMAAgAC
AAIAAQD//////////wEAAQACAAIAAgABAAEAAQD//wAAAAAAAAIAAgACAAIA///+//7/
//8BAAEAAQABAP7//f/9//3//f/9//3//v/+//7//f/9//3//f/8//z//P/8//z//f/9
//v/+//7//r/+v/6//r//f/9//3/+//7//r/+v/6//n/+f/5//n/+//7//n/+f/3//X/
9//3//r/+v/6//r/+P/3//f/+P/4//j/+f/5//n/+v/5//j/9//2//j/+f/5//n/+f/4
//j/+P/2//b/9//4//r/+v/7//v/+f/5//r/+//9//3//f/9////////////////////
//8AAP///P/6//j/9//2//X/9P/0//T/8//0//T/9P/0//L/8//z//P/9f/1//P/8//w
//D/8P/x//X/9v/2//b/9v/1//P/8//y//L/8v/y//T/9P/0//T/9P/0//T/9f/1//X/
9f/1//f/+v/6//7/AAAFAA0AFQAdACkAQQBbAG0AdwB5AHYAbABaAEQAJwD//9D/ov+A
/2L/QP8e/w7/Gf8u/0r/av+A/4j/lP+k/67/t/++/8f/zP/S/9f/2//f/+T/6f/s//L/
8f/y//P/9P/1//b/+P/5//r/+//9//3//f/9//3//f/9//3//f/9//7//v/9//3//f/8
//z//P/9//3//v/+//z//P/8//z//v/+//7/AAAAAAAAAAABAP////8BAAEABAAFAAYA
BgAGAAYABgAGAAgACQAKAAsADQAOAA8AEAAQABAAEAASABcAGgAbABwAHQAfACAAIwAj
ACUAKAArAC8AMQA0ADcAOAA5ADsAPwBBAEMARgBIAEkASQBLAEwATgBPAE8ATwBOAE4A
TABLAEsASQBGAEYARQBDAEIAQAA7ADgANAAxAC4ALAApACYAIgAfABsAGAATABAADwAO
AAwADAAJAAcAAwACAAAAAAD///7//v/+/wAA/v/+//3/+v/6//r/+v/6//v//P/8//v/
+v/6//r/+v/6//z//P/8//z//P/8//z//P/8//z///8AAAEAAQD////////+//7//v//
////AAAAAAAA//////////////////8AAAAAAAD////////9//7//v/+/wAAAAAAAAAA
///+//7///8BAAEAAQABAP7//f/9//3//f/9//3//v/+//7//f/9//v/+//6//r//P/8
//z//f/9//v/+//7//r/+v/6//r/+//7//v/+f/5//j/+P/4//n/+f/5//n/+f/5//f/
9//5//f/+f/5//r/+v/6//r/+P/3//f/9v/4//j/+P/4//j/9//3//b/9f/2//b/9//4
//b/9v/3//j/9v/2//f/9//4//n/+//9//7//f/8//v///////////8BAAEAAQABAP7/
/f/6//j/+v/5//j/9//0//T/9P/z//L/8v/y//L/9P/1//X/9f/z//P/8f/x//H/8v/z
//X/9v/2//X/9P/2//X/8//z//T/9P/0//T/8v/y//L/8v/0//T/9P/1//X/9f/1//X/
9//4//7/AAAEAAcADQATABkAKwBFAF8AcQB5AHsAdgBoAFIAOAAZAPP/xv+a/3z/Yv9A
/xr/DP8X/yz/SP9q/4L/jP+W/6T/rv+1/7r/wf/K/9D/2f/f/+H/5v/p/+z/7v/x//L/
8//0//f/+P/6//v/+v/7//3//f///////////wEAAQABAAEAAgACAAEAAQABAAAAAAAA
AP////8AAAAAAgACAAIAAgAAAAAAAAACAAAAAAAAAAEAAgADAAYABwAHAAcABwAGAAkA
CgALAAwADAANAA4ADwATABQAFQAWABgAGAAYABoAGwAeAB8AIAAjACUAJgApACsALQAw
ADMAMwA1ADgAOwA/AEEARABJAEkASwBOAFAAUgBTAFYAWABXAFcAVgBVAFYAVgBUAFMA
VQBTAFAAUABNAEkARgBCAEEAPgA6ADcAMAAuACsAKAAiAB8AGwAYABcAFAATABIADwAO
AAoABwAHAAYABAAEAAEAAAAAAAAAAAD+//7//f/+//7//v/+//z//f/+//7////+//7/
/v/8//z//v/+//7//v/+//7/AAAAAAAAAAAAAAAAAAD//wEAAQABAAAAAAAAAAEAAQAA
AAAAAAD//wEAAQABAAEAAQABAAIAAgAEAAMAAwADAAIAAgABAAAAAAAAAAAAAAAAAAAA
AQADAAEAAQABAAEAAAD///////////////8AAAAAAAD///////////7//v/+//7//v//
/wEA/////////P/8//z//P/9//3//f/7//3//P/8//z/+//7//v/+//9//3/+//7//n/
9//5//n/+v/6//r/+v/8//r/+P/4//j/+P/2//f/9//3//j/+P/5//r/+f/4//j/+P/6
//r/+//7//v/+//8//3/////////////////////////////////AAD///z/+v/6//n/
+P/3//P/8v/x/+//7//w//H/8v/y//P/8//z//P/8//x//H/8v/y//L/8//z//T/9P/0
//b/9f/z//P/8v/y//L/8v/y//L/8v/y//L/8v/y//P/8//z//P/8//3//j/+v/+/wIA
BwARABkAIQAzAFEAaQB3AIMAiQCCAHQAZABIACcA/f/M/6D/gP9g/zT/Fv8S/yH/Ov9a
/3j/iP+S/57/qv+0/7v/wP/H/8z/0v/Z/9//4//m/+n/7P/u//H/8v/z//T/8//0//b/
9//4//n/+//7//3//f/9//3/+//7//v/+//8//z/+//7//n/+P/4//j/+f/5//r/+v/8
//z//P/8//r/+v/6//z///8AAAEAAwABAAEAAwADAAQABQAGAAYACgAKAAoACgALAAsA
CwALAA0ADgAPABAADgAOAA4AEAATABYAFwAYABkAGwAcAB8AIAAhACMAJQApACsALgAx
ADMAMwA0ADcAOwA9AEAAQgBBAEEAQwBEAEQARQBFAEUASABIAEYARQBDAEEAPgA+AD4A
OwA5ADYAMwAwACwAKQAkACIAHwAcABsAGQAWABQADwAMAAsACgAIAAgABQADAAMAAgAA
AAAA///+//7//v8AAP7//v/9//r/+v/6//r/+v/7//z//P/9//z//P/8//z//P/+//7/
/v/+//7//v/+//7//v/+////AAABAAEA/////////v/+//7//////wIAAgACAAEA////
////////////AAAAAAIAAQABAAEA//8AAAAAAAACAAIAAgACAAEAAAAAAAEAAQABAAEA
AQD+//3//f/9//3//f/9//7/AAAAAP/////9//3//P/8//z//P/8//3//f/7//v/+//4
//j/+P/4//v/+//7//n/+f/4//j/+P/5//n/+f/5//n/+f/3//f/9//1//f/9//6//r/
+P/4//b/9v/2//b/9v/3//f/9//3//b/9v/2//b/9v/3//j/+v/6//v/+//7//v//P/9
//3//f/9//3////////////////////////////9//z/+v/5//j/9//2//b/9v/1//b/
9v/2//b/9P/1//X/9f/3//f/9f/1//L/8v/y//P/9//4//j/+P/2//X/8//z//L/8v/y
//L/8//0//X/9v/1//T/8//z//X/9f/1//X/9//4//z//v8AAAUADQAVABsAKQBBAFkA
aQBzAHkAdgBuAFwARAAnAAEA0v+i/4L/Zv9E/yD/EP8b/zD/TP9q/4D/iv+W/6T/sP+3
/77/xf/M/9L/1//b/+H/5v/p/+7/8P/x//L/8//0//X/9v/4//n/+v/7//3//f/9//3/
/f/9//3//f/9//3/AAAAAP/////9//z//P/8//////8AAAAA/v/+//7//v/+//7//v8A
AAIAAgACAAMAAQABAAMAAwAEAAUABgAGAAYABgAGAAYACAAJAAoACwAPABAAEQASABIA
EgASABQAFwAaABsAHAAdAB8AIAAjACUAJwAqAC0ALwAxADQANwA4ADkAOwA/AEMARQBI
AEoASwBLAE0ATgBOAE8ATwBPAFAAUABOAE0ATQBLAEgASABIAEUAQwBAAD0AOgA2ADMA
LAAqACcAJAAiAB8AGwAYABUAEgARABAADgAOAAsACQAHAAYABAAEAAEAAAAAAAAAAgAA
AAAA///8//z//P/8//z//f/+//7//f/8//z//P/8//z//v/+/wAAAAAAAAAA/v/+//7/
/v8BAAIAAwADAAMAAwADAAIAAgACAAMAAwAGAAYABgAFAAQAAwACAAEAAwADAAQABAAE
AAMAAwADAAEAAgACAAIAAgACAAIAAgABAAAAAAABAAMAAwADAAMAAAD/////////////
//8AAAAAAAD///////////7//v8AAAAAAAABAP///f/9//3//P/8//z//P/9//3//f/7
//v/+v/6//r/+//7//v/+//7//v/+f/5//n/9//5//n/+v/6//r/+v/6//j/+P/4//j/
+P/4//n/+f/5//n/+P/4//j/+v/6//v//P/6//r/+//7//v/+//8//3/AQABAAEAAQAC
AAEAAAD//wAAAQACAAMAAAD///z/+v/6//n/+P/3//b/9v/2//X/9P/0//T/9P/2//f/
9//3//X/9f/z//P/9P/0//T/9f/3//j/+P/4//b/9f/z//P/9P/0//T/9P/0//T/9P/0
//T/9P/0//X/9//3//f/9//3//j/+v/8/wIACQARABcAHwAxAEsAYQBtAHMAcQBqAFwA
SAAsAAkA4f+y/4j/bv9U/zD/FP8Q/x//NP9Q/3D/gv+M/5j/qP+y/7n/wP/H/8z/0P/X
/93/4f/o/+3/8P/w//H/8v/z//T/9f/2//j/+f/6//v//f/9//v/+//7//v//P/9//7/
//////7//P/7//z//P/9//7//f/9//7//v/+//7//v/+/wAAAAAAAAIAAAAAAAAAAQAD
AAMABQAFAAQABQAGAAYABgAGAAYABgAKAAsADAANAA4ADgAOAA4ADwAQABEAFAAXABoA
GwAcAB0AHwAgACMAJwApACwALwAvADEANAA3ADwAPQA/AEMARQBHAEoATABLAEsATQBO
AE8AUQBSAFMAUwBSAE8ATQBNAEsASABIAEQAQQA/ADwANwA0ADAALQAoACYAIwAgABoA
FwATABAADwAMAAsACgAGAAYAAwABAP///v/8//z//f/8//z//P/6//j/+P/3//j/+P/4
//j/9v/3//j/+P/1//T/9P/0//b/9v/4//j/9v/2//b/9v/4//j/+P/4//f/+P/5//n/
+f/5//n/+P/5//r//P/9//3//P/7//n/+//7//v/+//7//v//P/8//z/+//7//v//f/+
//7//v/8//z//P/8//v/+v/6//v/+//7//v/+//6//n/+f/5//n/+f/5//r//P/8//v/
+//7//v/+v/6//r/+v/6//v/+//5//n/+f/6//r/+v/6//n/+f/5//f/+f/4//j/+P/3
//f/9//3//f/9//1//X/9//3//f/9//2//T/9P/0//T/9v/3//f/9//3//b/9v/2//T/
9P/1//b/+P/4//n/+f/3//f/+P/5//v/+//7//v///////////////////////7//f/6
//j/9v/1//T/8//0//T/9P/z//D/8P/w//D/8P/x//H/8f/x//H/7//v/+7/7v/u/+//
8f/y//L/8v/y//H/7//v//D/8P/w//D/8v/y//L/8v/w//D/8P/x//P/8//z//P/9f/2
//b/+v8AAAUADwAXACMAOwBXAG8AfQCFAIkAggByAFwAQAAbAO//vP+U/3T/Uv8o/wr/
Cv8d/zL/VP92/4T/iv+Y/6j/sP+1/7z/w//K/87/0//X/9v/4v/n/+r/7P/r/+z/7f/u
//H/8v/0//X/+P/5//v/+//6//n/+P/3//n/+f/5//n/+P/4//f/9//3//b/9v/2//n/
+f/6//r/+f/4//f/9v/4//j/+P/6//z//P/8//3//f/9//////8AAAEAAgACAAIAAgAC
AAIABgAHAAgACQALAAwADQAOAA4ADgAOABAAEwAWABcAGAAXABkAGgAdACEAIwAmACkA
KwAtADAAMwA2ADcAOQA9AD0APwBCAEQARwBHAEkASgBKAEsASwBLAEwATABKAEkARwBF
AEIAQgBAAD0AOwA4ADUAMgAuACsAJgAkACEAHgAZABUAEAAMAAkABgAFAAQAAgACAP//
/f/9//z/+v/6//f/9v/2//b/+P/2//b/9f/0//T/9P/0//T/9f/2//b/9f/0//T/9P/2
//b/+P/4//j/+P/4//j/9v/2//b/9v/5//r/+//7//r/+f/4//b/+P/4//n/+f/8//z/
/P/7//n/+f/5//n/+v/7//3//v/9//v/+v/5//v//P/8//z//P/8//z//P/5//j/+P/5
//v/+//7//v//P/7//v/+//5//n/+f/6//r/+v/5//n/+f/5//j/+P/4//j/+P/5//f/
9f/1//X/9f/2//f/+P/4//f/9v/z//P/8v/y//L/9f/1//X/9f/1//X/8//z//X/9P/y
//L/8v/y//D/8f/x//H/8//y//L/8v/y//L/8//0//T/9P/1//X/9//3//j/+f/6//n/
+P/3//n/+f/5//n/+//7//v/+//4//f/9P/y//P/8//z//P/8P/w//D/7//u/+7/7v/u
//D/8f/x//H/7//v/+3/7f/t/+7/7//x//L/8v/x//D/8P/v/+3/7f/w//D/8P/w/+7/
7v/u/+7/8P/w//D/8f/x//H/8f/x//P/9v/6/wAABAAJAA8AFwAfADMATwBlAHEAfQB/
AHYAaABSADQADwDn/7b/jv92/1z/OP8c/xz/K/9E/2L/fP+M/5j/pP+w/7b/u//A/8f/
zv/U/9v/4f/l/+r/7//w/+7/8P/y//T/9v/3//j/+v/7//r/+//9//3////////////9
//3//f/9//z//P/7//v//P/8//3//v/9//3//v/+/wAAAAAAAAAAAAAAAAAAAgAEAAQA
BAAFAAUABQAHAAcABgAHAAgACAAMAAwADAAMAAwADQAOAA8ADwAQABEAEgAUABQAFAAW
ABgAGgAaABoAHQAfACAAIwAjACUAKAArACsALQAwADMAOAA5ADsAPwA/AEEARABGAEkA
SQBLAEwASgBLAEsASwBMAEwASgBJAEsASQBGAEYAQgA/AD0AOgA5ADYAMgAvACwAKgAn
ACQAIAAdABkAFgAUABIAEgASAA4ADgALAAkACAAIAAcACAAFAAQABAAEAAIAAAAAAP//
AAAAAAAAAAD9//3//f/8//z//P/9//7//v/+/wAAAAAAAAAAAAAAAAIAAgACAAIAAgAC
AAIAAQACAAMABAAEAAQABAAFAAUABgAGAAYABQAIAAkACgALAAkACQAKAAoACwALAAwA
DQALAAwADAAMAAoACgAKAAoACgAKAAsADQAMAAsACgAJAAkACQAKAAsACQAJAAkACgAI
AAgABwAHAAgACQAJAAoACAAIAAgACQALAAkACQAJAAoACgAKAAoACQAJAAkABwAJAAgA
CAAIAAgABwAGAAUABwAIAAYABgAGAAYABQAFAAQAAwAFAAQABAAEAAQABAAFAAYABAAE
AAUABQAHAAcACAAJAAoACQAIAAcACQAJAAkACQALAAsACwALAAoACQAGAAQABgAFAAQA
AwABAAAA///9//7//v/+//7//v/////////9//3/+//7//z//P/8//3//f/+//7//v8A
AP///f/9//z//P/8//z//P/8//z//P/+//7//v////3//f/9//3///8AAAYACgAMABEA
FwAdACMANQBPAGcAeQCFAIcAgAB0AGIASAApAAMA1P+o/4j/cP9M/yb/Gv8l/zz/WP92
/4z/lv+i/7D/uP+//8T/zf/U/9r/4f/n/+v/8P/z//b/+P/5//r/+//8////AAACAAMA
AwADAAQAAwAEAAUABgAHAAUABQAFAAUABgAGAAUABQAHAAYABgAGAAYABQAFAAQABQAG
AAcACAAGAAYABgAIAAgACAAIAAkACwALAA0ADQANAA0ADQAMABAAEAAQABAAEAARABIA
EwAVABYAFwAYABoAGgAaABwAHQAgACEAIgAlACcAKAArACsALQAwADMANwA5ADwAPwBE
AEUARwBLAEwATQBPAFAAUgBTAFYAWABWAFcAVwBXAFoAWgBYAFcAVwBVAFIAUgBOAEsA
SQBGAEMAQAA8ADkAMgAwAC0AKgAmACMAHwAcABkAFgAVABQAEAAQAA0ACwAKAAoACQAK
AAcABgAGAAYACAAGAAYABQAEAAQABAAEAAMAAwADAAIAAwACAAIAAgACAAIABAAEAAQA
BAAEAAQABgAGAAYABgAGAAYABgAFAAYABwAIAAgACAAIAAkACQAIAAgACAAHAAkACQAJ
AAkABwAHAAgACAAKAAkACQAJAAcACAAIAAgACAAIAAgACAAJAAgACAAJAAgABwAGAAUA
BQAFAAYABwAFAAUABQAGAAYABgAFAAUABwAHAAYABgAEAAQABAAFAAcABQAFAAUAAgAC
AAIAAgADAAMAAwABAAMAAgACAAIAAgABAAAA//8BAAEA/////wEA///+/wAAAAAAAAAA
AAABAAEAAQABAAAAAAAAAAAAAAABAAIAAgACAAMAAwADAAMABAAFAAcABwAHAAcABwAH
AAcABwAIAAkACgALAAgABwAEAAIAAAD///7//f/+//7//v/9//r/+v/6//r//P/9//3/
/f/9//3/+//7//r/+v/6//v///8AAAAAAAD+//3/+//7//z//P/8//z//P/8//z//P/8
//z//P/9///////////////+/wAABAAIAA8AFQAdACMAMwBPAGUAcwB9AH0AdgBoAFYA
OAAXAO//wP+S/3T/XP88/xr/EP8f/zL/Tv9w/4b/kP+c/6z/uP+//8b/y//S/9b/2//h
/+f/7v/z//j/+P/3//j/+f/6//3//v8AAAEAAgADAAUABQAFAAUABQAFAAcABwAHAAcA
BgAGAAUABQAHAAYABgAGAAcABwAIAAgABgAGAAYABgAIAAgACAAKAAgACAAIAAkACQAJ
AAsACwAOAA8AEAAQABAAEAAQABAAFAAVABYAFwAXABgAGQAaABwAHAAcAB4AHwAiACMA
JAAnACkAKgAtAC8AMQA0ADcAOQA7AD4AQQBGAEcASQBNAE8AUQBUAFYAVwBXAFkAWgBc
AF0AXQBdAFwAXABaAFkAWQBXAFQAVABSAE8ATQBKAEUAQgA+ADsANgA0ADEALgApACUA
IAAcABsAGAAXABYAFAAUABEADwALAAoACAAIAAgACAAJAAoACAAGAAYABQAEAAQABAAE
AAQABQAGAAYABQAEAAQABAAEAAQABgAGAAYABgAGAAYABgAGAAYABgAHAAgACQAJAAcA
BwAHAAYABwAIAAoACwAKAAoACgAJAAsACwALAAsACwALAAwADAAKAAkACQAJAAsADAAM
AAwACwAKAAkACAAJAAgACAAJAAkACQAJAAkACAAHAAcABwAJAAkACQAKAAgACAAHAAcA
BwAHAAYABgAIAAgACAAJAAcABQAFAAUABgAGAAYABgAFAAUABQADAAUABAAEAAQAAwAD
AAMAAwABAAEA/////wMAAwAFAAMAAgAAAAAAAAAAAAIAAwADAAMAAwACAAIAAgACAAIA
AwAEAAYABgAHAAcABQAFAAYABwAJAAkACQAJAA0ADQANAA0ACwALAAsACwAKAAkABgAE
AAIAAQAAAP//AAAAAAAA//8AAAAAAAAAAAAAAQABAAEAAQABAP/////+//7//v///wEA
AgACAAIAAgABAP////8CAAIAAgACAAQABAAEAAQAAwACAAEAAQADAAMAAwADAAcACgAM
AA4AEgAXACEAKQA3AFEAbwCDAIsAkQCNAIQAcgBYADoAEwDh/7D/jv9w/07/KP8U/xz/
Mf9M/3D/jP+U/57/rP+4/8D/yf/S/9n/3v/i/+f/6//v//b/+//+/wAA//8AAAEAAgAD
AAQABgAHAAoACwANAA0ACwALAAsACwANAA0ADQANAA4ADgANAA0ADAAKAAkACAAJAAkA
CgAKAAoACgAKAAoADAAMAAwADgAQABAAEAARABEAEQATABMAFgAXABgAGAAaABoAGgAa
ABoAGwAcAB0AIQAiACMAJAAiACIAIgAkACkALAAtAC4ALwAxADIANQA2ADcAOQA7AD8A
QQBEAEcASgBLAE0AUQBVAFcAWgBcAFsAWwBdAF4AXgBfAF8AXwBeAF4AXABbAF0AWwBY
AFgAVgBTAFEATgBKAEYAQQA9ADgANgAzADAALgArACcAJAAfABwAGwAaABgAGAAVABMA
EwASABAAEAAPAA4ADgAOAA4ADAAMAAsACAAIAAgACAAIAAkACgAKAAsACgAKAAoACgAK
AAwADAAOAA4ADgAOAA4ADgAOAA4ADQAOAA8ADwARABEAEQAQAA4ADgAPAA8AEAAQABAA
DwARABEAEQARAA8ADwAQABAADgANAA0ADQAOABAAEQASABIAEgASABIADwAOAA4ADwAP
AA8ADwAPAA4ADQANAA0ACwALAAsADAANAA4ADgAPAA4ADQALAAoADAAMAAwADQALAAkA
CQAJAAoACgAKAAoACwALAAsACQAHAAYABgAGAAgACQAKAAsACgAJAAYABQAHAAUABwAH
AAgACAAIAAgABAADAAMABAAGAAYABwAHAAcABwAGAAYACAAJAAkACQALAAsADAAMAAoA
CgAKAA==
         </WaveFormData>
      </LeadData>
      <LeadData>
         <LeadByteCountTotal>10000</LeadByteCountTotal>
         <LeadTimeOffset>0</LeadTimeOffset>
         <LeadSampleCountTotal>5000</LeadSampleCountTotal>
         <LeadAmplitudeUnitsPerBit>4.88</LeadAmplitudeUnitsPerBit>
         <LeadAmplitudeUnits>��V</LeadAmplitudeUnits>
         <LeadHighLimit>2147483647</LeadHighLimit>
         <LeadLowLimit>268435456</LeadLowLimit>
         <LeadID>V3</LeadID>
         <LeadOffsetFirstSample>0</LeadOffsetFirstSample>
         <FirstSampleBaseline>0</FirstSampleBaseline>
         <LeadSampleSize>2</LeadSampleSize>
         <LeadOff>FALSE</LeadOff>
         <BaselineSway>FALSE</BaselineSway>
         <ExcessiveACNoise>FALSE</ExcessiveACNoise>
         <MuscleNoise>FALSE</MuscleNoise>
         <LeadDataCRC32>2654899422</LeadDataCRC32>
         <WaveFormData>
PgA+AD4APgA6ADYAMgAuACsAKAAlACIAIAAeABwAGgAXABQAEQAOAAwADAAMAAwACgAI
AAYABAADAAIAAQAAAAIAAgACAAIA///+//3//P/9//7///8AAP///v/9//z//v/+//7/
/v8BAAIAAwAEAAMAAgABAAAAAQACAAMABAAEAAQABAAEAAQABAAEAAQABQAGAAcACAAH
AAYABQAEAAYABgAGAAYABAAEAAQABAAEAAQABAAEAAQABAAEAAQAAwACAAEAAAACAAIA
AgACAAAAAAAAAAAA/v/+//7//v8AAAAAAAAAAP///v/9//z//f/+////AAD///7//f/8
//z//P/8//z//P/8//z//P/7//r/+f/4//n/+v/7//z/+v/6//r/+v/4//j/+P/4//r/
+v/6//r/+P/4//j/+P/6//r/+v/6//j/+P/4//j/+P/4//j/+f/7//v/+//7//n/+P/4
//j//P/8//z//f/8//z//P/8//z//f8AAAAAAAACAAIAAgACAAIAAwADAAQABAAFAAUA
AQD+//3//P/+//z/+//7//v/+//5//j/9v/1//X/9f/2//f/+P/5//f/9f/z//D/8v/z
//b/+P/4//j/9//1//L/8v/y//L/9f/1//X/9v/0//T/9P/0//T/9P/0//T/9//3//f/
9f/1//X/9//7/wMADwAeADcAWAB+AJkArwDDANQA3QDaAMgAswCVAG4AQAAMAM//jv9S
/y//Kf82/1L/dP+K/5D/m/+n/7H/uP/B/8X/y//Q/9L/1f/b/+H/5f/p/+v/6f/r/+z/
7P/q/+v/7f/t/+7/7//w//H/7//v/+//7//z//T/9P/1//P/8//z//L/8v/y//L/8//0
//b/9//4//b/9f/1//X/9//4//n/+v/6//r/+v/7//v/+//7//z//v///wAAAQABAAIA
AgACAAYABwAJAAoACQAMAAwADQAMAAwADgAQABQAFgAYABgAGgAbAB0AHgAgACMAJgAo
ACwALwAxADMANAA3ADkAPQBBAEMARQBIAEcASQBKAEsATQBOAE4ATwBSAFIAUgBSAE8A
TgBOAE4AUABQAE8ATQBHAEQAQQA9AD0AOwA5ADYANQAwAC0AKQAlACMAIAAeACAAHwAc
ABsAFgAUABIAEAAOAA4ADgANAA4ADAALAAoABwAGAAUABAAGAAcACQALAAkACQAHAAcA
CQAJAAoADAAMAAwADAAMAAwADAANAA4AEAASABIAEQAPAA4ADgAOAA8AEAARABQAEwAV
ABUAFQATABIAEgASABQAFwAYABgAFgATABIAEAAQABEAEgAVABUAFgAWABUAEgAQAA8A
DwAPABEAEgASABAAEAAPAA4AEAAQABAAEQARABAADwAOAAwACwAKAAoACgALAAwADAAK
AAkACAAHAAcACAAJAAoACQAKAAoACQAHAAYABgAGAAcACQALAA0ACgAHAAUAAwAEAAUA
BgAHAAkACQAJAAkABQAEAAQABAAGAAcABgAEAAQABAAEAAQABQAFAAUABwAHAAcABgAF
AAQABQAEAAQABQAGAAYACAAIAAgACQALAAoACQAKAAwADAAMAAwACwALAAwADAAPAA8A
DQAKAAkACAAIAAYAAwADAAMAAwADAAIAAgABAP////////////////7//f/8//r/+v/7
//z//v/+//7////9//z//P/7//r/+v/5//v//P/8//z/+v/6//r/+v/4//j/+f/5//3/
+//7//3/AQAFABEAHwAyAE8AdACcAL0A1wDrAPoAAQH6AOYAzwCtAIIAUgAaANf/jv9Q
/zH/L/9C/2D/fv+M/5T/n/+t/7X/vP/B/8f/zf/S/9r/3//h/+H/5f/n/+n/6//t/+7/
7v/s/+3/7//v//D/8f/y//P/8//z//P/8//1//b/9v/3//f/9//3//b/9f/0//P/8//1
//b/9v/2//b/9f/1//X/9P/0//T/9P/1//b/9//5//f/9//3//j/+v/7//z//f/9//7/
/v/+//7///8BAAIABQAIAAgACQAJAAgACQAKAAwADgAQABAAFAAVABcAGAAYABsAHgAg
ACIAJQAnACkAKgAtAC8AMwA1ADcAOQA8AD0APwBAAEEAQwBEAEQARQBHAEgASQBKAEgA
RgBFAEQAQwBCAEAAPQA6ADgANgAzADEALQApACQAJAAgAB4AGwAWABMADwAMAAoACQAG
AAUAAgAAAP7//P/7//r/+f/3//n/+P/4//j/9v/2//b/9v/4//f/9//3//j/+f/4//n/
+f/5//r//P/+//7//v/+//z//P/9//7//v8AAAAA//8AAAAAAQACAAEAAAD//wAA//8B
AAEAAQD9//z//P/8//z///8AAAAAAQD//////v/7//v/+//9//3//v/+//3//P/6//n/
+f/7//3//v/+//z//P/7//r/+P/4//j/+f/6//r/+v/6//j/9//2//b/9v/3//j/+P/2
//X/9P/z//T/9P/0//T/9f/2//b/9f/z//L/8v/y//L/8//0//X/9//1//T/8//x//H/
8f/x//T/9f/2//f/8//y//L/8v/y//P/9P/0//j/9v/1//T/8//y//T/9f/1//X/9//3
//f/9v/0//T/9v/2//j/+f/6//r/+v/6//r/+//8//z//P/+////AAABAAIAAQABAAIA
AgAFAAUAAwAAAP3//P/8//r/+//7//v/+//7//r/+v/5//j/9//2//X/9//3//b/9f/y
//D/8P/x//b/+P/4//j/9//1//T/9P/y//L/8//z//T/9v/3//j/9v/2//b/9v/2//b/
9//3//n/+f/5//n/+f/9/wUADwAeADcAVgB+AJ8AtwDLANwA5wDoAN4AxwCrAIgAXAAq
AOv/pv9k/zn/L/86/1L/cv+G/47/mf+n/6//uP+//8f/y//Q/9T/2f/b/9//4//l/+f/
5//p/+r/6v/o/+n/6//r/+3/7//x//P/8//z//P/8//z//T/9P/1//f/9//3//b/9P/0
//T/9f/1//b/9v/2//b/9f/1//X/9f/2//f/+P/4//j/+P/5//f/9//3//j/+v/7//z/
/f/9//7//v/+//7///8BAAIABQAIAAgACQAIAAgACgAMAA8AEgAVABYAGAAZABsAHAAc
AB8AIgAkACgAKwAtAC8AMAAzADUAOQA9AD8AQQBEAEUARwBIAEkASQBKAEoASwBOAE4A
TgBOAEsASgBKAEoASwBKAEgARQBDAEAAPQA5ADYAMwAwACwAKwAmACMAHwAbABkAFgAU
ABIAEQAOAA0ACgAIAAYABAACAAIAAgABAAEAAAAAAAAA///+//3//P/9//3//v//////
///9//3/+//7//z//v8AAAAAAAAAAP7//v///wAAAgAEAAQAAwADAAIAAgACAAIAAgAC
AAQAAwAFAAUABQADAAIAAgACAAIABQAGAAYABQADAAMAAgABAAEAAQADAAUABgAGAAUA
AgAAAP////8BAAMABAAEAAIAAgABAAAA/v/+//7///8CAAIAAgACAP7//f/8//z//P/9
//7//v/+//3//P/7//r/+v/6//r//f/+//7//f/5//j/+P/4//r/+//8//3/+//5//j/
9//3//f/9//3//v/+//7//v/9//2//b/9v/4//r/+v/6//r/+f/5//j/9//5//n/+f/4
//j/+P/6//r/9//3//f/9v/4//r//P///wAA/v/8//z//f/+////AAADAAMABAAEAAQA
AwAAAPz//v/+/////v/6//n/+P/3//f/9v/2//X/9f/1//X/9f/z//P/8v/x//H/8P/x
//P/9f/2//X/9P/0//P/8//0//T/9P/1//X/9P/0//P/8v/0//T/9P/0//T/9P/1//X/
9f/1//n/+//7//3/AwANABoAMwBWAH4AnQC5AM0A3gDlAOIA0gC7AKMAgABWACYA6/+m
/2b/O/8v/zj/UP9y/4r/lP+d/6n/sf+2/7v/v//F/8z/1P/b/93/4f/j/+X/5f/n/+n/
6v/q/+z/7f/v/+//7//v/+//7//x//H/8f/x//P/9P/0//X/9f/1//X/9P/1//b/9//5
//j/+P/3//b/9//3//j/+f/3//j/+f/6//j/+P/4//n//P/9//7/AAD//////////wAA
AgADAAQABAAFAAcACAAJAAwADAANABAAEAASABQAFQAWABcAFgAaABsAHQAeACAAIwAm
ACgAKAArAC0ALwAyADcAOwBBAEEAQwBFAEgASwBNAE4ATwBQAFAATwBPAFAAUABQAFAA
UABQAFEAUgBOAEwASQBFAEQAQgBAAD0AOgA3ADQAMAAtACgAJQAhAB4AHQAbABoAFwAV
ABEADwANAAwACwAKAAgACAAIAAcABgAEAAMAAgAEAAQABAAEAAIAAQABAAEAAwADAAEA
AQADAAMABAAGAAUABAADAAIABQAGAAgACgAJAAoACQAHAAoACgALAAwACwAKAAkACgAJ
AAsACwALAAoACgALAAwACgANAA4ADgAOAA0ADgAOAAwACwAKAAsACQAKAAoACQALAAoA
CgALAAoACwALAAoACgAKAAkACAAKAAoACgALAAsACgAJAAgACQAJAAkACgAJAAkACQAI
AAoACQAIAAcABAAEAAQABAADAAQABAADAAIAAgADAAQAAwADAAMAAwAFAAMAAgABAP//
////////AQABAAEAAQAFAAQAAwACAAEAAAD//////v/9//7///8AAAAA///+/////v8A
AAEAAgACAAQABAAEAAUABwAGAAUABgAIAAgACAAIAAgABwAHAAYACAAJAAgABgAFAAQA
BAACAP7//f/8//v//P/8//3//f/8//v/+v/5//n/+f/4//f/+P/2//b/9//5//r/+f/4
//r/+f/5//r/+f/4//j/9//3//j/+P/4//r/+v/6//r/+P/4//n/+f/9/////f/9////
BQAPAB0ALABLAHQAnAC7ANUA7QD6AAEB+gDoAM8ArwCGAFgAIADb/5D/Uv8z/zP/RP9k
/4L/kP+Y/6P/r/+3/7z/wf/H/8//1P/a/9//4//l/+f/6f/r/+3/7//w//D/7//v//D/
7//w//H/8v/z//T/9f/2//f/9v/2//X/9f/3//f/9//2//X/9P/z//P/9f/2//b/9v/3
//f/+P/5//b/9v/2//b/+f/6//v//f/7//v/+//8//z//f/+////AAACAAMABAAFAAUA
BgAGAAkADAAMAA0ADAAMAA4AEAASABQAFgAWABgAGQAbABwAHQAfACEAIgAlACkALAAv
ADAAMwA1ADkAOwA9AD8AQgBDAEUARgBHAEkASgBKAEsATgBOAE4ATgBMAEoASQBIAEcA
RgBEAEEAPwA8ADkANQAyAC8ALAAoACYAIgAgAB0AFwAVABIAEAAPAA0ACQAHAAYABAAC
AAAA///+//3/+//7//r/+v/6//j/+P/4//j/+v/5//n/+f/7//v/+f/5//n/+f/6//z/
/v/+//7//v/+//7///8AAAAAAgACAAEAAwACAAIAAgAAAAAAAAACAAMABQAFAAUAAwAC
AAIAAgACAAUABgAGAAcABQAFAAQAAwADAAMABQAHAAgACAAHAAgABgAFAAUAAwAFAAYA
BgAEAAQAAwACAAIAAgACAAMABAAEAAQABAAAAP///v/+//z//f/+//7/AAD///7//f/6
//r/+v/6//3//v/+//3/+f/4//j/+P/4//n/+v/7//3/+//6//n/9//3//f/9//7//v/
+//6//j/+P/4//j/+P/5//n/+f/5//n/+f/4//f/9v/3//b/9//5//v//P/6//r/+v/7
//z//P/8//7/AAAAAAAAAAD/////AAAAAAIAAwACAAAA/f/8//z/+v/5//n/+f/5//j/
+P/5//n/+P/3//b/9f/3//f/9v/1//T/8v/y//P/9P/2//b/9v/3//X/9P/0//L/8v/z
//P/9f/2//b/9v/2//b/9v/2//b/9v/3//f/+f/5//v/+//7////BwARACAANwBaAIAA
oQC7ANMA5ADvAPAA5ADNALMAjgBgADAA9f+w/2z/P/8z/zz/VP90/4j/kP+b/6n/s/+8
/8P/yf/P/9T/2P/d/+H/5f/n/+v/7//v//H/8v/y//D/8f/z//P/9v/3//j/+f/7//v/
+//7//z//P/7//v//v///wAAAAD///7//f/9//3//v/+//7//v/9//3//f/7//z//f/+
/wAAAAAAAAEAAAD///7//v8CAAMABAAFAAUABgAGAAYACAAJAAsADAAPABIAEgATABIA
EgAUABYAGQAcAB8AIAAiACMAJQAmACYAKQAsAC4AMgA1ADcAOQA6AD0APwBDAEUARwBJ
AEwATQBPAFAAUQBTAFQAVABVAFgAWABYAFgAVQBUAFQAVABTAFIAUABNAEsASABFAEEA
PwA7ADcAMgAyAC4ALAApACMAIQAeABwAGgAZABYAFQASABAADgAMAAoACgAKAAkACQAI
AAgACAAHAAYABQAEAAYABQAFAAUABwAHAAUABQADAAMABAAGAAcACAAJAAoACQAIAAgA
CAAKAAwADAALAA0ADAAMAAwACgAKAAoADAANAA8ADwAPAAsACgAKAAoACgANAA4ADgAN
AAsACwAKAAkACQAJAAsACwAMAAwACwAKAAgABwAHAAcACQAKAAoACAAIAAcABgAGAAYA
BgAHAAgACAAIAAgABgAFAAQABAAEAAUABgAGAAYABQAEAAMAAgACAAIAAgADAAQABAAD
AAEAAAAAAAAAAAABAAIAAwADAAEAAAD/////////////AQABAAEAAQD///7//v/+//7/
/v8AAAEAAQABAAAA///+//z//v/+/wAAAAD+////AAAAAAAAAAAAAAEABgAGAAYACAAG
AAYABgAGAAkACQAKAAoACQAJAAcABAADAAIAAgAAAAEAAQABAAEA/f/8//z/+//9//3/
/f/9//v/+//6//n/+P/2//b/9//6//z//P/8//n/9//2//b/+P/4//n/+f/3//j/+P/4
//j/+P/4//j/+v/6//v/+//5//f/9f/3//v/AQALABcAJgBBAGYAhgChALkAzQDcAOMA
3gDMALUAlwByAEQAEADV/5L/Wv89/zf/RP9e/3z/jv+U/6H/r/+3/7z/w//J/83/0P/U
/9n/3//j/+n/7f/r/+r/6//r/+r/7P/t/+//7//w//H/8v/z//H/8f/x//H/9P/2//f/
+f/4//f/9v/0//b/9v/2//f/9//4//j/+P/4//f/9//3//n/+v/7//z/+//6//n/+f/7
//v/+//8//z//f/+/////v/+//3//P///wEABAAGAAQABgAFAAUABwAIAAsADgAOABAA
EgASABQAFQAXABgAHAAfACIAJAAkACcAKQArAC8AMwA2ADsAPQA/AEEARABDAEUARgBH
AEoATABNAE8ATwBOAE0ATABLAEoASgBKAEcARgBEAEEAOwA4ADUAMQAwAC0AKgAmACIA
HAAYABMAEQAPAAwACgAKAAkABgAFAAAA/v/8//r/+//8//3//f/6//j/9//2//b/9v/2
//b/9v/1//X/9f/z//P/8f/x//T/9f/3//r/9//2//X/9P/2//b/9//4//n/+v/5//f/
+f/4//j/+P/5//r/+//+//z//f/8//v/+//6//r/+v/6//3//v/+//v/+f/5//j/+P/5
//r//f/8//z/+//5//r/+P/3//f/+f/7//z//P/4//j/9//2//b/9v/2//f/+P/4//j/
+P/4//f/9v/2//b/9//4//j/9v/1//T/8//1//b/9//4//j/+P/3//X/9f/0//T/9P/0
//X/9v/3//b/8//x/+//8//z//P/8//0//P/8v/x//D/8P/x//H/8f/x//H/8f/w/+7/
7v/w//D/8f/z//X/9v/0//T/9P/1//j/+P/4//r//P/8//z//P/8//v/+//6//3//f/7
//j/9f/0//T/8v/z//P/8//z//H/8P/w/+//7f/t/+3/7f/t/+3/7P/r/+j/5v/m/+f/
7P/u/+7/7v/v/+3/7P/s/+z/7P/t/+3/7//w//D/8P/t/+z/6//q/+v/7P/u/+//8f/x
//H/8f/z//n/AwARACgASQByAJYAswDLAOEA8gD3AOwA2AC/AJ0AcgA+AAIAv/94/0D/
J/8r/zz/Xv9+/4r/kP+d/6n/sf+4/73/xf/L/87/0P/T/9f/2//f/+P/5f/j/+X/5v/m
/+b/5//p/+n/7P/t/+7/7//u/+3/7P/r/+3/7v/u/+//7//v/+//7v/u/+7/7v/v//H/
8v/y//L/8P/v/+//7//v//D/8f/y//T/9P/0//X/9f/1//X/9v/4//n/+v/7//v//P/8
//z/AAABAAMABAAHAAoACgALAAoACgAMAA4AEgAUABYAFgAWABcAGQAaAB4AIQAkACYA
KAArAC0ALwAvADMANgA7AD0APwBBAEQARQBHAEgASQBLAEwATABNAFAAUABQAFAATgBM
AEsASgBJAEgARgBDAEEAPgA7ADcANAAxAC4AKgAlACAAHQAZABMAEQAOAAwADgANAAoA
CQAGAAQAAgAAAP///v/9//v/+//6//r/+v/5//j/9//2//j/9//3//f/9//3//X/9f/3
//f/+P/6//z//P/8//z/+v/6//v//P8AAAIAAgABAP///v/+//7//v/+//7/AAABAAMA
AwADAAEAAAAAAAAAAQAFAAcACAAGAAMAAgAAAAAAAQACAAUABQAGAAYABQACAAAA////
/wAAAwAFAAYAAgACAAEAAAAAAAAAAAABAAAAAAAAAAAA/v/9//z//P/8//3//v/+//z/
+//6//n/+f/6//v//P/8//z/+//5//n/+P/4//j/+P/5//r/+//9//v/+v/5//n/+P/4
//j/+P/4//b/9//3//f/9//3//f/9v/4//j/+v/6//n/+f/5//j/+f/6//v//f/9//z/
+//8//z//P/8//z//v///wEAAgACAAEA/v/6//r/+v/7//r/9//3//f/9//1//T/9P/z
//T/9f/2//f/9P/z//H/7//x//D/8f/z//X/9v/1//T/8//x//D/8P/x//L/9P/1//P/
9P/0//T/9P/0//T/9P/0//T/9f/1//P/8//3//3///8FAA8AGwAqAEkAcgCYALcA0wDr
APgA+QDuANYAuwCbAHAAQgAOANH/iv9O/zH/M/9E/2D/ev+K/5b/o/+t/7X/vP+//8X/
y//S/9j/3//j/+f/6//r/+n/6v/t/+//8P/x//P/9v/3//f/9//3//f/+v/7//z//f/9
//7//v////3//f/9//z///8AAAEAAwACAAIAAQAAAAEAAQACAAMAAwAEAAUABgAEAAQA
BAAFAAYABwAIAAoACwALAAsACwAOABAAEQASABQAFQAXABgAFwAaABoAGwAdAB4AIQAk
ACMAJAAlACQAJwApACwALgAuADEANAA2ADcAOQA6ADsAQABFAEkATwBQAFEAUgBUAFYA
WQBbAF0AXQBeAF4AXwBeAF4AXgBeAF8AXgBeAF4AXABaAFcAUwBQAE4ATABJAEYAQwBA
ADwAOQA0ADEALQAsACsAKQAoACYAIwAeABsAGgAYABYAFAAUABQAFAATAA8ADAAKAAgA
BgAGAAYABgAEAAEA///9///////9//3/+//7//z//v/7//r/+f/4//b/9v/3//j/9v/2
//T/8f/y//L/8//0//b/9v/2//j/+f/7//v/+//9//7/AAACAP//AQABAAAAAAD//wAA
AAD9//3//f////z/+v/3//P/9P/y//H/8f/t/+3/7P/q/+j/6P/n/+b/5P/k/+T/5f/j
/+L/4f/g/+L/4//k/+b/5P/l/+b/5v/n/+f/5//n/+j/6P/o/+j/6P/o/+f/5f/m/+b/
5//o/+f/5//n/+f/5f/m/+j/6P/o/+j/5//n/+b/5f/n/+f/5//m/+b/5v/o/+j/6P/p
/+r/6v/t/+7/7//x//P/8v/x//L/8//0//X/9v/5//n/+v/6//r/+f/2//L/8v/y//P/
8v/w/+//7v/t/+3/7P/s/+v/6//r/+v/6//p/+n/6P/n/+n/6P/p/+v/7f/u/+3/7P/s
/+v/6//s/+z/7P/t/+3/6//s/+z/7P/t/+7/7//w/+7/7v/v/+//7//v//P/9f/3//n/
//8JABgAMQBWAH4AoQC9ANMA5ADrAOgA2ADBAKcAhABaACgA6/+k/2L/N/8v/zz/Uv9y
/4r/lP+d/6f/r/+0/7v/wf/J/87/1P/b/9//4//l/+f/5//p/+v/7P/s/+7/7//x//H/
8f/x//H/8f/0//X/9v/3//f/+P/4//n/+f/5//n/+P/6//r/+v/7//r/+v/5//j/+//7
//z//f/8//z//P/8//z//P/8//3/////////AAABAAEAAQABAAIABAAFAAYABwAHAAgA
CAAJAAwADAANABAAEAASABQAFAAWABgAGAAcAB0AHwAgACIAJQAoACoALAAvADEAMwA3
ADsAPgBDAEIAQwBEAEYASgBNAE8AUQBRAFIAUgBTAFYAVgBWAFYAVQBUAFQAVABQAE4A
SwBHAEYARABCAD8APQA5ADUAMAAtACgAJQAhAB4AHQAbABoAFwAVABEADwAPAA4ADQAM
AAsACgAJAAcACAAGAAUABAAFAAYABwAIAAcABQAEAAMABAAFAAQABQAFAAUABgAIAAcA
BgAFAAQABQAGAAgACgAJAAoACQAHAAoACgALAAwADAAMAAwADgAOAA8ADgANAA4ADgAP
ABAADQAPAA8ADgAQAA8AEAAQAA0ADQANAA8ADQAOAA4ADQANAAwADAANAAwADQANAAwA
CwAMAAwADAAKAAoACgALAAoACgAKAAoACwALAAsADAAJAAkACQAIAAkACQAJAAkACAAI
AAgACAAHAAgACAAHAAgACAAJAAoABwAHAAcABwAIAAcABwAHAAcABwAGAAYABgAGAAYA
CAAJAAkACQAHAAcABwAGAAgACAAKAAoACgALAAwADAAMAAwADAANABIAEgASABQAEgAS
ABIAEgAVABUAFgAWABYAFQASAA4ADQAMAAwACgAKAAsADAANAAkACAAIAAcACQAJAAkA
CQAHAAcABgAFAAIAAAAAAAEABQAIAAkACgAHAAUABAAEAAYABgAHAAcABQAGAAYABgAE
AAQABAAEAAUABgAIAAkABwAFAAUABwAJAA8AFwAhADAASQBsAJAArQDHANsA6gD1APQA
4gDJAK0AhgBWACQA6/+o/27/Sf9D/0z/ZP+E/5r/ov+t/7v/xf/M/9P/2f/f/+L/5v/r
/+//9f/7///////+///////+//7///8BAAEAAwAFAAcACQAIAAcABgAFAAkACgAKAAsA
CQAJAAkACAAIAAgACAAJAAsADAAMAAwACwAJAAgABwAIAAoADAAOAA0ADAALAAsADQAN
AA0ADgASABMAFAAVABQAFAATABIAFgAXABkAGgAZABwAHAAdAB4AHgAgACIAJgAoACoA
KgAqACsALQAuADEANQA5ADwAPAA/AEEAQwBFAEkATABRAFUAVwBZAFwAWwBdAF4AXwBi
AGQAZQBnAGcAZgBlAGQAYwBiAGIAYgBhAGAAXgBbAFUAUgBPAEsATABJAEYAQgA9ADgA
NQAxAC8ALQAqACgAKAAnACQAIwAeABwAGgAYABkAGgAbABsAGAAWABUAFAAUABQAFAAU
ABUAFQAWABcAFgAVABIAEQASABMAFQAYABcAFgAVABQAFAAUABUAFgAYABoAGgAZABkA
GAAYABgAGwAcAB0AIAAgACEAIAAfAB8AHgAeAB4AHgAhACIAIgAfAB0AHQAcAB4AHwAg
ACMAIAAgAB8AHQAeABwAGwAbAB0AHwAgACAAHAAcABsAGgAbABwAHQAfAB8AHgAdABwA
HAAbABoAGgAcAB0AHgAeABwAGwAaABkAGgAaABoAGgAZABoAGgAZABkAGAAYABgAGAAZ
ABoAGwAaABcAFQATABcAGQAZABkAGAAWABYAFgAWABYAFwAXABcAGQAZABkAGAAWABYA
GAAYABoAGwAcABwAGgAaABoAGwAeAB4AHgAgACEAIgAjACQAJAAjACMAIgAlACUAIwAg
AB0AHAAcABoAGQAZABkAGQAZABgAGAAXABUAFQAVABUAFgAXABcAFwAUABIAEgATABYA
GAAYABgAGQAXABYAFgAWABYAFwAXABoAHAAdAB4AHQAcABsAGgAaABoAGwAbAB0AHQAd
AB0AHQAjADEAQQBYAHsApADGAN8A8wAFARIBEwEGAfAA1QCtAIAATAAQAMv/iv9c/0//
Wf9w/5L/rv+2/7z/yf/V/93/5P/t//P/+f/8/wAAAwAHAAsADwATABUAEwAVABYAFgAU
ABUAFwAXABoAGwAcAB0AGwAbABsAGwAfACAAIAAhACMAIwAjACIAIQAgAB8AHwAhACIA
IgAiACQAIwAjACMAIwAkACUAJgAoACgAKAApACcAJwAnACgALAAtAC4ALwAxADIAMgAy
ADIAMwA1ADYAOAA8AD0APwA/AD4APwBAAEQARgBIAEgASgBLAE0ATgBOAFEAVABWAFkA
XQBgAGMAYwBnAGoAbwBzAHUAdwB6AHkAewB8AH0AfQB+AH4AfwCBAIIAgwCEAIMAggCC
AIIAgwCCAIAAfQB3AHQAcQBtAGoAZwBkAGAAYABcAFoAVwBRAE8ATABKAEgARwBEAEMA
QAA+ADwAOgA4ADgAOAA3ADcANgA2ADYANAA0ADQANAA2ADUANQA1ADcANwA1ADUANQA1
ADYAOAA5ADoAOwA8ADoAOgA7ADwAPgBAAEAAPwBBAEAAQABAAEAAQABAAEIAQQBDAEMA
QwBDAEIAQgBCAEIARQBGAEYARQBDAEMAQgBCAEMARABHAEcASABIAEcARgBEAEMAQwBD
AEUARgBGAEYARgBFAEQAQgBCAEIAQwBGAEYARgBGAEIAQQBAAEAAQgBDAEQARABCAEEA
QAA/AEAAQABAAEAAQQBCAEIAQQA9ADwAPAA8AD0APwBBAEMAQQA/AD4APQA9AD0APQA9
AD8APwA/AD8APAA6ADkAOAA7AD0APwBAAD4APgA9AD0APwA/AD8AQQBEAEQARABEAEIA
QABAAA==
         </WaveFormData>
      </LeadData>
      <LeadData>
         <LeadByteCountTotal>10000</LeadByteCountTotal>
         <LeadTimeOffset>0</LeadTimeOffset>
         <LeadSampleCountTotal>5000</LeadSampleCountTotal>
         <LeadAmplitudeUnitsPerBit>4.88</LeadAmplitudeUnitsPerBit>
         <LeadAmplitudeUnits>��V</LeadAmplitudeUnits>
         <LeadHighLimit>2147483647</LeadHighLimit>
         <LeadLowLimit>268435456</LeadLowLimit>
         <LeadID>V4</LeadID>
         <LeadOffsetFirstSample>0</LeadOffsetFirstSample>
         <FirstSampleBaseline>0</FirstSampleBaseline>
         <LeadSampleSize>2</LeadSampleSize>
         <LeadOff>FALSE</LeadOff>
         <BaselineSway>FALSE</BaselineSway>
         <ExcessiveACNoise>FALSE</ExcessiveACNoise>
         <MuscleNoise>FALSE</MuscleNoise>
         <LeadDataCRC32>1312696686</LeadDataCRC32>
         <WaveFormData>
KgAqACoAKgAmACQAIgAgAB4AHAAaABgAFQASAA8ADAAJAAgABwAGAAUABAADAAIAAQAA
AP///v/8//z//P/8//r/+v/6//r/+v/6//r/+v/4//j/+P/4//j/+P/4//j/+v/6//r/
+v/6//r/+v/6//r/+v/6//r/+v/6//r/+v/6//r/+v/6//z//P/8//z//P/8//z//P/+
//7//v/+//7//v/+//7//P/8//z//P/+//7//v/+//z//P/8//z//P/8//z//P/6//r/
+v/6//r/+v/6//r/+P/4//j/+P/4//j/+P/4//j/+P/4//j/+P/4//j/+P/2//b/9v/2
//b/9v/2//b/9P/0//T/9P/0//T/9P/0//T/9P/0//T/9P/0//T/9P/0//T/9P/0//L/
8v/y//L/9P/0//T/9P/0//T/9P/0//T/9P/0//T/9P/0//T/9P/0//T/9P/0//T/9P/0
//T/9f/1//T/9P/1//X/9//4//n/+f/6//v/+//8//z//P8AAAAAAQACAAAAAAAAAP//
+//6//r/+//9//v/+f/4//j/9//2//X/9P/0//P/8//y//H/8P/w/+z/6//q/+n/6//s
/+7/8f/v/+7/7f/t/+v/7P/s/+z/6//r/+v/6//r/+v/6//r/+z/7P/t/+3/6v/s/+z/
6f/o/+j/5v/m/+3/+f8MACkAUAB8AKEAwQDiAAIBGwElAR8BFwEIAfAAwwB3ABwAyv+G
/1X/Qf9H/2D/gP+Q/5T/nf+m/63/tP+4/73/wP/E/8n/zf/S/9P/1f/X/9n/2v/a/9r/
2v/Z/9r/2//b/93/3f/e/97/3v/f/+D/4P/h/+L/4v/i/+H/4f/h/+H/4//k/+T/5P/k
/+P/4v/h/+P/5P/k/+T/5P/k/+X/5f/n/+f/5//o/+f/5v/n/+f/5//n/+f/5//o/+r/
6//u//H/8f/x//L/8v/z//L/8f/y//T/9f/2//f/+P/5//v//P/+////AAAEAAYACAAK
AAwADwARABYAFwAZABsAHgAeACAAIwAlACcAKAAqACsALQAuAC8ALwAtAC4ALgAuADAA
MAAvAC8AMAAuAC0AKgAoACYAJAAiACIAIAAeAB0AGgAXABQAEgARAA4ADQAKAAkABwAF
AAMABAACAAIA///9//z//P/7//r/+v/6//r/+v/5//n/+P/6//r/+v/6//r/+//7//v/
/f/9//3//f/9//3//f/9//3//v/+/////f/9//3//f/7//3//f/9//7//v///wEAAQAB
AAAAAAAEAAQABAAEAAIAAgADAAMAAQAAAP////8BAAEAAQABAAMAAwADAAMABAAEAAQA
BAABAAAA///+//7///8AAAEA/f/9//7//////////////////v/+//7//f/9//3//f/8
//z//P/8//z//P/8//r/+v/6//r/+v/8//z//f/+//z/+v/5//n/+f/5//j/+P/4//j/
+P/4//j/+P/4//n/+//6//r/+v/6//j/9v/2//b/9v/2//f/+P/5//r/+P/4//j/+P/4
//j/+f/5//r/+v/7//v//P/8//z/+//8//3//f/+//7//v8AAAAAAwAEAAQABAAGAAUA
AwACAAEAAQAAAP3/+//6//r/+f/4//f/9v/2//f/9//2//X/8v/y//D/7//u/+3/7f/u
//L/9f/z//L/7//v/+//8P/y//L/8f/x/+//7//v/+//7//v//D/8P/x//H/8P/w/+z/
6//q/+r/7P/y//3/DQAiAEUAcACeAMkA8QAWATgBUQFZAVEBRQE0ARgB5wCZADYA3P+O
/1v/S/9X/27/hv+S/5r/pf+y/7n/uP+6/8H/yv/Q/9X/1//W/9n/3//h/+P/4v/i/+L/
4v/l/+b/5//n/+X/5f/m/+b/5v/n/+j/6P/r/+z/7P/s/+v/6//r/+v/6//s/+z/7P/v
/+//7//v/+7/7v/t/+z/7v/u/+//7//t/+3/7f/u//D/8P/y//P/8//z//P/8//y//L/
8f/y//X/9f/1//b/9//5//n/+f/6//z//f/+/wEAAgADAAUABgAIAAkACgAOABAAEgAU
ABYAGQAbACAAIQAjACUAKAAsAC4AMQAzADUANgA4ADkAPQA+AD8APwA/AEAAQABAAEIA
QgBBAEEAQAA+AD0AOgA2ADQAMgAwAC0AKgAnACUAIgAfABwAGgAXABQAEwAQAA0ACwAJ
AAcABQACAAEA/f////7//v/9//z//P/8//z//P/7//v/+v/6//r/+v/6//r/+//7//v/
/f/9//3//f/9//3//f/9////AAAAAAEA/////////////wEAAQABAAEAAAAAAAEAAQAB
AAAAAAACAAIAAgACAAIAAgADAAMAAgACAAIAAwABAAEAAQABAAEAAQABAAEAAAAAAAAA
AAACAAIAAgACAAAA///+//3//f/9//7////+//3//P/7//3//P/8//z/+//7//v/+//4
//j/+P/4//r/+v/6//j/+P/4//j/+P/2//b/9//4//j/9v/1//X/9f/1//T/9P/2//b/
9v/2//T/9P/0//X/8//y//L/8v/0//T/8//z//P/9P/y//L/8v/y//T/9P/0//T/8v/y
//L/8v/y//L/8//z//L/8v/z//P/9f/2//f/9//4//n/+f/6//r/+v/8//z//f/+//7/
/v/+//3/+//6//r/+//7//n/+f/4//j/9//0//P/8v/y//H/8f/w/+//7v/u/+z/6//q
/+n/6f/q/+7/8f/v/+7/6//r/+v/7P/s/+z/6//r/+v/6//r/+v/6//r/+z/7P/t/+3/
7P/s/+z/6//q/+j/6P/q//H/+/8QACsAUAB+AKkAzQDwABQBMwFDAUMBOQEuARoB9QCx
AFQA9v+m/2v/T/9R/2T/gP+U/5j/n/+s/7P/uP+8/8P/xv/K/8//0//W/9n/3f/f/9//
3v/e/97/3v/h/+L/4//j/+X/5f/m/+b/5v/n/+j/6P/p/+r/6v/q/+n/6f/p/+n/6f/q
/+r/6v/r/+v/6//r/+v/7P/s/+z/7P/s/+3/7f/v/+//7//w//D/8P/y//P/8//z//P/
8//z//T/9P/2//f/9//3//j/+v/7//r/+f/6//z//f/+////AAABAAMABAAGAAcACAAL
AA4AEQAUABQAFwAZAB4AHwAhACMAJgAoACoALQAvADEAMgA0ADUANwA4ADkAOQA5ADoA
OgA6ADgAOAA3ADcAOAA2ADUAMgAyADAALgAsACkAJgAjACEAHgAbABgAFgAVABIAEQAO
AAsACQAHAAUABAACAAIA//////7//v/9//r/+v/6//r/+v/5//n/+P/6//r/+v/6//j/
+f/5//n/+f/5//n/+f/5//n/+f/5//f/+P/4//n/+f/5//n/+f/3//n/+f/5//v/+v/6
//v/+//7//r/+v/8//z//P/8//r/+v/7//v//P/8//z//f/9//3//f/9//v/+//7//v/
/P/8//z//P/8//z//P/8//n/+f/5//n/+f/5//r/+//5//n/+f/5//n/+P/4//j/9f/1
//X/9f/2//b/9v/2//b/9v/2//T/9P/0//T/9P/y//L/8//0//T/8v/x//H/8//z//L/
8v/y//L/8v/y//D/8P/w//H/8f/w//D/8v/y//D/8P/w//D/7v/u/+7/7v/v//D/8f/y
//H/8P/w/+//8P/w//H/8f/x//L/8//z//T/9f/1//b/+P/4//r/+v/5//r/+v/6//z/
+//5//j/+P/5//n/9//1//T/9P/z//L/8f/w//D/7//v/+7/7f/u/+7/7P/r/+j/5//n
/+j/7P/v/+3/7P/p/+n/6f/q/+z/7P/r/+v/6f/p/+n/6f/p/+n/6v/q/+v/6//q/+r/
7P/r/+r/6P/o/+j/7//7/w4ALQBUAIAApwDLAO4ADgEpATcBNwEvASQBEAHlAJ8AQgDo
/5z/Z/9P/1P/Zv+E/5b/mv+f/6j/r/+2/7r/v//E/8j/zf/R/9T/1f/Z/93/3f/g/+D/
4P/g/+D/4P/g/9//4f/h/+L/4v/i/+P/5P/k/+X/5v/m/+b/6f/p/+n/6f/n/+j/6P/o
/+n/6f/p/+n/6//s/+z/7P/q/+r/6//r/+3/7f/t/+7/7P/s/+7/7//v/+//7//v/+//
8P/w//L/8//z//P/9P/5//v/+//7//v//P/8//z///8AAAEAAwACAAQABQAGAAgACgAM
AA4AEAATABUAGgAdAB8AIQAkACgAKgAtAC8ALwAwADIAMwAzADQANQA1ADUANgA2ADYA
OAA4ADcANwA2ADQAMwAwACwAKgAoACYAJAAiACAAHwAaABcAFAASAA8ADAALAAgABwAF
AAMAAQACAAAAAAD9//v/+v/6//n/+v/6//r/+v/6//n/+f/4//j/+P/4//j/+P/5//n/
+f/3//f/9//3//n/+f/5//n/9//4//j/+f/7//v/+//7//v//f/9//3/+//6//r/+//7
//v/+v/6//z//P/8//z//v/+///////+//7//v////3//f/9//3//f/9//3//f/8//z/
/P/8//z//P/8//z//f/9//3//f/7//v//P/9//v/+//7//v/+//6//r/+v/7//v/+//7
//r/+v/6//r/+P/4//j/9v/2//b/9v/2//j/+P/5//r/+P/2//X/9f/3//f/9v/2//T/
9P/0//T/9v/2//b/9//1//T/9v/2//b/9v/0//T/9P/0//L/8v/y//L/9P/0//X/9f/0
//T/9f/1//f/+P/5//n/+v/7//v//P/+//7/AAAAAAAAAAD///7///////7//v/8//3/
/f/7//n/+P/4//f/9v/1//T/9P/z//P/8v/x//L/8v/w/+//7v/t/+3/7v/y//X/8//y
/+//7//v//D/8P/w/+//7//v/+//7//v//H/8f/y//L/8f/x//D/8P/w//H/7v/u/+7/
8v/9/w0AJABHAHYApADLAPMAGgE6AVMBXQFZAU0BPgEkAfEAnwA8AOD/lP9h/0//W/94
/5D/lv+c/6f/rv+3/7z/wP/H/87/0P/P/9P/2P/d/+H/5f/l/+b/5v/m/+b/5f/m/+f/
5//n/+f/6P/o/+r/6//s/+z/7f/u/+7/7v/v/+//7//v/+3/7v/u/+7/8f/x//H/8f/x
//L/8v/y//L/8v/z//P/8f/x//H/8v/y//L/9P/1//X/9f/1//X/9//4//j/+v/9//3/
/f/+//7////+//3/AAACAAMABAAFAAYABwAJAAkACgAKAAoADQAQABMAFgAYABsAHQAi
ACUAJwApACwALgAwADMANQA2ADYANwA3ADoAPAA+AD8APQA+AD4APgA8ADwAOwA7ADoA
OAA3ADQAMAAuACwAKgAnACQAIQAfABwAGQAWABQAEQAOAA0ACgAHAAUAAwABAAAA/v/+
//v/+f/4//j/9//2//b/9v/2//T/8//z//L/8//0//X/9v/2//f/9//3//f/9//3//f/
9//3//f/9//5//r/+v/7//n/+f/5//n/+//9//3//f/9//z//P/9///////+//7//v/+
//7//v///wAAAgADAAAAAAAAAAEAAQABAAEAAQABAAEAAQABAAAAAAAAAAAAAAAAAAAA
AAD///////////////8AAAEA//////////////7//v/+//3//f/9//3//P/8//z//P/+
//7//v/8//z//P/8//z//P/8//3//v/8//r/+f/5//n/+f/4//j/+v/6//r/+v/8//r/
+v/6//j/+P/4//j/+P/4//j/+P/4//j/+P/4//j/+P/5//n/+f/6//z//f/+//7//v/9
//7//////wAAAAAAAAIAAgAFAAYABgAGAAgABwAFAAQABAAFAAUAAwADAAIAAgABAP7/
/f/8//z/+//7//r/+f/4//j/9v/1//L/8f/x//L/9v/5//f/9v/0//P/8v/y//T/9P/z
//P/8//z//P/8//z//P/9P/0//X/9f/0//T/8v/x//L/8v/w//L/+f8FABYAMQBYAIYA
sQDbAAQBJgFFAVUBVQFNAUABLgEJAckAbAAKALb/df9V/1X/aP+C/5T/mv+j/7D/uf+8
/8D/w//I/87/0//X/9r/3//h/+P/4//k/+T/5P/k/+f/6P/p/+n/6f/p/+r/6v/q/+v/
7P/s/+//8P/w//D/7//v/+//7//v//D/8P/w//H/8f/x//H/8f/y//L/8v/y//L/8//z
//P/8//z//T/8v/y//T/9f/1//X/9f/1//X/9v/2//j/+//7//v//P/9//////////7/
AAABAAIABQAGAAcACQAKAAwADQAOABIAFAAWABgAGAAbAB0AIgAjACUAJwAqAC4AMAAz
ADUANQA2ADgAOQA9AD4APwA/AD8AQABAAEAAQABAAD8APwA+ADwAOwA4ADYANAAyADAA
LQAqACcAJQAiAB8AHAAaABkAFgAVABIAEQAPAA0ACwAIAAYABgADAAUABAAEAAMAAAAA
AAAAAAAAAP/////+//7//v/+//7//P/9//3//f/9//3//f/9//3//f/9//3//f/+//7/
//////////////3/////////AQAAAAAAAQABAAEAAAAAAAAAAAAAAAAAAAAAAAEAAQAA
AAAAAAABAAEAAQABAAEAAQABAAEAAQAAAAAAAAAAAAAAAAAAAAAA////////////////
AAABAAAA///+//3//f/8//z//P/9//3//f/9//z//P/8//z//P/8//z/+v/4//j/+P/4
//j/+P/5//r/+v/4//f/9//3//f/9v/2//b/9v/2//b/9P/0//T/9f/1//T/9P/0//T/
9P/y//L/8v/y//T/9P/0//T/9P/0//X/9f/0//T/9f/1//f/+P/5//n/+v/7//v//P/8
//z//v/+//3//v/+//7//v/9//v/+v/6//v/+//5//f/9v/2//X/9v/1//T/9P/x//H/
8P/v/+7/7v/s/+v/7P/r/+v/7P/s/+//7f/s/+v/6//r/+z/7P/s/+v/6//t/+3/7f/t
/+v/6//s/+z/7f/t/+z/7P/s/+n/6P/m/+b/6v/z////FgA1AFwAiACvANEA9AAUAS0B
NwEzASsBIAEIAdUAhwAoANL/jP9f/0//V/9u/4r/mP+c/6P/rP+x/7b/uv+//8T/xv/L
/9H/1P/X/9v/2//b/9z/3P/c/9z/3//g/+H/4f/h/+H/4v/i/+T/5f/m/+b/5f/m/+b/
5v/l/+X/5f/l/+X/5v/m/+b/5//n/+f/5//p/+r/6v/q/+r/6v/r/+v/6f/p/+n/6v/s
/+z/7v/v/+3/7f/t/+3/7f/u/+7/8P/x//H/8f/y//P/9f/1//X/9v/4//n/+v/5//r/
+//9/wAAAgADAAQABgAIAAoADAAMAA8AEQAWABkAGwAdACAAIgAkACcAKQAtAC4AMAAx
ADEAMgAzADMAMQAyADIAMgA0ADQAMwAzADAALgAtACoAKAAmACQAIgAfABwAGQAXABIA
DwAMAAoABwAEAAMAAAD9//v/+f/3//j/9v/2//P/9f/0//T/8//w//D/8P/w//D/7//v
/+7/7v/u/+7/7v/s/+3/7f/t/+//7//v/+//7f/t/+3/7f/t/+7/7v/v/+3/7f/t/+3/
7//x//H/8f/x//D/8P/x//H/8f/w//D/8P/w//D/8P/w//D/8f/x//L/8v/y//P/8//z
//P/8//x//H/8f/x//H/8v/z//T/8//y//H/8P/x//H/8f/x/+//7//w//H/8f/x//H/
8f/x//D/8P/w/+3/7f/t/+3/7v/u/+7/7v/u/+7/7v/s/+z/7P/s/+z/7P/s/+3/7v/u
/+z/6//r/+v/6//q/+r/6v/q/+j/6P/q/+z/7P/s/+z/7P/s/+z/7P/q/+r/6v/q/+r/
6v/r/+v/6v/q/+v/6//v//D/8f/x//D/8f/x//L/8v/y//T/9P/1//b/9v/2//b/9f/z
//L/9P/1//X/8//z//L/8v/x/+3/6//p/+j/6f/p/+j/5//m/+b/5P/j/+T/4//j/+T/
5P/n/+X/5P/l/+X/5f/m/+b/5v/l/+X/4//j/+P/4//l/+X/5v/m/+f/5//m/+b/5P/h
/+L/5P/k/+b/8f8DABwAPwBqAJgAvwDjAAYBKAE9AT8BNQErARoB9gC7AGUACAC2/3L/
Sf9D/1H/bP+I/47/kv+f/6r/sf+0/7j/vf/C/8b/y//N/9D/1f/X/9f/2f/Y/9j/2P/Y
/9v/3P/d/93/3//f/+D/4P/e/9//4P/g/+H/4v/i/+L/4f/h/+H/4f/i/+T/5f/m/+X/
5f/l/+X/4//k/+T/5P/k/+T/5f/l/+f/5//n/+j/6P/o/+r/6//p/+n/6f/p/+r/7P/t
//D/8f/x//H/8v/0//X/9P/z//b/+P/5//r/+f/6//v//f/+/wAAAQACAAUACAALAA4A
EgAVABcAHAAdAB8AIQAkACgAKgAtAC8ALwAwADIAMwA3ADgAOQA5ADcAOAA4ADgAOgA6
ADkAOQA3ADQAMgAuACwAKgAoACYAJQAiAB8AHQAZABUAEQAOAAsACAAHAAQAAwABAP//
/f/6//j/+P/1//f/9v/2//X/8v/y//L/8v/y//H/8f/w//L/8v/y//L/8P/x//H/8f/x
//H/8f/x//H/8f/x//H/8//0//T/9f/3//f/9//3//X/9//3//f/+f/4//j/+f/3//f/
9v/2//j/+P/4//j/+v/6//v/+//8//z//P/9//v/+//7//v/+f/5//n/+f/5//r/+//8
//r/+v/6//r/+v/7//z//f/5//n/+v/7//r/+f/4//f/+f/4//j/+P/3//f/9//3//j/
+P/4//j/9v/2//b/9P/y//L/8v/y//T/9P/1//b/9v/0//P/8//z//P/8v/y//L/9P/z
//L/8f/w//D/8P/w//D/8f/y//P/9P/z//L/8v/x//L/8v/z//P/8//0//X/9f/0//X/
9f/2//b/9v/4//j/+//8//z//P/8//v/+f/4//r/+//7//n/9f/0//T/8//0//P/8v/y
/+//7//u/+3/7P/s/+r/6f/m/+X/5f/m/+r/7f/r/+r/5//n/+f/6P/m/+b/5f/l/+j/
6f/q/+v/6f/p/+r/6v/q/+n/5//m/+b/5f/o/+j/5v/o//X/BwAeAEEAcgCgAMkA9QAe
AT4BUwFdAVUBRwE8ASAB6QCVADIA0v+C/1P/R/9R/2j/gP+M/5D/l/+g/6n/rv+0/7n/
vP/C/8X/x//K/8//0f/P/9H/0//U/9X/1v/X/9j/2f/Z/9f/1//Y/9j/2v/b/9z/3P/c
/9z/2//a/93/3f/d/93/3//g/+D/4P/h/+H/4f/h/+H/4v/i/+L/5P/k/+X/5f/l/+X/
5f/m/+j/6P/q/+v/6f/p/+n/6f/r/+z/7P/u//H/8f/x//L/9f/3//f/9//4//r/+//8
//3//v///wEAAwAGAAgACgAMAA4AEAASABYAGQAbACAAIQAjACUAKAArAC4AMgA1ADgA
OgA9AD8APwBAAEEAQQBCAEQARQBGAEQARABDAEMARABCAEEAPgA8ADoAOAA2ADEALgAr
ACkAJwAlACMAIgAdABoAGQAWABUAEwARAA8ADwAOAA8ADQAPAA4ADgANAAwADAAMAAwA
DAALAAsACgAKAAoACgAKAAwADQANAA0ADwAPAA8ADwARABEAEQARABIAFAAVABcAGQAZ
ABkAGQAbAB0AHQAdAB8AHgAeAB8AIgAjACMAJAAoACgAKAAoACoAKgArACsAKwAsAC0A
LwAvAC8ALwAvAC8ALwAvAC8ALAAsACwALAAqACoAKgAqACcAJwAnACcAJAAjACMAIwAi
ACEAIAAfAB4AHAAbABoAGQAZABkAGQAWABYAFgAWABQAFAAUABIAEgASABIAEgAQABAA
EQASABIAEAAPAA8ADwAOAAwADAAMAAwACgAKAAoACgAKAAoACgAKAAgACAAJAAkACgAK
AAsACwAMAAwADAALAAoACwALAAwADAAMAA4ADgAPABAAEAAQABAADwANAAwADAANAA0A
CwAJAAgACAAHAAYABQAEAAQAAwADAAIAAQAAAAAA/v/9//r/+f/5//r//P////3//P/7
//v/+//8//r/+v/5//n/+//7//v/+//7//v//P/8//v/+//6//r//P/5//j/9v/2//b/
/f8LACAAPwBqAJYAvwDnAAoBLgFLAVkBWQFTAUgBNAEJAcEAYAD+/7D/d/9h/2X/ev+S
/6T/qP+t/7b/v//E/8j/zf/U/9b/2//d/+L/5f/p/+v/7f/s/+z/7P/s/+3/7v/v/+//
8f/x//L/8v/y//P/9P/0//P/9P/0//T/9//3//f/9//1//b/9v/2//n/+f/5//n/+f/6
//r/+v/6//r/+//7//v/+//7//z//P/8//7/////////////////AAAAAAIAAwADAAMA
BAAFAAcABwAHAAYACAAJAAoADQAOAA8AEQASABQAFQAWABgAGgAcAB4AIQAlACgALgAw
ADEAMgA0ADgAOgA9AD8AQwBEAEYARwBHAEgASQBJAEsATABMAEwASgBKAEkASQBIAEYA
RQBCAEAAPgA8ADoANQAyAC8ALQAqACcAJAAiAB8AHAAbABgAFwAVABMAEQAQAA4ADgAL
AAkACAAIAAcACAAIAAgACAAGAAUABQAEAAQABAAEAAQABAAFAAUABQAFAAUABQAFAAUA
BQAFAAUABQAGAAYABwAHAAcABwAHAAUABwAHAAcACQAIAAgACQALAAsACgAKAAsACgAJ
AAgACgAKAAsACwAKAAoACgALAAsACwALAAsACwALAAsACwAKAAoACgAKAAoACgAKAAoA
CwALAAsACwAHAAcACAAJAAkACQAJAAkACQAIAAgACAAHAAcABwAHAAYABgAGAAYABgAG
AAYABAAGAAYABgAGAAQABAAFAAYABgAEAAMAAwADAAMAAgACAAIAAgACAAIAAgACAAIA
AgACAAIAAgACAAIAAgACAAIAAgADAAMAAgACAAMAAwAFAAYABwAHAAgACQAJAAoADAAM
AA4ADgANAA4ADgAOAA4ADQALAAoACgALAAsACQAHAAYABgAFAAYABQAEAAQAAwADAAIA
AQAAAAAA/v/9//z/+//7//z//v8BAP///v/9//3//f/+//7//v/9//3/+//7//v/+//9
//3//v/+///////+//7//v/9//z/+v/6//r/AQANACIAPwBmAJIAuwDfAAIBIgE/AU0B
RwE9ATIBHAHtAKcASgDw/6j/df9f/2P/eP+W/6j/rv+z/77/xf/K/87/0//Y/9z/3//j
/+j/6//t/+//7//y//L/8v/y//X/9v/3//f/9//3//j/+P/4//n/+v/6//n/+v/6//r/
+//7//v/+//9//7//v/+//3//f/9//3///8AAAAAAAAAAAAAAQABAAEAAQABAAIAAgAC
AAQABQAFAAUABQAFAAUABgAGAAgACQAJAAkACgALAA0ADQANAA4AEAARABIAEQASABMA
FQAWABgAGQAaAB4AIAAiACQAJAAnACkALgAxADMANQA4ADoAPAA/AEEARQBGAEgASQBL
AEwATQBNAE0ATgBOAE4ATgBOAE0ATQBMAEoASQBGAEQAQgBAAD4AOwA4ADUAMwAwAC0A
KgAoACUAIgAhAB4AHQAbABkAFwAYABYAFgATABMAEgASABEADgAOAA4ADgAQAA8ADwAO
AAwADAAMAAwADAANAA0ADQANAA0ADQANAA0ADQANAA0ADQAOAA4ADwAPAA8ADwAPAA0A
DwAPAA8AEQAQABAAEQAPAA8ADgAOABAAEAAQABAAEAAQABEAEQAQABAAEAARABMAEwAT
ABMAEQARABEAEQASABIAEgASABAAEAAQABAAEQARABEAEQAPAA8AEAARAA8ADwAPAA8A
DwAOAA4ADgAPAA8ADwAPAA4ADgAOAA4ADgAOAA4ADAAMAAwADAAMAAwADAANAA4ADAAK
AAkACQALAAsACgAKAAoACgAKAAoACAAIAAgACAAIAAoACgAKAAoACgAKAAoACgAKAAoA
CwALAAwADAANAA0ADgAOAA4ADQAQABEAEQASABIAEgAUABQAFQAWABYAFgAWABUAEwAS
ABAAEQARAA8ADwAOAA4ADQAMAAsACgAKAAsACwAKAAkABgAGAAQAAwAEAAMAAwAEAAYA
CQAHAAYAAwADAAMABAAGAAYABQAFAAcABwAHAAcABQAFAAYABgAHAAcABgAGAAYAAwAC
AAAAAgAIABUAKQBEAGkAlgDAAOMAAwEkAUQBUwFRAUcBOQEiAfgAswBZAAIAuP9+/2H/
Y/91/5T/rP+y/7b/wf/M/9H/2P/c/+H/5v/q/+3/8f/y//f/+//9//v//P/8//z//P//
/wAAAQABAAEAAQACAAIAAAABAAIAAgAFAAYABgAGAAcABwAHAAcABwAIAAgACAAHAAcA
BwAHAAkACgAKAAoADAAMAA0ADQALAAsACwAMAAwADAAOAA8ADwAPAA8ADwAPABAAEAAS
ABMAEwATABQAFQAXABcAFwAaABwAHQAeAB8AIAAhACMAIgAkACUAJgAqACwALgAwADIA
NQA3ADwAPwBBAEMARgBIAEoATQBPAFEAUgBUAFUAVQBWAFcAVwBXAFgAWABYAFgAWABX
AFcAWABWAFUAUgBOAEwASgBIAEMAQAA9ADsAOgA3ADQAMgAvACwAKwAoACcAJQAjACEA
IAAeAB4AGwAdABwAHAAbABkAGAAXABYAGAAXABcAFgAWABYAFgAWABYAFwAXABcAGQAZ
ABkAGQAZABkAGQAZABkAGgAaABsAHQAdAB0AHQAcAB0AHAAbABwAHAAdAB8AHwAfAB4A
HgAgACAAIAAgACAAIAAhACEAIAAgACAAIQAhACEAIQAhACEAIQAhACEAIAAgACAAIAAg
ACAAIAAgACEAIQAhACEAHwAfACAAIQAgAB8AHgAdAB0AHAAcABwAHQAdAB0AHQAeAB4A
HgAeAB4AHgAeABwAGwAaABkAGAAaABoAGwAcAB4AHAAbABsAHQAdABwAHAAaABoAGgAa
ABkAGAAXABcAFwAWABYAFgAZABoAGgAbABkAGQAZABkAGwAbABwAHQAdAB0AHAAcABsA
HgAfAA==
         </WaveFormData>
      </LeadData>
      <LeadData>
         <LeadByteCountTotal>10000</LeadByteCountTotal>
         <LeadTimeOffset>0</LeadTimeOffset>
         <LeadSampleCountTotal>5000</LeadSampleCountTotal>
         <LeadAmplitudeUnitsPerBit>4.88</LeadAmplitudeUnitsPerBit>
         <LeadAmplitudeUnits>��V</LeadAmplitudeUnits>
         <LeadHighLimit>2147483647</LeadHighLimit>
         <LeadLowLimit>268435456</LeadLowLimit>
         <LeadID>V5</LeadID>
         <LeadOffsetFirstSample>0</LeadOffsetFirstSample>
         <FirstSampleBaseline>0</FirstSampleBaseline>
         <LeadSampleSize>2</LeadSampleSize>
         <LeadOff>FALSE</LeadOff>
         <BaselineSway>FALSE</BaselineSway>
         <ExcessiveACNoise>FALSE</ExcessiveACNoise>
         <MuscleNoise>FALSE</MuscleNoise>
         <LeadDataCRC32>1539520312</LeadDataCRC32>
         <WaveFormData>
OgA6ADoAOgA3ADQAMQAuACsAKgApACgAJAAiACAAHgAcABoAGAAWABUAFAATABIAEQAQ
AA8ADgAMAAwADAAMAAoACgAKAAoACgAKAAoACgAIAAgACAAIAAgACAAIAAgACQAKAAsA
DAAKAAoACgAKAAoACgAKAAoADAAMAAwADAAKAAoACgAKAAwADAAMAAwACgAKAAoACgAK
AAoACgAKAAwADAAMAAwACgAKAAoACgAMAAwADAAMAAoACgAKAAoACgAKAAoACgAKAAoA
CgAKAAgACAAIAAgACAAIAAgACAAGAAYABgAGAAgACAAIAAgABgAGAAYABgAGAAYABgAG
AAYABgAGAAYABAAEAAQABAAEAAQABAAEAAYABgAGAAYABgAGAAYABgAEAAQABAAEAAQA
BAAEAAQABgAGAAYABgAGAAYABgAGAAYABgAGAAYABgAGAAYABgAGAAYABgAGAAYABgAG
AAYABgAGAAYABgAHAAgACAAJAAsADQAOAA4ADAAMAAwADAAQABEAEgASABIAEgASABIA
DwAPABAAEAASABAADwAOAA0ADQAMAAsACwALAAsACwAJAAgACAAHAAQAAgACAAEAAgAC
AAQABQAFAAMAAgACAAIAAwADAAMAAQABAAAAAAAAAAAAAAABAAEAAQABAAEAAQABAAEA
///7//r/+P/2//j/AQARACsATABxAJgAuwDjAAkBLgFHAVABWAFcAVQBNwH3AKMAWAAZ
AOb/y//E/8v/2P/e/9r/3P/e/9//4v/i/+P/5f/m/+f/6f/s/+3/7f/v/+3/7v/u/+7/
7f/s/+3/7//u/+7/7v/u/+z/7v/u/+7/8P/x//H/8P/w/+//7//v/+//7f/u/+//7//s
/+z/7P/r/+v/6//r/+v/6f/q/+r/6v/p/+n/6v/q/+j/6P/p/+n/6f/p/+n/6v/s/+z/
7f/t/+//7//v/+//8P/v/+//7//t/+3/7//x//L/8v/z//P/8//1//j/+v/6//v//f//
/wEAAwAFAAgACwANAA8AEwAUABUAFgAYABoAHAAeACAAIwAlACUAJgAmACUAJgAmACcA
JwAnACcAKQAlACQAIQAhAB8AHQAbABoAFwAVABQAEwAQAA0ACwAIAAcABAACAAAA/v/9
//z//P/7//r/+f/4//f/9v/2//X/9f/1//X/9P/0//T/9P/y//L/8//z//X/9f/1//b/
9v/3//f/9//1//X/9f/1//b/9v/3//f/9f/1//b/9v/2//b/9v/3//f/9//4//j/9v/2
//b/9v/4//n/+f/5//f/+f/5//n/+P/3//b/9f/3//f/9//3//f/9//3//f/+P/4//j/
+P/3//X/9P/z//T/9f/2//f/9f/1//X/9f/1//T/9P/0//P/8//z//P/8f/x//H/8f/w
//D/8P/w//L/8v/y//H/8f/x//H/8f/z//P/8//z//L/8f/w/+//7//u/+7/7v/u/+3/
7f/t/+//7//v/+//8f/x//H/8f/v/+//7P/s/+z/7P/s/+7/7v/u/+7/7P/s/+z/7P/t
/+7/7//w/+7/7v/v//D/7v/v/+//8f/w//D/8P/w//D/8P/y//P/9v/2//b/9v/4//j/
9//3//X/9P/z//D/7//u/+3/7f/s/+v/6//r/+v/6//p/+j/6P/n/+b/5P/i/+H/4P/g
/+T/5f/l/+P/4P/g/+D/4f/j/+P/4//j/+D/4P/g/+D/4P/h/+H/4f/j/+P/4//j/9//
2//X/9b/1v/Y/97/6f/7/xkAPABlAI4AtwDjAA0BMgFJAVQBXAFeAVYBNQHzAJsASAAB
AMz/s/+u/7H/tv+4/7j/uv++/73/vP+8/73/wf/E/8f/yf/I/8n/zf/P/8//z//O/83/
y//L/83/0P/Q/87/zv/O/8z/zP/M/8z/zv/Q/9H/0f/S/9H/0f/R/9H/z//Q/9H/0f/S
/9L/0v/R/9D/z//O/83/z//Q/9D/0P/P/8//0P/Q/87/zv/P/8//0f/R/9H/0v/R/9D/
0P/P/8//z//P/8//0//T/9T/1f/T/9P/1f/X/9r/2v/b/9v/2//d/+D/4v/m/+f/6f/r
/+v/7f/v//L/9//5//v///8DAAUABwAKAAsADAANAA4AEAATABQAFgAXABcAGQAaABsA
GwAbABsAGwAXABYAEwARAA8ADQALAAkABQACAAAA/f/6//f/9f/w/+//7P/q/+j/5v/l
/+T/4f/f/93/2//c/9v/2v/a/9v/2//b/9v/3P/c/9z/3P/c/9z/3f/d/9//3//f/+D/
4P/h/+H/4f/j/+P/4//j/+b/5v/n/+f/5//n/+j/6P/q/+r/6v/r/+v/6//s/+z/6v/q
/+r/6v/s/+3/7f/t/+3/7//v/+//7//v/+//7//x//H/8f/x//H/8f/x//H/8v/y//L/
8v/0//P/8//z//L/8f/w/+//8f/x//H/8f/x//D/8P/w//H/8f/x//H/8f/x//H/8f/y
//L/8v/y//L/8v/y//H/8f/x//H/8f/z//P/8//z//H/8f/x//H/8f/w//D/8P/x//H/
8v/z//P/8//z//P/8//z//P/8//1//X/9f/1//T/9P/0//T/9P/0//b/9v/2//b/9v/2
//b/9v/4//j/+P/4//b/9v/3//j/+v/7//v//f/+//7//v/+//7//v8AAAEABAAEAAQA
BAAEAAQAAwADAAQABAAEAAIAAwACAAEAAQAAAP/////////////9//z//v/9//z/+v/4
//f/9v/2//r/+//7//n/9v/2//b/9//5//n/+f/5//r/+v/6//r//P/9//3//f/9//3/
/f/9//3/+//5//j/9P/0//b//f8NACUARgBvAJgAvQDnABMBPAFZAWYBcAF2AXQBYQEt
AdkAggA7AAIA4f/W/9X/3v/i/+L/4v/m/+f/6P/q/+v/6//u/+//8f/0//X/9//5//n/
+P/4//j/9//3//n//P/8//z//P/8//r//P/8//z//v///////v/+//////////////8A
AAEAAQAAAAAAAAD//wEAAQABAAEAAwAEAAQABAADAAMABAAEAAQABAAFAAUABQAFAAUA
BgAGAAYABwAHAAkACQAJAAkACwALAAwADQAPAA8AEQATABQAFAAVABUAFQAXABoAHAAg
ACEAIwAlACUAJwApACwAMQAzADUAOQA7AD0APwBCAEIARABGAEgASQBLAEsATABNAE0A
TwBQAE8ATwBPAE8AUQBNAEwASQBJAEcARQBDAEMAPwA8ADoANwA0ADEALwAsACsAKAAm
ACIAIAAfAB4AGgAZABgAFwAYABcAFgAWABMAEwATABMAEgASABIAEgASABIAEwATABEA
EQARABIAEgATABMAEwARABEAEQARABIAEgATABMAEwATABQAFAASABIAEgATABMAEwAU
ABQAFAAUABQAFAAUABUAFQAVABMAFQAVABUAFQAVABUAFQAVABUAFQAVABUAFQAVABUA
FgAWABYAFgAWABUAFQAVABMAEwATABMAEwATABMAEwATABIAEgASABIAEwAUABUAFAAT
ABIAEQASABIAEgASABIAEgASABEAEQARABEAEQARABEAEQARABEAEQARABEAEQAQABAA
EAASABEAEQARAA8ADwAPAA8ADwAPAA8AEQAQAA4ADgAOAA4ADgAOAA4ADgAQABAAEAAQ
AA4ADgAOAA4AEAAQABEAEgASABMAEwAVABQAFAAUABQAFgAWABgAGQAYABgAGAAYABkA
GgAaABsAGgAaABoAGAAXABYAFQAVABQAEwATABMAEwATABEAEAASABEAEAAOABAADwAO
AA4AEAARABEADwAOAA4ADgAPAA0ADQANAA0ADAAMAAwADAAMAA0ADQANAA0ADQANAA0A
DQANAAsACAAEAAIABgANAB8AOQBaAIEAqADPAPUAHQFCAV8BbAF2AXoBdAFdASMB0QB+
ADkABADn/9z/3//o/+7/6P/m/+j/5//q/+z/6//t//D/8f/z//T/9f/3//n/+f/4//j/
+P/3//b/9//5//j/+P/4//j/9v/3//j/+f/8//z/+//5//j/+//7//v/+//5//r/+//7
//z//P/8//v/+//7//v/+//6//r/+f/4//f/9//4//j/+P/4//n/+f/5//n/+f/6//r/
+v/7//v/+//7//v/+//9//3//v////3//f///wEAAgACAAMAAwABAAMABgAIAAgACQAL
AA0ADwARABMAFgAXABkAGwAfACEAIwAlACgAKgAsAC4AMAAwADEAMAAwAC8ALwAxADIA
MwAzADMAMwA1ADEAMAAtACsAKQAnACUAJQAhAB4AHAAZABYAEwARAAwACwAIAAYABgAE
AAMAAgD+//3//P/7//r/+f/4//j/+f/5//n/+f/2//b/9v/2//b/9v/3//f/9//3//f/
+P/2//f/9//3//n/+f/5//n/+P/4//n/+f/5//n/+v/6//r/+v/6//v/+f/5//r/+v/4
//j/+P/4//j/+f/5//n/+//9//3//f/7//v/+//7//v/+//7//v/+//7//v/+//6//r/
+v/6//r/+f/5//n/+f/5//n/+f/5//n/+f/5//v/+v/6//r/+f/5//n/+f/5//n/+f/5
//j/+P/4//j/+P/4//j/9//3//f/9//3//f/9//3//f/9//3//f/9//3//b/9v/2//T/
8//z//P/9P/1//b/9//1//b/9v/2//b/9v/0//T/9P/0//L/8v/y//L/8v/y//L/8v/y
//L/8//0//b/9//3//n/+P/4//j/+P/4//j/+v/7//r/+v/6//r//P/8//v/+//8//z/
/P/6//f/9v/1//X/8v/x//H/8f/y//P/8v/y//L/8f/w/+7/7P/r/+r/6v/u/+//7//t
/+r/6v/q/+v/6//r/+v/6//s/+z/7P/s/+z/7f/t/+3/6//r/+v/6//r/+f/5f/i/+D/
4P/m//P/BwAjAEwAdQCcAMUA8QAbAUABVwFkAWoBbgFmAUcBAwGrAFYADwDc/8P/vP+/
/8L/wv/A/8L/xP/F/8T/xP/H/8v/yv/J/8v/zv/R/9X/1//V/9X/1P/T/9H/z//R/9T/
1P/U/9T/1P/S/9L/0v/S/9T/0//T/9L/0v/T/9P/0//T/9L/0v/S/9H/0v/S/9L/0f/P
/8//z//P/83/zv/O/87/zf/N/87/zv/O/87/z//P/83/zf/N/87/zv/O/8//z//P/8//
z//P/9D/z//P/8//zf/N/8//0f/S/9L/0//T/9L/0//V/9b/2P/Z/9v/3f/d/9//4f/k
/+f/6f/r/+//8f/z//X/+P/3//j/+f/6//3//////wAA/////wEAAgACAAEAAAD/////
+//6//f/8//x/+//7f/p/+X/4v/g/9v/2P/V/9P/0P/P/8z/yv/G/8T/w//C/77/vf+8
/7v/uP+3/7b/tv+1/7X/tf+1/7L/sv+y/7L/tP+0/7X/tf+3/7f/t/+4/7j/uf+5/7n/
uf+5/7n/uf+8/7z/vf+9/73/vf++/77/wP/A/8D/wf/B/8H/wv/C/8T/xP/E/8T/xP/F
/8X/xf/H/8n/yf/J/8n/yf/J/8n/y//L/8v/y//L/8v/y//L/8z/zP/M/8z/zf/N/87/
z//N/83/zf/N/87/z//Q/9H/0//S/9L/0v/T/9P/0//T/9H/0f/R/9H/0v/S/9L/0v/T
/9T/1f/V/9X/1f/V/9X/1//X/9f/1//V/9X/1f/V/9f/1v/W/9b/1//X/9j/2f/b/9v/
2//a/9r/2v/a/9r/3P/c/9z/3P/a/9r/2v/a/9z/3P/c/9z/3f/e/+D/4v/i/+P/4//l
/+T/5P/k/+T/5v/m/+j/6f/s/+z/7P/s/+7/7v/t/+3/7v/u/+7/7P/s/+z/7P/t/+z/
6//r/+v/6//r/+n/6P/q/+n/6P/m/+b/5f/k/+T/6P/p/+n/5//k/+T/5P/l/+f/5//n
/+f/6P/o/+j/6P/o/+n/6f/p/+v/6//r/+v/6f/n/+f/5P/i/+D/5P/r//n/EQA0AF0A
hgCvANsABwEwAU0BXgFoAXABbgFdAS0B2wCCADMA9v/R/8T/wf/I/87/zv/Q/9L/0//U
/9T/1f/X/9j/2//f/+L/4//l/+X/5//n/+b/5f/j/+P/5f/o/+j/6v/q/+r/6P/q/+r/
6v/s/+//7//u/+7/7//v/+//7//v//D/8f/x//L/8v/y//H/8f/x//H/8f/z//T/9P/0
//P/8//0//T/9P/0//X/9f/3//f/9//4//j/+P/5//n//f/9//3//f//////AAABAAEA
AQADAAUACAAIAAkACQAJAAsADgAQABIAEwAVABcAGQAbAB0AIAAlACcAKQAtAC8AMQAz
ADYAOAA6ADwAPgBBAEMAQwBEAEMAQwBFAEYARwBHAEcARwBHAEMAQgA/AD8APQA7ADkA
NwAzADAALgArACgAJQAjACAAHwAcABoAGAAWABUAFAASABEAEAAPAA4ADQAMAAwACQAJ
AAkACQAKAAoACgAKAAgACAAJAAkACQAJAAkACgAKAAsACwALAAsACwALAAsACgAKAAsA
CwALAAsADAAMAAwADAAMAA0ADQANAA4ADgAOAA4ADgAOAAwADQANAA0ADQAPAA8ADwAN
AA0ADQANAA8ADwAPAA8ADQANAA0ADQAOAA4ADgAOAA4ADQANAA0ADQANAA0ADQAPAA8A
DwAPAA0ADAAMAAwADQANAA0ADQANAA0ADQANAAwADAAMAAwADgAOAA4ADQALAAsACwAL
AAsACwALAAsADQANAA0ADQANAAwADAAMAAwACwALAAsACgAJAAgABwAJAAoACAAIAAgA
CAAIAAgACAAIAAgACAAIAAgACgAKAAoACgAIAAgACQAKAAoACwALAA0ADgAOAA4ADgAQ
ABAAEgATABQAFAAUABQAEgASABEAEQAUABQAFAASAA8ADgANAA0ADgANAA0ADQALAAsA
CQAIAAgABwAGAAQABgAFAAQABAAEAAUABQADAAIAAgACAAMABQAFAAUABQAEAAQABAAE
AAYABwAHAAcABQAFAAUABQAFAAEA///+//r/+v8AAAkAHQA3AFwAgwCqAM8A+QAhAUQB
XQFqAXIBeAFwAU8BDQG3AGgAKQD6/+H/2v/f/+j/6v/o/+j/6P/p/+r/7P/t/+3/8P/x
//P/9v/3//n/+f/5//r/+v/6//n/9//5//z//P/8//z//P/6//v//P/9/wAAAQABAAAA
AAD/////////////AAABAAEAAAAAAAAA//8AAAEAAgADAAEAAgACAAIAAQABAAIAAgAE
AAQABQAFAAUABQAFAAYABgAGAAcABwAHAAcABwAHAAkACQAKAAsADQANAA8AEQAQABAA
EQARABMAFQAYABoAGgAbAB0AHwAhACMAJQAoACsALQAvADMAMwA1ADcAOgA8AD4AQABC
AEMARQBFAEYARQBFAEcASABHAEcARwBHAEcAQwBCAD8APwA9ADsAOQA5ADUAMgAwACsA
KAAlACMAIgAhAB4AHAAaABgAFwAWABQAEwASABEAEAAPAA4ADgANAA0ADQANAAwADAAM
AAwACgAKAAsACwALAAsACwAMAAwADQANAA0ACwALAAsACwAMAAwADQANAAwACwALAAoA
DAAMAAwADQALAAsADAAMAAwADAAMAAwADAANAA0ADQALAA0ADQANAA0ADQANAA0ADQAN
AA0ADQANAA0ADQANABAAEAAQABAADwANAAwACwALAAsACwALAAsACwALAAsADQAMAAwA
DAANAA0ADQANAAoACQAIAAcABgAGAAYABgAGAAYABgAFAAMAAwADAAMAAwADAAMAAwAD
AAMAAwADAAEAAAAAAAAA/v/9//3//f8AAP7//v/+//7//v/+//7//v/8//z//P/8//z/
/P/8//z/+v/6//v//P/8//3//f///wAAAAAAAAAA///+///////+//7//v/+//7//v/9
//3/AAAAAAAA/v////7//f/9//v/+f/4//f/9f/1//P/8v/y//H/8P/u/+7/7f/s/+z/
7v/v/+//7f/u/+7/7v/v/+//7//v/+//7P/s/+z/7P/q/+v/6//r/+3/7f/t/+3/7f/p
/+n/6P/m/+T/6v/3/w0AKwBQAHkAoADFAO8AGQE8AUsBVAFcAVwBTAEhAdkAgwA4APn/
zv+7/7j/v//I/8j/xv/K/87/zf/O/87/0f/T/9T/1f/X/9j/2f/b/9v/3f/c/9z/3P/b
/93/3//i/+L/4v/i/+L/4P/e/97/3v/g/+H/4f/g/+D/4f/h/+H/4f/j/+T/5f/l/+T/
5P/k/+P/4f/h/+H/4f/h/+L/4v/i/+P/4//k/+T/5P/k/+X/5f/j/+P/4//k/+b/5v/n
/+f/6f/p/+n/6f/r/+v/7P/t/+3/7f/v//H/8v/y//P/8//x//P/9v/4//z//f///wEA
BQAHAAkADAANAA8AEQAVABkAGwAdACAAIAAiACQAJgApACsAKwAsACwAKwAsACwALwAv
AC8ALwAuACkAJwAjACEAHwAdABsAGwAXABQAEgAOAAoABgADAP7//f/6//j/+P/2//X/
9P/y//H/8P/v/+z/6//q/+r/5//n/+f/5//m/+b/5v/m/+b/5v/n/+f/5//n/+f/6P/m
/+f/5//n/+f/5//n/+f/6P/o/+n/6f/r/+v/7P/s/+r/6v/q/+v/6//r/+z/7P/r/+r/
6f/o/+j/6f/p/+n/6f/r/+v/6//t/+3/7f/t/+v/6//r/+v/6f/p/+n/6f/q/+r/6v/q
/+j/5//n/+f/6f/p/+n/6f/p/+n/6f/p/+j/5v/l/+T/4//j/+P/4//j/+P/4//j/+T/
5P/k/+T/4v/i/+L/4f/f/9//3//f/9//3//f/9//3f/d/93/3f/f/97/3v/e/+D/4P/d
/9z/2//a/9j/2P/Y/9j/2v/a/9r/2v/a/9r/2v/a/9r/2v/b/9z/2//b/9r/2//a/9r/
2v/a/9r/2v/c/93/3v/e/97/3v/c/9z/2//b/9z/3P/c/9r/2P/W/9T/0//U/9P/0//T
/9D/z//M/8r/yv/J/8j/xv/F/8P/wf/A/8T/xf/F/8P/wf/A/7//v/+8/7v/uv+5/7n/
uv+7/7z/u/+7/7r/uf+4/7f/tv+1/7P/sf+x/67/qv+q/7D/u//P/+//GABBAGgAlwDF
AO8AEgErATQBPAFCATgBEwHLAG8AGADN/5j/f/92/3X/ev9+/37/fP98/3//gv+C/4H/
g/+E/4X/hf+I/4v/i/+J/4n/jP+M/4z/i/+J/4v/jv+O/4z/jP+M/4r/jP+M/4z/jv+N
/43/jP+M/4//j/+P/4//j/+Q/5H/kf+S/5L/kv+R/5P/k/+T/5P/lf+W/5b/lv+W/5f/
mf+a/5r/mv+b/5v/mf+Z/5n/mv+b/5z/nv+f/6H/of+h/6H/pv+n/6n/q/+r/6v/rf+v
/7L/sv+z/7P/tP+3/7v/vv/C/8P/xf/H/8r/zf/Q/9T/2f/b/93/4f/k/+f/6v/u//H/
9P/3//r/+//9//3//v8AAAEABAAGAAcABwAHAAcACAAFAAUAAwADAAEA///9//v/9//0
//L/8P/u/+z/6//m/+X/4v/g/9//3v/e/97/3v/d/9z/2//b/9v/2//c/93/3f/d/93/
3P/c/9z/3P/e/97/3//f/+L/4//k/+b/5v/n/+f/5//q/+v/7P/t//D/8P/x//H/9P/1
//f/+P/5//r/+//9//////8AAAAAAwAEAAUABgAIAAkACQAJAAoADQAOAA8AEQARABEA
EQASABMAFAAVABcAFwAXABcAFgAWABYAFgAWABUAFQAVABUAFQAVABUAFAATABIAEQAP
AA4ADgAOAA0ADQANAA0ADQANAA0ADQAKAAoACgAKAAoACgAKAAkACQAJAAkACQAJAAkA
CQAJAAsACwALAAsACwAKAAoACgAKAAoACAAIAAgACAAIAAgACAAIAAgACAAIAAgACAAI
AAkACgAKAAsACwANAA4ADgAOAA4ADgAOABAAEQAQABAAEAAQABIAEgARABEAEgASABIA
EAAPAA4ADQANAA4ADQANAA0ACwALAAkACAAKAAkACAAGAAQAAwACAAIABgAHAAcABQAE
AAQABAAFAAMAAwADAAMAAwAEAAUABgAEAAUABQAFAAUABQAFAAUABQADAAEAAAD8//r/
/P8FABcAMwBWAH8ApgDNAPcAIQFKAWcBdAF+AYgBhgFtATMB3QCIAD8ACADp/+D/4f/o
/+r/6P/m/+j/6f/q/+z/7//x//L/8//1//b/+f/7//3//f/8//z//P/7//v//f8AAAAA
AAAAAAAA/v///wAAAQAEAAMAAwACAAIABQAFAAUABQADAAQABQAFAAYABgAGAAUABwAH
AAcABwAHAAgACAAIAAcABwAIAAgACgAKAAsACwALAAsACwAMAAwADAANAA0ADwAPAA8A
DwARABEAEgATABEAEQATABUAGAAYABkAGQAZABsAHgAgACIAIwAlACcAKwAtAC8AMgA1
ADcAOQA9AD8AQQBDAEYASABKAEwATgBPAFEAUQBSAFUAVQBXAFgAWABXAFYAVQBVAFEA
UABNAEwASwBKAEkARQBBAD4APAA5ADYAMwAxACwAKwAoACYAJgAkACMAIgAeAB0AHAAb
ABoAGQAYABgAGQAZABkAGQAWABYAFgAWABYAFgAXABcAFwAXABcAGAAWABcAFwAXABcA
FwAXABcAFgAWABcAFwAXABcAGAAYABgAGAAYABkAGQAZABoAGgAaABoAGgAaABkAGQAY
ABcAGQAbABsAGwAbABsAGwAbABsAGwAbABsAGwAbABsAGwAaABoAGgAaABoAGQAZABkA
GwAbABsAGwAZABkAGQAZABsAGgAaABoAFwAXABcAFwAZABkAGQAZABgAGAAYABgAGAAY
ABgAFwAXABcAFwAXABcAFwAXABcAFwAXABcAFwAXABYAFgAWABQAFQAWABYAFgAWABYA
FAAUABQAFAAUABQAFAAUABYAFgAWABYAFAAUABUAFgAYABkAGQAbABoAGgAaABoAHAAc
AB4AHwAgACAAIAAgAB4AHgAdAB0AHgAeAB4AHAAdABwAGwAbABoAGQAZABkAGQAZABcA
FgAWABUAFAASABIAEQAQABAAEgATABMAEQAQABAAEAARABEAEQARABEAEAAQABAAEAAS
ABMAEwATABMAEwATABMAEQAPAA0ADAAKAAgACgARACMAPQBeAIcAsADXAP0AJwFMAWkB
dgF8AYIBfAFhAScB0wCAAD8ADADt/+T/5//y//b/9P/0//b/9//4//j/+//9//7///8D
AAQABwAJAAkABwAIAAgACAAHAAcACQAMAAwADAAMAAwACgAMAAwADAAOAA8ADwAOAA4A
DwAPAA8ADwAPABAAEQARABIAEgASABEAEwATABMAEwARABIAEgASABEAEQASABIAFAAU
ABUAFQAVABUAFQAWABYAFgAXABcAGQAZABkAGQAbABsAHAAdAB0AHQAfACEAIgAiACMA
IwAlACcAKgAsACwALQAvADEAMQAzADUAOAA9AD8AQQBFAEUARwBJAEwATgBQAFIAVABV
AFcAVwBYAFkAWQBbAFwAXQBdAF0AXQBdAFkAWABVAFUAUwBRAE8ATQBJAEYARABBAD4A
OwA5ADgANwA0ADIALgAsACsAKgAqACkAKAAnACQAIwAiACIAIQAhACEAIQAiACIAIgAi
ACAAIAAhACEAIQAhACEAIgAgACEAIQAhACEAIQAhACEAIgAiACMAIwAhACEAIgAiACIA
IgAiACMAIwAjACQAJAAiACIAIgAiACIAIwAjACMAIQAjACMAIwAjACMAIwAjACUAJQAl
ACUAIwAjACMAIwAkACQAJAAkACQAIwAjACMAJQAlACUAJQAlACUAJQAlACMAIgAiACIA
IwAjACMAIwAjACMAIwAjACIAIgAiACIAIgAiACIAIQAhACEAIQAhACMAIwAjACMAIgAh
ACAAHwAfAB4AHgAeACAAHwAfAB8AHgAeAB4AHgAeACAAIAAgACAAHgAeAB4AHgAeAB4A
HgAeACAAIAAhACIAIQAhACAAIQAjACQAJQAmACYAJgAoACkAKgAqACoAKgAoACgAJwAn
ACYAJgAmACQAJQAkACMAIwAiACEAIQAhACEAIQAfAB4AHAAbABoAGAAYABcAFgAWABoA
GwAbABkAFwAWABUAFQAWABcAGAAZABYAFgAWABYAFgAXABcAFwAXABcAFwAXABUAEQAP
AAwACgAMABQAJQA9AF0AhACrANIA9wAfAUcBZgFzAXgBfgF2AV4BKQHXAIUAQgAJAOj/
3f/e/+n/8v/w/+7/8v/0//X/+P/6//3///8CAAMAAwAEAAcACQAJAAcACAAIAAgABwAH
AAkADAAMAAoACgAKAAgACAAIAAgACgAMAA0ADQAOAA0ADQANAA0ADQAOAA8ADwAMAAwA
DAALAA0ADQANAA0ADQAOAA4ADgALAAsADAAMAAwADAANAA0ADwAPAA8AEAAOAA4ADwAP
ABEAEQARABEAEwATABQAFQAXABcAGQAbABoAGgAbABsAGwAdACAAIgAiACMAJQAnACsA
LQAvADIANQA3ADkAPQA/AEEAQwBGAEgASgBMAE4ATQBPAE8AUABQAE8AUABQAFEAUQBR
AFEAUgBPAE8ATQBJAEcARQBDAEAAOwA3ADQAMwAwAC0AKwAqACkAJgAkACAAHgAdABwA
GgAZABgAFwAYABcAFgAWABQAEwASABEAEgASABIAEgASABIAEwATABMAEwATABQAFAAV
ABUAFQAVABUAFQAVABQAFAAVABUAFQAVABYAFgAUABQAFAAVABUAFQAWABYAGAAYABgA
GAAYABkAGQAZABcAGQAZABkAFwAXABcAFwAZABkAGQAZABkAGQAZABkAGAAYABgAGAAY
ABcAFwAXABcAFwAXABcAGQAZABkAGQAXABYAFgAWABMAEwATABMAFQAVABUAFQAUABQA
FAAUABQAFAAUABMAEAAPAA4ADQAOAA8AEAARABEAEQARABEADwAOAA4ADgAMAAsACwAL
AAkACQAJAAkACQAJAAkACQALAAsACwALAAkACAAIAAcACQAJAAkACQAIAAgACAAIAAYA
CAALAA==
         </WaveFormData>
      </LeadData>
      <LeadData>
         <LeadByteCountTotal>10000</LeadByteCountTotal>
         <LeadTimeOffset>0</LeadTimeOffset>
         <LeadSampleCountTotal>5000</LeadSampleCountTotal>
         <LeadAmplitudeUnitsPerBit>4.88</LeadAmplitudeUnitsPerBit>
         <LeadAmplitudeUnits>��V</LeadAmplitudeUnits>
         <LeadHighLimit>2147483647</LeadHighLimit>
         <LeadLowLimit>268435456</LeadLowLimit>
         <LeadID>V6</LeadID>
         <LeadOffsetFirstSample>0</LeadOffsetFirstSample>
         <FirstSampleBaseline>0</FirstSampleBaseline>
         <LeadSampleSize>2</LeadSampleSize>
         <LeadOff>FALSE</LeadOff>
         <BaselineSway>FALSE</BaselineSway>
         <ExcessiveACNoise>FALSE</ExcessiveACNoise>
         <MuscleNoise>FALSE</MuscleNoise>
         <LeadDataCRC32>3587862857</LeadDataCRC32>
         <WaveFormData>
JgAmACYAJgAiACAAHgAcABkAGAAXABYAEgAQAA4ADAALAAoACQAIAAcABgAFAAQAAwAC
AAEAAAD+//7//v/+//7//v/+//7//v/+//7//v/+//7//v/+//z//P/8//z//v/+//7/
/v/+//7//v/+//7//v/+//7//v/+//7//v/+//7//v/+//7//v/+//7//v/+//7//v8A
AAAAAAAAAAAAAAAAAAAAAAAAAAAAAAAAAAAAAAAAAP7//v/+//7//v/+//7//v8AAAAA
AAAAAP7//v/+//7//P/8//z//P/6//r/+v/6//z//P/8//z//P/8//z//P/8//z//P/8
//z//P/8//z//P/8//z//P/8//z//P/8//z//P/8//z//P/8//z//P/8//z//P/8//z/
/P/8//z//P/8//z//P/8//z//P/8//z//P/8//z//P/8//z//f/9//3//f/8//7//v/+
//7//v/+//7//v////////8AAAEAAQACAAIAAgACAAMAAwAFAAYABgAFAAUABQAGAAYA
BgAGAAYABgAGAAYABAAEAAQABAACAAIAAgACAAIAAgABAAAA///+//v/+f/5//j/9v/2
//n/+f/5//f/9//2//j/+P/4//j/9v/2//b/9v/2//b/9//3//f/9//3//f/9//3//X/
9f/x/+//7f/q/+r/7//8/w8AKABGAGQAgACkAMoA7QAEARUBJAEyATYBLAEDAcUAjABc
ADQAFwAJAAUABwAEAP7/+//2//T/8v/w/+3/7f/r/+z/7v/u/+z/7P/u/+3/6//r/+r/
6v/r/+v/6//q/+z/7f/t/+3/7f/t/+3/7f/u/+7/7//v/+7/7f/t/+3/7//u/+7/7v/v
/+//7//v/+//8P/w//H/7//u/+7/7v/v/+//8P/x/+//7//v//D/8P/x//L/8//2//b/
9v/2//j/+P/4//f/9//5//n/+f/3//j/+v/7//z//P/9//7/AQACAAMABAADAAUABwAI
AAkADAAOABAAEgAUABcAGQAZABsAHgAgACIAJAAlACYAKQArACsALAAsACwALAAtAC4A
LgAvAC8ALwAtACsAKgAoACgAJwAlACQAIgAgAB0AGgAYABcAFgASABIAEAANAAsACgAI
AAgACQAIAAcABQADAAMAAgABAAEAAAAAAAAA/f/9//3//f/8//z//P/9//7///8AAAEA
AQABAAEAAQD////////+/wAAAQACAAIAAAAAAP////////////8AAAMAAwADAAMAAAD/
//////8CAAMAAwADAAEAAQABAAEA/f/9//7//v////////////////8AAAAAAAABAAEA
AAD9//z/+//7//3//f/9//7//P/8//z//P/8//v/+//7//r/+//7//v/+f/4//j/+P/3
//f/+P/4//v/+//7//v/+f/4//j/+P/4//n/+v/7//r/+v/6//n/+P/3//b/9P/2//X/
9P/0//X/9v/2//b/9v/2//f/+P/2//f/9v/0//T/9P/0//b/9//3//f/9f/0//T/9P/2
//b/9v/2//b/9v/3//f/9f/2//f/9//4//j/+P/4//f/9//5//r/+//7//z//f/+//7/
/v/+//3//P/7//r/+P/4//j/+P/0//T/9P/0//b/9v/1//T/8//y//H/7//t/+z/6v/q
/+//7//v/+3/6//q/+r/6v/s/+z/7P/s/+r/6v/q/+r/6f/p/+n/6f/r/+v/6//r/+f/
5f/h/9//2//c/+D/5//0/wkAIgBAAGIAhACsANIA9wAQASEBMgFAAUYBOgEPAdMAlgBg
ADIAFwAJAP//9//0//D/6//m/+L/3v/a/9n/2//b/9z/3P/c/9z/3P/c/93/3P/b/9n/
2P/b/9v/2//a/9r/2//b/9v/2v/Z/9j/1//a/9z/3//h/9//3//g/+H/3//e/97/3v/f
/9//3//f/93/3v/e/9//4P/g/+H/4v/f/9//4P/h/9//3//f/+D/4v/j/+T/5f/j/+L/
4f/g/+P/5P/l/+X/5//p/+n/6f/n/+j/6v/r/+z/7P/t/+7/7//w//H/8v/1//f/+f/6
//v//v8AAAIABAAGAAkACwAPABEAFAAWABcAGAAYABgAHQAfAB8AIAAiACIAIgAjACQA
JAAlACUAJQAjACEAIAAdABwAGgAXABUAEgAPAAsABgAEAAMAAgD9//z/+f/1//P/8v/w
//D/7f/s/+v/6f/p/+n/6P/n/+n/6P/o/+j/5//n/+f/5//m/+b/5v/n/+X/5f/l/+X/
5//n/+f/5//n/+f/5//m/+b/5//o/+j/6P/o/+f/5//p/+n/6f/q/+n/6f/p/+n/6v/p
/+n/6f/o/+n/6f/p/+v/6//r/+v/6//r/+z/7P/r/+v/6//r/+v/6//s/+z/6v/r/+v/
6v/r/+r/6f/p/+f/5//n/+j/6v/q/+r/6v/o/+f/5//n/+j/6f/p/+n/6f/o/+j/6P/n
/+f/6P/o/+n/6f/p/+n/6f/o/+j/6P/n/+f/5//n/+X/5v/n/+f/5f/l/+X/5P/l/+X/
5f/m/+f/6P/o/+j/5//m/+b/5v/o/+f/5v/m/+b/5v/m/+b/5v/m/+j/6f/p/+n/6f/o
/+j/6P/o/+j/6P/o/+j/6P/p/+n/6//s/+3/7f/u/+7/7v/u/+//7//x//L/9P/z//P/
8//y//L/8v/y//L/8v/y//L/8v/y//L/8v/w//D/8P/w//D/8P/v/+7/7f/s/+v/6f/r
/+r/6P/o/+v/6//r/+n/6f/o/+j/6P/o/+j/6P/o/+j/6P/o/+j/6//r/+v/6//r/+v/
6//r/+n/5//l/+P/4f/e/97/4//w/wEAGAA4AFYAdgCaAMAA5QAEARcBKAE2AUABPgEf
AeUApgByAEIAIwATAAkAAwAAAPr/9f/y/+7/7P/q/+n/5//n/+b/6P/o/+j/6P/o/+n/
5//n/+b/5v/n/+f/5//m/+j/6f/p/+n/6f/p/+n/6f/q/+r/6//r/+v/6//s/+3/7f/s
/+z/7P/t/+3/7f/t/+v/7P/s/+3/7//u/+7/7v/v/+//8P/x/+//7//v//D/8P/x//L/
8//0//T/9P/0//j/+P/4//f/+f/7//v/+//7//z//v///wAAAAABAAIAAwAEAAUABgAH
AAkACwAMAA0AEAASABQAGAAaAB0AHwAfACEAJAAmACgAKgArACwALwAxADEAMgAyADIA
MgAzADYANgA3ADcANwA1ADMAMgAxADAALgArACsAKAAlACEAHgAcABsAGgAUABQAEgAP
AAsACgAIAAgABQAEAAMAAQADAAMAAgABAAEAAAAAAAAA///////////+//7//v//////
///////////////////9//3//f/8//7///8AAAAAAAAAAP/////9//3//f/+////////
/////v/9//3//f/+/////////////////////////wAAAAD///////////////8AAAAA
AAABAAEAAAABAAAA/////////////wAA/v/+//7//v/+//3//f/9//7//////////f/8
//z//P/9//3//v/+//3//f/9//3//f/8//z//P/9//3//f/9//v//P/9//3/+//7//v/
+v/8//v/+v/6//v//P/8//z/+//8//z//v/8//z//P/8//z/+v/7//v/+//9//z//P/8
//r/+v/6//r/+v/6//v/+//9//7//////wAAAAAAAAAAAQABAAMABAAEAAMAAwADAAYA
BgAGAAYABgAGAAYABgAEAAQABAAEAAAAAAAAAAAAAAAAAP///v////7//f/7//3//P/6
//r//f/9//3/+//7//r/+v/6//r/+v/6//r/+v/6//r/+v/5//n/+f/5//n/+f/5//n/
+//5//f/9f/x//D/8P/1/wIAFQAuAEwAagCKAKwA0AD1ABABJQE2AUIBSgFCASEB5QCq
AHYATAAvACEAFwAVABAACAABAP7/+v/2//b/8//x//H/8v/0//L/8v/y//L/8//z//P/
8v/y//H/8f/x//D/8P/x//H/8f/z//P/8//z//L/8v/z//P/9f/1//b/9//3//b/9v/2
//f/9//3//f/9//4//j/+f/3//b/9v/2//X/9f/2//f/9f/1//X/9v/4//n/+v/7//z/
/P/8//z//P/8//z/+//9////////////AAACAAMABAAEAAUABgAFAAYABwAIAAsADQAP
ABAADwASABQAFgAWABgAGwAdACEAIwAmACgAKAAqACsALAAtAC8ALwAwADIAMgAyADMA
MgAyADMAMwA1ADMAMQAwAC0ALAAqACcAJwAkACEAHQAcABoAGQAYABMAEgAPAAsACwAK
AAgACAAFAAQAAwABAAMAAwACAAEAAwACAAIAAgD///////////7//v/+/////f/9//3/
/f/9//3//f/9//////////7//v///wAAAAAAAAAA/////////////wAAAAD///7//f/+
//3//f/9//z//f/9//3/////////////////AAAAAP///////////////wAAAAD/////
/v/8//3//P/7//v/+//7//v//P/+//7//v/+//7//f/9//3//P/9//3//f/7//r/+v/6
//v/+//8//z//P/7//r/+f/7//r/+v/6//n/+f/5//n/9//4//n/+f/5//n/+f/4//b/
9f/0//T/9f/2//b/9v/3//j/+P/4//j/+P/4//n/+f/5//j/9v/1//T/9v/2//b/9v/2
//b/9//3//f/+P/5//n//P/8//z//P/7//v//f/+//z/+//7//v//v/+//7//v/+//7/
/v/+//r/+v/6//r/9v/2//b/9v/3//j/+P/4//f/9v/1//P/8f/w/+7/7v/x//H/8f/v
/+//7v/u/+7/7v/u/+7/7v/u/+7/7v/u/+//7//v/+//7//v/+//7//t/+v/6f/l/+H/
3v/g/+n/+P8NACwATABqAI4AtADaAP0AGgErAToBSAFQAUQBGQHbAJwAaAA8ACEAEQAJ
AAEA+v/0/+//6v/o/+T/4P/f/+H/3//c/97/4P/g/+L/5P/h/+H/4f/g/+D/3//f/9//
3v/e/9//3//f/9//3//f/9//3v/e/9//3//h/+H/4v/j/+P/4v/i/+L/4//j/+P/4//h
/+L/4v/j/+P/4v/i/+L/4f/h/+L/4//k/+X/5v/o/+b/5//o/+n/6P/o/+j/6P/s/+z/
7P/r/+v/7f/t/+3/6//s/+7/7//w//D/8f/y//P/9P/1//b/9//5//v//P/9/wAAAgAE
AAQABgAJAAsADwARABQAFgAWABgAGQAaAB8AIQAhACIAIgAiACIAIwAiACIAIwAjACEA
HwAdABwAFwAWABQAEQAPAAwACQAFAAIAAAD///7/+P/4//b/8//x//D/7v/u/+z/6v/o
/+X/4//j/+L/4f/j/+L/4v/i/9//3//f/9//4P/g/+D/4f/f/9//3//f/+H/4f/h/+H/
3//f/9//3v/g/+H/4v/i/+D/4P/f/9//3//f/9//4P/h/+H/4f/h/+H/4f/i/+P/4v/j
/+P/4//l/+X/5f/l/+P/4//k/+T/5f/l/+X/5f/j/+P/5P/k/+L/4//j/+L/4v/i/+L/
4//h/+H/4f/i/+T/5P/k/+T/5v/l/+X/5f/k/+X/5f/l/+P/4v/i/+L/4f/h/+L/4v/j
/+P/4//j/+P/4v/i/+L/4//j/+P/4//h/+L/4//j/+H/4f/h/+D/4f/h/+H/4v/j/+T/
4v/i/+L/4v/i/+L/4v/j/+P/4//j/+L/4v/i/+L/4v/i/+L/5P/k/+X/5f/l/+b/5//n
/+j/6P/o/+j/5//n/+n/6v/r/+v/7P/t/+7/7v/u/+7/7v/u/+7/7v/s/+z/7P/s/+z/
7P/s/+z/7P/s/+v/6v/p/+j/5//l/+X/5P/i/+L/5//n/+f/5f/j/+L/4v/i/+L/4v/i
/+L/4v/i/+L/4v/j/+P/4//j/+P/4//j/+P/4f/f/9//3f/Z/9b/1v/b/+b/9/8QADAA
UAByAJYAvgDjAAIBFQEmATgBRAFCASUB7QCuAHQAQgAfAA0AAQD7//b/8P/v/+z/5v/i
/+D/3f/d/93/3P/c/+D/4P/e/97/3//d/93/3P/c/9//3//f/97/4P/h/+H/4f/h/+H/
4f/h/+T/5P/l/+X/4//j/+T/5f/l/+T/5P/k/+f/5//n/+f/5f/m/+b/5//p/+j/6P/o
/+f/5//o/+n/6f/p/+n/6v/o/+n/6v/r/+z/7P/s/+z/8P/w//D/7//v//H/8f/x//P/
9P/2//f/+P/4//n/+v/7//z//f/+/wEAAwAFAAYABQAIAAoADAAOABAAEwAVABkAGwAe
ACAAIgAkACUAJgApACsAKwAsAC4ALgAuAC8AMAAwADEAMQAxAC8ALQAsACkAKAAmACMA
IwAgAB0AGQAWABQAEwASAAwADAAKAAcABwAGAAQABAABAAAA///9//3//f/8//v/+//6
//r/+v/5//n/+f/5//j/+P/4//n/9//3//f/9//5//n/+f/5//n/+f/5//j/+P/5//r/
+v/6//r/+f/5//n/+f/5//r/+//7//v/+//8//v/+//7//r/+//7//v/+//7//v/+//5
//n/+v/6//v/+//7//v/+f/5//r/+v/6//v/+//6//v/+v/5//n/+f/5//n/+v/6//r/
+v/6//r/+f/5//n/+P/5//n/+f/5//j/+P/4//f/9//4//j/+f/5//n/+f/3//b/9v/2
//f/9//3//f/9//4//n/+f/3//f/9//2//j/9//2//b/9v/2//X/9P/1//b/9v/2//b/
9v/1//X/9P/z//X/9P/0//T/9v/2//b/9v/2//b/9//3//f/+P/5//n/+v/6//r/+v/7
//v//f/+//7//f/9//3//v/+//7//v/+//7//v/+//r/+v/6//r/+v/6//r/+v/6//r/
+f/4//f/9v/1//P/9f/0//L/8v/z//P/8//x//P/8v/y//L/8P/w//D/8P/w//D/8P/w
//H/8f/x//H/8f/x//H/8f/x/+3/6//p/+X/5v/o/+///P8RACwASgBqAIgArADSAPUA
DgEfATABPgFEATYBCwHNAJQAZgA+ACUAFwAPAAsABgAAAPv/9P/w/+7/7v/t/+v/6//s
/+z/7P/s/+7/7P/p/+n/6f/o/+j/6//r/+v/6v/q/+v/6//r/+v/6//r/+v/7P/s/+3/
7f/t/+3/7v/v/+3/7P/s/+z/7f/t/+3/7f/v//D/8P/x/+//7v/u/+7/7//v//D/8f/z
//P/8//0//L/8//0//X/9v/2//b/9v/2//b/9v/1//X/9//3//f/9//4//r/+//8//z/
/f/+////AAABAAIAAQADAAUABgAJAAwADgAQABIAFAAXABkAGQAbAB4AIAAiACQAJQAm
ACcAKQApACoALAAsACwALQAuAC4ALwAvAC0AKwApACgAJwAmACQAIQAfABwAGQAVABIA
EAAPAA4ACgAKAAgABQADAAIAAAAAAP///v/9//v/+//7//r/+f/5//j/+P/4//n/+f/5
//n/9v/2//b/9//3//f/9//3//f/9//3//f/9//3//f/9v/2//f/+P/4//b/9v/1//X/
9v/3//j/+v/5//n/+f/5//j/9//3//f/+P/5//n/+f/5//n/+f/5//n/+f/6//r/+f/5
//n/+f/3//f/+P/4//r/+//7//r/+f/4//f/9//3//f/9//4//j/+P/4//j/+P/3//f/
9//6//v/+//7//f/9v/2//b/9f/1//b/9v/5//n/+f/5//f/9v/2//b/9f/1//X/9f/3
//j/+f/5//f/9//3//b/+P/1//T/9P/2//b/9v/2//b/9P/1//X/9f/z//L/8v/y//T/
9P/0//T/9P/0//X/9f/3//j/+f/5//r/+v/6//r/+f/5//v//P/6//n/+f/5//j/+P/4
//j/+//8//3//v/8//z//P/8//j/+P/4//j/9v/2//X/9P/z//L/8f/v/+//7v/s/+z/
7//v/+//7f/t/+z/7P/s/+7/7v/u/+7/7P/s/+z/7P/r/+v/6//r/+z/7f/u/+//7f/r
/+n/5//j/+D/5P/v//7/FQAwAE4AbACOALQA2gD7ABIBIQEyAT4BPAEmAfUAuwCEAFIA
LAAXAAkABQADAPz/9v/z//D/7v/s/+j/5f/l/+X/5P/k/+T/5P/k/+b/5f/j/+P/4v/i
/+X/5f/l/+T/5P/l/+X/5f/j/+P/4//j/+T/5P/l/+X/5P/j/+P/4//m/+b/5//o/+n/
6f/p/+n/6P/o/+f/5//n/+b/5v/m/+f/5//o/+n/6f/p/+n/6v/o/+n/6v/r/+z/7P/s
/+z/7v/u/+7/7f/u//H/8v/z//P/9P/2//f/+P/4//n/+v/6//r/+v/6//z///8CAAQA
BQAIAAoADAAOABAAEwAVABcAGQAcAB4AIAAiACMAJAAnACkAKQAqACgAKAAoACkAKwAs
AC4ALwAuACsAKAAmACMAIgAgAB0AGwAYABUAEQAOAAwACwAKAAUABAABAP3//f/8//r/
+v/5//j/9//1//P/8//y//H/7//u/+7/7v/v/+//7//v/+7/7v/u/+//7//v/+//7//v
/+//7//v/+//7//v/+7/7v/v//D/8P/y//L/8f/x/+//7//v//D/8f/x//H/8f/w/+//
7//v/+7/7//v/+//8P/x//L/8//z//P/9P/0//P/8//z//P/8v/x//H/8P/w//H/8f/w
//H/8P/v/+//8f/x//H/8v/w//D/8P/w/+//7f/s/+v/7P/t/+3/7f/t/+z/7P/s/+v/
6//s/+z/7f/t/+3/7f/r/+r/6v/q/+v/6//r/+v/6v/q/+r/6f/r/+v/6//q/+z/7P/r
/+r/6f/o/+b/5//n/+f/6f/o/+j/6P/o/+j/6P/o/+r/6v/r/+v/6f/q/+v/6//q/+r/
6v/q/+v/6//t/+7/7v/t/+3/7f/s/+z/7P/s/+z/7P/s/+z/6v/q/+r/6v/p/+r/6//s
/+v/6v/o/+b/5f/k/+P/4f/f/97/3P/c/+D/4f/i/+H/3//e/97/3v/d/9z/2//a/9v/
3P/d/97/3v/d/9z/2//b/9v/2//b/93/2f/X/9X/0f/Q/9L/1//o/wEAIABAAGAAiACy
ANYA+QAUAScBOAFIAU4BPAEPAc0AkABWACgACwD7/+//6f/m/+L/2//W/9b/0v/Q/8//
zf/N/87/zv/Q/9D/0P/O/83/zv/P/8//0P/R/9H/0f/Q/87/z//P/8//z//P/8//z//Q
/9D/0f/R/9P/0//U/9X/1f/U/9T/1P/V/9X/1f/V/9P/1P/U/9X/1//W/9b/1v/W/9f/
2f/b/9n/2f/Z/9r/2P/Z/9r/2//e/97/3v/e/+D/4P/g/9//4P/j/+T/5f/l/+b/6P/p
/+j/6P/p/+r/7P/u//D/8v/1//f/+f/6//v//v8AAAIAAgAEAAcACQAMAA8AEwAWABoA
HAAdAB4AHwAhACEAIgAlACYAJwApACgAKAApACkAKQAnACUAJAAhACAAHgAbABkAFgAT
AA8ADgAMAAsACgAEAAQAAgD///3//P/6//r/+//6//n/9//5//n/+P/3//n/+P/4//j/
9f/1//X/9f/0//T/9P/1//f/9//3//f/+f/5//n/+f/7//v/+//6//z//f/+//7///8A
AAAAAQACAAMABAAGAAkACQAJAAkACwALAAwADQAQABEAEQARABMAEwATABMAEgATABUA
FgAVABUAFQAVABcAFwAYABgAFgAXABcAFgAVABQAEwATABEAEQARABIADwAOAA0ADAAK
AAkACQAJAAkACQAIAAcABQAEAAQABAABAAEAAgACAAIAAQAAAP//AQAAAAAAAAD9//3/
/f/9//3//v/////////+//z//P/8//z/+v/7//v/+//7//r/+v/6//j/+P/4//j/+P/4
//n/+f/5//r/+//7//r/+v/6//r/+//7//3//v/+//3//f/9//7//v/+//7//v/+//7/
/v/8//z//P/8//z//P/8//z/+v/6//n/+P/3//b/9f/z//P/8v/w//D/8//z//P/8f/x
//D/8P/w/+7/7v/u/+7/7//w//H/8v/x//H/8f/x/+//7//v/+//7//t/+3/6f/n/+T/
5v/r//j/CwAkAEQAYgCCAKYAzADxAA4BIwE0AUQBTgFIASUB6QCqAHYASAArAB0AEwAN
AAYAAAD5//T/8P/u/+7/6//r/+v/6v/q/+z/7P/s/+z/7f/r/+v/6v/q/+v/6//r/+r/
6v/r/+v/6//r/+v/6//r/+z/7P/t/+3/7f/t/+7/7//v/+7/7v/u/+//7//v/+//7//w
//D/8f/x//D/8P/w//H/8f/y//P/8//z//P/9P/y//P/9P/1//b/9v/2//b/+P/4//j/
9//5//v/+//7//n/+v/8//3/AAAAAAEAAgADAAQABQAGAAcACQALAAwADwASABQAFgAY
ABoAHQAfACEAIwAmACgAKgAsAC0ALgAvADEAMQAyADMANAA1ADcANgA2ADcANwA1ADMA
MQAwAC8ALgAsACkAKQAmACMAHwAcABoAGQAYABMAEgAPAAsACwAKAAgACAAHAAYABQAD
AAEAAQAAAP//AQAAAAAAAAD///////////7//v/+////////////////////////////
//////7//P/9//7//v8AAAAA/////////////wAAAQABAAEAAQAAAP////////7/////
///////////////+////AQACAAEAAQABAAEAAQABAAIAAgAAAAEAAQAAAAEAAAD/////
AQABAAEAAgAAAAAAAAAAAAIAAQABAAEAAQABAAAA//////7//v/+//////8AAAAAAAD/
//7//f////7//v/+//3//f/9//3/+//8//3//f/9//3//f/8//z//f/+//7//v/+//7/
/P/9//3//f////7//v/+//7//v/+//7//P/8//3//f///wAAAQABAAIAAgACAAIAAwAD
AAUABgAIAAcABwAHAAYABgAGAAYACAAIAAgACAAGAAYABgAGAAQABAAEAAQAAgACAAEA
AAD///7//f/7//3//P/6//r//f/9//3/+//7//r/+v/6//r/+v/6//r/+P/4//j/+P/7
//v/+//7//v/+//7//v/+f/5//X/8//x/+7/7v/z/wAAEwAsAEwAbACKAKwA0gD3ABQB
JQE0AUQBSAFAAR0B3wCkAHQASgAtAB0AFQATAA4ACAABAP7/+v/4//b/9f/1//P/9P/0
//b/9v/2//T/9f/1//X/9P/0//X/9f/1//T/8v/z//P/8//1//X/9f/1//b/9v/3//f/
9f/1//b/9//5//j/+P/4//n/+f/5//n/+f/6//r/+//7//r/+v/6//n/+f/6//v//f/9
//3//v/8//3//v////7//v/+//7/AgACAAIAAQABAAMAAwADAAMABAAGAAcABgAGAAcA
CAALAAwADQAOAA8AEQATABQAEwAWABgAGgAeACAAIwAlACUAJwAqACwAMAAyADMANAA1
ADcANwA4ADoAOgA6ADsAPAA8AD0APQA7ADkANwA2ADQANAAzADEALwAsACkAJQAiACAA
HwAeABoAGgAYABUAFQAUABIAEgAPAA4ADQALAAsACwAKAAkACQAIAAgACAAJAAkACQAJ
AAgACAAIAAkABwAHAAcABwAHAAcABwAHAAcABwAHAAYABgAHAAgACAAGAAYABQAFAAUA
BQAFAAYABwAHAAcABwAIAAcABwAHAAgACQAJAAkABwAHAAcABwAHAAcACAAIAAkACQAJ
AAkABwAHAAgACAAIAAkACQAIAAkACAAHAAcABwAHAAcACAAIAAgACAAIAAYABQAFAAUA
BgAHAAcABwAFAAQABAAEAAUABQAGAAYABQAFAAUABQADAAIAAgACAAIAAwAEAAUAAwAE
AAUABQADAAMAAwACAAQABQAEAAIAAgACAAIAAgACAAIAAwADAAMAAwACAAIAAgAEAAQA
BAAEAAQABAAFAAUABAAEAAQAAwAFAAYABwAIAAkACQALAAwADAALAAsACwAKAAoACgAK
AAgACAAIAAgACAAIAAgACAAGAAYABgAGAAYABgAFAAQAAwACAAEA//////7//P/8/wEA
AQABAP///f/8//z//P/+//7//v/+//7//v/+//7///////////////////////3/+f/3
//P/8f/w//j/AwAWAC0ASgBqAIgAqgDOAPQAEwEkATMBPgFGAUABHgHlAKsAeABKACwA
GwATABEAEQAKAAQAAQD+//r/+v/4//f/9//5//j/9v/2//j/+v/4//f/9//3//b/9v/3
//f/9//2//b/9//3//f/9f/1//X/9f/4//j/+f/5//n/+f/6//v/+//6//r/+v/5//n/
+f/5//n/+v/6//v//P/8//3//v/8//v/+//7//3//f/9//7//v///wAAAQACAAIAAgAC
AAQABAAEAAMAAwAFAAUABQAHAAgACgALAAoACgALAAwADQAOAA8AEAARABMAFQAWABcA
GgAcAB4AIAAiACUAJwApACsALgAwADIANAA1ADYANwA5ADkAOgA4ADgAOAA5ADwAPAA9
AD0APQA7ADkAOAAzADIAMAAtACsAKAAlACEAIAAeAB0AHAAYABgAFgATABEAEAAOAA4A
CwAKAAkABwAJAAkACAAHAAYABAADAAIAAgADAAQABQAEAAQABAAFAAUABQAFAAUAAwAD
AAMAAwADAAMAAwACAAAAAQACAAIABAAEAAMAAwABAAEAAQACAAMAAwADAAMABAADAAMA
AwAGAAcABwAHAAYABQAEAAMAAQABAAIAAgACAAMABAAFAAMAAwAEAAQABAAFAAUABAAD
AAIAAQABAAEAAQABAAIABAAEAAQABAACAAEAAQABAAEAAQAAAP//AAAAAAEAAgD/////
AAAAAP///////////v/8//v/+v/8//3//v//////AAABAAEA/////////v/8//v/+v/6
//v//P/8//z/+//6//r/+v/7//v/+//8//v/+v/5//j/+v/7//z//v/9//7///////3/
/////w==
         </WaveFormData>
      </LeadData>
   </Waveform>
</RestingECG>
