# Supplementary material for: Detection of Left Atrial Enlargement Using a Convolutional Neural Network-Enabled Electrocardiogram
Source: Front Cardiovasc Med. 2020 Dec 17;7:609976. doi: 10.3389/fcvm.2020.609976 (PMC7773668; doi:10.3389/fcvm.2020.609976)
Supplement: Supplementary file 5 [file Data_Sheet_5.ZIP › normal4/1802035948_4546_0000003P.XML]

<?xml version="1.0" encoding="Windows-1252"?>
<!DOCTYPE RestingECG SYSTEM "restecg.dtd">
<RestingECG>
   <PatientDemographics>
      <PatientID>1802035948</PatientID>
      <PatientAge>69</PatientAge>
      <AgeUnits>Years</AgeUnits>
      <Gender>Male</Gender>
      <PatientLastName>yangxianqiang</PatientLastName>
   </PatientDemographics>
   <TestDemographics>
      <DataType>Resting</DataType>
      <Site>1</Site>
      <AcquisitionDevice>MAC55</AcquisitionDevice>
      <Status>Unconfirmed</Status>
      <Priority>Normal</Priority>
      <AcquisitionTime>10:25:22</AcquisitionTime>
      <AcquisitionDate>12-18-2016</AcquisitionDate>
      <CartNumber>1</CartNumber>
      <AcquisitionSoftwareVersion>009C</AcquisitionSoftwareVersion>
      <XMLSourceVersion>MAC5000 v1.0</XMLSourceVersion>
   </TestDemographics>
   <RestingECGMeasurements>
      <VentricularRate>99</VentricularRate>
      <AtrialRate>99</AtrialRate>
      <PRInterval>194</PRInterval>
      <QRSDuration>90</QRSDuration>
      <QTInterval>352</QTInterval>
      <QTCorrected>451</QTCorrected>
      <PAxis>43</PAxis>
      <RAxis>73</RAxis>
      <TAxis>-31</TAxis>
      <QRSCount>16</QRSCount>
      <QOnset>215</QOnset>
      <QOffset>260</QOffset>
      <POnset>118</POnset>
      <POffset>190</POffset>
      <TOffset>391</TOffset>
      <ECGSampleBase>500</ECGSampleBase>
      <ECGSampleExponent>0</ECGSampleExponent>
   </RestingECGMeasurements>
   <Diagnosis>
      <Modality>Resting</Modality>
         <StatementCount>3</StatementCount>
         <LabelText>12SL ��ϳ���</LabelText>
      <DiagnosisStatement>
         <StmtFlag>ENDSLINE</StmtFlag>
         <StmtText>�������</StmtText>
      </DiagnosisStatement>
      <DiagnosisStatement>
         <StmtFlag>ENDSLINE</StmtFlag>
         <StmtText>�������� T ���쳣</StmtText>
      </DiagnosisStatement>
      <DiagnosisStatement>
         <StmtFlag>ENDSLINE</StmtFlag>
         <StmtText>�쳣 ECG</StmtText>
      </DiagnosisStatement>
   </Diagnosis>
   <Waveform>
      <WaveformType>Rhythm</WaveformType>
      <WaveformStartTime>0</WaveformStartTime>
      <NumberofLeads>8</NumberofLeads>
      <SampleType>CONTINUOUS_SAMPLES</SampleType>
      <SampleBase>500</SampleBase>
      <SampleExponent>0</SampleExponent>
      <HighPassFilter>16</HighPassFilter>
      <LowPassFilter>150</LowPassFilter>
      <ACFilter>NONE</ACFilter>
      <LeadData>
         <LeadByteCountTotal>10000</LeadByteCountTotal>
         <LeadTimeOffset>0</LeadTimeOffset>
         <LeadSampleCountTotal>5000</LeadSampleCountTotal>
         <LeadAmplitudeUnitsPerBit>4.88</LeadAmplitudeUnitsPerBit>
         <LeadAmplitudeUnits>��V</LeadAmplitudeUnits>
         <LeadHighLimit>2147483647</LeadHighLimit>
         <LeadLowLimit>268435456</LeadLowLimit>
         <LeadID>I</LeadID>
         <LeadOffsetFirstSample>0</LeadOffsetFirstSample>
         <FirstSampleBaseline>0</FirstSampleBaseline>
         <LeadSampleSize>2</LeadSampleSize>
         <LeadOff>FALSE</LeadOff>
         <BaselineSway>FALSE</BaselineSway>
         <ExcessiveACNoise>FALSE</ExcessiveACNoise>
         <MuscleNoise>FALSE</MuscleNoise>
         <LeadDataCRC32>3707252767</LeadDataCRC32>
         <WaveFormData>
9v/2//b/9v/6//z//v8AAAAAAAAAAAAA/v/+//7//v///wAAAQACAP///v/9//z//v8A
AAIABAACAAAA/v/8//7/AAACAAQAAgACAAIAAgACAAIAAgACAAIAAgACAAIAAwAEAAUA
BgAIAAgACAAIAAgACAAIAAgACAAIAAgACAAGAAYABgAGAAkACgALAAwADwAQABEAEgAQ
ABAAEAAQABIAEgASABIAEQAQAA8ADgARABIAEwAUABIAEgASABIADwAOAA0ADAAMAAwA
DAAMAAsACgAJAAgABgAEAAIAAAAEAAYACAAKAAgABgAEAAIAAQAAAP///v///wAAAQAC
AAEAAAD///7//f/8//v/+v/+/wAAAgAEAAQABAAEAAQAAQD+//v/+P/7//z//f/+//z/
/P/8//z//v/+//7//v/8//z//P/8//v/+v/5//j/+//8//3//v8AAAIABAAGAAMAAgAB
AAAAAQACAAMABAAEAAQABAAEAAIAAAAAAAEABAAGAAgADAAIAAYABAACAAQABQAFAAQA
AwACAAIAAgAFAAYABwAIAAYACAAIAAgACwANAA4ADQALAAsABwAFAAcABgAFAAQABQAG
AAcACAAJAAoACwALAAgAAwD+//r//P/9//3//v/8//r/+v/7//3//P/8//z//f/8//3/
///+//7//f/7//7///8AAAIABAD9//3/+v/0//P/9//5//z/AQAEAAgADQASABwALAA4
AEAASgBYAGIAZgBqAG4AaQBdAE4AQQAzACkAHgAKAPj/9f/z/+//7//w//f//v8AAPz/
/P/6//b/9f/3//n/+f/6//r/+v/7//v/+v/8//z//P/8//v/+//7//3/+v/5//j/9v/5
//r//P/+//z//P/8//v//P/+////AAAAAAEAAQADAAEAAAD///3//f/9/wAAAQACAAMA
BQAIAAQABAAFAAUABQAIAAgABwAHAAYABgAGAAUABgAGAAgACQAKAA4ADwAMAAwADAAM
AAsACwAMAAwADQANAA0ADQAKAAoACgAJAAYABAADAAMAAgACAAQAAgAEAAMAAwADAAUA
BQAEAAMAAQABAAAA///7//v/+//7//n/+f/5//f//f///wAAAgABAP///f/7//3//f/+
//7/+v/8//z/+//5//r/+v/5//r/+//8//3//f/7//3//v8AAP///v/+//v/+P/3//f/
+v/7//v/+//9//7///8AAAAAAAAAAAAAAAAAAAAAAAD///7//f/7////BwAJAAIAAAAC
AAIAAgACAP7//v///wAAAgACAAQABAACAAIAAgACAAMAAwACAAIABAAFAAYABgAEAAQA
BAAEAAgACAAIAAgACQAJAAcABwAKAAkACgAOAA0ADAALAAoACAAIAAgABQACAAEA////
//z/+f/3//b/+f/7//7/AAD9//z//P/7//v//P/9//7/+v/4//f/9f/3//j/+P/5//n/
+f/6//r//f/7//7/AAD7//n/+f/2//X//P8GABMAHgAmAC4AOgBIAFIAXABmAGgAZABk
AFcARwA8ADMAIQARAAIA9v/s/+n/6//t/+3/8v/3//j/+P/0/+7/8v/8//v/9f/5//v/
/v8AAP3//f/8//r/+f/4//f/9v/5//v//f8BAAAA///+//z//v8AAAMABgAEAAIAAAD9
//7/AAABAAIAAgADAAMABQACAAAA/v/7/wAAAQAFAAcABwAHAAgACgAGAAYABwAHAAkA
DAAMAAsACwAKAAoACgALAAwADAAOAAwADAAPAA8ADwAQABEAEgASABEAEQAQAA0ADQAN
AA0ADgAOAA4ADQAMAAoACQAJAAYABgAIAAYABQADAAIAAQAEAAUABQAFAAcABwAGAAUA
AAD///7//f/+////AAD//wEAAQAAAAAA/v/9//z/+//+////AQACAP7/AAAAAP///f/8
//r/9//5//v//f///////f///wAAAAD///7//v/6//j/+P/5//v//f/+////AQACAAMA
BAABAAAA///+/////v/9//z//v8AAAIAAwADAAMAAwAGAAEABQAGAAQABAAEAAQAAAAA
AAEAAgAAAAAAAgACAAUABgAHAAgACQAJAAgACAAGAAUABAACAAQABgAIAAoADQAOAA8A
EAAOAA0ACgAJAA0ACwALAA4AEAAQABAAEAAPAA4ADQAJAAkACQAIAAkABgADAAEAAAAD
AAMABAAEAP///v/+//3///8AAAEAAgACAAIAAwADAAIAAgABAAEAAQABAAIAAgAFAAUA
BAACAAUACQAHAP7/+f/+/wgADQAYACAAKAAyAEAATgBYAGIAagBwAGoAWQBFADgAMQAr
ACMAEAD8//L/8f/z//H/8f/4////BgAEAAAA/P/8//r///8DAAIAAQABAAAA/v/9//v/
+P/7//z//f/+/wEAAQABAAMABQAFAAUABAAEAAQABQAGAAQABAAEAAMAAwAEAAQABAAE
AAUABQAHAAoACgAKAAkACwALAA4ADwAMAAsACwAMAAoACgALAAsACwAOAA4ADQAPABAA
EgAUABMAEgAQABAAEgASABUAFQAUABQAFAAUABcAFwAYABgAFQAVABUAFQAWABYAFgAV
ABMAEAAOAA0ADAAMAA4ADAANAA0ADgAPAA8ADwAOAA0ACwALAAoACQAFAAUABQAFAAgA
CQAKAAkACwALAAoACgAHAAUAAwABAAIAAwAFAAYABgAIAAgABwAHAAgACAAHAAYABQAE
AAMAAwABAAMABAAFAAUABQAGAAMAAAD/////AQADAAQABQAFAAQAAwACAAQABAAEAAQA
BwAIAAkACgAHAAYABQADAP///f8EAAYACAAKAAwACAAIAAkACgAIAAgACgAKAAsADAAN
AA4ADgANAAsACgAMAA0ADgAOAA0ADAALAAoADAAMAAwADAANAA0ACwALAA0ACwALAA4A
DwAQABEAEgAQABAAEAANAA0ADQAMAA0ACAAFAAMAAgADAAMABAAEAAAAAAABAAEA/v/+
//7//v/+/wAAAwAFAAQAAgD///3/AAABAAMABAADAAUACAAIAAUAAwAFAAQAAwAEAAgA
DwAWABwAJAAwAD4ASgBYAF4AZgByAHQAawBXAEQAOQA3ADcAJAAKAAAA+//z//H/8//0
//f//v8CAAAABAAMAAgA///9//3//f/+//7//v///////v/8//z//P/8/////////wEA
AQABAAEAAAD///7//v/+/wAAAAAAAP//AAACAAMABAAEAAUABQAHAAUABAADAAEAAQAB
AAQABQADAAMABAAGAAYABgAHAAcABQAGAAQAAQACAAIAAwAEAAgACgALAA4ADQAMAA4A
DQAMAAwADAAMAA0ADQAOAA4ADwAPAA8ADwALAAoACQAHAAkACgAMAA8ACwAKAAsACAAG
AAUABQAFAAUABQAEAAMAAQABAAAA//8AAAEAAgADAAAA///+//v/AQABAAAAAAD///3/
+//5//v/+//8//z/+v/8//z/+//9//7//v/9//v/+//7//v/+v/3//j/+P/6//n/+P/4
//n/+P/5//v/+v/5//f/9f/4//j/+P/4//r/+v/6//r/+//6//n/+P/7//z//f/9//3/
+//1//D/+P/6//z//v8AAP3//P/8//z/+//6//v/+v/7//z//f/+///////+//7/AAAB
AAIAAgABAAAA///+/wIAAgACAAIABQAFAAMAAwADAP///f/+/wEAAgADAAQAAwACAAEA
/f/+//3/+//7//v/+f/4//j/9//3//j/+P/4//j/+f/5//r/+v/6//r/9v/2//f/9//6
//r/+f/5//b/9f/1//T/9f/1//b//P/5//H/8f/y//H/9P/6/wMAEgAeACIAKAA0AEAA
UABkAGwAbABsAGUAUwBCADcAKQAZAAoA+P/s/+f/5f/l/+n/7P/t/+z/8v/2//T/9v/2
//X/9f/z//H/8P/u//H/8//0//T/8//y//H/8P/y//P/9P/3//n/+f/5//j/9v/0//P/
8v/1//b/9//3//b/9v/1//T/9P/1//X/9//4//j/+P/3//j/9//5//n/9//3//j/+v/2
//b/9//3//n//P/8//v//P/8//3//v///wAAAAACAAEAAAACAAEA/v/+//7//v/8//v/
+//6//v//f///wEAAAAAAAAA//8AAP7//f/9//r/+P/4//T/9v/1//X/9f/z//P/8v/x
//P/8//y//H/8f/x//H/8f/x//H/8f/v//D/7f/p/+b/6//t/+//8f/u/+3/7f/s/+r/
7P/s/+v/6//s/+z/6//r/+v/6//r/+n/5//p/+r/6v/p/+j/6P/p/+j/6f/r/+v/6//q
/+n/6v/q/+r/6v/o/+j/6P/o/+j/6P/o/+j/6v/q/+r/6f/q/+v/7P/w//H/8v/x//D/
7//u/+v/6v/q/+r/6v/q/+z/7P/v//D/8f/y//H/8f/w//D/7v/v//D/8P/u/+7/7v/u
//L/8v/y//L/8v/x/+7/7f/y//H/8v/2//j/+P/4//j/+v/6//r/9//z//H/7v/t/+3/
6//q/+r/6//r/+z/7P/s/+z/7f/t/+r/6v/q/+r/5f/k/+T/4//m/+j/6f/r/+v/6//s
/+z/5f/j/+D/4v/l/+X/6f/q/+n/6v/s//f/BgAOAA4AGAAoADQAQABQAFgAXABgAFkA
QwAuACMAFQAFAPj/5v/Y/9v/3//b/9n/3P/d/97/5P/m/+T/5v/k/93/2//b/9v/3P/c
/9//4//m/+j/5f/k/+P/4v/h/+H/4f/j/+b/5//o/+j/5f/k/+T/5P/l/+b/5//n/+X/
5v/m/+b/5P/l/+X/5//p/+j/5//l/+n/6f/s/+3/6//r/+z/7v/t/+7/8P/x/+3/7v/s
/+n/7P/s/+3/7v/w//L/8//2//X/9P/2//X/9P/0//T/9P/1//X/9v/2//P/8f/v/+3/
8P/y//T/9f/y//D/7//v/+7/7v/w/+7/7P/r/+v/6//r/+v/6v/p/+n/6f/o/+f/6P/p
/+r/6//p/+n/6f/n/+v/6//q/+r/7P/r/+r/6f/l/+P/4v/g/97/4P/g/9//4P/i/+P/
4//j/+P/4//j/+P/4f/j/+T/4//h/9//3v/e/97/4P/j/+T/5f/l/+X/4//i/+H/4P/i
/+T/5v/o/+n/6P/n/+b/5v/m/+b/5f/j/+P/4//m/+X/6f/t/+r/7P/s/+z/7P/n/+b/
5v/m/+j/6P/q/+r/6v/q/+r/6v/t/+3/7P/s/+7/7//w//D/7f/s/+v/6v/v//D/8f/y
//H/8f/v/+//7v/r/+r/7P/u/+7/7v/u/+z/7P/s/+n/6//r/+r/6//o/+X/4//i/+P/
4//k/+T/4//k/+b/5//k/+T/5P/k/+L/4v/j/+P/5P/k/+P/4//j/+P/5P/k/+f/6f/k
/+D/4f/d/9v/4P/l/+T/6P/x//r/AgAOABYAJAA0AEIARgBIAEoATgBRAE8ANgAbABUA
DwD6/+j/3v/X/9H/0f/X/9z/3f/c/9z/3v/i/+L/4v/l/+X/4//j/+T/5P/k/+X/5f/k
/+P/4v/h/+D/4v/j/+T/5//k/+P/4v/g/+L/4v/j/+T/4v/i/+L/4f/h/+L/4v/i/+T/
5f/l/+f/6f/o/+f/5f/m/+X/5//n/+b/5f/l/+b/5v/o/+v/7f/t//D/8P/v/+3/7P/s
/+z/6//s/+z/7v/u/+7/8f/x//D/8P/w//D/9P/1//f/+P/z//H/7//t/+7/8P/y//P/
8P/u/+3/7f/v//D/8//y//H/7//u/+3/6//r/+r/6f/p/+n/6P/n/+X/5f/l/+X/5P/j
/+L/3//l/+X/5P/k/+b/5f/k/+P/5f/l/+b/5v/k/+b/5v/l/+P/5P/k/+P/4f/h/+H/
4f/f/93/3//g/+L/4//k/+b/5v/k/+T/5f/j/+P/4v/h/+T/5P/k/+T/4//i/+H/4P/k
/+T/5P/k/+T/5P/k/+P/4v/h/+D/4v/t/+3/7f/t/+j/5//m/+X/5P/l/+b/6P/q/+r/
6v/s/+z/6//q/+n/6P/r/+v/6v/q/+n/6f/p/+j/6v/s/+7/8P/v/+7/7f/s/+3/7f/r
/+v/7//t/+3/8P/u/+7/7v/u/+7/7v/u/+v/7P/r/+n/6f/p/+f/5v/m/+b/5f/l/+T/
5P/k/+X/5f/i/+L/4v/i/+P/5P/m/+f/5//m/+T/4//l/+X/5v/m/+H/4f/i/+D/3//f
/93/3v/l/+b/6v/z//7/CAAQABoAJAA0AEIASgBOAFQAVgBDACsAHgAXAA0A///q/9b/
0P/P/8//0//X/9z/3//g/97/3v/e/9z/2P/Z/93/3//f/+D/4P/e/9//3//e/+D/4P/g
/+D/4P/f/97/3//h/+P/5f/m/+P/4v/i/+L/4//k/+X/5f/j/+T/5P/k/+T/5f/l/+f/
5f/k/+P/4f/j/+P/5v/n/+f/5//o/+r/6v/q/+v/6//r/+7/7v/t/+3/7P/s/+z/7v/w
//H/9P/x//D/8v/x//L/8v/y//L/8//z//T/9P/z//P/8//z//L/8v/y//H/8v/w/+//
7//w//D/8v/w//D/7//v/+//7v/t/+v/6f/r/+v/6v/p/+f/5//n/+f/5//n/+f/5f/m
/+X/4//i/+L/4f/g/9//4P/h/+P/5P/g/+L/4v/h/+D/4P/f/93/3//f/9//3//g/9//
4v/k/+T/4//i/+L/3f/a/9n/2f/d/9//4P/h/9//3v/d/9z/3//g/+H/4v/k/+T/5P/k
/+L/4v/i/+H/3//f/9//4v/j/+P/4//j/+P/5P/m/+b/5v/m/+P/4v/i/+L/5P/m/+r/
7P/s/+z/7P/s/+r/6f/n/+b/5v/n/+j/6P/s/+7/8P/y//L/8P/u/+z/7f/t/+v/6//t
/+v/6//u/+7/7v/u/+7/7P/s/+z/6f/p/+n/6P/p/+r/6f/p/+r/6P/n/+f/5v/l/+b/
6P/p/+r/6v/q/+r/5f/k/+T/4//k/+T/4//j/+X/5f/m/+b/5//r/+r/7P/v/+f/3f/g
/+f/6v/u//f//v8EAAwAGAAmADQAQgBMAFgAXABaAFEAQQAqABkAEQAJAPz/7P/i/9v/
1//Z/9n/2P/d/+T/6v/u/+z/6P/m/+X/4//l/+X/5v/m/+b/5//n/+b/5//o/+n/6v/p
/+f/5f/l/+f/6f/r/+z/6v/q/+v/7P/t/+7/7//v/+7/7v/t/+z/6//r/+r/6//s/+z/
7P/r/+3/7f/w//H/8f/x//L/9P/0//T/9f/1//T/9v/1//P/9f/0//T/9P/z//T/9P/2
//b/9v/5//n/+v/6//r/+v/7//v//P/8//n/+f/5//n/+v/6//r/+f/6//j/9//3//X/
9P/1//L/9f/1//b/9//1//P/8P/t/+7/7//v/+//7v/v//D/8f/x//H/8f/v//H/7//s
/+r/6//r/+v/6//r/+v/7P/s/+z/7v/u/+3/7f/u/+7/7f/r/+v/6//r/+n/5//p/+r/
7P/r/+r/6v/q/+r/7P/v/+7/7//v/+//7//u/+3/7P/u/+7/7v/u/+7/7P/q/+j/6//s
/+3/7f/t/+3/7f/w//D/7//u/+3/9//0//T/8v/y//L/8v/u/+7/7//w//L/8v/0//T/
9f/2//f/+P/2//X/8//y//L/8//0//T/8v/y//L/8v/0//T/9P/0//f/9//1//X/9//1
//X/+P/6//r/+v/6//z//P/8//n/+P/3//X/9f/w/+3/6//q/+3/7f/u/+7/6f/o/+j/
5//n/+j/6f/q/+n/6v/s/+3/7P/s/+v/6//p/+n/6v/q/+//5//o/+7/7f/t//H/8v/x
//L/+P/7/wIACgAUACAAMgBCAEwAVABYAFgAXABdAE0ANgAnAB0ADwACAPL/4v/Z/9f/
2f/f/+L/4//m/+z/6v/o/+r/6v/l/+f/6v/r/+3/7v/t/+3/7P/q/+z/7P/s/+z/7//v
/+//8f/u/+3/7P/q/+z/7P/t/+7/7//w//H/8f/v//D/8P/w/+//7//u/+//7f/s/+v/
6f/v//H/9v/5//j/9//3//j/9f/0//T/8//z//b/9v/1//P/8v/y//L/9v/4//n//P/8
//z///////z//P/8//z//v///wEAAgACAAMABAAFAAIAAAD+//v/+P/2//X/9f/1//b/
+f/4//b/9f/1//X/9f/1//T/8//z//P/8v/x//H/8f/x//H/8f/x//H/7//1//X/9P/0
//H/7//t/+v/7f/v//L/9P/v//D/7//t/+7/8P/x//H/8P/v/+7/7f/v/+3/7//w/+7/
7f/s/+z/6//q/+v/7f/s/+3/7f/t/+7/7v/u/+7/8P/w//D/8P/w//D/8P/w//H/8v/z
//P/8//z//P/9v/0//P/8v/x//f/+v/4//j/+P/4//j/+P/0//T/9f/2//j/+P/6//r/
+f/4//f/9v/5//n/+P/4//j/+f/6//r/+v/6//r/+v/+//7//v/+/wEAAQD/////AAD9
//z//v8AAAAAAAAAAAAAAAAAAP3/+v/5//f/9//2//X/9f/2//b/9f/1//T/8//0//b/
9//0//L/8P/u/+3/7v/w//H/8//0//T/9f/z//P/9P/0//f/9//6//7/+f/x/+//8P/z
//j/AAALABQAHAAkAC4AOgBGAFAAWgBoAGwAZgBbAEcANAAtACcAEQAAAPr/8v/p/+n/
7f/v//L/9f/2//b/9v/0//b/+v/1//H/8//z//T/9P/0//X/9f/0//L/8v/y//L/8//z
//P/9f/3//f/9//2//T/9P/1//b/+P/4//j/9//5//r/+v/6//z//f/9////AQAAAP//
/f/9//v//P/7//v/+//8//7//P/8//3//f/7//7//v/9////AAACAAQAAgACAAEAAgAF
AAYACgALAAgACAAIAAgACQAJAAoACgALAAsACwALAAcABgAFAAMABQAEAAQABQACAAIA
BAACAAAA////////AQABAAAA//8AAAEAAQABAP///////////////////f///////v/+
//7//f/8//v/+P/3//f/9v/3//z///8BAAAAAAD///3//f/9//3//f/9//v//f/+//z/
+//6//r//P/8//7/AQD//////v/9//z//P/8//z//P/8//z//P/+//7//v/+/wAAAAAA
AP//////////AgABAAEAAQABAAEAAAAAAAAA/v8AAAYADAAKAAgABgAEAAIAAgACAAMA
BAACAAIABAAEAAQABAAEAAQABwAJAAoADAALAAsACwAKAAoACgAKAAoADAAMAAwADAAN
AA0ACwALAA8ADQANABAAEgASABIAEgAPAA4ADQAJAAgABwAFAAUABQADAAIAAgABAAEA
AgACAAIAAgADAAMAAAAAAAAAAAD8//z//f/9//7//v/9//3/+//7//z//P/9//3/AAAC
AP3/+f/7//7/BQAKABAAFQAeACYALAA2AEgAWgBmAHAAdAByAHIAbQBXAEIAOQAtAB0A
DAD6/+7/8f/1/+v/7f/2//X/8v/8/wQA/v/8//7/+f/3//n/+f/6//r/+//9//7//v/9
//z/+//6//r/+f/4//n/+v/7//z//P/6//r/+//8//z//P/8//v/+v/6//n/+P/6//v/
+//9//3//P/7//n//f/9/wAAAQADAAMABAAGAAMAAgACAAEAAQAEAAQAAwADAAIAAgAC
AAAAAAD//wAAAQACAAYABwAIAAgACAAIAAoACwANAA4ADAALAAoACQAFAAQAAwABAAQA
BAAFAAcABAAEAAYABAAFAAUABgAHAAUAAwAAAP3/AAABAAEAAQD+//3//P/7//z//f/+
//3//v/9//v/+v/9//3//f/9//v/+//8//z//P8AAAIAAwABAAIAAgABAAMAAwADAAMA
AwABAAMABAABAP///f/8//z//P/+/wEAAQABAAAA//8CAAIAAgACAAAAAAAAAAAAAwAE
AAUABgAEAAQABAADAAUABQAFAAgABwAHAAcABwAHAAQAAAAAAP7/AQACAAMABAAEAAYA
CQAMAAkACAAJAAgABgAGAAYABgAHAAcABgAGAAgACQAKAAoADAAMAAwADAAMAAwADAAM
AAsACwAJAAkACwAJAAkADAANAA4ADwAQAA4ADgAOAAsACAAHAAUABQADAAEAAAAAAAMA
AwAEAAQABAAEAAUABQAGAAYABgAGAAEAAAAAAP//AwAEAAQABQADAAEAAAD+//v//f8E
AAYAAQADAAcABAADAAoAEAATAB4AKAAyAEQAVABeAGoAcgB0AHQAbgBdAEsAQAA5ACkA
EwAEAP7/+P/x//H/8//1//b/+f8AAAgABgAEAAgACAAHAAcABgAFAAUABAAGAAcABwAG
AAQABAAEAAQABwAHAAcACQAJAAkACQAIAAkACgAMAA4ACwAKAAkABwAFAAYABgAGAAgA
CQAJAAsACwAKAAkABwAHAAcACgALAAsACwAMAA4ADAAMAA0ADQALAA4ADgANABAAEAAR
ABIAEgASABEAEgASABIAFQAVABUAFgAXABgAGQAZABoAGgAZABkAGQAZABcAFgAVABMA
EAAOAA0ADQAQABIAFgAWABIADwANAAsADQANAAwACwALAAsACgAJAAcABwAHAAcACgAL
AAwACwAMAAsACQAIAAoACwAMAA0ACwAJAAgABgAGAAgACAAHAAUABgAGAAUABQAFAAUA
BQAGAAUACAAKAAgABwAGAAYAAwAAAP////8DAAUABgAHAAgACAAIAAgABgAGAAYABgAK
AAoACgAKAAgACAAIAAcABQAFAAUACAAJAAkACQAJAA0AFAASAA8ADgANAAwACgAKAAsA
DAANAA4AEQASABAADgAMAAoADAANAA0ADgAMAA0ADgAOAAwADAAMAAwADwAQABEAEgAQ
AA8ADAALAA8ADwARABYAEwASABEAEAATABQAFQATABAADwANAA0ACQAHAAYABgAJAAkA
CgAKAAYABAADAAEAAwAEAAUABgAIAAoADQAPAAwACgAHAAUABwAHAAgACAAJAA8ADgAK
AAkABQD//wQACwAMABAAHQAoADAAOABAAEwAWgBmAG4AcgByAGwAYQBPADwAMwAvACEA
DgAGAP7/+/8BAAMA//8AAAcACgAIAAgABgAEAAoADwANAAoACQAJAAgACAAJAAkACAAF
AAQAAwACAAQABQAGAAkACQAJAAkACAAKAAoACwAMAAwADAAMAAsACwAMAAwADAAMAA0A
DQAPABIAEgASABEADwANAA4ADQANAA0ADgAQAA8AEAASABMAEQAUABQAEwARABAAEAAQ
ABIAFAAVABgAFgAWABkAGQAaABoAGgAaABsAGwAcABwAGAAXABYAFQAUABQAFAATABAA
DgANAA0ADgAOABAADgAPAA8AEAARABEAEQAQAA8ADQANAAwACwAKAAsADAANAAsACQAH
AAMACgALAAsADAALAAkABwAFAAcABwAIAAgACAAKAAoACQAJAAoACgAJAAcABwAHAAcA
BAABAAIAAgAFAAUABQAGAAQAAgACAAMABgAHAAcABwAIAAgACAAIAAUABAADAAIABgAG
AAYABgAIAAgACAAHAAUABQAFAAgABQADAAUADQAMAAsACgAJAAgACAAIAAkACgAKAAoA
DAAMAAoACgAKAAoACQAJAAgACAAJAAsADQAOAA4ADgAOAA4AEAAQABAAEAAQAA8ADAAL
AA0ACwALAA4ADAAMAAwADAAOABAAEgARAA4ACwAHAAUABQADAAIAAgAFAAUABgAGAAQA
BAAFAAUABgAGAAYABgADAAIAAgABAAMABAAEAAUAAwADAAQABAABAAMAAAAAAAMA///9
/wQABwAEAAwAGQAgACIAKgA2AEYAWgBkAGQAbgB2AHIAaQBZAEYANwAzAC0AGgACAPL/
7f/z//n/9//0//f//P8AAAQABAACAP7//f/9//7///8BAAIAAAABAAEAAAABAAIAAwAE
AAMAAwADAAUABAADAAIAAAAEAAYACQAMAAoACAAGAAMABQAGAAYABgAIAAkACQALAA0A
DAALAAkACAAHAAkACQALAAsADAAOAAwADAANAA0ADQAQABAADwARABAAEAAQABMAFAAU
ABYAFAAUABcAFwAVABQAEwASABQAFQAXABgAFQAVABUAFQAWABgAGgAbABkAFgAUABMA
EAAOAA4ACgAKAAkACQAJAAwADQANAA0ADwAPAA4ADQAIAAcABgAFAAcACQALAAsADQAL
AAgABgAHAAcABwAHAAUABQAGAAYAAgAEAAQAAwAFAAYABgAFAAcABwAHAAcABQADAAUA
BgAGAAUABAAEAAAA/v/+////AwAFAAYABwAGAAYABgAGAAgACAAIAAgACgAKAAoACgAM
AAwADAALAAkACQAJAAwADAALAAoACQALAAgADAAOAA4ADgAOAA4ADgAPABAADQAMAA0A
DAAMAAwADAAMABAAEQARABIAEAARABIAEgASABIAEgASABMAEgARABAAEgATABIAEwAV
ABMAEwAWABYAFgAWABYAFgAWABYAEwAUABMAEQARAA8ADQAMAAwACgAJAAkACAAHAAgA
CgALAAoACgAKAAoACAAIAAkACQAKAAoACQAJAAsACwAMAAwADwALAAQABgAJAAkACwAK
AAcACAAKAA8AIAAyADYAOABKAFwAZABsAHYAfAB+AH8AbQBSAEcAPwAxACIAEgD+//n/
AQADAAUABAD7//j/CAAOAAwADgAQAAcACQALAAsADAAMAAwADQANAAwADAAMAAwADAAL
AAsACwANAA0ADQANAAwACgAKAAsADAAOAA4ADgANAA0ADgAOAA4ADgAPAA8AEQATABIA
EQAPAA8ADwASABMAEQARABIAFAAVABYAGAAZABkAHAAcABsAGgAYABcAFgAUABQAEwAU
ABYAGAAdAB8AIAAgACAAIAAgAB8AHwAeACAAIQAiACMAHwAeAB0AGwAeAB4AHwAhAB0A
HAAdABoAGAAXABcAFwAXABcAFgAVABgAGQAZABkAFAATABIAEQAPAA8ADwANABIAEwAT
ABQAFgAVABQAEwARABEAEgASAA4AEAAQAA8ADQAOAA4ADQAQABEAEgATABQAEwAWABgA
GAAPAA==
         </WaveFormData>
      </LeadData>
      <LeadData>
         <LeadByteCountTotal>10000</LeadByteCountTotal>
         <LeadTimeOffset>0</LeadTimeOffset>
         <LeadSampleCountTotal>5000</LeadSampleCountTotal>
         <LeadAmplitudeUnitsPerBit>4.88</LeadAmplitudeUnitsPerBit>
         <LeadAmplitudeUnits>��V</LeadAmplitudeUnits>
         <LeadHighLimit>2147483647</LeadHighLimit>
         <LeadLowLimit>268435456</LeadLowLimit>
         <LeadID>II</LeadID>
         <LeadOffsetFirstSample>0</LeadOffsetFirstSample>
         <FirstSampleBaseline>0</FirstSampleBaseline>
         <LeadSampleSize>2</LeadSampleSize>
         <LeadOff>FALSE</LeadOff>
         <BaselineSway>FALSE</BaselineSway>
         <ExcessiveACNoise>FALSE</ExcessiveACNoise>
         <MuscleNoise>FALSE</MuscleNoise>
         <LeadDataCRC32>337609296</LeadDataCRC32>
         <WaveFormData>
+v/6//r/+v/1//L/7//s/+//8v/1//j/+v/6//r/+v/9//7///8AAP///v/9//z///8A
AAEAAgD///7//f/8//3//v///wAAAgACAAIAAgACAAIAAgACAAEAAAD///7///8AAAEA
AgACAAIAAgACAAIAAgACAAIAAgACAAIAAgAAAAAAAAAAAAEAAgADAAQABQAGAAcACAAH
AAYABQAEAAYABgAGAAYAAwACAAEAAAAEAAYACAAKAAgACAAIAAgABwAGAAUABAAGAAYA
BgAGAAYABgAGAAYABAAEAAQABAAIAAoADAAOAAsACgAJAAgABgAGAAYABgAJAAoACwAM
AAoACgAKAAoACQAIAAcABgAKAAwADgAQABAAEAAQABAADQAKAAcABAAGAAgACgAMAAsA
CgAJAAgACQAKAAsADAAKAAoACgAKAAgACAAIAAgACwAMAA0ADgAQABIAFAAWABMAEgAR
ABAAEgASABIAEgASABIAEgASABAADwAPABIAFQAWABcAGAAXABgAGAAXABcAGQAaABoA
FgAWABYAGAAdACAAJAAlACIAIAAeABwAHAAeAB8AHwAdABsAFwAUABEAEgAOAAkACwAL
AAwADQAOAA8AEAARAA0ACwAGAAQABgAHAAgACQAHAAUABAAEAAYABQAFAAUABwAFAAUA
BgAGAAUABAADAAUABgAHAAkADQAHAAQA///1//P//P8BAAQAEAAdACQAJgArAD0AVwBs
AH0AiQCcALQAyADfAPUABAESASEBHQHuALAAhwBoAEoAOgAtAB0ADwAEAPz/+f/y/+7/
8P/y//P/8//3//v//P/+////AAABAAEAAAAAAAEAAgADAAMAAwACAAEAAAD+//3//f8A
AAEAAwAEAAMAAwADAAMABAAEAAUABQADAAMABQAFAAQAAwACAAIAAAAAAAIABAAFAAUA
BgAHAAcABgAFAAQAAwADAAMABAAEAAMAAwACAP7//v/+////AwAFAAcACQAHAAYABgAH
AAYABQAEAAMABgAGAAcABwAGAAYABQAEAAQAAQABAAEAAQABAAIAAgACAAIAAgAEAAcA
CAAJAAoADAAMAAsACgAIAAgACQAKAAgACAAIAAgADAANAA4AEAAQAA8ACgAJAAcABwAH
AAUABwAJAAkACQAGAAYABgAGAAkACQAJAAcACAAJAAoADQAMAAsACgAJAAYABQAEAAQA
BwAHAAgACAAJAAoACwANAAsACwALAAsADQAOAA8ADwANAAwADAALABAAFgAUAA8AEAAQ
ABAAEAAQAA0ADQAQABAAEgASABIAFAAWABcAFwAXABgAGAAXABQAFQAWABkAHAAcAB8A
HwAdAB4AHQAcABoAGgAZABcAFwAaABkAGQAaABoAFQAPAAwADQANAA0ADAAKAAgABgAF
AAMAAAAAAAEAAwAFAAcACAAEAAMAAwACAAQABQAGAAcAAwABAAAA//8AAAEAAgACAAAA
AAABAAEAAwAAAP///f/7//7/AwAIAAwAFwAiADAARQBXAGcAegCRAKMAugDSAOYA+wAN
AR4BLAErAQMBxgCaAHsAWgBEADQAJQAVAAkA/v/0/+3/6v/m/+T/7v/7//3/+f/9/wAA
BAAHAAYABQADAAAA//////////8DAAUABgAHAAYABAADAAMABgAHAAkACgAHAAUAAwAB
AAIAAgADAAMAAwADAAUABQABAP///f/8//7/AAAEAAgACAAHAAcABwAGAAYABgAGAAcA
BwAHAAgABgAFAAUABAAEAAQABAAFAAYABQAEAAMABgAGAAcACQAIAAcABgAFAAUABAAE
AAMAAwAEAAQABAAGAAMAAwADAAUABQAGAAYABAACAAAAAAAFAAYABwAIAAsADAAMAAwA
CQAIAAgACAALAAwADQAOAA0ADQANAA4ADQANAAkACQAMAA0ADgANAAwADQAMAAsABwAG
AAUABAAHAAkACwALAAsACwALAA0ACwALAAsACwAJAAkACQAKAAwADQAPABAAEQASABMA
FQASABEAEAAPAA4ADgAOAA0ADgAQABMAFQAVABYAFwAZABIAFAAUABYAFgAWABYAFAAT
ABUAFAASABIAEgAUABkAGwAcAB0AHQAeAB4AHAAZABgAGQAaAB8AIwAkACMAJAAjACIA
IAAfAB0AGgAZABkAFwAWABYAGgAXABMAEgAPAA8ADwAOAA8ADgANAA0ACwAIAAgACQAJ
AAkACQAIAAQAAwADAAIABAAFAAYABwAHAAcACAAJAAcABwAHAAYABgAGAAcABwAFAAQA
AQD9/wMACAALAAoADgAXACAAKAA3AEkAWwByAIkAnQCwAMoA6AAFAREBFAEgAS0BHQHs
ALgAjQBmAEoAPAAvABsADQAEAPz/9f/u/+j/6P/u//H/9//9//z//P/9//3/+//7//r/
+P/6//v//P/9/wAAAQABAAEAAwACAAIAAwACAAEAAQAAAP///////////v/+///////+
//3//v/9/////////wAAAAAAAAIABAAAAP////////7//v/+//7//f/9//3//v8AAAEA
AwAEAAAA/v/8//v///////////8BAAAAAAABAAEAAQABAAEA///+//7//f/+/wAAAQAC
AP//+//6//n/+//7//z//P/9//7///8CAAIAAgACAAIABAAEAAMAAgACAAIAAwAEAAcA
CAAJAAoACQAJAAkACgAJAAcAAQD//wAAAQACAAEAAgAFAAYABwAGAAYABgAGAAQAAwAC
AP//AAABAAIABQAHAAcABwAHAAUAAwABAAAABAAFAAcACAAHAAYABQAFAAcABwAHAAcA
CwAMAA0ADQAJAAgACAAHAAAAAAAIAAoADAAOABAADgANAA8ADgAMAAwADAAOABEAEwAU
ABUAFgAWABUAEgAUABQAFgAYABgAGwAbABkAGgAZABgAFgAUABMAEQARABEADwAOAA4A
EAANAAkACAAHAAcABwAGAAYABgAGAAcABAAAAP////8BAAEAAQAAAP3//f/+//7/+//7
//v/+//7//3/AAADAP///f/7//j/+//8//7///////7//f/5//P/8v/5//7/CAAPABYA
GgAjADEARQBaAG8AgwCYAKoAwADfAPkAAgEIARUBGQH+AMgAkQBmAEgANAAjABMABwD6
//D/7f/o/+L/5P/w//P/7f/r/+//8P/y//P/9P/1//X/9P/1//X/9f/1//b/9//3//f/
+f/4//j/+f/2//X/9f/0//P/8//z//P/8//0//b/9//3//f/+f/5//b/9f/0//T/8v/y
//T/9v/0//P/8//z//b/9v/2//b/9P/z//L/8v/0//P/8//y//P/9P/1//f/+P/3//b/
9f/1//T/9P/1//X/9f/1//X/9//2//b/9f/0//T/8//y//T/8//1//f/9P/z//P/8v/y
//L/8v/0//T/9P/0//T/9f/2//b/9v/3//j/+v/8//v/+v/5//j/+v/7//z//v/8//v/
9v/1//b/9//4//f/9//5//n/+f/6//r/+v/6//n/+f/5//f/9v/1//T/9f/3//f/9//3
//f/9//3//j/+P/3//f/9v/2//b/9v/3//j/+f/6//v/+//6//n/9//5//r//P/9//z/
+v/2//P//P/9//7///8AAPz/+//9//z//P/8//z//v8BAAMABAAFAAUABgAGAAQABgAG
AAgACgAKAA0ADQALAAsACwALAAoACgAJAAcABwAFAAEA/v/8/////f/6//r/9//3//f/
9v/3//b/9f/1//X/8v/y//P/8f/x//H/8P/x//H/8v/y//P/8//z//P/7//v//D/8f/x
//H/8f/w/+3/7P/s/+v/7//s/+n/6f/l/+L/5f/s//T//f8EAA4AHQAtAD0ATgBhAHMA
jACqAMQA2QDvAPwABAEPAQkB1gCUAGsASgAuABoADwADAPX/7v/i/9n/2P/a/9r/3P/f
/+H/4//i/+L/4//j/+X/5//o/+j/5v/l/+T/4//n/+n/6v/r/+v/6v/q/+v/6f/n/+b/
5P/m/+f/6P/p/+b/5v/n/+f/5//n/+n/6f/p/+n/6f/q/+n/6P/p/+r/5v/l/+X/5f/k
/+T/5P/k/+f/5//n/+j/6v/p/+n/6P/n/+j/6f/r/+z/6//q/+n/5//m/+b/5//m/+X/
5P/j/+f/6P/q/+v/6f/q/+r/6v/q/+f/5//n/+b/5f/l/+T/5v/m/+b/6P/p/+j/5//m
/+r/7P/t/+7/7P/s/+3/7v/u/+7/7v/u/+z/6//q/+r/7//x/+//8f/w/+//7v/r/+n/
6//r/+v/6v/q/+r/6v/p/+n/6f/n/+n/6f/p/+v/6//r/+v/6//r/+v/6//s/+v/6//s
/+z/7v/u/+7/7//u/+3/7P/r/+v/7P/t/+3/7f/u//D/8f/y//L/8v/z//b/+P/1//T/
8//y/+7/7f/v/+7/8P/w//D/8v/2//n/+//9//7//v/9//r//P/8//7/AAABAAMAAgD/
/wAA///+//z/+f/3//T/8//2//X/9f/2//b/8//v/+7/7v/v//D/8P/s/+r/6P/n/+n/
5v/m/+f/6f/p/+n/6P/p/+n/6v/q/+j/5//m/+X/4v/h/+H/4f/j/+X/5//o/+j/6P/p
/+n/4f/c/9X/1f/X/9r/4f/s//T/+f/+/wYAFwAlAC8AQgBZAG0AgACaALQAzQDjAO4A
9gD9APUAvgB8AFMAOAAgABYADQD//+3/4P/W/8//zv/O/9D/1P/V/9P/0//V/9b/2P/Z
/97/4f/j/+T/4v/h/+D/3//f/9//3v/d/+D/4P/h/+P/4P/f/9//3v/f/9//3//f/+D/
4P/h/+H/4P/f/+D/3//g/9//3v/e/9//4P/j/+b/4v/h/+H/4f/g/+D/4P/g/97/3f/c
/9z/3v/d/93/3P/e/+D/4v/l/+T/4//i/+H/4f/g/+D/4f/j/+P/4//j/+H/3v/c/9n/
3v/i/+X/6P/n/+P/4v/h/+H/4f/i/+L/4P/g/+D/4v/i/+L/4v/i/+X/5v/m/+b/5//o
/+r/7P/q/+r/6v/q/+3/7f/t/+7/7//v/+v/6//o/+f/5v/j/+H/4//j/+P/5f/m/+f/
6P/p/+n/6f/n/+f/5//n/+n/6P/n/+b/5f/n/+f/5//o/+n/6f/q/+r/6f/o/+f/5//q
/+v/7P/t/+3/7v/v/+//7P/s/+3/7f/s/+z/7P/t/+z/8P/y//D/8v/y//L/8v/u/+3/
7//u/+//8P/x//T/9v/3//f/9//5//r/+v/4//n/+v/9/wAA//8BAAAA/f/////////+
//z/+//5//n/+P/1//P/8v/0//H/7f/s/+v/6//r/+r/6v/q/+r/6//p/+b/5v/n/+f/
5//n/+b/5v/n/+n/6v/o/+f/5v/l/+X/5f/m/+f/5f/l/+X/5P/l/+b/6P/p/+n/6v/j
/9v/2//a/93/6P/0//n//v8GABEAIQA3AEoAXwB1AIoAmACsAMMA1wDuAAgBDwH7ANAA
ngBxAE4ANgAiAA8AAQD1/+r/3v/T/8z/yv/M/9L/1//d/9//4f/i/+T/5f/k/+X/5f/k
/+P/4//j/+P/5v/n/+f/5//m/+T/4//j/+X/5f/m/+b/4//j/+P/4//k/+T/5f/l/+X/
5f/n/+f/6P/n/+b/5v/k/+T/5v/o/+X/4//i/+H/5v/o/+r/7P/r/+v/6//s/+n/5//m
/+T/5P/k/+T/5f/l/+X/5f/l/+X/5P/k/+X/6P/p/+r/6//p/+b/5P/h/+X/6P/q/+z/
6v/l/+P/4f/l/+f/6v/s/+r/6v/q/+z/7P/s/+z/7P/t/+7/7v/u/+z/7P/t/+7/7P/s
/+z/7P/v/+//7//w//H/8f/t/+3/8P/x//L/8f/v//H/8f/x//D/8P/w//D/7//v/+//
7f/r/+v/6//t/+//8f/z//X/9P/z//L/8v/y//H/8f/w//H/8v/z//X/8v/x//D/7//y
//T/9v/3//T/9P/1//X/9P/0//T/9f8AAP7//v/+//r/+f/4//f/9v/2//f/+//8//7/
/v/+/wAAAQABAAAA//8DAAQABAACAAEAAAABAAIABgALAA0ADQAJAAcABQACAAMAAwAC
AAMABQADAAIAAgADAP//+v/4//f/9//3//b/9f/0//P/8//0//L/8//1//T/8//y//D/
8f/x//L/8v/v/+//7//v//D/8f/z//X/9f/1//X/9P/2//b/9//3/+//7v/r/+f/5//s
/+//+v8GAAkADgAYACkAPwBRAGQAdwCNAKQAvgDYAPMABQEOARoBGwH9AMgAmgBzAEwA
MgAkABUACQD7//D/5P/d/9j/1v/a/97/3f/h/+f/6//s/+7/7//w//H/8f/w/+//7//v
/+//7//v/+7/7f/v//D/8v/1//L/8f/x//D/8v/z//T/9f/y//L/8//z//H/8f/z//P/
8v/x//D/8P/w//D/8v/0//T/8//z//P/9P/0//T/9P/1//X/9f/2//b/9f/1//T/8//0
//X/9//4//f/9v/1//b/9v/3//n/+v/5//j/9//5//j/+P/3//X/9v/2//b/9v/z//P/
8//0//X/9//4//b/9v/2//j//P/8//z//P/9//7//v/+//7//v///wAAAAAAAAAAAAAA
AP///v/+/wEAAQD9//3//v///wAA///9//////////3//P/7//r//f/9//3/+//8//3/
/v8BAAEAAQABAAEA///9//v/+v/8//3///8AAP///v/9//3/AAABAAIAAwAFAAYABwAH
AAQABAAFAAUAAgACAAIAAwAEAAQABAAEAAgACAAGAAYABgAGAAQAAwAFAAQACAAKAAwA
EAAQABEAEQARABEAEAAOAAoADAAMAA4AEAAUABkAGwAbABkAFwAVABIAEQAPAAwACwAN
AAsACgAKAA4ACwAHAAYAAgABAAAA/v/+//7//v///wAA/v///wEAAAD///7//P/8//3/
//8AAP3//f/9//3/+v/5//n/+f/3//f/9//2//j/+P/5//n//f/+//f/9//3//L/6//2
/wgAEQAWAB4AKQA3AEsAYAB3AI8ApgC+ANwA9wAJARIBHgEhAREB5ACuAIUAYgBEAC4A
HwARAAEA8P/o/+f/5P/k/+b/6P/p/+v/7f/x//L/9P/1//j/+f/5//j/+f/5//n/+f/4
//f/9f/z//b/9v/3//n/9//3//j/+P/6//v//P/9//r/+P/3//X/9f/1//f/9//4//f/
9v/2//T/9P/2//j/9//3//j/+f/6//r/+v/6//n/+f/5//r/+v/5//n/+P/2//b/9v/3
//v/+//7//v/+//6//r/+//7//v/+//7//n/+P/4//f/+f/6//r/+v/8//n/+f/5//j/
9//3//b/+f/6//v//v/+//z/+v/4//3//v/+//7//f/+/wAAAgACAAIAAgACAAIAAQAA
AAAAAQABAP3//f/9//3//f/7//3//////////P/8//z//P/8//v/+v/3//f/9//3//n/
+//7//v/+//9//3//f/+//3//f/+//7//P/8//z//f/9//3//f/9//z//P/8//v//f/+
/wAAAQAAAAAAAAABAAAAAAAAAAAABgAEAAYABAAEAAQABAAAAP//AQAAAAIAAgACAAQA
CQALAAwADQAMAAwACwAIAAoACgAMAA4ADgARABEADwAOAA0ADAAKAAwACwAJAAkABwAF
AAQABAAGAAMA///+/wAAAQACAAIAAAD+//z/+//5//b/9v/3//f/9//3//b/8v/x//H/
8P/w//H/8v/z//L/8//1//f/9f/1//X/9P/y//L/8//z//P/6P/n/+n/6//w//f//v8G
AAsAEAAWAB0ALwBFAFoAcwCHAJoAsADGANsA8wAIARYBGwEHAdAAlABtAEwALAAcAA8A
AQD3/+z/4P/Z/9j/1P/U/97/4//h/+X/6v/s/+//8f/w/+//7f/q/+z/7f/u/+//8P/x
//H/8f/u/+z/6//r/+3/7f/u/+7/7//v/+//7//u/+7/7//v/+7/7f/u/+3/6//p/+f/
5v/q/+z/8P/0//H/7//u/+3/7f/s/+v/6v/r/+v/6//s/+v/6f/o/+b/5v/o/+r/7f/v
/+//7//v/+3/7P/s/+3/7//v/+//7//y//L/8//z//D/8P/v/+7/7f/p/+j/5//q/+v/
7f/u/+3/7P/r/+z/7v/u/+7/7v/v//D/8P/w/+//8P/y//T/9P/0//T/9P/1//X/9f/2
//T/8//u/+3/8f/z//X/9f/y//P/8v/x//H/8v/z//T/8//x/+//6//s/+3/7v/x/+//
7//v/+//7//v/+//8P/v/+//8P/w//L/8v/y//P/8//z//P/8//z//T/9f/1//T/9P/1
//X/9v/2//b/9//1//T/8//y//r//P/5//r/+v/6//r/+v/4//f/+f/4//n/+v/7//7/
/f/9//z/+////wAAAAD+/wAAAAACAAQABAAHAAcABQAGAAUABAACAAIAAQD//////f/7
//r/+v/8//n/9f/0//T/9f/2//b/8//y//H/8f/z//D/8P/x//D/7//u/+z/7P/t/+//
8P/t/+v/6f/n/+b/5//p/+v/7v/v//D/8P/v/+7/7v/t/+//7P/p/+v/5//k/+X/7v/6
/wUADgAYACEAMQBFAFgAawB/AJIAqgDKAOMA8QD6AAYBBQHvALYAeABTAD4AKAAWAA0A
AQD1/+z/4v/Z/9b/1v/Y/97/4//h/9//4//k/+b/5//o/+n/6f/o/+X/5f/l/+X/5v/n
/+f/5//p/+j/6P/p/+f/5//o/+j/5//n/+f/5//n/+j/6v/r/+3/7f/v/+//8P/v/+7/
7v/r/+r/6//s/+r/6f/p/+n/6P/o/+j/6P/p/+n/6f/q/+v/6//s/+z/6P/o/+j/6f/t
/+3/7f/t/+v/6v/q/+v/7f/t/+3/7f/v/+7/7v/t/+r/6v/p/+j/6f/n/+j/6f/p/+n/
6v/q/+r/6v/q/+z/7v/u/+7/7v/y//T/9f/2//T/9P/1//b/9P/0//T/9P/1//X/9f/2
//T/8//u/+3/6v/p/+j/5f/q/+//8v/1//H/8P/v/+7/7//v/+//7f/t/+3/7f/v/+3/
7f/t/+3/8P/x//L/9P/y//H/8f/w//D/8P/w//H/8f/x//H/8f/x//L/8//z//P/9P/2
//f/9v/2//b/9//4//j/+P/4//f/9v/2//X/8//1//3/AQD+//v/+v/5//j/9f/1//j/
+P/4//j/+P/6//v/+//6//n//v8AAAEAAAD///7///8AAAIABQAFAAMAAgABAAAA/v8A
AP///f/9//3/+//6//r//P/5//X/9P/x//H/8f/w//H/8P/v/+//8f/u/+7/7//t/+3/
7f/s/+3/7f/u/+7/6//r/+v/6//n/+f/6P/p/+v/6//r/+r/6f/o/+j/5//p/+b/5f/j
/9//4P/n//L//v8JABAAFAAfAC8APwBSAGsAfwCWAK4AwgDVAOcA9AD+AAMB7wC2AHwA
WQA6ACAAGgARAPv/7f/o/9z/0//W/9z/2v/a/9//3//h/+X/5v/o/+n/6//t/+7/7v/q
/+n/6P/n/+b/5//n/+f/6P/o/+n/6//p/+n/6v/q/+n/6f/p/+n/5//m/+b/5f/n/+f/
6f/p/+j/5//m/+b/6P/o/+r/7P/t/+3/7v/v/+3/7P/r/+r/7f/t/+3/7v/s/+v/6//q
/+b/5v/m/+f/6//r/+v/6//p/+j/6P/p/+7/7//w//H/7v/s/+v/6f/o/+j/5//m/+r/
6f/r/+3/7f/t/+7/7v/w//D/8P/y//H/7v/r/+j/7v/w//H/8v/w//D/8f/y//L/8v/y
//L/8f/x//H/8v/1//X/8f/x/+//7//v/+3/8P/z//T/9f/y//L/8v/y//X/9f/1//P/
8//z//P/9f/y//H/8P/v//D/8f/y//T/8v/x//H/8P/x//L/8//1//P/8//z//P/9//4
//n/+f/4//j/+f/5//n/+v/7//3//P/8//z//P/8//j/8//z//L/9P/2//j/+v/6//v/
//8AAP3//P/7//z//v///////////wAAAAD+/wEAAgAFAAgACQALAAoABwAIAAcABgAE
AAIAAQD//////f/7//r/+v/9//v/+P/4//f/9//3//b/9f/0//P/8//x/+7/7v/v//D/
8f/y//L/8//z//T/9P/x//H/8f/x/+7/7f/t/+3/8P/x//L/8v/w/+7/7f/r/+f/5P/l
/+f/5f/s//f/AAAEAA0AEAAYACkAPQBRAGoAgQCTAKwAxgDcAPEAAQEOARoBEQHjAKgA
fgBfAEQAMAAeAAkA9//r/+D/1v/V/9b/1v/a/+L/5f/l/+n/6P/o/+n/6f/s/+3/7f/s
/+n/6f/p/+n/6//t/+7/7//x//D/8P/x//P/8//0//T/8v/x//D/7//t/+z/7P/r/+z/
7f/w//H/8P/v/+7/7v/u/+7/8P/y//H/8f/y//P/8//y//H/8P/x//H/8f/y//T/8//z
//L/7v/u/+7/7//v/+//7//v//D/8P/x//P/9f/1//X/9f/3//b/9v/1//T/9P/z//L/
8v/v/+//7//y//P/9f/2//P/8v/x//L/9P/0//T/9P/3//j/+P/4//b/9v/3//j/+//8
//3//v/+//3//P/8////AQD//wEA/v/9//z/+f/7//3//f/9//v/+v/5//j/+//7//v/
+f/6//v//P////7//f/8//v/+P/3//b/9v/6//v//f/+//7//v/+////AQABAAEAAQAD
AAQABQAFAAIAAgADAAMA///+//3//f///wAAAQACAAYADAAMAAoACAAGAAQAAwADAAYA
BgAHAAgACQAMAAwACwAJAAcACgAMAA0ADAAOAA4AEAASABMAFQAUABEAEwATABMAEgAQ
AA0ACQAHAAsACwAMAA4ADAAHAAEA/v8AAAMABgAIAAQAAgAAAP///v/6//n/+f/6//v/
/P/8//j/9//3//b/9//3//f/9//3//n//P////z/+//6//j/+v/6//v/+//7//z/9//z
//P/9P/3/wQAEAARABgAJAA3AEkAXQBuAIEAmQCyAMoA5gD7AAcBFgEkAR0B9wC+AJAA
bwBSADgAKAAdAA0A+//u/+r/4//e/97/3v/i/+v/8//z//L/8v/z//P/8v/z//P/8v/w
/+//7v/t/+//8f/y//P/9f/0//T/9f/3//f/+P/4//X/9f/1//X/9v/2//f/9//3//f/
+f/5//n/+f/5//r/+P/2//b/9v/y//H/8f/x//X/9v/3//j/+f/5//n/+v/3//X/9P/y
//L/9P/2//n/+v/5//j/9//5//j/+P/5//v/+//7//v/+f/4//j/9//3//j/+P/4//b/
8//z//P/9f/1//b/9v/4//j/+P/6//7//v/+//7//v/+//3//P/9//7/AAACAAAA/v/8
//r//v///wAAAgACAAEA/P/7//z//f/+//3//f/////////+//7//v/+//3//f/9//v/
+v/5//j/+f/6//v//P/9//z/+//6//r//P/9////AAAAAAAAAAABAP7//f/8//v///8A
AAEAAQACAAIAAwADAAAAAAAAAAEAAAAAAAAABgAGAAQABAAEAAQAAwADAAYABgAGAAYA
BgAIAAoACwALAAsADAAMAAsACAAJAAoADQAQABIAFQAVABMAEgARABAADgAMAAsACQAJ
AAkABwAGAAYABgADAP///v///wEAAwAEAAEA/v/7//n/+v/4//n/+//7//v/+//6//n/
+f/6//r/+//7//v/+//4//f/9//3//j/+f/6//r/+f/4//j/9//z//L/7//r/+v/7P/v
//z/CAALABQAIAArADcASwBgAHkAkQCiALQA0ADvAP8ACgEYAR8BCwHcAKgAewBSADIA
IgAbABEA///w/+j/4f/c/+D/5P/m/+X/6f/r/+7/8P/z//X/9f/1//T/8v/0//X/9v/3
//b/9//3//f/9v/0//P/8//2//f/+f/6//b/9f/0//P/8//0//b/9//1//X/9//3//f/
9//3//j/9f/0//X/9v/1//X/9v/3//b/9v/2//b/9//3//f/+P/6//n/+f/4//j/+P/4
//n/+f/5//n/+f/4//b/9f/1//n/+f/5//n/+//6//r/+f/8//7///8AAP//+//6//n/
9//1//T/8v/y//L/8v/0//n/+v/7//z///8AAAAAAAD7//r/+v/6//3/AAADAAYABQAD
AAEAAAADAAMA//////////////3//P/9//z/+//7//z//f/+//////////3//f/9//3/
///9//3//f/9//z/+//6//r//P/9////AAD+//7//v///wEAAQABAAEAAQACAAMAAwAD
AAQABgAHAAQABAAEAAUABQAEAAMAAgAEAAYACAAIAAgACAAIAAcABwAKAAoACQAIAAcA
CAAMAA0ADQANABAAEgATABIAEQAQABEAEgAUABcAFwAVABIAEQAQAA4ADwAPAA4ADwAR
AA8ADgAOAA4ACwAHAAYAAwADAAMAAgACAAIAAgADAAEA/v/+/////v/9//z/+v/7//v/
/P/8//3//f/9//3/+//7//z//f/9//3//f/8//7//v//////AQD8//P/7//x//b/+f8A
AAYADQASABYAJQA7AEsAWgBzAIsAmgCuAMgA4QD3AAoBEgEXARUB7gCwAIEAXgA4ACQA
IwAbAA0A/v/o/93/5P/q/+b/7P/v/+3/8//3//j/+v/7//r/+//7//r/+v/7//z//f/9
//3//P/7//n/+P/4//n/+f/5//r/+v/7//v/+//7//j/+P/5//n/+f/5//v/+//8//v/
+v/6//j/+P/6//z/+//7//z//f8AAAAAAAAAAAMAAwADAAQAAwABAAAA/v/7//r/+f/5
//7///8AAAEAAwACAAIAAwACAAEAAAD//wAAAAABAAEAAAAAAP///v8AAP//AQADAAIA
AQABAAAA/v/+//7/AAAAAAAAAAAAAAYACAAJAAoABgAGAAcACAAHAAYABQAEAAgACQAK
AAwADwAPAAsACwAJAAkACQAHAAUABwAHAAcABAAEAAQABAAIAAkACgAJAAoACwAMAA8A
EQAHAA==
         </WaveFormData>
      </LeadData>
      <LeadData>
         <LeadByteCountTotal>10000</LeadByteCountTotal>
         <LeadTimeOffset>0</LeadTimeOffset>
         <LeadSampleCountTotal>5000</LeadSampleCountTotal>
         <LeadAmplitudeUnitsPerBit>4.88</LeadAmplitudeUnitsPerBit>
         <LeadAmplitudeUnits>��V</LeadAmplitudeUnits>
         <LeadHighLimit>2147483647</LeadHighLimit>
         <LeadLowLimit>268435456</LeadLowLimit>
         <LeadID>V1</LeadID>
         <LeadOffsetFirstSample>0</LeadOffsetFirstSample>
         <FirstSampleBaseline>0</FirstSampleBaseline>
         <LeadSampleSize>2</LeadSampleSize>
         <LeadOff>FALSE</LeadOff>
         <BaselineSway>FALSE</BaselineSway>
         <ExcessiveACNoise>FALSE</ExcessiveACNoise>
         <MuscleNoise>FALSE</MuscleNoise>
         <LeadDataCRC32>2459042104</LeadDataCRC32>
         <WaveFormData>
6P/o/+j/6P/w//j/AAAIAAkACgALAAwACAAEAAAA/P/9//7///8AAP///v/9//z//v/+
//7//v8AAAAAAAAAAP7//v/+//7//v/+//7//v8AAAAAAAAAAP///v/9//z//v8AAAIA
BAACAAIAAgACAAIAAgACAAIAAgACAAIAAgAAAAAAAAAAAAMABAAFAAYABQAEAAMAAgAD
AAQABQAGAAYABgAGAAYABQAEAAMAAgAEAAYACAAKAAgACAAIAAgACgAKAAoACgAMAAwA
DAAMAAkACAAHAAYABwAIAAkACgAJAAgABwAGAAQABAAEAAQAAgACAAIAAgABAAAA///+
//7//v/+//7//f/8//v/+v/7//z//f/+//7//v/+//7//P/6//j/9v/4//r//P/+//v/
+v/5//j/+//8//3//v/9//z/+//6//j/+P/4//j/+f/6//v//P/7//r/+f/4//n/+v/7
//z/+v/6//r/+v/5//j/9//2//f/+P/5//v/+f/4//f/9v/4//j/+P/4//r/+//7//v/
+P/3//f/9v/4//r//P/6//b/8v/u/+r/7f/u//D/8f/w//D/8P/w/+z/6//q/+n/7f/u
/+//8f/v/+7/7f/s/+//8P/x//L/9P/0//T/9P/z//L/8P/v//P/9P/1//j/9v/2//b/
9f/1//b/9v/5//n/+P/4//j/+f/3//n/+/8AAAkAEwAcACEAIQAfACAAHwAZABIAEAAP
AAMA7P/Q/7L/kP9v/1L/QP88/z//RP9O/2P/ev+Q/6P/sf+4/8X/1f/m//H//P8DAAsA
EAAUABUAEQAMAAcABAADAAMAAwADAAEAAAADAAQABQAGAAUABAAFAAQABQAFAAQABAAE
AAMAAgD//wEAAQABAAEAAwADAAMAAwAAAAEAAQAAAAEABAAFAAYAAwADAAUABgAIAAUA
BQAFAAcABwAIAAgABQAFAAUABAAEAAUABQAGAAQABAAFAAYACQAKAAsACgALAAwADQAQ
AA4ADAAKAAkADAANAA4ADwAOABAAEQARABMAEwARABAAEQASABMAFQAUABMAEQAQABMA
EgATABQAEwASABEAEgANAAwACwAJAAkACwANAA8ADwAOAAsACQAKAAoACwAKAAgABwAG
AAQABgAGAAQAAwAEAAUABQAGAAYABAACAAAAAAABAAMABwAGAAUAAwACAAIAAQD/////
AgADAAMAAwABAP/////+////AAABAAIAAAAAAAEAAQD+//7//v/+/wYACAAEAAAA/v/8
//z//P/8//3//v8AAAIA///+//3//P/9//7///8AAP////////////8AAAAAAAACAAIA
/v/8//j/9v/0//T/9v/3//f/+P/4//j/+P/3//b/9f/0//T/9//4//r//P/7//r/+f/6
//r/+v/6//z//P/8//z//P/6//n/+f/6//z//v8CAAQAAgAAAP3/+//9//7/AgADAAAA
AAAAAAEAAQADAAcADgAXACMAKAAnACMAIQAeABkAEwAOAA4ACQD1/97/vP+W/3b/Yf9M
/0b/Tv9X/2L/eP+L/57/rv+9/8X/zv/b/+n/9P/9/wYACwAPABIAEgAVABMADgAMAAoA
CgALAAkABwADAAAAAwAEAAUABgAFAAQABQAEAAUABQAEAAQABwAHAAcABQADAAEA///9
////AQADAAUAAgADAAMAAgD+/wAAAAAAAAAAAQAEAAYABAABAAEAAQABAAEAAgACAAEA
AQABAAAAAQABAAAAAAAAAAAAAQACAAEAAAD///z///8AAAEABAABAAAA/////wEAAQAB
AAEAAgAEAAUABQAGAAUAAgAAAAMABAAFAAcABAADAAEAAAACAAIABAAGAAYABgAGAAgA
BAACAAAA/f/+////AAABAAEAAAD9//v//P/8//3//P/8//3//v/+//3//P/5//f/+P/5
//n/+v/5//j/9//2//b/9//5//3//f/9//z//P/4//f/9f/1//n/+//8//3/+v/3//b/
9P/2//b/9v/2//j/+P/5//n/9v/2//b/9v/3//j/+f/6//L/8v/y//P/9P/1//b/9v/2
//f/+P/1//T/8//y//T/9v/4//r/+f/5//n/+f/4//j/9//2//f/+P/1//T/7//s/+n/
6P/q/+v/6//s/+z/7P/s/+v/7f/t/+3/7v/w//D/8f/y/+//7v/t/+7/8P/w//D/8v/w
//D/8P/w/+7/7f/t/+7/7//w//P/9P/z//L/8P/v//L/8v/1//X/8v/y//L/8//1//f/
+/8AAAsAFwAcABsAFwATABQAEQAHAP7//P/7/+3/2v+8/5j/fP9j/0r/Nv82/zv/Qv9S
/2X/dP+K/5//rf+4/8P/0//e/+f/7v/1//v/AAACAAUABQD+//b/8v/w/+//7//v/+3/
7P/u//D/8v/0//D/7v/u/+z/7P/t/+3/7v/t/+3/7f/r/+n/6f/p/+n/6v/r/+z/7f/r
/+v/6v/o/+n/7P/t/+7/6//r/+3/7v/t/+n/6P/n/+f/5//o/+j/5f/l/+X/5P/l/+f/
6P/q/+n/6P/o/+j/6P/o/+j/5v/p/+r/6//u/+z/6v/o/+f/6v/r/+z/7f/t/+7/7v/t
/+7/7f/q/+j/6v/s/+7/8f/u/+3/6//q/+3/7P/t/+7/7f/s/+v/7P/o/+j/6P/n/+j/
6f/q/+v/6f/o/+X/4//l/+T/5P/i/+D/4f/i/+L/4v/i/+D/3//g/+H/4f/i/+L/4P/e
/9z/3P/d/9//4//j/+P/4v/i/+D/3//d/93/3//h/+L/4//i/9//3v/c/97/3v/e/97/
4P/g/+H/4f/d/9z/2//a/97/3v/g/+L/4v/i/+L/4v/i/+P/5P/m/+b/5v/m/+T/5P/k
/+T/5//p/+v/7f/q/+r/6f/o/+n/6v/n/+b/5v/k/+L/4v/h/+H/4P/g/+P/5P/l/+X/
5f/l/+X/5v/m/+b/5//o/+r/6v/q/+z/6v/q/+r/7P/t/+7/7//w/+//7f/s/+z/7v/u
//D/8P/y//T/9f/3//b/9P/1//P/9v/4//r//f/7//n/+f8AAAcADwAaACMAJQAjACIA
HQAVAAwABgABAPn/6P/S/7T/kv93/1r/QP80/zn/QP9O/2n/gP+U/6f/tf+8/8X/1f/k
//P/AAAJABEAFgAYABcAEwAOAAoACAAIAAkACAAHAAQAAgAEAAQABAAEAAcACAALAAwA
CgAJAAcABgAIAAkACgAJAAYABQAEAAMABAAFAAYABwAJAAsADAAMAAcACAAHAAYABwAJ
AA0AEAAPAAsACgAJAAsACwAMAAwACgALAAwADAALAAsACgAKAAwADgARABQAFAASABAA
DAAPABAAEQAUABQAFAAUABUAFAATABIAEQAUABYAFwAXABcAFwAVABQAFQAWABcAGQAb
ABsAGgAaABgAFgAWABYAGAAYABgAGgAXABYAFQATABMAEwATABMAFgAWABQAEwASABAA
DwAMAA0ADwARABIAEQAQAA0ACwAOAA8ADwAQABEAEAAPAA4ACwAJAAgACQAKAAsACwAM
AAwACwAJAAkADAANAA0ADQAOAA0ADgAOAA0ADAALAAoADAAMAA0ADQALAAoACQAIAAgA
CAAIAAwAEAAPAA4ADQAMAAkACAAIAAgACgAKAAoACgAIAAgACAAIAAsACwALAAsACwAM
AAwADAAMAAwACAAGAAYABAACAAIAAQABAAAAAAAAAAAAAAD//////////wAAAAAAAAEA
AgADAAQABQAIAAcABgAFAAYABwAIAAkACgAKAAkACQAKAAgACAAKAAoACwAMAAwADQAN
AAwADgANAA4ADgAOAA8AEwAVABUAFgAdACUALgA1ADcANQA2ADUAKwAgABwAGQANAPj/
4v/E/6L/hf9m/07/SP9N/1L/Yv9//5b/rP/B/8f/yv/V/+f/9P8DABIAHwAnACoAKAAh
AB8AGgAWABQAFAAVABUAFQATABIADwAOAA0ADAAOABAAFAAWABIAEQAPAA4AEQARABEA
DwARABEAEQARABAADwAOAA0AEAATABUAFgARABIAEQAQABIAEwAWABgAFgATABMAEwAS
ABEAEQAQABEAEwAVABYAEwATABIAEgAVABYAGAAaABsAGgAZABYAFAAUABQAFgAZABoA
GwAdABsAGwAbABsAHAAeAB8AHwAfAB8AHQAcABwAHAAcAB0AIAAhACEAIgAfABwAGwAa
ABsAHAAdACAAHAAcABwAGwAXABcAFwAXABkAGgAZABkAGAAWABUAEgAUABUAFgAWABQA
FAASABEADwAPAA4ADgARABIAEwAUABAADwAPABEAFAAVABUAFgAWABUAEwATABIAEwAT
ABMAFAATABQAFAASABAADgAMAA0ADgAQABEAEgASABIAEgAQABAAEAAQABoAHAAaABgA
FgAUABEAEAAQABAAEQASABMAFAASABIAEgASABQAFQAWABcAFQAWABYAFgAUABQAEAAO
AA4ADAAKAAoACQAJAAgACAAJAAoACwALAAwADQAOABAADwAOAA4ADgAQABAAEAASABEA
EAAPABAAEgASABIAEgAUABMAEwAUABMAEgATABIAEwAUABQAFQAVABQAFgAVABUAFgAX
ABkAHQAdAB0AHgAnADEAPABDAEUAQwBCAEEAOQAqACYAIwAXAAIA7v/Q/7D/k/90/1z/
Vv9Z/2D/cv+N/6T/uP/L/9P/2P/n//n/BgATACIAKwAxADQANAAvACkAJgAiACAAIAAh
ACMAIwAhACAAHgAeAB4AHgAfACAAIwAkACIAIQAfAB4AIQAhACEAHwAhACEAIQAhAB8A
HwAfAB8AIQAjACQAJAAhACIAIQAgACAAIQAkACYAJgAjACMAIwAhACEAIgAiACQAJQAm
ACYAIwAjACIAIgAjACQAJgAoACgAKAAoACYAKAAoACgAKgAqACoAKgArACoAKQAoACcA
KgAsAC0ALQAtAC0AKwAqACgAKAAoACkAKgArACsALAArACgAJwAmACYAJgAmACgAJwAo
ACkAKQAmACUAJAAjACUAJgAlACUAIwAiACIAIAAgACEAIgAiACEAIAAdABsAGwAbABoA
GgAdAB4AHwAgAB0AGwAaABsAHAAdAB0AHgAfAB8AHgAfAB8AHwAeAB0AIAAfACAAIAAd
ABwAGwAaABwAHAAdAB0AGwAaABkAGAAWABYAFgAWAB4AIAAgAB4AGwAaABkAGAAWABYA
FwAYABYAFgAWABYAFwAYABkAGgAbABsAGwAbABsAHAAcABwAHgAeABoAGAAUABIAEAAQ
AA4ADwAPABAAEgASABIAEQAQAA8ADgAOABAAEAARABIAEgASABIAFAASABIAEgAUABUA
FgAXABgAFgAVABUAFgAYABgAGgAaABwAHAAbABsAGwAaABwAGwAdAB4AHwAhAB8AHQAf
ACIAJwAxAD4ARQBFAEMARAA/ADcALgAqACsAIwAQAPb/1P+w/5H/dv9i/2D/Zf9q/3r/
kf+k/7r/z//d/+L/6//7/wgAEwAaACMAJwAuADIAMwA1ADAAKgAoACgAKQAnACUAIQAe
ACEAIgAjACQAJAAkACYAJgAkACMAIQAgACIAIwAkACMAIAAfAB4AHQAeAB8AIAAhACEA
IwAkACQAIAAiACIAIgAiACMAJgAoACUAIQAgAB8AIQAjACYAKAAnACcAJwAmACQAIwAh
ACAAIgAiACMAJAAjACIAIQAeAB8AIAAhACQAJAAkACQAJQAjACEAHwAdACIAJgApACsA
KwApACUAIgAkACYAKAArACkAKQAoACgAJgAkACQAJAAlACYAJwAqACUAJAAjACEAIQAh
ACEAIQAgACAAHgAdAB0AHAAcABoAHAAfACIAJAAjACIAHwAdAB4AHwAfACAAHwAeAB0A
HAAYABcAFwAZAB0AHwAgACIAHQAbABgAFwAaABsAGwAbABsAGQAZABgAFgAWABYAFgAX
ABgAGgAbABkAGAAXABYAGAAYABgAGAAYABgAFgAUABIAFAAUABQAFAASABIAEwAUABMA
EgARABAAEwAUABUAFgAWABUAFAATABEAEgASABIAFAAUABAADgAKAAgABgAGAAkACwAM
AA4ACwAKAAkABwAJAAkACQAKAAoACgALAAwACQAIAAcACAAKAAwADgASAA8ADgANAAwA
DgANAA0ADgAQABAAEgASABEAEAAOAA0ADwAQABQAFQATABIAEQARAA8AEwAbACIAKQAx
ADoAOQA3ADMAMgAtACUAIgAeABUAAwDs/87/rP+S/3n/ZP9Y/1r/X/9o/37/kf+k/7j/
y//X/+D/7f/7/wYACwASABkAHwAmACgAJwAlACAAGwAYABcAFwAXABcAFQAUABUAFgAX
ABgAFAASABIAEAATABUAFgAYABcAFQATAA8AEQARABEAEQASABMAFAAVABQAFQAVABQA
FAAWABYAFgAUABMAFAAUABMADwAOAA0ADgAPABEAEgAPAA8ADwAOABAAEQARABIAEAAQ
ABEAEgATABIAEQAOAA8AEAARABQAEQAQAA8ADwASABMAFAAVABQAFAATABEAEwATABEA
EAARABIAEwAVABIAEQAPAA4AEQAQABEAEgARABAADwAQAA4ADgAOAA0ADQANAA0ADQAN
AAwACQAHAAgACAAJAAgABgAHAAgACAAIAAgABgAFAAcABwAGAAYABQAEAAMAAgADAAMA
BAAHAAUABQAEAAQABAADAAEAAQAEAAUABQAFAAQAAQAAAP7///8AAAEAAgAAAAAAAQAB
AAAAAAAAAAAAAAAAAAAAAAD9//z/+//6//3//v/9//z/+//6//f/9v/2//b/9//4//n/
+v/4//j/+P/4//f/9//3//f/+P/6//v//P/6//r/9v/0//P/8v/x//L/7//v/+7/7v/s
/+z/7P/r/+7/7//w//L/7//u/+7/7v/x//L/8//2//T/9P/0//b/9P/0//T/9P/4//n/
+//+//z/+v/6//j/+v/6//n/+f/3//b/+P/3//f/+P/5//v/AQADAAMABgAJAA8AGgAh
ACMAJQAmACMAFwAKAAAA+//v/9z/yP+s/47/cf9W/z7/Nv83/zz/Tv9p/4L/mv+v/7v/
wP/J/9X/4P/t//z/CQARABYAGAATAA0ACAAGAAQABAAFAAcABwAFAAQAAgACAAIAAgAE
AAQABgAGAAUABQAEAAQABwAHAAcABQAHAAcABwAHAAUAAwABAP//AAADAAUABgACAAQA
BAAEAAMAAwAFAAYABwAFAAYABwAGAAUABQAEAAYABwAIAAgABQAFAAQABAAEAAQABQAG
AAkACgALAAoACAAIAAgACgAKAAoACgALAAkACQAJAAkACgAMAA0ADQAQABEAEAAQAA0A
DAALAAsADgAPAA8AEAAPAAwACwAKAAoACgAKAAwACwAMAA0ADQAKAAkACAAHAAkACgAJ
AAkABwAGAAYABAACAAMABAAEAAcACAAHAAcABQAFAAQABAAGAAYABgAGAAIAAQABAAMA
BQAFAAQABAAEAAUABQAHAAcABwAGAAUABwAFAAUABAACAAIAAgACAAIAAgADAAMAAwAE
AAUABgAFAAQAAwACAAMABAAFAAYABQAFAAIAAAAAAAAAAAABAAIABAAGAAMAAgABAAAA
AwAEAAUABgAGAAUABAADAAMABAAEAAQABQAGAAMAAgD+//z/+v/6//z//f/9//7//P/8
//z/+//7//v/+//8//3//v8AAAIA///+//3//v8AAAAAAAACAAQABAAEAAQAAwABAAAA
AAADAAQABwAIAAcABgAEAAMABgAGAAkACQAIAAgACAAJAAcABwALABQAHQAnADAAMwAx
AC8ALgArAB8AFgAWABUABwDw/9T/sP+O/3H/Vv9I/0z/Uf9S/2b/f/+Q/6T/t//D/8r/
2//t//r/BQAMABMAFwAcACAAHwAdABoAFgAUABQAFQAUABMAEAAOABEAEgATABQAEwAS
ABMAEgARABEAEAAQABMAEwATABEADwAPAA8ADwAQABEAEgATABAAEQARABAADwASABMA
FAATABMAFQAWABQAEQARABEAEgATABUAFgATABMAEwASABMAEwASABIAFQAWABgAGgAb
ABoAGQAWABkAGgAbAB4AGwAaABkAGQAbABsAGwAbABwAHgAfAB8AHwAfAB0AHAAfACAA
IQAjACAAHwAdABwAHQAcAB0AHgAeAB4AHgAgABwAHAAcABsAGwAdAB8AIQAgAB4AGgAX
ABkAGAAYABYAFgAXABgAGAAXABYAEwARABUAFwAYABoAGQAWABMAEAAQABEAEwAXABkA
GQAYABgAFgAVABMAEwAWABcAFwAXABUAEwATABIAEgASABIAEgASABIAEwATABAAEAAQ
ABAAEQASABMAFAARABAADwAOAA8ADwARABQAEgASABIAEgARABAAEAAQABMAFAAVABYA
EwASABEAEAARABEAEQARABMAFAAUABQAEQAQAAsACAAJAAgABwAIAAcABwAGAAYACAAI
AAgABwAIAAkACgAMAAsACgAKAAoACwAMAA0AEAAPAA4ADQAOAA4ADgAOAA4AEAAPAA8A
EAAOAAwADAAKAAwADgAPABEAEQAQABIAEQASABIAEgATABkAFwAZABwAIwAtADQANwA5
AD0APgA1ACkAHgAcABsACQDw/9b/tv+W/3n/XP9M/0z/Uf9a/3L/jf+k/7r/y//P/9T/
5f/3/wIADQAaACMAKQAqACoAJQAdABgAFwAWABcAGQAZABkAFwAWABQAFAAUABQAFwAY
ABsAHAAaABkAFwAWABcAFwAXABUAFQAVABUAFQAVABUAFQAVABYAGQAbABwAFwAYABcA
FgAYABkAHAAeABwAGQAZABkAFwAXABgAGAAZABsAHQAeABsAGwAaABoAGgAaABsAHAAe
AB4AHgAcABoAGgAaABwAHQAeAB8AIQAeAB0AHAAbABwAHgAfAB8AIgAjACIAIgAgACAA
IAAhACIAIwAjACQAIwAgAB8AHgAgACAAIAAiAB4AHgAeAB0AGQAZABkAGQAcABwAGgAZ
ABgAFgAVABIAEgATABQAFAAXABgAFwAXABQAEwARABAAEwAUABUAFgASABEAEQATABMA
EwASABIAEwATABIAEwATABMAEgARABQAEwAUABQAEwASABEAEAAQABAAEQARABEAEgAT
ABQAEQAQAA8ADgARABIAEwAUABAADwAOAA0ACgALAA8AEQAQAA0ADAALAAoACAAIAAkA
CgAMAAwADAAMAAoACgAKAAoADAANAA4ADwAOAA4ADQAMAAoACgAGAAQABAACAAAAAAAA
AAEAAQACAAQABAAEAAMAAQABAAEAAgAAAAAAAQACAAQABAAEAAYACAAIAAgACgAKAAoA
CgAKAAgABwAHAAgABgAGAAgACAAKAAoACQAJAAkACAAKAAkACQAKAAsADQAPAA8ADwAS
ABkAIwAwADcANwAzADIAMQApACAAGgAVAAcA8P/Y/7j/lv91/1j/SP9G/0n/VP9q/4P/
mP+u/7//xf/K/9n/6f/4/wcAFAAbACMAJAAgAB0AHQAaABcAFgAXABkAGQAZABcAFgAU
ABQAFAAUABYAFgAYABgAFgAVABMAEgAUABUAFgAVABMAEwATABMAEgARABAADwASABUA
FwAYABYAGAAYABgAGQAZABsAHAAeABsAGwAbABoAGQAZABgAGgAbABwAHAAZABkAGAAY
ABoAGgAbABwAHQAcABsAGAAaABoAGgAcAB8AIAAhACMAIQAfAB0AGwAdACAAIgAjACUA
JQAjACIAIwAkACUAJwAoACkAKQAqACcAIgAfABwAHQAeAB8AIgAgACAAIAAfAB0AHQAd
AB0AIAAgAB4AHQAcABoAGQAWABcAGQAbABwAGwAaABcAFQAVABUAFAAUABYAFgAWABYA
EwARABAAEQASABMAEwAUABMAEwASABMAEgATABMAEwAUABMAFAAUABMAEgARABAAEQAS
ABQAFQATABIAEQAQABIAEgASABIAFAAUABQAFAARAA0ADQANAAwADgAOAA4ADgAOAA4A
DwAQABAAEAAQABAAEAAQABAAEAAOAA0ADAALAA8AEgAUABYAFAASAAwACAAIAAYABAAE
AAQABQAFAAYAAgAAAP7/+/8AAAMABgAKAAgABgAFAAQABQAGAAcACgAMAAwADAAOAAwA
CgAIAAYACgALAA0AEAANAAwADQAMAA4ADgANAA0AEAAQABMAEwAQAA4ADAALABEAFwAb
ACAAJwAvADIAMwAxADMAMgApAB8AGgAYAA0A+//k/8b/pv+O/3n/ZP9a/17/Zf90/4j/
nf+w/8j/2f/h/+j/8f/5/wIACwAWAB8AJwAsACwAKwAlAB4AGQAWABUAFQAXABcAFQAU
ABQAFAAUABQAFgAWABgAGAAVABUAFAAUABUAFQAVABMAFAAVABYAFwAWABUAFAATABUA
FwAYABgAFgAYABgAGAAVABMAEwASABUAEwAUABUAFAATABMAEgASABMAFAAUABUAFQAU
ABQAEQAQABAAEAATABQAFQAUABMAEgARABIAFQAWABcAGQAXABcAFwAXABcAGAAYABcA
GgAbABoAGgAaABoAGgAbABsAGwAaABoAHAAaABoAGgAXABYAFQAWABUAFgAXABcAFQAV
ABUAFQAYABgAFgAVABYAFgAXABYAEwATABMAEgATABQAEwATABEAEQAQABAAEAAQABAA
EAAPAA8AEAATABEAEQAQABAAEQARABAAEQAPAA8ADgANABAADwAQABAAEAAQABAAEAAO
AA4ADwAPABAAEAAQABAADQAMAAsACgALAAwADQAOABEAEwASABAADgAMAAoACwAMAA4A
EAAPAA4ADQAMAAwADAAMAAwADwARABMAFQASABIAEQAQAA4ADgAKAAgACAAGAAQABAAC
AAMAAwAEAAYABgAGAAUAAwADAAMABAAFAAYACAAKAAgACAAIAAoACQAIAAcACAAJAAoA
CwAMAAoABwAFAAQABgAIAAwADgAMAAwACwALAAsACgAMAAsADAAMAAwADQANAA0ADwAW
ACEALQA0ADMAMQAtACYAHQATAA4ADgAJAPn/5P/E/6L/hv9p/1D/SP9M/1P/YP92/4v/
oP+0/8H/y//S/+H/8f/+/wkAEgAXABsAGgAaABsAGwAYABIAEAAQABEADgANAAoACAAJ
AAoACwAMAAoACgAMAAwACwALAAoACgANAA0ADQALAAoACQAIAAcACgALAAwADQAMAA0A
DQAMAAoADAAMAAwADAANABAAEgAPAAsACgAJAAoACwANAA4ACwALAAsACgAHAAcABgAG
AAcACAAKAAwADAAMAAwACgAMAA4AEAAUABMAEgARABEADwAPAA8ADwASABQAFQAVABYA
FQASABAAEgAUABYAGQAYABcAFQAUABYAFAAUABQAFgAWABYAGAAVABQAEwARABAAEQAS
ABMAEgASABAADwANAAwADAAKAA0ADwARABIAEQAQAA0ACwAOAA8ADwAQAA8ADgANAAwA
DAALAAsADQAPAA8ADgAOAA4ADQALAAsADgAPAA8ADwANAAsACwAKAAkACAAHAAYACAAK
AA0ADwANAAwACwAKAAsADAANAA4ADgAMAAoACgAMAAwADAAMAAwACgAKAAsADAAKAAoA
CgAKAA0ADgAPABAAEAAPAA4ADQAOABAAEQASABQAFAAQAA4ACwAIAAUABAAHAAkACgAM
AAkACAAHAAUABwAHAAcACAAKAAoACwAMAAkACAAHAAgACgAMAA4AEgARABAADwAOAA8A
DwAQABIAFAAUABYAFgAVABQAEgARABQAFAAXABcAEwASABEAEQARABMAGQAgACUALQA2
ADcANQAzADYAMwArACAAHgAZAAkA9P/W/7b/mP9//2b/WP9U/1X/WP9o/4H/lv+s/8H/
z//Y/+f/8//+/wcAEAAZACMAKgAsACsAKQAiABsAGAAXABcAGAAZABgAGAAZABoAGwAc
ABkAGAAZABgAGQAZABgAGAAZABkAGQAXABkAGQAZABkAGQAZABkAGQAWABcAFwAWABYA
GgAcAB4AGgAZABoAGgAdABsAHAAdABsAGwAcABwAGwAbABsAGgAcAB0AHQAeABsAGgAa
ABoAHgAeAB4AHAAeAB4AHgAgACAAIAAgACEAIgAjACQAJQAmACgAKQApACsAKwApACgA
JgAmACYAJwAmACUAIwAiACQAJAAmACgAJwAmACUAJgAkACQAJAAjACIAIwAkACUAIwAi
AB8AHQAeAB4AHwAeABwAHQAeAB4AHgAeABwAGwAeAB8AHwAgAB8AHgAdABwAHQAdAB4A
IQAgAB8AHQAcAB0AHQAcAB0AHwAhACIAIwAiAB8AHgAcAB8AIAAhACIAIAAeAB0AGwAd
AB4AHwAgAB4AHgAeAB4AHQAcABsAGgAdACEAIgAhACAAHwAeAB4AHgAfACAAIgAiACIA
IgAfAB4AHQAcACAAIQAiACMAIQAiACIAIgAfAB4AGQAWABYAFgAWABgAFwAXABYAFgAY
ABgAGAAXABUAFQAVABYAFQAUABQAFAAWABgAGgAeABsAGgAZABoAHAAcABwAHAAcABsA
GwAcABoAGgAcABwAHQAeAB4AHwAfAB4AIAAfACEAIgAjACUAJQAlACMAJgAtADcAQABJ
AE0ASwBIAEcAPwA0AC4AKwAhAA4A9v/Y/7b/l/96/2L/Xv9h/2b/dP+N/6T/uv/L/9X/
3v/r//v/BgARACAALwA3ADoAOgA3ADMAMAAuACwALAAtACsAKwApACgAJgAmACYAJgAn
ACgAKwAsACgAJwAlACQAJgAnACgAJwAnACcAJwAnACcAJwAnACcAKQArACwALAApACoA
KQAoACgAKQAsAC4ALgArACsAKwApACkAKgAqACsALQAvADAALgAtACsAKgArACwALgAw
ADIAMgAyADAAMAAwADAAMgA0ADQANAA1ADQAMwAyADEAMgA0ADUANQA5ADkANwA2ADYA
NgA2ADcAOQA5ADgAOAA2ADQANAA0ADUANgA3ADoAOAA4ADgANwA0ADMAMgAxADMANAAz
ADMAMQAwADAALgAuAC8AMAAwADAAMAAuAC0AKwArACoAKgAtAC4ALwAwADAALwAvADEA
LQAtAA==
         </WaveFormData>
      </LeadData>
      <LeadData>
         <LeadByteCountTotal>10000</LeadByteCountTotal>
         <LeadTimeOffset>0</LeadTimeOffset>
         <LeadSampleCountTotal>5000</LeadSampleCountTotal>
         <LeadAmplitudeUnitsPerBit>4.88</LeadAmplitudeUnitsPerBit>
         <LeadAmplitudeUnits>��V</LeadAmplitudeUnits>
         <LeadHighLimit>2147483647</LeadHighLimit>
         <LeadLowLimit>268435456</LeadLowLimit>
         <LeadID>V2</LeadID>
         <LeadOffsetFirstSample>0</LeadOffsetFirstSample>
         <FirstSampleBaseline>0</FirstSampleBaseline>
         <LeadSampleSize>2</LeadSampleSize>
         <LeadOff>FALSE</LeadOff>
         <BaselineSway>FALSE</BaselineSway>
         <ExcessiveACNoise>FALSE</ExcessiveACNoise>
         <MuscleNoise>FALSE</MuscleNoise>
         <LeadDataCRC32>3861930356</LeadDataCRC32>
         <WaveFormData>
ov+i/6L/ov+1/8j/2//u//L/9P/2//j/9v/0//L/8P/y//L/8v/y//D/8P/w//D/8P/w
//D/8P/y//L/8v/y//L/8v/y//L/8//0//X/9v/4//j/+P/4//n/+v/7//z/AAACAAQA
BgAHAAgACQAKAAwADgAQABIAFQAWABcAGAAbABwAHQAeACIAJgAqAC4AMwA2ADkAPAA/
AEIARQBIAEoATABOAFAAUgBSAFIAUgBTAFQAVQBWAFMAUgBRAFAATQBMAEsASgBIAEYA
RABCAD0AOgA3ADQAMAAuACwAKgAnACQAIQAeABsAGAAVABIADwAMAAkABgADAAIAAQAA
AP3//P/7//r/+P/2//T/8v/0//T/9P/0//L/8v/y//L/8P/u/+z/6v/t/+7/7//w/+7/
7v/u/+7/8f/y//P/9P/0//T/9P/0//T/9P/0//T/9//4//n/+v/8//z//P/8//7//v/+
//7/AAAAAAAAAAD///7//f/8//7//v///////f/9//3//f/9//3//f/8//z//P/8//z/
+v/5//n/+f/8//3//v////3//P/4//X/9//4//n/+//6//j/9v/0//P/8//z//L/9P/1
//b/9v/0//L/8f/w/+//7//v/+//7//u/+7/7f/q/+r/6v/p/+r/6//t/+7/7P/s/+z/
7P/r/+v/7P/s/+z/7P/s/+3/6//r/+3/8v/3/wIAEwAmADQAOQA8AEQATwBWAFsAZAB0
AIEAgQBvAEEAAQDC/4j/VP8g//D+zv7T/uv+9P76/gj/Hf83/1j/ef+Z/7r/0//o//f/
AQAEAAYABQACAAIAAAD///7//v/+//7//f/+//7//v/+//3//P/8//z//P/8//3//f/+
/////////wEAAgACAAIABgAHAAgACQAKAAoACwAMAA4ADwAQABEAEAATABUAFgAZABoA
GwAeACAAIQAjACUAJwAoACoAKwAuADMANwA8AD0AQQBGAEwAUgBVAFcAWgBdAGAAYwBn
AGcAZwBmAGQAZgBnAGcAaABoAGcAZQBiAGMAYABdAFwAXABaAFkAVQBQAE4ASwBHAEYA
RABBAD8AOgA4ADUAMQAsACoAJgAkACMAIgAfAB0AGQAXABQAEgATABEADwANAAoACgAI
AAYABgAGAAUABQAGAAYABgAGAAQAAwAAAP//AQACAAQABgAEAAUABQAFAAQABAAEAAUA
CAAJAAkACwAJAAkACQAKAAoACgALAAsADQANAA0ADgAOAA8ADwAQABYAFgAUABIAEgAR
ABAADwAOABAAEQARABEAEAAPAA4ADQAOAA8ADwAQABAAEAAQABAADQANAA0ADQAPAA8A
DwAOAAwACQAHAAcACAAHAAcABwAGAAUABAAEAAMABAAEAAUABwAHAAYABgADAAEA///9
////////////AAAAAP///v/9//z/+v/5//z//v///wAA/v/8//r/9//6//z//f/+//3/
/P/8//v//f8BAAoAFQAkADUAQgBGAEcATABWAF0AYgBnAHYAhgCJAH8AVwAZAN3/qP90
/0L/FP/2/vj+C/8P/xL/IP80/0v/af+I/6f/wf/Y/+3//v8HAAsADAAQABEADgAMAAoA
CQAIAAcABgAFAAMAAwAEAAUABgAEAAQABQAGAAYABgAHAAcACAAJAAkACQAGAAYABQAE
AAkACwANAA8AEAAQABEAEgASABMAFAAVABcAGwAeACAAIAAgACAAIgAkACUAJwApACsA
LAAuAC8AMwA3ADoAPgA/AEMASABOAFEAUwBUAFYAWQBcAF8AYwBkAGMAYQBeAF8AXwBe
AF4AXQBdAFwAWgBXAFQAUQBQAFAATgBNAEkARQBCAD4AOQA4ADYAMwAxADAALgArACcA
IgAgABwAGgAYABgAFgAVABEADwAMAAoACwAJAAcABQAGAAYABAACAP7//v/9//3//v/+
//7//v/9//3/+//7//v//P/+/wAA/v////////////7//f/9////AQACAAUABQAFAAUA
BgAGAAYABwAHAAcABwAHAAgABgAHAAcACAAJAAoACwAMAAcAAwACAAQABAAEAAQABAAF
AAUABQAEAAMAAgABAAQABQAFAAYABQAEAAMAAgABAAEAAQABAAEAAQABAAAA/v/7//n/
+f/6//n/+f/5//b/9f/0//T/9//4//j/+f/5//n/+P/4//T/8//y//H/8v/z//T/9f/z
//L/8P/u/+7/7v/t/+3/7//w//D/8P/v/+7/7f/r/+3/7v/u/+7/7f/s/+z/6//v//P/
+P8DABIAIwAyADgANwA4AD4ARwBKAEsAVABiAGkAYwBHABcA5f+2/4D/Tv8c/+7+3P7t
/vv+/P4E/xj/L/9L/2r/h/+j/7z/0f/i//H/+f/8//7////+//n/9v/0//L/8f/w/+//
7f/t/+7/7//w/+7/7v/v//D/8f/y//T/9f/1//X/9P/z//P/9P/0//T/+P/5//r/+//8
//z//f/+/wEAAwAFAAcABwAJAAoACgAMAAwADAAOABIAEwAVABcAGQAaABwAHQAhACcA
LAAyADMANQA4ADwAQABDAEUASABKAEwATgBRAFMAUwBSAFAAUABRAFEAUgBRAFEAUABO
AEsASABFAEQARABCAEEAPQA6ADgANQAxADEALgAqACcAIgAgAB0AGQAWABQAEAAOAA0A
DAAJAAcAAwABAP7//P/9//v/+f/3//b/9v/0//L/8v/y//H/8f/y//L/8v/y//D/7//s
/+v/6//s/+7/8P/u/+//7//v//D/8P/w//H/9P/1//X/9//2//X/9P/0//X/9v/4//n/
+//7//v//P/7//v/+v/6//r/+v/8//z//P/8//z/+v/7//v/+//7//v/+//7//v/+//6
//r//P/8//z//P/5//n/+f/5//n/+f/5//j/+P/1//P/8//w/+//7//v//D/7//u/+7/
7f/u/+7/7//v/+//7v/u/+3/7f/t/+3/7P/r/+r/6f/p/+r/6v/q/+n/6P/m/+X/5f/m
/+b/5v/o/+j/6P/n/+b/5v/l/+T/5//o/+r/6//r/+v/7v/1//7/DQAiADIANwA6AD4A
QwBIAEsATgBaAGkAbwBfADcA///K/5b/Yv8s//b+0v7T/u3++v7+/gz/Hf81/1b/df+V
/7T/z//k//P/+/8AAAIA///8//z/+v/5//j/+P/4//j/9//4//j/+P/4//b/9v/3//j/
9v/2//f/9//5//v//P/9//z//P/7//r//v///wAAAQADAAQABgAIAAYABwAIAAkADAAP
ABEAEgAUABQAFAAWABoAGwAdAB8AIAAiACUAJwApAC0AMAA0ADkAPQBCAEgASwBNAE4A
UABUAFYAWABbAFwAXQBdAFwAWwBbAFoAWgBbAFsAWgBYAFcAVABRAFAATgBMAEsARwBE
AEIAPwA7ADcANAAwAC0ALAAqACcAIwAgAB4AGgAYABQAEgAOAAsACwAJAAYABAACAP//
/P/5//n/+v/5//j/9v/2//X/9f/y//L/8v/y//P/8//x//H/7v/u/+//8P/y//P/8//z
//T/9P/0//X/9f/1//T/9f/3//f/9//4//r/+v/7//v//f/9//3//v/8//3//f/+//7/
/v8AAAIABAACAAIAAgACAAEAAQAAAP//AQABAAEAAQAAAP///f/8//3//v///wAA////
///////////////+/wAA/f/7//v/+v/5//n/+f/4//f/9v/2//X/9v/2//f/9//3//b/
9v/2//X/9P/z//L/8f/w/+//8P/w/+//7v/u/+7/7f/t/+v/7P/s/+z/7f/u/+//7//t
/+7/7v/u/+7/7v/v/+//8f/z//T/+/8GABcAKAA2AD0AQABIAFMAWABZAGAAcAB7AHsA
awA9AP//xP+M/1b/Iv/w/tL+3f73/v7+BP8U/yX/Pf9g/4H/n/+8/9f/7P/7/wMABAAC
AAMAAAD+//z/+//6//r/+v/6//n/9v/2//b/9v/4//j/+f/6//r/+v/7//v/+v/7//v/
+//9//7//v/+//7///8AAAEABQAGAAgACgAIAAkACgALAA4AEQATABQAFAAUABQAFgAW
ABcAGQAbAB8AIgAmACkAKgAtAC8AMgA2ADsAQQBIAEsATQBOAFAAUgBUAFYAWQBaAFsA
WwBaAFsAWwBaAFoAWwBbAFoAWABXAFQAUQBQAEwASgBJAEUAQwBCAEAAPQA4ADQALwAr
ACkAKAAmACMAHgAcABgAFgARABAADQALAAkABwAEAAIAAwABAP///f/8//z/+v/4//b/
9v/1//X/8v/y//L/8v/z//P/8f/x/+7/7v/v//D/8P/x//H/8f/w//D/8P/x//D/8f/x
//P/9f/1//X/9v/0//T/9f/1//n/+f/5//r/+v/7//v//P/8//z//P/8/wEAAAD///7/
/f/8//v/+//6//n/+f/5//n/+f/5//n/+P/4//r/+v/6//r/+f/5//n/+f/3//f/9//2
//j/9f/z//P/8P/v/+//7//w/+//7v/u/+//8P/w//H/7//v/+7/7v/s/+v/6v/p/+f/
5//n/+f/6P/o/+f/5v/m/+b/5f/l/+X/5v/m/+b/6P/o/+j/5//n/+j/6P/o/+r/6v/r
/+v/5//n/+r/8f/+/w8AJAA0ADsAPABCAE0AVABVAFoAbAB5AHkAZwA1APP/tP98/0T/
Dv/e/sT+0/7t/vL++P4I/x3/Nf9W/3n/mf+6/9P/5v/1//3//v/8//n/+P/4//b/9f/0
//T/9P/0//P/8v/y//L/8v/0//T/9f/2//T/9P/1//X/9P/1//X/9f/3//j/+P/4//j/
+f/6//v//f/+/wAAAgAAAAEAAgADAAUACQAMAA4ADgAOAA4AEAASABMAFQAXABwAHgAh
ACMAJQApACwAMAA1ADkAPgBEAEYASQBLAE4AUABSAFQAVwBcAF0AXQBcAFkAWQBYAFgA
WgBbAFsAWgBYAFQAUABOAE4ATABLAEcARgBEAEEAPQA5ADYAMgAvACwAKgAnACMAIAAe
ABoAGAAVABQAEQAPAA4ADQALAAoABwAFAAMAAQAAAAAA/v/8//r/+v/5//n/+P/4//j/
+P/4//n/+P/5//b/9v/3//j/+P/5//n/+f/6//r/+v/7//z//f/9////AQABAAEAAgAA
AAAAAQABAAQABQAGAAgACAAJAAkACgAKAAoACgAKAA0ADQANAAwACgAKAAoACgAIAAkA
CQAJAAkACQAJAAkACQAJAAgACAAKAAoACgAKAAkACQAJAAkACQAJAAkACAAKAAcABQAF
AAYABQAFAAUABAADAAIAAgACAAIAAQABAAEAAQAAAAAAAAD///7//f/9//3//f/9//7/
/v/9//z/+v/6//n/+f/7//z//P/8//r/+v/6//n/+f/6//r/+v/7//z//v//////AQAE
AAsAFgAnADwASgBRAFIAVgBdAGQAZwBwAIIAkQCVAIMAVQAVANr/pP9y/0L/Ev/y/vv+
Ef8U/xb/Jv85/1H/cP+T/7P/zv/n//z/CQATABgAGgAZABgAGAAWABUAFAATABIAEQAP
ABAAEAAQABAAEAAQABEAEgAQABAAEQARABMAFQAWABcAFgAWABUAFAAWABcAGAAZABkA
GgAcAB4AHgAfACAAIQAjACcAKgAsAC0ALAArACwALwAxADQANwA5ADoAPAA9AD8AQwBG
AEoATQBRAFYAXABdAF8AYABiAGUAaABrAG8AcABxAHEAcABvAG8AbgBuAHEAcQBwAG4A
bABoAGQAYgBhAGAAYABdAFgAVgBTAE8ATQBKAEYAQwBCAEAAPQA5ADQAMgAuACwAKwAq
ACcAJQAhAB8AHAAaABsAGQAXABUAFgAWABQAEgAOAA4ADQANAAwADAAMAAwACwALAAkA
CQAGAAYABwAIAAsADQAOAA8ADwAOAA0ADQAOAA8ADwARABMAEwATABQAEgASABMAEwAX
ABcAFwAYABcAFwAWABYAGAAYABgAGAAbABkAFwAVABQAFAAUABQAFAAUABUAFQAVABQA
EwASABEAEwATABIAEgAQABAAEAAQAA8ADwAPAA8AEQARABEAEAAPAAsACAAHAAkACQAK
AAsABwAFAAMAAgAFAAYABgAHAAUABQAEAAQAAgABAAAA//8BAAEAAQABAP7//v/9//z/
/v/+//3//f/9//7//v/+//z//P/8//v//f/+//7//v/8//z//f/9////AQAIABMAIgAz
AEAASABJAEwAVABZAFoAYQBsAHgAfQBxAE8AHQDt/7r/iv9Y/yb/+v70/gn/Ef8S/yL/
NP9L/2n/iP+l/7//1v/p//r/BwAPABIAEgARABAADQAKAAgABgAIAAgACAAHAAgACAAI
AAgABwAGAAYABgAHAAgACgALAAsACwAKAAkACwAMAAwADAAOAA8AEAARABEAEgAUABYA
GAAZABoAGwAbAB0AHgAeACAAIAAgACIAJgAnACkAKwAsAC4AMQAzADcAOwA+AEIARABH
AEsAUABTAFUAVgBYAFwAXgBgAGMAZABjAGEAXgBgAGEAYQBiAGEAXwBcAFgAVwBUAFEA
UABQAE4ATQBJAEUAQgA+ADkAOgA4ADUAMwAvACwAKAAjACIAIAAcABoAFwAWABMAEQAO
AAsABwAEAAQAAwACAAEAAAAAAP7//P/8//z/+//7//j/+P/4//j/9f/1//P/8//z//T/
9v/4//b/9//3//f/9v/2//b/9//6//v/+//9//z/+//6//r/+//8//7///////////8A
AAAAAQABAAIAAAAAAAAAAAAAAP///P/7//3//v/8//z//P/8//n/+f/4//f/+P/5//r/
+//6//n/9//2//b/9v/2//b/9//3//f/9//1//X/9f/0//b/8//x//H/7//t/+z/6//s
/+v/6v/q/+v/7P/s/+3/6//r/+r/6v/r/+v/6//r/+n/6f/p/+n/5v/m/+X/5P/l/+b/
5v/n/+b/5v/l/+T/5P/k/+T/4//h/+L/4v/i/+T/5P/l/+X/6f/r/+7/9/8AAA8AIAAs
ADEANgA8AEMARgBFAEgAVgBfAFsAQwAZAOf/tP+A/07/GP/k/sr+1/7x/vr+Av8U/yn/
Qf9e/3//m/+4/9P/6P/3////AAD+//3/+v/4//b/9f/0//b/9v/2//X/8//y//H/8P/y
//L/8//0//T/9P/1//X/9v/3//f/9//4//r/+//8//3//f/9//3/AQACAAQABgAGAAcA
CAAJAAoADQAPABAAEgASABIAFAAUABUAFwAZAB0AIAAkACcAJwArAC4AMgAzADcAPABC
AEgASwBNAFAAUABSAFQAVwBaAFsAWwBaAFkAWQBYAFgAWwBbAFoAWABZAFYAUwBSAE8A
TABKAEUAQwBCAEAAPQA6ADYAMQAtACoAKAAlACEAHwAeABsAGgAWABQAEAANAA0ACwAI
AAYAAwABAP///f/+//7//P/6//r/+v/5//n/9//2//X/9P/0//X/9P/1//L/8v/z//T/
9P/1//X/9f/4//j/+P/5//n/+f/4//n/+f/5//n/+v/6//r/+//7//v/+//7//z//f//
/wAAAgAAAAAAAAAAAAMAAwABAAEAAwABAP7//v/+//7//v/8//3//f/9//v/+//7//v/
/P/9//3//v/8//z//P/8//n/+f/5//n/+//7//v/+v/4//X/8//z//X/9f/2//f/9P/z
//L/8v/z//T/9P/1//b/9//3//j/9f/z//H/7//x//H/8f/x//D/8P/v/+7/7f/s/+r/
6f/q/+z/7f/u/+z/7P/s/+v/7f/u/+7/7v/u/+7/7//v/+//8f/4/wEAEAAjADIAPAA9
AD4ARABPAFIAVQBeAG4AdwBxAFUAHwDl/7L/gv9S/yD/7v7W/uX++/7+/gb/Fv8t/0n/
bP+N/6n/xv/f/+7/+/8BAAQABAAFAAYABAACAAEAAAD///7//f/7//3//v///wAA///+
//7//v/+//7//////wAAAQABAAEAAwAEAAQABAAIAAkACgALAAwADAANAA4ADgAPABAA
EQAUABcAGQAaABoAGgAaABwAIAAhACMAJQAoACoALQAvADEANQA4ADwAPwBDAEgATgBQ
AFMAVQBYAFwAXgBgAGMAZQBlAGQAYgBkAGUAZQBmAGYAZQBjAGAAXgBaAFYAVABTAFIA
UgBPAEoASABFAEEAQQA+ADoANwA0ADIALwArACgAJgAiACAAHwAeABsAGQAWABMADwAM
AAsACQAHAAUABgAGAAQAAgD+//7//f/9//3//v///wAA/P/7//j/9//3//j/+v/8//r/
+//7//v//P/8//z//f8AAAEAAQADAAIAAQAAAAAAAQACAAQABQAGAAUABAAEAAQABQAF
AAYABwAIAAkACgAJAAkABwAHAAsACwALAAoACAAIAAgACAAHAAcABgAFAAcABwAHAAcA
BQAFAAQABAAGAAYABgAGAAUABQAFAAUABAADAAIAAAABAP///v////z/+//7//v/+v/5
//j/+P/5//r/+v/7//n/+f/4//j/+P/3//b/9f/z//P/8//z//L/8v/x//D/8P/w/+//
7//u/+7/7f/s/+3/7v/v/+//7f/u/+7/7v/w//D/8f/x//X/9//6/wMAEAAhADAAOAA/
AEYATgBXAFoAWwBmAHYAeQBxAE8AFwDd/6b/bv86/wL/1v7M/uf++f78/gj/HP8v/0v/
bv+P/63/yv/j//b///8DAAQAAgD///7//v/8//v/+v/8//z//P/7//j/+P/4//j/+v/6
//v//P/6//r/+//7//7///////////8AAAAAAAAAAAEAAgADAAYACAALAA4ADAANAA4A
DwAQABMAFQAWABYAFgAWABgAGAAZABsAHQAhACQAKAArAC0AMQA0ADgAOwA/AEQASgBM
AE8AUQBUAFQAVgBYAFsAYABhAGEAYABfAF8AXgBeAF4AXQBbAFgAWABWAFQAVABQAE4A
TQBJAEgARgBDAD8AOwA4ADQAMQAwAC4AKwAnACIAIAAcABoAFQAUABEADwAOAA0ACwAK
AAgABQACAP///P/8//r/+P/5//r/+v/7//f/9v/1//T/9P/1//T/9f/z//L/8v/y//L/
8//z//P/9v/2//b/9//2//f/9//5//r/+//8//7//P/8//3//f////////8AAAIAAwAD
AAQAAgACAAIAAgAEAAUABAAFAAQAAwACAAEA/////wMABAACAP///v/9//z//P/9//3/
/f/9//3//f/9//v/+//6//r/+//8//3//v/7//v/+//7//3//f/9//z//v/7//n/+f/4
//f/9//3//j/9//2//b/9f/2//b/9//3//f/9v/2//X/9f/1//X/8//z//P/8//z//T/
9P/0//L/8v/x//H/8f/y//L/8v/z//T/9f/1//X/9v/2//b/+P/4//n/+f/9////AgAL
ABgAKQA8AEwAUQBUAFwAYwBmAGkAdACGAI8AiwBrADEA8f+2/4D/TP8Y/+r+3v71/gn/
Cv8U/yb/O/9Z/3j/m/+7/9r/8/8IABcAHwAeAB4AHQAaABkAGAAYABgAGgAaABoAGQAa
ABoAGgAaABwAHAAdAB4AHAAcAB0AHQAfACEAIgAjACMAJAAkACQAJgAnACgAKQAtAC4A
MAAyADQANQA2ADcAOwA/AEIARABHAEgASQBMAE4ATwBRAFMAWABaAF0AXwBgAGMAZQBo
AGwAcQB3AH4AhQCJAIwAkACVAJgAmwCfAKQApQClAKQApgCnAKcAqACtAK8AsACwALAA
rgCsAKwAqgCoAKcAowCjAKIAoACdAJkAlgCSAI8AjQCMAIoAhwCDAIAAewB4AHMAcgBv
AG0AawBpAGYAZABhAF8AXQBbAFkAWABVAFIATgBOAE0ATQBMAEwATABMAEsASwBJAEkA
RgBEAEMAQgBAAEEAQQBBAEAAQABAAEEAQABBAEEAQwBFAEUARQBGAEUARABEAEMARwBH
AEcASABGAEcARwBIAEgASABIAEgASwBLAEkASQBFAEMAQQBBAEAAQgBCAEIAQgA/AD8A
PgA9AD0APQA9AD0AOwA7ADoAOgA5ADgANwA2ADcANwA3ADcANAAzADIAMAAwAC0AKwAr
ACgAJwAnACcAJQAjACEAIAAkACYAJwApACUAIwAgAB4AHgAdABwAGwAbABsAGwAbABcA
FgAUABIAEwAUABQAFQAUABQAEwASABAAEAAQAA8AEQASABIAEgAPAA4ADgANABEAFwAe
ACkANgBFAFIAWABbAGAAaABtAGwAcQCAAI4AjwB/AFMAGwDn/7T/gP9M/xz/AP8I/xn/
G/8g/zT/SP9d/3n/lP+t/8f/3v/z/wQAEwAZABgAFgAVABIADwAMAAoACAAJAAoACwAL
AAgABgAEAAIAAwAEAAYACAAIAAgACQAJAAgACQAJAAkACQAKAAoACgAKAAsADAANAA8A
EAASABQAFgAXABgAGQAZABsAHAAcAB4AHgAeACAAHwAfACAAIQAlACgALAAvADEANQA4
ADwAPAA/AEMASABMAE8AUQBUAFQAVgBYAFsAXABdAF0AXABbAFsAWgBaAFoAWQBXAFQA
UwBQAE0ATABKAEgARwBDAEIAQAA9ADkANQAyAC4AKwAoACYAIwAfAB0AHAAZABgAFwAW
ABMAEQAPAA0ACgAIAAkABwAFAAMA///+//v/+P/5//r/+v/7//n/+P/3//b/9//3//X/
9f/0//T/9f/2//b/9//3//f/+P/4//j/+f/4//n/+f/7//3//f/9//7/AAAAAAEAAQAB
AAEAAQACAAQABQAFAAYABAACAAAA/v8BAAEA/////wEAAQACAP///v/9//z//P/9//3/
/f/9//3//f/9//z/+//5//j/+f/6//v//P/6//n/+P/3//X/9f/1//T/9v/z//H/8f/u
/+3/7f/t/+3/7f/t/+7/7v/u/+3/7f/v//H/8v/0//H/7//t/+v/6v/p/+j/5//o/+j/
5//m/+T/5P/j/+P/5f/m/+b/5v/m/+b/5v/l/+P/5P/k/+T/5v/m/+f/5//p/+3/9P//
/w4AIQAuADIANQA2ADwAPwBAAEMAUABaAF0AUQArAPf/w/+Q/17/Lv/8/tz+3v7x/vn+
/v4O/yL/Of9X/3b/kf+r/8b/2f/o//H/8//2//j/+f/4//X/8v/w/+7/7P/s/+z/6//s
/+z/7P/s/+v/6v/q/+r/7P/s/+3/7f/w//H/8f/x/+//8P/w//D/9P/1//b/9//3//j/
+v/8//7///8AAAEAAAADAAUABgAHAAYABQAGAAoACwANAA8AEgAUABcAGQAZAB0AIAAk
ACgALQAzADoAOwA9AD4AQABFAEgASwBPAFEAUQBQAE4ATQBNAEwATABNAE0ATABKAEgA
RABAAD4APQA8ADwAOQA2ADQAMQAtACsAKAAkACEAIAAeABsAFwASABAADAAKAAcABgAD
AAEAAQD///z/+v/5//f/9f/z//T/9P/y//D/7P/s/+v/6//s/+z/7P/s/+n/6f/n/+f/
5v/m/+f/6P/q/+v/6//r/+z/7P/s/+3/7//x//L/9f/z//P/8//0//L/8v/z//P/9v/3
//j/+v/6//v/+//8//z//P/8//z/+//9//v/+f/8//z//P/8//z/+v/7//v/+//5//n/
+f/5//r/+//7//z/+//6//n/+P/6//v//P/9//v/+//7//r/+P/1//P/8//z//P/9P/1
//L/8f/w//D/8//0//T/9f/3//f/9v/2//P/8f/v/+3/7v/v//D/8f/v/+7/7P/q/+v/
7P/s/+3/7f/u/+7/7v/s/+z/7P/r/+z/7v/v//D/7//u/+7/7f/v//H/9v///wwAHQAu
ADYAOQA+AEYATwBWAFUAWgBoAG8AawBRACEA7f+6/4j/WP8i//D+2P7n/vv+Av8K/xr/
Mf9P/3D/jf+n/8L/2//u//3/BQAIAAgACQAGAAIAAAD///7//P/8//z/+//8//z//P/8
//r/+v/7//z//f/+/wAAAQACAAMAAwADAAMABAAEAAQABgAHAAgACQAKAAoACwAMAA8A
EQATABUAFQAXABgAGAAcABwAHAAeACAAIQAjACUAJwAoACoAKwAwADUAOQA+AEAAQwBH
AEwAUABTAFUAWABaAFwAXgBhAGQAZQBlAGQAZABlAGUAZgBlAGUAZABiAGMAYABdAFwA
WABWAFUAUQBMAEoARwBDAEQAQgA/AD0AOgA4ADUAMQAtACoAJQAiACAAIAAeAB0AGgAX
ABMAEAARAA8ADQALAAgACAAGAAQAAgACAAEAAQACAAIAAgACAP/////9//3//f/+/wAA
AgABAAEAAAD//wAAAAAAAAEAAgADAAMABQAFAAUABQAGAAcACAAKAAsADAALAAoACgAL
AA0ADgAQAA4ADgAOAA4ADQANAAsACwAPABEAEAAPAA4ADQAMAAoACwALAAsACwALAAsA
CwALAAsACgAKAAwADAAMAAwACQAJAAkACQALAAsACwAKAAwACQAHAAcABgAFAAUABQAG
AAUABAAEAAUABgAGAAcABgAFAAMAAgADAAMAAwADAAEAAQABAAEAAAAAAP///v/+//7/
/f/9//3//v/+//7///8AAAEAAQD//wAAAAAAAAIAAgADAAMABwAFAAYACwAWACkAPABK
AFEAUgBYAF8AZgBpAHAAfgCLAI0AfQBRABcA3v+o/3b/RP8O/+r+7/4L/xT/GP8k/zX/
Tf9w/4//rf/I/+X//v8PABcAGAAYABcAFgAVABQAFAAUABIAEgASABEAEgASABIAEgAS
ABIAEwAUABIAEgATABMAFgAXABcAFwAXABgAGAAYABgAGQAaABsAHwAgACIAJAAiACMA
JAAlACgAKwAtAC4AMgAyADIANAA2ADcAOQA7AEAAQgBFAEcASABLAE0AUABRAFUAWgBg
AGYAaQBrAG4AcgB0AHYAeQB6AHsAewB6AHsAewB6AHoAewB7AHoAeAB5AHYAcwByAHIA
cABvAGsAagBoAGUAYQBdAFoAVgBTAFIAUABNAEkARABCAD4APAA3ADYAMwAxADAALwAt
ACwAKQAnACUAIwAiACIAIAAeABoAGgAZABkAFgAWABYAFgAXABcAFQAVABQAFAAVABYA
FgAVAA==
         </WaveFormData>
      </LeadData>
      <LeadData>
         <LeadByteCountTotal>10000</LeadByteCountTotal>
         <LeadTimeOffset>0</LeadTimeOffset>
         <LeadSampleCountTotal>5000</LeadSampleCountTotal>
         <LeadAmplitudeUnitsPerBit>4.88</LeadAmplitudeUnitsPerBit>
         <LeadAmplitudeUnits>��V</LeadAmplitudeUnits>
         <LeadHighLimit>2147483647</LeadHighLimit>
         <LeadLowLimit>268435456</LeadLowLimit>
         <LeadID>V3</LeadID>
         <LeadOffsetFirstSample>0</LeadOffsetFirstSample>
         <FirstSampleBaseline>0</FirstSampleBaseline>
         <LeadSampleSize>2</LeadSampleSize>
         <LeadOff>FALSE</LeadOff>
         <BaselineSway>FALSE</BaselineSway>
         <ExcessiveACNoise>FALSE</ExcessiveACNoise>
         <MuscleNoise>FALSE</MuscleNoise>
         <LeadDataCRC32>1195741838</LeadDataCRC32>
         <WaveFormData>
lP+U/5T/lP+k/7L/wP/O/9T/2P/c/+D/4P/g/+D/4P/j/+T/5f/m/+b/5v/m/+b/5v/m
/+b/5v/n/+j/6f/q/+z/7P/s/+z/7//w//H/8v/0//T/9P/0//T/9P/0//T/+P/6//z/
/v8AAAAAAAAAAAIABAAGAAgACgAMAA4AEAATABQAFQAWABsAHgAhACQAJwAqAC0AMAAz
ADYAOQA8AD4AQABCAEQAQgBCAEIAQgBDAEQARQBGAEIAQAA+ADwAOgA4ADYANAAxADAA
LwAuACsAKAAlACIAHwAeAB0AHAAaABgAFgAUABAADgAMAAoABgAEAAIAAAD9//z/+//6
//n/+P/3//b/9P/y//D/7v/u/+7/7v/u/+7/7v/u/+7/7P/q/+j/5v/p/+r/6//s/+r/
6v/q/+r/7f/u/+//8P/y//L/8v/y//D/8P/w//D/8v/0//b/+P/6//r/+v/6//r/+v/6
//r//P/8//z//P/8//z//P/8//7//v///////f/9//3//f/8//3//f/7//3//f/9//3/
+//6//j/9//5//r//P/9//z/+v/4//b/9v/2//f/+P/0//P/8v/y/+//7v/t/+z/7f/u
/+//8P/u/+3/7P/q/+f/5v/l/+X/5//m/+b/5f/j/+H/4f/h/+P/4//j/+P/4v/i/+H/
4f/h/+D/4P/g/+L/4v/i/+L/4P/e/+D/4P/g/+f/8/8AAA0AGQAkADMASABfAHkAlwC3
ANcA8gD+APQA2gDAAJwAcQBAAAkA2P+8/6r/g/9T/zf/Nf9B/1b/bf+F/53/sv/B/8v/
1P/Z/97/3f/f/+D/4f/i/+L/4f/i/+P/4//m/+f/5//n/+X/5f/l/+b/5v/n/+f/6f/s
/+z/7P/r/+v/7v/v//H/8//z//T/9f/0//T/9f/3//n/+v/7//v/+//9////AQABAAIA
BAAHAAoACgAMAA8AEgATABUAFwAaAB8AIgAmACYAKQAsAC4AMwA3ADoAPQBAAEIARABG
AEQAQwBDAEMARQBFAEUARQBCAEEAPQA7ADoAOgA4ADYANgA1ADQAMQAvACwAKAAkACIA
IwAiACMAIQAeABoAFQAVABIADwANAAwACwAJAAYABQADAAEAAAD///3//f/5//f/9//2
//X/8//y//L/8f/z//P/8//y//D/8P/u/+7/7//w//H/8//y//P/9P/z//H/8f/y//L/
9f/3//f/9//3//f/9//4//r/+v/8//3//P/9//3//f/7//z//f/9/wMAAwACAAEAAAD+
//7//v/+/wAAAQABAAEA////////AAABAAEA/////wEAAQABAAAA/v/9//3//v8AAAEA
AQABAP///f/7//n/+v/6//r/+P/5//j/+P/4//f/9v/1//T/9v/2//b/9v/0//L/7//t
/+7/7f/t/+3/7v/u/+3/7f/q/+n/6P/n/+j/6f/q/+z/6f/n/+b/5f/l/+b/5//o/+b/
5v/m/+b/5v/m/+r/8P/7/wcAFgAhACsANgBHAGAAeQCPAK8A0wDvAAIB/ADkAMgAqACA
AE8AGADp/87/uP+O/13/Qf89/0f/V/9u/4f/m/+t/77/yf/R/9b/2//g/+P/5f/m/+f/
6P/o/+j/6P/o/+f/6v/r/+v/6//r/+v/6//s/+z/7f/t/+//8P/w//D/7//u//D/8P/x
//L/8//1//f/+P/4//n/+//7//z//f/9/wAAAwAGAAkABwAIAAoADQASABIAFAAXABgA
GQAbAB0AHgAjACYAKgAsAC8AMgA0ADYAOQA7AD0AQABCAEQARgBEAEMAQwBDAEEAQQBB
AEEAQAA/ADsAOQA3ADYAMwAwADIAMQAwAC0AKwAoACQAIAAdAB0AGwAbABwAGgAXABMA
DwAMAAkABwAGAAUAAwAAAP///f/7//r/+f/3//f/8//1//X/9P/z/+//7v/u/+3/7f/t
/+3/7P/u/+7/7P/s/+z/7P/s/+3/7f/v//H/8f/w/+//7//u//D/8//0//X/9//3//f/
+P/2//b/+P/5//j/+f/5//n/+f/6//v/+//8//3///8BAP///f/6//z//P/8//z//P/9
//3//f/6//n/+P/4//r/+//6//v/+f/5//n/+P/2//X/9f/2//j/+f/5//n/9v/1//T/
8//0//T/9P/y/+//7v/u/+7/8P/w//D/8P/y//L/8v/y//D/7v/r/+n/6v/p/+n/6f/m
/+b/5f/l/+P/4//j/+P/5f/l/+X/5v/k/+P/4//j/+T/5P/k/+T/4v/i/+L/4v/i/+T/
5v/q//X/AwAQAB0AIwAsADsAUABnAHsAlQC3ANUA6gDuAN4AzAC2AJAAYQAqAO//xv+y
/5T/Y/87/y//Nf9H/17/df+L/5//sP+9/8n/0P/V/9r/3//f/97/3//g/+D/3//g/+H/
4f/k/+X/5f/l/+X/5f/l/+b/6P/p/+n/6//q/+r/6v/p/+f/6v/r/+3/7//v//D/8f/w
//D/8f/z//f/+P/5//n/+//9////AQD//wAAAgAFAAoACgAMAA8AEQARABIAEwAVABsA
HwAkACUAJwApACoALwAzADYAOQA6ADwAPgBAAEAAPwA/AD8APwA/AD8APwBAAD8AOwA5
ADUANAAxAC4AMAAvAC4AKwAoACYAIwAgAB0AHQAbABsAGQAWABIADQANAAoABwAFAAUA
BQAEAAIAAAD9//r/+P/3//X/9f/x//H/8f/w/+//7//u/+7/7f/t/+3/7f/s/+r/6v/o
/+j/6v/q/+r/6//p/+v/7f/t/+z/6//r/+r/7P/v//D/8f/y//H/8P/w//L/8v/0//X/
9v/3//f/9//2//b/9v/1//X/9f/4//j/+P/4//j/+P/5//n/+f/5//n/+f/6//v/+//5
//n/+//7//v/+v/6//n/+f/6//j/+f/5//n/+P/3//b/9f/y//L/8v/w//D/8P/x//L/
8P/w//D/8P/y//L/8v/y//P/8v/w/+//7f/r/+r/6f/q/+r/6f/p/+f/5//n/+f/5f/l
/+X/5v/n/+f/6P/p/+f/5v/l/+T/5//o/+n/6v/q/+r/6v/q/+//+f8IABsAKQAyAD0A
TgBlAHsAkwCvANEA8gACAfwA6ADUALYAjQBYABsA5v/K/7r/l/9l/0P/Pf9J/1z/df+P
/6f/vv/N/9n/4v/n/+r/6//r/+7/7//w//D/8//0//X/9f/2//f/9//3//n/+f/5//r/
+v/7//v//f8AAAAAAAD///7/AAAAAAEAAwADAAQABQAIAAgACQALAAwADAAMAAsADwAR
ABMAFQAVABYAGAAbAB4AHgAgACMAKAApACsALQAsADEANAA4AD0AQQBFAEgASgBNAE8A
UQBUAFYAWABaAFwAWwBbAFsAWQBZAFkAWQBYAFcAUwBRAFEAUABNAEoASABHAEYAQwBC
AEAAPQA6ADQAMwAwAC8AMAAuACsAJwAnACQAIQAfAB0AGwAYABQAFQATABEAEAAMAAkA
CAADAAUABQAEAAMAAQAAAAAA///////////+/wAAAAD+//7/+//6//n/+f/7//3/////
//////8AAAAA//8BAAEAAQADAAMAAwAEAAQABAAGAAcACAAJAAkACQAJAAoACwALAAsA
CQAKAA0ADgAOAA4ADgAOAA0ADQAMAAsADAANAA4AEAAQAA8ADAALAAwADQAOAA4ADgAN
AA0ADgAMAA0ADQANAA4ADQAMAAsACAAIAAgABgAFAAQABAAEAAQABAAEAAQAAgACAAIA
AgACAAIAAQABAP///f/8//v//P/8//v/+//5//n/+f/5//f/9//3//j/+v/5//n/+f/4
//j/+P/4//j/+P/4//j/+v/6//j/+v///wkAFgAlADMAQABNAGQAfQCRAKsAywDrAAYB
FgEOAfYA2gC4AIsAVAAZAOr/0v/A/5X/Zf9L/0n/Vf9q/4P/nf+1/8j/1//j/+r/7f/u
/+//8f/y//P/9P/0//f/+P/5//n/+f/5//j/9//6//v//P/+//z//f/9////AAAAAAAA
//8BAAQABQAHAAYABQAFAAUABwAIAAoADQAOAA4ADgANAA8AEQATABUAFQAWABgAGwAc
ABwAHgAhACUAJwAqAC0ALAAxADQAOAA8AD8AQgBEAEcASwBOAFEAUwBUAFUAVgBXAFcA
WABZAFcAVwBXAFcAVgBVAFEATwBNAEwASQBGAEUAQwBBAD0APQA8ADoAOAAzADEALQAr
ACwAKgAnACMAIQAeABsAGQAWABUAEwAQABEADwANAAwACQAHAAcAAwADAAMAAgABAAEA
AAAAAP///v/9//z/+v/7//z/+//8//v/+v/5//n/9//5//v/+//7//v//P/8//v//f/9
//3/AQABAAEAAgABAAAAAQABAAIAAwADAAMABQAGAAcABwAFAAUABgAHAAsADAALAAoA
CQAIAAcABwAGAAUABwAHAAcACAAJAAkABwAHAAcABwAHAAYACAAHAAcACAAGAAcABwAH
AAgABwAGAAUAAgACAAIAAAAAAAAAAQACAAAAAAAAAAAA/v/+//7//v/9//z/+v/5//b/
9f/1//X/9v/2//X/9f/z//P/8//z//H/8f/x//L/8v/x//H/8f/w//D/8P/w//L/8v/y
//L/8P/w/+7/8P/1/wEAEgAhADEAPABJAF4AdwCNAKUAxwDpAAYBEgEGAewA0ACsAH0A
RgANAOD/zP+4/4v/Xf9H/0f/U/9o/4H/m/+z/8b/1f/f/+b/6//q/+n/6//s/+3/7v/u
//H/8v/z//P/8//z//L/8f/y//P/9P/2//T/9f/1//f/+P/4//j/9//5//z//f////3/
/f/+////AgACAAMABQAGAAYABgAFAAkACwANAA8ADwAQABIAFQAXABYAFwAZABwAHQAf
ACEAIgAnACoALgAxADUAOQA8AD0AQQBEAEcASQBKAEsATABNAE0ATgBPAE0ASwBJAEcA
RwBHAEQAQwA/AD4AOwA4ADYANQA0ADEAMgAwAC0AKgAmACUAIgAhACAAHgAbABcAFwAU
ABEADwAMAAsACQAGAAcABQADAAIAAAD9//z/9//3//f/9v/1//P/8v/y//H/7//v/+//
7v/v//D/7//w/+//7v/t/+3/6//t/+//7//x//H/8v/y//H/8//z//P/9f/1//X/9v/2
//b/+P/5//v//f/+//////8AAAEAAQADAAMABAAFAAUABQAFAAQABAAEAAQABAAEAAUA
BQAFAAcABwAHAAgACQAJAAcABwAJAAkACQAIAAgABwAHAAgACAAJAAkACQAKAAkACAAH
AAYABgAGAAQABQAEAAQABAACAAIAAgACAAQABAAEAAQAAwACAAAA///8//v/+//7//v/
/P/8//3/+f/5//n/+f/5//n/+f/6//r/+f/5//n/+P/4//j/+P/6//r/+v/6//r/+P/4
//r///8LABwAKwA3AEIATwBgAHcAjwCpAMkA7wAMARoBEAH2ANgAtgCPAF4AJQD0/9z/
yP+b/2n/T/9L/1X/aP9//5f/q/++/83/1//e/+X/6P/p/+v/7v/v//D/8P/w//D/8P/v
//D/8f/x//H/8f/x//H/8v/x//H/8P/x//P/9P/1//X/9P/2//b/9//3//f/+P/5//r/
+v/7//3///8AAAEAAQADAAUABwAJAAgACAAJAAsADwAQABMAFwAaABsAHQAfAB4AIwAm
ACoALAAvADIANAA2ADkAOwA9AEAAQgBEAEYARgBFAEUARQBEAEMAQgBBAEEAQQA+AD0A
OgA4ADQAMAAyADEAMAAtACwAKgAnACQAIAAfABwAGwAcABoAFwATAA8ADAAJAAcABgAF
AAMAAAD///3/+//6//f/9f/1//H/8//z//L/8f/t/+z/7P/r/+v/6//r/+r/6P/o/+b/
5v/m/+b/5v/n/+n/6//t/+3/6v/p/+n/6P/p/+v/6//r/+3/7f/t/+7/7P/s/+7/7//y
//P/8//z//H/8v/z//P/8f/x//L/8//3//X/9f/z//L/8v/y//L/8v/y//P/8//z//H/
8f/x//L/8//z//H/8f/v/+//7//u/+7/7f/t/+7/7//x//L/8//v/+3/6//p/+n/6v/r
/+r/5//m/+b/5v/m/+b/5v/m/+b/5v/m/+b/5P/i/9//3f/f/9//4P/h/9//3v/c/9v/
2//b/9v/2//b/9v/2//c/9r/2f/Z/9n/2f/a/9v/3P/b/9r/2f/Y/9j/2P/c/+L/6//5
/wgAFQAdACgANwBMAGMAewCZALkA1QDoAOYA1gDEAKgAggBRABgA3/++/6r/hv9V/zX/
Lf8z/0f/Xv9z/4n/m/+o/7f/w//K/83/0P/T/9X/1v/X/9j/2P/Z/9r/2//b/97/3//f
/9//3f/d/93/3v/g/+H/4f/j/+L/4v/i/+H/4f/k/+X/5//n/+f/6P/p/+r/6v/r/+3/
7//w//H/8f/x//P/9f/3//f/+P/6//3/AgACAAQABwAJAAkACgALAA4AEwAWABoAHAAf
ACIAJAAlACkALAAvADIANAA2ADgANgA1ADUANQA3ADcANwA3ADQAMwAvAC0AKwAqACcA
JAAiACEAIAAdABsAGAAUABAADwAPAA0ADQALAAgABAD///7//P/6//n/+P/3//X/8v/w
/+3/6v/o/+j/5//o/+X/4//j/+L/4f/h/+D/4P/f/93/3f/d/9z/2v/a/9j/2P/Z/9r/
2//d/9z/3f/e/93/2//b/9z/3P/f/+H/4f/h/+D/3//e/97/3//g/+P/5f/m/+f/5//n
/+f/6P/p/+n/6//r/+z/7f/s/+v/6v/p/+n/7P/r/+r/6f/o/+f/5//m/+X/5//n/+f/
6P/n/+f/5f/l/+T/4//i/+D/4f/h/+L/5P/k/+X/5f/l/+b/5f/k/+P/4f/g/9//3P/b
/9r/2v/a/9z/3P/c/9z/2v/a/9r/2v/b/9r/2P/X/9b/1f/V/9X/0v/S/9H/0f/Q/9H/
0v/T/9H/0f/R/9L/0v/R/9H/0f/Q/9D/0P/Q/9D/0P/Q/9D/1P/U/9T/2P/b/+X/9P8D
AA8AHAArAD4AVQBpAH8AnQC9ANYA4ADYAMYArgCOAGEAKADn/7j/ov+Q/2f/O/8n/yX/
M/9I/1//d/+N/6L/tf+//8j/y//O/83/z//S/9P/1P/U/9f/2P/Z/9n/2P/Z/9n/2f/b
/9v/2//c/9r/2//b/93/3v/e/97/3f/g/+T/5v/p/+b/5f/l/+X/5//o/+r/7f/t/+7/
7//v//P/9f/3//n/+//8//7/AQACAAIABAAHAAwADQAPABEAEgAXABoAHgAgACMAJgAo
ACwAMQA1ADkAOwA8AD0APgA/AD8AQABBAD8APwA/AD8AQAA/ADsAOQA4ADgANgA0ADEA
LwAtACkAKgAoACUAIgAeAB0AGgAZABYAFAARAA0ADAAKAAgABwAFAAMAAAD8//3/+//5
//j/9f/z//P/7//v/+//7v/t/+3/7P/s/+v/6v/p/+j/5v/o/+j/5v/m/+T/5P/k/+X/
4//l/+f/5//o/+n/6//s/+z/7f/s/+v/7//v/+//8P/u/+7/8P/x//D/8f/x//H/8v/0
//b/9//3//f/+P/5//v/+//7//v/+//7//r/+v/6//r/+v/6//v/+//7//r/+f/4//j/
+v/7//r/+//7//v/+//6//j/9//3//j/+f/7//z//f/7//n/9//1//X/9v/3//b/8//y
//L/8v/y//L/8v/y//T/9P/0//T/8f/w/+7/7f/u/+3/7f/t/+z/7P/r/+v/5//n/+f/
5//o/+n/6v/s/+v/6f/o/+f/5//o/+n/6v/o/+j/6P/o/+b/5v/o/+7/9/8FABQAIQAr
ADQAQQBYAHEAiQClAMUA5wD+AAIB8gDcAMIApAB7AEQACQDa/8b/rv99/1H/Pf8//0//
aP+B/5n/r//A/83/1//e/+P/5v/n/+v/7P/t/+7/7v/u/+7/7v/t/+//8f/y//P/8//z
//P/9P/0//X/9f/3//r/+v/6//n/9//6//v//f//////AAABAAAAAAABAAMABQAGAAcA
BwALAA0ADwARAA8AEAASABUAGAAYABoAHQAgACEAIwAlACYAKwAuADIANgA5ADwAPgBB
AEUASABLAFAAUgBUAFYAVABTAFMAUwBUAFUAVgBXAFQAUwBPAE0ASQBIAEUAQgBEAEMA
QgA/AD0AOgA2ADIAMAAvACwAKwAqACgAJQAhAB8AHAAZABcAFgAVABMAEAAPAA0ACwAK
AAcABQAFAAEAAwADAAIAAQD+//z/+//5//r/+//8//z/+//6//f/9v/2//b/9v/3//X/
9//5//n/9//3//j/+P/7//3//f/9//7//f/8//z//v/+/wAAAQAAAAEAAQABAAEAAgAD
AAMABQAFAAYABwAFAAUABQAFAAcABwAHAAgACAAIAAgACAAFAAUABAADAAQABQAGAAgA
BgAFAAIAAQADAAMAAwACAAQAAwADAAQAAgADAAMAAwAEAAMAAgABAAAAAAAAAP7/+//6
//r/+v/8//z//P/8//v/+v/5//j/+f/4//b/9f/y//H/8f/x//D/8P/v/+//7//v/+//
7//s/+v/6v/q/+v/6//s/+3/7P/s/+z/7P/q/+r/6v/q/+z/7P/u//D/9/8BABAAHQAr
ADoATQBkAHkAjwCtAM8A7QAAAQAB8ADYALwAlgBlACoA8f/O/8D/ov9v/0n/Pf9B/1P/
aP+B/5n/r//C/9H/2f/e/+H/4v/h/+P/5P/l/+b/5v/n/+j/6f/p/+j/6f/p/+n/6v/r
/+z/7v/s/+3/7f/v//L/8v/y//H/8//2//f/+f/3//f/+P/5//v//P/+/wEAAQACAAMA
AwADAAUABwAJAAkACgAMAA8AEQAQABEAEwAXABkAHAAfACAAJQAoACwALgAxADQANgA5
AD0AQABDAEUARgBHAEgASwBLAEwATQBMAEsASgBJAEYARQBBAD8APgA+ADwAOgA5ADcA
NQAxADIAMAAtACoAJgAlACIAIQAgAB4AGwAXABYAFAASABEADwANAAoABgAHAAUAAwAC
AAAA/f/8//f/9f/1//T/8//y//L/8//z//D/7//u/+z/7f/u/+3/7v/s/+z/7P/t/+v/
7f/v/+//7//v//D/8P/w//H/8P/v//L/8//0//b/9P/0//b/9//2//f/9//3//j/+v/8
//3/+//7//z//f////////////7//f/8//v/+//7////AQAAAP3//P/7//r/+P/5//n/
+f/7//v/+//8//z/+//4//f/+P/5//r/+v/6//n/+f/6//r/+//7//v//P/7//r/+f/2
//b/9v/0//X/9P/0//T/8v/y//L/8v/y//L/8v/y//P/8v/w/+//7P/r/+v/6//s/+z/
6//r/+n/6f/p/+n/6f/p/+n/6v/s/+v/6//r/+j/6P/o/+j/6P/o/+j/6P/q/+r/6P/q
//H///8OAB8ALQA6AEsAYAB3AI8AqwDLAO0ABgEIAfYA2gC+AJoAawA0APv/1v/I/67/
ff9T/0H/Rf9V/2r/gf+d/7P/xP/T/9//5P/l/+b/5//p/+z/7f/u/+7/8f/y//P/8//y
//P/8//z//X/9f/1//b/9v/3//f/+f/8//z//P/7//n//P/9/////f/9//7///8BAAIA
BAAHAAcACAAJAAkADQAPABEAEwATABQAFgAZABwAHAAeACEAJgAnACkAKwAsADEANAA4
ADgAOwA+AEAARQBJAEwATwBRAFIAUwBUAFcAVwBYAFkAVgBVAFQAUwBUAFMATwBNAEwA
TABKAEgARgBFAEQAQQBBAEAAPgA8ADcANQAxAC8AMAAuACsAJwAlACIAHwAdABwAGwAZ
ABYAFQATABEAEAANAAsACwAHAAUABQAEAAMAAwACAAIAAQD////////+////AAD//wAA
///+//3//f/7//3///////////8AAAAAAQADAAMAAwAGAAcACAAKAAgACAAKAAsADgAP
AA8ADwANAA4ADwAPABEAEQASABMAEwATABMAEwARAA8ADwAPAA4ADwAQABEAEgAQABEA
EQARABEAEQARABIAEwATABEAEQAQAA8ADgAMAA0ADQAOABAADwAPAA4ADQAMAAsACgAJ
AAoACgAKAAgABgAEAAMAAgAFAAYABwAIAAUABAADAAIAAQAAAP7//f/9//3//v////3/
/P/6//n/+P/5//r/+//5//n/+f/6//j/9//3//f/9//4//n/+v/3//b/9f/0//b/+v/8
/wIADQAbACoANwBBAFAAZQB6AJEAqQDHAOkABQEUAQoB9ADcAL4AkgBfACYA9//e/8b/
mP9r/1f/V/9h/3H/hP+X/6v/vf/O/9v/5//u//H/9P/1//X/9P/1//b/9v/4//r//P/9
//v/+//6//n/+v/7//z//v8AAAEAAQADAAIAAgACAAEAAwAGAAcACQAHAAcACAAJAAoA
CgALAA0ADwAQABEAEQATABUAFwAZABoAHAAfACMAIwAiACMAJQAqACsALQAvADEANwA7
AEAAPwBBAEMARABIAE0AUQBVAFcAWABZAFoAXABbAFsAWwBbAFsAWwBbAFkAVwBSAE8A
TwBOAEsASABGAEUARABBAEAAPgA7ADgANgA1ADIAMQAvACwAKAAjACQAIgAgAB8AHgAd
ABsAGAAXABUAEwASABMAEQARAA0ACgAJAAcABQAGAAYABwAHAAYABQAEAAIABAAEAAIA
AgAEAAQABAAFAAQABQAGAAUABwAHAAgACAAHAAkACQAJAA0ADQANAA4AEAAQABIAEwAS
ABMAEwATABMAFAAVABUAFAATABMAEwAVABUAFQAVABcAGQAYABcAFgAVABQAFAAVABUA
FQATABMAEwAUABQAEwAQAA8AEAARABIAEgAQAA8ADwAQAA4ADwAPAA8AEAAPAA4ADQAK
AAoACgAIAAgACAAJAAoACQAIAAcABgAJAAoACwAMAAoACAAFAAMAAAD///////8AAAAA
//////v/+//7//v/+//7//v//P/+//3//f/9//v/+v/5//j/+f/6//v//P/+//7/AAAG
ABEAHwAuADsAQwBMAF0AcgCHAJ0AuwDbAPkACAEEAfIA3AC8AJIAXwAkAPH/1v/C/5j/
a/9R/0v/Vf9p/4D/lf+t/8H/0P/d/+P/6P/r//D/8//3//b/9//4//j/+f/6//v/+//6
//v/+//7//3//f/9//7//v//////AQAEAAQABAADAAEABAAFAAcACQAJAAoACwAMAAwA
DQAPABEAEgATABMAFQAXABkAGwAZABoAHAAfACQAJAAmACkALAAtAC8AMQAwADUAOAA8
AD8AQwBHAEoASwBPAFIAVQBaAFwAXgBgAGIAYQBhAGEAYABfAF4AXQBdAF0AWgBZAFYA
VABQAEwATgBNAEwASQBGAEQAQQA+ADoAOQA2ADUANAAyAC8AKwApACYAIwAhACAAHwAd
ABoAGQAXABUAFAARAA8ADwALAA0ADQAMAAsABwAGAAYABQAGAAcACAAIAAgACAAGAAYA
BQAEAAMAAwAFAAcACQAJAAcABwAIAAgACgANAA4ADwAPAA8ADwAQAA4ADgAQABEAFAAV
ABUAFQAVABYAFwAXABcAFwAYABkAGQAbABkAFwAaABoAGgAaABoAGAAZABkAGQAXABcA
FwAYABoAGwAaABsAGQAZABkAGAAaABkAGQAaABwAHQAdAB0AGwAZABcAFQAVABYAFwAW
ABQAEgARABAAEgASABIAEgATABQAFQAWABIAEAANAAsACwALAAwADQAKAAoACQAJAAkA
CQAJAAkACwALAAsADAALAAkACAAHAAcACAAJAAoACQAIAAcABgAIAAgACgAOABUAIQAw
AD8ASQBUAGMAegCTAKkAwQDhAAEBGgEgARIBAgHqAMoAnwBmACcA+P/k/87/n/9x/13/
Yf91/4z/of+3/83/3v/r//n/AgAHAAoADQANAA4ADwAQABAADwAQABEAEQATABUAFgAX
ABUAFQAVABYAGAAZABkAGwAcABwAHAAbABsAHgAfACEAIQAhACIAIwAiACIAIwAlACgA
KgAsAC0ALgAvADAAMQAzADQANgA5ADwAPAA+AEEAQgBDAEUARwBJAE8AUwBYAFgAWwBe
AGAAYwBnAGoAbQByAHQAdgB4AHoAeQB5AHkAewB7AHsAewB6AHkAdQBzAHEAcABtAGoA
aABnAGYAYwBgAF4AWwBYAFcAVwBVAFUAUgBQAE0ASQBJAEYAQwBBAEAAPwA9ADoAOAA1
ADIAMAAwAC8AMAAtACwAKwApACcAJwAmACYAJQAnACcAJwAmACQAJAAiACIAIwAkACUA
JwAkACUAJgAlACMAIwAkACQAJwApACkAKQApACkAKQAqACsALAAvADEAMAAxADEAMQAz
ADQANQA1ADMAMwA0ADUAMwAzADMAMwA3ADkAOgA4ADgAOAA4ADYANwA3ADcANwA3ADcA
OAA3ADcANQA1ADYANwA4ADgAOAA3ADcAOAA4ADkAOQA5ADoAOQA4ADcANgA2ADYANAA1
ADQANAA0ADQANAA0ADQAMwAyADEAMAAwADAALwAvAC4ALQAtAC0ALAAsACsAKwArACsA
KwArACsAKwArACwALgAtAC0ALQAsACwALAAsAC4ALgAuAC4AMAAuACwALAAzAD8ATgBd
AG0AdgCDAJQArQDHAN8A/QAfAT4BTAFEATABGgH6ANEAngBhAC4AFAAEANv/qf+J/4H/
j/+k/73/0//p//7/EQAfACQAKQAsACsALQAvADEAMwA0ADUANgA3ADcAOAA5ADkAOQA6
ADsAPAA+ADwAPQA9AD8AQgBCAEIAQQBBAEQARQBHAEUARQBGAEcASQBKAEwATwBQAFAA
UABPAFMAVQBXAFkAWwBcAF4AYQBiAGIAZABnAGsAbQBwAHMAcgB3AHoAfgB+AIEAhACG
AIoAjwCTAJcAmACaAJwAngChAKEAogCjAKMAowCjAKMAogChAJ0AmwCaAJoAmACWAJUA
kwCRAI0AjgCMAIkAhgCCAIEAfgB9AH4AfAB5AHUAcwBwAG0AawBoAGcAZQBiAGMAYQBf
AF4AXQBbAFsAVwBVAFUAVABTAFEAUABQAE8ATQBNAE0ATABNAE4ATQBOAEwATABMAE0A
TQBLAA==
         </WaveFormData>
      </LeadData>
      <LeadData>
         <LeadByteCountTotal>10000</LeadByteCountTotal>
         <LeadTimeOffset>0</LeadTimeOffset>
         <LeadSampleCountTotal>5000</LeadSampleCountTotal>
         <LeadAmplitudeUnitsPerBit>4.88</LeadAmplitudeUnitsPerBit>
         <LeadAmplitudeUnits>��V</LeadAmplitudeUnits>
         <LeadHighLimit>2147483647</LeadHighLimit>
         <LeadLowLimit>268435456</LeadLowLimit>
         <LeadID>V4</LeadID>
         <LeadOffsetFirstSample>0</LeadOffsetFirstSample>
         <FirstSampleBaseline>0</FirstSampleBaseline>
         <LeadSampleSize>2</LeadSampleSize>
         <LeadOff>FALSE</LeadOff>
         <BaselineSway>FALSE</BaselineSway>
         <ExcessiveACNoise>FALSE</ExcessiveACNoise>
         <MuscleNoise>FALSE</MuscleNoise>
         <LeadDataCRC32>625717400</LeadDataCRC32>
         <WaveFormData>
wv/C/8L/wv/I/8z/0P/U/9b/2P/a/9z/3v/e/97/3v/f/+D/4f/i/+D/4P/g/+D/4v/i
/+L/4v/i/+L/4v/i/+L/4v/i/+L/4//k/+X/5v/m/+b/5v/m/+j/6P/o/+j/6v/q/+r/
6v/s/+z/7P/s/+3/7v/v//D/8f/y//P/9P/1//b/9//4//v//P/9//7/AQACAAMABAAF
AAYABwAIAAoACgAKAAoACAAIAAgACAAIAAgACAAIAAUABAADAAIA///+//3//P/7//r/
+f/4//f/9v/1//T/9P/0//T/9P/0//T/9P/0//P/8v/x//D/7//u/+3/7P/u/+7/7v/u
/+z/7P/s/+z/6//q/+n/6P/p/+r/6//s/+v/6v/p/+j/5//m/+X/5P/l/+b/5//o/+b/
5v/m/+b/5//o/+n/6v/q/+r/6v/q/+z/7P/s/+z/7//w//H/8v/z//T/9f/2//j/+P/4
//j/+P/4//j/+P/4//j/+P/4//j/+P/4//j/+v/6//r/+v/5//n/+v/6//r/+v/6//r/
+P/3//f/9//5//v//v////3//P/6//n/+f/6//v//P/6//f/9f/z//H/8f/x//H/8//z
//P/8v/z//P/8f/w/+3/7P/r/+v/6//q/+n/6P/o/+j/6P/o/+r/6v/q/+r/6f/p/+n/
6f/o/+f/5v/l/+X/5f/k/+T/5P/k/+T/4P/e/97/4//p//H//v8MAB4ANQBSAHUAmwC+
AOMACgEnATwBSAFSAVABPwEiAf8A1ACkAHEAMwDt/7n/qf+r/7H/tf+//8n/zf/Q/9D/
0//X/9r/2f/a/9r/2//d/93/4P/g/+D/4P/g/+D/4f/h/9//3//f/9//3//f/9//4P/g
/+D/4P/g/+P/4//j/+X/4//j/+T/5f/l/+X/5v/n/+b/5v/m/+b/5P/m/+f/5//p/+v/
6//s/+v/7f/t/+//8f/y//P/9P/1//b/+P/5//j/+f/7//3///8CAAIAAwAEAAUABQAF
AAUABQAEAAQABAADAAMAAgD+//3/+v/3//j/9f/1//T/8f/w/+//7v/t/+z/7P/s/+3/
7P/t/+7/7P/s/+z/6//r/+r/6f/p/+f/5//m/+X/5f/j/+P/4v/i/+H/4f/h/9//3v/d
/93/3v/f/9//4P/e/97/3v/e/9z/3P/d/93/3v/d/97/3//f/9//3//e/9z/3f/d/93/
3v/f/9//4f/i/+L/4v/i/+P/5f/l/+X/5//o/+j/6P/o/+j/6v/q/+7/8P/s/+3/7P/q
/+r/6v/q/+z/7P/s/+z/7P/s/+z/7f/v//D/8P/w/+7/7v/u/+7/7v/v//D/8v/x//P/
8//z//L/8P/v/+7/7v/u/+7/7f/t/+z/6//r/+r/6f/o/+f/6f/p/+j/5//l/+P/4v/h
/97/3f/d/93/3v/d/9z/3P/c/9z/3P/c/97/3v/e/93/3P/b/9r/2f/a/9v/3P/d/9v/
2v/a/9r/2v/Y/9j/2P/a/93/5f/z/wAAEAAoAEkAbACNALEA2AD/ACIBOQFIAVABUAFA
ASUBAAHVAKYAdAAxAOn/t/+n/6f/qf+v/7f/u/+//8H/xv/I/8n/zf/S/9P/0v/U/9X/
1//X/9b/1v/W/9b/2P/Y/9n/2f/Z/9n/2f/Z/9n/2f/Z/9r/2v/a/9r/2v/Z/9n/2f/b
/93/3f/e/9//3//f/+D/4f/g/+D/4P/g/+L/5P/l/+X/5f/n/+f/6P/p/+v/6//t/+3/
7v/v//D/8v/0//f/+f/4//n/+//9//7/AAD/////AgADAAMAAwABAAEAAAAAAAAA////
//7/+f/5//f/9f/y/+//7//u/+7/7v/u/+7/6//q/+r/6v/r/+r/6//s/+z/7P/s/+v/
6f/o/+f/5//l/+X/5P/j/+X/4//j/+L/5P/j/+P/4//j/+L/4f/h/+D/3//d/9z/3P/c
/9z/3P/e/97/3//f/+H/3//f/9//3//f/9//3v/e/9//3//f/+L/4//j/+X/6P/o/+j/
6P/p/+v/6//r/+z/7P/r/+r/7P/s/+7/7v/w//D/8v/z/+//7//u//D/8P/w//D/7v/u
/+7/7v/u/+7/7v/v//H/8v/y//L/8P/w//D/8P/v/+//7//w//H/8//z//P/8v/w/+//
7v/u/+7/7v/t/+v/6v/p/+n/6f/p/+n/6f/p/+n/6P/n/+f/5f/k/+P/4v/h/+H/4f/g
/9//3v/e/97/3v/e/97/3v/e/97/3f/d/93/3f/d/93/3f/d/93/2//a/9r/2v/c/9z/
2v/a/97/4//p//H//v8MAB4AOwBcAH8AoQDGAO8AFAEvAUIBVgFgAVYBOwEWAekAvACS
AFkACwDH/6X/of+l/6v/sf+5/7//w//G/8r/z//R/9T/1//a/9n/2f/a/9n/2v/a/9r/
2v/c/9z/3f/d/93/3f/d/93/3v/f/+D/4v/j/+L/4f/g/+H/4f/h/+P/4//j/+T/5f/j
/+P/5P/l/+f/6P/p/+r/6P/q/+v/6//t/+//7//w/+//8f/x//P/9f/2//f/+P/7//z/
/v////7///8BAAMAAwAGAAYABwAIAAkACQAJAAkACQAIAAgACAAHAAcABgADAAMAAQD/
//z/+f/5//j/9//2//X/9P/z//L/8v/y//T/8v/y//L/8P/w//D/7//v/+7/7f/t/+7/
7//v/+//7f/r/+v/6v/o/+f/5//n/+f/5v/l/+X/5//n/+b/5v/m/+b/5v/m/+T/5P/l
/+X/5//l/+X/5f/n/+f/5//m/+T/5f/l/+X/6P/p/+n/6//q/+r/6v/q/+3/7//v/+//
8f/y//L/8v/w//D/8v/y//D/8P/y//T/9P/0//T/9v/2//b/9v/0//T/9P/1//b/+P/5
//r/+v/6//r/+v/3//f/9//4//n/+//7//v/+v/4//f/9v/0//T/9P/z//L/8v/y//P/
8f/x//H/8f/x//H/8P/v//H/7//u/+3/6v/p/+n/6f/q/+n/6P/o/+b/5v/m/+b/5v/m
/+b/5f/n/+f/5//n/+X/5f/l/+X/5v/m/+f/6P/m/+b/5P/k/+T/5f/t//X/AgAQACAA
NQBSAHUAlwC8AOMADgEvAUQBVgFkAWYBVwE2AQ0B4gC4AIcARQD5/7//q/+v/7P/uf/D
/8v/0f/U/9j/2//f/+L/4f/g/+L/4//l/+X/5v/m/+b/5v/o/+j/6f/p/+v/6//r/+v/
6//r/+v/7P/s/+z/7P/s/+v/6//r/+3/7//v//D/8f/x//H/8v/z//P/8v/x//D/8v/0
//X/9f/z//X/9f/2//n/+//7//3//f/+////AAADAAQABgAHAAkACwAOABEAEgAUABMA
EwAWABcAFwAXABcAFwAWABYAFAATABMAEgARABEADwANAAwACQAJAAgABwAGAAUABAAB
AAAAAAAAAAAA/v/+//7//P/8//z/+//9//z/+//7//n/+f/4//f/+f/3//f/9v/0//P/
8//z//X/9P/z//P/8//z//L/8v/y//L/8v/y//D/8P/x//H/7//t/+3/7f/u/+//8P/w
//D/8f/x//H/8v/z//P/9f/0//T/9P/0//f/+f/5//n/+f/6//r/+v/8//z//v/+/wAA
/v/+////AAACAAIAAgACAAIAAgACAAIAAgACAAIAAwADAAQABAAEAAQABAAEAAQAAwAD
AAMABAADAAUABQAFAAYABAADAAIAAAAAAAAA///9//z/+//7//v/+//7//v/+//7//r/
+f/7//n/+P/3//X/8//y//H/8v/x//D/8P/w//D/8P/w//D/8P/w/+//7//v/+//7//t
/+3/7f/t/+3/7P/s/+z/7v/s/+r/6P/q/+v/7//5/wYAFgAoAEEAYgCDAKcAzADxABgB
OQFQAV4BaAFmAVEBMAEJAdwArgB5ADMA6f+9/6//s/+3/8H/yf/R/9X/2v/c/9//4f/i
/+X/6P/m/+f/6f/p/+j/6P/o/+j/6P/o/+n/6f/r/+v/6//r/+3/7f/t/+7/7//u/+3/
7P/v/+//7//x/+//7//w//H/8f/x//L/8//0//T/9P/0//T/9v/3//f/9f/3//f/+P/3
//n/+f/7////AAABAAIAAwAEAAYABwAIAAkACwANAA0AEAAQABEAEAARABEAEQATABMA
EgASABIAEQARABAADQANAAsACQAIAAUABQAEAAIAAAD+//z/+//6//r/+v/6//j/+P/4
//n/+v/7//v/+f/4//f/9//3//f/9v/1//X/8//z//L/9P/z//P/8//z//L/8f/x/+//
7//u/+7/7v/u/+7/7v/u/+7/7//v/+//7f/t/+3/7//v/+//7v/u/+//7//v/+7/7//v
//H/8v/y//L/8v/x//P/8//z//X/9v/2//b/+P/4//r/+v/4//j/+v/7/////v/8//z/
/P/8//r/+v/6//r//P/8//z//f///wAAAAAAAAAAAAAAAAAA////////AAD//wEAAQAB
AAAA/v/9//z/+v/6//r/+f/4//j/+P/5//f/9//3//f/9//3//b/9f/z//H/8P/v/+7/
7f/t/+3/7P/r/+r/6v/q/+r/6v/q/+r/6v/q/+n/5//n/+f/5//p/+n/6f/p/+n/6P/o
/+j/5P/k/+D/3v/i/+X/7f/3/wYAFAAkAD8AYACDAKMAyADxABgBNwFMAVgBYAFcAUUB
JgH/ANQApABvACkA4/+7/7H/tf+7/8P/zf/T/9f/2P/c/9//4f/i/+P/5P/k/+X/5//n
/+r/6v/q/+r/6P/o/+n/6f/p/+n/6f/p/+v/6//r/+z/7P/s/+z/7P/t/+3/7f/v//H/
8f/y//P/8//z//T/9f/2//b/9v/2//j/+v/7//v/+f/7//v//P/7//3//f//////AAAB
AAIAAwAEAAYABwAKAAsADQAPAA8AEgASABMAFAAVABUAFQAVABUAFAAUABEADwAOAAwA
CgALAAoACQAGAAMAAwACAP///v/9//z/+f/4//j/+P/4//b/9v/2//b/9v/2//X/9f/0
//P/8//z//P/8v/x//L/8f/y//L/8P/v/+//7//t/+z/6//r/+n/6f/o/+j/6v/q/+r/
6v/q/+r/6//r/+n/5//n/+f/5//n/+f/5v/o/+n/6f/p/+r/6//r/+3/7P/s/+z/7P/t
/+//7//v//H/8v/y//L/8v/y//T/9P/0//T/9v/3//f/+f/4//b/+P/4//j/+P/4//j/
+P/4//j/+P/4//n/+f/6//r/+v/6//r/+v/6//n/+f/5//r/+f/7//v/+//8//r/+f/4
//j/+P/4//f/8//y//H/8f/v/+//7//v//H/8f/w/+//7f/r/+r/6f/o/+f/5//n/+j/
5//m/+b/5P/k/+T/5P/k/+T/5P/j/+P/4//j/+P/4//j/+P/4//j/+L/4v/i/+L/4P/e
/9z/3P/h/+f/8f/+/wwAHAAzAFIAdQCZALwA5wAOAS0BQAFOAVYBUgFFASwBBQHYAKgA
dQAxAOn/u/+v/6//s/+5/7//xf/J/8z/zP/P/9X/2P/Z/9j/2v/b/93/3f/c/9z/3P/c
/9z/3P/d/93/3f/d/93/3f/d/93/3f/e/+D/4P/g/+D/4f/h/+H/4//j/+P/5P/l/+X/
5f/m/+f/6P/o/+j/6P/o/+r/6//r/+v/7f/t/+7/8P/z//T/9//3//j/+f/6//v//P/+
////AAABAAMABQAEAAYABQAFAAgACQAJAAkACQAJAAgACAAEAAMAAwACAAEAAQD///3/
+v/3//f/9v/3//b/9f/0//P/8v/y//L/8P/u/+7/7v/u/+7/7v/t/+3/7P/r/+v/6//r
/+r/6f/p/+f/5//m/+b/5f/l/+X/5//m/+X/5f/l/+X/5P/k/+T/5P/k/+T/4//i/+L/
4f/h/9//3//f/+D/4f/i/+L/4v/j/+P/4//k/+X/5f/n/+r/6v/q/+r/6//t/+3/7f/v
//D/8P/w/+7/7v/w//D/8v/y//T/9f/3//X/9P/0//T/9P/0//T/9P/0//T/9P/0//T/
9P/0//X/9f/2//b/9v/0//T/9P/0//P/8//z//T/9//5//n/+f/3//T/8v/w//H/8v/z
//P/7//u/+3/7f/t/+3/7f/t/+v/6//q/+n/6f/n/+b/5f/l/+X/5v/n/+T/4//i/+L/
4v/i/+L/4v/i/+L/4v/h/+P/4//j/+P/4//j/+P/4//j/+L/4v/i/+L/4P/e/97/4P/l
/+//+/8IABgALABJAGoAjwCxANYA/wAiATsBUAFgAWQBWAE7ARQB5QC2AIgASwD//8P/
q/+n/6v/sf+5/7//w//F/8j/zP/R/9P/1P/V/9j/2P/Z/9v/2//e/97/3v/e/97/3v/f
/9//3f/d/93/3f/e/9//4P/i/+H/4P/f/97/4f/h/+H/4//j/+P/5P/l/+X/5f/m/+f/
5v/m/+b/5v/m/+j/6f/p/+n/6//r/+z/7f/v/+//8f/z//T/9f/2//f/+P/6//v//v//
/wEAAwADAAYABgAHAAgACQAJAAkABwAHAAYABgAGAAUABQAEAAAA///8//n/+P/1//X/
9P/z//L/8f/w/+3/7P/s/+z/7f/s/+3/7v/u/+7/7v/t/+3/7P/r/+v/7f/t/+z/6//q
/+f/5v/k/+b/5f/l/+X/5f/k/+P/4//l/+X/5P/k/+P/4v/h/+D/4P/g/+H/4f/j/+H/
4f/h/+H/4f/h/+D/4P/h/+H/4f/i/+P/4//l/+T/5P/k/+T/5v/p/+r/6//r/+z/7P/s
/+7/7v/w//D/7v/u//D/8f/v/+//7v/u//D/8P/u/+7/7v/u/+z/7P/s/+z/7f/u/+//
8f/v//D/8P/w/+7/7v/u/+7/7v/v//D/8v/x//P/8//z//L/8P/v/+7/7P/s/+z/6//r
/+r/6f/p/+n/6f/p/+n/5//n/+b/5f/m/+X/5f/l/+T/4//j/+P/4v/h/+D/4P/i/+L/
4v/i/+D/4P/g/9//3f/d/93/3f/b/9v/2//b/93/3P/c/9z/4P/e/9r/2v/c/93/4f/t
//7/DAAcADUAWAB5AJkAvgDpABABLwFGAVgBYgFeAUkBJAH1AMgAmgBnACEA1/+r/5//
o/+n/6//uf+//8f/zP/O/9H/1f/U/9X/1v/Y/9n/2//b/97/3v/e/97/3v/e/9//3//e
/93/3P/b/93/3f/d/97/4P/g/+D/4P/j/+P/4//l/+T/4//j/+P/5f/l/+b/5//m/+b/
5v/m/+j/6v/r/+v/6//t/+3/7v/v//H/8f/z//f/+P/5//r/+f/6//z//f8AAAEAAwAF
AAcACgAKAAsADAANAA0ADQAPAA8ADgAOAAoACQAJAAgABwAHAAUAAwACAP/////+//v/
+v/5//j/+f/4//j/+P/2//T/9P/0//T/9P/0//P/9f/0//P/8//z//P/8v/x//H/7//v
/+7/7P/r/+v/6//t/+z/6//r/+v/6//q/+r/6P/o/+j/6P/o/+j/6f/p/+f/5f/l/+X/
5//n/+f/5v/o/+n/6f/p/+r/6//r/+3/7v/u/+7/7v/v//H/8f/x//H/8v/y//L/9P/0
//b/9v/2//b/+P/5//n/+f/4//j/+v/6//r/+v/6//r/+v/4//j/+P/4//j/+P/4//n/
/P/+////AAD///7//f/8//v/+//7//z//f/////////+//z/+//6//z//P/8//v/+f/4
//f/9//5//n/+f/5//v/+//6//n/9//1//T/8//y//H/8f/x//D/7//u/+7/7f/s/+v/
6v/s/+z/7P/r/+v/6//r/+v/7f/t/+3/7f/t/+z/7P/s/+r/6P/o/+j/7P/x//f/AQAO
ABwALgBLAGoAjQCxANgAAQEmAUEBVAFkAWwBagFVATQBBwHYAKgAcQAnAN//uf+x/7f/
vf/F/83/1f/Z/9z/3P/h/+X/6P/p/+z/7P/t/+//7//u/+7/7v/u/+//8P/y//P/8f/x
//H/8f/x//H/8f/y//L/8v/y//L/9f/1//X/9//3//f/+P/5//n/+f/6//v//P/8//z/
/P/+/wAAAQABAAEAAwADAAQAAwAFAAUABwAJAAoACwAMAAsADAAOAA8AEgATABUAFwAZ
ABwAHAAdAB4AHwAfAB8AHwAfAB4AHgAdAB0AHgAeABkAGQAXABUAEgAPAA8ADgAPAA4A
DQAMAAkACAAIAAgACgAIAAgACAAGAAYABgAFAAUABAADAAMABQAFAAQAAwABAP/////+
//7//f/9//3////+//3//f/8//v/+f/4//n/+v/7//z/+f/4//j/9//5//f/9//3//f/
9//3//b/9v/3//f/9//4//n/+f/7//r/+v/6//r/+//9//3//f/9//7//v/+/wAAAAAC
AAIAAgACAAQABQADAAMAAgACAAYABgAGAAYABgAGAAYABgAEAAQABAAEAAYABgAGAAcA
BgAGAAUABAAGAAYABgAGAAUABQAFAAYABwAJAAkACQAKAAgABwAGAAQABAAEAAMAAQAA
AP/////9//3//f/9//3//f/8//v/+//5//j/9//2//X/9f/1//T/8//y//L/8v/y//L/
8v/x//D/7//t/+7/7//w//H/8//z//P/8//z//L/8v/y//L/8P/u/+z/7v/x//n/BQAU
ACQAOgBXAHYAmQC9AOIACwEuAUcBWgFmAWwBYgFHASIB9wDMAJwAXwAVANX/uf+1/7v/
w//L/9P/1//b/97/4P/j/+f/6P/n/+r/6v/r/+3/7f/s/+z/7P/s/+z/7P/t/+3/7//v
/+//7//v/+//7//w//D/8P/w//D/8f/x//H/8//1//X/9v/3//n/+f/6//v/+v/6//r/
+v/6//z//f/9//v//f/9//7///8BAAEAAwAFAAYABwAIAAkACgAMAA0ADgAPABEAEwAU
ABYAFQAVABYAFwAXABcAGQAZABgAGAAWABUAFQAUABEAEQAPAA0ADAAJAAkACAAFAAQA
AwACAAEAAAAAAAAA/v/8//z//P/9//7//////////v/9//3/+//7//r/+f/5//f/9//2
//T/8//z//P/8f/w/+//7//x//H/8P/w/+7/7v/u/+7/7P/s/+3/7f/t/+v/6//r/+3/
7f/t/+z/7v/v/+//7//v/+//7v/v//D/8P/w//D/8f/z//P/8//1//b/9v/2//b/9v/4
//j/9v/2//j/+f/7//v/+v/6//j/+P/4//j/+v/6//7/AAD+//z//P/8//z//P/8//z/
/P/8//z//P/9//v//P/8//z//v/+//7//v/7//v/+//8////AQABAAEAAAD+//3//P/8
//z//P/7//n/+P/3//f/9//3//f/9//3//f/9v/1//f/9f/0//P/8v/x//H/8f/w/+//
7v/u/+7/7v/u/+7/7v/u/+7/7f/t/+3/7f/t/+v/6//r/+v/6//q/+r/6v/o/+j/5P/i
/+T/6f/v////DgAcADAASwBqAIsArQDUAP0AIgE9AUwBWAFcAVQBPwEeAfUAyACaAGMA
GwDZ/7n/s/+5/73/w//N/9P/1f/Y/97/3//h/+L/5f/m/+b/5//p/+n/6v/q/+r/6v/q
/+r/6//r/+v/6//r/+v/6//r/+v/7P/u/+7/7v/u/+3/7f/t/+//7f/t/+7/7//x//H/
8v/z//L/8v/y//L/8v/0//X/9f/1//f/9//4//n/+//7//3/AQACAAMABAADAAQABgAH
AAgACQALAA0ADQAQABAAEQAUABUAFQAVABcAFwAWABYAEgARABEAEAAPAA8ADQALAAwA
CQAJAAgABwAGAAUABAAFAAQABAAEAAMAAAD///7/AAAAAAAA///9//z/+//7//v/+//6
//n/+f/3//f/9v/4//f/9//3//X/9P/z//P/8//z//L/8v/0//T/9P/0//T/9P/1//X/
8//x//H/8f/x//H/8f/w//D/8f/x//H/8v/z//P/9f/4//j/+P/4//f/+f/5//n/+//8
//z//P/8//z//v/+/wAAAAACAAMAAQABAAAAAAAAAAAA/v/+//7///8AAAEAAgAAAAAA
AAAAAAAAAAAAAAEA//8AAAAAAAD+//7//v/+/wAAAQACAAQABAAFAAQAAwAEAAIAAQAA
AP7//v/+//3/+//6//n/+f/8//3//v////7//f/7//n/+//5//j/9//2//X/9f/1//T/
8//y//L/9P/0//T/9P/y//L/8v/x//H/8f/x//H/8//z//P/8//y//D/7//u//D/8P/u
/+7/8P/3/wMAEQAgADIASgBpAIoAqwDRAPoAIQFCAVkBaAFyAXABXgE9ARYB6QC8AIgA
QQD5/8//w//B/8H/xf/L/8//1f/Z/9z/4P/l/+f/6P/r/+z/6v/r/+3/7f/w//D/8P/w
/+7/7v/v/+//8f/x//H/8f/v/+//7//w//T/9P/0//T/9f/1//X/9//1//X/9v/3//f/
9//4//n/+v/6//r/+v/8//7//////wEAAwADAAQABAAFAAQABQAJAAoACwAMAA8AEAAS
ABMAEgATABUAFwAZABwAHAAdAB4AHwAfAB8AIQAhACAAIAAeAB0AHQAcABkAGQAXABUA
EgAPAA8ADgANAAwACwAKAAkACAAIAAgACAAGAAYABgAGAAYABgAFAAUABAADAAMABQAF
AAQAAwADAAEAAQAAAAAA/////////f/8//v/+//9//3//P/8//v/+v/5//j/+v/6//v/
+//7//n/+f/5//n/+f/5//j/+v/7//v/+//8//3//f///wIAAgACAAIAAQADAAMAAwAH
AAgACAAIAAYABgAIAAgABwAGAAcABwAJAAkACAAIAAgACgAMAAsACgAJAAgACAAIAAgA
CAAIAAgACAAJAAcACAAIAAgACgAKAAoACgAJAAkACQAKAAoACwAKAAkACgAIAAcABgAE
AAQABAADAAMAAgABAAEAAAD///7//f/+//////////7/+//5//f/9P/z//P/8//0//P/
8v/y//H/8P/v/+7/8P/w//D/7//x//H/8f/x/+//7//v/+//7//u/+7/7v/u/+7/7P/s
/+7/8//9/wsAGAAmADwAWwB8AJ8AwQDoABEBNAFNAWABbgFsAV4BPwEUAecAugCIAEUA
+//H/7P/s/+5/73/xf/L/9H/0//W/9j/2//f/+T/5//o/+f/5//o/+f/6P/o/+j/6P/o
/+j/6f/p/+n/6f/p/+n/6//r/+v/7P/w//D/8P/w/+//7//v//H/8v/z//X/9//1//X/
9v/3//r/+v/6//r/+P/6//v/+//7//3//f/+/wAAAwAEAAcACQAKAAsADAANAA4AEAAR
ABMAFQAYABsAGwAeAB4AHwAhACMAJAAlACcAJwAmACYAIgAhACEAIAAdAB0AGwAZABYA
EwATABIAEwASABEAEAAPAA4ADgAOAA4ADAAMAAwADAAMAAwACwALAAoACQAJAAcABwAG
AAUABwAFAAUABAAEAAMAAwADAAUABAADAAMAAQABAAAAAAABAAIAAwAEAAIAAgADAAMA
AwABAAEAAQACAAMABAAEAAYABwAHAAcACgALAAsADQAOAA4ADgAOAA0ADwAPAA8AEwAU
ABQAFAAWABYAGAAYABYAFgAYABkAFwAZABgAGAAaABoAGgAaABoAGAAYABgAGAAYABgA
GAAZABsAHAAcABwAGgAaABoAGgAaABsAHAAeAB0AHwAfAB8AHgAcABsAGgAaABoAGgAZ
ABcAFgAVABUAFQAVABUAFQAVABUAFAATABEADwAOAA0ADgANAA0ADQAKAAkACAAIAAoA
CgAKAAoACAAIAAgABwAHAAcABwAHAAkACQAJAAkACQAIAAgACAAIAAgACAAGAAQABwAP
ABsAKAA2AEoAZwCIAKkAyQDyABsBQAFdAXIBhgGOAYoBcwFQASEB8gDGAI8ARwD9/9X/
zf/V/9v/3//l/+3/8f/0//r//f///wQABQAGAAYABwAJAAkACgAKAAoACgAMAAwADQAN
AA0ADQANAA0ADQANAA0ADgAQABAAEAAQABEAEQARABMAEQARABIAEwAVABUAFgAXABoA
GgAaABoAGAAaABsAGwAbAB0AHQAeAB8AIQAhACMAIwAkACUAJgApACoALAAtACwALQAv
ADEAMwA2ADYANwA4ADkAOQA5ADsAOwA6ADoAOgA5ADkAOAA3ADcANQAzADIALwAvAC4A
LAAqACgAJgAnACYAJgAmACcAJgAnACgAJgAmACYAJQAlACQAIwAjACUAJQAkACMAIQAf
AB8AHgAgAB8AHwAfAB4AHAAaABkAGQAZABgAGAAaABoAGgAaABgAGAAZABkAGwAZABkA
GQAZABkAGQAYABoAGwAbABsAGgAbABsAHQAcABwAHAAcAB8AIQAhACEAIwAkACQAJAAm
ACYAKAAoACYAJgAoACkAKQApACgAKAAqACwALAAqACoAKgAqACwALAAsACwAKgAqACoA
KwArACwALAAsAC0ALgAvADAALQAtAC0ALgAvADEAMQAxADIAMAAvAC4ALgAuAC4ALQAt
ACwAKwArACsAKwArACsAKQApACgAJwAoACcAJwAnACYAJQAlACUAJAAjACIAIgAhACAA
HwAeACAAIAAgAB8AIQAhACEAIQAfAB8AHwAfACEAIAAgACAAIAAeABwAGAAaAB8AJQAt
ADwASABWAG8AjgCzANUA+gAhAUoBawGAAZABngGeAZEBcgFJAR4B8AC9AHsALwD5/+X/
6f/x//n///8DAAkAEAASABMAFwAaABkAHAAeAB8AIQAhACAAIAAgACAAIgAiACMAIwAj
ACMAIwAjACEAIQAhACIAJQAmACcAKAApACkAKQArACkAKQAqACsALAAtAC8AMQAwADAA
MAAwADIANAA1ADUANQA3ADcAOAA5ADsAOwA9AEEAQgBDAEQAQwBEAEYARwBGAEcASQBL
AE0AUABQAFEAVABVAFUAVQBXAFcAVgBWAFQAUwBTAFIATwBPAE0ASwBLAEkASgBKAEcA
RgBFAEQAQwBCAEIAQgBCAEAAQABAAEEAQgBDAEMAQQBAAD8APwA9AD0APAA7ADwAOwA8
ADwAPAA7ADsAOwA7ADoAOQA5ADcANwA2ADYANgA2ADYANgA2ADYANwA3ADkANwA3ADcA
NwA1AA==
         </WaveFormData>
      </LeadData>
      <LeadData>
         <LeadByteCountTotal>10000</LeadByteCountTotal>
         <LeadTimeOffset>0</LeadTimeOffset>
         <LeadSampleCountTotal>5000</LeadSampleCountTotal>
         <LeadAmplitudeUnitsPerBit>4.88</LeadAmplitudeUnitsPerBit>
         <LeadAmplitudeUnits>��V</LeadAmplitudeUnits>
         <LeadHighLimit>2147483647</LeadHighLimit>
         <LeadLowLimit>268435456</LeadLowLimit>
         <LeadID>V5</LeadID>
         <LeadOffsetFirstSample>0</LeadOffsetFirstSample>
         <FirstSampleBaseline>0</FirstSampleBaseline>
         <LeadSampleSize>2</LeadSampleSize>
         <LeadOff>FALSE</LeadOff>
         <BaselineSway>FALSE</BaselineSway>
         <ExcessiveACNoise>FALSE</ExcessiveACNoise>
         <MuscleNoise>FALSE</MuscleNoise>
         <LeadDataCRC32>1169008713</LeadDataCRC32>
         <WaveFormData>
4P/g/+D/4P/h/+L/4//k/+f/6P/p/+r/6v/q/+r/6v/s/+z/7P/s/+r/6v/q/+r/7P/s
/+z/7P/q/+r/6v/q/+z/7P/s/+z/7v/u/+7/7v/u/+7/7v/u/+7/7v/u/+7/8f/y//P/
9P/2//b/9v/2//j/+P/4//j/+P/4//j/+P/6//r/+v/6//v//P/9//7/AAAAAAAAAAAA
AAAAAAAAAP7//v/+//7//P/8//z//P/6//r/+v/6//f/9v/1//T/8f/w/+//7v/t/+z/
6//q/+j/6P/o/+j/6P/o/+j/6P/p/+r/6//s/+r/6v/q/+r/6P/o/+j/6P/q/+r/6v/q
/+r/6v/q/+r/6P/o/+j/6P/p/+r/6//s/+z/7P/s/+z/6f/o/+f/5v/o/+j/6P/o/+b/
5v/m/+b/5//o/+n/6v/s/+z/7P/s/+7/7v/u/+7/8f/y//P/9P/3//j/+f/6//3//v//
/wAAAQACAAMABAACAAIAAgACAAMAAwAEAAUAAwACAAEAAAD9//z/+//6//n/+P/3//b/
9v/2//b/9v/5//z///8BAAIAAwACAAMABAAFAAQABQABAP///v/9//r/9//2//X/8//w
/+7/7P/r/+n/5v/k/+D/3f/a/9n/1//X/9b/1v/V/9T/0//S/9b/2P/a/9z/4P/i/+T/
5v/j/+L/4f/g/97/3v/d/93/2//Y/9n/2P/U/9T/1v/b/+L/7////w8AIwA9AF0AggCj
AMQA5QAEARwBMwFFAU0BSAE6ASQBAwHPAJEATAAGAMv/s/+s/6X/nv+e/57/nf+b/5z/
nP+c/57/nv+d/5//oP+h/6H/ov+j/6T/pf+l/6X/pf+m/6T/pP+k/6T/o/+j/6T/pf+n
/6j/qP+o/6r/qv+q/6r/qv+r/6z/rP+t/63/rf+v/7D/sP+w/7D/sP+y/7P/s/+0/7X/
tv+4/7b/uP+5/7n/u/+8/7z/vP+8/73/v/+//7z/vP+9/73/wP/B/8P/xP/F/8X/xf/G
/8T/w//C/8L/wv/C/8H/wP+9/7z/u/+5/7r/uf+4/7f/tf+1/7X/tv+3/7f/tv+2/7b/
tv+3/7j/uf+5/7j/t/+4/7j/uP+5/7f/t/+2/7b/t/+4/7j/uf+5/7n/uP+4/7n/uf+4
/7b/t/+4/7n/uv+6/7r/uv+6/7n/uP+4/7j/uf+6/7v/vP+9/73/vf+9/7z/vP+8/7z/
vf+9/77/vv/A/8D/wP/A/8H/wv/C/8H/w//E/8X/xf/G/8b/xv/H/83/zf/L/8v/yv/K
/8r/yv/K/8n/yf/J/8r/yv/K/8r/yv/M/8z/zP/M/8r/yv/K/8r/zP/M/8z/zf/Q/9H/
0f/R/9H/z//P/8//zf/L/8v/yv/K/8v/zP/N/8v/y//L/8v/zP/M/8z/zP/L/8n/yP/H
/8X/w//D/8P/xf/E/8T/xP/C/8L/wv/C/8L/wv/C/8L/vv+8/7r/uP+5/7r/u/+8/7v/
uf+4/7f/tv+1/7T/sv+u/67/sf+8/8f/1f/n/wUAJQBDAGIAgwCmAMcA5AD8AA8BHQEd
ARAB/gDgALEAeQA9APj/xv+z/63/pv+j/6L/oP+e/5//of+g/6D/pP+m/6j/p/+p/6r/
q/+r/6v/q/+r/6v/qf+p/6n/qv+q/6r/qv+q/6n/qf+q/6v/rv+u/63/rP+s/6z/rP+s
/6z/rf+u/67/r/+v/6//sf+w/7D/sP+w/7L/tP+1/7X/uP+5/7r/vP+8/77/v/+//73/
vv++/77/wP/B/8P/w//C/8L/w//D/8H/wf/C/8L/wv/D/8T/xv/G/8X/xP/E/8T/xP/D
/8L/w//C/8H/v//A/7//vv+9/77/v//A/8L/wf/B/8D/wP/D/8T/xv/I/8r/y//L/8v/
y//K/8n/yf/L/8v/yv/K/8z/zP/L/8v/zf/N/8z/zP/M/83/zf/M/8r/yv/K/8r/yv/K
/8r/yv/M/8z/zf/O/87/zv/O/87/zf/N/83/zf/M/8z/zP/M/8//z//Q/9D/0f/S/9P/
1P/V/9b/1v/V/9P/1P/V/9X/2P/Y/9j/2f/b/9v/2//b/9r/2v/a/9z/3P/c/9z/2f/Z
/9n/2v/a/9r/2v/a/93/3v/f/+D/4P/g/+D/4P/e/97/3v/f/+L/4//j/+P/4//h/+H/
4f/h/9//3//e/9//3//f/9//3//f/9//3//e/97/3v/e/9//3f/c/9v/1//V/9X/1f/X
/9b/1v/W/9b/1v/W/9b/1v/W/9b/1v/Y/9j/2P/Y/9j/2P/Y/9j/2P/X/9f/1//a/9n/
1v/U/9b/1P/X/9z/5//z/wUAHQA7AFsAeACZAL4A4QD+ABoBNwFLAU0BRAEwARYB8wDD
AIsARAAEAN//1f/S/83/zP/M/87/zf/P/87/0P/S/9T/2P/b/9n/2v/b/9v/2f/Z/9n/
2f/a/9v/3P/e/+D/4P/g/+D/4f/h/+L/4//k/+T/4//i/+T/5P/k/+T/5P/l/+b/5v/n
/+f/5//p/+z/7P/s/+z/6v/s/+3/7f/t/+3/7f/u/+z/7v/v/+//7//w//D/8P/y//P/
9f/1//L/8v/z//P/9P/1//f/+P/3//f/9//4//r/+f/4//j/+P/4//f/9v/3//b/9f/z
//L/8f/w/+//7//v/+//8P/v/+//7v/u//D/8P/x//L/8v/z//P/8//0//T/9P/1//b/
9//3//j/+P/4//f/9//2//X/8//y//T/9f/1//T/9P/0//T/9P/0//T/9P/0//X/9P/0
//T/9v/2//b/9v/1//X/9f/1//b/9v/2//b/9//3//j/+P/4//j/+P/4//v//P/8//v/
/P/+/wAAAQAAAAAAAAABAP////8EAAYABgAGAAYABwAHAAcACAAKAAoACgAKAAsADAAN
AA4AEAAQABAAEAAQABAAEAARABIAEwATABMAEQAPAA8ADwAPAA0ADQAMAAkACQAJAAkA
CQAJAAkACQAIAAgACAAIAAgABwAHAAcAAwABAAEAAQADAAIAAgACAAAAAAAAAAAAAAAA
AAAAAAACAAIAAgACAAAAAAAAAAAAAgABAAEAAQACAAEA/v/+//r/+P/5//7/BwATACEA
MwBNAG0AjACrAM4A8wASASwBRQFfAW8BbgFgAUwBMQEJAdMAlABMABUA/f/4//X/8P/y
//T/9f/1//T/9v/6//z/+v/5//n/+v/7//v/+//7//v/+//9//3//f/+//z//P/8//z/
/////wAAAQAAAAAA///+//7//v/+//7///8BAAMABAADAAMAAwAFAAQABAAEAAQABgAI
AAkACQAJAAkACQAKAAoADAANAA0ADAAMAAsACgAMAA0ADwAPAA4ADgAPAA8AEQARABIA
EgATABMAEwAUABIAEQAQABAADgAOAA0ADAAJAAgABwAFAAUABQAFAAUAAwADAAMABAAD
AAMAAgACAAQABAAFAAYABgAHAAcABwAIAAgACAAJAAcABwAGAAYACAAIAAcABwAFAAUA
BAAEAAQABQAFAAQABgAGAAYABgAGAAYABgAGAAUABAAEAAQABAAEAAQABAAFAAUABQAF
AAYABgAGAAYABwAHAAgACAAIAAgACAAIAAsADAAMAAsACQAKAAsACwAOAA4ADgAPABEA
DwAPAA8AEgASABIAEgASABEAEQARABIAEgASABIAEgAUABQAFAAUABQAFAAUABQAFAAU
ABQAFQAWABcAFwAXABUAEwATABMAEwARABEAEAANAA0ADQANAAsACwALAAsACgAKAAoA
CgAJAAcABgAFAAMAAQABAAEAAQAAAAAAAAAAAAAAAAAAAAAAAAAAAAAAAAAAAAAAAAAC
AAIAAgACAAIAAQABAAEAAAD///z/+v/6//j/9f/6/wcAFQAjADcAVQBzAJIAsQDUAPcA
GAE0AU0BYQFtAWoBXAFGAScB9QC7AHoANgAJAPn/9P/x//L/8v/y//H/8f/y//T/9v/2
//r/+//7//z//f/9/////////////f/9//3//v8AAAAAAAAAAAEAAQACAAMAAgACAAEA
AAABAAIAAwAEAAIAAwAEAAQABAAFAAYACQAKAAoACgAKAAgACgALAAsACwALAAsADAAL
AAwADAALAA0ADgAOAA4ADgAPABEAEQAQABAAEQARABEAEQASABIAEQARABEAEgAQAA8A
DgAOAA0ADgAOAA4ACwAKAAkABwAGAAUABAADAAEAAQABAAIAAQABAAAAAAAAAAAAAQAC
AAQABQAFAAUABAAEAAQABQAHAAcABgAGAAYABgAFAAUACAAJAAkACgALAAsACgAIAAYA
BgAGAAYACAAIAAgACAAHAAYABgAGAAYABgAGAAYABQAFAAUABQAEAAQABAAEAAMAAwAE
AAQABgAGAAYABgAFAAYABgAFAAUABgAHAAcACAAIAAgACQALAAsACwALAA4ADgAMAAwA
DAAMAAsACwALAAwADAAMAAwADAAOAA4ADgAOAA4ADgAOAA4ADAAMAAwADQAMAA0ADQAN
AAsACQAJAAkABwAFAAUABAADAAMAAwADAAEAAQABAAEAAAAAAAAAAAD9//v/+v/5//f/
9f/1//X/9f/0//T/9P/2//b/9v/2//b/9v/2//b/9P/0//T/9P/2//b/9v/2//b/9f/1
//X/9P/z/+7/7P/s/+z/7//2/wEADQAbADEATwBtAIoAqwDOAPMAEgEsAUUBWQFlAWAB
UgE+AR0B6wCvAGwALAABAPX/8P/t/+z/7P/s/+3/7f/s/+7/8P/w//D/7//v//D/8f/x
//T/9f/2//f/9//3//f/+P/2//b/9v/2//X/9f/2//f/9//2//T/8v/y//L/8v/y//L/
8//0//T/8//z//P/9f/2//b/9v/2//b/+P/5//n/+f/5//n/+v/4//r/+//7//n/+v/6
//r/+v/7//3//f/+//7///////3//f/+//7/////////AAD+//3//P/8//n/+P/2//T/
8//y//H/7//t/+v/6f/n/+b/5f/k/+T/5P/j/+H/4P/e/97/3//g/+H/4f/g/9//3v/e
/97/3//d/93/3P/c/9z/3P/b/9v/2P/X/9X/1P/T/9P/0v/Q/87/zP/K/8j/x//G/8X/
xP/B/8D/wP/A/73/vP+7/7r/uf+5/7n/uf+5/7j/t/+2/7X/tf+2/7b/tf+0/7P/sv+x
/7L/sv+x/7H/sv+z/7P/s/+y/7H/sf+v/6//r/+v/7L/sv+y/7L/sv+y/7L/sv+v/6//
r/+w/63/rP+r/6r/qP+o/6j/qP+o/6j/qP+o/6b/pv+m/6f/pf+l/6T/o/+j/6H/of+h
/6H/n/+f/57/mv+Z/5j/l/+T/5P/k/+T/5L/kv+S/5L/kf+P/47/jf+N/4v/i/+L/4v/
iv+K/4r/iP+I/4j/iP+G/4b/hv+G/4b/hv+G/4b/iP+I/4j/iP+G/4X/hf+F/4b/g/+A
/37/ev96/3v/gv+N/5n/pf+5/9X/9f8SADMAVgB7AJoAtADNAOEA7QDuAOQA0ACtAH8A
RwAIAMT/lf+F/37/d/92/3b/dP9x/3H/cP9w/3L/dv94/3f/ef96/3v/e/99/33/ff99
/33/ff99/37/gP+A/4D/gP9//3//gP+B/4T/hP+D/4L/hP+E/4T/hP+G/4f/iP+I/4f/
h/+H/4n/iv+K/4r/iv+K/4z/jf+N/43/jf+N/47/kP+S/5P/k/+T/5T/lP+U/5T/lf+X
/5f/lP+U/5X/lf+V/5X/lv+W/5X/lf+V/5b/lP+T/5L/kv+Q/5D/j/+O/43/jP+L/4n/
iP+H/4b/hf+G/4f/iP+K/4n/if+I/4j/iv+K/4v/jP+M/43/jf+N/47/jv+O/4//j/+P
/47/jv+O/47/jf+N/4//j/+O/47/kP+R/5H/kP+O/47/jv+O/47/jv+O/47/jf+M/4z/
jP+O/47/jv+O/5H/kf+R/5H/kP+Q/5D/kP+P/4//kP+Q/5H/kv+T/5T/lf+W/5b/lf+W
/5j/mv+b/5r/mv+a/5v/nP+d/57/n/+i/6L/oP+i/6L/ov+i/6L/ov+j/6P/o/+k/6b/
pv+m/6b/qP+o/6j/qP+m/6b/pv+m/6T/pP+k/6X/qP+p/6n/qf+p/6f/p/+n/6n/p/+n
/6b/pf+l/6X/pf+l/6X/pf+l/6T/pP+k/6T/pf+j/6L/of+h/5//n/+f/5//nv+e/57/
nv+e/57/nv+e/57/nv+e/6D/oP+g/6D/oP+g/6D/oP+i/6H/of+h/6L/n/+e/5r/mP+a
/53/qP+1/8P/1f/t/wsALQBMAGsAkACzAM4A7gAJARkBGwEQAfoA3ACzAIEARQAAAMb/
q/+h/57/m/+c/5r/mv+Z/5n/mv+c/57/oP+g/6P/pf+m/6f/p/+p/6n/qf+p/6v/q/+r
/6z/rP+s/6z/rP+t/63/rv+v/67/rv+t/6z/r/+w/7H/sv+y/7P/tP+0/7X/tf+1/7f/
tv+2/7b/tv+2/7j/uf+5/7n/uf+5/7r/uv+8/73/vf+9/77/vv++/77/v//B/8H/wf/C
/8T/xf/F/8X/xv/G/8f/x//H/8j/yP/H/8b/xv/F/8b/xv/G/8P/wv/B/7//wP+//77/
vf+7/7v/u/+8/73/vf+8/7z/vv++/7//wP/A/8H/wf/B/8L/wv/C/8P/w//D/8L/wv/C
/8L/wf/B/8L/w//D/8T/xP/F/8X/xP/G/8b/xv/G/8X/xP/D/8L/w//C/8L/wv/E/8T/
xP/E/8X/xf/F/8X/xP/E/8T/xP/H/8f/yP/I/8j/yP/I/8j/y//M/8z/y//M/87/0P/R
/9T/1P/U/9X/1f/V/9X/1f/Y/9j/2P/Y/9n/3P/a/9r/2v/a/9n/2f/Z/9r/2//c/93/
3v/e/97/3v/e/97/3v/e/97/4P/g/+D/4f/k/+X/5f/l/+X/4//j/+P/4//h/+H/4P/h
/+H/4f/h/+H/4f/h/+H/4P/g/+D/4P/g/9//3//f/9//3f/d/93/3f/c/9z/3P/e/97/
3v/e/9z/3P/c/9z/2v/a/9r/2v/a/9r/2v/a/9z/2//b/9v/3P/Z/9j/1v/U/9L/0//a
/+X/8/8BABcANQBTAHAAkwC4ANsA+gAWATMBSQFRAUwBOgEgAf8A0QCZAFgAFADn/9f/
0P/N/8z/zP/M/83/0f/Q/9L/1P/U/9b/1//Z/9r/2//b/93/3f/d/93/3//f/9//4P/f
/97/3f/c/93/3f/e/9//4v/i/+H/4P/i/+L/4v/i/+L/4//k/+T/5f/l/+X/5//q/+r/
6v/q/+r/7P/t/+3/6//r/+v/7P/q/+z/7f/t/+3/7v/u/+7/7P/t/+//7//w//D/8f/x
//L/8//1//b/9//3//f/+P/4//f/9v/2//L/8v/x//D/8f/w/+//7f/s/+v/6v/p/+f/
5//n/+j/6f/p/+j/6P/m/+b/5//o/+r/6//r/+v/7P/s/+z/7f/t/+3/7P/s/+z/7P/r
/+v/6//r/+r/6v/q/+v/6//q/+z/7P/s/+z/6v/q/+r/6v/p/+j/6P/o/+j/6P/o/+j/
6f/p/+n/6f/q/+r/6v/q/+n/6f/q/+r/7P/s/+z/7P/t/+7/7v/t/+3/7v/v/+//8v/y
//L/8//0//X/9v/3//j/+P/4//j/+f/7//z//P/8//z//P/7//v/+//8//7//v/+//7/
//8AAAEAAgAAAAAAAAAAAAAAAAAAAAEAAgADAAMAAwABAP///////wAA//8AAAAA/f/9
//3//f/9//3//f/9//7//v/+//7/+//5//j/9//3//X/9f/1//X/9P/0//T/8v/y//L/
8v/0//T/9P/0//T/9P/0//T/9P/0//T/9P/2//X/9f/1//T/8f/w//D/8P/w//H/+P8D
AA8AHwA3AFMAcwCUALUA2AD9ABoBMgFLAV8BaQFmAVgBPgEZAecArQBoACYA/f/x/+7/
6//q/+r/6v/r/+v/6v/s//D/8v/y//X/9//4//n/+f/3//f/9//3//n/+f/5//r/+v/6
//r/+v/5//n/+v/7//7//v/9//z//f/+////AAAAAAEAAgACAAEAAQABAAMAAgACAAIA
AgACAAQABQAFAAcABwAHAAgACAAKAAsACwAJAAoACgAKAAgACQALAAsADAAMAA0ADQAP
AA8AEAAQAA4ADQAMAAwACgAJAAgACAAIAAgABwAGAAUABAADAAEA/v/9//z/+//9//3/
/f/+//7//f/7//r//P/8//3//v/+/////////wAAAAAAAAEAAQABAAAAAAAAAAAA////
///////+//7//v///////v/+//7//v/+//7//v/+//7/+//6//r/+v/8//z//P/8//v/
+//7//v/+v/6//r/+v/5//n/+v/6//z//P/8//z//f/+//7//f/7//z//f/9//7//v/+
///////////////+//7//v/+/wMAAQABAAAAAgACAAIAAgD///////8AAAAAAAAAAAAA
AAAAAAAAAAAAAAAAAAAAAP7//v/+/////v////////////3//f/9//v/+f/5//j/9//3
//f/9//3//f/9//3//b/9v/2//b/8//x//D/7//t/+v/6//r/+v/6v/q/+r/6P/o/+j/
6P/m/+b/5v/m/+b/5v/m/+b/6P/o/+j/6P/m/+X/5f/l/+b/4//g/97/3P/c/9//5v/z
/wMAFQArAEkAZwCIAKkAzADrAAgBJAE9AU8BUwFKATgBIAH5AMMAhQA+AAQA5//d/9r/
1//W/9b/1v/V/9X/1P/W/9r/2v/a/93/2//c/93/3f/b/9v/2//b/9v/2//b/9z/3P/c
/9z/3P/b/9v/3P/d/97/3v/d/9z/3v/e/97/3v/g/+H/4v/i/+P/4//j/+X/5P/k/+T/
5P/k/+b/5//n/+X/5f/l/+b/5v/o/+n/6f/n/+j/6P/o/+r/6//t/+3/7P/s/+3/7f/v
/+//8P/w/+3/7f/t/+7/7v/t/+z/7P/o/+j/5//m/+T/4v/g/93/3P/b/9r/2f/Z/9n/
2f/a/9n/2f/Y/9j/2P/Y/9n/2v/c/93/3f/d/9z/3P/c/93/2//b/9r/2v/a/9r/2f/Z
/9f/1//W/9b/1f/V/9T/0v/U/9T/1P/U/9L/0v/S/9L/0//S/9L/0v/Q/9D/0P/Q/9H/
0f/R/9H/0v/S/9L/0v/R/9H/0v/S/9D/0P/Q/9D/0f/S/9L/0f/T/9T/1f/V/9T/1P/U
/9X/1f/V/9X/1f/W/9b/1v/W/9b/1f/U/9P/0//R/9X/1v/U/9P/0v/R/9D/z//P/8//
0P/P/87/zf/M/8r/yv/K/8r/yP/I/8j/yP/G/8b/xv/H/8j/yf/J/8n/yf/H/8f/x//J
/8f/x//G/8X/xf/F/8X/xP/F/8b/x//I/8j/yP/I/8X/wf++/7v/uP+1/7T/s/+x/7D/
sP+w/7D/sP+w/7D/sP+w/7D/sP+u/67/rv+u/67/rv+u/67/sP+v/6//r/+u/63/qv+o
/6b/qP+r/7T/wf/P/9//9f8RAC8ATABrAI4AsQDMAOQA+QALAREBDAH8AOYAvwCJAE0A
CgDK/6f/n/+c/5f/lv+Y/5b/lf+T/5b/mP+a/5z/nP+d/5//oP+h/6H/o/+j/6P/o/+j
/6P/o/+k/6T/pP+k/6T/o/+j/6T/pf+o/6j/p/+m/6b/pv+m/6b/pP+l/6b/pv+n/6f/
p/+p/6j/qP+o/6j/pv+o/6n/qf+p/6n/qf+q/6r/rP+t/63/q/+s/6z/rP+q/6v/rf+t
/6z/rP+t/63/r/+v/7D/sP+x/7H/sf+y/7L/sf+w/7D/rv+u/63/rP+t/6z/q/+p/6r/
qf+o/6f/pf+l/6X/pv+n/6f/pv+m/6T/pP+l/6b/qP+p/6n/qf+q/6r/qv+r/63/rf+s
/6z/qv+q/6n/qf+r/6v/qv+q/6v/q/+q/6j/qv+q/6r/qv+s/6z/rP+s/63/rP+s/6z/
qv+q/6r/qv+p/6n/qf+p/6z/rP+s/6z/rf+t/67/rv+u/67/rv+u/6//sP+w/6//sP+y
/7T/tf+0/7T/tP+1/7j/uf+6/7v/vP+8/7z/vP+7/7n/uf+5/7r/vP+8/7z/vP+8/73/
vv/A/8D/wP/A/8D/wP/A/8D/wP/A/8D/wP/A/8H/wv/D/8X/xP/F/8X/xf/F/8P/w//D
/8P/wf/B/8D/wf/B/8H/wf/A/8H/wv/D/8L/wv/C/8L/wf+//77/vf+9/7v/u/+7/7v/
uv+6/7r/vP+8/7z/vP+8/7z/vP+8/7r/uv+6/7r/u/+8/73/vv+7/7n/uP+3/7b/s/+w
/67/rv+w/7f/xP/P/9//8/8PAC0ATQBuAJEAtgDXAPQADgEhAS0BKwEcAQgB5gC5AIEA
PwD8/9D/v/+3/7D/q/+q/6r/qv+r/63/sP+y/7T/tP+4/7n/t/+4/7n/uf+6/7v/vP+9
/7v/u/+7/7z/vP+8/7z/vP+7/7v/vP+9/8D/wP+//77/wP/A/8D/wP/A/8H/wv/C/8P/
w//D/8X/xP/E/8T/xP/G/8j/yf/J/8v/y//L/8z/y//M/8z/y//N/87/zv/O/9D/0f/T
/9P/0P/Q/9H/0f/S/9P/1f/W/9X/1f/V/9b/2P/X/9b/1v/U/9T/0//S/9P/0v/R/8//
zv/N/8z/y//L/8v/y//M/8v/y//K/8r/yP/I/8n/yv/M/83/zf/N/87/zv/O/8//0P/R
/9H/0v/S/9L/0f/R/9H/0f/Q/9D/0P/R/9H/0P/Q/9D/0P/Q/87/zv/O/87/zv/O/8//
0P/Q/9D/0P/Q/9H/0f/R/9H/0v/S/9L/0v/V/9X/1v/W/9f/2P/Z/9r/2f/a/9r/2f/a
/9z/3v/f/97/3v/e/9//4f/h/+H/4f/k/+T/5P/k/+X/5//o/+b/5v/m/+b/5f/l/+X/
5v/m/+b/5v/m/+b/5v/m/+b/5v/m/+b/5v/m/+b/5v/n/+j/6f/p/+n/6//p/+n/6f/p
/+f/5//m/+f/5//n/+f/5f/l/+X/5f/l/+b/5//o/+f/5f/k/+P/4f/f/9//3//h/+D/
4P/g/97/3v/e/97/4P/g/+D/4P/h/+L/4//k/+P/4v/h/+D/4v/h/+H/4f/i/+H/4P/e
/97/3v/h/+z/9/8FABkANQBVAHUAkgCzANYA9wAWATIBSQFVAVUBSAEwARIB5wCxAHEA
LgD6/+P/3f/a/9X/0v/S/9L/0//T/9L/1P/Y/9z/3v/h/9//4P/h/+H/4//j/+P/4//h
/+H/4f/i/+L/4v/i/+L/4//j/+T/5f/o/+j/5//m/+b/5v/m/+b/6P/p/+r/6v/p/+n/
6f/r/+z/7P/s/+z/6v/s/+3/7f/t/+3/7f/u/+7/8P/x//H/7//w//D/8P/v/+//8P/v
/+//8P/y//P/8//z//T/9P/1//X/9f/2//b/9f/0//T/8v/y//H/8P/v/+7/7f/r/+r/
6f/o/+f/5//n/+f/6P/o/+f/5f/k/+X/5v/o/+r/6f/p/+j/5//o/+j/6P/p/+f/5//m
/+b/5//o/+j/6f/p/+n/6P/o/+n/6f/o/+b/5v/m/+b/5v/m/+b/5v/m/+X/5P/k/+T/
4v/i/+L/4v/j/+P/4//j/+T/5P/k/+T/5f/l/+b/5v/m/+b/5v/m/+f/6P/o/+f/5//o
/+n/6f/q/+r/6v/r/+v/6//r/+v/7P/s/+z/7P/w//D/8P/w//D/7v/t/+z/7P/s/+z/
7P/s/+7/7v/u/+7/7v/u/+7/7v/w//D/8P/x//D/8f/x//H/8f/v/+//7//v/+3/7f/s
/+n/6f/p/+n/6f/p/+n/6f/o/+j/6P/o/+X/4//i/+H/3//d/93/3f/d/9z/3P/c/9r/
2v/a/9r/2v/a/9r/2v/Y/9j/2P/Y/9j/2P/Y/9j/2P/X/9f/1//Y/9f/1P/Q/87/zP/P
/9j/4//x/wEAGQA3AFUAcgCTALgA2wD4ABQBLQFDAUsBRAEyARgB9QDFAIsASAAEANv/
zf/K/8f/xP/E/8T/xf/F/8j/yv/K/8z/zP/N/8//0P/R/9H/z//P/8//z//R/9H/0f/S
/9L/0v/S/9L/0v/R/9H/0f/U/9T/0//S/9L/0v/S/9L/0v/T/9T/1P/V/9X/1f/X/9j/
2P/Y/9j/1v/Y/9n/2f/Z/9n/2f/a/9j/2v/b/9v/2f/a/9r/2v/Y/9n/2//b/9z/3P/d
/93/3f/d/97/3v/d/93/3f/e/97/3f/c/9z/3P/c/9v/2v/Z/9j/1//V/9L/0f/Q/8//
zv/N/8z/zP/L/8v/yv/K/8z/zP/N/87/zv/P/8//z//P/87/zf/N/83/zf/M/8z/yv/K
/8n/yf/J/8n/yP/I/8n/yf/I/8b/xv/G/8b/xv/G/8b/xv/G/8X/xP/E/8T/xv/G/8b/
xv/G/8X/xP/D/8L/wv/C/8L/w//D/8T/xP/E/8T/xP/E/8X/xv/G/8X/x//I/8n/yf/M
/8z/zP/N/8v/y//L/8v/yv/K/8r/yv/N/8//zv/N/8z/y//K/8r/y//M/87/zP/M/8z/
zP/M/8z/zP/M/87/zv/O/87/zP/M/8z/zf/O/8//z//P/8//zf/N/83/z//N/83/zP/L
/8v/y//L/8f/x//H/8f/xP/E/8T/xP/D/8H/wP+//73/u/+7/7v/u/+6/7r/uv+5/7j/
t/+2/7j/uP+4/7j/uP+4/7j/uP+2/7b/tv+2/7b/tf+1/7X/tP+z/67/rP+s/6z/rf+0
/7//yf/X/+n/AwAlAEQAYwCEAKsAygDkAP0AEwEhASIBFgEAAeEAtQB7ADoA9v+//6f/
pP+l/6L/oP+c/5v/n/+g/6D/ov+k/6T/p/+n/6j/qf+p/6n/qf+p/6n/qf+p/6n/qv+q
/6r/qv+q/6n/qf+q/6v/rP+s/6v/qv+s/6z/rP+s/6v/q/+r/6r/q/+r/6v/rf+t/6z/
q/+q/6r/rP+t/63/q/+r/6v/rP+q/6z/rf+t/63/rv+u/67/rf+t/67/rf+q/6r/q/+r
/63/rf+u/67/r/+v/6//sP+u/63/rP+s/6z/rP+r/6r/p/+m/6X/o/+i/6H/oP+f/57/
nf+c/5z/m/+b/5r/mv+a/5r/m/+c/5z/nf+d/53/m/+a/5n/mf+X/5f/lv+W/5j/mP+X
/5f/l/+X/5b/lv+X/5f/lv+U/5L/kv+S/5L/kP+Q/5D/kP+P/47/jv+O/47/jv+O/47/
j/+L/w==
         </WaveFormData>
      </LeadData>
      <LeadData>
         <LeadByteCountTotal>10000</LeadByteCountTotal>
         <LeadTimeOffset>0</LeadTimeOffset>
         <LeadSampleCountTotal>5000</LeadSampleCountTotal>
         <LeadAmplitudeUnitsPerBit>4.88</LeadAmplitudeUnitsPerBit>
         <LeadAmplitudeUnits>��V</LeadAmplitudeUnits>
         <LeadHighLimit>2147483647</LeadHighLimit>
         <LeadLowLimit>268435456</LeadLowLimit>
         <LeadID>V6</LeadID>
         <LeadOffsetFirstSample>0</LeadOffsetFirstSample>
         <FirstSampleBaseline>0</FirstSampleBaseline>
         <LeadSampleSize>2</LeadSampleSize>
         <LeadOff>FALSE</LeadOff>
         <BaselineSway>FALSE</BaselineSway>
         <ExcessiveACNoise>FALSE</ExcessiveACNoise>
         <MuscleNoise>FALSE</MuscleNoise>
         <LeadDataCRC32>3827191616</LeadDataCRC32>
         <WaveFormData>
zv/O/87/zv/O/87/zv/O/9H/0v/T/9T/1P/U/9T/1P/V/9b/1//Y/9f/1v/V/9T/1//Y
/9n/2v/Z/9j/1//W/9j/2P/Y/9j/2f/a/9v/3P/a/9r/2v/a/9r/2v/a/9r/2v/a/9r/
2v/c/9z/3P/c/9z/3P/c/9z/2v/a/9r/2v/a/9r/2v/a/9r/2v/a/9r/2v/a/9r/2v/a
/9r/2v/a/9j/2P/Y/9j/1v/W/9b/1v/W/9b/1v/W/9X/1P/T/9L/0f/Q/8//zv/N/8z/
y//K/8r/yv/K/8r/yv/K/8r/yv/M/8z/zP/M/8z/zP/M/8z/yv/K/8r/yv/L/8z/zf/O
/87/zv/O/87/zP/M/8z/zP/N/87/z//Q/87/zv/O/87/y//K/8n/yP/K/8r/yv/K/8j/
yP/I/8j/yP/I/8j/yP/G/8b/xv/G/8j/yP/I/8j/yv/K/8r/yv/M/8z/zP/M/87/zv/O
/87/zP/M/8z/zP/O/87/zv/O/83/zP/L/8v/y//L/8v/y//J/8r/yv/K/8r/yv/K/8r/
yP/I/8n/yf/M/83/zf/N/8v/y//L/8v/zf/N/8v/y//J/8f/xv/F/8X/xf/E/8T/xv/G
/8b/xv/I/8f/xf/E/8L/wP++/77/v/+//7//vv++/77/vf+9/73/vf+9/73/vf+9/73/
vf+7/7v/u/+7/7v/u/+7/7v/u/+6/7v/uP+y/67/sP+w/7T/vP/G/9X/4f/0/w4AKQBA
AFwAdwCQAKoAxADbAOwA8gDxAOwA2wCvAHgARAASAOn/1//M/8H/uf+1/7T/tP+x/7H/
sv+1/7b/tv+4/7v/vP+8/73/vv++/77/vv++/77/vv++/8D/wf/B/8H/v//A/8D/wP/C
/8P/w//D/8X/xf/F/8b/xP/E/8T/xP/G/8b/x//H/8f/x//H/8f/xf/F/8b/xv/H/8j/
yf/K/8j/yP/I/8j/yP/I/8n/yf/J/8n/yf/J/8f/x//H/8f/yv/L/8z/zv/M/8z/zP/M
/8z/zP/L/8n/y//L/8r/yf/H/8b/xv/F/8T/xP/E/8X/w//D/8P/w//D/8T/xf/G/8j/
yf/J/8r/yP/J/8n/yf/K/8v/zf/O/83/zf/N/83/0f/R/8//z//S/9L/0v/R/8//0P/Q
/9D/0v/S/9L/0f/Q/9D/0P/R/9H/0P/P/8//0P/R/9L/0//U/9T/1P/U/9L/0v/T/9P/
0v/T/9P/1P/X/9f/1//W/9X/1f/X/9j/2f/a/9v/2//d/93/3//f/+P/4f/g/+H/4P/g
/+D/4P/g/+D/4P/h/+H/4//j/+P/4//k/+T/5P/k/+L/4v/i/+D/4//l/+b/6P/p/+n/
6f/p/+n/6f/p/+n/6f/n/+f/5v/l/+X/5f/l/+X/5P/k/+T/5v/m/+b/5v/l/+P/4v/i
/97/3P/c/93/3//f/97/3v/g/9//3//f/+H/4f/h/+H/4P/f/97/3f/e/9//4P/h/+P/
4//j/+P/5P/j/+L/4P/e/9r/3P/k/+7/+P8JACEAPABUAGsAiACkAL8A2gD0AAgBGwEk
ASIBGwEIAd8AqwB2AEIAGAAFAPv/8P/p/+P/3//a/9r/2//b/9z/3//k/+T/5P/l/+b/
5v/n/+r/6v/q/+r/6v/q/+r/6v/t/+//8P/x//H/8v/y//L/8v/z//P/8//z//P/8//0
//L/8v/y//L/8//0//b/9//1//X/9f/1//f/9//4//j/+v/6//r/+v/6//r/+v/6//r/
+v/7//v/+//7//v/+//7//v/+//7//v/+//7//z//P/8//z//P/6//r/+f/3//f/9//2
//X/9f/0//T/8//z//L/8f/x//H/8f/x//H/8P/w//D/8P/x//P/9P/2//b/9//3//f/
9f/1//b/9v/3//f/9//3//v/+//5//n/+v/6//r/+f/3//j/+P/4//b/9v/2//X/9P/0
//T/9f/2//b/9v/3//f/9//3//f/9v/2//b/9v/2//b/9//3//j/+f/5//r//P/9//7/
/v/9//3///8AAAAAAAAAAP//AQABAAMAAwACAAMABQAHAAMABAAEAAYABgAGAAYABQAE
AAQAAwADAAMAAwADAAUABgAHAAgACAAIAAgABgAGAAcABwAIAAcABwAHAAcABwAHAAcA
BwAHAAUABQAEAAUABQAFAAUABQAEAAQABAACAAIAAgACAAEA///+//7//v/8//z//f/7
//v/+v/6//v/+//8//3/+//7//v/+//9//3//f/9//3//f/9//3/+//7//v/+//+//3/
+P/4//b/9v/0//j/AAAMABkALQBGAF4AdwCQAKwAyQDiAP4AGgExATgBNgEvASABBwHb
AKgAcAA8AB8AEQAIAP3/9f/z//D/8P/x//H/8P/z//b/+P/4//f/+P/4//n/+P/4//j/
+P/6//r/+v/6//z//f/9//3//f/+//7//v/8//3//f/9/////////wAA/v/+//7//v8A
AAAAAQABAAMAAwADAAMAAwADAAQABAAEAAQABAAEAAIAAgACAAIABAAEAAUABQAHAAcA
BwAHAAYABQAEAAMABQAFAAUABgAEAAQABAAEAAQABAADAAEAAwADAAIAAQABAAAAAAD/
//3//P/7//v/+f/5//n/+f/5//r/+//8//7//////wAA//////7//f//////AAAAAAEA
AQABAAEAAwADAAEAAQAAAAAAAAD/////AAAAAAAAAgACAAIAAQAAAAAAAAABAAEAAAD/
////AQABAAEAAQAAAAAAAAAAAP7//v//////AAABAAEAAgABAAEAAQAAAAAAAQAEAAYA
BQAGAAcABwAGAAUABgAFAAMAAQAEAAYABgAGAAYABgAGAAcABwAHAAcABwAHAAoACgAK
AAoACgAKAAoACAAKAAsACwAMAA0ADQANAA0ACwALAAsACwALAAkACQAIAAcABwAHAAcA
BwAGAAYABgAGAAYABgAGAAUAAwACAAIAAAD+//7////9//3//P/8//z/+//7//v//f/9
//3//f/9//3//f/9//v/+//7//v//f/9//3//f/8//v/+v/4//b/8v/y//b//P8EAA8A
HQAwAEoAYwB8AJgAswDMAOQAAAEZASoBMAEtASYBFwHzAMAAigBSACUADwAGAPv/8//v
/+z/6v/r/+v/7P/v//L/8v/y//P/9P/0//X/9v/2//b/9v/4//j/+P/4//b/9//3//f/
+f/6//r/+v/6//v/+//7//n/+f/5//r//P/8//z//P/8//z//f/9//v/+//7//v/+//7
//z//P/8//z//P/8//7//v/+//7//f/8//z/+//9//3//f/9//3//f/9//3/+//7//v/
/P/8//z//P/8//r/+v/5//f/+f/5//j/9//2//T/8//x//H/8P/v/+//7//v/+//7//u
/+7/7v/u/+7/7//v//D/8P/x//H/8f/z//P/9P/0//P/8//z//P/8//z//H/8f/0//T/
9P/z//X/9v/2//b/9v/2//b/9f/1//b/9//5//f/9v/1//X/9f/1//X/9f/1//T/8//y
//T/9P/1//X/9P/1//X/9v/1//X/9f/0//T/9f/4//r/+P/4//j/9//5//n/+//7//v/
+//6//n/+v/8//z//P/8//z//P/9//3/+//7//v/+//+//7//v/+//7//v/+//z//v//
////AAABAAEAAQABAP/////////////9//3//P/5//n/+f/5//f/9v/2//b/+P/4//j/
+P/3//X/9P/0//D/7v/u/+//7f/t/+z/7P/s/+v/6//r/+3/7f/t/+3/7f/t/+3/7f/t
/+3/7f/t/+v/6//r/+v/7P/p/+b/5P/k/+L/3v/i/+z/9P///xEAJgA+AFkAdACOAKkA
xgDgAPgADwEeASIBHwEYAQEB0wCcAGYAMgALAPn/8P/p/+P/3//c/9r/2f/Z/9r/2//e
/+D/4v/i/+L/4f/h/+L/4v/i/+L/4P/g/+D/4P/g/+H/4f/h/+P/5P/k/+T/4//j/+L/
4f/j/+P/4//k/+T/5P/k/+T/5P/k/+X/5f/l/+X/5f/l/+X/5f/m/+b/4//i/+H/4P/g
/+D/4P/g/+L/4v/j/+P/4//j/+P/4//j/+P/4//j/+H/4f/h/+L/5P/k/+T/5P/i/+L/
4f/f/+D/4f/h/+H/4f/g/+D/3//d/9z/2//b/9v/2//b/9v/3P/c/9z/3P/a/9v/2//c
/97/3//f/9//3f/d/97/3v/h/+H/4f/h/+D/3//c/9v/3f/e/9//3//d/97/3v/e/9z/
3P/c/9v/3P/c/9z/3f/b/9r/2f/Z/9v/2//b/9v/2v/a/9r/2v/Y/9j/2f/Z/9r/2//b
/9z/2//b/9v/2v/Z/9n/2//c/9z/3P/c/9v/2//b/93/3f/d/93/3v/f/9//3v/c/9z/
3P/c/9r/2v/b/9v/2//b/9v/2//e/97/3v/e/97/3v/e/9z/3P/d/93/3v/f/9//3//f
/9//3//f/9//3f/b/9v/2v/b/9v/2//b/9r/2P/X/9b/2P/Y/9j/2P/V/9P/0v/S/9D/
zv/O/8//z//P/87/zv/O/83/zf/N/83/zf/N/83/zP/L/8r/yf/K/8v/zP/N/83/zf/N
/83/yP/H/8T/wv/A/8D/wv/I/9D/2P/j//P/CAAgADkAUgBuAIsApgC+ANgA7QD+AAAB
/QD0AN0ArwB0AD4ADADp/9v/1P/L/8X/wf++/7z/u/+7/7z/v//A/8D/wv/B/8L/wv/D
/8b/xv/G/8b/xP/E/8T/xP/C/8P/w//D/8P/xP/E/8T/wv/D/8P/w//D/8P/w//E/8T/
xP/E/8T/wv/C/8P/w//F/8X/xf/F/8f/x//I/8j/xv/G/8b/xv/I/8j/yP/I/8f/xv/G
/8X/x//H/8f/x//H/8f/x//H/8X/xf/F/8b/yP/I/8j/yP/I/8j/x//F/8P/w//C/8H/
wv/C/8P/w/+//77/vf+9/73/vf+9/73/uv+6/7r/uv+6/7v/u/+8/7z/vf+9/73/vf+9
/77/vv/B/8H/wf/B/8X/xf/D/8P/xP/E/8T/w//B/8L/wv/C/8L/wv/C/8H/wf/C/8P/
xf/F/8T/w//D/8P/w//D/8P/xP/E/8T/xP/C/8L/w//D/8b/x//H/8j/x//H/8f/xv/G
/8f/yv/M/83/zv/P/8//zf/N/8//z//Q/9H/0//V/9X/1P/U/9T/1v/W/9b/1v/W/9b/
1//X/9X/1f/V/9X/1//Y/9n/2v/a/9r/2v/Y/9r/2//b/9z/3f/d/93/3f/d/93/3f/d
/97/3f/e/97/3P/b/9r/2f/Z/9j/2P/Y/9r/2v/a/9r/2//Z/9j/2P/Y/9b/1v/X/9n/
2f/Y/9j/2v/Z/9n/2f/Z/9n/2f/Z/9n/2f/Z/9n/2v/b/9z/3f/d/93/3f/d/9z/2//a
/9b/1P/U/9T/2P/i/+z/9/8FABwANgBPAGgAhgClAL4A1gDuAAUBFgEeASEBGAH/ANMA
ngBqADQADQD9//L/6f/h/93/2v/W/9X/1f/W/9n/3P/c/97/3//g/+D/4f/i/+L/4v/i
/+L/4v/i/+L/5P/l/+X/5f/l/+b/5v/m/+b/5//n/+f/6f/p/+n/6v/q/+r/6v/q/+r/
6v/r/+v/6//r/+v/6//r/+v/7P/s/+z/7P/s/+z/7f/u/+//8P/u/+7/7//v//H/8f/x
//H/7//v/+//7//x//H/8f/y//T/9P/0//T/9P/0//P/8f/x//H/8P/v/+//7v/u/+3/
6f/o/+f/5//o/+n/6v/r/+j/6P/o/+j/6v/r/+v/7P/s/+3/7f/t/+3/7f/u/+7/7f/t
/+3/7f/v/+//7f/t/+//8P/x//H/8//0//T/9P/0//T/9P/z//T/9P/0//X/8//y//H/
8f/z//P/8//z//b/9v/2//b/9f/0//T/8//0//X/9f/2//j/+f/6//r/+//7//3//v/9
//7///////3//f///////v///wEAAwADAAIAAgADAAIABAAEAAQABAACAAIAAwADAAUA
BQAFAAUABgAGAAYABgAGAAYABgAEAAQABQAFAAYABwAHAAcABwAJAAkACQAJAAsACQAJ
AAgABQAFAAUABQAFAAQABAAEAAIAAgACAAIAAwABAAAAAAD+//z//P/9//z/+//5//j/
+f/5//r/+//7//v/+//7//3//f/9//3/+//7//v/+//9//3//f/9//7/+//4//b/8v/w
//L/+v8GABIAIQAzAEoAZAB7AJQAtADPAOoABgEiATMBPAE6ATEBHgH7AM0AmgBiADQA
GQANAAIA+//3//X/8v/w/+//8f/w//H/8v/0//b/+f/6//r/+//+//7//v/+//7//v/+
//7//v////////8BAAIAAgACAAEAAQAAAP//AAABAAIABAACAAIAAgACAAQABAAFAAUA
AwADAAMAAwAFAAUABgAGAAYABgAGAAYACAAIAAgACAAIAAgACQAJAAkACQAJAAkACwAL
AAsACwANAA0ADQAOAAwADAAMAAwADAAMAAsACQALAAsACgAJAAgABgAFAAMAAgACAAIA
AwABAAEAAQABAAIAAgACAAIABAAFAAUABgAEAAUABQAFAAcABwAIAAgACQAJAAkACQAJ
AAkABwAHAAoACgAKAAkABwAIAAgACAAKAAoACgAJAAYABgAGAAcABwAGAAUABQAHAAcA
BwAHAAYABgAGAAYABAAEAAUABQAEAAUABQAGAAcABwAHAAYABgAHAAoADAALAAwADQAN
AA0ADQAPAA8ADQANAA4ADwAPABAAEAAPABEAEgAQABAAEAAQAA4ADgAPAA8AEAARABIA
EwASABIAEgASABIAEgASABAAEAARABEAEgAUABUAFgAXABUAFQAVABUAFQATABMAEgAT
ABMAEwATABEAEAAQABAAEAAQABAAEAARAA8ADgAOAA4ADAAMAA0ACwALAAoACgAMAAsA
CwALAAkACQAJAAkACQAJAAkACQAHAAcABwAHAAcABwAHAAcACAAFAAIAAgAAAPz/+v/+
/woAFAAfAC8ARABeAHUAkACuAMsA5gACARoBMQE+AUABOwEsARUB6wC4AIQAUAAnABUA
CgABAPv/+f/2//b/9//3//b/9//6//r//P/9//7//v///wAAAAAAAAAAAgACAAIAAgAB
AAEAAAD/////AAAAAAAAAgADAAMAAwADAAMAAwAEAAQABAAEAAQABAAEAAUABQAFAAUA
BQAFAAUABQAGAAYABgAGAAYABgAIAAgACAAIAAgACAAJAAkABwAHAAcABwAJAAkACQAJ
AAkACQAJAAoACgAKAAoACgAIAAgABwAFAAUABQAEAAMAAwACAAIAAQD///7//f/9//v/
+//7//v//P/8//z//P/6//v/+//8//7//////////////wAAAAABAAEAAQABAAIAAQD+
//3//v/+//7//f///wAAAAAAAAAAAAAAAP///v/+//7///////7//f/9//v/+//7//v/
/v/+//7//v/+//7//////wAAAQABAAIAAQABAAEAAAD/////AQACAAEAAgADAAMAAwAD
AAUABQAEAAUABwAJAAkACgAKAAkACQALAAwADAAMAAwADAALAAoACgAJAAsACwALAAsA
DQAOAA8AEAAPAA4ADQAKAAwADQANAA4ADQANAA0ADQALAAsACwALAAsACQAJAAgABwAH
AAcABwAJAAgACAAIAAgACAAIAAgABwAFAAQABAACAAAAAAABAP/////+//7//v/9//3/
/f/9//3//f/9//////////////////////////////////7/+//6//r/+P/4//j//P8G
AA4AGwArAEIAXAB1AI4ArADJAOIA/AAUASsBOgE+ATsBLgERAeEAqgB0AEIAHwANAAYA
///3//P/8v/w/+//7//w//X/9v/2//j/+//8//z//f/8//z//P/8//z//P/8//z//v//
///////9//7//v/+//7/////////AQABAAEAAgACAAIAAgACAAAAAAABAAEAAQABAAEA
AQABAAEAAgACAAQABAAEAAQAAgACAAIAAgAEAAQABQAFAAMAAwADAAMAAwADAAMAAwAE
AAUABgAIAAYABgAGAAYABgAGAAUAAwAFAAUABAADAAEAAAAAAP///f/8//v/+//7//v/
+//7//r/+v/6//r//P/9//3//v/8//3//f/9//////8AAAAA//////////8BAAEA////
//7//v/+//3//f/+//7//v/8//z//P/7//v//P/9/////v/8//r/+f/7//v/+//7//r/
+v/6//r/+v/6//v/+//7//v/+v/6//v/+//7//r/+//7//3//v/8//z//P/7//3//f//
/////f/9//7////9//7//v/9/wMAAQD+//7//P/8//z//P/8//z//f/9//v/+//7//v/
+v/6//r/+v/8//z//P/6//j/+f/5//r/+//7//v/+//5//n/+f/5//n/9//3//b/8//z
//P/8//x//D/8P/w//L/8v/y//L/8P/t/+v/6v/o/+b/5v/n/+X/5f/k/+T/5P/j/+P/
4//h/+H/4f/h/+H/4f/h/+H/4//j/+P/4//h/+H/4f/h/97/3f/a/9j/1v/U/9T/2v/k
//D//f8PACQAPgBXAHIAjgCpAMIA3AD2AAsBFAEUAQ0BAgHjAK8AdAA8AA4A8//n/97/
1//T/8//zv/K/8n/yf/K/83/0P/Q/9L/0f/S/9L/0//S/9L/0v/S/9T/1P/U/9T/1P/V
/9X/1f/T/9T/1P/U/9T/1f/V/9X/1P/T/9L/0v/U/9T/1P/U/9T/1P/V/9X/0//T/9P/
0//T/9P/1P/U/9L/0v/S/9L/0v/S/9L/0v/Q/9D/0f/R/9P/0//T/9P/0f/R/9H/0f/R
/9H/0f/S/9L/0v/S/9L/0P/Q/8//zf/P/8//zv/N/8v/yv/K/8n/xf/E/8P/w//B/8H/
wf/B/77/vv++/77/vv+//7//wP/C/8P/w//D/8H/wf/C/8L/wf/B/8H/wf/B/8H/v/+/
/8X/yP/L/83/0P/S/9P/1P/V/9b/1//X/9j/2P/Y/9n/2f/Y/9f/1//Z/9n/2f/Z/9j/
2P/Y/9j/1v/W/9f/1//Y/9n/2f/a/9n/2f/Z/9j/2f/Z/9v/3P/d/97/3//f/9//3//h
/+H/3//f/+D/4f/f/+D/4P/f/97/3//f/97/3f/d/+D/4v/g/9//3v/d/9z/3P/c/93/
3f/b/9v/2//b/9v/2v/Z/9j/2v/a/9r/2P/X/9f/1v/W/9n/2f/Z/9n/2P/X/9b/1f/X
/9X/1f/U/9X/1f/V/9X/1f/U/9T/1P/W/9b/1v/W/9P/0f/Q/9D/0P/O/87/z//P/8//
zv/O/87/zf/N/83/zv/P/9D/0f/R/9H/0f/R/9P/0//T/9P/0//T/9P/0//S/9H/zv/M
/8r/yv/K/9L/3P/m//P/BQAaADQATQBoAIYAoQC6ANQA7AD/AAwBEAENAQIB5QCxAHoA
RgAUAPX/6//k/9v/1f/T/9D/zP/L/83/zv/P/9L/1P/W/9f/2P/Y/9n/2v/a/9r/2v/c
/9z/3P/c/9r/2//b/9v/3f/e/97/3v/e/9//3//f/9//3//f/+D/4P/g/+D/4P/i/+L/
4//j/+P/4//j/+P/4//j/+T/5P/m/+b/5v/m/+b/5v/m/+b/5v/m/+f/5//l/+X/5f/l
/+P/4//j/+P/5f/l/+X/5v/m/+b/5v/m/+b/5v/l/+P/4//j/+L/4f/h/+D/4P/f/+D/
4P/g/+H/4//j/+P/4//j/+T/5f/m/+T/5f/l/+b/6P/p/+n/6f/p/+n/6v/q/+3/7f/t
/+3/7f/t/+v/6//s/+z/7P/r/+v/7P/s/+z/7P/s/+z/6//r/+z/7f/v/+3/7P/r/+v/
6//r/+v/6//r/+r/6f/o/+r/6v/r/+v/7v/v/+//8P/x//H/8f/w//H/8f/z//T/9f/2
//f/9//1//X/9//3//j/+f/7//3/+//8//z/+//7//n/+v/4//j/+f/6//v//P/8//z/
/f/9////////////AAAAAAAAAAAAAAAAAAD+////AQACAAQABwAHAAcABwAFAAUABQAF
AAMAAQABAAAAAQABAAEAAQACAAIAAwAEAAMAAgABAAAAAQD///7//v/8//r/+v/7//3/
/f/8//z//v/9//3//f/9//3//f/9//v/+//7//v//f/9//3//f/9//3//f/9//r/+f/2
//T/8v/w//T//v8KABYAJQA5AFIAagCFAKQAwADdAPgAEAEmATUBOAE0AS0BFgHpALcA
hABOACYAEwAHAPr/8f/t/+n/6P/q/+v/6//u/+//8P/y//T/8//0//T/9f/4//j/+P/4
//b/9v/2//b/9v/3//f/9//1//b/9v/2//f/+f/6//v/+//7//v//P/6//r/+v/6//z/
/P/9//3/+//7//v/+//9//3//v/+//7//v/+//7//P/8//z//P/8//z//f/9////////
/////f/9//3//f////////8AAAAAAAAAAAAAAAAAAP///f/9//3//P/7//v/+v/6//n/
9f/0//P/8//1//X/9f/1//T/9P/0//T/8v/z//P/9P/0//X/9f/1//f/9//4//j/+//7
//v/+//9//3/+//7//r/+v/6//n/+f/6//r/+v/6//r/+v/5//j/+P/4//n/+f/4//f/
9//3//f/9//3//j/+P/4//j/9v/2//f/9//6//v/+//8//v/+//7//r/+f/5//v//P//
/wAAAQABAP////8BAAEA/////wAAAQABAAIAAgABAAMAAwAEAAIAAgACAAIAAgACAAMA
AwAFAAUABQAFAAQABAAEAAQABgAGAAYABAAGAAcABwAIAAcABwAHAAcABwAHAAcABwAJ
AAcABwAGAAcABwAHAAcABQAEAAQABAAGAAYABgAGAAMAAQAAAAAA/v/8//z//f/9//3/
/P/8//z/+//7//v/+//7//v/+//8//3//v////3//f/9//3/+//7//v/+//8//v/+v/4
//b/9P/0//z/CAASAB8ANQBQAGoAgQCcALgA1QDwAAwBIgEzATgBNgErARgB8wC/AIoA
VgAsABUACwACAPn/8f/v/+7/7P/r/+v/7P/x//T/9v/4//j/+P/3//f/+P/4//j/+P/2
//b/9v/2//j/+f/5//n/+f/6//r/+v/6//v/+//7//3//f/9//7/AAAAAAAAAAD+//7/
/////wEAAQABAAEAAAD//////v/+//7//v/+////AAABAAIAAAAAAAEAAQABAAEAAQAB
AAMAAwADAAMABQAFAAUABgAGAAYABgAGAAQABAADAAEAAwADAAIAAQD///7//v/9//v/
+v/5//n/+f/5//n/+f/4//j/+P/4//r/+//7//z/+//7//r/+f/7//v//P/8//z/+//6
//n/+//7//n/+f/4//j/+P/3//f/+P/4//j/9v/2//b/9f/0//T/9P/1//P/8v/x//H/
8f/x//H/8f/w//D/8P/w//D/8P/x//H/8v/z//P/9P/0//P/8v/w//H/8f/z//T/8//0
//X/9f/1//X/9//3//P/8//0//X/9f/2//b/9//6//j/+P/4//j/9//2//b/9f/1//X/
9f/1//b/9v/2//b/9P/0//T/8v/0//X/9f/2//X/9f/1//X/8//z//P/8//z//H/8f/w
/+3/7f/t/+3/7f/s/+z/7P/s/+z/7P/s/+n/5//m/+b/5P/i/+L/4//j/+P/4v/i/+L/
4f/h/+H/3//f/9//3//f/9//3//f/9//3//f/9//3//f/9//3//e/93/3P/W/9L/0P/S
/9j/4v/u//v/DQAkADoAUQBsAIoApwDAANwA+AANARgBGgETAQQB6QC/AIoAVAAgAPv/
6//k/9v/0//P/8z/zP/N/8//0P/P/9L/1P/U/9X/1v/W/9f/1v/W/9b/1v/W/9b/1v/W
/9j/2f/Z/9n/2P/Y/9f/1v/X/9n/2v/b/9n/2f/Z/9r/2P/Y/9j/2P/a/9r/2//b/9v/
2//b/9v/2f/Z/9r/2v/a/9r/2v/a/9r/2v/a/9r/2v/a/9v/2//Z/9n/2f/Z/9n/2f/Z
/9n/2f/Z/9n/2v/Z/9j/1//W/9j/2P/X/9X/0//T/9L/0f/R/9D/0P/P/83/zP/L/8v/
yv/J/8j/x//G/8b/xv/G/8j/yf/J/8r/yv/L/8v/y//J/8n/yv/K/8v/y//L/8v/zP/L
/8j/x//I/8j/yP/H/8b/xv/F/8T/xP/E/8T/w//C/8L/wv/D/8X/xP/D/8P/wf/B/8H/
wf/A/8D/wP/A/8D/wP/B/8H/wf/B/8D/wP/B/8H/wf/A/8D/wf/E/8b/xv/G/8b/xf/F
/8X/x//H/8P/w//E/8X/w//E/8T/w//F/8f/xv/E/8T/xP/E/8b/xv/H/8f/xv/F/8T/
w//E/8T/xP/E/8b/xv/G/8T/wf/B/8D/wP+//7//v/+//73/vf+9/73/vf+7/7v/uv+5
/7n/uf+5/7f/tv+2/7b/tP+0/7T/tP+z/7H/sP+w/67/rP+s/63/rP+r/6n/qP+m/6X/
pf+l/6f/p/+n/6f/p/+n/6f/p/+l/6X/pf+l/6X/pf+l/6X/ov+f/5z/mP+Y/5j/mP+c
/6L/qv+1/8P/2P/0/w0AJgBCAGEAfACSAKwAwwDUANwA2wDSAL8AlQBeACgA9P/H/7H/
qv+n/5//l/+Q/47/kf+R/5D/k/+W/5b/mP+Z/5r/mv+b/5v/mv+Z/5j/mv+a/5r/mv+a
/5v/m/+b/5v/nP+c/5z/nv+f/5//n/+d/53/nf+e/5z/nP+c/5z/mv+a/5v/m/+b/5v/
m/+b/5n/mf+a/5r/mP+Y/5j/mP+a/5r/mv+a/5j/mP+Z/5n/mP+X/5b/lf+T/5P/k/+T
/5P/k/+T/5T/lP+U/5T/lP+T/5L/kP+N/4//j/+O/43/jP+K/4n/h/+F/4T/g/+D/4H/
gf+B/4H/fv9+/37/fv9+/3//f/+A/4L/g/+D/4P/gv+B/4H/gP9//3//f/9//4H/gf9/
/3//gP+A/4D/f/99/37/fv9+/33/fP97/3n/eP94/3j/ef93/3b/df91/3X/df91/3X/
dv9y/w==
         </WaveFormData>
      </LeadData>
   </Waveform>
</RestingECG>
