# Supplementary material for: Detection of Left Atrial Enlargement Using a Convolutional Neural Network-Enabled Electrocardiogram
Source: Front Cardiovasc Med. 2020 Dec 17;7:609976. doi: 10.3389/fcvm.2020.609976 (PMC7773668; doi:10.3389/fcvm.2020.609976)
Supplement: Supplementary file 5 [file Data_Sheet_5.ZIP › normal4/1802035949_4543_0000003M.XML]

<?xml version="1.0" encoding="Windows-1252"?>
<!DOCTYPE RestingECG SYSTEM "restecg.dtd">
<RestingECG>
   <PatientDemographics>
      <PatientID>1802035949</PatientID>
      <PatientAge>65</PatientAge>
      <AgeUnits>Years</AgeUnits>
      <Gender>Female</Gender>
      <PatientLastName>shaoxingfen</PatientLastName>
   </PatientDemographics>
   <TestDemographics>
      <DataType>Resting</DataType>
      <Site>1</Site>
      <AcquisitionDevice>MAC55</AcquisitionDevice>
      <Status>Unconfirmed</Status>
      <Priority>Normal</Priority>
      <AcquisitionTime>10:14:20</AcquisitionTime>
      <AcquisitionDate>12-18-2016</AcquisitionDate>
      <CartNumber>1</CartNumber>
      <AcquisitionSoftwareVersion>009C</AcquisitionSoftwareVersion>
      <XMLSourceVersion>MAC5000 v1.0</XMLSourceVersion>
   </TestDemographics>
   <RestingECGMeasurements>
      <VentricularRate>83</VentricularRate>
      <AtrialRate>83</AtrialRate>
      <PRInterval>138</PRInterval>
      <QRSDuration>92</QRSDuration>
      <QTInterval>416</QTInterval>
      <QTCorrected>488</QTCorrected>
      <PAxis>76</PAxis>
      <RAxis>-47</RAxis>
      <TAxis>64</TAxis>
      <QRSCount>13</QRSCount>
      <QOnset>207</QOnset>
      <QOffset>253</QOffset>
      <POnset>138</POnset>
      <POffset>192</POffset>
      <TOffset>415</TOffset>
      <ECGSampleBase>500</ECGSampleBase>
      <ECGSampleExponent>0</ECGSampleExponent>
   </RestingECGMeasurements>
   <Diagnosis>
      <Modality>Resting</Modality>
         <StatementCount>6</StatementCount>
         <LabelText>12SL Õï¶Ï³ÂÊö</LabelText>
      <DiagnosisStatement>
         <StmtFlag>ENDSLINE</StmtFlag>
         <StmtText>ñ¼ÐÔÐÄÂÉ</StmtText>
      </DiagnosisStatement>
      <DiagnosisStatement>
         <StmtFlag>ENDSLINE</StmtFlag>
         <StmtText>ÓÒÐÄ·¿À©´ó</StmtText>
      </DiagnosisStatement>
      <DiagnosisStatement>
         <StmtFlag>ENDSLINE</StmtFlag>
         <StmtText>×óÇ°·ÖÖ§´«µ¼×èÖÍ</StmtText>
      </DiagnosisStatement>
      <DiagnosisStatement>
         <StmtText>²à±ÚÐÄ¼¡¹£ËÀ</StmtText>
      </DiagnosisStatement>
      <DiagnosisStatement>
         <StmtFlag>ENDSLINE</StmtFlag>
         <StmtText>£¬ÄêÁä²»È·¶¨</StmtText>
      </DiagnosisStatement>
      <DiagnosisStatement>
         <StmtFlag>ENDSLINE</StmtFlag>
         <StmtText>Òì³£ ECG</StmtText>
      </DiagnosisStatement>
   </Diagnosis>
   <Waveform>
      <WaveformType>Rhythm</WaveformType>
      <WaveformStartTime>0</WaveformStartTime>
      <NumberofLeads>8</NumberofLeads>
      <SampleType>CONTINUOUS_SAMPLES</SampleType>
      <SampleBase>500</SampleBase>
      <SampleExponent>0</SampleExponent>
      <HighPassFilter>16</HighPassFilter>
      <LowPassFilter>150</LowPassFilter>
      <ACFilter>NONE</ACFilter>
      <LeadData>
         <LeadByteCountTotal>10000</LeadByteCountTotal>
         <LeadTimeOffset>0</LeadTimeOffset>
         <LeadSampleCountTotal>5000</LeadSampleCountTotal>
         <LeadAmplitudeUnitsPerBit>4.88</LeadAmplitudeUnitsPerBit>
         <LeadAmplitudeUnits>¦ÌV</LeadAmplitudeUnits>
         <LeadHighLimit>2147483647</LeadHighLimit>
         <LeadLowLimit>268435456</LeadLowLimit>
         <LeadID>I</LeadID>
         <LeadOffsetFirstSample>0</LeadOffsetFirstSample>
         <FirstSampleBaseline>0</FirstSampleBaseline>
         <LeadSampleSize>2</LeadSampleSize>
         <LeadOff>FALSE</LeadOff>
         <BaselineSway>FALSE</BaselineSway>
         <ExcessiveACNoise>FALSE</ExcessiveACNoise>
         <MuscleNoise>TRUE</MuscleNoise>
         <LeadDataCRC32>336583289</LeadDataCRC32>
         <WaveFormData>
/v/+//7//v8BAAIAAwAEAAAA/v/8//r/+f/4//f/9v/7//7/AQAEAAcACAAJAAoABQAC
AP///P/7//r/+f/4//z//v8AAAIAAAAAAAAAAAACAAQABgAIAAYABgAGAAYACgAMAA4A
EAAKAAYAAgD+/wEABAAHAAoADQAOAA8AEAANAAwACwAKAA0AEAATABYAFAASABAADgAL
AAoACQAIAAsADgARABQAEQAOAAsACAALAAwADQAOAA8AEAARABIADwAOAA0ADAAIAAYA
BAACAAQABgAIAAoACAAIAAgACAAFAAIA///8//r/+v/6//r//P/+/wAAAgD9//r/9//0
//j//P8AAAQAAQAAAP///v/8//r/+P/2//b/9v/2//b/+P/4//j/+P/8//7/AAACAAEA
AAD///7/AQACAAMABAACAAIAAgACAAEAAAD///7//v/+//7//v8BAAQABwAKAAUAAgD/
//z//f/+////AAD///7//f/8//z//P/8//z//v/+//7//v8BAAIAAwAEAAQABAAEAAQA
AQAAAP///v/8//3//P/7/wEABgAGAAcABwAIAAUAAQADAAMAAwADAAIABgAIAAgADQAP
ABEAEgATABIAEQARABEAEQARABEADgAOAA8ADwAIAAUAAwAAAAEABQAIAA0ABgABAPr/
+f/+//v/+f/5//z//f/+//7/+//7////AwD9//3/AAAHAAQA///5//H/+f/2//H/8f/4
/wQABAD+//r/8P/a/9T/2v/n//D/+f8OACIAKAAxAEYAWwBnAG0AaABUAD4ANAAmAAUA
3//X/+z/AAAAAPb/8v/2//X/7f/v//z//f/+/wAAAAACAP7/+//3//T/9v/2//T/9//7
//r//P/9//r/+v/6//n/9f/z//D/7v/z//n/9v/3//T/8//0//P/8//4//7//f/9////
+//3//n//f8BAAQAAwD8//r/+f/8//7/AQAEAAAAAAD3//D/9v/5//b/8P/5/wEA/f/4
//3/AgACAAIABQAIAAoACwAJAAYA/P/7//r/+f/6//n//f/8/wEABAADAAUACgAEAAgA
CAAKAA4ADgAPAAsACgAKAAsADgARABIADwAMAA4ADgAOAAgACAAQABUAEwAQAAsACwAS
ABMAGQAWABUAFAAQAA0ACgAMAAkABgAFAAgABgACAAIAAQAHAAsADwAQAAoABgADAAAA
AAD//wAAAgAFAAYABgADAAMAAwD+//7/AQABAAIABQAAAPz//P///wEA///+/wIAAAAB
AAMAAwD4//f//f////r//v8CAAEA/P/9//z/+v/6//7///////7//f8AAAQA///5//f/
/f8DAAAAAQAEAAAAAAADAAUAAwAGAAAA//8BAAIA//8AAAQA/f/9/wIABAAEAAgACgAJ
AAUA/v/5//n//v8AAP///v8EAAMAAgAGAAUABgAIAAQAAwADAAEAAwAKAAYABAACAAAA
AAADAAQABQAHAAgABAABAAIABgAGAAUABAADAAIAAQAHAA4AEwAWABQAEwASABAAFAAU
ABQAFQAZABkAGQAZABYAFAATABEAEQATABYAGAANAAkABAABAAEA///7//3/AgABAAEA
AwABAAEAAQAAAP7//f8AAAMA+P/1//X/+f8AAAEAAQD//xEAFAAJAP//BAAMAP7/6P/i
/+7/8v/i/97/7f/4/wEAFAAmADgARQBIAE0AWwBrAHgAcABQADIAIAARAAMA+f/y//T/
9v/w/+z/+v////f/9/8AAP3/+v8CAAIA9v/4//n/+f/6//z//v/+/wMAAAD8//v/+f/5
//r/+//7//7//////wAA/f////j/9f/1//f/+//9//j/+v/9//n//f8DAAMAAwABAAMA
BQAGAAgAAgABAAEA/v/8//v/+v/9/wIA/v/8/wIABQACAPz/AwAJAAMA/P///wQABAAE
AAQABgAHAAcACgAMAAcACwAJAAcABwAFAAcABAAHAAgACAALABEADAANAAwADQAQABMA
FQASABIAEAARABQAFwAXABUAEwAWABYAFgAQABAAEwAXABQAEAAPABEAGgAdACIAHgAc
ABoAFQARAA0ADgAMAAoACgAOABEAEAATABUAEwARAA8ACgAKAAwADwASAA4ACQAGAAQA
CQAMAA4ADQAOAA8ACwAMAAsABwAEAAMABAACAAQACQAHAAMAAAACAAUACQAOABEABwAF
AAoACwADAAQABQABAP3///////7/AQAIAAwADwAJAAcACQAMAAUA///9/wMACQAGAAcA
CgAIAAgACwANAA8AFAAQABEADgAMAAYABAAIAAEAAQAGAAUAAgADAAIABgAHAAUABQAF
AAgACAAFAAcADgAOAA4ADgALAAoACgANAA8AEgATAA0ACgAEAP7///8BAAQABwAHAAoA
DAAMAAwADAAMAA0ADAALAAsACgAEAP//BgAMAA4ADwAOAA0ADAALAAwAEgAWABgAGgAZ
ABgAFgAaABoAGgAbABsAGwAbABsAGgAaABsAGwAWABUAFQAUABEAEwAUABcAEwAPAAkA
CQAMAAkABwAHAAgACQAKAAoACAAHAAoADQAEAAEAAQAFAAsADQAOAA0A9//s//n/CQAM
AAYABgAGAPr/8P/2//z/9P/z//j//f8KACQANgA1ADQATwBrAGsAagBsAGAARgAwACEA
FwAFAPj//v8EAPr/9v/8////9f/9/w4ADQAMABIAFAAEAAEAAQAAAAAAAQACAAEABQAG
AAQABQAFAAQABAAEAAMAAgABAP///v8CAAcAAwADAAMABQAJAAsABgAGAAcAAQAFAAsA
CwALAAcABwAHAAYABwACAAIAAwAGAAYABwAIAAkADgAKAAgAEAAVABQAEAASABUADAAC
AAcADAAMAAwACQAKAAoACQAKAAoAAwAFAAYABwAKAAsADQAKAA0ADgAOABEAFwASABQA
FAAWABoAHwAhAB4AHgAbABsAHQAfACEAHwAdACAAIAAeABYAFAAdACUAJgAmAB0AFwAY
ABMAHAAaABoAGgAYABcAFgAaABsAGgAbACAAHAAWABQAEQAVABkAHQAeABkAGAAYABgA
FAAPAAwACgASABYAGQAZABcAFwASABIAFAARAA8ADwANAAoACwAPABAADQALAA4ADgAP
ABEAEQANAA8AGAAdABMAEgARAAsABgAHAAYABAAEAAoADQAPAAoABwAIAAoACwAJAAsA
FQAWABAADgAOAA4AEAAVABkAFQAWAA4ACwANABAADwASABIACQAHAAoADgAOABIAFAAV
ABUAEgARAA0AEAAQAA0AEQAYABgAGAAYABUAFAAUABEADwAOAAsADQASABQAFgATABMA
FAAVABcAGAAYABcAFgATABAAEQAHAAQAEAAZABwAGAAWABQAEgALAAkABQABAAYACAAF
AAMACAAOABAAEQAQAA8ADgANABMAGgAfACIAHwAbABcAEgAYABoAHAAfACMAIwAjACMA
HwAeAB4AHQAaABkAGQAYAA0ACQAEAAEAAAD///z///8AAP3/+//7//3///8BAAIA///9
////AQD6//f/9//7/wAAAQABAP/////+////AQD+//z/+v/0/+z/8P/4//b/7P/r/+7/
9f8EABYAJgAxADwAUwBlAGUAZABmAFYAOAAcABEADwD9/+b/4v/m/+b/6P/s//P/8//p
/+L/8//8//D/4P/i/+X/6f/s//D/8f/y//H/9f/x/+z/6v/n/+X/5v/n/+f/6v/r/+v/
7P/t//H/7P/r/+r/6//u/+//6v/s/+//6//t//H/7//t/+f/5//n/+b/6//o/+r/7f/w
//D/8f/y/+3/7v/m/+D/5f/p/+f/4v/t//f/9f/y//L/9v/1//T/8P/w/+//7f/x//T/
8P/1//b/9//6//v/+P/0//b/9v/4//v/AQD8//v/+v/7//7/AQADAAAAAAD6//n/+v/7
/////f/7//7//f/8//X/9P/9/wUABgAGAP//+//+//v/AwACAAMABAAFAAUABQAKAAgA
BAACAAQAAgD+//7//f/5//X/8f/q/+3/8v/4//7//v/7//r/+v/7//r/+P/z//X/9//0
//b/9P/x/+//7//v/+7/8f/3//j/9f/z//b/9P/z//P/8f/r/+3/9v/7//X/+P/7//n/
9v/3//b/9P/w//L/8f/v/+3/7f/x//b/8//v/+//9//6//b/9v/4//b/9v/5//v/+P/6
//P/8f/y//L/7v/u//X/7//w//b/+f/4//v//P/6//X/7f/n/+n/8P/0//X/9f/6//j/
9v/1//H/7//u//L/9f/5//v//v8CAAMABAD7//f/9P/x//j//P///wEAAQDs/+7/8P/y
//T/9f/3//f/9//3//j/9P/x//H/9P/z//H/9P/1//b/9//6/wAABAAGAAgACQAKAAoA
CgAKAAoACwALAAkABwAFAAQABAAFAAUABwAJAAwADgAFAAEA/P/5//j/9//0//f/+f/1
//L/8f/0//X/9v/2//f/9//7////9f/x//D/8//0//P/8f/t/+v//v////P/9v/+/wAA
+v/w/+b/3v/a/9r/3//i//H/CgAeAC4AQwBcAGEAUwBNAE4ARAAqABAAAAD7/+//2//Y
/+T/7v/u//D/9P/v/+X/5f/q/+v/7v/6//7/9P/v/+3/6v/o/+r/6v/o/+v/8v/2//3/
AwD+//z/+v/3//v//f/+/wAA/f////j/9f/x//H/8//z//H/9P/4//X/9f/3//P/7//x
//X/+f/8/wEA/P/8//3/+v/4//f/9v/6/wAA/f/8//3////7//T//P8DAP7/+P/6//7/
/f/8//7/AAABAAEAAgACAPv//f/6//n/+v/5//z//P8CAAYABAAFAAkAAgAEAAQABgAK
AAwADQAJAAgABgAHAAoADQAOAAsACAAKABAAEgAOABAAEAARAAsABAAFAAcAEAATABgA
FAASABAADgALAAgACgAKAAgACAAMAAoACAAKAAsACwALAAsACAAHAAgACgAMAAUA///7
//j//v8AAAEA//8BAAMAAAACAAMAAQAAAAEABAAEAAgADwAMAAUA///+//z//f//////
9//3//7/AQD5//r/+//3//n///8DAAYAAAACAAEA///9//v//f8AAAAA/f/+/wcACwAI
AAkADAAFAAAA/v/7/wIACgAJAA0ACAAEAPz/+P8AAP3/AQAKAAYAAgACAAAAAgABAP3/
+//3//r/+v/3//z/BgAJAAwACgAFAAIAAAD+//3//f/7//3/AgAEAAYAAwAHAAAAAgAE
AAYACAAGAAcABgAFAAcACAAEAAEAAgAGAAYABQAGAAcACAAJAAcACgALAAoADgAPABAA
EAAUABYAGAAbABoAFwAUABEAEAAQABEAEQAQABEAEwAUAA0ACwAIAAcACAAJAAgADQAM
AAcAAwABAAEAAQABAAAA/P/7//7/AQD6//n/+/8BAAgACQAJAAcACQAAAAMAEQASAAYA
/P/w/+z/7v/s/+D/4P/v//r///8SAC4AOAAzAD4AWQBrAHUAfgByAFIAMgAiABkADQAD
APj/6P/k//b/BAD4//H/+//7//D/9/8GAAYAAgAGAAoADQAPABIADgAKAAQAAwABAP7/
/v/9////AgAFAAcABQADAAAA/v8CAAcAAwADAAUABwALAA0ACAAIAAkAAwACAAUAAgD/
////AQADAAQACQAEAAQABQAEAAQABQAGAAcADAAIAAYACQALAAcAAAAMABUAEgAOAA4A
EAANAAoACwAOABAAEQAQABAACQALAA0ADQAPAA8AEQAQABUAGAATABMAFgAOABEAEgAV
ABoAHwAjACIAJAAcABkAGAAXABkAFwAVABgAHAAeABoAHAAfACMAIAAcAB0AHwAoACsA
KgAgABgAEAASABMAFAAaABgAFgAWABoAGAAWABgAGQAcAB8AIgAiAB0AHAAcABwAGQAV
ABMAEgASABIAEQANABIAFQATABYAFQARAA4ADQAKAAgACgAPABMAEwAUABoAFwAVABQA
EQAGAAUACwANAAoADgASABEADQANAAsACAAMABQAGQAdABkAFwAZABwAFAALAAYACQAN
AAoACwAOAAoACgANAA8AEQAWABIAEwAUABYAFAAWABgADwANABAAEwASABUAFgAXABUA
EAANAA8AFAAWABUAFQAaABgAFgAdAB0AHwAiAB0AGwAaABcAIQAiAA4AAgAIAAoADAAO
ABAADwAPAA0ACwATABgAGAAZABcAGAAVABEAEwAVABcAGQAgACoAMgA4ADIALQAoACIA
IAAeABwAGwAhACMAJQAnACgAKgAtAC8ALAArACsAKgAhAB0AGAAVABYAFwAWABsAHQAZ
ABYAFQATABEADwAMAA0ADwAVABsAEQANAAwADwAaAB8AIwAlACkAFAABAAkAEgAMAAgA
CgAKAAAA8v/w//7/CwAMABUALgBEAFAAXwBsAHEAbwBzAHoAegBwAFYAOAAnABsAFQAa
ABgACgACAP7/AAALABUAGQAUABUAFgAUABAAFgAUABUAFQAWABYAFgAUABcAFAAQAA8A
DQAOABAAEgATABUAFQAUABQAGAAdABkAGQAYABkAHAAdABoAHAAfABsAGwAdABkAFQAT
ABUAFwAYABwAGAAZABsAGgAaABsAHAAaAB4AGQAWABoAHQAaABQAHAAjAB4AGAAdACIA
IgAiAB8AIAAgAB8AIwAkAB4AIQAkACUAKAApACcAIgAjACIAJgArADMAMAAsACgAJgAm
AC0AMQAwADIALQArACsAKwAuAC0ALAAwADUANgAxADIANgA5ADUAMAAwADEAOQA7AD4A
OgA4ADYAMAAtACoALAAuAC4AMAA2ADgANgA4ADkANAAxAC4AKAAoACgAKQAqACoAKQAq
ACwAKwAqACgAIwAmACkAJwAqACwAKQAnACcAKAAmACgALQApACMAHgAeACAAIQAjACMA
HgAfACcAKwAjACQAJQAhAB0AHwAfAB4AHAAgACEAIQAfAB0AHwAiACEAHwAhACsAKgAi
AB4AHAAdAB4AIgAlACYAKgAlACUAJgAoACYAKAAqACEAHwAiACIAIAAiACIAJwAnACQA
IwAfACIAIgAfACMAKgAqACoALgArACoAKgAmACUAJQAjACQAKAApACoAKwAvACoAKAAm
ACYAJgAmACcAKQApACkAKwAsACgAJQArADAAMQAxADAALwAuAC0AMgA4ADwAPgBAAEEA
QgBCAD4AOgA2ADMAOAA5ADoAOwA9AD4AQABBADsANwA0ADAALgAxADMANwAxAC0AJwAn
ACwAKwArAC0ALAArACoAKAAmACUAKAArACUAJQAoAC8AMQAvACwAJwAtADQANQAvADIA
NgAqABwAIAAiABAACgASABMAGgArADAAPABUAGEAaACFAJ0AmQCOAJAAiABuAFwASwAz
ACcAIgAaABgAIAAoACgAIwAfAB8AHgAjACoAHgAUACAAIwAlACYAKAAmACQAIAAhACEA
HgAeAB0AHAAcABwAGwAeACEAIwAmACUAKQAkACMAHgAdAB4AHQAcACAAJQAjACQAJwAk
ACEAGwAbABsAGgAfABwAHgAhACUAJgAoACoAKAAsACcAJAAlACUAHwAWACAAKQAmACIA
IgAkACEAHgAfACIAJAAlACgAKgAlACkAKwAtADEAMwAvACoAKwAqACgAKQAtACYALAAw
ADYAPgA/AD8AOgA4ADcANwA5ADsAQQBBAEEARgBEAEAANgAyADkAPwA+ADwAOwA7AEIA
QwBKAEgASABIAEEAOwA1ADQANQA0ADUAOgA+AD4AQgBFAEMAQwBDAEAAOQA2ADQAMgA0
ADMANAA2ADcANgA0AC8ANAA3ADUAOAA1ADEALgAtAC8AMAA1AD0AOwA1ADAAMAAyADUA
OQA7ADAALQAxADEALQAwADMAMQAwADMANAA0AC8AMAAuACsAJgAjACQAJgAnACUAJwAx
ADAAKAAkACIAIgAiACUAJwAnACoAJAAjACAAIAAcABwAIQAbABwAIgAhAB4AHwAeACQA
JwAnACkAIgAiAB8AGQAbACIAIgAiACIAHwAeAB4AHwAfACAAHwAeACAAHwAeABgAFwAX
ABcAFwAYABgAFwAXACQAIQAgAB8AHgAdAB0AGwAZABsAHAAYABUAFwAaABkAFwAbAB0A
HwAhACQAKgAuADAALQArACkAJgApACoAKwAtADIAMwA0ADUAMAAuAC0AKwArACsALAAs
ACQAIwAhACEAIQAfABsAHQAfABsAGAAXABkAGQAZABgAFAATABYAGQARAA8AEAAVABgA
FwAVABEACQAWABkAEQAEAPr/+P/6/wAACgAEAOz/6P/9/wIA8//y/wgAJgA7AEwAUQBP
AF0AbgBgAEoAPgAyABkA+//l/+D/6P/u//D/8v/w//f/AQD///T/9f/+//j/9v/+//r/
+f/3//b/9P/0//L/9f/4//b/9//3//T/8v/w/+3/6f/l/+D/3P/i/+v/6//v/+f/4//h
/93/3v/i/+f/5f/i/+P/3v/Z/9n/2//d/97/3//a/9r/2//c/9z/3f/e/9v/3P/U/87/
1v/b/9r/1v/e/+X/4P/a/9r/3v/d/9z/1//W/9T/0f/U/9b/0f/V/9j/2f/c/93/2//Y
/9v/3P/d/+H/6P/k/+T/5P/m/+r/6f/n/+D/3P/d/9//4//n/+n/5//l/+j/6f/o/+H/
4P/p/+//7v/s/+j/5//t/+3/8P/s/+r/6P/m/+X/5P/o/+j/5v/m/+r/5f/g/9//3f/d
/93/3f/a/9j/2P/Z/9r/2//Z/9n/2v/Z/9j/1v/R/9T/1//V/9j/2f/X/9b/1//U/9D/
0P/T/9H/zf/K/8z/zv/P/9H/0f/I/8f/zf/P/8j/yv/M/8n/yf/L/8v/yv/J/87/0P/R
/8n/xf/F/8b/wP+7/7r/wf/H/8T/xf/I/8b/xv/J/8v/yf/K/8L/v//E/8j/yP/M/87/
xf/D/8b/xP/C/8T/xP/H/8f/xP/D/8T/yP/J/8f/xP/G/8H/vP/A/73/vP+8/7r/uf+5
/7f/vP/C/8X/yP+//7v/uP+1/7f/uP+4/7f/wf+//7//vf+0/7n/vv/D/8j/xv/H/8b/
xf/D/8D/uP+x/7n/wP/D/8X/wv/B/8D/v//H/9D/1//c/9j/0//O/8j/y//M/83/z//T
/9P/0//T/9H/0P/Q/8//y//J/8j/xv/B/8H/wP/B/8L/wf++/8H/wf+7/7b/s/+y/7H/
sP+u/7L/tf+8/8P/tf+v/6z/rf+z/7X/tv+1/8H/xP+//7//wv++/7L/qP+o/67/pP+a
/5z/o/+u/7//0v/g/+z/8//y//n/BQAPABoAHAAKAPL/3P/F/7P/sf+y/67/qv+q/6b/
oP+r/7//v/+4/7v/wP+8/7T/sv+0/7X/tf+2/7v/vv+//8X/xP/A/7//vf+//8D/wf/B
/77/u/+3/7T/t/+9/7r/u/+7/73/wf/D/8D/wv/F/8H/wf/D/7//u/+8/7//wv/E/8r/
xv/H/8n/x//G/8b/xv/G/8r/xf/C/8T/x//E/77/yP/P/8r/xP/E/8j/x//G/8f/yv/M
/83/0P/Q/8n/y//N/8//0//V/9T/0P/S/9L/z//P/9L/yv/L/8r/y//O/9P/1//W/9j/
1//X/9n/2//e/93/3P/g/+H/4P/Z/9j/4P/l/+P/4P/b/9n/3v/d/+T/4v/i/+L/3P/X
/9L/0v/W/9b/2P/e/+D/4P/k/+f/4v/f/9z/1v/R/9D/0P/Q/9D/zf/M/8z/0P/S/9P/
0f/U/9f/1f/Y/9T/z//L/8n/yv/I/8r/z//R/83/yv/M/87/z//R/9H/x//H/87/0f/L
/87/0f/P/87/0f/S/9L/zf/Q/9D/z//M/8v/zv/S/83/yf/J/9H/1v/S/9L/1P/S/9L/
1f/X/9T/1v/P/83/yv/K/8b/xv/Q/83/0f/a/9n/1v/X/9b/2P/X/9P/0f/S/9b/1//V
/9L/1v/T/9D/0v/P/87/zv/P/8//0P/P/9D/1P/V/9b/5//f/9T/0f/Q/8//zv/O/8//
zv/N/9H/1P/S/9H/1f/a/9v/2//Y/9f/1v/V/9j/3v/i/+T/5P/j/+L/4P/j/+T/5f/n
/+T/4f/e/9v/3//i/+b/6f/j/9//3P/Y/9T/1f/V/9f/1v/V/9L/1f/X/9P/0P/P/9P/
1f/X/9j/1f/T/9X/1//R/8//0P/V/9r/2//b/9n/2//a/8//xf/K/9b/3P/Y/8z/yv/U
/8z/uv+//8z/y//S/+j/+v8BAAoAIwAxADkAQgA8ACYADAD2/+v/4//N/7r/vP/K/8z/
xP/E/83/0//b/+b/5f/W/8z/yv/Q/9T/1//Z/9z/3P/c/9r/3f/a/9b/1f/T/9b/2v/e
/+H/2//X/9L/zv/T/9n/1v/X/9L/0f/S/9H/z//S/9b/0//Z/+H/4//l/+D/3//e/9z/
3P/W/9X/1f/Y/9j/2f/a/9v/4P/c/9r/4v/n/+b/4v/p/+//6f/i/+P/6P/o/+j/5v/o
/+n/6f/o/+b/3f/d/9v/2//d/93/3f/a/93/3v/h/+X/7P/o/+r/6v/s//D/8v/z/+//
7v/u/+//8v/1//f/9f/z//b/9v/2//D/8P/1//n/9v/y/+3/7f/0//X/+v/2//T/8v/1
//n//f8GAP//+P/z//L/8P/u//D/8f/v/+//7//s/+f/5v/m/+b/6v/t//L/+P/1//D/
6v/h/+L/4//f/+D/5f/l/+b/6f/m/+T/5v/r/+v/5//k/+b/5//p/+z/7f/j/+P/6v/t
/+b/6P/q/+f/5P/l/+T/4v/l/+z/8P/z/+v/5//n/+j/5v/j/+T/7f/s/+b/5P/k/+T/
5P/n/+n/7v/0//H/8//w/+7/6P/m/+3/6f/s//T/8v/u/+7/7P/u/+3/6f/n/+f/7P/u
/+3/8f/4//j/+P/8//v//P/+//j/9f/z/+//7P/s/+n/5v/n/+X/5P/n/+r/7f/w/+v/
6//p/+f/7f/y//L/8//0//b/9P/x//T/9//6//3//f8CAAUABgAEAAMAAgAAAAEAAAD/
////AgADAAQABQAEAAQABQAFAAMAAwAEAAQA/v/9//v/+//0/+//6P/n/+3/7f/u//H/
7f/r/+n/5v/m/+f/7P/x/+b/4//j/+f/8f/3//z////x/+T/5f/v/+z/5P/i/97/3P/e
/97/3v/m//H/AAATACIAJgAuAD0ASABRAFsAWwBKADYAMAAgAP7/5f/l/+v/5v/i/+r/
6P/i/+b/6//t//X/AAD///L/7P/o/97/4v/l/+f/6v/u//D/8P/1//P/8P/w/+//7P/s
/+z/6//t/+3/7P/s//D/9//1//f/8//z//X/9f/v//D/8v/t//L/9//2//X/8f/z//X/
9v/6//b/9//5//f/9P/y//D/8v/4//X/9P/2//n/9v/w//T/9//u/+T/7f/2//r//v8A
AAIAAwADAAEA/v/0//P/9//5//3////+//r//P/8////AwAKAAYABgAGAAgADAAKAAkA
AwAAAP////8BAAMABgAFAAQACAALAAwABwAIAAsADwAMAAgAAwADAAoACwASABAAEAAQ
AA0ACwAJAAwACgAIAAgADAALAAgACQAJAAUAAwABAPz//P/8//3//v/9//v/+//8/wIA
BAAFAAMAAQABAPz//P/+//v/+f/5//j/9v/4//3//f/5//b/+P/1//X/9v/1//P/+f8G
AA8ABAACAAAA+f/5//3///8AAPz//v/9//v/+v/7/wAABgABAPv/+f///wEA/P/7//z/
/P/8////AQAAAAQA//////7//v/6//r/+//z//L/9v/4//j//P/+//7//f/5//f/+f/+
/wAA//8BAAgACAAIAAcAAwABAAAAAAABAAMAAwADAPz/+P/2//r//f8AAAMABgABAP//
+//3//v//v/8//v/AQAGAAcABwAFAAMAAQD//wAABgAKAAwADgANAAwACgAKAAgABgAF
AA4AEwAYAB0AHQAeACAAIQAZABUAEgAOAAYAAwD///3//v////7/AwAHAAUABAAFAAAA
/f/6//b/+P/7/wIACQD///v/+v/9/wQABwAJAAkAAwD+/+//8f/+//r/8P/u/+j/5v/m
/+b/6v/x//z/BQAUACIAJgArAEAAVQBZAF0AagBuAF4ATAA+ACkAFQD9/+j/6v/0//r/
9P/q/+v/+f8DAP7/9/8AAAoABAACAAAAAQABAAIABAAEAAIABQAAAPr/9//z//X/+P/7
//3/+//7//r/+v///wUAAgADAAIAAwAGAAcAAgACAAMA/f8AAAUABAADAAAAAQACAAIA
AwD8//r/+f/+/wAAAwAGAAcADAAIAAYABwAJAAUA/v8HAA0ABwAAAAUACgAKAAoADAAO
AA8ADwAOAAwAAwADAAQABQAIAAkACwAIAAsADAAOABEAFwASABAADgAOABAAFQAZABgA
GgAWABUAFgAXABgAFQASABQAGQAaABUAFgAZAB0AGgAWABUAFwAgACMAJwAiAB8AHAAa
ABcAFAAWABcAFgAXABwAGgAYABoAGwAcAB0AHgAcABUAEAAMAAgACAAHAAgACgANAA4A
DgALAA8AEQAOABAADgALAAkACQAKAAgACgAPAA8ACwAIAAoACgALAA0ADQAIAAkAEQAV
AAwADgAQAA0ADQAPAA8ADgAMABAAEQARAAoABQAEAAQAAwD/////BwAMAAgACAAKAAoA
DAARABUAFAAWAA8ADQAOAA4ACgAKAA4ABwAHAAwADQAMAA8AEAAUABUAEwATAA8AEgAS
AA8ADwAUABIAEAAVABMAEwAUABIAEQARAA8ADgAQAA8ADgANAA0ADgAPABQAGAAbAB0A
FgAPAAgABQAOAAwACQARABAADwAQAA8AEgAWABYAEwAYAB8AKAA0ADAAKwAmABwAHwAk
ACQAJwAnACEAHQAnACUAIAAeACAAIwAfABsAFgAYABwAHgAhACAAFAALAAIABgAIAAkA
CgALAAwADAAMAAwADAAQABQAGAAcABYAEgAOAAoACgAKAAoACgAJAAgABwAGAAEA/v/7
//j/AAAIABAAGAAlADIAPwBMAFUAXABjAGoAYQBaAFMATAA7ACoAGQAIAAgACAAIAAgA
BgAGAA==
         </WaveFormData>
      </LeadData>
      <LeadData>
         <LeadByteCountTotal>10000</LeadByteCountTotal>
         <LeadTimeOffset>0</LeadTimeOffset>
         <LeadSampleCountTotal>5000</LeadSampleCountTotal>
         <LeadAmplitudeUnitsPerBit>4.88</LeadAmplitudeUnitsPerBit>
         <LeadAmplitudeUnits>¦ÌV</LeadAmplitudeUnits>
         <LeadHighLimit>2147483647</LeadHighLimit>
         <LeadLowLimit>268435456</LeadLowLimit>
         <LeadID>II</LeadID>
         <LeadOffsetFirstSample>0</LeadOffsetFirstSample>
         <FirstSampleBaseline>0</FirstSampleBaseline>
         <LeadSampleSize>2</LeadSampleSize>
         <LeadOff>FALSE</LeadOff>
         <BaselineSway>FALSE</BaselineSway>
         <ExcessiveACNoise>FALSE</ExcessiveACNoise>
         <MuscleNoise>TRUE</MuscleNoise>
         <LeadDataCRC32>1547446990</LeadDataCRC32>
         <WaveFormData>
7v/u/+7/7v/x//T/9//6//f/9P/x/+7/8f/y//P/9P/0//T/9P/0//j//P8AAAQA///6
//X/8P/0//b/+P/6//v//P/9//7//f/8//v/+v/9//7///8AAAIABAAGAAgACQAKAAsA
DAAHAAQAAQD+/wEABAAHAAoADAAOABAAEgAUABQAFAAUABcAGAAZABoAFwAUABEADgAR
ABIAEwAUABUAFgAXABgAFQAUABMAEgAVABYAFwAYABcAFgAVABQAFgAWABYAFgATABAA
DQAKAAoACgAKAAoADQAOAA8AEAAKAAQA/v/4//f/9v/1//T/+P/6//z//v/6//j/9v/0
//b/+P/6//z/+//6//n/+P/1//T/8//y//T/9P/0//T/9f/2//f/+P/6//r/+v/6//z/
/P/8//z//v/+//7//v8AAAAAAAAAAP7//v/+//7//P/6//j/9v/5//z///8CAAAA/v/8
//r/+//8//3//v/+//7//v/+//3//P/7//r/+v/6//r/+v/7//z//f/+//7//v/+//7/
/v/+//7//v/5//z//v8AAAMACAAJAAwADAAPABAAEQARABIAFQAZABwAIQAqACsALwAz
ADoAPwA9ADsANQA1ADYANAAwAC8ALwAvAC4ALQAlACAAHAATABAADgAPAA8ACAABAPr/
+P/1//L/8v/v//H/8v/z//X/8v/v//H/8P/y/+//9P/3//X/9f/x/+r/7f/o/+T/5P/s
//z/CAAFAAIACQAJAAwAEwAdAB4AJAA0AEYATgBaAGgAbgBYAB0A1v+j/43/f/9s/1j/
VP9d/3D/hf+U/5n/n/+i/6D/o/+0/8T/x//O/9n/4v/p/+f/4//f/9v/4f/h/+L/5f/p
/+r/7P/u/+n/6P/s/+v/6v/p/+X/5P/t/+3/6//o/+r/6f/q/+r/7v/v//D/8f/w//T/
8//w//L/9P/7/wAA+v/0//L/8v/2//j/+P/+//n/9P/x/+7/9P/0//D/9P/6//3/+f/0
//v//f/9/wAAAQACAAIAAgAAAAAAAQAFAAYAAwAAAP//AgADAAgACgAIAAsADQANAAsA
DgARABYAFgAXABYAFQAWABYAGwAbAB0AHQAdAB0AGwAZABYAFAAZACAAIAAiABkAGwAl
ACcAIwAfAB0AGAAWABcAGgAcABsAGQATABAAEQATABMAEwAUABQAFQAVAAwACgAJAAUA
BwAJAAUABwALAA4ACwAHAAYABQAEAAMABQACAP7//v/7//v//P///wIA/f/+////AQAA
AAAAAQD///3/+//4//f/+v/9//7//v/+//3/+v////3//f/9//7//v/+/////f/7//v/
//8CAAMAAwAEAAYABQAIAAkACQAFAAMAAAABAAIAAAABAAcAAwADAAUACAALAAoACwAE
AP3//f/8//n/AAAFAAMAAwAKAAoACgAJAAQAAwACAAEABAACAP3/+/8AAAMABAAFAAYA
BgAKAA0AEAAQABIAEAAQABAAEwAUABUAFwAYABsAHwAlACsANQA3ADkAOwBAAEMARABD
AD4APwBBAD4AOQA3ADQAMQAtACkAKQAsADAALwAhABgAEgALAAYAAQD8//z////+/wAA
//////7//f/9//v/+f/8//z/9//x//P/8//2//n/+P/0/wsAEAAIAAIABAAGAPz/8f/4
/wkAFwAgACEAIwAqADYARABSAGoAegB4AHYAagA3APb/w/+b/3//aP9c/2T/b/9w/3v/
iP+L/5H/pP+y/7H/vv/Q/8//zP/d/+b/2//h/+P/5f/n/+3/7//y//f/9f/y//D/7v/q
/+r/7//v//D/8f/v//D/9v/1//L/7v/y//P/9v/4//j/9//2//X/9v/8//3//P/8//z/
AQAEAAAA/P/8//7//v/+//z/AAACAAAAAAAAAAMAAgD9/wAABAAHAAMA/v8FAAcABwAK
AAcABgAEAAIABQAIAAwAEwATAA8ACwAJAAoACwAQABIAEgAVABcAFwAVABgAGwAgACEA
IwAjACMAIAAgACUAJQAlACUAJQAlACUAJQAkACQAJAAoACUAJAAfACMALwAzAC0AKQAn
ACIAHwAfACEAIgAkACMAHgAcAB0AHwAfAB8AHAAaABkAFwAUABYAGQAZABcAFwARABEA
FwAaABcAEwAQAA8ADgANAA0ACgAGAAYABgAHAAkADQARAAsACwALAAoACAAHAAcABAAD
AAIAAAD//wIABQAGAAYABgAFAAIACgAJAAoACwANAAwACwALAAoABwAGAAkACQAJAAgA
CAAMAA0AEgAVABkAFwAXABYAEgAQAAsACQAPAAsACwANAA0ADwANAA0ACwAHAAoADAAI
AAwADgAJAAoAEAAPAA4ADwAMAA0ADgASABYAFQARAAoACQAHAAQABwAKAAgACQANABIA
EQAQAA8ADgAMABAAEwAWABQAFAAQAA4AFAAZABwAHwAhACIAJQApACwAMQA6ADsAPAA9
AEEAQwBJAEsASQBNAEwASABCAD8APQA7ADgANQAyADIAMwAvACgAJAAjACEAGwAVAA8A
DgANAAoACgAHAAUABAADAAMABQADAAYABgAGAAEABAAFAAsADwAPAAwA9f/u//j/AgD+
//r//v8FAAIAAwAXAC4ANQAzADAAMAA+AFAAXgBmAG4AfACIAG8ALgDp/73/of+E/27/
bP9r/2j/c/+E/4//mf+s/7T/qf+w/8j/1f/a/+f/9P/x//P/8f/v/+3/8v/z//X/+f/5
//j/+P/4//f/+P/+/////P/5//P/8P/4//n/+P/2//z//f8AAAIAAAD///7//f8BAAgA
CgAKAAUAAgAEAAQAAgD+//7/AAAFAAYABQAKAAwACgAKAAoAEAASABAAFgAWABUADQAE
AAcACQAJAAwACwAMAAwADAAJAAgACAALABEAEQARABMAEgARABQAFAAWABkAGwAbABgA
GgAcACAAJQApACsALQApACgALAArADAAMQAyADMAMQAvACwAKgAwADgAOQA8AC8AKwAv
ACsAKwApACkAJgAlACUAJwAoACkAKQAlACQAJAAlACQAIwAlACYAKAApACIAIAAfABsA
GgAZABIAEQAYABwAGgAXABgAGQAaABsAGgAWABEAEAANAA0ADgARABUADwAPAA8ADwAO
AA4ADwASABMAFAAUAA4ADgAOAAwACgAKAAkABgANAAsACwALAAkACAAHAAcACgAJAAoA
DwAQABEAEQASABMAEwAXABkAGAAVABQAEgASABQAEwAVABcAEQAPAA8AEwAXABcAGQAV
ABEAFAAWABIAFgAYABMAFAAaABkAGAAZABYAFwAYABcAGAAUAA0ADQARABQAFgAWABgA
FQAVABYAFwAXABYAGAAYABkAGgAKAAsAEwAWABQAEQAQAA8ADgAJAAwADgAQABIAFAAS
ABIAFQAZABsAHQAdAB4AIQAlAC4ANQBAAEMAQgBDAEcASQBMAE0ASgBNAE0ASgBFAEMA
QAA9ADkANQAzADIAMgAtACAAGAATAA0ACwAHAAMABAABAP7//v/7//n/+P/3//f/9//1
//j/+P/4//P/9v/3//r//f/8//j/+//4//j/+v/2//T/+P/5//z/CwAbACQAIwAnACwA
LAA2AEYAUgBaAGYAeAB+AF0AEgDL/53/gf9u/2b/aP9l/2L/Z/9u/3v/if+U/5z/nf+i
/7D/w//O/83/yP/J/9D/0//W/9n/3f/d/97/4f/h/+D/4P/g/9v/2v/e/93/4P/h/9//
4P/l/+X/4//g/+H/4f/j/+T/4//j/+P/4//j/+j/6P/m/+H/4P/k/+b/6P/m/+j/7P/u
/+7/7P/w/+z/5v/i/97/5f/m/+P/6P/x//f/9v/0//f/9//1//b/9f/0//L/8P/u/+7/
7//z//j/+f/6//3/+f/3//n/+P/8/wMACQANAAUABAADAAQACQALAAsACwAHAAYACgAJ
AAsACwALAAsACQAJAAgACAAMABQAFQAYAAwACwASABEAEQAPAA8ADAANAA8AEwAWABUA
EwANAAoACQAJAAcABQADAAAA/v/7//v/AAAGAAkABgAFAP7//f///wAA+//1//f/9//3
//f/+v/4//X/9v/y//H/8f/z//n/9f/3//n/9//0//L/8f/y//P/9P/0//L/9P/2//b/
9P/0//P/8P/z//H/8f/x//P/8v/x//H/7//t/+3/8f/z//X/9v/4//n/9//5//n/+v/3
//b/9P/y//L/7//v//f/9f/3//v/+f/7//n/+f/x/+v/7P/s/+3/9v/9//3/+/8AAP7/
/P/5//T/8//y//X/+v/6//f/9v/5//v//P/6//r/9f/z//n/+//8//z/+f/s/+//8v/1
//j/+P/8////AgABAAIA///+//3/////////AQACAAUACQATABsAJwArACsALQAyADUA
OQA5ADUANwA0ADAAKgAnACgAJwAlACMAIwAkACYAIwAXABAADAAHAAAA+//2//b/9P/w
/+//6//t/+7/7//x//H/7//y//L/7f/n/+n/6f/r/+//7//s/+X/7v/u/+j/7v/4//z/
+f/8/wMACQAIAAkAEQAaABwAIgAyAEgAXgBsAGYARgAJAMj/mf99/2v/Yv9m/2r/Zf9o
/3v/jv+Z/6P/qv+s/6n/qP+u/7f/wv/P/9j/2//b/9n/1//V/9z/3f/f/+P/6P/q/+3/
8P/s/+r/7f/r/+7/7//t/+7/8v/x/+7/6v/q/+n/6v/q/+z/7f/u/+//7f/w/+7/6v/r
/+z/8v/2//X/8v/z//b/9v/0//D/8v/0//T/9v/4//r/+v/2//r//P/9//f/8P/3//n/
+f/8////AAAAAAAA///+//7/AQABAP///f/9//7///8EAAYACAALAA0ADQAHAAgACQAM
AA0ADwAPAA8ADgAOABMAEwAWABcAGAAZABwAHQAdAB4AGwAcABYAEgAOABMAIAAlACEA
HQAbABYAFQAVABcAGAAaABkAFAASABMAFQAVABUAFAASABEADwANAA4AEAAPAAsACQAB
AP//AgAEAAAA+//+////AAABAAQAAgD//wAAAgAFAAkADwAMAAEA/P/3//X/9P/0//X/
9v/3//j/+P/1//j/+//8/wAABAAHAAgACQADAP//+//7//r/+f/5//3//f///wUABQAF
AAQABAABAP3//f/7/wEAAQADAAQAAAAAAP3//f8EAAEAAgAFAAMABQADAAMA/P/3//n/
+v/2//r//P/3//z/BgAJAAwACAACAAAA/v///wIAAAD7//r//f///wAA/v/8//j//P/+
/wAAAgABAAYACgAOAA0ADgALAAoACgANAA4ADwARABIAFQAZAB0AIQApACkALwAzADoA
PwBDAEUAQwBHAEUAQAA5ADUAMgAxAC8ALQAqACoAKwAnAB4AGAAVABEADgALAAgACgAH
AAIAAAD7//r/+P/2//X/8//x//T/9P/z/+//8//1//r///8AAP7////y//L/AgAGAPb/
8v/z//j/CQAbABwAGwAjACYAKAA0AEgAUgBSAFoAcABuAEEA+P/B/6X/jf96/3T/eP97
/3z/e/+E/5X/pf+k/6T/r/+4/7j/vf/Q/9n/2v/j/+r/7f/w//P/8//x//D/8f/w/+7/
7f/s/+7/8P/3//n/9//1//D/7v/4//n/+P/2//r/+//+/wAA/f/7//n/9//3//z//P/6
//j/+P/9/wAAAQD+////AgACAAAA/P/+/wAA/v/+//7/AQAAAPv//v8GAA0ADQAMAAsA
CQAFAAQACAAMAA8AEgAOAAwACwANABAADwAOAA8AEgATABgAGgAXABkAGgAZABYAGAAa
AB4AJQApACsALQAnACQAJgAjACQAIwAiACEAIgAjACMAJAAnACwAKgAqACYAKQA0ADcA
MAArACgAIgAhACMAJwAqACoAKQAkACIAJAAlACQAIwAmACYAJwAnACQAJAAlACMAIQAf
ABcAFQAXABoAFwATABQAFQAWABcAFAAQAAsACgAIAAcABwAJAA4ACwAOABEADwAOAA4A
DwAOAA0ADAAKAAgACgAMAAwACwAKAAgABAAPABMAGQAfABsAGAAVABMAEgAPAA4AEQAO
AA0ACwAKAAsACwAPABEAFQAVABcAGAAYABgAFQAVABkAEwARABEAFAAXABYAFwAUABEA
FQAYABUAGgAdABkAGAAcABkAFgAZABgAGwAeABsAHAAYABEAGQAdABIADgAUABQAFAAU
ABQADwASABQAFgAaAB4AHgAgACIAJQAmACcAKgAsADAANQA9AEUAUQBVAFMAUwBWAFcA
VwBVAE8ATwBRAE4ASQBHAEgASQBJAEkAQwBCAEIAPQAyACoAJQAfABwAGQAWABgAFQAS
ABIADwAPAA4ADQANAA4ADQARABIADwAJAAsACwAUABsAHgAeACcAFAAEAAgADgAKAA4A
FQAaAB8AJQAwAD0ASQBKAFAAYABsAHgAigCYAJQAdgA7APz/0/+9/6P/hv+A/4T/hf+O
/5v/nv+h/63/tv+8/8f/1P/e/+n/8v/1//z/CQAKAAkACAAHAAgABwAHAAkACQAIAAgA
CAAEAAQACQAJAAwADQALAAwAEgARAA4ACgAPABEAFQAYABcAFwAXABcAEwAWABQAEAAR
ABIAGAAcABsAGAAZABwAGwAaABcAGgAcABoAGgAaABsAGgAVABgAIAAlACMAIAAiACMA
IgAkACMAJAAkACQAJgAmACcAKwAuAC0ALAAtACwAKwAuAC4AMQA1ADgAOQAzADQANQA4
AD0AQQBDAEUAQQA+AEAAPQA/AD8APwA/AEAAQQBBAEIARQBKAEgASABBAEMATQBPAEwA
SQBIAEQAPwA/AEEAQgBGAEcARABEAEcASQBJAEkARgBCAD8AOwA2ADYANwA1ADgAOQA0
ADUANQA2ADEAKwAtAC0ALQAtADAALgArACwALQAtAC4AMQAxACkAJwAlACMAIgAiACMA
JgAnACgAKAAiACIAIgAgACMAJAAkACIAJQAjACMAIwAlACQAIwAjACcAJwApAC8AKQAl
ACAAHAAjACUAKwAvAC8ALQAtACwALAAuAC0ALwAwACkAJgAlACYAKQAoACkAKAAnAC0A
MgArAC4ALwApACkAMAAwADAAMQAuAC8AMAAuADAALQAnACgAKwAtAC4AKgAsACcAKgAt
AC4ALwAwADAANAA3ADoAOQA6ADcANgA7AD8AQQBDAEEAQgBFAEkAUABXAGIAZQBnAGkA
bgBxAHAAbwBqAGsAbABqAGYAZQBnAGcAZgBlAF0AWABUAEsARgBEAEUARQA/ADkAMwAy
ADIAMAAxAC8AMAAwADAAMQAvACsALAAqACoAJQAoACkAKgArACgAIgAtADYANgAyADYA
OAAuACkAMgA5ADsARABPAFEAVABkAHAAeACKAJwApgCyALwAnwBUAA0A3/+9/6r/mP+I
/4v/lv+Z/6T/tf/B/87/0P/N/9j/7P/7//z/+f/6/wkADwARABMAFQAZABkAGgAdABoA
GAAXABYAEgASABcAFwAZABsAGgAcACMAIwAhAB4AHQAbABsAGgAeAB8AIAAhAB8AIgAg
ABwAGQAYABwAHgAeABwAHgAiACUAJgAlACoAKgAoACgAKAApACgAIwAmACwALwArACYA
KQApACcAKAAsAC4ALwAwADEAMgA0ADkAOQA3ADUANQAzADMANwA4ADYAOQA7ADsAOwBA
AEUATABLAEsASQBHAEQARABJAEkATwBRAFMAVQBTAFEATgBMAE0AUgBQAFAASwBPAFsA
XwBfAF0AXQBaAFMAUQBRAFAAUABPAEoASABNAFEAUwBVAFMAUgBSAFEASABGAEUAQQBD
AEMAPQA9AD4AQAA8ADcAOwA9AD8AQQA+ADoANQA0ADcAOQA8AEEAQQA5ADcANQA2ADYA
NwA5ADcANQAzADAAMAA0ADgAOgA9AD4APgA8AD0ANwAzAC8ALQAqACcAJQApACkAKwAx
AC0AKwAoACYAJwAnACsALQAxAC8ALwAuACkAKAAkACMAKwAnACcAKQAnACkAJwAnACkA
KwA0ADwAMAAuACoAHwAfACYAJgAmACcAJAAlACYAJwAqACgAIwAjACUAJgAmACMAJAAg
AB8AIQAhACAAHgAfACgAJQAiAB8AHAAcACAAIwAmACQAJgAkACQAKQAtAC8AMQAyADQA
OAA9AEUASwBVAFcAVQBVAFgAWQBdAF0AWQBbAF4AXABYAFcAUwBRAE4ASwBJAEoATABJ
AD0ANgAyAC0AKgAlACAAIAAeABoAGQAVABUAFAATABMAFgAVABkAGgAVAA8AEQARABQA
FwAWABIACQAMAA4ABgD8//j/+v8FABQAIQAjAB4AJwA7ADwALgAwAEAAVABsAIAAggB0
AF0AIgDP/5//j/98/17/TP9L/1b/Yf90/4f/kf+W/6L/s/+4/7T/v//M/9H/1v/h/+b/
5//o/+n/6//p/+j/6f/p/+j/6P/o/+X/5P/o/+f/5P/h/9v/2P/j/+X/5f/k/+P/4f/h
/+D/3//f/9//3//c/97/2//W/9X/1v/c/+D/2//W/9X/1v/a/9r/2P/c/9r/1v/U/9L/
2f/a/9f/3P/f/+H/3P/W/9v/3f/d/+D/3f/c/9r/2P/a/9r/2//f/+P/4f/f/9//4f/h
/+X/5v/n/+v/7v/v/+7/8P/y//b/9f/1//P/8f/v/+7/8v/x//b/9//4//n/+P/3//X/
9P/3//7//v8AAPX/9f/9//3/+//5//n/9v/1//X/9//4//n/+f/1//T/9P/z//D/7f/r
/+j/5v/j/+D/4v/l/+X/5v/n/+L/4//j/+T/3//Z/9n/2f/Z/9n/2v/Y/9X/1v/S/9H/
0f/T/9P/zf/N/83/z//Q/9L/1f/S/9H/0P/O/8f/yP/J/8j/x//I/8j/xv/M/8v/zP/N
/8z/yv/I/8f/x//F/8X/yf/J/8n/yP/I/8n/yf/N/8//zv/L/8r/yP/I/8r/yf/L/8//
y//L/83/y//L/8f/xf/E/8P/yf/O/8b/yv/M/8f/xf/I/8T/wP/B/77/v//A/7//wv/A
/7v/vf/D/8j/zP/I/8b/v/+7/7v/u/+6/7j/v/+8/7j/uP+4/73/wv/H/8z/yP/K/8v/
zP/J/8j/w//A/8T/yf/M/8//0f/S/9X/2f/h/+n/9f/5//f/9f/2//X/+f/7//n//f/+
//z/+P/3//P/8f/u/+v/5//m/+b/4f/Z/9T/0v/P/8j/w/++/77/uv+2/7X/sf+v/67/
rf+t/67/rf+x/7L/rv+p/6z/rf+v/7P/s/+w/7f/sv+w/7b/tv+w/6j/pf+w/8P/zf/O
/9H/2f/c/+b/9P/+/wYADAAOABYAFADr/6b/b/9V/0n/PP8u/yj/J/8s/zf/RP9L/1X/
YP9o/3H/eP98/4n/lv+X/5T/mf+f/6H/o/+l/6n/qf+q/63/rv+u/6//sP+v/7D/tv+3
/7P/sf+s/6r/s/+z/7H/rv+y/7P/tv+4/7v/u/+7/7v/t/+6/7j/tP+y/7L/t/+6/73/
vP+//8T/w//A/7v/vP+9/7z/vf++/8L/wv++/8L/xf/H/8L/vP/D/8X/xf/I/8r/zP/N
/87/zP/K/8n/y//Q/9H/0v/V/9T/0//W/9b/0//T/9L/z//M/87/0P/U/9v/3//h/+P/
3//e/+L/4f/k/+X/5v/n/+X/5f/k/+T/5//u/+7/8P/m/+X/7P/r/+3/7f/v/+7/6f/n
/+f/5v/o/+f/4v/g/+b/6//u//H/7P/o/+X/4f/d/9z/3P/Z/9j/1//Q/8//0f/U/9H/
zf/P/9H/0//V/9L/zv/J/8j/yP/J/8v/z//P/8n/yf/J/8v/zP/O/9H/z//P/8//zv/K
/8z/zv/O/9D/0v/T/9L/1f/R/8//zf/Q/9D/0P/R/9D/zf/M/8//0f/R/9D/0P/R/9H/
1f/X/9j/1f/U/9L/0P/Q/83/zf/T/8//z//R/9P/1//X/9n/0//P/9L/1P/R/9j/3f/b
/9j/2v/V/9D/0v/O/87/zv/R/9T/0v/N/87/0f/T/9T/4P/Y/9L/0f/Q/8//zv/N/9L/
1v/a/9j/2v/Y/9j/3v/j/+b/6f/m/+b/6P/r/+//9f///wEABQAJABAAFQAZABkAFQAX
ABIADAAEAP//AgADAAMAAwD7//j/9v/v/+r/5v/l/+P/4P/b/9b/1v/S/87/zf/J/87/
0P/S/9X/0f/N/87/zP/M/8f/yv/L/8//0//T/9D/zf/K/8b/wP/E/87/2P/d/9r/4f/z
//b/7f/v//j//P/+/woAHAAoADIAOgA2ABUA0v+T/3P/Z/9S/0r/WP9Z/0j/S/9g/23/
b/94/4b/jf+W/6L/o/+e/6f/sv+3/73/v//B/8P/yf/J/8r/zf/L/8j/xv/E/8T/xv/N
/8//y//J/8T/wv/J/8n/x//E/8n/yf/L/8z/zf/N/83/zf/S/9r/3f/e/9r/2P/b/9z/
2P/S/9D/0P/V/9b/1f/a/93/3P/d/97/4v/i/97/4v/n/+n/5P/e/+P/5f/l/+j/5//o
/+j/6P/m/+T/4//l/+X/4//h/+H/4f/h/+X/5v/p/+3/8P/x//D/8v/0//j/+f/7//v/
+//4//j//f/9/wAAAQACAAMABgAHAAcACAAGAAoABwAGAP3///8JAAsABwADAAEA/P8A
AAcAEAAYABQADwAGAAAA//////3/+//7//r/+v/5//b/9v/3//X/+v/9//r//f/6//j/
8P/n/+X/5f/l/+X/6P/o/+f/6v/r/+v/7P/v//H/6//r/+v/7f/s/+z/7f/r/+v/6//q
/+T/5v/o/+j/6P/o/+f/5P/t/+3/7//x/+//7P/p/+f/6v/p/+r/7//t/+v/6P/m/+j/
5//q/+v/8f/x//P/9P/w//D/7f/t//T/8f/y//X/8//z/+//7f/t/+v/8P/0/+//9P/3
//P/8//6//r/+v/9//z///8CAAAAAAD7//P/7//v/+7/7P/s/+r/6v/s/+7/8P/y//D/
9P/3//r//f8AAP//AAADAAcACQALAA0AEAAVABsAHgAjACwALQAxADMAOAA7ADoAOQA0
ADUAMwAwACsAKQApACkAKAAnACAAHgAdABcAEQAMAAoABwD9//X/7f/q/+//8P/0//X/
8v/u/+r/5//o/+f/6//s/+r/5f/o/+n/8v/5//z//P/t/+L/6P/u/+r/6v/2//3/AgAP
ABsAHgAlADEAPgBKAFQAWgBkAGoAbgBgACgA3f+q/4//ff9t/17/Vv9a/2X/av93/5D/
nf+Z/57/qP+x/7z/zP/X/9L/y//S/9X/3P/d/97/3//m/+f/6f/t/+z/6v/p/+j/6P/o
/+3/7f/t/+3/6v/q//L/8//y//D/8f/x//P/9P/y//H/8P/v//H/9v/2//T/8P/u//H/
8v/z//L/9f/6//n/9v/x//L/9P/0//b/+P/+//7/+v/+//3//f/2/+7/+f///wMACgAJ
AAgABgAEAAEAAAAAAAMABwAHAAcACQALAAsADwAQABEAFQAYABkAFQAWABcAGgAbABsA
GQAXABQAFAAZABkAHAAdAB4AHwAgACEAIQAiACEAJAAgAB4AGQAbACUAJwAoACcAKAAm
ACQAJQAoACoAJQAhABkAFAAZABsAGwAbABgAFgAVABMAEAAQABEADwAPAA8ACQAJAA8A
EgAPAAsACQAHAAUAAwAEAAIA//8AAP7//f/9////BAD//wAAAQD///z/+v/5//3/AQAF
AAgAAgAEAAYABgAFAAYABgAEAAgABQAEAAMABgAGAAYABwAGAAMAAgAFAAMAAwACAAIA
BQAFAAkACwAPAA0ADQAMAAwADAAJAAkADAAFAAIAAQAEAAcABgAHAAUAAwAIAAwACAAM
AA4ACQANABQAFAAUABEADAALAAoADgASABEADQARAAcAAgAGAA4ADwAQABEAEgALAAwA
DAAMAA4AEAAOAA4AEwAZAB0AIQAdABwAHQAfACcALQA3ADkAOgA7AD8AQQBDAEMAPwBB
AEUARABBAEEAQQBBAEAAPwA5ADYANAAtACYAIAAdABkAFwATAA8AEAAQAA4ADwANAAgA
BAAAAP3//////wQABgACAP3/AAABAAcADQAPAA4ACwAIAPr/9v/8//z/+v/9/wAABwAX
ACoAMwA3AD4ASABWAGAAZABwAIIAjgCEAGMAKADp/7//p/+S/3z/dP9x/2r/bf+C/5f/
nf+g/6r/tf++/8j/0//i/+v/8P/z//X/9f/1//X/+v/7//3/AQD9//r/+P/2//T/9P/5
//n/+v/7//n/+v8CAAMAAgAAAAMAAwAFAAYABgAFAAQAAwAEAAoACwAKAAcABgAKAAwA
CAAEAAQABgALAAwACwAQABAADgAOAA4AFAAUABAAFAAUABUADwAIAAsADQANABAAFAAW
ABcAGAAWABYAFwAbAB0AGwAZABkAFwAXABsAHAAdACEAJAAlACAAIgAkACgALAAvADAA
MQAuAC4AMwAzADMAMwAzADMANAA1ADUANgA0ADgANQA0ADAANQBCAEcAQAA7ADgAMgAx
ADMANwA6ADgANwAyADAANQA3ADcANwA0ADIAMQAvACgAJgAlACEAJAAlACAAIQAjACYA
IwAfAB0AHQAdAB0AHgAcABkAGgAWABUAFQAXABwAFwAYABkAGQAYABgAGQAcAB0AHgAe
ABkAGgAbABoAGQAaABoAGAAfAB0AHQAdABsAGAAVABMAEwARABEAFQAWABcAFwAYABsA
GwAfACEAIwAhACEAIAAfACAAHgAfACMAHwAfACEAIwAlACMAIwAiACEAJwAsACEAIgAh
ABkAHAAkACUAJgAoACQAJAAkACMAJgAkAB8AHgAhACMAJAAiACIAHQAbACQAKQAtADAA
MAAsACkAJgAoACkAKwAwADIAMgA0ADcAPgBFAEgASQBSAFkAYABrAG0AawBpAGcAYABa
AF4AWwBVAFAATwBPAFIASwBFAEQARABCADwANgA2ADcANwA4ADIAKAAeABQAFAAUABcA
GAAZABoAGAAYABgAGAAbAB4AIQAkACIAIgAiACIAIAAeABwAGgAbABwAHQAeACUALAAz
ADoARABOAFgAYgBtAHYAfwCIAH4AdABqAGAAMwAGANn/rP+h/5b/i/+A/43/mP+j/67/
tv+8/w==
         </WaveFormData>
      </LeadData>
      <LeadData>
         <LeadByteCountTotal>10000</LeadByteCountTotal>
         <LeadTimeOffset>0</LeadTimeOffset>
         <LeadSampleCountTotal>5000</LeadSampleCountTotal>
         <LeadAmplitudeUnitsPerBit>4.88</LeadAmplitudeUnitsPerBit>
         <LeadAmplitudeUnits>¦ÌV</LeadAmplitudeUnits>
         <LeadHighLimit>2147483647</LeadHighLimit>
         <LeadLowLimit>268435456</LeadLowLimit>
         <LeadID>V1</LeadID>
         <LeadOffsetFirstSample>0</LeadOffsetFirstSample>
         <FirstSampleBaseline>0</FirstSampleBaseline>
         <LeadSampleSize>2</LeadSampleSize>
         <LeadOff>FALSE</LeadOff>
         <BaselineSway>FALSE</BaselineSway>
         <ExcessiveACNoise>FALSE</ExcessiveACNoise>
         <MuscleNoise>TRUE</MuscleNoise>
         <LeadDataCRC32>344190077</LeadDataCRC32>
         <WaveFormData>
9P/0//T/9P/3//j/+f/6//n/+P/3//b/9//4//n/+v/4//j/+P/4//r//P/+/wAA/P/6
//j/9v/5//r/+//8//n/+P/3//b/9f/0//P/8v/w//D/8P/w//H/8v/z//T/9v/2//b/
9v/0//T/9P/0//X/9v/3//j/+P/4//j/+P/2//b/9v/2//T/9P/0//T/8f/u/+v/6P/s
/+7/8P/y//H/8P/v/+7/8P/w//D/8P/x//L/8//0//L/8v/y//L/9f/2//f/+P/4//j/
+P/4//j/+P/4//j/+v/8//7/AAD9//r/9//0//T/9P/0//T/9v/2//b/9v/4//j/+P/4
//n/+v/7//z/+//6//n/+P/2//b/9v/2//T/9P/0//T/9v/2//b/9v/4//j/+P/4//r/
+v/6//r/+f/4//f/9v/1//T/8//y//H/8P/v/+7/7f/s/+v/6v/q/+r/6v/q/+z/7P/s
/+z/7v/u/+7/7v/v//D/8f/y//L/8v/y//L/8f/w/+//7v/w//D/8P/w/+7/7v/u/+7/
8P/w//D/8P/v//D/8//0//b/9P/2//j/+P/6//z//f///wEAAwAEAAYABQADAAAA//8A
AAEAAQD6//T/7//o/+P/3f/b/9z/5P/m/+f/5//k/+P/4//i/+T/5//s//D/8P/w/+//
8P/w//D/7v/t/+//7//u/+3/7P/r/+n/5//n/+f/5//o/+f/6f/p/+j/6P/o/+j/6f/u
//j/BQALABAAFQAYABcAFwAXABoAIgAnACwAJwAaAAcA7//c/9v/6f/z//H/9f/r/8f/
rv+w/6v/mf+R/5P/kv+V/6T/u//Q/9//5f/q//H/9//6//n/+P/4//f//P/+/wAAAQAD
AAUABwAIAAYABwAHAAcABAABAPz/+v/3//X/8f/v/+//8P/x//H/8P/v/+//8P/x//L/
8v/y//P/9v/3//n/+f/3//f/9f/2//f/+v/7//r/+f/4//f/+//7//v//f////7//f/9
//v/+v/5//j/+P/4//j/+P/4//b/9v/4//j/+P/4//j/+f/5//n//P/6//z//P/8//3/
//8AAAIAAQACAP///v/9//3//v/+/wAAAAD+//7/+f/3//b/9P/4//n/+//8//r//f/9
//z/+f/5//j/+P/5//r//v8AAP7//P/8//z//v///////v/9//3//P/7//n/+f/7//n/
/P/9//7//v/8//7//v/9////AQD///////////7//v8BAAEAAQACAAQAAwADAAMAAgAC
AAMAAwACAAAA///9//v/+v/5//b/+f/6//v//P/+//7//P/8//z//P/9//3//v///wAA
AQD+//z/+//6//z/+v/4//j/+f/2//P/8v/w//D/7//v//D/8P/x//P/9P/0//T/9P/x
//D/8P/x//L/8//1//b/9//4//n/+f/3//b/9v/2//b/9f/0//P/8P/y//X/9v/3//j/
9//4//v//P/9//z///8CAAAAAgAEAAUABwAJAAsADAANAA0ADAAKAAYABgAGAAUA///6
//b/8P/t/+f/5f/m/+v/7P/s/+v/7//x//T/9v/0//P/9P/0//P/9P/0//b/+f/6//n/
+f/4//f/9f/z//X/9f/0//P/8f/v/+3/7P/s/+3/7P/q//T/+P/4//f/9v/6//3/AwAQ
ABkAHgAhABsAFQAaACQAKwAuADMALAAPAPP/4v/d/+v/9f/v/+3/4//B/67/tP+t/5n/
kf+P/5L/n/+0/8f/2v/p/+v/7P/x//n/+P/6//z///8BAAQABgAIAAkABwAJAAsADAAM
AA0ADQANAAwACQAEAAIAAgABAP7//f/6//r/+v/5//f/9f/0//T/9f/2//b/9v/4//r/
+v/7//////8BAAEAAQABAAMAAwADAAMAAwADAAQAAwACAAMABQAEAAMAAwADAAQABQAG
AAQAAgAAAP7////+////AgACAAIAAgACAAEAAQABAAQABAAGAAYABgAGAAcABwAIAAgA
CgAIAAgABgAHAAkACgAJAAgABQAEAAUABQAGAAYABgAFAAUABAAGAAkACQAIAAcABwAG
AAYABAAEAAcACAAJAAgACQAKAAgACQAJAAgABgAHAAcABwAKAAsADgANAA0ADQANAAwA
DgAQABAADwAOAA8ADAALAA0ADQAMAAwADgAPABAAEgAQAA8ADwAPAAsACgAKAAkABwAG
AAYABQAGAAYABgAEAAgACAAIAAgACAAIAAYABgAIAAgACQAJAAkACQAJAAkABgAEAAMA
AgAFAAQAAwAEAAYABAACAAIA///+//z/+//8//z//f///wAAAAAAAAAA/v/+////AQAB
AAEAAgACAAIAAgACAAEAAgACAAMABAAEAAMAAgABAAAAAAACAAIAAQD///////8DAAYA
BAAEAAQABAAEAAQABgAGAAYABAAGAAgACAAKAAwADQAPABEAEwAUABkAGQAYABYAEQAQ
AA8ADQAOAAwACwAIAAIA+//4//j/+v/6//n/9//6//v//f/+//v/+//9//7/AAACAAMA
BgAGAAYABAADAAEAAQAAAP//AQABAAAA///+//3//P/8//3///////7/9v/2//r/+f/4
//z/AwANABgAIQAqADEAMQApACYALgA1ADwAQQBAADMAGwAAAO3/7f/9/wkACQAFAPH/
zP+6/7f/q/+d/5//ov+n/7b/xf/U/+X/7//0//3/BwAIAAkACgAMAA0ADgAQABIAEwAT
ABUAFwAYABsAHQAeAB8AGwAXABEADgAQAA8ADAALAAkACAAHAAUABAADAAMABAAHAAgA
CAAIAAcACAAHAAcACQAJAAsACwAMAA0AEAARABEAEQARABEAFAAVABYAGQAYABYAFAAT
ABQAFAAUABQAFAAUABQAFAAQAA4ADgAQABEAEgATABQAEAAPAA4AEAARABQAFQAWABUA
FQAUABQAGAAaABgAGAAVABUAFgAWABcAGAAXABgAFQAVABYAFgAZABkAGgAaABgAGQAX
ABQAFQAVABQAFAARABAAEgASABQAEgASABIAEgATABMAEgAUABUAFQAVABMAEwAVABMA
EQARABEAEAASABQAFAATABUAFwAVABUAEwATABIAEgAVABUAFQAWABQAEwATABMAFAAU
ABUAFQATABIAEgARAA8ADgANAAoADQAOAA8AEAARABAADQAMAA0ADgAQABEAEQARABEA
EQARABAAEAAQABAADgAMAAwADgAMAAoACgAKAAoACQAJAAcABgAGAAcACAAIAAgACAAG
AAYABwAJAAgABwAHAAYACAAIAAgABwAIAAgACQAKAAkACQAJAAkACgAKAAwADAANAAsA
CwALAAwACwAKAAsACwALAAsACwAFAAcACQAKAAgABgAGAAYABgAHAAgACwAMAA4ADAAO
ABAADwAQABEAEQAVABkAHQAgACUAJQAkACIAIAAgACAAHwAeABoAFwASAAoAAwAAAAAA
BAAEAAMAAQABAAEAAgACAAAA//8AAAAAAwAGAAgADAAMAAwACgAJAAcABwAGAAUABwAH
AAYABQAEAAMAAgACAAMABQAFAAQABAACAAAAAQACAAQADQAZACQALQAyADMALQAtADIA
OAA/AEgASQBEADcAIQAKAPX/8////wUABwAHAPP/0P/C/8H/tf+l/6H/pP+r/7T/xf/a
/+v/8//8/wMABwAKAAwADgARABMAFgAYABoAGwAeACEAJAAmACQAJQAlACUAJQAjAB8A
HgAfAB0AGQAXABMAEgARAA8ADwAPABAAEgASABIAEQAQABEAFAAVABcAGgAbAB4AHwAd
AB0AHwAfAB4AHQAcABsAHwAfAB8AIQAjACIAIQAhAB4AHgAeAB4AHQAcABsAGgAYABYA
FgAYABkAGgAbABwAGQAXABUAFgAaAB4AIAAiAB4AHQAbABoAHgAgAB4AHgAZABkAGgAa
ABoAGgAYABgAGQAZABoAGgAYABcAFwAWABYAGQAZABgAFwAXABYAFgAUABQAFwAYABYA
FAAUABQAEwATABIAEAAQABEAEQARABQAFQAYABcAFgAVABQAEgASABQAFAATABIAEwAQ
AA8AEwAVABYAGAAXABUAEwASABMAEwAUABUAFAAUABUAFQAUABIAEQAPAA0ADAALAAgA
CAAIAAgACAALAAwACwAMAAwADAANAA0ADAALAAoACQAIAAgACQAKAAkABgADAAIABgAE
AAIAAgACAAIAAQABAAIAAgADAAUABQAEAAMAAgD///7//v///wIAAwAFAAYABgAGAAYA
BQAEAAIAAQAAAAEAAQABAAEA/v/+/wAAAAABAP///////wIAAQAAAAEA+//4//r//P/+
/wAAAwAEAAcACAAFAAIAAwAEAAIABAAGAAcABwAJAAsADAASABMAEwASABAAEAAQAA8A
DAAIAAUAAAD3/+//6//q/+3/7v/u/+3/7//v//D/8P/w//H/9P/2//b/9v/1//b/9v/2
//T/8//0//X/9f/1//P/8//y//H/8P/v/+7/7v/t/+//7//u/+z/7v/u/+//8v/4//v/
AQAKABMAGAAXABMAFQAcACAAHwAkAC0AKAAVAP//5v/Z/+f/+//7//3/BQDx/87/wP+7
/6n/nf+b/5r/mf+m/7n/yP/V/+H/6P/v//X/+P/3//b/9v/1//n//P///wEAAwAFAAcA
CAAGAAcABwAHAAgABQAAAP7//P/5//T/8f/y//L/8v/x//P/8//0//b/9//4//j/+P/6
//z//P/9//7//f/+//3/+//7//3//f/7//v/+//7/////////wEA///8//n/9//2//b/
9v/2//j/+P/4//j/9P/y//L/9P/0//T/9P/0//X/9f/1//j/9v/4//j/+P/2//f/9//4
//j/+v/4//j/9//3//j/+P/4//j/9v/2//f/9//4//j/9f/z//L/8P/w//P/8//y//P/
8//y//L/8v/y//X/9v/2//T/9P/0//X/9//4//j/9//3//b/9f/2//f/+v/5//v/+//7
//r/9//4//f/9f/3//n/9//3//f/9//2//b/+v/7//z//v/7//n/+P/3//T/9P/1//X/
9//2//b/9f/4//j/+P/2//v//P/9//7//v/+//z//P/8//z//f/9//3//f/9//3/+v/4
//f/9v/0//L/8P/w//T/8v/w//D/8P/w/+//7//w//D/8f/z//T/9P/0//T/8//y//L/
8//1//X/9v/2//f/+P/5//n/+P/2//X/9P/z//P/8//z//H/8P/x//D/8//v/+7/8P/w
//D/8P/y//T/+P/6//j/9v/4//r/+f/6//v/+////wEAAwAEAAUABQAEAAIAAwAEAAUA
BQAEAAAA/f/4//H/6f/l/+T/6P/o/+f/5f/j/+P/5P/k/+f/6f/t//D/8f/y//L/9P/0
//T/8v/x/+//7//u/+3/7f/t/+z/6//s/+v/6v/q/+v/7f/t/+z/6v/k/+T/7f/y//L/
9f///wgAEQAaABsAFwATABgAIAAjACoALQAiAA8A/f/o/9X/2//x//v///8BAO//yv+4
/7X/p/+X/5H/kP+T/5z/r//E/9P/2//m/+//8//4//v//P/+////AQACAAMAAwADAAUA
BwAIAAgACQAJAAkABgADAP7//P/7//n/9f/z//T/9P/0//P/8//z//T/9v/2//b/9f/0
//T/9v/2//f/+f/5//v/+//6//n/+v/5//v/+//7//v/+//7//v//f///wAAAQADAAAA
/v/8//r/+//8//3//v/7//j/9//4//b/9v/2//b/9//3//f/+v/8//7//v/+//7/////
/wAAAwAGAAUABgACAAEAAQAAAP///v/7//r/+P/3//f/9v/3//f/+P/4//r//f/9//z/
+//7//r/+v/8//z///8AAAAA/v/+//7//v///////v8AAAEAAQABAAMAAwAFAAMAAwAD
AAMAAgACAAQABAADAAMABQADAAMAAQABAAAAAAAAAP///v/+/wEAAQACAAMAAwAEAAYA
BwAFAAQABAADAAAA/v/8//j/+P/4//j/+P/9/wAAAQAEAAEAAAAAAP//AQABAAEAAQD+
//z/+//6//r/+P/2//b/+f/4//f/+P/1//T/8v/x/+//7v/u/+//8v/y//L/8v/w//D/
8f/z//T/9f/3//j/9v/2//b/9f/4//j/+f/6//r/+f/4//f/8v/0//b/+P/4//b/9v/2
//b/9f/2//n/+v/7//r//f8AAAIABAAGAAcACQALAA0ADgAPAA8ADgAMAAgACAAIAAcA
AwD+//r/9P/v/+n/5//o/+//8P/w/+//8f/x//L/8v/x//H/8//0//f/+P/4//r/+v/6
//j/9//3//f/9v/1//b/9//3//f/9f/z//H/8P/y//X/9v/2//r/9v/0//f/9v/6/wUA
EQAYAB0AIgAjACEAIQAoAC4AMwA2ADMAKgATAPf/4P/f//H//f/9//v/7//P/7b/tv+t
/53/lf+T/5j/o/+2/8v/3P/n//H/9v/7/wMACAAHAAgACgALAAsADAANAA0ADgARABQA
FgAVABUAFAATABIADwAKAAgABQADAP///f/+//7//v/9//z/+//7//z//P/8//v/+v/7
//7///8BAAUABQAHAAcABgAFAAYABQAGAAcACAAJAAkACQAJAAsADAAMAAwADQAMAAwA
DAAMAAoACgAKAAoACgAIAAgACgAMAAwADAAMAAoACQAIAAoACwAOAA8AEAAPAA8ADgAO
ABIAFAASABIAEQARABIAEgARABAADQAMAA0ADQAOAA4AEAAPAA8ADgANAA8ADgAMAA4A
DwAPABAADwAOABAAEAATABIAEwAUABQAFQAVABQAFAAVABUAFQATABMAFQATABUAFQAV
ABQAEgAUABQAEwATABUAEwATABYAFwAXABgAGQAZABkAGgAYABcAFwAXABQAFAAVABUA
FQAUABQAEwAQAA4ADAAIAAsADAANAA4ADwAOAAsACgAKAAoACwALAA0ADQANAA0ACgAI
AAcABgAIAAgACAAKAAkABgADAAIAAwAEAAQABQACAAAA/////wIAAgACAAIABQAGAAgA
CwAIAAcABwAGAAgACAAIAAcABwAGAAYABgAFAAUABQAFAAQABAAGAAYAAQABAAEABAAF
AAYABwAIAAsADAAPABAADwAMAA0ADgAQABIAFAAVABYAFwAYABgAHgAfAB8AHgAbABoA
GQAXABYAEgAPAAoABgD///z//P8CAAQABQAFAAIAAQABAAAAAgADAAYACAAJAAoACgAM
AA0ADgANAA0ADwAPAA4ADQALAAsACgAJAAYABQAEAAQAAgADAAIAAAAGAAoACgAJAAoA
DAAPABcAIgArADIANwA1AC0ALAA2AEEARgBNAFAAQQAnAA4A+f/z/wMACwAHAAcA9//S
/8D/xf+7/6f/pf+q/6//uP/L/+T/9/8BAAQABQAJABAAEwAUABYAFwAcAB4AIAAhACAA
IQAiACIAIwAlACYAJwAmACMAHgAcABsAGQAVABMADwAOAA0ACwAKAAkACQAKAAkACgAK
AAoACgAMAAwADQAQABEAFAAVABcAFwAZABkAFwAXABcAFwAbABsAGwAdABsAGgAZABkA
GAAYABgAGAAZABoAGwAcABoAGAAYABoAGAAYABgAGAAXABcAFwAaABoAHAAcABwAHgAf
AB8AIAAgACAAHAAaABgAGQAbABwAHgAeABwAHAAbABsAHAAcABoAGQAZABgAGQAdAB4A
HgAeAB8AHwAgAB0AHAAeAB4AHAAaABoAGgAbAB0AHgAeABwAHQAdAB0AHQAdAB8AHQAb
ABsAGwAaABwAHgAeAB0AHwAhAB8AHwAeAB0AGwAaAB4AHwAgACIAHwAdABwAGwAYABgA
GQAZABoAGgAbABsAHQAcABsAGAAcABwAHAAcABwAGgAWABQAEwASABIAEQASABMAFAAV
ABMAEgASABIAFAASABAAEAASABAADgAOAA0ADAAKAAkACQAIAAgACQAIAAgACAAIAAoA
DAAPABMADwALAAgABAAGAAYABgAFAAYABgAHAAgABwAHAAcABwAIAAgACgAKAAkABwAH
AAcACgAJAAgACQALAAoACQAIAAcABgAJAAoADQAOAAwACgAMAA4AEAASABQAFQAZABsA
HQAeACEAIQAgAB4AGgAaABoAGQAXABQAEgAOAAoAAwAAAAAABQAGAAYABQADAAMABAAE
AAEAAQADAAQABwAIAAgACgAKAAoACAAHAAcABwAGAAUABgAHAAcABwAFAAMAAQAAAAEA
AwADAAIA+v/6//r/9//4//z/AwAPAB4AJQAmACcAKQAnACoAMAA1ADgAPQA8ADEAGQD+
/+v/7f/7/wMAAwD//+X/vP+u/7P/p/+d/53/nv+f/67/w//U/9//5//w//n///8CAAQA
BgAJAAsADQAOAA8ADwARABMAFQAWABQAFQAVABUAFAARAAwACgAJAAcAAwABAP///v/9
//v/+v/5//n/+v/4//j/9//2//n//P/9////AAD//wAA//8BAAEAAwADAAQABQAGAAcA
CQAJAAkACwANAAwACwALAAwADAAMAAwADAAMAAwADAALAAoACwAOAAwADAAMAAwADAAN
AA4AEgAQABIAEgASABIAEwATABQAFgAYABYAFgARABEAEgASABUAFgAVABYAFQAVABYA
FgAYABcAFwAWABUAFwAWABQAEwATABIAEgAQABAAEwAUABUAFAAVABYAFAAVABUAFAAS
ABMAEwATABMAEwAVABMAFAAVABYAFgAVABYAFQATABIAEwAQAA8AEQARABAAEAAPAA8A
DwAQAA4ADQANAA0ADgAOAA8ADwAMAAoACQAHAAYABAACAP7//v/+//7//v8CAAIAAAAA
AAAAAAABAAEAAwADAAMAAwABAAAAAAAAAP///P/5//j/+v/4//b/9v/2//b/9f/1//X/
9P/0//X/9P/0//T/9P/y//L/8//1//X/9f/2//b/9P/0//T/8//0//T/9f/2//b/9f/0
//P/8v/y//T/9P/0//P/9P/1//X/8//x//H/7//t/+v/6//w//H/8v/z//T/9P/0//b/
9v/0//L/9P/2//X/9v/3//f/+//9////AAAEAAUABQAEAP///v/9//v/+//4//b/8v/r
/+P/3//e/+D/4P/f/93/3//f/+D/4P/g/+H/5P/m/+X/5v/m/+j/5//m/+P/4f/j/+P/
4v/h/+H/4f/g/9//3v/d/9z/3P/b/93/3f/c/97/3P/c/9//4P/e/+P/6//4/wUADAAJ
AAcABQAIAA4AFwAcAB0AFAADAPH/2v/H/8v/3f/n/+//9//j/7z/pv+h/5P/hf9//4T/
i/+S/6H/tP/B/8n/0v/Z/93/4v/l/+b/6P/p/+v/7P/t/+3/8P/z//b/+P/4//n/+f/5
//f/8//t/+r/6//p/+X/4//g/+D/4P/f/+L/4//l/+j/5//o/+j/6P/m/+j/6P/p/+z/
7f/w//H/7f/r/+v/6f/r/+v/6//r/+3/7f/t/+//7P/q/+j/5//o/+j/6P/o/+b/5v/m
/+b/4//g/9//4P/j/+T/5f/m/+P/4//j/+b/5P/m/+b/5v/k/+X/5f/m/+r/7P/q/+r/
5f/l/+b/5v/m/+b/5P/k/+P/4//k/+T/5P/j/+P/4v/g/+P/4//i/+P/5f/m/+j/5f/k
/+b/5v/k/+L/4v/i/+X/5//o/+j/6v/r/+v/6//p/+n/6//p/+j/5//m/+T/5f/o/+n/
6f/p/+v/6f/p/+f/5//m/+b/5//n/+f/6P/q/+n/6f/p/+v/7P/u/+//7v/s/+v/6f/p
/+j/5//k/+n/6v/r/+z/7P/s/+r/6v/r/+z/7v/v/+z/6//q/+n/6f/o/+j/6P/o/+b/
5P/k/+T/4v/g/+D/4v/i/+H/4f/d/9z/3P/d/+H/4v/j/+T/4v/i/+P/5f/o/+n/6//s
/+v/6v/p/+f/5f/k/+T/5P/l/+X/5f/l/+b/5v/o/+j/5//l/+T/4v/i/+L/4v/l/+b/
6f/q/+r/6P/q/+z/7f/w//P/9f/1//f/+f/6//v/+//6//j/+P/6//z//f/5//T/8P/q
/+P/2//X/9b/2f/a/9r/2f/Y/9f/1//W/9f/2f/d/+D/4f/i/+L/5P/k/+T/4v/h/+L/
4//j/+P/5f/l/+T/4//g/9//3v/e/9//4f/h/+D/3v/c/97/3//g/+T/7f/3/wAACQAO
AA0ACQAFAAgADgATABgAHQAaAAsA8//a/8n/y//b/+n/8f/1/+3/1P+8/63/m/+L/4X/
gv+H/5L/o/+4/8n/z//S/93/5f/q/+3/7v/w//H/8v/0//b/9//1//f/+f/6//z//f/9
//3/+v/3//L/8P/t/+v/5//l/+X/5v/n/+f/5v/l/+X/5v/o/+r/6//s/+v/7P/r/+v/
7P/r/+z/6//s/+3/8P/x//P/8//z//P/9f/1//X/9//3//b/9f/1//T/9P/0//T/8v/y
//L/8v/v/+z/6//s/+r/6v/q/+r/6f/p/+n/7P/t//D/8f/y//T/9f/1//b/+P/6//j/
+P/3//f/+P/4//b/9v/0//T/9f/1//b/9v/1//P/8v/w/+//8f/w/+7/7//v/+7/7v/w
//L/9//6//j/9v/2//b/9P/1//X/9P/0//X/9f/1//b/9//6//n/+f/5//n/+P/3//j/
9//1//X/9//1//X/9f/1//T/9P/3//f/9//4//r/+f/5//n/+f/6//z//f/9//z//P/7
//j/9v/0//D/9P/0//T/9P/4//j/9v/2//b/9v/3//f/+f/5//n/+f/2//T/8//y//D/
7v/s/+z/8P/u/+z/7P/q/+r/6f/p/+n/6P/o/+n/5//m/+X/5P/l/+b/6P/r/+n/6f/q
/+r/6//s/+3/7f/u/+7/7//w//D/7//u/+3/6//q/+v/6v/p/+n/6P/q/+r/6v/q/+7/
8P/0//b/9v/0//b/+P/5//z///8BAAIAAwAEAAQABQADAAAA/P/7//z//f/9//b/8P/r
/+T/4f/d/93/4P/n/+j/6P/n/+X/5f/m/+b/6P/r//D/9P/y//D/7f/s/+3/7v/t/+3/
6v/p/+f/5f/l/+X/5P/j/+P/4//j/+T/5//p/+n/6P/k/+T/6P/p/+z/9v8DAAkADgAT
ABQAEQATAB0AJgAoACkAJgAXAP7/5//Z/9j/4//t/+3/6//f/73/pf+i/5z/i/+F/43/
kf+Y/6f/uv/J/9T/3//r/+z/6//v//L/8//0//b/9//8//7/AAABAP//AQADAAQAAgAD
AAMAAwAAAP3/+P/2//X/8//v/+3/7f/u/+//7//t/+v/6v/q/+v/7P/s/+z/7P/u/+7/
7//y//P/9v/3//X/9f/3//f/9//3//f/9//7//v/+//9//v/+v/5//n/+f/6//v//P/7
//r/+f/4//j/9v/2//j/+v/6//r/+v/7//v/+//+//z//v/+//7//P/9//3//v///wAA
/f/8//r/+//9//7//v/+//z//P/5//n/+v/6//r/+f/5//j/+P/7//v/+v/8//3//f/+
////AAAEAAYABAAAAP7//P/9////AAAAAAAAAQABAAEAAQABAAMAAQABAAEAAQAAAP7/
AAAAAP////8BAP///////////v/+//3//f/9//7//////wAAAQD///7//v/9/////v/+
//3//f/8//v/+P/6//r/+v/6//z//P/6//r/+P/4//n/+f/6//v//P/9//r/+P/3//b/
9v/0//L/8v/2//T/8v/y//D/8P/v/+//6//q/+r/6//q/+r/6v/q/+3/7v/w//P/8v/x
//H/8P/y//L/8v/x//H/8P/w//D/8//z//P/8//0/+7/7v/0//b/9f/0//P/8v/y//L/
9P/0//X/9P/3//r/+v/8//7//////wEAAwAEAAcABwAGAAQA///+//3/+//7//j/9v/y
/+r/4//g/+D/5v/o/+n/6f/n/+f/6P/o/+n/6//v//L/8//0//T/9v/4//j/9v/1//T/
8//x/+//7f/t/+z/6//q/+n/6P/o/+v/7f/t/+z/6v/q/+b/4//m/+r/8//7/wQADQAW
ABsAGQAVABgAIgAtADAAMwAwAB8ABQDs/9n/2//t//n/+f/z/93/uv+s/6v/m/+P/5P/
lv+Z/6b/uf/I/9f/4//q//H/9//8//v//P/+////AAACAAQABQAHAAkACwAMAAsACwAK
AAkACQAHAAMAAgADAAEA/f/7//f/9v/1//P/8v/x//H/8v/x//L/8v/y//T/9v/2//f/
+f/5//v/+//9//3/////////////////AwADAAMABQAEAAIAAAD///7//v/+//7/AAAA
AAAAAAABAAAAAQAEAAMAAgABAAAA/f/9//3/AAACAAQABAAEAAMAAwACAAIABgAIAAYA
BgAFAAUABgAGAAYABgAEAAQABQAFAAYABgADAAEAAAD+/wEABQAGAAYAAgABAP///v8A
AAAAAwAEAAQAAgACAAIAAgADAAMAAgAAAAEAAQABAP////8BAP//AQABAAEAAAACAAQA
BAADAAAAAQD+//3/AAABAAEAAgAAAP///v/+/wEAAQACAAMAAAAAAAEAAQABAAAAAAD/
/wEAAAD///z//f/8//v/+v/9//7//f/+//z//P/9//3//P/7//r/+f/6//r/+//8//r/
+P/2//b/+P/2//T/9P/2//b/9f/1//P/8v/y//P/9v/2//b/9v/0//T/9f/3//X/8//y
//D/8//0//X/9f/1//T/9P/0//f/9//3//f/9v/2//j/+P/1//P/8//z//r/+//8////
/v/9//z/+//6//3/AAACAAUACQAKAAwADgAOAA0ADgAMAAsABwAGAAMAAQD///v/+P/y
/+7/6//q/+v/7P/v//H/8P/t/+z/7//w//T/9v/7/wAAAAD5//T/9f/4//v/9v/2//T/
9P/0//T/8v/y//L/8v/y//L/8v/y//T/9P/0//T/8v/y//L/8v/2//r//v8CAAoAEAAW
ABwAHwAiACUAKAAoACgAKAAoABgACgD8/+7/8P/w//D/8P/f/9D/wf+y/6n/ov+b/5T/
mP+a/w==
         </WaveFormData>
      </LeadData>
      <LeadData>
         <LeadByteCountTotal>10000</LeadByteCountTotal>
         <LeadTimeOffset>0</LeadTimeOffset>
         <LeadSampleCountTotal>5000</LeadSampleCountTotal>
         <LeadAmplitudeUnitsPerBit>4.88</LeadAmplitudeUnitsPerBit>
         <LeadAmplitudeUnits>¦ÌV</LeadAmplitudeUnits>
         <LeadHighLimit>2147483647</LeadHighLimit>
         <LeadLowLimit>268435456</LeadLowLimit>
         <LeadID>V2</LeadID>
         <LeadOffsetFirstSample>0</LeadOffsetFirstSample>
         <FirstSampleBaseline>0</FirstSampleBaseline>
         <LeadSampleSize>2</LeadSampleSize>
         <LeadOff>FALSE</LeadOff>
         <BaselineSway>FALSE</BaselineSway>
         <ExcessiveACNoise>FALSE</ExcessiveACNoise>
         <MuscleNoise>TRUE</MuscleNoise>
         <LeadDataCRC32>463093739</LeadDataCRC32>
         <WaveFormData>
+v/6//r/+v/7//z//f/+//z//P/8//z///8AAAEAAgACAAIAAgACAAUACAALAA4ACwAK
AAkACAAMAA4AEAASABIAEgASABIAEwAUABUAFgAYABgAGAAYABsAHAAdAB4AHgAeAB4A
HgAdABwAGwAaAB0AHgAfACAAIwAkACUAJgAoACgAKAAoACkAKgArACwAKgAoACYAJAAn
ACgAKQAqACgAKAAoACgAKAAoACgAKAAqACoAKgAqACkAKAAnACYAJgAmACYAJgAkACIA
IAAeABsAGgAZABgAGAAYABgAGAAUABAADAAIAAYABAACAAAA/f/8//v/+v/4//j/+P/4
//b/9v/2//b/8//y//H/8P/u/+7/7v/u/+z/7P/s/+z/7//w//H/8v/0//T/9P/0//T/
9P/0//T/8v/y//L/8v/w//D/8P/w/+3/7P/r/+r/5//m/+X/5P/k/+T/5P/k/+T/5P/k
/+T/5P/k/+T/5P/l/+b/5//o/+b/5v/m/+b/5P/k/+T/5P/m/+b/5v/m/+b/5v/m/+b/
6P/o/+j/6P/o/+n/6v/t/+3/7f/u//D/8f/y//T/9v/2//j/+//+////AQAAAAAAAgAE
AAUABAD///v/+P/2//L/7//u/+7/9f/5//r/+v/2//P/8P/t/+7/7v/y//f/9//2//b/
9v/3//f/9v/1//b/9//3//j/9//1//P/8P/v/+7/7f/t/+r/6v/p/+j/5v/j/+P/5P/p
//P/BQASABsAJQApACUAJQAxAEYAYwCIAKcArwCfAHcAOgD+/+7/6//E/5L/fv9y/2X/
bf90/3L/bf9p/2X/Z/98/5r/uv/X/+z/+P///wUABQABAPv/9f/y//H/9P/3//n/+//9
/wAABAAGAAUABAAEAAMAAgAAAAAAAAAEAAUABQAGAAgACQALAA0ADgAPAA8ADwATABQA
FAAVABkAGgAcAB8AHgAeAB8AHgAgACIAIgAiACMAHwAcABsAHwAfAB8AHwAfAB8AHgAc
ABwAHQAdAB8AIAAhACEAIQAiACQAJwArACsAKwAtAC4AMAAwADEANQA1ADYAOAA4ADsA
PAA/AEIAQgBCAEEAQABBAEQAQwBEAEcARwBHAEgARQBEAEMAQQBEAEYARwBHAEMARgBG
AEUAQwBBAEAAPwA9AD8AQABCAEAAPAA4ADgAOAA4ADYAMgAvAC0AKgAnACIAIQAhAB0A
HgAdABgAFAAVABQAFAAQAA4ADgAMAAoACAAFAAIA/f/9//r/+P/4//b/9f/0//L/7//u
/+7/7//s/+v/6P/m/+f/5//n/+f/6v/u/+//8v/z//P/8//1//X/9f/3//f/9v/1//X/
9f/x/+3/7P/q/+r/6P/m/+b/5P/i/9//3P/c/9v/2v/a/9v/2//b/9z/3P/c/9z/3P/Z
/9j/2P/X/9r/3P/d/97/3//f/+H/4f/g/97/3f/d/93/3f/d/93/2P/a/93/3v/f/+D/
4f/h/+H/4//j/+P/5P/m/+X/5v/o/+r/6//u//L/9v/4//v/+//8//3//v/+//z/+P/1
//P/8v/v/+3/7f/u//H/8//y//D/8P/x//L/8//w/+z/7P/t/+z/7P/t/+7/8P/x//H/
8f/v/+//7v/u//D/7//u/+z/6f/m/+P/4f/d/9z/2v/Y/97/3//f/97/3f/f/+f/9v8H
ABMAGwAbABUAGQAyAFMAegCZAKsAnQBvACgA7P/Y/9X/sv+A/2z/Zv9f/2f/cP9s/2X/
X/9V/1n/eP+e/7r/0//q//D/7//z//X/7//v/+v/6v/r/+7/8f/z//X/9v/4//v//P/6
//r/+//7//n/9v/1//T/+P/5//n/+v/6//v//f///wAAAQABAAEABgAIAAkACwAQABAA
EQATABUAFgAYABgAGAAaABoAGgAcABkAFwAXABgAFwAWABUAFQAVABQAEgAUABUAFQAX
ABUAFQAUABMAFAAWABkAHQAfAB8AIQAiACQAJAAlACkAKwAsAC4ALgAxADIANQA4ADkA
OgA6ADoAPAA+ADwAPAA+AD0APAA8ADwAPAA8ADsAOwA8ADwAOwA7AD4APgA9ADoAOQA5
ADkANQA3ADgAOgA7ADgANQA2ADQANAAyAC4ALAArACkAJwAlACUAJgAjACAAHwAaABYA
FwAWABYAEgANAAwACQAGAAcABQADAP/////8//r/+v/1//H/7f/o/+H/3v/c/9v/3v/h
/+L/5P/m/+f/6P/p/+z/8P/x//T/9//3//f/+f/5//n/+//7//j/9//3//f/8//v/+7/
7P/t/+z/6//s/+n/6P/m/+T/3//d/9v/2v/a/9n/2P/Y/9r/2v/a/9r/2v/a/9v/2//b
/9z/3P/c/93/3f/f/9//4P/g/+H/4//h/+H/4f/h/+D/4P/g/+D/3v/e/97/3v/j/+T/
5P/k/+T/5P/m/+f/6P/r/+v/6//s/+7/8f/y//T/9v/4//r//f8AAAIABQAFAAYABAAE
AAMAAAAAAP////8AAPj/9f/0//T/9//5//j/9v/1//X/9f/1//L/8P/y//X/9//4//r/
/P/9//3//P/7//n/+f/4//j/+f/5//n/+P/2//T/8v/x//D/8P/v/+7/5P/h/+P/4v/h
/+P/6//8/w0AGwAnAC8ALQAnAC4ARwBqAJMAsQC5AKcAdAAuAPD/3//c/7z/lv+G/3//
e/98/3r/c/9x/2//bf94/5j/tv/P/+j/+v8DAAkADQAJAAUA///8//v//f///wAAAQAC
AAQABwAIAAoADAAPABEADAAIAAYABAAIAAkACQAKAAwADQAPABEAFAAVABUAFQAcAB4A
HwAhACMAIgAiACMAIwAkACYAJgAoACoAKgAqACwAKQAnACcAKwArACsAKwApACcAJAAg
ACAAIQAhACMAJAAlACUAJQAjACQAJgApACwALQAwADIAMAAwADEANQA5ADoAPAA8ADwA
PAA+AEAARABGAEcASABGAEgARgBGAEsASwBLAEwASwBKAEkARwBKAEwATQBNAEkASgBI
AEUARgBFAEUARQBBAEMARABGAEUAQgA/AEAAPwBAAD8APAA7ADsAOgA5ADUAMwAyAC0A
KwApACMAHgAfAB4AHgAaABoAGgAYABYAFAARAA4ACQAFAAIAAAAAAPz/+f/2//L/7v/s
/+v/6//t/+//7//w//H/8f/x//H/9P/4//n//P/9//3//f////3//f///////v/9//3/
/f/9//n/+P/2//T/8v/w//D/7f/s/+r/6P/k/+P/4v/i/+D/3//e/97/4P/g/+D/4P/e
/97/3//f/+H/4v/i/+L/5f/l/+f/5//o/+j/6f/r/+n/6f/p/+n/6v/q/+r/6v/q/+r/
6v/q/+r/6f/o/+n/6v/t/+3/7P/o/+z/7f/v/+7/7v/u/+7/7v/y//P/9P/3//n/+f/6
//z/+//8//7/AAACAAQABwAKAAoADQANAA4ADwAQABAADgAOAAsACQAIAAEA/f/7//r/
/f////7//P/8//v/+v/5//X/8v/z//X/+f/6//z//v8BAAEAAAD///3//f/8//z//v/9
//z/+v/5//j/9//3//X/9P/y//D/7v/r/+f/6v/p/+v/9f8EABUAJQAvAC0AJQApADoA
UQB0AJ0AtwC1AJ8AcgAqAO7/2//Q/6r/iv+E/4P/f/+C/4T/f/93/3H/b/98/5j/uP/X
//L/AgANABMADwALAAoABQADAAMABQAHAAgACQALAA4AEgAUABIAEgATABMAFAASABIA
EgAWABcAFwAYABYAFwAZABsAHgAfAB8AHwAiACIAIQAhACIAIgAjACUAJwAoACoAKgAo
ACoAKgAqACsAJwAkACMAJgAnACgAKQAqACsAKwAqACgAKQApACsAKgArACsAKwApACoA
LAAvADIAMwA2ADgANgA0ADMANQA7AD4AQgBEAEIAQABAAEAARQBGAEYARgBEAEYARABE
AEUARQBFAEYASABIAEgARwBHAEgASABHAEUASABIAEcARgBFAEUARQBFAEcASABKAEgA
RABAAEAAPgA+ADwAOAA2ADUAMwAxADAALwAvACsAKQAnACEAHAAZABgAGAAUABAAEAAO
AAwADgANAAwACQAGAAIA///+//7//f/8//r/9v/0//P/8//x//P/8//0//X/9f/1//X/
9f/4//j/+v////////8BAAEAAQADAAMA///9//z/+//7//f/9v/0//L/8P/u/+7/7//u
/+z/6v/o/+f/5v/m/+f/5//n/+j/5v/m/+b/5v/k/+L/4f/f/+H/5P/m/+j/6P/n/+j/
5//k/+L/4f/h/+P/4//j/+P/4f/g/9//3v/g/+D/4P/g/9//3//f/+H/3P/a/9z/3v/g
/+L/5P/l/+b/6f/o/+f/5//o/+f/6P/q/+z/6v/s/+//8v/1//n/+v/8//v//P/8//r/
+v/3//X/9P/t/+n/5//m/+r/7f/t/+z/7P/r/+r/6f/m/+T/5v/p/+n/6P/o/+j/5//n
/+b/5f/n/+f/5v/m/+T/4//i/+D/3v/c/9r/2f/Y/9j/1//W/9L/0//T/9L/0//Z/+H/
6v/7/wkADwALAAcAEQAqAEEAXAB7AJEAkQB1AEIA/v/W/9n/xv+U/3b/cv9n/2X/bP9o
/2P/Yf9d/1v/aP+E/6L/uf/O/+D/7f/3//n/9//x/+n/5P/h/+P/5f/m/+f/5v/o/+v/
7P/s/+z/7f/t/+//7v/v//D/8v/z//P/9P/z//P/9P/1//X/9f/0//P/9f/0//L/8f/y
//L/8//1//X/9v/4//j/+v/8//z//P8BAP///v///wMABQAHAAkACAAHAAUAAgADAAUA
BgAJAAwADQANAA0ADAAMAA0ADwAQAA8AEAAQAA4ADgAPABMAEgASABMAEgARABAAEQAS
ABMAFAAUABQAFAAWABQAFAAZABkAGQAaABwAHAAcABsAGgAaABkAFwAWABoAGwAbABoA
GQAZABkAFQAXABgAGgAZABYAEwAUABUAFgAVABIADgANAAsACQAHAAcACAAFAAQAAwD+
//r/+f/4//j/9P/z//T/8//y/+//7f/r/+f/6P/o/+n/7P/o/+X/4v/e/9v/2v/a/9v/
2//d/93/3v/d/93/3f/d/93/4P/g/+L/4v/h/+D/4f/h/+H/4//j/+P/4//k/+X/5P/h
/+H/4P/h/+D/3//g/+L/4v/h/+D/3//f/9//4P/g/9//3v/e/97/3v/e/97/2//a/9r/
2f/b/9z/3P/c/9//3//h/+H/4f/g/+D/4f/j/+P/4//j/+T/5P/k/+T/5v/i/+T/5f/m
/+f/6P/r/+3/7//z//H/8f/y//T/9P/0//X/9v/2//j/+//+//3////+//7/AAACAAMA
AgAAAP3/+//6//T/8f/w//D/8v/1//X/9P/0//P/8v/x//H/8P/z//f/+f/6//z//v/9
//3//P/7//v/+//6//r/+v/5//j/9v/0//L/8P/v/+7/7v/t/+z/6v/j/+H/6v/t/+v/
8f8AAA8AHQApACkAIwAnADoAUwB2AJsArQCnAI0AYgAkAPb/8f/k/7j/mP+K/3n/df98
/3z/df9z/23/Z/90/47/rv/L/+D/7v/9/wkACQAJAAYAAQD//////v////////8AAAIA
BQAGAAgACAAJAAkACQAIAAkACgAOAA8ADwAQABAAEQATABUAFAAVABUAFQAYABgAFwAX
ABkAGAAYABkAGQAaABwAHAAaABwAHAAcAB8AHQAcAB0AHQAdAB0AHQAhACMAJAAkACEA
IQAgACEAJAAnACkAKwApACoALAAvAC8ALwAxADIAMgAyADMANwA3ADgAOgA6ADgAOAA6
ADwAQgBEAEUARgBEAEYARABEAEUARQBFAEYARABEAEQAQwBEAEYARwBHAEcASgBKAEkA
RwBFAEQAQwA/AEEAQgBEAEIAPgA6ADoAOAA4ADYAMgAyADEALwAtACoAKQApACUAJgAl
ACAAHAAdABwAHAAYABgAGAAWABQAEgAPAAwABwADAAAA/v/+//3//f/9//z/+v/6//v/
/f/8//3//P/8//r/9//0//H/8v/0//P/9P/7//3///8DAP///f/9//v/+//7//z//f/5
//X/9P/y//D/7v/s/+z/7v/u/+3/7P/q/+n/6P/o/+b/5f/k/+T/5v/m/+b/5v/m/+b/
5//n/+n/6v/q/+r/6P/n/+j/5//p/+j/6P/p/+j/5//m/+X/5P/k/+b/5v/o/+b/5v/m
/+b/5v/n/+j/6//t/+3/7v/w//P/9P/2//j/+v/8////AgAEAAcABwAIAAcACAAIAAYA
BAABAP///v/6//f/9v/2//r//f/9//z/+v/5//j/9//0//L/9P/3//r/+v/7//z/+//7
//r/+f/5//n/+P/4//n/+f/5//j/9P/y//D/7//w//D/7//u//D/6f/n/+j/6f/t//v/
DAAZACUAKQAnACUAMQBKAGkAjgCrALUApQB3ADAA8P/g/9//uv+M/3r/dv9z/3P/cv9w
/2v/Y/9d/2f/hP+m/8T/3f/y//7/AwAFAAcACQAEAP///f/9//3///8AAAEABAAGAAkA
CgAHAAYABgAFAAQAAgACAAIAAgADAAMABAAGAAcACQALAA4ADwAPAA8AEQASABIAEwAZ
ABoAHAAfACMAJAAmACYAJQAmACUAJAAnACUAJAAlACYAJQAkACMAJAAlACUAJAAiACMA
IwAlACYAJwAnACcAJwAoACoALQAvAC8AMQAyADIAMgAzADcAOQA6ADwAPAA8ADwAPgBA
AEQARgBHAEgARgBIAEYARgBIAEcARgBGAEgASABIAEcASQBKAEoASQBHAEoASgBJAEkA
SQBKAEsARwBHAEYARgBGAEQAQgBEAEAAQAA+ADoAOAA3ADUAMwAuAC0ALQApACgAJwAi
AB4AGwAaABoAFgASABIAEAAOAA4ADQAMAAkACQAGAAQABAD+//v/+P/0//D/7v/t/+3/
7//x//H/8v/z//P/8//z//f//P/+/wIAAwADAAMABQAFAAUABwAHAAYABQAFAAUAAAD7
//n/9v/4//b/9P/0/+//7P/o/+T/5P/j/+L/4v/f/93/2//a/9z/3P/c/9z/3//g/+L/
4//h/+L/4v/i/+T/5f/o/+n/6//q/+r/6//r/+v/6//r/+r/6v/q/+r/5P/k/+T/5P/l
/+b/5//o/+j/6f/q/+3/7P/r/+v/7P/v//D/8v/0//T/9v/5//z/AQAFAAYACAAJAAoA
CgAIAAcABQAEAAQA/v/7//r/+v///wMABAAEAAAA/f/6//f/+P/2//j/+//8//z//f/+
/wEAAQAAAP//AQABAAAAAAD+//3//P/6//j/9v/0//P/8f/w/+7/7P/w//P/7//u/+//
8f/1/wAAEQAhAC0AMQAtACcAMgBPAHYAmwC5AMUArwB8ADgA+v/l/+D/vP+S/4T/g/99
/4D/hP9//3n/c/9v/3j/lP+2/9X/9P8EAAcACQAJAAcABgABAP////8DAAUABgAHAAYA
CAALAAwADgAQABMAFQATABAADwAOABIAEwATABQAEwATABQAFQAYABkAGQAZABsAHAAc
AB0AHgAeAB8AIQAlACYAKAAoACgAKgAqACoALAApACcAJwArACsAKwArACoAKQAnACQA
JAAlACUAJwAqACsAKwArAC0ALgAwADMANAAzADQANAA2ADYANwA7AD0APgBAAEAAQQBC
AEUASABIAEgARwBGAEgASgBIAEgATQBNAE0ATgBOAE4ATgBNAEsATABMAEsASwBQAFIA
UwBUAFMAUwBTAE4ATwBPAFAATgBKAEYARgBFAEYARQBCAD4APQA7ADkANAAzADMALwAs
ACsAJgAiACMAIgAiAB4AHgAeABwAGgAYABUAEgANAA4ADAALAAwABQABAP3/+P/x/+7/
7P/r/+7/8f/y//T/9v/3//j/+f/8/wAAAQAEAAQAAwACAAMA/////wEAAQACAAEAAQAB
AP3/+f/4//b/9v/0//L/8v/x//D/7v/s/+n/5//l/+T/5P/j/+L/4v/g/+D/4P/g/+T/
5v/p/+v/5//m/+T/4v/j/+P/5f/l/+b/5v/n/+n/5//n/+f/5//o/+j/6P/o/+b/5v/m
/+b/5v/l/+T/5f/o/+j/5//m/+X/5P/o/+n/6v/t/+7/7//x//T/9//4//r//P/9/wAA
BAAIAAoADQANAA4ADgAOAA0ACgAKAAcABQAEAP7/+//6//r//P///////v/+//3//P/7
//n/9v/3//n//P/8//3//v/9//3//P/7//v/+//6//r//f/9//3//P/5//b/8//x//D/
8P/v/+7/5v/j/+H/3v/f/+P/6//8/xMAIQAlACMAIwAjADIASwBsAJEArQC1AKEAbAAi
AOj/2f/Q/6z/iP98/3P/a/9u/3T/b/9r/2v/Zf9s/4z/sv/N/+D/8P/7/wEAAwD///z/
9//1//X/9f/3//j/+f/8//7/AQACAAMABAAGAAcABAACAAIAAgAEAAUABQAGAAgACQAL
AA0ADgAPAA8ADwASABIAEQARABYAFgAXABkAGgAaABsAGgAaABwAHAAcACAAHQAbABsA
HwAfAB8AHwAdAB0AHAAaABwAHQAdAB8AHgAfAB8AHwAhACIAJAAnACcAJwApACoAKwAs
AC4AMwAzADQANgA2ADgAOAA6ADwAPgA+AD0APAA5ADoANwA2ADsAOwA7ADwAOgA6ADoA
OQA5ADoAOgA5ADgAPAA9AD0APgA9AD0APQA7AD0APgBAAEEAPgA7ADwAOAA4ADYAMgAu
AC0AKwApACQAIwAjAB8AHgAdABgAFAARABAAEAAMAAkACAAFAAIAAQD///3/+f/1//L/
8P/w/+//7f/r/+j/5//m/+b/5//m/+f/5v/m/+X/5f/l/+X/5f/o/+j/6v/u/+//8P/z
//H/8f/z//P/9P/z//P/8//z/+//7v/s/+r/6P/m/+b/5//m/+T/4v/i/+H/4P/g/+D/
3//e/97/3P/c/9z/3P/c/9z/3f/d/9v/3P/c/9z/2v/Z/9r/2f/Z/9j/2P/Z/9f/1//X
/9f/1v/W/9b/1v/W/9b/1v/W/9X/0//R/9H/0P/P/83/0P/S/9X/1v/X/9j/2P/Z/9r/
3f/b/9v/3P/e/93/3v/g/+L/5P/m/+n/7P/u//H/8f/y//H/8P/u/+r/6f/n/+b/5v/e
/9v/2v/a/9v/3f/c/9r/2v/Z/9j/1//U/9L/1P/X/9j/2P/Z/9r/2f/Z/9j/1//Z/9n/
2P/Y/9b/1f/U/9L/0f/Q/8//z//M/8z/y//K/8j/w//B/8T/xf/D/8f/1P/n//n/AwD/
//v/AQAQACsATgBzAIUAfwBpAD4A/P/K/8H/tP+M/3D/aP9b/1P/Vv9S/0//Tf9F/0f/
Vv9u/4z/qf+8/8z/2//j/+X/4//g/9v/2f/Z/9n/2f/Y/9f/2v/c/9//4P/g/+D/4f/h
/97/3P/c/9z/3//h/+L/5P/j/+P/5P/l/+T/5f/l/+X/5//m/+T/4//k/+L/4f/h/+T/
5v/p/+r/6f/q/+n/6P/t/+v/6v/r//D/8f/y//P/8//z//L/8P/y//X/9//7//7/////
/////v/+////AQAFAAUABwAIAAcABgAGAAkACQAIAAgABgAFAAQABQAGAAsADAAMAAwA
CgAMAAoACgANAA0ADQAOABAAEAAQAA8AEQASABIAEQAOABAADwANAA4ADwARABMAEAAR
ABEAEgAOAAoABgAGAAcACAAHAAQAAgABAP///f/6//n/+f/1//P/8f/r/+b/5v/m/+f/
5P/k/+T/4v/g/93/2//Z/9X/0f/O/8z/zP/M/8v/yv/I/8j/yP/J/8v/yf/J/8f/xv/G
/8X/xP/D/8X/yP/I/8r/zP/L/8r/y//K/8v/zv/P/9D/z//P/8//0P/N/83/zP/N/8z/
y//M/83/zP/K/8j/x//H/8f/yP/H/8X/w//C/8X/xv/H/8j/x//G/8b/xf/G/8j/yf/K
/8j/x//I/8f/x//G/8b/x//I/8n/yv/L/83/zv/P/9D/0v/Q/9D/0v/S/9L/0v/V/9f/
2f/d/93/3f/e/+D/4v/k/+f/6v/n/+j/6v/s/+3/7//u/+7/8P/y//P/8v/u/+v/6f/o
/+H/3f/b/9r/4P/j/+P/4v/i/+H/4P/f/+D/3v/g/+P/5v/m/+f/6P/n/+f/5v/l/+b/
5//n/+j/5//l/+P/4P/e/9z/2v/Z/9b/1v/V/9T/0P/N/83/zv/P/9X/3//u//3/CwAV
ABUADwAPACAAOwBaAH0AlwCdAIkAXAAeAOr/3//U/6z/iv9+/3P/cf94/3D/Zf9h/13/
Vf9g/3z/mv+3/87/3P/n//H/+f/3//T/7//t/+3/7P/t/+3/7f/s/+7/8f/y//P/9P/2
//f/+P/2//b/9v/4//n/+f/6//z//f///wEAAAABAAEAAQADAAQABAAFAAcABgAGAAcA
BgAGAAcABgAHAAoACwAMAA8ADQAMAA0ADwAPAA8ADwARABEAEAAOAA8AEQASABUAGAAZ
ABkAGQAXABgAGgAdAB0AHQAfACAAHgAeAB8AIwAkACQAJQAkACQAJAAmACgAKQAqACoA
KgAsAC4ALAAsADEAMQAxADIAMwA0ADUANQAzADQANAAzAC8AMgAyADEALgAtAC0ALQAu
ADEAMwA2ADIALgAqACoAJwAmACMAHgAcABsAGQAXABUAFQAWABMAEgARAAwACAAFAAQA
BAAAAP7//v/8//r/+//5//f/8//y//D/7//w/+7/7f/s/+r/6P/o/+n/6//q/+v/6v/q
/+j/5f/i/9//3//i/+L/5P/n/+f/5//p/+f/5//p/+n/6f/p/+r/6//n/+P/4v/g/+D/
3v/c/9z/3P/c/9v/2v/Z/9n/2f/a/9r/2f/Y/9j/1//W/9X/1P/V/9b/2P/Z/9f/2P/Y
/9j/1//X/9n/2f/a/9r/2//d/9z/2//a/9n/1v/W/9b/1v/W/9b/1v/Y/9j/2P/Y/9v/
3f/f/+P/4//j/+T/5v/o/+r/7f/w//D/8v/1//j/9//5//j/+P/7//z//P/6//X/8f/u
/+z/6P/n/+j/6v/u//H/8f/w/+3/6//p/+f/6P/o/+z/8f/w/+7/7f/s/+7/7//v/+//
7P/r/+n/6P/o/+f/5v/k/+L/4P/e/93/3f/e/97/3v/W/9P/1//a/93/6////wwAFQAb
ABsAFwAlAEEAYACDAKAApwCVAGUAJQDu/9z/1P+v/4L/bP9k/17/Xf9h/2D/Wv9V/1f/
X/93/5b/sv/K/93/7P/2//X/8f/x/+//7f/p/+j/6f/u//H/8//1//b/+P/7//z/+//6
//r/+f/6//j/+P/4//r/+//7//z//f///wIABQAFAAUABAADAAcACAAIAAkACwAKAAoA
CwAOABAAEwAUABIAFAAUABQAGAAVABMAEwAVABUAFQAVABUAFQAUABIAFQAXABgAGwAb
ABsAGgAZABoAHAAfACMAJQAlACcAKAAqACoAKwAvAC8AMAAyADIAMgAyADQANgA3ADgA
OAA4ADgAOgA4ADgAOwA7ADsAPAA8ADwAPAA7ADoAOgA5ADcANwA6ADoAOQA5ADkAOgA7
ADkAOwA8AD4AOAAyACwAKgApACoAKQAmACQAIwAhAB8AHAAbABsAFwAWABUAEAAMAAkA
CAAIAAQAAgACAAAA/v/9//v/+f/1//H/7v/s/+z/6//p/+f/5P/f/9z/2v/Z/9v/3f/d
/97/4f/h/+H/4f/l/+j/6P/q/+3/7f/t/+//7f/t/+//7//u/+3/7f/t/+r/5f/j/+D/
4P/e/9z/3P/Z/9j/1v/U/9L/0f/Q/9D/z//N/8v/yv/M/8z/zP/M/8//0P/S/9P/0f/S
/9L/0v/V/9X/1//X/9b/1P/T/9P/1P/V/9b/1//W/9D/0P/U/9b/1P/U/9T/1P/V/9X/
1f/X/9n/2f/a/9z/3f/e/+D/4v/i/+T/5//q/+3/8f/y//T/8//0//T/8v/y//H/8f/y
/+z/6f/o/+j/7P/v/+//7v/q/+n/6P/n/+f/5v/p/+3/7v/u/+//8P/z//P/8v/x//D/
7//t/+z/7P/r/+r/6P/m/+T/4v/h/+D/4P/f/97/2v/X/9P/zv/P/9H/2//q//n/BwAV
ABsAFwATACQAQwBmAIsApQCpAJEAWgAQANj/zf/I/6T/fv9w/2v/af9s/2z/Zf9h/1//
Xf9o/4j/qP/B/9r/7P/3//n/+//3//T/7//t/+3/8f/z//T/9f/2//j/+//8//r/+v/7
//v/+P/2//b/9v/6//v/+//8//v/+//8//3///8BAAIAAwAJAAoACgALAA4ADgAPABEA
EwAUABYAFgAWABgAGAAYABwAGQAXABcAFwAXABcAFwAUABMAEQAOAAwADQANAA8AEgAT
ABMAEwAUABYAGQAdAB4AHQAeAB4AIAAgACEAJQApACoALAAsACwALAAuADAAMwA0ADQA
NAA0ADYANAA0ADUANQA1ADYAOAA4ADgANwA2ADYANQAzADQAOAA5ADkANwA1ADQAMwAz
ADUANgA4ADYAMgAuAC4ALAAsACoAJgAkACMAIQAfABsAGQAYABMAEgARAAwACAAHAAYA
BgACAP///v/7//j/+P/3//b/8//u/+r/5//m/+P/4f/f/9z/1f/S/9D/z//Q/9P/1P/W
/9n/2f/Z/9n/2f/c/9z/3v/i/+P/5P/n/+X/5f/n/+f/5P/j/+P/4//j/9//3v/c/9r/
2P/W/9b/1f/U/9L/0P/Q/8//zv/O/8z/y//K/8r/zP/M/8z/zP/M/8z/zf/N/8z/zP/L
/8r/zv/P/9L/0//R/9D/0P/R/9P/0//T/9P/0v/S/9L/0v/R/9D/z//O/9H/0//V/9n/
1//Z/9j/1v/Y/9r/3f/d/+L/5P/m/+n/7f/x//L/9f/1//X/+P/5//j/9//0//P/8P/u
/+v/6v/s/+z/7P/u//D/7P/q/+j/5//o/+n/6v/u//H/8v/z//D/7//u/+3/7P/s/+r/
6v/q/+r/6P/o/+j/6P/l/+T/4//i/+D/4P/g/+D/3f/c/9v/2v/h/+b/6//w//z/BgAQ
ABoAJgAyAD4ASgBeAHAAggCUAGoAQgAaAPL/1/+8/6H/hv9+/3j/cv9s/2r/aP9m/2T/
a/9w/w==
         </WaveFormData>
      </LeadData>
      <LeadData>
         <LeadByteCountTotal>10000</LeadByteCountTotal>
         <LeadTimeOffset>0</LeadTimeOffset>
         <LeadSampleCountTotal>5000</LeadSampleCountTotal>
         <LeadAmplitudeUnitsPerBit>4.88</LeadAmplitudeUnitsPerBit>
         <LeadAmplitudeUnits>¦ÌV</LeadAmplitudeUnits>
         <LeadHighLimit>2147483647</LeadHighLimit>
         <LeadLowLimit>268435456</LeadLowLimit>
         <LeadID>V3</LeadID>
         <LeadOffsetFirstSample>0</LeadOffsetFirstSample>
         <FirstSampleBaseline>0</FirstSampleBaseline>
         <LeadSampleSize>2</LeadSampleSize>
         <LeadOff>FALSE</LeadOff>
         <BaselineSway>FALSE</BaselineSway>
         <ExcessiveACNoise>FALSE</ExcessiveACNoise>
         <MuscleNoise>TRUE</MuscleNoise>
         <LeadDataCRC32>2006322256</LeadDataCRC32>
         <WaveFormData>
EAAQABAAEAAQABAAEAAQABAAEAAQABAAEQASABMAFAASABIAEgASABUAFgAXABgAFQAU
ABMAEgAUABYAGAAaABoAGgAaABoAHQAeAB8AIAAhACIAIwAkACcAKAApACoAKwAsAC0A
LgAuAC4ALgAuADEAMgAzADQANQA2ADcAOAA4ADgAOAA4ADgAOAA4ADgANQAyAC8ALAAt
AC4ALwAwAC8ALgAtACwAKgAqACoAKgAtAC4ALwAwAC4ALgAuAC4AMQAyADMANAAyADIA
MgAyADEAMAAvAC4ALwAwADEAMgAtACoAJwAkACEAIAAfAB4AHQAcABsAGgAYABgAGAAY
ABYAFgAWABYAFgAWABYAFgAWABYAFgAWABgAGAAYABgAFgAWABYAFgAYABgAGAAYABgA
GAAYABgAGgAaABoAGgAaABoAGgAaABoAGgAaABoAHAAcABwAHAAeAB4AHgAeAB4AHgAe
AB4AIAAgACAAIAAiACIAIgAiACAAIAAgACAAHwAeAB0AHAAeAB4AHgAeAB4AHgAeAB4A
HgAeAB4AHgAdAB0AHwAgACAAHgAgACIAJAAlACYAJgAlACcAKAArAC0AMAAyADQAOAA7
AD4AQgBAAD4APAA5ADkANwA2ADYAOAA8ADwAPgA6ADcANAAwADEALgAuAC0AKgAnACUA
JAAkACMAIgAgACEAIwAkACUAIwAiACAAHgAfAB4AHwAgAB4AHgAhAB8AGwAbABoAGgAb
ACEAJgAlAB8AIQAkACMALQBMAG0AkAC/APAAGwFEAV0BVAEzAR0B+wCuAEoA5v9+/zH/
C//2/vz+Gf8v/0D/Vf9u/4n/pv/B/9r/6f/2/wMACwAOABAAEQARABEAFQAXABcAGAAb
ABwAHgAfAB0AHQAeAB4AHgAeAB4AHgAcABsAGgAZABsAGQAYABgAFgAWABYAFgAYABgA
GAAYABkAGgAdAB4AGwAaABoAGQAcAB0AHgAfAB4AHQAcABsAHAAcABwAHgAgACAAIQAh
AB8AHwAfACAAIQAjACUAJQAnACcAKAAqAC8ALwAwADEAMwAzADYANwA3ADgAOAA3ADgA
OQA7AD0APgA9ADwAOwA8ADwAOwA7AD0APQA9AD0AOAA3ADYANQA2ADYANwA3ADQAMwAz
ADMAMgAvAC4ALQAuAC8AMAAyADIAMQAvAC4ALwAxADIAMQAuAC4ALgAuACwAKwArACgA
KAApACkAJwAkACQAIQAhACMAIQAfABwAGgAZABYAFgAWABQAEwATABEADgAOAAwACgAL
AAsACQAIAAgACAAGAAUABgAIAAkACQAKAAoACgAJAAkACQAIAAcABwAIAAkADAAMAAwA
DAANAAoACgALAA0ADQANAA0ACwALAAsACgAIAAgACAAJAAwADQAOABAADgAOAA4ADgAL
AAsADAALAAwADQAOAA8ADwAPABAAEAAOAA4ADQANAAsACwALAAsABgAGAAkACgALAAwA
DQANAA8AEAAQAA4AEAASABAAEQASABIAEwAVABYAGQAdACAAIgAkACUAJwApACwAKQAo
ACcAJQAkACMAIwAkACMAJAAhACAAIgAjACQAJAAfABoAGAAVABEADwAOAA4ADQANAA0A
DAAKAAsACwALAA0ADgAOAA4ACwAIAAcABgAEAAQABwAFAAsADQAMAAoABwAFAAQABQAF
AAkADAAPABMAKgBNAHYAowDUAAMBLgFDATQBFwEBAd8AmAA6ANb/cP8j//f+4P7e/vv+
D/8c/zP/Vv93/5L/rf/E/9H/2P/j/+3/8P/2//n/+//9/wEAAwADAAQAAwAEAAYABwAF
AAUABgAGAAMAAgABAAAAAwADAAMAAwADAAEAAAAAAP7//v/+//7/AAAAAAAAAAACAAIA
BAAEAAYABgAHAAcABwAHAAcABwAFAAUABQAFAAYABgAGAAgABgAGAAcABwAJAAkACQAK
AAkACwANAA0ADgAPABEAFAAXABcAGAAZABkAGQAcAB0AHgAgACEAIQAiACMAJQAnACcA
JwAnACcAKgAqACkAKQAnACcAJwAnACcAJwAnACcAJQAkACQAIwAiACEAIQAhACEAHwAf
AB8AHQAdAB0AHgAgACEAIQAiACEAIQAgAB0AHAAcABwAHAAeAB0AHQAaABcAFwAWABMA
FAAUABEAEQAQAA0ACgAGAAYABQACAAIAAQAAAAAAAQABAP7//v/8//r/+f/3//P/8v/y
//L/8P/v//D/8v/z//T/9v/3//j/9//3//f/9v/2//f/+f/7//r/+v/6//r/9//0//T/
9f/4//n/+v/7//n/+f/5//j/9//2//X/9f/3//f/9//4//r/+v/6//r/+P/5//v/+//7
//v/+//7//v/+//8//z//v/+//3//f/7//v/+//7//z//P/8//3/+//5//n/+v/8/wAA
/v/+//7//v/9//3///8AAAAA/v8AAAIAAgADAAQABAAFAAcACAALAA8AEgAUABYAFgAX
ABgAGgAcAB4AIAAhAB0AGwAaABoAGQAaABcAFgAXABcAFwAWABIADgANAAsACgAJAAkA
CgAGAAUABAACAAAAAQABAAEAAwAEAAQABAAGAAQABAAEAAQABAAHAAUAAQD///7//P/7
//n//P8DAAUABQAIAA0ADQASACsATAB1AKQA1QAAASUBNAEfAf0A4wC+AHgAHgC+/13/
F//s/s7+1f73/g7/If8+/13/ev+T/6z/wf/Q/9v/6f/w//T/9//5//v/+//9//3//v8B
AAIABAAFAAYABwAJAAoABgAEAAIAAAACAAMABAAFAAUAAwACAAIAAgACAAIAAgADAAQA
BQAGAAUABAAFAAQABAAEAAUABQAGAAcACAAJAAcABwAHAAcACgAKAAoADAAJAAgACAAH
AAkACQAJAAoACwANAA8ADwAPAA8AEAASABYAFwAZABsAGgAZABsAGwAdACAAIgAjACEA
IQAiACMAJwAnACcAJwAoACgAJwAnACkAKQApACkAJQAlACUAJQAlACQAJAAjACEAHwAe
AB0AHQAbABsAGwAaABkAGAAYABoAGwAbABwAHgAfAB8AHQAcABwAHAAcABoAGQAZABYA
EwATABIADwAQABAADQANAA4ADQAMAAoACQAHAAMAAgACAAAA//////7/+v/5//b/9P/1
//X/8//y//L/8v/w/+7/7v/v/+//8P/y//P/9P/0//P/8v/w//H/8f/y//P/8v/y//L/
8v/0//L/8//1//X/9f/1//X/9f/1//X/9P/2//b/9v/3//X/9f/1//b/+P/4//j/+P/2
//f/+f/5//f/9//3//f/+f/5//r/+v/8//z/+//7//v/+//7//v/+v/6//r/+//7//n/
+f/6//j/+P/5//n/+f/8//z/+//3//r/+f/6//j/+P/4//j/+P/5//n/+//8//3//P//
/wIAAQABAAEAAAACAAUABwALAA0AEAASABQAFwAZABsAHgAgACAAIAAfABsAGQAYABgA
FgAYABYAFgAYABcAFgAUABEADAAKAAcABgAFAAUABgAEAAMAAgAAAP/////+//3///8A
AAAAAAAAAP7//v/+/wAAAAADAAEA///7//j/+v/5//f//P8FAAcACQAMAAsABwAUADUA
VAB5AKoA1QD6AB8BKgERAecAyQCcAFIA/P+i/0v/C//k/s7+3f77/gr/Hf86/1f/dP+T
/67/v//O/9v/4//o/+3/8f/0//f/9//5//n/+v/9/wAABAAHAAQAAwADAAIAAAAAAAAA
AAADAAMAAwADAAEA///+//7///8AAAEAAgABAAAA///+/wAAAAACAAIABAAEAAUABQAD
AAMAAwADAAEAAQABAAEABAAEAAQABgAIAAgACQAJAAkACQAJAAoACQALAA0ADQANAA0A
DgAQABQAFQAXABkAFgAVABcAFwAcACAAIwAlACMAIQAgAB8AIgAjACQAJQAkACQAIwAj
ACEAIQAhACEAIAAhACIAIwAfAB4AHgAdABwAGwAbABsAGQAXABcAFwAZABkAGQAaAB0A
HQAcABwAGwAbABoAFwAXABgAGQAaABoAGQAZABYAEwATABIADwAOAA4ACwALAAkABwAF
AAIABAAFAAQABgADAAAA/v/9//3/+v/6//j/9v/3//f/9f/2//b/9v/0//H/8v/0//X/
9f/2//b/9v/3//f/9//2//b/9//5//v/+f/4//f/9v/3//b/+P/7//z/+//6//n/+//7
//v/+v/7//z//f///wEAAQABAAIAAgACAAIAAgD/////AAD//wAAAQACAAMABAAFAAcA
CAAFAAQAAgABAAIAAwAEAAUAAgACAAIAAwAFAAMAAwAEAAQABAAFAAUAAQAAAAEAAgAD
AAQABwAHAAkACgAKAAgACgAMAAwADQAOAA4ADQAPABAAEwAZABwAHgAgACMAJQAnACoA
KgAqACoAKQAlACMAIgAiACQAJgAkACQAJgAlACQAIgAgABwAGwAZABUAEwASABIAEAAP
AA4ADAAOAA8ADwAPAA4ADgANAAwADgAMAAwADAAMAAwADwANAA0ACwAMAAwADQARABIA
EwATABkAHAAbAB0ANABXAHQAlwDEAPUAJAFBAToBEwHvANEAlAA0ANT/fv81/wX/6v7o
/gP/Gf8o/zv/VP9x/5D/qf++/9H/4v/x//v/AgAEAAUABQAFAAUABwAHAAgACQAKAAwA
DQANAA0ADgAOAA8AEAARABIAEwATABMAEwATABEAEAAQAA4ADgAOAA4ADQAMAAsACgAM
AAwADgAOAAwADAANAA0ADgAPABAAEQAPAA8ADwAPABMAFAAVABgAFQAUABQAEwATABMA
EwAUABcAGQAbABsAGwAbABwAHgAhACEAIgAjACMAIwAmACcAKAAqACsAKwApACkAKgAr
AC0ALQAtAC0ALAAsACsAKwAtAC0ALQAtACsAKwArACsAJwAmACYAJQAkACMAIwAjACMA
IQAhACEAIwAjACMAJAAlACUAJAAkACUAJwAoACcAJAAkACQAJAAmACUAJQAiACMAIwAi
AB8AHQAcABgAFwAYABcAFgAUABQAEwAQABAADwAOAA4ADwAOAAoACQAGAAUABQAEAAEA
AgAEAAYABgAFAAYACAAJAAkACgAKAAoACgAJAAgABgAFAAUABgAHAAoACgAKAAoACwAI
AAgACQALAAsACwALAAwADQAOAA4ADgAOAA4ADwARABEAEQASABIAEgASABIADwAPABAA
DwAOAA8AEAARABMAEwAUABQAFAAUABMAEwATABMAEwATABAAEAAQABEAFQARABAAEgAS
ABIAEgAUABUAGAAaABgAFgAYABoAFwAXABcAFgAYABsAHQAhACQAJgAnACgAKgAtADAA
NAA2ADYANgA1ADEALwAuAC4ALgAwAC4ALgAsACsAKgAoACcAJAAkACMAIwAhACAAIAAd
ABsAGQAWABYAFwAXABcAFQAWABYAFgAWABQAFAAUABQAFAAXABUAEwAPAAwAEgAXABMA
FAAXABUAFwAcAB0AGwAuAFEAcgCbAM4A+QAiAUUBUAE1ARMB+QDIAHAADgCo/0//Ff/0
/ur+//4b/yr/O/9U/3H/jP+p/8D/0f/i//H/+/8CAAQABwAJAAsADQAPAA8AEAARABIA
FAAVABUAFQAWABYAFwAYABkAGgAbABsAGwAbABsAGQAYABgAFgAWABYAFgAUABQAFAAU
ABYAFgAYABgAGAAYABkAGQAWABUAFAATABUAFQAVABUAFAAUABQAFgAYABoAHQAfAB0A
GwAZABgAHAAfACIAIwAhACEAIgAkACUAJQAmACcAKQApACwALQAuADAAMQAxAC8ALwAw
ADEANgA3ADgAOQA5ADgANgA1ADUANQA1ADUAMgAxADAALwAuAC4ALwAvADAALwAvAC8A
LgArACoAKQApACkAKQAqACkAKQAoACgAKAApACkAJwAnACgAKQAqACgAJwAnACQAJQAl
ACQAIQAiACIAHwAfAB8AHQAbABgAGAAXABQAFAARAA4ADAALAA0ACgAKAAgACAAJAAkA
BwAGAAYABgAEAAIAAgADAAMAAQACAAIAAgAFAAcACQAKAAYABQAFAAUABAAEAAQABAAF
AAIAAgADAAMAAwADAAMABgAHAAgACAAGAAYABgAHAAcABwAHAAgACgAKAAoACgAJAAkA
CgAJAAgACQAKAAsACgAJAAkACAAKAAoACQAJAAcABwAHAAcABAAEAAYABwAIAAYABgAG
AAYABQAFAAcACAAIAAYACAAKAAwADQAOAA4ADwARABIAFQAZABwAHgAgACEAIwAlACgA
JwAmACUAIwAhAB8AHgAeAB4AIAAeAB4AIAAfAB4AHAAZABQAEgAPAA8ADQAMAAwACgAJ
AAgABgAGAAcABwAHAAgACgALAAwACwAIAAcABgAIAAgACwAJAA0ACQAGAAQAAwADAAYA
BwAFAAcADAANABUANABZAHwAqwDcAAcBMgFFATYBFwEBAeEAmgA8ANj/dP8p//3+3v7g
/v/+E/8g/zn/Wv93/5T/rf/C/9P/4P/p//H/+v/+/wEAAwAFAAUABwAHAAgACwAMAA4A
DwANAA0ADgAOAAwADAAMAAwACwALAAsACwANAAsACgAKAAgACAAIAAgABgAGAAYABgAI
AAgACgAKAAsADAAOAA8ADQANAA0ADQAOAA8AEAARABEAEAAPABAAEgASABMAEwATABMA
EwAUABMAFQAXABcAFwAXABgAGgAeAB8AIQAjACEAIQAkACUAKAAqACsAKwArACsALAAt
ADEAMQAxADEAMAAwAC8ALwAtAC0ALQAtAC0ALQAtAC0ALAAsAC0ALQAqACkAKQApACsA
KQApACkAKAAnACYAJgAqACsAKwAsACsAKwAqACcAJgAmACYAJgAkACMAIwAgAB8AHwAe
ABsAGAAYABUAFQATABEADwAMAA0ADQALAAwADAAKAAkACQAIAAQAAwAAAP7///////3/
/P/8//z/+v/1//T/9P/z//b/+P/5//r/+f/5//n/+P/5//n/+v/7//r/+v/6//r/+P/0
//P/8//2//f/+P/5//b/9f/0//L/9P/0//T/9f/y//H/8P/w//L/8v/y//L/8//1//j/
+f/1//X/9f/1//X/9f/2//b/9v/2//X/9f/1//X/9f/1//b/9v/2//f/8//x//H/8v/1
//b/9//4//v/+//9//7//P/6//z//v8AAAEAAgACAAEAAwAEAAcADQAQABIAFAAVABcA
GQAcAB4AHgAeAB0AHQAbABoAGgAcAB4AHAAcABkAFwAVABIAEQAOAA4ADQALAAkACAAI
AAgABwAGAAQABgAHAAcABwAHAAgACAAIAAYABAAEAAQAAgACAAUAAwAHAAsACgAGAAUA
BQAEAAcACQAHAAwADwALABIALwBUAH0ArADdAAoBLQE8AS0BCQHtAMgAgAAkAMT/Zf8d
//L+2P7j/v/+EP8h/zz/W/94/5f/tP/H/9L/2//l/+z/8//3//r//f8AAAMABAAGAAUA
BgAIAAkACgALAA0ADgALAAoACQAIAAsACwALAAsACwAJAAgACAAIAAgACAAIAAYABgAG
AAYABAAEAAYABgAHAAgACgALAA0ADQANAA0ADAALAAoACQALAAwADQAQAA8ADgAOAA0A
DQANAA0ADgARABMAFQAVABcAFwAYABoAGwAbABwAHQAfAB8AIgAjACQAJgAnACcAKAAp
ACsALQAsACsAKgApACoAKgApACkAKwArACsAKwApACkAKQApACcAJgAmACUAJQAlACYA
JwApACcAJwAnACYAJQAkACQAJQAlACQAJAAmACcAJwAlACIAIgAiACIAIAAfAB8AHAAa
ABkAFwATABQAFAARABEAEgARABAADgANAAsABwAGAAcABgAGAAcABAAAAP///P/7//v/
+v/3//b/9v/2//T/8v/y//P/8//0//b/9//4//b/9f/0//L/7//v//D/8f/w//D/8P/w
/+//7P/s/+3/7//v/+//7//x//H/8f/w/+3/7P/r/+v/6//r/+v/7P/q/+r/6v/q/+z/
7//z//X/8P/v/+7/7f/t/+3/7v/u/+//8P/w//H/7//v/+//7//w//D/8P/x//H/7//v
//D/7//u/+7/7f/v//D/7f/s/+v/6v/t/+3/7//w//L/8P/y//T/9P/1//b/9v/5//v/
/P///wMABgAIAAoACQALAA0AEAASABIAEgARAA0ACwAKAAoADAAOAAwADAAKAAkACAAG
AAIA/v/9//v/+v/5//n/+v/2//X/9P/y//L/8//z//P/9P/2//f/+P/2//T/9P/0//T/
9P/3//X/8f/r/+z/6P/p/+n/7P/z//f/9//0//P/8/8AAB8AQgBnAJQAwQDsABEBHAEB
Ad0AwwCYAE4A9v+W/zf/8f7K/rb+x/7l/vz+C/8k/0X/ZP9//5T/p/+2/8X/0f/Y/93/
4f/k/+f/5//p/+n/6v/t/+7/8P/x//H/8f/y//L/8f/w/+//7v/t/+3/7f/t/+//7f/s
/+z/7P/s/+z/7P/p/+j/5//m/+f/6P/r/+z/6//q/+r/6f/p/+n/6f/p/+v/6//r/+v/
7P/s/+z/7v/s/+z/7f/t/+//7//v//D/8P/x//L/8f/y//P/9f/4//n/+f/6//v//P/9
/wEAAwACAAQABQAFAAUABQAGAAcACwALAAsACwAKAAgABQADAAYABwAIAAkABQAFAAUA
BQAFAAQABAADAAQAAwADAAMAAQD///////8BAAEAAQACAAUABQAEAAQAAwADAAIA///+
//7//v/+//z/+//7//j/+f/5//j/9f/0//T/8f/x//D/7f/q/+b/6P/n/+T/5P/h/97/
3P/b/93/2v/a/9j/2P/Z/9n/1//U/9T/1P/S/87/zv/P/8//zv/O/83/zP/O/8//0P/Q
/9H/0f/S/9P/1P/U/9T/1P/U/9L/0//V/9T/0//S/9H/0v/T/9T/1P/U/9T/1P/V/9f/
1//X/9j/2v/a/9r/2v/Y/9n/2//b/9r/2//c/93/3P/b/9v/2v/a/9r/2f/Z/9r/2//c
/93/3P/c/9z/3f/f/93/3f/e/93/3P/c/9v/1//Y/9b/1//a/93/3v/f/+D/3//f/+H/
4v/i/+D/4v/k/+L/4//k/+T/5//p/+r/7f/x//T/9v/4//b/9//4//r//f/+///////9
//v/+v/6//n/+v/3//b/+P/3//b/9P/y/+7/7f/r/+v/6f/o/+j/5P/j/+L/4P/g/+H/
4f/h/+D/4P/f/97/3//e/9//4P/g/+D/4//h/9//2//a/9z/2//Z/9r/3f/j/+f/6v/p
/+n//P8ZADgAYQCSAL8A5AAJAQ4B7wDHAKcAdAAiAMz/dP8h/+f+wv60/sv+5/7y/gn/
Kv9D/17/ef+O/6H/sv+//8n/0P/W/9n/2//d/9z/3f/c/9z/3v/g/+P/5f/l/+X/5v/m
/+T/5P/k/+T/5//n/+f/5//l/+P/4v/i/+H/4v/j/+T/4v/i/+L/4v/f/97/3//e/+D/
4v/l/+f/5P/j/+L/4f/i/+P/5P/l/+f/6P/p/+z/6//q/+r/6f/q/+v/7P/u/+//8f/z
//P/8v/x//H/8v/4//n/+//9//z/+//9//3//v8AAAEAAQD/////AAABAAQABQAGAAcA
BgAGAAUABQAFAAUABQAFAAMAAwADAAMAAwACAAIAAQD///3//P/7//7//f/+/////v/9
//z//P/7//v/+v/6//3///8AAP//AAAAAAAAAAAAAP/////8//r/+f/3//P/9P/0//H/
8f/x/+//7f/q/+v/6//p/+r/5//k/+L/4f/h/97/3v/c/93/3//g/9//3P/c/9z/2v/Z
/9r/3P/d/93/3v/e/97/3f/d/93/3P/c/93/3//h/9//3v/d/9z/3v/c/93/3//h/+H/
4f/h/+P/4//j/+L/5P/k/+T/5f/k/+P/4v/i/+X/5v/n/+j/5v/n/+n/6f/o/+n/6v/r
/+n/6f/q/+r/6P/o/+f/5//p/+n/6f/p/+r/6v/q/+v/6//p/+j/6v/q/+r/6v/r/+v/
7f/u/+7/7P/u//D/8f/z//X/9v/2//f/9//5//v//v8AAAIABgAJAAwAEAAPAA4ADQAL
AAkABwAGAAYABgAIAAYABgAGAAUABAACAAIA/v/9//v/+//5//j/+P/0//P/8v/w//L/
8//z//P/8f/y//L/8v/w/+7/7v/u/+7/7v/x/+//7f/r/+r/6v/p/+n/7v/z//P/8//4
//f/9f8AAB8AQgBnAJYAxQD0AB8BKgERAe0A0wCkAFQA9v+Y/z//Bf/i/sz+1f7x/gD/
Ef8s/0n/Zv+D/5r/q/+4/8f/1f/c/+L/5f/n/+n/6//t/+3/7v/u/+7/7//v//D/8f/z
//T/9v/2//b/9v/1//X/9f/1//b/9f/1//b/8v/y//L/8v/z//T/9f/2//X/9P/1//T/
8//y//L/8f/y//P/9P/1//X/9f/1//X/9v/2//b/+P/2//b/9//3//f/9//3//j/+f/7
//3//f/7//v//P/+/wEAAQACAAMAAwADAAYABwAIAAoACwALAAsACwAMAA0ADwAPAA8A
DwAQABAADwAPAA8ADwAPAA8ADgAPABAAEQAOAAwACwAJAAYABQAFAAUAAwABAAEAAQAE
AAUABgAIAAcABwAGAAYABQAFAAQAAQACAAIAAgACAAMAAwAEAAIAAQABAAAA/f/6//r/
9//3//f/9f/z//D/8P/v/+z/7P/r/+r/6v/r/+n/5v/m/+T/5P/l/+X/4//i/+L/4v/g
/9r/2v/b/9v/3f/e/97/3v/d/93/3f/c/9v/2//c/93/4P/g/+D/4P/d/9r/2v/b/9v/
2//b/9v/3f/d/93/3P/d/97/3//h/+P/4//j/+T/4f/g/9//3v/f/+H/5P/l/+H/4f/h
/+H/4f/h/+L/4v/j/+T/5P/l/+L/4f/g/9//3v/e/97/3//d/9v/3P/c/9z/3P/c/97/
3//i/+T/4v/g/+L/5P/l/+f/6f/q/+n/6//s/+//8f/0//b/+P/6//3/AAAEAAIAAAD+
//v/+//5//j/+P/6//z/+v/6//f/9f/z//D/8f/u/+7/7f/p/+X/4v/g/+H/4f/h/+D/
3v/f/9//3//d/97/3v/e/+D/3v/e/97/3v/e/+H/3//b/9v/3P/c/9v/3f/g/93/3f/h
/+L/6/8JADAAVwCEALEA3AABARQBCQHwAN0AuQBxABQArv9K//7+z/6v/rT+0v7n/vv+
GP8x/0z/Zf98/4//pP+1/7z/v//H/87/0f/T/9T/1f/Z/9v/2//c/93/3v/g/+H/4f/h
/+L/4v/g/+D/4P/g/9//3//f/9//4f/f/97/3v/b/9r/2f/Y/9r/2v/a/9r/2P/Y/9r/
2v/c/9z/3f/d/93/3f/d/93/2//b/9v/2//c/9z/3P/e/9z/3P/d/93/3//f/9//4P/f
/+H/4//j/+P/4//k/+b/6f/p/+r/6//t/+3/8P/x//D/8v/z//P/8//z//T/9f/1//X/
9f/1//b/9v/1//X/9//3//f/9//0//P/8v/x/+3/7P/s/+v/7P/r/+v/6//s/+v/7P/t
/+7/7//w//L/7//t/+r/6P/p/+v/7P/r/+r/6v/q/+r/6f/n/+b/4v/j/+P/4v/f/9z/
3P/Z/9n/1//V/9P/0P/Q/8//zP/M/8r/yP/H/8f/yf/G/8b/xP/C/8H/v/+7/7z/vP+8
/7r/t/+4/7r/u/+5/7r/uv+6/73/vf+9/7z/uv+5/7n/uf+8/7z/vP+8/7n/tv+2/7f/
t/+3/7f/t/+3/7f/t/+2/7b/tv+2/7f/tv+1/7T/tP+0/7T/tP+0/7b/t/+5/7n/t/+3
/7f/t/+3/7f/uP+4/7j/uP+3/7f/t/+3/7f/t/+4/7T/tP+5/7z/uf+4/7f/tv+2/7X/
tv+2/7j/tv+4/7r/uP+5/7r/uv+7/73/vv/B/8X/yP/K/8z/zP/N/87/0P/R/9L/0//T
/9D/zf/L/8r/zP/O/8z/zP/M/8v/yv/I/8j/xP/D/8H/v/+9/7z/vP+6/7n/uP+2/7T/
tf+1/7X/s/+0/7T/tP+0/7L/sv+y/7T/tP+3/7X/sf+v/6z/qP+n/6f/rP+v/6//r/+0
/7f/tf++/9//BgAvAGAAjQC0ANcA4ADJAKcAkQBsACIAyP9k/wX/w/6Y/oD+i/6n/r7+
0f7s/gn/JP8//1b/a/96/4f/j/+W/5z/n/+h/6P/pf+n/6f/qP+s/67/sf+z/7L/sf+x
/7D/sP+w/7D/sP+x/7H/sf+x/6//rf+s/6z/rP+s/6z/rP+q/6r/qv+q/6r/qv+s/6z/
rP+s/63/rf+t/63/rf+t/63/rf+t/63/rv+u/67/sP+t/6z/rP+r/6n/qf+p/6r/q/+t
/6//r/+y/7P/tf+4/7r/uf+5/7n/t/+3/7r/u/+8/77/v/+//73/vf++/7//w//D/8P/
w//C/8L/wf/B/8H/wf/B/8H/wf/B/8H/wf++/7z/u/+5/7v/u/+8/73/uv+3/7b/tf+3
/7f/t/+4/7n/uf+4/7j/tv+3/7f/tf+0/7T/tP+0/7P/sf+w/6z/q/+r/6r/p/+m/6b/
o/+j/6H/nf+Z/5T/lv+X/5b/mP+U/5D/jf+L/43/iv+K/4j/hf+F/4T/gf+A/4D/gP9+
/3z/fP99/33/fP98/3v/ev97/3v/e/96/3n/ef96/3v/ev94/3b/dP90/3L/c/91/3b/
df90/3P/cf9x/3H/cP9w/3D/cP9x/3D/b/9u/27/b/9w/3H/cv9x/3H/cv9x/27/bf9s
/2v/bv9v/3H/cv9x/3D/bv9t/2//b/9v/2//bv9u/27/b/9u/2v/av9q/23/bv9w/3H/
bv9w/2//bf9v/3D/cf9y/3b/dv92/3f/ff9+/4D/gP+B/4P/h/+K/4j/iP+J/4n/hv+F
/4T/hP+D/4L/gv+B/4D/gP9//3z/ev93/3f/eP92/3T/c/9y/27/a/9p/2f/Z/9k/2T/
ZP9k/2T/Zv9m/2b/Zv9m/2b/Zv9m/2j/aP9o/2j/Zv9k/2L/YP9g/2D/YP9g/2L/ZP9m
/2j/fv+S/6b/uv/j/woAMQBYAFYAVABSAFAAEgDU/5b/WP8V/9L+j/5M/lX+XP5j/mr+
ev6I/g==
         </WaveFormData>
      </LeadData>
      <LeadData>
         <LeadByteCountTotal>10000</LeadByteCountTotal>
         <LeadTimeOffset>0</LeadTimeOffset>
         <LeadSampleCountTotal>5000</LeadSampleCountTotal>
         <LeadAmplitudeUnitsPerBit>4.88</LeadAmplitudeUnitsPerBit>
         <LeadAmplitudeUnits>¦ÌV</LeadAmplitudeUnits>
         <LeadHighLimit>2147483647</LeadHighLimit>
         <LeadLowLimit>268435456</LeadLowLimit>
         <LeadID>V4</LeadID>
         <LeadOffsetFirstSample>0</LeadOffsetFirstSample>
         <FirstSampleBaseline>0</FirstSampleBaseline>
         <LeadSampleSize>2</LeadSampleSize>
         <LeadOff>FALSE</LeadOff>
         <BaselineSway>FALSE</BaselineSway>
         <ExcessiveACNoise>FALSE</ExcessiveACNoise>
         <MuscleNoise>TRUE</MuscleNoise>
         <LeadDataCRC32>2278434824</LeadDataCRC32>
         <WaveFormData>
0v/S/9L/0v/T/9T/1f/W/9P/0v/R/9D/0//U/9X/1v/T/9L/0f/Q/9T/1v/Y/9r/1//W
/9X/1P/X/9j/2f/a/9r/2v/a/9r/2//c/93/3v/g/+D/4P/g/+L/5P/m/+j/6P/o/+j/
6P/m/+b/5v/m/+f/6P/p/+r/7P/s/+z/7P/u/+7/7v/u/+7/7v/u/+7/6v/o/+b/5P/n
/+j/6f/q/+n/6P/n/+b/5v/m/+b/5v/n/+j/6f/q/+z/7P/s/+z/7v/w//L/9P/2//b/
9v/2//b/9v/2//b/+f/6//v//P/4//b/9P/y//D/8P/w//D/8v/y//L/8v/w//D/8P/w
//D/8P/w//D/8P/w//D/8P/u/+7/7v/u//D/8P/w//D/8P/w//D/8P/w//D/8P/w//L/
8v/y//L/8v/y//L/8v/0//T/9P/0//T/9P/0//T/8v/y//L/8v/0//T/9P/0//T/9P/0
//T/9v/2//b/9v/4//j/+P/4//f/9v/1//T/8//y//H/8P/y//L/8v/y//L/8v/y//L/
9P/0//T/9P/y//P/9f/2//j/+P/4//n/+f/7//z//P/9//7/AQACAAcACgANAA4AEgAU
ABYAGQAZABgAFwAVABIAEQAPAA8AEQATABQAFAASAA8ACgAIAAUAAwABAAAA/f/6//f/
9v/0//L/8f/w//D/8f/y//P/8v/x//D/7//v//D/8f/y//D/8//1//P/8v/x//D/8P/w
//b//P/2/+7/7v/4/wMAEwAtAEoAbgCdAM0AAAE0AWUBfgFzAUYB6wCAADEA7P+a/1T/
Lv8e/y3/Sv9c/2X/bP9x/33/kf+m/7j/w//K/9X/3P/g/+D/4v/i/+H/5P/m/+f/5//q
/+v/7P/t/+v/6//r/+v/6v/r/+v/7P/s/+z/7P/t/+//7f/t/+3/7//v/+//7v/w/+//
7//v//L/8v/y//P/8f/y//H/7//w//H/8v/z//L/8//v/+z/7//w//H/8//0//T/9f/1
//P/8//0//X/9f/2//b/9v/3//j/+/8BAAAAAAD+/wAAAgADAAMAAwABAAQABwAFAAQA
BwAIAAkABwAJAAgABwAHAAcACAAIAAcABwAIAAsACQAFAAEA//8DAAUABgAHAAUABQAE
AAQAAwABAAAAAQADAAIAAgAEAAYABwAIAAkACwALAAsADQALAAoACgAKAAwADQANAAsA
DQANAA0ADQANAA0ACwAJAAsACwAKAAoACQAIAAQAAgACAAEAAQACAAIAAAAAAP//AAAA
AP////////7//f/7//v/+//8//z//v/+//7////9//3//P/8//z//P/8//z//v/+////
//////3//f///wEAAQABAAIAAgABAAEAAAD//////////wIAAQACAAMABAAEAAQAAwAA
AP///v/9//7///8AAAAAAgADAAMAAwACAP///v/9//3//f/8//v/9//4//v//P/9//7/
/v///wEAAgAEAAQABAAFAAQABQAFAAQABQAGAAkACgAPABIAFQAWABgAGgAcAB8AHwAe
AB0AGwAaABkAFwAXABYAFQATABAAEgATABIAFAANAAkABQACAP3/+v/3//b/9f/0//T/
9P/z//P/8//z//X/9f/1//X/8f/w/+//7v/u//H/8//x//j/+f/4//b/9P/0//D/6v/o
/+r/9P8DABEAJQBEAG4AmQDLAP4ANAFbAXABbQFEAe0AhAAtAOr/mv9U/yz/HP8h/z7/
UP9V/17/bf9//4//pP+2/73/wv/N/9b/1P/Z/9z/3f/d/9//4v/k/+X/5v/l/+T/4//j
/+P/4//j/+T/5f/l/+b/6P/o/+j/6f/p/+f/5//n/+X/5f/l/+T/5v/l/+X/5f/o/+j/
6P/p/+j/6v/q/+n/6//r/+v/6//r/+3/6v/o/+j/6P/o/+n/7P/s/+3/7f/t/+3/7v/v
/+7/7v/t/+z/7f/u//H/9//3//b/8//0//T/9f/1//X/9//6//3/+//6//3//v////7/
AQABAAEA/////wAAAAD+//3//f///wEA///9//3//f/9//z/+//8//3//f/+//3/+//6
//v//f/8//z//v8AAAEAAgADAAEAAQABAAMABQAEAAQABAAGAAcABwAFAAUABQAFAAUA
BQAFAAMAAQD+//3/+//6//r/+v/3//b/+P/3//f/+P/5//j/+f/5//X/9P/y//H/8f/w
/+//7f/u/+//8f/y//L/8v/y//P/8//z//L/8v/y//L/8v/y//L/8v/z//P/8//x//H/
8//0//X/9v/4//n/+f/6//r/9v/1//T/8//2//X/9v/3//r/+v/6//n/9//3//f/9//3
//f/9//2//T/9f/1//X/9//1//X/9f/1//X/9P/z//L/8f/w/+//8f/v/+//8P/0//b/
9f/0//P/8v/y//P/9f/2//T/9P/0//X/9//5//r/+v/7//z///8AAAMABgAJAAoACwAM
AA0ADwASABQAFgAXABIAEQAPAA8ADgANAAsACAAJAAkABwAIAAQAAQD+//z/+//4//X/
9P/w/+7/7f/s/+n/6f/p/+n/6//r/+v/6//r/+z/7f/u/+z/7//x/+//6v/p/+z/6v/q
/+j/6v/s/+r/5v/q//n/BQARACYARABrAJkAyAD4ACcBTAFfAVIBIQHEAGUAHADW/4b/
Sv8i/w3/Hv88/0//XP9n/3P/ff+M/6D/sf++/8n/1P/a/9z/3v/e/93/3v/g/+H/4f/l
/+X/5f/l/+b/5//o/+n/5//n/+b/5v/o/+j/6P/p/+3/6//r/+v/6f/p/+n/6P/r/+v/
7P/t/+3/7P/r/+v/6//s/+v/6f/s/+3/7v/v/+//8f/u/+z/8f/y//P/9f/z//L/8v/x
//H/8f/y//P/9f/2//b/9v/0//T/9v/7//7//v/8//7//P/9//3//f///wIABQADAAEA
AwADAAMABgAJAAkACQAHAAcACAAIAAgACQALAA8ADgALAAgABwAJAAsADAANAAsACQAG
AAQABgAFAAUABwAHAAYABgAIAAgACQAKAAsADAANAA4AEQATABIAEgASABAAEQARAA8A
DQANAA0ADQAPAA8ADQALAAwADQANAA4ADQAMAAgABgAGAAUABQAGAAgABgAGAAUABgAG
AAUABQAEAAQABAADAAEAAQACAAIAAgACAAIAAwABAAEAAAAAAAIAAgACAAIAAAAAAAEA
AQAEAAMABAAHAAUABQAFAAYACQAJAAoACgAJAAkACQAJAAkABwAHAAcACQAKAAsACwAK
AAkACAAHAAkACQAJAAgABgAHAAcABwAKAAkACgALAAkACQAIAAcABwAHAAcABwAJAAcA
BwAIAAYABgAGAAYABwAJAAkABwAFAAYACAAGAAQAAgACAAIAAgAEAAUABwAIAAgACAAI
AAkACQALAAwADAAPABAAEwAUABkAHAAfACAAIwAmACkALQAuAC4ALgAtACgAJwAlACUA
JQAlACQAIgAkACMAIAAgABsAFwATABAADgAMAAoACgAIAAYABQAEAAIAAQAAAP//AAAB
AAIAAwAEAAQABAAEAAIABQAHAAUACAAFAAQABgAEAAIABgAGAAYABgAMABMAHQAvAEoA
ZgCJALcA4gAMATkBYgFtAVYBGQG4AFkAFgDY/5T/XP84/yv/QP9a/2X/cP97/4P/j/+m
/7z/yf/W/+H/5v/o/+z/8P/y//P/8v/0//X/9f/4//n/+v/7//n/+f/5//n/+v/7//v/
/P/+//7//v///wAA/f/8//v//P/9//7//v/+//3//f/9//7//v/+/////v8AAAAA//8B
AAEAAQABAAIAAwD///z///8AAAEAAwAHAAgACgALAAoACQAJAAkACQAKAAoACgAIAAgA
CgAPABEAEgARABQAEwATABIAEQATABgAHQAdABoAGwAaABkAHAAfAB8AHwAdAB0AHgAe
AB4AHQAdAB8AIQAfAB0AHQAeAB8AHwAfAB0AHQAcABwAHAAbABsAHQAfAB4AHgAgACAA
IQAiACMAIwAjACMAJQAmACYAJwAoACkAKwAsACsAKQApACkAKQAnACcAJQAjACMAIwAi
ACIAJQAmACQAJAAhAB8AHgAeAB8AHgAfAB8AHAAcABsAGwAeAB4AHgAdAB0AHQAeAB4A
HQAcABsAGwAdAB0AHAAcABwAHAAcABwAGgAaABsAGwAeAB0AHgAhACAAHwAeAB4AHwAf
ACAAIAAfAB8AHwAfACIAIQAiACMAIgAiACIAIQAfAB0AGwAZABsAHQAfACAAIAAhACEA
IQAgAB0AHAAbAB0AHQAcABsAGwAbABsAGwAdABsAGwAcABsAGgAZABgAFQAUABcAGAAZ
ABoAGgAbAB0AHgAcABwAHAAdAB0AHwAgACAAIAAgACIAIgAqAC4AMgA0ADQANgA4ADsA
PAA8ADwAOwA2ADUAMwAzADUANQA0ADIANAAzADAAMAAqACcAJAAiAB0AGgAXABYAEgAQ
AA8ADgAOAA8AEAARABAADwAOAA0ACgAKAAoACgALAA8AEgARAA4ADwAQAAwADAAQABAA
CgAIAAwAFAAbACUAPQBcAHoAmQDHAPwAMgFdAXQBawE+AfUAlAA/AP7/vv9+/1L/Nv89
/1r/bv93/4D/hf+P/5//rv++/8v/2P/h/+r/8P/w//L/8v/x//L/9P/1//X/9//3//f/
9//1//X/9f/1//b/9//3//j/+P/4//j/+f/6//f/9v/1//X/9f/1//T/8v/x//H/8f/y
//L/8v/z//P/9P/z//H/7//v/+//7//x//P/8P/u//P/9P/1//f/9v/0//P/8f/x//H/
8v/z//X/9v/2//b/8v/y//T/+f/6//r/+P/6//r/+//7//v/+//+/wEA///8//3//P/7
//z//////////f/9//7//v/+//3//f///wEA///9//3//P/7//n/9//5//n/+P/4//b/
9f/1//f/9//2//b/+P/4//n/+v/7//z//f/+/wEA///+//7//v8BAAMABAADAAEAAQAB
AAEA//////3/+//9//3//P/8//7//v/7//r//P/9////AgD+//r/+P/1//T/9P/z//P/
9v/2//b/9f/0//X/9//4//r/+v/6//v/+P/3//X/9P/2//b/9v/2//b/9v/3//f/9v/z
//L/8//z//P/8//0//P/8//0//T/8//z//P/8//1//P/8//z//b/9v/2//X/8v/x//D/
7//v/+//7//u/+//8f/y//P/8v/v/+7/7f/u/+//7//v/+3/7f/t/+3/7f/p/+j/6f/q
/+v/7P/u/+//8f/y//H/8P/v/+//7f/v//D/8P/x//L/9f/2//n//P///wAABAAGAAgA
CwAOAA4ADgANAAoACQAHAAcABgAFAAMAAAACAAEA/v/+//r/9//0//L/8f/u/+v/6v/m
/+T/4//i/9//3//f/9//3//f/9//3//c/9z/3P/c/97/4f/j/+H/4v/b/9r/4v/k/+D/
3v/c/9j/2v/k/+3/9/8JACQARgBtAJ8AzgD+ADMBXgFlAUYB/wCeAEMA/v+y/2j/Mv8U
/w//Kv9A/0v/VP9b/2P/c/+I/5j/o/+y/73/xP/K/8//0v/T/9P/0v/U/9X/1f/V/9X/
1f/V/9b/1//Y/9n/2P/Z/9n/2v/c/9z/3P/d/93/2//b/9v/2//b/9v/2v/b/9v/3P/d
/9z/3P/c/93/3v/g/+D/3//e/93/3P/b/93/3//c/9r/3v/e/97/3//i/+T/5//p/+f/
5f/k/+P/6P/q/+v/7P/o/+j/6v/v/+7/7v/s/+7/8P/x//H/8f/x//T/9//1//X/9//3
//f/+f/9//7////+//3//f/8//r/+f/5//v/+//5//f/9//4//n/+f/5//v/+//6//r/
+v/5//n/+//7//r/+v/8//7///8AAAEA////////AQAEAAQABQAGAAgACQAJAAcABwAH
AAcABwAJAAkABwAFAAcABwAGAAYABQAEAAAA/v/8//v/+//8//7//P/8//v/+//8//z/
/f/8//z//P/7//f/9//4//j/+P/4//j/+f/9////AAACAP///v/9//z//v/+///////+
//v/+v/7//3//f/9//7/AQABAAIAAgABAAEAAQABAAEA////////AgACAAIAAQABAAEA
AQABAAMAAwADAAIA//////7//f8AAP//AAABAAAA///9//v/+f/7//3//f/+//3//P/7
//r/+v/7//3//v8AAAAAAAABAAEAAwAEAAQABwAIAAsADAATABYAGQAaABoAHAAeACEA
IQAgAB8AHQAaABkAFwAXABkAGQAYABYAFgAVABIAEgAMAAkABgAEAAMAAAD9//z/+v/4
//f/9v/3//f/9//3//n/+f/5//n/9v/2//b/9v/4//v//f/7//7/+//4//j/9v/0//T/
8v/u/+7/+P8FABcAMwBWAHwApwDXAAYBPAFnAXwBcwFIAfEAiAA1AO7/oP9g/zT/Gv8n
/0T/Uv9Z/2T/cf9//5P/pv+2/8X/zv/V/97/5v/m/+j/6P/n/+b/6P/p/+n/6//r/+v/
6//p/+n/6f/p/+z/7f/t/+7/7P/s/+z/7f/x/+//7//v/+//7//v/+7/7P/r/+v/6//u
/+7/7v/v//D/8v/y//H/7//v/+//7//z//X/8v/w//D/8P/w//H/9f/2//j/+f/4//f/
9//3//f/+P/4//j/+P/4//r///8AAAAA/v8AAP7/////////AQAEAAcABQADAAUABQAF
AAgACwALAAsACgAJAAkACAAGAAUABQAHAAcABQADAAMABgAHAAcABwAFAAUABAAEAAYA
BQAFAAcABQAEAAQABgAKAAsADAANAAsACwALAA0ADQAMAAwADAAMAA0ADQALAAsACwAL
AAsACQAJAAcABQADAAMAAgACAAQABAABAAAAAAD/////AAD+//z//P/7//r/+v/5//n/
+v/6//r/+f/0//P/8//y//P/9P/1//f/9f/1//T/9P/0//T/9P/0//b/9v/3//f/9v/z
//L/8//2//f/+P/6//j/9//3//b/9v/3//j/+f/6//f/9v/1//j/+P/4//f/+v/7//z/
/f/8//v/+v/4//j/+f/5//n/+//5//n/+f/5//n/+P/3//X/9f/1//X/8//1//P/9v/2
//b/9v/2//f/+f/8//7//f/8//v/+//7//3//v/+////AAADAAQACwAOABEAEgASABQA
FgAZABwAHAAcABsAGAAXABUAFQAWABcAFwAWABQAEQAMAAoABwAFAAMAAgD///z/+f/4
//j/9v/1//T/9f/1//X/9f/z//P/8//z//D/8P/w//D/7v/x//P/8f/2//v/+v/2//j/
+P/0//D/8P/u//L/+/8HABUALgBSAHsApwDWAAgBNwFeAXEBYgEtAdIAbQAgAN7/kv9Q
/yb/Gf8o/0T/U/9c/2f/cf99/5T/rP+7/8L/yf/Q/9j/3f/g/+H/4f/k/+b/5//n/+f/
5//n/+f/5//n/+f/5//o/+n/6f/q/+v/7P/t/+//7v/r/+r/6f/q/+v/7P/s/+r/6f/p
/+n/6v/q/+r/6//s/+7/7v/t/+3/7f/t/+3/7//x/+7/7P/v//D/8f/z//L/8v/z//P/
8//z//T/9f/1//b/9v/2//X/9v/5///////+//v//P/+////////////AgAFAAMAAgAF
AAYABwAHAAkACAAHAAcABwAIAAgACQAJAAoADQAPAA0ACwALAAsACwAKAAkADAANAA0A
DgAOAA0ADQAPAA0ADAAMAA4ADgAPABAAEQASABMAFAAXABUAFAAUABQAEgATABMAEQAP
AA8ADwAPABAAEQAQAA8AEQARABAAEAAPAA4ACgAIAAsACwAMAA4ADQAKAAkABwAGAAYA
BQAFAAYABgAGAAUABQAFAAYABgAIAAgACAAJAAgABwAFAAQAAwACAAEAAAACAAIAAwAD
AAMAAQABAAMAAwADAAMABAAFAAUABgAGAAQAAwACAAEABQADAAMAAwAEAAQABAADAAcA
CQALAA0ACgAHAAQAAAACAAMAAwADAAUAAwADAAMAAwADAAIAAQABAAEAAQABAAEA////
/wAA/v/+//7//v///wAA/f/8//v/+v/8//3///8AAAIAAgACAAMABQAHAAgACAAJAAoA
DQAOABMAFgAZABoAGgAcAB4AIQAiACIAIgAhAB8AHwAeAB8AHwAfAB4AHAAcABsAGAAY
ABIADwAMAAoACQAGAAMAAgAAAP7//f/8//n/+f/5//n//P/9//7////9//z/+//6//r/
/f////3/+v/3//j/9P/y//L/8v/2//j/9v/2//3/CQAdADYAVAB3AKEA0AAAATMBVgFf
AUwBEQGyAFEADgDK/3z/Pv8e/xX/Kv9G/1n/YP9n/3P/h/+a/6j/tf/C/8v/1v/a/97/
4v/k/+X/5f/m/+b/5f/n/+f/5//n/+f/5//n/+f/5//n/+b/5v/m/+b/5v/n/+v/6f/p
/+n/5//n/+f/5v/k/+P/4//j/+T/5P/k/+X/4//k/+P/4f/i/+P/5P/l/+X/5//k/+L/
5v/m/+b/5//n/+b/5v/l/+f/5//o/+n/6f/q/+r/6v/q/+r/7P/x//D/8P/u//D/8P/x
//H/8f/z//b/+f/3//f/+f/5//n/+v/9//3//f/8//v/+//6//v/+//8/////f/7//n/
+f/8//3//f/9//3//f/8//z//P/7//v//f/9//z//P/+/wIAAwAEAAUABAADAAIAAwAD
AAIAAgACAAQABQAFAAMAAwADAAMAAwADAAMAAQD////////+//7//P/8//n/+P/2//X/
9f/2//j/9v/2//X/9v/2//X/9f/0//T/9P/z/+//7//w//D/7v/u/+7/7//x//H/8P/w
//D/8P/w//D/8f/y//T/9f/0//H/8P/x/+//7//v//D/8//z//T/9P/z//P/8//z//b/
9f/2//f/9v/2//b/9f/1//X/9f/1//P/8//z//L/8P/x//H/8f/z//H/8f/x//H/8f/w
/+//8f/x//H/8f/z//H/8f/y/+//7v/t/+z/6//p/+n/6f/q/+3/7v/v//D/7v/v//H/
8v/w//D/8P/x/+//8f/y//L/9f/2//n/+v8BAAQABwAIAAcACAAJAAsADQAOAA8ADwAO
AA0ACwALAAoACQAHAAQABAADAAAAAAD9//v/+f/4//P/8P/t/+z/6f/m/+T/4v/j/+P/
4//j/+D/3//e/93/3f/e/9//4P/e/+H/4//h/+T/3//e/+D/4v/e/9r/2P/Y/9z/4v/p
//f/CwAkAEQAawCXAMIA8AAfAUABRQEkAd8AfgAnAOz/rP9m/zD/Dv8J/yb/Pv9F/1L/
X/9j/23/gP+Q/5//rP+3/7z/wv/H/8r/y//L/8v/zP/M/8v/z//P/8//z//N/83/zf/N
/8z/zf/N/87/zv/O/87/z//Q/83/zP/L/83/zf/N/8z/yv/J/8n/yf/J/8j/x//H/8r/
zP/M/8v/yf/J/8n/yf/L/83/yv/I/8z/zP/M/83/zv/O/8//z//P/8//0P/R/9P/1P/U
/9T/0P/Q/9L/1//Z/9r/2f/c/9r/2//b/9v/2f/c/9//3f/Z/9v/2//b/93/4f/i/+P/
4P/f/9//3v/d/93/3v/h/9//3f/b/9v/3P/d/93/3f/c/9v/2f/Y/9v/2//c/9//3v/c
/9v/3P/d/93/3f/d/9//4f/j/+f/5//m/+b/5v/m/+f/5//l/+P/4//j/+P/4//j/+H/
3//h/+H/4P/g/+D/4P/d/9z/3P/b/9v/3P/a/9j/2P/X/9n/2v/a/9v/2//a/9n/1//V
/9X/1v/W/9f/2P/Z/9v/2v/Z/9f/1v/Y/9j/2P/Y/9f/1v/W/9X/1//V/9X/1//X/9f/
1//Y/9f/1//Y/9j/2f/Z/9n/2f/a/9f/1v/V/9f/2P/Z/9n/2P/X/9b/1f/Y/9n/2v/a
/9j/1//V/9P/0//R/9H/0f/R/9H/0P/P/9H/0f/R/9H/0//P/87/zv/O/87/zv/O/8//
0f/S/9L/0v/S/9P/1f/X/9j/2P/X/9j/2//c/+D/4v/k/+T/6P/s//D/9f/2//b/9v/1
//H/7//s/+v/7f/t/+z/6v/p/+f/4//i/9//3f/b/9r/1//U/9H/0P/M/8r/yf/I/8r/
y//M/83/zP/L/8r/yf/I/8j/yP/I/8j/y//N/8v/xv/F/8b/xv/G/8j/zv/O/8j/xv/K
/9P/2//r/wYAJgBLAHcAqADeABUBOAFDAS4B7wCOADEA8P+q/2D/LP8M//n+Cv8m/zP/
PP9F/03/W/9w/4L/i/+U/6H/rP+y/7f/uv+7/7v/vP++/7//v/+//7//v/+//8H/wf/B
/8H/wv/D/8P/xP/C/8L/wv/D/8f/xf/F/8X/xf/F/8X/xP/H/8f/yP/J/8j/yP/I/8n/
yP/I/8b/w//E/8X/xv/H/8v/zf/K/8j/zP/M/8z/zf/O/87/z//P/9H/0f/S/9P/0//U
/9T/1P/Q/9D/0v/X/9b/1v/U/9b/2P/Z/9n/2f/a/97/4v/h/93/3//f/9//4v/l/+X/
5f/k/+P/4//i/+P/4//k/+f/6P/n/+b/5//n/+f/5v/l/+T/4//h/+D/4P/f/9//4f/l
/+b/6P/s/+3/7f/t/+3/7P/r/+r/6//t/+z/7P/s/+3/7//w/+//8P/x//L/8//y//H/
7v/r/+v/6//q/+r/7P/s/+n/6P/q/+n/6f/q/+z/6v/q/+n/6v/q/+n/6f/o/+j/6P/n
/+X/5f/m/+b/5P/k/+T/5f/n/+f/5v/m/+b/5v/m/+b/5//o/+r/6//q/+f/5v/n/+X/
5f/l/+b/6P/p/+v/7P/r/+v/6//r/+//7f/t/+3/7f/s/+v/6f/q/+v/7P/t/+3/7f/t
/+z/6v/r/+v/6//s/+v/7P/t/+v/6//q/+n/5v/l/+T/4//l/+P/5v/m/+b/5v/m/+b/
5//p/+r/6v/q/+r/6//u//H/8//0//P/9P/3//j//f8AAAMABAAIAAoADAAPAA0ADAAL
AAkABgAFAAMAAwAFAAUABAACAAEA///7//r/+P/1//L/8P/q/+b/4v/g/+D/4P/h/+L/
4P/f/97/3f/d/93/3f/d/97/3v/e/97/3//j/+b/5f/g/93/3v/e/9z/3P/c/9r/2v/k
//L/AQAbAD8AZgCSAL8A7wAiAUoBYQFgATMB1gBtABwA1/+K/0j/Gv8C/xD/Lf8+/0r/
V/9g/2v/ff+P/5z/qv+3/7r/vf/E/8r/zP/O/87/zf/Q/9L/0//T/9X/1f/V/9X/1//X
/9f/1//W/9f/1//Y/9j/2P/Y/9n/2//Z/9n/2f/Y/9f/1v/U/9X/1f/W/9f/1//W/9X/
1f/X/9r/2//b/9n/2f/Z/9n/3f/f/9z/2v/e/97/3v/f/9//3v/e/93/4P/h/+P/5f/k
/+T/4//i/+L/4v/k/+n/6v/q/+j/6v/q/+v/6//r/+3/8P/z//H/7f/v/+//7//u//H/
8f/x//H/8f/y//L/8f/x//L/9f/1//P/8f/x/+//7//u/+3/7v/v/+//8P/x//H/8v/1
//b/9v/3//r/+P/3//b/9f/2//f/+P/7//v/+v/6//r/+v/7//v/+f/5//n/+f/5//n/
+f/3//X/8//z//L/8v/y//L/7//u/+z/6//r/+z/7f/s/+3/7f/r/+r/6P/n/+r/6v/q
/+n/6f/p/+r/6v/q/+r/6v/r/+v/6//q/+r/6P/o/+j/6P/q/+r/6//r/+n/5//n/+n/
6//r/+v/7P/r/+v/7P/s/+3/7f/t/+3/7v/r/+r/6f/q/+r/6v/p/+r/6//s/+3/6//r
/+v/6v/r/+3/7v/v/+3/6//r/+v/6//r/+r/6f/t/+X/5f/r/+z/6//q/+n/6P/n/+f/
6P/o/+j/6P/o/+n/6v/t/+//8P/u/+7/8P/w//f/+v/9//7///8AAAEAAwAGAAYABgAF
AAIAAQD///////////7//P/8//v/+P/4//b/8//w/+7/6f/m/+P/4v/i/+D/3//e/9z/
2//a/9n/1//X/9f/1//Y/9j/2P/Y/9j/2//d/9v/3P/Z/9b/0v/S/9L/1P/U/9D/zv/U
/+P/8f///xoAPABlAI8AvgDuAB0BQgFNATwBBQGoAEcAAAC4/2z/MP8M//n+Cv8o/zv/
Qv9L/1f/Zf94/4z/m/+o/7H/tv+8/7//wv/D/8P/xv/I/8n/yf/L/8v/y//L/8n/yf/J
/8n/zP/N/83/zv/O/87/zv/P/9D/zf/M/8v/zf/N/83/zP/N/83/zv/P/87/zv/O/8//
z//Q/8//zf/P/8//z//P/9H/0//Q/87/0v/S/9L/0//T/9L/0v/R/9D/z//P/8//0//U
/9T/1P/V/9b/2f/f/9//3v/b/9z/2//b/9r/2f/b/97/4f/f/9//4f/h/+H/4v/l/+X/
5f/k/+P/4//i/+P/4//k/+f/5//l/+P/4//j/+P/4v/h/+T/5f/l/+b/4//h/+D/4f/i
/+L/4//m/+f/5//n/+f/6f/p/+n/6//p/+j/6P/o/+j/6f/p/+f/5//n/+f/5//n/+f/
5f/j/+L/4f/f/97/4P/g/93/3P/b/9n/2P/Y/9n/2P/Z/9n/2P/Y/9f/1//Y/9j/2P/X
/9P/0//U/9T/1P/U/9T/1f/V/9X/1P/U/9T/1P/U/9T/0v/S/9P/0//T/9H/0f/T/9P/
0//T/9T/1//X/9j/2P/V/9X/1f/V/9n/1//X/9f/2v/a/9r/2f/Z/9n/2f/Z/9b/1f/U
/9L/0//V/9b/1//V/9P/0//T/9X/1f/U/9P/0//T/9P/0//S/8//zv/O/9H/0v/T/9T/
0//V/9X/0//V/9b/2P/Y/9v/3P/c/93/4P/k/+b/6v/t/+7/8P/z//L/8//1//X/8v/w
//D/7//s/+j/5//n/+n/5//l/+P/3v/e/9r/2v/a/9j/1v/U/9D/yv/H/8T/w//C/8L/
wv/C/8L/wP/A/8D/wP/B/8L/w//E/8X/xv/H/8j/xf/E/8P/wv/B/8D/v/++/8L/xv/K
/87/5f/8/xMAKgBVAH4ApwDQANwA5gDwAPoAsABmABwA0v+b/2b/Mf/8/gX/Dv8X/yD/
J/8u/w==
         </WaveFormData>
      </LeadData>
      <LeadData>
         <LeadByteCountTotal>10000</LeadByteCountTotal>
         <LeadTimeOffset>0</LeadTimeOffset>
         <LeadSampleCountTotal>5000</LeadSampleCountTotal>
         <LeadAmplitudeUnitsPerBit>4.88</LeadAmplitudeUnitsPerBit>
         <LeadAmplitudeUnits>¦ÌV</LeadAmplitudeUnits>
         <LeadHighLimit>2147483647</LeadHighLimit>
         <LeadLowLimit>268435456</LeadLowLimit>
         <LeadID>V5</LeadID>
         <LeadOffsetFirstSample>0</LeadOffsetFirstSample>
         <FirstSampleBaseline>0</FirstSampleBaseline>
         <LeadSampleSize>2</LeadSampleSize>
         <LeadOff>FALSE</LeadOff>
         <BaselineSway>FALSE</BaselineSway>
         <ExcessiveACNoise>FALSE</ExcessiveACNoise>
         <MuscleNoise>TRUE</MuscleNoise>
         <LeadDataCRC32>3813106365</LeadDataCRC32>
         <WaveFormData>
PP88/zz/PP8//0D/Qf9C/z//Pv89/zz/P/9A/0H/Qv8//z7/Pf88/z7/QP9C/0T/Qf9A
/z//Pv9A/0L/RP9G/0b/Rv9G/0b/Rv9G/0b/Rv9H/0j/Sf9K/0v/TP9N/07/Tv9O/07/
Tv9O/07/Tv9O/0//UP9R/1L/U/9U/1X/Vv9Z/1r/W/9c/1r/Wv9a/1r/V/9W/1X/VP9V
/1b/V/9Y/1X/VP9T/1L/Uv9S/1L/Uv9U/1T/VP9U/1L/Uv9S/1L/U/9U/1X/Vv9U/1T/
VP9U/1T/VP9U/1T/V/9Y/1n/Wv9W/1T/Uv9Q/07/Tv9O/07/Uf9S/1P/VP9U/1T/VP9U
/1L/Uv9S/1L/Uv9S/1L/Uv9Q/1D/UP9Q/1L/Uv9S/1L/U/9U/1X/Vv9W/1b/Vv9W/1f/
WP9Z/1r/Wv9a/1r/Wv9d/17/X/9g/2L/Yv9i/2L/YP9g/2D/YP9i/2T/Zv9o/2r/av9q
/2r/bP9s/2z/bP9u/27/bv9u/2z/bP9s/2z/bP9s/2z/bP9u/27/bv9u/3D/cP9w/3D/
cv9y/3L/cv9y/3T/dP91/3j/d/94/3z/ev98/3//f/+B/4H/g/+G/4v/jv+Q/5L/lf+Y
/5z/oP+h/6D/nP+b/5z/nP+a/5v/nP+e/6D/ov+f/5v/mv+X/5X/k/+R/4//jf+K/4f/
hv+G/4T/hP+C/4P/hP+E/4X/g/+D/4H/g/+F/4X/hf+F/4P/hf+F/4X/hf+D/4D/gf+B
/4b/iP+D/3z/fP+E/47/n/+y/8f/5f8IACwAUAB6AKEAsgCkAGcAAgCe/2H/OP8I/+f+
2v7Z/uf+/P4M/xn/If8n/yz/Of9J/1f/Xv9k/2z/dP93/3j/eP95/3f/ef97/33/fv+B
/4L/hf+E/4P/g/+E/4f/iP+G/4P/hv+I/4j/iP+I/4r/iv+L/4v/jf+N/4z/jP+P/4//
j/+P/5D/kf+S/5P/kv+Q/5L/lP+Y/5n/mf+Z/5f/l/+Z/5n/mv+c/5z/nP+e/5z/nf+e
/57/n/+g/6L/pf+m/6b/pv+p/6r/qv+r/67/sP+x/7L/tP+0/7b/t/+2/7j/uf+5/7r/
u/+8/7//wP/B/8H/wf/E/8X/x//I/8r/zf/N/83/zP/K/8n/yP/L/8z/zv/S/9H/0//T
/9L/z//P/8//z//P/9D/0v/V/9f/1v/U/9T/1f/X/9f/1//V/9T/0v/S/9L/0//T/9H/
0v/T/9P/1P/T/9P/0v/S/9T/0//T/9P/0//Q/8//z//R/9L/0v/U/9T/0v/S/9H/0v/S
/9L/0//S/9L/0f/P/9H/0v/U/9b/1//X/9f/2P/a/9n/2f/Y/9r/2v/b/9v/3f/d/97/
3v/f/97/3v/g/+P/5P/m/+n/6P/n/+f/5v/o/+j/6P/o/+n/6v/r/+3/7//w//D/7//r
/+r/7f/s/+v/7P/t/+7/8f/y//P/9P/z//H/8P/v/+//7//v/+7/7f/u//H/8v/z//T/
9v/4//j/+f/6//n/+v/+//3//v8AAP//AQABAAMABgALAA4AEAASABQAFgAZABwAHAAc
ABkAGQAbABoAFwAXABYAFgAWABYAGgAZABsAGwAVABEADQAJAAcABAABAAAA///+////
/v8AAAAA/////wAAAQAAAAMAAgABAAAA///9/////////wkACwAKAAcABwAEAP7/+f/4
//r/BAAUACMAMABHAGcAigCuANQAAAEfATABKgHzAJIALADn/7z/kP9r/17/Xf9j/3j/
iP+R/5n/pf+0/73/y//Z/9z/4P/q//L/8f/0//b/+f/5//v//f///wAA/v/+/wAA/v/9
//3//v8BAAQAAgD//wIABgAGAAYABgAGAAYABwAHAAUABQAEAAQABwAHAAcABwAJAAkA
CQAJAAcABgAJAAwADAANAA0ADQANAA0ADwAPABAAEAAOAAwADgAMAA0ADgAOAA8AEAAS
ABAAEAAPAA4AEAASABMAFQAVABYAFgAWABYAFgAYABkAGgAcAB0AHQAeAB8AIAAjACQA
JQAlACUAJQAlACYAJgAnACkAKAAnACcAJgAmACYAJAAkACUAKAAmACkAKgAqACgAJwAm
ACUAJAAkACUAJwApACgAJgAmACYAJwAmACUAIwAiACAAIAAgACEAIQAfAB8AHwAeAB4A
HwAfAB4AHgAcABkAFwAVABcAFAATABMAFQAWABYAGAAYABYAFgAVABEAEAAPAA8ADwAO
AAwACQALAAwADgAQABEAEQARABIAFAATABMAEgATABQAFgAXABUAFQAWABYAFQAUABQA
FgAXABgAGgAdABsAGwAcABwAGQAYABcAFgAYABgAGAAZABcAGAAYABcAFQAUABcAFgAU
ABQAFAAUABQAFAAUABQAFQAVABYAFwAXABcAFwAWABQAEwASABIAFAATABMAEwAWABgA
FwAWABUAFAAWABgAGAAZABkAFwAXABoAGAAaAB0AHQAdAB0AHwAiACYAKAApACoAKgAs
AC8AMgA3ADgANgA3ADUANAAxADEALgAuAC4ALgAwAC0ALQArACoAJwAkACEAHwAcABkA
GAAUABIAEgAQABAAEAAPAA8AEQARAA8AEQATABMAEwATABUAFwAXABcADwANABAAEQAP
AA4AEAAPAAwACAAMABoAJwA0AEMAWQB2AJoAvgDiAAcBKAE4ASkB6ACCACUA7v/C/5P/
cv9h/13/aP+A/5P/of+r/7b/vf/D/9H/3v/o//D/+v8BAAIAAgADAAEAAgADAAQABAAE
AAQABgAEAAQABQAHAAsADAAIAAMABAAIAAgACAAIAAoACgALAAsACQAJAAgACAAKAAsA
DAANAAoACQAIAAcABgAEAAYACAAKAAsACwALAAsACwANAA0ADgAQABAAEAANAAoACgAK
AAkACQAJAAoACwAMAAwADAALAAwADAANABEAEgASABIAEQAQABEAEQAUABYAFwAXABUA
FQAVABcAGwAdAB4AHwAdAB0AHgAeACIAJQAlACUAIwAiACIAIgAjACQAJgAqACQAJQAk
ACIAIQAhACEAIQAiACIAIwAlACcAJgAkACQAJwApACkAKQAqACoAKQAqACgAKQApACcA
JwAnACYAJgAnACcAJgAmACcAJwAoACkAKQAmACUAJQAjACQAJAAmACUAJAAlACUAJAAk
ACQAJQAoACgAJwAlACQAJAAlACYAJwAnACcAKAAqACkAKQAoACgAKAApACkAKQApACoA
KgArACwALgAyADAAMAAxADMANQA1ADYANgA2ADYANgA2ADYANgA2ADcAOAA6ADsAOwA5
ADgAOwA6ADoAOgA6ADoAPAA8ADwAPAA9AD0APgA/AD0APQA9ADwAOwA7ADsAPAA9AD0A
PgA/AD8APgA9ADwAPgA/AD8APQA7AD0APQA9ADwAOgA6ADoAOgA8AD4APgA/AEAAPwBA
AEQAQwBEAEYARQBHAEcASQBMAFEAVABWAFgAXABeAGEAZABmAGYAYwBjAGMAYgBfAF8A
XgBeAF4AXgBcAFkAWQBXAFMATwBLAEcARgBEAEIAQgA+ADwAPAA6ADcANgA0ADMAMwAz
ADEAMwAzADMAMwAzADEAMwAzADMANQAzADIAMwAxAC4AMAAvACwALAAyADgAQwBWAGsA
fQCaAL4A3gD8ACMBRgFSATcB7ACCACcA9P/Q/6n/jP9//33/jv+i/6//uf/D/8r/0//h
/+//+v8EAAwADgARABYAGAAbABsAGgAbABwAHAAfACAAIwAiAB4AHQAdAB8AIgAgAB0A
IAAgACAAIAAgAB4AHgAfAB8AIQAhACAAIAAfAB8AHwAfAB0AHQAdAB0AHQAcAB8AIgAi
ACMAIwAjACAAHwAgAB8AIgAkACQAJAAlACQAJgAoACYAJQAkACQAIwAkACQAJAAkACQA
IwAjACgAKgArACwAKAAmACYAJQAoACwALwAxAC4ALQAsAC0AMAAxADEAMQAvAC8AMAAw
ADEAMwAyADEAMQAwADAAMAAuAC4ALwAyAC0ALwAvAC4AKwArACsAKwAsACwALQAvAC0A
LAAqACoAKQArACsAKwArACoAKAAoACsALQAuAC0ALAArACkAKAAlACUAJAAkACMAIQAg
AB8AIgAgACAAIQAeAB4AHQAeAB0AHAAdAB0AGwAaABkAGQAaABoAGQAXABgAGAAZABoA
GAAXABYAFgAWABUAFQAUABIAEgATABMAEgARABEAEAARABAAEAASABEAEAAQABEAEQAR
ABIAEgAPAA4ADQAMAA0ADgAPABEADgAOAA0ACwAHAAQABQACAAMABAAFAAYABQAEAAMA
AgABAP///v/9//v/+//7//r/+f/5//n/+v/4//f/9//3//X/9P/z//L/7v/s/+3/7v/v
//D/7v/w//D/8f/u/+v/6v/s/+n/6v/s/+v/6P/n/+j/6v/x//T/9v/4//f/+P/6//z/
/P/8//n/+f/2//T/8P/v/+z/7P/s/+z/6v/n/+f/5f/f/9v/1//T/87/yv/G/8T/v/+8
/7v/uP+4/7j/t/+3/7T/s/+w/7H/r/+t/6v/qf+p/6v/q/+r/6X/p/+m/6H/of+g/5z/
lf+S/5b/mv+i/63/vv/X/+3/BAAkAE4AeACdALAApABxABIArP9l/zr/Fv/3/uT+3f7l
/vr+Cv8V/x//I/8s/zf/P/9F/1L/Wv9i/2j/bf9s/2z/bf9r/2r/a/9s/2z/bP9s/27/
bP9r/2v/bP9v/27/av9l/2b/Z/9m/2X/ZP9j/2L/Yv9h/1//X/9e/17/Xv9d/1z/W/9d
/13/Xf9d/1r/WP9a/1z/W/9b/1r/Wf9Z/1n/W/9b/17/YP9g/2D/Xv9a/1n/WP9a/1v/
XP9e/13/Xv9e/17/Xf9e/17/X/9j/2T/ZP9k/2L/Yv9k/2X/Zv9o/2n/af9m/2X/ZP9l
/2r/a/9r/2v/a/9r/2z/bP9t/2//bv9t/2//bv9u/27/a/9q/2r/bP9p/2v/a/9q/2f/
Z/9n/2f/Zv9m/2f/af9r/2r/aP9o/2v/bf9t/23/bf9s/2r/av9s/23/bf9r/2n/af9o
/2j/Zf9l/2T/ZP9k/2P/Y/9j/2X/Yv9h/2H/ZP9m/2f/av9m/2L/YP9d/1z/XP9c/13/
YP9g/1//Xf9f/2D/Yv9k/2f/Z/9n/2j/Z/9l/2T/Yv9i/2L/Y/9j/2T/Zf9n/2j/Zf9k
/2T/Zv9k/2T/Zf9n/2n/af9q/2r/bP9s/2z/bP9s/2z/bP9t/2//cP9w/2//bf9s/2//
bv9u/27/bv9u/3H/cv9z/3T/cv9x/3H/cf9z/3P/c/9y/3P/c/9z/3T/dP9x/27/cf9y
/3P/dP91/3j/ef97/3v/ef95/3z/e/98/37/ff9//3//gf+E/4n/jP+O/5D/k/+W/5r/
nv+h/6L/oP+h/5//nv+b/5v/mv+a/5r/mv+c/5n/mf+X/5b/k/+Q/43/i/+I/4X/hP+A
/37/fv98/3z/fP97/3v/fv9//37/gf+B/4H/gf+B/4L/hf+G/4f/h/+D/4L/i/+L/4b/
hP+D/37/gP+K/5b/n/+u/8H/2//6/yAARgBoAJEAtgC+AJUAPADW/4v/XP8u/wf/8v7p
/u3+AP8U/x3/I/8t/zb/Qf9P/1n/YP9q/3T/eP97/3//gv+G/4f/iP+J/4r/iv+K/4r/
jP+K/4r/i/+N/5H/k/+Q/4z/jv+R/5L/k/+U/5T/lP+V/5X/k/+T/5L/kv+U/5X/lv+X
/5n/mf+Z/5n/mf+Y/5v/nv+e/53/m/+Z/5j/mf+c/53/nv+g/6D/oP+i/6L/pf+o/6T/
o/+i/6L/p/+q/6z/rv+s/6z/q/+r/6//sP+w/7D/sv+y/7T/tf+4/7r/u/+7/7v/u/+7
/73/wv/F/8f/yf/H/8f/yP/I/8n/y//K/8n/yf/I/8j/yP/J/8r/zP/Q/83/z//P/87/
zv/P/9D/0f/Q/9D/0f/T/9X/1P/S/9L/0f/T/9P/0//U/9T/0//U/9b/1//X/9X/1f/V
/9T/1P/V/9X/1P/U/9T/0//T/9P/0f/O/83/zf/N/87/zv/Q/8//zv/P/8//0P/Q/9D/
0f/U/9T/0//R/87/zv/P/9D/0f/R/9H/0v/X/9n/3P/e/9z/2v/Z/9f/2P/Z/9v/3P/a
/9j/1//Y/9j/2P/Z/9v/3P/d/9//4P/e/97/3v/e/9//4P/h/+P/4v/i/+H/3//e/97/
4v/i/+P/5P/l/+b/5f/k/+P/4v/l/+X/5v/n/+b/5f/k/+L/4//n/+f/6P/o/+j/6P/o
/+j/6P/q/+r/6//u/+3/7v/y//L/9P/3//f/9//3//n//P8BAAQABgAIAAoADAAPABIA
EgASAA8ADwAPAA4ACwALAAsADAANAA4ADAAJAAkABwACAP///P/5//n/9v/z//L/8v/w
//D/7v/v//D/8P/x//P/8//x//P/8//z//P/8//2//n/+v/7//3/+f/0//f/9//0//T/
8f/q/+z/9v8EABMALABFAGEAhACoAMwA8gAXASoBHAHhAIIAIgDh/7L/hv9l/1T/S/9V
/2z/ev+B/4//m/+i/63/uf/H/9L/2P/e/+j/7//v//D/8v/x//D/8f/y//L/8v/y//T/
8v/x//H/8v/1//n/+P/2//r/+v/6//r/+v/8//z//f/9///////+//7//P/7//r/+f/8
//3//v///////v8BAAQAAwADAAIAAQACAAMABgAHAAgACAAGAAQABgAGAAkADAALAAsA
CwAMAA0ADgAOAA4AEQASABIAEwAVABYAFgAWABYAFgAYABkAHAAeAB8AHwAhACEAIQAj
ACgAKQApACkAKQApACoAKgArAC0ALAArACsAKgAqACoAKwAsAC4AMgAvADEAMQAwADEA
MQAxADEAMAAwADEAMwA2ADYANQA2ADYANwA2ADUANwA2ADQANAA0ADUANQAzADQANQA1
ADYAMwAzADIAMgAxAC8ALgAtADAALgAuAC8ALQAuAC4AMAAuACwALAArACkAKAAnACcA
KAAoACcAJQAhACAAIAAgACMAIwAjACQAJAAjACMAIgAgACAAIQAhACIAIwAlACYAJAAi
ACEAIgAjACQAJgApACgAJwAnACYAJwAoACkAKgApACgAJwAnACkAKgAqACkAKwAsADEA
MgAuAC4ALgAuADAAMAAwADAAMQAxADIAMwAxADEAMQAwAC8ALwAvADAALgAtACsALAAt
AC4ALwAwADIANAA0ADUANQAzADMANgA0ADYAOQA5ADcANwA5ADwAQwBGAEgASgBLAEwA
TgBQAFIAUgBPAE8ATQBMAEkASQBJAEoASwBMAEgAQwBBAD0AOwA5ADcANQAzADAALQAs
ACgAJgAmACQAJQAmACYAJwAmACUAIgAjACEAIQAhACEAIQAjACMAIwAlACkAKgAnACkA
KgAkAB8AHAAaABwAJgAxAEAAUQBtAJAAsADUAPwAHwFAAVABPQH6AJQANwD6/9D/pf+C
/3H/b/98/5L/n/+r/7f/vP/D/9P/5f/w//T/+P/8/wMABgAIAAsACwAOAA8AEAAQAA8A
DgAPAAwACwALAAwADwAQAA4ACwAOABIAEgASABIAEQAQABAADwAPAA8ADgAOAA4ADQAM
AAsACwALAAsACwALAAoADQAQABAAEQARABEADwAPABEAEQATABQAEwASABIAEAARABIA
EgATABQAFgAZABoAGgAaAB0AHgAeAB8AHgAeAB0AHAAeAB4AIAAhACQAJgAnACcAKQAp
ACkAKwAtAC0ALAArAC0ALQAuAC4AMAAzADMAMwA1ADQANAA0ADMAMgAyADQAMwA3ADkA
OgA5ADkAOQA5ADYANgA3ADkAOwA6ADgAOAA5ADsAOwA7ADsAOgA4ADgANgA3ADcANQAz
ADMAMgAyADIAMwAzADQANgA1ADUANQAzADAALwAvADEAMgAyADQAMAAuAC4ALQAsACwA
LAAtACwALAArACkAKQAqACwALgAvAC8ALwAwAC0AKwAqACgAJgAmACcAJwApACkAKgAq
ACcAJgAmACgAKgAqACsALQAvAC8AMAAwAC0ALAArACoAKwAsAC0ALwAvADAAMAAvADEA
MgA3ADgAMgAwAC4ALAAuAC4ALgAuADAALwAvAC8ALwAvAC8ALgAtAC0ALQAuACwAKwAr
ACsAKgAqACoAKgAqACwAKwAqACkAKAApACwALQAvAC8ALQAtADAAMAAyADUANQA3ADcA
OQA8AEMARgBIAEoASwBMAE4AUABSAFIATwBPAFEAUABNAE0ATABMAEwATABMAEkASQBH
AEIAPwA8ADkANwA0ADEAMAAuACwALAAqACkAKAAmACUAJwApACkALQAqACkAKAAnACcA
KQApACkAJQAlACYAJQAjACIAIgAhACQAJAAiACgANwBKAF0AcQCKAKoA0AD0AB0BPAFG
AS0B5AB6ACEA7v/E/5X/dP9p/2v/ev+S/6P/q/+z/77/zf/X/+H/6v/0//z/BAAJAAwA
DgARABEAEAARABIAEgAQABAAEgAQABAAEQATABcAGAAWABMAFgAaABoAGgAaABsAHAAe
AB8AHQAdABwAHAAbABsAGwAbABwAHQAeAB8AHAAaABwAHgAfAB8AHgAdABsAGwAdAB0A
IAAiACIAIgAhAB4AHgAeACAAIQAiACQAIwAkACQAJAAnACgAKAApACsALAAsACwALAAs
AC4ALwAyADQANQA1ADcANwA3ADkAOgA7ADsAOwA5ADkAOgA6AD4AQQBBAEEAPwA+AD4A
PgBAAEAAQQBEAD8AQQBBAEAAQQBBAEEAQQBAAEAAQQBDAEUARABCAEIAQgBDAEIAQQA/
AD4APAA8ADwAPQA9ADsAPQA9ADwAPAA5ADkAOAA4ADcANQA0ADMANQAyADEAMQAwADAA
LwAwADAALgAuAC0ALAAsACwALQAtACwAKgAnACUAJAAkACQAIgAhACAAIAAiACEAIQAg
AB4AHgAfAB8AIQAhACIAIgAgAB4AHQAeAB0AHAAcAB0AGwAbABwAHAAcABwAHAAcABwA
HAAcAB0AHAAcABsAGQAWABYAGgAaABYAFgAWABYAEwASABEAEAAQAA8ADwAPAA0ADQAN
AAwACwALAAsADAALAAkACAAHAAYABAACAAAA/v/9//v/+f/8//3//v///wAA//8AAP//
///9//v/+//+//z//P/9//v//f/9////AgAFAAgACgAMAAoACgALAAwAEAAQAA0ADQAN
AAwACQAJAAUABAADAAIAAQD9//z/+f/0//H/7v/r/+j/5P/g/97/2f/W/9X/0v/Q/9D/
z//P/83/y//H/8f/x//H/8f/x//F/8f/x//H/8f/xf/C/8P/w/++/7b/s/+y/7T/uv/A
/83/4P/z/wkAKABKAGoAigCvANAA1ACtAFIA6P+b/3D/TP8j/wz//f7//hb/Kv8z/z3/
S/9O/1P/X/9p/3L/fP+E/4b/if+O/5D/k/+T/5P/k/+T/5L/lP+U/5b/lP+P/4//kP+T
/5X/kv+O/5D/kf+Q/4//jv+N/4z/jP+L/4v/i/+K/4r/iP+H/4b/hf+E/4P/gv+B/4H/
gP+D/4b/hP+D/4H/f/9//3//gf+B/4P/hP+D/4L/g/+A/4D/gP+B/4H/gf+C/4P/hP+E
/4T/g/+C/4D/f/+E/4b/h/+I/4f/hv+H/4f/hf+G/4b/hf+D/4P/g/+F/4r/i/+L/4v/
iv+J/4n/iP+J/4v/iv+J/4n/iP+I/4j/iP+I/4n/jP+G/4f/hv+E/4T/hf+G/4f/g/+C
/4L/g/+C/4D/ff98/37/gf+C/4P/gf+A/37/fv98/33/ff97/3r/ef93/3b/c/9z/3L/
cv90/3P/c/9z/3P/cP9v/2//bv9u/23/bv9s/2r/av9p/2r/av9q/2v/av9q/2n/Z/9m
/2b/Z/9o/2f/Z/9n/2j/aP9n/2f/Zv9m/2b/Z/9n/2X/Zf9m/2b/Zf9k/2T/Zv9m/2b/
Z/9p/2f/Z/9o/2j/aP9o/2j/aP9m/2b/Zv9n/2r/bP9t/23/a/9q/23/bP9r/2z/bf9u
/2v/av9p/2j/aP9n/2f/Z/9p/2n/af9o/2n/af9p/2r/bv9r/2j/aP9o/2j/aP9p/2z/
bf9v/2//bf9t/3D/cv90/3f/d/91/3X/d/96/37/gP+B/4L/h/+K/47/kv+U/5T/kf+R
/5D/jv+K/4n/iv+K/4r/iv+I/4X/hf+D/4L/f/98/3n/ef92/3P/cv9u/2z/bP9q/23/
bv9u/2//bf9t/2v/bf9r/2v/a/9r/2z/b/9w/3H/bf9t/2z/a/9r/2z/cv9x/2r/Zv9q
/3L/e/+K/5//t//W//j/HABEAGsAigCSAHcALADC/23/QP8Y/+3+2v7R/sv+1v7q/vf+
//4J/xT/Hf8n/zP/Ov9A/0r/VP9Z/1z/Xv9h/2H/Yv9j/2T/ZP9k/2T/Zv9k/2L/Y/9l
/2n/bP9q/2f/av9r/2r/af9o/2n/av9s/23/bf9t/2z/bP9u/2//cP9x/3H/cf9x/3H/
bv9s/27/cP9y/3P/c/9z/3T/df94/3n/e/98/3v/ev98/3r/e/98/3z/ff9+/4D/gf+C
/4L/gv+C/4L/gf+B/4P/hP+E/4T/hv+G/4j/if+L/47/kP+R/5H/kf+R/5P/lv+X/5f/
l/+X/5f/mP+Y/5r/nf+d/53/nv+e/5//oP+e/57/n/+i/53/n/+f/57/nf+d/53/nf+e
/6D/o/+n/6X/pP+i/6L/ov+j/6L/of+j/6L/oP+g/6H/o/+k/6P/o/+j/6L/ov+f/5//
nv+e/53/m/+a/5n/nP+a/5r/m/+b/5z/nP+e/53/nP+d/53/nv+e/57/n/+e/57/nf+b
/5r/mv+b/5z/m/+b/5v/nP+d/53/nv+e/6D/oP+h/6H/of+h/6L/ov+h/6D/oP+i/6D/
oP+h/6P/pv+n/6n/qv+q/6r/qv+q/6z/rP+s/63/q/+s/6z/q/+s/6z/sP+w/7D/sP+w
/7D/sP+w/7D/sP+x/7H/sv+z/7H/sf+x/7D/rv+t/6z/rP+u/63/rv+w/7D/sP+w/7L/
tP+0/7X/uP+3/7j/vP+8/77/wf/B/8H/wf/D/8b/y//O/9D/0v/W/9j/2//e/9//3v/a
/9n/2f/Y/9X/1f/W/9b/1v/W/9X/0f/Q/83/y//J/8f/xf/A/7z/uP+2/7b/tv+4/7j/
t/+2/7T/s/+0/7X/tP+3/7n/uf+5/7n/uv+9/77/v/+7/7f/uv+5/7f/tv+2/7P/tP/A
/87/3P/v/wwAKQBLAGwAjgC2ANgA6wDkAKoAQwDg/6D/c/9I/yr/Ff8K/xf/Lf8+/0z/
Wf9h/2f/cP99/4f/k/+c/57/oP+o/63/r/+w/7L/sf+w/7H/sv+y/7T/tP+2/7T/tP+1
/7f/u/+9/7r/tv+4/7z/vP+8/7z/vP+8/73/vf+8/7v/uf+4/7n/uf+5/7n/uP+3/7b/
tf+1/7b/u//A/77/vf+7/7n/uP+5/7z/vf/A/8L/wv/C/8H/vv++/77/v//B/8P/xv/G
/8b/xf/E/8X/xv/G/8f/y//M/8z/zP/O/87/0P/R/9D/0v/T/9P/0f/R/9H/0//W/9f/
1//X/9n/2f/a/9r/2v/d/93/3f/f/97/3v/e/9v/2v/a/9z/2v/d/97/3v/e/9//4P/h
/+L/4v/j/+X/4//g/9z/2v/d/9//3//f/9//3v/c/9z/3P/d/93/2//b/9v/2v/a/9v/
2//a/9r/2f/X/9b/1f/V/9L/0f/R/8//0P/Q/9L/0//S/9P/0//R/9D/z//P/9L/0v/R
/8//z//Q/9L/1P/U/9P/0v/S/9P/0//U/9T/1P/U/9X/1f/V/9X/1v/W/9X/1P/U/9b/
2P/Y/9n/2//b/9v/3P/c/97/3v/e/97/3f/c/9v/2//d/97/3v/d/97/3v/i/+L/4P/g
/+D/4P/i/+L/4v/i/+D/3//f/9//4f/h/+H/4P/j/93/3f/k/+T/4v/i/+L/4v/g/+L/
4v/j/+X/4//j/+b/6P/q/+3/7f/s/+v/7P/u//X/+P/6//z//f/+/wAAAgAFAAYABAAF
AAUABAABAAEAAgACAAIAAgAAAP3//f/7//n/9//1//P/7//s/+n/6P/o/+b/5v/k/+P/
4v/g/9//3//f/93/3//f/9//3//f/+D/4//k/+X/4//h/97/2//b/9r/2v/Z/9b/0v/a
/+j/9/8EABkAMQBSAHQAlgC6AOEAAAEKAfMAqgBGAO//uP+M/2H/Qv81/zP/Pv9S/2P/
cf95/4L/i/+X/6P/sP+6/8L/xP/J/8z/zv/R/9H/0v/T/9T/1P/U/9T/1v/U/8//z//Q
/9P/2P/W/9P/1v/Y/9j/2P/Y/9j/2P/Z/9n/2f/Z/9j/2P/Z/9n/2f/Z/9n/2f/Z/9n/
1v/U/9b/2P/a/9v/2//b/9n/2f/b/9v/3v/g/+D/4P/d/9r/2v/a/9n/2f/Z/9r/3f/e
/97/3v/g/+L/4//l/+X/5v/m/+b/5f/k/+X/5f/m/+j/6f/p/+n/6f/p/+v/7v/v/+//
7//x//H/8v/y//T/9//3//f/9//2//b/9v/1//T/9P/2//T/9//4//j/9v/1//T/8//z
//T/9v/5//j/9v/z//L/8//1//X/9f/z//L/8P/w//D/8f/x/+//7f/t/+z/7P/r/+v/
6v/q/+n/5//m/+X/5v/k/+T/5f/h/+D/3v/e/9//3v/f/9//3P/c/9z/3f/e/97/3f/b
/9r/2v/b/9z/3P/b/9r/2v/b/9v/3P/c/9v/2v/a/9n/2f/Z/9r/2v/b/9r/2v/c/9v/
2v/a/9v/3f/d/97/3v/e/97/3v/e/+D/4P/g/+H/4f/i/+L/4f/g/+D/5P/k/9//3v/d
/9z/3f/e/9//4P/e/93/3f/d/93/3f/d/9z/3f/d/93/3v/d/9v/2v/Z/93/3v/f/+D/
4f/h/+D/3f/f/+H/4//j/+X/5v/n/+n/7f/w//D/8v/z//X/9v/6//j/+v/7//3//P/6
//j/9v/z//D/8f/x//L/8f/v/+z/6f/m/+X/5P/h/+D/3//d/9j/0f/N/8n/yP/K/8r/
yv/K/8r/yf/I/8f/xv/I/8j/yP/I/8n/yv/L/8z/yf/I/8f/xv/E/8L/wP++/8H/xP/H
/8r/3f/w/wMAFgA3AFYAdQCUAJkAnACfAKIAWgAUAM7/iP9o/0r/LP8O/xn/JP8v/zr/
Qf9I/w==
         </WaveFormData>
      </LeadData>
      <LeadData>
         <LeadByteCountTotal>10000</LeadByteCountTotal>
         <LeadTimeOffset>0</LeadTimeOffset>
         <LeadSampleCountTotal>5000</LeadSampleCountTotal>
         <LeadAmplitudeUnitsPerBit>4.88</LeadAmplitudeUnitsPerBit>
         <LeadAmplitudeUnits>¦ÌV</LeadAmplitudeUnits>
         <LeadHighLimit>2147483647</LeadHighLimit>
         <LeadLowLimit>268435456</LeadLowLimit>
         <LeadID>V6</LeadID>
         <LeadOffsetFirstSample>0</LeadOffsetFirstSample>
         <FirstSampleBaseline>0</FirstSampleBaseline>
         <LeadSampleSize>2</LeadSampleSize>
         <LeadOff>FALSE</LeadOff>
         <BaselineSway>FALSE</BaselineSway>
         <ExcessiveACNoise>FALSE</ExcessiveACNoise>
         <MuscleNoise>TRUE</MuscleNoise>
         <LeadDataCRC32>2938783771</LeadDataCRC32>
         <WaveFormData>
3v/e/97/3v/f/+D/4f/i/+H/4P/f/97/4f/i/+P/5P/h/+D/3//e/+H/4v/j/+T/4v/g
/97/3P/e/+D/4v/k/+L/4v/i/+L/4v/i/+L/4v/i/+L/4v/i/+X/5v/n/+j/6P/o/+j/
6P/o/+j/6P/o/+r/6v/q/+r/7f/u/+//8P/x//L/8//0//T/9P/0//T/8f/w/+//7v/x
//L/8//0//L/8v/y//L/8f/w/+//7v/w//D/8P/w/+//7v/t/+z/7P/s/+z/7P/r/+r/
6f/o/+b/5v/m/+b/6P/o/+j/6P/l/+L/3//c/9v/2v/Z/9j/2v/a/9r/2v/Y/9j/2P/Y
/9b/1v/W/9b/1v/W/9b/1v/W/9b/1v/W/9T/1P/U/9T/1f/W/9f/2P/Y/9j/2P/Y/9r/
2v/a/9r/2v/a/9r/2v/c/9z/3P/c/97/3v/e/97/3f/c/9v/2v/c/97/4P/i/+L/4v/i
/+L/4//k/+X/5v/m/+b/5v/m/+X/5P/j/+L/4P/g/+D/4P/g/+D/4P/g/+D/4P/g/+D/
4P/g/+D/4P/g/+L/4v/k/+b/5v/m/+f/5v/n/+j/6P/p/+v/7P/u//H/9f/2//j/+v/8
/wEABAADAAIAAQAAAAAA/v/8//v//v/////////7//n/9//1//P/8P/u/+z/6f/n/+T/
4v/j/+H/4P/f/9//4f/h/+H/4P/e/93/3P/d/97/3//g/+H/4f/i/+L/4v/h/9//3//g
/+X/6f/n/+P/5P/o//P//v8LABYAKQA+AFUAbACEAJkAogCQAFoACgDF/6D/if9u/2D/
Xf9f/2r/ef+G/4//lv+b/5z/pf+y/7v/wf/E/8r/0P/V/9P/1P/T/9H/1P/W/9b/1v/Y
/9n/2v/b/9v/2//b/9v/2//b/9v/2//c/9z/3P/e/9z/3f/e/9//4P/h/+H/4f/j/+P/
5f/m/+j/6f/p/+j/5v/n/+f/5//p/+v/6//r/+n/6f/m/+b/6v/q/+r/6v/q/+r/6v/p
/+r/6f/p/+r/6v/q/+r/6P/s/+z/7v/u//H/8v/y//L/8v/y//P/9v/2//f/+f/2//j/
+f/5//3//v/+//7//v8BAAEAAQABAAMABQAHAAcABQADAAIAAgAEAAYACAAKAAsADQAM
AAsACAAHAAYABAAGAAcACQAKAAgABgAEAAMABQAHAAcABwAEAAMAAwADAP/////+//3/
//////z/+v/8//z//P/6//j/+P/4//j/+P/2//T/9P/2//X/9f/1//X/9v/2//P/9f/0
//T/9P/y//H/8f/x//H/8//z//H/8f/y//b/+f/5//j/9//y//L/9P/5//v/+//7//v/
/f/7//v/+//8//3//v///wEAAgABAAAA//8BAAIAAgD+/wEAAwAEAAYABQAGAAcABgAE
AAIAAwABAAEAAgADAAQABgAHAAgACAAFAAQAAwACAAMAAwADAP////8AAAEAAgADAAQA
BAAGAAYACAAJAAoACwANAA0ADQANAAwADwARABIAFAAZAB0AHgAgACEAIgAmACgAJgAm
ACYAJgAmACQAIgAhAB8AHwAeAB0AHgAfACAAIQAbABYAEgAOAAsACQAGAAQABQADAAIA
AQD//wEAAQABAAMAAgACAAIAAQAAAP///v/9//3//v/+/wYACQAJAAcABAADAP3/+f/5
//7/CAAXACAAKQA2AEkAYAB3AJAAqAC7AMAAtgCEADYA7//C/6n/kP98/3v/f/+G/5X/
oP+l/67/t//A/8X/0P/b/9//4P/o/+7/7f/v//L/8//z//b/+P/4//j/9f/1//X/9f/z
//P/8//z//X/9f/1//X/+v/6//r//P/6//v//P/9//3//f/8//v/+//7//3//v/+////
///+////AQACAAMABQAHAAcABwAJAAkABgAGAAUABAADAAIABgAGAAYABQAFAAUABgAI
AAcABgAFAAIABQAGAAkACgAJAAoACgAKAAwADAANABAAEAARABMAEAARABMAFAAZABoA
GgAaABoAGwAbABsAGwAcAB0AHgAdAB0AHQAeACAAHgAeAB4AHgAgACMAIwAjACAAHwAe
ABwAHAAdAB8AIAAhACAAHwAfAB4AHwAeAB0AGgAZABkAGQAYABkAGQAZABsAGwAYABYA
GAAYABgAFgATABIAEQAQABAADgAMAAwADQANAA4ADwARABIAEgAPAA4ADAALAAoACgAJ
AAkACQALAA0ADQALAAwADAAPABEAEAAQABAADAANAA4AEgATABIAEQAQABEADwAPAA8A
EAATABQAFQAXABkAGQAZABkAFgAWABUAEAARABMAFAAWABQAFgAYABgAFwAWABgAFwAW
ABYAFgAWABQAFQAWABYAGAAYABgAGAAXABcAFwATABMAFQATABIAFAAUABYAFwAYABoA
GAAYABgAGAAaABwAHAAeABwAHAAcAB0AHgAfACAAIAAjACUAJgAoACwALwAvADAAMAAw
ADMANAA2ADgAOgA8ADsAOAA1ADMAMgAxAC8ALQAvAC8ALwAvACoAJgAjACAAHwAdABoA
GAAXABUAFAATAA8AEQARABEAEwASABIAEgAUABQAFAAUABUAFQAWABYAEAAPABEAEQAQ
AA8AEQARAA0ADgASAB8ALAA1ADwASQBeAHMAigCiALcAyADQAL4AhAAxAPT/0/+4/5z/
j/+H/4T/jf+i/7H/uv/D/87/0f/U/93/6//w//j/AAAFAAQABgAGAAUABgAIAAgACAAJ
AAkACQAJAAsACwALAAsACAAHAAYABQAKAAoACgAMAAwADQAOAA8ADwAPAA4ADQAOAA8A
EgAUABEAEQAQAA4ADgAPAA8ADwATABUAFQAVABUAFQASABIAFQAWABcAGAAZABgAFwAV
ABQAEwATABQAFgAWABYAFAAVABQAFQAUABYAGAAZABoAGAAYABkAHAAeAB8AIQAeAB4A
HwAfACMAKAAoACgAKAAnACcAJwAnACoALQAwADEALwAtACwALAAvADAAMQAyADEAMQAu
ACsALAArACoAKAAmACcAKQAqACwAKgAoACcAKQArACsAKwAsACsAKwArACcAJwAmACUA
JQAlACIAIAAiACIAIgAgACEAIgAjACQAIwAgAB0AHAAcABsAGwAbAB0AHgAeABsAGwAa
ABoAGgAcABsAGwAbABkAGwAbABkAGAAYABsAHQAcABwAHAAYABcAGAAcAB0AHAAbABoA
GwAcAB0AHgAgACAAIAAgACEAIwAjACMAIwAjACQAJAAgACAAIQAhACIAJAAmACgAKAAl
ACQAJgAlACMAJAAlACYAJgAnACgAKAAqACoAKgAqACsAKwArACcAJwApACcAJgAnACgA
KwAtACsAKgApACkALAAsACwAKgAmACoAKgAoACgAJgAmACYAJgAoACoAKgAsACwALAAs
AC0ALAAtAC4ALgAxADMANAA2ADkAPQA+AEAAQwBEAEgASgBIAEgASABIAEgARgBEAEMA
QQBBAEAAPwA+AD0APAA7ADYAMgAvACwAKgApACcAJgAjACEAIAAfABwAHQAcABsAHQAc
ABwAHAAeAB4AHgAeAB8AHwAgACAAIAAfABsAHwAeABsAHQAdAB0AIAAoAC0ANABBAFAA
WwBsAIMAlACmAL8A0gDaAMAAfAAjAOT/x/+0/6L/lf+R/5L/n/+s/7X/wP/L/8z/0f/c
/+n/8f/4//7/AAADAAcACgALAAsACgAMAAwADAAOAA8AEAARABAADwAOAA0AEAARABIA
EwAVABQAEwAUABMAEwATABMAFAAVABUAFQATABMAFQAWABQAFQAVABQAFgAXABcAFwAZ
ABsAGwAbABoAGQAVABQAFwAYABkAGgAeAB4AHgAdABoAGQAZABoAHAAcABwAGgAbABoA
GwAaAB4AIAAhACIAIAAeAB0AHgAjACUAKAAmACMAIwAiACUAKAAoACgAKAApACkAKQAp
ACkAKwAtAC0ALAArACsALAAuAC4ALgAuAC8AMQAwAC8ALAArACoAKAApACsALgAwAC8A
LAApACcAJwApACkAKQAoACcAJwAnACYAJwAnACcAJQAlACIAIAAeAB4AHgAcABsAGgAZ
ABgAGQAYABcAGAAXABUAFAATABUAFgAWABMAEwASABIAEgAUABMAEwATABEAEwATABEA
EAAQABMAFQAUABQAFAAQAA8AEAAUABUAFAATABIAEwATABMAEwAUABQAFAAUABUAFwAX
ABcAFwAVABYAFgASABQAFwAZABwAGgAaABoAGAAUABIAEwARABAAEgAUABYAFQAVABUA
FAASABIAEgASABUAFQAVABEAEwAVABMAEgASABIAFAAVABMAEgARABEADAAKAA0ADgAP
ABAADgAQABAAEgARABAADwAPAA4ADwAQABAAEAARABEAEgAaAB8AIQAkACQAJAAnACgA
KgAqACoAKgApACYAIwAhACMAIwAiACEAIgAhACAAHwAbABYAEgAOAAkABwAEAAIA///9
//z/+//7//3//f/9//z/+v/5//j/9f/0//P/8v/2//f/+f/6//j/+f/3//X/9v/5//X/
7//v//b//v8DAAwAGQAoADUAQgBXAHIAjACfAKYAmgBsAB4A1f+q/5P/gP90/3H/b/92
/4P/kv+d/6T/p/+u/7P/tv+9/8f/0P/U/9r/4f/h/+L/4f/f/9//4P/f/97/4P/h/+L/
4//h/+H/4f/h/+H/4f/h/+H/4v/i/+L/5P/h/+H/4f/h/+P/4//i/+H/3//f/+H/4v/i
/+P/4//i/+L/4//j/+P/4v/j/+L/4f/i/+P/4f/i/+X/5v/n/+j/5v/k/+L/3//f/9//
4P/i/+T/5P/k/+L/5P/k/+b/5v/n/+j/6P/o/+b/5v/n/+r/6v/r/+3/6v/p/+n/6P/r
/+7/7v/u/+7/8f/x//H/8f/x//P/9f/1//b/9f/1//b/9f/0//P/8v/y//X/9f/1//T/
8//y//D/7v/v//H/8v/z//L/8f/x//L/9f/2//f/9P/x/+//7f/s/+3/7f/t/+z/6//n
/+T/5P/k/+T/4v/i/+L/4v/i/+T/4v/g/+D/4v/j/+X/5//m/+T/4f/b/9v/2v/a/9r/
2//b/9z/3f/d/9//3//d/9//4P/k/+f/5v/k/+L/3P/c/9z/3//f/+H/4f/h/+P/4v/h
/+D/4P/g/+D/4P/h/+P/4//j/+P/5P/m/+f/5P/k/+X/5f/m/+T/5v/o/+j/5v/k/+X/
4//i/+L/4v/i/+P/5f/n/+j/5v/k/+L/4P/j/+P/4//f/+D/4//i/+L/5P/g/+D/4f/i
/+P/5P/m/+j/6P/q/+n/6P/n/+f/6P/p/+r/6v/t/+//8P/y//X/+f/6//z//v8AAAUA
CAAKAAoACgAKAAoACAAGAAUABQAFAAQAAwADAAMAAwADAAIA/v/7//j/9f/z//D/7v/r
/+n/6P/n/+P/5f/l/+X/5//m/+b/5v/m/+b/5v/m/+n/6f/q/+r/6v/l/+X/6//s/+n/
5//l/+P/5v/w//n/AgANABgAJQA4AFEAZgB4AJEApgCkAH4ANgDr/7r/n/+G/3L/af9p
/3D/ff+I/4//lv+d/6T/qf+y/7n/vf/E/8r/zv/R/9X/2P/Z/9n/2v/c/9z/3P/a/9n/
2P/X/9j/2f/a/9v/2f/Z/9n/2f/d/97/3//i/+L/4//k/+X/5P/j/+H/3//i/+P/5v/o
/+j/6f/p/+j/6P/p/+n/6f/o/+n/6P/n/+f/5//k/+T/6P/o/+j/6P/r/+z/7f/t/+n/
5//m/+b/6//s/+3/7P/r/+r/6//q/+v/7P/s/+z/7v/u/+//8v/0//X/9//0//T/9f/1
//n//f/+////AAD//////////wAAAQACAAEAAAD/////AAADAAQABQAGAAYACQAJAAkA
CAAHAAYABAAEAAUABwAIAAgABgAEAAMAAwAFAAUABQAGAAUABQAFAAQABQAFAAUAAwAD
AAAA/v/+//7//v/8//z//P/8//z/+//4//X/9P/y//H/8f/x//P/9P/0//H/8v/y//P/
9P/0//P/8//z//L/8//y/+//8P/w//P/9f/6//z//v/8//f/9v/4//f/+P/5//r//f/7
//n/9//2//f/+P/5//v//////////////wAAAAD8//3///8AAAIA//8AAAEAAAAAAAAA
AwADAAIAAgACAAIAAQABAAEAAAABAAIAAwAEAAIAAQAAAPv///8BAAEAAgACAAAAAAAA
AAAAAAACAAIABAAFAAYABwAJAAoACwAMAAwADQAPABAAEgAXABsAHAAeACEAIgAmACgA
JwAmACUAJAAkACIAIAAfACEAIQAgAB8AHgAdABwAGwAXABIADgAKAAgABwAFAAQAAQD/
//7//f/8////AAABAAEAAAAAAAAAAAAAAAAAAAADAAMABAAEAAgAAwD//wEAAgD/////
/f/5//7/CAATACAALwA8AE8AZgB5AI4ApgC5AMIAtAB+ADAA7f/E/6v/kv+C/33/e/+C
/5P/nv+l/7D/uf+8/8P/zP/X/9//5v/q//L/9//4//r/+v/5//f/+P/3//b/9//3//f/
9//1//X/9f/1//j/+f/6//v/+//6//n/+v/8//3//v///wEAAQAAAP///v/9//7//v8A
AAEAAQAAAAEAAwAEAAUABgAHAAYABQAHAAcABAAEAAQABAAEAAQACQAKAAsACwAIAAcA
BwAIAAoACgAKAAgACAAIAAoACgALAAwADAAMAAoACgALAA4AEAARABMAEAASABMAEwAX
ABwAHAAcABwAHQAdAB0AHQAeAB8AIAAfAB4AHQAdAB4AIQAiACMAJAAlACcAJgAlACYA
JQAkACIAIAAhACMAJAAlACQAIwAjACEAIwAjACMAIgAhACEAIQAdAB0AHAAbAB4AHwAd
ABwAHgAeAB4AHAAcABwAHAAcAB8AHgAdAB4AHgAdAB0AHQAfACAAIAAdABsAGgAaABoA
GgAZABkAGQAXABcAFQARABEAEgAWABkAGQAYABcAEgAQABAAEwATABEAEQARABMAEAAP
AA4ADgAPABAAEQATABQAEwASABEAEwAUABQAEAAOAA8ADwAQABIAFAAWABYAGAAYABsA
GwAYABgAGAAYABgAGQAaABoAGAAYABgAGAAXABcAFwATABUAFwAVABQAEgASABIAFAAV
ABYAFwAYABgAGgAaABwAGgAaABoAGwAcAB0AHgAeAB0AHwAgACIAKQAtAC4AMAAvADAA
NAA2ADgAOAA4ADgANgA0ADIAMQAzADMAMgAxAC0AKwApACcAJQAiACAAHgAZABcAFAAS
ABEADwAOAA0ADAAPABAAEQAPAA4ADgAOAAwADAAMAAwACwALAAwADAASABMAEwATABQA
FQARAA0ADQAKAA4AGQAiAC0AOABLAGIAdwCOAKYAuQDMANQAwACCADEA8P/J/7L/mv+J
/4P/hP+P/57/qf+2/8H/wv/F/9L/4f/p/+z/7v/0//n//P8AAAIAAwAEAAYABgAGAAMA
AwADAAMAAQABAAEAAQADAAMAAwADAAgACAAIAAoACQAJAAkACQAJAAkACAAHAAUABQAH
AAgABgAHAAcABgAJAAsADAANAA4ADwAOAA0ADwAPAAwADAAMAAwADAAMAAwADAAMAAsA
CwALAAwADgAQABAAEAAOABEAEgAVABYAFgAWABUAFAAWABYAFwAaABoAGwAdABoAGwAd
AB4AIwAjACIAIQAgACMAIwAjACMAJwApACsAKwAqACkAKQAqACgAKAAoACgAKwAvADAA
MQAwAC8ALgAsACoAKwAtAC4ALAAqACgAJwAoACsALAAtACoAKQApACkAJwAnACYAJQAj
ACMAIAAeAB8AIAAhACAAIgAiACIAIgAhAB4AGwAaABsAGwAcAB0AHgAeAB0AGQAZABgA
GAAYABoAGQAZABkAGQAbABsAGQAaABoAHQAfAB0AHAAbABYAFAAUABcAFwAXABcAFwAZ
ABcAFwAXABgAGAAYABgAGQAdAB0AHQAdABsAHAAcABgAGgAbABsAHAAaABwAHgAeACEA
IgAmACcAIgAgAB4AHAAaABsAHAAcAB4AHgAeAB4AHQAdAB0AGQAbAB0AGwAaABoAGgAc
AB0AHQAcABsAGwAcABwAGwAaABkAGAAZABwAHQAgACIAIgAiACMAJAAlACYAJgAnACkA
KgAsADMANwA4ADoAOgA6AD0APgA+AD4APgA+AEAAPgA8ADsAPQA9ADwAOwA4ADcANgA1
ADAALAApACYAIwAhAB4AHAAbABkAGAAXABMAFQAVABUAGAAYABkAGgAYABgAGAAYABcA
FwAYABgAFAATABUAFQASABEAEQATABUAGAAYAB8ALgA9AEYAUwBkAHcAjACkAL8A1ADW
ALwAegAnAOj/x/+w/5b/g/+B/4j/k/+k/7P/vP/B/8r/1f/e/+H/6f/y//r/AAABAAQA
CAAKAAsACwAMAAsACgAJAAkACQAJAAsACwALAAsACQAJAAkACQALAAoACQAKAAwADQAO
AA8ADgANAAsACQAJAAkACwAMAAwADQANAAwACwALAAoACQALAA0ADQANAA0ADQAKAAoA
DgAOAA4ADgANAAwACwAJAAoACQAJAAoADAAMAAwACgAKAAoADAAMAAsADAAMAAwADAAM
AA0AEAAQABEAEwAQABIAEwATABcAGAAYABgAGAAYABcAFgAVABkAGwAdAB0AHAAbABsA
HAAeAB4AHgAeAB8AIQAgAB8AIAAfAB4AHAAaABsAHQAeAB8AHgAdAB0AGwAdAB0AHQAb
ABkAGAAXABcAFwAWABUAFQAVABIAEAAQABAAEAAOAA0ADAALAAoACgAIAAYABgAEAAMA
AwADAAUABgAGAAMABQAEAAQABAACAAEAAQABAP/////9//n/+P/4//v//f8AAAAAAAD8
//r/+v/9//3/////////AQAAAP///v/+//3//P/7//v//f/9//3//f///wAAAAD8//7/
/////wAA//8AAAEAAAD+//7/AQABAP7//v/+//7//P/7//r/+P/6//r/+v/6//n/+f/5
//X/9//5//f/9v/2//b/+P/5//j/9v/0//P/9P/0//L/8P/y//X/9v/3//j/9v/4//j/
+v/4//j/+P/5//n/+f/5//j/+//9//7/AAAHAAsADAAOAAwADAAPABAAEQASABMAFAAV
ABQAEwATABIAEQAPAA0ADAALAAoACQAIAAQAAQD+//n/9//0//L/8P/t/+v/6f/n/+n/
6f/p/+j/5v/l/+T/5v/m/+b/5v/n/+f/6P/o/+r/5//l/+X/6P/j/93/2f/d/+L/5v/v
//z/BwAQAB8ANgBJAFwAcACFAJgAmAByACYA1/+k/43/fP9o/13/Wf9c/23/ev+D/47/
mf+c/5//pv+t/7X/vv/E/8b/yf/N/9D/0f/R/9D/0v/S/9L/0v/T/9T/1f/T/9P/0//T
/9P/0//T/9P/1P/U/9T/1v/V/9X/1f/V/9b/1//X/9f/1v/V/9b/1v/U/9X/1f/U/9X/
1//Y/9n/2f/Z/9f/1f/W/9f/1f/W/9r/2v/a/9r/2v/a/9r/2f/Z/9n/2v/c/97/3v/e
/9z/2//a/9v/2v/e/+D/4f/i/+H/4P/g/+L/4f/h/+L/3v/e/9//3//j/+b/5v/m/+b/
5//n/+f/5//n/+n/6//r/+r/6f/p/+r/6//s/+3/7v/u/+//7f/r/+z/7f/u/+7/7f/t
/+7/7v/r/+j/5f/j/+b/6f/q/+v/6f/n/+b/5f/j/+P/4v/h/+D/3//b/9j/2v/a/9r/
2P/a/9r/2v/a/9j/1v/U/9T/1P/T/9P/0//T/9T/1P/R/9L/0v/T/9T/1P/T/9P/0//S
/9P/0v/P/8//0P/U/9f/1v/W/9b/0v/R/9L/1v/X/9b/1f/U/9X/0//T/9P/1P/W/9b/
1v/X/9n/2f/Z/9n/2//c/9z/2P/W/9f/1//Y/9n/3P/f/+D/3v/c/93/2//b/9z/3f/e
/9z/2//a/9j/2P/Y/9j/2P/X/9f/1//T/9b/2f/Y/9j/2v/Y/9b/1v/W/9b/1v/Y/9r/
2v/c/9r/2v/a/9v/3f/f/+H/4v/i/+P/4//k/+j/6//r/+z/7//y//j//P/8//z//P/8
//v/+P/1//P/9f/1//T/8//w/+//7v/t/+v/6P/m/+T/4//h/97/3P/a/9f/1f/T/9T/
1//Y/9n/2P/W/9X/1P/S/9L/0v/S/9X/1f/W/9b/0v/V/9P/0f/U/9f/2//b/9f/1v/a
/+H/6P/x/wAAEwAkADkATgBmAH0AjACOAHIAMADf/6r/k/96/2b/Y/9j/17/Y/90/33/
hP+N/5b/m/+i/6n/rf+w/7j/wv/F/8X/yP/J/8n/yv/M/8z/zP/L/8v/y//L/83/zf/N
/83/z//P/8//z//P/87/zf/O/9D/0f/S/9P/1P/V/9X/1f/W/9f/2v/c/9r/2//b/9r/
2P/Z/9n/2f/Z/9v/2//b/97/3//d/97/3v/e/97/3v/i/+L/4v/h/+H/4f/i/+T/5P/k
/+T/4v/j/+L/4//i/+P/5P/k/+T/5v/m/+f/6v/s/+3/7//s/+7/7//v//P/9v/2//b/
9v/3//f/9//3//n/+//9//3//f/9//7/AAD///7//f/8//3////+//3//P/7//r/+P/8
////AwAGAAUAAgD///3//P/9//z/+//6//n/+f/5//j/+f/5//n/+//7//j/9v/1//T/
8//w/+7/7v/u/+7/7//u/+3/7v/u/+3/7f/t/+//8P/w/+3/7//u/+7/7v/w/+//7//v
/+z/7f/s/+n/6f/q/+7/8f/y//L/8v/u/+7/7v/x//H/8f/x//H/8//y//H/8P/w//D/
8P/w//H/9v/3//j/+f/5//r/+v/2//j/+f/5//r/9//4//n/+P/6//r//f/9//r/+v/6
//r/+P/5//r/+v/8//z//P/8//3//f/9//n/+P/5//b/9P/2//b/+P/4//j/+P/4//r/
/P/8//7//v/+//7///8CAAMABAAEAAUABwAIAAoADwATABQAFgAZABoAHgAgAB8AHgAd
ABwAHAAaABgAFwAZABkAGAAXABQAEwASABEAEAAMAAkABgAAAP3/+f/2//j/9//3//f/
9P/1//T/8//1//T/9P/0//b/9v/2//b/+P/5//v//P/4//X/+f/3//T/8//3//X/9/8C
AA4AFwAmADcASgBfAHIAhQCcALAAuwCuAHgAJgDi/7n/nv+H/3r/cv9v/3f/hv+T/6L/
rf+y/7X/uv/D/8r/1f/d/9z/3v/m/+v/7P/u/+7/7f/s/+7/7v/u/+//7//v/+//8f/x
//H/8f/x//H/8f/x//b/9v/2//j/+P/5//r/+//4//f/9f/z//T/9f/4//r/+P/3//X/
8v/2//n/+//9//z//f/8//v//P/9//v//P8AAAAAAAAAAAEAAAD///3//////wAAAgAB
AAAA///8/wAAAAACAAIABQAGAAYABgAGAAYABwAKAAoACwANAAoACAAJAAkADQAQABAA
EAAQABEAEQARABEAEQATABUAFQAWABUAFQAWABQAFAAUABQAFAAXABcAFwAZABkAGQAY
ABoAGwAdAB4AHAAYABQAEQARABMAEwATABQAEwATABMAEQARABAADwARABEADgAMAAwA
DAAMAAoACAAIAAgACAAIAAYABAAEAAIAAQABAAEABQAGAAYAAwABAAAAAAAAAAEAAQAC
AAMAAwAFAAUAAwACAAIABQAHAAYABgAGAAIAAQACAAYABwAHAAcABwAJAAcABwAHAAgA
CQAKAAsADQANAA0ADQANAA8AEAAQAAwACwALAAoACgAIAAoADAAMAA4ADgARABEADgAO
AA4ADgAQABEAEgASABEAEAAPAA4AEQARABEADQATAA0ADQAUABQAEgASABIAEgARABIA
EQASABIAEgASABMAFQAXABkAGgAaABsAGwAcACMAJwAoACoAKgAqAC0ALgAvADAAMQAy
ADIAMAAuAC0ALwAvAC4ALQAqACkAKAAnACUAIgAgAB4AGwAZABYAFAATABEAEAAPAAwA
DQAMAAsACQAIAAgACAAKAAoACgAKAA0ADQAOAA4ADgALAAkABwAGAAUACQAHAAMABAAM
ABsAJgAxADwATQBiAHcAigCgALcAyADMALIAcgAjAOj/x/+u/5j/i/+H/4b/j/+e/63/
tv+9/8T/y//S/9v/5f/u//T/+P/7//v//v//////AgAEAAQABAADAAMAAwADAAIAAQAA
AP//AAABAAIAAwAGAAYABgAIAAYABwAIAAkACQAJAAgABwAJAAkACwAMAAwADQANAAwA
DAANAA0ADQAPABEAEQARABEAEQAOAA4AEQASABMAFAAVABQAEwARAA4ADQANAA4AEQAS
ABMAEgAUABQAFgAWABcAGAAYABgAFgAWABcAGgAaABsAHQAaABoAGwAbAB8AIgAiACIA
IgAlACUAJQAlACcAKQArACsAKgApACkAKgApACgAJwAmACkALQAuAC8ALQArACkAJgAn
ACkALAAuACwAKgAoACcAKQArACsAKwApACcAJgAlACUAJQAkACMAJQAlACIAIAAgACAA
IAAeAB0AHAAbABoAGwAaABkAGgAZABcAFgAVABkAGgAaABcAFQAUABQAFAAXABcAGAAZ
ABgAGQAYABUAFAAUABcAGQAcABwAHAAYABYAFgAZABkAFwAXABcAGQAZABkAGQAaABwA
HAAcAB0AHwAfAB8AHwAhACIAIgAeAB8AIQAiACQAJAAmACgAKAAnACYAKAAnACMAIgAh
ACAAIgAjACQAJAAkACQAJAAkACMAIwAjAB8AIAAjACIAIgAhACAAIQAhACUAJgAnACkA
KAAoACgAJgAnACoAKwAsAC4ALwAxADMANgA6ADsAPgBBAEIAQwBGAEkASwBMAE0ATQBM
AEkARgBFAEUARQBEAEMAQgBBAD8AOgA6ADcANQA1ADQAMQAsACcAJQAhAB0AIQAgACAA
IAAgACAAHgAeAB4AHgAgACAAIAAgACMAJAAlACYAJQAkACMAIgAhACAAHwAeACIAJgAq
AC4APABKAFgAZgB5AIwAnwCyAK8ArACpAKYAcgA+AAoA1v/H/7j/qf+a/6T/rv+4/8L/
yP/O/w==
         </WaveFormData>
      </LeadData>
   </Waveform>
</RestingECG>
