# Supplementary material for: Detection of Left Atrial Enlargement Using a Convolutional Neural Network-Enabled Electrocardiogram
Source: Front Cardiovasc Med. 2020 Dec 17;7:609976. doi: 10.3389/fcvm.2020.609976 (PMC7773668; doi:10.3389/fcvm.2020.609976)
Supplement: Supplementary file 5 [file Data_Sheet_5.ZIP › normal4/1802035962_4470_0000000B.XML]

<?xml version="1.0" encoding="Windows-1252"?>
<!DOCTYPE RestingECG SYSTEM "restecg.dtd">
<RestingECG>
   <PatientDemographics>
      <PatientID>1802035962</PatientID>
      <PatientAge>68</PatientAge>
      <AgeUnits>Years</AgeUnits>
      <Gender>Male</Gender>
      <PatientLastName>chenzhisen</PatientLastName>
   </PatientDemographics>
   <TestDemographics>
      <DataType>Resting</DataType>
      <Site>1</Site>
      <AcquisitionDevice>MAC55</AcquisitionDevice>
      <Status>Unconfirmed</Status>
      <Priority>Normal</Priority>
      <AcquisitionTime>09:29:28</AcquisitionTime>
      <AcquisitionDate>12-19-2016</AcquisitionDate>
      <CartNumber>1</CartNumber>
      <AcquisitionSoftwareVersion>009C</AcquisitionSoftwareVersion>
      <XMLSourceVersion>MAC5000 v1.0</XMLSourceVersion>
   </TestDemographics>
   <RestingECGMeasurements>
      <VentricularRate>66</VentricularRate>
      <AtrialRate>66</AtrialRate>
      <PRInterval>148</PRInterval>
      <QRSDuration>76</QRSDuration>
      <QTInterval>376</QTInterval>
      <QTCorrected>394</QTCorrected>
      <PAxis>50</PAxis>
      <RAxis>38</RAxis>
      <TAxis>46</TAxis>
      <QRSCount>11</QRSCount>
      <QOnset>224</QOnset>
      <QOffset>262</QOffset>
      <POnset>150</POnset>
      <POffset>200</POffset>
      <TOffset>412</TOffset>
      <ECGSampleBase>500</ECGSampleBase>
      <ECGSampleExponent>0</ECGSampleExponent>
   </RestingECGMeasurements>
   <Diagnosis>
      <Modality>Resting</Modality>
         <StatementCount>2</StatementCount>
         <LabelText>12SL ��ϳ���</LabelText>
      <DiagnosisStatement>
         <StmtFlag>ENDSLINE</StmtFlag>
         <StmtText>�������</StmtText>
      </DiagnosisStatement>
      <DiagnosisStatement>
         <StmtFlag>ENDSLINE</StmtFlag>
         <StmtText>���� ECG</StmtText>
      </DiagnosisStatement>
   </Diagnosis>
   <Waveform>
      <WaveformType>Rhythm</WaveformType>
      <WaveformStartTime>0</WaveformStartTime>
      <NumberofLeads>8</NumberofLeads>
      <SampleType>CONTINUOUS_SAMPLES</SampleType>
      <SampleBase>500</SampleBase>
      <SampleExponent>0</SampleExponent>
      <HighPassFilter>16</HighPassFilter>
      <LowPassFilter>150</LowPassFilter>
      <ACFilter>NONE</ACFilter>
      <LeadData>
         <LeadByteCountTotal>10000</LeadByteCountTotal>
         <LeadTimeOffset>0</LeadTimeOffset>
         <LeadSampleCountTotal>5000</LeadSampleCountTotal>
         <LeadAmplitudeUnitsPerBit>4.88</LeadAmplitudeUnitsPerBit>
         <LeadAmplitudeUnits>��V</LeadAmplitudeUnits>
         <LeadHighLimit>2147483647</LeadHighLimit>
         <LeadLowLimit>268435456</LeadLowLimit>
         <LeadID>I</LeadID>
         <LeadOffsetFirstSample>0</LeadOffsetFirstSample>
         <FirstSampleBaseline>0</FirstSampleBaseline>
         <LeadSampleSize>2</LeadSampleSize>
         <LeadOff>FALSE</LeadOff>
         <BaselineSway>FALSE</BaselineSway>
         <ExcessiveACNoise>FALSE</ExcessiveACNoise>
         <MuscleNoise>TRUE</MuscleNoise>
         <LeadDataCRC32>1252783504</LeadDataCRC32>
         <WaveFormData>
/v/+//7//v/7//r/+f/4//v//v8BAAQAAgAAAP7//P/8//z//P/8//7//v/+//7//P/8
//z//P///wAAAQACAAAA/v/8//r//P/8//z//P/9//7///8AAP7//v/+//7/+f/2//P/
8P/z//b/+f/8//v/+v/5//j/+//8//3//v/7//r/+f/4//r//P/+/wAA///+//3//P/8
//z//P/8//v/+v/5//j/+P/4//j/+P/3//b/9f/0//f/+P/5//r/+P/2//T/8v/2//j/
+v/8//z//P/8//z/+v/6//f/9//8//3//f/+//v/+P/2//X/+f/8//v/+v/3//r/+//3
//r/+//+////AQABAAEABAD+//3//f/+/wMABAAFAAUAAwABAP///P/5//v//f//////
/v///wAA/f/9//7//v/7/wAA///9/wEAAwACAAAA/v/+//3//f/7//r/+v/6//n/9f/y
//H/8//2//f/+P/1//T/9P/x//X/9v/2//f/7v/u//b/+v/y/+f/5v/l/+n/8v/5//v/
//8MAB4AJgAsAD8ATwBYAF8AbQBtAGEATwA1AB0ADgACAPP/9P/8//r/9v/2//j//f8H
AAMA+//7//3//P/7//r/+f/3//f/9//3//b/9f/0//H/8P/w//L/8//2//n//P8AAP7/
/P/5//f/+P/6//j/9v/0//P/8v/x//L/8v/1//X/8v/z//X/9P/3//j/+f/4//r/+//7
//n/+v/9//7/AAAAAAEAAwADAAMAAwABAAEA//////r/9f/5//3///8BAAAAAwAJAAoA
CQAJAAsADgAKAAgABgAGAAoADwAWABoAGAAYABUAFgAZABoAGwAdABsAGQAXABUAGAAc
ACAAJgAkACAAGgAWABUAFAARABAAEwATABgAHAAYABUAEQAOAA0ADAAIAAgACQAHAAUA
BQAEAAEA+//6//z//P/7//v/+//3//b/9v/4//z//P/6//n/+P/0//b/9v/0//P/8f/0
//T//P/6//b/9P/z//H/8//0//b/+P/7//v/+P/2//T/9//3//f/8//z//X/9v/0//L/
7//q/+3/7v/v//D/9f/4//r/+v/6//r/+f/5//n/+f/3//f/9//2//f/9//2//X/9P/z
//b/9v/3//f/9P/y//H/8//0//X/+f/7//j/9//2//P/9v/6//3/AAD+//r/9//1//n/
+//3//f/9f/1//b/8//0//T/9P/0//b/+v//////+v/4//b/9f/4//j/+P/3//X/9f/6
//r/9//2//X/8f/w//D/8f/w//P/9f/4//v//P/8//z/+v/4//T/9P/4//v/+v/5//3/
+v/4//T/8v/v//D/8f/x//T/9//4//X/8//y//L/9v/2//T/8P/v//P/9v/4//v//P/7
//n/9v/2//X/9f/3//b/9v/0//P/8f/x//H/8f/1//j/+P/2//f/9v/2//X/8f/v/+//
7/8BAAMAAwAAAPz/+v/4//b/9P/w/+//8f/x//X/+P/6//r/9//1//T/9P/1//T/9f/6
//j/8//x/+//8//1//n/+//9/wIAAQADAAAAAAAAAP7//////wAAAQAEAAQAAgAFAAMA
AwD+//r/+P/4//f/9//5//r/+/8CAAIAAQABAAEA/P/4//j/+P/6//3/AAACAP///v/9
//n/9v/1//X/9v/1//T/8P/u/+v/5//o/+j/6//t/+//8P/8//r/8v/p/+L/4//r//L/
9f///wUABAAEABgAMgBFAFEAWgBlAG8AdQBxAFsAPQAhAAoA/P/z/+j/5v/u//z/AgAE
AAcABQABAP//9//x//P/9f/3//n/+//7//v/+//7//v/+//5//X/9P/1//X/9//3//f/
+P/2//T/8f/v//T/+P/4//j/9v/1//T/8//z//T/+P/5//n/+//+//7//f/8//v/+P/6
//v/+//5//z///8AAAIAAgABAAEA//8BAAEA/////wIABQADAAEABAAHAAgACQAEAAUA
CQAIAAcABwAJAAwACwAMAA0AEAARABMAFwAYABcAGgAaAB4AHgAeAB4AHwAfAB8AHwAf
ACAAIgAkACgAKAAmACIAIAAhACIAIQAiACEAHwAiACQAHwAbABYAEgATABIADgAOAAoA
BwAEAAMACAAJAAcACgAIAAYAAwABAPz/9//1//T/+v8CAAYACAACAAAA+//8/wAAAAAB
AAEA///8/wEA/P/7//r/+v/5//r//P///wIAAgABAP3/+v/2//f/9f/z//P/9f/5//z/
/f/+//7//P/+/wAAAgAEAAQAAgD///r/+P/4//f/9//7//3//f////3//P/9//3//v//
/wAAAQABAAAAAAD///7//P/7//3///8BAAYACQAGAAMAAAD7//v//P/8//z/+v/4//f/
9//8/////P/9//z//f////3/+//6//n/+P/7/wAABgAHAAMAAgABAAEAAwACAAEA///5
//n//v/+//3//P/7//f/+P/6//3//v/7//v//P/9//7//v/+//z//f/6//v/AAD///z/
+f/7/wEABAAFAAgAAwACAAEA///9//3/+//1//f/+P/6/wAA/f/6//X/8//1//j/+v/9
//3/+//4//T/9v/5//3/AwAGAAYABAADAP///f/7//n/+//+//7//P/5//b/9P/x//P/
9f/5//3//f8AAP///v/9//z/+//9/wIABQADAAIAAAD8//3//f/+/wAAAAD+//7/AgAB
APv/+P/1//n/+////wEAAAACAP7//f/8//7/AAAAAAIAAwAFAAcACgAKAAgACwAKAAsA
BwAEAAEAAAD+//3/AAAAAAAABgAEAAMAAwADAAAA/P/8//z//P/9//7//v/7//r/+f/1
//X/9//6//7/AAACAAEAAgD9//f/9v/0//b/9//4//j/+P/+//r/8f/o/+X/5//o/+v/
7//5//r/AAAUACoAOQBFAEwAVQBtAIMAgwCDAHsAWQA2ACYAFwACAPr/9P/w//b//P/3
//n/BQAFAPf/9//6//v//P/9//r/9//0//H/9f/3//n/+f/1//T/9f/1//f/9//3//j/
+v/8//3///8AAAIAAAD+//3/+//5//f/8//w//D/7f/x//f//v8CAAAA/v/8//j/+v/7
//v/+f/4//n/+P/4//r/+//9//3///8BAAEAAwAFAAkACAAHAAYABwAGAAUAAQADAAgA
CAAHAAUABQAGAAYACAAKAA4ADwARABUAFgAWABgAFwAaABwAHAAcAB0AIAAhACIAIwAf
AB4AHQAeACAAIAAeAB4AHgAeABwAHAAdAB0AIgAmACEAHQAYABQAEAAOAAkACAAJAAcA
BQAFAAkABwACAAIABQAGAAYABwD9//P/7P/m/+7/+P/+/wIA+v/2/+//7v/0//b/+f/7
//3/+v////r/9v/0//P/8f/2//r///8EAAEA/f/2//D/8P/z//P/8//y//P/9v/4//P/
8P/s/+b/6v/s/+7/8P/2//r//f/+//z//P/7//v/+//7//n/+f/3//b/9//3//j/+f/6
//v/9//0//L/7//x//D/8P/z//P/9f/6//3//P/7//r/9//4//r/+//8//v/+P/2//X/
+P/7//j/+f/7//3/AAD///z/+v/4//b/9P/0//X/8f/x//L/8//1//v//P/9//3/9v/1
//n/+P/3//b/9f/x//P/9v/6//z//v///wEAAwD///z/+f/0//b/8v/y//b/9//0//H/
8//0//T/8v/y//T/+P/8/////P/9//z/9//3//j/+v8AAP7/+v/0//H/8//0//T/9f/5
//v//P/8//r/+f/5//v//P/8//r/+f/4//f/9v/1/wMABgD8//j/9v/0//L/8P/x//X/
9//6//z//f/8//z//f///wIA///8//v//v8BAP//AAABAAIAAQACAAEA//8CAP////8C
AAQABgAGAAgABwAHAAcABwAGAAMABQAGAAcAAwAAAAIAAgABAAEAAwAEAAUADAALAAkA
CAAHAAEA/P/7//r/+f/5//n/+P/6//z//v/9//v/+//8//7/+//6//b/9P/4//f/+//+
//v/+//7//r/8v/0//b//f/8//H/7f/y//n///8JABgALAA6AEIASwBXAF4AXwBnAGsA
WwBDADUAIwAMAPz/+f/6//j/9P/2//r/BAANAAkAAQABAP//+//4//f/9v/1//f/+f/7
//3/+//7//v/+f/6//r//P/9//z/+//6//r/+v/6//n/+f/4//j/9P/w//L/8//0//X/
9P/0//f/9//6//3/AQACAAIAAgACAAAA/v/9//v/9//7////AQAEAAMAAwAEAAMAAAD/
//z/+////wMAAgABAAEAAQD///3/+//9/wIAAgAHAAkADQASAA4ADgAOABAADgAPABIA
EgAWABoAGwAgAB8AHgAdAB0AHgAfACAAIQAaABYAEgAQABcAGgAbAB4AHwAgAB8AIAAZ
ABMAEgAQAA8ADwAOAA4ACgAIAAMAAgAEAAMAAgADAAQAAQD7//r/+//8//z//f/7//f/
9v/2//X/9v/z/+7/8P/y//H/9v/4//j/+f/5//X/8P/z/+z/7f/u//D/8f/y//L/8//0
//b/9//1//T/8v/z//H/7//v//H/9f/4//n/+v/6//j/9P/y//D/7v/u/+7/7f/q/+3/
8P/y//X/8//z//H/8f/x//D/8f/x/+//7//v/+//9P/2//n/+//5//j/+P/7//b/9f/3
//f/+P/5//r/+f/2//b/9f/0//X/9P/0//X/9//5//X/9f/3//n//P/7//j/9v/0//L/
8v/0//f/9f/3//j/+f/7//7//v/+//3/9f/z//b/9P/1//b/9//1//T/9P/1//T/9P/1
//f/+f/8//z//P/6//b/8P/u//D/9v/2//b/+//7//r/9//2//L/8v/y//H/8f/z//P/
7//w//L/9f/8/wAAAAD+////+P/0/+//6//y//f/+//+//r/9//1//X/9P/0//L/8f/0
//X/9v/3//f/+P/2//L/9P/0//X/9f8BAAAA/f/6//f/9P/v/+//8v/z//b/+v/9//7/
+v/5//n/+v/3//T/8//2//f/8//y//H/9//7/wEABQABAAIA/f/7////AgAFAAYABgAF
AAUABQACAP7/+P/3//z/AQABAAIA///+//z/+//7//r/+f/+/wQABwALAA8ACAAAAPz/
+P/4//n/+v/6//j/+P/4//X/9f/1//b/+P/6//z/+//8//r/9f/1//T/9v/5//z//v8A
APj/8v/n/+D/4f/r//L/9f/9/wcAFAAeACYALgA3AEMAWABxAHcAcwBtAF8ARQApABgA
EAABAOz/6v/0//z/AAAGAA8ADwAJAAEA9//x//T/9//6//3//v///wAAAQD+//3//P/5
//b/9v/4//n//v8BAAQACAAFAAQAAgABAAEAAgD///z/+//5//f/9f/4//r///8BAAQA
BwALAAwACAAGAAQAAAD+//3/+//3//v///8BAAQACAAJAAsACwANAA0ACwALAAsADQAK
AAcACQALAAsACwAHAAkADgAOAA0ADQAPABIAFQAYABsAIAAcABkAGAAUABMAFgAWABoA
IAAiACQAJwAmACUAJAAjACQAJAAkACYAJwAmACMAIgAjACQAIwAkACMAIQAkACYAIQAd
ABgAFAAUABQAEQASAA8ACwAHAAUACAAHAAMABAAFAAYABgAHAAcAAwACAAIABAAIAAgA
BgACAAAA+//8//z//P/9//3//f/6////+v/6//r/+//7//z//P/9//7//v/9//n/9v/5
////AgAFAP7/+//6//j//P8AAAMABAABAAAA///+//7//v/9//r/+//8//z//f/7//v/
+f/5//z//P/+///////////////9//z//P/7//n/+P/4//v//P/9/wEAAwADAAMAAwAB
AAEAAgACAAIA///6//b/8//3//v/+f/7//z//f////3///8AAAEAAgD//wAAAgD///r/
+P/2//X//v8AAAIAAwD+//3/AQAAAP3//P/7//f/+f/8/wAAAgD+//v/+f/3//n/+v/7
//r/+f/0//P/9v/8//z//P8BAAEAAAD9//z/+v/8//7////8//3//P/3//X/9P/0//j/
+f/4//X/9f/4//r/+//9/wAAAQABAAAA+//3//T/8//2//j/+P/5//j/9//2//X/+f/+
/wAAAAD5//z/AgABAAAA///+//z//f8BAAMA/v/8//n/9P/y//H/8f/y//P/9P/3//7/
+//1//L/7//0//X/+P/5//3/AgABAAMAAgAEAAYABgADAAEAAAD///3//P/5//v//f//
//z/+v/8//7///8BAAEAAAD//wQABgAFAAUABQD///r/+f/4//r/+//8//z/+//6//n/
9f/x//H/8v/0//f/+P/2//b/8//v//D/8P/y//X/+P/6//z/8v/o/+n/8P/z/+//7v/1
//f/8f/0/wIAFAAqAD0AQwBOAGEAaQBpAG0AbwBdAEMAKAAMAPn/9v/w/+r/7P/u//T/
AQAFAP//+////wEA/f/7//n/9//4//n/+v/7//n/+f/5//f/8P/s/+r/5//s/+//8v/2
//j/+P/3//f/+//+//3//P/7//n/9//1//L/8P/x/+//8v/3//3/AAD+//z/+v/2//j/
+f/5//f/+f/7//v//P/9//3//v/9////AQABAAMAAAABAP3/+f/+/wEAAgADAAIABQAL
AAwACgAJAAoADAAJAAgABwAIAAsADQARABIAEwAWABYAGgAdAB4AHwAhACAAHwAeAB0A
HQAeAB8AIgAiACIAIAAgAB4AHAAYABYAFwAXABwAIAAfAB8AHgAeABkAFgAQAA4ADQAL
AAkACQAKAAcAAQAAAAAAAAD////////9//7/AAAAAAIAAAD8//j/9v/x//L/9//4//r/
+//+//z/AgD+//z/+v/5//f/9//4//r//P8AAAEA///+//n/+f/2//P/8v/1//r//v/+
//7//f/6//r/+v/6//r/+//8//z/+v/5//j/9v/1//j/+//8///////+///////9//3/
/f/9//z/+v/5//f/+//8//7/AwD+//v/+//5//z//f/+//3///8AAAAAAAD+//z/+//7
//v//f/5//n/+P/5//v/+f/4//j/+P/4//n//P8AAP///P/6//j/9//6//r/+v/5//b/
9//9//7/AAAAAAAA/f/9//7/AAAAAPz/+//7//v//P/8//z/+v/7//j/+f/+/wMAAgAB
AAUAAgD+//j/9P/w//L/9P/1//j//f8AAP///f/8//z/AAAAAP7/+v/5//n/+v/6//v/
/P/9//3//P/4//f/9//5//v//P/7//v/+v/5//j/9//7/wAAAgACAAAA/v/9//v/9//6
//3//v///wAA+//5//r/+f/7//z//P/6//v/+//8//7/+v/4//j//P8AAP//AQADAAMA
AQABAP///f8AAP3//f///wIABQAGAAUAAwACAAEAAQAAAP3///8DAAcABgAGAAUABAAC
AAEAAgACAAIACAAGAAUABQAFAAcABgAJAAwABAD///r/9P/0//T/9P/x//P/9//8/wIA
///+//r/+P/6//n//f8AAP3/+//5//b/9v/2//T/7//s/+P/4//4/wUA/f/3/wAACAAS
ACIALQA5AE4AYwBvAH0AiQCJAHsAXQA4ABwACwAAAPb/9v/6//7/BAADAAEA///7//n/
9f/3//f/9//3//n/+f/5//n/+f/5//n/9//5//r//f////z/+//6//r/+P/4//f/9//9
/wAA///+//3/+//5//f/+f/6//7////6//n/+f/2//j/+P/4//b/+v///wMABQAAAP//
/P/6/wAAAwAHAAkABwAFAAEA///+/wEA///9/wIABQAGAAcAAwAFAAoACgAJAAkACwAO
AAsACgAJAAoACAAJAAwADAAQABQAFQAaAB4AHgAeAB8AIgAjACQAJQAjACIAIQAiACYA
JgAkACQAIgAgABwAGgAcABsAHwAiAB0AGwAYABYAEQAOAAgABgAHAAcABwAJAA4ADQAJ
AAoACAAGAAMAAQAAAP3//f/+/wEABgAHAAYAAgAAAPv//P/8//r/+f/3//b/8v/2//D/
9P/4//3/AQD6//T/7//q//D/8//z//T/9v/7//3////9//3///8AAAAAAAD///z/+f/4
//f/9v/8//7////+//z//P/7//v/9//1//H/7//1//j//f8BAP///f/7//n/+v/6//v/
+//7//r/+v/9//n/9//4//f/+f/7//3//f/8//z/+//6//3//v8AAAMAAgABAPr/9//5
//v//v/9//z//P/8//z//P/+/wEA///9//z/+//7/////v/9//v/9v/1//n/+P/6//z/
/v/9//r/+P/3//T/+P/7////AwACAAIAAgAAAP3/+P/3//r/+v/4//b/+f/3//b/8//y
//H/9P/3//n//P///wAA/f/8//z//f8CAAAA/v/6//n/9//4//j/+f/8//3//f/8//v/
+//8/////v/8//j/9f/5//X/9//6//3//v///wAAAAABAAUABwADAAIAAAD8//3//f/+
/wAA/P/6//r//v8CAP///////wMAAwAFAAUABAAGAAIAAQADAAYACQAKAAsACwAMAA0A
CAAEAP7//f8DAAkACgAMAAsACgAIAAcAAwAAAP3/AAADAAMABAAFAAMAAAABAAIAAwAD
AAMAAgACAAIAAgD///r/+f/5//r//f/+//z//P/6//f/+f/6//z///8CAAQAAgD2//L/
8//u/+n/8//+/wEACQATABwAJAAuADgAQwBXAGgAcQB1AHcAaQBHAC0AJQAYAAYA+//6
//r/9v/0//b/BAANAAkAAwAJAA8ADQAJAAcABQADAP7/+//4//X/+f/7//3//f/+//7/
AAABAP3/+//5//j/+v/6//n/+f/6//z/+v/4//v//f///wEA/f/6//r/9//6//3/AQAC
AAUACAALAAwABwAFAAIA/f/8//3//P/8/wAAAQADAAMAAwADAAEAAQADAAcABgAFAAcA
CQAJAAkABwAJAA4ADgAPAA8AEQAUABUAFgAXABoAFwAXABkAGAAYABoAGQAcAB8AIAAh
ACMAHwAdABsAGQAZABoAGwAeACEAIgAhACIAIAAgAB4AHgAbABkAHAAeABwAGwAZABgA
GQAYABQAFAASAA8ADAALAAgAAwD7//j//P/+////AQD+//n/9//2//j//P/8//r/+f/6
//j//P/9//z//P/7//z/+v8AAPz/+f/4//j/9//4//r//f8AAP7//f/5//b/9P/3//f/
9//0//X/+P/6//j/+P/3//T/9v/4//r//P/9//7//v/8//r/+v/5//n/9//1//H/7//0
//b/+v/9//7///8AAAEA///+//7//f/6//j/9//5//r/+////wEAAgADAAQAAwACAAIA
AQAAAPz/+P/1//P/+P/7//j/+f/+/wEABQAFAP7/+v/2//L/9f/4//z/+//7//r/+f/5
//z/+v/4//X/8//1//z//v/8//z//P/5//n/+v/8//z/+f/5//r/+////wAAAQAAAAEA
/v///wQAAQD8//f/9//5//j/9f/0//X/+P/7//3/+v/7//r/9f/2//b/9//8//z/+v/2
//X/8//0//T/9f/4//n/+f/4//n/+f/6//3/AAACAAIAAwD///v/9//z//n//v///wAA
AQACAPv/+f/6//n//f8AAAIAAgD+//3//f/+//3//P/9/wIABwAFAAYABwAFAAEA///7
//z/AAD+/////v8AAAIAAgADAAMABAAFAAcABgADAAUABQAHAAQAAgAFAAYABgAHAAYA
BgAGAAwADwAPABAAEQAMAAYABAACAP7//f/8//r/+//8//3/+//8//3///8CAAAA/v/5
//b/9//1//j/+v/5//n/+f/4//r/AAD+//f/+v/5//H/8v/1//H///8UACIAMAA+AEUA
TQBgAG8AcwB3AHMAXwBHADMAGAAGAP//9v/q//L//P8AAAwAGQAVAA8AEQANAAUAAQD/
//3/+//7//v/+//7//z//f/+//3//P/8//7////+//3//P/8////AAAAAAEAAwAEAAEA
/v///////////wEAAgAGAAcABAADAAMAAAABAAIAAwACAAMABQAGAAUABwAJAAkACgAN
AA8AEgATABAADQAIAAUABwALAAoACQALAA0ADQANAAwADwAVABYAGQAZABsAHgAaABgA
FgAWABgAGQAcABwAHwAiACIAJgAnACYAJQAlACUAJQAlACUAJgAmACYAKAAsACwAKgAq
ACsALAArACwAKwApACwALgAuAC8ALwAwACkAJAAcABgAFQATABEAEQATABEADAAMAAoA
CgAJAAkACQAHAAgACgAHAAgABQAAAAIABAADAAgACgAKAAsACwAKAAYACgAEAAYABgAH
AAcABQAEAAQABAAHAAcABAACAP//AQAAAP//+//7//3//v8CAAQABQAEAAAA/v/8//r/
//8AAAAA/v8BAAIAAgADAAQABQAEAAUABQAEAAUABQADAAMAAwADAAEAAAAAAP//AAAA
AAEABQAFAAcADAAPAAsACQAHAAMAAgACAAEAAAAEAAQABQAHAAUABQD///3/AAABAAMA
AQAEAAYACAAKAAYABgAHAAMAAAD+//z/+/////7//f/7//n/+/8CAAQAAwACAAEA/f8B
AAQACAAKAAYABQAFAAUABQAEAAMAAAD+//r/+v/+/wAA/v/8////AgACAAAAAAD8//7/
AAABAP//AQABAP3/+v/6//v/AAAAAP7/+v/5//v//P/8//3/AgADAAMAAgD+//v/+f/5
//v//P/7//v//v///wAAAQABAAIAAAD8//3//P/8//v//f/9////AQADAP//AAAAAAAA
AAAAAPv/+//+/////f/+//7//P/9//3//v8AAPv/9v/z//T/+v/5//v//f/8//v//P/7
////BAADAAUACAAKAAwADAALAAkACAAHAAcABgADAAUABgAHAAMAAAAAAAAA/////wEA
AgADAAoACAAFAAMAAQD///z//f/+/wAAAQACAAIAAAAAAAAA/f/4//f/9//4//r/+v/3
//b/9v/z//X/9v/2//f/+P/4//L/7v/s/+v/7P/r/+n/9P/9//n/+f8CAAoAGAAsADsA
QwBSAGkAeQB9AH8AcQBVADcAGgAEAPf/6v/k//D/AAAAAAAABwAHAAEAAwABAPX/9f/1
//X/9f/3//f/9//3//X/8//x/+3/7v/w//T/9//3//f/9//4//n/+v/6//v/AAACAAAA
/v/6//f/9P/x//P/9P/4//n/9//3//j/9v/4//j/+P/2//f/+f/6//n/+P/5//j/+P/8
//3////////////9//3/AQAFAAQAAwACAAMAAgABAP//AQAGAAYACQALAA8AFAAOAAwA
CgAKAAgABwAIAAYACgAQABMAGgAcABwAHAAdAB8AHwAfAB8AGwAYABUAFAAaABwAHAAe
ACEAIgAhACIAHgAbAB0AHgAcABsAGQAYABUAEgAMAAoACgAJAAgACQAJAAcAAgACAP//
/v/8//v/+v/3//f/+P/7/wAAAQAAAPz/+v/1//b/+P/4//n/+f/2//L/9v/w//L/9P/3
//n/9v/0//P/8v/1//f/9v/2//f/+//8//3/9P/x//D/7v/y//b/+f/6//j/+P/4//j/
+f/6//r/+P/4//j/9//3//f/9//1//X/+P/4//r/+//6//n/+P/3//n/+P/4//f/+P/4
//n//f/3//X/9v/1//j/+f/6//n/9v/2//X/9P/3//b/9v/3//z////8//3/+//5//j/
8//3//r//f8AAP//AAACAP//+f/2//P/8f/2//b/9v/1//L/8//5//r//f/+/////f/7
//r/+v/4//L/7//t/+v/8f/0//f/+P/5//b/9//8//7//P/6//3//P/6//b/9P/y//T/
9v/3//j/+//8//n/8//w/+7/8P/z//T/8//1//P/9P/0//X/+P/5//n/+P/5//n/+v/9
//n/9v/x/+3/8//3//v////9//7//P/4/+//8v/0//T/9P/0//H/8f/0//X/9//4//j/
9v/0//P/8//0//X/9P/1//r//v/9////AQAAAP3//P/5//n//P/5//n/+P/6//z//P/7
//n/+P/3//z//v/+/wMAAQABAPz/+P/4//j/9//3//v//v8BAAoACAAFAAMAAQD///z/
/f/+//z/+//6//j/+v/6//r/9//0//P/8//0//b/9v/z//L/9P/x//P/9P/w/+//7v/s
/+j/8P/u/+X/6P/t/+3/7v/z//X/9//+/wYAGAAwAEEATwBiAG0AcQB5AIMAfQBfAEMA
LgAQAPP/5v/e/97/6v/6//z/BQALAAMA/f/9//H/8f/x//H/8f/1//f/+f/7//f/9f/z
/+//8P/w//L/8//x//H/8f/y//X/9v/2//f/+P/4//T/8P/y//P/9P/1//b/9v/5//n/
9f/1//b/9P/2//j/+v/6//n/+f/4//X/8//1//X/9v/3//f/+P/3//j/+f/4//n//f8B
AAAA/////wEAAQABAP//AQAGAAYACAAJAAwAEAALAAoACQAKAAoACwAOAA4AEQAUABQA
GAAWABQAEgARABUAFwAZABsAGwAcAB0AIAAhACAAHQAcAB4AHgAcABwAGQAXABoAHAAX
ABUAEgAQAA4ADAAHAAYABgAFAAQABQAHAAUAAAAAAP7//v/9//3//f/5//j/+P/2//j/
9v/y//D/8P/t//D/8//0//b/9//0/+7/8P/o/+z/8P/1//n/9P/y//H/8P/x//H/7v/s
/+//9f/4//v/8//v/+3/6v/x//b/+v/8//r/+P/2//T/9f/2//b/9P/y//L/8f/x/+7/
7f/q/+n/6//s/+//8f/0//X/9v/3//f/9v/2//X/8v/w/+//8f/x//P/+P/7//j/9//2
//P/9f/2//b/9v/4//j/+f/7//n/+f/z//H/8P/x//P/8f/x//L/8//0//H/8v/0//H/
+f/6/w==
         </WaveFormData>
      </LeadData>
      <LeadData>
         <LeadByteCountTotal>10000</LeadByteCountTotal>
         <LeadTimeOffset>0</LeadTimeOffset>
         <LeadSampleCountTotal>5000</LeadSampleCountTotal>
         <LeadAmplitudeUnitsPerBit>4.88</LeadAmplitudeUnitsPerBit>
         <LeadAmplitudeUnits>��V</LeadAmplitudeUnits>
         <LeadHighLimit>2147483647</LeadHighLimit>
         <LeadLowLimit>268435456</LeadLowLimit>
         <LeadID>II</LeadID>
         <LeadOffsetFirstSample>0</LeadOffsetFirstSample>
         <FirstSampleBaseline>0</FirstSampleBaseline>
         <LeadSampleSize>2</LeadSampleSize>
         <LeadOff>FALSE</LeadOff>
         <BaselineSway>FALSE</BaselineSway>
         <ExcessiveACNoise>FALSE</ExcessiveACNoise>
         <MuscleNoise>TRUE</MuscleNoise>
         <LeadDataCRC32>2141398313</LeadDataCRC32>
         <WaveFormData>
9v/2//b/9v/z//L/8f/w//L/9P/2//j/9//2//X/9P/2//b/9v/2//b/9v/2//b/9f/0
//P/8v/1//b/9//4//X/9P/z//L/8v/y//L/8v/z//T/9f/2//b/9v/2//b/8//y//H/
8P/z//T/9f/2//L/8P/u/+z/7v/w//L/9P/y//L/8v/y//L/8v/y//L/8v/y//L/8v/y
//L/8v/y//L/8v/y//L/8P/w//D/8P/w//D/8P/w//H/8v/z//T/8v/w/+7/7P/v//L/
9f/4//X/9P/z//L/8f/w/+//7v/u/+//8f/y//T/8v/y//P/9f/2//f/9//2//f/9v/1
//j/+//8//3////8//z//v/8//n/9//2//n/+v/7//z/+v/5//j/+P/9//3//P/8//r/
+f/4//n/+P/1//L/8f/z//T/9//4//v//P/5//f/9P/z//L/8P/v/+//8P/w//D/6//q
/+r/7P/v//D/8P/v/+//7v/s/+z/7P/s/+z/6P/p//P/+f/3//n/+//7//7/BQAMABgA
JgA2AEMASgBRAGEAdAB/AH4AegBuAFoAPQAfABEADwADAPT/8//4//H/5//n/+v/8v/3
//X/8f/1//f/9P/y//H/8P/x//P/9P/0//X/9P/0//P/8f/y//P/8//2//j/+/////v/
+P/1//P/9f/1//X/9f/0//T/8//z//T/9f/4//r/+P/2//b/9P/4//r//v8BAP///f/9
//3/+//7//v//f8AAAEAAgACAAMAAwADAAQABQAGAAYABgAGAAcACQAJAAwADgARABMA
FAAUABUAFwAWABUAFAAVABoAHgAjACYAJAAkACMAIAAmACkALAAvACsAKwAsACwALgAy
ADYAPAA5ADcANAAwADEALwAsACoAKwAsACwALQApACcAIwAfAB4AHwAeAB8AGgAWABAA
CwAKAAoACQAIAAoACgAEAAEAAQABAAIAAwAAAAAA///6//z//P/9//7//P/4//T/8v/3
//v/AAAEAAAA/v/8//j/+P/4//j/+P/6//r/+v/5//n/+//8//z//P/8//3//v/6//v/
+v/5//n/+f/4//j/+v/+//7//v/8//v/+//6//z//v///wAA/P/6//r/+f/6//r/+v/5
//r/+//8//v/+v/7//r/+v/9////AgADAP///f/8//v//v8AAAEAAgD///7////+//3/
/f/9//3//f/9//3//f/7//r/+P/7//v/////////AAD///7////9//3//f////////8B
AAIA///8//r/+f/5//r/+v/4//v//f///wQAAgACAP7/AAD8//r/+P/6//r/9//1//f/
+P/8/////v/7//v//v/7//n/+//5//n/9f/z//T/8//2//r/+P/4//r//P/7/wAA/v/+
//z/9v/2//b/9//6//v//v8AAP3/+f/3//b/9v/6//z//f/+//v/+f/5//n/9v/1//T/
9/8DAP//AQABAPz/+v/4//b/9P/2//b/9v/3//r//P/9//z/+//7//r/+v/7//v/+//9
//z/+//6//v//v///wIAAAADAAYABwAHAAQABAADAAIAAAAAAAEAAQADAAQABwAHAAgA
CAAFAAMA/////////f/6//n/+P/4//z//v///wAA/P/5//n/+f/6//r/+v/7//n/+P/3
//H/8//0//b/+f/2//T/8//z//H/8P/w//D/8f/y//X/8//9//3/9//z//X/+/8CAAkA
EgAYACAALAA3AEYAVwBlAHAAfwCOAI4AigCEAHEAUwA7ACsAHQAMAAEA/v/9//v/9f/x
//b/+//7//v/+f/3//j/+P/5//r/+v/7//v/+v/7//r/+v/5//f/+P/5//n/+v/6//v/
/f/7//j/9f/z//f/+f/7//3//P/8//v/+//5//n/+//8//7/AAAEAAYAAwAAAP///f//
////AQADAAQABQAGAAkACAAHAAYABAAGAAcACAAKAAsADAAMAAwADgAPABEAEQAQABAA
EQARABYAGAAbAB8AHQAbABkAGQAdACAAJAAmACkALAAuAC4ALwAvAC8ALwAtAC8AMgA0
ADMANAA1ADgANwA3ADYANAA6ADsAOwA8ADkAOAA2ADUALwAtACkAJQAjACMAIQAhABsA
GAATAA8AEQASABIAEgAQABAACgAHAAMAAQAAAP//BAAIAAsACgAHAAQAAgAAAAAA/v/8
//z/AAABAAMABAACAAIAAgAAAAIAAgACAAIAAQAAAP///f/8//3//f/8//z//P/9//7/
/f////////8CAAMAAwAEAAQABgAEAAIA/v/9//3//P///wAAAAAAAP///v//////AgAC
AAIAAQABAAEAAQD/////AQABAAIAAgADAAUABQABAP///v/9/wEABAAGAAgABgAEAAQA
AgAEAAUABgAHAAUABQAFAAUAAAD+//v//f8AAAcACgANAAoABwAEAAMAAgABAAAAAQAA
AAEABAAGAAMAAAD+//3///8CAAQABAADAAMAAwAGAAYABgACAAQAAQAAAP//AgAAAP3/
+//9////AgAEAAIAAAABAAUAAwACAAMAAAD///////8CAAMAAQAEAAEAAAAAAAIAAQAG
AAUABAABAPr/+//8//7/AgAAAAIAAwD//wAA/////wAAAQACAAIAAgABAP////////3/
/f/9/wEA//8EAAMAAgABAAAAAQACAAMABQADAAIAAAD8//r/+//7//z/AAABAAIABQAD
AAEA/////wQABwAMAAwACgAKAAgABQAFAAYABgAGAAcACAAKAAsACgAKAAwACwAKAAoA
BwAFAAEAAQABAP///v///wAAAgAEAAQAAwACAP7/+//7//v///8AAAEAAwABAP7/+//z
//T/9P/1//f/+f/6//z////7//j/9v/0//b/9v/4//X/9//5//3//f/9////BgANAAwA
EgAcACQALQA8AEkAUwBiAHUAgACGAIoAhAB5AGcASQArACEAFgAFAP7/AQD9//X/7//u
//P/+/////3///////7//v/+//v/+f/2//L/9P/2//n/+//4//j/+P/3//n/+v/8////
///+//3//f/7//v/+//7//z//P/7//v/+P/3//j/+P/8//7/AgAEAAIAAAAAAP//AQD/
///////9//v/+f/5//3///8BAAIABAAFAAYACAAJAAoACgAKAAgACQALAAsACwAMAA4A
DwAQABAAEQATABMAEwATABUAFwAaAB4AIAAeACAAIQAgACYAKQAsAC8ALgAvADEAMgAw
ADAAMAAyADIAMQAvACwALwAvAC4ALgAtAC4ALgAvACsAKQAlACEAHAAbABgAFwAWABYA
FAATAA8ADgAMAAoACwAMAAcABQD///v/+P/1//r/AAAFAAYAAgD+//v/+P/7//r/+f/6
//n/+f/6//r/9//2//X/8v/2//j/+v/8//r/+P/2//P/9f/3//j/+P/2//b/9//4//T/
9f/0//P/8P/v/+3/7P/y//j/+v/8//n/+f/6//r/+f/4//b/9P/y//L/9P/1//v//P/9
//3/+//5//f/8//1//f/9//4//r/+//9//3/+v/5//n/+f/5//j/9v/0//L/8v/0//T/
9v/3//j/+f/7//3///8BAPz/+v/3//n/9//5//f/9f/3//X/8//z//T/9f/2//n/+f/5
//v//P/8//r/+f/5//j/+P/3//T/9//5//v/AAD9//r/8//y//T/9P/0//j/+P/1//P/
9f/y//T/9f/y//D/8f/1//P/9P/3//b/9//z//P/9v/3//X/+P/1//T/8v/y/+//8v/1
//j/+f/2//X/9P/0//b/9//6//z/+f/2//P/8f/w//P/+P/8//r/+P/2//T/9v/2//b/
9//4//j/9//0//T/9f/1//b/+v/7//z////+//3//P/9//z/+//8//j/+//+///////+
//7//f/8//7//v///////v/+/wAA///8//z/+f/3//b/9//4//f/9v/3//j/+v/7//r/
+P/2//T/8f/x//H/8P/u/+z/6//v//D/8f/t/+z/7P/t/+//7v/s/+v/6//s/+z/7f/u
/+3/7P/t/+n/6f/v//n/AwAHAP//+P///wwAHgAuADwASQBSAFcAYQBsAGsAYABcAFQA
PAAlAB0AEwD///H/8v/z/+z/4//h/+X/7f/0//H/6//r/+3/8f/w/+7/7f/s/+3/7//w
//D/7v/s/+v/6f/q/+z/7v/v/+//7v/u/+//8P/w//D/8f/x//H/8f/x//H/8P/u/+3/
7//v//H/8v/1//b/+f/6//n/+P/5//n/9//1//X/9f/2//f/+P/7//v/+//7//r/+v/5
//j/+P/6//z//f/+//z//f///////f/+/wAAAQAGAAoADwAVABIAEQAQABEAEgAUABcA
GAAbAB4AIAAgAB8AHwAfAB8AIQAlACoALgAoACYAJAAkACcAJwAmACQAKAApACkAKgAm
ACQAIQAfACAAIQAgAB8AGQAVAA8ACwAKAAoACAAHAAMAAgAAAP7///8AAPv/+f/5//n/
+v/7//b/9P/x/+r/7v/w//P/9v/4//b/9P/0//P/8f/w/+7/8f/0//f/+P/2//T/8v/w
//H/8v/z//P/8f/z//T/9P/y//L/8//0//P/9f/1//X/9P/z//H/8P/z//b/9f/0//P/
8//0//T/8//y//D/7v/u/+7/8P/x//b/9v/2//X/+P/5//r/+f/2//f/9v/2//T/9f/3
//f/+f/5//r/+//7//r/+P/2//j/+P/6//r/+f/5//n/+f/3//f/9//3//P/8v/w//P/
9f/5//n/+f/7//n/9//3//n/+f/5//v/9//3//n/+v/8//r/+f/5//j/+P/3//T/9P/1
//b/+v/4//j/9P/2//X/9P/z//b/9//1//T/9//0//b/9//0/+//7//y/+//8v/1//T/
9f/1//X/+P/5//v//v/7//r/9P/y/+3/7v/z//j/+//6//b/9P/z//T/8//0//T/7//y
//P/9f/4//f/9v/0//L/8f/v/+//7//7//j/9f/y/+//7P/u/+7/7v/v//T/+P/7//z/
+v/5//f/9v/5//n/+f/7//j/9//2//f/+//9/wEAAAD8//z/+v/3//r//P/9//7//P/8
//3//f/8//z//v/9//3//v/8//v/+f/5//n/9//1//X/9f/2//v//v8AAAIA+v/z/+//
6//u/+7/7v/v//H/8v/z/+//7P/s/+3/7//y//L/8//1//L/7v/r/+j/6v/s//D/7//3
//X/7//p/+3/+/8EAAEABgAYACgANgBBAEgATQBZAGoAfQCKAIYAdgBkAE0AMQAZAAsA
BwAAAPn/9v/x/+n/5//r//T/9//1//P/8f/x//P/9P/2//j/9//3//b/9P/y//D/7//t
/+//8P/x//H/9P/0//X/9//2//T/8v/x//T/9f/2//f/9v/2//X/9f/1//X/9//4//v/
/P///wAA/f/8//3//f/7//f/9f/z//f/+f/7/////////////v8CAAMABAAGAAUABgAG
AAYABgAHAAkACQALAAwADgAPABAAEAARABMAFAAVABYAGQAZABoAHAAcAB8AIgAkACQA
JgAnACgAKQAoACkAKwAsACsALAAtADAAMgAzADMAMgA1ADUANAA0ADEAMAAuAC0AKQAn
ACMAHwAeAB0AGgAZABgAGAAWABUAEAAOAAsACAAJAAoABQADAAEA///+//3//v8AAAEA
/v////7//v/+//7//P/6//r/+f/5//r/+v/5//j/9//0//b/+P/6//z/+v/6//r/+f/5
//v//P/8//b/9P/z//L/9P/3//j/+f/8//3//f/+//3//v/7//j/9//3//j/+P/2//b/
9f/0//b/9v/4//n//v/+//7//f/8//v/+v/3//f/+f/5//r/+//9/wAAAQD+//3//f/9
/wAAAAD///7//P/6//r/+P/4//n/+v/7//v/+//7//v/+v/6//n//f/8/////v/9//3/
+//5//n/+f/5//n/+//3//f/+f/6//z/+v/5//n//P/+/////v/7//n/9//4//r/+v/2
//j/9//2//X/+P/5//n/+v////z//v////z/+P/3//n/9f/1//f/9f/1//T/9f/5//v/
+f/8//n/+P/2//b/8//2//n//P/9//r/9//0//L/8v/3//z/AAD///r/9//1//T/+P/6
//v//P////3//P/6//j/9v/0//T/9P/0//X/+P/6//v/+v/5//n/+P/4//v/+//7//3/
/f/9//3////9//v/+//2//n//v8BAAMABQAGAAYABgAFAAQABAADAAEAAgAFAAUABAAE
AAEA///7//v/+//5//f/9//3//j//P/+////AAD7//f/9v/1//f/9v/1//X/9v/2//b/
8f/t/+z/7P/t//H/8v/0//f/9f/0//T/9P/2//b/+P/1//P/7//r/+3/+/8FAAIAAQAI
AAwAEgAcACsAOgBNAGEAaABxAIQAjACEAIAAdwBjAEkANwAnABgACQD+//n/9f/v/+3/
9v/7//X/8//3//n/+f/4//j/+P/6//v/+//6//f/9v/2//X/8//0//X/9f/2//b/9//5
//n/+P/3//f/9f/1//X/9f/4//j/9//3//n/+f/7//z//P/8//7//v/8//r/+v/5//v/
+//9////AQABAAEAAwABAAEAAQAAAAMAAwADAAQABQAGAAYABgAHAAkADAANAAsADAAO
AA8AEAAQABEAEwATABMAEwAVABcAGgAeACAAIQAkACYAJgAmACcAKAApACoALQAxADQA
LwAuAC0ALgAxADMANAA0ADYANQAzADIALwAuACwAKwAsAC0ALAArACYAJQAiACEAHAAa
ABYAEwATABIAEAAOAAwADAAGAAMABAADAAMAAwAFAAYABgACAAAA/v/9//z/AAD+//z/
/P8AAAEAAwAEAAAA/v/8//j/+v/8//7/AAAAAAAAAAD///3//f/8//r/+v/6//v//P/8
////AAABAP/////+//7//v8AAP7//P/5//n/+v/6//3//v/+//7//f/8//3//f8CAAIA
AgABAAAA///+//v//v8BAAIABAABAAEAAgABAAMAAwAEAAUABgAGAAUABAADAAIAAwAC
AP7//f/8//v/AAADAAYACQAEAAIA//8BAP//AwADAAMAAQD///3//f8AAAEAAgAFAAAA
//8AAAAAAgAAAP////8BAAQABgAGAAEA///9//7//v/+//r//P/9//7///8EAAQAAQD/
/wEA/v8AAAEA/v/5//n//P/5//z/AQACAAUAAgABAAMAAwABAAIA/f/6//v//P/6//7/
/v8AAAAA/P/7//r/+v/8//v//v8AAP3/+v/5//n/+v/8//7///8AAP7/+//6//n//f/+
////AAABAAIA/v/8//r/+f/5//r/+v/4//n/+//8//7/////////AQADAAMAAwAFAAIA
AQACAP7/AAACAAIAAQAEAAYABwAIAAYABAADAAEAAAAAAAIAAQADAAYABgAHAAQAAwAC
AP///f/9//3//v8AAAAA///+//z/+//9/////v/8//r/+f/5//j/9//x//H/8v/0//f/
9v/0//P/8//3//j/+v/8//n/+P/5//X/8f/1//f/9f/3//f//P8JABIADgAMABoAKQA0
AD0ATQBeAHEAhACKAIIAfAB1AGMASQAtABcADgAHAPr//f////X/7//y//P/8f/v//H/
8//1//T/9P/0//j/+//9//7//P/6//n/9//3//j/+f/5//n/+P/4//n/9//0//H/7//y
//X/+P/7//r/+v/5//n/+f/5//v//P/4//b/9v/0//j/+v/+/wEAAgABAAIAAwAAAP3/
+v/5//3/AQAFAAgABwAFAAMAAgABAAIAAgACAAMABQAIAAkACAAIAAkACQANAA4AEAAT
ABMAEwATABUAFQAWABgAGAAbAB4AIAAgACQAJQAmACcAKQArAC4AMAAtACwAKwAsAC4A
LwAvAC4ALwAtACoAKAAoACoAKwAtACgAJwAkACEAHgAdABoAGQAYABgAFgAVABUAFAAS
ABAADQAKAAEA+//8//3///8BAP7//v/9//j/+P/4//n/+v/8//r/+P/4//f/9//4//j/
+f/6//v/+v/2//L/7v/q/+3/8P/z//X/+P/7//3//v/4//b/9f/0//T/9//4//n/+P/3
//X/9P/3//r/+f/4//X/9f/2//b/8//y//D/7v/x//T/+f/9//3//P/7//n/9//3//f/
9f/2//n/+v/8//j/9//3//X/+f/7//7/AQAAAP7/+//4//j/+P/6//r//P/9//7////+
//3//P/7//v/+v/4//v/+f/9//3//f/7//n/9//3//r/+//8////+f/3//f/9v/5//j/
+P/5//f/9v/0//D/8//1//f//P/7//r/9f/2//T/9P/0//j/9//1//T/9//0//b/9//0
/+7/7f/v/+v/7//1//f/+//4//f/+f/5//f/+P/z//D/8v/0//P/+P/4//j/9v/w//L/
8v/z//b/8//0//T/7//y//H/8f/0//T/9P/0//T/9P/0//T/9f/2//b/9f/y//T/9f/1
//b/+v/7//z////9//v/+f/5//r/+//+//z/+v/8//z/+//5//r/+v/6//z//v8BAAMA
AQAAAAEA///+//7/+//5//j/+f/6//n/9f/z//H/8P/0//b/9//4//T/8f/x//H/8//y
//H/8f/y//L/8v/t/+n/6P/o/+n/6v/q/+v/7f/v/+7/7v/u/+z/7P/u/+v/8f/t/+3/
8//1//P//P8HABIAIgA6AEYARwBMAFMAWwBqAHEAaABcAFIAPAAfAA0ABwADAPv//P/9
//b/7f/n/+P/5//u/+3/6//r/+//8f/w/+7/7f/s/+z/7f/t/+z/7P/s/+3/7f/t/+7/
7//v/+//7v/u/+//8f/w/+//7//u/+3/7P/r/+7/8P/x//P/8f/v/+//7v/w//D/8v/y
//T/9v/6//3/+f/1//P/8f/y//P/9P/3//b/9//4//j//P/9//7/AAD+//7//f/8//z/
/f//////AAACAAUABwAHAAYABgAHAAgACQAKAA0AEAASABUAFgAVABgAGgAaABwAHQAe
AB8AHAAdAB8AIAAgACIAJAAoACkAKQAoACYAJwAnACYAJgAiACIAIQAhABwAGwAYABUA
FQAVABMAEwATABIADwANAAgABgADAAAAAgACAPz/+f/6//n/+f/5//j/+P/3//L/9P/0
//X/9v/1//L/7//u//H/8f/y//L/9P/0//T/8v/w//D/8P/w//L/8v/y//H/8//1//b/
9v/1//T/9P/0//L/8//y//H/8v/z//P/9P/0//b/9P/y/+//7//w//D/7//u/+z/6v/s
/+7/8v/1//f/9v/1//P/9f/1//X/8//y//P/8v/y//X/9//6//v/+P/3//f/9//2//b/
9f/0//f/+P/7//z/+f/3//X/8//0//X/9v/3//X/9P/y//X/9//7//v/+//5//f/9f/1
//P/8//z//X/9P/1//j/+v/5//b/9P/z//T/9v/3//b/8//z//P/9v/2//b/8v/0//b/
9v/2//r/9f/x/+7/7//x//b/+v/6//b/9f/3//P/7//v/+v/6f/t//H/+P/9//r//P/4
//b/8v/y/+//8v/0//b/9v/y//D/7v/t/+7/8//4//z/+//3//X/9P/0//P/9v/4//j/
+P/4//T/8v/w/+//9P/2//f/9v/2//f/9//4//n/+f/5//v//f///wEABQACAP///v/4
//n//P/9//3/+//6//j/9v/4//r//f///wAAAgAGAAcABQAEAAAA/f/9//3//f/7//j/
9//2//b/+v/8//3//v/6//f/9//3//b/9P/y//H/9P/0//T/7//w//D/8f/z//L/8P/v
/+//8v/y//P/9P/y//D/8P/r/+//+f/5//f///8FAAIAAwAGAA4AHgA4AEcAUABZAGMA
cgB/AIIAegB0AGgAUQA5ACcAFwALAAAA9f/w/+//6f/j/+v/9v/z//P/+//9//f/+f/4
//j/+P/3//f/9v/0//P/8v/y//H/8//0//X/9f/1//T/9P/1//b/9v/2//f/+f/5//n/
+f/4//j/9//3//f/9//5//r/+P/4//r/+v/7//z///8BAAEA/////////f/9//3///8A
AAEAAgACAAEAAQABAAIABQAIAAoADAAKAAkACQAHAAcACAAKAAsAEAASABUAGQAXABcA
FwAZABgAGgAdAB4AHwAiACQAJAAkACUAJgAnACkAKwAuADAALAAsACwALgAxADEAMAAu
ADEAMQAwADAAMAAwAC8ALwAtAC0AKwApACUAIwAfAB0AHQAcABkAFwAUABIADwAMAA4A
DgAIAAUABAADAAMAAwADAAQABAAAAP///v/+//7/AAD+//z//P/9//3//v/+//7//v/+
//z/+//6//n/+P/6//z//v////z//f/9//z/9//2//b/9v/4//3/AAADAAEA///8//r/
+f/6//f/9P/1//f/+v/8//3//v/+//7/+//6//v/+/8AAAAAAAD///////////3/+//9
//3//v8AAAEAAwADAAQAAwADAAMAAwACAAAA/v/+//7/AAAAAAEAAQABAAEA/v/9//z/
+//8//z/+/////3/AQABAAEAAwABAP/////8//v/+v/7//r/+//+/wAA/f/6//j/9//6
//z//f/8//n/+f/5//z//v/+//r//P/6//r/+v/+//r/9//1//f/+f/8//7//P/6//v/
///9//v//f/7//v/9//3//r/+//5//z/+f/4//b/9v/z//b/+v/+/wAA/v/6//j/9//4
//v//v8AAP3//v/9//3//v/8//z/+//6//n/9//3//f/9//5//v/AQD9//v/+v/8//z/
/P/8//v/+v/5//n//f/+//7//P/8//3//f/+//3/+//5//n//P///wIABwADAAEAAQD8
//7/AgAEAAUABwAIAAgACAAFAAQABAADAAYACAAMAA0ACQAIAAQAAQD9//3//f/7//z/
/f/+/wAAAgACAAEAAAD6//f/9//3//r/+v/6//v//P/8//z/9//4//j/+f/7//f/9P/y
//H/8v/y//P/9P/2//b/+P/1//f/9//1//f/AQADAP7/BQASABYAHgAsADcAPgBLAFsA
aAB5AIwAkACOAIwAewBfAEcANQAhAA4AAwD+//3/+//5//n/AAAFAAEA/f////v/+v/4
//f/9v/3//n/+v/6//f/9v/2//X/9v/4//r/+//8//z//f///////v/9//3//f/9//3/
/f/8//r/9//1//n/+////wIAAAD+//7//P/+//7/AAABAAIAAQACAAMAAQABAAEAAwAF
AAcACQAKAAoACQAIAAgACAAIAAcABgAIAAsADwARABAAEAARABEAFQAWABgAGwAdAB0A
HQAfAB4AHgAfAB4AIAAkACcAKAAqACsALAAtAC4AMQA1ADgANQA0ADMANAA1ADUANAAy
ADYANwA3ADgANgA2ADUANQA1ADUAMwAxACwAKQAkACEAHwAeABsAGQAZABgAFgAUABIA
EgAMAAkACgAJAAkACQAJAAoACgAGAAMAAgACAAIABQAEAAMABAADAAEAAAD+/wAAAgAE
AAQAAwACAAEAAAACAAIAAgABAP//AQACAAIA/f/8//z//P/+/wMABgAJAAYABQADAAIA
//8AAP3/+v/7//3/AAACAAMABAAEAAQABAAEAAYABwAIAAYABAABAAQABQAGAAUABAAF
AAQABAACAAMABQAFAAUABQAGAAcABQAEAAIAAAADAAQABwAIAAgACQAKAAsACAAHAAYA
BQAEAAQAAwAHAAQABwAGAAUABQADAAEAAQAEAAUABgAJAAUAAwADAAIABQAEAAQABQAC
AAIAAQD+//z/+//6//z//v8AAP7/AgACAAIAAgAGAAUAAwACAAUAAwAGAAgABgABAAEA
BAABAAIABQAEAAUA///9//7//f8AAAQAAgACAAEAAgAAAAQAAwAEAAMA/v8AAAAAAQAE
AAEAAgACAP3///8BAAQACAAIAAgABwAGAAEABAAEAAQABAAEAAMAAgABAAEAAwAEAAQA
AgAEAAUABQAGAAYABQAEAAUABwAJAAsADwAOAA0ADgAKAAgACgAKAAkACQAKAAoACgAI
AAgACQAJAA0AEAAVABcAFAASAA0ACQAJAAkACQAHAAgACQAKAAwADQAMAAoACAAHAAUA
BgAHAAYABAACAAEAAgACAAIA/f/9//7/AAADAAAA/v/9//3////+//7//v/8//z//v/7
//n///8DAAUADQARAAwADQAUABYAHgAsADkASgBZAGMAcgCHAJAAigCGAIgAdwBZAEcA
PQAtABgACwAGAAMAAQD7//X/AAAJAAMA//8FAAUAAwACAAIAAgAEAAUABQAEAAIAAAD/
//3///8AAAEAAQABAAAAAAABAAIAAgACAAMAAQABAAEAAQAFAAYABgAHAAcABwAJAAoA
CAAGAAYABAAFAAYACQALAAsACQAJAAkABwAHAAcACQAMAA0ADgAOAA8ADwAPABAAEQAS
ABIAEgASABMAFQAVABUAFgAYABkAHQAeACAAIwAjACMAIwAlACMAJAAmACYAKgAuADEA
MgAzADMAMwAzADEAMwA2ADgAOAA4ADgAOgA9AD0APAA6AD8APwA+AD4APgA+AD0APQA3
ADUAMQAtACsAKwApACkAKQAoACUAIwAhACAAHgAcABoAGgAUABEAEgATABUAFwATABIA
EAAKAAYABAADAAIABgAGAAYACAAIAAcABwAGAAgACgAMAAwACwAKAAkACAAGAAYABgAF
AAcACwAOABAACQAEAAAA/P8BAAcACwAPAA4ADQALAAoACgAMAAoACAAJAAkACgAKAAcA
BgAEAAIAAwAEAAcACQAMAAwADAALAAsACwALAAkACwANAA0ADgANAA0ADgANAA4ADQAN
AA0AEAAQAA8ADgAOAA4AEAAQABAAEQASABMADwANAAsACQAIAAgABwALAA0AEQARABEA
CwANAA==
         </WaveFormData>
      </LeadData>
      <LeadData>
         <LeadByteCountTotal>10000</LeadByteCountTotal>
         <LeadTimeOffset>0</LeadTimeOffset>
         <LeadSampleCountTotal>5000</LeadSampleCountTotal>
         <LeadAmplitudeUnitsPerBit>4.88</LeadAmplitudeUnitsPerBit>
         <LeadAmplitudeUnits>��V</LeadAmplitudeUnits>
         <LeadHighLimit>2147483647</LeadHighLimit>
         <LeadLowLimit>268435456</LeadLowLimit>
         <LeadID>V1</LeadID>
         <LeadOffsetFirstSample>0</LeadOffsetFirstSample>
         <FirstSampleBaseline>0</FirstSampleBaseline>
         <LeadSampleSize>2</LeadSampleSize>
         <LeadOff>FALSE</LeadOff>
         <BaselineSway>FALSE</BaselineSway>
         <ExcessiveACNoise>FALSE</ExcessiveACNoise>
         <MuscleNoise>TRUE</MuscleNoise>
         <LeadDataCRC32>1004682431</LeadDataCRC32>
         <WaveFormData>
DAAMAAwADAAOAA4ADgAOABAAEAAQABAADwAOAA0ADAANAA4ADwAQAA8ADgANAAwACgAK
AAoACgALAAwADQAOAAwADAAMAAwADAAMAAwADAAMAAwADAAMAAwADAAMAAwADgAOAA4A
DgAOAA4ADgAOAAwADAAMAAwADAAMAAwADAAMAAwADAAMAA4ADgAOAA4ADAAMAAwADAAM
AAwADAAMAAoACgAKAAoADAAMAAwADAAOAA4ADgAOAA0ADAALAAoADAAMAAwADAAMAAwA
DAAMAAwADAAMAAwADAAMAAwACgAIAAkACwALAAwADAANAA4ADgANAAwADAAMAAwADAAM
AA8ADwAPAA8ADQAJAAcABAAFAAMAAQAAAAAAAQABAAEA////////AAABAAMABAADAAAA
///9//z//P/8//z//P/8//3///8BAP//AAABAAEAAQAEAAQABAACAAIABAAEAAUABgAH
AAoACAAIAAgACAAJAAkACgAKAAkACQAJAAkABwAFAAoADwARABIAFAASAA8AEAAOABAA
EgARABAAEAAOAAgA+//u/+T/2P/N/87/3P/s//H/6f/g/97/2P/N/8v/z//Y/+b/8//6
//7//v8AAAIABQAHAAkACQAMAA0ADQANAAsACwAMAAwADgAPAA8ADwAPAA8ADwAPAA0A
DQALAAsADAAMAAwADAAKAAoACQAJAAoADAANAA4ACwAJAAgABwAIAAgACQAKAAoACQAJ
AAkABwAGAAUABAAHAAgACAAJAAYABQAEAAMABAAFAAYABgAEAAQABAADAAEAAQAAAAAA
AgACAAEAAAAAAP///v/9//3/+//7//v/9//3//b/8v/x//H/8f/w//D/8P/w//D/7//u
/+7/7v/t/+v/6//r/+r/6v/q/+n/6//r/+v/6//t//D/8v/z//T/9f/2//j/+P/5//j/
+f/7//v//f/+//z//P/9//3///8BAAIABAADAAIAAAD+/wEA//8CAAQAAwACAAEA//8B
AAMAAwADAAQABAACAAEA/////wAAAQD//////////wAAAQADAAQAAwADAAMABAAEAAQA
BAAEAAMAAwACAAIAAgACAAIABAAEAAIAAgACAAQABgAGAAQABAAEAAQABAACAAQABAAE
AAQABAADAAMABAAEAAMAAwADAAMAAwADAAEAAwADAAMAAwADAAEAAQADAAMAAwADAAMA
AwAFAAUAAgACAAMAAwAFAAMAAwADAAIAAwACAAEAAgACAAIAAgAEAAMAAwADAAEAAQAC
AAMAAwADAAMAAwADAAIAAgADAAUABQAFAAUABQAEAAIAAgABAAAA///+/wAAAAD+/wEA
AwADAAMAAQADAAMABgAGAAUABQAEAAMAAAD///////8CAAMAAwADAAQABAAEAAQAAwAD
AAIAAgAEAAMAAwADAAMAAwADAAMAAgACAAIAAgAFAAUAAwACAAIAAgACAAUAAwAEAAQA
AgACAAAAAQADAAIAAAAAAAAAAAACAAAAAAABAAUABQAFAAQABAAEAAUABQAEAAQAAwAC
AAMABAAGAAcABgAFAAMA//////7//v/9//r/+P/3//f/9//3//f/9//5//r/+v/7//3/
+//7//v/+v/6//r/+v/5//j/9v/1//j/+f/5//r/+//7//v//v/9//z/+//6//z//P/8
//z//f8AAAEAAgAAAAAAAQABAAQABAAFAAUABAADAAIAAQAKAAkABwAKAAoACAALAA4A
DgAQAA4ADQAOAA4ADAAEAPX/5P/W/8r/vf+2/8L/1v/f/9v/1v/Y/9j/0f/N/8//1v/e
/+f/7v/2//r/+v/8/wEAAwAFAAUABgAHAAcABwAHAAcACAAIAAoACwALAAsACQAJAAkA
CQAJAAkABwAHAAgACAAIAAgABgAGAAUABQAHAAgACAAIAAoACQAJAAkACAAGAAUABAAG
AAUABQAFAAYABgAGAAYABAAEAAMAAwADAAMAAwADAAMAAwADAAIAAAAAAAAA//8BAAEA
AAAAAAEAAgACAAIAAAD9//r/9//4//f/+P/5//f/9//2//L/7//v/+//7v/s/+z/7P/s
/+v/6v/q/+r/6v/p/+r/6//q/+r/6v/p/+f/5//n/+f/6v/s/+3/7f/w//H/8v/0//X/
9//3//n/9//3//n/+v/7//z//v////7//////wAAAQACAAIAAgACAP//AQACAAEAAAD/
//3///8BAAEAAQAEAAQAAgABAP////8AAAEAAwADAAMAAwABAAEAAgACAAEAAQABAAIA
AgACAAIAAgABAAEAAAAAAAEAAgADAAYABAACAAIAAgAAAAIAAgAAAAEAAgADAAQAAgAE
AAQABAAEAAQAAwADAAQABAADAAMAAQABAAEAAQD//wEAAQABAAMAAwABAAEAAwADAAMA
AwABAAEAAwADAAAAAAABAAEAAQD////////9/////////wEAAgADAAQAAgABAAEAAQAD
AAMABAAFAAMAAwADAAMAAwACAAIAAwAFAAUABQAFAAUABAACAAIAAgACAAIAAgADAAQA
AwAHAAQAAwACAP//AgADAAcACAAGAAcABwAHAAMAAwAEAAUABwAHAAYABQAEAAQABAAE
AAYABwAHAAgABgAFAAUABQAEAAMAAgABAAUABgAHAAgABwAHAAUABAAHAAgACQANAAsA
CgAIAAQAAAACAAUABgAHAAgABgAEAAQABQAFAAUABQAEAAYABgAHAAcABQAGAAYABgAI
AAgACQAJAAwADQANAAsACQAGAAQAAQABAAAAAAABAAAA///+//3//f/+//7///////3/
/f/9//7//v/+//7//v/+//3//f/+//////8AAAEAAQABAAQABQAGAAcACAAIAAYABAAC
AAQABgAGAAYABgAGAAcABwAJAAoADAANAAsACwALAAsACAAHAA0AEAAQABQAFQAWABYA
FgAWABcAFgAQAA4ADgALAP7/7v/e/9X/zP/G/9L/5//x/+z/5v/m/+P/2//V/9b/2v/l
//L/+v8EAAoACgAMAA0ADgANABAAEQARABEAEQARABIAEgAQABEAEQARABEAEQARABEA
EwATABEAEQAQABAAEAAQABAAEAAPAA8AEAASABMAFAAUABMAEwATABIAEAAPAA4AEAAP
AA8ADwANAAwACwAKAA0ADgAOAA8ADwAPAA8ADwALAAsACwAKAAwADAAMAAsACQAJAAgA
CAAKAAoACQAIAAYABQAEAAMAAwABAAEAAQD//////v/6//n/+f/5//j/9//4//n/+v/4
//b/9f/0//P/8f/x//H/8//0//X/9f/y//H/8P/v//P/9v/4//n/+v/7//z//v/9////
//8BAAMAAwAFAAYABQAEAAQAAwAFAAcACAAKAAwADgAPABAADwALAAwADAAOAA4ADgAN
AAsADQANAA0ADgAOAAwACwANAA0ADgAPAA4ADQAMAAsADAANAA8AEAANAA0ADQAOAA8A
EAARABIAEAAPAA0ADAANAA4ADwASABIAEAAQABAADgAQABAADgAOAA4ADgAOAA4AEAAQ
ABAADgAOAA0ADQAPABAAEAARAA8ADwAPAA8ADQAPAA8ADwANAA0ACwALAAkACQAJAAkA
CgALAA4ADwAOAA4ADwAPAA8ADQANAA0ADwARABEAEQAOAA4ADgAOAA4ADQANAA0ADwAP
ABAAEQARABEAEQARABAADgANAA0ADQANAA0ADQAPAA4ADAAMAAwADAAMAAwADQAOAA0A
EQAPAA8ADwANAAsACwAOAA4AEAARABEAEQAOAA0ADQANABAAEQARABEADgAOAA4ADgAO
AA8ADwAQABIAEQARABEADwAPAA8ADwAQABAAEAAQAAsADQASABEAEAAPAA4AEQAQABEA
EwARAA8ADQAKAAsADAAOAA8AEAASABMAFAATABIAEgARABMAEwASAA8ADAAKAAkABwAG
AAYABwAJAAcABwAHAAcABQAGAAYABwAHAAUABQAFAAQABAAEAAQABgAGAAUABQAEAAUA
BQAGAAkACQAJAAwADAAMAAwADAAMAAwADAAMAAwADgAOAA4AEAAQABEAEQAPAA4ADgAN
AA4ADwAQABEAEgATABMAFgAYABoAGQAYABwAHgAcABkAFgAWABQACgD5//D/8P/o/93/
4v/0//7/+//v/+z/7v/m/9v/2//j/+z/9P/9/wYACgAMABAAEgASABMAFAATABQAFQAV
ABUAEwATABQAFAAUABUAFQAVABUAFQAVABUAEwATABEAEQATABQAFQAWABQAFAATABMA
EgASABEAEAATABMAFAAVABIAEAAPAA4ADwAPABAAEQASABIAEgASAA8ADgAMAAsADQAN
AA0ADQANAA0ADQAMAAoACgAKAAkACQAJAAgACAAIAAgABwAGAAYABQAEAAMAAQD/////
///9//3//P/4//f/9//3//b/9v/2//b/9v/3//b/9v/2//L/7//u/+3/7//w//H/8f/z
//P/8//z//b/+P/5//n/+v/7//z//v/9//////8BAAEAAQADAAQABAAEAAUABQAEAAUA
BQAGAAUABgAGAAYACAAFAAcACAAIAAgACAAHAAcACQAJAAkADAAMAAoACQAHAAcACAAJ
AAcABwAHAAcACAAJAAsADAAKAAkACAAIAAYABgAGAAYACQAJAAgACAAKAAoACgAMAAoA
CAAIAAgACAAKAAoACAAGAAYABgAGAAcACgALAAwACwAKAAgABwAGAAYABQAFAAYABwAI
AAkACAAJAAgABwAIAAkACAAJAAcABwAHAAcABwAHAAkACQAIAAgACQAJAAkABwAHAAcA
CQALAAsACwAHAAYABQAEAAYABQAFAAUACAAJAAsADQAKAAkACAAHAAkACAAIAAkABwAH
AAcABwAJAAgABgAGAAoACgAKAAoACAAIAAYACQAJAAkACQAHAAUABQAIAAgACAAJAAkA
CQAHAAcACAAJAAkACQAIAAcACAAIAAgACAAIAAkACQAKAAgABwAHAAcABwAHAAcABwAI
AAgACAAIAAsACwAJAAgABgAGAAYACQAJAAgABgAGAAYABgAIAAYABgAHAAsACwALAAoA
CQAIAAgABwAIAAoACwAMAAoACgALAAsACQAJAAgABQAEAAIAAQD///7//v///wEA/v/9
//z/+//8//7///8BAAAA/f/8//v/+//8//3//v8AAAAA//////7//////wAAAQABAAEA
BAADAAIAAQAAAAMABAAFAAYACAAKAAoACgAJAAgACAAHAAgACAAJAAkACQAJAAkACQAM
AA8ADQAOABIAGAAXABQAEgAWABgAFQASABIAEgAMAP3/7v/i/9r/zf/K/9b/6v/t/+P/
3v/k/+L/1//T/9X/3v/o//P/+v8AAAQABAAGAAsADQAPAA8AEAARABEAEQAQAA8ADwAO
AA8AEQASABMAEQAPAA0ACwAMAA0ADAANAA8AEAARABIAEAAQAA8ADwAPABAAEAAQAA4A
DQANAA0ADwAOAA4ADgAOAA0ADQANAAsACgAJAAgACgAKAAkACQALAAsACwALAAkACQAJ
AAgACgAKAAoACQAHAAcABgAGAAYABgAFAAQAAgABAAAA//8BAP/////////////+//r/
9v/1//T/8v/x//L/8//0//L/8P/v/+7/8P/v//D/8f/w//D/8P/v/+7/7f/s/+v/7f/w
//L/8//z//P/8//0//f/+//9/wEAAAD//wAAAAAAAAAAAQABAAAAAQABAAIAAQACAAIA
AgAEAAMABwAKAAkACAAHAAUABAAFAAQAAwAEAAQAAgABAAMAAwAEAAUABQAFAAUABQAF
AAUABgAGAAQAAwACAAIAAgACAAIAAgAFAAUABAAEAAYABgAGAAgACAAGAAYABgAFAAYA
BQACAAMABAAFAAYABAAGAAYABgAGAAYABQAFAAQABAADAAMABQAFAAUABQAFAAcABwAH
AAUABQADAAMABQAFAAUABQADAAMABQAFAAIAAgADAAMABQADAAMAAwABAAMAAwADAAMA
BAAFAAYABQADAAIAAQAAAP///////wAAAQACAAMAAwACAAIAAwADAAMAAwADAAUABAAC
AAIAAgACAAIAAgACAAIAAAADAAMAAwADAAEAAAD//wEAAAAAAAEAAQABAAEAAQACAAMA
BQAFAAQAAwAAAAAAAAAAAAIAAwADAAQAAwABAAAA//8AAAEAAgADAAMAAgABAAAAAQAB
AP///v8EAAQAAgAAAAAAAAAAAP///P/7//v/AQADAAUABgAFAAQABAADAAEAAgACAAIA
BQAGAAgACQAFAAMAAAD7//3//P/8//v/+f/4//j/+f/5//n/+f/5//v//P/8//3//P/5
//j/9//2//b/9v/2//T/9P/z//P/9v/3//f/+P/7//v/+//+//3//P/7//r//f/+////
AAD+/wAAAAAAAAIAAgADAAMABgAGAAcABwAGAAUABAADAAIAAwADAAYACgAOAA0ADAAK
AAwAEAATABAADgAOAAoAAQDw/97/0v/J/7z/vv/O/93/3f/Y/9r/3P/X/9H/0f/W/+D/
6f/u//T/+P/6//z/AQAFAAkACwAKAAsACwALAAoACQAJAAgACgANAA8AEQAOAA0ADAAL
AAwADQAMAA0ADAAKAAgABgAHAAgACAAJAAwADgAPABAADgALAAkABwAHAAYABgAGAAgA
BwAHAAcABgAGAAYABgAGAAYABQAFAAQAAwACAAEAAgADAAQABAAEAAQABAADAAIAAQD/
//7/AAAAAP///v/+//3//P/7//3/+//7//v/9//3//b/8v/v/+//7//u/+//8P/x//L/
7v/q/+f/5P/n/+f/6f/r/+r/6v/q/+n/6P/n/+b/5f/n/+r/7P/t/+//7//v//D/8//1
//X/9//5//n/+//8//r/+v/7//v//v//////AAD//wAAAAAAAAIA//8BAAIAAgACAAIA
AQADAAUABQAFAAQABAACAAEAAQABAAIAAwADAAMAAwADAAEAAQACAAIAAQABAAEAAgAE
AAQABAAEAAMAAwACAAIABAAEAAQABgAGAAQABAAEAAIABAAEAAIABAAEAAQABAADAAQA
AwACAAQABAADAAMAAgACAAEAAQADAAMAAwADAAMABQAFAAUABAADAAAA//8AAAEAAgAD
AAAA//8AAP//AQACAAQABQAHAAUABQAFAAIAAwACAAEAAQACAAMABAACAAEAAQABAAEA
AQACAAMABQAFAAUABQAFAAQABAAFAAMAAwADAAMAAQAAAP7//v8CAAIAAgACAAIAAgAA
AAMABQAFAAUAAwADAAMABgAGAAQABQAFAAUAAwADAAQABQAFAAUABAADAAAAAAAAAAAA
AQADAAQABgAEAAMAAwADAAUABQAFAAUABAAEAAQABAAFAAUAAwACAAIAAgACAAUABwAG
AAYABgAGAAYACAAGAAYABwAGAAUABAACAAQABAAFAAUABgAIAAkACgAHAAYABgAFAAYA
BwAHAAUABAACAAEA///9//z//P/9/////////////v/+//3//f/+//3//v////7//v/+
//7//f/8//r/+f/8//3//f/+//z/+//6//z//v8AAAIABAAEAAQABAAEAAIABAAEAAQA
BQAGAAgACQAIAAgACQAJAAsACwALAAsADAALAA0ADAAOABAAEwASABQAFgAUABEADgAM
AAgACAALAAQA9v/o/9n/zv/E/8r/4f/x//D/6v/q/+v/4//Z/9T/2P/h/+z/9P/8/wYA
DAAMAA0ADgANABAAEQARABEADwAPABAAEAAOAA8ADwAPABAAEQASABMAEQARAA8ADwAQ
ABAAEAAQABIAEgARABEAEAAQAA8ADgAQAA8ADwAPABAAEAARABIAEQAPAA4ADQAOAA4A
DgAOAAwADAALAAsADAANAA4ADwAMAAsACgAIAAoACgAKAAkACwALAAoACgAJAAgABgAE
AAcABwAHAAcABAABAAAA/////////v/6//v/+//7//r/9//2//X/9P/1//T/9P/0//P/
8f/x//H/8f/w/+//7f/w//H/8v/z//P/9P/0//P/+P/5//r//P/9//////8BAP////8B
AAIAAwAEAAYABwAGAAcABwAIAAkACgAKAAoADAAJAAsADAAMAAwADAALAAsADQANAA0A
DQAMAAkABwAKAAsADQAPAA8ADwAPAA8ADQANAA4ADgANAA0ADQAOAA0ADAALAAoADAAN
AA0ADgAOAA4ADgAQAA4ADAAMAAwADgAQABAADgANAAwACwAKAAwADgAOAA4ADgAOAA0A
DQAOAA4ADQANAA8ADwAPAA8ADgAPAA4ADQANAA0ACwALAAkACQAJAAkACgALAA4ADwAM
AAwADQANAAsACQAJAAkACwANAA0ADQAMAAwADAAMAA4ADQANAA0ADAALAAsACwANAA0A
DQANAA8ADgAOAA8ADgANAAwACwANAAwACgAKAA4ADgAOAA4ADgAOAAwADwAPAA8ADwAN
AAoACQALAAoACwANAA4ADwAOAA8AEQATABAADwANAAsADQAOAA8AEAANAA0ADAAMAAwA
CwALAAsADAANAA4ADwAQAA4ADAAMAA4ADgAOAA4ADAAKAAoACwALAAsACwAKAA0ADgAQ
ABEADwAQABAAEAAQABAAEQARABEAEQAQAA0ACwAIAAYAAwADAAIAAgADAAUABQAFAAUA
BwAIAAgACQAIAAUABAADAAIAAgACAAIABAAEAAMAAwAEAAUABQAGAAgACQAKAA4ACwAK
AAkACAAMAAwADAAMAAwADgAOAA4ADAAMAA0ADQAPABAAEgATABAADwAOAA0AEAATABUA
FgAYABoAGwAcABwAHAAaABkAGAAYABgAEAD9//D/7P/m/9v/4v/2/wAA/f/1//T/9P/q
/9v/2//n//D/9P/7/wQACgAIAAgACgAPABEAEwATABUAFwAYABkAFgAVABUAFAAWABcA
FwAXABcAFwAXABcAGQAZABcAFwAWABYAFgAWABUAFAASABEAEgAUABUAFgAUABMAEwAT
ABEAEAAQABAAEgARABEAEQAOAA4ADgAOAA8AEAAQABEAEQARABEAEQANAA0ADQAMAA4A
DgAOAA0ADAALAAkACAAIAAgABwAGAAQAAwACAAEAAwABAAEAAQABAAEAAAD8//r/+f/4
//b/9v/2//b/9v/1//T/9P/0//P/8f/x//H/9P/0//T/8//z//P/8//z//L/9P/1//X/
+P/5//r//P///wEAAQADAAUABQAHAAgABwAGAAYABQAIAAkACQAKAAkACgAKAAoACAAF
AAcACAAIAAgACAAHAAUABwAHAAcACQAKAAkACQAIAAcABwAHAAgACQAKAAsADQANAA4A
DgAMAAsACgAKAAsADAANAA4ADQANAAwADAAKAAoACgAMAAwACgAKAAoACAAKAAoACAAJ
AAoACwAMAAsADAALAAoACAAIAAcABwAHAAgACAAJAAkACQAJAAkABwAJAAkACQAHAAcA
BQAFAAgACQAKAAsACgAJAAoACQAHAAYABgAFAAgABwAIAAkABwAJAAkACQAGAAYABgAG
AAgABwAHAAcABQAFAAYABwAHAAcABwAHAAcABgAGAAcABwAHAAcABwAHAAYABAAEAAYA
BgAGAAYACAAIAAYACQALAAsACwAJAAgABwAJAAgABwAHAAYABQAGAAcACQALAAsACwAK
AAkABwAGAAUABAAGAAcABwAIAAYABQAFAAUABwAHAAcABwAIAAgACAAIAAUABAAEAAQA
BAAEAAYABAAEAAUABQAFAAUABAAGAAYABwAHAAkACgAKAAoACAAIAAkACQAKAAsACwAJ
AAcABAACAP///P/6//n/+f/8//3//v////3//v/+////AQD////////8//z//P/8//v/
+v/4//f/+f/7//z//v////////8CAAQABAAEAAQABAAEAAQABAACAAQABAAEAAYABgAH
AAcABgAGAAcABwAJAAkACQAJAAoACwANAAwADgASABMAEgASABYAFAARABAADgAKAAYA
+f/q/97/1v/L/8j/2v/s/+//6f/m/+b/4v/Z/9P/0//a/+T/6//0//z/BAAGAAgACQAL
AA0ADQAMAA0ADQANAA4ADwARABIAEQARABAADwARABEAEQARABEAEQAPAA8AEAAQABAA
EAASABIAEQARAA8ADgAMAAoADQANAA4ADwARABAAEAAQAA8ADQAMAAsADAAMAAwADAAL
AAoACAAHAAgACQAKAAsACQAJAAkACAAGAAYABgAFAAcABwAGAAYABgAGAAUABAAGAAUA
BAADAAIA///+//3/+f/5//j/9P/2//f/+P/4//T/9P/0//T/8//y//L/8v/v/+3/7f/t
/+z/7P/s/+v/7f/t/+3/7f/t/+7/7v/t//H/8//1//j/+f/7//v//f/7//v//f/+////
AAACAAMAAQABAAAAAAADAAYACAAKAAcAAwAEAAQAAgACAAIAAQACAAUABgAHAAcABgAD
AAEABAAFAAcACQAJAAkACQAJAAkACQAKAAoABwAHAAcACAAIAAgACAAIAAoACwALAAwA
CQAIAAcACAAKAAgACAAIAAoADAAMAAoABwAGAAUABAAGAAoADAAOAA0ADAAKAAkABgAG
AAUABQAHAAcABwAHAAkACwALAAsACwALAAkACQAHAAcABwAHAAkACQALAAsACAAIAAkA
CQAHAAUABQAFAAgACwAMAA0ADAAMAAwADAAKAAkACQAJAAsACwAMAA0ACgAJAAgABwAK
AAoACwANAAsACwALAAsADQAMAAoACgAOAA4ADgAOAAsACgAHAAkACgALAAwACwALAAsA
DgAOAA0ADQAMAAsACwALAAwADQALAAsACgAJAAkACgALAAwADgAPAA8AEAAOAA0ADQAN
AA0ADQANAA0ADAAMAAwADAAPAA8ADQAMAAwADAAMAA8ADQAOAA4ADAAOAA4ADAAMAAwA
DAAMAAwACgAKAAsADgAPABAAEAAPAA4ADgANAA8AEAAQABAAEgASABMAEwARABEAEAAN
AA4ADAALAAkABQAEAAQABQAFAAUABQAFAAcACAAIAAkACQAHAAcABwAGAAYABgAGAAYA
BgAFAAUABwAJAAoADAAMAAsACgAMAA4ADgAOAA4AEAAQABAAEAAQABIAEgASABIAEgAT
ABMAEgASABMAEwATABMAEwATABoAGwAXABgAHAAgAB8AIAAgACQAJgAjACAAHAAaABQA
CQD8/+z/5P/X/87/1P/k/+3/6//o/+z/7v/r/+P/4f/o//T//f8EAAoADgASABQAFQAX
ABkAGQAcAB0AHQAdAB8AHwAgACAAHgAfAB8AHwAhACEAIQAhACEAIQAfAB8AHwAeAB0A
HAAdAB4AHgAfAB0AHgAeAB4AHgAdAB0AHQAfAB4AHgAeACAAHwAfAB8AHgAeAB4AHgAe
AB4AHQAdAB0AHQAdAB0AGQAZABkAGAAaABoAGgAZABkAGQAYABgAFwAWABQAEgAUABUA
FgAXABYAEwASABEADwAPAA4ACgAKAAsADAAMAAgACAAIAAgACQAIAAgACAAGAAMAAgAB
AAAAAAAAAP//AAABAAIAAwACAAQABQAFAAYABwAIAAoACQALAAsADQAPAA8AEQASABMA
FAAWABcAFgAXABcAGAAZABoAGgAaABwAGQAbABwAGgAaABoAGQAbAB0AHQAdABwAHAAa
ABkAGgAbAB0AHwAdAB0AHQAdABwAGwAbABoAHAAdAB4AIAAeAB4AHgAeAB8AHwAeAB4A
HAAcABwAHgAeABwAHAAcAB8AIgAjACIAIAAgACAAIAAeACAAIAAgACIAIgAhACEAHgAe
AB0AHQAgACEAIgAjACAAIQAgAB8AHwAfAB0AHQAeAB8AIAAhAB8AHwAhACEAIgAiACMA
IwAiAB8AHgAdAB0AHwAfAB8AHwAgACEAIgAiACEAIQAhACEAIQAiACMAIQAhACEAIQAh
ACAAIAAhAB8AHwAfAB8AIAAgAB8AIAAkACQAJAAkACMAIgAfACEAIwAjACMAIQAhACEA
JAAkACIAIwAjACMAIwAjACQAJQAkACMAIQAfACEAIgAjACQAIwAjACIAIgAgAB8AHwAf
ACAAIQAiACMAIgAiACIAIgAjACMAIQAgACQAJAAiACIAIgAiACQAIgAiACMAIwAjACMA
IgAiACIAIwAjACMAJAAkACQAIgAiACMAIwAkACUAJQAjACIAIAAfAB0AGQAYABgAGQAZ
ABkAGQAZABkAGgAaABsAHQAbABsAGwAcABwAHAAcABsAGgAYABcAGgAbABsAHAAdAB0A
HQAgACIAIgAiACIAJgAmACYAJgAkACYAJgAmACgAKAApACkAKAAoACkAKQArACsAKwAr
ACwALQAvADIANAA0ADUAOAA4ADoAOAA1ADQANgAyACwAJQAYAAgA/P/z/+j/6P/2/wMA
BQAEAAgACgAHAP//+/8AAAgAEQAYACAAJgAsADIANAA1ADYANQA0ADUANQA1ADYANwA5
ADoANwA3ADYANQA2ADcAOAA5ADoAOwA6ADsAOgA6ADoAOgA8ADwAOwA7ADkAOgA6ADoA
OgA5ADkAOQA7ADoAOgA6ADoAOQA5ADkAOgA6ADoAOgA4ADgANwA3ADcANwA3ADcANwA3
ADcANgA2ADYANgA1ADcANwA2ADYANQA0ADIAMAAzADMAMwAzADIALwAuAC0AKwArACoA
JgAoACkAKgAqACUAJAAjACIAIwAiACIAIgAhAB8AHwAfACIAIgAiACEAIgAjACQAJQAl
ACYAJgAlACoAKwAsAC4AMQAzADMANQAzADMANQA2ADYANgA3ADcAOgA7ADsAPAA/AEAA
QABAAD4AOwA9AD4APgA+AD4APQA+AEEAQgBDAEMAQgA/AD0AQABBAEMARQBDAEMAQwBD
AEEAQQBCAEIAQwBDAEMARABEAEQARABEAEcARwBGAEYARgBGAEYASABIAEYARgBGAEgA
SgBKAEgASABIAEgASABIAEoASgBKAEkASABGAEUARwBIAEgASQBHAEcARwBHAEYARwBG
AEUARgBHAEYARwBHAEcARwBHAEkASQBLAEsATABMAE0ATQBMAEkASABHAEgASwBMAE0A
SgBIAA==
         </WaveFormData>
      </LeadData>
      <LeadData>
         <LeadByteCountTotal>10000</LeadByteCountTotal>
         <LeadTimeOffset>0</LeadTimeOffset>
         <LeadSampleCountTotal>5000</LeadSampleCountTotal>
         <LeadAmplitudeUnitsPerBit>4.88</LeadAmplitudeUnitsPerBit>
         <LeadAmplitudeUnits>��V</LeadAmplitudeUnits>
         <LeadHighLimit>2147483647</LeadHighLimit>
         <LeadLowLimit>268435456</LeadLowLimit>
         <LeadID>V2</LeadID>
         <LeadOffsetFirstSample>0</LeadOffsetFirstSample>
         <FirstSampleBaseline>0</FirstSampleBaseline>
         <LeadSampleSize>2</LeadSampleSize>
         <LeadOff>FALSE</LeadOff>
         <BaselineSway>FALSE</BaselineSway>
         <ExcessiveACNoise>FALSE</ExcessiveACNoise>
         <MuscleNoise>TRUE</MuscleNoise>
         <LeadDataCRC32>1329459518</LeadDataCRC32>
         <WaveFormData>
7P/s/+z/7P/s/+z/7P/s/+7/7v/u/+7/7f/s/+v/6v/r/+z/7f/u/+3/7P/r/+r/6v/q
/+r/6v/s/+z/7P/s/+r/6v/q/+r/6v/q/+r/6v/o/+j/6P/o/+r/6v/q/+r/7P/s/+z/
7P/s/+z/7P/s/+r/6v/q/+r/6v/q/+r/6v/q/+r/6v/q/+z/7P/s/+z/6v/q/+r/6v/s
/+z/7P/s/+r/6v/q/+r/7P/s/+z/7P/u/+7/7v/u/+z/7P/s/+z/7P/s/+z/7P/u/+7/
7v/u/+z/7P/s/+z/7P/s/+z/6//n/+n/6//r/+z/7f/u//D/7v/v/+//8f/x//L/8//1
//j/+v/7//v/+v/4//X/8v/y/+7/6//r/+3/7f/t/+3/6v/q/+r/6v/r/+r/6f/o/+X/
5f/l/+b/5v/l/+T/5P/m/+b/5//o/+j/6P/o/+j/5v/n/+f/5v/o/+j/6f/p/+z/7P/s
/+3/7P/s/+z/7P/s/+7/7v/u/+7/7v/u/+7/7P/q//D/8//z//X/9f/1//j/AAAGABMA
JQA6AFMAcQCCAIEAbwBhAFYARAApAA4A+v/n/9L/s/+b/5L/i/+K/5X/qv/I/+v/BQAG
AAEA/v/8//z///8BAAMAAwAFAAUABQADAAAAAAABAAEAAwADAAMAAwADAAMAAwAEAAIA
AgACAAIAAgADAAMAAwADAAMAAwAEAAcACAAJAAoACQAIAAcABgAHAAgACgANAAsACwAL
AAsACQAJAAkACgAOAA8AEQASABEAEQAQAA8AEQASABQAFQAXABgAGQAaABoAHAAeAB8A
IgAjACQAJgAmACcAKAApACwALQAuAC4ALQAvAC8ALgAuAC4AMAAtAC8AMAAxADEAMQAw
ADAAMAAvAC4ALQAsACsAKQAnACMAIwAgAB4AHQAdABwAGgAYABYAFQATABIAEAANAAoA
CAAHAAUABgAGAAMAAQD///7/AQABAAEAAgD+//3/+//5//z//P/9//7//f/8//r/+f/7
//v//P/8//z/+//6//r/+f/4//f/9v/2//b/9v/3//j/+f/6//v/+//6//r/+//9//3/
/v/+//3//P/7//v/+//7//v//P/8//r//P/8//7///////7/AAABAAEAAQABAAAA///+
/wAAAAD/////AQABAAIAAgAAAAAA/////wIAAgACAAIAAAAAAAAAAAABAAEAAQABAAEA
AgACAAEA//////////8BAAIAAQACAAEAAQAAAP//AAAAAAAAAAD+//7//f/9//v/+//8
//3//f/+//////////7//f/8//7//////////P/7//r/+v/6//n/+P/4//v/+//5//n/
/f/9//z/+//7//z//f/+//3//f/8//v/+P/3//f/9//6//v/+v/7//3/+//7//z/+//6
//n/+v/5//j/+//8//v//P/8//z/+v/5//n/+P/4//n/+v/7//r/+v/6//v/+f/5//j/
+P/7//n/+f/7//r/+P/4//j/+P/6//n/9//5//3//f/9//3/+//8//z//f/7//3//f/+
/wEAAwAEAAYABQAFAAUABAAFAAQAAwAAAPr/+f/6//n/+//7//r/+v/6//r/+f/4//n/
+P/3//f/9//4//j/9//z//L/8f/w//L/9P/1//b/+P/4//j/+f/4//b/9f/0//X/9f/2
//b/+P/5//r/+v/6//r/+v/8//z//P/8//z/+v/6//r/+v8AAP///f/9//3//f8AAAoA
FAAfAC0APgBXAHMAjACPAH0AawBgAE4AMQAQAPj/6f/W/7f/of+a/5f/mP+h/7D/zP/v
/wkADgALAAoABgAIAAwADwASABMAEgARABAADQAOAA4ADwAPABEAEQARABEADwAPAA8A
EAAQABAAEAAQABAAEQARABEAEQARABEAEgAUABQAFAAUABYAFgAWABYAFAAUABUAFwAX
ABcAFwAXABkAGQAZABoAGwAbABwAHAAcAB0AHQAdACAAIAAhACEAIQAiACMAJAAmACgA
KgArAC0ALwAxADQAMgAxADAALwAzADUANwA4ADgAOwA8ADwAOgA6ADwAOQA3ADgAOQA5
ADkAOAA4ADgANwA2ADUANAA2ADUANAAxADAALAApACcAIwAiACAAHgAcABsAGQAYABUA
EwARABAADgALAAsACgALAAkABwAGAAYABQAEAAQAAQABAAAA//////7//v/+//z//P/7
//v/+//7//z//P/+//3//P/8//r/+v/6//r//P/8//z//f/7//v/+//7//v/+v/6//v/
+//7//z//P/6//r/+v/7//z//f/+/wAA/v/8//7//v/8//3//f/8//7//////////v/+
//7//v8AAAAA//////3//f/+//7//v/+//3//f/8//z//P/8//7//v/+//7/////////
///9//7//v/9//v/+//7//v/+v/6//j/+P/4//n/+f/5//n/+v/7//z/+v/6//n/+f/4
//n/+//9//z//P/8//v//f/8//v/+v/6//v/+//7//z/+//6//r/+P/3//b/9v/4//n/
+P/5//j/9//1//P/9v/4//r//P/6//v/+//7//n/+f/6//v//f/9//v/+//7//n/+f/6
//r/+v/6//z/+v/4//r/+v/6//r/+f/4//v/+//8//z/+//7//v/+//9//7///8BAP7/
/f/7//r/9//4//v//P/9//7//v/9//v//f/+//3//P/7//3//v/+/////f//////AAAD
AAUABgAIAAwADQAOAA4ADAAKAAgABAD/////AQABAP/////+//7/AAAAAP///v/9//z/
+//7//v//P/8//v/+v/6//r/+v/5//r/+v/6//z//P/8//3//v/+////AAD///3//P/6
//v//f///wAA/v/+//7/AAABAAIAAwAEAAIAAgACAAIAAAABAAUABQAFAAcADAAQABYA
HwApADgASQBdAHgAkwCdAJEAfABqAF0ARAAmABEAAADr/8//tv+r/6T/n/+k/7b/zf/t
/wwAGQAaABwAGAAXABcAFwAVABYAFwAYABcAFgAWABcAFwAVABUAFQAVABcAFwAXABgA
GAAYABgAGAAWABcAFwAXABcAFwAXABgAHAAcABwAHAAeAB4AHgAeAB0AHAAcAB0AHQAd
AB0AHQAbABsAGwAcAB8AIQAkACYAJwAnACYAJQAkACQAJQAlACcAKAApACoAKgAsAC4A
LwAxADMANQA4ADkAOQA5ADkAOgA7ADwAPAA+AEEAQgBCAEIAQgBEAEEAQgBEAEYARwBG
AEQAQwBCAEMAQgBBAEAAQgBBAEAAPQA8ADgANQAzADQANAAzADIALgAtACsAKgAnACUA
IwAiACIAHwAfAB4AHAAZABYAFAAWABUAFAAUABQAFQAVABUAFAASABEAEAASABIAEQAR
AA8ADwAQABAADgANAAwADAAOAA4ADgAOAAwADAAMAA0ADgAPABAAEQAPAA4ADgAPABAA
EQATABQAEgAQAA4ADQAQABEAEgAUABQAEgAUABQAEwATABIAEAASABMAEwATABYAFgAW
ABYAFQAUABIAEQAUABUAFwAYABcAFgAUABMAFAAUABQAFAASABIAEgASAA8ADwAPAA8A
EAASABMAEwATABMAEwATABQAFAASABIAFAAVABUAFQASABIAEgASABAAEAAPAA8ADgAP
ABEAEwARABIAEwATABIAEAAOAAwADgAPAA8ADwAQAA8ADgAOAA0ADQANAA4AEQARAA8A
DwAPAA8ADgANAAwADAAMAAwADQAPABAAEQAOAA0ADQANAA4ADwAOAA8ADQALAAsADAAM
AAwADAAOAA0ADAAPABAADgAOAA0ADAAOAA0ADQAMAAkACQAMAAoACgAKAAoADQANAAwA
DwANAAsACQAHAAkACgAKAAsADAAPABAAEgASABMAEwAUABUAFQAVABQAEQAOAAsABgAG
AAcACgALAAkACQAIAAgABwAGAAQAAgADAAIAAQABAAEAAgACAAEAAAAAAAAAAAD//wAA
AAAAAAIAAgACAAMAAwACAAIAAgABAAEAAgACAAAAAQACAAIABAAEAAQABgAFAAQAAwAC
AAMABAAFAAYABgAFAAUABwALAA8AFAAeACwAPQBLAF4AdwCPAJ4AlQB7AG0AaABUADkA
IgAOAPv/5P/H/7f/tP+v/67/vf/U/+7/BwAXABwAGQAUABIAEgAUABUAFgAVABUAFQAV
ABMAEAAQABEAEQARABEAEQARAA8ADwAPABAADgAOAA4ADgARABMAFAAVABQAEwASABIA
EwASABEAEAATABQAFQAWABQAEgARABEAEgATABQAFQAVABUAFQAWABYAFQAVABQAGAAZ
ABkAGQAaABoAGwAbABsAHAAdAB4AHgAgACIAIwAkACUAJgAoACkAKQApACkAKAApACoA
KgAqAC0ALgAuACwALAAuACsAKwAsAC0ALQAuAC4ALwAwAC0AKgAnACQAJgAlACQAIQAj
ACAAHgAdAB0AHAAaABgAFAATABEAEAAPAA0ACwAKAAgABQAFAAQABQADAAEAAAAAAP//
/v/+//v/+//6//n/+//6//r/+v/6//r/+f/5//n/+f/6//r//P/7//r/+v/5//j/9//2
//b/9v/2//f/+P/5//r/+//6//j/9//3//X/9f/2//b/+P/4//j/+f/7//v/+//8//r/
+P/6//r/+P/5//n/+P/3//f/9v/1//f/+P/5//r/+f/4//b/9f/1//X/9v/2//f/+P/4
//n/+f/4//f/9v/4//j/+P/4//f/9//3//f/9//4//j/9//1//X/9f/1//b/9v/0//T/
9f/3//j/+f/1//T/8//y//L/8v/x//H/8v/z//X/9//0//T/9P/z//P/8v/x//D/8P/x
//H/8f/y//H/8P/w//P/8//z//T/9P/z//D/7//z//P/8v/x//D/8P/w//D/8P/x//H/
8f/v/+//8P/x//H/8f/v/+//8P/v//D/8v/w//D/8P/y//L/8P/y//L/8v/y//H/8P/y
//H/8f/w//D/8f/y//P/8f/w/+//7//x//D/7v/u/+7/7v/u/+3/6//t//D/8f/y//P/
8f/y//L/8//1//f/9//4//f/+f/6//z/+//7//v/+v/2//T/8v/u/+7/7//y//P/8v/x
/+//7v/w//D/7//u/+z/6v/o/+f/6P/q/+v/6//q/+r/6v/q/+v/7P/s/+z/7P/s/+z/
7f/s/+r/6f/o/+r/6//t/+7/8P/x//L/8v/x//D/7//w//D/8P/w//D/8P/w//D/8P/y
//P/8f/v//P/+//+/wIACAAXACsAPABRAG0AhACFAG8AXQBUAEIAJQAGAPD/4f/I/6n/
lf+U/5H/jv+X/6z/yP/r/wMABAD///7//P/8/wAAAwAGAAcABQAFAAUAAwAAAAAAAQAB
AAIAAwAEAAUAAgABAAAAAAACAAIAAgACAAMABQAGAAcABQAFAAUABgAGAAYABgAGAAYA
BgAGAAYABwAIAAoADQAMAAsACgAJAAkACQAJAAoACwALAAwADAAQABEAEQARABIAEgAT
ABMAFQAWABcAGAAYABoAHAAdAB4AHwAgACIAIwAjACMAIwAlACcAKQAqACoALQAuAC4A
LQAsAC0AKQAqACwALgAvAC4ALAArACoAKgAqACoAKgAqACkAKAAlACQAIAAdABsAGgAa
ABkAGAATABEADgAMAA4ADQAMAAwACQAFAAQAAgABAP///f/8//z/+//6//r/+f/5//j/
9//6//r/+//8//r/+v/5//n/+P/3//f/9v/4//f/9v/2//b/9v/2//b/9v/2//b/9//3
//f/9//3//X/9P/0//X/9f/1//b/9v/4//j/+P/5//v/+//7//z/+v/4//r/+v/4//n/
+f/4//r/+//7//v//v/+//7//v/+//7//f/9//v/+//8//z//P/8//v/+//+//7//v/+
//7//v/+//7//f/9//3//f/9//7//v/9//v/+//7//v//v/+//z//P/6//v/+//7//v/
/P/9//7//f/8//r/+f/3//f/+P/5//v//P/9//3/+//6//n/+P/6//v/+//7//z/+//6
//r/+v/5//j/+P/7//v/+f/5//n/+f/4//f/9v/2//b/9v/2//f/9//3//f/9//4//n/
+//7//n/+f/3//X/9f/2//j/+P/4//r/+P/2//j/+P/5//r/+v/6//j/9//3//b/9//3
//f/9//8//r/+v/5//j/9//2//T/8//x//P/9//5//v//f/8//z/+//7//v//f/9//7/
AQADAAQABgAFAAMAAQD+//7//v/+//z/+P/3//j/9//5//n/+P/4//r/+v/5//j/9v/0
//L/8f/x//L/8v/x/+7/7v/u/+7/8f/y//L/8v/0//T/9P/1//T/8v/x//D/8v/z//X/
9v/0//X/9v/2//j/+P/4//r//P/8//z//P/7//r/+f/4//j/9f/1//f/+//9//7/AgAI
ABMAJQA2AEkAYwCAAJEAiQB1AGQAWABFACAA/v/r/9j/u/+h/5j/k/+Q/5X/pP+8/9//
//8KAAcAAgAAAAAABQAJAA0ADwANAA0ADQALAAgACAAJAAkADAANAA4ADwAMAAsACgAK
AAsADAANAA4ACwALAAoACQAKAAsADAAOABEAEgATABQAEQAQAA8ADgAOAA4ADwARABMA
EwATABMAFQAVABUAFgAXABcAGAAYABkAGQAYABcAGQAaABwAHQAfACAAIQAiACAAIgAk
ACUAKAApACoALAAsAC0ALgAvADEAMwA1ADYANAA3ADgAOAA3ADYANwAzADcAOgA9AD8A
OgA2ADMAMAAzADQANQA2ADQAMwAyAC8ALgAqACcAJQAkACQAIwAiAB8AHQAaABgAFwAV
ABMAEgAQAA0ADQAMAAkABwAFAAQABAADAAIAAgABAAEAAAD//////v/+//7//P/8//v/
+//9//3//v/+//z/+//6//r/+v/6//r/+v/8//z//P/9//v/+//7//v/+//6//r/+//9
//3//v/+//z//P/8//3/////////AAACAAAAAgACAAAAAQABAAAAAAABAAEAAQACAAIA
AgACAAQABAADAAMAAQABAAIAAgACAAIAAQABAAMABAAFAAYABQAEAAMAAgABAAEAAQAB
AAAAAAD///3/AAABAAIAAwAGAAYABAAEAAMAAwACAAEAAAAAAAAAAAAAAAAA//////3/
/f/+//////8AAAEAAQABAAAA///+//7//////////P/7//r/+v/9//3//f/+//3//f/7
//v///////7//f/9//7///8AAP7//////////////wAAAQD//////f/9//3/+//7//z/
/v/+//7/AAD+//z//v/+////AAAAAAAA/v/9//3//P/9//3//f/9//z//P/8//3/AQAA
AAAAAAAAAAAAAgABAP//AQACAAEAAAD//wEAAgACAAMABAAHAAgACgAIAAkACQAKAA0A
DQANAAwADAAKAAgABAD/////AQABAAIAAwADAAQAAgACAAEAAAAAAAAAAAABAP//AAAA
AP///P/8//z//P///wAAAAAAAP///v/9//3/AAAAAAEAAgABAAEAAgACAAAAAQACAAIA
BAAEAAQABgAGAAYABgAGAAgACAAIAAgACAAJAAkACQAHAAkADAAQABYAIQApADYARQBZ
AHIAjwClAKEAjgB6AGkAUAAwABcABgD1/93/wv+1/6z/pf+m/7L/x//l/wQAFwAYABoA
HgAdAB0AHQAbABwAHQAeAB0AGgAaABsAGwAZABkAGQAZABoAGwAcAB4AHQAcABsAGgAc
AB0AHQAdAB8AHwAfACAAHwAeAB0AHAAeAB4AHgAeAB8AIAAiACUAJAAjACIAIQAjACMA
IwAkACQAIwAjACIAJQAnACgAKQApACgAKAAnACkAKgArACwALgAwADIAMwAyADMANAA2
ADkAOwA9AD8APwA/AD8APgBAAEMARABEAEYARgBIAEUARABEAEQAQwBFAEQARABEAEUA
RABDAEIAQAA/AD4AOwA+ADwAOwA7ADgANgAzADAAMQAxADAAMAAtACsAKQAoACQAIQAh
ACAAIQAfAB0AHAAaABkAGAAYABUAFQAUABMAEwASABIAEgAUABQAEwATABEAEQASABIA
EAAPAA4ADgAPABAAEQASABQAFAAUABUAEwATABMAEwARABAAEAARABAADwAPAA4ADwAQ
ABEAEwATABMAEwAUABIAEAASABIAEgATABMAEgASABMAEwATABQAFAAUABQAEgASABEA
EQATABMAFAAUABQAFAATABMAEgASABIAEgAUABQAFAAUABIAEQAQAA8AEAASABMAEwAR
ABEAEQARABAAEAAOAA4ADgAPAA8ADwAOAA4ADgAOABAAEAAPAA8ACwALAAwADQANAA4A
DwAPAA8ADgANAAwADAANAA0ADQAMAAsACgAKAA0ADQANAA4ADQANAAsACwANAA0ADAAL
AAkACAAHAAYABwAJAAoACwANAA0ADgAPAAwACwAIAAcACgAJAAoADAAJAAgABwAIAAYA
BAAGAAYABwAIAAgACAAIAAcABQAIAAYABgAGAAYABgAFAAMABQAGAAUABAADAAQABgAH
AAkACQALAAsADAALAA0ADgAQABEAEQARABAADQAKAAcAAgABAAEAAwADAAMAAwACAAIA
AgACAAEAAAD+//z/+v/5//v//P/8//v/+v/6//r/+v/5//r/+v/6//z//P/8//3//P/6
//n/+P/7//v//P/8//z//f/+//7//f/8//v//P/9//7///8AAP///v/9//z//v//////
AQADAAkAEAAYACQANQBDAFYAbQCLAJwAkQB3AGUAXgBMAC8AGAAIAPP/2v/D/7X/rv+n
/6T/sf/M/+T/+/8LABIADwAKAAQABAAHAAkACwALAA4ADwAQAA8ACwAKAAoACQAJAAkA
CQAJAAkACQAJAAoADAAMAAwADAALAAsACgAJAAcABwAHAAgADAAMAAwADAAKAAoACgAK
AAoACgALAA0ADQANAA0ADQANAA0ADQAOABEAEQASABIAFAAVABUAFQAUABQAFQAVABcA
GAAZABoAGQAaABsAGwAcAB0AHgAgACEAIQAhACEAIwAlACcAKAAqAC0ALgAuACsAKgAr
ACcAKAAqACwALQAtACwALAAsACsAKgApACgAKgApACgAJQAjACAAHgAdABsAGgAYABYA
FAATABEAEAAQAA8ADgAOAA4ACwALAAoABwAFAAMAAgAEAAMAAgACAAEAAQAAAP///f/8
//z//P/8//z/+//7//v/+//8//z//v/9//z//P/7//r/+f/4//n/+v/7//3/////////
///9//z//P/9//////8AAAAA/v/+//7////9//3//f/+//7//P/+//7//P/9//3//P/9
////AAABAAEAAAD///7//v/+//3//f//////AAAAAAAAAAD//////v/+//7//v/8//z/
/P/8//3///8BAAMAAgACAAEA///+//3//P/7////AAD//wAA/v/////////8//z//P/8
//7//v/9//3/+f/5//r/+//5//r/+//7//v/+v/5//j/+P/5//n/+f/6//n/+P/4//f/
9//3//j/+f/5//f/9//6//v/+//7//j/+P/4//j/9//3//b/9f/4//n/+//9//3//f/7
//v/+f/3//f/+P/4//j/+P/6//j/9v/4//j/+f/6//r/+v/8//v/+//6//f/9v/4//j/
+P/4//j/9//1//f/+f/5//n/+f/5//r/+v/7//3//////wAA//8BAAIABAAHAAcABwAG
AAMAAAD9//j/8//z//X/9f/4//n/+f/6//n/+P/2//T/9f/0//P/8//x//L/8v/x/+//
7v/t/+z/7v/w//H/8v/y//L/8v/z//X/9P/0//T/9f/1//b/9v/1//X/9f/0//b/9v/2
//j/9v/2//b/9v/4//j/+P/4//j/+f/5//f/+f///wQACgAUACMAMwBCAFsAdQCIAIkA
eQBlAFoASgArAA4A+v/p/9L/t/+l/57/mf+Y/5//sP/M/+3/AwAGAAUACAAGAAYACQAL
AA0ADQAMAAsACgAHAAcACAAKAAsACQAJAAkACQALAAsACwAMAAoACgAKAAoADAANAA0A
DQANAA0ADQAOAA0ADAALAAoADQAOAA8AEAAQABAAEQATABIAEQAQAA8AEQARABEAEgAR
ABEAEgASABUAFwAYABkAGAAYABkAGQAZABoAGwAcAB4AIAAiACMAJAAlACYAKAAsAC0A
LgAvAC4ALwAwADAALgAxADIAMgA1ADYAOQA3ADUANgA3ADcANwA2ADYANgAzADIAMQAw
ADAALwAuACsALQAqACgAJwAiACAAHQAaABoAGwAbABwAGQAXABUAFAAQAA0ADQAMAA0A
CwAJAAgABQADAAEAAAADAAUABgAHAAMAAAD+//z//P/8//v/+//8//3///8AAP7//f/8
//z//v/+//7//v/+//7//v/////////////////+//7/////////AAAAAAEAAgADAAUA
AwABAP///v////7/AQACAAIAAwADAAIAAQABAAAA//8CAAQABgAIAAYABgAFAAUABAAD
AAMAAgAEAAQAAwADAAYABgAGAAYABgAGAAYABgADAAMAAwADAAQABgAHAAcABQAFAAUA
BQAFAAQAAQAAAAMABQAGAAcABgAGAAYABgAEAAQAAwADAAIAAwAFAAcABQAEAAMAAQAE
AAQABAAEAAIAAwADAAMABAADAAIAAgAFAAUABQAGAAQAAwAAAP//AwADAAIAAQABAAIA
AwAEAAMAAwACAAEAAwADAAQABQADAAMAAQABAAIAAQACAAQABgAGAAYACAAEAAIABAAE
AAUABgAGAAYABAADAAMAAgACAAMABAAFAAQABAAEAAUABwAHAAYABgAJAAcABgAGAAYA
BgAGAAYABQADAAUACAAJAAoACwAIAAgABwAHAAkACwALAAwADgARABMAFgAVABUAFQAU
ABIAEAAOAAoABQAFAAcABwAJAAkACAAIAAgACAAHAAYABQAEAAMAAwADAAQABAADAAIA
AgACAAIABAAGAAcACAAGAAYABgAHAAkACAAIAAgACQAJAAoACgAKAAsADAAMAAoACgAK
AAwACgAKAAoACgAMAAwADAAMABAAEQAPAA0AEQATABYAHAAmADUARQBWAGkAgwCaAKEA
lQCFAHgAagBNACgACgD3/+D/w/+v/6r/q/+q/7H/wP/c/wEAGwAiAB0AHAAaABwAHwAh
ACMAIwAjACMAIwAhACEAIgAkACUAJAAjACIAIQAjACMAIwAkACQAJAAkACQAIwAjACIA
IQAjACMAIwAkACYAJgAmACYAJgAmACYAJgAoACgAKQArACsAKwArACsALQAtAC0ALgAx
ADEAMgAyADIAMwAzADMAMgAyADMAMwA2ADgAOgA8ADoAPAA+AD8APgA/AEAAQgBHAEkA
SwBNAEwATQBOAE4ATABPAFAAUABRAFIAVQBTAFMAVABVAFUAVwBWAFYAVgBUAFIAUABO
AE4ATQBMAEkASwBIAEYARQBDAEIAQAA+ADoAOQA3ADYAMwAxAC8ALgAuACsAKwAqACoA
KQAoACgAJwAlACMAIgAhACEAIAAfAB8AHgAeAB4AHgAeAB0AHQAfAB8AIAAgAB4AHQAc
ABwAHQAeAB8AIAAeAB4AHgAfAB0AHQAdAB0AHgAeAB8AIQAhACEAIgAiACIAIgAiACMA
IQAhACEAIgAiACAAIgAiACUAJwAoACgAJgAnACcAJwAoACgAKAAoACoAKgApACkAJwAn
ACgAKAArACwALAAtACsAKgApACgAKAAoACgAKAAoACkAKgArACkAKgAqACkAKwArACsA
KwApACgAJQAkACYAJwAnACcAJwAoACkAKgAsACwAKwArACcAJwAoACkAKAAoACgAJwAp
ACgAJwAmACYAJwAnACcAKAAnACYAJgAoACkAKgAsACoAKQAmACUAKAApACkAKQAqACoA
KgAqACgAKQApACkAKQApACoAKwApACkAJwAnACgAJwAoACoAKAAoACgAKgAoACYAKAAo
ACkAKgAqACoAKgApACkAKAApACkAKQApACwALAAqACoAKgAqACwAKwApACsALQAtAC0A
LQArACwALAAtAC0ALwAvADAALwAxADIANAA2ADcAOAA4ADYANAAyAC4AKQApACsAKwAt
AC0ALAAsACwALAArACoAKwAqACkAKQApACoAKgApACYAJgAmACYAKQAqACoAKgAqACoA
KgArAC0ALAAsACwALQAtAC4ALgAuAC8AMAAwADIAMgAyADQAMgAyADIAMgAzADQANQA2
ADQANQA3ADcAOQA5ADwARABOAFkAZwB2AIkAqQDEAM8AywC9AKwAnACFAGAAPAAjAA4A
9f/f/9b/1//U/9f/5v/+/x8APQBIAEkASABIAE4AUABRAFIAUQBPAE8ATwBNAE0ATgBQ
AFEATwBPAE8ATwBQAFEAUgBUAFQAVABUAFQAVABVAFUAVQBXAFcAVwBYAFgAWABYAFgA
WgBaAFoAWgBcAFwAXQBfAF0AXQBdAF0AXgBfAGAAYgBjAGMAZABkAGYAZwBnAGcAagBq
AGsAawBtAG4AbwBwAHIAdAB2AHcAdgB3AHgAegB+AH8AgACBAIIAgwCEAIQAhACHAIgA
iACJAIoAjQCLAIkAigCLAIsAiwCKAIoAigCLAIoAiQCIAIoAiQCIAIUAiACGAIUAhQCC
AIAAfQB6AHkAeQB4AHgAdwB1AHMAcgBvAGsAagBoAGcAZQBjAGIAYgBhAGAAYABgAGEA
YQBhAGAAXgBdAFwAXgBeAF0AXQBfAF8AYABgAF4AXQBcAFwAXwBgAGEAYgBhAGAAXwBf
AF0AXQBdAF0AXgBeAF8AYQBhAGEAYgBiAGIAYgBiAGMAYwBjAGMAZABmAGQAZgBmAGgA
aQBpAGgAZgBnAGcAZwBoAGgAaABoAGYAZgBlAGUAaABpAGsAbABqAGoAaQBpAGgAaABo
AGgAagBqAGoAagBrAGsAawBrAG0AbgBuAG0AbQBtAG0AbQBsAGwAagBqAGsAbQBuAG8A
bABqAA==
         </WaveFormData>
      </LeadData>
      <LeadData>
         <LeadByteCountTotal>10000</LeadByteCountTotal>
         <LeadTimeOffset>0</LeadTimeOffset>
         <LeadSampleCountTotal>5000</LeadSampleCountTotal>
         <LeadAmplitudeUnitsPerBit>4.88</LeadAmplitudeUnitsPerBit>
         <LeadAmplitudeUnits>��V</LeadAmplitudeUnits>
         <LeadHighLimit>2147483647</LeadHighLimit>
         <LeadLowLimit>268435456</LeadLowLimit>
         <LeadID>V3</LeadID>
         <LeadOffsetFirstSample>0</LeadOffsetFirstSample>
         <FirstSampleBaseline>0</FirstSampleBaseline>
         <LeadSampleSize>2</LeadSampleSize>
         <LeadOff>FALSE</LeadOff>
         <BaselineSway>FALSE</BaselineSway>
         <ExcessiveACNoise>FALSE</ExcessiveACNoise>
         <MuscleNoise>TRUE</MuscleNoise>
         <LeadDataCRC32>2800587070</LeadDataCRC32>
         <WaveFormData>
AAAAAAAAAAACAAIAAgACAAQABAAEAAQAAwACAAEAAAACAAIAAgACAAAAAAAAAAAA///+
//3//P/+//7//v/+//z//P/8//z/+v/6//r/+v/4//j/+P/4//r/+v/6//r/+P/4//j/
+P/4//j/+P/4//f/9v/1//T/9P/0//T/9P/0//T/9P/0//T/9P/0//T/8v/y//L/8v/y
//L/8v/y//D/8P/w//D/8v/y//L/8v/y//L/8v/y//L/8v/y//L/8P/w//D/8P/y//L/
8v/y//D/8P/w//D/8P/w//D/7//t/+3/7//v//D/8f/y//T/8v/z//b/9//3//f/9//3
//z//v/+/////f/8//v/+v/5//f/9f/1//f/9//2//b/8//y//L/8v/0//L/8P/w/+3/
7f/s/+z/6v/p/+j/5//o/+n/7P/u/+z/7P/q/+r/6P/o/+b/5f/n/+j/6P/o/+j/6P/o
/+j/6P/o/+j/6P/o/+r/6v/q/+j/6v/q/+r/5//l/+n/7f/s/+z/6//p/+v/8//+/xQA
NwBhAJAAwQDqAAUBHAE1AUcBRwExAQkBxAB7ADcA8v+0/4T/X/9N/1X/cf+W/8H/4P/q
/+3/8v/2//j/+v///wAAAAAAAAAA///8//7//v///wAAAAAAAAIAAwADAAMAAwADAAMA
BAAFAAUAAwAEAAYABgAHAAcABwAIAAwADQAPAA8ADgANAA4ADgAPABAAEwAWABYAGAAY
ABgAFwAXABgAGgAfACEAIgAkACQAJgAmACYAKgAuADAAMgA0ADcAOQA8AD0AQABBAEUA
SwBOAFEAVABXAFsAXQBiAGcAagBtAHEAcQBzAHUAdQB4AHsAfQB+AH4AgQCBAIMAhgCG
AIQAhACDAIIAgQB/AH0AewB4AHIAbgBpAGUAYgBbAFYAUgBMAEYAQQA9ADgAMAAqACcA
IgAdABkAFQATAA8ACgAHAAcABwAFAAIAAwAAAP7/+//4//r/+f/4//j/9//2//b/9v/3
//f/9//3//j/9v/2//b/9v/1//T/8f/y//L/8//0//b/9v/3//f/9v/0//T/9v/2//b/
9//5//f/9P/0//X/8//1//f/+P/3//f/9//3//j/+f/6//z//P/8//z//f/9//7//v/9
//3//f/8////AQAAAAAAAAD//wAAAAAAAP7/AAACAAAAAQABAAAA//////////////3/
/v///////P/8//z/+v/6//v/+v/7//r/+v/6//j/9//3//f/+P/2//b/9v/2//L/8v/0
//T/8//z//P/9P/0//P/8f/x//P/8//z//L/8f/v/+7/7v/u/+7/7f/r/+r/6v/q/+z/
7//v/+7/7f/v//D/8P/u/+3/7v/t/+z/6//q/+n/6P/q/+v/6f/p/+v/6v/q/+r/6v/p
/+j/6P/p/+n/6f/q/+n/6//r/+r/6P/n/+f/5//r/+v/6f/o/+n/6f/p/+z/6f/p/+j/
5v/o/+b/6P/q/+j/5v/m/+b/5v/m/+X/5f/l/+n/6f/p/+n/5//o/+j/6f/q/+v/6//r
/+3/7f/w//L/8P/x//H/8P/w//D/8P/v/+z/6//s/+v/6v/q/+n/6P/o/+j/6P/m/+b/
5v/l/+X/5P/k/+T/4//f/93/3P/b/9//4P/g/+D/4P/g/+D/4P/d/9v/2v/a/9r/2v/a
/9r/3P/c/9z/3P/c/9z/3P/e/97/3v/c/97/3f/c/9r/2f/h/9//2v/a/9f/1f/X/9//
6v/6/xUAOQBqAJ0AygDpAP4AGwE1AUEBNQENAdIAjQBJAAAAvv+M/1//Rf9F/1n/fP+n
/8b/1v/d/+L/6P/q/+7/8//0//T/8//y//D/7P/u/+7/7//w//D/8P/y//P/8//z//P/
8//z//T/9f/1//X/9v/4//j/9//3//f/+P/6//v//f/9//7///8CAAQAAgACAAQABgAI
AAoACgAKAAwADQAPABIAFAAVABUAFgAXABoAGwAcACEAJAAlACYAJgApACsALgAxADQA
NQA5AEAARABIAEwATQBPAE8AUgBWAFoAXgBjAGYAaQBsAG0AbgBxAHMAdAB0AHcAdwB5
AHgAeAB2AHYAeAB4AHgAdwB0AHMAcQBsAGkAYwBeAFoAUwBOAEoARAA+ADkANQAwACgA
IgAfABoAFAAPAAoABwADAP7/+//7//r/9//z//P/8f/w/+7/7P/t/+v/6f/o/+X/5P/k
/+T/5f/l/+X/5f/l/+T/5f/m/+b/5f/k/+H/4f/i/+T/5v/n/+b/5v/l/+T/4v/i/+T/
5P/k/+X/5//n/+T/5P/l/+f/6f/r/+z/7P/r/+r/6f/p/+n/6f/q/+v/7P/t/+//7//w
//D/7//v/+//7v/x//H/8P/w//D/7//w//D/8P/v//D/8f/u/+7/7//v/+//8f/x//H/
8f/w//D/8P/v/+z/7P/s/+r/6f/p/+f/5//n/+j/6f/o/+f/5//n/+j/5v/m/+b/5v/m
/+b/6P/o/+X/5f/l/+b/5P/j/+H/4f/h/+H/4f/g/+H/3//e/97/3v/e/93/2//d/97/
3//i/+H/3//c/9n/2//e/+D/4P/e/+D/4P/g/97/3v/e/97/4f/h/97/3f/f/97/3v/e
/9//3//f/+D/3v/d/9z/3P/c/93/3P/a/93/3f/e/9//3//f/93/3P/e/9//4P/k/+L/
4f/f/9z/2P/Y/9v/3P/d/97/3v/d/93/3f/e/93/3P/b/9v/3P/c/93/3//f/97/3f/e
/9//4//m/+n/6//s/+z/6f/o/+f/5f/l/+X/5//n/+X/5P/i/+D/4P/g/+D/3v/a/9r/
2f/Z/9r/2v/a/9n/2v/Z/9n/2f/a/9r/2f/Y/9f/2P/Z/9r/2f/Z/9r/3P/a/9j/1v/U
/9b/1v/W/9b/1P/U/9T/1v/X/9j/1//a/9n/2P/W/9X/1f/V/9j/2v/X/9f/2//d/+L/
7P///xsAQgBrAJoAyQDwAA0BIQExATkBMQEQAdUAiwBCAP7/vP+F/1f/Of85/1D/b/+U
/7r/0f/a/+L/6P/p/+3/7f/s/+3/7v/u/+z/7P/s/+3/7v/s/+z/7v/v//H/8f/x//H/
8//0//X/9f/z//T/9v/2//f/9//3//j/+v/7//3//f//////AQACAAAAAAACAAQABAAG
AAYABgAFAAUABgAIAAwADwARABQAEwAWABcAGAAZABwAHQAeACAAIwAlACgALQAwADEA
NQA5ADwAPwBCAEMARwBJAE4AUQBUAFcAWwBcAF8AYgBjAGUAaQBsAG4AcgB1AHUAdwB2
AHYAdAB0AHQAdAB0AHMAcgBxAG8AagBmAGEAXQBaAFYAUgBPAEoARQA/ADoANAAuACgA
JQAgABwAFwASAA8ACQACAP3/+//7//n/9v/3//f/9v/0//L/7//t/+v/6v/r/+r/6v/q
/+n/6f/p/+n/6P/m/+b/5v/n/+f/5//l/+T/5P/l/+b/6P/o/+n/6f/q/+j/6P/q/+z/
7P/t/+//6v/m/+X/5f/o/+v/7v/w//D/7//u/+3/7f/t/+3/7v/w//D/8P/x//T/9v/3
//f/9P/z//H/8//2//b/9//4//b/9v/1//T/9P/2//j/9v/1//X/9P/z//P/8//z//P/
9f/2//f/9//2//b/9v/0//T/9f/0//X/9f/2//f/9v/0//P/8v/y//L/8v/y//L/8v/y
//T/9P/z//P/8//0//P/8f/u/+3/7f/t/+3/7P/s/+v/6//s/+v/7P/s/+v/6//s/+3/
8P/u/+3/6//p/+n/6v/q/+j/6v/s/+z/7P/r/+r/6f/o/+z/7f/r/+v/6//q/+r/6v/r
/+v/6//s/+7/7f/s/+z/7P/t/+z/6v/s/+v/6//r/+X/5//s/+r/6v/q/+r/6//r/+z/
7f/t/+v/6f/n/+j/6v/r/+3/8P/x//H/8f/v/+//8v/0//b/9//3//b/8//y//H/7//u
/+//8v/z//H/8P/u/+z/6v/q/+r/6P/o/+j/5//n/+j/6P/o/+f/5v/l/+X/5f/l/+b/
5v/m/+T/5P/k/+T/4//j/+T/5v/l/+T/4//i/+L/4v/i/+L/5P/k/+T/5v/k/+T/4v/k
/+b/5v/l/+X/5f/l/+T/5v/n/+3/8//9/xIANABXAIMArgDZAAABFQEeASUBKwEfAQEB
ywB+ADkA///C/5D/bP9V/0//Y/+D/6L/w//c/+b/6//y//b/+v/5//3//f/8//z//P/7
//j/9v/2//f/+P/6//r//P/9//v/+//7//v/+//8//3//f/+/wAAAwAEAAQAAwACAAIA
AgADAAUABQAGAAcACgAMAAsACgALAAwADgAQABAAEAATABMAFAAWABYAFwAXABgAGwAe
AB8AIAAjACYAJwAoACoALQAvADIAMwA2ADcAOwA/AEIARQBIAEsATwBRAFYAWABaAFwA
XwBiAGUAaABpAGgAawBtAG4AcABzAHMAdQB2AHYAdAB0AHIAcABuAGsAbABrAGkAZABg
AFsAVwBUAFEATABIAEIAPQA3ADIALAAoACIAHwAaABUAEQANAAsACQAEAAEAAQAAAP3/
+f/5//n/+P/2//T/9f/z//H/8P/w//D/8f/y//L/8f/w/+//8f/w//H/8v/w/+//7v/r
/+z/7P/t/+7/8v/y//P/8//x/+7/7f/u/+z/7P/t/+//7v/s/+3/7//v//H/8//0//P/
8//z//P/8f/x//H/8v/y//L/8v/z//j/+v/7//v/+f/3//T/9f/3//b/9v/2//n/+v/6
//r/+P/6//z/+v/6//v/+//7//v/+//7//v/+f/6//v/+//4//j/+P/2//f/9//1//X/
9v/4//r/+v/1//P/8f/w//D/8P/w//D/8f/y//X/9v/0//P/8v/y//D/7//t/+3/7f/t
/+3/7P/s/+v/6//s/+v/7P/s/+v/6v/q/+r/7P/r/+v/6v/p/+n/6v/q/+j/6v/s/+z/
7P/q/+r/6v/q/+v/6//o/+f/6P/o/+n/6v/p/+n/6f/q/+z/6//q/+r/6v/r/+r/6P/q
/+n/6f/p/+v/6//p/+j/5//n/+f/6v/q/+r/6P/o/+j/6P/o/+f/5//n/+v/6//r/+v/
6v/q/+n/6f/u/+//7//v/+//7//y//T/8v/z//P/8v/v/+7/7f/r/+r/6//u/+//7P/s
/+v/6v/s/+z/7P/q/+X/5P/i/+H/4//k/+X/5f/k/+P/4//j/+P/5P/k/+T/4P/g/+D/
4P/c/9v/2//c/93/3v/f/+D/4P/g/+D/4P/e/97/3v/g/97/3v/c/97/4P/g/9//3//h
/+H/3v/a/93/4f/l/+n/8v8KACsAUwCAAK8A3gD7AA4BJQE7AT8BKQH7ALoAcwAtAOT/
qP9+/1v/R/9L/2P/iv+1/9T/3v/j/+r/7v/w//T/+f/6//r/+P/4//f/9P/0//T/9f/2
//b/9v/4//n/9v/1//T/8//0//b/+P/5//r//P///wAA////////AAAAAAEAAwADAAMA
AwAFAAYABwAIAAsADgAMAA4ADgAOABEAEQASABQAFgAXABcAGAAaAB4AIAAiACQAJgAm
ACYAKQAtADAANAA3ADoAOwA/AEEARABHAEoASwBPAFEAVgBaAF4AYgBnAGoAbQBwAHEA
cQBzAHQAdAB3AHsAfAB/AH4AfgB8AHwAfQB+AH8AfwB9AHsAeAByAG4AaQBlAGIAXQBY
AFQATgBIAEEAOwA0ADAALAArACgAIQAbABUAEQAMAAYAAgABAP7/+//3//f/9f/0//L/
8P/x//H/8f/y//H/8P/w//D/7v/t/+z/6//s/+r/6v/q/+v/6//r/+n/6P/o/+n/6v/r
/+r/6v/p/+j/5v/m/+j/5v/m/+f/6f/q/+j/6f/r/+v/7f/v//D/7//v/+//7//t/+3/
7f/u//D/8P/w//H/8v/0//X/9f/0//P/8f/z//P/8v/y//L/8//0//T/9P/0//b/+P/2
//X/9f/0//P/9f/1//X/9f/0//T/9P/z//D/8P/w/+7/7v/v/+7/7//t/+7/7//u/+3/
7f/t/+7/7f/s/+v/6v/m/+b/6P/o/+n/6f/p/+r/6P/n/+X/5f/n/+f/5//m/+f/5f/k
/+T/4//k/+T/4//k/+T/5P/m/+X/5f/k/+P/4f/i/+L/4P/g/+L/4v/i/+L/4v/i/+L/
5f/l/+L/4f/f/97/3v/e/+H/4f/h/+L/4P/f/97/3v/h/+P/4//i/+D/3//f/9//3//f
/93/3P/j/+H/4P/e/97/3v/e/93/2//a/9n/3f/f/+H/4//i/+L/4f/h/+L/4//j/+P/
5P/l/+n/7P/q/+n/5//k/+b/5v/m/+X/4f/h/+P/4//k/+T/4//i/+T/5P/k/+L/3//e
/9z/2//a/9r/2v/Z/9j/1//X/9f/2f/a/9r/2v/Z/9r/2//c/9n/1//W/9b/1//Y/9n/
2v/Z/9j/1//W/9j/2P/Y/9r/2v/a/9j/2v/a/9r/2f/Z/9n/1f/U/9T/1//X/9f/2f/g
/+7/CQArAFIAhQC2AOEA/AATAS0BQwFDASUB7ACnAF8AFgDQ/5r/af9D/zn/Sf9o/5P/
uv/Q/9X/2v/e/+L/5v/t//D/8v/w//D/7//s/+r/6v/r/+z/7f/u//H/8//y//H/8P/v
//D/8v/0//X/8f/w//D/7v/w//H/8v/0//n/+//+/////P/7//z//P/8//z//v8AAAEA
BAAFAAYACAAJAAsADgAPABEAEgAUABMAFgAXABgAHQAgACEAIgAmACkAKwAuAC8AMgAz
ADcAOQA8AD8AQgBHAEsATQBSAFcAWgBdAGEAYgBlAGgAaQBoAGsAbQBuAHIAdwB5AH0A
egB4AHQAcgB0AHYAeAB5AHgAdwB1AHAAbQBnAGIAXgBaAFYAUwBOAEkAQwA+ADgAMgAs
ACkAJAAcABcAEgAPAAoABAAAAP///P/5//X/9f/z//L/8P/u/+//7f/r/+r/5//m/+b/
5v/p/+n/6f/p/+b/5P/k/+T/4//j/+P/4f/i/+L/4//k/+X/5P/k/+P/5P/i/+L/5P/k
/+T/5f/n/+b/5P/l/+f/5//p/+v/7P/r/+v/6//r/+3/7f/t/+7/7v/u/+7/7//v//D/
8P/v/+//7//u//H/7//u/+7/7v/v//D/8P/w//L/9P/2//T/8f/x//D/7//x//H/8f/x
/+//7v/t/+v/7P/u//D/8P/x//H/7//v/+7/7v/u/+z/7P/r/+r/6v/o/+j/6P/o/+b/
5v/o/+j/5//n/+f/6P/o/+f/5f/l/+X/5f/l/+T/4f/f/97/3v/g/+L/4//j/+D/4P/g
/+L/4//j/+L/4f/j/+T/5P/i/+L/5P/k/+T/4v/i/+L/4v/j/+P/4P/f/9//3v/e/97/
4f/h/+H/4v/g/9//3v/e/9//4f/h/+D/4P/f/9//3//h/+H/3//e/9//3//f/+L/4v/i
/+L/4v/i/+L/4v/h/+H/4f/h/+H/4f/h/+P/5P/k/+X/6P/p/+n/6f/n/+f/6v/s/+z/
7f/t/+z/7f/s/+v/6f/l/+X/5//n/+f/6P/o/+j/5//m/+X/4v/h/+L/4v/j/+L/4v/i
/+H/3v/d/93/3f/h/+L/4v/i/9//3v/d/9z/3f/d/97/4P/e/97/3v/e/93/3P/b/9r/
3P/c/9z/3v/g/+D/3v/g/+L/4v/h/+H/3//h/+D/4P/f/9//4f/l/+r/9P8DABsAQABp
AJYAxwD2ABcBLQE7AT0BNQEaAeUAmwBUABIAzv+V/2X/Q/89/07/a/+Q/7b/z//a/+b/
8v/z//f/9//2//f/+P/4//b/9v/2//f/+P/3//b/9//3//j/+f/6//v/+f/6//v/+//9
//7/AAAAAAMAAwADAAQABQAFAAYABQAHAAcACQAKAAwADAAOABAADgAQABAAEAATABMA
FAAWABgAGQAZABoAHAAgACIAJAAkACYAJgAmACoALQAvADIANQA4ADkAPQBAAEIARABG
AEoATwBSAFgAWgBcAF4AYQBmAGkAbABtAG8AcwB2AHgAeQB7AHoAewB/AIAAfwCAAIAA
gACAAH8AfgB9AHsAdgB2AHMAcQBwAGkAZABgAFoAWQBVAFIATgBGAEAAPQA4ADIALQAo
ACUAIgAcABgAFwASAA8ACwALAAoACAAFAAIAAQD///3//P/8//z//f/+//7//f/8//v/
+v/4//j/+P/7//v/+//5//r/+v/7//z//P/8//3//f/6//j/+P/6//n/+P/4//n/+f/4
//r//f/7//3///8AAP//////////////////AAAAAAAAAAABAAMABAAEAAMAAgABAP//
AQACAAIAAwAEAAUABgAGAAYABQAGAAcABAAEAAUABQAFAAQAAwACAAEAAgAEAAYABwAE
AAQABAACAAMAAwABAAEAAAACAAQABAAAAP///v/+/wAAAAAAAAAA/f/8//3//P/8//3/
/v8AAAAA///9//3/+//7//v/+v/5//f/9v/2//j/+v/7//v/+v/6//r//P/7//v/+v/5
//b/9v/1//L/9f/4//n/+v/6//r/+v/6//r/+f/1//P/9v/2//f/+P/4//f/9v/2//b/
9f/0//T/9//5//n/+P/4//f/9f/2//b/9v/2//b/9P/z//P/8//1//X/9f/1//f/+P/4
//n//P/9//3//f/9//3/AAACAAIAAwADAAIA///+//3/+//5//n/+//7//r/+v/5//j/
+v/6//r/+P/1//T/8v/x//H/8v/z//P/9P/z//P/8//0//T/8//y//L/8v/y//L/7v/t
/+3/7v/w//D/8P/w/+7/7v/u/+7/7v/u/+7/8P/y//L/8P/y//H/8P/u/+3/7//v/+7/
7v/z//n///8LACAAPgBjAI0AuADlAA4BJQEoASsBLQEhAQUB0QCIAEEABQDO/5z/eP9f
/1n/bf+N/6r/xf/e/+z/8f/2//j/+v/9/wMABQAGAAcACAAIAAYABAAEAAUABgAGAAYA
CAAJAAkACQAJAAkACwAMAA0ADQAMAAwADQAMAAsACwALAAwADwARABQAFQATABMAFQAW
ABQAFAAWABgAGAAaABoAGgAbABsAHAAeACEAIwAkACYAJwAqACsALAAtADAAMQAyADYA
OQA7AD4APgBAAEAAQwBHAEoATQBQAFIAVQBWAFoAXwBiAGUAaQBsAG8AcgBzAHIAdQB3
AHgAeAB7AHsAfQCAAIAAfgB+AHwAfAB8AHsAegB5AHcAcgBwAGsAZwBkAF0AWABUAE4A
TABHAEMAPgA5ADQAMgAuACkAJQAhAB8AHAAWABIAEQAQAA0ACQAJAAkACAAGAAQAAwAB
AP///v/9//z//P/8//v/+//7//v/+//6//v//P/8//v/+v/3//n/+v/8//7/AAAAAAEA
AQD+//z//P/+//7//v///wEAAQD+//7////9////AQACAAIAAQAAAP//////////AAAB
AAIAAwAFAAYABgAFAAMAAwADAAIABQAHAAYABgAGAAcACAAIAAgABwAIAAkABgAFAAUA
BAADAAUABwAJAAsACgAKAAoACQAHAAYABQACAAQABQAEAAUABQAGAAcABgACAAEAAAAA
AAIAAgACAAIA/v/+/wAAAAD9//3//f/+//7//f/7//v/+//7//v/+v/7//n/+P/4//n/
+v/6//n/+P/4//j/+v/7//v/+v/5//j/+P/3//T/8//0//P/8v/0//b/+P/6//v/+//4
//f/9f/0//T/9P/1//X/9f/2//T/8//y//L/9f/3//f/9v/2//X/9f/1//P/8v/0//T/
9P/0//L/8f/x//H/8//z//P/8//z//T/9P/1//j/+f/5//n/+f/5//z//v8AAAEAAQAA
AP3//P/7//n/9f/1//f/9//3//j/+P/4//b/9v/2//T/9P/0//P/8//w//D/8P/v/+3/
6//q/+n/7P/u/+//8P/s/+z/7P/s/+z/6//r/+z/6v/q/+r/6v/o/+j/6P/o/+r/6v/q
/+z/7P/s/+r/7P/s/+z/6//r/+n/6//q/+j/6f/t//H/9/8EABwAOwBhAJIAwQDqAAkB
IAEzAUMBRQExAQMBwAB3ADMA8v+6/4r/Zf9T/1n/cf+W/7v/2P/k/+3/+P/8//7/AAAF
AAYABgAFAAQAAgD+/wAAAAABAAIAAAAAAAIAAwAFAAUABQAFAAUABgAHAAcACQAKAAwA
DAANAA0ADQAOAA0ADQAOAA0ADgAPABIAFAAWABYAGAAaABgAGgAaABoAGwAbABwAHgAf
ACEAIgAkACcAKgArACwALQAwADEAMgA0ADcAOQA8AD8AQgBDAEcASwBOAFEAVABZAF0A
XwBkAGUAaABrAG8AcABzAHYAdwB7AH8AggCEAIUAhwCGAIcAigCKAIgAiACGAIYAhgCF
AIQAgwCBAHwAfAB3AHMAcABpAGQAYABaAFcAUwBQAEwARgBAAD0AOAAwACsAJgAjAB8A
GgAXABcAEwAPAAoACQAKAAoACQAIAAQAAQD+//z//f/8//z//P/9//3//f/9//z/+v/6
//r/+//7//v/+f/5//r//P/+/////v/+//3//P/6//r//P/8//z//f///wAA/v///wEA
/v///wAAAAABAAEAAQABAAIAAwAEAAYAAwACAAEAAQAFAAgACgALAAoACQAHAAkABwAG
AAYABgAHAAgACAAIAAoADAAOAAwADQANAAwACwAJAAkACQAJAAkACgALAAsACAAIAAgA
BgADAAMAAQABAAMABgAJAAoABgAFAAQABAACAAIAAgACAAIAAgAEAAQAAgABAAAAAAAB
AAEAAAABAP////////7//v/9//3//v///wAAAAD///3//P/7//z///////7//f/9//7/
/v/8//r//P/8//z//P/8//z//P/9//3/+v/5//v/+v/6//r//f/9//3//v/8//v/+v/6
//v//f/9//z//P/7//v/+//9//3/+//6//v/+//7//7//v///////v/+//z//P/6//r/
+v/6//r/+f/5//n//P/9//7////+//7//f/9/wAAAQABAAEAAgADAAcACgAJAAkACAAG
AAcABgAFAAMA/////wEAAQACAAIAAQAAAAAAAAAAAP7//P/8//v/+//4//j/+P/3//j/
9//3//f/+//8//z//P/4//j/+P/4//j/9//3//j/+P/4//j/+P/4//j/+P/4//b/9v/2
//j/9v/2//T/9v/4//j/9//3//3/+//4//b/9//5//v/AQAMAB4AOwBfAIoAuQDmAAcB
JAE/AVkBZQFbATMB8gCnAGEAHADc/6r/gf9l/2P/df+a/8P/6P/4//3/AgAKAAwADAAR
ABIAEgAUABQAEwAQABIAEgATABQAEgASABQAFQAXABcAFwAXABcAGAAZABkAFwAYABoA
GgAdAB0AHQAeACAAIQAjACMAIwAjACUAJgAnACgAKwAuAC4AMAAwADAAMwAzADQANgA5
ADsAPAA+AD8AQgBDAEQARgBIAEgASABLAE8AUgBWAFgAWgBaAF0AXwBiAGUAaABuAHMA
dgB8AH0AgACDAIcAiACLAI4AjwCRAJUAmACaAJwAnwCfAKEAowCkAKMApACjAKIAoQCf
AKAAnwCdAJgAlwCTAJAAjgCLAIYAggB8AHcAcQBsAGYAXgBYAFUAUABMAEcAQgA/ADsA
NgAzADMALwArACYAJQAkACIAHwAcAB0AGwAZABgAFwAWABYAFgAVABUAFQAVABQAEgAS
ABIAFAAVABYAFQAUABQAFQAWABUAFAAUABMAEwASABMAFgAWABYAFwAZABgAFgAXABkA
GAAZABoAGgAZABkAGQAZABsAHQAfACIAIAAgACAAIQAjACQAJAAjACQAIwAhACMAIQAg
ACAAIAAkACYAJwAoACUAJgAnACQAIQAhACAAHwAgACEAIgAjACEAIgAjACMAJAAkACQA
IgAgAB8AHAAbABoAHAAeAB4AHQAdAB0AHgAgACAAIAAgABwAHAAeAB4AGwAbABsAHAAe
AB0AGwAbABkAGQAZABgAGAAXABcAGAAbABwAHAAbABgAGAAYABoAHQAdABwAGwAZABoA
GgAYABgAGgAaABoAHAAcABwAHAAbABsAGAAXABgAGAAZABoAGQAZABkAGgAaABkAGAAY
ABkAGwAbABoAHAAbABsAGwAdAB0AGwAaAB8AHgAcABwAHAAcABwAGwAbABsAHQAdAB0A
HQAfACAAIAAhACMAIwAiACEAIQAhACQAJgAnACkAKgAqACsAKgApACcAIwAjACUAJQAm
ACYAJQAkACQAJAAkACIAIgAiACEAIQAgACAAIAAfAB4AHQAdAB0AHwAgACAAIAAeAB4A
HgAeAB4AHQAdAB4AIAAgACAAIAAgACAAIAAgACIAIgAiACQAIgAiACAAIgAjACQAJAAl
ACMAIwAkACQAJQAlACcALQA2AEYAXwCBAKwA3QAMATUBWgF3AY0BmQGVAXMBNAHlAJ0A
WAAYAOD/sf+T/4v/nf++/+X/DAAiACsAMAA6AEIAQgBHAEgASABGAEYARQBCAEQARABF
AEYARABEAEYARwBIAEkASgBLAEwATgBQAFEATwBQAFIAUgBUAFUAVgBYAFgAWQBbAFsA
XQBdAF8AYABgAGAAYgBkAGQAZgBmAGYAaABpAGsAbgBvAHEAcgB0AHUAeAB5AHoAfwCC
AIMAhACEAIcAiQCMAJEAlACVAJkAmwCeAKEApACpAK0ArwC0ALYAuAC6AL0AwgDFAMgA
yQDNANEA1ADWANcA2QDYANkA3ADcANoA2gDbANwA3QDdAN4A3QDbANYA1gDTANEA0ADL
AMYAwgC8ALkAtQCyAK4AqACiAJ8AmgCSAI0AiACFAIAAegB2AHUAdABxAG0AbQBrAGoA
aABmAGMAYQBfAF4AXwBeAF4AXgBfAF8AXwBfAF4AXABcAFwAXgBfAGAAXwBeAF4AXwBg
AF8AXgBeAF0AXQBcAF0AYABiAGIAYwBlAGQAYgBjAGUAYwBlAGcAaABrAGsAawBrAGwA
bQBuAHAAbgBuAG4AbwBxAHIAcgBxAHAAbwBtAG8AcgByAHMAdABzAHQAdAB0AHMAdAB1
AHIAdAB1AHUAdQB3AHcAdwB3AHcAeAB5AHkAeAB4AHgAdgB1AHUAcwBzAHYAeAB6AHoA
dgBzAA==
         </WaveFormData>
      </LeadData>
      <LeadData>
         <LeadByteCountTotal>10000</LeadByteCountTotal>
         <LeadTimeOffset>0</LeadTimeOffset>
         <LeadSampleCountTotal>5000</LeadSampleCountTotal>
         <LeadAmplitudeUnitsPerBit>4.88</LeadAmplitudeUnitsPerBit>
         <LeadAmplitudeUnits>��V</LeadAmplitudeUnits>
         <LeadHighLimit>2147483647</LeadHighLimit>
         <LeadLowLimit>268435456</LeadLowLimit>
         <LeadID>V4</LeadID>
         <LeadOffsetFirstSample>0</LeadOffsetFirstSample>
         <FirstSampleBaseline>0</FirstSampleBaseline>
         <LeadSampleSize>2</LeadSampleSize>
         <LeadOff>FALSE</LeadOff>
         <BaselineSway>FALSE</BaselineSway>
         <ExcessiveACNoise>FALSE</ExcessiveACNoise>
         <MuscleNoise>TRUE</MuscleNoise>
         <LeadDataCRC32>2312821119</LeadDataCRC32>
         <WaveFormData>
7v/u/+7/7v/w//D/8P/w//L/8v/y//L/7//u/+3/7P/u/+7/7v/u/+z/7P/s/+z/6//q
/+n/6P/q/+r/6v/q/+n/6P/n/+b/5P/k/+T/5P/i/+L/4v/i/+T/5P/k/+T/5P/k/+T/
5P/k/+T/5P/k/+P/4v/h/+D/3v/e/97/3v/c/9z/3P/c/97/3v/e/97/3P/c/9z/3P/c
/9z/3P/c/9r/2v/a/9r/3P/c/9z/3P/c/9z/3P/c/9r/2v/a/9r/2P/Y/9j/2P/Y/9j/
2P/Y/9j/2P/Y/9j/1v/W/9b/1f/T/9T/1f/V/9b/1//Y/9n/2P/Y/9r/2//a/9v/2//b
/9//4P/g/+D/3v/e/97/3v/d/93/3P/c/9v/2//a/9r/1//X/9f/2P/a/9r/2P/W/9T/
0//T/9P/0//S/9H/0P/Q/9H/1P/W/9X/1f/S/9D/zv/N/83/zP/N/83/zv/O/87/zP/M
/8z/zP/M/8z/zP/M/83/zf/N/8z/zP/M/8z/yv/I/87/0P/M/8j/xf/B/8T/yf/T/+f/
CQA4AG0ApQDhACYBdwHLAQ0CNAJBAiwC5QGFASkBzgBvAA8Au/+K/4X/m/+4/9D/4v/k
/+D/4P/i/+T/4v/i/+D/3//f/97/3f/a/9j/2P/Y/9j/2v/a/9r/2//b/9v/3P/d/9v/
2//c/9z/3P/d/93/3P/e/+D/4P/g/+P/5f/m/+n/5//m/+f/5v/o/+n/7P/v/+7/7//v
//H/8P/x//L/8//2//j/+v/9//////8AAAAABAAJAAsADgAOABEAEwAWABgAHAAfACIA
KAAsADAANgA5AD0AQABEAEsAUgBYAFoAXABgAGUAaABsAHAAdQB5AHoAfwCCAIUAhwCH
AIcAiACIAIoAiQCJAIcAgwB/AHsAdQBxAGwAZgBeAFcAUQBJAEIAOgAzACwAJAAdABYA
EAAKAAUAAQD9//j/8//u/+n/6f/n/+j/5//i/+D/3P/b/93/2//d/97/3P/a/9n/1//Y
/9n/2//c/9z/2//a/9n/1//X/9f/2P/Y/9j/2P/Y/9r/2//b/9v/2v/a/9v/3f/b/9v/
3P/c/9r/2v/a/9v/2//b/9z/3P/a/9r/2v/a/9z/3f/e/9//4P/g/+D/4v/h/+H/4P/f
/9//4P/h/+L/4v/j/+P/5P/l/+X/5P/k/+L/4//j/+T/5P/k/+T/4v/i/+P/5P/k/+P/
4//j/+L/4v/i/+P/5P/k/+L/4f/f/93/3v/e/93/3//f/9//3//d/9z/3P/c/9n/2f/Z
/9r/3P/a/9r/2v/a/9r/2v/Z/9v/2v/a/9r/2v/Y/9b/1v/W/9b/1f/V/9X/0//T/9P/
1P/U/9X/1v/Y/9j/2f/Z/9f/1v/W/9X/0//S/9L/0f/U/9X/1f/W/9b/1v/W/9b/1P/U
/9P/0//V/9X/1f/W/9b/1v/X/9f/1f/U/9T/1P/U/9X/1v/X/9X/1f/V/9X/0//U/9T/
0//X/9X/1f/Y/9b/1f/U/9P/0v/U/9P/0//U/9b/1//Y/9n/1//X/9j/2P/Y/9n/2v/b
/93/3f/f/+D/4P/g/+D/4P/i/+L/4f/h/97/3v/f/9//4P/g/9//3//f/+D/4P/g/97/
3P/c/9v/3f/d/93/3P/a/9j/1v/V/9n/2v/b/9v/2v/Y/9j/1//W/9T/0v/R/9L/0v/S
/9D/0f/S/9P/1P/S/9L/0v/T/9X/1f/U/9T/0v/S/9L/0v/Y/9b/0v/Q/8v/xf/G/83/
1//l//3/JABVAI8AywAMAVcBrQH/ATwCWQJWAicC1QF5AR4BwwBfAP3/uP+d/6n/xP/c
/+z/8P/w/+7/8P/w//D/8P/u/+3/6f/o/+f/5P/k/+T/5P/k/+T/5P/k/+X/5f/l/+b/
5//n/+f/6P/o/+f/6f/q/+r/7P/u/+7/7v/u/+//7//x//P/9P/3//j/+P/3//j/+f/8
//3//f///wIAAwAEAAUABQAGAAcACQAMAA0ADwAQABMAFwAYABoAGgAdAB8AIgAmACoA
LQAwADUAOgA/AEYARgBJAEsATgBVAFwAYgBkAGkAbgB0AHgAegB+AIMAhwCJAI0AjwCR
AJIAkwCUAJYAlwCaAJoAmwCZAJcAlQCTAIsAhwCCAHwAdgBvAGkAYQBaAFIASwBEADwA
NQAuACgAHwAZABQADwALAAcAAwD///3/+f/4//X/8//y/+//7//v/+v/6//q/+f/5v/m
/+X/5//n/+j/6P/q/+n/6P/n/+X/5f/l/+b/6P/o/+j/6P/m/+f/5//n/+f/5v/m/+f/
5//n/+j/6P/n/+b/5f/l/+b/5//p/+r/6v/q/+r/6v/r/+v/6//r/+z/7P/s/+7/7P/t
/+3/7f/u/+7/7v/u/+z/7f/t/+7/7f/t/+z/7P/q/+v/6//s/+//8P/x//D/8P/x//L/
8v/v/+//7//u/+r/6v/r/+z/7P/q/+n/5//n/+j/6P/n/+j/6f/q/+v/6v/o/+f/5v/m
/+f/6P/q/+j/5v/m/+b/5v/m/+b/5f/n/+b/5v/m/+b/5P/i/+L/4f/i/+L/4//l/+P/
4//j/+D/3v/d/9z/3//g/+L/4//i/+L/4//j/+L/4v/j/+P/4//j/+L/4v/i/+L/4v/i
/+L/4v/h/+H/3//f/9//4P/e/97/3//f/+D/4P/h/+L/4f/h/+H/4f/k/+X/5v/n/+X/
5P/i/9//3f/e/+H/4v/j/+T/5P/j/+P/5P/k/+P/4v/h/+H/4f/i/+L/4v/j/+T/5f/l
/+X/5//o/+r/7P/u//D/7//u/+z/6//s/+z/7f/t/+r/6v/p/+n/5//o/+j/6P/k/+L/
4v/h/+P/4//j/+L/4//i/+H/4f/h/+L/4//j/+H/4P/h/+H/4//i/+H/4f/g/97/3P/Y
/9n/2v/b/9z/2v/a/9r/2//c/93/3f/e/9z/3P/c/9z/2v/a/97/3v/b/9n/2P/b/9//
5//5/xQAPQBtAKMA4AAjAXUBywESAkUCYgJfAisC0wF0ARsBvwBbAPb/sf+b/6z/xv/e
//D/+P/4//j/+v/4//j/9v/1//X/9P/z//D/7P/s/+z/7P/r/+r/6f/p/+v/6//s/+3/
7//v//D/8P/x//P/9P/0//L/9P/0//T/+P/5//n/+//+//7/AAAAAP////8BAAMAAgAD
AAMABQAFAAUABQAFAAkADAAPABMAFQAVABYAFgAXABsAHAAeAB4AIQAjACYAKQAuADIA
NgA6AD4AQgBIAEkATQBQAFQAWwBiAGgAagBuAHIAdwB6AIAAhACJAI0AkgCXAJoAnQCd
AJ0AnQCeAJ8AogCiAKMAowChAJ8AnQCXAJMAjgCIAIMAfQB4AHEAagBiAFsAVABMAEUA
PgA4ADEAKwAmACEAGQATAA0ABwAIAAUABQADAAEAAAD9//3/+v/1//T/8v/y//L/8//z
//H/8f/y//L/9P/z//L/8f/v/+//7//w/+7/7v/u/+7/7//x//L/8//v/+7/7v/v//D/
8f/z//T/8P/u/+z/6//s/+3/7//w//D/8P/w//D/8f/x//H/8f/w//D/8P/y//X/9//4
//n/9//2//X/9P/2//f/9//4//f/9//2//b/+P/5//n/+v/5//j/9//0//P/8//z//L/
8v/z//T/9P/z//T/9v/4//j/9v/1//P/8//0//T/8//x//H/8f/x/+//7v/u/+7/7//v
/+//8P/w/+7/7v/u/+v/6v/p/+f/6f/o/+j/6P/o/+b/5P/k/+P/5P/k/+X/5v/l/+b/
5//l/+T/5P/k/+P/4v/i/+H/4v/i/+P/4//g/+D/4f/h/+T/5f/l/+b/4//i/+H/4P/g
/+D/3//f/+H/4f/h/+L/4P/g/+H/4f/h/+D/4P/g/9n/2//g/97/3v/e/97/3//f/+D/
4v/h/9//3f/b/93/3f/e/97/4v/j/+T/5f/k/+P/5P/k/+b/5v/m/+b/5v/m/+X/5f/m
/+b/5//n/+X/5P/i/+H/3//g/+D/4P/e/9z/3P/b/93/3f/d/9z/3P/c/9z/3f/e/97/
3v/d/9r/2P/Y/9f/2f/Y/9f/1//X/9b/1f/S/9T/1P/U/9T/1P/U/9T/1f/U/9P/0f/Q
/9H/0v/T/9T/1P/S/87/yv/J/83/0v/b/+3/DwA7AG4AoQDXABsBZgGtAekBEQIkAhkC
5AGHASkB1QCAACMA0f+Z/4b/lf+v/8T/2P/m/+b/4v/m/+z/7P/r/+r/5//l/+X/5P/j
/+D/3v/e/97/3v/g/+D/4P/h/+H/4f/i/+P/4f/h/+L/4v/k/+f/6f/q/+j/6v/q/+r/
6v/r/+v/7f/w//D/8v/y//L/8f/y//P/9v/3//f/+f/6//v//P/9//3//v///wEABAAF
AAcACAALAA8AEAASABQAFwAZABwAHgAiACUAKAAuADIANgA8AD0AQQBEAEgATABSAFcA
WABeAGIAZwBqAG0AcAB0AHcAeQB9AH8AgQCCAIMAhACGAIQAhACBAH8AfQB7AHkAdwBv
AGsAZgBgAFwAVQBPAEcAQAA4ADEAKgAkAB0AFgAQAAoABQABAP3/+f/1//H/7f/s/+n/
6f/n/+X/5P/h/+H/4f/d/93/3P/c/9z/3f/d/9v/2//c/9z/3f/d/93/3f/c/9v/2v/a
/9r/2v/a/9r/3P/d/93/3f/Z/9j/2P/Z/9n/2f/a/9r/2v/a/9r/2//d/93/3v/e/9z/
3P/c/9z/2//b/9v/2//c/9z/3P/e/9//4f/i/+P/4f/g/9//3v/g/+H/4f/i/+P/4//i
/+L/4v/j/+P/5P/k/+T/5P/i/+L/4//k/+T/5f/l/+X/5P/g/+D/4f/i/+T/4v/h/9//
4P/i/+P/4//h/9//3f/b/9v/2v/a/9r/3P/d/97/4P/e/9z/3P/c/9r/2v/a/9n/1//W
/9b/1v/X/9b/1f/W/9f/2P/Y/9n/2f/X/9f/1//Z/9j/2P/Y/9b/1v/X/9f/2P/Y/9n/
2f/W/9b/1//X/9n/2f/Y/9j/2P/Y/9j/2P/Y/9j/1//X/9f/1//X/9j/1v/W/9f/1//Z
/9j/2P/Y/9n/2f/Z/9n/2P/X/9b/1f/Z/9j/1v/W/9b/1v/W/9X/1f/W/9j/2f/a/9v/
2v/Z/9n/2P/c/93/3v/f/93/3f/f/+D/4P/g/+D/4P/g/+D/3//f/+D/4P/h/+H/3v/e
/93/3f/f/+D/4P/g/93/2v/Z/9f/2P/Z/9r/2v/Z/9j/1//X/9n/2v/b/9v/1v/U/9T/
0//R/9D/z//P/9H/0v/T/9L/0v/S/9L/0v/Q/9D/0P/R/9H/0f/Q/9D/0P/Q/9D/0P/S
/9L/zv/G/8f/y//K/83/1f/p/wsAOABrAKEA3wAmAXMBxwERAj4CTQI4AvcBmwE9AeAA
hQApANP/mv+P/6P/vv/Y/+j/6v/m/+j/6v/o/+n/6v/p/+n/5f/k/+P/4P/c/9z/3P/c
/93/3v/f/+H/3v/d/93/3f/e/9//4f/i/+X/5//o/+j/6P/q/+r/6v/q/+v/6//t/+7/
7v/w//D/8v/z//b/+f/5//n/+P/5//r/+//8//3///8AAAEAAwAIAAkACwAMAA0AEQAS
ABQAGAAbAB0AIAAkACgAKwAuADIANgA6AEAAQgBFAEcASgBQAFgAXwBiAGgAbABxAHQA
dwB6AH4AgQCGAIsAjgCRAJEAkQCRAJIAlQCYAJgAmQCYAJUAkgCPAIgAhQCBAHwAeABx
AGsAYwBbAFIASgBCAD4AOQA0ADAAJgAfABkAEwAQAAsABgABAP3/+f/4//X/8//y/+//
7//x/+//8f/y/+//7v/u/+3/7P/r/+v/6v/s/+v/6v/p/+n/6f/p/+r/7P/s/+z/7P/r
/+v/6v/p/+n/6P/o/+n/5//n/+j/6P/q/+r/6v/r/+3/7f/u/+7/7P/s/+z/7P/r/+v/
6//r/+7/7v/u//D/8P/x//H/8f/w//D/8P/w/+7/7//v//D/8//z//L/8v/y//P/8//0
//T/9P/0//L/8v/z//T/9P/x//H/8f/w//D/8P/x//L/9P/y//H/7//t/+7/7v/t/+7/
7//w//H/7v/s/+v/6v/n/+f/5//o/+n/6P/p/+r/6v/q/+r/6f/p/+j/6P/o/+j/5v/k
/+T/4//k/+T/5f/n/+X/5f/l/+X/5P/k/+T/4v/i/+P/4//i/+L/4//j/+T/5P/l/+X/
5f/l/+T/5P/i/+L/4v/i/+P/5P/k/+X/5P/j/+L/4v/j/+T/5v/n/+b/5P/j/+L/4f/h
/+H/4f/l/+P/5P/j/+L/4f/g/97/3f/d/97/4f/j/+X/5//m/+X/5f/k/+T/5f/m/+f/
6f/p/+v/7P/q/+j/5v/k/+f/6P/o/+n/5v/m/+f/5//n/+j/6P/p/+n/6v/q/+r/5v/k
/+T/4//j/+P/4//i/+H/4P/f/9//4f/i/+P/4//i/+D/4P/f/97/3P/a/9n/3f/e/9//
3v/d/9z/2//a/9z/3P/c/93/3//f/97/3v/d/9z/2//a/9r/2P/W/9T/1f/T/9L/0//Z
/+X//f8eAEkAewC1APYAPwGRAeUBLAJXAmACPQLzAZkBPgHpAIsAJQDO/6P/pf++/9j/
7P/0//L/7v/w//L/9f/2//X/9f/y//D/7v/q/+b/5v/m/+b/5//o/+n/6//q/+n/6f/p
/+v/6//s/+z/6//r/+r/6P/r/+7/7//w//P/9f/2//n/9//2//f/9v/3//f/+f/7//7/
/////wEABAAFAAYABwAJAAoACwANAA8ADwAQABAAFAAZABsAHgAgACMAJQAoACgALAAv
ADIANAA4ADwAQgBFAEkATABQAFcAXgBkAGYAaABsAHEAdAB4AHwAgQCFAIkAjwCTAJcA
lQCTAJEAkACVAJoAnACfAJ0AmwCZAJcAkACNAIkAhAB/AHkAdABtAGYAXgBXAFAATABF
AD4AOAAvACkAJAAfABgAEwAOAAkABwADAAIA///7//r/9//3//f/8//z//L/8f/w//D/
7//x//H/8v/y//H/7//t/+v/6//r/+v/7P/s/+z/7P/s/+z/7f/t/+3/6//q/+r/6//t
/+3/7v/u/+7/7v/u/+//7//v//D/8P/w//D/8P/w/+//7//v/+//8P/w//D/8v/y//P/
8//z//T/9P/0//T/8v/z//P/9P/1//X/9P/0//b/9//3//j/9//2//X/8v/0//X/9v/2
//L/8f/w/+7/7v/w//P/9v/2//T/8//x/+//8P/w/+//8f/x//H/8f/x//D/8P/w/+//
7//v//D/8P/u/+7/7v/u/+7/7v/t/+3/7P/s/+z/6v/o/+b/5v/p/+r/6v/r/+n/5//n
/+f/6P/o/+n/6v/q/+r/6//r/+j/6P/p/+n/6v/q/+v/6//p/+n/6P/o/+b/5v/m/+b/
5//o/+j/6f/n/+f/5//o/+r/6v/r/+v/6f/o/+j/6P/n/+f/5//n/+f/5//n/+f/6//q
/+r/6v/q/+r/7P/r/+v/7P/q/+n/6P/n/+n/6f/q/+r/7v/v//D/8f/w/+//8P/w//L/
8v/y//L/8v/y//H/8f/w//D/8f/x//D/8P/v/+//7f/u/+7/7v/t/+z/7f/t/+v/6//r
/+r/6f/o/+f/5//p/+r/6//r/+f/5P/j/+H/5P/k/+T/5f/l/+T/4//g/97/3v/e/97/
3v/e/97/3//f/9//3v/e/+D/4P/g/+D/3v/g/+D/4P/b/9f/2P/b/+H/6f/1/w4ANwBl
AJUA0gAbAWkBvQEGAjMCTgJTAicC1QF6ASUBywBnAAIAt/+b/6T/vP/U/+j/8v/y//T/
+v/4//j/9v/1//X/9P/z//D/7P/s/+z/7P/r/+r/6f/p/+v/6//s/+3/7P/r/+v/6v/t
/+//8P/w//L/9P/0//T/9P/1//X/9//4//j/+v/6//3//f///wEAAQABAAAAAQACAAMA
BAAFAAUABgAHAAkADAANAA8AEAAQABMAEwAUABgAGwAdACAAIgAmACkALAAvADIANQA6
AD8AQwBGAEoATABSAFcAWABdAGIAaABsAHIAdgB7AH8AgACDAIQAhQCHAIkAiwCOAI0A
kACQAJEAkwCRAI8AjQCLAIkAhgCCAHwAdQBvAGcAYgBcAFcAUgBLAEMAOwA0AC0AJwAi
AB0AGAATAA4ACQAEAP///f/5//X/9P/x//H/7//r/+v/6v/q/+r/6//r/+n/6f/q/+r/
6f/n/+X/4//k/+X/5v/o/+b/5v/m/+b/6P/p/+n/6f/m/+T/4//j/+L/4f/h/+D/4//k
/+X/5//n/+f/6P/o/+b/5v/m/+b/5//n/+f/5//o/+j/6P/q/+r/6//r/+v/6v/q/+r/
6v/r/+3/7v/w/+//7//u/+7/7P/t/+3/7v/v//D/8f/w/+//7//v/+7/8P/x//L/8v/u
/+7/7//w/+7/7P/r/+n/6v/s/+3/7f/s/+v/6v/p/+r/6v/r/+z/6P/n/+b/5v/n/+b/
5//o/+j/6P/o/+f/5f/k/+T/5P/k/+L/4P/g/+P/5P/k/+X/5f/j/+P/4//j/+L/4v/i
/97/3P/b/9n/3P/e/+H/4//g/+D/4f/h/+D/3//d/9z/3f/e/9//4P/d/9z/2v/Z/9r/
2//c/97/3v/e/9//3//f/9z/3P/e/9z/3P/c/9z/2v/Z/9n/2v/b/9v/2//b/9z/3f/f
/+D/4v/j/+T/5f/l/+X/5//o/+r/6v/q/+r/6P/o/+f/5//l/+T/5P/j/+L/4v/h/+H/
4v/k/+X/5v/j/+D/3//d/97/3//g/+D/3//e/93/3f/e/97/3v/d/9r/2P/Y/9f/1//W
/9X/1f/W/9b/1v/U/9b/1v/W/9b/1P/U/9T/1f/W/9f/1//Y/9f/1v/V/9T/0v/Q/87/
zv/P/9P/2P/h//X/FwBDAHQApwDdAB8BagGtAeMBBwIUAgkC1AF7AR0BywB4AB8Az/+Z
/4j/l/+z/8j/1P/g/+L/4P/g/+T/5v/o/+j/5v/l/+b/5v/m/+T/4v/i/+L/4v/k/+T/
5P/l/+X/5f/m/+f/5//n/+j/6P/n/+n/6v/q/+n/6v/p/+j/7f/v//D/8//z//L/8//y
//P/8//1//f/+P/5//n/+//8//3//v///wMABAAFAAcACAAJAAsADAANABEAEgAUABYA
GQAbAB4AHgAiACUAKAAsADAANAA6ADsAPwBCAEYASwBSAFgAWgBeAGIAZwBqAG0AcAB0
AHcAeQB9AH8AgQCBAIEAgQCCAIMAhgCGAIcAhgCDAIAAfQB2AHMAbwBqAGIAWwBVAE0A
SABAADkAMgAtACcAIQAcABYAEQANAAkABAD///r/9f/0//H/8f/v/+3/7P/p/+n/6f/l
/+X/5P/j/+L/4v/h/9//3//g/+D/4v/h/+D/3//d/93/3f/e/9//4P/h/+L/5P/l/+X/
5f/h/+D/4P/h/+P/4//k/+T/4v/i/+L/4//j/+P/5P/k/+L/4v/i/+L/4//j/+P/4//l
/+b/5//q/+n/6f/o/+f/5//o/+n/6v/o/+n/6f/q/+v/6//q/+r/6v/r/+v/7P/q/+r/
6v/o/+r/7f/w//L/8P/v/+7/7P/p/+j/6P/o/+v/6v/q/+n/6f/q/+r/6f/o/+f/5v/l
/+f/5v/m/+b/4//j/+P/5P/k/+L/4v/i/+D/4P/g/9//3//e/97/3v/e/9z/2v/a/9v/
3P/c/93/3f/b/9v/2//e/97/3//g/93/3P/c/9v/2f/Y/9j/1//Y/9r/3f/f/9//3//e
/97/2//a/9n/2P/Z/9r/2v/b/9n/2f/Z/9r/3P/c/93/3f/d/9z/3P/c/9n/2P/a/9r/
2v/a/9r/2f/Z/9r/2f/Z/9n/2f/b/9v/3P/c/97/3//g/+H/4f/h/+P/5P/m/+b/5v/m
/+T/5P/j/+P/4P/g/+H/4f/h/+L/4v/j/+H/4v/i/+L/4P/e/97/3f/d/93/3f/c/9r/
2P/W/9X/2f/a/9v/2//a/9j/2P/X/9n/2P/X/9f/1v/W/9b/1P/S/9L/0v/S/9L/0v/S
/9P/1f/V/9T/1P/U/9T/1P/U/9T/1P/S/8z/y//N/9D/1f/h//X/FQBCAHcArQDnADAB
fwHPAQ8COAJDAioC4wGFASsB1AB9AB0Ayf+c/5X/p//A/9j/5v/o/+j/7v/w/+7/7v/u
/+z/6//n/+b/5f/i/+L/4v/i/+L/4v/i/+L/4//l/+X/5v/n/+X/5f/m/+b/6f/r/+z/
7P/s/+7/7v/u/+//7//u/+//8f/y//X/9v/3//f/+f/7//r/+//7//3/AAABAAIAAwAD
AAQABQAHAAwADQAPABAAEQAVABYAGAAYABsAHQAgACQAKAArAC4AMAA0ADgAPgBDAEcA
SgBOAFIAWABdAF4AZABoAG0AcAB2AHoAfwCDAIUAiQCLAI0AjgCPAJAAkgCSAJQAkwCT
AJUAkwCRAI8AjACJAIUAgAB4AHEAawBjAGAAWgBVAFAASgBDADwANgAtACcAIgAdABgA
EwAOAAkABgABAP//+//7//z/+//9//n/8//x/+7/7//u/+7/7f/u/+//8f/y//D/7//u
/+3/7//v/+//8P/w//D/8P/w/+7/7//v/+//7f/s/+z/7f/v/+//8P/w//L/8v/y//P/
8P/v/+//7v/v//D/8f/y//P/8//z//P/8//y//H/8v/1//f/+P/5//b/9v/2//b/9f/1
//T/9P/3//f/9v/2//j/+f/5//r/+v/6//r/+P/2//f/+P/4//j/+f/6//r/9v/2//f/
+P/2//T/8//x//T/9v/3//f/9f/1//X/9f/z//L/8v/y//P/8//z//T/8//w/+//7v/w
//D/8P/v/+3/7P/s/+z/7f/s/+v/7P/t/+7/7v/v/+7/6//q/+n/6v/q/+v/7P/s/+z/
7f/t/+r/6v/r/+v/6v/q/+v/6//r/+v/6v/q/+z/7P/s/+z/7v/u/+3/7f/r/+v/6//s
/+z/7P/t/+3/6//q/+r/6v/r/+v/6//r/+v/6//r/+v/7f/u/+7/7f/v/+3/7P/p/+j/
5//m/+P/4f/g/+D/4//j/+P/4//g/9//3//e/+L/4//k/+X/5//n/+n/6v/p/+j/5//m
/+j/6P/n/+f/5v/m/+f/5//m/+b/5f/l/+X/5v/m/+b/5v/k/+T/4//i/+H/4P/e/93/
3P/b/9v/3//g/+H/4f/c/9r/2v/Z/9v/2v/Z/9n/2v/a/9r/2P/Y/9j/2P/Y/9j/2P/Y
/9n/1//X/9b/1v/Y/9j/2P/Y/9z/3P/Y/9L/0f/T/9T/2f/h//P/DQAyAF8AkwDLAAwB
WwGvAQECPAJZAlACGwLFAWsBGAHBAGEAAQC8/6H/q//I/+L/9P/6//b/9P/2//b/9P/0
//L/8f/x//D/7//s/+z/7P/s/+z/6v/q/+r/6//t/+3/7v/v/+//7//w//D/8P/x//H/
8P/y//T/9P/0//b/9//3//n/+v/6//z//P//////AQADAAQABQAFAAcACAAJAAoACwAP
ABAAEQATABQAFQAXABgAFwAbABwAHgAhACUAKAAsAC0AMAAyADQANQA4ADsAQABFAEsA
UABWAFgAXgBjAGQAagBuAHMAdgB8AIAAhQCJAIoAjwCSAJUAmACZAJoAnACcAJ4AnQCd
AJ8AnQCbAJkAlgCVAJMAkACLAIUAgAB5AHQAbABlAF4AVgBPAEgAQgA9ADcAMgAtACoA
JQAgABsAFwARAA4ACQAHAAYAAwADAAEA/f/9//z/+//6//r/+f/5//n/+v/6//r/+f/4
//f/+f/5//n/+v/4//j/+P/4//b/9//3//f/+P/4//n/+//5//n/+v/6//z//P/8//3/
/P/7//v/+v/6//r/+v/6//7///8AAAEAAQAAAP//AAD+////////////AAABAAIAAQAB
AAAAAAAEAAUABQAGAAUABQAEAAQAAgACAAIAAAACAAMABAAEAAMAAwADAAIAAgACAAMA
BAADAAAA/v/7//3//v/+//3///////////8BAAAAAAAAAP7//f/8//z/+v/4//j/+P/6
//r/+v/5//f/9v/2//b/9//2//X/9v/5//r/+v/7//r/9//2//X/9v/2//f/+P/2//b/
9//3//b/9v/3//f/9v/2//f/9//1//X/9P/0//b/9v/2//b/9P/0//P/8//1//X/9f/2
//b/9v/3//f/9//2//b/9v/3//f/9//3//n/+P/2//b/9v/2//j/9//3//j/+f/5//n/
+f/7//v//P/8//3//f/9//3//f/9////AAACAAIAAgACAAQABAADAAMAAAAAAAEAAQAC
AAIAAQABAAEAAgACAAIAAgAAAAAA///9//3//f/8//3//P/7//v//f/+///////+//z/
/P/7//v/+v/5//n/+v/6//r/+P/6//r/+v/6//r/+v/6//v/+f/5//j/+P/5//r/+//8
//j/+P/6//r/+f/3//j//f8FABEAJwBMAHkArQDnACYBdwHNAR0CVgJ3AngCSQLzAZkB
RgH1AJMALwDi/8X/zf/m//7/EAAaABgAFgAaAB4AHAAcABoAGQAWABQAEgAOAA0ADgAP
ABAADQAMAAsACwAMAA0ADwARABMAEwAUABQAFAAVABUAFAAVABgAGQAaABoAGwAbAB0A
IAAgACIAIgAhACEAIwAlACYAJwAnACkAKgArACwALQAxADIAMwA1ADYANwA5ADoAPQBB
AEIARABGAEkASwBOAFIAVgBZAFwAXQBgAGMAaABtAHEAdAB4AHoAgACFAIYAjACQAJUA
mACfAKQAqgCvALAAswC0ALUAuAC5ALoAvAC9AMAAwADBAMIAwQDAAL8AvAC7ALkAtgCw
AKkAowCbAJgAkgCNAIgAggB7AHQAbgBkAF0AVwBRAEoARQBAADsAOQA1ADQAMQAvAC4A
KwArACgAIwAiACAAIAAgACEAIQAhACEAIgAiACAAHwAeAB0AIAAhACIAJAAjACIAIQAg
AB8AHwAeAB0AHQAcABwAHQAfAB8AIAAgACAAIAAgACEAHwAfACAAIAAhACIAIwAkACUA
JQAlACUAJgAmACYAKAAmACcAJwAnACQAJAAkACQAJwApACoALAAsACsAKQAoACYAJwAn
ACgAKQAqACsAKgAoACkAKgAqACoAKwAsACwAKgAqACsALAArACgAJgAjACYAKAApACkA
JQAjAA==
         </WaveFormData>
      </LeadData>
      <LeadData>
         <LeadByteCountTotal>10000</LeadByteCountTotal>
         <LeadTimeOffset>0</LeadTimeOffset>
         <LeadSampleCountTotal>5000</LeadSampleCountTotal>
         <LeadAmplitudeUnitsPerBit>4.88</LeadAmplitudeUnitsPerBit>
         <LeadAmplitudeUnits>��V</LeadAmplitudeUnits>
         <LeadHighLimit>2147483647</LeadHighLimit>
         <LeadLowLimit>268435456</LeadLowLimit>
         <LeadID>V5</LeadID>
         <LeadOffsetFirstSample>0</LeadOffsetFirstSample>
         <FirstSampleBaseline>0</FirstSampleBaseline>
         <LeadSampleSize>2</LeadSampleSize>
         <LeadOff>FALSE</LeadOff>
         <BaselineSway>FALSE</BaselineSway>
         <ExcessiveACNoise>FALSE</ExcessiveACNoise>
         <MuscleNoise>TRUE</MuscleNoise>
         <LeadDataCRC32>1969811193</LeadDataCRC32>
         <WaveFormData>
/P/8//z//P/9//7///8AAAIAAgACAAIAAQAAAP///v8AAAAAAAAAAP7//v/+//7//P/8
//z//P/+//7//v/+//z//P/8//z/+v/6//r/+v/6//r/+v/6//r/+v/6//r//P/8//z/
/P/8//z//P/8//v/+v/5//j/+P/4//j/+P/4//j/+P/4//j/+P/4//j/+P/4//j/+P/2
//b/9v/2//j/+P/4//j/+P/4//j/+P/4//j/+P/4//j/+P/4//j/9v/2//b/9v/4//j/
+P/4//r/+v/6//r/+P/4//n/+f/1//f/+f/5//v/+//7//v/+//7//z//P/9//3//v/+
/wIAAwADAAMAAQABAAEAAQABAAAAAAAAAAEAAQABAAEA/////wAAAQACAAIA///+//7/
/f/9//7//P/8//v/+//7//z///8AAP7//v/9//v/9//3//b/9f/1//b/+P/5//j/9//3
//j/9v/2//X/8//3//f/9//3//X/9f/1//T/8v/y//X/9//1//D/6//o/+r/8f/6/wkA
JQBKAHgAqADbABEBUQGWAcsB5gHyAeIBpwFWAQ0BxwB+ADcA/f/b/9n/5v/1/wIADAAO
AAgABgAIAAoACAAHAAYABQADAAMAAQD//////////wAA////////////////AAACAAIA
AAAAAAAAAAAAAAEAAQABAAIAAwAEAAYABwAJAAwACQAHAAYABQAHAAkADQAQABEAEQAR
ABAADgAPABAAEQAVABcAGAAaABkAGgAcAB4AIgAjACQAJwAoACkALAAuADAAMgA0ADYA
PAA/AEIARgBLAE4AUQBXAFwAYQBlAGkAagBvAHIAcgB3AH0AgQCBAIQAhgCJAIwAkACO
AI4AkACSAJMAkgCSAJEAjgCKAIYAhQCAAHsAdwBvAGoAZQBgAFgAUwBNAEcAPwA5ADQA
LgApACYAIwAfABsAFwAUABAADwAPAA4ADgALAAgABgAFAAkACQAKAAoACAAGAAQAAAAD
AAQABAAFAAcABwAGAAUABAAEAAQAAwADAAQABAACAAMABAAHAAgACQAIAAgABwAHAAcA
BwAJAAgACAAIAAcABQAFAAYABwAFAAQAAwADAAYABwAIAAgACAAIAAoADAALAAoACQAI
AAgACQALAA0ADwAPAA0ADQAOABAAEAAQAA4AEAAQAA8ADwAPAA8ADwAPABAAEgAQABIA
EgARABAADwAPABEAEgASABAAEAAQAA0ADQANAA0ADQAOAA8ADwAOAA8ADgAMAAkACQAK
AAoACgAKAAsACwALAAsACQAJAAoACwAMAAsACwAJAAgACAAIAAcABgAEAAYABQAFAAUA
BwAKAAkACQALAAsACwAKAAYACAAJAAkACAAHAAcABgAIAAgABwAHAAgACAAIAAgABgAH
AAcACAAIAAgABwAHAAcACQAJAAkACQAHAAYABgAIAAcABwAHAAgACAAIAAgABwAHAAcA
BgAKAAYABwAKAAoACQAIAAcABgAJAAkABwAJAA0ADQANAA0ACwALAAsACwAKAAoACwAL
AA4ADgAQABEADwAPAA8ADwARABEAEQAQAA4ADgAPAA8AEQARAA8ADwAOAA8AEAAQAA8A
DgAOAA0ADwAQABAAEAAMAAsACQAIAAsADAANAA4ADQALAAkACQAGAAUABAAEAAUABQAE
AAMAAwAEAAQABAADAAEAAwADAAMAAwADAAMAAQAAAAAAAAAHAAUAAQD+//f/8v/0//v/
BgARACMARABuAJ4A1QALAUkBjgHRAQQCGgIYAvEBqgFbAQ8BxgB5ADEA///v//T/AwAO
ABYAGgAYABYAFgAYABYAFQAUABMADwAPAA0ACwALAAsACwAMAAsACwALAAsACwALAAwA
DgAOAAwADAAMAAwADAANAA0ADQAOAA8AEAAPAA8AEAASABMAEwAUABUAEwATABUAFgAW
ABcAGAAYABkAGwAdAB8AHgAfAB8AIAAhACIAJAAmACoAKwAsAC8ALwAvADEAMgA1ADgA
OwA+AEMARwBLAFAAUABSAFQAWQBgAGUAaQBtAHEAdwB7AHwAfwCFAIkAiQCMAI4AkQCU
AJgAlgCWAJgAmwCdAJ0AngCeAJwAmQCWAJMAjgCJAIUAfQB4AHMAbgBmAGEAWwBVAE0A
RwBCADwANQAwACsAJQAiAB8AHQAaABcAFQASABAAEAAOAA0ADQAMAAsACwAKAAcABgAF
AAIAAwAEAAQABQAHAAcABgAFAAMABAAFAAUABQAGAAYABAAEAAQABgAGAAcABgAGAAUA
BQAFAAUABwAEAAQABAADAAQABQAHAAkACQAIAAcABwAJAAkACQAIAAgACAAKAAwADQAM
AAsACgALAAsADAANAA0ADQALAAsACgAMAAwADAALAAwACwAJAAwADQAOAA8ADwAQABIA
EAAOAA4ADQAMAAsACwANAA4ADQAKAAkACAAHAAcABwAHAAkACgALAAsACgALAAoACAAI
AAkACwAMAAgACAAJAAkABwAHAAUABQAFAAUABQADAAUAAwACAAIABAADAAIAAAABAAEA
AgADAAIAAgD+//v//v///wAAAAD+/wAAAQABAP////8AAAAAAQAAAP7//f/+//7//v/+
//z//f/9//7//P/8//v/+//6//v/+v/5//r/+f/5//r/+v/5//n/+f/7//z//f/+//v/
+f/3//T/8v/0//b/9v/2//b/9f/1//P/9f/2//X/9P/z//H/8f/x//H/8v/y//P/8//y
//L/9P/1//j/+f/6//v/+v/5//j/9v/4//j/+f/5//f/9//1//X/9f/1//X/9P/v/+7/
7v/t/+//8P/w//D/7//v/+7/7v/w//D/8P/w//H/7//t/+3/7P/r/+r/6v/o/+f/5f/j
/+L/4v/h/+D/3//d/9//3//h/+H/4f/h/+D/3v/d/9z/2f/b/93/3P/X/9T/0v/T/9j/
4f/t/wQAKABSAIMAuQD1ADYBfQG6AeQB+AHzAcYBdwEjAdYAjQA/APX/xf+6/8P/0v/c
/+j/7P/s/+z/7P/r/+n/5//l/+P/4//h/9//2//b/9v/3P/a/9n/2P/X/9f/1//Y/9r/
3P/a/9r/2v/a/9r/2//b/9n/2v/b/9z/3//f/+D/4v/i/+H/4f/h/9//3//h/+L/4//j
/+P/4v/h/+H/4f/h/+X/5//o/+r/6f/q/+z/7v/u/+//8P/z//X/9f/3//j/+//+/wEA
BAAIAAsADgASABMAFgAZAB8AJAApAC0AMQAyADcAOgA6AD8ARQBJAEkATwBSAFYAWgBc
AFoAWgBcAF0AXwBfAGAAYgBgAF0AWgBVAFAASwBHAEIAPgA6ADYALAAnACEAGwAUAA0A
BwAAAPj/9P/w/+v/5P/f/9v/1v/U/9P/0f/Q/9D/zv/N/83/y//J/8j/xv/F/8T/w//A
/8H/wv/C/8P/wf/B/8D/v/+9/77/v/+//73/vv++/7z/vf++/8H/wv+//77/vv+9/8D/
wf/C/8X/wv/A/77/u/+8/73/v//B/7//vv+9/73/vv+//8D/wP/A/8D/wv/E/8j/yP/I
/8j/xf/F/8b/x//J/8n/x//H/8b/yP/I/8j/yv/M/8z/y//J/8n/yf/J/8b/xv/H/8T/
x//I/8j/yP/J/8n/y//M/8z/yv/K/8r/y//L/8v/y//K/8r/yv/J/8j/yf/I/8b/x//H
/8j/yP/I/8j/yf/J/8j/x//E/8P/xf/F/8X/w//F/8P/wv/C/8P/w//D/8L/w//D/8T/
xf/F/8b/w//B/8H/wf/B/8D/wP/C/8P/w//B/8H/wv/C/8P/xP/E/8X/xP/E/8T/xP/D
/8P/wv/C/8P/xP/E/8X/w//F/8X/xf/H/8X/xP/E/8D/wf/I/8b/xv/G/8b/yf/J/8f/
yf/J/8f/xf/D/8T/xf/G/8f/yv/K/8v/y//K/8r/zP/N/8//z//P/8//0f/R/9H/0P/Q
/9D/0f/R/8//z//N/83/zv/P/9D/0P/P/87/zv/N/8//0P/Q/9D/0f/R/9D/0P/R/9D/
z//O/8//zf/L/8v/y//L/8v/zP/M/8v/yf/H/8n/yv/K/8r/yv/J/8z/zf/M/8v/yv/J
/8r/yv/L/8z/zf/L/8f/wv+//8L/yP/R/+D/+f8bAEQAcACgANcAEwFRAYYBpwGyAaoB
fAExAeQAoQBfABoA3/+5/63/t//G/9P/3v/m/+b/4P/i/+b/5v/l/+P/4f/f/9z/3f/c
/9v/1//X/9f/2P/b/9v/2//b/9v/2//c/97/3//c/9v/2v/c/97/4f/j/+L/4v/i/+L/
4f/h/+L/5P/m/+f/6f/r/+r/6f/q/+r/7v/v//D/8P/y//P/9P/1//b/9//3//j/+//8
//7/AAACAAMABAAHAAwADQAQABIAFAAWABgAGgAgACMAJgAqAC0AMAAzADkAPQBBAEQA
RwBLAFEAVQBWAFcAXQBhAGEAYwBmAGoAbgByAHAAcAByAHEAcQBvAG4AbgBsAGkAZgBh
AFwAVwBTAE4ASgBGAEIAOAAzAC0AJwAhABsAFgAQAAsACAAFAAEA///7//j/9P/y//H/
7//u/+z/6v/p/+n/6v/p/+n/6P/o/+j/6P/m/+j/6P/n/+f/6f/p/+j/5//l/+b/5//n
/+X/5v/m/+T/5f/m/+n/6v/o/+b/5f/j/+X/5f/l/+f/5v/m/+b/5f/n/+f/6P/p/+n/
6P/n/+f/5//n/+f/5v/m/+b/6P/q/+7/7v/u/+7/6//r/+z/7f/t/+3/6//r/+7/8P/w
//D/7v/w//D/7//x//H/8f/x/+//8P/y//D/8v/y//H/8P/t/+3/7//w//L/8P/w//D/
8f/x//H/8f/v/+7/7f/r/+n/6//r/+r/6v/r/+3/7v/s/+z/7f/t/+v/6//p/+n/6f/p
/+n/5//o/+f/5//o/+n/6f/p/+j/6P/n/+f/5//o/+r/6P/n/+f/5//n/+b/5v/o/+n/
6f/n/+f/6P/o/+n/6P/m/+X/5f/m/+f/6P/o/+n/6f/q/+r/6v/p/+n/5v/n/+b/5f/o
/+f/5//o/+r/6f/p/+n/6f/o/+f/5v/p/+r/6f/o/+f/5v/n/+f/5f/n/+v/6//r/+v/
6f/p/+n/6f/r/+z/7v/v/+7/7v/w//H/7//v/+//7//v/+//7//u//D/8P/x//H/7//v
/+3/7f/w//H/8v/y/+3/7P/s/+v/7P/u/+//8P/v/+//7v/u/+7/7v/u/+7/6//p/+f/
5//m/+X/5P/k/+b/5//n/+f/5f/m/+b/5v/l/+P/5f/l/+P/4//j/+P/4//i/+L/4v/n
/+X/3//a/9f/2v/c/9//6P/3/xEANgBgAI4AxwABAT0BgAG9AeIB7AHaAaUBVgEHAbsA
dgAzAPf/z//H/9T/4f/u//j/+P/0//b/+P/2//j/9//2//X/8f/x/+//7f/r/+v/6//s
/+3/7f/t/+3/6v/p/+n/6v/t/+z/7f/u//D/8P/x//H/8f/y//P/9P/z//P/9P/2//b/
9f/1//X/9v/3//r//P/9//3//f/8//z//f/+/////v//////AAACAAQABwAKAAoACwAM
AA8AEgATABYAGAAcAB4AIAAiACYAKQAsADAAMgA0ADYAOwBCAEcASwBPAFMAWQBdAF4A
YABlAGgAZwBtAHAAdAB4AHoAeAB4AHoAfQB/AH8AgACAAH4AewB4AHUAcABrAGcAYgBe
AFoAVgBLAEUAPgA3ADUAMQAuACoAIgAcABYADwALAAcABAAAAP3/+//4//b/9P/y//H/
8f/1//X/9v/2//P/8v/x/+7/7v/u/+3/7f/t/+3/7P/r/+v/7P/t/+3/7f/u/+7/7P/q
/+r/7P/s/+n/6P/o/+f/6f/p/+n/6//r/+z/7f/t/+3/7f/u/+//7//u/+3/7f/t/+3/
7f/s/+z/7P/u//D/8v/y//L/8v/x//H/8v/z//P/8//x//H/8v/0//T/9P/0//b/9v/1
//X/9f/1//X/9f/2//j/9v/2//b/9f/0//P/8//1//b/9v/0//T/9P/z//P/8//z//X/
9v/3//f/9f/1//P/8P/t/+3/7v/u/+3/7v/w//H/7//v/+3/7f/v/+//7//t/+//7f/s
/+z/7f/t/+3/7P/u/+3/7f/t/+7/8P/u/+3/7f/t/+3/7P/o/+r/6//r/+3/7f/u/+7/
7v/u/+3/7f/q/+r/6v/q/+v/7f/u//D/7//u/+z/6//s/+//8P/x//D/7f/r/+r/6v/p
/+n/6f/w/+7/7v/t/+z/6//q/+r/6f/m/+f/6//t/+//8f/v/+//7//v//D/8P/x//H/
9P/0//b/9//1//P/8f/v//L/8//0//T/8v/y//P/8//1//X/8//z//b/9//4//j/8//y
//L/8f/x//L/8v/y/+//7//u/+7/8f/y//P/9P/z//H/7//v/+3/6//p/+j/6v/r/+v/
6//q/+r/6f/o/+j/5//q/+v/6//r/+v/6//p/+j/6P/o/+n/5f/j/+L/4f/e/9z/3f/k
//H/AwAeAEIAbgCjAN8AGwFcAaMB4AECAgYC6wGsAVsBDwHIAH8AMQDx/9P/1P/j//D/
+v8AAP7/+v/6//z//f/9//3//f/3//f/9f/z/+//7//v//D/8//z//P/8//v/+//8P/y
//b/9P/0//T/8f/w//D/7//w//L/9P/2//j/+f/7//7/+//5//j/9//5//n/+//8//7/
//8AAAAAAgADAAQABQAGAAcABwAIAAcACAAKAAwAEAARABIAFQAYABkAHAAeAB4AIAAi
ACQAKAArAC4AMgA3ADoAPQBDAEYASwBPAFMAVQBbAF8AYABjAGkAbQBtAHQAeAB9AIIA
ggB+AHwAfACCAIUAhgCIAIoAiACFAIIAgQB8AHcAcwBuAGoAZgBiAFgAUwBNAEcAQQA7
ADYAMAAoACQAIAAbABUAEQAOAAoABwAFAAIAAAD+//z/+//7//z/+//7//r/+P/2//T/
8P/z//T/9P/1//P/8//y//H/8f/y//P/8//z//T/9P/y//L/8v/0//T/9f/0//T/8//1
//X/9f/3//X/9v/3//f/9//3//j/+f/7//r/+f/5//v/+//7//r/+v/6//z//v////7/
/f/8//3//f/+//////////3//f/+/wAAAAAAAAIABAAEAAMAAQABAAEAAQABAAIABAAC
AAEAAAD+//z//f///wMABgAFAAIAAQAAAP3//f/9//3//f/+///////9///////+//3/
/f/+//7//P/8//3//f/9//3/+//7//v/+//7//n/9//1//T/9P/5//n/+f/4//j/9//3
//f/+P/6//j/9//3//f/9//2//T/9v/3//f/9//3//j/+P/3//b/9P/z//L/8v/y//L/
8v/z//P/9P/0//T/8//z//P/9f/1//X/8//x//D/8P/w/+//7//v/+//7v/t/+z/7//u
//D/8P/w//D/7//v/+3/7//u/+3/7P/r/+v/6//r/+v/6v/q/+v/6//r/+r/6//r/+3/
7f/t/+3/7//v/+//7v/s/+z/7f/t/+3/7f/r/+v/6//r/+v/6v/p/+j/6P/n/+X/5v/m
/+b/5f/l/+T/5P/k/+T/5P/k/+H/3//d/93/3v/d/9z/3P/c/9v/2f/X/9b/1v/V/9T/
0//R/9P/0//T/9P/0//T/9P/0v/S/9L/z//R/9H/0P/L/8b/xP/H/8z/0//d//D/FgBA
AG0ApQDnACgBbwGuAdQB6AHnAbwBcwEjAdYAiwA/APH/vf+s/7H/vv/M/9j/3v/e/97/
4P/f/93/2//Z/9b/1//W/9X/0v/R/9D/0P/Q/8//zv/N/83/zf/O/9D/0P/O/87/zv/P
/9D/0v/T/9P/1P/V/9b/1v/V/9X/1v/Y/9f/1//X/9j/2f/c/97/3f/d/93/3P/c/93/
3v/f/97/3//f/+D/4//k/+b/6P/n/+f/5//p/+3/7//z//b/+P/6//z//v///wEAAwAG
AAsADgARABcAGgAdAB8AIQAkACsAMAAyADcAPQBBAEEAQgBEAEcASgBPAE4ATwBSAFMA
VQBVAFYAWABWAFMAUABPAEwASQBHAD8AOgA1ADAAKQAlACAAGwATAA0ACAACAPr/9v/y
/+3/6P/j/9//2v/W/9P/z//M/8j/xv/F/8X/xf/D/8L/wP/A/8D/wP++/77/vv+9/73/
vf+9/7z/u/+7/7z/vf+9/73/vv++/7z/vP+8/77/vv+8/7r/uf+3/7X/tf+1/7f/uf+6
/7v/u/+9/73/vv+//7//vv+9/73/v/+//7//vv++/77/wP/C/8L/wv/C/8L/w//D/8T/
xf/G/8f/xv/H/8f/yP/H/8b/xv/I/8j/x//I/8n/yv/L/8j/yP/J/8b/yP/K/8v/zP/K
/8n/yv/K/8r/yP/I/8j/yP/J/8r/y//L/8r/yf/H/8n/y//L/8r/yP/H/8f/xv/H/8j/
yv/L/8n/yf/H/8f/x//H/8f/xf/H/8X/xP/E/8n/yf/J/8j/yv/J/8n/yf/J/8r/x//F
/8P/w//D/8L/xP/I/8v/zf/L/8v/zP/M/8n/yP/G/8X/x//I/8n/yv/H/8f/xv/G/8f/
yP/I/8n/y//N/83/zf/N/8v/yv/K/8r/yv/K/8r/yf/J/8f/yf/L/8v/y//L/8z/zf/O
/8//0v/S/9P/0//U/9T/1v/X/9n/2f/Z/9n/1//X/9f/1v/U/9T/1f/V/9f/1//V/9X/
1//Z/9v/3P/Z/9j/2P/X/9n/2v/a/9r/2f/Z/9j/2P/Y/9j/2P/Y/9f/1f/T/9P/0v/R
/9D/0P/T/9P/0v/R/9P/1P/U/9T/1f/T/9X/1f/V/9X/1f/V/9T/0v/R/9D/0f/R/83/
yv/J/8z/0P/b/+r/AQAnAFAAfACsAOEAHQFZAYoBpwGyAaYBeAEtAeAAnQBdABwA4f+/
/7X/v//Q/9v/3v/i/+T/4P/g/+T/5v/o/+f/5v/l/+T/5f/k/+P/4f/h/+H/4v/j/+P/
4//j/+P/4//k/+b/6v/o/+j/6P/o/+j/6f/p/+f/6P/p/+r/7f/t/+7/8P/u/+3/7f/t
/+//7//x//L/9P/1//b/9v/4//n/+v/7//7//////wAAAQACAAQABgAIAAkACgANABAA
EQAUABYAGAAaABwAHgAiACUAKAAsAC0AMAAzADkAPgBDAEcASwBPAFUAWQBaAFwAYQBk
AGMAZQBoAGwAcAByAHAAcAByAHMAdQB1AHYAdgB0AHEAbgBtAGgAYwBfAFcAUgBNAEgA
QgA9ADcAMQAsACcAIwAeABoAFgASAA0ABwADAAAA/P/6//n/9//2//b/9P/z//P/8v/x
//H/8P/v/+7/7f/q/+z/7P/r/+v/7P/t/+3/7f/s/+z/7P/r/+3/7v/u/+z/7f/u//H/
8v/v/+7/7v/t/+//7//v//H/8f/y//P/8//x//H/8v/z//H/8P/v/+//8f/x//H/8P/y
//L/9P/2//X/9P/z//L/8v/z//X/9//3//f/9f/1//b/+P/4//j/9//4//f/9f/1//X/
9f/1//j/+v/9//z/+v/6//n/+P/2//X/9v/2//f/9v/3//j/9//3//f/9//2//b/9v/1
//P/9f/1//T/8f/x//L/8v/y//L/8//z//P/8//x//H/8f/x//H/7//v/+3/7P/s/+//
7//v/+7/8P/v/+//7//y//T/8v/x/+//7//v/+7/6//s/+z/6//t/+//8v/0//X/9P/y
//H/7v/u/+7/7v/w//H/8f/y//D/8P/v/+//8f/z//P/8//z//H/8P/w/+7/7v/w//D/
8P/w/+//7//t/+//8f/x//H/8f/z//P/8//z//T/9P/1//X/9v/2//j/+f/3//f/9//3
//X/9f/1//T/8v/y//P/8//0//X/9P/1//T/9f/2//b/9f/0//T/8//y//L/8f/w/+3/
7f/s/+z/7//w//H/8v/x/+//7f/t/+7/7f/s/+z/7f/t/+z/6//q/+r/6f/o/+n/5//p
/+n/6f/p/+n/6f/r/+r/6v/q/+n/6f/n/+D/3f/e/+L/5//y/wMAGwBCAG4AngDRAAsB
SwGMAcEB4AHoAdIBlwFEAfkAtQByACsA7//R/83/1v/j//D/+P/6//r//P/+//z//P/7
//r/+f/1//X/8//x//H/8f/x//L/8f/x//H/8f/w//H/8//2//f/9P/z//L/9f/2//j/
+f/3//j/+f/6//r/+f/5//r//f/9//7///8BAAEAAwAEAAQABQAGAAYABgAHAAgACQAI
AAkACQAKAAwADgARABQAFAAVABYAGQAbABsAHQAeACIAJAAmACgALgAxADQAOAA7AD4A
QQBHAEsATwBSAFUAVwBdAGEAYgBnAG0AcQBxAHMAdgB6AH4AggCAAIAAggCEAIUAhACE
AIYAhACBAH4AfgB6AHYAcwBtAGgAYwBeAFkAVQBQAEsARwBBADwANgAuACoAJgAhABsA
FwAUABAACwAJAAYABAAEAAQABQAHAAQAAQD///z//f/8//v/+P/7//z//P/9//v/+//6
//n/+f/6//v/+//7//z//P/6//n/+v/9//7/+//6//r/+f/7//v/+//9////AAABAAEA
///9//z/+//8//z//P/9//////////7//P/8//7/AAAEAAQABAAEAAMAAwAEAAUAAwAD
AAEAAQAAAAIAAgACAAMABgAHAAcABwAHAAcABwAGAAYABwAEAAcACAAIAAgABgAFAAYA
BgAEAAIAAgACAAQABQAGAAcABgAGAAYABQAEAAUABAACAAMAAwAEAAQAAAAAAAEAAQAD
AAMAAQABAAEAAQABAP//AgABAAEAAgADAAMAAwACAAEA///+//3/AAACAAAA//8BAAEA
AQAAAP7/AAABAAEA/////wAAAAABAAAA/v/9//3//v///wAAAgADAAMABAACAAIAAQAB
AP//AQABAAEAAwABAAAAAAACAAEAAQABAAAAAAAAAAAAAAABAAIAAgAEAAIAAAAAAAAA
AAAAAP/////9////AwADAAMAAwACAAEAAAD//wIAAgADAAMABgAGAAgACQAHAAcABwAH
AAkACQAJAAgABgAGAAcABwAJAAkABwAHAAgACQAKAAoACQAIAAgABwAGAAYABQAEAAUA
BQAEAAQACAAIAAgACAAFAAMAAQABAAIAAQAAAAAAAQABAAAA/////wAAAAAAAP///f//
/////v/9//z/+//9//z//P/8///////5//b/8//0//T/+f8CAA8AJQBEAGwAmADLAAcB
RwGMAdEBAgIYAhIC5QGcAU8BBwHAAHMALQD7/+f/7P/9/wwAFgAaABYAFAAUABQAEwAR
AA8ADQALAAsACQAHAAcABwAHAAgACAAHAAYABQAGAAcACQAMAA0ACgAJAAgACAAIAAkA
CQAJAAoACwAMAA0ADQAOABAAEAAPAA8ADwARABEAEwAUABQAFQAWABYAGAAZABoAGwAe
AB8AHwAgACEAIgAkACYAJQAlACUAJwAtAC8AMwA2ADcAOAA5ADoAPQA/AEEARABKAE4A
UgBZAFsAXwBiAGUAaQBvAHMAdAB5AH8AgwCDAIkAjACQAJQAlwCWAJcAmgCaAJsAmgCa
AJsAmgCYAJYAlQCSAI8AjQCIAIQAgAB8AHYAcQBrAGUAXgBXAFEASgBGAEIAPgA5ADMA
LwAsACgAJAAhAB0AGgAYABYAFQAVABQAEwATABIADwAOAA0ACgALAAwADAANAA0ADQAM
AAsADQAOAA8ADwAOAA4ADQAKAAoACgAMAAwADQAMAAwACwANAA0ADQAPAA0ADgAPAA8A
DgANAA0ADQANAAwACwALAA4ADwAQABAADgAOABAAEgATABIAEQAQABEAEQASABMAEwAT
ABEAEQATABYAFwAYABcAGAAXABUAEwATABMAEwAVABYAGAAWABgAGAAXABYAFQAVABcA
GAAVABIAEQAQABEAEQARABEAEwAUABUAFQATABUAFQAUABEAEQASABIAEAAQABEAEQAT
ABMAEQARAA8ADwAPAA0ADgANAA0ADgARABEAEQAQAA4ADQANAA0ADwASABEAEQAPAA8A
DwAOAA4AEAARABEAEQARABIAEgAPAA4ADAALAA0ADgAPABAADwAPAA4ADgAOAA4ADQAN
AA8AEQARABEAEwARABAAEAASABEAEQARABIAEAAOAA4ADgAOAA8ADwANAA8ADwAPAA8A
DwARABEAEQARABAAEAARABEAEAAQABIAEwAUABUAFgAXABcAFwAXABYAFgAWABcAFwAX
ABcAFQAVABYAFwAYABgAFwAWABYAFQAUABQAEwASABEAEQAQABAAFAAUABQAFAATABEA
DwAPAA4ADQAMAAwACwALAAoACQALAAwADAAMAAsACQALAAsACQAJAAkACQALAAoACgAK
AAcABwAHAAgABQAAAAIABwAOABkAKwBIAHIApADZABMBVQGeAeMBFAIsAiwCAwK2AWcB
IQHaAIsAPwAHAPH/9v8DAA4AGAAgAB4AGgAcACIAHwAdABsAGQATABMAEQAPAA0ADQAN
AA4ADAALAAoACQAIAAkACwAOABAADgAOAA4ADgAOAA8ADwANAA4ADwAQAA8ADwAQABIA
EgARABEAEQARABEAEwAUABQAFQAWABYAFAAVABYAFwAWABcAFwAYABkAGgAcAB4AIAAh
ACIAJQAnACcAKQAqAC4AMAAyADQANwA5ADsAPgBDAEYASQBPAFIAVQBXAFkAXQBjAGcA
aABuAHUAegB7AH0AfgCAAIIAhQCEAIUAiACJAIsAiwCMAI0AjACKAIgAiQCGAIMAgQB7
AHYAcQBsAGUAYQBcAFcATwBJAEQAPgA1ADAAKwAlAB4AGQAVABAADQALAAgABgAEAAIA
AQABAAAA/f/7//j/+f/4//f/9P/2//b/9f/1//X/9f/0//P/9P/2//j/+f/4//j/9//0
//D/8P/y//L/8//y//L/8f/z//P/8//1//X/9v/3//f/9f/1//b/9//4//j/+P/5//v/
+//7//r/+P/4//r//P/9//z/+//6//n/+f/6//v//f//////AQABAAIAAQAAAP//AAD/
//3//v///wAAAQD//wAAAgAAAAEAAgACAAIAAwADAAUABgAFAAIAAQAAAAIAAwAEAAUA
///8/w==
         </WaveFormData>
      </LeadData>
      <LeadData>
         <LeadByteCountTotal>10000</LeadByteCountTotal>
         <LeadTimeOffset>0</LeadTimeOffset>
         <LeadSampleCountTotal>5000</LeadSampleCountTotal>
         <LeadAmplitudeUnitsPerBit>4.88</LeadAmplitudeUnitsPerBit>
         <LeadAmplitudeUnits>��V</LeadAmplitudeUnits>
         <LeadHighLimit>2147483647</LeadHighLimit>
         <LeadLowLimit>268435456</LeadLowLimit>
         <LeadID>V6</LeadID>
         <LeadOffsetFirstSample>0</LeadOffsetFirstSample>
         <FirstSampleBaseline>0</FirstSampleBaseline>
         <LeadSampleSize>2</LeadSampleSize>
         <LeadOff>FALSE</LeadOff>
         <BaselineSway>FALSE</BaselineSway>
         <ExcessiveACNoise>FALSE</ExcessiveACNoise>
         <MuscleNoise>TRUE</MuscleNoise>
         <LeadDataCRC32>145036765</LeadDataCRC32>
         <WaveFormData>
LAAsACwALAAuAC4ALgAuACwALAAsACwAKQAoACcAJgAmACYAJgAmACUAJAAjACIAIQAg
AB8AHgAeAB4AHgAeABwAHAAcABwAHAAcABwAHAAcABwAHAAcAB4AHgAeAB4AHwAgACEA
IgAkACQAJAAkACMAIgAhACAAIgAiACIAIgAkACQAJAAkACQAJAAkACQAJAAkACQAJAAk
ACQAJAAkACYAJgAmACYAJAAkACQAJAAkACQAJAAkACIAIgAiACIAIAAgACAAIAAgACAA
IAAgAB4AHgAeAB4AHAAcABwAGwAZABkAGgAbAB0AHAAcABwAGgAaABoAGwAZABkAGQAa
ABwAHAAdAB0AGgAYABcAFwAVABQAFAAUABQAEwARABAADwAOAA0ADQALAAsACgAJAAgA
BwAGAAYABQAEAAMAAgAEAAQABAAHAAYABAD///3/+f/2//X/8//1//X/9f/2//X/8v/x
//D/7f/s/+z/7P/s/+v/6//r/+v/6v/o/+b/5P/i/+T/5//l/9//2//X/9f/3f/l//L/
BQAlAEYAaQCOALQA3wAPATYBRwFMAUEBFQHYAKMAcgBBABIA6//V/9P/3f/l//D/+f/5
//T/8v/0//b/9f/1//P/8f/x//D/8P/w/+3/7//v/+//7//u/+7/7v/s/+3/7f/u/+z/
7f/t/+3/6v/r/+v/6v/p/+r/6//r/+3/7//v/+//7v/u/+3/7f/w//L/9f/4//n/+v/7
//z//f/+////AgAGAAcACQALAA0ADgAPABAAFAAVABgAGgAaABkAGgAaABoAHAAeAB8A
IwAmACcAKgAsAC4AMAAzADcAOgA+AEAAQABDAEQARQBJAE0ATgBQAE8AUwBVAFUAVwBX
AFgAWQBXAFgAWABYAFUAUwBRAE8ASwBHAEMAPwA7ADcAMwAtACgAIwAeABoAFQAPAAkA
AwD///z/+v/3//T/8P/s/+r/6v/p/+n/6P/j/+H/3//c/9//3//f/9//3v/d/93/3P/e
/+H/4//l/+j/5//o/+n/6f/p/+r/6v/r/+v/7P/t/+7/7//v//D/8f/w/+//7//v/+//
8P/w/+3/7f/u/+7/7v/u/+//8P/v/+7/7f/s/+7/8P/x//L/8P/x//H/8f/y//H/8P/v
//H/8f/w//D/8P/x//H/8f/v/+//7v/u/+7/7v/u/+7/7f/t/+3/7f/t/+3/7f/t/+3/
7f/t/+z/6v/q/+v/6//r/+r/6v/q/+n/6P/o/+f/6P/o/+j/6P/n/+b/5f/k/+P/5f/m
/+X/4//j/+P/4//j/+L/4P/i/+P/5P/k/+T/4v/g/+D/4P/h/+H/4P/f/9//3v/d/93/
4P/g/+D/4f/i/+L/4v/i/+H/4f/h/+D/3//e/9//3v/f/+D/4f/i/+P/4//k/+X/5v/n
/+f/5f/o/+n/6v/s/+7/7v/v/+//7f/s/+z/6//s/+3/7v/v//H/8f/x/+//7f/t/+3/
7f/v/+//8P/y//D/7//u/+3/7P/t/+3/7v/v//H/8//0//T/9P/0//T/9P/1//f/+P/5
//r//P///wAAAQABAAEAAAABAAMABAAEAAIAAgADAAMABAAEAAQABAAEAAUABQAFAAQA
AwADAAMAAwAEAAQABAACAAAA/v/8//3/AQADAAQAAQABAAAA/v/7//n/+P/3//f/+P/4
//b/+f/6//v//P///wAAAAD//wEAAQACAAIAAQAAAAAAAAAIAAcAAwABAPv/9f/3////
BwAQAB8AOQBaAH0ApgDOAPcAKQFaAXsBigGHAWsBNAH5AL4AiQBUACEA///z//f//f8E
AAkACQAIAAYABgAGAAUABQADAAEA/v/8//v/+v/7////AQADAAYABgAHAAgACwANAA4A
EAATABUAFgAXABgAGwAdAB4AHwAgACEAIQAjACUAJQAlACYAKAApACsAKQAoACgAKAAn
ACgAKQAqACsALAAtADAAMAAvAC8ALwAxADIAMwA0ADUANQA3ADgAOAA3ADgAOAA5ADwA
PwBBAEUASABJAEwASwBMAE0ATwBSAFYAWwBeAGAAZQBoAGsAawBvAHAAcgBwAHUAeAB5
AH0AfQB+AH8AgQCCAIIAggCCAIEAgAB/AHwAdwByAG0AZwBjAF8AWQBUAE8ASgBGAEAA
OwA2ADEAKgAmACMAHwAfABwAGQAYABMAEQAQAA4ADAALAAoACAAIAAcABgAFAAIAAQAB
AAAAAgADAAMAAwABAP////////7//f/9//z//v/9//3//f/9//3//P/8//v/+v/5//n/
9//3//j/+P/2//X/9f/0//X/9v/4//r/+P/4//j/+P/7//z//P/8//7/////////////
//////8BAAEAAAAAAP7///////////////7//v/9//z/+//6//v//f///wEAAQABAAEA
AQD////////+//r/+v/7//v/+f/4//j/+P/6//r/+//7//3//v///wAA/v/+//7//v8A
AAMABQAFAAEAAQABAAEAAQAAAP7/AAACAAIAAQAAAAEAAAABAAIAAwADAAIAAQAEAAQA
BAAFAAUABAADAAMABAAGAAgACgAJAAkACQAIAAgACAAKAAoADAAMAAwADAALAAsADAAN
ABAAEQARAA8ADwAPAA8AEAAQABAAEQARABMAEgASABEAEwATABMAEwAWABcAGAAXABUA
EwARAA8ACwAOAA4ADgAOAA4ACwAJAAgABwAGAAUAAwAAAP///v/9//z/+//7//r/+f/4
//j/+f/4//z//f/+//7//P/9//3//P/8//z//f/9//v/+v/5//j/+P/5//n/+f/4//f/
9//3//f/+P/4//j/9v/2//b/9v/2//n/+v/6//j/+f/5//j/+f/5//r/+//5//r/+v/4
//j/+P/4//j/+P/4//f/9f/1//X/9v/2//T/8v/x//D/7P/t/+//7f/p/+P/4f/h/+f/
7v/3/wkAJABDAGgAkgC7AOkAGgFFAV4BbQFpAUQBBwHGAI0AWgAjAO//zf/H/8v/0P/V
/9v/4P/e/97/3P/a/9n/1v/T/9L/0P/P/87/zf/P/8//z//N/8z/zP/M/87/0f/T/9b/
2P/b/93/3//d/9//4P/g/+D/4P/g/9//4//l/+X/5f/l/+b/5v/n/+X/5v/o/+r/6f/q
/+v/7P/s/+z/7P/u//L/8//1//f/9//4//n/+v/7//v//f/+//7//f/+//7/AAACAAQA
BQAGAAgACAAKAAsADAANAA8AEwAWABoAHAAcAB8AIAAhACMAJwAoACoALAAxADQANQA0
ADMAMwAzADUANgA2ADYANgA1ADQAMwAvACkAIwAdABsAFwATAA0ABgABAPz/+P/0/+//
6v/l/97/2v/X/9P/zf/I/8P/wP/A/7//v/++/73/vf+9/7z/vP+7/7r/uf+5/7n/uv+6
/7r/u/+7/7v/u/+5/7n/uf+5/7n/uv+6/7r/uf+5/7n/u/+7/7r/uv+5/7j/t/+3/7f/
t/+4/7j/s/+x/7D/rv+v/7D/sv+0/7P/sv+x/7D/r/+w/7D/sP+u/6//r/+v/7L/s/+0
/7X/tP+z/7H/sP+w/7H/sf+x/7H/sf+w/7D/sv+y/7L/sv+x/7H/sf+x/7P/s/+z/7P/
s/+z/7P/sv+y/7L/s/+z/6//rv+u/67/sP+w/7H/sf+u/67/rv+u/63/rP+r/6r/qP+r
/63/rf+r/6v/q/+r/6n/qP+m/6j/pv+m/6X/pP+k/6L/ov+i/6L/o/+j/6P/pf+k/6P/
o/+h/6D/n/+f/5//oP+h/6L/o/+l/6f/qP+p/6r/rf+u/7D/sv+0/7b/tv+1/7X/tf+4
/7n/uf+3/7r/u/+8/77/vv++/7//v//B/8D/wP+//7n/u//E/8L/wv/C/8L/w//D/8T/
xf/E/8P/wf++/8D/wP/A/8D/wP/B/8H/wf+//8D/wv/C/8P/w//D/8L/wv/D/8P/wv/C
/8L/w//D/8H/wP+//77/vv+//7//v//A/7//v/+//8H/wv/C/8L/xP/E/8T/xP/B/8P/
w//C/8D/wf/B/8D/wP+//7//v/+9/7z/uv+2/7j/uP+4/7j/uf+6/7r/uf+3/7f/uP+4
/7f/tv+2/7b/tv+1/7H/rf+r/6//tf+7/8f/3P/3/xcAOgBdAIQAsADbAAMBGAElAR4B
+wDBAI4AYQA0AAUA3v/H/7//xf/P/9n/4v/p/+f/5P/m/+z/7v/v/+//7f/r/+z/7P/t
/+7/6//t/+3/7f/t/+z/7P/s/+n/6f/o/+j/5//n/+b/5f/l/+f/6P/o/+f/5v/l/+P/
5P/l/+T/4//l/+j/6v/t/+v/7P/u//D/9P/2//j/+v/8//7/AAAEAAQAAwADAAMABQAG
AAcACAALAA0AEQAUABcAGQAdACAAIwAmACkAKwAvADQANwA8AD8AQgBFAEkATABQAFUA
WABaAF8AYgBlAGcAawBsAG4AcAB1AHgAeQB+AH8AgQCDAIEAggCCAIIAgwCDAIMAgwCA
AHsAdgBxAHAAbQBqAGUAXgBZAFQAUABKAEUAQAA7ADgANAAxAC0AKgAmACIAIAAfAB0A
HAAaABgAFwAWABQAFAATABIAEQASABEAEQAQAA0ADQAMAAsACwAJAAkACQAHAAUABAAC
AAEA///+//3///////7//v/6//j/9v/1//P/8//0//T/8//z//T/9P/1//b/+P/6//z/
/P/8//z/+//8//z//P/6//v/+//7//7///8AAAEAAAD///3//P/6//v/+//7//v/+//6
//r/+f/4//f/9v/z//P/8//z//L/8f/w/+//7//v/+//7v/q/+r/6//r/+v/6v/q/+r/
6v/q/+v/6//n/+b/5f/k/+T/5P/k/+T/5P/n/+n/6f/l/+X/5f/l/+X/5P/i/+T/5P/k
/+P/4v/j/+L/4//k/+b/5//n/+f/6f/o/+f/5//p/+j/5//n/+b/5v/m/+b/6P/p/+r/
6v/o/+j/6v/q/+r/6v/q/+r/6P/n/+f/5//m/+f/5//l/+f/5//n/+j/5f/k/+T/4//l
/+T/5P/j/+P/4//j/+P/4v/h/+D/3f/h/+D/3//e/93/3P/a/9n/2f/Z/9z/3f/d/9z/
2//a/9n/2P/a/9v/2//b/9r/2v/b/9r/2P/X/9b/1P/U/9X/1f/U/9T/1P/V/9X/0v/S
/9L/0v/U/9X/1f/V/9H/z//O/83/0P/S/9P/1P/V/9b/1//Y/9r/3//i/+T/5P/l/+X/
5P/l/+X/5v/n/+n/7P/u/+7/7v/u/+7/7v/v//D/8P/v/+3/7f/u/+7/7v/u/+//8P/y
//H/7f/n/+X/6f/r/+3/9f8CABcAMwBSAHUAngDGAO8AIQFMAWMBaAFbAS8B9AC5AIIA
UQAmAP//5f/f/+f/7f/0//v/+//2//b/+P/2//f/9//1//P/8P/u/+3/7P/r/+3/7f/t
//D/8v/1//j/+//9//7/AAADAAcACgANAA4AEQATABQAFwAYABkAGQAbABsAGQAXABYA
FgAVABUAFwAYABoAHAAcABwAHAAcAB8AIAAhACQAJQAlACYAJwArACwALQAuAC0ALQAv
ADAALwAvADEAMgAyADQANgA3ADgAOgA6ADwAPQA+AD8AQQBFAEgATABOAFEAVQBXAFkA
WABbAFsAXABdAGMAZwBpAGoAaQBpAGkAagBsAG0AbgBtAGsAaQBnAGMAXwBbAFcAVQBR
AE0ARwBBADsANQAwAC8ALQArACkAIQAcABgAEwAQAAwACAAGAAUAAwACAAAA/v/9//z/
+v/9//3//f/9//r/+f/5//j/9//3//b/9f/3//X/9f/1//f/9//4//j/+P/3//f/9//3
//f/9v/2//X/9P/z//P/8f/x//L/8v/z//P/9P/0//b/9v/3//j/9//2//X/9P/z//T/
9P/0//T/9f/1//X/9//3//f/9//1//X/9P/0//L/8//z//P/9f/1//T/9P/2//b/9v/2
//X/9f/1//X/8//z//P/8//x//H/8f/w//D/8P/x//H/8f/w//D/8P/v/+7/7v/t/+3/
7v/v//D/7v/s/+r/6P/n/+n/6v/p/+n/6f/p/+n/6f/o/+b/6P/m/+b/5f/k/+b/5P/k
/+T/5f/l/+T/4//j/+L/4f/h/+P/4v/h/+H/4P/g/+D/4P/f/9//3//e/9z/3P/e/97/
3P/c/9z/3P/a/9n/2f/Z/9z/3f/d/9v/2P/X/9b/1v/X/9j/2v/b/9j/1v/V/9P/0//T
/9P/0//X/9f/1v/V/9T/0//S/9H/z//O/83/0P/T/9X/1v/V/9T/0//S/9T/1f/V/9X/
1//Y/9r/2v/X/9X/0//Q/9H/0//U/9T/0v/S/9P/0//U/9T/1P/U/9b/1//X/9f/1P/T
/9P/0//R/9L/0v/S/9D/0P/Q/9D/0v/V/9b/1v/R/9H/0P/O/8v/yf/I/8f/yf/K/8r/
yP/F/8T/w//C/8X/xv/G/8X/xP/D/8P/wv/B/8D/wP/A/77/vf+5/7f/uf+5/7n/u//B
/8z/2f/v/woAKwBUAIIAqwDZAAwBOQFOAVEBOwEMAc0AlABhACwA9f/J/7X/t/+//8b/
zf/P/8z/yv/K/8r/yv/L/8r/yf/G/8T/w//C/7//wf/B/8H/xf/G/8j/yv/L/83/zv/Q
/9L/1f/X/9n/1//Z/9r/2v/e/+D/4v/j/+n/6//r/+v/6f/q/+r/6//r/+z/7v/w//H/
8v/z//T/9f/2//f/+v/6//n/+f/5//j/+P/4//j/9//3//n/+v/5//n/+//8//v//P/9
//3//f8AAAEABAAEAAYACAALAA0AEAAUABYAFgAZABoAGwAbAB8AIAAiACMAKQAtAC8A
LgArACkAJwAqACwALQAuAC4ALQAsACsAJwAjAB8AGwAZABUAEQALAAQA///6//b/8v/t
/+j/4//e/9r/1//T/8//yv/F/8L/v/+9/7z/uv+2/7X/tP+y/7T/s/+y/7H/rv+t/63/
rP+v/7H/sv+z/7H/r/+v/6//sf+x/7L/sv+y/7H/sf+x/6//r/+u/67/r/+u/63/rf+t
/63/rv+u/6v/q/+s/6z/rv+u/6//sP+u/67/rv+u/6//sP+w/7D/sP+x/7H/sf+1/7X/
tf+1/7f/t/+2/7b/tP+1/7X/tf+3/7f/tv+2/7f/uP+5/7r/t/+3/7f/t/+5/7n/uf+5
/7b/tf+0/7L/tP+2/7n/u/+3/7b/tv+2/7T/tP+1/7X/tP+0/7T/tP+2/7b/tv+2/7X/
t/+4/7f/tf+1/7X/tf+3/7b/tP+2/7j/uP+3/7b/tv+0/7T/tP+3/7n/uv+7/7v/uv+5
/7n/u/+8/73/v/++/77/vv++/77/v//A/8D/wP/A/8L/wv/A/8D/wP/A/7z/u/+7/7v/
v//B/8L/wf/B/8H/wf/C/8P/xP/G/8f/xf/E/8T/w//D/8P/w//D/8L/wf/A/73/wf/C
/8P/xP/F/8b/xv/F/8X/xf/F/8X/xP/C/8T/xP/E/8T/xv/H/8f/x//J/8r/zP/M/8//
z//P/87/z//R/9L/0v/U/9T/1f/V/9f/2P/Z/9r/3P/d/93/3f/g/+H/4//l/+f/6P/o
/+j/6v/q/+r/6v/s/+//8P/w/+3/7f/s/+r/7P/r/+v/6//p/+r/6v/o/+j/6P/o/+j/
5//o/+j/5//p/+n/6v/q/+r/6v/r/+z/5v/n/+n/6f/j/9//3f/d/+H/6P/v//3/GgA7
AF4AiAC5AOcAGgFHAV4BaQFnAUYBCwHOAJUAYAApAPP/z//F/8f/zv/X/93/4P/c/9z/
3v/b/9v/2f/X/9X/1P/U/9T/0P/R/9D/z//T/9T/1v/Y/97/4//n/+z/7//z//b/+f/+
/wMABwAKAAwADgAQABEAFwAZABkAGQAcAB4AHwAhACEAIgAkACYAJAAkACQAJAAlACYA
JwAqACoAKQApACkAKwAsAC0ALgAsACsALAAsADAAMQA0ADYANAA2ADgAOQA4ADoAOgA8
AD8AQgBFAEkASABKAE0ATgBQAFUAWABbAF0AYQBiAGQAYQBlAGcAZwBqAGsAbQBvAG0A
bgBuAG4AbgBtAGwAawBrAGcAYwBfAFsAVwBTAE0ASQBFAEEAPgA5ADMALQAnACIAHgAb
ABcAFAAQAAwACgAGAAMAAQD+//z/+//6//j/9v/1//T/8//0//P/8//y//D/8f/x//H/
7//t/+3/7f/v/+//8P/w//D/7//v/+//7f/t/+z/7P/q/+j/5v/l/+P/4//k/+T/5v/n
/+n/6v/r/+z/7v/w//P/9P/1//b/+P/6//v//P/+/////////wMAAwADAAMAAwADAAIA
AgADAAUABgAHAAUABQAEAAQABAAEAAQABAADAAMAAwADAAIAAQAAAP//AAABAAIAAgD9
//z//P/7//r/+v/7//z//P/8//3//f/6//j/9v/0//b/9v/2//b/8v/z//P/8f/y//P/
9P/1//T/8v/v//D/7//u/+z/6v/q/+j/6P/o/+r/6//r/+v/6//q/+n/6f/n/+b/5f/l
/+P/4v/h/+D/4v/l/+j/6v/n/+b/5//m/+P/4v/h/+D/3//f/+D/4f/f/9//3v/b/9z/
3f/e/+D/3v/e/9//3//f/9z/3v/e/9z/3P/c/9z/2v/Z/9n/2f/c/93/3f/c/93/3v/f
/+D/4//l/+b/5//o/+r/7f/u//D/8f/y//L/8P/x//H/8P/w//D/8f/x//H/8v/z//T/
9v/3//f/9//2//X/9f/1//f/+P/4//j/+P/4//j/+P/3//n/+f/4//f/9//2//T/9P/z
//P/8//0//b/9//2//b/9v/2//b/+f/6//r/+f/6//v//f/+//3//P/8//z/AAD///v/
+f/5//v/AQAHABEAJABBAF8AggCnAMwA9AAfAUMBWAFhAVoBNwH/AMgAmwBuAD8AGAAD
AP3/AwAPABMAFAAVABcAFAAWABoAHAAdAB8AHwAfAB8AHgAeAB4AHAAdABwAGwAZABgA
GAAYABcAFwAWABYAFgAXABcAFwAVABUAFAASABEAEAAPAA0AEAARABAADwAMAAwACwAL
AAoACgALAAwACwAMAA0ADgAMAAwADAAOAA0ADQAOAA8ADwAQABEAEgAUABUAGAAaAB4A
HwAiACQAJQAoACsALQAyADYAOAA8AD4AQABCAEUASgBOAFMAVgBZAF0AXwBhAGIAZQBl
AGYAZgBrAG4AbwBxAHEAcgBzAHQAdgB3AHgAdwB1AHMAcQBtAGkAZQBhAFoAVQBQAEkA
RAA/ADoANgA0AC8AKgAlACIAHgAbABcAEgAOAAoACAAGAAUABQAEAAIAAQAAAP7//P/7
//r/+f/4//f/9//2//T/9f/1//X/+P/3//j/+f/5//n/+v/6//v/+//8//3//v//////
AAACAAIAAgADAAYABwAJAAoACgALAA0ADgAPABAAEgAUABQAFAAUABQAFgAYABkAGgAb
AB0AHgAfAB8AHwAfAB8AIAAhACEAIgAgACEAIQAhACMAIwAiACIAIQAgAB8AHgAbABsA
GwAbAB0AHwAhACMAIgAhACAAHgAcABwAHQAdAB4AHgAfACAAIAAgACEAIQAeAB4AHgAe
AB4AHgAeAB4AGwAdAB4AHQAZABkAGQAZABkAGAAWABgAFgAWABUAFAAUABIAEgASABQA
FQAVABUAEwASABEAEQASABIAEgATABAAEAAQABAADQANAA0ADAAPABAAEwAUABIAEgAS
ABIADwANAAwACwAOAA8ADwANAAsACwALAAwADAAMAA0ADQALAAoACgAJAAUABAAGAAYA
BgAGAAUAAwACAAEAAgADAAMAAgACAAIAAgACAAIAAwADAAMAAQACAAQABAADAAMAAwAC
AAAAAQABAAAA///+//7//f/+//7//v/+//7//////////v/9//3//f/8//z/+//6//f/
9v/1//T/9P/3//j/+P/1//X/9P/y//D/7//v/+//7f/u/+7/7P/r/+r/6f/o/+f/6P/o
/+f/6f/p/+r/6v/n/+b/5v/m/+T/5f/j/93/2//d/9//4//r//r/DQArAEwAbwCWAL4A
6wAZAT4BUQFWAUUBFwHaAKEAcgBDABIA6f/V/9P/1//d/+T/6f/p/+j/7P/s/+r/6f/p
/+f/5f/k/+L/4f/g/97/4f/i/+P/4//i/+L/4v/h/+P/5P/m/+T/5f/l/+X/5//p/+r/
6v/r/+z/7f/t/+//8f/x//H/9v/6//3/AQADAAYACgAOABAAEgAUABYAGAAaABwAIAAj
ACMAJAAlACkAKgArACwAKwArAC0ALgAtAC0ALwAwADAAMgA0ADUANwA6ADsAPgBAAEIA
RABHAEgASgBNAE4ATwBTAFUAVwBaAF8AYQBkAGQAaQBsAG0AbQBtAG4AbwBvAHAAcABw
AHIAcQBwAG8AbQBpAGUAYQBdAFkAVQBPAE0ASQBFAEIAQAA7ADYAMQAqACYAIwAfABsA
FgARAA4ACQAHAAYABAAFAAUABQAEAAIA///8//n/+v/5//n/+P/4//n/+f/5//n/9//3
//f/9//3//j/+P/6//n/+f/5//r/+//7//z/+//6//n/+f/7//v//P/8//3//f/+//7/
/P/6//n/+P/6//r/+v/6//n/+v/6//r/+f/5//j/9//6//v//P/9//3//f/8//z/+//7
//r/+f/5//n/+P/4//r/+v/6//r/+//7//v/+//5//n/+f/5//v/+//7//r/9v/2//f/
9//z//L/8v/y//X/9v/4//n/9v/2//b/9v/0//T/9P/0//P/9f/2//X/8f/x//H/8f/z
//L/8P/y//D/8P/v/+7/8f/w//H/8v/y//P/8//z//L/8P/u/+3/7v/u/+7/7//w//D/
8P/w//D/8f/y//L/8v/y//T/9P/2//b/9v/2//f/9//4//n/+//9//7//f/9//3//f/+
//z//P/9//3//f/8//z/+//7//v/+//7//v/+//7//n/+v/7//z//f/9//v/+v/4//j/
+P/4//j/9//3//f/+v/7//v/+v/5//j/9//2//j/+f/5//n/+//8//7//v/9//3//f/8
//z//f/9//z//v/+//////8AAAAAAAAAAAIAAwADAAMAAAD////////+//7//f/8//7/
/v/+//7//v8BAAIAAgD+//3/+//4//r/+f/5//n/+f/6//r/+P/5//r/+//8//v//P/8
//v/+f/5//r/+v/6//r/+//8//7//f/5//f/9f/z//P/9/8BAAwAGwAzAFIAdQCcAMYA
8wAlAVgBeQGKAYMBYQEoAe0AuACFAE4AHQD7/+3/7//3/wAABwAJAAYAAgACAAIAAAD/
//z/+f/3//b/9v/2//X/9//3//f/9f/0//T/9P/1//f/+P/6//n/+//8//3//f///wAA
AAADAAQABQAFAAkACwALAAsADAAOAA8AEQARABIAFAAWABUAFgAXABgAFwAYABkAHAAb
ABsAHAAdAB0AHgAfACAAHwAdAB0AHAAfAB8AIQAiACEAIgAjACMAIwAmACcAKgAtADAA
MwA3ADgAOgA9AD4AQQBFAEcASQBMAFEAUwBWAFgAXQBgAGEAZgBnAGkAawBpAGoAagBq
AGwAawBqAGkAagBnAGQAYQBeAFsAWABTAFAASwBGAEIAPQA3ADEAKwAnACQAIgAfABwA
GAAUABIADgALAAkABgAEAAMAAgAAAP7//f/8//v/+v/5//n/+P/4//n/+f/5//n/9//3
//f/9//3//j/+P/2//X/9f/1//P/8//y//L/9P/0//T/9f/1//X/9v/2//f/9//4//j/
9//2//b/9v/2//b/9v/2//r//P/9//7//P/9//3//f///////////wEAAQAAAAAAAAAB
AAEAAQACAAMAAwAEAAIAAgACAAIAAQABAAEAAQADAAMAAwADAAUABQAFAAQABAAEAAUA
BQACAAAA///+/wAAAAABAAEAAgACAAIAAgAEAAQABAAEAAEAAwAEAAMA//////////8B
AAAA/v8AAP7//v/9//z////+////AAAAAAEAAQABAP///v/9//3/AAAAAAAAAQD+//7/
/v/+//z//f/+//7//v/+/wAAAAD///7//f/8//v/+//8//3//f/9//z/+f/7//v/+//8
//z//P/9//3//f/8//z/+//9//3//f/9//3//P/6//r/+v/6//r/+f/5//n/+v/7//v/
+v/8//z//P/8//r/+//7//v/+f/6//z//P/////////+//7///////7/AAAAAAEAAQD+
//7//v/+/wAAAQABAAEAAgABAAEAAQAAAAAA///+/wAAAAAAAAAAAAADAAQABAACAAMA
AwACAAIAAQABAAEAAgAEAAUABAAGAAYABgAGAAcACAAIAAcACQAJAAoACgAKAAoACwAM
AAgABwAJAAsACQAHAAkADwAXAB4ALQBHAGgAjwC6AOQAEwFLAX4BoQGyAbEBkQFWAR0B
6AC1AHwARwAfABEAEwAZACAAJwAtACoAJgAoACwAKgApACYAIwAiACAAHwAeAB4AIQAi
ACMAIgAiACMAJAAnACkAKgAsACsALQAuAC8ALQAvADAAMAAxADIAMwAzADcAOQA5ADkA
OgA8AD0APwBBAEIARABGAEoATABOAFAAUwBUAFUAWABcAF0AXwBhAGUAZgBnAGgAagBr
AG4AcABvAG8AcQByAHAAcgB0AHUAdgB4AHgAegB8AH4AgACDAIIAhACHAIgAiQCNAI8A
kQCVAJkAmgCcAJoAnwCiAKMApgCnAKkAqwCpAKoAqgCqAKwAqwCqAKkAqgCnAKQAoQCb
AJcAkwCNAIkAhQCBAH4AeABzAG4AaQBiAF4AWwBXAFQAUABMAEoASQBHAEYARABDAEMA
QwBCAEAAPQA6ADcANgA1ADUANAAyADMAMwAzADAALQAsACsAKwArACwALAAoACUAIwAh
AB8AHQAaABgAFwAWABUAFQATABMAFAAUABEAEQASABIADwAOAA4ADgAOAA4ADgAOAA0A
DgAOAA4ADAANAA0ADQAOAA0ADAALAAoACQAHAAYACQALAAwADQAKAAkABwAGAAMAAgAB
AAAAAgADAAQABQADAAMAAwADAAUABQAFAAQAAAAAAAEAAQD+//z/+//6//r/+v/7//v/
9v/0/w==
         </WaveFormData>
      </LeadData>
   </Waveform>
</RestingECG>
