# Supplementary material for: Detection of Left Atrial Enlargement Using a Convolutional Neural Network-Enabled Electrocardiogram
Source: Front Cardiovasc Med. 2020 Dec 17;7:609976. doi: 10.3389/fcvm.2020.609976 (PMC7773668; doi:10.3389/fcvm.2020.609976)
Supplement: Supplementary file 5 [file Data_Sheet_5.ZIP › normal4/1802035965_4460_00000001.XML]

<?xml version="1.0" encoding="Windows-1252"?>
<!DOCTYPE RestingECG SYSTEM "restecg.dtd">
<RestingECG>
   <PatientDemographics>
      <PatientID>1802035965</PatientID>
      <PatientAge>65</PatientAge>
      <AgeUnits>Years</AgeUnits>
      <Gender>Female</Gender>
      <PatientLastName>huanghuiyi</PatientLastName>
   </PatientDemographics>
   <TestDemographics>
      <DataType>Resting</DataType>
      <Site>1</Site>
      <AcquisitionDevice>MAC55</AcquisitionDevice>
      <Status>Unconfirmed</Status>
      <Priority>Normal</Priority>
      <AcquisitionTime>08:53:48</AcquisitionTime>
      <AcquisitionDate>12-19-2016</AcquisitionDate>
      <CartNumber>1</CartNumber>
      <AcquisitionSoftwareVersion>009C</AcquisitionSoftwareVersion>
      <XMLSourceVersion>MAC5000 v1.0</XMLSourceVersion>
   </TestDemographics>
   <RestingECGMeasurements>
      <VentricularRate>79</VentricularRate>
      <AtrialRate>79</AtrialRate>
      <PRInterval>150</PRInterval>
      <QRSDuration>76</QRSDuration>
      <QTInterval>382</QTInterval>
      <QTCorrected>438</QTCorrected>
      <PAxis>63</PAxis>
      <RAxis>-36</RAxis>
      <TAxis>19</TAxis>
      <QRSCount>13</QRSCount>
      <QOnset>213</QOnset>
      <QOffset>251</QOffset>
      <POnset>138</POnset>
      <POffset>196</POffset>
      <TOffset>404</TOffset>
      <ECGSampleBase>500</ECGSampleBase>
      <ECGSampleExponent>0</ECGSampleExponent>
   </RestingECGMeasurements>
   <Diagnosis>
      <Modality>Resting</Modality>
         <StatementCount>7</StatementCount>
         <LabelText>12SL ��ϳ���</LabelText>
      <DiagnosisStatement>
         <StmtText>�������</StmtText>
      </DiagnosisStatement>
      <DiagnosisStatement>
         <StmtText>��</StmtText>
      </DiagnosisStatement>
      <DiagnosisStatement>
         <StmtText>�����粫</StmtText>
      </DiagnosisStatement>
      <DiagnosisStatement>
         <StmtText>��</StmtText>
      </DiagnosisStatement>
      <DiagnosisStatement>
         <StmtFlag>ENDSLINE</StmtFlag>
         <StmtText>�����Դ���</StmtText>
      </DiagnosisStatement>
      <DiagnosisStatement>
         <StmtFlag>ENDSLINE</StmtFlag>
         <StmtText>������ƫ</StmtText>
      </DiagnosisStatement>
      <DiagnosisStatement>
         <StmtFlag>ENDSLINE</StmtFlag>
         <StmtText>�쳣 ECG</StmtText>
      </DiagnosisStatement>
   </Diagnosis>
   <Waveform>
      <WaveformType>Rhythm</WaveformType>
      <WaveformStartTime>0</WaveformStartTime>
      <NumberofLeads>8</NumberofLeads>
      <SampleType>CONTINUOUS_SAMPLES</SampleType>
      <SampleBase>500</SampleBase>
      <SampleExponent>0</SampleExponent>
      <HighPassFilter>16</HighPassFilter>
      <LowPassFilter>150</LowPassFilter>
      <ACFilter>NONE</ACFilter>
      <LeadData>
         <LeadByteCountTotal>10000</LeadByteCountTotal>
         <LeadTimeOffset>0</LeadTimeOffset>
         <LeadSampleCountTotal>5000</LeadSampleCountTotal>
         <LeadAmplitudeUnitsPerBit>4.88</LeadAmplitudeUnitsPerBit>
         <LeadAmplitudeUnits>��V</LeadAmplitudeUnits>
         <LeadHighLimit>2147483647</LeadHighLimit>
         <LeadLowLimit>268435456</LeadLowLimit>
         <LeadID>I</LeadID>
         <LeadOffsetFirstSample>0</LeadOffsetFirstSample>
         <FirstSampleBaseline>0</FirstSampleBaseline>
         <LeadSampleSize>2</LeadSampleSize>
         <LeadOff>FALSE</LeadOff>
         <BaselineSway>FALSE</BaselineSway>
         <ExcessiveACNoise>FALSE</ExcessiveACNoise>
         <MuscleNoise>FALSE</MuscleNoise>
         <LeadDataCRC32>3722744851</LeadDataCRC32>
         <WaveFormData>
+f/7//z///8AAAEAAgADAAYABgAHAAcABQAGAAYABQAFAAQAAgACAP///P/7//r/+v/6
//r/+v/3//f/9//2//T/9P/0//T/9f/1//X/9v/2//b/9f/1//X/8//z//P/8//v/+z/
6//p/+n/8P/3////DQAcAC8AQABOAFsAbAB8AIAAgQCHAIIAaABHACkADgAEAAUAAgD8
//7/AAAAAAAAAAD8//v//v8BAP/////9//z/+//3//f/9v/0//X/9//4//f/9f/0//T/
8//z//L/8v/x//P/8//3//r/+f/2//f/9v/4//r/+v/8//n/9//0//L/9P/1//X/9f/4
//j/+f/7//r/+v/5//j//P/+///////+//3/+v/5//z//P/8//z//f/+////AQD+//7/
/v///wQABgAGAAgACQAKAAoACgAJAAcABQAEAAYACQAOABQAEwASABQAEwAUABQAFAAU
ABIAFQAVABcAGAAYABgAGgAcABoAGgAbABkAFwAWABQAFQAXABoAHAAZABYAEwARABMA
EgASABIAEgARAA8AEAAOAAsACwAKAAoACgAJAAgACgAJAAgABwAGAAQAAwAAAAIAAQAA
AAAA///+//7//v8CAAIAAwAFAAIAAQAAAP///f/+//7//v8BAAAA//8CAP///v/+////
/f/+/wAAAQAAAAAAAAD+//7//v/+////AQACAAEABAACAP///f/8////AgADAAQAAwAD
AAMAAwADAAIAAgADAAMAAgACAAMAAgACAAIAAwAIAAcABwAIAAYABQAEAAMAAgACAAIA
AgAEAAMAAwAFAAUAAAACAAQABAAEAAUABQACAAIAAQAAAP/////+//3//v///wEABQAD
AAIAAQAAAAEAAgADAAMA///+//z/+P/5//v//f/+/////v///wAA/f/9//z/+f/9/wAA
AwAFAAEA///8//j/+v/8//7/AAACAAIAAQABAAEA/v/+////AQACAAMABgAHAAMAAgAB
AAEAAQACAAIABQAFAAIABQAFAAEAAQABAAMABwALAAwADQAKAAkACQAIAAwADQAOABAA
DQALAAkABgAFAAQAAwAAAAAAAAABAAIA///+//r/+f/6//r/+//8//r/+v/6//n/9v/2
//f/+P/5//v//P/7//X/9//1/+//7P/r/+3/7//0//f///8JABQAJwA+AE4AXQBuAHwA
hACLAIsAggB0AGMASQAoABIADQAMAAgA/v/4//z/AgAGAAoABwACAP//AQD///3//P/7
//r//f///wAA/f/9//z/+f/5//r//P/9/wAAAAABAAEA///9////AAADAAIABQAGAAMA
AgD///7/AQABAAAAAAAAAAEAAQABAP///v/+////AgAEAAUABgAEAAQAAwABAAIAAwAC
AAMABQAEAAMAAgACAAIAAgADAAYACAAKAA0ADQAMAAkACAAMAA4ADwAQABMAEwATABQA
EwATABUAGAAZABoAHgAfAB0AHAAbABoAHAAfAB8AIQAjACQAJQAoACYAJAAkACUAJwAn
ACgAKAAmACUAJQAkACQAIgAgAB8AIQAgACAAIAAeABsAFwAWABYAEwATABIAEAAOAAsA
CAAKAAsADAANAAwACgAJAAYABgAFAAQABAAFAAYACAAKAAgABAABAP//AQABAAEAAQAB
AAIAAgACAAAA/v/8//7/AQACAAQABwACAAIAAwADAAIAAgACAAAAAgACAAIAAwABAAAA
/f/+/wEAAQACAAQAAgAEAAQABAAEAAUABgAHAAYABAADAAMAAwACAAIAAwAGAAYABgAH
AAgABQADAAIABAAFAAYABwAKAAoACgAKAAgABwAHAAkADAAIAAsADgAKAAgABwAFAAUA
BgAGAAYACQAJAAgABwAEAAEA/////wIABAAGAAgACgAKAAoACQAIAAgABwAEAAYABwAI
AAgABwAEAAMAAgAFAAcACAAHAAQABAAEAAMAAQAFAAYABwAIAAkACgAIAAUAAwABAAEA
AgAEAAcABwAHAAkACQAHAAYABQAFAAUABgAGAAkACgAIAAwADQAMAA0ADgARAA8AEQAQ
AA8ADwAPABAAEAAPAA8ADwAQAA0ACwAJAAYABQAGAAcABgADAAIAAgACAAIAAgD/////
/f/8//z//P/6//r/+v/5//n/+v/8//7//v///////f/9//3/AQD///z/9//z//H/9v/9
//3/CQAgADUARABYAGkAdAB+AIIAgwCFAIIAdABhAEUAIgAKAAUAAAD4//j//P/8/wIA
DgAOAAcABAADAP///v/9//3//f/9////AAAAAP/////+//v//P/+/wEAAwACAAAA///9
//7//f8AAAIAAgAAAAIAAgABAAAA/f/8////AQACAAQAAwADAAIAAQABAAAAAAABAAIA
BAAFAAYABAAEAAMAAQACAAMAAgADAAUABAADAAIAAgACAAIAAwAEAAYACAALAAsACgAH
AAYACwAOABAAEgARABEAEQASABIAEwAWABoAHAAcAB8AHwAfAB4AHQAcAB4AIwAlACkA
KQAoACcAKAAqACgAKAApACsAKwAsACwAKgApACkAKAApACgAJwAnACQAIgAhACAAIQAf
ABwAHAAaABcAFwAWABIAEAANAAoACwALAAsACwAIAAYABQACAAUABQAFAAYACAAIAAkA
CgAIAAQAAQD//wAAAQACAAMAAQACAAIAAgAEAAIAAAACAAIAAgADAAUA///+//7//f8A
AAIABAAEAAAA/v/8//v//P/8//r//P//////AAACAAEAAgABAAAAAQABAAEAAQD///7/
/v///////v/+////AQACAAMABQAEAAEA///+/wIAAwAEAAUAAwACAAEAAAABAAEAAgAF
AAkABAAGAAgAAwAAAP7/+//8//7///8AAAEAAQAAAP///v/9//3///8CAAIAAgACAAAA
/v/8//n//P8AAAMABAABAAEAAQAAAAAA/v/+//7/AAABAAEA///9//z//P/+//7//v/+
/wAA/////////v/+////AQADAAMABQAFAAAA/v/8//v/AAACAAMABwAGAAIABAADAAEA
AQABAAMABgAJAAkACQAHAAUABAACAAYABwAIAAoACgAJAAgABgACAAAA/v/6//v/+v/6
//r/+f/4//T/8//2//b/9//4//f/9v/1//P/8f/w//D/8P/y//X/9//3//P/8//t/+n/
7P/r/+f/6//u/+//9/8BAAgAFQAsADwARwBaAG4AdAB3AHcAcABkAE8AMwAUAP7/+f/6
//j/9P/w//T/+v/6//z/AQAAAPn/9//1//P/8v/x//H/9f/4//r/9v/1//P/7//y//T/
9//5//n/+P/4//f/9P/x//L/8v/z//L/9f/2//X/9P/x//D/9P/1//X/9v/4//n/+f/5
//j/9v/1//X/+P/6//v//P/8//z/+//5//n/+f/3//f/+v/6//r/+v/4//j/+P/5//z/
/v8AAAMAAgAAAPz/+v8AAAYABQAGAAoADAAMAAwADAANAA4ADwAQABMAFAAVABYAFQAU
ABMAEgAWABgAGgAcAB0AHgAfACAAIgAiACIAIgAiACIAIgAiAB8AHgAdABwAHAAcABwA
HAAaABgAFgAUABMAEgARABAADwAOAA0ADAAKAAgABgAEAAQABAAEAAQAAQAAAP///v8A
AAAAAAAAAAEAAgADAAQAAQAAAP///v/+//7//v/+//7//v/+//7//v/+//7//v/+//7/
/v/+/wIAAAD8//z//v/8/wAACgAOABIAHgAuADoARgBWAGgAdgB8AH4AegB2AGYASgAs
ABwAFgAUABAACAAAAAQACgAKAAwADgANAAwACwAKAAgABgAEAAIAAgACAAIAAgAEAAQA
BAAEAAMAAgABAAAAAgACAAIAAgAAAAAAAAAAAAIAAgACAAIAAgACAAIAAgABAAAA///+
/wAAAAAAAAAAAgACAAIAAgACAAIAAgACAAQABAAEAAQAAQAAAP///v8CAAQABgAIAAoA
CgAKAAoACgAKAAoACgAMAAwADAAMAAsACgAJAAgACwAOABEAFAARABAADwAOABAAEgAU
ABYAGQAaABsAHAAbABoAGQAYABkAGgAbABwAGwAaABkAGAAYABgAGAAYABYAFgAWABYA
FAASABAADgAQABAAEAAQAA0ACgAHAAQAAwACAAEAAAAAAAAAAAAAAP7//v/+//7//v/+
//7//v/8//z//P/8//r/+v/6//r//f/+////AAD///7//f/8//3//v///wAA/v/+//7/
/v///wAAAQACAAAAAAAAAAAA///+//3//P/9//7///8AAP7//P/6//j//P/+/wAAAgD/
//7//f/8//v/+v/5//j/+//8//3//v/8//z//P/8//z//P/8//z/+//6//n/+P/4//j/
+P/4//n/+v/7//z/+//6//n/+P/5//r/+//8//z//P/8//z/+f/4//f/9v/4//r//P/+
//3//P/7//r/+v/6//r/+v/9//7///8AAPv/+P/1//L/9P/2//j/+v/4//j/+P/4//r/
+v/6//r/+P/4//j/+P/3//b/9f/0//f/+P/5//r/+P/4//j/+P/2//b/9v/2//n/+v/7
//z/+P/2//T/8v/z//T/9f/2//f/+P/5//r/+P/4//j/+P/2//b/9v/2//X/9P/z//L/
9P/2//j/+v/3//b/9f/0//b/9v/2//b/9v/2//b/9v/4//j/+P/4//j/+P/4//j/9v/2
//b/9v/2//b/9v/2//j/+P/4//j/9v/2//b/9v/4//j/+P/4//X/9P/z//L/8//0//X/
9v/3//j/+f/6//f/9v/1//T/9//4//n/+v/3//b/9f/0//b/9v/2//b/9//5//v//P/5
//n/+v/5//v//f/9//v/+P/3//f/+f/4//j/+//7//v///8AAP///v/9//7//v8CAAMA
BAAFAAQABAADAAMABAAFAAcACAAJAAgABgADAAAA///8//v//P/8//z//P/7//f/9v/1
//X/9v/3//j/9v/2//X/9P/y//P/9P/0//j/+f/4//n/8//x/+v/5v/l/+v/8f/4/wEA
BwAPACIANwBEAFAAXwBwAIAAiACFAHcAbABcAEUAKQAQAAgACwAKAAIAAAAEAAYABAAC
AAAA/f/8//3/9//1//P/8v/x//H/8//0//T/9P/1//X/8//y//L/8//z//f/+P/6//v/
+f/1//X/9P/0//L/9P/0//X/9v/1//b/9f/1//T/9P/3//n/+v/7//r/+P/3//f/9v/2
//X/9P/2//j/+f/5//j/9//0//P/+f/6//v//P/8//z//P/9//z//P/8//3///8AAP//
AAAAAAAA///+/wEAAwAFAAgABAADAAQABgAIAAgACwALAA8AEAARABIADwARABAAEQAS
ABIAEgAUABIAEAAQABEAEwATABQAFAATABMAFAAUABIAEAAOAA0ADgAOAA8AEAAMAAkA
BQAEAAQAAwAFAAYABQAEAAIAAAAAAP///v/9/////v/+//z/+f/3//X/9P/3//j/+v/8
//z/+v/5//n/9//3//f/9//4//r/+//8//n/9v/z//T/9v/2//f/+f/4//j/+f/5//f/
9v/1//L/9P/2//j/+//5//j/9f/2//f/9//4//r/+v/8//z//P/5//n/+f/5//v/+v/6
//v/+v/4//f/9//6//r/+v/7/////f/8//z//P/7//r/+f/7//z//f/+//v/+f/4//n/
/P/4//v//v/9//z//P/7//r/+v/5//j/+//9//7////9//v/+v/7//r/+v/6//r//P/8
//z/+//4//j/9//0//X/9//5//r/+P/2//b/9v/3//n/+v/5//r//P/+////+v/5//n/
+P/8//7//P/8//z//P/5//f/9v/1//j/+v/9/wEA/v/9//7//f/8//z//P/9//3//v/+
/wEA///8/////////wEAAwAHAAQABQADAAEABAAFAAcACAAJAAkACQAKAAoACQAIAAYA
BQAEAAMAAAD9//r/+P/2//j/+v/5//v/+//6//r/+v/5//j/9//1//f/+P/6//z/+P/3
//X/8f/1//f/9f/z//T/8//v/+f/5v/v//f//f8MACMANgBIAFUAZgB0AH4AgwCDAH4A
egBpAEkAJAAOAAMA/v/8//r/9v/6/wQACAAAAPn//v/9//v//P/7//v/+//2//f/9//2
//X/9f/0//H/8v/0//f/+f/3//b/9v/1//j/9//6//z/+f/2//f/9v/2//b/9P/0//b/
9//3//j/9//3//b/9f/2//b/9//5//f/+P/4//j/+//8//z/+//9//3/+//7//v/+v/5
//j/+//8//3////9//7///8BAAQABAACAAIAAQACAAIAAgACAAEAAAAAAAMABwANABQA
EgAQABEADwASABIAEgASABQAFwAXABkAFwAWABUAFgAZABgAGQAbABsAGwAcABwAGQAZ
ABoAGgAbABoAGQAZABUAEgAQAA4AEAAPAA0ADgALAAcABgAEAAMAAgAAAP7//v/9//z/
+//6//j/9//0//f/9//3//j/9//2//b/9v/2//T/8//z//X/9//5//v/+P/4//f/9v/4
//b/9P/2//b/9v/3//n/9P/0//X/9f/1//b/9//2//X/9P/z//P/+P/6//r//v/7//f/
9P/y//L/9P/0//T/9v/3//j/+f/4//b/9f/1//j/+P/5//v/+v/6//r/+//8//n/9//2
//j/+f/6//v/+//6//n/+P/5//n/+v/9//7/+P/5//r/+P/4//n/+f/6//z//f/+//3/
+//4//X/9v/3//n//f/9//z/+//6//n/+P/3//X/+P/6//v/+v/3//f/9//2//j/+P/6
//z/+f/5//j/9f/v//D/9f/5//z/+v/6//r/+v/4//f/9//3//n//P8AAAUAAQD/////
/f/8//z//P/9/wEAAgACAAUAAQD8//3/+//+/wEABAAJAAgACQAHAAUABgAHAAkACgAL
AAsACwAMAAsACQAHAAQAAgACAAIAAAD+//z/+//6//z//P/5//n/+v/6//v//P/7//r/
+f/3//n/+v/8//7//f/9//z/+f/3//n/+//7//b/7//r/+//8v/1//3/CwAYAC0AQABM
AFkAagB4AH4AhQCLAIgAeABhAD8AHAAEAAEA/v/+//7/+v/6/wAABAAEAAMAAAD9/wEA
AAD////////7//3//v/+/wAAAQABAP///P/8//3//f/9//z//P/7//7//f8AAAIAAQD+
/////v/+//7//P/8///////+//7///////7//f8AAAAAAQADAAIAAgABAAAA//8AAAAA
//8DAAUABQAHAAkACAAHAAYACAAIAAgACQAGAAYABgAHAAoACgAIAAgACwAOABAAEgAR
ABEAEQASABIAEwAWABoAGAAYABsAGwAeAB4AHgAeAB8AIwAkACcAJwAmACUAJgAoACYA
JgAnACcAJwAoACgAJgAlACUAJAAlACQAIwAjACEAHgAcABoAGgAZABcAGAAWABMAEwAS
ABIAEgARABAADgANAAwACwAIAAYABQACAAMAAwADAAQABAAEAAUABgAEAAIAAQABAAMA
AwADAAMAAgACAAEAAAABAAAA//8CAAAAAAABAAMA/v/+//////8BAAIAAwACAAEAAAD/
////AQACAAEABAACAAEAAQACAAAAAgACAAIAAgADAAQABQAEAAIAAQABAAIAAgADAAUA
BAAEAAQABQAJAAcABgAGAAcABwAHAAcABwAGAAUABAAHAAcACAALAAoABAAFAAYAAgAA
AP///f8BAAQABgAIAAYABQADAAEAAgABAAEAAwADAAIAAQAAAAEAAgADAAMAAwAEAAQA
AgAAAAEAAgACAAQAAgACAAIABgAFAAYABAACAAAA/v8BAAEAAgADAAAAAAABAAMABQAF
AAcABwAHAAYABQAFAAQABAADAAUABgAEAAgACQAEAAMAAgADAAYACQAJAAkACgALAA0A
DgANAA0ADQAOABAADwAOAAwACAAGAAQAAAD9//z//P/8//3//v/8//3//P/6//n/+P/7
//z//f/9//v/+v/6//r//P/9//3/+//9//v/9f/1//D/5//p//H/9v/9/wMABwASACUA
OABEAFUAaAB2AH4AfwB3AHIAbABZADcAGAAIAAEAAgACAP7/+v/6//z/AAAEAAUAAgAB
AP///P/5//f/9f/1//f/+P/4//r/+//7//n/9f/0//T/8//1//b/+P/5//f/9f/3//j/
+P/2//j/+P/6//r/+P/4//f/9//2//b/+P/5//n/+f/5//j/+P/5//f/+P/4//j/+//8
//z/+//5//n/9//3//3//v///wAAAAAAAAAAAQD//wAAAQADAAQABAACAAIAAgACAAEA
AAAHAAkACwAOAAwADAAMAAwADwAQABEAEgAWABgAGgAcABoAGgAaABoAHQAeAB8AIAAe
AB4AHgAeAB8AIAAhACIAIgAiACIAIgAfABwAGQAWABcAGAAZABoAGAAWABQAEgAOAAwA
CgAIAAgACAAIAAgABwAGAAUABAAFAAYABwAIAAUABAADAAIAAAD+//z/+v/9//7///8A
AP///v/9//z//f/+////AAD+//z/+v/4//j/+P/4//j/+f/6//v//P/y//j/+v/4//j/
9v/6/wIACAAKABAAHgAqADgASgBcAGwAdgB6AHQAbgBkAFAAOAAkABgAEAAKAAQAAgAE
AAQABgAKAAoABwAGAAUABAABAAAA///+/wAAAAAAAAAAAAAAAAAAAAD+//7//v/+////
AAABAAIA///+//3//P/9//7///8AAP7//v/+//7/+//6//n/+P/7//z//f/+//3//P/7
//r/+//8//3//v/8//z//P/8//z//P/8//z//f/+////AAD+//7//v/+/wAAAAAAAAAA
AwAEAAUABgAEAAQABAAEAAcACAAJAAoACgAKAAoACgANAA4ADwAQABAAEAAQABAAEAAQ
ABAAEAARABIAEwAUABMAEgARABAAEQASABMAFAAUABQAFAAUABEADgALAAgACAAIAAgA
CAAGAAQAAgAAAP7//v/+//7/AAAAAAAAAAD8//r/+P/2//n/+v/7//z/+f/4//f/9v/3
//j/+f/6//v//P/9//7/+//6//n/+P/5//r/+//8//v/+v/5//j/+//8//3//v/8//z/
/P/8//r/+v/6//r/+//8//3//v/8//r/+P/2//f/+P/5//r/+v/6//r/+v/5//j/9//2
//f/+P/5//r/9v/0//L/8P/z//T/9f/2//j/+P/4//j/9v/0//L/8P/x//L/8//0//L/
8v/y//L/8v/y//L/8v/z//T/9f/2//T/8v/w/+7/8P/y//T/9v/1//T/8//y//L/8v/y
//L/8//0//X/9v/0//T/9P/0//T/9P/0//T/8//y//H/8P/y//L/8v/y//P/9P/1//b/
9f/0//P/8v/y//L/8v/y//H/8P/v/+7/8P/w//D/8P/x//L/8//0//L/8P/u/+z/7v/w
//L/9P/x//D/7//u//H/8v/z//T/8v/y//L/8v/v/+7/7f/s/+7/7v/u/+7/7v/u/+7/
7v/x//L/8//0//L/8v/y//L/8P/u/+z/6v/u//D/8v/0//P/8v/x//D/8P/w//D/8P/w
//D/8P/w/+7/7v/u/+7/7//w//H/8v/x//D/7//u//D/8P/w//D/8P/w//D/8P/w//D/
8P/w//H/8v/z//T/8//y//H/8P/z//T/9f/1//P/8//y//L/8v/z//L/8f/3//n/+f/6
//j/9//4//j/+f/9//7//P/9//3/+//7//j/+f/5//v//v///wAAAQAAAAAAAQABAAIA
BAAFAAUABQAEAAIAAgAAAPz/+v/4//r/+v/6//r/9v/1//T/8v/y//L/8v/y//T/8//y
//L/8v/y//H/8f/0//P/9P/1//X/7f/i/93/5//v//D/9////wUAEgAnADoASABXAGoA
eAB+AH8AewB0AGIARQAhAAYAAgAFAAIA/v/6//b/+v/8//j/9P/5/wAAAQD5//X/8//y
//H/7P/t/+3/7P/u//H/8//z/+//7v/u/+3/8P/w//H/8f/z//H/8//0//H/7v/v/+7/
7//w/+//8P/x//H/8P/w//D/8f/x//H/8//y//L/8//1//b/9v/2//f/+P/4//f/9f/z
/+//7f/y//T/9v/4//X/9P/z//P/8//0//X/9//4//j/9v/2//X/9v/2//b/+P/5//r/
/P/6//n/+v/8//v/+v/8//v///8AAAEAAgD9//3/+v/5//7/AAACAAYAAwAAAP/////+
//3//f/8//7///8BAAIA/v/8//r/+f/7//r/+v/6//f/9f/y//L/8f/v//D/8P/x//L/
8v/y/+7/6//o/+X/6f/q/+z/7P/t/+3/7f/u/+v/6v/q/+r/6//q/+r/6//p/+n/6f/p
/+v/7P/s/+z/7v/s/+r/7P/p/+j/6P/p/+f/6P/q/+v/6v/q/+r/6P/o/+j/6P/p/+j/
6P/m/+j/6P/n/+f/6P/r/+7/7//w/+v/6f/n/+X/6P/o/+n/6//r/+r/6v/r/+n/6P/n
/+f/7P/r/+v/7P/s/+v/6v/p/+3/7v/v//D/7f/r/+r/6//t/+j/6v/s/+v/7P/u/+//
7P/s/+v/6v/u/+//7//v/+v/6f/o/+n/6v/q/+r/6v/t/+7/7//v/+3/7P/q/+b/6P/p
/+r/6v/s/+r/6v/q/+j/6f/p/+f/6f/q/+v/6//p/+f/4v/m/+j/6v/s/+7/7//x//P/
8P/u/+3/7f/u/+//8v/z/+7/7P/q/+n/7f/w//L/9//1//L/9f/1//X/9f/1//f/+f/9
//7////8//v/+//6//3//f/9//7//f/7//n/9v/x//D/7//s/+z/7P/t/+7/7f/s/+j/
5//q/+r/6//s/+7/7v/u/+3/6f/o/+j/6P/p/+v/7P/r/+X/6f/l/9//3P/Z/9n/4f/m
/+n/8f/7/wYAFwAsAEIAVQBoAHgAgACDAIEAdABgAEsALQAKAPj/+//4/+7/5v/m/+j/
7v/2//b/8//4//f/7//r/+n/6P/n/+j/6//t/+7/7P/t/+3/6//o/+j/6f/p/+r/6v/r
/+v/6//p/+v/7P/t/+z/7//w/+7/7v/s/+z/7//v/+7/7v/x//P/9P/1//L/8P/v/+//
8v/0//X/9v/0//T/8//x//T/9f/0//X/+P/4//j/+P/2//b/9v/3//j/+v/8/////v/+
//z//P/8//7///8AAAQABQAGAAgABgAFAAYACAAMAA4AEwAVABQAFAAUABQAEgAVABUA
FwAaABoAGgAcABgAFAASABEAEwAVABgAGgAZABkAGgAaABgAFgAUABMAFAAUABUAFgAS
AA8ACwAKAAkABwAIAAgABwAGAAQAAgAAAP///v/9//z/+v/5//b/9f/z//H/8P/0//b/
+f/8//r/+P/3//f/9f/1//X/9f/1//b/9v/2//T/8v/w//L/8//0//b/+f/z//L/8v/x
/+7/7v/u/+z/7f/u/+//8f/w//D/7v/w//L/8f/x//L/8P/y//L/8v/y//P/9P/1//f/
9v/2//f/9f/y//D/7//x//L/8//1//X/8//y//L/9f/1//X/9f/4//j/+P/4//X/8//y
//P/9v/y//X/+P/1//T/9P/z//H/8v/y//L/9f/1//T/8//x/+//7v/v//L/8v/y//L/
9P/0//T/8//x//L/8v/w//L/8//0//T/8v/w//D/8P/y//P/8//x/+3/6v/y//D/8P/w
//D/9P/1//f/+f/1//T/9P/1//f/9//5//n/+f/4//f/9//3//j/+P/7//3/+v/9//3/
+f/5//n/+//+/wEAAQABAAMAAwAEAAQABAADAAIAAgADAAMAAwACAP7//P/6//b/9f/0
//T/9P/1//b/9P/1//X/9P/0//T/9P/0//T/8//w//D/8f/y//D/8f/x/+//9//1//P/
8f/o/+P/5f/l/+j/8f/7////CAAZACwAPABPAGIAcgCEAI8AhwB6AHIAYQA/AB4ABAD7
//z//P/2//L/9P/2//r//v/9//r/+/////r/9//1//P/8P/x//H/8P/x//P/9P/z//H/
8P/w/+//8//0//b/9//2//P/9P/0//b/9P/2//b/9v/2//T/9P/z//P/8v/y//X/9//4
//n/+P/2//X/9f/z//T/9P/0//j/+v/7//v/+v/5//b/9f/2//b/9v/2//T/9P/0//X/
8//0//X/9//7//z/+//8//7/AAABAAIAAgABAAAAAAACAAMABgAKAAkACAAKAAkACwAM
AA0ADgANAA8ADgAPABMAFAAVABgAFgAUABQAFQAXABcAGAAYABUAFQAWABYAEgAQAA4A
DQAQABAAEQASAA8ADQAKAAoABQABAAAA/v////7//P/6//n/9//1//P/9f/2//j/+P/2
//P/8P/u/+3/7P/s/+z/7//u/+7/7//s/+v/6v/p/+z/7v/v//D/7v/s/+r/7P/s/+z/
7f/v/+//8P/y//P/7v/s/+r/5v/n/+j/6f/r/+z/7P/q/+z/6//p/+j/6P/r/+7/7//w
/+z/6//q/+n/6f/o/+j/6f/p/+j/6P/p/+r/6v/q/+v/7v/t/+3/7v/t/+3/7f/t//D/
8P/w//D/7//t/+z/7f/t/+j/6v/s/+z/7P/t/+3/6//s/+z/7P/t/+3/7P/r/+j/5//n
/+n/6v/q/+r/6v/s/+z/7P/r/+j/6P/n/+T/5v/p/+z/7v/t/+r/6f/o/+j/6f/p/+f/
6f/s/+//8f/s/+v/6//q/+z/7f/t/+3/7f/t/+3/7f/s/+v/6v/o/+v/7P/t/+7/7f/t
/+//7//v//H/8//3//b/9f/1//b/9P/0//b/9v/3//j/+f/6//j/+f/4//b/9f/0/+//
7P/u/+7/7v/u/+r/5//l/+T/6v/u/+v/6v/p/+j/5v/m/+b/5v/n/+j/6f/q/+n/6P/n
/+b/5v/m/+b/5v/j/+L/4f/g/+j/8P/4/wAAEQAiADMARABOAFgAYgBsAGMAWgBRAEgA
NgAkAA==
         </WaveFormData>
      </LeadData>
      <LeadData>
         <LeadByteCountTotal>10000</LeadByteCountTotal>
         <LeadTimeOffset>0</LeadTimeOffset>
         <LeadSampleCountTotal>5000</LeadSampleCountTotal>
         <LeadAmplitudeUnitsPerBit>4.88</LeadAmplitudeUnitsPerBit>
         <LeadAmplitudeUnits>��V</LeadAmplitudeUnits>
         <LeadHighLimit>2147483647</LeadHighLimit>
         <LeadLowLimit>268435456</LeadLowLimit>
         <LeadID>II</LeadID>
         <LeadOffsetFirstSample>0</LeadOffsetFirstSample>
         <FirstSampleBaseline>0</FirstSampleBaseline>
         <LeadSampleSize>2</LeadSampleSize>
         <LeadOff>FALSE</LeadOff>
         <BaselineSway>FALSE</BaselineSway>
         <ExcessiveACNoise>FALSE</ExcessiveACNoise>
         <MuscleNoise>FALSE</MuscleNoise>
         <LeadDataCRC32>3589409063</LeadDataCRC32>
         <WaveFormData>
FgAWABYAGQAaABsAGAAYABUAEwASABAADQANAA0ACwAKAAkABwAHAAgABgAEAAQAAQAA
AP/////+//z/+//7//n/+f/4//j/+v/4//j/+f/3//f/9//3//f/9v/1//T/9v/5//7/
BQAHAAkACgAIAAgACwASABsAIQAlACYAJwAhABQACgAEAPf/4v/T/8j/u/+t/6T/ov+o
/7L/vf/F/8//1//e/+X/7v/x//P/8//z//P/8//y//H/8v/y//P/9f/5//f/9P/z//P/
8v/x//H/8v/y//X/9v/3//j/9v/2//f/9//4//n/+f/6//f/9v/1//T/9f/1//X/9v/3
//b/9//5//j/+P/3//b/+f/8//3//f/8//v/+v/5//3//f/8//z//v/////////8//z/
/v/9////AQACAAQAAwADAAQABAAAAAEA///8/wAAAgAFAAgABwAHAAkACAAGAAYABwAH
AAcABwAJAAsACgAKAAsACwANAAwADAANAA0ADQAOAA0ADgAPABAAEAANAAwADAALAAsA
CwALAAsACwALAAwADQALAAgABwAHAAgACQAIAAcACQAIAAcABgAGAAUABAADAAMAAgAB
AAEA/////wAAAAACAAMAAgADAAAAAAAAAAAA///+//7//f///wAAAQADAAAA//8AAP//
AQAAAAAAAAAAAAAAAAAAAP//////////AgADAAQABQACAAEAAQABAAIAAwAFAAYABwAH
AAcABwAFAAQABAAEAAUABQAFAAYACAAIAAgACAAKAAsADAANAAwACwAKAAkACAAIAAgA
BwAIAAgACQALAAkACAAIAAsABwAIAAkACgAHAAYABQADAAEAAgACAAAAAwAEAAYACAAG
AAYABgAFAAcABwAHAAUAAgABAP///P/+/wAAAwABAAIAAgACAAIA//8AAP///f///wEA
BAAGAAIAAgAAAPz//v8BAAIAAwAEAAUABgAIAAsACQAKAAoADAAPABEAEQAQABAAEAAQ
ABAAEQASABQAFgAYABgAGwAbABoAGAAXABYAGQAdAB4AHwAYABYAEgAPAA8ADgAOAA8A
DQALAAoACQAIAAkACQAIAAgACAAHAAYABAADAP///P/7//v/+//7//z//P/8//r/+f/5
//j/9//4//n/+v/6//X/9v/2//X/+P///wUACwAMAAoACgALABAAFwAfACEAHgAhACEA
FgAIAAAA8f/k/9//2P/N/8H/tP+q/6z/sP+1/7//yf/X/+T/7f/u//H/9f/1//X/9f/1
//b/9//6//z/+f/5//v/9//4//n/+//8//////8AAAAA///+//3//P/+/wAAAwAFAAIA
AQD///7//v/+//7//v////////8AAP7//P/8//3/AAACAAMABAABAAIAAQD//wAAAQAC
AAMAAgABAP///v8AAAEAAQABAAIABAAIAAkACAAHAAUABAAHAAcACAAIAAoADQANAAwA
CwAKAAoACgALAA0AEQASABEAEAAQAA8ADwAPABEAEwAWABYAFwAXABcAFgAWABcAFgAX
ABkAGQAXABcAFwAWABcAFgAWABUAFgAXABgAGQAXABUAFAATABIAEAAQABEADgANAAoA
BwAKAAoACgAKAAoACQAIAAcABwAGAAUABQAHAAcACAAIAAQAAwAAAP///v/+//7//v8A
AAAAAQABAP///v/9//3//////wEAAQD///7//v/+//7//v/+//7////////////+//3/
/P/7//7///8BAAMAAQABAAIAAgAFAAUABQAFAAQAAgABAAAAAwADAAMABAAIAAgACAAI
AAgABwAGAAUABwAHAAcABwAKAAoACgAJAAcABgAGAAcACQAIAAgACwAGAAYABgAGAAYA
BgAGAAUABwAIAAgABgADAAAA/v/8////AgAFAAcACQAJAAkABwAGAAUAAwAAAAAAAgAF
AAMAAAAAAAAAAAD//wIAAwADAAEAAQACAAIA/v8AAAIAAwAEAAUABgAEAAQABQAHAAkA
CgAKAAwADQAPAA8ADgAOAA4ADgAOABAAEgAVABgAGQAaAB4AHwAhACAAIAAgAB4AIQAh
ACEAHAAaABYAEwASABAADwAPAA4ACwAJAAcABwAJAAoACgAGAAYABQAEAAMAAwAAAP7/
/f/9//3//f/6//r/+v/4//r/+//7//v/+//7//v/+v/5//z/AAABAAQABwAJAAsADgAM
AAYACQAWAB0AIQAnACoAJwAfAA4A/v/4//P/7P/l/+L/1//F/7D/ov+i/6z/uf/B/83/
3//q/+3/7v/z//P/9P/1//b/9//5//n/+//8//v/+//9//n//P/9////AAAAAP/////+
/wAAAAAAAAAAAAAAAAEAAQAAAP///f/8//3//v///wAA////////AAAAAP7//v///wEA
AgACAAIAAQACAAEA/////////////wEAAQAAAAAA/v////////8CAAQACAAJAAgABwAF
AAQABgAHAAkACgAIAAsACwAKAAgACAAJAAoACwANABEAEgAPAA4ADgANABAAEQAUABcA
FgAWABcAFwAZABgAGAAZABoAGwAdAB0AGQAZABkAGAAaABoAGwAbABoAGQAYABcAFAAT
ABMAEwATABAADwAPAA4ADQAKAAcACAAIAAgACAAGAAUABAADAAUABAADAAMABQAFAAYA
BgAEAAMAAAD//wAAAAAAAAAA/v/+//////8BAAAA//////////8BAAEAAAD+//3//P/+
/wAAAgAEAP///f/7//n/+//7//v/+//+////AQADAAEAAQACAAIAAQABAAEAAQADAAIA
AgACAAMAAwADAAQABwAIAAkACgAKAAkACAAHAAkACQAJAAkACAAIAAgABwAJAAgACAAJ
AAkACAAIAAsABQAEAAMAAgAEAAQABAADAAEAAgACAAAAAQAAAAAAAAADAAQABQAFAAIA
AQAAAP3/AQADAAQABAACAAQABwAFAAEAAAD///7//f8AAAEAAQADAAEAAgAAAAAAAAAA
AAMABAAGAAkACQAKAAoADAANAA8ADwAOAA0ADAALAAoADwASABYAGgAYABgAGwAbABsA
GgAaABoAGwAfACAAIQAbABgAEwAPABAADgANAA0ADwANAAwACwAJAAkACAAGAAQABAAD
AAIAAAD///v/+P/5//n/+f/5//b/9v/2//T/8//z//L/8f/z//X/9//4//P/8v/w/+//
9v/9////BQAIAAYABAAHAAgADwAXAB0AHgAjACUAGAAGAPj/6//c/8//yP/D/7v/qv+e
/57/pv+t/7v/yf/N/9j/5//u/+v/7//t/+3/7f/t//D/8f/0//b/9P/z//T/7//z//X/
+P/6//n/+f/6//r/+P/2//T/8v/z//T/9v/3//X/9f/0//T/9f/2//f/+P/7//v/+//8
//v/+P/3//f/+P/6//v//P/6//z//P/7//v/+//7//v//f/9//z//P/6//v/+//7//3/
/v8BAAEA/v/9//v/+v///wEAAAACAAQABgAGAAYABgAIAAgACAAIAAkACgALAAwACwAK
AAkACAAKAAwADgAQABEAEgATABQAFgAWABYAFgAWABYAFgAWABUAFAATABIAEQAQAA8A
DgANAAwACwAKAAgABgAEAAIA///+//3//P/7//r/+f/4//r//P/+/wAA/v/+//7//v/+
//7//v/+/wIABAAGAAgABQAEAAMAAgAAAAAAAAAAAAIAAgACAAIA///+//3//P/+//7/
/v/+/wIAAAD8//7/BAAMABYAIAAiAB4AHgAkACgAJgAoACoAKgAoACYALAAyACoAHAAQ
AAYA+P/s/+b/4P/g/+j/9P/8/wYACgAJAAgABwAGAAUABAADAAIAAgACAAIAAgADAAQA
BQAGAAQABAAEAAQABAAEAAQABAACAAIAAgACAAQABAAEAAQABAAEAAQABAABAAAA///+
////AAABAAIAAgACAAIAAgACAAIAAgACAAQABAAEAAQAAQAAAP///v8AAAIABAAGAAgA
CAAIAAgACAAIAAgACAAIAAgACAAIAAYABgAGAAYACAAKAAwADgANAAwACwAKAA0ADgAP
ABAAEQASABMAFAASABIAEgASABMAFAAVABYAFAAUABQAFAAVABYAFwAYABgAGAAYABgA
FwAWABUAFAAUABQAFAAUABIAEAAOAAwACQAIAAcABgAGAAYABgAGAAYABgAGAAYABgAG
AAYABgAFAAQAAwACAAIAAgACAAIABQAGAAcACAAGAAYABgAGAAcACAAJAAoACAAIAAgA
CAAIAAgACAAIAAgACAAIAAgABgAGAAYABgAIAAgACAAIAAUABAADAAIABAAGAAgACgAJ
AAgABwAGAAMAAgABAAAAAwAEAAUABgAEAAQABAAEAAIAAgACAAIAAgACAAIAAgACAAIA
AgACAAQABAAEAAQAAwACAAEAAAABAAIAAwAEAAQABAAEAAQAAQAAAP///v8BAAIAAwAE
AAIAAgACAAIAAgACAAIAAgADAAQABQAGAAIAAAD+//z//f/+////AAAAAAAAAAAAAAIA
AgACAAIAAAAAAAAAAAD+//7//v/+/wEAAgADAAQAAgACAAIAAgAAAAAAAAAAAAEAAgAD
AAQAAQAAAP///v8AAAAAAAAAAAIAAgACAAIAAgACAAIAAgAAAAAAAAAAAP7//v/+//7/
AQACAAMABAABAAAA///+//7//v/+//7/AAAAAAAAAAACAAIAAgACAAIAAgACAAIAAAAA
AAAAAAD+//7//v/+/wAAAAAAAAAAAAAAAAAAAAAAAAAAAAAAAP///v/9//z//f/+////
AAACAAIAAgACAP///v/9//z///8AAAEAAgD///7//f/8//7//v/+//7/AAADAAcACQAJ
AAgACQAJAA0ADQAMAAwACgAKAAoADAANAA8AEQAQABQAGQAbAB0AGwAaABkAGAAeAB8A
IAAdABoAFwAVABQAEgARABEAEQARABAADwANAAsACgAIAAYACAAHAAYABQADAAAA/v/9
//3//f/9//z//P/8//r/+v/6//n/+P/3//r/+//7//v/+v/4//f/+v8BAAkADwASABIA
DgARAB4AKQAtACsALAAtACcAHgAOAPj/6f/g/9f/yv+9/6//rP+s/67/uP/F/8//1//f
/+b/6//w//P/8f/z//P/8//z//H/8f/z//T/9v/3//r/9//3//f/+P/4//r/+//9//7/
+//6//n/+P/4//j/+f/5//r/+//7//z/+v/6//r/+v/8//3//v8AAP///P/7//v/+v/6
//n/+P/5//z//f/9//z/+//6//n//P/9//3//v/+//////////7//v8AAP//AgADAAMA
BAADAAEAAAD+////AwAEAAQAAwACAAIAAgAEAAUACAAIAAoACgALAAsACQAJAAsADQAM
AAwADQANAA0ADAAMAA0ADAANAA8ADwAPAA8ADwAOAA0ADAAMAAsADQANAA0ADQAKAAkA
CQAJAAkACAAJAAsACwALAAkABwAJAAgABwAGAAcABwAHAAcABgAEAAIAAQADAAMABAAE
AAUABQADAAMAAAAAAAAAAAABAAIABAAFAAQAAgAAAP//AQABAAMAAwADAAIAAgACAAEA
AAD///7///8BAAMABQAGAAUABAADAAUABQAGAAcACQAJAAoACgAJAAkACQAJAAsACgAK
AAoACgAJAAgACAAMAAwADAAMAA0ADQANAA0ACwALAAsACwAMAAwADAALAAoACAAHAAcA
CAAIAAkADQAIAAgACAAIAAYABgAGAAUACAAKAAsACgAJAAgACAAIAAYABgAGAAUABwAH
AAcABQADAAMAAgAAAAIABAAHAAUABAAEAAQABAAEAAYABgAFAAcABwAIAAgABQAEAAMA
BAAGAAgABgAGAAYABgAEAAQABQAHAAoADAANABAAEAARABAADgAQABAAEAAQABIAFAAX
ABoAGAAYABsAGwAcABwAHQAeABsAHQAcABsAGQAYABUAEwATABIAEgATABIADwANAAsA
CwALAAoACAAFAAQAAgAAAAIAAwABAAAA///////////8//z//P/6//z//f/9//3//P/7
//r/+P/5//r/+P/7/wQACwAPAAsACgAMAAoACQAQABsAIQAjACYAKQAlABoACgAAAPn/
8v/r/+D/0//F/7L/pv+m/67/t//D/9P/3//g/+X/8P/3//f/+P/5//r/+//6//n/+v/6
//f/9//5//X/9//5//z//v/+//3//f/8////AAABAAIAAQAAAAAA///9//3//P/8//7/
/v/+//7//f/9//3//v8AAP7//v////3//v/+//7/AAACAAIAAQABAAEAAQABAAIAAQD/
//7///8BAAIAAwADAAQABwAHAAcABwAGAAYABQAFAAYABgAFAAcABgAEAAgACgANABAA
DQANAA8ADgAOAA4ADwAPABAAEQAUABcAFQAUABQAEwAUABQAFQAXABgAGQAbABsAGQAZ
ABkAGAAaABoAGwAbABkAFwAVABMAEwATABQAFQATABAADwAPAA8ADwANAAsACwAKAAkA
CAAGAAUABAADAAQABAAEAAUAAwADAAQABAABAAEA/////wEAAgADAAQAAwACAAIAAQAB
AAAA/////wEAAQADAAMAAgAAAP///v8AAAAAAAAAAP7//f/8//v///8BAAMABQABAP//
/v/9//3//f/+//7/AAABAAIAAwABAAAAAAAAAAIAAwAEAAYACAAIAAgACAAHAAcABwAH
AAgACQAKAAsACwAKAAkABwAKAAoACwANAAoACAAHAAkABgAGAAYABgAHAAgACQAJAAYA
BgAFAAIAAgACAAMABAADAAQABQAFAAMAAwADAAEABAAFAAUABAACAAIAAwD//wAAAgAE
AAYAAwAEAAMAAQD7//v/AAACAAQABAAEAAQABAAEAAQABQAHAAkADAAOABIAEQARAA8A
DAAOAA4ADgAOABIAFAAXABoAGAAWABcAFQAYABoAHQAgAB8AIQAgAB8AGQAYABUAEwAU
ABIAEQARABAADQALAAkACAAJAAkACAAFAAQAAgAAAP/////8//r/+v/7//z//f/5//j/
9//0//f/+f/6//v/+f/5//n/+P/z//T/+P/7//7///8DAAcACAAGAAQABwAOABcAHQAf
ACAAIwAdAA4AAAD8//f/7P/h/9j/zf+//6r/nv+k/67/tf+//8v/1f/g/+f/6v/t//P/
9P/1//b/9//1//X/9//4//j/+f/8//n/+P/3//f/9v/3//f/+P/4//v//P/9//7//f/8
//z/+//7//v/+v/6//r/+v/6//r/+f/5//n/+v/7//r/+//9//v//P/8//z/+v/8//z/
+//+////AAABAAMAAwACAAIAAgADAAMAAwAAAAAAAgABAAEAAQAAAAAAAwAFAAgACgAI
AAsACwAKAAwADAANAA4ADgAPABIAEgASABIAEwATABQAFQAYABsAGwAaABoAGQAbABoA
GgAbABoAGwAdAB0AGwAbABsAGgAaABoAGwAbABoAGQAYABcAGAAXABcAFwAVABIAEQAR
ABIAEwASABEAEQAQAA8ADgANAAsACQAHAAkACAAHAAcABwAHAAgACAAFAAUAAwADAAQA
BAAEAAQAAgACAAMAAwADAAIAAQABAP////8BAAEAAQAAAAAAAAABAAIAAwAEAAEAAQAB
AAEAAwADAAMAAwADAAMABAAFAAMAAwAEAAQABQAFAAUABQAFAAQABAAEAAcABwAHAAgA
CgAKAAoACgAJAAkACQAJAAsACwALAAsACgAKAAoACQAKAAoACwANAAwACgAJAAsAAwAC
AAEAAAAEAAYACAAJAAgACAAHAAQAAwACAAIAAgADAAQABQAFAAcABwAHAAUABQAFAAQA
AgABAAIABAABAAIAAgACAAIAAgAEAAYABAACAAAA/v8AAAIABQAJAAkACgAKAAwADQAP
AA8ADgAQABAAEAAQABAAEgAVABgAGQAaAB4AHwAcABoAGQAYABoAHQAdAB0AGgAaABgA
FwAVABIAEAAPABAADwAPAA8ADAALAAkABgACAAIAAQAAAAEAAQD+//z/+v/5//j/9//5
//r/+//6//j/+f/5//n/+f/5//n/+P/5//j/8v/1//j/9//9/wkADAAMAAwACwAQABsA
IQAhACQAKQAlABgABADy/+v/5v/b/9D/y//F/7L/pP+o/67/s/+//8n/0//e/+v/7v/v
/+//7f/t/+3/7f/v/+//8f/y//T/9f/4//X/8//z//T/9P/2//f/+f/6//j/+P/4//j/
+P/4//n/+f/5//n/+P/4//j/+P/4//j/+f/5//n/+v/8//r/+v/7//n/+v/6//r/+P/6
//r/+f/7//v/+//7///////+//7/AAABAAEAAQD//wAAAwADAAMAAwACAAIAAgABAAEA
AAAEAAcABwAGAAYABgAGAAYACAAIAAgACAAMAA4AEAASABIAEgASABIAFAAUABQAFAAS
ABIAEgASABUAFgAXABgAGgAaABoAGgAWABQAEgAQABAAEAAQABAADQAMAAsACgAGAAQA
AgAAAP3//P/7//r/+f/4//f/9v/4//r//P/+////AAABAAIAAAD+//z/+v/9/wAAAwAG
AAYABgAGAAYABgAGAAYABgAEAAIAAAD+//7//v/+//7/AAAAAAAAAAD6/wAAAgACAAIA
CAASAB4AIgAgABoAGgAeACIAJAAkACQAJAAgAB4AIAAgABgAEgAKAPr/7v/k/97/4P/s
//L/+P8EAAoACQAIAAcABgAEAAQABAAEAAYABgAGAAYABgAGAAYABgAGAAYABgAGAAYA
BgAGAAYABAAEAAQABAAEAAQABAAEAAQABAAEAAQAAQAAAP///v///wAAAQACAAAAAAAA
AAAAAgACAAIAAgAAAAAAAAAAAP7//v/+//7/AAAAAAAAAAD+//7//v/+//7//v/+//7/
AAACAAQABgAFAAQAAwACAAMABAAFAAYACAAIAAgACAAJAAoACwAMAAoACgAKAAoADAAM
AAwADAAOAA4ADgAOAA4ADgAOAA4ADwAQABEAEgAUABQAFAAUABEAEAAPAA4AEAAQABAA
EAANAAwACwAKAAgACAAIAAgACgAKAAoACgAIAAYABAACAAQABAAEAAQAAgACAAIAAgAE
AAQABAAEAAUABgAHAAgABQAEAAMAAgAFAAYABwAIAAYABgAGAAYACAAIAAgACAAIAAgA
CAAIAAYABgAGAAYABwAIAAkACgAHAAYABQAEAAYABgAGAAYABgAGAAYABgAFAAQAAwAC
AAQABAAEAAQAAQAAAP///v8AAAAAAAAAAAEAAgADAAQAAQAAAP///v/+//7//v/+//7/
/v/+//7//P/8//z//P/9//7///8AAP3//P/7//r//f/+////AAD+//7//v/+//z//P/8
//z//v/+//7//v/+//7//v/+//7//v/+//7//P/8//z//P/8//z//P/8//3//v///wAA
///+//3//P/+//7//v/+//z//P/8//z/+v/6//r/+v/8//z//P/8//v/+v/5//j/+f/6
//v//P/7//r/+f/4//n/+v/7//z//P/8//z//P/5//j/9//2//j/+P/4//j/+v/6//r/
+v/8//z//P/8//z//P/8//z/+f/4//f/9v/5//r/+//8//r/+v/6//r/+P/4//j/+P/4
//j/+P/4//j/+P/4//j/+P/4//j/+P/4//j/+P/4//b/9v/2//b/+P/4//j/+P/3//b/
9f/0//f/+P/5//r/+f/4//f/9v/5//r/+//8//v//f/9//7//P/+////AQAFAAYACAAK
AAcABgAHAAgADQAQABAAEAAVABUAFQAUABIAEgASABUAFwAZABcAGAAVABMAEgAQAA8A
DwAPAA0ADAALAAkACQAIAAYABAAEAAUABAADAAMA///8//r/+f/5//n/+P/4//j/9v/2
//f/9f/1//X/9f/3//j/+f/6//z/+//2//n/BwANAA4ADgAMAAsAEAAdACUAJQAqAC0A
JwAYAA4AAgDz/+b/2f/K/73/sf+q/6r/sP+4/7//yf/T/9n/4P/r//b/+f/1//P/8//z
//P/8v/x//L/8v/1//f/+//5//j/9//3//b/+P/5//v//P/8//z//P/8//n/+P/4//f/
+P/5//n/+v/8//z//P/8//z/+//6//r/+v/4//j/+f/7//z//P/8//7/AAAAAP///f/7
//n/9//7//3//v8AAP/////+//3//f/+/wEAAQADAAMAAgACAAEAAQACAAIAAwAHAAgA
CAAFAAQABAAEAAIAAwAGAAYACQAKAAwADQAKAAcABgAFAAgACgANAA8ADQAMAAwADQAL
AAsADAALAAwADQAOAA4ACwAKAAoACQALAAsACwALAAwACwALAAsACwAIAAcABwAKAAsA
CgAJAAgABgAEAAIAAwADAAMAAwAEAAQABAAFAAIAAQABAAAAAAABAAAAAQD+//7//v/+
//7//v//////AgACAAIAAwABAP/////9//7//v///wAAAAAAAAAAAAD//////////wEA
AQABAAEAAQABAAIAAwAEAAUABwAIAAYABQAEAAMABQAEAAQABAAHAAcABwAIAAcABgAF
AAQABgAHAAgACQAJAAkACQAJAAwADAAMAAsACgAIAAcABwAFAAQABAAHAAQABgAIAAoA
CAAIAAgABwAIAAoACwAKAAgABgAFAAQABQAGAAcABwAJAAkACQAHAAYABQADAAAAAAAC
AAUAAwADAAQABQAGAAMABAADAAEAAQABAAIAAgACAP7//P/+/wAAAgAEAAgACgANABEA
DwAOAAwADAAOABEAEgASAA8ADgANAAwAEQAUABgAHAAcABwAHwAfAB0AHAAcABwAHQAh
ACIAIwAdABoAFQARABEAEAAQABEAEAANAAsACQAHAAcABgAEAAMABAAEAAQAAQABAP7/
/P/9//3//f/9//7//v/+//z/+//7//r/+f/7//v/+//6//X/+v/6//f//P8BAAcADwAQ
AA4ADAAPABIAFwAdACMAJgAnACUAGgAMAAIA9f/o/+H/2P/J/7v/sP+q/6r/rv+5/8P/
z//b/+T/7f/2//f/9//1//X/9f/1//f/9//5//r/+v/7//7/+//5//n/+v/6//n/+f/6
//r//P/8//z//P/+//7//////wEAAQAAAAAA/v/+//7//v8BAAEAAQACAAEA/v/9//3/
//8AAAAAAAAAAAIAAgABAAMAAwADAAMABQAFAAQABAACAAMAAwADAAUABgAJAAkACQAJ
AAgACAAHAAcACAAIAAkADQAOAA4ACwAKAAoACgAMAA8AFAAWABQAFAAVABUAEwATABUA
FwAaABoAGwAbABkAFgAUABMAFgAXABkAGQAZABkAGQAYABUAFAAUABMAFgAXABgAGQAV
ABMAEgARABAADgAOAA8AEQARAA8ADQANAAwACwAKAAkABwAFAAMAAQAAAP////8BAAMA
BgAIAAYABQACAAEAAgACAAIAAgAAAAAAAQABAP///v/9//3//////wEAAQAAAP7//f/8
//z//P/8//z//P/9//7///////////////////8AAAEAAQABAAIAAgAFAAUABQAFAAcA
BgAGAAYABAADAAIAAgAGAAYABgAGAAUABQAFAAUABgAHAAgACQAMAAwADAALAAgABgAF
AAUABwAGAAYACQAGAAYABgAGAAUABAADAAEAAwAEAAQAAgABAAAAAAAAAAEAAgADAAMA
AwADAAMAAQD//////v/8//7/AAADAAEAAAAAAAAAAAAAAAIAAgABAP3/+/8AAAAAAAAA
AAAAAgAEAAcACwAKAAoACQAKAA0ADwAPAA4ADgAOAA4ADgAOABAAEwAWABgAGAAbABsA
GQAYABgAGAAaAB0AHQAdABkAGAAVABMAEQAOAAwACwANAAsACgAJAAcABwAGAAQAAAAA
AP///v8AAAEA///+//v/+//7//v/+P/4//j/9v/2//f/9//3//b/9f/0//L/+f/4//T/
9f/2//v/AQABAAQACgAKAAUACAAPABUAGQAeACEAHwAcABQABAD1/+z/4//U/8v/wf+w
/6T/qP+s/7P/v//J/9H/3P/n/+j/7f/1//T/8//y//H/7//v//H/8v/z//X/+f/3//b/
9f/1//T/9v/3//n/+v/5//j/9//2//b/9v/3//f/9//3//b/9v/2//b/9v/2//n/+f/5
//r/+P/2//b/9//1//b/9v/2//j/+v/6//n/9//3//f/9//3//f/9v/2//b/9//3//f/
9v/2//j/9//6//v/+//8//7///8BAAIAAAABAP///P///wAAAgAEAAMAAwAFAAQABgAG
AAcABwAGAAUABgAHAAkACgAMAA0ADwAOAA4ADwAPAA8AEAAPAA0ADQANAAwACQAIAAgA
BwAKAAsADAANAA4ADQANAA0ACAAEAAIAAQADAAMAAQD///3//P/7//r//P/9//7////8
//r/+P/3//T/8//z//L/9P/1//T/9f/z//L/8f/w//P/9P/2//f/9f/0//P/8//x//H/
8//z//T/9P/1//b/8//y//H/8P/w//H/8v/z//P/8//z//P/8f/x//L/8//0//X/9//4
//b/9f/0//P/9P/0//X/9v/3//f/9//4//j/+P/4//j/+v/7//z//f/7//v/+//7//z/
/P/8//v/+v/4//f/9//1//T/9P/3//T/9v/4//r/+f/4//f/9f/3//j/+P/2//X/9P/0
//T/9P/0//T/8//1//X/9f/z//H/8f/w/+7/8P/y//X/8//0//T/9P/0//D/8v/y//H/
8v/z//X/9v/2//b/9v/4//r//v/+//7//v8AAAEAAQAAAP7//v/8//7/AQADAAYACQAN
AA0ADQANAA0ADwASABEAEAARABIADwAKAAcAAgABAAEAAAABAAAAAAD+//z/+//6//n/
9v/2//f/9//3//H/7f/q/+f/7f/w/+7/7P/q/+j/6v/q/+r/6v/r/+z/7f/u/+z/6v/o
/+b/6P/q/+z/7v/x//L/8//0//f/+P/5//r/AAAGAAwAEgAMAAYAAAD6//D/5v/c/9L/
zf/I/w==
         </WaveFormData>
      </LeadData>
      <LeadData>
         <LeadByteCountTotal>10000</LeadByteCountTotal>
         <LeadTimeOffset>0</LeadTimeOffset>
         <LeadSampleCountTotal>5000</LeadSampleCountTotal>
         <LeadAmplitudeUnitsPerBit>4.88</LeadAmplitudeUnitsPerBit>
         <LeadAmplitudeUnits>��V</LeadAmplitudeUnits>
         <LeadHighLimit>2147483647</LeadHighLimit>
         <LeadLowLimit>268435456</LeadLowLimit>
         <LeadID>V1</LeadID>
         <LeadOffsetFirstSample>0</LeadOffsetFirstSample>
         <FirstSampleBaseline>0</FirstSampleBaseline>
         <LeadSampleSize>2</LeadSampleSize>
         <LeadOff>FALSE</LeadOff>
         <BaselineSway>FALSE</BaselineSway>
         <ExcessiveACNoise>FALSE</ExcessiveACNoise>
         <MuscleNoise>FALSE</MuscleNoise>
         <LeadDataCRC32>102998014</LeadDataCRC32>
         <WaveFormData>
AwADAAMAAwAFAAMAAQABAP7//f/8//v//P/8//z//f/6//z//P/+////AgADAAQAAwAD
AAQABAADAAMABAAEAAUABgAHAAgABwAGAAYABgAIAAgACAAIAAYABgAGAAcACAAOABYA
GgAcABoAGAAWABUADQAAAPL/4v/T/8r/w/++/8D/xf/M/9z/9/8JAAgA+P/i/8z/wf/B
/8H/yf/W/+H/6//2//z/AQAEAAQAAgADAAUABgAHAAgACQALAAkACQAKAAoACwALAAsA
CwAMAAwADQANAAwADAALAAoADAANAA0ADgAMAAwADAAOAA4ADgAOAA0ADgAOAA4ADgAN
AA0ADAAKAAsADAAMAAwACwAKAAkACAAIAAgABwAHAAgACAAHAAYABQAGAAUAAwADAAQA
BAAFAAMAAgACAAIAAgACAAEAAAD9//3//P/7//j/9//3//b/9//2//b/9f/z//D/7v/t
/+z/7P/s/+3/7f/t/+z/6//o/+j/6P/m/+f/6P/p/+r/6f/o/+f/5v/o/+j/6f/q/+n/
7P/t/+7/7v/w/+//8f/z//X/9v/5//r/+v/7//z///////////8AAAAAAQABAAEAAAAB
AAEAAwADAAMAAwABAAEA//8BAAQABAAEAAQAAwADAAQABAACAAMAAwADAAUABgAGAAcA
BQAEAAMABAAEAAQABAAEAAQABAAFAAUABQAEAAMAAgADAAQABAAFAAQAAwACAAIABAAE
AAMAAwABAAAAAAABAP//AAAAAAAAAAABAAIAAwAAAAAAAAABAAEAAQAAAAAAAQAAAAAA
AAAAAAAA///+/wEAAgADAAQAAQABAAEAAQACAAIAAgACAAAAAAAAAAAA/////wIAAAAB
AAIAAgADAAIAAgACAAQAAgABAAAAAAACAAIAAgACAAAAAAABAAEAAgACAAMABAADAAIA
AgABAAIAAgAEAAUABgAEAAQABAAEAAQABgAHAAgACwAMAA0ADgAMAAwADQAOAA8AEAAU
ABYAFQAUABEADgALAAkABQACAAAA/v/9//3/+//7//v/+f/3//f/9v/1//T/8//y//L/
8v/z//P/9v/4//z//f8AAP///v/+//3/AAAAAAEAAQAAAAAA/v/+/wAAAAAAAAAAAQAC
AAIAAgAAAAAA/v/+/wAAAwAGAAoADAAQABIAEAAOAA4AEQARAAoA/v/u/93/yv+7/7b/
uv+//8T/zP/f//v/EAAQAAAA6P/T/8n/x//H/8z/1//h/+j/7v/1//r//v8AAAEAAwAE
AAMAAgABAAEAAwADAAQABAAFAAUABQAFAAIAAgADAAMABQAGAAYABgAFAAUABAAEAAQA
BAAEAAYABgAGAAYABQACAAIAAgACAAMABQAGAAYABQAEAAIAAAACAAIAAgACAAQABAAD
AAMAAQAAAP7//P/9/wAAAQABAP///v/8//v//f/8//z//P/8//z/+//6//f/9//2//X/
9v/1//X/9P/x/+7/7P/p/+n/6P/o/+n/5f/k/+P/4//f/9//3v/d/93/3v/f/97/3f/c
/9v/2v/c/9z/3P/c/93/3v/g/+L/4v/k/+T/5P/m/+r/6//v/+7/7//v//H/9f/2//j/
+v/9//3//f/9//z//P/9//3/AQACAAUABwAEAAMAAgABAAMAAwABAAMABAAEAAQABAAB
AAEAAgACAAQABQAFAAUABQAEAAIAAQABAAIAAwAGAAYABgAGAAYAAgACAAMAAwAGAAYA
BgAGAAUABAACAAEAAgADAAQABgAGAAYABQAFAAEAAAAAAAEAAwAEAAQABAABAAEAAQAB
AAIAAgACAAMABQAFAAQABAABAAAAAAAAAAIABAAFAAYABQAEAAMAAgADAAMAAwADAAQA
BAAEAAQAAgACAAIAAgADAAMABgAEAAQABAADAAMABAAEAAQABgAEAAMAAgACAAIAAgAC
AAIAAwAEAAYABwAGAAQAAwACAAQABAAFAAUACAAGAAYABAAEAAQABAAFAAgACgAMAAsA
DAANAA4ADgAOAA8AEAASABIAFQAWABMAEgAPAAwADAALAAgABgAAAP7//f/9////////
//3/+//7//r/+f/1//P/8f/w//L/9f/3//z/+//+//7/AAACAAIAAwADAAIAAgADAAMA
AwACAP///v8BAAIAAwAEAAQABAADAAIAAgACAAAAAAAGAAcACAAMABAAEAASABIAEgAU
ABUAEQAGAPj/5v/V/8j/v/++/8L/yf/M/9T/5/8DABoAHAAMAPL/2//N/8n/x//M/9f/
4//s//T/+/8AAAQAAgADAAUABgAEAAQABAAFAAcABwAIAAgACAAHAAYABQAFAAYACAAJ
AAkACgAKAAoACgAJAAcABgAHAAgACQAMAAsACgAJAAcACAAIAAgACAAIAAkACQAIAAYA
BgAFAAQABwAIAAkACgAIAAYAAwABAAEAAgACAAIAAAACAAIAAQAAAAAA/////wAAAAAB
AAIAAQAAAP7//P/9//3//P/7//r/+f/5//j/9f/y//D/7f/t/+z/7P/t/+r/6P/m/+X/
5P/l/+X/5f/i/+L/4v/g/97/3v/e/97/3//g/+H/4v/h/+D/4P/g/+L/5v/o/+r/6//u
/+7/8f/x//H/8P/x//b/+P/7//7//v/9//z/+////wAAAgADAAQABAAGAAcABQAFAAUA
BQAGAAcABgAJAAkACAAHAAYABwAHAAgACAAKAAsACwALAAoACgAJAAkACgAKAAoADAAM
AAwADAAMAAoACgALAAsACgAKAAoACgAKAAoACQAJAAsACwALAAwACwAKAAgABwAGAAYA
BwAJAAcACAAIAAgABQAFAAUABQAFAAYABwAJAAoACQAHAAYABgAGAAcACAAJAAoACgAK
AAgACAAIAAgACQAJAAkACQAHAAYABQAEAAUABgAHAAgABwAHAAoACAAIAAgABwAHAAoA
CgAKAAwACwAJAAcABgAHAAgACQAKAAgACAAJAAkABwAGAAYABgAKAAwADAAKAAoACgAK
AAwADgAPABAAEwAUABUAFgAVABQAFAAUABQAFAAXABgAGAAYABYAFAAPAA0ACQAGAAQA
AgABAAEA/////////f/9//3//P/7//r/+f/4//j/+v/7//v//v///wIAAgAEAAMAAgAC
AAEAAwAEAAYABwAGAAYABAAEAAQABAAEAAQABQAGAAYABgAGAAYABAAEAAQABwAKAAwA
EAAWABYAEgASABQAFQAVAAoA/P/s/9v/yv+//77/wv/H/8r/0v/l////GgAmABYA+v/j
/9P/zf/L/87/1//h/+r/9P/7//7/AgACAAMABQAGAAQABAAEAAUABwAHAAgACAALAAsA
CwALAAgACAAJAAkACQAKAAoACgAKAAkABwAGAAcACAAJAAwADAAMAAwACwAIAAgACAAI
AAoACwALAAoACAAIAAcABgAIAAgACAAIAAYABgAFAAUABAAEAAMAAgAEAAYABgAFAAIA
AgABAAEAAwACAAIAAgACAAIA///8//r//P/8//z//P/6//r/+v/6//b/9P/y//D/7//u
/+3/7P/q/+j/5v/k/+T/5P/k/+T/5P/k/+T/5P/i/+D/3v/c/97/3v/e/97/3v/e/97/
3v/h/+L/4//k/+f/6P/p/+r/6v/q/+r/6v/t//D/8//2//v//v8BAAQABwAKAA0AEAAT
ABQAFQAWABgAGAAYABgAGQAaABsAHAAaABgAFgAUABAADgAMAAoACAAIAAgACAAHAAYA
BQAEAAQABgAIAAoACgAMAAwACAAEAAAA/P/6//L/5v/Y/8z/wP+8/8D/yv/a//D/DAAg
ACYAKAAeAAwA/v/4//b/8v/y//b/+P/2//b/9v/2//f/+P/5//r//P/8//z//P/6//r/
+v/6//v//P/9//7//f/8//v/+v/7//z//f/+/wAAAAAAAAAA/v/+//7//v8AAAAAAAAA
AP7//v/+//7/AAAAAAAAAAAAAAAAAAAAAP7//v/+//7/AAAAAAAAAAD9//z/+//6//v/
/P/9//7//f/8//v/+v/5//j/9//2//b/9v/2//b/9P/y//D/7v/t/+z/6//q/+j/6P/o
/+j/5//m/+X/5P/k/+T/5P/k/+H/4P/f/97/4P/g/+D/4P/i/+L/4v/i/+P/5P/l/+b/
6f/s/+//8v/0//T/9P/0//b/+P/6//z//P/8//z//P/+//7//v/+/wEAAgADAAQAAgAC
AAIAAgAEAAQABAAEAAQABAAEAAQAAgACAAIAAgAEAAQABAAEAAIAAgACAAIABAAEAAQA
BAAEAAQABAAEAAMAAgABAAAAAQACAAMABAADAAIAAQAAAAIAAgACAAIABAAEAAQABAAC
AAIAAgACAAQABAAEAAQAAgACAAIAAgAEAAQABAAEAAIAAgACAAIAAAAAAAAAAAADAAQA
BQAGAAUABAADAAIABAAEAAQABAAEAAQABAAEAAIAAgACAAIABAAEAAQABAACAAIAAgAC
AAQABAAEAAQABAAEAAQABAAEAAQABAAEAAIAAgACAAIAAQAAAP///v///wAAAQACAAIA
AgACAAIAAQAAAP///v///wAAAQACAAAAAAAAAAAAAgACAAIAAgACAAIAAgACAAAAAAAA
AAAAAQACAAMABAADAAIAAQAAAAEAAgADAAQABAAEAAQABAADAAIAAQAAAAEAAgADAAQA
AgACAAIAAgACAAIAAgACAAIAAgACAAIAAgACAAIAAgADAAQABQAGAAUABAADAAIABAAE
AAQABAACAAIAAgACAAAAAAAAAAAAAwAEAAUABgAFAAQAAwACAAQABAAEAAQABAAEAAQA
BAACAAIAAgACAAMABAAFAAYABQAEAAMAAgAEAAQABAAEAAQABAAEAAQABAAFAAYABwAJ
AAsADQAOAAwADQAOAA4AEAATABQAFAAWABQAEgAPAA4ACwAJAAYAAwABAAAA///9//3/
+//5//v/+v/5//j/9//2//b/9v/2//X/9//3//z//P/+//7//P/9//3//v8AAAEAAQAC
AAIAAAAAAAAA/v/+//7///8CAAIAAgACAAAA/v/+//7/AwAEAAoAEgAUABIAEAAOAA4A
DQAHAPz/8P/g/83/wv+5/7T/uP+//8j/3P/5/wkAAADq/9L/vP+1/7f/u//H/9b/4f/p
/+7/9P/3//j/+P/7//3/AAACAAIAAgACAAMAAQABAAIAAgAEAAUABgAHAAUABAAEAAMA
BQAGAAYABgAHAAcABgAGAAQABAAEAAYABwAIAAkACQAGAAYABgAGAAgACQAJAAgABgAG
AAUABAACAAIAAgACAAMABAAEAAUABAAEAAMAAgACAAQABAADAAIAAgABAAEAAQAAAAAA
AAACAAIAAQAAAP7//f/7//n/+v/5//n/+P/3//b/9v/1//L/8P/v/+//8P/w//D/8f/u
/+3/6//p/+n/6v/r/+r/6v/q/+r/6v/o/+j/6P/o/+n/6v/s/+7/7f/u/+3/7P/v//L/
8v/1//b/9//3//n/+v/6//v//P8AAAEAAgADAAMAAgACAAEABAAEAAYABwAHAAcABwAH
AAUABQADAAUACAAIAAgACAAFAAUABgAGAAYABwAHAAcACgAKAAkACQAGAAYABgAIAAgA
CAAIAAgABgAGAAcABwAIAAgACAAIAAgACAAHAAcABQAFAAUABgAHAAgACAAJAAUABAAE
AAUABQAGAAYABgAFAAUABQAFAAIAAgACAAMABwAHAAYABgADAAIAAgACAAMABAAEAAQA
BAAEAAQABAABAAEAAQABAAQABAAEAAQAAgACAAIAAgACAAMABwAGAAYABgAFAAUABQAE
AAMABAAFAAUABQAGAAUABAADAAIAAwAEAAYABwAHAAYABgAGAAQABAAFAAUABgAGAAYA
BwAHAAYABgAGAAYABgAIAAoACwAMAAsADAANAA4ADwAQABIAFAASABIAFQAWABQAFAAS
ABAADgANAAoACAADAAAA/v/9//7///8AAP//+//7//r/+f/4//f/9v/2//f/+f/6//7/
/P/+//3//v///wAAAgADAAYABgAHAAcABwAGAAMAAgAFAAYABwAIAAYABgAFAAQABQAG
AAUABgAKAAcACAAKAA4AFAAYABgAGAAYABcAEwAMAP7/7P/d/9D/x//C/8L/xf/K/9D/
4f/7/xAAEgAEAO7/1//L/8f/yf/O/9n/4//s//T//f8EAAYABQAFAAYABgAGAAYABgAH
AAkACQAKAAoACgAJAAgABwAJAAoADAANAAwADAALAAoACwALAAoACgAKAAoACgAMAAoA
CgAKAAkACwAMAA0ADgALAAsACgAIAAoACgAJAAgACQAKAAsADAAJAAgABgAFAAUABgAG
AAYABAAGAAYABQAGAAYABQAFAAUABAAEAAQAAwACAAAA/v/+//////////z/+//7//r/
+P/2//X/8//z//L/8v/z/+7/7P/q/+n/6P/p/+n/6f/n/+b/5f/i/+T/5P/k/+T/5v/m
/+b/5v/k/+T/5f/m/+j/7P/u//D/8P/y//H/8//2//f/9//5//3//v8AAAIAAgABAAAA
//8DAAQABgAHAAYABgAIAAkACwALAAsACwANAA0ACwANAAsACgAJAAgACAAJAAsADAAL
AAsACgAJAAwADAALAAsADAAMAAwADgALAAoACQAIAAcACAAKAAsACgAKAAoACgAJAAgA
BgAFAAYABwAIAAoACQAIAAYABQAGAAYABwAJAAcACAAIAAgABwAHAAcABwAGAAYABgAH
AAgABwAFAAQABAAEAAUABgAFAAYABgAGAAQABAAEAAQABAAFAAYABwAGAAYABgAGAAcA
CAAJAAoABgAFAAcABAAGAAYABQAFAAgACAAIAAoACQAHAAUABAAFAAYABwAIAAYABgAH
AAcABwAGAAYABgAKAAoACQAJAAYABgAGAAYABgAHAAoADAAOAA0ADgAPABAAEgASABMA
FAASABIAFQAWABQAFAASABAADwANAAkABgACAAAA/////wEAAQABAP///P/7//n/9//2
//X/9P/0//X/9//4//z//P/+//3//v8AAAAAAQABAAIAAgADAAMAAwACAP///v8BAAIA
AwAEAAIAAgABAAAAAQACAAEAAgAEAAMABgAIAAoAEAAUABQAFAAWABUAEQAGAPj/6P/X
/8j/v/++/8L/xf/I/9D/4////xYAHAAMAPL/2//N/8f/x//K/9P/3//q//T/+/8CAAQA
AwADAAQABAAEAAQABAAFAAcABwAIAAgABwAFAAMAAQACAAQABwAJAAgACAAHAAYABQAF
AAQABAAFAAYABwAKAAkACAAHAAUABwAIAAkACgAJAAkACAAGAAgACAAHAAYABgAGAAYA
BgAEAAQAAwADAAUABgAGAAYAAwAEAAMAAQACAAIAAQABAAEAAAAAAAAA/v/+//3//P/8
//3//f/9//v/+f/4//b/9v/0//P/8f/w/+7/7f/t/+n/6P/n/+f/5//n/+b/5f/i/+L/
4v/g/+D/4P/g/+D/4v/i/+L/4v/g/+D/4f/i/+X/6P/p/+r/6f/s/+z/7//y//P/8//1
//j/+v/9/wAAAgABAAAA//8BAAIABAAFAAQABAAGAAcABwAHAAcABwAJAAkABwAJAAcA
BgAFAAQABAAFAAcACAAGAAcABwAHAAgACAAHAAcACAAIAAgACgAJAAgABwAGAAYACAAL
AA0ADQAMAAsACgAKAAoACQAJAAsACwALAAwACQAIAAYABQAGAAYABwAJAAcACAAIAAgA
BwAHAAcABwAIAAgACAAJAAoACQAHAAYABgAGAAcACAAIAAgABwAGAAgACAAIAAgACQAJ
AAkACQAIAAgACAAIAAkACgALAAwACAAHAAkABgAHAAgACAAJAAwADAAMAA4ACwAJAAcA
BgAHAAgACQAKAAgACAAJAAkABwAIAAwADAAMAAwADAAKAAwADQAOABEAEgATABQAFgAW
ABcAGAAWABYAGQAaABoAGgAYABYAEQAPAAsACAAGAAQAAwADAAMAAwADAAEA/f/9//z/
+//8//v/+v/6//r/+//7//7///8CAAIABAAEAAQABQAFAAQABAAFAAUABwAIAAcACAAG
AAYABgAGAAcACAAIAAgACAAIAAYABgAEAAUABgAMABQAGAAaABoAGAAUABEAEQAMAAAA
9P/l/9T/x//C/8L/x//I/9L/5f8DAB4AKAAcAAAA5f/R/8n/yf/O/9n/5//y//r///8C
AAIAAgADAAUABgAHAAgACQALAAoACQAJAAgACwALAAsACwAIAAgACQAJAAkACgAKAAoA
DQANAAwADAALAAoACQAKAAwADAAMAAsACAAIAAgACAAIAAkACQAIAAoACgAJAAgABgAG
AAYABgAHAAgACAAJAAcABgAEAAIABAAGAAYABQAFAAYABgAHAAQAAgABAAAAAQACAAIA
AgABAP///P/6//r/+v/6//r/+f/4//f/9v/0//L/8P/u/+z/7P/s/+z/6v/o/+b/5P/i
/+L/4v/i/+T/5P/k/+T/4//i/+H/4P/i/+L/4v/i/+T/5P/k/+T/5//o/+n/6v/t/+7/
7//w//L/8v/y//L/9f/2//f/+P/7//7/AQAEAAcACgANABAAEwAUABUAFgAYABgAGAAY
ABsAHAAdAB4AHQAcABsAGgAWABQAEgAQAA8ADgANAAwACQAIAAcABgAGAAoADAAMAA4A
EAAOAAwACAAGAAIA/v/2/+z/4P/S/8T/vv/A/8b/0P/k//7/GAAmACgAIgAQAP7/+P/2
//T/8P/0//j/+v/6//r/+v/7//z//f/+//7//v/+//7//P/8//z//P/9//7///8AAP//
/v/9//z//f/+////AAD+//7//v/+//7//v/+//7/AAAAAAAAAAD+//7//v/+////AAAB
AAIAAgACAAIAAgABAAAA///+/wAAAAAAAAAA/f/8//v/+v/8//z//P/8//r/+v/6//r/
+P/4//j/+P/4//j/+P/4//b/9P/y//D/7v/u/+7/7v/t/+z/6//q/+j/5v/k/+L/4//k
/+X/5v/k/+L/4P/e/9//4P/h/+L/4v/i/+L/4v/j/+T/5f/m/+j/6v/s/+7/7//w//H/
8v/0//b/+P/6//v//P/9//7/AAAAAAAAAAABAAIAAwAEAAIAAgACAAIABAAEAAQABAAE
AAQABAAEAAQABAAEAAQABAAEAAQABAACAAIAAgACAAQABAAEAAQABAAEAAQABAACAAIA
AgACAAMABAAFAAYABQAEAAMAAgAEAAQABAAEAAYABgAGAAYABQAEAAMAAgADAAQABQAG
AAQABAAEAAQABAAEAAQABAAGAAYABgAGAAQABAAEAAQABgAGAAYABgAFAAQAAwACAAUA
BgAHAAgABgAGAAYABgAEAAQABAAEAAUABgAHAAgABgAGAAYABgAHAAgACQAKAAkACAAH
AAYABgAGAAYABgAHAAgACQAKAAkACAAHAAYACAAIAAgACAAIAAgACAAIAAYABgAGAAYA
CAAIAAgACAAHAAYABQAEAAUABgAHAAgABgAGAAYABgAGAAYABgAGAAgACAAIAAgABwAG
AAUABAAFAAYABwAIAAgACAAIAAgABgAGAAYABgAIAAgACAAIAAcABgAFAAQABQAGAAcA
CAAIAAgACAAIAAYABgAGAAYABwAIAAkACgAJAAgABwAGAAgACAAIAAgACAAIAAgACAAG
AAYABgAGAAcACAAJAAoABwAGAAUABAAHAAgACQAKAAkACAAHAAYABgAGAAYABgAIAAgA
CAAIAAYABgAGAAYACAAIAAgACAAIAAgACAAKAAoACgAKAAoADAAOAA8AEAAQABAADwAO
ABMAFAAUABQAFQAUABIAEQANAAoABgAEAAIAAQAAAP///f/7//n/+f/6//n/+P/3//T/
9P/0//X/9P/2//b/+P/5//z//f/+//3//f/+//7//////wAAAAD+//7//v/+//z//P/9
//7/AAAAAAAAAAD+//7//v///wYADAAQABIAFgAUABAAEAANAAUA+v/u/+D/z//C/7v/
uP+6/7//yP/a//X/BwACAPD/1v/A/7f/uf+7/8P/0v/f/+n/7v/2//v//P/6//z//f//
/wAAAgACAAIAAwABAAEAAgACAAQABQAGAAcABAAEAAUABQAFAAYABgAGAAcABwAGAAYA
BAAEAAQABgAJAAoACwALAAkACAAHAAYABgAHAAcABgAHAAgACAAIAAcABgAFAAQABgAG
AAUABQAEAAQAAwACAAIABAAEAAMABAAEAAMAAwABAAAAAAAAAAEAAgACAAIAAQABAAAA
///+//3//f/8//v/+v/6//n/+P/2//X/9f/1//T/8//z//P/8//y//H/8v/y//L/8P/w
//D/8P/w/+7/7v/u/+7/7//w//L/9P/y//T/9P/0//X/+P/4//v//P/9//3///8AAAAA
AQACAAUABQAFAAUABAAEAAUABQAGAAYACAAJAAkACQAJAAkABwAHAAUABwAJAAoACwAM
AAoACQAJAAgACQALAAwADQAOAA4ADQANAAsACgAJAAoADAAMAAwADAAIAAgACQAJAAgA
CAAIAAgACQAKAAoACwAKAAkACAAIAAkACgAKAAsABwAGAAYABwAHAAgACAAIAAkACQAJ
AAkABgAGAAYABwALAAsACgAKAAkACAAIAAgABwAIAAgACAAKAAoACgAKAAcABwAHAAcA
CgAKAAoACgAIAAgACAAIAAcABwAKAAgACQAKAAoACwAJAAgABwAIAAoACQAIAAgACAAI
AAgACAAKAAoACwALAAsACgAKAAoACQAIAAgABwAKAAwADAAMAAwADAAMAAwADgAPABAA
EwAUABUAFgAVABQAFAAUABQAFAAXABgAGAAYABYAFAAQAA0ACAAEAAMAAgACAAMAAQAB
AAEA///9//3//P/7//z/+//6//r/+P/5//n//P/+/wIAAwAGAAUABAAEAAMABQAGAAgA
CQAIAAgABgAGAAYABgAGAAYACQAKAAoACgAIAAgABgAGAAQACQAOABIAFgAYABgAGAAW
ABQAFwATAAwAAADw/9//zv/D/77/wv/H/8z/2v/x/wsAGAASAP7/5P/R/8f/x//N/9b/
4f/p//D/9v/9/wAABAAGAAcACQAKAAkACAAHAAcACQAJAAoACgALAAsACwALAAkACAAI
AAcACgAMAA0ADgANAA0ADAAMAAwADAAMAA4ADgAOAA4ADQAKAAoACgAKAAwADQANAAwA
CgAKAAkACAAKAAoACgAKAAwADAALAAsACQAIAAYABAAGAAgACAAHAAQABAADAAMABQAE
AAQABAAEAAQAAwACAP/////+//3//v/9//3//P/4//b/9f/z//L/8P/v/+//7//u/+3/
7f/q/+n/5//l/+X/5v/n/+b/5f/k/+P/4v/i/+L/4v/i/+T/5P/l/+b/5f/o/+n/6v/s
//D/8f/1//T/9f/1//f/+//8//7/AAADAAMAAwADAAIAAgADAAMABgAGAAgACQAJAAkA
CQAJAAkACQAHAAkADAAMAAwADAAKAAkACQAIAAkACwAMAA0ADAAMAAsACwAMAAwADAAO
AA4ADgAOAA4ADAAMAA0ADQAQABAAEAAQAA8ADgAMAAsADQANAA0ADgAQABAADwAPAAsA
CgAKAAsACwAMAAwADAAJAAkACQAJAAoACgAKAAsADwAPAA4ADgANAAwADAAMAA0ADgAO
AA4ADAAMAAwADAANAA0ADQANAA4ADgAOAA4ADQAMAAsACgAMAA0AEQAQAA8ADgAMAAsA
DgAOAA4AEAASABEAEAAQAA8ADgANAAwADQAOABAAEQAPAA4ADgAOAAwADAAOABAAEAAQ
ABAAEAASABMAFAAVABYAFwAYABoAGgAbABwAGwAaABwAHAAdAB4AHQAcABYAEwAOAAoA
CAAGAAUABQAFAAUABQADAAEAAQAAAP//////////AAD//////v8AAAIABgAHAAoACgAK
AAsACwALAAoACgAJAAwADAAKAAoACAAIAAgACAALAAwADAAMAAoACgAIAAgACAAJAAoA
DgAWABwAHgAcABoAFgAVABcAEgAGAPj/6//a/8v/wv/C/8f/zP/Q/+P/AQAYAB4AEgD4
/93/zf/J/8n/0P/d/+n/8v/6//3/AAAEAAYABwAJAAoACgAKAAoACwAJAAkACgAKAAwA
DQAOAA8ADgAOAA8ADwANAA4ADgAOAA8ADwAOAA4ADAAMAAwADgAPABAAEQARAA4ADgAO
AA4ADgAPAA8ADgAQABAADwAOAAwADAAMAAwADgAOAA0ADQAKAAoACQAIAAgACgAKAAkA
CgAKAAkACQAIAAYABQAEAAUABgAGAAYABAADAAEA///+//3//f/8//z/+v/5//f/9P/y
//H/8f/w//D/8P/x/+7/7f/r/+n/6v/q/+r/6P/q/+r/6v/q/+n/6P/n/+b/5//o/+r/
7P/r/+7/7//w//P/9v/2//n//P/9//3//////wAAAgAEAAgACQAKAAsADAAMAA0ADQAM
AAwADgAPAA8ADwAPAA8ADwAPAA0ADwARABIAEwAUABMAEwAUABQAEgATABMAEwAWABYA
FQAVABIAEgASABQAFAAUABQAFAAUABQAFQAVABQAFAAUABQAFgAWABUAFQATABMAEwAU
ABYAFgAVABUAEwASABIAEwATABQAFAAUABQAFQAWABcAFQAUABMAEwAXABcAFgAWABMA
EgASABIAEwAUABQAFAAUABQAFAAUABMAEwATABMAFQAWABcAGAAWABYAFgAWABMAEwAW
ABQAFQAWABYAFwAVABQAEwAUABUAFQAVABYAFgAWABYAFgAUABQAFQAVABYAFgAXABgA
FgAWABcAFwAZABoAGwAdABsAHAAdAB0AIQAiACMAJAAiACIAIwAjACIAIgAhACEAHgAd
ABoAFwASABAADQAKAAsACwAKAAkABwAGAAYABQACAAEAAAAAAAMABQAHAAgACgALAAsA
DAAOAA4AEQATABEAEQARABEADwAOABAAEAAQABAAEgASABIAEgARABAADwAOAA8AEAAR
ABIAFgAYABoAHAAfACAAIQAiAB4AHAAaABgACAD6/+z/3v/a/9j/1v/U/+H/7P/3/wIA
DQAYAA==
         </WaveFormData>
      </LeadData>
      <LeadData>
         <LeadByteCountTotal>10000</LeadByteCountTotal>
         <LeadTimeOffset>0</LeadTimeOffset>
         <LeadSampleCountTotal>5000</LeadSampleCountTotal>
         <LeadAmplitudeUnitsPerBit>4.88</LeadAmplitudeUnitsPerBit>
         <LeadAmplitudeUnits>��V</LeadAmplitudeUnits>
         <LeadHighLimit>2147483647</LeadHighLimit>
         <LeadLowLimit>268435456</LeadLowLimit>
         <LeadID>V2</LeadID>
         <LeadOffsetFirstSample>0</LeadOffsetFirstSample>
         <FirstSampleBaseline>0</FirstSampleBaseline>
         <LeadSampleSize>2</LeadSampleSize>
         <LeadOff>FALSE</LeadOff>
         <BaselineSway>FALSE</BaselineSway>
         <ExcessiveACNoise>FALSE</ExcessiveACNoise>
         <MuscleNoise>FALSE</MuscleNoise>
         <LeadDataCRC32>4088952258</LeadDataCRC32>
         <WaveFormData>
+f/5//n/+f/5//r/+v/6//r/+v/5//n/+v/6//r/+v/2//X/9f/2//n/+f/6//v/+v/6
//v/+//9//v/+//7//z//P/8//z/+//6//r/+f/7//z//f////3//P/8//z//f8DAAkA
DwASABQAFwAiACoAKAAoACgAFQD1/+D/2v/a/9T/xf+z/6H/hf9a/yb/Cf8P/yH/MP89
/1T/c/+U/7D/xf/W/+T/7v/2//n/+//9//7/AQADAAMAAwAFAAMABAAFAAYACAAIAAgA
CQAHAAgACAAIAAYABwAHAAcACgAKAAkACQAIAAgACAAJAAsACwAMAAwADAAMAAwADQAM
AAwADAANAA8ADwAPAA8ADgAOAA4ADwAPABAAEAAQABIAEgASABIAEQATABMAEwAWABgA
GQAcABsAHAAdAB4AIQAjACQAJAAlACUAJQAlACYAKQArACsALgAuAC4ALwAuACwALAAq
ACwALAAsACwAKQAoACcAJwAmACUAIgAgACEAIQAhACEAHgAeAB0AHAAeAB0AGwAZABkA
GQAaABgAGAAXABcAFAAVABUAFQAWABIAEgARABAAEQAQAA8ADgANAAwACwAJAAcABwAG
AAYABwAHAAYABgADAAMAAgACAAUABQAFAAUAAQABAAIAAgACAAIAAgACAAQABAADAAMA
AgABAAAAAQADAAIAAgACAAAAAAABAAIAAgACAAIAAwADAAMAAwADAAEAAQABAAEAAgAD
AAQABQAFAAMAAwAEAAMAAwADAAMABAAFAAYABwAFAAUABQAFAAYABgAGAAYABgAGAAYA
BgAEAAQABAAEAAUABQAGAAcABQAEAAMAAwAFAAUABQAEAAIAAgACAAEAAwADAAMAAgAE
AAQAAgACAAMAAwACAAEAAAAAAAAA/v8AAAAAAAAAAP7/////////AAAAAP/////9//7/
//////3////9//7/AAD+//7//v/+/wEAAgACAAMABAAEAAQABgAEAAQABQAFAAYABwAK
AAwACwAKAAkACAAIAAYAAwABAP//////////////////AAAAAAAA/v/+//v/+//6//r/
/P/8//v/+//9/wAAAQABAP////8AAAAAAQABAAEA///9//3//P/8//7//v/+//7/////
/wAAAAD+///////+/wAAAAAFAAcACQANAA4ADgARABwAKgAyADYAOgA3ACUACADy/+z/
8v/v/9//yf+v/4b/Uv8d/wf/F/8s/zn/SP9d/3j/mP+3/8z/2v/m//T//f8BAAMABAAH
AAYABQAEAAUABwAIAAkACgAKAAoACgALAAsADAAMAAwADgAPAA8ADwAOAA4ADQANABAA
EAAQABEADwAPABAAEAAQABAAEAARABQAFAAUABUAFQAVABUAFQAWABYAFgAXABcAGAAY
ABgAFwAWABUAFAAXABkAGQAZABkAGgAaABwAHwAgACEAIgAjACUAJgAmACgAKQAqACsA
LgAxADMAMwAyADIAMgAzADQANAA2ADYANAA0ADQANAAzADIAMQAxADMAMwAxADAALwAt
ACsAKQAqACoAKQAoACoAKQAnACUAJAAjACMAIAAgAB8AHwAcABsAGQAXABYAFAAUABMA
EgARABAADwAOAA0ADAALAAkACwALAAoACgAHAAcABgAGAAYABwAHAAgABwAHAAcABwAD
AAMABAAEAAYABgAGAAYABQAEAAIAAQACAAMABAAHAAUABAAEAAQAAAAAAAEAAgAEAAQA
BAAFAAMAAwADAAMABAAFAAYABwAHAAcABwAHAAYAAwACAAIABAAFAAYABwAGAAUABAAD
AAQABQAGAAcABgAGAAYABgAEAAQABAAEAAUABgAHAAgABwAFAAQAAwADAAQABQAHAAUA
BQAFAAQABAAEAAQAAwAFAAUABQAEAAQABAACAAIABAAFAAUABQACAAIAAgAAAAAAAAAA
AAAAAgADAAMAAwAAAAAA/////wEAAgADAAMAAQABAAAAAAAAAAAAAAADAAQABAAFAAQA
BAAEAAYACAAIAAkACQAJAAkACwAMAAsACgAJAAgABwAGAAQAAwABAAEAAQABAAEAAQAB
AAIAAgACAAAAAAD8//v/+f/4//n/+v/6//v//P/+//7//f//////AAAAAAAA///+//v/
+v/5//f/9v/5//r/+//8//z/+//7//r/+P/5//n/+P/8//7//////wMABQAEAAgADwAa
ACYALAAuAC4AKQAXAAIA8v/w//j/8//d/8P/o/90/0L/Ff8J/x//Mv87/0j/W/9y/5D/
r//G/9T/4v/u//X/9//5//r//f/9//3//f///wEAAgADAAQAAwACAAEAAQACAAQABQAG
AAQABQAFAAUABAAEAAMAAwAGAAYABgAHAAYABQAFAAQABgAGAAYABwAGAAYABgAHAAkA
CQAJAAkADAAMAAwADQAMAAwACwAKAAsADAANAA4ADQAPAA8ADwAPABAAEAASABUAFgAX
ABgAGAAZABkAGAAbAB0AHwAhACEAIwAkACMAJAAkACQAJQAnACgAKwAsACsAKgApACgA
KAAoACgAKQAnACcAJQAkACQAIwAiACEAIgAiACEAIAAeAB0AGwAZABoAGQAZABYAFAAT
ABMAEAANAAsACQAIAAgACAAHAAYAAwACAAEAAAABAAAA///9//3//f/8//z/+//7//r/
+v/7//v/+v/6//r/+f/4//f/9//3//j/+P/4//j/+P/4//b/9v/1//X/9f/1//X/9//1
//T/9P/0//T/9P/1//b/9P/0//T/9f/z//P/8//z//X/9f/1//X/9P/z//L/8f/y//H/
8v/0//P/8//z//P/8f/x//H/8f/x//H/8f/x//D/8P/w//D/8P/w//D/8P/w//D/8P/w
//L/8f/x//H/7v/u/+7/7//u/+3/7P/q/+v/7P/t/+3/7f/t/+3/7P/q/+r/6P/o/+z/
7f/t/+3/6v/q/+r/6P/p/+r/6//s/+v/6//q/+n/6P/o/+f/5//p/+r/6v/o/+j/6P/o
/+v/7P/s/+3/7v/u/+7/8P/u/+7/7//v/+//7//x//L/8v/y//L/8v/y//D/7f/r/+n/
6f/p/+n/6f/p/+n/6v/s/+z/6v/q/+f/5//m/+b/6P/o/+f/5//o/+r/6v/p/+f/5//o
/+j/6//r/+v/6f/n/+f/5v/m/+j/6P/o/+j/6f/p/+r/6v/q/+v/6//q/+r/7P/t/+//
8//3//b/9P/5/wIAEAAaAB4AHgAbAA0A9v/k/+D/6v/v/+H/y/+t/4L/Tv8d/wP/E/8s
/zn/RP9V/2r/hP+f/7T/xv/U/97/5f/r/+3/7v/x//H/8f/x//P/9f/2//f/+P/6//r/
+v/7//n/+v/6//r/+v/7//v/+//6//r/+f/5//z//P/8//3//f/9//7//v/+//7//v//
/wIAAgACAAMAAQABAAEAAQAEAAQABAAFAAMABAAEAAQABgAGAAYABgAHAAkACQAJAAkA
CgAKAAwADQAOAA8AEAATABMAFAAUABQAFwAYABkAGgAeACAAIgAkACYAJgAmACYAJwAo
ACkAKgAqACoAKgAqACsALAAtAC4ALAAsACwALAAqACgAJgAkACIAIgAiACIAHgAcABoA
GAAWABQAEgAQAA0ADAALAAoABQACAP///P/6//r/+v/6//v//P/9//7/AAAAAAAAAAAA
AAAAAAAAAAIAAgACAAIAAgACAAIAAgAAAP7//P/6//r/+v/6//r/+v/6//r/+v/4//j/
+P/4//r//P/8/wAABgAQABYAHgAmACwANgBEAFYAYABcAEwAMgAiABwAFAAAAOD/rv9q
/0r/Wv9k/2D/ZP90/4z/rv/Q/+T/7P/v//D/8f/y//X/9v/3//j/+P/4//j/+P/6//r/
+v/6//v//P/9//7//f/8//v/+v/8//z//P/8//z//P/8//z/+v/6//r/+v/8//z//P/8
//z//P/8//z//f/+////AAAAAAAAAAAAAAIAAgACAAIAAwAEAAUABgAGAAYABgAGAAkA
CgALAAwADgAOAA4ADgAQABAAEAAQABIAFAAWABgAGAAYABgAGAAZABoAGwAcABwAHAAc
ABwAGgAaABoAGgAaABoAGgAaABcAFgAVABQAFAAUABQAFAASABIAEgASABAAEAAQABAA
EAAQABAAEAAPAA4ADQAMAAoACgAKAAoABwAGAAUABAACAAIAAgACAAQABAAEAAQAAwAC
AAEAAAABAAIAAwAEAAQABAAEAAQABAAEAAQABAAFAAYABwAIAAYABgAGAAYABwAIAAkA
CgAIAAgACAAIAAgACAAIAAgACgAKAAoACgAHAAYABQAEAAQABAAEAAQABgAGAAYABgAF
AAQAAwACAAIAAgACAAIAAQAAAP///v8AAAAAAAAAAP7//v/+//7//P/8//z//P/+//7/
/v/+//3//P/7//r//P/8//z//P/8//z//P/8//r/+v/6//r/+v/6//r/+v/4//j/+P/4
//r/+v/6//r/+v/6//r/+v/6//r/+v/6//j/+P/4//j/9v/2//b/9v/3//j/+f/6//j/
+P/4//j/9v/2//b/9v/4//j/+P/4//b/9v/2//b/9//4//n/+v/4//j/+P/4//j/+P/4
//j/+v/6//r/+v/5//j/9//2//f/+P/5//r/+v/6//r/+v/4//j/+P/4//r/+v/6//r/
+P/4//j/+P/6//r/+v/6//j/+P/4//j/+P/4//j/+P/5//r/+//8//r/+v/6//r//P/8
//z//P/7//r/+f/4//j/+P/4//j/+f/6//v//P/6//r/+v/6//r/+v/6//r/+v/6//r/
+v/6//r/+v/6//z//P/8//z/+//6//n/+P/6//r/+v/6//r/+v/6//v//P/8//3//v8A
AAAAAgACAAAAAQABAAEAAwAFAAYABgAEAAQABAACAAMAAQAAAP///v/9//z/+//5//n/
+v/6//v/+v/7//v/+//6//r/+v/4//f/9//4//z//P/7//v/+f/6//r/+//9//3/+//7
//v/+v/6//r/+P/4//j/+f/7//z//P/8//v/+//6//r//v8BAAUACQANAA4AEAAXACIA
KAAqACwAKAARAO3/1v/U/9T/0P/D/6//nf+D/1j/JP8H/w3/I/8y/0H/Wv97/57/uP/J
/9b/5P/s//L/9//9////AAADAAMAAwADAAUAAwAEAAUABgAIAAgACAAJAAcACAAIAAgA
CAAJAAkACQAKAAoACQAJAAoACgAKAAsADAANAA8AEAAOAA4ADgAPABIAEgASABMAEQAR
ABEAEQASABIAEgATABMAFAAUABQAFAAUABQAFAAXABkAGQAZABsAHAAcAB4AHwAgACEA
IgAjACUAJgAmACYAJwAoACkAKgAtAC8ALwAwADAAMAAxADEAMAAxADAAMgAyADIAMgAw
AC4ALAArAC0ALQArACoAKAAnACYAJQAkACQAIwAiACMAIwAiACEAIAAfAB8AHAAdAB0A
HgAcAB0AGwAZABgAFgAWABUAFAAVABQAEwASAA8ADgANAAsACwALAAoACgALAAsACgAK
AAcABwAGAAYABwAHAAcABwAFAAUABgAGAAgACAAIAAgABgAGAAUABQAFAAUABQAHAAcA
BgAGAAYABgAGAAcACAAKAAoACgALAAkACQAJAAkABwAHAAcABwAIAAkACgALAAkABwAH
AAgACwALAAsACwALAAsACwALAAkACQAJAAkACwAMAA0ADgANAAwACwAKAAoACgAKAAoA
CgAJAAkACQAGAAYABgAHAAkACQAJAAgABgAGAAYABQAHAAcABwAGAAQABAACAAIAAwAD
AAIAAQABAAIAAwACAAAAAAAAAAAAAgADAAMAAwACAAIAAQABAAEAAgADAAMAAQABAAEA
AgABAAAAAAAAAAAAAAADAAQABAAFAAYABgAGAAgACgAKAAsACwAJAAkACwAMAAoACgAK
AAoACgAIAAUAAwAAAP///v/9//7///8AAAIAAAAAAP7//v/7//v/+v/6//v//P/8//3/
+//8//v/+f/6//v//f/+/wEAAQABAP///f/9//z//P/9//7///8AAAAA//////7/AAAB
AAEAAAACAAAAAQADAAcADQAQABAAEwAcACgALgAwADIALwAjAAwA9v/w//T/7//d/8f/
rf+G/1L/If8J/xf/LP85/0T/Wf92/5b/t//K/9r/6v/4//3///8BAAIABQAFAAUABQAH
AAcACAAJAAoACAAIAAgACQAKAAwADQAOAAwADQANAA0ADgAOAA0ADQAOAA4ADgAPAA8A
DwAQABAAEQASABMAFQATABIAEQARABMAEwATABMAFQAWABcAGQAWABYAFQAUABUAFgAX
ABgAFwAZABkAGQAbABwAHAAeACEAIgAjACQAJAAlACUAJAAnACkAKwAtAC4AMQAzADMA
NAA0ADQANQA4ADgAOgA6ADgAOAA4ADgAOQA4ADcANwA1ADUAMwAyADQAMwAyADEAMAAw
AC8ALgAtACsAKAAlACYAJQAlACIAIAAfAB8AHAAdABsAGQAYABYAFgAVABQAEgAQAA4A
DAAMAAwADAALAAkACQAIAAgACQAJAAgACAAHAAcABgAGAAYABQAEAAMAAgADAAUABgAE
AAQABAAEAAYABgAFAAUABQAFAAUABwAGAAQAAwACAAEAAgAEAAYABgAGAAYABwAGAAUA
BAADAAMAAwADAAMAAwADAAMAAwAFAAMAAwAEAAMAAwADAAMAAwADAAMAAwADAAMAAwAD
AAQABAAEAAQABgAGAAYABgAEAAQABAAEAAYABQAFAAUABgAGAAYABwAFAAUABQAEAAQA
BAAEAAMAAQABAAEAAAABAAIAAQACAAIAAwADAAMAAgACAAIAAAACAAIAAgACAAEAAQAA
AP//AAAAAP////8BAAIAAQABAAAAAAAAAAAAAAADAAQABAAFAAYABgAGAAgACAAIAAkA
CQAJAAkACwAMAAoACgAKAAoACAAGAAMAAQABAAEAAQABAAMAAwADAAQAAgACAAAAAAD/
/////v/+//7//v/9//3//f/+//3/+//8//3///8AAP////////3/+//7//r/+v/7//z/
/f/+//7//f/9//z//v///////v/+//7///8DAAUACQAMAA4AEwAcACYALgAwADAALQAd
AAQA9P/y//r/8//h/8n/q/9+/0z/Hf8L/x//Mv87/0j/W/9y/5D/sf/K/9r/5v/y//n/
+//9//7/AQADAAMAAwAFAAUABgAHAAgABwAGAAUABQAGAAgACQAKAAgACQAJAAkACgAK
AAkACQAMAAwADAANAAwACwALAAoACwAMAA0ADwAPAA4ADQANAA4ADwAQABEAEgASABIA
EwASABIAEQAQABMAFAAVABYAFAAVABQAEwAXABgAGAAaABsAHAAdAB4AHQAfACAAIAAk
ACUAJgAnACcAKQAqACkAKwAsAC0ALwAwADAAMgAyADAAMAAwADAAMAAwADAAMQAwAC8A
LAAqACsAKwArACsAKgAqACkAKAAmACUAIwAhACEAIQAiACAAHwAdABwAGAAXABUAEwAS
ABIAEgARABAADgAMAAoACAAJAAgABwAFAAMAAwACAAIAAwADAAIAAgABAAEAAAAAAP7/
/f/8//v//P/9////AAD///7//f/8//7//v/9//3//f/9//3////9//z//P/8//v//P/+
/wAA/v/+//7//////////////////////////f/9//3//f/+//3//v8AAP//////////
//////////8BAAEAAQABAAEAAAD///7///8AAAEAAgABAAAA///+/wAA/////////P/8
//z//f/7//v/+//6//v//P/9//3/+v/5//j/9v/3//j/9//4//j/+f/5//n/9v/2//b/
9P/2//b/9v/2//X/9f/0//P/9P/2//j/9v/2//b/9v/3//j/+P/5//z//P/8//7//v/+
///////+//3//v/+/wAAAAAAAAAA/P/6//f/9f/x//H/8f/x//P/8//z//T/9P/0//L/
8v/z//P/8v/y//D/8P/v/+//8v/0//T/8//z//P/9P/0//P/8//z//H/8//z//L/8v/y
//L/8v/y//P/8//0//T/8v/z//P/8v/w//D/8//3//3///8AAAIABQAKABYAIAAkACgA
KQAbAAQA8v/s//L/8//j/83/sf+G/1D/H/8H/xX/Lv83/0T/Vf9q/4b/p/++/87/2v/k
/+n/7//x//L/9f/2//f/+P/7//n/+v/7//z//P/8//z//f/7//z//P/8//7/////////
AAAAAP/////+//7//v///wEAAQACAAIAAAAAAAAAAQACAAIAAgADAAUABQAFAAUABQAE
AAMAAwAGAAgACQAKAAgACAAIAAgACQALAAsACwAPABAAEAASABIAEgASABIAFAAXABkA
GgAcABsAGgAcAB8AIAAhACIAIwAkACUAJgAnACgAKQAqACsALAAtAC4ALAAsACwALAAq
ACoAKgAqACwALAAsACwAKgAoACYAJAAhACAAHwAeABwAGgAYABYAFAASABAADgAMAAoA
CAAGAAIAAAD+//z/+f/4//f/9v/4//j/+P/4//r//P/+/wAAAAAAAAAAAAACAAIAAgAC
AAMABAAFAAYAAwACAAEAAAD9//z/+//6//z//P/8//z/+v/6//r/+v/8//7/AAAAAAYA
DgAWABoAIgAqADAAOgBIAFQAVgBIADAAHAAWAA4A/v/o/8T/hv9S/1L/Yv9e/1z/bP+E
/6L/xv/g/+z/7v/w//L/9P/2//j/+v/8//7//v/+//7//v/+//7//v///wAAAQACAAAA
AAAAAAAAAgACAAIAAgACAAIAAgACAAIAAgACAAIAAgACAAIAAgACAAIAAgACAAMABAAF
AAYABgAGAAYABgAGAAYABgAGAAcACAAJAAoACAAIAAgACAALAAwADQAOAA4ADgAOAA4A
EQASABMAFAAVABYAFwAYABgAGAAYABgAGwAcAB0AHgAcABwAHAAcABsAGgAZABgAGgAa
ABoAGgAYABYAFAASABQAFAAUABQAEgASABIAEgAQABAAEAAQABAAEAAQABAADQAMAAsA
CgAKAAoACgAKAAkACAAHAAYABAAEAAQABAAEAAQABAAEAAIAAgACAAIAAwAEAAUABgAG
AAYABgAGAAgACAAIAAgACAAIAAgACAAGAAYABgAGAAgACAAIAAgACAAIAAgACAAIAAgA
CAAIAAgACAAIAAgABgAGAAYABgAGAAYABgAGAAQABAAEAAQAAgACAAIAAgAEAAQABAAE
AAMAAgABAAAAAAAAAAAAAAD+//7//v/+//z//P/8//z//v/+//7//v/9//z/+//6//z/
/P/8//z/+v/6//r/+v/4//j/+P/4//r/+v/6//r/+f/4//f/9v/5//r/+//8//v/+v/5
//j/9v/2//b/9v/3//j/+f/6//n/+P/3//b/9//4//n/+v/4//j/+P/4//j/+P/4//j/
+P/4//j/+P/2//b/9v/2//j/+P/4//j/+P/4//j/+P/4//j/+P/4//j/+P/4//j/9v/2
//b/9v/4//j/+P/4//j/+P/4//j/9v/2//b/9v/4//j/+P/4//f/9v/1//T/9f/2//f/
+P/4//j/+P/4//b/9v/2//b/+P/4//j/+P/2//b/9v/2//j/+P/4//j/+P/4//j/+P/4
//j/+P/4//r/+v/6//r/9//2//X/9P/1//b/9//4//b/9v/2//b/9v/2//b/9v/4//j/
+P/4//b/9v/2//b/+P/4//j/+P/2//b/9//4//f/9//3//b/9//6//v//P/9//3//f/9
////AAAAAAAAAQACAAEAAAD///3/+//7//r/+f/4//f/9f/2//b/9v/1//b/9v/3//T/
9P/0//T/8f/x//L/9P/1//X/9v/3//b/9v/3//f/+f/3//f/9//0//T/9P/0//L/8v/z
//P/9f/2//f/+f/3//b/9v/2//3/AQAFAAcACgAOABMAHAAiACQAJgAmABEA7//Y/9L/
1P/O/8H/r/+d/4H/Vv8k/wP/Cf8f/y7/Pf9S/3H/lP+y/8X/0v/g/+z/8v/1//f/+f/6
//3/////////AQD//wAAAQACAAQABAAEAAUAAwAEAAQABAAEAAUABQAFAAYABgAFAAUA
BgAGAAYABwAIAAkACwAMAAsACgAJAAkACgAKAAoACwAMAA0ADgAPAA8ADgANAA0ADQAO
AA4ADgAQABAAEAAQABEAEwATABMAFwAYABgAGgAZABoAGwAcAB4AIQAjACQAJAAlACYA
JwAmACkAKwArAC4ALgAuAC8ALgAuADAAMAAuAC4ALgAuAC0ALAArACsAKwArACkAKAAo
ACcAJgAlACQAJAAjACIAJAAjACEAHwAeAB0AHQAaAB0AHQAeABwAHQAbABkAGAAWABYA
FQAUABMAEgARABAADQAMAAsACQALAAsACgAKAAcABwAGAAYAAwADAAIAAgAEAAUABgAH
AAMAAwAEAAQABgAGAAYABgAEAAQAAwADAAEAAQABAAMABAAEAAUABgACAAIAAwAEAAYA
BgAGAAcABwAHAAcABwAHAAcABwAHAAkACQAJAAkABwAFAAUABgAJAAkACQAJAAkACQAJ
AAkABwAHAAcABwAKAAoACgAKAAgACAAIAAgACAAIAAgACAAIAAcABwAHAAYABgAGAAcA
BwAHAAcABgAEAAQABAADAAUABQAFAAQABgAGAAQABAADAAMAAgABAAEAAgADAAIAAAAA
AAAAAAACAAMAAwADAAIAAgABAAEAAAAAAAAA//8BAAEAAgAAAAAAAAAAAAMABAAEAAUA
BgAGAAYACAAGAAYABwAHAAkACQALAAwACgAKAAoACgAGAAQAAQD///7///8AAAEA////
////AAAAAAAA/v/+//3//f/8//z/+v/6//n/+f/8//7//v/9//3//f/+//7/////////
/f/9//3//P/8//z//P/8//z//f/9//7//v/8//3//f/8//z//v8DAAUACQALAAwADAAR
ABwAKAAwADQANAAxAB0AAgDu/+z/8P/p/9X/vf+h/3T/PP8L/wP/F/8q/zX/Rv9h/4D/
oP+5/8z/3P/o//L/+f/9////AAADAAEAAQABAAMABQAGAAcACAAIAAgACAAJAAgACAAH
AAYACQALAAwADQANAAwACgAJAAwADAAMAA0ADQANAA4ADgAOAA4ADgAPABAAEAAQABEA
DwAPAA8ADwAQABAAEAARABMAFAAUABQAEgASABIAEgAVABcAFwAXABcAGAAYABoAHQAe
AB8AIAAhACMAJAAkACQAJQAmACcAKgAtAC8ALwAwADAAMAAxADIAMgA0ADQANAA0ADQA
NAAxADAALwAvADEAMQAvAC4ALAArACoAKQAoACgAJwAmACYAJQAjACEAHgAdAB0AGgAc
ABsAGwAYABUAEwARABAADwAQABAAEAAPAA4ADQAMAAkACAAHAAUABwAHAAYABgADAAMA
AgACAAMAAwACAAIAAwADAAMAAwD/////AAAAAAIAAgACAAIAAgACAAEAAQABAAEAAQAD
AAMAAgACAAIAAAAAAAEAAgAEAAQABAAFAAQAAwACAAEAAwADAAMAAwAFAAUABQAFAAUA
AwADAAQABQAFAAUABQADAAMAAwADAAUABQAFAAUACAAIAAgACAAGAAYABgAGAAgACAAI
AAgABwAFAAQAAwAEAAQABAAFAAUABQAFAAQABAAEAAQAAwAFAAUABQAEAAQABAACAAIA
AgADAAMAAwAEAAQABAACAAAAAAAAAAAAAQADAAQABQACAAIAAQABAAEAAgAEAAYABgAG
AAYABQAGAAYABwAIAAgACAAKAAoACgALAAsACwALAA0ADgAQABAAEAAQAAwACgAHAAUA
AwADAAMAAwAFAAUABQAGAAQABAACAAIAAwADAAIAAgAAAAAA/////wIABAAEAAMAAwAD
AAQABAADAAMAAwABAAMAAwACAAIAAAAAAAAAAAABAAEAAgACAAAAAQABAAAAAAAAAAEA
BQALABEAEgAQABMAGgAkAC4AMgA0ADUAKQASAPr/7v/y//H/3//H/7H/kP9c/yX/Cf8R
/yj/M/8+/1P/cP+S/7H/yv/Y/+T/7v/3//3///8AAAMAAwADAAMABQAFAAYABwAIAAoA
CgAKAAsACQAKAAoACgAKAAsACwALAAwADAALAAsACwAKAAkACQAKAAsADQAOAA4ADgAO
AA8AEgASABIAEwATABMAEwATABIAEgASABMAFQAWABYAFgAUABQAFAAUABUAFwAXABcA
GQAaABoAHAAbABwAHQAeACAAIwAlACYAJwAnACcAJwAqAC0ALwAvADIAMgAyADMAMgAy
ADQANAA1ADYANwA4ADUANAAzADMANQA1ADMAMgAyADEAMAAvACwALAArACoAKwArACoA
KQAmACUAJQAiACQAIwAjACAAHwAdABsAGgAWABYAFQAUABUAFAATABIAEQAQAA8ADQAL
AAsACgAKAAkACQAIAAgABwAHAAYABgAJAAkACQAJAAUABQAGAAYABgAGAAYABgAIAAgA
BwAHAAUABQAFAAcABwAGAAYABgAEAAQABQAGAAYABgAGAAcACQAJAAkACQAHAAcABwAH
AAcABwAHAAcABwAFAAUABgAHAAcABwAHAAkACQAJAAkABwAHAAcABwAKAAoACgAKAAkA
CAAHAAYACAAIAAgACAAIAAcABwAHAAYABgAGAAcACQAJAAkACAAGAAYABgAFAAMAAwAD
AAIAAwAEAAMABAAFAAUABAADAAQABAAEAAIAAgACAAIAAgACAAMAAwADAAQABAADAAMA
AQACAAMAAwAEAAUABgAIAAcABwAHAAYACAAJAAsACwALAAsACwAKAAgACQAKAAwACgAK
AAkABwAFAAQAAwABAAIAAgACAAMAAwACAAEAAQD+//7//v/9/wAA/v/+//7/////////
//8BAAEAAQACAAIAAQAAAP///v/+//7//v/+//7/AAAAAAAAAAD+//7//v/+/wAAAAAA
AAAAAgAEAAYACAAKAAwADgAQABgAIAAoADAAKQAiABsAFAANAAYA///4/9z/wv+o/47/
b/9S/w==
         </WaveFormData>
      </LeadData>
      <LeadData>
         <LeadByteCountTotal>10000</LeadByteCountTotal>
         <LeadTimeOffset>0</LeadTimeOffset>
         <LeadSampleCountTotal>5000</LeadSampleCountTotal>
         <LeadAmplitudeUnitsPerBit>4.88</LeadAmplitudeUnitsPerBit>
         <LeadAmplitudeUnits>��V</LeadAmplitudeUnits>
         <LeadHighLimit>2147483647</LeadHighLimit>
         <LeadLowLimit>268435456</LeadLowLimit>
         <LeadID>V3</LeadID>
         <LeadOffsetFirstSample>0</LeadOffsetFirstSample>
         <FirstSampleBaseline>0</FirstSampleBaseline>
         <LeadSampleSize>2</LeadSampleSize>
         <LeadOff>FALSE</LeadOff>
         <BaselineSway>FALSE</BaselineSway>
         <ExcessiveACNoise>FALSE</ExcessiveACNoise>
         <MuscleNoise>FALSE</MuscleNoise>
         <LeadDataCRC32>1701155124</LeadDataCRC32>
         <WaveFormData>
BgAGAAYACAAIAAgACAAIAAkABwAGAAYABQAFAAQAAwABAAAAAAABAAMAAgACAAIAAAAA
AAAAAAABAAAA///+//3//f/9//3/+//7//v//P/+//7//v////3//f/9//3//P/+/wEA
BQAKABEAGwAoADYAQgBXAG8AfQCEAJAAnwCeAI8AewBnAEwAHwDd/47/SP8w/0D/UP9a
/27/jP+m/73/zv/c/+X/7v/z//T/9v/2//f/9//7//z//P/+//3//f/+//7/AAAAAAAA
AQD//wAAAAABAAEAAQABAAIABAAFAAUABQAFAAUABQAFAAYABgAGAAcABQAFAAUABgAG
AAYABgAGAAUABQAFAAUABQAGAAYABgAJAAkACQAJAAkACwALAAsACwAMAA0ADQAOAA4A
DwAQABEAEgASABQAFQAWABcAFwAWABYAFQAVABcAGQAZABoAGQAaABoAHAAaABsAGwAa
ABgAGQAZABoAGQAXABYAFQATABIAEgARABIAEQAQAA8ADQANAAwADAAOAA4ADAALAA0A
DAALAAoACQAKAAoACgAMAAwADAAMAAoACQAJAAkACQAJAAkACQAJAAgABwAGAAYABgAE
AAQAAgACAAIAAgACAAAAAAAAAAIAAQABAAEA/v/+//7//v8AAAAAAAAAAAAAAAAAAP//
/P/7//v//f///////////////v/+//7/////////AAAAAP///////wAAAAAAAAAAAwAD
AAMAAwACAAEAAAD//wIAAgACAAIABQAFAAUABgAGAAYABgAGAAUABQAFAAUABQAFAAUA
BQADAAMAAwADAAUABQAEAAQAAgACAAIAAgAEAAMAAwADAAIAAQAAAP7///8AAAEAAgAA
AAAA/////////////////v/+//7//P/8//3//f/+//7//f/8//z//f/9//z//P/8//z/
/f/9//3//v/8//z//v/8//z//P/8/wAAAAACAAMAAQABAAMAAwADAAMABAAEAAcABwAH
AAcABQAHAAcABwAHAAcABwAGAAQABAAEAAQABgAIAAgACAAGAAYABQADAAIAAgABAAEA
AAD//////v8AAAEAAQAAAAAAAAAAAAAAAAAAAP///v/8//r/+P/3//j/+f/6//v/+f/6
//r/+v/6//v/+//7//v/+//8//r/+//9/wAABQAPAB4ALgA8AEsAYwB5AIQAigCXAKAA
mQCJAHUAXAA7AAUAuP9m/zD/MP9C/0z/Wv9u/4b/of+6/87/2//m/+//9P/2//b/9//3
//f/+P/4//r/+//7//z//P/8//z//P/9////AAAAAAEAAQABAAEAAgACAAMAAwADAAMA
AwADAAMAAgACAAIAAwAFAAUABQAGAAYABgAGAAYABwAHAAcABwAJAAoACgAKAAkACQAJ
AAkABwAJAAkACQALAAwADQANAAwADAANAA4ADwAQABAAEgATABQAFQAVABYAGAAZABsA
GwAdAB0AHgAfACAAIAAiACEAIwAkACQAIgAjACMAJAAmACUAJQAlACMAIgAiACEAIAAf
AB4AHQAfAB8AHgAeAB0AHAAZABcAFwAWABUAFAASABIAEQAQAA8ADgANAAwADAALAAsA
CwAIAAcABgAFAAcABgAFAAQABAAEAAIAAgAAAAAAAAAAAAAA/v/+//7//v/9//3//f/8
//z//P/8//z//P/8//z/+v/6//r/+f/6//n/+f/7//r/+f/4//f/9//2//b/9v/3//f/
9//4//b/9f/1//X/+P/4//j/+P/5//n/+f/5//f/9//3//f/+v/6//r/+v/5//n/+f/6
//z//P/8//z/+//7//v/+//9//3//f/9//3//f/9//3/+//7//r/+v/8//z//P/8//r/
+f/5//n/+//7//v/+v/6//r/+v/6//r/+v/5//n/+//7//v/+//4//j/+P/2//b/9//3
//j/+P/3//b/9v/1//X/9P/0//b/9v/3//f/9//2//b/9v/2//b/9v/4//j/+v/7//n/
+f/7//v//P/9////AAD///////////3/////////AAABAAIAAgD+//7//v/+/wAAAgAC
AAIAAAAAAP///f/6//r/+f/5//r/+f/5//j/+v/7//v/+v/8//z//P/8//v/+v/4//b/
8//y//H/8f/y//P/9P/1//X/9v/2//b/9v/3//f/9//3//f/+P/2//f/9//8/wMADwAc
ACoAOABNAGMAeQCIAJYApQCsAKMAjwB3AGAANQDz/57/Tv8m/zD/QP9G/1T/bP+C/5v/
tv/K/9X/4P/p/+z/7v/u/+//7//z//T/9P/2//f/9//4//j/+P/4//j/+f/5//r/+v/7
//n/+f/5//r/+v/7//v/+//7//v/+//7//7//v/+////////////AAD+//7//v/+////
////////AQACAAIAAgACAAEAAAD//wEAAwADAAMAAQACAAMAAwAGAAYABwAIAAsADAAM
AA4ADQAOAA8ADwASABQAFQAXABUAFwAXABgAGwAcABwAHgAfACEAIgAiACIAIwAjACQA
JAAjACMAIwAhACAAIAAfACAAHwAeAB0AGwAbABoAGgAbABoAFwAVABcAFgAVABQAEQAQ
AA4ADAALAAoACQAIAAYABQAFAAUABAADAAIAAQABAAAA///+//7//v/8//z//P/8//z/
/P/8//r/+v/6//r/+f/5//n/+P/4//j/+P/4//j/+P/4//j/+P/4//f/9v/1//X/9//3
//f/9//3//X/9P/0//T/9f/1//X/9v/4//f/9//3//b/9v/2//b/9//3//f/9//3//f/
9//3//j/+P/4//j/+f/5//n/+v/6//r/+v/6//v/+//7//v//f/9//3//f/9//3//f/9
///////+//7//f/8//v/+v/4//f/9//3//j/+f/6//r/+P/4//j/+P/4//j/9//3//n/
+f/5//n/+P/4//j/9v/4//n/+f/6//n/9//1//T/9f/1//T/9P/4//j/9v/2//b/9v/2
//r/+v/8//3/+//7//3//f/9//3//v/+//3//f/9//3///8BAAEAAQABAAEAAQAAAPz/
/P/8//z//P/+//7//v/+//7//f/7//z//P/7//v//P/7//v/+v/4//n/+f/4//b/9v/2
//b/+P/4//f/9v/z//L/8f/x//H/8f/x//H/8f/y//L/8v/0//X/9f/1//P/9f/0//L/
8f/z//T/9/8DABAAIAAwAEMAWQBzAIYAlgCrAMAAxQC7AKUAigBdABcAuv9a/yL/Jv88
/0b/UP9k/3z/k/+q/8D/z//a/+H/6P/s/+z/7f/t/+//8P/w//L/8//z//T/9P/2//b/
9v/3//f/+P/4//n/9//3//f/+P/2//f/9//3//j/+f/6//v/+v/6//r/+//7//v/+//8
//z//P/8//z//f/9//3//f///wAAAAAAAP////////////8BAAEAAQABAAIAAwADAAQA
BAAFAAYABwAIAAgACgALAAwACwANAA4AEQASABMAFAAVABYAFwAYABsAHAAdAB4AHwAg
ACEAIgAiACIAIgAiACUAJgAnACgAJgAmACYAJgAjACIAIQAgAB0AHAAbABoAGAAWABQA
EgAPAA4ADQAMAAkACAAHAAYAAgAAAP7//P/6//r/+v/6//v//P/9//7/AAAAAAAAAAD+
//7//v/+////AAABAAIAAAAAAAAAAAD9//z/+//6//z//P/8//z/+v/6//r/+v/8//z/
/P/8//7//P/8//7/BAAQACIAPABUAGYAeACUALQAzgDcANoAxgCsAJoAiABgABoAuv9U
/yr/Pv9I/0j/WP90/5D/sv/S/+b/8P/z//T/9f/2//j/+P/4//j/+v/6//r/+v/7//z/
/f/+//7//v/+//7//v/+//7//v8AAAAAAAAAAAAAAAAAAAAAAAAAAAAAAAAAAAAAAAAA
AAAAAAAAAAAAAQACAAMABAACAAIAAgACAAMABAAFAAYACAAIAAgACAAKAAoACgAKAAwA
DgAQABIAEgASABIAEgAVABYAFwAYABkAGgAbABwAHQAeAB8AIAAiACIAIgAiACIAIgAi
ACIAJAAkACQAJAAjACIAIQAgACAAIAAgACAAIAAgACAAIAAeAB4AHgAeABwAHAAcABwA
GwAaABkAGAAXABYAFQAUABMAEgARABAADgAMAAoACAAIAAgACAAIAAYABgAGAAYABAAE
AAQABAAGAAYABgAGAAYABgAGAAYACAAIAAgACAAIAAgACAAIAAoACgAKAAoADAAMAAwA
DAAKAAoACgAKAAoACgAKAAoACAAIAAgACAAGAAYABgAGAAYABgAGAAYABgAGAAYABgAG
AAYABgAGAAUABAADAAIAAAAAAAAAAAAAAAAAAAAAAP7//v/+//7//P/8//z//P/+//7/
/v/+//z//P/8//z//P/8//z//P/8//z//P/8//z//P/8//z/+v/6//r/+v/6//r/+v/6
//r/+v/6//r/+v/6//r/+v/8//z//P/8//v/+v/5//j/+P/4//j/+P/6//r/+v/6//j/
+P/4//j/+P/4//j/+P/4//j/+P/4//j/+P/4//j/+v/6//r/+v/4//j/+P/4//r/+v/6
//r/+v/6//r/+v/4//j/+P/4//n/+v/7//z/+v/6//r/+v/6//r/+v/6//j/+P/4//j/
+P/4//j/+P/4//j/+P/4//b/9v/2//b/9//4//n/+v/6//r/+v/6//r/+v/6//r/+v/6
//r/+v/4//j/+P/4//j/+P/4//j/+f/6//v//P/6//r/+v/6//r/+v/6//r/+P/4//j/
+P/6//r/+v/6//r/+v/6//r/+v/6//r/+v/6//r/+v/6//j/+P/4//r//P/+////////
/wEAAQABAAEAAgACAAMABQAFAAUABQAFAAUABQAFAAYABwAHAAYABAAEAAQABAAEAAQA
BAAEAAUABQAEAAQAAgABAAEAAAABAAEAAAAAAAEAAQAAAAAA/v/+//7//v8AAP///v/9
//r/+f/5//n/+//7//v/+//8//z//P/8//v/+//7//v//f/8//z//f///wQADQAbACgA
NABEAFsAcwB/AIIAjgCfAJ4AjwB7AGUASAAbANf/hP8+/y7/Qv9Q/1z/dP+Q/6z/wf/Q
/9r/5f/s//H/9P/4//j/+f/5//n/+v/6//z//f/9//7//v/+//7//v//////AAAAAAEA
AQABAAEAAgACAAMAAwADAAMAAwADAAMABAAEAAQABQAFAAUABQAGAAgACAAIAAgACAAH
AAYABQAHAAgACAAIAAcABwAHAAcACQALAAsACwALAAwADQANAAwADAANAA4AEQASABIA
FAATABQAFQAVABQAFgAXABkAFwAZABkAGgAbABwAHAAeAB4AHwAfAB4AHAAdAB0AHgAb
ABkAGAAXABcAFgAWABUAFAATABIAEQARABEAEAAQABEAEAANAAsADAAMAAwADAANAA4A
DgAOAA8ADgANAAwADgANAA0ADQAOAA0ADAALAAsACgAJAAgACAAIAAYABgAGAAYABgAG
AAYABAAEAAQABAADAAMAAwACAAIAAgACAAIAAgACAAIAAgACAAIAAQACAAEAAQADAAEA
AQABAAEAAwACAAIAAgAFAAUABQAGAAYABQAFAAUABgAGAAYABgAHAAcABwAHAAUABQAF
AAUACAAIAAgACAAHAAcABwAIAAgACAAIAAgACQAJAAkACQAJAAkACQAJAAkACQAJAAkA
BwAHAAYABgAGAAYABgAGAAYABQAFAAUABQAFAAUABAAEAAQABAAEAAIAAgABAAEAAQAB
AAEAAQAAAAAAAAD+//7//////wAAAgABAAAAAAABAAEAAAAAAAAAAAABAAEA//8AAAAA
AAAAAAIAAAAAAAAAAAAAAAAAAgADAAUABQAHAAcABwAHAAgACAAHAAcABwAHAAkACwAL
AAsACQAJAAkACAAGAAYABgAGAAYACAAIAAgABgAGAAUAAwAEAAQAAwADAAIAAQABAAAA
/v///////v8AAAAAAAAAAAAAAAD///7//f/8//v/+//7//v/+//7//n/+v/6//r//P/9
//3//f/9//v/+v/8//3/AQAEAAkAEwAeACoAOABHAF8AdQCGAJAAnQCkAJ0AiwB1AGAA
PwALAMD/bP80/zD/Qv9K/1b/bP+I/6P/vP/O/9v/6P/x//T/9v/2//f/9//5//r/+v/8
//v/+//8//z//f/+////AQABAAIAAgADAAMAAwADAAQABAAFAAUABQADAAMAAwADAAYA
BgAGAAcACQAJAAkACgAJAAgABwAGAAkACQAJAAkACQAKAAoACgALAAsACwALAAsADQAN
AA0ADQAOAA8ADwASABIAEwAUABMAFAAUABYAFwAYABkAGQAaABwAHQAfAB8AIQAhACIA
JQAmACYAKAAnACkAKgAqACgAKQApACoALAArACsAKwAnACYAJgAlACUAJQAlACUAIwAj
ACIAIgAjACIAHwAdAB0AHAAbABoAGAAYABcAFgAVABQAEwASABAADwAPAA8ADAALAAoA
CQAJAAgABwAGAAYABgAEAAQABAAEAAQABAAEAAIAAgACAAAA////////AAAAAAAAAAD/
//7//f/8//3//v///////P/7//v//f/9//3//f/9//3//P/8//z//f/9//3//v/8//v/
+//7//r/+v/6//r/+//7//v/+//9//3//f/9//7//v/+//7/////////AAD+//7//v/+
/wEAAQABAAEAAQABAAEAAQABAAEAAQABAAEAAQAAAAAAAAAAAAAAAAAAAP//////////
//////7//P/8//z//P/+//7//f/9//3//f/9//3//v/+//7//P/8//3//f/+//7//f/8
//z/+//7//r/+v/6//r/+//7//r//P/8//z//P/8//z//v////////8BAAEAAQABAAIA
AgADAAMAAwADAAUABwAHAAcABgAFAAQAAgABAAIAAwAEAAQABgAGAAYABAAEAAMAAQAC
AAIAAQABAAAA//////7//P/9//3//P/8//z//P/8//r/+v/5//j/+f/4//f/9//3//f/
9//3//X/9v/2//b/+P/5//n/+f/3//f/9v/2//f/+//+/wUADwAcACgANgBJAGEAdwCG
AJIAoQCqAKMAjwB5AGQAPwD//67/XP8s/zD/QP9I/1T/av+C/5n/tv/K/9f/4v/p/+7/
8P/w//H/8f/z//T/9P/2//f/9//4//j/9v/2//b/9//4//r/+//9//v/+//7//z//P/9
//3//f/9//3//f/9//7//v/+////AQABAAEAAgABAAAA///+/wAAAQACAAMAAQACAAIA
AgADAAMAAwADAAUABwAHAAcABgAGAAYABQAIAAgACQAKAAsADAAMAA4AEQASABMAEwAU
ABYAFwAZABcAGQAZABoAHQAeAB4AIAAhACMAJAAkACQAJQAlACYAKAAnACcAJwAjACIA
IgAhACEAIQAhACEAHwAfAB4AHgAdABwAGQAXABkAGAAXABYAFAAUABMAEgARABAADwAO
AAwACwALAAsACgAJAAgABwAHAAYABQAEAAIAAgAAAAAAAAAAAAAAAAAAAP7//v/+//3/
+//6//n/+f/6//v//P/6//r/+v/6//r/+v/6//n/+P/3//f/+f/3//f/9//3//j/+P/5
//r/+f/5//n/+v/6//n/+f/5//r/+v/6//r/+//7//v/+//7//v/+//7//z//P/8//z/
/f/9//3//v/+//7//v/+/wEAAQABAAEAAQABAAEAAQD//////////wEAAQAAAAAA/v/+
//7//v/+//3//f/9//////////7//f/8//v/+v/8//z/+//7//3//f/9//3//P/8//z/
+v/6//v/+//8//r/+f/4//j/9//5//z/+//6//n/+P/6//r//P/9//////8BAAEA////
/wAAAAABAAEAAQABAAMABQAFAAUAAwADAAMAAgAAAAAAAAAAAAIABAAEAAQABAAEAAMA
AQAAAAAA/////wAA//////7//v///////v/8//z//P/8//z//P/7//r/9//2//X/9f/3
//f/9//3//f/+P/4//j/9v/3//f/9//3//X/9v/2//f/9//4////CQAWACQANABJAGMA
fQCQAKAAsQDAAMMAswCbAIIAXQAXALz/Xv8o/yj/Pv9I/1T/av+A/5f/sP/G/9X/3v/n
/+z/8P/w//H/8f/z//T/9P/2//X/9f/2//b/+P/4//j/+f/3//j/+P/5//r/+//8//7/
/P/9//3//f/9//3//f/9//7//v/+////////////AAAAAAAAAAAAAAEAAQABAAEA//8A
AAAAAAACAAMABAAFAAMABQAFAAUABwAIAAkACQAKAAoACwAMAAsADAAMAA4AEQASABMA
EwAUABYAFQAWABkAGgAbABwAHQAeAB8AIAAjACQAJQAmACcAKAApACoAKAAoACgAKAAo
ACgAKAAoACYAJgAmACYAJAAkACQAJAAiACAAHgAcABgAFgAUABIADwAOAA0ADAAKAAgA
BgAEAAEAAAD///7//P/8//z//P/+//7//v/+/wEAAgADAAQAAwACAAEAAAABAAIAAwAE
AAYABgAGAAYABQAEAAMAAgABAAAA///+//7//v/+//7/AAAAAAAAAAAAAAIAAgACAAQA
DgAcADIATABgAG4AggCgALwAzgDSAMQAqgCUAIIAZAAwAOL/gP84/zb/Sv9K/1L/bv+K
/6j/yv/k//D/9P/2//j/+v/8//z//P/8//7//v/+//7///8AAAEAAgAEAAQABAAEAAQA
BAAEAAQABAAEAAQABAAEAAQABAAEAAQABAAEAAQABAAEAAQABAAGAAYABgAGAAgACAAI
AAgACAAIAAgACAAKAAoACgAKAAwADAAMAAwADAAMAAwADAAPABAAEQASABIAEgASABIA
FQAWABcAGAAaABoAGgAaABwAHAAcABwAHgAeAB4AHgAeAB4AHgAeABwAHAAcABwAHAAc
ABwAHAAbABoAGQAYABoAGgAaABoAGAAYABgAGAAaABoAGgAaABkAGAAXABYAFQAUABMA
EgASABIAEgASAA8ADgANAAwADAAMAAwADAAKAAoACgAKAAgACAAIAAgACgAKAAoACgAK
AAoACgAKAAsADAANAA4ADAAMAAwADAAOAA4ADgAOABAAEAAQABAADgAOAA4ADgAQABAA
EAAQABAAEAAQABAADgAOAA4ADgAOAA4ADgAOAAwADAAMAAwACgAKAAoACgAKAAoACgAK
AAgACAAIAAgABgAGAAYABgAEAAQABAAEAAQABAAEAAQAAgACAAIAAgAAAAAAAAAAAAIA
AgACAAIAAAAAAAAAAAAAAAAAAAAAAAAAAAAAAAAAAAAAAAAAAAACAAIAAgACAAAAAAAA
AAAAAAAAAAAAAAAAAAAAAAAAAAAAAAAAAAAAAAAAAAAAAAD+//7//v/+/wAAAAAAAAAA
/v/+//7//v/+//7//v/+/wAAAAAAAAAA/v/+//7//v8AAAAAAAAAAP7//v/+//7//P/8
//z//P/+//7//v/+//7//v/+//7//v/+//7//v/+//7//v/+//z//P/8//z//f/+////
AAD+//7//v/+//7//v/+//7//v/+//7//v/8//z//P/8//7//v/+//7//v/+//7//v/+
//7//v/+//7//v/+//7//P/8//z//P/9//7///8AAP7//v/+//7//v/+//7//v/+//7/
/v/+//7//v/+//7//v/+//7//v/8//z//v/+//7/////////AwADAAMAAwAEAAQABQAF
AAUABQAFAAcABwAHAAcABwAJAAgABgAGAAQABAAEAAYACAAIAAgACAAJAAcABgAGAAMA
AwACAAEAAQAAAAAAAQABAAAAAAAAAAAAAAAAAAAA///+//3//P/5//n/+f/5//v/+//7
//z//P/8//z//f/9//3//f/9/wAA/v///wEACAAPABsAKAA0AEIAVwBxAH8AhACQAJ8A
oACPAHsAZwBOACEA3/+M/0T/Lv9A/1L/XP9w/47/qP+//9D/2v/l//D/9f/0//b/9v/3
//f/+f/6//r//P//////AAAAAP7//v/+//////8AAAAAAQADAAMAAwAEAAMAAwACAAEA
AwADAAMAAwAGAAYABgAHAAYABQAEAAQABgAGAAYABgAHAAcABwAHAAcACAAIAAgACQAJ
AAkACQALAA0ADQANAA0ADgAPAA8AEAAQABEAEgARABIAEgAUABcAGAAZABkAGAAaABsA
HQAdAB8AHwAgACAAIAAfACAAHwAhACIAIgAhACEAIAAgAB4AHQAdAB0AGwAaABoAGQAW
ABUAFAATABMAEwASABIAEgASABAADwARABAADwAOAA4AEAARABIAEwASABEAEAASABEA
EQARABAADwAOAA0ADQAMAAsACgALAAwACwAMAAoACgAKAAoACgAIAAgACAAIAAcABwAH
AAQABAAEAAQABQAGAAcACAAGAAYABgAFAAYABQAFAAcABwAHAAcABwAFAAQABAAEAAcA
BwAHAAgACAAHAAcABwAIAAgACAAIAAsACwALAAsACQAJAAkACQALAAwADQAOAA0ADQAN
AA4ADAAMAAwADAANAA0ADQANAA0ADQANAA0ACwALAAsACwAJAAkACAAIAAoACgAKAAoA
CgAJAAkACQAHAAcABwAGAAgACAAIAAgACAAIAAcABwAHAAcABwAHAAQABAAEAAIAAgAD
AAMABAAGAAUABAAEAAMAAwACAAIAAgACAAMAAwADAAQAAgACAAIAAgACAAYABgAIAAkA
BwAHAAkACQAJAAkACgAKAAsACwALAAsACwANAA0ADQALAAsACwAKAAoACgAKAAoACgAM
AAwADAAMAAwACwAJAAYABgAFAAUABAADAAMAAgAEAAUABQAEAAIAAgACAAIABAAEAAMA
AgD///7//f/9//////////////8AAAAAAAAAAAEAAQABAP//AQAAAAAAAQABAAYADQAX
ACQANABCAFUAbQCDAI4AlgChAKYAmwCHAHMAWgAzAPP/ov9S/yz/OP9I/1D/YP96/5T/
rf/E/9T/4f/u//X/+P/6//r/+//7//v//P/8//7/AQABAAIAAgACAAIAAgADAAEAAgAC
AAMABQAFAAUABgAEAAUABQAFAAYABwAIAAkACAAIAAgACQAJAAkACQAKAAwADAAMAAwA
CwALAAsACwALAAwADAAMAA0ADQANAA0ADQAPAA8ADwARABIAEwATABIAEgATABQAFwAY
ABgAGgAZABoAGwAbAB4AIAAhACMAIwAlACUAJgAnACgAKAAqACsALQAuAC4ALAAtAC0A
LgAsACsAKwArACsAKgAqACkAJgAlACQAIwAlACUAJAAkACEAIAAdABsAHAAcABwAHAAa
ABoAGQAYABUAFAATABIAFAATABMAEwAQAA8ADgANAAsACgAJAAgACgAKAAgACAAIAAgA
CAAIAAgABgAGAAYABgAFAAUABQAEAAQABAAEAAYABgAGAAYABAAEAAQAAwAEAAMAAwAF
AAMAAwADAAMABQAEAAQABAAHAAcABwAIAAcABQAEAAMABgAGAAYABgAHAAcABwAHAAkA
CQAJAAkACgAKAAoACgAJAAkACQAKAAwADAAMAAwADQANAA0ADQANAA0ADQANAA0ADQAN
AA0ADQANAAwADAAMAAwADAAMAAwACwALAAsACwALAAsACgAKAAoACgAKAAoACgAJAAkA
CwALAAsACwAIAAgACAAGAAgACQAJAAoACgAJAAgACAAJAAkACAAIAAgACAAKAAoACgAK
AAoACgAKAAwADQANAA0ADwAPAA8ADwAQABAAEQARABEAEQARABMAEwATABEAEQARABAA
EAAQABAAEAAQABIAEgASABIAEgARAA8ADgAOAA0ADQAMAAsACwAKAAwADQANAAwACgAK
AAoACgAKAAoACQAIAAkACAAHAAcABgAFAAQAAwAFAAYABgAGAAQABQAFAAUABQAFAAYA
BgAHAAkADAAPABcAJAAyAEAAUQBnAH8AjgCYAKUArACpAJsAhQBuAFEAHQDQ/3r/Pv80
/0b/Uv9c/3L/jP+n/8D/1P/h/+r/8//6//7//v////////8AAAAAAgADAAMABAAEAAYA
BgAGAAcABwAIAAgACQAJAAkACQAKAAoACwALAAsACQAJAAkACQALAAwADQAPAA8ADwAP
ABAAEAAQABAAEAAPAA8ADwAPAA8AEAAQABAAEwATABMAEwARABMAEwATABUAFgAXABcA
GAAYABkAGgAbABwAHAAeACEAIgAjACMAIwAkACQAJQAmACkAKgAsACsALAAsAC4ALwAx
ADIAMgA0ADUANQA2ADQAMwAzADMAMgAyADMAMwAyADEAMAAvAC8ALwAuAC4ALwAuACsA
KQApACgAJwAmACUAJgAmACYAJAAiACAAHgAeAB0AHQAdAB4AHQAcABsAGwAaABkAGAAY
ABgAFgAWABUAFAATABIAFAASABIAEgAUABMAEwATABIAEgASABIAEgASABIAEgAQABAA
EAAPAA8ADwAQABMAEQARABEAEQAPAA4ADgAOABEAEQARABIAEgARABEAEQAUABQAFAAU
ABUAFQAVABUAEwATABMAEwAWABYAFgAWABcAFwAXABgAGAAYABgAGAAZABkAGQAZABkA
GQAZABkAGQAZABkAGQAZABkAGAAYABoAGgAaABoAHAAbABsAGwAZABkAGQAYABgAGAAY
ABgAFgAWABUAFQAVABUAFQAVABYAFgAWABQAFAAVABUAFgAYABcAFgAWABcAFwAWABYA
FgAWABcAFwAZABoAGgAaABoAGwAbABwAHgAfACAAIAAeAB8AHwAfACAAIAAhACIAIgAi
ACIAIgAfAB8AHwAgACIAIgAiACIAIQAgAB4AHQAcABwAHQAdAB4AHgAcABsAGwAaABoA
GgAcAB0AHQAdABkAFwAXABcAFQAWABYAFgAWABYAFgAWABYAFgAWABYAFgAWABgAGAAY
ABgAGAAYABgAGAAeACIAJgAqADkASABXAGYAegCOAKIAtgC6AL4AwgDGAJ8AegBVADAA
/f/M/w==
         </WaveFormData>
      </LeadData>
      <LeadData>
         <LeadByteCountTotal>10000</LeadByteCountTotal>
         <LeadTimeOffset>0</LeadTimeOffset>
         <LeadSampleCountTotal>5000</LeadSampleCountTotal>
         <LeadAmplitudeUnitsPerBit>4.88</LeadAmplitudeUnitsPerBit>
         <LeadAmplitudeUnits>��V</LeadAmplitudeUnits>
         <LeadHighLimit>2147483647</LeadHighLimit>
         <LeadLowLimit>268435456</LeadLowLimit>
         <LeadID>V4</LeadID>
         <LeadOffsetFirstSample>0</LeadOffsetFirstSample>
         <FirstSampleBaseline>0</FirstSampleBaseline>
         <LeadSampleSize>2</LeadSampleSize>
         <LeadOff>FALSE</LeadOff>
         <BaselineSway>FALSE</BaselineSway>
         <ExcessiveACNoise>FALSE</ExcessiveACNoise>
         <MuscleNoise>FALSE</MuscleNoise>
         <LeadDataCRC32>224411109</LeadDataCRC32>
         <WaveFormData>
FAAUABQAFAAXABcAFgAWABcAFgAVABQAFAAUABMAEgAQAA8ADwARABAAEAAQABAADgAO
AA4ADQAMAAwACwAKAAkACAAIAAgACAAIAAgACQAJAAkACgAKAAgACAAIAAcABwAHAAsA
DQATABsAJAAvADsASwBiAIEAmgCrALoAwwC0AJIAbwBVADwAHwD7/9L/rP+Y/5b/m/+e
/6z/v//Q/97/6P/w//f//P8AAAAA//8BAAIAAgAEAAUABQAFAAQABgAGAAcACQAJAAkA
CQAHAAcABwAHAAgACQAJAAkACQAJAAkACQAJAAkACQAKAAkACgAKAAkACQAJAAkACQAL
AAsACwALAAoACgAKAAoACgALAAsACwALAAsACwALAAwADAAMAAwADQAOAA4ADgAOAA4A
DwAQABEAEgASABMAFAAUABQAFQATABMAEwATABYAFgAXABgAFwAXABcAGQAZABkAGAAZ
ABcAFwAXABcAFQAVABYAFgATABMAEwATABMAEgASABEAEAAQABAAEAAQABAAEAAQABAA
DwAPAA4ADgAPAA8ADwAPAA8ADwAPAA8ADwAPAA4ADwAOAA0ADQANAAwACwAKAAoACgAK
AAkACQAJAAkACAAKAAkACAAIAAoACAAIAAgABQAFAAUABQAHAAcABwAHAAYABgAGAAYA
BAAEAAQABAAHAAcABgAGAAYABgAGAAYACAAIAAgACQAHAAcABwAHAAgACAAIAAgACwAL
AAwADAAKAAgACgAKAAsACwALAAsADQAOAA4ADgAOAA8ADwAPAA8ADwAPAA8ADQANAAwA
DAAMAAwADAAMAA0ADQANAA0ACgAKAAoACgALAAsACwALAAkACAAIAAgACgAKAAoACgAK
AAoACAAIAAgACAAIAAgACAAIAAcABgAGAAYABwAHAAgACAAIAAgABgAGAAcABwAHAAcA
BwAHAAcACAAGAAQABgAGAAYABgAGAAYACAAKAAoACgAKAAoACwANAA0ADQAOAA4ADgAO
AA4ADAAOAA4ADgAQABEAEgAUABMAEgARABAAEQASABQAFQATABIAEAAOAA8ADgAOAA4A
DQAMAAwACwALAA0ACwAKAAsACgAKAAoACgAJAAgACAAFAAQAAwACAAMABAAFAAYABAAF
AAUABQAEAAQABAAEAAYABQAFAAMAAQADAAkADwAaACUAMQA9AFAAawCGAJcApACxALAA
mAB1AFUAPAAhAAUA4P+0/5b/jP+P/5L/mv+p/7b/xv/Y/+b/7f/0//z/AAD//wEAAgAC
AAAAAQABAAEAAgAEAAQABQAFAAUABQAFAAcABwAHAAcABgAHAAcABwAJAAkACQAJAAcA
BwAHAAgABwAIAAgABwAJAAkACQAJAAsACwALAAsADAAMAAwADAAMAA0ADQANAA0ADQAN
AA0ADgAOAA4ADgANAA4ADgAOAA4ADgAPABAAEwAUABQAFQAWABYAFgAXABgAGQAaABsA
GgAaABsAHAAfAB8AHwAhACIAIwAjACUAIwAjACMAIwAlACUAJgAmACcAJwAnACcAJQAk
ACQAIwAiACIAIgAiACEAIAAfAB4AIAAfAB8AHgAbABsAGgAZABgAFwAWABUAEwATABMA
EgAQAA4ADAALAA0ADAALAAoACgAKAAoACQAJAAkACQAIAAgABwAGAAYABgAEAAQABAAF
AAUABQAFAAMAAwADAAMAAgACAAIAAgAAAAAAAAAAAP/////+//7//v/+//7//v/8//z/
/P/9//3//f/9//3/AAAAAAAAAAD/////AAAAAAAA/v8AAAAAAQABAAEAAQABAAIAAgAC
AAIAAwADAAMAAQABAAEAAQADAAMAAgACAAIAAgACAAIAAQABAAEAAQACAAIAAgACAAAA
///+//3//v/+////AAD///7//f/8//7//v/8//z//v/+//7//v/8//z/+//6//r/+v/7
//v/+P/4//j/+P/2//b/9//3//f/9//3//f/9//4//j/+P/4//j/+P/4//r//P/8//r/
+v/6//v//f/9//3//v/8//z//P/8//z//v/+//7/AQABAAEAAgAAAAAAAAAAAAIAAgAD
AAMAAAAAAP///v/7//r/+v/6//n/+P/4//f/+f/7//n/+P/3//b/9v/2//T/8//y//L/
7//u/+3/7P/u/+7/7v/u//D/8f/x//H/8v/y//L/8v/w//H/7//v/+//7//z//3/CAAT
AB8ALwBEAGEAegCRAKIArwCmAIYAXQA/ACYACwDr/8L/mP9+/3b/d/96/4T/kf+g/7D/
wv/Q/9f/3P/i/+T/4//l/+b/5v/o/+n/6f/p/+j/6v/q/+v/6//r/+v/6//t/+3/7f/t
/+z/7f/t/+3/7f/t/+3/7f/r/+v/6//s/+3/7v/u/+3/7//v/+//7//t/+3/7f/t/+7/
7v/u/+7/8P/x//H/8f/v/+//7//v//D/8P/w//D/7//w//D/8P/y//L/8//0//X/9v/2
//f/9v/2//b/9//6//v//P/9//z//P/9//7/AAABAAIABQAEAAUABQAHAAkACQAJAAkA
CQAJAAoACgAHAAcABwAHAAkACAAIAAcABAAEAAQABAADAAIAAQAAAAIAAQABAAAA/v/9
//v/+f/2//X/9P/z//H/8f/x//D/8P/u/+z/6//r/+r/6f/o/+j/6P/o/+f/6f/p/+n/
6P/m/+X/5P/k/+T/4v/i/+L/4//j/+P/4//h/+H/4f/h/+L/4v/i/+L/3v/e/97/3v/f
/9//3v/e/97/3v/e/97/3P/c/9z/3f/f/9//3//f/97/3v/e/97/3//f/+D/4P/g/97/
4P/g/9//3//f/9//4f/i/+L/4v/i/+P/4//j/+P/4//j/+P/4//j/+L/4v/i/+L/4v/i
/+P/4//j/+P/4P/g/+D/4P/d/93/3f/d/9//3v/e/97/3v/e/97/3v/g/+D/3v/e/9z/
3P/c/9z/3P/c/9v/2v/c/9z/3f/d/9v/2v/Z/9j/1v/W/9f/1//Z/9n/2v/a/9r/2v/a
/9r/3P/e/97/3P/c/9z/3f/f/9//3//g/97/3v/e/97/3P/e/97/3v/h/+H/4f/i/+D/
4P/g/+D/4P/g/+H/4f/g/+D/3//e/93/3P/c/9z/3P/c/93/3f/c/93/2v/Y/9X/1P/U
/9T/1v/V/9T/1P/R/9D/z//O/9D/0P/Q/9D/zv/P/8//z//S/9L/0v/S/9D/0f/P/83/
y//N/8//1f/g/+//+/8LACIAPwBcAHUAigCfAKYAjgBnAEMAJgAFAN3/sP+C/2T/Xv9h
/2T/av91/4T/lP+k/7D/u//C/8T/yP/L/83/zv/O/87/z//P/8//0P/S/9L/0//V/9X/
1f/V/9f/1//X/9f/1v/X/9f/1//Z/9n/2f/Z/9n/2f/Z/9r/2f/a/9r/2f/b/9v/2//b
/93/3f/d/93/3v/e/97/3v/e/9//3//f/9//3//f/9//4v/i/+L/4v/h/+L/4v/i/+T/
5P/l/+b/5//o/+j/6f/q/+r/7P/t/+7/7//w//H/8v/z//T/9f/2//f/+P/5//r/+//8
//3//v8AAAAAAAAAAAMABAAFAAYABgAGAAYABgAEAAQABAAEAAMAAgABAAAA/f/8//v/
+v/4//j/+P/4//X/9P/z//L/7//u/+3/7P/q/+r/6v/q/+v/7P/t/+7/7v/u/+7/7v/s
/+z/7P/s/+3/7v/v//D/8P/w//D/8P/v/+7/7f/s/+7/7v/u/+7/7f/s/+v/6v/r/+z/
7f/u//D/7v/u/+z/8P/6/woAIAA2AEQAVABqAIQAmACkAKoAmgB+AGYAVAA+ABoA6v+6
/57/mP+W/5L/mP+o/7r/0P/i/+7/8v/y//L/8v/y//T/9P/0//T/9P/0//T/9P/1//b/
9//4//j/+P/4//j/9v/2//b/9v/4//j/+P/4//r/+v/6//r/+v/6//r/+v/6//r/+v/6
//r/+v/6//r/+//8//3//v/8//z//P/8//3//v///wAAAAAAAAAAAAACAAIAAgACAAMA
BAAFAAYACAAIAAgACAAJAAoACwAMAA4ADgAOAA4AEQASABMAFAAWABYAFgAWABgAGAAY
ABgAGQAaABsAHAAaABoAGgAaABwAHAAcABwAHgAeAB4AHgAcABwAHAAcABwAHAAcABwA
GwAaABkAGAAXABYAFQAUABMAEgARABAADgAMAAoACAAIAAgACAAIAAcABgAFAAQABAAE
AAQABAAGAAYABgAGAAYABgAGAAYACAAIAAgACAAKAAoACgAKAAgACAAIAAgACQAKAAsA
DAAKAAoACgAKAAwADAAMAAwADAAMAAwADAAKAAoACgAKAAgACAAIAAgACAAIAAgACAAI
AAgACAAIAAYABgAGAAYABAAEAAQABAAEAAQABAAEAAIAAgACAAIAAgACAAIAAgAEAAQA
BAAEAAIAAgACAAIAAgACAAIAAgACAAIAAgACAAIAAgACAAIAAAAAAAAAAAACAAIAAgAC
AAIAAgACAAIAAAAAAAAAAAACAAIAAgACAAAAAAAAAAAA/v/+//7//v8AAAAAAAAAAAAA
AAAAAAAAAAAAAAAAAAAAAAAAAAAAAAAAAAAAAAAAAgACAAIAAgABAAAA///+////AAAB
AAIAAAAAAAAAAAAAAAAAAAAAAAIAAgACAAIAAAAAAAAAAAAAAAAAAAAAAAAAAAAAAAAA
AAAAAAAAAAACAAIAAgACAAAAAAAAAAAAAgACAAIAAgAEAAQABAAEAAIAAgACAAIABAAE
AAQABAADAAIAAQAAAAIAAgACAAIAAgACAAIAAgACAAIAAgACAAIAAgACAAIAAgACAAIA
AgACAAIAAgACAAIAAgACAAIAAgACAAIAAgACAAIAAgACAAIAAgACAAIABAAGAAYABgAG
AAYABwAHAAkACQAKAAoADAAMAAwADAANAAwACwALAA4ADwARABIAEQAQAA8ADgAQABEA
EQAQABIAEQAQAA8ADgAOAA4ADQAMAAwACwALAAsACQAIAAcABgAGAAYABgAHAAYABgAF
AAIAAQAAAAAAAgACAAIAAgADAAMAAwAEAAQABAAEAAQABQADAAEAAQAFAAsAFQAgACsA
NwBJAGQAgQCYAKcAtgC/AK4AjABpAEsAMgAXAPP/yP+g/47/kv+X/5z/rP+9/87/3P/k
/+z/8//2//r/+v/7//3//v/+//7/////////AAACAAIAAwADAAMAAwADAAMAAwADAAMA
BAAFAAUABQAFAAUABQAFAAcABwAHAAgABwAIAAgABwAJAAkACQAJAAsACwALAAsACwAK
AAkACAAKAAsACwALAAsACwALAAsADAAMAAwADAANAA4ADgAOAAwADAANAA4AEQASABIA
EwASABIAEgATABIAEwAUABUAFgAWABcAGAAXABcAFwAZABgAGQAZABsAGQAZABkAGQAX
ABcAGAAYABcAFwAXABcAFQAUABQAEwAUABQAFAAUABMAEgARABAAEgARABEAEAASABMA
EwATABQAEwASABEAEwATABMAEgAUABIAEAAPABEAEAAPAA4ADAAMAAwACwANAA0ADQAM
AAwACwAKAAoADAAKAAoACgALAAsACwALAAsACwALAAsACgAKAAoACgAKAAoACgAKAAkA
CQAIAAgACgAKAAoACgAMAAwADAANAA0ADQANAA0ADgAOAA4ADgAPAA8AEAAQABIAEAAS
ABIAEQARABEAEQARABIAEgASABIAEwATABMAEwATABMAEwATABMAEgASABIAEgASABIA
EQARABEAEQAQABAAEAAQAA8ADwAPAA8ADwAOAA4ADgAOAA4ADgAOAAwADAAKAAoADAAM
AAwADAAKAAoACQAIAAgACAAJAAkACQAKAAsADAAIAAgACQAJAAsACwALAAsACQAKAAoA
CgAKAAwACgAKAAoACgAIAAoADAAMAA4ADgAOAA8ADwAPAA8AEAAOAA4ADgAOABAAEgAS
ABIAEwATABMAFAAUABQAFAAUABQAFAAVABUAEgASABEAEAAQABAAEQASAA8ADgAOAA0A
DQAPAA0ADAALAAoACgAKAAoACQAIAAgACQAIAAcABgAGAAYABgAGAAQABQAFAAUABgAG
AAYABgAGAAUAAwADAAUACQAPABMAGgAlAC8AOwBOAGkAhACZAKwAuQC4AJ4AdwBXAD4A
JwALAOj/vP+c/5D/kf+U/5r/qf+6/8z/3v/o/+//+v8AAAAA//8BAAIAAgAEAAUABQAF
AAQABgAGAAcACQAJAAkACQALAAsACwALAAoACwALAAsADQANAA0ADQALAAsACwAMAAsA
DAAMAAsADQANAA0ADQALAAsACwALAA0ADgAPABAAEAARABEAEQARABEAEQARABIAEgAS
ABIAEQASABIAEgAUABQAFQAWABcAGAAYABkAGgAaABoAGwAcAB0AHgAfACAAIAAhACIA
IwAjACMAJQAoACkAKQArACsAKwArACsAKwArACwALAArACsAKwArAC0ALAAsACsAKAAo
ACgAKAApACgAJwAmACYAJQAlACQAIQAhACAAHwAeAB0AHAAbABkAGQAZABgAGAAWABQA
EwATABIAEQAQABAAEAAQAA8ADwAPAA8ADgAOAA0ADAAMAA4ADAAMAAwACwALAAsACwAJ
AAkACQAJAAoACgAKAAoACAAIAAgACAAHAAcABgAGAAQABAAEAAQABgAGAAYABwAFAAUA
BQAFAAQABAAEAAQABQAFAAYABgAIAAYACAAIAAkACQAJAAkACQAKAAoACgAKAAsACwAL
AAsACwALAAsADQANAAwADAAKAAoACgAKAAsACwALAAsACAAIAAgACAAJAAkACQAJAAcA
BgAGAAYABAAEAAQABAAGAAYABAAEAAIAAgACAAIAAgACAAEAAAACAAIAAwADAAIAAgAC
AAIAAAAAAAEAAQD///3//////wAAAAAAAAAAAAAAAAIABAAEAAQABAAEAAUAAwADAAMA
BAACAAIAAgACAAMABgAHAAgABwAHAAcACAAKAAoACgAKAAoACgALAAsACAAIAAcABgAH
AAYABgAGAAQAAgABAP////8BAP///v/9//z//P/8//r/+f/4//j/9//2//X/9P/0//T/
9P/0//L/8//z//P/9P/0//T/9P/y//H/8//x//H/8//3/wEADAAXAB8ALQBEAF8AfACP
AKAArwCqAIoAYwBFAC4AFQDz/8z/ov+C/3r/ff+A/4b/k/+k/7T/xP/S/9v/4v/m/+j/
5//p/+r/6v/s/+3/7f/t/+3/7v/t/+3/7f/t/+3/7f/u/+//8P/x//D/8f/x//H/8f/x
//H/8f/v/+//7//w/+//8P/w/+//8f/x//H/8f/v/+//7//v//H/8v/z//T/8v/z//P/
8//z//P/8//z//b/9v/2//b/9v/2//X/9P/2//b/9//4//n/+v/6//v//v/+//7///8A
AAEAAgADAAIAAgADAAQABwAHAAcACQAIAAkACQALAAwADQAOAA8ADwAPABAAEAANAA0A
DQANAA8ADgAOAA0ACgAKAAoACgALAAoACQAIAAYABQAFAAQAAQABAAAA///+//3//P/7
//n/+f/5//j/+v/4//b/9f/z//L/8f/w/+7/7v/u/+3/7//v/+//7v/u/+3/7P/s/+3/
6v/p/+j/6P/p/+r/6//q/+n/6P/n/+j/6P/o/+j/5P/k/+T/5P/l/+X/5P/k/+T/5P/k
/+T/5P/k/+T/5f/l/+X/5f/l/+b/5v/m/+b/5f/l/+b/5v/o/+b/6P/o/+f/5//n/+f/
5//o/+j/6P/o/+n/6f/p/+v/6//r/+v/6//r/+r/6v/o/+j/6P/o/+n/6f/p/+n/5v/m
/+b/5v/l/+X/5f/l/+f/5v/m/+b/5f/k/+P/4v/k/+T/4v/i/+L/4v/i/+L/4v/i/+H/
4P/g/+D/4f/h/97/3v/e/97/3v/g/+L/4f/g/9//3v/g/+L/5P/k/+L/4v/i/+P/5f/l
/+X/5v/m/+b/5v/m/+b/6P/o/+j/6f/p/+n/6v/o/+j/6P/o/+r/6v/r/+v/6v/q/+n/
6P/n/+b/5v/m/+X/5P/k/+P/4//l/+P/4v/f/97/3v/e/+D/3//e/97/2//a/9n/2P/a
/9r/2v/a/9r/2//b/9v/2v/a/9r/2v/Y/9n/1//X/9X/1f/Z/+H/7P/3/wUAEwAqAEcA
aACBAJYApwCqAI4AZQBBACQACQDl/7j/jv9u/2T/Z/9q/3L/f/+O/57/rv+6/8P/yP/O
/9L/0//V/9b/1v/Y/9n/2f/Z/9r/3P/c/93/2//b/9v/2//d/93/3f/d/+D/4f/h/+H/
4f/h/+H/4f/h/+H/4f/i/+P/5P/k/+P/4//j/+P/4//l/+X/5f/l/+b/5v/m/+b/5v/n
/+f/5//p/+n/6f/p/+r/6v/q/+r/7f/u/+7/7v/u/+7/7//w/+//8P/w//H/9P/0//T/
9f/2//f/+P/6//v//P/9//7/AAAAAAAAAAADAAQABQAGAAcACAAJAAoADAAMAAwADAAM
AAwADAAMAA4ADgAOAA4ADAAMAAwADAAJAAgABwAGAAMAAgABAAAA///+//3//P/6//j/
9v/0//P/8v/x//D/7//u/+3/7P/u/+7/7v/u//H/8v/z//T/8f/w/+//7v/x//L/8//0
//b/9v/2//b/9f/0//P/8v/w//D/8P/w//D/8P/w//D/8v/y//L/8v/y//T/9P/0//T/
+v8IABoAMABCAEwAXAB0AIwAmgCiAJoAhABoAFAAPAAiAPz/zv+o/5z/mv+U/5b/pv+4
/8z/3v/s//T/9f/2//f/+P/6//r/+v/6//j/+P/4//j/+v/6//r/+v/8//z//P/8//z/
/P/8//z//P/8//z//P/8//z//P/8//z//P/8//z//P/8//z//P/+//7//v/+/wAAAAAA
AAAAAAAAAAAAAAAAAAAAAAAAAAIAAgACAAIAAgACAAIAAgADAAQABQAGAAYABgAGAAYA
BwAIAAkACgALAAwADQAOAA4ADgAOAA4ADwAQABEAEgASABIAEgASABIAEgASABIAEwAU
ABUAFgAWABYAFgAWABcAGAAZABoAGAAYABgAGAAaABoAGgAaABkAGAAXABYAFQAUABMA
EgASABIAEgASAA8ADgANAAwADAAMAAwADAAKAAoACgAKAAgACAAIAAgACgAKAAoACgAI
AAgACAAIAAkACgALAAwADAAMAAwADAAMAAwADAAMAA4ADgAOAA4ADgAOAA4ADgAOAA4A
DgAOAA4ADgAOAA4ADgAOAA4ADgAMAAwADAAMAAoACgAKAAoACgAKAAoACgAKAAoACgAK
AAgACAAIAAgABgAGAAYABgAGAAYABgAGAAgACAAIAAgABgAGAAYABgAEAAQABAAEAAYA
BgAGAAYABQAEAAMAAgACAAIAAgACAAIAAgACAAIAAgACAAIAAgAEAAQABAAEAAIAAgAC
AAIABAAEAAQABAACAAIAAgACAAIAAgACAAIAAgACAAIAAgACAAIAAgACAAQABAAEAAQA
AgACAAIAAgACAAIAAgACAAIAAgACAAIAAAAAAAAAAAACAAIAAgACAAAAAAAAAAAAAAAA
AAAAAAACAAIAAgACAAIAAgACAAIAAgACAAIAAgAAAAAAAAAAAAAAAAAAAAAAAgACAAIA
AgACAAIAAgACAAIAAgACAAIAAAAAAAAAAAAAAAAAAAAAAAIAAgACAAIAAAAAAAAAAAAC
AAIAAgACAAIAAgACAAIAAAAAAAAAAAACAAIAAgACAAAAAAAAAAAAAgACAAIAAgACAAIA
AgACAAIAAgACAAIAAgACAAIAAgACAAIAAgAEAAUABAADAAIABAAFAAUABQAHAAgACAAI
AAgACAAIAAoACgAKAAsACwANAA4ADgAOAAwADAAMAAwADwAPAA4ADgAPAA4ADQAMAAwA
DAALAAoACAAHAAcACQAJAAgABwAGAAYABgAGAAUABAAEAAMAAgABAAAAAAAAAAAAAAAA
AAEA/////wAAAAACAAIAAgABAAMAAQD//wEACwATABwAKQAzAEMAXAB7AJIAowCyALsA
rgCKAGcATQA2ABkA9//M/6L/jv+Q/5X/mv+o/7n/yP/Y/+L/6P/v//b/+v/6//n/+//8
//z//P/9//3//f/+/wAAAAABAP//////////AQABAAEAAQACAAMAAwADAAEAAQABAAEA
AwADAAMABAAFAAYABgAFAAMAAwADAAMABQAFAAUABQAGAAYABgAGAAYABwAHAAcABQAF
AAUABQAIAAgACAAIAAkACgAKAAoACgAKAAsADAALAAwADAANAA4ADgAOAA8AEAARABIA
EwAUABQAFQAWABUAFQAVABcAGAAZABkAGwAYABcAFgAVABUAFQAWABYAFQAVABUAFQAT
ABIAEgARABAAEAAQABAAEAAQABAAEAAQAA8ADwAOABAAEQARABEAEgARABAADwAPAA8A
DwAOABAADgAMAAsADQAMAAsACgAMAAwADAALAAkACQAJAAgACgAJAAgACAAIAAYABgAG
AAUABQAFAAUABwAHAAcABwAEAAQABAAEAAMABAAFAAYABwAHAAYABgAGAAYABgAGAAgA
CAAIAAkACQAJAAkACQAMAAwADAAMAA0ADQAOAA4ADAAKAAwADAAPAA8ADwAPAA0ADgAO
AA4ADgAPAA8ADwAPAA8ADwAPAA8ADwAOAA4ADAAMAAwADAALAAsACwALAAoACgAKAAoA
CwALAAsACwAJAAgACAAIAAoACgAKAAoACgAKAAgACAAIAAgACAAIAAgACAAHAAYABAAE
AAUABQAFAAYABwAIAAQABAAFAAUABQAFAAUABQAFAAYABgAEAAQABAAEAAYACAAKAAoA
CAAIAAgACQAJAAkACQAKAAoACgAKAAoACgAMAAwADAANAA0ADQAOAA4ADgAOAA4AEAAQ
ABEAEQAQABAADwAOAAsACgAKAAoACQAIAAgABwAHAAkABwAGAAUABAAEAAQABgAFAAQA
BAABAAAA///+////AAABAAIAAAABAAEAAQACAAIAAgACAAAAAQABAP////8BAAcADwAY
ACUAMQA/AFQAbwCIAJsAqACzAKoAigBnAEsANAAZAPn/0P+m/4z/iP+N/5D/mP+p/7z/
zP/a/+T/7f/0//r//P/7//3//v/+//z//f/9//3/AAACAAIAAwABAAEAAQABAAEAAQAB
AAEABAAFAAUABQAFAAUABQAFAAcABwAHAAgACAAIAAcABQAHAAcABwAHAAcABwAHAAcA
CAAIAAgACAAKAAsACwALAAsACwALAAsACgAKAAoACgALAAwADAAMAAwADAANAA4AEQAS
ABIAEwASABIAEgATABYAFwAYABkAGAAYABkAGgAdAB0AHQAfACAAIQAhACMAIwAjACMA
IwAjACMAJAAkACMAIwAjACMAIQAgACAAHwAgACAAIAAgAB0AHAAbABoAHAAbABsAGgAZ
ABkAGAAXABQAEwASABEAEwATABMAEgAQAA4ADAALAAsACgAJAAgACAAIAAgABwAJAAkA
CQAIAAgABwAGAAYABgAEAAQABAADAAMAAwADAAUABQAFAAUABAAEAAQABAAEAAQABAAE
AAMAAwACAAIABAAEAAQABAAGAAYABgAHAAUABQAFAAUACAAIAAgACAAJAAkACgAKAAwA
CgAMAAwACwALAAsACwALAAwADAAMAA4ADwAPAA8ADQANAA0ADQAPAA8ADgAOAA4ADgAO
AA4ADQANAA0ADQAMAAwADAAMAAsACwALAAsACwAKAAoACgAKAAoACgAKAAoACgAIAAgA
CgAKAAoACgAIAAgABwAGAAYABgAHAAcACAAIAAgACAAGAAYABwAHAAcABQAIAAYABgAG
AAYABgAIAAoACgAMAAwADAANAA0ADQANAA4ADgAOAA4ADgAOABAAEAAQAA8ADwAPABAA
EAAQABAAEAAQABAAEQARABIAEgARABAADwAOAA4ADgALAAoACgAJAAkACwAJAAgABwAG
AAYABgAGAAUABAAEAAEAAAD///7//v/+//7//v/+/////////////v/9//z//v////3/
/f/9////AQAHABAAGwAlADEARgBfAHoAjwCgAK0AsACaAHMAUwA6ACMABwDg/7T/kP+C
/4P/iP+O/5v/rv++/87/2v/j/+j/7v/y//P/9f/2//b/9P/1//X/9f/2//j/+P/5//n/
+f/5//n/+//7//v/+//6//v/+//7//v/+//7//v/+f/5//n/+v/7//z//P/7//3//f/9
//3//f/9//3//f/8//z//P/8//7////////////////////+//7//v/+////AAAAAAAA
AAAAAAEAAgADAAQABAAFAAgACAAIAAkACQAJAAkACQALAAwADgAQAA8ADwAPABEAFAAV
ABUAFwAXABcAFwAXABUAFQAWABYAFgAXABgAGQAXABYAFgAVABQAFAAUABQAFQAUABMA
EgAQAA8ADwAOAA8ADwAOAA0ACQAHAAUAAwAFAAUABQAEAAQAAgAAAP//AQAAAP///v/8
//z//P/7//r/+f/4//b/+P/3//b/9v/4//b/9v/2//X/9f/1//X/9f/1//X/9f/0//T/
9P/0//L/8v/y//L/8f/x//D/8P/u/+7/7v/u//D/8P/w//H/8f/x//H/8f/0//T/9P/0
//P/8//0//T/9P/y//T/9P/3//f/9//3//X/9v/2//b/9v/3//f/9//3//f/9//3//f/
9//2//b/9P/0//T/9P/z//P/8//z//T/9P/0//T/8//z//P/8//z//L/8v/y//L/8v/y
//L/8P/w/+7/7v/u/+7/7v/u/+7/7v/t/+z/7P/s/+3/7f/s/+z/7P/s/+z/7P/t/+3/
7f/t/+3/7f/v//D/8P/w/+7/7//w//D/8v/z//P/8//y//L/8f/w//L/8//z//P/9P/0
//X/9f/0//T/9f/1//b/9v/3//f/9P/z//L/8f/w/+//7//v/+//7v/t/+z/7P/r/+r/
6v/q/+r/6v/q/+j/5v/k/+L/4v/i/+L/4v/i/+L/4P/g/+D/4P/g/+D/4P/g/+D/4P/g
/+D/3v/e/97/3v/j/+j/7f/y/wEAEAAfAC4ARwBeAHUAjACCAHoAcgBqAEgAKAAIAOj/
zv+2/w==
         </WaveFormData>
      </LeadData>
      <LeadData>
         <LeadByteCountTotal>10000</LeadByteCountTotal>
         <LeadTimeOffset>0</LeadTimeOffset>
         <LeadSampleCountTotal>5000</LeadSampleCountTotal>
         <LeadAmplitudeUnitsPerBit>4.88</LeadAmplitudeUnitsPerBit>
         <LeadAmplitudeUnits>��V</LeadAmplitudeUnits>
         <LeadHighLimit>2147483647</LeadHighLimit>
         <LeadLowLimit>268435456</LeadLowLimit>
         <LeadID>V5</LeadID>
         <LeadOffsetFirstSample>0</LeadOffsetFirstSample>
         <FirstSampleBaseline>0</FirstSampleBaseline>
         <LeadSampleSize>2</LeadSampleSize>
         <LeadOff>FALSE</LeadOff>
         <BaselineSway>FALSE</BaselineSway>
         <ExcessiveACNoise>FALSE</ExcessiveACNoise>
         <MuscleNoise>FALSE</MuscleNoise>
         <LeadDataCRC32>1857435017</LeadDataCRC32>
         <WaveFormData>
HQAdAB0AHwAgACAAHgAeAB8AHwAeAB4AHAAcABsAGgAZABkAGQAZABsAGQAYABcAFwAX
ABcAFgAVABQAEwASABAADwAPABAAEAAQAA4AEAASABIAEgATABEADwAPAA8ADgANAA8A
EgAWABoAIgAsADUAQwBbAHUAiwCcAKwAtgCuAJUAeQBjAEsAMgAUAPT/1f/F/8L/wP/C
/8v/2//n/+//9//9/wEABAAFAAcACAAIAAgACAAIAAgACQAJAAcABwAJAAkACQAJAAkA
CQAIAAgACAAHAAcABwAHAAcABwAHAAYABQAEAAQABAAEAAUABQAFAAQAAwADAAMAAwAF
AAQAAwADAAMAAgABAAAAAAAAAAAAAAABAAEAAAAAAP///////////////wAAAAAAAAEA
AQACAAIAAwADAAUABAAEAAUABQADAAMAAwADAAUABgAHAAgABwAIAAkACgAJAAgACAAH
AAgACAAIAAkABwAIAAgACAAGAAYABgAGAAQABAAEAAQAAwADAAMAAwADAAIAAQAAAAAA
AQABAAEAAQABAAEAAQAAAP//AAAAAAEAAQAAAP//AAD///7//v/9//z//P/7//z//P/7
//r/+P/5//n/+P/4//j/9//3//f/9//2//b/9f/0//P/8v/0//L/8v/y//L/8v/y//L/
8f/w//D/8v/0//P/8//z//L/8v/y//P/9f/1//b/9v/0//T/9P/0//L/8v/y//P/8//z
//P/8//z//L/8f/w//L/8//z//P/8//z//P/9P/0//T/9P/0//P/8//z//L/8v/y//H/
8f/y//L/8f/x//P/8//y//L/9P/0//T/9P/2//b/9v/2//T/9P/0//T/9P/1//b/9//3
//b/9v/2//j/+P/4//j/+P/3//f/9v/2//f/9//3//n/+f/5//n/+f/5//n/+f/5//n/
+f/6//z/+v/6//j/+v/4//j/+P/4//r/+//8//3//f/9//3//v//////////////////
/////f//////AAADAAMAAwAFAAMAAwADAAMABQAHAAgACAAGAAYABQAFAAQABAAEAAQA
BQAEAAMAAwADAAMAAwABAAAA/////////f/8//v/+v/5//j/+P/3//n/+v/6//r/9v/4
//j/+P/6//v/+//5//n/+f/6//f/9f/4//z/AgAKABQAHQApADkAUQBrAHwAiACUAJoA
iQBtAFMAOwAiAAoA7v/L/7H/qv+q/6r/r/+3/8P/z//d/+f/7f/y//X/9//4//j/+P/4
//j/+P/5//n/+f/5//v/+//5//n/+f/5//v//P/9//3/+//7//v/+//+//////////7/
/v/+//7//f/9//3//P/8//3//v///////v/9//3//v/+//7//v8AAAAAAAAAAP/////+
//7/////////////////AAAAAAAAAQABAAIAAgADAAMABQAEAAQABQAFAAYABwAIAAkA
CQAKAAsADAALAAwADQAOABAAEAARABEAEAAQABAAEQATABQAFAAUABYAFgAWABYAFQAU
ABMAEgATABMAEwATAA8ADgANAAwADQANAAwACwAIAAcABgAFAAMAAQABAAAA/f/9//z/
+//6//n/+P/4//f/9v/2//X/9P/0//P/8v/y//P/8//y//L/8v/x//H/7//v/+7/7v/w
//D/8P/w/+7/7P/s/+z/6v/q/+r/6v/r/+r/6v/s/+v/6f/o/+f/5v/m/+b/5//m/+X/
5f/k/+L/4v/i/+L/5P/k/+T/5f/j/+P/4//j/+L/4v/i/+L/4v/j/+P/4//j/+P/4//k
/+T/5P/k/+T/4//j/+P/4v/i/+L/4f/h/+L/4v/h/+H/4f/h/+D/4P/i/+L/4v/i/+H/
4P/f/97/4P/g/+D/4P/e/93/3P/b/93/3P/c/9z/3v/e/97/3v/c/9v/2//a/9r/2//b
/9v/2//b/9v/2//Z/9n/2f/Z/9n/2f/Z/9r/2v/a/9r/2v/a/9r/2v/a/9v/3P/d/93/
3f/d/97/3//f/9//3//f/9//3//f/9//4f/h/+L/5P/l/+b/6f/n/+f/5//n/+n/6//s
/+z/6P/o/+f/5//l/+T/4//i/+P/4v/h/+H/4f/h/+H/3//g/9//3//f/93/3P/b/9r/
2f/Y/9j/1//Z/9r/2v/a/9j/2v/a/9r/3P/d/93/2//b/9v/2v/Z/9f/2P/e/+T/7v/2
////DQAjAD0AVQBoAHgAhACCAGkASwAxABsABADq/8r/qf+T/47/iv+M/5P/nf+n/7P/
v//J/8//0v/V/9n/2v/a/9r/2v/c/9z/3f/d/93/3f/f/9//4f/h/+H/4f/h/+L/4//j
/+P/4//j/+P/4v/j/+P/4//k/+T/5P/k/+X/5f/l/+T/5v/n/+j/6f/n/+b/5f/l/+j/
6P/o/+j/6v/q/+r/6v/p/+n/6P/o/+r/6//s/+3/6//r/+z/7P/t/+//8P/y//D/8f/x
//P/9P/0//X/9f/4//n/+v/7//v//P/9//7/AAACAAQABgAIAAgACQAJAAwADAAMAA0A
DQAOAA4ADgAOAA4ADgAOABAAEAAQABAADQANAA0ADQALAAoACQAIAAYABQADAAEA/f/7
//n/9//0//H/8P/u/+z/6//p/+f/5v/l/+T/5P/h/+D/4P/f/9z/3P/b/9r/3P/d/93/
3P/a/9r/2f/Z/9f/1//W/9b/2P/Y/9j/2P/Y/9b/1v/W/9f/2P/Z/9r/1//W/9b/2P/Y
/9f/1//X/9b/1v/W/9f/1f/V/9b/1v/Y/9j/2P/Y/9j/2P/Y/9n/2//b/9v/2//e/97/
3v/e/9z/3f/d/93/3//f/9//4P/g/+D/4P/g/+H/4f/h/+D/4v/i/+H/4f/i/+L/4f/h
/+L/4//j/+T/4//i/+H/4P/g/+D/4P/g/+D/4P/g/+D/4P/h/+L/4//j/+L/4v/i/+L/
4v/i/+L/5P/j/+P/4v/k/+X/5f/l/+T/4//i/+H/4//j/+P/4//l/+f/5v/k/+T/5P/k
/+X/5//p/+v/6//r/+v/7P/v/+//7//v/+3/7f/t/+3/7//x//H/8v/1//X/9f/3//b/
9f/0//P/9f/3//j/+P/2//b/9f/1//T/9P/0//T/9P/0//T/9f/z//P/8//x//D/7//v
/+//7//u/+3/7P/t/+z/7P/r/+v/7P/s/+z/6v/s/+z/7P/t/+//8P/v/+//7//s/+n/
5//o/+r/8P/6/wYADwAbAC0ARwBhAHgAiACYAKIAlQB3AFsAQQAoAAoA6P/H/6//pv+m
/6b/qf+x/73/yf/T/9v/4//o/+n/7f/u/+7/7v/u/+//8P/y//P/8//z//X/9f/1//X/
9f/1//X/9v/3//f/9//3//f/9//4//n/+f/5//r/+v/6//r/+f/5//n/+P/5//v//f//
/////v/9//3//v/+//7//v8AAAAAAAAAAP/////+//7/AQABAAEAAQABAAEAAgACAAQA
BQAFAAYABgAHAAcACQAKAAoACwALAAwADQAOAA8AEAARABIAEwAUABUAFgAXABgAGQAa
ABsAHAAdAB4AHwAgACMAJAAlACYAJAAkACQAJAAkACQAJAAkACMAIgAhACAAHQAcABsA
GgAZABgAFwAWABMAEgARABAADQAMAAsACgAIAAgACAAIAAoACgAKAAoACAAIAAgACAAI
AAgACAAIAAkACgALAAwACgAKAAoACgAIAAgACAAIAAoACgAKAAoACAAIAAgACAAKAAoA
CgAKAAwADAAKAAgADAASACAAMABAAEoAVgBqAH4AjgCcAKQAoACSAIIAdgBmAEoAJAAA
AOr/4v/c/9j/2v/k//D/AAAMABIAFAASABIAEgASABIAEgASABIAEgASABIAEgATABQA
FQAWABYAFgAWABYAFAAUABQAFAAWABYAFgAWABYAFgAWABYAGAAYABgAGAAWABYAFgAW
ABYAFgAWABYAGAAYABgAGAAYABgAGAAYABkAGgAbABwAHAAcABwAHAAeAB4AHgAeAB8A
IAAhACIAIgAiACIAIgAjACQAJQAmACcAKAApACoAKwAsAC0ALgAvADAAMQAyADQANAA0
ADQANQA2ADcAOAA2ADYANgA2ADgAOAA4ADgAOgA6ADoAOgA6ADoAOgA6ADoAOgA6ADoA
NwA2ADUANAAyADIAMgAyAC8ALgAtACwAKQAoACcAJgAmACYAJgAmACQAJAAkACQAIgAi
ACIAIgAkACQAJAAkACQAJAAkACQAJgAmACYAJgAmACYAJgAmACYAJgAmACYAKAAoACgA
KAAoACgAKAAoACgAKAAoACgAKAAoACgAKAAmACYAJgAmACYAJgAmACYAJgAmACYAJgAk
ACQAJAAkACIAIgAiACIAIgAiACIAIgAgACAAIAAgAB4AHgAeAB4AHgAeAB4AHgAeAB4A
HgAeAB4AHgAeAB4AHgAeAB4AHgAeAB4AHgAeAB4AHgAeAB4AHAAcABwAHAAeAB4AHgAe
AB4AHgAeAB4AHAAcABwAHAAeAB4AHgAeAB0AHAAbABoAGAAYABgAGAAaABoAGgAaABgA
GAAYABgAGAAYABgAGAAYABgAGAAYABgAGAAYABgAGgAaABoAGgAYABgAGAAYABoAGgAa
ABoAGAAYABgAGAAYABgAGAAYABoAGgAaABoAGAAYABgAGAAaABoAGgAaABgAGAAYABgA
GAAYABgAGAAaABoAGgAaABgAGAAYABgAGgAaABoAGgAaABoAGgAaABoAGgAaABoAGgAa
ABoAGgAYABgAGAAYABgAGAAYABgAGgAaABoAGgAaABoAGgAaABoAGgAaABoAGgAaABoA
GgAaABoAGgAaABoAGgAaABoAGgAaABoAGgAaABoAGgAaABgAGAAYABgAGwAcAB0AHQAd
AB0AHgAfAB8AHwAfAB8AHwAfAB8AHwAgAB8AHwAfACAAIQAkACUAIwAjACMAIwAnACgA
KAAmACYAJQAlACQAJAAkACQAIwAiACEAIQAhAB8AHwAdABwAGwAbABsAGwAaABkAGAAX
ABYAFgAVABUAFAAUABQAEgAUABQAFAAUABUAFQATABMAEwASAA8ADwASABgAIAAqADIA
PQBLAGUAgQCVAKQAsgC8ALIAmwB/AGUATQA2ABoA+P/Z/8n/yP/I/8r/1f/l/+//+f//
/wMABwAMAA0ADQAOAA4ADgAOAA4ADgAPAA8AEQARABMAEwARABEAEQARABEAEgATABMA
EQARABEAEQAQABEAEQARABEAEgATABQAFQAVABUAFAAUABUAFgAXABUAFAATABMAEgAS
ABIAEgAUABQAFAAUABUAFQAUABQAFQAVABUAFQAXABcAGAAYABYAFwAXABgAGAAZABkA
GwAaABoAGwAbABoAGwAcAB0AHQAeAB8AIAAfACAAIQAiACIAIgAjACMAJAAkACQAJQAk
ACQAIwAiACIAIgAiACIAIAAgACAAIAAfAB8AHwAfAB0AHAAbABoAGQAZABgAFwAXABcA
FwAXABcAFQAVABQAFQAVABQAEwASABEAEAAQABEAEAAQAA8AEAAQAA8ADgAMAA0ADQAM
AAwADAALAAsACwALAAoACgAKAAoACgAKAAwACgAKAAoACgAKAAoACgALAAoACgAMAAsA
CQAIAAcACAAIAAgACQAJAAkACgAKAAoACgAKAAoACgAKAAoACwALAAsACwALAAoACgAK
AAoACgALAAsACwAJAAkACQAKAAgACAAIAAgABwAHAAcABgAEAAQAAwADAAIAAgABAAEA
AQABAAAAAAD+//7//v/+//7//v/+//7//P/8//z//P/9//3//f/9//z/+v/5//j/+P/4
//j/+P/2//X/9f/0//T/9f/1//X/9f/1//X/9f/z//P/8//z//T/9f/2//j/9//2//X/
9P/1//b/9v/2//b/9v/2//f/+P/5//n/+f/5//r/+//7//v/+//5//n/+f/5//v//f/9
//7/////////AQD//////////wEAAwAEAAQAAgACAAEAAQAAAAAAAAAAAP///v/9//3/
+//7//v/+f/6//n/+f/5//n/+P/3//b/9//2//b/9f/z//T/9P/0//L/9P/0//T/8v/z
//P/8f/x/+//7v/v/+//8v/2//j//v8IAA8AFwApAEMAWwBwAIAAjACOAH0AXwBDAC0A
GAD+/+L/w/+p/5z/mv+a/53/p/+z/8P/z//X/9v/4v/p/+n/6P/o/+j/6P/o/+j/6f/p
/+f/5//p/+n/6v/r/+z/7f/r/+z/7f/t/+v/6//r/+v/7P/t/+3/7f/q/+r/6v/q/+v/
6//r/+r/6v/r/+z/7f/r/+r/6f/p/+z/7P/s/+z/7P/s/+z/7P/r/+v/6v/q/+v/6//r
/+v/6//r/+z/7P/s/+3/7f/u/+z/7f/t/+//8P/w//H/8f/y//P/9P/1//X/9v/3//j/
9//4//n/+v/8//z//f/9/wAAAAAAAAEAAQACAAIAAgAAAAAAAAAAAAIAAgACAAIAAQAB
AAEAAQABAAAA///+//v/+//6//n/+P/3//b/9f/1//P/8//y/+//7//u/+3/6v/p/+j/
6P/p/+j/6P/n/+T/5P/j/+L/4v/j/+P/4v/i/+L/4f/h/+P/4//i/+L/4P/g/+D/4P/g
/97/3v/e/97/3v/e/97/3f/c/9z/3v/e/93/3f/d/9r/2v/a/9v/3f/d/97/3v/c/9z/
3P/c/9r/2v/a/9v/3P/d/97/3//g/+D/4P/g/+D/4f/h/+H/4//j/+P/5P/j/+L/4f/g
/+P/4//j/+L/5P/k/+P/4//k/+T/4//j/+P/4//i/+L/4P/g/+D/4P/i/+L/4v/i/+D/
4P/g/+D/3v/d/9z/2//d/9z/3P/c/9r/2v/a/9r/3P/b/9v/2v/a/9v/2//b/93/3f/d
/93/2//b/9v/2//b/9v/2//c/9z/3P/c/9z/3P/c/93/3v/f/+H/4f/h/+L/4f/h/+H/
4f/h/+H/4f/h/+L/5f/m/+j/6P/n/+b/5//o/+n/6v/r/+n/6//s/+z/6P/o/+f/5//o
/+j/6P/o/+f/5v/l/+X/5f/l/+X/4//i/+H/4f/h/9//3v/d/9z/3f/c/9z/2//b/9z/
3P/c/9r/3P/c/9z/3v/f/9//3f/b/9v/3P/Z/9n/3P/g/+b/8P/4////CwAfADkAUwBm
AHQAggCEAG0ATwA1ACEACgDw/9L/sf+Z/5D/jv+O/5P/nf+p/7X/wf/L/9H/1v/Z/9v/
3P/c/9z/3P/c/9z/3f/d/93/3f/f/9//3f/d/93/3f/f/+D/4f/h/+H/4f/h/+H/4P/h
/+H/4f/i/+L/4v/i/+P/4//j/+L/4v/j/+T/5f/j/+L/4f/h/+X/5v/n/+j/5v/m/+b/
5v/p/+n/6P/o/+v/6//r/+v/6f/p/+r/6v/r/+3/7v/w//D/8f/x//P/9v/2//f/9//4
//n/+v/7//v//P/9//7///8AAAEAAgAEAAQABQAFAAkACgALAA0ADQAOAA4ADgAMAAwA
DAAMAA4ADgAOAA4ADQANAA0ADQANAAwACwAKAAkACQAIAAcABgAFAAQAAwADAAEAAQAA
AP/////+//3//P/7//r/+v/5//j/+P/3//b/9v/1//T/9v/3//f/9v/0//T/8//z//L/
8f/v/+7/7//w//H/8v/y//D/8P/w//L/8v/y//L/8f/w//D/8v/w/+//7//v//D/8P/w
//H/8f/x//L/8v/0//T/9P/0//L/8v/y//P/8//z//P/8//2//b/9v/2//b/9//3//f/
+f/5//n/+v/6//r/+v/6//3//f/9//z//P/8//v/+//8//z/+//7//v/+//6//r/+P/4
//j/+P/6//r/+v/6//r/+v/6//r/+f/5//n/+f/7//r/+v/6//r/+v/6//r/+v/5//n/
+P/4//n/+f/5//n/+f/5//n/9//5//r/+f/4//f/9v/4//n/+v/7//3//f/9//7/////
//////8BAAEAAQABAAEAAwADAAQABQAFAAUABwAFAAUABQAFAAcACQAKAAoACgAKAAkA
CQAGAAYABgAGAAUABAADAAMAAwADAAMAAQD+//3//f/9//3//P/7//r/+f/4//j/9//5
//r/+v/6//j/+v/6//r/+P/5//n/9//5//n/9v/1//P/9P/2//z/BgAQABcAJQA7AFUA
cQCGAJgAqACsAJsAfQBfAEkAMgAUAPT/0/+7/7L/sP+w/7P/vf/H/9P/3f/l/+3/8v/1
//f/+v/6//r/+v/6//r/+//7//3//f///////f/9//3//f/9//7//////wAAAQACAAMA
AgADAAMAAwACAAIAAgACAAUABQAFAAQAAgADAAQABQAFAAQAAwADAAQABAAEAAQABgAG
AAYABgAJAAkACAAIAAkACQAJAAkACwALAAwADAAMAA0ADQAOAAwADQANAA8AEAAQABEA
EQAUABUAFAAWABcAGAAZABoAHAAcABwAHAAfACAAIQAiACUAJgAnACgAKAAoACgAKAAq
ACoAKgAqACwALAAsACwAKgAqACoAKgAnACYAJQAkACMAIgAhACAAHQAcABsAGgAYABYA
FAASAA8ADgANAAwACwAKAAkACAAKAAoACgAKAAwADAAMAAwACQAIAAcABgAJAAoACwAM
AA4ADgAOAA4ADQAMAAsACgAIAAgACAAIAAgACAAIAAgACAAIAAgACAAIAAoADAAKAAoA
DgAYACgAOABGAE4AWgBsAIAAjgCYAJgAjgB+AG4AXgBKACwACADs/+D/2v/W/9b/3v/s
//r/BgAOABIAEgASABIAEgASABIAEgASABAAEAAQABAAEgASABIAEgAUABQAFAAUABQA
FAAUABQAFAAUABQAFAAUABQAFAAUABYAFgAWABYAFgAWABYAFgAWABYAFgAWABgAGAAY
ABgAGAAYABgAGAAYABgAGAAYABgAGAAYABgAGgAaABoAGgAcABwAHAAcABwAHAAcABwA
HwAgACEAIgAiACIAIgAiACQAJAAkACQAJQAmACcAKAAoACgAKAAoACoAKgAqACoALAAs
ACwALAAsACwALAAsAC0ALgAvADAALgAuAC4ALgAuAC4ALgAuAC0ALAArACoAKQAoACcA
JgAkACQAJAAkACEAIAAfAB4AHgAeAB4AHgAdABwAGwAaABoAGgAaABoAGgAaABoAGgAa
ABoAGgAaABwAHAAcABwAGgAaABoAGgAcABwAHAAcABwAHAAcABwAGgAaABoAGgAcABwA
HAAcABoAGgAaABoAGgAaABoAGgAYABgAGAAYABgAGAAYABgAFgAWABYAFgAWABYAFgAW
ABYAFgAWABYAFAAUABQAFAASABIAEgASABQAFAAUABQAEwASABEAEAAQABAAEAAQABIA
EgASABIAEAAQABAAEAAQABAAEAAQAA4ADgAOAA4ADgAOAA4ADgAQABAAEAAQAA4ADgAO
AA4ADgAOAA4ADgAQABAAEAAQAA4ADgAOAA4AEAAQABAAEAAOAA4ADgAOAA4ADgAOAA4A
DAAMAAwADAAMAAwADAAMAAwADAAMAAwACgAKAAoACgAMAAwADAAMAAoACgAKAAoACgAK
AAoACgAMAAwADAAMAAwADAAMAAwADAAMAAwADAAKAAoACgAKAAoACgAKAAoADAAMAAwA
DAAKAAoACgAKAAoACgAKAAoACgAKAAoACgAMAAwADAAMAAwADAAMAAwACgAKAAoACgAK
AAoACgAKAAoACgAKAAoACAAIAAgACAAKAAoACgAKAAkACAAHAAYACAAIAAgACAAGAAYA
BgAGAAYABgAGAAYABAAEAAQABAAEAAQABAAFAAQABQAFAAUABQAGAAcABwAJAAkACQAJ
AAcABwAHAAkACQAKAAsACwALAA0ADQANAAsACwALAA0ADgAOAAwADAALAAsACgAKAAgA
CAAHAAYABQAFAAUABQAHAAUABAADAAEAAQABAAAA///+//3//P/6//n/+f/6//r/+v/4
//r/+v/6//r/+//9//v/+//7//z/+//3//r/AAAIABAAGgAlADEASQBlAHsAjACaAKQA
nACDAGcAUQA5ACAABADk/8P/s/+y/7D/tP+9/8n/1f/h/+n/6//v//b/+f/3//j/+P/4
//j/9v/2//f/9//5//n/+//7//n/+f/5//n/9//4//n/+f/7//v/+//7//n/+f/4//f/
9v/2//b/9v/5//n/+f/4//f/9//3//f/9//2//X/9f/2//b/9v/2//b/9v/2//b/9v/1
//P/8v/1//X/9f/1//f/9//4//j/9v/3//f/+P/4//n/+f/7//z//P/9//3//P/9//7/
/////wAAAQACAAIAAgACAAIABgAGAAcABwAFAAQAAwADAAMABAAEAAQABAAEAAQABAAC
AAIAAgACAAEAAQABAAEAAQAAAP///v/9//3//P/7//3//f/9//3/+//5//n/+P/5//n/
+P/3//b/9f/0//T/8//y//L/8f/y//L/8f/w/+//7//u/+z/7P/s/+v/6//t/+3/7P/s
/+r/6v/q/+r/6//q/+v/7P/r/+r/6f/o/+f/5v/m/+j/6v/p/+n/6f/m/+b/5v/n/+n/
6f/q/+r/6v/q/+r/6v/q/+r/6v/r/+3/7f/t/+3/7P/s/+z/7P/s/+3/7f/t/+v/6//r
/+z/7v/u/+7/7v/t/+3/7f/s/+z/7P/r/+v/6v/q/+n/6f/n/+f/5v/m/+b/5v/m/+b/
5v/m/+b/5v/k/+T/5P/k/+P/4//j/+P/4f/g/+D/4P/g/+D/4P/g/9//3f/c/9r/2P/Z
/9n/2f/a/9v/3P/d/9v/2//b/9v/2//b/9v/3P/c/9z/3P/c/9z/3P/c/93/3//h/+P/
4f/h/+H/4v/j/+P/4//j/+H/4f/h/+H/4//l/+X/5v/l/+X/5f/n/+f/5//n/+f/5//p
/+r/6v/m/+b/5f/l/+T/5P/k/+T/4//i/+H/4f/f/9//3//d/97/3f/d/93/3f/c/9v/
2v/Z/9j/2P/X/9n/2v/a/9r/1v/Y/9j/2P/Y/9n/2f/X/9f/1//W/9X/1f/W/9r/4v/q
//L//f8LAB0ANwBPAGAAbgB4AHYAXwBDACsAFQD+/+T/xP+j/4//iv+K/4z/kf+d/6v/
tf+//8f/zf/U/9f/2f/Y/9j/2P/Y/9j/2P/Z/9n/2v/b/97/3//d/93/3f/d/93/3v/f
/9//4f/h/+H/4f/g/+H/4f/h/+H/4v/j/+T/5f/l/+X/5P/k/+X/5v/n/+f/5v/l/+X/
5v/m/+b/5v/o/+j/6P/o/+v/6//q/+r/6//r/+v/6//r/+v/7P/s/+r/6//r/+z/7v/v
/+//8f/w//D/8f/x//P/9f/3//n/+f/6//v//P/9//7///8AAAQABAAFAAUACAAIAAgA
CQAJAAoACgAKAAoACgAKAAoACAAIAAgACAAJAAkACQAJAAcABgAFAAQAAwADAAIAAQAA
AP///v/9//v/+f/5//j/+f/5//j/9//1//P/8f/w//H/8P/w/+//7v/u/+3/7P/u/+//
7//u/+7/7v/t/+3/7f/t/+z/7P/s/+z/7P/s/+7/7P/s/+z/7P/s/+z/7P/r/+r/6v/s
/+z/6//r/+v/7P/s/+z/7f/t/+3/7v/u/+z/7P/s/+z/7f/u/+//8f/x//H/8f/x//L/
8v/y//L/8v/z//P/8//x//H/8f/y//T/9P/0//T/9f/1//X/9P/1//b/9v/3//b/9v/1
//X/9f/1//T/9P/0//T/9P/0//L/8v/y//L/9P/0//T/9P/1//X/9f/1//X/9P/0//T/
9P/0//T/9P/0//P/8//y//T/9f/1//X/9f/1//X/9f/1//X/9f/1//X/8//2//b/9v/2
//b/9v/3//j/+f/5//n/+f/6//v/+//7//v//f/9//3//f///wEAAQACAAEAAQABAAMA
AwADAAMAAwADAAUABgAGAAYABgAFAAUAAgACAAIAAgADAAIAAQABAAMAAwADAAEA/v/9
//3//f////7//f/8//v/+v/6//n/9//4//j/+P/4//r/+v/6//j/+f/5//f/+f/7//j/
+f/5//r//P8AAAYAEgAZACUANQBNAGcAegCKAJgAnACPAHMAWQBBACwAFgD2/9P/t/+q
/6j/qv+v/7n/xf/R/93/5//r/+7/8//3//j/+P/4//j/+P/4//n/+f/7//v//f/9//3/
/f/9//3//f/+//////8BAAEAAQABAAEAAQAAAP///v/+//7//v8AAAEAAgACAAIAAwAE
AAUABQAEAAMAAwAEAAQABAAEAAYABgAGAAYABwAHAAYABgAFAAUABQAFAAYABwAJAAoA
CAAJAAkACgAMAA0ADQAPABIAEgATABMAEgATABQAFQAWABgAGgAcABsAHAAdAB4AIgAi
ACMAIwAkACQAJAAlACUAJgAmACYAKAAoACgAKAAmACYAJgAmACUAJQAlACUAJAAkACQA
JAAjACMAIgAhACAAHwAeAB0AGQAXABcAFgAXABcAFgAVABYAFQAUABQAEwASABIAEQAO
AA4ADQAMAAoACwALAAoADAAMAAsACwALAAsACgAKAAoACgAKAAoADAAKAAoACgAIAAgA
CAAIAAkACAAIAAoACAAHAAcABwAGAAYABgAHAAkACQAKAAoACgAKAAoACgALAAwADQAP
AA0ADQANAA0ADAAMAAwADAAOAA8ADwAPAA8ADwAPABAAEgASABIAEgATABMAEwASABIA
EgARABEAEgASABEAEQARABEAEAAQABEAEgATABQAFAAUABQAFAASABIAEgASABMAEwAT
ABMAEwASABIAEgAQABAAEAAQABIAEQARABAAEAARABEAEQARABEAEQARABEAEQARABEA
EgATABQAFgAWABYAFgAWABUAFQAWABYAGQAZABoAGgAaABkAGQAYABkAGgAcAB0AHQAe
AB8AHwAfAB8AIAAgACMAJQAlACUAJAAjACIAIQAfAB8AHwAfAB8AHwAdAB0AHQAdABsA
GwAaABsAGwAZABgAFwAVABMAEwAUABQAFAAUABQAEgASABIAEgAUABQAFAAUABQAFAAU
ABQAFAAUABQAFAAZABwAHwAiADAAPABIAFQAawCAAJUAqgCkAKAAnACYAH0AZABLADIA
HwAMAA==
         </WaveFormData>
      </LeadData>
      <LeadData>
         <LeadByteCountTotal>10000</LeadByteCountTotal>
         <LeadTimeOffset>0</LeadTimeOffset>
         <LeadSampleCountTotal>5000</LeadSampleCountTotal>
         <LeadAmplitudeUnitsPerBit>4.88</LeadAmplitudeUnitsPerBit>
         <LeadAmplitudeUnits>��V</LeadAmplitudeUnits>
         <LeadHighLimit>2147483647</LeadHighLimit>
         <LeadLowLimit>268435456</LeadLowLimit>
         <LeadID>V6</LeadID>
         <LeadOffsetFirstSample>0</LeadOffsetFirstSample>
         <FirstSampleBaseline>0</FirstSampleBaseline>
         <LeadSampleSize>2</LeadSampleSize>
         <LeadOff>FALSE</LeadOff>
         <BaselineSway>FALSE</BaselineSway>
         <ExcessiveACNoise>FALSE</ExcessiveACNoise>
         <MuscleNoise>FALSE</MuscleNoise>
         <LeadDataCRC32>2397289435</LeadDataCRC32>
         <WaveFormData>
DQANAA4ADwARABEAEQAQABIAEgARABEADwAPAA8ADgALAAsACwAKAAoACgAKAAoABwAH
AAcABgAFAAQAAwACAAEAAQABAAEAAQABAAEAAQADAAMAAwADAAEAAQAAAAAA/f/+/wAA
AgAGAAoADwAVAB0AKQA8AFQAZwB1AIIAjACJAHwAagBZAEgANQAfAAcA7//g/9r/1v/W
/9z/5v/u//L/9v/6//z//v8AAP////////7//v8AAAAAAQABAP//AQABAAEAAQABAAEA
AQD//////////wIAAgACAAIAAgACAAIAAgAEAAQABAAEAAUABQAEAAQAAgACAAMAAwAG
AAYABgAGAAYABgAGAAYABQAFAAUABgAIAAgABwAHAAYABgAHAAcABwAHAAcACAAIAAgA
CAAKAAoACgAMAAwADQAOAA4ADgAPAA4ADQANABAAEQATABMAEgASABMAFAATABQAFAAU
ABYAFgAWABgAGAAXABYAFQAWABYAFgAWABYAFgAWABYAFQAVABUAFQAUABQAFAAUABQA
EwASABEAEgASABMAEQARABEADwAPAA4ADgANAAwADQAMAAsACwAKAAkACQAJAAoACQAJ
AAkABgAGAAYABgAIAAcABwAHAAcABwAHAAcABQAEAAQAAwAFAAUABAAEAAQAAwADAAMA
AAAAAAEAAgAEAAIAAgACAAMAAwADAAMABgAGAAYABwAFAAQABAAFAAcABwAHAAcACQAJ
AAkACQAHAAcABwAHAAkACgAKAAoACwALAAsACwALAAsACwALAAsACwALAAsACQAJAAkA
CQALAAsACgAKAAoACgAJAAkACQAJAAkACQAIAAgACAAIAAcABwAGAAQABgAHAAgACQAH
AAYABgAGAAYABgAGAAYABAAEAAMAAgACAAIAAwADAAQABAAEAAQAAwADAAMAAwADAAMA
AwADAAUAAwADAAEAAgACAAIAAgACAAMABAAGAAgABgAGAAcACAAKAAoACwALAAsACwAK
AAoACAAIAAoADAAOAA4ADgAQABAADwAPAA8AEgATABMAEwASABAADwAOAA8ADwAPAA8A
DwAOAA0ADQANAAwACwAKAAkACAAHAAcABwAGAAUABAADAAIAAQABAAMAAwADAAMAAQAB
AAEAAQABAAEAAQABAAIAAAABAP7//P/+/wIABgANABMAGwAjADIARABbAGkAdAB+AIUA
fgBsAFkARgAzACEADQD1/+D/1v/S/9L/1P/a/+D/6P/y//j/+v/8/wAAAQABAAEAAAAA
AAAAAAABAAEA//8BAAEAAQABAAEAAQABAAMAAwADAAMAAgACAAIAAgAEAAQABAAEAAQA
BAAEAAQAAwADAAIAAgACAAIAAwADAAQABAAEAAQABgAGAAYABgAHAAcABwAIAAYABgAF
AAUABgAGAAcABwAHAAcABwAIAAgACAAIAAoADAAMAA4ADgAPABAAEAAQABIAEgASABMA
FAAVABcAFwAYABgAGQAaAB0AHgAeAB4AHgAeAB4AIAAjACMAIwAjACQAJAAkACQAIgAi
ACIAIgAjACMAIwAjACEAIAAfAB4AHgAdABwAGwAaABgAFwATABMAEwARABEAEAAQAA8A
DgAMAAoACAAHAAgABwAHAAcABgAFAAUABQAEAAQABAAEAAQAAwADAAMAAQABAAEAAQAC
AAIAAwADAAEAAQAAAAAAAAD////////+//7///8AAP7//P/8//z//f/9//3//f/8//z/
/P/9//3//P/8//3//f/9//3//f//////////////////////AQACAAIAAgABAAEAAQAB
AAEAAQABAAEAAQABAAEAAQABAAEAAQABAAMAAwACAAIAAAAAAP////8BAAEAAQABAP7/
/v/+//7/AAABAAEAAAD9//3//f/9//3//P/8//z//f/+////AAD+//7//f/8//z//P/9
//3//P/8//z//P/5//n/+f/5//v/+//7//v//f/7//z//P/8//z//P/8//z//f/+//z/
/P/9//7/AAAAAAEAAQD//////v/+//7//v8AAAIABAAEAAQABgAGAAUABQAFAAYABwAH
AAcABgAEAAMAAgD//////////wEAAAD////////+//3//P/9//z/+//7//r/+P/2//T/
8//y//H/8f/z//P/8//z//P/8//z//P/9f/1//X/9f/0//T/8//y//D/8P/0//j///8F
AAsAFwAoAD4AUQBjAHAAegB9AHAAWgBJADgAJQATAP3/5f/S/8j/xP/C/8b/yv/S/9r/
4P/m/+r/6v/s/+//7v/t/+v/6v/q/+r/6//r/+n/6//r/+v/6//r/+v/6//t/+3/7f/t
/+3/7P/r/+r/7P/s/+z/7P/s/+z/7P/s/+v/6//q/+r/6v/q/+v/6//q/+r/6v/q/+z/
7P/s/+z/6//r/+v/7P/s/+z/6//r/+7/7v/v/+//7f/t/+3/7v/w//D/8P/y//D/8P/y
//L/8//0//T/9P/2//b/9v/3//j/+f/7//v//f/+/wAAAgADAAQABAAEAAQABAAEAAYA
CQAJAAkACQAKAAoACgAKAAwADAAMAAwACQAJAAkACQAHAAYABQAEAAQAAwACAAEAAAD+
//3/+f/3//f/9f/1//T/9P/z//L/8v/w/+7/7f/s/+v/6//r/+r/6f/p/+n/6v/q/+r/
6v/o/+f/5//n/+X/5f/l/+X/5v/m/+f/5//l/+X/5P/k/+X/5f/m/+f/5P/k/+X/5v/o
/+b/5v/m/+P/4//j/+P/4v/i/+L/4//l/+T/5P/l/+X/5f/l/+X/5f/l/+X/5f/n/+f/
5//n/+X/5v/m/+b/5//n/+f/5//p/+n/6f/p/+n/6f/p/+n/6f/p/+n/6f/p/+n/6P/o
/+r/6v/p/+n/6P/n/+b/5f/k/+T/5P/k/+b/5//n/+b/5//n/+f/5//n/+b/5v/m/+T/
5P/k/+T/5v/m/+X/5P/k/+T/5f/l/+P/4v/h/+D/4f/h/+H/4f/j/+P/4v/i/+L/4v/i
/+T/5P/l/+b/5P/k/+X/5v/m/+b/5//n/+X/5f/k/+T/5v/m/+j/6v/s/+z/7P/u/+z/
6//r/+v/7P/t/+3/7f/t/+z/7P/s/+v/6//r/+v/7f/s/+v/6//q/+j/5v/k/+P/4v/h
/+H/4//i/+H/4P/f/97/3f/d/9v/2//b/9v/2//b/9v/2//d/93/3f/d/9z/3P/b/9b/
1v/Y/9j/3P/l/+v/8f/7/wgAHAAxAEMAUgBgAGsAZgBUAEMAMAAdAAcA8f/Z/8T/uv+4
/7T/tP+6/8D/yP/O/9D/1v/Y/9r/2//b/9v/2v/a/9v/3P/e/9//3//h/+H/4f/h/+H/
4f/h/+P/4//j/+P/4v/i/+L/4v/i/+L/4v/i/+L/4v/i/+L/4f/h/+D/4P/h/+L/5P/l
/+T/5P/k/+T/5P/k/+T/5P/n/+f/5//o/+b/5v/l/+X/5v/m/+f/5//n/+f/5//o/+j/
6P/o/+r/6v/q/+z/7P/t/+z/7P/u/+7/7//w//H/8v/z//T/9f/2//f/+P/5//r//P/8
//z//P///wAAAQACAAMABAAFAAYABgAGAAYABgAGAAYABgAGAAUABAADAAIAAQAAAP//
/v/9//z/+//6//j/9v/0//L/7//u/+3/7P/q/+r/6v/q/+j/6P/o/+j/6P/o/+j/6P/m
/+b/5v/m/+f/6P/p/+r/6v/q/+r/6v/o/+j/6P/o/+r/6v/q/+r/6f/o/+f/5v/o/+j/
6P/o/+r/6v/o/+b/6P/u//j/BAAQABYAHgAuAD4ASgBWAGAAYgBcAFQATgBEADQAGAD8
/+z/4v/c/9b/1P/a/+D/6v/w//T/9P/z//L/8f/w//D/8P/w//D/7v/u/+7/7v/u/+7/
7v/u/+7/7v/u/+7/7v/u/+7/7v/w//D/8P/w//L/8v/y//L/8v/y//L/8v/w//D/8P/w
//L/8v/y//L/9P/0//T/9P/0//T/9P/0//b/9v/2//b/9P/0//T/9P/2//b/9v/2//f/
+P/5//r/+v/6//r/+v/7//z//f/+/wAAAAAAAAAAAQACAAMABAAFAAYABwAIAAkACgAL
AAwADgAOAA4ADgAQABAAEAAQABIAEgASABIAFAAUABQAFAASABIAEgASABAAEAAQABAA
DwAOAA0ADAALAAoACQAIAAcABgAFAAQAAQAAAP///v/8//z//P/8//r/+v/6//r/+v/6
//r/+v/6//r/+v/6//v//P/9//7/AAAAAAAAAAAAAAAAAAAAAAAAAAAAAAAAAgACAAIA
AgAAAAAAAAAAAAIAAgACAAIAAAAAAAAAAAAAAAAAAAAAAP7//v/+//7//v/+//7//v/+
//7//v/+//3//P/7//r//P/8//z//P/6//r/+v/6//j/+P/4//j/+P/4//j/+P/4//j/
+P/4//j/+P/4//j/9v/2//b/9v/2//b/9v/2//j/+P/4//j/9v/2//b/9v/6//z//v8A
AAAAAAAAAAAA/v/+//7//v8AAAAAAAAAAP///v/9//z//P/8//z//P/8//z//P/8//z/
/P/8//z//P/8//z//P/8//z//P/8//z//P/8//z//v/+//7//v/8//z//P/8//7//v/+
//7//P/8//z//P/8//z//P/8//7//v/+//7//P/8//z//P/8//z//P/8//r/+v/6//r/
/P/8//z//P/8//z//P/8//r/+v/6//r/+//8//3//v/+//7//v/+//7//v/+//7//v/+
//7//v/8//z//P/8//7//v/+//7//v/+//7//v/8//z//P/8//z//P/8//z//P/8//z/
/P/+//7//v/+//z//P/8//z//v/+//7//v/8//z//P/8//z//P/8//z//v///wAAAAAA
AAEAAgACAAIAAwADAAMABQAEAAQABAADAAQABQAEAAcACAALAAwACQAJAAkACgANAA0A
DQANAA4ADgAOAA0ADQANAA0ADQAOAA0ADQANAAwACwAKAAkACAAHAAcABwAGAAUABAAD
AAIAAQABAAEAAQABAAEAAQD//////////wEAAQABAAAAAgD///z//P/+/wIACAAPABUA
HQArAEAAWABpAHcAggCMAIkAfABoAFMAQgAxAB0ABQDr/97/2P/W/9b/3v/m/+7/9P/2
//j/+v/8//7//f///////v/+//7//v////////8BAAEAAQABAAEAAQABAAEAAQABAAEA
AAAAAAAAAAAAAAAAAAAAAAIAAgACAAIAAwADAAIAAgAEAAQABQAFAAYABgAGAAYABAAE
AAQABAAFAAUABQAGAAQABAADAAMABgAGAAcABwAJAAkACQAKAAgACAAIAAoACgAKAAwA
DAALAAwADAAMAA4ADgAOAA8ADgAPABEAEQASABIAEwAUABMAFAAUABQAFgAWABYAGAAX
ABcAFwAXABYAFgAWABYAFgAWABYAFgAVABUAFQAVABUAFAATABIAFAATABIAEQASABIA
EwARABEAEQAPAA8AEAAQAA8ADgAQAA4ADAALAAwACwALAAsACgAJAAkACQAIAAgACAAI
AAgABwAHAAcABwAHAAcABwAGAAYABwAHAAcABwAGAAYACAAHAAcABwAGAAYABwAIAAYA
BAAEAAQABAAFAAYABwAKAAoACgALAAsACgAKAAsACwALAAsACwANAA0ADQANAAsACwAL
AAsACwAMAAwADAANAA0ADQANAA8ADwAPAA8ADwAPAA8ADwANAA0ADQANAA0ADQAMAAwA
DAAMAAsACwALAAsACwALAAoACgAKAAoACgALAAsACgAJAAkACQAJAAcABgAGAAYACAAI
AAgACAAGAAYABQAEAAYABgAHAAcABgAGAAYABgAFAAUABQAFAAcABwAHAAcABgAFAAQA
AwAFAAYABgAGAAYABgAGAAYABwAIAAgACAAJAAoACgAKAAsACwAJAAkACAAIAAoACgAM
AA4ADgAOAA4AEAAQAA8ADwAPABAAEQARABEADwAOAA4ADgAPAA8ADwAPAA0ADAALAAsA
CwAKAAkACAAHAAYABQAFAAUABAADAAIAAwACAAEAAQD/////////////////////AQAB
AAEAAQAAAAAA///+//7/AAAEAAYACwARABcAHQAsAEIAVwBnAHgAggCHAH4AagBVAEgA
NwAlABEA+f/k/9j/0v/Q/9D/2P/g/+r/9P/4//r//v8CAAEAAQABAAAAAAAAAAAAAQAB
AP//AQABAAEAAwADAAMAAwADAAMAAwADAAQABAAEAAQABgAGAAYABgAFAAQAAwACAAUA
BQAEAAQABAAEAAUABQAEAAQABAAEAAYABgAGAAYABwAHAAcACAAIAAgABwAHAAoACgAL
AAsACwALAAsADAAOAA4ADgAQAA4ADgAQABAADwAQABAAEAASABIAEgATABYAFwAZABkA
GgAaABsAHAAdAB4AHgAeACIAIgAiACQAJQAlACUAJQAkACQAJAAkACYAJgAmACYAJQAl
ACUAJQAlACQAIwAiACAAHwAeAB0AGwAaABoAFwAXABcAFQAVABIAEgARABAAEAAOAAwA
CwAMAAsACwALAAgABwAHAAcACAAIAAgACAAGAAUABQAFAAUABQAFAAUABAAEAAUABQAD
AAMAAgACAAQAAwADAAMAAAAAAAEAAgACAAAAAAAAAP//////////AgACAAIAAwABAAAA
AAABAP//////////AQABAAEAAQABAAEAAQABAAMABAAEAAQABQAFAAUABQADAAMAAwAD
AAUABQAFAAUABQAFAAUABQAFAAUABAAEAAYABgAFAAUAAwADAAMAAwAEAAQABAAEAAIA
AwADAAIA//////////8BAAAAAAAAAP7//v/+//7/AAAAAP///v/+//7///////7//v/+
//7//f/9//3//f/7//v//f/9//z//v/+//7//v/+//7///8AAAAAAAABAAIAAQAAAAAA
//8BAAEAAAAAAAIAAgAEAAYABQAEAAMABAAFAAUABgAHAAgACQAJAAkABwAGAAYABgAF
AAUABQAFAAMAAgABAAEAAQAAAP///v/9//z/+//7//n/+P/3//b/9//2//X/9f/z//P/
8//z//P/8//z//P/8//z//P/8//w//D/8f/u/+7/8P/0//j///8FAAkAEwAkADgATQBd
AGoAdgB7AHAAWgBJADoAJwAVAP//5//U/8j/wv/C/8T/yP/Q/9b/4P/m/+r/7P/u/+//
7//v/+7/7v/u/+7/7//v/+3/7//v/+//7f/t/+3/7f/u/+//8P/x//D/8P/w//D/8P/w
//D/8P/w//D/8P/w//H/8f/w//D/8P/w//H/8f/x//D/7//u//D/8P/w//D/8P/v/+7/
7v/u/+7/7f/t/+7/7v/v/+//7//v/+//8P/x//L/8//2//T/9P/2//b/9//4//j/+P/8
//z//P/9//z//f//////AgACAAMABAAFAAYABgAGAAoACgAKAAwADwAPAA8ADwAOAA4A
DgAOAA4ADgAOAA4ADQANAA0ADQANAAwACwAKAAoACQAIAAcABQAEAAQAAQD//////f/9
//r/+v/5//j/+P/2//T/8//y//H/8f/x//D/7//v/+//8P/w//D/8P/u/+3/7f/t/+v/
6//r/+v/7P/s/+3/7f/r/+v/6v/q/+z/6//r/+v/6P/o/+n/6v/q/+j/6P/o/+f/5//n
/+f/6P/o/+j/6f/r/+r/6v/r/+n/6f/p/+n/6f/p/+n/6f/r/+v/6//r/+v/7P/s/+z/
7f/t/+3/7f/t/+3/7f/t/+//7//v/+//7f/t/+3/7f/t/+3/7P/s/+7/7v/t/+3/7P/r
/+r/6f/q/+r/6v/q/+r/6//r/+r/5//n/+f/5//p/+j/6P/o/+j/6P/o/+j/6P/o/+f/
5v/m/+b/5//n/+T/5P/k/+T/5f/n/+j/5f/k/+P/4v/j/+T/5v/o/+j/6P/p/+r/6P/o
/+n/6f/r/+v/6v/q/+r/6v/s/+7/7P/s/+z/7v/w/+//7//v//D/8f/x//H/8f/w//D/
8P/v/+//7//v/+//7v/t/+3/7f/s/+v/6v/n/+b/5f/l/+X/5P/j/+L/4//i/+H/4f/h
/+H/4f/h/+P/4//j/+P/4f/h/+H/4f/i/+L/3//g/97/3P/e/+L/6f/x//f/AQASACgA
PwBPAF4AbABzAGgAVgBDADQAJQAPAPf/3//M/8L/vP+6/7r/wP/G/8z/1P/a/9z/3v/g
/+P/4//j/+L/4v/k/+T/5f/l/+P/5f/l/+X/4//j/+P/4//l/+X/5f/l/+j/6P/o/+j/
6P/o/+j/6P/o/+j/6P/o/+n/6f/o/+j/6P/o/+n/6f/o/+j/6P/o/+j/6P/o/+j/6f/p
/+n/6v/r/+z/7P/t/+7/7v/v/+//7//v/+//8P/w//D/8P/y//D/8P/y//L/9f/2//b/
9v/4//j/+P/6//z//P/8//z//f/+////AAABAAIAAwAEAAcACAAJAAoACgAKAAoACgAL
AAwADQAOABAAEAAQABAADgAOAA4ADgALAAoACQAIAAcABgAFAAQAAQAAAP///v/8//r/
+P/2//X/9P/z//L/8P/w//D/8P/w//D/8P/w//L/8v/y//L/7//u/+3/7P/t/+7/7//w
//L/8v/y//L/8P/w//D/8P/w//D/8P/w//D/8P/w//D/8v/y//L/8v/w//L/9P/y//D/
9P/8/wYAEgAcACIAKgA4AEgAVABeAGIAYABYAFAASAA8ACYADAD2/+r/4v/c/9r/3v/o
//D/9v/6//r/+P/4//j/+P/4//j/+P/4//b/9v/2//b/9v/2//b/9v/2//b/9v/2//j/
+P/4//j/+P/4//j/+P/2//b/9v/2//j/+P/4//j/+P/4//j/+P/4//j/+P/4//r/+v/6
//r/+v/6//r/+v/6//r/+v/6//r/+v/6//r//P/8//z//P/+//7//v/+//7//v/+//7/
AQACAAMABAAGAAYABgAGAAgACAAIAAgACQAKAAsADAAOAA4ADgAOABAAEAAQABAAEQAS
ABMAFAAUABQAFAAUABUAFgAXABgAFgAWABYAFgAWABYAFgAWABUAFAATABIAEQAQAA8A
DgANAAwACwAKAAkACAAHAAYACQAKAAsADAAKAAoACgAKAAoACgAKAAoACgAKAAoACgAK
AAoACgAKAAwADAAMAAwACgAKAAoACgAMAAwADAAMAAwADAAMAAwADAAMAAwADAAMAAwA
DAAMAAwADAAMAAwADAAMAAwADAAKAAoACgAKAAgACAAIAAgACAAIAAgACAAGAAYABgAG
AAYABgAGAAYABAAEAAQABAAEAAQABAAEAAQABAAEAAQAAgACAAIAAgAAAAAAAAAAAAIA
AgACAAIAAAAAAAAAAAAAAAAAAAAAAP7//v/+//7/AAAAAAAAAAACAAIAAgACAAEAAAD/
//7/AAAAAAAAAAAAAAAAAAAAAP7//v/+//7/AAAAAAAAAAD+//7//v/+/wAAAAAAAAAA
/v/+//7//v/+//7//v/+//7//v/+//7//P/8//z//P/+//7//v/+//z//P/8//z//P/8
//z//P/+//7//v/+//7//v/+//7//v/+//7//v/8//z//P/8//z//P/8//z//P/8//z/
/P/8//z//P/8//z//P/8//z//P/8//z//P/8//z//P/8//z//P/8//z//P/8//z//P/+
//7//v/+//7//v/+//7//P/8//z//P/+//7//v/+//z//P/8//z//v/+//7//v/8//z/
/P/8//z//P/8//z//P/8//z//P/8//z//P/8//3//v/+//7///8AAAAAAAABAAEAAQAB
AAIAAgACAAIAAgAEAAQABAAEAAYABgAFAAUABQAGAAcACQAJAAkACAAIAAgABwAHAAcA
BwAHAAYABQAFAAUABAAFAAQAAwACAP////////7//f/8//v/+v/5//n/+f/5//f/9//3
//f/+f/5//n/+f/5//n/+P/4//n/+P/0//b//P8AAAcADwAVACEANgBOAGEAbwB8AIgA
hwB2AGQAUwBCAC8AGwABAOn/2v/U/9L/0v/Y/+D/6P/u//L/9P/2//r//P/5//v/+//6
//r/+P/4//n/+f/7//3//f/9//v/+//7//v/+//7//v/+//+//7//v/+//3//P/7//r/
/P/8//z//P///////v/+//z//P/9//3//v/+//7//v/+//7//v/+/////////wAA/v/+
//3//f8AAAAAAQABAAEAAQABAAIAAgACAAIABAAEAAQABgAGAAcACAAIAAgACgAKAAoA
CwAMAA0ADwAPAA8ADgAOAA4AEQASABIAEgATABIAEQASABMAEwATABMAFAAUABQAFAAS
ABIAEgASABMAEwATABMAEwASABEAEAAQAA8ADgANAA4ADgAPAA0ADAANAAwADQAMAAwA
CwAKAAwACgAIAAcABgAFAAUABQAGAAUABQAFAAIAAgACAAIAAgABAAEAAQABAAEAAQAB
AP7//v//////AAABAAEAAgAAAP////////7//v///wAAAgAAAAAAAAD//////////wIA
AgACAAMAAwACAAIAAwAFAAUABQAFAAUABQAFAAUABQAFAAUABQAFAAYABgAGAAUABQAF
AAUABwAHAAcABwAHAAcABwAHAAUABQAFAAUABQAFAAQABAACAAIAAQABAAMAAwADAAMA
AgACAAIAAgACAAMAAwACAAEAAQABAAEAAQAAAAAAAAAAAAAAAAAAAP7//v/9//z//P/8
//3//f/9//7///8AAP3//f/9//3/+//7//v/+//9//3/+v/6//r/+v/6//v//P/+/wAA
/v/+////AAAAAAAAAQABAAEAAQAAAAAAAAAAAAIABAAEAAQABAAGAAgABwAHAAcACAAJ
AAkACQAHAAYABgAGAAUABQAFAAUAAwACAAEAAQABAAAA///+//3//P/7//v/+//6//n/
+P/3//b/9f/1//f/9//3//f/9//3//f/9//3//f/9//3//T/9v/1//L/8v/y//b//P8D
AAkAEQAbACoAQABTAGMAbgB4AHsAbgBaAEkAOAAlABEA+f/h/9D/yP/G/8T/yP/Q/9j/
4P/m/+r/7v/y//T/8//z//P/8v/y//L/8v/z//P/9f/3//f/9//1//X/9f/1//X/9f/1
//X/+P/4//j/+P/2//b/9v/2//j/+P/4//j/9//3//b/9v/4//j/+f/5//j/+P/4//j/
+v/6//r/+v/7//v/+//8//z//P/7//v/+v/6//v/+//9//3//f/+//7//v/+/wAAAAAA
AAIAAgABAAIAAgACAAUABgAHAAkACAAJAAsACwAOAA4ADwAQABEAEgASABIAFAAUABQA
FgAXABcAFwAXABYAFgAWABYAFgAWABYAFgAXABcAFwAXABMAEgARABAAEAAPAA4ADQAN
AAwADAAJAAUABQADAAMAAgACAAEAAAAAAP7//P/7//z/+//7//v/+P/3//f/9//4//j/
+P/4//j/9//3//f/9//3//f/9//2//b/9//3//f/9//2//b/9v/1//X/9f/2//b/9//4
//j/9v/2//b/9f/1//X/9f/2//b/9v/3//f/9v/2//f/+f/5//n/+f/7//v/+//7//v/
+//7//v/+f/6//r/+v/7//v/+//7//3//f/9//3//f/9//3//f/////////////////+
//7//P/8//v/+//9//3//f/9//r/+v/6//r/+v/7//v/+v/7//v/+//7//n/+P/4//j/
+v/6//r/+v/4//j/9//2//j/+P/5//n/+P/4//j/+P/3//f/9//3//f/9//4//j/+P/4
//j/+P/4//n/+v/6//r/+//8//z//P/9//3//f/9//z//P/8//z//v8AAAAAAAAAAAIA
BAADAAMAAwAEAAUABQAFAAUABAAEAAQAAwADAAMAAwADAAIAAQABAAMAAgABAAAA/v/8
//r/+f/7//r/+f/4//f/9v/1//X/8//z//P/8//1//X/9f/1//P/8//z//P/9P/0//P/
8v/y//L/9P/2//3/BQALABMAIgA0AEcAWwBoAHQAewB0AGQAUQBAADEAHQAFAOv/1v/K
/8T/xP/G/8r/0v/a/+L/6v/s/+z/7v/x//P/8//y//L/8P/w//H/8f/x//P/8//z//P/
8//z//P/9f/1//X/9f/0//T/9P/0//T/9P/0//T/8v/y//L/8v/1//X/9P/0//T/9P/1
//X/9v/2//b/9v/2//b/9v/2//f/9//3//j/+v/6//n/+f/5//j/+P/3//j/+f/6//z/
+v/6//r//P/+//7/AAAAAAEAAgACAAIAAgACAAIAAwAGAAcACQAJAAoACgALAAwADwAQ
ABAAEAAQABAAEAASABMAEwATABMAFgAWABYAFgAWABYAFgAWABUAFQAVABUAEwASABEA
EAAOAA0ADAALAAsACgAKAAcAAwADAAEAAQACAAIAAQAAAAAA/v/8//v//P/7//v/+//4
//f/9//3//X/9P/z//L/8//z//T/9f/1//X/9f/1//T/9P/1//X/9f/1//T/9P/0//P/
8//z//L/8v/z//T/8v/w//D/8P/v/+//7//v//L/8v/y//P/8//y//L/8//1//X/9f/1
//b/9f/0//P/9f/1//X/9f/3//j/+P/4//f/9//3//f/+f/5//n/+f/3//f/9//3//b/
9f/0//P/8f/x//D/8P/w//D/7//v//H/8f/x//H/8P/w//D/8P/u/+//7//u/+3/7f/t
/+3/7//u/+7/7v/s/+z/7P/s/+z/7P/r/+r/7P/s/+3/7f/s/+z/7P/s/+v/6//r/+v/
7f/t/+3/7f/t/+3/7f/t/+z/7P/r/+r/7f/t/+7/7v/t/+3/7P/q/+z/7f/t/+7/8P/w
//H/8f/v/+//8P/x//T/9P/0//X/8//y//H/8P/w//H/8f/v/+//7//u/+3/6//r/+n/
6f/q/+r/6f/o/+T/4//i/+L/4//i/+D/4P/g/+D/3v/e/97/3v/e/97/3v/e/+D/4P/g
/+D/3v/e/97/3v/g/+L/5P/m//H/+v8DAAwAHwAwAEEAUgBSAFIAUgBSAEAALgAcAAoA
+//u/w==
         </WaveFormData>
      </LeadData>
   </Waveform>
</RestingECG>
