# Supplementary material for: Detection of Left Atrial Enlargement Using a Convolutional Neural Network-Enabled Electrocardiogram
Source: Front Cardiovasc Med. 2020 Dec 17;7:609976. doi: 10.3389/fcvm.2020.609976 (PMC7773668; doi:10.3389/fcvm.2020.609976)
Supplement: Supplementary file 5 [file Data_Sheet_5.ZIP › normal4/1802035976_4483_0000000P.XML]

<?xml version="1.0" encoding="Windows-1252"?>
<!DOCTYPE RestingECG SYSTEM "restecg.dtd">
<RestingECG>
   <PatientDemographics>
      <PatientID>1802035976</PatientID>
      <PatientAge>79</PatientAge>
      <AgeUnits>Years</AgeUnits>
      <Gender>Male</Gender>
      <PatientLastName>huozhao</PatientLastName>
   </PatientDemographics>
   <TestDemographics>
      <DataType>Resting</DataType>
      <Site>1</Site>
      <AcquisitionDevice>MAC55</AcquisitionDevice>
      <Status>Unconfirmed</Status>
      <Priority>Normal</Priority>
      <AcquisitionTime>10:08:11</AcquisitionTime>
      <AcquisitionDate>12-19-2016</AcquisitionDate>
      <CartNumber>1</CartNumber>
      <AcquisitionSoftwareVersion>009C</AcquisitionSoftwareVersion>
      <XMLSourceVersion>MAC5000 v1.0</XMLSourceVersion>
   </TestDemographics>
   <RestingECGMeasurements>
      <VentricularRate>67</VentricularRate>
      <AtrialRate>67</AtrialRate>
      <PRInterval>128</PRInterval>
      <QRSDuration>90</QRSDuration>
      <QTInterval>402</QTInterval>
      <QTCorrected>424</QTCorrected>
      <PAxis>81</PAxis>
      <RAxis>-66</RAxis>
      <TAxis>36</TAxis>
      <QRSCount>12</QRSCount>
      <QOnset>214</QOnset>
      <QOffset>259</QOffset>
      <POnset>150</POnset>
      <POffset>185</POffset>
      <TOffset>415</TOffset>
      <ECGSampleBase>500</ECGSampleBase>
      <ECGSampleExponent>0</ECGSampleExponent>
   </RestingECGMeasurements>
   <Diagnosis>
      <Modality>Resting</Modality>
         <StatementCount>3</StatementCount>
         <LabelText>12SL ��ϳ���</LabelText>
      <DiagnosisStatement>
         <StmtFlag>ENDSLINE</StmtFlag>
         <StmtText>�������</StmtText>
      </DiagnosisStatement>
      <DiagnosisStatement>
         <StmtFlag>ENDSLINE</StmtFlag>
         <StmtText>������ƫ</StmtText>
      </DiagnosisStatement>
      <DiagnosisStatement>
         <StmtFlag>ENDSLINE</StmtFlag>
         <StmtText>�쳣 ECG</StmtText>
      </DiagnosisStatement>
   </Diagnosis>
   <Waveform>
      <WaveformType>Rhythm</WaveformType>
      <WaveformStartTime>0</WaveformStartTime>
      <NumberofLeads>8</NumberofLeads>
      <SampleType>CONTINUOUS_SAMPLES</SampleType>
      <SampleBase>500</SampleBase>
      <SampleExponent>0</SampleExponent>
      <HighPassFilter>16</HighPassFilter>
      <LowPassFilter>150</LowPassFilter>
      <ACFilter>NONE</ACFilter>
      <LeadData>
         <LeadByteCountTotal>10000</LeadByteCountTotal>
         <LeadTimeOffset>0</LeadTimeOffset>
         <LeadSampleCountTotal>5000</LeadSampleCountTotal>
         <LeadAmplitudeUnitsPerBit>4.88</LeadAmplitudeUnitsPerBit>
         <LeadAmplitudeUnits>��V</LeadAmplitudeUnits>
         <LeadHighLimit>2147483647</LeadHighLimit>
         <LeadLowLimit>268435456</LeadLowLimit>
         <LeadID>I</LeadID>
         <LeadOffsetFirstSample>0</LeadOffsetFirstSample>
         <FirstSampleBaseline>0</FirstSampleBaseline>
         <LeadSampleSize>2</LeadSampleSize>
         <LeadOff>FALSE</LeadOff>
         <BaselineSway>FALSE</BaselineSway>
         <ExcessiveACNoise>FALSE</ExcessiveACNoise>
         <MuscleNoise>TRUE</MuscleNoise>
         <LeadDataCRC32>1245986211</LeadDataCRC32>
         <WaveFormData>
DQANAAoADQARAA4ACwALAAkACAAIAAsADAAJAAcACwANAA0ADAAMAAoACAADAAMACQAH
AAYADAANAAoACAAKAAcAAwABAAAACAALAAsADgAPAA0ACAAGAPz/AQAFAAUABQD+//z/
CAAOAAsADQAfACsANgBEAEwATQBRAFMAUwBTAEsALwAiACcAEgADAAYA/f/9/xUAGQAB
AP//BQD9//v/BAD+/+z/9v8GAAQAAgALAA0ACQAHAAYABAAEAAMABgAKAAYAAwACAAcA
CQABAAEACAAIAAgACAAIAAQABAACAPv///8BAP////8AAP3/+v/9//////8CAAIA//8F
AAUAAAD6//n/+//9//3//P/8//7/AAD9//v/+//7//3//f/8//z/////////AQAAAP//
/v/8//r/+v/7//3/+v/z//j//v/7//v/AAACAP7/AAAEAAMAAAD9//z/AQAFAAMAAgAE
AAQABAAEAAYABwAIAAgABwAKABIAEQAKAAkADAAJAAgABwAKAAUABQAIAA4ADwAJAAYA
DAAMAA8ADwAOABAAEQAKAAEAAwAHAAMAAQABAAAA///+//z//P8BAAEA///8//j/+//8
//b/+f/3//H/9P/5//j/+f/3//b/9P/x//D/8v/0//f/+v/7//b/9f/z//H/8f/y//T/
9f/0//f/9f/0//L/8v/3//r/+P/2//n/+f/1//X/+v/3//H/9v/5//X/7//z//f/+f/4
//j/9//8//n/9v/4//n//P/8//f/8//y/+3/8//7//v/9f/y//f/+P/4//b/+f/4//b/
9v/1//b/9f/1//f/9//3//b/9f/0//P/+v/6//X/9f/4//n/9v/1//f/9//z//X//P/6
//T/9f/3//b/9v/1//f/+v/5//f/9//5//n/+v/9//r/+P/8//z/+P/1//n/+f/4//n/
+////////v/6//f/9f/1//b/+v/6//n/9//3//X/8//v//P/9f/5/wEA/v/8//r/+f/7
//v/+v/4//j/+//7//v/+f/3//f/9//3//f/+v/6//n/9v/5//z//P/9/wAA/f/3//D/
9f/4//v//v/8//z/+//8//z//f/4//T/+f/5//T/+P/7//r/9//6//3//f/9/wEAAAD/
//7/+//8/wIABQAEAAEA///9//v//f/8/wEABwABAP3//P/7//v//P8AAAEA+//4//v/
/f/8//r/+f/4//n/9//6////+v/2//n/+//6//r//v8AAPz/+v/5//v/9//y//D/8f8B
APz/+v/8//3/+//z/+//+v/y/+r//v8LAAcACQAbACoAMgAyADcASQBVAFMATQA/AC0A
HAAHAPr//f8CAAEA9//t/+v/7//1//f/7//n/+7/8v/4//7/+v/4//z/8//t//H/9f/6
//7/+f/3//n//P/4//X/9P/5//v/9f/3/wAA/v/8//r/+P/4//r/+v/1//j/+//6//v/
/P/5//b/+f/6//v///8AAPz/AQAAAPr/9//3//r//f/+//7///8CAAMA///8//v//P//
/wAAAAD7//3//P/7/wIABAAGAAgAAgD+//z/+//8//r/9P/6/wUABQAIABAACgACAAAA
AAAEAAQABAAGAAcACQAFAAIAAgACAAIAAgAHAAsADwASAA4ADgATAA8ACwALAA8ADQAN
AA0AEQANAAgACgAPAA8ADAAKABEAEgAOAAsABwAGAA0ACgAFAAsACgADAP7/+//7//v/
+//6//z/AQABAP//+f/0//b/9v/y//f/9//z//P/9//1//X/9f/2//b/9f/z//b/+f/9
//z/+//0//H/8//z//X/+P/3//X/8f/x//L/8v/x//L/9//6//j/9v/5//f/8f/v//T/
8//v//b/+v/3//L/9//2//X/8f/u//D/9v/0//L/9P/3//z//v/4//P/8f/r//L/+//8
//f/8P/x/+7/6v/u//X/+P/6//f/9f/1//P/9//5//n/+f/7//v/+//7/////P/0//H/
+P/7//r/+//9//v/9f/1//3//P/3//n/+//6//r/+f/8//7//P/5//f/+f/5//r//f/6
//j//P/8//j/9f/5//n/+P/5//v/AAABAAEA/v/5//f/9//4//3//v/+//3/AAD///7/
+//+//3//v8DAAIAAAD+//3///8BAAIAAgAAAAEA///9//////8BAAMAAQABAAQABAAB
AP7/AQAEAAMABQAJAAcAAgABAAIAAgD6/wAABQAIAAsADgAGAAIA/f/6//7/AwACAAIA
BgAFAP//AgAFAAQAAQAEAAUABQAFAAkACwALAAsACQAFAAoADAAKAAsACwALAAsABwAC
AAMABQAJAAsAEAAVAA4ACgAJAAUAAQD+/wEAAwAEAAQABQAGAAgABQAHAAsACAAGAAsA
DwALAAgACQAIAAIAAAD//wEA///8//z//////wgADgASAA8ABwAFAAMAAgAIAAwABgAJ
ABcAIwArADgAQABAAEUAVQBZAFUAWQBPAD0ANAAtABQABQAKAA0ADwATAAsACQAVAA0A
8//1/woACAAEABgAHAACAAIAEQALAAsACwAMAAwACgAJAAwAEAAJAAUAAwAHAAoABQAI
ABIAEAAQABAAEAAMAA4ADgAJAA0ADwANAA0AEgAPAAwADwAMAAsADQAMAAsAEwAVABIA
CwAJAAoACwAPABAAEgAWABUADwAKAAcACgAPABIAFAAPABEAEAAPABAAEAAQABAADwAO
AA8AEQAWABQADgAUABoAFwAXABwAGgAUABQAFgAYABgAGAAaAB4AIQAeABwAIAAgACAA
IAAfAB8AHwAeAB0AIAAoACcAIgAhACQAIQAlACcALQArACYAJgApACcAIAAcACEAIAAk
ACUAJQAoACoAJAAcAB8AIwAfAB0AHQAXABUAEwAQAA4AEwATABEAEAAOABMAFgAQABMA
EQALAAwAEQAQABEAEAAQAA8ADQAKAAoACgALABIAFQASABMAEQANAAsACgANAA0ACwAN
AAwACgAHAAYACgAMAAkABgAOAA8ADAANAA4ACwAFAAoAEwATABEAGQAVABEACgAEAAYA
DgAOAA4ADQANAA8ADgAOAA0ADwANAA4AEwAQAAcABAAJAAoACgAIAA0ADgAOAA8ADwAR
ABEAEAARABAADwAMAAsACgAJABIAEgANAA0ADgAPAAwACwAPAA8ACwANABMAEAAJAAkA
DwAQABIAEwAQABAADAAHAAkADQAPABIAEgAOAAsADgAPAAwACgAPAAwACgAKAAsADgAP
AA8ADAAMAAsADAAOABQAFAATABEAEgAPAAwABwAKAAkACgAPABEAEAAPAA8AEQARABAA
DgAMAA8ADwAPABEADwAPAA8ADQANABAAEAANAAgACQAKAAsADwAVABUADwAPABEAEgAI
AAUABAAIAAoADAAOAA0ADgAOABAAEAARAAwACAAPAA8ACgAOABAADgAKAAwACwALAAsA
DwAPAA8ADwANAA0AEgAUABIAFAAVABYAFwAVABAAEQATABEADwAQABEADwAOABAADwAJ
AAYACQALAAwADAANAA4ADQAJAAoADQAJAAYACgANAAwADAAQABIADQAKAAgACQALAAoA
DAARABEABgACAP7/AQAPABEABwAKAAwABAAMAB0AHQAZACEAPgBWAEwARwBXAF8AYQBX
AEUAPQBAADUAIgAZABQAEwAJAP//CQAXAA0A+f/7/wEAAgAKABIAEAAKAAoABgABAAkA
CQAJAAoACgAHAAUABwAKAAkABwAHAA0ACwABAP//BAAGAAgACgAMAAkACgAJAAMABwAJ
AAcABwAKAAcABAAHAAcABwAKAAoABwANAA0ACAAFAAUACAALAAoACAAHAAgACwAJAAgA
CQAHAAkACQAIAAUABwAGAAUACgAMAA4AEAAMAAoACgALAA4ADAAGAAwAFAARABEAFgAR
AAoACQAKAA0ADgAPABIAFgAZABYAFAAUABIAEAAOABMAFQAXABgAFgAYAB8AHQAZABkA
HQAbABwAHQAiAB8AGAAYABsAGQAWABQAGwAcABwAGwAZABoAGwAWAA8AEwAXABMAEQAR
AA8ADwAPAA4ACgANAAsABwAFAAIABgAIAAIABwAHAAMAAQAFAAMAAwAEAAYABwAHAAAA
/v/8//v/AwAHAAUABwAGAAMAAgACAAMAAwABAAMAAgAAAP3//P8CAAQAAQD+/wQABQAC
AAMABAABAPv/AAAEAAEA/P8BAAMAAwAAAP7//v8EAAIAAAD+////AgACAAIA//////v/
/f8FAAUA///+/wMABAAEAAEAAwABAP7//f/9/////////wEAAQABAAIAAwAEAAUACAAG
AP///f8BAAMAAQABAAUABQABAAMACAAEAPz/+/8AAAAAAQABAAQABgAEAAEA//8BAAEA
AgACAP7/+//+/wMAAAD+/wMA/v/6//j/9//+/wEAAwACAP///f/9//7/AQAAAP7/+//+
//3//P/5//r/+f/6////AQAAAP/////8//v/+f/2//n///8CAAUAAQD9//v/+f/8//3/
AQACAAQABAAKABAA///5//L/8//0//X/9v/1//b/9v/4//3/AwADAAQABQABAPj/+P/8
//r/9v/4//3///8BAAcABgAFAAQAAQABAAYACAAGAAUABQAFAAUAAwD+////AQD///3/
/v////7//v8BAAEA+//4//v//f///wAAAgAEAAIA/f/9/////f/6//7/AQD///7/AQAC
AP///v/+/wEAAwACAAQACQDv//T/9P/s//f/CwABAPf/AgAEAPr/+v8FAAcABwAXAC4A
MgA0AE0AWQBFADsAOwAvACMAFgAHAAgABwD4//H/9f/1//H/8f/3//X/7f/r//T//v/8
//L/+v8GAAAA+//5//X/9f/2//b/9v/3//z/AgD9//n/9//7//r/8f/w//b/+P/4//j/
+P/4//r/+v/1//X/9//1//X/+f/3//X/+f/2//X/9//2//b///8CAAAA+f/3//j/+f/6
//r/+//+/wIA///9//3/+v/7//r/+P/5//3//v///////v/9//z/+//6//v//f8BAAAA
+/8CAAYAAQD//wIAAgD8//z//v8BAAIAAwAGAAcABwABAPz/AgAGAAoADgANAA0ADQAM
AAwADgAVABMADAALAA4ACwANAA0AEQANAA4AEgAZABsAEQAMABAADgAPAA0ACgAKAAwA
CAACAAcACwAHAAUABQAEAAMAAgAAAP//AwACAP//+v/0//X/9P/y//n/+//5//n//f/7
//v/+f/6//r/+f/z//L/8f/x//f/+f/1//X/8//x//H/8v/0//X/9P/3//P/8P/s/+r/
8P/0//P/8v/6//v/+P/5//f/8f/o/+r/8v/v/+r/7//w//H/7//u/+//9v/1//T/8v/z
//b/9v/y/+//7//r/+v/8f/v/+f/5v/t//D/8v/x//X/9f/0//L/8f/y//H/8v/z//L/
8f/x//H/8f/x//n/+P/y//H/8v/z//D/7//2//f/9P/3//v/+P/x//H/8//y//L/8f/0
//b/9P/x//D/8f/w//D/9f/0//T/+v/5//T/8P/z//H/8P/x//P/+//9//7//P/3//P/
8f/w//j/+v/7//v//f/7//n/9f/3//X/9f/5//v/+v/5//n/9//1//L/7v/y//f/+f/7
//n/9f/z//H/8//z//b/9v/4//b/+v/+//j/9f/0/+3/7v/x//b/+v8CAPv/9v/2//b/
9v/2//j/+v/7//7//P/7//T/7v/1//f/9P/6//z/+v/2//j/9//3//f/+//7//v/+//5
//X/+v/8//r/+v/7//z//f/8//j/+v/9//7//f///wEA/P/6//v/+f/3//b/+/////z/
+P/1//L/8//x//T/+f/2//T/+f/9//j/9v/4//j/9f/0//T/9//5//b/9v/5//P/+v/8
//b/+f8BAPn/6f/o//j/CAAIAP//AwANABUAJgAwADAAPwBTAFUASQBHAD8AJwAaAB0A
GAAJAP7/+/////v/7//r//X/9//1/wUAEAD4/+L/6v/2//r/AAAHAAcAAwABAAAA/v/5
//X/9f/2//f/9//5/wEA/v/1//T/+v/6//r/+v/6//v//v////v///8BAP////////v/
9//5//f/9//6//r/+P///wAA/P/7//v//v8BAAAA/v/9//7/AgD///3//f/+/wEAAgAC
AP7/AQABAAEABQAGAAcACAAEAAAA/v/9/wMAAgD9/wQACQAFAAQACAAGAAAAAAACAAYA
BgAGAAgADwATABEAEAAPAA4ADQAMABAAEQASABIAEAASABkAFwAUABUAGgAZABUAEwAV
AA8AEAAUABsAHQAWABIAFwAWABcAFQASABIAFQAQAAkADQAOAAkABgAFAAcACQALAAwA
CgANAAsABwAEAAAAAwAEAP7/AwADAP///f8BAP////8AAAIAAwADAPr/+P/2//X/+///
//3///8CAAEAAgAEAAMAAQD9//3///8AAAAAAgACAAIA/f/4//7////8//3/AQD///r/
AAAIAAUAAAAFAAMAAQD8//j/+P/+//z/+v/7//3/AQACAP7/+//7//f/+f8BAAEA+//7
/wEAAwAEAAEAAwABAP7//f/9///////+/////v/9//7///8AAAEABgAEAP3/+//+////
/P/7/wAAAQD+/wEABwAEAP3//f/+//7//////wIABAACAP//AgAFAAYACAAJAAQAAAAC
AAMAAAD+/wMA/v/8//z//f8DAAUABgAEAAMAAQABAAIAAwAAAPz/9//+/wEABAAFAAIA
///+/wEABAAEAAQABQADAAMAAgAAAP//AQAAAP//AQD///////8CAAMABwAIAAQA/v/+
//7//f///wMAAQABAAMABwAKAAYAAQD//wMACQAMAAQAAgAAAAAACAAKAAUAAgD///z/
+//8//z//v8BAAUAAwACAAYABQD//wIABgAEAAAAAgAAAP///v8BAAUABwAJAAkABwAM
AA4ADAAJAAcABQADAAQAAgAGAAsABwADAAIAAQADAAQACAAJAAcABAAHAAkABwAGAAYA
BgAGAAMABQAJAAQAAAADAAUABAACAAQABAAEAAQABQAJAAcAAgAAAAEACwD8//j/AAD7
//f/+//9//7//v8IAB4AJwAfABsAKQA6AEQAUgBnAGkAUwBDADcALQAlABoADQAIABEA
DAABAAMABwADAAcAAQDz/+//9f/+/wgADgAIAP7//P8GABMADQAIAAUAAwAAAP///f//
/wIA/f/7//v/AQAFAP//AQAKAAYABAACAAAAAAAEAAYAAwAFAAcABQAFAAUAAQD9////
AAABAAUABgD+/wEA/v/2//f/+f/+/wMABgAGAAcACgAKAAcABQAFAAMAAwABAP7///8F
AAgACwAKAAgABgAEAAMAAgADAAUACAAGAAAABgAKAAcABwAMAAoABAAEAAYACAAIAAgA
CgAQABMAEAAOAA8ADgANAAwAEQAVABkAHAAXABgAHgAbABUAFQAZABcAFwAXABsAFwAS
ABQAGQAZABQAEgAZABoAFwATAA4ADAAUABIADgAVABUADwALAAkABwAHAAcABgAGAAsA
CwAJAAUAAAACAAIA/f8BAAAA+//9/wEA////////AAAAAP//+P/4//j/+f/9////+//7
//3/+//7//z/+//7//n/+//8//z/+//8//7/AAD9//r//P/7//b/9f/7//n/9P/6//3/
+f/z//f/+P/5//f/9v/3//7//f/8//j/9//4//b/9f/z//T/8f/4/wEAAgD9//T/9f/y
/+7/9f///wUACgADAP3/+f/z//f/+f/5//n/+f/5//n/+f/8//r/8//x//X/9//1//X/
+//7//f/+f8AAP7/+P/5//v/+v/6//n/+P/6//j/9f/1//f/9//4//j/9P/x//T/+P/2
//X/+//6//j/+P/5//v/+//6//b/9P/z//T/9v/3//b/9P/x//r///8EAAcAAQD5//P/
8f/z//T/9f/3//r/+//7//r/9//5//j/9//7//v//f////z/+f/5//b/9v/0//j//P/3
//f/+f/1/+//9v/6//z//v8AAPr/+P/1//T/9//5//X/8v/5//n/9P/4//r/+P/0//b/
9f/1//X/+f/7//v/+//5//X/+v/8//r/9//3//f/9//7//r///8FAP//+f/2//P/9f/2
//r/+//1//L/9f/3//j/+P/5//r/+P/1//f/+//1//L/9v/5//j/9v/4//j/9P/y//H/
8//2//T/9f/5//P/7P/u//D/8f/t/+3/8f/4/wQABgD4/+///f8JABUAIAAwAEAARwBH
AEcARQA1ACEAEwAOAAUA+v///wIA8//n/+//9//r//H//f/v/+X/8P/6//b/9P/q/+b/
+v8HAP3/+v/5//n/+P/y/+//8P/y//P/9f/5/wMAAQD3//X/+v/6//r/+v/6//n//P/9
//n/+f/5//X/8//3//X/8//3//j/+f/9//7/+f//////+v/1//X/+P/7//v/+v/6//z/
///9//z//f/6//v/+v/4//j//f///wEABAAEAAQABAD///z/+//7/////v/5/wAABgAD
AAMACAAEAP7//v8AAAMABAAFAAgACQALAAcABAAJAAoACwAMAAwADQAOAA4ACQAKABAA
DQALAA0AEwATABEAEQAVABEAEgAWAB0AHwAVAA4AEAAMAA4ADQALAAwAEgAOAAgADQAN
AAkABwAHAAUABQAFAAQABgALAAsACQABAPr/+v/4//j///8BAP///P////z/+//9/wAA
AgADAPr/+P/2//X//P////z//f/9//v/+//8//7////+/wEA///+//z//P/+/wAA/f/6
//3/+//1//P/+f/5//b//v8BAPv/8//1//n/+//6//r/+f/+//v/+P/4//n//P/8//3/
+//8//n/+v8BAAAA+f/3//3///8AAP3/AQABAAAA+//5//n/9//7//3//f/9//z/+//6
//n/AQAAAPr/+f/9/////f/9//7//f/4//n/AAD+//j/+f/8//z//f/9/wIABgAGAAUA
AAD///z/+v/8//j/9f/4//n/9v/0//n/+P/4//r//f8BAAEAAAD8//f/9f/1//b/+//8
//z/+//+//3//P/5//f/9f/1//n//v8AAAIABQABAP///P/4//r///8BAAMAAgD///7/
/f/7//v//v/+//r/9v/4//r/+f/7/////f/j//b/+/8AAAUACgADAAAA/P/6//v//f/5
//b//v////v/AAAAAPz/9v/2//n/+//9/wMA///9//v/9//3//z//v/8//3//f/9//3/
+//4//v////9//v//P/9//3//v8CAAMA+//2//f/9//5//r//P/+//3/+f/6//3//P/6
////AwD8//j/+P/2//X/9v/4//3//f/6//r//f////T/9v8CAAMAAwD5//H/+v/6/+z/
7v8BABcAJwApACgANgBIAFMAVwBFAD0ASwA9ABsAFgAVAAgAAQAEAP///f/5//X/+/8D
AAMAAQD3//L/9P/8//z/+P/8//7/+f/9//n/+f/6//r//P/9/wIACAACAP3/+v/9/wAA
+f/6/wIAAAAAAAAAAAABAAQABQABAP///f/3//P/+v/7//z/AwABAP//AAD+//3/AwAD
AP7/+//7//7/AQADAAIAAgAEAAYAAwABAAEAAQADAAMAAgACAAUABQAFAAQAAgAAAP7/
//8AAAMABwAJAAYA//8EAAgABQAFAAoACwAGAAcACgALAAoACQAKABAAEwAQAA4AEgAS
ABIAEgAQAA8ADgAMAA0AEAAYABcAFQAVABkAFwAVABUAGQAVABQAFgAbABsAEgAOABMA
EgATABEADgAOABUAEgANABMAFQARAA8ADwAIAAUAAgD+/wMACwAOAA8ACQACAAIAAAD8
/wEAAQD9//3/AQD///////8AAAAA///8//7/AAADAAMAAwD9//v//////wEABAADAAEA
/f/9/////v/8//z/AgAEAAEA/v8CAAEA/P/7//z/+f/z//j////9//n///8BAAEA/v/8
//n//v/7//j/9v/3//r/+v/6//f/9//z//n/AwAFAAEA+v/7//j/9P/2//3/AAACAPv/
9//1//H/9f/5//v//f/7//v/+//7//7//P/1//P/9f/3//X/9f/7//3/+////wQAAAD4
//f//P/8//3//f/7//z/+f/1//P/9f/1//b/+f/2//T/+P/9//r/+P/9//z/+v/6//v/
/v/9//v/9v/1//P/8//0//r/+v/5//f/+f/5//n/9//4//f/+P/9//z/+v/4//f/9//3
//b/9P/z//X/9P/z//P/8f/x//H/8//z//b/9v/z//D/8//2//H/8f/z/+//8P/1//z/
AgD5//H/7P/t//H/9P/0//L/8v/y//L/8P/w/+//8P/z//X/8f/u//D/7//p/+z/8P/w
/+7/8v/w/+//7v/x//H/8f/x/+//7//0//b/9P/v/+3/6//p/+//8P/3////9v/t/+f/
4f/l/+j/7v/x/+r/5v/o/+n/5//m/+b/5v/o/+f/6//x/+z/6P/r/+3/5v/i/+L/4P/i
/+T/5//t/+r/5P/h/+H/7//s/97/6P/1/+f/1//f/+D/2v/k//L///8FAP//AQAUACIA
JAAxAD8AQQBBADcAIQARAAIA9//w/+3/7P/r/+n/6//n/9v/3f/j/9//4f/q/+j/3v/i
/+T/4P/g/+H/5//m/+f/6f/q/+b/4//k/+b/5//n/+n/8f/u/+P/4P/k/+j/6v/s/+7/
6v/q/+j/4f/m/+n/6P/p/+n/5f/h/+P/5P/l/+n/6v/l/+v/6//m/+X/5//s//H/7f/q
/+j/6P/r/+n/6P/p/+n/6//r/+r/5v/p/+n/6f/v//D/8f/y//D/7v/u/+//8f/u/+f/
7P/y/+//7//0//H/6v/p/+r/7f/u/+//8v/3//v/+f/4//z//P/8//z/+v/5//j/9v/1
//j/AAD/////AQAHAAcABAADAAYAAQD7//z/AAD///3//P8EAAYAAwD///r/+P/8//j/
8v/3//v/9//1//X/9P/z//L/8P/w//X/9f/z//H/7P/u/+7/7P/x//H/7f/s/+//7P/r
/+n/6v/q/+n/5v/m/+b/5//r/+3/6f/p/+f/4//h/+D/5v/p/+r/7//s/+r/5//m/+j/
6v/n/+T/6//t/+v/7f/u/+n/4f/k/+z/6//o/+//6//p/+T/4P/i/+j/5v/k/+j/6//w
//L/7f/n/+T/3f/j/+3/7//r/+X/5//l/+L/5f/r/+3/7v/t/+3/7//v/+7/7f/q/+f/
5//n/+f/5//q/+j/4f/f/+f/6//r/+3/7//t/+f/5//t/+r/4//j/+n/6v/s/+3/6//s
/+n/5f/o/+v/7P/u//D/7P/p/+z/7v/q/+f/6//m/+T/5P/l/+r/6//r/+j/5v/l/+b/
6P/q/+r/6f/n/+z/7f/u/+3/6//n/+X/5//p/+j/5//n/+f/5//m/+T/5v/p/+n/6f/n
/+X/5f/l/+f/5//q/+r/6f/m/+n/7P/p/+n/6//n/+n/3//p//L/4P/h/+L/4//k/+X/
6P/q/+7/7P/r/+T/3v/n/+n/5v/s/+v/5v/f/97/4v/j/+T/6f/r/+v/6//p/+X/6P/o
/+T/5f/n/+n/6//p/+b/6f/t/+z/6f/p/+n/5v/k/+X/4//j/+L/5//r/+j/5v/l/+T/
5P/h/+P/5//i/97/4f/j/+P/4v/l/+b/4f/g/+D/4//j/+D/4P/j/+H/4v/u/+7/2//Z
/+X/3//a/9z/6v/6//v/8//5/w8AIAAkADAAPQA3ACEAHQAfABUACQD+//H/6P/l/9z/
4//t/93/0//h/+H/0f/X/+P/3v/Y/9b/3v/o/+j/4v/j/+n/6P/p/+v/7P/l/+H/4f/i
/+D/3//g/+f/5f/d/93/5P/j/+L/4f/g/9z/3v/e/9n/3f/h/+H/4//l/+H/3f/f/+D/
4f/l/+b/4f/n/+f/4v/g/+H/5f/p/+X/4v/g/+D/4v/f/93/3f/d/9//3//e/9z/3//f
/9//5P/k/+T/5P/j/+L/4//l/+b/4v/a/97/4v/f/9//5P/n/+T/5//s/+r/6P/m/+b/
6P/r/+j/5v/q/+r/6v/q/+7/7//w//D/6//s//L/7//q/+n/7P/p/+3/7//1//P/7f/u
//L/8f/s/+r/8f/y//H/7//s/+z/7v/o/+D/4//p/+f/5//p/+L/3//c/9j/3P/j/+X/
5f/d/9b/1v/U/9L/2f/b/9n/1//Z/9X/0//W/9j/2f/Z/9T/1P/U/9X/1//X/9H/z//R
/9H/0//W/9b/1f/S/9P/1P/U/9P/1P/Y/9r/1//U/9n/2f/V/9X/1v/R/8n/zP/Q/83/
yP/N/9H/0//S/9L/0f/W/9P/0P/Q/9H/1P/U/9H/zf/M/8f/zf/X/9n/1f/P/9P/0//S
/9H/1f/V/9T/z//N/83/y//P/9H/0f/R/9P/0//T/9P/1v/U/83/y//P/9H/z//P/9T/
1f/S/9X/2f/U/8v/yf/P/9D/0v/T/9L/1P/S/8//0f/T/9P/1P/S/8z/x//I/8//zv/O
/9X/0f/O/83/zf/S/9P/0//Q/8//zf/N/87/0v/S/9H/z//S/9H/0P/N/9H/0f/T/9n/
1P/O/8j/w//G/8n/y//M/8b/z//N/8n/zP/L/8r/yf/I/8v/zv/R/9T/0v/Q/87/zP/K
/8r/yv/K/83/zv/P/9D/zf/M/8v/yv/K/8r/yv/K/8r/yv/K/8r/x//G/8X/xP/H/8r/
zf/Q/87/zP/K/8j/y//O/9H/1P/R/9D/z//O/9D/0P/Q/9D/zP/K/8j/xv/E/8T/xP/E
/8b/yP/K/8z/yP/G/8T/wv/G/8j/yv/M/8j/xv/E/8L/w//E/8X/xv/I/8j/yP/I/8j/
yP/I/8j/yv/I/7z/uv/K/8z/uP+6/8j/xP/E/8z/zv/Y/+b/7v/2/wIACAAIAAoAFAAW
AAYA+v/8//D/0P/G/9b/1P/A/7z/wP+8/7z/wP++/8T/0P/K/7r/sv/A/9b/2P/S/8z/
xv/A/w==
         </WaveFormData>
      </LeadData>
      <LeadData>
         <LeadByteCountTotal>10000</LeadByteCountTotal>
         <LeadTimeOffset>0</LeadTimeOffset>
         <LeadSampleCountTotal>5000</LeadSampleCountTotal>
         <LeadAmplitudeUnitsPerBit>4.88</LeadAmplitudeUnitsPerBit>
         <LeadAmplitudeUnits>��V</LeadAmplitudeUnits>
         <LeadHighLimit>2147483647</LeadHighLimit>
         <LeadLowLimit>268435456</LeadLowLimit>
         <LeadID>II</LeadID>
         <LeadOffsetFirstSample>0</LeadOffsetFirstSample>
         <FirstSampleBaseline>0</FirstSampleBaseline>
         <LeadSampleSize>2</LeadSampleSize>
         <LeadOff>FALSE</LeadOff>
         <BaselineSway>FALSE</BaselineSway>
         <ExcessiveACNoise>FALSE</ExcessiveACNoise>
         <MuscleNoise>TRUE</MuscleNoise>
         <LeadDataCRC32>1131921744</LeadDataCRC32>
         <WaveFormData>
JAAjACEAIQAjAB4AGQAYABQADwANABMAEQAJAAYACAAKAAgACAAIAAUAAwAAAP//BgAD
AAMACQALAAYAAwAEAAMA///7//z/AwADAAMABQAEAAMAAgADAP3/BQANABEACgD6//b/
CgASAAkACQASABUAGAAeABYAAwDt/8H/if93/4P/ff+F/5r/mf+W/57/lP+S/6b/qP+b
/6n/vv/E/9L/5v/h/9T/5f/5//j/+v8EAAYAAgD//////P/8//3/AQACAAIAAwAFAAoA
BgD///3/AQACAAIAAwAEAAAAAQD///j//P/9//3//f8BAP3/+v/9//v/+f/9//3/+f/+
//7/+f/3//j/+v/8//z/+v/4//r/AgAAAP7//f/8/wAA/P/6//n//P/9/wAA/v/9//v/
9//3//j/+f/8/wAA/v/2//z////8//z/AQADAAAAAAAFAAQAAQD+//3/AgAHAAYAAwAE
AAQAAwADAAYABgAGAAYABAALABIAFAAJAAgACgAEAAAAAgAEAAEAAAAEAAoACQADAAEA
AwADAAYABwAIAAkACgADAPv//P////z//P/8//7////8//z/+f/7//r/+P/4//T/9f/6
//P/9P/u/+r/7P/v//H/9P/v/+z/6f/m/+X/5v/p/+z/8f/w/+v/6v/o/+f/5f/p/+r/
6v/r/+z/7v/q/+b/5f/s/+7/6f/p/+z/7v/p/+3/7//s/+b/7f/t/+b/5P/k/+r/7f/w
//L/8f/y//P/8P/y//b/9v/1//P/8v/w/+j/7v/5//n/8v/v//T/9P/z//H/8//y//D/
8f/x//L/8v/y//T/9P/0//H/8P/v/+7/9f/3//P/8//0//T/7//t/+//7//v/+//9//1
//P/9f/y//D/7//t//D/8f/w/+7/8P/z//P/8//4//P/7//y//X/8f/w//P/8f/x//P/
9v/2//j/9f/x/+7/6//q/+v/7v/v/+3/8v/z/+//7P/p/+3/8P/z//r/9v/z//H/7//x
//L/8v/x//H/9v/z//L/8P/v/+3/7P/s/+z/7//v//H/8f/x//P/8f/v//P/9P/v/+j/
7f/w//P/9v/1//P/8v/z//P/+f/0//T/+P/5//r//v8FAAUAAgAFAAgACQAKABEAEgAR
ABEAEAARABkAHQAZABQAEwANAAoACwAJAAkACwAEAP///v/8//f/9f/7//n/8v/w//P/
9v/z//L/8f/w/+//7f/t//D/6//p/+3/8P/t/+z/7//w/+z/6P/p/+v/6P/l/+T/5f/r
/+3/7//1//f/+//5//T/8v/i/97/+P8BAPX/8v8BAAwACAD4/+f/3/+9/4X/b/9z/3X/
b/9u/3X/hP+K/4j/gv96/3z/hf+X/6z/rv+w/8L/0f/Y/+P/5f/m/+r/5P/g/+X/6f/w
//T/8f/x//T/9P/x/+//7v/w//L/7//x//n/+P/2//X/9P/0//f/9//y//b/9//3//f/
+f/1//L/9f/2//X/+v/7//n//v/+//n/9v/2//f/+P/8//z//P8AAAIA/v/6//f/+P/+
//z//P/5//r/+f/6/wAAAwAFAAUAAQAAAP//AAACAAAA+P/+/wYABgAJABEADwAIAAQA
BQAHAAcABwAJAAkADQALAAcABwAGAAQAAwAKAA4AEgAWABAAEwAWABQACgAMABEADgAM
AA4AEAANAAcACgAPAA0ACgAJAAwADQAJAAcABQADAAkABQAAAAQABQAAAP7//P/9////
/f/+//z///////7/+//2//b/+v/1//j/9P/y//L/8//z//T/9P/0//T/9P/x//L/9f/4
//r/+P/y//D/8//z//L/9//1//L/8P/u//P/8v/x//P/+v/8//f/9//4//j/8f/z//f/
9v/y//v//f/4//j/+v/5//n/+f/4//r//P/+//z//v8EAAYABwADAAAA/P/y//r/BwAJ
AAQA/P/+//v/9//6/wEABQAIAAUAAwACAAAAAQAEAAUABgAIAAgACAAIAAgABwAAAP3/
BAAIAAcACQAJAAcABQADAAoABwAEAAUABAAEAAUABQAJAAkABwAEAAQABwAHAAcADQAJ
AAYACgAKAAUAAwAFAAMAAwAFAAgACQAMAAoABwAFAAMAAwAFAAoACwAJAA4AEAANAAsA
CQALAAwADQASAA8ADQAMAAsACwAMAAwACwAKAA4ACgAIAAoACwALAAwADAAMAA8ADwAO
AA0ADAANAA4ADQASABQADAAJAAsACgACAAwAEQAUABcAGgAUAA8ACwAJAAsAEwAQABIA
EwATABMAFgAcAB0AGwAfACEAIQAhACcAKwArACwALAAoAC8AMgAtACwALQApACgAIgAd
ABoAGQAbABsAHwAiABoAFQAYABMACgAGAAcACAAIAAoADAAOAAwACQAIAAoABgAFAAoA
DgAIAAYACAAIAAEA/P/8//3//P/7//z////9/wkADQATABUAEQAVABgAEAAOABIAEAAR
ABsAJAAnACwALAAcAAsAAwDd/5//g/+F/4X/if+S/5H/kv+Y/5r/nv+g/5j/n/+7/8j/
wP/K/+r/8//y/wcADQD4//z/EAAOAAwACwANAAwACwALAA4ADgAKAAkACQAMAA8ADQAQ
ABkAFwAWABYAFgASABUAFQAQABAAEQARABEAFwATABAAEwARAA8AEwATABMAGgAcABkA
FgAUABMAEgAUABQAFAAYABsAGAAVABMAFwAeAB0AHgAZABoAGQAaABoAGwAbABkAGAAY
ABgAGgAhACAAGQAgACMAIAAgACUAJwAiACAAIwAjACMAIwAlACUAKQAnACMAKgAsAC0A
LwAvACwAKQAmACMAKQAvADAAJgAoAC0AKgAqAC4AMgAxACsALAAvACsAIgAfACAAHwAk
ACcAKgAtAC0AJwAgACIAJQAiACIAIgAgAB8AGgAYABYAGQAZABgAGQAWABgAHgAYABoA
FQASABUAFwAYABoAGQAYABcAFgAQAA4ADgAOABcAGAAVABYAFAARAA0ADwARABAAEAAQ
ABEADgALAAsADgAQAAsACwAQABQAEQAXABcAFAAOABUAHAAYABkAHAAaABcAFAAQABEA
FAAXABYAFAAYABgAFwAYABoAGwAWABgAIQAfABYAEQAWABYAFQAUABcAFwAWABkAGwAe
ACAAHAAeAB4AHgAcABoAGAAWABsAHQAZABkAGgAaABUAEwAWABcAGAAZAB0AGQAVABUA
GQAaABwAHQAbABkAFQAQABMAFwAYABkAGwAVABAAEgAYABUAFQAZABMAEQARABIAFQAY
ABYAEwATABEAEQATABUAFQASABYAFwATABAADQAPABAAEQAWABQAEwATABMAEwAUABQA
EwAUABgAFAASABMAEwASABIAEAAQABMAEwARAA8ADQANAA8ADwAVABgAEQAPABIAEgAK
AAYABgAJAAwADwASABMAEwAUABcAFAAZABMAEgAXABcAFwAaAB0AHQAaAB0AHwAfAB8A
JQArACsALAAsACwAMwA2ADEALwAxAC4ALgAqACUAIgAhAB0AGQAZABgAEQAPABUAEwAN
AAoADAAOAAwADAAMAAwACgAHAAYACAADAAEABQAIAAYABgAKAAwABwACAAIAAwAEAAMA
BAAHAAkAAQD9//v///8VAB0AEgAMAAgABgAUACEAHQAUABcAKgA2AB4ACQADAOn/s/+F
/3X/f/+P/5j/m/+g/6L/pP+c/5D/mP+p/6v/rP/A/9b/3v/r//j////7//7//v/6/wAA
AAABAAUABgADAAMABgAGAAcABwAIAAwACgAFAAUACwANAAwADAAMAAkACwAKAAQABwAJ
AAoACwAPAAsACAALAAsACQANAA0ACwAQABAACwAJAAoADAAOAA4ADAAKAAwAEgAQAA4A
DQALABAADQAMAAkACgAJAAoADwATABYAFwAVABQAEwAUABYAFAAMABIAGAAWABcAHQAb
ABQAEAARABYAFwAYABsAHQAhAB8AGwAdABwAGgAZAB4AHgAeAB4AGgAfACQAJAAaABwA
IQAeABwAIAAkACMAHAAcAB4AGQAUABMAFgAXABkAGwAdAB8AHwAZABIAFAAZABYAFgAW
ABcAFwATABIAEAARAA8ADAALAAYABgAKAAgADAAJAAgABgAHAAcACAAKAAoACgAKAAAA
/P/6//j/AQAEAAMABgAFAAMAAAADAAMAAgACAAIAAwAAAP3//f8CAAQA/////wIABAD/
/wMABAACAP3/BQAIAAIAAQACAAMAAwADAAIABAAGAAgABgAEAAYABAABAAQABgAHAAIA
BQAPAA4ABgACAAgACQAJAAcACQAIAAYABgAFAAUABAAEAAYABgAGAAcACAAJAAoADQAN
AAcABQAIAAoABwAHAAcABwAHAAcACwAHAAMAAwAGAAYABwAHAAkACQAHAAQABAAHAAcA
BwAJAAMA/v8AAAYAAwADAAcAAgD///7//v8EAAgABwAFAAMAAQABAAMABAADAP//AgAD
AAEAAAD///7//v/+/wIAAwADAAQABQAAAP7/+//3//3/BAADAAQAAgABAP///v8AAAAA
AwADAAcACQALAA8AAAD7//j/+//8//3//v8AAP////8BAAYADwANABAADgALAAgACAAO
AA8ADQARABYAFwAYAB8AIwAjACQAJAAiACkALAAnACMAIwAeABwAGQAXABcAGQAUAA8A
DgAMAAUAAwAJAAcA///8//7/AAABAAIAAwAEAAEA/f/7//z/9//1//n//P/6//r//v8A
APz/+P/5//v//P/7//z////v//n/+f/v//3/EwALAPz//P/+//z//v8DAAEAAAAFABAA
DAD8//v/5/+l/3P/cf93/3v/ff+C/5X/nv+U/4r/jv+O/4r/k/+p/7b/vP/G/9j/7f/u
/+P/7f/8//j/9v/0//H/8f/0//T/9P/3//3/AAD9//v/+v/8//r/9f/1//v//f/8//z/
/P/8///////6//v/+//6//n//v/7//n//f/7//n//f/9////BgAIAAUAAwACAAIAAgAE
AAIAAAACAAsACgAJAAkABwAKAAUAAgABAAQABQAIAAkACQAIAAUABgAGAAYACAAPAA4A
BwAOABEADAAKAA0ADwAKAAgACwAOAA8AEAATABIAEwAOAAcADgASABUAGQAZABgAFwAW
ABAAFQAaABoAFAAWABsAGAASABQAFgATABIAGAAgACEAGAATABIADwARABEAEQARABMA
DQAGAAgADgAMAA0ADgAPAA8ACwAKAAgACQAHAAQA///6//r//v///wQAAgACAAIAAwAD
AAQAAwACAAEAAAD6//j/+P/4//z//P/4//j/+v/5//f/+//9//z//P/8//v/9v/x/+//
9//8//r//f///wAA+v/9//z/+P/x//f/+f/0//T/9v/4//n/+v/6//v//v8BAAAA/v8C
AAIAAQD+//7//f/2//j/AQD///b/9v/+/wEAAwAAAAMAAwACAAIAAQABAAAA/v8AAAAA
AAAAAAAAAAAAAAQABQAAAP////8AAPz/+////wEAAwAFAAgAAwD+//3//v/+//////8B
AAEA///8//r//f/9//3/BAABAP//BAAGAAEA//8BAP3/+//7//z/AQAGAAYABQABAP3/
+//7/wAAAwADAAoACQAFAAIA///8//z//P8AAAEAAQACAAMA///+//z/+f/9/wQAAwAE
AAIAAQD///7//P/8//////8AAAEAAgAFAP//+//9//z/+f/5//7/AAAMAAgABAADAAIA
AQAAAAQABQAHAAsABwALAAQAAgAHAAkACwAQABUAFQASABUAFgAVABQAGQAfAB8AIAAg
ABwAIwAmACEAHgAfABsAGgAYABUAFAAVABQAEQASABIACQAFAAkABQABAAAABAAIAAIA
/v/6//b/+f/5//v/AAD7//n//f8AAPr/+P/6//r/9//0//b/+f/3//X/9f/3//X//f8B
APv/AQANAAcA+v/0//7/EAAWAA0ACQAOAA8AFgAYAA4ABwADAN3/mf93/3X/bf9t/4T/
k/+S/4r/iv+U/5D/gv+F/5//sv++/9z/8v/h/9L/3f/p//D//P8GAAYAAgABAAMAAgD8
//n/+f/2//f/+f/8/wIAAAD7//v/AQABAAAAAAAAAAEABQAGAAIABgAHAAcABwAJAAMA
/v///wEA//8DAAMAAwAIAAgAAwADAAQABgAIAAYABAACAAQADAAKAAgABwAJAA4ACwAK
AAYACAAIAAoADwARABIAEQAMAAoACAAIAA0ADAAFAAwAEQAOAA4AEwARAAwACgANABEA
EQARABMAGAAdABwAGQAaABgAFQATABkAGgAbABwAFwAbAB8AHgAXABoAIAAeABgAGAAY
ABMAEwAYAB8AHwAWABMAFAATABMAEwATABMAGAATAA0AEAAQAAwACwAKAAsADQALAAwA
DAAPAA8ADgALAAYABgAKAAUACAAEAAIAAAABAAEAAgAFAAYABwAIAAAA/P/6//j///8A
AP3//v8BAAEAAAAFAAIAAAD///7/BAACAAAAAQAEAAQA/f/7/wAAAgD9/wEAAwAAAPr/
AQAGAAIAAwAGAAUAAwABAP7/AAACAAQAAgACAAYABgAFAAQABAADAPz//v8JAAkAAgAB
AAgACgALAAcACQAIAAYACQAJAAoACgAFAAYABQAEAAUABgAHAAgADQANAAcABQAIAAoA
BwAHAAkACQAJAAkADgAJAAQAAwAGAAYABwAHAAoACwAKAAgACQANAA4ADwAQAAsABwAK
AAwACQAJAA0ACAAFAAQABAAIAAwACwAJAAcABQAFAAcABgAFAAEABAALAAsADAANAAoA
CAAGAAgACAAJAAsADQAKAAoACQAHAAcACgAFAAIABAAFAAUABgAIAAgACwALAAkABwAF
AAUABAADAAgACgAIAAkADwASAA8ACgAGAAkADwAPAAoACAAFAAcAEQAWABIADgAKAAYA
BwAHAAgACwANABUAEgAUABUAFQAVABgAHwAfABwAHwAeAB0AHAAhACYAJwApACoAKQAx
ADUAMQAqACcAHwAaABsAGQAZABsAFgARABAADgAMAAsAEgARAAoACAALAA4ACgAKAAoA
CgAHAAUABQAIAAEA//8DAAYAAgAAAAIAAgACAAAAAwAHAAMA///9//3/CQD9//3/CQAL
AAkACwAGAAIABAAQAB4AJQAdABYAGwAcABAABgD7/8n/i/95/3n/ff+F/4//kv+V/6D/
mv+Q/5L/mv+m/7f/wf/E/8r/2P/o//X//v/7//n//P8EAA4ADgAHAAMAAgD+//3///8E
AAYAAgABAAEABAAIAAUABwAPAAsACAAGAAQABQAJAAoABgAGAAcABwAHAAkABQACAAUA
BQADAAcABwABAAQAAgD7//3/AAAEAAgACwAKAAkADAARAA4ACwAJAAYACgAGAAQABgAK
AAwAEAANAAsACAADAAQABgAIAAwADgAMAAQACgAOAAoACQANAA8ACgAIAAsACwALAAsA
DQAQABUAFAARABEAEAAOAA0AFAAWABgAGgAUABkAHgAeABUAFgAaABYAEgAUABYAEwAO
ABAAFAARAA4ADQAQABEADgALAAgABQAMAAsACQAQAA8ACgAIAAYABQAFAAEAAAACAAUA
BQAEAAEA/P/8/wAA+v/8//f/9P/3//n/+v/8//r/+v/6//r/8//w/+//7v/2//b/8v/y
//T/8//x//X/9P/y//H/8P/2//T/8v/z//b/+P/z//P/8//0/+7/8f/y//D/6//z//X/
8P/w//L/8//z//P/8v/1//j/+//6//X/9v/z/+//8v/0//X/8P/0///////4//D/8v/v
/+v/8v/7/wEABgAAAPv/9//y//P/9v/3//j/9v/2//b/9v/5//n/8//x//L/9P/x//H/
9f/1//X/9f/9//n/9f/1//b/9v/3//f/+P/3//T/8P/y//X/9f/1//b/8f/t//D/9v/z
//P/9//0//P/9P/2//j/+v/3//P/8v/x//L/9f/1//P/7v/w//n/+//+/wEA+//2//H/
8P/x//H/8v/z//T/9v/3//f/9//6//X/8v/1//f/+P/6//b/9P/1//P/9f/1//X/9//1
//P/9//4//H/+P/4//j/+P/4//f/9f/0//X/+P////v//P/9//3//f8AAAcABwAEAAcA
CAAHAAYACwAQABEAEwAUABAAFwAaABUADgANAAcABAAGAAcACgAPAAYA///8//j/9f/z
//n/9//v/+z/7v/w/+7/7v/u/+7/7//t/+3/8P/o/+X/6P/q/+n/6P/r/+z/5//k/+b/
6f/n/+X/5f/n/+f/4f/l/+v/8f/x//H/8P/w//r/AAD0/+f/7f/0//n//v8CAP7/7f/N
/53/d/9r/2f/af9z/3z/gf+Q/5b/iP9+/4b/jv+J/53/uP+0/7j/0P/f/+D/5f/d/9b/
7v/6/+j/6v/r/+//8P/s/+v/7f/s/+//8f/0//r/+v/1//X/+//4//b/9f/0//P/9//4
//T/9f/1//T/8//5//X/8v/1//f/9//9////+v/+//3/9//5//r//P/+//7//P/6//z/
BQAEAAMAAwAAAAQAAAD+/wAABAAGAAoACgALAAsACQAGAAQAAgACAAgABgD+/wQACgAI
AAkADwANAAgABgAJAA0ADwARABUAFAAXABQADwAVABYAFgAXABcAFgAVABQADgATABgA
GAASABYAHQAcABYAGAAaABcAFQAaACEAIQAXABEADwALAAwADQAOAA8AFAARAA0AEgAU
ABAADwAOAA0ADQAJAAgACgANAA0ADAAHAAAA/v8AAAEABgAEAAQAAgABAP///v8AAAIA
BAAGAPz/+P/2//T//P/+//z//v/8//v/+f/9//7//v///wAAAgD+//r/+f/8//7/+f/5
//n/+v/0//f//P/8//n/AwACAPr/9//2//v//f///wAAAAACAAQAAgD//wIAAQD//wEA
BAAGAAIAAgALAAkAAAD9/wQABgAHAAcACwAMAAwACAAFAAMAAAD//wIAAwAEAAQABAAE
AAQACQAJAAMAAQAFAAgABgAHAAcABQADAAEACAAFAAIAAwACAAIAAwADAAkACwALAAoA
BgAHAAUAAwAEAP//+//+/wAA/f/9/wEA/////wEABAAGAAgABQABAP///f/9////AwAD
AAAABAAFAAMAAgABAP///v/9/wAAAgADAAUABwADAAIAAAD9/wIACAAGAAYABAADAAEA
AAD+//7/AQABAP///////wEAAQD//wMABADn//r///8EAAkADgAJAAUAAgABAAIACQAF
AAYADAANAA4AEgATABEADAANABQAFwAaACMAJAAhAB8AHAAYAB8AIgAdABwAHQAZABgA
FgATABIAEwAQAAsACgAIAAYABQAMAAsA///6//r/+v/6//z//v8AAP7/+//6//z/+f/3
//v//v/3//T/9f/0//P/8v/2//v/+f/3//f/+f/5/+//9/8HAA0ADwAFAPb//P/+//b/
+P8DABEAHAAdABgAFgAMAAEA4/+Z/2v/hf+J/3H/ef+Q/5P/lP+U/47/jP+K/4r/m/+z
/8r/2v/a/9z/4f/q/+//7//y//b/9v/+//v/+f/6//j/+v/9/wMABgABAP///v8AAAIA
/f/9/wMAAQAAAAAAAAACAAcACQAGAAQAAQD9//n/AgABAAEABwAFAAEAAwABAAAABgAH
AAMAAwAEAAYACAAKAAgABgAIAA4ADAAKAAkABwAMAAkACAAIAAoACgAMAAsACwAKAAcA
CAAKAAwAEAASABAACAAOABIADgANABEAFAAQAA8AEwAUABMAEgATABcAGwAZABUAGgAa
ABkAGQAYABYAFAASAA8AFQAbABwAFwAaACAAHgAZABoAGwAXABQAGAAeAB0AFAARABIA
EQATABMAEwATABcAEwAOABIAFQASABIAEgANAAsABQACAAYACwANAA4ACQAEAAQACAAH
AAoABgAEAAMAAwACAAIAAgACAAIAAgAAAAAAAgAEAAYABAD+//z///////7/AwAAAP7/
/f/8/wEA/v/7//v/AgAEAP////8BAAIA/P////7/+v/z//n////8//7/AgADAAMAAwAC
AP//AAABAP7//P8AAAAA//8AAAAA///4//7/CwANAAgAAQAEAAIA//8DAAkADAAOAAsA
BwAEAAAAAAAEAAYACAAGAAYABgAGAAcABwABAP//AgAEAAEAAQAFAAcACQALAA4ACQAE
AAMABQAGAAgACQAJAAcAAwD+////AwAEAAUACAADAP//AgAGAAMAAwAHAAUAAwADAAQA
BQAGAAIA/f/8//v//P///wIAAwABAAYACAAFAAMAAQAAAAAAAAAEAAIAAQABAAEA///+
//z/+f/7/wAA/f/8//n/+f/4//j/+v/6//3//f/7//v/+//9//j/9f/4//j/9//5/wAA
BAAAAPr/9f/3//X/9//6//r/+v/6//r/+v/5//n/+//9/wMA/v/+//7//f/8//7/BgAH
AAUACQAJAAkACQAPABIAEQARABAADgAVABgAEwALAAkAAgD+/wIABQAKABEABgD7//T/
7P/r/+3/9//5/+//6v/q/+r/5//m/+X/5P/n/+f/6f/u/+f/5f/p/+z/5P/g/+D/3v/e
/97/4//p/+X/4f/f/9//6f/n/93/6f/7//H/5//s/+T/3P/q//j///8BAPz/+f8AAAAA
7v/d/8f/m/91/2n/Z/9j/2f/bv9x/3b/eP90/3D/dv9+/33/jf+m/7T/vP/M/9H/zv/V
/9n/1v/Y/9z/4v/k/+X/6f/q/+b/5f/n/+b/5v/n/+n/7v/r/+X/5P/p/+3/7v/w//L/
7P/t/+v/5P/n/+n/6v/r/+z/5//j/+X/6P/n/+z/7f/p/+7/7v/p/+r/7P/v//L/8P/s
/+j/6P/u/+z/6v/p/+r/8P/u/+7/6//s/+v/7P/x//P/9P/z//D/8P/w//L/9f/y/+n/
7v/0//L/8//5//f/8P/s/+3/8f/x//H/8//5///////9/////v/8//v//P/6//j/9v/z
//n///8AAPv//v8EAAIA/P/+/wAA/f/4//r//v/7//j/9//6//v/9//1//P/8f/2//H/
6//u//T/8v/z//T/8v/x/+z/6v/s/+//7//u/+z/6P/p/+7/6v/s/+f/5P/k/+X/5f/m
/+T/5P/k/+T/3//e/9//4P/l/+T/3//e/93/2//Y/9v/3//g/+L/5P/k/+D/3P/b/+L/
5P/f/9//5f/o/+T/6f/l/+D/2P/d/+T/4P/h/+T/4v/h/+D/3v/e/+D/4v/g/+T/6v/s
/+3/5//k/+D/1v/c/+n/6//m/97/4v/h/9//4P/l/+f/6P/q/+v/7f/u/+f/5v/j/+D/
4v/i/+L/4v/l/+X/3//d/+L/5v/l/+f/5v/l/+T/4//o/+P/3v/d/9//4P/i/+P/5//n
/+X/4v/g/+P/4//j/+f/4//g/+T/5//j/+L/5f/g/93/3P/c/+H/5P/i/9//3//d/93/
3//h/+H/3v/i/+f/5f/k/+P/4P/e/9z/3v/d/93/3v/f/93/3P/a/9f/3P/i/+D/4P/f
/9//3v/e/+D/4P/j/+P/4P/f/97/3//e/9v/3v/e/9//1f/e/+r/3P/a/9r/2v/a/9//
4f/k/+n/5v/p/+H/3v/l/+f/6f/u//H/7//q/+v/7//v/+//9f/5//n/+v/6//X/+//9
//f/9f/3//T/9P/x/+//7//x/+7/6f/o/+b/3//b/9//2//W/9b/2//g/9z/3P/c/9z/
2f/X/9f/2v/T/8//0f/S/9D/0P/U/9b/1f/S/9T/1//T/9H/0f/T/9P/0f/f/+f/1//V
/9//1v/O/9L/5v/2/+3/3//e/+n/7P/q/+b/3f+1/2v/Q/9N/1X/Wf9j/2r/cf90/27/
dP96/2j/Yv9//5H/kP+k/7j/vP+5/7j/w//T/9D/zv/Q/9T/1v/X/9v/3P/W/9X/1//W
/9f/1//Y/9z/2//V/9T/2f/Z/9j/2P/Y/9T/1//X/9L/1//Z/9r/2//e/9n/1f/X/9n/
1//b/9v/2f/e/97/2f/b/9z/3v/g/93/2v/X/9j/2//Y/9X/0//U/9r/2P/Y/9b/2P/Y
/9r/3v/f/9//3f/e/97/3v/g/+L/3v/U/9j/3//c/9z/4f/l/+L/4v/n/+X/4//h/+H/
5f/p/+f/4//m/+b/5f/l/+r/6v/q/+r/5f/p/+3/7P/i/+T/6f/m/+X/6P/r/+n/4v/k
/+j/5f/h/+H/5f/n/+b/5f/k/+P/5f/f/9j/2v/g/97/3//g/9z/2//W/9T/1//b/9z/
3P/V/87/zP/O/87/0v/P/87/y//L/8r/yv/L/8z/zf/O/8n/yP/J/8r/zv/M/8b/xP/I
/8n/yf/P/83/yv/I/8b/yv/I/8b/x//O/9D/y//L/8z/zv/J/83/y//G/77/w//J/8T/
xP/G/8r/y//M/8z/y//M/83/yv/M/9D/0P/P/83/zP/K/8L/yP/V/9f/0v/M/9D/z//N
/8v/z//Q/9D/zf/L/8r/yP/J/8z/zf/O/9D/0P/Q/9D/0v/R/8r/x//I/8r/x//H/8z/
zf/O/8//0//N/8f/xf/J/8r/zP/N/87/zf/K/8b/yP/L/8v/y//M/8X/v//A/8b/xf/H
/83/yP/F/8T/xP/J/8z/yv/H/8X/w//D/8X/x//H/8T/yP/L/8n/yP/H/8f/yP/J/87/
xv/B/73/uf+9/8D/wv/D/7//yP/F/8D/xP/D/8L/wf/A/8L/xP/G/8j/x//G/8X/xP/B
/8D/v/++/8D/wv/E/8b/xf/E/8P/wv/C/8L/wv/C/8f/yv/N/9D/z//O/83/zP/R/9T/
1//a/9r/2v/a/9r/3//i/+X/6P/l/+L/3//c/9r/2P/W/9T/0P/O/8z/yv/G/8L/vv+6
/7v/vP+9/77/uv+4/7b/tP+3/7j/uf+6/7b/tP+y/7D/sf+y/7P/tP+2/7b/tv+2/7T/
tP+0/7T/tv+0/6r/rP/E/8j/uP+2/7z/tP+2/77/uv/E/9L/1P/S/9T/zP+2/5z/cP9A
/yr/MP9C/0L/OP9C/1r/Wv9I/0b/Sv9I/1D/YP9y/4r/nv+i/5j/lv+m/77/wv+8/7j/
tP+w/w==
         </WaveFormData>
      </LeadData>
      <LeadData>
         <LeadByteCountTotal>10000</LeadByteCountTotal>
         <LeadTimeOffset>0</LeadTimeOffset>
         <LeadSampleCountTotal>5000</LeadSampleCountTotal>
         <LeadAmplitudeUnitsPerBit>4.88</LeadAmplitudeUnitsPerBit>
         <LeadAmplitudeUnits>��V</LeadAmplitudeUnits>
         <LeadHighLimit>2147483647</LeadHighLimit>
         <LeadLowLimit>268435456</LeadLowLimit>
         <LeadID>V1</LeadID>
         <LeadOffsetFirstSample>0</LeadOffsetFirstSample>
         <FirstSampleBaseline>0</FirstSampleBaseline>
         <LeadSampleSize>2</LeadSampleSize>
         <LeadOff>FALSE</LeadOff>
         <BaselineSway>FALSE</BaselineSway>
         <ExcessiveACNoise>FALSE</ExcessiveACNoise>
         <MuscleNoise>TRUE</MuscleNoise>
         <LeadDataCRC32>3329386029</LeadDataCRC32>
         <WaveFormData>
7P/t/+7/7//x//H/8v/0//T/9P/1//n/+f/3//X/9//2//X/9P/0//j/+P/2//j/+v/4
//f/9//6//r/+v/7//n/+f/6//r/+//7//r/+v/9//7//v////v/+v8AAAYADAAQAA4A
BwACAAUACwAJAAIA/f/u/9T/u/+x/7f/vP+y/6D/jv9//3T/aP9n/2//dP96/4T/i/+S
/5//rP+8/8//3//m/+j/8f/5//3//v8CAAcABQAGAAcABwAFAAUABwAHAAkACQAJAAsA
CgAKAAoACwALAAsACwAMAAwADAAOAAwACgALAAsACwANAA0ADQANAA4ADwAPAA8ADwAP
AA4ADAAOAA8AEAAQABEADgANAA0AEQARABEAEgATABQAFAATABMAFAAUABcAFwAXABcA
FgAZABkAGgAbABsAHAAcAB4AHwAgACAAIwAmACUAJgArAC4ALwAxADEAMgA0ADUANgA4
ADsAOwA+AEAAQABBAEQARQBFAEcARwBIAEkASQBJAEgASABIAEcARwBJAEsARwBFAEQA
QwBBAEAAPQA6ADcAMwAuACoAJwAjAB0AGgAXABYAEgAQAA4ACgAJAAgABAAEAAAAAAAA
APv/+//6//j/+f/5//n/+f/3//b/9f/z//X/9v/3//j/9v/1//X/9f/z//P/8//0//T/
9P/z//P/8//z//P/8//1//X/9P/0//b/9v/2//b/9//3//T/9//2//P/8v/y//P/9P/2
//f/9f/1//b/9v/2//X/9f/1//f/9//2//b/9//6//r/9v/2//f/9//3//X/9v/2//f/
9//1//X/9P/2//f/9//4//f/9v/0//P/9P/1//X/9v/0//T/9P/0//T/8//z//P/9P/1
//b/9//2//X/8//y//T/9P/0//P/8//0//T/9P/0//L/7//y//T/8//z//b/8v/x//H/
8f/y//L/8v/y//D/8f/x/+//7//v/+3/7//z//H/8v/z//P/8//0//T/8P/w//L/8v/y
//P/9P/1//X/9P/z//D/8v/z//P/8//x//L/8v/y//T/8//z//P/9P/1//X/8//z//D/
8f/y//P/9P/0//L/9P/0//L/9P/0//T/9v/3//f/+P/2//b/9f/1//b/9f/y//L/8v/y
//H/7//o/+f/5//j/+X/5f/l/+j/5//o/+n/6//t/+7/8P/w/+7/7//z//P/8//x//P/
8//1//X/9v/4//X/8v/z//T/8//z//T/9v/4//j/+f/5//j/+P/3//X/9//2//b/9//2
//b/+f/5//r//v8EAAoAEgAMAAEAAgAHAAcAAwAEAAEA8P/Y/8P/uf+9/8T/uv+o/5r/
if9w/2T/af9v/3b/fP+A/4f/kv+j/7D/vP/H/9f/5P/u//X/+f///wIAAgADAAQABgAI
AAkACQAJAAsACwAJAAkACQALAAwADAAMAA0ADQANAA0ADgAOAA4AEAAOAA4ADwAPAA8A
DwAPAA8ADwAQABEAEQARABQAFQAVABQAEgATABQAFAAYABYAFgAXABcAFwAXABgAFwAY
ABgAFwAZABoAGgAdACAAIQAiACIAIQAhACIAIwAlACYAJgAoACsALAAsAC8AMQAvAC8A
MwA2ADcAOQA5ADoAPAA9AD4AQABDAEMARgBKAEoASwBOAE8ATwBRAFEAUABRAFEAUQBS
AFIAUgBRAFEAUwBVAFEAUABOAEwASQBGAEMAQAA9ADsANgAyAC8AKwAlACIAHwAfABoA
FwAUABIAEQAQAAwACAAEAAQABAADAAMAAgAAAP3//f/9//3//v/+//7//f/8//z//P/8
//r/+f/5//n/+//7//v//P/7//r/+P/3//j/+f/6//v/+//7//r/+v/6//r/+v/6//3/
/f/6//3/+//5//n/+v/8//z//f/9//z/+//7//r//P/9////AQD+//3/+//6//3/AAAA
APz/+v/7//v/+//9//7//v///////f/9//z//P/9//3//v/+//7//f/9//3//f/8//z/
/P/8//z//P/8//v/+//7//v/+//7//v/+f/5//j/+P/6//r/+v/5//j/+P/3//b/+f/4
//b/+v/5//f/9v/4//b/9f/1//X/9//4//n/+v/5//n/+P/1//j/+f/4//v//f/5//j/
9//3//f/+P/4//j/+P/6//r/9//3//f/9//6//r/+v/4//j/+f/5//n/+f/6//r/+v/8
//v/+//7//r/+//7//n/+f/5//n/+f/3//r//P/8//z//P/6//j/+v/6//j/+v/6//r/
+//7//r/+v/9//7//v////3/+//3//b/+P/4//f/9f/w/+//7//r/+v/6//r/+7/7v/u
/+7/7//w//L/9f/2//j/+f/9//3/+v/3//j/9//4//n/+//+//z/+v/8//7//P/7//v/
/P/+//7///////3//P/6//f/+P/4//n/+//8/wIAAQABAAAAAAAGAA4AFgAYABEABgAF
AA0ADQAGAP3/8P/S/7v/s/+z/7j/tv+q/5r/if90/2D/Xf9l/3D/ev98/4H/jP+h/7L/
uv/J/93/7P/0////AwD9/wIADAAPAA8AEAARABEAEAAPABAADwARABEAEQATABYAFgAW
ABcAFQAVABUAFgAXABgAGwAaABkAGQAYABcAGQAZABkAGQAaABsAGwAbABwAHQAdABwA
HAAdAB4AHgAeABwAHAAdACEAIQAhACIAJAAmACcAJwAmACYAJQAnACgAKQAqACoAKwAr
ACwALQAxADIAMgA0ADcAOAA4ADsAPQA7ADsAPwBCAEMARQBFAEgASgBLAEwATwBTAFQA
WABZAFgAWABaAFkAWQBbAFsAXgBfAF8AXwBgAGAAYABfAF0AXwBhAF0AWABWAFQAUQBR
AE8ATQBLAEcAQgA+ADsANwAxAC4AKwApACQAIQAeABoAGQAYABQAFAAQABAAEAAPAA8A
DgAMAAkACQAJAAkACAAIAAgABwAEAAQABAAEAAYABQAFAAUAAwADAAMABAAEAAQAAwAD
AAUABQAFAAUABQAFAAQABAAGAAYABgAGAAcABwAEAAcACQAHAAcACAAHAAYABgAFAAcA
BwAIAAgABgAFAAUABQAGAAcABwAIAAgACgAJAAQABgAHAAcABwAFAAYABgAHAAgABwAI
AAgACAAJAAkACgAHAAYABAADAAQABQAFAAYABQAEAAMAAgAEAAMAAwADAAUABQAFAAUA
AwADAAIAAgACAAIAAgABAAMABAAEAAQAAwAAAPz//v//////AAAEAAEA///+//3/AAAA
AAAAAAD+///////9//3//f/7//3/AAD9//3//f/9//3//v/+//7//v8AAAAA////////
//////7//f/6//v//f/+/////f/+//7//v/8//v/+//7//7///////3/+//7//v/+//7
//n/+v/8//z//P/8//7//P/+//7//P/+//7//v///////v/+/wAAAAD//////P/7//j/
+P/4//j/9//1//L/8f/x/+3/6//r/+v/7v/t/+7/7//x//P/9P/2//b/9v/3//v/+//5
//f/+f/5//f/9//4//r/+v/4//r//P/8//v/+//8//z//P/9//3/+//8//z/+//9//z/
/P/9//7//v/9//3//P8CAAoADAAQABQAEQAKAAsADwALAAQAAwD6/9r/v/+z/6//tv+2
/6T/lP+N/3r/ZP9d/2X/bv9y/3T/ff+K/5X/nv+u/8P/0//e/+z/9//5//v//v8AAAMA
BAAGAAgACQAHAAcACQAJAAsACwALAA0ADgAOAA4ADwAPAA8ADwAQABAAEAASABAAEgAT
ABMAEwARABEAEQARABIAEwATABMAFAAVABUAFAAUABUAFgAWABgAFgAWABcAFwAXABcA
GAAbABwAHAAbABoAGgAZABsAHwAhACMAJAAkACMAIwAjACMAJAAkACYAKgAsAC0AMQAw
AC0ALAAvADMANQA4ADkAPAA+AD8AQABBAEMAQgBEAEcASABKAE4ATQBNAE8ATwBQAFEA
UQBRAFEAUgBTAFMAUABRAFIATQBLAEoASQBHAEgARQBCAD8AOwA2ADIALwAvACkAJgAj
ACEAHAAZABYAEgARABAADAAIAAQABAAEAAEAAQAAAP7////////////8//z//P/7//j/
+P/4//j/+v/5//n/+f/5//n/+f/6//z//P/7//v/+f/5//n/+f/7//v/+v/6//r/+v/6
//r//f/9//r//f/7//n/+f/6//j/+P/5//n/+v/7//3//v/9//v/+v/5//v/+//6//r/
+//+//7/+v/4//n/+f/5//n/+v/6//v/+//5//n/+P/5//v//P/+//z//P/7//v/+f/5
//j/+P/6//r/+v/6//j/9//3//f/9//3//f/9//3//f/9v/2//b/9v/2//X/9f/2//b/
9v/0//L/7//y//T/8//z//b/8v/x//H/8f/y//L/8v/y//L/8//z//H/8f/x/+//8f/y
/+//7//v/+//7//w//D/7v/u//D/8P/v/+//7//v//D/8P/w/+7/8P/x//H/8f/v//D/
8P/w//L/8f/x//H/7v/v//D/7//u/+3/7P/u/+z/7v/u//H/9P/1//b/8//x/+7/7P/t
/+7/7v/v/+7/7f/q/+r/6v/q/+n/5//i/+H/4f/d/9v/2//b/97/4P/i/+T/5//l/+b/
6P/o/+j/6f/t/+3/6//p/+v/6//r/+v/7P/u/+7/7P/u//D/7v/t/+3/7v/w//D/8f/x
/+//8P/w/+//7//u/+7/7//w//b/9f/x//T//P/+/wIACAAGAP3/+v8BAAMA+//2/+//
3P/C/7X/s/+3/7r/rv+a/4r/d/9k/2D/af9x/3b/fP+A/4f/jv+b/6r/tv/D/9X/5v/u
/+//9f/5//r//P/9//3//v//////AAABAAQABQAEAAMAAgADAAYABgAGAAcABQAFAAUA
BgAGAAYACAAGAAYABwAHAAcABQAFAAUABQAIAAkACQAJAAoACwALAAoACgALAAwADAAO
AAwADAANABEAEQARABIAEQASABIAEQARABIAEgAVABYAFwAYABgAGwAbABwAHQAfACAA
IAAiACMAJAAkACcAKQAnACcAKwAwADEAMwAzADQANgA3ADgAPAA/AD8AQgBGAEYARwBK
AEoASQBKAEkATABNAE0ATQBOAE4ATgBNAE0ATwBRAE0ASgBIAEYAQwBAAD0AOgA3ADUA
MAAsACkAKQAjACAAHQAdABgAFQASAA4ADQAMAAgABQAAAP///v/+///////+//3//f/9
//3/+v/6//r/+f/4//j/+P/4//j/9//3//f/+f/5//n/+v/6//r/+f/5//b/9f/0//P/
9v/3//f/+P/2//b/9v/2//f/9//0//f/9//1//X/9v/2//b/9//3//n/+f/6//r/+v/5
//n/+f/3//f/9v/2//X/+P/4//T/9v/3//f/9//5//r/+v/7//n/9//3//b/+P/5//n/
+v/6//r/+f/5//f/9//2//b/9v/2//b/9v/2//X/9f/1//X/9f/1//X/9f/1//T/9P/y
//L/8v/x//P/9P/0//T/9v/0//H/9P/0//P/8//2//L/8f/x//H/9P/0//T/9P/z//P/
8v/v//D/8f/w//P/9P/x//H/8f/v/+//8P/w//D/8P/y//L/8f/x//H/8f/0//T/9P/y
//L/8//z//P/8f/y//L/8v/0//P/8//z//L/8//z//H/7//v/+//7//3//X/9P/y//L/
8v/y//T/8v/0//T/8v/0//T/9P/3//f/9v/2//b/9v/1//X/9P/z//D/8P/u/+7/7f/r
/+j/5//n/+P/4f/h/+H/5P/j/+T/5f/n/+r/7P/v//D/7//v//L/8f/x//H/9f/3//X/
8//y//L/9P/y//T/9v/2//X/9f/2//T/9P/1//X/9//4//j/9//1//T/9P/1//T/+v/9
//n/+v8AAAIAAgAKAA4ACwAEAAEABQAFAP7/9//m/87/u/+x/7H/tv+2/6r/mP+F/3T/
ZP9d/1//av96/37/f/+K/53/qv+4/8//4f/k/+b/8f/3//3/AgAGAAcABwAIAAkACQAH
AAcACQAJAAkACQAJAAsADgAOAA4ADwARABEAEQASABAAEAASABAAEQATABQAFQAUABMA
EgARABIAEwATABMAFAAVABUAFAAUABUAFgAWABoAGAAYABkAGQAZABkAGgAdAB4AHgAd
AB0AHgAeACEAJAAlACYAJgAlACUAJgAnACkAKgAqACwALwAwADAAMwA3ADUANQA5ADoA
OwA9AD0AQQBEAEYASABHAEkASABKAE8AUABSAFYAVgBVAFYAVQBYAFkAWQBZAFgAWABY
AFcAVwBZAFsAVwBUAFIAUABNAEwASQBGAEMAQwA+ADoANwA1AC8ALAApACUAIAAdABoA
GgAZABgAFAASAA4ADgAOAAkACQAIAAYABQAFAAUABQAEAAQABAADAAAAAAAAAAAAAgAB
AAEAAQABAAEAAQACAAIAAgABAAEAAQABAAEAAQADAAMAAgACAAIAAgACAAIAAwADAAAA
AwAEAAMABAAGAAUABAAEAAMABQAFAAYABgAIAAcABwAHAAUABQAEAAQABQAIAAgABAAG
AAcABwAHAAYABgAFAAUABgAFAAYABgAFAAUABAAEAAYABgAFAAUAAwADAAIAAgAEAAQA
BAAEAAIAAQABAAEA//////////8AAAEAAQACAAAAAAAAAP//AQACAAIAAgACAAAA/f8A
AP///f/8//7//f/9//7////+//7//v/+//z//f/9//v//f/9//v//f8AAP3//f/9//v/
+//8//z//P/8//7//v/9//3//f/9//z//P/8//r/+v/7//v/+//9//7//v/+//3/+//6
//n/+//9//7//f////////////3/+//7//z/AQABAP7//v/6//r//v8CAP///v/9//z/
/P/6//z//P/+/wAAAAAAAAMAAwACAAIAAAAAAP/////8//v/+P/4//b/9v/1//P/8P/v
/+//6//t/+3/7f/w/+//8P/x//P/9f/2//j/+P/4//n//f/9//v/+f/7//v//f/9//7/
AAD///z//f/+//7//f/9//7//v/+/////////wAAAAD//////v/+////AgD+//3/AQAE
AAwAFgAYABIACAADAA4AEwAHAP//+P/h/8b/uP+3/7n/t/+o/5j/jP96/2f/XP9i/23/
c/92/3z/iv+Z/6j/t//G/9b/4f/t//r//v8BAAUACwAOABQAFwAUABIAEAANAA4ADwAS
ABMAEQARABEAEwAWABYAFgAXABkAGQAZABoAGAAYABoAGAAYABkAGQAZABsAGwAbABsA
GwAbABoAGQAaABsAGwAaABwAHQAeAB4AIgAgACAAIQAjACMAIwAkACQAJAAjACEAIwAm
ACgALQAsACsAKgAoACoAKwAtAC8AMQAyADIANAA2ADYANQA3ADwAOwA8AEEAQwBDAEQA
QwBIAEoASwBMAE4AUQBRAFQAVgBWAFcAWgBbAFsAXQBdAF0AXQBcAFsAWgBaAFoAWQBZ
AFsAXQBZAFQAUgBQAE0ASgBHAEQAQQBBADwAOAA1ADIAKwAnACMAIwAeABsAGAAWABUA
FAAQABAADAAMAAwABgAFAAMAAAAAAAEAAgADAAQABAAEAAMA///+//3//P//////AAAB
AP///////wAA/v/+//3//f///////////wAA///9//z///8AAAEAAgACAAEA/f///wEA
/////wAAAAAAAAEAAQD/////AAAAAAAA/////////v/9//v/+v/+/wIAAwAAAP/////+
//3///8AAAAAAQABAP/////+//z//f/9//7//P/8//v/+//9//3//P/8//r/+v/6//r/
/P/7//v/+//5//n/+f/5//v/+//6//r/+P/4//j/9//2//b/9f/0//X/9P/y//b/9P/z
//P/9v/2//X/9f/1//b/9v/2//b/9f/1//T/8f/z//P/8f/z//f/9f/2//f/9P/z//P/
8v/x//L/9f/2//P/8//z//P/9P/0//T/8v/y//P/8//z//H/8v/y//L/9P/z//P/8//y
//P/8//x//H/8v/0//T/9P/0//L/8P/y//L/9P/2//b/9v/1//X/9P/0//T/9P/z//P/
8f/v/+v/6v/s/+z/6//p/+X/5f/m/+P/4P/f/97/4P/k/+b/6P/r/+n/6v/s/+z/6v/r
/+//7//v/+3/7//v/+3/7f/u//D/8v/w//L/9P/w/+//7//w//D/8P/x//H/8v/0//X/
9f/z//L/8v/z//L/8P/z//X/+P/8/wAABgAMAAoAAQD8////AQD9//j/7//e/8r/tf+v
/7v/wv+u/5j/hv91/2b/Yv9p/3H/dv98/4L/i/+S/5//sv+8/8f/1f/k/+z/8f/z//X/
+v8AAAEA//8AAAEAAQABAAEAAwADAAMAAwADAAUACAAIAAgACQAIAAcABgAGAAYABgAI
AAYACAAJAAkACQAIAAcABgAFAAkACwAMAA0ADQANAAwACgAKAAsADAAMAA4ADAAMAA0A
DwAPAA8AEAARABIAEgARABMAFAAUABcAFgAXABgAGAAZABkAGgAbABwAHAAbABwAHwAg
ACAAIwAlACMAIwAnACoAKwAtAC0AMAAyADMANAA2ADkAOQA8ADwAPAA9AEAAQQBBAEMA
QwBGAEcARwBHAEgASABIAEcARwBJAEsARwBCAEAAPgA7ADwAOQA2ADMAMwAuACoAJwAn
ACEAHgAbABkAFAARAA4ADAALAAoABgAEAAAAAAAAAP3//f/8//r/+f/5//n/+f/4//j/
+P/3//X/9P/z//L/9f/1//b/9//1//X/9f/2//f/+P/4//n/+P/3//b/9f/3//f/9v/2
//T/9P/0//T/9v/3//X/+f/3//X/9f/2//b/9v/3//f/+f/5//r/+v/5//f/9v/1//b/
9//3//j/9//6//r/9v/2//f/9//3//j/+v/7//3//P/5//j/9v/0//X/9f/2//f/+P/4
//n/+P/3//X/9P/3//j/+f/6//n/9//2//X/9f/1//X/9f/3//f/9v/2//j/+P/4//f/
9f/2//b/9v/2//T/8f/0//L/8f/x//T/8//z//T/9f/1//T/8//y//L/8//z//H/8f/x
/+//8f/0//H/8f/x//H/8f/y//L/8P/w//L/8v/x//H/8f/x//T/9P/0//L/8P/x//H/
8f/x//L/8v/y//L/8f/x//H/8v/z//P/8f/r//D/8f/y//P/9P/y//D/8v/y//L/9P/0
//T/9//3//b/9v/2//b/9f/1//L/8f/u/+7/7v/u/+3/6//k/+P/4//f/+D/4f/i/+b/
5f/m/+f/6f/p/+r/7P/s/+3/7//0//X/8v/v//D/7//x//H/8v/0//T/8v/0//b/9P/z
//P/9P/0//T/9f/1//X/9v/2//X/9f/0//T/9f/6//b/+f/9/wAAAgAEAAgAEgAOAP//
/P8FAAkAAwD+//H/2v/E/7n/tf+1/7b/sv+g/4b/cf9i/2D/Z/9t/3b/fP+A/4X/lv+l
/7j/zv/Z/+P/7v/2//f/+f/7//7/AgAHAAUABgAHAAcACQAJAAsACwALAAsACwANAAwA
DAAMAA0ADQANAA0ADgAPABAAEwASAA8ADwAOAA0AEAARABIAEwASABMAEwATABQAFQAV
ABQAFQAXABkAGgAbABgAFwAXABsAGwAbABwAHQAeAB4AHQAdAB4AHgAhACIAIwAkACQA
JQAlACYAJwArACwALAAuAC8AMAAwADMANQAzADMANwA8AD0APwA/AEIARABFAEYASgBN
AE0AUABRAFAAUABSAFEAUQBTAFMAVwBZAFoAWwBZAFgAVwBVAFUAVwBZAFUAUgBQAE4A
SwBKAEcARABBAEEAPAA4ADUAMQArACgAJQAjAB4AGwAYABgAFwAWABIADgAKAAoACgAI
AAkACQAIAAYABQAEAAMAAgACAAIAAQABAAIAAwAEAAMAAQAAAP//AAABAAIABAADAAIA
AAD//wEAAQABAAEABQAFAAQABAADAAIAAQAAAAMAAwAAAAMABQADAAMABAAEAAQABQAF
AAMAAwAEAAQAAgABAAEAAQADAAMAAgACAAMABgAGAAIAAgADAAMAAwAEAAYABwAJAAYA
AwACAAAAAgADAAMABAACAAIAAQABAAEAAQAAAAAAAAAAAAAAAAAAAP//////////////
/////f/9//z//P/8//z//P/7//3//v/+//7//P/6//f/+v/7//v//P8AAP3/+//6//n/
+P/4//j/+P/6//v/+//5//v/+//5//v//v/7//v/+//5//n/+v/6//r/+v/8//z/+v/5
//j/9//4//j/+P/2//j/+f/5//n/9//4//j/+P/4//f/9//3//b/9//3//X/9//3//f/
9//4//f/+P/6//f/9//2//j/+P/4//j/+v/4//r/+v/4//r/+v/6//v/+//6//r/+//8
//z//f/7//n/9f/0//L/8v/x/+//6P/n/+f/4//j/+P/4//m/+r/7P/u//H/7//u/+7/
7P/u//H/9//5//T/8f/y//H/8//z//T/9v/2//T/9v/4//b/9f/1//b/9P/0//X/9f/3
//j/+P/3//f/9v/2//f//P/6//X/9//8//7/BAAOABAACgABAAAABQAHAP//9v/t/9j/
vP+r/6n/r/+0/6j/lv+G/3H/XP9U/1v/Zf9q/27/eP+F/47/n/+y/8T/1f/j/+r/8P/1
//f/+/8AAAQABwAHAAgACQAJAAcABwAJAAkACwALAAsADQAMAAwADAANAA8ADwAPABAA
EgASABQAEgASABMAEwATABMAEwATABMAEgATABMAEwAWABcAFwAWABgAGQAaABoAGgAY
ABgAGQAdAB0AHQAeAB0AHgAeAB0AHQAeAB4AIQAjACUAJwAoACgAJwAnACcAKwAsACwA
LgAvADAAMAAzADUAMwAzADcAOgA7AD0APQBDAEYASABKAEoATQBNAFAAUQBQAFAAUgBV
AFUAVwBXAFoAWwBbAFsAWABYAFgAVwBXAFkAWwBXAFQAUgBQAE0ASgBHAEQAQQBBADwA
OAA1ADMALQAqACcAJQAgAB0AGgAWABUAFAAQABAADAAMAAwABwAHAAYABAABAAEAAQAB
AAIAAgACAAEAAAAAAAAAAAAAAP///////////////wAAAgACAAEAAQABAAEAAQABAAEA
AQAAAAAAAQACAAMABAAEAAMA//8BAAMAAQABAAIABAAEAAUABQAEAAMAAwACAAUABQAG
AAcABgAFAAMAAgADAAYABgACAAIAAwADAAMAAwAEAAQABQAGAAUABgAGAAMAAwACAAIA
AgACAAEAAQADAAMAAgACAAAAAAAAAAAAAAD////////9//3//f/9//v/+//6//r/+//8
//3//f/8//z/+//6//3//P/6//7//v/9//3/AAD7//n/+P/3//r/+v/6//r/+P/5//n/
9//4//n/+P/7//7/+//7//v/+v/5//n/+P/4//j/+v/6//f/9//3//f/+f/6//v/+v/6
//v/+//7//r/+v/5//j/+f/5//r/+//7//v/+v/3//n/9//7/////P/7//r/+f/4//n/
+P/7//z/+v/8//z//P///////v/+//z//P/7//v/+P/3//T/9P/0//T/8//x/+z/6//r
/+f/5//n/+f/6v/t/+7/7//x//H/8v/0//T/8//z//b/9f/2//X/+P/5//j/9//3//j/
+P/2//j/+v/2//X/9f/2//j/+P/5//n/9//4//j/9//3//b/9v/3//r/+v///wEA/P/+
/wgADgAOAAgABwAKAA8ACQADAP7/8f/e/8z/v/+7/7//uv+o/5b/iP93/2j/ZP9r/3X/
fP+E/4T/if+a/6f/sv/E/9X/3//o/+7/9//9//v//P8AAAEAAgAEAAYABwAHAAcACQAJ
AAcABwAHAAkACAAIAAgACQAJAAkACQAKAAgACAAKAAgACgALAAsACwAJAAkACQAJAAwA
DQANAA0ADAANAA0ADAANAA8AEQASABIAEAAQABEAEgARABAAEAASABQAFQAVABMAFAAU
ABcAGAAZABoAGgAbABsAHAAdAB0AHgAeACAAIwAkACQAJwArACkAKQAtADAAMQAzADMA
NAA2ADcAOAA6AD0APQBAAEMARABGAEoASgBJAEoASQBKAEsASwBLAEsATABNAE0ASgBL
AEwARwBGAEYARgBFAEMAPwA7ADcANwAyAC4AKwApACMAIAAdABsAFgATABAAEAAPAA4A
CgAHAAIAAQAAAP7///////7/+//7//v/+//8//z//P/7//z//P/8//z/+//5//j/9//6
//v//P/+//3//P/6//n/+f/5//n/+f/8//3//f/+//3//P/7//r/+v/5//X/9//4//f/
+P/6//r/+v/7//v/+//7//z//P/6//n/+f/5//v/+//6//r//f8AAAAA/P/6//v/+//7
//3//v/+/////f/7//v/+v/7//3//v8AAAIAAgABAAEAAAD///3//P/+//7//v/+//7/
/f/9//3/+//7//v/+//8//3//f/+//3//P/7//n/+//8//z//P/6//j/9f/4//n/+f/6
//7//P/7//v/+//6//r/+v/6//r/+//7//n/+f/5//f/+f/+//v/+//7//3//f/+//7/
+v/4//j/9v/4//n/+v/7//j//P/6//b/+P/6//r/+v/6//r/+v/6//r/+v/6//r/+v/6
//r/+v/6//r/+v/6//r/+v/6//r/+v/4//j/+P/4//r//P/+/wAA///+//3//P/5//j/
9//2//b/9v/2//b/9P/y//D/7v/t/+z/6//q/+3/7v/v//D/8v/y//L/8v/1//b/9//4
//r/+v/6//r/+f/4//f/9v/5//r/+//8//v/+v/5//j/+//8//3//v/+//7//v/+/wAA
AAAAAAAAAAAAAP7//P8EAAgABgAOABgAFAAMAAgACAAOABAACgD+//D/2v/E/7z/wv/G
/7j/pv+a/4T/bP9m/3D/eP98/4L/hv+O/5j/pP+2/8z/3P/o/+7/9P/8/wgACAAKAAoA
CgAKAA==
         </WaveFormData>
      </LeadData>
      <LeadData>
         <LeadByteCountTotal>10000</LeadByteCountTotal>
         <LeadTimeOffset>0</LeadTimeOffset>
         <LeadSampleCountTotal>5000</LeadSampleCountTotal>
         <LeadAmplitudeUnitsPerBit>4.88</LeadAmplitudeUnitsPerBit>
         <LeadAmplitudeUnits>��V</LeadAmplitudeUnits>
         <LeadHighLimit>2147483647</LeadHighLimit>
         <LeadLowLimit>268435456</LeadLowLimit>
         <LeadID>V2</LeadID>
         <LeadOffsetFirstSample>0</LeadOffsetFirstSample>
         <FirstSampleBaseline>0</FirstSampleBaseline>
         <LeadSampleSize>2</LeadSampleSize>
         <LeadOff>FALSE</LeadOff>
         <BaselineSway>FALSE</BaselineSway>
         <ExcessiveACNoise>FALSE</ExcessiveACNoise>
         <MuscleNoise>TRUE</MuscleNoise>
         <LeadDataCRC32>1241958177</LeadDataCRC32>
         <WaveFormData>
+v/7//v//f////7//v8AAP7///8AAAQACQAHAAUABwAGAAUABAADAAYABgAHAAcACQAH
AAcABwAGAAYABwAHAAgACAAIAAgACgAKAAkACQAMAA0ADQAPAAsACgANABIAFAAUABIA
DQAGAAIA///1/+f/2f/J/7r/rP+m/63/vf/K/9L/2P/d/+P/5//t//P/9P/1//v//v/7
//v/+//7////AQD+//n//f8EAAcABgAKAA8ADQANABAAEAAPAA8ADwAOAAwADAANAA8A
EQAQABAAEAAOAA0ADQANAA0ADgAOAA0ADAALAAkACAAKAAkACQAJAAkACQAKAAoACQAI
AAcABAAGAAYABwAIAAcABAADAAIABQAFAAQAAwADAAQABAADAAAAAAABAAEAAQAAAAAA
AAAAAP///v/+//3//f/8//z//P/8//z/+//8//v/+P/6//j/+P/3//f/9//3//f/9f/1
//T/8v/0//X/8f/x//D/7//v//D/8P/y//L/8//z//D/7//t/+v/7f/w//D/8P/x//H/
8v/z//P/8v/x//D/8P/w//D/8v/w/+3/7f/u//L/8//0//X/9P/2//b/9v/2//T/9v/4
//b/9v/4//b/9v/3//n/+//4//j/+P/3//j/+//8//z/+//6//n/+P/6//v/+//8//z/
+//7//v/+//7//v/+f/+/wAAAAD+//z//P/8//z//v/9//3//v/9//z/+//6//v//P/9
///////////////9//v/+//8//3//f/8//v//f8AAAAA/P/6//z//P/8//z//v/+//7/
+//7//n/+f/8//3//f/+//z/+f/4//j/+//9//3//f/8//z/+//5//n/+v/6//r/+//8
//3/AAD///7/+v/5//v//f/9//3//f/9//3//f/9//v/+P/8/wAA+v/+/wEAAQD///z/
+v/+/wAAAAD///////////7//P/7//v//P/+//7///8CAAAAAAAAAP7//P/8//3//v//
/wAAAAAAAP7//v/+//7///8AAAEAAQD////////9//3//v8BAAIAAwAEAAQAAgACAP7/
//8AAAEAAgADAAMABAAFAAcACAAHAAYACAAJAAoADQAMAA0ADwANAA8ADQALAAkACwAK
AAcAAwD8//f/9v/0//b/9v/4//j/9//3//n/+f/4//j/+v/6//v//P8AAAMAAQD//wEA
AQADAAMAAwAEAAMAAwACAAMAAgADAAQABgAHAAkACgAMAAkACAAHAAYABwAHAAgACgAJ
AAkACwALAAoADwAUABgAHgAYAA0ACgAGAPv/7//p/+H/0f++/7L/rP+t/7n/xP/M/9b/
2//d/+X/7//x//D/8//x//L/9//7//v/9//1//n/+v/9////BAAJAA4ADAALAA4ADwAT
ABQAEQARABEAEAAQABAAEQATABEAEAAQABAAEgARABEAEQARABIAEgARAA8ADwAOAA4A
EAAPAA8ADwANAA0ADgAOAA8AEAARABAADwAOAA4ADgAQAA4ADgAOAA0ADQAMAAsACQAK
AAoACQAIAAgACQAJAAoACgALAAwACgAJAAgACAAJAAkACAAIAAoACgAKAAkACAAHAAQA
BgAGAAYABQAFAAMAAwADAAEAAQAAAP7/AAAFAAEAAQAAAP////8AAAAAAAAAAAEAAQD/
/////v/9////AgACAAIAAAD///////8AAAAAAAAAAAIAAgACAAQAAgD/////AAADAAMA
AwADAAQABgAGAAYABgAEAAYACAAIAAgACgAIAAUABQAGAAcACQAKAAsACwAJAAsACwAK
AAoACgAKAAoADAANAA0ADgALAAkACAAHAAoACwAMAAsADQAOAA0ACgAKAAoACgAKAAsA
CwAMAA4ADQAMAAsACgAMAAwADAANAAwACwAKAAkADAALAAwADgAMAAsACQAHAAkADAAM
AAgACAAKAAoACgAIAAoACgAKAAsACwAJAAkACgALAAsADAAMAAkACAAIAAcACQAJAAkA
DAAMAAsACQAJAAoACgAKAAgACAAIAAoACAAIAAUABQAJAAsACwALAAoACQAIAAcACAAH
AAUACgAMAAYACgANAAsACQAGAAQABwAKAAsACwAKAAkACAAGAAkACQAKAAwACgAKAAsA
DgALAAoACQAGAAcACAAKAAwACwAKAAgABgAHAAgACQAKAAkACgALAAsACQAJAAkABwAH
AAgACwAMAAsADAAMAAoACAAGAAYACAAIAAoADAAMAAwADAAJAAkACgALAAwADgAOAA4A
DQANAA0ADwARABMAFgAVABMAEQAPAA0AEAAQAA4ACwAFAAEAAQAAAP7//v8AAAAAAAD/
/wAA//8AAAAAAgACAAUABgAKAA0ACQAHAAkACQALAAsACwAMAAoACwALAA0ACwALAAsA
DAAOAA8ADwAQAA0ADAALAAoADAALAAsADAANABMAEwATABQAEwAUABoAHgAgAB0AFAAM
AAcA///x/9//zf+8/6z/qP+n/63/vv/K/9L/2f/d/9//5//t//D/8f/x//D/8//5//n/
8f/z//3/AgADAAsADgAJAAoAEgATABUAFQAYABgAFgAVABQAEgAUABQAFQAXABkAGAAY
ABgAFgAVABUAFQAXABgAGAAXABUAFQAUABQAFgAVABUAFQAVABUAFgAWABYAFgAWABQA
FAAUABUAFgAUABIAEgASABMAEwASABEAEgAUABUAFQARABAAEAAPABAAEAARABIAEQAP
AA0ADAANAA0ADAAMABAAEAAQAA8ADAALAAgACgAKAAoACQAJAAkACQAJAAcACAAIAAcA
CgALAAcABwAGAAMAAwAEAAQABgAGAAcABwAFAAUABAADAAEABAAEAAQABAADAAMAAwAE
AAQABAAEAAYABgAGAAgABgADAAMABAAFAAUABQAFAAYACAAIAAgACAAGAAgACgAMAAwA
DgAMAAsACwAMAA0ACwAMAA0ADQALAA0ADQAMAA4ADgAOAA4ADAANAA0ADgAOAA0ADQAN
AA8ADwAPAA0ADgAQABAADgAOAA4ADgAOABAADwAPABAAEAAQABAAEAAPAA4ADQANAA8A
DwAPAA8ADwANAA0ADgARABEAEAAPAA4AEAAPAAoACgAMAAwADAAKAAwADAAMAA0ADQAL
AAsADQAPABAAEgAPAAsACQAIAAsADQANAA0ADAAMAAsACQAJAAoACgAKAAsADAANABAA
DgAOAAsACwAMAA0ADAALAAwADQAOAA8ADgALAAcACgAPAAoADwATAA8ADQAKAAgADAAO
AA4ADQANAA0ADQAMAAoACQAJAAoADAAMAA0AEAAOAA4ADgAMAAwADAANAA4ADgAOAA0A
DAAKAAoACgAKAAwADgAQABEADwAPAA8ADQAKAAoADAAMAA8AEAAQAA4ADAAKAAoADAAK
AAkACgALAAwADQAOAAsACwAMAA0ADgAQABAAEAAPAA8ADwARABQAFQAXABUAFQATABEA
DwAPAA4ACwAHAAIA//8AAAAA///+/////v/9//3//////wAAAAACAAIAAgACAAUABwAH
AAUABwAHAAUABQAFAAYABgAHAAcACQAHAAcABwAIAAgACQAJAAoACgAKAAoACgAKAAkA
CQAKAAsACQALAAsADAARABYAFAAUABgAFQAQAAoABQD7/+v/4f/V/77/rP+o/6n/sf/C
/8j/0P/d/+P/4//p//H/9P/x/+//9P/7//n/8f/x//X/9//2//3/AwAEAAcACAAGAAcA
CQAJAAwADAALAAsACwAKAAoACgALAA0ADQAMAAwADAAOAA0ADQANAAsADAAMAAsADQAN
AAwADAALAAkACAAHAAkACQAKAAoACgAKAAoACAAIAAgACQAKAAoACAAIAAgABwAHAAYA
BQAHAAgACAAHAAUABAAEAAMABAAEAAUABgAEAAMAAgACAAMAAwACAAIABgAGAAYABQAB
AP//+//8//7//v/9//3//////////f/8//r/9//4//3/+f/5//j/9//3//j/+P/2//b/
9//3//j/+f/5//n/9//4//b/9P/z//P/9P/1//j/+P/4//j/+f/4//f/+P/5//f/+P/6
//v/+//7//v//P/+//7//v/8//r//P/+//z//P/+//z//P/9////AQAAAAAAAAD///3/
//////7/AAAAAAAAAAD//////v/+//////8AAAEAAAD///7/+//+/wAAAAD+//7//v/+
//7/AAD/////AAAAAAAAAAAAAP///v/9//3////////////9//v/+//8///////+//3/
/f8AAAAA/P/6//z//P/8//z//v/+//7/+//7//n/+f/8//3//f/+/wAA/f/8//z//P/9
//z/+//8//z/+//5//n/+v/6//r/+P/4//j/+v/8//z/+f/5//r/+//6//n/+//7//v/
+//7//n/9v/6//3/9v/5//v/+//5//b/9P/4//r/+v/5//v/+//7//r/+P/3//f/+P/3
//b/9v/4//j/+P/4//b/9v/2//f/+P/4//j/9//2//b/9v/2//b/9f/2//f/9//5//n/
+f/3//b/9v/4//j/8//0//b/9P/0//T/9P/z//P/9P/1//n//P/9//7//f/7//n/+f/7
//3/AAD//wEA///9//v/+v/4//T/7//r/+f/5//m/+X/5P/l/+T/5v/n/+r/6//s/+z/
7v/u/+7/7v/x//P/8//x//P/8//z//P/8//0//T/9f/1//f/9//3//f/+P/4//n/+f/6
//j/+P/4//j/9v/1//X/9v/3///////7//7/BQAGAAYACAAGAP3/9P/y/+3/4f/T/8X/
tf+i/5r/mv+f/6//vP/C/8r/z//R/9n/4//n/+j/6//t/+7/7f/t/+v/5//n/+v/8v/1
//P/+v////7//v/7//3//f8AAAAAAgADAAQABAABAAAAAAABAAMAAgACAAIAAgABAAEA
AQABAAIAAgABAAEAAQAAAAAA/v/9//3//f/+////AQACAAAAAAAAAP7//v/+////AAAA
AP7//v/+///////+//3//f/+//7//f/8//z//f/9//3//P/8//z//v/9//z//P/7//v/
+v/6//r/+v/6//n/+P/3//T/9v/4//j/9//3//X/9f/1//P/9f/0//L/9P/5//X/9f/0
//P/8//0//T/9P/0//X/9f/z//P/8v/x//P/9v/2//b/9P/z//P/8//0//T/9P/0//X/
9P/z//T/9//1//b/+P/5//n/+f/5//j/+v/6//r/+P/2//j/+v/7//z////+//////8A
AAEAAAAAAAAA/////wEAAQAAAP7//v/+//7//v//////AAABAAEAAgADAAAA///+//v/
//8CAAMAAgACAAIAAgACAAAA/////wAAAAAAAAAAAAD+//7//v///wAAAQACAAMAAwAB
AAEAAgACAAEA///9////AgACAP7//P/+//7//v/+/wAAAAAAAP3//f/7//v//P/9//3/
/v////3//f/+//7////+//3/AAAAAP///f/9//7//v/+//z//P/8//7/AAAAAP3//f/8
//3//P/7//3//f/9//3////9//r//v8AAPr//v8BAAEA///8//r//v8AAAAA////////
///+/wAA/////wAA/v/+////AgAAAAAAAAD+//z//P/9//7/AAAAAP///v/+//7//v/+
//3//v//////AQABAAEA///+//7/AAAAAP//AAAAAP7//v/8//z//v8CAAEAAAAAAAAA
AAAAAP////8AAAEAAgAEAAQABAAHAAcABwAJAAgACQALAAkACgAJAAgABwAFAAQAAQD9
//n/9f/1//T/8v/y//T/9P/z//P/9f/1//f/+P/7//z//P/8////AQACAAEABAAFAAIA
AQAAAAAAAgADAAMABQAEAAUABgAIAAcABwAGAAYACAAIAAgACAAIAAcABwAIAAMABwAL
AAkADAARABIAEAASABYAFQAOAAQA///3/+n/2//J/7b/rP+m/6H/p/+6/8b/yv/R/9n/
4f/j/+H/5P/t/+v/6v/v//X/8f/v//X/+//4//X/+/8CAAkADAAOAA8ADgANAA8ADgAN
AA0ADQAMAAoACgALAA0ADwAOAA4ADgAPAA8AEAARAA8AEAAQAA8AEAARABEAEgARAA8A
DgANAA0ADQAOAA4AEAAQABAADgAMAAwADQAOABAADgAOAA4ADwAPAA4ADQANAA4ADgAN
AAwADAANAA0ADwAOAA4ADgAOAA0ADAAMAAkACQAIAAgACgAKAAoACQALAAsACQAMAAsA
CgAIAAcACAAJAAoACQAGAAQAAQACAAgABQAGAAYABQAFAAYABgAFAAQABAADAAUABQAE
AAMAAwAGAAYABgACAAEAAQABAAQABAAEAAQABQAEAAMABAAFAAMABAAGAAUABQAFAAUA
CAAKAAoACgAKAAgACgAMAAkACAAJAAYACAAJAAsADQALAAwADQANAAkACwALAAoADAAM
AAwADAAKAAsACwAMAA4ADQANAA0ADQANAA0ACwAMAA4ADgAMAA4ADgAOAA4ADAALAAsA
DAANAA4ADwAQAA0ADAALAAsADAANAA4ADwARAA8ADwAQABAADwANAAsADAAQABEADgAM
AA4ADgAOAA0ADgANAAwADAANAAwADQALAAsACgAKAAwACwAMAA4ADgAPAA4ADQAOAA4A
DQALAA0ADgAOAA4ACwAKAAkACgALAAwACgALAAwADQAMAAsACwALAAsACwAMAAsACQAO
AA8ACAALAA0ADgANAAsACgAMAA4ADgANAAsACwALAAoADAALAAsADAAKAAoACwAOAAwA
DAAMAAoACgAKAAsADAAKAAoACQAIAAoACgAKAAoACgAKAAoACQAKAAsADAALAAgACAAK
AAoADQAOAA4ADAANAAwADQAQAA0ACwAKAAsAEAAQAA0ADQAKAAkADAAQAA0ADAALAAoA
CgALAA0ADwAQABIAEgASABQAFQAWABkAGQAZABoAFwAXABUAEwARAA8ADgALAAcAAgD/
/wAAAAACAAIABAAEAAIAAQACAAEAAQACAAUABgAJAAoADgARAA4ACwAMAAsADgAPABAA
EgAPAA8ADgAPAA8ADwAPABAAEAARABEAEgASABIAEgASABQAEwATABQAFwATAA8AEQAU
ABsAIgAiAB4AFAANAAwABgD1/+P/1//J/7f/sP+u/7L/u//F/8z/1v/g/+f/6//x//P/
8f/s/+//9f/4//n/+f/5//v//f8BAAYACQALAA4AEwAWABoAGwAXABUAFgAUABUAFQAV
ABQAFAAUABUAFwAXABYAFgAWABYAFQAVABUAEwAUABQAEwARABEAEAAQABIAEQARABEA
DgANAA0ADAAMAAwADAAKAAwADAANAA4AEAAOAA4ADgAPAA8ADgANAAoACgAJAAcACQAK
AAwADQAMAAoACQAIAAgABwAGAAYABwAHAAYABgAFAAQAAwABAAMAAwABAAQAAwACAAAA
///////////9//7//v/9/wAAAwD//////v//////AAAAAP3//P/8//v/+f/5//j/9//4
//z//f/+//r/+f/5//n//P/8//z//P/+//7//v8AAP//+//6//r//P/9//7//////wAA
///+/////v8BAAQAAQAAAAEA/v//////AAABAAMABAAFAAUAAQABAP///P///wAAAQAC
AAAAAQABAAIAAgABAAEAAQADAAMAAwABAAMABAADAAAAAQACAAMABAACAAEAAQACAAIA
AgACAAIAAgACAAIAAwABAAEAAQABAAEA/////wAAAAD///3/+//9/wIABAACAP//AAD/
//7//v8AAAAAAAABAAEA//////7//////wAA/v/7//r/+v/9//////////3//P/6//f/
+v/8//3//v/9//z/+//8//7//v/7//v//f/////////8//v/+v/5//z/+//5//7/AQD6
//3///////3/+v/4//z//v/+//3//P/7//r/+P/6//n/+f/6//v//P/+/wIA/v/8//r/
9v/3//j/+v/8//r/+v/5//j/+f/6//v//P/8//z//P/7//n/+f/5//f/+f/6//3//v/8
//z/+//4//b/+P/5//r/+//8//r/+f/5//n//v8AAAAAAAABAAEAAQADAAIAAwAFAAMA
AwABAP///f/9//z/+f/1//H/7f/t/+z/6//q/+v/6v/s/+3/8P/x//D/8P/y//L/8v/y
//X/9//3//X/9//3//n/+f/5//r/+P/5//n/+//5//n/+f/6//j/+f/5//r//f/+////
AAD///3//P/8//v/+f/9//3/AgAFAAYACAAMAAgA///2//D/6f/h/9X/x/+5/6r/nv+Y
/6X/uf/C/8b/zP/R/9X/2//l/+n/6v/r//H/9v/1//X/9f/v/+v/7//y//P/9f/4//v/
/P8CAAEAAAD//wEAAAABAAEAAQAAAAIAAgADAAUABQAEAAQABAACAAEAAQABAP//AAAA
AP//AQABAAAAAAD///3//P/7//7///8BAAIAAAAAAAAA/v/8//z//f/+/wAA/v/+//7/
/f/9//z/+//7//z//P/7//v//P/+/////v/8//v/+v/7//v/+//8//r/+f/3//b/+v/6
//r/+f/4//f/9P/2//b/9v/1//X/9f/1//X/8//z//L/8P/y//P/7//v/+7/7//v//D/
8P/w//D/8f/x//P/8//y//H/7//y//L/8v/w/+//7//v//L/8v/y//L/8v/y//L/9P/1
//P/9P/2//f/9//3//f/+P/6//r/+v/6//j/+v/8//r/+v/8//r//P/9////AQAAAAAA
AAD///v//f/9//z///8AAAEAAgABAAEAAAAAAAMAAwAEAAUABAADAAIA//8CAAQABAAC
AAIAAgACAAIABAADAAMABAAEAAQABAAEAAIAAgACAAMAAwADAAMAAwADAAEAAQACAAMA
AwACAAEAAQAEAAQAAAD+/wAAAAAAAAIABAAEAAQAAQABAP/////+//////8AAAMAAQAB
AAIAAAABAAAA//8BAAIAAgABAAEAAgACAAIAAgACAAIABAAGAAYAAwADAAUABwAHAAcA
BQAFAAUABQAFAAMAAAAEAAcAAAADAAUABQAFAAQABAAFAAYABQADAAUABQAFAAQABgAF
AAUABgAEAAQABQAIAAYABgAGAAQABgAGAAcACAAGAAYABQAEAAUABgAHAAgABgAGAAYA
BQAHAAcABwAFAAQABAAGAAYABwAIAAgABgACAAYACAAIAAgACAAFAAUABgAHAAwADgAO
AA4ADwAPAA8AEQAQABEAEwARABEADwANAAsACwAKAAcAAwD9//n/+f/4//r/+v/8//z/
/f/9///////8//z//v/+/wAAAgAHAAsACAAFAAYABQAFAAUABQAGAAcACQAKAA0ACQAJ
AAkACgAKAAsACwAMAA4ADgAOAA4ADAALAAsADAAPAA0AEQAVABgAGQAWABYAHAAaAA0A
BgAGAP//8//l/9P/w/+2/7D/rP+t/7v/0P/Y/9T/2f/h/+n/7//x//T/9f/1//T/9f/3
//n////9//3/AgAHAAkACgALAAwADgATABEAEQAUABQAFQAVABUAFAAUABQAFQAXABcA
FgAWABYAFAATABMAEwAWABgAGQAZABYAFQATABIAEwATABQAFQAVABUAFgAWABQAFAAU
ABIAEwAUABYAGAAXABQAEwASABUAFQAUABMAEwAUABQAEwAQABAAEQARABMAEgASABIA
EAAPAA4ADgAPAA8ADgAOABIAEgASABEAEAAPAAwADgAOAA4ADQANAA0ADQANAAsADQAM
AAoADAANAAkACQAIAAcABwAIAAgACQAKAAwADQAKAAkABwAFAAcACgAKAAoACgAJAAkA
CQAIAAgACAAIAAwADAAMAA4ADAAJAAkACgAJAAkACQAJAA0AEAARABIAEQAOAA8AEAAS
ABIAFAASAA8ADwAQABEADwAQABEAEQASABUAFgAWABMAEgARABAAEQATABQAFgAVABMA
EgARABMAEwATABEAFgAYABgAFgAVABQAEwASABQAEwATABQAFAAUABQAFAAUABQAFAAV
ABMAEwATABMAEQAPAA8AEAARABEAEAAPABEAFAAUABAADgAQABAAEAASABQAFAAUABAA
DwAMAAsADQAPABAAEgASAA8ADgAOAA4ADwAOAA0AEAAQAA8ADQANAA4ADgAOABAAEAAQ
ABIAEAAQAA0ADQAMAA0ADAALAAwADQAOAA8ADQALAAgADAAQAAoADgARAA8ADQAKAAgA
CgAMAAwACwAMAA0ADgAOAA4ADQANAA4ADgAOAA8AEgAOAA4ADgAMAA4ADgAPABAADwAO
AAwACgAKAAoACgAKAAsADAANAA0ADQANAA0ACwAMAAwADgAOAA4ADgANAAoADAAKAAoA
DAALAAsADAAPAAwADAAMAAwADAAMAAwADAANAA8AEQARABIAEQAQABMAEwATABUAGAAZ
ABsAGQAXABUAEwARABMAEgAPAAsAAwD//////v/8//z//v/+/wIAAwAGAAcABAACAAIA
AAADAAYADAARAA0ACQAJAAcACQAJAAkACgALAA0ADgARAA0ADQANAA4ADAANAA0ADgAM
AAwADAAMAA4ADQANAA4AFQARAA0ADwAUABEAFAAcAB4AGgAVAAwABgD//+//3f/T/8P/
sv+o/6T/q/+9/8j/zP/U/9v/3//l/+3/7f/s/+n/7//y//H/8//3//v//f8BAAIAAwAH
AAgACQAMABAAEwATABMAFgAWABQAEwASABAAEQASABQAFwAWABQAEwASABQAEwATABMA
FQAWABYAFQAVABUAFAAUABYAFQAVABUAEwATABQAFAAUABQAFAASABMAFAAWABgAFQAS
ABEAEAASABMAEwATABEAEgASABEAEAAQABEAEQASABIAEwAUABMAEQAPAA4ADwAPAA4A
DgAOAA4ADgANAAoACQAGAAgACgAKAAkACQAKAAsADAALAAsACgAIAAoACgAFAAQAAgAD
AAMABAAEAAYABgAHAAcABgAFAAMAAQADAAYABgAGAAQAAwADAAMAAgACAAIAAgAGAAYA
BgAIAAgABQAFAAYACQAJAAkACQAJAAoACQAIAAoACAAKAAwACgAKAAwACgAJAAkACgAL
AA0ADgAPAA8ACwANAA0ADAAMAAwADAAMAA4ADwAPABAADgANAA0ADQAPAA8ADwANAA4A
EAAQAA4AEAAQABAAEAAQAA8ADwAQAA8ADgANAAwADQAOAA8AEQAQAA8ADgANAA4ADQAO
ABAAEAAPAA0ACwALAA4ADgAKAAkADAANAA4ADAAOAA4ADgAQABEAEAARABAADwANAAwA
DgALAAoACgANAA8ADwAPAA4ADgANAAsACwAMAAwADAAMAAwADAAOAAwADAAJAAkADAAP
ABAAEQAQAA8ADgANAA4ADQALABAAFAAOABIAFQAQAA0ACQAGAAkADAANAA0ADQANAA0A
DAAMAAsACwAMAA4ADgAPABIADQAMAAsACAAJAAoADAAOAA0ADAAKAAgACQAKAAsADAAN
AA4ADwAPAA4ADQAMAAkACwAMAA8AEAAOAA4ADQAKAAoACAAMABAADgAMAAwADAAMAA0A
DQAOAA8AEgAUABQAFAAVABUAFQAXABYAFwAZABcAFwAVABMAEQAPAA4ACwAHAAEA/f/9
//z/+v/6//z//P/+////AgADAAIAAgAEAAQABAAEAAcACQAKAAkADAANAAsACwALAAwA
DAANAA0ADwALAAsACwAMAAwADQANAA4ADgAOAA4ADgAMAAsACwAMAA8ADwAVABsAFAAR
ABgAHAAaABQAEwASAAoA///x/+P/1f/J/77/uP+2/73/y//W/9z/4v/p/+v/7//3//n/
/v8BAP3//v8FAAUAAQABAAMAAQAAAAEABwAOAA8ADAAOAA0ADwAPABIAEgARABEAEQAQ
AA4ADgAPABEAEQAQABAAEAAQAA8ADwAPAA0ADgAOAA0ADwAPAA4ADgAMAAsACwALAAwA
DQAPABAADgAOAA4ADAAOAA4ADwAQABAADgAOAA4ADAALAAkABwAIAAoACwALAAgACAAJ
AAkACwAKAAoACgAKAAkACAAIAAUABQAEAAQACAAIAAgABwAGAAUAAgAEAAQABAADAAMA
AwADAAMAAQD///7//P/+/wIA//8AAAAA/f/9//7//v/8//z//f/9///////+//3//P/+
//3//P/+////AQADAAEAAAD///7/AAAAAAAAAgADAAEAAgAEAAMAAwADAAMABQAIAAkA
CgAJAAYABwAIAAoACgAMAAoACQAJAAoACwAJAAoACwALAAoADQAOAA4ADQAMAAsACgAL
AA0ADgAQABAADwAPAA8ADQANAA0ACwAPABIAEwASABAAEAAQABAADgANAA0ADgAPABAA
EQASABAAEAAQABEAEQARABEAEQARAA8ADwAQABEAEQAQAA8AEAAUABUAEgAPABAADwAO
ABAAEgASABIAEAAPAAwACwAOAA8ADwAQABMAEQARABIAEgATABIAEQAUABQAEwARABMA
FAAUABQAEgASABIAFAAVABYAFAAVABQAFQAUABMAFAAVABYAFwAVABMAEAAUABgAEgAW
ABkAGAAXABUAFAAUABYAFgAVABYAFwAYABgAFgAVABUAFgAYABgAGQAcABwAHAAcABoA
FgAUABMAEgAUABYAFwAYABgAGgAYABQAFgAYABgAGAAYABoAGgAaABoAGgAaABoAGgAa
ABoAGgAaABoAGgAaABoAHAAcABwAHAAcABwAHAAcACAAIgAkACYAJgAmACYAJgAkACQA
JAAkACEAIAAfAB4AGwAYABUAEgAQABAAEAAQABEAEgATABQAEgASABIAEgAVABYAFwAY
ABsAHAAdAB4AHQAcABsAGgAcAB4AIAAiAB8AHgAdABwAHgAgACIAJAAmACYAJgAmACQA
JAAkACQAJgAoACQAJAAsAC4AKgAuADYAMgAsACQAGgAYABIAAgDw/+T/2P/M/8T/yP/W
/+D/6P/w//L/9P/+/wwADgAMAA4ADgAQABAADgAQABYAGgAaABoAGgAgACoAKgAoACgA
KAAoAA==
         </WaveFormData>
      </LeadData>
      <LeadData>
         <LeadByteCountTotal>10000</LeadByteCountTotal>
         <LeadTimeOffset>0</LeadTimeOffset>
         <LeadSampleCountTotal>5000</LeadSampleCountTotal>
         <LeadAmplitudeUnitsPerBit>4.88</LeadAmplitudeUnitsPerBit>
         <LeadAmplitudeUnits>��V</LeadAmplitudeUnits>
         <LeadHighLimit>2147483647</LeadHighLimit>
         <LeadLowLimit>268435456</LeadLowLimit>
         <LeadID>V3</LeadID>
         <LeadOffsetFirstSample>0</LeadOffsetFirstSample>
         <FirstSampleBaseline>0</FirstSampleBaseline>
         <LeadSampleSize>2</LeadSampleSize>
         <LeadOff>FALSE</LeadOff>
         <BaselineSway>FALSE</BaselineSway>
         <ExcessiveACNoise>FALSE</ExcessiveACNoise>
         <MuscleNoise>TRUE</MuscleNoise>
         <LeadDataCRC32>2073491465</LeadDataCRC32>
         <WaveFormData>
7v/u/+7/8P/x//H/8f/x/+//7//v//H/8//x/+//7//u/+z/6//s/+7/7v/u/+7/8P/w
/+7/7v/w//D/8P/y//L/8f/w//D/8//z//L/8v/2//b/9v/4//T/9////wkADwAPAAoA
CgASACcAPQBIAFQAaQByAGQARwAyACwAIAD2/7v/fv9D/w//+P4A/xT/HP8k/zD/PP9I
/1v/cv+K/6H/tP/B/8j/0//h/+f/6v/z//3//f///wEAAgACAAMABQAFAAUABQAGAAoA
DAALAAsADQANAA0ADQAPAA8ADwARAA8ADQAQAA4ADgASABIAEAASABQAFAAWABYAFgAX
ABcAFwAXABkAGQAbABsAGgAZABgAHQAeAB4AIAAhACIAIgAiACQAJQAmACkAKQAqACsA
LAAuADEAMgAzADYAOAA5ADwAPAA/AEEARQBJAEwATgBTAFUAWABZAFwAYABkAGUAaABu
AHEAcQB2AHcAfAB9AH8AgQCEAIYAiACKAIsAjACMAIkAiACIAIcAiQCJAIkAhwCGAIMA
gAB9AHkAdgBxAG0AaABgAFoAVQBOAEcAQQA6ADkANQAwACsAJwAjAB8AGgAVABAADgAN
AAgABwAFAAEAAQABAAEAAAD9//v/+v/4//n/+v/7//z/+f/4//j/9//3//j/+f/5//b/
9f/1//b/9v/2//X/8//2//j/9v/2//f/9//2//b/+P/4//b/+P/1//T/8//z//b/9//5
//r/+P/5//n/+f/3//f/9//4//r/+v/6//r/+v/9//3/+//7//z//v/8//r//P/8//3/
///+//7///8BAAIAAgACAAAAAAD/////AQACAAEAAgACAAEAAAD+//7//v/+//7/AQAB
AAIAAgD///7//f/8///////+//7/AAAAAP7//v/9//3//P/8//z//P/9//3//f/8//v/
+//8//z//P/8//r/+f/5//n/+f/5//n/+f/8//z//P/8//3//f/9//3/+//7//v/+//9
//3//P/8//z//P/8//z//P/7//v/+//5//n/+v/6//v//P/9//7//P/9//3/+//8//r/
+//8//3//v/9//3//v8AAAAAAQABAP7/AQACAAMABgAGAAUABAADAAUABQAFAAUABwAI
AAgABwAEAAMAAgAAAP3//P/8//z/+v/6//z//f////////////3//f/////////9//3/
/f/+//7/AAAAAP///v/9//z//v/8//z//v8AAAAAAgACAAAA/v/9//3////+//7/AAD+
//7/AAACAAUADQAVAB0AIQAYABIAIgA7AE0AVgBsAIcAjgCCAGsAXABWAEoAIADf/6T/
Yf8d/wD/DP8e/yr/NP88/0b/WP9v/4T/mP+p/7z/z//c/+f/7//5//7/AQAFAAgACwAO
ABAAEAARABMAEwATABMAFAAYABgAFwAXABkAGQAZABkAGwAZABkAGwAZABsAHgAcABwA
HgAeABwAHgAeAB4AIAAgACEAIwAkACUAJAAlACQAJQAnACgAKQAqACwALAArACwALQAu
AC4ALgAwADEAMgA1ADkAOgA7ADwAPAA/AEAAQQBEAEYARwBKAEwATwBRAFUAVABWAFcA
WwBfAGIAYwBmAGgAbABtAHAAdAB3AHcAfAB+AIQAhgCJAIkAjACOAJAAjgCPAJAAkACR
AJAAkACPAI0AjQCNAIsAiACFAIIAfwB7AHgAcwBvAGwAZABeAFkAUQBLAEYAQAA6ADUA
LwApACgAJQAiAB4AGQAUABIAEQAOAA0ACwAHAAMAAwADAAIAAgABAAEAAAD+//7//v/+
//3//P/8//v/+//8//3//f/7//n/+P/4//n/+v/6//n/+//8//n/+P/5//n/+P/4//r/
+v/4//r/+P/4//j/+f/5//n/+v/6//n/+f/4//f/+v/7//z//v/8//r/+P/2//f/+//8
//v/+v/6//v/+P/5//z//f////3//P/8//3//f/+//7//v/+//7//f/9//7//v/8//z/
/f/9//3//P/8//z//P/8//z/+//7//r/+v/6//r/+v/7//v/+v/6//r/+v/4//j/+f/5
//j/+P/2//b/9//3//f/9v/1//X/+P/4//j/+P/3//X/9P/z//T/9f/2//f/9v/2//b/
9v/1//X/9f/1//X/9f/1//X/8//z//L/8v/2//b/9v/2//b/9f/1//X/9f/1//b/9v/2
//b/9v/2//b/9//3//X/9P/0//X/9v/0//b/9//4//n/+v/4//f/9//4//j/+f/5//b/
+v/6//r//P////////////3//f/9//3///8AAAAA///8//v/+v/4//X/9P/0//T/8f/w
//H/8f/0//X/9v/3//f/9//5//n/9v/z//L/8f/y//L/9P/0//L/8v/y//L/9P/y//L/
9P/0//T/9v/2//L/8P/v/+//8f/w//D/8v/y//b/+P/2//n//f8FAA8AFQAUABIAFgAn
AEMAVgBiAHcAiAB8AGcAWABOAEQAIgDn/6j/af8l//T+8v4G/xb/IP8q/zD/QP9b/3T/
hP+Z/7L/w//O/93/5f/j/+b/9f/5//v//f///wAA/////wAA//8BAAEAAgAGAAQAAwAD
AAUABQAFAAUABwAHAAcACQAHAAUACAAGAAYACgAKAAgACgALAAoACwAKAAsADQAOAA8A
DQAPAA8AEQAQABAAEAAQABUAFgAWABgAGgAcAB0AHgAdAB0AHQAfACMAJAAlACYAJAAn
ACgAKQAuADAAMQA0ADYAOQA7AD8AQABCAEMARwBJAEwATQBQAFIAVgBXAFoAXwBjAGQA
agBqAG4AbgBvAG0AcAByAHQAdgB3AHgAeAB3AHYAdgB1AHMAcwBzAHEAbABpAGYAYwBg
AF4AWgBXAFQATABGAEEAOQAzAC4AKAAkAB8AGQATABAADQAKAAYAAQD8//r/+f/4//f/
9f/x/+3/7f/t/+z/7P/r/+v/6v/n/+b/5f/k/+T/5P/l/+X/5P/k/+T/4//k/+P/4//k
/+b/5v/l/+P/5P/m/+T/5P/m/+f/5//o/+r/6v/o/+r/6v/q/+r/6//q/+n/6f/o/+r/
6//r/+v/6f/p/+n/6v/r/+z/7f/u/+v/7f/s/+n/6//s/+7/7P/q/+z/7P/t/+7/7v/v
//H/8//0//T/9P/x//D/7v/t/+//8P/v//D/8P/v/+7/7P/s/+z/7P/s/+7/7f/t/+z/
7P/s/+z/7P/r/+v/6v/q/+v/7P/r/+z/6v/p/+f/5v/n/+j/6v/r/+r/6P/m/+X/6P/o
/+j/6P/m/+X/5f/l/+f/5//n/+f/5v/m/+b/5v/l/+X/5f/l/+f/5//n/+f/5//n/+b/
5v/n/+b/5f/k/+X/5f/m/+f/5f/l/+b/5v/l/+T/4//i/+P/5f/m/+X/4v/i/+P/5P/i
/9//4P/h/+L/4//k/+X/5f/m/+j/6f/p/+j/5P/m/+b/5v/o/+n/6f/p/+n/5//n/+f/
5//p/+r/6v/p/+j/5//m/+T/4//i/+L/4v/h/+D/4f/h/+H/4f/h/+H/4f/h/+P/4//h
/9//3//f/97/3v/g/+D/4P/g/+D/4P/g/97/3v/g/+D/4P/i/+L/4f/g/+D/4f/f/97/
3v/g/+L/4v/i/+L/4//r//f//f///wIA/v8EABUALQA4AEAAVwBsAGAARQAwACIAGgAC
AMn/kP9b/x3/6v7i/vT+BP8M/xL/HP8u/0H/UP9o/4P/lv+l/7j/x//N/9P/2v/d/+P/
5v/p/+z/7v/s/+3/7//v/+//7//w//T/9v/1//X/9//1//X/9f/3//f/9//5//f/+f/8
//r/+v/6//r/+P/6//z//P/+//7//v////////8BAAMAAwAFAAQABAAEAAQABwAIAAgA
CgANAA4ADgAOAA8ADwAPABEAFgAYABoAHAAbAB0AHQAdACAAIgAjACYAKgAtAC8AMwAz
ADQANAA3ADwAQABCAEYASABMAE0AUABUAFcAVwBcAF8AZABlAGcAZwBqAGwAbgBuAG8A
cABwAHIAcgBzAHMAcABvAG4AawBqAGcAZABhAF8AXABXAFMAUABIAEIAPQA5ADMALgAo
ACQAHwAZABMADgALAAgABAD9//j/9v/1//L/8f/v/+v/6//r/+v/6v/m/+X/5f/k/+L/
4v/i/+L/4//i/+L/4f/h/+L/4//j/+T/4//j/+T/4v/i/+H/3//k/+b/5P/k/+f/5//m
/+b/5//o/+f/6v/p/+j/5//n/+X/5f/m/+b/5//p/+r/6//p/+n/6f/q/+v/7P/t/+7/
7P/v/+//7f/r/+z/7v/s/+z/7v/u/+//7//u/+7/7//w//L/8//0//L/8v/x//H/8v/y
//D/8P/z//P/8//y//D/8P/w//D/8v/x//H/8P/y//L/8v/y//H/8f/w//D/8v/y//D/
8P/v/+//7v/u//D/8P/x//H/7//u/+3/7f/w//D/8P/w//L/8f/x//H/8f/x//H/8f/w
//D/8P/w/+//7//v/+//7//v/+//7//x//H/8P/w//L/8v/y//L/9P/z//P/8//z//P/
9P/0//b/9v/2//b/8v/z//b/9f/0//P/8v/z//P/9P/2//n/+//8//r/+f/4//f/+P/7
//v/+//7//3//f/9//3///8AAAAA///8//v/+v/4//P/8v/y//L/8//0//f/+f/5//n/
+f/5//n/+f/7//v/+f/3//f/9//2//b/+P/4//j/+P/4//j/+P/2//b/+P/6//r//P/8
//n/+P/4//n/+f/4//j/+v/6/wAAAAD8/wEADQATABUAFQASABIAHgA3AEcATgBeAHUA
dgBiAE8ARAA+ACwA+v+5/3r/Of8F//z+Dv8g/yj/Mv88/0b/VP9p/4D/kv+l/7z/0//e
/+P/6//z//b/+////wEAAwAFAAYABwAJAAwADQAMAAsACwAOAA4ADQANAA8ADwAPAA8A
EQARABEAEwARABEAFAASABIAFAAUABIAFAAYABgAGgAaABoAGwAbABsAGwAdAB0AHwAe
AB4AHgAeACMAJAAkACYAJwAoACgAKAAoACkAKgAtADEAMgAzADQANAA3ADgAOQA8AD4A
PwBCAEQARwBJAE0ATgBQAFEAVQBbAF4AXwBiAGUAaABoAGoAbwBzAHQAegB9AIIAgwCF
AIQAhgCHAIgAiQCLAI0AjgCNAIwAjACLAI0AjQCNAIsAhwCDAH8AewB1AHIAbQBpAGQA
XABWAFEATQBHAEIAPAA4ADMALQAnACIAHwAcABgAEQAMAAoACQAJAAkACAAFAAMAAwAD
AAIA/v/9//3//P/6//r/+v/6//f/9v/2//X/9f/2//f/9//4//f/9//4//X/9P/y/+//
8//2//X/9v/1//X/9P/0//b/9v/0//b/9P/0//T/9f/z//P/9P/0//X/9//4//n/9//3
//f/+P/2//b/9v/2//T/9//3//X/9//4//r/+P/6//z//P/9//z/+v/5//n/+//8//z/
/P/8//z/+//7//z//P/6//r/+f/5//n/+P/6//r/+v/6//r/+f/5//j/+P/4//j/+P/3
//f/9v/2//f/+P/3//j/+f/5//j/+P/2//b/9//3//f/9v/1//X/+P/4//j/+P/2//X/
9f/1//f/9//3//f/9v/2//b/9v/1//X/9f/1//X/9f/1//X/9f/1//T/9P/2//b/9v/2
//b/9f/1//X/9f/1//b/9v/2//b/9v/2//T/9f/1//P/8v/y//P/9P/6//n/+P/3//b/
9f/0//X/9f/2//j/+P/5//n/9v/6//r/+v/8//3//f/9//3//f/9//3//f/7//z//P/7
//n/+f/5//j/8//y//L/8v/w//D/8v/z//T/9f/2//f/9v/1//b/9f/0//P/9P/1//L/
8P/w/+7/8f/y//P/9P/0//L/8v/0//P/8v/z//L/8v/y//P/9f/z//L/8v/0//D/9P/4
//b/+f8BAAUACQAPABAAEAAYACkAQQBSAGAAcwCAAHgAaQBaAFAARgAmAOv/qv9n/yf/
/P72/gL/FP8m/zD/Mv9E/13/cv+G/6P/uv/B/8j/0//d/+X/7P/x//f/+f/7//3//v/9
//3//v/9//3//f/+/wIAAwADAAQABwAHAAcABwAJAAkACQALAAkACwAOAAwADAANAAwA
CQAKAAwADAAOAA4ADgAPAA8ADwAPABEAEQATABQAFAAUABQAFwAYABgAGgAdAB4AHgAe
AB4AHwAgACMAJwAoACkAKgAoACsALAAtAC4AMAAxADQAOAA7AD0AQQBCAEQARQBJAEsA
TgBPAFIAVwBcAF4AYgBkAGUAYwBmAGoAcAByAHUAdAB2AHcAeAB4AHkAegB6AHkAeAB4
AHcAdwB3AHcAdQByAG8AbABpAGUAYgBdAFkAWABQAEoARQA/ADkANAAuACoAJQAfABkA
GAAVABIADgAJAAQAAgABAPz/+//5//X/8//z//P/8v/w/+//7//u/+r/6v/q/+r/6f/o
/+j/5//p/+r/6//r/+r/6f/p/+r/6v/q/+n/5//o/+r/6P/o/+n/6f/o/+j/6v/q/+j/
6v/s/+z/7P/t/+z/6//r/+r/7P/t/+3/7f/t/+3/7f/u/+z/7P/s/+z/7v/x//H/7//v
//D/8v/w/+7/8P/w//H/8//y//L/8//y//L/8f/w//H/8v/y//P/9P/0//L/8v/1//X/
9f/0//L/8v/y//L/8P/v/+//7v/w//D/8P/w/+//7//u/+7/7//w/+//8P/v/+//7v/u
/+z/7P/t/+3/7//u/+3/7f/s/+z/7P/s/+z/6//r/+v/6f/p/+n/6f/s/+z/7P/s/+v/
6//r/+v/6//r/+v/6//t/+3/7P/s/+3/7P/r/+r/6v/p/+n/6f/r/+v/7P/s/+v/6v/p
/+j/6v/r/+v/6f/q/+r/6//s/+z/6//r/+z/7v/u/+z/7P/m/+b/7P/w/+3/7P/r/+r/
6f/p/+r/7P/u/+//7//s/+//8P/x//T/8v/x//D/7//v/+//7//v/+//8P/w/+//7P/r
/+r/6P/n/+b/5v/m/+T/5P/m/+f/6f/p/+n/6f/n/+f/6f/p/+f/5f/l/+X/5v/m/+j/
6P/n/+b/5f/k/+b/5P/k/+b/5P/k/+b/5v/n/+b/5v/n/+f/5v/m/+j/6v/m/+b/7P/1
////CQAJAAEAAgASADIASQBRAGIAeAB5AGQAUABFADwAIgDq/6z/c/8w//X+5f70/gj/
EP8W/yD/Mv9I/17/df+K/5z/q/+6/8n/0v/X/9//6f/u//X/+f/4//f/9v/0//b/9//5
//n/9//3//j//P/+//3//f///////////wEA/////wEA/////wIAAAAAAAMABAADAAYA
BQAEAAUABAAGAAcABwAHAAcACQAJAAsADQAOAA8AEAARABIAEgAUABQAFAATABIAFgAZ
ABwAIQAhACAAHwAeACEAJQAnACkALAAuAC8AMgAzADUANgA5ADwAPgA/AEMARgBIAEgA
SgBPAFQAVgBaAFwAXwBfAGQAZQBqAGsAbQBvAHIAdAB2AHMAcwBzAHIAcQBwAHAAbwBv
AG8AbwBtAGgAZQBiAF8AWwBYAFMATwBMAEQAPgA5ADEAKwAmACAAHAAXABEACwAIAAUA
AgD+//r/9v/1//X/8f/v/+z/5//m/+f/6P/o/+j/5//n/+b/4v/g/97/3P/e/97/3//f
/9//4P/h/+H/3v/d/93/3v/g/+D/3//d/97/4P/e/97/4P/h/+H/4v/i/+L/4P/i/+L/
4v/i/+P/4//j/+T/5P/k/+X/5f/l/+X/5f/l/+b/5P/k/+T/5P/n/+v/7P/r/+j/6P/p
/+b/6f/s/+3/7//t/+z/7P/t/+3/7v/u/+7/7P/s/+v/6//u/+7/7P/s/+v/6//r/+r/
6//s/+3/7v/s/+v/6//q/+z/7P/s/+z/7f/t/+z/7P/q/+r/6P/o/+n/6f/o/+j/6P/o
/+n/6f/q/+r/6v/r/+z/7P/s/+z/6v/p/+n/6f/r/+v/6//r/+7/7v/u/+7/7P/r/+r/
6f/r/+v/6//r/+3/7f/s/+z/7v/u/+7/7v/u/+3/7f/t/+3/7f/u/+7/7v/u/+7/7v/s
/+3/7f/r/+z/7P/t/+7/7//w/+3/7f/u//D/9P/1//X/8v/0//T/9P/2//X/9f/1//X/
9f/1//X/9f/1//b/9v/1//P/8//z//L/7v/s/+v/6v/s/+7/8v/1//T/8//y//H/7//v
//H/8f/w/+//8P/x//D/8P/y//L/9P/0//T/9P/y//D/8P/y//D/8P/y//L/9P/0//X/
9//2//T/8//0//T/9P/2//r///8HAAsAEQATABAAEgAeAC8APwBKAFwAbQBsAFwARQA2
ADYAJADs/6v/bv8v///++v4O/yD/Kv8w/zr/Rv9W/2v/hP+U/6X/uv/P/9r/4f/p/+3/
9P///wMABQAHAAkACgAKAAsADQANAA8ADwAQABQAFgAVABUAFwAWABUAFAAVABUAFQAX
ABUAFwAaABgAGAAYABgAFgAYABsAHAAfACAAHgAfAB8AHwAfACEAIQAjACQAJAAkACQA
JQAmACYAKAArACwALAAsAC4ALwAwADMAMwA0ADUANgA4ADsAPAA9AD4AQABBAEQASABL
AE0AUQBQAFIAUwBXAF0AYABhAGQAaABsAG0AcAB0AHcAdwB8AH0AggCDAIUAhQCIAIoA
jACOAI8AkACQAJEAkACQAI8AjQCNAI0AiwCHAIMAfwB7AHkAdgBxAG0AbABkAF4AWQBT
AE0ASABCADwANwAxACsAKgAnACQAIAAZABQAEgARABAADwANAAkABQAFAAUABAAEAAMA
AwACAP7//v/+//7//v/+///////9//7///////////8AAAIAAQAAAP7/+//8//7//P/8
//v/+//6//r/+//8//v//v/8//z//P/9//3//f/+//7/AAABAAEAAQAAAP///v/+/wAA
AAAAAAAAAAADAAMAAQABAAIABAACAAMABgAHAAkACAAGAAUABQADAAQABAAEAAUABgAG
AAcABwAGAAMAAgAGAAcACAAIAAcABgAFAAQABgAFAAUABAAEAAQABAAEAAcABwAGAAYA
BAAEAAIAAgABAAEAAAAAAAAAAAABAAEAAwACAAEAAQAAAAAAAAAAAAIAAQABAAEA////
//////8AAAAAAAAAAP///////////////////////////v/+/wAAAAAAAAAAAAD/////
////////AAAAAP7//v/+//7/AAABAAEA///4//z///8AAAEAAgD/////AAACAAQABQAF
AAIABgAGAAYACAAIAAcABgAFAAcABwAHAAcABQAGAAYABQAAAP///v/8//r/+v/7//z/
+v/6//z//f/9//3//f/9//7///8CAAMAAAD9//z/+//8//z//v/+//7//v/+//7//v/8
//z//v/+//7/AAAAAP///v/+///////+//7/AAACAP7/AgAIAA0AEwAXABsAHwAeABwA
LABJAF0AagCAAI8AjgB8AGkAXABOADIAAgDD/3r/Nf8H/wL/FP8k/y7/Ov9A/0r/YP95
/5L/rP+9/8r/2f/k/+n/6//x//b//f8FAAYABwAIAAgACgALAA0ADQANAA0ADgASABAA
DwAPABEADwAPAA8AEQAUABUAGAAXABUAFgASABAAFQAWABUAGAAZABgAGQAYABoAGwAb
ABsAHQAfAB8AIQAgACAAIAAgACUAJgAmACgAKQAqACoAKgAqACsALAAvADMANAA1ADYA
NAA3ADgAOQA+AEAAQQBEAEQARwBJAE0ATgBQAFEAVQBZAFwAXQBgAGQAaABpAGwAcgB1
AHUAegB4AHwAfAB9AH0AgACCAIQAhQCHAIkAigCIAIYAhQCDAIMAgwCDAIEAfAB5AHYA
cwBvAGwAZwBjAGEAWgBVAFEASQBDAD4AOAAyAC0AJwAhAB8AHQAbABgAEwAOAAwACwAK
AAkABwADAP////////7//P/7//v/+v/5//r/+//8//r/+P/3//X/9//4//n/+f/3//X/
9P/0//b/9v/1//P/+P/6//j/+P/4//f/9f/0//b/9v/0//b/+P/4//j/+f/5//n/+v/6
//n/+f/4//f/9//3//f/+P/4//j/+P/4//r//f/9//v/+//8//7//P/+/wAAAAABAP7/
/P/7//v//f/+//7//v/8//z/+//7//z//P/6//r/+//7//v/+v/6//r/+v/6//r/+f/5
//j/+P/4//j/+P/4//f/9f/0//b/9v/0//T/8//z//L/8v/0//T/9f/1//P/8v/x//H/
8P/w//D/8P/y//H/8f/x//P/8//z//P/9P/0//T/9P/x//H/8f/x//P/8//z//P/8v/x
/+//7v/w//D/8P/w//D/7//v/+//7//v//D/8P/w//D/8P/w/+//7//u/+v/6//s/+7/
8P/w/+//7//w/+r/6v/s/+7/7v/u/+7/7f/t/+7/8P/w//H/8f/u//L/8v/y//T/9//3
//f/9//2//X/9P/z//P/9P/0//P/7v/t/+z/6v/l/+T/5P/k/+f/6P/r/+3/6//p/+f/
5f/o/+n/7P/t/+r/5//m/+X/5P/k/+b/5v/o/+j/6P/o/+j/5v/m/+j/5v/m/+j/6P/n
/+b/5v/n/+f/5v/m/+j/7P/o/+T/6P/x//f///8JAAcAAAAGABgAMQBFAFAAZAB5AHoA
ZABNAEAAPAAmAO7/rf9w/y3/8/7k/vb+CP8Q/xj/Jv82/0b/Xf94/5D/pf+2/8H/yv/R
/9f/3f/k/+v/8f/x//P/9f/2//T/9f/3//f/+P/5//v/AAD///3//P/9//7///8AAAMA
AQABAAMAAQABAAQAAgACAAQABAACAAQABAAEAAYABgAIAAkACQAJAAsADQANAA8ADgAO
AA4ADgARABIAEgAUABUAFgAWABYAGAAZABoAHQAfACAAIQAiACIAJQAmACcAKgAsAC0A
MAAyADUANwA7ADoAPAA9AEEARQBIAEkATABRAFYAWABcAF4AYQBhAGYAZABoAGgAaQBr
AG4AcAByAHIAcwB0AHQAcQBwAHAAbwBxAHEAcQBvAG0AawBpAGcAYQBeAFkAVQBUAEwA
RgBBAD0ANwAyACwAKAAjAB0AFwASAA8ADAAIAAQAAAD/////+//5//b/8f/t/+3/7f/s
/+v/6//s/+z/6P/o/+j/6P/n/+b/5v/l/+X/5v/n/+f/6P/n/+f/6P/o/+j/5//l/+j/
6v/o/+j/6f/p/+j/6P/m/+b/5P/m/+j/6P/o/+n/6//r/+z/7P/q/+v/6//r/+z/7f/u
//D/7//u/+3/7P/u//H/8f/v/+3/7v/w/+7/8P/y//L/8//2//b/9//5//X/9P/y//D/
8v/y//H/8f/0//T/8v/y//H/8f/x//D/8P/w//D/8P/u/+3/7f/s/+z/7P/s/+z/7v/v
/+//8P/v/+7/6//q/+7/7//v//D/7v/u/+//7//u/+z/6v/p/+z/7P/s/+z/7P/r/+v/
6//r/+v/6//r/+7/7v/u/+7/6//r/+v/6//t/+3/7f/t/+v/6//q/+r/7v/u/+7/7v/u
/+3/7f/t/+3/7f/u/+7/8P/w//D/8P/v/+//7v/r/+z/7P/x//T/8P/v/+7/7f/s/+7/
7//x//T/9f/1//T/8P/z//T/9f/4//f/9//3//f/9//3//f/9//3//j/+P/3//T/8//y
//D/7f/s/+z/7P/t/+7/8f/z//P/8//z//P/8v/x//L/8f/w/+//8P/x/+7/7v/w//D/
8v/y//L/8v/w/+7/7v/w//L/8v/0//T/8//y//L/8//x//D/8P/y//b/9v/6/wAA//8D
AA8AEwAPAAwAGAAuAEEASwBWAGgAdQBwAFwASQA6AC4ADADU/5f/XP8f//n++v4O/xz/
KP80/zb/Qv9a/2//gP+Y/6//wP/L/9T/3//r/+//8v/3//3/AAADAAYACAAIAAkACwAL
AA0ADQAOABIAEgARABEAEwATABMAEwAVABUAFQAXABUAFwAaABgAGAAYABgAFgAYABwA
HAAeAB4AHgAfAB8AHwAgACMAJAAnACYAJgAmACYAKAAoACcAKAAqACwALQAuAC4ALwAw
ADMANgA4ADoAPAA6AD0APgA/AEAAQgBDAEYASQBNAFAAVQBWAFgAWQBdAGMAZgBnAGoA
bgByAHMAdgB6AH0AfQCCAIQAigCMAI8AjgCQAJEAkgCSAJMAlACUAJQAlACVAJUAlACT
AJIAjwCPAI0AiwCJAIQAgAB6AHUAdABsAGYAYQBbAFUAUABKAEQAPwA5ADMAMgAvACwA
KAAhABwAGgAZABgAFwAVABEADQANAA0ADAAMAAsACwAKAAkACgALAAwACAAGAAUAAwAG
AAgACgALAAkABwAGAAYABgAGAAUAAwAIAAoACAAIAAgABwAFAAQABAAEAAIABAAEAAQA
BAAFAAcABwAIAAgABgAHAAcABwAFAAUABQAGAAcACAAJAAoACwAPABAADwAOAA4ADwAM
AA4AEAAQABEADwAOAA4ADwARABIAEgASABMAFAAUABUAFQAUABEAEAATABMAEwASABIA
EgASABIAEgARABEAEAASABIAEgASABIAEQAPAA4AEAAQAA4ADgAOAA0ACwAKAA0ADgAQ
ABEADwAOAA0ADQAOAA4ADgAOAA4ADQANAA0ACwALAAsACwAOAA4ADgAOAA8ADwAPAA8A
DQALAAkABwAJAAsADAAOAAoADgAMAAgADAAMAAwADAAMAAwADAAMAAwADgAOAA4ADgAM
AAwADAAMAAwADAAMAAwADgAOAA4ADgAMAAwADAAMABAAEgAUABYAFAAUABQAFAASABIA
EgASABQAFAAUABQAEgASABIAEgAOAAwACgAIAAoACgAKAAoACgAKAAoACgAMAAwADAAM
AAoACgAKAAoACAAIAAgACAAJAAoACwAMAAsACgAJAAgACwAMAA0ADgAOAA4ADgAOAA4A
DgAOAA4ADgAOAAwADAAWAB4AIAAoAC4AKAAoADQASABgAHIAhACWAJ4AkgB6AGgAYgBS
AB4A3P+i/17/Hv8M/yL/Mv86/0L/Tv9Y/2j/fP+W/7D/yP/W/+L/6v/0/wIABgAIAAoA
DAAOAA==
         </WaveFormData>
      </LeadData>
      <LeadData>
         <LeadByteCountTotal>10000</LeadByteCountTotal>
         <LeadTimeOffset>0</LeadTimeOffset>
         <LeadSampleCountTotal>5000</LeadSampleCountTotal>
         <LeadAmplitudeUnitsPerBit>4.88</LeadAmplitudeUnitsPerBit>
         <LeadAmplitudeUnits>��V</LeadAmplitudeUnits>
         <LeadHighLimit>2147483647</LeadHighLimit>
         <LeadLowLimit>268435456</LeadLowLimit>
         <LeadID>V4</LeadID>
         <LeadOffsetFirstSample>0</LeadOffsetFirstSample>
         <FirstSampleBaseline>0</FirstSampleBaseline>
         <LeadSampleSize>2</LeadSampleSize>
         <LeadOff>FALSE</LeadOff>
         <BaselineSway>FALSE</BaselineSway>
         <ExcessiveACNoise>FALSE</ExcessiveACNoise>
         <MuscleNoise>TRUE</MuscleNoise>
         <LeadDataCRC32>2373892469</LeadDataCRC32>
         <WaveFormData>
+//8//z//f/9//z/+//7//n/9//2//j/9f/x//D/8P/u/+3/7f/u/+7/7v/t/+3/7//t
/+z/7P/s/+z/7f/t/+z/6//q/+n/6f/o/+j/6P/s/+z/7P/s/+X/5//1/wMADwAYACYA
RABqAJEAwQD0ACsBXQGCAYQBYAEnAdYAdgAmAOD/oP9p/0f/O/9A/0f/Rf9E/0j/Sf9P
/2T/eP+L/57/r/+2/7f/wv/N/9T/2P/f/+X/5P/l/+b/5v/m/+f/6f/q/+z/7f/u//H/
7//u/+7/7//t/+3/7//v/+//8P/w/+//7//w//D/8P/x//H/8f/x//D/8P/z//P/8//0
//T/8v/y//P/8//0//X/9f/1//X/+f/5//j/+P/3//n/+f/5//r//f///wEAAgACAAEA
AQABAAIAAwADAAkACQAHAAsADAAMAA0AEAAVABYAFwAcABwAHQAeACEAJAAnACgAKQAu
ADEAMgA2ADgAOQA5ADkAPQBBAEQARgBEAEQARgBGAEQAQwBDAEIAQQBDAEMAQwBCAEAA
PgA7ADgANwA1ADMALgApACQAIQAbABUAEAAMAAsACQAHAAMA///9//r/9f/z/+7/7f/s
/+j/5//l/+P/4//i/+L/4f/e/93/2//Z/9j/2f/Z/9r/2v/Z/9f/1//X/9X/1f/V/9T/
1P/T/9L/0v/S/9D/0P/S/9L/0P/O/9D/0P/P/8//0f/R/83/z//M/8r/yf/I/8z/zv/P
/9D/zv/O/87/zv/M/83/zf/O/8//0P/Q/9H/0v/W/9b/0v/S/9T/1f/V/9X/1//X/9n/
2f/Z/9n/2f/a/9v/2//b/9v/3P/c/9v/3v/f/+D/4P/f/97/3f/f/97/3v/d/93/4P/g
/+H/4//i/+H/3//d/97/3//e/9//4f/h/+D/4P/g/9//3P/e/93/3f/h/+H/4P/g/+D/
4P/h/+H/4f/h/9//3v/e/97/4P/d/9r/3f/k/+H/4f/h/+P/4//j/+L/4v/i/+D/4v/h
/+T/4v/i/+L/4f/g/+D/4f/k/+L/4v/f/+L/5P/h/+D/4//m/+f/5v/l/+T/4v/k/+D/
4//k/+X/5v/k/+X/5f/m/+f/6v/q/+n/6//r/+v/7P/t/+3/7//v//L/8v/z//T/8//0
//X/9f/2//b/9v/z//P/8f/v/+//7v/u/+//7//u/+3/7f/s/+n/6f/s/+n/5//m/+b/
5v/n/+f/6P/o/+b/5f/l/+X/5f/k/+T/5P/l/+f/6P/p/+b/5f/k/+P/5P/k/+T/5v/k
/+b/6P/p/+v/8////wsAGgAmADoAaACZAMEA8gAvAW0BkgGSAXYBQwHyAJAAOADu/6z/
bf8//zP/Pv9D/0P/RP9A/0P/U/9q/4D/jf+a/6v/uv/D/8z/0//a/+D/4//l/+n/6//t
/+7/8P/x//P/9P/y//P/9P/3//f/9v/2//f/+f/5//v/+//7//z//P/7//3//v/+//7/
/f/9//3//f/8//z//////wAAAgADAAIAAgADAAMABAAGAAcACAAJAAwACwAJAAgACQAL
AAsACwANAA8AEAARABUAFgAWABcAFwAYABkAGQAdAB0AGwAfACQAJAAlACgAKAAoACgA
LAAuAC8AMAAzADYAOQA6ADsAPQA/AD8AQgBGAEkASwBNAE4AUQBTAFQAUgBSAFQAVABU
AFMAUwBSAE8AUQBRAFEATgBMAEoARwBGAEUAQwBBAD0AOQA1ADMALgApACUAIgAiAB8A
HAAXABYAFQATAA8ADQAIAAcABgAGAAUAAwABAP3//P/8//v//f/9//z/+//5//n/+P/4
//j/9//1//X/9//1//X/9f/z//L/8P/u//D/8P/u/+7/8v/y//D/7v/u/+7/7f/t/+//
7//r/+3/7f/s/+z/7P/t/+7/7v/u/+z/7P/s/+z/7//x//L/9P/x//D/7v/t//D/9P/0
//D/7v/w//H/8f/z//X/9f/3//X/9f/1//X/9v/3//f/9//5//r/+v/5//n/+f/5//j/
+v/6//r//f/9//z/+v/5//v/+v/6//v//P/7//n/9//4//n/+P/5//n/+f/4//j/+f/5
//f/+v/4//f/+v/5//b/9v/2//b/+f/5//n/+f/4//b/9f/0//b/9f/0//n//v/5//f/
9f/2//f/+P/4//f/+P/3//r/+v/8//n/+P/5//n/+f/6//r//P/5//j/9//6//z/+f/3
//n/+//7//v/+//7//r/+v/5//n/+f/4//r//f/+////AAD9//3//P/8//3/AAAAAP//
AQABAAEAAgAFAAUABwAHAAcABgAGAAYACQAKAAsACwAKAAoACgAHAAYABQAEAAUAAwAC
AAIAAQADAAMABAAEAAMAAwAGAAMA/f/8//z//P/8//3///8AAP7//f/9//3//f/8//z/
/P/+//////////3/+//5//f/9//4//n//P/8/wAAAAABAAEABQARAB8ALAA6AFIAdACb
AMcA+gAtAV8BiAGOAXABOwHsAIIALADu/7j/hf9d/03/UP9V/1v/XP9W/1f/af+E/5j/
p/+2/8v/2v/h/+7/8//w//b/AwAHAAgACQAKAAoACAAJAAsADAAOAA8AEAATABUAFAAU
ABUAFQAVABcAFwAZABoAGgAZABcAGAAYABgAGwAbABsAGwAaABoAHQAdAB8AIAAgAB4A
HwAfAB4AHgAhACEAIQAhACUAJQAkACQAJwApACkAKQAoACkAKQApACsALAAsAC0ALQAu
AC8ALwA1ADUAMwA3ADoAOgA7AD4AQABAAEAARABGAEcASABLAE0ATwBPAE8AVABXAFgA
XABcAF0AXQBdAF4AYQBjAGQAZABkAGYAZgBkAGMAYwBiAF8AYQBhAGEAXABaAFgAVQBV
AFUAVABTAFMATwBLAEkARgBBAD0AOgA6ADcANAAvAC4ALQArACcAJwAiACEAIAAgAB8A
HQAbABkAGAAYABcAFwAXABYAFQARABEAEAAQABEAEQAQABEAEgAPAA4ADQAMAAwACwAK
AAwADAAKAAoACgAKAAgABgAIAAgABwAHAAsACwAHAAkACwAKAAoACgAKAAoACQAIAAgA
CAAIAAgACAAJAAkACgAMAAwACwALAAkADAALAAYACAAKAAsACwAJAAsACwANAA4ADwAQ
ABEAEgATABMAEwATABIAEAANABAAEQASABIAEQAQAA8AEQAQABAADwAPABEAEAAQABEA
EgARAA8ADQAOAA8ADgAPABEAEQAQABAADwANAAkACgANAA0AEQARAA0ADAALAAoADQAN
AA0ADQALAAoACgAKAAwACQAGAAkADgALAAsACwAJAAkACQAIAAcACAAHAAoACgAMAAkA
CAAIAAcABgAGAAkADAAKAAoABQAIAAoABwAFAAcACQAJAAsACwALAAoACAAHAAcABwAG
AAMAAgADAAQABQAGAAcACQAKAAwADAAOAA0ACwAJAAkACQAKAAsACwANAA0ADAAMAA0A
DgAPABAAEQARABEAEgATABEAEQAPAA0ADQALAAoACgAJAAgABwAHAAYABQAFAAgABQAB
AAAAAAAAAP////8AAAAAAAD////////7//r/+v/6//v//f/+/////v/9//z/+//6//r/
+v/8//z/+v/8//v/+/8FABEAGwAmADgATgBuAJkAvwDmABUBSwF4AX4BZAE5AfIAkgA8
APb/vv+R/2f/Tf9M/1X/W/9Y/1D/Uf9d/2z/eP+N/6T/r/+8/83/3P/h/+b/7P/t//P/
9v/3//j/+P/2//f/+f/6//z//f/+/wEA///+//7/////////AQABAAMABAAEAAMAAwAE
AAQABAADAAMAAwADAAIAAgAFAAUABQAGAAYABAAIAAkACQAKAAkACQAJAAkADQANAAwA
DAALAA0ADQANAA0ADwAQABEAEwAUABQAFQAVABYAFwAXAB0AHQAbAB8AJAAkACUAKAAo
ACYAJAAmACkAKwAtADEAMgA1ADYANwA5ADsAOwA+AEMARQBGAEcASABLAE0ATgBQAFAA
UgBSAFIAUQBRAFAASgBLAEoASQBIAEYARABBAEAAPwA9ADsAOgA3ADQAMwAuACkAJQAi
AB8AGwAXABEADgANAAsABwADAP7//f/8//r/+f/3//X/8//y//L/8f/v/+//7v/t/+n/
6f/o/+j/6P/n/+X/5f/n/+X/5f/l/+b/5v/l/+T/4v/i/+D/4P/h/+D/3f/a/9z/3P/b
/9v/3f/d/9n/2//Y/9b/1f/U/9X/1v/W/9b/2P/Y/9j/2P/X/9f/1v/W/9j/2P/X/9f/
2P/c/9z/2P/Y/9r/2//b/9j/2f/Y/9n/2v/b/9z/3f/e/9//3//f/97/3v/d/9v/3P/d
/97/3v/e/97/3v/h/+D/3v/b/9n/2v/a/9v/3f/d/93/3P/b/9v/2//Z/9n/2f/Z/9j/
2P/Y/9f/1P/W/9b/1f/Y/9f/0v/S/9L/0v/T/9P/0//T/9P/0v/S/9L/1P/R/87/0f/X
/9P/0v/R/8//z//P/87/zv/O/8z/zv/O/9D/zf/M/83/zf/N/87/zv/Q/83/zP/H/8r/
zP/J/8j/y//O/8//y//L/8z/y//K/8n/yP/I/8n/yf/K/87/0v/T/9P/0f/P/83/zP/O
/8//0v/T/9T/1P/V/9b/2f/a/9v/2//a/9r/2v/X/9T/0f/O/83/z//Q/9L/0//S/9H/
0f/Q/8//z//S/8//yf/I/8j/yP/J/8n/yv/K/8r/yf/J/8n/x//G/8b/xv/H/8n/yv/L
/8r/yf/I/8f/yP/I/8j/yv/K/87/zv/J/83/3f/n//H/AAAUADQAWgCHALUA5gAdAVUB
dgFwAVIBHQHGAGwAGADG/37/Qf8b/xv/Kv8v/y3/LP8s/zH/Pf9U/2j/df+E/5f/qv+z
/7T/vf/E/8j/zf/P/9L/0//U/9T/1//Z/9z/3v/d/93/3f/f/+D/4P/h/+P/4f/h/+P/
4//l/+b/5v/l/+X/5v/m/+b/5//n/+f/5//p/+r/7v/v/+//8P/w/+7/8v/z//P/9P/z
//P/8//z//n/+f/4//j/+f/7//v/+//7//3//v///wMABAAEAAUABwAIAAkACQAPAA8A
DQARABYAFgAXABoAHAAcABwAIAAkACUAJgApACoALQAuAC8ANAA3ADgAPABBAEMARABF
AEUARwBIAEgASQBKAE0ATgBMAEsASwBKAEoATQBOAE8ASQBGAEMAPwA+AD0AOwA5ADYA
MQAsACkAJwAjACAAHgAcABkAFgARAA8ADQAKAAUAAwD+//3//P/7//v/+v/5//f/9v/2
//X/8//z//L/8f/v/+//7v/u/+7/7f/r/+v/7//t/+3/7f/s/+z/6//q/+n/6P/l/+T/
5//o/+f/5v/m/+b/5f/l/+X/5f/h/+P/4f/g/+D/4P/j/+T/5P/k/+X/5v/n/+j/5v/n
/+f/6P/m/+b/5f/l/+T/6P/o/+T/5f/o/+r/6//r/+3/7f/v/+3/7f/t/+3/7v/v/+//
7//v//D/8P/v//D/8f/y//L/8P/w//D/8//y//L/8f/x//H/8P/w//H/8f/x//D/7//x
//H/7//v//H/8f/w//D/8v/x/+7/8P/v/+//8//z/+7/7v/u/+7/8P/x//L/8//y//D/
7//u//H/7//t//H/9//z//L/8f/v/+//7//u/+3/7v/t//D/8P/y/+//7v/v/+//7//w
/+//8v/w//D/7f/w//L/7//t/+//8f/x//H/8f/x//D/7v/t/+3/7f/2//f/9P/z//L/
8f/w//L/8//z//T/9f/4//j/9//3//f/9//4//v/+//9//3//P/8//3//v///wAAAQAB
AAIAAgACAP///f/7//n/+f/4//j/+f/5//n/+f/6//r/+P/3//n/9f/z//T/9v/4//P/
8f/w/+7/8f/x//L/8//z//L/8v/y//H/8f/w/+//8v/z//T/9f/z//L/8f/y/+7/9P/4
//X/9////wUADQAcACwASABsAJUAvwDwACUBWQGEAY4BdgFHAfgAkgA4APL/sv95/1H/
Qf9C/0X/Sf9Q/07/Tf9Z/3L/gv+V/7D/wf/G/8n/1P/d/+T/7P/x//H/9f/3//n/+v/4
//n/+//8//z//f/+/wEAAgACAAMABQAFAAUABwAHAAcACAAIAAcACQAKAAoACgAKAAkA
CAAHAAgACAALAAsACQAKAAoACAAMAA0ADQAOAA8ADwAPAA8AEwATABIAEgAVABcAFwAX
ABUAFwAYABkAHQAeAB4AHwAdAB4AHwAfACMAIwAhACUAKgAqACsALgAwADAAMAA0ADYA
NwA4ADsAQABDAEQARQBHAEcARQBGAEwATwBRAFMAUwBVAFYAVgBWAFYAWABYAFYAVQBV
AFQAUQBTAFMAUwBQAE4ATABJAEoASQBHAEUARQBBAD0AOwA6ADUAMQAuACwAKQAmACEA
IgAhAB8AGwAbABYAFQAUABAADwANAAsACwAKAAoACQAHAAcABgAFAAMAAwACAAIAAgAB
AP////8DAAEAAQABAAAAAAD///7//v/+//z//P/+//7//P/6//r/+v/5//n/+//7//f/
+f/6//r/+//8//r/+v/5//j/+//8//3//v/8//3//f/+//7//v/9//3//v8CAAIA/v/+
/wAAAQABAP//AQABAAMABQAFAAUABQAFAAUABAADAAUABgAGAAUABQAFAAUABAAFAAYA
BwALAAkACAAGAAUABQAEAAQABQAHAAcABgAFAAUABQADAAMABwAHAAYABgAGAAUAAgAE
AAQAAwAGAAUAAgACAAIAAgADAAMAAwADAAMAAgACAAIABAABAP7/AQAGAAMAAwADAAMA
AwADAAIAAgACAAAAAgABAAQAAgACAAAA///+//7/AQAEAAIAAgABAAQABgADAP3///8B
AAEAAwADAAMAAgAEAAMAAwADAAQAAQABAAIABQAFAAIAAgD+/wAABQAIAAUABAADAAIA
AgADAAMABAAFAAgACAAHAAgACQAKAAwADAALAAwACwAMAAwADQAOAA8AEAARABEAEAAQ
ABAADQALAAkABwAHAAYABgAHAAcACAAHAAcABgADAAMABgADAAEAAAAAAAAA/////wAA
AAD+//3//f/9//z//P/9//7//f/9//z/+//9//3//f/9//z//P/8//7/AAD8//r///8J
ABcAJwAzAEQAYACIALgA6QAVAUQBcwGFAXABQgH+AJ8APAD2/8L/kP9m/03/Sf9R/1j/
Vf9R/1L/XP9x/4X/mv+q/7f/wv/P/9z/4//o/+//9v/6/wEAAwAAAP///v/8//3///8C
AAQAAgADAAQABwAJAAgACAAJAAcABwAJAAkABwAIAAgABwAHAAgACAAIAAsACwALAAsA
CgAKAA0ADQAMAAwACwAIAAoACwALAAwADwARABMAFQAYABcAFQAUABQAFQAUABMAFQAZ
ABwAHwAdABwAGgAZABsAHAAdAB0AIwAjACEAJQAoACgAKQAsAC4ALgAuADIAMwAzADMA
NQA6AD0APgA/AEMARQBFAEgASgBLAEsASwBNAFEAVABWAFUAVABVAFQAUABPAE8ATgBN
AE8ATwBPAEoASABGAEMAQgBBAD8APQA7ADcAMwAxAC4AKQAlACIAIgAfABwAFwAUABMA
EQANAA4ACgAKAAoABgADAP//+//6//r/+//7//3//f/8//v/9v/1//P/8v/z//P/8v/z
//X/8//z//P/8P/w/+//7v/u/+7/7P/s/+7/7v/s/+r/7P/s/+v/6//s/+v/5v/n/+j/
6P/p/+r/6v/q/+n/6P/o/+j/6P/o/+j/6f/p/+r/6P/o/+f/5//p/+7/7//s/+r/6v/p
/+f/6f/t/+//8//y//H/8P/v//L/8//z//P/8v/y//H/7//v/+//7//u/+z/7P/s/+//
8P/w/+//7//t/+z/7P/t/+//7//u/+3/7f/t/+v/6//s/+v/6f/o/+j/5//k/+b/5f/l
/+n/6f/o/+j/6P/o/+f/5//n/+f/5f/k/+T/5P/k/+H/3v/h/+j/5f/l/+X/4v/h/+D/
3v/f/+D/3//i/+L/5P/h/+D/4f/h/+H/4v/h/+T/4v/i/93/4P/i/9//2//d/9//3//f
/9//3//e/9z/3v/e/97/3v/e/9z/3f/d/97/3//i/+L/4f/f/9//3//g/9//3//h/+H/
4v/i/+P/5P/n/+j/6f/p/+j/6P/o/+X/4v/f/9z/2//d/97/4P/h/9//3f/c/9r/2P/X
/9n/1f/U/9T/1f/W/9P/0//U/9T/1P/T/9P/0//P/87/zv/O/83/zf/M/8v/zv/P/9D/
0f/P/87/zf/O/87/zP/O/8//1f/d/+f/9f8EABoAPABgAIkAtQDqACEBVQF0AW4BSgEN
AbwAZgASAML/eP87/xn/Gf8m/y3/K/8o/yb/K/85/1D/Zv9z/37/k/+k/6n/rv+z/7j/
wP/H/8n/y//N/8//0P/O/8//0f/S/9T/1f/W/9n/2//a/9r/2//a/9n/2v/Z/9v/3P/c
/9v/3f/e/97/3v/e/93/3P/b/9//4P/k/+X/5P/k/+P/4P/k/+X/5f/m/+n/6f/p/+n/
7f/t/+z/7P/t/+//7//v//H/8//0//X/9//4//j/+f/7//z//f/9/wEAAQD//wMABwAI
AAoADgAOAA4ADgASABUAFwAZAB0AIgAlACYAJwArAC0ALQAwADMANQA2ADcAOgA9AD8A
QABAAEAAQgBCAEEAQQBCAEIAPwBBAEEAQQA8ADoAOAA1ADIAMQAvAC0ALAApACYAJQAg
ABsAFwAUABIADwAMAAcABgAFAAMA///7//b/9f/0//T/8//x/+//7f/s/+z/6//r/+v/
6v/p/+X/5f/k/+T/5//n/+b/5//o/+X/5P/j/+P/5P/k/+T/4v/i/+D/4P/i/+L/4P/e
/9z/3P/b/9v/3v/f/9z/3//d/9z/3P/c/93/3v/e/97/3//g/+H/4v/h/+H/4P/g/+P/
5P/k/+X/5P/o/+j/5P/m/+j/6f/p/+v/7f/t/+//7v/t/+z/6//s/+3/7f/t//H/8v/y
//H/7//v/+//7v/x//L/8//3//b/9P/x/+//8f/w//D/8f/x//H/8P/v//L/8//y//P/
9P/z//H/8P/w/+//7P/u/+7/7f/w/+//7f/u/+//8P/v/+//7//v/+//7v/u/+7/8P/t
/+r/7f/y/+//7//v/+3/7f/t/+z/7f/u/+3/8P/v//L/8P/w//L/8f/w//D/8P/y/+//
7v/t//D/8v/v/+v/7f/v/+//8f/x//H/8P/o/+7/8f/y//P/9P/z//P/8v/y//P/9v/2
//X/9//3//f/+P/5//n/+//7//z//P/9//7///8AAAEAAQD+//7//v/7//r/+f/4//n/
+P/4//n/+f/4//f/9//2//b/9//7//n/9P/y//H/8P/x//H/8v/y//L/8f/x//H/7//u
/+7/7v/u/+//7//v/+//7//v/+//8P/w//D/8v/0//D/9P/5//3/BwAPABkALgBGAGAA
iAC3AOcAHgFVAYEBkgGAAVQBDQGkAEYABgDI/4T/U/9B/0X/Tv9P/1H/Tv9M/1X/a/+A
/5j/r/+6/8P/0P/Z/97/4f/m/+r/8f/3//b/9//4//j/+f/7//7/AAAAAAEAAgAFAAUA
BAAEAAUABQAFAAcABwAKAAwADQANAAoACgAJAAgADAANAA4ADwAPAA4AEAAPABEAEgAS
ABAAFAAVABUAFgAVABUAFQAVABsAGwAaABoAGwAdAB0AHQAdAB8AIAAhACUAJgAmACcA
JwAoACkAKQAvAC8ALQAxADIAMgAzADYAOgA6ADoAPgBAAEEAQgBFAEYASQBKAEsATwBR
AFEAVABWAFcAVwBXAFgAWwBdAF4AXwBgAGMAZABfAF0AXABaAFgAWwBcAF0AWABWAFQA
UQBQAE8ATQBLAEoARwBEAEMAPgA5ADUAMgAwAC0AKgAlACUAJQAkACEAHwAaABkAGAAY
ABcAFQATAA8ADgAOAA0ADwAPAA4ADQANAA0ADAAMAAoACQAHAAcACwAJAAkACQAHAAYA
BAACAAMABAADAAQABgAGAAQAAgACAAIAAQABAAEAAQD9////AQAAAAAAAAABAAIAAgAC
AAAAAAAAAAAA/v//////AAAAAAAA/////wIABgAGAAIAAgAEAAUABQAHAAkACQALAAgA
BwAGAAUACAAJAAkACQAKAAoACQAHAAkACQAJAAgACgAKAAoADQANAAwACgAJAAkACAAI
AAkACQAJAAgABwAHAAcABQAFAAcABwAGAAYACAAHAAQABgAFAAUACQAJAAQABAAEAAQA
AwADAAMAAwAFAAQABAAEAAUAAwABAAUACwAHAAYABQADAAMAAwACAAMABAADAAYABQAG
AAIAAAABAAEAAQACAAEABAACAAIAAQAEAAYAAwABAAMABQAFAAQAAwACAAAAAQABAAIA
AwADAAEAAgAEAP////8CAAQABAAEAAQABAAFAAUABgAFAAgACAAHAAcABwAHAAgACwAL
AA0ADQAMAAwADQAOAA8AEAARABEADgAOAA4ACwAJAAcABQAFAAcACAAKAAsABwAFAAQA
AgACAAMABwAFAP///v/+//7//f/9//7//v/+//3//f/9//z//P/9//7//f/9//z/+//7
//v/+//7//r/+v/6//z/AAD+//r///8HAA0AFwApADQARABmAI4AuQDlABQBRQFzAYYB
bgE8AfUAlgA8APj/wv+Q/2f/T/9L/1L/V/9X/1L/Vv9l/3H/hv+g/7P/wv/P/9b/2//i
/+f/7P/0//n///8AAAEAAgACAAIAAwAFAAYACAAJAAoADQAMAAoACQAJAAwADQAQABEA
EAAQAA8ADQAPABAAEAAQAA8ADwAPAA8AEAAQABMAEwATABQAFAASABQAFQAVABYAFQAV
ABUAFQAZABkAGAAYABkAGwAbABsAGwAdAB4AHwAfACAAIAAhACMAJAAlACUAKgApACYA
KQAsACwALQAwADIAMgAyADYANgA3ADgAOwA/AEMARQBHAEoASwBKAEwATABNAE0ATQBQ
AFMAVQBWAFYAVgBYAFgAVABTAFMAUgBPAFEAUQBRAFAATgBMAEkASABHAEUAQwBBAD0A
OQA3ADUAMQAuACwAKgAnACQAHwAeAB0AGwAXABYAEgASABIADwANAAoABwADAAIAAgAB
AAMAAwACAAEAAQABAAAAAAD+//3/+//7//3/+//7//v/+v/6//n/+P/6//r/+P/4//j/
+P/2//T/9v/2//X/9f/2//X/8P/x//P/8v/y//L/9P/2//f/+P/1//T/8//y//P/9f/2
//j/9//2//T/8//0//j/+P/0//T/9v/3//f/9//5//n/+//9//3//f/9//r/+f/3//X/
+f/6//r/+f/6//v//P/8//v/+v/5//v//P/8//v/+//6//j/9//3//j/9//1//P/9P/1
//T/9f/2//X/8//y//T/9f/0//j/9//3//v/+//2//T/8v/w//P/8//z//P/8//y//L/
8v/y/+//7P/v//T/8f/x//H/8P/v/+7/7P/r/+z/6//u/+7/8P/t/+z/7f/t/+3/7v/t
//D/7v/u/+n/7P/u/+v/6P/r/+7/7//w/+//7v/s/+z/6//t/+//7P/r/+r/6f/o/+n/
6//s/+7/7//y//L/8f/x//H/8f/y//L/8f/y//H/8v/y//P/9P/1//b/9//3//T/9P/0
//H/7//t/+v/6//u/+7/7//v/+7/7f/t/+z/6v/p/+v/5//l/+T/5P/k/+H/4f/i/+L/
4v/h/+H/4f/e/9z/2//a/9z/3f/d/93/2//b/9v/2//a/9r/2v/c/+D/3v/i/+P/4f/p
//n/BwAWAC4AVgCEAK0A2QAKAT0BawF8AWwBRAH9AJwAQgD4/7L/cv8//yf/K/82/zf/
Of84/zL/Of9P/2b/dP+D/5T/of+s/7P/vP/D/8b/yP/N/9H/1P/X/9r/3P/b/9v/3P/c
/9z/3f/e/+H/4P/e/93/3f/f/9//4f/h/9//4P/g/9//3//g/+D/4P/f/9//3//f/+L/
4v/l/+X/4//k/+T/4v/l/+f/6P/q/+r/6f/o/+f/6f/p/+j/6P/q/+3/7v/v/+3/7//w
//H/9f/2//b/9//3//j/+f/5//7//f/6//3/AQACAAQACAAMAAwADAAQABQAFQAWABkA
GgAdAB4AHwAlACcAJwAqAC4AMQAzADUAMwA1ADYANgA4ADgAOgA6ADkAOQA6ADoANgA3
ADYANQA1ADQAMwAxAC0AKwAoACUAJQAhAB0AGwAWABEADQAKAAYAAwAAAPv/+v/5//f/
8//v/+r/6f/o/+j/5//l/+P/3//e/97/3f/f/9//3v/d/93/3f/c/9z/2//Z/9b/1f/a
/9n/2v/b/9n/2P/W/9T/1P/U/9L/0v/W/9b/1P/S/9L/0v/R/9H/0f/R/83/z//R/9D/
0P/Q/9P/1P/U/9T/1v/W/9b/1v/U/9X/1f/W/9f/2P/Y/9n/3P/g/+D/3P/c/97/3//f
/+H/4//j/+X/5P/j/+L/4f/l/+f/6P/p/+v/7P/s/+v/6f/p/+n/6P/q/+r/6v/t/+z/
7P/r/+v/7f/s/+z/7f/t/+3/7P/r/+v/6//p/+n/6//r/+r/6v/q/+n/5v/o/+v/6//v
/+//7P/s/+z/7P/t/+3/7f/t/+3/7P/s/+z/6v/n/+T/5//v/+3/7v/v/+//7//v/+7/
6//q/+f/6P/q/+7/7f/u/+z/7f/s/+r/7P/s/+z/7P/s/+z/7P/s/+z/7v/u/+7/7v/s
/+z/7P/s/+7/7v/u/+7/8P/w//D/8P/u/+7/7v/u//L/9P/2//j/9v/2//b/9v/4//j/
+P/4//v//P/9//7/AAAAAAAAAAD+//z/+v/4//b/9v/2//b/9P/0//T/9P/y//L/8v/y
//D/8P/w//D/7v/u/+7/7v/w//D/8P/w/+3/7P/r/+r/7f/u/+//8P/u/+7/7v/u//D/
8P/w//D/8P/w/+7/7v/2//7/BAAUACYANgBSAHoAogDSAAwBQgFyAZQBkgFqASwB1AB0
ACAA3P+g/2j/Qv8+/07/VP9O/0z/Tv9S/2L/dP+K/6L/tP/A/8b/zv/Y/+b/6v/r/+z/
7f/u/w==
         </WaveFormData>
      </LeadData>
      <LeadData>
         <LeadByteCountTotal>10000</LeadByteCountTotal>
         <LeadTimeOffset>0</LeadTimeOffset>
         <LeadSampleCountTotal>5000</LeadSampleCountTotal>
         <LeadAmplitudeUnitsPerBit>4.88</LeadAmplitudeUnitsPerBit>
         <LeadAmplitudeUnits>��V</LeadAmplitudeUnits>
         <LeadHighLimit>2147483647</LeadHighLimit>
         <LeadLowLimit>268435456</LeadLowLimit>
         <LeadID>V5</LeadID>
         <LeadOffsetFirstSample>0</LeadOffsetFirstSample>
         <FirstSampleBaseline>0</FirstSampleBaseline>
         <LeadSampleSize>2</LeadSampleSize>
         <LeadOff>FALSE</LeadOff>
         <BaselineSway>FALSE</BaselineSway>
         <ExcessiveACNoise>FALSE</ExcessiveACNoise>
         <MuscleNoise>TRUE</MuscleNoise>
         <LeadDataCRC32>3566681823</LeadDataCRC32>
         <WaveFormData>
BQAFAAUABgAGAAUABAADAAAA/v/+/wAA/P/4//f/9//2//b/9v/3//f/9v/2//b/9v/1
//L/9P/0//T/9P/0//L/8v/y//H/8//z//L/8v/1//b/9v/2//L/8v/3//7/AwAIABcA
NABXAHsAowDWAAwBOAFVAU4BIwHfAHYAAAC2/5T/eP9o/2j/af9t/3T/cv9x/3f/eP98
/4r/mv+p/7n/x//K/8n/0f/a/97/4f/p//H/7v/v//D/7//w//D/8f/y//L/8v/0//b/
9P/0//X/9f/1//X/9v/3//X/9f/1//X/9f/2//b/9//4//j/+f/7//r/+v/6//r/+f/7
//j/9f/3//j/+f/6//j/9v/2//j/+//7//v//P/6//v/+//7//3//////wEAAAAAAAAA
AAAAAAEAAQABAAcABwAEAAcACAAIAAkACgANAA4ADwAUABYAFgAXABcAGgAdAB0AHgAh
ACMAJAAmACYAJQAlACQAJgApAC4AMQAvAC8AMAAwACwALAAsACsAKgArAC4ALQAtACsA
KwAoACYAJQAkACQAIgAdABoAGQAVABAADAAJAAsACQAKAAYABAADAAIA///6//b/9v/2
//P/8v/y//D/8f/w/+//7//t/+z/6f/o/+n/6f/o/+X/5v/m/+b/5v/o/+f/5P/j/+T/
4//h/+L/4v/i/+L/4v/k/+T/4//j/+L/4f/g/9//4P/f/+D/4//g/97/3f/d/+D/4f/i
/+L/4v/i/+L/4v/j/+P/5P/j/+T/4v/j/+T/5v/p/+v/6P/m/+n/6f/n/+n/6v/q/+r/
6//r/+v/7P/s/+z/7f/t/+3/7P/t/+7/8f/z//D/8P/u//D/7f/s/+7/7//v//D/8v/z
//T/9f/0//P/8f/w//L/9P/y//L/8P/w//D/8P/x/+7/7f/x//D/8P/w//L/9P/y/+//
7//w//P/8//y/+//7//u/+7/7v/s/+z/7//z//D/8P/w//H/8v/z//P/8P/w//H/8v/0
//T/8f/x//L/8v/y//L/8P/y//L/8f/w//D/8v/w//L/8v/y//L/8f/y//L/8f/z//D/
8f/y//P/9P/0//T/9f/2//X/+P/3//b/+f/5//r/+//6//v//f/+/wAAAAAAAAIAAwAE
AAYABwAHAAcABwAGAAYAAwABAAEA/////wAAAAD///7//f/8//j/+P/6//j/9f/1//b/
9v/4//j/+f/5//X/9P/z//L/8v/w//P/9P/0//T/9P/0//L/8v/x//H/8f/w//D/8f/w
//L/9P/0//T/+/8AAAcAEAAbADAAVwB/AKMA0gAMAUABWQFSAS8B8wCQABoAyP+e/4T/
bv9i/2f/cf90/3T/d/91/3j/gv+U/6b/r/+3/8P/0P/X/9//5P/q/+//7//x//L/9f/4
//n/+v/6//v//P/6//r//P/+//7//v///////////wAAAQABAAEAAQABAAMABAAEAAUA
AwACAAIAAwADAAQABQAGAAgACwAJAAcABgAGAAYABgAJAAgACQAMAAwACwAKAAoACgAL
AAsACwANAA8ADwARABQAFAAUABQAFAAVABUAFQAaABkAFQAXABwAHAAdAB4AHgAeAB4A
IgAkACQAJQAlACgAKwArACwAKwAtAC4AMAA0ADUANwA4ADgAOQA8AD0APAA7ADsAOgA6
ADoAOgA5ADcANwA5ADcANwA1ADUAMgAwAC8ALgAuACsAJwAlACUAIgAeABsAGQAYABUA
FQAQABEAEQARAA8ADgAKAAoACgAHAAYABgAEAAMAAgABAAEAAgACAAAAAAD//////v/7
//z//P/8//z//v/9//r/+f/5//f/9P/0//b/9v/2//b/9P/0//P/8//z//P/8//z//X/
8//z//X/8//y//L/8//1//X/9f/0//T/9P/0//T/9//5//z//f/6//b/9f/0//f/+//+
//z/+//9//z/+f/8//7///8AAAIAAQAAAAAAAAAAAAEAAQACAAAAAAAAAAEAAwAAAAAA
AQAEAAIAAgACAAMAAwAEAAMAAwADAAMAAQABAAAAAAACAAQAAgACAAAAAAAAAAAAAwAA
AP//AwADAAIAAQACAAQAAgD/////AAADAAMAAgABAAEAAAAAAAEAAAABAAUABgACAAEA
AAACAAIAAgABAAIAAgADAAQAAgACAP////8BAAIAAwAEAAIABAAEAAMABAAEAAYABAAG
AAYABgAGAAUABgAGAAUAAwACAAIABAABAAQABwAIAAkACgAJAAgACAAIAAYACgAKAAoA
DAALAAsACwANAA8AEgAUABMAEgARABIAFQAWABgAGQAXABcAFwAWABUAEwASABMAEgAR
ABEAEAAQABAAEAAQABAAEAASABAACwAJAAgABgAHAAgACgALAAkACAAHAAYABwAEAAYA
BgAIAAgACAAIAAUABAACAAEAAgACAAMABQAGAAoACAAIAAoACwAQABkAIgAtAEQAYwCF
AKsA1gAGATQBUQFQAS0B8wCWABgAuP+Q/37/bv9q/2//d/9+/4L/h/+F/4L/jP+i/7T/
vf/J/9v/5v/r//X/+v/2//v/BwAJAAkACwANAA0ACgAKAAsADAAOAA4AEAASABIAEgAT
ABMAEwATABQAFQAXABcAFwAXABYAFgAVABUAFwAWABYAFwAVABYAFwAYABoAHQAbABkA
FwAYABkAGgAcABoAGgAcAB0AHQAdAB4AIAAhACEAIQAgACEAIAAhACQAJAAkACQAIgAj
ACMAIwApACkAJgApAC4ALgAvADAALgAuAC4AMgA0ADQANQA1ADYAOQA5ADoAPAA/AEEA
RABEAEMAQwBCAEIAQwBGAEcARwBHAEgASABGAEYARgBFAEMAQwBFAEMAPwA9AD0AOgA7
ADsAOwA8ADsANwA1ADUANAAwAC0AKwAqACcAJwAiACEAIQAhAB8AHQAaABsAHAAbABoA
GgAYABcAFgAVABUAFgAWABQAFAAUABMAEQANAA8AEAARABIAEgARAA4ADQAPAA0ACgAK
AAwADAAMAAwACwAKAAgABwAJAAkACQAJAAsACQAJAAsACwAKAAoACwAKAAkACAAGAAgA
CAAIAAgACQAJAAoACQAKAAgACQAKAAkACwAMAAgACgANAA0ACwALAAwADAAMABAAEQAS
ABQAFAAUABUAFQATABAADwAOABMAFQASABIAEAASAA8ADgAQABEAEQASABEAEQARABEA
EwATABIAEgASABQAEgASABIAEgASABIAEAAMAAoADQAQABAAEAASABAADgALAAsADgAR
ABEAEAAPAA8ADgAOAA4ADAAMAA8ADwAMAAwADAAMAAwADAALAAwADAANAA4ADAAMAAkA
CQAKAAoACgAKAAwADgAOAA0ACgAKAAwACgAKAAoACgAKAA0ADgAOAA0ACwAKAAoADAAJ
AAUABgAIAAgACAAIAAkACgAMAA4ADQAQAA8ADgANAAsACgAJAAwADQAPABAAEAAQABAA
EgATABQAFgAXABkAGQAZABgAGAAVABMAEwASABEAEQAQAA8ADgANAAwACgAKAAwACgAG
AAUABQAEAAQABAAFAAUAAgACAAIAAgABAP7/AAAAAAIAAgACAAIAAAAAAP////////7/
/v///wAA/v/+//7//v8FAA4AEwAYACUAPABdAIEAowDIAPQAKAFNAUwBLQH7AKQAKgDC
/5D/ev9u/2j/Z/9t/3b/fP97/3n/fP+G/47/mP+p/7f/v//K/9v/5f/q//D/8//z//f/
+P/7//7////8//z//f/+/wAAAAACAAQAAgACAAMAAwADAAMABAAFAAMAAwADAAMABQAG
AAYABwAHAAYABgAHAAcACAAJAAoACAALAAkABwAJAAoACwAMAAoACAAIAAoACwALAAsA
DAAMAA0ADQANAAwADQAMAA0ADwAQABEAEgAQABEAEQARABcAFwAUABcAHAAcAB0AHgAc
ABoAGAAaAB8AIAAiACMAIgAlACUAJgApACsALAAuADMAMwA0ADQANAA1ADgAOQA5ADkA
OgA6ADgAOAA4ADcANAAzADQAMQAxAC8ALwAsACwAKwAqACoAKwAnACUAJQAjAB4AGgAX
ABYAEwATAA4ACwALAAsACQAGAAIAAgACAAEAAAAAAP7/+//6//n/+f/4//j/9v/2//b/
9f/z/+//7//w//H/8v/0//P/8P/v//D/7//t/+7/7P/s/+z/7P/q/+r/6f/p/+n/6f/p
/+n/6//p/+n/6//o/+b/5f/l/+f/5//n/+b/5//o/+n/6v/p/+n/6v/p/+r/6P/p/+r/
6v/t/+//7P/s/+//7//t/+z/7P/r/+r/7v/v//D/8v/0//T/9f/1//P/8P/v/+7/8//1
//L/8v/y//T/8f/w/+//7//u/+7/7//v/+//7//v/+//7v/u/+7/8P/u/+7/7v/u/+7/
7v/w/+z/6v/t/+z/7P/s/+7/7f/q/+b/5f/o/+v/6//q/+n/6f/o/+j/6v/o/+j/6//r
/+j/6P/o/+j/6P/o/+f/5v/m/+f/6P/o/+j/5f/l/+f/6P/p/+r/6f/q/+n/5//k/+T/
5v/k/+f/6P/p/+r/6f/o/+j/5//m/+X/5P/m/+b/5//o/+r/7v/u/+7/6//p/+j/5//p
/+v/7v/w//D/8P/w//L/9f/2//j/+f/5//n/+f/4//T/8f/v/+//8P/x//P/9P/x//D/
7//u/+7/7v/w/+7/6P/n/+f/5v/k/+T/5f/l/+b/5v/m/+b/5f/i/+T/5P/l/+b/5//o
/+f/5v/k/+P/5f/k/+T/5f/k/+r/6P/i/+T/7f/y//f/BAAZADYAWQB/AKkA2AAOATwB
UQFEAR0B1wBoAP7/wP+W/3T/YP9a/2H/a/9u/2z/bf9t/3D/eP+K/5r/pf+v/73/yv/R
/9P/2P/e/+H/5f/l/+f/6f/r/+v/7f/u//D/8v/x//D/8f/y//T/9P/1//X/8//z//T/
9f/3//f/9//3//X/9v/2//f/9//2//b/9//5//r/+//8//z////9//v//f/+////AAAA
AP7//v8AAAMAAwADAAQABAAFAAUABQAFAAcABwAJAAoACgAKAAoADAANAA0ADQATABMA
EAATABYAFgAXABgAGAAYABgAHAAgACAAIQAhACAAIwAjACQAJgApACsALgAzADMANAA0
ADMAMwA1ADUANwA3ADgAOAA2ADYANgA1ADQANQA4ADcANAAxADAALAAqACkAKAAoACUA
IQAfAB8AIAAcABkAFwAWABMAEwAOAAsACwALAAkABAAAAAAAAAAAAAAAAQAAAP3//P/7
//v/+v/6//j/+P/3//f/9v/z//T/9P/0//T/9f/1//P/8//1//P/8P/w/+//7v/t/+z/
7f/u/+7/7//t/+3/7f/t/+v/6f/p/+v/6//q/+r/6//t/+3/7f/s/+3/7v/v//D/8f/x
//L/8f/x/+7/7v/u/+z/7//x/+7/7//z//T/8//1//b/9v/2//j/9//2//b/+P/4//n/
+f/6//j/+P/4//n/+//4//j/+P/6//f/9v/4//n/+f/6//n/+f/5//n/9//3//b/9v/2
//j/9v/2//j/+P/4//j/+v/2//T/9//4//j/+P/6//j/9v/z//P/9f/5//r/+v/4//f/
9f/0//X/9P/1//n/+f/2//b/9v/0//T/9P/z//P/9P/2//j/9v/2//P/8//2//b/9v/2
//b/+P/4//f/9v/2//j/9v/2//b/9v/2//X/9v/2//X/9f/0//T/9v/7//v/+P/2//b/
9v/2//j/+P/5//r/+P/8//z//P/8//v/+//7//7///8BAAIAAAAAAAAAAgADAAQABgAH
AAgACQAKAAoACAAFAAMAAwABAAEAAgACAAMAAgABAAAA/P/8//7//P/7//v//P/8//r/
+P/3//X/9f/2//f/+P/5//b/+P/4//f/9v/1//T/9v/2//X/9f/z//L/8v/z//L/+P/8
//j/+P///wAAAwAKABsANgBXAHkAmwDGAPoAKgFJAUwBLQH5AJwAIAC6/47/dv9g/17/
Z/9p/2r/cP95/3n/dP9+/5L/oP+t/8H/0f/S/9P/3f/k/+r/8f/3//n/+f/7//3//f/7
//r/+v/6//r/+v/8//7///8AAAIAAwADAAMABAAFAAcABwAHAAcABwAIAAgACQAIAAYA
BQAFAAcACAAJAAoACAALAAkABwAJAAoACwAMAAwACgAKAAwADQANAA0ADgAQABEAEQAR
AA8AEQARABMAFgAWABYAFgAWABcAFwAXABwAGwAXABkAHgAeAB8AIAAiACIAIgAmACkA
KAAoACcAKQAtAC4AMAAuAC8ALwAwADYANwA5ADoAOQA5ADsAOwA7ADsAPAA8ADoAOgA6
ADkANwA3ADkANwA1ADMAMwAwADAALwAuAC4ALwArACkAKQAqACYAIwAhAB4AGwAbABYA
GAAZABoAGQAWABIAEgASABEAEAAQAA4ADQAMAAsACwAKAAoACAAIAAcABwAGAAMABAAE
AAQABAAFAAUAAwADAAUAAwAAAAAAAgACAAIAAgACAAIAAQABAP/////////////9//3/
//8BAAAAAAABAAAA///+//z///8AAAEAAgADAAMABAADAAMAAAAAAAAAAgAFAAcABAAE
AAcABwAFAAUABgAGAAYACwALAAsADAAKAAoACwALAAwACgAKAAoACwANAAoACgAMAA4A
CwAKAAoACwALAAwADAALAAoACQAKAAsACwAMAAoADAAKAAoADAAMAAwADAAMAAgABgAJ
AAgACAAIAAoADAAKAAcABwAIAAsACwAKAAkACQAIAAgACAAGAAYACQANAAoACgAKAAgA
CAAIAAcABwAIAAoADAAKAAoABwAHAAYABgAGAAYABgAIAAgABwAIAAgACgAIAAcABgAF
AAQABgAIAAkACQALAAoACgAMAAcABwAHAAgACgAKAAkACQAFAAYACwAOAAsACgAJAAgA
CAAIAAkACgAKAA4ADgAOABAADwAPAA8ADgAPABEAEgAQABAAEAASABUAFgAYABkAGQAZ
ABkAGAAUABEADwAPAA8ADwAQABAADwAOAA0ADAAKAAoADAAKAAYABQAFAAQABAAEAAUA
BQAEAAQABAAEAAMAAAACAAIAAgACAAIAAgACAAIAAQABAAMAAgACAAMABgACAAAABAAK
ABEAGgAhADIATwB0AJ0AxQDvABwBQAFKATMBAAGzADsAxP+I/3b/aP9i/2T/bP9z/3n/
ev94/3n/gf+Q/6L/sv++/8f/0f/b/+b/7f/v//T//P///wMABwAEAAMAAgD/////AAAC
AAQAAgACAAQABgAGAAYABwAHAAcABwAIAAkACQAJAAkACQAJAAoACgALAAsACgAKAAsA
CQAKAAsADAALAA0ACgAHAAkACgALAAwADwAOAA8AEgASABEAEAAQAA0ADQAMAAsADwAT
ABUAGQAYABYAFAASABQAFQAVABUAGwAbABgAGwAdABwAHAAcAB0AHgAfACQAJgAkACMA
IQAjACcAKAAqACsALQAuADAAMQAxADIAMgA1ADcAOwA9ADoAOQA5ADgANQA0ADMAMQAx
ADEAMwAxAC8ALQAtACoAKAAnACYAJgAlACEAHwAfAB4AGgAXABUAFQATABQAEAANAA0A
DQALAAsACAAJAAoABQACAAAA/P/+//7//v////7//v/8//z/+v/5//f/8//1//b/9//4
//r/+f/2//X/9v/1//P/9P/y//L/8v/y//L/8v/x//H/8f/x//H/8f/w/+3/7P/t/+//
7v/u/+//7//v/+//7v/w//D/8P/w//H/8f/y//H/7//s/+z/7P/u//P/9//2//T/9f/z
/+//8//0//T/9P/2//X/9P/0//X/9v/4//n/+P/2//b/9v/4//n/9f/0//b/+P/1//T/
9v/3//f/+P/2//X/9P/z//T/9f/1//b/9P/2//T/9P/y//L/8v/y//T/8P/u//H/8f/w
/+//8P/y//D/7f/t//D/8//z//L/8f/x//D/8P/u/+z/7P/v//L/8P/x//L/8P/u/+z/
6f/p/+r/7P/u/+7/7v/r/+v/7P/s/+z/7P/s/+7/7v/t/+z/7P/u/+z/6v/q/+r/6v/r
/+z/7P/r/+n/7P/q/+r/6v/q/+j/6P/p/+r/7P/w//D/8P/y//H/8f/x/+//7//w//D/
8v/y//L/9P/1//b/+P/5//n/+f/5//j/9P/x/+//7//w//H/8//0//L/8P/u/+z/6P/o
/+r/6P/l/+X/5v/m/+T/5P/l/+X/5f/m/+f/6P/m/+L/4//i/+H/4P/f/97/4v/k/+X/
5//k/+L/4f/h/+L/4P/g/+D/5P/p/+z/9f8EABkAOABZAHkAowDaAA4BOAFNAT4BEQHD
AFgA9v+2/4z/bP9Y/1L/Wf9j/2j/aP9n/2X/aP9w/4T/lP+b/6X/tf/A/8X/yf/M/9D/
1//f/9//3//h/+P/4//k/+T/5f/m/+b/5v/o/+r/6//s/+7/7//u/+3/7f/t/+//7//v
/+//7//w//D/8f/w/+7/7f/t//D/8v/0//b/9f/3//T/8f/z//T/9f/2//b/9P/0//b/
+f/5//n/+v/8//3//f/9//3//////wEAAgACAAIAAgAEAAUABQAFAAoACQAFAAcACwAM
AA4AEAAOAA4ADgASABgAGAAZABkAHAAfAB8AIAAhACMAJAAmACkAKQAqACoALAAtADAA
MQAxADEAMgAyADIAMgAyADEAMQAxADMAMQAtACsAKwAoACYAJQAkACQAJQAhAB8AHwAc
ABgAFQATABIADwAPAAoACQAJAAkABwACAP7//v/+//3//P/8//r/9//2//X/9f/2//b/
9P/0//T/8//x/+3/7//w//H/8v/0//P/8P/v//D/7//t/+7/7P/s/+z/7P/s/+z/6//r
/+n/6f/p/+n/6v/p/+r/7f/r/+r/6v/r/+3/7f/t/+z/7f/u/+//8P/v/+//8P/v//D/
7v/v//D/8P/z//X/8v/y//X/9f/z//b/+P/5//r/+v/5//j/+P/2//b/9//3//n/+P/5
//r//P/9//n/+P/7//7//P/8//v/+//6//r/+//7//v/+//9//3//P/8//7/AAD+//7/
/P/8//z//P/8//j/9v/5//j/+P/4//r/+//6//j/+f/5//v/+v/4//n/+f/4//j/+P/2
//b/+f/7//j/+P/4//j/+P/4//f/+P/4//n/+v/6//r/9//3//r/+v/6//r/+f/6//n/
9//4//j/+v/4//r/+v/6//r/+//8//z/+//z//j/+f/6//v//P/6//r/+//8//r//v/+
//7/AAD////////+////AQACAAMABAAFAAgABwAIAAoACwAJAAkACQAIAAcABQAEAAUA
AwADAAQABAADAAIAAQAAAP//AAADAAIA/f/7//r/+P/6//r/+//7//r/+v/6//r/+//4
//r/+v/4//j/+P/4//r/+v/5//n/+//6//r/+//8//r//P8AAAIABwAKAA8AIAA1AFAA
cwCbAMUA+AAqAU4BVQE8AQsBtQA2AMz/ov+K/2r/YP9o/2//d/96/3z/ff97/4D/kP+i
/7b/x//N/9X/4P/n/+n/7P/w//X/+/8BAP7///8AAP////8AAAIABAAEAAQABgAIAAYA
BgAHAAcABwAHAAgACQAMAA0ADgAPAAsACgAIAAcACQAKAAwADwAOAA4ADgAOAA4AEQAP
AA0ADgAQABIAFAASABAAEAASABUAFQAVABYAFAAVABUAFQAVABcAFwAZABoAGgAaABoA
HAAdAB0AHQAhACEAHgAhACQAJAAlACYAKAAoACgALAAuAC4ALwAvADAAMwAzADQANQA3
ADgAOgA8ADsAOwA6ADwAPQBAAEEAQwBDAEQARABBAEAAPwA9AD0APQA/AD0AOwA5ADkA
NgA2ADUANAA0ADUAMQAvAC8ALAAoACUAIwAiAB8AHwAaABoAGwAcABsAFgASABIAEgAS
ABIAEwASABAADgAMAAsADAAMAAoACgANAA0ADAAJAAYABgAGAAYACQAJAAcABwAHAAUA
AgACAAQABAAEAAQABAAEAAMAAwABAAEAAQABAAEA/////wEAAQAAAAAAAQADAAMAAwAC
AAIAAgACAAIAAQABAAIAAQADAAAAAAAAAAEABQAIAAYABAAHAAcABQAIAAoACwAMAA0A
CwAJAAgACgAKAAsACwAMAAoACgAKAAsADQAKAAoACgAMAAkACAAKAAsACwAMAAsACwAL
AAsACwALAAoACgAIAAoACAAIAAoACgAKAAoACgAGAAQABwAKAAoACgAMAAoACAAFAAUA
BgAJAAkACAAHAAcABgAGAAcABgAHAAsADQAKAAoACgAIAAgACAAHAAcACAAKAAwACwAK
AAYABQAIAAgACAAIAAYACAAIAAcABgAGAAgABgAIAAgACAAIAAgACAAHAAUABwAGAAYA
CAAHAAcABwAIAAYABgAIAAoACgAKAAoACgAKAAsADAALAA4ADQAMAA4ADQANAA0AEAAR
ABMAFAASABIAEgAUABMAFAAWABcAFwAXABcAFgAUABEADwAPABAAEQATABQAEQAOAAsA
CAAJAAoADQAMAAcABQAEAAIAAgACAAMAAwADAAQABQAGAAUAAgAEAAQAAgACAAIAAgAC
AAIAAQABAAEAAAAAAAEABgAEAAAAAgAKAAsAEAAbACQANQBUAHkAmwDDAO4AHAFAAUkB
LgH3AKMALgDG/5L/fP9s/2b/av9v/3X/ev98/3v/f/+K/5T/pP+6/8f/0f/b/+L/5f/t
//D/9P/7////AwADAAUABwAHAAYABgAHAAgACgAKAAwADgANAAwADAALAAwADQAPABEA
DwAPAA8ADwAPABAAEAARAA8ADgAOAA8ADwAQABEAEgASABUAEwARABEAEgATABQAEgAQ
ABAAEgAVABUAFQAWABQAFQAVABUAFQAXABcAGQAaABoAGgAaABwAHQAdAB0AIgAhAB0A
HwAiACIAIwAkACIAIgAiACYAKAAoACkAKQAtADEAMgA0ADMANQA2ADgAOgA5ADkAOAA2
ADcAOgA7ADwAPQA/AEAAPQA8ADsAOQA3ADcAOQA3ADcANQA1ADIAMQAvAC0ALAAtACkA
JwAnACcAJAAiACEAIAAdAB0AGAAZABkAGQAXABUAEgATABQAEAAOAA0ACgAHAAYABQAF
AAUABgAFAAYABQAFAAQAAQACAAIAAgACAAMAAwABAAEAAwABAP7//v/+//7//v/+//7/
/v/9//3//f/9//3//f/8//n/+P/5//v/+v/6//v//v///wAAAAD///7//f/8/wAAAQAD
AAMAAQD+//7//v/+/wEAAwAAAP7/AQABAP//AwAEAAQABAAIAAkACgAMAAgABgAFAAMA
BQAEAAUABgAJAAsACAAIAAgACgAHAAYABgAHAAcACAAGAAUABAADAAMAAwACAAIAAgAE
AAIAAgAAAAAAAAAAAAMAAgADAAkACQAIAAcACAAFAAIA/v/9/wAAAwADAAIAAQABAAAA
AAAAAP7//v8BAAUAAgACAAIAAQAAAP///f/+//7///8AAP7//v/7//v//f/+////AAD+
/wAAAAD///7//v8AAP7/AAAAAAAAAAAAAAAA///9//3//P8AAAIA/v/8//z//P/8////
AAACAAQAAwAGAAUABAAGAAUABQAFAAUABQAGAAYACAAIAAgACgALAAwADgAPAA4ADQAM
AAoACAAFAAMAAwAFAAUABgAGAAUABAADAAIA/v/+/wAA/v/8//v/+//6//j/+P/5//n/
+P/4//j/+P/2//L/8//y//T/9P/0//T/9P/0//P/8//x//D/8P/x//b/9v/6//z/9v/3
/wIACQAWAC8AVgB9AKEAyQD6ACoBTgFVAT4BCwGxADgA2P+s/4z/cv9o/2b/af9v/3T/
eP95/3X/eP+K/5z/pP+x/73/x//O/9X/3f/k/+T/5f/p/+v/7v/x//T/9f/y//L/8//0
//b/9v/4//r/+f/4//j/9//4//n/+//9//v/+//7//v/+//8//z//f/7//r/+v/7//z/
/v8AAAIAAAADAAEA//8BAAIAAwAEAAIAAAAAAAIAAQABAAEAAgADAAUABgAHAAUABwAH
AAkADAAMAAwADAAKAAsACwALABEAEQAOABEAFgAWABcAGAAZABoAGwAgACIAIgAjACMA
JAAnACcAKAArAC0ALgAwADUANQA2ADYANQA1ADcANwA4ADkAOwA8ADoAOgA6ADkANQA1
ADcANQA2ADUANgA0ADMAMQAvAC4ALQApACcAJwAmACIAHwAdABsAFwAWABAAEQARABEA
DwAKAAYABgAGAAcABgAGAAQAAQAAAP/////+//7//P/8//3//f/8//n/+P/4//j/+P/9
//3/+//7//n/9//0//T/9v/2//b/9v/3//j/+P/5//j/9//2//X/8//x//H/8//1//T/
9P/1//n/+f/5//j/+f/6//v//P/9//3//v/9//7//P/9//7/AAADAAUAAgAAAAMAAwAB
AAUABgAGAAYACAAHAAYABgAHAAgACgALAA0ADAANAA4ADgAPAAsACgAMAA4ACwAKAAoA
CwALAAwACwALAAsACwAMAA0ADQAOAA0ADgALAAoADAAMAAwADAAMAAgABgAJAAwADAAM
AA4ADgAMAAkACQAKAA0ADQAMAAsACwAKAAoACgAIAAgACwAOAAwADQAOABAAEAAQAA8A
CwAKAAoACgALAAwACgALAAoADgAOAAoADgAOAA4ADgAOAA4ADgAOAA4AEAAQABAAEAAO
AA4ADgAOABAAEAAQABAAEgASABIAEgASABIAEgASABYAGAAaABwAGwAaABkAGAAZABoA
GwAcAB8AIAAhACIAJAAkACQAJAAhACAAHwAeABwAHAAcABwAGgAaABoAGgAZABgAFwAW
ABQAFAAUABQAEwASABEAEAARABIAEwAUABMAEgARABAAEQASABMAFAASABIAEgASABQA
FAAUABQAFAASABAAEAAWABwAHAAkADIAQgBeAIAAoADKAAABNAFcAXQBaAE6AfAAhgAS
AMr/rP+W/4b/fv+I/5b/mv+W/5b/mP+a/6b/tP/G/9j/6P/u//T/+P8AAAwAEAARABIA
EwAUAA==
         </WaveFormData>
      </LeadData>
      <LeadData>
         <LeadByteCountTotal>10000</LeadByteCountTotal>
         <LeadTimeOffset>0</LeadTimeOffset>
         <LeadSampleCountTotal>5000</LeadSampleCountTotal>
         <LeadAmplitudeUnitsPerBit>4.88</LeadAmplitudeUnitsPerBit>
         <LeadAmplitudeUnits>��V</LeadAmplitudeUnits>
         <LeadHighLimit>2147483647</LeadHighLimit>
         <LeadLowLimit>268435456</LeadLowLimit>
         <LeadID>V6</LeadID>
         <LeadOffsetFirstSample>0</LeadOffsetFirstSample>
         <FirstSampleBaseline>0</FirstSampleBaseline>
         <LeadSampleSize>2</LeadSampleSize>
         <LeadOff>FALSE</LeadOff>
         <BaselineSway>FALSE</BaselineSway>
         <ExcessiveACNoise>FALSE</ExcessiveACNoise>
         <MuscleNoise>TRUE</MuscleNoise>
         <LeadDataCRC32>4272965325</LeadDataCRC32>
         <WaveFormData>
DAAMAAwADAAKAAgABwAFAAEAAQABAAIAAgD8//v/+//7//v/+v/6//3//f/8//z/+v/4
//b/+P/6//n/+f/6//j/+P/2//b/+P/4//j/+P/5//r//P/+//X/9P/3//z//f/6/wMA
FAAkADIARABeAHkAjQCZAJkAhQBgACAA0v+l/5r/kv+N/5T/lv+Z/5z/mP+Y/5//ov+k
/67/uf/B/8//2//c/9r/3//o/+r/7f/1//3//P/8//z/+//5//j/+P/4//r/+v/6//z/
+v/5//n/+v/7//z//v////7//v/9//z//P/8//v/+/////////////////8AAAAAAAAA
AP///P/+//////////7//f/7//r///////////8BAAIAAgABAAMABAAEAAYABgAFAAQA
AwADAAMAAwADAAQABAAEAAcACAAIAAgACgANAAwADwASABMAEwATABQAFQAVABQAEwAV
ABcAGAAbABgAGAAXABYAGQAaAB4AHwAfAB8AIAAgABwAHAAbABoAGgAaABsAGwAaABsA
GwAaABwAGwAbABsAGgAYABQAEwAPAAwACQAHAAoACgAIAAkABwAHAAYABgACAP//////
//z/+//7//r/+//6//r/+//5//n/9//3//T/8//z//H/8v/z//T/9v/1//P/8v/y//P/
8//z//T/9v/1//T/9P/0//T/8//x//H/8f/x//H/8//z//L/8v/y//D/8P/x//T/9v/4
//n/+P/4//f/9v/2//b/9//3//n/+f/5//n/+f/9//3/+//9//3//f/9//z//f/9//3/
/P/8//z//P/8//z//P/8//z//P/8//z//v//////AAD//////v/7//3//v/+//7/AAAB
AAAAAQAAAP///v/+/wAAAAD/////////////AAAAAP///f///wEA/v/+/wEA/v/9//3/
/f/+//7//v////3/+//7//v/+//7//v/+//////////+/wAAAAAAAAAAAAAAAAAAAAAA
AAAAAAAAAAAAAAAAAAAAAAAAAAAA/////wAAAAAAAAAAAAAAAAAA/v///////v////7/
//8AAAEAAgAAAAAAAAABAAIABAAEAAMABAAFAAYABwAJAAkACQAIAAsACwAMAA4ADwAR
ABIAEgASABQAFAATABMAEQAQABAADgAOAA4ADgAOAA0ACwAJAAYABQAFAAQAAAABAAMA
BQADAAIAAgADAAEAAAAAAAAAAAD+/wAAAAD/////AAAAAP7//P/8//z//P/8//z//P/8
//3/AAABAAIABQAGAAUABgAHABIAKgA+AEoAXAB9AJUAnwCbAIsAcAA2AOj/t/+m/6D/
l/+U/5z/o/+k/6L/ov+j/6T/rP+6/8f/zf/R/9v/5P/q//H/9v/6//3//f/9//7/AAAC
AAMAAwAEAAYACAAHAAYABQAGAAQAAwADAAQABgAGAAcABwAFAAYABgAGAAcACAAIAAkA
CQAJAAkACQAJAAkACgAKAA0ADgAOAAwACwALAAoACQAMAA0ADQAOABAADwAOAA0ADQAO
AA4ADQANAA4ADgAQABEAEQARABEAEQARABEAEQAQABAAEAATABUAFgAXABoAGAAWABgA
GgAbABsAGwAcAB4AHwAfAB8AHgAfAB8AIQAiACQAJQAmACQAJAAnACcAJQAlACYAJgAm
ACYAJQAkACQAJAAlACUAIwAjACIAIAAgAB8AHwAfAB0AHAAZABkAFgAUABIAEQATABIA
DwAPAA8ADwAOAA4ADAAJAAkACQAIAAcABwAGAAMAAgACAAMAAwADAAEAAQAAAP/////9
//3//f/9//7/AAD/////AAD9//v/+f/4//n/+f/5//r/+v/6//n/9//5//n/+f/5//r/
+//7//z//P/6//r/+//7//z//f/9//v//P/8//z///8AAAIAAwAAAP///v/9////AwAD
AAEA//////////8CAAMAAwADAAQABAAEAAQABAAEAAQABAAEAAQABAAEAAMAAwACAAIA
BAAFAAUAAwADAAQABAAEAAUABQADAAMAAQABAAEAAgACAAIAAQABAAEAAQABAAIAAwAD
AAIABQAGAAIAAQADAAIAAQABAAEAAgACAAIAAwABAP///////wIAAwAEAAUABgAFAAQA
AgAEAAQABAAEAAQABAAEAAQAAgACAAIAAgAEAAQABAAEAAQABAAEAAMABQAGAAYABgAE
AAQABAAEAAYABwAHAAYAAwADAAQABQABAAIABQAGAAcACAAGAAYABgAHAAYACAAIAAcA
CQAJAAkACQAMAA0ADgAOAA0ADQAOABAAEwAVABYAFgAWABgAGAAXABcAFQAUABQAEQAQ
AA8ADgAPAA8ADgANAA0ADQAOAA4ABwAFAAQAAwAGAAYABwAJAAgABgAFAAQABAACAAQA
BAADAAMABAAEAAMAAAD///7/AAAAAAAAAAD+/wMAAgADAAYABQAIAA0ADAAPABoAKgA6
AEoAXgB3AIsAmQCXAIkAcAA8AOr/qf+U/47/h/+K/5D/l/+c/6D/ov+h/57/pP+2/8X/
yf/T/+H/6P/s//P/+P/y//n/AwAFAAUABgAHAAcABAAEAAUABgAGAAYABgAIAAoACQAJ
AAoACgAKAAsACwALAAwADAAMAAsACgAIAAcACwALAAsACwALAAsADAAMAA8AEAAQAA4A
DAANAA0ADQANAA0ADAAMABEAEQARABEAEwAUABQAEwASABIAEQASABMAEwATABMAEwAT
ABMAEwAWABYAFgAZABgAGAAYABoAGgAYABoAHAAbABsAGwAcAB4AHwAfAB8AIwAlACYA
KQAmACYAJQAkACQAJAAnACcAJwAnACgAKAAmACYAJQAkACQAJAAlACUAIgAhAB8AHAAd
AB0AHgAfAB8AHgAbABsAGgAYABYAFQAVABQAEQARAA8ADwAOAA4ADQALAAwADQAOAA0A
DQAMAAkACAAIAAkACQAJAAcABwAEAAMAAwABAAIAAwAEAAYABQADAAIAAgACAAEAAAAA
AAIAAQAAAAAAAQAAAP7/+//+////AAABAAEAAQAAAAAABAACAAIAAwACAAIAAgABAAEA
AgACAAIAAgACAAMAAwAFAAUABQAFAAIABQAEAAEAAQABAAEAAQACAAMAAwADAAUABgAH
AAgACgAKAAoACgAHAAYABQAEAAYABwAHAAgABgAHAAcABQADAAQABAAEAAcABwAFAAUA
BQAFAAUABgAGAAYABQAFAAcABwAHAAgABwAFAAIAAwAGAAQABQAJAAUAAwACAAEABAAE
AAQABQAFAAMAAwADAAMAAwADAAMAAwADAAMAAgAEAAQABAAEAAQABAAEAAQAAgACAAIA
AgACAAIAAgACAAMABAAFAAUAAgACAAEAAAAAAAAAAAAAAAEAAwAEAAQAAQABAAIAAwAB
AP7//v8AAAAAAAAAAAEAAgADAAUABAAGAAYABQADAAMAAwADAAYABwAIAAgACwALAAwA
DgANAA8AEAAQABAAEgASABEAEAAPAA8AEAAOAA4ADgAOAAwACwAJAAcABQAFAAYABgAA
AP///////wEAAAAAAAEAAQAAAAAAAAD9//r/+//6//r/+//9//7//P/6//r/+v/6//r/
+v/6//z/+//6//v/+v8BAAYAAwACAAcAEgAoADwASABUAGkAgwCTAI8AgQBuAEAA8P+t
/5D/iP+F/4r/kP+V/5j/nP+a/5n/nP+i/6j/rf+5/8X/y//U/+L/7f/u//D/8//z//f/
+v/8//7////8//z//f/+/wAAAAAAAAIAAAD/////AAAAAAAAAQABAP//AAAAAAAAAgAC
AAEAAQADAAMAAwADAAMAAwAEAAQABQAGAAYABAAEAAUABQAFAAMAAwACAAIABwAHAAcA
BwAGAAYABQADAAEAAgACAAQABgAHAAgACQAJAAkACQAJAAoACgAKAA0ADgAOAA4AEAAO
AAoACgAKAA0ADwARABQAFAAVABUAFQAUABUAFQAXABgAGgAbABwAHAAcAB8AHwAfAB8A
IAAgAB4AHgAdABwAGgAaABsAGwAbABsAGgAYABYAFQAVABUAFwAWABMAEwAQAA4ADAAL
AA0ADAAJAAkACQAJAAgACAADAP///v/9//7//f/9//z/+//6//r/+//7//v/+f/5//b/
9f/1//P/9f/1//X/9v/4//f/9//4//j/9//2//b/9f/z//H/8P/y//L/8f/v//P/8//z
//P/8f/x//D/8P/x/+7/7f/t/+7/8P/y//P/9f/2//b/9v/1//T/9P/z//T/9f/2//f/
9//7//v/+f/3//f/9//3//X/9f/0//P/9//4//n/+v/7//z//f/+//v/+v/5//j/+f/5
//j/+P/5//v//P/7//r/+v/5//j/+f/5//f/9//1//X/9f/2//f/+P/4//n/9//3//f/
+P/2//X/8//1//n/9v/2//n/9P/z//P/8//0//T/9P/1//X/8//z//P/8f/x//H/8f/z
//P/8//y//L/8v/y//L/8//0//X/9v/1//T/8//y//P/9P/1//b/8//y//H/7//x//L/
8v/y//X/9v/3//j/9P/z//T/8//y//H/8P/x//L/8//1//j/+v/6//n/9//1//P/8f/2
//f/+P/4//v/+//8//7/AAADAAUABgAGAAgACAAHAAQAAQD///7/AAAAAAAAAAD+//3/
+//5//v/+//8//z/9v/1//X/9f/z//L/8v/z//P/8v/y//L/8P/u//D/8P/w//H/8//0
//L/8P/w//D/7v/u/+7/7v/w//X/9P/v//L/+f/4//f/+P8FABYAJgA2AEgAXABzAIkA
lQCPAH8AXAAWAND/r/+g/5T/j/+Q/5j/n/+e/5r/mP+Z/5r/ov+u/7v/wf/H/9P/4P/k
/+P/6P/u/+//8f/x//P/9P/1//X/9f/2//j/+v/5//j/9//4//r/+f/5//r/+v/6//v/
+//7//z//P/8//z//P/7//v//f/9//3//f//////AAAAAAEAAgACAAAAAAABAAEAAQD/
/////v/+/wIAAwAEAAUABQAGAAYABQAFAAYABgAIAAkACQAJAAkACQAJAAkACQALAAwA
DQARABEAEAAPABAAEAAOABAAEgAUABUAFgAYABkAGQAYABcAGgAbABsAHQAfACAAIAAg
AB8AHgAgAB8AIQAhACIAIgAgACAAHwAeAB8AIAAiACMAIAAfAB0AGgAYABcAFwAXABcA
FgATABMAEwASABEAEQARABAADQANAAwACwAJAAgABAABAAEAAQABAAEAAgACAP///v/+
/////f/9//v/+//8//v/+//5//n/+f/5//r/+P/3//f/+P/6//n/+P/4//f/9f/z//L/
9//4//j/9//3//f/9//3//f/9//2//b/9//0//P/8//1//b/9//3//f/+P/4//j/+P/4
//n/+f/5//n/+f/5//f/+//7//n/+v/7//z//f/8//3//f/9//z//P/8//z//v/+//7/
/v/+//7//v/+/wEAAQAAAAAA//////7/+//9//7//v/+///////9//3//f/9//3//v/+
//7//f/9//3//f/9//7//v/9//v//f8BAP7//v8BAPz/+//7//v//f/+////AQD///3/
/f/9//3//f/9//3//////////v/8//z//P/8//7//v/+//7//v/+//7//v/+//7//v/+
//7//v/+//3//f/+//7//v/+//7//v/+//z//f/9//z/+f/5//r/+/8DAAIAAAD+//7/
/v/+/wAAAAAAAAEAAAACAAIAAQABAAEAAQABAAYABwAIAAgABwAHAAgACgALAA0ADgAO
ABAAEgASABEADwANAAwADAAKAAoACgAKAAkACQAIAAcABgAFAAUABAABAAEAAgADAAEA
/v/8//v//P/8//3//v/+//z//v/+//z/+//7//r/+//6//v//P/7//r/+f/4//j/+/8A
AP//AgAHAAQA//8AAAUAFAAoADgARgBYAG8AhwCTAJMAiQB0AEIA8P+v/5r/jv+F/4r/
lP+X/5b/mv+g/6H/nP+i/7D/vf/H/9f/4//i/+L/6f/w//T/+////wEAAQACAAMAAwAB
AAAAAAAAAP7//v/+/wAAAwADAAQABgAEAAQABQAFAAUABgAGAAYACAAIAAcABwAIAAcA
BgAFAAUABQAGAAYACQAKAAoACAAIAAkACQAJAAkACQAIAAgACQAJAAkACQALAAwADAAL
AAkACgAKAAwADwAPAA8ADwANAA0ADQANAA4ADgAOABEAEgASABIAFAAWABQAFgAYABcA
FwAXABgAGwAdAB4AHwAdAB0AHAAdACAAIgAjACQAIwAiACQAIwAjACMAJAAkACIAIgAh
ACAAHgAeAB8AHwAdAB0AHAAaABwAGwAbABsAHQAcABkAGQAYABYAFAATABEAEAANAA0A
DgAPAA8AEAAOAAsACwALAAgABwAHAAYABQAEAAQABQAFAAUAAwADAAIAAQABAP//////
////AAAAAP////8AAAAA///+//7/AAD///7//v8AAAAA///9//3//f/9//3//f/9//z/
/P////7///8BAP7//v/+//3//v8AAAEAAgAAAAAAAQABAP//////////AQAFAAUAAwAD
AAMAAwADAAIAAwADAAMABgAGAAYABgAEAAQABAAEAAQABAAEAAQABQAFAAQABAAFAAcA
CAAHAAUABgAGAAYABQAFAAMAAwAFAAUABQAGAAQABAADAAMABAAFAAYACAAGAAUAAwAF
AAUAAgACAAUABAADAAMAAwAEAAQABAAFAAUAAwADAAMAAQABAAEAAQAFAAUABQAEAAQA
BAAEAAQABAAEAAQABAAEAAQABAAEAAMAAgABAAAAAQACAAMAAwADAAQABAAEAAEAAAD/
//7/AQADAAQABAADAAMABAAFAAUABAAEAAQABgAGAAQABAAAAAEABQAKAAcABgAFAAQA
AgACAAIAAwAGAAgACAAHAAkACQAJAAkACwALAAsACgALAAsADAAOAA8AEQASABIAFAAW
ABYAFQARAA8ADgAOAAwADAAMAAwADAALAAkABwAFAAUABgAGAAIAAQABAAEAAQAAAAAA
AQD///7//v/+//7//P/+//7/+//7//z//P/+//z//P/8//z//P/8//z/AAD9//r///8C
AAUABgAHAAwAGwAuAEQAVgBoAHwAjwCTAIkAdQBPAAQAtP+O/4X/gP+A/4f/jv+U/5f/
lv+U/5b/nf+m/7T/wP/J/9H/2f/h/+j/7v/v//b//P///wMABQABAAAA///9//7//v//
/wAA/v/+//7/AAACAAEAAQACAAIAAgADAAMAAwAEAAQABAAGAAYABQAFAAYABQAEAAMA
AQABAAIAAgADAAQABAACAAIAAwADAAMABgAHAAcACAAJAAkACQAJAAcABgAEAAEABQAI
AAoADgANAAsACQAHAAkACQAJAAkADAAMAAwADwAPAA4ADQAOAA8ADgARABQAFAATABIA
EgAUABUAFQAVABgAGQAZABsAGwAcABwAHAAdAB4AIgAjACEAHwAeABwAGgAaABkAGAAY
ABgAGQAZABUAFQAUABIAEwATABQAFQAVABQAEQARABAADgAMAAsACwAKAAcABwAHAAcA
BgAGAAYAAwADAAMAAAD9//v/+P/5//r//P/////////9//3/+v/5//n/9//3//f/9//4
//r/+f/5//r/+v/5//j/+P/2//X/9P/0//b/9v/1//P/9f/1//X/9f/z//P/8v/y//X/
9P/1//f/9f/2//f/9//1//b/9v/2//j/+P/5//n/9v/1//T/8//3//3///////3/+//5
//f/+f/7//z//f/8//z//P/8//7//v/+//7//P/8//z//P/9//3//P/8//r/+//7//n/
+//8//z//P/8//v/+P/3//j/+f/6//z//P/8//v/+//5//n/+f/6//r/+f/3//n/+f/2
//b/+f/4//f/9//3//r/+v/6//v/+f/3//f/9//2//X/9P/z//f/+f/7//z/+v/4//b/
9P/2//b/9v/2//j/+P/4//j/9//2//X/9P/2//b/9v/1//f/+P/4//j/9v/2//b/9v/2
//f/9//2//X/9v/4//j/+P/4//f/9v/1//X/9//6//v/+//9//3//f/9//////////7/
/////wAAAgABAAMABAAEAAYACAAIAAcAAwABAAAAAAACAAIAAgACAAAA///9//v/+f/5
//r/+v/2//X/9f/1//T/8v/x//H/9P/0//X/9v/x/+7/7//u/+3/7f/u/+7/8v/y//T/
9v/0//L/8P/u/+z/6//s/+//8v/1//b/9f/6/wcAGAAoADIARABcAHUAiQCTAI8AewBQ
AA4Azv+r/5z/kP+L/4z/lP+Z/5r/mv+c/5v/nP+g/67/u/+//8P/z//a/+D/4f/i/+T/
6f/x/+//7//w//H/8f/x//L/9P/2//b/9v/2//j/+f/5//r//P/7//r/+v/5//n/+v/6
//r/+//8//z//f/+//3//P/7//3//f/+//7//f/+//7//P/+///////////////+//7/
//////////8AAAIAAwADAAUABgAGAAgABwAHAAcABwAHAAcABwAHAAgACAAIAAsADgAO
AA4AEAAPAAwADQAOABAAEQASABQAFAAVABUAFQAYABkAGQAbAB0AHgAeAB4AHgAeACEA
IQAfAB8AIAAgACAAIAAfAB4AIAAgACEAIQAfAB8AHgAcABoAGQAZABkAGQAYABUAFQAW
ABQAEgARABEAEAANAA0ACwALAAoACgAGAAMAAwADAAQAAwADAAIA///+//7/////////
/f/9//z/+//7//n/+//7//v//P/6//n/+f/6//v/+//7//z/+v/5//j/+P/8//z/+//5
//r/+f/4//f/+f/5//j/+P/6//j/+P/5//n/+v/7//v//f/+//7//v/+//7//////wEA
AQABAAEAAAADAAIA//8BAAEAAQABAAMABQAGAAcABQAEAAMAAgACAAIAAgACAAQABAAE
AAQAAwADAAIAAgADAAUABgAFAAQABAADAAIABQAFAAMAAwADAAMAAwAEAAYABgAFAAUA
AwADAAMABAACAAEA//8BAAEA/v/+/wEAAQABAAIAAwACAAIAAgADAAUAAwADAAMAAQAB
AAEAAQAFAAUABQAEAAIAAgACAAIAAAAAAAAAAAACAAIAAgACAAQABAAEAAQAAgACAAIA
AQADAAQABAAEAAIAAgACAAIAAgADAAMAAgD7//7/AAACAAQABgAFAAQAAwADAAQABgAG
AAUABgAHAAgACQALAAsACwAKAAwADQAPABIAEQATABQAFAASABQAFAATABIAEQARABIA
EAAQABAAEAAOAA0ACwAJAAoACwANAA4ABQADAAIAAQACAAIAAwAFAAUABAAEAAQABAAC
AAQABAADAAMABAAEAAQAAgACAAIAAgACAAIAAgACAAEABAAJAAoADQAKAAcAEAAbACYA
NgBIAFwAdgCNAJsAnwCXAIEAUgAAALz/q/+i/47/jf+Y/6L/p/+m/6b/qP+l/6j/tP/C
/9H/3//j/+f/7v/0//X/+P/8////BQALAAgACAAIAAcACAAIAAkACgAKAAoACgAMAAwA
CwALAAwADAAMAA0ADQAPABAAEAAQAA0ADAAKAAkADgAPABAAEQAPAA8AEAAQABEAEgAS
ABAAEAARABEAEQARABEAEAAQABUAFQAVABUAFQAWABYAFQATABQAFAAWABcAFwAXABcA
FwAXABcAFwAZABoAGwAfAB8AHgAdAB4AIAAeACAAIgAjACMAIwAkACYAJwAnACcAKAAp
ACkAKwAqACoAKQAoACgAKAArACsALAAtAC8AMAAtACwAKgAoACoAKgArACsAJwAnACYA
JAAkACMAIwAjACUAJAAhACEAIAAeABwAGwAbABoAFwAXABkAGQAYABgAFAARABEAEQAS
ABEAEQAQAA8ADgAOAA8ADwAPAA0ADQAOAA0ADQALAAsACwALAAwADAALAAsADAALAAkA
BwAGAAcABwAHAAgACAAIAAcABQAHAAcABwAHAAUABQAEAAQACAAGAAYABwAHAAgACQAJ
AAgACAAHAAYACAAIAAkACQAJAAkACQAJAAsADwAPAA0ACwALAAsACwAOAA8ADwAPAA0A
DAALAAoACwAMAA0ADgAMAAwADAAMAA0ADQAMAAwACgALAAsACQAKAAwADQAOAA0ADQAL
AAsACwALAAsADAAKAAoACQAJAAoACwAMAA4ADQALAAgACQANAAoACgANAAgABwAHAAcA
CAAIAAgACQAJAAcABwAHAAkACQAJAAkACwALAAsACgAIAAgACAAIAAkACgALAAwACQAI
AAcABgAHAAgACQAKAAoACgAKAAkABwAIAAgACAAIAAgACAAIAAYABwAHAAYABwAHAAgA
CQAJAAgACAAIAAQABgAGAAgACAAIAAgACgAKAAoACwAKAAwADAALAA0ADQANAA0AEAAR
ABIAEgATABMAFAAWABUAFwAYABgAFgAYABgAFwATABEAEAAQABMAFAAVABYAEQAPAAwA
CQALAAsADAAMAAQAAwADAAMABQAEAAQABQAFAAQABAAEAAQAAgAEAAQAAgABAAEAAAAC
AAAAAAAAAP7//v/+//7/BAABAP7/AwAIAAcACAALAAoAEQAkADYARgBYAGwAgQCRAJcA
iwBxAEgAAAC6/5n/jv+G/4n/jv+U/5v/nP+c/5r/n/+m/6z/uP/J/9P/2//j/+j/7P/x
//T/9v/7////AwADAAQABQAFAAIAAgADAAQABgAGAAYACAAFAAMAAgACAAUABgAIAAkA
BwAIAAgACAAJAAoACgALAAwACwAKAAkACQAJAAoACgALAAwADAAKAAwADQANAA0ACwAL
AAoACgANAA0ADQANAAsADAAMAAsADQAOAA4AEAARABEAEQARAA8ADwAPAA8AEgASABIA
FQAWABYAFgAYABcAFAAVABYAFwAXABcAGAAbAB0AHgAfAB4AHwAfACEAIAAgAB8AHgAe
AB4AIQAhACMAIwAkACQAIAAgAB8AHgAeAB4AHwAfAB0AHQAcABoAGAAXABcAFwAZABgA
FQAVABUAFAATABMAEwASAA8ADwAPAA8ADgAOAA0ACwAMAA0ACwAJAAgABgAEAAIAAQAB
AAQABQAEAAUAAgABAAEA//8BAAEAAQACAAIAAQABAAIAAAD///7//v/+//3//P/8//7/
/v/9//v//v///wAAAQD+//3/+//6//7//P/8//3//v8AAAIAAwACAAIAAQAAAAEAAgAE
AAUABAADAAIAAQABAAUABQADAAMAAwADAAMABgAHAAcABwAJAAoACwAMAAgABgAEAAIA
AwAEAAUABgAHAAcABgAGAAYABwAHAAUABwAIAAgACAAIAAcABAADAAUABQAFAAYABgAG
AAUABQADAAMAAwAEAAcABwAGAAkACQAGAAYACQAFAAMAAgABAAQABAAEAAUABwAFAAUA
BQADAAMAAwADAAUABQAFAAQAAgACAAIAAgACAAIAAgACAAIAAgACAAIABAAEAAQABAAC
AAIAAgABAAMABAAEAAQABgAGAAYABgAEAAMAAQD+////AQAEAAcABgAFAAQAAwACAAMA
BAAFAAcABgAIAAgABwAHAAcABwAHAAgACQAKAAoADQANAA4AEAARABMAFAAUABQAFgAW
ABUAEgAPAA0ADAANAA4ADwAQAAwACwAJAAcABQAFAAYABgABAAEAAgADAAEAAAAAAAEA
AwACAAIAAgD///z//f/8//3//f/+//7//v/8//z//P/7//r/+f/4/wAA//8EAAkAAgD/
/wQAAwAEABEAKgBAAE4AXgB0AIcAlQCdAJUAgQBOAPz/vv+t/6D/mP+Z/5z/nv+h/6L/
pP+o/6P/pP+0/8L/yf/P/9n/3//k/+j/8f/4//b/9//5//3//v8AAAIAAwABAAAAAAAA
AAIAAgACAAQAAgABAAEAAgADAAQABgAHAAYABgAFAAQABgAGAAUABQAFAAUABQAFAAYA
BwAJAAoACgAKAAkABgAHAAkACgALAAsACwAKAAoACgAJAAgABwAIAAoACwALAAkACgAK
AAwAEAARABIAEwASABEAEAAPABAAEAAQABMAFAAUABQAFgAXABYAGQAcAB0AHQAdAB4A
HgAfAB8AHwAiACMAIwAlACYAKAApACoAJwAmACgAJwApACkAKgAqACoAKgApACgAJgAm
ACcAJwAoACkAKQAoACcAJQAkACMAIwAiAB8AHwAfAB4AHQAdABwAGgAWABUAEwATABIA
EgAQAA0ADQANAA0ADQAOAA4ADAAKAAkACQALAAsACQAJAAoACQAJAAcABgAFAAQABAAH
AAcACAAKAAkABwAFAAQABgAFAAQABAAHAAgACAAHAAgABwAGAAUABQAFAAQABAAIAAYA
BgAHAAkACgALAAsACQAKAAoACgAKAAoACwALAA0ADQANAA0ADwATABMAEQARABEAEQAR
ABIAEwATABMAEwASABEAEAATABQAFQAWABcAGAAZABoAGgAZABcAFgAYABkAGQAXABUA
FgAWABYAFQAVABMAEwAUABUAFgAYABYAFgAVABUAFwAXABcAGAAYABcAFQAXABsAGAAY
ABsAFgAVABUAFQAWABYAFgAXABcAFQAVABUAFwAXABcAFwAbABsAGwAaABoAGgAaABoA
GAAWABQAEgAVABYAFwAYABYAGgAYABQAGAAYABgAGAAYABgAGAAYABgAGgAaABoAGgAa
ABoAGgAaABoAGgAaABoAGgAaABoAGgAaABoAGgAaAB4AIAAiACQAIwAiACEAIAAjACQA
JQAmACcAKAApACoALQAuAC8AMAAuACwAKgAoACgAKAAoACgAJwAmACUAJAAhACAAHwAe
ABwAHAAcABwAGwAaABkAGAAZABoAGwAcABsAGgAZABgAGQAaABsAHAAaABoAGgAaABoA
GgAaABoAGgAaABgAGAAgACQAHgAgACYAKgA6AEwAVgBoAIYAngCuALoAuACiAH4APADw
/8b/vP+4/7D/sP+6/8T/xP/A/8D/wv/C/8j/1P/i//L//v8EAAQABgAOABgAHAAeAB4A
HgAeAA==
         </WaveFormData>
      </LeadData>
   </Waveform>
</RestingECG>
