# Supplementary material for: Detection of Left Atrial Enlargement Using a Convolutional Neural Network-Enabled Electrocardiogram
Source: Front Cardiovasc Med. 2020 Dec 17;7:609976. doi: 10.3389/fcvm.2020.609976 (PMC7773668; doi:10.3389/fcvm.2020.609976)
Supplement: Supplementary file 5 [file Data_Sheet_5.ZIP › normal4/1802035985_4489_0000000W.XML]

<?xml version="1.0" encoding="Windows-1252"?>
<!DOCTYPE RestingECG SYSTEM "restecg.dtd">
<RestingECG>
   <PatientDemographics>
      <PatientID>1802035985</PatientID>
      <PatientAge>72</PatientAge>
      <AgeUnits>Years</AgeUnits>
      <Gender>Male</Gender>
      <PatientLastName>libolian</PatientLastName>
   </PatientDemographics>
   <TestDemographics>
      <DataType>Resting</DataType>
      <Site>1</Site>
      <AcquisitionDevice>MAC55</AcquisitionDevice>
      <Status>Unconfirmed</Status>
      <Priority>Normal</Priority>
      <AcquisitionTime>10:26:52</AcquisitionTime>
      <AcquisitionDate>12-19-2016</AcquisitionDate>
      <CartNumber>1</CartNumber>
      <AcquisitionSoftwareVersion>009C</AcquisitionSoftwareVersion>
      <XMLSourceVersion>MAC5000 v1.0</XMLSourceVersion>
   </TestDemographics>
   <RestingECGMeasurements>
      <VentricularRate>64</VentricularRate>
      <AtrialRate>64</AtrialRate>
      <PRInterval>180</PRInterval>
      <QRSDuration>80</QRSDuration>
      <QTInterval>388</QTInterval>
      <QTCorrected>400</QTCorrected>
      <PAxis>24</PAxis>
      <RAxis>-2</RAxis>
      <TAxis>11</TAxis>
      <QRSCount>11</QRSCount>
      <QOnset>226</QOnset>
      <QOffset>266</QOffset>
      <POnset>136</POnset>
      <POffset>184</POffset>
      <TOffset>420</TOffset>
      <ECGSampleBase>500</ECGSampleBase>
      <ECGSampleExponent>0</ECGSampleExponent>
   </RestingECGMeasurements>
   <Diagnosis>
      <Modality>Resting</Modality>
         <StatementCount>2</StatementCount>
         <LabelText>12SL ��ϳ���</LabelText>
      <DiagnosisStatement>
         <StmtFlag>ENDSLINE</StmtFlag>
         <StmtText>�������</StmtText>
      </DiagnosisStatement>
      <DiagnosisStatement>
         <StmtFlag>ENDSLINE</StmtFlag>
         <StmtText>���� ECG</StmtText>
      </DiagnosisStatement>
   </Diagnosis>
   <Waveform>
      <WaveformType>Rhythm</WaveformType>
      <WaveformStartTime>0</WaveformStartTime>
      <NumberofLeads>8</NumberofLeads>
      <SampleType>CONTINUOUS_SAMPLES</SampleType>
      <SampleBase>500</SampleBase>
      <SampleExponent>0</SampleExponent>
      <HighPassFilter>16</HighPassFilter>
      <LowPassFilter>150</LowPassFilter>
      <ACFilter>NONE</ACFilter>
      <LeadData>
         <LeadByteCountTotal>10000</LeadByteCountTotal>
         <LeadTimeOffset>0</LeadTimeOffset>
         <LeadSampleCountTotal>5000</LeadSampleCountTotal>
         <LeadAmplitudeUnitsPerBit>4.88</LeadAmplitudeUnitsPerBit>
         <LeadAmplitudeUnits>��V</LeadAmplitudeUnits>
         <LeadHighLimit>2147483647</LeadHighLimit>
         <LeadLowLimit>268435456</LeadLowLimit>
         <LeadID>I</LeadID>
         <LeadOffsetFirstSample>0</LeadOffsetFirstSample>
         <FirstSampleBaseline>0</FirstSampleBaseline>
         <LeadSampleSize>2</LeadSampleSize>
         <LeadOff>FALSE</LeadOff>
         <BaselineSway>TRUE</BaselineSway>
         <ExcessiveACNoise>FALSE</ExcessiveACNoise>
         <MuscleNoise>FALSE</MuscleNoise>
         <LeadDataCRC32>2522826446</LeadDataCRC32>
         <WaveFormData>
9P/0//T/9P/1//b/9//4//f/9v/1//T/9f/2//f/+P/3//b/9f/0//b/9v/2//b/+P/4
//j/+P/3//b/9f/0//f/+P/5//r/+f/4//f/9v/4//j/+P/4//r/+v/6//r/+f/4//f/
9v/3//j/+f/6//j/+P/4//j/+P/4//j/+P/6//r/+v/6//n/+P/3//b/9//4//n/+v/5
//j/9//2//j/+P/4//j/+v/6//r/+v/5//j/9//2//f/+P/5//r/+f/4//f/9v/2//b/
9v/2//f/+P/5//r/9//2//X/9P/3//j/+f/6//n/+P/3//b/+P/4//j/+P/6//r/+v/6
//f/9v/1//T/9//4//n/+v/5//j/9//2//b/9v/2//b/9//4//n/+//7//r/+v/8//7/
/v8AAAEAAQAAAP7/+//9/wAAAAAAAAEAAwABAAEA///8//v/+//8//3///8BAAEAAAD+
//z//v////////8AAAEAAQD+//v/9//z//L/9f/2//j/+v/3//f/9v/z//P/9P/2//f/
9//5//n/+f/2//X/9P/z//b/+P/7//z/+v/4//b/8v/y//P/9P/1//f/+f/3//f/9P/z
//P/8//7//f/9v/6//X/8f/x//H/8v/4/wYAEQAgADMAQwBXAGwAfgCOAKAAsQC3ALAA
mAByAEsAMAAZAAQA+f/3//f/+v/6//L/7P/s/+z/7f/y//j/+f/7//n/+f/5//n/9//2
//b/9v/5//v/+//7//r/+P/0//L/9f/0//f/+v/4//j/+P/4//f/9//3//b/9//7//z/
/f/8//r/9f/z//X/9//6//7//f/8//z/+//6//r/+//7//n/+//8//z/+//6//f/9v/6
//v//P////3//f/+//7/+//7//v/+//8//7/AQACAAIAAQD///7/AQABAAIABAAGAAYA
BwAJAAgABwAGAAYABwAKAA4ADwANAAwACwAKAA0ADwAQABQAFQAVABYAFgAUABQAFAAV
ABYAFwAZABoAFwAVABIAEAARABIAEwAUABMAEQAQAAwACQAGAAcACgAJAAkACQAIAAMA
AgD+//v//P/8//3//v/6//n/+f/5//r/9//3//f/+//7//v/+//4//f/9P/x//L/9f/2
//j/+P/3//f/+P/2//T/9P/0//b/9//6//v/+P/2//T/8P/z//T/9f/2//f/+P/4//f/
9v/2//b/9v/5//n/+f/5//f/9v/0//D/8f/y//X/9//2//b/9v/2//T/9P/0//X/9v/3
//r/+//5//f/8//w//P/9f/2//f/+P/3//b/9f/2//X/9f/0//b/+P/5//n/+f/4//T/
8v/z//T/9f/5//j/9//2//T/9v/1//X/9P/1//j/+//6//j/9v/0//L/9f/1//b/9//4
//b/9v/2//b/9v/2//T/9v/2//j/+P/4//f/9f/0//X/9P/1//f/9v/2//b/9v/0//T/
9P/y//T/9f/5//r/9//4//X/9P/3//b/9//6//n/9f/2//X/9P/0//T/9P/2//j/+f/5
//j/9//0//P/8//0//T/9f/3//f/9v/1//X/9f/1//T/9v/3//f/+f/5//b/9P/0//T/
9P/1//b/9//4//f/9v/1//T/9f/2//f/+f/7//r/+v/8//v/+v/7//v///8AAAAA///9
/wAAAAAAAAIAAwAAAP/////8//v/+//7//v//P/9/wAAAAD///7//v/////////+////
///8//z/+f/2//b/9f/0//T/9P/1//f/+P/3//T/9P/1//X/9f/3//f/9//4//f/9v/1
//T/9P/1//T/9f/2//f/9v/z//P/8//z//X/9//1//X/9f/1//b/9//z//H/9P/4//X/
8f/z//P/8v/4/wAABwAYAC8AQwBZAHQAigCYAKgAtwC9ALoAqACCAFkAOgAhAAoA+//x
/+//8v/0/+7/7v/y//D/7f/y//b/8//1//b/9//4//n/9//2//b/9v/1//f/9//3//r/
+v/4//j/9//0//X/9v/3//j/+f/6//f/9//3//b/9P/3//f/9//5//r/+P/5//b/9f/1
//b/9//4//r/+//4//j/+f/5//j/+f/5//j/+f/6//n/+v/5//n/+f/7//z//f///wAA
/f/9//3//f/7//z//v/+/wAAAQABAAIAAgABAAEAAgADAAQABgAJAAcABwAHAAgACgAM
AA8ADwAQABAAEAAQABAAEQARABQAFwAXABgAGAAaABoAGgAbABoAGQAZABgAGgAZABcA
FgAUABQAFAAUABUAFQAWABQADgAKAAoADAAHAAcABwAGAAYABgADAAEA///+//7//v/9
//3//v////z/+f/5//n/+f/5//n/+f/7//v/+f/3//X/9//3//j/+f/5//r//P/6//j/
+P/4//j/9//4//f/9//4//n/+P/3//b/9f/0//j/+v/7//v/+v/6//r/+v/4//f/9v/1
//n/+v/6//j/9//2//f/9//6//r/+v/6//j/+P/4//n/9//3//n/+f/6//v/+v/6//f/
9//2//X/+P/5//r/+//4//f/9//2//b/+P/5//n/+//8//r/+v/3//b/9f/3//j/+f/6
//r/+P/3//f/9v/0//b/+P/2//f/+P/5//r/+f/3//b/9f/6//j/+P/4//j/+P/4//b/
9P/0//b/9v/4//n/+f/6//n/9v/1//X/9//4//n/+v/6//r/+v/4//X/9f/4//j/+P/6
//j/+P/4//b/9v/4//z/+f/7//v/9v/2//b/9v/4//r/+//7//3//f/7//v/+f/4//b/
9f/6//v/+//7//f/9//3//b/9v/3//f/+f/3//r/+P/4//j/+P/2//b/9v/2//f/+P/5
//r/+f/5//j/+P/7//z//f8AAP7//v/9//v/+v/7////AAAAAAMABQADAAAA/f/5//f/
+f/7//3/AAAAAAAA///9//7//v////////8AAAEAAQD9//r/9v/y//X/9v/3//n/+f/4
//j/9//1//T/9P/1//f/9//5//n/9//2//X/9P/0//X/9//6//n/+P/3//b/9P/z//P/
8//1//f/+f/3//b/9P/y//H/9//3//n//v/6//H/7//v/+3/7v/4/wIACwAaACkAMwBH
AF4AcgCKAJ4ArQC7AMIAsACKAGUARAAjAAwAAQD3//P/+P/2/+7/6v/s/+r/6//0//r/
9//1//X/9f/1//X/9P/0//X/9v/5//v/+//7//n/+P/1//T/9//2//n//P/5//j/9//2
//f/9//3//b/+P/7//v/+//7//r/9v/1//j/+f/7//7//f/8//z/+//4//j/+f/5//r/
/f///wAA/v/8//j/9v/6//v//P////3//f/+//7/+//7//v/+//8//7/AQACAAAA///9
//z///8BAAQACAAHAAYABgAHAAcABwAHAAgACgAMAA8ADwAPAA4ADQAMABEAEwAUABgA
GAAXABcAFgAUABQAFAAVABYAFwAZABoAGQAXABQAEgATABQAFQAWABUAEwASAA4ACwAI
AAkADAAHAAcABwAGAAIAAgD///3/AAAAAAEAAgD///3//P/7//r/9//3//f/+//7//v/
+//4//f/9P/x//P/9//5//z/+f/3//b/9v/4//b/9v/2//n/+f/7//v/9//2//X/8v/1
//b/9//4//f/+P/4//f/9v/2//b/9v/5//n/+f/5//n/+P/2//L/8//0//f/+f/5//j/
9//2//b/9v/2//f/9//3//n/+f/4//f/9P/y//T/9//5//v/+v/5//j/9//4//f/9//2
//j/+v/7//v/+f/4//T/8v/1//b/9//7//r/+f/4//b/9v/1//X/9P/1//j/+//6//f/
9v/1//T/9//3//j/+f/7//j/9//2//j/+P/4//b/9v/2//j/+P/4//f/9f/0//f/9v/3
//n/+f/4//f/9v/2//b/9v/0//T/9f/5//r/+f/6//f/9v/3//b/9//6//v/9//4//f/
9P/0//T/9P/1//j/+v/7//j/9//0//P/9f/2//b/9//5//n/+P/3//X/9f/1//T/9f/3
//j/+//1//b/9v/2//b/9v/5//v//P/8//v//P/7//r//P/9//7//v/9//v/+//+//7/
/v8BAAMAAwADAAEA/v/7//v/+//7//7///8AAAAA///+//7////9//3//v///wEA/v/8
//n/9P/0//T/9P/3//j/+P/5//n/9//2//b/9//3//f/+f/7//v/+v/5//X/8//y//L/
9f/2//f/+P/4//b/9f/1//P/8//1//f/9//3//b/9f/z//P/8//z//b/9v/z//X/9//z
//L/+P8AAA0AIgA1AEMAWQByAIIAjgCeAKkArwCoAIwAZABHACwAEQAAAPf/7//x//b/
8v/s//D/8v/u/+3/9v/0//H/9f/2//f/+P/5//X/9P/0//T/9f/3//f/9//4//j/9v/2
//b/9P/2//j/+P/4//j/+P/3//f/9//2//T/9//3//f/+v/6//f/9//1//X/9v/4//n/
+v/8//3/+f/4//j/9//5//v//P/8//7//v/8//z/+//7//v//f//////AAAAAP3//f/9
//3//f/+/wAAAAABAAEAAAAAAAEAAQACAAQABgAGAAcACQAIAAcABgAGAAgACgANAA0A
DgAOAA4ADgAOAA8ADwASABQAFQAXABgAFwAWABUAFQAVABUAFgAWABgAFwAVABQAEwAS
ABEAEAARABEAEgAQAAwACAAIAAoABQAFAAUABAAEAAQAAQD///3//P/8//z/+//7//z/
/f/6//f/9//3//n/+f/5//n/+//7//n/9//1//f/9//4//r/+f/5//r/+f/2//X/9P/3
//f/+f/5//n/+v/7//r/9//2//X/9P/3//j/+P/3//T/9P/0//T/9//3//f/9//6//r/
+f/2//X/9P/1//X/9//4//n/+v/3//b/9f/1//f/9//5//n/+f/5//f/9v/2//f/9//3
//r/+//8//3/+f/3//b/9P/0//b/9//3//n/+v/4//j/9//2//X/9//4//n/+v/6//j/
9//3//b/9v/4//r/+P/6//r/+v/6//n/9//2//X/+//6//v//P/6//j/9v/y//X/9v/5
//r/+//7//r/+v/5//b/9f/1//f/+P/5//r/+f/4//f/9P/1//X/+P/4//j/+v/4//j/
9//0//P/9P/5//f/+v/7//b/9v/2//b/9P/2//f/9//5//n/9//3//b/9v/1//X/+P/5
//n/+f/1//X/9f/0//b/9//3//n/+//6//n/+P/3//b/+P/4//j/+P/6//v/+//6//r/
/P/8//z//v///wAAAAD9//v/+//+/wAAAAADAAUABQAFAAMAAAD9//3//f/9//7///8A
AAAA///+//7/////////AAABAAEA/v/8//n/9P/0//T/9P/3//j/+P/5//f/9f/0//T/
9f/1//X/9//3//f/9v/1//L/8f/x//L/9f/2//f/+P/3//T/8v/x//P/8//1//f/9f/1
//T/8//z//P/8//z//b/9v/5//X/7//v//D/8P/2/wkAHgAvAEMAWQBuAIAAkgCeAKsA
uwC6AKAAfABVADIAGQAGAPX/7//1//j/8v/w//D/6v/o/+//8v/w//f/+f/3//f/9//3
//P/8v/y//L/9f/3//f/9//4//j/9v/2//b/9P/2//j/9v/2//b/9v/z//P/8//y//P/
9//4//n/+P/4//X/9f/1//X/9v/4//j/+P/5//n/9v/2//f/9//3//n/+v/6//r/+v/4
//j/+f/5//n/+//7//v//P/8//v/+//7//v//f/+/wAAAAAAAP///f/8//////8AAAIA
BAAEAAUABwAGAAUABAAEAAYACAALAAsADgAOAA4ADgAPAA8ADgAQABMAEwAUABQAEgAS
ABIAEwAVABUAFgAWABQAEwARABAAEgASABIAEgASABEAEQAOAAgABAAEAAYABAAFAAYA
BgACAAIA///9//z/+v/5//j/9//3//j/+f/4//X/9f/1//f/9//3//f/9f/1//P/8f/z
//X/9f/2//b/9f/1//b/9f/y//H/8P/z//P/9f/1//L/8v/y//D/8v/y//L/8v/z//T/
9P/z//D/8P/w//D/8v/z//T/9f/2//b/9f/y//L/8v/0//X/9v/2//b/9v/x//D/7//v
//D/8f/0//X/9f/1//P/8v/y//P/8//z//X/9f/1//X/8v/x//H/8P/y//T/9f/1//T/
9P/x//D/8v/y//L/9f/3//f/9//2//T/8//z//L/8v/0//b/9P/0//T/9P/0//T/8//z
//P/9v/0//T/9P/y//L/8v/w//L/8v/0//T/8//z//L/8v/0//L/8v/z//b/9v/2//b/
9f/0//P/8P/w//H/9f/2//X/9v/z//L/8v/w//D/8v/1//P/9v/3//H/8P/v/+7/7//y
//T/9f/z//P/8f/x//L/8v/x//H/9P/1//X/9f/x//H/8f/w//H/8//0//f/+//0//P/
8v/x//D/8f/y//P/9f/3//b/9v/4//b/9v/4//n/+//8//z/+//6//z/+//6//7/AQAA
AAEA/f/6//n/+f/3//f/+P/5//v//P/8//z/+//7//r/+f/6//v/+//4//j/9f/y//L/
8P/w//H/8v/0//X/9f/z//D/8P/x//H/8f/z//P/8//y//H/8P/v/+//8P/y//L/8v/y
//L/8P/t/+3/7f/t//H/8//x//H/8v/x//H/8f/v/+3/8P/w/+v/7f/x/+3/7P/2/wAA
CQAaAC8ARQBfAHoAigCaAKoAtQC7ALQAmABuAEkALgATAPz/8f/p/+n/7v/u/+j/6P/q
/+j/6f/u/+z/7f/z//P/8//z//P/7//u/+7/7v/v//H/8f/x//T/9P/y//L/8P/u//D/
8v/0//T/9P/0//H/8f/x//D/7v/x//H/8f/z//T/8v/z//H/8f/y//T/9v/2//f/9//y
//L/8//z//P/9f/2//b/+P/4//b/9v/1//X/9f/3//n/+f/6//r/9//3//f/9//5//r/
/P/8//3//f/8//z/+//7//z//v///wAAAgAFAAMAAwADAAQAAgAEAAcABwAKAAoACgAK
AAoACwALAA4AEQARABIAEgAQABAAEAARABEAEQASABIAFAATABEAEAAOAA4ADgAOABAA
DwAPAAwACAAEAAQABgABAAEAAQAAAAAAAAD9//v/+v/4//f/9v/1//X/9v/3//b/8//z
//P/8//z//P/8//1//X/8//x//D/8f/w//D/8f/x//L/9P/y//D/8P/w/+//7//x//H/
8f/y//P/8v/w//D/8P/w//P/9P/0//P/8P/w//D/8P/x//H/8f/x//L/8v/x/+7/7v/u
//D/8f/0//T/9P/0//D/8P/w//H/7//v//H/8f/z//P/8f/w//D/8f/x//H/9f/1//X/
9f/y//H/8f/w//D/8v/z//P/9P/0//H/8P/u/+7/7v/x//P/8//z//L/8P/v/+//7v/w
//L/9P/y//T/9P/0//T/8//x//D/7//0//L/8v/y//D/8P/w/+7/7v/u//D/8P/z//P/
8v/y//D/7v/u/+//8f/y//P/9P/z//L/8f/u/+//7//y//L/8P/y//D/8P/w/+7/7v/w
//T/8f/z//P/8P/w//D/8P/w//L/8//z//P/8//x//H/7v/u/+3/7f/y//P/8//z//H/
7P/t/+7/7//w//T/9f/1//b/9f/0//P/9P/1//b/9v/1//T/9f/5//r/+f/7//z/+f/6
//n/9//3//X/9f/1//b/9//4//j/9//4//j/+f/5//j/+P/4//f/9//2//T/8v/w//D/
8P/x//D/8P/x//H/8P/w//H/8//y//H/8v/x//P/8v/x//D/7f/t/+7/8P/w//D/8P/w
/+//7//w//H/7v/v//D/7f/v//D/8f/z//P/7//v/+7/7P/v/+3/7f/v//b/9v/8/wsA
GAApAEMAWQBqAH4AkgCcAKkArwCgAIIAYABBACQAEQACAPH/6f/r/+r/5P/k/+r/6v/s
//H/7v/u/+//8f/x//H/8f/x//D/8P/x//L/8v/z//L/8f/z//T/8//0//P/8P/x//L/
9f/2//f/+P/4//n/+v/6//f/+f/4//f/+v/8//v//f/8//v/+//8//z//P/9//3/+//8
//7////9//3//P/6//z//v/+/wAAAAD///7////9//3//v/+//7///8AAAEAAAAAAAEA
AAACAAMAAwAEAAMAAwAEAAYACAAIAAkACwALAAsACwAMAAsADAAOAA0AEQASABMAFAAV
ABUAFAAWABcAFwAYABgAGAAYABgAGQAXABcAGAAYABsAGwAaABoAGQAYABcAFgAUABMA
EwAQAA8ADAANABAACgAJAAgABgAHAAgABgAFAAIAAAD///7//f/9//7///////3//v//
/////f/7//n//P/9//z/+//5//v/+//8//r/+f/5//r/+//6//v//P/6//n/+v/5//v/
/P/9//z/+v/6//r/+v/5//r/+v/5//n/+v/7//z//P/7//r/+f/7//z//P/6//j/+P/6
//v/+v/6//r/+v/5//r/+//9//r/+f/6//n//P/9//z//P/6//v/+//7//v/+//7//v/
+//7//z//P/7//z//P/7//3//v/8//z/+v/6//r//f/9//3//f/8//7//f/9//z/+//8
//3/+v/9//7///8AAP///f/8//v//v/8//z//P/8//z//P/6//j/+P/6//r//f/9//z/
/P/6//j/+P/5//r/+v/6//r/+//8//3//P/4//f/+f/4//v//v/9//7//f/6//n/+v/6
//f/+f/5//n/+v/7//z/+f/6//r/+f/8//3//P/9//r/+v/5//n/+v/7//v/+//9////
+//2//j/+P/4//j/+//9//7/AAAAAAAAAAACAAIAAgABAP///v///wMABAADAAUABgAD
AAYABQADAAMAAgABAAAAAAABAAIAAgABAAEAAgAEAAUAAwACAAEA///+//7//f/8//v/
+v/5//n/+v/6//v/+//7//r/+v/7//r/+f/6//n/+v/6//r/+v/3//f/+P/6//j/+P/4
//j/+f/5//r/+//4//n/+v/3//r/+v/6//v/+f/1//n/+v/y//H/9//3//f/AAAGAAwA
GQAoADkAUQBrAIAAlgCoALIAuQC3AKAAfABYADsAIgANAAAA+f/3//n/9P/u/+7/8v/y
//b//f/8//j/+f/5//n/+f/5//n/+v/6//v//P/6//v/+v/5//3//v/9//7//f/6//v/
/P/8//z//P/8//z//f/+//7/+//9//z/+//9//7//P/9//z/+//7//z//P/8//3//f/7
//z//v////7///////7///8AAP//AAAAAP///v////////8AAAAAAAABAAIAAwAAAAAA
AQAAAAMABQAGAAgACAAHAAcACAAGAAYABwAJAAoACwAMAA4ACwAMAA4ADQAQABIAFAAW
ABcAFwAWABgAFwAXABgAGAAZABoAGwAdABwAGwAbABoAHQAdABwAHAAbABoAGQAYABcA
FQAUABAADgAMAA4AEgANAAsACQAGAAcACAAGAAUABAACAAEAAAD8//v/+//7//3/+//8
//3//v/9//z/+//8//3//P/7//n/+//7//z/+v/5//n/+v/7//r/+//8//v/+f/5//f/
+P/6//z//P/7//r/+f/4//n/+v/6//n/+v/6//r/+v/6//n/+P/3//v//P/8//r/+f/4
//n/+f/4//j/+P/4//f/+P/5//v/+f/5//v/+//9//3/+//6//j/+f/5//n/+v/5//j/
9//5//n/+v/6//n/+v/6//n//f/+//z//P/7//r/+f/7//v/+//7//r//P/7//v/+v/5
//r/+//4//v//P/9//7//f/7//r/+f/8//r/+v/6//v//P/9//z/+f/4//n/+P/6//v/
+//8//r/+P/4//n/+P/4//j/+P/5//r/+//6//j/9//5//j/+f/8//v//P/7//j/9//4
//r/9//5//n/+f/6//v//P/6//r/+f/3//r/+//6//v/+P/4//f/9//4//n/+f/5//j/
+f/6//r/+P/1//f/+//+//7//v/+//7//v/9//v/+v/9//7///8CAAEAAgACAAEA////
/wIAAgAEAAcACQAHAAYAAwD///3//v///wAAAgADAAQABAADAAAAAAABAAEAAwAEAAUA
BQD///z/+P/0//X/9v/3//n/+v/6//v/+//5//j/+P/5//v/+//9//3//P/6//j/9v/2
//f/+f/8//v/+v/5//j/9v/1//X/9f/2//n//P/7//j/9v/0//P/9//9//n/9v/4//X/
8f/x//H/8v/6/wgAFQAoAD0ATQBhAHwAkgCiALIAwwDHALwAngB0AEsALgAXAAIA9//3
//X/9v/4//D/7P/u//L/8f/0//r/+//9//z/+//6//n/9//2//b/9v/3//n/+f/5//n/
+P/1//T/9//2//n//P/7//r/+f/4//f/9//3//b/+P/7//v/+//7//r/9v/1//j/+f/7
//7//P/8//3//f/6//r/+//7//3///8AAAAA/f/8//n/+P/6//v//P////////8AAAAA
//////////8BAAIABAAEAAQAAwABAAAAAgADAAUACAAGAAYABwAJAAkACQAJAAoADAAO
ABEAEQAQABAAEAAQABUAFwAYABwAHAAbABsAGgAaABoAGgAbAB0AHQAeAB4AHQAbABgA
FgAXABgAGQAaABgAFwAXABQAEAAMAAwADgANAA0ADQAMAAkACAAEAAEAAwACAAIAAgAA
AP////////7/+//7//v////////////+//3/+v/3//j/+//8//7//P/7//v//P/6//j/
+P/4//r/+//+/////f/8//v/+P/5//r/+//8//v//P/8//v/+v/6//r/+v/9//3//f/9
//3//P/6//b/9//4//v//f/8//z//P/8//z//P/8//3//f/9///////9//3/+//6//z/
/f/9//3//v/9//z/+//8//v/+//6//v//v8AAAEA///+//r/+P/7//z//f8BAP//////
//7//v/9//3//P/9/wAAAwACAP///v/9//z//f/9//7///8AAP7//v/+//7//v/+//z/
/f/+/wEAAgAAAP///f/8//7//P/8//3//v/+//7//v/+//7//v/8//7///8DAAQAAgAC
AP7//P/9//z//f8AAAAA/f///////v/+//7//v/+/wAAAQABAP/////9//3///8AAAAA
AQADAAMAAgABAP//+//9/wQABgAFAAQAAwACAAEAAQAAAAAABQAGAAcACgAKAAoACQAH
AAMAAwAGAAYACAALAA0ACwAJAAcABAADAAYABwAIAAoACAAIAAcABQAFAAYACAAJAAkA
CgALAAsABgAEAAEA/v///wAAAQADAAMAAgACAAEAAQAAAAAAAQABAAEAAwADAAEAAAD/
//7//v///wEABAABAAAA///+//3//f/+//////8BAAMAAQD///7//f/9/wMA/////wQA
BAD///n/9//3//7/CAAOABUAJgA1AEEAVQBuAIIAmACsALsAxwDMALgAkgBrAEoAKwAW
AA0AAwD//wQAAgD4//b/+P/0//X//v8CAAUABwAGAAUABAADAAMAAgACAAIAAwAFAAUA
BQAFAAQAAQAAAAIAAgAGAAoACQAIAAcABgADAAMAAwACAAMABwAIAAkACAAIAAUABQAI
AAkACwAOAAwACgAJAAcABwAIAAoACwAJAAsADAAMAAsACgAHAAYACgALAAwADwAOAA0A
DQAMAA0ADQANAA0ADQAOABAAEAAPAA8ADgAOABAAEQATABYAFQAUABQAFQAXABcAFwAY
ABoAHAAfAB8AHwAeAB0AHAAhACMAJAAoACYAJQAlACQAJgAmACYAJwApACkAKgAqACkA
JwAkACIAJAAmACgAKgAnACUAJAAgAB4AGgAaABwAGwAbABsAGgAWABYAEwARABMAEgAS
ABIADgANAA0ADQANAAsADAANAA8ADwAPAA8ADgANAAoABwAIAAsADAAOAA0ACwAKAAoA
DAAKAAoACgANAA0ADwAPAAsACgAJAAYACAAKAAwADgAOAA4ADQALAAwADAAMAAwADQAN
AA0ADQAOAA4ADQAKAAsADAAPABEADwAOAA0ADAAMAAwADAANAA8ADwARABEADgANAAoA
CAAKAA0ADwARABIAEQAQAA8AEAAPAA8ADgAQABIAEwATABMAEgAOAAwADQAOAA8AEwAR
ABEAEQAQABIAEQARABAAEAASABQAEgARABAADwAOABEAEQASABMAFQASABEAEAAQABAA
EAAOAA8AEAATABQAEgARAA8ADgARABAAEQATABMAEgARABAAEgASABIAEAARABEAFAAU
ABEAEgAPAA4AEAAQABIAFgAVABEAEgARABAAEAAQABAAEgAUABUAFQAUABMAEAAPABAA
EgATABUAGAARABEAEwAOABEAEgATABQAFQAVABQAFAAUABQAFAAWABgAGgAbABsAGAAX
ABkAGAAaAB0AHwAdAB4AHQAbABsAGQAZABkAGgAdAB4AHgAdABoAGgAbABsAGwAcAB0A
HQAbABoAGAAWABUAFAATABMAFQAWABgAGQAWABQAEwATABMAEwAVABUAFwAWABUAFAAR
ABEAEgAUABUAFgAXABgAFQATABIAEQATABUAFwAVABUAFAATABMAEwARABEAFgAWABUA
FQAVABEAEgAYABwAJQA2AEUAWQBzAIgAlgCmALgAxQDRANQAwgCeAHkAWgA9ACwAHQAR
ABEAGAAYABIAEgASAA4ADwASABIAEwAZABoAGwAcAB0AGAAWABUAFAAXABkAGQAZABoA
GgAYABgAFgAUABYAGAAZABoAGwAcABkAGQAZABgAGAAbABsAGwAcABwAGQAZABkAGQAa
ABwAHgAeAB8AHwAaABoAGwAbAB0AHwAgACAAIAAgAB4AHgAdAB0AHQAfACAAIQAjACQA
IQAfAA==
         </WaveFormData>
      </LeadData>
      <LeadData>
         <LeadByteCountTotal>10000</LeadByteCountTotal>
         <LeadTimeOffset>0</LeadTimeOffset>
         <LeadSampleCountTotal>5000</LeadSampleCountTotal>
         <LeadAmplitudeUnitsPerBit>4.88</LeadAmplitudeUnitsPerBit>
         <LeadAmplitudeUnits>��V</LeadAmplitudeUnits>
         <LeadHighLimit>2147483647</LeadHighLimit>
         <LeadLowLimit>268435456</LeadLowLimit>
         <LeadID>II</LeadID>
         <LeadOffsetFirstSample>0</LeadOffsetFirstSample>
         <FirstSampleBaseline>0</FirstSampleBaseline>
         <LeadSampleSize>2</LeadSampleSize>
         <LeadOff>FALSE</LeadOff>
         <BaselineSway>TRUE</BaselineSway>
         <ExcessiveACNoise>FALSE</ExcessiveACNoise>
         <MuscleNoise>FALSE</MuscleNoise>
         <LeadDataCRC32>2418038663</LeadDataCRC32>
         <WaveFormData>
+v/6//r/+v/8//z//P/8//z//P/8//z//v/+//7//v/8//z//P/8//7//v/+//7//v/+
//7//v/8//z//P/8//3//v///wAAAAAAAAAAAAAAAAAAAAAAAAAAAAAAAAAA/v/+//7/
/v///wAAAQACAAEAAAD///7/AAAAAAAAAAAAAAAAAAAAAP///v/9//z//f/+////AAD/
//7//f/8//7//v/+//7/AAAAAAAAAAD+//7//v/+/wAAAAAAAAAA///+//3//P/8//z/
/P/8//3//v///wAA///+//3//P/+//7//v/+//z//P/8//z//v/+//7//v8AAAAAAAAA
AP3//P/7//r//f/+////AAD///7//f/8//7//v/+//7/AQACAAMABwAGAAUABAAFAAkA
CQAJAAoACQAIAAYAAwABAAEAAQACAAMABAAEAAUAAwAAAP3//f////7//v/9//3//P/7
//r/+v/6//r/+////wAAAAD+//3/+f/1//T/9f/3//n/+v/4//j/+P/4//r/+v/6//r/
+//+//z//P/6//r/+v/6//v//P///wAA/v/9//z/+//7//v/+//7//7//v/+//7/+//6
//r/+/8BAP//AAAFAAoADwATABMADQAGAAMA/////wUAEAAiADYATQBkAHUAYAA4ACYA
JAAXABEAHQAoACkAJwAhAA0A///8//b/8f/s/+7/8//7/////v/////////////////9
//3//f8AAAAAAQABAAAA/f/6//n/+f/6//z////9//z//P/7//v/+//8//z/AAACAAIA
AgD+//3/+//6//r/+//8//7//f/8//3//P/8//v/+//7//3//f/9//3//f/8//r/+f/5
//r//P/9//z//P/9//3//P/7//v/+//8//3///8AAP/////+//3//////wAAAQADAAMA
BAAFAAMAAwADAAQABgAJAAwADQANAA0ADAAMAA8AEAATABcAGQAYABcAGAAYABgAGQAZ
ABsAHQAfACAAHQAcABoAGQAaABsAHAAdABsAGgAaABkAGAAVABMAEgARABEAEQAQAAwA
CgAGAAIABAADAAQABQADAAAAAAD///7//v/8//z//v/+///////7//v/+v/5//v/+//8
//z//P/7//v/+//7//v/+//5//v//f/9//3/+v/5//j/9v/3//b/+f/6//z//P/7//v/
+f/5//n/+f/7//3//f/9//z/+//5//j/+v/6//r//P/8//7//P/7//v/+v/6//v//v/+
/wAAAAD9//7/+//5//z//f/+//////////7//v/+//7//v/+/wAAAQABAAEA////////
/P/9//7///8BAP/////+//3//f/8//3//f/9/wAAAgAAAP///v/8//r/+//9//7////9
//3//f/9//3//P/8//r//P/+//7//v/9//7/+v/4//n/+v/7//3//v/9//z/+//7//r/
+v/6//v/+//9//v/+//7//n/+f/8//z//v8AAPz//P/8//z/+v/5//n/+//7//v//f/9
//v/+//4//f/+P/5//r//P/7//v/+v/6//z/+//7//v/+//9//3////+//r//P/8//z/
/P/8//z//P/8//r/+v/6//r/+//8//3/AQADAAMAAwAFAAYABQAEAAQABgAGAAUAAwAA
AP///v/+/wEAAgACAAMAAwAAAP3//f/7//r/+v/5//v/+v/5//j/+P/4//j/+f/7//z/
/P/6//r/9//0//T/8v/z//T/9P/1//b/9//4//b/9v/2//b/9f/4//b/9v/4//j/+P/4
//b/9v/4//j/+P/5//r/+//6//n/+P/3//j/+P/4//j/+P/4//n/+//5//f/+v8BAAYA
CQAPAA8ACwAEAP3/9//3////DAAeADIARwBeAG0AXAA0ACIAJAAZAA8AFwAkACUAIQAZ
AAcA9//2//T/7//u/+7/8f/5//v/+P/5//v/+//7//v/+//5//n/+f/4//j/+f/5//3/
+//5//n/+P/4//n/+//9//z//P/7//r/+f/5//j/+P/6//r/+v/5//n/+P/4//f/9//3
//j/+f/6//3//v/6//n/+f/5//f/9//3//f/+v/6//n/+f/4//j/+f/5//r/+v/7//v/
+P/3//f/9//5//n/+v/6//r/+//7//v/+//7//z//f8BAAEAAgADAAEAAQABAAIABAAH
AAoACwAKAAsACwAMAAwADAAOABEAFAAUABQAFgAYABgAGQAZABkAGQAZABgAGgAaABkA
GQAZABkAGQAZABsAGgAaABkAFAARAA8ADgALAAsACwAKAAgACAAGAAQAAwABAAEAAQAB
AP7//v/9//r/+v/4//j/+P/4//n/+f/5//n/+P/3//X/9f/2//b/9//3//j/+f/3//f/
9//1//X/9//3//f/9//3//f/9v/0//L/9P/0//j/+P/3//f/9//3//f/9//2//f/9v/1
//b/9//3//j/9v/2//b/+P/4//r/+P/3//f/9v/2//f/+P/4//r/+v/8//7//P/7//r/
+f/4//f/+//7//r/+v/6//r/+v/6//r/+//7//v//P/9//7//P/7//r/+f/5//z//f/9
//3/+v/4//j/9//3//r//P/6//z//P/7//r/+P/5//n/+f/7//v/+//7//n/+P/4//b/
9v/4//j/+P/6//z/+f/4//b/9v/2//f/+//7//v/+//7//r/+v/6//r/+f/6//f/+f/5
//f/9//3//b/9//4//f/+P/5//r/9v/1//X/9//3//f/+f/5//v/+//4//f/9f/1//X/
9v/4//n/+f/6//j/9//3//f/9v/3//b/9//2//r/+P/4//j/+P/2//b/9v/2//f/+P/5
//r/+//7//v/+//+/wEAAgADAAIAAgACAAEA///8//v/+v/6//3//v/+//3//f/6//f/
+P/5//n/+v/3//f/9v/1//T/9P/0//T/9//5//r/+v/3//b/8v/u/+//8P/y//T/8v/y
//L/8v/y//L/8v/y//T/9f/4//b/9P/0//T/9P/1//b/9//6//j/9//3//f/9f/1//X/
9f/2//j/+f/6//n/9//1//T/+f/3//n//P/7//r/AQAHAAcABwAEAP//+//5//n//P8M
ACIANQBQAG0AagBIACwAJAAbABEAEwAeACcAKwAnABsACQD4//L/8f/s/+j/6//3//v/
+P/3//f/9//3//f/+P/3//j/+f/6//r/+//7//r/9//0//P/9f/2//j/+//6//j/9//1
//X/9f/2//b/9//4//f/9v/z//P/8v/y//P/9f/3//r/9//2//f/9v/2//X/9f/1//b/
9//4//n/9//2//T/8//z//T/9v/3//b/9v/3//f/9P/z//P/8//0//X/9//4//f/9//2
//X/+P/5//v//f/+//3//f/9//3//f/9//7/AAADAAYABwAHAAcABgAGAAcACAALAA8A
EAAQABAAEgASABIAEwATABUAFwAZABoAFwAWABQAEwAUABUAFgAXABUAFAAUABMAEgAP
AA0ADAAJAAkACQAIAAQABAACAAAAAgABAAIAAwACAP7//f/7//j/+P/2//b/+P/4//n/
+f/3//f/9v/1//f/9//4//j/9v/1//X/9f/z//P/8//x//P/9f/1//X/9P/z//L/8P/x
//D/8//0//T/9P/z//P/8//z//P/8//1//f/9//3//b/9f/z//L/9P/0//T/9v/0//b/
9P/z//X/9P/0//X/9P/0//b/9v/1//b/8//x//P/9f/3//n/+P/3//X/9P/2//b/9v/2
//j/+f/5//n/+P/3//b/8v/z//T/9f/3//f/9//2//X/9v/0//T/8//1//j/+v/4//f/
9v/0//L/8//1//b/9//2//X/9P/z//X/9P/0//L/9P/2//b/9v/1//b/8v/w//H/8v/z
//X/9f/1//X/9f/1//T/9P/0//X/9f/3//X/9f/1//P/8//2//b/+P/6//f/9v/1//T/
8v/x//H/8//1//X/9//3//b/9f/x/+//8P/x//L/9P/1//X/9P/0//T/8//z//P/8//1
//X/9//y//T/9v/2//b/9v/4//v/+//7//n/+//9//3///8AAAAAAAD9//v/+P/3//j/
+P/7//z//P/9//3/+v/1//X/9f/0//b/9f/1//T/9f/0//T/9P/y//P/9f/2//b/9P/0
//H/7v/u/+7/7//w//D/8P/w//L/8v/y//L/8v/y//P/9v/2//b/9v/2//X/9P/z//L/
9f/2//b/9//3//f/9//3//X/9f/2//b/9//4//j/+P/3//f/9v/1//r///8EAAsADwAL
AAMA/P/3//X/9////wwAIAA4AE8AaABtAE4ALAAkAB4ADwARACEAKAApACcAGwAJAPv/
9v/0//H/7v/u//P/+//7//b/+f/6//v//P/9//v/+f/5//n/+v/6//v/+//9//v/+f/5
//j/+P/5//v/+//6//r/+f/5//n/+v/6//v//P/7//r/+//7//r/+v/3//f/9//4//n/
+v/9//7/+v/5//n/+f/7//v/+//7//z//P/7//v/+v/6//v/+//8//z//f/9//z/+//7
//v//f/9//7//v/8//3//f/9//v/+//8//3/AAABAAMABQADAAMAAwAEAAQABwAKAAsA
DAANAA0ADgAOAA4AEAATABgAGAAYABoAGAAYABkAGQAaABsAHAAcAB4AHgAdAB0AHQAd
AB0AHQAdABwAHAAbABYAEwARABAADwAPAA8ADgAKAAoACAAGAAMAAQABAAEAAwAAAAAA
///8//z/+v/6//z//P/9//3//f/9//z/+//5//n/+v/6//v/+//8//3//P/7//r/9//3
//n/+f/5//r/+//8//z/+//4//n/+P/8//z/+//7//f/9//3//f/+f/7//v/+//9//3/
/P/8//v/+v/5//r/+//+//3//f/7//r/+v/7//z//P/+//7//v8AAP7//f/9//3//f/9
/wAAAQABAAIA///+//3//P/8//3//f/9//7///8AAP7//P/8//z//f8AAAEAAQABAP7/
/P/8//v/+//+/wAA/v8AAAAA///+//z//f/9//3//v///wAAAQD+//z/+//4//n//P/9
//7//v8AAP3//P/6//r/+v/7//3//f/9//3/+//6//r/+v/7//v//f/7//3//f/7//v/
+//6//v//P/9//7///8AAPz/+//7//3/+//7//3//f///////P/7//v/+//7//z//f/9
//z//P/8//v/+//7//v//f/9/////v/+//z//P/8//z//v/+//7//v8AAAMAAwADAAEA
AwAFAAUABwAIAAgACAAHAAUAAgABAAAAAAADAAQABAAFAAUAAgD////////+/wAA////
//7/+//6//r/+v/8//3///8AAAAA/v/+//v/9v/2//b/9//6//r/+v/6//j/+P/4//j/
+v/6//v//v/6//r/+v/6//r/+v/6//r//f/+//7////9//3//f/9//3//f/+//7//v/+
//3//P/6//v/+//7/wAAAwAKABEAEQARAA8ABAD///////8FABQAJAAyAEcAZABxAF4A
OgAoACQAGwATABcAIgAnACUAHQAPAP//+P/4//f/7P/s//f/+//7/wAAAQD/////////
/////f/9//3//v/+//////8DAAEA//////7//v///wEA///+//7//f/7//v//P/8//7/
AAAAAAAA//////7//v/9//3//f/+//7//v8AAAAA/P/7//v/+//9//3//f/9/wAAAAD/
/////v/+///////+//7//////wAA////////AQABAAIAAgABAAEAAAD//wEAAQACAAMA
BQAFAAYABwAFAAUABQAGAAcACwAPABEAEAARABEAEgASABIAFAAXABoAGgAaABwAGgAa
ABsAGwAeAB8AIAAgACAAIAAfAB8AHwAfAB8AHwAfAB4AHgAdABoAFwAVABQAEgATABQA
FAARABAADQAKAAcABQAFAAUABwAEAAQAAwACAAIAAAAAAAAAAAABAAEA//////7//f//
////AAAAAAAA/////////v/9//z/+f/6//3//v////7//f/8//r//P/6//z//P/+//7/
/f/9//v/+//7//v//f/////////9//3//P/8//7//v/+/wAAAAACAAAA///9//z//P/9
/wAAAAACAAIAAAACAAAA/////////////wMAAwACAAIAAAAAAAAAAAAAAAEAAQABAAEA
AQABAP7/AAAAAAAAAQAAAAEAAQABAAIAAAAAAP///f8AAAIAAAAAAAAA///+/wAAAQAB
AAEAAQABAAEAAQD///7//v/8//7/AAAAAAAA/v8AAP3//P/+//7//v///wEAAQABAAEA
/f/8//z//P//////AQD////////9//3//P/8//7/AAAAAAAAAAAAAP7//f/9////AQAB
AAMAAwACAAEA/f/7//z//f/+/wAAAQABAAAAAAD+//3//f/9////AQABAAMABAD+//z/
/P/8//z//v8AAAIABwAFAAUABQAHAAkACQAJAAoADAAMAAsACQAFAAMAAQAAAAQABgAH
AAkABwAEAAEAAQD///7//v/9//7//v/+//7//P/8//z//f///wAAAAD+//7/+//4//j/
+P/5//r/+v/8//z//P/8//r/+v/6//r/+//+//z//P/+//7//v/+//7//v8AAAAA////
///////9//3//f/9/wAAAAAAAAAA///+//7///////3/BAAHAAoAEQAXABMADQAIAAMA
/f/9/wUAFAAoADwAUwBsAHUAVgAwACgAKAAZABUAJQAuAC8ALQAhAA0A///8//r/9//0
//b/+/////3//v8DAAMAAwADAAMAAQD///////8AAAAAAQABAAMAAQD//////v/+////
AQADAAIAAgABAP////8AAAAAAQACAAEAAAABAAEAAAAAAP///////wAAAgACAAQABAAA
AP///////wEAAQABAAEAAAAAAP/////+//7//////wIAAgADAAMAAAD///////8BAAEA
AgACAAIAAwADAAMAAQABAAIAAwAGAAcACQALAAkACQAJAAoACgANABAAEQASABMAEwAU
ABIAEgAUABcAHAAcABwAHgAdABwAHAAbAB4AHwAgACAAIgAiACEAIQAhACEAIQAhACEA
IAAgAB8AGgAXABUAFAATABMAEwASABAAEAAOAAwACQAHAAcABwAIAAYABwAHAAQABAAC
AAIABAAEAAUABQABAAEAAAD///3//f/+//7/AAD////////9//3//f/7//v//f/9//3/
/////////v/+//z//v/+/wAAAAD/////+//7//v/+//7//3//f/9//3//f/8//z//P/8
//z//v///wIAAQABAP///v/+/////v/+/wAAAAACAAQAAgABAP//////////AgADAAMA
BAADAAIAAQAAAAAAAQABAAEAAQABAAEA/v/+//7//v///wIAAwADAAMAAAD+//7//f/9
/wAAAgAAAAIAAgABAAAA//////7//f///////////////v/+//z//P/+//7//v/+/wAA
/f/8//z//P/8//3/AQABAAEAAQD9//z//P/8//////8BAP///f/9//v/+//6//r//P/+
//3//v///wAA/v/9//3/////////AQABAP/////8//v/+//7//v//P/9//3//P/8//z/
+v/7//z//f/+/wIAAwAEAAUABgAHAAYABQAIAAgACAAHAAUAAgABAAAA/v8BAAIAAgAE
AAUAAwABAAEAAQAAAAAA//////7//f/8//z//P/8//z//f/9//z//f/+//z/+v/5//j/
+P/4//r/+v/6//r/+P/4//j/+P/4//n//P/6//z//P/8//z/+//6//n/+v/6//n/+f/5
//r/+//8//3//P/8//v/+v/7//v/+//8//v/+f/7//7/AQAKAA8AEQATAA8AAgD9//3/
+f8BABYAKAA4AFMAbgBvAFIAMAAiAB4AFQAVACMANgA5ADEAJwAXAAMA+P/6//f/8v/2
//3//f/9//7////9//3//f/9//7//f/+///////+//7//f8AAP///v////3//P/8//3/
///+//7//f//////AAAAAAAAAAD+//z//P/9//3//v/7//v/+//8//r/+v/8//z//f/9
//7////+//3//P/7//3//v/+/////f/8//z/+//8//z//f/9//7//f/9//3/+//7//z/
/P/9////AAABAP////8AAAEAAwADAAQABQAFAAUABQAGAAQABwAKAAsADgAPAA8AEAAQ
ABAAEgAVABYAFgAWABgAGgAaABsAGwAaABsAHAAcAB4AHgAdAB0AGwAbABsAGwAbABoA
GgAZABgAFQATABIADwAPAA8ADgAMAAwACgAIAAYAAwACAAEAAgAAAAEAAQAAAAAA/v/+
//3//P/8//v/+v/7//v/+//5//n/+v/6//j/9//3//f/+P/5//r/+f/4//n/+P/3//j/
+f/6//r/+P/2//j/+P/4//j/9//3//b/9//4//n/+P/5//j/9//4//n/+f/6//j/+P/4
//r/+P/6//j/9//4//j/+f/7//v/+v/7//r/+v/8//r/+f/5//n/+f/5//n/+f/4//j/
+v/6//r/+v/4//n/+f/5//r/+//8//r/+f/4//f/9//4//n/+f/5//n/+P/5//n/+P/6
//v/+P/6//r/+f/4//f/9//2//X/9//3//f/9//5//j/+P/2//T/9v/2//b/9v/4//X/
9P/0//T/9P/1//X/9f/1//X/9P/0//X/9v/0//P/9P/x//T/9f/0//X/9f/0//X/9v/y
//L/8v/y//H/8f/y//X/8v/x//L/8f/0//X/8//z//H/8f/x//L/8//z//L/8v/y//P/
8//u/+//8P/x//L/9v/3//j/+f/5//v/+//7//z//P/8//v/+//4//f/9v/1//f/9//2
//r/+//5//f/9v/1//P/8v/x//H/8P/v/+//8P/x//L/8P/x//H/8P/v//D/7v/s/+r/
6v/r/+z/7P/s/+z/7P/u/+7/7v/u/+3/7f/v/+z/7v/u/+7/7v/s/+z/7P/u/+7/7f/t
/+3/7//v/+//7//u/+7/7f/s/+3/7f/t/+7/7f/p/+//9P/1//r/BQAHAAMA///2/+//
6//t//f/CgAeADQAUQBmAFUALAAUABAABgD9/wcAFQAYABcAEQD//+3/5f/i/+D/3f/e
/+b/7f/t/+n/6v/r/+v/6//r/+v/7f/r/+v/6//r/+r/6v/p/+z/6//q/+v/6f/o/+j/
6f/p/+j/6P/n/+n/6f/q/+r/6f/q/+n/6P/o/+n/6f/q/+j/5//m/+b/5v/m/+j/6P/o
/+f/5//n/+f/5//n/+f/6v/q/+n/6f/n/+b/5v/l/+b/5v/n/+f/6P/n/+f/5//l/+X/
5v/m/+f/6f/q/+v/6v/p/+n/6f/p/+n/6v/r/+z/7f/u//D/7//x//P/8//1//f/+P/6
//j/+P/6//3//v/+//7/AAACAAIAAwADAAIAAwAEAAQABQAGAAYABwAFAAUABQAFAAMA
AgACAAEAAAD9//v/+v/1//X/9f/0//T/9P/y//D/7v/r/+r/6f/n/+T/5P/j/+P/5P/j
/+T/4//i/+L/4f/g/+H/4f/h/9//3//g/+D/3v/d/93/3f/f/9//3//d/9v/3f/d/93/
3v/f/+D/4P/e/9z/3v/e/9//3v/c/9v/2v/b/9z/3f/c/93/3P/b/93/3f/c/9z/2//a
/9n/2v/a/9z/2v/Z/9r/2v/b/93/3P/c/97/3v/c/97/3P/b/9v/2//b/9v/2//b/9r/
2v/b/9z/3f/e/93/3f/c/9v/3v/f/+D/3v/d/9z/2//b/9r/2//b/9v/3P/a/9r/2f/Y
/9r/2//Y/9n/2v/a/9r/2P/Z/9n/2f/X/9f/1//X/9n/2P/Y/9b/1P/W/9b/1v/Y/9r/
1//W/9T/1P/U/9X/1f/V/9X/1f/U/9T/1f/W/9T/0//U/9H/1P/V/9T/1f/T/9L/0//U
/9L/0v/S/9L/0f/R/9L/1f/S/9H/0v/R/9L/0//R/9H/z//P/8//0P/R/9H/0P/Q/9L/
0f/R/9H/z//N/83/z//S/9T/1P/U/9T/1v/V/9T/0//W/9n/2v/b/9r/2v/a/9n/1f/S
/9H/0P/S/9X/1v/W/9X/1f/S/8//z//P/87/zv/L/8v/yv/J/8j/yP/I/8j/y//N/87/
zv/K/8r/x//E/8T/xP/F/8b/xv/G/8b/xv/G/8b/xv/G/8b/x//K/8j/xv/G/8b/xv/I
/8j/yP/K/8j/x//H/8f/xf/F/8X/xf/G/8j/yf/K/8f/xf/D/8L/yf/N/8n/xv/N/9T/
1//b/9v/0//M/8v/x//J/8//2v/o//z/FQAsADUAGgD0/+r/6P/Z/9P/3//q/+n/6//j
/83/vf++/7r/s/+y/7b/u/+//8P/wv/F/8T/w//C/8H/wf+//7//v//C/8L/w//D/8T/
wf++/73/vv++/7//wf+//77/vv+9/7v/u/+8/7z/vv/A/8D/wP++/73/u/+6/7r/u/+8
/77/vP+8/77/vv+8/7v/u/+7/73/vf+9/73/vf+8/7r/uf+4/7j/uf+5/7j/uP+5/7n/
uv+5/7n/uf+5/7n/uv+6/7j/uf+5/7n/u/+7/7z/vf+9/73/vv+//73/vf+9/77/wP/D
/8b/x//G/8f/x//I/8n/yv/N/9H/0//S/9H/0v/S/9L/0//T/9T/1f/W/9b/1f/U/9L/
0f/S/9P/1P/V/9T/0v/R/8//zP/J/8f/xv/F/8X/xf/E/8H/wP+9/7r/u/+5/7n/uf+3
/7T/tP+z/7D/sP+u/67/sP+w/7H/sf+v/6//rv+t/63/rf+u/67/rP+r/6v/q/+p/6n/
qf+n/6j/q/+s/63/rP+r/6r/qP+p/6j/q/+s/63/rP+q/6n/p/+n/6f/p/+n/6n/qf+p
/6j/p/+l/6T/pf+m/6f/qv+p/6r/p/+l/6b/pv+n/6n/qP+o/6r/qv+o/6r/qP+n/6n/
qf+p/6n/qv+p/6f/pv+m/6b/pv+m/6j/qf+p/6n/pv+l/6T/oP+i/6T/pv+p/6f/p/+m
/6X/pv+k/6T/o/+j/6b/qP+m/6P/ov+g/57/n/+h/6L/o/+h/6H/of+h/6H/oP+g/57/
oP+i/6L/ov+h/6L/nv+c/5z/nP+c/53/nf+d/53/nf+c/5z/nf+e/5//n/+h/5//nP+b
/5j/l/+a/5r/nP+e/5r/mv+a/5r/mv+Z/5n/m/+b/5v/nf+d/5z/m/+X/5X/lv+X/5j/
mv+a/5n/l/+W/5b/k/+V/5n/mv+c/5z/nP+c/5z/m/+a/5n/nP+f/6D/of+g/6D/oP+f
/5v/mP+X/5b/lv+Z/5r/mv+Z/5n/lv+T/5T/lf+V/5b/kv+R/4//jf+P/5D/kf+S/5H/
k/+U/5T/kf+Q/4z/iP+J/4r/jP+O/43/jP+L/4r/iv+K/4r/iv+K/4v/jv+M/4z/jP+M
/4z/jv+O/47/kP+N/4v/iv+J/4v/i/+L/4v/if+K/4r/iv+I/4f/hv+G/4v/i/+L/4z/
jf+Q/5P/l/+Z/5v/mv+T/4v/if+H/4z/nv+y/8f/5P/9//j/1v+6/7T/qf+d/5//rP+3
/7v/t/+r/5f/iP+A/33/eP9y/3X/f/+D/4T/h/+E/4P/gv+B/4P/gf+B/4H/gf+A/4D/
f/+B/3//ff99/33/fv+A/4P/gv+A/3//ff9//4H/hP+G/6f/yP/n/wYAEAAbACUAMAA2
AD0ARABMAE4AUABUAFYAWABbAF8AYwBlAGcAaQBrAG4AbgBtAG0AcAByAHUAdwB2AHYA
dwB3AHgAeQB7AH0AfwB/AIAAgAB+AH8AfwB/AIIAgwCFAIcAhwCHAIgAiQCLAIsAiwCM
AI4AkQCUAJUAlgCXAJcAmACbAJwAnwCjAKUApACjAKQApQCmAKgAqQCsAK0ArgCuAK4A
rgCtAK0ArwCxALMAtQC0ALIAsQCvAK4AqwCpAKgApgCnAKgAqACkAKQAogCgAKAAnwCg
AKEAngCaAJkAlwCXAJgAlwCYAJgAmACZAJkAlgCVAJMAkQCUAJUAlwCYAJcAlQCUAJMA
lACVAJYAlQCXAJkAmQCZAJYAlQCUAJIAlQCUAJcAmACZAJgAlgCVAJQAlQCWAJcAlwCZ
AJkAmQCXAJcAlgCWAJcAmACZAJwAmwCcAJkAlwCYAJgAmQCbAJwAnACeAJ4AnQCeAJsA
mQCcAJ0AngCfAKEAoQCgAKAAoACgAKAAoACgAKEAoQChAJ8AnwCfAJwAnwCgAKEAowCj
AKMAogChAKEAoAChAKEAnwCiAKQAogCiAKIAoQCgAKIAowCjAKMAogChAKAAnwChAKAA
oACeAJ8AogCjAKQAoQCiAJ4AnACfAKAAoQCjAKIAoQCgAJ8AngCeAJ8AoAChAKEAowCh
AKEAoQCfAJ8AogCiAKQApgCjAKIAoQCgAJ8AnwCgAKMAowCjAKUApQCjAKMAoACfAKIA
owCkAKYApwCfAKAApACgAKEAogCjAKQApwCnAKcApwCpAKsAqwCrAK0ArgCvAK8ArQCq
AKkAqACoAKsArACsAK8ArwCsAKkApwCnAKYApgClAKUApACjAKIAogCiAKIAowClAKYA
pgCmAKYAowCgAJ4AngCfAKAAogCiAKIAogChAKAAnwCeAKAAoQCkAKIApACkAKQApACi
AKIAogCkAKYApQClAKUAowCjAKMAowClAKYApgCmAKYApQCkAKQApQCjAKUAqACrAK4A
twC7ALsAuQCyAKkApQCnAKsAtADIANoA6wAEARsBFAHuANYA0ADHALsAwQDQANcA1wDR
AMMAswCoAKQAowCeAJwAoQCnAKcAqACrAK0ArQCtAK0AqwCpAKkAqQCsAKwArQCtAK8A
rQCrAKsAqgCqAKsArQCvAK4ArgCtAKsAqwCsAKwArQCuAK0ArACtAK0ArACsAK0ArQCt
AK4AsACwALIAsgCuAK0ArQCtAK8ArwCvAK8AsACwAK8ArwCuAK4ArwCvALIAsgCzALMA
sACvAA==
         </WaveFormData>
      </LeadData>
      <LeadData>
         <LeadByteCountTotal>10000</LeadByteCountTotal>
         <LeadTimeOffset>0</LeadTimeOffset>
         <LeadSampleCountTotal>5000</LeadSampleCountTotal>
         <LeadAmplitudeUnitsPerBit>4.88</LeadAmplitudeUnitsPerBit>
         <LeadAmplitudeUnits>��V</LeadAmplitudeUnits>
         <LeadHighLimit>2147483647</LeadHighLimit>
         <LeadLowLimit>268435456</LeadLowLimit>
         <LeadID>V1</LeadID>
         <LeadOffsetFirstSample>0</LeadOffsetFirstSample>
         <FirstSampleBaseline>0</FirstSampleBaseline>
         <LeadSampleSize>2</LeadSampleSize>
         <LeadOff>FALSE</LeadOff>
         <BaselineSway>TRUE</BaselineSway>
         <ExcessiveACNoise>FALSE</ExcessiveACNoise>
         <MuscleNoise>FALSE</MuscleNoise>
         <LeadDataCRC32>3393819944</LeadDataCRC32>
         <WaveFormData>
AAAAAAAAAAD///7//f/8////AAABAAIAAAAAAAAAAAD+//7//v/+/wEAAgADAAQAAgAA
AP7//P/9//7///8AAP7//v/+//7//P/8//z//P///wAAAQACAAAA/v/8//r//f/+////
AAD///7//f/8//z//P/8//z//f/+////AAD9//z/+//6//v//P/9//7//f/8//v/+v/6
//r/+v/6//v//P/9//7//P/6//j/9v/5//r/+//8//r/+v/6//r/+P/4//j/+P/5//r/
+//8//n/+P/3//b/+f/6//v//P/7//r/+f/4//j/+P/4//j/+f/6//v//P/5//j/9//2
//n/+v/7//z/+//6//n/+P/4//j/+P/4//n/+v/7//z/+//6//n/+P/7//3/AAADAAQA
BQABAP//AAD//////////////f/9//r/+P/0/+//7//w//D/7//t/+3/7f/t/+//7v/u
/+//8//z//P/8//w/+//7v/t//D/8//3//j/9//2//T/8v/y//L/8//2//j/+f/5//n/
+P/2//T/8//1//b/+f/6//n/+P/3//b/9f/0//T/9f/5//r/+v/6//j/9//1//P/9v/3
//n/+v/5//n/9f/z//b//f8EAAkAEwAXABUAEAAKAAcABQD//+r/0v+//7D/qP+m/6j/
sP/B/9P/3P/g/97/0v/E/7v/t/+6/8j/2v/q//X//v8DAAIAAgACAAIAAgACAAIABQAH
AAcACQAHAAUABAADAAMABAAGAAkACAAIAAkACQAFAAUABAAEAAYACQALAAwACwAIAAYA
BAAEAAUACAALAAsADAAMAAwACAAIAAYABgAJAAsADgAPAA0ACgAJAAgACQAKAAsADgAO
AA8ADwAOAAoACQAJAAoADAAOABEAFAARABAADQAMAA4ADgAPABAAEQASABUAEwARABEA
EQARABMAFgAWABcAFgAUABAADwAQABAAEQARABEAEQAQAA4ACAAHAAcABgAHAAkACgAL
AAoABgACAAAAAAABAAIAAwABAAEAAQAAAPv/+v/5//n/+v/8//7/AAD///7/+v/5//v/
+//7//3//f/+//7//v/4//j/+P/4//n//v///wEAAAD8//n/+P/6//r//P////3//f/9
//z/+f/4//j/+f/8//////8AAP7//P/6//j/+v/6//3////9//3////8//r/+v/5//n/
/v8AAAAAAQAAAP3/+//5//r/+//+/wIAAAABAAEA///9//z/+//7/wAAAgACAAIAAQD/
//z/+f/6//v///8BAP//AAAAAP7//f/7//v/+//+/wAAAAAAAP///f/7//j/+P/5//3/
AQD////////9//v/+v/6//r//v8AAAAAAAD///v/+v/3//f/+P/8//7//P/9//3/+//6
//n/9//3//z//v/+//7//P/6//j/9f/1//b/+f/9//z//P/6//r/+f/3//X/9f/4//v/
/P/+//v/+v/3//X/9f/2//j/+//7//z//P/6//b/9v/1//X/9//7//z//f/6//f/9f/0
//P/9P/3//n/9//5//n/+f/1//T/9P/y//f/+v/7//3/+v/3//b/9P/3//b/9//4//n/
+v/5//j/9//2//j/+P/4//j/+f/6//v//P/7//v//P/9/wMABQACAAEA/v/9//3//f/9
//3/+//7//v/+v/3//P/8f/w/+7/6//u/+//8P/x//D/7v/t/+3/8f/x//H/8f/z//P/
8//z//D/8f/z//L/9f/2//b/9v/z//L/8v/0//T/9f/1//X/9v/2//b/9//3//b/9//2
//n/+v/7//z/+v/4//f/9//5//r/+v/6//v/+//6//n/+P/3//f/9v/7/////f/7//z/
//8AAAMADQATABUAEgAQABEADQABAOj/zv+5/6j/pP+m/6r/tP/D/9P/2P/a/9j/zv/E
/7//v//C/8z/2v/m/+//+P///wQACAAKAAgACAAIAAgACAAJAAgACQAMAAsACwALAAcA
BgAGAAcACgAKAAsACwAJAAkACAAIAAcACQAKAAoADQAMAAwADAAKAAkACgALAAsADAAM
AAwADAAMAAoACgALAAsADAALAA0ADAANAA4ADQAMAAsADAAQABEAEQAQABAADwAPABAA
DgAOAA8AEAATABQAEwAUABMAEgASABIAFQAWABkAFwAVABUAFQAVABQAFgAVABUAGAAY
ABYAFwATABIAEgARABIAEwATABIADgANAA0ADAALAAsACgAJAAoACAAGAAYABAADAAIA
AQACAAMABAAEAAMAAgABAAEAAAAAAAAAAAADAAQAAgADAAAA///+////AQACAAIAAgAA
AAAAAAAAAP//AgABAAEABAACAAEAAgABAAAAAQADAAUABQAFAAQAAQAAAAAAAQABAAMA
AgACAAUABAADAAIAAQAAAAIAAwAFAAUABwAEAAQABAADAAMAAwAEAAMAAwAGAAUABQAF
AAIAAQACAAQABgAHAAcABQAEAAQABAAFAAUABgAFAAQABwAHAAYABQAEAAMABQAFAAcA
CAAIAAYABQADAAMAAwADAAQAAwACAAUABQAFAAQAAgABAAMABQAFAAUABQADAAMAAgAC
AAIAAQACAAEAAAACAAEAAwADAAEAAAACAAIABAAFAAUAAwAEAAMAAQABAAEAAgABAAAA
AQACAAMAAwD///7///8BAAQABAACAAIAAwABAP////8AAAEAAAAAAAEAAgABAAEA///+
//7///8BAAIAAgAAAAAAAAD///////8BAAAA//8CAAEAAQACAP///v////////8BAAEA
AQABAAAAAAD+//7/AAAAAAEAAgABAAIAAgD///z//v/+//7//v8BAAIAAwAEAAEAAAD/
//7/AAACAAUACQAIAAsADAAIAAcABgAFAAUABgAHAAgABwAEAAEA///7//r/+v/7//v/
+P/3//b/9f/1//X/9P/0//b/+f/6//v/+P/3//b/9f/4//n//P8AAP3//P/7//n/+v/5
//j/+P/7//7/AAABAP7//f/7//n//P/+////AgD///7//f/8//7//f/8//z//v8BAAMA
BAABAP///v/8//7///8AAAIABAADAAEA/f/9//7/AwAKABEAFwAbAB0AGgASAA0ADQAL
AP7/6P/P/7z/rv+m/6T/qP+7/8//4P/u//L/6v/a/8v/wf/A/8j/2P/o//f/AAAFAAgA
CAAEAAcACAAJAAoADAAPABAAEwAQAA0ACwAJAAsADAAOABEADwAOAA4ADQANAA0ADAAM
AA4AEQATABQAEwAQAA4ADAAOAA8AEgAVABIAEgARABAADgAOAAwADAAOAA8AEQARABAA
DgAOAA4AEQASABMAFgAVABUAFAASABIAEQARABIAFQAWABgAGgAYABYAEgAQABIAFAAX
ABoAGQAaAB0AGwAXABcAFwAXABoAHgAfACEAHwAcABcAFQAXABgAGgAbABoAGQAXABQA
EAAPAA8ADgAPABEAEgATABAADAAIAAYABwAJAAsADQAKAAkACAAGAAMAAgABAAEAAgAE
AAYACAAFAAQAAAD//wAAAQACAAUABAAEAAMAAgAAAAAAAAAAAAIABgAGAAcABgACAP//
/v///wAAAwAHAAQAAwACAAAA/v/+////AQAEAAcABwAIAAcABAABAP7///8AAAQABwAG
AAUABgACAAEAAgACAAMABgAIAAgACQAGAAMAAQD//wIAAwAGAAoACQAJAAgABQAFAAQA
AwADAAYACAAIAAgABwAFAAIA//8AAAEABQAHAAYABgAFAAIAAwABAAEAAQAEAAYABgAG
AAMAAQD///z//v///wMABwAGAAUABAABAAEAAAAAAAAAAgAEAAQABAADAP///v/7//3/
/v8CAAQAAwADAAIA//8AAP///f/9/wAAAgACAAIAAAD+//z/+f/7//z///8DAAMAAgD/
//7//f/7//n/+f/9//////8AAP3//P/5//f/+P/6//3/AQAAAAAA///8//r/+v/5//n/
/P/////////+//v/+f/4//n/+v/9/////v////7//f/7//r/+v/4//z//v/+/////P/5
//j/9v/7//z//v/+//7//v/9//z/+//7////AQAFAAcABAADAAIAAQAAAP///v/9//7/
///+//7/+v/1//P/8v/z//H/8f/x//H/8f/x//D/7v/v//H/8f/y//P/9P/1//T/8//y
//P/+P/4//j/+P/3//b/9f/0//L/9P/2//f/+P/5//r/+v/2//X/9f/0//f/+P/5//r/
+v/6//n/+P/2//f/+f/6//z//P/7//v/+P/3//f/9//6//r/+//7//3//f/8//3/AgAJ
AA8AFQAVABIADgALAAkA+//k/8z/u/+u/6z/rP+w/7z/y//V/9z/4P/a/9D/yv/D/7//
xP/Q/9z/6P/x//j/AQAGAAYABgAEAAQABAAEAAUABwAHAAkACwAJAAgABwAEAAQABQAH
AAoACgALAAsABwAHAAYABgAHAAkACgAKAAsACgAKAAoACAAHAAgACQALAAwADAAMAAgA
CAAGAAYACgALAA0ADQAOAAwADAAMAAsACgAJAAoADgAPAA8ADgAMAAsACwAMAAsADAAO
ABAAEgASABAAEAAOAA4ADwAQABMAFAAXABUAEQARABEAEQARABQAFAAVABYAFgAUABUA
EQAQABAADwAQABEAEQAQAAwACwALAAoACAAJAAkACQAKAAgABgAGAAQAAwACAAEAAgAD
AAQABAAAAP7//P/7//3//v///wAAAgACAP/////8//v/+v/7//z//v///wAA/P/8//z/
/P/6//7//v///wAA/v/9//7/+//6//v//f/+////AAAAAP3//P/8//3//P//////AAAC
AAAA/v/8//v/+v/8//3//v///wIAAAD8//z/+//7//z//v/+////AAD////////8//v/
/P/+////AQACAAEA///+//3//f/+/wAAAAAAAAEAAQAAAP///v/9//////8AAAIAAwAC
AP///f/9//3//P/+//7//v/////////+//z/+//9////AQABAAEA///9//z//P/8//3/
/v/9//z////9//7//f/7//r//P/8//z//f/9//v//P/7//n/+f/7//z/+//6//z//P/8
//v/+f/4//n/+//+//7//P/8//v/+f/3//f/9//5//n/+v/8//z/+v/5//b/9v/3//n/
+//8//z/+v/4//j/9//3//j/+//7//v//f/7//r/+v/3//b/9//3//j/+//8//3/+f/4
//j/9v/2//j/+P/5//r/+f/6//r/9f/0//X/9v/3//j/+v/6//r/+v/5//j/9//3//r/
/f8CAAUAAAD///7//f/////////////////9//z/+P/z//H/8P/x/+//7//v/+3/7f/t
/+z/7v/v//H/8f/x//H/8f/x//D/7//u/+//8//0//X/9v/0//L/8P/u//D/8v/0//X/
9//3//f/9v/0//P/8//y//f/+P/5//r/+f/4//b/9P/2//f/+f/6//r/+v/5//n/9v/1
//X/9f/3//j/+v/7//n/9//4//v/AAAHAA0AFwAZABIADgANAAkA/f/o/9L/vf+w/6j/
pP+o/7L/wf/P/9j/3P/a/9D/xP+7/7f/vP/G/9b/5P/v//b///8EAAQABAACAAIAAgAC
AAUABwAHAAkACQAHAAYABQACAAIAAwAFAAgACAAJAAkABgAFAAMAAgAEAAcACQAKAAoA
CAAHAAYABQAFAAcACQALAAwADAAMAAgACAAGAAYACAAJAAsACwAMAAoACgAKAAkACAAH
AAgADAANAA0ADAAIAAcABwAIAAoADAAPABIAEQAQAA0ADAAMAAwADQAOABAAEgAWABUA
EgARABAADwARABQAFAAVABMAEgAPAA8ADgAOAA8ADwARABEAEAAOAAgABwAHAAYACAAJ
AAkACQAJAAYAAwACAP//////////AQABAAEAAAD7//r/+f/5//v//P/9//7//v/+//v/
+//6//n/+P/5//r//P/9//7/+P/4//j/+P/6//7//v///////P/6//r/+f/4//n/+//9
//3//f/8//n/+P/4//n/+v/9//3//v/+//z/+v/4//b/9v/5//v//P/9/wAA/v/6//r/
+f/5//z//v/+///////9//z/+//5//n/+//+/wAAAQABAP//+//6//n/+f/8//7//v/+
/wAA///9//v/+f/5//z//f///wAAAAD+//v/+f/5//n//P/+//7//v/+//3//P/6//f/
9//6//3//////////f/6//j/9//2//r//P/8//z//v/7//v/+f/3//b/+P/4//n/+//8
//v/+P/3//X/9f/6//z//P/8//v/+v/5//f/9P/0//b/+f/8//z/+v/6//n/9//1//X/
9//5//n/+v/4//j/9v/1//T/9P/1//f/+f/6//r/+P/0//T/8//z//T/9//3//f/9//1
//T/9P/y//L/9P/1//f/+f/5//n/9v/0//P/8P/z//b/9//5//n/9//3//b/8//0//b/
9v/2//b/+P/4//j/+P/2//f/+f/7/wEAAwAAAP///f/7//r/+f/7//v/+f/5//n/+P/1
//H/7//u/+z/6f/s/+3/7v/v/+7/7P/r/+v/7//v/+//7//t/+3/7f/t/+3/7//y//L/
9P/0//P/8v/v/+7/7v/w//T/9f/1//X/9f/0//P/8//z//L/8//y//P/9P/1//b/8//y
//L/8//3//j/+P/4//f/9//2//X/9P/z//P/8v/5//v/+//5//r/+//+/wMADQARABEA
DgAMAAkAAwD1/9z/wP+t/6L/nv+g/6T/sP/D/9H/2v/g/9z/0v/I/8H/vf/A/8z/2P/i
/+3/9P/7/wAABAAGAAMAAgABAAAAAQADAAMABQAGAAUABQAFAAMAAgACAAMABgAGAAcA
BwAFAAUABAAEAAQABQAFAAQABwAGAAYABgADAAMABQAHAAkACgAKAAoACAAIAAYABgAG
AAcACQAJAAkACAAJAAoACQAIAAcACAAMAA0ADQAMAAoACQAJAAoACgAKAAsADAANAA4A
DQAOAA0ADAAMAAwADwAQABMAEQAPAA8ADwAPAA4AEAAPAA8AEgASABAAEQAPAA4ADgAN
AA4ADwAPAA4ACgAJAAkACAAGAAcABwAHAAkABgADAAIAAAD///7//f/+////AAAAAPv/
+v/5//n/9//4//n/+v/9//7//P/9//z/+//6//v//f/+//7//v/4//j/+P/4//j//P/8
//3//v/8//v//P/7//r/+//9//7///8AAAAA/f/8//z//f/9/////v/+/////v/9//z/
+//6//z//f//////AQD+//z//P/7//v//P/+//7///8AAP////////7//f/+/wAAAgAD
AAMAAQABAAAA/////wEAAgABAAAAAQABAAAA///+//3//////wEAAgACAAAA///9//3/
/f/8//7//v/+/wEAAQABAAAA/v/9////AQABAAEAAQD///3//P/8//z//P/+//7//v8A
AP3//f/7//j/+P/7//z//f///wAA///+//3/+//7//z//v/+//7//v/+//7//f/7//r/
+//9//7//v/8//z//f/7//n/+f/5//v/+//8//7//v/8//v/+P/4//n/+//9//7//v/8
//z//P/7//v/+//9//z/+//8//v/+//8//j/+P/6//v/+//9//3//f/7//r/+v/4//j/
+v/8//z//P/8//r/+v/7//3//f8BAAMAAAAAAAAAAAABAP////////3/AAD//////f/3
//b/9v/1//L/8f/w/+//8v/z//P/9P/y//P/8v/x//P/8//z//P/8//z//X/+P/2//b/
9v/1//f/9//3//j/+P/4//f/9f/2//f/9//3//X/9v/2//j/9v/2//b/9v/4//n/+v/8
//v/+//6//j/+f/5//r/+v/5//n/+f/6//b/9//3//n//f8AAAMABAAFAAsAEQARAA4A
DAANAAsA/f/i/8j/s/+o/6b/pv+q/7r/y//X/+D/5P/c/9D/xv/B/73/xP/Q/9z/6P/v
//L/9//6//z/AgADAAQABQAGAAUABQADAAMABgAFAAUABQADAAIAAgADAAQABAAFAAUA
BAAFAAUABgAFAAUABAACAAUABAAEAAQAAQABAAMABQAEAAQAAwACAAIABAAEAAYABgAF
AAUAAwAFAAQABQAGAAUABAADAAQABAAFAAUABAAEAAUABwAKAAkACAAIAAgACQAKAAkA
CgAKAAoACwAMAAwADAAOAAsADAANAA4ADwANAA4ADAALAA4ADgAMAA0ACgAKAAsACwAJ
AAkACAAGAAQABQAHAAgABAADAAEA//8BAAAA//8AAP3//f/9//3//P/7//r/+P/3//j/
+f/7//n/+P/3//b/9//4//b/9//1//X/9f/3//X/9v/2//b/9P/2//j/+v/2//j/9v/1
//f/9v/2//j/9//2//f/+f/3//f/9//2//X/9v/4//v/+v/7//n/+P/7//r/+f/4//b/
9v/5//v/+f/5//v/+P/5//r/+v/7//z//P/6//n/+//7//z//f/7//v//f8AAP/////+
//v/+//8//3////+//7//P/6//3//f/8//v/+f/5//z//f/7//z//P/6//v/+//9////
/P/8//r/+P/7//v/+//6//f/9//6//3//P/7//r/9//3//j/+v/8//z//P/6//j/+//5
//r/+f/2//b/+f/6//j/+f/5//f/+f/5//j/+f/6//r/+P/2//f/+P/5//n/9v/2//j/
+//6//r/+P/4//r/+f/4//n/+f/5//f/9v/5//r/+f/5//b/9v/3//n/+P/4//f/9P/0
//b/9//5//j/+f/3//X/9//3//j/+v/3//b/9//3//X/9//3//f/+P/4//n/+P/2//T/
9P/0//f/+P/5//r/+P/4//n/+//7////AQD+/wAAAAAAAAEA/v/9//z/+f/6//n/+f/3
//H/8P/w/+//6//r/+v/6//u/+//7//w/+//7//t/+v/7v/v//D/8f/v/+//8f/0//L/
8v/y//H/8//z//P/9P/0//T/8//x//P/9f/2//f/9v/2//X/9v/2//b/9v/2//f/9//3
//j/9v/3//f/9v/3//f/+P/4//X/9f/1//b/9P/1//f/+////wIABQAIAAsADQARAA8A
DgAQABEACQD1/9j/wP+t/6T/pP+q/7b/yP/X/9//4P/Y/8r/vv+6/7f/vf/K/9r/6P/y
//X/+P/9/wAABAAIAAgACAAIAAgABwAHAAUABQAIAAcABwAHAAYABgAHAAkACQAIAAgA
BwAHAAkACgAMAAsACwAKAAgACgAKAAsADAAJAAkACwANAAwADAALAAoACgAMAAwADgAM
AAsACwAJAAoACgAMAA4ADQAMAAsADAAMAA0ADQAMAAwADQAPABIAEQAQABAAEAARABIA
EQASABAAEAARABIAEwAUABcAFQAWABcAGAAZABUAFgAUABMAFQAWABUAFwAVABQAFAAT
ABEAEQAQAA4ADAANAA8AEAAOAA0ACwAJAAwACgAIAAgABgAFAAQAAwACAAEAAAD+//7/
/v/+/////P/8//z//P/9//7//P/9//3//f/9/////f/+//7//v/9//7///8AAP7/AAD+
//3////+//7/AAD///7///8BAP////////7//f/+/wAAAwAAAAEA///+/wEAAAD///7/
/v/+/wEAAwACAAEAAgD+//7/AAABAAMAAgACAAAA//8CAAEAAQABAP////8BAAQAAgAD
AAMAAQABAAIAAwAFAAQABAACAAAAAwADAAIAAQD/////AgADAAMABAAEAAIABAADAAQA
BQAEAAQAAgAAAAMAAwADAAIA/////wIABQAEAAMAAgD/////AAACAAQABAAEAAIAAAAD
AAEAAgABAP7//v8BAAIAAAABAAEA//8BAAEAAAABAAAAAAD+//z//f/+///////8//z/
/v8BAAEAAAD9//z/////////AQABAAEA///+/wEAAgABAAEA/v/+////AQAAAAAA///8
//z//v///wEAAAABAP///f8AAP////8AAP7//v8AAAEAAAABAAAA/////wAAAgACAAIA
AgAAAP////8BAAUABAACAAAAAAAAAAAAAwAEAAYACQAJAA0ADwAMAAkACAAHAAcACgAL
AAwACwAIAAUAAwD///3//v8AAAEA///////////9//3//P/8//7/AQACAAMAAgABAAAA
//8AAAEABAAIAAgACAAIAAcABgAFAAQABAAJAAwADgAPAAwACwAJAAcACAAKAAsADgAN
AAwACwAKAAkABwAFAAQABgAJAAsADAALAAkACAAGAAcABwAHAAgACAAHAAUAAQABAAQA
BwAOABcAHwAhAB8AGgAUABMAEQAFAO7/1v/F/7j/sP+u/7L/vv/R/+H/6v/s/+j/3P/O
/8f/xf/K/9j/7P/6/wUADAARABAAEAASABAAEAAQABAAEgAVABYAGQAXABMAEAANAA8A
EAASABUAFAAUABUAFQATABMAEgASABYAGQAbABwAGwAYABYAFAAVABcAGwAfAB0AHgAe
AB4AGgAaABgAGAAcAB0AHwAfABsAGAAXABYAGAAYABgAGgAcAB0AHQAcABgAFwAXABgA
GgAcAB8AIgAfAB4AGwAaABsAHAAeACAAHwAgACMAIQAfAB8AHwAfACIAJgAnACkAJwAm
ACMAIwAjACQAJgAnACYAJQAjACAAGgAZABkAGAAaABsAGwAbABgAFAAQAA4AEAARABIA
EwASABEAEAAOAAsACgAJAAkACgAMAA4AEAAPAA4ACgAJAAoACwAMAA8ADQAOAA4ADgAK
AAoACgAKAAsAEAARABMAEgAOAAsACgALAAwADwATABEAEQARABAADQAMAAwADQAPABMA
FAAWABUAEgAPAAwADQAOABIAFQAUABMAFAAQABAAEAAPAA8AFQAYABkAGwAYABUAEwAR
ABIAEwAWABoAGAAZABkAFwAXABYAFQAVABoAHAAcABwAGwAZABYAEwAWABcAGwAdAB0A
HgAeABwAGQAXABcAFwAaABwAHAAcABwAGwAaABgAGQAZABwAHwAeAB0AHAAZABkAGAAY
ABgAHAAeAB4AHgAcABkAGQAXABcAGAAcAB4AHgAfAB8AHQAaABkAFwAXABsAHgAfACAA
HgAcABoAFwAZABoAHQAhACEAIAAdABwAGwAZABcAFwAcAB8AIAAiAB8AHgAbABkAGwAc
AB4AIQAfACAAIAAeABwAHAAbABsAHQAhACIAIwAiAB8AHQAcABsAHAAfACEAHwAhACEA
IQAdABwAHAAaACQAKAAoACUAIgAfAB4AHQAcACAAIgAlACkAKgAtAC4AKgArACoAKQAp
ACoAKwAsACsAKQAlACIAHQAbABwAHgAfABwAGwAaABkAGQAZABgAGAAbAB0AHQAdABwA
GwAaABkAHAAdACAAJAAhACAAHwAdAB0AHQAdAB4AIgAkACUAJQAiACEAHwAdACAAIgAj
ACYAJQAkACMAIgAkACMAIgAiACUAJwAoACgAJwAlACQAIgAkACUAJgAoACgAJwAlACMA
JQAqAC0ANAA7AD0AQQBDAD4AOAA3ADkANQAkAA4A9f/i/9b/zv/K/9L/5//9/woAFgAc
ABQABAD3/+v/7P/0/wIAFAAjACwAMQAyADIAMAAzADQANQA2ADgAOwA8AD8APAA5ADcA
NQA3ADgAOgA9AD0APAA8ADsAOwA7ADoAOgA5ADsAPAA8AC8AIgAWAAoABgAFAAYABwAD
AAAA/P/4//X/9P/x//D/8P/x//P/8//v/+z/6//q/+3/7v/v//L/8P/v/+3/6v/p/+n/
6v/s/+3/7v/w//L/8P/u/+r/6P/q/+z/7//y/+//7v/v/+v/6//r/+v/6//s//D/8f/z
//D/7v/q/+n/6//s/+7/7//s/+v/6f/m/+T/4//j/+L/5P/l/+X/5f/i/97/2v/Y/9r/
2//c/93/2//Z/9f/1P/S/9L/0v/T/9X/1v/X/9j/1v/U/8//zf/Q/9H/0v/V/9L/0v/R
/9D/z//Q/9H/0v/U/9j/2P/Z/9f/0v/O/8z/zv/Q/9T/2f/X/9X/0//Q/87/zv/P/9H/
0P/T/9P/1P/S/9D/zv/M/8//0P/U/9f/1v/V/9b/0v/S/9L/0f/R/9T/1v/W/9f/1P/R
/8//zf/Q/9H/1P/Y/9X/1f/U/9H/0P/Q/9D/0f/S/9T/1P/U/9P/0f/O/8v/zv/P/9P/
1f/S/9L/0f/O/8//zf/N/83/0P/S/9L/0v/R/8//zf/K/8z/zf/R/9X/0//R/8//y//L
/8r/yv/K/87/0P/Q/9D/z//L/8r/x//J/8r/zv/Q/8//z//O/8v/zP/L/8n/yf/M/87/
zv/O/8z/yv/I/8X/xv/I/8z/0f/Q/87/yv/I/8j/x//G/8f/yf/L/8v/zP/J/8j/xf/D
/8X/xv/I/8v/yP/I/8f/xP/D/8T/xP/F/8b/yf/J/8n/yP/F/8P/wv/D/8T/x//J/8b/
x//G/8X/wf/C/8L/xv/I/8b/xv/G/8b/xf/E/8T/xf/I/83/0P/O/8v/yv/J/8n/y//L
/8v/yf/L/8n/yP/F/7//vv++/73/vf+9/73/vf+6/7n/t/+2/7j/u/+8/73/vf+9/73/
vf+8/7v/vP++/7//wP/B/8H/v/+9/7v/uv++/8D/wf/B/8P/w//C/8H/wP/A/7//wP/B
/8L/w//E/8P/wf+//77/wf/D/8T/xP/E/8P/w//C/7//v/+//8D/xP/F/8X/xf/D/8L/
w//I/83/0//b/9//3P/Y/9f/0//L/7r/ov+L/3z/eP90/3T/ev+H/5P/nP+m/6T/nP+W
/43/hf+E/4z/mv+o/7f/wP/F/8r/zv/O/83/zP/L/8r/zf/P/8//0f/R/8//zv/N/8r/
yv/L/83/0P/Q/9H/0f/P/8//zv/O/83/z//Q/9D/0f/Q/9D/0P/O/83/zv/P/9H/0v/S
/9L/zv/O/8z/zP/M/83/z//P/9H/0P/R/9L/z//O/83/zv/S/9P/0//S/9D/z//P/9D/
z//Q/w==
         </WaveFormData>
      </LeadData>
      <LeadData>
         <LeadByteCountTotal>10000</LeadByteCountTotal>
         <LeadTimeOffset>0</LeadTimeOffset>
         <LeadSampleCountTotal>5000</LeadSampleCountTotal>
         <LeadAmplitudeUnitsPerBit>4.88</LeadAmplitudeUnitsPerBit>
         <LeadAmplitudeUnits>��V</LeadAmplitudeUnits>
         <LeadHighLimit>2147483647</LeadHighLimit>
         <LeadLowLimit>268435456</LeadLowLimit>
         <LeadID>V2</LeadID>
         <LeadOffsetFirstSample>0</LeadOffsetFirstSample>
         <FirstSampleBaseline>0</FirstSampleBaseline>
         <LeadSampleSize>2</LeadSampleSize>
         <LeadOff>FALSE</LeadOff>
         <BaselineSway>TRUE</BaselineSway>
         <ExcessiveACNoise>FALSE</ExcessiveACNoise>
         <MuscleNoise>FALSE</MuscleNoise>
         <LeadDataCRC32>958837305</LeadDataCRC32>
         <WaveFormData>
7v/u/+7/7v/t/+z/6//q/+3/7v/v//D/7v/u/+7/7v/u/+7/7v/u//H/8v/z//T/8//y
//H/8P/y//L/8v/y//L/8v/y//L/8P/w//D/8P/y//L/8v/y//H/8P/v/+7/8P/w//D/
8P/u/+7/7v/u/+z/7P/s/+z/7v/u/+7/7v/r/+r/6f/o/+r/6v/q/+r/6f/o/+f/5v/m
/+b/5v/m/+b/5v/m/+b/5f/k/+P/4v/k/+T/5P/k/+L/4v/i/+L/4v/i/+L/4v/i/+L/
4v/i/+H/4P/f/97/3//g/+H/4v/g/+D/4P/g/97/3v/e/97/4P/g/+D/4P/e/97/3v/e
/+D/4P/g/+D/3v/e/97/3v/e/97/3v/e/+D/4P/g/+D/3v/e/97/3//i/+b/6f/s/+7/
7//v/+z/7P/s/+3/7v/v/+//8P/w/+z/6v/n/+T/4v/d/9v/2P/X/9f/1v/W/9X/1f/W
/9b/2f/Z/9r/2v/X/9f/1//W/9b/1v/W/9b/1P/U/9P/0//V/9X/1f/X/9f/1//Y/9j/
1v/W/9X/1f/W/9n/2//c/9z/2//a/9j/2P/Y/9j/2P/a/9v/3P/c/9n/2P/Y/9j/2v/b
/9z/3P/a/9n/2f/W/9b/3v/m//P/CAAhADgAUgByAJsAxADYAMsAoABtAE4AQgAuAP3/
xP+O/1P/IP8E//T+7P7x/gf/H/84/1n/f/+e/7X/yf/Z/97/5P/r/+7/8P/z//T/+P/6
//v//f/8//3//f/9////AAACAAQAAgADAAQABAACAAIAAgADAAUABgAIAAoACQAJAAgA
BwAIAAkADAAPABAAEgATABMAFAATABIAEQAVABgAGwAeAB4AHgAgAB8AIAAiACUAKQAo
ACsALQAuAC4AMAAxADIANgA6AD8AQwBEAEYASABKAE4AUQBVAFgAWgBfAGIAZgBnAGoA
bgBwAHQAegB9AIIAhACGAIgAiQCMAI4AkACSAJIAlACUAJUAkwCRAJAAjwCQAJEAkACQ
AIsAhwCDAH0AeQB1AHIAbgBoAGMAXQBWAFAASAA/ADgAMgAsACcAIwAdABcAEAAIAAQA
AAD8//r/+P/1//H/7v/s/+n/5v/l/+T/5P/l/+b/4//f/93/3P/c/9z/3P/d/93/3v/e
/97/2//a/9r/2f/a/9v/3P/e/93/3P/b/9r/3P/c/9z/3P/a/9v/3f/d/9z/3P/b/9v/
3v/e/9//4f/g/9//3v/d/97/3v/f/+D/3v/h/+H/4f/f/9//3f/d/+D/4v/j/+X/5P/i
/+H/4P/h/+H/4v/j/+P/5P/k/+T/4v/g/+D/3//h/+H/4v/j/+L/4f/f/93/3P/d/97/
3//f/9//4P/g/93/3P/b/9r/2//c/97/4P/d/9v/2f/X/9f/1//Y/9n/2f/a/9r/2P/X
/9b/1f/U/9T/0//U/9b/1f/U/9P/0v/S/9L/0P/Q/9H/0f/R/9D/zv/O/83/zf/O/8//
0P/S/9H/z//O/8//z//P/87/zv/O/87/z//P/8z/zP/M/8z/zv/O/8//0f/O/83/zf/M
/87/zv/O/8v/y//N/83/zf/L/8v/y//K/8v/zP/N/8//zP/M/8v/y//L/8z/zv/O/87/
zv/N/8z/y//K/8z/zP/M/8z/zf/O/8//0f/R/9T/1v/Y/97/3//f/9z/2v/a/9v/3P/d
/93/3v/e/93/3P/a/9j/0f/L/8j/xP/D/8X/xv/I/8X/xf/G/8b/x//H/8j/yP/J/8n/
yf/I/8X/xP/D/8L/xf/G/8b/x//G/8X/xP/F/8f/x//I/8j/yv/K/8n/yf/I/8n/yf/I
/8v/y//L/8r/yv/K/8r/yv/K/8v/zP/M/8v/yv/K/8r/yP/J/8r/yv/M/83/zf/M/8z/
zv/S/9//8v8NACYAQABiAI0AtgDMAMEAmABlAEIAOAAmAPf/vv+K/0//Fv/0/uL+1v7b
/vX+D/8o/0f/a/+M/6P/t//H/9L/3P/j/+b/6P/r/+z/7P/u/+//8f/1//f/+P/5//f/
+P/6//z//f///wEAAgAEAAQABAAFAAcACAAKAAwADwATABYAGQAbABsAHQAfACIAJAAl
ACUAKQApACkAKQAsAC4AMAAyADQANgA6ADsAPQA+AEAAQwBFAEkATABOAE4AUABRAFIA
VABWAFkAWwBfAGIAZQBoAGgAawBvAHIAdgB9AIIAiACMAJAAlQCYAJoAngCfAKIApQCo
AKsArQCrAKwArQCuAK4AsACwALEArwCtAKwAqwCqAKkApgCkAKQAoQCeAJkAkgCNAIkA
hACBAH0AeAByAG0AZgBeAFgAUQBKAEQAPwA6ADUALwAoACEAHAAXABQAEgAPAAsACAAE
AAEA/v/9//n/+P/4//j/+P/1//T/9P/x//D/7//v//H/8v/y//L/7//u/+7/7f/s/+v/
6v/q/+r/6v/q/+r/5//m/+X/5P/k/+X/5//n/+T/5P/j/+P/5P/k/+X/5//n/+f/5//n
/+X/5P/k/+T/5v/p/+n/6f/n/+f/5f/l/+X/5v/m/+f/6P/o/+n/6v/p/+f/5v/l/+n/
6v/q/+r/6P/m/+b/5f/l/+X/5v/n/+n/6f/o/+f/5f/l/+X/5f/l/+X/5v/m/+X/5P/j
/+L/4v/i/+P/5P/m/+X/5P/j/+L/4f/h/+H/4//k/+T/4v/g/+D/4P/g/9//3f/d/97/
4P/g/+D/4P/f/97/2//a/9z/3f/e/97/3P/c/9v/2//b/9v/2//c/97/3f/d/9//2//b
/9r/2v/b/9z/3v/f/9z/3P/c/9z/2//a/9r/2//d/93/3v/e/9z/3P/c/9n/2//d/93/
3f/d/93/3f/c/9z/3P/c/93/3f/e/97/3//b/9r/2v/a/9r/2v/b/9z/3f/e/9z/3P/c
/9z/3v/h/+X/6P/p/+z/7P/r/+r/6v/q/+v/7v/v/+//8P/u/+3/7P/q/+j/5P/f/93/
2v/X/9f/1v/Y/9f/1//Y/9j/2f/Z/9r/2f/X/9b/1f/X/9j/2f/a/9n/2P/X/9X/1f/V
/9X/1f/Z/9n/2f/a/9j/2P/Y/9f/2f/Z/9v/3P/b/9v/2v/Z/9n/2v/b/9z/3v/e/9//
4P/f/93/2//a/9v/3P/e/+D/4P/e/9//3f/c/97/4P/m//H/AgAXACwAQgBcAH8AqgDQ
ANkAwgCVAGYATgBEACMA7v+8/4v/Uv8m/w7//v75/gP/Ff8u/0n/a/+Q/63/wf/T/+D/
5v/r//P/9v/6//z/AAACAAMABQAEAAUABQAFAAYACAALAA4ADQANAA0ADAAMAAwADAAN
AA8AEAASABQAEgATABMAEwAUABUAGAAbABoAHAAdAB0AHQAdAB0AHQAiACQAJgAoACgA
KAAqACkAKgAsAC8AMwAyADUANwA4ADoAPAA9AD4AQwBGAEoATQBMAE4AUABSAFUAWQBe
AGIAZABpAGwAcABxAHQAeAB6AH4AhACHAIwAjgCQAJIAkwCVAJgAmwCeAJ4AoACgAKEA
oQCfAJ4AnQCeAJ8AngCeAJsAlwCTAI0AigCHAIUAggB6AHUAbwBoAGMAXABUAE4ASABC
AD0AOQAxACsAJAAcABoAFgASABAADAAJAAUAAgACAP///P/7//v/+v/6//r/9//z//H/
8P/w//D/8P/x/+//8P/w//D/7f/s/+z/6//s/+3/7v/w/+//7v/t/+z/7v/u/+7/7v/u
/+//8f/x//D/8P/v/+//8v/y//P/9f/0//P/8v/x//T/9P/1//b/9f/3//b/9f/z//P/
8f/x//L/9P/1//f/9v/0//P/8v/z//P/9P/1//X/9v/2//b/9v/0//T/8//0//X/9//5
//b/9f/z//H/8v/z//T/9f/1//X/9v/2//P/8v/x//D/8v/y//P/9P/z//H/7//t/+3/
7f/u/+//7f/u/+7/7P/s/+z/7P/s/+z/6//s/+7/7f/s/+v/6v/s/+z/6v/q/+n/6f/p
/+j/6P/o/+f/5//p/+n/6f/q/+n/5//m/+f/5v/n/+f/6P/m/+b/5//n/+b/5v/m/+b/
5v/m/+f/6f/o/+f/5//m/+j/6P/o/+X/5f/n/+f/5//l/+X/5f/k/+X/5v/n/+n/5v/m
/+X/5f/n/+j/6v/q/+r/6v/p/+n/6v/s//D/8v/2//f/9f/y//L/8v/z//T/9f/1//j/
+P/3//b/8//w/+v/5f/k/+L/4P/h/+D/4P/f/9//4P/g/+H/4f/k/+T/4//j/+H/4P/g
/+D/4P/g/+D/4P/f/9//3//f/9//4f/h/+H/5P/k/+T/5P/h/+H/4f/j/+b/5v/n/+f/
5f/k/+T/5P/k/+T/5P/l/+j/6P/n/+b/5P/k/+T/5f/m/+b/5v/n/+n/6P/o/+r/8v8B
ABgALwBIAGQAhgCvANYA4gDNAKQAdQBcAFYAPgANANT/mv9d/yz/FP8G/wL/Df8j/zv/
Uv9v/5H/rv/F/9f/5//y//j//f8AAAIABQAGAAYACAAJAAsADgAPAA8ADwAOAA4ADwAQ
ABEAEwAVABYAFAAUABQAFQAWABYAFwAYABkAGwAcAB0AGwAbAB0AHwAgACIAIwAjACMA
IwAjACMAKAAqACwALgAvADAAMwAzADEAMgA0ADcAOQA9AEAAQgBCAEQARQBGAEkATABQ
AFMAVQBYAFsAXgBeAGEAZQBoAGsAcQB1AHoAfAB+AIEAggCHAIwAjgCSAJUAmACbAJ0A
nACeAKAAogCmAKgAqACpAKcApQCkAKMAowCjAKEAoACeAJsAmACTAIwAhwCDAH4AeQB1
AHAAagBkAFwAUwBMAEcAQAA6ADUAMAArACUAHgAYABQAEAAOAA4ACwAHAAQAAgD///z/
+//5//j/+P/4//j/9f/0//T/8//y//H/8f/z//T/9P/0//H/8P/w/+//7//v/+//8P/y
//L/8v/y//D/8P/w//D/8v/z//X/9f/y//L/8f/x//L/8v/z//X/9f/1//X/9f/z//L/
8v/y//P/9//4//n/+P/3//T/8//1//b/9v/3//n/+P/4//j/9v/1//X/9f/5//r/+v/6
//j/9v/2//X/9f/1//b/9//5//n/+P/3//P/8//z//P/9f/1//b/9v/z//L/8f/w//D/
8P/x//L/9P/z//L/8f/u/+3/7f/t/+3/7v/u/+z/6v/q/+r/6v/r/+n/6f/q/+z/7P/s
/+z/6//q/+f/5v/o/+n/6v/q/+n/6P/m/+X/5//n/+f/6P/o/+f/5//p/+X/5f/k/+T/
5f/m/+j/6f/n/+b/5f/k/+X/5P/k/+X/5f/l/+b/5v/k/+T/5P/h/+L/5f/m/+f/5v/l
/+T/4v/i/+L/4v/j/+P/5P/k/+X/4f/g/+H/4v/j/+T/5P/k/+T/5P/i/+P/5f/o/+z/
7v/y//P/8//w//D/8P/x//L/8//z//b/9v/1//T/8v/w/+z/5//l/+L/3//f/93/3P/a
/9n/3P/c/93/3f/g/+D/3//f/97/3P/b/9r/3P/c/9z/3P/Z/9n/2f/Z/9n/2//b/9v/
3v/e/97/3v/c/9v/2v/b/93/3v/g/+H/4P/e/93/3P/e/97/3v/f/+D/4P/f/97/3P/c
/9z/3f/g/+D/4P/h/+H/3v/c/+D/6P/z/wYAIQA8AFQAcgCbAMYA3ADTAK4AfwBcAE4A
OgALANT/nP9h/yr/CP/0/ur+7/4D/x3/Nv9V/3v/nP+1/8n/2//k/+r/8f/0//b/+f/6
//z//v///wEAAgADAAMAAwADAAQABgAIAAoACwAMAAwACwAKAAkACQALAAwADgAQABAA
EQARABEAEQARABMAFQAYABoAGwAbABsAGwAbABsAIAAiACQAJgAlACYAKQApACkAKgAs
AC8AMgA1ADcAOAA5ADoAOgA6AD4AQgBHAEsATABOAFAAUgBUAFcAWwBeAGEAZwBrAHAA
cgB0AHcAeAB8AIIAhQCKAIsAjgCRAJMAlACWAJgAmgCeAKAAoAChAJ8AnQCcAJsAnACd
AJwAnACYAJUAkgCNAIoAhQCBAHwAeABzAG0AZgBgAFgATwBIAEMAPAA2ADEAKgAlAB8A
GAAUABAADAAKAAgABQABAP7/+//3//P/8f/w//D/8f/y//H/7f/r/+r/6f/o/+f/5//p
/+r/6v/q/+f/5v/m/+X/5v/n/+j/6v/o/+j/6P/o/+b/5v/m/+b/6P/p/+v/6//o/+j/
5//n/+r/6v/r/+3/6//r/+v/6//r/+r/6v/q/+z/7//v/+//7v/t/+r/6f/q/+z/7f/v
/+//7v/u/+7/7P/r/+v/6//v//D/8P/w/+//7P/r/+n/6v/r/+3/7//t/+3/7P/r/+n/
6f/p/+n/6//r/+z/7P/p/+j/5//m/+b/5v/n/+j/5v/l/+T/4//i/+H/4f/h/+L/5P/l
/+T/4//i/+H/4P/g/9//4P/i/+H/4P/f/97/3v/e/9z/3P/e/9//4P/g/93/3P/a/9n/
2v/b/9z/3v/c/9v/2//d/9v/2//a/9r/3P/c/93/3f/b/9r/2f/Y/9j/2P/Z/9v/2f/Z
/9r/2v/Y/9j/2P/V/9b/2f/a/9v/2v/Z/9j/1v/X/9j/2f/b/9n/2v/a/9v/1//Y/9j/
2P/Y/9j/2v/a/9r/2//d/+D/4v/k/+r/6//r/+j/5v/m/+f/6P/p/+n/6v/q/+v/6v/o
/+b/4f/b/9j/1P/S/9P/0//U/9H/0f/S/9L/0//T/9T/1P/R/9H/0f/Q/9D/0P/Q/9D/
0v/S/9H/0f/Q/8//zv/P/9D/0f/T/9T/1P/U/9P/0//R/9P/1P/U/9f/1//X/9b/1P/U
/9T/1P/U/9X/1v/W/9f/1v/W/9b/1P/V/9b/1v/a/9n/2f/W/9b/2v/i//H/BgAfADgA
UgByAJ0AxADUAL8AlgBpAEwARAAqAPX/wP+M/0//HP/+/u7+5v7v/gP/G/82/1X/ef+Y
/63/wf/T/97/5v/t//H/8v/0//T/9v/4//n/+//8//3//f/9//3//v8AAAIAAgADAAQA
BAAEAAQABAAFAAYABgAHAAgACgALAAsACwAJAAkACwANAA8AEgAUABUAFQAVABUAFQAY
ABoAHAAeAB8AIAAjACMAIQAiACQAJwApAC0AMAAyADMANAA0ADQANwA6AD4AQQBFAEgA
SwBOAE8AUQBUAFYAWgBfAGIAZgBnAGoAbgBwAHUAegB8AIAAgwCGAIkAiwCKAIwAjgCQ
AJQAlgCWAJcAlwCVAJQAkwCTAJMAkQCQAJAAjQCKAIUAfgB5AHUAcABrAGcAYgBcAFUA
TgBGAEAAOwA0AC4AKQAkAB8AGQASAAwACAAEAAIAAAD9//n/9v/0//H/7v/t/+v/6v/q
/+r/6v/n/+b/5v/l/+T/4//j/+X/5v/m/+b/4//i/+L/4f/j/+P/4//k/+T/5P/k/+T/
4//i/+H/4P/h/+P/5v/n/+T/5P/j/+P/5v/m/+f/6f/p/+n/6f/p/+f/5v/m/+b/6P/r
/+v/6//p/+n/5//n/+n/6v/q/+v/7f/s/+z/7P/r/+n/6P/n/+v/7P/s/+z/6v/o/+j/
5//p/+n/6v/r/+3/7f/s/+v/5//n/+f/5//p/+n/6v/q/+j/5v/k/+L/5P/k/+X/5v/o
/+f/5v/l/+L/4f/h/+H/4//k/+T/4v/g/+D/4P/g/+H/3//f/+D/4v/i/+L/4v/h/+D/
3f/c/97/3//g/+D/3v/e/93/3f/d/93/3f/e/97/3f/d/9//3f/d/9z/3P/e/97/3//f
/9z/3P/c/9z/3f/c/9z/3f/d/93/3v/e/9z/3P/c/9n/2v/d/97/3//e/93/3P/a/9r/
3P/e/97/3v/e/97/3//h/+L/5P/o/+n/6f/p/+r/6//t/+3/7f/s/+z/7f/t/+3/7P/q
/+b/4f/f/9z/2f/Z/9j/2v/Z/9n/2v/X/9f/1v/W/9f/1//Y/9n/2P/Y/9j/2P/W/9b/
1v/V/9f/1//X/9f/2P/X/9b/1v/X/9j/2f/Z/9n/2f/b/9z/2v/b/9v/2//b/9z/3f/e
/93/3P/c/9z/3f/d/93/3v/c/9z/3f/e/9z/3v/d/9//4P/i/+b/7v/5/w4AJwBAAFwA
gACrANIA4ADJAJwAbwBUAE4ANAABAMz/lv9b/yz/EP/+/vz+Bf8Z/zP/Tv9p/4n/pv+7
/8v/2//k/+r/8//4//r//f/+////AAAAAAEAAwAFAAYABwAFAAYACAAKAAoACwAMAAwA
DAAMAAwADQAMAAwADQAOAA8AEQASABMAEwATABUAFwAWABgAGQAZABwAHQAeAB8AHwAg
ACEAIgAlACYAKQApACkAKgAsAC8ALgAxADMANAA4ADoAOwA8AD0AQABEAEcASwBOAFEA
VABWAFkAXQBgAGAAZQBoAGwAcAB0AHkAfAB+AIIAgwCGAIsAjgCRAJMAkgCUAJYAmACa
AJwAnACdAJ8AnQCcAJsAmgCZAJYAlACUAJEAjgCJAIQAfwB7AHYAcABrAGUAXgBbAFQA
TABGAD0ANgAwACsAJwAjAB4AGAAUABAADAAKAAgABQABAP7//f/7//n/+f/2//T/8//y
//P/8f/x//L/7//u/+3/7f/t/+7/7v/u/+//7v/u/+3/6//r/+v/7P/u/+7/7v/u/+7/
7v/u/+7/7v/v//H/8f/y//L/8f/x//D/8P/x//P/9f/1//X/9f/1//T/9P/0//L/9f/1
//X/9v/3//b/9//1//b/9v/3//n/+P/4//j/9v/1//X/9f/3//j/+P/4//n/+P/5//n/
+P/3//f/9//4//n/+f/5//X/9f/1//X/8//z//T/9P/0//T/9P/0//P/8v/y//L/9P/z
//L/8f/w/+//7//v/+//8P/w/+7/8P/w//D/8P/t/+v/6//s/+7/7v/u/+7/7P/s/+r/
6v/r/+v/6//q/+z/7P/r/+v/6f/p/+n/6v/s/+v/6//t/+n/6f/o/+j/6P/o/+n/6f/q
/+r/6v/q/+f/5v/m/+f/6P/p/+v/7P/q/+r/6v/n/+X/5//n/+f/6P/p/+r/6v/m/+b/
5v/o/+r/6v/q/+r/6f/r/+7/8P/y//b/9//3//f/+P/5//v/+f/5//j/+P/5//n/+f/4
//X/8P/q/+f/5P/h/+H/4P/h/+H/4v/k/+P/4//i/+L/5P/j/+P/4//g/+D/4P/g/+D/
4P/g/9//4f/h/+H/4f/i/+H/4P/g/+H/4v/j/+P/4f/h/+P/5P/k/+X/5f/l/+b/5v/m
/+b/5P/k/+X/5v/o/+f/5v/m/+T/5P/l/+b/5P/k/+f/6f/q/+z/8v/8/wsAIgA5AFQA
dACeAMsA5gDiAL0AjABjAFQARgAeAOn/tP94/z3/Fv/+/vL+9v4L/yX/Qf9g/4X/pf+8
/83/2//n//D/+P8BAAUABgAIAAgABwAIAAgACQAMAA0ADQANAAsADAAOABAADgAPABAA
EAATABQAFQAXABcAFgAWABYAFwAZABoAGwAbABsAHQAfAB4AIAAhACEAJAAlACYAJwAp
ACoAKwAsAC8AMAAzADMAMwA0ADYAOQA6AD0APwBAAEQARgBHAEgASgBMAE8AUQBVAFgA
WwBeAGAAYwBnAGoAbABxAHQAeAB9AIAAhACGAIcAjACOAJIAlwCaAJ0AnwCgAKIApACm
AKYAqACoAKkAqwCpAKgApwCmAKUAogCgAKAAnQCaAJUAkACLAIcAggB6AHUAbwBoAGMA
XABUAE4ARgA+ADcAMQAuACkAIwAcABgAFAAQAA4ACgAHAAMAAAD///3/+//7//j/9v/1
//T/9f/z//P/9P/x//D/7//v/+//8P/w//D/8f/w//D/7//t/+3/7f/u//D/8P/w//D/
7v/u/+7/7v/u/+//8f/x//L/8v/x//H/8f/w//D/8f/y//P/9P/1//P/8v/y//L/8v/1
//X/9f/3//f/9f/1//T/9P/z//P/9P/0//X/9v/0//P/8//z//P/9P/0//T/9f/0//X/
9f/0//P/8//z//X/9f/0//P/8f/x//H/8f/x//H/8v/y//P/8v/x//D/7//u/+7/7v/w
/+//7v/t/+z/6//r/+v/6//s/+z/6v/s/+z/7P/s/+n/5//n/+j/6v/q/+r/6v/o/+j/
5v/m/+X/5f/l/+T/5f/m/+b/5//l/+X/5f/m/+j/5//n/+n/5f/l/+T/5P/k/+T/5f/l
/+b/5v/m/+b/4//i/+L/4//l/+X/5v/m/+T/5P/k/+H/4//l/+X/5f/n/+f/5//m/+T/
5P/k/+X/5f/m/+j/5//o/+f/5v/l/+T/5v/p/+3/8P/y//b/9//3//T/9P/0//X/+P/5
//n/+v/5//f/9f/y//L/7v/p/+f/4v/f/9//3v/e/93/3f/e/+D/4f/h/+L/4P/f/9//
3//g/+D/4P/g/97/3v/e/93/3f/d/93/3f/h/+H/4f/i/+D/4P/g/9//4f/h/+P/5P/i
/+P/4//j/+L/4v/i/+L/4//k/+b/6P/n/+X/4//i/+T/5P/l/+b/6P/o/+X/4//i/+b/
7P/2/wMAGgAxAEgAYgCGAK8A2ADqANcArAB9AGIAVgA2AP3/xP+O/1X/JP8K//j+8v75
/hH/Kf9G/2n/j/+w/8f/2//n/+7/9v/7//7/AAADAAQABwAKAAwADwAPAA8ADgANAA8A
EAASABQAEgATABQAFAAWABYAFgAXABkAGgAcAB4AHQAdABwAGwAeAB8AIgAlACQAJgAn
ACcAKQApACkAKQAuADAAMgA0ADIAMgA0ADMANAA2ADkAPQA+AEEAQwBEAEQARgBHAEgA
TABQAFUAWQBYAFoAXABeAGEAZQBqAG4AcAB1AHgAfAB9AIAAhACGAIoAkACTAJgAmgCc
AJ4AnwCiAKQApgCoAKgAqgCqAKsAqwCpAKgApwCpAKkApwCmAKIAnwCcAJcAkwCPAIwA
iACCAH0AdwBwAGkAYgBaAFQAUABKAEUAQQA5ADMALAAkACEAHgAbABoAFwATAA4ACgAI
AAUAAgABAAAAAAABAAIAAQD9//v/+v/6//r/+v/7//n/+v/6//r/9//2//b/9f/2//f/
+P/6//n/+P/3//b/9//4//n/+v/4//n/+//7//r/+v/5//n/+//8//7/AQD+//3//P/7
//z//P/9//7//P///////////////f/9//7/AAABAAMAAgAAAP///v//////AAABAAEA
AgACAAIAAAD+//7//f//////AAABAP/////+//3//P/9//7////9//3//v/+//v/+v/5
//j/+f/6//z//v/8//v/+v/5//n/+f/6//v/+f/6//r/+P/2//b/9v/2//j/9//4//r/
9//2//X/9P/2//b/9P/0//f/9//3//b/9P/0//P/8//0//X/9v/4//X/8//y//P/8v/z
//P/9P/0//T/9f/1//L/8v/y//L/9P/0//X/9//2//X/9f/0//b/9v/2//P/9f/3//f/
9//2//X/9P/y//j/+v/4//f/9v/0//T/9P/0//f/+f/8//7//v8CAAMAAwABAAIAAwAF
AAYABwAHAAgABgAFAAQAAgABAP7/+v/5//T/8f/x//D/8P/v/+//8P/w//H/8f/y//D/
7//v/+//8f/y//P/9P/z//L/8f/v/+//7//v/+//8v/z//T/9v/1//T/8//x//T/9f/4
//r/+f/5//j/9//4//j/+P/4//j/+P/5//r/+P/3//b/9v/4//j/+f/6//r/+v/5//f/
+P/6//z/BAAPAB4AMwBMAGAAegChAMwA8AD3ANwArwCEAG4AZAA/AAoA2v+n/3D/RP8s
/x7/G/8l/zf/UP9t/43/sP/N/+H/8//+/wQACQAQABQAGQAcAB4AIAAhACMAIgAjACMA
IwAkACYAKQAsACoAKwAsACwALAAsACwALQAuAC4ALwAwACMAGQAOAAMA///9//3//f/6
//r/+f/3//j/9//2//X/9v/4//r//P/5//j/+f/3//r//P///wMAAQADAAQABAAGAAgA
CQAKAA0AEAAUABcAFgAYABoAHAAfACMAKAAsAC0AMQAzADYANwA6AD4AQABGAEwATwBU
AFYAWABaAFsAXQBgAGMAZgBlAGYAZQBlAGcAZQBkAGMAZABlAGQAZABhAF0AWQBTAFEA
TQBKAEYAPgA5ADMALAAlAB4AFgAQAAoABAD///v/9f/v/+j/4P/d/9r/1//W/9H/zf/I
/8T/w//B/7//v/+9/7z/vP+8/7v/t/+1/7T/tP+0/7T/tf+0/7T/s/+y/7H/sP+w/6//
sP+x/7L/tP+z/7L/sf+w/7H/sv+z/7T/sv+z/7X/tf+0/7T/s/+z/7b/tv+3/7n/tv+1
/7T/s/+2/7b/t/+4/7f/uf+4/7f/uf+5/7f/t/+5/7r/uv+7/7r/uP+3/7b/t/+3/7j/
uf+6/7r/uf+4/7n/uP+5/7n/uf+5/7r/u/+6/7n/t/+1/7X/t/+5/7v/uP+3/7f/tv+3
/7b/tf+0/7b/tv+3/7j/t/+1/7P/sf+x/7H/sv+z/7H/sv+y/7D/sP+w/7D/sP+w/6//
sP+y/6//rv+t/6z/rf+u/63/rv+t/63/rf+s/6z/rP+r/6v/rf+t/63/rv+t/6v/qv+r
/6r/q/+r/6z/qv+q/6v/q/+q/6r/qv+q/6v/qv+q/6v/qv+p/6n/qP+p/6r/q/+p/6f/
qf+p/6n/p/+n/6f/qv+s/6r/qv+q/6r/qv+r/63/rv+y/7b/t/+3/7b/tv+2/7f/uP+5
/7n/uv+8/7v/uv+4/7j/tP+v/63/qP+l/6X/pP+i/6H/of+i/6L/o/+j/6T/pP+j/6P/
o/+i/6L/ov+i/6T/pP+k/6P/ov+h/6D/n/+j/6P/o/+k/6T/pP+k/6P/of+h/6P/pP+m
/6f/p/+n/6T/pP+k/6T/pv+m/6f/qP+o/6f/pv+m/6T/pP+l/6b/qP+q/6n/qf+o/6b/
pv+s/7f/yP/h//r/EgAuAFUAfgCeAJ8AgABRACoAHAAUAO3/tP98/0H/Bv/g/sr+wP7B
/tH+5/7+/hn/Of9e/3n/jf+d/6r/sP+3/7z/vv/B/8L/xP/G/8f/yf/K/8v/y//L/8n/
yv/M/87/0P/R/9L/0v/Q/9D/0P/R/9T/1P/V/9b/2P/Z/9n/2f/X/9f/2f/b/9z/3v/f
/9//4f/h/+H/4f/i/+T/5v/o/+n/6v/t/+3/7f/u//D/8//2//n/+//8//3//v/+//7/
AwAGAA==
         </WaveFormData>
      </LeadData>
      <LeadData>
         <LeadByteCountTotal>10000</LeadByteCountTotal>
         <LeadTimeOffset>0</LeadTimeOffset>
         <LeadSampleCountTotal>5000</LeadSampleCountTotal>
         <LeadAmplitudeUnitsPerBit>4.88</LeadAmplitudeUnitsPerBit>
         <LeadAmplitudeUnits>��V</LeadAmplitudeUnits>
         <LeadHighLimit>2147483647</LeadHighLimit>
         <LeadLowLimit>268435456</LeadLowLimit>
         <LeadID>V3</LeadID>
         <LeadOffsetFirstSample>0</LeadOffsetFirstSample>
         <FirstSampleBaseline>0</FirstSampleBaseline>
         <LeadSampleSize>2</LeadSampleSize>
         <LeadOff>FALSE</LeadOff>
         <BaselineSway>TRUE</BaselineSway>
         <ExcessiveACNoise>FALSE</ExcessiveACNoise>
         <MuscleNoise>FALSE</MuscleNoise>
         <LeadDataCRC32>1146999923</LeadDataCRC32>
         <WaveFormData>
6v/q/+r/6v/o/+j/6P/o/+v/7P/t/+7/7P/s/+z/7P/u/+7/7v/u/+//8P/x//L/8f/w
/+//7v/v//D/8f/y//H/8P/v/+7/8P/w//D/8P/w//D/8P/w/+7/7v/u/+7/8P/w//D/
8P/v/+7/7f/s/+r/6v/q/+r/6v/q/+r/6v/p/+j/5//m/+j/6P/o/+j/5v/m/+b/5v/m
/+b/5v/m/+b/5v/m/+b/5f/k/+P/4v/k/+T/5P/k/+L/4v/i/+L/4v/i/+L/4v/i/+L/
4v/i/+H/4P/f/97/3//g/+H/4v/h/+D/3//e/97/3v/e/97/4P/g/+D/4P/e/97/3v/e
/+D/4P/g/+D/3v/e/97/3v/e/97/3v/e/+D/4P/g/+D/4P/g/+D/4f/i/+b/6//t/+//
7v/t/+v/6//r/+v/7P/s/+z/7P/s/+v/6f/n/+X/4//g/93/2v/a/9n/2P/Y/9j/2P/Y
/9j/2v/a/9v/2//Y/9j/2P/X/9n/2f/Y/9j/1v/W/9X/1P/W/9f/1//Z/9r/2v/a/9r/
2P/Y/9j/2P/a/9z/3P/c/9v/2v/a/9n/2f/Z/9r/2//b/9v/2//b/9v/2v/a/9r/2//c
/9z/3P/c/9z/3P/b/9v/4f/p//H///8QACMAOwBZAIMAuADtABIBJAEsATUBPQEqAf4A
ywCJADcA8//H/6T/hP92/3H/cP90/4f/nf+u/77/zv/Y/97/4v/n/+j/6v/r/+v/7f/t
/+3/7//t/+3/7f/u//D/8P/x//L/8//z//P/8//y//L/8//z//b/9v/2//f/9f/1//X/
8//0//f/+f/8//3//f/+//7//P/8//3//v8BAAMABQAGAAQABAAEAAQABgAJAAsADgAN
ABAAEAARAA8AEQASABQAFgAZAB0AIAAgACEAIQAjACcAKAAqAC4AMQAzADYAOQA6ADwA
PwBBAEUATABRAFMAVQBZAFsAXQBhAGMAZgBpAGoAawBvAHAAcQBxAHEAcgB1AHUAdQB1
AHMAcQBwAG4AbgBsAGkAZgBhAF8AWgBXAE4ASQBDAD0AOQAzAC8ALAAmACAAGQASAA4A
CgAGAAQAAQD+//v/9//2//P/8P/u//D/7v/s/+v/5v/l/+T/4//j/+P/4//j/+P/5P/k
/+P/4//j/+L/4v/k/+T/4//j/+H/4f/h/+H/4//j/+P/4v/g/+L/4v/j/+P/4//j/+L/
5P/k/+X/5v/l/+T/4//j/+T/5f/m/+f/5f/m/+b/5v/k/+X/5f/l/+b/5v/n/+r/6P/o
/+j/6P/o/+r/6v/q/+r/6//r/+v/6f/p/+j/6P/q/+n/6P/o/+b/5v/n/+f/5//n/+f/
6P/o/+f/5v/l/+T/5P/k/+T/5v/l/+T/5P/j/+P/4f/h/+L/4v/i/+L/4f/h/+L/4v/g
/+D/3//e/9//3v/f/+D/3//e/97/3f/d/9z/2//a/9z/3P/c/9z/3P/d/9r/2f/c/9z/
3P/c/9v/3P/b/9v/3f/b/9v/2//a/9r/2v/a/9j/2P/Y/9j/2v/a/9r/2v/Y/9j/2P/Y
/9j/2P/Y/9n/2f/a/9r/2P/W/9b/1v/X/9j/2f/Z/9n/2P/W/9b/1//Y/9b/2P/Y/9j/
2P/Y/9j/2P/Y/9r/2v/a/9r/3P/c/9z/3f/d/+D/5P/l/+j/6P/o/+f/5f/l/+X/5v/m
/+b/5v/m/+b/5f/k/+P/3v/a/9b/0v/T/9P/0//U/9L/0v/S/9L/1P/U/9X/1f/U/9T/
1P/T/9L/0f/P/87/0f/S/9L/0v/Q/9H/0f/T/9L/0v/S/9L/0//U/9X/1v/V/9b/1f/U
/9b/1v/X/9f/0//T/9T/1f/X/9f/1//X/9f/1v/W/9b/1f/W/9b/1v/Y/9r/2v/Z/9n/
2//f/+X/8/8EABcAMQBPAHUApgDXAPoAEAEYASMBLQEiAfoAywCRAEMA+f/L/6b/hP90
/3P/cP90/4P/lf+m/7T/xv/U/9r/4P/l/+b/6P/p/+n/6f/p/+n/6//t/+3/7f/u/+3/
7P/s/+z/7//v/+//7//u/+7/7//v//D/8P/w//H/8v/z//T/8//x//P/9P/2//n/+f/6
//r/+v/6//v//P/7//3///8AAAEAAgADAAQABAAFAAUABgAJAAwADAANAA0ADwAQABIA
EQATABYAGAAbAB0AHgAhACIAIgAjACYAKQArAC4AMQA0ADYAOQA7ADwAQgBGAEcATABR
AFQAVwBXAFkAXABfAGQAZQBpAGoAaQBpAGkAagBrAGsAawBrAG0AawBqAGgAZABiAF8A
XABaAFkAVQBTAE4ASQBDAD0AOAAxACwAKAAlACAAGgAUAA8ACgAFAAIAAAD+//z/+f/2
//P/8P/u/+z/6v/o/+f/5f/l/+X/5f/k/+P/4v/h/+P/5P/k/+P/4f/h/+D/4P/e/97/
3f/d/9//3//f/9//3//f/9//3v/g/+L/4v/j/+H/4f/h/+D/4P/g/+H/4v/k/+T/5P/l
/+P/4//j/+P/5f/m/+b/5v/k/+X/5f/l/+P/4v/i/+T/5f/m/+f/6P/k/+b/5v/m/+f/
6f/q/+v/6v/p/+f/5v/o/+f/5v/m/+j/6P/p/+n/6P/n/+b/5v/o/+f/5v/l/+T/5P/k
/+T/4v/h/+D/4P/i/+P/4v/j/+H/4P/f/97/3v/f/+H/4v/h/+D/3v/c/97/3P/c/9z/
3v/e/9//3//e/9z/2v/Y/9n/2v/b/9z/3P/d/9r/2f/b/9r/2f/Y/9r/3P/c/93/2//Z
/9n/2f/b/9z/3f/e/93/3P/b/9r/2P/Y/9j/2P/Z/9r/2//c/9v/2v/Z/9n/2f/a/9r/
2P/a/9r/2v/b/9r/2//b/9v/2//a/9v/3f/a/9j/2P/Y/9j/2P/Z/9r/2//c/9r/2v/a
/9r/3v/f/+P/6P/o/+r/6f/o/+f/5//n/+f/6v/q/+r/6v/o/+j/5//m/+X/4f/e/9v/
2v/Y/9f/1v/W/9b/1v/W/9j/2P/Y/9n/1//W/9b/1v/W/9f/2P/Y/9b/1v/W/9X/0v/S
/9P/0//V/9b/1v/W/9b/1v/W/9b/2P/Y/9r/2v/Y/9j/2P/Z/9v/2f/Z/9r/2//b/9v/
2//Z/9n/2P/Y/9r/2//c/9z/3P/a/9r/2v/Z/9v/3//n/+//9/8CABMAJwBBAGEAjgDF
APIAEAEgAScBLwEsAQ4B4wCzAG8AIwDp/8T/oP+I/3//eP90/33/jf+g/7L/wv/Q/9r/
3v/h/+X/6P/q/+v/7P/t/+7/8f/v/+//7//w//L/8v/z//T/8//z//P/8//0//T/9f/1
//b/9v/2//f/9//3//f/9f/2//n/+//+//3//f/+//7/AAAAAAEAAgACAAMABAAEAAQA
BAAEAAQABgAJAAsADgAOABAADwAPABAAEwAVABgAGQAbAB4AIAAgACEAIQAjACcAKAAq
AC4ALwAxADQANwA6ADwAPwBBAEUATABRAFMAVQBZAFsAXQBgAGMAZwBrAG0AbQBwAHAA
cQBxAHEAcgB0AHUAdgB3AHUAcwByAHAAcQBwAG4AbABoAGUAXwBbAFYAUQBLAEUAQQA7
ADcANAAsACYAHwAYABYAEgAOAAwABwAEAAEA/f/8//n/9v/0//T/8v/w/+//7P/r/+r/
6f/q/+n/6P/n/+X/5v/m/+X/4//j/+L/4v/j/+T/5P/l/+P/4//j/+P/5f/l/+X/5P/k
/+b/5v/n/+X/5f/l/+T/5v/m/+f/6P/n/+b/5f/l/+b/5//o/+n/5//o/+j/6P/m/+f/
5//n/+j/6P/p/+z/6//q/+n/6P/n/+r/6//s/+z/7f/t/+3/7f/t/+z/7P/t/+3/7f/u
/+v/6v/q/+n/6//r/+v/7P/s/+v/6v/p/+j/6P/o/+j/6v/p/+j/6P/n/+f/5f/l/+b/
5v/m/+b/4//j/+T/5P/k/+T/4//i/+P/4v/j/+T/4f/g/+D/3//g/+D/4P/g/+D/4P/g
/+D/4P/h/97/3f/e/97/3v/e/93/3v/d/93/3v/d/97/3//f/97/3f/c/9r/2v/a/9r/
3P/c/9z/3P/a/9r/2v/a/9z/3P/c/93/3P/c/9v/2P/Y/9j/2P/Z/9z/3f/d/93/2v/Y
/9j/2f/c/9z/3v/e/97/3v/c/93/3f/g/+T/5f/o/+j/5v/l/+X/5f/l/+b/5v/m/+j/
6P/o/+f/5f/j/97/2v/Y/9b/1f/V/9T/1P/U/9T/1P/U/9T/1P/X/9f/1v/W/9T/0//T
/9P/0v/S/9L/0v/R/9D/0P/R/8//0f/S/9L/0//U/9X/1v/V/9T/0//U/9b/1v/W/9b/
1//X/9X/1f/U/9X/1f/V/9f/1//X/9b/1P/U/9X/1v/W/9b/1v/W/9j/2f/Z/93/4//t
//3/DgAjAD0AXwCNAMAA8QASASQBLAE3ATsBJAH2AL8AcwAdAN3/tf+S/3j/cv9v/2z/
cv+D/5X/pP+0/8T/0v/a/9z/3//i/+T/5f/l/+b/5//o/+v/6//r/+v/7P/r/+r/6v/q
/+3/7f/t/+3/7P/s/+3/7f/w//D/8P/x//P/8//z//H/8f/z//T/9v/3//f/+P/4//j/
+P/5//r/+//9////AAAAAAAAAAAAAAEAAwAEAAYACQAMAAwADQALAA0ADgAQABEAEwAW
ABgAGQAbABwAHwAhACIAJAAoACsALQAwADMANAA2ADkAOwBAAEYASgBLAE4AUwBWAFkA
WQBbAF4AYQBkAGUAaQBqAGsAawBrAGwAbQBtAG0AbQBrAGkAaABmAGQAYgBfAFwAWQBX
AFIATwBHAEEAOgAzAC8AKQAlACIAHQAYABIADAAHAAIA/f/6//f/9P/x/+3/7P/p/+b/
5P/k/+L/4P/f/93/3f/d/93/2v/Z/9j/1//Z/9r/2v/Z/9f/1//W/9b/2P/Y/9f/1//X
/9f/1//X/9b/1f/U/9L/1P/W/9b/1//V/9X/1f/U/9b/1v/X/9j/2P/Y/9j/2f/Y/9f/
1v/V/9b/2P/Z/9r/2f/Z/9j/1//Z/9j/2P/a/9z/3P/c/9z/2P/a/9r/2v/c/93/3f/d
/9v/2//a/9r/3P/b/9r/2v/a/9r/2//b/9r/2f/Y/9j/2v/Z/9j/1//U/9T/1P/U/9b/
1f/U/9T/1f/V/9P/0//Q/9D/0P/Q/9H/0f/S/9L/0f/Q/87/zP/O/8z/zP/M/87/zv/P
/8//zv/M/8r/yP/J/8r/y//M/8r/y//I/8f/yP/I/8j/yP/I/8r/yv/L/8r/x//G/8X/
yP/I/8j/yP/H/8b/xf/E/8b/xv/G/8b/xv/G/8b/xv/F/8T/w//D/8X/xv/G/8T/wv/C
/8L/w//C/8P/w//D/8T/wv/C/8P/wP/A/8L/wv/C/8L/wv/C/8L/wv/C/8P/w//G/8z/
zf/Q/9D/zv/N/83/zf/N/87/zv/O/9D/0P/Q/8//zv/N/8n/xv/D/8D/vv+9/7r/uv+6
/7r/vP+8/7z/vP+9/73/vP+8/7r/uf+5/7n/uP+4/7j/uP+1/7T/tP+1/7X/t/+4/7j/
uP+4/7j/uP+2/7b/tv+4/7n/uv+7/7z/vP+7/7j/t/+4/7n/uf+5/7n/uf+5/7j/tv+2
/7f/uP+6/7r/uv+6/7r/uf+5/7v/w//L/9f/6P/9/xMALQBVAIYAtwDcAPIA/AAJAREB
AgHaAKsAbwAfANf/qf+E/2T/VP9P/0z/UP9f/3X/hv+U/6T/sv+6/77/wf/C/8T/xf/F
/8f/x//H/8n/x//H/8f/yP/I/8j/yf/K/8v/y//L/8v/yv/K/8v/y//O/87/zv/P/8//
z//P/83/y//N/87/0P/T/9P/1P/U/9L/0v/T/9T/1//Z/9v/3P/a/9r/2v/a/9v/3f/e
/+D/4f/k/+T/5f/j/+X/5v/o/+n/6//u//D/7//x//L/9f/3//j/+v/+/wEAAwAGAAkA
CgAMAA8AEQAUABoAHgAfACEAJQAnACkALQAvADIANQA4ADkAPQA+AD0APQA9AD4AQQBB
AEEAQQBBAD8APgA8ADoAOAA1ADIAMQAvACoAJwAeABkAEwANAAkAAwD///z/9f/w/+r/
5P/e/9r/1v/U/8//zP/J/8X/wv+//7z/uv+8/7r/uP+3/7P/s/+z/7P/sP+v/67/rf+v
/7D/sP+v/67/rf+r/6r/q/+s/6z/rf+r/6v/q/+r/6n/qf+p/6j/qf+s/63/r/+s/6v/
qv+o/6r/qv+r/6z/qv+q/6r/q/+r/6v/q/+r/63/rv+u/67/rf+t/6z/q/+s/6z/rf+w
/6//rv+t/6z/qv+s/6z/rP+u/6//r/+v/63/rf+s/6z/rv+t/6z/rP+q/6r/q/+r/6n/
qf+p/6r/q/+r/6v/q/+q/6r/qv+q/6v/q/+r/6z/rf+t/6v/q/+s/6z/rP+s/67/sf+1
/7j/uv+6/7n/uP+6/7j/uP+4/7X/tP+0/7P/s/+y/7H/sP+y/7L/sv+y/7H/sf+t/6v/
rP+s/6z/rP+s/67/rv+v/7H/sf+z/7X/u/++/8H/xP/G/8b/xv/G/8z/0P/U/9j/2f/a
/9v/3P/f/+D/4f/j/+b/6v/t/+7/8P/y//T/9//6//v/+//7//j/9v/2//f/9P/0//X/
9v/3//j/9//2//X/9f/x//L/9P/z//P/8v/x/+//7v/t/+z/7P/s/+z/7P/s/+r/6f/o
/+f/4f/c/9f/0v/O/83/zP/M/8r/yP/G/8T/xv/G/8f/x//E/8T/xP/D/8L/wf+//77/
vv++/73/vP+8/73/vf+//8H/wv/D/8T/xP/E/8T/xP/E/8b/xv/G/8n/yv/M/83/zv/P
/9H/0//V/9f/2f/b/93/3P/c/9z/2v/a/9n/2P/a/9r/2v/X/9f/2f/f/+n/9f8GABkA
MQBNAHUApgDTAPQABgEMARcBHQEKAeIAtQB3ACsA6//D/6D/hP94/3P/bP9w/3//kf+i
/7D/wv/Q/9r/4P/l/+f/6P/o/+f/5//n/+f/6f/p/+n/6f/q/+j/6P/p/+r/7f/t/+3/
7f/u/+7/7//v//L/8v/y//P/9P/1//b/9f/3//n/+v/8//7///8BAAIAAgACAAMABAAD
AAUABwAIAAkACgALAAwADQAPABAAEgAVABgAGAAZABkAGwAcAB4AHQAfACIAJAAmACkA
KwAvAC8AMAAyADYAOgA9AEEARQBIAEoATQBPAFIAWABcAF0AYABlAGgAawBtAG8AcgB1
AHkAewCAAIIAgQCBAIEAggCFAIUAhQCFAIUAgwCCAIAAfAB6AHcAdAByAHEAbQBrAGUA
YQBcAFcAUgBLAEYAQgA/ADoANAAuACgAJAAgAB4AGwAYABUAEQAQAA0ACgAIAAgABgAE
AAMAAQABAAEAAQAAAP///v/9////AAAAAP///f/9//z//P/+//7//f/9////////////
/v/9//z/+v/7//7///8BAAAA///+//z//f/+/wAAAgACAAIAAgADAAEAAQABAAEAAgAE
AAUABgAFAAUABAADAAQABAAFAAgACAAIAAgACAAEAAYABgAGAAgACQAJAAkABwAHAAYA
BgAHAAcABwAIAAoACgALAAsACgAJAAgACAAKAAkACAAHAAQABAAEAAQABgAFAAQABAAF
AAUAAwADAAIAAgACAAIAAwADAAQABAADAAIAAAD+/////v///wAAAgACAAMAAwACAAAA
/v/8//3//v///wAA//8BAP////////7//f/8//7/AAAAAAEA///9//3//f/+//7//v/+
//7//v/+//7//P/8//z//P/+//7//v/+//z//P/8//3///8AAAAA/v/8//z//P/9//z/
/v8AAAAAAAAAAP////8CAAYABwAKAAoACgAKAAsADAANAA0ADAALAAoACwAMAAwADAAN
AAkABgADAAAA/v/9//z//P/8//z//P/6//r/+v/7//3//P/8//z/+//7//v/+v/4//j/
+P/3//j/+P/5//n/+v/6//n/+P/5//r/+//8//r/+v/8//z//v/+//7///8BAP////8A
AAAA///+//3///////7//v/+////AAAAAP7//v8AAAAAAQADAAkADwAXACUAOABNAGkA
iQC5AOwAGwE6AUoBUAFbAV8BRAEYAeEAmwBJAAsA4//A/6j/oP+d/5z/ov+v/7//zv/c
/+r/+P/+/wQACwAOABAAEQARABEAEQARABMAFAAVABYAGAAXABYAFgAWABkAGQAZABkA
GAAYABkAGQAYABgAGAAZABoAGwAcABsAGwAdAB4AIAAfAB8AIAAgACEAIgAkACYAJgAn
ACgAKAAqACoAKgAqACkAKwAsAC4ALwAyADIAMwA1ADcAOAA6ADkAOwA+AEAAQwBFAEYA
SQBJAEoATABQAFEAUwBWAFkAXQBgAGQAZwBoAG4AcgBzAHgAfQCAAIMAgwCFAIgAiwCO
AI8AkwCUAJcAlwCXAJgAmACXAJYAlQCWAJUAlQCUAJEAjgCKAIYAgQB/AHoAdwByAG0A
ZwBhAFoAUwBOAEoARwBCADwANgAyAC4AKgAoACUAIgAfABsAGgAXABQAEgAQAA4ADAAL
AAsACwALAAsACAAHAAYABQAHAAgACAAHAAcABwAGAAYABAAEAAMAAwADAAMAAwADAAMA
AwADAAIAAgAEAAQABQAHAAcABwAGAAQABAAFAAYABwAIAAkACwAKAAkACAAHAAkACgAK
AAoACgALAAsACwAJAAgACAAKAAwADAAMAAwACgAMAAwADAAMAA0ADQANAA0ADQAMAAwA
CgAJAAgACAAJAAoADAANAAsACwALAAwACgAJAAgABwAHAAgACQAKAAkABwAFAAQABwAH
AAUABQAEAAQABAAEAAEAAQACAAIABAAEAAMAAgABAP7//f/8//3//v8AAAEA///+//3/
/P/8//z//P/8////AQD//////f/8//v/+v/8//7//v////3/+//7//v/+v/6//r/+v/8
//z//P/8//v/+v/5//j/+f/6//v//P/7//r/+f/5//n/+v/6//j/+v/6//r/+//4//f/
+f/4//n/+v/7//z/+//7//7/AgAFAAgACAAIAAkACQAJAAkACQAIAAcABgAHAAgACAAI
AAYAAQD9//n/9v/0//P/8v/z//T/9f/2//X/9P/z//P/9P/0//X/9v/z//P/8//y//L/
8v/y//H/8v/y//P/8//0//T/8//y//P/9P/1//b/9f/0//X/9P/0//T/9P/1//f/9f/1
//b/9f/1//X/9f/2//f/9//4//f/9//3//b/9P/0//b/+v/7//3/AwAJABMAIwA2AE0A
aQCRAMUA9gAfATQBPgFGAU8BRwEiAfQAvQBvACMA7//H/6L/kv+O/43/kP+g/7P/w//U
/+D/6v/0//7/BAAJAAsADAAMAAsACgAJAAgACQALAAsACwAMAAoACgALAAwADQANAA0A
DQAPABAAEgATABMAEgARABEAFAAVABYAFQATABUAFgAYABgAFwAXABYAGQAaABwAHgAc
AB0AHgAeAB8AIAAhACIAIQAjACQAJgAnACoAKgArAC0ALwAwADIAMgAzADUANgA5ADsA
PAA/AEEAQgBEAEgASwBNAFAAUwBWAFgAWwBdAF4AZABoAGkAbgBzAHYAeQB5AHsAfgCB
AIIAgwCHAIgAigCLAIwAjgCOAI0AjACLAI0AiwCKAIgAhACCAH8AfAB3AHUAcABtAGcA
YwBeAFkAUwBLAEUAQAA9ADgAMgAsACgAJAAgAB4AHQAaABcAEwASAA8ADAAKAAgABgAE
AAMAAwADAAMAAwAAAP///v/9//3//v/+//3///////7//v/8//z/+//7//3//f/9//3/
/f/9//3//P/8//7//v////////////7//P/8//3//v8AAAAAAAABAP//////////AQAC
AAIAAgACAAMAAwADAAEAAAAAAAIABAAEAAQABAAAAAIAAgACAAIAAwADAAMABQAFAAQA
BAACAAEAAAAAAAEAAgAEAAUABAADAAIAAgACAAEAAAD//wAAAAAAAAAA/v/9//z//P//
/////f/9//r/+v/6//r/+//7//z//P/8//z/+//6//j/9v/2//b/9//4//r/+//5//j/
9//2//b/9v/2//b/9//5//f/9//1//T/8//y//T/9v/2//f/9f/z//P/8//0//T/9P/0
//b/9v/2//b/9f/0//P/8v/0//T/9P/0//T/9P/0//X/9f/2//b/9P/0//T/9P/1//X/
9f/0//P/9P/2//j/9//2//T/9P/0//T/9v/3//v/AAD//wIAAgACAAEAAQABAAEAAgAC
AAIAAgAAAAAA///+////+//4//X/8v/w/+//7v/u/+7/7v/u//D/8P/w//H/7//u/+7/
7v/u/+//8P/w//D/8P/w/+//7P/s/+3/7f/v//D/8P/w/+7/7v/u/+7/8P/w//L/8v/y
//L/8v/z//H/7//v//D/8//z//P/8//x//H/8P/w//L/8//0//T/9P/0//T/8v/x//X/
+f8BAAsAGQAoADkAUQBvAJkAzgD9ABwBLAE2AUEBQQEoAfwAywCLAEEABQDd/7r/nv+Q
/4v/iP+Q/6P/uf/K/9j/6P/y//b/+v/9//7/AAABAAEAAgADAAQABwAGAAUABAAEAAUA
BgAIAAoACwALAAsACwAKAAoACwALAA0ADgAPABEAEAAPAA4ACwAMAA8AEQAUABUAFQAW
ABYAFAAUABUAFgAZABsAHQAeABwAHAAcABwAHwAhACIAJAAjACYAJgAnACcAKQAqACwA
LwAxADQANgA2ADcANwA5AD0APgBAAEQARQBHAEoATQBOAFAAUwBVAFoAYABkAGUAZwBr
AG0AbwByAHUAeQB9AH4AfwCDAIQAgwCDAIMAhACGAIcAiACJAIcAhQCEAIIAgQCAAH4A
fAB3AHUAcABtAGgAYwBdAFcAUwBNAEkARgA/ADoANAAuACsAKAAlACQAIAAcABgAEwAS
AA8ADAAKAAwACgAIAAcAAwADAAMAAwADAAMAAwADAAMABAAEAAMAAgABAP///v///wAA
AAABAP//////////AAABAAIAAgAAAAIAAgADAAEAAQABAAAAAwAEAAYACAAHAAYABQAF
AAUABQAFAAUABQAGAAYABgAGAAcABwAHAAkACAAIAAoACQAIAAcABgAFAAgACQAKAAoA
CwALAAsACQAJAAgACAAJAAkACQAKAAgACAAJAAkACQAJAAkACgAKAAkACAAHAAQABAAE
AAQABQAFAAUABgAFAAUAAwADAAQABAAEAAQABQAFAAYABgAFAAQAAgAAAAMAAgADAAQA
AwACAAIAAQADAAIAAQAAAAIAAgACAAIAAgADAAAA//8CAAIAAgACAP//AAD/////AAD/
/wAAAQACAAIAAgACAAAAAAAAAAAAAAAAAAAAAAAAAAAAAAAAAAIAAgACAAMAAQACAAIA
AAD+//7//v///wQABQADAAEAAAAAAAAAAAAAAAIAAwAHAAwACwAOAA4ADgAPAA8ADwAP
AA4ADgAOAA4AEAAQAA8ADgAQAA0ACwAJAAUAAgAAAP7//v/+//7//v8AAAAAAAABAP//
/v/+//7//v///wAAAAD///7//f/7//z//P/9//3/AQACAAIAAgAAAAAAAAAAAAIAAgAE
AAQAAgACAAIAAwAFAAMAAwAEAAUABQAFAAUAAwADAAIAAgAEAAUABgAGAAYABAAEAAQA
BQAHAAsAEQAbACUAMgBDAFcAbwCTAMIA9QAiAT4BTgFRAVkBVgE2AQsB1wCTAEcAEwDu
/8z/tv+t/6b/ov+r/7v/zv/g/+z/+v8GAAwADwAVABgAGgAbABwAHQAeACEAHgAdABwA
HAAdAB4AIAAiACMAIwAjACMAJAAkACUAJQAkACQAJAAlABoADwAEAPf/8//z//L/8v/w
/+3/6//o/+b/5v/n/+j/6P/p/+r/6v/n/+b/5f/k/+b/6f/r/+7/7P/u/+3/7f/t/+//
8P/y//P/9f/4//r/+v/7//v//f8AAAIABQAKAAoACwANAA8AEAASABUAFwAbACIAJwAp
ACoALwAyADUAOAA7AD8AQwBFAEUASABIAEsASwBLAEwATwBPAE8ATwBNAEsASgBIAEgA
RgBDAEAAOwA5ADQAMQAsACcAIQAbABYADwAKAAYAAAD6//P/7P/p/+b/4//i/9z/2P/U
/8//zv/L/8j/xv/I/8b/xP/D/8D/v/++/73/vf+9/73/vf+8/7z/u/+5/7n/uf+4/7j/
uv+6/7n/uf+4/7f/tv+1/7b/t/+4/7j/tv+4/7j/uf+5/7n/uf+4/7r/uv+7/7z/uf+4
/7f/t/+4/7n/uv+7/7v/vP+8/7z/uv+7/7v/u/+9/7z/vP++/7z/vP+8/7z/u/++/7//
wP+//7//vv+9/77/v/+//8D/wP+//77/vv+8/7z/vf+9/7//v/+//8D/v/+9/7v/uf+4
/7j/uP+4/7n/uf+5/7r/uv+5/7b/tf+2/7b/tv+2/7X/tf+2/7b/tP+0/7P/sv+z/7L/
s/+0/7P/sv+y/7H/sv+y/7L/sv+w/7D/sP+w/6//sf+v/6//sP+w/7D/sP+v/7D/r/+v
/7H/r/+v/6//r/+u/63/rP+s/6z/rP+s/6z/rP+s/6z/qv+q/6r/qv+s/6z/rP+t/6v/
rP+s/6r/qP+q/6r/rf+u/6z/rP+s/6z/rP+r/63/sP+z/7b/tv+2/7f/t/+3/7f/uP+4
/7j/uP+6/7r/uf+4/7n/tf+y/6//rP+q/6n/qP+l/6T/o/+i/6P/pP+l/6f/p/+m/6b/
pv+l/6X/pf+k/6T/pP+k/6P/oP+g/6H/of+j/6T/pP+k/6T/pP+k/6T/ov+i/6T/pP+l
/6b/p/+p/6j/pf+k/6T/p/+n/6f/p/+n/6f/pv+m/6T/pf+m/6b/qP+o/6j/qP+p/6f/
qf+v/7f/w//S/+f/+/8XAD0AbAChAMwA5gDwAPkABwECAeAArwBzACMA0/+f/3r/Wv9I
/0P/Pv8+/0n/Wf9s/37/jv+c/6b/qv+v/7L/tP+1/7X/t/+3/7f/uf+5/7n/uf+6/7n/
uP+4/7j/uv+7/7z/vf+8/7z/vf+9/8D/wP/A/8H/w//D/8P/wf/A/8H/wf/C/8X/xf/G
/8b/xv/G/8f/yP/H/8n/y//M/83/zv/P/9D/0P/R/9H/0v/V/9j/2P/Z/9f/2f/a/9z/
3f/f/w==
         </WaveFormData>
      </LeadData>
      <LeadData>
         <LeadByteCountTotal>10000</LeadByteCountTotal>
         <LeadTimeOffset>0</LeadTimeOffset>
         <LeadSampleCountTotal>5000</LeadSampleCountTotal>
         <LeadAmplitudeUnitsPerBit>4.88</LeadAmplitudeUnitsPerBit>
         <LeadAmplitudeUnits>��V</LeadAmplitudeUnits>
         <LeadHighLimit>2147483647</LeadHighLimit>
         <LeadLowLimit>268435456</LeadLowLimit>
         <LeadID>V4</LeadID>
         <LeadOffsetFirstSample>0</LeadOffsetFirstSample>
         <FirstSampleBaseline>0</FirstSampleBaseline>
         <LeadSampleSize>2</LeadSampleSize>
         <LeadOff>FALSE</LeadOff>
         <BaselineSway>TRUE</BaselineSway>
         <ExcessiveACNoise>FALSE</ExcessiveACNoise>
         <MuscleNoise>FALSE</MuscleNoise>
         <LeadDataCRC32>3954661472</LeadDataCRC32>
         <WaveFormData>
7v/u/+7/7v/w//D/8P/w//L/8v/y//L/8P/w//D/8P/x//L/8//0//b/9v/2//b/9P/0
//T/9P/0//T/9P/0//T/9P/0//T/9v/2//b/9v/2//b/9v/2//b/9v/2//b/9v/2//b/
9v/0//T/9P/0//T/9P/0//T/9P/0//T/9P/y//L/8v/y//T/9P/0//T/8v/y//L/8v/w
//D/8P/w//D/8P/w//D/7v/u/+7/7v/w//D/8P/w/+7/7v/u/+7/7v/u/+7/7v/u/+7/
7v/u/+z/7P/s/+z/7v/u/+7/7v/s/+z/7P/s/+z/7P/s/+z/6v/q/+r/6v/s/+z/7P/s
/+7/7v/u/+7/7f/s/+v/6v/s/+z/7P/s/+z/7P/s/+z/7v/u/+7/8P/y//T/9f/3//n/
+P/2//X/9//3//f/9//1//X/9f/2//T/8//z//L/8P/t/+v/6f/p/+n/6P/n/+n/6v/q
/+r/6P/o/+n/6f/p/+n/6f/o/+j/5//n/+b/5v/m/+X/5P/m/+f/6P/p/+j/6P/o/+j/
6P/o/+j/6P/p/+r/6v/q/+j/6P/o/+j/6f/p/+n/6v/q/+r/6v/q/+n/6f/p/+r/6v/q
/+r/6v/q/+n/6//r/+7/8//4//7/BAANABkALABCAGMAkgDHAPIAGAE0AUUBNgELAdsA
rABtAC4ADQAFAPv/6v/b/8v/vf+4/7z/wf/G/83/2v/h/+X/5v/q/+7/7v/v//D/7v/u
/+7/7v/u/+7/7v/u//D/8P/x//H/7//v//D/8P/w//D/8P/w//H/8f/x//H/8P/w//D/
8P/y//L/8//0//T/9f/1//T/9P/0//X/9f/1//X/9v/2//b/9v/2//f/+f/5//v/+//7
//v/+//7//v/+//8//z//P/+////AQACAAMABQAFAAUABgAJAAkACgAMAA4AEQATABQA
FQAYABoAHQAfACEAIgAkACYAKAAsAC4AMAAyADIANAA2ADcAOgA6ADsAOwA8AD0APgA/
AD8APwA9AD0APwA+AD0APQA8ADoANwA1ADEALgAtACkAJgAjAB8AHAAXABQAEgAOAAwA
CQAHAAQAAgD///3/+//6//f/9P/z//P/8v/x//H/7//u/+3/7P/s/+3/7f/u/+z/7P/s
/+z/7f/r/+v/7P/s/+z/7f/t/+v/6//q/+j/6P/p/+v/7P/r/+v/6v/q/+z/6//q/+r/
6//r/+z/7f/r/+v/6v/p/+r/6//t//D/7v/t/+3/7P/u/+3/7f/t/+7/7v/v//D/8P/v
/+7/7v/v/+//8P/y//D/8P/x//H/8f/x//H/8v/x//H/8f/x/+//7//u/+7/8P/w//H/
8v/w/+//7//u//D/8P/w/+//7//v/+//7//u/+7/7v/u/+z/7P/t/+7/7P/s/+z/6//q
/+v/6v/r/+r/7P/s/+3/7P/r/+n/5//p/+n/6f/p/+n/6f/o/+j/6v/q/+n/6f/p/+n/
6f/q/+n/6f/o/+j/6v/q/+r/6v/q/+n/6f/p/+f/5//n/+f/5//o/+j/6P/m/+b/5v/l
/+b/5//o/+n/5//o/+j/6P/o/+j/5//l/+X/5//n/+f/5f/m/+j/6f/p/+b/6P/o/+j/
6P/m/+b/5v/m/+j/6P/o/+j/6v/q/+r/7P/s/+7/7//x//T/9P/z//P/8//z//P/8//z
//P/8//0//L/8f/x//D/7v/r/+n/5//n/+f/5v/l/+P/5P/k/+T/5v/m/+f/5//n/+f/
5//m/+T/4//j/+L/5P/k/+P/4v/i/+P/5P/l/+b/5v/m/+b/5v/m/+b/5v/n/+j/6P/o
/+j/6P/o/+j/5//n/+f/6P/q/+r/6v/q/+f/5//n/+j/6P/o/+j/6P/q/+v/6//r/+7/
8f/0//r/AgAJABcAKAA8AFkAggCxANoA/gAcAS8BJgH/ANEAqABxADQADwAHAP3/7P/d
/8//v/+4/7z/wf/E/8v/2P/j/+n/7P/u/+7/7v/v//D/8P/w//D/8P/w//D/8P/w//D/
8P/x//H/8f/x//L/8v/y//L/8v/y//P/8//z//P/9P/0//T/9P/y//L/8//0//T/9f/1
//T/9P/0//X/9f/1//X/9v/2//b/9v/2//f/9//3//n/+f/6//v//P/9//3//f/+//7/
/v8AAAEAAwACAAMABQAFAAUABgAJAAkADAAOABAAEwARABIAEwAWABgAGwAdAB8AIgAk
ACYAKAAqACwALgAwADQANgA4ADkAOgA6ADsAOwA8AD0APgA/AD8APwA9AD0APQA8ADsA
OwA7ADoAOAA3ADUAMgAxAC0AKgAnACMAIAAbABgAFgASABAADQALAAgABwAFAAQAAwAA
AP3/+v/5//n/+P/3//f/9f/0//P/8v/x//H/8P/w//L/8v/y//L/8f/v/+//8P/w//D/
8f/x//H/8f/w/+7/7f/t/+7/7v/w//H/8f/y//L/8f/w//D/8f/x//L/8//z//P/8v/x
//H/8f/y//T/8//z//T/9P/0//P/8//z//T/9P/1//b/9v/1//T/9P/0//P/8//0//X/
9v/4//n/+P/3//b/9v/3//f/9//3//n/+f/4//j/9v/2//f/+P/2//X/9f/0//b/9v/2
//X/9f/1//X/9f/0//T/9P/0//L/8v/z//T/9v/2//b/9f/1//X/8//z//P/9P/z//P/
8//z//L/8f/x//H/8f/x//H/8f/w//D/8P/w/+//7//x//H/8f/y//H/8f/w//D/8P/w
//D/8P/x//H/8v/z//L/8f/w/+//7f/u/+7/7v/w//D/8P/v/+//7//v/+//7//w//D/
8P/w//D/7//t/+//8f/x//H/7//w//L/8//v//D/7v/u/+7/7v/u/+7/7v/u//D/8P/w
//D/8//0//f/+f/6//z/+//5//n/+f/5//n/+//7//v/+//6//r/+f/5//j/9v/z//H/
7//t/+3/7P/s/+3/7//w/+7/7v/u/+//7f/t/+3/7f/u/+7/7f/t/+r/6v/q/+n/6P/o
/+n/6v/p/+r/6v/q/+z/7P/s/+z/7P/t/+7/7v/u/+7/7v/u//D/7//v/+//7v/u/+7/
7v/u/+3/7f/t//D/8P/w//D/8P/u/+//7//x//L/9f/8/wIABgALABUAIgA2AE8AdgCl
ANYA/gAiAT0BQAElAfUAzACfAF4AKQAXABEABAD1/+n/1f/E/8L/x//I/83/2P/h/+f/
6v/u//L/8v/z//T/8v/y//L/8v/0//T/9P/0//b/9v/3//f/9f/1//b/9v/2//b/9v/2
//n/+f/5//n/+P/4//j/+P/4//j/+f/6//r/+//7//r/+v/6//v/+//7//v//P/8//z/
/P/8//3//////wEAAQD//////////wIAAwAFAAYABgAIAAkACwAKAAsADQANAA0ADgAR
ABEAEgAUABYAGQAXABgAGQAcACAAIwAlACcAKAAqACwALgAyADQANgA4ADgAOgA8AD0A
QgBCAEMAQwBGAEcASABJAEkASQBHAEcASQBIAEcARwBEAEIAPwA9ADsAOAA3ADMAMAAt
ACkAJgAhAB4AHAAYABcAFQAUABIAEAANAAsACQAIAAUAAgABAP///v/9//3//P/6//j/
9v/2//f/9//4//f/9v/1//T/8//x//H/8v/y//L/8//z//X/9f/0//L/8v/z//X/9v/1
//X/9P/0//T/8//y//L/9f/1//b/9//1//X/9P/z//X/9f/2//j/+P/3//f/9v/4//f/
9//3//b/9v/3//j/+v/5//j/+P/5//n/+v/8//z//P/9//3//f/9//3//v/9//3//f/9
//3//f/8//z//v/+////AAD///3//P/6//z//P/8//v/+//7//v/+//6//r/+v/6//n/
+v/8//7//f/8//v/+f/4//n/+P/5//j/+v/6//v/+f/5//j/9//5//n/+f/5//j/9//1
//T/9v/2//X/9f/3//f/9//4//j/9//1//T/9f/2//f/+P/4//f/9//3//X/9f/1//X/
9f/2//b/9v/2//b/9v/1//X/9f/1//X/8//0//T/9P/0//T/8//x//P/9f/1//X/8//0
//b/9//3//b/9v/2//b/9v/2//j/+P/6//3///8CAAIA/////////////////////wEA
AgACAAEAAAD+//v/9//1//P/8f/x//L/8f/x//L/8v/y//L/8v/z//P/8//z//H/8P/w
/+//8f/w//D/8P/v/+7/7v/v//D/8f/y//L/9P/0//T/9P/z//L/8v/y//T/9P/0//T/
9P/0//P/8//x//L/8v/y//T/9P/z//P/8f/y//L/8v/y//L/8v/z//P/9//6//3/AgAK
ABIAGwApADwAVAB5AKoA3wAMATQBUgFdAUoBGwHtALgAbwAwABUAEQAFAPb/6f/Z/8f/
wv/E/8n/zP/X/+L/6//x//L/8v/0//T/9f/2//f/+P/5//r/+P/4//j/+P/4//j/+f/5
//n/+f/6//r/+v/6//r/+v/9//3//f/9//z//P/8//z//P/8//3//v/+///////+//z/
/P/9//3//////wAAAAAAAAAAAAABAAEAAQADAAMABQAFAAUABQAFAAUABgAGAAgACgAL
AA0ADgAPABEAEQARABIAFQAVABYAGAAaAB0AHQAeAB8AIgAkACcAKQArAC4AMAAyADQA
NgA4ADoAPAA+AEAAQgBDAEYARgBHAEcASgBLAEwATQBLAEsASQBJAEkASABHAEcARgBE
AEEAPwA7ADgANwAzADAALQApACYAIwAgAB4AGgAXABMAEAAMAAsACQAIAAcABgADAAAA
///9//z/+//7//n/+P/3//b/9//3//b/9v/2//b/9v/2//X/8//z//T/9P/0//X/9f/1
//X/9P/y//H/8f/y//L/8v/z//P/9P/0//P/8v/y//P/8//0//X/9f/1//T/8//x//H/
8v/0//X/9f/2//b/9P/z//P/8//2//b/9//4//j/9//2//b/+P/3//f/+P/4//j/+f/5
//f/9//3//j/+f/5//n/+f/5//n/+P/4//j/+P/5//r/+P/3//f/9v/2//b/9v/1//f/
9//3//f/9v/2//b/9v/y//L/8//0//T/9P/0//P/8//z//H/8f/w//L/8v/z//H/8f/w
/+//7//v/+//7//v/+//7v/u/+7/7v/t/+3/7//v/+//8P/w/+//7f/s/+7/7v/u/+7/
8P/v/+//7//t/+3/7f/t/+3/7v/u/+7/7v/u/+7/7f/t/+3/7f/t/+3/7v/u/+7/7P/s
/+v/6f/r/+3/7f/t/+v/7P/u/+//6//s/+z/7P/s/+z/7P/s/+z/7P/s/+7/7v/w//P/
9f/4//j/9f/1//X/9f/3//f/9//3//f/+P/4//f/+f/4//b/8//v/+3/6//r/+j/5//n
/+j/6v/q/+r/6v/p/+n/6f/p/+v/6v/q/+n/5//m/+b/5v/l/+T/5P/l/+b/5//o/+j/
6P/o/+j/6P/o/+j/6f/q/+r/6v/q/+r/6P/o/+f/5//n/+j/6P/o/+j/6P/n/+f/5//o
/+j/6P/q/+r/6v/r/+v/6//u//P/+P/8/wIACQAXACYAOABXAIIAsQDcAAIBIAEzASgB
AQHTAKoAcQAyAA0AAwD7/+z/3f/N/73/uP+8/8H/xP/L/9j/4//n/+r/7P/s/+z/7f/u
/+7/7v/u/+7/7P/s/+z/7P/u/+7/7//v/+//7//w//D/8P/w//D/8P/x//H/8f/x//D/
8P/w//D/8v/y//P/9P/0//X/9f/0//L/8v/z//P/9f/1//b/9v/0//T/9P/1//f/9//5
//n/+f/5//n/+f/5//n/+v/6//z//v///wEAAQABAAIAAQADAAQABwAHAAgACgAMAA8A
DwAQABEAFAAWABkAGwAdAB4AIAAiACQAKAAqACwALgAuADAAMgAzADYANgA3ADcAOgA7
ADwAPQA7ADsAOQA5ADsAOgA5ADkAOQA4ADYANQAxAC4ALQApACYAIwAfABwAFwAUABIA
DgAOAAsACQAGAAMAAQAAAP///P/5//b/9f/0//T/9P/1//T/8v/w/+7/7//v/+7/7v/u
/+7/7v/u/+3/6//r/+z/7P/s/+3/7f/t/+3/7P/q/+v/6//s/+z/7P/t/+3/7v/s/+v/
6v/q/+v/6//s/+3/7f/t/+z/6//t/+3/7v/w/+//7//w//D/8P/v/+//7//w//D/8f/y
//D/7//u/+7/8P/v/+//8P/w//D/8f/x//H/8f/x//L/8//z//P/8//z//P/8v/y//L/
8v/z//T/9P/z//P/8v/w//D/8P/v//H/8f/x//H/7v/u/+7/7v/s/+z/7f/u/+7/7v/u
/+3/7f/t/+v/6//s/+7/7v/v/+7/7f/r/+n/6//r/+v/6//r/+v/6v/q/+r/6v/p/+n/
6//r/+v/7P/r/+v/6v/q/+r/6v/q/+r/7P/r/+v/6//p/+n/6f/p/+n/6v/q/+r/6P/o
/+j/5//p/+n/6f/p/+n/6v/q/+r/6P/o/+f/5f/m/+n/6v/r/+r/6v/r/+v/6f/o/+j/
6P/o/+j/6v/q/+r/7P/s/+7/7//x//T/9P/z//P/8f/x//H/8f/x//H/8f/y//T/8//z
//L/8P/t/+v/6f/p/+n/6P/n/+X/5v/m/+b/5v/m/+f/5//l/+X/5f/k/+b/5f/l/+T/
5P/k/+P/4v/i/+P/5P/l/+b/5v/m/+b/5P/k/+T/5P/n/+j/6P/o/+j/6P/o/+j/5//n
/+f/6P/o/+j/6P/o/+f/5//n/+j/6P/o/+j/6P/q/+v/6//r/+7/8//4//7/BAALABcA
KAA8AF0AiAC3AN4AAgEcAScBFgHrAMEAmgBhACYADQAJAP//8P/j/9H/v/+4/7z/v//E
/8v/2P/j/+f/6v/u/+//7v/u/+7/7v/u/+7/7v/s/+z/7P/s/+7/7v/v/+//7//v//D/
8P/u/+7/7v/u//H/8f/x//H/8P/w//D/8P/y//L/8//0//T/9f/1//T/8v/y//P/8//z
//P/9P/0//b/9v/2//f/9//3//n/+f/6//v//P/9//v/+//8//z//P/+////AQACAAMA
BQAFAAMABAAHAAcACgAMAA4AEQAPABAAEQAUABYAGQAbAB0AIgAkACYAKAAoACoALAAu
ADIANAA2ADcAOAA4ADkAOQA6ADsAPAA9AD0APQA7ADsAOwA6ADkAOQA4ADYAMwAxAC8A
LAArACcAJgAjAB8AHAAZABYAFAAQAA4ACwAJAAYAAwABAAAA///8//n/9v/1//X/9P/z
//P/8f/w/+//7v/t/+3/7P/s/+z/7P/s/+z/7f/r/+v/7P/s/+z/7f/t/+v/6//q/+j/
6f/p/+r/6v/s/+3/7f/u/+3/6//p/+j/6//r/+z/7f/r/+v/6v/p/+v/6//s/+7/7//v
//D/8P/u/+3/7f/t//D/8P/x//L/8P/v/+7/7v/u/+3/7f/u//D/8P/x//H/7//v/+//
8P/x//H/8f/x//H/8f/w//D/8P/w//H/8v/0//P/8//y//D/8P/w/+//7//v/+//7//u
/+7/7v/u/+z/7P/t/+7/7v/u/+7/7f/r/+v/6f/p/+z/7v/u/+//7f/t/+z/6//r/+v/
6//r/+3/7f/s/+z/6v/q/+n/6f/p/+n/6f/q/+v/6//q/+r/7P/s/+z/7P/q/+n/6f/p
/+n/6f/p/+n/6//s/+z/7P/q/+r/6v/p/+n/6f/p/+n/6//s/+z/7P/q/+r/6f/n/+n/
7P/u/+7/7v/u/+//7v/v/+//8//2//b/9f/1//X/9f/1//X/9f/1//X/9v/2//X/9f/2
//T/8f/v/+3/6//r/+r/6f/p/+r/6v/o/+j/6P/p/+n/6f/p/+n/6P/o/+f/5//o/+j/
6P/n/+b/5v/n/+j/5//o/+j/6P/p/+r/6//s/+v/6//r/+r/7P/s/+z/7P/u/+3/7f/t
/+z/7P/s/+z/7P/r/+v/6//s/+z/7P/s/+7/7v/v/+//8f/0//n//v8EAAwAFQAlADgA
UgB3AKgA1wACASgBRgFRAToBCwHdAKoAZQAqABEADwAFAPj/7//d/8v/wv/E/8X/yP/P
/9r/4//n/+z/8v/y//L/8//0//T/9P/0//T/9v/2//b/9v/0//T/9f/1//f/9//4//j/
9v/2//b/9v/3//f/9//3//j/+P/4//j/9v/2//f/+P/4//n/+f/4//j/+P/5//n/+//7
//z//P/8//z//P/9//7//f/+//3//v///wAAAQADAAMABAAEAAQABgAHAAkACAAJAAsA
CwALAAwADwAPABIAFAAWABkAGQAaABsAHgAgACMAJQAnACoALAAuADAAMgA0ADYAOAA8
AD4AQABBAEQARABFAEUARABFAEYARwBJAEkARwBHAEUARABDAEMAQgBAAD0AOwA3ADQA
MwAvACoAJwAjACAAHQAaABgAFAARAA0ACgAGAAcABQAEAAMAAgD///z/+//5//j/9//3
//n/+P/3//b/8//z//L/8v/y//L/8v/y//P/8f/x//L/8P/w//H/8f/x//H/8P/u/+v/
6//s/+z/7v/v/+//8P/w/+//7v/u/+//7//w//H/8//z//L/8f/x//H/8v/0//P/8//0
//T/9v/1//X/9f/0//T/9f/2//b/9f/0//T/9v/1//X/9v/2//b/9//3//f/9//3//j/
9//3//f/9//4//n/+f/6//n/+P/4//j/+P/3//f/9v/4//j/+P/3//f/9//3//f/9v/2
//b/9v/0//T/9f/2//b/9v/2//X/8//z//H/8f/w//L/8v/z//P/8//y//H/7//v/+//
7//x//H/8P/w//L/8v/x//H/7//v/+//8P/x//H/8P/w//D/8P/w//D/8v/x//H/8f/x
//H/8f/x/+//8P/w//D/8P/w//D/7//v/+//7//v/+//8P/w//D/8P/w/+//7f/v/+//
7//w//L/8v/y//L/8v/y//T/9f/3//r/+v/5//v/+//7//v/+f/5//n/+f/8//z/+//7
//j/9v/z//H/7f/r/+v/6v/q/+v/7f/u/+z/7P/s/+3/7//v/+//7//s/+z/6//r/+r/
6v/q/+n/6P/o/+n/6v/p/+r/6v/q/+v/7P/t/+7/7f/t/+3/7P/u/+7/7v/u/+7/7f/t
/+3/7P/s/+z/7P/u/+3/7f/t/+z/7P/s/+z/7v/u/+//8//1//b/+/8AAAYADgAZACkA
PgBcAIcAtgDhAAgBKAE8ATcBFAHnAL0AhABBABgACwABAPH/5P/X/8X/vf/A/8T/x//Q
/9v/4v/p/+3/8P/0//X/9P/0//T/8v/y//L/8v/0//T/9P/0//T/9P/1//X/9f/1//b/
9v/4//j/+P/4//f/9//3//f/+P/4//j/+P/4//j/+f/6//r/+//7//r/+v/6//v/+//7
//v//P/8//7//v/+////AAD//wAA//8BAAEAAQABAAMAAwAEAAQABQAGAAYABwAKAAsA
DQANAAsADAAPAA8AEgAUABYAGQAZABoAGwAeAB4AIQAjACUAKgAsAC4AMAAwADIANAA2
ADgAOgA8AD0AQABAAEEAQQBCAEMARABFAEcARwBFAEUARQBEAEMAQwBCAEAAPQA7ADkA
NgA1ADEALAApACUAIgAdABoAGAAUABIADwANAAoACQAHAAYABQAEAAEA/v/9//v/+v/5
//n/+f/4//f/9v/1//X/9P/0//b/9v/2//b/9f/z//P/9P/y//L/8//z//X/9f/0//L/
8//z//T/9P/0//X/9f/2//b/9f/0//T/9f/1//b/9//3//f/9v/1//X/9f/2//j/9//3
//j/+P/4//f/9//3//j/+P/5//r/+v/5//j/+P/4//f/9//4//r/+v/7//v/+//7//v/
/P/7//v/+//7//3//f/8//z/+v/6//v//P/8//v/+//6//z//P/8//v/+f/5//n/+f/6
//r/+v/6//j/+P/5//r/+v/6//r/+f/5//n/9//3//f/+P/3//f/+f/5//j/9//1//X/
9f/1//f/9//2//b/+P/4//f/9//1//X/9f/2//f/9//2//b/9P/0//T/9P/2//X/9f/1
//f/9//3//f/9v/2//X/9P/2//b/9v/1//X/9f/1//X/9f/2//b/9v/2//b/9f/z//X/
9//3//f/9//2//j/9//4//b/9v/2//b/+f/6//3//////wIAAgABAAMAAwADAAMAAQAB
AAEAAQACAAIAAQABAAAA/v/7//n/9//1//X/9P/1//X/9v/2//T/9P/0//X/8//z//P/
8//z//T/9P/1//L/8v/y//H/8v/y//P/9P/1//b/9v/2//T/9P/0//T/9v/3//j/+P/2
//b/9v/2//j/9//3//f/+P/4//j/+P/2//X/9f/1//j/+P/4//j/+P/4//f/9//5//z/
AQAIAA4AFAAbACUAOABOAG8AnADLAPAAEgEsATcBHgHxAMkAngBlADIAGQATAAkA+v/r
/9n/yf/I/87/0f/W/+H/7v/z//X/+v/8//z//P/9//7//v/+//7//v/8//z//P/8//3/
/v8AAAEAAQABAAIAAgACAAIAAgACAAMAAwADAAMAAgACAAIAAgAEAAQABQAGAAQABQAF
AAQABAAEAAUABQAGAAcACQAKAAgACAAIAAkACQAJAAsACwANAA0ADQANAA8ADwAQABAA
EAASABMAFQAVABUAFgAVABcAGAAbABsAHAAeACAAIwAlACYAJwAqACsALQAuAC8AMgA0
ADYAOAA8AD4AQABCAEQARgBIAEkASgBKAEsASwBOAE8AUABRAFEAUQBPAE8AUQBQAE8A
TwBOAEwASQBHAEUAQgBBAD0AOwA5ADYANAAtACoAKAAkACIAHwAdABoAGAAVABMAEQAS
AA8ADAALAAsACgAJAAkABwAGAAUABAAEAAUABQAGAAQABAAEAAQABQADAAMABAAEAAQA
BQAFAAMAAwACAAAAAAABAAMABAACAAMAAwAEAAQAAwACAAIAAwADAAQABQAFAAUABAAD
AAUABQAGAAgACAAHAAcABgAIAAcABwAHAAgACAAJAAoACgAJAAgACAAJAAkACgAMAAoA
CgALAAsACQAJAAkACgALAAsACwALAA0ADQAMAAwADAAMAA0ADgAMAAsACwAKAAgACAAI
AAcACgALAAwADQAKAAoACgAKAAgACAAJAAoACgAKAAoACQAHAAcABQAFAAgACgAKAAsA
CQAJAAgABwAJAAkACQAJAAcABwAGAAYACAAIAAcABwAJAAkACQAKAAoACQAHAAYACAAI
AAgACAAKAAkACQAJAAcABwAHAAcABQAGAAYABgAIAAgACAAHAAgACQAKAAsACgAKAAkA
CAAIAAgABwAFAAsACwALAAkACAAKAAoACgAKAAwADAAOAA8AEQAUABQAEwATABMAEwAT
ABMAEwATABMAFAAUABMAEwATABIAEAAPAAwACQAIAAYABwAHAAgACAAIAAgACAAJAAcA
BwAHAAcACAAIAAcABwAEAAQABAADAAQABAAFAAYABwAIAAgACAAIAAgACAAIAAoACwAM
AAwACgAKAAoACgAMAAsACwALAAwADAAMAAwADAALAAsACwAMAAwADAAMAAoACgALAA0A
DwASABUAGgAiACYALQA3AEQAVgBxAJgAyQD6ACIBRAFbAVwBPQEPAeQAtQB0AEUANQAv
ACQAGQANAPn/5v/g/+P/5v/t//b/AQAJAAwAEAAUABQAFQAWABgAGAAYABgAFgAWABYA
FgAYABgAGQAZABcAFwAYABgAGgAaABoAGgAZABkAGQAZAAwAAgD4/+7/6f/m/+T/4v/e
/93/2//Y/9b/1v/X/9f/1f/V/9b/1v/T/9L/0f/R/9P/0//V/9X/1P/T/9L/0f/T/9P/
1P/U/9b/2P/Z/9v/2//b/9z/2//d/97/4f/h/+H/4v/j/+X/5f/m/+f/6v/u//H/8//1
//b/+P/6//z//v8AAAIABAAEAAYACAAJAA4ADgAPAA8AEQATABUAFwAVABUAEwATABEA
EAAPAA8ADgAMAAkABwAHAAQAAwD///z/+f/1//L/6//o/+b/4v/i/9//3f/a/9b/0//R
/8//0P/N/8r/yf/H/8b/xf/F/8T/wv/A/77/vv+//7//wP+//77/vf+8/7v/uf+5/7r/
uv+6/7v/u/+7/7v/uv+4/7r/u/+9/77/vf+9/7z/vP+8/7v/uv+6/7v/u/+8/73/u/+7
/7r/uf+7/7v/vP++/73/vf++/77/vv+9/73/vf+8/7z/vf++/8D/v/++/77/wP+//7//
wP++/77/v/+//8D/wf/C/8T/xP/D/8L/wf/B/8H/wP/A/8L/wv/D/8T/w//B/8D/vv+/
/8D/wf/B/8H/wf/B/8H/vv++/77/vv++/77/v//A/7//vv+9/7v/uv+7/7r/u/+6/7z/
vP+9/7v/u/+6/7n/u/+7/7v/u/+5/7n/uP+4/7r/uv+5/7n/t/+3/7f/uP+3/7f/tv+2
/7f/uP+5/7r/uP+3/7f/t/+3/7f/t/+3/7X/tv+2/7b/tP+0/7T/s/+0/7X/tv+3/7X/
tv+2/7b/tv+2/7X/t/+2/7b/tv+2/7b/tv+2/7j/uf+9/8D/wP+//7//v/+//7//wf/B
/8H/wf/B/8D/vv+9/7//vv+8/7v/t/+1/7X/tP+y/7H/sf+w/7L/sv+y/7P/s/+z/7P/
s/+y/7L/sf+x/7D/sP+w/6//rP+s/63/rv+v/7D/sP+w/7D/sP+w/7D/sP+x/7L/sv+y
/7L/sv+y/7L/sf+x/7H/sv+y/7L/sv+w/6//r/+v/7D/sP+w/7D/sv+y/7H/s/+z/7T/
t/+8/8L/yv/R/93/7P8AAB0ARgB3AKgA0ADyAAsBDgHtALsAjgBVAAwA3f/P/8n/uv+v
/6H/jf+A/4D/g/+I/4//mv+l/6v/rP+w/7L/sv+z/7T/tP+0/7T/tP+0/7T/tP+0/7L/
sv+z/7P/tf+1/7b/tv+0/7T/tP+0/7f/t/+3/7f/tv+2/7b/tv+2/7b/t/+4/7b/t/+3
/7b/tv+2/7f/t/+5/7n/uv+6/7j/uP+4/7n/u/+7/73/vf+9/73/vf+9/73/vf++/77/
wP/C/w==
         </WaveFormData>
      </LeadData>
      <LeadData>
         <LeadByteCountTotal>10000</LeadByteCountTotal>
         <LeadTimeOffset>0</LeadTimeOffset>
         <LeadSampleCountTotal>5000</LeadSampleCountTotal>
         <LeadAmplitudeUnitsPerBit>4.88</LeadAmplitudeUnitsPerBit>
         <LeadAmplitudeUnits>��V</LeadAmplitudeUnits>
         <LeadHighLimit>2147483647</LeadHighLimit>
         <LeadLowLimit>268435456</LeadLowLimit>
         <LeadID>V5</LeadID>
         <LeadOffsetFirstSample>0</LeadOffsetFirstSample>
         <FirstSampleBaseline>0</FirstSampleBaseline>
         <LeadSampleSize>2</LeadSampleSize>
         <LeadOff>FALSE</LeadOff>
         <BaselineSway>TRUE</BaselineSway>
         <ExcessiveACNoise>FALSE</ExcessiveACNoise>
         <MuscleNoise>FALSE</MuscleNoise>
         <LeadDataCRC32>1439699886</LeadDataCRC32>
         <WaveFormData>
+v/6//r/+v/7//z//f/+/wAAAAAAAAAA/v/+//7//v8AAAAAAAAAAAAAAAAAAAAAAAAA
AAAAAAACAAIAAgACAAAAAAAAAAAAAgACAAIAAgACAAIAAgACAAIAAgACAAIAAgACAAIA
AgACAAIAAgACAAIAAgACAAIAAgACAAIAAgACAAIAAgACAAIAAgACAAIAAAAAAAAAAAAA
AAAAAAAAAAAAAAAAAAAA/v/+//7//v8AAAAAAAAAAP7//v/+//7/AAAAAAAAAAD+//7/
/v/+//7//v/+//7//v/+//7//v/8//z//P/8//z//P/8//z//P/8//z//P/+//7//v/+
//z//P/8//z/+v/6//r/+v/7//z//f/+//z//P/8//z//v/+//7///8AAAEAAwAFAAQA
BAADAAMAAwADAAMAAwADAAEAAwADAAEAAQABAAEA///+//v/+v/5//n/+P/4//n/+v/7
//z/+//7//v/+//6//r/+v/6//f/9v/1//X/9//3//b/9v/4//j/+v/7//r/+f/4//f/
+f/5//n/+f/7//z//P/8//r/+//7//r/+v/7//v/+//7//v/+//7//r/+v/6//r/+v/6
//v/+//7//v/+//9////AgAGAAgACwASABsAKQA9AFsAhgC4AOYAEQE1AUgBOwERAekA
wQCEAEEAHwAYAA8A///x/+P/2v/W/9j/2v/d/+L/6//x//P/8v/1//j/+P/5//n/9//3
//f/9//5//n/+f/5//r/+v/7//v/+f/5//n/+f/5//n/+f/5//r/+v/5//n/+//6//n/
9//5//n/+f/5//n/+f/5//n/+f/5//n/+f/5//n/+f/4//j/+P/4//n/+v/6//r/+//7
//v/+v/6//r/+v/7//z/+//6//////////////8AAP7///8AAAIAAgADAAMAAwAEAAYA
BwAJAA4ADwARABMAFAAWABcAGQAbAB0AHgAgACAAIQAkACYAJwAnACgAKQAqACsALAAs
AC4ALgAuAC4ALgAuAC4ALwAuAC0ALAAqACgAJwAmACMAHwAdABsAGAAVABIADgALAAoA
CQAIAAYAAwACAAAA/v/8//v/+v/5//j/+P/3//b/9P/y//H/8f/z//P/9P/1//T/8//x
//D/8P/w//H/8f/x//L/8//z//H/8f/w/+//8f/x//H/8f/v/+//7//v/+//7//v/+//
7//v//D/8f/v/+7/7v/u//D/8P/x//H/7//v/+//7v/v//D/8f/y//H/8v/y//L/8f/x
//D/8P/x//P/9P/1//T/9P/z//L/9P/0//T/9P/0//T/9P/0//L/8v/y//L/9P/0//X/
9f/1//T/8//z//P/8//z//T/8v/y//P/8//x//D/8P/w//L/8v/x//H/7//w//D/7//v
/+//7//v/+//7//u/+7/7v/u/+3/7f/u/+7/7//w/+7/7f/s/+v/7f/t/+3/7f/t/+7/
7v/u/+v/6//r/+v/7f/t/+7/7v/s/+z/7P/r/+v/6//r/+v/7P/t/+3/7f/s/+v/6v/q
/+v/6//r/+v/6//r/+v/6v/r/+v/6//r/+r/6//r/+v/6//r/+r/6v/u/+z/7P/s/+z/
7P/q/+r/6v/q/+z/7P/s/+z/7P/s/+z/7f/w//H/8//1//T/9P/z//P/9f/1//X/9f/3
//X/9//3//X/9f/1//X/8f/w/+3/7P/r/+v/6v/q/+j/6P/o/+j/6v/r/+z/7f/q/+r/
6v/q/+n/6P/n/+f/5//n/+b/5v/m/+b/6P/p/+v/6//r/+v/6f/p/+n/6f/p/+r/6v/q
/+r/6//r/+r/6v/r/+v/6//r/+v/6//r/+r/6v/q/+r/7P/s/+3/7f/t/+3/7f/t/+//
8v/2//j//f8CAAkAFwApAEMAagCYAMIA6wARASYBHQH3AM0AqQB0ADUADwAIAAMA8//n
/9n/zP/I/8j/yv/N/9L/2//l/+f/6P/r/+r/6v/r/+v/6//r/+v/6//r/+v/6//r/+z/
7P/t/+3/6//r/+v/6//r/+v/6//r/+7/7v/t/+3/7//u/+3/6//t/+3/7f/t/+3/7f/t
/+3/7f/t/+3/7f/v/+//7//u/+7/7v/u/+//7v/u/+7/7//w//H/8f/y//D/8P/x//L/
8P/w//b/9//2//X/9P/0//T/9f/2//j/+v/7//v/+//7//z//P/9/wAAAQADAAUABgAI
AAkACwANAA8AEAASABYAFwAaABwAGwAbABwAHQAgACEAIgAiACAAIAAgACAAIAAgACAA
IQAjACMAIwAiAB4AHQAcABkAFwAVABMAEAANAAoABgADAAIAAQAAAP7////+//z/+v/2
//X/9P/z//T/9P/z//L/8P/u/+3/7f/r/+v/7P/t/+3/7f/s/+z/6//q/+r/6f/r/+z/
7f/t/+3/7f/s/+v/6//r/+v/6//t/+3/7f/t/+3/7f/t/+3/7f/t/+7/7//v/+7/7v/u
/+7/7v/v/+//7f/t/+3/7P/s/+z/7P/s/+//8P/w//D/7//v/+7/7v/u/+//7//v//D/
8v/z//T/8v/y//L/8v/y//L/8v/y//T/9P/0//T/8v/y//P/8//z//L/8f/x//H/8f/x
//L/8v/y//P/8//x//D/8P/w//D/8P/v/+//8f/y//L/8f/x//H/8f/x//H/8f/w//D/
8P/w/+//7//u/+7/7//w//D/7//u/+3/7f/t/+3/7f/t/+7/7v/u/+//7//v/+//7//v
//D/8P/w//D/8P/v/+//7//v/+//7v/v/+//7//w/+//7v/u//H/8f/x//H/8f/x//H/
8P/v/+//7//v//D/8f/x//H/7//v/+7/7v/u//D/7v/u/+7/7v/u/+7/7v/u/+//8P/x
//L/9f/2//f/+f/6//r/+f/3//j/+f/6//v/+//7//n/+//5//n/+f/5//n/9//2//P/
8P/v/+//7v/w//D/8P/w/+7/7//v/+//8f/w//D/8P/w/+//7v/t/+z/6//q/+j/6v/q
/+r/7P/r/+v/6//r/+3/7f/t/+3/7f/t/+7/7v/u/+7/7//v//D/8P/x//H/8P/v/+7/
7f/v/+7/7v/u//D/8P/w//H/8f/x//H/8f/z//P/9v/6//7///8CAAcAEwAlAD0AXgCM
ALwA5wATATYBPQEfAfUA0QCmAGMAKwAWAA8AAwD1/+n/3P/S/9L/0v/R/9T/2//j/+n/
6v/t//D/8P/x//H/7//v/+//7//x//H/8f/x//T/9P/1//X/9f/1//X/9f/1//X/9f/1
//T/9P/z//P/9P/0//T/8//0//X/9v/3//f/9//3//f/+f/5//n/+f/4//f/9v/0//b/
9v/2//f/+v/6//r/+//5//n/+P/4//r/+v/7//z/+//6//////////////8AAAAAAQAC
AAQABAAFAAUABQAHAAgACAAJAAwADQAPABEAEgAUABUAFwAbAB0AHgAgACAAIQAkACYA
KQApACoAKwAsAC0ALgAuADAAMAAwADAAMAAwADAAMQAwAC8ALgAsACwAKwAqACcAIwAh
AB8AHAAaABgAFQATABIAEQAQAA4ACwAKAAgABgAEAAMAAgABAP7//v/9//z//P/6//n/
+f/7//v//P/9//z/+//5//j/9f/0//T/8//z//T/9f/1//b/9//3//f/+f/5//n/+f/3
//f/9//3//f/9//3//f/9f/1//b/9//3//b/9v/2//b/9v/3//f/9f/1//X/9P/2//b/
9v/2//X/9v/2//b/+f/5//j/+P/6//v/+//7//v//P/8//z//P/8//z//P/6//r/+v/6
//r/+v/6//r//P/8//3//f/8//r/+P/3//j/+f/6//z/+v/6//v/+//7//r/+v/6//v/
/P/8//3/+//8//z/+//7//v/+//7//v/+//6//r/+v/6//n/+f/4//j/+f/6//n/9//1
//P/9P/1//b/9//3//j/+P/4//n/+f/5//n/+f/5//r/+v/6//r/+v/5//n/+f/5//n/
+f/5//j/9//5//n/+f/6//v/+//7//v/+f/5//n/+P/5//n/+f/5//j/+f/5//n/9//3
//b/9v/6//r/+v/6//r/+v/6//v//P/9////AQACAAIAAQABAAEAAQADAAMAAwABAAMA
AwADAAMAAQABAP///v/7//r/+f/5//j/+P/4//j/+v/6//v/+//5//n/+P/4//r/+v/5
//j/9//3//f/9//2//b/9v/2//j/+f/5//n/+f/5//n/+f/5//n/+f/6//r/+v/6//v/
+//6//r/+//9//3//f/9//v/+//6//r//P/8//z//P/9//3//f/9//v//f///wQACAAO
ABEAFgAhADEARwBpAJgAygD6ACkBTwFeAUkBHQH3AMcAgAA9ACMAHgARAAMA9//r/97/
3P/c/9z/3//m/+3/8//3//j/+f/6//r/+//7//z//f/+/////f/9//3//f/+//7/////
/////////////f/9//3//f///wAAAAABAAEAAAD///3//v///wAAAQABAAEAAQABAAEA
AQABAAEAAQABAAEAAAD+//7//v///wIAAgACAAMAAwADAAIAAgACAAIAAwAEAAQABAAK
AAsACQAJAAkACgAKAAsADAAOAA4ADwAPAA8AEQASABIAEwAWABcAGQAbABwAHgAfACEA
IwAlACYAKAAqACsALgAwADEAMQAyADMANgA3ADgAOAA4ADgAOAA4ADgAOAA4ADkANwA3
ADcANgAzADEALwArACsAKQAnACQAIQAeABoAFwAWABUAFAASABAADgALAAgACAAHAAYA
BQAEAAQAAwACAP7//P/7//v//f/9//7//////////v/+//3//P/8//v/+//8//3//f/7
//v/+v/5//n/+f/5//n/+f/5//n/+f/5//n/+f/5//v/+//8//3/+//6//r/+v/6//r/
+//7//v/+//7//r/+v/6//r/+v/9//7//v/+//3//f/8//z//v/////////9//7//v/+
//7//v/+//7/AAAAAAAAAAD+//7//v/+/wAAAAABAAEA///+//3//f/9//3//f/+/wAA
AAABAAEA///+//7//v/+//7//f/9//3//v/+//3//f/9//3//f/9//3//P/8//z//P/7
//v//P/8//3//v/8//v/+v/5//n/+f/5//n/+f/6//r/+v/5//n/+f/5//v/+//8//z/
+v/6//r/+f/5//n/+f/5//r/+//7//v/+v/5//j/+P/5//n/+f/5//n/+f/5//j/9//3
//f/9//6//v/+//7//n/+f/4//j/+P/6//r/+v/6//r/+P/4//j/+P/6//v//P/9////
AQACAAIAAQABAAEAAQABAAEAAQD/////////////AQABAP///v/5//j/9//3//b/9v/2
//b/9v/2//f/9//3//f/9v/2//j/+P/3//b/8//z//P/8//y//L/8v/y//T/9f/1//X/
8//z//P/8//z//P/8//0//T/9P/0//X/8//y//L/8//1//X/9f/1//P/8//y//L/9P/0
//T/9P/1//X/9f/1//f/9//5//z/AAAEAAUACgATAB8ALwBLAHQAoADMAPcAHQE0ASkB
AQHXALUAfgA9ABcADgAHAPn/7f/h/9T/0P/S/9T/1f/a/+P/6//t/+7/7//y//L/8//z
//H/8f/x//H/8f/x//H/8f/y//L/8//z//H/8f/x//H/8f/x//H/8f/0//T/8//z//P/
8v/x/+//8P/x//L/8//z//P/8//z//H/8f/x//H/8//z//P/8v/w//D/8P/x//L/8v/y
//P/8f/x//D/8P/w//D/8f/y//D/8P/2//f/9P/z//L/8v/0//X/9v/4//j/+f/5//n/
+//8//z//f8AAAEAAwAFAAQABgAHAAkACwANAA4AEAASABMAFgAYABkAGQAaABsAHgAf
ACAAIAAeAB4AHgAeACAAIAAgACEAHwAfAB8AHgAaABkAGAAVABMAEQAPAAwACQAGAAIA
///+//3//P/6//f/9v/0//L/8P/v/+7/7f/s/+z/6//q/+r/6P/n/+f/5f/l/+b/5//l
/+X/5P/k/+T/5P/l/+X/5f/m/+f/5//l/+X/5P/j/+P/4//j/+P/4//j/+P/4//j/+P/
4//j/+P/4//k/+X/5P/i/+H/4P/i/+L/4//j/+P/4//j/+L/5P/k/+T/5P/n/+j/6P/o
/+j/5//l/+T/5v/n/+f/5//l/+b/5v/m/+b/5v/m/+b/6P/o/+j/6P/m/+b/5v/m/+b/
5v/n/+f/6f/o/+f/5//l/+X/5f/m/+b/5v/n/+f/5f/k/+T/5P/m/+b/5f/l/+P/5P/k
/+P/4//j/+P/4//l/+X/5P/k/+P/4v/g/9//3//g/+L/5P/i/+H/4P/f/+H/4f/h/+H/
4//k/+T/5P/h/+H/4f/h/+P/4//k/+T/4v/i/+L/4f/h/+H/4f/h/+H/4f/g/9//4P/f
/97/3v/f/9//3//f/+H/4f/h/+D/3//f/9//3//g/+H/4f/h/+H/4f/g/+D/4P/g/97/
3v/e/97/3//g/+H/4//m/+f/6f/r/+z/7P/r/+v/6//r/+v/6//r/+n/6//r/+v/6//r
/+v/6f/o/+X/5P/j/+P/4v/i/+L/4v/i/+L/4//j/+P/4//g/+D/4P/g/+H/4P/f/9//
3//f/97/3v/e/97/4P/h/+H/4f/h/+H/3//f/9//3//h/+L/4v/i/+L/4//j/+L/4v/j
/+P/4//j/+P/4//j/+L/4v/i/+L/4v/i/+P/4//l/+X/5f/n/+v/7P/w//T/+f/8/wUA
EwAlAEMAbACaAMgA8QATASABDQHhAL0AmQBeACEABwAEAPv/7f/f/9P/yP/E/8b/xP/H
/87/1//f/+P/5P/l/+b/5v/n/+f/6f/p/+n/6f/n/+f/5//n/+j/6P/p/+n/6f/p/+n/
6f/p/+n/6f/p/+z/7P/r/+v/7f/s/+v/6f/r/+v/6//r/+v/6//r/+v/6//r/+v/6//t
/+3/7f/s/+7/7v/u/+//8P/w//D/8f/x//H/8P/w/+7/7v/v//D/7v/u//T/9f/1//X/
9f/2//b/9//4//r/+v/7//v/+//9//7//v///wIAAwAFAAcACgAMAA0ADwARABMAFAAW
ABgAGQAcAB4AHQAdAB4AHwAgACEAIgAiACQAJAAkACQAJAAkACQAJQAkACMAIgAgAB4A
HQAcABkAGAAXABYAFAARAA4ACgAHAAYABQAEAAIAAQAAAP7//P/4//f/9v/1//L/8v/x
//D/7//u/+7/7//t/+3/7v/v/+3/7f/s/+z/7f/s/+z/6//r/+z/7f/t/+v/6//q/+n/
6//r/+v/6//t/+3/7f/t/+v/6//r/+v/6//r/+z/7f/t/+z/7P/s/+7/7v/v/+//8f/x
//H/8P/u/+7/7v/u//H/8v/y//L/8f/x//D/8P/w//H/8f/x//H/8v/y//L/8v/y//L/
8v/z//T/9f/2//b/9v/2//b/9v/2//f/9//5//j/9//3//X/9f/1//b/9v/2//f/9//1
//T/9P/0//b/9v/1//X/9f/2//b/9f/0//P/8v/x//L/8//z//T/9v/2//X/9f/0//T/
9f/2//b/9f/0//P/8//z//P/8//z//T/9P/0//P/8//z//P/8//z//T/9P/y//L/8v/x
//H/8f/x//H/8//1//b/9//0//P/8v/y//H/8f/x//H/8v/z//T/9P/z//P/8//z//T/
9v/2//b/9v/2//f/+P/5//v//f/+//7//f/9//3//f/9//3//f/7//3/////////////
//3//P/5//b/9f/1//T/9v/2//b/9v/0//X/9f/1//X/9P/0//T/9P/z//L/8f/x//H/
8f/w//D/8P/w//L/8//z//P/8//0//X/9v/3//X/9f/2//b/9v/2//f/9//2//b/9//3
//f/9//3//f/9//2//b/9v/2//b/9v/3//n/+f/5//n/+//9/wIABAAKAA0AFAAfADEA
RwBpAJYAxgDyACEBRwFUATsBDwHnALkAcgAzABkAGAANAP//9//r/97/2P/W/9j/1//e
/+X/7f/x//T/9//2//b/9//3//n/+f/5//n/+f/5//n/+f/4//j/+f/5//v/+//7//v/
+f/5//n/+f/6//r/+f/5//v/+v/5//f/+f/5//n/+f/7//v/+//7//v/+//7//v//P/9
//7//v/+//7//v///////v/9//3///////7//v8AAAAAAQACAAEAAAAFAAUAAwADAAMA
BAAGAAcACAAKAAoACwALAAsADAAOAA8AEQAUABUAFwAZABwAHgAfACEAIQAjACQAJgAq
ACsALgAwADEAMQAyADMANAA1ADYANgA3ADgAOQA6ADgAOAA4ADkANwA3ADcANgAyADEA
MAAtACsAKQAnACQAIwAgABwAGQAWABUAFAASABMAEgAQAA4ACgAJAAgABwAEAAQAAwAC
AAEAAAAAAAEAAAD///////8BAAEAAAAAAP///v/+//3//f/+///////9//3//P/7//v/
+//7//v//f/9//3//f/7//v/+//7//v/+//8//3//v/+////AAD+//7//////wEAAQAB
AAAAAgACAAIAAgADAAQABAAEAAMAAwACAAIAAgADAAMAAwAFAAYABgAGAAYABgAGAAYA
BgAGAAYABgAIAAgACAAIAAYABgAHAAcABwAGAAUABQAFAAUABQAGAAQABAAFAAUABwAG
AAYABgAGAAYABQAFAAUABgAGAAUAAwADAAMAAwAFAAUABAAEAAYABgAFAAUAAgACAAMA
BAAGAAUABAADAAMAAwADAAMAAwAEAAQABAADAAMAAwADAAEAAQACAAIABAAEAAQAAwAB
AAEAAQABAAIAAwADAAMABAADAAIAAgABAAEAAQABAAMAAwADAAIAAQABAAEAAQAAAAEA
AwACAAIAAgACAAIAAwAEAAUABwAJAAoACgAJAAkACQAJAAkACQAJAAcACQAJAAkACQAJ
AAkABwAGAAMAAgABAAEAAAAAAAAAAAAAAAAAAQABAAEAAwACAAIAAgAAAP///v/9//3/
/f/9//z/+v/6//r//P/9//3//f/9/////////////v/9//3//P/8//z//f/9//r/+v/7
//v/+//7//v/+//9//z//P/8//r/+v/6//v//f/9////AQADAAMABgAKAA4AEQAcACkA
OwBVAHkApgDSAPwAJQE/ATwBFwHtAMsAlwBQACUAGwASAAMA+f/v/+H/3P/c/9z/3P/j
/+r/8f/3//v//P/9//z//P/9//3//f/9//3//f/9//3//f/9//z//P/9//3/////////
/////////////wAAAAD/////AQAAAP///f/9//3//f/9//3//f/9//3//f/9//3//f/9
//3//f/8//z//P/8//3//P/8//z//f///////v/+//z//P/9//7//f/8/wEAAQD/////
//8AAAAAAQACAAQABgAHAAcABwAJAAoACgALAAwADQAPABEAFAAWABcAGQAbAB0AHgAg
ACIAIwAmACgAKQApACoAKwAsAC0ALgAuADAAMAAwADAAMAAwADAAMQAvAC8ALwAuACoA
KQAoACUAIQAfAB0AGgAZABYAEgAPAA4ADQAMAAoACQAIAAYABAAAAP///v/9//z//P/7
//r/+f/4//j/+f/3//f/+P/5//f/9//2//b/9//2//b/9f/z//T/9f/1//X/9f/0//P/
8//z//P/8//1//X/9f/1//T/8//y//H/8//z//T/9f/1//T/9P/0//T/9P/1//X/9//3
//f/9v/2//b/9v/2//X/9v/2//b/9//3//b/9v/0//X/9f/1//b/+P/5//r/+v/6//r/
+v/4//j/+P/4//r/+v/6//r/+P/4//n/+f/7//r/+f/5//n/+f/5//r/+P/4//n/+f/3
//b/9v/2//b/9v/1//X/9//4//j/9//1//X/9f/1//f/9//2//b/+P/4//f/9//0//T/
9f/2//j/9//2//X/9f/1//X/9f/1//b/9v/2//f/9//3//f/9f/1//b/9v/2//b/9v/1
//f/9//3//f/9//3//b/9f/2//X/9P/0//P/8//z//P/9f/1//X/9P/z//P/8//z//T/
9f/1//X/9f/1//b/9v/2//b/9v/2//b/+f/6//v//f/9//7//v/9////////////////
//3//////////////////f/8//n/9v/1//X/9P/2//b/9v/2//T/9f/1//X/8//y//L/
8v/0//P/8v/x/+//7//v/+7/8P/w//D/8v/z//P/8//z//H/8f/x//H/8//z//T/9P/y
//L/8//z//T/9P/1//X/8//z//P/8//z//L/8v/y//T/9P/0//X/8//z//P/8//1//n/
/v8AAAIABQAIABMAIQA1AFMAfACoANIA+wAdASgBDwHjAL8AmQBgACkADwAMAAMA9f/p
/9v/0v/Q/9L/1P/X/+D/5//r/+3/8P/x//L/8v/z//P/8//z//P/8//z//P/8//z//b/
9v/3//f/9f/1//X/9f/3//f/9//3//b/9v/1//X/9//2//X/8//2//f/+P/5//f/9//3
//f/9//3//f/9//5//n/+f/4//b/9v/2//f/9v/2//b/9//5//n/+P/4//r/+v/7//z/
+v/6/wAAAQAAAP///v/+/wAAAQACAAQABAAFAAUABQAGAAgACQALAAwADQAPABEAEgAU
ABUAFwAbAB0AHgAgACEAIQAjACQAJwAnACgAKQAsAC0ALgAuAC4ALgAuAC4AMAAwADAA
MQAwAC8ALgAsACwAKwAqACcAJQAjACEAHgAbABgAFAARABAADwAOAAwACgAIAAUAAgAC
AAEAAAD//wAAAAD///7//v/8//v/+//7//v//P/9//v/+//6//r/+//6//r/+f/5//r/
+//7//v/+//6//n/+f/5//n/+f/3//f/9//3//n/+f/5//n/+f/5//r/+//5//j/+P/4
//r/+v/7//v/+//7//v/+v/7//z//f/+//3//v/+//7///////7//v8AAAEAAQABAAAA
AAD///7/AAAAAAAAAAAAAAAAAAAAAAIAAgACAAIAAgACAAMAAwABAAAA/////wEAAQAB
AAIABAAEAAUABQAFAAQABAAEAAQABAADAAMAAQACAAIAAQABAAEAAQABAAMAAwACAAIA
BAAEAAMAAwAEAAQABQAGAAYABQAEAAMAAwADAAMAAwADAAQABAAEAAMAAwADAAMABQAF
AAYABgAGAAYABgAFAAUABQAFAAUABAAFAAUABQAGAAUABAAEAAYABwAIAAkACAAHAAYA
BAAEAAUABgAHAAoACwAJAAcACAAKAAoACgAKAAsADAANAA8AEwAUABQAEwAVABUAFQAV
ABMAEwARABMAEwATABMAEwAVABMAEgAPAAwACwALAAoACwAMAA0ADgAOAA8ADwAPAA0A
DAAMAAwADgANAAwACwALAAsACwAKAAoACgAKAAwADQANAA0ADQAPAA8ADwAPABEAEQAS
ABIAEAAQABEAEQASABIAEwATABMAEwATABMAFQAUABQAFAASABIAEgATABEAEwATABUA
FwAbABwAIgAmACkALgA1AD8ATwBnAIwAugDoABcBQQFeAWEBQwEZAfUAxgCDAE8APgA5
AC0AIwAZAAoAAAD8//z//f8AAAUADQATABYAGQAcABwAHQAdAB0AHQAdAB0AHwAfAB8A
HwAgACAAIQAhAB8AHwAfAB8AIAAhACIAIwAiACIAIQAhABUACgD///P/7//t/+v/6f/n
/+X/4//h/+D/3//e/93/2//b/9v/2v/Y/9j/2P/Z/9n/2P/X/9f/1f/V/9T/1P/W/9b/
1//Y/9f/1v/b/9v/2f/Z/9n/2v/c/93/3v/g/9//3//e/93/3f/e/97/3//k/+X/5//p
/+z/7v/v//H/8f/z//T/9v/3//f/+f/6//z//f///wEABAAFAAYABgAGAAYABgAGAAUA
BAADAAMAAQABAAEAAAAAAP///v/7//f/9f/z//D/7//s/+j/5f/m/+X/5P/i/97/3P/Z
/9b/1f/V/9X/1f/T/9L/0P/O/8z/yv/J/8n/yf/J/8r/y//J/8n/yP/I/8f/xv/G/8X/
w//E/8X/xf/H/8f/xv/F/8f/x//H/8f/x//H/8f/x//H/8f/x//H/8f/x//I/8n/x//G
/8b/xv/G/8b/x//H/8f/x//H/8b/yP/I/8j/yP/H/8j/yP/I/8v/y//K/8r/yv/L/8v/
y//J/8r/yv/K/8v/zP/N/87/zP/M/8z/zP/M/8z/zP/M/87/zv/P/8//zf/M/8v/y//M
/83/zv/Q/8//zv/O/83/zf/M/8z/zP/O/87/zf/N/8v/zP/M/8v/y//L/8v/y//L/8v/
yv/K/8r/yv/J/8n/yP/I/8n/yv/K/8n/yP/H/8n/yf/J/8n/x//I/8j/yP/J/8n/yf/J
/8n/yf/K/8r/yP/I/8j/x//J/8n/yf/J/8n/yf/I/8f/x//H/8f/yP/L/8v/y//L/8n/
yf/J/8j/yf/J/8n/y//K/8j/yP/I/8j/yf/K/8v/zf/P/9D/0P/P/9H/0f/R/9H/0//T
/9H/0//T/9P/0//T/9X/0//S/8//zv/N/83/zP/L/8r/yf/I/8r/y//L/8v/y//K/8r/
yv/K/8n/yP/H/8f/x//H/8b/xP/E/8T/xv/H/8f/x//H/8f/x//H/8f/x//H/8j/yP/I
/8j/yf/J/8j/yP/J/8n/y//L/8v/y//K/8j/x//G/8j/yP/I/8n/y//L/8n/yf/L/83/
zv/U/9j/2//e/+X/8f8DAB0AQgBwAKAAzwD3ABYBGQH3AMkApQByACkA9f/o/+P/1f/J
/73/rv+m/6b/pv+n/6z/tf+9/8H/wv/F/8b/xv/H/8f/x//H/8f/x//H/8f/x//H/8b/
xv/H/8f/xf/F/8X/xf/F/8X/xf/F/8j/yP/H/8f/x//G/8X/w//E/8X/xv/H/8X/xf/F
/8X/x//H/8f/x//H/8f/x//G/8T/xP/E/8X/xv/G/8b/x//H/8f/xv/G/8b/xv/H/8j/
yP/I/w==
         </WaveFormData>
      </LeadData>
      <LeadData>
         <LeadByteCountTotal>10000</LeadByteCountTotal>
         <LeadTimeOffset>0</LeadTimeOffset>
         <LeadSampleCountTotal>5000</LeadSampleCountTotal>
         <LeadAmplitudeUnitsPerBit>4.88</LeadAmplitudeUnitsPerBit>
         <LeadAmplitudeUnits>��V</LeadAmplitudeUnits>
         <LeadHighLimit>2147483647</LeadHighLimit>
         <LeadLowLimit>268435456</LeadLowLimit>
         <LeadID>V6</LeadID>
         <LeadOffsetFirstSample>0</LeadOffsetFirstSample>
         <FirstSampleBaseline>0</FirstSampleBaseline>
         <LeadSampleSize>2</LeadSampleSize>
         <LeadOff>FALSE</LeadOff>
         <BaselineSway>TRUE</BaselineSway>
         <ExcessiveACNoise>FALSE</ExcessiveACNoise>
         <MuscleNoise>FALSE</MuscleNoise>
         <LeadDataCRC32>2539353323</LeadDataCRC32>
         <WaveFormData>
gACAAIAAgACBAIIAgwCEAIYAhgCGAIYAhgCGAIYAhgCIAIgAiACIAIgAiACIAIgAiQCK
AIsAjACMAIwAjACMAIwAjACMAIwAjQCOAI8AkACQAJAAkACQAJAAkACQAJAAkgCSAJIA
kgCSAJIAkgCSAJIAkgCSAJIAkgCSAJIAkgCSAJIAkgCSAJIAkgCSAJIAkQCQAI8AjgCM
AIwAjACMAIYAggB+AHoAcABmAFwAUgBHAD4ANQAsACQAHAAUAAwABQAAAPv/9v/w/+r/
5P/e/9j/1P/Q/8z/yf/G/8P/wP+8/7j/tP+w/6z/qv+o/6b/ov+g/57/nP+Z/5j/l/+W
/5T/kv+Q/47/jP+K/4j/hv+F/4T/g/+C/3//fv99/3z/ev96/3r/e/98/3v/e/98/3r/
ef95/3n/dv91/3T/c/9y/3H/cP9v/2//cP9w/3D/bP9r/2j/Zv9j/2P/Y/9j/2X/Zf9l
/2X/Y/9j/2P/Y/9j/2L/Yv9h/17/Xf9c/1v/W/9b/1v/Wv9c/13/X/9g/1//Xv9d/1z/
XP9c/1z/XP9c/13/Xf9d/1z/XP9d/13/X/9f/1//X/9d/13/Xf9d/1//X/9f/1//YP9g
/2D/Yf9f/2H/Yf9j/2b/a/9u/27/b/9w/3H/fP+J/57/vv/j/wsAMgBWAGkAXAA6ACAA
CwDh/7L/mv+W/4v/e/9v/2H/WP9V/1L/UP9Q/1T/W/9f/1//Xv9h/2P/Y/9k/2X/Zf9l
/2X/Zf9l/2X/Zf9l/2X/Zv9n/2n/aP9o/2f/Z/9o/2j/aP9o/2r/a/9r/2v/av9q/2r/
av9r/2v/bP9t/2z/bf9t/23/bv9v/3D/cf9x/3L/cv9y/3L/c/9z/3L/cv9z/3X/eP92
/3b/dv92/3j/d/93/3f/eP94/3n/ev96/3r/ev96/3r/ev97/3v/e/98/3z/fP+A/4D/
gP+B/4P/hf+H/4f/if+J/4r/jf+P/4//kv+U/5T/lf+W/5b/mP+Z/5r/nP+f/6D/oP+i
/6X/pf+l/6b/qP+o/6j/qf+r/6v/qv+o/6f/p/+m/6b/pf+k/6H/nv+d/5v/mf+X/5f/
lv+V/5T/kv+Q/47/jf+M/4z/i/+L/4z/jP+M/4v/iv+J/4j/iP+K/4v/i/+L/4v/iv+J
/4n/iv+L/4v/jP+N/43/jf+O/47/jf+N/4z/jP+N/4//kP+P/5D/kP+P/5H/kP+P/4//
jf+N/47/j/+P/4//jv+N/43/jv+Q/5L/kv+R/5D/j/+R/5H/kv+S/5L/k/+T/5P/lf+U
/5P/kv+T/5T/lv+Y/5b/lv+W/5b/lv+X/5n/m/+a/5r/mv+a/5r/m/+b/5r/m/+c/5//
oP+g/5//nf+d/5//n/+f/6D/nv+f/5//n/+h/6D/n/+f/6H/ov+i/6L/ov+i/6D/oP+i
/6L/of+h/6P/pP+k/6T/pP+k/6T/pP+m/6X/pf+k/6T/pf+l/6X/p/+o/6n/qf+p/6n/
qf+p/6f/p/+m/6b/qf+q/6r/q/+p/6n/qf+p/6v/q/+q/6r/rP+t/63/rP+s/6z/rP+t
/67/rv+u/63/rf+t/63/rf+u/67/rv+v/6//r/+v/67/rv+u/67/r/+1/7L/tP+0/7T/
tP+y/7L/sv+y/7T/tP+0/7T/tv+2/7b/t/+7/7v/vP++/77/vf+9/73/vf+9/73/vf+/
/7//v/+//7//wP/A/8D/vf+9/7v/uv+7/7v/u/+7/7n/uf+5/7n/vP+9/77/v/+9/7z/
vP+7/7z/u/+6/7n/uv+7/7z/vP+6/7v/vf++/8D/wP/A/8D/vv++/77/vv/A/8H/wf/B
/8D/wP/B/8H/wf/B/8H/wf/C/8P/xP/F/8P/w//D/8P/xP/E/8T/xf/H/8f/x//H/8r/
z//Q/9L/1f/U/9f/4P/r//z/GgA7AF8AhgCqAL8AtgCWAHoAZQBBABQA+v/2/+//4f/V
/8n/vv+5/7j/tv+0/7j/wf/H/8n/yv/L/8v/y//M/83/zf/N/83/zf/N/83/zf/N/87/
zv/O/8//0P/Q/8//z//O/87/zv/O/9D/0f/R/9H/0v/S/9L/0v/U/9P/0//T/9T/1f/V
/9X/1//X/9f/1//Y/9r/2//c/9z/3f/d/9z/2//b/9z/3v/e/97/3v/e/+D/3//f/9//
4P/g/+H/4v/g/+D/4P/g/+L/4v/j/+P/5f/m/+b/5v/m/+b/5v/n/+f/6f/r/+v/7f/t
/+7/8f/x//H/9P/2//j/+f/6//r/+v/7//z//v8BAAIAAgAEAAUABQAFAAYABgAGAAYA
BwAJAAkACAAGAAUABQAEAAQABAAEAAIAAAD7//n/9//1//X/9P/z//L/8v/w/+7/7f/t
/+z/6v/p/+r/6v/q/+n/5v/l/+T/5P/k/+X/5f/l/+f/5v/l/+X/4//j/+L/4v/l/+X/
5f/m/+T/4//j/+L/4f/h/+L/4v/g/+L/4//j/+P/4v/h/+H/4v/j/+X/5//m/+X/4//h
/+L/4v/j/+T/4//j/+P/4//h/+H/4v/i/+L/4//j/+P/4//i/+H/4P/i/+L/4//k/+X/
5v/n/+j/5//n/+j/6f/q/+r/6v/q/+r/6//r/+r/6v/q/+z/7P/s/+v/6f/p/+n/6f/p
/+r/6v/r/+v/6//r/+r/6f/p/+n/6v/q/+r/6f/q/+n/6v/q/+r/6f/p/+v/7P/s/+z/
6v/q/+r/6v/s/+v/6//q/+r/6//r/+v/6v/q/+r/6f/p/+n/6f/p/+v/6//q/+r/6f/q
/+r/6//t/+3/7f/t/+v/6//q/+r/7P/t/+3/7P/q/+r/6v/r/+z/7P/s/+v/6//r/+v/
6//q/+r/6v/r/+v/6//r/+r/6P/o/+j/6f/p/+r/6v/q/+r/6v/q/+r/6v/q/+z/7P/s
/+z/7f/v/+//8P/y//L/8f/x//P/8//z//P/8f/x//H/8f/x//H/8v/y//D/7//v/+3/
7P/r/+v/6//t/+3/7f/t/+3/7f/t/+3/7//v/+7/7v/v/+7/7f/s/+r/6f/o/+f/5//o
/+r/7f/u/+7/7v/u//D/8P/w//D/8P/w//H/8f/u/+z/6//r/+n/6f/p/+n/5v/l/+T/
4//h/+H/4f/h/+H/4v/i/+L/4//j/+P/4//j/+T/5//o/+z/6//q/+v/8v/9/wwAJABF
AGsAkgC8AN0A5ADKAKwAlwB9AEoAIAAQAAsA/f/x/+X/2P/P/8z/yP/G/8b/y//P/9P/
1P/X/9n/2f/a/9v/2P/X/9b/1f/X/9f/1//X/9b/1v/W/9f/1//W/9T/0//U/9T/1P/U
/9L/0//T/9P/0//U/9X/1v/U/9P/0//T/9L/0//T/9P/0//T/9P/0//S/9L/0f/Q/87/
z//P/87/zv/P/9H/1P/T/9L/0f/Q/9L/0f/R/9H/0P/Q/9H/0v/S/9L/0v/S/9L/0v/T
/9P/0//U/9T/1P/W/9b/1v/X/9f/2f/b/9v/3f/d/97/4f/j/+P/5v/o/+j/6f/q/+r/
6//t/+//8v/y//L/8f/y//P/8//z//T/9v/2//b/9//1//X/9P/y//P/8//y//L/8P/w
/+7/7P/r/+n/5//l/+P/4v/h/+D/3v/c/9r/2f/Y/9j/1//X/9X/1P/T/9H/0v/R/9D/
0P/Q/9H/0f/R/9H/0P/P/8//zf/N/8z/zP/L/8v/y//M/83/zf/O/87/z//P/9D/0P/P
/9D/0P/P/9D/0P/Q/9H/z//P/9D/0f/P/8//zv/N/87/zv/P/9D/zv/N/8z/y//M/83/
z//Q/9L/0//T/9P/1f/U/9P/0v/U/9T/1f/W/9b/1v/W/9b/1//X/9j/2f/Z/9j/1//W
/9b/1//X/9b/2P/Y/9r/2v/a/9n/1//X/9r/2//c/97/3f/d/9z/2//c/9z/3P/d/97/
4P/h/+L/4P/g/97/3v/h/+L/4v/j/+P/5P/k/+T/5P/k/+T/5P/l/+X/5v/m/+j/6f/p
/+n/6//s/+3/7f/u/+//8P/x//T/9f/1//b/+f/6//r/+//7//v/+//7//z//f/9//7/
/v///////v8AAAAAAAABAAMABAAFAAUAAwADAAMAAwADAAQABQAHAAgABwAGAAQABgAG
AAYABwAJAAoACgAKAAoACgAMAA0ADwAPABAAEgASABEAEQARABEAEQASABMAFAAVABcA
FwAXABgAGAAYABcAFwAWABYAFgAXABkAGQAZABkAGQAZABkAGQAWABUAFAASABAADwAO
AA0ACwAJAAgABwAFAAQABAAFAAcACAAIAAgABgAGAAYABgAFAAQAAwADAAEAAQAAAAAA
//////////////////////3//f/9//3/+//7//z//P/8//3//f/9//n/+//+/wEABAAI
AAkACAANABYAJQA8AF4AhQCvANgA/AALAfoA2ADAAKUAcwBCAC4AKAAbAA0AAQDz/+r/
5f/i/97/3v/k/+n/7//x//D/7//x//H/8v/z//P/8//z//P/8f/x//H/8f/y//L/8v/z
//L/8v/x//H/8P/w//D/8P/y//P/8//z//D/8P/w//D/8v/x//H/8f/w//H/8f/x//H/
8f/x//H/8f/y//L/8v/x//H/8P/u/+7/7//x//T/8v/y//L/8v/y//H/8f/x//T/9P/1
//b/9P/0//T/9P/1//b/+P/5//j/+P/3//b/+P/4//j/+f/7//3///////////8AAAMA
AwADAAYACAAIAAkACgAKAAsADQAPABIAEwAUABQAFgAWABUAFAAUABYAFgAWABcAFwAX
ABYAFAATABMAEgASABEAEAANAAoABQADAAEA//////7//f/8//j/9v/0//P/8v/y//H/
8f/w//D/8P/v/+z/6//q/+r/6v/r/+v/6//t/+z/6//r/+v/6//q/+r/6//r/+v/7P/q
/+n/6f/o/+n/6f/q/+r/6f/q/+r/6f/p/+j/5//n/+f/5//o/+n/5//n/+b/5f/m/+b/
5//o/+f/5//n/+f/5v/l/+X/5P/m/+f/5//n/+n/6P/n/+b/5//o/+r/7P/q/+r/6v/q
/+n/6f/q/+v/6v/q/+r/6v/o/+n/6f/o/+r/6v/s/+z/7v/t/+v/6//r/+v/6//s/+z/
7f/t/+3/7f/s/+v/6//r/+z/7P/s/+z/7P/q/+r/7P/s/+v/6//r/+z/7P/s/+r/6v/q
/+r/6v/p/+n/6P/q/+v/6//r/+n/6v/r/+v/6//r/+v/6//r/+v/6v/q/+v/7P/s/+3/
6//r/+v/6//p/+n/6P/o/+r/6//r/+r/6v/q/+r/6//q/+r/6v/p/+v/6//r/+v/6P/o
/+j/6f/r/+v/6//q/+r/6v/q/+v/6//s/+7/7v/u/+7/7P/s/+z/7P/s/+3/7//v//D/
8v/y//H/8f/x//H/8f/x//H/8f/x//H/8f/x//L/9P/0//P/8//v/+7/7f/t/+v/6//r
/+v/7f/t/+3/7f/t/+3/7f/s/+7/7f/s/+v/6P/n/+f/5//n/+b/5v/n/+v/7P/s/+z/
6v/q/+r/6v/q/+r/6v/r/+v/6//q/+r/6//r/+v/6//t/+3/7f/t/+v/6//r/+v/7f/t
/+7/7v/u/+//7//v/+//8f/0//f/+v/8//v/+v/9/wQADwAiAEAAYQCFAKoA0ADnAN4A
ugCgAI0AaQA6ACAAGgARAAcA+//t/+L/3f/c/9r/2v/c/+P/6f/r/+r/6//r/+v/7P/t
/+v/6//r/+v/6f/p/+n/6f/p/+r/6//t/+z/7P/r/+v/7P/s/+z/7P/u/+//7//v/+7/
7v/u/+7/8P/v/+//7//w//H/8f/x/+//7//v/+//8f/y//L/8v/w//H/8f/w//H/8f/y
//T/8v/y//L/8v/w/+//7//v//L/8v/z//T/8//y//H/8P/y//L/8//z//P/9P/0//T/
9v/2//b/9//3//n/+//7//n/+f/6//3//////wIABAAEAAUABgAGAAYABwAIAAoACwAM
AAwADgAPAA8ADwAQABIAEgASABMAEwATABIAEAAPAA8ADgAOAAwADAAKAAgABQADAAEA
//////7//f/8//r/+P/2//X/9f/0//L/8f/y//L/8v/x/+7/7f/s/+z/7P/t/+3/7f/t
/+z/6//r/+3/7f/s/+z/7f/t/+3/7v/s/+v/6//q/+v/6//s/+z/6v/s/+3/7f/r/+r/
6f/p/+f/5//o/+n/6f/p/+j/5//o/+j/6f/q/+r/6f/o/+f/5f/l/+b/5v/o/+n/6f/p
/+f/5v/l/+T/5P/k/+X/5v/k/+T/5P/k/+X/5f/m/+f/6P/o/+j/6P/n/+f/5v/k/+T/
5P/m/+b/5v/l/+P/4//j/+P/4//k/+L/4//j/+P/4f/g/9//3//f/+D/4P/g/97/3v/c
/9z/3v/e/93/3f/d/97/3v/e/9z/3P/c/9z/3v/d/93/3P/a/9v/2//b/9v/3P/d/93/
3f/d/93/3f/d/93/3P/c/93/3v/e/9//3f/d/93/3f/d/93/3P/c/9z/3f/d/9z/3P/c
/9z/3f/e/97/3v/d/93/3f/d/93/3P/c/9z/3f/f/9//3//e/97/3v/e/9//3//e/9z/
3P/c/9z/3v/e/97/3//j/+P/5P/m/+b/5f/l/+X/5f/l/+X/5f/l/+X/5f/l/+X/5v/m
/+b/5//n/+X/5P/h/+H/4f/h/+H/4f/h/+H/4f/h/+H/4f/f/97/3v/d/97/3f/c/9v/
2f/Z/9n/2P/a/9v/3f/e/+D/4P/g/+D/3//e/93/3P/e/9//3//f/+D/4P/h/+H/3//f
/9//3//f/9//3//f/93/3f/d/93/4P/g/+D/4f/j/+H/4f/j/+b/5//q/+z/7//u//H/
+v8FABoAOgBfAIMAqgDMANsAyACkAI4AeQBNACAAEAAMAAMA9//r/93/0v/N/8z/yv/K
/87/1f/Z/9v/3P/d/93/3f/e/9//4f/h/+H/4f/f/9//3//f/+D/4P/g/+H/4P/g/9//
3//e/97/3v/e/+D/4f/h/+H/3v/e/97/3v/e/93/3f/d/+D/4f/h/+H/4f/h/+H/4f/h
/+L/4v/i/+T/5f/l/+T/4//j/+T/5v/m/+b/5v/m/+T/4//j/+P/5P/k/+X/5v/m/+b/
5v/m/+b/5v/n/+f/5//o/+j/6P/q/+r/6v/r/+3/7//x//H/8f/x//L/9f/3//f/+v/8
//z//f/+//7//v///wAAAgADAAQABAAGAAcABwAHAAgACAAIAAgACQAJAAkACAAGAAUA
BQAEAAQABAAEAAIAAAD9//v/+f/3//f/9v/1//T/8v/w/+7/7f/r/+r/6P/n/+b/5v/m
/+X/5P/j/+L/4v/i/+P/4//j/+H/4P/f/9//4f/h/+D/4P/h/+H/4f/i/+D/3//f/97/
3f/d/97/3v/g/+L/4//j/+H/4P/f/9//4f/h/+L/4//j/+P/4v/h/+D/4P/h/+L/4//j
/+P/4//j/+P/5P/k/+T/5f/l/+X/4//i/+H/4P/i/+L/4//k/+T/5P/k/+T/4//j/+T/
5f/o/+j/6P/o/+b/5//n/+b/5v/m/+j/6P/q/+n/5//n/+X/5f/l/+b/5v/n/+f/5//n
/+b/5f/l/+f/6P/o/+j/5v/m/+T/5P/j/+L/4P/f/+D/4v/j/+T/5P/k/+T/5P/m/+X/
5f/k/+L/4//j/+P/4//k/+X/5f/j/+P/4//j/+P/4//i/+L/4//k/+T/5f/j/+P/4//j
/+P/4//i/+L/5P/l/+X/5P/k/+T/5P/l/+T/5P/k/+P/5f/l/+X/5f/i/+L/4v/j/+P/
5P/m/+b/5v/m/+X/5//n/+j/7P/s/+v/6//p/+n/6f/p/+v/6//r/+v/6f/p/+r/6v/q
/+n/6f/n/+j/5//n/+f/5f/l/+X/5f/l/+X/5f/l/+P/4//i/+L/4f/g/9//3v/f/9//
3//f/93/3P/c/93/4P/g/+D/4P/g/+D/4P/g/97/3v/f/9//4f/g/+D/4f/h/+H/4f/h
/9//3//f/9//3f/d/93/3f/d/97/3v/e/+H/3//f/+H/5f/m/+n/7P/u/+//8P/3/wIA
EQAqAEoAbwCTAL4A5ADzAOAAvACmAIkAVwAmABYAEAAFAPn/7//h/9b/0f/M/8r/yv/O
/9X/2//d/97/3//d/93/3v/f/+H/4f/h/+H/4f/h/+H/4f/g/+D/4P/h/+T/5P/j/+P/
4//i/+H/4P/g/+H/4f/h/+L/4v/i/+L/4P/f/9//3//i/+P/4//j/+H/4f/h/+H/4//k
/+T/5P/k/+X/5f/k/+P/4//k/+b/5v/m/+b/5v/m/+X/5f/l/+b/5v/n/+j/6P/o/+j/
6P/p/+r/7P/t/+//8P/w//D/8P/w//D/8f/z//X/9//3//n/+f/6//3//v/9////AAAD
AAUABwAIAAgACQAKAAwADQAOAA4AEAATABMAEwAUABYAFgAWABcAFwAXABYAFAARABEA
EAAQAA4ADgAMAAoABwAFAAMAAQD///7//f/8//v/+v/5//n/9//2//T/8//0//T/9P/z
//L/8f/w//D/7v/v/+//7//w//D/8P/x//H/8f/w//D/8f/x//H/8v/y//H/8f/w/+3/
7f/u/+7/7v/w//H/8f/x//D/7//v/+//7//w//H/8//z//L/8f/w//D/8f/y//H/8f/x
//H/8//z//T/9P/0//X/9f/1//X/9P/z//L/8v/y//P/9P/2//b/9v/2//X/9f/2//f/
9v/2//b/9v/2//f/9//2//b/9v/4//j/+P/3//X/9f/3//f/9//4//b/9//3//f/9//2
//X/9f/1//b/9v/2//f/+P/3//j/9v/2//X/9f/1//b/9v/2//j/+P/4//j/9v/1//X/
9P/2//f/9//3//X/9v/3//f/9//3//f/9//3//f/9v/2//X/9v/2//f/9//3//f/9//3
//f/9v/2//j/+f/5//j/+P/4//j/+f/4//j/+P/3//n/+f/5//n/9v/2//b/9//3//f/
+f/6//r/+v/6//r/+f/7//v//P8AAAAA//////3//f/9//3//f/9//3//f//////AAAA
AP7//f/9//v/+v/5//n/+f/5//n/+f/5//v/+//7//v//f/9//z//P/5//j/9//2//f/
9//3//f/9P/0//X/9//4//j/+P/4//r/+v/6//r/+P/4//n/+f/7//r/+v/7//n/+f/5
//n/+//7//v/+//9//3//f/9//v//P/8//z//f/9//3///8BAAIAAwAGAAgABwAKABMA
HgAvAEoAbACPALUA2gD0APEA1AC2AKIAfwBPADAAKAAgABMACQD9//H/7P/p/+T/4v/m
/+z/8//3//v/+v/7//n/+f/6//v/+//7//v/+//7//v/+//7//j/+P/4//n//P/8//v/
+//8//z//P/8//z//f/9//3//P/8//z//P/8//v/+//7//r/+//7//v//f/9//3//f/7
//z//P/8//7///////7//f/9//7/AAACAAIAAgACAAAA////////AAAAAAEAAgACAAIA
AgACAAQABAAFAAUABgAIAAkACgAKAAoACgALAAsADQAPAA8AEQARABIAFQAVABUAGAAa
ABwAHQAeAB4AHgAfACAAIgAjACQAJAAmACcAJwAnACgAKgAqACoAKwArACsAKgAoACUA
JQAkACQAIQAgAB0AGgAZABcAFQATABMAEgARABAAEAAOAAwACwAJAAgABgAFAAYABgAG
AAUABgAFAAQABAACAAMAAwADAAUABAADAAMAAwADAAIAAgADAAMAAwAEAAQAAwADAAIA
/////wAAAAAAAAIAAwADAAMAAgABAAEAAwADAAQABQAFAAUABAADAAIAAgADAAQAAwAD
AAMAAwABAAEAAgACAAIAAwADAAMABQAEAAMAAgACAAIAAwAEAAYABgAGAAYABQAFAAYA
BwAGAAYABgAGAAYABwAHAAYABAAEAAYABgAIAAcABQAFAAUABQAFAAYABAAFAAUABQAF
AAQAAwADAAMABAAEAAQAAwAEAAMABAAEAAQAAwADAAUABgAGAAYABgAGAAYABgAEAAMA
AwACAAQABQAFAAUAAwAEAAUABQAFAAUABQAFAAcABwAGAAYABgAGAAUABQAHAAcABwAH
AAkACQAIAAgACAAJAAkACAAIAAgACAAJAAkACAAHAAUABgAHAAgACQAGAAYABgAHAAkA
CQAJAAgACgAIAAgABwAIAAgACAAIAAgACwANAA0ADgAOAA4ADQANAA4ADwAQABEADwAP
AA8ADwAPAA8AEAAQABAADwAPAA0ACgAJAAkACQALAAsACwALAAkACQAJAAkACwALAAoA
CgALAAoACQAIAAcABwAHAAcACAAIAAkACwAKAAoACgAKAAoACgAKAAoADAAMAA0ADQAL
AAoACgALAA0ADQANAA0ADQANAA0ADQANAA0ADQANAA8AEAAQABAADwAPABEADwARABYA
GQAcAB4AHQAcAB8AKgA3AEwAagCNAK8A1AD2AAEB6gDIALIAmwBxAEoAOgA0ACsAIQAV
AAcA/v/9//z//P/8/wAABwAJAAkADAANAA0ADQAOAA8ADQANAA0ADQANAA0ADQANAA0A
DgAPABEAEQAQAA4ADQAPABAAEQASABAAEQARABEAEAAQABAAEAARABEAEgATABIAEwAT
ABMAEwATABMAEwATABQAFAAUABIAEwATABIAEQARABIAFAAUABQAFAAUABYAFQAVABUA
FgAWABcAGAAYABgAGAAYABgAGAAZABkAFwAYABgAGAAcABwAHAAdAB0AHwAhACEAHwAf
ACAAIwAnACcAKgAsACwALQAuAC4ALwAxADMANgA1ADYANgA4ADkAOQA5ADoAOwA8AD0A
PwA8ADsAOQA2ADYANwA3ADgANQA0ADEALgAtACsAKQAnACcAJgAlACQAIAAeABwAGwAb
ABoAGAAXABYAFgAWABUAFgAVABQAFAAUABUAFQAVABUAFAATABMAEwATABIAEgARABEA
EQASABIAEQARABAAEQARABIAEgARABIAEgARABIAEgASABMAEQARABIAEwARABEAEAAP
ABAAEAARABIAEgARABAADwARABEAEgASABIAEwATABMAFQAUABMAEgAUABQAFQAWABQA
FAAUABQAEwATABQAFQAVABQAEwASABQAFQAVABQAFgAWABgAGAAXABUAEgARABMAEwAT
ABQAFAAVABUAFQAVABQAEwATABEAEgASABIAEAAQAA4ADgAOAA4ADQANAA8AEAAQABAA
DgAOAA4ADgAOAA0ADQAMAA4ADwAPAA8ADwAQABEAEQAPAA8ADwAPAA8ADwAOAA4AEQAS
ABIAEwARABEAEQARABEAEQAQABAADgAPAA8ADgAQABAAEAARABIAEgASABEADwAPAA8A
DwAQABAAEAARABUAFQATABIAEgAUABQAFAAUABQAFQAUABQAGAAYABcAFwAYABkAGgAb
ABoAGQAYABcAFwAXABgAGAAYABcAFwAVABYAFQAVABUAFQAVABUAFQATABMAEwATABMA
EwASABIAEwASABEAEAANAA0ADQANAAwADAANAA8ADwAOAA0ADAAOAA4ADgAOABAAEAAR
ABEAEQAQABAAEQARABEAEQARAA8ADwAPAA8AEQARABEAEQAPABAAEAAQAA0ADQAPABEA
FQAYABkAGgAcAB0AHAAhACYAMQBEAF4AfwCjAMoA8gAPARIB9gDaAMcAqwB6AFIARAA9
ADMAJwAbAA4AAwD+//z/+v/6//3/AwAHAAoACwALAAsADAANAA0ADQANAA0ADQANAA0A
DQAMAAwADAANAA4ADgANAA0ADwAQABEAEgAQAA8ADQALAP//9P/p/97/2//X/9T/0f/O
/83/y//J/8f/x//H/8f/xP/E/8P/wv/B/8H/wP++/7//v//A/8L/wP++/7z/uv+7/7v/
vP+9/7z/vP+9/77/vv++/77/vv/A/8D/wf/B/8D/wP+//77/vv++/77/v/+//8H/w//D
/8X/xf/G/8n/yv/J/8v/zP/L/8v/y//K/87/0f/U/9j/1//Y/9j/2v/Z/9n/2f/a/9n/
2P/X/9f/1//X/9b/1P/V/9X/1P/U/9H/0P/N/8r/xf/D/8H/v//B/8D/v/++/7v/uP+1
/7P/tP+0/7P/s/+w/7D/sP+v/67/rf+s/6z/qv+r/6v/q/+r/6r/qf+p/6n/qf+o/6j/
p/+n/6f/qP+o/6f/p/+m/6b/p/+p/6r/qf+q/6r/qf+p/6j/p/+n/6f/p/+o/6n/p/+n
/6b/pf+m/6b/p/+o/6j/p/+m/6X/pf+l/6b/pv+l/6X/pP+j/6T/pP+k/6T/pv+m/6f/
qP+m/6b/pv+m/6b/p/+p/6v/q/+q/6n/qP+o/6n/qf+o/6j/qP+q/6r/qP+n/6X/pf+m
/6f/qP+q/6n/qf+o/6f/qf+o/6f/p/+n/6j/qP+o/6j/qP+m/6b/qP+o/6f/p/+l/6b/
pv+m/6j/qP+o/6j/qP+n/6f/pv+m/6f/p/+n/6n/qv+r/6v/qv+p/6j/p/+n/6f/pv+m
/6f/qP+o/6n/p/+n/6f/p/+o/6n/qf+q/6j/qf+p/6j/qP+o/6j/qf+q/6r/qv+p/6n/
qf+p/6n/qP+o/6j/qf+q/6j/qP+o/6j/q/+t/63/rv+u/67/rf+t/6//r/+v/6//sf+x
/7H/sf+v/6//sP+w/7H/sf+y/7H/rv+t/63/rf+r/6v/q/+r/6z/rf+u/6//rf+t/6z/
rP+t/6z/q/+q/6n/qf+p/6n/pv+m/6f/qf+q/6r/qv+q/6r/qv+q/6r/rP+s/63/rf+t
/6z/rP+t/63/rf+t/63/rf+t/63/rf+r/6v/q/+r/63/rv+u/67/rf+t/63/rf+v/67/
s/+2/7r/u/+6/73/wv/N/+D/+v8dAEUAbACSAK8AsgCWAHYAYwBBAA4A6P/g/9n/y/+/
/7P/pv+f/5z/mP+Y/5z/o/+n/6n/qv+p/6v/q/+s/63/rf+t/63/rf+r/6v/q/+r/6z/
rP+s/63/rP+s/6v/q/+u/67/rv+u/67/r/+v/6//rP+s/6z/rP+u/63/rf+t/6z/rf+t
/63/rf+t/63/rf+t/67/rv+u/6z/rf+t/6z/q/+r/6z/rv+u/67/rv+u/7D/r/+v/6//
sP+w/w==
         </WaveFormData>
      </LeadData>
   </Waveform>
</RestingECG>
