# Supplementary material for: Detection of Left Atrial Enlargement Using a Convolutional Neural Network-Enabled Electrocardiogram
Source: Front Cardiovasc Med. 2020 Dec 17;7:609976. doi: 10.3389/fcvm.2020.609976 (PMC7773668; doi:10.3389/fcvm.2020.609976)
Supplement: Supplementary file 5 [file Data_Sheet_5.ZIP › normal4/1802035989_4559_00000020.XML]

<?xml version="1.0" encoding="Windows-1252"?>
<!DOCTYPE RestingECG SYSTEM "restecg.dtd">
<RestingECG>
   <PatientDemographics>
      <PatientID>1802035989</PatientID>
      <PatientAge>65</PatientAge>
      <AgeUnits>Years</AgeUnits>
      <Gender>Male</Gender>
      <PatientLastName>huangrunzheng</PatientLastName>
   </PatientDemographics>
   <TestDemographics>
      <DataType>Resting</DataType>
      <Site>1</Site>
      <AcquisitionDevice>MAC55</AcquisitionDevice>
      <Status>Unconfirmed</Status>
      <Priority>Normal</Priority>
      <AcquisitionTime>09:22:41</AcquisitionTime>
      <AcquisitionDate>12-21-2016</AcquisitionDate>
      <CartNumber>1</CartNumber>
      <AcquisitionSoftwareVersion>009C</AcquisitionSoftwareVersion>
      <XMLSourceVersion>MAC5000 v1.0</XMLSourceVersion>
   </TestDemographics>
   <RestingECGMeasurements>
      <VentricularRate>73</VentricularRate>
      <AtrialRate>73</AtrialRate>
      <PRInterval>146</PRInterval>
      <QRSDuration>90</QRSDuration>
      <QTInterval>378</QTInterval>
      <QTCorrected>416</QTCorrected>
      <PAxis>58</PAxis>
      <RAxis>57</RAxis>
      <TAxis>63</TAxis>
      <QRSCount>12</QRSCount>
      <QOnset>224</QOnset>
      <QOffset>269</QOffset>
      <POnset>151</POnset>
      <POffset>208</POffset>
      <TOffset>413</TOffset>
      <ECGSampleBase>500</ECGSampleBase>
      <ECGSampleExponent>0</ECGSampleExponent>
   </RestingECGMeasurements>
   <Diagnosis>
      <Modality>Resting</Modality>
         <StatementCount>2</StatementCount>
         <LabelText>12SL ��ϳ���</LabelText>
      <DiagnosisStatement>
         <StmtFlag>ENDSLINE</StmtFlag>
         <StmtText>�������</StmtText>
      </DiagnosisStatement>
      <DiagnosisStatement>
         <StmtFlag>ENDSLINE</StmtFlag>
         <StmtText>���� ECG</StmtText>
      </DiagnosisStatement>
   </Diagnosis>
   <Waveform>
      <WaveformType>Rhythm</WaveformType>
      <WaveformStartTime>0</WaveformStartTime>
      <NumberofLeads>8</NumberofLeads>
      <SampleType>CONTINUOUS_SAMPLES</SampleType>
      <SampleBase>500</SampleBase>
      <SampleExponent>0</SampleExponent>
      <HighPassFilter>16</HighPassFilter>
      <LowPassFilter>150</LowPassFilter>
      <ACFilter>NONE</ACFilter>
      <LeadData>
         <LeadByteCountTotal>10000</LeadByteCountTotal>
         <LeadTimeOffset>0</LeadTimeOffset>
         <LeadSampleCountTotal>5000</LeadSampleCountTotal>
         <LeadAmplitudeUnitsPerBit>4.88</LeadAmplitudeUnitsPerBit>
         <LeadAmplitudeUnits>��V</LeadAmplitudeUnits>
         <LeadHighLimit>2147483647</LeadHighLimit>
         <LeadLowLimit>268435456</LeadLowLimit>
         <LeadID>I</LeadID>
         <LeadOffsetFirstSample>0</LeadOffsetFirstSample>
         <FirstSampleBaseline>0</FirstSampleBaseline>
         <LeadSampleSize>2</LeadSampleSize>
         <LeadOff>FALSE</LeadOff>
         <BaselineSway>FALSE</BaselineSway>
         <ExcessiveACNoise>FALSE</ExcessiveACNoise>
         <MuscleNoise>FALSE</MuscleNoise>
         <LeadDataCRC32>1360703640</LeadDataCRC32>
         <WaveFormData>
+v/6//r/+v/9//7///8AAP7//v/+//7//P/8//z//P/+//7//v/+//z//P/8//z//v/+
//7//v/+//7//v/+//z//P/8//z//v/+//7//v/+//7//v/+/wAAAAAAAAAA///+//3/
/P/8//z//P/8//3//v///wAA///+//3//P/+//7//v/+//7//v/+//7//v/+//7//v8A
AAAAAAAAAP3//P/7//r//f/+////AAD+//7//v/+//z//P/8//z//v/+//7//v/+//7/
/v/9//3//f/9//3//v/+//7////9//z//P/8//7/AAAAAP///v////7//f8AAAEAAQAC
AAUABQAFAAUABAAEAAQABAAGAAkACwAMAAoACQAIAAQAAwAEAAUABgAHAAcABwAHAAcA
BgAEAAMABgAGAAcABwADAAEA/v/5//v//P/6//r/+//8////AAD///3//P/7//7//v/+
//7//f/8//3/+v/8//z//f/+/wAA+//5//X/8f/3/wEACQANABcAHQAfAB8AIwApADMA
PABDAEMAPQAxAB4ADgAHAAMA/P/6//X/8//1//n/+f/3//f/+f/7//z//v/8//z/AAD+
//r/+v/4//f/+v/7//z//f/6//r/+v/8//v/+v/5//f/+f/7//7/AAD9//3//P/7//z/
/f/9//7/AAAAAAAAAAD+//3//P/7//3//v///wEAAAAAAP///v/+//7//v/+//7//v//
/////f/9//3//f8AAAEAAgADAAEAAQD///3//v///wAAAQABAAEAAgACAAAAAQABAAIA
AwAEAAYABwAGAAUABgAFAAUABwAHAAcABwAIAAkACgAJAAgACAAHAAoACwAMAA0ADAAN
AAwACgAMAAwADAALAAkACQAJAAkABwAGAAUABAAEAAMAAgACAAAAAQABAP//AQABAP//
///9//3/+//7//v/+//7//v/+v/6//v/+//4//n/+P/3//j/+f/4//n/+f/5//r/+v/5
//j/9//2//j/+f/6//r/+f/4//f/9//3//f/9//3//j/+P/5//v/+P/3//f/9v/5//n/
+v/7//n/+f/5//n/+f/5//j/+P/2//b/9//4//r/+v/6//r//P/8//z//P/7//r/+f/4
//f/9//3//f/+f/6//r/+//5//j/+P/5//n/+f/5//n/9//3//f/9v/3//n/+v/5//f/
+P/5//n/9//3//f/9//4//j/+P/4//f/9//3//b/+P/5//j/+f/3//f/+f/6//j/+P/4
//j/+P/5//v//P/5//n/+P/2//j/+f/5//f/9//3//f/+f/3//T/9//4//n/+v/5//n/
+f/5//j/9v/1//T/9v/3//f/+P/2//b/+P/4//f/9//5//n/+f/6//v/+//8//3//f/9
//3//v/+//7//f/9//7//v8BAAMABAAFAAAA/v/+//7//P/9//3//f/9//7//v/9//3/
/f/8//z//f/9//3//P/5//j/+P/1//L/8v/y//T/9v/2//X/9f/z//T/9P/0//b/9v/2
//j/9v/1//T/9P/0//D/8f/z//P/8//1//f/+/8FAAkADQATABUAFwAfACsAMAAxADUA
NQApABwAEgAJAAUAAAD6//P/8f/x/+//7//x//P/9f/5//j/9v/2//L/7v/y//r/+P/0
//f/9//3//f/9//0//L/8P/w//L/9P/2//f/9v/1//X/9P/2//f/9//3//f/9//2//b/
9v/2//b/9v/3//f/9//3//X/9P/z//P/9P/2//f/+P/2//b/9v/2//b/9v/3//f/9//3
//f/9//3//f/9//3//j/+//8//3//f/9//3//f/8//v/+//6//v//f/+/wAA///+//7/
/f8AAAEABAAFAAIAAwACAAEA//8AAAEAAgAEAAQABQAFAAMAAwADAAMABAAHAAgACAAH
AAYABQADAAMAAwADAAMAAgACAAIAAgAAAP///v/+//7///////3/+//7//n/+f/7//v/
+f/5//n/+f/5//n/9v/0//P/8f/0//f/+P/5//f/9//1//X/9f/1//b/9v/2//b/9v/2
//P/8//z//L/8//0//X/9//2//X/9P/z//X/9P/0//X/9f/1//b/9v/0//P/8//z//T/
9f/2//f/9v/1//P/8v/z//T/9v/4//b/9v/2//b/9P/0//T/9P/1//b/9//4//X/9f/1
//X/8//0//T/9f/3//b/9v/3//f/9//3//f/+P/5//r/+v/5//n/+P/1//f/+P/5//n/
+f/5//n/+f/2//b/9v/2//j/+f/6//r/+f/5//f/9//1//X/9//4//j/+P/4//j/9f/1
//b/9v/4//n/+f/4//j/+f/5//f/9f/1//X/9//3//f/9//3//f/9v/0//T/9P/0//b/
9//4//n/9//2//b/9v/3//f/9v/2//b/9v/4//j/9f/1//f/9//5//r/+//7//r/+//7
//v//v8AAAEAAgD/////AAAAAAAAAQABAAEAAAD+//7//v/9//3//P/7//z//v//////
/f/9//z//P/7//v/+//6//n/+P/4//X/8//y//H/8v/0//T/8//z//T/9v/3//j/9//2
//X/9v/2//X/9P/0//T/9P/x//H/8f/v//H/+f/9/wEABwALAA8AFQAZAB8AKwA4AD0A
PwBBADsAKgAcABMADQAGAAQA///1//X/8//x//P/9f/z//X/+v/6//b/9P/0//T/9v/2
//L/8f/y//P/9P/1//L/8v/y//T/9v/2//b/9f/z//P/9P/0//b/9//3//f/9//3//b/
9v/1//T/8//y//T/9f/2//f/9P/0//T/9f/1//b/9v/2//b/9v/2//b/9v/2//f/9//4
//n/+v/7//j/9//2//X/9//5//n/+f/7//v/+//7//n/+f/6//r//P/9//3//v/9//z/
/P/7//z//f8AAAEA//8BAAEAAQAAAAAAAAAAAAEAAgAEAAUABAADAAIAAQABAAMAAwAC
AAIAAgACAAEAAwADAAMAAwAEAAQABAAEAAAA///+//7/AAABAAEA/////////f/9//v/
+//5//n/+//7//v/+//3//b/9v/1//f/+f/5//n/9//3//X/9f/1//X/9v/2//f/+P/5
//r/+P/3//b/9P/2//b/9v/3//f/9//3//f/9f/0//T/9f/3//f/+P/4//b/9f/1//X/
9//3//f/9//3//f/9v/2//X/9P/0//T/9//4//n/+v/5//j/9//2//f/+P/5//r/9//3
//f/9//1//b/9v/3//n/+P/4//n/+P/3//b/9f/1//X/9f/0//b/9//3//X/9f/2//f/
9//3//f/9//3//b/9v/2//b/9v/3//j/+P/5//n/9//3//T/8//0//T/9f/2//f/+P/2
//X/9f/0//b/9//3//b/9v/3//f/9f/1//X/9f/3//f/9//3//f/8//1//b/9v/2//b/
9v/3//f/9//3//b/9P/z//L/9v/3//f/+P/2//b/+P/4//X/9f/3//f/+f/6//v/+//6
//v/+//7//3//v/+//7//v///wEAAgAAAAEAAQABAP///v///wAA/f/9//z/+//8//7/
//////3//f/8//z/+//7//v/+v/5//j/+P/1//L/8v/y//T/9v/2//X/9f/z//T/9P/0
//T/9P/0//b/9v/1//T/9P/y//L/7//x//H/7//t//P/+/8BAAkACwAPABUAGwAhACsA
NgA9AD8AQwBBADQAIgAVAA0ABgAEAP//9//1//P/7//x//X/8//z//j/+P/0//T/9P/y
//L/9v/0//X/8//z//P/8//y//L/8v/0//b/9v/2//X/8//z//T/9P/0//X/9f/1//X/
9f/0//T/8v/y//L/8v/0//X/9v/3//X/9P/z//P/9f/2//b/9v/2//b/9v/2//b/9v/3
//f/9//3//f/9//3//f/9//3//f/+f/5//n/+f/5//n/+f/3//f/+P/4//v//f/+/wAA
///+//7//f/9//3/////////AQABAAEA//8AAAEAAgACAAIAAwADAAEAAQABAAEAAwAF
AAUABAAGAAYABgAFAAMAAwADAAMABAAEAAQABAAAAP///v/+/wAAAQABAP////////3/
/f/7//v/+f/5//r/+//8//3/+f/4//j/9//3//n/+f/5//n/+f/3//f/9f/1//b/9v/4
//j/+P/4//X/9f/1//T/9f/2//f/+f/3//f/9//3//X/9P/0//X/9//3//j/+P/4//f/
9//3//f/9//3//f/+f/5//j/+P/3//b/9v/2//f/+P/5//r/+f/4//f/9v/4//j/+P/4
//n/+f/5//n/9//4//j/+f/7//r/+v/7//r/+f/4//f/9//3//f/9v/4//n/+f/3//X/
9v/3//f/+f/5//n/+f/2//b/9v/2//b/9//4//j/+P/5//j/+f/4//f/+P/4//r/+v/6
//r/+P/3//f/9v/2//f/9//2//b/9//3//X/9//3//f/+f/5//n/+f/5//X/9//3//T/
9v/3//j/+f/6//f/9//3//f/9//2//b/9v/5//n/+P/4//f/9v/3//b/9v/3//r/+//5
//r/+//7//z//f/9//3//v8AAAEAAgAAAAEAAwAEAAYABwAHAAcAAgAAAAAAAAAAAAEA
AQABAAEAAgACAAEA//////7//v/+////AAAAAPv/+v/6//f/9P/0//T/9v/4//j/9//3
//f/+P/4//j/+P/4//j/+v/4//f/9v/2//L/9P/3//X/9f/3//X/9f/9/wUACQARABkA
GwAhACsANQA8AEMASQBHAEMANgAiABUADwAIAAAA/f/3/+//8f/1//f/+f/7//n/9v/2
//j/9v/2//j/+P/4//r/+f/4//f/9v/1//X/9v/3//r/+P/4//j/9//3//f/+P/4//r/
+//7//v/+v/5//f/9v/4//j/+P/4//f/9//3//f/9v/2//b/9//3//j/+P/4//j/+P/4
//j/+v/6//v/+//7//v/+//7//n/+f/5//n/+//9//3//f/7//v/+//7//v/+//8//z/
/P/9//3//v/+//7//////wEAAQADAAMAAAABAAAA//8BAAIAAwAEAAQABAAFAAUABQAF
AAUABQAHAAkACQAIAAYABgAGAAUABQAFAAUABQAGAAYABgAGAAYABQAEAAQAAgADAAMA
AQAAAP///P/7//3//f/7//v//f/9//3//f/5//j/+P/3//n/+//7//v/+v/5//b/9f/3
//f/+P/4//j/+P/4//j/9f/1//X/9P/2//b/9v/3//X/9f/1//X/9f/0//T/9f/3//f/
+P/4//b/9f/1//X/9//3//f/9//1//X/9P/0//b/9v/3//j/+P/4//j/+P/2//b/9v/2
//f/+P/5//r/+P/3//b/9f/3//j/+P/5//n/+P/4//n/9//3//f/9//4//n/+v/6//j/
+f/5//f/+f/6//v/+//7//v/+//7//j/+P/4//j/+v/7//z//P/5//n/9//3//n/+f/7
//z/+//6//n/+P/1//X/9v/2//j/+f/5//j/9v/3//f/9f/3//f/9//5//n/+f/5//n/
9f/1//X/9v/4//n//v/7//r/+f/4//n/+f/5//n/+//6//r/+v/5//n/+P/4//r/+v/8
//z/+v/5//r/+f/7//z//f/9/wAAAQABAAEA/v/+//3//P8AAAMABwAKAAcABwAGAAUA
AgAAAAAAAAACAAMAAwADAAIAAgABAP//AAABAAEAAgD////////+//v/+v/6//f/9//4
//n//P/7//r/+P/3//n/+v/6//r/+P/4//j/+v/4//f/9v/2//r//P/5//P/9f/1//X/
+f8DAAsAEwAbABsAGwAhACkAMQA8AEcASwBLAEMALgAYAA8ABwACAAAA/f/z//P/9//1
//P/9//3//P/+P/8//r/+v/8//r/+P/2//j/9//3//f/9//3//n/+v/7//7/+//6//n/
9//5//n/+v/6//n/+f/4//f/+f/5//j/+P/4//j/+P/4//f/9//3//f/+f/6//v//f/8
//z/+//6//z//P/8//z/+v/6//v/+//7//v/+//7//z//f/+/////v////7//f/9//3/
/f/9//7///8BAAIAAQABAAAAAAACAAIAAwADAAEAAQADAAMAAgAFAAYABwAJAAoACwAM
AAsACgAKAAkACwALAAsACwAJAAsACwAKAAoACgAKAAkACQAJAAkACQAHAAYABQAEAAUA
BQAFAAYABQAFAAQAAQADAAMAAQABAAEAAQD////////////////+//7///////z//f/8
//v//f/9//v/+//7//v//P/8//z//P/8//z//f/9//3//P/7//r/+f/5//n/+f/5//n/
+v/6//v//f/8//v/+//6//z/+//7//v/+f/5//n/+f/5//n/+P/4//r/+v/7//z/+v/6
//r/+v/8//z//P/8//v/+v/5//j/+f/5//n/+f/7//z//P/9//v/+v/6//v//f/9//3/
/f/8//v/+v/4//r/+//7//n/+//8//3//f/7//v/+//7//v//P/9//7//f/9//3//P/7
//v/+f/5//v/+//9//7//f/8//v/+v/5//n/+v/6//j/+f/5//j/+v/7//v/+f/7//v/
+//9//v/9//3//z//P/8//z//P/5//n/+f/5//v/+v/6//r/+f/5//j/+P/6//r//P/8
//3//f///////v/+//7//f8AAAEAAQABAAEAAgACAAIAAAABAAMABAAGAAcABwAHAAMA
AAD///7/AQADAAQABQADAAQABAADAAEAAQAAAAAAAQABAAEAAAD8//r/+f/1//X/9v/3
//r/+v/6//n/+f/4//j/9//2//f/+P/5//z/+P/3//b/9v/2//j/9f/z//X/+f/7//v/
AQAHAA0AEwAXABkAHwAnAC8ANgA9AD0AOQAvAB4AEAALAAUA/v/4//P/7f/v//X/8//x
//f/+//5//j/+P/2//b/+v/6//r/+v/6//f/9f/1//X/9f/1//b/9//6//j/+P/4//f/
9//3//j/+P/4//n/+f/5//n/+f/4//j/+P/4//j/+P/5//n/+f/5//j/+P/4//n/+f/6
//r/+v/4//j/+P/4//r/+v/7//v/+//7//v/+//7//v/+//7//3//////////v/9//z/
+//+////AQACAAEAAQAAAAAAAAAAAAEAAQADAAMABQAFAAEAAwADAAMABQAGAAcACAAG
AAYABwAHAAUABQAFAAUABwAJAAkACAAFAAQAAwABAAMABQAHAAkABgAGAAYABgACAAEA
AAAAAAIAAwADAAEA//////3//f///////f/9//3//f/9//3/+//6//r/+f/7//3//f/9
//z/+//4//f/+f/5//r/+v/4//j/+P/4//n/+f/5//j/+P/4//j/+f/2//X/9P/z//X/
9v/4//v/+f/5//r/+v/5//f/9v/1//b/9//4//n/+P/3//X/9P/1//b/+P/6//j/+P/4
//j/+v/6//r/+v/8//z//P/8//n/+f/5//n/+f/6//r/+//7//r/+v/7//v/+//7//v/
+//7//v/+v/4//n/+f/3//n/+v/7//v/+//7//v/+//4//j/+P/4//r/+//8//z/+f/5
//f/9//4//n//P/+//3//P/7//r/9//3//j/+P/6//v/+//6//j/+f/5//f/+f/5//n/
+//5//n/+f/5//f/9v/3//j/+f/6//n/+f/5//n/+f/4//j/+P/5//n/+P/4//j/+P/6
//r/+//7//3//f/9//7///////7///////////8AAAAAAAAAAAEAAwAEAAYABwAHAAcA
BAACAAIAAgABAAEAAAD//wEAAgACAAEA//////7//v/////////+//v/+v/6//f/9v/2
//b/+P/6//r/+f/5//j/+P/3//b/+P/4//j/+v/6//n/+P/4//b/9P/3//f/9f/3//v/
/f8DAAkADQARABcAGwAhAC0ANQA6AD8AQwA9AC8AIAAWAA0ABwAEAPz/9f/1//P/8f/1
//f/9//5//n/9P/2//b/9P/2//r/+v/4//j/+f/2//X/9P/z//T/9P/0//b/+P/4//j/
9//3//f/+P/4//j/+f/5//n/+f/5//j/+P/4//j/+P/4//n/+f/5//n/9v/2//b/9//4
//r/+//8//r/+v/6//r/+v/6//v/+//7//v/+//7//v/+//7//v//f/////////8//v/
+v/5//r/+//9//7//v//////AAD+//7//////wEAAQADAAMA//8BAAEAAQADAAQABQAG
AAYABgAHAAcABQAFAAUABQAHAAkACQAIAAYABgAGAAUAAwADAAMAAwADAAQABQAGAAIA
AQAAAAAAAgADAAMAAQAAAP///P/7//3//f/7//v/+//7//v/+//7//r/+v/5//v//f/9
//3/+//7//n/+f/5//n/+v/6//r/+v/6//r/9//3//f/9v/4//j/+P/5//n/+f/5//n/
+f/4//j/+f/5//n/+v/6//j/9//3//f/+f/5//n/+f/3//f/9v/2//j/+P/5//r/+v/6
//r/+v/6//r/+v/6//r/+v/6//r/+f/5//n/+f/5//r/+v/7//v/+v/6//v/+f/5//n/
+f/6//v//P/8//r/+//7//n/+f/6//v/+//9//3//f/9//r/+v/6//r//P/9//7//v/8
//v/+P/3//n/+f/7//z//P/8//z//P/5//n/+v/6//z//f/9//z/+//7//r/9//4//n/
+v/9//v/+//7//v/+f/5//n/+v/8//n//f8AAP3//P/7//r/+f/5//n/+f/7//r/+v/6
//n/+f/4//j/+v/6//z//P/9//3///////3//v//////AAABAAEAAQD//wAAAAAAAAEA
AwAGAAgABwAHAAYABQAEAAIAAgACAAIAAwADAAMAAQACAAIAAQACAAMAAwAEAAIAAQAA
AP7//f/8//z/+f/6//r/+v/8//v/+v/4//f/+f/6//r/+v/4//j/+P/6//r/+f/4//j/
+P/6//f/+//9//P/8f/3////BQAPABcAFwAZAB8AIwArADgAQwBHAE0ATQA8ACgAGQAN
AAgABgADAPv/+f/7//f/9//3//X/8//6//z/+v/6//z/+P/4//r/+P/1//b/9//4//n/
+P/4//j/+v/6//r/+v/5//n/+f/6//r/+P/5//n/+f/7//v/+v/6//r/+v/6//r/+//7
//v/+//7//z//f////z//P/7//r/+//8//3//v/8//z//f/9//v/+//7//v//f/9//3/
/f/7//3//f/9/////////////////wAAAAD+//////8AAAAAAAABAAEAAQABAAMAAwAD
AAUABQAFAAUABgAHAAgABgAGAAcABwAIAAkACgALAAgACQAIAAYACQAKAAsACwALAAsA
CwALAAgACAAIAAgABwAHAAcACAAFAAUABAABAAIAAwACAAMAAwADAAEAAQD/////////
/////v/+//3/+//9//3//f///////f/9//3//f/+//7//P/8//z//P/8//3//v/+//3/
/P/7//v//f/9//3//f/9//z//P/9//v/+//8//z//v/9//3//f/8//v/+v/5//r/+//7
//z/+v/6//v//P/7//r/+f/4//r//P/+/wAA///+//3//P/8//3//v////3//v/+////
/f/8//z//f////////////7//f/8//r/+//9//7//f/7//z//f/9//3//f/9//3//v/+
//7//v/9//3//f/8//z//f/8//3/+//7//3//v/8//z//P/8//z//f///wAA//////7/
/P/8//3//f/7//3//f/9/////v/9//z/+//6//v//P/+/wAA/v/9//z/+//6//z//f/+
/////f/8//z//P///////v/+//z//P/+//7/+//7//3//f/+/wAAAgADAAMAAwACAAEA
AwAEAAQABAAEAAUABwAIAAYABwAHAAcABQAEAAUABgAFAAUABAADAAUABgAGAAUABQAF
AAQABAADAAMAAwACAP///v/+//v/+f/4//f/+P/5//r/+v/7//v//P/8//z/+v/6//r/
/P/7//v/+//8//j/+P/3//X/+f/7//v/+/8DAAkADQAVABsAGwAhAC8AOQBCAEkATQBN
AEcANgAiABcAEwAMAAYAAwD7//f/+f/3//X/+f/7//n//P/+//z/+v/6//r/+P/6//z/
+//7//v/+//7//n/+P/3//j/+v/6//r/+f/7//v//P/8//r/+//7//v//P/9//3//v/9
//z/+//6//z//f/+/////f/8//v/+//7//z//P/8//7//v/+//7//f/8//z/+//9//3/
/f/9//v/+//7//v/+//9//3//f////////////3//f/+//7///8BAAIABAADAAIAAgAB
AP////8BAAEAAQAFAAcACQAIAAgACAAIAAoACgALAAsACQAJAAkACQAJAAsACwAKAAwA
DAAMAAsACgAJAAgABwAHAAgACQAKAAgABwAGAAYABAAFAAUAAwAFAAUAAwADAAEAAQD/
////AQABAAEAAQD9//z//P/7//v//f/9//3///////3//f/8//v/+//6//z//P/8//z/
/f/9//3//P/8//z//P/9//3//f/9//3/+v/4//f/9//7//3/AAACAP///f/8//v/+//7
//v/+//9//3//P/8//v/+v/6//r/+//8//3//v/9//z/+//6//r/+v/6//r/+v/7//z/
/f/7//z//P/9/////v/+/////v/9//z/+//9//3//f/8//7///////3//P/8//z/+//9
//3//f/9//v/+v/5//j/+f/7//3//v/9//3/+//7//n/+f/7//z//P/8//z//P/5//n/
+v/6//j/+f/5//j/+f/7//z/+//6//n/+P/5//r/+//8//3/+f/5//n/+v/2//n//P/8
//z//P/8//n/+f/5//n/+//6//r/+v/7//v/+v/6//r/+v/8//z//f/9///////+//7/
/v/9/wAAAQABAAEAAQACAAIAAgAEAAUABwAIAAYABwAHAAcABAACAAIAAgAEAAUABQAF
AAMABAAEAAMAAwADAAIAAgADAAMAAwACAP7//P/7//f/9//4//n//P/8//z/+//7//n/
+v/6//r//P/8//z//v/6//f/9P/y//b//v////v/+f/1//X/+/8DAAcADwAXAB0AIwAn
ACkAMwBAAEUARQBLAEkANgAiABcADQAGAAAA+f/z//X/9//3//n//f/7//n//P/8//z/
/v/+//r/+v/8//z/9//5//n/+f/5//n/+v/7//7//P/8//z/+//7//v//P/8//7/////
/////f/9//z//P/9//7///8AAAAA///+//3//v/+//7//////wAAAAAAAP7//v/+//7/
AAAAAAEAAQABAAEAAQABAAEAAQABAAEAAwAFAAUABQAEAAMAAgABAAIAAwAFAAYABgAH
AAcACAAGAAYABwAHAAcABwAJAAkABwAJAAkACQAKAAwADgAQABAAEAARABEADwAPAA8A
DwAPABEAEQAQAA4ADgAOAA0ADwAPAA8ADwAOAA4ADgAOAA4ADQAMAAwADAANAA0ACwAJ
AAkABwAHAAkACQAHAAcABwAHAAcABwADAAIAAgABAAIABQAGAAcABgAFAAIAAQADAAMA
BAAEAAQABAAEAAQAAQABAAEAAAABAAIAAwAFAAQAAwACAAEAAwACAAIAAwADAAMABAAE
AAQAAwADAAMABQAFAAUABQADAAMAAgACAAMABAAGAAgABQAEAAMAAgAEAAQABAAEAAYA
BgAGAAYAAwADAAMAAwAFAAYABgAHAAUABAAEAAUABQAFAAUABQADAAMAAwACAAMABQAG
AAUABwAIAAkACQAHAAcABwAHAAQABAAEAAQABgAHAAgACAAHAAcABQAFAAcABwAJAAoA
CQAIAAcABgAFAAUABgAGAAgACQAJAAgABgAHAAcABQAHAAcABwAJAAcABwAHAAcAAwAE
AAUABgAHAAgABQAFAAUABQAGAAYABwAIAAsACwAKAAoACQAIAAkACAAIAAkADAANAAsA
DAANAA0ADgAPAA8ADwAPABAAEAAQAA4ADwARABIAEwAVABYAFwASABAAEAAQABAAEQAR
ABEAEQASABIAEQARABEAEAAQABEAEQARABAADQAMAAwACQAIAAgACAAKAAoACgAJAAkA
BwAIAAgACAAJAAoACwAOAAwACwAKAAoABgAIAAkABwAJAA0ADQAPABcAHwAjACUAKwAv
ADcAQwBJAEwATwBRAEkAOQAsACAAGQAXABIACAABAAMAAwABAAcACQANABEAEQAMAAoA
CgAKAAwAEAAQAA4ADgANAAwACwAKAAkACAAIAAgACgANAA4ADwAPAA4ADQANAAwADgAP
AA8ADwANAA0ADAAMAA4ADgAOAA4ADwAPAA8ADwAOAA4ADgAPABEAEgASABIAEQAQAA8A
DgAPABAAEgATABEAEQARABEADwAPAA8ADwAQABMAFAAVABMAEwATABMAFQAVABYAFgAW
ABcAFwAYABgAGAAZABkAGwAbAB0AHQAaABsAGgAZABoAHAAeACAAHgAeAB8AHwAdAB0A
HQAdAB8AIQAhACAAHgAeAB4AHQAfAB8AHwAfAB4AHgAeAB4AGgAZABgAGAAZABsAHAAb
ABkAGQAXABcAFwAXABUAFQAVABUAFQAVABUAFAAUABMAEQATABMAEwATABMAEQARABMA
EwAUABQAEgASABIAEgATABMAEwASABIAEgASABMAEQARABEAEQATABIAEgATABMAEwAU
ABQAEgARABEAEQASABMAFAAVABMAEwASABIAEgASABMAFAAUABQAFAAUABQAFAAUABQA
FAAUABQAFAAVABUAFQAVABMAFAAUABUAFgAWABcAGQAXABcAFwAXABkAGQAZABgAGAAZ
ABkAFwAVABYAFwAXABkAGQAZABkAFgAWABYAFgAYABkAGgAaABcAFwAVABUAFQAVABcA
GAAaAA==
         </WaveFormData>
      </LeadData>
      <LeadData>
         <LeadByteCountTotal>10000</LeadByteCountTotal>
         <LeadTimeOffset>0</LeadTimeOffset>
         <LeadSampleCountTotal>5000</LeadSampleCountTotal>
         <LeadAmplitudeUnitsPerBit>4.88</LeadAmplitudeUnitsPerBit>
         <LeadAmplitudeUnits>��V</LeadAmplitudeUnits>
         <LeadHighLimit>2147483647</LeadHighLimit>
         <LeadLowLimit>268435456</LeadLowLimit>
         <LeadID>II</LeadID>
         <LeadOffsetFirstSample>0</LeadOffsetFirstSample>
         <FirstSampleBaseline>0</FirstSampleBaseline>
         <LeadSampleSize>2</LeadSampleSize>
         <LeadOff>FALSE</LeadOff>
         <BaselineSway>FALSE</BaselineSway>
         <ExcessiveACNoise>FALSE</ExcessiveACNoise>
         <MuscleNoise>FALSE</MuscleNoise>
         <LeadDataCRC32>4278615640</LeadDataCRC32>
         <WaveFormData>
/P/8//z//P/+//7//v/+/wAAAAAAAAAAAAAAAAAAAAAAAAAAAAAAAP7//v/+//7///8A
AAEAAgABAAAA///+/wAAAAAAAAAAAgACAAIAAgAAAAAAAAAAAAAAAAAAAAAAAgACAAIA
AgAAAAAAAAAAAAAAAAAAAAAA/v/+//7//v8AAAAAAAAAAP7//v/+//7/AAAAAAAAAAAC
AAIAAgACAAEAAAD///7//v/+//7//v8AAAAAAAAAAP///v/9//z//v/+//7//v/+//7/
/v/+/wAAAAAAAAAA/v/+//7///////////8AAAIABAAFAAgACAAJAAoACwAMAA4ADgAN
AA0ADAAMAA0ADwAOAA4ADQAPABAAEQARAA8ADgANAAgACAAJAAkACgALAAwADAAMAAoA
CAAHAAcABwAFAAYACAAHAAQAAgD////////9//z/+v/5//n/+f/3//f/9//2//j/+P/6
//r/+P/4//j/+P/6//r/+v/6//z/+v/5//v/+//+/wUADQAVAB0AHwAgACYANABGAF0A
cgCDAIUAdABSADUALwAyACgAIgAoAC0ALgAyADIALwAmACAAFgANAAgABgADAAIAAwAC
AP7//v/9//z//P/8//z//P/5//j/+P/5//n/+f/5//n/+f/6//v//P/5//n/+P/4//n/
+v/7//z//v/+//7///////7//P/7//v//P/+/////P/7//z/+//9//3//f/9//7//v8A
AAAA/v/+//7//v//////AAABAP//AAABAAEAAwAEAAQABAAEAAYABwAIAAkACgAKAAsA
DQAPABAAEQARABIAEwASABIAEwAUABQAFQAVABcAGAAaABsAHAAdAB8AHwAhACEAIQAh
ACAAHwAhACAAIAAeAB4AHgAdABsAGgAWABMAEAAQAA8ADgAPAA0ACgAIAAYABgAGAAUA
BAACAAIAAQAAAAAA///////////+//7//v/6//z//v/7//v/+f/5//r/+v/6//r/+v/4
//f/9//3//j/+f/6//v/+f/5//n/+f/5//n/+P/4//v/+//7//v/+v/5//j/9//5//n/
+f/5//v//P/8//z/+v/6//r/+v/6//v/+//7//v/+v/6//r//P/9//7//v/8//v/+//6
//r/+v/6//r//f/9//z//P/8//z//P/8//v/+//8//3/+//6//r/+f/7//z//P/7//r/
+v/5//f/+P/5//n/+v/6//r/+//7//n/+P/3//b/9//4//r/+//6//r/+v/6//j/9//2
//b/+P/5//n/+f/3//f/9//3//n/+f/3//f/+P/4//j/+P/4//T/9v/2//b/9v/2//b/
9v/2//b/9v/2//b/+f/5//n/+f/5//j/+f/5//7/AAABAAIABQAGAAgACAAEAAMAAQAA
AAMAAwACAAIAAQABAAIAAwAFAAYABgAGAAIAAQABAAAAAAABAAIAAgACAAIAAAD///3/
/P/5//n//P/8//r/+f/1//T/8//w/+z/7P/r/+v/7f/t/+3/7f/s/+z/7P/u/+7/7v/u
/+7/7P/s/+z/7P/u/+7/8P/x/+3/8f/2//n///8HAA0ADwASABgAJgA6AFMAZgBzAH0A
dABUADEAIwAoACQAHAAaAB8AIgAiACIAIwAgABoAEgAJAAIA/v/7//T/7f/w//b/8v/x
//L/8v/y//L/8v/v/+7/7v/v/+//7//v/+//7P/s/+z/7P/t/+//8P/y//D/8P/w//D/
7v/u/+7/7//y//L/8f/x//D/8P/x//H/8//z//X/9f/0//P/8v/x//L/8v/0//T/9P/0
//T/9P/z//P/9P/1//f/+P/5//n/+f/6//r/+v/4//r/+//8////AAAAAAEA//8BAAIA
AwAGAAgACgAKAAgACQAKAAoACwALAA0ADgAQABEAEgATABEAEQATABMAFgAXABcAFwAV
ABQAFAASABQAFAATABEAEQAOAAwACgAJAAcABQAFAAQAAgABAAAA/f/8//r/+P/4//j/
9//2//b/9f/1//X/8f/w//D/8P/v//L/9f/z//H/7//v//D/8P/w//D/8P/w/+//7//v
/+//7//v/+//8P/x//L/8//y//H/7//u/+//7//v/+//8P/x//L/8//x//H/8f/x//H/
8v/y//L/8v/y//L/8v/y//P/8//z//X/9P/0//T/8v/z//T/9P/1//X/9v/2//T/9P/0
//T/8//z//L/8v/z//T/9f/2//P/8//0//X/9//2//b/9f/z//T/9P/z//P/9P/0//P/
9f/1//T/9P/y//L/8//z//T/9P/0//T/8v/y//P/8//w//D/8P/w//L/8f/w//D/7v/v
/+//7//w//H/8v/z//P/8//x//H/8P/w//D/8P/x//L/8//0//L/8P/w//D/8P/w//L/
8v/y//L/8P/w//D/8P/z//P/8//z//L/8v/0//X/9v/4//n/+v/8//7/AQACAP/////+
//7/AQABAAAAAAD9//3//v//////AAAAAAAA/v/9//3//P/7//v/+//6//v//P/7//v/
+f/4//X/9f/2//b/9P/z//P/8v/x/+7/6v/q/+n/6f/p/+n/6f/p/+j/6P/o/+r/6v/q
/+r/6v/s/+z/7P/s/+z/7P/q/+v/7//x//L/9//7/wEACQALAA4AGAAkADYATQBkAHUA
fQB0AFAAIQANABYAFgAOABAAFQAWABoAHAAXABYAEAAIAP///v/6//f/9P/z//D/8v/w
/+//7v/s/+z/7P/s/+3/7P/s/+3/7f/t/+3/7f/s/+z/7P/s/+7/7//v//D/8P/w//D/
8P/u/+7/7v/v//L/8v/x//H/7v/u/+//7//x//H/8//z//P/8//z//P/9P/0//b/9v/4
//j/+P/4//b/9f/1//X/9v/4//r/+//7//z//P/8//r//P/9//7/AQACAAIAAwACAAMA
AwADAAYACAAKAAoACgALAAwADAANAA0ADwAQABIAEwAUABUAFAATABQAEwAUABUAFQAV
ABcAFgAWABQAFAAUABMAEQASABAADwAOAAwACQAGAAUABgAEAAMAAgD///7//P/6//r/
+v/5//j/+P/3//f/9//1//T/9P/0//L/9P/2//P/9f/z//P/9P/z//L/8f/w//H/8f/y
//P/8v/x//D/7//x//H/8f/x//H/8f/w//D/8f/x//H/8f/z//P/8//z//H/8f/x//H/
8//0//T/9P/0//T/9P/0//L/8//z//P/9P/0//X/9v/1//X/9f/0//X/9f/2//b/9v/2
//b/9v/1//X/9P/0//X/9v/3//j/9f/1//b/9//3//b/9v/1//X/9v/2//X/9f/2//b/
9f/1//X/9P/0//T/9P/1//X/9P/0//T/9P/2//b/9//3//X/9P/z//L/8//z//P/9P/z
//P/8v/x//P/8//z//P/9f/1//P/8//0//T/9P/0//T/9P/0//T/8v/y//L/8v/y//L/
8v/0//T/9P/0//L/8v/y//L/9f/1//X/9f/0//T/9v/3//r//P/9//7/AQACAAQABAAB
AAEAAAAAAAMAAwACAAIA/////wAAAQABAAIAAgACAAAA//////7//f/9//3//P/9//7/
/f/9//3//P/5//n/+v/6//j/9//3//b/9f/y/+//7v/s/+v/7f/t/+3/7f/s/+z/7P/u
/+z/7P/s/+z/7f/u/+//8P/s/+z/6v/t//H/8//0//f/+/8BAAkADQAQABYAHgAsAEEA
WgBtAHkAegBeAC8ADwASABgAEAAOABEAFgAaABwAGwAaABYADgAHAAIA/P/3//b/9f/0
//T/9v/1//T/8v/y//L/8v/v/+7/7v/v//D/8f/y//P/8P/w//D/8P/y//P/8//0//T/
9P/0//T/8v/y//L/8//2//b/9f/1//T/9P/1//X/9f/1//f/9//3//f/9//3//j/+P/6
//r//P/8//z//P/5//n/+v/7//v//P/9//3///8AAAAAAAD+/wAAAQACAAUABgAGAAcA
BQAHAAgACQAKAAwADgAOABAAEQASABIAEwATABUAFgAYABkAGgAbABkAGQAbABsAHAAd
AB0AHQAfAB4AHgAcABwAHAAbABkAGwAYABYAFAATABEADwAPABAADgANAAwABwAGAAQA
AgAAAAAA///+/wAA/////////f/8//z//P/4//r//P/5//r/+f/6//z/+v/6//r/+v/8
//v/+//7//n/+f/5//n/+f/5//n/+f/7//v/+v/6//n/+f/5//n/+//7//v/+//5//n/
+f/5//n/+v/6//r/+v/6//r/+v/4//n/+f/5//r/+v/7//z/+//7//v/+v/7//v//P/8
//z//P/8//z/+//7//r/+v/8//z//P/8//n/+f/6//v/+//6//r/+f/7//z//P/7//n/
+v/6//n/+//7//r/+v/4//j/+f/5//r/+v/6//r/+P/4//n/+f/6//r/+v/6//z/+//6
//r/+P/5//n/+f/5//n/+f/5//v/+//5//n/+P/4//j/+P/5//r/+//8//j/+P/3//X/
+P/5//r/+//8//r/+v/6//r/+v/6//r/+v/7//v/+//7//z//P/+////AgAEAAUABgAJ
AAoADAAMAAkACQAIAAgACwALAAoACgAHAAcACAAJAAsADAAMAAwABgAFAAUABAAEAAUA
BgAGAAYABgAEAAMAAwACAP////8CAAIAAAD///v/+v/5//b/9v/2//X/9f/1//X/9f/1
//T/9P/0//b/+P/4//j/+P/2//b/9v/2//T/9P/2//f/+f/7//z//f8DAAsADwAVABoA
HgAoADoATwBiAHcAgQB2AFIAJwARABwAIgAWABIAGQAcABwAIAAlACAAHAAWAA0ABAAC
AP///P/7//7//v/8/////v/7//r/+f/4//n/+P/4//n/+f/5//n/+f/2//b/9v/2//j/
+f/5//r/+P/4//j/+P/6//r/+v/7//z//P/7//v/+v/6//v/+//7//v//f/9//v/+//7
//v//v/+/wAAAAAAAAAAAAAAAP3//f/+////AQACAAMAAwADAAQABAAEAAQABgAHAAgA
CQAKAAoACwAJAAsADAANABAAEgAUABQAEgATABQAFAAXABcAGQAaAB0AHQAdAB0AGwAb
AB0AHQAgACEAIQAhAB8AHgAeABwAIAAgAB8AHQAbABgAFgAUABMAEQAPAA8ADgAMAAsA
CgAHAAYABAACAAIAAgABAAAAAAD////////9//z//P/8//z//v8AAP3//P/5//j/+P/4
//j/+P/4//r/+f/5//n/9//3//f/9//5//n/+f/5//f/9//2//b/9//3//f/9//5//n/
+f/5//f/9//3//f/9//4//j/+P/4//j/+P/4//f/9//2//X/9v/2//f/+P/2//f/+P/4
//n/+f/6//r/+P/4//j/+P/5//n/+P/4//r/+v/6//r/+f/5//r/+//5//j/+P/3//f/
+P/4//f/+f/6//r/+f/5//n/+P/4//f/9v/2//X/9f/2//f/+P/3//b/9v/1//b/9v/2
//b/9v/1//T/9P/y//P/8//z//X/9f/1//X/9f/1//P/8//0//T/9P/0//T/9P/0//T/
8v/y//P/8//2//b/+v/3//b/9f/0//L/8v/y//L/9P/0//T/9P/z//P/8//z//X/9v/5
//v//P/+////AAABAAIABAAEAAUABQAEAAQABAADAAEAAAAAAAEAAwAFAAMABAAEAAQA
AgABAAEAAAACAAMABAAEAAEAAAD9//v//v/+//z//f/9//z/+f/3//X/9P/z//D/7v/u
/+3/7f/t/+3/7f/t/+7/7v/u//D/7//u/+3/7P/s/+z/7P/s/+7/8P/w/+3/7//x//D/
9f/9/wMACwARABAAEgAeAC4AQwBcAHEAeQBuAEgAGwAJABQAFgAMAA4AFQAWABoAHgAf
ABoAGAAOAAMA/v/8//n/9v/1//T/8v/w//H/7v/w//D/8P/w//D/8P/x//P/8v/x//D/
7//v//D/8f/y/+//7//u/+7/8P/w//D/8P/y//L/8v/z//L/8v/x//H/8v/y//P/8//x
//H/8//z//X/9f/1//X/9v/2//j/+P/3//b/9f/0//b/9//5//v/+v/6//r/+f/5//r/
+v/6//z//v///wAAAQACAAIAAwADAAUABgAHAAYACAAKAAoADAANAA4ADgATABMAFQAW
ABQAEwASABEAEwAVABkAGwAbABsAGgAZABkAGAAYABYAFgAWABUAEwAVABIAEAAOAA8A
DQALAAsACQAGAAQAAgAAAAAA///+//z//P/7//r/+v/5//n/+f/5//j/+P/4//X/9v/3
//P/9f/z//P/9P/2//b/9v/2//X/8//y//H/8v/z//T/9f/0//P/8v/x//P/8//y//L/
9f/1//X/9f/0//P/8v/x//L/8//0//X/9P/0//P/8v/0//T/9P/0//b/9//3//f/9v/0
//P/8v/z//X/9//4//b/9f/1//T/9f/2//f/+P/5//n/+P/4//j/+P/4//j/9//3//j/
+f/3//b/9v/1//f/+P/4//f/+f/6//r/+f/4//f/9f/0//X/9v/4//n/9v/2//b/9v/2
//b/9//3//b/9v/2//b/9v/1//T/9P/0//X/9f/1//P/8//z//P/9P/1//T/9f/2//b/
9v/2//T/8P/y//b/9P/0//T/9P/0//T/9P/0//T/9P/0//T/9f/1//X/9f/2//b/+P/5
//z//v///wAA//8AAAIAAgADAAMAAgACAAMAAwACAAIAAQABAAIAAwADAAQABAAEAAAA
//////7//P/9//7//v8AAAAA/v/9//v/+v/3//f/+v/6//j/9//z//L/8f/u/+3/7v/u
/+//7//v/+//7//r/+r/6f/q/+z/7v/w//L/7//u/+3/7P/s//D/8P/x//P/8//y//f/
//8FAAkADwASABoAKgA+AFEAZgB3AHsAdABUAC0AIQAsACoAHgAcACEAIAAkACgAJwAi
AB4AFgAJAAIA/P/5//j/+f/4//b/9v/3//T/8v/y//L/8v/0//T/9f/3//T/8//y//H/
8P/w//D/8P/y//P/8//0//P/8v/x//D/8f/y//P/9f/0//T/8//z//L/8v/z//P/9f/1
//f/9//1//X/9f/1//b/9v/4//j/+P/4//j/+P/5//n/+v/7//n/+v/7//v/+f/6//r/
+v/7//7/AAACAAEAAgACAAMAAQADAAQABQAIAAoADAAMAAwADQAOAA4AEwATABUAFgAV
ABUAFQAVABUAFQAXABcAGAAZABkAGQAXABYAFgAUABgAGAAXABUAEwAQAA4ADAAJAAcA
BQAFAAYABAADAAIA///+//z/+v/6//r/+f/4//b/9f/1//X/8//y//L/8v/y//T/9v/z
//H/7//v//D/8v/y//L/8v/w/+//7//v/+//7//v/+//7//v/+//7//v/+//7v/u//H/
8f/x//H/7//v/+//7//v/+//7//v//H/8v/y//L/8P/w//D/8P/y//P/8//z//H/8P/w
//D/8P/x//L/8v/y//P/9f/2//X/9P/z//L/9f/1//T/9P/0//T/9P/0//P/8//0//X/
9//2//b/9f/0//T/8//x//P/9P/0//P/8//z//L/8v/w//D/8f/x//L/8v/y//L/8P/w
//H/8f/x//L/8//0//L/8f/w//D/8P/x//H/8f/x//H/8f/x//H/8f/v/+//8P/w//D/
8P/u/+7/7v/u/+7/7P/t/+7/7//w//D/8P/w//D/7v/u/+7/7v/x//H/8f/x//L/8v/0
//X/9v/4//n/+v/9//7/AAAAAP/////+//7//f/9//z//P/9//3//v//////AAAAAAAA
/P/7//v/+v/6//v//P/8//z//P/6//n/9//2//P/8//0//T/8v/x/+//7v/t/+r/6P/o
/+f/5//o/+n/6v/r/+n/6P/n/+j/6v/q/+r/6v/q/+r/6v/q/+r/6P/q/+v/7f/x//T/
9////wUACQANABQAHgAsAEQAWQBsAHsAeQBcAC4AEQAVABoAEAAMAA4AFQAYABoAGgAZ
ABIADAAGAP3/9v/0//P/8P/v//D/8P/w//H/8P/v/+7/7f/s/+3/7P/s/+3/6//r/+v/
6//s/+z/7P/s/+7/7//v//D/7//u/+3/7P/u/+7/7v/v//D/8P/v/+//7v/u/+//7//x
//H/8//z//H/8f/x//H/8P/w//L/8v/0//T/9P/0//P/8//0//X/9//4//n/+f/3//j/
+P/4//j/+v/7//z//f/+//7//////wEAAgADAAYACAAKAAoACAAJAAoACgANAA0ADwAQ
ABEAEQARABEAEQARABMAEwAUABUAFQAVABUAFAAUABIAEgASABEADwARAA4ADAAKAAcA
BQADAAMABAACAAEAAAD7//r/+P/2//j/+P/3//b/9v/1//X/9f/z//L/8v/y//D/8v/0
//H/8f/v/+//8P/w//D/8P/w//D/7//v/+//7//v/+//7//x//H/8f/x/+//7//u/+7/
7//v/+//7//v/+//7//v/+//7//v/+//7//w//D/8P/w//D/8P/w//D/8f/x//H/8//y
//L/8v/w//H/8v/y//H/8f/y//L/8v/y//L/8v/z//P/8v/y//L/8v/y//L/8f/x//L/
8//1//T/9P/z//H/8v/y//H/8f/y//L/8f/z//P/8v/y//D/8P/x//H/8v/y//L/8v/w
//D/8f/x//D/8P/w//D/8P/v/+7/7v/u/+//7//v//H/8f/x//H/7//v/+3/7f/w//D/
8P/w//L/8v/y//L/8P/w//H/8f/y//D/8v/y//H/8P/v/+7/7v/u/+7/7v/w//D/8P/w
//D/7//u/+3/7//w//P/9f/2//j/+f/6//3//v8AAAAA//////7//v/9//3//P/8//3/
/f/+/////f/+//7//v/8//v/+//6//r/+//8//z/+v/6//j/9//5//j/9f/1//T/9P/y
//H/7//u/+3/6v/q/+r/6f/p/+j/5//m/+X/5f/m/+f/6v/o/+j/6P/o/+j/6P/o/+j/
7P/s/+r/6f/t/+v/6v/t//X//f8FAAsADAAQABgAJAA5AFIAaQB3AHgAXgAvAAkACAAQ
AAoACAANABAAFgAaABkAFAAQAAYA/f/8//j/8//0//P/7v/u//D/7f/s/+z/7P/s/+z/
6//q/+r/6//r/+v/6//r/+z/7P/s/+z/6v/r/+v/7P/s/+z/7P/s/+7/7v/u/+//7v/u
/+3/7f/u/+7/7//v/+3/7f/v/+//8f/x//H/8f/w//D/8v/y//D/8P/w//D/8P/x//P/
9f/z//T/9f/1//f/+P/4//j/9v/4//n/+v/7//z//P/9////AQACAAMAAwAEAAUABAAG
AAcACAAIAAsACwANAA4ADwAPAA8ADwARABEAEwATABEAEQAQAA8AEgASABMAEgASABIA
EQAPAA8ADAAKAAgACAAHAAYABwAFAAIAAAD+//z//P/7//r/+v/6//n/+P/3//X/9P/z
//P/8v/y//L/7v/w//L/7//x/+//7//w//D/8P/w//D/8P/v/+//7//v/+//7//v/+3/
7f/t/+3/7v/v/+//8P/w/+//7v/t/+//7//v/+//7//v/+//7//t/+7/7v/u//D/8P/w
//D/8P/x//H/8f/v/+7/7v/u//D/8f/y//L/7//v//D/8P/w//D/8P/w//H/8f/w//D/
8P/w//D/8P/x//H/8v/z//L/8P/v/+3/7v/w//H/8f/v//D/8P/v/+//7//u/+7/8P/w
//H/8f/u/+7/7v/u//D/8P/x//H/7v/u/+7/7v/u/+3/7P/s/+3/7//w//H/8P/v/+7/
7f/v/+//7f/t/+7/7v/u/+7/7v/u/+7/7v/u/+7/7//v/+7/7v/u/+7/7v/u//D/8P/w
//D/7v/u/+7/7v/v/+//7//v//L/8v/0//X/9//4//j/+P/6//z///8AAP3//f/8//z/
/f/9//z//P/7//v//P/9//3//v/+//7//P/7//v/+v/6//v//P/8//r/+v/4//f/+f/4
//X/9f/2//b/9P/z//P/8v/x/+7/6v/q/+n/6f/p/+n/6f/p/+r/6v/q/+z/6//q/+n/
6P/q/+r/6v/q/+j/6v/q/+n/7f/x//D/8//7/wEABQALAA4AEAAYACwAQQBWAGkAdwBu
AEwAGwADAAwAFAAKAAgADwAQABIAGAAXABIADgAKAAEA/P/4//X/8P/v//D/7v/w//H/
7v/u/+7/7v/u/+v/6v/q/+v/7P/t/+7/7//s/+z/7P/s/+z/7f/t/+7/7v/u/+7/7v/s
/+z/7P/t/+//8P/w//H/7v/u/+//7//v/+//8f/x//P/8//z//P/8//y//P/8v/0//T/
9P/0//P/8//0//X/9f/2//f/9//5//r/+v/6//j/+v/7//z///8AAAAAAQD//wEAAgAD
AAQABgAIAAgACgALAAwADAANAA0ADwAQABIAEwAUABUAFQAVABcAFwAWABcAFwAXABkA
GAAYABYAFgAWABUAEwAVABIAEAAOAAsACQAHAAcABgAEAAMAAgAAAAAA///+//3//P/6
//j/+v/5//n/+f/3//b/9v/2//L/9P/2//P/9f/z//P/9P/y//L/8v/y//T/8//z//P/
8//z//P/8//x//H/8f/x//P/8//y//L/8f/x//H/8f/z//P/8//z//P/8//z//P/8//0
//T/9P/0//T/9P/0//L/8//z//P/9f/0//T/9P/y//P/9P/0//X/9f/2//b/9P/0//T/
9P/z//P/8v/y//P/9P/1//b/9f/1//b/9//3//b/9v/1//X/9v/2//X/8//0//T/8//1
//X/9P/0//L/8v/z//P/8v/y//L/8v/0//T/9f/1//L/8v/y//L/8//z//P/9P/y//P/
8//z//P/8//z//P/9P/1//T/9f/1//T/8//y//P/9P/1//b/9f/0//T/8//w//T/9v/2
//b/9v/2//T/9P/0//T/9P/0//T/9P/z//P/8//z//b/9v/4//n//v8AAAEAAgABAAIA
BAAEAAMAAwACAAIAAQABAAAAAAABAAEAAgADAAMABAAEAAQAAAD//////v8AAAEAAgAC
AAAAAAD+//3/+//6//f/9//5//r/+f/5//b/9P/y/+7/7f/u/+7/7//t/+3/7f/t/+z/
7P/s/+7/7v/u/+7/7v/s/+z/7P/s/+7/8P/w//H/8//x//L/9f/7/wEACwARABIAGAAi
AC4AQQBYAG0AdwByAFIAIwAPABoAHAAQABAAFQAYABwAIAAfAB4AHAAUAAsABAD+//v/
+v/3//b/9v/2//X/8v/y//L/8v/y//L/8v/z//X/9f/1//X/9f/0//T/9P/0//L/8//z
//T/8//y//H/8P/x//L/8//1//T/9P/z//P/8v/y//P/8//z//P/9f/1//P/8//z//P/
9f/2//n/+v/4//j/+P/4//X/9f/2//f/+P/6//z//f/8//z/+//6//z//v///wAAAQAC
AAIAAwADAAUABgAHAAgACgAMAAwACgALAAwADAAQABEAFAAWABUAFQAVABUAFwAXABkA
GQAcAB0AHQAdABwAGgAZABYAGgAaABkAFwAXABQAEgAQAA8ADQALAAsACwAKAAoACgAG
AAQAAQD+/wAAAAD///7//P/7//v/+//5//j/+P/4//b/+P/6//f/9//1//X/9v/4//j/
+P/4//j/9//3//f/9v/1//T/8//1//X/9f/1//P/8//y//L/9P/1//b/9//1//X/9f/1
//f/9//3//f/9//4//j/+P/2//b/9v/2//j/+f/5//n/+f/4//j/+P/3//f/9//2//b/
9//5//r/+P/4//j/+P/7//v/+v/6//r/+v/6//r/9//3//j/+f/7//r/+v/5//f/+P/4
//f/+P/6//v/+//6//n/9//2//b/9v/3//f/+P/4//j/+P/2//b/9//3//j/+P/4//j/
+P/3//b/9v/2//f/9//3//n/+f/5//n/+P/3//T/8//1//b/9//4//b/9v/2//b/8v/0
//b/9v/2//b/9v/2//b/9v/2//b/9v/2//f/9//3//f/+P/4//r/+//+/wAAAQACAAMA
BAAGAAYABQAFAAQABAAHAAcABgAGAAQAAwADAAMABQAGAAYABgACAAEAAQAAAAAAAQAC
AAIABAAEAAIAAQD///7/+//7//r/+v/4//f/9f/0//P/8P/w//D/7//v/+7/7f/s/+v/
6//s/+3/8P/y//L/8v/y//D/8P/w//D/7v/u/+7/7//x//X/+P/5/wMACwAPABMAGAAi
ADQASgBdAGwAdwB7AGYAPgAhACMALAAkAB4AIAAhACIAIgAiACEAIAAcABYACwACAP7/
+//2//X/+v/6//j/+f/4//f/9v/1//T/8//y//L/8//z//P/8//z//D/8P/w//D/8v/z
//P/9P/0//T/9P/0//L/8v/y//P/9v/2//X/9f/0//T/9f/1//X/9f/3//f/9f/1//X/
9f/4//j/+v/6//j/+P/4//j/9//3//j/+f/7//z//f/9//v//P/8//z//P/+////AAAB
AAIAAgADAAMABQAGAAcACgAMAA4ADgAMAA0ADgAOABEAEQATABQAFQAVABUAFQAVABUA
FwAXABgAGQAZABkAGQAYABgAFgAYABgAFwAVABUAEgAQAA4ACwAJAAcABwAHAAYABgAG
AAIAAAD9//r//P/8//v/+v/6//n/+f/5//f/9v/2//b/9v/4//r/9//1//P/8//0//T/
9P/0//T/9v/1//X/9f/1//X/9f/1//X/9f/1//X/9P/z//H/8P/z//P/8//z//X/9f/1
//X/9P/z//L/8f/y//T/9f/2//X/9P/z//L/9P/1//X/9f/1//T/9P/0//L/8//0//T/
9P/1//f/+P/3//b/9f/0//X/9f/0//T/9v/2//b/9v/z//P/9P/1//f/9v/2//X/8//0
//T/8//z//T/9P/z//X/9f/0//T/8//y//L/8f/x//L/8//0//L/8v/z//P/8v/y//L/
8v/0/w==
         </WaveFormData>
      </LeadData>
      <LeadData>
         <LeadByteCountTotal>10000</LeadByteCountTotal>
         <LeadTimeOffset>0</LeadTimeOffset>
         <LeadSampleCountTotal>5000</LeadSampleCountTotal>
         <LeadAmplitudeUnitsPerBit>4.88</LeadAmplitudeUnitsPerBit>
         <LeadAmplitudeUnits>��V</LeadAmplitudeUnits>
         <LeadHighLimit>2147483647</LeadHighLimit>
         <LeadLowLimit>268435456</LeadLowLimit>
         <LeadID>V1</LeadID>
         <LeadOffsetFirstSample>0</LeadOffsetFirstSample>
         <FirstSampleBaseline>0</FirstSampleBaseline>
         <LeadSampleSize>2</LeadSampleSize>
         <LeadOff>FALSE</LeadOff>
         <BaselineSway>FALSE</BaselineSway>
         <ExcessiveACNoise>FALSE</ExcessiveACNoise>
         <MuscleNoise>FALSE</MuscleNoise>
         <LeadDataCRC32>3052483474</LeadDataCRC32>
         <WaveFormData>
FgAWABYAFgAUABQAFAAUABIAEgASABIAFAAUABQAFAAUABQAFAAUABQAFAAUABQAEgAS
ABIAEgASABIAEgASABIAEgASABIAEAAQABAAEAAQABAAEAAQABIAEgASABIAEgASABIA
EgAQABAAEAAQABAAEAAQABAAEgASABIAEgAQABAAEAAQABAAEAAQABAAEgASABIAEgAQ
ABAAEAAQABIAEgASABIAEAAQABAAEAAQABAAEAAQABEAEgATABQAEgASABIAEgASABIA
EgASABAAEAARABEAEQARABEAEQASABIAEgASABAAEAAQABEAEwASABIAEgAQABAADwAP
AA0ADQAMAAoACgAJAAgABwAHAAcABAACAAQABQAGAAkACQAJAAkACAAJAAkACQAJAAsA
CwAMAA4ADAANAA4ADgAQABAAEAAQABAAEQASABIAEwATABMAEgAUABQAFAAUABMAEwAT
ABMAFQAUABQAFAATABMAFAAUABQAFQAZAB0AHwAgABwAFwASAAoA///2/+7/4f/N/7P/
mv+D/3X/d/+N/6L/pv+l/67/tv+8/8P/yv/N/9H/2//l//D/9v8AAAYACQAMAA8ADwAO
ABMAFQATABQAFAAVABYAFgAWABYAFgAXABkAGQAZABkAGQAZABgAFwAZABgAGAAYABgA
GAAYABgAFgAVABUAFQAXABcAFwAXABUAFQAVABMAFAAWABcAFwAVABUAFQAWABQAFAAT
ABMAFQAVABUAFQATABIAEgASABQAEgASABIAEgARABEAEQARABEAEQAQAA0ADQAOAA4A
DAAMAAoACQAKAAoACQAJAAgABwAFAAQABQAEAAQABAACAAIAAgACAP/////+//3////+
//7//v/+//7//v/+//7//v/+//7/AQABAAEAAgAEAAQABAAEAAUABQAGAAYABwAIAAgA
CAAIAAkACQAKAAwADQANAA0ADAAMAAwADAAOAA4ADgAPAA0ADQANAA4ADgAOAA4ADgAQ
AA8ADwAPAA0ADgAOAA4AEAAQABAAEAAOAA4ADgAOAA4ADwAPAA8AEQAQAA8ADwAPABAA
EAAQAA8ADwAOAA4ADgAOAA4ADwANAA0ADQANAA0ADQANAAwADAAMAA0ADQAPAA8ADgAO
AA4ADgAOAA4ADAAMAAwADAAMAA0ADQAMAAoACgAKAAoADAAMAA0ADQANAAwADAAMAAsA
CwAMAAwACgALAAsACgAKAAoACQAJAAoACgALAAsACwAKAAoACgAKAAoACwALAA0ADQAN
AA0ACwAKAAoACgAKAAoACgALAAsACwALAAoACgAKAAoACgAJAAwACgAKAAoACgAKAAoA
CgALAAkACQAJAAkACQAIAAgACAAKAAoACgAKAAsACwAKAAoACAAIAAgABwAHAAcABwAG
AAQABAADAAIAAQABAAEA/v/8//v/+//7//3//v///wAAAAABAAEAAQABAAEAAQACAAQA
BAAFAAYABgAGAAYABgAEAAYABwAIAAoACwALAAsACAAIAAgACAAKAAsACwALAAsACwAK
AAoACAAJAAkACgAKAAwACwALABEAFQAWABQAEQAMAAQA/f/y/+j/2//F/6v/lP9//2v/
Zf91/4z/lv+V/5j/ov+o/7P/uv+//8X/zf/X/+D/6P/w//j///8CAAUABwAGAAcACQAL
AAoACgALAAwADAAOAA4ADgAPAA0ADQANAA0AEAARABEAEQAQAA4ADQAMAA0ADgAPABAA
EAAPAA8ADwANAA0ADQANAA8ADwAPAA0ACwAMAAwACwALAAsACwAMAAwADAALAAsACQAJ
AAkACQALAAoACgAKAAoACAAIAAgACgAJAAkACQAJAAkACQAIAAYABQAFAAQABgAGAAQA
AwAAAAAA///////////+//7/AAD+//3//P/6//r/+v/6//n/+f/4//f/9//2//b/9v/2
//b/9v/2//b/9v/2//b/9//3//f/+P/6//r/+v/6//v/+//8//z//f/+//7//v/+////
//8AAP7/////////AgACAAIAAgAAAAAAAAABAAEAAQABAAIAAgACAAIAAgACAAEAAQAB
AAEAAgACAAIAAAAAAAAAAAACAAIAAgACAAAAAQABAAEAAQAAAP////8BAAIAAgACAAEA
AQAAAAAAAgACAAIAAwADAAMAAwADAAEAAQABAAAAAgACAAMAAwABAAEAAAAAAAAAAAAA
AAAAAgACAAIAAgABAAEAAAD+/wAAAAAAAAAA/v/+//////8BAAAAAAAAAP////8AAAAA
/v///////v8AAAAA//////7//v//////AQAAAAAAAAAAAAAAAQABAP//////////AAAA
AAEAAgAAAAAAAAABAAEAAQABAAAAAgACAAIAAgACAAEAAAD//wEAAgACAAIAAgACAAAA
AAAAAAEAAQABAAEAAQABAAAAAAAAAAAAAAAAAAAAAQABAAAAAAAAAAAAAAD/////////
//7/+v/6//n/+P/5//n/+f/2//T/8//z//P/9f/2//f/+P/6//v/+//7//n/+f/5//r/
/P/8//3//v8AAAAAAAAAAP7/AAABAAIABAAFAAUABQACAAIAAgACAAIAAwADAAMAAwAD
AAIAAgACAAMAAwAEAAQABgAJAAkADQAPABIAEgANAAYAAAD3/+z/3v/P/7v/n/+C/2X/
Uf9P/2H/ev+I/4n/iv+U/57/p/+w/7n/wf/L/9X/3v/m/+7/8v/3//z/AQADAAQABQAF
AAcACAAGAAcACAAIAAoACgAKAAsACwALAAsACwAMAA0ADQANAAsACgAKAAoACgAKAAoA
CgAMAAsACwALAAkACQAJAAkACwALAAsACQAHAAgACAAHAAcABwAHAAgACgAKAAkACQAH
AAcABwAHAAkACAAIAAgACAAGAAYABgAIAAcABwAHAAcABwAHAAYABQAFAAYABgAGAAYA
BAADAAIAAgABAAEAAQABAAAAAAABAAAAAAAAAP///v/9//z//f/9//z/+//7//r/+v/6
//j/+P/4//j/+v/6//r/+v/6//n/+P/4//z//P/8//z/+//7//z//P/9//7//v/+//7/
/////wAAAAABAAEAAQACAAIAAgACAAIAAgACAAMAAQABAAEAAgAEAAQABAAEAAIAAQAB
AAEAAwAEAAQABAACAAIAAgACAAIAAgACAAIAAgADAAMAAwADAAIAAQABAAMABAAEAAQA
AwADAAIAAgACAAIAAgADAAUABQAFAAUABAADAAIAAAABAAIABAAFAAMAAwACAAIAAgAC
AAIAAgAEAAQABAAEAAIAAwADAAIABAAEAAQABAACAAIAAwADAAMAAgACAAIAAwADAAQA
BAACAAMAAwACAAQABAADAAMABAAEAAUABQAFAAQABAAEAAYABgAHAAcABgAFAAQAAwAF
AAQABAAEAAQABAAEAAUABQAFAAUABAAGAAYABgAGAAYABQAEAAMABQAFAAYABAAEAAQA
BAAEAAQABAAFAAUABQAFAAUABQAEAAQABAAEAAQABAAEAAUABQAEAAQABAAEAAQAAwAD
AAMAAwACAAAAAAD///7//////////P/6//n/+f/5//n/+v/7//z//v/////////9//3/
/f/+/wAAAAABAAIABAAEAAQABAACAAQABQAGAAgACQAJAAkABgAGAAYABgAGAAcABwAH
AAcABwAGAAYABgAHAAcACAAKAAoADQANAA8AEwAWABYAEwAMAAYA///0/+b/2f/H/6//
kv91/13/U/9d/3b/iP+N/4z/kv+g/6n/sv+7/8P/zf/X/+D/6P/u//b/+/8CAAUABwAI
AAkACQALAAwADAANAA4ADgAQABAAEAARABEAEQARABEAEAARABEAEQARABAAEAAQABIA
EgASABIAEgARABEAEQARABEAEQARABEAEQARAA8ADwAQABAADwAPAA8ADwAQABAAEAAP
AA8ADQANAA0ADQAPAA4ADgAOAA4ADAAMAAwADgANAA0ADQANAA0ADQAMAAkACQAKAAoA
DAAMAAoACQAIAAgABwAHAAcABwAGAAYACAAGAAUABAACAAIAAgACAAMAAwACAAEA///+
//7//v/+//7//v/+//7//v/+//7//f/9//3//v8AAAAAAAAAAAEAAQACAAIAAQACAAIA
AgADAAUABgAIAAcABwAGAAUABwAIAAkACgAIAAgACAAJAAkACQAJAAoACgAKAAoACgAK
AAkACQAJAAsADAAMAAwACgAKAAoACgAKAAoACgAKAAwADQANAA0ADQAMAAsACwALAAwA
DAAMAA0ADQAMAAwACgAKAAoACwANAA0ADQANAAsACwALAAoADAAMAA0ADQANAA0ADAAM
AAwADAAMAAwADAAMAAwADAAKAAsACwAKAAoACgAKAAoACgAKAAsACwALAAoACgAKAAsA
CwAMAAwACwALAAoACAAJAAoACgALAAoACgALAAsACwAKAAoACgAKAAoACwALAAkACQAJ
AAkACwAKAAoACgAMAAwADAANAAsACwALAAoADAAMAAwADAALAAsACwALAA0ADQANAA4A
DgANAAwACwAKAAoACgAKAAsADQANAA0ADQALAAoACgAKAAwADAAMAAwACwALAAoACgAK
AAoACgAJAAsACwALAAoACAAIAAcABgAFAAUABQACAP7//f/9//3/AQACAAMABAAEAAUA
BQAFAAUABQAFAAYACAAIAAkACgAIAAgACAAIAAgACgALAAwADgAPAA8ADwAMAAwADAAM
AA4ADwAPAA8ADwAPAA4ADgAOAA8ADwAQABIAEgATABMAFwAZABwAHgAZABQADAADAPj/
7P/d/8n/sf+U/3f/Y/9f/23/hv+U/5P/kv+c/6r/tf/A/8f/z//V/9//6P/u//b/AAAF
AAoADQANAA4ADwAPABEAEgASABMAFAAUABYAFgAWABcAFwAXABcAFwAWABcAFwAXABcA
FgAWABYAGAAYABgAGAAYABcAFwAXABcAFwAXABcAFwAXABcAFQATABQAFAATABUAFQAV
ABYAFgAWABUAFQATABMAEwATABMAEgASABIAEgAQABAAEAASABEAEQARABEAEQARABAA
DwAPABAAEAAQABAADgANAAwADAALAAsACwALAAoACgAMAAoACQAIAAYABgAGAAYABwAH
AAYABQADAAIAAgACAAIAAgACAAIAAgACAAIAAgADAAMAAwAEAAYABgAGAAYABQAFAAYA
BgAJAAoACgAKAAoACwALAAwACgALAAsACwAOAA4ADgAOAA4ADgAOAA8ADwAPAA8AEAAO
AA4ADgAOAA4ADQANAA0ADwAQABAAEAAOAA4ADgAOABAAEAAQABAAEAARABEAEQARABAA
DwAPABEAEgASABIAEQARABAAEAAQABAAEAARABEAEQARABEADwAPAA8ADgAQABAAEQAR
AA8ADwAOAA4AEAAQABAAEAAQABAAEAAQABAAEQARABAAEgASABIAEgAQABAAEQARABEA
EAAQABAAEQARABIAEgAQABEAEQAQABIAEgARABEAEQAQABAADwARABAAEAAQABAAEAAR
ABEAEQARABEAEQATABIAEgASABAAEAAQABEAEwATABMAEgASABIAEgASABEAEQARABEA
EwATABMAEgASABIAEAASABIAEgASABIAEgASABMAEQARABEAEQATABIAEgASABIAEgAS
ABIAEwATABIAEgAQABAAEAAPAA8ADwAPAA4ADQAOAA4ADgAKAAkACAAEAAMAAwAEAAUA
BwAIAAkACgAIAAkACQAJAAsACwALAAwADQAMAAwADAANAA4ADwAQABAAEgATABQAEgAT
ABMAEwAUABQAFAAUABMAEwASABEAEwATABIAEgAUABUAFQAWABQAFAAXABkAGwAfACQA
IgAdABYADgAFAPz/9P/n/9P/uf+e/4P/b/9p/3v/mP+k/5//oP+q/7D/u//G/8n/z//Z
/+X/7v/2//7/BAAJAAwAEQATABQAFQAVABcAGAAYABkAGgAaABgAGAAYABkAGwAbABsA
GwAaABsAGwAbAB0AHAAcABwAGgAaABoAGgAaABkAGQAZABsAGwAbABsAGQAZABkAFwAZ
ABoAGgAZABcAFwAXABgAFgAWABUAFQAXABcAFwAXABUAFAAUABQAFgAUABQAFAAUABMA
EwATABMAEwATABIAEQARABIAEgAQABAADgANAA0ADgAOAA8ADQANAAwADAAKAAgABwAG
AAcACAAJAAoACAAHAAUAAwAFAAQABAAEAAQABAAEAAQABAAEAAQABAAFAAUABQAGAAYA
BgAGAAYACAAJAAsADAALAAwADAAMAAwADQANAA4AEAARABEAEQAQABAAEAAQABEAEgAT
ABUAEwATABMAFAASABIAEgASABMAEwAUABUAFAAUABMAEgAUABQAFAAUABQAFAAUABQA
FAAVABUAFQAXABYAFQAVABMAFAAUABQAFQAVABQAFAAUABQAFAAVABUAFQAVABUAFQAV
ABUAFAASABIAEwATABUAFQAUABQAFAAUABQAFAASABIAEgASABQAFQAVABQAEgASABIA
EgASABIAEwATABMAEgASABIAEQARABIAEgASABMAEwASABIAEgARABEAEgASABMAEwAT
ABIAEgASABIAEgATABMAEwATABMAEwATABIAEgASABQAFAAUABUAFQAVABUAFAAUABQA
FAAUABUAFQAVABQAEgASABIAEgAUABQAFAAVABMAEwATABMAFQAUABQAFAAUABQAFAAU
ABMAEwASABIAFAAUABQAEwARABEAEQAQAAwADAALAAoACwALAAsACAAGAAUABQAFAAkA
CgALAAwADgAPAA8ADwANAA0ADQAOABIAEgATABQAEgASABIAEgAUABYAFwAYABcAFwAW
ABUAFgAWABYAFgAYABkAGQAZABgAFwAVABQAFgAXABcAGAAYABgAGQAbAB0AHQAgACAA
HQAaABIABwD+//b/5//V/73/pv+P/33/d/+H/6L/qv+l/6r/sv+4/8P/yv/N/9H/2f/j
/+z/9P/8/wQACQAOABEAEQASABMAEwATABQAFgAXABgAGAAWABYAFgAXABkAGQAZABkA
GAAZABkAGQAZABgAGAAYABgAGAAYABgAGAAXABcAFwAXABcAFwAXABcAFwAXABUAFQAW
ABYAFQAVABUAFQAWABQAFAATABMAEwATABMAEwATABIAEgASABIAEAAQABAAEgARABEA
EQAPAA8ADwAOAA0ADQAOAA4ADgAOAAwACwAKAAoACQAJAAcABwAGAAYABgAEAAMAAgAC
AAIAAgACAAEAAQAAAP/////+//7//v8AAAAAAAAAAP7//v/+//7/AQABAAEAAgAGAAYA
BgAGAAUABQAGAAYACQAKAAoACgAKAAsACwAMAAwADQANAA0ADgAOAA4ADgAOAA4ADgAP
AA8ADwAPABAADgAOAA4ADgAQAA8ADwAPAA0ADgAOAA4ADgAOAA4ADgAPABAAEQASABEA
EQAQAA8AEQAQAA8ADwAPABAAEAAQABAADwANAAwADgAOAA4ADwANAA0ADQANAA8ADwAP
AA4ADAAMAA0ADQANAA0ADAAMAAwADAAMAAwADAAMAAwADAAMAA0ADQAMAAwADAAMAAwA
CgAKAAsACwANAAwADAAMAAkACQAKAAoACgALAAsACgAMAAwACwALAAoACgALAAsACwAK
AAoACgAIAAgACQAJAAsACwALAAsACwAKAAoACgAIAAgACAAJAAoACwAMAAwACgAKAAoA
CgALAAsACwALAA0ADAAMAAwADAAMAAwADAAMAA0ADQANAA0ADQALAAoACgAKAAwADAAM
AAwACwALAAoACgAKAAoACgAJAAkACQAJAAgABgAGAAUABAABAAEAAQD+//z/+//7//v/
//8AAAEAAgACAAMAAwADAAMAAwADAAQABgAGAAcACAAIAAgACAAIAAoADAANAA4ADAAN
AA0ADQAMAAwADAAMAAwADQANAA0ADQANAAwADAAMAA0ADQAOABAAEAARABMAFwAZABgA
FgARAAoAAgD5/+7/4P/P/7f/nf+C/2v/X/9p/4P/lP+W/5X/nP+m/7D/u//A/8f/z//Z
/+P/6v/w//j/AAADAAgACwALAAoACwANAA0ADgAQABEAEgASABIAEgASABMAEQARABEA
EQASABMAEwATABMAEgASABIAEgASABIAEgASABEAEQARABEAEQARABEAEwATABMAEQAP
ABAAEAAPAA8ADwAPABAAEAAQAA8ADwAPAA8ADwAPAA8ADgAOAA4ADgAMAAwADAAOAA0A
DQANAAsACwALAAoACQAJAAoACgAKAAoACAAHAAYABgAFAAUABwAHAAYABgAGAAQAAwAC
AAAAAAAAAAAAAQABAAAA///9//z//P/8//7//v/+//7//v/+//7//v/9//3//f/+/wAA
AAAAAAAA/////wAAAAADAAQABAAEAAQABQAFAAYABgAHAAcABwAIAAgACAAIAAgACAAI
AAkABwAHAAcACAAIAAgACAAIAAgABwAHAAcACQAKAAoACgAIAAgACAAIAAgACAAIAAgA
CAAJAAkACQAJAAgABwAHAAkACgAKAAoACQAJAAgACAAKAAoACgALAAkACQAJAAkACQAJ
AAkACAAKAAoACwALAAkACQAIAAgACAAIAAgACAAIAAgACAAIAAgACQAJAAgACAAIAAgA
CAAGAAYABwAHAAkACAAIAAgACQAJAAoACgAJAAkACAAGAAgACAAHAAcABgAGAAcABwAI
AAgACQAKAAgACAAJAAkACQAJAAkACQAJAAgACAAIAAgACAAIAAkACQAJAAkACAAKAAoA
CgAKAAkACQAJAAkACwALAAsACgAKAAoACAAIAAgACAAIAAgACAAIAAgACQAHAAcABwAH
AAgACAAJAAoACgAKAAoACgAJAAkACAAIAAoACgAKAAkABwAHAAcABgAGAAYABQAEAAIA
AQAAAPz//P/7//v/+//9//7///8AAAAAAQABAAEAAwADAAMABAAFAAQABAAEAAYABgAG
AAYABgAIAAkACgAKAAsACwALAAwADAAMAAwACwALAAoACQALAAsACgAKAAoACwALAAwA
DAAMAA8ADwARABcAHAAaABcAEgAIAP//9v/s/9//z/+5/5r/ff9j/1P/Xf94/47/k/+S
/5j/ov+t/7b/u//D/83/1//i/+z/8v/4//3/BAAFAAcACgALAA0ADwAQAA4ADwAQABAA
EAAQABAAEQARABEAEQARABIAEwATABMAEwASABIAEgASABIAEgASABQAEwATABMAEwAT
ABMAEwARABEAEQAPABEAEgASABEAEQARABEAEgAQABAADwAPABEAEQARABEADwAOAA4A
DgAQAA4ADgAOAA4ADQANAA0ADQANAA0ADAANAA0ADgAOAAwADAAKAAkACgAKAAkACQAH
AAcABgAGAAgABgAFAAQABAAEAAQABAADAAMAAgABAAMAAgACAAIAAQAAAP///v/+//7/
/v/+/////////wAAAAAAAAAAAAADAAMABAAEAAMABAAEAAQABAAFAAUABgAGAAcABwAH
AAgACAAIAAgACAAIAAgACQAJAAkACQAKAAoACgAKAAoACgAJAAkACQAJAAoACgAKAAoA
CgAKAAoACgAKAAoACgAIAAkACQAJAAoACgAKAAsACQAKAAoACgALAAsACgAKAAgACAAI
AAkACwALAAsACwALAAsACwAKAAgACAAJAAkACwALAAoACgAKAAoACgAKAAoACgAKAAoA
CgALAAsACgAKAAoACgAKAAwADAANAA0ACwAKAAoACgAJAAkACgAKAAwADQANAAwACgAK
AAkACQAMAAwADQANAAsACgAKAAoADAAMAA0ADQANAA0ADQANAAsACgAKAAoADAAMAAwA
DQALAAsACwAKAAoACgAKAAoACwALAAsACwALAAsACwAKAAwADAAMAAwADAAMAAoACgAK
AAsADQANAA0ADQANAAwADAAMAAwADAAMAAwADwAPAA4ADgANAAwACwAJAAsACwALAAoA
CAAIAAcABgADAAMAAwAAAAAA//////////8AAAEAAgAEAAUABQAFAAUABQAFAAYABgAG
AAcACAAKAAoACgAKAAgACgALAAwADQAPABAAEQAOAA4ADgAOAA4ADwAPAA8ADwAPAA4A
DgAOAA8ADwAQABAAEgATABUAFQAZABwAGgAXABIADAADAPj/7v/f/83/s/+Y/3n/Y/9d
/2v/iP+Y/5f/lv+e/6j/sf+6/8P/y//V/+H/6P/w//j//v8DAAgACwANABAAEQARABEA
EgASABMAFAAUABYAFgAWABcAFwAXABcAFwAWABcAFwAXABkAGAAYABgAFgAWABYAFgAY
ABcAFwAXABUAFQAVABUAFwAXABcAFQAVABYAFgAVABMAEwATABQAFgAWABUAFQATABMA
EwATABMAEgASABIAFAASABIAEgAQAA8ADwAPABEAEQARABAADQANAA4ADgAOAA4ADAAL
AAwADAALAAsACQAJAAgACAAKAAgABwAGAAQABAAEAAQAAwADAAIAAQADAAIAAgACAAAA
AAAAAAAAAgACAAIAAgABAAEAAQACAAQABAAEAAQABwAHAAgACAAHAAgACAAIAAoACwAL
AAwACgALAAsACwAMAAwADAAMAA4ADgAOAA8ADgANAAwADAAOAA4ADgAOAA4ADQANAA0A
DQAOAA4ADgAOAA4ADgAOAAwADAAMAAwADgAPAA8ADwANAAwACwALAA0ADgAOAA4ADwAP
AA4ADgAOAA4ADgAPAA8ADwAPAA8ADQANAA0ADAAOAA4ADwAPAA8ADwAOAA4ADgAOAA4A
DgAOAA4ADgAOAAwADQANAAwADgAOAA4ADgAOAA4ADwAPAA0ADAAMAAwADAANAA8AEAAP
AA8ADgAMAA0ADgAOAA8ADgAOAA8ADwAPAA4ADgAOABAAEAARABEAEAAPAA4ADQAOAA4A
DwAQABAAEAAQABEADwAPAA8ADgAPABAAEQASABIAEQAQAA8AEQARABEAEAASABIAEAAO
AA4ADgAOABAAEAAQABEAEQARABEAEQARABAAEAAQABIAEgASABIAEQARABAAEAASABIA
EgARAA8ADwAPAA4ADAAMAAsACgAJAAkACQAGAAQAAwADAAMABwAIAAkACgAKAAsACwAL
AAsACwALAAwADgAOAA8AEAAQABAAEAAQABAAEgATABQAEgATABMAEwAUABQAFAAUABQA
FQAVABUAFQAVABQAFAAWABcAFwAYABYAFAAVABkAHQAhACQAIgAfABoAEgAJAAAA9P/n
/9f/v/+k/4v/df9p/3f/lP+i/5//oP+o/7L/vf/G/8v/0f/Z/+H/7P/y//r/AgAJAA4A
EQATABQAFQAVABUAGAAaABsAHAAcABoAGgAaABsAGwAbABsAGwAcAB0AHQAdABsAGgAa
ABoAHAAcABwAHAAcABsAGwAbABsAGwAbABsAHQAdAB0AGwAbABwAHAAbABsAGwAbABwA
GgAaABkAGQAZABkAGQAZABkAGAAYABgAGAAWABYAFgAXABcAGAAZABgAFwAWABQAEwAT
ABQAFAAWABYAFAATABIAEgARABEAEQARABAAEAAOAAwACwAKAAoACgAKAAoACwALAAoA
CQAHAAYABgAGAAgACAAIAAgABgAGAAYABgAJAAkACQAKAAoACgAKAAoADQANAA4ADgAR
ABIAEgASABAAEQARABIAEgATABMAEwAUABQAFAAUABQAFAAUABUAFwAXABcAGAAWABYA
FgAWABgAFwAXABcAFwAYABgAGAAWABYAFgAWABgAGAAYABgAFgAXABcAFwAZABgAFwAX
ABUAFgAWABYAFQAVABQAFAAWABYAFgAXABUAFQAVABUAFwAXABcAFgAWABYAFwAXABUA
FQAUABQAFgAWABYAFgAUABQAFAAUABQAFQAVABQAFAAUABQAFAAUABQAFQAVABUAFAAU
ABQAEwATABQAFAAWABcAFwAWABgAGAAXABcAFwAWABYAFQAXABYAFgAWABQAFAAVABUA
FQAVABUAFQAWABYAFwAYABcAFgAVABUAFgAXABgAGAAWABYAFgAWABcAFwAXABcAGQAa
ABkAGAAXABYAGAAYABgAGQAXABcAFwAXABcAFgAWABYAGAAYABgAGAAZABkAGAAYABYA
FgAWABUAFQAVABUAFAASABIAEQAQAA8ADwAPAAwACgAJAAkACQALAAwADQAOABAAEQAR
ABEADwAPAA8AEAAUABQAFQAWABYAFgAWABYAFgAYABkAGgAYABkAGQAZABoAGgAaABoA
GgAbABsAGwAZABkAGAAYABoAGwAbABwAHgAeAB8AIQAlACUAJgAkAB8AGAASAAkA/v/0
/+P/y/+1/57/i/99/4H/mf+s/67/rf+y/7r/wv/N/9L/1f/d/+P/7f/2//z/AgAKAA8A
FAAXABkAGAAZABsAGQAcAB4AHwAgACAAIAAgACAAIQAfAB8AHwAfACAAIQAhACEAIQAg
ACAAIAAgACAAIAAgACAAHwAfAB8AHwAfAB8AHwAhACEAIQAfAB0AHgAeAB0AHwAfAB8A
IAAeAB4AHQAdAB0AHQAdAB0AHwAeAB4AHgAcABoAGgAaABoAGQAZABkAGwAbABsAGgAZ
ABkAGgAaABgAGAAWABUAFAAUABMAEwATABMAEgASABIAEAAPAA4ADgAOAA4ADgANAA0A
DAALAAsACgAKAAoACgAKAAoACgAKAAoACgAKAAsACwALAAwAEAAQABAAEAARABEAEgAS
ABUAFgAWABYAFgAXABcAGAAWABcAFwAXABgAGAAYABgAGAAYABgAGQAZABkAGQAaABoA
GgAaABoAHAAbABsAGwAbABwAHAAcABoAGgAaABoAHAAcABwAHAAaABsAGwAbAB0AHAAb
ABsAGwAcABwAHAAbABsAGgAaABwAHAAcAB0AGwAbABsAGwAdAB0AHQAcABwAHAAdAB0A
HQAdABwAHAAcABwAHAAcABwAHAAcABwAGgAbABsAGgAcABwAHAAcABoAGgAbABsAHQAc
ABwAHAAbABsAHAAcABwAHQAdABwAHgAeAB0AHQAdABwAHAAbABwAHAAdAB4AHgAeAB8A
HwAdAA==
         </WaveFormData>
      </LeadData>
      <LeadData>
         <LeadByteCountTotal>10000</LeadByteCountTotal>
         <LeadTimeOffset>0</LeadTimeOffset>
         <LeadSampleCountTotal>5000</LeadSampleCountTotal>
         <LeadAmplitudeUnitsPerBit>4.88</LeadAmplitudeUnitsPerBit>
         <LeadAmplitudeUnits>��V</LeadAmplitudeUnits>
         <LeadHighLimit>2147483647</LeadHighLimit>
         <LeadLowLimit>268435456</LeadLowLimit>
         <LeadID>V2</LeadID>
         <LeadOffsetFirstSample>0</LeadOffsetFirstSample>
         <FirstSampleBaseline>0</FirstSampleBaseline>
         <LeadSampleSize>2</LeadSampleSize>
         <LeadOff>FALSE</LeadOff>
         <BaselineSway>FALSE</BaselineSway>
         <ExcessiveACNoise>FALSE</ExcessiveACNoise>
         <MuscleNoise>FALSE</MuscleNoise>
         <LeadDataCRC32>1463887954</LeadDataCRC32>
         <WaveFormData>
DAAMAAwADAAMAAwADAAMAAwADAAMAAwADgAOAA4ADgAMAAwADAAMAA4ADgAOAA4ADAAM
AAwADAAOAA4ADgAOAA4ADgAOAA4ADAAMAAwADAAOAA4ADgAOAAwADAAMAAwADAAMAAwA
DAAKAAoACgAKAAwADAAMAAwADAAMAAwADAAMAAwADAAMAAwADAAMAAwADAAMAAwADAAL
AAoACQAIAAkACgALAAwADAAMAAwADAAMAAwADAAMAA4ADgAOAA4ADQAMAAsACgAMAAwA
DAAMAAoACgAKAAoACgAKAAkACQALAAsACwAMAAwADQANAA4AEAAQABAAEQARABIAEwAU
ABUAFQAVABMAEQASABMAFAAWABcAFwAWABYAFAAUABAACgAHAAcACgALAAwADQAOAA0A
DQANAA4ADAAOAA8ADwAPAA8ADQAMAAkACQAKAAoADAALAAoACQAJAAoACwALAAoACgAK
AAoADAAMAAwADAAKAAoACwALABEAEQAWAB4AJQAqADAAMwAvACMADgD3/9//w/+j/4H/
W/84/yD/GP8p/zn/OP82/0H/UP9f/3P/iP+X/6n/vf/Q/97/6f/1//7/AAAEAAcACAAK
AA0ADQAPABAAEAARABIAEwAUABQAFQAVABYAGAAZABoAGQAXABUAEwAWABcAGQAaABgA
GQAZABkAGgAaABoAGgAaABoAGgAaABgAGAAYABgAGgAaABsAGwAbABsAGwAbABsAGwAb
ABwAGgAaABoAGgAZABkAGgAaABsAHAAdAB8AHQAeAB4AHgAfAB8AHwAfAB4AIAAgACEA
IAAgACAAHwAgACEAIwAkACIAIgAjACMAIgAiACEAIQAgACEAIQAhAB8AHgAdAB0AHwAd
ABwAHAAZABgAGAAXABYAFAATABIAEgARABEAEQAQABAADwANAA0ADQANAA0ADQAMAAsA
CgALAAoACgAKAAoACgAKAAoACQAJAAkACQAJAAgACAAIAAgABwAHAAcABQAFAAUABgAI
AAcABwAGAAYABwAHAAYABgAGAAYABwAHAAcABwAHAAcABwAHAAcABwAHAAcABwAHAAcA
CAAIAAgACAAHAAcACgAKAAoACgAJAAoACgAKAAgACAAIAAgABgAGAAYABgAHAAgACQAK
AAgACAAIAAgABgAGAAQABgAHAAcABgAGAAQABAAEAAQABQAGAAcACAAHAAcACAAIAAgA
BwAHAAcABwAHAAYABgAEAAUABQAFAAcABwAHAAcABQAFAAUABQAFAAUABAAEAAUABgAH
AAgABgAGAAQABgAIAAgABwAHAAYABgAGAAYABgAGAAYABgAGAAgABwAGAAUABAAGAAYA
BgAGAAYABgAGAAUAAwADAAMAAwAGAAYABwAHAAYABgAGAAYABQAHAAgACQALAA0ADgAP
AAsACwAMAA0ADAAOAA8ADwAOAAwACgAKAAgABAABAAEABgAGAAYABgAEAAMAAwADAAUA
BgAJAAsACQAJAAkABwAGAAUABQAGAAYABgAFAAQAAwADAAQABQAFAAYABgAGAAQABAAE
AAQABAAEAAQABQAFAAUABwAMABQAGwAiACoALQAnAB0ADAD3/93/wf+h/3//X/9A/yT/
GP8h/zH/Nv80/zn/Rv9Z/2//hP+T/6P/s//E/9T/3//p//T//P/+/wEABAAEAAMAAwAF
AAYACgALAAwADQAQABAAEQARAA8AEAAQABAAEwATABMAEwARABEAEgASABIAEwATABMA
EgASABIAEgASABIAEgASABQAFAAUABQAEwASABIAEQATABMAEwATABMAEwATABQAFAAU
ABQAFAAVABUAFgAWABYAFgAWABcAGQAaABoAGgAZABkAGQAZABgAGgAaABsAGwAcAB0A
HQAbABsAHAAcABwAHAAdAB0AHgAeAB0AHQAeAB8AHwAfAB8AHgAdAB0AGwAZABgAGAAX
ABYAFgAVABIAEAAPAA4ADgANAA0ADQAMAAwACwAJAAkACQAJAAkACQAIAAcABgAFAAQA
BAAEAAIAAgACAAIAAwADAAMAAwABAAAAAAAAAAEAAQACAAMAAQABAAEAAgACAAEAAQAA
AAAAAQABAAAA/v/+//7///8BAAEAAQABAAMAAwADAAMAAgABAAAA////////AAAAAAIA
AgABAAEABAAEAAQABAAEAAQAAwACAAIAAgACAAIAAAAAAAAAAAACAAIAAgACAAQABAAE
AAQABAAEAAIABAADAAMAAgACAAQABAAEAAQAAwACAAEAAAABAAEAAgACAAIAAQABAAEA
//////7//v8AAAEAAQABAP////////////////////8BAAEAAAAAAAAAAAAAAAAAAgAC
AAAAAgABAAAA/v/9////AAABAAIAAAAAAAAAAAAAAAAAAAAAAAAAAgAAAAAAAAAAAP7/
/v/+//7/AAAAAAAA/////////////wAAAAABAAEAAgACAAIAAgABAAMABAAFAAgACQAJ
AAkABgAFAAUABQAIAAoACwALAAoACAAGAAYAAgD+//v/+//+//7//v/+/wAA////////
AAAAAAIAAwADAAMAAwABAAAA/////wAAAAAAAP///v/9//3//v////7//v/9//z//f/+
////AAAAAAAAAAABAAEAAQAFAAgADgAXACAAKAApACUAFwAEAO3/zf+t/4//b/9N/yj/
DP8I/xf/K/8w/yr/Lf8+/1f/bf+A/5P/pf+3/8j/0v/d/+X/7P/w//j/+//8//z/+f/7
/wEABgAHAAcABwAHAAoACgALAAsACwAMAAwADAALAAsACwALAA0ADQAOAA4ADgAPAA8A
DwAQABAAEAAQAA4ADgAOAA4ADgAOAA4ADgAOAA4ADwAPABAAEQASABMAEQARABEAEgAS
ABIAEgASABMAEwAUABQAFAAUABQAFQAVABYAFgAWABoAGwAcAB0AHQAeAB0AHQAfACAA
IQAhAB8AHwAgACAAIgAiACMAIwAkACQAIwAjACIAIwAjACMAJQAkACMAIwAhAB8AHgAe
AB0AHAAcABsAGAAWABUAFAARAA8ADgANAA4ADgANAAsACAAHAAYABQAHAAYABQAEAAEA
AAAAAAAA/v/+//7//v///////////////v/+//7//v/9//3//f////////8AAP///f/8
//r//P/9//3//P/8//z//P/9//3//f/9//3/+//7//v/+//9//3//f/9//3//f/+//7/
/v/+//3//f8AAAAAAAAAAAEAAgACAAIAAAAAAAAAAAACAAIAAgACAAIAAgACAAIAAgAC
AAIAAgAEAAQAAgAEAAMAAwACAAIAAgACAAIAAgAEAAQABAAEAAUABQAGAAYABAADAAMA
AwADAAMAAgACAAIAAwADAAMAAwADAAMAAwADAAMAAwADAAUABQAEAAQAAgACAAIAAgAC
AAIAAAACAAIAAgABAAEABAAEAAQABAAEAAQABAAEAAIAAgACAAIABAACAAAAAgACAAIA
AgACAAIAAgACAAQABAAEAAMAAQABAAEAAQAEAAQABQAFAAYABgAGAAYABQAHAAgACQAM
AA0ADQANAAkACQAKAAsADgAQABEAEQAQAA4ADAAMAAYAAgD/////BAAEAAQABAACAAEA
AQABAAQABAAGAAcABwAHAAcABQAEAAMAAwAEAAQABAADAAIA/////wAAAQABAAIAAgAC
AAIAAgACAAIAAgACAAIAAwAFAAUABwAIAAwAFQAgACoAMQApABsADgD5/9v/vf+f/33/
V/8u/wr//P4F/xv/Jv8k/yH/LP9F/1//dP+H/53/sf/C/9L/2//j/+z/9P/6//3/AAAG
AAcABwAJAAoACgALAAwADQAQABAAEQARABEAEgASABIAEQARABEAEQATABMAFAAUABQA
FQAVABUAFgAWABYAFgAWABYAFgAWABgAGAAYABgAFgAWABcAFwAVABUAFQAVABcAFwAX
ABgAGAAYABgAGAAbABsAHAAcABoAGgAaABsAHQAeAB4AHgAfAB8AHwAfAB4AIAAgACEA
IQAiACMAIwAkACUAJwAoACgAKAApACkAKgAqACkAKQAoACkAKQApACkAKAAnACcAKQAn
ACYAJgAjACIAIgAhACAAHgAdABwAGwAZABgAFwAUABQAEwARAA8ADwAPAA8ADQAMAAsA
CgALAAoACgAKAAUABAADAAIABAAFAAYABwAFAAQABAAEAAQAAwADAAMABQAFAAUABgAF
AAMAAgAAAAEAAwAEAAQABAAEAAQABQAFAAUABQAFAAUABQAFAAUABQAFAAUABQAHAAcA
CAAIAAYABgAFAAUABgAGAAYABgAFAAYABgAGAAgACAAIAAgACAAIAAgACAAIAAgACAAI
AAgACAAIAAgACAAIAAYACAAHAAcABgAGAAgACAAIAAgACAAIAAgACAAHAAcACAAIAAoA
CQAJAAkABgAFAAMAAgAEAAUABQAFAAcABwAHAAcABQAFAAUABQADAAMAAgACAAAAAAAA
AAAAAgACAAAAAgAEAAQAAwADAAIAAgACAAIAAgACAAIAAgAAAAAAAAAAAAIAAgACAAQA
BAADAAIAAQAAAAIAAgACAAIAAgACAAIAAQABAAEAAQABAAIAAgADAAMAAgACAAIAAgAF
AAcACAAJAAoACwALAAsACwALAAwADQAMAA4ADwAPAAwACgAIAAgABAAAAP3//f8AAAAA
AAAAAP7//f/9//3/AAAAAAIAAwADAAMAAwABAAAA/////wAAAQACAAIAAgD/////AAAB
AP//AAAAAAAAAAAAAAAAAAAAAAAAAAABAAEAAwAFAAoAEAAXACIAKgAtACcAGwAKAO//
0f+x/4//a/9F/xz//P7y/v/+E/8a/xT/Ff8o/0P/Wf9w/4n/n/+x/8L/0v/b/+P/7v/0
//r///8AAAAAAwAFAAUABgAKAAsADAANAAwADAANAA0ADwAQABAAEAAPAA8ADwAPAA0A
DQAOAA4ADwARABIAEwAUABQAFAAUABIAEgASABIAEwAUABUAFgAUABQAFQAVABUAFQAV
ABUAEwATABMAFAAWABYAFgAWABcAFwAYABgAGAAYABgAGQAZABoAGgAaAB0AHQAdAB0A
HgAgACAAIQAfACAAIQAhACEAIQAiACIAIgAiACMAIwAjACQAJAAlACQAJQAlACUAJQAk
ACMAIwAjACEAIAAgAB8AHgAeAB0AGgAYABcAFgAXABUAFAATABIAEgARAA8ACwALAAsA
CwANAAwACwAKAAcABgAGAAYABgAGAAYABgAFAAUABQAFAAUABAAEAAQAAgABAAEAAQAD
AAMAAwAEAAQAAwADAAIABAAFAAUABAACAAIAAgADAAMAAwADAAMAAwADAAMAAwADAAMA
AwADAAUABQAGAAYABAAEAAMAAwAGAAYABgAGAAUABgAGAAYABAAEAAQABAAGAAYABgAG
AAUABAADAAIABQAGAAcACAAIAAgABgAIAAcABwAGAAYACAAIAAgACAAGAAYABgAGAAcA
BwAIAAgABgAFAAUABQAFAAUABAAEAAYABwAHAAcABQAFAAUABQAFAAUABQAFAAUABQAE
AAQABQAGAAcACAAIAAgABgAIAAYABgAFAAUABgAGAAYABgAGAAYABgAGAAYABgAGAAYA
BgAGAAYABgAGAAYABAAGAAYABgAGAAgACAAIAAgABgAGAAYABQAHAAcABwAHAAgACAAJ
AAkACgAKAAoACgAJAAsADAANAA4ADwAPAA8AEAARABMAFQAVABYAFgAVABQAEgAQABAA
DAAIAAUABQAHAAYABQAEAAYABQAFAAUABgAGAAgACQAJAAkACQAHAAgABwAHAAgABwAG
AAQAAgADAAMABAAFAAUABgAGAAYABgAGAAYABgAGAAYABgAHAAcABwAJAA4AFgAfACgA
LAAvAC8AJQAQAPf/3f+//53/ff9X/y7/EP8C/w3/I/8o/x7/H/8w/0P/W/9y/4X/lf+t
/8L/1P/f/+f/7v/4/wAAAwAEAAYACQAJAAkADAANAA0ADQANAA4ADgAPAA8AEAASABMA
FAATABMAEwATABQAFQAXABgAFgAXABcAFwAWABYAFgAWABYAFgAWABYAFAAUABQAFAAW
ABYAFwAXABUAFQAVABUAFwAXABcAGAAYABgAGAAYABgAFwAXABYAFwAYABkAGwAbABwA
HAAcABsAGwAbABsAHgAgACAAIQAgACAAIAAfACEAIQAiACIAIAAgACEAIQAgACAAHwAf
ACAAIQAhACEAIQAgAB8AHwAhAB8AHgAeABsAGgAaABkAGgAYABcAFgAXABUAFAATABIA
EgARAA8ADwAPAA8ADwAOAAwACgAIAAkACAAIAAgACAAIAAgACAAIAAcABgAFAAcABgAG
AAYABgAFAAUABQAFAAUABQAGAAYABQAFAAQABAAFAAUABAAEAAQABAAFAAMAAwADAAMA
BQAFAAUABQAGAAcACAAJAAgABwAHAAYACAAIAAcABwAGAAYABgAGAAUABgAGAAYACAAI
AAgACAAGAAYABgAGAAgACAAIAAgACAAIAAgACAAGAAYABAAGAAkACQAIAAgABgAGAAYA
BgAGAAYABgAGAAUABQAGAAYACAAHAAcABwAFAAUABAAEAAQABQAFAAUABwAHAAcABwAH
AAcABwAHAAUABQAEAAQABgAGAAYABgAEAAQAAgAEAAUABgAGAAcABgAGAAYABgAGAAYA
BgAGAAYACAAIAAgABgAGAAYABgAGAAYABgAGAAgACAAIAAcABQAFAAUABQAGAAYABwAH
AAgACAAIAAgACQALAAwADQAMAA0ADQANAAkACQAKAAsADgASABUAFwAVABIADwAOAAgA
BAABAAEABgAGAAYABgAGAAUABQAFAAgACAAKAAsACQAJAAkABwAEAAMAAwAEAAQABAAD
AAIAAwADAAQABQAFAAYABgAGAAQABAAEAAQABgAGAAYABwAJAAUABwAQABYAGQAiACoA
LwAvACUAEgD7/9//w/+l/4X/Yf8+/yL/FP8b/y//Mv8q/y//QP9R/2P/eP+J/5n/rf/A
/9L/3//r//L/+P/8////AgAGAAcABwAJAAoADAANAA4ADwAOAA4ADwAPABEAEgASABIA
EQARABEAEQATABMAFAAUABIAEwATABMAEgASABIAEgASABIAEgASABQAFAAUABQAEgAS
ABMAEwATABMAEwATABMAEwATABQAEgASABIAEgAUABUAFwAYABYAFgAWABcAFwAYABgA
GAAZABkAGQAZABkAGgAZABkAGwAcAB0AHQAbABsAHAAcABwAHAAdAB0AGgAaABkAGQAa
ABsAGwAbABkAGAAXABcAGAAXABcAGAAXABYAFgAVABQAEgARABAAEAAPAA8ADwAQABAA
DwANAAsACwALAAsACwAKAAkACAAHAAYABgAGAAUABgAHAAgABwAHAAcABwAFAAQABAAE
AAYABQAFAAUABQAFAAUABgAGAAUABQAEAAIAAwADAAIAAgACAAIAAwAEAAUABgAHAAUA
BQAFAAUABQAFAAUABQAFAAUABgAGAAQABAADAAMABAAEAAQABAADAAQABAAEAAYABgAG
AAYABgAGAAYABgAEAAQABAAEAAYABgAGAAYABgAGAAQABgAHAAcABgAGAAYABgAGAAYA
BgAGAAYABgAHAAcACAAIAAcABQAEAAMABQAFAAQABAAEAAUABQAFAAUABQAFAAUABQAF
AAUABQADAAMAAgACAAQABAAEAAQABgAGAAQABgAEAAQAAwADAAQABAAEAAQABAAEAAQA
BAAEAAQABAAEAAYABgAFAAQAAwACAAMABAAFAAYABgAGAAYABQADAAMAAwADAAUABgAI
AAkACQAIAAcABgAHAAkACgALAAwADQANAA0ADQANAA4ADwAOABAAEQARAA8ADAAJAAgA
BQACAAAAAQAEAAQABAAEAAQAAwADAAMABAAEAAYABwAHAAcABwAFAAQAAwADAAQABAAE
AAMAAgADAAMABAAFAAMABAAEAAQABAAEAAQABAAEAAQABAAFAAkACQAJAA4AGAAfACQA
KgArACcAFQD+/+H/xf+n/4P/X/87/xr/CP8M/x//Lf8q/yr/Nf9I/2H/df+I/5v/r//B
/9L/3v/l/+//9v/6/wAABQAGAAQABQAHAAcACAAMAA0ADgAPAA4ADgAPAA8ADwAQABAA
EAATABMAEwATABEAEQASABIAEgATABMAEwAUABQAFAAUABQAFAAUABQAFgAWABYAFgAU
ABQAFQAVABUAFQAVABUAFQAVABUAFgAWABYAFgAWABcAFwAYABgAGAAYABgAGQAZABoA
GgAaABkAGQAZABkAHAAeAB4AHwAhACIAIwAjACMAIwAkACQAJAAkACUAJQAkACQAIwAj
ACQAJQAlACUAIwAiACEAIQAjACEAIAAgAB8AHgAeAB0AGgAYABcAFgAVABMAEgARAA4A
DgANAAsACwALAAsACwAJAAgABwAGAAcABgAGAAYABAAEAAQABAAFAAUABQAFAAMAAgAC
AAIAAgABAAEAAQABAAEAAQACAAQAAwADAAIAAgADAAMAAgACAAIAAgADAAMAAwADAAMA
AwADAAMAAwABAAEAAQABAAMAAwAEAAQABAAEAAMAAwAEAAQABAAEAAUABgAGAAYABQAE
AAMAAgADAAQABQAGAAQABAAEAAQABgAGAAYABgAEAAQAAgAEAAcABwAGAAYABgAGAAYA
BgAEAAQABAAEAAMAAwAEAAQABAADAAMAAwABAAEAAAAAAAEAAwAEAAUABAADAAIAAQAC
AAMABAAFAAUABQAEAAQABAAEAAQABAAEAAQAAgAEAAQABAADAAMABAAEAAQABAAEAAQA
BAAEAAIAAgACAAIABAAEAAQABAAGAAQAAwACAAQABAAEAAQAAgACAAIAAgACAAIAAgAB
AAMAAwADAAMAAgACAAMAAwAEAAQABAAEAAcACQAKAAsACgALAAsACwALAAsADAANAAwA
DgAPAA8AEAAOAAwADAAKAAYAAwADAAUABAADAAIABAADAAMAAwABAAAAAQABAAQABQAG
AAUABAADAAMABAACAAIAAQAAAAEAAQACAAMAAQACAAIAAgACAAIAAgACAAIAAgACAAMA
AwADAAUACAAMABUAIAAqAC0AKwAfAAwA9f/b/73/n/9//1f/Lv8G//T++/4T/yT/Iv8d
/yT/O/9X/27/g/+Z/63/vv/O/93/5f/q//L/+P/9/wAAAgADAAMABQAIAAgACQAKAAsA
DAAMAA0ADQANAA4ADgAOAA8ADwAPAA8AEAARABMAFAARABEAEAAPABEAEgATABQAFgAW
ABYAFgAUABQAFAAUABYAFgAXABcAFQAVABUAFQAVABUAFQAWABYAFgAWABYAFQAVABYA
FgAXABgAGQAbABkAGgAaABoAGwAbABsAGwAeACAAIAAhACEAIgAjACMAIwAjACQAJAAk
ACQAJQAlACQAJAAjACMAJgAnACcAJwAnACYAJQAlACcAJQAkACQAIQAgACAAHwAeABwA
GwAaABkAFwAWABUAEwASABAADQANAA0ADQANAAsACgAJAAgACQAIAAgACAAGAAYABgAG
AAYABQAEAAMABQAEAAQABAAEAAMAAwADAAEAAQABAAIAAAD//////v/+///////+////
AAABAAMAAwADAAMAAwABAAEAAQABAAEAAQABAAEAAQABAAIAAgADAAQABAAFAAQABAAE
AAQABQAGAAYABgAGAAYABgAGAAQABAAEAAQABAAEAAQABAAEAAQABAAEAAQABAACAAQA
BgAHAAcACAAFAAQAAwACAAQABAAEAAQABQAFAAYABgAGAAUABQAFAAUABQAEAAQAAgAD
AAMAAwAFAAUABQAFAAMAAwADAAMAAwADAAIAAgAEAAQABAAEAAQABAACAAQABAAEAAMA
AwAEAAQABAAEAAIAAgACAAIAAwAEAAUABgAEAAQABAAEAAIABgAGAAYABgAGAAUABAAD
AAIABAAEAAQAAwADAAMAAwADAAQABAAFAAUACAAIAAgACAAIAAkACQAJAAwADQANAA0A
DQANAA4ADwAOABAAEQARABIAEAAOAA4ACQAEAAAA//8CAAIAAgACAAQAAwADAAMAAgAC
AAQABQAHAAcABwAFAAQAAwADAAQABAAEAAMAAgD/////AAABAP//AAAAAAAAAQACAAMA
BAAEAAQABAAFAAUABQAHAAwAEAAXACAAKgAtACkAHwAOAPX/1f+1/5f/c/9L/yD//v7y
/v/+F/8g/xj/F/8m/z3/V/9s/4H/l/+r/77/zv/d/+f/7v/2//z///8CAAYABwAHAAcA
CgAKAAsADAANAA4ADgAPAA8AEQASABIAEgATABMAEwATABUAFQAWABYAFAAVABUAFQAY
ABgAGAAYABcAFgAVABQAFAAUABQAFAAVABYAGAAZABgAFwAWABUAFgAXABgAGgAYABgA
GAAYABkAGQAaABoAGgAaABoAGwAbABwAHAAcAB8AHwAfAB8AHwAgAB8AHwAhACIAIwAj
ACUAJQAmACYAJQAkACQAIwAiACIAIQAhACUAJwAoACkAJwAmACUAJQAlACMAIgAiACEA
IAAgAB8AHgAcABsAGgAZABcAFgAVABIAEgARAA8ADQANAA0ADQALAAoACQAIAAcABgAG
AAYABAAEAAQABAAGAAcACAAJAAgABgAFAAQABgAFAAUABQAFAAUABQAGAAQAAwADAAIA
BAAFAAUABAAEAAQABAAFAAMAAwADAAMABQAFAAUABQAEAAMAAgABAAMAAwAEAAQAAgAC
AAEAAQADAAQABQAGAAUABgAGAAYABgAGAAYABgAIAAgACAAIAAYABgAGAAYABgAGAAYA
BgAIAAgABgAIAAcABwAGAAYABgAGAAYABgAIAAgACAAIAAUABQAGAAYACAAHAAcABwAF
AAUABAAEAAcACQAKAAsACgAJAAgABwAFAAUABQAFAAYABwAHAAgABgAGAAYABgAIAAgA
BgAIAAYABgAFAAUABAAEAAQABAAFAAYABwAIAAYABgAGAAYABgAGAAYABgAIAAgABgAE
AAQABAAEAAUABgAHAAgACAAIAAgABwAHAAcABwAHAAgACAAJAAkACAAIAAgACAAJAAsA
DAANABAAEQARABEAEQARABIAEwAUABYAFwAXABQAEgAQABAADgAKAAcABwAJAAgABwAG
AAgABwAHAAcACAAIAAoACwALAAsACwAJAAYABQAFAAYACAAIAAcABgAFAAUABgAHAAcA
CAAIAAgACAAIAAgACAAKAAoACgALAAkACQALAA4AFAAdACgAMAA1ADUAKQAUAP3/4//F
/6P/gf9f/zb/EP/+/gX/Hf8m/xz/Hf8u/0H/Wf9y/4X/mf+t/8D/0v/f/+n/8v/6/wAA
AwAGAAgACwALAA0ADgAQABEAEgATABIAEgATABMAFAAWABcAGAAXABcAFwAXABYAFQAV
ABQAFQAXABgAGQAaABoAGgAaABoAGgAaABoAGgAaABoAGgAcABwAHQAdABsAGwAbABsA
GwAbABsAHAAcABwAHAAcAB0AHQAeAB4AHAAcABwAHQAfACAAIAAgAB8AHwAfAB8AIAAi
ACIAIwAkACYAKAApACgAJwAnACYAJgAmACcAJwAmACYAJQAlACYAJwAnACcAJQAkACMA
IwAlACMAIgAiACEAIAAgAB8AHgAcABsAGgAaABkAGQAZABgAGAAXABUAEQARABEAEQAT
ABIAEQAQAA8ADgAOAA4ADAAMAAwADAANAA0ADQANAAsACgAKAAoACwALAAwADQALAAsA
CwAMAAwACwALAAoADAANAA0ADAALAAoACQAJAAsACwALAAsACwALAAsACwALAAsACwAL
AAsACwAMAAwADAAMAAsACwAMAAwADAAMAAsADAAMAAwADAAMAAwADAAMAAwADAAMAAwA
DAAMAAwADgAOAA4ADgAMAAwACgAMAA0ADQAMAAwADAAMAAwADAAOAA4ADgAOAAsACwAM
AAwACgAJAAkACQAKAAsACwAMAAoACwALAAsACQAJAAkACQALAAsACwALAA0ADQAMAAwA
DAAMAAwADAAMAAwACgAMAAwADAALAAsADgAOAA4ADgAMAAwADAAMAAwADAAMAAwADgAQ
AA8ADgANAAwADAAMAAwADAAMAAwADAALAAsACwALAAsADgAOAA8ADwAOAA4ADgAOABEA
EwAUABUAFgAXABcAFwATABMAFAAVABYAGAAZABkAGAAWABQAFAASAA4ACwALAAwADAAM
AAwADAALAAsACwAOAA4AEAARAA8ADwAPAA0ADgANAA0ADgAMAAwACwAKAAsACwAMAA0A
DQAOAA4ADgAOAA4ADgAOAA4ADgAOAA8AEwAVABUAGgAiACcALAAyADUALwAjABAA9//b
/73/m/95/1n/Ov8i/xz/K/83/zT/NP89/0r/Xf9z/4j/mf+t/8H/0P/c/+f/8/8AAAQA
BAAJAAwADgANAA8ADwASABQAFQAWABcAGAAYABkAGQAXABgAGAAYABsAGwAbABsAGQAZ
ABoAGgAcAB0AHQAdABwAHAAcABwAGgAaABoAGgAaABoAGgAaABwAHAAdAB0AHQAdAB0A
HQAbABsAGwAcABwAHAAcABwAHwAfACAAIAAeAB4AHgAfACEAIgAiACIAIQAhACEAIQAi
ACQAJAAlACQAJAAkACMAIwAjACQAJAAkACQAJQAlACYAJgAlACUAJAAlACUAJQAjACIA
IQAhACMAIQAgACAAIQAgACAAHwAcABoAGQAYABgAFwAXABcAGAAYABcAFQARABEAEQAR
ABMAEgARABAADwAOAA4ADgAMAAwADAAMAA8ADwAPAA8ADQAMAAwADAAMAAsACwALAA0A
DQANAA4ADgANAA0ADAAMAA0ADQAMAAoACgAKAAsADAANAA4ADwANAA0ADQANAA0ADQAN
AA0ACwALAAwADAAOAA4ADQANAA4ADgAOAA4ADwAQABAAEAAQABAAEAAQABAAEAAQABAA
DgAOAA4ADgAQABAAEAAQABIAEgAQABIAEgARAA8ADgAQABAAEAAQAA4ADgAOAA4ADwAP
ABAAEAANAAsACgAJAA0ADwAQABIAEAARABEAEQAQAA8ADgANAA8ADwAPAA8ADwAPAA4A
DgAOAA==
         </WaveFormData>
      </LeadData>
      <LeadData>
         <LeadByteCountTotal>10000</LeadByteCountTotal>
         <LeadTimeOffset>0</LeadTimeOffset>
         <LeadSampleCountTotal>5000</LeadSampleCountTotal>
         <LeadAmplitudeUnitsPerBit>4.88</LeadAmplitudeUnitsPerBit>
         <LeadAmplitudeUnits>��V</LeadAmplitudeUnits>
         <LeadHighLimit>2147483647</LeadHighLimit>
         <LeadLowLimit>268435456</LeadLowLimit>
         <LeadID>V3</LeadID>
         <LeadOffsetFirstSample>0</LeadOffsetFirstSample>
         <FirstSampleBaseline>0</FirstSampleBaseline>
         <LeadSampleSize>2</LeadSampleSize>
         <LeadOff>FALSE</LeadOff>
         <BaselineSway>FALSE</BaselineSway>
         <ExcessiveACNoise>FALSE</ExcessiveACNoise>
         <MuscleNoise>FALSE</MuscleNoise>
         <LeadDataCRC32>1837025191</LeadDataCRC32>
         <WaveFormData>
DgAOAA4ADgAOAA4ADgAOAA4ADgAOAA4AEAAQABAAEAAOAA4ADgAOAA8AEAARABIAEAAQ
ABAAEAASABIAEgASABIAEgASABIAEAAQABAAEAASABIAEgASABAAEAAQABAAEAAQABAA
EAAQABAAEAAQAA4ADgAOAA4AEAAQABAAEAAOAA4ADgAOAA4ADgAOAA4AEAAQABAAEAAN
AAwACwAKAAsADAANAA4ADgAOAA4ADgAOAA4ADgAOABAAEAAQABAADwAOAA0ADAANAA4A
DwAQAA4ADgAOAA4ADAAMAAwADAAOAA4ADgAOABIAEgASABQAFQAVABUAFwAWABcAGgAb
ABsAHAAcABwAGwAbAB4AIAAhACIAIQAfAB0AGwAbABgAEgAPABEAEQASABQAFQAUABEA
EQARABMAEwATABMAFQAVABMAEAAOAAsACwAKAAoACwAKAAoACgAKAAoACgAKAAsACwAL
AAsACgAKAAoACQALAAsADQAOAA0ADwAWACMALwA+AEwAVABOADcAFQDv/8f/n/98/1r/
M/8O/+/+2/7b/t/+1/7S/uD++P4U/zH/Tv9n/4D/nf+4/8v/2//p//T/+/8AAAQABgAJ
AA4ADgAOABIAEgAUABYAFgAWABgAGQAZABoAHAAeACAAHwAeAB0AHAAcABwAHwAfACEA
IQAhACMAIQAiACIAIwAlACUAJQAlACYAJgAlACQAJAAkACQAJAAnACgAKQAqACoAKgAr
ACsAKQArACwALAArAC0ALQAuADEAMgAzADYANgA2ADUANAA3ADgAOwA9AD4APwBAAEAA
QQBDAEQARQBLAEsATABOAE8ATgBNAE0ATwBRAFEAUwBTAFQAVABTAFEAUQBRAFAAUgBQ
AE8ATgBMAEsASQBHAEQAQgBAAD4AOwA4ADYANAAwAC4AKgAnACUAJAAiACIAHgAcABoA
GAAVABMAEwASABIAEQARAA8ADQANAAwACwALAAwADQANAAoACgAKAAoACAAIAAcABwAI
AAgACAAIAAgACAAIAAgACAAGAAYABgAHAAgACAAIAAYABgAGAAYACAAIAAgACAAGAAYA
BwAIAAgACAAHAAcACgAKAAoACwAJAAoACwALAAoACgAKAAoACwALAAsACwANAA0ADQAN
AAwADAAMAA0ADAAKAAkACAAKAAsADAAOAAwACgAIAAYABwAIAAkACgAKAAkACQAJAAkA
CQAJAAgACAAIAAgACAAGAAcABwAGAAgABwAHAAcABQAFAAUABQAFAAUABQAFAAUABQAF
AAYABgAFAAUABgAGAAYABgAGAAYABgAGAAYABgAGAAcABwAIAAgABQAEAAMAAgADAAQA
BQAGAAQABAAEAAQAAgACAAIAAgAEAAYABgAGAAYABwAHAAcABwAIAAkADAAPAA8AEAAQ
AA4ADQANABAAEgAUABYAFgAVABIADwAOAAwACAAFAAcACQAJAAoACgAIAAcABwAHAAsA
CwALAAsACwALAAkABgAEAAMAAwACAAAA///+//7//P/8//z//P/+////////////AAAA
AAAA////////AQACAAMABQAKABUAHwAsADwARgBEADEAEwDv/8X/nf92/1T/M/8Q//P+
3f7Z/tv+1f7Q/tb+6v4G/yf/Qv9d/3j/k/+o/7n/yf/V/+T/7//2//r//v///wAAAgAE
AAQACAAKAAwADAAOABAAEQARAA8AEAARABIAEgASABIAEgASABIAFQAVABUAFQAVABcA
FwAYABgAGQAXABcAFwAXABsAHAAcABwAHAAcABwAHAAbABwAHQAeACAAIAAhACEAHwAh
ACIAIgAjACUAJQAmACgAKAAoACoALAAuAC8AMAAwADAAMgAzADMANQA3ADgAOwA9AD4A
PwBBAEEAQgBEAEcASABJAEsASgBLAEoASwBMAE4ATwBPAE8ATwBPAE4ATABKAEkASABG
AEUAQwBBAD4APAA6ADgAMwAwAC4ALAAqACgAJAAhAB4AHAAZABgAFgAUABIAEAAOAAsA
CgAIAAYABQAFAAMAAwADAAIAAQAAAAAAAAD//wAAAAAAAAAAAAAAAP/////+//7//v/+
//7//v/+//7//P/6//r/+v/9//7//v/+//7//v/+//7//P/8//z//P/8//z//f/+//7/
/v/9//3/AAAAAAAAAQD//wAAAQABAAAAAAAAAAAAAQABAAEAAQABAAEAAQABAAIAAgAC
AAMAAwACAAIAAgADAAMAAwAEAAIAAgACAAIAAAAAAAAAAAACAAEAAQABAAEAAQABAAAA
AAAAAAAAAAAAAAEAAQAAAP7//f/9//3//f/9//3//f/9//3//f/9//3//f/9//7//v/9
//3//v/8//z//P/8//7//v/+//7//P/8//3//f/8//z//P/8//z//P/6//r/+v/6//r/
+v/6//r//P/8//z//P/8//z//P/8//r//P/8//z/AAABAAEAAQACAAIAAgAEAAYABwAJ
AAoABwAFAAQABgAKAAwADgAOAA0ACgAHAAYAAgD+//v//f/9//3//v/+//z/+//7//v/
/f/9//3//f8BAAEA///8//r/+f/5//j/+P/3//b/9v/0//T/9P/0//L/8//z//P/9f/2
//b/9v/1//X/9f/3//j/+////wIACQAXACgANgA+ADgAJQAJAOP/tf+N/27/Tv8t/wr/
6/7f/uX+6f7h/tL+0v7m/gb/J/9G/2H/ev+T/6j/uf/H/9P/3P/l/+z/9P/2//f/8v/y
//j//v/+/wAAAgACAAQABgAHAAcABwAIAAkACgAKAAoACgAKAAoACgANAA0ADwAPAA8A
EQARABIAEgATABEAEQARABEAEwAUABQAFAASABIAEgASABQAFgAYABoAGgAaABsAGwAb
AB0AHgAeAB8AIQAhACIAJAAkACQAJgAoACoAKwAsADAAMAAyADMAMwA1ADcAOAA6AD0A
PwBBAEMAQwBEAEYASgBKAEoASwBMAE8AUABTAFEAUgBSAFEAUwBTAFMAUgBSAFAATwBO
AE0ASwBIAEUAQgBAAD4APAA1ADIAMAAuACwAKgAmACMAHAAaABcAFgASABAADgAMAAoA
BwAGAAQAAgABAAEA//8BAAEAAAD///v/+v/5//f/9//4//n/+v/6//r/+f/5//j/+P/4
//j/+v/6//r/+v/4//b/9v/2//f/+P/4//j/+P/4//j/+P/4//j/+P/4//r/+v/7//z/
+//6//j/9//6//r/+v/7//3//v///////P/8//z//P////////////3//f/9//3//v/+
//7///////7//v/+//3//f/9//7//v/+//7//v/+//7//v/+//7//f/9//3//f/9//3/
/P/8//z//P/8//z//f/9//z//P/7//v/+//7//v/+//7//v/+//7//v/+v/5//j/+P/6
//n/+f/6//r/+v/6//r/+v/6//r/+v/6//r/+//7//r/+v/6//r/+v/6//r/+v/6//r/
+v/6//r/+v/6//r/+v/6//r/+v/6//r/+v/6//z//P/8//7/////////AQACAAMABgAJ
AAkACgAKAAgABwAHAAoADAAOABAAEAAPAAwACQAIAAQAAAD9////AQABAAIAAgD///3/
/P/7////////////AwADAAEA/v/8//v/+//6//r/+f/4//j/9v/2//b/9v/2//f/9//3
//X/9v/2//b/9//3//f/+f/6//v///8EAAkAFQAkADQAQABAADEAFwDz/8X/m/94/1j/
Nf8Q/+3+2f7Z/t/+2/7M/sT+0P7u/hP/NP9R/2z/h/+g/7X/wf/N/9j/4//s//L/9v/5
//z//P/+/wAAAgAEAAYABgAIAAoACwALAAsADAANAA4AEAAQABAAEAAOAA4AEQARABMA
EwATABUAEwAUABQAFQAXABcAFwAXABkAGgAaABoAGgAaABoAGgAZABoAGwAcAB4AHgAf
AB8AHwAhACIAIgAjACUAJQAmACgAKAAoACoAKgAsAC0ALgAwADAAMgAzADcAOQA7ADwA
OwA9AD4APwBFAEUARgBIAEwATABMAE0ATwBRAFEAUwBTAFQAVABTAFUAVQBVAFQAVABS
AFEAUABOAE0ASwBJAEYARABCAEAAOwA4ADYANAAyADAALAApACMAIAAcABoAFgAUABIA
EAANAAsACwAKAAYABQAFAAMABQAFAAQAAwACAAIAAgABAP7//v/+//7//v/+//3//f/6
//r/+v/6//v//P/9//7//f/6//n/+P/7//z//P/8//z//P/8//z//P/8//z//P/8//z/
/f/+//7//v/9//3//v/+//7//////wAAAQABAAAAAAAAAAAAAQABAAEAAQABAAEAAQAB
AAIAAgACAAMAAwACAAIAAgD///////8AAAEAAgADAAQAAgACAAIAAgACAAEAAQABAAMA
AwADAAIAAQAAAP///v8AAAEAAQAAAAIAAQABAAEAAQABAAEAAQD//////////wAA///+
//7//v/9//3//v8AAAAAAAAAAAAAAAAAAAAA/v/+///////8//z//P/8//7/AAAAAAAA
AAD+//7//v/+//7//v/+//7//v/+//7//v/8//z//P/8//7/AAAAAAAAAAABAAEAAQAF
AAYABwAKAAsACwAMAAwADgANAA0AEAAQABIAFAAUABEADgALAAoABgACAP//AQADAAMA
BAAEAAAA////////AQABAAEAAQADAAMAAQD+//z/+//7//r//P/7//r/+v/4//j/+P/4
//r/+//7//v/+f/6//r/+v/5//n/+f/7//z//f///wQADQAZACgAOABCAEIAMQATAO3/
vf+R/27/TP8n/wD/4f7T/tH+0/7J/rr+uv7O/vD+F/82/1P/cP+L/6L/tf/D/8//3P/l
/+7/9v/4//f/+v/8//7/AAACAAQABgAGAAgACgALAAsACwAMAA0ADgAOAA4ADgAOAAwA
DAAPAA8AEQARABEAEwATABQAFAAVABUAFQAVABUAFwAYABgAGAAYABgAGAAYABkAGgAb
ABwAHAAcAB0AHQAdAB8AIAAgACEAIwAjACQAJAAkACQAJgAoACoAKwAsAC4ALgAwADEA
MwA1ADcAOAA7AD0APgA/AEEAQQBCAEQASABIAEgASQBLAE0ATQBPAE8AUABQAE8AUQBR
AFEAUABQAE4ATQBMAEoASQBHAEUARABCAEAAPgA3ADQAMgAwAC4ALAAoACUAIAAeABsA
GgAYABYAFAASAA4ACwAKAAgABgAFAAUAAwADAAMAAgABAAAAAAAAAP///P/8//z//P/8
//z/+//7//z//P/8//z//P/8//z//P/8//r/+v/6//n/+v/6//r//P/8//z//P/8//z/
/P/8//z//P/9//7//v/+//3//f/+//7//v//////AAABAAEAAAAAAAAAAAABAAEAAQAB
AAEAAQABAAEABAAEAAQABQADAAIAAgACAAEAAQABAAIABAAEAAQABAACAAIAAgACAAQA
AwADAAMAAQABAAEAAAAAAAAAAAAAAAIAAwADAAIAAgABAAEAAQD/////////////////
////AAD///7//v8AAP////8AAP7//v/+//7/AAAAAAAAAAD+//7//////wAAAAAAAAAA
AAAAAAAAAAD+//7//P/+//7//v/+/wAAAAAAAAAA/v/+//7//v/+//7//v/+/wAAAgAC
AAIABAAFAAUABQAHAAgACQAMAA0ADQAOAA4AEAAPAA8AEgASABQAFgAWABcAFAARABAA
CgAGAAMABQADAAMABAAEAAMAAwAEAAUABgAFAAQAAwAHAAcABQACAAIAAQABAAAA///9
//v/+v/8//z//P/8//z//f/9//3///8AAAAAAAD///////8BAAAAAQADAAoAEwAfAC4A
PABGAEoAOwAdAPX/y/+f/3z/Wv8z/wz/6/7Z/tX+2/7R/sL+wv7U/vT+Ff8y/03/av+H
/6L/uf/J/9X/4v/r//L/+P/8////AgACAAQACAAJAAoACwAKAA4AEAARABEAEwAUABUA
FgAUABQAFAAUABUAFgAaABsAGQAZABkAGwAZABoAGgAbAB0AHQAdAB0AHgAeAB0AHAAe
AB4AHgAeAB0AHgAfACAAIAAgACEAIQAjACUAJgAmACYAJwAmACYAKQAqACsALgAwADIA
MwA0ADMAMgAzADMANgA5ADwAPgA9AD8AQABBAEUARQBGAEgASgBKAEoASwBLAE0ATQBP
AE4AUABRAFEAUQBRAFEAUABSAFAATwBOAEwASwBJAEcARgBEAEIAQAA9ADoAOAA2ADIA
MAAsACkAJwAmACQAJAAhAB4AGwAYABYAEwASABAADwAPABAADwAOAA0ACwAJAAoACgAK
AAkACAAIAAgACAAIAAgABwAHAAYABgAGAAYABgAGAAYABgAIAAYABgAGAAUABgAGAAYA
BAAEAAQABAAFAAYABwAIAAYABgAHAAgACgAKAAkACQAKAAoACgALAAoACgAKAAkACQAK
AAsADAALAAsACwALAA0ADQANAA0ADAAMAAwADQALAAoACgAKAAoACwAMAA4ADAAMAAwA
DAAMAAwADAAMAAwACwALAAsADQANAA0ADAAKAAoACgAKAAgACQAJAAgACQAJAAoACwAJ
AAkACQAJAAcABwAHAAcABwAHAAcACAAIAAcABwAIAAoACgAKAAoACQAIAAcABgAIAAgA
CQAJAAoACgAMAAoACAAIAAgACAAIAAgACAAIAAoACgAKAAoACAAIAAgACAAIAAoACgAK
AAoACwALAAsADwAQABEAFAATABMAFAAUABQAEwATABYAGAAaABwAHAAdABoAFwAWABIA
DgALAA0ADQANAA4ADgAMAAsACwALAA8ADwAPAA8AEAAPAAwACAAIAAcABwAGAAQAAwAC
AAIAAgACAAIAAgAEAAUABQAFAAUABgAGAAYAAwADAAMABQAKAAkACwASABsAJQAwAD4A
TABQAD8AIQD7/8//pf+C/2D/O/8Y//n+4f7Z/t/+1/7M/tL+6P4A/x//PP9X/3D/i/+m
/7v/z//d/+r/8//4//7/AgADAAQABgAIAAwADgAQABIAEgASABQAFQAVABcAGAAZABoA
GAAYABgAGAAaABoAHQAdABsAGwAbAB0AGwAcABwAHQAbABsAGwAbAB8AIAAgACAAIAAg
ACAAIAAhACIAIwAkACMAIgAiACEAIwAlACYAJgAnACkAKQAqACoAKgAqACwALgAwADEA
MgAyADIANAA1ADUANwA5ADoAOwA9AD4APwBCAEEAQQBCAEYARgBGAEcARwBJAEkASwBK
AEwATQBNAEsASwBLAEoATABKAEkASABKAEkARwBFAEAAPgA8ADoANgA0ADMAMgAwAC4A
KgAnACQAIgAfAB4AHAAaABgAFgATABEAEQAQABAADwAPAA0ACwALAAoACQAKAAoACgAJ
AAYABgAGAAYABgAGAAUABQAGAAYABgAGAAYABgAGAAYABgAEAAQABAAHAAgACAAIAAYA
BgAGAAYABgAGAAYABgAGAAYABwAIAAgACAAHAAcACAAIAAgACQAIAAgACAAHAAgACAAI
AAgACQAJAAkACQAJAAkACQAJAAgACAAIAAkACwAKAAoACgAJAAkACQAKAAoACgAKAAoA
CAAIAAgACAAKAAkACQAJAAcABwAHAAYABgAGAAYABgAGAAcABwAGAAYABQAFAAUABQAF
AAUABQADAAMAAwADAAMAAwADAAQABAADAAMABAACAAIAAgACAAQABAAEAAQAAgACAAMA
AwACAAIAAgACAAYABgADAAIAAQAAAAEAAgADAAQABAAEAAQABAACAAIAAgACAAQABgAG
AAYABgAHAAcABwAJAAoACwAOAA8ADwAQABAAEAAPAA8AEgAUABYAGAAYABQAEAAMAAoA
CQAGAAQABwAHAAcACAAIAAYABQAFAAUABwAHAAcABwAHAAcABQACAAAA//////7//v/9
//z//P/8//z//P/8//z//f/9//3//f/+//7//v/9//3//f///wYABwAFAAwAGQAnADQA
QABGADoAIQD9/9P/p/+B/17/Pv8Z//j+3/7Z/t/+3f7R/s7+3P72/hj/N/9Q/23/iv+h
/7j/x//T/93/6P/x//b//P/+////AAAEAAQABAAGAAgACgAKAAwADgAPAA8ADQAOAA8A
EAARABIAEwAUABIAEgAVABUAFQAVABUAFwAXABgAGAAZABkAGQAZABkAGQAaABoAGgAc
ABwAHAAcAB0AHgAfACAAHgAeAB8AHwAfACEAIgAiACUAJwAnACgAKAAoACgAKgAsAC4A
LwAwADIAMgA0ADUANwA5ADsAPAA/AEEAQgBDAEcARwBIAEoATgBOAE4ATwBNAE8ATwBR
AFIAVABVAFUAUwBTAFMAUgBSAFAATwBOAE4ATQBLAEkARABCAEAAPgA5ADYANAAyAC4A
LAAoACUAIAAeABsAGgAYABYAFAASABAADQAMAAoACAAHAAcABQAHAAcABgAFAAMAAgAB
AP////8AAAEAAgABAAAA/v/9//7//v/+//7//v/+//7//v/+//z//P/8//3//v/+//7/
/P/8//z//P/8//z//P/8//7//v///wAAAAAAAP////8AAAAAAAABAAEAAgADAAMAAAAA
AAAAAAACAAMABAAFAAMAAwADAAMABAAEAAQABQADAAIAAgACAAMAAwADAAQABAAEAAQA
BAACAAIAAgACAAQAAwADAAMAAwADAAMAAgAAAAAAAAAAAAAAAQABAAAAAAD///////8B
AAEAAQABAAEAAQABAAEAAAD///7//v8AAP////8AAAAAAAAAAAAA/v/+//7//v8AAAAA
AQABAP7//v/+//7/AAAAAAAAAAAAAAAA/f/+/wAAAAAAAAAA/v/+//7//v/8//z//P/8
//3//v///wAA/v8AAAAAAAAAAAEAAQABAAUABgAHAAoACwALAAwADAAOAA0ADQAQABAA
EgAUABQAEwAQAA0ADAAJAAYABAAHAAYABQAFAAQAAgABAAEAAQACAAEAAAD//wQABQAE
AAIAAAD//////v/8//v/+v/6//r/+v/6//r/+P/5//n/+f/7//z//P/8//v/+//7//3/
/P/9/wEAAgALABcAJgA2AEAAQgA1ABkA9f/L/5//fP9c/zf/Ev/r/tX+0f7b/tv+zv7G
/tD+6v4N/y7/S/9q/4f/oP+1/8X/0f/a/+X/7v/0//j//f/+//7/AAACAAQABgAIAAgA
CgAMAA0ADQANAA4ADwAQABAAEAAQABAAEQASABYAFwAWABUAFAAVABcAGAAYABkAGwAb
ABsAGwAaABoAGQAYABsAHAAdAB4AHgAeAB4AHgAgACAAIQAhACEAIwAkACQAJQAnACcA
KAAqACoAKgAsACwALgAvADAAMgAyADQANQA5ADsAPQA+AD8AQQBCAEMARwBHAEgASgBM
AEwATABNAE8AUQBRAFMAVABWAFcAVwBVAFUAVQBUAFUAVABUAFQAUwBRAE4ASwBIAEYA
RABCAD8APAA6ADgANAAyAC4AKwAmACQAIQAgABwAGgAYABYAFAARABAADgAMAAsACwAJ
AAgABwAFAAMABAAEAAQAAwAAAAAAAAAAAAAAAAD/////AAAAAAAAAAD///7//f/8//3/
/P/9//7//f/+//7//v/8//z//P/8//7//v/+//7//P/8//3//v8AAAAA/////wAAAAAA
AAEAAQACAAMAAwAEAAQABAAEAAMAAwADAAMAAwADAAMAAwAEAAQABAAFAAMAAgACAAIA
BAAFAAYACAAFAAQAAwACAAQABAAEAAQABAADAAMAAwADAAMAAwACAAIAAgACAAIAAAAB
AAEAAAACAAEAAQABAAEAAQABAAEAAAD///7//f////////8AAAAA/////wAAAAAAAAAA
AAD+//7//v/+//7//v//////AAAAAAAAAAAAAAAAAAAAAP7/AAAAAAAAAAAAAP7//v/+
//7//v/+//7//v/+//7//v/+/wAAAgACAAIABAAFAAUABQAFAAYABwAKAAsACwAMAAwA
DgANAA0AEAAQABIAFAAUABUAEgAPAA4ACAAEAAEAAwADAAMABAAEAAIAAQABAAEAAQAB
AAEAAQAEAAUABAACAP7//f/9//z//P/7//r/+v/4//j/+P/4//j/+f/5//n/+//8//z/
/P/5//n/+f/7//z///8BAAoADwAXACQANABAAEIANQAZAPP/xf+Z/3L/UP8r/wD/4f7R
/tH+1/7R/sD+vP7M/uz+Df8s/0v/av+H/6L/t//D/8//2v/j/+7/9v/6//v//v/+/wAA
AgACAAQABgAGAAoADAANAA0ACwAMAA0ADgAQABAAEAAQABAAEAATABMAEwATABMAFQAV
ABYAFgAXABUAFQAVABUAGQAaABoAGgAaABoAGgAaABkAGgAbABwAHgAeAB8AHwAfACEA
IgAiACMAJQAlACYAJgAmACYAKAAoACoAKwAsADAAMAAyADMAMwA1ADcAOAA5ADsAPAA9
AEMAQwBEAEYARgBGAEYARwBHAEkASQBLAE4AUABRAFEAUQBRAFEAUABQAE4ATQBMAEwA
SwBJAEcARgBEAEIAQAA7ADgANgA0ADAALgAqACcAIgAgAB0AHAAaABgAFgAUAA4ACwAK
AAgABgAFAAUAAwAFAAUABAADAAIAAgACAAEA/v/+//7//v8AAAAA//////z//P/8//z/
/P/8//z//P/8//r/+v/6//v//P/8//z//P/8//z//P/8//z//P/8//r/+v/7//z//f/+
//7///8AAAAAAAABAAEAAgADAAMAAAAAAAAAAAADAAMAAwADAAMAAwADAAMAAgACAAIA
AwAFAAQABAAEAAEAAQABAAIABAAEAAQABAAEAAQABAAEAAMAAQAAAP//AAABAAIAAgAA
AAAAAAAAAAIAAwADAAIAAgABAAEAAQD//////////wEAAQABAAEAAAD///7//v8AAP//
//8AAAAAAAAAAAAA///+//3//P/9//7/AAABAAAAAAAAAAAAAAAAAAAAAAACAAAA/v/+
//7//v/+/wAAAAAAAAAAAAAAAAAAAAAAAAAAAAAAAAAAAgACAAIAAgADAAMAAwAGAAgA
CgAOAA4ADQANAAwADQANAA4AEgAUABYAGAAYABcAFAARABAADgAKAAcACQAIAAcABwAG
AAQAAwADAAMABQAFAAUABQAJAAkABwAEAAAA//////7/AAD///7//v/9//z/+//6//v/
/f/+//////8AAAAAAAABAAEAAQADAAIAAQADAAgAEQAdACwAPABKAEwAPQAhAPv/z/+j
/3z/XP85/xL/7f7V/s/+1/7P/r7+vP7O/uz+Ef8y/0//aP+D/5r/s//F/9P/4P/r//T/
+P/6//3/AAACAAYACgAKAAwADgAOABAAEgATABMAEwAUABUAFgAWABYAFgAWABQAFAAX
ABcAGQAZABkAGwAbABwAHAAdAB8AHwAfAB8AIAAgAB8AHgAfACAAIQAiACMAJAAlACYA
JAAkACUAJQAnACkAKgAqACsALQAtAC4ALAAsACwALgAyADQANQA2ADYANgA4ADkAOwA9
AD8AQABDAEUARgBHAEoASQBJAEoATgBOAE4ATwBPAFEAUQBTAFIAVABVAFUAVQBVAFUA
VABUAFIAUQBQAFIAUQBPAE0ASgBIAEYARABAAD4APQA8ADoAOAA0ADEALAAqACcAJgAk
ACIAIAAeABwAGQAYABYAFgAVABUAEwATABMAEgARAA8ADgANAAsACwAMAA0ADgAMAAwA
CwALAAwADAAMAAwADgAOAA4ADgAOAAwADAAMAAsADAAMAAwADAAMAAwADAAOAA4ADgAO
AA4ADgAPABAADgAOAA0ADQAQABAAEAARABAAEAAQAA8AEQASABMAFAAUABMAEgARABMA
EwATABMAFAAUABQAFQATABIAEgASABIAEwAUABYAFQAUABMAEgAUABQAFAAUABIAEQAR
ABEAEQARABEAEAASABIAEgASABIAEwATABIAEQAPAA4ADQAPAA8ADwAPABEAEQARABEA
EgARABAAEAASABEAEQASABAAEAAQABAAEgASABIAEgAQABAAEQARABAAEAAQABAAFAAU
ABIAEgASABIAFAAUABQAFAATABIAEQAQABIAEgASABIAFAAWABYAFgAWABcAFwAXABsA
HAAdACAAIQAhACIAIgAgAB8AHwAiACQAJgAoACgAJwAkACEAIAAcABgAFQAXABkAGQAa
ABoAFgAVABUAFQAZABkAGQAZABkAGQAXABQAEwATABQAFAASABEAEAAQABAAEAAQABAA
EgATABMAEwARABIAEgASABMAEwATABUAGgAbAB0AJAAtADkARABUAFwAVgBBAB0A8//H
/6H/fP9c/zn/FP/7/uv+6/7p/t3+2P7m/v7+Gv87/1j/cf+O/6f/wP/T/+H/7//8/wUA
CgAQABQAFQAUABYAGAAaABwAHgAgACAAJAAmACcAJwAkACQAJAAkACcAKAApACoAKAAo
ACsAKwAtAC0ALQAvAC4ALgAtAC0ALQAtAC0ALQAvADAAMAAwADAAMAAwADAAMQAyADMA
NAA0ADQANQA1ADUANwA4ADgAOQA7ADsAPAA8ADwAPAA+AEAAQgBDAEQARgBGAEgASQBL
AE0ATwBQAFAAUQBRAFEAUwBTAFQAVgBZAFoAWwBdAFsAXQBdAF8AXgBgAGEAYQBfAF8A
XwBeAGAAXgBdAFwAXgBdAFsAWQBUAFIAUABOAEoASABHAEYARABCAD4AOwA2ADQAMQAw
AC8ALgAtACwAKgAnACYAJAAkACMAIwAhAB8AHwAeAB0AHgAeAB4AHQAcABwAHAAcABwA
HAAbABsAHAAcABwAHAAcABwAHAAcABoAGAAYABgAGwAcABwAHAAcABwAHAAcABwAHAAc
ABwAHAAcAB0AHgAeAB4AHQAdAB4AHgAeAB8AHwAgACEAIQAgACAAIAAgACMAIwAjACMA
IwAjACMAIwAiACIAIgAjACUAJAAkACQAIwAjACMAJAAkACQAJAAkACIAIgAiACIAJAAj
ACMAIwAhACEAIQAgACIAIgAiACIAJAAlACUAJAAjACEAIAAfACAAIQAiACMAIQAhACEA
IQAgAA==
         </WaveFormData>
      </LeadData>
      <LeadData>
         <LeadByteCountTotal>10000</LeadByteCountTotal>
         <LeadTimeOffset>0</LeadTimeOffset>
         <LeadSampleCountTotal>5000</LeadSampleCountTotal>
         <LeadAmplitudeUnitsPerBit>4.88</LeadAmplitudeUnitsPerBit>
         <LeadAmplitudeUnits>��V</LeadAmplitudeUnits>
         <LeadHighLimit>2147483647</LeadHighLimit>
         <LeadLowLimit>268435456</LeadLowLimit>
         <LeadID>V4</LeadID>
         <LeadOffsetFirstSample>0</LeadOffsetFirstSample>
         <FirstSampleBaseline>0</FirstSampleBaseline>
         <LeadSampleSize>2</LeadSampleSize>
         <LeadOff>FALSE</LeadOff>
         <BaselineSway>FALSE</BaselineSway>
         <ExcessiveACNoise>FALSE</ExcessiveACNoise>
         <MuscleNoise>FALSE</MuscleNoise>
         <LeadDataCRC32>1017384179</LeadDataCRC32>
         <WaveFormData>
BAAEAAQABAAEAAQABAAEAAYABgAGAAYACAAIAAgACAAIAAgACAAIAAoACgAKAAoACAAI
AAgACAAJAAoACwAMAAoACgAKAAoACgAKAAoACgAMAAwADAAMAAoACgAKAAoACgAKAAoA
CgAIAAgACAAIAAgACAAIAAgABgAGAAYABgAGAAYABgAGAAYABgAGAAYABgAGAAYABgAE
AAQABAAEAAQABAAEAAQABAAEAAQABAAEAAQABAAEAAQABAAEAAQAAgACAAIAAgAEAAQA
BAAEAAIAAgACAAIAAgACAAIAAQADAAQABAAEAAQABAAFAAcACQAKAAoADAANAA8AEAAR
AA8ADwAPAA8ADwARABEAEgAWABgAGAAYABYAFQAUABEADgAMAAsACgALAAwADAANAAsA
CgAKAAsADAAMAAwADgAMAAsABwAEAAEA//////7//f/9//3//f/9//7//v//////////
/////v/+//7//v/+//7///8BAAIABgAMABIAHgAwAEgAZAB5AH0AeQBvAF4AVABUAFIA
QgAiAPv/x/+I/0r/Gv/+/vn+Cf8j/zz/Uf9o/4D/m/+y/77/zP/b/+b/7v/y//X/9v/6
//3//P/+////AQACAAMABAADAAQABQAGAAgACgAMAA4ADQAMAAsACwANAA0ADQANAA8A
EAARABEAEQARABIAEgAUABUAFQAXABYAFQAVABQAFgAWABcAGAAYABgAGwAbABwAHQAd
AB4AHQAdAB4AHwAfACEAIgAjACYAJgAnACkAKAAqACsALAAvADEAMwAzADMANgA4ADgA
OwA9AD4AQABEAEUARwBJAEkASgBMAE4AUABRAFEAUgBVAFYAWABZAFkAWABXAFYAVgBW
AFUAVQBTAFEAUABPAEwASQBHAEYAQwBAAD4AOwA4ADQAMgAwAC0AKQAmACMAIQAeABoA
FwAWABMAEAAOAAwACwAJAAcABwAGAAQAAwADAAIAAgACAAAA//////7//v/+//3//P/8
//z/+//7//v/+//7//r//P/6//r/+//7//v/+v/5//n/+v/6//v/+f/5//r/+v/6//r/
+v/6//z//P/8//3//f/9//3//f/9//3//v////3//v///////f/+//7//v8AAAEAAgAC
AAAAAAABAAIAAAAAAAAAAAACAAIAAgACAAAAAAAAAAAAAQABAAIAAwABAAEAAQABAAAA
AAAAAP///////////v////////////3//f/9//3//f/9//z//P/5//n/+v/6//z/+//7
//v/+//7//r/+v/6//r/+v/5//n/+P/4//r/+P/5//n/+P/6//r/+P/4//j/+P/6//r/
+v/6//j/+P/4//j/9//3//j/+P/4//r/+v/7//v/+//8//z//v///wEAAgADAAMAAwAD
AAMAAwAFAAUABgAIAAoACgAKAAgABwAGAAUAAwACAAIAAgACAAIAAQABAP///v/+/wAA
AgADAAQABQAEAAIA/f/6//n/9//3//b/9P/z//L/7//v//D/8P/z//P/8//z//X/9v/2
//b/9v/2//b/9//5//j//P8AAAYAEAAgADYAUABlAG8AbQBlAFQAQgA+AEAAOgAkAAMA
2f+k/2L/Jv8C//P++f4R/y7/R/9e/3T/i/+i/7T/wP/N/9j/5P/q/+//8P/w//H/9P/0
//X/+f/6//v//P///wAAAQACAAIAAgACAAIAAwAEAAUABwAFAAUABQAFAAcACAAJAAkA
CQAJAAoACgAKAAsACwANAA8ADwAQABAADgAOAA8AEAAQABAAEwATABYAFwAXABgAFwAX
ABgAGQAZABsAHAAdACAAIAAhACMAJAAmACcAKAArAC0ALwAvAC8AMgA0ADQANwA5ADoA
PAA+AD8AQQBDAEcASABKAEwATgBPAE8AUABRAFIAVABVAFQAVABUAFQAUgBSAFEAUQBP
AE0ATABLAEoARwBFAEQAQQA+ADwAOQA2ADIAMAAuACkAJQAiAB8AHwAcABgAFQAUABEA
DgAMAAoACQAHAAUAAwACAAAA//8AAP7//f/8//3//f/+//7//P/8//v/+v/8//z/+//7
//n/+f/5//j/+P/2//b/9//3//f/9v/1//X/9v/2//f/9f/1//b/9v/2//b/9v/2//b/
9v/2//f/+P/5//r/+//5//n/+v/7//v//P/9//3//f/+//7//v/////////+//7//v//
/wAAAAAAAAAAAAAAAAAAAAAAAAAAAAAAAAAA/v/9//3//f////////////7//v/+//3/
/f/9//3//P/9//3//f/9//v/+//7//v/+f/5//j/+P/5//n/+v/6//r/+f/5//n/+f/5
//j/+P/4//j/+P/3//n/+P/4//r/+P/5//n/+P/4//j/+P/4//f/+P/2//b/9v/2//b/
9v/2//b/9v/2//b/9v/1//X/9v/2//b/+P/4//n/+f/5//r/+v/8//3///8AAAEAAQAB
AAEAAAD//wAA//8BAAQABwAIAAYABAADAAIA///9//z//P/+//7//v/9//3/+//6//r/
+//8//z//P8AAAAA///7//b/9f/z//P/8v/w/+//7v/t/+3/7v/u/+//7//v/+//7//w
//D/8P/w//D/8P/x//P/9P/2//r/AAAKABgAKgBGAF0AaQBxAHMAagBgAGQAcAByAGQA
RwAlAPb/rv9c/yL/Bf8D/xn/Ov9V/2z/gv+X/6j/tv/C/8v/1P/e/+T/5//o/+j/6f/s
/+7/8f/x//L/8//0//X/9v/3//j/+f/6//v//P/8//z//P/9//////////////8AAAEA
AQADAAMABAAEAAQABQAFAAcABQAFAAYABgAIAAgACQAKAAoACgANAA0ADAANAA0ADgAP
AA8AEAARABMAFQAWABcAGAAYABkAGwAcAB4AHwAgACMAJQAnACcAJwAqACwALAAxADMA
NAA2ADYANwA5ADsAPwBAAEIARABGAEcARwBIAEkASgBMAE0AUABQAFAAUABOAE4ATQBN
AEsASQBIAEcARgBDAEEAQAA8ADoAOQA3ADQAMAAuACwAJwAjACAAHQAbABgAFAARAA4A
CwAIAAYABAADAAEA///9//z/+v/5//r/+P/3//b/9f/1//b/9v/0//T/8//y//L/8v/x
//H/8f/x//H/8P/w/+7/7v/v/+//7//u/+3/7f/u/+7/7//v/+//8P/w//L/8v/y//L/
8P/w//D/8f/z//P/8//z//X/9f/2//f/9P/0//T/8//1//b/9v/2//X/9f/1//T/9v/2
//f/+P/2//b/9v/2//b/9v/2//b/+P/4//j/+P/2//X/9f/1//X/9f/1//X/9P/0//T/
8//z//P/8//y//H/8f/x//H/8f/x//H/8f/x//H/8P/w//H/8f/y//L/8P/v/+//7//v
/+//7v/u//D/8P/w/+//7//u/+7/8P/w//H/8f/w/+7/7v/u/+7/7//v//D/8P/w//D/
8P/u/+7/7v/u/+7/7v/u/+7/7f/t/+7/7v/u//D/8P/x//P/8//0//T/9v/3//n/+v/9
//3//f/9//v/+//9//3//v8AAAIAAgACAAAA///+//v/+f/4//j/+v/6//r/+f/3//X/
9P/0//f/+P/4//j/+v/6//n/9f/y//H/7//v/+7/7P/r/+r/5//n/+j/6P/r/+v/6//r
/+v/7P/s/+z/6v/q/+r/6//t/+7/8P/0//j/AgAOAB4ANABNAF8AbQB1AHIAagBqAHYA
fAB0AFsAOQAOAND/fP8y/wn/+f4H/yb/Rf9c/3T/i/+e/67/uP/B/8z/1P/c/+P/5v/o
/+n/6P/q/+v/7f/u/+//8P/x//L/8//0//X/9v/3//j/+P/4//j/+f/5//n/+f/5//v/
/P/9//3//f/9//7//v/+//////8BAAMAAwAEAAQAAgACAAMABAAGAAYACQAJAAoACwAL
AAwADQANAA4ADwAPABEAEgATABQAFAAVABcAGAAaABsAHAAdAB8AIQAhACMAJgAoACgA
KwAtAC4AMAAyADMANQA3ADsAPAA+AEAARABFAEUARgBHAEgASgBLAEwATABMAEwATABM
AEsASwBJAEcARgBFAEUAQwBCAEIAPgA8ADsAOQA2ADIAMAAuACkAJQAiAB8AHQAaABYA
EwAQAA0ACgAIAAQAAwABAP/////+//z/+//6//j/9//2//X/9f/2//b/9v/2//X/9P/0
//T/8//z//P/8//z//L/8v/w//D/8f/x//H/8P/v//H/8v/y//P/8f/x//L/8v/0//T/
9P/0//L/8v/y//P/9f/1//X/9f/1//X/9v/3//X/9v/3//f/9//4//j/+P/5//n/+f/4
//r/+v/7//z/+//6//n/+P/4//j/+P/4//n/+v/7//z/+v/5//n/+f/5//n/+f/5//j/
+P/4//f/9f/1//X/9P/0//X/9v/3//f/9//3//f/9//3//b/9v/1//X/9v/2//T/8//z
//P/9f/1//T/9P/2//b/9v/1//X/9P/0//b/9f/1//T/8v/y//L/8v/y//P/8//0//b/
9v/1//T/8//y//L/8v/y//L/9P/0//T/9P/z//P/9P/0//T/9v/2//f/9//3//j/+P/7
//3/AAACAAMAAwADAAMAAQABAAMAAwAEAAYACAAIAAgABgAFAAQAAQD///7//v/+//7/
/v/9//3/+//6//r/+//8//z//P/8//z/+//3//b/9f/z//P/9P/y//H/8P/t/+3/7v/u
/+//7//v/+//7//w//D/8P/w//D/8P/x//P/9P/2//r/AAAIABQAJgA+AFcAawB1AHsA
dgBuAG4AegB+AGwATwApAPb/rv9g/yT/A////hX/Nv9P/2b/fv+T/6b/tP++/8n/1P/e
/+T/6f/q/+r/6//u/+7/7//z//T/9f/2//f/+P/5//r/+//8//3//v/8//z//P/9////
////////AQACAAMAAwADAAMABAAEAAQABQAFAAcABwAHAAgACAAKAAoACwAMAAwADAAP
AA8ADgAPAA8AEAARABEAEgATABMAFQAWABcAGAAYABkAGwAcAB4AHwAgACEAIwAlACUA
JwAqACwALAAvADEAMgA0ADYANwA5ADsAPQA+AEAAQgBGAEcARwBIAEkASgBMAE0ATgBO
AE4ATgBOAE4ATQBNAE8ATQBMAEsASABFAEMAQgBCAEAAPwA9ADoANgA0ADIALQApACYA
IwAjACAAHAAZABYAEwAQAA4ACgAJAAcABQAFAAQAAgABAAAA/v/9//z/+//7//z//P/6
//r/+f/4//r/+v/5//n/+f/5//n/+P/4//b/9v/3//f/9//2//X/9//4//j/+f/3//f/
+P/4//j/+P/4//j/+P/4//j/+f/7//v/+//7//v/+//8//3//P/8//z/+//9//7//v/+
//////////7/AAAAAAEAAgAAAAAAAAAAAAAAAAAAAAAAAAAAAAAAAAAAAP///////wEA
AQABAAEA/v/+//7//f/9//3//f/8//z//f/+/////f/9//3//f/9//3//P/8//v/+//8
//z//P/7//v/+//7//v/+v/6//r/+v/6//n/+//6//r//P/7//v/+v/4//r/+v/6//r/
+//7//r/+v/6//n/+P/6//r/+v/6//r/+v/6//r/+P/4//j/+P/5//n/+v/6//r//P/8
//3//////wAAAAAAAAEAAwAEAAcABwAHAAcACQAJAAsACwAKAAwADgAOAA4ADAALAAoA
BQADAAIAAgACAAIAAgABAAEA///+//7//f/+//7//v8CAAIAAQD9//r/+f/3//f/9P/y
//H/8P/x//H/8v/y//P/8//z//P/9f/2//b/9v/2//b/9v/3//f/+P/6/wAABgAOABwA
LgBIAGMAdQB9AH8AeABuAG4AeAB0AGAAPwAXANz/lv9S/x7/A/8B/xn/Nv9J/2D/eP+R
/6b/uP/C/83/2P/g/+j/7f/u//D/8f/y//T/9//3//j/+f/6//v//P/9//7///8AAAEA
AgACAAIAAgADAAQABQAGAAcACAAIAAgABwAHAAcACAAIAAgACQAJAAsACQAJAAoACgAM
AAwADQAOAAwADAAPAA8AEAARABEAEgATABMAFAAVABMAFQAWABcAGQAaABwAHwAeACAA
IQAiACMAJQAnACcAKwAuADAAMAAxADMANAA2ADoAOwA9AD8APwBAAEIARABGAEcARwBI
AEsATABOAE8ATgBOAE4ATgBQAFAATwBPAE0ASwBKAEkASgBHAEUARABCAEAAPwA9ADoA
NgA0ADIAMQAtACoAJwAjACAAHAAZABYAEwAQAA4ADAALAAkABwAFAAQAAgABAAEAAAAA
AAAA/f/9//7//v/+//7//f/8//r/+v/5//n/+//7//v/+v/6//j/+P/5//n/+f/4//f/
9//4//j/+f/5//n/+v/6//r/+v/6//r/+v/6//r/+//9//3//f/9//v/+//8//3///8A
AAEAAQD//wAAAAAAAAEAAQABAAAAAgACAAMABAACAAIAAgACAAIAAgACAAIAAAAAAAAA
AAACAAEAAQABAAEAAQABAAEAAgACAAIAAQD////////+//v/+//7//v//P/9//7////9
//3//P/8//v/+//8//z//v/9//3//f/7//v/+v/6//z//P/8//v/+//6//r//P/6//v/
+//6//r/+v/8//z/+v/6//r/+v/6//r/+v/6//z//P/8//z/+f/5//r/+v/6//z//P/9
//////8AAAAAAgADAAUABgAHAAcABwAHAAcABwAJAAkACgAMAA4ADgAQAA4ADQAMAAgA
BQADAAIABAAEAAQAAwADAAEAAAAAAAMABAAEAAQABQAEAAIA/f/6//n/9//3//b/9P/z
//L/8//z//T/9P/3//f/9//3//X/9v/2//b/9v/2//b/9//5//r//v8EAAoAEAAeADQA
UABpAHcAeQBxAGAAUABQAFIARgAuAA0A4f+m/2L/Kv8G//X+//4X/y7/Q/9a/3L/if+g
/7T/wv/P/9r/4v/o/+v/8P/y//P/9P/2//n//f/+////AAAAAAAAAAAAAAMABAAFAAYA
BAAEAAQABQAGAAcACAAJAAoACgAKAAkACQAJAAoACgAMAA0ADQAPAA0ADQAOAA4AEAAQ
ABEAEgAQABAAEwATABIAEwATABQAFwAXABgAGQAZABsAHAAdAB4AHgAfACEAIgAkACUA
JgAnACkAKwArACsALgAwADAANQA3ADgAOgA6ADsAPQA/AEEAQgBEAEYASABJAEkASgBL
AEwATgBPAE4ATgBOAE4AUABQAE8ATwBPAE0ATABLAEgARQBDAEIAQAA+AD0AOwA4ADQA
MgAwAC0AKQAmACMAIQAeABoAFwAWABMAEAAOAA4ADQALAAkACQAIAAYABQAEAAIAAQAA
AP////8AAAAAAAAAAP///v8AAAAA//////7//f/8//r//P/6//r/+//9//3//P/7//n/
+v/6//v/+//7//z//P/8//z//P/8//z//P/8//3//f/9//3//f/9//3//v//////AAAB
AAEA//8AAAAAAAABAAEAAQAAAAIAAgADAAQABAAEAAQABAAEAAQABAAEAAQABAAEAAQA
BAADAAMAAwADAAMAAwADAAAAAAAAAP///////////v//////////////////////////
//7//v/7//v//P/8//7//f/9//3//f/9//z//P/8//z//P/7//3//P/8//7//P/9//3/
/P/8//z//P/8//3//P/6//r/+v/6//z//P/8//z//P/8//z//P/7//v//P/8//z//v/+
/////////wAAAAAEAAUABwAIAAkACQAJAAkACQAJAAsACwAMAA4AEAAQAA8ADAAKAAgA
BwAFAAQABAAGAAYABgAFAAMAAQAAAAAAAwAEAAQABAAEAAQAAwD///z/+//5//n/+P/2
//X/9P/z//P/9P/0//X/9f/1//X/8//0//T/9P/2//b/9v/3//v//P/8/wIACgAYACgA
QgBcAG8AdQB3AG8AYABcAGIAaABeAEIAHQDv/7L/aP8u/wz/A/8R/y//SP9f/3j/kP+j
/7b/wv/K/9X/4P/m/+z/7//y//L/8//0//T/9//5//r/+//8//v//P/9//7//f/+////
AAAAAAAAAAABAAEAAQABAAEAAwAEAAUABQAFAAUABgAGAAYABwAHAAkABwAHAAgACAAI
AAgACQAKAAoACgANAA0ADAANAA0ADgANAA0ADgAPABEAEwAUABUAFAAUABUAFwAYABoA
GwAcAB0AHwAhACEAIQAkACYAJgApACsALAAuADAAMQAzADUANwA4ADoAPAA8AD0APQA+
AD8AQABCAEMARABEAEQARABCAEIAQQBBAEMAQQBAAD8APAA5ADcANgAyADAALwAtACoA
JgAkACIAHQAZABYAEwARAA4ACgAHAAYAAwAAAP7/+v/5//f/9f/z//L/8P/v//D/7v/t
/+z/6//r/+z/7P/s/+z/6//q/+r/6v/p/+n/6f/p/+n/6P/m/+T/5P/l/+X/5f/k/+P/
4//k/+T/5f/l/+X/5v/m/+j/6P/o/+j/5v/m/+b/5//p/+n/6f/p/+n/6f/q/+v/6//s
/+3/7f/v//D/8P/w//D/7//u/+z/7v/u/+//8P/w//D/8P/w//D/8P/w//D/8P/w//D/
8P/w/+//7//v/+//7//v/+//7v/u/+7/7f/t/+3/7f/s/+3/7f/t/+3/6//r/+v/6//t
/+3/7P/s/+v/6//s/+z/7P/r/+v/6//r/+v/6v/q/+r/6v/q/+n/6f/o/+j/6v/q/+v/
6//q/+r/6v/q/+r/6//r/+r/6v/s/+v/6//q/+r/6v/q/+r/6P/o/+j/6P/o/+j/6P/o
/+n/6f/q/+r/6P/q/+r/6//t/+3/7v/u//L/8//1//b/9//3//f/9//3//f/+f/5//j/
+v/8//z//f/8//z//P/5//f/9v/2//b/9v/2//X/9f/z//L/8v/y//L/8f/w//P/9P/0
//H/8P/v/+3/7f/r/+j/5v/k/+X/5f/m/+b/5//n/+f/5//n/+j/6P/o/+j/6P/o/+n/
6f/q/+z/7v/0//7/CgAaAC4ARwBZAGUAbQBuAGYAZABsAHQAagBRAC8ABgDM/37/Nv8J
//f+A/8g/z//WP9w/4f/nP+s/7j/v//I/9L/2v/f/+L/5P/l/+b/5v/p/+v/7P/t/+7/
7//w//H/8v/z//T/9f/2//b/9v/2//f/+f/5//n/+f/5//r/+//7//z//f///wAAAAAB
AAEAAwABAAEAAgACAAMABAAGAAgABgAGAAkACQAKAAsACwAMAA8ADwAQABEADwARABIA
EwAWABYAFwAZABgAGgAbABwAHQAfACEAIQAlACgAKgAqACsALQAuADAANAA1ADcAOQA5
ADoAPAA+AEIAQwBDAEQARwBIAEoASwBMAEwATABMAEwATABLAEsASwBJAEgARwBIAEUA
QwBCAD4APAA7ADkANgAyADAALgAtACkAJgAjAB8AHAAYABUAFAARAA4ADAAIAAcABQAD
AAIAAAD9//v/+//6//r/+v/3//f/+P/4//b/9v/1//T/9P/0//P/8//x//H/8f/w//H/
8P/x//P/8f/x//D/7//v//D/8P/x/+//7//w//D/8v/y//L/8v/y//L/8v/z//P/8//z
//P/9f/1//b/9//3//j/+f/5//f/+P/4//j/9//3//f/9v/4//j/+f/6//r/+v/6//r/
/P/8//z//P/6//r/+v/6//z/+//7//v/+f/5//n/+f/4//j/+P/3//f/9//3//b/9f/1
//X/9f/3//f/9//3//X/9f/0//T/8//z//T/9P/2//X/9f/1//X/9f/0//T/9P/0//T/
8//z//L/8v/0//L/8//z//L/9P/0//T/9P/z//P/8v/y//L/9P/0//T/9P/0//L/8v/y
//L/9P/0//T/9P/z//P/9P/0//T/9v/2//f/+f/5//r/+v/6//v//f/+/wEAAQABAAEA
AQABAAMAAwAEAAYACAAIAAgABgAFAAQA///9//z//P/+//7//v/9//3/+//6//r/+f/6
//r/+v/+//7//f/5//b/9f/z//P/8v/w/+//7v/r/+v/7P/s/+3/7f/t/+3/7//w//D/
8P/u/+7/7v/v//P/9P/0//j//v8GABIAJAA8AFUAawB1AHsAeABuAGwAdgB4AGgATQAr
APr/tv9q/yz/B////hH/Lv9H/2D/ev+R/6T/tP++/8f/0v/c/+L/6f/s/+z/7f/u/+7/
8f/x//L/8//0//f/+P/5//r/+//8//3//v/8//z//P/9//7///8AAAEAAgACAAIAAQAD
AAMABAAEAAQABQAFAAcABwAHAAgACAAIAAgACQAKAAoACgANAA0ADgAPAA8AEAAPAA8A
EAARABEAEwAUABUAFgAWABcAGQAaABwAHQAeACEAIwAlACUAJgAoACkAKAAtAC8AMAAy
ADYANwA5ADsAPAA8AD0APgBCAEMAQwBEAEcASABKAEsATABMAEwATABMAEwASwBLAE0A
SwBKAEkASgBHAEUARABAAD4APQA7ADoANgA0ADIALQApACYAIwAhAB4AGgAXABYAEwAQ
AA4ACgAJAAcABQAFAAQAAgABAAAA/v/9//z/+//7//z//P/8//z/+//6//j/+P/3//f/
9//3//f/9v/0//L/8v/z//P/8//y//H/8//0//T/9f/0//P/8//y//T/9P/0//T/9v/2
//b/9//3//f/9//3//n/+f/6//v/+v/6//r/+f/7//z//P/8//3//f/9//z//P/8//3/
/v/+//7//v/+//z//P/8//z//v/+//7//v/+//3//f/9//3//f/9//3//P/8//z/+//7
//v/+//6//r/+//8//3//P/7//r/+f/5//n/+P/4//f/9//4//j/+P/3//f/9//3//f/
9v/2//b/9v/2//X/9f/0//T/9v/4//n/+f/4//b/9v/2//b/9//3//b/9v/4//f/9P/2
//b/9v/2//b/9v/2//b/9v/2//b/9v/1//X/9v/2//b/+P/4//n/+f/5//r/+v/8//3/
//8AAAMAAwADAAMAAwADAAUABQAIAAoADAAMAAoACAAHAAYABQADAAIAAgAAAAAAAAD/
/////f/8//z//f/+//7//v8AAAAA///7//j/9//1//X/8v/w/+//7v/v/+//8P/w//H/
8f/x//H/8f/y//L/8v/0//T/9P/1//X/9P/2//r/AAAKABgAKgBCAF0AbwB5AHkAdABq
AGYAcABwAF4APwAXAOL/nP9W/yL/A////hP/MP9F/1r/dP+L/57/sP++/8n/1P/e/+b/
6f/q/+z/7//w//L/9f/1//b/9//4//n/+v/7//z/+//8//3//v8AAAAAAAABAAEAAQAB
AAEAAwAEAAUABQAFAAUABgAGAAgACQAJAAsACQAJAAoACgAMAAwADQAOAA4ADgARABEA
EAARABEAEgATABMAFAAVABUAFwAYABkAGAAYABkAGwAeACAAIQAiACEAIwAlACUAJwAq
ACwALAAvADEAMgA0ADYANwA5ADsAPwBAAEIARABEAEUARQBGAEcASABKAEsATABMAEwA
TABMAEwASwBLAE0ASwBKAEkASABFAEMAQgBCAEAAPwA9ADoANgA0ADIALQApACYAIwAj
ACAAHAAZABYAEwAQAA4ADAALAAkABwAFAAQAAgABAAAA/v/9//z//f/9//7//v/8//z/
+//6//r/+v/5//n/+f/5//n/+P/4//b/9v/3//f/9//2//X/9f/2//b/9//3//f/+P/4
//j/+P/4//j/+P/4//j/+f/5//n/+f/5//v/+//8//3/+//8//3//f/9//7//v/+////
//////7/AAAAAAEAAgAAAAAAAAAAAAIAAgACAAIAAAAAAAAAAAACAAEAAQABAP//////
/////v/+//7//f/////////+//3//f/9//3/+//7//v/+//9//3//P/8//v/+//8//z/
/P/7//v/+//9//3//P/8//r/+v/6//n/+v/6//v//v/9//3//P/6//r/+v/6//r//f/8
//r/+v/6//r//P/8//z//P/6//r/+v/6//n/+f/6//r//P/+//7/////////AAAAAAQA
BQAHAAgABwAHAAcABwAHAAcACQAJAAoADAAOAA4ADgAMAAsACgAHAAUABAAEAAQABAAE
AAMAAQD///7//v8BAAIAAgACAAMAAgAAAPv/+v/5//f/9//2//T/8//y//P/8//0//T/
9f/1//X/9f/1//b/9v/2//b/9v/2//f//f/+//7/BAAMABgAKABAAFwAcQB5AHUAaQBY
AEwASgBKADoAHAD3/8X/hv9E/xb/+v71/gX/If84/03/Zv+A/5X/qv+6/8b/0//e/+b/
7P/v//D/8P/x//T/+P/7//v//P/9//7///8AAAEAAgABAAIAAwAEAAUABgAHAAkABwAH
AAcABwAJAAoACwALAAsACwAMAAwADAANAA0ADwAPAA8AEAAQABAAEAARABIAEgASABUA
FQAUABUAFQAWABkAGQAaABsAGwAdAB4AHwAgACAAIQAjACQAJgAnACgAKQArAC0ALQAv
ADIANAA0ADUANwA4ADoAPAA9AD8AQQBFAEYASABKAEoASwBLAEwATQBOAFAAUQBSAFIA
UgBSAFIAUgBRAFEAUQBPAE4ATQBKAEcARQBEAEIAQAA/AD0AOgA2ADQAMgAvACsAKAAl
ACMAIAAcABkAGAAVABIAEAAOAA0ACwAJAAsACgAIAAcABgAEAAMAAgABAAEAAgACAAIA
AgABAAAAAAAAAP/////9//3//f/8//z/+v/6//v//f/9//z/+//7//z//P/9//3//f/+
//7//v/+//7//v/+//7//v///wEAAQABAAEAAwADAAQABQADAAQABQAFAAcACAAIAAgA
CQAJAAkACAAIAAgACQAKAAoACgAKAAoACgAKAAoACgAKAAoACgAKAAgABwAHAAcACQAJ
AAkACQAGAAYABgAFAAcABwAHAAYABwAHAAcABwAFAAUABQAFAAcABwAGAAYAAwADAAQA
BAACAA==
         </WaveFormData>
      </LeadData>
      <LeadData>
         <LeadByteCountTotal>10000</LeadByteCountTotal>
         <LeadTimeOffset>0</LeadTimeOffset>
         <LeadSampleCountTotal>5000</LeadSampleCountTotal>
         <LeadAmplitudeUnitsPerBit>4.88</LeadAmplitudeUnitsPerBit>
         <LeadAmplitudeUnits>��V</LeadAmplitudeUnits>
         <LeadHighLimit>2147483647</LeadHighLimit>
         <LeadLowLimit>268435456</LeadLowLimit>
         <LeadID>V5</LeadID>
         <LeadOffsetFirstSample>0</LeadOffsetFirstSample>
         <FirstSampleBaseline>0</FirstSampleBaseline>
         <LeadSampleSize>2</LeadSampleSize>
         <LeadOff>FALSE</LeadOff>
         <BaselineSway>FALSE</BaselineSway>
         <ExcessiveACNoise>FALSE</ExcessiveACNoise>
         <MuscleNoise>FALSE</MuscleNoise>
         <LeadDataCRC32>3666311672</LeadDataCRC32>
         <WaveFormData>
9P/0//T/9P/y//L/8v/y//P/9P/1//b/9v/2//b/9v/2//b/9v/2//j/+P/4//j/+P/4
//j/+P/6//r/+v/6//r/+v/6//r/+v/6//r/+v/8//z//P/8//r/+v/6//r//P/8//z/
/P/7//r/+f/4//r/+v/6//r/+v/6//r/+v/6//r/+v/6//r/+v/6//r/+v/6//r/+v/4
//j/+P/4//j/+P/4//j/9v/2//b/9v/2//b/9v/2//b/9v/2//b/9v/2//b/9v/4//j/
+P/4//b/9f/1//X/9//3//f/9//5//n/+v/6//n/+f/6//z//v/+////AQABAAEAAQAB
AAEAAQABAAEAAwADAAUABgAIAAkACgAKAAoACgAJAAYAAgACAAMAAwADAAMAAwACAAMA
AgACAAMAAwADAAMAAwABAAAA/f/7//f/9f/0//P/9P/y//L/8v/y//L/8v/z//P/8//z
//T/8v/y//L/8v/0//T/9f/1//P/9//6//v/AAARAC0AUgB4AJsAwgDeAPYAFAFCAWkB
cQFbASkB1ABUANP/jP9x/2H/Zf91/37/hf+T/6D/sf+//8f/0P/b/+P/5f/p/+n/6f/t
/+7/7f/t/+7/8P/x//L/8//x//H/8v/y//T/9v/4//r/+f/3//b/9f/3//f/+f/5//n/
+f/6//r/+//7//z//P/+//7///8AAP7//v/+//7/AAAAAAAAAgADAAMAAwADAAYABgAH
AAcABQAGAAYACAAJAAkACgALAAwADQAOABEAEAARABEAEgAVABYAFwAZABgAGQAaABsA
HAAeAB8AIAAlACUAJgAoACcAJwApACkALAAtAC8AMAAxADMANAA1ADQANAA0ADQANgA2
ADUANQAzADIAMQAxAC8ALwAuAC0ALAArACsAKgAoACcAJAAiACAAHwAeABsAGQAXABMA
EAAOAAwACwAJAAcABQAEAAQAAwACAAEAAAD///3//f/8//r/+v/6//r/+//7//r/+f/3
//f/9//3//f/9//3//b/9v/1//X/9f/0//T/9P/0//T/9P/0//T/8//z//P/9P/z//T/
9P/z//T/9f/2//f/+v/6//r/+f/4//j/+v/7//n/+f/6//r/+//8//z//P//////AAAA
AP///v/9//3//f/9//3//f///wAAAAABAAAA////////AQABAAAAAAD+////////////
/////////v/+//7//f/+//3//f/9//v/+//8//z/+//7//r/+v/6//r/+//7//v/+//7
//r/+//7//r/+v/6//r/+//7//z//P/8//z//P/8//z//P/9//z/+v/6//r/+v/8//z/
+//7//n/+f/5//n/+//7//v//P/9////AAACAAMAAgABAAEABQAGAAcACAAJAAkACQAJ
AAkACQAJAAsADAAOAA8AEAAOAA4ADgANAAwACgAKAAsACwALAAsACwAKAAkACAAIAAoA
CwAMAA0ACwALAAoABwAFAAMAAQAAAP///v/8//z/+v/6//r/+v/9//3//f/9//7//v/+
//7//v/+//7///8BAAMAAQACAAUACAATACsATgByAJUAugDcAPAABgEsAVkBcwFvAU0B
EAGoAB8Atv+J/3P/a/93/4j/kf+d/6z/uf/H/9H/2v/h/+v/8//3//n/+//5//j/+f/5
//r//P/9//7/////////AAAAAP//AAABAAIAAwADAAQABQAFAAUABwAHAAcABwAIAAgA
CQAJAAoACgAKAAoACwAMAAwADAAMAAwADAAMAAwADgAPAA8ADwAPABIAEgATABMAEQAS
ABIAFAAXABcAGAAZABkAGQAZABsAHgAfAB8AIAAhACIAIwAlACQAJQAmACcAKgAsAC0A
LgAvAC8AMAAyADQANQA4ADkAOgA7AD0APgA9AD8AQABBAEIAQgBCAEIAQgBCAEEAQQA/
AD4APQA9AD0APQA8ADsAOAA3ADcANgAzADMAMQAwAC4ALQAsACkAKAAnACQAIgAgAB4A
HQAbABkAFwAWABYAEwASABEAEAARAA8ADwAOAA4ADgAOAA4ADQANAAwACwALAAsACwAL
AAsACwALAAoACgAJAAkACQAIAAgACAAIAAoACgAKAAoABwAHAAcACAAJAAoACgAJAAkA
CQAJAAkADAAMAAwACwAMAAwADgAPAA8ADwAQABAADwAQABAAEAARABEAEgASABQAFAAU
ABUAFQAVABUAFQAUABQAEwATABMAEwAUABUAFQAVABQAFAAUABUAFQAVABUAFQAVABUA
FAAUABQAEwAUABMAEwATABEAEQASABIAEQARABAAEAAQABAAEQARABEAEQARABAAEQAR
ABAAEAAQABAAEQARABAAEAAQABAAEAAQABAAEAARABEAEQARABEAEgAQABAAEAAQABIA
EgARABEAEQARABEAEQAQAA8ADgAOAAwADQANAA4ADgAOAA4ADwAPABAAEQASABMAEwAT
ABMAEQARABEAEwAUABYAFwAYABYAFgAWABUAFAASABIAEwATABMAEwATABIAEQAQABAA
DwAPAA8ADwAQABEAEQAPAAsACQAHAAYABQAEAAIAAgAAAAAAAAAAAAEAAQABAAEAAgAC
AAIAAgACAAIAAgADAAUABQAHAAgACQAMABMAJwBIAGwAkQC6AOQAAgEaAUYBeQGdAaMB
iwFWAfwAdwDw/6n/kf+B/4n/nv+p/7P/wP/N/9f/3f/k/+v/8f/3//v/+//7//3//P/9
////AAAAAAEAAgADAAMAAwAEAAQAAwAEAAUABgAIAAcABwAHAAkACQALAAsACwALAAwA
DAANAA0ADgAOAAwADAANAA4AEAAQABAAEAAQABAAEAASABMAEwATABMAFAAUABUAFQAV
ABYAFgAYABkAGQAaABsAGwAbABsAHQAeAB8AHwAgACMAJAAlACcAJgAnACgAKQAqACwA
LQAuAC8ALwAwADIAMwAzADUANQA4ADkAOwA8ADsAPQA+AD8AQgBCAEIAQgBDAEIAQAA/
AEEAQAA/AD8APQA9ADwAOwA8ADsAOwA6ADkAOQA3ADYANAAzADIALwAwAC8ALAAqACgA
JgAlACMAIQAfAB4AHgAdABwAGwAaABkAFwAXABYAFgAWABYAFgAVABUAFAATABMAEwAT
ABMAFQAVABUAFAASABEAEQARABIAEgASABIAEgASABIAEgARABEAEQASABMAFAAUABMA
EQARABEAEQAUABQAFAATABQAFAAWABcAFgAVABUAFAAVABYAFgAWABYAFQAVABQAFgAW
ABYAFwAVABUAFQAVABQAFAATABMAFQAVABYAFwAWABUAEwASABIAEwATABMAEwATABMA
EwASABIAEgARABAADwAPAA8ADwAPABAAEAAPAA8ADgAOAA4ADgAPAA8ADQANAA0ADAAN
AA0ADAAMAAsACgAKAAkACAAIAAgACAAGAAYABgAGAAMAAwADAAMAAwAFAAYABAAEAAQA
BAAEAAQAAwADAAMAAwADAAMAAwADAAMABAAEAAUABQAGAAgACAAIAAkADQAOAA8AEAAR
ABEAEQARABEAEQARABMAFAAWABcAGAAYABgAGAAXABYAFAAUABUAFQAVABUAFQASABEA
EAAQABMAEwATABMAFQAVABQAEQARAA8ADQAMAAkACAAGAAYABAAEAAQABAAHAAcABwAH
AAgACAAIAAgACAAIAAgACQADAPv/9f/y/+//7v/x//v/FAA0AFkAggCuAM4A6AAKATsB
ZwF5AWsBQgH2AH8A8P+P/2n/Vf9T/2b/df99/4r/mf+h/6f/rv+z/7n/v//F/8f/x//H
/8j/x//H/8j/yP/J/8r/y//J/8n/yv/K/8v/zP/N/87/zv/N/83/zf/N/83/z//P/8//
z//Q/9D/0f/R/9L/0v/S/9L/0//U/9b/1v/W/9b/1P/U/9T/1v/X/9f/1//X/9r/2v/b
/9v/2f/a/9r/3P/d/93/3v/f/9//3//f/+H/4v/j/+P/5P/l/+b/5//p/+r/6//s/+3/
7v/w//H/8v/z//P/9P/2//n/+f/7//v//v///wEAAgABAAMABAAFAAYABgAGAAYABgAG
AAUABQAFAAQAAwADAAMAAwACAAEAAAD//////v///////f/8//j/9//2//P/9P/z//D/
7v/s/+r/6f/n/+P/4f/g/+D/3//e/93/3P/b/9n/2f/Y/9j/2P/Y/9j/2f/Z/9j/1//V
/9X/1f/V/9f/1//X/9b/1v/V/9X/1f/U/9T/1P/U/9b/1v/W/9b/1//X/9f/2P/X/9j/
2P/X/9f/1//X/9f/2f/a/9v/2//a/9r/3P/d/9v/2//c/9z/3//g/+D/4P/f/9//4P/g
/97/3v/e/9//3v/d/9z/2//a/9r/2f/Z/9v/2//c/93/3P/b/9n/2P/Y/9n/2f/Z/9n/
2f/Z/9n/1v/W/9b/1f/V/9X/1v/X/9X/1f/W/9b/1f/V/9T/1P/U/9T/1f/V/9P/0//T
/9L/0//T/9L/0v/U/9T/1f/V/9T/1P/U/9T/0v/S/9L/0v/T/9P/0//T/9P/1f/V/9f/
1v/U/9T/1P/U/9T/1P/T/9P/0//T/9P/0//T/9P/0//U/9T/1f/V/9b/2v/a/9r/2//d
/97/3//g/+P/4//j/+P/4//j/+P/5f/m/+j/6f/q/+j/6P/o/+f/5P/i/+L/4//j/+P/
4//j/+L/4f/g/+D/4f/h/+H/4f/h/+H/4P/d/9n/1//V/9T/1f/U/9L/0v/Q/9D/0P/Q
/9P/0//T/9P/1P/U/9T/1P/S/9L/0v/T/9X/1//X/9j/2f/c/+P/9f8SADYAWwCEAKwA
zADmAAwBPwFjAWkBUQEcAcAAOwC8/3v/Yf9T/1v/bv95/4P/kP+b/6X/rf+y/7f/v//F
/8f/y//L/8n/yv/L/83/yv/M/83/zv/P/9H/0f/S/9L/0f/S/9P/1P/U/9P/0//T/9P/
0//V/9X/1//X/9j/2P/X/9f/2P/Y/9r/2v/b/9z/3P/c/9z/3P/a/9r/2v/c/9//3//f
/9//4P/g/+H/4f/f/+D/4P/i/+P/4//k/+X/5f/l/+X/5//o/+n/6f/q/+v/7P/t/+//
8P/x//L/8//y//T/9f/2//n/+f/6//z//////wEAAQACAAMABQAGAAUABwAIAAkADAAM
AAwADAAMAAwACwALAA0ADAALAAsABwAHAAYABQAGAAUABQAEAAMAAwABAAAA/P/7//r/
9//4//f/9P/y//D/7v/t/+v/6f/n/+b/5v/j/+L/4f/g/+H/3//f/97/3v/e/97/3v/d
/93/3P/b/9v/2//b/9v/2//b/9v/2v/a/9n/2f/Z/9r/2v/a/9r/2v/a/9r/2v/Z/9n/
2f/a/9n/2v/a/9n/2f/Z/9n/2f/c/9z/3P/b/9z/3P/e/9//3//f/+D/4P/j/+T/5P/k
/+P/4//k/+T/5v/m/+b/5//l/+X/5f/l/+b/5v/l/+X/5f/l/+b/5//l/+X/5P/k/+b/
5//n/+f/5f/l/+X/5f/k/+T/5P/j/+T/4//j/+P/4f/h/+L/4v/j/+P/4v/i/+L/4v/j
/+P/4f/h/+H/4P/g/+H/4f/i/+D/4P/h/+H/4v/i/+L/4v/i/+L/4v/i/+P/4//j/+P/
4//j/+P/4//j/+P/4P/i/+L/4v/i/+L/4v/h/+H/4f/h/+H/4f/j/+P/4//k/+T/5f/l
/+b/6v/q/+r/6//s/+z/7P/s/+//7//v/+//8f/x//H/8//y//T/9f/2//b/9v/2//X/
8v/w//D/8f/v/+//7//v//D/7//u/+7/7v/t/+z/6//s/+3/7f/r/+f/5f/j/+L/3//e
/9z/3P/d/97/3//g/9//3//f/9//4v/i/+L/4v/i/+L/4v/j/+P/5f/l/+b/5//q//P/
BQAkAEgAbwCWAL4A2gD0ABwBTQFpAWcBSwEOAaYAHQCu/33/Zf9Z/2P/cv95/4P/kP+f
/63/t/+6/8H/yf/P/9H/0//T/9X/1v/V/9X/2P/W/9f/2P/Z/9n/2f/a/9r/2//c/93/
3v/g/9//3//f/+H/4f/j/+P/4f/h/+L/4v/j/+P/5P/k/+T/5P/l/+b/5P/k/+T/5P/l
/+b/5//q/+n/6f/p/+n/6v/q/+v/6//t/+7/7v/w/+//7//w//H/8//z//P/9f/2//f/
9//4//n/+v/7//3/AAABAAIAAwACAAQABQAGAAsACwAMAA4ADQANAA8ADwASABMAFQAW
ABUAFwAYABkAGgAaABoAGgAeAB4AHQAdABsAGgAZABkAGQAZABgAFwAWABUAFQAUABEA
EQAPAA4ADQANAA0ACwAJAAcAAwAAAAAA/v/9//v/+f/3//b/9v/z//L/8f/w//D/7//w
//D/7v/u/+7/7v/t/+3/7P/r/+v/6//r/+v/6//r/+v/6v/o/+f/5//n/+b/5v/m/+b/
6P/o/+j/6P/p/+n/6f/q/+r/6v/p/+f/6f/p/+n/6f/o/+j/6P/n/+b/5v/o/+n/6v/r
/+3/7v/t/+7/7v/u/+//7//w//D/8P/w//D/8f/v/+//7//v/+7/7v/t/+3/7//v//D/
8f/v/+//7v/u//D/8f/x//H/8f/x//H/8f/u/+7/7v/t/+z/6//r/+v/7f/t/+7/7v/r
/+v/6v/q/+z/7P/t/+3/6//r/+v/6v/p/+n/6P/o/+r/6v/r/+v/6P/o/+j/6P/o/+j/
6P/o/+f/5//p/+j/6P/o/+j/6P/o/+j/5//n/+n/6f/p/+n/5//n/+f/6P/o/+n/6f/q
/+z/7P/s/+3/8f/y//P/9P/z//P/8//z//P/8//z//X/9v/4//n/+v/6//r/+v/5//b/
9P/0//X/9f/1//X/9f/y//H/8P/w//P/8//z//P/8f/x//D/7f/p/+f/5f/k/+P/4v/g
/+D/4P/g/+D/4P/j/+P/4//j/+L/4v/i/+L/5P/k/+T/5f/l/+X/5//q/+v/7P/3/w0A
MABWAH0AogDEANgA8gAaAUcBXQFRAS8B7AB8APP/kv9r/1n/U/9h/2z/cf99/4z/mf+n
/7P/vP/D/8v/0f/T/9P/1f/X/9j/2f/X/9r/2v/b/9z/3f/d/93/3v/e/+H/4v/j/+T/
4//h/+D/3//h/+H/4//j/+H/4f/i/+L/4//j/+T/5P/k/+T/5f/m/+T/5P/k/+T/5P/k
/+T/5v/p/+n/6f/p/+j/6P/p/+n/6f/q/+r/7P/r/+v/7P/t/+7/7//w//P/9P/1//X/
9v/1//b/9//5//j/+f/6//v//f8AAAIABAAFAAUABgAIAAkACQALAAsADAANAA8AEAAR
ABMAFAAVABYAFgAWABYAFgAWABUAFQAXABYAFQAVABEAEQAQAA8ADgANAA0ADAALAAsA
CQAIAAYABQAEAAEAAAD///z/+v/2//T/8//x//H/7//u/+7/7f/s/+v/6v/p/+f/5//m
/+b/5v/m/+b/5//n/+b/5f/l/+X/5f/l/+P/4//j/+L/5P/j/+P/4//k/+T/5P/k/+L/
4v/i/+L/4f/h/+H/4v/j/+T/5P/j/+P/4//j/+P/5v/m/+b/5f/m/+b/6P/p/+n/6f/q
/+r/6f/q/+r/6v/p/+n/6v/q/+z/7P/s/+3/7//v/+//7//w//D/7//v/+3/7f/u/+//
7//v/+7/7v/u/+//7//v/+3/7f/t/+3/7P/s/+z/6//s/+v/6//r/+v/6//s/+z/7f/t
/+z/7P/q/+r/6//r/+v/6//r/+r/6//r/+r/6v/q/+r/6//r/+r/6v/q/+r/6v/q/+r/
6v/p/+n/6f/p/+v/6v/q/+r/6v/q/+z/7P/r/+v/6//r/+v/6//p/+n/6f/q/+z/7f/t
/+7/7v/u/+7/7//x//L/8//0//X/9f/1//X/9f/1//X/9//6//z//f/+//3//P/7//n/
9//2//f/+f/5//n/+f/5//j/9//2//b/+f/5//n/+f/5//n/+P/1//H/7//t/+z/6//q
/+j/6P/o/+j/6P/o/+v/6//r/+v/6v/q/+r/6v/s/+z/7P/t/+3/7//t/+7/8f/4/wcA
IwBKAG4AlQC+AN4A9AAWAUgBcwGBAXEBQQHyAHQA6/+a/33/af9p/3v/iP+P/53/rP+3
/8H/yf/O/9X/3f/h/+P/5f/l/+X/5P/l/+f/5v/o/+n/6v/r/+v/6//s/+z/6//s/+3/
7v/w/+//7//v/+//7//x//H/8//z//T/9P/z//P/9P/0//T/9P/1//b/+P/4//j/+P/2
//b/9v/4//v/+//7//v//P/8//3//f/7//z//P/+//////8AAAEAAQABAAEAAwAGAAcA
BwAIAAcACAAJAAsADAANAA4ADwAQABIAEwAUABcAFwAYABoAHQAdAB8AHwAeAB8AIQAi
ACMAJQAmACcAJgAmACYAJgAmACYAJQAlACcAJgAlACUAIQAhACAAHwAeAB0AHQAcAB0A
HQAbABoAFgAVABQAEQASABEADgAMAAgABgAFAAMAAQD///7//v/9//z/+//6//v/+f/5
//j/+P/4//j/+P/1//X/9P/z//X/9f/1//X/9f/1//X/9P/y//H/8f/x//L/8v/y//L/
8P/w//D/8P/v/+//7//w//P/9P/0//P/8//z//P/8//0//T/9P/z//T/9P/2//f/9//3
//j/+P/5//r/+v/6//n/+f/6//r/+v/6//r/+//7//v/+//7//z//P/7//v/+//7//z/
/f/7//v/+v/6//r/+//7//v/+//7//v/+//6//r/+v/5//r/+f/5//n/9//3//j/+P/4
//n/+f/6//j/+P/5//n/9//3//f/9v/2//f/9//4//b/9v/3//f/+P/4//j/+P/4//j/
+P/4//f/9//3//f/+f/5//n/+f/5//n/9//2//j/+P/4//j/+P/4//f/9//1//X/9f/1
//f/9//3//j/9v/3//f/+P/6//r/+v/7//3//v///wAAAQABAAEAAQADAAMAAwAFAAQA
BgAHAAgACAAIAAgABwAGAAQABAAFAAMAAwADAAMAAgABAAAAAAD//////////wAAAQAB
AP///f/7//n/+P/1//T/8v/y//L/8v/y//L/8f/x//H/8f/0//T/9P/0//T/9P/0//X/
8//1//X/9v/1//r///8JACIARABpAI4AugDiAPwAHgFNAXsBjQGBAVgBEAGdABIAsf+L
/3f/cf+E/5P/nf+o/7f/w//N/9L/1//d/+H/5f/p/+n/6//s/+v/6//s/+r/6//s/+3/
7//v//D/8P/v//D/8f/y//T/8//z//P/8//z//X/9f/1//X/9v/2//f/9//4//j/9v/2
//f/+P/4//j/+P/4//r/+v/6//z/+//7//v/+//8//z//f/9//3//v/+/wAA/////wAA
AQADAAMAAwAFAAQABQAFAAYABwAIAAkACwAMAA0ADgAPABAAEgATABQAFQAVABYAGAAZ
ABkAGwAbAB4AHwAhACIAIQAjACQAJQAmACYAJgAmACgAKAAnACcAJwAmACUAJQAjACMA
IgAhACAAHwAfAB4AHQAdABsAGgAZABkAGQAXABYAFQASABAADgAMAAsACQAHAAUABAAE
AAIAAAD+//z//P/7//z//P/7//r/+f/4//f/9//2//X/9f/1//X/9f/1//X/9f/0//b/
9f/1//X/9P/0//T/9P/0//T/9P/0//P/8//z//T/9f/2//b/9f/3//f/9//3//j/+P/4
//f/+P/4//r/+//7//v//P/8//z//P/7//r/+//7//z//P/8//z//P/9//3//f/9//3/
/f/+//7////9//3//v///wEAAQAAAAAA/v///////////////////wAAAAAAAP//AAD/
////////////AAAAAP3//f/8//z//v/+///////9//3//f/8//3//f/8//z//v/+////
///8//z//P/8//7//v/+//7///////////////////////3//v/+//7//v/+//z//P/7
//v//f/9//3//f/9//3//f/+//7//////wAAAgACAAIAAwADAAQABQAGAAkACQAJAAkA
CQAJAAkACwAMAA4ADwAQAA4ADgAOAA0ACgAIAAgACQALAAsACwALAAgABwAGAAYABwAH
AAcABwAIAAkACQAHAAMAAQD///7//f/8//r/+v/6//r/+v/6//v/+//7//v//v/+//7/
/v/8//z//P/9/////////wAAAQAEAAkAGQA0AFoAfwCoANAA8AAKAS4BXwGFAY0BeQFI
AfAAbwDu/6n/jf99/4H/kv+d/6f/tv/D/8//1//c/+H/5//t//H/9f/1//X/9v/1//X/
9P/0//X/9v/3//n/+f/6//r/+f/6//v//P/+//3//f/9//3//f///////////wAAAAAB
AAEAAgACAAAAAAABAAIABAAEAAQABAAEAAQABAAGAAUABQAFAAUACAAIAAkACQAJAAoA
CgAMAA0ADQAOAA8ADQANAA0ADwAQABEAEQASABUAFgAXABkAGAAZABoAGwAeACAAIQAi
ACMAIwAkACYAJQAlACcAJwAqACsALQAuAC8AMQAyADMANAA0ADQANAA2ADYANQA1ADUA
NAAzADMAMQAxADAALwAwAC8ALwAuAC0ALQArACoAKAAnACYAIwAiACEAHgAcABwAGgAZ
ABcAFQATABIAEgAPAA4ADQAMAA0ACwALAAoACAAIAAgACAAJAAkACAAHAAUABQAFAAUA
BQAFAAUABAAEAAMAAwADAAIAAgACAAIAAgACAAIAAgD///////8AAAEAAgACAAEAAwAD
AAMAAwAEAAQABAADAAQABAAGAAcABQAFAAYABgAJAAoACgAKAAkACQAKAAoACgAKAAoA
CwANAA0ADQANAAwADAALAAsACwALAAwADQANAA0ADAAMAAwADQANAA0ADQANAA0ADQAM
AAwADAALAAwACwALAAsACQAJAAoACgAJAAkACAAIAAgACAAJAAkABwAHAAcABgAGAAcA
BwAIAAcABgAGAAUABAAEAAQABAAGAAYABgAGAAUABQAFAAUABQAFAAUABQAHAAUABgAG
AAYABgAGAAYABgAFAAUABQAFAAUABQAFAAUABQAGAAYABwAHAAgACAAIAAgACQALAAwA
DQAOABEAEQARABEAEQARABEAEwAUABYAFwAYABYAFgAWABUAFAASABIAEwARABEAEQAR
ABAADwAOAA4ADwAPAA8ADwAPAA8ADgALAAkABwAFAAQAAQAAAP7//v/+//7//v/+/wEA
AQABAAEAAgACAAIAAgAEAAQABAAFAAMA//8BAAYABwAKABMAJQBCAGYAiwCyANgA9gAQ
ATYBZwGJAY8BdQE+Ad4AWQDi/6f/jf9//4f/mP+h/6f/tv/D/8//2f/e/+X/7f/1//n/
+f/5//v/+v/7//3//v/+////AAABAAEAAQACAAIAAwAEAAUABgAGAAUABQAFAAUABQAH
AAcACQAJAAoACgAJAAkACgAKAAwADAANAA4ADgAOAA4ADgAOAA4ADgAQABEAEQARABEA
EgASABMAEwATABQAFAAWABcAFwAYABkAFwAXABcAGQAcAB0AHQAeAB0AHgAfACEAIgAj
ACQAJQAmACgAKQAqAC0ALQAuADAAMwAzADUANQA0ADUANwA4ADcAOQA6ADsAPgA+AD4A
PgBAAEAAPwA/AD8APgA9AD0AOwA7ADoAOQA4ADcANwA2ADUANQAzADIAMAAvAC4AKwAs
ACsAKAAmACIAIAAfAB0AHQAbABoAGgAXABYAFQAUABEADwAPAA4AEAAQABAAEAAPAA8A
DgANAAsACwALAAsADQANAA0ADAAKAAkACQAJAAoACgAKAAoACAAIAAgACAAIAAkACgAM
AAwADAALAAkACQAJAAkACQAMAAwADAALAAwADAAOAA8ADwAPABAAEAARABIAEgASABMA
EwAUABQAEgASABIAEwATABMAEwATABMAFAAUABUAFQAVABYAFwAXABcAFgAWABQAFQAV
ABUAFQAVABUAFQAWABYAFgAVABYAFQAVABUAFAATABMAEgAUABUAFQAWABQAFAAVABUA
FwAXABcAFgAXABcAFgAWABQAFAAVABUAFgAWABYAFgAWABYAFgAWABUAFQAVABUAFwAW
ABYAFgAWABYAGAAYABcAFwAXABcAFwAXABkAGQAZABoAHAAdAB0AHgAeAB4AHgAfACEA
IgAjACQAJQAlACUAJQAlACUAJQAnACoALAAtAC4ALgAuAC4ALQAqACgAKAApACkAKQAp
ACkAJgAlACQAJAAmACcAKAApACcAJwAmACMAIwAhAB8AHgAbABoAGAAYABoAGgAaABoA
HQAdAB0AHQAeAB4AHgAeACAAIAAgACEAIwAlACUAJgApAC4APQBbAIAApgDNAPQADgEk
AUQBbgGTAZ0BhwFXAQABfAD9/7z/pf+V/5f/qf+0/7v/yf/Y/+X/8//7/wQACwAVABkA
HQAfAB8AHwAeAB8AIQAkACQAJQAmACcAJwAnACgAKAApACoAKwAsAC0ALQAuAC8ALwAv
ADEAMQAzADMANAA0ADUANQA2ADYANAA0ADUANgA4ADgAOAA4ADoAOgA6ADwAPQA9AD0A
PQA+AD4APwA/AEEAQgBCAEQARQBFAEYARwBHAEcARwBJAEwATQBNAE4AUQBSAFMAVQBW
AFcAWABZAFoAXABdAF4AXwBfAGAAYgBlAGUAZwBnAGgAaQBrAGwAbQBvAHAAcQBwAHAA
cABwAHIAcgBxAHEAcQBwAG8AbwBvAG8AbgBtAGwAawBrAGoAaQBpAGcAZgBkAGMAYgBf
AF4AXQBaAFgAVgBUAFMAUQBPAE0ATABMAE0ATABLAEoASwBJAEkASABIAEgASABIAEkA
SQBIAEcARwBHAEcARwBFAEUARQBEAEEAPwA+AD0AOwA6ADkAOAA3ADYANQA0ADIAMQAw
ADAALwAuACwAKQAiAB0AGAATAAwABgAAAPn/8//u/+v/5//j/9//3P/Y/9X/1P/S/9D/
z//N/8z/yv/J/8j/x//H/8b/xf/E/8P/wP/A/7//v/+9/73/vv+//77/vf+7/7r/uv+7
/7v/u/+5/7n/uf+5/7j/uP+4/7f/uP+3/7f/t/+1/7X/tv+2/7f/t/+2/7b/tP+0/7X/
tf+z/w==
         </WaveFormData>
      </LeadData>
      <LeadData>
         <LeadByteCountTotal>10000</LeadByteCountTotal>
         <LeadTimeOffset>0</LeadTimeOffset>
         <LeadSampleCountTotal>5000</LeadSampleCountTotal>
         <LeadAmplitudeUnitsPerBit>4.88</LeadAmplitudeUnitsPerBit>
         <LeadAmplitudeUnits>��V</LeadAmplitudeUnits>
         <LeadHighLimit>2147483647</LeadHighLimit>
         <LeadLowLimit>268435456</LeadLowLimit>
         <LeadID>V6</LeadID>
         <LeadOffsetFirstSample>0</LeadOffsetFirstSample>
         <FirstSampleBaseline>0</FirstSampleBaseline>
         <LeadSampleSize>2</LeadSampleSize>
         <LeadOff>FALSE</LeadOff>
         <BaselineSway>FALSE</BaselineSway>
         <ExcessiveACNoise>FALSE</ExcessiveACNoise>
         <MuscleNoise>FALSE</MuscleNoise>
         <LeadDataCRC32>1928425234</LeadDataCRC32>
         <WaveFormData>
+P/4//j/+P/2//b/9v/2//f/+P/5//r//P/8//z//P/6//r/+v/6//z//P/8//z/+v/6
//r/+v/7//z//f/+//z//P/8//z//P/8//z//P/9//7///8AAP///v/9//z//v/+//7/
/v/8//z//P/8//z//P/8//z//v/+//7//v/8//z//P/8//7//v/+//7//v/+//7//v/8
//z//P/8//z//P/8//z//v/+//7//v/8//z//P/8//7//v/+//7//P/8//z//P/+//7/
/v/+//3//P/7//r/+v/6//r/+v/8//z//P/8//r/+//8//7///8AAAIABAADAAQABAAF
AAUABQAFAAUABwAHAAgACQAMAA4ADgAOAA8ADwAOAA0ACgAKAAoACgALAAsACwAJAAsA
CwALAAsACQAKAAoACgAKAAgABQADAAEA/v/7//n/+P/5//n/+v/4//j/+P/5//n/+f/5
//r/+v/6//r/+v/6//r/+v/6//j/+f/4//X/9/8CABcANQBWAHcAmwC6ANcA/AAxAV8B
eQF5AV0BHQGtADsABAD0/+L/2f/b/9j/1f/X/9r/4f/p/+z/7v/0//j/9//3//X/8//1
//f/9v/0//T/9//3//f/9//2//X/9f/0//b/9//5//r/+f/4//f/9v/3//j/+v/7//n/
+f/5//r//P/9//3//f/7//v//P/8//z//P/8//z////////////9//7//v///wEAAQAB
AAEA////////AAABAAEAAQACAAQABQAFAAYABAAEAAUABQAIAAoACgAKAAkACgAJAAkA
DAANAA4ADwARABMAFQAXABcAFgAWABYAGQAZABoAGwAbABwAHQAeAB8AHwAfAB8AHwAf
AB8AHwAdAB0AHQAdABoAGQAYABcAGAAYABgAFwAUABMAEwASABEAEAAQAA8ADQALAAkA
BwAFAAUABAADAAIAAQAAAP//AQAAAP///v/8//v/+//7//n/+f/6//r/+v/6//n/+P/4
//j/+P/4//f/9//3//f/+f/5//j/+P/2//b/9//3//b/9v/2//b/9P/0//T/9P/0//X/
9f/1//f/9//3//f/+P/4//f/9//3//j/+P/5//f/9//3//f/+P/4//f/9//6//r/+v/6
//n/+f/5//n/+f/5//n/+f/7//z//P/8//r/+v/6//r/+//7//z//f/7//v//P/8//3/
/f/9//3/+//7//v/+v/6//r/+v/6//r/+v/6//v/+f/4//f/9//3//j/+P/4//n/+P/4
//j/+P/4//f/9//4//j/9//3//X/9f/1//X/9f/1//b/9v/3//j/+P/4//j/+P/6//r/
+v/6//n/+P/3//b/+P/4//j/+P/4//j/+f/6//r/+v/6//v//v///wAAAAABAAEAAQAB
AAEAAQABAAIAAwAEAAYABgAEAAUABQAEAAUABAAEAAQABAAFAAUABQADAAMAAwADAAQA
BQAHAAgABwAGAAMA//////7//P/6//n/9//3//b/9P/0//T/9P/3//f/9//3//j/+P/4
//j/+P/4//j/+P/4//j/9//2//P/8//4/wkAJQBCAGMAhwCqAMMA4AANAUEBZQFzAWkB
QQHvAHcAHAD8/+z/2f/b/97/2f/Z/97/4f/l/+j/6v/u//L/9f/3//f/9//z//P/9P/0
//L/9f/1//X/9f/1//X/9v/2//X/9f/2//b/+P/4//j/+P/2//b/9//3//n/+f/5//r/
+P/5//n/+f/7//v//P/8//z//P/8//z//f/9//3//f/9//7//v///wEAAQABAAEAAQAB
AAEAAgADAAMAAwAEAAQABQAFAAYACAAIAAkACQAIAAoACgAKAAgACgAKAAsADgAPABAA
EQAQABEAEgATABYAFgAXABgAGQAZABoAGwAdAB4AHwAgAB8AHwAfAB8AHwAfAB8AHwAf
AB8AHwAfAB4AHQAcABsAGgAaABoAGQAWABUAFQAUABMAEgASABEAEgARABAADwALAAsA
CgAJAAgABwAGAAUABQAEAAMAAgACAAEAAQABAAEAAQACAAIAAAAAAP///v8AAAAAAAAA
AP///////////f/9//z//P/+//7///////7//v/+//7//v/+//7//v/+////////////
////////AgACAAEAAQABAAIAAgADAAMAAwADAAMABAAEAAMAAwACAAIAAgACAAMAAwAD
AAMAAwADAAMAAwABAAIAAgACAAIAAgACAAIAAgABAAEAAQABAAEAAgACAAMAAwADAAMA
AwADAAMAAgACAAIAAgACAAAAAAAAAAEAAQAAAP///////wAAAAAAAAEAAAAAAAAAAAAA
AP////8AAAAA/////////////////f/9//7//v//////AAAAAAAAAAD+//7//v/+//7/
/v/+//7//v/+//7//v/8//z//P/8//z//P/9//7//v/+//7///8CAAMABAAEAAUABQAF
AAUABAADAAIAAgAFAAYACAAIAAgACQAJAAgABwAGAAYABgAGAAcABwAHAAUABQAFAAUA
BQAFAAYABgAGAAYABAABAP///v/8//r/+f/3//f/9v/0//T/9P/0//X/9f/1//X/9v/2
//b/9v/2//b/9v/2//b/+P/3//T/8//x//T/AQAZADYAVQB5AJ4AuQDUAP8AMwFdAXUB
cwFXARMBpQA6AAwA+v/l/9//5P/j/+H/5P/l/+f/6P/o/+r/7v/v//H/7//t/+3/6//s
/+z/7v/u/+3/7P/r/+v/6//s/+z/7f/t/+7/7v/w//D/8P/w//D/8P/x//H/8f/x//H/
8v/w//H/8f/x//H/8f/y//L/8v/y//L/8v/z//P/8//z//P/9P/0//X/9f/1//X/9f/1
//X/9f/2//f/9//3//j/+P/5//n/+v/6//r/+//7//z//v/+//7//P/+//7///8AAAEA
AgADAAIAAwAEAAUABgAGAAcACAALAAsADAANAAsADAANAA4AEQARABEAEQAPAA8ADwAP
ABEAEQARABEAEAAPAA4ADQAMAAwADAALAAsACwAMAAwACgAIAAcABQAGAAUABAADAP//
///+//3//P/7//r/+f/7//r/+f/4//j/9//3//f/9f/1//b/9v/2//b/9f/0//T/9P/0
//T/9f/1//X/9f/1//X/9P/0//L/8v/z//P/8v/y//L/8v/y//L/8v/y//T/9f/1//X/
8//z//P/8//2//b/9f/1//X/9v/2//f/9v/1//T/8//2//b/9f/1//T/9P/0//T/9//3
//f/9//1//X/9f/1//P/9P/0//T/9v/2//b/9v/2//X/9f/1//X/9f/2//b/9f/1//X/
9f/1//X/9f/0//T/9P/0//T/9P/0//T/9f/1//T/8//z//X/9v/2//b/9f/0//T/9P/0
//T/8//z//T/9P/z//P/8//z//P/8//z//P/9P/0//P/8//0//T/9P/0//T/8v/y//L/
8v/y//L/8v/y//T/9P/0//T/9P/0//T/9P/0//T/9f/2//j/+P/4//n//P/9//7//v//
//////////3//f/9//7///8AAAIAAgACAAMAAwACAAEAAAAAAAAAAAABAAEAAQD/////
//////////8AAAAAAgACAAAA/f/7//r/+P/2//P/8f/x//D/7v/u/+7/7v/v/+//7//v
/+7/7v/u/+7/8P/w//D/8P/w//D/8f/u/+3/6//s//P/BQAgAD0AYQCGAKMAvADfABEB
QQFfAWcBVQEhAcEATgAKAPb/4//X/9r/3f/Z/9r/3f/f/+L/4v/k/+b/6f/r/+v/6//r
/+v/6v/o/+r/6f/p/+n/6f/n/+f/6P/o/+n/6f/q/+r/6v/q/+r/6v/q/+r/6//r/+v/
6//r/+z/7v/v/+//7//t/+3/7v/u//D/8P/w//D/7//v/+//7//v//D/8P/x//P/8//z
//P/8//z//P/9P/1//X/9f/2//T/9f/1//b/9v/2//f/9//4//r/+v/6//r//P/8//3/
/v///wAAAQACAAMABAAFAAYABgAHAAgACQAJAAoACwAJAAoACwAMAA8ADwAPAA8ADwAP
AA8ADwAPAA8ADwAPABAADwAOAA0ADAAMAAwACwAKAAkACQAIAAcABgAGAAUABAADAAIA
AQD//////v/9//r/+f/4//f/9//2//X/9P/0//P/8//z//P/8//0//T/9P/0//P/8v/y
//L/8v/y//P/8//z//P/8f/x//D/8P/w//D/8f/x//L/8v/y//L/8v/y//L/8v/w//H/
8f/x//H/8f/x//H/9P/0//P/8//z//T/9P/1//P/8//z//P/9v/2//X/9f/0//T/9P/0
//X/9f/1//X/9f/1//X/9f/1//b/9v/2//j/+P/4//j/9v/1//X/9f/1//X/9v/2//f/
9//3//f/9f/1//X/9P/2//b/9v/2//b/9v/2//f/9//2//X/9f/1//b/9v/2//X/9P/0
//T/9v/2//X/9f/2//b/9f/1//X/9f/1//X/8//z//T/9P/x//H/8v/y//L/8v/z//X/
9P/0//T/9P/0//L/8v/y//L/8v/y//L/8v/0//T/9P/0//T/9P/1//b/9v/2//b/9//4
//n/+v/6//3//f/9//3//f/9//3//v///wAAAgACAAAAAQABAAAA///+//7//v/+////
/////////////////f/9//7//v/+//7//P/5//f/9v/0//L/8//x//H/8P/w//D/8P/w
//H/8f/x//H/8v/y//L/8v/y//L/8v/y//L/8v/z//L/7//t//L//f8TAC4ATQBvAJAA
qwDEAO0AIQFNAWMBXwFBAf0AiwAmAPz/7v/d/9n/4P/d/9v/3v/h/+P/5v/o/+r/7P/v
/+//7//t/+3/7f/u/+7/7v/v/+//7//v/+//7//w//D/7//v//D/8P/w//D/8P/w//D/
8P/x//H/8//z//P/9P/y//P/8//z//P/8//0//T/9P/0//T/9P/1//X/9f/1//X/9v/2
//f/9//3//f/9//5//n/+f/6//v/+//7//z/+v/7//v//P/+//7///////7/AAAAAAAA
AAACAAIAAwACAAMABAAFAAYABwAIAAkACgAKAAsADAANAA0ADgAPAA8AEAARABIAEwAT
ABMAEwATABMAEwATABMAEwATABMAFAATABIAEQASABIAEgARAA4ADQANAAwACwAKAAoA
CQAKAAkACAAHAAMAAwACAAEAAAD///7//f/9//z/+//6//r/+f/5//n/+f/5//r/+v/4
//j/9//2//j/+P/4//j/9//3//f/9//3//f/9v/2//T/9P/1//X/9v/2//b/9v/2//b/
9v/2//T/9f/1//X/9f/1//X/9f/2//b/9f/1//X/9v/2//f/9f/1//X/9f/4//j/9//3
//j/+P/4//j/+f/5//n/+f/5//n/+f/5//n/+v/6//r/+P/4//j/+P/6//n/+f/5//n/
+f/6//r/+f/5//n/+f/5//n/+f/4//r/+v/6//r/+P/4//j/+f/5//j/9//3//X/9v/2
//b/9//2//b/9v/4//j/9//3//b/9v/1//X/9//3//f/9//1//X/9v/2//X/9f/2//b/
+P/4//f/9//3//f/9P/2//b/9v/2//b/9v/2//b/9v/2//b/9v/2//b/9v/2//j/+P/5
//r/+v/6//r/+//6//v//P/8////////////AQABAAEAAgACAAIAAwACAAQABQAFAAQA
AQAAAAAAAAD+/////////////////////v/9//3//P/9//7//f/7//j/9v/z//D/7//t
/+3/7P/u/+7/7v/u/+3/7f/t/+3/8P/w//D/8P/w//D/8P/w//D/7v/t/+7/6//r//D/
/f8TADIAUQBzAJQArwDKAPUAKQFPAV8BWQE1AeEAaQAOAPL/5P/T/9H/1P/R/9H/1v/b
/+H/5P/k/+b/6v/r/+3/7f/r/+n/6//q/+r/7P/r/+v/6//r/+3/7f/u/+7/7f/t/+7/
7v/w//D/8P/w//H/8v/0//X/9P/z//L/8v/0//X/9f/1//P/8//0//T/9P/0//T/9P/3
//f/9//3//f/+P/4//n/9//3//f/9//4//n/+v/8//v/+//7//z//P/9//3//v/+//7/
/////wAAAgACAAIAAgAEAAQABQAGAAcACAAJAAoACwAMAA0ADgAOAA8AEAARABEAEgAT
ABMAFAAVABYAFwAXABcAFwAYABkAGgAbABoAGQAYABcAFgAVABQAEwASABIAEgARAA4A
DQANAAwADAAMAA0ADQALAAkABwAFAAUABQAEAAMAAgABAAAA///9//z/+//6//v/+//8
//3/+f/5//r/+v/6//r/+f/4//j/+P/4//j/9//3//f/9//1//X/9P/0//T/9P/1//X/
9v/2//b/9v/2//b/9v/2//T/9f/1//X/9//3//f/9//2//b/9f/1//P/9P/0//X/9v/3
//j/+f/6//r/+f/5//r/+v/6//r/+//7//v/+//5//n/+f/5//f/+P/4//j/+f/6//v/
/P/8//v/+//7//n/+f/6//r/+//7//v/+//5//n/+f/4//b/9v/2//b/+P/4//j/+f/3
//b/9f/1//f/+P/4//j/9//2//b/9v/0//T/8//z//b/9v/1//X/9f/1//X/9f/1//X/
9v/2//P/9f/2//b/9v/2//b/9v/0//T/9P/0//X/9v/3//j/+P/4//j/+P/3//b/9v/2
//r/+v/6//v//v///wAAAAD//////////////////wAAAQACAAQABAAGAAcABwAGAAMA
AgACAAIAAgADAAMAAwABAAEAAQABAAMAAwAEAAQABAAEAAIA///7//r/+P/2//P/8f/x
//D/8P/w//D/8P/y//P/9P/1//T/9P/0//T/9P/0//T/9P/2//T/8//0//H/7//0/wUA
IwBCAGMAhwCoAL8A4AAPAUEBYwFvAWMBNwHXAFsADAD0/+T/1f/V/9b/0f/R/9T/2f/f
/+T/5v/q/+z/7f/t/+3/7//v/+//7v/u//D/7//v/+//7//v/+//8P/w//P/8//0//T/
8v/y//L/8v/0//T/9f/1//P/8//z//T/9P/1//X/9f/1//X/9v/2//b/9v/2//b/9f/1
//X/9f/3//j/+P/5//f/9//3//f/+f/5//n/+v/5//n/+f/6//z//f/9//7/AAAAAAEA
AQAAAAIAAgACAAIABAAEAAUACAAJAAoACwAKAAsADAANABAAEAARABIAEQARABIAEwAV
ABYAFwAYABkAGQAZABkAGQAZABkAGQAZABkAGQAZABYAFQAUABMAFAAUABQAEwASABEA
EQAQAA8ADgAOAA0ADAALAAoACQAFAAUABAADAAQAAwACAAEAAQAAAP///v/8//v/+//7
//v/+//8//z/+v/6//n/+P/4//j/+P/4//f/9//3//f/9//3//b/9v/4//j/+f/5//b/
9v/2//b/9v/2//b/9v/2//f/9//3//f/9//3//f/+P/4//f/9//5//r/+v/7//n/+f/5
//n/+v/6//n/+f/8//z//P/8//3//f/9//3/+//7//v/+//9//7//v/+//z//P/8//z/
/P/7//v/+//7//v//P/8//v/+//7//v/+//7//v/+v/6//r/+v/6//z//P/8//3//f/8
//v/+//7//z//P/8//3//P/8//z//P/8//v/+//8//z/+//7//v/+//7//v/+//7//z/
/P/7//v//P/8//z/+v/6//r/+v/6//r/+v/6//r/+v/6//r/+v/6//r/+v/6//r/+v/7
//z//P/8//z//f8AAAEAAgACAAEAAQABAAEAAwADAAMABAAFAAYACAAIAAYABwAHAAYA
BwAGAAYABgAIAAkACQAJAAUABQAFAAUABwAHAAgACAAGAAYABAABAP///v/8//r/+f/3
//f/9v/4//j/+P/4//n/+f/5//n/+P/4//j/+P/4//j/+P/4//r/+v/3//T/9f/1//7/
EwAxAFIAdQCXALYAzwD2ACkBWwF3AXsBYwEpAcEASwAQAAAA7P/h/+X/5P/f/+P/6P/p
/+v/7P/u//D/9P/3//f/9//1//P/8//y//L/8v/z//P/8//z//P/8//0//T/9f/1//b/
9v/2//b/9v/2//b/9v/3//f/9//3//f/+P/2//f/9//3//n/+f/6//r/+v/6//r/+v/5
//n/+f/5//v//P/8//3//f/9//3//f/9//3//f/+/////////wAA/v//////AAACAAIA
AwADAAIABAAEAAQABgAIAAgACQAKAAsADAANAAwADQAOAA8AEAAQABEAEgARABEAEgAT
ABUAFgAXABgAFwAXABcAFwAXABcAFwAXABcAFwAXABcAFgAVABQAEwASABIAEgARABAA
DwAPAA4ADQAMAAwACwAKAAkACAAHAAUABQAEAAMAAgABAAAA//8BAAAA///+//z/+//7
//v/+f/5//r/+v/6//r/+f/4//j/+P/4//j/9//3//f/9//3//f/9v/2//b/9v/3//f/
9P/0//T/9P/2//b/9v/2//b/9//3//f/9//3//f/9//6//r/+f/5//f/+P/4//n/+f/5
//n/+f/8//z/+//7//r/+v/6//r/+//7//v/+//7//v/+//7//v//P/8//z//P/8//z/
/P/8//v/+//7//v/+//8//z/+//7//v/+//5//n/+f/4//j/+P/4//j/+P/4//j/+f/7
//r/+f/5//f/+P/4//j/9//2//b/9v/4//j/9//3//b/9v/1//X/9//3//f/9//1//X/
9v/2//f/9//4//j/+P/4//f/9//3//f/9//2//j/+P/4//j/9v/2//b/9v/2//b/9v/2
//b/9v/2//b/9v/2//f/+P/6//r/+v/7//r/+//8//z////////////9//3//f/+////
AAACAAIABAAFAAUABAABAAAAAAAAAAAAAQABAAEA///////////9//3//v/+////AAD/
//3/+//6//j/9v/z//H/8f/w//L/8v/y//L/8f/x//H/8f/0//T/9P/0//T/9P/0//T/
9P/0//P/8v/v/+//8P/3/wkAJABBAGEAhgCnAMAA4QATAUMBYQFpAVkBJwHHAFQADgD6
/+f/2f/e/+H/2//e/+X/5//o/+r/6v/s/+//7//v/+3/7//v/+z/7v/u/+3/7f/t/+3/
7//v//D/8P/u/+3/7f/s/+3/7v/v//D/8P/w//H/8f/x//H/8f/y//L/8//z//P/8//z
//T/9P/y//L/8v/y//X/9f/1//X/8//0//T/9f/1//X/9f/1//X/9f/1//b/9//3//f/
+P/4//n/+f/6//r/+v/7//v/+v/8//z//P/+/wAAAAABAAAAAQACAAMABAAFAAYABwAG
AAYABwAIAAsACwAMAA0ADwAQABEAEgARABEAEQARABMAEwATABMAEQARABEAEQASABEA
EAAPAA4ADgAOAA0ADAALAAsACgALAAoACgAJAAYABQAEAAMAAgADAAMAAwAAAP///v/9
//v/+v/5//j/+v/5//n/+f/1//X/9v/2//b/9v/1//T/9P/0//T/9P/z//P/8//z//X/
9f/0//T/8v/y//P/8//0//T/9P/0//T/9P/0//T/9P/1//X/9f/1//X/9f/1//b/9v/1
//X/9f/2//b/9//3//f/9//3//b/9v/1//X/+P/4//j/+P/3//f/9//3//f/9//3//f/
+f/6//r/+v/4//j/+P/4//r/+f/5//n/+f/5//r/+v/5//n/+f/5//f/9//3//b/+P/4
//j/+P/4//j/+P/5//n/+P/3//f/9//4//j/+P/5//j/+P/4//j/+P/3//f/+P/4//f/
9//1//X/9f/1//X/9f/2//b/9f/1//b/9v/2//b/9f/1//X/9v/2//b/9v/2//b/9v/2
//b/9v/2//b/9v/2//b/9v/2//j/+P/5//r/+v/6//r/+//8//3//v/+/wEAAQABAAEA
AQABAAEAAgADAAQABgAGAAYABwAHAAYAAwACAAIAAgAEAAUABQAFAAEAAQABAAEAAQAB
AAIAAgAEAAQAAgD///3//P/6//j/9//1//X/9P/y//L/8v/y//P/8//z//P/9v/2//b/
9v/2//b/9v/2//b/9v/1//T/8f/v//L//f8RAC4ATQBvAJIArQDGAO0AHwFLAWEBZQFL
AQcBmQAuAAIA9P/h/9n/4P/f/93/4v/l/+n/6v/s/+7/8P/x//P/8//z//H/8f/w//D/
8P/v/+//7//v//H/8f/y//L/8//z//T/9P/0//T/9P/0//T/9P/1//X/9f/1//X/9v/2
//f/9//3//f/9//4//j/+P/4//j/+P/3//f/9//3//n/+v/6//v/+//7//v/+//5//n/
+f/6//3//f/9//7//P/9//3//v/+//7//////wAAAgACAAIAAAACAAIAAwAGAAcACAAJ
AAgACQAKAAsACgAKAAsADAAPAA8AEAARABEAEgATABQAFQAVABUAFQAVABUAFQAVABUA
FQAVABUAFAATABIAEQAQABAAEAAPABAADwAPAA4ADQAMAAwACwAKAAkACAAHAAUABQAE
AAMAAAD///7//f////7//f/8//z/+//7//v/+f/5//r/+v/6//r/+f/4//j/+P/4//j/
+f/5//n/+f/3//f/9v/2//T/9P/1//X/9v/2//b/9v/0//T/9P/0//X/9//4//n/9//3
//f/9//4//j/9//3//n/+v/6//v/+v/5//j/9//6//r/+f/5//r/+v/6//r/+//7//v/
+//9//3//f/9//z//P/7//r//P/8//z//P/8//v/+//7//v/+//8//z/+//7//v/+//7
//v/+//6//z//P/8//z/+//6//n/+f/5//j/9//3//n/+v/6//r/+f/4//j/+P/6//r/
+f/5//j/+P/3//f/9//3//f/9//5//n/+v/6//n/+f/6//r/+v/6//n/+f/5//n/+v/6
//r/+v/6//j/+P/4//j/+P/4//j/+P/6//r/+v/6//j/+P/5//r/+v/6//r/+//+////
AAAAAAEAAQABAAEAAwADAAMABAADAAQABgAGAAYABwAHAAYABQAEAAQABAACAAMAAwAD
AAMAAwADAAMAAwADAAQABAAEAAQAAgD///3//P/6//j/9//1//X/9P/2//b/9v/2//f/
9//3//f/+P/4//j/+P/4//j/+P/4//b/9P/1//T/8//z//j/AwAbADgAVQB3AJgAswDO
APcAKwFXAWsBaQFJAf8AiQAiAP7/8v/h/9v/4P/d/9v/3v/j/+f/6v/q/+7/8P/1//f/
9f/z//P/9f/0//T/9P/z//P/8//z//P/8//0//T/8//z//T/9P/2//b/9v/2//b/9v/3
//f/+f/5//n/+v/4//n/+f/5//n/+f/6//r/+v/6//r/+v/9//3//f/9//3//v/+////
/f/9//3//f////////8AAP///////wAAAAABAAEAAgAEAAQABQAFAAUABgAFAAQABgAI
AAgACQAKAAsADAANAA4ADwAQABEAEgASABMAFAATABMAFAAVABUAFgAXABgAGwAbABsA
GwAbABsAGwAbAB0AHQAdAB0AGgAZABgAFwAYABgAGAAXABYAFQAVABQAEQAQABAADwAQ
AA8ADgANAAkACQAIAAcABgAFAAQAAwADAAIAAQAAAAAA/////////////wAAAAD+//7/
/f/8//z//P/8//z/+//7//v/+//7//v/+v/6//r/+v/7//v/+v/6//r/+v/8//z//P/8
//v/+//6//n/+f/5//n/+f/8//z/+//7//v//P/8//3//v///wAAAQACAAIAAQABAAAA
AAAAAAAAAQABAAEAAQABAAEAAQABAAEAAgACAAIABAAEAAQABAAEAAMAAwADAAEAAQAC
AAIAAQABAAEAAQADAAMAAwACAAIAAgACAAIAAAAAAAAAAQADAAIAAQABAP//AAAAAAAA
AgACAAMABAACAAIAAQABAAIAAgABAAEAAwADAAMAAwABAAEAAgACAAEAAQACAAIABAAE
AAQABAAEAAQABAAEAAQABAAEAAQABAAEAAYABgAGAAYACAAIAAkACgAKAAoACgALAA4A
DwAQABAADwAPAA8ADwAPAA8ADwAQABMAFAAWABYAFAAVABUAFAAVABQAFAAUABIAEwAT
ABMAEQARABEAEQATABMAFAAUABIAEgAQAA0ADQAMAAoACAAFAAMAAwACAAMABAAFAAYA
BwAHAAcABwAIAAgACAAIAAgACAAIAAgACgAKAAkACAAFAAcAEgAnAEcAZgCJAK8AygDl
AAoBPwFtAYcBhwFtASkBtQBDABAAAgDu/+X/6//q/+f/6//w//P/+f/6//7/AgAGAAkA
CQAJAAcABQAFAAYABgAGAAcABwAHAAcACQAJAAoACgALAAsADAAMAAwADAAMAAwADgAO
AA8ADwAPAA8ADwAQAA4ADwAPAA8ADwAPABAAEAASABIAEgASABUAFQAVABUAFQAWABYA
FwAXABcAFwAXABkAGQAZABoAGwAbABsAHAAcAB0AHQAeACAAIAAhACEAIgAkACQAJAAm
ACgAKAApACgAKQAqACsALAAtAC4ALwAwADAAMQAyADMAMwA0ADUANwA4ADkAOgA7ADsA
OwA7ADsAOwA7ADsAPQA9AD0APQA6ADkAOAA3ADYANgA2ADUANAAzADMAMgAxADAAMAAv
AC4ALQAsACsAKQApACgAJwAmACUAJAAjACUAJAAjACIAJAAjACMAIwAfAB8AIAAgACIA
IgAhACAAIAAgACAAIAAfAB8AHwAfAB0AHQAcABwAHQAeACAAIQAgACAAIAAgACAAIAAg
ACAAIAAhACEAIQAhACEAIQAhACQAJAAjACMAJQAmACYAJwAnACcAJwAnACgAKAAnACcA
KAAoACgAKAApACkAKQApACsAKwArACsAKQAqACoAKgAqACoAKgAqACwAKwArACsAKwAr
ACwALAArACsAKwArACsAKwArACoAKgAqACoAKgAqACoAKgArAC0ALAArACsAKwAsACwA
LAApAA==
         </WaveFormData>
      </LeadData>
   </Waveform>
</RestingECG>
