# Supplementary material for: Detection of Left Atrial Enlargement Using a Convolutional Neural Network-Enabled Electrocardiogram
Source: Front Cardiovasc Med. 2020 Dec 17;7:609976. doi: 10.3389/fcvm.2020.609976 (PMC7773668; doi:10.3389/fcvm.2020.609976)
Supplement: Supplementary file 5 [file Data_Sheet_5.ZIP › normal4/1802036002_4571_0000002C.XML]

<?xml version="1.0" encoding="Windows-1252"?>
<!DOCTYPE RestingECG SYSTEM "restecg.dtd">
<RestingECG>
   <PatientDemographics>
      <PatientID>1802036002</PatientID>
      <PatientAge>66</PatientAge>
      <AgeUnits>Years</AgeUnits>
      <Gender>Male</Gender>
      <PatientLastName>yanxianwen</PatientLastName>
   </PatientDemographics>
   <TestDemographics>
      <DataType>Resting</DataType>
      <Site>1</Site>
      <AcquisitionDevice>MAC55</AcquisitionDevice>
      <Status>Unconfirmed</Status>
      <Priority>Normal</Priority>
      <AcquisitionTime>10:26:53</AcquisitionTime>
      <AcquisitionDate>12-21-2016</AcquisitionDate>
      <CartNumber>1</CartNumber>
      <AcquisitionSoftwareVersion>009C</AcquisitionSoftwareVersion>
      <XMLSourceVersion>MAC5000 v1.0</XMLSourceVersion>
   </TestDemographics>
   <RestingECGMeasurements>
      <VentricularRate>62</VentricularRate>
      <AtrialRate>62</AtrialRate>
      <PRInterval>182</PRInterval>
      <QRSDuration>84</QRSDuration>
      <QTInterval>416</QTInterval>
      <QTCorrected>422</QTCorrected>
      <PAxis>70</PAxis>
      <RAxis>-12</RAxis>
      <TAxis>40</TAxis>
      <QRSCount>10</QRSCount>
      <QOnset>222</QOnset>
      <QOffset>264</QOffset>
      <POnset>131</POnset>
      <POffset>192</POffset>
      <TOffset>430</TOffset>
      <ECGSampleBase>500</ECGSampleBase>
      <ECGSampleExponent>0</ECGSampleExponent>
   </RestingECGMeasurements>
   <Diagnosis>
      <Modality>Resting</Modality>
         <StatementCount>2</StatementCount>
         <LabelText>12SL ��ϳ���</LabelText>
      <DiagnosisStatement>
         <StmtFlag>ENDSLINE</StmtFlag>
         <StmtText>�������</StmtText>
      </DiagnosisStatement>
      <DiagnosisStatement>
         <StmtFlag>ENDSLINE</StmtFlag>
         <StmtText>���� ECG</StmtText>
      </DiagnosisStatement>
   </Diagnosis>
   <Waveform>
      <WaveformType>Rhythm</WaveformType>
      <WaveformStartTime>0</WaveformStartTime>
      <NumberofLeads>8</NumberofLeads>
      <SampleType>CONTINUOUS_SAMPLES</SampleType>
      <SampleBase>500</SampleBase>
      <SampleExponent>0</SampleExponent>
      <HighPassFilter>16</HighPassFilter>
      <LowPassFilter>150</LowPassFilter>
      <ACFilter>NONE</ACFilter>
      <LeadData>
         <LeadByteCountTotal>10000</LeadByteCountTotal>
         <LeadTimeOffset>0</LeadTimeOffset>
         <LeadSampleCountTotal>5000</LeadSampleCountTotal>
         <LeadAmplitudeUnitsPerBit>4.88</LeadAmplitudeUnitsPerBit>
         <LeadAmplitudeUnits>��V</LeadAmplitudeUnits>
         <LeadHighLimit>2147483647</LeadHighLimit>
         <LeadLowLimit>268435456</LeadLowLimit>
         <LeadID>I</LeadID>
         <LeadOffsetFirstSample>0</LeadOffsetFirstSample>
         <FirstSampleBaseline>0</FirstSampleBaseline>
         <LeadSampleSize>2</LeadSampleSize>
         <LeadOff>FALSE</LeadOff>
         <BaselineSway>FALSE</BaselineSway>
         <ExcessiveACNoise>FALSE</ExcessiveACNoise>
         <MuscleNoise>FALSE</MuscleNoise>
         <LeadDataCRC32>1502781408</LeadDataCRC32>
         <WaveFormData>
8v/y//L/8v/0//T/9P/0//T/9P/0//T/9v/2//b/9v/4//j/+P/4//j/+P/4//j/9v/2
//b/9v/3//j/+f/6//j/+P/4//j/+v/8//7/AAD+//7//v/+////AAABAAIAAwAEAAUA
BgAGAAYABgAGAAgACgAMAA4ADgAOAA4ADgARABIAEwAUABUAFgAXABgAGwAcAB0AHgAf
ACAAIQAiACAAIAAgACAAIQAiACMAJAAmACYAJgAmACUAJAAjACIAIgAiACIAIgAfAB4A
HQAcABoAGAAWABQAEwASABEAEAAOAAwACgAIAAcABgAFAAQAAgAAAP7//P/7//r/+f/4
//r/+v/6//r/+P/4//j/+P/4//j/+P/4//f/9v/1//T/9v/2//b/9v/4//j/+P/4//f/
9v/1//T/9f/2//f/+P/3//b/9f/0//b/9v/2//b/9v/2//b/9v/2//b/9v/2//j/+P/4
//j/9v/2//b/9v/4//j/+P/4//b/9v/2//b/9P/0//T/9P/1//b/9//4//f/9v/1//T/
9v/2//b/9v/2//b/9v/2//T/9P/0//T/9v/2//b/9v/1//T/8//y//T/9P/0//T/9P/0
//T/9P/0//T/9P/0//T/9P/0//T/8v/y//L/8v/w//D/8P/w//L/8v/y//L/8P/w//D/
8P/x//L/8//0//L/8v/y//L/8P/w//D/8P/x//L/8//0//L/8v/y//L/9P/0//T/9P/z
//L/8f/w//D/8P/w//D/8f/y//P/9P/y//L/8v/y//T/9P/0//T/8//y//H/8P/y//L/
8v/y//L/8v/y//L/8P/w//D/8P/x//L/8//0//L/8v/y//L/8f/w/+//7v/x//L/8//0
//L/8//z//L/9P/0//X/9f/x//H/8f/y//L/8v/z//b/+f/5//r/+v/4//j/+P/4//r/
+v/5//f/+f/6//r/+//7//v//f/9//z//P/7//n/9//0//P/8v/1//T/9P/1//P/8v/x
//D/8f/x//H/8f/w/+//7v/s/+3/7v/u/+//8P/w//D/8P/u/+//7//t/+v/6//t/+3/
7f/t/+3/7f/t/+3/6//s/+z/6f/q/+r/5v/m/+n/6f/s//X/AQAMABsAKQA0AEEATwBb
AGcAfACQAJIAiAB3AF0AQwAyAB0ADAAEAP//+f/5//v/+//7//3/9//y//b/+v/2//b/
9v/2//X/8v/x//D/8P/x//P/9P/1//P/8//y//L/8//z//X/9v/2//T/9P/1//P/8//z
//L/8v/0//b/9v/2//b/9v/2//b/9v/2//j/9v/2//f/9//2//b/9v/2//n/+f/5//v/
+//7//v/+v/6//z//f/9//7//v/+//7/AAAAAAAAAAADAAQABgAGAAQABQAFAAYACQAJ
AAoACgAJAAkACwAPABEAEQARABMAFQAXABgAGwAcABwAHAAbABsAHAAdAB0AHwAhACIA
JQAnACUAJAAkACgAKQApACkAJwAnACcAJwAoACkAKQAnACcAJwAlACQAIgAhACAAHgAg
AB4AHAAaABYAFQATABIAEQAOAAwACwAJAAcABgAGAAIA/////////v/9//3//f/7//v/
+//7//v/+f/5//n/9//3//f/9//4//j/+P/5//n/+v/6//r/9//3//f/9v/2//b/9v/2
//b/+P/4//f/9f/1//X/9P/1//f/+P/5//f/9//3//f/9f/1//X/9f/z//P/9f/y//P/
9P/1//b/+P/5//n/+f/3//b/9v/2//P/8//0//T/9v/2//b/9v/0//T/9P/0//T/9P/0
//T/9P/0//T/9P/z//P/8//z//X/9f/3//X/8v/y//L/8v/0//T/9P/1//P/8//z//H/
8v/z//T/9P/y//P/9f/1//L/8v/x//H/8v/z//T/9//1//T/8v/y//L/8v/z//P/8//0
//T/9P/y//H/8f/x//H/8f/x//H/8//y//L/8v/0//T/9v/2//X/9f/0//H/8P/w//D/
8P/x//P/9P/1//X/9f/1//X/8//x//H/8v/z//X/9f/z//H/8f/w//D/8f/z//T/9P/2
//b/9f/s/+3/7v/v//D/8f/y//P/9P/y//L/8v/y//T/9P/0//T/9P/0//T/9P/0//T/
9P/0//b/9//3//b/9f/0//T/8//0//X/9v/4//f/9v/2//j/+P/3//f/9v/4//r//P/+
//3//P/6//f/+v/8//3////+//3//v/9//7//v/9//v//P/6//r/+v/5//b/9P/z//P/
9P/1//b/9P/z//L/8f/z//P/8//y//T/9P/z//P/8v/y//L/8v/0//X/9f/z/+//7//x
//H/8//z//P/8//1//X/8//w//D/7f/o/+j/6v/s/+//9//6//v/AwAUAB8ALQA+AEcA
UwBlAHMAfACCAHwAaABXAEsANQAgABEABAD6//X/8//z//X/+f/5//v//f/6//b/9v/0
//X/9v/3//f/9v/1//T/9P/0//X/9f/1//f/9//2//b/9f/1//f/+P/2//T/9P/1//b/
9//4//j/9P/2//j/+P/5//r/+//8//v/+v/5//r/+v/6//v/+//8//z//P/8//z/+//6
//v//f/9//3//P/8//7///////7//v/+//7/AgACAAIAAgAAAAAAAQAAAAIABQAHAAoA
CQAJAAoACgAJAAkACwAPABEAEQARABMAFAAVABUAFwAZABoAGwAbABwAHAAcABsAHQAf
ACAAIwAjACEAIAAgACIAIwAjACMAJQAlACUAJQAkACUAJQAjACMAIwAhACAAHgAdABwA
GgAYABYAFAASABEAEQAQABAADQAKAAgABwAFAAMAAgACAAIA/////////P/7//v/+//7
//v/+//7//f/9f/1//X/9f/1//X/9f/2//b/9v/3//b/9v/1//T/9P/1//b/9v/0//T/
9P/0//L/9P/0//P/9P/1//b/9v/1//X/9P/z//X/9f/1//X/9v/3//j/+f/4//f/+P/0
//X/9v/3//j/9//3//b/9f/3//b/9v/2//X/9f/2//b/9P/0//T/9P/2//b/9v/2//T/
9P/0//T/9v/2//b/9v/z//P/8//z//T/9f/4//f/9P/0//T/9P/y//L/8v/z//X/9f/1
//P/8//z//P/8v/w//H/8//z//P/9P/0//X/9P/z//L/8//1//T/8v/y//D/8P/x//H/
8//0//T/9P/2//X/9f/1//T/8//y//H/8v/y//P/9P/y//L/9P/0//L/8//z//H/8f/y
//P/9P/z//P/8v/x//P/8//z//P/8f/v/+//8P/z//X/9f/z//X/9f/0//T/8v/z//P/
8v/0//T/8//0//T/9P/0//T/8v/y//L/8v/0//T/9P/0//L/8v/y//L/8//z//L/8v/1
//f/+P/3//T/8//z//L/9P/1//j/+f/3//j/+P/4//n/+v/7//z/+v/5//f/+f/4//j/
+f/5//r//f/+//7//f/7//j/9v/3//j/+f/6//b/9f/1//T/8//y//H/7//w//H/8v/z
//L/8f/v/+7/7//v//D/8v/y//L/8v/y//X/9f/z//H/8P/x//D/7//t/+3/7f/t//H/
8//w/+z/6//q/+z/7P/o/+f/7//0//n/BQASAB0AJwA0AEEASwBZAGcAdgCAAHwAagBX
AEkANQAeABEABgD8//n/9//3//n/+//5//X/+f/2//D/9v/8//n/+P/3//X/9v/1//T/
9P/0//X/9f/1//P/8//y//L/9P/1//j/+v/5//b/9f/1//f/9//3//b/9P/2//j/+P/2
//b/9v/2//b/9v/2//j/+v/6//v/+//6//r/+v/6//v/+//7//3/+//7//v/+v/8//7/
//////7//v/+//7/AgACAAIAAgADAAQABgAGAAQABQAFAAYACQAJAAoACgAKAAkACgAN
AA4ADwAQABMAFAAVABUAFwAYABgAGAAXABsAHAAdAB0AGwAdAB4AIQAkACMAIwAkACQA
JQAlACUAJAAjACIAIQAlACcAKAAnACYAJQAiACAAHgAdABwAGgAcABoAGAAWABIAEQAP
AA4ADwAMAAoACQAHAAUABAAEAAAA/f/9//3//v/9//3//f/5//n/+f/5//n/9//3//f/
9//3//f/9//2//b/9v/3//f/+P/4//j/9//3//f/9v/4//j/+P/4//b/+P/4//f/9//3
//f/9v/2//f/9//3//X/9f/1//X/9f/1//X/9f/3//f/+f/2//j/+P/4//j/9v/3//f/
9//3//b/9v/2//b/9//5//r/+f/4//f/9v/2//b/9v/2//j/+P/4//j/9v/2//b/9v/3
//f/9//3//X/9f/3//X/9v/2//b/9v/2//b/9v/3//b/9f/0//H/9P/1//b/9v/z//P/
9P/z//P/9P/0//X/8//z//P/9f/0//L/7//u//L/9P/3//n/+P/4//f/9v/2//X/9f/1
//X/9f/1//X/9P/y//H/8P/x//L/9f/2//T/9f/1//P/8v/y//L/8v/0//X/9f/1//T/
8//y//H/8v/x//L/9P/1//f/9//1//P/8//y//L/8//1//b/9v/y//L/8f/0//T/9P/0
//T/8v/y//L/8v/y//L/8v/y//P/9P/1//b/9P/0//T/9P/0//T/9P/0//b/9v/3//f/
9P/0//T/9f/2//X/9v/3//b/9v/2//f/+v/7//v//P/8//z//P/8//r/+v/6//n/+f/7
//z//P/9//3//f////3//P/8//v/+v/6//n/+v/4//j/9v/1//X/9P/0//T/8v/x//H/
8f/z//P/8//z//D/8P/w/+//7//w//D/8P/y//L/8//z//H/7//v//H/8//z//P/8//x
//H/7//v/+7/8P/v/+r/5v/o/+j/5//r//D/8//7/wgAEwAhADIAPQBHAFEAWQBqAIIA
jgCAAHEAYwBNADQAIQASAAQA/f/5//n//f/7//f/+f/7//j/8v/2//j/9v/2//b/9f/2
//X/9P/0//T/9f/1//X/8//z//L/8v/x//H/8//0//X/9P/1//f/9f/1//X/9P/y//T/
9v/2//j/+P/4//j/9f/0//P/9P/3//j/+v/7//j/+P/4//j/+f/5//n/+//8//3//v/+
//3//v/+//3/AAAAAAAAAAABAAAA///+/wEAAgAEAAQABgAHAAcACAAHAAcACAAIAAoA
CwAOABMAEgARABAAEQASABMAEwAVABkAGgAbABsAGwAcAB0AHQAfACEAIgAlACYAIwAh
ACAAJAAlACUAJQAnACcAJwAnACcAJwAmACMAJAAlACQAJAAiACEAIAAeAB4AHAAaABgA
FgAVABMAEgAPAAwACgAJAAgABwAHAAgABAABAAEAAQAAAP////////v/+//7//v/+f/3
//f/9//4//n/+v/7//n/+P/3//f/9//4//j/+P/5//n/+f/4//j/+P/4//j/+P/6//r/
+f/3//f/9//2//b/9//3//f/+f/5//n/+f/4//f/9v/1//f/9//5//b/9f/0//P/8v/z
//X/9v/3//X/9P/0//T/9P/1//f/+P/2//b/9v/2//b/9v/2//b/9v/2//b/9v/4//j/
+P/4//X/9f/1//X/9//3//n/9//1//T/8//y//T/9P/0//X/9f/1//X/8//z//P/8//y
//L/8//1//X/8v/y//H/8f/z//P/8//1//f/9v/0//T/8v/y//P/8//z//T/9P/0//L/
8f/x//H/8v/z//T/9f/1//T/9P/0//P/8v/z//L/8//1//b/9f/y//L/8v/y//L/8//z
//P/8//z//P/8//z//H/8f/y//b/+f/6//n/9f/z//D/7v/x//P/9P/0//b/+P/3//b/
9f/0//P/8v/0//T/9P/0//L/8v/y//L/9P/0//T/9P/2//b/9v/2//P/8v/x//D/9P/2
//j/+v/4//f/9f/0//b/9//3//X/9f/1//b/9v/2//f/+v/7//3//v/+//7/+//6//n/
+P/5//n/+P/7//z//P/9//3//P/9//z/+v/9//3//P/8//j/+P/4//j/9P/z//P/8v/y
//L/8v/x//H/8f/x//H/8v/z//P/9P/x/+//7v/u//D/8P/w//D/8//z//H/7//u/+//
7v/t/+//7//v/+//7f/t/+z/6P/n/+b/6P/q/+r/6f/r//D/8//9/xAAHQApADgASQBV
AF0AbwB+AIYAiACCAGsAUwBDADAAHQAOAAIA9//3//v//f/7//v/+f/3//b/9v/y//L/
8//0//X/9f/0//P/8v/y//L/8//z//P/9P/1//X/9v/z//H/8f/w//T/9P/2//n/+P/3
//b/9P/y//T/9v/2//b/9v/2//b/9v/2//b/+P/6//r/+//7//r/+v/6//r/+f/5//n/
+//9//3//f/8//r//P/9//3//P/8//z//P///wAAAQACAAEAAgAEAAQABAAFAAUABgAJ
AAkACgAKAA0ADQAPABMAEgARABAAEQASABMAEwAVABkAGgAbABsAGwAcAB0AHQAeACEA
IwAnACgAJQAjACIAJgAnACcAJwAoACkAKgArACkAKQAoACUAJwAnACUAJAAiACEAIAAe
AB4AHAAaABgAGAAXABUAFAASAA4ACwAJAAcABQAEAAQAAgD////////+//3//f/9//3/
/f/9//3/+f/3//f/9//5//n/+f/5//n/+P/3//f/9//4//j/+P/5//n/+f/4//f/9v/1
//T/9f/4//n/+f/4//f/9v/0//b/9//3//f/9f/1//X/9f/3//f/9//3//n/+f/7//j/
9v/2//b/9v/2//f/9//3//f/9v/2//b/9P/z//P/8v/1//b/9//4//b/9v/2//b/9P/0
//T/9P/1//b/9//4//X/9f/1//X/8//z//X/8//z//T/9f/2//T/9P/0//X/9f/1//X/
8//x//H/8f/w//L/8//1//X/9v/2//X/9f/z//P/8//1//X/9P/y//L/8P/w//H/8f/z
//T/9P/0//b/9f/1//X/8//z//P/8//z//L/8v/y//D/8P/y//L/9P/1//X/8//y//L/
8v/y//D/8f/x//H/8v/z//T/9f/0//H/8P/w//L/9f/2//X/9f/1//T/9P/z//P/8v/w
//D/8P/1//b/9P/0//T/9P/0//T/9P/0//T/9P/0//T/8v/y//L/8v/0//T/9P/0//P/
8v/x//D/8//1//b/+P/2//f/9//1//X/9f/2//b/9f/1//f/9//4//r/+//8//z//P/8
//z//P/7//n/+//6//r/+//7//3///////7//P/7//n/+P/4//j/+P/4//b/9f/1//T/
9P/0//T/8//z//P/8//z//P/8//y//L/9P/z//P/9P/0//T/9P/0//X/9f/z//H/8f/z
//P/8//x//H/8f/x/+//7f/w//T/8f/s/+7/7P/o/+v/8//4//v/BQAQABcAIwAwAD0A
TQBfAGkAcgCAAIgAfABpAFUAPQAqABsADAACAP3/+//3//n/+//5//n/+//8//z//P/+
//3//P/7//n/+v/5//j/+P/4//n/+f/5//f/9//2//b/+P/5//z//v/9//r/+f/5//v/
+//7//r/9v/4//r/+v/6//r/+v/6//v//P/9/wAA/f/8//z/+//9//7///8AAAEAAQAB
AAMAAQABAAEAAAACAAQABQAFAAQABAAEAAQACAAIAAgACAAHAAgACgAKAAgACQAJAAoA
DAANAA8AEAATABMAFQAZABcAFwAXABkAGgAbABsAHQAeAB4AHgAdACIAJAAmACcAJgAn
ACcAKQAtACsAKgAqACoAKwArACsAKQApACkAKQAtAC8AMAAvAC0ALQArACoAKAAnACYA
JAAkACIAIAAeABoAGQAXABYAGAAWABUAFQASAA8ADQAMAAoABwAHAAcABgAFAAUABQAB
AAEAAQABAAEA////////AQABAAEAAQABAAAA////////AAAAAAAA/////////v8AAAAA
AAAAAP//AAD///3//////////v8AAAEAAQABAP7//f/8//v//v///wAAAQAAAP//AAD8
//7//v/+//7///8BAAIAAwACAAAA///+//3//f/+//7/AAAAAAAAAAD+//7//v/+//7/
/v/+//7//v/+//7//v////////////7//f/+//v/+//8//3//v/+//7//v//////////
//3//f/9//3//P/8//3///////z//P/7//v//f/9//3////9//z/+v/6//z//P/9//3/
/f/+//7//v/8//v/+//7//3//f/9//3/+//6//r/+v/7//z///8AAAAAAQABAP///P/8
//z//P/8//3//f/9//v/+//7//v//P/7//z//v/+/////v/7//3//f/8//z//v//////
/v/8//r/+f/8//z//P/8//z//v/+//7//v/+//7//v/+/wAAAAAAAAAA//////7//P/9
//7/AAABAP3//f/9//7//P/8//3/AAADAAMABAAEAAIAAgACAAIAAwAEAAQAAwAEAAQA
AwADAAUABQAHAAcABgAGAAUAAwACAAAAAAAAAAIAAAD//////P/8//z//P/7//v/+//7
//v/+//7//r/+P/4//f/9//6//r/+v/6//j/+f/5//f/9//3//n/+f/7//v/+//7//X/
8f/1//z//P/3//b/9P/y//L/8//1//j///8JABQAIQAtADgAQwBPAFkAZwB4AIQAhgB+
AG8AWwBHADQAHwAQAAoABQD/////BQADAP3//f////z//v8CAAAAAAAAAAAA///8//v/
+v/6//v//f/+/////v/9//v/+v/5//n/+//8//z/+v/6//v//P/9//7//v/+/wAAAgAC
AAEAAAD///7//v/+//7/AAD+//7//////wAAAAAAAAAAAwADAAMABQAEAAMAAgAAAAAA
AgADAAMABgAGAAYABgAGAAYABgAGAAkACgAMAAwACQAJAAgACAAKAAsADQAOAA8ADwAR
ABUAEwATABMAFQAYABkAGQAbABsAHAAdAB0AHwAgACEAIQAhACMAJAAnACgAJQAjACIA
JgApACsALQAsACsAKgApACkAKQAoACUAJgAnACYAJgAiACEAIAAeACAAHgAcABoAGAAX
ABUAFAARAA4ADAALAAsACQAIAAgABgADAAMAAwACAAEAAQABAP3//f/9//3/+//5//n/
+f/7//v/+//7//v/+v/5//n/+//8//z//P/5//n/+f/4//j/+P/4//j/+P/6//r/+f/4
//f/9v/0//f/+f/6//v/+v/5//j/9//1//X/9f/1//f/9//5//b/9v/2//b/9v/4//n/
+f/5//n/+P/4//j/9//3//j/+P/3//b/9f/0//b/9v/2//b/9//4//n/+v/4//j/+P/4
//b/9f/0//P/9f/1//f/9f/0//T/9P/0//T/9P/0//X/9f/1//X/8//x//H/8f/w//H/
8//2//f/9P/0//P/8//1//X/9f/3//b/9P/x//D/8f/y//T/9f/z//T/9P/0//L/8f/x
//H/8//z//P/8//z//L/8v/y/+//7v/v/+7/8P/z//X/9f/z//L/8f/w//H/8//0//X/
9P/z//L/8f/z//H/8f/y//P/9f/1//P/8v/x/+//7v/x//P/9P/0/+7/8P/z//D/8v/y
//L/8v/y//L/8v/y//D/8P/w//D/8f/y//P/9P/z//L/8f/w//L/8v/y//L/9P/0//T/
9f/z//L/8v/y//P/8//x//H/8f/y//L/8v/z//b/9//3//n/+v/7//z/+f/4//f/9v/2
//X/+P/6//r/+//7//v//P/7//n/+P/5//f/9v/0//L/8v/y//D/7//v/+7/7v/w//D/
7//v/+3/7f/t/+3/7v/u/+//8P/u/+3/7f/s/+7/7v/u/+//7v/r/+j/5//r/+v/6//r
/+3/7f/t/+v/6//q/+T/4//k/+L/5P/q/+n/5//u//X/+f8CABMAIQAwAD0ASQBVAGMA
dAB+AIIAegBpAFcAQwAqABUACgAAAPX/8f/x//H/9f/7//n/8//0//T/8P/y//T/9P/0
//P/8P/v/+7/7v/u/+//7//v//H/8f/w//D/7//v//H/8v/0//L/8v/z//P/8//z//L/
7//w//H/8P/y//L/8v/y//D/8P/w//L/8//0//b/9//0//T/9P/0//P/8//z//X/9//3
//f/9v/4//r/+//7//7//v/+//7//v/+//7//v/9//7/AAAAAAIAAwADAAQAAwADAAQA
BAAHAAcACQANAA0ADQANAA8ADgAPAA8AEQATABQAFQAVABcAGAAZABkAGwAdAB4AIQAl
ACMAIgAiACMAIwAiACEAIwAjACMAIwAkACUAJQAjACMAIwAhACAAHgAdABwAGgAYABYA
FAASABEAEQAQABAADQAKAAgABwAHAAUABAAEAAEA/f/8//v/+v/5//n/+f/4//n/+v/7
//f/9f/1//X/9f/1//X/9f/1//T/8//z//P/9P/0//T/8//z//P/8v/y//L/8v/y//L/
9P/0//P/8//z//P/8v/w//H/8f/x//T/9f/2//f/9v/1//T/8//1//X/9//0//T/9P/0
//T/8v/z//P/8//z//L/8v/y//P/8//0//T/9P/0//T/9P/y//L/8v/y//L/8v/y//L/
8v/y//L/8v/x//H/8f/x//P/8//1//P/8P/w//D/8P/y//L/8v/z//P/8//z//H/8P/v
/+7/7P/t/+//8v/z//D/8P/v/+//7//v/+//8f/z//L/8P/w/+7/7v/v/+//7v/u/+3/
7P/v/+//8P/x//D/7//u/+3/7//u/+7/7v/u/+7/8P/w//D/8f/x/+//7P/s/+z/7P/u
/+//7//v/+3/7f/t/+3/7f/r/+v/7P/v//H/8f/v/+3/7f/s/+z/6v/r/+v/6v/s//L/
9f/w/+//7v/t/+z/7P/s/+z/7P/u/+7/7v/u/+7/7v/u/+7/7v/u/+7/7v/s/+z/7P/s
/+3/7v/v//D/7//u/+3/7P/v/+//7v/u//D/8f/x/+//7v/t/+3/7P/t/+//8//1//P/
9P/0//T/9P/0//T/9P/0//P/8f/z//L/8v/z//P/9P/3//j/+P/2//X/8//y//D/8P/w
//D/7P/r/+v/6v/s/+z/7P/r/+v/6//r/+v/6//r/+r/6v/o/+f/5//o/+r/6v/q/+r/
6f/p/+f/5f/n/+n/6f/p/+f/5//n/+f/5//n/+r/6v/l/+T/5P/g/97/4f/h/+D/6f/3
/wYAFQAdACYAMQBBAE8AYQB0AIAAiACCAHEAWQBDAC4AGQAMAAIA+f/1//X/9f/x//H/
8f/t/+z/8P/y//D/8P/w//D/7//u/+3/7P/s/+z/7f/t/+3/7f/t/+z/7P/r/+v/7f/u
/+z/6v/q/+v/7f/t/+3/7P/t//D/8//0//L/8P/u/+z/7f/u/+//8v/w//D/8f/x//D/
8P/w//D/8v/z//T/9//1//X/9f/0//L/9P/1//X/9//4//n/+v/5//j/9//2//j/+v/9
//7//P/9//3//v//////AAAAAAEAAQADAAcACQAJAAkACwAMAA0ADQAPABEAEgATABMA
FwAYABkAGQAbAB0AHgAhACAAHQAbABoAHQAfACAAIQAhACEAIQAhACAAIQAhAB8AIAAh
ACAAIAAcABsAGgAYABkAGAAXABYAEgARAA8ADgANAAoACAAHAAMAAQAAAAAA/v/7//v/
+//8//v/+//7//n/+f/5//n/9v/z//L/8f/x//H/8f/x//D/8P/w//H/8v/0//X/9v/0
//P/8v/w/+7/7v/u/+7/8P/y//L/8f/z//P/8//y//L/8//z//P/8f/x//H/8f/x//H/
8f/x//H/8f/z//D/8P/w//D/8P/y//P/8//z//H/8P/w//D/7//v//D/8P/y//L/8v/y
//D/8P/w//D/8v/y//L/8v/w//D/8P/w/+//7//v/+//7//v//H/7//u/+7/7v/u//D/
8P/w//H/7//v/+//7f/v/+//7//u/+7/7//x//H/7v/u/+3/7f/v/+//7//x/+//7v/s
/+z/7P/s/+3/7f/t/+7/7v/u/+z/6//r/+v/7v/v//D/8f/v/+7/7v/u/+7/7v/w//D/
7v/v/+//7f/s/+z/7P/s/+7/7//v/+//7//v/+//7//v/+3/7f/u/+3/7//v/+3/7f/t
/+z/7P/t/+//8P/w/+7/7v/x//D/7v/u/+7/7v/u/+7/7v/u/+z/7P/s/+z/7v/u/+7/
7v/u/+7/7v/u/+7/7v/u/+7/8P/w//D/8P/v/+7/7f/s/+3/7v/w//H/8P/w//D/8f/v
/+3/7f/t//D/8P/w//H/8v/z//P/9P/2//b/9v/2//b/9v/2//X/8//1//b/9v/3//f/
9//5//f/9v/2//X/9P/0//P/9P/z//L/7//t/+3/7P/s/+z/7f/t/+7/7//u/+3/7P/r
/+v/7P/t/+3/7f/u/+7/7v/t/+z/7P/r/+r/6f/q/+3/7P/r/+r/6f/q/+v/6v/r/+z/
6P/l/+D/3v/i/+b/7f/x//D/9f8DABIAGQAlADgARwBRAF8AbwB+AIIAfABqAFcARQAv
ABgACQACAPj/7//x//P/8f/3//n/9f/1//b/9P/w//D/8v/y//L/8f/y//H/8P/w/+7/
7//v/+//8f/x//D/8P/v/+//8f/y//D/7v/u/+//8v/z//T/9P/x//L/8//y//T/9P/0
//T/9P/0//T/9v/0//T/9f/1//b/9v/2//b/9f/1//X/9//5//n/+f/4//b/+P/5//n/
+P/4//j/+P/7//z//f/+////AAACAAIAAAABAAEAAgAFAAUABgAGAAUABQAHAAsADQAN
AA0ADwAOAA8ADwARABMAFAAVABUAGQAaABsAGwAZABkAGAAZAB0AHQAeACAAIQAhACAA
HwAiACMAJAAlACUAJQAkACEAIAAfABwAGgAbABsAGwAaABkAFgATABAAEAAPAA0ADAAJ
AAYABAADAAEA///+//7//P/5//n/+f/2//X/9f/1//X/9f/1//X/9f/z//P/8//x/+3/
7//x/w==
         </WaveFormData>
      </LeadData>
      <LeadData>
         <LeadByteCountTotal>10000</LeadByteCountTotal>
         <LeadTimeOffset>0</LeadTimeOffset>
         <LeadSampleCountTotal>5000</LeadSampleCountTotal>
         <LeadAmplitudeUnitsPerBit>4.88</LeadAmplitudeUnitsPerBit>
         <LeadAmplitudeUnits>��V</LeadAmplitudeUnits>
         <LeadHighLimit>2147483647</LeadHighLimit>
         <LeadLowLimit>268435456</LeadLowLimit>
         <LeadID>II</LeadID>
         <LeadOffsetFirstSample>0</LeadOffsetFirstSample>
         <FirstSampleBaseline>0</FirstSampleBaseline>
         <LeadSampleSize>2</LeadSampleSize>
         <LeadOff>FALSE</LeadOff>
         <BaselineSway>FALSE</BaselineSway>
         <ExcessiveACNoise>FALSE</ExcessiveACNoise>
         <MuscleNoise>FALSE</MuscleNoise>
         <LeadDataCRC32>477660389</LeadDataCRC32>
         <WaveFormData>
8v/y//L/8v/y//L/8v/y//T/9P/0//T/9P/0//T/9P/2//b/9v/2//j/+P/4//j/+P/4
//j/+P/4//j/+P/4//r/+v/6//r//P/+/wAAAgABAAAA///+/wEAAgADAAQABgAGAAYA
BgAJAAoACwAMAA8AEAARABIAFAAUABQAFAAXABgAGQAaABwAHgAgACIAJQAmACcAKAAq
ACoAKgAqACgAKAAoACgAKgAsAC4AMAAwADAAMAAwAC4ALgAuAC4ALAAsACwALAApACgA
JwAmACMAIgAhACAAHQAcABsAGgAWABQAEgAQAA0ADAALAAoACQAIAAcABgAEAAIAAAD+
//7//v/+//7//f/8//v/+v/4//j/+P/4//b/9v/2//b/+P/4//j/+P/6//r/+v/6//f/
9v/1//T/9v/2//b/9v/0//T/9P/0//b/9v/2//b/9P/0//T/9P/2//b/9v/2//f/+P/5
//r/+f/4//f/9v/4//j/+P/4//j/+P/4//j/9//2//X/9P/1//b/9//4//j/+P/4//j/
+v/6//r/+v/4//j/+P/4//X/9P/z//L/8//0//X/9v/0//T/9P/0//L/8v/y//L/8//0
//X/9v/1//T/8//y//T/9P/0//T/9P/0//T/9P/z//L/8f/w//H/8v/z//T/8f/w/+//
7v/x//L/8//0//P/8v/x//D/8P/w//D/8P/z//T/9f/2//T/8v/w/+7/8P/w//D/8P/w
//D/8P/w//H/8v/z//T/8v/y//L/8v/w//D/8P/w//H/8v/z//T/8//y//H/8P/y//L/
8v/y//D/8P/w//D/8v/y//L/8v/y//L/8v/y//D/8P/w//D/8f/y//P/9P/2//b/9v/2
//j/+P/6//v//v8AAAEAAQAAAAAAAAAAAP//AAABAAMABAAFAAgACAAJAAkACwALAAsA
CwALAAsACgAHAAkACQAJAAkACAAHAAQABAADAAAA/P/7//n/9//4//j/+f/4//P/8v/w
/+7/7v/v//D/8P/v/+7/7f/t/+v/6f/o/+f/6f/p/+r/6v/s/+z/7P/s/+f/5//n/+j/
6v/q/+r/6v/q/+f/5f/o/+r/7f/w//D/7v/t/+r/5//k/+j/8//7/wQADQAXACQAOABI
AFcAYQBaADkAEgD1/9//zf++/7D/pP+i/6T/qf+z/7v/wf/K/9T/1v/X/97/4v/i/+P/
5v/o/+j/6P/p/+n/6f/q/+3/7v/v/+3/7f/s/+v/7P/s/+3/7f/v/+//7//w/+//7v/t
/+z/7v/v//H/8f/u/+3/7f/t/+7/8P/y//P/8v/y//L/8//z//T/9P/0//T/9v/3//f/
+f/4//j/+P/5//v/+//7//v/+//9//3///8CAAAAAAADAAQABQAFAAMAAwAEAAYABgAG
AAcACAALAAsADAAOAA0ADQAOABIAFAAXABgAHAAcABwAHQAdAB0AHgAfACEAIQAkACcA
JwAoACgAKQApACwALgAuAC0ALAAtACwAKgAsACwALAAsAC0ALQArACoAJwAnACYAIwAl
ACMAIQAgAB0AGwAbABkAFQAUABIADwAPAA4ADAAMAAkABgADAAAAAQABAAAA///+//7/
/P/8//7//P/6//n/+f/6//r/+P/0//T/8//z//T/9f/2//j/+P/4//j/9v/2//b/9//3
//n/+f/6//r/+f/3//b/9f/2//b/+P/5//f/9v/2//j/+P/4//j/+P/4//n/+f/4//b/
9f/0//T/9v/5//r/+//5//j/+P/4//b/9v/2//b/9//4//n/+v/3//b/9f/z//T/9v/3
//j/9v/1//X/8//z//T/9P/0//X/9f/1//b/9v/0//T/9P/0//X/9v/2//b/9v/3//f/
9//1//X/9f/0//T/9P/0//T/9f/1//X/9f/0//T/9P/2//T/9P/0//T/9P/1//X/9f/3
//j/+P/3//T/8//y//H/8v/0//X/8//z//T/9P/1//b/9v/3//b/9f/0//X/8//z//L/
8f/z//T/9v/3//P/9f/1//P/8//z//P/9f/z//P/9P/1//X/8v/y//L/8v/y//L/8v/3
//f/9f/y//L/8v/y//L/9P/0//T/9P/0//T/9P/0//b/9v/2//b/9v/2//b/9v/3//j/
+f/6//r/+v/8//3//v8AAAEAAQADAAQABQAGAAUABgAHAAkACgALAA4ADgAPAA8AEQAR
ABEAEQARABEAEgAPABEAEQAPAA8ADgANAAgACAAHAAQAAgABAP///f/7//r/+v/4//j/
+P/3//b/8//z//P/8v/x//D/7//v//H/8f/y//P/8v/x//H/8P/y//L/8v/y/+3/7f/t
/+7/7//w//H/8v/w/+3/6//s//L/9f/0//T/8v/v//D/8f/s/+j/8f/9/wIADwAhADAA
QgBSAF8AXwBMACcAAgDr/9//0f/C/7j/sP+o/6j/r/+3/8H/zf/U/9r/3v/f/+D/4v/k
/+b/6v/t/+7/7v/v/+//7//v//H/8f/x//P/9f/2//f/8//y//L/8f/z//P/8//0//X/
9v/3//j/9v/1//X/8//1//X/9v/3//b/9v/2//X/+P/4//j/+f/5//r/+v/6//j/+v/7
//v//P/8//3//v/9//////////3//f////////8CAAAAAAADAAQABQAFAAcABwAIAAoA
CgAKAAsADAALAAsADAAOABAAEQATABgAGQAbABsAHgAeAB4AHwAfACEAIgAjACUAJQAo
ACsAKwArACoAKgApACwALgAuAC0ALwAxADEAMAAuAC4ALgAuAC0ALQArACoAKgArACsA
KQAoACUAIgAgAB4AHQAeAB0AGAAWABMADwANAAwACgAKAAoACAAGAAQAAQABAAAA////
/wAA//8AAAAA/v/8//v/+f/6//r/+P/3//j/+P/5//f/9//3//j/+v/6//r/+P/2//b/
9//3//f/9//4//j/+v/5//n/+f/2//b/+P/5//r/+v/7//7/+v/6//r/+v/8//3//f/8
//r/+f/4//j/+//9//3//f/9//z//P/8//r/+v/6//r/+//8//3//v/+//7//v/9//v/
/P/8//z//v/9//3/+//7//z//P/8//n/+f/5//r//P/6//r/+v/5//n/+f/4//b/9v/3
//f/+P/3//j/+f/4//j/+P/4//j/+f/5//n/9//2//b/9v/4//b/9v/2//b/9v/3//f/
9f/3//j/+P/6//j/+P/4//T/9P/1//X/9//3//j/+P/2//b/9f/1//X/9f/1//f/+f/5
//j/9//1//T/9P/z//T/9//4//f/+f/5//n/+//5//f/9v/1//f/9P/0//T/9P/0//T/
9P/1//P/8//2//T/9P/0//T/9f/2//f/+P/4//j/+P/4//n/+v/7//z/+v/8//3//v8B
AAMABAAGAAUABAADAAMABAAFAAcACAAJAAwADAALAA4AEQASABMAEQARABEAEAALAA0A
DQANAAsACgAJAAYACAAHAAQAAgADAAEA///9//v/+v/3//T/8v/x//D/7//y//P/8//z
//H/7//u/+z/7f/t/+3/7f/t/+7/7v/u//D/8P/w/+3/6v/p/+n/6P/m/+b/5v/m/+v/
7f/u//D/8//y//L/7v/p/+b/6f/o/+j/8f///wQACwAbACwAPgBOAGMAaQBWAC0AAgDn
/9n/x/+0/6z/qP+m/6j/sf+5/7//w//I/9D/2P/b/97/5P/m/+b/6P/p/+j/6P/p/+n/
6f/r/+3/7f/t/+3/7f/s/+v/7f/u//D/8f/w/+//7v/u/+7/7v/u/+7/7//x//T/9f/z
//H/8P/v//D/8v/0//X/9f/0//P/8//1//b/9v/2//b/+P/5//n/+P/2//X/9P/2//n/
+v/7//r/+f/6//n//f8AAP7//v///wAAAQABAAEAAQACAAQABAAEAAUABgAHAAcACAAK
AAwADQAPABQAFAAVABQAFgAaABoAGwAbAB8AIAAhACMAIQAkACcAJwAqACoAKwArACwA
LgAuAC0ALAAtACwAKgArACwALQAuAC0ALQArACoAJwAnACYAIwAkACMAIgAiAB4AGwAa
ABcAFAAUABMAEQANAAwACgAKAAgABgAEAAIAAwADAAIAAQD///7/+//6//3//P/7//v/
+v/6//n/9v/1//b/9v/3//f/9//3//j/9v/2//b/9P/1//b/+P/5//f/9//4//j/+P/3
//f/9//2//b/+P/5//f/9v/2//j/+f/6//v//P/7//v/+v/4//n/+f/5//r/+f/7//v/
+//7//r/+v/6//z//P/8//z/+//6//n/+P/4//j/+P/3//n/+v/6//r/+P/3//f/9f/3
//j/+P/4//X/9f/1//b/9//2//f/+P/4//n/+v/6//X/9P/0//P/9v/1//b/9//3//b/
9f/0//T/9f/1//X/9//2//b/9v/0//L/8v/y//T/9P/1//X/8//1//b/9v/4//b/9v/2
//L/8v/z//P/8//z//T/9P/0//T/8//z//P/8//z//X/8//z//L/8f/y//L/8//z//H/
8//z//H/8f/x//H/8//z//P/9P/1//X/8v/y//L/8//0//X/9v/1//P/9f/2//T/9P/0
//T/9P/0//T/9P/2//b/9v/2//T/9P/0//T/9v/2//b/9v/2//b/9v/2//n/+v/7//7/
/f/+/wAAAQACAAQABQAGAAQABQAGAAcACQAKAAsADgAOAA0ADQAPAA8ADwAPAA8ADQAM
AAkACwANAA0ADQAMAAsACAAIAAcAAgAAAP///f/9//v/+v/6//j/9v/2//X/8//x//D/
7//w/+//7v/t/+3/7P/r/+v/6//r/+v/7P/u/+7/7v/u/+3/6f/o/+f/6f/q/+v/7P/s
/+z/6//r/+r/7v/v/+7/8P/y/+3/6v/p/+j/6P/t//n/AgAHABMAIAAyAEgAWQBlAGQA
RwAYAPf/5f/P/7z/sv+q/6L/ov+l/6//u//D/8T/yP/S/9f/2v/e/+L/4f/k/+b/5v/o
/+n/6f/p/+n/6//r/+v/7P/t/+3/7f/q/+r/6//r/+v/6//r/+z/7P/s/+z/7P/q/+v/
7f/t/+7/7f/t/+3/6//s/+3/7f/w//D/8P/x/+//8P/w//D/8P/y//P/8//1//T/9P/0
//P/9f/1//X/9//3//n/+f/6//z/+f/4//r//P/+////AQABAAIABAAFAAQABAAEAAYA
BwAJAAwADAALAAsADgAQABMAFAAYABkAGAAYABcAGwAcAB0AHwAhACQAJwAnACUAJAAk
ACMAJgAoACgAJwAqAC0ALgAuAC0ALAArACoAKwArACkAKAAnACcAJgAjACEAHwAdABwA
GgAZABoAGQAVABQAEgAPAA0ADAAKAAoACAAGAAQAAgD//////v/9//z//P/6//r/+v/4
//b/9f/1//b/9v/0//T/9P/z//P/9f/1//X/9v/0//T/9P/y//T/9P/1//X/8//z//T/
9P/0//P/8//z//P/9P/3//n/+f/4//j/+v/1//T/8//y//P/9f/2//b/9f/z//H/8P/x
//P/8//z//b/9v/3//j/9//2//X/9P/0//T/9P/0//b/9v/2//X/8//0//T/9P/2//X/
9f/z//H/8v/y//L/8//z//P/9P/y//D/8P/w//D/8f/y//L/8f/y//T/9f/z//H/8f/x
//L/8v/y//L/8P/x//H/8f/v/+7/7v/u//D/7v/u/+7/7v/u/+//7//v//H/8v/y//L/
8P/w//D/7//w//L/8//y//H/8f/w//D/8P/v/+//8P/x//L/9f/z//P/8v/x//D/8P/x
//H/7f/v/+//7f/u/+//8P/z//X/9f/2//f/9f/w/+7/7P/v//D/8f/y//P/8f/v//L/
9P/0//T/9P/z//L/8f/w//D/8P/w//D/8P/w//D/8P/y//L/8v/y//T/9P/0//T/9//4
//n/+v/4//r/+//8//7//////wAAAAAAAAAAAQAEAAUABwAIAAcACgAKAAkABgAHAAYA
BQAGAAcACAAIAAcACQAJAAkACAAGAAQAAAACAAEA/v/8//v/+f/3//X/9P/0//L/8P/y
//H/8P/v/+3/7f/s/+v/6//r/+z/7P/p/+f/5f/j/+X/5v/m/+b/6P/o/+j/5f/n/+f/
6P/o/+b/5v/m/+b/5f/l/+j/6v/t//D/7v/s/+f/5P/j/+b/6P/v//n/AAAFABUAKgA6
AEgAWQBfAE4ALQAIAOn/1f/H/7b/qP+i/6D/nP+h/6//uf+//8b/zP/S/9f/2P/W/9r/
3v/i/+X/5v/k/+X/5f/l/+X/5//n/+f/6v/r/+v/6//p/+j/6P/n/+j/6f/q/+z/6v/q
/+r/6v/q/+v/7f/t/+3/7f/u/+//7f/u/+//7//u/+7/7v/v/+//8P/w//D/8P/y//P/
8//1//T/9P/0//T/9f/0//P/9P/1//j/+f/5//z/+v/6//v//P/9//3//v///wEABAAF
AAQABAAEAAcABwAIAAoACwALAAwAEAAPABEAEQAUABcAGAAaABsAHAAcABwAHQAdACAA
IwAjACYAJgAnACcAKAAqACoAKQArAC0ALQAsACoAKgAqACoAKwArACkAKAAlACUAJAAh
ACMAIQAfAB4AHAAbABwAGwAUABIADwALAAcABgAEAAQABAACAAAA/v/9//3//P/7//z/
/P/6//r/9//0//H/7//x//T/9v/2//L/8v/x//H/8f/x//H/8v/y//L/8v/w//D/8P/x
//H/8//z//T/9P/z//H/8P/v//D/8P/y//P/8//y//L/9P/y//L/8v/y//L/8//z//L/
8v/x//D/8P/v//H/8f/x//H/8P/w//D/7v/u/+7/7v/w//D/8P/w//L/8v/y//H/7//w
//D/8P/y//H/8f/v/+//8P/w//D/7f/t/+3/7v/v/+7/7//w/+7/7//w//D/7v/u/+//
7//t/+v/6//r/+7/7v/u/+7/8P/x//H/8f/v/+7/7v/u/+7/7P/s/+z/7P/s/+3/7f/v
//H/8v/y//L/8P/w//D/7f/s/+z/6//t/+3/7v/u/+7/7v/t/+3/7//v/+//8f/v/+//
7v/t/+7/7v/v/+//6//t/+3/6//p/+n/6f/r/+3/7f/u/+//8P/u/+//8P/u/+7/7v/u
/+//8//z/+7/8P/w//D/8P/u/+7/7v/u//D/8P/w//D/8P/w//D/8P/w//D/8P/w//L/
8v/y//L/9f/4//r//P/8//3//f/+/wAAAAAAAAEAAAABAAMABAADAAYABgAFAAYACQAK
AAsADQANAA0ADAAHAAkACQAJAAkACAAHAAQABgAFAAIAAAD///3/+//5//b/9v/0//L/
9P/z//L/8f/x//H/8P/v/+z/6//r/+r/6v/r/+z/7f/r/+z/7P/s/+z/7P/s/+n/5//n
/+j/6P/q/+r/6v/q/+v/6//q/+7/8f/u/+z/7P/p/+j/7f/q/+b/6//3//z/AwATACQA
NABGAFkAYwBcAD0AFADz/9//z/++/7L/rv+q/6r/q/+v/7X/v//G/8r/1P/d/97/4P/m
/+b/6P/p/+j/6f/r/+z/7f/v//H/8f/x//D/8f/x//H/8P/w//H/8f/x//H/8f/y//L/
8v/y//L/8P/x//P/8//0//P/8//z//T/9v/4//n/+f/4//f/9//3//j/+P/4//j/+v/7
//v//P/8//3//v///wEAAQABAAAA//8AAP//AwAGAAQABAADAAQABQAFAAYABwAJAAwA
DAAMAA0ADgARABEAEgAUABUAFQAWABoAGwAdAB0AIAAgACAAIQAhACYAKAAqAC0ALAAu
ADAALwAwADAAMQAxADQANgA2ADUAMwA1ADUANAA1ADYANwA4ADcANwA1ADQAMgAxAC8A
KwAsACsAKgAqACUAIwAjACEAHgAeAB0AGwAYABYAEwASABIAEAAOAAwADQANAAwACwAI
AAgABgAGAAYABAACAAEAAQACAAIAAAD+//7//f/9/////////wAAAAAAAAAA/v///wAA
AgADAAIAAQABAAAAAAD///////8AAAAAAgADAAEAAAAAAAIAAQACAAMABAADAAMAAgAA
AAIAAQAAAAAAAgAFAAYABwAGAAQAAwACAAIAAgACAAIAAAAAAAAAAAACAAIAAgABAP//
AAAAAAAAAAD//////f8AAAIAAwAEAAIAAQAAAAAA/v/8//z//P/+////AAAAAAAAAAAB
AAEAAAD9//z/+//+//7//v/+//z//f/9//3////+//7//v/7//j/9//2//j/+v/9////
/v///////v8AAP7//v/+//3//v8AAAEA/v/9//3//P/9//7//v////3//f/9/////v/9
//v/+f/5//r//P/9//r/+//6//f/+f/5//n/+//7//v//P/9//3/+v/6//r//P/8//z/
/P/9/////f/8//7//v/+//7//v/+//7//v/8//z//P/8////AAABAAIAAwAEAAcACQAI
AAoACwALAAoACgAKAAoADAAOABAAEwAUABUAGAAYABUAFQAXABcAFwAXABcAFwAWABMA
FQAVABcAFwAWABUAEgASABEADgAOAA0ACwAJAAcABgAGAAQAAQAAAP7//P/7//v/+//6
//n/+P/3//f/9v/1//X/9f/3//f/+P/4//f/9v/1//T/8v/z//T/9v/2//b/9v/2//T/
8//1//j/+P/5//r/+P/2//P/9P/z/+7/8P/3/wEADAAXACEALgA+AFAAXwBvAGwASwAi
AAMA6f/V/8T/sv+o/6r/rP+v/7n/w//J/8z/0v/a/9//5P/q/+r/6//u//D/8P/w//H/
8f/x/+//8f/x//H/8P/x//H/8f/x//L/9P/1//X/9f/1//b/9v/2//b/9v/2//f/+f/5
//b/9f/1//X/9//4//n/+f/6//r/+v/7//n/+v/6//r/+v/8//3//f/9//z//P/8//3/
////////AQABAAMAAwAEAAYAAwACAAUABgAHAAcABwAHAAgACgAKAAoACwAMAA4ADwAR
ABQAFAATABMAFgAZABsAGwAeACAAIAAhACEAJQAmACcAKQApACwALwAvAC4ALgAvAC8A
MgA0ADQAMwA1ADcANwA2ADUANAAzADIANQA1ADMAMgAzADMAMgAvAC0AKwApACgAJQAj
ACMAIQAbABoAGAAVABQAFAATABQAEQAOAAsACAAJAAkACAAHAAMAAgD///7//v/8//r/
+f/7//z//P/6//j/+P/3//f/+f/5//n/+v/4//j/+P/2//b/9v/3//f/9//3//j/+P/6
//n/+f/5//b/9v/4//n/9//2//b/+P/4//j/+P/4//j/+f/5//j/+v/5//j/+P/5//v/
+//7//n/+P/4//j/+v/6//r/+v/4//j/+P/4//j/+P/4//f/+P/6//v//P/7//n/+P/1
//P/9P/0//T/9P/1//b/+P/2//T/9P/0//X/9//5//r/9f/0//T/8//1//P/8//z//b/
9v/2//b/8//z//L/8f/y//L/8//0//T/8v/y//L/8v/y//P/8//z//X/9v/2//P/8P/v
/+7/7//w//L/8//x//H/8v/y//L/8v/x//H/8//z//P/9f/z//P/8v/x//L/8v/z//P/
8f/z//P/8f/v/+//7//x/+//7//w//H/8//w//D/8P/y//L/8v/y//H/7//v//D/8v/y
//L/8v/w//D/8P/w//D/8P/w//D/8v/y//L/8v/x//D/7//u//H/8v/z//T/9f/2//f/
+P/4//n/+v/8//////8AAAAA/v/+////AAABAAMABAAFAAgACAAHAAcACQAJAAkACQAL
AAsACgAHAAgABwAGAAUABAADAAAAAAABAP7//P/7//f/9f/z//L/8v/w/+7/7v/u/+7/
7v/v/+3/7P/r/+r/5//n/+b/5f/n/+f/5//n/+j/6P/o/+j/5v/m/+P/4//j/+T/5P/k
/+b/5v/m/+X/5f/k/+T/6f/w/+z/6P/n/+j/5f/k/+b/6//1//z/BQATACQANgBGAFMA
XwBYADcADgDt/9f/x/+2/6b/oP+c/5b/nf+p/7P/vf/G/8z/0P/V/9r/2v/e/9//4v/k
/+T/5P/l/+X/5f/j/+X/5f/l/+j/6f/p/+n/6P/o/+n/6f/p/+n/6f/q/+z/7P/s/+z/
6//r/+z/6//s/+v/6//r/+n/6v/r/+v/7v/u/+7/7//t/+7/7v/u/+//8v/0//X/9P/y
//H/8P/y//X/9v/3//X/9f/3//f/+f/8//r/+v/7//z//f/9//7///8BAAQABAAEAAUA
BgAJAAkACgAMAA0ADQAOABIAEAARABAAEgAVABYAGAAZABkAGgAbAB0AHwAkACkAKwAs
ACwALQAtACwALgAuAC0ALwAxADEAMAAyADIAMgAyADMAMwAxADAALQAtACwAKQApACcA
JQAkACEAHwAfAB0AGQAYABYAEwAPAA4ADAAMAAoACAAGAAQAAQABAAAA//8AAAAA/v/+
//z/+v/4//f/9//4//j/9v/2//b/9f/1//X/9f/1//b/9v/2//b/9P/z//L/8v/x//H/
8f/y//L/9P/z//P/8//y//L/9P/1//X/9P/0//b/8v/y//L/8v/0//X/9f/0//T/8//y
//L/8//1//X/9f/1//T/9P/0//b/9v/2//b/9P/0//T/9P/y//L/8v/x//P/9P/0//T/
9P/z//P/8f/z//T/9P/0//H/8f/x//L/8v/w//D/8P/w//H/8v/y//L/8v/z//P/8v/v
/+7/7f/w//D/8P/w//D/8f/x//H/8//y//L/8v/y//D/8P/w/+7/7v/v/+//7f/v//D/
8P/w/+7/7v/u/+3/7v/w//H/8P/v/+//7v/w//D/7//v/+3/7f/t/+//8f/x//D/7//u
/+7/7//v/+//8f/x/+//7v/t/+z/7f/u/+//8f/z//L/7v/t/+z/7f/u/+//8P/x//H/
8f/w//D/8P/w//D/8P/w//D/8P/w//D/8P/w//D/8P/w//D/8P/w//D/8P/u/+7/7v/u
/+//8P/x//L/8//0//X/9v/4//r/+//8//7//////wAA/v/+//7///8AAAEAAwAEAAMA
BgAGAAUABgAJAAoACwALAAsACwAKAAUABwAHAAcACQAIAAcABAACAAEA/v/8//v/+f/3
//X/9v/2//T/8v/w/+//7v/t/+//7//u/+3/7P/r/+v/6v/n/+f/5//n/+X/5v/m/+b/
5v/m/+b/4//k/+X/5//o/+b/5v/m/+b/5//n/+j/6P/n/+z/8v/u/+X/5P/j/+L/5v/t
//X//v8FAA0AGAAqAD4ATQBbAFoAQQAWAPH/1//H/7b/qP+i/6D/nv+h/6f/rf+z/77/
yP/M/9H/1v/a/9z/3f/g/+L/4v/g/+H/4f/h/+P/5f/l/+X/5P/l/+X/5f/m/+b/5//n
/+b/5f/k/+T/5v/m/+b/5v/m/+f/6f/p/+b/5f/l/+X/5//o/+n/6f/p/+j/5//n/+n/
6v/q/+r/6v/s/+3/7f/t/+z/7P/s/+3/7//v/+//8f/x//P/8//x//L/7v/s/+//8v/1
//f/9//3//j/+v/6//r/+//8//////8AAAIAAQABAAIABgAJAAsACwAOAA4ADgAPAA8A
EwAUABUAFwAZABwAHwAfAB4AHgAfAB8AIAAiACIAIQAhACMAIwAiACIAIgAiACIAIwAj
ACEAIAAgACEAIQAfAB0AGwAZABgAFQATABMAEQALAAoACAAFAAUABAACAAIA/v/8//r/
+P/5//n/+P/3//j/+P/2//b/9P/w/+z/6f/s/+7/7//u/+z/7P/r/+v/6//r/+v/7P/s
/+z/7P/q/+j/6P/p/+n/6f/p/+r/6v/s/+v/6//r/+j/6P/q/+v/6f/o/+j/6v/q/+r/
6v/q/+r/6//r/+r/6v/p/+j/6P/p/+v/6//r/+n/6P/o/+j/6P/o/+j/6P/o/+j/6P/o
/+b/5v/m/+X/5v/o/+n/6v/o/+f/5//l/+X/5v/m/+b/4//j/+P/5P/i/+D/4P/g/+H/
4//l/+b/4v/i/+P/4//l/+P/4//j/+L/4v/i/+L/4v/j/+P/4//h/+D/4P/g/+L/4P/g
/+D/3v/e/9//3//f/+H/4v/i/+D/3v/e/97/3//g/+L/4//g/9//3//e/+D/4P/f/9//
3//f/9//4f/g/9//3f/b/9v/3P/e/9//3f/f/9//3f/f/9//3//h/+D/3//f/9//4f/e
/97/3v/e/97/3v/e/9//3//h/+L/4P/g/+D/4P/e/97/3v/e/+D/4P/g/+D/4P/g/+D/
4P/e/97/3v/e/97/3v/e/97/3//g/+H/4v/h/+D/3//e/+D/4v/k/+j/6f/q/+z/7f/r
/+z/7P/s/+z/7f/u/+//8//0//X/+P/6//n/+f/7//n/+f/5//n/9//2//P/9f/3//f/
9//2//P/8P/w/+//7P/q/+n/5//l/+P/4v/i/+D/3v/e/93/3f/d/97/3//d/9v/2f/X
/9j/2P/Y/9n/1//X/9f/2P/X/9b/1f/U/9f/1f/W/9f/1v/W/9b/1v/Y/9j/1//X/97/
4P/h/9z/0v/S/9X/2P/X/9b/1v/d/+f/7P/1/wcAGgAsAEAATwBNADYADwDo/9P/w/+1
/6T/mv+U/5D/kP+V/5//qf+1/7z/vv/E/8v/yv/M/9D/z//S/9T/1P/U/9X/1f/V/9X/
1//X/9f/2f/b/9z/3f/a/9r/2//b/9n/2f/Z/9r/2//c/93/3v/c/93/3//f/9v/2f/Y
/9f/2P/a/9z/3f/e/97/3v/f/9//4P/g/+D/3v/g/+H/4f/h/+D/4P/g/+H/4//j/+P/
4//j/+X/5f/o/+z/6//s/+z/7P/s/+v/6//r/+z/7v/y//L/8//0//P/8//0//b/+P/5
//v/AAD//wEAAQAEAAYABgAHAAcACQAKAAsADQALAA4AEQARABQAFAAVABUAFQAWABUA
EwAWABkAGgAaABgAGAAYABgAGAAXABQAEgAUABUAFQATABIADwAMAAoABwAFAAUAAwAB
AAAA/v/7//n/+P/2//b/8v/w/+7/7P/p/+n/6P/n/+j/6P/m/+b/5v/k/+L/4f/h/97/
4P/i/w==
         </WaveFormData>
      </LeadData>
      <LeadData>
         <LeadByteCountTotal>10000</LeadByteCountTotal>
         <LeadTimeOffset>0</LeadTimeOffset>
         <LeadSampleCountTotal>5000</LeadSampleCountTotal>
         <LeadAmplitudeUnitsPerBit>4.88</LeadAmplitudeUnitsPerBit>
         <LeadAmplitudeUnits>��V</LeadAmplitudeUnits>
         <LeadHighLimit>2147483647</LeadHighLimit>
         <LeadLowLimit>268435456</LeadLowLimit>
         <LeadID>V1</LeadID>
         <LeadOffsetFirstSample>0</LeadOffsetFirstSample>
         <FirstSampleBaseline>0</FirstSampleBaseline>
         <LeadSampleSize>2</LeadSampleSize>
         <LeadOff>FALSE</LeadOff>
         <BaselineSway>FALSE</BaselineSway>
         <ExcessiveACNoise>FALSE</ExcessiveACNoise>
         <MuscleNoise>FALSE</MuscleNoise>
         <LeadDataCRC32>1730289525</LeadDataCRC32>
         <WaveFormData>
BAAEAAQABAAFAAYABwAIAAYABgAGAAYABgAGAAYABgAEAAQABAAEAAQABAAEAAQABgAG
AAYABgAEAAQABAAEAAYABgAGAAYABQAEAAMAAgAEAAQABAAEAAQABAAEAAQAAgACAAIA
AgAEAAQABAAEAAIAAgACAAIABAAEAAQABAAEAAQABAAEAAMAAgABAAAAAgACAAIAAgAB
AAAA///+/wAAAAAAAAAA/v/+//7//v/9//z/+//6//z//P/8//z/+//6//n/+P/4//j/
+P/4//j/+P/4//j/9//2//X/9P/2//b/9v/2//b/9v/2//b/9v/2//b/9v/4//j/+P/4
//f/9v/1//T/9f/2//f/+P/2//b/9v/2//j/+P/4//j/+P/4//j/+P/4//j/+P/4//r/
+v/6//r/+v/6//r/+v/6//r/+v/6//z//P/8//z/+v/6//r/+v/8//z//P/8//r/+v/6
//r/+v/6//r/+v/8//z//P/8//v/+v/5//j/+//8//3//v/9//z/+//6//r/+v/6//r/
/P/8//z//P/7//r/+f/4//n/+v/7//z/+v/6//r/+v/6//r/+v/6//z//P/8//z/+v/6
//r/+v/8//z//P/8//r/+v/6//r//P/8//z//P/8//z//P/8//r/+v/6//r/+//8//3/
/v/8//z//P/8//7//v/+//7//P/8//z//P/6//r/+v/6//z//P/8//z/+v/6//r/+v/8
//z//P/8//z//P/8//z/+v/6//r/+v/8//z//P/8//r/+v/6//r/+v/6//r/+v/8//z/
/P/8//r/+v/6//r/+v/6//r/+v/8//z//P/8//z//P/8//z//P/8//z//P/8//z//P/8
/////////////v////////////////8AAAIAAgACAAIA/v/9//z/+v/5//f/9f/z//L/
8v/z//P/8v/w/+//7v/u/+7/7v/u/+z/6//q/+r/7f/v//L/8//y//P/8//z//X/9f/1
//X/+P/5//n/+f/5//n/+f/6//r/+//7//v/+//7//v/+//9//3//f/+//7//v/+//7/
/P/8//z//P/+/wEAAQABAAIABQAGAAkAEAAVABYAGQAeACIAIgAfABoAFAAGAPP/3f++
/5n/dv9f/2H/a/9y/3P/d/+H/5f/o/+x/7//yf/S/9v/4f/o/+//9v/8/wEAAwAEAAIA
AgACAAIABAAFAAYABgAEAAYABgAGAAYABgAHAAgACQAKAAoACwAKAAkACAAGAAcACQAK
AAsACgAKAAgACAAKAAoACgAKAAoACwALAAsACgAJAAgABgAJAAoACwAMAAsACwAJAAkA
CQAJAAkACgALAAsACwALAAkACAAHAAcACAAJAAoACwALAAoACQAIAAoACQAJAAkADAAM
AAwADAALAAsACwAKAAoACgAKAAsACwALAAoACQALAAoACgALAAsACwALAAsACAAIAAYA
BgAIAAkACQAIAAYABgAGAAUABwAIAAgABwAJAAkABgAGAAQABAAEAAQAAwADAAMAAgAB
AAEAAQABAAIAAgABAAEABAAEAAMAAwADAAIAAQAAAAEAAgADAAQAAgABAAEAAgACAAMA
BAAEAAQABAAEAAQABAADAAMAAwAFAAUABQAFAAYABgAGAAUABQAFAAYABgAHAAcABwAH
AAgACAAHAAcACQAKAAoACgAIAAgACAAHAAkACQAJAAkACQAKAAsACwAJAAkACQAJAAoA
CwANAA4ADQAMAAsACQAKAAkACgALAAsACwAMAA0ADAAIAAcABgAKAAsACwAMAAsADAAM
AAwACgAKAAoACgAMAAwADQANAAwACwAKAAkACQAKAAsADAAKAAoACgAJAAkACQAJAAkA
DAAMAAwADQAMAAoACQAIAAkACQAJAAkABwAHAAgACQALAAoACgAKAAwADAAMAAwACwAK
AAkACAAIAAkACwAMAAoACwALAAkACQAJAAkACQAHAAkACQAJAAkACQAJAAgACAAJAAoA
DAAMAAsACQAIAAkACQAJAAkACgAKAAsADAAKAAoACQAHAAkACQAJAAoACgAKAAoACwAJ
AAwADAAMAAoACgAKAAoACgAKAAoACgAMAAwADAAMAAsACgAJAAgACgAKAAoACgAMAAwA
DAAMAAsACwALAAsADAANAA0ADQALAAsACwAMAAwADAAMAAwACgAJAAgABgABAP///f/7
//z//P/9//3/+//6//r/+v/8//z//P/8//z//f/+/wAAAQABAAIAAQAEAAUABQAFAAUA
BQAFAAUABAAFAAUABQAGAAcACAAKAAkACQAIAAcACQAJAAkACQAJAAkACQAKAAgACAAI
AAgACgAKAAoACgAKAAsACQALAA4AEQAWABkAHAAfACAAIwAoACwALAArACoAJAAUAP//
5f/C/5//gv9z/3v/if+M/4n/kf+h/63/u//L/9f/3//k/+v/7f/y//n//v8EAAkADQAQ
ABIAEgASABIAEQARABEAEAASABQAFAAUABEAEAAQABAADwAQABAAEQARABEAEQAQAA4A
DwAPAA8AEgASABAAEAAOAA4ADgAOAA4ADwAPAA8AEAARABIAEgARABAADwAOABAAEQAQ
ABEADwAPAA8AEAAPAA8ADwAPABEAEAAPAA8ADQANAA0ADQAQABAAEAAQAA4ADQANAA0A
DAAMAAwADAANAA0ADQAMAAoACgAKAAsACwALAAoACQAJAAgACAAJAAcABwAHAAcACAAI
AAYABgAEAAUABQAEAAQABAAEAAMAAQACAAIAAQD//////P/8//7//v/+//7//v/9//z/
+v/6//v//P/9//z//P/7//v/+v/6//n/+f/8//z//P/8//r/+v/6//r//P/7//v//P/6
//v//P/8//z//P/8//z//f/9//7////9//3//f/9//7//v/+//3//f/9//7//v//////
/////wIAAgABAAEAAAAAAP///v8AAAAAAAD//wEAAQABAAEAAAAAAAAA////////////
//////8AAAAA/v/+//7//f////3//f/9//v/+//8//3////8//z//P/7//v/+v/6//3/
/v/+//7/+v/6//r/+v/6//r/+//7//v/+//7//v/+P/4//j/+P/6//r/+v/5//n/+f/5
//n/+P/4//j/+f/7//r/+v/6//n/+f/5//n/+f/5//r/+//5//j/+P/4//j/+P/4//j/
+v/6//r/+v/3//f/+P/4//r/+//7//n/9//3//f/9//1//f/9//3//n/+f/5//j/9//3
//f/+P/7//v/+v/6//f/9//3//f/9v/2//f/+P/6//r/+f/3//f/9//3//j/+v/6//r/
+//7//r/+v/4//j/+P/4//j/+v/6//r/+v/4//j/+P/4//n/+v/7//3//f/9//3//v/+
//3//P/7//7///8BAAIA///+//3/+v/7//r/+P/1//P/8f/v/+7/8P/x//H/8f/w//D/
8P/w/+7/7v/u/+3/7v/v//H/9P/z//X/9f/2//f/9//3//n/+v/7//z//v/+//3//P/7
//z//f///wAA/////////////////////wAAAQADAAQAAgACAAIAAgAEAAQABAAEAAUA
BQAFAAYACQAKAA8AFAAZABwAHQAiACgAKAAhAB4AGAAIAPX/3f+6/5P/cP9j/2n/d/9+
/3//h/+X/6X/s/+//8f/z//Y/9//5f/u//X/+v/+/wMABQAEAAYABgAGAAYACAAJAAoA
CgAJAAoACQAIAAgACAAJAAoACQAKAAoACwANAA0ADQAMAAwADQANAA0ADQAMAAkACAAJ
AAoACwAMAAoACwALAAsACwALAAsACgAKAAoACgAKAAkACQAHAAcACAAJAAoADAAMAAsA
CgAJAAsACgAJAAkACwALAAsACwAKAAoACgAKAAsACwAMAA0ADQAMAAsACgANAA0ADQAM
AAwADAAMAA0ACwALAAoACQALAAoACgALAAoACQAIAAcABwAIAAcACAAIAAkACQAIAAQA
BAAEAAMABAAGAAcABwAGAAUAAQAAAAAAAAAAAAAAAQABAAEAAAD9//3//f/9//3//v/+
/////v/+//3//f/+//7//v/+//7//v/+//7//v/9//3//v/+////AAAAAP7//v/+//7/
AAD///////8BAAEAAQABAAAAAAAAAP//AQABAAIAAgACAAEAAAD//wIAAgABAAEAAQAC
AAIAAgAAAAAAAAD//wAAAQACAAMAAgACAAIAAQD//////////wEAAQACAAIAAQAAAP//
/f/+//3//v////3//f/+////AQD+//7//v///////v/+//7//v/9//z/+//8//3//v/8
//z//f/9/////////////v/+//7//v/9//z/+//5//r/+//8//3//P/8//z//f////7/
/v/+/////////////v/9//3//f////7//v/+//z//P/8//z//P/8//z//P/9//3//v/+
//z//f/9//v//f/9//3//f/7//3//f/9//v/+//7//r/+v/7//z//v/+//3/+//6//r/
+//8//3//f/8//z//P/6//r/+f/3//j/+f/6//z/+//6//n/+f/7//r//P/8//r/+v/6
//r/+v/6//r/+v/8//z//P/8//v/+v/5//j/+v/6//r/+v/6//r/+v/6//z//f/9//3/
+//8//3//f/9//3//f/9/wAAAAAAAAAA/v/8//v/+v/6//f/9f/z//H/8P/w//H/8f/x
//D/8P/y//L/8v/y//D/7//v/+//7v/w//H/8//1//b/9//3//f/+f/5//n/+f/6//v/
+//7//v/+//7//z//P/9//3////////////9//3//f/9/wAAAAAAAAAA/v/+//7//v/+
//7//////wMABAAFAAgACQAOABEAEgAXAB4AIgAiACEAHgAaAA4A/f/n/8z/p/+A/2P/
Xf9n/3L/df95/4P/k/+j/7P/vf/J/9T/2//h/+j/7//0//r/AQAFAAYABgAGAAYABgAG
AAcACAAIAAgACgAKAAoACQAIAAgACAALAAwADAANAAsACwALAAoADAANAA0ADQAOAA4A
DAAMAAwADAAMAAwADQAPABAAEQAOAA0ADAAKAAwADAAMAAwADwAPAA0ADQALAAsACwAM
AA0ADQANAA0ADQAMAAsACwANAA0ADQANAAwADAAMAAwADAALAAsACwAOAA4ADgAOAAwA
CwAKAAgACQAKAAsADQALAAsACgAJAAkACAAIAAkACwALAAsACwAJAAgABQAEAAYABwAH
AAYABgAGAAYABQADAAQABAADAAQABQADAAQAAgACAAIAAgADAAMAAwACAAMAAwADAAMA
AQAAAP7//f///wAAAAABAAEAAAD///7/AAAAAAAAAAAAAP////8AAP7///8AAAAAAQAC
AAMABAADAAEAAAD//wAAAQACAAMAAgACAAIAAQABAAEAAgACAAUABQAFAAUABQAEAAIA
AQADAAQABAAEAAIAAgACAAEAAQABAAEAAQADAAQABQAFAAEAAQABAAEAAgADAAUABgAE
AAQABAADAAEA////////AAABAAMABQADAAAAAAAAAAMAAwACAAIAAgACAAEAAAAAAAAA
AAAAAAIAAgADAAMAAgABAAAA//8AAAAAAAAAAAAAAAAAAP////////////8CAAIAAgAD
AAEAAAAAAAAAAQABAAEAAQABAAEAAgADAAEAAAAAAAAAAgACAAIAAgAAAAAAAAAAAAAA
AQADAAQAAwADAAIA/////////////wEAAwADAAMAAQABAAEAAAABAAEAAQACAAMAAwAC
AAIAAQABAAEAAQACAAIAAwAEAAIAAgABAP//AAABAAIABAADAAIAAQABAAEAAAAAAAIA
AAAAAAAAAAAAAAAAAAAAAAIAAgACAAIAAgACAAIAAgACAAIAAgACAAMABAAFAAYABQAE
AAMAAwAFAAUABQAGAAcABwAHAAcABQAFAAYABgAIAAgACAAGAAMAAgAAAP3//P/7//r/
+v/6//v/+//7//j/+P/4//j/+v/6//r/+f/5//n/+v/8//3//////wAAAQABAAEAAwAD
AAMAAwAEAAUABQAFAAUAAwADAAQABAAHAAcABwAHAAUABQAFAAUAAwADAAQABAAGAAYA
BgAGAAYABgAGAAYABwAJAAkADAAPABIAFQAYABkAHAAjACgALAAqACUAJAAeAAwA9//d
/77/mf94/2v/b/95/4D/gf+F/5P/of+t/73/y//X/+D/5//r//L/+f8AAAYACwARABAA
DwAOAA0ADAAOAA8AEAAQABAAEgASABIAEQAQABAAEAATABQAFAAVABMAEwATABIAEgAT
ABMAEwAWABYAFAAUABMAEgARABAAEgATABMAEwATABMAEwASABIAEgASABIAEwATABEA
EQARABEAEQASABMAEwATABMAEwASABEAEQAPAA8ADwAPABIAEgASABIAEAAPAA8ADwAS
ABIAEgASABMAEwATABIAEgASABIAEwAVABUAFAATABEAEAAQABEAEQARABEAEQAQABAA
DgAOAA4ADwAPAA4ADgAOAA4ADQALAAwADAALAA0ADQAKAAoACgAKAAoACgAJAAkACQAI
AAkACQAJAAkABgAGAAUABQAIAAgABwAHAAYABgAGAAYACAAIAAgACAAKAAkACQAKAAkA
CQAJAAgACgAKAAoACgAKAAkACQAJAAkACQAJAAkADAAMAAwACwALAAsADAAMAA0ADQAN
AA0ADAAMAAsACwALAAwADAAMAA0ADgAPAA8ADQANAA0ADQAPABAAEQARABEAEQARABEA
DwAPABAAEAAQABAAEAAPAA8ADQANAA0ADgAPABEAEwASAA4ADQAMAA0ADQAMAAwADwAQ
ABAAEAAOAA4ADgAOABAAEAARABEADwAPAA8ADwAMAAwADAAMAA0ADgAPAA8ADQANAA0A
DQAOAA4ADgAPAA8ADgAOAA4ADQANAA0ADQANAA0ADgAPAA0ADAAMAAwADQAOAA8AEAAP
AA4ADQAMAAsACwAMAAwADgAPAA8ADQALAAsACwALAAsADQANAA0ACwALAAsACgALAAsA
CwAMAA0ADQAMAAwACwALAAsACwAMAAwADQAOAAwADAALAAkACQAJAAkACgAMAAwADAAN
AAsACgAKAAoADAAMAAwADAAKAAoACgAKAAgACAAIAAgACgAKAAoACgAIAAgACAAIAAkA
CgALAA0ACwALAAsADAANAA0ADQANAA8ADwAQABAADgAOAA4ADAALAAoACAAFAAMAAQD/
//7//P/9//3//f/+//7//v/+//3//P/7//n/+//7//z//v/9//////8AAAEAAQABAAMA
AwADAAMABAADAAMAAwADAAUABQAGAAYABQAFAAUABQAFAAUABQAFAAcABwAIAAgABgAG
AAYABgAGAAYABgAGAAcABwAFAAYACQAMAA8AEgAZABwAGwAgACYAJgAjACIAIAAUAAUA
7f/Q/63/iP9v/2v/d/+A/4H/hf+R/6H/rf+5/8X/zf/W/93/4//q/+//9P/4//3///8A
AAEAAgADAAQABAAFAAYABgAEAAYABgAGAAYABgAHAAgABwAIAAgACQALAAsACwAKAAoA
CwALAAsACwAKAAcABgAHAAgACQAKAAgACQAJAAkACwALAAsACgAMAAwADAAMAAsACwAJ
AAkACwALAAsADAAKAAkACAAHAAkACAAHAAcACAAJAAoACwALAAoACQAIAAoACQAJAAkA
CAAIAAgACAAHAAcABwAGAAYABgAGAAcABQAFAAQAAwAFAAQABAAFAAQAAwACAAEAAgAC
AAAAAAAAAAEAAQAAAP7//v/+//3//f/+//7//f/7//v/+P/4//r/+v/6//r/+//7//v/
+v/3//f/9//3//f/+P/4//n/+P/4//f/9//6//r/+v/6//r/+v/6//r/+P/3//f/+P/4
//n/+v/6//n/+P/3//b/9//3//j/+f/3//f/9//3//b/9v/2//X/9//3//j/+P/4//f/
9v/1//b/9v/1//X/9f/2//b/9v/0//T/9P/z//T/9f/2//f/9v/2//b/9f/1//X/9f/1
//X/9f/2//b/9f/0//P/8f/y//H/8v/z//H/8f/y//P/9f/y//L/8v/z//P/8v/y//H/
8v/y//L/8f/y//P/9P/y//L/8//z//P/8//z//P/9P/0//T/9P/y//L/8v/x//P/8//z
//P/8v/y//L/8//z//L/8v/y//P/8//z//P/8f/x//L/8//0//T/9f/2//X/9P/z//L/
9P/0//T/9P/1//X/9v/2//X/9f/0//H/8v/z//T/9f/0//X/9P/z//X/9f/1//T/8//z
//P/9P/0//P/8f/w//L/8//0//X/9P/0//X/9v/0//T/8//x//P/8//z//T/8v/y//L/
8//z//L/8v/0//P/8v/x//D/8P/w//D/8P/y//L/8v/y//L/8v/y//L/9f/1//X/9f/2
//f/9//3//f/9//3//j/+P/4//j/+P/0//P/8v/w/+7/7f/s/+v/6P/o/+n/6f/q/+r/
6//s/+r/6v/q/+r/6f/p/+n/6v/u/+//8f/x//L/8//z//P/9f/1//X/9f/4//n/+f/5
//f/9//3//j/+P/5//n/+f/5//n/+f/5//n/+f/5//r//P/8//z//P/6//r/+v/6//z/
/f/9//3//v8BAAIABQAKAA8AEgAVABwAIgAkAB8AGgAWAAoA9//h/8b/n/94/2H/X/9p
/3D/d/99/4v/m/+r/7f/w//N/9L/2f/f/+b/7f/0//j//f8BAAQAAgACAAIAAgAEAAUA
BgAGAAQABgAGAAYABwAGAAYABgAHAAgACAAJAAcABwAHAAYABgAHAAcABwAIAAgABgAG
AAgACAAIAAgACAAJAAkACQAHAAcABwAGAAgACAAIAAgACQAJAAcABwAHAAcABwAIAAkA
CQAJAAkABwAGAAUABQAIAAkACgALAAsACgAJAAgACgAJAAkACQAIAAgACAAIAAgABwAG
AAQABwAIAAkACwAKAAkABwAFAAcABgAGAAcABwAHAAcABwAEAAQAAgACAAQABQAFAAQA
AAAAAAAA/////wAAAAD//wEAAQD+//7//P/8//z//P/9//3//f/8//v/+//7//v/+v/6
//n/+f/7//z//P/9//3//P/7//r/+//8//3//v/8//v/+//8//z//f/+//7//v/+//7/
/v/+//3//f/9/////////////v/+//7//f//////AAAAAAEAAQABAAEAAAAAAP////8B
AAIAAgACAAAAAAAAAP////////////8BAAIAAwADAP//////////AQABAAIAAgABAAAA
///9/////f/9//3//////wAAAQABAP7//v/+//3//f/8//z/+//8//z//P/8//z//P/8
//7//v///////v/9//z/+//7//z//f/+//z//P/8//v/+//7//v/+//+//7//v////z/
+v/5//j/+v/7//z//f/7//v//P/9//3//P/8//z//P/8//z//P/6//r/+v/6//r/+//9
//7//f/9//z/+f/6//v//P/9//3//////////v/9//z/+v/7//v/+//8//v/+//6//r/
+//7//v/+//8//z//f/+//z//P/7//n/+v/7//z//v/8//z//P/9//v/+v/4//z//P/8
//z//P/6//r/+v/6//z//P/8//z/+v/6//r/+v/6//r/+v/6//z//P/8//z/+v/6//v/
+//9//3//v///////////////f/+//7//v8AAAAA/v/9//v/+P/0//H/8P/v/+//8P/v
/+//7//u//D/8P/w//D/7v/u/+3/7f/r/+z/7v/v//L/8//1//f/9f/1//f/9//1//X/
9v/3//j/+f/6//v/+f/6//r/+//9//3//f/9//v/+//7//v/+//8//z//P/8//z//P/8
//r/+v/6//v//f/9/wAAAwAGAAsADAANABAAEwAYACAAIgAfABoAFAAEAPH/2f+6/5P/
bv9b/13/af9y/3P/df+B/5P/of+x/7//y//S/9v/3//i/+n/8P/2//v/AQACAAAAAAAA
AAAA/v///wAAAAACAAQABAAEAAUABAAEAAQABQAGAAYABwAFAAUABQAEAAYABwAHAAcA
CAAIAAYABgAEAAQABAAEAAYABwAHAAcABwAHAAcABgAGAAYABgAGAAcABwAFAAUABQAF
AAUABgAHAAcABwAHAAUABAADAAMAAwADAAMAAwAGAAYABgAGAAQAAwADAAMABgAGAAYA
BgAGAAUABAACAAQABAAEAAUABwAHAAYABQADAAIAAgADAAUABQAFAAUAAgACAAAAAAD+
///////+//3//v///////v/+//3/+//9//3/+v/6//r/+v/6//r/+f/5//n/+P/4//n/
+v/7//n/+P/2//X/9//4//j/+f/4//j/+P/4//j/+P/4//j/+v/5//n/+v/5//n/+f/4
//n/+v/7//z/+v/5//n/+f/7//v/+//7//7//v/+//3/+//7//z//P////////////7/
/v/9//3//f/+//7//v8AAAAAAAD///3//f/9//3///8AAAEAAQD9//3//f/9//3//f/+
//7/AAAAAAAA///+//v/+v/5//r/+//9/////f/6//r/+v/7//v/+v/6//3//v/+//7/
+v/6//r/+v/6//r/+//7//v/+//7//v/+v/6//r/+v/8//z//P/7//n/+f/5//n//P/8
//z//f/7//r/+v/6//n/+f/5//n/+//7//z//f/7//r/+v/6//r/+v/6//r//P/8//z/
/P/5//n/+v/6//z//f/9//v/+f/5//n/+f/5//v/+//7//v/+//7//r/+f/5//n/+v/9
//3//P/8//n/+f/5//n//P/8//3//v/8//z/+//5//n/+f/5//r/+v/6//r/+//7//j/
9v/4//r/+v/6//r/+v/6//r/+v/4//j/+P/4//r/+v/6//r/+P/4//j/+P/6//r/+v/6
//r/+v/6//r/+P/4//j/+f/6//v//P/+//3//f/9//3//f/9//7//v/8//z//P/6//v/
+v/4//X/9f/z//H/8P/v/+//7v/t/+7/7v/u/+7/7P/s/+z/6//t/+3/7v/w//H/8//z
//T/8//z//P/9f/3//f/9//4//f/9//3//f/+f/5//r/+v/7//v/+//7//n/+f/5//n/
+//7//z//P/8//z//P/8//z//P/8//z//f//////AAABAAIABQAKAA8AEAAVABoAHgAg
AB0AGAAUAAoA+//l/8b/n/98/2P/X/9n/3D/df95/4X/lf+h/63/uf/F/87/2f/f/+b/
7f/0//r//f8DAAQAAgACAAIAAgADAAUABwAIAAcACAAHAAYABgAGAAcACAAHAAgACAAJ
AAkACQAJAAgACgALAAsACwALAAoABwAGAAcACAAJAAoACgALAAsACwAKAAkACAAGAAcA
CAAJAAoACQAJAAcABwAJAAkACQAKAAsACwALAAsACQAIAAcABwAIAAkACgALAAsACgAJ
AAgACgAJAAkACQAKAAoACgAKAAkACQAJAAgACgAKAAoACwAJAAkACAAHAAcABgAGAAcA
CQAJAAkACQAGAAYABAAEAAYABwAHAAYAAgACAAIAAQADAAQABAADAAUABQACAAIAAQAA
AP///v8BAAEAAQAAAP3//f/9//3//P/8//v/+//+//7//f/9//3//P/7//r/+//8//3/
/v/8//v/+//8//z//f/+//7//P/8//z//P/6//n/+f/5//z//f/+///////+//3/+//9
//3//v/+////////////AAAAAP////8BAAIAAgACAAAAAAAAAP//AQABAAEAAQD//wAA
AQABAP//////////AQABAAIAAgAAAAAAAAD//wEA/////////////wAAAQADAAAAAAAA
AAEAAQAAAAAAAAAAAP///v/+//7//v/+//7//v////////////////8AAAAAAAAAAP7/
/v/+//3////////////+//7//v///////v/+//7//v///wAAAQAAAP///////////v/+
//7/AAAAAAAAAAD+//7//v/+//7///8BAAIAAAABAAEA/////////////wEAAwADAAMA
AAD///7//P/9////AQAEAAIAAQD///7////////////+//7///8AAAAAAAD///3//v//
/wAAAgABAAAA////////AAD+/wAAAAAAAAAAAAD+//7//v/+/wAAAAAAAAAAAAAAAAAA
AAAAAAAAAAAAAAIAAgACAAIAAAAAAAAAAAACAAIAAgACAAQABQAFAAUABQAGAAcABwAH
AAcABwAHAAgACAAIAAgACAAGAAUABAAAAP3/+//5//n/+P/4//n/+//7//r/+v/4//j/
+P/4//j/9//3//f/+P/6//v//f/9//7//////wEAAwADAAMAAgACAAIAAQADAAMAAwAD
AAMAAgACAAEAAwADAAMAAwADAAMAAwADAAMAAgABAAAAAQACAAMABAACAAIAAwADAAMA
BAAHAA4AFQAWABkAHAAdACIAJgAkACEAIAAaAAgA8//Z/7T/j/9y/2f/b/97/4D/gf+H
/5f/o/+x/8H/y//T/9z/4//n/+z/8f/2//r///8DAAYACAAIAAgACAAGAAcACAAIAAgA
CgAKAAoACwAKAAoACgAKAAoACQAJAAkACQAJAAgACAAJAAkACQAKAAoACAAIAAoACgAK
AAoACAAJAAkACQALAAsACwAKAAgACAAIAAgACwALAAkACQAJAAkACQAKAAoACQAIAAcA
CAAIAAgACQAIAAcABgAFAAYABgAGAAYABgAFAAUABQAEAAQABAAEAAcABwAHAAYABQAE
AAMAAwAFAAUABAADAAUABAAEAAUABAADAAIAAQACAAIAAAAAAP/////+//z//P/8//z/
+//7//z//P/7//r/+f/1//T/9f/2//f/+P/2//X/9P/y//P/8//z//P/9P/0//P/8//y
//L/8f/x//T/9P/0//T/9P/0//T/9P/2//X/9f/2//T/9f/2//b/9P/0//T/9P/2//f/
9f/1/w==
         </WaveFormData>
      </LeadData>
      <LeadData>
         <LeadByteCountTotal>10000</LeadByteCountTotal>
         <LeadTimeOffset>0</LeadTimeOffset>
         <LeadSampleCountTotal>5000</LeadSampleCountTotal>
         <LeadAmplitudeUnitsPerBit>4.88</LeadAmplitudeUnitsPerBit>
         <LeadAmplitudeUnits>��V</LeadAmplitudeUnits>
         <LeadHighLimit>2147483647</LeadHighLimit>
         <LeadLowLimit>268435456</LeadLowLimit>
         <LeadID>V2</LeadID>
         <LeadOffsetFirstSample>0</LeadOffsetFirstSample>
         <FirstSampleBaseline>0</FirstSampleBaseline>
         <LeadSampleSize>2</LeadSampleSize>
         <LeadOff>FALSE</LeadOff>
         <BaselineSway>FALSE</BaselineSway>
         <ExcessiveACNoise>FALSE</ExcessiveACNoise>
         <MuscleNoise>FALSE</MuscleNoise>
         <LeadDataCRC32>4286649564</LeadDataCRC32>
         <WaveFormData>
AgACAAIAAgADAAQABQAGAAYABgAGAAYACAAIAAgACAAKAAoACgAKAAsADAANAA4AEAAQ
ABAAEAASABIAEgASABUAFgAXABgAGgAaABoAGgAdAB4AHwAgACMAJAAlACYAKQAqACsA
LAAwADIANAA2ADkAOgA7ADwAQABCAEQARgBIAEoATABOAFAAUgBUAFYAWQBaAFsAXABe
AF4AXgBeAF8AYABhAGIAZABkAGQAZABjAGIAYQBgAF8AXgBdAFwAWQBWAFMAUABNAEoA
RwBEAEAAPAA4ADQAMAAsACgAJAAfABwAGQAWABMAEAANAAoACAAGAAQAAgABAAAA///+
//z/+v/4//b/9v/2//b/9v/0//T/9P/0//b/9v/2//b/9v/2//b/9v/2//b/9v/2//f/
+P/5//r/+v/6//r/+v/6//r/+v/6//z//P/8//z/+v/6//r/+v/8//z//P/8//r/+v/6
//r/+v/6//r/+v/4//j/+P/4//b/9v/2//b/+P/4//j/+P/3//b/9f/0//L/8v/y//L/
8P/w//D/8P/u/+7/7v/u//D/8P/w//D/7v/u/+7/7v/u/+7/7v/u/+z/7P/s/+z/6v/q
/+r/6v/s/+z/7P/s/+v/6v/p/+j/6v/q/+r/6v/q/+r/6v/q/+j/6P/o/+j/6v/q/+r/
6v/o/+j/6P/o/+j/6P/o/+j/6P/o/+j/6P/m/+b/5v/m/+j/6P/o/+j/5v/m/+b/5v/o
/+j/6P/o/+b/5v/m/+b/6P/o/+j/6P/m/+b/5v/m/+T/5P/k/+T/5P/k/+T/5P/m/+b/
5v/m/+T/5P/k/+T/5P/k/+T/5P/k/+T/5P/k/+T/5P/k/+T/5P/k/+T/5P/m/+b/5v/m
/+j/6P/p/+n/5//o/+j/6P/n/+f/6P/o/+r/6v/r/+z/6v/q/+v/7f/q/+j/5//m/+X/
5P/k/+L/4v/i/+L/4//j/+L/4P/g/93/2//b/9z/3//f/9//3//e/+D/3v/e/9//3//e
/97/3v/e/97/3//h/+H/4f/h/+H/4f/h/+H/3//f/9//3//i/+L/4v/i/+L/4v/i/+L/
4P/g/+D/4P/h/+H/4//h/+H/4//l/+r/8f/5////DAAeAC4APABJAFoAZgBdAEcAJAD7
/9j/v/+0/7v/vv+r/4n/cP9i/2D/aP91/4X/l/+u/77/yf/V/9//5v/t//P/+P/3//f/
9v/2//T/9v/2//b/9v/0//T/9f/1//f/+P/4//n/+f/5//n/+v/4//j/+P/4//n/+//9
//7//P/8//z//P8AAAEAAQABAAEAAwADAAMAAQACAAIAAwAFAAcACAAIAAkACQAJAAkA
CQAKAAsADAANAA8ADwAQABAAEQASABIAFAAWABkAGQAcAB0AHgAfACEAIgAlACcALAAs
AC4AMQA0ADUANgA3ADoAPAA/AEIARABGAEcASQBNAE8AUABSAFYAWABYAFkAWQBbAFwA
XABeAF8AYABhAGEAYQBhAGEAYgBiAGIAYgBhAF8AXQBbAFcAVQBTAFAATQBKAEcARAA/
ADoANwAzAC8AKgAoACMAIAAdABoAFgARAA0ACQAGAAYABAACAAEA///9//n/+P/4//f/
9//3//T/9P/y//L/9P/z//P/8//x//L/8v/z//P/8//y//L/9P/0//X/9f/2//b/9v/2
//b/9v/2//b/+f/6//r/+v/6//r/+v/6//r/+v/7//v/+//7//v/+//5//j/+P/4//v/
+//7//r/+v/5//j/9//5//r/+v/6//j/9//3//f/9v/1//X/9f/3//f/9v/1//P/9P/0
//L/8//z//T/9P/0//T/9P/z//H/8f/x//H/8v/y//L/8f/x//H/8P/w/+7/7//v/+//
8f/w//D/8P/u/+z/7P/t/+//7//v/+7/7v/u/+7/7v/u/+7/7v/v/+//7//v/+7/7P/s
/+z/6//t/+3/7v/u/+7/7v/u/+3/7f/t/+3/7f/t/+3/7f/r/+z/7P/t/+3/7f/t/+3/
7f/t/+3/7f/s/+z/7f/t/+7/7P/r/+v/6//t/+3/7P/s/+z/7f/t/+3/7f/s/+z/7P/u
/+//7f/u/+7/7v/u/+7/7P/s/+z/7P/s/+z/7P/s/+r/6v/q/+r/7P/s/+z/7P/u/+7/
7v/u//D/8P/x//H/8f/y//L/8v/v/+//8P/w//L/8v/z//T/8v/y//P/9f/w/+7/7f/s
/+z/7P/t/+z/6v/q/+r/6//t/+z/6v/q/+n/5//n/+j/5//n/+f/5//q/+z/6v/q/+n/
6f/o/+j/6v/q/+r/6//r/+v/6//r/+v/6//r/+v/6//r/+v/6//s/+z/7P/s/+z/7P/s
/+z/7v/u/+7/7v/v/+//7f/t/+//8f/1//r/AQAHAA8AHgAwAEIAUABfAHIAegBtAFUA
LgABAN7/x//A/8f/xP+p/4P/bv9o/2z/eP+N/6H/sf/A/8z/1f/d/+f/7P/1//3/AgAD
AAUABAAEAAIAAQAAAP///v8AAAAAAQABAP//AAAAAAEAAQABAAEAAgACAAIAAgACAAIA
AwAEAAQABgAGAAYABgAGAAcABwAHAAcACQAJAAkACwAMAAwADQALAA0ADgAOABEAEQAR
ABEAEgASABIAEgATABUAFQAWABgAGQAaABoAGgAcAB8AHwAiACMAJAAlACUAJgApACsA
LAAsAC4AMQA2ADcAOAA5ADsAPAA+AEAAQgBEAEUARwBJAEsATABOAE4AUABQAFEAUwBV
AFYAVgBVAFUAVQBVAFcAVwBXAFcAVwBWAFUAVABRAE8ATQBLAEsASQBHAEQAQQA+ADsA
OAA3ADIALwArACcAIgAgABsAGgAXABQAEAANAAsACQAIAAQAAgAAAP///v/9//r/+v/6
//n/+f/5//j/+P/2//b/+P/3//f/9//1//b/9v/3//f/9//2//b/9v/2//f/9//4//j/
+P/4//j/+P/4//j/9//4//j/+P/6//r/+v/6//r/+v/7//v/+f/5//n/+f/5//j/+P/4
//n/+f/5//j/+v/5//j/9//1//b/9v/2//b/9f/1//X/9P/z//P/8//x//H/8P/v//D/
8v/z//L/8P/v/+//7v/w//D/8P/v/+//7//v/+//7v/u/+7/7f/v/+//7v/u/+z/7f/t
/+3/7f/s/+z/7P/s/+r/6v/r/+v/6//r/+r/7P/s/+z/7P/q/+r/6v/r/+v/6//r/+r/
6v/q/+r/6f/p/+n/6v/q/+r/6v/q/+n/6f/p/+n/6f/p/+n/6f/n/+j/6P/p/+n/5//n
/+f/5//o/+n/6v/q/+n/6f/o/+j/6P/n/+f/5//p/+n/6P/o/+b/5//n/+f/6f/o/+j/
6P/q/+f/5//m/+j/6P/o/+j/6P/o/+j/6P/o/+j/6P/o/+r/6v/q/+r/6v/r/+v/6//q
/+r/6v/p/+v/7P/s/+z/7P/t/+7/7v/s/+3/7//s/+j/5//m/+X/5v/m/+T/5P/k/+T/
5f/l/+T/4v/i/+H/4f/h/+L/4//j/+P/4//k/+b/5P/k/+X/5//m/+b/5v/k/+T/5f/l
/+b/5//o/+n/6P/n/+b/5f/n/+f/5//o/+r/6v/q/+r/6P/o/+j/6P/q/+r/6v/r/+3/
6//p/+v/7f/v//T//f8FAA0AGgAsAEAATABZAGoAcgBnAE8AKAD9/9r/wf+4/8H/xP+t
/4//fP90/3T/gv+T/5//r//A/9D/2f/j/+3/8v/5////AgADAAMAAgACAAAAAAAAAAAA
AAD+//7//////wEAAgACAAMAAQABAAEAAgAEAAQABAAEAAQABQAGAAYABgAGAAYABgAI
AAkACQAJAAkACwALAAsACQAKAAoACwALAA0ADgAOAA8ADwAPAA8AEwAUABUAFgAVABcA
FwAYABoAGwAcABwAHAAeACEAIQAkACUAJgAnACkAKgAtAC8AMQAwADEAMwA3ADkAOwA9
AD4AQABDAEYARgBIAEkASwBPAFEAUgBUAFQAVgBWAFcAWQBbAFwAXABdAF0AXQBdAF0A
XQBdAF0AXgBeAF4AXgBZAFcAVQBTAFEATwBNAEoARwBEAEEAPgA5ADQAMQAtACsAJgAk
AB8AHAAZABYAEgAPAA0ACwAKAAYABAACAAEAAQD///v/+v/8//v/+//7//j/+P/2//b/
+P/3//f/9//3//j/+P/5//n/+f/4//j/+P/4//n/+f/6//r/+v/6//r/+v/6//r/+//8
//z//P/8//z//P/8//z//P/9//3//f/9//3//f/9//z//P/8//v/+//7//r/+v/5//j/
9//5//r/+v/6//n/9//2//X/9f/1//b/9//3//f/9v/1//X/9v/2//T/9f/1//b/9v/1
//T/8//x//P/8//z//P/8v/y//L/8f/x//H/8P/w//D/8f/x//H/7//u/+7/7v/w/+7/
7v/v/+//7//v/+7/7v/u/+7/7v/w//D/8P/x/+//7//v/+7/7v/u/+7/7f/t/+3/7v/u
/+7/7v/u/+3/7f/t/+3/7f/t/+3/7f/r/+z/7P/t/+3/7f/t/+3/7f/t/+3/7f/s/+z/
7f/t/+7/7P/r/+v/6//r/+v/6v/q/+z/7f/t/+3/6//q/+r/6v/s/+v/7f/s/+r/6v/q
/+r/7P/s/+z/7P/s/+z/7P/s/+r/6v/q/+r/7P/s/+z/7P/u/+7/7v/u/+7/7v/u/+//
7//v//D/8P/u/+3/7f/u//D/8P/w//H/8v/y//L/8//1//L/8P/v/+7/7f/s/+z/7P/s
/+z/7P/r/+v/6v/o/+j/5//l/+X/5P/l/+X/5f/n/+j/6v/o/+j/6f/p/+j/6v/q/+r/
6v/p/+n/6f/p/+n/6f/p/+n/6//r/+v/6//p/+r/6v/q/+z/7P/s/+z/7P/s/+z/7P/q
/+v/6//r/+3/7//v/+//8v/5////BwASACQANgBEAE8AYABwAG8AWwA8ABMA6v/J/7b/
uf/E/7v/n/+E/3T/bv90/4X/k/+j/7b/yP/T/9//6f/w//f//f8CAAUAAwACAAIAAAAC
AAIAAgACAAIAAgADAAMAAQACAAIAAwAFAAUABQAGAAQABAAEAAQABgAHAAgACAAIAAgA
CAAIAAoACwALAAsADQAPAA8ADwANAA4ADgAPAA8AEQASABIAFQAVABUAFQAVABYAFwAY
ABkAGwAbABwAHAAdAB4AHgAgACIAJQAlACYAJwAoACkAKwAsAC8AMQA0ADQANgA5ADwA
PQA+AD8ARABGAEkATABMAE4ATwBRAFUAVwBYAFoAXgBgAGAAYQBhAGMAZABkAGcAZwBn
AGcAaQBpAGkAaQBpAGgAZwBmAGYAZQBkAGMAXwBdAFsAWABVAFIATwBMAEkARABBAD0A
NwAyADAAKwAqACcAJAAgABwAGQAWABQAEgAQAA4ADQAJAAcAAwACAAIAAQABAAEAAgAC
AAAAAAD///3//P/7//3//v/+/////f/9//z//P/+//7//////wIAAgACAAIAAAAAAAAA
AAABAAIAAgACAAAAAAAAAAAAAAAAAAEAAQADAAMAAwADAAEAAAAAAAAAAgADAAQABAAC
AAEAAAD///3//v/+//7/AAD////////+//3//f/9//3//f/8//v/+//8//z/+v/5//n/
+v/6//r/+v/6//n/9//3//f/9//4//j/+P/3//X/9f/0//T/8v/z//P/8//1//T/9P/0
//T/8v/y//P/8//z//P/8v/y//L/8v/y//D/8P/w//H/8f/x//H/8P/w//D/8P/v//D/
8f/z//T/8f/w/+//7f/v/+//7//v//H/8f/x/+//7v/u/+//7//t/+3/7f/t/+//7//v
/+7/7v/v/+//8P/w/+//7//v/+//7//u/+7/8P/x//H/8f/w/+7/7f/s/+7/6//t/+7/
7P/s/+z/7P/s/+z/7P/s/+7/7v/u/+7/7P/s/+z/7P/s/+z/7P/s/+3/7v/v//D/7v/u
/+7/7v/w//H/8f/x//D/8P/w/+//7//w//D/8P/w//H/8v/y//L/8//1//L/8v/x//D/
7//s/+z/6v/q/+j/6P/p/+n/6v/o/+j/5//l/+X/5v/n/+f/5//n/+j/6v/o/+j/6f/p
/+j/6P/o/+j/6P/p/+n/5//n/+f/5//p/+n/6f/p/+n/6f/p/+r/6P/o/+j/6P/o/+j/
6P/o/+j/6P/o/+n/6//r/+v/6//t/+//9P/7/wEACQAYACoAOgBEAE8AZABuAF8ARQAi
APf/1v/B/7z/w//E/6//j/90/2j/Zv9w/4H/kf+l/7r/yP/T/9//5//w//f//f8CAAEA
///+//7//P/8//z//P/8//7//v///////f/+//7///8BAAEAAQACAAAAAAAAAAAAAgAD
AAQABAAEAAQABAAEAAQABQAFAAUABQAHAAcABwAJAAoACgALAAsADQAOAA4ADwAPAA8A
DwAPABAAEQASABUAFwAXABgAGAAZABoAGgAaABwAHwAfACIAIwAkACUAJwAoACsALQAw
ADAAMgA1ADgAOQA6ADsAQABCAEUASABKAEwATQBPAFEAUwBUAFYAWgBcAFwAXQBfAGEA
YgBiAGUAZQBlAGUAZQBlAGUAZQBkAGQAZABkAGIAYQBgAF8AWwBZAFcAVABRAE4ASwBI
AEUAQAA9ADkAMwAuACwAJwAmACMAIAAcABgAFQASABAADAAKAAgABwAHAAUAAQAAAP7/
/f/9//3//P/8//r/+v/6//n/+f/5//n/+v/6//v/+//7//r/+v/6//r/+//7//z//P/8
//z//P/8//z//P/9//7//v/+/wAAAAAAAAAA/v/+//////8BAAEAAQABAAEAAAAAAAAA
AQABAAEAAAD+//3//P/7//v//P/8//z//f/9//7////9//v/+v/5//n/+f/4//f/9//4
//j/9v/z//P/9P/0//b/9v/2//X/9f/1//X/9f/y//L/8v/x//P/8//y//L/8P/x//H/
8f/z//L/8v/y//L/8P/w//H/8f/x//H/8P/w//D/8P/w/+7/7v/u/+//8f/x//H/8P/u
/+7/7v/t/+3/7f/u/+7/8P/w//D/7//v/+//7//v/+//7//v/+3/7P/s/+3/7f/t/+3/
7f/t/+3/7f/t/+z/7P/t/+3/7v/u/+3/7f/t/+3/7f/s/+z/7P/t/+3/7f/t/+z/7P/s
/+7/7f/r/+z/7P/s/+z/7P/s/+z/7P/s/+z/7P/s/+z/7P/s/+z/7P/s/+z/7P/s/+3/
7v/v//D/7//v/+7/7f/w//D/8P/v/+//8P/w//D/8P/x//L/8v/y//P/9f/y//D/7//u
/+3/7P/s/+r/6v/q/+r/6//r/+j/5v/m/+X/4//j/+T/5f/l/+X/5f/m/+r/6P/o/+n/
5//m/+b/5v/m/+b/5//n/+f/5//n/+f/5//n/+f/5//n/+f/5//o/+r/6v/q/+r/6P/o
/+j/6P/o/+j/6P/p/+v/6//p/+n/7f/t//D/9////wcAEgAiADQAQgBRAGIAcgBzAGEA
QgAXAO7/z/+8/73/xP+5/5n/ev9s/2z/cP9//5P/o/+2/8b/z//Z/+P/6v/v//X//P//
/wEAAAAAAP7//P/8//z//P/8//z//f/9////AAAAAAEAAAD///7//v8AAAAAAAAAAAAA
AQACAAIAAAAAAAAAAAACAAMAAwADAAMABQAFAAUABwAIAAgACQAHAAkACgAKAAsACwAL
AAsADQAOAA8AEAAPABEAEQASABQAFQAWABYAFgAYABsAGwAcAB0AHgAfACMAJAAnACkA
KwAqACsALQAuAC8AMAAxADQANgA5ADwAPQA+AD4APwBDAEUARgBIAEgASgBKAEsATQBP
AFAAUABRAFEAUQBRAFEAUQBRAFEAUABQAFAAUABNAEsASQBHAEcARQBDAEAAPQA6ADcA
NAAzAC4AKwAnACUAIAAeABkAFgATABAADAAJAAcABQAEAAAA/v/8//v/+//5//X/9P/2
//X/9f/1//P/8v/v/+7/7//v//D/8f/v//D/8P/x//H/8f/w//D/8v/y//P/8//y//L/
8v/y//T/9P/0//T/9P/0//P/8v/y//L/8v/y//T/9P/1//X/9P/z//L/8f/y//L/8//0
//X/9f/1//T/8v/x//D/7//x//L/8v/y//D/7//v/+//7v/t/+3/7f/t/+3/7P/r/+v/
7P/s/+r/6//r/+z/7P/q/+r/6v/p/+v/6//r/+v/6v/q/+r/6f/n/+f/5v/m/+b/5//n
/+f/5//m/+b/5v/o/+b/5v/n/+f/5//n/+b/5P/k/+T/5P/l/+b/5//p/+j/5//m/+T/
5v/m/+b/5f/l/+X/5v/m/+T/5P/k/+P/5f/l/+X/5f/l/+X/5f/j/+P/5P/m/+f/5f/l
/+X/5f/j/+P/4//i/+P/5f/m/+j/5v/l/+X/5f/l/+X/5P/k/+T/5f/l/+X/5f/k/+T/
5P/m/+X/5f/k/+T/5P/k/+T/5P/k/+T/5P/k/+T/5P/k/+b/5v/m/+b/6P/o/+n/6f/p
/+r/6v/q/+f/5//o/+j/6P/o/+n/6v/q/+r/6//t/+r/6P/n/+b/5f/k/+T/4v/k/+T/
5P/l/+P/4v/g/+D/3//d/93/3v/h/+H/4f/h/+L/5P/i/+L/5f/l/+T/5P/k/+T/5P/l
/+X/5f/l/+X/5//n/+f/5//n/+f/5//n/+b/5v/m/+b/5v/m/+b/5v/o/+j/6P/o/+v/
6f/n/+f/6f/p/+v/8P/3////BQASACQANABCAE0AXABsAGcAUwA0AAsA4v/D/7L/t/++
/6//k/96/3D/bv92/4f/l/+l/7b/xP/P/9n/4//s//P/9//8/////f/8//z/+v/6//r/
+v/6//r/+v/7//v/+//8//z//f/9//3//f/+/wAAAAAAAAAA/v///wAAAAAAAAAAAAAA
AAIAAwADAAMAAwAFAAUABQAFAAYABgAHAAcACQAKAAoACwALAAsACwANAA4ADwAQABEA
EwATABQAEgATABQAFAAXABoAHgAfAB4AHwAgACEAIwAkACcAKQAqACoALAAvADAAMQAy
ADMANwA6AD4AQgBDAEQARABFAEkASwBMAE4AUABSAFIAUwBTAFUAVgBWAFgAWQBaAFsA
WgBZAFgAVwBYAFgAWABYAFcAVQBTAFEATwBNAEsASABFAEIAPwA8ADkANAAxAC0AKwAm
ACQAHwAeABsAGAAUAA4ACwAIAAYABgAEAAIAAQD///3/+f/4//j/9//3//f/9v/2//T/
9P/0//P/8//z//P/9P/0//X/8//z//L/8v/0//T/9f/1//b/9v/2//b/9v/2//b/9v/3
//j/+P/4//j/+P/4//j/+P/4//n/+f/5//n/+f/5//n/+P/4//j/+f/5//n/+P/4//f/
9v/1//X/9v/2//b/9v/1//X/9f/2//X/9f/1//P/8//y//H/7//w//D/7v/u/+//8f/y
//D/8P/w/+//7f/t/+3/7f/t/+7/7//v/+3/7f/s/+z/7v/v/+//7//v/+7/7v/u/+z/
6v/q/+v/7f/t/+3/7P/s/+z/7P/s/+z/7P/s/+3/6//r/+v/6v/q/+r/6v/p/+v/6//s
/+z/6v/q/+r/6f/r/+v/6//r/+//7//v/+3/6v/q/+v/6//r/+v/6//r/+v/6//r/+r/
6v/r/+v/7P/s/+v/6//r/+v/6//q/+r/6v/r/+v/6//t/+z/7P/s/+z/6f/n/+r/6v/q
/+r/6v/q/+r/6v/q/+r/6v/q/+r/6v/q/+r/6v/q/+r/6v/q/+z/7P/s/+z/7P/s/+z/
7P/t/+3/7f/u/+7/7v/t/+3/7v/u/+7/7v/x//L/8v/y//L/8//v/+z/7f/s/+v/6v/q
/+j/6P/o/+b/5//n/+b/5P/k/+P/4f/f/+D/4f/h/+L/4//l/+j/5P/k/+X/5f/i/+L/
4v/i/+P/5f/m/+f/5f/l/+X/5f/n/+f/5//n/+b/5f/l/+T/5v/m/+b/5v/o/+j/6P/o
/+b/5v/n/+f/6f/p/+n/6//t//L/9f/5/wEAEAAiADQAQgBPAGAAbABjAEsAKAD9/9b/
u/+w/7n/vv+v/5H/dP9o/2j/cP+B/5H/o/+2/8b/z//X/+H/6v/x//f//P////7//P/7
//j/+P/4//j/+P/6//r/+//7//v//P/8//3//f/9//3//v/+//7//v/+/wAAAQACAAIA
AAAAAAAAAAACAAMAAwADAAUABwAHAAcABwAIAAgACQAHAAkACgAKAA0ADQANAA0ADQAO
AA8AEAATABUAFQAWABQAFQAWABYAGAAaAB0AHQAgACEAIgAjACMAJAAnACkALAAsAC4A
MQAyADMANAA1ADoAPAA/AEIARgBIAEkASwBLAE0ATgBQAFMAVgBXAFkAWgBbAFsAWgBd
AF0AXQBdAF8AXwBfAF8AXgBeAF4AXgBdAFsAWQBXAFMAUQBPAEwASwBIAEUAQgBBADwA
OQA1ADAAKgAnACEAIAAdABoAFgASAA8ADAAKAAgABgAEAAMAAQD///v/+v/4//f/9//3
//j/+P/2//b/9P/z//P/8//z//T/9P/1//f/9//2//b/9P/0//X/9f/4//j/+P/4//j/
+P/4//j/9//4//j/+P/6//r/+v/6//n/+P/4//f/+f/5//n/+f/5//j/+P/4//n/+f/5
//j/+P/3//b/9f/z//T/9P/0//b/9f/1//X/9P/z//P/8//z//P/8v/x//P/9P/0//L/
8P/v/+//7v/w//D/8P/v/+//7//v/+//7P/s/+z/6//t/+3/7P/s/+r/6//r/+v/7f/s
/+z/7P/q/+j/6P/p/+n/6f/p/+j/6v/q/+r/6v/o/+j/6P/p/+n/6f/p/+j/6v/q/+r/
6f/n/+f/6P/o/+j/6P/o/+f/5//n/+f/5//p/+n/6f/n/+j/6P/p/+n/5//n/+f/5//n
/+f/5//m/+T/5f/l/+b/5//n/+j/6f/n/+f/5v/m/+T/5f/l/+X/5//m/+b/5v/o/+P/
4//k/+b/5v/m/+b/5v/m/+b/5v/k/+T/5P/k/+T/5P/k/+T/5P/k/+T/5P/m/+b/5v/m
/+T/5P/k/+T/5v/m/+b/5v/o/+n/6f/p/+j/6P/o/+f/6f/q/+r/6v/o/+n/6v/q/+z/
7f/v/+z/6P/n/+b/5f/k/+T/4v/i/+L/4v/j/+P/4v/g/+D/3//f/9//4P/h/+H/4f/h
/+L/4v/g/+D/4f/j/+L/4v/i/+D/4P/h/+H/4f/h/+H/4f/h/+H/4f/h/+H/4f/h/+L/
5P/k/+T/5P/j/+L/4f/g/+L/4v/i/+P/4//j/+P/4//j/+P/6P/v//f//f8KABoAKgA6
AEUAUgBiAGMAUQA0AAkA3v/B/7T/t/++/7X/mf96/2j/Yv9m/3P/gf+R/6b/uv/H/9P/
3f/k/+v/8f/4//f/9//2//b/9P/2//b/9v/2//T/9P/1//X/9//4//j/+f/3//f/9//4
//r/+v/6//r//P/9//7//v/8//z//P/8//7/////////AQADAAMAAwABAAIAAgADAAMA
BQAGAAYABwAHAAcABwAJAAoACwAMAAsADQANAA4AEAARABIAEgAUABYAGQAZABoAGwAc
AB0AIQAiACUAJwAoACgAKgAtADAAMQAyADMAOAA6AD0AQABAAEIAQwBFAEcASQBKAEwA
TwBSAFMAVQBVAFcAWABYAFoAWwBcAF0AWwBbAFsAWwBeAF4AXgBeAFwAWwBaAFkAVQBT
AFEATgBLAEgARQBCAD8AOgA3ADMALwAqACgAIwAgAB0AGgAWABAADQAKAAgABAACAAAA
///7//n/9f/0//b/9f/1//X/8//y/+//7v/u/+3/7f/t/+//8P/w//H/8P/v/+3/7P/u
/+7/7//v//D/8P/w//D/8v/y//L/8v/z//T/9P/0//L/8v/y//L/9P/0//X/9f/z//P/
8//z//P/8v/y//L/9f/1//X/9P/0//P/8v/x//H/8v/y//L/8v/x//H/8f/y//H/8f/x
/+//7//u/+3/7f/u/+7/7P/r/+v/7P/s/+r/6v/q/+n/6//r/+v/6//q/+r/6v/p/+n/
6f/o/+j/6P/p/+n/6f/p/+j/6P/o/+j/5v/m/+f/5//n/+f/5v/k/+T/5P/k/+b/5v/m
/+f/5//n/+f/5v/m/+b/5v/l/+X/5f/m/+b/5v/m/+b/5f/n/+f/5//n/+f/5//n/+X/
5P/k/+X/5f/n/+f/5//n/+X/5f/l/+T/5v/n/+f/6P/m/+X/5f/l/+X/5f/k/+T/5v/n
/+f/5//n/+b/5v/m/+b/5//n/+b/5v/m/+b/5v/m/+b/5v/m/+b/5v/m/+b/5P/k/+T/
5P/m/+b/5v/m/+b/5v/m/+b/5v/m/+b/5v/m/+b/5v/m/+j/6P/o/+n/6f/p/+r/6v/q
/+n/6f/q/+z/7P/s/+3/7P/s/+z/7f/t/+r/6P/n/+b/5f/k/+T/4//k/+X/5v/m/+X/
4//g/+L/4f/f/9//4P/h/+H/4f/h/+L/5P/i/+L/4//j/+L/4P/g/+D/4P/h/+H/4f/h
/+H/4f/h/+H/4//j/+P/4//j/+T/5P/k/+L/4v/i/+L/4v/i/+L/4v/g/+H/4f/h/+H/
4f/j/+n/9P/3//3/CQAYACgAOgBGAFMAZgBuAF8ARQAeAPH/zv+3/7T/uf+2/53/ef9k
/1z/YP9w/4P/lf+n/7j/xP/P/9f/3//k/+v/8f/4//v/+f/4//j/9v/0//T/9P/0//b/
9v/3//f/9//4//j/+f/3//f/9//4//r/+v/6//r/+v/7//z//P/8//z//P/8//7/////
//////8BAAEAAQADAAQABAAFAAQABQAFAAQABwAHAAcABwAJAAoACwAMAAwADQAMAAwA
DQAPABEAEgATABQAFgAVABgAGQAaABsAHQAeACEAIwAlACQAJQAnACwALQAuAC8AMQAy
ADQANgA4ADoAOwA9AEEAQwBEAEYARgBIAEgASQBLAE0ATgBOAE0ATQBNAE0ATwBPAE8A
TwBOAE4ATgBOAEsASQBHAEUARQBDAEEAPgA5ADYAMwAwAC8AKgAnACMAHwAaABgAEwAQ
AA0ACgAGAAQAAQD+//z/+v/4//b/9f/1//P/7//u/+z/6//r/+v/6v/q/+j/6P/o/+n/
5//n/w==
         </WaveFormData>
      </LeadData>
      <LeadData>
         <LeadByteCountTotal>10000</LeadByteCountTotal>
         <LeadTimeOffset>0</LeadTimeOffset>
         <LeadSampleCountTotal>5000</LeadSampleCountTotal>
         <LeadAmplitudeUnitsPerBit>4.88</LeadAmplitudeUnitsPerBit>
         <LeadAmplitudeUnits>��V</LeadAmplitudeUnits>
         <LeadHighLimit>2147483647</LeadHighLimit>
         <LeadLowLimit>268435456</LeadLowLimit>
         <LeadID>V3</LeadID>
         <LeadOffsetFirstSample>0</LeadOffsetFirstSample>
         <FirstSampleBaseline>0</FirstSampleBaseline>
         <LeadSampleSize>2</LeadSampleSize>
         <LeadOff>FALSE</LeadOff>
         <BaselineSway>FALSE</BaselineSway>
         <ExcessiveACNoise>FALSE</ExcessiveACNoise>
         <MuscleNoise>FALSE</MuscleNoise>
         <LeadDataCRC32>4211902261</LeadDataCRC32>
         <WaveFormData>
5P/k/+T/5P/l/+b/5//o/+j/6P/o/+j/6f/q/+v/7P/u/+7/7v/u/+//8P/x//L/8//0
//X/9v/3//j/+f/6//z//v8AAAIAAwAEAAUABgAKAAwADgAQABIAFAAWABgAHAAeACAA
IgAnACoALQAwADMANgA5ADwAQgBGAEoATgBSAFYAWgBeAGMAZgBpAGwAcQB0AHcAegB+
AIAAggCEAIYAiACKAIwAjQCOAI8AkACOAI4AjgCOAI0AjACLAIoAhACAAHwAeABzAG4A
aQBkAFwAVgBQAEoAQwA8ADUALgAoACIAHAAWABAACgAEAP7/+v/2//L/7v/q/+j/5v/k
/+H/3v/b/9j/1v/W/9b/1v/V/9T/0//S/9L/0v/S/9L/0v/S/9L/0v/S/9L/0v/S/9P/
1P/V/9b/1v/W/9b/1v/Y/9j/2P/Y/9j/2P/Y/9j/2P/Y/9j/2P/a/9r/2v/a/9r/2v/a
/9r/2v/a/9r/2v/Y/9j/2P/Y/9f/1v/V/9T/1v/W/9b/1v/V/9T/0//S/9D/0P/Q/9D/
0P/Q/9D/0P/P/87/zf/M/87/zv/O/87/zf/M/8v/yv/K/8r/yv/K/8r/yv/K/8r/yP/I
/8j/yP/K/8r/yv/K/8r/yv/K/8r/yP/I/8j/yP/K/8r/yv/K/8n/yP/H/8b/xv/G/8b/
xv/F/8T/w//C/8T/xP/E/8T/wv/C/8L/wv/A/8D/wP/A/8H/wv/D/8T/w//C/8H/wP/C
/8L/wv/C/8L/wv/C/8L/wv/C/8L/wv/C/8L/wv/C/8D/wP/A/8D/wP/A/8D/wP/C/8L/
wv/C/8D/wP/A/8D/wv/C/8L/wv/C/8L/wv/C/8L/wv/C/8L/wv/C/8L/wv/E/8T/xP/E
/8b/x//I/8j/yP/I/8j/yP/I/8j/yP/J/8n/yf/L/8v/y//M/87/zv/O/87/zP/M/8v/
y//L/8r/x//H/8f/x//J/8j/xv/E/8L/wf/A/8D/wv/C/8L/wv/A/8D/v/++/8D/wP++
/77/vf+8/7v/uv+6/7r/uv+6/7r/uv+6/7r/uf+5/7n/uf+5/7n/uf+5/7v/vP+8/7z/
uv+6/7n/uf+7/73/vP+8/7r/uP+4/7z/wv/N/9j/7P8EAB0AOABXAHkAlAChAKYApgCi
AKUAtADLANUAwwCRAEoA/f+2/37/Wv9M/07/Xv96/4//nP+p/7X/vv/F/8z/0P/Q/9L/
0v/S/9H/0//T/9T/1P/T/9L/0f/Q/9P/1P/U/9X/2P/Z/9n/2f/Z/9n/2f/a/9z/3v/f
/9//4f/h/+H/4v/h/+L/5P/m/+j/6P/p/+n/6f/q/+r/6//s/+//8v/z//L/8v/0//X/
9v/4//n/+v/8//7///8AAAEAAQADAAgACgANABAAEwASABQAFwAYABwAIAAjACcAKwAu
ADEANQA3ADkAPgA/AEQASQBOAFQAVwBbAF4AYABmAGkAbQBwAHUAeQB8AIAAgQCFAIUA
hQCKAI4AkACTAJMAlACVAJcAmQCZAJgAlwCYAJYAlgCTAJAAjQCJAIQAgAB9AHgAdABt
AGUAXQBWAFAASgBDAD0ANQAwACgAIwAcABYADwAKAAcABAABAP//+f/1//H/7//v/+3/
6//p/+j/5//l/+P/4f/g/9//3//h/+H/4f/h/9//3//f/97/4P/g/+D/4P/h/+H/4P/g
/+H/4f/h/+H/4f/j/+P/4//j/+P/4//j/+P/4//j/+P/4v/i/+L/4f/h/+D/4P/g/+P/
4//j/+P/4P/f/97/3v/g/+D/4P/g/+D/3//f/9//3P/b/9v/2//b/9v/3P/c/9r/2v/Z
/9n/2P/Y/9j/2P/Y/9j/2P/W/9T/1P/U/9T/1v/V/9X/1f/T/9P/0v/R/8//0P/Q/9D/
0f/S/9P/1P/S/9H/0P/P/9D/0P/Q/9D/zv/O/87/zv/O/87/zv/O/87/zv/P/8//zP/M
/8v/y//N/83/zv/O/87/zv/O/87/zf/N/83/zv/O/87/zf/N/83/zf/N/83/zf/N/83/
zf/N/83/zf/N/83/zf/N/83/zf/N/83/zf/P/8//zv/O/8z/zf/N/83/z//O/83/zf/N
/8//z//Q/87/zv/O/87/zP/M/8z/zP/O/87/zv/O/8z/zP/M/8z/zv/O/87/zv/Q/9D/
0P/Q/9D/0f/S/9L/1P/U/9T/1P/S/9L/0v/T/9X/1f/X/9f/2f/a/9z/3P/b/9r/1//W
/9b/1//Y/9j/1f/V/9X/1f/X/9b/1P/S/9L/0f/Q/9D/0P/Q/9D/0P/Q/9D/z//O/87/
zv/M/8z/yv/K/8r/yv/M/8z/zP/M/8r/yv/K/8r/y//L/8v/y//L/8v/y//L/8n/yv/K
/8r/zP/M/8v/y//L/8v/yv/K/8j/yv/M/9D/1v/f/+z/AAAaADUAUgBzAJcArgC3ALYA
rACgAJ8ArgC9AL0AnwBhABIAx/+M/2T/Uv9S/2D/dP+K/5v/pv+z/7v/xP/P/9b/3P/g
/+P/5P/l/+X/4//j/+T/5P/n/+j/6f/q/+n/6v/q/+v/7v/v/+//7//x//H/8f/y//L/
9P/1//X/+P/5//r//P/7//z//v8AAAAAAAABAAEAAgAEAAUABwAHAAkACwALAAwADAAO
AA8AEAASABMAFAAYABoAGwAcAB4AHwAiACgAKQArAC0ALwAyADQANwA4ADgAPAA/AEMA
RQBIAEsATwBSAFUAWwBdAGAAZQBqAHAAcwB3AHoAfAB+AIEAhQCIAIkAjQCQAJQAlwCb
AJsAmwCdAKAAoQCjAKUApgCnAKkApwCnAKYApQCkAKIAogCfAJwAmQCVAJAAiQCFAH8A
egB3AG8AZwBgAFgAUgBLAEUAPwA6ADIALQApACQAHgAaABYAEgAOAAsACAAFAAIAAQD/
//3/+//5//j/9//1//P/9P/0//T/9f/1//X/9f/1//P/8//z//L/9P/0//T/9P/1//X/
9P/0//X/9f/1//X/8//1//X/9f/1//X/9f/1//X/9f/1//X/9P/0//T/8//1//T/9P/0
//X/9f/1//X/9P/z//L/8v/w//D/8P/w//D/7//v/+//7v/t/+3/7f/s/+v/6//q/+z/
7P/r/+v/6P/o/+j/6P/o/+j/6P/m/+j/6P/o/+j/6P/n/+f/5//n/+f/5v/l/+X/5v/m
/+b/5P/k/+T/5P/l/+X/5f/l/+L/4v/i/+L/5P/k/+T/5P/k/+T/5P/k/+L/4v/j/+P/
5P/k/+P/4//h/+H/4v/i/+T/5P/k/+T/5P/j/+L/4v/i/+L/4f/h/+P/4//j/+P/4v/h
/+D/3//g/+H/4v/j/+H/4f/h/+H/4f/h/+H/4f/j/+P/4v/i/+D/4f/h/+H/4//i/+H/
4f/j/+H/4f/g/+L/4v/i/+L/4v/i/+L/4v/i/+L/4v/i/+P/5P/l/+b/5//o/+j/6P/m
/+b/5v/m/+j/6P/p/+n/5//p/+n/6f/s/+7/7v/u/+z/6v/q/+n/6f/p/+j/5//n/+f/
5//n/+b/5P/i/+L/4//i/+L/4v/g/+D/4P/g/+D/3//e/97/3v/c/9z/3P/a/9r/2v/a
/9v/3P/d/97/3P/c/9z/2//d/93/3f/d/9//3//f/9//3v/e/97/3v/f/9//4P/h/+H/
4P/g/97/3v/e/+L/6v/3/wQAFgAwAEsAZgCFAKcAvgDHAMYAvgCyAK8AugDLANEAtwB9
ADQA7f+y/4b/cv9w/3T/hv+g/7P/wv/P/9n/4v/p//D/9P/0//f/+P/5//n/+f/5//r/
+v/4//j/+P/4//v//P/8//3//P/9//3//f////////8AAAEAAgACAAEAAQABAAEAAgAE
AAYACQAMAAwADAANAA0ADwAQABAAEQAQABMAFgAXABYAFgAYABkAGwAeACAAIgAiACQA
JQAmACgAKQAsADIAMwA1ADcAOQA8AD4AQQBCAEYASgBNAFEAVABWAFgAWwBeAGEAZwBp
AGwAcQB2AHwAfwCDAIYAiACMAI8AkwCWAJcAmwCeAKIApQCpAKkAqQCrAK4ArwCxALEA
sgCzALUAtgC3ALcAtwC1ALIAsQCtAKoApwCjAJ4AmQCVAI8AigCDAHsAcwBsAGgAYgBb
AFUATQBIAEAAOwA2ADAAKQAkACIAHgAaABcAEwAPAAsACQAJAAcABQADAAAA///9//v/
/f/8//v/+//7//v/+//7//v/+//7//r//P/8//z//P/7//v/+v/6//3//f/9//3//f//
///////9//3//f/9/////////////v/+//7//f/9//z//P/8//3//f/9//3//P/7//r/
+v/6//r/+v/6//n/9//2//X/9f/1//b/9//2//X/9f/0//L/8v/x//H/8v/y//L/8v/w
//D/8P/u//D/8P/w//D/7v/t/+3/7f/r/+v/6v/p/+v/7P/s/+z/6v/q/+r/6v/r/+v/
6//r/+r/6v/q/+r/6P/o/+j/6P/q/+r/6v/q/+n/6P/o/+f/5v/m/+X/5f/l/+X/5v/m
/+b/5v/m/+b/5//n/+f/6P/m/+b/5f/l/+X/5f/l/+X/5f/l/+X/5f/l/+X/5f/l/+f/
5//n/+f/5v/l/+T/4//l/+X/5P/k/+T/5f/l/+X/5f/k/+P/4//j/+X/5f/k/+L/4v/i
/+L/5P/k/+T/5P/k/+T/5P/k/+T/5P/k/+T/5P/k/+T/5P/m/+b/5v/m/+j/6P/p/+r/
6v/q/+r/6v/q/+r/6v/q/+3/7f/t/+//7//v//D/8v/y//L/8v/w//D/7//v/+//7v/t
/+3/7f/t/+3/7P/q/+j/6P/n/+b/5P/k/+T/5P/k/+T/5P/j/+T/5P/k/+L/4v/i/+L/
4v/g/+D/4P/g/+L/4v/i/+L/4v/h/+H/4f/h/+H/4f/h/+P/4//k/+T/4//i/+H/3//h
/+H/4f/g/+D/4P/g/+D/4P/m/+3/+P8IACAAOQBSAG8AjwCwAMEAxgDEALwAtwC8AM8A
4wDjALsAfAAxAOr/rP+E/3b/cP96/5L/q/+4/8f/1f/e/+X/7P/y//T/9f/2//f/9//3
//f/+P/4//j/+P/4//j/9//4//j/+f/8//3//f/9//3//f/9//7//v8AAAEAAQADAAMA
AwAEAAMABAAGAAgACAAIAAkACQAHAAgACAAJAAgACwAOAA8AEAAQABIAEwASABQAFQAW
ABgAGgAbABwAHQAdAB8AJAAkACcAKgAtAC4AMAAzADQANgA6AD0AQQBFAEgASwBPAE8A
UQBWAFcAWwBhAGcAbgBxAHUAeAB6AH4AgQCFAIgAjACRAJUAmgCbAJ8AnwCfAKQAqACq
AK0ArQCuAK8AsQCxALEAsACvAK8ArgCvAK0AqgCnAKMAngCbAJcAkQCMAIcAfwB3AHAA
aABiAFsAVQBPAEoAQgA9ADYAMAApACQAIgAeABoAFwARAA0ACQAHAAQAAQD+//v//P/7
//n/9//1//T/8//z//P/8//z//P/8//z//P/8v/y//L/8v/y//X/9f/0//T/9f/1//X/
9f/3//n/+f/5//f/9//3//f/9//3//f/9//6//r/+v/5//f/9v/2//b/+f/5//n/+f/4
//f/9v/2//T/9P/0//T/9v/1//X/9f/y//H/8f/x//L/8f/x//D/8P/w/+//7//u/+7/
7v/u/+7/7v/u/+z/6v/q/+r/6v/q/+n/6f/p/+n/6f/o/+f/5f/m/+b/5v/o/+j/6P/o
/+X/5f/l/+X/5P/k/+T/5P/k/+T/5P/k/+L/4v/i/+L/5P/k/+X/5f/i/+L/4f/h/+P/
4//k/+T/4//i/+H/4P/h/+H/4f/i/+T/5P/j/+P/4f/h/+H/4f/h/+H/4f/h/+P/4//j
/+P/4//j/+P/4//h/+H/4f/h/+H/4f/g/+D/4P/h/+H/4f/h/+D/3//f/+H/3f/f/+D/
3v/e/97/3v/e/97/3v/e/9//4P/h/+L/4P/g/+D/4P/g/+D/4P/g/+P/5P/l/+b/5P/k
/+T/5P/m/+j/6f/q/+j/6P/o/+j/6P/o/+n/6f/p/+v/6//r/+z/7v/u/+7/8P/u/+7/
7f/r/+v/6v/p/+f/5//n/+f/5//m/+X/5v/j/+L/4v/i/+T/5P/k/+T/5P/j/+L/4v/i
/+D/4P/g/+D/4P/g/+D/3v/e/97/3v/g/+D/4P/f/9//3//f/9//3f/d/93/3f/e/97/
3v/e/9z/2//b/9v/2//a/9r/2P/Y/9j/2v/e/+f/9P8IACAAOQBSAG8AkwCuALUAuAC0
ALAAswDGAN8A5wDPAJkAUAADALz/hv9o/2D/ZP94/5L/pf+y/73/yf/S/9n/3v/k/+T/
5P/k/+T/4//l/+X/5v/m/+j/6P/o/+j/6P/o/+f/5//q/+v/6//r/+n/6f/p/+r/7P/u
/+//7//x//H/8f/y//H/8v/0//b/+P/4//n/+f/7//z//P/9//z///8CAAMABAAEAAYA
BwAIAAoACwAMABAAEgATABQAFQAVABcAHAAdAB8AIQAjACUAKAAsAC4ALgAyADUAOQA9
AEAAQwBHAEsATQBSAFMAWABdAGIAaABqAG8AcwB2AHoAfQCBAIQAhwCLAI4AkgCVAJkA
mQCZAJ8AogCjAKUApwCoAKkAqwCrAKsAqgCpAKoAqACoAKUAogCfAJsAlgCTAI8AiQCE
AH8AdwBvAGgAYABaAFMATQBGAEIAOwA3ADAAKgAjAB4AGAAUABAADQALAAcAAwABAP3/
+//5//f/+P/3//X/8//z//L/8f/x/+//7//v/+//8f/x//H/8P/w//D/8P/w//L/8//z
//T/8//z//P/8//1//f/9//3//n/+f/5//n/9//3//f/9//5//r/+//7//v/+v/6//r/
+//7//v/+//8//v/+v/6//r/+v/6//r//P/7//v/+//5//f/9v/1//b/9f/1//T/9P/0
//P/8//x//D/7//u//D/8P/w/+7/7v/u/+7/7v/s/+v/6//r/+v/6//q/+n/6P/o/+f/
5v/o/+j/6P/o/+f/5//n/+f/5P/k/+T/5P/m/+b/5v/m/+T/5P/k/+T/5v/m/+f/5//m
/+b/5f/l/+X/5f/m/+b/5//o/+n/6v/p/+n/6f/q/+j/6P/n/+f/5//n/+f/5//n/+f/
5//n/+n/6f/p/+n/6f/p/+n/6f/p/+n/6f/p/+n/6f/o/+j/6P/p/+n/6f/r/+r/6f/p
/+v/6f/p/+r/6v/q/+r/6v/p/+j/5//m/+j/6P/o/+j/6P/o/+j/6P/o/+j/6P/o/+v/
7P/t/+7/7v/u/+3/7P/u/+7/7v/u/+7/7v/v/+//7f/v/+//7//w//L/8v/y//L/8P/w
/+//7//v/+7/7f/t/+3/7f/t/+v/6P/l/+T/5f/k/+T/5P/k/+T/5P/k/+b/5f/k/+T/
5P/i/+L/4v/i/+L/4v/i/+L/4v/i/+L/4P/g/+D/3//f/9//3//f/9//3//f/9//3//e
/93/3P/e/93/3f/d/9//3P/a/9j/2v/a/9r/4P/r//b/BgAcADUAUABvAJEAsgDDAMgA
xAC0AKsArgC9AMkAvwCRAEwAAQC+/4j/aP9g/2L/cv+I/5//rP+7/8f/zv/X/97/5P/o
/+v/7P/t/+3/7f/t/+7/7v/s/+z/7P/s/+//8P/w//H/8f/x//D/7//w//H/8v/0//X/
9v/2//X/9f/1//X/9v/4//r//f8AAP7//v//////AAACAAMABQAEAAcACgALAAwADAAO
AA8AEgAUABUAFgAWABgAGQAaABwAHQAgACYAJwApACsALQAuADAAMwA0ADgAPAA/AEMA
RgBIAEoATQBPAFEAVgBXAFoAXwBkAGoAbQBxAHQAdgB8AH8AgwCGAIcAiwCOAJIAlQCZ
AJkAmQCdAKAAoQCjAKMApAClAKcApwCnAKYApQCkAKIAogCfAJ4AmwCXAJIAjwCLAIUA
gAB9AHUAbQBmAGIAXABVAE8ARwBCADoANQAyACwAJQAgAB4AGgAWABMADwALAAcABQAF
AAMAAQD///z/+//5//f/+P/4//j/+f/3//f/9//3//X/9f/1//T/9v/2//b/9v/3//f/
9v/2//n/+f/5//n/+P/5//j/9//3//f/9//3//n/+f/5//n/+f/4//f/9f/2//b/9//4
//n/+f/5//n/9v/1//T/9P/2//b/9v/2//T/8//z//P/9P/z//P/8//y//H/8f/w//D/
8P/v/+//8P/w//D/8P/u/+7/7v/s/+z/7P/s/+z/7v/t/+3/7f/t/+3/7P/r/+3/7v/u
/+7/7P/s/+z/7P/r/+v/6//r/+z/7P/s/+z/6v/q/+r/6v/r/+z/7f/u/+z/7P/t/+3/
7P/s/+v/6//r/+v/7P/s/+r/6v/q/+r/6//r/+v/7P/s/+z/6//r/+3/7f/t/+3/7f/t
/+3/7f/s/+v/6v/p/+r/6//s/+3/6//r/+v/6//r/+v/6v/q/+r/6//r/+v/6//q/+n/
6f/r/+v/6//q/+j/6P/o/+j/6P/o/+j/6P/q/+r/6v/q/+z/7P/s/+z/7v/v//D/8P/u
/+7/7v/u/+7/7v/u/+//7//v//H/8f/x//L/9P/0//b/9v/0//T/8f/x//H/8P/x//H/
8f/x/+//7v/s/+r/6v/p/+j/6P/o/+j/6P/o/+j/6P/n/+b/5v/m/+T/5P/l/+b/5//o
/+b/5v/m/+b/5v/m/+b/5v/l/+X/5f/l/+f/5//n/+f/5//o/+j/6P/q/+r/6f/p/+v/
6//o/+b/5v/m/+T/5v/s//f/AgAUACwARQBgAHsAnQC8AMkAzADIAL4AtwC+AM0A3QDP
AKEAXgAXANT/oP+C/3r/ev+G/5z/s//A/83/2f/k/+3/9P/6//z//v/+//7//f//////
AAAAAP7//v/+//7///8AAAAAAQACAAMAAwADAAUABQAFAAYABgAIAAkACQAJAAkACQAK
AAsADAAOABAAEAAQABEAEQARABIAEgATABQAFwAaABsAHAAcAB4AHwAgACIAIwAkACYA
KAApACoAKwArAC0AMgA2ADkAPAA/AD4AQABDAEQASABMAE8AUwBVAFgAWwBfAGEAYwBo
AGkAbwB1AHsAggCDAIcAigCMAJIAlQCZAJwAnwCjAKYAqgCtALEAsQCxALYAugC8AL8A
vQC+AL8AwQDBAMEAwAC/AMAAvgC+ALsAtgCzAK8AqgCnAKMAnQCYAJMAiwCDAHwAdgBw
AGkAYwBcAFgAUQBNAEcAQAA4ADIAMAAsACgAJQAhAB0AGQAXABcAFQATABEAEAAPAA0A
CwAJAAgABwAHAAkACQAJAAkABwAHAAcABgAIAAgACAAIAAkACQAIAAgACQAJAAkACQAJ
AAsACwALAAkACQAJAAkACwALAAsACwAMAAwADAALAAsACgAKAAoACwALAAsACwAKAAkA
CAAIAAgACAAIAAgACAAHAAcABwAGAAUABQAFAAIAAQABAAAAAgACAAEAAQAAAAAAAAAA
AAAAAAAAAP7//P/8//z//P/+//3//f/9//v/+//6//n/+//8//z//P/8//z//P/8//n/
+f/5//n/+v/6//r/+v/6//r/+v/6//z//P/8//z/+v/6//v/+//6//r/+f/5//v/+//8
//z/+v/6//r/+v/7//v/+//8//7//v/9//3//P/7//r/+f/5//n/+f/5//n/+f/5//n/
+f/5//n/+f/7//v/+//7//v/+//6//r/+v/7//v/+//9//z/+//7//v/+f/3//r//P/8
//z//P/6//r/+v/6//r/+v/6//r/+v/6//r/+v/6//r/+v/6//z//P/8//z//v/+//7/
//8CAAIAAgACAAIAAgACAAIAAgADAAMAAwAFAAUABQAGAAYABgAGAAYABAAEAAMAAwAD
AAIAAQABAAEAAQABAAAA/v/8//z/+//4//j/+P/4//r/+v/6//r/+f/4//j/+P/2//b/
9v/2//j/+P/4//j/9v/2//b/9v/4//j/9//3//X/9f/1//X/9//3//f/+P/4//j/+P/4
//f/9//3//f/+P/6//j/+P/6//z//v8DABIAJgA8AFcAcgCRALMA0ADbANwA2ADQAM8A
3ADzAAMB8wDFAIAAMQDs/7b/lv+M/47/nP+2/83/2P/j/+///P8DAAoADgAQABIAEgAS
ABEADwAPABAAEAARABIAEwAUABMAFAAUABUAFgAXABcAFwAXABcAFwAYABoAHAAdAB0A
HwAfAB8AIAAfACAAIgAkACYAJgAnACcAKQAqACoAKwAqAC0AMAAxADIAMgA0ADUANAA2
ADcAOAA6ADwAPQA+AEEAQQBDAEgASQBLAE0ATwBSAFQAVwBYAFgAXABfAGMAZQBoAGsA
bwBvAHEAdgB3AHwAgQCGAIwAkACVAJkAnACgAKMApwCqAK8AswC2ALoAuwC/AL8AvwDD
AMYAxwDJAMsAzADNAM8AzQDNAMwAywDMAMoAygDHAMIAvwC7ALYAsQCtAKcAogCeAJcA
kACKAIEAegByAGsAZQBgAFgAUwBMAEYAPwA6ADYAMgAuACsAJQAhAB0AGwAXABUAEwAR
ABEAEQAQAA8ADgAMAAoACQAJAAkACQAJAAkACQAJAAgABQAEAAMAAgADAAMAAgACAAMA
AwADAAMAAQADAAMAAwADAAMAAwADAAEAAQABAAEABAAEAAQAAwADAAIAAgACAAEAAQAB
AAEAAgABAAAAAAD///7//f/8//3//f/+/////P/7//v/+//6//n/+f/4//r/+v/5//n/
9v/2//b/9v/0//T/9P/y//L/8v/y//L/8P/v/+//7//v/+//7v/t/+v/7P/s/+z/7P/s
/+z/7P/q/+n/6P/n/+j/6P/o/+j/5v/m/+b/5v/k/+T/5P/k/+T/5P/l/+X/5P/k/+P/
4//h/+H/4v/i/+L/4v/i/+L/4f/h/+H/4v/i/+L/4f/h/+H/4f/h/+H/3//f/9//3//h
/+H/4f/h/+D/3//e/93/3//f/9//3//f/9//3v/e/9z/3f/d/93/3//e/93/3f/d/9n/
2f/c/97/3v/e/97/3P/c/9z/3P/c/9z/3P/c/9z/3P/c/9z/2v/a/9r/2v/c/9z/3P/c
/9r/2v/a/9r/2v/a/9r/2v/c/97/3//g/97/3v/e/97/3v/e/9//3//d/9//3//f/+L/
5P/k/+T/4v/g/+D/3//d/93/3P/b/93/3f/d/93/3P/a/9j/2P/V/9T/1P/U/9b/1v/W
/9b/1P/T/9L/0v/U/9L/0v/S/9H/0P/P/87/zv/O/87/zv/O/87/zv/N/83/zf/N/83/
zf/N/83/zf/M/8z/zP/M/8z/y//L/8v/y//M/8z/yv/I/8j/yv/Q/9f/4v/y/woAJQA+
AFsAeQCaAK0AtAC0AK4ApwCyAMkA3QDVAK0AcAAjANr/nP9y/17/Wv9m/4D/l/+o/7P/
v//K/9H/2P/e/97/4P/g/+D/3//h/+H/4v/i/+D/4P/g/+D/4f/i/+L/4//i/+P/4//j
/+P/4//j/+T/5P/m/+f/5//m/+X/5P/k/+X/5v/o/+r/6v/q/+v/6//p/+r/6v/r/+z/
7//y//P/8v/y//T/9f/2//j/+f/6//r//P/9//7//////wEABgAGAAkADAAPAA4AEAAT
ABQAFgAaAB0AIQAjACYAKQAtADEAMwA4ADkAPABBAEYATABNAFEAVABWAFwAXwBjAGYA
awBvAHIAdgB3AHsAewB7AIAAhACGAIkAiQCKAIsAjQCPAI8AjgCNAI0AjACNAIsAiACF
AIEAfAB5AHUAbwBqAGcAXwBXAFAASABCADsANQAvACoAIgAdABcAEAAIAAIAAAD8//j/
9f/v/+v/5//l/+P/4f/f/93/2v/Z/9f/1f/T/9L/0f/R/9H/0f/R/9H/0f/R/9H/0P/Q
/9D/0P/Q/8//z//O/87/z//P/8//z//Q/9P/1P/V/9T/0//S/9H/0//T/9P/0//U/9T/
1P/T/9H/0P/Q/9D/0v/T/9T/1f/S/9H/0P/Q/9L/0v/S/9L/0P/P/8//z//Q/8//z//P
/8z/y//L/8r/yv/K/8n/yf/I/8j/yP/I/8j/yP/I/8b/xv/G/8b/xv/G/8X/xf/F/8P/
w//C/8H/w//E/8T/xP/C/8L/wv/C/8P/w//D/8P/xP/E/8T/xP/D/8L/wf/A/8L/wv/C
/8L/wv/C/8P/w//C/8L/wf/B/8P/w//E/8T/xP/E/8T/xP/D/8P/w//E/8b/xv/F/8X/
xP/D/8L/wf/E/8X/xv/H/8b/xf/E/8P/xf/F/8X/xf/F/8X/xf/F/8X/xf/E/8T/xv/H
/8f/x//H/8b/xf/F/8X/x//H/8b/xv/G/8b/xv/G/8b/xv/G/8b/xv/G/8b/xv/G/8b/
xv/I/8j/yP/I/8r/yv/K/8r/yv/K/8r/yv/M/8z/zP/M/87/zv/P/9D/0P/Q/9D/0P/Q
/9D/0P/Q/9H/0f/R/9P/1f/V/9b/2P/W/9b/1v/U/9T/0//T/9P/1P/T/9P/0//R/9H/
0P/O/87/zv/N/8z/yv/K/8r/yv/K/8r/yv/J/8r/yv/K/8j/xv/G/8b/xv/I/8j/yP/I
/8b/xv/G/8b/x//H/8j/yf/J/8n/yf/J/8f/x//I/8j/yv/K/8r/yf/H/8f/x//G/8b/
xP/E/8j/0P/W/93/7v8EAB4AOQBWAHUAlwCuALUAtgCsAKAAnwCuAMEAvQCdAGMAFADJ
/4z/Yv9S/1T/YP90/4z/nf+q/7X/v//G/83/1v/c/97/3//g/+H/4f/f/9//4P/g/+H/
4v/j/+T/4//k/+T/5f/k/+X/5f/l/+f/5//n/+j/6v/s/+3/7f/v/+//7//w//H/8v/0
//b/9v/2//f/9//4//r/+//9//v//f//////AgACAAQABQAGAAgACQAKAAoADAANAA4A
EgATABYAHAAbAB0AHwAhACQAJgApACoALAAwADMANwA5ADwAPwBDAEYASQBPAFEAUgBX
AFwAYgBlAGkAbABuAHIAdQB5AHwAfwCDAIYAigCNAJEAkQCRAJMAlgCXAJkAmwCcAJ0A
nwCfAJ8AngCdAJwAmgCaAJcAlgCTAI8AigCDAH8AeQB0AHEAaQBhAFoAVgBQAEkAQwA9
ADgAMAArACYAIAAZABQAEAAMAAgABQADAP//+//5//n/9//1//P/8v/x/+//7f/v/+7/
7f/r/w==
         </WaveFormData>
      </LeadData>
      <LeadData>
         <LeadByteCountTotal>10000</LeadByteCountTotal>
         <LeadTimeOffset>0</LeadTimeOffset>
         <LeadSampleCountTotal>5000</LeadSampleCountTotal>
         <LeadAmplitudeUnitsPerBit>4.88</LeadAmplitudeUnitsPerBit>
         <LeadAmplitudeUnits>��V</LeadAmplitudeUnits>
         <LeadHighLimit>2147483647</LeadHighLimit>
         <LeadLowLimit>268435456</LeadLowLimit>
         <LeadID>V4</LeadID>
         <LeadOffsetFirstSample>0</LeadOffsetFirstSample>
         <FirstSampleBaseline>0</FirstSampleBaseline>
         <LeadSampleSize>2</LeadSampleSize>
         <LeadOff>FALSE</LeadOff>
         <BaselineSway>FALSE</BaselineSway>
         <ExcessiveACNoise>FALSE</ExcessiveACNoise>
         <MuscleNoise>FALSE</MuscleNoise>
         <LeadDataCRC32>3926672900</LeadDataCRC32>
         <WaveFormData>
5P/k/+T/5P/l/+b/5//o/+r/6v/q/+r/6//s/+3/7v/v//D/8f/y//P/9P/1//b/9//4
//n/+v/7//z//f/+/wAAAgAEAAYACQAKAAsADAAOABAAEgAUABYAGAAaABwAIAAiACQA
JgApACwALwAyADcAOgA9AEAARgBKAE4AUgBXAFoAXQBgAGQAaABsAHAAdAB4AHwAgACD
AIYAiQCMAJAAkgCUAJYAmQCaAJsAnACeAJ4AngCeAJ4AngCeAJ4AmwCYAJUAkgCMAIgA
hACAAHgAcgBsAGYAXgBYAFIATABFAD4ANwAwACkAJAAfABoAFAAQAAwACAAFAAIA///8
//j/9v/0//L/8f/w/+//7v/r/+r/6f/o/+j/6P/o/+j/5v/m/+b/5v/o/+j/6P/o/+j/
6P/o/+j/6P/o/+j/6P/o/+j/6P/o/+j/6P/o/+j/6P/o/+j/6P/q/+r/6v/q/+r/6v/q
/+r/6P/o/+j/6P/o/+j/6P/o/+b/5v/m/+b/6P/o/+j/6P/n/+b/5f/k/+T/5P/k/+T/
4v/i/+L/4v/h/+D/3//e/+D/4P/g/+D/3//e/93/3P/c/9z/3P/c/9r/2v/a/9r/2v/a
/9r/2v/Y/9j/2P/Y/9b/1v/W/9b/2P/Y/9j/2P/W/9b/1v/W/9b/1v/W/9b/2P/Y/9j/
2P/W/9b/1v/W/9b/1v/W/9b/1v/W/9b/1v/U/9T/1P/U/9b/1v/W/9b/1v/W/9b/1v/W
/9b/1v/W/9T/1P/U/9T/1v/W/9b/1v/W/9b/1v/W/9T/1P/U/9T/1P/U/9T/1P/W/9b/
1v/W/9T/1P/U/9T/1P/U/9T/1P/U/9T/1P/U/9T/1P/U/9T/1P/U/9T/1P/W/9b/1v/W
/9f/2P/Z/9v/2f/b/9v/2//b/9v/2//b/9v/2//c/97/3//g/+H/4v/i/+L/4v/i/+L/
4v/i/+H/3v/e/97/3v/e/93/3P/b/9r/2v/Z/9j/2v/Z/9j/2P/X/9X/0//R/9P/0v/S
/9D/zv/O/83/zf/P/8//z//P/8//zv/O/83/zP/M/83/zf/N/83/zf/N/83/zf/N/8z/
yv/K/8v/y//N/83/zf/L/8n/xv/F/8f/yv/T/+L/9P8KACUASQBwAJ4AxgDoAAkBKQFI
AWsBkQGpAZcBXAEOAbgAXgAFAL3/jv91/2z/d/+O/6D/qf+1/8D/xv/N/9P/1P/V/9X/
1//X/9f/2f/Z/9n/2f/X/9f/1//X/9v/2//b/9z/3v/f/+D/4P/e/9//3//g/+P/5f/l
/+X/5v/m/+b/6P/n/+j/6f/q/+v/7P/t/+7/7v/v//D/8f/y//P/9P/2//f/+P/4//r/
+f/7//z//f/+/wEAAgADAAUABwAJAAkACgAMAA4AEQAQABMAFgAYABsAHgAfACMAKAAr
AC4AMQAzADYAOgA9AEIARgBKAE4AUwBWAFoAXgBgAGQAaABsAG8AcwB3AHkAfgCBAIMA
hgCJAIwAjgCQAI8AkQCUAJQAlwCYAJkAmQCZAJcAlgCVAJUAkgCPAIsAhgCCAH4AegBy
AGsAZQBeAFgAUgBMAEYAPwA5ADQALAAmACAAGgAVABIADQAJAAUAAgD+//n/9//1//P/
8v/v/+7/7f/r/+n/6f/p/+n/6v/o/+j/5//n/+f/5//n/+f/5//n/+X/5f/m/+b/5v/m
/+b/5v/m/+f/6f/p/+n/6f/p/+n/6f/p/+n/6v/q/+v/6//q/+r/6v/q/+n/6f/p/+r/
6v/q/+r/6P/o/+j/6P/p/+r/6//s/+r/6P/o/+n/5//l/+X/5f/m/+f/5v/n/+X/5f/l
/+P/4//j/+P/4//i/+L/4v/h/+L/4v/j/+P/4v/i/+L/4P/g/+D/3v/e/93/3f/c/9z/
3v/e/97/3v/c/9z/2//b/93/3f/c/9z/3P/c/9z/3P/c/9z/3P/c/93/3P/c/9z/3P/c
/9z/3P/a/9v/2//b/9v/2//b/9r/3P/c/9z/3P/a/9v/2//a/9r/2f/Z/9r/2v/a/9r/
2f/Y/9j/2f/Z/9v/2//b/9v/2//b/9v/2//b/9v/2//b/9n/2f/Z/9n/2f/Z/9n/2f/Z
/9z/2//c/9r/2v/a/9r/2v/a/9r/2v/a/9r/2v/a/9r/2v/a/9r/2//c/93/3v/e/97/
3v/e/97/3v/e/9//4P/j/+T/5f/l/+X/5f/l/+X/5f/m/+j/6f/q/+v/7P/q/+r/6v/q
/+z/7P/s/+v/6P/o/+j/6P/p/+n/6f/p/+T/5P/j/+L/4P/f/97/3v/g/9//3v/d/93/
3P/c/9r/3P/c/9v/2//Z/9n/2f/Z/9n/2P/Y/9f/1v/W/9f/1//X/9f/1//X/9n/2f/Z
/9j/2P/Y/9n/2f/Z/9v/2f/X/9X/1P/T/9P/2P/j//T/CgAkAEMAawCYAMgA7gASATMB
UQFwAZcBwQHPAbEBbAEWAboAWAD//7v/kv97/3r/jf+i/67/t//B/8r/0v/b/+H/4v/l
/+f/6f/p/+n/5//n/+f/5//p/+n/6f/p/+n/6f/p/+r/7P/t/+7/7v/u/+//7//w//H/
8//z//P/9f/2//f/+v/7//z//f/+////AAABAAIAAgADAAQABQAEAAUABgAIAAkACgAK
AAwADQAPABAAEQATABcAGQAbAB8AIQAjACMAJAAmACgAKwAtADEANQA4ADoAPAA8AD8A
RABHAEoATQBTAFYAWgBdAGIAZgBqAG4AcQB0AHgAfACCAIYAigCOAJMAlwCbAJ0AogCl
AKcAqgCtALAAsgC0ALMAswC0ALIAsgCyALIAsQCxAK8ArgCtAKsAqAClAKEAmwCWAJEA
jACEAH0AdwBwAGkAYgBbAFQASgBDAD0ANAAxACwAJwAjAB8AGQAUAA8ADQAKAAYABQAC
AP///f/5//b/9f/z//H/8f/x//H/8v/y//L/8f/x/+//7//v/+//7//v/+3/7f/w//D/
8P/w/+7/7v/u/+//8f/x//H/8f/x//H/8f/x//H/8v/y//P/8f/w//D/8P/w/+//7//v
//D/8P/w//D/7P/s/+z/7P/s/+z/7P/s/+z/6v/q/+v/6//p/+n/6f/r/+v/6f/p/+n/
6f/p/+f/5v/l/+T/4//k/+T/5P/j/+L/4v/j/+P/4P/g/+D/3v/f/+D/3//g/+D/3//d
/9z/3P/c/9z/3P/c/9z/2//b/9n/2f/Y/9j/2v/a/9r/2v/Y/9j/2P/Y/9f/1v/W/9b/
1v/W/9b/1v/W/9f/1//X/9f/1//X/9b/1P/U/9T/1P/V/9f/2P/Y/9j/1//X/9j/1v/W
/9b/1f/V/9b/2P/Z/9j/1//W/9X/1f/V/9X/1f/X/9f/1//X/9f/1//X/9f/1//X/9f/
1//Z/9b/1f/W/9j/2P/Y/9j/1v/W/9b/1v/W/9b/1v/W/9f/2P/Z/9r/3P/c/93/3f/e
/93/3P/b/9z/3f/e/9//3f/e/+D/4f/k/+X/5v/m/+T/5P/k/+T/5P/k/+P/4v/i/+L/
4v/i/+H/4P/f/9z/3v/d/9z/3P/Z/9j/2P/Y/9n/2P/X/9f/1v/W/9T/1P/S/9H/0f/R
/9P/0//T/9P/0P/Q/8//zv/Q/9H/0f/R/9P/0//T/9P/0f/R/9D/0P/S/9P/0//T/9P/
0f/P/83/zP/L/8v/0v/f/+7/AgAeAD0AZQCQAL4A6AAMAS8BUQFwAZcBwQHZAcMBhgE2
AdoAdgAVAMX/lv99/3T/gf+a/6r/t//B/8r/0P/X/9v/3v/f/9//4f/h/+H/4//j/+P/
4//j/+P/4//j/+X/5f/l/+b/5v/n/+j/6P/q/+v/6//s/+v/7f/t/+3/7v/u/+7/8P/x
//L/8//0//f/+P/5//r/+v/7//z//f/+////AAACAAMABAAEAAYABwAJAAoACwAKAA0A
DgAPABIAFQAYABkAGgAcAB4AIQAkACcAKgAsAC8AMgAzADcAOAA7AD4AQQBGAEoATwBT
AFYAWgBeAGIAaQBsAHAAdAB6AH4AggCGAIoAjQCQAJEAmACbAJ0AoACjAKYAqACqAKkA
qwCuAK4AsQCyALMAswCyAK8ArQCrAKoApgCiAJ0AlwCSAI0AiACAAHkAcwBsAGMAXABV
AE4ASQBDAD4ANgAwACoAJAAfABsAFQAQAAsACgAGAAEA///9//v/+v/3//b/9f/z//H/
8P/v/+7/7v/u/+7/7f/t/+3/7f/t/+3/7//v/+3/7f/s/+z/7P/s/+z/7P/s/+3/7f/t
/+3/7f/t/+3/7f/t/+3/7v/u/+//7//u/+7/7v/u/+3/7f/t/+z/7P/s/+z/7P/s/+z/
7P/s/+z/7P/s/+v/6P/n/+f/6P/n/+j/6f/p/+n/5//n/+f/5//n/+X/5f/l/+X/5f/k
/+T/5P/j/+L/4v/j/+P/4P/g/+D/3v/e/97/3P/c/9//3//e/97/3v/e/97/3v/e/97/
3f/d/93/3f/c/9z/3P/c/9z/3P/e/97/3v/e/9v/2v/a/9r/2v/a/9r/2v/Y/9n/2f/Z
/9v/2//b/9r/2v/a/9r/2v/Y/9n/2f/Y/9r/2f/Z/9r/2v/a/9r/2f/W/9b/1//X/9n/
2f/Z/9n/2f/Z/9n/2f/Z/9n/2f/Z/9n/2f/Z/9n/1//X/9f/1//X/9j/1//W/9b/1v/W
/9b/2P/Y/9j/2P/Y/9j/2P/Y/9b/1v/W/9b/2P/Y/9j/2P/a/9r/2v/a/9r/2v/a/9r/
2//b/93/3f/f/9//3//f/9//3//f/+D/4v/j/+T/5f/m/+b/5v/m/+b/5v/m/+b/5f/k
/+T/5P/k/+T/4//i/+H/3v/e/93/3P/c/9v/2v/a/9r/2f/Y/9f/1//W/9b/1P/U/9T/
0//T/9P/0//T/9P/0//S/9L/0f/Q/9D/0f/R/9H/0f/R/9H/0f/R/9H/0P/Q/9D/0f/P
/8//z//P/83/zf/M/8v/yf/M/9H/3v/0/wwAJQBDAGwAmgDIAO4AEQE1AVYBeQGhAccB
0wGwAWgBEgG2AFMA9/+2/4//eP93/4z/ov+x/7v/xv/M/9H/1//a/93/3//h/+H/4f/h
/+H/4f/h/9//3//f/9//4f/h/+H/4v/k/+X/5v/m/+T/5f/l/+b/6f/r/+v/6//s/+z/
7P/u/+//8P/x//L/8//0//X/9v/0//X/9v/3//r/+//8//7///8AAAAAAgADAAUABgAH
AAgACwAMAA0ADwARABMAEwAWABgAGgAdABwAHwAiACQAJwAqACsALwA0ADcAOgA9AEEA
RABIAEsAUABUAFgAXABfAGIAZgBqAHAAdAB4AHwAgwCHAIsAjQCQAJMAlQCYAJ0AoACi
AKQApQCnAKoAqgCrAKwArQCtAK4ArQCtAK0AqwCoAKUAoQCcAJgAlACQAIoAgwB9AHYA
bwBoAGEAWgBTAE0ASABAADgAMgAsACcAJQAfABoAFQAQAAwABwAFAAEA///+//v/+v/5
//f/9f/0//P/8v/y//L/8v/x//H/7//v/+//7//v/+//7f/t//D/8P/w//D/7v/u/+7/
7//x//H/8f/x/+//7//v/+//7//w//D/8f/x//D/8P/w//D/7//v/+//8v/y//L/8v/w
//D/8P/w//D/8P/w//D/8P/u/+7/7//v/+3/7f/t/+3/7f/r/+v/6//r/+v/6f/p/+n/
6f/p/+r/6v/q/+n/5v/m/+f/5//o/+j/6P/m/+b/5v/k/+T/4//j/+L/4v/k/+T/5P/k
/+L/4v/h/+H/4f/h/+D/4P/i/+L/4v/i/+D/4P/g/+D/4P/g/+H/4v/g/+D/4P/g/+L/
4//j/+P/4v/h/+D/3v/g/+D/4P/g/+D/4f/h/+D/3v/d/93/3v/e/97/3v/d/97/3v/f
/9//3//f/9//3//f/9//3//f/9//3//f/9//4f/h/+H/4f/f/9//3//f/+H/3v/f/+D/
3v/e/97/3v/g/+D/4P/g/+D/4P/g/+D/3v/e/97/3v/g/+D/4P/g/+L/4v/i/+L/4v/i
/+L/4v/k/+T/5f/l/+X/5f/l/+X/5//n/+f/5//n/+j/6v/r/+z/7f/u/+7/8P/w//D/
8P/v/+7/7P/q/+r/6v/q/+r/6//q/+n/5v/m/+X/5P/k/+X/5P/k/+T/4f/g/9//3//g
/+D/3v/e/9z/2//b/9v/2//b/9v/2//c/9z/2//a/9n/2f/Y/9f/2f/Z/9n/2f/Z/9n/
2P/Y/9j/2f/Z/9n/2//Z/9n/1//W/9X/1f/Y/+P/8v8EABwANwBZAIIAsADcAPoAGwE9
AV4BgwGrAcEBqwFqARwBxgBoAA0Aw/+Y/4H/ev+J/6D/sP+7/8X/zv/W/93/4f/k/+X/
5v/n/+b/5f/n/+f/5//n/+f/5//n/+f/5//n/+f/6P/q/+v/7P/s/+r/6//r/+z/7//x
//H/8f/y//L/8v/0//P/9P/1//b/9//4//n/+v/6//v//P/9//7///8AAAIAAwAEAAQA
BgAHAAkACgALAAwADwAQABEAEwAVABcAFwAZABoAGwAdACAAIwAmACgAKQAsAC0AMQA2
ADkAPAA/AEEARABIAEsAUABUAFgAXABhAGQAaABsAG4AcgB2AHoAfwCDAIcAiQCOAJEA
kwCWAJkAnACeAKAAoQCjAKYApgCnAKgAqQCpAKkApwCmAKUAowCgAJ0AmQCWAJIAjgCK
AIQAfQB3AHAAaQBiAFsAVABPAEkARAA8ADYAMAAqACUAIwAdABgAEwAQAAwABwAFAAEA
///+//v//P/7//n/9//0//P/8v/y//L/8v/x//H/8//z//P/8//z//P/8f/x//L/8v/y
//L/8P/w//D/8f/x//H/8f/x//P/8//z//P/8v/y//H/8f/z//L/8v/y//L/8f/x//H/
9P/0//T/9P/y//L/8v/y//L/8v/y//L/8v/w//D/8f/v/+3/7f/t/+//7//t/+3/6//r
/+v/6f/p/+n/6f/p/+j/6P/o/+f/6P/o/+n/6f/m/+b/5v/k/+T/5P/i/+L/4//j/+L/
4v/i/+L/4v/i/+T/5P/j/+P/4f/h/+D/4P/g/+D/4P/g/+D/4P/g/+D/3//e/97/3v/e
/97/3v/e/9z/3f/d/93/3v/f/+D/4P/g/+D/4P/g/97/3//f/97/3P/b/9v/3P/e/97/
3v/d/9z/3P/d/93/3f/d/93/3f/d/93/3f/d/9v/2//b/9v/2//b/9v/2//d/93/3f/d
/93/3P/b/9z/2v/a/9r/2v/Y/9j/2P/Y/9n/2v/b/9z/2v/a/9r/2v/c/9z/3P/c/93/
3v/f/+D/3v/e/9//3//j/+P/4//j/+P/4//j/+P/4f/i/+T/5f/m/+f/6P/o/+r/6v/q
/+r/6v/q/+n/6P/o/+j/6P/o/+f/5v/l/+L/4P/f/97/3v/d/9z/3P/c/93/3P/b/9v/
2P/Y/9b/1v/Y/9f/1//X/9b/1f/U/9P/0v/S/9H/0P/O/8//z//P/9H/0f/R/9H/0f/R
/9D/0P/S/9P/0//T/9P/0//R/8//zv/N/8v/zv/X/+b/9v8MACkATQB4AKYA1AD8ACEB
QQFaAXsBpQHHAccBmgFOAfYAlgA1AN3/ov99/27/df+M/6D/rf+5/8T/yv/P/9X/2v/f
/+H/4//j/+P/4f/h/+H/4f/h/+H/4f/h/+X/5f/l/+b/5P/l/+b/5v/m/+f/5//o/+f/
6f/p/+n/6v/q/+r/7P/v//D/8f/y//L/8v/y//L/8//1//f/+f/4//n/+v/8////AAAA
AAIABQAHAAgACQAIAAsADAANAA8AEQATABMAFgAYABoAHQAgACMAJgAoACsALgAvADMA
NgA5ADwAPwBDAEYASgBNAFIAVgBaAF4AYQBkAGgAbABxAHYAewCAAIUAiQCNAI8AlACX
AJkAnAChAKQApgCoAKcAqQCsAKwArQCuAK8ArwCvAK0ArACrAKsAqAClAKEAmwCWAJEA
jACIAIEAewB0AG0AZgBfAFgAUABJAEMAOgA2ADAAKgAlACAAGQATAA0ACgAGAAEA///9
//v/+v/3//T/8//x/+//8P/v/+7/7v/s/+z/6//r/+v/6//r/+v/7f/t/+v/6//q/+r/
6v/q/+z/7P/s/+3/7P/r/+r/6f/r/+v/6//r/+v/7P/s/+3/7P/q/+n/6P/q/+n/6f/p
/+r/6v/q/+r/6P/o/+j/6P/m/+b/5v/m/+b/5P/k/+X/5f/j/+P/4//h/+H/3//f/+H/
4f/h/9//3//f/9//3//e/97/3v/d/9z/3P/d/93/2v/a/9r/2P/a/9r/2P/Y/9f/1//W
/9b/1v/W/9b/1v/W/9b/1f/V/9X/1f/U/9T/1P/U/9T/1P/W/9b/1v/W/9X/1P/U/9T/
0v/S/9L/0v/S/9P/0//T/9H/0f/R/9D/0v/S/9L/0v/S/9P/0//S/9T/0//T/9T/0v/S
/9L/0f/Q/9D/0f/R/9P/0//T/9P/0f/R/9H/0f/R/9H/0f/R/8//z//P/8//z//P/8//
z//R/87/zf/O/87/zv/O/87/zv/O/87/zv/O/87/zv/O/8//0P/R/9L/0v/S/9L/0//T
/9X/1f/V/9X/1f/V/9X/1f/V/9b/2P/Z/9r/2//c/9z/3P/c/9z/3P/c/9z/2//c/9z/
3P/c/9v/2f/X/9X/1P/U/9P/0v/S/9H/0P/Q/87/zf/M/8v/y//K/8r/yP/K/8r/yf/J
/8n/yf/J/8n/yf/I/8j/x//G/8b/x//H/8f/x//H/8f/x//H/8f/xv/I/8j/yf/J/8n/
x//F/8P/w//C/8H/v//C/8v/2P/s/wYAIwBFAHAAngDKAPIAFwE5AVoBewGnAcsBzQGc
AVAB/ACcADcA3f+i/33/bP9v/4T/mP+j/6//uP/A/8f/y//Q/9P/0//V/9X/1f/V/9X/
1f/V/9X/1f/V/9X/1//X/9f/2P/a/9v/3P/c/9z/3f/d/97/3f/f/9//3//g/+D/4P/i
/+X/5v/n/+j/5//o/+n/6v/o/+n/6v/r/+3/7//x//T/8//0//T/9v/5//v//P/9//7/
AQACAAMABQAHAAkACQAOABAAEgAVABQAFwAaABwAHwAiACMAJwAsAC8AMgA1ADcAOgA+
AEEASABMAFAAVABZAFwAYABkAGoAbgByAHYAewB/AIMAhQCIAIsAjQCQAJUAmACaAJwA
mwCdAKAAoACjAKQApQClAKUAowCiAKEAoACcAJgAkwCPAIoAhQCAAHoAcwBtAGYAXQBW
AE8ASABDAD0AOAAwACkAIgAbABUAEwANAAgAAwAAAPz/9//1//H/7//u/+v/6v/p/+f/
5f/m/+X/5P/k/+b/5v/l/+X/4//j/+P/4//j/+P/4f/h/+D/4P/g/+D/4v/i/+L/4//j
/+P/4//j/+H/4f/h/+H/4//k/+T/5f/l/+T/5P/k/+T/4//j/+P/4v/i/+L/4v/i/+L/
4v/i/+L/4v/i/+L/4v/g/+D/4f/j/+H/4f/h/9//3//d/93/3f/d/93/2//d/93/3f/d
/9z/3P/c/9v/2P/Y/9n/2f/Y/9j/2P/W/9b/1v/U/9T/1//X/9b/1v/W/9b/1v/W/9T/
1P/T/9P/1f/V/9T/1P/U/9T/1P/U/9T/1P/U/9T/0f/Q/9D/0P/Q/9D/0P/Q/9L/0//T
/9P/0f/R/9H/0P/S/9L/0v/S/9L/0//T/9L/0P/P/8//0P/Q/9D/0P/P/87/zv/P/8//
z//P/8//z//P/8//z//P/9H/0f/R/9H/0f/R/9H/0f/R/9H/0f/R/9P/zv/N/9D/0v/S
/9L/0v/Q/9D/0P/Q/9D/0P/Q/9D/0P/Q/9D/0P/Q/9D/0P/Q/9L/0v/S/9L/1P/U/9T/
1P/W/9f/1//Z/9f/1//X/9f/1//X/9f/1//a/9z/3f/e/93/3v/e/97/3v/e/97/3v/e
/93/3P/c/97/3v/e/93/3P/b/9j/2P/V/9T/1P/T/9T/1P/U/9P/0v/R/9H/0P/O/8z/
zP/M/83/zf/N/83/zf/N/83/zP/M/8v/yv/K/8n/yf/J/8n/y//L/8v/y//L/8r/yv/K
/8v/y//L/8v/y//J/8f/xv/F/8X/xv/N/9z/8v8KACUASQB0AKIAzADwABEBMwFUAXkB
pQHFAcEBjAE+AegAhgAnANP/nP99/3D/df+M/6L/q/+z/77/yP/N/9H/1P/V/9X/1//X
/9f/1//X/9f/1//Z/9n/2f/Z/9v/2//b/9z/3P/d/97/3v/e/9//3//g/+H/4//j/+P/
5P/k/+T/5v/l/+b/5//o/+v/7P/t/+7/7v/v//D/8f/y//P/9P/2//X/9v/2//j/+f/7
//z//f8AAAMABAAFAAUABwAJAAkADAAOABAAEwAUABcAGgAcAB8AIgAjACcAKgAtADAA
MwA3ADoAPgBBAEQASABMAFAAVwBaAF4AYgBmAGoAbgByAHcAewB/AIEAhgCJAIsAjgCR
AJQAlgCYAJsAnQCgAKAAnwCgAKEAoQCjAKEAoACfAJ0AmgCXAJMAjgCKAIYAggB9AHcA
cgBsAGMAXABVAE4ARwBBADwANAAuACgAIgAdABkAEwAOAAkABAAAAPv/+f/1//P/8v/v
/+//7//u/+3/6v/p/+j/6P/o/+j/5//n/+X/5f/l/+X/5f/l/+P/4//l/+b/5//o/+b/
5v/m/+f/5//n/+f/5//n/+f/5//n/+X/5v/m/+f/6f/o/+j/6P/o/+f/5//n/+b/5v/m
/+b/5v/m/+b/5v/k/+T/5P/k/+X/5P/l/+f/5f/j/+P/4//j/+P/4f/h/+P/4//j/+H/
3//f/9//3//e/97/3v/d/9z/3P/d/93/3P/c/9z/2v/a/9r/2P/Y/9n/2f/Y/9j/2P/Y
/9j/2P/W/9b/1f/V/9f/1//W/9b/1P/U/9T/1P/W/9b/1v/W/9X/1P/U/9T/1v/W/9b/
1v/U/9X/1f/V/9X/1f/V/9T/1P/U/9T/1P/U/9X/1f/U/9b/1f/V/9b/1P/U/9T/0//U
/9T/1f/V/9P/0//T/9P/1f/V/9X/1f/T/9P/0//T/9P/0//T/9P/0//T/9P/0//V/9L/
0f/U/9T/1P/U/9T/0v/S/9L/0v/S/9L/0v/S/9L/0v/S/9L/0v/S/9L/0v/U/9T/1P/U
/9L/0v/S/9L/1P/U/9T/1P/W/9b/1//X/9n/2f/Z/9n/2f/Z/9n/2f/X/9j/2v/b/97/
3//g/+D/4P/g/+D/4P/e/97/3f/c/97/3v/e/97/3f/c/9v/2P/Y/9f/1v/W/9X/1P/U
/9T/0//S/9H/0f/S/9L/0P/Q/87/zf/N/83/zf/N/83/zf/M/8z/y//K/8r/y//L/8v/
y//L/8v/y//L/8v/yv/K/8r/y//L/8v/y//L/8n/yf/G/8X/xf/I/8//2v/u/wYAHwA9
AGQAkAC6AOAAAwElAUIBYQGJAa8BswGEAToB5gCOADEA2/+g/33/bP9v/4T/mv+p/7P/
vP/G/8v/z//U/9X/1f/X/9f/1//Z/9n/2f/Z/9n/2f/Z/9n/2//b/9v/3P/a/9v/3P/c
/97/3//f/+D/4f/j/+P/4//i/+L/4v/k/+X/5v/n/+j/6f/q/+v/7P/s/+3/7v/v//D/
8f/y//T/9f/2//b/+P/5//v//P/9//z///8AAAEAAwAFAAcABwAMAA4AEAATABMAFQAX
ABgAGwAeAB8AIwAkACcAKgAtADEANAA4ADsAPgBCAEYASgBNAFAAVABYAF4AYgBmAGoA
bQBxAHUAdwB8AH8AgQCEAIcAigCMAI4AjQCPAJIAkgCVAJYAlwCXAJgAlwCXAJcAlwCU
AJEAjQCIAIQAgAB8AHgAcQBrAGQAXwBYAFEASgBDAD0AOAAwACoAJAAeABkAFwARAAwA
BwACAP7/+f/3//X/8//y/+//7P/r/+n/5//k/+P/4v/i/+L/4v/h/+H/4f/h/+H/4f/h
/+H/3//f/+D/4P/g/+D/3v/e/97/3//g/+H/4v/j/+L/4f/g/9//4f/i/+L/4//j/+L/
4v/i/+D/3//f/9//4v/i/+L/4v/g/+D/4P/g/+D/4P/g/+D/3v/c/9z/3f/e/93/3v/f
/97/3f/a/9n/2f/Z/9n/1//Z/9n/2f/Z/9j/2P/Y/9f/1v/W/9f/1//W/9b/1v/U/9b/
1v/U/9T/1f/V/9T/1P/T/9L/0f/Q/9L/0v/R/9H/0f/R/9D/0P/Q/9D/0P/Q/9L/0v/S
/9L/0f/Q/9D/0P/Q/9D/0P/Q/9D/0f/R/9H/z//P/8//zv/Q/9D/0P/Q/9D/0f/R/9D/
zv/N/83/zv/Q/9D/0P/P/87/zv/P/8//z//P/8//z//N/83/zf/N/83/zf/N/83/z//P
/8//z//P/8//z//P/83/0P/P/9D/0P/Q/9D/0P/Q/9D/0P/Q/87/zv/O/87/zv/O/87/
zv/O/87/zv/O/87/zv/O/87/0P/Q/9D/0P/Q/9D/0P/Q/9L/0v/S/9L/0//T/9X/1f/X
/9f/1//X/9f/1//X/9j/2v/b/9z/3f/c/9z/3P/c/9z/3P/c/9z/3f/c/9z/3P/b/9r/
2P/W/9f/1P/U/9P/0v/S/9H/0P/Q/9D/z//O/83/zf/M/8z/yv/K/8r/yf/J/8n/yf/J
/8f/x//G/8b/xv/G/8f/yf/H/8f/x//H/8b/xf/E/8P/w//E/8X/x//G/8X/xP/D/8H/
v/++/8H/xf/I/9P/5v/8/xgANwBdAIoAuADgAAIBIwFBAVwBfwGnAbMBjwFKAfgAnAA4
AN3/m/94/2f/aP95/47/nP+n/7H/tv++/8X/yf/O/9H/0v/T/9L/0f/R/9H/0f/R/9P/
0//T/9P/1f/V/9X/1v/U/9X/1v/W/9b/1//X/9j/2f/b/9v/2//e/97/3v/g/9//4P/h
/+L/4//k/+X/5v/o/+n/6v/r/+v/6//r/+z/7//w//D/8v/1//f/+P/5//n/+//7//v/
//8BAAMAAwAEAAYACAALAA0AEQAVABgAGwAeAB8AIwAmACkALAAvADEANAA4ADsAQABE
AEgATABTAFYAWgBeAGAAZABoAGwAcQB1AHkAewCAAIMAhQCIAIkAjACOAJAAkwCVAJgA
mACXAJgAmQCZAJsAmQCYAJcAlwCUAJEAjQCFAIAAewB2AHAAaQBjAFwAVQBOAEcAQAA5
ADMALgAmAB4AGAASAA0ACQADAP7/+f/4//T/7//t/+n/5//m/+P/4v/h/9//3f/c/9v/
2v/Y/w==
         </WaveFormData>
      </LeadData>
      <LeadData>
         <LeadByteCountTotal>10000</LeadByteCountTotal>
         <LeadTimeOffset>0</LeadTimeOffset>
         <LeadSampleCountTotal>5000</LeadSampleCountTotal>
         <LeadAmplitudeUnitsPerBit>4.88</LeadAmplitudeUnitsPerBit>
         <LeadAmplitudeUnits>��V</LeadAmplitudeUnits>
         <LeadHighLimit>2147483647</LeadHighLimit>
         <LeadLowLimit>268435456</LeadLowLimit>
         <LeadID>V5</LeadID>
         <LeadOffsetFirstSample>0</LeadOffsetFirstSample>
         <FirstSampleBaseline>0</FirstSampleBaseline>
         <LeadSampleSize>2</LeadSampleSize>
         <LeadOff>FALSE</LeadOff>
         <BaselineSway>FALSE</BaselineSway>
         <ExcessiveACNoise>FALSE</ExcessiveACNoise>
         <MuscleNoise>FALSE</MuscleNoise>
         <LeadDataCRC32>4231160353</LeadDataCRC32>
         <WaveFormData>
6P/o/+j/6P/q/+r/6v/q/+z/7P/s/+z/7v/u/+7/7v/v//D/8f/y//P/9P/1//b/+P/4
//j/+P/5//r/+//8//7/AAACAAQABQAGAAcACAALAAwADQAOABAAEgAUABYAGQAaABsA
HAAgACIAJAAmACoALAAuADAANAA4ADwAQABDAEYASQBMAFEAVABXAFoAXgBgAGIAZABn
AGoAbQBwAHQAdgB4AHoAewB8AH0AfgB/AIAAgQCCAIQAhACEAIQAgAB+AHwAegB1AHIA
bwBsAGYAYgBeAFoAVQBQAEsARgA/ADoANQAwACoAJgAiAB4AGQAWABMAEAAMAAoACAAG
AAQAAgAAAP7//P/8//z//P/7//r/+f/4//j/+P/4//j/9v/2//b/9v/2//b/9v/2//j/
+P/4//j/+P/4//j/+P/4//j/+P/4//r/+v/6//r/+P/4//j/+P/4//j/+P/4//r/+v/6
//r/+v/6//r/+v/4//j/+P/4//j/+P/4//j/+v/6//r/+v/4//j/+P/4//b/9v/2//b/
9v/2//b/9v/0//T/9P/0//b/9v/2//b/9P/0//T/9P/0//T/9P/0//L/8v/y//L/8v/y
//L/8v/y//L/8v/y//D/8P/w//D/8v/y//L/8v/y//L/8v/y//L/8v/y//L/9P/0//T/
9P/y//L/8v/y//T/9P/0//T/8v/y//L/8v/y//L/8v/y//T/9P/0//T/8v/y//L/8v/y
//L/8v/y//D/8P/w//D/8v/y//L/8v/y//L/8v/y//D/8P/w//D/8v/y//L/8v/y//L/
8v/y//L/8v/y//L/8v/y//L/8v/w//D/8P/w//D/8P/w//D/8P/w//D/8P/y//L/8v/y
//T/9f/1//b/9v/2//f/9//3//f/9//4//j/+P/5//r/+//8//3//v///////////wAA
AAD//////////wAAAAAAAP///f/9//z//P/6//r/+//6//n/+f/2//X/9P/z//P/8v/y
//H/7//v/+3/7f/v/+//7//u/+7/7f/t/+3/6//r/+v/6v/s/+z/7P/s/+z/7P/s/+z/
6f/p/+n/6v/q/+v/6v/p/+b/5f/k/+L/5f/r//X/AwATACcAQwBoAI8AsQDTAPYAGAE6
AV8BgAGPAXsBRwEDAb8AegA2AP3/1//A/7X/t//E/9D/1v/e/+T/6P/v//L/9P/1//X/
9v/3//f/9//3//f/9//1//X/9f/1//f/9//3//j/+v/6//r/+//5//r/+v/7//3/////
/////v/+//3//f/+/wAAAQABAAIAAwADAAMABAAFAAUABwAIAAgACgALAAsACwAMAAwA
DgAPABAAEQASABMAFQAVABcAGAAZABsAHAAdACAAIQAiACMAJQAmACoAKwAtAC8AMgA0
ADcAOwA+AD8AQgBFAEcASgBNAFAAVABXAFkAXABiAGQAZwBqAG0AcAB0AHcAeAB8AH8A
gACDAIgAiQCJAIoAiwCNAJAAkQCRAJEAkgCSAJIAkACPAI4AjQCKAIcAhgCEAH8AewB2
AHAAawBkAF8AWwBWAFMATABGAEIAPAA5ADQALwArACgAIwAgABwAGAAWABMAEQASABEA
DwAMAAoACgAIAAcABwAFAAMAAwADAAMAAwABAAEAAQABAAEAAAAAAAAAAAD//////v/+
//7//v/+//7/AAAAAAAAAAAAAAAAAAAAAAAAAAAAAAAAAAAAAAAAAAAAAP///////wAA
AQABAAAA///+//7///8BAAEAAQABAP///v/+//7//P/7//v/+//9//v/+//8//z/+//7
//r/+f/5//r/+v/5//n/+f/5//j/+P/5//n/9//3//f/9v/z//P/8v/y//L/8v/y//L/
8v/y//L/8v/y//D/8P/x//H/8f/x/+//7f/u/+7/7v/w//D/8P/w//D/7//u/+7/7v/u
/+7/7v/u/+7/7//v/+//7v/t/+3/7v/u/+7/7v/s/+z/6//r/+3/7f/t/+3/6//r/+v/
6//p/+n/6f/p/+r/6//s/+3/6//r/+v/6//r/+v/6//r/+r/6v/q/+r/6v/q/+r/6//r
/+3/7P/q/+j/6P/o/+j/6v/q/+r/6v/q/+r/6v/q/+j/6P/o/+j/6f/q/+v/7P/s/+z/
7P/s/+z/7f/t/+7/7v/u/+//7//v/+//7//w//D/8P/x//L/8f/y//P/9P/z//P/8//z
//b/9v/1//X/9P/z//P/8v/0//P/8f/x//D/8P/u/+7/6//q/+n/6f/q/+n/6P/n/+X/
5P/k/+P/4//j/+H/4f/f/9//3//e/9z/2//b/9v/3f/d/93/3P/c/9z/3P/c/9z/3P/c
/9z/2//b/9v/3P/c/93/3P/Z/9j/1f/U/9L/0//Z/+f/9/8LACUARQBuAJMAtwDdAAAB
IgFEAWsBjgGVAXMBMwHrAJ8AUgAMANf/tf+i/53/p/+0/7z/wP/I/87/0v/X/9z/3P/f
/9//4P/h/+H/3//f/9//3//h/+H/4f/h/+L/4f/g/+D/4P/g/+D/4f/h/+L/4v/j/+X/
5//n/+f/6v/q/+n/6f/o/+r/6//r/+z/7f/t/+3/7v/v/+//8f/w//D/8v/z//X/9f/2
//b/9v/3//j/+f/7//3/AAABAAUABgAHAAkACAAJAAwADQASABMAFQAWABYAFwAZABsA
HgAgACMAJwArAC0AMQA1ADcAOgA9AEAARABHAEkATABSAFQAVwBaAF0AYABkAGcAaABs
AG8AcABzAHgAeQB5AHgAeQB7AH4AfwB/AH8AgAB+AH4AfAB7AHoAeQB2AHMAbwBsAGYA
YQBbAFYAUgBMAEQAPwA5ADUALwAoACMAHAAZABQADwALAAgAAwAAAPz/+P/2//P/8f/v
/+3/6v/m/+T/5P/i/+H/4//h/9//3//h/+H/4f/f/9//3//f/9//3P/c/9z/3P/f/9//
3v/e/9z/3P/c/9z/3P/c/9z/3P/c/9z/3P/c/9z/3P/c/9z/2v/a/9r/2v/c/9v/2//b
/9z/3f/d/9z/2//a/9r/2//Z/9n/2f/Z/9n/2P/Y/9j/2P/X/9f/1//X/9X/1f/W/9b/
1f/V/9T/0f/R/9L/0v/T/9P/0//T/9L/0v/T/9P/z//P/8//zv/P/8//zv/O/87/zv/O
/87/zP/M/8z/zP/M/8r/yv/L/8v/y//L/8n/yv/M/83/zv/M/8z/zP/M/8r/yf/I/8j/
yv/K/8r/yv/K/8r/y//L/83/zP/L/8v/y//K/8n/yP/J/8r/yv/L/8n/yf/J/8n/yf/J
/8n/yf/L/8v/y//L/8r/yf/I/8f/yP/J/8r/y//L/8v/y//L/8r/yv/K/8r/zP/M/8z/
zf/N/8v/yv/K/8z/zP/M/8z/zP/M/8z/zP/M/8z/zP/M/83/zv/P/9D/0f/R/9L/0v/Q
/9H/0f/R/9P/0//U/9T/0v/T/9T/1f/Y/9n/2v/b/9n/2f/Z/9r/3P/b/9v/2//Z/9r/
2v/a/9v/2f/Z/9j/2v/Y/9j/1//W/9X/1f/U/9P/0v/R/9H/0P/Q/8//z//N/8v/y//L
/83/zf/M/8z/y//L/8v/y//L/8v/yv/K/8z/zP/M/8z/zP/M/8z/y//N/83/zv/O/83/
zP/J/8j/xf/E/8L/xf/N/9n/6f/9/xcANwBcAIMAqQDNAPQAFgE4AV8BggGRAXkBPwH7
ALEAZAAaAN3/t/+i/5f/nf+q/7b/vv/E/8r/zv/T/9b/2P/Z/9n/2v/b/9v/3f/d/93/
3f/d/93/3f/d/9//3//f/+D/4P/g/+D/4f/j/+T/5P/l/+P/5f/l/+X/5v/m/+X/5f/n
/+r/7P/t/+7/7//v/+//8P/x//H/8//0//T/9v/3//f/9//4//j//P/9//7////+////
AQABAAUABgAHAAkACgALAA4ADwATABUAGAAaABwAHQAfACEAIgAkACcAKwAvADEANQA5
ADsAPgBBAEQASgBNAE8AUgBYAFoAXQBgAGEAZABoAGsAcAB0AHcAeAB5AH4AfwB/AIIA
gwCFAIgAiwCLAIsAjACKAIoAiACHAIQAgwCAAH0AeAB2AHEAbQBnAGIAXgBYAFAASwBF
AEEAPAA2ADIALAApACQAHwAbABYAEQAOAAoACAAGAAMAAQD+//3/+//4//j/+P/2//X/
9f/z//H/8f/z//P/8//x//H/8f/x//H/8v/y//L/8v/x//H/8P/w//D/8P/w//D/8v/y
//L/8v/y//L/8v/y//L/8v/y//L/8P/w//D/8P/y//H/8f/x//D/8f/x//D/8P/w//H/
8//x//H/8f/x/+//7v/u/+7/7//v//D/8f/v/+3/7f/u/+7/7f/t/+z/7f/t/+7/7v/t
/+3/7f/t/+r/6v/r/+v/6f/p/+n/6P/n/+f/5v/m/+j/6P/o/+j/6P/o/+j/6P/o/+b/
5v/n/+X/5f/l/+P/5f/m/+b/5v/m/+b/5v/m/+b/5f/k/+T/5P/k/+T/5P/i/+L/4//j
/+X/5P/j/+P/5P/k/+T/5P/k/+T/4//j/+P/4//j/+P/4//j/+P/4//j/+P/4//j/+P/
4//j/+P/4f/h/+H/4f/j/+P/4//j/+L/4v/i/+L/4P/g/+D/4f/h/+P/4v/i/+L/4v/i
/+L/4v/i/+L/4v/g/+D/4P/g/+D/4P/g/+D/4v/i/+L/4v/i/+L/4v/i/+T/5P/l/+X/
5P/k/+T/5f/n/+f/5//n/+r/6v/q/+v/6v/r/+z/7f/w//H/8f/x//H/8v/y//H/7//v
/+//8P/y//L/8f/v/+//7v/u/+z/6v/p/+j/5//n/+b/5f/k/+X/5f/k/+T/4f/h/+H/
3//f/9//3//f/+D/4P/f/9//3//f/9//3//c/9z/3P/c/9z/3P/c/9z/3P/b/9v/2//c
/9z/2//a/9n/2P/X/9b/1P/V/9f/4f/x/wMAFQAtAFAAdQCdAMMA5gAKATABUwF4AZcB
mwF3ATUB7wCqAFwAFQDl/8b/sf+r/7T/wv/M/9T/2v/e/+H/5P/m/+n/6f/q/+v/6//r
/+v/6//r/+v/6//r/+v/7f/t/+3/7v/u/+7/7v/v/+3/7v/u/+//8f/z//P/8//2//b/
9f/1//b/+P/5//n//P/9//3//f/9//3//P/9//7//v8AAAEAAwADAAQABAAGAAcACAAJ
AAoACwANAA0ADQAOAA8AEQAUABUAGAAZABoAGwAdAB4AIAAhACMAJQAqACwALwAzADQA
NQA4ADsAPwBCAEUASABKAE0ATwBSAFcAWgBeAGIAZwBqAG4AcQBzAHYAeAB4AH0AggCD
AIMAhACFAIcAigCLAIsAiwCMAI4AjgCMAIsAigCJAIYAgwCCAIAAewB3AHEAbABoAGIA
XABXAFEATQBIAEIAPgA4ADMALgApACUAJAAfABwAGAASABAADQALAAkABwAEAAAA//8A
AP/////9//v/+f/5//n/+f/5//f/9//3//f/9//2//b/9v/2//n/+f/4//j/9v/2//b/
9v/4//j/+P/4//b/9v/2//b/+P/4//j/+P/4//j/+P/4//b/9f/1//X/+P/5//n/+P/3
//b/9v/3//f/9//3//f/9//2//b/9v/2//X/9f/1//X/8//z//T/9P/z//P/8v/z//P/
9P/0//P/8//z//P/8P/w//H/8f/x//H/8f/w/+3/7f/s/+z/7P/s/+z/7P/u/+7/7v/u
/+z/6v/q/+v/7f/t/+3/6//r/+z/7P/s/+z/7P/s/+z/7P/r/+r/6v/q/+r/6v/q/+z/
7P/t/+3/6//q/+n/6f/q/+r/6v/q/+r/6v/p/+n/6f/p/+n/6f/p/+n/6f/p/+n/6f/p
/+n/6//r/+v/6//p/+n/6f/p/+v/6//r/+v/6v/q/+r/6v/o/+j/6P/p/+v/6f/q/+z/
6v/q/+r/6v/q/+r/6v/q/+z/7P/s/+z/6//q/+n/6P/q/+r/6v/q/+v/7P/t/+7/7P/s
/+z/7P/u/+//8f/y//D/8f/x//H/8f/x//L/8v/y//P/9P/1//b/9//4//n/+//7//v/
/P/6//n/+f/5//n/+v/6//r/+v/5//r/+v/4//b/9v/1//T/8//z//L/8f/w/+//7//w
//D/7//v/+3/6//r/+v/6//r/+r/6v/r/+v/6//r/+n/6f/o/+j/6P/o/+j/6P/q/+r/
6v/p/+n/6f/q/+r/6//q/+f/5v/l/+L/4v/j/+n/9f8FABcAKwBHAGoAkQC3ANkA+gAe
AUIBZQGIAZcBfwFFAQMBvQB0ACwA9f/T/77/s/+5/8j/0P/W/97/5P/q/+3/8v/0//P/
8//0//X/9f/1//X/9f/1//X/9f/1//X/9f/1//X/9v/3//j/+f/7//n/+v/6//v/+//9
//3//f/+//7//f/9//z//v//////AAABAAEAAQAEAAUABQAHAAYABgAIAAkACQAJAAoA
CgAOAA8AEAARABQAFQAXABcAFwAYABkAGwAaABsAHgAfACIAIwAlACYAKAApACsALQAw
ADIANQA5ADwAPQBAAEMASQBMAE8AUgBUAFcAWQBcAGAAYgBlAGgAawBuAHIAdQB4AHwA
fwCAAIMAiACJAIkAigCLAI0AkACRAJEAkQCSAJIAkgCQAI8AjgCNAIoAhwCGAIQAfwB7
AHUAcABsAGYAYABbAFUAUQBMAEYAQgA8ADcAMgAtACkAJgAhAB4AGgAYABYAEwARAA8A
DQAKAAYABgAGAAQAAwADAAEA//////3//f/9//v//f/9//3//f/8//z//P/8//3//f/8
//z/+v/6//r/+v/8//z//P/8//z//P/8//z/+v/6//r/+v/8//z//P/8//r/+f/5//n/
+v/7//v/+v/5//j/+P/5//n/+f/5//n/+//6//r/+v/5//f/9v/1//f/9f/1//b/9P/z
//P/8v/x//H/8v/y//H/8f/x//H/8v/y//P/8//x//H/8f/w/+//7//u/+7/7f/s/+v/
6v/q/+r/6v/q/+v/6v/r/+3/7P/r/+r/5//n/+j/6P/o/+b/5v/m/+b/5v/l/+T/5P/k
/+T/5P/k/+L/4v/j/+P/5P/k/+T/5f/k/+T/5P/k/+T/5P/j/+P/4f/h/+H/4f/j/+P/
4//j/+H/4f/h/+H/4f/h/+H/4f/h/+H/4f/h/9//3//f/9//3v/e/97/3v/e/97/3v/f
/9//3f/e/97/3v/e/97/3v/c/9z/3P/c/97/3v/e/97/3P/c/9z/3P/e/97/3v/e/+D/
4P/g/+D/3//f/+D/4P/h/+P/5P/l/+P/4//k/+T/4v/j/+T/5f/m/+f/6P/p/+n/6f/p
/+r/6v/p/+n/6f/p/+r/6v/q/+n/5//n/+b/5P/i/+L/4f/e/93/3f/c/93/3P/b/9v/
2P/Y/9f/1//X/9X/1f/V/9X/1f/U/9T/0//T/9P/0//R/9H/0P/Q/9L/0v/S/9L/0v/S
/9L/0f/R/9H/0v/S/9H/0P/P/87/z//M/8j/x//N/9f/4//1/wsAJwBMAHUAnQDDAOoA
CgEqAU0BdAGPAYkBWwEXAc0AgAA0APH/wf+k/5X/lf+k/7D/uP/A/8b/yP/N/9L/1P/X
/9n/2v/b/9v/2f/Z/9n/2f/Z/9n/2f/Z/9v/2//b/9z/2v/a/9r/2//b/9z/3P/d/93/
3//f/9//4P/g/9//3//g/+L/4//j/+L/4//j/+P/5v/n/+f/6f/o/+j/6v/r/+3/7f/u
/+7/8P/x//L/8//y//P/9f/1//f/+P/5//v//P/9/wAAAQAGAAcACQAKAA4ADwARABMA
FAAWABkAHQAgACEAJAAnACkALAAvADIAOAA7AD0AQABGAEgASwBOAFMAVgBaAF0AYABk
AGcAaABpAG4AbwBvAHAAcQBzAHYAdwB3AHcAeAB4AHgAdgB1AHQAcwBwAG0AaABmAGEA
XQBbAFYAUgBMAEQAPwA5ADUALgAoACQAHgAZABQADwALAAcAAQD9//j/9P/y/+//7f/s
/+v/6f/m/+P/4v/f/93/3//d/9v/2//b/9v/2//Z/9n/2f/Z/9n/2P/Y/9j/2P/X/9f/
1v/W/9j/2P/Y/9j/1v/W/9b/1v/W/9b/1v/W/9j/2P/Y/9j/1//W/9X/1P/V/9X/1v/X
/9b/1//X/9b/1f/U/9T/1f/T/9P/0//T/9P/0v/S/9L/0v/R/9H/0f/R/8//z//Q/9L/
0f/R/9D/z//P/9D/0P/N/83/zf/N/8r/yv/L/8v/y//L/8v/yv/L/8v/yv/K/8j/yP/I
/8j/yP/I/8j/yP/I/8b/xv/H/8f/x//H/8X/xf/G/8b/xv/I/8j/yP/I/8j/x//G/8b/
xv/G/8b/xv/E/8T/xf/F/8P/wv/B/8H/w//E/8X/xv/E/8T/w//D/8T/xf/G/8f/x//H
/8f/x//F/8X/xf/F/8f/x//H/8f/xf/F/8X/xf/H/8f/x//H/8b/xv/G/8b/xv/G/8b/
x//F/8X/xP/G/8b/xv/G/8b/xv/G/8b/xv/G/8b/xv/G/8j/yP/I/8j/yv/L/8v/zP/O
/87/z//P/83/zf/N/87/zv/O/8//0P/R/9L/0//U/9X/1f/V/9X/1v/W/9X/1f/X/9f/
2P/Y/9b/1f/T/9P/1P/U/9L/0v/R/9D/z//P/8z/y//K/8n/yf/I/8j/x//J/8n/x//H
/8n/yf/J/8j/yP/H/8f/x//F/8X/xf/E/8b/xv/G/8b/xv/G/8b/xv/H/8f/x//I/8j/
x//E/8P/wv/B/77/vP+9/8P/zf/b/+//AwAfAEQAawCRALcA3gACASQBSQFwAYsBhQFX
ARMBzQCEADYA8//D/6b/lf+V/6D/rP+y/7r/wP/G/8v/zv/Q/9P/0//U/9X/1f/T/9P/
0//T/9P/0//T/9P/1f/V/9X/1v/Y/9j/2P/Z/9n/2v/a/9v/2f/b/9v/2//c/9z/2//b
/93/4P/i/+P/4v/j/+P/4//k/+X/5f/n/+r/6v/s/+3/7//v//D/8P/y//P/9P/1//j/
+f/7//v//f/+////AQAEAAUACAAJAAoACwANAA4AEgATABUAFwAaABwAHwAjACQAJQAo
ACsAMAA0ADgAPAA+AEEAQwBGAEsATgBSAFYAWQBcAGAAYwBmAGoAbQBuAHEAdgB3AHcA
eAB5AHsAfgB/AH8AfwCAAIAAgAB+AH0AfAB7AHgAdQByAHAAawBnAGEAXABYAFIATABH
AEEAPQA4ADIALgAoACMAHgAZABUAFAAPAAwACAADAAAA/P/5//j/9//1//L/8P/w/+7/
7f/v/+3/6//r/+3/7f/t/+v/6f/p/+n/6f/q/+r/6v/q/+n/6f/o/+j/6v/q/+r/6v/q
/+r/6v/q/+j/6P/o/+j/6v/q/+r/6v/q/+r/6v/q/+r/6f/p/+n/6v/r/+v/6v/p/+j/
6P/p/+n/6f/p/+n/6f/o/+j/6P/q/+n/6f/p/+n/5//n/+j/6P/n/+f/5v/n/+f/6P/o
/+X/5f/l/+X/4v/i/+P/4//i/+P/5P/k/+H/4f/g/+D/4v/i/+L/4v/i/+L/4v/i/+L/
4P/g/+H/4f/h/+H/3//f/+D/4P/g/+D/4P/g/+D/3v/d/9z/3P/e/97/3v/e/97/3v/f
/9//3//e/93/3f/g/+D/4P/g/+L/4v/h/+H/4P/f/97/3f/d/93/3f/d/93/3f/d/93/
3//f/9//3//f/9//3//f/9//3//f/9//4P/g/+D/4P/g/+D/4P/h/+H/3//e/+D/4P/g
/+D/4P/g/+D/4P/g/+D/4P/g/+D/4P/g/+D/4P/g/+D/4P/g/+L/4v/i/+L/5P/k/+T/
5f/l/+b/5v/m/+X/5f/l/+X/5f/m/+b/5v/p/+r/6//s/+3/7v/v/+//7//v//D/8P/t
/+3/7f/t//D/8P/w/+//7f/t/+z/7P/q/+r/6f/o/+f/5//m/+X/5P/j/+P/4v/g/9//
3//f/9//3//f/9//4f/g/+D/3//f/9//3//f/93/3P/c/9z/3v/e/97/3v/e/97/3f/d
/93/3v/e/93/3v/d/9r/2f/Y/9b/0//X/+P/9f8FABsAOQBcAIEApwDJAO4AEgE2AVkB
gAGZAY0BWwEbAdMAiAA+AP//0/+6/6v/q/+4/8T/yv/O/9b/3P/h/+T/5v/n/+X/5v/n
/+f/5f/l/+X/5f/m/+f/6P/p/+v/6//r/+z/6v/q/+r/6//r/+z/7P/t/+//8f/x//H/
8v/y//H/8f/y//T/9f/1//j/+f/5//n/+P/5//n/+//8//z//v////////8AAAAAAgAD
AAQABQAGAAcACQAJAAsADAANAA8AEAARABQAFQAYABkAGwAcACAAIQAjACUAKAAqAC0A
MQA0ADUAOAA7AD8AQgBFAEgATgBRAFMAVgBcAF4AYQBkAGcAagBuAHEAcgB2AHkAegB9
AIIAgwCDAIQAhQCHAIoAiwCLAIsAjACOAI4AjACLAIoAiQCGAIMAgAB+AHkAdQBzAG4A
agBkAFwAVwBRAE0ASABCAD4AOAAzAC4AKQAlACQAHwAcABgAEgAQAA0ACwAJAAcABAAA
AP//AAD//////f/7//n/+f/7//v/+//5//f/9//3//f/9v/2//b/9v/5//n/+P/4//j/
+P/4//j/+v/6//r/+v/6//r/+v/6//j/+P/4//j/+v/6//r/+v/6//n/+f/5//r/+//7
//r/+f/4//j/+f/3//f/9//3//j/+P/5//r/+P/3//f/9//5//f/9//4//j/9//3//b/
8//z//T/9P/z//P/8//z//D/8P/x//H/8f/x//H/8P/v/+//7v/u/+7/7v/u/+7/7v/u
/+7/7v/w/+7/7v/v/+//7//v/+3/6//s/+z/7P/u/+7/7v/u/+7/7f/s/+z/7v/u/+7/
7v/t/+z/7P/r/+3/7P/r/+v/6v/q/+r/6v/s/+z/6//r/+v/6//r/+v/6//r/+v/6//r
/+v/6//r/+n/6f/p/+n/6//r/+v/6//p/+n/6f/p/+j/6P/o/+j/6v/q/+r/6//r/+n/
6P/q/+r/6v/q/+r/6P/o/+j/6P/m/+b/5v/m/+j/6P/o/+j/6P/o/+j/6P/o/+j/6P/o
/+b/5v/m/+b/5v/m/+b/5v/p/+n/6v/q/+r/6//r/+v/7f/t/+7/7v/t/+3/7f/t//D/
8f/y//P/8//z//P/9P/y//H/8f/x//H/8v/y//L/8//x//H/8P/w/+7/7v/t/+z/6//r
/+r/6f/o/+f/5//m/+b/5f/l/+P/4f/h/+H/4f/h/+D/4P/f/9//3//f/+H/4f/g/+D/
4P/g/+D/4P/g/+D/4P/f/9//3//g/+D/3//e/93/3P/b/9j/2P/X/9v/5f/z/wUAFwAv
AFAAdwCbAL8A5AAIASgBSQFuAY0BiQFbAR0B2QCSAEoACQDZ/77/rf+n/7T/wv/M/9L/
2P/e/+H/5P/o/+f/5//o/+n/6f/r/+v/6//r/+v/6//r/+v/7f/t/+3/7v/s/+z/7P/t
/+//8P/w//H/8f/z//P/8//z//L/8P/v//L/9P/1//X/9v/3//f/9//4//n/+f/7//r/
+v/8//3//////wAAAAACAAMABAAFAAYABwAJAAkACwAMAA0ADwAQABEAFAAVABYAFwAZ
ABoAHgAfACEAIwAkACYAKQAtADAAMQA0ADcAOQA8AD8AQgBGAEkASwBOAFQAVgBZAFwA
XwBiAGYAaQBqAG4AcQByAHUAegB7AHsAfAB9AH8AggCFAIUAhQCGAIgAiACGAIUAhACD
AIAAfQB6AHgAcwBvAG0AaABkAF4AWgBVAE8ASwBGAEAAPAA2ADEALAAnACMAIgAdABoA
FgARAA4ACgAHAAYABQADAAAA/v/+//z/+//5//f/9f/1//f/9//3//X/9f/1//X/9f/0
//T/9P/0//P/8//y//L/8v/y//L/8v/0//T/9P/0//L/8v/y//L/9P/0//T/9P/0//T/
9P/0//L/8f/x//H/9P/1//X/9P/z//L/8v/z//X/9f/1//X/9P/y//H/8P/y//H/8f/x
/+//7f/t/+7/7v/t/+3/7P/t/+3/7v/u/+v/6//r/+v/7P/s/+3/7f/r/+v/6//q/+n/
6f/o/+j/6v/q/+r/6v/p/+j/5//m/+j/5v/m/+f/5f/l/+X/4//h/+L/4v/i/+T/5P/k
/+T/5P/j/+L/4v/i/+L/4v/i/+L/4v/j/+P/5f/k/+P/4//k/+T/5P/k/+T/5P/j/+P/
4v/h/+D/3//h/+H/4f/h/+H/4f/h/+H/4f/h/+H/4f/f/9//3//f/93/3f/d/93/3v/e
/97/3v/e/97/3v/f/9//3//e/9z/3P/c/9z/3P/e/97/3v/e/97/3v/e/97/3P/c/9z/
3P/c/9z/3P/c/9r/2v/a/9r/3P/c/9z/3P/c/9z/3P/c/97/3v/f/9//4P/g/+D/4f/h
/+H/4f/h/+D/4P/g/+H/4v/j/+T/5f/k/+X/5f/l/+X/5v/m/+X/5//n/+f/6P/m/+b/
5f/j/+P/4v/i/+D/4P/f/97/3f/d/9z/2//a/9n/2f/Y/9j/1f/V/9X/0//T/9P/0//T
/9D/0P/P/8//0P/R/9L/0//Q/9D/0P/Q/87/zv/O/87/0P/P/8//z//P/87/zP/K/8n/
yP/H/8j/yv/L/9H/3//x/wUAIQBBAGYAjQCzANUA+gAcAToBXQF+AYEBWwEdAdkAjwBA
APr/x/+r/5j/lf+f/6z/tv+8/8D/xP/K/83/0P/U/9f/1f/W/9f/1//V/9X/1f/V/9f/
1//X/9f/2f/Z/9n/2v/Y/9j/2P/Z/9f/2P/Y/9n/2f/b/9v/2//c/9z/2//b/9z/3v/f
/9//4P/h/+H/4f/i/+P/4//l/+T/5P/m/+f/6f/p/+r/6v/s/+3/7v/v/+7/7//x//H/
9f/2//f/+f/4//n//P/9/wIAAwAFAAYACAAJAAsADQAQABIAFQAZABoAGwAeACEAJQAo
ACsALgA0ADcAOQA8AEAAQgBFAEgASwBOAFIAVQBaAF4AYQBiAGMAaABpAGkAbABtAG8A
cgBxAHEAcQByAHQAdAByAHEAcABvAGwAaQBlAGIAXABXAFEATABIAEIAPAA3ADEALQAo
ACIAHgAYABEADAAHAAMA/v/5//b/8v/w/+7/6//p/+f/5f/i/97/3P/c/9r/2f/X/9f/
1//V/w==
         </WaveFormData>
      </LeadData>
      <LeadData>
         <LeadByteCountTotal>10000</LeadByteCountTotal>
         <LeadTimeOffset>0</LeadTimeOffset>
         <LeadSampleCountTotal>5000</LeadSampleCountTotal>
         <LeadAmplitudeUnitsPerBit>4.88</LeadAmplitudeUnitsPerBit>
         <LeadAmplitudeUnits>��V</LeadAmplitudeUnits>
         <LeadHighLimit>2147483647</LeadHighLimit>
         <LeadLowLimit>268435456</LeadLowLimit>
         <LeadID>V6</LeadID>
         <LeadOffsetFirstSample>0</LeadOffsetFirstSample>
         <FirstSampleBaseline>0</FirstSampleBaseline>
         <LeadSampleSize>2</LeadSampleSize>
         <LeadOff>FALSE</LeadOff>
         <BaselineSway>FALSE</BaselineSway>
         <ExcessiveACNoise>FALSE</ExcessiveACNoise>
         <MuscleNoise>FALSE</MuscleNoise>
         <LeadDataCRC32>3543940727</LeadDataCRC32>
         <WaveFormData>
8P/w//D/8P/y//L/8v/y//T/9P/0//T/9P/0//T/9P/2//b/9v/2//f/+P/5//r/+v/6
//r/+v/8//z//P/8//3//v///wAAAQACAAMABAAHAAgACQAKAAsADAANAA4AEQASABMA
FAAXABgAGQAaAB0AHgAfACAAIwAmACkALAAuADAAMgA0ADYAOAA6ADwAQABCAEQARgBJ
AEoASwBMAE8AUABRAFIAUwBUAFUAVgBXAFgAWQBaAFwAXABcAFwAWQBYAFcAVgBUAFIA
UABOAEkARgBDAEAAPQA6ADcANAAvACwAKQAmACEAHgAbABgAFgAUABIAEAANAAwACwAK
AAcABgAFAAQAAgACAAIAAgAAAAAAAAAAAAAAAAAAAAAA/v/+//7//v/+//7//v/+//7/
/v/+//7/AAAAAAAAAAAAAAAAAAAAAAAAAAAAAAAAAAAAAAAAAAAAAAAAAAAAAAIAAgAC
AAIAAgACAAIAAgACAAIAAgACAAIAAgACAAIABAAEAAQABAAEAAQABAAEAAQABAAEAAQA
AgACAAIAAgACAAIAAgACAAQABAAEAAQAAgACAAIAAgACAAIAAgACAAAAAAAAAAAAAAAA
AAAAAAAAAAAAAAAAAP7//v/+//7/AAAAAAAAAAAAAAAAAAAAAAAAAAAAAAAAAgACAAIA
AgAAAAAAAAAAAAAAAAAAAAAA/v/+//7//v/+//7//v/+////AAABAAIAAAAAAAAAAAAC
AAIAAgACAAAAAAAAAAAAAgACAAIAAgAAAAAAAAAAAAAAAAAAAAAAAAAAAAAAAAAAAAAA
AAAAAAAAAAAAAAAAAAAAAAAAAAAAAAAAAAAAAAIAAgACAAIAAAAAAAAAAAACAAIAAgAC
AAQABAAFAAUABQAHAAcABwAFAAUABQAFAAgACAAIAAgACgALAAwADgAOAA4ADwAPAA8A
DwAPAA8ADwAPABAAEQARABEADwAPAA8ADQAMAAwADAAKAAoACQAHAAYABQAEAAMAAwAC
AAEAAAD//////////////v/+//7//v/+//3//f/9//z//P/+//7//v/+//z//P/8//z/
/P/8//v/+//8//7//P/8//r/+v/6//n/+f/7////CAAPABoALQBFAF4AdACOAKcAwQDc
APcADgETAf4A0wClAH0AVQAtAAwA9P/j/9n/2f/e/+X/6v/v//P/+P/8//7/AQACAAIA
AwAEAAUAAwADAAMAAwADAAMAAwADAAUABgAGAAYABgAGAAcABwAFAAUABgAGAAgACwAL
AAoACgAJAAkACgAKAAwADAAMAAoACwAMAA0ADQANAA4ADgAQABIAEgAUABIAEgASABIA
FAAVABYAFgAYABgAGAAYABoAGwAcAB0AHQAfACAAIQAgACEAIgAjACYAKAAqACsALgAv
ADAAMgA1ADcAOQA5ADwAPwBCAEQARABHAEkASwBPAFAAUgBUAFcAWQBbAF0AXwBhAGMA
ZABmAGkAaQBqAGsAbABtAG4AcABxAHIAcgBwAG8AbwBuAG8AbgBtAGsAaQBoAGYAYwBf
AF0AWQBWAFIATwBNAEoARQBCAD4AOgA3ADIALgAqACgAJwAmACQAIQAeABsAGgAaABgA
FwAWABYAFQATABIAEwASABIAEgARABEAEQAQAA4ADgAOAA4ADwAOAA4ADgAOAA0ACgAJ
AAkACQAJAAkACwALAAwADAALAAsACwALAAwADAAMAA0ADQANAAwADAAMAAsACwAMAA4A
DgANAAwADAALAAsACwALAAwADAAMAAoACQAJAAkACQAHAAcACAAIAAgACQAJAAgACAAI
AAgABwAHAAgACAAGAAYABwAHAAcABgAGAAYABgAGAAYAAwABAAEAAQAAAAAAAAAAAAAA
AgACAAIAAgACAAIAAgACAAAAAAD//////////////////////////////v/+//7//v/+
//7//v/8//z//P/8//7//v/+//7//P/8//z//P/6//r/+v/5//v/+//7//v/+//7//v/
+//5//n/+f/5//v/+//8//z//P/7//v/+//5//n/+f/5//n/+f/5//n/+f/3//n/+f/5
//r/+f/6//j/+P/4//j/+P/4//j/+P/4//j/+P/4//b/9v/2//b/+P/4//j/+P/6//r/
+v/6//r/+v/7//v//f/////////9//3//f/9//7//v/+//7/AAABAAIABAAEAAQABQAF
AAUABQAFAAUABAADAAMAAwAFAAUAAwADAAMAAQAAAAAA/v/8//z/+//7//r/+f/4//X/
9f/0//P/9P/z//P/8//y//H/7//u/+z/7P/s/+v/7f/t/+z/7P/s/+z/7P/s/+z/7P/s
/+z/7P/s/+v/6//s/+z/7P/q/+j/6P/m/+X/4//l/+3/9v8BABAAJwBBAFoAcgCMAKUA
vwDcAPsADgELAewAvwCPAGEANQALAOr/1P/H/8H/w//M/8//0v/X/9n/3v/k/+b/5//q
/+r/6//s/+3/7f/t/+3/7f/t/+3/7f/t/+z/7P/r/+r/6v/q/+v/6//r/+v/7P/s/+7/
8f/x//D/8v/x//H/8v/y//T/9P/0//T/9f/2//f/9f/1//b/9v/2//j/+P/6//r/+v/6
//r/+//7//v/+v/+//7//v/+/wAAAQACAAMAAwAFAAYABwAKAAsADAANAA0ADgAPAA8A
EgATABQAFgAbAB0AHwAfACAAIwAmACgAKAArAC0ALwAzADQANgA4ADsAPQA/AEEAQwBF
AEcASABKAE0ATQBOAE0ATgBPAFAAUgBTAFQAVABSAFEAUQBQAE0ATABLAEkARgBEAEEA
PQA5ADcAMwAwACoAJwAlACIAGwAYABQAEAAOAAoABwAEAP///f/7//j/9v/0//L/8v/w
/+7/7f/s/+r/6f/n/+b/5f/k/+T/5P/j/+P/4//i/+L/4v/i/+L/4f/g/+D/4P/h/+H/
3//f/+H/4f/h/+H/3//f/+D/4P/h/+H/4f/h/+H/4P/f/9//3//f/97/3v/g/9//3//g
/+L/4v/h/+D/4P/f/9//3//d/97/3v/e/97/3f/d/93/3//d/93/3v/c/9z/3f/d/9z/
3P/c/9z/2f/Z/9r/2v/Z/9r/3P/d/9v/2v/a/9r/2v/a/9r/1//Y/9n/2v/a/9j/2P/Y
/9j/1v/W/9b/1v/W/9b/1v/W/9b/1v/V/9X/1v/X/9j/2f/X/9f/1//X/9f/1v/W/9b/
1v/W/9b/1v/Y/9j/2P/Y/9j/2P/Y/9j/1//W/9X/1P/V/9b/1//X/9f/1//X/9f/1//X
/9f/1//X/9f/1//X/9X/1f/W/9b/2P/X/9f/1//Z/9n/2f/Z/9n/2f/Z/9n/2f/X/9n/
2f/b/9j/2f/Y/9r/2v/a/9r/2P/Y/9j/2P/a/9r/2v/a/9v/3P/d/97/3v/f/9//3//f
/9//3//f/+H/4f/h/+L/4P/g/+D/4v/l/+b/6P/o/+b/5//n/+f/5//n/+f/5//n/+j/
6f/p/+v/6f/p/+n/6f/o/+j/6P/k/+T/4//h/+D/3//e/93/3f/c/9v/2v/Z/9n/2f/Z
/9v/2v/a/9r/2P/Y/9f/1//Z/9j/2P/Y/9r/2v/a/9r/2P/Y/9j/2P/a/9n/2f/a/9j/
2P/W/9b/1P/U/9H/0//X/93/5v/v/wAAFwAvAEgAYgB+AJkAswDQAOsABAEFAewAwwCV
AGcAOwAPAOr/0v/B/7f/t//A/8f/zP/R/9P/1v/a/97/3//e/+D/4f/i/+P/4//j/+P/
4//l/+X/5f/l/+X/5v/m/+b/5P/k/+X/5f/n/+f/6P/o/+b/6f/p/+j/6v/p/+n/6v/s
/+7/7v/u/+7/7//w//H/7//v//D/8P/w//L/8v/0//b/9v/2//b/+P/5//r/+v/6//r/
+v/6//7///8AAAEAAQADAAQABQAIAAkACgALAAwADgAQABEAEgATABQAFgAaAB0AIAAh
ACAAIwAmACgALAAvADEAMwA3ADgAOgA8AD4APwBAAEEARgBJAEwATgBOAFEAUQBSAFMA
VABVAFYAWABZAFoAWgBYAFcAVwBWAFUAVABTAFEATQBMAEoARwBBAD8AOwA4ADIALwAt
ACoAIwAgABwAGAAYABQAEQAOAAkABwAFAAIAAAD+//z//P/6//j/9//2//b/9f/z//L/
8//y//L/8v/x//H/8f/w//D/8P/w//D/8f/w//D/8P/v/+//7f/t/+//7//v/+//7//v
//D/8P/x//H/8f/x//D/8P/w//H/7//v/+7/7v/v/+//8P/y//L/8v/x//D/8v/x//H/
8f/v//D/8P/w/+7/7f/t/+3/7v/t/+7/8P/w//D/8f/x//D/8P/w//D/8f/x//L/8v/w
//D/8f/x/+//7v/u/+7/7P/s/+z/6f/q/+v/7P/s/+7/7v/u/+7/7P/s/+z/7P/u/+7/
7v/u/+z/7P/r/+v/6//r/+v/6//t/+3/7f/t/+v/6v/q/+r/6v/q/+r/6v/q/+r/6v/q
/+r/6v/q/+r/6v/q/+r/6v/q/+r/6v/p/+n/6f/p/+n/6f/p/+n/6f/r/+v/6//r/+v/
6//s/+z/6v/p/+n/6f/p/+n/6f/p/+n/6f/p/+n/6//p/+v/6//r/+z/6//q/+r/6v/q
/+r/6v/q/+r/6v/q/+r/6v/q/+r/6v/q/+r/6v/q/+r/6v/s/+z/7P/s/+7/7v/u/+//
7f/t/+//7//v/+//7//v//H/8v/y//L/8v/0//X/9v/4//j/+P/5//n/+f/5//n/+f/5
//n/+v/7//v/+//5//v/+//5//j/9v/2//T/9P/z//H/8P/v/+7/7f/t/+z/6//q/+n/
6f/p/+n/6f/o/+j/6P/o/+j/5//n/+f/5v/o/+j/6P/o/+j/6P/o/+j/5v/m/+b/5f/l
/+b/5v/k/+T/5P/k/+T/4//j/+P/5//w//n/BAATACkAQgBcAHQAjwCrAMYA4wD8AA0B
BgHlALcAiwBjADcADADw/9v/y//D/8j/z//U/9v/4f/k/+b/6v/r/+z/7v/v//D/8f/x
//H/8f/x/+//7//v/+//7//w//D/8P/w//D/8f/x//H/8f/y//L/9P/3//f/9v/4//f/
9//4//b/+P/4//j/+v/7//z//f/7//v//P/8//z//v/+/wAAAAAAAAAAAAACAAMABAAE
AAYABgAGAAYABgAHAAgACQALAA0ADgAPABAAEQASABMAFAAWABgAGQAcAB0AHgAgACEA
IwAlACUAKAArAC4AMAAwADMANQA3ADsAPAA+AEAARQBHAEkASwBNAE8AUQBSAFYAWQBZ
AFoAWQBaAFsAXABcAF0AXgBeAF8AXwBgAGAAXwBeAF0AWwBZAFgAVgBTAE8ATQBJAEYA
QAA9ADsAOAA1ADIALgAqACYAIgAfABwAGwAZABcAFAARAA4ACwAKAAgABgAFAAQABgAF
AAMAAgD///7//v/+//3//f/9//z//P/8//z//P/9//z//P/8//3//f/7//v/+//7//v/
+//7//v//P/8//v/+//7//v//P/8//z//f///////v/+//7//f/9//7/AgACAAEAAAD+
//3//f/9////AAAAAAAAAAD///////////3//f/+//7//v///////P/8//z//P/9//3/
/v/+//7//v///////f/8//z//P/+//7//v/7//v/+//7//r/+v/6//r/+v/6//r/+v/6
//r/+v/6//r/+v/6//n/+f/7//v/+//7//n/+f/5//n/+//6//r/+v/4//j/+P/4//n/
+v/7//z/+//6//n/+P/6//r/+v/6//r/+v/6//n/+f/5//n/+f/5//n/+f/5//n/+f/5
//n/+f/5//r/+v/6//n/+f/5//v/+//7//v/+//7//v/+//5//f/+f/5//v/+v/7//z/
+v/6//r/+v/6//r/+v/6//z//P/8//z/+v/6//r/+v/8//z//P/8//7//v/+//7//P/8
//z//P/9////AAABAAEAAQABAAEAAwADAAMABAAEAAQABAAGAAcACAAKAAoADAANAA0A
DQALAAsACwALAAkACgALAAsADQALAAsACwAJAAgACAAIAAYABgAFAAMAAgABAAAA//8B
AAAA///+//v/+//7//v/+//6//r/+v/8//z/+//7//n/+P/4//j/+P/4//j/+P/4//j/
+P/4//j/9//3//j/+v/6//j/9v/2//b/9f/z//f//f8GAA8AHAArAEMAXAB2AI4ApwDB
AOAA+wASARUB+gDNAKMAewBPACcABgDu/93/0//V/9z/4//o/+3/8f/2//r//P////7/
/P/9//7///8BAAEAAQABAP////////////8AAAAAAAABAAIABAAFAAQAAwADAAIABAAH
AAcABgAIAAcABwAIAAYACAAIAAgACAAJAAoACwALAAsADAAMAAwADgAOABAAEAAQABAA
EAASABMAFAAUABgAGAAYABgAGgAbABwAHQAbAB0AHgAfACIAIwAkACUAJAAmACgAKQAs
AC0ALgAwADMANQA3ADcAOgA9AEAAQgBEAEcASQBLAE0ATgBQAFIAVQBXAFkAWwBdAF8A
YQBiAGYAaQBpAGoAaQBqAGsAbABuAG8AcABwAG4AbQBtAGwAbQBsAGsAaQBlAGQAYgBf
AFsAWQBVAFIATgBLAEkARgBDAEAAPAA4ADQAMAAtACoAJwAlACMAIAAdABoAFwAWABYA
FAATABIAEgARAA8ADgANAAwADAAMAAsACwALAAoACAAIAAgACAAJAAgACAAIAAkACQAH
AAcABQAFAAUABQAHAAcACAAIAAcABwAHAAcABgAGAAYABwAHAAcABgAGAAYABQAFAAYA
BgAGAAUABAAGAAUABQAFAAUABgAGAAYABgAFAAUABQAFAAMAAwAEAAIAAgADAAMAAAAA
AAAAAAD/////AAAAAP7//v//////AQAAAAAAAAD+//7//v/7//3//f/9//z/+v/6//r/
+v/6//r/+v/6//z//P/8//z/+v/6//n/+f/3//f/9//3//n/+f/5//n/+f/4//j/+P/2
//b/9v/2//b/9v/2//b/9v/2//b/9v/2//b/9v/2//T/9P/0//P/9f/1//X/9f/1//X/
9f/1//P/8//z//P/8//z//T/9P/0//P/8//z//H/8f/x//H/8f/x//H/8f/x/+//8f/x
//H/8P/v//D/8P/w//D/8P/w//D/8P/w//D/8P/w//D/7v/u/+7/7v/u/+7/7v/u/+//
8P/x//L/8P/x//H/8f/1//X/9f/1//P/8//z//T/9P/0//T/9v/3//j/+v/6//j/+f/5
//n/+//7//v/+//5//r/+//7//n/9//3//f/9f/0//T/9P/x//D/7v/r/+v/6//r/+v/
6f/o/+f/5v/l/+X/5f/l/+X/5P/k/+T/5P/k/+P/4//j/+L/4v/i/+D/4P/g/+D/4P/g
/+D/4P/g/9//3//g/97/3v/c/9z/3v/e/9v/2f/b/+H/5v/v//r/CwAlAEIAWgB2AJEA
qwDCAN8A+gAHAfoA1QCnAHkASwAdAPT/2P/D/7X/s/+8/8P/yP/N/8//0v/W/9r/2//e
/+D/4f/i/+P/4v/h/+D/3//h/+H/4f/h/+P/5P/k/+T/4//i/+L/4f/j/+P/5P/k/+L/
5f/l/+T/5P/j/+P/5P/m/+j/6P/o/+b/5//o/+n/6//r/+z/7P/r/+z/6//s/+7/7v/u
/+7/7v/v//D/8P/w//D/8P/w//T/9f/2//f/9//5//r/+//+////AAABAAIABAAGAAcA
CAAJAAoADAANAA8AEQARABQAFwAaABwAHgAhACMAJQApACoALAAuADEAMwA1ADcAOQA7
AD0APgBAAEMAQwBEAEcASABJAEoASQBJAEkASABKAEkASQBIAEcARgBFAEMAPwA+ADwA
OQA3ADUAMQAuACgAJQAjACAAGQAWABIADgAKAAYAAwAAAPv/+f/3//T/8//w/+3/7P/s
/+r/6f/o/+f/5f/i/+D/4f/g/+D/4P/g/9//3v/c/9z/3P/c/9z/3f/c/9z/3P/b/9v/
2f/Z/9r/2//c/93/3P/b/9v/2v/b/9v/2//b/9z/3P/c/93/3P/b/9n/2P/Z/9n/2v/c
/9z/3P/b/9r/2v/Z/9n/2f/Z/9r/2v/a/9j/1//X/9f/1//V/9X/1v/U/9T/1f/V/9b/
1v/W/9b/1//X/9j/2P/U/9T/1f/V/9P/0v/S/9L/1P/U/9T/0f/T/9P/0//S/9L/0v/S
/9L/0v/S/9L/0v/S/9L/0v/S/9D/0P/P/8//z//P/8//z//Q/9H/0v/T/9H/0P/Q/9D/
0P/Q/9D/0P/Q/9D/0P/Q/9D/0P/Q/9D/0v/S/9L/0v/Q/9D/0P/P/9D/0f/S/9P/0f/R
/9H/0f/R/9H/0f/R/9H/0f/S/9L/0v/R/9H/0f/R/9H/0f/R/9H/0f/R/9H/0//R/9P/
0//T/9L/0f/S/9L/0v/S/9L/1P/U/9T/1P/U/9T/1P/U/9b/1v/W/9b/2P/Y/9n/2f/Z
/9v/2//b/9v/2//b/9v/2v/a/9r/2v/c/93/3v/g/+D/4P/h/+H/4//j/+P/4//l/+X/
5v/n/+b/5f/i/+H/4//h/+D/4P/e/9z/3P/b/9n/2P/X/9b/1f/V/9T/0//T/9P/1P/V
/9X/1f/U/9T/0v/S/9L/0f/R/9H/0P/Q/9L/0v/S/9L/0P/Q/9D/0P/R/9L/0v/T/9T/
1P/Q/87/zv/O/87/y//L/83/0//a/+X/8P8DABsANABOAGoAhQChAL4A2wD2AAMB9gDN
AJ8AcwBJABsA8v/W/8H/tf+v/7b/u//A/8X/y//Q/9L/1v/X/9j/2P/Z/9r/2//b/9v/
2//b/93/3f/d/93/2//c/9z/3P/e/97/3//f/+H/4f/i/+L/4P/j/+P/4v/i/+H/4f/i
/+T/5v/m/+b/5v/n/+j/6f/n/+f/6P/o/+r/7P/s/+7/7v/u/+7/7v/w//H/8v/y//b/
9v/2//b/9v/3//j/+f/7//3//v///wAAAQACAAMABgAIAAoACwAOAA8AEAASABMAFQAX
ABcAGQAdACEAJAAlACcAKAApAC8AMAAyADQANwA5ADsAPQBBAEMARQBGAEoATQBNAE4A
TQBOAE8AUABSAFMAVABUAFQAUwBTAFIAUQBQAE8ATQBJAEgARgBDAD8APQA5ADYAMAAt
ACsAKAAlACIAHgAaABYAEgAPAAwACwAJAAcABAD///z/+f/4//j/9v/1//T/9P/z//H/
8P/v/+7/7v/u/+//7//v/+7/7v/u/+7/7v/t/+z/7P/s/+3/7f/r/+v/7f/t/+3/7f/t
/+3/7v/u/+v/6//r/+v/7v/u/+7/7//t/+3/7P/s/+7/7f/t/+7/8P/w/+//7v/w/+//
7//v/+//8P/w//D/8P/v/+//7//x/+//7//w/+//7v/u/+3/7v/u/+7/7v/v/+//8P/w
/+7/7v/v/+//7f/s/+z/7P/u/+7/7v/r/+v/6//r/+r/7P/s/+z/7P/s/+z/7P/s/+r/
6v/q/+r/7P/s/+v/6//r/+v/6//r/+3/7f/t/+3/7P/q/+n/6P/q/+r/6v/q/+z/7P/s
/+z/6v/q/+r/6v/s/+z/7P/s/+7/7v/u/+3/7P/r/+r/6f/p/+n/6f/p/+v/6//r/+v/
6//r/+z/7P/s/+v/6//r/+3/7f/t/+3/6//r/+v/6//t/+v/7f/t/+3/6v/p/+z/7P/s
/+z/7P/s/+z/7P/s/+z/7P/s/+z/7P/s/+z/7P/s/+z/7P/s/+7/7v/u/+7/8P/w//D/
8P/x//H/8f/z//P/8//z//P/8//z//T/9P/0//T/9v/3//j/+v/6//r/+//7//v/+//7
//v/+//7//z//f/9//3/+f/5//n/9//2//b/9v/0//b/9f/z//L/8f/w/+//7//s/+v/
6v/p/+v/6//r/+v/6v/q/+r/6v/q/+n/6f/p/+b/5v/m/+b/6P/o/+j/6P/o/+j/6P/o
/+f/5//o/+j/6P/o/+b/5v/m/+f/4f/h/+n/8P/5/wYAGwAxAEoAYgB8AJUArwDMAOsA
AgENAfoA0QClAHkATQAjAP7/5P/R/8X/w//K/9H/1v/X/9v/4v/o/+j/6//s/+r/6//s
/+3/7f/t/+3/7f/v/+//7//v/+//8P/w//D/8P/w//H/8f/v/+//8P/w//L/9f/1//T/
9P/z//P/9P/0//b/9v/2//j/+f/6//v/+f/5//r/+v/6//z//P/+//7//v/+//7/AAAB
AAIAAgAEAAQABAAEAAQABQAGAAcACQALAAwADQAOAA8AEAARABIAFAAWABcAGgAbABwA
HgAfACEAIwAjACQAJwAqACwAMAAzADUANwA7ADwAPgBAAEUARwBJAEsASwBNAE8AUABS
AFUAVQBWAFkAWgBbAFwAXABdAF4AXgBeAF0AXQBcAFsAWgBZAFcAVwBWAFQAUQBPAE0A
SQBGAEEAPQA6ADYAMQAuACoAJgAkACAAHQAaABcAFQATABAADwAMAAkACAAGAAQAAwAC
AAQAAwABAAAA/f/8//z//P/7//v/+//6//r/+v/6//r/+f/4//j/+P/7//v/+f/5//n/
+f/5//n/+f/5//r/+v/5//n/+f/5//j/+P/4//n/+//7//r/+v/6//n/+f/6//z//P/7
//r/+v/5//n/+f/3//j/+P/4//n/+f/6//v/+//5//n/+v/6//r/+//7//r/+v/6//r/
9//3//j/+P/4//j/+f/5//f/9v/2//b/+P/4//j/9f/1//X/9f/0//T/9P/0//T/9P/0
//T/9P/0//T/9P/0//T/9P/z//P/8//z//P/8//z//P/8//z//P/8v/y//L/9P/0//T/
9P/y//L/8v/y//L/8v/y//L/8v/y//L/8v/y//L/8v/x//H/8f/x//H/8f/x//H/8f/x
//H/8f/x//H/8f/y//L/9P/z//P/8//x//H/8f/x//H/8f/x//H/8f/v//H/8f/z//D/
7//y//L/8v/y//L/8P/w//D/8P/w//D/8P/w//D/8P/w//D/8P/w//D/8P/y//L/8v/y
//D/8P/w//D/8P/w//D/8P/y//P/8//z//X/9f/1//X/9f/1//X/9v/0//T/9P/2//n/
+v/8//z/+v/7//v/+//7//v/+//7//v//P/9//3//f/7//v/+//7//r/+v/6//b/9v/1
//P/9P/z//L/8f/z//L/8f/w/+7/7f/s/+v/7f/s/+z/7P/q/+r/6f/p/+n/6P/o/+j/
6v/q/+r/6v/q/+r/6v/q/+z/6//r/+z/6v/o/+r/6P/o/+j/5//l/+f/6//y//v/CAAV
ACsARABcAHQAjwCrAMQA3QD4AAkB/gDXAKkAgQBXAC0ABgDq/9X/yf/D/8j/0f/Y/93/
4f/k/+j/6v/t/+z/7v/v//D/8f/x//H/8f/x//H/8f/x//H/8f/y//L/8v/w//D/8f/x
//P/8//0//T/9P/3//f/9v/0//P/8//0//b/+P/4//j/+P/5//r/+//7//v//P/8//z/
/v/+/wAAAgACAAIAAgACAAMABAAEAAYABgAGAAYACAAJAAoACwALAA0ADgAPABAAEQAS
ABMAFgAYABoAGwAcAB0AHgAgACMAJQAnACcAKAArAC4AMAAwADMANQA3ADsAPAA+AEAA
RQBHAEkASwBNAE8AUQBSAFIAVQBVAFYAVwBYAFkAWgBcAF0AXgBeAGAAXwBfAF4AXQBc
AFsAWQBXAFYAVABRAE0ASwBHAEQAQgA/AD0AOgA1ADIALgAqACgAJAAhAB4AGwAZABcA
FAARAA4ACwAKAAoACAAHAAYABAADAAEAAAD///7//v/+//3//f/9//z//P/8//z//P/7
//r/+v/6//v/+//5//n/+//7//v/+//9//3//v/+//z/+//6//n//P/8//z//f/9//3/
/P/8//z/+//7//z//v/+//3//P/+//3//f/9//3//v/+//7/+v/5//n/+f/6//n/+v/8
//v/+v/6//n/+P/4//j/+P/3//f/+P/4//b/9v/3//f/+f/4//j/+P/4//j/+P/1//X/
9f/1//T/9v/2//b/9v/1//T/8//y//L/8v/y//L/8v/y//H/8f/x//H/8f/x//H/8f/x
//H/7//u/+7/7v/u/+7/7v/u//D/8P/w//D/8P/w//D/8P/w//D/8P/w//D/8P/w/+//
7f/t/+3/7f/t/+3/7f/t/+3/7f/t/+3/7f/t/+7/7v/s/+v/6//r/+v/6//r/+v/6//r
/+v/6//r/+n/6//r/+v/7P/r/+r/6v/q/+r/6v/q/+r/6v/q/+j/6P/o/+j/6v/q/+r/
6v/q/+r/6v/q/+n/6P/n/+b/6P/o/+j/6P/q/+r/6v/q/+r/6v/q/+v/6//r/+3/7f/t
/+3/7f/t/+v/7P/s/+z/7P/u/+//8P/w//D/8P/x//H/8f/x//H/8//z//P/9P/z//P/
8//x/+//7//t/+z/7v/u/+z/7P/p/+f/5v/l/+b/5f/l/+T/4f/g/9//3//d/93/3f/c
/9r/2v/a/9r/2v/b/9z/3P/c/9z/3P/c/9r/2v/a/9r/2P/Y/9j/1//V/9b/1v/U/9T/
1P/S/9T/0//R/9X/3//o//H/BAAZADEASgBkAH4AlwCzAMwA5QD4APEA0ACjAHcASwAd
APP/1P/A/7P/rf+v/7j/v//E/8f/yf/M/9D/1P/X/9j/1v/X/9j/2f/X/9f/1//X/9n/
2f/Z/9n/2f/a/9r/2v/Y/9j/2f/Z/9f/1//Y/9j/2v/d/93/3P/c/9v/2//c/9z/3v/e
/97/3v/f/+D/4f/f/9//4P/g/97/4P/g/+L/4v/i/+L/4v/k/+X/5v/m/+b/5v/m/+b/
6v/r/+z/7f/s/+3/7f/t//D/8f/y//P/8v/0//b/9//4//n/+v/8////AQADAAMABAAH
AAoADAAQABMAFQAXABkAGgAcAB4AIQAjACUAJwApACsALQAuADAAMwAzADQANQA2ADcA
OAA5ADkAOQA4ADgANwA3ADYANQA0ADMAMQAvAC4ALAApACMAIQAdABoAFAARAA8ADAAH
AAQAAAD8//j/9P/x/+7/6f/n/+X/4v/h/97/2//a/9f/1P/S/9D/0P/P/83/zP/L/8r/
yv/I/w==
         </WaveFormData>
      </LeadData>
   </Waveform>
</RestingECG>
