# Supplementary material for: Detection of Left Atrial Enlargement Using a Convolutional Neural Network-Enabled Electrocardiogram
Source: Front Cardiovasc Med. 2020 Dec 17;7:609976. doi: 10.3389/fcvm.2020.609976 (PMC7773668; doi:10.3389/fcvm.2020.609976)
Supplement: Supplementary file 5 [file Data_Sheet_5.ZIP › normal4/1802036003_4573_0000002G.XML]

<?xml version="1.0" encoding="Windows-1252"?>
<!DOCTYPE RestingECG SYSTEM "restecg.dtd">
<RestingECG>
   <PatientDemographics>
      <PatientID>1802036003</PatientID>
      <PatientAge>65</PatientAge>
      <AgeUnits>Years</AgeUnits>
      <Gender>Female</Gender>
      <PatientLastName>zhupeixin</PatientLastName>
   </PatientDemographics>
   <TestDemographics>
      <DataType>Resting</DataType>
      <Site>1</Site>
      <AcquisitionDevice>MAC55</AcquisitionDevice>
      <Status>Unconfirmed</Status>
      <Priority>Normal</Priority>
      <AcquisitionTime>10:41:04</AcquisitionTime>
      <AcquisitionDate>12-21-2016</AcquisitionDate>
      <CartNumber>1</CartNumber>
      <AcquisitionSoftwareVersion>009C</AcquisitionSoftwareVersion>
      <XMLSourceVersion>MAC5000 v1.0</XMLSourceVersion>
   </TestDemographics>
   <RestingECGMeasurements>
      <VentricularRate>68</VentricularRate>
      <AtrialRate>68</AtrialRate>
      <PRInterval>152</PRInterval>
      <QRSDuration>84</QRSDuration>
      <QTInterval>404</QTInterval>
      <QTCorrected>429</QTCorrected>
      <PAxis>76</PAxis>
      <RAxis>61</RAxis>
      <TAxis>39</TAxis>
      <QRSCount>11</QRSCount>
      <QOnset>216</QOnset>
      <QOffset>258</QOffset>
      <POnset>140</POnset>
      <POffset>195</POffset>
      <TOffset>418</TOffset>
      <ECGSampleBase>500</ECGSampleBase>
      <ECGSampleExponent>0</ECGSampleExponent>
   </RestingECGMeasurements>
   <Diagnosis>
      <Modality>Resting</Modality>
         <StatementCount>3</StatementCount>
         <LabelText>12SL ��ϳ���</LabelText>
      <DiagnosisStatement>
         <StmtFlag>ENDSLINE</StmtFlag>
         <StmtText>�������</StmtText>
      </DiagnosisStatement>
      <DiagnosisStatement>
         <StmtFlag>ENDSLINE</StmtFlag>
         <StmtText>�������� T ���쳣</StmtText>
      </DiagnosisStatement>
      <DiagnosisStatement>
         <StmtFlag>ENDSLINE</StmtFlag>
         <StmtText>�쳣 ECG</StmtText>
      </DiagnosisStatement>
   </Diagnosis>
   <Waveform>
      <WaveformType>Rhythm</WaveformType>
      <WaveformStartTime>0</WaveformStartTime>
      <NumberofLeads>8</NumberofLeads>
      <SampleType>CONTINUOUS_SAMPLES</SampleType>
      <SampleBase>500</SampleBase>
      <SampleExponent>0</SampleExponent>
      <HighPassFilter>16</HighPassFilter>
      <LowPassFilter>150</LowPassFilter>
      <ACFilter>NONE</ACFilter>
      <LeadData>
         <LeadByteCountTotal>10000</LeadByteCountTotal>
         <LeadTimeOffset>0</LeadTimeOffset>
         <LeadSampleCountTotal>5000</LeadSampleCountTotal>
         <LeadAmplitudeUnitsPerBit>4.88</LeadAmplitudeUnitsPerBit>
         <LeadAmplitudeUnits>��V</LeadAmplitudeUnits>
         <LeadHighLimit>2147483647</LeadHighLimit>
         <LeadLowLimit>268435456</LeadLowLimit>
         <LeadID>I</LeadID>
         <LeadOffsetFirstSample>0</LeadOffsetFirstSample>
         <FirstSampleBaseline>0</FirstSampleBaseline>
         <LeadSampleSize>2</LeadSampleSize>
         <LeadOff>FALSE</LeadOff>
         <BaselineSway>TRUE</BaselineSway>
         <ExcessiveACNoise>FALSE</ExcessiveACNoise>
         <MuscleNoise>FALSE</MuscleNoise>
         <LeadDataCRC32>337426799</LeadDataCRC32>
         <WaveFormData>
AAAAAAAAAAACAAIAAgACAAAAAAAAAAAAAgACAAIAAgABAAAA///+//z//P/8//z/+v/6
//r/+v/5//j/9//2//b/9v/2//b/9f/0//P/8v/0//T/9P/0//P/8v/x//D/7v/u/+7/
7v/x//L/8//0//P/8v/x//D/8P/w//D/8P/w//D/8P/w/+7/7v/u/+7/7//w//H/8v/w
//D/8P/w/+7/7v/u/+7/8P/w//D/8P/w//D/8P/w//D/8P/w//D/7//u/+3/7P/u/+7/
7v/u/+7/7v/u/+7/7P/s/+z/7P/t/+7/7//w/+//7v/t/+z/7v/u/+7/7v/s/+z/7P/s
/+z/7P/s/+z/7v/u/+7/7v/t/+z/6//q/+r/6v/q/+r/7P/s/+z/7P/s/+z/7P/s/+z/
7P/s/+z/6f/o/+f/5v/o/+j/6P/o/+r/6v/q/+r/7P/s/+z/7P/s/+z/7P/s/+r/6v/q
/+r/6v/q/+r/6v/s/+z/7P/s/+r/6v/q/+r/6//s/+3/7v/r/+r/6f/o/+r/6v/q/+r/
7P/s/+z/7P/p/+j/5//m/+n/6v/r/+z/6//q/+n/6P/p/+r/6//s/+z/7P/s/+z/6//q
/+n/6P/p/+r/6//s/+v/6v/q/+n/6//r/+v/6//r/+v/6//t/+v/6//q/+j/6f/q/+z/
7f/t/+z/7P/r/+z/7P/s/+3/8f/z//P/9v/3//f/9v/0//b/8//x//H/8f/w/+7/7f/v
/+3/6//r/+n/6v/q/+r/6f/o/+f/5v/n/+j/6f/q/+j/6P/o/+f/5//n/+f/5//p/+n/
6f/p/+b/6v/q/+b/6P/s/+z/7f/z//v/AwAIAAwADwARABAADAAJAAUA+P/u/+j/4P/Y
/9D/zf/S/9n/3f/i/+b/6f/p/+//8P/s/+r/7v/u/+z/6v/q/+j/7P/u/+3/7f/s/+v/
7P/s/+z/7P/s/+z/7P/t/+v/6//r/+v/6//q/+r/6v/r/+z/7//w/+//7//u/+v/7f/t
/+3/7f/v/+//8f/x//H/8f/x//D/8P/x//H/8f/v/+//7//v//L/8v/x//H/8v/z//P/
8//y//L/8//z//T/9P/1//X/9v/2//b/9v/4//j/9//3//X/+P/4//f/+f/5//r/+v/9
//3//f/9//7//f/8//v//v/+//7/AAD///7//v/9/wAAAAAAAAAAAgADAAMAAwACAAIA
AgACAAIAAwAEAAUABAADAAIAAQABAAEAAQABAAEAAQACAAIAAAABAAEA//8AAP/////+
//v/+//7//v/+f/5//n/+P/6//n/+f/3//X/9P/0//P/9P/0//T/9P/2//b/9v/2//T/
9P/0//T/8//z//P/8//y//L/8v/z//X/9P/0//T/8v/y//L/8//0//T/9P/0//X/9f/2
//j/9//2//T/8//2//b/9v/1//f/+P/4//n/9//1//X/+P/3//j/+f/6//j/9v/1//P/
9v/2//f/+P/5//n/+f/5//f/9//3//f/+f/6//v//P/5//r/+v/5//v/+f/5//n/+P/4
//j/+P/4//j/+P/4//f/+P/5//r/+f/6//r/+f/6//n/+v/7//r/+v/7//v/+f/6//r/
+f/7//v/+f/5//r/+v/6//v/+//7//v/+//7//v/+//7//v/+//7//v/+v/7//z//f/8
//z//P/8//3/+//7//v/+P/4//j/+//7//v/+v/6//v//P/9//7//f/9//z//P/+//v/
+//8//z//P/8//z//v/7//n//v8AAP7//v/+//7//P/8//z//P/8//3//f/9////////
/////////wEAAQD///7//P/8//z//f/9//7///8BAAIABAACAAIAAwAHAAkACQAMAA0A
CwAKAAgACAAFAAMAAwADAAQAAgABAAEAAQD///////////7//f/8//7//v/+//7//P/8
//z//P/9//7//v///////////////f/9//3//v8AAAAABAAAAPz/AAADAAUAEQAbABwA
IAArAC0AKAAgAB0AGwAUAAwAAgD2/+r/4v/j/+j/6//t//b//P///wUABwACAAAAAgD+
//7/AgAGAAYABAAAAAAAAAABAAEAAQACAAIAAgACAAAAAAAAAAEAAQABAAEAAQADAAIA
AgACAAEAAAABAAAAAgADAAMAAQABAAEAAQABAAMAAwAFAAUABQAFAAUABAACAAMAAwAD
AAMAAwADAAMABAAEAAMAAwAEAAUABQAFAAYABgAHAAcABAAEAAUABQAGAAYABgAGAAoA
CgAJAAkACQAMAAwACwALAAsADAAMAAwACwAKAAkADgAPABAAEQAQABAAEAASABIAEgAT
ABMAEgASABIAEgASABMAEwATABYAFgAWABYAFwAXABcAFwAWABUAFAATABUAFQAVABUA
EgARABEAEAASABMAEwARAA4ADQANAAwACwALAAsACwAKAAsADAAMAAsACQAIAAUABwAG
AAYABQACAAIAAgACAAIAAgACAAIAAgACAAIAAgADAAMAAwADAAIAAgACAAMAAwACAAIA
AgAAAAAAAAABAAQABAAEAAQAAgABAAEAAgAEAAQAAwADAAQABAAEAAMAAwAEAAQABQAH
AAUABQAIAAMAAgABAAAAAQACAAQABQAFAAQABAAEAAUABQAFAAUABQAFAAUABQACAAIA
AgACAAQABgAHAAcABwAFAAUABQAFAAQAAwACAAQABAAEAAQAAgACAAIAAgADAAQABAAD
AAMAAQABAAEAAgACAAMAAwADAAQABAADAAMAAwABAAEAAgACAAIAAwADAAMAAwADAAEA
AQABAAEAAgADAAQABQACAAEAAAD//wIAAgACAAIAAwABAAEAAQD+//7//v8BAAEAAQAA
AAAAAAAAAAAAAAACAAMAAQAEAAQAAwACAAEAAAACAAIAAgACAAAAAQABAAEAAAD///7/
/f8AAAEABAAFAAMAAgAAAAAA/v//////AAACAAMAAwAEAAIAAgADAAcACwALAA4ADwAN
AAwACgAKAAcABQAFAAUABQAEAAQABQABAP///////wAAAAAAAAAAAAAAAAAAAAD+//7/
/v/+/wAAAAD///////////////////////8AAP7//v/+//z//P8CAAUAAwAJABMAGAAc
ACUAJwAiACIAIQAZABYAFAAIAPz/8v/m/9//5v/t/+//9P/6////AQABAP7//v8AAAAA
/v8AAAQABAD8//z//v/+//////////7//v/+//7//v/+//7////9//3//f/9/////v/+
//7//P/8//7//v/+///////9//3//f/9//3//////wEAAQD////////+//7/////////
AQABAAEAAQABAAAA/v/9/wAAAQABAAEAAAAAAAEAAQAAAAAAAQABAAQABAAEAAQABQAE
AAIAAQADAAYABgAFAAMAAwAEAAQABQAFAAUABQAJAAkACQAJAAgACAAIAAoACwAMAA4A
DwAPAA4ADQAMAA4ADwAPAA8AEAAQABAAEAANAA0ADQANAA4ADwAQABEADgANAAwACwAM
AAsACwAKAAwADQANAAsACAAHAAcABgAHAAcABwAHAAMAAwADAAIAAgABAAEA//8BAAAA
AAD///7//v/+//7//v/+//7//v/9//z/+//6//r/+//8//3/+v/6//r/+//5//j/+P/4
//n/+v/7//3//P/8//z//P/8//v/+//8//z//P/7//v/+//6//n/9//6//z//f////3/
+//7//7//P/8//z//P/8//z//f/9//v/+v/6//r//f/9//3//f/7//v/+//7//r/+v/6
//r/+v/8//3//f/8//n/+P/3//v//P/9//7//f/8//v/+v/4//j/+P/4//v//P/8//v/
+v/3//b/9f/3//j/+v/7//r/+v/5//f/+f/5//f/9//4//j/+P/5//j/9//2//X/9//3
//f/9//3//f/9//3//X/9f/1//X/+P/4//j/+P/4//X/9P/z//P/9P/1//n/+P/3//X/
9P/2//b/9v/2//T/9f/1//b/9P/x//H/8v/z//T/9f/2//X/9f/0//L/8//y//T/9P/0
//T/8v/y//L/8v/y//P/8//z//T/9f/2//f/9P/z//T/8//0//T/8//0//T/9f/1//b/
9P/1//X/9v/4//j/+f/9//3//f8AAAEAAwACAAAAAAD7//n/+f/5//b/9P/z//P/8//x
//H/8f/w//D/8P/w//L/8v/y//L/8v/y//L/8v/w//D/7//v//H/8f/x//H/8f/x//H/
8v/2//L/8P/0//j/9v/1//n/AQAJABIAGAAdAB0AGgAUABEADQACAPb/8P/s/+D/2v/f
/97/3f/l/+r/8v/5//X/8//2//b/9P/0//b/9P/0//b/9v/y//T/9P/1//X/9f/0//T/
9P/0//T/9P/0//X/8//z//P/8//0//T/9f/2//T/9P/2//b/9v/3//f/9f/3//f/9//3
//b/9f/2//X/9v/3//j/+P/2//f/9//3//f/9//3//f/+v/6//n/+f/6//v/+//7//r/
+v/7//v/+v/6//v/+//6//r/+v/6//z//P/7//v/+f/8//z/+//8//3///8AAP//////
////AQABAAEAAQAEAAQABAAGAAUABAAEAAMABQAGAAcACAAGAAcABwAHAAgACAAIAAgA
CQAJAAkACQAIAAcABgAFAAYABwAIAAkACgAJAAkACAAHAAcABgADAAMAAwAEAAQAAAD/
//7//f/8//3//v/+//7//f/9//v/+f/4//j/9//4//j/+P/4//f/9v/1//T/9v/2//b/
9v/1//X/9f/1//L/8v/y//P/9P/0//X/9v/1//T/8//z//T/9P/0//T/9P/z//P/9P/0
//T/8//z//b/9v/2//X/9P/0//P/8//1//P/8//2//L/8v/y//L/9P/0//X/9f/1//T/
9P/0//P/8//z//P/9P/1//b/9//0//T/9P/0//L/9P/1//X/9//1//X/9f/0//T/9P/0
//b/9v/2//b/9P/0//T/9P/z//T/9P/z//X/8//z//P/8v/y//P/8//1//b/9v/1//X/
9f/z//P/8v/y//L/8//1//X/9f/1//P/8//z//P/9f/1//X/9f/z//P/8//z//T/9P/0
//T/9//1//X/9f/w//D/8P/z//X/9f/0//T/9P/0//T/9P/0//X/9f/2//j/9f/1//b/
9P/0//T/9P/0//X/9f/0//f/9P/0//T/9P/0//b/9v/2//b/9v/3//f/9//1//X/9f/1
//f/9//5//n/9//2//T/9P/1//f/+P/6//j/+f/5//r/+v/6//v///8DAAMABgAHAAYA
BAABAAAA/v/9//7////8//r/+f/5//X/8//z//P/9f/2//f/+P/3//b/9f/0//b/9v/2
//b/9v/2//X/9f/1//X/9f/1//f/9//3//j/9P/2//T/9P/4//7/+f/5/wMADwAWABoA
GwAdACAAIAAdABcADAACAPz/9P/m/9r/2f/e/+P/6f/u/+7/8//5//n/+P/6//j/+P/8
//7//P/6//r/+v/0//X/9//4//n/+P/4//j/+P/4//j/+P/5//n/+f/5//n/9//2//b/
9v/4//j/+v/6//r/+//7//n/+f/5//n/+f/5//n/+//7//n/+f/5//j/+v/7//v/+//7
//v/+//7//r/+v/5//n/+v/7//v/+//6//r/+//7//z//P/9//3//v/+//7//v8AAAAA
/////wEABAAEAAMAAgABAAEAAAACAAMABAAFAAUABQAFAAUABgAGAAYACAAJAAoADAAN
AA0ADAALAAoACwANAA4ADwAPAA4ADQAMAAsACwALAAsADQANAA0ADQAMAAsACgAJAAkA
CQAKAAoACgALAAsACQAIAAcABwAGAAUABQAFAAUAAgABAAAA/v8AAP/////9/////v/+
//3/+v/6//r/+v/8//z//P/8//r/+v/6//r/+//7//v/+//8//z//P/9//v/+v/6//r/
/P/8//z//f/9//z/+//6//v/+//8//7//P/8//v/+//8//z//P/7//3//v/+/////f/7
//v//v/+//7//v/+//z//P/9//3//f/8//z//P////////////3//f/9//3//v/+//7/
/v/8//7///////3/+//7//v//v/+//7//v/8//z//P/8//z//P/8//z/+//8//z/+//9
//v/+//7//7//v///////P/8//v/+f/8//3//P/9//z//P/8//3/+//7//v/+//9//3/
/f/9//v/+//7//v//P/9//7///////7//f/8/////f/9//3//P/8//z////+//3/+//6
//v//P/9//7//P/9//3//v/+//3/+//8//z//v/+//7//v/9//z/+//6//v//f/+////
/v/9//z/+//9//3//////////v/8//z//P/9//3//v/+//////8AAAIAAgADAAcABwAH
AAoACwANAAwACgAKAAYAAwACAAEAAgAAAP/////9//v/+//7//r/+v/6//r/+//8//3/
/v/8//z//P/8//z//P/7//v/+f/5//n/+f/7//v/+//8//7/AAAAAP7//v8AAP//AwAN
ABUAHgAmACcAIwAgABwAGQAXABIABgACAPr/6P/e/9//4v/n/+//8v/2////BQD///r/
/v/+//r/+v8CAAAA/v8CAAQA/v/+/////////wAAAAAAAAAA/P/8//z//f//////////
/////v/+//7//P/8//7//v8AAAEAAQD//wEAAQABAAEA/////wEAAQADAAMAAwACAAEA
AQAAAP//AQABAAEAAQACAAIAAQABAAIAAwADAAMABAAEAAUABQADAAIAAgABAAQABAAE
AAQABAAEAAMAAwAFAAgACAAHAAkACQAKAAoACQAJAAkACQANAA0ADQANAA4ADgAOABAA
DgAOAA8ADwASABIAEgASABAAEQARABEAEgASABIAEgARABEAEQARABEAEQARABEAEwAT
ABMAEwAQAA8ADwAOAA4ADwAPAA0ADAALAAsACgAJAAkACQAJAAUABQAFAAQABAADAAMA
AQADAAIAAgABAAAAAAAAAAAA/v/+//7//v8AAAAAAAAAAP3//f/9//3//v/+//7////9
//z//P/8//7//v/+/////v/+//7//v/+//3//f/+/wAAAAD/////AAAAAAAA///9//7/
/v///wEA/////wIAAAAAAAAAAAACAAIAAwADAAIAAAD///7///////////8BAAEAAQAB
AP7//v/+//7/AAACAAMAAwABAP///////////v/9//z///8AAAEAAgD///7//f/8//7/
AAABAAEAAAD9//z/+//+//7/////////AAAAAP///f/9//v/+//9//7///8BAAAA///+
//3///////////8BAAEAAQABAP3//f/9//3//P/8//z//P////3//f/9//z//P/8////
//////7//v/8//z//P/8//r//f8BAAQAAgAAAP7//P/8//z//P/8//7//////////v/9
//z/+//9//3//////////v/8//z//P/9//3//v/8//3//f/+/wAAAAABAAUACQAJAAwA
DQALAAoACAAIAAUAAwADAAMAAgAAAP/////7//n/+f/5//v//P/9//7//P/8//z//P/8
//z//P/8//7//v/9//3//P/7//r/+f/7//v/+//8//r//v8AAPz/+v/8////AQAHAA8A
GAAeACEAIwAiACAAGwAbABgADgACAPj/7v/m/+H/4v/p//H/9P/4//v//f8BAAAA+v/6
//z/+v/8/wQAAgD+//7//v/8//3//f/9/wAAAAAAAAAA/P/8//z//f//////////////
/v/+//7//P/8//7//v8AAAEAAQD///3//f/9//3//f/9//////8BAAEAAQAAAP/////+
//3//v///wAAAQAAAAAA/////wAAAQABAAEAAAAAAAEAAQD+//7//////wIAAgACAAIA
AwACAAAA//8AAAQABQAFAAIAAQABAAAAAgADAAQABQAHAAcABwAHAAYABgAGAAgACgAK
AAsACwAMAAwADAAMAAsACwAKAAkACwAMAA0ADgAMAAsACgAJAAoACwAMAA0ACwALAAsA
CwAKAAkACQAIAAoACwALAAkABgAFAAUABAAFAAUABQAFAAIAAQAAAP7/AAD//////f//
//7//v/9//v/+v/5//j/+//8//3//v/7//r/+f/4//f/9//3//f/9//4//n/+//6//j/
9//2//j/+P/4//n/+P/4//j/+P/4//f/9//4//n/+v/6//v/+//6//n/9//5//r/+v/7
//v/+f/5//z/+P/4//j/+P/5//r//P/9//z/+v/5//j/+//7//v/+//7//v/+//7//j/
+P/4//j/+P/6//v/+//7//n/+f/5//j/+P/4//j/+P/4//j/+P/4//j/+P/4//n/+v/6
//n/9//1//X/9f/2//b/9//3//X/9v/2//X/9v/3//b/9//4//j/+P/5//j/9//2//X/
9v/3//j/+f/3//f/9//3//f/9//3//f/+P/4//j/+P/5//f/9//3//b/9v/2//n/9//3
//b/9v/2//b/9v/2//j/+f/5//r/+P/1//X/9v/2//b/9v/2//b/9//3//b/9f/3//v/
+P/4//j/+P/4//b/9v/2//b/+P/5//n/+f/5//n/+f/5//n/+f/7//v/+//6//j/+P/2
//f/9//4//n/+//8//7//P/8//3/AQABAAEABAAFAAYABgAFAAYAAAD9//z/+//9//z/
/P/9//n/9//3//f/+P/4//j/+P/3//b/9f/0//T/9P/0//T/9f/2//b/9//1//X/9f/1
//P/8//z//T/9v/2//b/9P/y//b/9f/1//3/DQAUABgAHwAdABoAHAAZABMAEAAIAPz/
9v/w/+T/3f/e/+P/5f/s//T/+f/7//v/+v/6//j/9v/4//7/AAD8//7//v/6//n/+f/4
//f/+f/6//v//P/6//r/+v/7//3//f/9//3//f/8//z//P/6//r//P/8//z//f/9//v/
/f/9//3//f/8//v//P/7//3//f/9//z/+//7//r/+f/6//v//P/9/wAAAAD/////////
//7//f/8//z//f/9//z//P/9//3//v/+//7//v/+//7//f/9//3/AAAAAP//AQABAAIA
AgABAAEAAQABAAUABQAFAAUACAAIAAgACgAHAAYABgAFAAcACAAJAAoACAAJAAkACQAL
AAwADQAOAAsACwALAAsACQAJAAkACQALAAsACwALAAoACQAJAAgABgAHAAcABQAGAAUA
BQAEAAMAAwADAAMAAQABAAEAAAD+//3//f/7//3//P/8//v/+P/4//j/+P/6//r/+v/6
//n/+P/3//b/9v/3//j/+f/4//j/+P/5//j/9v/1//T/9f/2//f/+f/8//z//P/8//v/
+f/4//j/+f/6//r/+//6//r/+v/5//f/+P/4//n/+//5//n//P/4//j/+P/4//b/9v/3
//f/+v/6//v//P/8//v/+v/5//v/+//7//v/+v/6//r/+v/5//r/+v/5//n/9//3//f/
+P/4//j/+P/6//r/+v/6//b/9v/2//b/+f/6//r/+f/5//f/9//3//f/9v/2//X/9//4
//j/9//1//X/8//z//X/9v/3//n/+P/3//b/9f/3//f/9//3//n/+f/5//n/9v/1//T/
8//1//b/9//4//n/9//3//f/8//y//H/8//0//X/9f/2//T/9P/0//T/9v/3//f/+P/2
//P/8//0//L/8v/y//L/8v/z//P/8v/z//P/8//z//H/9//1/+//9P/y//L/8v/y//D/
8P/w//D/8P/x//H/8f/z//P/8//z//H/8f/z//P/8//y//D/8P/w//H/8f/y//T/9f/1
//b/9P/0//X/+f/7//v//v///wEAAAD+//7/+//5//n/+f/2//T/8//z//P/8f/x//H/
8P/w//D/8P/u/+7/7v/u//D/8P/w//D/8P/w/+//7//v/+//7//v//H/8f/x//L/8v/s
//L/8v/u//L/9//5/wEACwAQABQAFwAXABYAFAARAA8ACAD8//D/6v/g/9T/z//W/9//
4//q//D/8f/t//H/9P/w//D/9P/y//L/9P/2//T/9P/y//L/8//z//P/9P/0//T/9P/y
//L/8v/z//X/9f/1//X/8//y//L/8v/y//L/9P/0//T/9f/1//P/8//z//P/8//0//X/
+P/5//b/9f/0//L/8//1//b/9//3//f/9//3//b/9v/1//X/9//5//r/+//4//j/+f/5
//j/+P/5//n//P/8//z//P/9//z/+v/5//z/AAABAAEA/////wAAAAABAAEAAQABAAEA
AQABAAEAAgACAAIABAAGAAYABwAHAAYABgAGAAYABgAHAAcABwAKAAoACgAKAAgABwAG
AAUABgAHAAgACQAHAAcABwAHAAcABwAIAAgABwAHAAYAAwAEAAMAAwACAAEAAQABAAEA
/////////v/8//v/+//5//v/+v/6//n/9v/2//b/9v/4//j/+P/4//b/9v/2//b/9//3
//f/9//0//T/9P/1//f/9v/2//b/9P/0//T/9f/2//b/9v/2//b/9f/1//b/+P/4//f/
9//2//b/9v/1//f/+P/4//n/9//1//X/+P/2//b/9v/2//j/+P/5//n/+P/2//X/9P/2
//f/+P/5//j/9//2//X/9v/2//b/9v/2//j/+f/5//f/9f/1//X/+P/4//j/+P/3//b/
9f/0//P/9P/1//b/9//4//j/9//1//P/8//z//b/9v/3//f/9f/2//b/9f/3//f/9f/1
//b/9v/2//f/9f/1//X/9f/3//f/9//3//X/9f/1//X/9f/1//X/9f/2//b/9v/2//n/
9//3//f/9f/2//f/+//6//n/9//2//b/9v/2//b/9v/3//f/+P/2//P/8//0//X/9v/3
//j/9//3//b/9P/1//X/9//3//j/+P/4//j/+P/2//b/9v/2//b/9//3//f/9f/1//X/
9f/2//f/+v/7//v/+v/4//j/9v/3//f/+P/6//v/+//8//r/+v/7////AwADAAYABwAH
AAYABAAEAP///f/9//3//v/8//v/+//5//f/9//3//j/+P/4//j/9v/2//b/9v/2//b/
9v/2//b/9v/1//X/9//3//f/9//3//f/9//4//r/+P/2//j/+P/2//n/AwAPABUAGgAe
AB8AHwAcABoAGQAXAAwAAgD8//T/5P/a/9v/3v/j/+n/7v/0//v////7//j/+v/6//r/
/v8AAP7//P/6//j/+v/6//v/+//7//z//P/8//z/+P/4//j/+f/7//v/+//7//n/+P/4
//j/+P/4//r/+v/7//3//v/9//v/+//7//v/+//7//3//f/////////+//7/////////
/f/9//3//f/+//7//f/9//z//f/9//3//f/+/wAAAQD+//7//////wIAAgACAAIAAwAC
AAAA/////wIAAgABAAMAAwAEAAQABQAFAAUABQAHAAcABwAHAAgACAAIAAoACgAKAAsA
CwAKAAoACgAKAAwADQANAA0ADgAOAA4ADgALAAsACwALAA0ADQANAA0ADQANAA0ADQAM
AAsACwAKAAwADQANAAsACAAHAAcABgAHAAcABwAHAAMAAwADAAIAAgABAAEA//8BAAAA
AAD///z//P/8//z//P/8//z//P/8//z//P/8//v/+//7//v//P/8//z//f/9//z//P/8
//r/+v/6//v//P/8//z//P/8//v/+//8//7//v/9//3//P/8//z/+//8//7///8BAP//
/f/9/wAAAAAAAAAAAAACAAIAAwADAAIAAAD///7///////////8BAAEAAQABAAAAAAAA
AAAA/v8AAAEAAQABAP////////7//v/+//7/AAAAAAAAAAD+//7//v/+////AAAAAP//
///9//3//f/+//7//////wEAAgACAAEA//////3//f/+//7//v////3//f/9//3/////
//////////////////3//f/9//3///8AAAEAAgACAP///v/9//v//P/9/wEAAQABAAAA
AAD+//7//v/+//7//////wAAAAD7/wAAAAAAAAAAAAAAAAAAAAAAAP/////+//3//v//
/wAAAQAAAP//AAD//////v/8//z//f///wAAAgABAAEAAAAAAAIAAgADAAcACQAJAAwA
DQANAAwACgAKAAkABwAHAAcABQACAAAA//8AAP//AAABAAEAAAD///7//v/+//7//v8A
AAAAAAAAAP7//v/9//3///////////////////8AAP7/+v/+/wIAAgACAAUAAwAFAA8A
GgAeACMAJwAoACYAIwAhABgADgAEAPz/8v/o/+P/5v/t/+3/8v/6//////8BAAQABgAG
AAQAAAAAAAYABAACAAQABAADAAMAAgABAAIAAgACAAIAAgACAAIAAwABAAEAAQABAAEA
AAAAAAAAAgACAAQABAACAAMAAwABAAMAAwADAAMAAQABAAMAAwADAAMAAwACAAMABQAG
AAcABgAFAAQAAwAEAAQAAwADAAYABwAHAAcABAAEAAUABQAGAAYABwAHAAcABgAFAAQA
CAAIAAcABwAHAAoACgAJAAcABwAIAAgACwALAAsACwALAAsACwALAA4ADgAOABAAEgAS
ABMAEwASABIAEgASABIAEwATABMAEgASABIAEgARABEAEQARABMAEwATABMAEQARABEA
EQASABEAEQAQAA4ADwAPAA0ADgANAA0ADAAJAAkACQAJAAcABwAHAAYABwAHAAgABwAG
AAQAAwABAAEAAgADAAQAAwACAAEAAAAAAAAAAAAAAAEAAQABAAEA///+//3//f/+//7/
//8AAAAAAAAAAAEAAgACAAIAAgAAAP////8AAP7//v/9//3///8AAAEAAQABAAIAAgAD
AAEA/////wIAAgACAAIAAgAAAAAAAQABAAEAAAAAAAAA/////////////////////wAA
AAACAA==
         </WaveFormData>
      </LeadData>
      <LeadData>
         <LeadByteCountTotal>10000</LeadByteCountTotal>
         <LeadTimeOffset>0</LeadTimeOffset>
         <LeadSampleCountTotal>5000</LeadSampleCountTotal>
         <LeadAmplitudeUnitsPerBit>4.88</LeadAmplitudeUnitsPerBit>
         <LeadAmplitudeUnits>��V</LeadAmplitudeUnits>
         <LeadHighLimit>2147483647</LeadHighLimit>
         <LeadLowLimit>268435456</LeadLowLimit>
         <LeadID>II</LeadID>
         <LeadOffsetFirstSample>0</LeadOffsetFirstSample>
         <FirstSampleBaseline>0</FirstSampleBaseline>
         <LeadSampleSize>2</LeadSampleSize>
         <LeadOff>FALSE</LeadOff>
         <BaselineSway>TRUE</BaselineSway>
         <ExcessiveACNoise>FALSE</ExcessiveACNoise>
         <MuscleNoise>FALSE</MuscleNoise>
         <LeadDataCRC32>3472029409</LeadDataCRC32>
         <WaveFormData>
DAAMAAwADAAMAAwADAAMAAoACgAKAAoADAAMAAwADAAKAAoACgAKAAkACAAHAAYABAAE
AAQABAADAAIAAQAAAAIAAgACAAIA///+//3//P/+//7//v/+//z//P/8//z/+v/6//r/
+v/6//r/+v/6//r/+v/6//r//P/8//z//P/8//z//P/8//z//P/8//z//f/+////AAD+
//7//v/+//7//v/+//7/AAAAAAAAAAD+//7//v/+////AAABAAIAAAAAAAAAAAAAAAAA
AAAAAAAAAAAAAAAA///+//3//P/+//7//v/+//3//P/7//r//P/8//z//P/6//r/+v/6
//j/+P/4//j/+v/6//r/+v/4//j/+P/4//b/9v/2//b/+P/4//j/+P/2//b/9v/2//j/
+P/4//j/9v/2//b/9v/4//j/+P/4//r/+v/6//r/+P/4//j/+P/6//r/+v/6//r/+v/6
//r/+P/4//j/+P/4//j/+P/4//j/+P/4//j/+f/6//v//P/5//j/9//2//b/9v/2//b/
9//4//n/+v/5//j/9//2//j/+P/4//j/+v/6//r/+v/4//j/+P/4//n/+v/7//z/+v/6
//r/+v/8//3//f/9////AQACAAEAAQABAAEAAQACAAIABQAFAAgACAAJAAkACgAKAAsA
DAAJAAgABwAGAAkACQAJAAsADQALAAsADQANAAsACAAIAAgABgAHAAgABwAEAAEAAAD8
//n/+P/3//j/+P/3//b/9f/z//L/8P/y//L/8v/z//P/8//z//P/9f/1//T/8//1//b/
9v/2//X/8//w//D/9P/9/wgADgASABEAEwAYACAAKgA5AEAAMwAcAA0ABwD4/93/y//G
/8T/yP/Q/9n/2P/a/+X/7v/v//D/9f/1//T/9v/0//D/8v/y/+//7//y//D/8P/w//H/
8//z//P/8v/y//L/8v/y//T/9P/1//f/9P/z//L/8f/x//L/8//0//T/9P/z//H/8//z
//P/8//z//P/9P/0//L/8v/y//D/8f/z//X/9//2//b/9f/0//b/9v/2//b/9v/2//f/
+P/5//n/+f/5//n/+f/5//n/+f/4//j/+P/6//r/+v/6//3//v/+//7///////////8A
AAAAAAACAAQABAAEAAUABQAHAAcABwAJAAkACgALAAkACgALAA0ADgAPABEAEgASABAA
DwANAA4ADwAQABEAEgATABQAFQAVABUAFQAVABIAEAAQAA8ADQANAA0ACwAMAA0ADQAN
AA4ADgAPAA8ACwAJAAgABwAGAAcACAAIAAoACgAKAAkACgAKAAoACgAIAAgACAAIAAUA
BQAGAAYACAAJAAoACwAKAAoACQAIAAYABgAFAAUABgAHAAgACwALAAoACgALAAoACQAI
AAcABwAGAAUABAAGAAgACgAMAAwADAANAA0ADAAKAAkACAAKAAsADgAPAA4ADQAMAAsA
DQANAAwADAAKAAoACgAKAAoACgAKAAgACQAKAAsACwALAAsACwALAAsACwAKAAoACgAL
AAsADAAKAAoACgAKAAwACgAKAAsACgAJAAgABwAIAAgACAAJAAYABgAHAAgABgAGAAYA
BgAIAAkACwAMAAkACAAGAAUABwAHAAcABwAIAAkACgALAAsACgAIAAYABgAGAAcABwAH
AAcABwAIAAoACQAHAAcABwAHAAcABwAHAAgACQAJAAgACAAIAAgABgAGAAcABwAJAAgA
CAAIAAgACAAIAAkABQAEAAQABgAGAAcACAAJAAoACgAJAAgACgANAA8ADwAPAA8ADwAP
ABAAEgAVABUAGAAYABkAGQAZABcAFgAVABQAFwAYABkAHQAdAB0AHwAhAB8AHwAhACEA
HwAcABwAGwAWABYAFgAVABIADwAOAAoACAAIAAgACAAHAAUAAwACAAIAAwADAAQAAgAC
AAMAAwAFAAUABQAFAAUABAADAAMABAAEAAQABQAFAAYACAAEAAUAEgAeAB4AIwAnAC4A
OABEAE0ATAA3ACAAFwATAAgA8//l/+D/2v/e/+j/7f/s//D/9//+/wMABAABAAEABgAE
AAAAAAAAAAIAAQABAAIAAAAAAAAAAQABAAEAAQAAAAAAAAAAAAAAAAAAAAEAAwADAAMA
AwADAAEAAAD///7/AAACAAMAAwACAAEAAAD//wAAAQADAAQAAgACAAIAAAAAAAEAAgAD
AAUABgAGAAYABAAEAAQABAAGAAYABwAIAAcABwAHAAcABQAFAAUABQAIAAgACQAKAAwA
DAAMAAwACwAMAAwADAALAAsACwALAAoACgAKAAwAEQASABMAFQAWABcAFgAVABUAFQAW
ABcAFwAYABkAGwAZABkAGgAaABwAHAAdAB0AHQAdAB0AHQAbABsAGwAbABwAHQAeAB8A
HQAaABkAFwAXABcAFwAVABUAFQAUABMAFAAUABUAFQAWABUAFQAVABIAEQAQAA4AEAAQ
ABAADwAMAAwADAAMAAwADAAMAAwADAANAA8AEAANAA0ADQANAA0ADgAOAA4AEAAQAA8A
DwANAA0ADQAPABEAEAAQABEADwAPAA8ADwAQABAAEAAQABAAEAAQABAAEAAQABEAEQAT
ABIAEgASAA8ADwARABEAEQARABEAEQATABMAEgASABEAEAAPAA4AEAAQABAADgANAAwA
CwAJAAoACwAMAA0ADwAPAA4ADgAMAA0ADQAOAAwADAAMAAwACgAIAAgACQAKAAsADAAN
AA0ADAALAAsACgAKAAsADAAOAA4ADgAOAAwACwALAAoACwAMAAwADQANAA0ADQANAAsA
CwALAAsADAAMAAsACgAIAAgACQAJAAsACwALAAwADAALAAkACQAJAAkACQAJAAcACAAJ
AAkACAAIAAgACAAIAAoACQAJAAoACAAIAAgACAAJAAkACQAMAA8AEQARABEADwAPAA8A
EAARABUAFgAaABgAGQAZABkAGAAYABgAGAAYABgAGAAbABsAGwAdAB8AHgAfACIAIwAh
AB4AHgAdABgAGAAYABcAFAARABAADAAHAAYABQAEAAYABQAEAAQAAgABAP///v8AAAAA
AQABAP/////////////+//3//f///wAAAQADAP//AAAAAP7/AwAOABgAHAAfACMAJgAs
ADoARQBMAEsANgAbABcAGAABAOf/4P/a/9T/3P/n/+j/5v/r//T/+//+//3//f8AAAAA
/v8AAAAA/v/7//3//P/+//7//v////3//f/9//z//v/+//7//v/8//z//f////v/+//7
//v/+v/6//r/+v/9//7//v/9//v/+//7//v//P/9////AAD+//7//v/8//r/+//8//3/
//8AAAAAAAD+//7//v/+//7//v///wAA/////////////////////wAAAAABAAIAAAAA
AAAAAAABAAIAAgACAAMAAwADAAMAAgACAAIABAAIAAgACAAJAAoACwAKAAkACgALAA0A
DwANAA4ADwARAA8ADwAQABAAEgASABMAEwATABMAEwATABMAEwATABMAEQARABEAEQAO
AAwADAALAAwADQAOAA0ACwALAAoACQAKAAoACwALAAkABwAGAAUABQAFAAUABAACAAIA
AgABAAAAAAAAAAAAAgACAAIAAgD/////AAAAAP3//f/9//3//f/+//7//v/+//7//f/9
/////////wEA///+//7///8BAAEAAQABAAIAAgACAAIAAAAAAAAAAAACAAIAAwADAAMA
AgACAAIAAQABAAMAAwADAAMAAwADAAIAAQD///7/AAAAAAAAAAAAAAAAAAD+/wAAAAAA
AP/////////////9//3//P/8//7//////wAA/v/+//7//v/+//z//P/9//3//f/9//3/
+//6//n/+f/7//z//v8AAP///v/9//z/+f/5//r/+v/8//z/+//7//n/+f/5//n/+//7
//v/+//6//r/+f/4//j/+P/5//n/+//7//v//P/8//v/+f/5//n/+f/5//n/9//4//n/
+f/2//b/9v/2//j/+P/5//n/9//2//b/9v/4//j/+P/5//f/+P/4//j/9f/2//j/+P/4
//j/+f/5//n//P///wEAAQABAAMAAwADAAQAAwAFAAQABgAHAAkACgALAAoACgAKAAoA
CQAIAAcACQALAAsADQAPAAsACwANAA0ADQAKAAoACQAGAAYABgAFAAAA/f/8//j/9v/2
//b/9v/1//P/8f/w/+//7//u/+7/7P/s/+3/7f/t/+3/7f/t/+//7v/t/+3/7v/u/+7/
7//x//D/7P/w//v/AgAIAAoADQARABoAJAAyAD8AQAArABIABQABAPD/1//J/8T/wP/E
/8z/z//Q/9T/3//o/+v/7v/x/+//7P/o/+j/6P/q/+7/7f/r/+7/7v/u/+7/7//t/+3/
7f/s/+7/7v/u/+7/7P/s/+3/7//v/+//7//v/+z/7P/s/+z/7f/u/+7/7f/v/+//7//v
/+3/7f/u/+7/8P/w//D/7v/w//H/8v/z//L/8v/x//D/8v/y//L/8v/y//L/8//0//X/
9f/1//X/8//z//P/8//y//L/8//0//b/9v/2//b/9f/2//b/9v/4//n/+v/7//r/+v/6
//z//v/+//7///8BAAMAAwADAAEAAQACAAMABQAGAAcACQAHAAcACAAIAAgACAAJAAkA
CQAJAAkACQAJAAkACQAJAAsACwALAAsACgAIAAgABwAFAAUABQADAAMAAwACAAEA/v/+
///////+//3//f/9//3//f/9//z/+v/6//r/+f/5//r/+//8//r/+v/6//r/+f/5//r/
+v/5//n/+f/5//f/+P/4//j/+f/6//r/+//6//n/+P/5//v/+v/6//v/+f/5//n/+f/4
//j/+P/4//r/+v/6//r/+f/4//j/9//4//j/+f/6//f/9//5//n/+f/5//n/+f/5//n/
+P/4//b/9v/2//b/+P/4//j/9v/2//b/9v/1//X/9f/1//X/9f/1//T/9P/y//P/8//0
//T/9P/0//T/9v/0//T/9f/1//X/9f/1//X/9P/z//P/8P/w//H/8v/0//T/9P/0//H/
8f/y//L/8P/w/+//7//w//H/8v/z//P/8//z//P/8v/y//H/8P/w//D/8f/x//H/8f/x
//L/8//z//L/8//x//H/8f/x//H/8v/z//P/8P/w//D/8P/u/+7/7//v//D/8P/x//L/
8f/w/+//7//t/+7/7v/u/+//7P/u/+7/7v/u/+//7//v//L/9f/3//f/9//1//X/9f/2
//b/+f/5//z/+v/7//v/+//7//z//f/+//z//P/8/////v/9//7////9//3///////v/
+P/4//f/9v/2//b/9f/0//H/8P/s/+n/6P/n/+b/5v/l/+T/5P/h/+H/4P/g/+D/4P/h
/+H/4//j/+P/4//h/+D/3//f/+D/4P/g/+H/4f/i/+D/4P/l//D/+P/6//3/AQAGAA4A
FAAfACoAJQAOAPv/9//u/9f/wf+0/6z/rv+6/8H/wv/C/8f/0v/d/+D/3//f/97/3v/g
/+D/3P/a/9v/2f/Y/9r/3P/e/+H/4P/f/97/3P/c/9z/3P/c/9z/3P/d/9//3f/d/93/
3f/c/9z/3P/c/9v/3P/c/9v/3P/d/97/3//d/93/3v/e/9z/3P/c/9r/2v/b/9z/3f/d
/97/3v/e/97/3v/e/97/3v/e/9//4P/e/93/3P/b/9z/3f/e/9//4P/g/+H/4v/g/+D/
4P/g/+H/4v/i/+L/4//j/+P/4//l/+b/5//q/+v/6v/p/+n/6v/r/+r/6f/q/+v/7f/v
/+3/7v/v//H/8v/z//X/9v/1//T/9P/z//T/9f/2//f/9f/1//X/9f/z//P/8//z//P/
8v/z//P/8f/x//H/7//x//H/8P/v//D/8P/x//H/7f/r/+r/6f/n/+f/5//m/+f/6P/p
/+n/5v/m/+b/5v/o/+j/6P/o/+b/5f/l/+T/5P/l/+b/5//n/+j/6P/o/+b/5v/l/+X/
5f/l/+X/5//n/+b/5v/n/+r/6//s/+3/6//q/+n/6P/q/+r/6v/q/+z/7P/t/+3/7f/s
/+z/7P/t/+3/7//v/+3/7f/t/+3/7f/t/+z/7P/t/+7/7//w/+7/7v/u/+z/7v/u/+7/
7f/s/+v/6v/p/+n/6f/o/+j/6v/r/+v/7P/r/+r/6f/o/+n/6P/p/+v/6//r/+v/6//t
/+z/6//r/+r/6v/r/+z/6f/o/+f/5v/o/+n/6//s/+7/7v/t/+3/6v/p/+j/5//o/+n/
6v/r/+v/6v/o/+b/6P/q/+3/7//s/+v/6v/q/+r/6f/n/+f/6v/r/+z/7f/s/+z/7P/r
/+z/7P/s/+z/6v/q/+v/6//r/+z/7P/s/+z/6v/q/+r/6v/r/+v/6//u//L/9f/2//f/
9v/1//T/9P/2//n/+f/8//z//f/9//3/+v/6//r/+v/6//r/+v/9//7///8CAAUAAQAB
AAMAAwABAP7//v/9//j/+P/4//f/9P/x//D/7P/p/+j/5//m/+T/4//i/+L/4//j/+L/
4v/k/+T/5f/l/+f/5//n/+f/5//m/+X/5f/m/+b/5v/n/+f/6v/q/+r/8f/4//z/AAAF
AAkAEgAgACgAMQAyACEABgD7//v/7v/Z/9H/yv/C/8j/0P/T/9b/2v/f/+j/6//q/+f/
5//o/+b/5v/q/+7/7P/t/+3/6v/q/+r/6v/r/+v/6//r/+r/7P/s/+z/7P/s/+z/7f/v
/+3/7f/t/+3/6v/q/+r/6v/s/+7/7//v/+3/7f/t/+3/6//r/+z/7P/u/+7/7v/s/+v/
6//r/+v/7v/w//H/8v/w//D/8P/w//D/8P/x//L/8f/x//H/8f/w//H/8v/z//T/9P/1
//b/9P/0//T/9P/1//b/9v/2//j/+f/6//v//P/8//z//v8CAAIAAgADAAQABQAEAAMA
BQAFAAYABwAHAAgACQALAAkACQAKAAoADgAOAA8ADwANAA0ADQANAA0ADQANAA0ADQAN
AA0ADQAMAAoACgAJAAkACQAJAAcABwAHAAYABQACAAIAAwADAAAA////////////////
/v8AAAAAAAD//wAAAAAAAAAA/v/+//7//v//////AAAAAP3//f/9//3///8AAAAAAAD+
//7//f/9/////////wEA///+//7///8BAAEAAQABAAQABAAEAAQAAgACAAIAAgACAAIA
AwADAAUABAAEAAQAAgABAAIAAQADAAMAAwADAAMAAwACAAIAAAAAAAAAAAACAAIAAgAA
AP7//v/+//3/AAABAAIAAwABAAEAAAAAAP7//////wAAAAAAAAAAAAAAAP7//v///wAA
AQACAAMAAQAAAP/////+//7///8AAAAAAAAAAAAA/f/9//7//v8AAAAA////////////
//////////////8CAAIAAQAAAP7//v//////////////AAACAAEA////////////////
/f/+///////8//z//P/8//z/+v/9/wAA/f/8//v/+v/7//v/+//+/wEAAwADAAMAAwAD
AAMABAAEAAcABwAKAAoACwALAAsACgAKAAoACgAKAAoACgANAA0ADQAPABEAEQARABMA
EwARAA4ADgANAAkACAAHAAUABAABAAAA/P/4//b/9P/y//P/8//z//T/8f/x//D/8P/w
//D/8f/x//P/8//z//P/8v/w/+7/7f/w//D/8P/x//H/7v/w//L/9f/8/wgAEAARABEA
GAAgACoANwBAADkAIAALAAcAAgDp/9H/yP/C/77/xv/T/9j/2P/d/+T/5//s//H/7f/s
/+7/7P/q//L/8P/n/+n/7P/q/+r/6v/r/+z/7f/u/+7/7P/s/+z/7P/s/+z/7f/v/+3/
7f/t/+3/7P/s/+z/7P/v//D/8P/v/+7/7f/s/+v/7f/t/+7/7v/u/+7/7v/s/+z/7f/u
/+//8f/y//L/8v/x//D/7//u/+//8P/y//T/9P/z//L/8f/v/+//7//v//L/8v/z//T/
8v/y//L/8v/1//b/9v/2//f/9//3//f/+P/4//j/+v/8//z//P/9//3/////////AAAB
AAMABQADAAQABQAHAAUABQAGAAYACgAKAAsACwAJAAkACQAJAAsACwALAAsACwALAAsA
CwAKAAgACAAHAAcABwAHAAUAAwADAAIAAQABAAIABAAFAAIAAQABAAEAAQABAAEAAAAA
AAAAAAD///z//P/8//z//v/+//7//v/7//v//P/8//n/+f/5//n/+//8//z//P/6//r/
+f/5//v/+//7//3/+//6//r/+//9//3//f/9//7//v/+//7//P/8//z//P/+//7/////
/////v/+//7//f/9//////////////////3//f/8//z//v/+//7//v/8//z//P/6//r/
+v/6//n/+//7//v/+//7//v/+v/6//r/+//7//z/+v/6//r/+v/6//j/+P/5//f/9//3
//f/9//2//X/9f/2//b/9//4//b/9v/2//b/9f/1//b/9v/4//j/9//3//X/9f/1//X/
9f/1//X/9f/4//j/9//2//X/9P/0//P/9f/1//X/9v/4//f/9f/1//X/9f/1//X/9f/2
//f/9//2//b/9v/2//b/9v/3//f/9f/0//T/9P/2//b/9v/3//X/9v/2//b/8//y//T/
9P/0//T/9P/0//T/8//y//T/+f/7//v/+//7//v/+//8//r//f/9/wAAAQADAAQABQAC
AAIAAgACAAIAAgACAAUABQAFAAcACQAHAAcACQAJAAkABgAGAAUAAAAAAAAA///9//v/
+//4//X/9P/z//L/8P/v/+7/7v/t/+3/7P/s/+z/7P/t/+3/7//v/+//7//t/+z/6//r
/+z/7P/s/+3/7f/s/+z/6v/v//b//v8CAAcADQAQABgAJAAtADgANwAkAAkAAwACAO3/
z/++/7j/tv++/8X/xv/K/9H/3P/l/+r/6f/p/+b/4v/i/+b/6v/o/+v/7f/s/+n/6P/n
/+f/6v/r/+z/7P/q/+r/6v/q/+v/7P/u//H/7f/t/+3/7f/q/+r/6v/q/+3/7v/u/+3/
7f/t/+3/7f/t/+3/7v/u//D/8P/w/+7/7f/t/+3/7f/t/+7/7v/u//D/8P/w//D/7v/u
/+//8P/z//P/8//z/+//7//v/+//8v/y//P/9P/0//T/9P/0//P/9P/0//T/9//3//f/
9//2//b/9v/4//r/+v/6//v///8BAAEAAQD/////AAABAAMABAAFAAcAAwADAAQABAAH
AAgACgALAAkACQAJAAkACQAJAAkACQALAAsACwALAAgABgAGAAUABQAFAAUAAwADAAMA
AgABAP7//v//////AAD////////9//3//f/8//z//P/8//v//P/8//z//P/7//r/+f/4
//n/+f/6//r/+f/5//n/+f/3//j/+P/4//b/9v/1//X/9//3//f/+f/6//r/+//9//r/
+f/4//f/+f/6//v//P/6//r/+v/6//j/+P/5//n/+//6//r/+v/4//f/+P/3//f/9//3
//f/+f/5//j/+P/2//b/9v/2//f/+P/5//j/+P/4//j/9//5//n/+f/5//f/9//2//b/
+P/5//n/+v/8//z//P/8//v/+P/3//f/+f/5//n/+f/5//j/9//3//T/9P/1//b/+P/4
//j/+P/1//X/9v/2//T/9P/z//P/9v/3//j/+f/4//f/9v/1//j/+P/3//b/9v/2//f/
9//5//n/+f/6//r/+f/3//f/9f/1//X/9f/1//b/9//3//b/9v/2//b/9//4//r/+//5
//j/+P/4//j/+P/4//n/+f/6//r/+v/6//r/+f/4//j/+v/4//f/+v/5//j/9//2//n/
+f/5//z///8BAAEAAQADAAMAAwAEAAIABQAFAAgACQALAAwADQALAAoACQAIAAoACgAK
AA0ADAALAAwADQANAA0ADwAPAA0ACgAKAAkACAAIAAgABwAEAAEAAAD8//f/9v/1//T/
9v/1//T/9P/z//P/8v/y//T/9P/1//X/9f/1//X/9f/z//L/8f/x//L/8v/y//P/8//u
//L/9P/3/wQADgAOAA8AFQAcACQAMAA9AEAAMwAaAAsADQAAAOH/z//I/8L/wv/M/9P/
1P/Y/+P/6P/p//D/8f/v//D/8P/u//D/8P/w/+//8f/y//D/8P/w//H/8//z//P/8v/w
//D/8P/w/+7/7v/v//H/8f/x//H/8f/x//L/8//0//L/8v/x/+//7//v/+//7//y//P/
9f/2//T/9P/0//L/8v/z//T/9f/1//b/9v/2//T/9P/0//T/9v/2//f/+P/3//f/9//3
//f/9//3//f/+P/4//n/+v/4//j/+P/4//z//v///wAA///////////+//7//v8AAAIA
AgACAAMAAwAFAAUABQAGAAcACQALAAoACgAKAAsACQAJAAoACgAMAAwADQANAA0ADQAN
AA0ADQANAA0ADQAPAA8ADwAPAA4ADAAMAAsACwALAAsACQAJAAkACAAHAAYABgAHAAcA
BAADAAMAAwABAAEAAQAAAAIAAgACAAEA///+//3//P/9//7///8AAAEAAQACAAIA////
///////9//7//v/+//7//v/9//3//f/9//3///////7//v///wEAAQABAAEABAAEAAQA
BAACAAIAAgACAAMABAAGAAcAAwAAAP7//P/8//3/AAABAAMAAwADAAMAAQABAAAAAAAC
AAIAAgACAAAAAAAAAP7/AAAAAAAA//8BAAEAAQABAAEAAQAAAAAAAgADAAMABAABAAAA
///+/////v///wEAAQABAAEAAQD///7//f/9////AAACAAQAAwACAAEAAAD9//3//v/+
////AAAAAAEAAQABAAEAAQABAAEAAQABAAAAAAD///7//P/8//3//f/9//3//f/+//7/
/f/7//v//v///wAAAQD+//7//v/9//z//P/8//z//v/+///////+//z/+//6//z//P/8
//3/+//8//z//P/7//z//P/8//z//P/8//z//P////////8CAAUABwAHAAcABwAHAAcA
CAAIAAsACwAOAA4ADwAPAA8ADgAOAA4ADgAQABAAEAATABIAEQASABMAEgATABYAFwAT
ABAAEAAPAA4ADgAOAA0ACgAHAAYAAgD9//z/+//6//r/+f/4//j/9f/1//T/9P/2//b/
9//3//n/+f/5//n/+P/2//T/8//2//b/9v/3//3/+v/4//z/AQAIABAAFgAXABkAIAAo
ADQAQQBCADEAGgALAAkA/P/p/9v/1P/Q/9L/2P/b/97/4v/p//T/+f/4//f/+f/4//b/
+v/6//j/9v/1//P/9P/2//b/9v/3//n/+f/5//j/9//2//X/9P/2//b/9//5//f/9//3
//f/9v/2//b/9v/4//r/+//7//r/+f/4//f/9f/1//b/9v/2//b/9v/0//X/9//5//v/
+v/6//n/+P/4//j/+P/4//j/+P/5//r//f/9//3//f/7//v/+//7//z//P/9//7//P/8
//z//P///wAAAAAAAAEAAQABAAEAAgACAAIABAAIAAgACAAJAAoACwAKAAkACgALAA0A
DwANAA4ADwARAA0ADQAOAA4AEgASABMAEwARABEAEQARABEAEQARABEAEwATABMAEwAR
AA4ADQALAAwADQAOAA0ADQANAAwACwAIAAgACQAJAAoACQAJAAkABwAHAAcABgAGAAYA
BgAFAAIAAgACAAIABAAEAAQABAADAAMABAAEAAEAAQABAAEAAgAEAAUABgAGAAYABQAF
AAMAAwADAAUABQAEAAQABQAHAAcABwAHAAgACAAIAAgABgAGAAYABgAIAAgACQAJAAkA
CAAIAAgACQAJAAsACwALAAsACwALAAsACwAKAAoACgAKAAoACgAKAAoACgAIAAgACAAI
AAcACQAJAAkACQAHAAcABgAGAAYABwAHAAgABgAGAAYABgAGAAQABAAFAAcABwAHAAcA
BQAEAAMAAwACAAIAAwAEAAQABAAEAAQAAQABAAIAAgACAAIAAQABAP//////////AQAB
AAEAAQACAAIAAQAAAAAAAAABAAEAAQABAAEAAgAAAP///f/9//3//f/9//3//f/+////
///8//z//P/8//7//v/////////8//7//v/+//7//v8BAAEAAQAEAAUABwAHAAcACQAJ
AAkACgAIAAsACwAOAAwADQANAA0ADQAOAA8AEAAPAA4ADQAPABEAEQATABUAFQAVABcA
FwAVABIAEgARAA4ADgAOAA0ACQAFAAMA/v/9//z/+//6//r/+f/4//j/9//3//b/9v/2
//b/9//3//X/9f/1//X/9//2//X/9f/0//T/9P/1//H/7v/y//T/9f8AAAoADgAPABMA
FgAgAC4AOwBCAD0AKgARAAkABADx/9f/0P/K/8T/yv/V/9b/1v/Z/+D/6f/u/+//8f/y
//D/7v/u//D/7v/t/+//7v/w//D/8P/x//D/7//u/+z/7v/u/+7/7v/u/+7/7//x/+3/
7f/t/+3/7v/u/+7/7v/t/+7/7v/t/+//7//v/+//7f/t/+7/7v/u/+7/7v/s/+3/7//x
//P/8v/y//H/8P/w//D/8P/w//D/8P/x//L/8f/x//H/8f/x//H/8f/x//L/8v/z//T/
9P/0//T/9P/3//j/+P/4//f/9//3//f/+v/6//r//P/9//z/+//7//3/////////////
/wAAAQABAAIAAwAFAAUABQAGAAYABwAGAAYABQAFAAUABQAFAAcABwAHAAcABQAFAAUA
BQAFAAQABQAFAAMAAwADAAEA//////7//f/8//z//f/9//r/+f/5//n/+P/5//r/+v/3
//b/9f/z//X/9v/3//j/9v/2//b/9v/z//P/9P/0//T/9f/2//f/9f/2//b/9v/2//b/
9f/1//f/9//3//n/9//2//b/9//5//n/+f/5//j/+P/4//j/+v/6//r/+v/6//r/+//7
//v/+v/6//r/+//7//3//f/7//v/+//7//v/+//6//r//P/8//z//P/6//r/+v/4//j/
/v8AAA==
         </WaveFormData>
      </LeadData>
      <LeadData>
         <LeadByteCountTotal>10000</LeadByteCountTotal>
         <LeadTimeOffset>0</LeadTimeOffset>
         <LeadSampleCountTotal>5000</LeadSampleCountTotal>
         <LeadAmplitudeUnitsPerBit>4.88</LeadAmplitudeUnitsPerBit>
         <LeadAmplitudeUnits>��V</LeadAmplitudeUnits>
         <LeadHighLimit>2147483647</LeadHighLimit>
         <LeadLowLimit>268435456</LeadLowLimit>
         <LeadID>V1</LeadID>
         <LeadOffsetFirstSample>0</LeadOffsetFirstSample>
         <FirstSampleBaseline>0</FirstSampleBaseline>
         <LeadSampleSize>2</LeadSampleSize>
         <LeadOff>FALSE</LeadOff>
         <BaselineSway>TRUE</BaselineSway>
         <ExcessiveACNoise>FALSE</ExcessiveACNoise>
         <MuscleNoise>FALSE</MuscleNoise>
         <LeadDataCRC32>2836644745</LeadDataCRC32>
         <WaveFormData>
7P/s/+z/7P/r/+r/6f/o/+j/6P/o/+j/5v/m/+b/5v/o/+j/6P/o/+v/7P/t/+7/8P/w
//D/8P/z//T/9f/2//j/+P/4//j/+v/6//r/+v/8//z//P/8//r/+v/6//r/+//8//3/
/v/8//z//P/8//z//P/8//z//v/+//7//v/9//z/+//6//v//P/9//7//P/8//z//P/8
//z//P/8//7//v/+//7//f/8//v/+v/8//z//P/8//z//P/8//z//v/+//7//v/+//7/
/v/+//z//P/8//z//v/+//7//v/8//z//P/8//z//P/8//z//f/+////AAD///7//f/8
//3//v///wAA/v/+//7//v/+//7//v/+/wAAAAAAAAAAAAAAAAAAAAABAAIAAwAEAAMA
AgABAAAAAgACAAIAAgAFAAYABwAIAAgACAAIAAgACwAMAA0ADgAPABAAEQASABQAFAAU
ABQAFQAWABcAGAAYABgAGAAYABsAHAAdAB4AHwAgACEAIgAkACQAJAAkACUAJgAnACgA
JgAmACYAJgAnACgAKQAqACgAKAAoACgAKAAoACgAKAAqACoAKgAqACgAKAAoACgAKQAq
ACsALAAqACwALAAsAC4AMAAxADEAMwA1ADYANwA3ADgAOgA6ADwAPAA9AD0AOwA4ADIA
LwAqACUAJAAhACAAHwAfABwAGQAWABMAEQARABEAFAAXABcAGQAbABsAHQAeAB4AIAAl
ACUAJgAnACYAJgAmACYAKAAoACgAKAAmACYAJwAnACUAJQAlACUAJwAnACgAKAAnACYA
JQAkACYAKAAqACoAKQAoACgAJAAjACMAJAAkACYAJQAlACoANAA8ADgAMwA3ADUAKAAb
ABIACAD5/+j/3//e/+L/6v/5/wUADwAXABoAHQAhACMAJAAmACgAJwAoACgAJwAnACYA
KQApACkAKgAqACwALAAtACsAKwAsACwALAAtAC4AMAAuAC8ALwAvAC8ALwAvAC8AMQAy
ADIAMgAwAC8ALQArACwALQAuADAALwAuAC0AKgAsACwAKwAqACoAKgArACsAKwApACgA
JwApACoAKgAqACkAKQAoACUAJQAlACYAJwAmACUAJAAjACEAIQAgAB8AHwAgACAAIAAf
AB4AHQAbABwAGwAZABkAGgAZABgAGAAXABUAEgAPABEAEAAQABAADQANAA0ADAANAAwA
CgAJAAsACwALAAsACAAJAAgABQAFAAYABwAJAAkACgALAAsADQANAA0ADQAPABEAEgAU
ABUAFQAVABUAFgAYABoAHAAcABwAHQAcAB4AHgAeAB4AHwAfACAAIgAhACAAHwAeAB4A
HwAgACEAHwAfAB4AHQAfAB8AHwAeACAAIAAgACAAIAAfAB0AGgAbABwAHQAeABwAHAAd
AB0AHgAdAB0AHQAdAB0AHQAeAB0AHQAcABkAGgAbABwAHQAcABwAHAAbAB0AGwAaABoA
GgAbABwAHQAbABsAGwAaABsAGwAbABsAGwAbABoAGQAaABoAGgAZABsAGwAbABwAGwAa
ABgAFAAXABcAGAAaABkAGQAZABgAFwAXABcAFgAXABcAGAAaABgAFwAWABUAFQAVABUA
FQAUABQAFAATABQAFAASABIAFAAUABUAFgAWABUAEwARABIAEgASABMAEwAUABQAEwAQ
ABAAEAAPABAAEAASABMAEwASABAADgARABIAEgATABMAFAAUABQAFAATABMAEAASABMA
FAAUABQAEwASABEAEgAUABMAEwAQAA4ADgAOAA4AEQASABMAFgAWABcAFwAXABkAGgAb
AB0AHgAgACAAIAAfAB8AHgAbABYAEAANAAgABQAEAAEA/v/8//v/9//0//T/8v/x/+//
8f/0//f/+f/7//3//f///////v///wEA//8AAAEAAgADAAQABQAGAAUABAADAAIAAgAD
AAMAAwADAAMAAwADAAEAAgACAAIABAAEAAQABAAEAAIABAADAAIAAgACAP///f/8//z/
/P/3//X//v8OAB4AIAAZABkAFwAKAPv/9v/u/93/zP/D/8L/wP/G/9H/3f/n//H/9v/7
////AQAAAAAA/v/9/wAAAwADAAQABAAFAAUABQAGAAUABgAFAAUABwAHAAgACAAFAAUA
BQAGAAgACQAJAAkABwAHAAcABwAFAAYABgAGAAcABwAGAAUAAwADAAMABAAGAAYABgAE
AAQABAADAAIAAAAAAAEAAQADAAEAAAD///3//v/+//7//v///////f/+//3//f/9//v/
+//7//v/+//7//r/+f/2//b/9f/0//T/9P/0//P/9P/z//H/8f/u/+3/7P/s/+7/7f/r
/+n/5//m/+b/5v/j/+P/4//i/+H/4P/e/93/3f/d/93/3f/f/+H/4f/f/9z/3P/c/93/
3f/e/9//3//h/+H/4f/h/+H/4//k/+b/6v/r/+z/7f/s/+z/7P/s/+//8P/y//L/8v/y
//L/8v/x//H/8v/0//T/9P/0//T/8//z//P/8//0//X/9f/1//P/8//z//L/9P/0//T/
9P/1//X/9P/y//L/8v/y//L/8v/y//P/8//y//H/8f/x/+//7//v//D/8v/z//P/8f/v
/+//7//v//H/8v/z//P/8//x//D/8P/w//H/8v/z//P/8//z//L/8f/x//H/8f/y//P/
8//z//L/8v/y//H/8f/x//H/8v/z//T/9P/y//L/8f/x//L/8P/x//L/8v/z//P/8//y
/+//7//w//L/8f/x//H/8f/v/+//7//v/+//8P/x//H/8P/w/+7/7v/u/+7/7//w//P/
8//y//H/8f/w/+//7//u//D/8f/x//D/8P/w/+//7P/s/+7/7//w//D/7//u/+z/7P/r
/+v/7//w//D/8P/w//H/8f/u/+z/7v/u/+7/7v/y//L/8v/0//T/9f/1//X/+f/6//v/
/f/8//7//v/+//7///////3//P/2//P/7v/n/+b/4//g/9//3//c/9r/2P/W/9X/0//T
/9b/2f/b/9//4f/h/+P/4//i/+P/5f/m/+j/6v/s/+v/6v/p/+j/6v/q/+r/6v/q/+v/
6//r/+n/6f/p/+n/6//s/+z/7P/s/+z/7P/s/+j/6v/s/+//8P/u/+r/6f/n/+T/5P/m
/+f/5f/m/+7//P8EAP//+//7//b/5//c/9T/x/+2/6f/ov+k/6j/s//B/8//2f/g/+P/
5//p/+j/6v/s/+3/7P/v/+//8P/w/+//7//v//D/8v/0//T/9f/1//X/9v/2//X/9f/1
//b/+P/5//n/+f/4//f/9v/1//f/+P/4//j/+f/5//j/9//3//f/9//4//j/+P/4//b/
9v/2//X/9P/0//T/9f/1//X/8//y//H/8//0//T/9P/0//X/9f/z//D/7//v/+//8f/x
//H/8f/v/+//7v/t/+7/7v/t/+z/7P/s/+z/6//q/+n/5//n/+f/5//n/+j/5//l/+L/
3//h/+D/4P/g/9//3//f/97/3f/c/9r/2f/Z/9n/2f/Z/9f/2f/Z/9f/2P/Y/9j/2f/b
/9z/3f/d/9v/2//b/9v/3v/h/+P/5v/n/+f/5//n/+f/6P/p/+r/7f/u//D/8P/w//D/
8P/w//P/8//0//b/9P/0//T/9P/z//P/8//z//T/9f/1//X/8//z//P/8v/1//b/9//4
//j/9//1//L/9P/0//T/9P/2//b/9//3//T/8//z//P/9f/1//X/9v/1//X/9P/x//P/
8//z//P/9f/2//f/9//1//P/8v/y//T/9f/2//f/9v/1//T/8v/y//P/9P/1//b/9//3
//f/9P/0//T/8//0//X/9v/4//j/+P/3//T/9f/1//b/+P/2//f/+P/4//X/9f/1//T/
9f/1//b/+P/3//f/9//3//X/9f/1//X/9f/2//f/9//2//b/9P/0//b/9v/3//j/9//3
//b/9f/3//b/9f/1//T/9v/3//f/9P/0//T/8//z//T/9//5//n/+P/2//T/9f/2//b/
9//4//j/9//2//b/9f/1//L/8//1//f/+P/4//f/9v/1//b/9v/3//f/+P/4//b/9v/2
//b/+P/4//j/+v/+/////////wAAAAAAAAEAAwAGAAcACAAIAAkACQAHAAMA/P/4//L/
7v/u/+z/6v/n/+f/5P/i/+L/4P/f/93/3f/g/+P/5f/n/+n/6f/r/+z/7P/u//H/7//w
//H/8v/0//T/9P/0//T/9P/0//T/9P/1//X/9f/3//f/9//3//b/9v/1//T/9v/2//b/
9v/2//j/+P/3//j/9v/0//X/9//2//T/9v/z//H/9v8EAAwACAAFAAcABQD2/+X/2v/Q
/8P/tv+v/7L/tv++/83/2f/h/+X/7P/z//f/+f/6//r/+P/5//r/+f/5//r/+v/9//3/
/f/+//3//v/9//3//////wAAAAD///////8AAAAAAQABAAEAAgADAAQABQAEAAQAAwAC
AAUABQAEAAMAAwADAAMABAACAAIAAgAAAAEAAgACAAIAAQAAAAAA//8BAP///v/9//3/
/v/+//7//v///////f/9//3//v////7//f/8//v/+//7//r/+f/6//r/+f/4//b/9v/2
//X/9v/1//P/8//w/+//7v/u//D/7//t/+v/6//q/+r/6v/n/+f/5//m/+f/5v/k/+P/
4f/h/+H/4f/h/+P/4//h/+D/4P/g/+H/3//g/+H/4f/k/+X/5v/n/+j/6f/p/+r/7v/v
//D/8f/x//L/8//0//P/9P/2//b/9//4//n/+v/6//n/+f/6//z//P/8//z/+//7//v/
+//6//v/+//7//3//f/9//z/+v/6//r/+v/9//3//P/6//z//P/8//z/+v/6//v/+//7
//v//P/9//v/+//7//z//v///////f/9//3//f/9//3//v//////AQD///7//v/9//3/
/f/9//////////7////////////+/////////wAAAAAAAP///f/9//3//v///wAAAAD+
/wAA/////wAA/v///wAAAAABAAEAAQAAAP3//f/+/wAAAQABAAEAAQD///////////3/
/v////////8AAP//AAD+//7///8AAAEAAQAAAP//AQAAAP/////+/wAAAQABAAIAAgAC
AAEA///+//////8CAAIAAQAAAAAAAAD///////8AAAAAAAABAAEAAgAAAP7///8AAAAA
AQABAAEAAQACAAIAAwADAAAAAAACAAIAAgACAAIAAgACAAQACAAJAAkACQALAAwADQAP
AA4AEAAQABAAEQATABQAEwAOAAgABQAAAPv/+v/3//T/9P/1//P/8v/u/+z/6//p/+r/
7v/y//X/9v/3//b/9//6//r//P///wEAAgADAAQAAgACAAIAAgAEAAQABAAEAAQABQAF
AAUABQAFAAUABQAHAAgACAAIAAYABgAGAAYABgAIAAoADQAMAAgABgAFAAUABgAGAAYA
BwAFAAYAEAAeAB4AGQAZABsAFAAHAAAA+v/t/9r/y//E/8T/yv/X/+f/8f/3//z/AwAH
AAcABgAIAAoACQAMAA0ADQAOAA4ADQANAA0ADgAQABIAEgATABIAEQARABAAEgATABQA
FgAWABcAFwAXABUAFQAVABUAFwAYABgAGAAXABcAFgAVABcAFwAXABgAGAAYABgAFgAW
ABYAFQAUABQAFAAVABUAFQATABIAEQARABIAEgASABIAEwATABEAEgARABEAEQARABEA
EQARAA8ADwAOAA0ADgAOAA0ADAAKAAoACgAJAAoACQAHAAcACAAHAAYABgAFAAMAAAD9
/////v/+//7/+//7//v/+v/5//j/9v/1//f/9//3//f/9v/3//b/8//0//T/9P/1//P/
9P/1//X/9//3//f/9//7//3//v8AAAEAAQABAAEAAgAEAAYACAAHAAgACgAKAAgACAAI
AAgACwALAAwADgAMAAwADAAMAA0ADQANAA0ADAANAA0ADQALAAsACwAKAA0ADgAPABAA
DwAPAA4ADAAOAA4ADgAOAAwADAANAA0ADAALAAsACwANAA0ADQAOAA0ADQAMAAkACgAL
AAwADQAMAAwADAALAAsACQAIAAgACQALAA0ADwAMAAsACgAIAAgACQAKAAsADAANAA0A
DQAMAAwADAALAA0ADQANAA4ADgAOAA0ACgAMAAsACwAMAAoACwAMAAwACQAJAAkACAAI
AAkACwAOAA4ADQAMAAsACgALAAwADQAMAAwADAALAAoACgAIAAgACQAKAAwADgAOAA0A
CwAJAAsACgAJAAkACQAKAAoACQAIAAgACAAHAAcACAALAA0ACwAKAAgABgAIAAgABwAH
AAkACgAKAAoACAAHAAcABAAIAAkACgAIAAgACAAIAAgACAAKAAoACgAMAA4ADwAPAA8A
DwAQABEAEwAWABgAGAAYABcAFwAWABMAEAAKAAcAAgD9//z/+f/2//X/9f/y//D/7//u
/+7/7f/r/+7/8f/z//f/+f/5//v//P/8//7/AQD//wAAAQACAAQABAAEAAQAAgACAAIA
AgAEAAUABQAFAAMAAwADAAMAAwAEAAQABAAGAAYABgAGAAIAAgAEAAMABgAGAAQAAwAB
AP7//v/8//f/9/8AABIAIgAgABkAGQAVAAoA/f/2/+7/3//Q/8X/wv/E/8r/1f/j/+//
9f/8/wEAAwAFAAYABAACAAMABgAJAAkACgAKAAkACQAJAAoACgAMAAwADQAPAA8AEAAQ
AA0ADQANAA4AEAARABEAEQAPAA8ADwAPAA8AEAAQABAAEQARABAADwAOAA0ADAAMAA4A
DgAOAAwADAAMAAsACgAIAAgACQAJAAoACQAJAAkACAAIAAcABgAIAAkACQAHAAYABQAF
AAUABQAFAAUABQAFAAUABAADAAAAAAD///7/AAAAAAAA///8//v/+f/5//j/9//2//b/
+P/3//X/8//y//D/7//u/+3/7f/t/+z/6//q/+j/5//n/+f/5//n/+n/6//r/+n/5v/m
/+b/5//p/+r/6//r/+v/6//r/+v/7f/v//D/8v/0//X/9v/3//f/+P/5//r/+//8//7/
/v/+//7//v/+//3//f/+/wAAAgACAAIAAgD//////////wIAAwADAAMAAQABAAEAAAAA
AAAAAAAAAAMAAwACAAAA/v/+//7//v///wAAAgADAAAA////////////////AAAAAAEA
AQD///////////////8AAAEAAQABAP///v/+//7///8AAAEAAwADAAMAAgD/////////
/wIAAwADAAMAAAAAAAAA//////////8AAAMABAAEAAIAAAD/////AAAAAAEAAgACAP//
//////7//////wAAAgABAAEAAQABAP////////////8AAAEAAQAAAAAA/v/+//7//v//
/wAAAQABAAAA//////7//f/9//z//v///////v/+//7//f/8//z//v///wIAAgABAAAA
/v/+//3//f8BAAIAAgACAAIAAQD//wAAAAAAAAAAAAAEAAQABAAGAAYABwAHAAcACwAM
AA0ADwASABQAFAAUABIAEwATABEADgAIAAUAAAD7//r/9//0//P/8//w/+7/7P/q/+n/
5//l/+j/6//t//H/8//z//X/9P/0//b/+f/7//z//f/+//z//P/8//z//P/8//z//P/+
////////////////////AQACAAIAAgAAAAAAAAAAAAAAAAAAAAMABgAEAAAA/f/7//r/
+v/6//v/+f/8/wgAFAAYABMADwARAAoA+f/u/+j/3f/M/73/uP+6/77/yf/Z/+f/7//0
//n/+//9/wAA/v/+////AgADAAMABAAEAAMAAwADAAQABgAIAAgACQAJAAkACgAKAAkA
CQAJAAoADAANAA0ADQALAAsACwALAA0ADgAOAA4ADQANAAwACwALAAsACwAMAAwADAAM
AAoACgAKAAkACAAKAAoACwALAAsACQAIAAcABwAIAAgACAAIAAkACQAHAAYABQAFAAUA
BwAHAAcABwAFAAUABAADAAQABAADAAIAAgACAAIAAQD+//3/+//7//v/+//7//z/+v/5
//f/9f/1//T/9P/0//P/8//z//L/7//u/+z/6//r/+v/6//r/+v/7f/t/+v/6v/q/+r/
6//r/+z/7f/t/+//7//v/+//8//1//b/+P/5//n/+f/5//n/+v/7//z///8AAAIAAgAA
AAAAAAAAAAMAAwAEAAYABAAEAAQABAADAAMAAwADAAYABwAHAAcABQAFAAUABAAGAAYA
BgAGAAcABwAGAAQABAAEAAQABAAGAAYABwAHAAUAAwACAAEAAgADAAQABgAEAAUABQAD
AAMAAwADAAMAAwAEAAUABQAFAAMAAgACAAMABQAHAAkABwAHAAcABgAFAAUABQAFAAYA
BwAHAAcABgAGAAYABQAHAAcABwAIAAcACAAIAAYABgAFAAUABgAIAAkACgAKAAcABwAH
AAYABgAHAAkADAAMAAsACgAJAAcABwAHAAcABwAIAAkACQAIAAgABgAGAAgACAAJAAoA
CgAJAAcABQAHAAYABQAFAAYACAAJAAkABgAGAAYABQAGAAYACAAJAAkACAAGAAQABgAG
AAUABQAHAAgACAAIAAYABQAFAAIAAwAFAAcACAAHAAcABwAHAAYABgAHAAcACAAIAAgA
CAAGAAYABgAGAAgACAAIAAoADAANAA0ADQANAA4ADwARABMAFgAXABgAGAAZABkAFwAX
ABIAEAAMAAYABAAAAPz/+//7//j/9v/2//T/8//x/+7/8P/y//P/9//5//n/+//6//r/
/P//////AAABAAIABAAEAAQABAACAAIAAgACAAQABQAFAAUABwAHAAcABwAFAAYABgAG
AAgACAAIAAgACAAIAAgACQAKAAwACgAJAAkACAAGAAYABQAFAAQADAAaACAAGwAXABkA
EgD///T/7v/j/9b/y//E/8T/yP/R/93/6//1//z/AQAFAAkACgAIAAYACQAKAAsACwAM
AAwACwALAAsADAAKAAwADAANAA8ADwAQABAADQANAA0ADgAQABEAEQARABEAEQARABEA
DwAQABAAEAASABMAEwATABEAEQARABIAEgASABIAEAAQABAADwAOAAwADAANAA0ADgAN
AA0ADQALAAwADAAMAAwADQANAAsADAALAAsACwAKAAkACAAHAAgACQAJAAkABgAGAAUA
BAAGAAYABgAFAAQAAwABAAEA/v/9//z//P/+//3/+//5//f/9v/2//b/9f/1//X/9P/1
//T/8v/x/+//7//v/+//7//x//H/7//u/+7/7v/v/+//8P/x//H/8//z//P/8//z//X/
9v/4//z//f/+/////f/+////AAADAAQABgAGAAYABgAGAAYABwAHAAgACgAKAAoACgAK
AAcABwAHAAcACgALAAsACwALAAsACwAKAAkACAAHAAYACgALAAsACgAKAAoACgAKAAoA
CgALAAsACgAJAAkACQAHAAcABwAIAAoACwALAAkABwAHAAcABwAJAAoACwALAA0ACwAK
AAoACAAJAAoACwAJAAkACQAIAAkACQAJAAkACAAJAAkACQAKAAoACgAJAAcABwAHAAgA
CQAKAAoACAAIAAcABwAIAAgACQAKAAoACQAJAAkACAAHAAcACAAKAAkACQAJAAkABwAH
AAcABwAHAAgACQAJAAoACgAIAAgABgAGAAcACAAJAAkACAAHAAkACAAHAAcACAAKAAsA
CwAIAAgACAAHAAYABgAIAAkACgAKAAkACAAIAAgABwAHAAkACgAKAAoACgAJAAkABgAE
AAUABgAGAAkACQAJAAkACAAIAAkACQAJAAoACwAKAAoACAAKAAoACAAIAAgACAAIAAwA
DAAMAA4ADgAPAA8ADwARABIAEwAVABgAGgAaABoAGAAZABkAFwAWABAADQAIAAEAAAD9
//r/+//7//j/9v/y//D/7//t/+//8v/1//f/+f/7//v//f/8//z//v8BAAMABAAFAAYA
BgAGAAYABgAGAAYABgAGAAgACQAJAAkACAAHAAYABQAHAAgACAAIAAYABgAGAAYABgAG
AAoADwAQAAwACgAJAAcABgAGAAYABwAHAAwAGAAgABwAFwAXABcADAD///r/8v/j/9L/
x//G/8b/zP/Z/+f/8//7/wAAAwAHAAkACAAIAAoACwAMAAsACwAMAAwACwALAAsADAAO
ABAAEAARAA8ADwAQABAAEQARABEAEgASABMAEwATABMAEwATABMAEwAUABQAFAATABMA
EgARABMAEwATABQAFAAUABQAEgAQABAADwAOABAAEAARABEADwANAAwACwALAAwADAAM
AA4ADwAPAA0ADAALAAsACwALAAsACwALAAoACQAHAAUABgAGAAUABAAEAAQABAADAAIA
AQD/////AAD///7//v/8//v/+f/3//f/9v/2//b/9f/1//X/9P/x//D/7v/t/+//7//v
/+//7f/v/+//7f/s/+z/7P/t/+//8P/x//H/8f/x//H/8f/1//f/+P/6//v/+//7//v/
/f/+////AAABAAIABAAEAAQABAAEAAQABQAFAAYACAAHAAYABQAEAAMAAwADAAMABAAF
AAUABQAFAAUABQAEAAQABAAEAAQABQAFAAQAAgAEAAQABAAEAAQABAAFAAUAAwABAAAA
//8AAAEAAgAEAAIAAwADAAEAAQABAAEAAQADAAQABQAFAAQAAQD///7///8BAAMABQAE
AAMAAgAAAAEAAQABAAEAAAABAAEAAQD+//7//v/9/////////wAAAAAAAP///P/+//3/
/f/+//7///8AAAAA/f/9//3//P/9//3//v8AAAAA///+//3/+//7//v/+//7//z//f/9
//r/+v/4//j/+v/6//v//P/7//v/+v/5//v/+v/5//n/+v/8//3//f/7//r/+f/3//f/
+P/7//3//f/8//r/+P/4//j/9//3//n/+v/6//r/+v/5//n/9v/4//n/+v/6//n/+f/5
//n/+f/4//j/9//8//z/+v/6//r/+P/4//j/+P/7//z//f8AAAEAAQAAAP//AwAEAAUA
BwAKAAwADAAMAAsACwAKAAcABAD+//v/9v/x//D/7f/q/+n/6f/m/+T/4v/g/9//3f/d
/+D/4//l/+n/6//r/+3/7P/s/+7/8f/z//T/9f/2//b/9v/2//b/9f/0//P/8v/z//X/
9v/3//X/9f/1//X/9//4//j/+P/4//j/+P/4//b/9v/4//n/+v/4//T/8//z//L/8v/y
/+//8f/4/wgAFgAWABEADwANAAQA9//w/+r/2f/I/73/uP+4/7r/x//X/+H/6f/w//X/
9//5//j/9v/4//n//P/9//3//v/+//3//f/9//7//v8AAAAAAQABAAEAAgACAAEAAQAB
AAIABAAFAAUABQAEAAMAAgABAAMABAAEAAQABQAFAAQAAwABAAEAAQACAAIAAgACAAAA
AAAAAP///v8AAAAAAQABAAMAAQAAAP///v/+//3//P/8//3//f/7//r/+f/5//n/+f/5
//n/+f/7//v/+v/5//b/9v/1//T/9v/2//b/9f/y//H/7//v//D/7//u/+7/7P/r/+n/
5//p/+j/6P/o/+X/5f/l/+T/4//i/+D/3//h/+H/4f/h/+H/4//j/+H/3v/e/97/3//h
/+L/4//j/+P/4//j/+P/4//l/+b/6P/q/+v/7P/t/+3/7v/v//D/8f/y//T/9P/0//T/
9P/0//f/9//4//r/+P/4//j/+P/3//f/9//3//r/+//7//v/+f/5//n/+P/6//r/+v/6
//n/+f/4//b/9v/2//b/9v/4//j/+f/5//b/9f/1//X/9f/1//X/9v/2//f/9//1//X/
9f/1//X/9f/2//f/9//3//X/9P/0//b/9//4//n/9//3//f/9v/1//X/9f/1//b/9//3
//f/9v/2//b/9f/1//X/9f/2//f/+P/4//b/9v/1//X/9v/4//n/+v/6//f/9//3//b/
9//3//j/+v/5//n/+f/5//f/9//3//f/9//4//n/+f/4//j/9v/2//j/+P/5//r/+//7
//r/+f/3//b/9f/1//j/+v/7//v/+P/4//j/9//4//j/+v/7//r/+v/5//j/+P/4//f/
9//5//r/+v/6//j/9//3//T/9P/3//j/+P/4//j/+P/4//j/+P/6//7/////////AQAC
AAMABQAGAAgACAAIAAoACwALAAkABQD+//r/9P/w//D/7v/s/+n/6f/m/+T/4v/g/9//
3f/f/+L/5f/n/+j/6f/o/+n/6//s/+//8//z//T/9f/2//X/9P/z//L/8//0//X/9v/0
//X/9f/1//f/9//3//f/9//4//j/+P/4//j/+P/4//j/+v/6//v/+v/4//b/8//1//b/
9v/2//X/8//y//r/CgASAA8ADQAPAAwA+//u/+b/2f/G/7n/tP+y/7j/xf/R/9v/5f/q
/+3/8//3//j/+v/8//v/+v/7//v//P/8/////////wAA/v8AAAAAAQABAAEAAgACAAIA
AwAEAAYABQAFAAQAAwAFAAUABQAFAAUABgAGAAYABQAFAAQAAwAEAAUABgAIAAcABgAF
AAIAAwAEAAQABAAEAAQABQAFAAMAAQAAAP//AQACAAIAAgABAAEAAAD9//3//f/+////
/f/9//3//f/7//v/+v/5//n/+v/6//r/+P/4//j/9//3//f/9v/3//b/9f/0//T/8v/x
/+//7f/u/+7/7//w/+z/6//q/+j/6P/o/+f/5//n/+f/5//n/+b/5//m/+P/4//k/+X/
5//m/+b/5v/l/+b/5//o/+n/6f/r/+z/7v/w//H/8v/z//T/9v/4//r/+v/6//v/+v/7
//z//f/+//3//f/+/wAA/v/+//7//v/+////AAABAAEAAQAAAP//AQABAAEAAAAAAAAA
AAAAAP/////+//z//f/+////AAD+//7//////wAA/////////f/9//3//v/8//3//f/7
//z//f/+/////v/+//7//f/+//3//f/+//z//f/+/////f/9//3//P/8//3//v////7/
/f/9/w==
         </WaveFormData>
      </LeadData>
      <LeadData>
         <LeadByteCountTotal>10000</LeadByteCountTotal>
         <LeadTimeOffset>0</LeadTimeOffset>
         <LeadSampleCountTotal>5000</LeadSampleCountTotal>
         <LeadAmplitudeUnitsPerBit>4.88</LeadAmplitudeUnitsPerBit>
         <LeadAmplitudeUnits>��V</LeadAmplitudeUnits>
         <LeadHighLimit>2147483647</LeadHighLimit>
         <LeadLowLimit>268435456</LeadLowLimit>
         <LeadID>V2</LeadID>
         <LeadOffsetFirstSample>0</LeadOffsetFirstSample>
         <FirstSampleBaseline>0</FirstSampleBaseline>
         <LeadSampleSize>2</LeadSampleSize>
         <LeadOff>FALSE</LeadOff>
         <BaselineSway>TRUE</BaselineSway>
         <ExcessiveACNoise>FALSE</ExcessiveACNoise>
         <MuscleNoise>FALSE</MuscleNoise>
         <LeadDataCRC32>3053585732</LeadDataCRC32>
         <WaveFormData>
IAAgACAAIAAdABwAGwAaABgAGAAYABgAFwAWABUAFAASABIAEgASABIAEgASABIAEAAQ
ABAAEAAQABAAEAAQABAAEAAQABAADgAOAA4ADgAMAAwADAAMAAkACAAHAAYACAAIAAgA
CAAGAAYABgAGAAYABgAGAAYABgAGAAYABgAGAAYABgAGAAgACAAIAAgABgAGAAYABgAI
AAgACAAIAAoACgAKAAoACAAIAAgACAAKAAoACgAKAAoACgAKAAoADAAMAAwADAAMAAwA
DAAMAAoACgAKAAoACgAKAAoACgAIAAgACAAIAAgACAAIAAgACAAIAAgACAAGAAYABgAG
AAYABgAGAAYABAAEAAQABAAGAAYABgAGAAYABgAGAAYABAAEAAQABAAGAAYABgAGAAUA
BAADAAIABAAEAAQABAAEAAQABAAEAAMAAgABAAAAAgACAAIAAgAAAAAAAAAAAAIAAgAC
AAIAAgACAAIAAgABAAAA///+/wAAAAAAAAAAAAAAAAAAAAAAAAAAAAAAAAAAAAAAAAAA
/v/+//7//v///wAAAQACAAEAAAD///7/AAAAAAAAAAAAAAAAAAAAAP7//v/+//7/AAAA
AAAAAAAAAAAAAQABAAMAAwADAAMABQAGAAYABwAIAAgACAAIAAkADAANAAwACQAEAP//
/f/7//n/9//3//j/+P/4//f/8//y//H/8P/y//L/9v/4//b/9v/4//n/+//7//v/+//9
//7//v////3//f/9//3////////////9//7//v/+//7//v/+//7/////////////////
/////wAAAAABAAUACgANAA0ACgAKABQAHgAkACYAGQD9/+T/3//i/8//rP+b/5L/cP9F
/zj/R/9e/3L/jf+z/9j/8P/8/wUADAAOAA4ADwAQABAADQAMAAwADAAJAAcABgAGAAYA
CAAIAAgACAAIAAgACAAJAAkACQAJAAkACwAMAAwADAAKAAsACwALAAwADAAMAAwADgAO
AA4ADgAMAA0ADQANAA4ADwARABIAEgASABEAEAASABIAEgASABIAEwATABUAEwATABMA
EwAVABUAFQAVABQAFQAVABYAGAAYABgAGQAXABgAGAAaABoAGgAbABwAHQAhACIAIwAi
ACIAIgAjACMAJAAkACUAJwAoACgAKAAmACcAJwAmACgAKQApACkAJwAlACQAJAAlACQA
IwAiAB8AHwAeAB0AGgAZABYAFQAXABYAFgAWABYAFAAUABQAFQAVABUAFQAVABYAFgAW
ABQAFAAUABMAFAAUABQAFAASABIAEQAPAA8ADwAPAA8ADwAPAA8ADwALAAsACwALAA0A
DQANAAwACwALAAoACQALAAoACgALAA0ADQAOAA4ADAAMAA0ADQANAA0ADQANAA0ADgAO
AA4ACwALAAsACwAJAAkACgAKAAgACAAIAAgACQAKAAsADAAMAAsACgAIAAoACQAJAAgA
CAAJAAkACQAIAAgABgAGAAcABwAGAAYABgAFAAQAAgABAAEAAgADAAMAAwADAAMAAAAA
AP////8BAAEAAQABAAAA///+//z//v/+//3//f/+//7//v////3//P/7//v//f/8//z/
/P/7//v/+v/5//r/+v/6//r/+//7//v//P/8//r/+P/4//r/+v/7//v/+f/5//n/+f/4
//j/+P/4//j/+P/4//j/+f/5//f/9f/5//n/+f/5//j/+P/4//j/+f/5//n/9//3//f/
+P/5//n/+P/4//j/+f/7//v/+P/2//b/9v/2//b/+P/5//n/+//7//v/+//7//z//P/9
////AAABAAIAAgACAAIAAAD9//j/8//x//H/7//t/+3/7P/q/+r/6f/n/+T/4//i/+L/
5P/o/+r/6v/q/+z/7f/t/+z/6//q/+n/6v/q/+v/6//t/+3/7f/t/+v/6//r/+v/7v/u
/+7/7v/u/+7/7v/v/+//7//v/+//8f/x//H/8P/y//H/9f/6//v/+//6//r/AgAKABAA
EAADAOv/3P/b/+L/1f+2/6H/lv92/1H/QP9L/17/cP+J/6v/0P/q//j///8EAAYABgAH
AAgABgADAAAA/P/6//v//f/8//z//P/8//z//P/8//z//P/8//3//f/9//3//f/7//z/
/P/8//7//////////v/+//7//v/+//7//v/+//7//////////////wAAAAABAAIAAgAC
AAAAAAAAAAAAAAABAAEAAwADAAMAAwADAAMAAwADAAMABgAHAAcACAAGAAYABgAHAAcA
CAAIAAoADAAMAA0ADgANAA8ADgANABAAEAAQABEAEwAUABQAFQAVABYAFgAWABYAFwAX
ABYAFgAXABcAFwAXABUAFAAUABMAEgARABAADwAPAA4ADQAOAA0ACgAJAAcABgAGAAYA
CAAGAAYABgADAAMAAwADAAEAAgACAAIABAAEAAQAAwAAAAAAAAAAAAAAAAD///3//f/9
//3//f/7//v/+//7//v/+//7//v/+f/5//n/+P/4//n/+f/5//n/+P/4//n/9//3//j/
+P/6//r/+//7//n/+f/5//n/+f/6//r/+v/7//v/+//7//n/+f/6//r/+v/6//r/+v/4
//j/+P/4//n/+f/5//j/+v/5//n/+P/2//f/9//3//j/+P/2//b/9//3//b/9v/3//f/
9//2//b/9f/1//X/8//z//P/8//0//T/8//z//H/8f/x//H/8f/x//H/8P/y//L/8f/x
/+7/7v/u/+//7//u/+3/7f/t/+z/7P/s/+3/7f/s/+v/6v/q/+r/6v/r/+v/6//s/+7/
7P/q/+r/6v/q/+v/6//r/+v/6//r/+r/6v/q/+r/6P/o/+j/6P/q/+v/6v/p/+r/6f/o
/+f/6P/o/+j/6P/p/+n/6f/p/+b/6P/o/+j/6P/q/+v/6//t/+v/6//r/+v/7P/s/+3/
7//u/+//8P/w//T/9P/y/+//7P/n/+X/5f/h/9//3//e/+D/4P/f/93/2v/Z/9j/2P/Y
/9z/3v/e/+D/4v/j/+P/4f/h/+H/4f/k/+T/5f/l/+X/5f/l/+X/5f/l/+X/5f/o/+j/
6P/o/+f/5v/l/+X/4//j/+P/4//h/+H/4f/g/97/3//j/+j/7f/v/+r/5v/q//L//P8C
AAEA8f/W/8X/xv/H/7L/k/+E/3j/U/8y/y//QP9U/2v/h/+s/87/4P/r//T/+v/6//n/
+v/6//n/9P/0//T/8//z//L/8v/y//D/8P/w//D/8f/y//P/9f/z//P/8//z//P/9P/0
//T/9P/1//X/9f/0//T/9P/0//X/9v/3//j/9v/3//f/9//3//f/+P/4//n/+v/6//r/
+v/6//r/+v/6//v/+//9//3//f/9//3///////////8AAAEAAQACAAIAAgACAAMABQAG
AAYACAAGAAYABwAIAAgACwALAAsADQAOAA8AEQARABIAEgATABUAFgAWABYAFgAXABcA
FgAWABcAFwAXABkAFwAWABYAFQAUABMAEgARABEAEAAPAA4ADQAKAAkABwAGAAYABgAI
AAYABgAGAAUABQAFAAUABQAGAAYABgAEAAQABAADAAIAAgACAAIAAgACAAEA///9//3/
/f/9//3//f/9//3/+f/5//n/+f/7//v/+//6//r/+//7//v/+f/4//j/+f/7//v//P/8
//z//P/9//3//f/9//3//f/9//7//v/+//3//f/9//3//v///wEAAgAAAAAAAAAAAP7/
/v/+//7//f/9//3//P/6//n/+f/4//r/+//7//v/+P/4//b/9v/5//n/+P/4//n/+f/5
//j/9v/1//X/9f/3//f/9//3//T/9P/z//P/9P/1//b/9//3//f/9//2//j/+P/3//f/
+P/4//j/+f/5//j/9//3//f/9v/2//b/9//3//b/9f/2//b/9v/2//f/9//3//j/+P/2
//T/9P/2//b/9//3//f/9//3//f/9P/0//T/9P/2//b/9v/2//f/9//1//P/9//3//f/
9//2//b/9v/2//X/9f/1//P/9f/1//b/9//3//b/9v/2//X/9f/1//b/+P/4//b/9v/2
//b/9v/3//f/+f/7//v/+//7//r/+v/7//3/AAABAAIAAgAEAAQAAgD///j/8//x//H/
8f/v/+//7v/t/+z/6v/n/+j/5//m/+b/5v/q/+z/7P/s/+7/7//v/+//7//v/+//8P/w
//H/8f/z//P/8//z//H/8f/x//H/8v/y//L/8v/0//T/9P/1//P/8//z//P/9f/1//X/
9P/0//f/+//+/wEAAwD+/wIADAASABYAFgAHAOn/0v/R/9L/vf+c/43/gv9g/zf/Lv9B
/1r/cv+P/7X/2P/q//b///8EAAIABAAJAAoACgAHAAQAAgAAAP/////+//7//v8AAAAA
AAAAAP7//v/+////AQABAAEAAQABAAIAAgACAAAAAQABAAEABAAEAAQABAACAAIAAgAC
AAMABQAGAAcABwAHAAgACAAJAAoACgAKAAwADAAMAAwACwALAAoACwALAAsACwALAA0A
DQANAA0ADgAPAA8AEAASABIAEgATABMAFAAUABYAFgAWABcAGAAWABkAGQAZABoAGgAa
ABsAHAAeAB8AIQAhACIAIgAiACIAIwAjACIAIgAjACMAIwAjACEAIAAgAB8AHgAdABwA
GQAZABgAFwAYABcAFAATABMAEgASABIAEAAOAA4ADgAOAA8AEAARAA8AEAAQABAAEgAS
ABIAEQAOAA4ADgAOAA4ADgANAAsACwALAAsACwAHAAcABwAHAAcABwAHAAcABQAFAAUA
BAAGAAcABwAHAAkACAAIAAkABwAHAAgACAAIAAgACQAJAAsACwALAAsACwAMAAwADAAN
AA0ADQANAAsACwAMAAwADAAMAAwADAAMAAwADAAMAA0ADQANAAwADQANAA4ADgAMAA0A
DQANAA4ADgAMAAwADQANAAwADAANAA0ADQAMAAwACwALAAsACQAJAAkACQAIAAgABwAH
AAcABwAHAAcABQAFAAUABAAEAAQAAwADAAEAAAD/////AQAAAP////////7//v/+//3/
/f/8//v/+//8//3//v/9//3//f/+/wEAAAD//wAAAAAAAAEAAQABAAEAAQABAAIAAgAC
AAIAAAAAAAAAAAADAAMAAQD//wEAAQABAAEAAAAAAAAAAAAAAAEAAgABAP////8AAAEA
AwACAAIAAgABAAEAAQACAAIAAgACAAIAAgACAAIAAwADAAUABQAFAAUABQAIAAgACQAL
AAwADQAOAA4AEgASABAADQAGAAEA//////3/+//7//r//P/8//v/+f/2//X/9P/0//b/
+v/8//z/+//8//z/+//9//3//f/9/wAAAAABAAEA/////////////////////wAAAAAA
AAAAAgACAAIAAwADAAMAAwADAAEAAQABAAAAAAABAAcADgARABEAEAAOABQAHgAkACgA
IwAPAPT/5//q/+P/wv+p/57/iP9f/0L/Rf9a/27/g/+j/8r/6P/6/wcADgAQABIAEwAW
ABYAEwASABAAEAARABEAEAAQABAADgAOAA4ADgAPABAAEQATABIAEQAQAA8AEQASABIA
EgAQABEAEQARABIAEgASABIAFAAUABQAFAASABMAEwATABUAFQAWABYAFQAWABYAFgAY
ABgAGAAYABgAGQAZABsAGwAbABsAGwAbABsAGwAbABwAHQAdAB4AHgAeAB4AHwAhACIA
IgAkACIAIgAjACQAJAAnACcAJwAoACgAKAApACkAKgAqACsALQAuAC4ALgAsAC0ALQAs
AC4ALwAvAC8ALwAtACwALAApACgAJwAmACcAJwAmACUAIgAhAB4AHQAfAB4AHgAeAB0A
GgAZABgAFQAVABUAFQAXABgAGAAYABYAFgAWABUAFQAWABcAGAAWABYAFQATABEAEQAR
ABEAEAARABIAEwATABMAEwATABUAFQAVABQAFAAVABUAFQAVABQAFAAVABcAFwAYABgA
FgAWABcAFwAXABcAFwAXABcAGAAYABgAFwAXABcAFwAZABkAGgAaABgAGAAYABgAGAAY
ABgAGAAXABcAFwAWABgAFwAXABYAGAAZABkAGQAXABYAEwASABMAEwASABIAEwATABMA
EgASABEAEQARABEAEQARABEADgAOAA0ADQANAA0ADQANAA0ADQANAAwACgAKAAkACQAI
AAgACAAJAAcABgAFAAUABwAGAAYABgAFAAUABAADAAIAAgACAAIABQAFAAUABgAEAAIA
AAAAAAIAAgADAAMAAgABAAAA//8AAAAAAAAAAAAAAAAAAAAA//////3/+///////////
//7//v/+//7//f/9//3/+//9//3//v/9//7//P/8//z//P/+//////8BAP//////////
AAAAAAEAAwAGAAcACAAIAAcABgADAP///P/3//X/9f/1//P/8//y//D/8P/v/+3/7v/t
/+z/7P/s//D/8v/y//T/9v/3//f/9//3//f/9//4//j/+f/5//n/+f/5//n/9//3//f/
9//4//j/+P/4//j/+P/4//n/9//3//f/9//3//f/9//2//b/9//7//7/AwADAAAAAAAI
ABAAFAAYAAsA9f/i/+P/6P/Z/7j/o/+Y/3r/Vf9I/1H/Zv96/5H/sf/W//D//v8HAAwA
DAAMAA0ADAAKAAkABAAAAAAAAQABAAAAAAAAAP7//v/+//7//v/+//7///8BAAEAAQAB
AAAAAAD///7/AAABAAEAAQAAAAAAAAAAAAIAAgACAAIAAgADAAMAAwABAAEAAgACAAEA
AgACAAIAAQAAAP///v/+//////8BAAEAAQABAAEA//////////8CAAMAAwAEAAIAAgAC
AAMABQAGAAYACAAGAAYABwAIAAYACQAJAAkADQAOAA8AEQARABIAEgATABUAFgAWABYA
FgAXABcAFgAWABcAFwAXABkAFwAWABYAFQAUABMAEgAPAA8ADgANAA0ADQALAAsACgAI
AAcABgAIAAYABgAGAAUABQAFAAUAAwAEAAQABAAEAAQABAADAAIAAgACAAIABAAEAAMA
AQABAAEAAQABAP3//f/9//3//f/9//3//f/7//v/+//6//r/+//7//v/+//6//r/+//7
//v//P/8//7//v///////v/9//z/+//8//7///8AAP///////////f/9//7//v8AAAAA
AAAAAP7//v/+//7//////////v/+//3//f/8//z//f/9//3//v/+//z//P/7//v/+v/6
//v/+//7//r/+P/3//f/9//3//f/9//3//b/9v/1//X/8//z//P/8//z//P/8//y//T/
9P/z//P/8v/y//L/8//z//L/8f/x//H/8P/w//D/8f/x//D/7//u/+7/7v/u/+3/7f/t
/+7/7//u/+3/7v/s/+z/7f/t/+//7//v/+//7v/u/+7/7v/s/+z/7P/s/+7/7//u/+3/
7f/t/+3/7f/w//D/8P/w/+//7f/t/+7/7v/u/+7/7v/w//H/8f/z//P/8//z//P/9P/0
//X/9//2//f/+P/4//z//P/6//f/8v/t/+v/6//n/+X/5f/k/+b/5v/l/+P/4P/f/97/
3v/e/+L/5P/k/+b/6P/p/+n/6f/p/+n/6f/q/+r/6//r/+r/6f/o/+f/5f/l/+X/5f/o
/+j/6P/o/+b/5v/m/+f/6v/r/+z/7f/t/+3/7f/s/+7/7f/x//j//f/9//b/9P/6/wIA
CgASAA8A+//i/9X/1v/R/7b/mf+Q/37/Vf84/zn/Tv9i/3f/lf+6/9j/6v/3/wAABAAC
AAMAAgAEAAMA/v/6//r//f/7//r/+v/6//j/+P/4//j/+f/6//v//f/7//v/+//7//v/
/P/8//z//v////////////7//f/8//3//v///wAAAAABAAEAAQABAAEAAgACAAEAAgAC
AAIAAgACAAIAAgAEAAUABQAHAAUABQAFAAUABwAHAAcABwAIAAkACQAKAAoACgAKAAsA
DQAOAA4AEAAQABAAEQASABIAFQAVABUAGAAYABgAGQAZABoAGgAbAB0AHgAeAB4AHgAf
AB8AHgAgACEAIQAhACEAHwAeAB4AHQAcABsAGgAZABkAGAAXABYAFQASABEADwAOAA4A
DgAQAA4ADgAOAAsACwALAAsADQAOAA4ADgAMAAwADAALAAoACgAKAAoACgAKAAkABwAF
AAUABQAFAAUABQAFAAUAAQABAAEAAQABAAEAAQAAAAIAAwADAAMAAQAAAAAAAQADAAMA
BAAEAAQABAAFAAUABQAFAAUABQAHAAgACAAIAAUABQAFAAUAAwADAAQABAACAAIAAgAC
AAAAAAAAAAAAAwADAAMAAgACAAEAAQAAAAIAAwADAAMAAgACAAAAAAD//////v/+////
//////7//P/7//v/+//9//3//f/9//z//P/7//v/+//7//v/+//7//v/+//6//j/+P/3
//f/9//4//n/+//9//z/+//7//3//P/8//z///////7//f/6//r/+v/6//3//f/9//7/
/P/6//j/+P/4//j/+f/5//v/+//7//v/+v/6//r/+v/8//z//P/8//v/+//5//f/+f/5
//n/+f/6//r/+v/6//n/+f/5//f/+f/5//r/+//7//r/+v/6//n/+f/5//r//P/8//v/
+v/6//r/+v/6//r/+//7//3////////////+//7///8BAAQABQAGAAYACgAKAAgABQAC
AP3/+//7//f/9f/1//T/8v/y//H/7//w/+//7v/u/+3/8P/x//D/8P/y//P/8//1//X/
9f/1//T/9P/1//X/9//3//f/9//1//X/9f/1//j/+P/4//j/+P/4//j/+f/5//n/+f/5
//v/+//7//r/+v/5//v/AAAFAAsACgAGAAoAFAAYABwAGwAJAOz/2f/a/9v/wv+h/5L/
hP9b/zj/N/9M/2T/ff+b/8D/3v/w//v/BAAKAAwADQAOABAADwAIAAQABgAHAAUABAAE
AAQABAAEAAQABAACAAIAAgADAAUABQAFAAUAAwAEAAQABAAGAAcABwAHAAYABgAGAAYA
BgAGAAYABgAIAAkACQAJAAcABwAIAAgACwAMAAwADAAOAA4ADgAOAAwADQANAA8AEQAR
ABEAEQAPAA8ADwAPABIAEwATABQAFAAUABQAFQAVABYAFgAYABgAGAAZABoAGAAbABsA
GwAdAB4AHwAhAB8AIAAgACEAIwAkACQAJAAkACUAJQAkACIAIwAjACMAJQAjACIAIgAj
ACIAIQAgAB0AHQAcABsAHAAbABgAFwAVABQAFAAUABQAEgASABIAEQARABEAEQAPABAA
EAAQABIAEgASABEADgAOAA4ADgAOAA4ADQALAAsACwALAAsACQAJAAkACQAHAAcABwAH
AAUABQAFAAQABQAHAAgACQAHAAYABgAHAAUABQAGAAYACAAIAAkACQAJAAkACQAJAAkA
CgAKAAoACwALAAsACwAJAAkACgAKAAwADAAMAAwACgAKAAoACgANAA0ADQAMAA4ADQAN
AAwADAANAA0ADQAMAAwACgAKAAsACwAKAAoACQAJAAkACAAIAAcABwAHAAUABQAFAAUA
BgAGAAUABQADAAMAAwADAAUABQAFAAQAAgACAAEAAQACAAIAAgADAAMAAgABAAEAAQAA
AAAAAAABAAEAAAD//wAAAAAAAAAA////////AAACAAAA/v/+//z//P/9//3/////////
///8//z//P/8//7//v/+//7///////3/+//7//v/+//7//7//v/+//7//f/9//3/+//9
//3//v///////v/+//7//f/9//3//v/8//z//f/+//7//f///////P/8//z//P/8//7/
/////wEAAAD///7//f/+//7///8BAAIAAwAEAAQABgAGAAQAAQD8//f/9f/1//P/8f/x
//D/8P/w/+//7f/q/+n/6P/o/+n/7v/x//L/8v/0//X/9f/1//X/9f/1//b/9v/3//f/
9//3//f/9//3//f/9//3//j/+P/4//j/+P/4//j/+f/7//v/+//7//r/+f/4//b/+P/5
//3/BAAJAAkABgAIAA4AFgAaABwAEwD7/+T/2//c/83/qv+V/4r/av9B/zD/P/9W/2r/
g/+p/8z/5P/y////BgAIAAgACQAOAA4ACQAGAAgACAAJAAcABgAGAAYABAAEAAQABAAG
AAYABgAHAAUABQAFAAUABwAIAAgACAAIAAkACQAJAAgACAAIAAgACgAKAAoACgAIAAkA
CQAJAAkACQAKAAoACwAMAAwADAAMAAwADAAMAAwADQANAA8ADQANAA0ADQAPAA8ADwAP
ABAAEQARABIAEAAQABAAEQASABQAFQAYABYAFgAXABgAFgAZABkAGQAaABoAGgAbABsA
HAAcAB0AHwAgACAAIAAgACEAIQAgAB4AHwAfAB8AHwAdABwAHAAbABoAGQAYABcAFwAW
ABUAEgARAA4ADQAPAA4ADgAOAA4ADAAMAAwACwALAAsACwANAA4ADgAOAA4ADgAOAA0A
DgAOAA4ADgAQABAADwANAAsACwALAAsACwALAAsACwAHAAcABwAHAAcABwAHAAYABgAH
AAcABwAHAAYABgAHAAcABwAIAAgABgAGAAcABwAHAAcABwAHAAkACgAKAAoABwAHAAcA
BwAJAAkACgAKAAoACgAKAAoACgAKAAoACgANAA0ADQAMAAoACQAJAAgACgALAAsACwAI
AAgABgAGAAcABwAGAAYABwAHAAcABgAEAAMAAwADAAMAAwADAAMAAAAAAP////8BAAEA
AQABAAEAAQABAAAA/v/+//3//f/+//7//v////3//P/7//v//f/8//z//P/7//v/+v/5
//f/9v/1//T/9f/1//X/9v/2//T/8v/y//T/9P/1//X/9f/1//X/9f/y//L/8v/y//T/
9P/0//T/9f/1//P/8f/1//X/9f/1//b/9v/2//b/9f/1//X/8//0//X/9//5//f/9v/2
//b/9f/1//X/9v/4//r/+f/2//b/9v/2//b/9v/2//f/9//5//n/+f/5//n/+v/6//v/
/f8AAAEAAgACAAMAAgD///v/9v/x/+//7//t/+v/6//q/+j/6P/n/+X/5v/l/+T/5P/i
/+b/6P/o/+r/7P/t/+3/6//r/+v/6//u/+7/7//v/+3/7f/t/+3/7f/t/+3/7f/w//D/
8P/w//D/8P/w//H/8f/x//H/8f/v/+//7//u/+7/7//z//j/+//7//b/9v8AAAoADgAO
AAUA8f/e/93/5P/V/7b/of+U/3j/Uf8+/0P/VP9o/33/nf/C/97/7v/5/wAAAgACAAMA
AgACAP//+v/4//r/+//7//r/+v/6//j/+P/4//j/+P/4//j/+f/5//n/+f/5//f/+P/4
//j/+f/7//z//f/9//z/+//6//r/+v/6//r//P/9//3//f/7//v//P/8//3//v/+//7/
/v/+//7//v/+//////8BAAEAAQABAAEAAQABAAEAAQACAAMAAwAEAAIAAgACAAMABQAG
AAYACAAIAAgACQAKAAkACwAKAAkACwAMAA0ADwANAA4ADgAPAA8AEAAQABAAEAARABEA
EAAQABEAEQARABMAEQAQABAADQAMAAsACgALAAsACgAJAAgABwAEAAMAAQAAAAAAAAAC
AAAAAAAAAP3//f/9//3//f/+//7//v/+//7//v/9//7//v/+//7/AAAAAP///f/7//v/
+//7//v/+//7//v/+f/5//n/+f/3//f/9//2//j/+f/5//n/+f/4//j/+f/5//n/+v/6
//r/+v/7//v/+f/5//n/+f/3//j/+P/4//b/9f/0//P/9f/1//b/9v/2//b/9v/2//T/
9P/0//T/9f/1//X/9P/0//P/8//y//L/8//z//P/8//0//P/9P/z//P/8v/y//X/9f/1
//T/9P/z//P/8//z//P/8//z//T/9P/z//P/8f/x//H/8f/z//P/8//y//L/8v/x//H/
8P/w//D/8f/z//L/8f/x/+//7v/u/+7/8f/x//D/7//u/+7/7v/u/+3/7f/t/+7/8P/u
/+z/7P/s/+z/7f/t/+//7//v/+//7P/s/+z/7P/s/+z/7P/s/+//7//t/+v/7f/t/+3/
7f/u/+7/7v/u/+v/6//r/+n/6f/r/+z/6v/q/+r/6v/q/+v/6//t/+//7//v/+//7v/u
/+//8f/y//P/9P/0//b/9v/0//H/6v/l/+P/4//i/+H/4v/i/+D/4P/f/93/3P/b/9r/
2v/c/+D/4v/i/+D/4v/j/+P/5f/l/+X/5f/m/+b/5//n/+X/5f/l/+X/5//n/+f/5//m
/+b/5v/m/+j/6P/o/+n/6f/p/+n/6f/p/+n/6f/o/+j/6//t//D/8//1//L/7v/0//7/
CAAOAA0A+//i/9H/0v/V/77/n/+Q/4L/Xf84/zH/Pv9U/2v/h/+o/8z/5P/v//T/+v/6
//n//P/+//3//P/6//b/9f/z//L/8v/y//T/9P/0//T/9P/0//T/9f/1//X/9f/1//X/
9v/2//b/9P/1//X/9f/4//j/+P/4//j/+P/4//j/9v/3//f/9//5//n/+v/6//n/+v/6
//r//P/8//z//P/8//3//f////3//f/9//3//v///wAAAQABAAEAAAAAAAEAAgADAAUA
AwAEAAQABgAGAAYABwAIAAgACwALAAsACwAKAAkACQALAAwADAANAA0ADgAOAA4ADgAP
AA8ADgAPABEAEgATABIADwANAAwADAAMAAwADAAJAAkACAAHAAYABQACAAEAAgACAAMA
BAACAAAAAAAAAAEAAQABAAEA//8AAAAAAAD+//7//v/9//3//v///wAA///+//z/+f/7
//v/+//7//n/+f/5//n/9//3//f/9//5//n/+f/4//f/9//2//X/9//2//b/9//3//f/
+P/4//j/+P/5//n/+//7//v/+//5//r/+v/6//r/+//8//3/+//7//z//P/8//z//P/8
//z//P/8//z/+//7//v/+v/8//v/+//6//r/+//7//v/+v/6//j/+P/5//n/+P/4//n/
9//1/w==
         </WaveFormData>
      </LeadData>
      <LeadData>
         <LeadByteCountTotal>10000</LeadByteCountTotal>
         <LeadTimeOffset>0</LeadTimeOffset>
         <LeadSampleCountTotal>5000</LeadSampleCountTotal>
         <LeadAmplitudeUnitsPerBit>4.88</LeadAmplitudeUnitsPerBit>
         <LeadAmplitudeUnits>��V</LeadAmplitudeUnits>
         <LeadHighLimit>2147483647</LeadHighLimit>
         <LeadLowLimit>268435456</LeadLowLimit>
         <LeadID>V3</LeadID>
         <LeadOffsetFirstSample>0</LeadOffsetFirstSample>
         <FirstSampleBaseline>0</FirstSampleBaseline>
         <LeadSampleSize>2</LeadSampleSize>
         <LeadOff>FALSE</LeadOff>
         <BaselineSway>TRUE</BaselineSway>
         <ExcessiveACNoise>FALSE</ExcessiveACNoise>
         <MuscleNoise>FALSE</MuscleNoise>
         <LeadDataCRC32>2641992982</LeadDataCRC32>
         <WaveFormData>
aABoAGgAaABlAGIAXwBcAFoAWABWAFQAUgBQAE4ATABLAEoASQBIAEgASABIAEgARgBG
AEYARgBIAEgASABIAEgASABIAEgARgBGAEYARgBEAEQARABEAEEAQAA/AD4APgA+AD4A
PgA9ADwAOwA6ADoAOgA6ADoAPAA8ADwAPAA8ADwAPAA8AD0APgA/AEAAQABAAEAAQABC
AEIAQgBCAEQARABEAEQARABEAEQARABGAEYARgBGAEYARgBGAEYARgBGAEYARgBGAEYA
RgBGAEQARABEAEQAQgBCAEIAQgBAAEAAQABAAD4APgA+AD4AQABAAEAAQAA9ADwAOwA6
ADoAOgA6ADoAOAA4ADgAOAA2ADYANgA2ADgAOAA4ADgANwA2ADUANAA2ADYANgA2ADQA
NAA0ADQANAA0ADQANAA2ADYANgA2ADUANAAzADIAMgAyADIAMgAyADIAMgAyADQANAA0
ADQAMgAyADIAMgAyADIAMgAyADIAMgAyADIAMgAyADIAMgAwADAAMAAwADIAMgAyADIA
MAAwADAAMAAyADIAMgAyADAAMAAwADAAMAAwADAAMAAwADAAMAAwAC4ALgAuAC4ALwAw
ADEAMgAyADIAMgAyADMANAA2ADYAOAA6ADoAOgA5ADoAOwA8AD8AQABCAEIAQAA9ADwA
OwA3ADUANQA1ADgAOAA4ADgAMwAyADAALgAuADAAMgA0ADQANAA1ADUANQA0ADIAMgAy
ADAAMAAxAC8ALwAvAC8AMQAvAC8ALwAuAC4ALgAvAC8ALwAvAC8AMQAyADIAMgAwADAA
MAAvADAAMAAzADoARABOAFUAVgBeAHIAgwCLAIkAcQBFAB8ACgDz/73/df9B/x3/+P7W
/tn++P4a/zb/Uv97/6b/y//o/wAAEQAbACIAKQAvADMANQA5ADwAPQA/AEAAQQBDAEIA
RQBFAEYARgBIAEgASABJAEkASQBIAEgASQBKAEsATABNAEwASgBKAEsATQBOAFAATwBQ
AFEAUQBQAFAAUgBSAFQAVABUAFQAVQBVAFUAVQBXAFkAWQBZAFsAWwBdAF4AXgBeAF4A
XwBgAGEAYwBmAGQAZQBmAGYAZwBoAGoAbQBsAG4AbwBxAHIAcgByAHMAdQB3AHoAfQB9
AH0AfAB7AHwAfgCAAIMAhACFAIYAiACIAIcAhgCEAIQAhACEAIQAgQCAAH4AfAB7AHkA
eAB3AHMAcQBvAG0AawBoAGQAYQBfAF8AXgBfAF4AXQBcAFsAWgBaAFsAWwBcAFwAXgBf
AF0AXABcAFsAXABdAF4AYgBiAGEAXwBbAFwAWwBaAFkAWABXAFcAVwBUAFMAUgBSAFMA
UwBTAFMAUQBRAFEAUABRAFIAUgBTAFQAVgBXAFcAVQBUAFUAVABTAFMAVABVAFQAUwBS
AFAATQBMAEoASQBIAEUAQwBCAD4APAA5ADcANQAyADAALgArACgAJAAhAB4AHAAaABkA
FgASABAADQAKAAgABwAHAAUAAwABAAAA/f/8//r/+P/3//f/9v/0//H/8P/w//H/7v/r
/+r/5//n/+f/6P/p/+j/5//m/+X/4//j/+L/4f/h/+L/4v/i/+D/4P/f/9z/3f/c/9z/
3P/Z/9j/2P/X/9b/0//R/9D/0v/R/9H/0v/S/9H/z//O/87/zf/M/8z/yv/I/8f/xf/B
/8D/v/++/7v/u/+7/7v/uP+3/7X/s/+z/7H/sf+x/7D/rv+s/6v/qv+n/6b/pf+k/6P/
ov+i/6H/of+h/6D/nP+f/5//nf+a/5j/mP+Y/5j/mv+a/5r/m/+a/5z/nP+c/53/nP+b
/5v/nP+d/57/n/+f/6D/n/+c/5n/mP+X/5X/k/+T/5P/lP+T/5L/kf+M/43/jf+N/4z/
jv+Q/5L/kv+Q/5H/kf+R/4//jP+L/4r/hv+G/4f/h/+H/4f/h/+H/4T/g/+C/4L/hP+E
/4X/hf+F/4X/hf+F/4b/hv+G/4b/iP+I/4f/hv+G/4n/kP+a/6L/p/+q/7L/xP/T/9v/
2//B/5P/cf9g/0//If/b/qX+gf5Y/jb+Of5U/nb+kv6u/tP+AP8n/0T/Wv9r/3f/gP+H
/43/kf+T/5X/lv+X/5v/n/+h/6T/pP+l/6X/pv+m/6T/pP+k/6X/pv+n/6f/qP+m/6b/
pv+m/6j/qP+n/6j/pv+n/6f/qP+n/6j/qf+p/6j/qP+q/6r/qv+q/6r/qv+s/63/rv+v
/63/r/+v/6//r/+v/7H/sv+0/7T/tP+1/7P/s/+0/7b/tv+3/7j/uP+4/7j/uf+7/7r/
vP+9/7//wf/C/8P/xf/E/8X/x//J/8v/zf/O/8//0P/S/9T/1//W/9f/2P/a/93/3f/d
/9z/2v/a/9r/2v/b/9r/2P/W/9b/0//R/8//zf/L/8n/x//G/8T/wf+//7r/uf+3/7f/
t/+3/7f/t/+1/7T/tP+z/7H/sP+x/7H/sf+w/7D/r/+u/63/rP+u/6//r/+u/6v/rP+r
/6r/qf+m/6X/pf+l/6b/pf+k/6T/o/+j/6P/o/+i/6P/pP+k/6T/pP+j/6P/pP+m/6f/
p/+o/6j/qv+q/6n/qf+q/6v/rf+t/63/rP+u/67/rf+t/67/rf+t/67/r/+w/7D/sf+x
/7D/sP+w/7H/sv+y/7P/s/+y/7H/sf+z/7D/r/+t/6//rv+u/6//rv+t/6z/rP+u/67/
rf+s/6v/q/+q/6j/pv+m/6f/qf+p/6f/p/+l/6b/pf+l/6X/pf+l/6X/pf+l/6X/pP+j
/6H/ov+i/6L/o/+k/6T/ov+f/57/nv+e/6D/oP+h/6H/of+f/57/nv+e/53/nf+e/6H/
of+g/6D/nv+d/5z/nP+e/57/n/+f/57/nv+e/57/nf+d/53/nf+g/6H/of+h/6D/nf+c
/5v/nv+e/57/n/+h/5//n/+f/57/oP+g/6D/oP+i/6L/ov+j/6L/pP+k/6T/pv+m/6b/
p/+m/6f/qP+p/6r/rP+s/6r/qf+o/6f/pf+j/6P/o/+k/6T/pP+k/6D/oP+f/57/nP+e
/6D/ov+i/6P/pf+m/6f/o/+g/5//nv+d/57/oP+h/5//n/+f/5//nf+d/53/nv+e/57/
n/+f/53/nf+d/53/oP+g/6D/oP+g/6D/n/+e/5r/nf+i/6r/tP+9/77/vv/M/+H/8///
//n/1/+p/4j/d/9Z/x3/1/6n/oT+XP5F/lL+cv6Q/qz+y/70/iH/Qv9e/3f/h/+O/5P/
m/+h/6P/pf+q/63/r/+z/7X/uP+4/7v/u/+8/7z/wP/C/8T/x//I/8n/yf/K/8r/yv/K
/8r/yv/K/8n/yv/I/8n/yf/K/8n/yv/L/8v/zP/M/87/zv/Q/9D/0P/Q/9L/0//U/9X/
1f/X/9f/1//a/9v/3v/g/+D/4P/g/+H/4//j/+T/5v/o/+n/6v/q/+r/6v/r/+3/8P/y
//P/9f/2//b/9v/3//r/+//9////AwAFAAYABwAIAAoADAAPABIAEwAUABYAFQAVABUA
FAAWABYAFgAWABcAFgAUABIAEgAPAA0ACwAKAAkACAAHAAcABAAAAP3/+//7//r/+//6
//n/+P/3//T/9P/1//X/9v/2//j/+f/3//b/9v/1//X/9f/1//j/+f/5//j/9f/2//X/
9P/z//L/8f/x//H/8P/v/+7/7v/x//H/8f/x//L/8//0//T/8v/y//H/8f/0//b/9//3
//f/9v/3//b/9f/1//b/9//3//f/9//2//X/9P/y//H/8//z//T/9v/2//b/9f/1//f/
9v/2//b/+P/4//f/9//3//b/9f/1//j/9v/2//X/9f/0//T/9f/0//P/8v/y//P/9P/0
//T/8f/x//D/7v/t/+7/8P/z//H/7//v/+3/7f/t/+7/7//t/+3/7f/t/+v/6//q/+n/
6v/s/+3/7v/v//D/8P/u/+3/7P/s/+z/7v/u/+//7//v/+3/7P/s/+3/7f/u//D/7//v
/+7/7v/u/+3/7P/s/+z/7P/t/+3/6v/q/+r/6v/r/+v/6//r/+v/6//q/+n/6//p/+n/
6f/q/+r/6v/r/+v/6f/p/+n/6f/p/+n/6v/p/+n/6f/o/+j/6f/p/+n/7f/u/+z/7P/s
/+z/7v/u/+7/7//x//T/9f/2//j/+P/4//n/+//9////AQACAAQABAACAP3//P/7//n/
+P/5//r//P/6//r/+v/2//n/+//9//7/AgAGAAoADAAOAA8ADwAPABAADgAOAA4ADgAO
AA8ADwAZACEAKQAxADcAPQBDAEoATgBQAFMAVQBZAFsAXQBfAGAAYABgAGAAYQBiAGIA
YgBiAGkAcAB4AIQAiQCKAJYArgC9AMMAwQCnAHkAVQBCACkA7/+l/3P/U/8s/w7/Ef8y
/1b/cv+S/73/6P8JACQAPABJAE8AWABjAGkAbwBxAHMAcgB1AHcAeAB5AHsAegB9AH0A
fgB+AH4AfgB+AH8AgQCBAIAAgACAAIAAgACAAIEAgAB+AH4AfwCBAIIAhACEAIQAhACD
AIMAhACHAIgAiACIAIgAiACJAIkAiQCJAIsAjQCNAI0AiwCLAI0AjgCQAJAAkACRAJEA
kQCSAJQAlACVAJYAlgCXAJgAmgCdAJwAngCfAKEAogCiAKIAowCkAKUApwCpAKkAqwCs
AK0ArwCwALEAswCzALMAswC0ALUAtQC1ALQAsgCyALIAsgCwAK4AqwCoAKgApQCjAKEA
nQCbAJkAlwCXAJQAkACNAIoAiQCHAIcAhACDAIIAgQCBAIIAhACFAIIAggCEAIUAhwCG
AIYAhQCFAIUAhQCIAIgAhwCFAIEAgQCBAIEAgQB/AH0AfAB7AHwAewB6AHoAeQB5AHkA
eQB4AHkAegB6AHwAfAB7AHsAewB8AHwAewB8AHwAfgB+AH8AfwCAAIEAgQCBAIEAgACC
AIIAgQCBAIIAgQCBAIIAgwCEAIQAhQCFAIQAhACEAIYAhgCFAIUAhACEAIQAhQCFAIIA
gQB/AIEAgACAAIEAgAB/AH4AfgB+AH4AfQB8AHwAfQB9AHwAeAB4AHkAewB7AHkAeQB3
AHYAdQB1AHUAcwBzAHMAcwB1AHUAdABzAHIAcgBxAHAAcQByAHIAcABwAHAAcQByAHAA
cABxAHEAcwBxAHAAcABuAG0AbQBuAG8AbwBuAG4AcABvAG4AbgBuAG4AbwBvAHAAcABw
AHAAbQBtAG0AbQBuAG8AbwBvAG8AbQBtAG0AbgBuAG4AbwBwAG8AcABxAG8AbwBvAHAA
bgBvAHAAcABwAHEAcQBxAHEAcAByAHIAcgByAHIAcgByAHMAdAB2AHYAdgB4AHgAeAB5
AHoAewB8AH0AgACCAIIAgAB7AHoAeQB3AHcAdwB3AHgAegB6AHoAdgB1AHMAcQBuAHEA
dAB3AHgAdwB3AHYAdQB2AHQAdAB0AHIAcgBzAHMAcgBxAHAAbwBvAG8AbwBwAG4AbgBv
AG8AcQBxAHEAcQByAHIAcgByAHIAcgBxAHAAcABxAHgAggCMAJMAmgCcAKoAvwDJAMkA
uwCVAGMARAAtAAMAv/9//1X/MP8K//v+EP8y/1D/aP+L/7b/3/8AABwAMQA9AEIASwBV
AFkAWwBhAGYAawBtAGsAawBsAGoAZwBjAGAAXABZAFYAUwBRAE0ASQBEAEAAPwA+AD0A
PAAxACgAHgAWAA0ABQD8//T/8P/u/+z/6f/m/+T/5P/i/+L/4v/i/+L/4f/h/+H/4f/g
/+H/4P/f/+H/4f/j/+T/4v/i/+L/4//h/+H/4v/k/+b/5//o/+j/6P/o/+n/6//q/+z/
7f/v//D/8P/w//H/9P/1//f/+f/6//v/+//7//z//v8AAAMABAAFAAYACAAIAAcABgAE
AAUABgAHAAgABQAEAAIAAAD8//n/9//1//X/8//x/+//7//s/+j/5f/k/+P/4f/h/+D/
3//e/93/3P/c/93/3f/e/97/4P/h/+H/4P/g/9//4f/h/+H/5P/j/+P/4v/f/97/3f/c
/9v/3P/b/9v/2//Y/9f/1v/W/9f/1//X/9f/1v/X/9j/2P/W/9b/1f/V/9j/2v/b/9v/
2v/a/9z/3P/d/93/3v/f/9//3//f/97/3v/e/93/3f/f/9//4P/i/+L/4v/h/+H/4//i
/+L/4v/i/+L/4f/h/+D/4P/g/+H/4v/g/+D/3//e/9z/2//b/9z/2//a/9r/3P/c/9v/
2v/Z/9n/2P/W/9T/1P/V/9f/1v/T/9L/z//P/8//0P/R/8//z//P/8//zv/N/8v/yf/J
/8r/yv/K/8r/yv/J/8b/xv/G/8f/yP/G/8b/x//H/8f/xf/E/8T/xf/F/8b/yP/I/8f/
xf/E/8b/xf/E/8T/wv/C/8P/w//C/8L/wv/C/8L/w//E/8X/w//D/8L/wf/D/8H/wf/B
/8L/wv/C/8P/wf+//7//v//B/8H/wf/C/8L/wP/A/8D/wP/A/8D/wP/B/8L/xP/E/8T/
xP/E/8T/xf/G/8f/yP/J/8n/yv/J/8b/w//C/8H/v/+9/73/vf++/7z/vP+8/7j/uv+5
/7j/tv+4/7r/vP+8/7z/vf+9/73/uf+2/7X/tP+y/7L/s/+z/7P/s/+z/7P/r/+v/6//
sP+y/7L/s/+z/7H/sf+x/7H/sP+w/7D/sP+y/7L/sf+w/67/sf+4/8D/zP/R/9D/1P/o
//n/AwADAO3/v/+Z/4T/cf9D//3+x/6f/nj+Wv5b/nb+mP62/tL+9/4i/0n/aP+A/5H/
m/+g/6n/q/+v/7P/s/+0/7f/uf+7/73/wP/A/8D/v/+//77/vv++/77/v//B/8H/wP/A
/77/vv++/77/vv++/73/vv+8/73/vf++/73/vv+//7//wP/A/8L/wv/C/8L/wv/C/8X/
xf/F/8X/w//F/8X/xf/F/8X/x//I/8r/yv/K/8v/yf/J/8r/zP/M/83/zv/O/87/zv/P
/9H/0v/U/9X/1//Y/9j/2P/Z/9r/2//d/9//3//h/+L/4//j/+T/5f/n/+j/6f/q/+z/
7f/t/+3/7P/u/+7/7v/u/+3/7P/q/+j/6P/l/+P/4f/f/93/2//Z/9n/1v/S/8//zP/L
/8n/yf/I/8f/xv/F/8L/wv/D/8P/wf/A/8H/wf/B/8D/wP+//77/vf+8/77/vf+9/7z/
uf+4/7f/tv+1/7L/sf+x/7H/sf+x/7H/sv+w/6//rv+t/67/r/+w/7D/sP+w/6//r/+u
/7D/sf+x/7T/tP+2/7b/s/+z/7T/tf+5/7n/uf+4/7j/uP+3/7f/uP+3/7f/uP+5/7r/
uv+7/7v/uv+6/7r/vP+8/7v/u/+7/7r/uf+5/7r/uP+4/7f/t/+2/7b/t/+2/7X/tP+0
/7T/tP+z/7L/s/+z/7L/sP+u/67/r/+x/7H/r/+v/63/rP+r/6v/q/+r/6v/q/+r/6v/
q/+q/6n/qf+q/6r/qv+r/6z/rP+q/6n/qP+o/6j/qP+o/6n/qf+p/6f/pv+m/6b/pf+l
/6b/p/+n/6b/pv+k/6P/ov+i/6T/pP+l/6X/pP+k/6T/pP+j/6P/o/+j/6T/pf+l/6X/
o/+h/6H/of+k/6T/pP+l/6X/of+h/6L/ov+i/6L/ov+j/6T/pf+n/6b/qP+o/6j/qP+o
/6j/qf+q/6v/rP+t/67/sP+w/67/q/+q/6n/p/+j/6P/o/+k/6T/pP+k/6D/oP+f/57/
nP+e/6D/ov+i/6T/pf+l/6X/o/+g/5//nv+e/57/n/+f/53/nf+d/53/m/+b/5v/nP+e
/57/n/+f/5//n/+f/5//ov+i/6L/ov+g/6D/n/+e/57/nf+i/6z/uP+//77/wP/O/+P/
8//7//P/zf+f/4T/cf9P/wv/yf6f/nz+VP5B/lL+eP6W/rD+0f74/iP/RP9g/3f/hf+K
/5H/l/+b/5//n/+g/6P/p/+o/6n/q/+q/6v/q/+s/6z/rf+u/6//sf+x/7H/sP+w/7D/
sP+w/7D/sP+w/6//sP+w/7H/sf+y/7H/sv+z/7P/sv+y/7T/tP+y/7L/sv+y/7X/tf+1
/7X/tf+3/7f/t/+5/7n/u/+8/7z/vP+8/73/vf+9/77/wP/C/8P/xP/E/8L/wv/D/8X/
yP/K/8v/zf/M/8z/zP/N/87/z//R/9P/1f/X/9j/2f/Z/9r/2//d/+D/4f/i/+T/4//j
/+P/4v/i/+L/4v/i/+H/4P/e/9z/2v/X/9X/0//R/8//zf/L/8n/xv/C/7//vP+7/7n/
uf+6/7n/uP+3/7b/tv+3/7f/tv+2/7j/uf+3/7b/tv+1/7f/t/+3/7r/vP+9/73/u/+6
/7n/uP+3/7j/uf+7/73/vv+9/7z/vP+9/73/vf+9/8D/wf/C/8L/xP/E/8P/w//F/8j/
yv/L/8z/zP/O/87/zf/N/87/z//T/9P/0//S/9L/0v/R/9H/1f/V/9b/2P/a/9r/2f/Z
/9v/2v/a/9r/2v/a/9n/2f/X/9b/1f/V/9j/1v/W/9X/1v/U/9P/0//S/9H/0P/Q/9L/
0v/R/9D/zf/N/8z/yv/L/8z/zv/R/9D/zf/M/8n/yf/J/8r/y//N/83/zf/N/8v/y//K
/8n/zP/O/8//0P/R/9L/0v/Q/8//zv/O/87/0f/S/9T/1f/X/9X/1P/U/9X/1f/W/9j/
2P/X/9X/1P/U/9P/0v/S/9X/1v/Y/9n/2v/a/9r/2v/c/93/3v/f/+b/7f/z//n/AwAL
ABUAHwAnACwAMQA3ADoAOwA+AEEAQwBFAEcASgBNAE8AUQBSAFIAUwBTAFMAWQBdAF8A
YABgAGAAYABgAGIAZABmAGkAawBuAG8AcABwAHAAcABxAHMAdQB3AHkAfAB+AH4AfAB6
AHoAegB5AHUAdQB1AHYAdgB2AHYAcgB0AHMAcgBwAHAAcgB0AHQAdQB3AHgAeQB4AHYA
dgB2AHIAcgBzAHMAdQB1AHUAdQBxAHEAcQByAHQAdAB1AHUAcwBzAHMAcwB0AHQAdAB0
AHQAdABzAHIAcgBxAHQAfACIAJMAmgCaAKYAuQDHAM0AxwCrAH8AXABLAC8A7/+n/3f/
Vv8s/xP/Hv9C/2b/gP+f/8j/8f8SACwAQwBRAFoAYQBnAG8AcQBxAHIAcwB1AHcAeQB8
AHwAewB7AHwAfAB8AHwAfAB9AH8AfwB+AH4AfAB8AHwAfAB8AHwAewB8AHwAfQB9AH4A
fQB+AH8AfwB/AIAAgwCEAIMAggCBAIAAggCDAIQAhQCFAIcAhwCHAIUAhQCHAIgAiQCK
AIsAjQCLAIsAjACOAJAAkQCSAJIAkgCSAJMAlQCUAJYAlwCZAJwAnACcAJ0AnACdAJ8A
oQCjAKUApgCnAKUApgCnAKkAqQCpAKkAqgCrAKsAqwCqAKkAqACnAKYApQCkAKIAoACg
AJ0AmwCZAJUAkwCRAI8AjwCMAIgAhQCCAIEAfwB/AH4AfQB8AHsAeAB4AHkAeQB4AHgA
egB7AH0AfAB8AHsAeQB5AHkAfAB9AH0AfAB5AHoAeQB4AHcAdABzAHMAcwB0AHMAcgBy
AHIAcQBwAG8AcABxAHIAcgBwAHAAbwBvAG8AcABwAG8AcQByAHUAdgB1AHUAdgB3AHcA
dwB3AHYAdgB2AHUAdQB2AHUAdQB2AHcAeAB4AHkAeQB4AHgAeAB6AHoAeQB5AHkAeAB3
AHcAeQB2AHUAcwBzAHIAcgBzAHQAcwByAHIAcgByAHEAcABvAG8AbgBsAGoAagBrAG0A
bQBrAGsAaQBoAGcAZwBnAGcAZwBnAGcAZQBlAGQAYwBhAGIAYgBiAGMAZABkAGIAYQBg
AGAAYABgAGAAYQBhAGMAYQBgAGAAYABfAF8AYABhAGEAYABgAGAAXwBeAF4AYABgAGEA
YQBeAF4AXgBeAF0AXQBdAF0AXgBfAF8AXwBdAFsAWwBbAFwAXABcAF0AXQBbAFsAWwBb
AFsAWwBcAFwAXQBeAF4AXQBdAFwAWwBbAFsAWwBdAF0AWwBdAFwAWgBaAFoAWgBaAFsA
XABdAF8AXgBgAGAAYABiAGIAYgBjAGQAZQBmAGcAaABqAGoAaABnAGYAZQBjAF8AXwBf
AGAAXgBeAF4AWgBaAFkAWABWAFgAWgBcAFwAXABdAF0AXQBaAFgAWABYAFgAWABZAFkA
VwBXAFcAVwBVAFUAVQBWAFYAVgBXAFcAVQBVAFUAVQBYAFgAWABYAFYAVgBVAFQAVgBZ
AGAAagB2AH0AgACIAJwAqwCvAK8AnQB1AE0AOAAhAOv/o/9p/0P/HP/8/v3+HP8+/1r/
dv+d/8j/6f8IACIANQA/AEYATQBTAFcAWQBbAF4AYQBjAGQAZQBnAGYAZwBnAGgAaABq
AGoAagBrAGkAaQBoAGgAagBqAGoAagBrAGoAaABoAGoAawBrAGwAbQBuAG8AbwBuAG4A
cABwAHIAcgByAHIAdQB1AHUAdQBzAHUAdQB1AHcAdwB5AHoAeAB4AHgAeQB4AHcAdwB4
AHcAdwB3AHYAdQB0AHQAdQB0AHYAdwB5AHkAeAB3AHcAeAB5AHsAfQB9AH8AgACBAH8A
gACBAIMAggCDAIQAhgCEAIMAggCAAH4AfgB+AH4AegB4AHUAcgBvAGsAaABlAGMAYQBf
AF0AWwBYAFQAUQBQAE8ATQBNAE4ATQBMAEsASgBKAEsASwBLAEwATwBRAFEAUABQAE8A
UQBRAFEAVABVAFUAVABRAFIAUQBQAE8AUABPAE8ATwBMAEsASgBKAEkASQBJAEkASABJ
AEoASgBKAEoASQBJAEsATgBQAFEAUQBQAFEAUABPAE8AUABRAFEAUQBRAFAATwBOAEwA
SwBOAE0ATQBOAEwATABLAEsASgBIAEcARgBEAEQAQwBDAEAAPgA8ADsAMQAkABkADQAH
AAAA+v/1//H/7//t/+z/6//q/+j/5v/k/+P/4f/e/9z/3P/d/9//3P/Z/9j/1f/U/9P/
0//T/9P/0//T/9P/0v/R/8//zf/N/87/zv/O/8z/zP/L/8j/yP/I/8n/yv/I/8j/yf/J
/8f/xf/E/8T/xv/F/8X/xv/F/8X/xP/E/8X/xf/F/8b/xP/E/8X/xf/C/8L/wv/C/8P/
w//D/8P/wv/D/8P/w//D/8H/wf/B/8T/xP/E/8X/w//B/8H/wf/D/8P/w//E/8L/w//E
/8T/w//D/8L/wf/F/8X/w//D/8L/wP/A/8D/wP/C/8L/wv/D/8T/xv/G/8b/yP/I/8j/
yf/M/83/zv/P/87/0P/Q/87/y//K/8n/x//F/8X/xf/G/8T/xP/E/8D/wv/B/8D/vv++
/8D/wv/C/8P/xf/G/8f/xf/C/8H/wP/A/8D/wf/B/8H/wf/B/8H/v/+//7//wP/C/8L/
w//D/8H/wf/B/8H/wv/C/8L/wv/A/8D/v/++/8L/xf/K/9L/3P/j/+T/7P/+/w8AFQAR
AP3/1/+x/6L/kf9j/x//5/6//pT+cv5x/oz+rP7I/uL+A/8u/1X/cv+O/6H/rf+0/7v/
v//D/8X/xf/I/83/z//R/9P/1v/W/9f/1//Y/9j/2v/a/9r/2//Z/9n/2P/Y/9f/1v/V
/9T/1v/W/9X/1v/W/9f/1//Y/9f/2P/Z/9n/2v/a/9z/3P/a/9r/2v/a/9v/2//b/9v/
2//d/93/3f/d/93/3//g/+D/4P/g/+H/4f/h/+L/5P/k/+X/5v/m/+b/5v/n/+n/6v/s
/+3/7//y//L/8v/z//L/8//1//f/+f/7//z//f/9//7///8BAAIAAwAEAAYABwAHAAcA
BgAIAAgACAAIAAcABgAEAAIAAgD///3/+//7//n/9//1//X/8v/u/+v/6P/n/+X/5f/k
/+P/4v/h/97/3v/f/9//4P/g/+L/4//j/+L/4v/h/+D/3//e/+D/4f/h/+D/3f/c/9v/
2v/Z/9j/1//X/9f/1v/V/9T/1P/V/9X/1f/V/9b/1//Y/9j/2P/Y/9f/1//Y/9r/2//b
/9z/3P/e/97/3f/d/97/3//h/+H/4f/g/+D/4P/f/9//4v/h/+H/4v/j/+T/5P/l/+P/
4v/i/+L/4//k/+T/5f/h/+D/3//f/+L/4P/g/9//3//e/97/3//e/93/3P/c/97/3v/d
/9z/2//b/9r/2P/Y/9j/2f/b/9v/2f/Z/9f/2P/X/9f/1//X/9f/1//X/9X/1f/U/9P/
1f/W/9b/1v/V/9b/1v/U/9P/0v/S/9L/1P/U/9X/1f/V/9P/0v/S/9T/0//T/9T/1f/V
/9T/1P/S/9H/0P/Q/9H/0v/U/9X/0v/S/9L/0v/T/9P/0//T/9T/1f/V/9X/1f/T/9P/
0//U/9T/1P/V/9P/0f/R/9H/0f/T/9T/1P/U/9T/1P/U/9T/1P/V/9f/2v/b/9z/3f/c
/9v/2//c/93/3v/f/+L/5P/k/+L/3f/c/9v/2f/Z/9n/2f/a/9j/2P/Y/9T/1P/T/9L/
0P/U/9b/2P/Y/9j/2f/Z/9n/2P/W/9b/1v/U/9T/1f/V/9P/0//T/9P/0v/T/9T/1v/U
/9T/1f/V/9f/1//X/9f/2P/Y/9j/2P/Y/9j/1//W/9b/2f/e/+T/7v/1//j/+P8IAB0A
LQA1ADEAEQDh/8L/s/+Z/13/Gf/r/sb+nP6F/o7+rP7O/ur+Cf8w/13/gv+e/7P/w//K
/9H/2f/h/+X/6//s/+3/7f/t/+//8v/y//X/9f/2//b/9v/2//b/9//3//f/9v/2//f/
+P/5//r/+//6//j/+P/5//v//P/+//3//v///////v/+/wAAAAABAAIAAwAEAAUABQAF
AAUABgAJAAoACwANAA0ADwAQABAAEAAQABEAEgATABUAGAAWABcAGAAYABsAHAAeACEA
IAAiACMAJQAmACYAJgAnACoAKwAtAC8ALwAxADIAMwA1ADYANwA5ADoAOwA8AD4APwA/
AD8APgA/AEAAQQBCAD8APgA8ADoAOgA3ADUAMwAvAC0AKwApACUAIgAeABsAGQAZABgA
GQAVABMAEQAPABAAEAARABEADgAOABAAEQAPAA4ADgANAA4ADwAQABQAFAATABEADQAN
AA0ADQANAA4ADQANAA0ACgAJAAgACAAJAAkACQAJAAcABwAHAAYABwAIAAgACQAKAAwA
DQANAAwADAAOAA4ADgAPABEAEwAUABMAEgAQABEAEgASABMAFQATABIAEgAUABQAEwAT
ABQAFAAVABYAFgAWABUAFQAVABQAEwATABUAEgARAA8ADwAOAA4ADwAQAA8ADgAOAA4A
DAALAA==
         </WaveFormData>
      </LeadData>
      <LeadData>
         <LeadByteCountTotal>10000</LeadByteCountTotal>
         <LeadTimeOffset>0</LeadTimeOffset>
         <LeadSampleCountTotal>5000</LeadSampleCountTotal>
         <LeadAmplitudeUnitsPerBit>4.88</LeadAmplitudeUnitsPerBit>
         <LeadAmplitudeUnits>��V</LeadAmplitudeUnits>
         <LeadHighLimit>2147483647</LeadHighLimit>
         <LeadLowLimit>268435456</LeadLowLimit>
         <LeadID>V4</LeadID>
         <LeadOffsetFirstSample>0</LeadOffsetFirstSample>
         <FirstSampleBaseline>0</FirstSampleBaseline>
         <LeadSampleSize>2</LeadSampleSize>
         <LeadOff>FALSE</LeadOff>
         <BaselineSway>TRUE</BaselineSway>
         <ExcessiveACNoise>FALSE</ExcessiveACNoise>
         <MuscleNoise>FALSE</MuscleNoise>
         <LeadDataCRC32>1257399277</LeadDataCRC32>
         <WaveFormData>
+v/6//r/+v/1//L/7//s/+n/5v/j/+D/3P/a/9j/1v/V/9T/0//S/9P/1P/V/9b/2v/c
/97/4P/k/+b/6P/q/+7/8P/y//T/9v/4//r//P/9//7///8AAAAAAAAAAAAAAgACAAIA
AgACAAIAAgACAAQABAAEAAQABgAGAAYABgAGAAYABgAGAAgACAAIAAgACAAIAAgACAAK
AAoACgAKAAoACgAKAAoACgAKAAoACgAKAAoACgAKAAsADAANAA4ADgAOAA4ADgAQABAA
EAAQAA4ADgAOAA4ADAAMAAwADAAKAAoACgAKAAoACgAKAAoACgAKAAoACgAJAAgABwAG
AAYABgAGAAYABAAEAAQABAACAAIAAgACAAIAAgACAAIAAgACAAIAAgACAAIAAgACAAAA
AAAAAAAAAgACAAIAAgACAAIAAgACAAEAAAD///7/AAAAAAAAAAD+//7//v/+/wAAAAAA
AAAAAAAAAAAAAAD///7//f/8//z//P/8//z/+v/6//r/+v/6//r/+v/6//r/+v/6//r/
+v/6//r/+v/6//r/+v/6//j/+P/4//j/+v/6//r/+v/4//j/+P/4//j/+P/4//j/+P/4
//j/+P/6//v/+//7//3//v/+/wAAAAAAAAAAAAD/////AAADAAMABAAFAAYACAAFAAQA
AwACAAAA///+/wEAAgACAAIA/////////f/9//7/AAABAAAAAAAAAAAAAAD///7//f/5
//j/9//3//f/9//3//X/9f/1//X/8//1//X/9f/1//P/9P/0//T/9P/1//X/9f/1//X/
9f/1//f/9f/3//r/BAATACgAQQBnAKEA6QAwAW4BmwGvAZsBUAHbAGAA/P+q/2T/Kf/9
/vb+Ef8y/0T/Tv9j/4D/nf+x/7//zf/W/93/4//n/+r/6//t/+7/7//w//H/8//0//T/
9P/2//b/9//1//X/9f/2//b/9//3//f/+f/5//r/+//5//r/+v/6//z//P/8//z/+//7
//z//P/8//3//f/9//7//v/+/////v/+//7//v//////AAAAAAAAAAABAAMAAQABAAIA
AgAGAAYABwAHAAYABgAIAAkADAAMAA0ADQAMAAsADAANABAAEAAQABEAEQATABMAEwAS
ABEAEQARAA8ADwAPAA8AEQARABAADgALAAoACQAHAAYABQABAP7//P/4//b/9P/x/+//
7f/r/+f/4//g/93/2P/V/9L/0P/Q/8z/yP/H/8j/xv/G/8b/xv/G/8b/yP/J/8z/zv/R
/9T/1v/Y/9r/3v/g/+H/4//l/+f/5//p/+r/6v/r/+z/7v/u/+//7//v/+//7//v/+//
8P/w//D/7//v/+7/7f/u/+//8v/0//L/8//z//T/8v/y//P/8//0//T/9P/0//X/9v/2
//f/9f/2//f/+P/3//b/9f/1//b/9//4//n/+//7//r/+v/4//n/+f/5//n/+f/5//n/
+f/5//j/+P/4//f/9//4//b/9v/2//b/9P/0//L/8P/w//D/8f/y//D/8P/v/+//7//v
/+3/7P/s/+7/7P/s/+r/6v/o/+j/6P/p/+n/6v/o/+j/6f/p/+b/5v/m/+b/5//m/+b/
5v/k/+T/5P/k/+T/5P/k/+T/5P/l/+X/5P/k/+T/4//i/+T/5P/k/+T/4//k/+T/5P/l
/+H/4//j/+H/4f/i/+L/4v/h/+H/4f/j/+L/4v/i/+L/4//j/+P/4//i/+L/4v/g/+D/
4P/g/+L/4//k/+T/4P/i/+H/3f/c/93/3v/f/+D/4//j/+P/5f/k/+T/5v/m/+b/5v/m
/+f/5v/m/+j/5//q/+v/7P/s/+f/5v/l/+X/5P/k/+T/5v/m/+X/5P/j/+X/5f/j/+P/
4v/k/+X/5v/k/+T/5P/j/9//3f/b/9n/2v/Z/9n/2f/Z/9n/1//X/9b/1f/S/9H/0v/T
/9T/1f/U/9T/1P/U/9P/0//T/9P/1f/V/9X/1f/X/9n/3v/o//X/BgAfAEkAhwDVACIB
ZAGPAaMBkwFUAesAdAD8/5j/Sv8F/9P+yv7l/gb/Fv8m/z3/Vv91/43/n/+t/7b/vf/D
/8f/yv/L/83/zv/N/87/0f/T/9T/1P/U/9b/1v/X/9f/1//X/9j/2P/Z/9n/2f/Z/9n/
2v/b/9v/3P/c/9z/2v/a/9r/2v/d/93/3v/e/9z/3f/d/93/3//g/+H/4//k/+T/5P/k
/+P/4//k/+T/5P/k/+X/5//p/+n/6v/q/+r/6v/r/+v/7P/s/+7/7//w//D/8f/x//H/
8f/z//X/9//4//n/+//7//3//f/9//3//f/+////AAABAAIAAwABAAEAAAD+/////v/9
//v/+f/5//b/9P/y/+7/7P/q/+b/4//g/93/2v/X/9X/0//O/8v/yP/G/8P/vv+5/7f/
uP+2/7b/tv+0/7T/tP+2/7X/uP+6/73/vv/A/8L/xP/E/8b/x//J/83/z//P/9H/0v/S
/9P/1P/U/9T/1f/V/9X/1f/V/9X/1f/W/9b/1v/U/9X/1f/V/9P/0//V/9b/1v/X/9f/
2P/Y/9j/2f/Z/9r/2v/a/9r/3P/c/9v/2//d/97/3//g/+H/4P/f/9//3//f/9//3//h
/+H/4P/g/+L/4//j/+P/4f/h/+H/4f/h/+H/4P/g/+L/4f/h/+L/4v/i/+L/4v/i/+L/
4P/e/9//3v/e/97/3P/c/9v/2//b/9v/2f/Y/9j/2v/Y/9j/2v/a/9j/2P/Z/9n/2P/Y
/9j/2P/Z/9n/2v/a/9r/2v/Z/9j/2P/Y/9j/2P/Y/9j/2P/Y/9j/2P/Y/9n/2f/Y/9j/
2P/X/9b/2P/Y/9j/2P/Y/9j/1//W/9b/0//W/9f/1//X/9j/2P/a/9n/2f/Z/9f/1v/W
/9b/1//Z/9r/2//b/9z/3P/c/9z/3P/c/9z/3P/d/93/3f/f/+D/4P/i/+L/5P/k/+T/
5f/j/+T/5//n/+r/6//s/+z/6v/q/+r/6//q/+r/6v/s/+3/7f/t/+3/7f/t/+v/6//s
/+7/7//w//L/8v/y//H/7v/r/+j/5f/m/+X/5f/l/+f/5//l/+X/5f/l/+P/4//j/+P/
4//j/+T/5P/k/+T/5//n/+f/5//p/+n/6f/p/+f/6f/u//T///8QACMAQQBzAMEAFgFq
Aa0B1wHjAcABZQHoAGgA8v+Q/0f/B//e/uH+BP8g/zD/Q/9c/3v/l/+r/73/zP/T/9f/
3f/k/+f/6f/u/+3/6v/t/+//8P/w//L/9P/0//X/9v/3//j/+v/4//n/+f/5//n/+f/6
//v/+//8//z//P/+//7//v/+/wEAAQACAAIAAgADAAMAAwAEAAQABAAFAAYABgAGAAYA
CQAJAAoACgAMAAwADQAPAA0ADQAOAA4AEgASABMAEwAUABQAFgAXABoAGgAbABsAHQAd
AB8AIQAgACAAIAAhACMAJQAlACUAJQAlACYAJwAnACcAJwAnACkAKQAoACYAJwAmACUA
IwAjACMAIAAeABwAGAAWABQAEAANAAoABwAEAAEA///9//j/9f/y//D/7P/o/+T/4//i
/+D/4P/g/+D/4P/g/+L/4//m/+j/6//s/+7/8P/y//T/9v/3//n//f//////AQAEAAQA
BQAGAAYABgAHAAcABwAHAAcABwAHAAgACAAIAAgACQAJAAkACQAJAAsADAAOAA8ADwAQ
ABAAEAARABEAEgASABIAEgAUABQAEwATABEAEgATABQAGAAYABgAGQAZABkAGQAZABsA
GwAaABoAHAAdAB0AHQAdAB0AHQAdAB8AHwAeAB4AHAAbABsAHAAaABoAGgAaABoAGgAY
ABYAFwAWABYAFgAWABYAFQAVABMAEwARABAAEgAUABIAEgASABIAEAAQAA8ADwAOAA4A
DAAMAA0ADQAMAAwADAAMAAsACgAKAAoACgAKAAoACgAKAAoACgAKAAoACwALAAoACgAK
AAkACAAKAAoACgAKAAoACgAJAAgACQAFAAcABwAHAAcACAAIAAgABwAHAAcACQAIAAgA
CAAHAAcABgAFAAcABgAGAAYABgAGAAYABgAEAAUABgAGAAYABgAFAAUABQAGAAQABAAE
AAQABwAHAAcACQAKAAoADAAMAAwADAAMAA0ACwAMAA8ADwAQABEAEgASAA8ADgANAA0A
DAAMAAwADgAMAAsACgAJAAsACwAJAAkACgAMAA0ADgAOAA4ADgANAAsACQAHAAUABAAD
AAMAAwADAAMAAQABAAEAAQD///////////////8CAAIAAgACAAEAAQABAAEAAQABAAEA
AQABAAUACgASACEANgBPAHsAvwANAVgBmgHHAdsBwwFuAe0AagD+/6r/ZP8p///+/P4b
/zr/TP9a/3H/kP+p/7//0f/b/+D/5//v//X/+P/5//n/+v/9//7//f///wAAAAAAAAIA
AgADAAMAAwADAAQABAAFAAUABQAFAAUABgAHAAcACAAIAAgACgAKAAoACgAJAAkACgAK
AAoACwALAAsADAAMAAwADQAMAAwADAAMAA0ADQAOAA4ADgAOAA8AEQAPAA8AEAAQABIA
EgATABMAFAAUABYAFwAYABgAGQAZABkAGQAbAB0AHAAcABwAHQAbAB0AHQAdAB8AHwAg
ACEAHwAfAB8AHwAdAB0AHAAaABkAGAAXABUAEwATABAADgAOAAoACAAGAAAA/f/6//f/
9f/x/+7/6//o/+X/4v/g/97/2v/W/9X/1P/S/9L/0v/U/9T/1P/W/9f/2v/c/9//5P/m
/+j/6v/u//D/8f/z//X/9//3//n/+v/6//v//P/8//z//f/9/////////////f/+//7/
/v/+//////////////8BAAIAAAABAAEAAgACAAIAAwADAAQABAAEAAQABgAGAAUABQAF
AAYABwAIAAkACAAHAAcACQAJAAkACQALAAsACgAKAAoACwALAAsACwALAAsACwAJAAkA
CAAIAAgABwAHAAgABgAGAAYABgAIAAgABgAEAAUABAAEAAQAAgACAAEAAQADAAMAAQAA
AP//AAD9//z//v/+//z//P/7//v/+v/6//j/+P/5//n/+v/6//r/+v/5//j/+P/4//r/
+v/6//r/+P/4//j/+P/4//n/+f/4//j/+P/3//b/9v/2//b/9v/1//b/9v/2//f/8//1
//X/8//z//T/9P/2//X/9f/1//X/9P/0//T/9P/1//X/9f/1//T/9P/0//T/9P/0//T/
8v/z//T/9P/0//T/8//z//X/8v/0//T/9P/0//X/9f/1//f/+P/4//r/+v/4//j/+P/5
//v//P//////AAABAAIAAgD9//z/+//7//z//P/8//7/AAD///7//f/7//v/+f/5//z/
/v///wAA///+//3/+//7//n/9//1//T/8//z//P/8//z//H/8f/x//H/7//v/+//7//v
/+//8v/y//L/8v/z//P/8//z//H/8f/x//H/8//z//j/AAALABwAMwBTAIUAywAUAVQB
hwGjAZ8BbAEJAZAAJADM/4T/Qf8L//L+Af8k/zr/Rv9V/2z/i/+n/7n/x//Q/9X/3f/l
/+j/6f/r/+z/6//s/+//8f/y//L/8P/y//L/8//1//X/9f/2//T/9f/1//X/9//3//j/
+f/3//j/+P/4//j/+P/4//j/+f/5//r/+v/6//v/+//7//7//v/+/////v/+//7//v8B
AAEAAgACAAAAAAABAAMAAwADAAQABAAEAAQABQAFAAgACAAKAAsADAAMAA0ADQAPAA8A
EQATABQAFAAUABUAEwAVABUAFQAVABUAFgAXABcAFwAXABcAFwAXABYAFAATABIAEQAP
AA8ADwAMAAoACAAEAAIAAAD8//n/9v/z/+3/6f/m/+P/4v/f/9z/2v/Y/9T/0P/P/87/
zP/M/8z/zP/M/8z/zv/P/9L/1P/X/9r/3P/e/+D/5P/m/+f/6f/r/+3/7f/v//D/8P/x
//L/8//0//b/9//1//X/9f/1//X/9v/2//b/9v/3//f/9//2//X/9v/2//j/+f/5//r/
+P/4//n/+f/6//r/+v/6//r/+v/5//n/+f/6//v//P/+//7//v//////////////////
//7//v/8//3//f/9/////////////f/9//z//P/6//n/+f/6//j/+P/4//j/+v/6//j/
9v/3//b/9v/2//L/8v/x//H/8f/x/+//7v/u//D/7v/u/+7/7v/s/+z/6f/p/+j/6P/o
/+j/6f/p/+r/6v/q/+r/6f/o/+j/6P/m/+b/5v/m/+j/6P/o/+j/6v/r/+v/6v/p/+j/
5v/k/+b/5v/m/+b/5v/m/+X/5P/m/+P/5v/n/+f/5//o/+j/5v/l/+X/5f/l/+T/5P/k
/+b/5//n/+f/5f/k/+T/5P/i/+L/5P/m/+b/6P/o/+j/6P/n/+f/5//p/+r/6v/s/+z/
7P/s/+z/7f/t/+7/8f/x//D/8f/y//L/8f/w/+//7//u/+7/7v/w//D/7//u/+3/7//v
/+3/7f/u//D/8f/y//D/8P/w/+//7f/r/+n/5//o/+f/5//n/+X/5f/j/+P/4f/h/9//
3//h/+H/4f/h/+D/4P/g/+D/3//f/9//3//h/+H/4f/h/+H/5f/s//T/AwAWACsAUwCX
AOkAOAF8AasBvQGtAW4BBwGOABIAqP9U/wv/1/7I/uX+Cv8e/yz/Q/9g/3v/lf+p/7f/
wP/H/8v/z//U/9f/1//W/9f/2v/d/9//4P/g/97/4P/g/+H/4f/h/+H/4v/j/+X/5v/n
/+X/5f/m/+f/5//o/+j/6P/o/+j/6P/o/+v/6//s/+z/7P/t/+3/7f/u/+7/7v/v//H/
8v/z//T/8//z//T/9P/y//L/8//1//f/9//4//j/+P/4//n/+f/6//r//P/9//7//v//
////AAABAAQABwAIAAgACAAJAAsADQANAA0ADwAPABAAEQARABEAEQARABIAEwATABIA
EgASABIAEQARABEADgAMAAwACAAGAAQAAQD///3/+//5//X/8v/v/+r/5//k/+L/4P/c
/9j/1//W/9T/1P/U/9L/0v/S/9T/1f/Y/9r/3f/g/+L/5P/m/+r/7P/t/+//8//1//X/
9//6//r/+//8//z//P/9//3////////////9//7//v/+////AQACAAMAAwADAAUABgAI
AAkACQAKAAwADAANAA0AEAAQABAAEAARABIAEgATABUAFgAXABgAGwAcAB0AHwAiACMA
JAAlACgAKQApACoAKgArACsAKwAtAC0ALQAtAC8ALwAuAC4ALgAtAC0ALgAsACwALAAs
AC4ALgAsACoAKwAqACoAKgAoACgAJwAnACcAJwAlACQAIgAkACIAIgAkACQAIgAiACEA
IQAgACAAIAAgACEAIQAgACAAIAAgACEAIAAgACAAHgAeAB4AHgAeAB4AHgAeAB4AHwAf
AB4AHgAeAB0AHAAcABwAHAAcAB0AHgAeAB4AHwAbAB0AHQAdAB0AHgAeAB4AHQAdAB0A
HwAeAB4AHgAeAB8AHwAfAB8AHAAcAB4AHgAeAB4AHgAfAB8AHwAhACAAIAAiACIAJAAk
ACQAJQAjACQAJwAnACgAKQAqACoAJwAmACUAJQAkACQAJAAmACYAJQAkACMAIQAhAB8A
HwAiACQAJQAmACQAJAAkACMAIwAhAB8AHQAaABkAGQAZABcAFwAVABUAFQAVABMAEwAT
ABMAEwATABQAFAAUABQAFwAXABcAFwAXABcAFwAXABkAFwAaACIALwA+AFEAcQCnAPUA
SgGaAdkB/wEHAtwBeQH6AHoACACu/2f/Kf8G/xH/Nv9Q/17/cf+K/6f/wf/X/+n/9P/7
/wEABwAKAA8ADwAQABEAEgARABMAFAAUABQAFgAWABcAGQAZABkAGgAYABkAGQAZABsA
GwAcAB0AHAAcABsAGgAbABwAHQAeAB8AHwAgACAAHgAfAB8AHwAgACAAIAAhACIAIgAi
ACIAIwAjACQAJAAkACQAJQAnACcAJwAoACgAKgAqACsAKwAsACwALgAvADAAMAAxADEA
MQAxADMANQA0ADQANAA1ADcAOQA5ADkAOQA5ADoAOwA7ADsAOwA7ADsAOwA6ADgAOQA4
ADcANQAzADMAMAAuACwAKAAmACQAIAAdABoAFwATAA8ADAAJAAYAAwAAAP7/+v/2//L/
8f/u/+z/7P/s/+z/7P/s/+7/7//y//T/9//4//r//P/+/wIABAAFAAcACQALAAsADQAO
AA4ADwAQABIAEgATABMAEwATABMAEwARABIAEgASABIAEwATABMAEwATABUAFgAWABcA
FwAYABgAGAAZABkAGgAaABoAGgAcABwAGwAbABsAHAAdAB4AIAAgACAAIQAhACEAIQAh
ACEAIQAgACAAIgAjACMAIwAhACEAIQAhACMAIwAiACIAIAAfAB8AIAAeAB4AHgAeAB4A
HgAcABoAGwAaABoAGgAaABoAGQAZABkAGQAXABYAFgAYABYAFgAWABYAFAAUABMAEwAS
ABIAEgASABMAEwASABIAEgASABEAEAAQABAAEAAQABAAEAAQABAAEAAQABAAEQARABAA
DgAOAA0ADAAMAAwADAAMAA0ADgAOAA4ADQAJAAsACwANAA0ADgAOAAwACwALAAsACwAK
AAoACgAKAAsACwALAAsACgAKAAoACgAKAAoACgAKAAsADAAMAAwADAALAAsADQAMAAwA
DAAMAAwADAAMAA0ADQANAA8AEAAQABIAEgAQABAAEAARABMAFAAXABcAGAAZABoAGgAX
ABYAFQAVABQAFAAUABYAFgAVABQAEwARABEADwAPABAAEgATABQAFAAUABQAEwASABEA
EAAPAAwACwALAAsACwALAAkACQAJAAkABwAHAAcABwAHAAcABgAGAAYABgAHAAcABwAH
AAcABwAHAAcABwAHAAoAEAAbACwAQQBdAIcAxwAUAV4BmwHFAdEBrgFTAdQAWADy/6L/
X/8l/wT/Cf8q/0b/Vv9j/3r/l/+z/8f/2f/k/+n/7//1//r//f/9//z///8CAAEAAwAE
AAQAAgAEAAQABQAFAAUABQAGAAgACQAJAAkACQAJAAoACwAJAAoACgAKAAoACgAKAAoA
CwALAAwADAAOAA8ADwAPAA4ADgAOAA8AEAAQABAAEAARABEAEgASABAAEAARABMAFQAV
ABYAFgAWABYAFwAXABoAGgAcAB0AHAAcAB0AHQAdAB0AHwAhACIAIgAiACMAIQAjACMA
IwAlACUAJgAnACUAJQAlACUAIwAjACIAIAAhACAAHwAdABwAGwAXABQAFAAQAA4ADAAI
AAUAAgD///3/+f/2//P/8P/t/+r/6P/m/+L/3v/d/9z/2v/a/9r/2v/a/9r/3P/d/+D/
4v/l/+j/6v/s/+7/8v/0//X/9//7//3//f///wAAAAABAAIABAAEAAUABQAFAAUABQAF
AAMABAAEAAQABQAHAAgACQAHAAcACQAKAAkACQAIAAgACgAKAAsACwAOAA4ADgAOAA4A
DgANAA0ADQAOAA8AEAAQABAAEAARABEAEQARABEAEQARABAAEAASABMAEwATABEAEQAR
ABEAEQARABAAEAAQAA8ADwAQABAAEAAQABAAEAAQAA4ADAALAAoACgAKAAgACAAHAAcA
CQAJAAcABgAGAAgABgAGAAYABgAEAAQAAwADAAIAAgACAAIAAwADAAIAAgACAAIAAwAC
AAIAAgAAAAAAAAAAAAAAAAAAAAAAAAABAAEAAAACAAIAAQAAAAAAAAAAAAAAAQACAAIA
AgD///v//f/9//////8AAAAAAAD///////////7//v/+//7////////////+//7//v/+
//7//v/+//z//f/+//7/AAAAAP////8AAAAA//////7//v8AAAAAAAD+//7//v/+////
/////wEAAgACAAQABAAEAAQABAAFAAUABgAJAAkACgALAAwADAAJAAgABwAHAAQABAAE
AAYACAAHAAYABQADAAMAAQABAAIABAAFAAYABAAEAAQAAwACAAEAAAD///z/+//7//v/
+//7//n/+f/5//n/9//3//f/9//3//f/+P/4//j/+P/5//n/+f/5//f/9//3//f/+f/7
/wAACAAXACwAQwBlAJsA3wAiAV4BjQGjAY8BRgHPAFQA9P+m/2T/Lf8F//7+F/82/0b/
Uv9l/4D/m/+z/8X/0f/Y/9//5f/r/+7/7f/t//D/8//2//T/9f/1//T/9P/2//b/9//3
//f/9//4//j/+f/5//n/+f/5//r/+//7//z//P/8//7//v/+//7//////wAAAAD+////
/////wIAAgACAAMAAwACAAEAAAABAAEAAgACAAIAAgADAAUAAwADAAQABAAGAAYABwAH
AAgACAAKAAsADAAMAA0ADQALAAsADQAPAA4ADgAOAA8ADwARABEAEQAPAA8AEAARABEA
EQARABEADwAPAA4ADAALAAoACQAHAAYABQABAP7//P/4//b/9P/y/+//7P/p/+f/4//g
/93/2v/X/9T/0v/S/87/yv/J/8j/xv/G/8b/xv/G/8b/yP/L/87/0P/T/9j/2v/c/97/
4v/k/+X/5//n/+n/6f/r/+3/7v/w//L/8v/y//P/8//z//P/8//z//P/9P/0//T/9P/1
//X/9f/1//X/9//4//b/9//3//j/+P/4//n/+f/4//j/+P/4//j/+P/3//f/9f/2//f/
+P/6//r/+v/7//v/+//7//v/+//7//r/+v/4//n/+f/5//j/9//2//X/9//3//b/9v/0
//P/8//0//b/9v/2//b/9v/2//T/8v/z//L/8v/y//L/8v/x//H/7//v/+3/7P/s/+7/
7P/s/+z/7P/q/+r/6//r/+r/6v/o/+j/6f/p/+b/5v/m/+b/5v/m/+f/6P/m/+b/5v/m
/+T/5P/k/+T/5P/l/+X/5P/k/+T/4//i/+T/5P/k/+T/4//k/+T/5P/l/+H/4//j/+P/
4//k/+T/5P/j/+P/4//j/+L/4v/i/+L/4//j/+P/4f/g/+D/4P/i/+L/4v/i/+D/4f/i
/+L/4P/g/9//3//h/+L/4v/h/+L/4P/g/+D/4P/j/+P/4//l/+X/5P/l/+T/5P/k/+T/
5f/l/+b/6f/p/+r/6//s/+z/6f/o/+f/5//m/+b/5v/o/+j/5//m/+X/5//n/+X/5f/l
/+b/5v/m/+f/6P/p/+n/5v/j/+D/3f/e/93/3f/d/9v/2//Z/9n/2f/Z/9f/1//Z/9n/
2f/Z/9r/2v/a/9r/2//b/9v/2//a/9n/2P/X/9v/3//i/+r/+f8IAB8ARQCDAM0AFgFU
AYEBlwGJAUgB4wByAAgAqv9c/xf/5f7a/u/+EP8i/zD/Qf9Y/3f/kf+l/7P/vP/B/8X/
yf/Q/9H/0f/S/9X/1v/V/9f/2P/Y/9j/2v/a/9v/2//b/9v/3P/c/93/3f/d/93/3f/e
/9//4f/i/+L/4v/g/+D/4P/g/+H/4f/i/+L/5P/l/+X/5f/k/+T/5P/l/+b/5v/m/+b/
5//n/+j/6P/o/+j/6f/r/+n/6f/q/+r/7P/s/+3/7f/s/+z/7v/v/+7/7v/v/+//8P/x
//T/9//3//b/9f/1//f/+f/5//n/+//7//z//f/9//3//f/9//3//f/8//r/+f/4//f/
9f/1//X/8v/w/+z/6P/m/+T/4v/f/9z/2f/X/9P/0P/N/8j/xf/C/8D/vv+6/7b/tf+0
/7L/sv+y/7H/sP+v/7D/s/+2/7j/u/+8/77/wP/C/8b/yP/J/8v/z//R/9H/0//U/9T/
1f/W/9b/1v/X/9f/1//X/9f/1//Z/9r/2v/a/9r/2//b/9v/3f/d/9//4P/e/9//3//g
/+L/4v/j/+P/5P/k/+T/5P/m/+b/5f/l/+f/6P/p/+r/6v/q/+r/6//r/+v/6//r/+3/
7f/s/+z/7v/v/+//7//t/+3/7f/t/+//7//u/+7/7v/t/+3/7v/t/+z/6//q/+z/7P/q
/+j/6f/o/+j/6P/o/+j/5//n/+n/6f/n/+b/6P/q/+j/6P/o/+j/5v/m/+f/5//m/+b/
6P/o/+n/6f/q/+r/6v/q/+v/6v/q/+r/7P/s/+z/7P/s/+z/7P/s/+z/7f/t/+z/7v/u
/+3/7P/t/+7/7//w//H/8v/y//L/8v/v//L/8//1//X/9v/2//j/9//3//f/+f/4//j/
+P/6//v/+//7//v/+v/6//r//P/8//z//P/8//z//P/9//3//f///wIAAgAEAAQABgAG
AAYABwAHAAgACwALAAwADQAOAA4ACwAKAAkACQAKAAoACgAMAAwACwAKAAkACwALAAkA
CQAKAAwADQAOAA4ADgAOAA0ADQALAAkABwAGAAUABQAFAAUABQADAAMABQAFAAMAAwAF
AAUABQAFAAYABgAGAAYABwAHAAcABwAJAAkACQAJAAkACwAOABQAHwAuAEMAXQCRANkA
KgF4AbcB4QHtAcwBcwH6AIIAFAC2/23/L/8E/wf/KP9G/1b/Zf96/5f/t//N/93/6P/x
//f//f8CAAUABwAIAAkACAALAA0ADgAOAA4AEAAQABEADwAPAA8AEAAQABEAEQARABEA
EQASABMAEQASABIAEgATABQAFQAWABcAFwAYABgAGAAZABkAGQAcABwAHAAdAB4AHgAe
AB4AIQAhACIAIgAiACIAIwAlACMAIwAkACQAJgAmACcAJwAoACgAKgArAC4ALgAvAC8A
LQAtAC8AMQAyADIAMgAzADUANwA3ADcANwA3ADgAOQA5ADkAOQA5ADcANwA2ADQANAA0
ADQAMwAxADEALgAsACoAJgAkACIAIAAdABoAFwATAA8ADAAJAAQAAQD+//z/+v/2//L/
8f/u/+z/7P/s/+z/7P/s/+7/7f/w//L/9f/2//j/+v/8////AgAEAAcACQALAAsADQAQ
ABAAEQASABIAEgATABMAFQAVABUAFQAXABgAGAAYABYAFwAXABcAGQAZABsAHAAaABsA
GwAcABwAHAAdAB0AHgAeAB4AHgAgACAAHwAfAB8AIAAhACIAIgAiACIAIwAlACUAJQAl
ACcAJwAmACYAJAAlACUAJQAlACUAJQAlACUAJQAkACQAJAAjACMAJAAiACIAIgAiACAA
IAAeAA==
         </WaveFormData>
      </LeadData>
      <LeadData>
         <LeadByteCountTotal>10000</LeadByteCountTotal>
         <LeadTimeOffset>0</LeadTimeOffset>
         <LeadSampleCountTotal>5000</LeadSampleCountTotal>
         <LeadAmplitudeUnitsPerBit>4.88</LeadAmplitudeUnitsPerBit>
         <LeadAmplitudeUnits>��V</LeadAmplitudeUnits>
         <LeadHighLimit>2147483647</LeadHighLimit>
         <LeadLowLimit>268435456</LeadLowLimit>
         <LeadID>V5</LeadID>
         <LeadOffsetFirstSample>0</LeadOffsetFirstSample>
         <FirstSampleBaseline>0</FirstSampleBaseline>
         <LeadSampleSize>2</LeadSampleSize>
         <LeadOff>FALSE</LeadOff>
         <BaselineSway>TRUE</BaselineSway>
         <ExcessiveACNoise>FALSE</ExcessiveACNoise>
         <MuscleNoise>FALSE</MuscleNoise>
         <LeadDataCRC32>2438066391</LeadDataCRC32>
         <WaveFormData>
DAAMAAwADAAKAAgABgAEAAMAAgABAAAA/f/8//v/+v/5//j/9//2//b/9v/2//b/9//4
//n/+v/8//z//P/8//3//v///wAAAQACAAMABAAEAAQABAAEAAQABAAEAAQABAAEAAQA
BAAEAAQABAAEAAQABAAEAAQABAAEAAQABAAEAAQABAAEAAQABAAEAAQAAgACAAIAAgAC
AAIAAgACAAIAAgACAAIAAgACAAIAAgAEAAQABAAEAAYABgAGAAYACAAIAAgACAAKAAoA
CgAKAAgACAAIAAgABgAGAAYABgAIAAgACAAIAAYABgAGAAYABgAGAAYABgAEAAQABAAE
AAQABAAEAAQABAAEAAQABAAGAAYABgAGAAYABgAGAAYABgAGAAYABgAGAAYABgAGAAQA
BAAEAAQABgAGAAYABgAGAAYABgAGAAQABAAEAAQABAAEAAQABAAEAAQABAAEAAQABAAE
AAQABAAEAAQABAAEAAQABAAEAAQABAAEAAQAAgACAAIAAgACAAIAAgACAAIAAgACAAIA
AAAAAAAAAAACAAIAAgACAAAAAAAAAAAAAgACAAIAAgABAAAA///+//7//v/+//7/AAAA
AAAAAAAAAAEAAQABAAMABgAGAAYABQAFAAUABQAFAAUABgAIAAgACQALAAsADAALAAoA
CQAJAAkACQAJAA0ADQAOAA4ADAAMAAwADAAMAAwADAAOAA4ADgAOAA4ADQALAAkABwAF
AAEAAQABAAEAAQABAAAAAQAAAAAA///9//3//f/9/////////////f/+//7//v8AAAAA
AAAAAAQAAgAAAAEABgATACcAQABlAJwA4QAnAWcBmAGyAZYBNAGgACsA5f+i/2f/S/9E
/0f/W/90/4T/i/+Z/63/wv/Q/9r/5P/q/+3/8v/1//f/9//5//r/+//8//3//f/+//7/
/v8AAAAAAAACAAIAAgACAAIAAwADAAQABAAEAAQABQAFAAYABgAGAAgACAAIAAkACAAH
AAYABQAHAAcACAAIAAoACwAMAAwACwAKAAoACQAJAAoACgAKAA0ADQANAA4ADgAPAA8A
DwAQABAAEQARABIAEgAUABQAFgAWABgAGAAXABYAFgAWABcAFwAXABcAGgAbAB0AHQAc
ABsAGgAaABsAGwAbABsAHgAeAB4AHgAcABwAHAAcABkAGAAWABUAFQAUABQAFAAUABMA
EwASAA4ADQALAAoABwAFAAMAAgAAAP///v/+//7//v///////f/9//3//f/7//z//f/9
////AQACAAMABQAGAAYABgAGAAYABgAGAAYABgAGAAYACAAJAAoACgAHAAcABwAHAAkA
CQAJAAkABgAFAAQAAwAEAAUABgAIAAoACgALAAsACgAJAAgABwAFAAUABAAEAAcACQAL
AAwACgAKAAkACAAFAAQABAAEAAcACAAIAAgACgAKAAoACgAJAAkACQAJAAoACQAJAAkA
CQAKAAkACAAHAAgACQAKAAcACAAIAAcABAAEAAMAAgABAAIABAAFAAMAAgABAAEAAQAB
AAEAAAACAAIAAgACAAEA///+//3//v/+//3//f/9//3//f/8//r/+v/7//v/+//7//v/
+//5//n/+P/4//j/+P/3//f/+//7//v/+//7//r/+f/5//n/+f/5//n/+//7//z//P/5
//n/+f/5//f/9//3//f/9//3//f/9//3//f/9//3//X/9f/1//X/9//1//X/9f/1//X/
9f/1//f/9//4//j/8//z//T/8v/y//T/9P/0//T/9f/1//X/9f/4//j/+P/5//n/+f/5
//n/9//4//r/+v/9///////+//3//P/7//v/+//7//v//f/7//z//P/8//z//P/8//z/
/P/8//7//v/+//7//v/9//r/9//0//H/7//v/+//7//v/+//7v/t/+v/6v/o/+f/5//n
/+f/5//p/+n/6f/p/+j/6P/o/+j/6P/o/+j/6P/o/+r/7//0////EQAsAFUAkADdAC0B
dwGsAcYBpgE+Aa4AOQDh/47/Uf8z/yb/Kf8//1b/ZP9r/3n/jf+k/7b/wP/I/8z/0f/W
/9n/2//f/+H/4P/f/+D/3//f/+D/4P/i/+T/5P/k/+b/5v/m/+b/6P/p/+n/6v/q/+r/
6v/r/+n/6v/q/+r/6v/q/+r/6//t/+3/7f/t/+z/6//r/+r/6//t/+//8P/y//L/8//z
//L/8v/x//D/7//v/+//8P/w//H/8f/x//P/9P/2//f/9//2//f/9v/4//j/+v/6//j/
+P/5//r//v///wAAAQAAAAEAAwADAAMAAwADAAQABwAHAAcABwAIAAgACAAIAAYABgAG
AAYABwAGAAQAAwACAAAA///+//v/+f/4//b/9//3//b/9v/1//P/8f/w/+3/6//p/+j/
5//m/+b/5f/l/+X/5f/l/+P/5P/l/+X/4//l/+b/5//p/+r/6v/q/+z/7P/s/+z/7v/u
/+7/7v/s/+3/7v/u/+v/6//r/+v/7f/t/+3/7f/r/+v/6//r/+v/6//r/+z/7P/s/+3/
7f/r/+v/6//r/+3/7f/s/+z/6v/r/+z/7P/u/+7/7f/s/+z/7P/t/+7/7//w//D/8P/w
//D/8P/w//P/8//z//P/9P/z//P/8//y//T/9P/0//L/8v/y//L/8P/y//P/8//y//L/
8f/w/+7/7v/v/+//7//u/+3/7f/t/+3/7f/s/+r/6v/q/+r/7P/r/+v/6//q/+r/6f/p
/+n/6f/p/+j/6P/o/+n/6f/p/+n/6f/p/+n/6f/o/+j/5v/m/+X/5f/n/+f/5//n/+n/
6P/n/+f/5//n/+f/5//n/+f/6P/o/+f/5//n/+f/5//n/+f/5//n/+f/5//n/+X/5f/l
/+X/5//n/+f/5//n/+f/5//l/+T/5v/m/+b/5v/n/+f/5//n/+r/6v/q/+v/6//r/+v/
6//r/+z/7v/u/+3/7//v/+7/7//u/+3/7f/r/+v/6//t/+//8P/w//D/8P/w//D/8P/y
//L/9P/0//T/9P/0//P/8P/t/+r/5//l/+X/5f/l/+X/5f/k/+P/4v/i/+H/4f/h/+H/
4f/h/+H/4f/h/+H/4v/i/+L/4v/k/+T/5P/k/+L/4v/l/+r/7//9/xIALwBeAKMA8wBD
AYgBugHEAZIBGgGNACUA0v+B/0v/Mv8n/y//RP9a/2f/cf+B/5b/qv+4/8T/yv/R/9T/
2f/d/93/3f/i/+H/4P/j/+P/5P/k/+b/6P/o/+j/6v/q/+r/6v/o/+n/6f/q/+r/6v/q
/+v/6//s/+z/7P/u/+7/7v/v/+//7//v/+//7//v//D/8P/w//H/8v/y//L/8v/z//P/
9f/2//b/9v/1//X/9f/2//j/+f/5//n//P/8//3//f/8//z//v/+//7//v8AAAAAAgAC
AAMABAAFAAUABQAFAAYABwAJAAkABwAHAAcACAALAAsACwALAA4ADgAOAA4ADAAMAAwA
DAAMAAwACwALAAwACgAJAAgABgAFAAUABAACAAEA///+//3/+//5//j/9v/1//T/9P/y
//D/7//t/+v/6//r/+v/7f/u/+//7//v//H/8v/z//H/8v/y//L/9P/0//T/9P/2//b/
9v/2//T/9f/2//b/8//z//P/8//z//P/8//z//H/8f/x//H/8f/x//H/8v/0//T/9f/1
//P/8//z//P/9f/1//T/9P/2//f/+P/4//b/9v/1//T/9//4//r//P/8//z/+//6//v/
/P/9//7///////////8AAP////////7/AAAAAAAA/v/+//7//v/+/wAAAQABAAAAAAD/
//7//v/+//////8BAAAA//////3//f/9//z//v/+//7//v/8//v/+//7//r/+v/5//n/
+//7//v/+v/6//r/+//7//v/+//7//v/+f/5//j/+P/4//j/9//3//n/+f/5//n/+f/4
//f/9//3//f/9//3//f/9//4//j/9//3//f/9//5//n/+f/5//f/9//3//f/+f/5//n/
+f/3//f/9//3//n/9//3//f/9//3//f/9//1//X/9v/2//f/9//4//j/9v/2//T/9P/0
//T/9//3//f/9//6//r/+v/7//v/+//7//v/+f/6//z//P/9///////+//3//P/7//v/
+//7//v//f/9//7//v/+//7//v/+//7//v/+/wAAAAAAAAAAAAD///v/+f/3//X/8//z
//P/8//x//H/8P/v/+7/7v/t/+3/7//v/+//7//v/+//7//v/+7/7v/u/+7/7v/u/+7/
7v/s//D/8//4/wMAFwAyAFkAkgDXAB0BXwGQAaYBiAEgAZAAHQDT/47/Vf87/zL/N/9N
/2T/cv97/4v/n/+y/8D/yv/S/9b/2//g/+P/5f/l/+f/5v/n/+b/5//n/+j/6P/m/+j/
6P/o/+r/6v/q/+r/7P/t/+3/7v/s/+z/7P/t/+3/7v/u/+7/7P/s/+z/7f/t/+3/7f/t
/+//7//w//D/7v/v//D/8P/u/+7/7//v/+//8P/w//D/8f/x//H/8v/y//P/8//z//T/
9P/1//X/9v/2//j/+P/4//j/+v/6//r/+v/7//z//f/9//3//f/8//3//////wEAAQAB
AAIAAwADAAMAAwACAAIAAgACAAIAAgACAAIAAwACAAAA//8AAP7//f/8//v/+f/4//b/
9P/z//H/8P/v/+3/6//q/+j/5//m/+b/5f/k/+T/4//j/+P/4//j/+X/5v/n/+f/6f/r
/+z/7f/r/+z/7P/s/+7/7v/u/+7/8P/w//D/8P/u/+//8P/w/+//7//v/+//7//v/+//
7//v/+//7//v/+//7//v//D/7v/u/+//7//v/+//7//v//D/8f/x//L/8v/z//T/9P/2
//b/9f/0//T/9P/1//b/9f/2//b/9v/4//j/+P/4//v/+//7//v//P/7//v/+//7//z/
+//6//n/+v/7//z/+//8//z/+//8//z/+//6//r/+v/7//v/+//6//n/+f/5//n/+f/4
//j/+P/4//j/+P/3//f/9//4//j/9//3//f/9//3//b/+P/4//n/+f/7//v/+//7//v/
+//6//r/+v/6//n/+f/5//n/+f/5//v/+v/5//n/+f/5//n/+f/7//v//P/8//n/+f/5
//n/+f/5//n/+f/5//n/+f/5//n/+f/5//n/+//7//v/+//9//v/+//7//n/+f/5//n/
+//7//z//P/7//v//P/8//z//P/8//z//P/8//3//f/9//3/AAAAAAAAAQD/////////
/wAAAgAFAAYABwAJAAkACAAFAAQAAwADAAUABQAFAAcABwAIAAgACAAGAAYABgAGAAcA
CAALAAwACwAKAAkABwAGAAUABAADAP////////////////7//f/+//7//f/9//3//f/9
//3///////////8CAAIAAgACAAAAAAAAAAAAAAAAAAEABgANAB0ANgBXAIgAywARAVUB
kgG4AbQBagHgAFUA//++/3v/U/9G/0H/T/9s/37/h/+T/6P/uP/K/9j/4P/k/+n/8P/3
//n/+f/5//r/+//8//3//f/+//7//v8AAAAAAAAEAAQABAAEAAIAAwADAAQABgAGAAYA
BwAHAAgACAAIAAgACAAIAAkABwAHAAcABwAJAAkACgAKAAwADQAOAA4ADAAMAA0ADQAP
ABAAEAAQABEAEQARABIAEgATABMAEwASABIAEwATABYAFgAYABgAGgAaABwAHAAaABoA
GwAcAB4AHwAgACEAHwAfACAAHwAfAB8AHwAgACIAIwAkACUAJAAkACQAJAAiACIAIgAi
ACMAIgAgAB8AIAAeAB0AHAAaABkAGQAYABMAEQAOAAwADAALAAoACgAIAAcABgAGAAMA
AgACAAEAAwADAAMAAwADAAQABQAFAAcACQAKAAsACwAMAAwADAAMAAwADAAMAA4ADgAO
AA4AEAARABIAEgAPAA8ADwAPAA4ADQAMAAsADQANAA0ADQALAAsACwAMAA4ADgAPAA8A
DwAPAA8ADwANAA0ADAAMAAwADQAOAA4AEAAQAA8ADgAOAA4ADwAQAA8AEAAQABAAEgAS
ABIAEgATABMAEwATABMAEwAUABUAFAAWABYAFgASABIAEgASABEAEgASABEAEQASABIA
EgASABIAEwATABIAEAAOAA0ADQANAA0ADAAOAA4ADgAOAAwACwALAAsACAAIAAcABwAH
AAcABwAGAAgACAAJAAkABwAHAAcABwAFAAUABAAEAAQABAADAAMABwAHAAcABwAFAAQA
AwADAAEAAQABAAEAAQABAAIAAgADAAMAAwADAAMAAwADAAMAAQABAAEAAQABAAEAAQAB
AAEAAQABAAEAAQD////////9//v//f///wIAAgACAAIAAgACAAEAAAD//wIAAgACAAMA
AwADAAMAAwABAAIABAAEAAMABQAFAAQAAwACAAEAAQACAAMABAAHAAUABgAGAAYACAAI
AAgACAAIAAgACgAKAAkACAAHAAUAAQD///3/+//5//n/+f/5//f/9//2//X/9P/0//P/
8//x//H/8f/x//H/8f/x//H/8P/w//D/8P/y//L/8v/y//L/9v/5//z/BwAZADQAXQCe
AOsAPQGHAcAB1gG4AVYBygBRAPX/oP9f/z//Lv8t/0P/XP9u/3n/h/+Z/6z/wP/O/9b/
3P/f/+L/4//l/+n/6f/o/+n/7P/v/+//8P/w/+7/8P/w//D/8P/w//D/8P/w//H/8f/y
//T/9P/0//X/9f/2//b/9v/0//T/9P/1//f/9//3//f/9v/1//X/9P/0//X/9v/2//j/
+P/5//n/9//4//j/+P/7//v/+//8//z//f/9//3//P/8//3//f8AAAAAAgACAAIAAgAE
AAQABgAGAAcACAAHAAcABwAHAAoACwANAA0ADQANAA0ADgAPAA8ADwAPABIAEgASABIA
EAAQABAAEAARABAADgANAA4ADAALAAoACAAHAAcABgAEAAMAAQAAAP3/+//5//j/9P/z
//L/8v/x//D/8P/v/+3/7f/t/+3/7f/u/+//7//v//H/8v/z//P/9P/0//T/9P/0//T/
9P/2//b/9v/2//X/9f/1//T/9f/1//X/9f/z//P/8//z//P/8//z//P/8//z//P/9P/0
//T/9f/1//X/9f/1//X/9//3//b/9v/4//n/+v/6//r/+v/5//j/+v/6//v//P/7//z/
/P/8//7//v/+//7///////////8AAP///////wAAAgACAAIAAAAAAAAAAAD//wAAAAD/
//7//v/9//z/+v/6//v/+//5//j/9//3//f/9//3//b/9v/2//b/9v/2//X/9f/1//T/
9P/z//P/9f/1//X/9P/0//T/9f/1//P/8//z//P/8f/x//D/8P/y//L/8f/x//P/8//z
//P/8//y//H/8f/x//H/8f/x//H/8f/y//L/7//v/+//7//v/+//7//v//H/8f/x//H/
8f/x//H/8f/x//H/8f/x//H/7//v//L/8P/w//D/8P/z//P/8//z//T/9P/0//X/9f/1
//X/9f/1//b/+P/4//v//f/9//z/+//6//n/+f/3//f/9//5//v//P/8//z/+v/6//r/
+v/7//z///8AAAAAAAAAAP///f/7//n/9//x//H/8f/x/+//7//u/+3/7v/u/+3/7f/r
/+v/6//r/+3/7f/t/+3/8P/w//D/8P/w//D/8P/w//D/8P/x//T///8LAB4APQBuALUA
AwFTAZYBwAHGAYoBDAGBAB0AzP+B/1H/PP8x/zv/Vv9q/3X/f/+R/6T/tv/G/9L/1v/Z
/+D/5f/n/+n/6//q/+v/7v/t/+3/7v/u/+7/8P/w//D/8v/y//L/8v/y//P/8//0//T/
9P/0//X/9f/2//b/9v/2//b/9v/3//f/9//3//f/9//3//j/+P/4//n/+v/6//r/+v/7
//v/+//8//z//P/9//3//f/+//7/////////AAAAAAEAAQACAAIABAAEAAQABAAGAAYA
BgAGAAcACAAJAAkACQAJAAoACwANAA0ADQANAA0ADgAPAA8ADwAPABAAEAAQABAAEgAS
ABIAEgATABIAEAAPAA8ADgAOAA4ADQALAAoACAAGAAUAAwACAP///f/7//r/+P/3//b/
9v/z//L/8v/x//H/8f/x//H/8f/y//P/8//z//X/9v/3//f/+P/4//j/9v/2//b/9v/2
//b/9v/2//b/9//4//j/9//3//f/9//3//f/9//3//f/9//3//f/9//3//f/+P/4//j/
+f/5//n/+f/5//n/+//7//r/+v/6//v//P/8//z//P/7//r/+//8//7/AAAAAAAA///+
/wAAAAAAAAAAAQABAAEAAQACAAEAAQABAAIABAAEAAQAAgACAAIAAgAAAAIAAwADAAIA
AgABAAAAAAAAAAEAAQABAAAA//////////////7//v/+//7//v/8//v/+//7//z//P/7
//v//f/9//3//P/8//z//f/9//v/+//7//v//f/9//z//P/8//z/+//7//3//f/9//3/
+//6//n/+f/7//v/+//7//v/+//8//z/+//7//v/+//9//3//f/9//v/+//7//v/+//7
//v/+//7//v/+//7//3/+//7//v/+//7//v/+//9//3//v/+//3//f/+//7//v/+//7/
/v/+//7//v/+////////////BAAEAAQABQADAAMAAwADAAUABgAIAAgACwANAA0ADAAL
AAoACQAJAAcABwAHAAkACQAKAAoACgAIAAgACAAIAAgACAAKAAoADAAMAAwACwALAAkA
BwAFAAEAAQABAAEA//////7//f/8//z/+//7//3//f/9//3/+//7//v/+//8//z//P/8
//r/+v/6//r/+v/4//v//P8DABEAJgBBAGgAowDlACsBagGYAaYBegEKAX0AFQDQ/4v/
Vf9A/zn/Q/9c/3D/ff+H/5f/rP/A/87/2P/i/+X/5v/r/+3/8f/x//L/9f/2//X/9f/2
//b/9v/4//j/+P/6//r/+v/6//z//f/9//7//P/8//z//f/9//7//v/+/wAAAAAAAAEA
////////////////AAAAAP7///8AAAAAAgACAAMAAwABAAIAAgACAAMAAwADAAQABgAH
AAcABwAIAAgACQAJAAoACgAMAAwACgAKAAwADAAMAAwADQAOAA8ADwAPAA8AEAARABMA
EwAVABUAFQAWABYAFQAUABMAFAAUABQAFAAUABQAFAAUABMAEgAQAA8AEAAOAA0ADAAL
AAkACAAGAAYABQADAAIAAQD///3//P/6//n/+P/4//f/9v/2//X/9f/1//X/9f/1//b/
9//3//f/+f/6//v/+//8//z//P/+//7//v/+//7//v/+//7//v///wAAAAD/////////
//3//f/9//3//v///wAAAQD///////8AAP7//v//////AQABAAEAAQADAAMAAgACAAAA
AQACAAIAAgACAAEAAAACAAIAAwAEAAUABgAGAAYABAAEAAQABAAHAAcABwAHAAYABQAF
AAUABAAGAAYABgAEAAQABAAEAAIABAAFAAUABAAEAAMAAgACAAIAAwADAAUABAADAAMA
AQABAAEAAAACAAIAAgACAAIAAQABAAEAAAAAAP/////////////+//7//v//////////
/////////////v/+//z//P/7//v///////////////7//f/9//3//f/9//3//f/9//7/
/v/8//v/+v/5//v/+//7//v/+f/5//n/+f/5//n/+f/5//n/+f/5//n/+f/3//f/9//5
//n/+f/5//f/9//4//j/+f/5//r/+v/4//j/+P/5//j/+P/4//r/+P/4//j/+P/4//f/
9//3//f//P/8//z//f/9//3//f/9//3//v8AAAAAAQADAAMAAgABAAAA////////////
/wEA//8AAAAAAAD+//7//v/+/wAAAAACAAIAAAAAAAAA///+//3//P/7//f/9//3//f/
9//3//b/9f/0//T/8//z//P/8//z//P/8//z//P/8//0//T/9P/0//T/9P/0//T/9P/0
//f//P8JABsANABVAIgAxwAJAUUBegGWAX4BHgGKABEAzf+Q/1f/Pf86/z3/Uf9q/3j/
gf+P/6H/tP/G/9L/2v/e/+P/6P/p/+3/7f/t//D/8f/y//H/8f/y//L/8v/0//T/9P/4
//j/+P/4//b/9//3//j/+P/4//j/+f/5//r/+v/6//v//P/9///////////////9//3/
/v/+/wAAAQACAAIAAAAAAAEAAQADAAQABAAEAAMAAwADAAQABAAFAAUABQAGAAYABwAH
AAgACAAKAAoACAAIAAoACgAKAAoACwAMAA0ADQANAA0ADgAPABEAEQARABEAEQASABMA
EwATABMAFAAUABQAFAAUABQAFAAUABMAEgAQAA8ADgAMAAsACgAJAAcABgAEAAIAAQD/
//7//v/9//z//P/6//n/+P/4//f/9v/2//X/9f/1//X/9f/1//b/9//3//n/+//8//3/
//8AAAAAAAD///7//f/8//3//v///wAA/v///wAAAAD/////////////////////////
///////9//3//f/+//7//v///////////////////////v/+//z//f/+//7//P/8//v/
+v/7//z//v8AAAEAAgACAAIAAgACAAIAAgADAAMAAwADAAIAAQABAAEAAgAEAAQABAAC
AAIAAgACAAIABAAFAAUAAgACAAEAAAAAAAAAAQABAAMAAgABAAEA/////////v/+//7/
/v/+//7//f/9//3//P/8//v/+//5//n/+f/4//r/+v/7//v/+//7//v/+//7//v/+v/6
//j/+P/3//f/+f/5//n/+f/7//r/+f/5//n/+f/5//n/+f/5//r/+v/3//f/9//3//n/
+f/5//n/9//3//f/9//3//f/9//3//n/+f/5//n/+f/3//f/9//1//X/9f/1//X/9f/2
//b/8//z//T/9P/2//j/9v/3//j/9v/2//b/9v/3//f/9//3//j/+P/4//n/+f/5//n/
+f/7//z//v/+//3///////7////+//3//f/7//v/+//9////AAAAAAAA/v/+//7//v/+
//7/AAAAAAAAAAAAAP///P/5//b/8//w//H/8v/z//H/8f/w/+//8P/w/+//7//u/+3/
7P/r/+3/7f/t/+3/7v/u/+7/7v/s/+z/7P/s//D/8v/z//j/AQARACoAUQCMANUAIQFp
AaIBvAGgAToBqAAzAOX/mP9b/z//Mv8z/0X/XP9s/3f/g/+V/6j/uv/I/9L/2P/b/9z/
3f/f/+H/4//m/+n/6v/p/+n/6v/q/+r/7P/s/+z/7v/u/+7/7v/u/+//7//w//D/8P/w
//H/7//w//D/8P/u/+7/7v/v//D/8f/y//P/8f/x//L/8v/w//H/8v/y//D/8P/x//H/
8v/0//X/9v/3//f/9//4//b/9//3//f/+f/6//z//f/7//r/+//6//r/+v/8//z//f/+
/wAAAgABAAEAAQABAAIAAwAFAAUABQAFAAUABgAIAAkACgALAAwADAAMAAwACgAKAAoA
CgAKAAoACQAJAAYABAADAAIAAAD//////v/9//3//P/8//n/9//1//T/8v/x//D/8P/v
/+7/7v/t/+v/6//r/+v/6//s/+3/7f/t/+//8P/x/+//8P/w//D/8f/y//P/9P/0//T/
9P/0//L/8//0//T/8f/x//H/8f/z//P/8//z//P/8//z//P/8//z//P/9P/y//L/8//z
//P/8//z//P/8//z//L/8v/y//P/9P/0//T/9P/z//L/9P/0//X/9v/1//b/9v/2//j/
+P/4//j/+f/5//n/+f/4//f/9//3//j/+v/6//r/9v/2//b/9v/1//b/9v/1//b/9v/1
//T/9P/0//X/9f/1//T/8//z//P/8//z//L/8v/y//L/8v/y//H/8f/x//D/8P/v/+//
8f/x//H/8P/y//L/8//z//H/8f/x//H/8f/x//D/8P/y//L/8f/x//P/8//z//P/8//y
//H/8f/x//H/8f/x//H/8f/y//L/8f/x//H/8f/x//H/8f/x//H/8f/x//H/8f/x//H/
8f/x//H/8f/x/+//7f/t/+3/7//x//D/8P/w//D/8P/x//H/8f/x//T/9P/0//X/9f/1
//X/9f/3//j/+v/6//n/+//7//r/+//6//n/+f/5//n/+f/7//v//P/8//z//P/8//z/
/P/8//z//v/+/wAAAAAAAP///f/7//n/9//z//P/8//z//H/8f/w/+//7v/u/+3/7f/v
/+//7//v//H/8f/x//H/8P/w//D/8P/x//L/8//0//L/9P/3//r///8NACAAPwBsAK0A
+QBFAYgBugHEAZQBHgGRAC0A4P+T/13/Rv85/z//WP9w/33/h/+T/6b/vP/K/9b/3v/j
/+b/6//v//H/8//0//P/9P/3//f/+P/4//r//P/8//z//P/8//z//P/+//////8AAAAA
AAAAAAEAAwAEAAQABAAEAAQABAAFAAUABQAFAAUABwAHAAgACAAIAAkACgAKAAwADAAN
AA0ADQAOAA4ADgAPAA8ADwAQABIAEwATABMAFAAUABUAFQAYABgAGgAaABoAGgAcABwA
GgAaABsAHAAfAB8AHwAfACAAIQAjACMAIwAjACMAJAAlACUAJQAlACYAJgAmACYAJwAo
ACkAKgApACgAJgAlACYAJAAjACIAIgAhACEAIAAeAB0AGwAaABsAGQAXABYAEgARABAA
EAANAAwADAALAAsACwALAAsACwAMAA0ADQANAA8AEAARABEAEgASABIAFAAUABQAFAAW
ABYAFgAWABQAFQAWABYAFQAVABUAFQAXABcAFwAXABcAFwAXABcAFwAXABcAGAAaABoA
GwAbABkAGQAZABkAGwAbABoAGgAcAB0AHgAeAB4AHgAdABwAHAAcAB0AHgAfACAAIAAg
ACAAIAAgACAAIwAjACMAIwAjACMAJAAlACQAJgAmACYAJAAkACQAJAAhACIAIgAhACIA
IgAjAA==
         </WaveFormData>
      </LeadData>
      <LeadData>
         <LeadByteCountTotal>10000</LeadByteCountTotal>
         <LeadTimeOffset>0</LeadTimeOffset>
         <LeadSampleCountTotal>5000</LeadSampleCountTotal>
         <LeadAmplitudeUnitsPerBit>4.88</LeadAmplitudeUnitsPerBit>
         <LeadAmplitudeUnits>��V</LeadAmplitudeUnits>
         <LeadHighLimit>2147483647</LeadHighLimit>
         <LeadLowLimit>268435456</LeadLowLimit>
         <LeadID>V6</LeadID>
         <LeadOffsetFirstSample>0</LeadOffsetFirstSample>
         <FirstSampleBaseline>0</FirstSampleBaseline>
         <LeadSampleSize>2</LeadSampleSize>
         <LeadOff>FALSE</LeadOff>
         <BaselineSway>TRUE</BaselineSway>
         <ExcessiveACNoise>FALSE</ExcessiveACNoise>
         <MuscleNoise>FALSE</MuscleNoise>
         <LeadDataCRC32>340576033</LeadDataCRC32>
         <WaveFormData>
HgAeAB4AHgAcABwAHAAcABoAGgAaABoAGAAYABgAGAAXABYAFQAUABIAEgASABIAEgAS
ABIAEgAQABAAEAAQAA8ADgANAAwADAAMAAwADAALAAoACQAIAAgACAAIAAgABgAGAAYA
BgAEAAQABAAEAAQABAAEAAQABAAEAAQABAAEAAQABAAEAAQABAAEAAQABAAEAAQABAAC
AAIAAgACAAIAAgACAAIABAAEAAQABAAEAAQABAAEAAYABgAGAAYACAAIAAgACAAKAAoA
CgAKAAoACgAKAAoACAAIAAgACAAIAAgACAAIAAgACAAIAAgACgAKAAoACgAJAAgABwAG
AAYABgAGAAYACAAIAAgACAAIAAgACAAIAAYABgAGAAYABgAGAAYABgAGAAYABgAGAAYA
BgAGAAYACAAIAAgACAAGAAYABgAGAAYABgAGAAYABgAGAAYABgAGAAYABgAGAAYABgAG
AAYABgAGAAYABgAGAAYABgAGAAYABgAGAAYABAAEAAQABAAGAAYABgAGAAYABgAGAAYA
BAAEAAQABAAEAAQABAAEAAIAAgACAAIAAgACAAIAAgACAAIAAgACAAIAAgACAAIABAAE
AAQABAAEAAQABAAEAAUABwAIAAkACQAJAAkACQAJAAkACgALAAsADQAOAA4ADwAOAA4A
DQALAAsACwAMAA4ADwAPAA8ADwAPABEAEQAPAA8AEAAQABAAEAAQABAAEQAOAA0ACwAI
AAYABQAFAAQABAAEAAMAAwADAAMAAQADAAMAAwADAAMAAwAEAAQAAwADAAMAAwADAAMA
AwADAAcABAACAAIAAwAKABgAKAA7AFgAegCeAMIA3wDwAOYAtABrADQAEwDq/8D/qv+i
/57/pf+z/77/wf/J/9X/5P/q/+7/9P/2//j/+v/8//v/+//9//7//v//////AAAAAAAA
AQABAAIABAACAAMAAwADAAUABAAEAAQAAgACAAIAAwAEAAQABAAEAAQABAAEAAQABAAE
AAQABAADAAMABAAFAAUABgAGAAYABAADAAIAAgAFAAUABQAGAAkACgAKAAoACgAJAAgA
BwAJAAoACgAKAAwADgAOAA4ADQANAA0ADgAOAA0ADAAMAAwADgAOABAAEgAVABUAEwAR
ABEAEwATABEAEwAUABUAGAAaABsAGwAbABsAHQAeAB0AHQAcABwAHAAdAB4AHgAeACAA
IAAgAB8AHwAdABwAGwAaABkAGAAWABYAFgAWABcAFwAXABgAFgAVABMAEQAOAA0ADQAN
AAsACwAKAAkACwALAAwADAAJAAgACAAFAAMABQAGAAYABAADAAMABAAGAAQABAAEAAQA
AwACAAIA//////7//f8AAP////8AAAMABAAEAAQAAwABAAAAAAD+//7//v/+/wEAAgAD
AAQAAwADAAMAAgD///3//P/7//3//f/+////AAABAAMABAADAAIAAQAAAAAA/////wAA
//8AAAAA//8AAAEAAAD///3//////wAA/v/+//7//v/+//7//v/+//z//P/8//r/+v/6
//v/+//9//z//P/9//v/+//6//r/+v/6//n/+f/7//v/+//7//n/+f/5//r/+P/4//f/
9//1//X/9P/0//T/9P/0//T/9//4//j/9//3//b/9f/1//T/9f/1//X/9//3//f/9//3
//b/9v/2//X/9P/z//L/9P/0//T/9f/0//P/8v/y//L/8v/x//H/8P/x//H/8v/w//D/
8P/w//L/8v/z//P/7//w//H/7//w//D/8P/w//D/8v/y//L/8//z//T/9f/1//X/9f/1
//X/8//0//X/9f/4//r/+//7//r/+v/5//n/9//3//j/+v/5//n/+f/5//v//f/9//3/
/f/+//7//v/8//z//P/7//f/9f/y/+7/7P/r/+v/6v/s/+z/6//r/+n/6f/n/+f/5f/l
/+X/5f/n/+j/6P/p/+f/5//n/+f/5f/l/+X/5f/k/+b/6P/r//L//v8OACUAQgBoAJIA
ugDZAOoA3ACqAGcAMgAJANj/rv+W/4r/hv+N/5n/nv+h/6f/s//C/8z/0v/S/9L/1v/a
/9z/3//h/+P/4v/g/+H/3//g/+D/4P/f/9//4P/i/+D/4f/h/+H/4v/i/+P/5P/k/+T/
5P/l/+T/5P/k/+T/5P/k/+T/5P/k/+T/5P/k/+H/4f/i/+P/5P/m/+f/6P/o/+f/5v/m
/+X/5f/l/+b/5f/m/+b/5v/l/+X/5f/l/+f/6P/o/+j/5v/o/+j/6P/p/+n/6f/q/+r/
6f/o/+j/6f/s/+3/8P/v//H/8P/t/+//7//x//H/8f/z//T/9f/0//b/9//3//X/9f/3
//j/+f/5//j/+P/4//n/+v/6//f/+P/3//b/9//5//n/+v/4//j/+P/4//f/9v/1//T/
8v/x//D/8P/w/+//7f/r/+z/6//r/+v/6v/p/+f/5f/m/+X/5f/k/+P/4v/i/9//3//h
/+L/4v/g/9//3//g/9//3P/b/9r/2//b/9v/3P/c/93/3f/d/9v/2f/Y/9j/2f/a/9r/
2v/a/9n/2f/a/9z/3P/c/9z/2v/a/9r/2v/a/9v/3P/c/9z/2//b/9v/3f/d/97/3//d
/93/3v/e/+D/4P/g/+D/4v/h/+H/4v/i/+L/4f/f/+H/4f/f/93/3P/f/+D/4v/i/+L/
4v/i/+H/4P/f/97/4P/g/+D/3v/c/9z/3f/d/93/3P/c/93/3//f/97/3v/e/97/3f/d
/93/3f/d/93/3f/d/93/3v/e/97/3f/d/93/3f/c/9z/3P/c/9z/3P/d/97/3v/d/93/
3P/b/9v/3P/d/93/3f/d/93/3f/d/9//3v/e/97/3v/e/97/3v/e/97/3v/f/93/3f/d
/97/4P/g/9//3//d/9//3v/e/97/3v/e/97/3v/g/+D/4P/h/+P/5P/l/+X/4//j/+P/
4//j/+T/5f/l/+n/6v/q/+n/6v/q/+n/6f/p/+n/6v/s/+3/7f/t/+3/7//x//H/8f/z
//T/9P/0//T/9P/0//P/7v/t/+v/6P/n/+f/6P/o/+r/6v/p/+n/6f/p/+f/5//p/+n/
6f/p/+v/7P/s/+3/7f/t/+3/7f/v/+//7//v//D/8P/y//H/9v8AAAwAHQA2AFgAfgCo
AM8A7AD2AOAApwBoADsAFADg/7z/qv+g/53/pf+u/7X/u//D/9D/2v/i/+b/6v/u/+7/
8P/x//H/8f/2//b/9f/1//b/9v/2//f/9//4//r/+v/7//v/+//7//r/+v/6//r/+v/6
//v/+v/6//r/+v/8//z//P/8//z//P/8//z/+//7//z//f/9//7//v/+//7//f/8//z/
/f/9//3//v/9//7//v/+/wEAAQABAAEAAwAEAAQABAACAAQABAAEAAUABQAFAAYACAAH
AAYABgAGAAgACAAKAAgACwALAAkACwALAA0ADQANAA8AEAARABIAFAAVABUAFQAVABcA
GAAbABsAGgAaABwAHQAeAB4AHAAeAB4AHgAdAB0AGwAaABwAHAAcABwAGgAaABoAGgAW
ABUAFAAUABQAEwARAA8ADwAPABAAEQAQAA8ADQALAAwACwALAAoACQAIAAgABQAFAAcA
CAAIAAYABQAFAAYABAACAAIAAgADAAMAAwAEAAIAAwADAAMABQADAAIAAgADAAQABAAE
AAQAAwADAAQABAAEAAQABAAEAAQABAAEAAQABQAGAAYACAAHAAcABwAFAAUABgAHAAcA
BwAIAAgACAAIAAgACAAKAAkACQAKAAkACgAKAAkACwALAAkABwAHAAkACQAKAAoACgAK
AAoACAAIAAgACAAKAAoACgAIAAgACAAJAAkACQAIAAgACQAHAAcABgAGAAYABgAFAAUA
BQAFAAUABQAFAAUABQAGAAYABgAFAAUABQAFAAQABAAEAAQABAAEAAUABgAGAAUABwAG
AAUABQAEAAUABQAFAAMAAwADAAMABQAEAAQABAAGAAYABgAGAAQABAAEAAUABQAFAAUA
BgAEAAQAAwADAAIAAwADAAQABAAEAAQABAACAAIAAwADAAMABAAFAAUAAwAEAAIAAgAC
AAIABAAEAAQABQAHAAgACQAJAAkACQAJAAkABwAIAAkACQALAAwADAALAAgACAAHAAcA
BwAHAAgACgALAAsACwALAAsADQANAA0ADwAQABAAEAAQABAAEAAPAAoACQAHAAQABAAD
AAMAAgAAAAAA///////////9//3//////////////wAAAAABAP//////////////////
///+//7/AAABAAoAGAAmADkAVgB4AJoAvgDbAOwA4gCuAGkANAARAOb/vv+q/6L/nv+n
/7X/vP/B/8n/1//g/+j/7v/w//D/9P/4//r/+f/5//n/+v/8//3//f/+//7//v/7//v/
/P/+//z//f/9//3////+//7//v/+//7//v///wAAAAAAAAAAAAAAAAAAAAAAAAAAAAAA
AP////8AAAEA//8AAAAAAAAAAP///v/+/////////wAA//8AAAAAAAABAAEAAQABAAMA
BAAEAAQABAAGAAYABgAHAAcABwAIAAoACQAIAAgACAAKAAoADAAKAA0ADQALAA0ADQAP
AA8ADwARABIAEwAUABYAFwAXABcAFwAZABoAGwAbABoAGgAaABsAHAAcABgAGgAaABoA
GwAbABkAGAAaABoAGgAaABgAGAAYABgAFgAVABQAFAAUABMAEQAPAA4ADQANAA0ADQAN
AAwACwAKAAkACQAIAAkACAAIAAUABQAHAAgACAAHAAUABAAEAAQAAgACAAIAAgABAAAA
AAAAAAEAAQABAAMAAQAAAAAA//8AAAAAAAAAAP////8AAAAAAAAAAAAAAgACAAIAAgAC
AAMABAAEAAQAAwADAAMAAwADAAQABQAFAAUABgAGAAYABgAGAAYACAAHAAcACAAHAAgA
CAAHAAkACQAHAAUABQAHAAcACAAHAAgACQAKAAkACAAHAAYABgAGAAYABAAEAAQABQAF
AAMAAgACAAMAAwADAAIAAgAEAAQAAwADAAEAAQABAAEAAwADAAMABAAEAAQAAwADAAUA
BQAEAAQABAAEAAQABAADAAQABAADAAUABAADAAMAAgADAAMAAwAFAAUABQAFAAUABAAE
AAQAAgACAAIAAgAEAAQABAAFAAMAAwADAAQABAAEAAMAAwADAAMAAgACAAAAAAAAAAAA
AgACAAMAAwABAAIAAwADAAMAAgACAAIAAgACAAQABAAEAAUABQAGAAcABwAFAAUABQAF
AAYACAAKAAsACwAMAAwACwAIAAgABwAHAAkACQAKAAwADwAPAA8ADwAOAA8ADgANAA4A
EAARABIAEAAQABAADwAOAA0ACwAIAAQAAwADAAIAAgACAAEAAQABAAEA////////////
////AQACAAIAAwADAAMAAwADAAMAAwADAAMAAAAAAAAAAQAIABIAJAA3AFAAcACUALgA
2QDyAPYA0ACNAEgAIQD8/8z/rv+i/5z/of+v/7r/v//D/83/2v/m/+z/8P/y//b/+P/8
//3//f/9//7//v////3//v/+//7//////wAAAgACAAMAAwADAAIAAAD///7/AAAAAAAA
AQADAAQABQAGAAQABAAEAAQAAgACAAIAAgADAAMABAAFAAcACAAIAAgABgAFAAQABAAH
AAcABwAIAAcACAAIAAgACwALAAsACwAJAAoACgAKAAoADAAMAAwADwAPAA8AEAAOAA0A
DAAMAA8AEgATABYAFAAVABMADwARABEAEwATABYAGQAbAB0AHQAeAB4AHQAbABsAHQAe
AB8AHwAeAB4AHwAhACMAJAAhACIAIQAgAB4AHQAaABgAGwAcAB0AHgAeAB4AHgAeABoA
GQAYABgAGAAXABUAEwASABEAEQARAA8ADwAOAA0ADgANAA0ADAAJAAgACAAFAAMABQAG
AAYABwAHAAgACgAIAAYABgAGAAYABQAEAAQABAAFAAUABQADAAEAAAAAAAMABAAEAAQA
BgAFAAUABgAFAAQAAwACAAIAAgACAAIABAAFAAYABgAEAAMAAwADAAUABQAGAAcABwAH
AAgACAAIAAgACAAIAAYABQAFAAYACQAKAAoACQAHAAcABQADAAEAAwADAAQABQAGAAcA
CAAIAAgACAAIAAcABgAFAAIAAgACAAMAAwADAAIAAgADAAEAAQAAAAAAAAAAAP/////9
//3//f/9//7///8AAAIAAAAAAP/////9//3//P/8//z//P/8//z///8AAAAA//////7/
/f/9//v/+//6//n/+//7//v/+//8//z//f/+//z//P/8//z/+v/6//r/+//5//n/+f/6
//z//P/7//v/+f/5//j/+P/2//b/+P/6//r//P/8//z//P/6//r/+v/7//3//v//////
///////////9//7/////////AAAAAP//AAAAAP////8BAAEAAgAEAAMAAwADAAMABQAH
AAcABwAHAAgACAAIAAYABgAGAAUAAgABAP///P/4//f/9//2//j/+P/3//f/9f/1//P/
8//z//P/8//z//H/8v/y//P/8f/x//H/8f/z//P/8//z//T/9v/2//f//v8KABoALwBQ
AHgAoADIAOcA9gDsAL4AewBGABsA6v++/6b/mP+Q/5X/o/+s/7P/uf/D/87/2v/g/+T/
5v/o/+r/6P/p/+3/7f/u/+7/7//v//D/8P/w/+3/7f/u//D/7//v/+7/7f/t/+z/7P/s
/+3/7v/v//H/8v/y//L/8v/w//D/8P/w//L/8v/y//L/8f/x//L/8//x//L/8v/y//T/
8//y//L/8f/x//H/8v/z//T/9P/0//X/9f/1//X/8//0//T/9P/2//j/+P/4//n/+f/5
//r/+//7//v//P/6//z//P/+//7/AQABAP///////wEAAQABAAMABAAFAAYACAAJAAkA
BwAHAAkACgANAA0ADAAMAAwADQAOAA4ADAAOAA4ADgANAA0ACwAKAAgACAAIAAgABgAG
AAYABgAGAAUABAAEAAQAAwABAP///P/7//v/+//7//v/+v/5//r/+f/5//j/9f/0//T/
8f/x//P/9P/0//L/8f/x//L/8v/w//D/8P/y//H/8P/w/+7/7//v/+//8P/v/+//8P/v
//D/8P/w//L/8f/x//L/8P/w//D/8P/y//L/8v/y//L/8//0//T/8v/x//H/8f/z//P/
9P/1//X/9f/2//b/9v/2//b/9v/2//X/9f/2//n/+v/6//n/+f/5//f/9f/1//f/9//4
//j/+P/4//j/9//2//X/9P/0//T/9P/y//L/8v/z//P/9f/0//T/9f/1//X/9P/0//T/
9P/z//P/8//z//P/8//z//P/8//0//L/8v/x//H/8f/x//D/8P/y//L/8v/y//H/8v/y
//H/8//y//H/8f/w//H/8f/x//H/8f/x//H/8//y//L/8v/y//L/8v/y//L/8v/y//P/
8//z//P/9P/0//T/8//z//H/7//w//D/8P/w//D/8P/w//D/8P/x//H/8v/z//P/8//z
//P/8//z//T/9f/1//n/+v/6//n/+P/4//f/9//3//f/+P/6//n/+f/5//n/+//9//3/
/f///wAAAAAAAP7//v/+//3//P/7//n/9v/0//P/8//y//D/8P/v/+//7//v/+3/7f/t
/+3/7f/t/+//8P/w//H/8f/x//H/8f/v/+//7//v//D/8P/w//P/+P8CAA4AHQA2AFgA
gACoAM0A6ADwANQAmQBYAC0ABADU/7T/ov+W/5f/o/+u/7P/tf+//8r/1P/c/+T/5v/m
/+r/7P/t/+//8f/u//D/8f/v//D/8P/w//H/8f/y//T/8v/z//P/8//1//T/9P/0//T/
9P/0//X/9P/0//T/9P/0//T/9P/0//b/9v/2//b/9f/1//b/9//1//b/9v/2//j/9//2
//b/+f/5//n/+v/5//r/+v/6//n/+f/5//n/+//8//z//P/8//7//v/+/////////wAA
AQABAAEAAgACAAQABAAGAAYACQAJAAcACQAJAAsACwAJAAsADAANAA4AEAARABEAEQAR
ABMAFAAXABcAFgAWABYAFwAYABgAGAAaABoAGgAZABkAFwAWABQAFAAUABQAEgASABIA
EgAQAA8ADgAOAA4ADQALAAkACgAJAAkACQAHAAcABgAFAAQAAwADAAIAAQAAAAAA/f/7
//3//v/+//z/+//7//z//v/8//z//P/8//v/+v/6//r/+//7//v//P/7//v//P/7//z/
/P/8//7//f/9//7//v/+//7//v8AAAAAAAAAAP7///8AAAAAAgABAAEAAQABAAEAAgAD
AAMAAwAEAAQABAAEAAQABAAEAAMAAwAEAAUABgAGAAUABwAHAAUAAwADAAUABQAGAAYA
BgAGAAYABQAEAAMAAgAEAAQABAACAAIAAgADAAMAAQAAAAAAAQABAAEAAAAAAAAAAAD/
////AQABAAEAAQABAAEAAQACAAIAAgABAAEAAQABAAAAAAACAAIAAgACAAMABAAEAAMA
AQAAAP////8AAAEAAQABAAEAAQABAAEAAwACAAIAAgACAAIAAgACAAIAAgACAAMAAwAD
AAMABAACAAIAAQABAAEAAQAAAAAAAgACAAIAAgACAAIAAwADAAEAAgADAAMAAwADAAMA
BAAEAAQABAAEAAQABAAEAAUABwAIAAkACQAHAAcABwAHAAkACgALAAsADQAOAA4ADQAM
AAwACwALAAsACwAMAA4ADwAPAA8ADwANAA8ADwAPAA8AEAAQABAAEgASABIAEQAQAA8A
DQAKAAgABwAHAAYABAAEAAMAAwABAAEA/////wEAAQABAAEAAQACAAIAAwADAAMAAwAD
AAEAAQABAAEAAgAAAAAAAQAGABAAHgAtAEIAXAB+AKIAwwDgAOwA2AChAFwALwAMAN7/
uP+m/57/n/+r/7j/vf/D/8v/2P/k/+r/8P/0//T/9P/2//n/+//5//r//P/9//3//v/+
//7//f/9//7/AAD+/////////wEAAAAAAAAA/v/+//7///8AAAAAAAAAAAAAAAAAAAAA
AAAAAAAAAAD/////AAABAP//AAAAAAAAAgABAAAAAAABAAEAAQACAAEAAgACAAIAAwAD
AAMAAwADAAQABAAEAAQABgAGAAYABwAHAAcACAAKAAkACAAIAAoADAAMAA4ADAAPAA8A
DQAPAA8AEQARAA8AEQASABMAEgAUABUAFQAVABUAFwAYABkAGQAYABgAGAAZABoAGgAY
ABoAGgAaABsAGwAZABgAGAAYABgAGAAYABgAGAAYABYAFQAUABQAFAATABEADwAQAA8A
DwAPAA0ADQAMAAsACgAJAAkACAAHAAYABgADAAEAAwAEAAQAAgABAAEAAgACAAAAAAAA
AAAA///+//7/AAABAAEAAQABAP///v/+//3//v/+//7/AAD/////AAACAAIAAgACAAAA
AAAAAAAA/v///wAAAAACAAEAAQABAAEAAQACAAMAAQABAAIAAgAEAAQABAAEAAQAAwAD
AAQAAwAEAAQAAwADAAMAAQD//wAAAwAEAAYABAAEAAQABAACAAIAAgACAAIAAgACAAAA
AAAAAAEAAQABAAAAAAABAAEAAQAAAAAAAAAAAP////////////////3//f/9//7//v/+
//3//f///////v/+//7//v/+//7///8AAAAA//////7//f/9//7/////////AQABAAEA
AQD///7//v/+//7//v/+//7//v/+//7////9//3//f/+//7//v/9//3//f/9//z//P/8
//z//P/8//z//P/9//3//f/+///////9//3//f/+//3//f///wAA/v/+//7//v/+//7/
/v/+////AQACAAMAAwADAAMAAwADAAMABAAFAAUABwAIAAgABwAGAAYABQAFAAUABQAG
AAgACQAJAAkACQAHAAkACQAJAAkACgAKAAoACgAKAAoACQAIAAcABQACAP7//f/9//z/
/P/8//v/+//9//3/+//7//r/+f/4//f/9//4//j/+f/7//v/+//7//n/+f/5//n/+v/6
//z///8GABIAIAAzAEoAagCMAK4AywDeANQApABbACIAAQDc/7L/nP+Y/5b/n/+r/7L/
t/+//8v/1v/g/+b/6v/s//D/8v/0//X/9f/3//b/+P/5//j/+P/3//b/9//3//j/+v/6
//v/+//7//v/+v/6//r/+v/6//r/+//6//r/+v/6//v//P/9//7//v/+//7//v/7//v/
/P/9//3//v/+//7//v/9//z//P////////8AAAAAAAD///7///////////8BAAIAAgAC
AAAAAgACAAIAAwADAAMABAAGAAUABAAEAAQABgAGAAgABgAJAAkABwAJAAkACwALAA0A
DwAQABEAEAASABMAEwATABMAFQAWABcAFwAWABYAFAAVABYAFgAUABYAFgAWABcAFwAV
ABQAFgAWABYAFgAUABQAFAAUABIAEQAQABAAEAAPAA0ACwAMAAsACwALAAkACQAIAAcA
BgAFAAUABAABAAAAAAD9//3///8AAAAA/v/9//3//v/8//r/+v/6//v/+//7//z/+v/7
//v/+//7//n/+P/4//n/+v/6//r//P/7//v//P/6//r/+v/6//r/+v/6//r/+f/5//n/
+P/6//n/+f/5//r/+//9/////v/9//3//P/8//z//P/8//r/+f/5//r//f/+//7//f/7
//v/+f/3//j/+//8//7//P/8//z//P/6//r/+v/6//z//P/8//r/+P/4//n/+f/3//b/
9v/3//f/9//2//b/9v/2//X/9f/z//P/8//z//P/8//z//T/9v/2//X/9f/z//P/8v/y
//L/8v/y//L/8f/y//L/8f/z//L/8f/x//L/8//z//P/8//z//P/8//x//D/8P/w//L/
8v/y//L/8P/w//D/8f/x//H/8f/y//T/9P/z//P/8//z//L/8v/w//D/8P/w//L/8v/z
//P/8P/w//D/7//x//H/8//0//T/8//y//H/8P/u/+7/7v/v//H/8v/z//P/9f/1//X/
9f/z//T/9f/1//f/+P/4//f/+P/4//f/9//3//f/+P/6//v/+//7//v/+f/7//v/+//5
//r/+v/6//z//P/8//v/9v/1//P/8P/w/+//7//u/+z/7P/r/+v/6//r/+n/6f/n/+f/
5//n/+n/6v/q/+v/6//r/+v/6//q/+n/6P/n/+r/7P/s/+//9P/+/wwAIQBCAGYAjACy
ANUA5gDaAKYAXwAoAAUA2P+s/5j/kP+I/43/mf+i/6f/rf+3/8T/zv/W/9z/4P/g/97/
3v/f/+H/4//k/+b/5//m/+b/5f/k/+X/5f/m/+j/5v/n/+f/5//p/+j/6P/o/+b/5v/m
/+f/5v/m/+b/5v/m/+b/5v/m/+f/6P/p/+r/6P/n/+f/5//n/+j/6P/o/+f/5f/j/+L/
5v/n/+j/6v/r/+z/7P/s/+z/6//q/+n/6v/s/+3/7v/s/+z/6v/o/+v/6//r/+z/7//v
/+//8P/u//D/8P/y//D/8//z//H/8//z//X/9f/3//n/+v/7//r//P/9//3//f/9////
AAADAAMAAgACAAEAAQABAAAA/v8AAAAAAAAAAAEAAAAAAAAAAAAAAAAA///+//3//P/8
//v/+v/6//j/9//1//P/9P/z//P/8//x//H/8P/v/+7/7f/t/+z/7P/s/+3/6//p/+v/
7P/s/+v/6f/o/+j/5v/k/+T/5P/l/+X/5f/m/+T/5f/l/+X/5//l/+T/5P/l/+b/5v/m
/+b/5f/l/+b/5v/m/+b/5v/m/+b/5v/m/+b/5//o/+j/6v/p/+n/6f/p/+n/6v/r/+v/
6//s/+z/6v/q/+r/6v/q/+n/6f/q/+v/7P/s/+v/6//r/+n/5//n/+n/6f/q/+r/6v/q
/+r/6P/o/+j/6P/o/+j/6P/m/+j/6P/p/+n/6f/o/+j/6f/n/+f/5v/m/+j/6P/n/+f/
5//n/+f/5//n/+f/5//o/+j/6P/n/+f/6f/p/+j/6P/q/+r/6v/q/+n/6v/q/+n/6f/o
/+f/5//o/+n/6f/p/+n/6f/p/+n/6f/o/+j/6P/q/+r/6v/q/+j/6P/o/+n/6//r/+v/
7P/s/+z/6//r/+n/6f/o/+j/6P/s/+r/6v/q/+r/6v/q/+r/6v/r/+//8P/x//H/8f/x
//H/8f/x//L/8//z//P/9P/0//P/9P/0//P/8//1//X/9v/4//n/+f/5//n/+f/7//v/
+//7//z//P/8//7//v/+//3/+v/5//f/9P/y//H/8f/w/+7/7v/t/+3/7//v/+3/7f/t
/+3/7f/t/+//8P/w//H/8f/x//H/8f/z//P/8//z//T/9P/2//X/+v8EABAAIQA4AFoA
gACoAM0A6ADyANwApQBiADkAFADi/7z/qv+e/5v/p/+0/7v/v//D/87/3P/k/+j/7P/u
//D/8v/1//X/9f/2//b/9f/1//b/9v/2//X/9f/2//j/9v/3//f/9//5//j/+P/4//j/
+P/4//n/+v/6//r/+v/6//r/+v/6//r/+v/6//r/+f/5//r/+//7//z//P/8//7//f/8
//z/////////AAD//wAAAAAAAAEAAQABAAEAAQACAAIAAgAEAAYABgAGAAcABwAHAAgA
CAAHAAYABgAIAAoACgAMAAwADwAPAA0ADwAPABEAEQAPABEAEgATABIAFAAVABUAFgAX
ABoAHAAdAB0AHAAcABwAHQAeAB4AHAAeAB4AHgAfAB8AHQAcAB4AHgAeAB4AHAAcABwA
HAAaABkAGAAYABgAFwAVABMAFAATABMAEwATABMAEgARABAADwAPAA4ADQAMAAwACQAJ
AAsADAAMAAsACQAIAAgACAAGAAYABgAIAAcABgAGAAQABQAFAAUABwAFAAQABAAHAAgA
CAAIAAgABwAHAAgACAAIAAgACAAKAAoACgAKAAgACQAKAAoACgAJAAkACQAJAAkACgAL
AAsACwAMAAwADAAMAAwADAAOAA0ADQAOAA4ADgANAAsADQANAAsACQAJAAsACwAMAAsA
DAANAA==
         </WaveFormData>
      </LeadData>
   </Waveform>
</RestingECG>
