# Supplementary material for: Detection of Left Atrial Enlargement Using a Convolutional Neural Network-Enabled Electrocardiogram
Source: Front Cardiovasc Med. 2020 Dec 17;7:609976. doi: 10.3389/fcvm.2020.609976 (PMC7773668; doi:10.3389/fcvm.2020.609976)
Supplement: Supplementary file 5 [file Data_Sheet_5.ZIP › normal4/1802036012_4583_0000002V.XML]

<?xml version="1.0" encoding="Windows-1252"?>
<!DOCTYPE RestingECG SYSTEM "restecg.dtd">
<RestingECG>
   <PatientDemographics>
      <PatientID>1802036012</PatientID>
      <PatientAge>67</PatientAge>
      <AgeUnits>Years</AgeUnits>
      <Gender>Male</Gender>
      <PatientLastName>yuwanghong</PatientLastName>
   </PatientDemographics>
   <TestDemographics>
      <DataType>Resting</DataType>
      <Site>1</Site>
      <AcquisitionDevice>MAC55</AcquisitionDevice>
      <Status>Unconfirmed</Status>
      <Priority>Normal</Priority>
      <AcquisitionTime>09:50:41</AcquisitionTime>
      <AcquisitionDate>12-22-2016</AcquisitionDate>
      <CartNumber>1</CartNumber>
      <AcquisitionSoftwareVersion>009C</AcquisitionSoftwareVersion>
      <XMLSourceVersion>MAC5000 v1.0</XMLSourceVersion>
   </TestDemographics>
   <RestingECGMeasurements>
      <VentricularRate>64</VentricularRate>
      <AtrialRate>64</AtrialRate>
      <PRInterval>162</PRInterval>
      <QRSDuration>94</QRSDuration>
      <QTInterval>404</QTInterval>
      <QTCorrected>416</QTCorrected>
      <PAxis>72</PAxis>
      <RAxis>58</RAxis>
      <TAxis>62</TAxis>
      <QRSCount>11</QRSCount>
      <QOnset>212</QOnset>
      <QOffset>259</QOffset>
      <POnset>131</POnset>
      <POffset>184</POffset>
      <TOffset>414</TOffset>
      <ECGSampleBase>500</ECGSampleBase>
      <ECGSampleExponent>0</ECGSampleExponent>
   </RestingECGMeasurements>
   <Diagnosis>
      <Modality>Resting</Modality>
         <StatementCount>2</StatementCount>
         <LabelText>12SL ��ϳ���</LabelText>
      <DiagnosisStatement>
         <StmtFlag>ENDSLINE</StmtFlag>
         <StmtText>�������</StmtText>
      </DiagnosisStatement>
      <DiagnosisStatement>
         <StmtFlag>ENDSLINE</StmtFlag>
         <StmtText>���� ECG</StmtText>
      </DiagnosisStatement>
   </Diagnosis>
   <Waveform>
      <WaveformType>Rhythm</WaveformType>
      <WaveformStartTime>0</WaveformStartTime>
      <NumberofLeads>8</NumberofLeads>
      <SampleType>CONTINUOUS_SAMPLES</SampleType>
      <SampleBase>500</SampleBase>
      <SampleExponent>0</SampleExponent>
      <HighPassFilter>16</HighPassFilter>
      <LowPassFilter>150</LowPassFilter>
      <ACFilter>NONE</ACFilter>
      <LeadData>
         <LeadByteCountTotal>10000</LeadByteCountTotal>
         <LeadTimeOffset>0</LeadTimeOffset>
         <LeadSampleCountTotal>5000</LeadSampleCountTotal>
         <LeadAmplitudeUnitsPerBit>4.88</LeadAmplitudeUnitsPerBit>
         <LeadAmplitudeUnits>��V</LeadAmplitudeUnits>
         <LeadHighLimit>2147483647</LeadHighLimit>
         <LeadLowLimit>268435456</LeadLowLimit>
         <LeadID>I</LeadID>
         <LeadOffsetFirstSample>0</LeadOffsetFirstSample>
         <FirstSampleBaseline>0</FirstSampleBaseline>
         <LeadSampleSize>2</LeadSampleSize>
         <LeadOff>FALSE</LeadOff>
         <BaselineSway>FALSE</BaselineSway>
         <ExcessiveACNoise>FALSE</ExcessiveACNoise>
         <MuscleNoise>FALSE</MuscleNoise>
         <LeadDataCRC32>2338681405</LeadDataCRC32>
         <WaveFormData>
////////AAAAAP///v/+/wEAAQABAAEA/f////////8BAAMABQAIAAwADwAYACMALQA6
AEkAVQBaAGMAaABeAFEAQAAtABwAFAARABEAEQAQAAwACgAIAAAA+v/7//3//v8BAAMA
AwAFAAgABQAEAAYACAAFAAcACAAHAAYABQAEAAMAAwADAAMABQAFAAUABQADAAQABAAD
AAUABQAFAAUABAAEAAUABQAEAAQABQAFAAcABwAHAAgABwAHAAcABwAJAAoACgAKAAgA
CAAIAAkABwAIAAoACgAKAAsADAANAAsACwAMAA4AEQARABAAEAAOAA8ADwAQABEAEgAT
ABMAFAAWABcAGQAXABcAGAAYABoAHAAdACAAHwAfACAAHwAiACMAIwAjACYAKAApACoA
KQApACoAKgAuAC8ALwAuACwALAAsACwAKgAqACoAKgAsACsAKwAqACkAKAAlACQAIwAj
ACEAHgAbABkAGAAVABEAEAAQAA8ADwAMAAoACgAJAAcABAADAAIAAQACAAMAAAD/////
///////////9//7//v/+/////f/9//3//f/9//7///////7//f/9//z/+v/6//r/+v/7
//v//P/9//v/+//8//z///////3//f/7//v/+v/6//v//P/8//z//v/+//7//v/9//z/
/P/7//7//v///wAA///+//3//P/+//7//v/+//7//v///////v/9//z/+//8//3//f/+
//v/+//7//v//f/+//7//v8AAAAAAAAAAP///v/9//z//f/+//7////+//3//P/7//3/
/f/9//7//v/9//3//f/7//v/+//7//z//f/9//7//P/8//z//P/6//r//P/8//3//P/8
//z/+v/6//r/+v/8//3//v/+//3//P/7//r/+v/6//r/+v/8//z//P/7//n/+f/5//n/
/P/8//v/+//5//r/+v/6//z/+//6//r//f/9//3//f/8//v/+v/6//r/+v/+//7//f/8
//v/+v/8//z//P/9//3//f/9//3//f/8//z//f8AAAEABAAGAAUABAADAAMAAQABAAEA
AQADAAMAAwADAAEAAQABAAEA//////3//P/9//z/+v/5//v//f/9//3//f/9//3//f/8
//v/+v/5//r/+//9//7/+v/6//r/+v/7//v/+//8//z/+//6//r/+//7//v/+//7//n/
/f////v//f8BAP7/AAAJABQAHwAtADoAQwBNAFYAWQBcAFoATwA6ACkAGgAKAAcACQAH
AAYACgAIAAIAAAD8//f/9//6//n/+////wEAAAADAAYABAACAAEA///+/wAAAAAAAAAA
AQABAAEAAQD//////////wEAAgACAAEA//////////8CAAIAAwADAAIAAgADAAMAAwAD
AAMABAAHAAcABwAHAAYABgAFAAQABQAGAAcACQAHAAgACgAKAAcABwAHAAcACAAJAAsA
DgAOAA0ACwAKAAsADQAOABAADwAQABEAEQAPABAAEAARABIAEwAVABYAFQAWABYAGAAZ
ABsAHgAfAB8AHwAeAB0AHwAgACAAIAAjACMAJAAkACQAJQAlACQAJgAmACYAJgAmACYA
JgAmACYAJQAlACQAJAAkACIAIgAgAB8AHAAYABgAFwAXABUAEQAQABAADwANAAoACAAI
AAgABwAFAAUAAwABAAEAAQACAAEAAQABAAEAAQABAP///v/+//7////9//3//f/9//z/
/P/8//v//f/9//7//v/8//z//P/8//r/+f/5//n/+v/7//3//v/+//3/+v/5//r/+//7
//z/+//8//z//P/6//r/+v/6//z//P/9//3//f/8//z//P/9//7///8AAP///v/9//z/
+v/6//v/+//8//3//v////z/+//5//j/+v/7//z//f/8//z/+//6//r/+v/6//r//P/8
//z//P/6//r/+f/5//r/+//8//3/+//7//v//P/6//n/+f/5//v/+//7//v/+//7//r/
+v/6//r/+v/6//j/+P/6//r/+f/4//j/+P/6//r/+v/6//r/+f/4//b/9//4//n/+v/4
//j/+P/4//j/+P/4//f/+f/5//n/+f/4//j/9//3//n/+v/6//r/+P/3//b/9v/3//f/
9//3//n/+f/5//r/+f/4//f/9v/1//b/+f/6//j/+P/4//j/9v/2//X/9f/3//j/+P/4
//b/+P/2//j/+v/4//j/+P/4//b/9v/2//b/9v/2//b/9v/4//j/+P/4//b/9v/2//b/
+P/4//j/+P/3//b/9f/0//T/9P/0//T/9v/2//f/9//2//X/9P/z//P/9P/2//n/+P/5
//n/+P/6//r/+//7//v/+//7//v/+f/5//n/+f/7//v/+//7//v/+f/4//f/+P/2//X/
9f/1//X/9f/1//X/9f/1//X/9//3//f/9//2//b/9f/y//L/8v/y//H/8//z//T/9P/y
//D/7//v//H/8f/x//H/8f/x/+//7//z//f/9v/6/wEABAAFAA8AHAApADMAPgBFAEgA
SgBDADYAJQAUAAAA9//3//n/9v/6//r/9P/w/+z/5//p/+z/7//v//H/8f/y//X/9v/0
//T/9//3//b/9v/2//b/9v/z//P/8//z//X/9f/1//X/8//0//T/8//z//P/8//z//b/
9v/3//f/9P/0//X/9f/3//f/9//4//j/9//2//X/9//4//j/+P/6//r/+v/7//n/+v/8
//z//P/9//7////+//3//f/+///////+//7/AAABAAEAAgABAAIAAwADAAUABgAGAAcA
BQAFAAYABgAJAAoACgAMAAoACwANAA0ADAANAA0ADQARABIAEgASABIAEQARABAAFAAV
ABUAFAAWABYAFgAWABQAFAAUABQAFgAVABUAFAATABIADwAOAA4ADwAOAAwADAALAAsA
CQAEAAIAAQD//wAA/v/9//7/+//5//b/9f/0//P/9P/1//T/8//z//P/8f/x//H/7//v
//D/8f/z//L/8f/w/+//7//w//H/8f/x//H/8v/y//D/8P/w//D/8v/x//H/8f/w/+//
7//u//H/8f/v/+//8f/x//D/8P/v//D/8P/w//L/8v/y//L/8P/w//H/8f/z//L/8v/y
//T/9P/0//T/8//y//H/8P/y//L/8//z//P/8//z//P/8//z//L/8v/z//P/8//z//H/
8v/y//L/8v/y//L/8v/y//L/8v/y//T/9P/z//P/8//z//P/8//x//H/8f/y//L/8f/x
//H/7//v/+//7//w//H/8f/y//L/8v/y//L/8P/w//L/8v/z//L/8v/y//D/8P/w//D/
8f/x//H/8P/y//L/8v/y//D/8P/w//D/8v/y//L/8f/v/+//7//v//L/8v/x//H/8f/y
//L/8v/y//H/8P/w//P/8//z//P/8v/x//D/8P/w//D/8P/w/+//8P/z//T/8//y//H/
8P/x//L/8v/z//L/8v/x//D/8P/0//L/8v/0//P/8v/x//D/8v/y//L/8v/0//T/9P/0
//P/8v/x//D/8f/y//P/9P/y//L/8v/y//L/8v/y//L/9P/0//T/9P/y//L/8v/z//T/
9f/2//f/9f/0//T/9f/1//X/9//4//v//P/9/////v/9//z/+//9//3//f/9//3//f/9
//3//f/9//v/+v/5//j/9v/1//P/9f/1//X/9//3//f/9//3//f/9//3//X/9f/2//b/
9f/2//f/+P/1//X/9f/2//j/9//2//b/9f/1//X/9f/z//P/9f/3//3////9//r//v8B
AAgAFQAlADAAOwBHAEwAUQBUAFIARwA4ACcAFgAMAAkABwADAAIAAAD+//z/+P/y//H/
9//2//P/9//3//X//P////z/AAAEAP//+//+//z//P/8//z//f/9//3//f/7//v/+//7
//3//v/+//3//f/9//3//f/8//z//f/9//3//v8AAAEA////////AAABAAEAAQABAAEA
AgACAAIAAAAAAAAAAQADAAQABgAGAAMAAwADAAMABQAFAAYACAAHAAcABgAGAAYABwAH
AAgACwAMAA0ADQALAAwADAANAA4ADwARABIAEQASABIAFAASABMAFQAVABcAGQAaABsA
HAAcABsAGgAdAB0AHgAeAB4AHwAfAB4AHgAeAB4AHgAeAB4AHgAeAB4AHQAdABwAHgAe
ABwAHAAbABsAGQAWABIAEQARAA8ADAAMAA0ADQAJAAYABAAEAAYABQADAAMAAQD/////
///8//v/+//7//3//f/9//v/+P/4//j/+f/7//v/+//7//r/+v/6//n/9//3//j/+P/6
//r/+v/6//j/9//3//f/9//3//j/+P/5//n/9//3//n/+f/4//j/+//8//z//P/7//r/
+f/4//r/+v/7//v/+f/4//j/+P/6//r/+v/6//z//P/8//z/+//6//r/+f/7//v/+//7
//3//f/8//z/+f/5//n/+f/6//z//f/+//3//P/7//r//P/8//z//P/8//z/+//7//n/
+f/5//n/+f/5//n/+v/6//n/+f/5//v/+//7//v/+//7//r/+v/4//j/+P/4//r/+v/8
//z/+v/4//f/9v/3//j/+f/6//v/+//7//r/+v/6//r/+v/8//z//P/8//v/+v/5//f/
+P/5//r/+//8//z/+//7//n/+v/6//r//P/7//r/+v/5//n/+f/5//r/+//8//7//v/+
//7//v/6//r//P/8//7//v/+//7//P/8//v/+//9//7//v/+/wAA/v8AAAAA/P/8//z/
/P/8//7//v/+//7//f/8//v/+v/7//z//f/+//z//P/8//z//P/8//z//P/+//7//v/+
//z//P/8//z////////////9//3//P/8////AQABAAMABgAGAAYABgAGAAUABAADAAQA
BQAGAAcABQAFAAUABQADAAMAAwABAAAA///+//z/+//7//3//f//////////////////
/////f/9//3//v////7///8AAP///f/8//v//f/+//7//v/8//3//f/9//v///////3/
AQAFAAMAAwAGAAYACwAaACcALwA+AEsAUQBWAF0AXABYAE8AOgAnABwAEgANAA0ACwAI
AAgACAAGAP7//v/9//v//P////////8DAAYABwAKAAoACAAFAAcABgAGAAYABgAGAAcA
BwAHAAcABQAFAAUABQAHAAgACAAHAAUABQAFAAUABgAGAAcABwAGAAYABwAHAAUABQAF
AAYACAAJAAoACwAKAAoACQAIAAgACAAIAAkACwAMAA4ADgAMAAsACgAJAAwADQAPABIA
EQARABAAEAASABMAEwAUABMAFAAVABUAEwAUABQAFQAWABcAGQAaABkAGgAaABwAHAAd
AB8AHwAgACEAIQAhACEAIgAiACIAJAAlACcAKAApACkAKAAmACgAKAAoACgAKgAqACoA
KgApACcAJgAkACUAJgAlACYAJAAjACAAHAAcABsAGwAZABUAFAAUABMAEQAOAAwADAAO
AA0ACwALAAkABwAHAAcABAADAAMAAwAFAAUABQADAAAAAAAAAAEAAwADAAMAAwAAAAAA
AAD///////8AAAAAAgACAAIAAgAAAP///////wEAAQACAAIAAQABAP////8BAAEAAAAA
AAEAAgACAAIAAAAAAAAAAAAAAAAAAQABAAIAAgADAAQAAgACAAIAAgACAAIAAgACAAIA
AgADAAMABQAFAAUABQADAAMAAgACAAMAAwADAAMAAwAEAAQABAACAAIAAgACAAMABAAF
AAYABQAEAAIAAQABAAEAAQABAAMAAwADAAQAAgABAAEAAQADAAMAAwADAAEAAQAAAAAA
AgACAAIAAgACAAIABAAEAAEAAAAAAAAAAgACAAIAAgABAAEAAQAAAAIAAgACAAIAAgAC
AAIAAgAAAAAAAAD//wAAAQACAAMAAgACAAEAAQD//wAAAAAAAAIAAQAAAAAA////////
//8BAAEAAQACAAEAAAD///7//v/+/wAAAAACAAIAAgACAAEAAAD+//3///8AAAAAAAD+
/wAAAAD8//r//f/+////AAAAAAAAAAAAAP7//v/+//7/AAAAAAAAAAD+//7//v/+////
AAABAAIAAAAAAAAAAAD+/////////wEAAQABAAAA/////wAA//8CAAQABQAGAAYABwAH
AAcABgAFAAQAAwAEAAUABgAHAAYABQAEAAMAAwACAAEAAAAAAP////8BAAAA///+//3/
///////////9//3//f/9////AAD//wAA/v/+//3//f/8//z/+//5//n/+v/8//3/+//7
//f/+f/7//v//f8DAAcABAAGAAkADgAZACsAOABBAE8AVgBZAFwAXABPAD4ALwAgABAA
CwALAAcABgAGAAQAAgAAAPr/9f/5//r/+f/9/wEA//8AAAMABgAGAAYABQADAAQAAwAC
AAEAAAAAAAEAAgADAAEAAQABAAEAAQACAAIAAQADAAMAAwADAAIAAgADAAMABAAEAAUA
BQADAAMAAwAEAAUABQAFAAUABwAIAAgACAAGAAYABgAHAAkACgAMAAwACQAJAAkACQAL
AAsADAAOAA8ADwAOAA4ADAANAA0ADgAQABIAFAAVABQAFAATABMAEwATABQAFAAXABgA
GAAaABgAGQAbABsAHgAfAB8AHwAfACAAIAAgACMAIwAkACQAJAAlACUAJAAiACIAIgAi
ACUAJgAnACgAJwAlACQAIgAiACIAIAAgACEAIQAfABwAGAAXABcAFQASABIAEwATABAA
DAAJAAgACgAJAAcABwAHAAUABQAFAAMAAQAAAP//AQABAAEA///+//7//v//////////
////AAAAAAAA///+//3//f/8//3//v///wAA/v/9//3//f/9//3//v/+///////9//3/
+//7//r/+v/8//7///8AAP///v/9//z//v/+//////8BAAAAAAAAAP7//v/+//7/AAAA
AAAAAAD+//7///////////////////////7//v/9//3//f/9////AAAAAAAA///+//3/
/P/8//z//P/8//7//v/9//3/+//7//v/+//9//3//f/+//7//f/9//3//f/9//3//f/9
//3//P/8//z//P/8//z//v/+/wAAAAD9//z//P/8//z//P/8//z//f/9//3//P/8//z/
/P/8//7//v/+//7//f/8//v/+f/6//v//P/9//z//P/7//v/+f/6//r/+v/7//v/+//8
//z/+//6//n/+//7//v//P/+//7//v/+//v/+v/7//r//P/8//z//P/6//r/+f/5//v/
/P/8//z//v/8//r//P/6//r/+v/6//3//v///wEA/v/9//z/+//7//r/+v/7//////8B
AAIAAgACAAIAAwAEAAUABgAHAAQAAwACAAEAAwADAAMAAwADAAMAAQAAAP///v/8//v/
+//9//3//f/7//v/+//7//3//f/9//3//f/9//7//v/6//r/+v/6//r/+//8//7//f/7
//n/+P/5//n/+f/5//3//f/7//v/+//7/wEABAAAAAUADgAVABsAKAA1AD0ASgBTAFQA
UABNAD4AJwAUAAgA/f/7//3//v8EAAYA/v/2//T/8f/t//D/9f/3//v////+//v//v/+
//z//f////7//v/+//7//v/7//v/+//7//z//f/+/////f/+//7//f/9//3//f/9/wAA
AAABAAEA///+//7//f/+////AAACAAEAAQABAAEAAQACAAIAAgACAAIAAgADAAIAAgAD
AAIAAgADAAQABQAFAAUABgAIAAcABwAGAAYACAAJAAkACgAKAAoACgAJAAoADAANAA8A
DQANAA4ADgAPABAAEAASABIAEwAVABUAFAAVABUAFQAXABgAGAAYABkAGQAaABoAGgAb
ABsAGgAcABwAHAAcABsAGgAZABgAGgAZABkAGAAWABYAFAAUABEAEQAPAAwACwALAAwA
CwAFAAQABAADAAMAAAD+//7//v/9//v/+//3//X/9f/1//X/9f/2//f/9v/1//T/8f/x
//L/8//1//P/8//z//P/8v/y//L/8f/x//H/8v/y//D/8P/w//D/8f/x//L/8//x//H/
8v/y//H/8f/v/+//8P/x//H/8v/x//L/8v/y//T/9P/0//T/8//y//L/8f/x//D/8P/w
//H/8v/z//T/8//y//H/8P/y//L/8//z//P/8//z//P/9f/1//T/9P/z//P/8//z//H/
8v/y//L/9P/0//T/9P/y//L/8v/y//L/8v/x//H/8//z//P/8//y//H/8P/w//H/8f/y
//P/8f/x//H/8f/x//H/8P/w//L/8v/y//L/8f/w//H/8P/x//D/8P/w//D/8P/w//D/
7//v/+//7v/v//D/8f/y//D/8P/w//D/8v/y//L/8f/x//H/8f/x//D/8P/v/+//7//w
//D/8P/u/+3/7P/s/+7/7//w//H/7//v/+//8P/u/+7/7v/u/+3/7v/x//L/7v/w/+7/
8P/w//D/8P/w//D/8P/x//D/7//u/+3/7v/u/+//8f/y//H/8v/y//T/9P/0//X/9//3
//f/9//2//X/9P/z//T/9f/2//f/9v/1//L/8P/w//D/7//v//H/8//z//P/8P/v/+7/
7f/u/+//8P/x/+//7//w//D/7v/u/+7/7v/v/+//7//w/+7/7f/s/+z/7//v/+//7//t
/+//7f/p/+3/8//z//b/+P/7/wQADwAXACAALwA9AEQARwBIAEQAOwAsABkABgD8//f/
9//5//r/9v/w//D/7v/o/+f/6f/q/+3/8f/v/+//8v/z//L/9P/2//P/9f/4//f/9v/1
//T/8f/x//H/8f/0//X/9v/3//b/9v/1//P/9P/1//b/9//3//b/9v/1//T/9P/1//X/
9//3//f/+P/3//f/9//3//n/+v/6//r/+v/6//r/+//7//z//v/+/////////////v/9
//3//v8BAAEAAAAAAAIAAwADAAQAAwAEAAUABQAHAAgACAAJAAcABwAIAAgACgAMAA0A
EAAOAA8AEQARABAAEQARABEAFAAWABcAGAAYABcAFwAWABoAGwAbABoAGAAYABgAGAAa
ABoAGgAaABoAGQAZABgAGAAYABYAFgAVABUAEwAQAA4ADQANAAsABwAGAAYABQADAAAA
/v/+//z/+//5//n/+P/3//j/+f/2//X/9f/1//X/9f/1//P/9P/0//T/9f/0//P/8v/x
//H/8v/z//P/8f/x//L/8v/y//L/8v/y//L/8f/x//H/7//v//D/8P/z//P/8f/x//H/
8f/w//D/8f/y//L/8v/0//T/9P/0//L/8v/z//P/9P/0//X/9v/0//T/9P/0//T/9P/0
//T/9v/2//f/9//2//X/9P/z//T/9f/1//b/8//z//P/8//z//T/9P/0//b/9v/2//b/
9P/0//T/9P/1//b/9v/3//X/9f/1//X/8//z//P/9P/1//X/9v/3//X/9f/1//X/9//3
//b/9v/0//T/9P/0//L/8v/0//T/9f/0//T/9P/y//L/8v/y//X/9f/1//T/9P/0//T/
9P/y//L/8v/y//P/9P/1//X/9P/z//L/8f/z//T/9P/1//P/9P/0//T/8v/x//D/8P/y
//P/9P/1//L/8f/w//D/8f/y//P/9P/y//L/9P/0//T/9P/0//T/9v/4//X/9f/2//b/
9v/2//b/+P/4//j/+f/5//n/+f/5//v/+v/6//v//f/9////AAAAAAAAAAABAAIAAwAE
AAUAAwADAAMAAwADAAMAAwADAAMAAwABAAAA///+//z/+//8////AAABAAAA///+//3/
/v///wAAAQD/////AAAAAP7//v/+//7/////////AAD+//3//P/8//3//f/9//3/AQD9
//v//f//////BQAGAAgAEwAcACMALQA8AEUASwBWAF0AXgBcAE8AOgApABoADAAFAAsA
DQAKAAoACAACAPz/+P/z//P/+v/9//3/AQADAAIAAwAEAAIAAAADAAUABAACAAIAAgAC
AP//////////AgADAAQABQAEAAQAAwABAAMAAwADAAMABAAEAAUABQACAAIAAwADAAQA
BQAGAAgACAAHAAYABQAFAAYABgAGAAYABgAGAAcABgAGAAcABgAIAAkACgALAAkACQAK
AAwACwALAAoACgALAA0ADgAQABAAEAAQAA8AEAASABMAFQATABMAFAAUABUAFgAWABgA
GAAZABsAGwAaABsAGwAbAB4AIAAhACIAIwAjACQAJAAlACUAJAAiACQAJAAkACQAJAAk
ACQAJAAmACUAJQAkACMAIgAfAB4AHQAdABsAGAAYABcAFwAVABAADgANAAsACgAIAAcA
CAAHAAUAAgABAAAA//8AAAEA/v/9//3//f/7//v/+//5//n/+v/7//3/+//7//v/+//6
//r/+v/5//n/+f/6//r/+P/4//j/+P/6//n/+f/5//f/9//4//j/+f/5//f/9//5//n/
+P/4//f/+P/4//j/+f/6//v//P/5//j/+P/3//j/+P/5//r/+v/6//r/+v/4//j/+P/4
//r/+v/7//v/+f/5//n/+f/7//v/+v/6//n/+f/5//n/9//4//j/+P/6//r/+v/6//j/
+P/4//j/+v/6//n/+f/3//f/9//3//f/9//3//j/+v/5//n/+f/3//f/9//3//f/9//2
//b/+P/4//j/+P/3//b/9//2//j/+P/5//r/+f/4//f/9v/1//X/9f/0//b/9v/2//b/
9P/0//T/9P/1//b/9//3//f/9//3//f/+P/4//f/9//3//j/+P/4//b/9f/0//T/9//3
//f/9//1//X/9f/2//b/9v/2//b/9v/2//j/+P/3//b/9f/0//b/9v/1//X/9P/0//P/
8v/w//T/9v/2//j/9v/2//b/9v/0//T/9P/1//f/9//3//f/9//2//b/9//5//n/+//8
//z//P/8//3//f/9//3//f////////////7//f/8//v//f/9//v/+v/5//j/9v/1//X/
9//3//f/+f/5//n/+f/4//f/9v/1//f/9//4//j/9v/2//b/9v/z//P/8//0//b/9f/0
//T/8//z//P/8//3//f/9f/5//v/+f/7//7/AAAFABIAHQApADgARQBNAFIAVwBWAFAA
RwA2ACEAFAAKAAMABQAHAAIA/v/8//z/+P/0//X/9f/0//X/9//5//3//v///wIAAAD8
//v//f/8//z//P/8//z//P/9//7////9//3//f/9////AAAAAP///f/9//3//f/8//z/
/f/9//3//v8AAAEAAQABAAEAAgADAAMAAwADAAEAAgACAAIABAAEAAQABQAFAAYACAAI
AAUABQAFAAUABwAHAAgACgAKAAkABwAGAAgACQAJAAoACwAMAA0ADQANAA4ADgAPABEA
EQASABIAEQASABIAFAAUABUAFwAXABkAGwAcAB0AHQAeAB4AHgAfAB8AIAAgACAAIQAh
ACAAIgAiACIAIgAkACQAJAAkACMAIQAgAB4AIAAgAB4AHgAcABsAGAAUABIAEQARAA8A
DQAMAAwACwAJAAYABAAEAAQAAwABAAEA/v/7//r/+f/6//n/+f/5//n/+f/5//f/9v/2
//b/9//3//f/9//3//b/9v/2//X/9f/1//b/9v/2//b/9v/2//b/9f/1//X/9//3//j/
+P/4//f/9P/z//X/9f/0//T/9f/2//b/9v/2//b/9v/2//j/+P/5//n/+P/2//X/9P/2
//b/9v/2//j/+P/4//j/9//2//b/9f/3//f/9//3//f/9//2//b/9f/1//X/9f/3//j/
+P/4//b/9v/2//b/9//4//n/+v/5//j/9v/1//X/9f/1//X/9//3//f/+P/4//f/9//3
//f/9//3//f/9f/1//T/9P/2//b/9v/2//j/+P/6//r/+P/2//X/9P/1//b/9//4//j/
9//2//T/9v/2//b/9v/2//b/9v/2//T/9P/0//P/9P/1//b/9//3//b/9P/z//P/9P/0
//T/9v/1//T/9P/z//P/8//z//X/9f/1//b/9P/0//T/9P/0//T/9v/2//b/9v/2//b/
9P/0//P/8//0//b/9//4//b/9v/2//L/8P/x//L/8//0//T/9P/0//T/9P/0//T/9P/2
//f/9//3//X/9f/1//T/9v/3//n/+f/7//z//P/8//z//f/9//3//f/9//3//f/7//v/
+//7//z//f/+/////f/8//v/+v/2//X/9f/3//f/9//3//f/9f/1//X/9f/2//f/+P/5
//j/+P/2//b/9v/2//X/9f/1//b/9v/1//T/9P/1//X/9//z//P/9//3//X/9//3//X/
+v8AAAMACgATAB0AKgA3AEEASABRAFgAUgBJAD4ALQAYAAgA///9//3/AgAEAAIAAgD6
//D/7//x//D/7//1//f/+f/8//3/+v/8//r/9//3//r//P/8//z//P/5//n/+f/5//n/
+f/5//n/+//8//z/+//5//n/+f/5//z//P/9//3/+v/6//v/+//7//v/+//8//3//f/9
//3/+//8//z//P/9//7///8BAAAAAAABAAAAAQABAAEAAQABAAEAAgAEAAMAAwACAAIA
AwAFAAYACAAGAAYABgAFAAcACAAIAAkACwALAAwADAALAAwADAAOABEAEwAWABcAFQAV
ABQAEwAWABgAGQAaABsAGwAcABwAHQAdABwAGgAdAB4AHwAgAB8AHgAdABwAHgAdAB0A
HAAcABwAGgAaABcAFwAVABIAEgARABEADwAKAAgABwAFAAQAAgABAAIAAgABAP/////7
//n/+f/5//r/+f/5//n/+f/5//n/9//2//b/9v/3//X/9f/1//X/9v/2//b/9f/3//f/
+P/4//f/9v/1//T/9v/1//X/9f/1//X/9v/2//X/9f/z//P/9P/1//X/9v/1//b/9v/2
//b/9v/2//b/+P/4//n/+f/3//b/9v/2//j/+P/4//j/9v/2//b/9v/4//j/+f/5//v/
+f/3/w==
         </WaveFormData>
      </LeadData>
      <LeadData>
         <LeadByteCountTotal>10000</LeadByteCountTotal>
         <LeadTimeOffset>0</LeadTimeOffset>
         <LeadSampleCountTotal>5000</LeadSampleCountTotal>
         <LeadAmplitudeUnitsPerBit>4.88</LeadAmplitudeUnitsPerBit>
         <LeadAmplitudeUnits>��V</LeadAmplitudeUnits>
         <LeadHighLimit>2147483647</LeadHighLimit>
         <LeadLowLimit>268435456</LeadLowLimit>
         <LeadID>II</LeadID>
         <LeadOffsetFirstSample>0</LeadOffsetFirstSample>
         <FirstSampleBaseline>0</FirstSampleBaseline>
         <LeadSampleSize>2</LeadSampleSize>
         <LeadOff>FALSE</LeadOff>
         <BaselineSway>FALSE</BaselineSway>
         <ExcessiveACNoise>FALSE</ExcessiveACNoise>
         <MuscleNoise>FALSE</MuscleNoise>
         <LeadDataCRC32>397839571</LeadDataCRC32>
         <WaveFormData>
5P/l/+X/5f/n/+f/5//n/+X/5f/l/+X/4//k/+X/4//i/+P/4f/j/+3/9v8CABMAKQBA
AFgAawB7AIgAlQCZAJoAiwBfADAAFwAOAAIA8v/n/9//2//d/+P/7f/5/wAABAAJAAUA
AAD7//f/8v/v//L/8v/v//H/8//y//D/7//u/+3/7f/u/+7/7f/t/+3/7f/u/+7/7v/u
//D/8P/w//D/7v/v/+//8P/w//D/8P/w//H/8f/x//H/8f/y//L/8v/1//X/9f/2//T/
9P/1//X/+P/4//j/+f/6//r/+v/7//r/+v/7//z//f/+/wAAAgAAAAIAAwAEAAUABgAH
AAgACgAMAA4ADwAQABEAEgAUABcAGQAcAB0AHQAeAB8AIQAmACgAKgAqAC8AMQAyADQA
MwA0ADYAOQA7AD0APgA/AD4AQABAAEEAQQBCAEIAQgBEAEIAQgBCAEAAPgA8ADkANwA0
ADIALwArACgAJQAgAB0AGgAXABQAEwAQAA0ADAAIAAQAAwABAAAA/v/9//z/+P/2//b/
9f/2//b/9v/0//X/9f/1//T/8f/x//D/8P/y//L/8v/x/+//7//v/+//7//v/+3/7//v
/+//7//u/+7/7v/u/+7/8P/w//D/8P/u/+7/7v/u//D/8P/w//D/8P/w//D/8P/u/+7/
7v/u//D/8P/w//D/7v/u/+7/7v/w//D/8P/w//D/8P/w//D/8P/w//D/8P/y//L/8v/y
//D/8P/w//D/8P/w//D/8P/y//H/8f/x//P/8//z//P/8//y//L/8v/w//D/8P/w//L/
8f/v//H/7//v/+//7//v/+//7//v//H/8P/v/+//7f/t/+3/7P/s/+7/7v/u/+3/7f/t
/+3/7//v/+//7//v//D/8P/w/+7/7v/u/+7/8P/v/+//7//u/+7/7v/u/+7/7//v/+//
8f/x//D/8P/v/+7/7v/t/+7/7f/u/+//7f/t/+7/7v/s/+z/7P/s//D/8P/0//b/9v/2
//b/9v/6//r//P/8//z//f/9//////8AAAIABAAIAAoADAAMAAoACQAIAAUABAACAAAA
/v/9//v/+f/1//T/8v/w/+7/7//t/+z/6//p/+r/6v/q/+j/5//n/+X/5f/l/+X/5f/j
/+P/4//i/+T/5P/k/+T/4//j/+L/4v/k/+X/5f/l/+X/5f/l/+X/5f/l/+X/5f/n/+T/
5f/l/+D/3f/f/9//5f/2/wQAEwApAEAAUgBnAHkAggCNAJ0AoACNAGMAMgAVAAgA/v/w
/+X/4f/d/93/5f/x//f//v8EAAMAAwAAAPv/9f/y//P/8P/u//H/7//v/+//7v/u/+7/
7//v//D/8P/v/+//7//v/+7/7v/u/+7/7v/u/+7/7v/v//H/8v/0//L/8v/y//L/8//z
//P/8//1//b/9v/2//X/9f/1//b/+P/4//n/+f/8//z//P/9//7//v/+////AAAAAAEA
AgAAAAAAAQACAAQABgAHAAgACQAKAAsADAAMAA4AEAARABQAFQAWABgAFwAZABwAHQAg
ACIAJAAnACgAKgAsACwALwAxADIANAA1ADYAOAA7ADsAPQA+AD8AQQBEAEUARwBGAEYA
RQBEAEQAQgBCAEIAQwBCAEEAPwA7ADgANgAzADAALgAsACgAIwAgAB0AGgAXABQAEQAQ
ABAADAALAAkABgAEAAMAAgACAAAAAAD///7//v/+//z/+f/5//n/+P/5//n/+P/4//j/
+P/4//f/+f/5//n/+f/5//n/9//5//f/9//3//b/9v/2//b/9v/2//b/9v/2//j/+P/4
//j/9v/2//b/9v/3//j/+f/6//j/+P/4//j/+v/6//r/+v/6//r/+v/6//r/+v/6//r/
+v/6//r/+v/8//z//P/8//v/+v/5//j/+//8//3//v/8//z//P/8//r/+f/5//n/+//7
//v/+//7//r/+v/6//z//P/8//z/+v/5//f/+f/5//n/+f/5//n/+f/5//n/+f/4//f/
9//5//n/+f/4//b/+P/4//j/9//3//f/9//5//n/+f/5//f/+P/4//j/9v/2//b/9v/2
//X/9f/1//b/9v/2//b/9P/1//X/9f/1//X/9P/0//b/9v/3//f/9f/z//P/8//1//X/
9v/2//b/9v/2//b/9P/0//T/9P/0//X/9f/1//X/9f/1//X/9P/0//T/9P/0//T/9f/1
//P/8v/z//T/+P/2//b/9v/2//T/9P/0//T/9v/2//b/9v/0//T/9P/0//T/9P/0//T/
9P/0//T/9P/y//L/8v/y//X/9v/3//r/+v/8//z//P/9//3//////wIABAAGAAgACgAM
AAwADQAOAA8ADgAPAA4ADQAMAAkABwAFAAEAAAD+//z/+v/5//X/9P/z//P/9v/2//b/
9P/x//H/7//v/+//7//v/+//8f/x//D/8P/u/+7/7v/t/+3/7P/s/+z/7f/t/+3/7f/r
/+v/6//r/+z/7f/u/+//7P/r/+n/6P/n/+f/5f/n//L//P8FABMAKABAAFUAZQByAH0A
iQCQAJUAiwBmADEAEgAIAP7/8f/r/+X/2//b/+P/6//0//7/BwAJAAgAAwD///z/+f/2
//j/+f/3//X/9f/0//T/9P/x//H/8v/y//P/8//z//P/9P/0//T/9P/2//b/9v/2//T/
9f/1//b/9v/2//b/9v/5//n/+f/5//f/+P/4//j/+f/5//n/+v/6//r/+//7//z//P/8
//3/AAAAAAAAAQABAAAAAAAAAAIAAgADAAQABAAGAAcACAALAAwADQAOAAwADgAQABEA
EAARABIAFAAWABkAHQAfAB8AIAAhACMAJgAoACoAKgAtAC8AMAAyADEAMgA0ADcAOQA7
ADwAPQA8AD4APgA/AEEAQgBCAEIARgBEAEQARABBAEAAPwA9ADwAOgA5ADcANAAyADAA
LAApACYAIwAgAB4AHAAaABoAFwASABAADQAMAAoACQAIAAgABgAGAAUABAAEAAQAAgD/
///////+//3//f/8//z//v/+//7//f/9//3//f/9//v/+//5//v/+//7//v/+v/4//j/
+P/4//j/+P/4//j/+v/6//r/+v/6//r/+v/6//r/+v/6//r/+P/4//j/+P/6//r/+v/6
//j/+P/4//j/+P/4//j/+P/6//r/+v/6//j/+P/4//j/+v/6//r/+v/4//j/+P/4//j/
+P/4//j/+v/5//n/+f/3//f/9//3//n/+P/4//j/+P/4//j/+P/4//f/9f/3//f/9//3
//f/9v/1//T/8//1//T/8//z//P/8//z//L/8v/0//T/9P/1//X/9f/1//P/8//z//P/
9f/2//b/9v/0//T/9P/0//L/8f/x//H/8f/y//P/9P/z//P/8v/x//P/8//y//L/8P/w
//H/8f/z//H/8f/x//H/8f/y//L/8P/w//D/8P/y//L/8v/y//L/8//z//P/8f/x//H/
8f/0//T/9P/0//P/8v/y//H/8//0//P/9P/0//P/8v/x//D/8v/y//L/8v/0//T/9P/0
//L/8v/y//L/9P/0//T/9P/y//L/8v/y//T/9P/0//T/9//4//n/+v/8//z//v/+/wAA
AQABAAMAAwAEAAYACAAKAAwADgAOAA8ADwAPAA0ADQAMAAsACgAJAAcABQABAP7//P/6
//j/9//1//T/8//z//T/9P/0//D/7//v/+3/7//v/+//7//t/+3/7f/s/+7/7v/u/+7/
7f/t/+z/7P/q/+v/6//r/+3/7f/t/+3/6//r/+v/6//r/+z/7f/t/+z/6f/n/+f/7//6
/wQAFQArAEIAWABrAHkAggCNAJcAnACXAHEAPgAdABAAAgD0/+v/4//b/93/4//r//f/
AAAGAAcACQAEAP///f/+//v//P/8//n/9//5//f/9v/2//b/9//3//j/+P/1//X/9f/1
//b/9v/2//b/9v/2//b/9v/2//f/9//4//r/+v/6//r/+f/5//n/+f/7//z//P/8//v/
+//7//z//P/8//3//f8AAAAAAAABAAEAAAD/////AgACAAMABAAEAAQABQAGAAQABgAH
AAgACwAMAA0ADgAMAA4AEAARABQAFQAWABgAFwAZABwAHQAfACAAIQAjACYAKAAqACoA
KwAtAC4AMAAzADQANgA5ADkAOwA8AD0APgBAAEAAQQBBAEIAQgBCAEQAQgBCAEIAQQBA
AD8APQA9ADoAOAA1ADAALgAsACgAJgAkACIAIAAcABgAFAASABIADgANAAsACAAGAAUA
BAACAAAAAAD///7//v/+//z/+f/5//n/+P/5//n/+P/4//b/9v/2//X/9f/1//X/9f/3
//f/9f/3//X/9f/1//T/9v/2//b/9v/0//T/9P/0//b/9v/2//b/9v/2//b/9v/1//T/
8//y//T/9P/0//T/9P/0//T/9P/0//T/9P/0//T/9P/0//T/8v/y//L/8v/0//T/9P/0
//T/9P/0//T/8v/y//L/8v/0//T/9P/0//L/8f/x//H/8f/x//H/8f/x//D/8P/w//D/
8P/w//D/8v/x/+//8f/v/+//7//v//H/8f/x//H/8f/w/+//7//v/+//7//u/+7/8P/w
//D/7f/t/+3/7f/u/+//8P/x//D/8P/v/+7/8P/w//D/8P/w/+//7//v/+7/7v/u/+7/
7v/v/+//7//v/+//7v/u/+7/7v/v/+//7//t/+3/7f/r/+v/7P/s/+7/7v/u/+7/7v/u
/+7/7v/s/+3/7f/t/+3/7f/t/+3/7f/s/+v/6v/s/+z/7f/t/+3/7P/r/+z/6v/s/+z/
7P/s/+z/7P/s/+z/6v/q/+r/6v/s/+z/7P/s/+r/6v/q/+r/6//s/+3/7v/x//L/8//0
//T/9v/2//j/+v/6//v/+//8//v/+//8////AgAFAAgACAAJAAkACQAGAAUAAwABAAIA
///9//v/9f/0//L/8P/u/+3/6//q/+v/6//s/+z/6v/o/+f/5//n/+f/5//n/+X/5f/l
/+X/5P/k/+T/5P/m/+X/5f/k/+L/4v/j/+P/5f/l/+X/5f/j/+P/4//j/+P/5//m/+X/
5f/k/9//3//j/+v/+P8IABkALQBGAF4AbQB5AIIAiwCTAJYAgQBTACYADwAAAPT/6v/f
/9n/2f/b/+P/7//3//z/AAAFAP//+v/5//f/8v/z//T/8v/x//P/8f/x//D/8P/w/+//
7//w//D/7//v/+//7//y//L/8v/y//D/8P/w//D/8P/x//H/8v/y//L/8v/y//H/8f/x
//H/8//0//T/9P/z//P/8//0//b/9v/3//f/+P/4//j/+f/4//j/+P/5//z//P/9//7/
/P/8//3//v8AAAIAAwAEAAMABAAFAAYABgAIAAoACwAOAA8AEAASABIAEwAVABUAGQAa
ABsAHQAgACIAJAAkACcAKQAqACwALwAwADIANQA0ADUANQA1ADgAOgA6ADsAOwA8ADwA
PAA8ADoAOgA6ADsAOgA5ADcANQAyADAALQAqACgAJgAiAB8AHAAZABYAEwAQAA0ADAAL
AAgACAAHAAUAAgAAAP7//v/8//z/+//4//j/+P/2//f/9//3//b/9//3//b/9v/0//T/
9P/z//X/9f/1//X/8//z//H/8//z//P/8//y//T/9P/0//T/8v/y//L/8v/0//T/9P/0
//T/9P/0//T/8v/y//L/8v/0//T/9P/0//b/9v/2//b/9v/2//b/9v/0//T/9P/0//T/
9P/0//T/9v/2//b/9v/0//T/9P/0//T/9P/0//T/9v/2//b/9v/0//P/8//z//X/9f/1
//X/9P/y//H/8P/y//L/8v/y//L/8f/v//H/7//v/+//7//x//H/8f/x/+//7v/t/+3/
7v/v//D/8P/u//D/8P/w/+//7//v/+//8f/x//H/8f/w//D/7//u//D/8P/w//D/8P/v
/+//7//s/+z/7P/s/+3/7//w//H/7//v/+7/7v/w//D/8f/x//H/7//v/+//7f/t/+7/
7v/w//D/8P/w/+//7v/t/+z/7v/v/+//7//t/+3/7f/t/+z/7P/s/+z/7P/s/+3/7f/t
/+7/7//s/+z/7v/u/+7/7v/s/+z/7P/s/+z/7P/s/+z/7P/s/+z/7P/u/+7/7v/u//H/
8v/z//T/9v/2//j/+P/6//r/+v/7//v//f/9//7//v8AAAIABAAIAAgACQAJAAcABQAF
AAQAAQAAAP3/+//6//f/9//2//L/8P/v/+3/7v/t/+3/7v/u/+7/7P/r/+n/5//n/+f/
5//n/+f/5//n/+b/5v/m/+j/6P/n/+f/5P/k/+T/5f/j/+P/4//j/+X/5f/l/+X/5f/j
/+H/4v/j/+P/4P/h/9//3f/j//D/+v8JAB8ANgBMAF8AbwB4AIMAjQCSAIkAaQA4ABMA
BgD6/+r/3//b/9f/1f/d/+f/7//4//7/AQABAPz/9//z//L/8f/w//D/7//t/+//7f/s
/+z/7P/t/+3/7v/u/+z/6//q/+n/7P/s/+z/7P/s/+z/7P/s/+z/7f/t/+7/7v/u/+7/
7v/v/+//7//v/+//8P/w//D/8//z//P/9P/y//L/8//z//T/9P/0//X/9P/0//T/9f/4
//j/+f/6//r/+v/7//z//P/+////AAADAAQABQAGAAUABgAHAAcACgALAAwADgANAA8A
EgATABcAGAAZABsAHgAgACIAIgAjACUAJgAoACsALAAuADEALwAxADIAMwAyADQANAA1
ADgAOgA7ADwAPQA6ADkAOAA5ADgANwA1ADUAMgAwAC0AKAAmACQAIAAeABwAGgAYABMA
EAANAAwADAAIAAcABQACAAAA///+//r/+P/4//f/9//4//n/+P/1//X/9f/0//P/8//y
//L/9P/0//T/8//x//H/8f/x//H/8f/v//H/8f/x//H/8P/y//L/8v/y//D/8P/w//D/
7v/u/+7/7v/v//D/8f/y//D/8P/w//D/8v/y//L/8v/w//D/8P/w//D/8P/w//D/8P/w
//D/8P/w//D/8P/w//D/8P/w//D/8P/w//D/8P/w//D/8P/w//D/8P/w//D/7v/t/+3/
7f/t/+3/7f/t/+//7v/u/+7/7v/u/+7/7v/u/+3/6//t/+//7//v/+//7//v/+//7//v
/+7/7f/t/+v/6//r/+r/7P/u/+7/7v/r/+v/6//r/+v/6//r/+v/6//s/+z/7P/u/+7/
7v/u/+7/7f/t/+3/6v/q/+r/6v/s/+3/7f/t/+3/7f/s/+z/7v/u/+//7//v/+3/7f/t
/+v/6//s/+z/7v/u/+7/7v/u/+7/7v/u/+z/7f/t/+3/7f/t/+3/7f/s/+z/7P/s/+z/
7P/t/+3/7//u/+3/7v/v//D/8f/y//X/9v/5//r/+f/5//j/+f/7//z//v8AAAIABAAG
AAYABwAHAAcABQAGAAYABgAGAAEA///9//n/+v/4//b/9P/z//H/8P/v/+3/7v/u/+7/
7P/r/+v/6f/p/+n/6f/p/+v/6//r/+r/6P/o/+j/6P/n/+f/5v/m/+f/6f/q/+v/6v/p
/+j/5//n/+f/5//n/+n/6P/n/+f/5P/h/+P/4//j/+r/+P8DABEAJgA+AE8AXwBuAHkA
gwCOAI8AewBOAB8ABgD+//T/6//l/9//1//X/+H/6f/w//r/AwADAAQAAwD7//T/8//y
//D/8f/x/+//7f/s/+z/7P/t/+3/7v/u/+7/7//w//H/8f/w/+//7v/w//D/8P/w//D/
8f/x//L/8v/y//L/8v/z//P/8//z//P/9P/0//T/9f/1//X/9v/4//j/+f/5//j/+P/4
//n/+P/4//j/+f/6//r/+//8//7//v///wAA/v8AAAEAAgABAAIAAwAEAAUACAALAA0A
DAANAA4AEAARABMAFgAXABcAGAAZABsAIAAiACQAJAAnACkAKgAsACsALAAuADEAMwA1
ADYANwA4ADoAOgA7ADoAOgA5ADgAOwA6ADsAPAA6ADgANgAzADIAMAAvAC0AKgAoACYA
IgAdABoAFwAUABMAEAANAAwACgAGAAUAAwACAAAA///+//z/+v/6//n/9//2//X/8v/y
//P/9P/0//P/8//y//L/8v/y//L/8f/x//H/8f/x//H/8f/v//H/8//z//P/8v/w//D/
8P/w//D/8P/w//D/8P/w//D/8P/w//D/8P/w//L/8v/y//L/8P/w//D/8P/y//L/8v/y
//L/8v/y//L/8P/w//D/8P/x//L/8//0//P/8v/x//D/8v/y//L/8v/w//D/8P/w/+7/
7v/u/+7/7//v//D/8f/v/+//7//v//H/8P/w//D/7v/u/+7/7v/u/+3/6//t/+//7//v
/+//7v/t/+z/6//s/+z/7P/t/+3/7f/t/+z/6v/s/+z/7P/t/+3/7f/t/+3/7f/t/+3/
6//s/+z/7P/u/+7/7v/u/+z/6//r/+v/7P/s/+z/7P/q/+v/6//r/+v/6//q/+r/6v/q
/+v/6//r/+n/6f/p/+v/6//s/+z/6v/q/+r/6v/q/+r/6v/q/+r/6//r/+v/6//t/+z/
7//w//H/8v/0//T/9v/2//T/9f/1//f/+P/6//3/AAAAAAIABAAEAAcABwAHAAUABwAG
AAUABAABAP///f/5//r/+P/2//T/8v/v/+3/6//r/+z/7P/s/+z/6//r/+n/6P/n/+b/
5f/n/+f/5//m/+b/5v/m/+b/5f/l/+T/5P/k/+X/5f/l/+X/5f/l/+X/5//n/+f/5//j
/+T/4//h/+D/4f/f/+H/6f/w//z/DwAhADQATgBhAG0AdgCBAIkAkACNAGsANgATAAYA
/P/w/+f/3f/V/9X/2//l/+//+P/+/wUABwD+//f/9//2//P/9P/0/+//7//x/+//7v/u
/+7/7f/t/+7/7v/v/+//7//v/+7/7v/u/+7/7//w//H/8v/w//H/8f/y//L/8v/y//L/
8//z//P/8//1//b/9v/2//f/9//3//j/9v/2//f/9//6//r/+v/7//7//v/+/////v/+
////AAAAAAAAAQACAAIABAAFAAYABwAIAAkACgAKAAwADgAPABAAEQASABQAFwAZABwA
HQAfACAAIQAjACQAJgAoACgALQAvADAAMgAxADIANAA3ADgAOwA9AD8APwBAAD8APwA/
AEAAQABAAEIAQABAAEAAQQBAAD8APQA7ADgANgAzADAALgAsACgAJQAiAB8AHAAbABgA
FQAUABEADAAKAAcACAAGAAUABAAAAP7//v/9//7//v/+//z/+//7//v/+v/3//f/9v/2
//f/+P/5//n/+P/3//b/9f/3//f/9f/3//f/9//3//b/9P/0//T/9P/2//b/9v/2//T/
9P/0//T/9v/2//b/9v/4//j/+P/4//f/9v/1//T/9f/2//f/+P/2//b/9v/2//b/9v/2
//b/9v/2//b/9v/2//b/9v/2//j/+P/4//j/9v/2//b/9v/2//b/9v/2//j/9//3//f/
9f/1//X/9f/3//b/9v/2//T/9P/0//T/9v/1//P/9f/1//X/9f/1//P/8//z//P/9f/0
//P/8//x//H/8f/w//L/9P/0//T/9f/1//X/9f/z//P/8//z//P/9P/0//T/8v/y//L/
8v/y//H/8f/x//L/8v/y//L/8v/z//P/8//z//P/8v/y//D/8P/x//H/8//x//H/8f/x
//H/8v/y//D/8P/w//D/8v/y//L/8v/x//H/8P/v//H/8f/x//H/8v/0//T/9P/2//f/
+P/5//r//v/+/wAAAAACAAMAAwAFAAYACAALAA4ADgAQABIAEgATABMAEwARABMAEgAR
ABAACwAJAAcAAwACAAAA/v/8//v/+f/4//f/9//4//j/+P/2//X/9f/z//P/8//z//P/
9f/1//X/9P/y//L/8v/y//P/8//y//L/8P/x//H/8f/v/+//7//v//H/8f/x//H/8//w
/+//7//u/+v/7f/x//n/CAAWACEANQBOAGIAcwCDAI4AlQChAKQAjQBdAC4AFQAGAP7/
9v/t/+X/4//j/+n/8//9/wIADAAPAA0ACAAFAP///P/9//z//P/9//3/+//5//j/+P/4
//X/9f/2//b/9//3//f/9//2//b/9v/2//j/+P/4//j/+P/5//n/+v/4//j/+P/4//r/
+//8//3//P/8//v/+v/9//3//f/+//7//v///////v/+//7///8CAAIAAgADAAIAAgAD
AAQABgAGAAcACAAGAAgACQAKAAkACgALAAwADgAQABIAEwAUABUAFgAYABkAGwAeAB8A
IwAkACUAJwAoACoALAAsADEAMwA0ADYANQA2ADgAOwA8AD8AQQBDAEMARABDAEMAQwBE
AEQARABGAEQARABEAEMAQgBBAD8APQA6ADgANQAyADAALgAqACUAIgAfABwAGwAYABUA
FAAQAAwACwAJAAgABgAFAAQAAgAAAAAA///8//z//P/6//r/+//8//z/+f/5//j/+P/6
//r/+v/5//f/9//3//f/9//3//X/9//5//n/+f/4//f/9v/1//T/9v/2//b/9v/2//b/
9v/2//b/9v/2//b/+P/4//j/+P/3//b/9f/0//b/9v/2//b/9v/2//b/9v/0//T/9P/0
//T/9P/0//T/8v/y//L/8v/0//T/9P/0//T/9P/0//T/8v/y//L/8v/0//P/8//z//H/
8f/x//H/8f/w//D/8P/y//L/8v/y//D/7//t/+//8f/x//H/8f/v/+//7//v//H/8P/v
/+//7//v/+//7v/s/+7/7v/u/+7/7//w//H/8P/v/+7/7f/t/+7/7v/u/+7/7v/u/+7/
7v/t/+3/7f/s/+z/7P/s/+7/7//v/+//8f/x//D/8P/u/+7/7//v/+3/6//r/+v/6//r
/+z/7P/q/+r/6v/q/+r/6v/q/+r/6v/r/+v/6//p/+n/6f/p/+r/6v/q/+r/6f/o/+j/
5//n/+r/6//s//D/8P/w//D/8P/y//L/9P/0//T/9f/1//f/9//4//r//P/+/wAAAgAC
AAEAAQABAP//AQAAAP///v/5//f/9f/x/+7/7P/q/+j/6P/n/+f/5//l/+b/5v/m/+T/
4//j/+H/4//j/+P/4//h/+H/4f/g/+D/4P/g/+D/3//f/97/3v/e/9//3//f/+H/4f/h
/+H/3//f/9//3//h/+L/3//h/+D/2//d/+H/5//0/wQAEwApAEIAVgBlAHMAfgCHAI8A
lAB/AE0AIAAJAPz/8P/m/93/1f/T/9X/3f/r//P/+P/8////+//4//X/8//w/+3/7P/q
/+n/6//r/+v/6v/q/+r/6f/p/+r/6v/r/+v/6//r/+7/7v/u/+7/7f/s/+v/6v/q/+v/
6//s/+7/7v/u/+7/8P/x//L/8//w//D/7//u/+//7//v//D/8v/y//P/8//0//T/9P/1
//b/9v/2//f/+v/6//v//P/7//r/+v/6//z//v///wAAAQACAAMABAAEAAYACAAJAAwA
DQAOABAAEAARABMAEwAXABgAGQAbAB4AIAAiACIAIwAlACYAKAArACwALgAxADEAMwA0
ADUANgA4ADgAOQA5ADoAOgA6ADoAOAA4ADgAOQA4ADcANQAyAC4AKwAnACYAJAAiAB4A
GwAYABUAEgANAAoABwAGAAYAAgABAP///P/6//n/+P/3//b/9//3//X/9P/z//D/7//v
/+//7v/v/+//7v/u/+z/7P/s/+v/7f/t/+3/7f/t/+3/6//t/+v/6//r/+r/6//s/+3/
7v/t/+z/6//q/+z/7P/s/+z/6v/q/+r/6v/q/+r/6v/q/+z/7P/s/+z/6//q/+n/6P/p
/+r/6//s/+7/7v/u/+7/7f/s/+v/6v/s/+z/7P/s/+z/7P/s/+z/6v/q/+r/6v/s/+z/
7P/s/+r/6f/p/+n/6//r/+v/6//q/+j/5//m/+j/6P/o/+j/6P/n/+X/5//l/+X/5f/l
/+f/5//n/+f/5f/k/+P/4//l/+X/5f/k/+T/5v/m/+b/4//j/+P/4//l/+X/5f/l/+P/
5P/k/+T/5v/m/+b/5v/k/+P/4//j/+T/5P/k/+T/5P/l/+X/5f/k/+P/4f/g/+L/4v/j
/+P/4//h/+H/4f/h/+H/4v/i/+T/5P/k/+T/4v/i/+L/4v/i/+P/4//j/+H/4f/h/+H/
4P/g/+D/4P/i/+L/4//j/+H/4v/j/97/4P/h/+L/4//k/+T/5P/k/+T/5f/m/+n/6v/u
/+7/7v/v/+3/7//v//D/9P/2//j/+v/8//z//f/9//v/+f/5//j/9//2//P/8f/v/+v/
6v/o/+f/5v/m/+X/4f/f/97/3v/g/+D/3v/d/93/2//b/9v/2f/Z/9n/2f/a/9r/2//c
/9r/2v/Z/9n/2v/a/9r/2//b/9v/2//b/9n/2f/Z/9n/3f/b/9v/2v/Z/9f/1v/T/9H/
0//d/+T/8P/9/wsAIAA8AE8AXQBsAHsAhQCOAI0AcQA+ABMA/v/y/+j/4f/Z/9H/z//R
/9f/4f/s//D/9f/3//b/8f/t/+j/4//i/+L/4f/h/+P/5f/k/+T/5P/h/+H/4v/i/+H/
4f/h/+H/4P/g/+D/4P/i/+L/4v/i/+T/5f/l/+b/5f/k/+P/4v/h/+H/4f/h/+P/5P/k
/+T/5f/l/+X/5v/m/+b/5//n/+b/5v/m/+f/6P/o/+j/6f/q/+r/6//s/+z/7P/t/+7/
8P/y//P/9P/0//T/9P/0//b/+P/6//v//P/9//7/AAABAAMABgAHAAsADAANAA8ADwAQ
ABEAEAAWABkAGwAeAB0AHgAgACMAIQAjACQAJQAnACoAKwAtACwALAArACoALQAsAC0A
LgArACoAKQAnACUAIgAgAB0AHAAaABgAFAAQAAwACAAEAAEA/v/7//r/+P/0//P/8f/w
/+7/7f/s/+r/6P/o/+f/5P/k/+T/4v/j/+P/4//i/+H/4f/g/+D/3v/e/97/3f/e/9//
4P/h/+D/3//c/93/3//f/9//3v/d/9z/2//a/9z/3P/c/9z/3v/e/97/3v/d/9z/2//a
/9z/3P/c/9z/3v/e/97/3v/d/9z/2//a/9z/3P/c/9z/3P/c/9z/3P/e/97/3v/e/9z/
3P/a/w==
         </WaveFormData>
      </LeadData>
      <LeadData>
         <LeadByteCountTotal>10000</LeadByteCountTotal>
         <LeadTimeOffset>0</LeadTimeOffset>
         <LeadSampleCountTotal>5000</LeadSampleCountTotal>
         <LeadAmplitudeUnitsPerBit>4.88</LeadAmplitudeUnitsPerBit>
         <LeadAmplitudeUnits>��V</LeadAmplitudeUnits>
         <LeadHighLimit>2147483647</LeadHighLimit>
         <LeadLowLimit>268435456</LeadLowLimit>
         <LeadID>V1</LeadID>
         <LeadOffsetFirstSample>0</LeadOffsetFirstSample>
         <FirstSampleBaseline>0</FirstSampleBaseline>
         <LeadSampleSize>2</LeadSampleSize>
         <LeadOff>FALSE</LeadOff>
         <BaselineSway>FALSE</BaselineSway>
         <ExcessiveACNoise>FALSE</ExcessiveACNoise>
         <MuscleNoise>FALSE</MuscleNoise>
         <LeadDataCRC32>4113147278</LeadDataCRC32>
         <WaveFormData>
/v////////8BAAEAAQABAAEAAAD///////8BAAEABAAIAA4AGgAnADEAOwBGAE8ATQA4
ABkA8v/F/53/fv9j/1P/Uf9T/1P/R/8x/yT/KP86/1L/Z/9//5X/pv+x/7b/vf/I/9X/
4//s//T//P8AAAMABgAGAAcABgAJAAoACwAMAA4ADwAQABAADgAOAA4ADgARABEAEgAS
ABIAEgASABIAFAAUABQAFAAUABQAFQAVABMAEwATABMAFQAVABUAFQAVABQAEwASABQA
FAAUABQAFgAWABYAFgAWABUAFAATABUAFQAVABYAFAAVABUAFQAXABcAFwAXABoAGgAa
ABoAGQAZABkAGQAcABwAHAAcABoAGgAaABsAGwAaABoAGgAaABoAGgAaABYAFgAWABcA
GQAXABYAFQATABMAEwASABEAEAAQAA8ADgAOAA0ADAAIAAcABwAGAAcABgAEAAMAAgAB
AAAA//8AAAAA/////wAAAAAAAAAA//////////8BAAIAAgACAAAA/////wAAAgACAAIA
AgACAAIAAgACAAAAAAAAAAAAAwADAAMAAgAAAAAAAAAAAAIAAgACAAIAAgACAAIAAgAA
AAEAAQAAAAIAAwADAAMAAQABAAEAAQADAAMAAwADAAMAAwAEAAQAAQABAAEAAQADAAMA
AwADAAIAAgABAAEAAwADAAMAAwADAAMAAwADAAEAAAAAAAAAAgADAAMAAwABAAEAAQAB
AAAAAAABAAEAAQABAAEAAQABAAEAAQABAAEAAQABAAEAAQABAAEAAQABAAEAAQABAAEA
AQABAAEA//////////8BAAEAAQABAP//////////AQABAAEAAQABAAEAAAAAAAEAAQAB
AAEAAQABAAEAAQD//////////wEAAQABAAEAAQABAAEAAQD//////////wEAAQABAAEA
//////////8BAAEAAQABAP////////////////////8AAAEAAgADAAQAAgACAAQABgAG
AAYABgAIAAkACQAJAAoACgALAAwACgALAAsACgAEAP7/+f/3//j/+f/7//z//P/6//n/
+f/4//j/+P/4//j/+f/5//n/9//2//b/9//7//z//f/9//v/+//6//n/9//4//j/+P/5
//r/+//8//z//P/9//3/+//7//z//P/+//////////3//f/9//3/AAAAAAAAAQD/////
//8AAAQADgAcACsANQA/AEYATQBHADIAFwDy/8f/of+E/2f/Vf9R/1P/U/9L/zn/LP8u
/zz/UP9l/33/kf+k/7H/tv+9/8r/1//h/+7/9P/4//z/AQAEAAYACQAMAAwADAAMAAwA
DgAPABAAEAASABIAEgASABIAEQARABAAEQASABMAFAASABIAEgASABAAEAARABEAEwAT
ABMAEwATABMAEwATABQAFAAUABQAFAAUABQAFAAUABQAFAAUABUAFQAVABUAFQAVABUA
FgAYABkAGQAZABgAFwAWABUAGAAYABgAGAAZABkAGQAZABgAGAAYABgAGgAaABoAGwAb
ABoAGgAaABgAGAAYABgAFgAWABYAFwAXABUAFAATABMAEwATABIADwAOAA4ADQAKAAoA
CQAIAAgABwAHAAYAAwACAAAA//////////////7//v/9//3//v/+//7//v//////////
//3//v/+//7/AAD/////AAAAAAAAAAAAAP7//v/+//7///8AAAEAAgACAAEAAAD+/wAA
AAAAAAAA/v/+//7//v/+//7//v/+/wAAAQABAAAA//////7//f//////////////////
/////////wAAAAABAAEAAQABAAAA///+//3///8AAAAAAQD/////////////////////
AQAAAAAAAAD+/////////wEAAQABAAEA/v/+/////////////////wEAAQABAAEA////
//////8BAAEAAQABAP////////////////////8BAAEAAQABAAAA///+//3//v///wAA
AQABAAEAAQABAAEAAQAAAAAAAwADAAMAAwACAAEAAAD//wEAAQABAAEA//////////8B
AAEAAQABAAEAAQABAAEA//////////8BAAEAAQABAAEAAQABAAEAAQABAAEAAQADAAMA
AwADAAIAAQAAAP//AgACAAIAAwADAAIAAgACAAIAAgADAAMAAwADAAMAAwACAAEAAAAA
AAIABAAEAAMAAAAAAAAAAAAAAAIAAgACAAIAAAAAAAAAAAAAAAAAAAAAAAEAAgADAAQA
AwACAAEAAAABAAIAAwAEAAUABgAHAAgABwAHAAcACAAKAAsADAAMAAsACwAKAAYAAwD/
//7////+//7//f/8//r/+f/5//j/+P/4//j/+P/3//f/9//1//b/9v/3//n/+v/7//v/
+//5//j/9//3//r/+v/6//r/+P/4//j/+P/6//v/+//7//v//P/8//z/+//7//v/+//8
//3//v8AAP7//v///////////wAAAgAGAAwAGQAlACsAMgA7AEMARAA1ABoA+f/P/6r/
kf95/2n/Z/9v/3P/a/9Y/0b/QP9E/1H/af+D/5z/sf++/7//wv/P/9v/5P/w//r/AAAF
AAYACAANAA4ADgAOAA4ADgASABMAFAAUABQAFAAUABQAFQAVABYAFgAUABQAFAAUABIA
EgASABIAEgASABMAEwATABMAEwATABMAEwATABMAFAAUABQAFAASABIAEgASABMAFAAV
ABYAFgAVABQAEwAUABUAFgAYABYAFwAXABcAFwAXABcAFwAYABgAGAAYABcAFwAXABcA
GgAaABoAGgAcABwAHAAdABwAGgAZABgAGgAaABoAGgAYABgAGAAZABsAGQAYABcAFQAV
ABUAFAATABIAEgARABIAEgARABAADAALAAsACgAJAAgABgAFAAYABQAEAAMAAAAAAP//
//8CAAIAAgACAAAA///+//3//v8AAAEAAgACAAEAAQACAAEAAAD///7///8AAAEAAgAA
AAAAAAAAAAEAAQABAAAAAAAAAAAAAAAAAAAAAAAAAAIAAgACAAIAAAABAAEAAAACAAMA
AwADAAEAAQABAAEA//////////8BAAEAAgACAP//////////AQABAAEAAQAAAAAA////
////////////AQABAAEAAQD///7//v/+/wAAAQABAAEA///////////+//7/////////
//////////////////8BAAEAAQABAAEAAQABAAEA//////////8BAAEAAQABAP//////
////AQABAAEAAQABAAEAAQABAP//////////AAABAAEAAgABAAEAAQABAAMAAwADAAMA
AwADAAMAAwABAAEAAQABAAMAAwADAAMAAQABAAEAAQADAAMAAwADAAEAAQABAAEAAQAB
AAEAAQADAAMAAwADAAEAAQABAAEAAwADAAMAAwACAAIAAgADAAEAAAAAAAAAAgACAAMA
AwABAAEAAQABAAEAAQABAAIAAgACAAIAAQAAAAIAAgACAAIAAgACAAIAAgACAAIAAgAC
AAIAAgACAAIAAgACAAIAAgACAAIAAgACAAQABAAEAAQABgAGAAYABgAHAAkACgALAAwA
DAANAA4ADgAPAA8ADgAKAAQA///9//z/+//7//r/+//6//r/+//4//j/+P/4//j/+f/5
//n/+f/4//j/+f/5//r/+//7//3//f/8//v/+f/6//r/+v/6//r/+v/6//z//P/9//3/
/P/7//v/+v/8//3//f/9//3//f/9//3//v/+//7///8BAAEA//8AAAIACAAUACUAMQA7
AEIASQBHADgAHQD4/8v/pf+I/23/Wf9R/1X/V/9N/zn/KP8m/zL/Rv9f/3X/i/+e/6v/
sv+5/8T/0//f/+r/8v/4//z/AQACAAYACQAKAAwADAAMAAwADgAPABAAEAASABIAEgAS
ABEAEQASABIAEgASABIAEgAUABQAFAAUABIAEgATABMAFQAVABUAFQAVABUAFQAVABQA
FAAUABQAFAAUABQAFAAUABQAFAAUABYAFwAYABkAFwAXABcAGAAYABkAGQAZABkAGQAZ
ABkAGgAaABoAGgAdAB0AHQAdAB4AHgAeAB4AHgAeAB4AHwAhACAAIAAgAB4AHgAeAB4A
HgAeAB4AHwAfAB0AHAAbABsAGwAbABoAGgAaABsAGwAZABgAFgAUABQAEwATABIAEQAQ
AA4ADQAKAAkACAAHAAYABgAFAAUABQAEAAMAAgADAAMAAwADAAEAAgACAAIAAAD/////
AAACAAIAAgACAAAAAAAAAAAAAgACAAIAAgABAAEAAQAAAAIAAgACAAIAAgACAAIAAgAA
AAAAAAAAAAIAAwADAAIAAgADAAMAAwABAAEAAQABAAMAAwADAAMAAQABAAIAAgACAAMA
BAAFAAUABQAFAAUABAAEAAMAAwAFAAUABQAFAAMAAwADAAMABQAEAAQABAACAAMAAwAD
AAEAAQABAAEAAQACAAQABQADAAMAAwADAAMAAwADAAMAAwADAAMAAwABAAEAAQABAAMA
AwADAAMAAQABAAEAAQADAAMAAwADAAMAAwADAAMAAQABAAEAAQADAAMAAwADAAEAAQAA
AAAAAgADAAQABQADAAMAAwADAAEAAQABAAEAAgADAAQABQADAAMAAwADAAMAAwADAAMA
AwADAAMAAwABAAEAAQABAAMAAwADAAMAAQABAAEAAQADAAMAAwADAAEAAQABAAEAAgAC
AAIAAwAEAAQABQAGAAUABAAEAAMABQAFAAUABQADAAMAAwAEAAIAAgAEAAUABgAEAAQA
BAAEAAIAAgACAAIABAAEAAQABAACAAIAAgACAAQABAAEAAQABgAGAAYABgAIAAgACAAI
AAkACgAMAA0ACwAMAAwADQAOAA4ADwAPAAwACAACAP3/+//7//v//P/9//7//f/9//z/
+v/5//j/+v/6//v/+//7//n/+P/4//n/+//8//3//////////v/7//v//P/8//7//v/+
//7//v/+//7////9//3//f/+////AAACAAMAAgABAAAA//8BAAIAAgACAAUAAwADAAEA
AgAGABAAHgAtADkAQQBIAE0ARwAwAA8A6P+9/5v/gP9l/1f/Vf9V/1P/Rf8z/yj/MP9C
/1j/a/+B/5f/pv+v/7b/v//M/9v/5//w//b//P/+/wEABAAGAAcACgAOAA4ADgAOAA8A
DwAPAA4ADwAQABEAEgATABMAFAAUABQAFAAUABQAFAAUABQAFAASABIAEwATABUAFQAV
ABUAEwATABMAEwAWABYAFgAWABYAFgAWABYAFgAWABYAFgAZABkAGQAZABcAFwAXABgA
GAAZABkAGQAaABsAHAAdAB0AHAAbABoAHAAdAB4AHwAeAB4AHgAeACAAIAAgACEAIQAg
ACAAIAAeAB4AHgAeAB4AHgAeAB8AHwAdABwAGwAdAB0AHQAcABkAGAAYABcAFgAWABUA
FAASABEAEQAQAA4ADAAJAAcACAAHAAYABQACAAIAAQABAAEAAAD///7////////////+
//7//f/8//7//f/9//7//v/+//7//v/8//z//P/8//7//v/+//7//v/9//z/+v/8//z/
/P/8//z//P/8//z//P/8//z//P/8//3//f/8//r/+//7//v//f/9//3//f/9//3//f/9
//v/+//8//z//f/9//3//f/9//3//f/9//7//v/9//3//f/9//3//f/7//v/+//7//3/
/P/8//z//P/9//3//f/9//3//f/9//z//P/9//3/+//7//v/+//9//3//f/9//v/+//7
//v/+//7//v/+//7//v/+//7//v/+//7//v//f/9//3//f/8//v/+v/5//r/+//8//3/
+//7//v/+//7//v/+v/6//3//f/9//3/+//7//v/+//9//3//f/9//3//f/9//3/+//7
//v/+//9//3//f/9//v/+//7//v//f/9//3//f/7//v/+//7//v/+//7//v//f/9//3/
/f/8//v/+v/5//r/+v/6//v/+//6//r/+v/6//r/+//7//3//f/9//3//P/7//r/+v/8
//z//P/9//z/+v/6//r/+v/6//r/+v/6//z//P/8//z/+v/6//r/+v/8//z//P/8//7/
/v/+//7/AAAAAAAAAQACAAMABQAGAAYABgAFAAUABQAEAAAA+v/3//X/9f/1//T/9P/0
//L/8//z//L/8v/x//D/7//v//D/8f/w//D/7v/v//H/8v/x//H/8f/x//L/8f/x//L/
8f/w/+//7v/v//D/8f/y//H/8f/x//H/8v/y//L/8//1//X/9f/1//T/8//z//L/9P/3
//n/+f/3//j/+v/+/woAFwAlAC0ANgA/AD8AMgAXAPL/yf+h/4D/Y/9R/0n/S/9L/0X/
Mf8g/xz/Kv8+/1P/a/9//5T/of+o/63/uv/J/9X/4P/o/+7/8v/z//T/9v/5//z/AAAA
AAAAAAAAAAEAAgACAAQABAAEAAQABwAHAAgACAAHAAYABQAEAAUABgAHAAgABgAGAAcA
BwAHAAcABwAHAAkACQAJAAkACAAIAAgACAAKAAoACgAKAAgACAAIAAgACQAJAAkACQAJ
AAkACQAKAAgACQAJAAkACwALAAsACwAKAAoACgAKAA0ADQANAA0ADgAOAA4ADgAMAAwA
DAANAA4ADgAPABAADgAOAA4ADgAOAA4ADgAPAA8ADQAMAAsACQAJAAkACAAJAAgACAAH
AAYABgAFAAQABAADAAMAAgD///7//P/7//j/9//2//X/9v/2//X/9f/1//T/8//y//P/
8//z//P/8f/y//L/8v/w/+//7//w//L/8v/y//L/8v/y//L/8v/y//L/8v/y//P/8//z
//L/8P/w//D/8P/y//L/8v/y//D/8P/w//D/8P/x//H/8P/y//P/8//z//P/8//z//P/
9P/1//b/9//2//X/9f/0//X/9f/1//X/9f/1//X/9f/0//T/8//z//X/9f/1//X/8//z
//P/8//1//T/9P/0//b/9//3//f/9f/1//X/9f/2//b/9//3//X/9f/1//X/9f/1//X/
9f/2//f/+P/5//f/9//3//f/+f/5//n/+f/3//f/9//3//f/9//3//f/9//3//f/9//3
//f/9//3//n/+f/5//n/+P/3//X/9P/3//f/9//3//n/+f/5//n/9//3//f/9//5//n/
+f/5//f/9//3//f/9//3//f/9//5//n/+f/5//f/9//3//f/+f/5//n/+f/3//f/9//3
//n/+f/5//n/+f/5//n/+f/5//j/9//3//j/+P/5//r/+P/4//n/+f/5//n/+f/5//f/
9//3//j/+P/4//r/+v/7//z//f/+//z//f/9//3/AAAAAAEAAgACAAMAAwACAAAA+v/1
//P/8//z//T/9P/z//D/7v/t/+7/7v/u/+7/7P/t/+3/7f/t/+z/7P/t/+//8P/x//H/
8f/x//D/7//v//D/8P/w/+7/7v/u/+7/7v/u/+//7//x//H/8v/y//H/8f/w/+//8P/x
//L/8//0//T/9P/1//H/8//1//b/+v/+/wgAEwAfACUALAAzADkANAAlAAoA5f+9/57/
hf9r/13/Xf9j/2X/W/9I/zr/Nv84/0f/Yf97/5D/pf+y/7X/uv/F/8//2v/k/+z/9P/5
//z//v8BAAAAAgACAAIAAgAEAAUABgAGAAYABgAGAAYABQAFAAYABgAIAAgACAAIAAYA
BgAGAAYACAAIAAkACQAHAAcABwAHAAcABwAHAAcACAAIAAgACAAGAAYABgAGAAcACAAJ
AAoACQAJAAkACQAHAAcABwAIAAgACQAJAAkACQAJAAkACQAKAAoACgAKAAkACQAJAAkA
CgAKAAoACgAKAAoACgALAAkACAAIAAgACgAKAAoACgAIAAgACAAJAAkABwAGAAUABQAF
AAUABAABAAAAAAD/////AAAAAAAA/P/7//v/+v/7//r/+P/3//j/9//2//X/9P/0//P/
8//0//T/9P/0//X/9f/1//X/9f/2//b/9v/4//f/9//4//j/+P/4//j/+v/6//r/+v/4
//j/+P/4//v/+//7//r//P/8//z//P/6//r/+v/6//z//P/8//z//P/9//3//P/8//3/
/f/9/////////////f/9//3//f//////AAAAAP////////////////////8AAAAA////
//////////////////////8BAAAAAAAAAAAAAQABAAEAAQABAAEAAQAAAAAAAQABAAMA
AwADAAMAAQABAAEAAQABAAEAAQABAAMAAwADAAMAAQABAAEAAQACAAMABAAFAAMAAwAD
AAMABQAFAAUABQADAAMAAwADAAMAAwADAAMABQAFAAQABAADAAMAAwADAAMAAwADAAMA
AwADAAMAAwADAAMAAwADAAUABQAFAAUAAwADAAMAAwADAAMAAwADAAQABQAGAAcABQAF
AAUABQAHAAcABwAHAAUABQAFAAUABQAFAAUABQAIAAgACAAJAAcABgAGAAYACAAKAAoA
DAAMAAwADAAMAA0ADQANABAAEAARABIAEAARABEAEAANAAgABAADAAEAAQACAAIAAgAA
AP////8AAAAAAAAAAP/////+//3//f/8//z//f/9//7////////////+//3//v8AAAEA
AgABAAAA///+/wAAAAABAAEAAQABAAIAAgACAAMAAwADAAUABQAFAAUABAAEAAQABQAF
AAcACQAKAAwAEgAeACsAMwA9AEYATQBRAEYALQAKAOH/uf+c/4P/b/9n/23/cf9r/1f/
RP88/0D/Tv9j/33/lf+s/7n/wP/F/87/2f/l//L/+v8CAAgACwAOABIAEwAUABYAFgAW
ABYAGgAbABwAHAAaABoAGgAaABsAGwAcABwAGgAaABoAGgAcABwAHAAcABwAHAAdAB0A
GwAbABsAGwAbABsAGwAbABoAGgAaABoAHAAcABwAHAAeAB4AHgAeAB4AHQAcABsAHAAd
AB4AIAAeAB8AHwAfAB8AHwAfAB8AIgAiACIAIgAhACEAIQAhACQAJAAkACQAJAAkACQA
JQAlACQAJAAkACQAJAAkACQAIAAgACAAIQAjACEAIAAfAB8AHwAfAB4AHwAeAB4AHQAc
ABwAGwAaABYAFQAVABQAFQAUABIAEQAOAA0ADAALAAwADAALAAsACgAKAAoACgAHAAcA
BwAHAAkACgAKAAoACAAHAAcACAAIAAgACAAIAAoACgAKAAoACQAIAAcABgAJAAkACQAI
AAYABgAGAAYACAAIAAgACAAIAAgACAAIAAYABwAHAAYABwAJAAoACwAJAAkACQAJAAkA
CQAJAAkACQAJAAoACgAHAAcABwAHAAkACQAJAAkACAAIAAcABwAHAAcABwAHAAcABwAH
AAcABQAEAAQABAAGAAcABwAHAAUABQAFAAUABAAEAAUABQAHAAcABwAHAAYABQAEAAMA
BQAFAAUABQADAAMAAwADAAMAAwADAAMABQAFAAUABQAFAAUABQAFAAcABwAHAAcABgAF
AAQAAwAFAAUABQAFAAUABQAEAAQAAwADAAMAAwAEAAUABgAHAAUABQAFAAUABQAFAAUA
BQAFAAUABQAFAAMAAwADAAMABQAFAAUABQADAAMAAwADAAMAAwADAAMAAwADAAMAAwAD
AAMAAwADAAUABQAFAAUABQAEAAMAAwAFAAQABAAEAAQABAAFAAUAAwADAAMABQAIAAkA
CgALAAwADAANAA0ADQAQABAAEQASABIAEwATABIADQAGAAAA/f/+////AQACAAAA/v/9
//3//v/+//7//v/+//////////3//P/8//3///8AAAEAAQD//////v/9////AAAAAAAA
/v/+//7//v/+//7//////wEAAQACAAIAAAABAAEAAQABAAEAAQABAAIAAgACAAMAAQAB
AAMABAAKABQAIAAvADkAPQBGAE8ASwA0ABcA8P/D/53/fv9j/1P/U/9X/1n/Tf85/yr/
Lv8+/1D/Z/9//5X/qP+z/7r/wf/M/9v/5//u//j//v8AAAUACgAMAA0ADgAQABAAEAAQ
ABQAFQAWABYAFAAUABQAFAAVABUAFgAWABgAGAAYABgAFgAWABYAFgAYABgAGQAZABgA
FwAWABUAFwAXABcAFwAaABoAGgAaABgAGAAYABgAGgAaABoAGgAZABkAGQAZABsAGwAb
ABwAHgAfAB8AHwAdAB0AHQAdACAAIAAgACAAHwAfAB8AHwAgACAAIAAgACIAIgAiACMA
IQAgACAAIAAiACIAIgAiAB4AHgAeAB8AHQAbABoAGQAaABsAHAAcABkAGAAYABcAGAAY
ABcAFgASABEAEQAQAA0ADAAKAAkACgAJAAgABwAEAAQAAwADAAQABAAEAAQAAQABAAEA
AQABAAIAAgACAAIAAQABAAIAAAAAAAAAAAACAAIAAgACAAAAAAAAAAAAAwADAAMAAgAC
AAIAAgACAAAAAAAAAAAAAgACAAIAAgAAAAEAAQAAAAAAAQABAAEAAwADAAMAAwACAAEA
AAD//wAAAQADAAQAAgABAAAA//8BAAEAAQABAAQABAADAAMAAQABAAEAAQADAAMAAwAD
AAEAAAAAAAAAAAABAAEAAQABAAEAAQABAP7//v//////AQABAAEAAQD/////////////
////////AQABAAEAAQD//////////wEAAQABAAEA/////////////////////wEAAQAB
AAEA//////////8BAAEAAAAAAP//////////////////////////////////////////
//////////////////////3//f/9//3//f/9//3//f/7//v/+//7//3//f/9//3/+//7
//v/+//9//3//f/9//z//P/8//3//f/8//z//P/+//7///////7//f/8//v//f/9//3/
/v/+//7/AAABAAAAAgACAAIAAgADAAUABgAHAAYABgAHAAgACAAJAAkACAADAPz/9v/z
//X/9f/2//b/+P/2//X/9f/y//L/8v/y//T/9f/1//X/8//y//L/8//z//T/9f/1//f/
9//2//X/8//0//T/9P/1//b/9//4//b/9v/3//f/9f/1//b/9v/3//n/+v/7//n/+f/5
//n/+v/6//r/+//9//v/+//8/wAACgAaACcAMQA5AEIARwBBACgABwDi/7n/lf92/1v/
S/9N/1H/Tf9B/y//Iv8o/zz/Uv9l/3v/kf+i/6v/sv+7/8j/1//j/+z/8v/2//j//f8A
AAIABQAIAAoACgAKAAoACwALAAsACgALAAwADQAOAA0ADQAOAA4ADgAOAA4ADgAOAA4A
DgAOAAwADAANAA0ADwAPAA8ADwAPAA8ADwAPABAAEAAQABAAEAAQABAAEAAQABAAEAAQ
ABMAEwATABMAEQARABEAEgASABMAEwATABUAFQAVABUAFAAUABQAFAAXABcAFwAXABYA
FgAWABYAFgAWABYAFwAZABgAGAAYABYAFgAWABYAFgAWABYAFwAVABMAEgARABEAEQAR
ABAAEQAQABAADwAMAAwACwAKAAkACQAKAAoACAAGAAMAAQAAAP///v/9//7//v/9//3/
/P/8//z//P/9//3//f/9//v//P/8//z//P/7//v//P/8//z//P/8//z//P/8//z//v/+
//7//v/9//3//f/8//z//P/8//z//P/8//z//P/6//r/+v/6//z//f/9//z/+v/7//v/
+//9//3//f/9//v/+//7//v/+//7//z//P/9//3//f/9//v/+//7//v//P/8//v/+//9
//3//f/9//v/+//7//v//f/8//z//P/6//v/+//7//v/+//7//v/+v/6//v/+//5//n/
+f/5//v/+//7//v/+v/5//j/9//5//n/+f/5//v/+//7//v/+f/5//n/+f/7//v/+//7
//n/+f/5//n/+f/5//n/+f/5//n/+f/5//n/+f/4//j/+//7//v/+//5//n/+f/5//n/
+f/5//n/9//3//f/9//3//f/9//3//n/+f/5//n/9//3//f/9//5//n/+f/5//n/+f/5
//n/9//3//f/9//4//n/+v/7//r/+f/4//f/+v/6//r/+//5//j/+P/4//j/+P/5//n/
+//7//v/+//5//n/+f/6//r/+v/6//3//P/6//r/+v/6//v//P/9//7///8AAAEAAwAD
AAMABAAEAAUABgAGAAcABwAGAAIA/P/3//X/9f/1//b/9v/2//T/8//z//L/8v/y//L/
8v/z//P/8//x//D/8P/x//P/9P/1//X/9f/1//T/8//z//T/9P/0//T/9P/0//T/9P/0
//X/9f/1//X/+P/4//j/+f/4//f/9v/1//b/9//5//r/+v/7//n/9//5//r//v8EABAA
HQAnAC8ANAA9AEEAOAAhAAQA3f+1/5b/e/9j/1f/V/9b/1v/T/8+/zT/Nv8+/1P/af+B
/5r/q/+y/7n/wP/N/9n/4v/q//L/9v/7/wAABgAHAAYABgAGAAYABgAKAAsADAAMAAoA
CgAKAAoACwALAAwADAAOAA4ADgAOAAwADAAMAAwADgAOAA8ADwAPAA8ADwAPAA0ADQAN
AA0ADgAOAA4ADgAOAA4ADgAOABAAEAAQABAADwAPAA8ADwANAA0ADQAOABAAEQARABEA
DwAPAA8ADwASABIAEgASABMAEwATABMAEwASABEAEAASABIAEgATABEAEAAQABAAEgAS
ABIAEgAOAA4ADgAPAA0ACwAKAAkACgALAAwADAAKAAgABwAFAAYABgAFAAQAAgABAAEA
AAD///7//P/7//v/+//7//v/+v/6//n/+f/8//z//P/8//v/+//7//v/+//8//z//P/+
//3//f/+//z//P/8//z//f/+////AAAAAAAAAAAAAAEAAQABAAAAAgACAAIAAgAAAAAA
AAAAAAIAAgACAAIABAAFAAUABAACAAMAAwADAAUABQAFAAUAAwADAAMAAwADAAMABAAE
AAMAAwADAAMAAwADAAMAAwAGAAYABQAFAAMAAwADAAMABQAFAAUABQADAAIAAgACAAQA
AwADAA==
         </WaveFormData>
      </LeadData>
      <LeadData>
         <LeadByteCountTotal>10000</LeadByteCountTotal>
         <LeadTimeOffset>0</LeadTimeOffset>
         <LeadSampleCountTotal>5000</LeadSampleCountTotal>
         <LeadAmplitudeUnitsPerBit>4.88</LeadAmplitudeUnitsPerBit>
         <LeadAmplitudeUnits>��V</LeadAmplitudeUnits>
         <LeadHighLimit>2147483647</LeadHighLimit>
         <LeadLowLimit>268435456</LeadLowLimit>
         <LeadID>V2</LeadID>
         <LeadOffsetFirstSample>0</LeadOffsetFirstSample>
         <FirstSampleBaseline>0</FirstSampleBaseline>
         <LeadSampleSize>2</LeadSampleSize>
         <LeadOff>FALSE</LeadOff>
         <BaselineSway>FALSE</BaselineSway>
         <ExcessiveACNoise>FALSE</ExcessiveACNoise>
         <MuscleNoise>FALSE</MuscleNoise>
         <LeadDataCRC32>1643356167</LeadDataCRC32>
         <WaveFormData>
5P/k/+T/5P/n/+f/5//n/+X/5f/l/+T/5v/n/+n/8P/7/xIANQBbAHcAlAC6AOIA+QDq
ALcAYgD9/6v/cf8+/wj/zP6c/oH+dv55/oz+q/7E/tv+9P4S/zT/UP9n/3f/hv+d/7L/
w//U/+L/7P/x//b/+v/8//////8EAAUABwAJAA0ADQAPABAAEQARABEAEQAUABUAFwAX
ABcAGQAZABoAGgAcAB0AHgAgACEAIgAjACUAJQAnACkAKQArAC0ALgAvADAAMAAxADMA
NQA2ADcAPAA9AD4AQQBCAEQARQBGAEsATABQAFMAVQBXAFkAWwBfAGIAZgBoAGwAbwBy
AHUAeAB7AIAAhACJAIwAkACUAJcAmgCdAKAApACoAKwAsAC0ALQAtgC4ALwAvQC9AL8A
wwDFAMcAxwDEAMQAxADEAMEAwAC+AL0AugC1ALEAqwCkAJ8AmQCTAIwAhgCAAHkAbwBo
AF4AVQBOAEcAQAA6ADIALQAnACIAHAAYABUAEQAOAA0ACgAIAAUAAgAAAP7////9//v/
+v/6//n/+P/3//b/9f/0//T/9v/2//X/8//x//H/8f/x//H/8f/y//L/8v/x//D/8P/x
//H/8f/x//P/8//0//T/8v/y//L/8v/y//L/8v/z//P/8//z//P/8v/y//H/8P/x//P/
9f/3//b/9f/0//P/9f/1//X/9f/2//b/9f/1//P/8//y//H/8v/z//T/9f/z//L/8v/y
//L/8v/y//L/9P/z//L/8v/w/+7/7v/v//H/8f/x//H/7v/s/+z/7f/t/+3/7f/t/+//
7v/t/+3/6//r/+v/6//s/+z/7P/s/+r/6v/p/+n/6f/q/+r/6v/p/+n/6P/o/+j/6P/o
/+j/6v/q/+r/6f/n/+f/5//n/+f/5//n/+f/5//n/+b/5v/m/+b/5v/m/+b/5v/m/+b/
5f/l/+X/5f/m/+b/5v/n/+f/5v/l/+X/5f/l/+X/5v/o/+j/6P/o/+n/6f/p/+r/7P/s
/+z/7P/q/+v/6//s/+r/6v/q/+n/6//r/+v/6//p/+n/6f/p/+v/6//r/+v/6v/o/+b/
5P/j/+L/4f/h/+P/5P/k/+L/3//e/93/3f/e/+H/5P/l/+T/4v/g/97/3v/e/97/3v/g
/+D/4P/g/+D/4P/g/+D/4P/g/+D/4P/g/+D/4P/g/9//3//f/9//4f/h/+H/4P/g/9//
4f/m//X/DgAzAFkAdQCQALQA2gDvAOAArwBeAPv/qf9v/z7/Bv/K/pj+ff50/nn+jv6p
/sL+1/7u/gr/Kv9I/2H/b/+A/5f/rP+9/87/2P/g/+X/7P/w//T/9//5//r/+//9////
AQABAAMABAAGAAcACAAJAAgACQALAAsADQAPAA8AEAAOABAAEQASABIAEwAUABUAFgAX
ABoAHQAcAB0AHgAeACAAIgAjACUAJwApACoAKwAtAC0ALQAvADEANAA2ADgAOQA6AD4A
QQBFAEcASQBLAEsATgBSAFQAWABbAF4AYQBlAGcAawBuAHEAdAB4AHwAfwCCAIUAiACL
AI4AkQCUAJYAlgCYAJoAoAChAKEAowCkAKUApgClAKYApgCmAKYApACiAJ8AnQCZAJUA
kgCNAIkAhQCAAHsAdABuAGgAYQBXAFIASgBDADwANQAuACgAJAAfABkAFAAPAAwACgAH
AAIAAQD+//z/+//4//b/9P/z//H/7//u/+7/7f/s/+v/7P/r/+r/6v/o/+j/5//l/+b/
5//o/+n/5//n/+j/6P/o/+f/5v/m/+n/6f/p/+n/5//n/+j/6P/q/+r/6v/q/+j/6P/o
/+n/6f/p/+n/6f/s/+z/6//q/+n/6f/p/+n/6//r/+v/6//p/+n/6f/p/+r/6v/p/+n/
6//r/+r/6f/n/+f/5//n/+n/6P/o/+j/5v/m/+b/5v/o/+f/5v/m/+j/5v/m/+f/5v/l
/+T/4//k/+L/4v/j/+H/4f/h/+H/4//i/+H/4f/h/+H/4f/h/97/3v/e/97/3//g/+D/
4f/g/+D/3//e/9//3//e/97/3v/e/97/3v/c/9z/3P/b/9z/3f/e/9//3f/d/93/3f/d
/93/3P/c/97/3v/e/97/3v/e/97/3v/d/93/3f/d/9z/3P/c/93/3f/c/9v/2//c/93/
3v/g/9//3v/d/9z/3f/d/93/3f/c/93/3f/c/93/3f/e/97/2//b/9v/3P/a/9r/2v/a
/9z/3v/e/93/3P/a/9r/2v/a/9z/3P/c/9z/3P/c/9z/3P/a/9r/2v/a/9z/3P/c/9z/
3P/c/9z/3P/e/97/3v/e/+D/4P/g/+D/3//f/+D/4P/i/+L/4f/h/+H/4f/h/9//3//f
/9//3//f/9//3//f/97/3f/c/9v/2v/Z/9n/2f/Y/9j/1v/V/9b/1f/V/9X/1f/X/9f/
1//W/9X/1P/U/9T/1P/U/9T/0v/S/9L/0v/U/9T/1P/U/9T/1P/U/9T/1P/U/9T/1f/V
/9X/1f/V/9X/1f/U/9T/1//X/9j/3//s/wUAJQBFAF4AdgCWALsA2ADZALQAbQATAMX/
jP9g/yr/6P6v/pz+mf6Y/qX+vv7R/uD+9v4S/zD/Tf9j/27/e/+Q/6P/sv/C/9L/2//i
/+b/6v/t/+//8P/x//P/9f/5//n/+//8//z//f/+////AAABAAMAAwADAAUABQAGAAYA
CAAJAAoACgALAAwADQANAA0ADwARABEAEwAVABYAFwAYABgAGQAbAB0AHgAfACIAIwAk
ACcAJgAoACkAKgAvADAANAA3ADgAOQA6ADsAPQBAAEQARgBIAEsATgBRAFMAVQBZAFwA
XwBiAGYAagBrAG4AcQB0AHUAeAB7AH4AggCCAIQAhgCIAIkAiQCLAIsAjQCPAI8AkACQ
AJAAkACPAI4AjACLAIsAhwCEAH8AfQB5AHQAbwBrAGYAYQBbAFQAUABJAEMAPQA3ADEA
LAAnACMAHgAaABIADgALAAcABAADAAAA/v/9//r/+P/2//P/8f/v/+7/8P/v/+7/7f/s
/+v/6v/q/+r/6v/p/+f/6f/p/+n/6f/n/+f/6P/o/+r/6f/o/+j/6f/p/+n/6f/r/+v/
7P/s/+z/7P/s/+z/7P/s/+z/7f/t/+3/7f/t/+7/7v/t/+z/7v/v//D/8f/x//H/8f/x
//H/8f/x//H/8v/y//H/8f/x//H/8P/v//H/8f/x//H/7//u/+7/7v/s/+z/7P/s/+7/
7f/s/+z/7P/q/+r/6//r/+v/6//r/+z/6v/q/+v/6v/p/+j/5//p/+j/5//n/+X/5f/l
/+X/5v/m/+b/5v/m/+b/5f/l/+P/5P/k/+T/5f/l/+T/5P/i/+L/4v/i/+T/5P/k/+P/
4//j/+P/4//j/+P/4//j/+X/5f/k/+T/4v/i/+L/4v/k/+T/5P/k/+P/4//j/+P/4//i
/+H/4f/i/+L/4v/j/+H/4f/h/+L/5P/k/+T/5P/h/+H/4f/h/+L/4//j/+L/4//j/+T/
5P/h/+H/4f/i/+T/5P/k/+T/5P/i/+L/4f/g/+L/4v/i/+L/5P/k/+T/5P/i/+L/4v/i
/+T/5P/k/+T/4v/i/+L/4v/i/+L/4v/i/+P/5P/l/+b/5v/m/+b/5v/o/+n/6f/q/+j/
6P/o/+f/6f/p/+n/6f/n/+f/5//n/+X/5f/l/+X/5//m/+X/5P/j/+L/4f/h/+H/4v/i
/+D/4f/g/9//3//d/9//4f/h/+P/4v/h/+D/3v/e/97/3v/g/+D/4P/g/+D/4P/g/+D/
4P/g/+D/4P/i/+L/4v/i/+H/4f/h/+H/4f/h/+H/4P/i/+H/4//o//H/BgApAE8AbwCK
AKoA0ADpAOQAtwBoAAcAsf95/07/HP/g/qz+j/6A/nv+jP6n/rz+0f7o/gL/IP8+/1f/
Z/92/43/pP+5/8j/1v/e/+f/7P/w//T/9//7//7///8BAAMABQAFAAcACAAMAA0ADgAP
AA4ADwARABEAEQATABMAFAAWABgAGQAaABoAGwAcAB0AHwAfACEAIwAhACMAJQAmACkA
KgAqACsALQAvADAAMQAyADMANAA3ADkAPAA+AEAAQQBCAEYASQBLAE0ATwBRAFUAWABc
AF4AYABjAGYAaQBsAG8AdAB4AHsAfgCCAIYAhwCKAI0AkACVAJgAmwCeAKAAoACiAKQA
qgCrAKsArQCvALEAswCzALIAsgCyALIAswCyALAArwCrAKcApACfAJ0AmQCUAI8AhwCC
AH0AdwBvAGoAYgBbAFYATwBIAEIAOwA1AC4AKAAiAB4AGwAXABAADwAMAAoABQACAAAA
/v////3/+//6//j/9//2//X/9P/z//L/8v/y//L/8f/v//H/8f/x//H/7//v//D/8P/w
/+//7v/u//H/8f/x//H/7//v//D/8P/w//D/8P/w//L/8v/y//P/8f/x//H/8f/0//T/
8//y//L/8//0//X/8//z//P/8//1//X/9f/1//T/9P/z//P/9f/1//T/8//z//P/8//z
//P/8v/y//L/8v/y//L/8v/y//H/8P/w//L/8P/w//H/7//v/+//7//u/+z/7P/t/+3/
7f/t/+3/7f/s/+v/6//r/+v/6//r/+r/6v/q/+r/6P/o/+f/5//p/+r/6v/q/+n/6f/o
/+j/6P/o/+j/6P/o/+j/6P/n/+f/5//n/+f/5//n/+f/5//n/+f/5v/m/+j/6P/o/+j/
5v/m/+b/5v/l/+X/5f/l/+b/5v/m/+f/5//m/+X/5f/n/+f/5//o/+b/5v/m/+b/5f/l
/+X/5f/m/+f/5//m/+X/5f/m/+b/5//n/+f/6P/m/+b/5v/m/+b/5P/m/+f/6P/m/+b/
5v/m/+T/5P/k/+T/5v/m/+b/5v/k/+T/5P/k/+T/5P/k/+T/5v/m/+b/5v/o/+j/6P/o
/+r/6v/r/+v/6v/q/+r/6v/n/+f/5//n/+n/5//n/+f/5//n/+f/5//n/+f/5v/l/+L/
4f/g/9//3//f/+D/4P/e/93/3P/b/93/3f/f/+H/4f/h/+D/3//c/9z/3P/c/97/3v/e
/97/4P/g/+D/4P/e/97/3v/e/+D/4P/g/+D/3v/f/9//3//f/9//3//f/+D/4P/h/+H/
6P/3/xIAOQBfAHkAlAC6ANwA5wDMAI8ANgDT/4f/Vf8m//D+tv6O/nv+cP53/o7+qf7A
/tX+7v4K/yr/SP9d/23/gP+X/67/wf/Q/9r/4v/n/+7/8v/0//f//f/+////AQADAAUA
BQAHAAgACgALAAwADQAOAA8AEQARABEAEwATABQAFAAWABcAGAAaABsAHAAdAB8AHwAh
ACMAIQAjACUAJgApACoAKgArAC0ALwAwADEANAA1ADYAOQA7AD4AQABCAEMARABIAEsA
TwBRAFMAVQBXAFoAXgBgAGIAZQBoAGsAcABzAHgAfAB/AIIAhgCKAI0AkACTAJYAmwCe
AKEApACoAKgAqgCsALIAswCzALUAtQC3ALkAuQC5ALoAuwC8ALkAuAC2ALUAswCvAKwA
pwCjAJ8AmgCVAI4AiACCAHsAcwBuAGYAXwBWAE8ASABCADoANQAvACoAJgAiAB8AGwAV
ABMADwAMAAkABgAEAAIAAQD///3//P/6//n/+P/3//j/9//2//b/9P/0//P/8f/y//P/
9P/1//P/8//0//T/9P/z//L/8v/z//P/8//z//H/8f/y//L/9P/0//T/9P/2//b/9v/3
//X/9f/1//X/+P/4//f/9v/0//X/9v/3//f/9//3//f/9//3//f/9//2//b/9f/1//b/
9//3//f/9f/1//X/9f/3//b/9v/2//T/9P/0//T/8v/x//D/8P/x//D/8f/z//L/8f/w
/+//8P/u/+7/7//t/+3/7f/t/+3/7P/r/+v/7f/t/+3/7f/q/+r/6v/q/+r/6v/p/+n/
6f/q/+r/6v/p/+n/6P/o/+r/6v/q/+r/6P/o/+j/5//n/+f/5//n/+f/5//n/+f/5//n
/+b/5v/o/+j/6P/o/+b/5v/m/+b/5//n/+f/5//m/+b/5v/n/+f/5v/l/+X/5//n/+f/
6P/m/+b/5v/m/+f/5//n/+f/5v/n/+f/5v/l/+X/5v/m/+f/5//n/+j/5v/m/+b/5v/o
/+j/6P/n/+j/5v/m/+b/5v/m/+b/5v/m/+b/5v/m/+b/5v/m/+b/5v/o/+j/6P/o/+j/
6P/o/+j/6v/q/+r/6//r/+z/7P/s/+z/6//r/+v/7f/t/+v/6//p/+n/6f/p/+n/6f/p
/+j/6f/o/+f/5v/j/+P/4//k/+T/4v/h/+D/3//f/9//4f/j/+P/4//i/+H/4P/g/+D/
4P/g/+D/4P/g/+D/4P/g/+D/4P/g/+D/4P/g/+D/4P/i/+L/4//j/+H/4f/h/+H/3//i
/+T/4//j/+b/8f8EACUASwBtAIYApgDMAOcA4gC5AG4ADQCx/3H/QP8O/9T+oP6D/nT+
b/58/pv+tv7N/uL+/v4c/z7/Wf9p/3j/j/+m/7n/yv/a/+L/6f/u//L/9v/7//3/AAAB
AAMABQAHAAcACQAKAA4ADwAQABEAEAARABMAEwATABUAFQAWABgAGgAbABwAHAAdAB4A
HwAhACEAIwAlACUAJwApACoAKwAsACwALQAxADMANAA1ADYANwA4ADsAPgBAAEEAQgBD
AEQASABLAE0ATwBRAFMAVwBaAF4AYABiAGUAaABrAG4AcQB2AHoAfQCAAIQAiACJAIwA
jwCSAJcAmgCdAKAApACkAKYAqACuAK8ArwCxALMAtQC3ALcAtgC2ALYAtgC1ALQAsgCx
AK0AqQCmAKEAnwCbAJYAkQCJAIQAfwB5AG8AagBiAFsAVQBPAEkARAA9ADcAMAAqACQA
IAAdABkAEgARAA4ADAAHAAQAAgAAAP///f/7//r/+P/3//b/9f/2//X/9P/0//T/9P/z
//H/8f/x//H/8f/x//H/8v/y//L/8f/w//D/8f/x//H/8f/x//H/8v/y//L/8v/y//L/
9P/0//T/9f/z//P/8//z//b/9v/1//T/9P/1//b/9//2//X/9P/z//X/9f/1//X/9P/0
//P/8//0//X/9f/1//P/8//z//P/8//y//L/8v/y//L/8v/y//L/8f/w//D/8v/w//D/
8f/v/+//7//v/+7/7P/s/+3/7f/t/+3/7f/t/+z/6//r/+3/7f/t/+3/7P/s/+z/7P/q
/+r/6f/p/+n/6v/q/+r/5//n/+b/5v/o/+j/6P/o/+j/6P/o/+f/5//n/+f/5//p/+n/
6f/p/+f/5//m/+b/6P/o/+j/6P/m/+b/5v/m/+X/5f/l/+X/6P/o/+j/6f/o/+b/5P/j
/+X/5f/l/+b/5v/m/+b/5v/l/+X/5f/l/+b/5//n/+b/4//j/+T/5P/l/+X/5f/m/+T/
5P/k/+T/5P/m/+b/6P/q/+r/6v/q/+n/6f/o/+j/6v/q/+r/6f/n/+f/5//n/+X/5f/l
/+X/5v/n/+j/6f/n/+b/5f/k/+P/4v/h/+H/4f/i/+L/4P/d/9z/2//b/9v/3f/f/9//
3//e/93/3P/c/9z/3P/c/9z/3P/c/9z/3P/c/9z/3P/c/9z/3P/c/9z/3P/c/9z/3f/d
/93/3f/d/93/3f/c/9r/2//d/+L/6f/6/xUANQBTAGoAggCkAMcA3gDVAKgAWwABALX/
fP9M/xL/0P6n/p7+mf6a/q3+xv7V/uT+/P4c/zr/V/9r/3j/h/+c/63/vv/O/9z/4//s
//D/9P/1//f/+P/5//v//f//////AQACAAIAAwAEAAUABAAFAAcABwAJAAsACwAMAAsA
DAAMAAwADgAPABAAEQARABEAEwAVABMAFQAXABgAGQAaABoAGwAbAB0AHgAfACQAJQAm
ACkAKAAqACsALAAtAC4AMgA1ADcAOQA7AD0APQBAAEQARgBIAEsATgBRAFEAUwBXAFoA
XQBgAGQAaABpAGwAbwByAHQAdgB4AHoAgACAAIIAhACGAIcAhwCJAIkAiwCNAI0AjACM
AIwAjACJAIgAhgCFAIUAgQB+AHkAcwBvAGoAZQBgAFwAWABTAE0ASABAADkANAAtACYA
IAAbABcAEgAOAAgABAABAP3/+v/5//b/9P/x/+7/7P/q/+n/5//l/+T/5P/j/+L/4f/g
/9//3v/e/+D/4P/f/93/3f/d/93/3f/d/93/3v/e/+D/3//e/97/3f/d/93/3f/f/9//
4P/g/+D/4P/g/+D/4P/g/+D/4f/h/+H/4f/h/+L/4v/h/+D/4P/h/+L/4//j/+P/4//j
/+P/4//j/+P/5P/k/+P/4//j/+P/4v/h/+P/4//j/+P/4//i/+L/4v/h/+D/3//e/+D/
3//e/97/3v/c/9z/3f/b/9v/2//b/9z/2v/a/9v/2v/Z/9j/1//Y/9j/2P/Z/9f/1//X
/9f/1v/W/9b/1v/W/9b/1f/V/9P/1P/U/9T/1f/V/9T/1P/U/9T/1P/U/9T/1P/U/9P/
0//T/9P/0//T/9P/0//T/9P/0//S/9L/0P/Q/9D/0P/S/9L/0v/S/9H/0f/R/9H/0P/Q
/9D/0f/T/9L/0f/R/8//z//P/9D/0P/Q/9D/0P/R/9H/0f/R/9D/0f/R/9D/0f/T/9L/
1P/U/9T/1P/U/9X/1f/W/9b/1v/W/9X/0//T/9P/0//T/9P/0//T/9P/0//T/9P/0f/Q
/8//zv/O/87/zv/P/83/zv/O/8z/y//K/8n/yf/H/8n/y//L/83/zP/L/8r/yv/K/8r/
yv/I/8j/yP/I/8r/yv/K/8r/yv/K/8r/yv/K/8r/yv/K/8v/y//L/8v/y//L/8v/yv/K
/8v/zf/U/93/8v8TADcAUQBoAIoAsADRANYAtwB0ABkAwf+D/1b/Jv/q/q7+j/6G/oH+
iv6j/rr+yf7c/vT+Ev8w/0n/V/9m/3n/jP+f/7L/wP/K/9P/2P/c/+D/4f/j/+j/6f/r
/+3/7//v//H/8v/0//X/9v/3//j/+f/7//v/+//9//3//v/+/wAAAQACAAQABQAGAAcA
BwAHAAkACwALAA0ADwAQABEAEgASABMAFQAXABgAGQAcAB0AHgAhACIAJAAlACYAKQAq
AC4AMQAzADUANwA5ADsAPgBCAEQASABLAE4AUQBTAFUAWQBcAF8AYgBmAGoAbQBwAHMA
dgB5AHwAfwCCAIYAhgCIAIoAjACNAI0AjwCTAJUAlwCXAJYAlgCWAJYAlQCUAJIAkQCP
AIsAiACDAH8AewB2AHEAawBmAGEAWwBTAE4ARgA/ADoAMwAsACYAHgAZABMADgAIAAQA
AQD9//j/9//0//L/7//s/+r/6P/n/+X/4//i/+L/4f/g/9//3v/d/9z/3P/c/9z/2//Z
/9n/2f/Z/9n/2f/Z/9r/2v/c/9v/2v/a/9n/2f/Z/9n/2//b/9z/3P/c/9z/3P/c/9z/
3P/c/93/3f/d/93/3f/e/97/3f/c/97/3//g/+H/4P/f/97/3f/f/9//3//f/+D/4P/f
/9//3//f/97/3f/f/9//3//f/93/3P/c/9z/3P/c/9z/3P/c/9v/2v/a/9r/2P/Y/9n/
2f/Z/9n/2f/Y/9b/1v/X/9f/1//X/9f/1//W/9X/1f/V/9X/1f/V/9b/1v/W/9b/1P/U
/9P/0//T/9T/1P/U/9X/1f/U/9T/1P/U/9T/1P/W/9b/1v/V/9P/0//T/9P/1f/V/9X/
1f/V/9X/1P/U/9T/1P/U/9T/1P/U/9T/1P/T/9P/0//T/9L/0v/S/9P/0//S/9H/0f/T
/9P/0//U/9T/1P/U/9T/0//T/9P/0//U/9X/1f/U/9X/1f/W/9b/0//T/9X/1v/W/9f/
2P/Z/9r/2P/Z/9n/2v/c/9z/3P/b/9n/2f/Z/9n/1//X/9f/1//Z/9n/2f/Z/9n/2P/X
/9b/1f/U/9P/0//T/9T/1P/S/9H/0P/P/8//0f/T/9X/1f/U/9L/0P/O/8//0P/R/9L/
0P/Q/9D/0P/Q/9D/0P/Q/9L/0v/S/9L/0P/Q/9D/0P/T/9P/0//T/9H/0f/R/9D/0P/R
/9X/2v/r/wYAKwBPAGkAhACoAM4A4QDOAJkAQgDd/43/W/8u//j+vv6S/nv+bv5x/ob+
of62/sf+3v78/hr/OP9R/1//cP+H/5z/rf+8/8r/1P/Z/+D/5P/o/+n/7f/u/+//8f/z
//f/9//5//r//P/9//7///8AAAEAAwADAAMABQAFAAYABgAIAAkACgAMAA0ADgAPAA8A
DwARABMAEwAVABcAGAAZABoAGgAbAB0AHwAgACEAJgAnACgAKwAsAC4ALwAwADMANAA4
ADsAPwBBAEMARQBFAEgATABOAFQAVwBaAF0AXwBhAGUAaABtAHAAdAB4AH0AgACDAIYA
hwCKAI0AkACVAJYAmQCcAKAAoQChAKMApQCnAKkAqQCqAKoAqgCqAKcApgCkAKMAoQCd
AJoAlQCPAIsAhgCBAHkAdABvAGkAXwBaAFIASwBEAD0ANgAwACgAIwAdABgAEAAMAAkA
BQAAAP///P/6//X/8v/w/+7/7f/r/+n/6P/q/+n/6P/n/+b/5f/k/+T/5P/k/+P/4f/h
/+H/4f/h/9//3//g/+D/4v/h/+D/4P/f/9//3//f/+H/4f/i/+L/4v/i/+L/4v/g/+D/
4P/h/+P/4//j/+P/4v/i/+H/4P/i/+P/5P/l/+P/4//j/+P/4//j/+P/4//m/+b/5f/l
/+P/4//i/+H/4//j/+P/4//l/+T/5P/k/+L/4v/i/+L/4v/h/+D/4P/g/97/3v/f/9//
3//f/9//4P/e/97/3//d/93/3f/d/93/3P/b/9v/2f/Z/9n/2f/a/9r/2v/a/9r/2v/Z
/9n/1//Y/9j/2P/Z/9n/2P/Y/9b/1v/W/9b/1v/W/9b/1f/X/9f/1//X/9X/1f/V/9X/
1//X/9b/1v/W/9b/1v/W/9T/1P/U/9T/1f/V/9X/1f/U/9T/1P/V/9f/1v/V/9X/1f/V
/9X/1v/W/9b/1v/W/9X/1f/V/9X/1P/V/9X/1P/V/9X/1v/W/9P/0//T/9T/1v/W/9b/
1v/Y/9b/2P/Z/9j/2v/a/9r/2v/a/9v/2//c/9z/3P/c/9v/2//b/9v/2//X/9f/1//X
/9n/2f/Z/9n/2f/Y/9f/1v/T/9L/0f/R/9L/1P/V/9T/0f/Q/8//z//P/9H/0//T/9X/
1P/T/9L/0P/Q/9D/0P/S/9L/0v/S/9D/0P/Q/9D/0v/S/9L/0v/S/9L/0v/S/9H/0f/R
/9H/0//T/9P/0v/U/9P/1f/c/+v/BgAtAFEAbQCIAK4A0ADdAMYAjQA0ANP/hf9T/yT/
7P6w/ob+cf5o/m3+hv6h/rj+zf7k/gL/Iv8+/1P/Y/90/43/pP+1/8L/zv/W/9v/4v/m
/+r/6//v//L/8//1//f/+f/5//v//P/+////AAABAAAAAQADAAMABQAHAAcACAAIAAoA
CwAMAA0ADQANAA0ADgAPABIAFQATABUAFwAYABsAHAAcAB0AHwAhACIAIwAkACUAJgAp
ACsALgAwADIAMwA0ADgAOwA9AD8AQQBDAEcASgBOAFAAUgBVAFgAWwBeAGEAZgBqAG0A
cAB0AHgAewB+AIEAhACJAIwAjwCSAJQAlACWAJgAnQCfAKAAowCjAKUApwCnAKgAqACo
AKgApwCmAKQAowCfAJsAmACTAI8AiwCGAIEAegB0AG4AZwBfAFoAUgBLAEIAOwA0AC4A
JgAhABsAFgAQAAwACQAFAP///f/5//b/8//w/+7/7P/t/+v/6f/o/+b/5f/k/+P/5P/j
/+L/4v/g/+D/3//d/9//3//f/9//3f/d/97/3v/e/93/3P/c/9//3//f/9//3f/d/97/
3v/g/+D/4P/g/97/3v/e/9//3//f/9//3//i/+L/4f/g/97/3//g/+H/4f/h/+H/4f/h
/+H/4f/h/+D/4P/f/9//4P/h/+H/4f/f/9//3//f/9//3v/e/97/3v/e/97/3v/c/9v/
2v/a/9v/2v/b/93/2v/Z/9j/1//X/9b/1//Z/9f/1//X/9f/1//W/9X/1f/V/9X/1f/V
/9T/1P/U/9T/1P/U/9P/0//R/9L/0v/S/9P/0//S/9L/0v/S/9L/0v/Q/9D/0P/P/9H/
0f/R/9H/z//P/8//z//P/8//zv/O/9D/0P/Q/9D/zv/O/87/zv/P/8//z//P/87/zv/O
/8//z//O/83/zf/O/8//0P/S/9H/0P/P/87/z//P/8//z//Q/9H/0f/Q/83/zf/O/87/
z//P/8//0P/P/87/zf/M/87/zv/O/8//0P/O/87/zv/O/87/zv/O/87/z//Q/9H/0//R
/9L/0v/S/9L/0f/R/9H/z//P/83/zf/N/83/zf/N/8//z//P/87/y//K/8n/yP/J/8n/
yf/K/8r/yP/H/8b/w//D/8P/xf/H/8f/x//G/8P/wv/C/8L/xP/E/8T/xP/C/8L/wv/C
/8L/wv/C/8L/xP/E/8T/xP/C/8L/w//D/8P/w//D/8P/w//C/8L/wf/D/8j/0f/i/wEA
JwBHAF4AeACcAL8AzAC5AIIAKwDP/4v/WP8m/+r+rP6H/nj+c/56/pH+qv67/sz+5P4C
/yL/Pf9R/1z/b/+G/5f/qP+0/8D/x//O/9L/2P/Z/9n/2v/b/93/3//j/+P/5f/m/+b/
5//o/+n/6v/r/+3/7f/t/+//7//w/+7/8P/x//L/9P/1//b/9//3//f/+f/7//r/+//8
//z//v8AAAEAAwADAAUABgAHAAoACwAMAA8ADgAQABEAEgATABQAGAAbABsAHQAfACEA
IQAkACgAKgAsAC8AMgA1ADkAOwA/AEIARABGAEkATABRAFQAVwBaAFwAXgBgAGIAaABo
AGoAbABuAG8AbwBxAHEAcwB1AHUAdQB2AHcAeAB1AHQAcgBxAHEAbQBqAGUAYwBfAFoA
VQBNAEgAQwA9ADcAMgAqACMAGgATAAwABgABAP3/+P/0/+7/6v/n/+P/3P/b/9j/1v/V
/9L/0P/O/8v/yf/H/8b/yP/H/8b/xf/E/8P/wv/C/8L/wv/B/7//wf/B/8H/wf/A/7//
v/++/8D/v/++/77/v/+//7//v/+9/73/vv++/8D/wP/A/8D/wP/A/8D/wf/B/8H/wf/B
/8L/wv/B/8D/wP/B/8L/w//D/8P/w//D/8L/wf/A/7//wv/C/8H/wf+//7//vv+9/7//
v/+9/w==
         </WaveFormData>
      </LeadData>
      <LeadData>
         <LeadByteCountTotal>10000</LeadByteCountTotal>
         <LeadTimeOffset>0</LeadTimeOffset>
         <LeadSampleCountTotal>5000</LeadSampleCountTotal>
         <LeadAmplitudeUnitsPerBit>4.88</LeadAmplitudeUnitsPerBit>
         <LeadAmplitudeUnits>��V</LeadAmplitudeUnits>
         <LeadHighLimit>2147483647</LeadHighLimit>
         <LeadLowLimit>268435456</LeadLowLimit>
         <LeadID>V3</LeadID>
         <LeadOffsetFirstSample>0</LeadOffsetFirstSample>
         <FirstSampleBaseline>0</FirstSampleBaseline>
         <LeadSampleSize>2</LeadSampleSize>
         <LeadOff>FALSE</LeadOff>
         <BaselineSway>FALSE</BaselineSway>
         <ExcessiveACNoise>FALSE</ExcessiveACNoise>
         <MuscleNoise>FALSE</MuscleNoise>
         <LeadDataCRC32>1416062042</LeadDataCRC32>
         <WaveFormData>
zP/M/8z/zf/N/83/zf/N/8v/y//L/8v/zf/O/9D/1//h//P/DgAwAFIAdwClANkACQEk
AR4B9wDBAIsAWwAnANv/ev8S/7D+bv5h/nj+jf6f/rX+zf7n/gf/Jv8//1H/Y/95/4z/
n/+s/7f/wf/H/83/0//X/9n/3P/g/+P/5f/n/+j/6v/t/+//7v/w//D/8v/1//b/9//5
//j/+f/6//z//f/+////AAABAAIAAwAFAAYABwAIAAkACgALAAwADQANAA4AEAASABQA
FgAYABkAHQAeACAAIwAiACIAJQAnACsALQAvADIANAA2ADkAOwA/AEEARQBIAEsATgBR
AFUAWgBdAGAAYwBpAGwAcAB1AHcAewB/AIIAhwCLAJEAlQCYAJsAoACkAKYAqgCtALAA
tQC3ALkAuwC9AL0AvgC/AL8AvwC/AL4AuwC4ALUAsQCtAKkAowCeAJYAkQCMAIYAfQB1
AG0AZABbAFIASwBCADoAMAAnACAAGwATAA4ACQAFAAEA/f/5//X/8f/v/+z/6//o/+b/
5P/l/+P/4v/g/9//3v/d/93/3v/d/9z/3P/Z/9n/2f/Y/9j/1//X/9f/1//X/9f/1//V
/9X/1f/U/9T/1f/V/9X/1f/U/9T/1f/V/9X/1f/V/9X/1f/U/9T/1P/V/9b/1//X/9b/
1v/W/9b/1v/W/9f/1//X/9f/1//X/9f/1//X/9j/2P/Y/9j/2P/a/9v/2//a/9n/2f/Y
/9j/2P/Y/9j/2f/Y/9j/2P/X/9f/1v/W/9j/1//W/9b/1f/U/9T/0//V/9T/0v/S/9L/
0v/S/9L/0v/S/9L/0f/T/9P/0v/R/8//z//P/8//0P/R/9H/z//P/8//0P/R/9H/0P/P
/83/zf/N/87/z//O/83/zf/M/87/zv/N/83/zf/N/83/zf/L/8v/y//L/8v/yv/K/8r/
yv/K/8r/yv/M/8z/zP/L/8n/yf/J/8n/yf/K/8r/yv/M/8z/zP/L/8v/y//L/8z/zf/O
/8//0P/Q/9D/0P/Q/87/z//P/8//0f/R/9L/0v/S/9L/0v/T/9P/1P/U/9P/0v/Q/87/
zP/L/8v/yv/K/8n/yf/I/8f/xv/F/8T/xP/G/8f/yP/I/8X/xf/D/8L/xP/E/8T/xP/G
/8b/xv/G/8T/xP/E/8T/xP/E/8T/xP/E/8T/xP/F/8P/w//D/8P/xf/F/8X/xf/F/8b/
xv/N/9n/7f8KACwATgBxAJ8A1QAFAR4BFgHxALkAgwBTAB0A0f9u/wL/nv5e/lf+bP6B
/pP+qf6//tX+9f4W/zH/Q/9X/23/gv+R/6D/qf+x/7n/wf/H/8v/zf/Q/9L/1f/X/9n/
2v/c/9//4f/k/+b/5v/o/+f/6P/p/+v/7P/t/+7/8P/v//D/8f/y//X/9v/3//n/+v/7
//z//f/8//3//v///wMABAAGAAgABgAIAAoACwALAAwADgARABMAFAAYABsAGwAdAB8A
IgAmACgAKwAtAC8AMQA1ADgAOwA+AEEARQBKAE0AUABTAFcAWgBeAGMAZwBrAG8AcgB4
AHsAgACDAIYAiQCOAJIAlgCaAJ0AoAChAKMApQCnAKkAqQCqAKsAqQCpAKkAqACmAKQA
ogCfAJoAlwCSAI4AhgCBAHwAdgBuAGcAYABYAE8ARgA/ADYALwAmAB4AGAASAAsABwAD
AP3/+f/1//H/7//r/+n/5v/j/+D/3v/c/93/2//a/9j/2f/Y/9f/1//W/9X/1P/U/9T/
1f/W/9b/1v/V/9X/1f/V/9X/1f/V/9f/1//X/9b/2P/Z/9n/2f/b/9r/2v/b/9v/2//b
/9v/3P/d/93/3v/e/9//4P/h/+H/4P/g/+D/4v/i/+L/4//j/+P/4//j/+X/5f/l/+X/
5v/m/+b/5v/k/+b/5//n/+X/5f/m/+b/5v/m/+b/5v/n/+b/5v/m/+f/5//m/+b/5v/l
/+T/5P/m/+b/5//n/+X/5P/i/+L/5P/k/+T/5P/k/+T/5P/j/+H/4f/g/9//4v/j/+T/
5f/l/+X/5P/h/+H/4f/i/+P/4v/i/+L/4f/i/+H/4f/h/+H/4f/i/+L/4v/i/+H/4f/h
/+H/4f/h/+H/4f/h/+H/4//i/+L/4v/i/+L/4v/i/+D/4P/g/9//4f/h/+H/4f/h/+L/
4v/i/+L/4v/i/+H/4//j/+P/4//i/+L/4v/h/+H/4f/i/+L/4v/i/+L/4v/i/+P/4//k
/+X/5f/k/+T/5P/i/+L/4v/i/+T/5P/k/+T/5P/k/+T/5P/i/+L/4v/i/+L/4v/i/+L/
4v/i/+L/4v/k/+T/5P/k/+b/5v/m/+j/6v/q/+r/6v/r/+v/6//r/+n/6v/q/+r/7P/s
/+3/7f/w//D/7//v/+7/7f/s/+n/6f/o/+j/5//l/+T/4//i/+H/4P/g/+D/3//g/+D/
3//h/9//3v/e/9z/3P/c/9z/2v/a/9r/2v/b/9z/3f/e/9z/3P/c/9z/3P/c/93/3f/f
/9//3//f/93/3f/d/93/4P/g/+X/6//1/woAKABKAGsAjQC7AO8AJgFGAUEBFwHdAKkA
ewBJAPr/hv8I/6r+c/5o/nn+k/6l/rn+0f7t/gz/K/9F/1f/bf+E/5f/pv+3/8X/zf/X
/9//4//n/+z/8P/z//X/9//6//z///8BAAIABAAEAAYACQAKAAsADQAOAA8AEAASABMA
FAAVABYAGQAaABsAHQAdAB0AHQAdACAAIQAiACMAJQAmACgAKgAoACoALAAtAC8AMAAy
ADUANgA2ADkAOwA/AEEAQwBGAEYASABLAE0ATQBPAFMAVgBbAF4AYQBlAGYAaQBsAG8A
cwB2AHoAfwCBAIUAiQCMAJAAkwCYAJsAngChAKYAqgCrAK4AsACyALMAtQC3ALkAuwC7
ALwAvQC9AL0AvQC8ALwAugC4ALUAsACtAKgApACfAJsAlwCSAI0AhwCBAHoAdABsAGYA
XgBYAFAASQBEADsAMwAuACkAJAAhAB4AGwAXABMAEQAOAAkABgAEAAIAAwABAAAA/v/9
//z/+//7//z/+//6//r/+f/5//n/+P/2//X/9f/1//f/9//3//f/9f/1//X/9P/2//f/
9//3//f/9v/2//f/9//3//f/9//5//n/+P/4//b/9//4//n/+//6//r/+v/6//r/+v/7
//v/+//7//v/+//7//v/+//6//r/+v/6//j/+v/7//v/+f/5//r/+v/4//j/+P/4//n/
+P/4//j/+P/3//X/9P/1//X/9f/2//T/9P/1//X/9f/0//L/8v/0//T/9P/0//P/8v/x
/+//8f/x//D/7//v/+//7//v//D/8f/x/+//7//v//D/8f/x//D/7//t/+3/7f/u/+//
7//v//D/8P/u/+7/7f/t/+//7//v/+//7f/t/+3/7f/v/+7/7v/u/+7/7v/u/+7/7v/u
/+7/7f/v/+//7//v/+3/7v/u/+7/7P/s/+z/6//r/+v/6//r/+z/7P/s/+v/7f/t/+7/
7v/s/+z/7P/s/+z/7f/t/+7/7f/t/+z/6v/q/+z/7P/s/+z/7P/s/+z/7P/s/+z/7P/s
/+z/7P/s/+z/7P/s/+z/7P/s/+z/7P/s/+7/7v/u/+7/8P/w//D/8P/0//T/9P/0//L/
8//z//P/9f/1//b/9v/2//b/9v/3//f/+P/4//f/9//2//X/9P/x//H/8P/w/+//7//u
/+3/7P/r/+r/6v/q/+v/7P/s/+v/6//p/+j/5v/m/+b/5v/o/+j/6P/o/+j/6P/o/+j/
6P/o/+j/6P/o/+j/6P/p/+n/6f/p/+n/6f/p/+n/6f/r/+z/7v/x//v/CwAoAEwAbgCR
AL0A7wAfAUABPgEdAeUAqwCBAFUAFwC6/0z/5v6U/nP+hP6f/q/+xf7b/vX+D/8w/0v/
Yf9z/4v/oP+x/8L/zf/X/9//5//t//H/9f/6//z///8BAAMABAAGAAkACwAOABAAEAAS
ABEAEgATABUAFgAXABgAGgAbABwAHQAeAB8AIAAhACMAJAAlACYAJwAoACkAKgArAC0A
LgAwADIAMgA0ADYANwA3ADgAOgA9AEAAQABDAEUARQBHAEkATABQAFIAVQBXAFkAWwBf
AGIAYwBmAGkAbQByAHUAeAB7AH0AgACEAIkAjQCRAJUAmACcAJ8ApACnAKgAqwCwALQA
tgC6AL0AwADDAMUAxwDJAMsAywDMAM0AzwDPAM8AzgDMAMoAyADFAMIAvwC6ALYAsgCt
AKgAogCeAJcAkACIAIIAegB0AGwAYwBaAFIATABHAD8AOgA1AC0AKQAlACEAGwAXABUA
EgARAA4ADAAKAAcABQAEAAIAAQAAAP/////8//v/+v/6//v/+//7//r/+P/3//f/9//1
//X/9f/1//f/9//3//b/9v/3//f/9//3//b/9v/3//n/+f/5//n/9//3//b/9v/4//n/
+v/7//v/+v/6//r/+v/6//r/+//7//v/+//7//n/+f/5//n/+v/6//r/+v/2//j/+f/5
//f/9//4//j/+P/4//j/+P/5//j/+P/4//n/+f/4//j/9v/1//T/9P/0//T/9f/1//f/
9v/0//T/8v/y//L/8v/0//T/9P/z//P/8//y//H/8f/x//H/8f/y//P/8//x/+//7//w
//H/8P/w//D/7//w/+//7//v/+//7//w//D/8P/w/+//7//v/+//7//v/+//7//v/+//
7//u/+7/7v/u/+7/7v/u/+7/7v/u/+3/7f/t/+3/7f/v//D/8P/w/+7/7v/u/+3/7f/t
/+3/7f/u/+7/7v/t/+v/6//s/+z/7v/u/+7/7v/s/+3/7f/u/+3/7f/s/+7/7v/s/+z/
7P/s/+z/7P/s/+z/7v/u/+7/7v/s/+z/7P/s/+z/7P/s/+z/7v/u/+7/7v/w//D/8P/w
//D/8v/y//L/8v/y//P/8//z//P/8//0//T/9P/0//T/8//z//T/9P/z//P/8v/x/+7/
6//r/+r/7P/r/+v/6v/p/+j/5//m/+b/5v/n/+j/6P/n/+f/5f/i/+L/4v/i/+T/5P/k
/+T/4v/i/+L/4v/i/+L/4v/i/+L/4v/i/+L/4//j/+P/4//j/+P/4//j/+X/5f/m/+j/
7f/3/w8ALgBQAHIAlwDHAPkAIwEyASQB+QC9AIcAWwAnANf/dv8S/7b+eP5x/oz+of6x
/sn+3/75/hn/OP9P/2P/d/+P/6T/s//A/8v/0//Z/9//5//r/+//8v/0//f/+f/7//z/
/v8BAAMABgAIAAgACgAJAAoACwANAA4ADwAQABIAEwAUABUAFgAXABgAGQAbABwAHQAe
AB8AIAAhACIAIwAlACYAKAAqACoALAAuAC8ALwAwADIANQA3ADgAPAA/AD8AQQBDAEYA
SABKAE0ATwBRAFMAVwBaAFsAXgBhAGUAagBtAHAAcwB1AHgAfACBAIUAiQCNAJAAlACX
AJwAnwCgAKMAqACsAK4AsgC1ALgAuwC9AL8AwQDDAMMAxADFAMUAxQDFAMQAwgDAAL4A
uwC4ALUAsACsAKYAoQCcAJYAkgCLAIQAfAB0AGwAZgBeAFcATgBGAEAAOwAzAC4AKQAj
AB8AGwAXABMADwANAAoABwAEAAIAAAD9//v/+v/4//n/+P/3//f/9P/z//L/8v/z//P/
8//y//D/7//v/+//7//v/+//7//v/+//7//u/+z/7f/t/+3/7//u/+7/7//v/+//7//v
/+//7//u/+7/7P/t/+7/7//v/+7/7v/u/+7/7v/u/+//7f/t/+3/7f/t/+3/7f/t/+7/
7v/u/+7/6v/s/+3/7f/t/+3/7v/u/+3/7P/r/+r/6f/o/+j/6P/p/+n/6P/o/+j/5//m
/+b/6P/o/+n/6f/n/+b/5P/k/+T/5P/k/+T/5P/k/+T/4//j/+P/4v/h/+P/4//j/+P/
4v/j/+P/4f/f/9//4P/h/+L/4v/i/+H/4P/f/9//3//f/9//4P/g/+L/4v/h/+H/3//f
/9//3//h/+H/4f/h/9//3v/e/97/4P/g/+D/4P/e/97/3v/d/9//3//f/9//3//g/+D/
4P/e/97/3v/d/97/3//g/+H/4P/g/+D/3//f/9//4P/g/+D/4P/g/+D/3v/f/9//4P/f
/+H/4P/g/+D/3v/e/97/3v/e/97/3v/e/97/3v/e/97/3P/c/9z/3P/e/97/3v/e/97/
3v/e/97/4P/g/+L/4v/k/+T/5P/l/+P/4//j/+P/5P/k/+T/5P/k/+X/5f/m/+b/5f/l
/+T/4//i/9//3//d/9z/2v/Z/9r/2f/Y/9f/1v/W/9b/1//Y/9j/1//X/9X/1P/U/9T/
1P/U/9T/1P/U/9T/1P/U/9T/1P/U/9T/1P/U/9T/1P/S/9P/0//T/9P/0//T/9P/0//V
/9f/2P/Y/9v/4//x/wwALABOAHEAmQDJAPsAHAEeAQEBzQCVAGMAMwDz/5r/Nv/U/oT+
Yf5w/on+m/6v/sf+3/77/hz/Of9N/2H/d/+M/5//rv+7/8P/y//P/9X/2//f/+L/5P/n
/+n/6//u//D/8//1//j/+v/6//z/+//8//3///8AAAEAAgAEAAcACAAJAAoACQAKAAsA
DQAOAA8AEAARABIAEwAUABUAFwAYABoAHAAcAB4AIAAhACMAJAAmACkAKgAqAC0ALwAx
ADMANQA4ADgAOgA9AD8AQwBFAEkATABNAFAAUwBXAFwAXwBiAGUAZwBqAG4AcwB1AHkA
fQCAAIYAiQCOAJEAlACXAJwAoACiAKYAqQCsAK8AsQCzALUAtwC3ALgAuQC7ALsAuwC6
ALYAtACyAK8ArgCrAKYAogCcAJcAkgCMAIgAgQB6AHIAawBkAF8AWABPAEYAPgA4ADMA
KwAmACEAGwAXABMADwAJAAUAAwAAAP3/+v/4//b/9f/z//L/8P/v/+7/7f/t/+r/6f/o
/+j/5//n/+f/5v/m/+X/5f/l/+X/5f/l/+X/5f/l/+X/5P/k/+X/5f/l/+X/5P/k/+X/
5f/l/+X/5f/l/+X/5P/k/+T/5f/m/+f/5//m/+b/5v/m/+b/5v/n/+f/5//n/+f/5f/l
/+X/5f/o/+j/6P/o/+T/5v/n/+f/5f/l/+b/5v/m/+b/5v/m/+X/5P/k/+T/5f/l/+T/
5P/i/+H/4P/g/+D/4P/h/+H/4//i/+D/4P/g/+D/4P/g/+D/4P/g/9//3f/d/9z/2//d
/93/3f/d/97/3//f/93/2v/Z/9n/2f/a/9r/2v/Z/9r/2f/Z/9n/2f/Z/9r/2v/a/9r/
2f/Z/9n/2f/Z/9n/2//b/9v/2//Z/9j/2P/Y/9b/1v/W/9b/1//Y/9n/2f/X/9f/1//X
/9f/2P/Y/9j/2P/Y/9j/1//X/9f/1//X/9j/2P/Y/9f/1//X/9j/2P/Y/9j/2P/Y/9b/
1//X/9j/2f/Z/9z/3P/c/9z/3P/c/97/3v/e/97/3v/f/9//3//f/9//4P/g/+D/4P/g
/+H/4f/i/+L/4f/j/+L/4f/g/93/3f/c/9z/2//b/9r/2f/W/9X/1P/U/9T/1f/W/9b/
1//X/9X/1P/S/9L/0v/S/9L/0v/S/9L/1P/U/9T/1P/S/9L/0v/S/9L/0v/S/9P/0//T
/9P/0//T/9P/0//T/9P/1P/Y/9n/4f/x/wgAJABEAGUAhQC1AOsAGgEyASkB+QC/AIkA
WQAfAMj/Uv/g/o7+Y/5g/nn+j/6h/rX+zf7r/gr/Kf9B/1X/a/+A/5H/oP+x/73/x//R
/9f/3f/h/+T/5v/p/+v/7f/w//L/9f/3//b/+P/4//r//f/+////AQACAAMABAAGAAUA
BgAHAAgACgAMAA4AEQAQABEAEgATABQAFQAWABcAGQAaABwAHgAcAB4AIAAhACMAJAAm
ACkAKgAqAC0ALwAzADUANwA6ADwAPgBBAEMARABFAEgASgBPAFIAVQBZAFsAXQBfAGEA
ZwBqAG4AcwB1AHkAfQCAAIQAhwCMAI8AkgCVAJoAngCeAKIApQCoAKsArQCvALEAsQCx
ALIAswCzALMAswCyALAArgCsAKkApAChAJwAmACUAI8AigCEAIAAeQByAGoAYgBaAFQA
TABHAD4ANgAwACcAHwAaABUADwALAAcAAwABAP3/+//4//X/8v/w/+7/7f/r/+r/6P/l
/+T/4//j/+T/4//i/+L/4f/h/+H/4P/e/93/3f/d/9//3//f/9//3//f/9//3v/g/+H/
4f/h/+H/4P/g/+H/3//f/9//3//g/+H/4f/i/+D/4f/i/+P/4//i/+L/4v/k/+T/5P/l
/+P/4//j/+P/4//j/+P/4//i/+L/4v/i/+D/4v/j/+P/4f/h/+L/4v/i/+L/4v/i/+H/
4P/g/+D/4P/f/93/3P/e/93/3P/c/9r/2v/b/9v/2//a/9j/2P/a/9r/2v/a/9r/2v/a
/9n/2f/Z/9j/1//X/9f/1//X/9f/1//W/9P/1P/V/9f/2f/Z/9j/1//V/9b/1f/V/9X/
0//T/9T/1P/U/9T/0//T/9X/1f/V/9X/1f/V/9X/1f/V/9T/1P/U/9b/1v/W/9b/1P/U
/9T/0//T/9P/0//T/9H/0v/S/9L/1P/U/9T/0//T/9P/0//T/9T/1P/U/9P/1f/V/9j/
2P/Y/9j/2P/a/9r/2v/a/9r/2//b/9v/2f/Z/9r/2v/c/9z/3P/d/93/3v/e/93/3f/c
/9v/2v/Z/9n/2P/Y/9X/1f/U/9P/1P/T/9L/0v/Q/9H/0v/S/9P/0//R/9D/0P/Q/9D/
0P/O/87/zv/O/9D/0P/Q/9D/0P/Q/9D/0P/Q/9D/0P/R/9H/0f/R/9H/0f/R/9H/0f/R
/9T/1v/b/+X/9/8SADQAVAB3AKMA2QAPATIBOAEZAeEApwB5AEsACwCo/y7/xP56/l3+
av6D/pX+qf69/tf+9f4W/y//Rf9b/2//hP+V/6b/tf+//8n/z//V/9v/3f/g/+T/5//p
/+v/7v/w//P/9f/2//j/+P/6//3//v///wEAAAABAAIABAAHAAgACQAKAAsADAANAA8A
DgAPABAAEQAUABUAFgAXABgAGAAZABoAGwAeACEAIwAlACYAKAArACoAKgAtAC8AMwA1
ADcAOgA8AD4AQQBDAEcASQBNAFAAUwBWAFkAXQBeAGEAZABnAG0AcAB0AHkAewB/AIMA
hgCMAI8AlACXAJoAnQCiAKYApgCqAK0AsAC1ALcAuQC7ALsAuwC8AL0AvwC/AL8AvgC8
ALoAuAC1ALIArwCqAKYAogCdAJgAkgCKAIMAfAB0AG4AZgBgAFgAUQBIAEAAOgAxACkA
JAAfABsAFwATAA8ACQAFAAMAAAD9//r/+P/2//X/8//y//D/7//u/+3/7f/s/+v/6v/q
/+n/6f/p/+j/6P/n/+f/5//l/+X/5f/l/+X/5f/l/+T/5v/n/+f/5//l/+T/5P/l/+f/
5//n/+f/5//n/+b/5v/m/+f/6P/p/+v/6v/q/+r/6v/q/+r/6//p/+n/6f/p/+n/6f/p
/+n/6P/o/+j/6P/o/+r/6//r/+r/6f/p/+j/6P/o/+j/6P/p/+j/6P/o/+j/5//l/+T/
5f/l/+X/5v/k/+T/5f/l/+X/5P/i/+L/4v/i/+L/4v/g/+D/4P/f/+H/4f/g/9//3//f
/9//3//e/9//3//d/93/3f/e/9//3v/e/97/3f/d/93/3v/f/93/3f/e/97/3v/e/93/
3f/d/93/3f/d/93/3f/d/93/3//e/97/3v/c/9z/3P/c/9z/3P/c/9v/3f/d/93/3f/b
/9z/3P/c/97/3v/e/93/3f/d/93/3f/e/97/3v/d/9v/2//c/9z/2v/c/97/4P/g/+L/
4v/i/+L/4v/i/+L/4v/k/+X/5f/l/+X/5f/m/+b/5v/m/+b/5//p/+r/6v/p/+f/5v/l
/+T/4//j/+L/4v/f/9//3v/d/9z/2//a/9r/3P/d/97/3v/b/9v/2f/Y/9r/2v/a/9r/
2P/Y/9j/2P/Y/9j/2P/Y/9r/2v/a/9r/2v/a/9r/2//b/9v/2//b/9n/2f/Z/9n/2f/a
/97/5f/x/wcAJgBIAGgAjQC9APMAIwE6ATABBQHJAJMAaQA5AO//iv8c/7j+dv5p/oD+
l/6p/rv+0f7t/gv/LP9F/1f/a/+B/5b/pf+0/8H/y//R/9n/3//j/+X/6v/s/+//8f/z
//b/+P/7//3//P/+//7/AAADAAQABQAHAAgACQAKAAwADQAOAA8AEAARABIAEwAVABQA
FQAWABcAGgAbABwAHQAfACAAIgAkACQAJgAoACkAKwAsAC4AMQAyADIANQA3ADkAOwA9
AEAAQgBEAEcASQBLAE0AUQBUAFkAXABfAGMAZABnAGoAbQBzAHYAegB/AIMAhwCLAI4A
kgCVAJoAnQCiAKUAqgCuALAAtAC3ALoAvQC/AMEAwwDHAMcAyADJAMkAyQDJAMgAyADG
AMQAwQC9ALkAswCuAKgAowCeAJgAkACJAIIAegBwAGgAYgBaAFMASgBCADwAMwArACYA
IQAbABcAEwAPAAsABwAFAAIA///8//r/+P/3//X/9P/y/+//7v/t/+3/7v/t/+z/7P/r
/+v/6//q/+j/5//n/+f/5//n/+f/5//l/+X/5f/k/+T/5f/l/+X/5f/k/+T/5f/l/+X/
5f/l/+f/5//m/+b/5f/l/+X/5f/n/+b/5v/m/+j/6P/o/+n/5//n/+f/5//p/+n/6f/p
/+j/6P/o/+j/5v/o/+n/6f/n/+f/6P/o/+b/5v/m/+b/5//m/+b/5v/l/+X/5P/k/+b/
5f/k/+T/4v/i/+P/4//l/+T/4v/i/+L/4v/i/+L/4v/i/+L/4f/h/+H/4P/f/+H/4f/h
/+H/4f/h/+D/3f/c/93/3//h/9//3v/d/9v/2//b/9z/3f/d/93/3v/e/9z/3P/b/9v/
3f/d/93/3f/d/93/3f/d/93/3P/c/9z/3P/c/9z/3P/a/9r/2v/Z/9v/2//b/9v/2//c
/9z/3P/c/9z/3P/b/9v/2//b/9v/2v/a/9r/2f/b/9v/3P/c/9r/2v/a/9r/3P/d/93/
3v/d/93/3v/e/97/4P/g/+D/4P/k/+T/5P/k/+L/4//j/+P/4//j/+T/5P/i/+L/4v/j
/+X/5v/m/+X/5f/k/+P/4v/f/9//3v/e/9//3//e/93/2//Z/9f/1v/Y/9n/2v/a/9n/
2f/X/9b/1v/W/9b/1v/Y/9j/2P/Y/9b/1v/W/9b/1v/W/9b/1v/Y/9j/2P/Z/9f/1//X
/9f/1//X/9f/1//X/9j/3P/j/+3/BQAkAEYAaACNAL0A8QAdAS4BIAH3AL0AiQBfACkA
2f90/wr/qv5u/mn+hP6Z/qv+wf7V/vH+Ef8w/0f/W/9v/4f/mv+p/7j/w//L/9H/1//d
/+P/5//q/+r/7f/v//H/8v/0//f/+f/8//7//v8AAAEAAgADAAUABgAHAAgACgAJAAoA
CwAMAA0ADgAPABEAFAAVABYAFwAWABcAGAAZAB0AHgAgACIAIgAkACYAJwApACoALAAv
ADIAMgA1ADcAOQA7AD0AQABCAEQARwBJAEsATQBRAFQAVQBYAFsAXwBiAGUAaABrAG8A
cgB2AHsAgQCFAIkAjACQAJMAmACbAJwAnwCkAKgArACwALMAtgC5ALsAvQC/AMMAwwDE
AMUAxQDFAMUAxADCAMAAvgC7ALgAtQCwAKwApgChAJwAlgCOAIcAgAB4AG4AZgBgAFgA
TwBGAD4AOAAzACsAJgAhABkAFQARAA0ACQAFAAMAAAD9//r/+P/2//X/8//y//D/7//u
/+3/7f/q/+n/6P/o/+n/6f/p/+j/6P/n/+f/5//l/+X/5f/l/+X/5f/l/+T/4v/j/+P/
4//k/+T/5f/n/+X/5f/l/+X/5//n/+b/5v/m/+f/6P/p/+f/5v/m/+b/6P/o/+j/6f/p
/+n/6f/p/+n/6f/p/+n/6v/q/+r/6v/m/+j/6f/p/+f/5//o/+j/6P/o/+j/6P/n/+b/
5v/m/+f/5//m/+b/5v/l/+T/5P/k/+T/5f/l/+X/5P/i/+L/4v/i/+L/4v/i/+L/4v/h
/+H/4f/g/9//3//f/9//3//e/9//3//d/9z/3f/f/+H/4P/g/+D/3//e/93/3f/d/9//
3//g/+D/3v/e/93/3f/d/93/3f/d/93/3f/d/93/3f/c/9z/3P/c/9z/3P/c/9z/3P/c
/9v/2//b/9v/2//d/97/3v/e/9z/3P/c/9v/2//b/9v/2//c/9z/3P/b/9v/2//c/9z/
3P/c/9z/3P/a/9v/2//c/9v/2//a/9z/3P/a/9r/2v/a/9z/3P/c/9z/3f/e/+H/4v/i
/+L/4v/j/+P/4//j/+P/4v/i/+L/4v/i/+P/4//k/+b/5f/l/+T/4f/g/93/3f/c/9z/
2//b/9z/2//a/9n/1v/W/9b/1//a/9r/2f/Z/9b/1P/T/9L/1P/U/9T/1P/U/9T/1P/U
/9T/1P/U/9T/1P/U/9T/1P/S/9P/0//T/9X/1f/V/9X/1f/V/9X/1v/W/9v/4//z/wwA
LgBQAHEAmQDJAP8ALAE6ASkB+QDBAI8AYQAlAMr/WP/m/pD+Zf5s/oX+mf6r/r/+1/71
/hb/Mf9H/1v/cf+G/5f/pv+1/8H/yf/P/9X/3f/h/+L/5P/n/+n/6//w//L/9f/3//r/
/P/8//7//f/+////AQACAAMABAAGAAcACAAJAAoADQAOAA8AEQAQABEAEgATABQAFQAW
ABcAGwAcAB4AIAAeACAAIgAjACUAJgAoACsALAAsAC8AMQAzADUANwA6ADwAPgBBAEMA
RQBHAEsATgBRAFQAVwBbAF4AYQBkAGcAaQBsAHAAdQB6AH8AhACIAIwAjwCUAJcAmgCd
AKIApgCoAKwArwCyALcAuQC7AL0AwQDBAMIAwwDDAMMAwwDCAMIAwAC+ALsAuAC1ALAA
rACoAKMAngCYAJIAiwCEAHwAcwBqAGMAWgBTAEoAQgA8ADUALQAoACMAHQAZABUAEQAN
AAkABwAEAAEA/v/8//r/+f/3//b/9P/z//L/8f/x//D/7//u/+7/7//v/+//7v/s/+v/
6//r/+v/6//r/+v/6//r/+v/6v/q/+v/6//r/+v/6v/q/+v/6//r/+v/6//t/+3/7P/s
/+r/6//s/+3/7//u/+7/7v/w//D/8P/x/+//7//v/+//8f/x//H/8f/w//D/8P/w//D/
8P/v/w==
         </WaveFormData>
      </LeadData>
      <LeadData>
         <LeadByteCountTotal>10000</LeadByteCountTotal>
         <LeadTimeOffset>0</LeadTimeOffset>
         <LeadSampleCountTotal>5000</LeadSampleCountTotal>
         <LeadAmplitudeUnitsPerBit>4.88</LeadAmplitudeUnitsPerBit>
         <LeadAmplitudeUnits>��V</LeadAmplitudeUnits>
         <LeadHighLimit>2147483647</LeadHighLimit>
         <LeadLowLimit>268435456</LeadLowLimit>
         <LeadID>V4</LeadID>
         <LeadOffsetFirstSample>0</LeadOffsetFirstSample>
         <FirstSampleBaseline>0</FirstSampleBaseline>
         <LeadSampleSize>2</LeadSampleSize>
         <LeadOff>FALSE</LeadOff>
         <BaselineSway>FALSE</BaselineSway>
         <ExcessiveACNoise>FALSE</ExcessiveACNoise>
         <MuscleNoise>FALSE</MuscleNoise>
         <LeadDataCRC32>315730638</LeadDataCRC32>
         <WaveFormData>
2//b/9v/2//b/9v/2//b/9n/2f/a/9r/3P/e/97/4v/n/+3//P8NACcASABzAKgA5QAa
AT4BTgFOAUUBMAEGAbsAVgDg/23/Gv8C/wj/C/8Q/xv/KP82/0v/ZP93/4P/kP+h/63/
uf/E/8r/0P/V/9j/3P/f/+H/4//l/+f/6f/r/+3/7f/v//D/8f/x//H/8f/y//P/9P/1
//b/9//3//f/+//8//3//v/9//3//////wEAAgACAAIABAAFAAYABwAIAAgACAAKAAsA
DQAOAA8AEgATABQAFQAXABgAGQAaAB4AHwAgACMAIwAlACcAJwAsAC0ALwAxADMANQA4
ADwAPwBCAEQARgBMAE8AUgBVAFgAWwBeAGEAZgBqAG0AcAB0AHcAegB9AIMAhgCJAIwA
jwCSAJUAlgCYAJoAnACcAJ0AngCeAJ4AnACbAJsAmACXAJUAkwCRAI0AiQCDAH8AeQBx
AGoAYwBbAFQATQBGAD8AOAAyACsAJgAgABsAFQATAA8ACwAHAAQAAAD+//v/+v/4//b/
9P/z//P/8P/w//H/7//u/+7/7//v/+7/7v/s/+z/6//q/+r/6v/q/+r/6f/p/+f/5//m
/+b/5f/l/+f/5//n/+f/5f/l/+X/5f/m/+b/5v/n/+X/5f/l/+X/5f/l/+b/5v/o/+j/
6P/o/+b/5//n/+f/6f/p/+n/6f/p/+n/6f/q/+r/6v/q/+n/6f/p/+n/6f/p/+n/6f/p
/+n/6f/p/+n/6f/p/+n/6P/o/+j/6P/n/+n/6f/p/+n/5v/m/+b/5f/n/+f/5//n/+X/
5f/l/+X/5//n/+b/5v/m/+X/5f/l/+X/5f/k/+T/5P/l/+X/5P/k/+P/4//j/+P/4//j
/+P/4//j/+P/4//i/+L/4v/i/+L/4v/i/+L/4P/g/+D/4P/g/+D/4P/g/+D/4P/h/+H/
4f/h/+H/4P/i/+D/4//j/+H/4P/f/97/4P/g/+H/4f/h/+D/4P/h/+H/4f/h/+T/5v/m
/+b/5v/m/+b/5//n/+b/5//n/+f/6f/p/+r/6//r/+v/7f/u/+//7//v/+//6v/p/+f/
5P/l/+T/4v/h/+P/4v/h/+D/3//d/93/3f/e/9//3//f/93/2//a/9n/2v/b/9z/3f/d
/93/3f/d/9v/2//b/9v/2//b/9v/2//b/9v/2//b/9v/2//b/9v/3f/d/97/3v/e/9z/
3v/i/+n/8f/+/xEAKwBMAHkAsADrACIBRAFUAVYBSQE0AQoBwQBYANz/Zf8U//7+BP8J
/wz/F/8g/y7/Q/9c/2//f/+O/5//rf+3/8D/xv/M/9H/1v/a/93/3//h/+H/4//l/+f/
6f/p/+v/7P/w//H/8v/z//L/8//0//X/+P/5//n/+f/5//r/+//8//3//f//////AQAC
AAIAAgACAAMABAAFAAgACAAIAAoACwANAA4ADwAOAA8AEAARABMAFAAVABYAGAAZABoA
HQAhACMAJQAlACgAKQArAC0ALwAxADQAOAA7AD4AQABCAEYASQBMAE8AUgBVAFgAWwBg
AGQAZwBqAHAAcwB2AHkAfQCAAIMAhgCJAIwAjwCQAJAAkgCUAJQAlQCWAJYAlgCYAJcA
lwCUAJIAjwCMAIkAhACBAHwAeQB0AG0AZwBhAFgAUgBMAEYAPwA4ADIAKwAoACIAHQAX
ABMADwALAAcABAAAAP7/+//4//b/9P/y//P/8//w//D/7//t/+z/7P/r/+v/6v/q/+r/
6v/p/+j/6P/o/+j/6P/p/+n/5//n/+b/5v/l/+X/5f/l/+X/5f/n/+f/5//n/+T/5P/k
/+X/5//n/+f/5//n/+f/6P/o/+f/5v/l/+T/5P/l/+X/5f/n/+f/5//n/+n/6f/p/+r/
6P/o/+j/5//n/+f/5//n/+f/5//n/+f/5//n/+f/5//n/+f/5//m/+b/5v/m/+X/4//j
/+P/4//k/+T/5P/j/+P/4//j/+P/4//j/+P/4//j/+P/4v/i/+D/3//f/9//4P/h/+H/
4v/g/+H/4f/g/+D/3//f/9//3//f/9//3//d/93/3f/d/93/3v/f/+D/4P/g/+D/4P/e
/97/3v/e/+D/4P/g/+D/4P/g/+H/4f/h/+H/4f/g/97/3P/f/9//3//g/+H/4v/g/+D/
4f/h/+H/4P/g/+H/4f/h/+H/4v/j/+P/4//i/+L/4v/j/+P/4//j/+L/4v/k/+T/5P/k
/+b/5f/j/+P/5P/k/+T/5P/k/+b/5v/m/+b/5P/k/+T/5P/k/+T/5P/k/+T/5P/k/+T/
5P/k/+T/5P/l/+b/5//o/+j/6P/o/+j/6v/r/+v/7P/t/+3/7f/t/+v/7P/t/+3/7//x
//L/8//z//P/8//x//H/8P/u/+3/7P/q/+n/6f/q/+n/6P/n/+T/4//i/+L/4//j/+P/
4//j/+L/4f/h/+H/4f/h/+H/3//f/9//3//h/+H/4f/h/9//3//f/9//3//f/9//3//f
/9//3//f/+H/4v/i/+L/4P/g/+T/5//t//T/BQAbADYAWQCCALkA+gA4AV4BagFpAWAB
TgElAdYAXADP/1D/+v7g/un+9P75/gb/Ev8j/zr/Uf9l/3T/hf+X/6X/sP+8/8T/y//S
/9b/1//b/+H/4//l/+f/6f/t/+3/7//w//D/8f/y//P/9v/3//j/+f/4//n/+f/5//3/
/v///wAAAwADAAUABQADAAQABAAEAAYABwAIAAkADAAMAAwADgAOAA8ADwAPABAAEQAS
ABMAFQAWABcAGAAcAB0AHgAhACEAIwAlACUAJgAnACkAKwAvADEANAA4ADcAOgA8AD4A
QgBFAEgASwBMAE8AUgBVAFgAXABfAGIAZgBpAGwAbwByAHQAdgB4AHkAfAB/AIAAggCE
AIYAhgCJAIoAigCKAIgAhwCHAIQAhQCDAIEAfwB8AHkAdABxAG4AaQBlAGEAXABWAFAA
SgBEAD4AOQAzACwAJgAhABsAGQAVABEADQAKAAYABAABAP7//P/6//j/+f/5//b/9v/z
//H/8P/w//H/8f/w//D/8P/w/+//7v/u/+7/7v/u/+//7//t/+3/7v/u/+3/7f/t/+3/
7f/t/+3/7f/t/+3/7v/u/+7/7//x//H/8f/x/+//7//w//D/8P/w//D/8P/w//H/8f/x
//H/8f/x//H/8f/x//H/8v/w//D/8P/v//H/8f/x//H/8f/x//H/8f/v/+//7//v/+//
7//v/+7/7v/u/+7/7f/v/+//7//v/+7/7v/u/+3/7//v/+//7//t/+3/7f/t/+3/7f/s
/+z/7v/t/+3/7f/t/+3/7P/s/+r/6//r/+r/7P/r/+v/6//r/+v/6//r/+3/7f/t/+3/
7P/s/+z/7P/q/+r/6v/q/+z/7P/s/+z/6v/q/+r/6v/q/+r/6//r/+n/6f/p/+j/6v/o
/+v/6//s/+z/7P/s/+r/6v/r/+v/6//q/+r/6//q/+n/6P/o/+n/6f/p/+j/6v/q/+v/
6//p/+n/6P/o/+r/6v/q/+r/6v/p/+n/6f/o/+j/6P/o/+j/6P/o/+j/6P/o/+j/6P/o
/+r/6v/q/+r/6v/q/+r/6v/q/+r/6v/q/+r/6v/q/+r/6//s/+3/7v/w//D/8f/x//D/
8f/x//H/8//z//T/9f/1//X/9//4//n/+f/5//n/+f/5//j/9v/1//T/8v/x//H/8P/v
/+7/7f/r/+v/6//s/+3/7f/t/+3/6//q/+n/5//n/+f/5//p/+n/6f/p/+n/6f/p/+n/
6f/p/+n/6f/p/+n/6f/p/+v/6//r/+v/6f/p/+r/6v/q/+z/7v/w//P/+/8IAB0ANQBU
AH0AsgDtACYBTgFiAWYBXQFQATIB9QCUABoAm/80/wT/CP8P/xL/G/8q/zb/Sf9i/3X/
hf+U/6X/tf/B/8z/1P/a/9//5P/o/+3/8f/x//P/9f/3//n/+f/5//v//P8AAAEAAgAD
AAQABQAGAAcACAAJAAkACQALAAwADQAOAA0ADQAPAA8AEQASABIAEgAUABUAFgAXABYA
FgAWABgAGQAbABwAHQAeAB8AIAAhACMAJAAlACYAJgAnACgAKwAtAC8AMQAxADQANQA3
ADkAOwA9AEAARABFAEgASgBMAE4AUQBUAFcAWgBdAGAAYwBmAGoAbQBwAHIAdQB4AHsA
fwCCAIUAiACJAIwAjwCQAJQAlgCYAJgAmQCaAJoAmgCYAJcAlwCUAJUAkwCRAI8AjACJ
AIQAgQB+AHkAdQBxAGoAZABeAFgAUQBKAEQAPQA6ADQALwApACMAHwAbABcAFAAQAA4A
CwAIAAYABAACAP/////8//z/+//5//j/+P/3//f/9v/2//b/9v/1//T/9P/0//T/9P/z
//P/8f/x//L/8v/x//H/8f/x//H/8f/v/+//7//v//D/8P/w//H/7//v/+//7//v/+//
8P/w//D/8P/w//D/8P/x//H/8f/x//H/8f/x//H/8f/x//L/8v/y//L/8f/v/+//7//v
/+//7//v/+//7//v/+//7//v/+//7//u//D/8P/w/+//7f/t/+3/7f/s/+z/7P/r/+v/
6//r/+v/6//r/+v/6//r/+v/6v/q/+r/6f/p/+n/5//n/+b/5v/o/+n/6f/o/+j/5//n
/+f/5//n/+f/5//n/+f/5//n/+b/5v/m/+b/6P/o/+j/6P/m/+b/5v/m/+b/5v/m/+b/
5P/k/+X/5f/l/+X/5f/k/+b/5P/n/+f/5P/k/+T/5P/k/+T/5f/l/+X/5P/k/+X/5f/l
/+X/5v/l/+X/5f/k/+T/5P/l/+X/5f/l/+T/5P/k/+T/5P/k/+T/5f/l/+X/5v/k/+T/
5P/k/+L/4v/i/+L/5P/k/+T/5P/k/+T/5P/k/+T/5P/k/+T/5P/k/+T/5P/m/+b/5v/m
/+j/6P/o/+n/5//o/+n/6f/p/+n/6f/q/+3/7f/t/+//7v/v/+//7//t/+v/6//q/+r/
6f/o/+b/5f/l/+T/4//i/+H/3//f/93/3v/f/9//3//f/93/3P/b/9v/2//b/93/3f/d
/93/2//b/9v/2//b/9v/2//b/93/3f/d/93/2//b/9v/2//d/93/3f/e/97/3v/e/+D/
4v/n//P/AgAXADMAVgCBALgA8QAiAUIBUAFMAT8BKgH+ALEARgDO/13/Dv/8/gT/B/8M
/xf/JP8y/0f/Xv9x/4H/kP+h/6//uf/C/8j/zP/R/9b/3P/f/+H/4//j/+X/5//p/+3/
7f/v//D/8v/z//T/9f/2//f/+P/5//j/+f/5//n/+//8//3//v//////AQABAAMABAAE
AAQABAAFAAYABwAKAAoACgAMAAsADQAOAA8AEAARABIAEwAXABgAGQAaABoAGwAcAB8A
IQAjACUAJQAoACkAKwAtAC8AMQA0ADgAOwA+AEAAQgBFAEcASQBLAE4AUQBUAFcAWgBe
AGEAZABmAGkAbABvAHMAdgB5AHwAfQCAAIMAhACIAIoAjACMAI0AjgCOAI4AjgCNAI0A
igCLAIkAhwCFAIAAfQB4AHUAcgBtAGkAZQBeAFgAUgBMAEcAQAA6ADMAMAAqACUAHwAb
ABcAEwAPAAwACAAGAAMAAgAAAP7//P/5//n/9v/2//X/8//y//L/7//v/+7/7v/w//D/
7//u/+z/7P/s/+z/7f/t/+v/6//s/+z/6//r/+n/6f/p/+n/6//r/+v/6//q/+r/6v/r
/+v/6//r/+v/6f/p/+r/6v/q/+r/6v/q/+z/7f/t/+3/6//r/+v/6//p/+n/6f/q/+z/
7P/s/+v/6//r/+v/6//t/+3/7f/t/+v/6//r/+v/6//r/+v/6v/q/+r/6v/p/+n/6f/p
/+n/6P/o/+j/5//n/+f/5//n/+n/6f/p/+n/6f/p/+j/6P/m/+X/5f/l/+f/5//m/+b/
5P/l/+X/5P/k/+P/4//j/+X/5f/l/+X/4//j/+P/4//k/+T/5P/k/+T/5P/k/+T/5P/k
/+T/5P/k/+T/5P/k/+L/4v/j/+P/4//j/+P/4v/i/+D/4//j/+T/5P/k/+T/4v/i/+P/
4//j/+L/4v/j/+P/4//j/+T/5f/l/+X/5P/k/+T/5f/l/+X/5f/k/+T/5P/k/+T/5P/m
/+f/5//n/+b/5P/k/+T/5P/k/+T/5P/k/+T/5P/k/+T/4v/i/+L/4v/k/+T/5P/k/+b/
5v/m/+b/5//o/+n/6v/r/+v/7P/t/+v/6//r/+v/7v/v/+//7//v//D/8f/x//H/8f/v
/+//7v/s/+v/6v/m/+X/5f/k/+X/5P/j/+H/4f/h/+L/4//j/+P/4//h/97/3f/d/93/
3f/d/93/3f/d/93/3f/d/93/3f/d/93/3f/d/93/3f/f/9//3//f/93/3f/d/93/3v/e
/+D/4P/g/+D/5f/r//j/CQAhAD4AYwCUAMsABAEsAUABRgE/AS4BDgHTAHYABgCR/yz/
/P4A/wf/CP8P/xz/KP87/1b/a/97/4r/m/+p/7X/wP/G/8z/z//U/9j/2//d/9//4f/j
/+X/5//p/+n/6//s/+7/7//w//H/8v/z//T/9f/0//X/9f/1//n/+v/7//z/+//7//3/
/f/9//7//v/+/wAAAQACAAMABAAEAAQABgAJAAsADAANAAwADQAOAA8AEQASABMAFAAU
ABUAFgAZABsAHQAfAB8AJAAlACcAKQApACsALgAyADMANgA4ADoAPgBBAEQARwBIAEsA
TgBRAFYAWgBdAGAAYwBlAGcAaQBvAHIAdQB4AHsAfgCBAIIAggCEAIYAhgCJAIoAigCK
AIoAiQCJAIYAhwCFAIMAgQB8AHkAdABxAG4AaQBlAGEAWwBWAFEATABFAD4AOAAxAC4A
KAAjAB0AFwATAA8ACwAIAAQAAgD///z/+v/4//b/9f/1//L/8v/z//H/8P/w/+7/7f/r
/+r/6v/q/+n/6P/o/+j/6P/o/+n/6f/n/+f/5v/m/+X/5f/n/+f/5//n/+f/5//n/+f/
5v/m/+b/5//l/+X/5f/l/+f/5//o/+j/6P/o/+j/6P/m/+f/5//n/+f/5//n/+f/6f/p
/+n/6v/q/+r/6v/p/+n/6f/p/+n/6f/p/+n/6f/p/+n/6f/p/+f/5//n/+b/6P/o/+j/
5//l/+X/5f/l/+b/5v/m/+X/5f/l/+X/5f/j/+P/4//j/+X/5f/k/+T/4v/h/+H/4f/j
/+P/4v/i/+L/4//j/+L/4v/h/+H/4f/h/+H/4f/h/9//3//f/9//4P/g/+D/4P/g/+D/
4P/g/+D/4P/g/+D/4P/g/+D/4P/g/+D/4f/h/97/3f/c/9r/3P/c/+H/4//g/+D/4P/g
/97/3v/f/9//3//e/97/3//d/93/3f/e/+H/4f/h/+D/3v/e/9//3//f/9//3v/e/97/
3v/e/97/4P/h/+P/4v/k/+T/5P/k/+T/5P/l/+X/6P/p/+n/6f/n/+f/6P/p/+v/6//t
/+7/7f/t/+3/7f/t/+3/7P/q/+v/6v/o/+f/5f/k/+P/4v/h/9//3//f/+D/4f/h/+H/
4//h/+D/3//d/93/3f/d/93/3f/d/93/3f/d/93/3f/d/93/3f/d/9v/2//b/9v/3f/d
/93/3f/d/93/3v/e/97/4P/g/+L/5//t//j/BwAbADQAVwCGAMEAAAE2AVgBYgFfAVIB
NgEDAagAKgCj/zL/7v7k/vH++P7//gz/GP8p/z7/Vf9p/3r/if+X/6X/sP+4/8L/yf/O
/9T/1//b/93/3//h/+P/5f/n/+f/6f/q/+r/6//s/+3/8P/x//L/8//y//P/8//z//f/
+P/5//r/+//7//3//f///wAAAAAAAAAAAQACAAMABAAEAAQABgAFAAcACAAJAAoACwAM
AA0AEQASABMAFAAWABcAGAAbAB0AHwAhACEAIgAjACUAJwAqAC0AMQA2ADUAOAA6ADwA
QABDAEYASQBOAFEAVABXAFgAXABfAGIAZgBpAGwAbwBzAHYAeQB8AIEAhACHAIgAiQCK
AIsAigCMAI4AjwCQAI4AjQCNAIoAiQCHAIUAgwCCAH8AegB3AHMAbQBoAGMAXABWAFAA
SgBEAD4AOQAzAC0AJgAgABkAFQARAA0ACQAGAAIAAAD9//j/9v/0//L/8f/x/+7/7v/v
/+3/7P/s/+v/6//q/+r/6P/o/+f/5v/m/+b/5v/m/+b/5//m/+f/5//m/+T/4//l/+X/
5f/l/+X/5f/l/+X/5P/k/+T/5f/l/+X/5f/l/+X/5f/m/+b/5P/k/+T/5P/k/+X/5f/l
/+f/5//n/+f/5f/l/+X/5v/k/+T/5P/j/+X/5f/l/+X/5f/l/+X/5f/l/+X/5f/l/+P/
4//j/+L/4P/g/+D/3//f/9//3//f/+D/4P/g/9//3f/d/93/3f/b/9v/2//b/9v/2//a
/9r/2v/Z/9n/2f/Z/9n/2P/Y/9b/1//X/9b/1v/V/9X/1f/T/9P/0//T/9P/0//T/9P/
0P/Q/9D/0P/Q/9D/0P/Q/9D/0P/Q/9D/0P/Q/9D/0P/O/87/z//P/9H/0f/R/9D/z//M
/87/zf/O/87/zv/O/8z/zP/N/83/z//O/87/z//P/8//z//Q/8//z//P/87/0P/Q/9L/
1P/U/9T/1P/W/9b/1//X/9j/2f/Z/9n/1//X/9j/2f/b/9v/3f/e/93/3f/d/93/3f/d
/9z/2v/a/9r/2f/Z/9n/2P/X/9b/1f/T/9P/0//S/9P/0//T/9X/0//S/9H/0//T/9P/
0//T/9P/0//T/9P/0//T/9P/0//T/9P/0//V/9X/1f/V/9X/1f/V/9X/1f/V/9b/1v/Y
/9j/2v/e/+P/6//6/w0AJQBEAG8ApgDjAB4BSgFcAV4BWQFMASwB7QCEAP7/e/8U/+b+
6P71/vj+Af8O/xz/Mf9I/1v/a/98/4//nf+p/7b/vv/G/83/0v/W/9n/2//f/+P/5f/n
/+n/6f/p/+v/7P/u/+//8P/x//L/8//0//X/9P/1//X/9f/5//r/+//8//3//f//////
AQACAAIAAgAEAAUABgAHAAgACAAIAAoACwANAA4ADwAQABEAEgATABUAFgAXABgAHAAd
AB4AIQAjACUAJwAnACoAKwAtAC8AMQAzADYAOgA7AD4AQABCAEYASQBMAE8AUABTAFYA
WQBeAGIAZQBoAGwAbwByAHUAdwB6AH0AgACFAIgAiwCMAIwAjgCQAJAAkwCUAJQAlACS
AJEAkQCOAI0AiwCJAIcAhACBAHwAeQB1AG8AagBlAGAAWgBUAE4ARQA+ADgAMQAsACYA
IQAbABcAEwAPAAsABgACAAAA/f/6//j/9v/0//P/8//w//D/7f/r/+r/6v/r/+v/6v/q
/+j/6P/n/+b/5v/m/+b/5v/l/+X/4//j/+T/5P/j/+P/5f/l/+X/5f/l/+X/5f/l/+b/
5v/m/+f/5f/l/+X/5f/l/+X/5v/m/+j/6P/o/+j/6P/p/+n/6f/n/+f/5//n/+f/5//n
/+j/6P/o/+j/5//p/+n/6f/p/+f/5//n/+f/5//n/+f/5//n/+f/5//m/+b/5v/m/+X/
5//n/+f/5//m/+b/5v/l/+X/5f/l/+X/4//j/+P/4//j/+P/4v/i/+T/4//j/+P/4//j
/+L/4v/i/+P/4//i/+L/4f/h/+H/4f/h/+H/4f/j/+P/4//j/+L/4v/i/+L/4v/i/+L/
4v/g/+D/4P/g/+D/4P/g/+D/4v/i/+P/4//i/+H/4P/e/97/3P/f/9//4P/g/+D/4P/i
/+L/4//j/+P/4v/i/+P/4f/h/+H/4v/h/+H/4f/g/+D/4P/h/+H/4f/h/+L/4v/k/+b/
5v/m/+b/5v/m/+f/5//q/+v/6//r/+v/6//s/+3/7f/t/+//8P/x//H/8f/x/+//7//u
/+z/6//q/+j/5//n/+b/5f/k/+P/4f/h/+H/5P/l/+X/5f/k/+H/3//d/9//3//f/9//
3//f/9//3//f/9//3//f/9//3//f/9//4f/h/+H/4f/h/+H/4f/h/+H/4f/i/+L/4P/g
/+T/6P/t//f/BAAXADEAVgCFALwA+QAwAVIBYAFcAVEBPgEYAc0AYgDk/2n/Ev/4/gL/
B/8M/xX/Iv8y/0f/Xv9x/3//jv+f/63/uf/C/8r/0P/V/9r/3v/h/+P/5//n/+n/6//t
/+//7//x//L/9P/1//b/9//6//v//P/9//7///////////8AAAEAAgADAAMABQAFAAUA
BgAGAAYACAAJAAoACwAMAAwADAAOAA8AEQASABMAFAAVABYAFwAXABgAGQAaAB4AHwAg
ACMAJQAnACkAKQAqACsALQAvADMANQA4ADwAOwA+AEAAQgBIAEsATgBRAFQAVwBaAF0A
YABkAGcAagBuAHEAdAB3AHsAfgCBAIQAhQCIAIsAjACQAJIAlACUAJUAlgCWAJYAmACX
AJcAlACRAI8AjQCLAIgAhQCAAH0AdwBxAGwAZwBgAFoAVABOAEcAQAA6ADMALQAmACAA
GQAXABMADwALAAYAAgAAAP3//P/6//j/9v/1//X/8v/y/+//7f/s/+z/6//r/+r/6v/q
/+r/6f/o/+j/6P/o/+j/5//n/+X/5f/k/+T/4//j/+P/4//j/+P/4//j/+P/4//i/+L/
4v/j/+X/5f/l/+X/5P/j/+P/4v/k/+T/5P/k/+b/5//n/+f/5//n/+f/5//p/+n/6f/q
/+j/6P/o/+f/6f/p/+n/6f/p/+n/6f/p/+n/6f/p/+n/6f/p/+n/6P/o/+j/6P/n/+f/
5//n/+f/5v/m/+b/5f/l/+X/5f/l/+X/5f/l/+X/4//j/+L/4v/k/+P/4//j/+P/4//i
/+L/4v/j/+P/4v/k/+P/4//j/+H/4f/h/+H/4f/h/+H/4f/g/+D/4P/g/+D/4P/g/+D/
4v/i/+L/4v/g/+D/4P/g/+D/4P/h/+H/3//f/9//3v/e/9z/3//f/+D/4P/g/+D/3v/e
/9//3//h/+D/4P/h/9//3//f/+D/3//f/9//3v/g/+D/4f/h/9//3//e/97/4P/g/+D/
4P/i/+H/4f/j/+T/5v/m/+b/5v/o/+j/6f/p/+j/6f/p/+n/6f/p/+r/6//p/+n/6//s
/+3/7f/t/+3/7f/t/+z/6v/n/+b/5P/j/+T/5P/k/+T/4f/f/9//3//g/+H/4f/h/+H/
3//e/93/2//b/9v/2//d/93/3f/d/9v/2//b/9v/2//b/9v/2//d/93/3f/d/9v/2//b
/9v/3f/d/97/3v/c/9z/3v/i/+n/8/8CABcAMQBUAIEAuADzACYBRgFUAVIBRwEyAQYB
tQBIAM7/Wf8M//r+BP8J/w7/Gf8k/zT/S/9i/3P/g/+S/6P/sf+5/8L/yv/O/9P/2P/e
/+H/4//n/+f/6f/r/+3/7//v//H/8v/0//X/9v/3//b/9//4//n/+v/7//v/+//9//7/
//8AAP////8BAAEAAwAEAAQABAAGAAcACAAJAAwADAAMAA4ADQAPABAAEQAQABEAEgAT
ABcAGAAZABoAHAAdAB4AIQAjACUAJwAnACoAKwAtAC8AMQAzADYAOgA7AD4AQABCAEQA
RwBKAE0AUgBVAFgAWwBeAGIAZQBoAGwAbwByAHUAewB+AIEAhACFAIgAiwCMAJAAkgCU
AJQAlQCWAJYAlgCWAJUAlQCSAJMAkQCPAI0AiACFAIAAfQB5AHMAbgBpAGAAWgBUAE4A
RwBAADoAMwAuACgAIwAdABkAFQARAA0ACgAGAAQAAQD+//z/+v/4//f/9//0//T/9f/z
//L/8v/v/+//7v/u/+7/7v/t/+z/7P/s/+z/7P/p/+n/5//n/+j/6P/n/+f/5//n/+f/
5//p/+n/6f/p/+b/5v/m/+f/5//n/+f/5//n/+f/6P/o/+j/6P/o/+j/6P/p/+n/6f/p
/+n/6f/p/+n/6f/p/+r/7P/s/+z/6//p/+n/6f/p/+v/6//r/+v/6//r/+v/6//p/+n/
6f/o/+r/6v/q/+n/5//n/+f/5//o/+j/6P/n/+f/5//n/+f/5//n/+f/5//l/+X/5P/k
/+b/5f/l/+X/4//j/+L/4v/i/+P/4//i/+T/4//j/+P/5f/l/+X/5f/j/+P/4//j/+L/
4v/i/+L/4P/g/+D/4P/g/+D/4P/g/+L/4v/i/+L/4P/g/+H/4f/h/+H/4f/g/+D/3v/h
/+H/4P/g/+D/4P/g/+D/4f/h/+H/4P/g/+H/4f/h/+H/4v/h/+H/4f/g/+L/4v/j/+P/
4//j/+L/4v/g/+D/4P/g/+D/4f/f/9//3v/e/97/3v/e/9//4P/h/+L/5f/m/+f/6P/n
/+f/6P/p/+f/5//n/+f/6P/p/+n/6f/p/+r/6//r/+3/7f/r/+v/6f/m/+T/4v/h/+H/
4v/i/+P/4v/h/9//3f/d/97/3//f/9//3//d/9r/2f/Z/9n/2f/Z/9n/2f/Z/9n/2f/Z
/9v/2//b/9v/2f/Z/9n/2f/Z/9n/2f/Z/9n/2f/Z/9n/2v/a/9z/2v/a/97/4f/p//T/
BwAfADoAYQCSAM0ADAFAAVwBZgFlAVgBPgEHAagAKACj/zD/9P7u/vn++v4D/xD/Hv8v
/0b/W/9r/3z/jf+d/6n/sv+8/8T/yf/M/9L/1//Z/9n/2//d/9//4f/l/+X/5//o/+r/
6//s/+3/7v/v//D/8f/y//P/8//z//T/9P/0//T/9v/3//r/+//5//r/+v/6//z//f/+
////AgACAAIABAAEAAUABQAFAAcACQALAA0ADQAOAA8AEAASABMAFAAXABcAGQAbABsA
HgAfACEAIwAnACkALAAwADEANAA2ADgAOgA9AEAAQwBJAE0AUQBVAFgAXABfAGIAaABr
AG4AcQB1AHgAewB+AIMAhgCJAIoAjACOAJAAkACTAJQAlACUAJYAlQCVAJIAjwCNAIsA
iQCIAIUAgAB9AHsAdQBwAGsAYQBaAFMATABFAD4AOAAxACwAJgAhABsAFQARAA0ACQAG
AAIAAAD9//r/+P/2//T/8f/x/+7/7v/t/+v/6v/q/+n/6f/o/+j/6v/q/+n/6P/m/+b/
5v/m/+X/5f/j/+P/5P/k/+P/4//l/+X/5f/l/+P/4//j/+P/4v/i/+L/4//l/+X/5f/l
/+X/5f/m/+b/5v/m/+b/5v/m/+f/5//n/+f/5//n/+f/6f/p/+n/6v/q/+r/6v/p/+n/
5//p/w==
         </WaveFormData>
      </LeadData>
      <LeadData>
         <LeadByteCountTotal>10000</LeadByteCountTotal>
         <LeadTimeOffset>0</LeadTimeOffset>
         <LeadSampleCountTotal>5000</LeadSampleCountTotal>
         <LeadAmplitudeUnitsPerBit>4.88</LeadAmplitudeUnitsPerBit>
         <LeadAmplitudeUnits>��V</LeadAmplitudeUnits>
         <LeadHighLimit>2147483647</LeadHighLimit>
         <LeadLowLimit>268435456</LeadLowLimit>
         <LeadID>V5</LeadID>
         <LeadOffsetFirstSample>0</LeadOffsetFirstSample>
         <FirstSampleBaseline>0</FirstSampleBaseline>
         <LeadSampleSize>2</LeadSampleSize>
         <LeadOff>FALSE</LeadOff>
         <BaselineSway>FALSE</BaselineSway>
         <ExcessiveACNoise>FALSE</ExcessiveACNoise>
         <MuscleNoise>FALSE</MuscleNoise>
         <LeadDataCRC32>2774873996</LeadDataCRC32>
         <WaveFormData>
KgAqACoAKgAsACwALAAsACoAKgAqACsALQArAC0ALwAuADAAMwA8AEsAZwCJALQA6wAj
AVABcwGLAZgBlAF7AUMB8gCMACkA4f/F/8D/uv+2/7j/vP/D/8//3f/p//T/AAAKABMA
GwAhACUAKQAtAC8AMwA0ADUANwA5ADsAPAA+ADwAPAA9AD8AQABAAEAAQQBDAEQARQBG
AEYARgBGAEcASgBKAEoATABLAEwATABOAFAAUABQAFAAUgBTAFUAVwBWAFYAVwBXAFgA
WQBbAF4AXQBeAF8AYABgAGAAYABjAGUAZgBnAGkAawBrAGwAbQBxAHMAdwB5AHoAegB9
AH8AggCEAIYAhwCLAIwAjwCTAJcAmgCcAJ4AowCmAKsArgCxALQAtwC5ALwAwQDEAMgA
zQDPANMA1gDYANsA3QDfAOAA4QDiAOMA4wDjAOMA4gDkAOMA4gDhAN4A2wDYANQAzgDL
AMYAwAC6ALUAsQCtAKcAoQCbAJUAkgCNAIoAhgCEAIAAfAB6AHYAcwBwAG8AbABsAGwA
awBpAGgAZwBmAGcAZgBlAGUAZgBlAGUAZQBjAGIAYgBiAGAAXgBeAF8AXwBdAF0AXQBf
AF0AXQBeAF4AXgBeAF4AXABcAFwAXABcAFwAXABbAFsAWwBbAFsAWwBbAFsAWwBbAFsA
WwBbAFkAWQBaAFoAWgBaAFoAWgBYAFgAWABYAFYAVQBVAFUAUwBTAFMAUwBSAFEAUABO
AE4ATgBOAE4ATgBNAEsASQBJAEgASABIAEQAQwBDAEMAQQA+ADwAOgA6ADkAOAA3ADUA
NQA1ADQANAA0ADQANQA0ADMAMgAxADAALwAuAC0ALgAuAC0ALAArACoAKQApACcAJwAn
ACYAJAAkACQAJAAiACEAIAAfABwAHAAdAB0AHAAbABwAGwAaABkAGAAWABQAFAAVABUA
FAAVABUAFQASABIAEgATABEAEAAQABAADgAOAA4ADgAMAAwACwAKAAsACwALAAwADgAO
AA4ADgAOAA4ADgAPAA8ADgANAAwADQANAA4ADwAOAA8AEQATABEAEQARABEADQAMAAsA
CAAGAAUABAADAAIAAQAAAP///v/9//z//P/+//7///////z/+v/4//f/+f/5//n/+f/5
//n/+f/4//b/9//3//f/9f/1//X/9f/1//T/8//y//T/9P/0//T/9P/0//T/9f/z//P/
9f/3//r/+v/9/wgAGQAzAFUAggC5APEAIAFDAVsBZgFgAUcBDwG6AFIA7f+n/4v/hP9+
/3r/fv+A/4X/kf+f/6n/tP/A/8r/0//Z/9//4//l/+n/7f/v//D/8//z//L/8//z//T/
9P/0//X/9//4//j/+P/5//f/+P/5//r//P/8//z//f/+//7//v8AAP//AAAAAAIAAgAC
AAIAAgAAAAEAAwAFAAYABgAHAAcABwAHAAgACgAKAAoACgAKAAwADAAMAA8ADwAQABEA
EwAUABUAFwAZABgAGQAcAB0AIAAgACMAJQAoACoALAAtAC8AMAAzADcAOQA8AD4AQABD
AEYASwBOAFMAVgBZAFsAXgBhAGIAZABmAGcAagBsAGwAbwBxAHMAcgBzAHQAdQB2AHcA
eAB4AHYAdQB0AHMAbwBtAGsAaABkAGEAXABWAFEASwBGAEEAOgA1ADAAKwAoACMAIAAc
ABgAFAAQAA4ADAAJAAYABQD///7//f/7//3//P/7//r/+//6//n/+f/2//X/9f/1//f/
9v/2//b/+P/2//b/9//5//f/9//3//X/8//z//T/9v/2//b/9v/2//b/9v/2//b/9v/2
//X/9//3//f/9//1//X/9f/1//P/8//z//P/8//z//T/9P/2//b/9v/2//j/+P/4//j/
9v/1//X/9f/1//X/9f/1//X/9f/1//T/9P/0//T/9P/3//f/9v/1//X/9P/0//T/8f/x
//L/8//z//L/8v/y//L/8f/w/+//7//v/+//7v/u/+7/7v/v/+3/7f/t/+3/7f/t/+3/
7f/t/+z/6v/o/+f/5v/l/+X/4//j/+P/4v/f/97/3f/c/93/3f/d/93/2//a/9r/2f/Y
/9f/2P/X/9b/1f/U/9L/0P/Q/9H/0f/P/8//zv/N/8v/yv/J/8n/yP/I/8n/yv/J/8j/
x//G/8T/xP/D/8L/wf/B/8H/wv/B/8L/w//D/8L/wf/A/7//vP+7/7v/u/+8/7z/vf++
/77/vP+5/7j/uP+4/7j/uP+4/7j/uP+4/7j/tv+2/7b/tv+2/7b/tv+2/7T/tP+0/7T/
tP+0/7T/tP+2/7b/tv+2/7T/tP+0/7T/tv+2/7f/uP+6/7r/uv+5/7j/uP+4/7j/t/+5
/7v/u/+7/7v/u/+6/7j/uP+2/7b/tf+0/7P/sv+x/7D/r/+u/6v/qv+q/6r/qv+r/6v/
qf+q/6n/qf+p/6f/p/+n/6f/p/+n/6b/pv+n/6f/p/+n/6X/pf+l/6b/pv+m/6b/pv+k
/6T/pP+k/6T/pP+l/6f/p/+n/6f/qP+q/6v/sv+9/8//6f8MADkAcwCwAN8A/wAWASIB
HwEDAcgAaAD1/4n/O/8e/xz/HP8c/yL/J/8t/zn/R/9S/1z/bP93/4H/h/+P/5P/l/+d
/6H/ov+j/6f/qf+r/6z/rv+w/7D/sf+z/7T/tP+0/7X/t/+4/7n/uv+4/7j/uP+5/7v/
vP+9/8D/wf/C/8L/xP/C/8L/wv/C/8T/xf/H/8n/yP/I/8n/yf/L/8v/zP/O/8//0P/R
/9L/0v/S/9L/1f/X/9j/2f/b/9v/2//c/93/3v/f/+L/4//m/+b/6f/r/+z/7v/w//H/
8//0//f/+//+/wAAAQACAAUACAANABAAEwAWABkAGwAaAB0AHgAgACIAIwAmACgAKgAt
AC8AMQAyADMANAA1ADMAMwAzADIAMgAxADAALwAtACsAKQAmACUAIwAfABoAFgARAA0A
CQAEAP//+v/1//D/6//o/+T/4P/c/9j/1v/U/9H/zv/N/8f/xv/F/8P/w//C/8H/wP+/
/77/vf+9/7z/u/+7/7v/uf+4/7j/uP+4/7b/tv+3/7f/tf+1/7X/tf+z/7P/tP+0/7T/
tP+0/7T/tP+0/7T/tP+0/7T/s/+1/7X/tf+1/7f/t/+3/7f/t/+3/7f/t/+3/7f/uP+4
/7j/uP+4/7j/uv+6/7r/uv+6/7n/uf+5/7v/u/+7/7v/u/+7/7v/uv+6/7r/uv+6/7v/
u/+6/7n/uf+4/7j/uP+3/7f/uP+5/7n/uP+4/7j/uf+5/7n/uf+5/7n/uf+4/7j/uP+4
/7n/uf+5/7n/uf+3/7f/t/+3/7j/uP+3/7b/uP+4/7j/uf+3/7f/t/+2/7j/uP+4/7j/
t/+3/7f/t/+2/7b/t/+3/7f/t/+5/7n/uf+5/7n/uP+4/7j/uf+5/7n/uf+4/7f/uP+4
/7j/uf+4/7j/uf+6/7j/uP+4/7j/uv+6/7n/uP+3/7f/t/+4/7f/uP+5/7n/u/+7/7v/
u/+6/7n/uf+5/7r/uv+7/7z/uv+6/7n/uv+8/7z/vP+8/7z/vP+8/7z/vP+8/7z/vP+8
/7z/vP+8/7z/vP+8/7z/vP+8/7z/vP+8/73/vv+//8D/wP/A/8D/wP/C/8L/wv/D/8L/
wv/C/8L/wv/D/8X/x//H/8f/yP/J/8v/y//L/8v/yv/K/8r/yP/G/8X/xP/D/8T/w//C
/8H/wP+//77/vv++/77/v/+//7//vv+9/73/u/+7/7v/u/+9/73/vf+8/7z/vf+9/73/
vf+9/73/vf+8/7z/vP+8/7z/vP+8/7z/vP+8/7z/vf+9/73/v/+//8D/wv/H/9D/3//1
/xcAQAB1AK0A3gADAR0BLgEyASEB9QCoAEIA1/+B/1P/TP9K/0L/RP9K/0//V/9n/3H/
fP+I/5T/nf+j/6n/r/+z/7f/uf+7/8D/w//D/8P/xf/G/8j/yP/I/8n/y//N/87/z//R
/8//0P/R/9L/0v/S/9L/0//W/9b/1v/Y/9f/2P/Y/9r/2v/a/9r/2v/a/9v/3f/f/+D/
4P/h/+H/4//j/+T/5v/l/+b/5//o/+n/6v/r/+//7//w//H/8//0//X/9//5//r/+//+
////AAAAAAMABQAIAAoADAANABAAEAASABUAFwAaABwAHgAhACQAKQAsAC0AMAAzADUA
OAA7ADwAPgBCAEMARgBIAEoATQBPAFEAUgBTAFQAVQBVAFUAVQBUAFQAUwBSAFEAUQBP
AE0ASgBJAEcAQwA+ADoANQAxAC0AJgAhABwAFwAUAA8ADAAIAAQAAAD8//r/+P/1//L/
8f/t/+z/6//p/+f/5v/l/+T/5f/k/+P/4//i/+H/4f/h/+P/4v/i/+L/4P/e/97/3//h
/9//3//f/+H/3//f/+D/3v/e/97/3v/e/97/3v/e/+D/4P/g/9//4f/h/+H/4f/j/+P/
4//j/+H/4f/h/+H/4//j/+T/5P/m/+b/5v/m/+b/5v/m/+b/6P/n/+f/5//l/+X/5f/l
/+X/5f/l/+T/5v/m/+b/5v/n/+f/5v/l/+f/5v/m/+b/5P/j/+P/4//j/+L/4v/i/+P/
4//j/+P/4//j/+P/4v/k/+T/5P/l/+P/4//j/+P/4f/h/+H/4f/i/+L/4f/g/+L/4v/i
/+P/4//j/+P/4v/k/+T/5P/k/+P/4//j/+P/5P/k/+X/5f/j/+P/5f/l/+X/5f/l/+T/
5P/k/+X/5f/k/+X/5f/l/+b/5v/m/+f/5v/m/+f/6P/o/+j/6P/o/+r/6v/p/+j/6f/p
/+n/6v/q/+r/6v/p/+n/6f/p/+n/6f/p/+r/6//r/+r/6v/q/+r/7P/r/+z/7P/s/+z/
7P/s/+z/7P/s/+z/7v/u/+7/7v/s/+z/7P/s/+z/7P/s/+z/7v/u/+7/7v/v//D/8f/y
//T/9P/0//T/9f/2//b/9v/4//f/9//4//v//P/9////AQABAAEAAQD///7//v/+//z/
/P/7//r/+//6//n/+P/3//b/9f/0//b/9v/2//f/9//1//T/8//z//P/8//z//X/9f/1
//X/9v/2//f/9//1//X/9f/1//f/+P/4//j/+P/4//j/+P/5//r/+//8//3//f/9////
AQAEAAgADQAYACkARQBrAJgAzQADATABUwFnAXABagFPARMBvABYAPf/s/+b/5b/kP+O
/5L/lv+d/6v/uf/D/87/3P/m/+3/8//5//v///8BAAcACwAMAA0ADwAQABEAEQASABQA
FAAVABcAGgAaABoAGwAbABwAHQAeAB4AHgAeAB8AIgAiACIAJAAjACQAJAAmACgAKAAo
ACgAKAApACsALQAuAC4ALwAvAC8ALwAwADIAMwA0ADUANgA0ADQANAA3ADUANAAzADMA
MQAxADIAMwAzADMANQA1ADYANgA5ADsAOwA8AD0APQBAAEAAQgBFAEYASABJAEoASwBM
AE8AUABQAFIAVABVAFQAVwBYAFoAWwBbAF0AXgBcAF8AYQBjAGEAYQBhAGEAXwBfAF8A
XgBcAFsAWgBZAFUAUwBRAE4ASwBJAEUAQAA8ADcAMwAvACwAJwAiAB0AGgAVABIADgAK
AAYAAgAAAP3/+//5//n/9//2//X/8//z//L/8f/w//H/8P/v/+//7v/t/+3/7f/v/+7/
7v/u/+7/7P/s/+3/7f/r/+v/6//t/+v/6//s/+z/7P/s/+z/7//w//H/8v/y//L/8v/x
//P/8//z//P/9f/1//X/9f/1//X/9f/1//f/9//4//j/+P/4//j/+P/4//j/+P/4//r/
+f/5//n/+f/5//n/+f/7//v/+//6//r/+v/6//r//f/9//z/+//8//z//f/+//3//f/+
////AQAAAAAAAAABAAEAAQABAAMAAwADAAIABAAEAAQABQAFAAUABQAFAAYABwAIAAkA
DAAMAAsACgAMAAwADAANAA4ADwAQABAAEAAQABAAEAAQABEAEgATABQAFAAVABUAFQAV
ABcAFwAZABkAGQAYABoAGgAbABsAHAAdAB0AHQAcABwAHAAdAB4AHgAfACAAHgAeAB4A
HgAgACAAHwAeAB4AHwAgACIAIQAiACMAIwAlACUAJQAlACUAJQAmACcAKAAoACkAKgAs
ACwALQAsACwALAAsACwALAAsACwALAAsACwALAAsACwAKgAqACoAKgAqACoAKgAqACgA
KAAoACgAJwAmACUAJAAhACEAIQAgAB4AHAAZABcAFQAVABUAFQAVABUAEwARABAADwAN
AAwACQAGAAUAAwD///3/+//5//j/9//2//X/8//y//H/8P/v/+//7f/s/+r/6f/o/+f/
5f/l/+X/5f/j/+L/4v/j/+H/4f/h/+H/3//f/+D/4P/f/97/3f/c/9r/2v/a/9r/2v/b
/9v/2//b/9v/3v/g/+H/6v/3/wsAKQBQAIEAuQDqAA8BKwE6ATwBKwEBAbgAVgDv/5v/
bf9m/2L/Wv9c/17/Y/9t/33/if+S/57/qv+z/7n/wf/D/8X/x//J/8v/zv/R/9H/0v/T
/9P/1P/U/9T/1f/X/9j/2P/Y/9n/2f/a/9v/3P/a/9r/2v/b/9z/3P/c/97/3v/e/93/
3v/e/97/3v/e/9z/3f/f/+H/4v/i/+P/4//l/+X/5v/o/+f/6P/p/+r/7P/s/+z/7//u
/+7/7v/v//D/8f/z//X/+P/5//z//f////7/AAABAAQABgAIAAkACwAMAA8AEwAXABoA
HAAeACEAJAApACwALgAwADIAMwA3ADsAPQBAAEIAQwBGAEgARgBJAEsATQBOAE8AUABR
AFEAUQBRAFAAUgBRAFAATwBLAEkARwBEAEMAQQA9ADgANgAxAC0AKQAiAB0AGAATABAA
CwAIAAQA/v/6//b/9P/w/+3/6v/p/+X/5P/j/+H/4f/g/9//3v/f/97/3f/d/9v/2f/Y
/9f/1//W/9b/1v/Y/9b/1v/X/9f/1f/V/9X/1f/T/9P/1P/U/9T/1P/U/9b/1v/W/9b/
1P/U/9T/0//T/9P/0//T/9X/1f/V/9X/1//X/9f/1//X/9f/2P/Y/9f/1v/V/9T/1v/W
/9b/1v/X/9f/2P/Z/9n/2f/Z/9n/2f/Z/9n/2P/Y/9j/2P/Y/9n/2f/Y/9f/1//W/9b/
1v/T/9P/1P/V/9X/1P/U/9T/0//T/9P/0//T/9P/0//S/9P/1P/V/9f/1v/V/9T/0//T
/9P/0//T/9T/1P/T/9L/0v/S/9L/0//V/9X/1f/U/9L/0v/S/9L/0f/R/9H/0f/S/9L/
0//T/9L/0f/S/9H/0f/R/9H/0P/O/87/z//P/83/zf/M/8v/zf/O/8//0f/R/9D/0P/Q
/8//zv/N/8z/zv/O/83/zP/N/83/zf/O/83/zv/P/8//zf/N/83/zf/O/83/zf/N/87/
zv/P/9D/zv/Q/9P/0v/S/9L/0v/S/9L/0v/S/9P/1P/U/9T/1P/T/9P/1P/V/9b/1//Z
/9v/3f/d/93/3f/c/9z/3P/a/9j/1//W/9X/1P/T/9L/0f/O/83/zP/M/8z/zP/N/83/
zP/M/8z/zf/M/8v/yv/J/8v/y//L/8r/yv/L/8v/y//L/8v/y//L/8v/yv/J/8j/yP/I
/8j/yP/K/8r/yv/L/8v/zf/P/8//0P/S/9X/3P/n//f/EwA6AGsAowDcAAsBKwFAAUYB
OQEVAdAAaAD3/5P/V/9G/0j/Rv9K/07/Uf9b/2f/c/+A/4z/mP+j/6v/sf+5/7//w//H
/8v/zP/P/9H/0//V/9b/2P/a/9r/2//d/9z/3P/c/93/3//g/+H/4v/i/+L/4v/j/+b/
5v/m/+j/5//o/+j/6v/q/+r/6v/q/+r/6//t/+//8P/w//H/8f/x//H/8v/0//X/9v/3
//j/+v/6//r//f/9//7///8BAAEAAQACAAMABAAFAAgACQAOAA4AEQATABIAFAAWABcA
GwAcAB8AIwApACwALgAwADAAMgA2ADgAOgA8AD4APwBBAEUARwBKAE8AUQBVAFgAVwBZ
AFoAWwBcAF0AXgBfAF8AXwBfAF4AXABbAFoAWQBXAFUAUwBQAE0ASwBHAEIAPAA3ADMA
LwAsACcAIgAdABYAEQAOAAoABAAAAPz/+v/4//X/8v/x/+3/7P/r/+n/5//m/+X/5P/j
/+L/4f/h/+H/4f/i/+P/4f/g/+D/4P/i/+D/4P/h/+P/4f/h/+H/3//d/93/3v/g/+D/
4P/g/+L/4v/i/+L/4P/g/+D/3//h/+H/4f/h/+H/4f/h/+H/4//j/+P/4//j/+P/5P/k
/+T/5P/k/+T/5P/k/+T/5P/i/+H/4f/h/+L/4//k/+X/5//n/+f/5v/k/+T/5P/k/+X/
5f/k/+P/4//i/+L/4v/j/+P/5P/l/+P/4v/i/+L/4//j/+P/4//j/+P/4//i/+L/4v/i
/+P/5f/l/+X/5f/j/+P/4//j/+T/5P/j/+L/5P/k/+T/5f/l/+X/5f/k/+b/5v/m/+b/
4//j/+P/4//i/+L/4//j/+X/5f/n/+f/5f/l/+X/5P/k/+T/5f/l/+T/5f/l/+X/4v/i
/+L/4//k/+T/5f/m/+X/5P/j/+L/5P/k/+P/4v/i/+P/5P/m/+b/5v/m/+X/5f/l/+b/
6P/o/+j/6P/q/+r/6v/r/+z/7P/s/+z/6//r/+z/7f/u/+//8f/z//P/8//z//P/8v/y
//L/8P/y//H/8P/v/+7/7f/s/+v/6P/n/+b/5v/k/+T/5f/l/+X/5P/j/+P/4//j/+P/
4//j/+P/4//i/+L/4//j/+P/4f/h/+H/4f/i/+L/4v/i/+L/4v/i/+L/5P/k/+T/5f/l
/+X/5//p/+r/7P/v//j/BwAfAEEAbgCjANsADgExAUsBXAFcAU0BHwHMAGAA8/+b/2//
Zv9k/2L/ZP9q/2//e/+H/5P/nP+q/7b/wf/H/8//1f/Z/9//4f/j/+b/5//p/+v/7f/u
//D/8P/w//H/8//0//T/9P/1//X/9v/3//j/+P/4//j/+f/8//z//P/+////AAAAAAIA
AAAAAAAAAAACAAMABQAHAAYABgAHAAcACQAJAAoADAANAA4ADwAQABAAEAAQABMAFQAW
ABcAGQAbABsAHAAdAB4AHwAiACMAJgAmACkAKwAsAC4AMAAxADUANgA5AD0AQABCAEMA
RABHAEoATwBSAFMAVgBZAFsAXgBhAGIAZABoAGkAbABuAG4AcQBzAHUAdwB5AHsAfQB7
AHsAewB6AHgAdwB2AHUAdQBzAHEAbgBpAGcAYwBeAFwAVwBTAE8ASABDAD4AOQA0AC8A
LAAoACIAHgAaABgAFAARAA4ADQALAAoACQAHAAcABgAFAAQAAQAAAP////8AAP//////
/////v/+//7//v/8//z//f/7//n/+f/5//v/+f/5//r//P/8//z//P/6//r/+v/6//v/
/P/9//3/+//7//v/+//9//3//f/9/////////////////wAAAAACAAIAAgACAAIAAgAC
AAIAAgABAAEAAQACAAMABAAFAAMAAwADAAIAAgACAAIAAgAFAAUABAADAAQABAAFAAYA
BQAFAAYABwAFAAQABAAEAAMAAwADAAMAAQABAAEAAAACAAIAAgADAAMAAwADAAMAAQAB
AAEAAQAEAAQAAwACAAIAAgACAAMABQAFAAUABAAEAAQABAAEAAMAAwADAAMABAAEAAUA
BQADAAMABQAFAAUABQAFAAQABgAGAAcABwAHAAcABgAFAAIAAgACAAMABAAEAAUABgAG
AAYABgAGAAgACAAHAAYABQAFAAUABgAFAAYABwAHAAkACQAJAAkABgAHAAkACQAMAAwA
DAAMAAwADAAMAAwADQAQABAAEAAQAA8ADwAQABEAFAAVABcAGQAXABcAFwAXABgAGAAY
ABYAFAATABIAEQAQAA8ADgANAAwACwAKAAoADAAMAA0ADQAJAAgABwAHAAkACQAJAAkA
CQAJAAkACAAIAAkACQAJAAkACQAJAAkACgAKAAoACgAKAAoACgAKAAwADgAQABMAIQAj
ACUAJQAoACwALwA6AE0AZwCLALwA8wApAVgBeQGPAZgBkgF5AUMB6gCAABkA0f+x/6z/
qP+m/6j/qv+x/7v/yf/T/9r/4v/s//X/9//7//3//////wEAAQAAAP///f/8//3//f/+
//z/+v/5//n/9//2//X/9f/y//L/8v/y/+//7v/t/+3/6//q/+n/6v/o/+j/5//o/+f/
5v/l/+T/4//j/+T/5f/j/+L/4v/h/+H/4f/i/+T/4//k/+X/5v/m/+b/5v/p/+n/6v/r
/+3/6//r/+z/7f/u/+//8v/z//b/9v/5//v//P/+/wAAAQAEAAQABgAJAAsADgAQABIA
EwAWABsAHgAgACIAJAAlACgAKwAsAC4AMgAzADYAOAA6AD0APwBBAEAAQQBCAEMARQBF
AEUARABCAEEAQAA/AD0AOwA5ADYAMgAvACoAJAAgABsAFwATAAwABwACAP3/9v/x/+7/
6v/m/+L/3v/c/9j/1f/S/9H/z//O/83/y//J/8j/x//G/8X/xP/D/8P/wP+//7//v/+/
/77/vv++/7z/uv+6/7v/u/+5/7n/uf+3/7X/tf+2/7T/tP+0/7T/s/+y/7H/sP+u/67/
rv+t/6v/q/+r/6v/qP+n/6b/pf+j/6P/o/+j/6H/of+i/6L/of+g/5//nv+c/5z/nP+c
/5r/mf+Z/5n/l/+X/5f/l/+V/5X/lf+U/5L/kv+S/5L/kf+R/5D/j/+N/4z/jP+M/4v/
i/+M/43/i/+K/4r/iv+L/4v/i/+L/4v/i/+L/4r/iv+K/4r/i/+L/4v/i/+L/43/jf+N
/43/jv+O/43/jP+N/47/j/+R/5H/kf+R/5D/kf+S/5P/lP+U/5X/lv+X/5f/mP+a/5v/
nf+d/5//n/+g/6H/ov+i/6P/pP+m/6f/qP+p/6n/qf+r/6z/rf+v/7D/sP+x/7L/s/+0
/7X/tv+3/7j/uP+4/7r/u/+8/77/v//A/8H/wf/C/8P/xP/F/8X/xf/G/8f/yf/K/8z/
zv/Q/9D/0f/S/9T/1f/W/9f/2P/Z/9r/2//d/+D/4P/g/+D/4f/h/+L/4//k/+X/5//p
/+v/6//r/+v/7P/s/+z/6v/o/+f/5v/l/+X/5f/l/+X/5P/j/+L/4v/j/+T/5v/n/+X/
5P/j/+P/4//j/+P/4//l/+X/5f/k/+T/5f/l/+X/5f/l/+X/5f/o/+j/6P/o/+j/6P/o
/+j/6P/o/+j/6f/r/+n/6//t//D/9P/5/wIAFQAxAFUAhAC5APEAHAE/AVcBYAFaATsB
/wCmAD4A2/+b/4P/gP96/3j/fP+A/4f/k/+h/63/uP/C/8z/1f/b/+H/5f/p/+v/7//z
//b/9//5//r/+//7//z//v/+////AQACAAIAAgADAAMABAAFAAYACAAIAAgACQAKAAoA
CgAMAAsADAAMAA4AEAAQABAAEAAQABEAEwAVABgAGAAZABkAGwAbABwAHgAdAB4AHwAg
ACAAIAAgACMAIgAiACIAIwAjACMAJAAlACMAIwAlACUAJgAmACkAKwAsAC4AMAAxADMA
NAA3ADsAPwBCAEQARgBJAEwAUQBUAFkAXABfAGEAZgBrAG4AcgB4AHsAgACEAIgAjQCR
AJUAmACZAJoAmwCcAJ0AngCeAKAAoQCiAKMAogChAKAAngCcAJsAmACUAI4AiQCFAIEA
fgB5AHQAbwBrAGcAZQBiAF4AWgBWAFQAUgBPAEwASwBJAEgARwBFAEMAQgBBAEAAPwA+
AD0APQA6ADkAOQA5ADcANgA2ADYANAAyADIAMwAzADEAMQAxAC8ALQAtAC4ALQAsACsA
KgAqACoAKgAqACgAKAAoACcAJQAlACUAJQAlACUAJQAlACQAIwAiACEAHwAfACAAIAAe
AB4AHgAeAB4AHgAeAB4AHgAdAB0AHQAcABsAGgAZABcAFwAXABYAFgAWABYAFgAUABMA
EQAPABEAEAAQABAADgANAA0ADQALAAoACgAKAAgABwAGAAUAAwADAAMAAgABAAAA////
//7//f/8//v/+f/5//n/+f/4//j/9//2//b/9v/2//f/9//3//f/9v/0//T/9P/0//X/
9f/1//X/8v/y//P/8//z//P/9f/1//f/9//3//b/9v/2//f/9//4//n/+f/5//j/+P/4
//n/+v/6//v//P/8//z//P/8//7//v/9//z//P/9//7/AAD//wAAAQABAAMAAwADAAMA
AwADAAQABQAFAAQABAAEAAYABAADAAIAAgAEAAQABAAEAAcACAAJAAoACwAMAA0ADgAQ
ABEAEgASABIAEgARABEAEgATABQAFQAXABkAGQAZABkAGQAYABgAFgAUABQAEwAUABMA
EgARABEAEQARABEAEAAQABAAEAAPAA8ADQAMAAkACQAJAAkACwALAAsACwALAAoACgAL
AAsACwALAAsACwALAAwADAAMAAwADAAMAA4ADgAOAA4ADgAPAA8AEQARABMAFAAUABcA
HgArAD8AXwCGALcA9QAuAVsBeQGOAZQBiQFhARYBsAA/AN3/p/+Y/5T/kP+S/5b/m/+l
/7P/v//I/9T/4v/r//P/+f///wUABwAJAAsADgAPABEAEQATABQAFgAYABgAGQAbAB4A
HgAeAB8AHwAgACEAIgAiACIAIgAjACIAIgAiACQAJgAoACkALAArACoAKQAoACoAKwAt
AC8ALgAuAC8ALwAtAC0ALgAwADEAMgAzADQAMgAyADIANQA1ADYANwA5ADsAOwA8AD0A
QABBAEQARQBKAEoATQBPAFIAVABWAFcAVgBWAFgAWwBgAGQAZwBqAG0AcAB1AHgAewB+
AIEAgwCGAIkAigCMAJAAkQCUAJYAlgCZAJsAnQCeAJ8AoAChAKMAowCjAKIAoQCfAJ0A
mwCaAJkAmACWAJMAkQCNAIgAgQB7AHYAcQBrAGUAXwBZAFQATwBMAEgARABAADwAOgA0
ADEALgAtACsAKgApACcAJwAmACUAJAAiACAAHgAdAB4AHQAdAB0AHwAeAB4AHgAcABoA
GgAbABsAGQAZABkAGQAXABcAGAAYABgAGAAYABYAFgAWABYAFgAWABYAFQAXABcAFwAX
ABcAFwAXABcAFwAXABcAFwAXABcAGAAYABgAGAAYABgAGAAYABgAGAAYABcAFwAXABkA
GQAZAA==
         </WaveFormData>
      </LeadData>
      <LeadData>
         <LeadByteCountTotal>10000</LeadByteCountTotal>
         <LeadTimeOffset>0</LeadTimeOffset>
         <LeadSampleCountTotal>5000</LeadSampleCountTotal>
         <LeadAmplitudeUnitsPerBit>4.88</LeadAmplitudeUnitsPerBit>
         <LeadAmplitudeUnits>��V</LeadAmplitudeUnits>
         <LeadHighLimit>2147483647</LeadHighLimit>
         <LeadLowLimit>268435456</LeadLowLimit>
         <LeadID>V6</LeadID>
         <LeadOffsetFirstSample>0</LeadOffsetFirstSample>
         <FirstSampleBaseline>0</FirstSampleBaseline>
         <LeadSampleSize>2</LeadSampleSize>
         <LeadOff>FALSE</LeadOff>
         <BaselineSway>FALSE</BaselineSway>
         <ExcessiveACNoise>FALSE</ExcessiveACNoise>
         <MuscleNoise>FALSE</MuscleNoise>
         <LeadDataCRC32>620946795</LeadDataCRC32>
         <WaveFormData>
+P/4//j/9//5//n/9//5//f/9//4//j/+v/4//r/+v/4//X/8v/0//z/DAAgADwAXwCJ
AK4A0gDxAAUBDgEMAfgA0ACWAFcAKgAQAAAA8v/q/+b/4v/h/+P/5v/o/+v/8v/1//j/
+f/8//r//P/9//z//f/9//3//v/+//7//v/+//3//f/9//7//P/8//3//f//////AAAA
AAAA///+//3///8AAAAAAQD///////8AAAIAAwADAAMAAQABAAIAAwACAAIAAwADAAUA
BQAGAAYABQAGAAYABgAHAAkACgAKAAwADAANAA4ADwAQABAAEAATABMAFQAWABUAFgAY
ABkAHAAdAB4AHwAhACIAIwAlACYAKAArACwAMAAxADQANgA4ADoAPAA+AEEAQwBEAEYA
SgBMAE4ATgBSAFMAVABWAFYAVwBZAFkAWgBaAFoAWgBZAFkAWABXAFQAUwBSAFEATgBK
AEcAQgA9ADoANQAyACwAKQAmACIAHQAaABkAFgASAA8ADQAMAAoACAAGAAQABQADAAEA
AQAAAP///v/9//v/+v/6//v/+//6//n/+f/4//n/+f/5//j/+P/4//f/+f/4//f/9v/4
//j/+P/4//b/9//4//j/9f/1//X/9f/3//f/9//3//f/9//2//b/9//3//f/9//3//f/
9//2//b/9v/3//j/+P/4//j/+P/4//f/9v/2//j/+P/4//n/9//3//j/+f/3//b/9f/1
//b/9v/2//b/9f/1//X/9P/0//T/9f/1//X/9f/1//X/8v/x//D/7//x//L/8//z//P/
8v/x//H/9P/0//T/9P/y//P/8//z//L/8f/x//H/8f/x//H/8f/v/+//7//u/+7/7v/u
/+3/7f/u/+7/7v/t/+z/7P/s/+3/7f/u/+7/7v/u/+7/7v/s/+v/6//t/+3/6v/q/+v/
6//q/+r/6//r/+r/6v/p/+n/6f/p/+n/7P/s/+z/6//t/+3/7f/t/+z/6v/s/+7/8P/w
//D/8P/w//H/8f/y//L/8v/z//P/8//z//T/9P/1//f/9//4//j/+P/4//j/9v/0//T/
8//z//L/8f/x/+7/7v/u/+3/6v/p/+j/5//p/+n/6f/p/+f/5//l/+X/6P/o/+n/6v/r
/+v/6//r/+r/6v/p/+n/6f/p/+n/6f/p/+j/5//l/+b/5//m/+n/6f/p/+r/6v/q/+r/
6v/q/+r/5//k/+b/7v/8/xIALABRAHsAogDGAOEA8wD8APoA6AC+AIQARQAYAAAA7v/g
/9j/0v/O/8v/zf/Q/9T/2f/g/+X/5v/n/+j/6P/o/+v/7P/t/+3/7f/u/+z/7P/s/+z/
6//r/+v/7P/u/+7/7//v/+3/7f/u/+7/7//v/+//7//v//D/8P/x//H/8f/x//L/8v/z
//P/8//z//P/9P/1//b/9v/3//f/9//3//j/+P/3//j/+P/4//f/+f/6//r//P/8//3/
/v///wAAAAAAAP////8BAAIABQAGAAgACQAKAAsADAANABEAEgATABUAFQAWABgAGAAb
AB0AIQAkACcAKgAtADAAMwA1ADYAOAA5ADoAOwA6ADwAPQA+AEAAQABBAEMAQwBGAEYA
RgBGAEcARwBGAEUAQwBBAD8APQA6ADYAMwAuACkAJgAhAB4AGgAXABQAEAALAAgABwAE
AAAA/f/7//r/+P/2//T/8v/v/+3/6//r/+z/6//q/+n/6P/o/+n/6//p/+j/5//n/+b/
5//n/+f/5v/m/+b/5f/m/+b/5v/m/+X/5P/j/+L/5P/l/+b/5v/n/+f/5//n/+f/5//n
/+f/6f/p/+j/6P/o/+f/5v/l/+X/5f/l/+T/5P/k/+X/5v/m/+b/5v/m/+j/5//m/+b/
5v/m/+b/5//n/+f/6P/p/+n/6P/n/+f/5//m/+X/5P/l/+X/5f/k/+T/5P/l/+X/4//j
/+P/4//k/+P/4v/h/9//4P/h/+H/4f/g/9//3//e/97/3v/e/93/3f/c/9v/2//b/9z/
3f/a/9n/2P/X/9f/1//X/9b/1P/U/9T/0//S/9L/0f/Q/9D/0P/R/9L/0v/R/9H/0P/Q
/9D/0P/Q/9L/0f/R/9P/0//Q/9D/0f/R/9D/0P/R/9H/0P/Q/8//z//P/8//z//S/9L/
0v/R/9P/0//T/9P/1P/U/9T/1P/U/9X/1f/W/9T/1P/U/9T/1P/U/9T/1P/X/9j/2P/Y
/9r/2v/X/9b/1v/X/9j/2f/a/9r/2v/a/9r/2v/a/9r/2v/a/9r/2v/a/9z/3P/c/9z/
3P/c/9z/3P/f/+D/4f/i/+D/4P/g/+D/4//j/+T/5P/k/+X/5f/l/+P/5P/k/+X/6f/p
/+r/7P/u/+7/7v/u/+7/7v/t/+v/6v/p/+n/6P/o/+j/5//m/+P/4v/h/+H/4f/h/+H/
4f/h/9//3//f/+D/4P/g/+H/3//f/9//3v/e/93/3f/d/93/3f/d/97/4P/g/9//3//f
/93/3//f/9//4P/g/+D/4P/g/+D/4P/f/9z/3P/g/+j/9v8KACUASwB2AJ4AvwDZAOwA
8gDuANYAqgBvACwA+P/e/9T/yP/C/8D/v/+9/77/wP/D/8j/0f/Y/9v/3v/g/+L/4//k
/+X/4//j/+T/5f/m/+f/6P/n/+f/5//o/+r/6v/r/+v/6//r/+z/7P/s/+v/6v/p/+r/
7P/t/+//7//v/+//8P/u/+//7//v//D/8f/z//X/9P/0//X/9f/1//X/9v/2//f/+P/4
//j/+f/7//z//P/+//7///8AAAEAAgACAAIAAwADAAUABgAHAAgACgALAAwADQAOAA8A
EQASABMAFQAUABYAGQAaABwAHQAgACIAJAAmACgAKgArAC0ALgAwADIANAA2ADYAOAA5
ADoAPAA+AD8AQQBBAEAAQABAAEAAQwBDAEIAQQBCAEEAQAA/AD0AOgA4ADQAMgAwACwA
KgAmACMAIAAcABcAFAATABAADAAJAAcABgAEAAIAAAD+//3/+//5//n/+P/3//b/9f/1
//T/9P/1//X/9P/z//P/8//z//L/8f/y//L/8v/x//P/8v/x//D/8P/w//D/8P/y//P/
9P/0//H/8f/x//H/8f/x//H/8f/x//H/8P/w//P/8//z//P/9f/1//X/9P/y//L/8//0
//T/9P/0//T/8v/x//D/8P/y//L/8v/z//P/8//0//X/8//y//H/8f/y//L/8v/y//H/
8f/x//D/8P/w//H/8f/z//P/8//z//D/7//u/+3/7//w//H/8f/x//D/7//v//D/8P/w
//D/8P/x//H/8f/w/+//7//v/+//7//v/+//7//v/+//7v/u/+7/7v/t/+//8P/w//D/
7f/s/+z/7P/t/+3/7v/u/+7/7v/u/+7/8P/v/+//8f/x/+7/7v/v/+3/7P/s/+3/7//u
/+7/7f/t/+3/7f/t/+z/7P/s/+v/7P/t/+7/7//v/+7/7f/s/+7/7//v//D/8P/w//D/
8P/w//D/8P/w//D/8P/v/+7/7v/u/+3/7v/u/+7/7v/u/+7/7v/u/+7/7v/u/+7/7v/u
/+7/7v/u/+7/7v/u/+7/7v/u/+7/7v/u//D/8P/w//D/8v/y//L/8v/y//P/8//0//L/
8v/z//P/9P/1//f/+P/3//n/+f/6//z//P/8//z//P/6//r/+f/5//j/9//3//b/9v/2
//X/8v/x//D/7//x//H/8f/x//H/8f/v/+//7//u/+7/7v/v/+//7//v/+7/7v/t/+3/
7//v/+//7//u/+7/7v/t/+3/7f/r/+3/7f/t/+7/7v/u/+7/7v/u/+z/6//s/+7/8v8A
ABQALgBNAHcAnAC+AN0A9QAAAQAB8gDOAJYAVwAiAAIA8v/k/9r/1P/S/8//0f/U/9b/
2//i/+f/6v/r/+z/7v/u/+//8P/x//P/8//0//T/9P/0//T/8//z//P/9P/2//b/9//3
//f/9//4//j/+f/5//n/+f/5//r/+v/7//v/+//7//z//P/9//3//f/9//3//v///wAA
AAABAAEAAQABAAIAAgADAAQABAAEAAUABwAIAAgACAAIAAkACgANAA4ADgAOAA0ADQAP
ABAADwAQABIAEwAVABcAGQAbABwAHAAcAB0AIAAiACUAJgAmACcAKgAsAC4AMAAyADQA
NwA5ADoAPAA+AEAAQgBCAEQARQBGAEgASgBLAE0ATQBOAE4ATgBOAE8ATwBOAE0ATgBN
AEwASwBLAEgARgBCAD8APAA3ADQAMAAtACoAJgAhAB4AHQAaABYAEwARABAADgAMAAoA
CAAHAAUAAwADAAIAAQAAAP/////+//7////9//z/+//7//z//f/9//3//P/8//z/+//7
//r/+f/4//r/+v/6//r/+P/5//r/+v/5//n/+f/5//n/+f/5//n/+f/5//j/+P/7//v/
+//7//n/+f/5//j/+v/6//v//P/8//z//P/8//7//f/8//z//v/+//7////+//3//f/9
/////v/9//3//P/8//z//P/9//3//f/8//7//v///////v/9//z/+//7//v/+//7//v/
/P/9//3//f/8//v/+//+//7//v/+//3//f/8//v//P/7//v/+//7//v/+//7//v/+//7
//r//P/8//z/+//5//r/+v/6//v/+v/6//r/+f/5//r/+v/4//j/+P/4//r/+f/5//v/
+f/2//b/9//3//b/9v/3//f/9v/2//X/9//3//f/9//4//j/+P/3//f/9//3//f/+P/4
//j/+P/2//f/9//4//j/+P/4//j/+P/4//j/+P/3//j/+P/4//j/+P/3//j/+v/4//j/
+P/4//j/+P/4//j/9v/2//b/9v/2//b/9v/2//j/+P/4//j/+P/4//j/+P/6//r/+v/6
//r/+v/7//v/+v/6//r/+//9//3//f/+//7///8BAAEAAAACAAIAAgACAAIAAAAAAP//
/f/8//v/+f/4//j/+P/2//T/8v/w//H/8f/x//H/7//v/+//7f/r/+v/6v/q/+r/6//r
/+v/6//q/+r/6f/p/+n/6f/p/+n/6v/q/+r/6f/p/+n/5//p/+n/6f/q/+r/6v/q/+z/
6v/q/+f/5v/o//L/AgAYADYAWQCBAKYAyADjAPMA+gD4AOAAtAB6AD0AEgD8/+z/3v/W
/9L/zv/L/8//0v/U/9v/4v/n/+j/6f/o/+r/6v/r/+7/7//v/+//8P/u/+7/7v/u/+//
7//v//D/8P/w//H/8f/x//H/8v/y//X/9f/1//X/8//0//T/9f/1//X/9f/2//b/9//3
//f/9//3//j/+f/6//r/+//7//v/+//8//z//f/+//7//v///wEAAgACAAIAAgADAAQA
BQAGAAYABgAHAAcACQAKAAsADAAOAA8AEAARABIAEwATABQAFQAXABgAGgAdAB4AHgAf
ACIAJAAoACoALAAuAC8AMQAyADQAOAA6ADwAPAA+AD8AQABCAEIAQwBFAEUASABIAEgA
SABJAEkASABHAEYARQBEAEMAQwBAAD4AOgA3ADQALwAsACoAJwAkACAAHQAaABkAFgAQ
AA0ACwAKAAoACAAGAAQAAQD///3//f/+//3//P/7//v/+v/6//v/+v/4//b/9f/4//n/
+f/5//j/+P/4//f/+f/4//f/9v/2//b/9v/2//T/9f/2//b/9//3//f/9//3//f/9//3
//f/9//2//b/9f/1//X/9f/1//X/9f/0//X/9v/4//r/+f/4//f/9v/4//f/9v/2//j/
+P/4//n/9//3//j/+f/7//r/+f/5//j/+P/4//j/9//3//f/9v/4//j/+f/5//f/9//3
//f/9//3//f/9//1//b/9//3//n/+P/3//f/+P/4//j/+P/2//f/9//3//j/9//3//f/
9f/1//X/9f/3//f/9//2//j/+P/4//f/9f/2//b/9v/3//b/9v/2//X/9f/2//b/9v/2
//b/9v/2//X/9f/3//f/9P/0//X/9//2//b/9//3//b/9v/1//f/9//3//f/9v/2//b/
9f/1//X/9f/1//b/9v/2//b/9P/1//X/9v/2//b/9v/2//b/9v/2//b/9f/2//b/9v/4
//j/9//4//j/9v/2//b/9v/2//b/9v/2//b/9v/2//b/9v/2//b/9v/4//j/+P/4//j/
+P/4//j/+f/6//v//f/9//7//v/+////////////AAAAAAEAAwABAAIABAAEAAYABgAG
AAQAAgABAP///v/7//v/+v/6//z/+//6//n/+P/3//f/9//3//f/9//3//X/9f/1//T/
9P/0//X/9f/1//X/9P/0//P/8//z//P/8//z//T/9P/y//H/8f/x//H/8//z//P/9P/0
//T/9P/0//T/9P/z//L/8v/2/wIAFAAsAEsAcwCYALwA2wDzAP4AAgH0ANIAngBfACoA
CAD6/+z/4P/a/9b/0//V/9r/3v/h/+j/7//w//P/9P/0//T/9f/0//X/9f/3//b/9v/2
//b/9v/1//X/9f/2//b/9v/3//f/9//3//j/+P/5//n/+f/5//v//P/8//3/+//7//v/
/P/6//v/+//7//v/+//8//3//v/+////////////AAAAAP//AAAAAAAAAQADAAQABAAC
AAIAAwAEAAUABgAGAAYABwAHAAkACgAJAAoADAANAAwADQAOAA8AEwAUABUAFwAYABoA
HQAeACAAIQAkACYAJgAoACoALAAvADEAMgA0ADQANgA4ADgAOAA5ADoAPAA+AD8AQQBB
AEQARABEAEQARwBHAEYARQBCAEEAQAA/AD8APAA6ADYANQAyAC0AKgAkACEAHgAaABcA
FAATABAACgAHAAUABAAEAAIAAAD+//v/+f/3//f/9v/1//T/8//y//L/8//1//T/8v/w
/+//7//v/+7/7f/s/+z/7P/r/+z/7P/s/+z/7v/u/+7/7v/t/+3/7f/s/+v/6//r/+v/
6//r/+v/6//r/+v/6v/q/+v/6//r/+v/7f/t/+3/7P/u/+7/7//w/+3/7P/r/+r/7P/r
/+r/6v/s/+z/7P/t/+z/6//r/+v/7f/s/+v/6//s/+z/7P/s/+v/6//r/+r/6v/q/+v/
6//q/+n/6P/n/+j/5//m/+X/5f/m/+f/5//n/+b/5f/l/+j/6P/o/+j/5//n/+b/5f/m
/+X/5f/l/+X/5f/l/+X/5//n/+f/5v/o/+j/6P/n/+X/5v/m/+b/5f/k/+T/5P/l/+X/
5v/m/+X/5P/j/+L/4//j/+T/5//l/+L/4v/j/+H/4P/g/+H/4v/i/+P/4//j/+P/4//j
/+L/4v/i/+H/4f/h/+H/4f/g/+D/4P/g/+D/4f/h/+L/4P/g/+D/4P/e/97/3v/e/93/
3v/e/97/3v/g/+P/4v/i/+L/4v/i/+L/4//j/+T/4v/i/+P/4//j/+P/5P/k/+f/6f/p
/+r/7v/u/+7/7v/u/+z/7P/r/+n/6P/n/+f/5P/k/+T/4//k/+P/4v/h/9//3//f/9//
4f/h/9//3//e/9z/2//a/9z/3f/e/9//4P/g/9//3//d/93/3f/d/9z/3P/c/9v/3f/d
/9v/3f/d/93/3v/e/97/4P/i/+D/4P/f/9z/2P/c/+T/9v8OACsAUQB6AKIAwQDbAOoA
7ADiAMQAkgBRABQA7P/a/87/xv/C/8D/vf+9/77/wv/F/8r/z//U/9f/2v/e/+D/4f/g
/+H/4//l/+j/6v/q/+r/6v/q/+n/6P/o/+b/5v/n/+f/6P/p/+v/7P/t/+3/7f/t/+3/
7v/u/+//7//v/+//8P/w//H/8f/x//H/8f/y//P/9P/0//X/9f/1//X/9v/2//f/+P/4
//j/+f/7//z//P/8//z//f/+//3//v/+//7//////wEAAgAFAAYACAAJAAgACQAKAAsA
DwAQABEAEwAUABYAGQAaABoAGwAeACAAIgAkACYAKAArAC0ALgAwADQANgA4ADgAOQA5
ADkAOgA9AD8AQgBDAEQARABEAEQAQwBDAEIAQQBAAD8APgA9AD0AOgA4ADQALwAsACcA
JAAiAB8AHAAYABMAEAAPAAwABwADAAAA/v/8//r/+P/2//f/9f/z//P/8v/x//D/7//t
/+z/7P/t/+//7v/t/+3/7f/t/+z/6//s/+z/7P/r/+v/6v/p/+j/5v/m/+b/5v/o/+n/
6v/q/+n/6f/p/+n/5//n/+f/5//n/+f/5v/m/+f/5//n/+f/5//n/+f/5v/m/+b/5//o
/+j/6P/o/+j/6P/n/+b/5v/l/+T/4//j/+T/5f/n/+n/5//m/+X/5f/m/+b/5v/m/+X/
5f/l/+T/5P/k/+X/5f/l/+X/5f/l/+T/4//i/+H/4//k/+X/5f/l/+T/4//j/+L/4v/i
/+L/4v/j/+P/4//k/+P/4//j/+P/4//j/+P/4//j/+P/4v/i/+L/4v/h/+P/5P/k/+T/
4f/g/+D/4P/h/+H/4v/i/+T/5P/k/+T/4//h/+D/4f/j/+D/4P/h/+P/4v/i/+P/4f/g
/+D/3//h/+H/4f/h/+H/4P/f/93/3v/f/+D/4f/g/+D/4P/g/+D/4f/h/+L/4v/i/+L/
5P/k/+T/5P/k/+X/5f/m/+b/5v/n/+f/5v/l/+X/5P/n/+n/6f/q/+z/7P/s/+z/7v/s
/+z/6//p/+j/5//n/+T/5P/k/+P/4v/h/+D/3//f/9//3//f/9//3//d/93/3f/c/9z/
3P/d/93/3f/d/97/3v/d/93/3P/b/9r/2f/a/9r/2v/Z/9v/2//Z/9v/2//b/9z/3P/c
/9z/3P/c/9z/2f/W/9b/3P/q/wAAHAA9AGMAigCsAMkA3wDqAOoA2gC2AH4APQAGAOb/
1v/K/8L/wP++/7n/u/++/77/w//M/9H/1P/X/9z/3P/e/9//4P/f/9//3//g/+L/4v/i
/+L/4f/h/+H/4v/k/+T/5f/l/+f/5//o/+j/6f/p/+n/6f/p/+r/6v/r/+n/6f/p/+r/
7P/t/+3/7f/t/+3/7v/v/+7/7v/v/+//8P/x//P/9P/z//T/9P/0//X/9//4//j/+P/4
//n/+v/7//z//P/8//////8BAAIAAwAEAAYABwAIAAkACgALAA0ADgAPABEAEAASABUA
FgAaABsAHgAgACEAIgAjACQAKQArACwALgAuADAAMgAyADIAMwA0ADYAOQA7AD4APwA+
AD4APgA+AD8APwA+AD0APgA9ADwAOwA5ADYANAAwAC0AKgAlACIAHAAZABYAEgAPAAwA
CwAIAAIA///9//z/+v/4//b/9P/z//H/7//v/+7/7f/s/+v/6f/o/+j/6f/p/+j/5//n
/+j/6f/p/+n/6P/o/+j/5//n/+b/5f/k/+T/5P/k/+T/5P/l/+b/5v/l/+X/5f/l/+X/
5f/l/+X/5f/l/+T/5P/l/+X/5f/l/+f/5//n/+b/5v/m/+f/6P/o/+j/6P/o/+j/5//m
/+b/6P/o/+j/6f/p/+n/6v/r/+n/6P/n/+f/6P/o/+j/6P/n/+f/5//m/+b/5v/n/+f/
5//n/+f/5//m/+X/5P/j/+X/5v/n/+f/5f/k/+P/4//k/+T/5P/k/+T/5f/l/+X/5P/j
/+P/4//j/+P/4//j/+P/4//j/+L/5P/k/+T/4//j/+T/5P/k/+H/4P/g/+D/4//j/+T/
5P/j/+L/4f/g/+H/4f/i/+X/5f/i/+L/4//h/+D/4P/h/+H/4P/g/9//3//f/9//3//i
/+L/4v/h/+H/4f/h/+H/4f/g/9//3v/g/+H/4f/i/+L/4v/i/+L/4v/i/+T/5P/k/+T/
5P/k/+T/5v/n/+f/6P/o/+j/6f/p/+n/6f/q/+r/6//t/+3/7v/w//D/8P/w//D/7v/u
/+3/7f/s/+v/6//o/+j/6P/n/+j/5//m/+X/5//n/+f/5//k/+P/4P/f/+H/4P/g/+D/
3//f/9//3//g/+D/3//f/97/3f/c/9v/2f/Y/9f/1f/U/9P/0P/R/87/zf/N/8z/yv/K
/8r/yP/I/8f/xv/E/8z/3P/y/xAAMwBdAIIAogC7AM0A1ADSALwAlABYABkA7P/S/8T/
uv+w/67/rP+r/6v/rv+w/7X/vP/B/8T/w//G/8j/yv/L/8z/zf/N/8//0P/Q/9D/0P/Q
/9H/0f/R/9L/1P/U/9X/1f/V/9X/1v/W/9n/2f/Z/9n/2//c/9z/3f/d/93/3f/e/9z/
3f/d/93/3//f/+D/4f/i/+L/4//j/+X/5f/m/+b/5//o/+j/6P/p/+v/7P/s/+7/7v/v
//D/8f/y//L/8v/z//P/9f/2//n/+v/8//3//v///wAAAQADAAQABQAHAAoADAAPABAA
EgATABYAGAAYABoAHAAeACEAIwAkACYAKgAsAC4ALgAwADEAMgA0ADYANwA5ADkAPAA8
ADwAPAA7ADsAOgA5ADoAOQA4ADcAMwAwAC4AKgAoACYAIgAgABoAFwAUABAADAAIAAYA
AgAAAP3/+//6//b/9P/y//D/8f/v/+3/7f/s/+v/6v/p/+n/6P/o/+n/6f/o/+f/5//m
/+f/5//n/+b/5v/m/+X/5//m/+X/5P/k/+T/5P/k/+L/4//k/+T/4f/h/+H/4f/j/+P/
4//j/+X/5f/k/+T/5P/j/+L/4f/i/+P/5P/k/+T/5P/l/+b/5v/m/+b/5v/o/+f/5v/m
/+b/5v/m/+f/5//n/+j/6f/p/+j/5//n/+j/6P/o/+j/5//n/+f/5v/k/+T/5f/l/+f/
5//n/+f/6P/n/+b/5f/l/+b/5//n/+f/5v/l/+X/5v/m/+b/5v/k/+X/5f/l/+b/5f/l
/+X/5//n/+f/5//l/+X/5f/k/+T/5P/k/+P/4//k/+T/5P/j/+L/4v/i/+X/5f/m/+b/
5v/m/+b/5v/k/+P/4//l/+X/4v/i/+P/4//i/+L/4//l/+T/5P/j/+P/4//j/+P/5P/k
/+T/4//l/+X/5f/l/+T/5P/k/+T/5P/l/+X/5v/m/+b/5v/m/+T/5P/k/+T/5f/m/+b/
5v/m/+b/5//o/+r/7P/s/+z/7P/s/+3/7f/u/+z/7P/t/+3/7f/t/+7/7v/t/+//7//w
//T/9P/0//T/9P/y//L/8f/x//D/7//v/+7/7v/u/+3/7P/r/+r/6f/p/+n/6f/p/+f/
5//l/+X/5//m/+b/5v/n/+f/5//n/+b/5v/l/+X/5f/l/+X/5f/m/+b/5v/l/+X/5f/j
/+X/5f/l/+b/5v/m/+b/5v/m/+b/5f/i/+T/7v/+/xQAMABVAH0AogDGAOEA8QD4APIA
3ACuAHIANwAOAPj/6v/c/9T/0P/M/8v/zf/Q/9T/2//g/+P/5P/n/+b/6P/o/+n/6v/r
/+3/7f/u/+z/7P/s/+z/7f/t/+3/7v/w//D/8f/x//H/8f/y//L/8//z//P/8//z//T/
9P/1//X/9f/1//b/9v/3//f/9//5//n/+v/7//z//P/9//3//f/9//7//v///wAAAAAA
AAEAAwAEAAQABgAGAAcACAAJAAoACgAKAAkACQALAAwADwAQABIAEwAUABUAFgAXABcA
GAAZABsAHgAgACMAJAAkACUAKAAqAC4AMAAyADQANwA5ADoAPABAAEIARABEAEYARwBI
AEoASgBLAE0ATQBQAFAAUABQAE8ATwBOAE0ATgBNAEwASwBHAEQAQgA+ADsAOAAzADAA
LAApACYAIgAdABoAGQAWABIADwANAAwACgAIAAYABAABAP///f/9//z/+//6//n/+f/4
//j/+f/3//b/9f/1//b/9//3//f/9v/2//b/9f/3//b/9f/0//T/9P/0//T/8v/z//T/
9P/z//P/8//z//P/8//z//P/8//z//L/8v/z//P/8//z//X/9f/1//T/9P/0//X/9v/0
//T/9P/0//b/9f/0//T/9v/2//b/9//2//X/9f/1//f/9v/1//X/9v/2//b/9v/1//X/
9f/0//b/9v/3//f/9f/1//X/9f/1//X/9f/1//T/9P/0//P/9f/0//P/8//y//L/8v/y
//H/8f/w/+//8P/v/+//7//v/+//7//v//H/8f/x//D/8P/w//D/7//v//D/8P/w//H/
8P/w//D/8P/v/+//7v/u/+7/7v/u/+7/7f/t/+//7//s/+z/7f/t/+z/7P/t/+v/6v/q
/+n/6//r/+v/6//q/+r/6v/p/+f/5//n/+f/6v/q/+r/6v/o/+n/6f/q/+r/6v/q/+r/
7P/s/+z/7P/s/+z/6//q/+r/6P/n/+j/5v/o/+j/6P/o/+n/6v/r/+z/7P/s/+z/7f/t
/+7/7v/u/+3/7f/t/+3/7v/u/+//8f/v//D/8v/y//T/9P/0//L/8P/v/+3/7P/s/+3/
7f/u/+7/7f/s/+v/6v/p/+n/6f/o/+f/5v/l/+P/4//j/+L/5P/k/+X/5f/j/+P/4v/i
/+P/4//j/+P/4//j/+T/5P/i/+H/4f/h/9//4f/h/+H/4P/g/+L/4v/i/+T/5P/h/97/
3v/g/+r//P8UADMAXQCKALAAzwDpAPYA+gDuANAAnABdACAA+P/k/9b/zP/I/8T/wf/D
/8b/yP/L/9L/1//a/93/3v/g/+L/4//i/+P/5f/j/+L/5P/k/+T/5P/m/+f/6P/q/+r/
6v/r/+v/6v/p/+n/6P/n/+f/5//n/+X/5v/m/+f/6v/r/+z/7v/t/+3/7P/r/+3/7f/u
/+//8P/w//H/8f/v/+//8P/w//P/9P/0//T/9P/1//X/9P/2//b/9//4//f/+P/4//j/
+//7//3//v///wAAAgADAAYABwAIAAkACAAIAAgACQANABAAFAAWABgAGQAcAB4AIAAi
ACQAJgApACsALAAuADAAMgA0ADQANgA3ADgAOgA8AD0APwA/AEIAQgBCAEIAQAA/AD0A
OwA7ADsAOwA7ADsAOAA2ADIALgAqACQAIAAaABcAFAAQAA0ACgAJAAYAAgD///3//P/3
//T/8f/u/+7/7f/s/+3/7f/t/+3/7f/q/+j/5//n/+f/5v/l/+X/5P/l/+X/5f/k/+T/
5P/j/+X/5P/j/+L/5P/k/+T/5P/k/+X/5v/m/+X/5f/l/+X/4//j/+P/4//k/+X/5f/m
/+X/5f/l/+X/4//j/+P/4v/k/+T/5f/m/+b/5v/m/+b/5//n/+f/6P/m/+b/5v/n/+n/
6//q/w==
         </WaveFormData>
      </LeadData>
   </Waveform>
</RestingECG>
