# Supplementary material for: Detection of Left Atrial Enlargement Using a Convolutional Neural Network-Enabled Electrocardiogram
Source: Front Cardiovasc Med. 2020 Dec 17;7:609976. doi: 10.3389/fcvm.2020.609976 (PMC7773668; doi:10.3389/fcvm.2020.609976)
Supplement: Supplementary file 5 [file Data_Sheet_5.ZIP › normal4/1802036013_4580_0000002Q.XML]

<?xml version="1.0" encoding="Windows-1252"?>
<!DOCTYPE RestingECG SYSTEM "restecg.dtd">
<RestingECG>
   <PatientDemographics>
      <PatientID>1802036013</PatientID>
      <PatientAge>71</PatientAge>
      <AgeUnits>Years</AgeUnits>
      <Gender>Male</Gender>
      <PatientLastName>ligqinlun</PatientLastName>
   </PatientDemographics>
   <TestDemographics>
      <DataType>Resting</DataType>
      <Site>1</Site>
      <AcquisitionDevice>MAC55</AcquisitionDevice>
      <Status>Unconfirmed</Status>
      <Priority>Normal</Priority>
      <AcquisitionTime>09:08:39</AcquisitionTime>
      <AcquisitionDate>12-22-2016</AcquisitionDate>
      <CartNumber>1</CartNumber>
      <AcquisitionSoftwareVersion>009C</AcquisitionSoftwareVersion>
      <XMLSourceVersion>MAC5000 v1.0</XMLSourceVersion>
   </TestDemographics>
   <RestingECGMeasurements>
      <VentricularRate>62</VentricularRate>
      <AtrialRate>62</AtrialRate>
      <PRInterval>182</PRInterval>
      <QRSDuration>104</QRSDuration>
      <QTInterval>434</QTInterval>
      <QTCorrected>440</QTCorrected>
      <PAxis>57</PAxis>
      <RAxis>53</RAxis>
      <TAxis>28</TAxis>
      <QRSCount>10</QRSCount>
      <QOnset>216</QOnset>
      <QOffset>268</QOffset>
      <POnset>125</POnset>
      <POffset>183</POffset>
      <TOffset>433</TOffset>
      <ECGSampleBase>500</ECGSampleBase>
      <ECGSampleExponent>0</ECGSampleExponent>
   </RestingECGMeasurements>
   <Diagnosis>
      <Modality>Resting</Modality>
         <StatementCount>5</StatementCount>
         <LabelText>12SL ��ϳ���</LabelText>
      <DiagnosisStatement>
         <StmtText>�������</StmtText>
      </DiagnosisStatement>
      <DiagnosisStatement>
         <StmtText>��ż��</StmtText>
      </DiagnosisStatement>
      <DiagnosisStatement>
         <StmtFlag>ENDSLINE</StmtFlag>
         <StmtText>�����粫</StmtText>
      </DiagnosisStatement>
      <DiagnosisStatement>
         <StmtFlag>ENDSLINE</StmtFlag>
         <StmtText>�����ҷʴ�ĵ�ѹ��׼</StmtText>
      </DiagnosisStatement>
      <DiagnosisStatement>
         <StmtFlag>ENDSLINE</StmtFlag>
         <StmtText>�쳣 ECG</StmtText>
      </DiagnosisStatement>
   </Diagnosis>
   <Waveform>
      <WaveformType>Rhythm</WaveformType>
      <WaveformStartTime>0</WaveformStartTime>
      <NumberofLeads>8</NumberofLeads>
      <SampleType>CONTINUOUS_SAMPLES</SampleType>
      <SampleBase>500</SampleBase>
      <SampleExponent>0</SampleExponent>
      <HighPassFilter>16</HighPassFilter>
      <LowPassFilter>150</LowPassFilter>
      <ACFilter>NONE</ACFilter>
      <LeadData>
         <LeadByteCountTotal>10000</LeadByteCountTotal>
         <LeadTimeOffset>0</LeadTimeOffset>
         <LeadSampleCountTotal>5000</LeadSampleCountTotal>
         <LeadAmplitudeUnitsPerBit>4.88</LeadAmplitudeUnitsPerBit>
         <LeadAmplitudeUnits>��V</LeadAmplitudeUnits>
         <LeadHighLimit>2147483647</LeadHighLimit>
         <LeadLowLimit>268435456</LeadLowLimit>
         <LeadID>I</LeadID>
         <LeadOffsetFirstSample>0</LeadOffsetFirstSample>
         <FirstSampleBaseline>0</FirstSampleBaseline>
         <LeadSampleSize>2</LeadSampleSize>
         <LeadOff>FALSE</LeadOff>
         <BaselineSway>FALSE</BaselineSway>
         <ExcessiveACNoise>FALSE</ExcessiveACNoise>
         <MuscleNoise>FALSE</MuscleNoise>
         <LeadDataCRC32>399190689</LeadDataCRC32>
         <WaveFormData>
9P/0//T/9P/y//L/8v/y//T/9P/0//T/8v/y//L/8v/w//D/8P/w//L/8v/y//L/8P/w
//D/8P/w//D/8P/w/+7/7v/u/+7/7v/u/+7/7v/v//D/8f/y//D/8P/w//D/8v/y//L/
8v/w//D/8P/w//L/8v/y//L/8f/w/+//7v/v//D/8f/y//L/8v/y//L/8P/w//D/8P/w
//D/8P/w//L/8v/y//L/8P/w//D/8P/w//D/8P/w//L/8v/y//L/9P/0//T/9P/z//L/
8f/w//D/8P/w//D/8v/y//L/8v/y//L/8v/y//D/8P/w//D/8f/y//P/9P/z//L/8f/w
//L/8v/y//L/9P/0//T/9P/y//L/8v/y//T/9P/0//T/8//y//H/8P/z//T/9f/2//T/
9P/0//T/8v/y//L/8v/z//T/9f/2//X/9P/0//X/9//3//n/+f/3//b/9v/1//P/9v/5
//r/+v/5//j/9//3//f/9f/1//b/9//4//v/+f/4//j/+P/5//n/+f/5//j/+//4//X/
9f/1//L/8v/y//L/8v/0//D/8P/x//H/8//x//D/8P/z//P/8//z//P/8f/x//H/8//0
//T/9P/y//L/8f/x//H/8f/x//H/8//u//D/8f/t/+v/6//u/+//9P/+/wIAAgAGABAA
GAAeACIAMABCAE8AWwBoAHMAfgCGAIgAhACDAHgAYgBNAD4ALgAcAAsA/P/w/+z/6P/k
/+L/5v/m/+P/5P/m/+X/6f/r/+v/6v/w//X/9P/z//D/7//u/+//7//v//D/8P/w/+//
7//x//P/8//z//X/9//1//T/8//y/+//8//z//P/8//y//L/8v/y//P/9P/1//f/9f/1
//T/9P/y//P/8//z//T/9f/2//f/9f/0//P/8v/0//T/9P/0//f/+P/4//j/+P/3//f/
9//4//j/+//7//v/+//7//v/+v/5//n/+f/9//7/AAABAAAAAQABAAEAAQABAAEABAAE
AAQABQAGAAcABwAKAAsADAAPAA8ADgAOAA8ADwAQABMAEwATABYAFgAWABYAFgAWABYA
GAAYABYAFwAXABYAFgAWABYAFAATABMAEQARABMAEQAPAA4ACgAJAAkACAAGAAUABQAD
AAEAAQD///3////+//7//v/7//n/+f/4//b/9v/2//b/+P/5//n/+P/3//b/9P/z//b/
9//3//j/+P/5//r/+v/1//T/8//x//L/9P/3//j/9//2//X/9P/1//T/8//2//f/9//3
//b/9P/0//b/9P/2//b/9v/2//P/8//y//L/9P/1//T/9//1//X/9v/3//b/9f/0//P/
9f/1//X/9f/1//T/8v/v//D/8f/y//T/9v/z//P/8//z//P/9f/1//X/9f/2//b/9f/0
//P/8f/0//P/9P/2//T/9P/0//T/9P/0//X/9f/1//b/9//3//P/8f/z//P/9f/1//T/
9P/1//X/9f/1//X/8//z//X/9//4//j/+f/5//f/9f/1//T/8//z//L/9f/1//X/9f/0
//T/9P/0//b/9//3//b/9f/1//T/8v/z//P/9P/2//j/9v/2//b/8//y//P/8v/z//T/
9P/1//T/8//y//H/9f/1//T/9P/2//f/9v/0//L/8v/y//L/8//0//X/9v/1//T/8//y
//T/9P/0//T/9v/2//b/9v/4//j/9//2//j/+f/7//v//P/7//r/+P/6//n/9v/4//r/
+v/7//v/+f/5//n/+f/4//n/+v/7//n/+//7//r//P/8//v/+//4//f/9//5//j/9f/1
//X/9P/0//T/9P/y//T/8v/y//X/9f/1//P/8v/y//X/9f/y//H/8P/t/+//8f/z//b/
9f/0//P/8v/z//P/8//z//P/7//v//b/9v/v//H/8//x//D/9//4//b//P8GAAwAEgAc
ACYALgA6AEQATwBjAHQAfQCKAJYAlgCUAI0AfABmAFEAQAAwACAAEQAAAPb/8P/o/+L/
5P/i/+D/4//m/+T/5//v/+//6f/s//D/7//w//H/8P/x//L/8//z//P/8v/y//L/8f/x
//P/9f/1//H/8//1//P/9f/1//X/8//0//P/8v/x//P/9P/1//b/9P/0//T/9f/z//P/
8v/y//X/9//4//n/9v/1//T/8//2//b/9v/2//f/+P/5//r/+v/6//n/+P/6//n/+f/5
//r/+v/9//3//P/7//r/+f/8//3///8BAAEAAAAAAP//AQADAAQABQADAAMAAwAGAAYA
BgAHAAgACQAJAAwADQANAA8ADgAMAA0ADwAQABIAFQAVABUAGAAXABYAFQAUABYAFgAY
ABgAGgAbABsAGgAaABoAGgAYABUAFQATABMAEQAPAA0ADAALAAsADAAMAAcABQAEAAEA
AAABAAAA///9//z//P/8//v/+f/5//j/+P/4//j/+P/1//X/9P/y//X/9v/2//f/9//3
//b/9v/0//X/9v/2//T/9P/0//P/8//0//b/9v/2//b/9v/2//b/9P/y//T/9f/1//X/
9P/0//T/9v/0//L/8v/y//L/8v/z//P/9P/z//P/8f/z//H/8f/y//P/8//z//P/8//x
//H/8f/x//D/8P/v/+3/7v/v//D/8v/y/+//7//v//H/8f/z//P/8v/x//H/8P/y//L/
8v/x//H/7//v//D/7v/u/+7/7v/w//D/8f/x//D/8P/w/+//7v/t//D/8f/x//H/8P/w
//D/7//u/+3/7v/t/+7/8f/w//D/7//v//H/7//t/+3/7f/t/+7/7v/t/+3/7f/t/+3/
7v/v//D/7v/v/+//7v/s/+3/7f/s/+v/6//s/+7/7v/s/+z/7P/r/+z/7//w/+7/7v/t
/+3/7//v/+//7//v/+//7v/u/+7/6f/o/+7/7v/u/+7/7v/s/+z/7P/s/+7/7v/u/+7/
7v/u/+7/7v/s/+z/7P/s/+3/7v/v//D/8P/w//D/8P/y//L/8v/y//H/8P/w//H/8//z
//X/9f/1//T/9P/z//D/8v/0//T/9//3//f/9//1//X/8//z//H/7//t/+3/8P/w//H/
8v/x//H/8f/x//T/9//0//H/7//v/+z/7P/s/+z/7P/u/+z/7P/t/+3/7f/r/+r/6v/t
/+3/7f/t/+3/6//r/+v/6//s/+z/7P/t/+7/7v/v/+3/7f/t/+3/6f/u//D/7f/r/+v/
6f/q/+3/8P/2//z/AgAGAAwAFgAcACIALAA8AE8AXwBmAG8AfgCIAIQAgAB3AGQATgA9
ACwAHgASAAEA9v/u/+j/4P/e/97/3v/e/9//4P/g/+H/4f/h/+f/7v/w/+3/6//r/+n/
6f/q/+v/6//r/+7/7v/u/+3/6f/r/+3/7f/t/+//8f/v//H/8f/x/+//7//v/+//7//y
//L/8v/y/+//7v/t/+3/7v/v/+//8P/w//H/8f/x//H/8f/x//H/9P/0//T/9P/x//D/
7//u//L/9P/1//b/9P/z//P/8//0//T/9//3//f/9//3//f/9//3//j/+f/4//j/+f/5
//r/+//7//v//P/9//7/AgABAAAAAAAAAAEAAQAEAAUACAALAAsACgAMAA0ADQAOABAA
DwAOABAAEgASABIAEgAQABAAEgASABQAFQAVABQAFAAUABQAEgAPAA8ADQANAA8ADQAL
AAoABwAFAAQAAgABAAEAAgABAP3//f/7//n/+f/4//j/+P/5//f/9//2//L/8v/y//L/
9P/1//X/9P/0//T/8//z//H/8f/w//D/8P/x//L/8v/w//D/8P/v//H/8v/0//T/9P/0
//T/9P/z//D/7f/u//H/8f/x//D/8P/w//L/8P/w//D/8P/w/+//7//u/+7/7//v/+3/
7//x//H/8v/z//H/8f/x//H/8f/x//H/8f/0//T/8//x//D/7//u/+7/8f/v//D/8f/w
/+//8P/v//H/8f/y//L/8v/y//L/8f/z//H/8f/y//L/8v/y//L/8f/w//D/7//w//L/
9P/1//P/8f/z//P/8f/x//D/8P/x//H/8f/x//H/7//v//H/7//w//D/8f/y//H/8P/x
//H/8f/y//L/9f/1//X/9f/y//L/8v/y//D/8f/x//D/8//1//b/9v/y//H/8f/y//P/
8v/z//T/8P/w//L/8v/y//L/8f/x//L/8//0//X/9v/1//P/8v/2//X/9v/2//T/9P/0
//T/9v/2//b/9v/2//b/9v/2//T/9P/0//T/9P/0//T/9P/0//T/9P/0//b/9v/2//b/
9//3//f/+P/4//n/+P/5//r/+//7//z/+f/2//j/+v/8//3//f/9//v/+//7//n/+//7
//v/+////////v/+//3/+//6//n/+//8/////P/5//n/+f/2//b/9v/2//b/+P/2//b/
9//3//f/9f/0//T/9//3//f/9//3//X/9f/1//X/9v/2//j/+P/4//f/9v/1//T/8//1
//n/+v/4//n/9//x/+//8v/x//T//v8GAAYADAAYACIAJgAsADgARABVAGMAbAB5AIQA
iACKAIwAhQB0AGIATwA+ADQAJgALAPz/+P/y/+7/7v/q/+j/6v/t/+r/6v/t/+3/7//1
//b/9v/5//n/+f/3//f/9f/1//T/8//1//b/9//3//P/9f/3//f/9v/5//z/+//6//n/
+P/1//n/+f/5//n/+v/6//r/+v/6//r/+v/7//v/+//6//r/+v/7//v/+//5//n/+f/5
//v//P/9//7//f/8//v/+v/8//7///8AAP7//f/9//3//v/+/wEAAQABAAEAAQABAAEA
AQACAAMABAAEAAUABQAGAAcABwAHAAUABQAFAAgACwAMAA4AEAAOAA0ADwAPABAAEwAT
ABIAEgATABMAFAAVABUAFQAYABoAHAAeACAAHwAeAB8AHgAeAB8AHwAeAB4AHgAeABwA
GQAZABcAFwAYABcAFgAWABMAEQAQAA4ADQANAA4ADQAJAAkABwAFAAMAAgACAAIAAwAB
AAEAAAD8//z//P/8//7///////7//P/8//v/+//7//v/+v/6//z//f/+//7/+v/6//r/
+f/5//r//P/8//r/+v/6//r//P/6//j/+v/9//3//f/8//r/+v/8//r/+//8//3//v/8
//v/+f/4//n/+f/3//n/+f/5//r/+//5//n/+f/5//n/+f/5//n//P/8//v/+f/3//f/
9//4//j/9f/1//X/9//3//n/+f/5//n/+v/6//z//P/8//v/+P/1//T/9P/1//b/9//4
//b/9v/3//f/+f/6//v/+//5//f/+f/5//n/+f/4//j/+//7//v/+//5//f/9//5//n/
+v/6//v/+f/3//X/9f/3//f/+P/4//v/+//7//v/+P/4//j/+P/4//n/+f/4//j/+f/5
//j/+f/5//r//P/7//j/9//2//b/9v/4//j/+P/4//f/9//3//f/9//3//n/+f/4//j/
+P/7//z/9v/0//T/9P/0//f/+P/5//r/+P/4//j/+P/4//j/+P/4//n/+v/7//z/+v/6
//r/+v/6//r/+v/6//r/+v/5//j/+f/7//7///8DAAMAAwACAAEA///7//z///8AAAIA
AwABAP///f/7//z//f/+/////f///////v8AAAAA/////wEAAQACAAUAAQD9//z/+//6
//r/+v/6//z//v/8//z/+v/5//j/9f/1//b/+v/7//3//f/9//v/+f/5//n/+v/4//j/
+P/4//X/9f/1//X/9//3//f/+v/8//f/9f/1//X/9P/3//z/AAAIAA4ADgAUABwAJAAq
ADgASgBVAGEAcgCBAIoAkgCYAJoAmQCMAHgAZQBQADYAJAAXAAoAAAD8//b/7v/u/+7/
6v/n/+z/7v/t//H/8//x//b//P/5//v/+//5//n/+v/7//v/+//9//7///////z//f/+
//3/+v/7//z/+f/7//v/+//5//3//f/9//3//P/8//z//P/+//7//v////3//f/8//z/
/P/9//3//f///////////wIAAgACAAIAAQAAAP///v///wAAAAAAAAEAAQACAAMAAgAC
AAUABQADAAMAAwADAAUABQAGAAcACAAIAAkACQAKAAsACwALAA0ADQANABAADgAOAA8A
EAARABEAFAAVABcAGwAcABwAGgAZABcAFgAaABsAHAAgACIAIgAiACIAIgAiACQAJAAk
ACUAJQAkACQAJAAkACIAIQAhAB8AHwAdABsAGQAYABgAFwAXABYAFgAVABUAEwAQAA8A
DAAJAAkACAAIAAgABwAFAAUABAAEAAQABAAEAAYABwAHAAYABQAEAAIAAQD//////v/+
//7///8AAAAAAQACAAMAAwABAAIABAAEAAIAAgACAAIAAwACAAEABAAEAAMAAgAAAAIA
AgAEAAIAAgACAAIAAgAAAP///f/8///////9/////////wAAAQD//////////wEAAQAB
AAEAAgACAAEA//8AAAEAAgAEAAMA///+//3//f/9//////8AAAEAAwAEAAEAAAD///3/
/v/9//7/AAD+//7//v/+/wAAAAABAAEAAQACAAMAAwABAP//AQABAAEAAQAAAAAA////
//////8AAP//AAADAAEAAgACAAMAAgD///z/+//8//3///8AAAAA///+//3///8AAAEA
AgAAAAEAAQAAAAIAAwADAAIAAAD/////AAACAAAAAAAAAP//AAADAAQAAgACAAEAAQD+
//3//P/7//7//////wAAAAADAAAA/P///wAAAQACAAQABAAEAAQAAQAAAP///v8AAAAA
AAAAAAAAAAAAAAAAAwAEAAUABgAEAAQABAAEAAMAAQD///7/AgAFAAYACQAHAAcABgAG
AAcABAAGAAgABgAHAAcABwAHAAcABwAFAAcABwAHAAcACAAHAAUABAAGAAUABQAFAAUA
BgAJAAYAAwADAAMAAAAAAAAAAAAAAAAA/v/+////AQABAP///v8AAAMAAwADAAEAAQD/
/////////wAAAAD+//7//v/9//7///8AAAEAAQD//wIAAAD9//3//f/7//z/AQAIAAwA
EgASABIAHAAoAC4AOABIAFQAXwBtAHoAhQCQAJoAngCaAJcAigB2AGMAUAA8ACoAFQAC
APz/+v/0//D/8P/u/+z/7//y//D/8//5//v/+//8//z/+//9//3/+//7////AQACAAMA
AgACAAIAAQD9////AQABAP//AQADAAEAAQABAAEA//8CAAMABAAFAAQAAgAAAP7/AAAA
AAAAAQADAAMAAgACAAAAAQABAAEAAwADAAMAAwAEAAQABAAEAAYABgAGAAYABgAGAAUA
BAAEAAMAAwADAAIAAgAFAAUABgAHAAgACQALAAsADAANAA0ADAAMAAsACgALAAsACwAM
AA0ADgASABAAEAARABIAEwATABYAFwAaAB0AHQAcABwAHQAdAB4AIgAjACQAKAAlACIA
HwAcAB8AIAAjACQAIgAjACMAIgAiACIAIgAgACAAIQAgACEAHgAbABgAFgAWABUAFQAU
ABQAEwATABEADgANAAoABwAJAAgACAAIAAkABwAHAAYAAgACAAIAAgACAAMAAwACAAAA
AAD/////AAABAAEAAgABAAEAAQAAAAAAAAAAAP///f/+/wAAAAAAAAAAAAAAAAIAAAD+
/wAAAAD///7//P/9//7/AQAAAP7//v/+//7/+//7//r/+v/8//3//P////7//f/9//3/
+//7//v/+//8//3//v///////v/8//n/+v/7//z//v/+//v/+//7//z//f8AAAEA////
/wAAAAD///7//f/7//v/+f/5//r//P/8//z//P/6//r/+//7//3//v//////+//5//v/
+//7//v/+v/6//v/+//7//v/+//5//n/+//9//7//v///////f/7//v/+v/5//n/+P/3
//f/9//3//j/+P/4//j/+P/5//n/+P/2//f/9//2//b/9//5//z/+v/4//j/+P/4//j/
+v/6//z//P/7//v/+P/3//b/9f/5//n/+P/4//r/9//4//r/+f/4//f/9v/2//b/9v/2
//b/9v/2//b/9//4//n/+v/4//j/+P/4//n/+v/6//r/+v/7//3//f/////////+//3/
+//3//j/+v/6//v/+//5//n/+f/5//n/+f/5//n/+f/7//v/+v/8//z/+//7//v/+//8
/////P/5//n/+f/2//b/9v/2//T/9v/0//T/9//3//f/9f/y//L/9f/1//P/8//z//H/
8//z//P/9P/z//L/8f/w//D/8f/y//P/9//z//H/8v/y//X/8//v/+//9P/1//T/+v8A
AP7/BAAUACAAJAAsADoARgBPAFkAaAB1AH4AfgB8AHoAdQBgAEgANQAoABwADgD///b/
9P/u/+T/4P/g/97/3v/h/+b/5v/p/+//7f/p/+r/6v/r/+7/7//u/+//7v/v/+//7//v
/+7/7f/r/+z/7//y//P/7//x//P/8f/z//P/8//x//H/8f/x//H/8v/y//L/8v/y//L/
8v/z//H/8f/w//D/7v/v/+//7//w//H/8v/z//L/8v/y//L/8v/y//L/8v/y//L/8f/w
//P/8//0//X/9P/0//f/9//4//n/+v/7//n/+f/6//v/+f/4//j/9//6//v/+//7//3/
/f/9/wAAAAAAAAEAAgADAAMABgAHAAYACQAJAAgACgALAAsADAARABEAEQAUABIAEgAS
ABIAEwAUABcAGAAWABUAEwAQABMAFAAVABQAEQARAA8ADwAPAA0ACwAKAAgABwAHAAYA
AQD///7/+//7//3//f/9//3//P/8//z/+P/1//T/8v/z//T/9f/2//X/9f/0//L/9f/2
//b/9//0//P/8f/w//D/8f/y//L/8f/y//P/8//w//D/8f/w//P/9P/1//b/9P/y//D/
8v/z//P/8//y//D/8P/y//D/7v/u/+7/7v/w//H/8f/y//L/8f/u/+//8f/x//L/8//x
//H/8f/x/+//7//v/+//8v/y//H/7//v/+//7//w//L/7//v/+//8f/x//P/8//y//H/
8f/w//D/8P/w/+//8v/x//L/9P/z//L/8f/w//L/8v/z//P/8v/y//L/8f/y//H/9P/1
//T/8//x//D/7//v/+//7//x/+//7//x//H/8v/y//P/8//x/+//7//x//H/8v/y//L/
8f/w/+//8P/w//D/8P/w//H/8f/w//D/8f/x//D/7//v//D/8v/0//L/8v/y//L/8v/0
//T/8v/w/+3/6//t/+//8f/z//P/8//y//L/7v/r//D/9v/z//L/8f/w//H/8v/z//T/
9P/0//T/9P/y//L/8v/y//T/9P/0//T/9v/2//b/9f/y//L/8//1//f/+f/5//n/+P/4
//f/9P/4//r/+v/7//v/+//7//v/+v/3//b/9f/3//f/+f/5//j/+P/4//f/+v/7//z/
/v////r/9f/z//X/8v/y//L/8v/y//T/8v/0//X/9f/1//L/8P/v//H/8//z//P/8//x
//H/8f/x//T/9P/0//T/9P/z//P/8//x//H/8f/x//T/9v/1//H/8f/x//L/8//4//z/
AAAIAA4AEgAYACAAKAA4AEgAUQBfAHIAfwCEAIgAjACMAIMAcgBiAFEAQgAwABgABQD+
//L/5P/m/+z/6P/i/+L/4//m/+z/5//l/+v/8//0//T/8//y//H/7v/t//D/8//1//f/
9f/0//P/8f/x//P/9f/1//L/8//0//H/8//z//P/8f/1//X/9f/1//j/+P/4//j/+P/4
//j/+f/4//f/9f/0//T/9f/1//X/+P/5//r/+//6//j/9v/0//X/9v/3//j/9//4//j/
+P/6//n/+f/5//r/+v/9//3////////////+//3//f/9/wEAAgAEAAUABgAHAAcABwAE
AAMAAgAEAAYABgAHAAgACQAJAAwADQAOABEAEQAQAA4ADwAPABAAFgAXABgAHAAaABoA
GgAaABoAGgAcABwAHgAfAB8AHgAdABwAGwAYABgAGQAYABkAFwAVABMAEgAQAA8ADwAO
AAwACwALAAkABQAFAAMAAQADAAIAAgACAAMAAQABAAAA/P/8/wAAAAD8//3//v///wAA
/v/8//r/+P/5//r/+//8//z//P/8//z/+f/4//f/9v/5//r/+//8//z//P/8//z//P/8
//z//P/8//z//P/8//7//v/+//7//P/8//z//P/6//r/+v/6//z//P/8//z/+//6//n/
+P/6//r/+v/6//z//P/8//z/+P/6//7/AAACAAYACgAGAAIAAgAEAAQABAAIABAAFAAU
ABgAHAAcABwAIgAmACoAMAA2ADoAQABIAE4AUgBiAHgAhgCQAJwAoACiAKoAsACyAL4A
yADIAMwA0gDSAMwAyADAAKwAlgCAAGQASAAuABwAFgASAAYA/P/2//b/+P/4//j/+P/4
//j/+P/4//X/9P/z//L/9P/0//T/9P/z//L/8f/w//H/8v/z//T/8v/y//L/8v/v/+7/
7f/s/+3/7v/v//D/8P/w//D/8P/w//D/8P/w//D/8P/w//D/7//u/+3/7P/v//D/8f/y
//H/8P/v/+7/7P/s/+z/7P/r/+r/6f/o/+j/6P/o/+j/6v/q/+r/6v/r/+z/7f/u/+3/
7P/r/+r/6f/o/+f/5v/l/+T/4//i/+T/5P/k/+T/4f/g/9//3v/g/+D/4P/g/+P/5P/l
/+b/5P/k/+T/5P/l/+b/5//o/+r/6v/q/+r/6//s/+3/7v/w//L/9P/2//b/9v/2//b/
+v/8//7/AAD+//7//v/+//7//v/+//7///8AAAEAAgAAAAAAAAAAAAEAAgADAAQAAwAC
AAEAAAD+//7//v/+////AAABAAIAAQAAAP///v8AAAAAAAAAAP///v/9//z///8AAAEA
AgAAAAAAAAAAAP7//v/+//7/AAAAAAAAAAD+//7//v/+////AAABAAIAAgACAAIAAgAA
AAAAAAAAAAAAAAAAAAAAAAAAAAAAAAACAAIAAgACAAQABAAEAAQAAQAAAP///v///wAA
AQACAAIAAgACAAIAAwAEAAUABgAFAAQAAwACAAAAAAAAAAAAAwAEAAUABgADAAIAAQAA
AAAAAAAAAAAAAgACAAIAAgAAAAAAAAAAAAIAAgACAAIABAAEAAQABAAEAAQABAAEAAYA
BgAGAAYAAgAAAP7//P8AAAIABAAGAAUABAADAAIAAQAAAP///v8AAAAAAAAAAAAAAAAA
AAAAAgACAAIAAgAAAAAAAAAAAAEAAgADAAQAAwACAAEAAAAAAAAAAAAAAAAAAAAAAAAA
AAAAAAAAAAAAAAAAAAAAAAAAAAAAAAAAAAAAAAAAAAACAAQABgAIAAYABAACAAAA/v/+
//7//v///wAAAQACAAEAAAD///7///8AAAEAAgABAAAA///+/wAAAAAAAAAAAwAEAAUA
BgAFAAQAAwACAAIAAgACAAIAAAAAAAAAAAACAAIAAgACAAIAAgACAAIABAAEAAQABAAD
AAIAAQAAAAAAAAAAAAAAAQACAAMABAACAAIAAgACAAQABAAEAAQAAgACAAIAAgABAAAA
///+////AAABAAIABAAEAAQABAABAAAA///+/wAAAgAEAAYABwAIAAkACgAHAAQAAQD+
/wAAAAAAAAAAAgACAAIAAgAEAAQABAAEAAIAAgACAAIAAAAAAAAAAAACAAIAAgACAAIA
AgACAAIAAwAEAAUABgAEAAQABAAEAAIAAgACAAIAAwAEAAUABgADAAIAAQAAAAEAAgAD
AAQAAgACAAIAAgAAAAAAAAAAAAEAAgADAAQABAAEAAQABAAGAAYABgAGAAQABAAEAAQA
AQAAAP///v8CAAQABgAIAAUABAADAAIABAAGAAgACQAFAAQABAAFAAcACQAJAAkACgAK
AAkABgAGAAgACAAJAAwADQAOAA8ADAAJAAgABwAHAAcACQAJAAYABgAGAAUABgAHAAgA
CgAPAAwACQAJAAkABgAGAAYABAAEAAYABAAEAAUABQAFAAUABAAEAAcABQAFAAUABQAC
AAEAAAD//wEAAgADAAQABgAFAAUABQAEAAMAAgABAAgABgAFAAEA//////7///8CAAgA
EAAaAB4AJgAuADAANAA+AEwAWwBpAHAAdwCGAJAAkACKAIUAegBqAFcARAA4AC4AHwAO
AAYAAAD2//T/+P/4//T/9//4//T/9f/5//v/+f/8/wIABwAHAAcABQAFAAUABQAEAAMA
BgAGAAYABQABAAMABQAFAAEAAwAFAAMAAwADAAMAAQADAAMAAwADAAUABgAHAAgABgAG
AAYABwAHAAcABgAGAAgACQAJAAkABwAFAAMAAQAFAAYABwAIAAgACAAIAAgACwAMAAwA
DAALAAkACAAHAAoACgANAA0ADQANAA0ADQALAAsADAANAA8AEAASABMAEQARABAADwAQ
ABEAEgAWABcAGAAaABwAGwAZABoAGQAcAB8AHwAeAB4AHwAfACAAIwAjACMAJgAnACgA
KQAqACkAKAApACgAKgArACsAKgAqACoAKgAoACgAKQAoACkAKgApACgAKAAkACMAIwAi
ACIAIQAhAB8AHwAfAB0AGwAdABwAHAAcABoAFwAWABQAEgASABIAEgASABMAEwASABQA
FAATABMAEgARAA8ADgAOAA8AEAAQAAwADAAMAAsADQAOABAAEAASABIAEgASABAADgAM
AA4AEQARABEAEAAQABAAEgAQAA4ADgAOAA4ADwAPAA4ADgAPAA8ADQAPAA0ADQAOAA8A
EQARABEAEQATABMAEwATABYAFgAVABMAEwATABMAFAAUABEAEQARAA8ADwARABEAEwAT
ABQAFAAWABYAFgAVABQAEQAQABAAEgASABIAEgATABQAFgAXABYAFgAWABUAFAATABYA
FwAWABUAEwASABIAEQAQAA8AEQAPAA8AEQATABQAFAAVABYAFQAUABUAEgARABEAEAAU
ABUAFgAXABQAFAAUABQAEgATABMAEgAUABUAFQAUABMAEwAUABYAFgAUABQAFAAUABIA
FAAUAA==
         </WaveFormData>
      </LeadData>
      <LeadData>
         <LeadByteCountTotal>10000</LeadByteCountTotal>
         <LeadTimeOffset>0</LeadTimeOffset>
         <LeadSampleCountTotal>5000</LeadSampleCountTotal>
         <LeadAmplitudeUnitsPerBit>4.88</LeadAmplitudeUnitsPerBit>
         <LeadAmplitudeUnits>��V</LeadAmplitudeUnits>
         <LeadHighLimit>2147483647</LeadHighLimit>
         <LeadLowLimit>268435456</LeadLowLimit>
         <LeadID>II</LeadID>
         <LeadOffsetFirstSample>0</LeadOffsetFirstSample>
         <FirstSampleBaseline>0</FirstSampleBaseline>
         <LeadSampleSize>2</LeadSampleSize>
         <LeadOff>FALSE</LeadOff>
         <BaselineSway>FALSE</BaselineSway>
         <ExcessiveACNoise>FALSE</ExcessiveACNoise>
         <MuscleNoise>FALSE</MuscleNoise>
         <LeadDataCRC32>1797611410</LeadDataCRC32>
         <WaveFormData>
9P/0//T/9P/y//L/8v/y//T/9P/0//T/8//y//H/8P/u/+7/7v/u//H/8v/z//T/8v/y
//L/8v/0//T/9P/0//L/8v/y//L/8//0//X/9v/4//j/+P/4//j/+P/4//j/+P/4//j/
+P/6//r/+v/6//r/+v/6//r/+P/4//j/+P/6//r/+v/6//j/+P/4//j/9v/2//b/9v/0
//T/9P/0//X/9v/3//j/9f/0//P/8v/y//L/8v/y//P/9P/1//b/+P/4//j/+P/3//b/
9f/0//L/8v/y//L/9P/0//T/9P/0//T/9P/0//L/8v/y//L/9P/0//T/9P/z//L/8f/w
//D/8P/w//D/8v/y//L/8v/y//L/8v/y//L/8v/y//L/8P/w//D/8P/y//T/9v/4//n/
+v/7//z//v/+//7//v8BAAIAAwAEAAMA////////AAAAAAAAAAD//////v/9//z//f//
/wAA/P/7//r/+f/5//j/9f/z//f/9//3//f/9P/y//L/8f/u/+v/6//r/+z/7P/p/+j/
6v/q/+r/6v/o/+f/5//n/+b/5v/n/+f/6f/p/+n/6v/r/+v/6//q/+j/6P/o/+j/6v/r
/+z/7v/t/+z/6v/p/+n/6f/p/+n/6f/p/+//7//w//X/+P/z/+//8//8/wMACAARACQA
PABQAGEAeQCUAK8AxwDdAOwA8gDuAOMA2QDKAK0AgQBVADwAJQAGAOn/2P/M/8P/xP/C
/8D/xv/I/8L/xP/J/8z/0f/X/9j/3P/h/+P/5P/l/+X/5f/p/+n/6f/p/+f/5//n/+f/
6P/o/+v/6//s/+7/8f/v/+z/6//p/+j/6v/q/+r/6//r/+r/6P/n/+r/6//t/+7/6//r
/+r/6v/r/+v/6//q/+z/7f/u/+7/7f/q/+j/5//p/+n/6v/q/+z/7P/t/+3/7f/t/+v/
6//s/+7/7//y//H/7v/w/+//7v/u/+7/7//x//P/8//y//D/8f/x//P/9P/1//b/+f/6
//r/+//8//7//////wEAAQADAAMABAAEAAUABQAFAAoACwAMAAwADwAPABAAEQARAA8A
EgATABIAEgASABIAEwATABMAEQARABIAFAAVABQAEQAQAA4ADgAMAAwACwAJAAkABgAE
AAQAAwABAP/////+//7//f/8//v/+v/5//b/9v/4//b/9P/2//b/9f/z//P/8P/w//L/
9P/2//j/9v/2//f/9//0//H/8P/w//L/8//z//P/8v/y//H/8f/z//P/8f/x//P/8v/y
//L/8f/x//L/7v/v//L/9v/1//L/8P/u/+3/7//w//H/8//x//H/8f/x//D/8P/w//D/
8f/z//T/9v/1//P/8P/v//T/9f/1//X/9//3//f/9v/4//j/+//7//n/+f/5//n/9//3
//f/9v/2//T/9P/1//f/9//3//b/9v/2//f/9//3//f/+f/3//X/9f/1//T/9v/2//T/
9P/2//b/9v/4//T/9P/2//b/+P/4//j/9v/2//b/9P/0//T/8//y//H/8//w//D/8v/y
//L/8//z//H/8f/x/+7/8P/w/+//7//x//H/8f/z//P/8P/w//L/8P/w//D/7//v//D/
8f/y//H/8P/t/+z/8P/u/+7/8v/0//T/9P/0//H/8P/v/+7/8f/y//P/9P/0//T/9P/0
//b/+P/6//z//f/+////AAACAAIAAQD9//7///8BAAIA///+//z/+//8//v/+f/5//j/
+P/3//f/9//3//X/9P/x/+//8f/x/+//7//u/+z/7v/t/+z/6f/o/+f/5//m/+T/5P/l
/+b/6P/o/+j/5//m/+X/4//i/+T/5f/m/+f/5f/m/+f/5//l/+T/5P/k/+X/5v/o/+n/
5//o/+j/6P/n/+f/5//n/+n/5f/l/+v/6//r//D/+f/6//f/8//v//L//f8IABMAIgA4
AEwAXwBzAIoApQDDANcA3gDmAOgA4QDTAMAAnwB1AE0ANAAdAAAA6f/e/9L/xf++/77/
wP/C/8D/wP/C/8X/zP/T/9X/1P/a/93/3f/j/+X/5v/n/+f/5//n/+f/5//n/+f/5//o
/+j/6//r/+r/6v/r/+f/6f/p/+j/6P/m/+b/5v/n/+n/6v/q/+v/6v/p/+n/6P/n/+f/
5v/m/+r/6//s/+z/6f/p/+n/6P/q/+j/5//n/+n/6f/q/+r/6//q/+r/6f/q/+v/6v/r
/+v/7P/s/+7/7f/q/+z/6//r/+z/7f/v/+7/7//u/+z/7f/v//D/8//1//X/9f/3//f/
9v/2//b/+v/7//v//f/+/////v/+/wEAAwAEAAUACQAJAAkACAAJAAkACgALAAsACQAM
AA0ADwAQABEAEgATABMAEwARAA4ADgAPAA8ADwANAA0ADAAOAAwADAALAAgABwADAAAA
AgABAP///f/9//z//P/7//r/+f/4//f/9f/2//n/+P/1//b/9f/z//b/9//1//b/9P/0
//T/9P/y//L/8//z//H/7//v//D/8v/z//P/8//y//L/8f/x//P/8//x//H/8f/w//D/
8P/y//P/9f/y/+//8P/y/+//8P/w//D/8f/x//D/7//v//H/8f/x//H/8v/y//L/8v/w
//H/8f/y//L/8f/v/+//9P/1//X/9f/z//P/8//y//P/9P/4//n/+P/3//b/9f/3//f/
9//2//b/9P/0//X/8//z//P/8v/y//L/8//z//P/8//1//P/8//z//P/8v/y//L/8P/w
//D/8P/w//L/8v/y//T/9P/z//L/8f/u//D/8P/u/+7/8P/x//L/8//0//D/7//w/+7/
7v/v/+//8f/x//H/7v/u/+7/7f/t/+v/6//r/+3/7//s/+z/7v/w//D/8P/v/+z/7P/s
/+z/7//w/+//8P/w/+7/7v/y/+z/6P/q//D/8P/w//D/8P/u/+7/7v/u//D/8P/w//D/
8P/w//D/8P/x//L/8//0//b/+P/6//z//v/+//7//v///wAAAQACAAEA/f/9//3/AAAA
AAAAAAD//////v/9//n/+f/6//r//P/9//7////8//r/9v/z//L/8f/w/+//7//u/+//
7//u/+v/6//r/+z/7P/p/+j/6v/q/+r/6v/q/+n/6f/p/+j/6P/p/+n/5//n/+f/6P/p
/+n/6f/o/+r/6v/q/+r/6//r/+v/7P/u/+7/7f/t/+z/6//q/+n/5//t//H/8f/0//f/
+P/z/+//7//6/wUADgAZACoAPABOAGUAewCWALUA0QDhAOwA9gD0AO0A4QDIAKUAfwBX
ADwAIwAEAO3/4v/W/83/yP/G/8T/xP/I/8j/yP/L/87/0f/V/9z/4v/l/+X/6v/r/+v/
6//s/+v/6v/p/+r/6//s/+3/6v/q/+3/7f/t/+7/8P/t/+3/7f/s/+z/6v/q/+r/6//t
/+7/7v/v/+7/7f/t/+z/6//r/+r/6v/t/+3/7f/s/+z/7f/u/+7/8P/u/+3/7f/q/+n/
6f/o/+3/7v/w//H/8P/v/+z/6//t/+7/7v/w//D/7v/x//H/8v/y//L/8//x//P/8//y
//L/8//z//X/9f/1//X/9//2//b/9//4//z//f/9////AwAFAAUABgAGAAcABwAHAAsA
CwALAAoADQANAA4ADwAPAA0AEAARABEAEgATABQAFQAVABUAEwAQABAAEQARABEADwAP
AA4ADAAKAAoACQAJAAkABgAEAAQAAwABAP/////+//7//f/+//3//P/7//f/9v/3//T/
9v/4//j/9//3//f/9P/0//L/8v/y//L/8//0//b/9//0//H/8P/w//L/8//z//P/9v/2
//X/9f/z//H/7f/r/+z/7P/t/+7/7v/v//H/7v/q/+z/7//t/+//7v/t/+3/7v/u/+7/
7//w//H/8v/z//T/9P/0//T/8v/z//P/9P/2//X/8//z//X/9f/0//P/9v/3//j/+P/2
//T/9f/z//X/9f/1//X/9v/3//j/+P/4//b/9v/3//f/9//3//b/9f/0//T/8//1//X/
9//1//P/8//z//L/9P/0//L/8v/y//L/8v/0//D/8P/y//L/8v/y//L/8P/y//L/8P/w
//P/8//z//P/8//w//D/8v/w//D/8f/x//D/7//u/+r/7v/w//H/8//w/+//7v/v//D/
7v/v//L/8P/w//D/7//u/+7/7v/u//H/8v/x//L/8//w/+//8v/2//L/8v/y//D/8P/w
//D/8v/y//L/8v/0//T/9P/0//b/9v/2//b/9v/2//b/9v/4//r//P/+////AAABAAIA
AwADAAAAAQD//wAAAAAAAAIAAQABAAAA/f/7//v//P/+//3//f/9//v/+f/4//X/9P/3
//j/+f/5//j/9v/2//T/8v/u/+3/6//s/+z/6f/p/+r/6//s/+z/7P/r/+v/7f/s/+z/
7f/r/+v/6//r/+z/7f/t/+3/7P/s/+z/7P/s/+3/7f/t//D/8P/w/+//7f/t/+3/7f/t
//H/9f/3//X/9P/3//r/9//v/+///P8DAAYAEwAqAD4AUgBlAHkAkACvAMkA3wDsAPIA
7gDpAOUA0gCzAI8AZQBGADMAFADx/+D/2P/L/8b/yv/I/8j/zv/M/8b/zf/W/9f/1//g
/+b/5//r/+7/7//v/+//8P/v/+7/7f/u/+//8P/x/+7/7v/x//H/8//0//b/8//y//H/
7//u/+7/7v/u/+//8v/y//H/8f/v/+//8P/w//D/8f/x//L/8//z//P/8v/x//H/8f/w
//H/8P/w//H/8P/v/+//7v/y//L/8//z//P/8//x//H/8//0//T/9v/1//L/9P/z//L/
8v/y//P/9f/3//f/9v/4//n/+f/7//r/+f/4//n/+//8//7/AAAAAAEAAQADAAUABwAH
AAgABwAHAAYABQALAA0ADwAQABMAEwAUABUAEwARABQAFQAVABYAFwAYABcAFwAXABUA
FAAUABUAFQAYABcAGAAYABYAEgAQAA0ADgAPAA0ADAAKAAkABwAFAAQAAgABAP///v/9
//z/+//6//r//P/6//v//v///////v/9//n/+P/4//j/+P/4//r/+v/7//v/+f/3//f/
+P/4//n/+f/5//n/+P/2//X/9f/1//P/8//0//T/9f/2//T/9f/3//T/9P/2//n/9//1
//T/8//z//L/8v/y//P/9v/3//j/+f/4//j/+P/4//b/9//3//j/+f/5//j/+f/6//v/
+//7//v/+//7//r/+v/6//3//f///////////wEAAQABAAAA/f/6//n/+f/7//v/+//6
//r/+v/7//v/+//7//3/+//7//v/+//6//v//P/7//z/+v/6//r//P/4//j/+v/6//z/
/P/8//r/+f/4//X/9P/3//f/9//3//n/9v/2//j/9v/2//f/9//3//f/9//0//j/+P/3
//f/9//3//f/+f/3//T/9P/2//T/9P/0//P/9P/0//T/9P/1//b/9f/2//b/9P/0//j/
+P/4//j/9P/0//T/9P/0//X/9v/3//j/9v/2//b/9v/4//j/+P/4//v//P/9//7/AAAA
AAAAAAADAAQABQAGAAYABgAFAAEAAgADAAUABgAIAAgABwAHAAQAAwABAAEABAAEAAMA
AwAAAP///P/6//r/+f/8//3/+//7//r/+P/6//n/+P/1//f/9//4//j/8v/w/+//7v/w
//D/8P/v//D/8f/x//L/8v/x//D/7//x//L/8//z//X/9P/0//T/9P/0//X/9f/0//T/
8//y//H/8f/x//H/8//1//P/8//3//X/8v/9/wgABQD7//n/AAALABAAGQAmADgASgBf
AHUAjgCnAMEA2wDqAPIA8gDtAOcA3ADDAJ8AcwBQADcAGAD9/+7/5P/X/9D/zv/Q/9L/
0v/Q/9D/0//Y/93/3//g/+j/7//v//D/8f/x//H/9P/1//b/9//4//n/+v/7//j/9v/3
//X/9f/2//j/9f/3//f/9v/2//f/+P/5//v/+//6//j/9//4//n/+//8//n/+f/4//j/
+f/5//n/+P/4//n/+v/6//v/+v/6//v/+P/3//f/9v/5//r//P/9//v/+//5//n/+//8
//z//v/9//r//P/7//z//P/8//3/+//9//3//P/+//////8BAAIAAwAEAAcABQAEAAQA
BAAIAAkACQALABAAEwAUABYAEgARAA8ADQATABUAFwAYABkAGQAaABsAHAAbAB8AIQAg
ACAAIAAgACMAIwAjACEAIAAgACEAIQAfAB0AHQAcAB4AHAAcABsAGgAbABkAGAAVABMA
EAANAA8ADgAOAA0ADAALAAoACQAIAAgACgAIAAoADAAMAAsACAAHAAMAAgACAAIAAgAC
AAIAAgADAAMAAwADAAUACAAHAAcABgAFAAYABgAFAAUABQAFAAMAAwADAAIAAgACAAMA
BQAIAAYAAgAEAAcABQAEAAIAAAD//wIAAgACAAMABQAFAAUABQAEAAQABAAEAAYABwAH
AAgACAAHAAUABQAIAAkACQAJAAcABwAHAAYABAAEAAcABwAKAAsADAANAAoACQAIAAYA
CQAIAAkACwAJAAkACQAIAAoACgALAAsACwALAA0ACwAJAAkACQAIAAoACgAIAAgACAAI
AAgACgAIAAgACgAKAAoACgAKAAgABwAGAAMAAgAFAAUABQAFAAUAAgACAAQAAwAEAAYA
BwAHAAcABwAEAAgACAAHAAcABQAFAAUABwAHAAQABAAGAAYABgAGAAUABQAGAAcACAAH
AAYAAwACAAYABAAEAAgACAAIAAYABAAFAAYABwAIAAoACgAKAAoABwAGAAUABAAGAAYA
BgAGAAoADAAOABAAEgAUABYAGAAaABoAGgAaABcAFQAQAA8AEgAUABUAFgAWABUAFQAU
ABMAEQARABIAEAAPAA8ADwAPAA0ADAAJAAoADQAOAA8ADgAMAAkACAAHAAYAAwADAAMA
BAAEAAEAAAAAAAAAAAD+//7//f/9/////v/+////AQABAAEAAQACAAMAAwADAAIAAgAC
AAIABAAFAAUABQAFAAQAAwABAAMAAwADAAMABQAFAAcABwAFAAgADQASABEADQALABAA
GQAeACcAOgBQAGIAdwCNAKQAvwDfAPEA+AAAAf4A+wD1AOYAxwClAH8AYABFACQAAwDy
/+r/4f/a/9r/3v/e/97/3v/e/9//5v/t//H/9v/6//v/+/8AAAEAAQABAAQABQAGAAcA
BgAFAAQAAwACAAIABQAFAAUABgAIAAUABQAFAAQABAAHAAgACQALAAoACAAFAAMAAwAD
AAQABAAEAAUABQAGAAYABQAEAAIABAAFAAYABgAIAAYABQAFAAcABwAIAAgACQAIAAgA
BwAFAAUAAwADAAEAAgACAAQABQAEAAgACQAKAAoACgALAAoACwAKAAgABgAHAAcACQAK
AAsADAAPAA4ADgAPABAAEAARABEAEwAWABkAGgAcABoAGwAbABsAIgAjACQAJAAjACEA
IAAfACAAHwAjACUAJQAmACcAKAAnACcAJwAlACUAJgAoACkAJwAjACEAHgAfAB4AHwAf
AB4AHwAdABwAGgAZABcAFQAUABIAEQAPABAADwAOAA0ACgAKAAwACgAKAAwADAALAAoA
CQAFAAQABwAIAAkACgAHAAYABgAFAAUAAwADAAQABAAFAAUABQAGAAYABQAFAAUABQAD
AAMAAgAAAP///v8AAAEAAwAAAP7/AAADAAEA///+//3//f8AAAAAAAABAP//////////
AAAAAAAAAAABAAMABAAGAAQAAwABAAEABAAFAAUABQAHAAcABwAGAAQABAAHAAcABwAH
AAcABwAFAAUABQAEAAIAAAAAAAEAAwADAAMAAgACAAIAAwADAAEAAQADAAEA////////
/v///wAA//8AAP7//v/+/wAA/v/+/wAAAAABAAIAAwACAP///v/7//r/+f/5//n/+f/7
//j/+P/6//j/+P/5//n/+//7//v/+P/4//j/9//3//j/+f/6//3//f/6//r//P/6//r/
+v/5//r/+v/6//r/+f/4//X/9P/4//b/9v/6//z/+P/4//j/9v/2//b/9v/2//b/9v/2
//f/+P/5//r//P/+/wAAAgAFAAYABwAIAAoACgAJAAUABQAFAAYABgAIAAgABwAHAAUA
AwAAAP//AgACAAEAAQD+//3/+v/4//f/9f/3//f/9//3//b/9P/y//H/8P/t/+//7//w
//D/7f/s/+z/7P/s/+z/7P/r/+v/6//q/+r/7f/t/+3/7f/s/+z/7P/r/+v/6v/q/+r/
6P/o/+n/6f/o/+j/5//m/+j/6f/q/+v/7f/r/+v/7f/v//P/+v/5//b/8//v/+3/9P/7
/wQAEwAqAEAAVABnAH0AmAC3AM0A3QDsAPYA7gDnAOEAygClAHcAUQA4AB8AAADp/9z/
0v/J/8L/wP/A/8L/wP/C/8b/yf/Q/9X/1f/U/9j/3f/j/+b/5//n/+f/5v/l/+T/4//j
/+P/4//j/+X/5v/q/+v/6v/q/+v/5//n/+f/5v/m/+b/5v/m/+f/6P/o/+f/5//p/+n/
6v/q/+j/5//l/+T/4//j/+P/4v/j/+X/5//o/+j/5v/l/+X/4//j/+T/5P/k/+T/5f/l
/+f/5//l/+X/5//o/+j/6v/o/+b/6f/p/+r/6v/q/+v/6v/r/+r/6P/q/+v/6//t/+//
7//v//H/8v/y//P/9P/2//f/9//5//n/+//7//z//v////////8GAAcACAAIAAkACQAK
AAsACwAJAAwADQALAAoACQAIAAsADQAPAA8ADAAMAA0ADQALAAkACQAIAAoACAAIAAcA
AgABAP3/+v/9//3//P/7//n/+P/4//f/9f/z//H/7//t/+7/8f/w/+//8P/v/+3/7//x
//D/8v/v/+7/7f/s/+r/6v/r/+v/7P/r/+z/7v/s/+v/6f/n/+v/7P/s/+3/6//r/+n/
6f/p/+j/6P/o/+b/5//p/+b/5P/m/+n/5//o/+j/6P/p/+j/6P/o/+n/6f/p/+n/6f/p
/+r/6//s/+r/6//r/+z/7f/t/+z/7f/u/+//7//v/+//7//v/+7/7v/u//H/8f/v/+//
7//v//H/8f/x//D/8f/w//H/8//y//H/8P/u/+//8P/y//P/8f/v/+//6//u/+//8P/w
//D/8P/u/+7/7P/s/+z/7v/s/+z/7v/u/+z/7P/s/+r/7P/s/+r/6v/s/+3/7v/v//D/
7P/r/+z/6v/q/+v/6//r/+v/6//o/+r/6v/p/+n/6f/p/+n/6//t/+r/6v/s/+7/7v/u
/+3/6f/o/+f/5v/p/+r/6f/q/+r/6P/o/+z/6v/o/+z/7v/r/+r/6f/o/+n/6v/r/+z/
7v/w//L/9P/0//T/9P/0//b/+P/6//z//f/+///////6//n/+P/4//r/+v/6//n/+f/4
//f/9f/3//j/+P/3//f/9//3//X/8//v/+z/7f/u/+//8P/w/+7/7v/t/+z/7P/t/+7/
8P/s/+f/5P/i/+L/4v/i/+L/4v/j/+T/5P/k/+X/5f/l/+P/4//k/+X/5f/l/+T/5P/k
/+T/5P/l/+f/5//o/+j/6P/n/+f/5//l/+X/5f/l/+f/6//t//D/9f/6//P/7f/z//z/
/f8AAA8AHgAwAEYAWwBxAIoAqQDDANkA5gDmAOAA2QDRALwAnwB9AFUAOAAfAPz/4f/U
/8b/t/+8/8b/xP/C/8T/wv/C/8n/yv/P/9X/3P/e/+P/5//n/+f/5v/l/+j/6f/q/+v/
6v/p/+j/5//m/+b/6f/p/+n/6v/s/+n/6//r/+r/6v/q/+r/6v/r/+3/7v/u/+//7f/t
/+7/7v/s/+v/6f/o/+v/6//r/+r/6//t/+//8P/u/+r/5//l/+f/6f/s/+7/7f/s/+z/
6//r/+v/6f/p/+n/6v/q/+z/7v/s/+//7//t/+z/6//r/+3/8f/z//T/8v/z//P/9f/z
//H/7//v//P/9P/2//j/+v/7//v//f/9//////8AAAAAAQABAAEACAAJAAoACgALAAsA
DAANAA0ACwAOAA8ADwAQABEAEgARABEAEQAPABEAEgAUABUAFAARABAADgAMAAoACgAJ
AAcABwAEAAIAAgABAP///f/7//r/+v/5//r/+f/4//f/9v/0//b/+v/2//f/+P/5//r/
9//0//H/7v/x//L/8//0//T/9P/0//T/8//y//H/8P/y//L/8v/y//L/8v/y//L/8v/y
//L/8v/w//D/8P/w//L/8v/y//L/8P/w//D/8P/u/+7/7v/u//D/8P/w//D/7//u/+3/
7P/t/+7/7//w//D/8P/w//D/8P/0//j//P8CAAQAAAAAAAQABgAIAAoACgAOABgAHgAg
ACIAJgAmACoAMAAyADIANgA8AD4ARgBQAFgAXABsAHwAhgCSAKoAwADMAMgArgCEAFoA
MgAMAPj/9v/y/+r/5P/g/97/2v/S/87/yv/I/8r/zP/O/9D/1P/a/+D/4//m/+n/7P/t
/+7/7//w//D/8P/w//D/8v/y//L/8v/w//D/8P/w//L/8v/y//L/8v/y//L/8v/x//D/
7//u//D/8P/w//D/8v/y//L/8v/0//T/9P/0//L/8v/y//L/9P/0//T/9P/1//b/9//4
//j/+P/4//j/+//8//3//v8BAAIAAwAEAAcACAAJAAoADQAOAA8AEAASABIAEgASABMA
FAAVABYAFwAYABkAGgAcAB4AIAAiACQAJgAoACoALQAuAC8AMAA0ADYAOAA6AD4AQABC
AEQARgBGAEYARgBIAEgASABIAEcARgBFAEQAQwBCAEEAQAA+ADwAOgA4ADUAMgAvACwA
KQAoACcAJgAhAB4AGwAYABUAEgAPAAwACwAKAAkACAAFAAQAAwACAAAAAAAAAAAA///+
//3//P/6//r/+v/6//v//P/9//7//P/8//z//P/9//7///8AAP7//P/6//j//P/+/wAA
AgACAAIAAgACAAEAAAD///7///8AAAEAAgABAAAA///+////AAABAAIABAAEAAQABAAD
AAIAAQAAAAAAAAAAAAAAAAAAAAAAAAACAAIAAgACAAIAAgACAAIA///+//3//P/+//7/
/v/+//z//P/8//z///8AAAEAAgABAAAA///+//3//P/7//r//P/+/wAAAgABAAAA///+
//z//P/8//z//v/+//7//v/8//z//P/8//z//P/8//z//f/+////AAACAAIAAgACAAIA
AgACAAIAAAD+//z/+v/8//7/AAACAP///v/9//z//P/8//z//P/8//z//P/8//z//P/8
//z//v/+//7//v/8//z//P/8//3//v///wAA/f/8//v/+v/6//r/+v/6//r/+v/6//r/
+v/6//r/+v/5//j/9//2//f/+P/5//r/+P/4//j/+P/8//7/AAACAAAA/v/8//r/+P/4
//j/+P/6//z//v8AAP3//P/7//r/+//8//3//v/9//z/+//6//z//P/8//z//f/+////
AAD///7//f/8//z//P/8//z/+f/4//f/9v/3//j/+f/6//r/+v/6//r//P/8//z//P/7
//r/+f/4//r/+v/6//r/+//8//3//v/9//z/+//6//z//P/8//z/+//6//n/+P/3//b/
9f/0//X/9v/3//j/+//8//3//v/8//r/+P/2//j/+v/8//7///8AAAEAAgAAAP7//P/6
//j/+P/4//j/+v/6//r/+v/7//z//f/+//z//P/8//z/+//6//n/+P/5//r/+//8//7/
/v/+//7/AAAAAAAAAAAAAAAAAAAAAP3//P/7//r/+//8//3//v/+//7//v/+/wAAAAAA
AAAA/f/8//v/+v/6//r/+v/6//v//P/9//7//P/8//z//P/+//7//v/+//7//v/+//7/
+//6//n/+P/8//7/AAACAAQABAAEAAQACAAKAAwADQAHAAcABwAIAAkACgALAAsACwAK
AAkABwAFAAYABgAFAAcACQALAAsACAAFAAMABQADAAMAAwACAAAAAAD///7//f/9//3/
/v/8//n/+P/4//j/+P/4//j/9f/1//X/9P/1//f/+P/5//j/9//3//f/+f/5//j/+P/3
//b/9f/1//b/9//5//r/+v/5//n/+f/3//f/9//3/wEA///5//r///8CAAEA/f/9//7/
BwAQAB0AMABCAFAAYwB7AJQArQDJAN0A6gD6AAIB+wDxAOYAzQCvAIkAZABJADAADwD2
/+z/3f/O/9L/1v/U/9T/1P/U/9H/1P/Z/9v/4P/m/+3/8f/y//P/8//z//P/8//z//P/
9f/1//X/9f/y//L/9f/1//T/9P/1//H/8f/x//D/8P/y//L/8v/z//X/9v/2//f/9f/1
//b/9v/1//X/9P/0//X/9f/1//T/8v/z//T/9P/2//T/8//z//T/9f/3//j/+P/4//n/
+f/2//X/8v/x//P/9P/0//b/+P/2//n/+f/4//j/+P/5//v//f/9//z/+//7//r/+//8
//3//v8BAAAAAAABAAIAAwADAAIAAwAFAAcABwAIAAoACwALAAsADgAPABAAEAAUABUA
FwAZABcAFQAYABkAFwAYABkAGgAbABsAGwAZABkAGgAcAB0AIAAfACAAIAAgAB4AHgAd
ABwAHQAbABoAGwAbABoAGQAaABoAGwAbABkAFwAVABMAEAAQABIAEAAQABIAEgARABMA
EwAQABAADwAOAA0ADAAMAAwADQANAAkABwAHAAgACQALAAwADQAOAA4ADQANAAsACwAJ
AAkADAAMAA0ADgANAA0ADgAKAAoADAAPAA0ADwAOAA0ADQAOAA4ADgAPAA8ADwAPAA8A
DwAQABEAEgAUABUAFQAWABYAFQATABMAFAAVABUAFQATABMAEwASABAAEAATABMAFAAV
ABYAFwAXABcAFwAWABMAEAAPAA8AEAARABIAEgAUABQAFQAVABQAEwAUABEAFAAVABYA
FgAUABQAEgASAA8ADgANAA4ADQAOABEAEgASABIAEgAQABIAEgAQABAADwAPAA8ADwAT
ABIAFAAYABUAFAAUABMAEQARABEADgASABIAEQARABEAEQARABMAEQAOAA4AEAASABIA
FAAPAA==
         </WaveFormData>
      </LeadData>
      <LeadData>
         <LeadByteCountTotal>10000</LeadByteCountTotal>
         <LeadTimeOffset>0</LeadTimeOffset>
         <LeadSampleCountTotal>5000</LeadSampleCountTotal>
         <LeadAmplitudeUnitsPerBit>4.88</LeadAmplitudeUnitsPerBit>
         <LeadAmplitudeUnits>��V</LeadAmplitudeUnits>
         <LeadHighLimit>2147483647</LeadHighLimit>
         <LeadLowLimit>268435456</LeadLowLimit>
         <LeadID>V1</LeadID>
         <LeadOffsetFirstSample>0</LeadOffsetFirstSample>
         <FirstSampleBaseline>0</FirstSampleBaseline>
         <LeadSampleSize>2</LeadSampleSize>
         <LeadOff>FALSE</LeadOff>
         <BaselineSway>FALSE</BaselineSway>
         <ExcessiveACNoise>FALSE</ExcessiveACNoise>
         <MuscleNoise>FALSE</MuscleNoise>
         <LeadDataCRC32>2258075640</LeadDataCRC32>
         <WaveFormData>
/v/+//7//v8AAAAAAAAAAAAAAAAAAAAA/v/+//7//v///wAAAQACAP///v/9//z//f/+
////AAADAAQABQAGAAUABAADAAIAAgACAAIAAgAAAAAAAAAAAAIAAgACAAIAAQAAAP//
/v/+//7//v/+////AAABAAIAAAAAAAAAAAACAAIAAgACAAAAAAAAAAAA/v/+//7//v//
/wAAAQACAAAAAAAAAAAAAgACAAIAAgAAAAAAAAAAAAIAAgACAAIAAgACAAIAAgABAAAA
///+/wAAAAAAAAAAAgACAAIAAgAAAAAAAAAAAAEAAgADAAQAAwACAAEAAAACAAIAAgAC
AAIAAgACAAIAAgACAAIAAgACAAIAAgACAAIAAgACAAIAAwAEAAUABgAFAAQAAwACAAIA
AgACAAIABQAIAAsADgALAAoACQAIAAoACgAKAAoADAAMAAsACAADAAIAAQD///3//P/6
//j/+P/4//n/+v/4//j/+f/7//3///8AAAMAAQABAAAAAAAAAAAAAAAAAAAAAAAAAAAA
AQAEAAgACQAIAAcABgAEAAQABAAFAAUABgAGAAYABgAGAAYABgAGAAYABwAJAAkACQAJ
AAgABwAEAAQABQAFAAgACQAKAAsACQAIAAgACQAQABgAHAAhACUAJwAiABwAEQAIAAMA
/f/v/9T/sv+O/2P/OP8S//T+3f7Q/sX+vf7E/tr++P4U/y//Tf9w/5X/r//E/9f/4v/p
//D/9f/9/wUADQAUABkAGAAWABQAFQAXABcAFgAWABcAFwAVABcAFwAXABUAFgAWABYA
GAAZABoAGwAaABoAGgAaABwAHQAdAB0AGwAbABsAGwAcABwAHAAdAB8AHwAfACEAHwAe
AB4AHwAfAB8AHwAhACEAIAAfAB4AHgAeAB8AIAAeAB4AHgAeAB4AHQAcABwAHwAfAB8A
IAAgACEAIQAgACAAIAAgACAAIwAjACMAIwAeAB0AHQAdAB4AHgAfACEAIQAhACEAHwAd
ABwAGwAbABwAHQAcAB0AGwAZABYAEwAUABIAEgASABAAEAANAAwACQAGAAUAAgAEAAUA
BgAIAAYAAgAAAP7//P/8//v/+//7//r/+f/4//f/9//3//f/+//7//v//P/7//j/+f/4
//v//v8BAAQAAwADAAIAAQABAAEAAQABAAIABAACAAIAAAAAAAEAAgADAAMABAAFAAUA
BgAGAAUABQAFAAUABQAEAAQABAAFAAUABQAEAAQABAAEAAUABgAIAAgACAAHAAQABAAF
AAUABQAGAAYABgAEAAUABQAEAAcACAAJAAsACgAJAAgABgAIAAgACQAKAAwADQANAA4A
DAAJAAgACAAJAAoACgAKAAoACgAKAAoACgAJAAkACQALAAwADAAMAAsACgAIAAcABwAH
AAgACAAKAAkACQAJAAkACQAJAAoADAAMAAwADAALAAoACgAJAAkACQAJAAsACwAKAAoA
CgAIAAgABwAHAAoADQAOAA8ADgAMAAoABwAJAAoACwAMAAoACgAKAAkABwAIAAgACQAL
AAoACgAKAAwADAALAAsADAAMAAwADAAMAA0ADgAPAA0ACwAKAAoACwALAAsACgALAAsA
CwALAA0ADQANAA4ADwAPAA4ADAAMAAoACgAKAA0ADgAPABAADgAOAA4ADgAQABAAEAAQ
ABIAEgASABIAEgASABIAEgATABQAFQAWABMAEgARABAAEQAOAAsACgAKAAkACgAKAAYA
BAADAAIABAAEAAQABAAFAAcACAAJAAsADQANAA0ACgAKAAoACgAIAAgACAAIAAkACgAL
AA4ADgANAAwACwANAAwADAAMAA4ADwARABIAEAAQABAAEAAQABAAEAARABMAEwATABMA
EwATABMAFAASABEAEgARAA8AEQAVABYAFgAbAB4AIAAmACkAKQApACgAJgAfABQADQAF
APX/3P++/5r/cf9G/yL/BP/r/tj+y/7D/sb+2v76/hz/O/9X/3r/nf+1/8r/2//o/+//
9v8BAAkADwAVABgAHQAeAB4AIgAjACEAHwAeAB4AHwAfAB0AHwAfAB8AIgAkACUAJgAk
ACMAIgAhACUAJgAnACgAJwAnACYAJQAjACMAIwAjACUAJgAnACkAKAAnACYAJwAmACYA
JwApACkAKQApACsAKAAmACQAIgAkACQAJQAmACQAJAAkACQAJwAnACcAKAAoACcAJgAm
ACYAJwAnACYAJwAoACkAKgApACcAJQAjACIAIwAlACcAKQAoACgAKQAoACcAJgAjACMA
IgAhACEAHwAfAB0AHQAdAB0AHAAbABgAFgAWABYAFAAUABEAEAAQAA4ADgAMAAsACQAH
AAYABgAEAAQABAAAAAAA/////////v/9//z//P/9//7///////3/+//6//3//P///wAA
AAACAAQABgADAAMAAgABAAQABQAGAAcABwAIAAUABAAEAAQABQAGAAYABQAFAAUAAwAE
AAQAAwAFAAUABQAFAAYABgAGAAcABQAFAAQABAACAAIAAwAEAAQABAAEAAMAAwAEAAYA
BwAGAAYABQAEAAQABQAFAAQABgAGAAYABwAFAAUABQAEAAIAAgADAAQABgAHAAcACAAJ
AAcABwAIAAgACAAHAAYABQAEAAMAAgADAAMABAAFAAUABgAGAAYABgAGAAUABQAFAAUA
BgAGAAQAAwADAAMABQAFAAUABgAFAAQAAwACAAAAAAABAAEAAgADAAQABwADAAIAAgAC
AAMABAAEAAUAAgADAAIAAQAEAAQABAADAAQABAAEAAQAAgACAAIAAQABAAIAAgADAAEA
AAAAAAAAAgACAAEAAQAAAAAAAAAAAAAAAQACAAMAAwABAAAAAAD////////+//7///8A
AAEA////////AAD//////v/8//7/AgACAAAA/v/+//7//v8AAAAAAAAAAP7//v/+//7/
/P/8//z//P/+//7//v/+/wAAAAAAAAAAAQACAAMABAACAAIAAgACAAIAAgACAAIAAgAC
AAEA/v/5//j/9//1//f/9v/0//L/8f/w//D/8P/y//L/8//1//T/9f/1//f/9//3//b/
9v/2//b/9v/2//b/9v/2//b/9v/4//v/+//7//v/+//6//r/+v/7//v/+//6//n/+P/7
//z//f/+//v/+//8//v//P/9//3//f/6//r/+//7//3//f/9//3////+//7///8AAAQA
CgARABUAFQASAAwABwAAAPP/5//V/7z/oP9+/1P/Jv8G/+z+1f7G/rv+tf7A/tj++P4U
/y3/R/9o/4v/p/+8/8//2P/f/+b/6//v//P/+f8AAAMACAAKAAgABwAJAAcABAAEAAUA
BQAHAAkACQAJAAkACgAKAAoACAAHAAYABQAIAAoADAAOAAwADQANAA0ADQANAA0ADQAM
AAwADAANAA0ADQANAA8ADwAOAA4ADwAOAA0ADAANAA4ADgAOAA4ADAAMAA0ADgAMAAwA
DAAMAA4ADQAMAAwACwALAAsADAANAA8AEAAQAA8ADgANAAwADwAPAA8ADwAPAA8AEAAR
ABAADgANAA0ADwAPAA8ADQALAAoACQAJAAsACwAJAAkACAAHAAUAAwAAAP7//v/+/wAA
AAD9//z/+v/4//j/9v/0//P/8v/y//P/8P/v/+7/7P/s/+v/6//t/+z/6//q/+f/5//n
/+f/6//r/+v/7P/s/+r/7P/s/+z/7v/w//L/9P/1//X/9f/0//P/8v/x//P/9v/1//b/
9v/2//f/+P/4//f/9//3//f/+P/4//f/9v/1//T/8//1//b/9//5//f/9//2//b/9v/2
//f/+P/4//j/+P/3//b/9v/3//f/9//4//j/+P/6//v/+//6//j/+P/4//n/+v/7//z/
/P/6//r/+//8//r/+//7//z//P/5//j/+P/3//j/+P/4//j/+P/4//j/+P/3//f/9//3
//j/+P/4//j/+P/3//f/9f/1//b/9v/3//f/+P/5//f/9//3//j/+P/4//j/+P/5//r/
/P/9//3//f/9/////f/8//z//P/8//z/+//7//v//f/9//3//P/8//z/+//6//r/+v/6
//r/+v/6//n/+f/6//r/+//9//z//P/8//z//P/7//v/+v/6//r/+v/7//3///8BAP//
/f/8//z//////////v/9//3//f/9//v/+//7//z///////7//P/+//z/+v/6//v//P/9
//7/AAAAAAAAAAD+//7//v/+/wAAAAAAAAAAAAAAAAAAAAACAAIAAgACAAUABgAHAAgA
BgAGAAYABgAGAAYABgAFAAIA///+//3/+f/5//j/9v/2//X/9P/0//b/9v/2//f/+f/6
//v/+//9//3//f/8//z//P/8//z//v/+//7//v/9//z//f///wEAAQABAAEAAgACAAIA
AwADAAQABAAEAAIAAgACAAIAAgACAAMABQAHAAcABwAGAAMAAgACAAMABQAHAAcABwAH
AAUABAAEAAUACgASABYAGwAfACEAHgAWAA0ABAD7//P/5//S/7b/lP9n/zz/GP/8/uf+
1P7J/sH+xP7Y/vT+FP8x/0v/bP+P/6n/vv/T/+D/5//u//X/9//9/wcADAAPABQAFgAU
ABEADwAPABAAEAARABEAEQATABMAEwAVABYAFgAWABUAFQAVABUAFgAWABYAFgAUABUA
FQAVABcAGQAbAB0AHAAaABgAFwAYABkAGgAdABsAGgAaABsAGQAZABkAGwAbABoAGQAY
ABYAFgAXABgAGwAcAB0AHgAeAB0AHAAcABoAGQAYABgAGQAbABwAHAAaABoAGgAaABwA
HQAeAB8AHAAbABsAGwAbABoAGgAbAB0AHQAdABsAGQAYABcAFwAYABkAGAAZABYAFQAT
ABEADgAMAAwADAAOAA4ACwAKAAgABgAGAAQABAADAAIAAgADAAAA///+//r/+v/5//n/
+//6//n/+P/1//X/9f/1//X/9f/1//b/+P/2//j/+P/4//r//P/+/wAAAQABAAEA////
//////8AAAIAAAAAAAIAAgADAAQAAwABAAAA//8AAAIAAwADAAEAAQABAAEABAAEAAQA
BQADAAMAAgACAAEAAAAAAAAAAgACAAIAAQADAAQABgAHAAcACAAIAAgABgAHAAcABgAE
AAQABAAFAAcABwAHAAYABgAGAAcACAAGAAcABwAIAAkABwAHAAgACAAIAAcABgAIAAgA
CAAIAAcABQAEAAMABAAGAAcACAAGAAYABQAFAAYABwAJAAoACAAHAAcABwAGAAUABAAE
AAcACAAJAAoACQAIAAgABwAFAAUABQAHAAcABgAGAAYABgAGAAUABQAFAAcABwAHAAgA
CAAIAAcACAAIAAgACAAKAAoACgAJAAcACAAIAAkACQAIAAgACAAKAAoACQAJAAgACAAI
AAgACAAJAAoACwAJAAcABgAGAAcABwAHAAYABgAHAAgACQAJAAkACQAKAA0ADQAMAAoA
CgAIAAYABgAJAAoACwAMAAoACgAKAAoACAAIAAgACAAKAAoACgAKAAoACgAKAAoACwAM
AA0ADgAOAA4ADgAOAA4ADgAOAA4ADwAQABEAEgARAA4ACwAKAAkABwAHAAYABAACAAEA
AAD+//7//v/+/wEAAwAEAAUABAAFAAQAAwAEAAQABAAEAAIAAgACAAIAAgACAAIABAAJ
AAkACQAJAAkACAAIAAgACQAJAAoACgAIAAgACAAIAAoACgAKAAsADwAPAA8ADwAMAAsA
CgAKAAkACQALAAsADQALAAsADAAMABEAFAAYABwAIQAlACkAKAAiABsAEgANAAcA+//o
/87/rP+F/1j/Lv8M//H+3P7R/sf+xP7O/uT+BP8j/0H/YP+F/6X/vP/P/97/5f/u//n/
//8FAAsAFAAXABgAGAAYABkAGQAbABwAHAAdAB0AGwAdAB0AHQAbABwAHAAcAB4AHwAg
ACEAHwAeAB0AHAAcAB0AHQAdAB8AHwAfAB8AIAAgACAAIQAfAB8AHwAhACEAIAAgACEA
IwAjACMAJQAlACQAIwAiACIAIgAjACQAIgAiACIAIgAgAB8AHgAeACAAIQAiACQAIgAj
ACMAIgAgACAAIAAgACMAIwAjACMAHwAfACAAIQAiACIAIwAlACMAIwAjACEAIQAgAB8A
HwAfAB8AHQAdABwAGwAZABcAFAASABIAEgAUABQAEQAQAA0ACgAJAAYABwAHAAcACAAF
AAIAAQAAAPz//P/7//v//f/8//v/+v/5//n/+f/5//v/+//7//z//P/6//z//P/8//7/
AAACAAIAAwADAAMAAwADAAMAAwAEAAYABAAEAAQABAAFAAYABgAFAAUABQADAAQABAAD
AAUABQAFAAUABAAEAAQABQAHAAcABgAGAAgACAAJAAoACAAIAAgABwAGAAYABwAHAAkA
CgAKAAoACQAJAAgABgAIAAgACAAJAAkACQAJAAgACgAKAAsADAAMAA0ADQAOAA0ACQAH
AAYACgAMAA0ADgAMAAwADAAMAAoACQAJAAkACQAKAAoACgAKAAoACQAJAAsACwAMAAwA
CgAJAAkACQAJAAkACQAKAAwADAAMAAwACgAKAAsACwALAAsACwANAAsACgAKAAoACgAK
AAkACQALAA0ADQANAAwADAAMAAsADAAMAAwADAAMAAwADAALAAkACgAKAAsACQAIAAgA
CAALAAwADAANAAwADAAMAAwACgALAAwADQAPAA0ADAAMAAsACwALAAoACwALAAsACwAN
AA0ADQAOAA0ADQAMAAoACgAKAAwADAAKAAoACgAKAAwADAAMAAwADAAMAAwADAAKAAoA
CgAKAAwADAAMAAwADQAOAA8AEAAOAA4ADgAOABAAEAAQABAAEgASABIAEQAMAAkACAAH
AAUABQAEAAIA///9//v/+v/9//7///8BAAEAAgADAAMABQAFAAUABAAEAAQABAAEAAMA
AgABAAAAAQACAAUACQAIAAcABgAFAAIAAgACAAMABAAGAAcACAAHAAYABQAEAAUABgAI
AAsACQAJAAkACAAFAAQABAAFAAYACQAKAAsACQAJAAgACAAJAA4AEgAYAB8AIwAlACIA
GAARAAoAAwD7/+3/0v+0/5T/b/9E/x7/AP/p/tz+y/7B/sL+1P7y/hT/L/9L/2z/j/+p
/7z/z//e/+X/6v/x//f//f8FAAwADwAUABQAEgAPAA0ADwAQABAAEQARABMAFQAVABUA
EwAUABQAFAAXABcAFwAXABYAFgAWABYAGAAZABkAGQAYABcAFgAVABYAFgAWABcAGQAZ
ABkAGwAZABgAGAAZABsAGwAbAB0AHAAaABgAFgAYABgAGQAaABwAHAAcABwAGgAZABgA
GAAZABkAGQAaABgAGQAZABgAFgAWABYAFgAXABcAFwAXABcAFwAYABkAFwAWABYAFwAW
ABUAFAARABMAFAAVABcAFQAVABMAEwAQAA8ADQALAAwACgAKAAoACgAKAAcABgACAAAA
AAD+//7//f/8//z/+f/2//X/9P/z//T/9P/1//T/8v/w/+7/7v/v//D/8f/z//P/8//0
//T/8v/0//T/8//0//X/9v/2//f/9//3//j/+f/6//v/+v/8//r/+v/3//b/9v/2//j/
+f/7//3//P/8//v/+f/5//n/+f/5//z//P/8//3/+//7//r/+v/6//r/+//8//v/+v/5
//f/9//4//r/+//7//z//P/8//v/+//6//j/+f/6//v//f/8//v/+v/4//n/+v/8//7/
/P/9//3//v/+//v/+v/6//v//P/8//z/+v/6//r/+v/8//v/+//7//v//P/8//z/+v/6
//n/+f/7//v//P/8//r/+f/5//n/+f/5//n/+v/6//r/+v/6//z//P/9//3//f/9//3/
///8//r/+f/4//r/+v/5//n/+f/7//v/+//7//r/+f/3//j/+P/4//j/+v/6//r/+f/3
//j/+P/5//v/+v/6//r/+v/6//n/+f/5//r/+//8//r/+//8//3/+//5//j/+P/5//n/
+f/4//X/9f/1//X/9//3//f/+P/5//n/+P/2//j/+P/4//j/9v/2//b/9v/4//j/+P/4
//r/+v/6//r//P/8//z//P/8//z//P/8//z//P/8//z/+v/6//r/+v/8//r/+P/4//b/
8//y//D/7f/q/+j/5v/n/+j/6f/q/+n/6//s/+3/7v/x//L/8//w//D/8P/w/+7/7v/u
/+7/8P/w//D/8v/1//X/9f/1//b/9v/3//j/9v/1//X/9P/0//T/9P/0//b/9v/2//f/
9//3//f/9//4//f/9v/2//X/9f/3//f/9f/3//X/9v/4//v/AAAEAAYACwARABEACgAE
AP3/9P/r/9//yf+w/5L/cP9H/x7//v7k/tH+xP65/rX+wP7c/v7+HP8z/1H/dv+T/6f/
uv/L/9T/2//k/+n/7f/z//f//P8DAAQABAAEAAUABQAHAAUABAAEAAMAAQADAAMAAwAF
AAYABgAGAAcABwAHAAcACgAKAAoACgAMAA0ADQANAAoACQAIAAcACwAMAA0ADwAOAA0A
DAANAA0ADAAMAA0ADAALAAoACwANAAwACwAKAA0ADgAQABIAEAAOAAwACgANAA0ADQAO
ABEAEQARABIAEQARABAADgAQABIAFAAWABUAEwARAA8AEAARABMAFQATABIAEgATABIA
EQAQAA0ADwAQABEAEwAQAA0ACAAFAAkACwAMAA0ACgAIAAgACAAHAAYAAgAAAAEAAAAB
AAAA///9//v/+v/7//j/9//2//T/9P/z//P/8//y//H/8P/x//H/8f/x//H/8f/x//L/
9P/0//j/+v/4//r//P/+//z//f/9//3//f/9//3//f/+/wAA/v/+////AAACAAQABAAD
AAMAAwABAAIAAgABAAMAAwADAAMAAwACAAEAAQACAAMAAwAEAAQABAAFAAYABgAGAAYA
BQAEAAQABQAFAAMABAAEAAQABgAHAAcABgAGAAYABgAHAAUABQAFAAQABwAIAAoADAAK
AAkABwAGAAkABwAHAAgACAAIAAcABgAIAAgACAAIAAoACQAJAAkABwAIAAgACAAIAAgA
BwAHAAUABQAGAAYABgAFAAUABQAIAAkACgAMAAkACAAHAAYACAAIAAkACQAHAAcABwAJ
AAcABgAGAAYACAAIAAcABwAFAAcABwAHAAoACgAKAAkACAAIAAgACAAIAAgACAAHAAkA
CgAKAAsACQAIAAgACAAMAAwACwALAAgACAAIAAgABgAHAAgACQALAAkACAAIAAkACQAJ
AAgABQAFAAUABQAGAAcACAAKAAkACQAIAAYADgAMAAoACAAIAAgACAAIAAoACgAKAAoA
CgAKAAoACgAKAAoACgAKAAsADAANAA4ADwAQABEAEgAQABAAEAAQAA8ADQAJAAUABwAH
AAYABwAGAAQAAgABAP3//P/7//r/+//9/wAAAgABAAEAAwADAAMAAgACAAIABAAEAAQA
BAAEAAQABAAEAAgACwALAAsACQAJAAgACAAHAAcABgAGAAkACgALAAwACgAKAAoACgAJ
AAsACwALAA0ADAALAAoACgALAAsADQALAAsACwALAAoADAANABAAFgAgACUAJwApACYA
IAAXAA4ABwD9/+n/0v+2/5D/Y/84/xb/+v7h/tD+w/6//sj+3P76/hr/Nf9N/3T/m/+3
/8r/3f/o/+//9P/5//3/BQAPABYAGwAeABwAGAAXABcAFwAYABgAGQAZABoAHQAeAB8A
HgAeAB0AHAAfAB8AHwAfAB4AHgAeAB4AHgAfAB8AHwAhACEAIQAhACIAIgAiACMAIwAj
ACMAJQAgAB4AHQAdAB8AIQAjACcAKQAoACcAJgAlACQAJAAkACUAJgAnACgAJwAlACMA
IgAkACUAJgAoACgAKQApACgAJgAmACYAJgAnACcAJwAnACcAJwAoACkAKwAqACoAKwAr
ACsAKwApACkAKAAnACcAKQApACcAJwAlACMAIAAdAB4AHAAcABwAHAAcABkAGAAWABQA
FAASABQAEwASABIADgAKAAgABgAGAAYABQAFAAUABAADAAIAAQABAAEAAQAEAAUABgAI
AAYABAAGAAYABAAGAAgACgAMAA0ADQANAA0ADQANAA0AEAASABQAFAAQABAAEAAQABAA
EAAQABAAEAAOAA4ADgAOAAwADAAMAAwADgAQABIAFAARABAADwAOABEAEgATABQAEgAS
ABIAEgARABAADwAOABEAEgATABQAEgASABIAEgAUABQAFAAUABYAFgAWABYAFQAUABMA
EgATABQAFQAWABUAFAATABIAEgASABAAEAAQAA4ADAAIAAAA/P/6//r//P/6//j/8v/w
//D/7v/o/+L/3P/Y/9T/zv/O/87/yv/G/8L/vP+u/5z/iv96/2b/UP9A/zb/MP84/0L/
TP9e/27/dP96/4b/lP+e/6b/tP/C/9L/3v/q//b//P8EAAwAEgAWABoAHAAcABwAHAAa
ABoAGgAaABwAHAAcABwAGgAaABoAGgAYABgAGAAYABsAHAAdAB4AGwAaABkAGAAZABoA
GwAcABwAHAAcABwAHAAcABwAHAAcABwAHAAcABsAGgAZABgAGwAcAB0AHgAdABwAGwAa
ABsAHAAdAB4AHgAeAB4AHgAfACAAIQAiACUAJgAnACgAJQAkACMAIgAgACAAIAAgAB4A
HAAaABgAFgAUABIAEAAQABAAEAAQAAwACgAIAAYACAAIAAgACAAKAAoACgAKAAgABgAE
AAIAAQAAAP///v/8//z//P/8//r/+v/6//r/+//8//3//v/7//r/+f/4//n/+v/7//z/
+//6//n/+P/5//r/+//8//3//v///wAAAAAAAAAAAAADAAQABQAGAAQABAAEAAQABgAG
AAYABgAIAAgACAAIAAYABgAGAAYABwAIAAkACgAIAAgACAAIAAcABgAFAAQABgAIAAoA
DAAJAAgABwAGAAcACAAJAAoACQAIAAcABgAGAAYABgAGAAkACgALAAwACwAKAAkACAAI
AAgACAAIAAYABgAGAAYABgAGAAYABgAIAAgACAAIAAYABgAGAAYABgAGAAYABgAGAAYA
BgAGAAUABAADAAIABAAGAAgACgAHAAYABQAEAAYABgAGAAYABAAEAAQABAADAAIAAQAA
AAIAAgACAAIABAAEAAQABAAEAAQABAAEAAMAAgABAAAAAAAAAAAAAAABAAIAAwAEAAIA
AgACAAIAAgACAAIAAgABAAAA///+//7//v/+//7//P/8//z//P/6//r/+v/6//v//P/9
//7//P/8//z//P/8//z//P/8//z//P/8//z/+v/6//r/+v/7//z//f/+//z//P/8//z/
+v/6//r/+v/6//r/+v/6//r/+v/6//r/+v/6//r/+v/4//j/+P/4//j/+P/4//j/+P/4
//j/+P/4//j/+P/4//r/+v/6//r/+f/4//f/9v/4//j/+P/4//j/+P/4//j/9v/2//b/
9v/3//j/+f/6//j/+P/4//j/+P/4//j/+P/2//b/9v/2//j/+P/4//j/+P/4//j/+P/2
//b/9v/2//f/+P/5//r/+P/4//j/+P/2//b/9v/2//f/+P/5//r/9//2//X/9P/0//T/
9P/0//X/9v/3//j/9v/2//b/9v/4//j/+P/4//f/9v/1//T/9f/2//f/+P/2//b/9v/2
//X/9P/z//L/9f/2//f/+P/2//b/9v/2//T/9P/0//T/9P/0//T/9P/0//T/9P/0//b/
9v/2//b/9P/0//T/9P/0//T/9P/0//L/8v/y//L/8v/y//L/8v/y//L/8v/y//T/9P/0
//T/9P/0//T/9P/0//T/9P/0//L/8v/y//L/8v/y//L/8v/0//T/9P/0//P/8v/x//D/
8v/y//L/8v/w//D/8P/w//P/9P/1//b/9v/2//b/9v/3//j/+f/6//r/+f/2//P/8P/v
/+3/7f/u/+z/6v/p/+f/5v/l/+T/4//j/+T/5P/m/+f/6v/r/+v/6v/q/+r/6//s/+3/
7v/r/+r/6f/o/+z/7//v/+//7//v/+7/7v/w//H/8f/y//L/8v/y//L/8v/y//L/8v/y
//P/8v/x//P/8v/x//D/8f/z//T/9//3//f/9//3//j/+P/1//b//P8AAAMABwAJAAoA
CgAHAPz/8f/p/9v/xv+s/47/af9A/xj/+P7f/tD+x/7B/sD+zv7m/gL/G/8z/1D/d/+Z
/7D/xf/W/93/4P/l/+n/7//5//7/AQACAAIABAAFAAcABQACAAIAAwADAAQABwAIAAkA
CQAKAAoACgANAA0ADQANAA4ADgAOAA4ADAANAA0ADQAPAA8ADwAPABAAEAAQABEAEQAR
ABEAEwAPAA4ADgAPAA8ADwAPABEAEQAQAA8ADgAOAA4ADwAQABAAEAAQABAAEAAPAA4A
DgAPAA8ADwAQABIAEwATABIAEQAQAA8ADgARABEAEQARAA8ADwAQABEAEAAOAA0ADQAQ
ABEAEgARABAADgAMAAsADQANAAsACwAMAAsACQAHAAUAAgABAAAAAQACAAAAAAD+//z/
/P/6//r/+f/4//j/9//0//P/8v/w//D/7//v/+3/7P/r/+r/6f/p/+n/6f/q/+n/6P/o
/+b/5P/m/+b/5P/m/+j/6v/s/+3/7f/t/+r/6f/o/+f/6v/s/+r/6v/r/+z/7v/w//D/
7//v/+//7//w//D/7//x//H/8f/x//D/8P/w//H/8f/x//D/8P/y//L/8//0//T/9P/0
//P/7//u/+7/7f/v//D/8P/w//H/8//0//T/8//y//H/8f/z//P/8//y/+//7v/u/+7/
8P/x//H/8v/w/+3/7P/s/+3/7v/u/+7/7v/u/+7/7v/s/+v/6//r/+v/7P/s/+z/7v/u
/+3/7f/t/+3/7v/u/+//7//w//H/7//v/+//8P/w//D/8P/w//D/8P/x//H/8P/v/+7/
7//w//D/8f/y/+//7v/s/+v/7P/v//D/8f/x//D/7//t/+7/7v/u/+7/8P/w//D/7//v
//D/8P/x/+//7v/u/+7/8v/y//H/8f/u/+7/7v/u/+7/7//w//H/7//t/+z/7P/t/+3/
7//w/w==
         </WaveFormData>
      </LeadData>
      <LeadData>
         <LeadByteCountTotal>10000</LeadByteCountTotal>
         <LeadTimeOffset>0</LeadTimeOffset>
         <LeadSampleCountTotal>5000</LeadSampleCountTotal>
         <LeadAmplitudeUnitsPerBit>4.88</LeadAmplitudeUnitsPerBit>
         <LeadAmplitudeUnits>��V</LeadAmplitudeUnits>
         <LeadHighLimit>2147483647</LeadHighLimit>
         <LeadLowLimit>268435456</LeadLowLimit>
         <LeadID>V2</LeadID>
         <LeadOffsetFirstSample>0</LeadOffsetFirstSample>
         <FirstSampleBaseline>0</FirstSampleBaseline>
         <LeadSampleSize>2</LeadSampleSize>
         <LeadOff>FALSE</LeadOff>
         <BaselineSway>FALSE</BaselineSway>
         <ExcessiveACNoise>FALSE</ExcessiveACNoise>
         <MuscleNoise>FALSE</MuscleNoise>
         <LeadDataCRC32>1819328863</LeadDataCRC32>
         <WaveFormData>
7v/u/+7/7v/v//D/8f/y//T/9P/0//T/9P/0//T/9P/1//b/9//4//j/+P/4//j/+v/6
//r/+v/6//r/+v/6//j/+P/4//j/+v/6//r/+v/6//r/+v/6//r/+v/6//r/+f/4//f/
9v/4//j/+P/4//j/+P/4//j/9//2//X/9P/2//b/9v/2//T/9P/0//T/8v/y//L/8v/y
//L/8v/y//D/8P/w//D/8v/y//L/8v/w//D/8P/w//D/8P/w//D/8P/w//D/8P/w//D/
8P/w//D/8P/w//D/8P/w//D/8P/w//D/8P/w/+7/7v/u/+7/7v/u/+7/7v/u/+7/7v/u
/+z/7P/s/+z/7v/u/+7/7v/u/+7/7v/u/+z/7P/s/+z/7f/u/+//8P/u/+7/7v/u/+//
8P/x//L/9P/0//T/9P/2//b/9v/2//n/+//9//////8AAAAAAAD8//n/9f/y//H/7v/t
/+3/7P/r/+v/6v/p/+n/6f/p/+n/6f/q/+z/7P/s/+z/7P/r/+r/6f/p/+n/6P/o/+j/
6v/r/+7/7v/s/+z/6//r/+z/7P/s/+z/7f/t/+3/7f/r/+v/6//r/+3/7f/t/+7/7v/u
/+7/7v/u/+7/7v/u//D/8P/w//D/7//y//P/9f/6/wEAEAAeAC8APgBEAEIAPQA3ADQA
JwADAND/mP9c/w//wf6E/k/+Jf4M/v/9//0K/h7+P/5v/p7+zf4E/zv/ZP+H/6D/rf+2
/8H/yP/S/+H/6//0//7/AQAFAAkACwAKAAoACgAMAA0ADQAOABAAEQASABUAFQAVABYA
FwAYABkAGQAXABcAFwAYABsAGwAcABwAHAAdAB0AHgAeAB4AHwAhACIAIwAkACUAIwAj
ACQAJAAnACcAKQAqACsALAAtAC4ALgAuAC4AMQA0ADUANwA4ADcAOAA6ADsAPgBAAEIA
QwBGAEgASABKAE8AUQBSAFUAWABbAF0AXwBjAGUAZwBrAG8AcQB1AHgAeAB6AH0AgQCD
AIcAiACKAI0AjwCQAJMAlACUAJUAlQCVAJUAlgCWAJQAkwCSAJAAjwCNAIsAigCGAIQA
ggB+AHoAdQBwAGsAZQBiAFwAVwBPAEkARAA+ADgAMgAuACkAJgAiAB0AGQAWABIADgAM
AAsACQAIAAYABAACAAEA//////7//f/8//7//v/9//3/+v/6//r/+v/6//z//P/7//r/
+v/6//j/+P/5//n/+f/6//r/+v/6//f/9//3//f/+f/6//r/+//7//v/+//7//v/+//8
//z//v///////v/+//7//////wEAAgADAAMAAwADAAQABAACAAMABAAFAAUABgAGAAYA
BgAGAAUABQAGAAYABgAGAAYABgAFAAQABgAGAAUABQAFAAUABgAGAAMAAgACAAEAAQAC
AAIAAgAEAAMAAQAAAAIAAAAAAAEAAAAAAAEAAQAAAP7//v/+//////////7//v/8//v/
+v/6//v/+//7//n/+f/5//n/+f/4//j/9//5//n/+f/4//T/9v/2//b/+P/3//f/+P/5
//n/+f/5//b/9P/0//X/9//4//j/+P/4//f/9//2//b/9v/3//f/+P/4//j/+f/4//b/
9f/0//b/9//3//f/9//3//f/9//1//X/9//0//b/9v/2//b/9v/2//b/9v/3//j/+f/6
//z//P/8//z//v/+//7//v8BAAIABQAHAAYABwAHAAgACAAIAAYAAwD9//r/9//0//T/
9f/1//X/8//y//H/8f/z//P/8//z//T/9v/2//b/9P/0//P/8v/x//H/8f/w//H/8v/z
//X/9//2//X/9P/1//X/9P/0//T/9P/1//X/9f/1//X/9f/1//X/9f/1//P/9P/0//T/
9v/2//b/9v/2//b/9v/2//b/9v/3//j/+f///wQACwAaACoAOQBKAFIAUgBNAEcARAA5
ABMA2v+i/2j/Hf/P/pD+W/4v/hD+/f37/QT+Ev4z/mf+mP7H/gD/Of9i/4X/oP+x/7z/
xf/Q/9j/5f/x//r/AgAJAA0ADwATABQAFAASABQAFQAVABYAGAAZABoAHQAdAB0AHgAf
ACAAIQAhACEAIQAhACIAIwAjACQAJAAkACUAJQAmACgAKAApACsAKwArACsAKwAtAC0A
LgAuAC8ALwAxADIAMwA0ADUANgA2ADYANgA5ADoAOwA9AD4AQQBCAEQARQBGAEgASgBL
AE4AUABQAFIAVQBXAFgAWwBcAF8AYQBjAGgAawBuAHMAdQB3AHsAfgCAAIIAhQCJAIsA
jwCQAJIAkwCVAJYAmQCcAJwAnQCdAJsAmwCcAJwAmgCZAJgAlgCXAJUAkwCSAI0AigCH
AIIAgQB9AHkAdQBsAGgAYQBbAFUATwBKAEQAQAA6ADYAMQAtACgAIgAdABwAGAAUABIA
EQAPAA4ADAAKAAgABwAFAAUABAADAAIAAgACAAEAAQACAAIAAgACAP7/AAAAAP///v/+
//7//P/+/////////////v/9//z//P/9//7////9//7//v///////////////////wAA
AAAAAAEAAQAAAAIAAgADAAMABQAGAAcABwAFAAUABgAGAAgACQAKAAsACAAIAAcABgAH
AAgACAAJAAgACAAIAAgACAAIAAcABgAIAAgABwAHAAUABQAGAAYABwAGAAYABQADAAQA
BAAEAAQAAwABAAAAAgAAAAAAAQAAAAAAAQABAAAA/v/+//7//////////v/+//z/+//6
//r/+//7//v/+f/5//n/+f/7//r/+v/5//n/+f/5//j/9v/4//j/+P/4//f/9//4//f/
9//3//f/9//2//f/+f/2//b/9f/0//b/9f/1//T/9f/2//j/+f/3//b/9f/1//f/9v/2
//b/9P/1//X/9f/z//P/8//z//X/9f/z//L/9P/0//T/9P/2//b/9v/2//T/9P/0//T/
9P/0//T/9P/0//T/9P/0//X/9v/3//j/+f/6//v//P/9//7///8AAAIAAwAEAAUABQAG
AAYABgADAP//+v/2//X/8v/x//H/8v/x//H/8P/t/+3/7f/t/+3/7f/u//D/7v/u/+7/
7v/v/+7/7f/t/+3/7P/s/+z/7P/t//D/8P/w//D/7//v/+7/7v/u/+7/7//v/+//7//v
/+//7//v/+//7//v//D/8P/w//D/8P/u/+7/7v/u/+//8P/x//L/8f/y//H/9f/6/wMA
EgAkADUAQgBEAEIAOwA1ADIAIwD9/8r/mP9e/xH/w/6I/lX+Lf4S/gP+//0M/iD+Qf5x
/qD+z/4I/z//aP+L/6T/sf+6/8X/zP/S/93/6//0//z/AQAFAAcACQAKAAoACAAKAAsA
CwAMAA4ADwAQABEAEQARABIAFQAWABcAFwAVABUAFQAWABcAFwAYABgAGgAbABsAHAAb
ABoAGgAbABwAHQAeAB8AHwAfACAAIAAhACEAIwAkACUAJgAnACgAKAAoACgAKwAsAC0A
LwAwADEAMgA0ADUANgA4ADoAOwA+AEAAQABCAEMARQBGAEkATgBRAFMAVQBYAFkAWgBd
AGEAYwBnAGoAbABuAHEAdQB2AHkAeQB6AH8AgQCCAIUAhACEAIUAhQCFAIUAhgCGAIQA
gwCCAIAAfwB9AHsAegB4AHYAdABwAG0AaQBlAGEAWwBYAFIATQBJAEMAPgA4ADIALAAo
ACMAIAAcABcAEwASAA4ACgAIAAUAAwACAAAAAAD+//3/+//7//r/+f/4//j/+P/3//f/
9v/2//b/9v/0//b/9v/1//b/9v/2//T/8//z//L/8f/0//T/9P/0//P/8//z//P/8//0
//T/9f/z//P/8//z//P/8//0//T/+P/5//n/+P/4//j/+f/5//n/+v/7//v/+//7//z/
/P/6//v//P/9//v//P/8//z//P/8//v/+//8//z//P/8//z//P/7//r/+v/6//n/+f/5
//n/+v/6//n/+P/4//f/9//4//j/+P/6//n/9//2//b/9P/0//X/9P/0//X/9f/0//L/
8v/y//P/8//z//L/9P/y//H/8P/u/+//7//v//H/8f/x//H/7//u/+7/7f/v/+//7//u
/+z/7v/u/+7/7P/r/+v/7P/t/+3/7f/t/+7/7P/s/+3/6//s/+z/7P/s/+v/6//q/+n/
6v/s/+3/7f/s/+v/6//r/+r/6v/q/+r/6//r/+v/6//r/+v/6//r/+v/6//q/+z/7P/s
/+z/7P/s/+z/7P/s/+z/7P/s/+z/7P/s/+z/7P/s/+z/7P/v//D/8f/y//T/9P/0//T/
9f/4//r//P/9//3//v/+//7//P/5//X/8v/v/+z/6//r/+r/6f/p/+j/5//n/+f/5//n
/+f/6P/q/+r/6v/q/+r/6f/o/+f/6f/p/+j/6P/o/+j/6f/s/+z/7P/s/+v/6v/o/+f/
5v/n/+n/6v/r/+n/6f/p/+n/6f/p/+n/6f/q/+r/6v/q/+r/6v/q/+r/6v/q/+r/6v/u
/+3/7P/t/+//9P/9/woAGAApADgAPgA8ADcAMQAuACcACQDY/6T/bP8l/9X+lP5h/jX+
GP4F/v/9Cv4a/jP+Yf6S/r/+9P4v/1r/ff+a/6v/tP+9/8T/yv/X/+X/8P/2//3/AwAF
AAcABgAGAAYACAAJAAkACAAKAAsADAAPAA8ADwAQABEAEgATABMAEwATABMAFAAVABUA
FgAWABYAFwAXABgAGAAYABkAGwAeAB8AIAAhAB8AHwAgACAAIQAhACMAJAAlACYAJwAo
ACoAKgAqAC0ALAAtAC8AMAAxADIANAA1ADgAOgA8AD0AQABCAEIARABFAEcASABLAFAA
UwBVAFcAWQBbAF0AYQBlAGcAawBuAHIAdAB3AHsAfQCBAIIAhACHAIkAigCNAI4AjgCP
AI8AjwCPAJAAkACQAI8AjgCMAIsAiQCHAIYAhACCAIAAfAB3AHMAbwBrAGcAZABeAFkA
UQBLAEYAQAA6ADQAMAArACgAJAAfABsAGAAUABAADgALAAkACAAGAAQAAgABAP/////+
//3//P/8//z/+//7//r/+v/6//r/+P/6//r/+f/4//j/+P/2//b/9//3//f/+P/4//j/
+P/3//f/9//3//f/+P/4//n/+f/5//n/+f/5//n/+v/6//z//f/9//z//v/+///////9
//7///////////8AAAAAAAABAAIAAwADAAQABAAEAAIAAgABAAEABAAEAAQABAAEAAQA
AwACAAIAAgABAAEAAQABAAIAAgABAAAAAAD/////AAAAAAAAAAD///3//P/8//r/+v/7
//z//P/9//3//P/6//r/+v/7//v/+//6//r/+P/3//b/9v/3//f/9//3//f/9//3//f/
9v/2//X/9f/1//X/9P/y//T/9P/0//T/8//z//T/9f/1//X/9f/0//L/8v/z//P/9P/0
//T/9v/1//X/9P/w//D/8f/x//L/8v/y//P/8f/w//D/8P/w//H/8f/x//H/8f/x//H/
8f/x/+//8P/y//L/8v/y//D/8P/w//D/8v/y//L/8v/y//L/8v/y//T/9P/0//T/9f/2
//f/+P/4//j/+P/4//n/+v/9////AgADAAMABAAEAAQAAgD///v/+P/1//L/7//v/+7/
7f/t/+z/6//r/+3/7f/t/+3/7P/u/+7/7v/w//D/7//u/+v/6//r/+r/6v/q/+r/6//u
/+7/7v/u/+3/7f/s/+z/7P/s/+3/7f/t/+3/7f/t/+//7//v/+//7//w//D/8P/v/+7/
7f/s/+7/7v/u/+7/7v/u/+//7v/x//X/+P///woAGAApADoASABKAEkAQQA8ADkAIQD0
/7z/hP9B/+/+pv5t/jn+Fv79/e/98v0A/hP+O/5y/p/+0v4P/0T/a/+M/6P/rv+3/8D/
yP/R/+H/7v/2//3/AQAFAAcACAAKAAwADgAPAA8ADgAQABEAEgAVABUAFQAWABcAGAAZ
ABkAGQAZABkAGgAZABkAGgAaABwAHQAdAB4AHgAeAB8AIQAiACMAJAAlACMAIwAkACQA
JgAnACoALAArACwALQAuADAAMAAwADMAMgAzADUANgA5ADoAPAA9AEAAQgBEAEUARgBI
AEgASgBNAE8AUABTAFYAWQBbAF0AYQBjAGUAaQBtAG8AcwB2AHgAegB9AIEAhQCJAIoA
jACPAJEAkgCVAJgAmACZAJkAlwCXAJgAmACYAJcAlgCUAJMAkQCPAI4AjACKAIgAhAB/
AHsAdwBzAG8AbABmAGEAWQBTAE4ASABAADoANgAxAC4AKgAlACEAHAAYABQAEgAPAA0A
DAAKAAYABAADAAEAAwACAAEAAAD+//7//f/9//z//P/8//z/+v/8//z/+//6//r/+v/4
//b/9//3//f/+v/6//r/+v/3//f/9//3//j/+v/7//3//P/7//r/+f/7//v//P/8//7/
//////7//v/+/////////wAAAQABAAEAAQACAAIAAgADAAQABQAFAAYABgAGAAQABAAD
AAMABQAGAAcACAAIAAgABwAGAAYABgAFAAUABQAFAAYABgAFAAQABAADAAMABAAEAAQA
BAADAAEAAAAAAP7//v///wAAAAABAAEA/v/8//z//P/9//3//f/8//7//P/7//r/+v/7
//v/+//9//3//f/9//v/+v/6//n/+f/5//n/+P/2//j/+P/4//b/9f/1//b/+f/5//n/
+f/2//T/9P/1//f/+P/4//j/9v/1//X/9P/0//T/9f/1//b/9v/2//f/9f/0//T/9P/0
//X/9f/1//P/8//z//P/8//z//X/9P/2//b/9v/2//P/8v/x//D/8f/y//P/9P/0//T/
9P/0//b/9v/2//b/+f/6//v//P/6//r/+v/6//v//v8AAAIABQAFAAYABgAGAAQAAQD9
//r/9//0//P/8f/w/+//7//w/+//7//v/+3/7f/t/+7/8P/w//D/8P/y//H/8P/v/+3/
7f/s/+z/7v/u/+//8v/x//D/7//t/+//7v/u/+7/7v/v/+//7//t/+3/7f/t/+7/7//w
//H/8f/w/+//7v/v//D/8f/y//D/8P/w//D/8P/x//D/8f/1//r/AwASACIAMQBCAEgA
RgBBADsAOAAzABUA4P+o/27/Jf/X/pb+Yf43/hr+Af71/fz9Cv4n/lf+iP63/vL+Lf9Y
/3v/mv+r/7L/vf/G/9D/2//r//T/+v8BAAUABwAJAAgADAAMAA4ADwAPABAAEgATABQA
EwATABMAFAAVABYAFwAXABkAGQAZABoAGwAbABwAHAAaABsAGwAcAB4AHgAfACEAIQAh
ACEAIQAjACMAJAAkACcAJwApACoAKwAsAC0ALgAsACwALAAvADAAMQAzADQANQA2ADgA
OQA6ADwAPgA/AEAAQgBCAEQASQBLAEwATwBQAFMAVQBXAFkAWwBdAGEAZQBnAGsAbgBu
AHAAcwB3AHsAfwCAAIIAhQCHAIgAiwCMAIwAjQCNAI8AjwCQAJAAjwCNAIsAiACHAIUA
gwCCAIAAfgB8AHgAdwBzAG8AawBlAGIAXABXAFEASwBGAEAAOgA0ADAAKwAoACQAHwAb
ABgAFAAQAA4ACwAJAAgABgACAAAA///9/////v/9//z/+v/6//n/+f/4//j/+P/4//b/
+P/4//f/9P/0//T/8v/0//X/9f/1//T/9P/0//T/9f/1//X/9f/1//b/9v/3//b/9f/0
//P/9P/1//f/+P/5//n/+P/2//j/+P/5//n/+f/6//v/+//7//v//P/8//z//f/+////
/f/+//7//v/+//7//f/9//7//v/+//7//v/+//3//P/+//7//f/9//3//f/+//7//f/8
//z/+//5//r/+v/6//j/9//1//T/9f/0//X/9//2//b/9//3//b/9P/0//T/9f/1//X/
9P/2//T/8//y//L/8//z//P/8f/x//H/8f/x//D/8P/v//D/8f/y//L/7//w/+//7v/u
/+3/7f/u/+3/7f/t/+3/7P/q/+r/6//t/+7/7v/u/+7/7f/t/+z/6v/q/+v/6//q/+r/
6v/r/+v/6v/q/+r/6P/p/+n/6f/p/+n/6f/p/+n/6//p/+r/6f/o/+f/5v/o/+j/6P/o
/+r/6v/q/+r/7P/s/+z/7P/t/+7/7//w//H/8v/1//f/9//3//b/9v/3//j/9//1/+7/
6v/m/+L/4v/j/+P/4//l/+T/4//j/+H/4f/h/+H/5P/m/+b/5v/l/+T/4v/g/+D/4f/i
/+L/4v/i/+L/4//l/+T/4//i/+L/4//j/+T/4//i/+L/4f/j/+P/4//j/+H/4f/h/+H/
4f/i/+L/4v/i/+L/4v/i/+L/4v/i/+L/5P/m/+f/5v/p/+v/7v/5/wYAFAAlADIANAAw
ACkAIwAeAAsA5f+0/4L/SP8B/7n+fv5N/in+Ev4D/gX+Ev4o/k/+f/6s/t3+Fv9H/2z/
i/+i/63/tP+//8T/zP/Z/+P/7P/y//f/+//9////AAACAAEAAgACAAEAAAACAAMABAAD
AAMAAwAEAAUABgAHAAcACQAJAAkACgALAAsADAAMAAwADQANAA4ADgAOAA8AEQAQABEA
EgATABMAEwAUABQAFwAXABkAGgAbABwAHQAeAB4AHgAeACEAIAAhACMAJAAnACgAKgAr
ACoALAAuAC8AMgA0ADQANgA7AD0APgBBAEIARQBHAEkATwBRAFMAVwBXAFkAXQBgAGIA
ZABnAGsAbwBzAHQAdgB4AHkAeQB7AH4AfgB/AH8AfwB/AIAAgACCAIEAgAB+AH0AewB5
AHgAdgB0AHIAbgBrAGcAYwBfAFsAWABSAE0ARwBBADwANgAxACwAKQAlACEAHAAWABEA
DwAMAAkACAAFAAMAAgAAAAAA/v/9//v/+//6//n/+P/2//b/9f/1//b/9v/2//b/9P/2
//b/9f/2//b/9v/0//T/9f/1//X/9P/0//T/9P/1//X/9f/1//P/9P/0//X/9//3//f/
9//5//n/+v/6//v/+//6//j/+f/6//z//f/7//z//f/9//3//f/+//7//v///wAAAQD/
/wAAAAAAAAAAAAD/////AAAAAAAAAAAAAAAA///+/wAAAAD//////f/9//7//v////7/
/v/9//v//P/8//z//v/9//v/+v/8//r/+v/7//v/+v/6//n/+v/4//j/+P/3//f/9//2
//j/9v/1//T/9v/3//f/9//1//X/9f/1//X/9P/0//P/9f/1//X/9P/y//T/9P/0//T/
8//z//T/9P/z//L/8f/x//D/8f/z//L/8v/x//D/8v/x//H/8P/v//D/8v/z//P/8v/x
//H/8f/w//D/8P/w//H/8f/x/+//7//v/+//7//x/+//7P/u/+7/7v/u//D/8P/w//D/
8P/w//D/8P/x//L/8//0//X/9v/3//j/+v/6//r//P/+/wAAAgADAAMAAgABAP7//P/5
//f/9f/w/+//7//u/+v/6//q/+n/6f/p/+n/6f/r/+z/7v/u/+7/7v/u/+3/7P/r/+v/
6//o/+j/6P/o/+v/7v/u/+7/7P/r/+v/6v/q/+r/6v/r/+v/6//r/+v/7f/t/+3/7f/v
/+//8P/w/+7/7v/u/+7/7v/u/+7/7v/u/+7/7v/v/+7/8f/3//z/BQAUACQANQBGAEoA
RgA/ADsAOgArAAUA0P+c/17/Df/B/oT+Uf4l/gj++/39/Qj+Fv43/m/+nv7J/gT/Pf9k
/4X/oP+t/7j/wf/K/9L/3//t//T//v8HAAkACQAJAAwADAAMAA4ADwAPABAAEgATABQA
FQAVABUAFgAXABgAGQAZABcAFwAXABgAGwAbABwAHAAcAB0AHQAeACAAIAAhACMAJAAl
ACYAJwAmACUAJQAkACYAJwAqACwALwAwADEAMgAxADAALwAxADMANQA4ADoAOQA6ADwA
PQBAAEIARABFAEgASgBKAEwATwBRAFIAVQBaAF0AXwBhAGUAZwBpAG0AcQBzAHcAegB6
AHwAfwCDAIcAiwCMAI4AkwCVAJYAmQCYAJgAmQCZAJsAmwCcAJwAnACbAJoAmACXAJUA
kwCSAJAAjgCMAIgAgwB/AHsAdwBvAGwAZgBhAFsAVQBQAEoAQgA8ADgAMwAwACwAJwAj
AB4AGgAWABQAEwARABAADgAKAAgABwAFAAUABAADAAIAAgACAAUAAwAAAAAAAAAAAAAA
AAAAAAAAAAD+//7//v/+//z//P/8//z//v/+//7//v/9//z/+//6//3//v///wAAAAAA
AAAAAAAAAAAAAAAAAAEAAgADAAQAAgACAAIAAgADAAQABQAGAAgACAAIAAgACAAIAAgA
CAAJAAoACwAMAAwADAAMAAwACAAIAAoACgAKAAgACgAIAAYACAAMAAwADgAQABAAEAAS
ABgAGgAYABQAFAAWABQAEgAWACAAJAAuAEIAWABgAGQAdAB0AEQA+v+y/3L/TP84/zD/
Ov9W/27/gv+c/7r/1v/o/+7/8P/0//j/9P/0//b/+v/+/wQACgASABYAFgAWABYAFgAT
ABIAEQAQAA4ADgAOAA4ADAAMAAwADAAOAA4ADgAOABAAEAAQABAADgAOAA4ADgAMAAwA
DAAMAA0ADgAPABAAEgASABIAEgAUABQAFAAUABQAFAAUABQAFAAUABQAFAAUABQAFAAU
ABcAGAAZABoAHQAeAB8AIAAiACIAIgAiACYAKAAqACwAMAAyADQANgA4ADoAPAA+ADwA
PAA8ADwANwA0ADEALgAtACwAKwAqACgAKAAoACgAJwAmACUAJAAmACYAJgAmACYAJgAm
ACYAJQAkACMAIgAiACIAIgAiACQAJAAkACQAIwAiACEAIAAfAB4AHQAcABsAGgAZABgA
FgAUABIAEAAPAA4ADQAMAAsACgAJAAgABwAGAAUABAAEAAQABAAEAAQABAAEAAQAAgAC
AAIAAgAEAAQABAAEAAQABAAEAAQABAAEAAQABAACAAIAAgACAAIAAgACAAIABAAEAAQA
BAADAAIAAQAAAAEAAgADAAQABAAEAAQABAAEAAQABAAEAAQABAAEAAQABAAEAAQABAAE
AAQABAAEAAMAAgABAAAAAgACAAIAAgACAAIAAgACAAAAAAAAAAAAAgACAAIAAgAAAAAA
AAAAAAIAAgACAAIAAgACAAIAAgD///7//f/8//3//v///wAA/v/+//7//v/+//7//v/+
//z//P/8//z/+v/6//r/+v/8//z//P/8//r/+v/6//r/+v/6//r/+v/6//r/+v/6//r/
+v/6//r/+v/6//r/+v/4//j/+P/4//j/+P/4//j/+P/4//j/+P/3//b/9f/0//X/9v/3
//j/9v/2//b/9v/4//j/+P/4//j/+P/4//j/9//2//X/9P/1//b/9//4//b/9v/2//b/
9v/2//b/9v/2//b/9v/2//b/9v/2//b/9v/2//b/9v/2//b/9v/2//b/9v/2//b/9v/2
//b/9v/0//T/9P/0//b/9v/2//b/9P/0//T/9P/0//T/9P/0//T/9P/0//T/9P/0//T/
9P/2//b/9v/2//T/9P/0//T/9v/2//b/9v/2//b/9v/2//T/9P/0//T/9v/2//b/9v/0
//T/9P/0//b/9v/2//b/9v/2//b/9v/0//T/9P/0//X/9v/3//j/9//2//X/9P/0//T/
9P/0//b/9v/2//b/9v/2//b/9v/0//T/9P/0//b/9v/2//b/+P/4//j/+P/3//b/9f/0
//L/8v/y//L/8//0//X/9v/0//T/9P/0//T/9P/0//T/9P/0//T/9P/y//L/8v/y//T/
9P/0//T/9P/0//T/9P/2//b/9v/2//T/9P/0//T/8v/y//L/8v/0//T/9P/0//T/9P/0
//T/9v/2//b/9v/0//T/9P/0//L/8v/y//L/8//0//X/9v/0//T/9P/0//T/9P/0//T/
9P/0//T/9P/2//b/9v/2//f/+P/5//r/+v/6//r//P/9//7//////wEAAgADAAIAAQD/
//7//f/6//n/+f/4//b/9f/z//H/7//v/+//7//t/+7/8P/w//D/8P/w/+//7//v//D/
8f/v/+7/7f/s/+v/7v/u/+7/7//v//D/8P/w//D/8P/x//H/8f/x//H/8f/x//H/8f/v
/+//8P/w//D/8P/w//D/8P/w//D/8P/w//D/8P/x//T/8//z//j/AQAMABgAJwA4AEIA
RAA/ADUANAAvABcA7P+8/4r/Sf/9/rr+hf5Z/jz+Jf4X/hr+KP49/mP+lv7D/vT+Mf9k
/4X/ov+1/8L/yf/Q/9b/4f/t//j//v8FAAsADQAPAA4ADgAOABAAEQARABQAFgAXABgA
GQAZABkAGgAZABoAGwAbAB0AHQAdAB4AHQAdAB4AHgAgACEAIQAiACAAIAAhACMAJgAn
ACgAKQApACkAKgAqACkAKQArACwAKwAsAC0ALgAwADAAMAAzADQANQA3ADgAOQA6ADwA
PQA9AD4APwA/AEQARgBGAEgASQBLAEwATwBSAFUAVwBZAFsAXQBfAGMAZABlAGgAagBs
AG4AcQB1AHUAeQB6AHwAgQCDAIQAhwCIAIgAiQCJAIkAiQCKAIoAiwCLAIsAigCLAIkA
hwCGAIUAhACDAIAAfwB7AHcAcwBwAG4AaQBlAGIAXQBZAFQATgBIAEQAPwA8ADgAMwAv
ACoAJgAiACAAHAAZABcAFAAUABIAEQAPAA0ACgAHAAQABgAGAAUABQAEAAQABAAEAAIA
BAAEAAMAAgACAAIAAAAAAAEAAQABAAQABAAEAAQABQAFAAUABQAFAAYABgAHAAcABwAH
AAcABwAHAAgACAAIAAkACQAIAAgACAAJAAkACQAKAAsACwALAAsADAAMAAsACwALAAsA
CwAMAAwADAAMAAwACwALAAoACgAKAAoADgAOAA0ADAAKAAoACQAJAAoACwANAA4ADQAM
AAwACwALAAwADAAMAAwACwAJAAgACgAIAAgACQAIAAgACQAJAAoACAAIAAgACQAJAAkA
CAAIAAYABQAEAAMAAwACAAEAAgADAAQABQAFAAQABAADAAEAAQABAAAA/v8AAAAAAAAA
AP////8AAAEAAQABAAEAAAD+//7//////wAAAAAAAAIAAQABAAAA/P/8//3//f/+//7/
AAABAA==
         </WaveFormData>
      </LeadData>
      <LeadData>
         <LeadByteCountTotal>10000</LeadByteCountTotal>
         <LeadTimeOffset>0</LeadTimeOffset>
         <LeadSampleCountTotal>5000</LeadSampleCountTotal>
         <LeadAmplitudeUnitsPerBit>4.88</LeadAmplitudeUnitsPerBit>
         <LeadAmplitudeUnits>��V</LeadAmplitudeUnits>
         <LeadHighLimit>2147483647</LeadHighLimit>
         <LeadLowLimit>268435456</LeadLowLimit>
         <LeadID>V3</LeadID>
         <LeadOffsetFirstSample>0</LeadOffsetFirstSample>
         <FirstSampleBaseline>0</FirstSampleBaseline>
         <LeadSampleSize>2</LeadSampleSize>
         <LeadOff>FALSE</LeadOff>
         <BaselineSway>FALSE</BaselineSway>
         <ExcessiveACNoise>FALSE</ExcessiveACNoise>
         <MuscleNoise>FALSE</MuscleNoise>
         <LeadDataCRC32>3748737185</LeadDataCRC32>
         <WaveFormData>
5v/m/+b/5v/o/+j/6P/o/+r/6v/q/+r/7P/s/+z/7P/t/+7/7//w//D/8P/w//D/8f/y
//P/9P/0//T/9P/0//T/9P/0//T/9v/2//b/9v/0//T/9P/0//b/9v/2//b/9P/0//T/
9P/0//T/9P/0//L/8v/y//L/8P/w//D/8P/y//L/8v/y//H/8P/v/+7/7v/u/+7/7v/t
/+z/6//q/+n/6P/n/+b/6P/o/+j/6P/m/+b/5v/m/+b/5v/m/+b/5P/k/+T/5P/i/+L/
4v/i/+T/5P/k/+T/4v/i/+L/4v/i/+L/4v/i/+L/4v/i/+L/4P/g/+D/4P/i/+L/4v/i
/+H/4P/f/97/4P/g/+D/4P/g/+D/4P/g/97/3v/e/97/4P/g/+D/4P/g/+D/4P/g/+P/
5P/l/+b/5//o/+n/6v/s/+z/7P/s//D/8f/y//L/8v/z//P/8//x//D/7v/s/+n/5//m
/+X/5f/k/+P/4P/i/+H/3//e/97/3//f/9//3//f/9//3v/c/9v/2f/Y/9j/1//X/9f/
2f/Z/9v/2//Y/9j/2P/Y/9n/2f/Z/9n/2v/a/9r/2v/Y/9j/2P/Y/9r/2v/b/9v/2//b
/9z/3P/c/9z/3P/c/9z/3P/c/9z/3f/g/+H/5P/q//b/CgAcADIASABVAFwAXABUAFEA
SQAnAPD/uf9//yv/0P6C/kX+Fv72/eT92v3T/c392/3//Sb+T/6H/r/+8f4d/z7/V/9r
/33/jf+e/6//wP/N/9v/5P/s//P/+f/7//7/AQAEAAUABgAFAAgACgAKAA4ADwAQABEA
EgATABQAFAASABIAEwAVABgAGQAZABkAGgAaABsAGwAaABwAHQAeACEAIgAjACQAJQAl
ACcAJwAqACwALQAuAC4ALwAxADIANAA1ADUAOAA8AD4APgBBAEMARQBHAEkATQBPAFEA
VABUAFcAWwBdAGAAZQBnAG0AbwByAHUAeAB+AIEAhQCLAI8AkwCWAJsAnwCjAKgArACw
ALUAuAC7AMEAxADHAMoAygDMAM4AzgDSANMA1ADUANIA0gDQAM8AzADJAMcAxQDBAL8A
uwC3ALIArACmAJ8AlwCQAIkAgwB6AHMAawBhAFgAUQBJAEMAPAA1AC4AKAAiABwAFgAT
ABAADgALAAgABgACAAAA/f/+//z/+v/4//j/9//2//X/8//z//L/8v/y//H/8f/w/+//
7v/t/+3/7//v/+//7//t/+3/7f/t/+3/7P/s/+3/7//v//D/8P/y//L/8v/y//P/8//z
//T/8v/0//T/9P/0//X/9f/2//j/+f/7//v/+//7//z//P/8//3///8BAAAAAAABAAEA
AQABAAEAAQABAAIAAgACAAIAAgACAAEAAwADAAIAAQABAAEAAgACAAEAAQAAAP///f/9
//7//v/8//z//P/7//z/+//6//r/+v/5//n/+f/3//f/9//2//j/9//3//f/9f/0//P/
8//0//T/8//y//L/8v/y//L/8f/w//D/8P/y//L/8v/w/+//8P/t/+z/7//v/+3/7f/u
/+7/7v/u/+7/7f/t/+3/7f/t/+3/7f/t/+3/7f/t/+3/7P/s/+z/7P/s/+z/7P/r/+r/
6v/p/+v/6//r/+v/6//r/+v/6v/o/+v/6//q/+r/6v/q/+r/7P/s/+z/7P/t/+7/7//w
//L/8v/y//L/9P/0//T/9P/1//b/+f/7//z//P/8//3///////3//P/4//b/9f/z//L/
8f/x//D/7f/q/+r/6f/o/+j/6f/r/+v/6//r/+v/6f/o/+j/5//l/+T/5P/j/+T/5f/m
/+f/6P/n/+X/5P/m/+b/5f/l/+X/5f/m/+b/5P/k/+T/5P/k/+T/5P/k/+X/5f/l/+X/
5v/m/+b/5v/m/+b/5v/m/+T/5v/p/+j/6f/u//b/AgAWACgAPABQAF8AaABqAGIAXwBX
ADkAAgDL/5P/Rf/s/qD+X/4w/gr+8P3m/d/91/3j/Qn+Lv5V/on+v/7v/hn/Pv9b/3H/
g/+T/6L/s//E/9H/3//q//L/+f///wMABgAIAAoACgAKAAsADgAQABAAFAAVABYAFwAY
ABkAGgAaABwAHAAdAB8AHgAfAB8AHwAiACIAIwAjACQAJgAnACgAJwAoACkAKgAtAC0A
LwAvADAAMgAzADQANgA3ADkAOgA8AD0APQBAAEIARABEAEcASQBLAE0ATwBPAFEAUwBW
AFoAXQBhAGMAZQBpAGoAbwBxAHQAdwB6AIEAhQCKAJEAkwCXAJoAnwCjAKcArACwALQA
uQC8AL8AwQDEAMcAygDMAM4A0ADQANAA0QDSANIA0gDSANAAzwDOAMsAyQDHAMQAwQC8
ALcAtQCwAKsApQCcAJQAjACFAHwAdQBtAGMAXABVAE0ARwA+ADcAMAAqACUAIAAbABkA
EwAQAAwACAAIAAQAAgD//wAA/v/8//r/+v/5//j/9//3//f/9v/2//T/8//z//L/8//y
//H/8f/v/+//7//v/+3/7f/t/+3/7v/u/+//8f/w/+//7//u//D/8P/w//D/8f/x//H/
8v/y//T/9P/0//b/9//3//j/+P/5//v/+//7//v//P/8//7///8BAAMAAQAAAAAA//8A
AAEAAgADAAEAAgACAAIAAgACAAIAAQABAAEAAAD///////8AAAAAAQABAAAA///9//3/
/v/+//z//P/8//v//P/7//r/+v/4//f/9//3//X/9f/1//T/9v/1//X/9f/z//L/8f/x
//L/8v/x//D/7v/u/+7/7v/u/+7/7//w/+7/7v/u/+z/7P/u/+z/7P/t/+3/6//r/+r/
6v/q/+r/7P/r/+v/6//p/+n/6f/p/+n/6f/p/+n/6v/q/+v/7P/q/+r/6v/q/+r/6v/r
/+v/6f/p/+n/6f/p/+n/6f/o/+r/6f/p/+r/6v/q/+r/6v/q/+r/6v/q/+j/6P/o/+j/
6P/o/+j/6P/q/+r/6v/q/+3/7v/v//D/8f/y//P/9P/2//b/9v/2//r/+//8//z//P/9
//3//f/5//j/9v/0//X/8//y//H/7//u/+3/6v/o/+f/5f/k/+b/5//n/+f/5//n/+f/
5v/o/+f/5f/k/+L/4f/h/+H/4f/h/+P/4//i/+L/4v/i/+H/4f/h/+H/4v/i/+L/4v/i
/+L/4v/i/+L/4v/j/+P/5f/l/+b/5v/k/+T/5P/k/+b/5v/m/+b/5f/m/+n/7P/y/wIA
FgAsAEIAVABfAGQAYgBaAFcATQApAPb/wf+F/zH/2P6O/lH+JP4G/u794P3Z/dP94f0F
/ir+V/6R/s3+//4r/0z/Y/91/4n/mf+m/7f/yP/X/+P/7P/0//v///8FAAYACQAMAA0A
DgANABAAEgASABQAFQAWABcAGAAZABoAGgAaABoAGwAdACAAIQAhACEAIgAiACMAIwAj
ACQAJAAkACcAKAApACoAKwArAC0ALQAsAC4ALwAwADQANQA3ADgAOAA5ADkAPAA+AEAA
QABDAEUARwBJAEsATQBPAFEAVABWAFkAXQBfAGEAZQBmAGsAcQB0AHcAegB8AH8AgwCJ
AI0AkQCUAJkAnQChAKYAqgCsALEAtAC3AL0AwADDAMYAxgDIAMoAygDOAM8A0ADQAM8A
zgDLAMkAygDHAMUAwwDBAL8AuwC3ALMArgCpAKMAmwCUAI0AhwCAAHkAcQBnAF4AVwBP
AEkAQgA7ADQALgAqACQAHgAbABcAFAAQAAwACgAGAAQAAQACAAAA/v/8//z/+//6//n/
9//3//b/9v/2//X/9f/0//X/9P/z//P/8v/x//D/7//w//H/8v/z//H/8P/w//H/8f/x
//L/8v/y//L/8v/y//P/8//z//T/9v/4//j/+P/4//n/+f/6//r/+//9//3//f/9//7/
/v/8//3///8BAAAAAAABAAEAAQABAAEAAQABAAIAAgACAAAAAAAAAP////////7//f//
////AAAAAP3//f/8//v/+//7//z//P/8//z//P/7//j/9//2//b/+P/3//f/9//1//X/
9f/0//T/8//z//P/8//y//H/8f/x//D/7v/s/+7/7v/u/+7/6//q/+r/6v/q/+r/6v/o
/+j/6v/o/+j/5//n/+X/5f/o/+j/6P/o/+b/5f/l/+X/5f/l/+X/5f/j/+P/4//j/+X/
5P/k/+T/5P/k/+T/5P/i/+L/4//j/+P/4//j/+P/4//j/+P/4v/i/+P/4f/i/+T/5P/k
/+T/5P/k/+T/5P/k/+T/5P/k/+L/4v/i/+L/4//k/+X/5v/o/+r/7P/u/+7/7v/u/+7/
7//y//T/9v/2//b/9//3//f/9f/0//L/8P/v/+3/7P/r/+v/6v/p/+b/5v/l/+P/4v/i
/+P/4//l/+X/5f/l/+L/4v/h/9//3v/e/93/3f/f/9//3//h/+P/4v/i/+L/4f/f/97/
3f/e/+D/4f/i/+D/4P/g/+D/4v/i/+L/4//j/+P/4//k/+L/4v/i/+L/5P/k/+T/5P/m
/+X/5v/n/+j/8P/+/xAAIgA0AEgAVQBcAF4AVgBRAE8ANQACAM3/l/9H/+7+nv5f/i7+
Dv72/ej93/3V/dv9+/0i/kv+gf67/u/+Gf9A/1n/bf9//4//nv+v/8D/0f/d/+j/8v/5
//3///8CAAUACAAJAAoACQAMAA4ADgAQABEAEgATABYAFwAYABgAGAAYABkAGwAcAB0A
HQAdAB4AHgAfAB8AHgAgACEAIgAlACYAJwAoACkAKQArACsALAAuAC8AMAAyADMANQA2
ADYANwA3ADoAPgBAAEAAQwBDAEUARwBJAE0ATwBRAFQAVgBZAF0AXwBfAGMAZABpAG4A
cgB2AHoAfAB/AIMAiQCNAJEAlACZAJ0AoQCmAKoArgCzALYAuQC/AMIAxQDIAMgAygDM
AMwAzgDPANAA0ADQANAAzgDNAMwAyQDHAMUAwwDBAL0AuQCzAK4AqQCjAJ0AlgCPAIkA
fgB3AG8AZQBeAFcATwBJAEIAOwA0AC4AKAAiABwAGQAVABIADgAKAAYAAgAAAP3//P/6
//j/9v/2//X/9P/z//P/8//y//L/8v/x//H/8P/v/+7/7f/t/+3/7f/t/+3/7f/t/+3/
7f/t/+z/7P/t/+3/7f/u/+7/7v/u/+7/7v/v/+//7//w//L/9P/0//T/9P/1//X/9v/0
//X/9//3//f/9//4//j/+P/5//v//f/8//z//f/9//v/+//7//v//f/+//7//v8AAAAA
AAD////////+//3//f/9//7//v/7//v/+v/5//v/+//8//z/+P/4//j/9//2//X/9P/0
//b/9f/1//X/8//z//P/8v/0//P/8//z//H/8P/v/+//8P/w/+//7v/w//D/8P/w/+3/
7P/s/+z/7P/s/+z/6v/s/+7/7P/s/+3/7f/r/+v/7P/s/+z/7P/s/+v/6//r/+v/6//r
/+v/7f/t/+3/7f/s/+r/6f/o/+r/6v/q/+r/6P/o/+n/6f/n/+f/5//n/+n/6f/p/+j/
6P/p/+f/6P/o/+j/6P/o/+j/6P/o/+j/6P/o/+j/6P/q/+r/6v/q/+z/7P/s/+z/7//w
//H/8v/y//L/8v/y//T/9P/2//f/+v/6//r/+//9//3/+//6//b/9P/z//H/8P/v/+//
7v/r/+j/6P/n/+X/5P/k/+X/5f/l/+X/5f/n/+b/5v/l/+H/4P/g/9//3//f/9//3//j
/+P/4v/i/+L/4v/h/+H/4f/h/+L/4v/g/+D/4P/g/+L/4v/i/+L/4//j/+P/4//j/+L/
4f/g/+L/4v/i/+L/4v/i/+P/5P/l/+j/7v/2/wYAGgAuAEIAVQBgAGgAZABbAFkARwAc
AOf/s/9v/xb/wv57/kL+Gv76/eb93/3X/dH96f0S/jf+Y/6b/tP+Af8q/0v/Yf91/4X/
lP+j/7b/yf/X/+D/6P/x//n/+//+/wMABgAHAAgACQAMAA4ADgASABMAFAAVABQAFQAW
ABYAGAAYABkAGwAaABsAGwAbAB4AHgAfAB8AHgAgACEAIgAlACYAJwAoACkAKQArACsA
LAAuAC8AMAAyADMANQA2ADgAOQA5ADwAPgBAAEAAQwBFAEcASQBLAE0ATwBRAFQAVABX
AFsAXQBhAGUAZgBrAG8AcgB1AHgAfAB/AIMAiQCPAJMAlgCbAJ0AoQCmAKoArgCzALYA
uQC/AMIAxQDIAMwAzgDQANAA0QDRANEA0ADQANAAzgDNAM4AywDJAMcAxwDFAMEAvQC3
ALIArQCnAKMAnACVAI8AhgB/AHcAbQBmAF8AVwBRAEoAQwA8ADYAMAAqACQAIQAbABgA
FAAQAAwACAAGAAMABAACAAAA/v/8//v/+v/5//f/9//2//b/9v/1//X/9P/z//L/8f/x
//H/8f/x//H/8f/x//H/8f/v/+7/7v/v//H/8f/y//L/8P/w//D/8P/x//H/8f/y//T/
9v/2//b/9P/1//X/9v/4//n/+//7//n/+f/6//r//P/9////AQAAAAAAAQABAAEAAQAB
AAEAAgAEAAUABgAEAAQABAADAAUABQAEAAMAAQABAAIAAgADAAMAAgABAP////8AAAAA
/v/+//7//f/8//v/+v/6//z/+//7//v/+f/5//n/+P/6//n/+f/5//f/9v/1//X/9v/2
//X/9P/2//b/9v/2//P/8v/y//L/8v/y//L/8P/w//L/8P/w/+//7//t/+3/8P/w//D/
8P/w/+//7//v/+//7//v/+//7f/t/+3/7f/v/+7/7v/u//D/8P/w//D/7v/u/+//7//t
/+3/7f/t/+3/7f/t/+z/7P/t/+//7v/u/+7/7v/u/+z/7P/s/+z/7P/s/+z/7P/u/+7/
7v/u//D/8P/w//D/8//0//X/9v/4//j/+P/4//r//P/9//7//v/+//////8BAP///v/8
//j/9//1//T/8f/x//D/7//t/+7/7v/t/+r/6v/r/+v/6//r/+v/6//q/+r/6f/n/+T/
5P/j/+P/5f/l/+X/5//l/+T/5P/k/+b/5f/l/+X/4//k/+T/5P/k/+T/5P/k/+b/5v/m
/+f/5f/l/+X/5v/o/+j/6P/o/+b/5v/m/+b/5v/n/+j/6//u//b/AgAUACYAOABMAFsA
YgBmAGIAXwBdAEMAEADZ/5//Uf/6/qz+af48/hr++P3i/dv90f3Z/fv9Hv5J/n/+uf7r
/hf/Ov9X/2v/ff+P/57/r//C/9H/3f/o//D/9//7//3/AgAFAAgACQAKAAsADgAQABAA
EgATABQAFQAWABcAGAAYABgAGAAZABsAHgAfAB8AHwAgACAAIQAhACIAJAAlACYAJQAm
ACcAKAApACkAKwArACwALgAvADAAMgAzADUANgA4ADkAOQA8ADwAPgA+AEEAQwBFAEcA
SQBNAE8AUQBUAFUAVwBaAFsAXwBjAGQAaQBtAHAAcwB2AHgAewB/AIUAiQCNAJAAlQCX
AJsAoACkAKoArwCyALUAuwC+AMEAxADGAMgAygDKAMwAzQDOAM4AzgDOAMwAywDKAMcA
xQDDAL8AvQC5ALUAswCuAKkAowCdAJYAjwCJAIAAeQBxAGcAXgBXAE8ASQBEAD0ANgAw
ACoAJAAeABsAFQASAA4ACgAGAAIAAAD9//7//P/6//j/9v/1//T/8//z//P/8v/y//L/
8f/x//D/7f/s/+v/6//r/+v/6//r/+v/6//r/+v/6//q/+r/6//r/+v/7P/s/+r/6v/q
/+r/7P/t/+7/8P/u//D/8P/w//D/8f/x//L/8v/z//X/9f/1//X/9v/2//b/9//5//v/
+v/6//v/+//7//v/+//7//3//v/+//7//f/8//v/+f/6//v/+//7//v/+//8//z/+//7
//r/+f/5//n/+v/6//f/9v/1//P/8//z//P/9P/0//P/8//z//H/8f/x//D/8v/x//H/
8f/v/+7/7f/t//D/8P/v/+7/7v/u/+7/7v/t/+z/7P/s/+7/7v/u/+z/6//s/+n/6P/p
/+n/5//n/+j/6P/o/+j/6P/n/+f/5//n/+f/5//n/+f/5//n/+f/5//m/+b/5v/m/+b/
5v/m/+T/5P/l/+X/5f/l/+X/5f/j/+P/4//i/+T/5//n/+T/4v/i/+L/4v/i/+L/4v/i
/+X/5v/n/+j/6v/q/+r/6v/t/+7/7//w//D/8P/y//P/9P/0//T/9f/3//f/9f/0//H/
7v/s/+n/6v/p/+n/6P/n/+T/5P/j/+H/4P/g/+H/4//j/+P/4//h/+D/4P/f/9//3v/e
/93/3f/d/93/3f/d/93/3P/c/97/3v/d/93/3P/b/9v/2v/c/9z/3P/c/9r/2v/a/9r/
3f/d/93/3f/e/97/3v/e/9z/3P/c/9z/3v/g/+H/4v/l/+j/8P/+/xIAJAA6AEwAVQBY
AFQATABJADsAFQDi/6//cf8d/8j+fv5D/hr+/P3o/d790/3N/eP9C/40/mP+n/7Z/gf/
L/9Q/2X/d/+J/5f/pP+1/8T/0f/d/+b/8P/1//n//f8CAAIABAAEAAQABQAIAAoACgAK
AAsADAANAA4ADwAQABAAEgASABMAFQAUABUAFQAVABYAFgAXABcAGAAaABsAHAAdAB4A
HwAgACMAIwAlACUAJAAmACcAKAAqACsALQAuADIAMwAzADYANgA4ADgAOwA9AD8AQQBD
AEUARwBJAEwAUABTAFcAWQBdAGEAYgBnAGkAbABvAHIAeAB7AH8AhQCIAIsAjQCRAJcA
mwCgAKQAqACtALAAswC1ALgAuwC+AMIAxADGAMYAxgDHAMgAyADJAMoAyQDJAMYAwwDB
AL8AvQC7ALcAswCvAKoApQCfAJcAkACJAIMAegBzAGsAYQBaAFMASwBFADwANQAuACgA
JAAeABgAFQARAA4ACgAGAAQAAAD+//v/+v/4//b/9P/y//H/8P/v/+7/7//v//D/7v/t
/+3/7P/t/+z/6//r/+v/6//r/+v/6f/p/+n/6f/p/+j/6P/p/+n/6f/q/+r/7P/s/+z/
7P/r/+v/6//s/+z/7v/u/+7/8P/x//H/8v/x//H/8v/x//P/8//0//T/9P/1//f/+f/5
//j/+P/3//n/+f/5//n/9//4//j/+P/6//r/+v/5//n/+f/4//f/9f/1//b/9v/3//f/
9v/1//X/9f/2//b/9P/0//T/8//y//H/8P/w//D/7//v/+//8f/x//H/8P/u/+3/7f/t
/+3/7P/r/+v/7P/s/+v/6v/q/+r/6v/q/+n/6P/o/+j/6P/o/+j/5v/o/+r/6P/o/+n/
6f/n/+f/5//m/+X/5P/m/+X/5f/l/+X/5f/l/+X/5f/l/+X/5f/n/+b/5v/m/+T/5P/k
/+T/4v/i/+P/4//l/+X/5f/l/+X/5f/l/+T/5v/n/+P/4P/i/+L/4v/i/+T/5P/k/+T/
5v/m/+b/5v/p/+r/6//s/+3/7v/v//D/8v/y//L/9P/1//b/9v/2//f/9//3//X/9P/y
//D/7//v/+7/7f/t/+r/6f/m/+b/5f/j/+L/4v/j/+P/4//j/+P/4//i/+L/4//h/+D/
4P/d/93/3f/d/9//4f/h/+D/3v/e/97/3f/d/93/3f/e/97/3v/e/97/3v/e/97/3v/g
/+H/4f/h/9//4P/g/+D/4P/g/+D/4P/g/+D/4P/h/+D/4//o//D/AAASACYAPABQAFsA
YgBeAFgAWQBPAC0A+P/D/4f/Mf/a/pD+Uf4k/gL+7P3k/d390f3h/Qv+MP5V/o3+xf7z
/h3/QP9b/2//f/+P/5z/sf/C/8//3f/q//D/8//3//3//v8BAAQABQAGAAkADAAOAA4A
EAARABIAEwAUABUAFgAWABQAFAAVABcAGgAbABsAGwAcABwAHQAdAB4AIAAhACIAIwAk
ACUAJgAmACUAJgAlACcAKgAsAC4AMgAzADUANgA2ADcANwA6AD4AQABAAEMARABFAEYA
RwBKAE0AUABUAFYAWQBdAF8AYwBnAGgAbQBvAHIAdQB4AH0AgQCGAI0AkQCVAJgAnQCg
AKMApwCqAK4AswC2ALkAvwDCAMUAyADKAMwAzgDOANAA0QDSANIA0gDSANAAzwDOAMsA
yQDHAMUAwwC/ALsAtQCwAKsApQCfAJgAkQCLAIQAfQB1AGsAYwBbAFIASwBGAD8AOAAy
ACwAJgAgAB0AGQAWABIADgAKAAYABAABAAIAAAD+//z//P/7//z/+f/4//b/9v/2//b/
9P/0//T/9P/z//L/8f/w//D/8P/w//D/8P/w//D/8P/u/+7/7v/u/+//8P/x//L/8v/y
//L/8v/y//L/8v/y//P/9P/1//b/9v/2//b/9v/3//j/+f/6//z//P/8//z//v/+//7/
/v8AAAAAAAAAAAAAAAAAAAAA/P/8//z//v/+//7/AAAAAAIABgAMABAAFAAaAB4AIAAm
ADAANgA4ADwAQgBKAE4AUgBgAHYAigCiAMoA+AAYAToBZAFsATIB2AB+AC4A8P/A/6b/
qv/A/9D/4P/+/xgAHgAWAAYA8P/a/8j/vP+8/8T/zv/a/+b/8v/8/wIAAAAAAAAAAAD+
//7//v/+//7//v/+//7//P/8//z//P/+//7//v/+/wAAAAAAAAAAAAAAAAAAAAAAAAAA
AAAAAAIAAgACAAIAAwAEAAUABgAGAAYABgAGAAgACAAIAAgACgAKAAoACgAKAAoACgAK
AA0ADgAPABAAEwAUABUAFgAZABoAGwAcAB4AIAAiACQAJwAoACkAKgAuADAAMgA0ADYA
NgA2ADYANAAyADAALgAsACwALAAsACkAKAAnACYAIwAiACEAIAAhACIAIwAkACQAJAAk
ACQAIgAiACIAIgAkACQAJAAkACcAKAApACoAKgAqACoAKgAqACoAKgAqACkAKAAnACYA
IgAgAB4AHAAaABgAFgAUABAADgAMAAoABwAGAAUABAACAAIAAgACAP///v/9//z/+v/6
//r/+v/6//r/+v/6//j/+P/4//j/+P/4//j/+P/4//j/+P/4//j/+P/4//j/+P/4//j/
+P/4//j/+P/4//r/+v/6//r//P/8//z//P/8//z//P/8//7//v/+//7//P/8//z//P/+
//7//v/+//z//P/8//z//P/8//z//P/8//z//P/8//z//P/8//z//P/8//z//P/6//r/
+v/6//z//P/8//z/+v/6//r/+v/4//j/+P/4//r/+v/6//r/+f/4//f/9v/2//b/9v/2
//T/9P/0//T/9P/0//T/9P/0//T/9P/0//L/8v/y//L/9P/0//T/9P/0//T/9P/0//L/
8v/y//L/8v/y//L/8v/w//D/8P/w//L/8v/y//L/8P/w//D/8P/u/+7/7v/u/+//8P/x
//L/8P/w//D/8P/w//D/8P/w//L/8v/y//L/8P/w//D/8P/y//L/8v/y//D/8P/w//D/
8P/w//D/8P/w//D/8P/w//D/8P/w//D/8P/w//D/8P/w//D/8P/w//D/8P/w//D/8P/w
//D/8P/w//D/8P/w//L/8v/y//L/8P/w//D/8P/w//D/8P/w//L/8v/y//L/9P/0//T/
9P/0//T/9P/0//L/8v/y//L/9P/0//T/9P/0//T/9P/0//T/9P/0//T/9P/0//T/9P/0
//T/9P/0//b/9v/2//b/9v/2//b/9v/2//b/9v/2//j/+P/4//j/9//2//X/9P/2//b/
9v/2//b/9v/2//b/+P/4//j/+P/4//j/+P/4//j/+P/4//j/+v/6//r/+v/5//j/9//2
//T/9P/0//T/9f/2//f/+P/2//b/9v/2//b/9v/2//b/9v/2//b/9v/2//b/9v/2//b/
9v/2//b/9v/2//b/9v/4//j/+P/4//b/9v/2//b/9v/2//b/9v/4//j/+P/4//b/9v/2
//b/9//4//n/+v/4//j/+P/4//j/+P/4//j/+v/6//r/+v/4//j/+P/4//j/+P/4//j/
+P/4//j/+P/5//r/+//8////AAABAAIAAgACAAIABAAHAAgACAAIAAsACwALAAkACwAK
AAkACQAJAAgABwAHAAYABQACAAIAAQD///7//v/+//3//P/7//3//f/8//z//P/7//v/
/P/4//f/9v/1//X/9//3//b/+P/4//j/9//3//f/9//4//j/+P/4//j/9v/2//b/9v/2
//f/9//3//f/+P/4//j/+P/4//j/+P/6//r/+v/7//z//f/8/wIADgAgADAARABaAGsA
cgByAGgAYwBjAEsAHgDt/7n/cf8a/8j+h/5W/jL+Fv4A/vf97f3r/QX+Lv5Z/ov+y/4F
/zH/VP9v/4X/l/+n/7T/w//U/+P/7//6/wQACwAPABEAFAAZABwAHQAeACEAJAAmACYA
JgAnACgAKQAqACsALAAsACwALAAtAC8ALgAvAC8ALwAyADIAMwAzADIANAA1ADYAOQA6
ADsAPAA9AD0APwA/AD4AQABBAEIAQgBDAEUARgBKAEsASwBOAFAAUgBSAFUAVQBXAFkA
WwBbAF0AXwBiAGYAaQBtAG8AcABzAHMAdwB9AIAAgwCGAIgAiwCPAJUAmACbAJ0AoQCl
AKkArgCyALYAuwC+AMEAxQDIAMsAzgDQANIA1ADUANgA2QDaANoA3ADcANoA2QDZANcA
1gDVANYA1QDSAM8AzADIAMQAvwC7ALYAsQCtAKgAowCdAJUAkACJAIEAewB2AG8AaABi
AFsAVABNAEkAQwBAADwAOAA0ADAALgArACgAJAAgABwAGgAZABgAFwAVABUAFAAUABQA
EwATABIADwAOAA0ADQANAA0ADQANAA4ADwAQABEAEQAQABAAEQARABEAEgASABQAFAAU
ABQAEwATABMAFAAWABgAGAAYABYAFwAXABgAGAAZABsAGwAbABsAHAAcABsAGwAcAB0A
HgAeAB8AHwAhACEAIQAhAB8AIAAgACAAIAAgACAAHwAdAB0AHAAbAB4AHwAhACIAHwAf
AB4AHQAdAB0AHgAeABwAHAAcABsAGgAZABgAGAAaABkAGQAZABcAFwAXABYAGAAXABcA
FwAWABQAEgARABAAEAAPAA4ADwAQABEAEgAPAA4ADgAOAA4ADgAOAAwADAAOAAwADAAL
AAsACQAJAAwADAAMAAwACgAJAAkACQAJAAkACQAJAAsACwALAAsACgAIAAcABgAIAAgA
CgAKAA==
         </WaveFormData>
      </LeadData>
      <LeadData>
         <LeadByteCountTotal>10000</LeadByteCountTotal>
         <LeadTimeOffset>0</LeadTimeOffset>
         <LeadSampleCountTotal>5000</LeadSampleCountTotal>
         <LeadAmplitudeUnitsPerBit>4.88</LeadAmplitudeUnitsPerBit>
         <LeadAmplitudeUnits>��V</LeadAmplitudeUnits>
         <LeadHighLimit>2147483647</LeadHighLimit>
         <LeadLowLimit>268435456</LeadLowLimit>
         <LeadID>V4</LeadID>
         <LeadOffsetFirstSample>0</LeadOffsetFirstSample>
         <FirstSampleBaseline>0</FirstSampleBaseline>
         <LeadSampleSize>2</LeadSampleSize>
         <LeadOff>FALSE</LeadOff>
         <BaselineSway>FALSE</BaselineSway>
         <ExcessiveACNoise>FALSE</ExcessiveACNoise>
         <MuscleNoise>FALSE</MuscleNoise>
         <LeadDataCRC32>3274519462</LeadDataCRC32>
         <WaveFormData>
4P/g/+D/4P/h/+L/4//k/+T/5P/k/+T/5v/m/+b/5v/o/+j/6P/o/+j/6P/o/+j/6v/q
/+r/6v/q/+r/6v/q/+j/6P/o/+j/6v/q/+r/6v/s/+z/7P/s/+z/7P/s/+z/6v/q/+r/
6v/s/+z/7P/s/+r/6v/q/+r/6P/o/+j/6P/o/+j/6P/o/+b/5v/m/+b/5P/k/+T/5P/i
/+L/4v/i/+D/4P/g/+D/4v/i/+L/4v/h/+D/3//e/97/3v/e/97/3P/c/9z/3P/c/9z/
3P/c/9z/3P/c/9z/2v/a/9r/2v/a/9r/2v/a/9r/2v/a/9r/2v/a/9r/2v/a/9r/2v/a
/9n/2P/X/9b/2P/Y/9j/2P/Y/9j/2P/Y/9b/1v/W/9b/2P/Y/9j/2P/Y/9j/2P/Y/9v/
3P/d/97/3//g/+H/4v/k/+T/5P/k/+T/5v/m/+b/5//n/+j/6P/o/+f/5//m/+T/5P/j
/+L/4v/h/9//3f/c/9r/2v/Z/9n/2f/Z/9n/2//b/9v/2//X/9T/0//T/9L/0f/Q/9D/
0v/S/9T/1P/R/9H/0f/P/8//z//P/8//0f/Q/9D/0f/P/87/zv/O/9D/0P/R/9H/0f/R
/9L/0v/S/9L/0v/S/9L/0v/S/9P/0f/T/9P/1f/b/+X/9P8DABYALQBCAFkAbgCAAJYA
tQDJAM0A0gDSAL0AlgBtAEYAJAACAOD/wf+a/2P/NP8O/+z+1P7G/s7+8P4Y/zH/Rv9W
/2X/dP+D/4//nv+q/7j/wf/K/9P/2v/c/+D/4//l/+b/5//o/+n/6v/r/+7/7//x//H/
8f/y//T/9P/0//T/9P/2//n/+v/6//r/+v/7//3//f/7//3//f/+/wEAAgADAAMAAwAE
AAUABQAIAAkACgALAAwADQAOAA8AEQASABMAFQAXABgAGgAcAB4AHgAfACAAIwAlACcA
KgAsAC0ALwAxADUAOAA8AD8AQABBAEUASABLAE4AUgBVAFkAXQBhAGQAaQBqAG4AcQB2
AHoAfACBAIUAiACLAI8AkgCTAJYAmACZAJsAnACeAJwAnQCdAJ0AmwCbAJoAmgCZAJgA
lgCUAJEAjQCLAIgAggB+AHsAdQBuAGgAYgBcAFMATgBHAEEAOQAzAC4AKAAkAB4AGgAV
ABEADAAJAAUAAQD+//z/+v/3//X/8//x//H/8P/v/+3/7f/s/+z/6//r/+v/7P/s/+n/
6P/o/+j/6f/q/+r/6//p/+n/6f/p/+f/5//n/+f/5//o/+j/6P/o/+j/6P/o/+r/6v/q
/+v/6v/q/+r/6v/q/+r/6//r/+3/7v/u/+//7f/t/+3/7f/u/+//7//u/+//8f/y//P/
8v/y//L/8v/x//H/8f/x//P/8//z//P/8//z//P/8v/0//X/9f/1//X/9P/0//P/8//0
//T/8v/y//L/8v/x//L/8v/y//H/7//u/+7/7v/u/+3/7P/s/+z/7P/r/+v/6v/p/+j/
6P/q/+r/6v/q/+f/5//n/+f/5v/l/+X/5f/n/+f/5//m/+P/4//k/+T/5v/m/+X/5f/l
/+T/5P/k/+L/4v/i/+H/4//j/+P/4//l/+X/5f/l/+T/5P/k/+T/5P/k/+T/5P/i/+L/
4v/i/+T/5P/l/+X/4//j/+P/4v/i/+T/5f/k/+T/5P/k/+T/5v/m/+b/5v/n/+j/6f/q
/+v/7P/t/+7/8P/w//D/8P/x//L/8//2//b/9v/3//f/+P/4//j/9//1//T/8v/y//P/
8v/y//H/7f/r/+r/6P/o/+f/5//n/+j/6f/q/+v/6v/p/+b/4v/h/+H/4P/f/9//4P/h
/+L/4v/i/+H/4f/h/9//3//f/9//3//f/97/3v/f/9//3v/e/97/3v/e/9//3//f/9//
4P/g/+D/4P/g/+D/4P/g/+D/4f/j/+P/4//n/+v/9/8GABUAIgA3AEwAYQB2AIoAoAC9
ANMA1wDaANwAzQCuAIMAWgA6ABIA6v/N/6j/ef9M/yr/Bv/s/tz+4P7+/iT/P/9W/2r/
ef+G/5P/n/+u/7r/xv/R/9j/4f/o/+z/8P/x//P/9P/1//j/+f/6//v//P/9////////
/wAAAgACAAQABAAEAAYABQAGAAYABgAGAAcACQAJAAkACwALAAwADQAOAA8ADwAQABIA
FAAVABcAFwAXABcAFgAXABgAGQAaABwAHgAhACEAIgAkACYAKAAoACkAKgArAC0ALwAy
ADYANwA5ADsAPQBAAEQARwBGAEcASwBOAFMAVgBaAF0AXwBjAGcAagBvAHAAdAB3AHwA
gACCAIcAiQCMAI8AkwCYAJkAnACeAJ8AoQCiAKQApAClAKUApQClAKUApACkAKIAoACd
AJoAmwCXAJUAkgCNAIgAhAB9AHoAdABuAGgAYQBcAFUATwBHAEEAPAA2ADIALAAoACMA
HwAaABcAEwAPAAwACgAIAAUAAwABAP///v/+//7//f/7//r/+v/5//j/9//3//b/9f/0
//T/9P/0//T/8//z//H/8f/x//H/8P/x//L/8//y//L/8f/w//L/8v/y//L/8v/y//L/
8//0//T/9P/0//T/9P/1//X/9f/2//b/9//3//f/9//3//j/+f/5//j/+P/5//n/+f/7
//z//f/+//3//f/9//3//f/9//3//f/9//3//f/8//z//f/9//3////+//7//f/7//z/
/P/6//r/+v/6//n/+P/4//j/9//3//b/9v/2//T/8//y//L/9P/0//P/8//y//H/8P/w
/+7/7v/u/+7/7f/t/+3/7f/u/+3/7f/t/+v/6//r/+r/6//r/+z/7P/q/+r/6f/p/+n/
6P/o/+j/6P/o/+j/5//m/+X/5P/j/+X/5f/l/+X/5v/m/+b/5v/k/+T/5P/k/+b/5v/m
/+b/5f/k/+T/4//j/+P/4//i/+L/4v/h/+L/5P/k/+T/5P/k/+T/5P/k/+T/5P/k/+T/
5P/k/+T/5P/m/+b/5v/m/+f/6P/p/+r/6//s/+3/7v/w//D/8P/w//D/8v/y//L/8//z
//T/9P/y//H/8f/w/+7/7v/t/+z/7P/r/+n/5//k/+L/4v/h/+H/4f/h/+H/4f/h/+H/
4f/h/97/3f/d/9r/2f/Y/9j/2P/Y/9r/2v/b/9v/2//Z/9n/2f/Z/9n/2f/Y/9j/2f/Z
/9j/2P/Y/9j/2P/Z/9n/2//b/9z/3P/a/9r/2v/a/9z/3P/c/93/2//d/93/3//l//H/
AgAVACgAPQBQAGUAegCMAKQAvwDRANMA2gDYAMEAnABvAEgAJgACANz/uf+K/1H/IP/6
/tz+yP7E/tj+AP8m/z//UP9g/3H/fP+J/5f/pv+0/8L/y//U/9v/4P/m/+j/6//t/+7/
7//w//H/8v/z//T/9f/3//f/+f/6//z//P/8//z//P/+////AAAAAAAAAAABAAMAAwAB
AAMAAwAEAAUABgAHAAcACQAKAAsACwAMAA0ADgAPABAAEQASABMAEwAUABUAFwAZABoA
HAAeACIAIgAjACQAJQAnACkALAAwADEAMwA1ADUAOAA8AD8AQgBDAEcASgBLAE4AUgBV
AFsAXwBjAGYAagBsAHEAdQB4AHwAfgCDAIkAjACPAJMAlgCXAJoAnACfAKEAogCkAKIA
owCjAKMAowCjAKIAogCjAKIAoACeAJwAlwCUAJAAjACIAIUAfwB5AHIAawBkAFwAVgBO
AEcAQAA5ADMALAAmACAAHAAXABMADgALAAcAAwAAAP7//P/3//X/8//x//H/8P/v/+3/
6//q/+r/6f/q/+n/6f/o/+f/5v/m/+b/5P/k/+P/4//k/+X/5v/n/+X/5f/l/+X/4//k
/+T/5P/k/+T/5P/k/+b/5v/m/+f/6v/q/+r/6v/o/+j/6f/p/+n/6v/q/+v/6//r/+v/
6//s/+3/7f/s/+7/7//v/+//7v/u/+7/7v/v/+//7//v/+//7//v/+//7f/t/+3/7P/u
/+//7//v/+3/7P/s/+v/6//s/+z/6v/q/+r/6v/p/+b/5v/m/+X/5f/k/+T/5P/k/+P/
4v/i/+L/4v/h/+H/4v/h/+D/4P/f/97/3f/c/93/3f/d/93/3P/b/9v/2//c/93/3v/e
/93/3f/e/97/3P/c/9v/2//c/9z/3f/e/9z/3P/c/9v/3f/d/93/3f/c/9v/2v/Z/9n/
2v/b/9z/3P/c/9z/3P/a/9r/2v/a/9r/2v/b/9v/2f/Z/9n/2P/a/9j/1//Y/9r/2v/a
/9r/2v/a/9r/2v/a/9r/2v/a/9r/2v/a/9r/2//c/93/3v/h/+L/4//k/+T/5P/k/+T/
5f/m/+n/6v/q/+v/6//s/+r/6v/p/+n/6P/m/+b/5f/k/+T/4//h/9//3v/c/9z/2//b
/9v/2//d/93/3f/d/9v/2f/W/9X/1//W/9X/1P/U/9T/1P/W/9b/1f/V/9X/0f/R/9H/
0f/T/9P/0v/S/9H/0f/Q/9D/0v/S/9L/0//V/9X/1f/W/9T/1P/U/9T/1P/U/9T/1P/V
/9P/1f/X/9f/3//p//b/BQAYAC0AQABVAGoAfACSAK8AxwDNANAA0gDDAKAAeQBQAC4A
DgDo/8f/nv9n/zL/Cv/q/s7+wv7K/uz+FP8x/0b/WP9l/3L/gf+P/57/rP+4/8P/zP/V
/9r/3P/g/+L/5f/n/+n/6//r/+v/6//u/+//8f/x//P/9P/2//b/9v/2//b/+P/3//j/
+P/4//j/+f/7//v/+//9//3//v8BAAIAAwADAAMABAAFAAUABgAHAAgACQAKAAsADAAN
AA8AEAARABMAEwAUABYAGAAaABoAGwAcAB8AIQAjACYAKgArAC0ALwAvADIANgA5ADwA
PQBBAEQARQBIAEwATwBTAFcAWwBeAGMAZABoAGsAcAB0AHYAewCBAIQAhwCLAIwAjQCQ
AJIAlQCXAJgAmgCcAJ0AnQCdAJsAmwCaAJoAmwCaAJgAlgCTAI8AjQCKAIgAhACBAHsA
dQBuAGcAYABZAFQATQBHAEMAPQA4ADIALAAmACIAHQAZABQAEQANAAcABAACAAAA///9
//v/+f/3//b/9f/z//P/8v/y//H/8P/v/+//7v/r/+r/6v/q/+r/6v/p/+n/6//r/+v/
6//n/+f/5//n/+n/6v/q/+r/6P/o/+j/6P/o/+j/6P/p/+r/6v/q/+r/7P/s/+3/7f/t
/+7/7v/v/+//7//v/+//8P/x//H/8P/w//H/8f/x//D/8P/w//D/8//z//P/8//z//P/
8//z//P/8//z//L/9P/1//X/9f/1//T/9P/z//P/9P/0//L/8P/w//D/7//u/+7/7v/t
/+//7v/u/+7/7P/r/+r/6v/s/+z/6//r/+r/6f/o/+j/6P/o/+j/6P/p/+n/6f/p/+b/
5f/l/+X/5f/l/+X/5P/j/+P/5P/k/+T/5P/j/+P/5f/k/+T/5P/i/+L/4v/h/+H/4f/h
/+H/4//j/+P/4//g/+D/4P/g/+L/4v/i/+L/4f/g/9//3v/g/+D/4f/h/+H/4f/h/+D/
4P/i/9//4P/g/+D/4P/g/+D/4P/g/+D/4P/g/+D/4P/i/+L/4v/i/+T/5P/k/+T/5//o
/+n/6v/q/+r/6v/q/+v/7P/t//D/8P/w//H/8f/y//L/8v/x//H/8P/u/+7/7f/s/+z/
6//n/+X/5P/i/+D/3//f/9//4f/h/+H/4f/h/+H/3//c/9n/2f/Y/9f/2P/Y/9j/2P/a
/9r/2f/Z/9n/1//X/9f/1//X/9f/1v/W/9f/1//W/9j/2P/Y/9j/1//X/9f/1//W/9b/
1v/W/9b/1v/W/9b/1v/X/9f/2f/b/93/4f/n//T/AwASACUAOgBPAGQAdgCIAKMAvwDN
ANAA1gDPALIAjQBkAEIAIAD4/9X/tv+L/1b/Lv8M/+7+1P7M/uL+DP8r/0T/Vv9n/3L/
f/+L/5r/qP+0/73/xv/P/9j/3P/g/+L/5f/n/+n/7P/t/+7/7//y//P/9f/1//P/9P/2
//b/9v/2//b/+P/5//r/+v/6//r/+//9//3//f//////AAABAAIAAwADAAMABAAFAAUA
CgALAAwADQAMAA0ADgAPABEAEgATABUAFAAUABUAFgAZABoAHAAeACEAIwAlACgAKAAp
ACsALQAvADIANgA5ADgAOQA9AEAAQQBEAEgASwBRAFUAWQBcAF8AYABkAGcAbABwAHIA
dwB5AHwAfwCDAIgAiQCMAI4AkACRAJEAkgCUAJUAlQCVAJcAlwCWAJYAlQCUAJIAkACN
AIkAhwCEAIEAfgB8AHcAcABqAGQAXgBZAFQATQBHAEMAPQA4ADIALAAmACIAHQAZABQA
EQANAAcABAACAAAA/f/7//n/9//3//b/9f/z//H/8P/w/+//8P/v/+//7v/r/+r/6v/q
/+r/6v/p/+n/6f/p/+n/6f/p/+n/6f/p/+v/7P/s/+z/6//q/+n/6P/o/+j/6P/p/+r/
6v/q/+r/6v/q/+v/6//t/+7/7v/v/+3/7f/t/+3/8P/x//H/8P/y//P/8//z//T/9P/0
//T/9//3//f/9//1//X/9f/1//f/9//3//b/9P/1//X/9f/1//T/9P/z//P/9P/0//L/
8v/y//L/8f/u/+7/7v/t/+//7v/u/+7/7v/t/+z/7P/s/+z/6//r/+r/6f/o/+j/6v/q
/+r/6v/p/+n/6f/p/+r/6f/p/+n/6f/p/+n/6P/l/+X/5v/m/+T/5P/j/+P/5f/k/+T/
5P/k/+T/5P/j/+X/5f/l/+X/4//j/+P/4//i/+L/4v/i/+L/4v/i/+L/4v/i/+L/4v/i
/+L/4//j/+H/4f/h/+D/4v/i/+H/4v/k/+T/5P/k/+L/4v/i/+L/4v/i/+L/4v/k/+T/
5P/k/+X/5v/n/+j/6//s/+3/7v/w//D/8P/w//D/8P/y//L/8v/z//P/9P/2//b/9f/1
//L/8P/w/+//7v/u/+3/6//r/+r/6P/o/+f/5//n/+f/5//n/+f/5//n/+X/4v/h/9//
3v/d/9z/3v/e/97/4P/e/93/3f/d/93/3f/d/93/3f/d/9z/3P/d/93/3P/c/97/3v/e
/9//3f/d/93/3v/g/+D/4P/g/97/3v/e/97/3f/h/+H/4//l/+v/9f8CABEAIAA1AEgA
XQByAIgAngC9ANUA1wDYANoAywCuAIUAXAA8ABgA7P/F/57/af84/xL/8P7Y/sz+1P74
/hz/N/9M/17/bf98/4n/l/+m/7T/wP/L/9T/2//g/+T/6P/r/+3/7v/v//L/8//0//X/
9v/3//n/+f/5//r//P/8//7//v/+/wAA//8AAAAAAAAAAAEAAwADAAMABQAFAAYABQAG
AAcABwAJAAoACwALAA4ADwAQABEAEgATABQAFQAVABYAFwAZABkAGgAcAB4AIgAiACMA
JAAnACkAKwAuAC8ALwAwADEANQA4ADwAPwBCAEMARwBKAEwATgBRAFMAVwBbAF8AYgBl
AGYAagBtAHQAeAB6AH8AhQCIAIsAjwCUAJUAmACaAJ0AnwCgAKIAogCjAKMAowChAKEA
oACgAJ8AngCcAJoAmwCXAJUAkgCMAIgAhQB/AHoAdABuAGgAXwBaAFMATQBJAEMAPgA4
ADAAKgAmACEAHQAYABUAEQAMAAgABQACAAEA///9//v/9//2//X/8//1//T/9P/z//L/
8f/x//D/7f/s/+z/7P/u/+7/7f/t/+v/6//r/+v/6//r/+v/6//p/+r/6v/q/+n/6P/n
/+b/5//o/+n/6//q/+r/6v/q/+z/7P/t/+3/6//s/+z/7f/v/+//7//v//D/8f/x//D/
8v/z//P/8//2//b/9v/2//f/9//3//f/9//3//f/9//3//f/9//2//b/9//3//f/+f/4
//j/9//1//b/9v/0//L/8v/y//H/8f/y//P/8//x//D/8P/w/+//7f/r/+r/6//s/+z/
7f/s/+v/6v/q/+z/7P/s/+z/6f/p/+n/6f/o/+f/5//n/+n/6f/p/+j/5f/l/+b/5v/m
/+b/5f/l/+X/5P/k/+T/4v/i/+L/4f/j/+P/4//j/+P/4//j/+P/4v/i/+L/4v/i/+L/
4v/i/+L/4v/i/+L/4P/g/+H/4f/f/9//3//e/+D/4v/j/+L/4P/g/+D/4P/g/+D/4P/g
/+P/5P/l/+b/5//o/+n/6v/s/+z/7P/s/+7/7v/u//D/8P/w//H/8f/y//L/8v/x//D/
7v/r/+r/6//q/+r/6f/p/+f/5v/k/+L/4f/h/+H/4f/h/+H/4f/f/9//3f/a/9v/2//a
/9n/2P/Y/9j/2P/Y/9j/1//X/9n/1//X/9f/1f/V/9X/1P/U/9X/1f/U/9T/1P/U/9T/
1f/V/9X/1f/W/9b/1v/W/9b/1v/W/9b/2P/Z/9n/2f/b/93/4//v/wAAEQAkADsAUgBn
AHwAjACmAMEAzwDTANgA1AC7AJIAZQA+ABwA9P/S/6//eP87/wz/7P7Q/r7+vv7a/gT/
Jv8//1L/YP9v/3z/h/+V/6T/sv/A/8n/0v/Z/97/5P/o/+f/6f/q/+v/7v/v//D/8f/y
//P/9f/1//X/9v/4//j/+P/4//j/+v/7//z//P/8//z//f////////8BAAEAAgADAAQA
BQAFAAcACAAJAAkACwALAAsACwAOAA8AEAARABEAEgATABUAFwAYABoAHAAgACAAIQAi
ACMAJQAnACoALgAvADEAMwA1ADgAPAA/AEAAQQBFAEgATQBQAFQAVwBaAF0AYABiAGYA
aABtAHEAeAB8AH4AgwCHAIoAjQCRAJYAlwCaAJwAnwChAKIApAClAKcAqACpAKcApwCm
AKYApQCkAKIAoACdAJkAlwCUAJAAjACJAIMAfQB2AG8AaABfAFoAUwBNAEUAPwA6ADQA
LAAmACIAHQAXABIADwALAAkABgAEAAIA/v/7//j/9f/1//T/8//x//H/8P/w/+//7v/t
/+3/7P/t/+z/7P/s/+v/6v/o/+f/5//n/+f/5//n/+f/5//n/+f/6P/o/+j/6P/o/+j/
6P/o/+j/6P/p/+j/6P/o/+j/6f/q/+z/7f/r/+z/7P/t/+3/7f/t/+3/8P/x//H/8P/w
//H/8f/x//L/8v/y//L/8f/x//H/8f/x//H/8f/x//P/8//z//L/8P/x//H/8f/z//L/
8v/x/+//8P/w/+7/8P/w//D/7//u/+7/7v/t/+3/7P/s/+z/7P/r/+r/6v/o/+j/5//n
/+j/5//m/+b/5v/m/+b/5v/l/+X/5f/l/+T/4//j/+P/4//j/+P/4v/j/+P/5P/k/+L/
4v/h/+H/3//e/97/3v/g/+D/4P/f/9//3//f/9//3//f/9//3//g/+D/4P/g/+D/4P/g
/+D/3v/e/97/3v/e/97/3//f/9//3//f/97/4P/g/93/3P/e/97/3v/e/97/3v/e/97/
3//g/+H/4v/j/+T/5f/m/+j/6P/o/+j/6f/q/+v/7P/u/+7/7v/v/+3/7v/u/+7/7//v
/+7/7P/s/+v/6v/q/+f/5f/j/+L/4P/g/9//3//h/+H/4f/h/9//3//f/93/3P/b/9v/
2v/X/9b/1v/W/9b/2P/Y/9f/1//X/9X/1f/V/9X/1f/V/9T/1P/V/9X/1P/U/9T/1P/U
/9X/1f/V/9X/1v/W/9b/1v/W/9b/1v/W/9b/1//X/9f/2f/d/+P/7/8AAA8AIAA1AEgA
XQBuAIIAnAC5AM0A0wDaANgAwwCgAHkAVAAwAAoA5P/J/6L/bf9A/x7/+v7e/tD+2P78
/iL/O/9O/2D/b/96/4f/lf+i/7D/vP/J/9D/1f/c/+D/5P/l/+f/6P/p/+7/7//w//H/
8P/x//P/8//1//b/+P/4//f/9v/1//b/+f/6//r/+v/6//v//f/9//3//////wAAAQAC
AAMAAwABAAIAAwADAAgACQAKAAsADgAPABAAEQAPABAAEQATABUAFgAYABoAGgAaABsA
HAAhACMAJQAoACoAKwAtAC8AMQA0ADgAOwA8AD0AQQBEAEcASgBOAFEAVQBZAF0AYABh
AGIAZgBpAHAAdAB2AHsAfwCCAIUAiQCKAIsAjgCQAJUAlwCYAJoAmgCbAJsAmwCdAJ0A
nACcAJsAmgCYAJYAlQCRAI8AjACGAIIAfwB5AHYAcABqAGQAWwBWAE8ASQBDAD0AOAAy
AC4AKAAkAB8AGgAWABQAEQALAAgABgAEAAEA///9//v/+f/4//n/9//0//T/9P/0//T/
8//y//H/8P/v/+7/7f/s/+z/7P/s/+z/7P/s/+z/7P/q/+r/6v/q/+z/7P/s/+z/7P/s
/+z/7P/s/+z/7P/s/+3/7v/v//D/7v/u/+7/7v/w//D/8P/w//L/8v/y//L/8v/y//L/
8v/z//T/9f/2//T/9P/0//T/9P/0//j/+P/6//z/AAAAAAQACgAQABYAGgAiACgALAAy
ADgAPgBCAEgAUABaAGIAaAB4AJAAqgDGAPAAHAFGAXYBsgHiAfYBAgIOAhYCGAIMAgYC
GgI2AkICRgJKAjYCAgK4AWAB/ACSADIA8v/e/97/3v/k/+7/9v/8//7/+//6//n/+P/0
//L/8P/u/+z/6v/o/+b/5f/k/+P/4v/i/+L/4v/i/+L/4v/i/+L/4v/i/+L/4v/g/+D/
4P/g/+L/4v/i/+L/4//k/+X/5v/k/+T/5P/k/+b/5v/m/+b/5v/m/+b/5v/k/+T/5P/k
/+b/5v/m/+b/5//o/+n/6v/q/+r/6v/q/+r/6v/q/+r/7P/s/+z/7P/s/+z/7P/s/+r/
6v/q/+r/5v/k/+L/4P/e/9z/2v/Y/9X/0v/P/8z/yv/I/8b/xP/E/8T/xP/E/8T/xP/E
/8T/wv/C/8L/wv/D/8T/xf/G/8n/zP/P/9L/1f/Y/9v/3v/i/+b/6v/u//H/9P/3//r/
/f/+////AAACAAIAAgACAAEAAAD///7//P/8//z//P/6//r/+v/6//n/+P/3//b/9f/0
//P/8v/w//D/8P/w//D/8P/w//D/8P/w//D/8P/w//D/8P/w/+7/7v/u/+7/8P/w//D/
8P/u/+7/7v/u/+//8P/x//L/9P/0//T/9P/0//T/9P/0//b/9v/2//b/9P/0//T/9P/2
//b/9v/2//X/9P/z//L/9P/0//T/9P/0//T/9P/0//L/8v/y//L/8v/y//L/8v/w//D/
8P/w//L/8v/y//L/8v/y//L/8v/x//D/7//u//D/8P/w//D/7v/u/+7/7v/u/+7/7v/u
/+z/7P/s/+z/7P/s/+z/7P/s/+z/7P/s/+r/6v/q/+r/7P/s/+z/7P/s/+z/7P/s/+z/
7P/s/+z/7P/s/+z/7P/q/+r/6v/q/+z/7P/s/+z/6v/q/+r/6v/p/+j/5//m/+f/6P/p
/+r/6v/q/+r/6v/q/+r/6v/q/+r/6v/q/+r/6P/o/+j/6P/q/+r/6v/q/+j/6P/o/+j/
6P/o/+j/6P/o/+j/6P/o/+j/6P/o/+j/6P/o/+j/6P/m/+b/5v/m/+j/6P/o/+j/5v/m
/+b/5v/k/+T/5P/k/+b/5v/m/+b/5v/m/+b/5v/k/+T/5P/k/+T/5P/k/+T/5v/m/+b/
5v/m/+b/5v/m/+T/5P/k/+T/5v/m/+b/5v/o/+j/6P/o/+f/5v/l/+T/5P/k/+T/5P/k
/+T/5P/k/+b/5v/m/+b/5v/m/+b/5v/k/+T/5P/k/+b/5v/m/+b/5P/k/+T/5P/k/+T/
5P/k/+b/5v/m/+b/5P/k/+T/5P/k/+T/5P/k/+b/5v/m/+b/6P/o/+j/6P/n/+b/5f/k
/+L/4v/i/+L/4//k/+X/5v/k/+T/5P/k/+b/5v/m/+b/5P/k/+T/5P/k/+T/5P/k/+T/
5P/k/+T/5P/k/+T/5P/l/+b/5//o/+f/5v/l/+T/5P/k/+T/5P/m/+b/5v/m/+T/5P/k
/+T/5v/m/+b/5v/m/+b/5v/m/+T/5P/k/+T/5v/m/+b/5v/k/+T/5P/k/+b/5v/m/+b/
5P/k/+T/5P/m/+b/5v/m/+j/6v/s/+7/7v/u/+7/7v/y//L/8v/z//X/9v/2//b/9f/1
//T/8v/z//P/8//0//X/8//x//D/8P/w/+//7//s/+v/6v/p/+n/6f/p/+f/5//n/+j/
6P/m/+T/4//i/+D/4v/i/+H/4f/h/9//3//h/+H/4f/h/+D/4P/h/+H/3v/e/97/3v/c
/93/3f/d/9//4P/g/+D/4P/g/+D/4P/e/97/3//f/+H/4f/h/+X/8f8AAA0AIAA1AEoA
XwByAIIAlACtAL8AxwDMAM4AvQCaAHEARgAkAAQA3P+5/5L/Xf8m/wD/5P7S/sb+0v70
/hr/N/9M/17/b/96/4X/k/+i/7D/vP/H/9L/2f/e/+T/5P/o/+v/7f/v//D/8f/y//P/
9v/3//n/+f/5//r//P/8//z//P/8//7//f/+//7//v8AAAEAAwADAAEAAwADAAQABwAI
AAkACQAJAAoACwALAAwADQAOAA8ADgAPABAAEQATABQAFQAXABkAGgAcAB4AHgAeAB8A
IAAhACMAJQAoACoAKwAtAC8ALwAyADYAOQA8AD0AQQBEAEcASgBOAFEAUgBVAFgAWgBf
AGAAZABnAGoAbgBwAHUAewB+AIEAhQCGAIcAigCMAI8AkQCSAJQAlQCXAJgAmQCZAJkA
mACYAJoAmgCZAJgAlwCTAJEAjgCMAIoAiQCFAIIAfgB6AHYAcQBuAGkAZQBgAFsAVwBS
AEwARgBCAD0ANwAyAC8AKwAlACIAIAAeABgAFQASAA8ACwAKAAkABwAGAAQAAwABAAAA
//////7//P/6//n/+P/4//j/9//3//n/+f/5//n/9//3//f/9//3//j/+P/4//j/+P/4
//j/9v/2//b/9//6//r/+v/6//j/+P/5//n/+f/6//r/+//7//v/+//7//v/+//6//j/
+f/7//z//f/8//z//P/8//v/+//7//v//f/9//3//f/7//v/+//6//z//f/9//3/+//6
//r/+f/5//r/+v/4//j/+P/4//f/9P/0//T/8//1//T/9P/0//L/8f/w//D/8P/w/+//
7//s/+v/6v/q/+n/6P/n/+b/5v/n/+j/6f/m/+X/5f/l/+X/5f/l/+T/4f/h/+L/4v/i
/+L/4f/h/+P/4v/i/+L/4P/g/+D/3//f/9//3//f/9//3//f/9//3P/c/9z/3P/e/97/
4P/g/w==
         </WaveFormData>
      </LeadData>
      <LeadData>
         <LeadByteCountTotal>10000</LeadByteCountTotal>
         <LeadTimeOffset>0</LeadTimeOffset>
         <LeadSampleCountTotal>5000</LeadSampleCountTotal>
         <LeadAmplitudeUnitsPerBit>4.88</LeadAmplitudeUnitsPerBit>
         <LeadAmplitudeUnits>��V</LeadAmplitudeUnits>
         <LeadHighLimit>2147483647</LeadHighLimit>
         <LeadLowLimit>268435456</LeadLowLimit>
         <LeadID>V5</LeadID>
         <LeadOffsetFirstSample>0</LeadOffsetFirstSample>
         <FirstSampleBaseline>0</FirstSampleBaseline>
         <LeadSampleSize>2</LeadSampleSize>
         <LeadOff>FALSE</LeadOff>
         <BaselineSway>FALSE</BaselineSway>
         <ExcessiveACNoise>FALSE</ExcessiveACNoise>
         <MuscleNoise>FALSE</MuscleNoise>
         <LeadDataCRC32>1846455112</LeadDataCRC32>
         <WaveFormData>
3v/e/97/3v/g/+D/4P/g/+D/4P/g/+D/3v/e/97/3v/e/97/3v/e/9z/3P/c/9z/3P/c
/9z/3P/b/9r/2f/Y/9b/1v/W/9b/1v/W/9b/1v/Y/9j/2P/Y/9r/2v/a/9r/2v/a/9r/
2v/c/9z/3P/c/9z/3P/c/9z/3P/c/9z/3P/c/9z/3P/c/9r/2v/a/9r/2v/a/9r/2v/Y
/9j/2P/Y/9b/1v/W/9b/2P/Y/9j/2P/X/9b/1f/U/9b/1v/W/9b/1P/U/9T/1P/U/9T/
1P/U/9T/1P/U/9T/0v/S/9L/0v/U/9T/1P/U/9T/1P/U/9T/0v/S/9L/0v/S/9L/0v/S
/9D/0P/Q/9D/0v/S/9L/0v/S/9L/0v/S/9D/0P/Q/9D/0v/S/9L/0v/S/9L/0v/S/9X/
1v/X/9j/2v/a/9r/2v/a/9r/2v/a/97/3v/e/97/3f/e/97/3v/g/+D/3//f/93/3f/e
/97/3f/d/9v/2v/Y/9j/1//X/9f/1//X/9f/2f/Z/9n/2f/V/9P/0v/S/9H/zv/O/87/
0P/Q/9D/0P/P/8//zv/N/83/zv/O/87/zP/M/8z/zP/M/8z/zP/L/8z/zf/P/9D/zv/O
/87/zv/R/9H/0P/Q/9H/0f/R/9H/z//P/8//z//P/8//0f/U/+H/9/8TADAAUgB7AK8A
6gArAWkBqQH0ATsCegKwAtwCAAMFA/YC1QKUAjMCtwEpAZsAIACx/2H/Vf9p/3b/gP+J
/4v/jv+W/5v/of+p/7H/uf/A/8f/y//M/87/0v/T/9P/0//R/9L/0//U/9b/1//Y/9j/
2P/Z/9r/2v/a/9r/2//d/93/3f/d/97/3P/c/93/3f/f/+D/4P/i/+P/4//j/+P/5P/k
/+T/5P/l/+X/5v/n/+X/5v/m/+f/6v/q/+r/7P/t/+7/7//w//H/8f/x//P/9P/0//b/
9//4//r/+//8////AAACAAMABAAEAAcACQALAA0AEAATABcAGQAbAB4AIAAjACcAKgAv
ADMANgA5ADwAQABEAEgATgBQAFQAVwBbAF8AYgBlAGYAaQBrAG0AbwBxAHIAdQB1AHYA
eAB4AHYAdgB2AHYAdABzAHIAbwBrAGcAYgBcAFcAUgBOAEkAQgA9ADgAMQArACUAIQAc
ABkAFAARAA0ACwAHAAQAAQD///3/+v/4//j/9v/1//P/8f/w//D/7//w//D/7//u//D/
7//u/+7/8P/w//D/8P/u/+7/7f/t/+3/7f/t/+3/7f/t/+3/7P/s/+z/7P/r/+v/6//r
/+v/6f/q/+r/6P/o/+j/6P/o/+n/6f/q/+v/6f/p/+j/5//p/+n/6f/p/+n/6f/p/+j/
5//n/+f/5//o/+n/6f/q/+r/6v/q/+r/6v/q/+r/6//r/+v/7f/t/+3/7f/t/+z/7P/t
/+3/7f/t/+z/7P/r/+z/6//s/+7/7f/t/+z/7P/q/+j/6v/q/+z/6//r/+v/6//p/+j/
6P/q/+r/6v/q/+j/6P/o/+j/6P/m/+b/5v/o/+j/6P/n/+X/5f/l/+X/5f/l/+T/5P/m
/+b/5v/m/+X/5P/j/+L/5P/k/+T/5P/j/+P/4//j/+P/4v/i/+P/4//i/+L/4//h/+H/
4f/h/+H/4v/i/+P/4//i/+H/4f/i/+L/4v/i/+L/4v/i/+L/4v/i/+L/4v/j/+T/5f/m
/+f/6P/p/+r/6v/q/+r/6v/s/+z/7v/u/+7/7v/v//D/7v/u/+7/7v/t/+3/6//r/+z/
7P/r/+v/6f/o/+b/5v/l/+X/5f/l/+f/5//n/+f/5f/l/+P/4f/e/97/3f/a/9v/3P/d
/97/3P/c/9v/2//a/9n/2f/a/9r/2v/a/9r/2v/a/9r/2v/a/9n/2f/Z/9r/2v/a/9r/
2v/a/9v/2//Y/9j/2f/Z/9v/2//b/9v/2//b/9v/2//f/+L/6////xsAOABYAH8AsQDs
ACsBYwGfAegBLQJsApoCwgLgAtsCwAKbAlwC/QGJAQMBgQASAKf/X/9Z/2//ev+E/4//
k/+Y/57/pf+r/7P/u//B/8j/zf/R/9T/1v/Y/9n/2f/Z/9n/2v/b/9z/3v/f/+D/4P/e
/9//4P/g/+L/4v/j/+X/5f/l/+X/5v/k/+T/5f/l/+f/6P/o/+r/6f/p/+n/6f/s/+z/
7P/s/+v/6//s/+3/6//s/+z/7f/w//D/8P/y//H/8v/z//T/9f/1//X/9//4//j/+v/7
//z//v///wAAAwAEAAYABwAIAAgACwANAA8AEQAUABcAGQAbAB0AIAAiACUAKQAsAC0A
MQA0ADcAPABAAEQASABMAE4AUgBVAFcAWwBeAGEAZABnAGkAawBtAG8AcABzAHIAcgBz
AHIAdAB0AHQAdABwAG8AbgBrAGgAZQBhAFwAVQBQAEwARwBAADsANgAvACoAJQAiAB4A
GQAUABEADQAJAAUAAgD///3/+//4//b/9v/0//P/8f/x//D/8P/v/+z/7P/r/+r/7P/r
/+r/6v/q/+r/6v/q/+j/6P/n/+f/6f/p/+n/6f/n/+f/5//m/+b/5v/m/+X/5f/l/+X/
5f/l/+b/5v/k/+T/5P/k/+T/5P/j/+P/4//h/+H/4P/f/+H/4f/h/+H/3//f/9//3v/e
/9//4P/h/+H/4f/g/+D/4P/g/+D/4P/i/+L/4v/j/+H/4f/j/+P/5f/l/+X/5P/i/+P/
4//j/+X/5P/k/+P/4//h/+H/4v/h/+H/4P/g/+D/3v/g/+D/4P/f/9//3//h/9//3v/e
/9z/3P/c/9z/2v/a/9r/2v/b/9r/2//c/9v/2v/Z/9f/1//X/9f/1//Z/9n/2P/Y/9j/
2P/Y/9j/2P/Y/9j/2P/X/9b/1f/U/9T/1f/W/9f/1f/U/9T/1f/T/9L/0v/T/9X/1f/V
/9X/1P/U/9P/0//T/9L/0f/R/9L/0v/S/9T/0v/S/9L/0v/U/9T/1P/U/9T/1P/U/9T/
1P/U/9T/1P/U/9T/1P/U/9f/2P/Z/9r/3P/c/9z/3P/c/9z/3P/c/+D/4P/g/+D/4f/i
/+L/4v/g/+D/3//f/93/3f/e/97/3f/d/9v/2v/Y/9j/1//X/9f/1//X/9f/1//X/9f/
1//X/9X/1P/U/9L/zv/N/8z/zv/O/87/zv/N/83/zP/L/8n/yv/K/8r/zP/M/8z/zP/M
/8z/zP/L/8v/y//M/8z/zv/O/87/zv/N/83/zP/M/8//z//P/8//zf/L/8v/y//L/8v/
0f/Y/+X/+/8XADQAWACFALkA9AA1AXMBtwEEAksChgK4AuQC/gL/AuYCuwJyAgcCgwHz
AG0A9v+J/0//U/9p/3L/eP+B/4f/iv+Q/5f/n/+p/7H/t/++/8P/xf/K/8z/zP/N/83/
zf/N/87/z//Q/9D/0f/S/9L/0v/T/9T/1P/U/9T/1f/X/9n/2f/Z/9r/2v/a/9v/2//Z
/9r/2v/c/9//3//f/9//4P/g/+D/4P/h/+H/4v/j/+P/5P/k/+X/5v/m/+b/6P/p/+r/
6//s/+//7//v//H/8v/y//T/9f/2//j/+f/6//3//v8AAAEABgAGAAkACwAMAA0ADwAR
ABQAFwAaAB4AIgAlACkALAAvADMANgA5AEAARABIAEwAUABSAFYAWQBfAGMAZgBpAGsA
bQBuAG8AcwB1AHYAeQB7AHwAfgB+AH4AfgB+AH4AegB5AHgAdQBwAG0AaQBkAF0AWABU
AE8ASABDAD4ANwAxACsAJwAiAB4AGAAUAA8ACwAHAAQAAQD///3/+v/4//j/9v/1//P/
8//y//L/8f/u/+7/7f/s/+7/7f/s/+z/7P/s/+z/7P/u/+7/7f/t/+v/6//r/+v/6//r
/+v/6v/q/+r/6v/p/+n/6f/p/+n/6//s/+z/6v/q/+r/6v/q/+j/5//n/+f/5//n/+b/
5f/l/+X/5f/l/+P/4//j/+L/4f/h/+H/4f/i/+P/4//k/+L/4v/i/+L/4v/i/+L/4//j
/+P/5f/l/+X/5f/l/+T/5v/n/+f/5//n/+b/5v/l/+X/4//j/+T/5f/l/+T/5P/i/+D/
4v/i/+L/4f/h/+H/4//h/+D/4P/e/97/3v/e/97/3v/e/97/3v/c/9z/3P/c/9z/3P/b
/9v/2//b/9v/2//b/9r/2v/c/9z/3P/c/9z/3P/c/9z/2v/a/9r/2v/Z/9n/2f/Z/9v/
2v/a/9v/2//a/9r/2//Z/9n/2f/Z/9n/2v/a/9v/2f/Y/9f/1//a/9j/2P/Y/9r/2v/a
/9r/2v/a/9r/2v/a/9r/2v/a/9r/2v/a/9r/2//c/93/3v/h/+L/4//k/+L/4v/i/+L/
5P/m/+b/5v/m/+f/6P/o/+j/6P/o/+f/6f/n/+f/6P/m/+X/5f/j/+L/4P/g/9//3f/d
/93/3f/f/9//3//f/93/2//Z/9j/2v/Z/9b/1v/W/9b/1v/W/9b/1f/V/9T/0f/R/9L/
0v/U/9T/1P/U/9L/0v/S/9L/0//T/9P/1P/U/9T/1P/U/9L/0//T/9L/1P/V/9X/1f/X
/9X/1f/T/9P/1f/V/9X/2P/j//n/EwAwAFIAewCrAOgAKQFlAaUB8gE5AngCrgLcAv4C
BwP0AtEClAIxArEBIwGbACAAr/9f/1P/af94/4D/h/+L/5D/lv+d/6X/rf+1/73/xP/J
/83/zv/S/9T/1f/V/9X/1f/W/9f/2P/Y/9n/2v/a/9r/2//c/9z/3P/c/93/3//d/93/
3f/e/+D/4P/h/+H/4f/i/+L/5P/l/+X/5f/l/+b/5v/m/+b/5//n/+j/6f/p/+r/6v/r
/+z/7P/s/+7/7//w//H/8v/x//H/8f/z//b/9v/4//n/+v/8//3//v///wAAAgADAAgA
CAALAA0ADQAPABIAFQAZABsAHQAgACIAJQApACwALwAzADYAOQBAAEQASABMAE4AUABU
AFcAWwBfAGIAZQBoAGsAbQBvAHEAcwB0AHcAdwB4AHoAegB4AHgAeAB4AHYAdQB0AHEA
bgBrAGcAYgBbAFYAUgBNAEgAQwA+ADcAMwAtACkAJAAfABoAFwATAA0ACQAGAAMAAwAB
AP7//P/6//j/9//1//f/9v/2//X/9P/0//P/8v/w/+//7v/u/+7/7v/u/+7/8P/w/+//
7//t/+3/7f/t/+3/7f/t/+z/7P/s/+z/6//r/+v/6//r/+v/7P/s/+r/6v/q/+r/6v/q
/+n/6f/p/+f/5//m/+X/5//n/+f/5//n/+f/5//m/+X/5f/l/+X/6P/p/+n/6v/o/+j/
6P/o/+j/6P/o/+n/6//r/+3/7f/r/+v/6//q/+z/7f/t/+3/6//q/+r/6f/p/+f/5//o
/+v/6//q/+r/6P/m/+j/6P/q/+n/6f/p/+f/5f/k/+T/5v/m/+b/5v/k/+T/5P/k/+T/
4v/i/+L/4v/i/+L/4f/h/+H/4f/h/+H/4f/g/+D/4v/i/+L/4v/g/+D/4P/g/+D/4P/g
/+D/4f/h/+H/4f/f/97/3v/f/+H/4P/g/+H/4P/f/97/3f/d/97/3v/f/+H/4P/f/9//
4P/g/97/3v/e/97/3v/e/97/3v/e/97/3v/e/97/3v/g/+D/4P/g/+L/4v/i/+L/5f/m
/+f/6P/m/+b/5v/m/+j/6P/q/+r/7P/s/+3/7v/s/+z/7P/s/+3/7f/r/+v/6v/q/+n/
6f/n/+b/5P/k/+P/4//j/+P/4f/h/+H/4f/j/+P/4f/f/9z/3P/b/9j/2P/Y/9j/2P/a
/9r/2f/Z/9j/1//X/9j/2P/Y/9j/2P/W/9b/1v/W/9j/1//X/9f/1v/W/9b/1v/W/9b/
1//X/9b/1v/X/9f/1f/X/9f/2f/Z/9n/2f/Z/9f/2v/h//H/CwAmAEQAZwCRAMYABQFD
AX0BwAEFAkQCfAKqAs4C3QLOAq0CfgIvAsMBQwG7AEQA1/93/1P/Zf92/37/h/+P/5L/
lv+d/6P/q/+z/7v/wP/F/8v/zv/S/9b/1//X/9f/1//Y/9n/2v/a/9v/3P/c/9z/3f/e
/97/3P/c/93/3//f/9//3//g/+D/4P/h/+H/4f/i/+L/5P/l/+X/5f/l/+b/5v/m/+b/
5//n/+j/6f/p/+r/6v/r/+7/7v/u//D/8P/w//D/8P/z//P/8//1//b/9v/4//n/+P/6
//v//P///wAAAgADAAYABgAJAAsACwANABAAEwAXABkAGwAeAB4AIQAlACgAKwAvADIA
NQA4ADwAQABEAEoATABQAFMAVgBZAFsAXQBgAGMAZQBnAGkAawBsAG8AcQByAHQAdABy
AHIAcgByAHEAcQBxAG8AagBnAGMAXgBbAFYAUgBNAEoARQBAADkANQAvACsAJgAjAB4A
GwAXABEADQAKAAcABwAFAAIAAAD+//z/+//5//f/9v/2//X/9v/2//X/9P/y//H/8P/w
//D/8P/w//D/8v/y//H/8f/x//H/8f/x//H/8f/x//D/8P/w//D/7//v/+//7//v/+//
8P/w/+7/7P/s/+z/7P/u/+3/7f/t/+v/6//q/+n/6//r/+v/6//t/+3/7f/s/+v/6//r
/+v/7P/t/+3/7v/s/+z/7P/s/+7/7v/u/+//7f/t/+//7//x//H/8f/w//D/8f/x//H/
7//u/+7/7f/t/+v/6//s/+//7//u/+7/7v/s/+7/7v/s/+v/6//r/+3/6//q/+r/7P/s
/+z/7P/q/+r/6v/q/+r/6P/o/+j/6P/o/+j/5//n/+f/5//n/+X/5f/k/+T/5v/m/+b/
5v/m/+b/5v/m/+b/5v/m/+b/4//j/+P/4//l/+T/5P/l/+P/4v/i/+P/4//j/+P/4//j
/+T/5P/l/+P/4v/h/+H/5P/k/+T/5P/k/+T/5P/k/+L/4v/i/+L/5P/k/+T/5P/k/+T/
5P/k/+X/5v/n/+j/6f/q/+v/7P/s/+z/7P/s/+z/7v/u/+7/7v/v//D/8P/w//D/8P/v
/+//7f/t/+7/7P/r/+v/6f/q/+j/6P/n/+X/5f/l/+X/5f/l/+X/5f/l/+P/4f/g/+D/
3//c/9z/3P/c/9z/3P/a/9n/2f/Y/9n/2f/a/9r/2P/Y/9j/2P/W/9b/1v/W/9b/1//Y
/9r/2P/Y/9j/2P/Y/9n/2f/Y/9b/1//X/9f/1//Z/9n/2f/Z/9n/2f/Z/9z/5//9/xcA
MgBUAH0ArwDsACsBYwGhAeoBMQJwAqICzgLuAu0C0AKjAmIC/wGDAfkAdwAGAJ3/V/9T
/2f/cv96/4P/if+O/5T/nf+l/6//tf+7/8L/x//J/8z/0P/S/9P/0//T/9X/1v/X/9j/
1v/X/9j/2P/Y/9n/2v/a/9r/2v/b/93/3f/d/93/3v/e/97/3//f/9//4P/g/+L/4v/h
/+D/3//i/+L/4v/i/+P/4//k/+X/5//o/+j/6f/o/+j/6P/q/+n/6v/r/+z/7//v/+//
8f/0//T/9v/3//f/+P/4//j//f/+/wAAAQAEAAQABwAJAAkACwAOABEAFQAXABkAHAAc
AB8AIwAmACoALwAzADcAPABAAEQASABOAFAAVABXAFsAXwBiAGUAaABrAG0AbwBvAHEA
cgB1AHUAdgB4AHgAeAB4AHgAeAB2AHUAdABxAG4AawBnAGIAWwBWAFIATQBIAEMAPgA3
ADEAKwAnACIAHgAYABQADwAJAAUAAgD//////f/6//j/9P/y//H/7//x//D/8P/v/+7/
7v/t/+z/7P/r/+r/6v/q/+r/6v/q/+j/6P/n/+f/5//n/+f/5//p/+n/6f/o/+f/5v/l
/+P/5P/l/+b/5//l/+b/5v/k/+T/5P/k/+T/5P/j/+P/4//j/+P/4v/h/+H/4f/h/+H/
4f/h/+H/4P/h/+H/4f/h/+L/4//j/+T/4v/i/+L/4v/i/+L/4v/j/+P/4//l/+X/5//n
/+f/5v/m/+f/5//n/+X/5P/k/+P/5f/j/+P/5P/j/+P/4v/i/+D/3v/g/+D/4v/h/+H/
4f/j/+H/4P/g/+D/4P/g/+D/3v/e/97/3v/e/9z/3P/c/97/3v/e/93/2//b/9v/2//b
/9v/2v/a/9r/2v/a/9r/2P/Y/9j/2P/a/9r/2v/a/9v/2//b/9v/2f/Y/9j/2f/Z/9j/
2P/Z/9f/1//X/9f/1//Y/9j/2f/X/9b/1f/V/9b/2P/Y/9j/1v/W/9b/1v/W/9b/1v/W
/9f/2P/Z/9r/2//c/93/3v/g/+D/4P/g/+D/4P/i/+L/4v/i/+P/5P/k/+T/5P/k/+L/
4f/e/93/4P/g/9//3//f/97/3P/c/9n/2f/Z/9n/2//b/9v/2//a/9n/1v/T/9T/1P/T
/9D/0P/Q/9D/0P/Q/9D/z//P/9D/z//P/9D/zv/O/87/zv/O/87/zv/O/8z/y//L/8v/
zv/O/87/zv/O/87/z//P/8z/zP/N/83/zf/P/8//z//P/8//zf/L/83/1P/l////HQA+
AGQAkQDHAAYBRwGHAc8BIAJrAqYC2AICAxoDFQP+AtMCfgIHAn8B7QBlAOj/e/9L/1X/
a/90/3z/g/+H/4r/kP+X/5//p/+v/7f/vP/B/8X/yv/M/83/zf/M/8v/y//M/83/zv/M
/83/zv/O/9D/0f/S/9L/0v/S/9P/1f/V/9X/1f/W/9b/1v/X/9f/1//Y/9j/2v/b/9v/
2//b/9z/3P/c/9z/3f/d/97/3//h/+L/4v/j/+L/4v/i/+T/5f/m/+f/6P/p/+n/6f/r
/+z/7P/u/+//8P/y//P/9P/5//r//P/9/wAAAAADAAUABwAJAAwADwATABUAFwAaAB4A
IQAlACgAKwAvADIANQA6AD4AQgBGAEwATgBSAFUAWQBdAGAAYwBnAGsAbgBxAHMAdQB2
AHkAeQB6AHwAfAB8AHwAfAB8AHgAdwB2AHMAbwBrAGYAYABbAFYAUgBNAEcAQQA7ADMA
KwAlACEAHAAXABIADwALAAcAAwAAAP3/+v/3//P/8P/w/+7/7f/r/+v/6v/q/+n/6P/o
/+f/5v/o/+f/5v/m/+T/5P/k/+T/5P/k/+P/4//j/+P/4//j/+P/4//j/+L/4v/i/+L/
4f/h/+H/4f/h/+H/4v/i/+D/4v/i/+L/4v/g/9//3//f/+H/4f/g/9//4f/h/+H/4f/h
/+H/4f/g/9//3//f/9//3//f/97/3v/g/+D/4P/g/+L/4v/i/+P/4f/h/+P/4//j/+P/
4//i/+L/4//j/+P/5f/k/+T/4//j/+H/4f/i/+P/4//i/+L/4v/g/+L/4v/i/+H/4f/h
/+P/4f/g/+D/3v/e/97/3v/e/97/3v/e/97/3P/c/9z/3P/c/9z/2//d/93/3f/d/9v/
2//a/9r/2v/a/9r/2v/c/9z/3P/c/9r/2v/a/9r/2//b/9v/2//d/9z/3P/d/9v/2v/a
/9v/2f/Z/9n/2f/Z/9r/2v/b/9v/2v/Z/9n/2v/a/9j/1v/Y/9j/2P/Y/9r/2v/a/9r/
2v/a/9r/2v/d/97/3//g/+H/4v/j/+T/5P/k/+T/5v/o/+j/6P/p/+n/6P/n/+b/6P/n
/+f/5f/n/+j/6P/n/+X/4//i/+D/4P/f/9//3//f/9//3//f/9//3//f/93/3P/c/93/
3f/Z/9j/1//W/9j/2P/Y/9f/2f/Y/9f/1//W/9b/1v/W/9T/1P/U/9T/1P/U/9P/0//U
/9b/1//Y/9b/1v/W/9f/2f/Y/9j/2f/X/9f/1//X/9X/1//X/9n/2//d/+L/7f8DAB0A
OABYAIMAtwDyADEBbQGvAfYBOwJ6AqwC2ALyAu0C1gKxAm4CCQKNAQUBgQAMAJ//Xf9b
/3H/fv+G/4//kf+U/5z/o/+r/7H/uf/B/8b/y//P/9L/0v/S/9P/0//T/9X/1v/X/9j/
2P/Z/9r/2v/a/9v/3P/c/9v/2v/a/9v/3f/d/93/3v/e/97/3//f/+H/4v/i/+T/5f/l
/+X/5f/k/+T/5P/k/+f/5//o/+n/6//s/+z/7f/s/+z/7P/u/+//8P/x//L/8f/x//H/
8//2//b/+P/5//r//P/9//7/AQACAAQABQAGAAYACQALAA8AEQAUABcAGwAdAB8AIgAj
ACUAKAAqAC8AMwA2ADkAPABAAEQASABKAEwAUABTAFkAXQBgAGMAaABrAG0AbwBvAHEA
cgB1AHUAdgB4AHgAeAB4AHgAeAB2AHUAdABxAG4AawBnAGIAXQBYAFQATwBKAEUAQAA5
ADUALwArACYAJQAgAB0AGQATAA8ADAAJAAcABQACAAAA/v/+//3//f/6//r/+v/6//r/
+P/4//j/+P/2//b/9v/2//b/9v/2//b/9P/0//T/9P/y//L/8v/y//P/9P/1//b/9P/0
//T/9P/0//T/9P/0//T/9P/0//T/8v/y//L/8v/w//D/8P/w//D/8P/w//D/7v/u/+7/
7v/s/+z/7P/s/+7/7v/u/+7/8P/w//T/+P/6//z//v8CAAYADAASABgAIAAoAC4AMgA2
ADwAQgBGAEwAWABkAHAAfACIAJwAtgDWAP4ALgFmAagB9AE+AogC2gIwA34DvgPkA/gD
DgQSBPgDygOOA0ID5gKEAhQClgESAYwAKAD8/+z/5P/o/+z/7v/y//L/7v/s/+r/6P/j
/+D/3f/a/9j/1v/U/9L/z//O/83/zP/M/8z/zP/M/8z/zP/M/8z/yv/K/8r/yv/I/8j/
yP/I/8r/yv/K/8r/y//M/83/zv/M/8z/zP/M/8z/zP/M/8z/zP/M/8z/zP/L/8r/yf/I
/8j/yP/I/8j/yP/I/8j/yP/G/8b/xv/G/8T/xP/E/8T/wf/A/7//vv++/77/vv++/7v/
uv+5/7j/tP+y/7D/rv+r/6r/qf+o/6b/pP+i/6D/n/+e/53/nP+d/57/n/+g/6P/pP+l
/6b/p/+o/6n/qv+s/67/sP+y/7b/uv++/8L/x//M/9H/1v/c/+L/6P/u//P/+P/9/wIA
BAAGAAgACgALAAwADQAOAA0ADAALAAoACQAIAAcABgADAAIAAQAAAP7//P/6//j/9//2
//X/9P/z//L/8f/w/+7/7v/u/+7/7P/s/+z/7P/u/+7/7v/u//D/8P/w//D/8P/w//D/
8P/w//D/8P/w//H/8v/z//T/9v/2//b/9v/4//j/+P/4//r/+v/6//r/+P/4//j/+P/6
//r/+v/6//j/+P/4//j/+v/6//r/+v/4//j/+P/4//b/9v/2//b/9v/2//b/9v/0//T/
9P/0//T/9P/0//T/9P/0//T/9P/z//L/8f/w//L/8v/y//L/8P/w//D/8P/y//L/8v/y
//D/8P/w//D/8P/w//D/8P/y//L/8v/y//H/8P/v/+7/8P/w//D/8P/w//D/8P/w/+7/
7v/u/+7/7v/u/+7/7v/s/+z/7P/s/+7/7v/u/+7/7P/s/+z/7P/q/+r/6v/q/+z/7P/s
/+z/7P/s/+z/7P/u/+7/7v/u/+7/7v/u/+7/7P/s/+z/7P/u/+7/7v/u/+z/7P/s/+z/
7v/u/+7/7v/s/+z/7P/s/+7/7v/u/+7/7v/u/+7/7v/s/+z/7P/s/+7/7v/u/+7/7P/s
/+z/7P/s/+z/7P/s/+7/7v/u/+7/7P/s/+z/7P/s/+z/7P/s/+z/7P/s/+z/7P/s/+z/
7P/s/+z/7P/s/+r/6v/q/+r/7P/s/+z/7P/s/+z/7P/s/+z/7P/s/+z/7P/s/+z/7P/q
/+r/6v/q/+z/7P/s/+z/7P/s/+z/7P/s/+z/7P/s/+7/7v/u/+7/7P/s/+z/7P/s/+z/
7P/s/+z/7P/s/+z/7P/s/+z/7P/s/+z/7P/s/+z/7P/s/+z/7v/u/+7/7v/s/+z/7P/s
/+v/6v/p/+j/6f/q/+v/7P/q/+r/6v/q/+z/7P/s/+z/7P/s/+z/7P/s/+z/7P/s/+7/
7v/u/+7/7P/s/+z/7P/t/+7/7//w/+//7v/t/+z/7P/s/+z/7P/u/+7/7v/u/+7/7v/u
/+7/8P/w//D/8P/u/+7/7v/u/+7/7v/u/+7/8P/w//D/8P/w//D/8P/w//L/8v/y//L/
8P/w//D/8P/y//L/8v/y//X/9v/3//j/+P/4//j/+v/6//r/+v/7//7//v/+//7//v/9
//3/+//8//7//////wEA///+//z//v/9//3//f/6//n/+P/3//n/+f/5//f/9v/2//f/
9//z//L/8f/w/+7/7v/u/+3/7v/u/+7/7//w//D/8P/w//D/8P/w//D/8P/w/+//7//t
/+7/7v/u/+7/7v/u/+//8f/w//D/8f/x//H/8f/x//H/8f/t/+3/8f/x//T///8RACsA
SgBqAJEAvwD4ADMBcQGzAfoBPwJ+ArIC4gIKAxsDEAPzAr4CZwLzAW8B6QBqAPP/lf91
/4X/lv+e/6f/q/+u/7L/uf/B/8f/z//V/97/4//l/+b/6v/s/+3/7f/t/+3/7v/v//D/
8P/x//L/8v/y//P/9P/0//T/9P/1//f/+f/5//n/+v/6//r/+//7//v//P/8//7/////
//////8AAAAAAAAAAAEAAQACAAMAAwAEAAQABQAGAAYABgAIAAkACgALAAwADQANAA0A
DwAQABAAEgATABQAFgAXABgAGQAaABwAHQAiACIAJQAnACkAKwAuADEAMQAzADUAOAA6
AD0AQQBEAEUASQBMAE8AVABYAFwAYABjAGQAZwBpAG0AcQB0AHcAfAB/AIEAgwCFAIcA
iACLAI0AjgCQAJAAkgCSAJIAkgCTAJMAkwCRAJIAkQCPAIwAigCIAIcAhQCCAH8AfAB3
AHIAbQBqAGYAYwBeAFsAVwBVAFEATgBLAEYAQwA/ADwAOAA2ADUAMwAwAC4ALQArACoA
KgApACgAJwAlACMAIgAgACAAIAAgACIAIgAhACEAHwAfAB8AHwAfAB8AHwAeACAAIAAg
AB8AHQAdAB0AHQAfACAAIAAeAB4AHgAeAB4AHgAdAB0AHQAdAB0AHAAbABsAGwAbABsA
HQAdAB0AHAAcAB0AHgAfAB4AHwAfACAAIgAiACIAIgAgACAAIAAhACEAIQAjACMAIQAh
ACEAIAAgACEAIQAhACEAIAAgAB8AHQAbABsAHAAdAB0AHAAcABoAGAAaABoAHAAbABsA
GwAaABcAFQAUABIAEgASABIAEwAUABUAFgAUABIAEgASABAAEAAQAA8ADwAPAA8ADwAP
AA8ADgAOABAAEAAQABAADwAOAA0ADAAMAAwADAAMAA0ADQANAA0ACwAKAAoACwANAAwA
DgAPAA==
         </WaveFormData>
      </LeadData>
      <LeadData>
         <LeadByteCountTotal>10000</LeadByteCountTotal>
         <LeadTimeOffset>0</LeadTimeOffset>
         <LeadSampleCountTotal>5000</LeadSampleCountTotal>
         <LeadAmplitudeUnitsPerBit>4.88</LeadAmplitudeUnitsPerBit>
         <LeadAmplitudeUnits>��V</LeadAmplitudeUnits>
         <LeadHighLimit>2147483647</LeadHighLimit>
         <LeadLowLimit>268435456</LeadLowLimit>
         <LeadID>V6</LeadID>
         <LeadOffsetFirstSample>0</LeadOffsetFirstSample>
         <FirstSampleBaseline>0</FirstSampleBaseline>
         <LeadSampleSize>2</LeadSampleSize>
         <LeadOff>FALSE</LeadOff>
         <BaselineSway>FALSE</BaselineSway>
         <ExcessiveACNoise>FALSE</ExcessiveACNoise>
         <MuscleNoise>FALSE</MuscleNoise>
         <LeadDataCRC32>1119750919</LeadDataCRC32>
         <WaveFormData>
8v/y//L/8v/y//L/8v/y//H/8P/v/+7/7P/s/+z/7P/s/+z/7P/s/+r/6v/q/+r/7P/s
/+z/7P/r/+r/6f/o/+j/6P/o/+j/5v/m/+b/5v/o/+j/6P/o/+r/6v/q/+r/6v/q/+r/
6v/s/+z/7P/s/+7/7v/u/+7/7v/u/+7/7v/u/+7/7v/u/+z/7P/s/+z/7v/u/+7/7v/t
/+z/6//q/+j/6P/o/+j/6v/q/+r/6v/o/+j/6P/o/+r/6v/q/+r/6f/o/+f/5v/o/+j/
6P/o/+b/5v/m/+b/5P/k/+T/5P/m/+b/5v/m/+T/5P/k/+T/5P/k/+T/5P/k/+T/5P/k
/+P/4v/h/+D/4v/i/+L/4v/k/+T/5P/k/+P/4v/h/+D/4v/i/+L/4v/k/+T/5P/k/+X/
5v/n/+j/6v/q/+r/6v/o/+j/6P/o/+n/6f/p/+n/6P/o/+j/6P/r/+v/6//r/+n/6P/o
/+j/6v/q/+n/6P/l/+T/5P/k/+b/5//n/+f/5//n/+b/5f/j/+L/4v/g/9//3v/d/93/
3P/c/93/3f/d/9v/2//b/9v/2//b/9v/2f/Z/9n/2f/a/9r/2v/a/9z/3P/c/9z/2v/a
/9r/2f/Z/9r/2//b/9v/3P/d/97/3P/c/9r/2P/V/9L/y//G/8r/2P/u/wgAJQBLAHkA
rwDrACsBbwG/ARkCbwK5AgADOQNTA0kDKAP3AqoCQQLGAVUB8wCIABwA3P/J/8D/vP+6
/7f/tv+2/7j/uP+9/8L/xf/K/87/0f/U/9T/1v/W/9f/1//U/9T/1P/U/9f/1//X/9f/
1//X/9j/2f/Z/9n/2f/Z/9v/3P/c/9z/2v/Z/9n/2f/b/9v/2//b/9v/2//b/9v/2f/Z
/9n/2f/b/9v/2//c/9r/2//b/9v/2//b/9v/3f/d/93/3f/d/9//4P/g/+D/4v/j/+P/
4//i/+L/4//j/+T/5f/m/+f/5v/n/+j/6P/r/+z/7f/u//H/8//0//X/9f/2//f/+f/+
/wAAAgAEAAYABwALAA4AEgAUABcAGwAeACAAIwAlACcAKgAsAC4ANAA1ADcAOQA7AD0A
PQBAAEEAQgBDAEUARgBGAEYARgBDAEMAQgA/ADsAOgA4ADYAMgAuACsAKQAkAB8AHQAa
ABkAFgATABAADQAKAAcABQAEAAIAAAD+//z/+//6//n/+P/4//f/9//4//j/+P/3//b/
9v/2//b/9//3//j/+P/2//b/9v/1//b/9v/3//f/9//3//f/9//1//T/9P/z//T/9P/0
//T/8//z//L/8P/y//H/8f/x//D/8P/w/+//7v/u/+7/7f/t/+7/7v/u/+v/6v/q/+r/
6//r/+z/7f/r/+v/7P/s/+z/7P/s/+v/6//t/+3/7f/t/+7/7v/v/+//7//w//D/8v/z
//P/8//z//P/8//x//H/8f/x//H/8f/y//L/8f/v/+7/7v/u//D/8P/w//D/8P/u/+3/
7f/v//D/8P/w/+7/7v/t/+3/6v/p/+n/6v/s/+z/7P/s/+v/6//r/+n/6//r/+v/6v/o
/+j/6P/o/+j/6P/n/+f/6f/p/+n/6f/p/+n/6f/p/+f/5//n/+j/6P/o/+f/5//m/+X/
5P/j/+X/5f/m/+b/5f/l/+X/5f/l/+b/5v/m/+T/5P/k/+T/5v/m/+b/5v/o/+j/6P/o
/+n/6v/r/+z/7P/s/+z/7P/u/+7/7//v/+3/7f/u/+7/7v/u/+//7//t/+3/7f/s/+7/
7v/u/+7/6//q/+n/6P/q/+r/6v/r/+n/6f/p/+n/5v/l/+X/5P/m/+T/4f/g/+H/4f/g
/+D/3//f/9//3f/d/93/3f/d/93/3f/d/93/3//f/97/3v/c/9z/3P/c/97/3v/e/97/
3v/d/93/3v/d/93/3P/c/97/3v/g/+D/3v/e/9v/1v/R/87/zv/c//L/CgAlAEkAdwCt
AOkAJwFpAbsBEwJnAq8C8AIjAzUDIwP6AsMCdAILApIBJwHNAGwADgDY/8X/vP+6/7r/
t/+2/7j/uv+8/7//wv/H/8z/0P/T/9T/1P/W/9b/1//X/9b/1v/W/9b/1//X/9f/1//X
/9f/2P/Z/9n/2f/Z/9n/1//Y/9j/2P/a/9n/2f/Z/9n/2f/Z/9n/1//X/9f/1//Z/9n/
2f/Z/9f/1//X/9j/2P/Z/9n/2f/Z/9n/2f/b/9v/2//b/9v/2//c/9z/3P/c/93/3f/d
/+D/4P/h/+H/4v/j/+T/5f/k/+X/5v/m/+n/6v/r/+z/7f/v//D/8f/z//T/9f/3//j/
+v/8//7/BAAFAAkADAAQABIAFQAZABoAHAAfACEAJwAqACwALgAyADMANQA3ADgAOQA4
ADoAPAA+AEAAQwBCAEIAQgBCAEEAQQBAAD0AOgA4ADUAMgAwACwAKQAnACQAHwAdABoA
FwAUABEADgANAAoABwAFAAIAAAD+//z//P/7//r/+f/6//r/+f/5//b/9v/2//X/9P/0
//T/9P/1//X/9v/2//T/9P/0//P/9P/0//X/9f/0//P/8v/x//L/8v/z//P/8P/w//D/
8P/x//H/8P/u/+7/7f/t/+3/6v/q/+r/6f/o/+j/6P/n/+X/5v/m/+b/5//m/+b/5v/l
/+X/5v/n/+X/5f/m/+b/5v/m/+b/5f/l/+f/5//n/+f/6P/o/+n/6//r/+z/7P/q/+v/
6//r/+v/6//r/+n/6f/p/+n/6f/p/+r/6v/p/+n/6P/o/+j/6P/o/+j/6P/q/+j/5//n
/+X/5v/m/+b/5P/k/+P/4//k/+P/4//k/+L/4v/i/+L/4v/j/+T/4//j/+P/4//i/+D/
4P/g/+D/4f/i/+L/4//i/+H/4P/f/+H/4f/h/+H/3//f/9//4P/e/97/3f/d/93/3f/d
/93/2//b/9z/3P/d/93/3f/d/93/3P/c/9z/3P/c/9z/3P/c/9z/3P/c/9z/3P/c/9z/
3P/c/9z/3P/c/9z/3P/c/97/3v/e/97/4P/g/+D/4P/g/+D/4P/g/+P/4//j/+P/5P/k
/+T/5P/k/+P/4v/h/+L/4v/j/+T/4v/i/+H/4P/h/+D/4P/g/97/3//f/9//3f/d/9z/
2//d/9z/3P/a/9f/1v/V/9X/1P/U/9X/1f/V/9P/0//T/9H/0f/R/9H/0f/R/9H/0f/Q
/9D/0P/Q/9L/0v/S/9L/0v/S/9L/0f/P/9D/0f/R/9D/0P/Q/9D/0P/Q/87/zP/J/8b/
w//C/8b/1P/q/wIAIwBLAHsAswDxADMBfQHTASsCfQLHAhADRQNVA0MDHgPlApACHwKk
ATcB0QBeAPr/yP+5/7L/qv+q/6n/qv+s/6z/sP+1/7j/u//A/8L/xf/K/8r/zP/M/83/
zf/K/8r/yv/K/8v/y//L/8v/zP/N/8//0f/P/8//z//P/9H/0v/S/9L/0v/R/9H/0f/P
/8//z//P/9H/0f/R/9H/0f/R/9H/0f/R/9H/0f/S/9L/0//T/9P/0//T/9P/1f/X/9f/
1//X/9f/2P/Y/9j/2v/b/9v/2//c/9z/3f/d/97/3//g/+H/4v/j/+T/5P/j/+T/5f/m
/+r/7f/v//H/8//0//X/9//6//z//v8AAAQABQAJAAwADAAOABEAFQAZABwAIAAjACUA
KAAqACwAMAAxADMANQA5ADsAOwA+AD8AQABBAEMARABEAEQARABDAEMAQgA/ADsAOgA4
ADYAMwAuACoAJwAiAB0AGwAYABUAEgAPAAwACQAGAAMAAQAAAP7//P/6//j/9//2//X/
9v/2//X/9f/y//L/8v/x//L/8v/y//L/7//v//D/8P/x//L/8//z//D/8P/x//H/8f/x
//H/8f/v/+7/7v/t/+7/7v/u/+7/7//v/+7/7P/s/+v/6//r/+r/6v/q/+n/6P/o/+j/
5//n/+j/6P/o/+f/5v/m/+b/5//n/+j/6f/p/+n/6v/q/+r/6v/q/+n/5//p/+n/6f/r
/+z/7P/t/+v/6//s/+z/7v/v/+//7//x//H/8f/v/+7/7f/s/+v/6//s/+z/6//t/+z/
7P/s/+7/7v/u/+7/7v/s/+v/6//p/+r/6v/q/+z/7P/r/+v/6v/p/+n/6v/q/+r/6v/q
/+n/6f/p/+f/6f/p/+n/6P/q/+r/6v/q/+r/6v/p/+n/6f/p/+n/6f/n/+f/5//n/+b/
5//o/+r/6v/q/+n/6f/p/+n/6f/p/+f/5//o/+j/5//n/+f/5//n/+j/6P/o/+r/6v/q
/+r/6v/q/+r/6v/q/+r/6v/q/+j/6P/o/+j/6f/q/+v/7P/t/+7/7//w/+7/7v/u/+7/
8P/x//H/8f/x//L/8v/y//L/8//z//P/8//z//L/8v/w//D/8P/v/+//7//v//D/7v/u
/+//7//v/+//7//u/+3/7f/s/+z/6v/n/+b/5f/n/+b/5v/n/+X/5f/j/+P/4f/h/+H/
4f/j/+P/4//j/+P/4v/i/+L/4v/i/+L/4v/i/+L/4v/i/+H/4f/i/+P/4f/g/+D/4P/g
/+L/4v/g/97/3f/a/9H/zP/O/9z/8P8IACUASwB5AK8A7QArAXEBwQEZAm0CuQICAzsD
VwNLAyoD+QKsAkECxgFXAfMAiAAeAN7/yf/C/7z/uv+5/7j/uP+6/7z/v//E/8n/0P/S
/9P/1P/W/9j/2P/Z/9n/1v/W/9b/1v/Z/9n/2f/Z/9n/2f/a/9v/2//b/9v/2//b/9z/
3P/c/9z/2//b/9v/2//b/9v/2//d/93/3f/d/9v/2//b/9v/2//b/9v/3P/c/93/3f/d
/9//3//f/+H/3//f/9//3//h/+L/4v/i/+T/5f/l/+X/5v/m/+f/5//o/+n/6v/r/+7/
7//w//D/7//w//H/8v/1//f/+P/5//v//P/9////AgAEAAYACAAOAA8AEwAWABYAGAAb
AB8AIgAkACcAKQAtADAAMgA0ADgAOQA7AD0APwBBAEEARABFAEYARwBJAEoASgBKAEoA
RwBHAEYAQwBBAEAAPgA8ADwAOAA1ADMALgApACcAJAAhAB4AGwAYABUAEgAPAA0ADAAK
AAgABgAEAAMAAgABAAAAAAD//////v/+//7//f/6//r/+v/6//r/+//9//7//v/+//7/
/f/8//z//f/9//3//f/9//3////+//7//f/6//r/+v/6//3//f/8//r/+v/5//n/+f/2
//b/9v/1//T/9P/0//P/8//0//T/9P/z//L/8v/y//H/8f/y//P/9f/1//b/9v/2//b/
9v/1//X/9//3//f/+f/6//r/+//5//n/+v/6//r/+//7//v/+f/5//n/9//5//n/+f/5
//n/+v/6//n/9//2//b/9v/2//b/9v/2//b/9P/z//P/9f/2//b/9v/0//T/8//z//L/
8f/x//L/8v/y//L/8v/x//H/8f/v//P/8//z//L/8v/y//L/8v/y//L/8f/x//H/8f/x
//H/8f/x//H/8f/t/+3/7f/u/+7/7v/t/+3/6//r/+v/6//t/+3/7v/u/+3/7f/t/+3/
7f/u/+z/6v/q/+r/6v/q/+r/6v/q/+r/7P/s/+z/7P/q/+r/6v/q/+z/7P/s/+z/7//w
//H/8v/w//D/8P/w//D/8P/x//H/8f/x//L/8v/y//L/8//z//P/8//z//L/8v/y//L/
8v/v/+7/7f/s/+r/6v/q/+v/7f/t/+3/7f/s/+v/6//q/+j/5v/j/+L/4//j/+L/4v/j
/+P/4//h/+P/4//j/+P/4v/h/+D/3//f/9//3v/e/97/3v/e/97/3v/e/97/3v/c/9v/
2//c/9v/2//a/9r/3P/c/9z/3v/e/97/2//W/9H/zP/K/9L/5v/+/xUANQBdAI0AxwAF
AUUBjQHhATcCgwLKAgcDLQMrAwwD3QKcAj8CygFVAfcAmgA0AOr/zf/A/7j/tv+1/7L/
sv+0/7b/uf+8/7//xP/I/83/zv/Q/9L/0v/T/9P/0v/S/9L/0v/T/9P/0//T/9H/0f/S
/9P/1f/V/9X/1f/T/9T/1P/U/9T/0//T/9P/0f/R/9H/0f/T/9P/0//T/9H/0f/R/9H/
0//T/9P/1P/U/9X/1f/V/9X/1f/V/9f/1v/V/9T/0//V/9b/1v/W/9j/2f/Z/9n/2P/Y
/9n/2f/a/9v/3P/d/97/3//g/+D/3//g/+H/4v/j/+X/5v/n/+n/6v/r/+3/8P/y//T/
9v/4//n//f8AAAQABgAJAA0ADgAQABMAFQAXABoAHAAeACIAIwAlACcAKwAtAC0AMAAx
ADIAMwA1ADYANgA2ADYANQA1ADQAMQAvAC4ALAAqACoAJgAjACEAIAAbABkAFgASAA4A
CgAGAAMAAAD9//v//P/6//j/9v/0//P/8v/x//D/8P/v/+//7v/u/+7/7f/s/+z/7P/s
/+v/6//s/+z/7P/s/+z/6//s/+z/7f/t/+3/7f/t/+3/6//q/+r/6f/o/+j/6P/o/+v/
6//q/+j/5v/l/+X/5f/m/+b/5v/l/+L/4v/i/+H/4f/i/+L/4v/h/+D/4P/g/9//3//g
/+H/4//j/+T/5P/i/+L/4v/h/+P/5f/l/+X/4//k/+T/5f/l/+X/5v/m/+T/5f/l/+X/
5//n/+f/5f/j/+P/4//j/+P/5P/k/+P/5P/k/+X/5v/l/+T/4//i/+T/4v/h/+H/4//k
/+T/5P/k/+T/4//j/+L/4f/h/+L/4v/i/+L/4v/f/9//3//d/97/3f/c/9r/2//c/93/
3v/e/97/3f/d/9//3//f/9//3v/d/9z/2//b/9v/2//c/9z/3P/b/9v/2//b/9v/2//b
/9v/3P/c/9r/2f/Y/9f/2//c/9z/2v/Y/9j/2P/Y/9j/2P/Y/9j/2v/a/9r/2v/Y/9j/
2P/Y/9r/2v/a/9r/3f/e/9//4P/e/97/3v/e/+D/4f/h/+H/3//g/+D/4P/i/+P/4//j
/+H/4f/g/+D/3v/e/97/3f/c/9v/2v/a/9r/2v/b/9v/2//b/9v/2v/Z/9n/2P/Y/9T/
0f/Q/8//z//O/87/z//N/83/y//L/83/zf/N/83/y//L/8v/y//N/8z/zP/M/87/zv/O
/87/zf/M/8v/yv/J/8n/yv/L/8n/yP/I/8j/yv/K/8r/yv/I/8P/wP+9/7j/uP/G/9z/
9P8RADkAZwCbANkAFwFbAa0BBwJbAqcC7AIlAzkDJQP6AsMCcgIFAooBHwHFAF4A/P/C
/6//pP+g/6D/n/+e/6D/ov+m/6n/rP+x/7b/uP+7/7z/vv++/77/v/+//8D/wP/A/8D/
wf/B/8H/wf/D/8P/xP/F/8X/xf/F/8X/xf/G/8b/xv/E/8P/w//D/8X/xf/F/8X/xP/D
/8L/wf/D/8P/w//D/8X/xf/F/8b/xP/F/8X/xf/F/8X/xf/H/8X/xf/F/8X/xv/I/8n/
yv/M/83/zf/N/8z/zP/N/83/zv/P/9D/0f/S/9P/1P/U/9X/1v/X/9j/2f/b/9z/3f/f
/+D/4f/j/+j/6v/s/+7/9P/1//n//P/+/wAAAwAHAAwADgARABMAFQAYABoAHAAgACEA
IwAlACUAJwAnACoALQAuAC8AMQAyADIAMgAyADEAMQAwAC0AKQAoACYAJAAiAB4AGwAZ
ABYAEQAPAAwABwAEAAEA/v/5//b/8//x//L/8P/u/+z/6P/n/+b/5f/k/+T/4//j/+T/
5P/k/+P/4P/g/+D/4P/g/+H/4//k/+P/4v/h/9//4P/g/+H/4f/h/+H/4f/h/9//3v/e
/93/3f/e/9//4P/e/93/2//Y/9r/2f/Z/9n/2P/Y/9j/1//W/9b/1v/V/9P/1P/U/9T/
1f/U/9T/1P/T/9P/1P/V/9f/1//Y/9j/1v/W/9b/1f/X/9n/2f/Z/9f/2P/Y/9n/2v/b
/93/3v/c/93/3f/d/9v/2//b/9n/2//b/9v/2//Z/9r/2v/Z/9n/2P/Y/9j/2P/Y/9j/
2P/a/9j/1//X/9f/2P/Y/9j/1v/W/9X/1f/V/9X/1v/Y/9b/1v/W/9b/1f/V/9X/0//V
/9X/1f/U/9T/1P/U/9T/0v/S/9H/0f/S/9P/1P/V/9X/1f/V/9X/0//T/9P/1P/W/9b/
1f/V/9X/1f/V/9X/0//T/9T/1P/T/9P/0//T/9P/1P/W/9b/1f/U/9P/0v/S/9L/0v/S
/9X/1v/X/9j/2P/Y/9j/2P/Y/9j/2P/Y/9r/2v/b/9v/3f/d/97/3v/e/97/3//f/97/
3f/c/9r/3P/c/9z/3P/b/9r/2f/Y/9j/2P/Y/9n/2//b/9v/2//Z/9f/1v/U/9X/1P/S
/9L/0f/R/9D/0P/R/9H/0f/P/9H/0f/R/9H/z//P/8//z//P/8//zv/O/8z/zP/M/8z/
zv/O/87/zv/O/83/zf/O/8//z//O/87/zv/Q/9D/0P/Q/87/yf/C/7v/tv+8/9L/7P8G
ACcAUQCDAL0A/QA/AYsB5wFDApMC3QIgA08DVwNBAxwD4QKIAhUCnAEvAcEAQgDi/7z/
s/+u/6r/qP+l/6T/pv+q/67/s/+2/7n/vv/A/8P/yP/K/8n/yP/I/8f/yP/I/8j/yP/J
/8n/yf/J/8n/yf/K/8v/zf/N/83/zf/N/87/zv/O/87/zf/N/83/z//P/8//z//N/83/
zf/N/8//z//P/8//zf/N/83/zv/Q/9H/0f/R/9H/0f/R/9P/0//T/9P/0//T/9T/1P/U
/9T/1f/V/9X/1//Y/9r/2//c/93/3v/f/97/3//g/+D/4//k/+X/5v/l/+f/6P/p/+3/
7v/v//H/9P/2//j/+v8AAAEABQAIAAoADAAPABMAGAAaAB0AHwAkACgAKwAuADEAMQAy
ADMANgA5ADoAPgA/AEAAQQBDAEIAQgBCAEIAQQBBAEAAPQA5ADgANgA0ADAALAApACcA
IgAdABsAGAAVABIADwAMAAkABgADAAEA/v/8//r/+P/4//f/9v/1//T/9P/z//P/8v/y
//L/8f/w//D/8P/w/+//7//w//D/8v/y//L/8f/y//L/8//z//H/8f/x//H/8f/w//D/
7//u/+7/7v/u/+3/7f/s/+r/7P/r/+v/6//q/+r/6v/p/+r/6v/q/+n/6//s/+z/7P/r
/+r/6v/q/+n/6f/q/+v/6f/p/+r/6v/s/+z/7P/r/+z/7//w//H/7//w//D/8f/x//H/
8v/y//L/8//z//P/8//z//P/8f/v/+//7//v/+//8P/w/+//8f/w//D/8P/u/+7/7v/u
//D/7v/t/+3/7f/u/+7/7v/u/+7/7f/t/+z/6//r/+z/7P/s/+z/7P/s/+3/7v/t/+7/
7f/s/+r/6v/q/+r/6v/s/+z/6//r/+n/6f/p/+n/6f/p/+n/6f/o/+n/6v/s/+z/7P/r
/+v/6v/p/+j/5//n/+f/6P/o/+n/6f/p/+n/6f/q/+j/5v/m/+b/5v/m/+j/6P/o/+j/
6v/q/+r/6v/t/+7/7//w//L/8v/y//L/8v/y//L/8//z//P/8//0//L/8v/y//P/9f/1
//X/9f/0//T/9P/0//T/8//y//H/7v/u/+7/7v/x//H/8f/x//P/8v/x//H/7v/u/+z/
6f/o/+f/5//m/+b/5//n/+f/5//n/+f/5//n/+f/5//n/+X/5f/l/+T/5P/k/+T/5P/m
/+b/5v/m/+b/5v/l/+X/5v/n/+f/5v/m/+b/5v/m/+T/5v/k/+P/4P/b/9j/2v/o//7/
FAAvAFUAhQC7APUAMwF5AckBIQJzAr0CAAMxAz0DKQMEA80CfAIRApoBLQHRAG4AEADe
/83/xP/A/8D/v/++/77/wv/E/8f/zP/P/9L/1P/X/9r/3P/c/9z/3f/d/97/3v/e/97/
4f/h/+H/4f/f/9//4P/h/+D/3//e/93/3//g/+D/4P/g/9//3//f/+H/4f/h/+H/4f/h
/+H/4f/g/9//3v/d/97/3//g/+L/5P/l/+X/5f/k/+P/4v/j/+X/5f/l/+X/5P/k/+P/
4v/m/+f/5//n/+j/6P/p/+n/6v/r/+z/7f/s/+3/7v/u//H/8v/z//T/9f/3//j/+f/4
//j/+P/5//7/AAACAAQACAAJAA0AEAAPABAAEgAVABgAGgAdAB8AIwAmACgAKgAsAC0A
LwAxADMANQA1ADgANwA4ADkAOwA8ADwAPAA8ADkAOQA4ADUAMwAyADAALgAqACYAIwAh
ABwAFwAVABIAEQAOAAsACAADAAAA/f/7//r/+P/2//T/9P/z//T/8f/w/+//7v/t/+z/
7P/s/+z/7P/q/+r/6v/q/+r/6v/q/+r/6P/o/+j/6P/m/+b/5v/m/+f/6P/p/+r/6P/o
/+j/6P/m/+b/5v/m/+b/5v/m/+b/5P/k/+T/5P/i/+L/4v/i/+D/4P/g/+D/3v/e/97/
3v/c/9z/3P/c/9z/3P/c/9z/4P/i/+b/6v/s/+7/8P/y//b//P8AAAgADgAUABwAHgAi
ACYAKAAsADYAQgBQAGAAbAB4AIYAmgCyANAA9gAoAWIBnAHWARwCbgK6AvoCKAM+A0ID
MAMIA9ACjAJCAvQBrgFwATQB9AC0AGwAKgAEAOz/4P/i/+T/4v/i/+L/3//e/93/3P/a
/9j/1v/U/9H/0P/P/87/y//K/8n/yP/I/8j/yP/I/8b/xv/G/8b/xP/E/8T/xP/D/8L/
wf/A/8D/wP/A/8D/wf/C/8P/xP/C/8L/wv/C/8L/wv/C/8L/wP/A/8D/wP+9/7z/u/+6
/7r/uv+6/7r/uv+6/7r/uv+4/7j/uP+4/7j/uP+4/7j/t/+2/7X/tP+0/7T/tP+0/7L/
sv+y/7L/sf+w/6//rv+u/67/rv+u/6z/rP+s/6z/rf+u/6//sP+y/7T/tv+4/7r/vP++
/8D/wv/E/8b/yP/L/8z/zf/O/9H/1P/X/9r/3//i/+X/6P/s//D/9P/4//3/AAADAAYA
CAAIAAgACAAKAAoACgAKAAgABgAEAAIA///+//3//P/5//j/9//2//X/9P/z//L/8f/w
/+//7v/r/+r/6f/o/+j/6P/o/+j/6P/o/+j/6P/q/+r/6v/q/+v/7P/t/+7/8P/w//D/
8P/w//D/8P/w//H/8v/z//T/9P/0//T/9P/2//b/9v/2//b/9v/2//b/9P/0//T/9P/2
//b/9v/2//T/9P/0//T/9v/2//b/9v/2//b/9v/2//T/9P/0//T/9v/2//b/9v/0//T/
9P/0//L/8v/y//L/8v/y//L/8v/y//L/8v/y//L/8v/y//L/8P/w//D/8P/w//D/8P/w
//D/8P/w//D/7v/u/+7/7v/w//D/8P/w/+//7v/t/+z/7v/u/+7/7v/u/+7/7v/u/+z/
7P/s/+z/7P/s/+z/7P/s/+z/7P/s/+7/7v/u/+7/7P/s/+z/7P/q/+r/6v/q/+z/7P/s
/+z/7P/s/+z/7P/s/+z/7P/s/+7/7v/u/+7/7f/s/+v/6v/s/+z/7P/s/+r/6v/q/+r/
6v/q/+r/6v/q/+r/6v/q/+v/7P/t/+7/7P/s/+z/7P/s/+z/7P/s/+7/7v/u/+7/7v/u
/+7/7v/s/+z/7P/s/+7/7v/u/+7/8P/w//D/8P/u/+7/7v/u/+7/7v/u/+7/7v/u/+7/
7v/u/+7/7v/u/+7/7v/u/+7/7v/u/+7/7v/u/+7/7v/u/+7/7v/u/+7/7v/u/+7/7v/t
/+z/6//q/+v/7P/t/+7/7v/u/+7/7v/u/+7/7v/u//D/8P/w//D/7v/u/+7/7v/u/+7/
7v/u/+7/7v/u/+7/8P/w//D/8P/u/+7/7v/u/+7/7v/u/+7/8f/y//P/9P/z//L/8f/w
/+7/7v/u/+7/8P/w//D/8P/v/+7/7f/s/+3/7v/v//D/7v/u/+7/7v/w//D/8P/w//D/
8P/w//D/7v/u/+7/7v/x//L/8//0//H/8P/v/+7/7v/u/+7/7v/w//D/8P/w//D/8P/w
//D/8v/y//L/8v/w//D/8P/w//D/8P/w//D/8v/y//L/8v/w//D/8P/w//H/8v/z//T/
8//y//H/8P/x//L/8//0//X/9v/3//j/+P/4//j/+f/5//n/+f/6//r/+v/6//v/+//7
//v/+//8//z//P/8//3//f/9//3//v/+//7//v/8//v/+v/5//r/+v/6//v/+//8//v/
+f/3//X/9P/y//D/8f/x//H/8f/x//H/8f/z//P/8//z//H/8f/x//D/7v/u/+7/7v/u
/+7/7v/u//D/8P/v/+//8v/z//P/8v/y//L/8v/y//D/8P/u/+v/6P/l/97/3P/k//j/
EgAxAFUAgwC1AO8AMQF3AcUBGwJxAr8CBgNJA3EDcwNaAy8D8AKTAiACqwE/AcwAVAD+
/+H/3P/U/9D/z//O/8z/zP/Q/9P/1v/Z/97/4P/j/+T/5v/o/+j/6f/p/+j/6P/o/+j/
5//n/+f/5//n/+f/6P/p/+n/6f/p/+n/6f/q/+r/6v/o/+f/5//n/+n/6f/p/+n/6f/p
/+n/6f/n/+f/5//n/+n/6f/p/+r/6P/p/+n/6f/r/+v/6//t/+//7//v/+//8f/y//L/
8v/z//P/8v/x//L/8v/z//P/9P/1//b/9//6//v//P/8//3//v///wAA//8BAAIAAwAF
AAYABwAJAAoADAAOABAAFgAXABsAHgAeACAAIwAnACgAKgAtAC8AMQA0ADYAOAA+AD8A
QQBDAEcASQBJAEwATQBOAE8AUQBUAFQAVABUAFYAVwBXAFUAVwBYAFgAWABYAFYAVQBV
AFMATwBOAEwASwBIAEUAQgBCAEAAPgA9ADsAOAA1ADIALgAtACwAKwAoACgAJwAnACQA
JAAkACMAIAAgACAAIAAdAB0AHgAeACAAIAAgAB8AHAAcAB0AHQAbABsAGwAbABsAGgAa
ABkAGAAYABgAGAAbABsAGgAYABgAFwAXABcAGAAYABgAFwAYABgAGAAXABcAGAAYABgA
GAAYABkAGgAbABsAHAAdAB0AHQAeAB4AHgAeAB4AHQAdAB8AHwAfAB0AHgAeAB8AHwAf
ACAAIAAgACEAIQAhAB8AHwAfAB0AHAAbABoAGQAbABwAHAAbABkAGAAYABgAGQAaABsA
HAAbABgAFgAVABMAFAAUABQAFgAWABUAFQASABEAEQASABIAEgASABIADwAPAA8ADQAP
AA8ADwAOAA8AEAARABIAEQAQAA4ADQANAA0ADQANAA8ADwAPAA8ACwALAAsADAAOAA4A
DwAPAA==
         </WaveFormData>
      </LeadData>
   </Waveform>
</RestingECG>
