# Supplementary material for: Detection of Left Atrial Enlargement Using a Convolutional Neural Network-Enabled Electrocardiogram
Source: Front Cardiovasc Med. 2020 Dec 17;7:609976. doi: 10.3389/fcvm.2020.609976 (PMC7773668; doi:10.3389/fcvm.2020.609976)
Supplement: Supplementary file 5 [file Data_Sheet_5.ZIP › normal4/1802036019_4591_00000007.XML]

<?xml version="1.0" encoding="Windows-1252"?>
<!DOCTYPE RestingECG SYSTEM "restecg.dtd">
<RestingECG>
   <PatientDemographics>
      <PatientID>1802036019</PatientID>
      <PatientAge>76</PatientAge>
      <AgeUnits>Years</AgeUnits>
      <Gender>Male</Gender>
      <PatientLastName>luowei</PatientLastName>
   </PatientDemographics>
   <TestDemographics>
      <DataType>Resting</DataType>
      <Site>1</Site>
      <AcquisitionDevice>MAC55</AcquisitionDevice>
      <Status>Unconfirmed</Status>
      <Priority>Normal</Priority>
      <AcquisitionTime>09:47:51</AcquisitionTime>
      <AcquisitionDate>12-24-2016</AcquisitionDate>
      <CartNumber>1</CartNumber>
      <AcquisitionSoftwareVersion>009C</AcquisitionSoftwareVersion>
      <XMLSourceVersion>MAC5000 v1.0</XMLSourceVersion>
   </TestDemographics>
   <RestingECGMeasurements>
      <VentricularRate>53</VentricularRate>
      <AtrialRate>53</AtrialRate>
      <PRInterval>182</PRInterval>
      <QRSDuration>88</QRSDuration>
      <QTInterval>408</QTInterval>
      <QTCorrected>382</QTCorrected>
      <PAxis>49</PAxis>
      <RAxis>52</RAxis>
      <TAxis>40</TAxis>
      <QRSCount>8</QRSCount>
      <QOnset>225</QOnset>
      <QOffset>269</QOffset>
      <POnset>134</POnset>
      <POffset>184</POffset>
      <TOffset>429</TOffset>
      <ECGSampleBase>500</ECGSampleBase>
      <ECGSampleExponent>0</ECGSampleExponent>
   </RestingECGMeasurements>
   <Diagnosis>
      <Modality>Resting</Modality>
         <StatementCount>2</StatementCount>
         <LabelText>12SL ��ϳ���</LabelText>
      <DiagnosisStatement>
         <StmtFlag>ENDSLINE</StmtFlag>
         <StmtText>����Ķ�����</StmtText>
      </DiagnosisStatement>
      <DiagnosisStatement>
         <StmtFlag>ENDSLINE</StmtFlag>
         <StmtText>�ٽ� ECG</StmtText>
      </DiagnosisStatement>
   </Diagnosis>
   <Waveform>
      <WaveformType>Rhythm</WaveformType>
      <WaveformStartTime>0</WaveformStartTime>
      <NumberofLeads>8</NumberofLeads>
      <SampleType>CONTINUOUS_SAMPLES</SampleType>
      <SampleBase>500</SampleBase>
      <SampleExponent>0</SampleExponent>
      <HighPassFilter>16</HighPassFilter>
      <LowPassFilter>150</LowPassFilter>
      <ACFilter>NONE</ACFilter>
      <LeadData>
         <LeadByteCountTotal>10000</LeadByteCountTotal>
         <LeadTimeOffset>0</LeadTimeOffset>
         <LeadSampleCountTotal>5000</LeadSampleCountTotal>
         <LeadAmplitudeUnitsPerBit>4.88</LeadAmplitudeUnitsPerBit>
         <LeadAmplitudeUnits>��V</LeadAmplitudeUnits>
         <LeadHighLimit>2147483647</LeadHighLimit>
         <LeadLowLimit>268435456</LeadLowLimit>
         <LeadID>I</LeadID>
         <LeadOffsetFirstSample>0</LeadOffsetFirstSample>
         <FirstSampleBaseline>0</FirstSampleBaseline>
         <LeadSampleSize>2</LeadSampleSize>
         <LeadOff>FALSE</LeadOff>
         <BaselineSway>FALSE</BaselineSway>
         <ExcessiveACNoise>FALSE</ExcessiveACNoise>
         <MuscleNoise>FALSE</MuscleNoise>
         <LeadDataCRC32>437980720</LeadDataCRC32>
         <WaveFormData>
TABMAEwATAA6ACoAGgAKAAQA/v/4//L/8f/w/+//7v/y//T/9v/4//3/AAADAAYABAAE
AAQABAAHAAgACQAKAAoACgAKAAoACAAIAAgACAAJAAoACwAMAAkACAAHAAYABwAIAAkA
CgAKAAoACgAKAAgACAAIAAgACQAKAAsADAAJAAgABwAGAAcACAAJAAoACgAKAAoACgAI
AAgACAAIAAsADAANAA4ACwAKAAkACAAJAAoACwAMAAwADAAMAAwADAAMAAwADAAPABAA
EQASABEAEAAPAA4AEQASABMAFAAVABYAFwAYABgAGAAYABgAHAAeACAAIgAiACIAIgAi
ACQAJgAoACoAKgAqACoAKgAqACoAKgAqACsALAAtAC4AKwAqACkAKAAmACYAJgAmACQA
IgAgAB4AGgAYABYAFAASABIAEgASABAADgAMAAoACgAKAAoACgAJAAgABwAGAAUABAAD
AAIAAwAEAAUABgAFAAQAAwACAAQABAAEAAQABAAEAAQABAADAAIAAQAAAAMABAAFAAYA
AwACAAEAAAABAAIAAwAEAAIAAgACAAIAAAAAAAAAAAADAAQABQAGAAMAAgABAAAAAQAC
AAMABAAEAAQABAAEAAIAAgACAAIAAwAEAAUABgADAAIAAQAAAAEAAgADAAQABgAGAAYA
BgAFAAQAAwACAAUABgAHAAgABQAEAAMAAgADAAQABQAGAAYABgAGAAYABAAEAAQABAAF
AAYABwAIAAUABAADAAIAAwAEAAUABgAGAAYABgAGAAQABAAEAAQABQAGAAcACAAFAAQA
AwACAAMABAAFAAYACAAIAAgACAAHAAYABQAEAAUABgAHAAgABwAGAAUABAAGAAYABgAG
AAYABgAGAAYABAAEAAQABAAFAAYABwAIAAUABAADAAIAAwAEAAUABgAGAAYABgAGAAQA
BAAEAAQABQAGAAcACAAHAAYABQAEAAYABgAGAAYABgAGAAYABgAEAAQABAAEAAUABgAH
AAgABQAEAAMAAgADAAQABQAGAAYABgAGAAYABAAEAAQABAAHAAgACQAKAAcABgAFAAQA
BgAGAAYABgAGAAYABgAGAAQABAAEAAQABQAGAAcACAAFAAQAAwACAAMABAAFAAYABgAG
AAYABgAEAAQABAAEAAUABgAHAAgABwAHAAYABQAHAAgACAAIAAoACgAKAAoACAAIAAgA
CQAKAAsADgARABAADwAQAA8AEQATABMAEwATABMAEgARABEADgANAA0ADgALAAsACgAJ
AAcABgAEAAUABQAFAAUABQAFAAUABQADAAIAAgACAAMABAAFAAYABAADAAIAAAACAAIA
AgACAAQABQAFAAUABAADAAAAAQAEAAUABwAIAAUABAADAAEA//8FAAYABgAIAAYA///+
//7//P8AAAgADwAaACkANwBFAFUAYQBmAG4AbgBdAEcAOQAnAA8AAAD4/+7/6v/r/+f/
4//n/+f/5f/p/+//8v/0//3//////wUABQD///3//v/+//7/AQACAAMABgAFAAMAAgAB
AAIAAgADAAMABQAHAAcABwAEAAMAAQAAAAQABQAGAAcABwAGAAUABAAEAAQABAAEAAUA
BwAHAAYABQAEAAMAAgAFAAYABwAKAAgABwAHAAcABgAGAAcACAAKAAoACwALAAgACAAH
AAYACQAKAAwADQANAAwACwALAAsACwANAAsADQAPABAAEAAQABAADwAOABIAFAAWABkA
GQAZABkAGwAZABoAHAAdACEAIgAlACUAJAAmACYAJgApACoALAAvAC4ALgAuADAALgAs
AC4ALgAtADAAMQAvACwAKwAnACQAJQAkACMAIgAfABwAGgAZABcAFAAUABEAEgASABIA
DwAMAAsACQAHAAgACAAJAAoACgAGAAYABgAEAAQABAACAAQABQAHAAUABAADAAEAAAAD
AAQABQAGAAUABAADAAQAAAAAAAEAAQADAAQABQAGAAMABAAAAP//AgADAAMABAACAAIA
AgAEAAEAAQABAAEAAwADAAMAAwACAAEA///+/wIAAwADAAMAAwABAAEAAgAAAAAAAQAB
AAEAAgADAAMAAgADAP///v8BAAIAAgADAAIAAgACAAIA/////wEAAwACAAIAAgACAAEA
AgD+//3/AQABAAEAAQABAAEAAQABAP////8AAAAAAgACAAIAAQAAAP///f/8//7/AQAA
AAEAAQD////////8//z//f/9////AAAAAP///v/9//v/+v/8//3//v////3//f/7//7/
/P/8//z//P/+/wAAAAD///z/+//5//j/+v/8//3//v/8//r/+v/8//r/+v/7//v//f/9
//3//f/6//n/9//2//n/+f/5//n//P/3//T/9P/0//T/9P/1//b/9//4//X/9P/z//L/
9P/0//T/9P/2//b/9v/2//P/8v/x//D/8//0//X/9v/z//L/8f/w//D/8P/w//D/8v/y
//L/8v/x//D/7//u/+//8P/x//L/8f/w/+//7v/w//D/8P/w//D/8P/w//D/7//u/+3/
7P/v//D/8f/y/+//7v/t/+z/7P/s/+z/7P/u/+7/7v/u/+3/7P/r/+r/7f/u/+//8P/v
/+7/7f/s/+z/7P/s/+z/7v/u/+//7//u/+3/7f/s/+3/8P/x//L/8f/w/+//7v/x//H/
8f/z//X/9f/1//f/9v/1//b/9f/4//n/+v/6//j/9//z//H/8f/w/+3/7f/u/+7/7f/t
/+n/5//m/+X/6P/p/+r/6//q/+n/5//m/+b/5v/m/+b/6P/n/+f/5//l/+T/4//i/+P/
5P/m/+f/5v/l/+T/4f/l/+X/5f/m/+j/6P/o/+j/4//h/+H/5P/m/+T/5v/l/97/3P/i
/+L/5v/z/wIADwAjADcAQQBLAFQAVABIADkAJwATAAMA8f/g/9T/0P/K/8P/xf/F/8f/
yf/N/8//0//Y/9j/2f/f/+H/4f/j/+f/5f/k/+L/4P/i/+L/4v/k/+b/5f/l/+X/4v/i
/+P/4//l/+f/5//n/+X/5f/k/+T/5f/l/+X/5f/o/+j/6P/o/+T/5P/k/+T/5//p/+n/
6P/m/+b/5v/m/+b/5v/m/+j/6v/p/+n/6f/m/+b/5//o/+n/6v/s/+3/6v/q/+n/6P/q
/+r/6//r/+7/7v/u/+//7v/t/+7/6//u//H/8//0//T/9P/z//L/8//0//X/9//5//n/
+f/7//v//P/+////AwAEAAcABwAHAAgABwAGAAgACAAJAAsADQAOAA8AEgARAA4ADwAO
AA0AEAARAA8ADgANAAkABgAGAAQAAgAAAP///P/6//n/9v/y//H/7f/v//D/8f/v/+z/
6//p/+f/5//m/+b/5v/q/+b/5v/m/+T/5P/k/+L/4//l/+j/5//m/+X/4//i/+L/4v/i
/+L/5P/k/+T/5v/j/+L/4v/h/+P/5P/l/+b/5f/m/+L/4f/j/+P/4v/i/+T/5P/k/+b/
4f/h/+H/4f/k/+X/5v/n/+T/4//h/+D/4v/j/+P/4//l/+P/4//k/+P/4v/i/+H/4f/i
/+P/4//h/+P/4P/g/+L/4v/h/+H/5P/k/+T/5P/i/+H/4v/j/+P/5P/l/+b/4//k/+D/
3//j/+P/4//j/+X/5f/l/+X/5P/j/+P/4v/j/+T/5f/l/+T/4//h/+D/4//l/+P/4//n
/+X/5f/l/+P/4v/i/+H/4v/k/+X/5f/j/+P/4v/i/+P/4//j/+P/5f/l/+P/5v/j/+L/
4f/g/+H/5P/l/+X/4//j/+L/4v/j/+T/5P/k/+b/5P/k/+b/4//i/+L/4f/k/+X/5v/n
/+b/5f/j/+L/4//j/+P/4//o/+n/5v/j/+L/4f/g/+H/4v/j/+T/5P/k/+T/5P/i/+L/
4v/i/+P/5P/l/+b/5f/k/+P/4v/j/+T/5f/m/+b/5v/m/+b/5P/k/+T/5P/l/+b/5//o
/+b/5P/i/+D/4f/i/+P/5P/k/+T/5P/k/+L/4v/i/+L/4//k/+X/5v/l/+T/4//i/+P/
5P/l/+b/5v/m/+b/5v/l/+T/4//i/+P/5P/l/+b/5f/k/+P/4v/j/+T/5f/m/+b/5v/m
/+b/5P/k/+T/5P/l/+b/5//o/+f/5v/l/+T/5f/n/+j/6f/r/+z/7P/s/+3/7P/r/+r/
7f/u/+//8f/v/+3/7f/t/+7/7//y//P/9f/3//f/9//1//X/9P/z//T/8v/y//P/7//r
/+r/6P/p/+n/6v/q/+n/6f/p/+n/6P/n/+b/5f/m/+b/5//o/+f/5v/l/+T/5P/l/+b/
5v/m/+b/5v/m/+X/5f/k/+P/5v/n/+b/6f/m/+X/5f/k/+b/5v/m/+X/7f/p/+T/5P/k
/+L/4//m/+L/5P/q/+z/7//4/wEACwAhADUAQQBMAFYAUAA7ACkAFwADAPf/7P/g/9j/
2P/R/8n/xf/F/8X/y//R/9X/3P/g/9//3f/h/+P/3//j/+T/5v/n/+j/5v/m/+b/6P/q
/+n/6f/p/+n/6v/s/+3/6v/r/+r/6f/q/+v/6//s/+v/6//r/+v/6v/q/+r/6v/r/+z/
7f/u/+z/7f/s/+r/7f/u/+//8P/v/+7/7f/u/+7/7f/t/+3/7f/u//D/8v/v/+7/7v/t
//D/8v/z//T/8//y//L/8f/y//L/8v/z//X/9f/3//X/9P/1//X/9P/4//r/+//8//z/
/P/8//3/////////AQACAAQABwAJAAkACAAJAAcACgAOABAAEgATABIAEgATABIAEgAS
ABQAFgAUABYAFgATABQAEwAPABIAEwARABAADgAMAAoACAAHAAQAAgABAAAA/v////3/
+f/4//f/8//0//X/9f/1//T/8v/x//D/8v/u/+7/7v/v//D/8f/w/+//7//w/+3/8P/x
//H/8v/x//D/7//u/+7/7v/u//D/8P/w//H/8f/v/+7/7f/s/+//8v/w//H/8v/x/+//
7v/u/+7/7v/w/+7/7//w//H/8P/v/+7/7f/u/+//7//w//H/8f/w/+//7//t/+3/7v/w
//D/8f/x/+//7v/t/+v/7f/x//D/8v/z//L/8P/v//D/8P/w//D/8f/x//P/9f/w//D/
8P/w//H/9P/y//P/9P/z//L/8f/x//H/8f/x//P/8//0//T/8//y//H/7//y//P/8//0
//T/9f/y//H/8//x//H/8f/x//L/9P/1//L/8v/x/+//8v/z//P/9P/0//P/8v/x//H/
8f/v//L/8f/y//P/9P/x//L/8f/v//L/8//z//T/9P/0//P/8v/y//D/8P/y//H/8v/0
//X/8v/x//D/7//y//P/8//0//P/8//z//P/7v/v//T/9P/0//T/9P/z//L/8f/w//H/
8v/z//T/9P/0//T/9P/y//L/8v/y//P/9P/1//b/9f/0//P/8v/0//T/9P/0//T/9P/0
//T/8v/y//L/8v/z//T/9f/2//X/9P/z//L/9P/0//T/9P/2//b/9v/2//X/9P/z//L/
9f/2//f/+P/1//T/8//y//T/9P/0//T/9v/2//b/9v/0//T/9P/0//X/9v/3//j/9f/0
//P/8v/z//T/9f/2//f/9//3//f/9v/2//b/+P/5//r/+//8//v/+v/6//n/+//9////
/////wEAAQABAAEAAQABAAEAAgACAAIAAwD///3//P/6//n/+f/4//j/9//3//b/9f/z
//P/8//z//T/9f/2//f/9f/0//P/8v/0//T/9P/z//X/9f/0//T/8//y//H/8P/y//P/
9P/1//T/8f/y//H/8//0//T/9P/2//b/9f/1//P/8P/u//L/8v/x//T/9P/w//L/+P//
/woAHQAvAD8ATwBZAFwAXABUAD0AJwAbAAsA+//y/+r/4P/a/9f/z//P/9X/2f/b/+P/
5//m/+j/6//p/+v/8f/z//P/8//0//T/9P/z//L/8f/y//X/9f/2//f/8//y//L/8f/z
//X/9f/1//f/9//2//b/9v/1//T/8//2//b/9v/2//L/8v/y//L/8//1//X/9P/2//b/
9v/2//T/9P/0//b/9//3//j/+f/3//b/9v/2//j/+P/5//n/+f/6//r/+v/4//j/+f/5
//v//P/9/////v/9//7/+//9////AAAAAAMABAAEAAQABAAEAAQABQAIAAkACgANAAsA
DAAOAA8AEQASABUAFQAWABgAGAAYABgAGAAZABsAHwAgACEAJAAhAB4AHwAeAB4AIAAg
AB0AHwAfABwAGgAZABYAEwAQABAADgANAA0ACQAGAAYAAwAEAAQABAABAAEAAQAAAP//
/v/8//v/+v////z//f/+//v/+v/5//b/9//5//z/+//9//3//P/8//v/+v/5//j/+//8
//3/AAD9//z//P/7//z//P/8//z//v8AAP3//f/+//3/+//6//3//v///wIA/f/9//3/
/f///////////wEAAQAAAAAA//////7//f8AAP//AAACAP///v/+//3///8AAAEAAQAD
AAUAAgACAAMAAgAAAP//AQACAAMABAAAAP//AAABAP//AAABAAIAAgAEAAEAAQABAAEA
AQABAAIAAwAEAAUABAADAAMAAgACAAIAAgABAAIAAwADAAQABAAFAAIAAQAGAAUABgAH
AAUABAAEAAMABQAGAAYABQAHAAcABgAGAAYABQAEAAMABAAFAAQACAAEAAQABAAEAAQA
BgAGAAUABgAHAAcACAAGAAYABQAEAAcABgAHAAoABwAGAAYABQAHAAcABwAHAAkACQAI
AAgACAAHAAYABQAKAAkACgAJAAgABwAGAAYABgAGAAYABwAIAAkACgAHAAYABQAEAAcA
CAAJAAoACQAIAAcABgAGAAYABgAGAAgACAAIAAgABwAGAAUABAAFAAYABwAIAAgACAAI
AAgABgAGAAYABgAJAAoACwAMAAkACAAHAAYACQAKAAsADAAKAAoACgAKAAgACAAIAAgA
CQAKAAsADAALAAoACQAIAAkACgALAAwACgAKAAoACgAIAAgACAAIAAoACgAKAAoACAAI
AAgACAAJAAoACwAMAAwADAAMAAwACgALAAsACwAMAA4ADwAQABEAEAAPAA4ADwAQABEA
EwARABEAEwAVABMAEwAVABUAFgAZABoAGwAaABkAFwAVABYAFAAUABUAEwAPAA4ADAAM
AAsACwAKAAoACwAMAA0ACgAJAAgABwAIAAgACQAKAAoACgAKAAoACQAJAAkACAAJAAoA
CwAMAAkACQAIAAcACAAJAAgACwAJAAkACgAKAAgACAAIAAcACwANAA4ACgAGAAYAAQAA
AAQACgAMABQAHwAmADMARQBVAGEAcQB8AHwAcABbAEMALwAfAAsA/v/6//j/8v/v/+3/
6f/p/+v/7f/x//v/AAAAAAUACQAFAAMABQAFAAUABgAGAAYACAAIAAgACgAJAAcABgAF
AAcACAAKAAsACgALAAoACQAJAAkACAAIAAsACwALAAsACwAKAAkACAAIAAoADAAOAA0A
DQALAAgACgAKAAoACgAMAAwADAAOAA0ACwAKAAkACwAMAA4AEAAPAA4ADgANAA0ADgAO
AA4ADwAQABIAEwATABIAEQARABIAEwAWABUAFAAVABUAFAAVABYAFgAWABgAGgAcAB8A
HgAdABwAHQAfACIAJgApACgAKAAqACkAKgAsACwALAAwADAAMQAzADMAMgAxADIANQA0
ADcAOAA1ADYANQAxADEAMQAuACwALgAsACoAKAAmACIAHwAdAB4AHAAdABsAGQAYABcA
EwATABMAEgARABEAEAAQABAAEQAMAAsACgANAA4ADwAOAA0ADQAOAAsACwALAAoACgAL
AAwADQAOAA0ADAALAAwACwAMAA4ADwAMAAwADAAMAAwADgALAAsADQANAAwADAALAAoA
CQAKAAoACwAMAA0ADAALAAoACQAJAAkACAAIAAwADQANAA0ADAAJAAgACAAJAAoADAAN
AAoACgAKAAkACQALAAgACAAMAAwACwALAAsACgAJAAgACAAJAAwADwAKAAoACgAKAAoA
DAAJAAkADQANAA0ADQAMAAsACgAJAAwADQAPABAADQAMAAsACQALAAsACgAKAA0ADwAN
AA0ADgALAAoACQAJAAoADAANAAwADAALAAkACwALAAoACgALAAsACwALAAoACQAGAAgA
CQAKAAsADAALAAwACwAJAAkACQAIAAgACwAMAAwADAALAAgABwAIAAkACgAMAA0ADAAL
AAoACQAJAAkACAAIAAsACwALAAsACAAHAAQABwAIAAkACgAKAAoACgAKAAgACAAIAAgA
CQAKAAsADAALAAoACQAIAAkACgALAAwADAAMAAwADAAKAAoACgAKAAwADAAMAAwACwAK
AAkACAAJAAoACwAMAAwADAAMAAwACwAKAAkACAAJAAoACwAMAAsACgAJAAgACQAKAAsA
DAAMAAwADAAMAAoACgAKAAoADAAMAAwADAALAAoACQAIAAkACgALAAwADAAMAAwADAAK
AAoACgAKAAsADAANAA4ACwAKAAkACAALAAwADQAOAA4ADgAPAA8ADQANAA4ADgAPABIA
EwAUABMAEgARABAAEgATABQAFwAXABcAFwAZABkAGQAbABsAHQAdAB0AHAAYABcAEwAR
ABMAEgAPAA8ADgAOAA0ADQAKAAkACQAJAAoACwAMAA0ADAALAAkACAAJAAoACwAMAAwA
CwALAAsACAAIAAgACAAJAAoADAANAAoACQAIAAUACQAJAAkACgAKAAoACgAKAAcAAwAH
AAwACgAIAAoABQD+/wIABgAGABAAHQAmADkAUQBfAGkAdQB8AHgAagBZAEEAMQAjAA8A
AAD6//L/7P/p/+v/6f/r//H/8f/1//v//P/6/wEABwAHAAkACwAJAAYABgAFAAQABQAG
AAcACgAKAAkACQAJAAgACAAJAAkACwANAA0ADQAKAAkABwAGAAgACQAKAAsADAAMAAwA
DAAIAAgACAAIAAsADQANAAwACwAKAAkACAAKAAoACgAMAAwACwALAAsACAAIAAkACgAL
AAwADgAPAAwADAALAAoADQAOABAAEQAQABAAEAARAA8ADwARAA8AEAATABUAFgAUABQA
EwASABYAGAAaAB0AHwAfAB8AIQAfACAAIgAjACcAKAArACsAKwAsACsAKgAuAC4ALwAx
ADIAMgAyADQAMwAwADEAMAAvADIAMwAxADAALwArACgAKgAoACYAJAAhAB4AHAAbABcA
FAAUABEAEgASABIADwAMAAsACQAHAAkACAAIAAgACgAGAAYABgAEAAQABAACAAQABQAH
AAUABAADAAEAAAABAAIAAwAEAAIAAgACAAQAAQAAAAAA/////wAAAQACAP//AAD8//v/
//////7//v/+//7//v8AAPv/+//7//v//f/9//3//f/6//n/9//2//r/+//7//v/+//5
//n/+v/5//j/+P/3//f/+P/5//n/9v/3//P/8v/2//b/9f/1//b/9v/2//b/9P/z//T/
9f/z//T/9f/2//X/9v/y//H/9f/1//X/9f/1//X/9f/1//T/8//z//L/8//0//X/9f/0
//P/8f/w//P/9f/z//P/9f/z//P/8//x//D/8P/v//D/8v/z//P/8v/x/+//7v/x//H/
8f/x//H/8f/v//L/7//u/+3/7P/t//D/8f/x/+7/7f/r/+r/6//s/+z/7P/t/+z/7f/w
/+3/7P/s/+v/7P/t/+7/7//u/+3/6//q/+3/7f/t/+3/8P/v/+r/6P/o/+j/6P/r/+z/
7f/u/+z/7P/s/+z/6v/q/+r/6v/r/+z/7f/u/+v/6v/p/+j/6f/q/+v/7P/s/+z/7P/s
/+r/6v/q/+r/7P/s/+z/7P/r/+r/6f/o/+n/6v/r/+z/6//q/+n/6P/o/+j/6P/o/+n/
6v/r/+z/6f/o/+f/5v/p/+r/6//s/+v/6v/p/+j/6P/o/+j/6P/q/+r/6v/q/+n/6P/n
/+b/5//o/+n/6v/o/+j/6P/o/+j/6P/o/+j/6v/q/+r/6v/p/+j/5//m/+f/6P/p/+r/
6P/o/+j/6P/o/+j/6P/o/+n/6//s/+3/7P/s/+v/6v/t/+7/7//w/+7/7v/u/+//7//v
//H/8//0//X/+P/5//b/9//2//X/+P/5//n/+f/4//T/8v/x/+7/6//r/+r/7P/r/+v/
6v/n/+f/5//n/+j/6f/q/+v/6f/o/+j/6P/o/+j/6P/o/+f/5//n/+b/5P/k/+T/5P/l
/+f/6P/p/+f/5//l/+f/5f/l/+b/5v/n/+j/6f/p/+f/5//k/+T/6P/o/+X/5v/k/+L/
5v/s//H//P8PACMANQBJAFMAWABeAFgAQQArAB8ADQD5/+7/4v/U/9D/z//H/8P/x//L
/83/1f/d/9z/3P/f/9//4f/n/+n/6f/n/+j/6P/o/+f/5v/l/+b/5//n/+j/6f/m/+b/
5//n/+f/6f/p/+n/6f/p/+j/6P/n/+f/5//n/+n/6v/r/+z/6P/o/+j/6P/p/+v/6//q
/+z/7P/s/+z/6v/q/+r/7P/t/+3/7v/v/+v/6v/q/+r/7P/s/+3/7f/v//D/8P/w/+//
7v/u/+3/7//w//H/8//y//H/8v/v//H/8//0//T/9//4//j/+P/4//j/+P/5//z//f/+
/wEA//8AAAIAAwAHAAgACwALAAwADgAOAA4AEAAQABEAEwAWABYAFgAYABcAFAAVABQA
FAAWABYAEwAVABUAEgAQAA8ADAAJAAYABgAEAAMAAwAAAPz/+//3//j/+P/4//X/9f/1
//T/8//y//D/7//u//L/7v/u/+7/7P/s/+z/6v/s/+3/7//t/+3/7f/s/+z/6v/q/+r/
6v/r/+z/7f/w/+3/7P/s/+v/7P/s/+z/7P/u//D/7f/t/+7/7f/r/+r/6//s/+3/8P/s
/+v/6v/p/+r/6//s/+3/7//v/+7/7v/v/+//7v/t/+7/7f/u//D/7f/s/+z/6//t/+7/
7//v/+//8f/u/+7/7v/u/+3/7f/v//D/8f/y//D/7//w//H/7//w//H/8v/y//T/8f/x
//H/8f/x//H/9P/1//b/9//2//X/9f/0//T/9P/0//P/9f/1//T/9P/z//X/8//z//j/
9//4//n/9//2//b/9f/3//j/+P/3//j/+f/5//r/+v/5//j/9//4//n/+P/8//j/+P/4
//j/+P/6//r/+f/6//v/+//8//r/+v/5//j/+//6//v//v/7//r/+v/5//v/+//7//v/
/P/9//3//v/+//3//P/7//7//f8AAP7//v/+//7//P/8//z//P/9//7///8AAP3//P/7
//r//f/+////AAD+//7//v/+//z//P/8//z//v/+//7//v/9//z/+//6//3//v///wAA
/v/+//7//v/9//z/+//6//3//v///wAA///+//3//P/9//7///8AAAAAAAAAAAAA/v/+
//7//v///wAAAQACAP///v/9//z///8AAAEAAgAAAAAAAAAAAP7//v/+//7///8AAAEA
AgABAAAA///+/wAAAQACAAMABAAEAAQABgAEAAQABAAEAAUABgAIAAkACAAJAAoACQAK
AA0ADgAPAA8ADwAPAA8ADwAOAA0ADQALAAsADAAMAAYABQADAAIAAgADAAMAAwADAAMA
AwADAAEAAQABAAEAAQACAAMABAABAAAA///9//7//////wAAAAAAAAAAAAD/////////
/wAA//8CAAMAAAAAAP///v8BAAIAAgADAAUAAAAAAAIA/v/9/wAAAgAAAAQACgALABIA
HQApADkATQBbAGQAbgBuAFsARQA1ACMAEQAIAP7/9P/y//H/5//h/+P/4f/j/+n/7//0
//r///////3////9//3/AAACAAMABAAEAAQABAAGAAQAAwADAAMABQAGAAgACQAHAAcA
BQADAAYABwAHAAgABwAHAAcABwAGAAYABgAGAAcACAAJAAoACQAJAAcABAAHAAgACQAK
AAgACAAIAAoACAAHAAcABwAJAAoADAAOAAsACgAKAAkACgAMAA0ADgAOAA4ADwAPAA8A
DgANAA0AEAARABQAEwASABMAEwASABUAFgAWABYAGQAaABsAHQAeAB0AHAAdAB4AIAAj
ACUAJAAkACYAJQApACwALQAuAC8ALgAuAC8AMAAwADAAMgAzADIANQA2ADEAMgAxAC0A
MAAxAC8ALgAuACwAKgAoACUAIgAgAB8AHgAcAB0AGwAZABgAFwATABIAEwATABMAEQAQ
ABAAEAAQAAwADAAMAA0ADgAPAA4ACwALAAwACQAKAAsACwAMAAwADAAMAAwACgAKAAoA
DAALAAwADgAPAAsACgAJAAgACQAMAAoACwALAAsACgAKAAoACgAKAAwACgALAAwADQAM
AAsACgAJAAoACwALAAwADAANAA0ADQANAAsACwAMAA4ADgAPAA8ADQAMAAsACQAMAA8A
DQAOAA4ADgANAA0ADAAMAAwADAAMAA0AEAATAA8ADgANAAwADQAQAA4ADwARABEAEQAR
ABAADwAOAA0AEAARABMAFAARABAADwANABAAEQARABIAEQATABEAEQARAA8ADwAPABEA
EgAUABUAEgASABEADwAQABEAEQASABMAEwATABMAEgARAA4AEAARABIAEwAUABEAEgAR
AA8AEgATABMAFAATABQAFAAUABIAEAAQABIAEQASABQAFQASABEAEAAPABAAEQARABIA
EwATABMAEwASAA8AEgATABQAFQAWABUAFAATABIAEgASABIAEgATABQAFQAWABUAFAAT
ABIAFQAWABcAGAAXABYAFQAUABQAFAAUABQAFQAWABcAGAAXABYAFQAUABUAFgAXABgA
FgAWABYAFgAWABYAFgAWABcAGAAZABoAGQAYABcAFgAXABgAGQAaABkAGAAXABYAGAAY
ABgAGAAaABoAGgAaABkAGAAXABYAGQAaABsAHAAbABoAGQAYABoAGgAaABoAHAAcABwA
HAAbABoAGQAYABoAHAAeACAAHgAeAB4AHgAeAB4AHgAeACEAIgAjACQAIgAiACIAIgAm
ACgAKgAsACkAKAAnACYAJgAmACYAJgAkACQAJAAkACIAIAAeABwAHQAeAB8AIAAfAB4A
HQAcAA==
         </WaveFormData>
      </LeadData>
      <LeadData>
         <LeadByteCountTotal>10000</LeadByteCountTotal>
         <LeadTimeOffset>0</LeadTimeOffset>
         <LeadSampleCountTotal>5000</LeadSampleCountTotal>
         <LeadAmplitudeUnitsPerBit>4.88</LeadAmplitudeUnitsPerBit>
         <LeadAmplitudeUnits>��V</LeadAmplitudeUnits>
         <LeadHighLimit>2147483647</LeadHighLimit>
         <LeadLowLimit>268435456</LeadLowLimit>
         <LeadID>II</LeadID>
         <LeadOffsetFirstSample>0</LeadOffsetFirstSample>
         <FirstSampleBaseline>0</FirstSampleBaseline>
         <LeadSampleSize>2</LeadSampleSize>
         <LeadOff>FALSE</LeadOff>
         <BaselineSway>FALSE</BaselineSway>
         <ExcessiveACNoise>FALSE</ExcessiveACNoise>
         <MuscleNoise>FALSE</MuscleNoise>
         <LeadDataCRC32>2693599213</LeadDataCRC32>
         <WaveFormData>
dgB2AHYAdgBqAGAAVgBMAEEANgArACAAEwAIAP3/8v/z//T/9f/2//r//v8CAAYABAAC
AAAA/v8AAAAAAAAAAAAAAAAAAAAA/v/+//7//v8AAAAAAAAAAP7//v/+//7/AAAAAAAA
AAACAAIAAgACAAAAAAAAAAAAAAAAAAAAAAD+//7//v/+/wAAAAAAAAAAAAAAAAAAAAD+
//7//v/+////AAABAAIAAQAAAP///v///wAAAQACAAQABAAEAAQABAAEAAQABAAFAAYA
BwAIAAYABgAGAAYACQAKAAsADAANAA4ADwAQABEAEgATABQAFgAYABoAHAAeAB4AHgAe
ACAAIgAkACYAJwAoACkAKgAqACoAKgAqACsALAAtAC4ALQAsACsAKgAqACoAKgAqACgA
JgAkACIAHgAcABoAGAAWABYAFgAWABIAEAAOAAwACgAKAAoACgAHAAYABQAEAAMAAgAB
AAAAAgACAAIAAgAAAAAAAAAAAAIAAgACAAIAAAAAAAAAAAD+//7//v/+////AAABAAIA
AQAAAP///v8AAAAAAAAAAAAAAAAAAAAA/v/+//7//v8AAAAAAAAAAP7//v/+//7/AAAA
AAAAAAAAAAAAAAAAAP7//v/+//7///8AAAEAAgABAAAA///+////AAABAAIAAgACAAIA
AgAAAAAAAAAAAAEAAgADAAQAAwACAAEAAAACAAIAAgACAAIAAgACAAIAAAAAAAAAAAAB
AAIAAwAEAAIAAgACAAIABAAEAAQABAACAAIAAgACAAAAAAAAAAAAAgACAAIAAgAAAAAA
AAAAAAEAAgADAAQABAAEAAQABAACAAIAAgACAAQABAAEAAQAAwACAAEAAAACAAIAAgAC
AAAAAAAAAAAAAAAAAAAAAAABAAIAAwAEAAMAAgABAAAAAgACAAIAAgACAAIAAgACAAIA
AgACAAIABAAEAAQABAADAAIAAQAAAAIAAgACAAIABAAEAAQABAACAAIAAgACAAQABAAE
AAQAAwACAAEAAAACAAIAAgACAAQABAAEAAQAAgACAAIAAgAEAAQABAAEAAIAAgACAAIA
BAAEAAQABAAEAAQABAAEAAIAAgACAAIAAwAEAAUABgAFAAQAAwACAAQABAAEAAQABAAE
AAQABAAEAAQABAAEAAcACAAJAAoADAAOAA4ADgAOAA4ADgAOABAAEAAQABEAEQAQAA8A
EgAUABYAGAAZABYAFgAVABQAFQAWABUAEgAPAA4ADQANAAsACgAIAAgACAAIAAkACQAG
AAUABQAEAAMAAwADAAIAAgACAAIAAgACAAEAAQABAAIAAgADAAMAAgABAAAA//8BAAEA
AQABAAEAAgACAAEAAQABAAEAAgAEAAQABAAEAAIAAAACAAIAAAAGAAYABAAFAAIA/P/8
/////v/+/wcADAASABwAKAAyAEIAUgBfAG4AfgCAAHgAcQBlAFQASwBEADgAKQAYAAQA
+f/0//L/8P/2//r//f8DAAkACwAMAAwACAAEAAQABQAFAAUABgAGAAcACAAGAAYABgAG
AAYABgAGAAYABgAHAAcABwAGAAYABgAGAAgACAAIAAgABgAGAAYABgAGAAYABgAGAAgA
CQAJAAkACAAHAAYABAAFAAYACAAKAAgACAAIAAgACAAIAAgACAAIAAoACwALAAkACQAI
AAgACgALAAwADwANAA0ADQAOAA4ADgAPAA8AEAASABMAEwARABIAEgATABQAFwAYABwA
HAAcAB0AHwAgACEAIgAkACcAKAArACwAKgArACsALAAvADEAMwA2ADYANwA3ADcANwA4
ADgAOAA4ADkAOQA4ADUANQAyADEAMgAxADAALwAuACoAKAAmACMAIQAgAB0AHAAbABsA
GQAXABYAEwAPABEAEAAPAA8ADwAPAA0ADQALAAsACwAKAAoACwALAAoACQAIAAYABQAG
AAcACAAJAAgACAAIAAgACAAIAAgACAAIAAkACQAJAAgABwAGAAUABgAFAAYACAAGAAYA
BgAGAAUABQAGAAYACAAIAAgACAAHAAYABAADAAQABQAGAAgABgAGAAYABgAFAAUABQAF
AAYABwAHAAcABgAFAAQAAwAEAAQABQAHAAUABQAFAAUABAAEAAQABAAFAAUABgAGAAYA
BQAEAAMABQAEAAQABAAEAAQABAAHAAQABAAEAAQABgAGAAYABgAGAAUAAwACAAUABQAE
AAQABAAEAAQABAACAAIAAgACAAMAAwAEAAQAAwACAAEA//8AAAEAAgADAAEAAQABAAIA
AgABAAEAAQABAAEAAQABAAAAAAD///7/AQABAAAAAwACAAEAAAD/////////////AQAB
AAAAAAAAAP///v/9//7//////wAAAgD///7//v/+//7//v8AAAAAAAAAAP7//v/+//7/
AAAAAAAAAAAAAAAAAAAAAP7//v/+//7/AAAAAAAAAAD+//7//v/+/wAAAAAAAAAAAAAA
AAAAAAD///7//f/8//3//v///wAA/v/+//7//v/+//7//v/+/wAAAAAAAAAA/v/+//7/
/v8AAAAAAAAAAP7//v/+//7//v/+//7//v8AAAAAAAAAAP7//v/+//7/AAAAAAAAAAD+
//7//v/+////AAABAAIABQAGAAkACgAJAAgABwAGAAcACgALAAwADAAMAAsACgAQABAA
EAAQAA8ADwAQABAAEAAQABAADgALAAkACQAJAAgABwAFAAIAAgAAAAAAAQABAAAA////
//z/+//7//v/+//8//3//v/8//z/+//7//3//P/8//3/+//7//v/+//5//n/+f/5//r/
+//9//7/+//7//v/+//+//7//v/+//7//v/8//7//P/4//j/+v/6//n/9v/2//T/9f/2
//b/+/8CAAoAEgAgADIAQABOAF0AaABwAHAAaABdAFMASgA9ADQAKgAVAAAA9P/t/+j/
6P/q/+7/8v/5//n//f8BAAIA/v/+/wAA//////7//f/9//z//P/8//7//v/+//7//P/8
//z//P/+//////////z//P/8//z//P/8//z//P/+//7//v/+//z//P/8//z//v//////
///9//3//f/8//z//P/9//7/AAAAAAAAAAD+//7//v/+/wAAAgADAAMAAgABAP///v8B
AAEAAQADAAMAAwADAAQAAgACAAMAAwAGAAgACQAJAAcACAAIAAkACwANAA0AEAASABIA
EwAVABQAFQAWABgAGwAcAB8AIAAeAB8AHwAgACQAJQAmACgAKgArACsAKwApACoAKgAq
ACwALQAtACwAKgApACUAIwAjACEAHwAdAB0AGgAZABgAFQATABIADwAOAA0ADQALAAkA
CAAFAAEAAwACAAEAAQADAAMAAQABAP3//f/9//z//v///////v/8//z/+//7//n/+f/5
//n//P/8//z//P/4//j/+P/4//n/+//8//3//P/7//r/+f/7//n/+f/6//r/+v/6//r/
9//3//j/+P/5//r/+//8//v/+v/4//f/+f/5//n/+v/6//r/+v/6//f/9//3//f/+v/7
//v/+//5//n/+f/5//n/+P/4//n/+//7//v/+//4//j/+P/4//j/+f/7//z//P/7//r/
+f/7//r/+v/6//r/+v/6//3/+P/4//j/+P/6//r/+v/6//n/+f/4//j/+f/5//j/+P/4
//j/+P/4//f/9v/1//T/9v/3//n/+v/5//j/9//1//X/9f/1//X/9//3//f/+P/2//X/
9f/1//f/9//3//f/9f/2//b/9v/4//f/9f/3//f/9//3//f/9f/1//X/9f/2//f/9//4
//j/9//2//X/9f/1//T/9P/4//n/9v/2//b/9v/2//b/9v/2//b/9P/0//T/9P/0//T/
9P/0//X/9v/3//j/9//2//X/9P/0//T/9P/0//b/9v/2//b/9v/2//b/9v/4//j/+P/4
//f/9v/1//T/9v/2//b/9v/2//b/9v/2//T/9P/0//T/9v/2//b/9v/1//T/8//y//T/
9P/0//T/9P/0//T/9P/y//L/8v/y//P/9P/1//b/9P/0//T/9P/2//b/9v/2//b/9v/2
//b/9f/0//P/8v/z//T/9f/2//j/+P/4//j/+f/8//3//v/+//7//v/+//7//v/+////
AQACAAMACAAHAAYABQADAAUABgAGAAYABwAIAAcABAAAAP7//P/7//z//P/7//z/9//2
//b/9f/2//X/9f/0//T/9f/2//b/9f/0//P/8v/0//P/8//z//H/8P/w/+//8f/x//H/
8f/x//H/8f/x/+//8P/w/+//8P/x//L/9P/z//L/8f/w//D/7v/w//D/9P/y/+7/8P/v
/+r/6P/q/+v/7P/w//H/8v/6/wIACgAYACoAPABLAFoAagBuAGgAXwBTAEoAQQA4ADAA
JwAUAPz/7f/k/97/3v/k/+j/6//v//H/8f/0//b/8v/w//H/8//0//X/8//y//L/8v/y
//L/8v/y//T/9P/0//T/8v/z//P/8//0//T/9P/0//T/9P/0//T/8//y//H/8P/y//L/
8v/y//D/8f/x//H/8//z//P/8v/w//D/8f/y//L/8v/y//L/8//0//X/9v/1//b/9v/1
//b/9//3//j/+P/3//b/9//3//f/9//4//r/+v/7//v/+v/8//3//f/+/wAAAQADAAIA
AwACAAQABgAGAAcACQAMAA0ADgAQABAAEAASABIAEwAVABYAGAAYABkAGgAcACAAIQAh
ACEAIwAkACQAJAAhACEAIAAeACAAIQAfAB8AHwAdABsAGQAXABQAEwASABEADwAOAAsA
BwAFAAQAAQABAAIAAQD///3//P/7//v/+f/5//f/9//2//f/+P/4//f/9//2//T/9f/2
//b/9//1//X/9f/1//T/9P/0//T/8//0//X/9v/1//X/9P/z//T/9f/2//f/9f/z//P/
9P/y//L/8v/y//L/8//1//b/9f/0//P/8v/z//T/9P/1//P/8//z//T/9P/0//T/9P/1
//X/9f/1//X/9f/0//P/9P/1//b/9//1//T/9P/1//X/9f/1//X/9v/2//b/9v/z//P/
9P/0//f/9//3//f/9f/0//T/9P/0//T/9P/3//X/9v/3//j/9//2//X/9P/3//f/9v/2
//f/9//2//b/9P/0//T/9P/1//b/9//4//b/9f/1//T/9f/2//f/9//1//X/9f/1//X/
9f/1//b/+P/3//f/9//2//X/9P/z//X/9v/2//b/9P/z//H/8//z//P/8//z//X/9f/1
//X/8//z//L/8v/1//X/9f/1//X/9f/0//T/8v/z//b/9v/2//b/9v/1//T/8//y//P/
9P/1//b/9P/0//T/9P/0//T/9P/0//b/9v/2//b/9P/0//T/9P/2//b/9v/2//b/9v/2
//b/9P/0//T/9P/1//b/9//4//b/9v/2//b/+P/4//j/+P/4//j/+P/4//b/9v/2//b/
9//4//n/+v/5//j/9//2//b/9v/2//b/9v/2//b/9v/2//b/9v/2//j/+P/4//j/+P/4
//j/+P/7//z//f/+/wIAAgACAAIAAAAAAAAAAgADAAQABgAIAAYABgAKAAoADAAMAAsA
CwAMAAwADAAMAAsACAADAP///////wAAAQD///z/+//4//r/+//7//r/+//7//r/+f/4
//f/9f/0//X/9v/3//j/9f/1//X/9P/0//X/9f/1//X/9f/1//X/8//z//P/8//1//b/
9v/3//b/9f/1//T/9v/2//b/9v/2//j/+P/4//b/8v/y//H/7v/u//L/8//w//L/9//6
/wIAEAAcACoAPgBMAFcAZgBwAGwAYgBZAE0AQgA9ADQAJAARAPz/6v/j/+L/4v/k/+z/
8v/z//f/+f/5//j/+v/4//j/+v/7//v/+//6//j/9//2//f/+P/5//r/+f/4//f/9v/4
//n/+f/5//r/+v/6//r/+f/4//f/9v/3//j/+f/6//j/+P/4//j/+P/5//n/+f/5//n/
+f/4//b/9v/3//j/+f/6//v//P/6//r/+v/6//r//P/9//3//f/9//z//P/9//3//f//
/wEAAQABAAIAAQAAAAAA//8CAAQABQAFAAcACAAIAAkABwAJAAkADAAQABAAEQATABIA
EwAUABYAFwAYABsAHAAdAB8AIAAiACMAIwAjACQAKAApACkAKQAnACgAKAAoACgAKQAp
ACgAKQApACYAJQAkACEAHgAbAB0AGgAZABgAEwARABAADQAMAAsACwAJAAgACAAGAAMA
AwACAAEAAQADAAMAAQABAP3//f/9//z//P/9//3//P/+//7//f/9//v/+//7//v//v/+
//7//v/6//r/+v/6//r/+//7//v//f/9//3//f/7//n/+f/6//v//P/9//7/+//7//z/
/P/8//z//P/8//z//P/7//v/+//7//v//P/+//7//v/+//v/+//7//v//P/9//3//f/9
//3//f/9//3//P/8//3////////////8//z//P/8//3//f/+//7////////////9//z/
/P/8//7//v/+/wEA/P/8//z//P/8//z//P/8///////+//7//f/9//z//P/9//7///8A
AP///v/9//z//f/9//7//v/+//7//v/9//v/+//7//v//P/9//7/AAD///3//P/7//3/
/f/9//3///8AAAAAAAD+//3/+//9/////////////f/9//3//f/9//3//P/8////////
/////f/9//z//P8AAP//AAD+//7//v/+//z//P/8//z//v/+//7//v/8//z//P/8//7/
/v/+//7//v/+//7//v/8//z//P/8//7//v/+//7//P/8//z//P/+//7//v/+//7//v/+
//7//P/8//z//P/9//7///8AAP///v/9//z//f/+////AAAAAAAAAAAAAP7//v/+//7/
AAAAAAAAAAD+//7//v/+/wAAAAAAAAAAAAAAAAAAAAD+//7//v/+/wAAAAAAAAAA/v/+
//7//v///wAAAQACAAMABAAFAAYACAAKAAoACgAMAAwADAAMAA0ADAALAAsADgAOAA4A
EgASABIAEgARABAAEAAPAA4ADwAQAA8ADAAIAAYABAADAAQABAADAAQAAgACAAMAAwAA
AP/////+//7///8AAAAA///+//3//P/+//3//f/9//z//P/9//3/+//7//v/+//9//3/
/f/9//z//P/7//n/+v/7//z//v/8//z//P/8//z/+v/8//z//v/+/wAA/P/3//b/9P/0
//f/+v/8/wMACgAOABYAIgAwAEAAVABjAHAAdgByAGYAWwBPAEQAOwA2ACoAFwAEAPj/
7f/o/+j/6v/w//j//f///wMABwACAPz//v/8//7////////////+//7//v/+//7//v/+
/wAAAAAAAAAA//////7//f/+//7//v/+/wAAAAAAAAAA/v/+//7//v8AAAAAAAAAAP7/
////////AQABAAEAAAAAAAAAAQACAAAAAAAAAAAAAQACAAMABAACAAQABQAFAAUABQAE
AAQABwAHAAcACQAIAAcABgAGAAcACAAKAAsACgAMAA0ADQAPABAAEAARABEAEwATABYA
FwAWABYAFwAZABsAHQAgAB8AIAAjACQAJgAnACcAKAAqACsALAAuAC8ALwAuAC0AMAAy
ADMANAAzADMAMgAwADEAMQAuAC0ALQArACkAJwAlACIAIQAgAB4AHQAdABsAFgAVABUA
EwASABIAEAANAA8ADgANAA0ADAALAAgABwAGAAcACAAIAAYABwAHAAYABgAGAAUABQAH
AAcABwAHAAYABgAGAAYABQAGAAcACAAGAAcABwAHAAUABQAFAAUABgAFAAYACAAHAAYA
BQAEAAQABQAHAAgABwAGAAUABAAGAAYABQAFAAcABwAHAAgABwAGAAUABAAEAAUABgAH
AAcABwAGAAUABQAFAAUABQAHAAYABgAHAAUABQAFAAUABQAGAAcACAAHAAcACAAIAAcA
BwAHAAcACQAIAAgACAAHAAYABQAHAAcACAAJAAoACQAIAAcABgAHAAcABgAGAAcABwAG
AAYABgAGAAYABgAIAAgACAAIAAYABQAFAAQABgAGAAYABQAHAAcABwAHAAYABQAEAAQA
BgAFAAUABQADAAMAAwADAAMABAAEAAQABQAFAAQABwAGAAUABAADAAQABQAGAAcABgAF
AAMAAgAFAAUABQAFAAcABwAGAAYABAADAAIAAwAEAAUABgAEAAQABAAEAAIAAgACAAIA
AwAEAAUABgAFAAQAAwACAAMABAAFAAYABAAEAAQABAACAAIAAgACAAQABAAEAAQAAgAC
AAIAAgAEAAQABAAEAAQABAAEAAQAAgACAAIAAgADAAQABQAGAAUABAADAAIABAAEAAQA
BAAEAAQABAAEAAIAAgACAAIAAwAEAAUABgAFAAQAAwACAAMABAAFAAYABgAGAAYABgAE
AAQABAAEAAUABgAHAAgABwAGAAUABAAGAAgACgAMAA4ADgAQABAADgAOAA4ADgAPABIA
EwAUABMAFAAUABQAGgAaABoAGgAXABcAGAAYABYAFgAWABQAEgAPAA4ADQALAAsACgAI
AAoACAAIAAkACQAIAAcABwAEAAMAAwADAAIAAgACAAIAAAAAAP////8BAAAAAAABAAEA
AQABAAEA//////////8BAAEAAgACAP//////////AgACAAIAAgACAAIAAAACAAAA/v8A
AAIAAAD///z/+v/4//n//P/+/wUADAASAB4ALAA6AEoAWABlAHAAdgByAGgAXwBVAEwA
QQA4ACoAEwAEAPr/8f/u//L/9v/4//7/AQADAAcACwAIAAgACAAGAAUABQAEAAMABAAE
AAUABgAEAAQABAAEAAQABAAEAAQABgAHAAcABwAFAAQAAwACAAQABAAEAAQABAAEAAQA
BAACAAIAAgACAAMABQAGAAcABgAFAAQAAgAEAAQABQAGAAYABgAGAAYABAAEAAQABAAG
AAgACQAJAAcABwAGAAYACAAJAAoADQANAA0ADQAOAAwADAANAA0AEAASABMAEwASABIA
EQARABIAFQAWABoAGgAaABsAHQAeAB8AIAAiACUAJgApACoAKQApACgAKAAsAC0ALgAw
ADIAMwAzADMAMQAyADIAMgA0ADUANQA0ADEAMQAuAC0ALwAtACsAKQAnACQAIwAiAB8A
HQAcABkAGAAXABcAFQASABIAEAANAA8ADgANAA0ACwALAAkACQAHAAcABwAGAAgACQAJ
AAgABgAGAAUABQAHAAcABwAHAAYABgAGAAYABAAEAAQABAAGAAcABwAHAAYABQAEAAMA
BQADAAMABAAEAAQABAAEAAMAAwAEAAQABgAGAAYABgAFAAQAAgABAAMAAwADAAQABAAE
AAQABAADAAMAAwADAAQABQAFAAUABAADAAIAAQACAAIAAwAFAAUABQAFAAUAAgACAAIA
AgACAAMABQAGAAQAAwACAAEAAgACAAMABAAEAAQABAAHAAMAAgABAAAAAQACAAMABAAE
AAMAAQAAAAEAAQAAAAAAAgACAAIAAgAAAAAAAAAAAAEAAQACAAIAAQAAAP///f/+////
AAABAP///////wAA/v/9//3//f////////////7//v/9//z//f/9//z/////////////
//3//f/9//3///////7//v/+//3//P/7//3//f/8//z/AAD///z//P/8//z//P/+//7/
/v/+//z//P/8//z//P/8//z//P/+//7//v/+//3//P/7//r/+//8//3//v/8//z//P/8
//r/+v/6//r//P/8//z//P/6//r/+v/6//z//P/8//z/+v/6//r/+v/4//j/+P/4//r/
+v/6//r/+P/4//j/+P/5//r/+//8//v/+v/5//j/+P/4//j/+P/6//r/+v/6//j/+P/4
//j/+v/6//r/+v/4//j/+P/4//j/+P/4//j/+P/4//j/+P/2//b/9v/2//f/+P/5//r/
+P/4//j/+P/5//r/+//8////AgADAAQAAwACAAEAAAAEAAQABAAFAAQABAAEAAgACAAI
AAgABwAHAAgACAAIAAcABgADAP7//P/8//z//f/9//z/+v/6//j/+P/5//n/+v/5//n/
+P/1//X/9f/0//b/9v/2//b/9v/1//X/9f/y//L/8//z//X/9f/1//X/9P/z//L/8f/y
//T/9f/1//X/9f/1//b/9P/0//T/9P/2//T/9v/2//T/9v/0//L/8//w/+7/8P/x/+7/
8v/5//z/AAAKABYAJAA2AEQATwBeAGoAaABgAFkATwBEAD8ANAAmABUAAgDw/+f/5P/i
/+T/6v/w//H/9f/5//f/+P/6//r/+P/4//n/+f/5//f/9v/2//b/+P/4//j/+P/4//j/
+P/4//b/9//3//f/9v/2//b/9v/0//T/9P/0//X/9v/3//j/9//2//X/9P/2//f/9//3
//f/9//3//b/9v/2//f/+P/4//j/+P/4//b/9v/2//b/9v/4//n/+f/7//v/+v/6//n/
+f/5//v//f/9//3//v/8//z//f/9//7/AAABAAEAAwAEAAQABQAEAAUABAAGAAoACgAL
AA0ADgAPABAAEgATABQAFwAYABoAGwAbABwAHAAdAB4AIAAiACMAIwAjACMAJAAkACQA
JAAlACUAJAAlACUAIgAhAB8AHQAbABkAGgAYABgAGAATABEAEAANAAwACwALAAkABgAG
AAQAAQD///7//f/9///////9//3/+//7//v/+v/6//v/+//6//r/+v/5//n/9//3//f/
9//6//r/+v/6//j/+P/4//j/+v/7//v/+//7//v/+//7//n/9//3//j/+v/6//r/+v/4
//f/9//2//j/+P/4//j/+P/4//f/9//1//X/9f/2//j/+P/4//j/9f/1//X/9f/4//n/
+f/5//n/+f/5//n/+f/4//j/+f/7//v/+//7//j/+P/4//j/9//3//j/+P/5//n/+f/5
//f/9v/2//b/9//4//n//f/6//r/+v/6//r/+v/6//r/+f/5//j/+P/5//n/+P/4//r/
+v/6//r/+P/4//j/+P/3//f/+P/4//r/+v/6//n/9//3//f/9//5//n/+f/6//j/9//3
//f/9//3//f/9//5//r/+v/6//j/9//1//f/+P/5//r/+//4//f/9v/1//f/9//2//b/
+f/5//n/+f/3//f/9v/2//r/+//8//r/+v/6//r/+f/4//f/9v/3//j/+f/6//j/+P/4
//j/+v/6//r/+v/4//j/+P/4//b/9v/2//b/9//4//n/+v/5//j/9//2//j/+P/4//j/
+P/4//j/+P/4//j/+P/4//r/+v/6//r/+P/4//j/+P/6//r/+v/6//j/+P/4//j/+P/4
//j/+P/6//r/+v/6//n/+P/3//b/9//4//n/+v/6//r/+v/6//j/+P/4//j/+f/6//v/
/P/+//7//v/+/wIAAgACAAIAAgACAAIABAACAAIAAwAEAAUABgALAAwACgAKAAkACQAM
AAwADAAMAA4ADAAIAAUAAwABAAAA//////7////+//v/+//6//j/+v/7//v/+//7//v/
+v/6//n/+P/3//b/9//3//f/9v/0//X/9f/1//b/9//4//n/+f/5//n/+f/5//j/9v/1
//b/9//5//r/+f/4//f/9v/1//j/+f/6//z/+P/2//f/8v/u//D/8//y//L/9//8/wAA
BgAOABoALABAAE8AYAByAHgAcgBpAF8AUgBJAEIAOAAxACIACgD3/+7/6P/k/+j/7P/x
//f//f/9//7//P/6//b/9//5//r/+//9//z//P/8//r/+v/6//r//P/8//z//P/7//v/
+v/5//n/+v/7//z//P/8//z//P/6//r/+v/6//v//P/9//7//f/9//z/+//8//3//v/+
//7//v///wAA/v/+//7//v8AAAAAAAAAAP//AAAAAP//AAABAAEAAgADAAMAAwAFAAUA
BQAFAAYACAAIAAkACQAHAAgACAAHAAgACgALAA0ADwARABEAFAAVABQAFAAVABgAGQAa
ABwAGwAcAB8AIAAhACMAJAAmACYAJwAoACoALAAtAC0ALQAuADAAMQAyADEAMQAwAC4A
LgAvAC0ALQAvAC0AKwApACcAJAAjACIAIQAfAB4AGwAXABUAFAARABIAEgAQAA0ADQAM
AAsACwAKAAkABgAFAAQABQAGAAYABQAFAAQAAgAEAAQAAwADAAUABQAFAAUABAAEAAQA
BAADAAQABQAGAAUABQAEAAMABQAFAAUABQAFAAMAAwAEAAQABAAEAAQABQAFAAYABgAE
AAQABAAEAAYABgAFAAUABQAFAAUABgAEAAQABAAEAAQABQAGAAcABwAHAAYABQAHAAcA
BwAHAAcABgAGAAcABQAFAAUABQAFAAYABwAIAAUABQAGAAYABwAHAAcABwAJAAgACAAI
AAYABgAGAAkABwAIAAkACgAJAAgABwAGAAkACQAIAAgACQAJAAgACAAGAAYABgAGAAgA
CAAIAAgABQAFAAYABgAIAAgACAAHAAcABwAHAAcABQAFAAUABgAIAAcABwAHAAUABQAF
AAUABwAIAAgACAAKAAkABwAJAAcABwAHAAcACAAJAAoACwAKAAkABwAGAAkACQAJAAkA
CQAJAAgACAAIAAcACAAKAAoACgAKAAgACAAIAAgACAAIAAgACAAKAAoACgAKAAgACAAI
AAgACgAKAAoACgAIAAgACAAIAAgACAAIAAgACQAKAAsADAAKAAoACgAKAAwADAAMAAwA
CgAKAAoACgAKAAoACgAKAAwADAAMAAwACgAKAAoACgALAAwADQAOAA0ADAALAAoADAAM
AAwADAAOAA4ADgAOAA0ADAALAAoACwAMAA0ADgAMAAwADAAMAAwADAAMAAwADQAOAA8A
EAARABIAEwAUABcAGAAZABoAGAAYABgAGAAaABoAGgAaAB0AHgAfACAAHgAeAB4AHgAf
ACAAIQAiAB4AHAAaABgAFwAWABUAFAASABIAEgASABEAEAAPAA4AEAAQABAAEAAPAA4A
DQAMAA==
         </WaveFormData>
      </LeadData>
      <LeadData>
         <LeadByteCountTotal>10000</LeadByteCountTotal>
         <LeadTimeOffset>0</LeadTimeOffset>
         <LeadSampleCountTotal>5000</LeadSampleCountTotal>
         <LeadAmplitudeUnitsPerBit>4.88</LeadAmplitudeUnitsPerBit>
         <LeadAmplitudeUnits>��V</LeadAmplitudeUnits>
         <LeadHighLimit>2147483647</LeadHighLimit>
         <LeadLowLimit>268435456</LeadLowLimit>
         <LeadID>V1</LeadID>
         <LeadOffsetFirstSample>0</LeadOffsetFirstSample>
         <FirstSampleBaseline>0</FirstSampleBaseline>
         <LeadSampleSize>2</LeadSampleSize>
         <LeadOff>FALSE</LeadOff>
         <BaselineSway>FALSE</BaselineSway>
         <ExcessiveACNoise>FALSE</ExcessiveACNoise>
         <MuscleNoise>FALSE</MuscleNoise>
         <LeadDataCRC32>3766463630</LeadDataCRC32>
         <WaveFormData>
+P/4//j/+P/z//D/7f/q/+7/8P/y//T/+f/+/wMACAAHAAYABQAEAAcACAAJAAoACwAM
AA0ADgAOAA4ADgAOAA4ADgAOAA4ADgAOAA4ADgAOAA4ADgAOAAwADAAMAAwADgAOAA4A
DgAOAA4ADgAOAA4ADgAOAA4ADgAOAA4ADgAOAA4ADgAOAAwADAAMAAwADAAMAAwADAAM
AAwADAAMAAwADAAMAAwADgAOAA4ADgAOAA4ADgAOAAwADAAMAAwADAAMAAwADAAMAAwA
DAAMAAwADAAMAAwADAAMAAwADAAMAAwADAAMAAwADAAMAAwADAAMAAwADAAMAAwADAAM
AAoACgAKAAoACAAIAAgACAAIAAgACAAIAAgACAAIAAgACAAIAAgACAAGAAYABgAGAAgA
CAAIAAgACAAIAAgACAAGAAYABgAGAAYABgAGAAYABgAGAAYABgAGAAYABgAGAAYABgAG
AAYABgAGAAYABgAGAAYABgAGAAYABgAGAAYABgAGAAYABgAGAAYABgAGAAYABgAGAAYA
BgAGAAYABgAIAAgACAAIAAgACAAIAAgACAAIAAgACAAIAAgACAAIAAgACAAIAAgACAAI
AAgACAAIAAgACAAIAAgACAAIAAgACAAIAAgACAAKAAoACgAKAAoACgAKAAoACgAKAAoA
CgAKAAoACgAKAAoACgAKAAoACgAKAAoACgAKAAoACgAKAAoACgAKAAoACgAKAAoACgAI
AAgACAAIAAgACAAIAAgACAAIAAgACAAIAAgACAAIAAgACAAIAAgACAAIAAgACAAIAAgA
CAAIAAgACAAIAAgABgAGAAYABgAIAAgACAAIAAYABgAGAAYACAAIAAgACAAGAAYABgAG
AAYABgAGAAYABgAGAAYABgAGAAYABgAGAAYABgAGAAYABgAGAAYABgAGAAYABgAGAAYA
BgAGAAYABgAGAAYABgAIAAgACAAIAAgACAAIAAgACAAIAAgACAAIAAgACAAIAAgACAAI
AAgACAAIAAgACAAIAAgACAAIAAYABgAGAAYABgAGAAYABgAIAAgACAAIAAgACAAIAAgA
CAAIAAgACAAIAAgACAAIAAgACAAIAAgACAAIAAgACAAIAAgACAAIAAgACAAIAAgACAAI
AAgACAAIAAgACAAIAAkACgALAAwADQANAA0ADQALAAsACwAMAA8ADwAPAA0ADgALAAkA
BwAEAAQABAAEAAQAAgABAAEA/////////v8AAAAAAgADAAQABQAHAAcABwAIAAgACAAI
AAgACAAIAAcABwAHAAgACAAIAAgACAAIAAkACQAJAAoACgAKAAoACgALAAsACwALAAwA
DAAMAAwADAAMAAwADAAMAAwADAAMAAwADAAMAAwADAAMAAwADAAMAAwADgAUABkAIAAq
ADEAMwA1ADIAMgA3AD4APQA3ADYANAAuACAADQD9//H/6//s//D/7//x//T/8//1//3/
BQAIAAoADAAJAAMABAAKAA4AFAAXABcAFQAVABYAFgAWABYAFgAWABYAFgAXABcAFwAX
ABYAFgAWABYAFgAXABcAFwAXABcAFwAXABUAFQAVABUAFwAXABcAFwAVABUAFQAVABYA
FgAWABYAFgAWABYAFgAUABQAFAAUABUAFQAVABUAFQAVABUAFQAVABQAFAAUABQAFAAV
ABUAFQAVABUAFQAUABQAFAAVABUAFQAVABUAFQAVABUAFQAVABUAFQAVABUAFQAVABUA
EwATABMAEwATABMAEwASABIAEgASABIAEwATABIAEgAQABAADwAPAA8ADwANAA0ADQAN
AA0ADQALAAsACwALAAsACwALAAoACAAIAAgACAAHAAcABwAHAAcABwAHAAYABgAGAAYA
BgAGAAYABQAFAAUABQAFAAUABQAFAAUABAAEAAQABAAEAAIAAgACAAIAAgACAAMAAwAB
AAEAAQABAAEAAQABAAEAAQABAAEAAQABAAIAAgACAAAAAAAAAAAAAAAAAAAAAAABAAEA
AQABAP////////////////////8AAAAAAAAAAAAAAAAAAAAAAAAAAAAAAAAAAAAAAAAA
AP////////////////////8BAAAAAAAAAAAAAAAAAAAAAAAAAAAAAAAAAAAAAAAAAAAA
///////////+//7//v/+//7//v/+//7//v/+//7//v/9//3//f////7//f/9//z//P/8
//z/+//7//v/+//7//v/+v/6//v/+//7//v/+//7//v/+//7//r/+v/6//r/+v/5//n/
+f/6//r/+v/6//r/+f/5//n/+f/5//j/+v/6//r/+v/6//r/+//7//n/+f/5//n/+f/5
//n/+f/7//v/+v/6//r/+v/6//r/+P/6//r/+v/6//r/+v/6//r/+v/6//r/+v/6//r/
+v/6//r/+v/6//r/+v/6//r/+v/6//r/+v/6//r/+v/6//r/+v/6//r/+v/6//r//P/8
//z//P/8//z//P/8//r/+v/6//r//P/8//z//P/8//z//P/8//z//P/8//z//P/8//z/
/P/8//z//P/8//z//P/8//z//P/8//z//P/6//r/+v/6//z//P/8//z//P/8//z//P/8
//z//P/8//7//v/+//7/AAABAAEAAQABAAEAAQABAAIAAwADAAMAAQAAAP3/+//5//j/
+P/4//j/+P/2//X/9f/1//X/9f/0//T/9P/2//f/+P/5//v/+//7//z//P/8//z//P/8
//z/+//7//v//P/8//z//P/8//z//f/9//3//v/+//7/AAAAAAEAAQABAAEAAgACAAIA
AgACAAIAAgACAAIAAgACAAIAAgACAAIAAgACAAIABAACAAIABAAIAAwAEwAcACQAKQAr
AC0AKgAsADMANgAzAC8ALAAqACIAEAD7/+3/4//h/+T/6P/n/+n/7P/r/+//+f/9/wAA
BAACAPv/+/8AAAQACgAOABEADwAPAA8AEAAQABAAEAAQABAAEAAQABEAEQARABEAEgAS
ABIAEgAQABEAEQARABEAEQARABEAEQARABEAEQARABEAEQARABEAEQARABEAEAAQABAA
EAAQABAAEAAQABIAEgASABIAEQARABEAEQARABEAEQARABEAEAAQABAAEAAQABEAEQAR
ABEAEQARABIAEgASABMAEwATABMAEwATABMAEwATABMAEwATABMAEwATABMAEwATABMA
EwATABMAEwATABIAFAAUABQAFAARABEAEAAQABAAEAAPAA8ADwAPAA0ADQANAA0ADQAN
AA0ADQANAA0ADQANAA0ADAAMAAwADAAMAAsACwALAAsACwALAAsACgAKAAoACgAKAAgA
CAAHAAcABwAHAAcABwAHAAcABwAGAAYABgAGAAYABgAGAAYABgAGAAYABwAHAAcABwAH
AAcABwAHAAcABwAHAAcABwAHAAUABgAGAAYABgAGAAYABgAGAAYABgAGAAUABQAFAAUA
BwAHAAcABwAHAAcABwAHAAgACAAIAAgABgAGAAYABgAGAAYABgAGAAgACAAIAAgABwAH
AAcABwAHAAcABwAHAAcABgAGAAYACAAIAAgACAAIAAgACAAIAAgACAAIAAgABgAFAAUA
BQAFAAQABAAEAAQABAAEAAQABAAEAAQABAAEAAMAAwADAAMAAgABAAEAAgACAAIAAgAD
AAMAAwADAAMAAwACAAIAAQABAAEAAQABAAEAAQABAAEAAAAAAAAAAAAAAP///////wAA
AAAAAAAAAAD//////////////v/+//7//v/+//7//v//////////////////////////
///////+//7//v/+//7//v/+//z//P/8//z//P/8//z//P/8//z//P/8//z//P/6//r/
+v/6//r/+v/6//r/+v/6//r/+v/6//r/+v/6//r/+v/6//r/+v/6//r/+v/6//r/+v/6
//r/+v/6//r/+v/6//r/+v/6//r/+v/6//r/+v/6//r/+v/6//r/+v/4//j/+P/4//r/
+v/6//r/+v/6//r/+v/6//r/+v/6//j/+P/4//j/+P/4//j/+P/4//j/+P/4//j/+P/4
//j/+P/4//j/+P/2//b/9v/2//j/+P/4//j/+//7//v/+//7//v/+//8//3//f/9//v/
+v/3//X/8//y//L/8v/y//T/8v/x//H/7//v/+//7v/s/+z/7v/v//D/8f/z//P/9f/2
//b/9v/0//T/9P/0//P/8//z//T/9P/0//T/9P/0//X/9f/1//b/9v/2//b/9v/3//f/
9//3//j/+P/4//j/+P/4//j/+P/4//j/+P/4//j/+P/4//j/+P/4//j/+P/4//j/+v/8
/wEACAASABkAHQAfAB4AHAAfACgAKQAlACAAIAAcABIAAwD1/+v/4f/a/97/4f/f/+L/
4//j/+n/8//4//z/AAD///f/9P/4//z//v8DAAUABQADAAIAAgACAAIABAAEAAQABAAD
AAMAAwADAAIAAgACAAIAAgADAAMAAwADAAMAAwADAAMAAwADAAMAAwADAAMAAwADAAMA
AwADAAIAAgACAAIABAAEAAQABAAEAAQABAAEAAMAAwADAAMAAwADAAMAAwAFAAQABAAE
AAIAAgADAAMAAwADAAMAAwACAAIAAgADAAMAAwADAAMAAwADAAMAAwADAAMAAwADAAMA
AwADAAMAAwADAAMAAwADAAMAAwACAAIAAgACAAIAAQABAAAAAAAAAAAA///////////9
//3//f/9//3//f/9//3//f/9//////////7//v/+//7//v/9//3//f/9//3//f/9//z/
/v/+//7//v/+//7//f/9//3//f/9//3//f/9//3//P/8//z//P/8//z//P/8//z/+v/6
//v/+//7//v/+//7//v/+//7//v//f/9//3//f/7//z//P/8//z//P/8//z//P/8//z/
/P/9//3//f/9//3//f/9//3///////////8AAAAAAAAAAP7//v/+//7//v/+//7//v/+
//7//v/+//////////////////////8BAAAAAAAAAAAAAAAAAAAA/v/+//7//v/+//7/
/v/+/wAA///////////+//7//v/+//7//v/+//7//v/+//7//v/9//3//f////7//f/9
//7//v/+//7//f/9//3//f/9//3//P/8//3//f/9//3/+//7//v/+//9//z//P/8//z/
/P/7//v/+//8//z//P/8//z/+//7//v/+//7//r//P/8//z//P/6//r/+//7//v/+//7
//v/+//7//v/+//7//v/+v/6//r/+v/6//r/+v/6//r/+v/6//r/+v/6//r/+v/6//j/
+P/4//j/+v/6//r/+v/6//r/+v/6//r/+v/6//r/+P/4//j/+P/4//j/+P/4//j/+P/4
//j/+P/4//j/+P/4//j/+P/4//j/+P/4//j/+P/4//j/+P/4//j/+P/4//j/+P/4//j/
+P/4//j/+P/4//j/+P/4//j/+P/4//j/+v/6//r/+v/4//j/+P/4//j/+P/4//j/+P/4
//j/+P/5//r/+//9//v/+//7//v/+//7//z//f/9//3/+//6//f/9f/z//L/8v/y//L/
8v/w/+//7//v/+//7//u/+7/7v/w//H/8v/z//X/9f/1//b/9v/2//b/9v/2//b/9f/1
//X/9v/2//b/9v/2//b/9//3//f/+P/4//j/+P/4//f/9//3//f/+P/4//j/+P/6//r/
+v/6//j/+P/4//j/+P/4//j/+P/4//j/+P/4//r//P/+/wQACwASABwAIQAjACEAIAAk
ACsALgApACUAIgAeABYABgDz/+f/3//b/97/3v/f/+H/5P/j/+f/8f/3//j//P/6//X/
8//4//z/AAAEAAcABwAFAAUABgAGAAYABgAIAAgACAAIAAkACQAJAAkACAAIAAgACAAI
AAkACQAJAAkACQAJAAkACQAJAAkACQAJAAkACQAJAAkACQAJAAkACAAIAAgACAAIAAgA
CAAIAAoACgAKAAoACQAJAAkACQAJAAkACQAJAAkACAAIAAgACgAKAAsACwAJAAkACQAJ
AAoACgAKAAsACwALAAsACwALAAsACwALAAsACwALAAsACwALAAsACwALAAsACwALAAsA
CwALAAoACgAKAAoACgAJAAkACAAIAAgACAAHAAcABwAHAAUABQAHAAcABwAHAAUABQAF
AAUABQAFAAUABAAEAAQABAAEAAMAAwADAAMAAwADAAMAAgACAAIAAgACAAIAAgABAAEA
AQABAAEAAQABAAEAAQAAAAAAAAAAAAAA/v/+//7//v/+//7/////////////////////
////////////////////AAAAAAAA/v/+//7//v/+//7//v/+////////////////////
/////////////wAAAAAAAAAAAAAAAAAAAAAAAAAAAAAAAAAAAAAAAAAAAQABAAEAAQAB
AAEAAQABAAEAAAAAAAAAAgACAAIAAgACAAIAAgACAAAAAAAAAAAAAgABAAEAAQABAAAA
AAAAAAAAAAAAAAAAAAAAAAAAAAAAAP///////wEAAAD//////v/+//7//v//////////
///////+//7////////////9//3//f/9/////v/+//7//v/+//3//f/9//7//v/+//7/
/v/9//3//f/9//3//P/8//z//P/8//z//P/9//3//f/9//3//f/9//3//f/9//3//f/8
//z//P/8//z//P/8//z//P/8//z//P/8//z//P/8//z//P/8//z//P/8//z//P/8//z/
/P/8//z//P/8//z//P/8//z//P/8//z//P/8//z//P/8//z//P/8//z//P/8//z//P/8
//z//P/8//z//P/8//z//P/8//z//P/8//z//P/8//z//P/8//z//P/8//z//P/8//z/
/P/8//z//P/8//z//P/8//z//P/8//z//P/8//z//P/8//z//P/8//z//P/8//z//P/8
//z//P/8//z//P/8//3//v///wAAAQABAAEAAQABAAEAAQACAAMAAwADAAEA/v/7//n/
9//4//j/+P/4//j/9v/1//X/9f/1//X/9P/0//T/9v/3//r/+//9//3/+//8//z//P/8
//z//P/8//v/+//7//z//P/8//z//P/8//3//f/9//7//v/+//7//v///////////wAA
AAAAAAAAAAAAAAAAAgACAAIAAgAAAAAAAAAAAAAAAAAAAAAAAAACAAIABgAMABMAGgAi
ACkAKQApACYALAAzADQAMQArACgAJgAcAAgA8//p/9//3f/k/+b/5f/n/+j/5//v//n/
/f/+/wIAAAD5//n//v8CAAgADAANAA0ADQANAA4ADgAOAA4ADgAOAA4ADgANAA0ADQAN
AA4ADgAOAA4ADAANAA0ADQANAA0ADQANAA0ADQANAA0ADQANAA0ADQANAA0ADQANAA4A
DgAOAA4ADgAOAA4ADgAMAAwADAAMAA0ADQANAA0ADQANAA0ADQANAAwADAAMAAwADAAN
AA0ADQANAA0ADQAMAAwADAANAA0ADQANAA0ADQANAA0ADQANAA0ADQANAA0ADQANAA0A
DQANAA0ADQANAA0ADQAMAAwADAAMAAwACwALAAoACgAKAAoACQAJAAkACQAHAAcABwAH
AAcABwAHAAcABwAHAAcABwAHAAYABgAGAAYABgADAAMAAwADAAMAAwADAAIAAgACAAIA
AgACAAIAAQABAAEAAQABAAEAAQABAAEAAAAAAAAAAAAAAAAAAAAAAAAAAAAAAAEAAQD/
/////////////////////////////////wAAAAAAAAAAAAAAAAAAAAAAAAAAAAABAAEA
AQABAAEAAQABAAEA//////////8AAAAAAAAAAAAAAAAAAAAAAAAAAAAAAAAAAAAAAAAA
AAEAAQABAAEAAQABAAEAAQABAAAAAAAAAAIAAgACAAIAAAAAAAAAAAAAAAAAAAAAAAAA
///////////+//7//v/+//7//v/+//7//v/+//7//v/9//3//f////7//f/9//z//P/8
//z//f/9//3//f/9//3//P/8//3//f/9//3/+//7//v/+//7//r/+v/6//z//P/7//v/
+f/6//r/+v/8//z/+//7//v/+//7//r//P/8//z//P/6//r/+//7//v/+//7//v/+//7
//v/+//7//v/+v/6//z//P/8//z//P/8//z//P/8//z//P/8//z//P/8//z//P/8//z/
/P/8//z//P/+//7//v/+//z//P/8//z//P/8//z//P/+//7//v/+//7//v/+//7//P/8
//z//P/8//z//P/8//z//P/8//z//v/+//7//v/+//7//v/+//7//v/+//7//v/+//7/
/v/+//7//v/+/wAAAAAAAAAA/v/+//7//v/+//7//v/+//7//v/+//7/AAAAAAAAAAAA
AAAAAAAAAAAAAAAAAAAAAAAAAAAAAAABAAIAAwAEAAQABQAFAAUABQAFAAUABQAGAAcA
BwAHAAMAAgD///3//f/8//z//P/8//z/+v/5//n/+f/5//n/+P/4//j/+v/7//z//f//
//////8AAAAAAAAAAAAAAAAAAP///////wAAAAAAAAAAAAAAAAEAAQADAAQABAAEAAQA
BAAFAAUABQAFAAYABgAEAAQABAAEAAQABAAEAAQABAAEAAQABAAEAAQABAAEAAYABgAG
AAYADAASABkAIAAoAC0ALQArACoAMAA5ADgAMwAvACoAKAAeAAoA9//r/+P/4//o/+j/
6f/r/+z/7f/z//v//f8AAAQA/v/5//3/AgAGAAwADgAPAA8ADwAPABAAEAAQABAAEAAQ
ABAAEAAPAA8ADwAPAA4ADgAOAA4AEAARABEAEQARABEAEQARAA8ADwAPAA8ADwAPAA8A
DwAPAA8ADwAPABAAEAAQABAAEAAQABAAEAAQABAAEAAQABEAEQARABEAEQARABEAEQAR
ABAAEAAQAA4ADgAPAA8ADwAPAA8ADwAOAA4ADgAPAA8ADwAPAA8ADwAPAA8ADwAPAA8A
DwAPAA8ADwAPAA8ADwAPAA8ADwARABEAEQAQAA4ADgAOAA4ADQANAAwADAAMAAwACwAL
AAsACwAJAAkACQAJAAkACQALAAsACwALAAsACwALAAoACgAKAAoACgAJAAkACQAJAAkA
CQAJAAgACAAIAAgACAAIAAgABwAHAAcABwAHAAcABwAHAAcABgAGAAYABgAGAAYABgAG
AAYABgAGAAcABwAHAAcABwAHAAcABwAHAAcABwAHAAcABwAJAAoACgAKAAoACgAKAAoA
CgAKAAoACgALAAsACwALAAsACwALAAsACwALAAsACwAMAAwADAAMAAwADAAMAAwADgAO
AA4ADgAOAA4ADgAOAA8ADwAPAA8ADwAPAA8ADwARABAAEAAQABAAEAAQABAAEAAQABAA
EAAQABAAEAAQABAADwAPAA8ADwAOAA4ADgAOAA4ADgAOAA4ADgAOAA4AEAAPAA8ADwAP
AA4ADQANAA4ADgAOAA4ADQANAA0ADQANAA0ADAAMAA0ADQANAA0ADQANAA0ADQAPAA4A
DgAOAA4ADgANAA0ADQAOAA4ADgAOAA4ADQANAA0ADQANAAwADAAMAAwADAAMAAwADQAN
AA0ADQANAA0ACwALAAsACwANAA0ADAAMAAwADAAMAAwADAAMAAwADAAMAAwADAAMAAwA
DAAMAAwADAAMAAwADAAMAAwADAAMAAwADAAMAAwADAAMAAwADAAMAAwADAAMAAwADAAM
AAwADAAMAAwADAAMAAwADAAOAA4ADgAOAAwADAAMAAwADAAMAAwADAAMAAwADAAMAAwA
DAAMAAwADAAMAAwADAAMAAwADAAMAAwADAAMAAwADAAMAAwADAAMAAwADAAMAAwADAAM
AAwADAAMAAwADAAMAAwADAAMAAwADAAMAAwACgAKAAoACgAMAAwADAAMAAoACgAKAAoA
DAAMAAwADAANAA4ADwAQABEAEQARABEAEQARABEAEgATABMAEwARAA4ACwAJAAcABgAG
AAYABgAGAAQAAwADAAMAAwADAAIAAgACAAQABQAGAAcACQAJAAcACAAIAAgACAAIAAgA
CAAJAAkACQAKAAgACAAIAAgACAAJAAkACQAKAAoACgAKAAoACwALAAsACQAKAAoACgAM
AAwADAAMAAwADAAMAAwACgAKAAoACgAKAAoACgAKAAoACgAKAA4AEgAZACAAKgAxADMA
MwAwADAANwA8ADsANQAyADAAKgAcAAcA9f/r/+X/6P/s/+3/7//w/+//8//7/wMABAAI
AAgAAwD//wIACAAMABIAEwAVABMAEwAUABQAFAAUABYAFgAWABYAFQAVABUAFQAUABQA
FAAUABQAFQAVABUAFQAVABUAFQAVABUAFQAVABUAFQAVABUAFQAVABUAFQAUABQAFAAU
ABQAFAAUABQAFAAUABQAFAAVABUAFQAVABUAFQAVABUAFQAUABQAFAAUABQAFQAVABUA
FQAVABUAFAAUABQAFQAVABUAFQAVABMAEwATABMAFQAVABUAFQAVABUAFQAVABUAFQAV
ABUAFQAVABUAFAAUABQAFAAUABEAEQAQABAAEAAQAA8ADwAPAA8ADQANAA8ADwAPAA8A
DQANAA0ADQANAA0ADQAMAA4ADgAOAA4ADQANAA0ADQALAAsACwAKAAoACgAKAAoACgAK
AAkACQAJAAkACQAJAAkACQAJAAgACAAIAAgACAAIAAgACAAIAAgACAAJAAkACQAJAAkA
CQAJAAkACQAJAAkACQAJAAkABwAIAAgACAAIAAgACAAIAAoACgAKAAoACQAJAAkACQAJ
AAkACQAJAAkACQAJAAkACgAKAAoACgAKAAoACgAKAAwADAAMAAwADAAMAAwADAALAAsA
CwALAAsACwALAAsADQAMAAwADAAMAAwADAAMAAoACgAKAAoACgAKAAoACgAKAAkACQAJ
AAsACgAKAAoACgAKAAoACgAKAAoACgAKAAoACQAJAAkACwAKAAkACQAIAAgACAAIAAkA
CQAJAAkACQAJAAgACAAHAAcABwAHAAcABwAHAAcACQAIAAgACAAIAAgABwAHAAcACAAI
AAgACAAIAAcABwAHAAcABwAGAAQABAAEAAQABgAGAAcABwAHAAcABwAHAAcABwAHAAcA
BwAHAAYABgAIAAgACAAIAAYABgAGAAYABgAGAAYABgAGAAYABgAGAAYABgAGAAYABgAG
AAYABgAGAAYABgAIAAgACAAIAAYABgAGAAYABgAGAAYABgAGAAYABgAGAAYABgAGAAYA
BgAGAAYABgAGAAYABgAGAAgACAAIAAgACAAIAAgACAAIAAgACAAIAAgACAAIAAgACAAI
AAgACAAIAAgACAAIAAgACAAIAAgACAAIAAgACAAIAAgACAAIAAgACAAIAAgACAAIAAgA
CAAKAAoACgALAA0ADQANAA0ADQANAA4ADwARABEADwAOAAkABwAFAAQABgAGAAYABgAE
AAMAAwADAAEAAQAAAAAAAAACAAMABAAFAAcABwAHAAoACgAKAAoACgAKAAoACQAHAAcA
CAAIAAoACgAKAAoADQANAA0ADgAMAAwADAAMAA0ADQANAA0ADgAOAA4ADgAQABAAEAAQ
AA4ADgAOAA4ADgAOAA4ADgAOAA4ADgAOAA4ADgAQABIAGQAeACYAMQA1ADcANgAyADUA
PABBAD0AOgA2ADQALgAjABMACQD///j/+v/9//3//v///wEABQANABIAFgAaABsAFQAO
ABAAFAAWABkAHQAfAB8AHgAeAB4AHgAeAB4AHgAeAB8AHwAfAB8AHgAeAB4AHgAeAB8A
HwAfAB8AHwAfAB8AHwAfAB8AHwAfAB8AHwAfACEAIQAhACEAIAAgACAAIAAgACAAIAAg
ACAAIAAgACAAIQAhACEAIQAhACEAIQAhACEAIAAgACAAIAAgACEAIQAhACEAIQAhACAA
IAAgACEAIQAhACEAIQAhACEAIQAhACEAIQAhACEAIQAhACEAIQAhACEAIQAhAB8AHwAf
AB4AIAAgACAAIAAdAB0AHAAcABwAHAAbABsAHQAdABsAGwAbABsAGwAbABsAGwAbABsA
GwAbABsAGgAcABwAHAAcAB0AHQAdAB0AGwAbABsAGgAcABwAHAAcABwAHAAbABsAGwAb
ABsAGwAbABsAGwAaABoAGgAaABoAGgAaABoAGgAYABgAGQAZABsAGwAbABsAGQAZABkA
GQAZABkAGQAZABkAGgAaABoAGgAaABoAGgAaABoAGgAaABsAGwAbABsAGwAbABsAGwAb
ABsAGwAbABoAGgAaABoAHAAcABwAHAAaABoAGgAaABoAGgAaABoAGwAbABsAGwAbABsA
GwAbABsAGgAaABoAGgAaABoAGgAaABoAGgAaABoAGgAaABoAGgAZABkAGQAbABoAGgAa
ABoAGgAaABoAGgAaABoAGgAaABkAGQAZABsAGgAZABkAGAAYABgAGAAXABcAFwAXABcA
FwAWABYAFwAXABcAFwAXABcAFwAXABcAFgAWABYAGAAYABcAFwAXABgAGAAYABgAGAAX
ABcAFwAXABcAFgAYABgAGAAYABgAGAAZABkAFwAXABcAFwAXABcAFwAXABcAFwAWABYA
GAAYABgAGAAYABYAFgAYABgAGAAYABgAGAAYABgAGAAYABgAGAAYABgAGAAYABgAGAAY
ABgAGAAYABgAGAAYABgAGAAYABgAGAAYABgAGAAYABgAGAAaABoAGgAaABoAGgAaABoA
GgAaABoAGgAYABgAGAAYABgAGAAYABgAGgAaABoAGgAaABoAGgAaABoAGgAaABoAGgAa
ABoAGgAaABoAGgAaABoAGgAaABoAGgAaABoAGgAaABoAGgAaABoAGgAaABoAHAAcABwA
HAAeAB4AHgAeACAAIAAgACAAIAAgACAAIAAgACAAIAAgAB4AHAAaABgAFgAWABYAFgAU
ABQAFAAUABIAEgASABIAFQAWABcAGAAZABoAGwAcABwAHAAcABwAHAAcABwAHAAcABwA
HAAcAA==
         </WaveFormData>
      </LeadData>
      <LeadData>
         <LeadByteCountTotal>10000</LeadByteCountTotal>
         <LeadTimeOffset>0</LeadTimeOffset>
         <LeadSampleCountTotal>5000</LeadSampleCountTotal>
         <LeadAmplitudeUnitsPerBit>4.88</LeadAmplitudeUnitsPerBit>
         <LeadAmplitudeUnits>��V</LeadAmplitudeUnits>
         <LeadHighLimit>2147483647</LeadHighLimit>
         <LeadLowLimit>268435456</LeadLowLimit>
         <LeadID>V2</LeadID>
         <LeadOffsetFirstSample>0</LeadOffsetFirstSample>
         <FirstSampleBaseline>0</FirstSampleBaseline>
         <LeadSampleSize>2</LeadSampleSize>
         <LeadOff>FALSE</LeadOff>
         <BaselineSway>FALSE</BaselineSway>
         <ExcessiveACNoise>FALSE</ExcessiveACNoise>
         <MuscleNoise>FALSE</MuscleNoise>
         <LeadDataCRC32>3670102332</LeadDataCRC32>
         <WaveFormData>
SABIAEgASAAZAOz/v/+S/4j/gP94/3D/e/+G/5H/nP+o/7T/wP/M/9b/4P/q//T/9v/4
//r//P/9//7///8AAAAAAAAAAAAAAgACAAIAAgAEAAQABAAEAAQABAAEAAQABgAGAAYA
BgAGAAYABgAGAAgACAAIAAgACAAIAAgACAAIAAgACAAIAAoACgAKAAoADAAMAAwADAAO
AA4ADgAOABAAEAAQABAAEgASABIAEgATABQAFQAWABgAGAAYABgAGQAaABsAHAAfACAA
IQAiACUAJgAnACgALAAuADAAMgA2ADgAOgA8AEAAQgBEAEYASgBMAE4AUABUAFYAWABa
AF0AXgBfAGAAYwBkAGUAZgBnAGgAaQBqAGoAagBqAGoAZgBkAGIAYABcAFgAVABQAEsA
RgBBADwANwAyAC0AKAAiAB4AGgAWABMAEAANAAoACAAGAAQAAgABAAAA///+//3//P/7
//r/+P/4//j/+P/2//b/9v/2//T/9P/0//T/9P/0//T/9P/2//b/9v/2//b/9v/2//b/
9v/2//b/9v/2//b/9v/2//T/9P/0//T/9v/2//b/9v/2//b/9v/2//b/9v/2//b/9v/2
//b/9v/4//j/+P/4//j/+P/4//j/+P/4//j/+P/6//r/+v/6//r/+v/6//r//P/8//z/
/P/8//z//P/8//z//P/8//z//P/8//z//P/8//z//P/8//z//P/8//z//P/8//z//P/8
//z//P/8//r/+v/6//r/+v/6//r/+v/4//j/+P/4//j/+P/4//j/+P/4//j/+P/4//j/
+P/4//b/9v/2//b/9v/2//b/9v/2//b/9v/2//b/9v/2//b/9v/2//b/9v/0//T/9P/0
//T/9P/0//T/9P/0//T/9P/0//T/9P/0//T/9P/0//T/9P/0//T/9P/0//T/9P/0//T/
9P/0//T/9P/0//T/9P/0//T/9P/0//T/9P/0//T/8v/y//L/8v/0//T/9P/0//L/8v/y
//L/9P/0//T/9P/y//L/8v/y//L/8v/y//L/9P/0//T/9P/y//L/8v/y//L/8v/y//L/
8v/y//L/8v/y//L/8v/y//T/9P/0//T/8v/y//L/8v/y//L/8v/y//L/8v/y//L/8v/y
//L/8v/y//L/8v/y//P/9P/1//b/9v/2//b/9//3//f/9//5//z//P/8//r/+P/3//f/
9//3//f/+P/4//f/9v/2//f/9//3//X/8v/y//H/8f/z//f/+v/6//n/9//2//b/9f/y
//H/7v/u/+7/7v/u/+7/7v/u/+7/7v/w//H/8f/x/+//7//w//D/8P/w//D/8P/w//H/
8f/x//H/8f/x//H/8//z//P/8//x//H/8f/x//H/8f/x//L/8v/0//T/9v/8/wMACgAV
ACMAMAA2ADoARwBoAI8AsgDXAPYABwELAfoAxgCBADcA+f/J/6L/f/9o/1z/Xf9n/3b/
hf+P/5j/pP+w/8P/0//e/+r/9v/7//7////9//7/AQABAAIAAgADAAMAAwAEAAUABQAG
AAYABgAGAAYABgAHAAgACAAIAAkACQAJAAkACQAKAAoACwALAAsACwANAA0ADQAOAAwA
DAAMAA0AEAAQABAAEAAPAA8AEAAQABAAEQASABIAEgATABQAFAAWABYAFgAXABgAGQAa
ABsAHAAdAB4AHwAgACEAIgAjACQAJgAoACkALAAtAC4AMQAzADUANwA5ADsAPQBBAEIA
QwBHAEoATQBQAFMAVgBYAFsAXQBfAGAAZABnAGkAawBtAG4AcABxAHEAcgBzAHQAdABz
AHMAcwB0AHMAcABuAGoAZwBiAF4AVwBSAEsARgBBADsANQAxACkAJQAgAB0AGAAVABEA
DQAMAAoABwAEAAMAAQD///3//f/8//v/+v/5//j/+P/4//j/9//2//b/9P/0//T/9P/2
//X/9f/1//P/8//z//P/9P/0//T/9P/0//T/9P/0//T/9P/0//T/8//z//P/8//z//P/
8//z//P/8//z//P/8//z//P/8//z//P/8//z//T/9P/0//T/9v/2//b/9v/0//T/9f/1
//X/9f/2//b/9v/2//b/9v/2//f/9//3//f/9//3//f/9//4//j/+P/4//j/+P/4//j/
+P/4//j/+P/4//j/9//3//f/9//3//f/9//3//f/9v/2//b/9v/2//b/9f/1//P/8//z
//L/8v/y//L/8v/0//T/8//z//P/8//z//P/8v/y//L/8v/w//D/8P/w//L/8v/y//L/
8f/x//H/8f/x//H/8f/x//H/8f/w//D/8P/w//D/8P/w//D/8P/w//D/8P/w//D/8P/w
//D/8P/y//L/8v/y//D/8P/w//D/8P/w//L/8P/w//D/8P/w//D/8P/w//L/8v/y//L/
8v/y//L/8v/y//L/8v/y//L/8v/y//L/8v/y//L/8v/y//L/8v/y//L/8v/y//L/8v/y
//L/8v/y//L/8v/y//L/8v/y//L/8v/y//L/8v/y//L/8v/y//L/8v/y//L/8v/y//L/
8v/y//L/8v/y//T/9P/0//T/8v/y//L/8v/y//L/8v/y//L/8v/y//L/8v/y//L/8v/y
//L/8v/y//T/9P/0//T/9v/2//b/9v/3//f/9//3//n/+v/6//r/+v/6//n/+f/5//n/
+f/6//r/+f/4//j/9//3//f/9f/y//L/8f/x//P/9f/4//j/9//1//T/9P/z//L/8f/u
/+7/7v/u/+7/7v/u/+7/7v/u/+7/7//v//H/8f/x//L/8v/y//L/8v/y//L/8//z//H/
8f/x//H/8f/x//H/8f/x//H/8f/x//P/8//z//P/8v/y//T/9v/4//7/BQAOABsAKQAy
ADYAPgBVAHwAowDKAO8ACAETAREB7gCuAGcAHwDl/7n/kP9v/17/WP9b/2n/ev+F/43/
mv+m/7b/x//X/+L/7v/4//v//P/9//3//v8BAAEAAgAEAAUABQAFAAQABQAFAAYABgAG
AAYABgAIAAkACgAKAAgACQAJAAkACQAJAAoACgALAAsACwALAA0ADQANAA4ADgAOAA4A
DwAOAA4ADgAOABEAEQASABIAEAARABIAEgASABMAFAAUABYAFgAWABcAGAAZABoAGwAc
AB0AHgAfACAAIQAiACMAJgAoACoAKwAuAC8AMAAzADUANwA5ADsAPQA/AEMARABHAEsA
TgBRAFQAVwBaAFwAYQBjAGUAZgBoAGsAbQBvAG8AcAByAHMAdQB2AHcAeAB4AHcAdwB3
AHYAdQByAHAAbABpAGQAYABZAFQATQBIAEMAPQA3ADMALQApACQAIQAaABcAEwAPAAwA
CgAHAAQAAwABAP///f/9//z/+//6//n/+P/4//j/+P/3//b/9v/2//b/9v/2//j/9//3
//f/9//3//f/9//2//b/9v/2//b/9v/2//b/9v/2//b/9v/1//X/9f/1//X/9f/1//X/
9f/1//X/9f/1//X/9f/1//f/9//3//f/9v/2//b/9v/2//b/9v/2//j/+P/5//n/+f/5
//r/+v/6//r/+v/6//j/+f/5//n/+//7//v/+//7//z//P/8//r/+v/6//r/+v/6//r/
+v/4//j/+P/3//n/+f/5//n/+f/5//n/+f/4//j/+P/4//b/9v/1//X/9f/1//X/9P/2
//b/9v/2//b/9v/1//X/8//z//P/8//0//T/9P/0//T/9P/0//T/8v/y//L/8v/z//P/
8//z//P/8//z//P/8f/x//D/8P/w//D/8P/w//D/8P/w//D/8P/w//D/8P/w//D/8P/w
//D/8P/w//D/8P/w//D/8P/w//D/8P/u/+7/7v/u/+7/7v/u/+7/7v/u/+7/7v/u/+7/
7v/u/+z/7P/s/+z/7v/u/+7/7v/u/+7/7v/u/+7/7v/u/+7/7v/u/+7/7v/u/+7/7v/u
/+7/7v/u/+7/7P/s/+z/7P/u/+7/7v/u/+7/7v/u/+7/7v/u/+7/7v/u/+7/7v/u/+z/
7P/s/+z/7v/u/+7/7v/u/+7/7v/u/+z/7P/s/+z/7v/u/+7/7v/s/+z/7P/s/+7/7v/u
/+7/7P/s/+z/7P/u/+7/7v/u/+7/7v/u/+7/8P/w//D/8f/x//H/8f/z//T/9P/0//L/
8v/x//H/8f/x//H/8v/y//P/8v/y//P/8f/x/+//7P/s/+v/6//t/+//8v/y//H/8f/w
//D/7//u/+3/6v/q/+j/6P/o/+j/6P/o/+j/6P/q/+v/6//r/+v/6//s/+z/7P/s/+z/
7P/q/+v/6//r/+3/7f/t/+3/7f/t/+3/7f/t/+3/7f/t/+3/7f/t/+7/7v/u/+7/8P/2
//3/BAAPAB0AKgAyADQAPQBYAH0AogDDAOIA9wD9APQAzACNAEkACQDT/67/jf90/2T/
Yf9l/3L/g/+N/5b/ov+s/7n/y//W/+D/7P/1//j/+//7//r//f/9//7//v////////8A
AAEAAQACAAIAAgACAAIAAgADAAQABAAEAAUABQAFAAMAAwAEAAQABwAHAAcABwAFAAUA
BQAGAAgACAAIAAkACgAKAAoACgAJAAkACgAKAAwADQAOAA4ADAANAA4ADgAQABAAEAAR
ABIAEwAUABUAFAAVABYAFwAYABkAGgAbABwAHgAgACEAIgAjACQAJwApACsALQAvADEA
MwA3ADgAOQA9AEAAQwBGAEkATABOAFEAUwBVAFYAWABbAF0AXwBhAGIAZABlAGUAZgBn
AGgAagBpAGkAaQBqAGkAZgBkAGIAXwBaAFYAUQBMAEUAQAA9ADcAMQAtACcAIwAeABsA
FgATAA8ACwAKAAgABQACAAEA///9//v/+//6//n/+P/1//T/9P/0//b/9f/0//T/9P/0
//T/9P/y//H/8f/x//P/8//z//P/9P/0//T/9P/y//L/8v/y//L/8v/y//L/8f/x//H/
8f/z//P/8//z//H/8f/x//H/8//z//P/8//z//P/8//z//L/8v/y//L/9P/0//T/9P/0
//T/9f/1//X/9f/2//b/9v/2//b/9v/2//f/9//3//n/+f/5//n/9//4//j/+P/4//j/
+P/4//j/+P/4//j/+P/4//j/9//3//f/9//3//f/9//3//f/9v/2//b/9v/2//b/9f/1
//X/9f/1//T/9P/0//T/9P/0//T/8//z//P/8//z//P/8v/y//L/8v/y//L/8v/y//L/
8v/y//L/8f/x//H/8f/x//H/8f/x//H/8f/w//D/8P/w//D/8P/w//D/8P/w//D/8P/w
//D/8P/w//D/8P/w//D/8P/w//L/8v/y//L/8v/y//D/8P/w//D/8P/w//D/8P/w/+7/
7v/u/+7/8P/w//D/8P/w//D/8P/w//D/8P/w//D/8P/w//D/8P/w//D/8P/w/+7/7v/u
/+7/8P/w//D/8P/u/+7/7v/u/+7/7v/u/+7/8P/w//D/8P/w//D/8P/w//D/8P/w//D/
8P/w//D/8P/u/+7/7v/u/+7/7v/u/+7/8P/w//D/8P/w//D/8P/w/+7/7v/u/+7/8P/w
//D/8P/y//L/8v/y//L/8v/z//P/8//z//X/9v/2//b/9P/0//H/8f/x//H/8//0//T/
8//y//L/8//z//P/8f/u/+7/7//v//H/8//2//b/9f/z//L/8v/x//D/7//s/+z/7P/s
/+z/7P/s/+z/7P/s/+z/7f/t/+3/7f/r/+z/7P/s/+7/7v/u/+7/7f/t/+3/7f/t/+3/
7f/t/+3/7f/t/+3/7f/t/+3/7f/t/+3/7v/u//D/8v/2//z/BQAOABkAJwAyADYAPABV
AHoAnwDEAOcA/gAHAQMB4ACiAFkAFQDd/7P/jP9t/17/Wv9d/23/fP+H/4//mv+m/7b/
x//V/+L/7v/0//n//P/7//v//P//////AAAAAAEAAQABAAIAAwADAAQABAAEAAQABAAE
AAUABgAGAAYABwAHAAcABwAHAAgACAAJAAkACQAJAAkACQAJAAoACgAKAAoACwAMAAwA
DAAMAA8ADwAQABAADgAPABAAEAAQABEAEgASABQAFAAUABUAFgAXABgAGQAaABsAHAAd
AB4AHwAgACEAIgAkACYAJwAoACkAKgAtAC8AMQAzADUANwA5AD0APgBBAEUASABLAE4A
UQBUAFYAWQBbAF0AXgBiAGUAZwBpAGkAagBsAG0AbwBwAHEAcgB0AHMAcwBzAHAAbwBs
AGoAZgBjAF4AWgBVAFAASQBEAD8AOQAzAC8AKQAlACAAHQAYABUAEQANAAoACAAFAAIA
AwABAP///f/7//r/+f/4//n/+P/4//j/9v/1//T/9P/0//T/9P/0//T/8//z//P/8//z
//P/8//y//L/8v/y//L/8v/y//L/9P/0//T/9P/1//X/9f/1//P/8//z//P/8//z//P/
8//1//X/9f/1//X/9f/1//X/9v/2//b/9v/0//T/9P/0//T/9P/1//X/9f/1//b/9v/2
//b/9v/2//b/9//3//f/9//3//f/9//1//b/9v/2//b/9v/2//b/9v/2//b/9v/4//j/
+P/3//f/9//3//f/9f/1//X/9f/2//b/9v/2//b/9v/1//X/9f/1//X/9P/y//L/8v/y
//L/8v/x//H/8f/x//H/8f/w//D/8P/w//D/8P/w//D/8P/w//D/8P/x//H/8f/x/+//
7//v/+//7//v/+7/7v/u/+7/7v/u/+7/7v/u/+7/7v/u/+7/7v/u/+7/7v/u/+7/7v/u
/+7/7v/u/+7/7v/w/+7/7v/s/+z/7P/s/+7/7v/u/+7/7P/s/+z/7P/u/+7/7v/u/+z/
7P/s/+z/7v/u/+7/7v/u/+7/7v/u/+z/7P/s/+z/7P/s/+z/7P/s/+z/7P/s/+z/7P/s
/+z/7P/s/+z/7P/s/+z/7P/s/+z/7P/s/+z/7P/s/+z/7P/s/+z/7P/s/+z/7P/s/+z/
7P/s/+z/7P/s/+z/7P/s/+z/7P/s/+z/6v/q/+r/6v/s/+z/7P/s/+z/7P/s/+z/7P/s
/+z/7P/s/+z/7P/s/+7/7v/u/+7/8P/w//D/8f/x//H/8f/z//T/9P/0//L/8P/v/+//
7//x//H/8v/y/+//7v/u/+//7//v/+3/6v/s/+v/6//t/+//8v/y//H/7f/s/+z/6//q
/+n/5v/m/+b/5v/m/+b/5v/m/+b/5v/m/+f/5//n/+n/6f/q/+r/6P/o/+j/6P/o/+n/
6f/p/+n/6f/p/+n/6f/p/+n/6f/p/+n/6f/p/+v/6//r/+z/6v/q/+z/8P/2////CAAV
ACMALgAyADoAVQB8AKMAygDrAAABCQEDAdgAlgBLAAUA0f+p/4D/Y/9U/1D/V/9n/3b/
f/+J/5b/ov+y/8P/0f/e/+r/8P/z//b/9f/1//b/+f/5//r/+v/7//v/+//8//3//f/+
/wAAAAAAAAAAAAABAAIAAgACAAMAAwADAAMAAwAEAAQABQAFAAUABQAFAAUABQAGAAYA
BgAGAAcACAAIAAgACAAJAAkACgAKAAoACwAMAAwADAANAA4ADgAQABAAEAARABIAEwAU
ABUAFgAXABgAGQAaABsAHAAdAB4AIAAiACMAJgAnACgAKwAtAC8AMQAzADUANwA7ADwA
PwBDAEYASQBMAE8AUgBUAFkAWwBdAF4AYABjAGUAZwBpAGoAbABtAG8AcABxAHIAcgBx
AHEAcQBwAG8AbABqAGYAYwBeAFoAUwBOAEcAQgA9ADcAMQAtACcAIwAeABsAFAARAA0A
CQAGAAQAAQD+//3/+//5//f/9//2//X/9P/1//T/9P/0//T/8//y//L/8v/y//L/8v/w
/+//7//v/+//7//v/+//8P/w//D/8P/w//D/8P/w//D/8P/w//D/7//v/+//7//x//H/
8f/x//H/8f/x//H/7//v/+//7//x//H/8f/x//D/8P/w//D/8v/y//L/8v/y//L/8//z
//P/8//0//T/9P/0//T/9P/0//X/9f/1//X/9f/1//X/9f/2//b/9v/2//b/9v/2//T/
9P/0//T/9v/2//b/9f/1//X/9f/1//X/9f/1//X/9P/0//T/9P/0//T/8//z//P/8//z
//L/8v/y//L/8v/y//L/8f/x//H/8f/x//H/8P/w//D/8P/w//D/8P/w/+7/7v/u/+7/
7//v/+//7//v/+//7//v/+//7//u/+7/7v/u/+7/7v/u/+7/7v/u/+7/7v/u/+7/7v/u
/+7/7v/u/+7/7v/u/+7/7v/u/+7/7v/u/+7/7v/u/+7/7v/u/+7/7v/u/+7/7v/u/+7/
7P/s/+z/7P/s/+z/7P/s/+z/7P/s/+z/7P/s/+z/7P/s/+z/7P/s/+z/7P/s/+z/7P/s
/+z/7P/s/+z/7P/s/+z/7P/s/+z/7P/s/+z/7P/s/+z/7P/s/+z/7P/s/+z/7P/s/+z/
7P/s/+z/7P/s/+r/6v/q/+r/6v/q/+r/6v/q/+r/6v/q/+r/6v/q/+r/6v/q/+r/6v/q
/+r/6v/q/+r/6v/q/+r/6v/q/+r/6v/s/+z/7P/s/+7/7v/u/+7/7//v/+//7//x//L/
8v/y//D/8P/v/+//7//v/+//8P/w/+//7v/u/+3/7f/t/+v/6P/o/+f/5//r/+3/8P/w
/+3/6//q/+r/6f/o/+f/5P/k/+T/5P/k/+T/5P/k/+T/5P/k/+X/5f/l/+X/5f/m/+b/
5v/m/+b/5v/m/+f/5//n/+f/5//n/+f/5//n/+f/5//n/+f/5//n/+f/5//n/+j/6P/o
/+z/8P/2//3/CAATACEALAAwADoAWQCAAKcA0ADvAAIBCQH/ANAAjABBAP3/y/+h/3r/
Xf9O/0z/Vf9j/3L/e/+F/5D/nv+w/8P/z//c/+j/8P/x//T/8//z//T/9//3//j/+v/7
//v/+//6//v/+//8//7//v/+//7//v///wAAAAAAAAEAAQABAAEAAQACAAIAAwADAAMA
AwADAAMAAwAEAAQABAAEAAUABgAGAAYABgAHAAcACAAIAAgACQAKAAoACgALAAwADAAO
AA4ADgAPABAAEQASABMAFAAVABYAFwAYABkAGgAbAB4AIAAiACMAJAAlACYAKQArAC0A
LwAxADUANwA7ADwAPwBDAEYASQBMAE8AUgBUAFcAWQBbAFwAYABjAGUAZwBpAGoAbABt
AG0AbgBvAHAAcgBxAHEAcQBuAG0AagBoAGQAYQBcAFgAUQBMAEUAQAA7ADUALwArACUA
IQAcABkAFAARAA0ACQAGAAQAAQD+//3/+//5//f/9//2//X/9P/z//L/8v/y//L/8f/w
//D/8P/w//D/8P/y//H/8f/x//H/8f/x//H/8P/w//D/8P/w//D/8P/w//D/8P/w//D/
8f/x//H/8f/x//H/8f/x//H/8f/x//H/8f/x//H/8f/z//P/8//z//T/9P/0//T/9P/0
//T/9P/0//T/9f/1//X/9f/2//b/9v/2//b/9v/2//f/9//3//n/+f/5//n/+f/6//r/
+v/4//j/+P/4//j/+P/4//j/+P/4//j/9//5//n/+f/5//f/9//3//f/+P/4//j/+P/4
//j/9//3//f/9//3//b/9v/2//b/9v/2//b/9f/1//P/8//z//P/9P/0//T/9P/0//T/
9P/0//T/9P/0//T/9f/1//X/9f/z//P/8//z//P/8//y//L/9P/0//T/9P/0//T/9P/0
//L/8v/y//L/8v/y//L/8v/y//L/8v/y//L/8v/y//L/8v/y//L/8v/y//L/8v/y//L/
8v/y//L/8v/y//L/8v/y//L/8v/y//L/8v/y//L/8v/y//L/8v/y//L/8v/y//L/8v/y
//L/8v/y//L/8v/y//L/8v/y//L/8v/y//L/8v/y//L/8v/y//L/8v/y//L/8v/y//L/
8v/y//L/8v/y//L/8v/y//L/8v/y//D/8P/w//D/8v/y//L/8v/y//L/8v/y//D/8P/w
//D/8v/y//L/8v/y//L/8v/y//L/8v/y//L/8v/y//L/8v/y//L/8v/y//L/8v/y//L/
8v/y//L/8v/z//T/9f/2//b/9v/2//f/+f/5//n/+//8//z//P/6//j/9//3//f/+f/5
//r/+v/5//j/+P/5//f/9//1//L/9P/z//P/9f/2//j/9//1//P/8v/y//H/8P/v/+z/
7P/u/+7/7v/u/+7/7v/u/+7/7v/v/+//7//v/+//8P/w//D/8P/w//D/8P/x//H/8f/x
//H/8f/x//H/8f/x//H/8f/x//H/8f/x//H/8f/y//L/8v/y//b//P8BAAoAFQAjAC4A
NgA8AE0AcACZAMIA5wACAREBEQH4AMAAdwAtAO//w/+c/3X/YP9W/1X/Yf90/3//if+U
/57/rv/B/8//3P/q//L/9//8//3//f/8//////8AAAIAAwADAAMABAAFAAUABgAGAAYA
BgAGAAYABwAIAAgACAAJAAkACQALAAsADAAMAA0ADQANAA0ADQANAA0ADgAOAA4ADgAP
AA4ADgAOAA4ADwAPABAAEAAQABEAEgASABIAEwAUABQAFgAWABYAFwAYABkAGgAbABwA
HQAeAB8AIAAhACIAIwAkACYAKAApACwALQAuADEAMwA1ADcAOQA7AD0AQQBCAEUASQBM
AE8AUgBVAFgAWgBfAGEAYwBkAGYAaQBrAG0AbwBwAHIAcwB1AHYAdwB4AHoAeQB5AHkA
eAB3AHQAcgBwAG0AaABkAF8AWgBTAE4ASABBADoANQAvACsAJgAjABwAGQAVABEADgAM
AAkABgAFAAMAAQD///3//P/7//r/+f/4//j/+P/4//f/9v/2//T/9P/0//T/9v/1//X/
9f/1//X/9f/1//T/9P/0//T/9P/0//T/9P/0//T/9P/0//X/9f/1//X/8//z//P/8//z
//P/8//z//X/9f/1//X/9f/1//X/9f/2//b/9v/2//b/9v/2//b/9v/2//f/9//3//f/
+P/4//j/+P/4//j/+P/5//n/+f/5//n/+f/5//n/+v/6//r/+v/6//r/+v/6//r/+v/6
//r/+v/6//n/9//3//f/9//3//f/9//3//b/9v/2//b/9v/2//X/9f/1//X/9f/0//T/
9P/0//T/9P/0//P/8//z//P/8//z//L/8v/y//L/8v/y//L/8v/y//L/8v/y/+//7//v
/+//7//v/+//7//v/+//7v/u/+7/7v/u/+7/7v/u/+7/7v/w//D/8P/w/+7/7v/u/+7/
7v/u/+7/7v/u/+7/7v/u/+z/7P/s/+7/7v/u/+7/7v/u/+7/7v/u/+7/7v/u/+7/7v/u
/+7/7v/u/+7/7v/u/+7/7v/u/+z/7P/s/+z/7P/s/+z/7P/u/+7/7v/u/+7/7v/u/+7/
7v/u/+7/7v/s/+z/7P/s/+7/7v/u/+7/7P/s/+z/7P/s/+z/7P/s/+z/7P/s/+z/7v/u
/+7/7v/u/+7/7v/u/+z/7P/s/+z/7P/s/+z/7P/s/+z/7P/s/+z/7P/s/+z/7P/s/+z/
7P/u/+7/7v/u/+//8P/y//P/8//z//X/9v/2//b/9P/0//H/8f/x//H/8f/y//L/8f/w
//D/8f/x//H/7//s/+z/6//r/+3/7//y//L/8f/v//D/8P/v/+7/7f/q/+r/6v/o/+j/
6P/o/+j/6P/o/+j/6f/p/+n/6f/r/+z/7P/s/+r/6v/q/+r/7f/t/+3/7f/t/+3/7f/t
/+v/6//r/+v/6//r/+v/6//r/+v/7P/s/+z/7P/u//T/+/8CAA0AGwAmADAANAA7AFIA
dQCaALsA3ADxAPkA9ADUAJcAVQAXAN//tv+Z/37/bP9l/2f/cP+B/43/lv+g/6r/tf/F
/9T/3v/o//H/9v/5//v/+//9//z//P/+//////////7//////wAAAAAAAAAAAAAAAAEA
AgACAAIAAwADAAMAAwADAAQABAAFAAUABQAFAAUABQAFAAYABgAGAAYABwAGAAYABgAG
AAcABwAIAAgACAAJAAoACgAKAAsADAAMAAwADAAMAA0AEAARABIAEwASABMAFAAVABQA
FQAWABcAGAAaABwAHQAeAB8AIAAjACUAJwApACsALQAvADMANAA1ADkAPAA/AEAAQwBG
AEgATQBPAFEAUgBWAFkAWwBdAF8AYABiAGMAYwBkAGUAZgBoAGcAZwBnAGgAZwBkAGIA
XwBdAFkAVgBTAE4ARwBCAD8AOQAzAC8AKQAlACAAHQAYABUAEQANAAoACAAFAAIAAQD/
//3/+//7//r/+f/4//X/9P/0//T/9v/1//T/9P/0//T/9P/0//L/8f/x//H/8//z//P/
8//y//L/8v/y//L/8v/y//L/8v/y//L/8v/z//P/8//z//P/8//z//P/8//z//P/8//z
//P/8//z//P/8//z//P/9P/0//T/9P/0//T/9P/0//b/9v/3//f/9f/1//b/9v/4//j/
+P/4//j/+f/5//n/+f/5//n/+f/5//r/+v/6//r/+v/6//r/+v/6//r/+v/6//r/+v/5
//v/+//7//v/+//7//v/+//6//r/+v/6//r/+v/5//n/+f/5//n/+P/4//j/+P/4//j/
+P/3//f/9//3//f/9//2//b/9v/2//b/9v/2//b/9v/2//b/9v/3//f/9//3//f/9//3
//f/9//3//b/9v/2//b/9v/2//j/+P/4//j/9v/2//b/9v/4//j/+P/4//j/+P/4//j/
+P/4//j/+P/4//b/+P/4//j/+P/4//j/+P/4//j/+P/4//j/+P/2//b/9v/2//j/+P/4
//j/9v/2//b/9v/4//j/+P/4//j/+P/4//j/9v/2//b/9v/4//j/+P/4//j/+P/4//j/
+P/4//j/+P/4//j/+P/4//j/+P/4//j/+v/6//r/+v/6//r/+v/6//r/+v/6//r/+v/6
//r/+v/6//r/+v/6//r/+v/6//r/+v/6//r/+v/6//r/+v/6//z//P/8//z//P/8//z/
/P/+//7//v/+/wAAAAAAAAAAAgACAAIAAgACAAIAAgACAAAAAAAAAAAAAgACAAIAAgAA
AAAAAAAAAP///v/9//z//f/+////AAACAAIAAgACAAEAAAD///7//f/8//v/+v/6//r/
+v/6/w==
         </WaveFormData>
      </LeadData>
      <LeadData>
         <LeadByteCountTotal>10000</LeadByteCountTotal>
         <LeadTimeOffset>0</LeadTimeOffset>
         <LeadSampleCountTotal>5000</LeadSampleCountTotal>
         <LeadAmplitudeUnitsPerBit>4.88</LeadAmplitudeUnitsPerBit>
         <LeadAmplitudeUnits>��V</LeadAmplitudeUnits>
         <LeadHighLimit>2147483647</LeadHighLimit>
         <LeadLowLimit>268435456</LeadLowLimit>
         <LeadID>V3</LeadID>
         <LeadOffsetFirstSample>0</LeadOffsetFirstSample>
         <FirstSampleBaseline>0</FirstSampleBaseline>
         <LeadSampleSize>2</LeadSampleSize>
         <LeadOff>FALSE</LeadOff>
         <BaselineSway>FALSE</BaselineSway>
         <ExcessiveACNoise>FALSE</ExcessiveACNoise>
         <MuscleNoise>FALSE</MuscleNoise>
         <LeadDataCRC32>2456734760</LeadDataCRC32>
         <WaveFormData>
rgCuAK4ArgBuAC4A7v+u/5P/ev9h/0j/U/9c/2X/bv99/4z/m/+q/7f/xP/R/97/5P/o
/+z/8P/z//T/9f/2//f/+P/5//r//P/8//z//P/+//7//v/+//7//v/+//7/AAAAAAAA
AAAAAAAAAAAAAAIAAgACAAIAAgACAAIAAgAEAAQABAAEAAYABgAGAAYABgAGAAYABgAH
AAgACQAKAAwADAAMAAwADQAOAA8AEAARABIAEwAUABUAFgAXABgAGQAaABsAHAAeACAA
IgAkACgAKgAsAC4AMAAyADQANgA6AD4AQgBGAEsATgBRAFQAWQBcAF8AYgBnAGoAbQBw
AHMAdgB5AHwAfgCAAIIAhACHAIgAiQCKAIwAjACMAIwAiACGAIQAggB9AHgAcwBuAGgA
YgBcAFYATgBIAEIAPAA2ADAAKgAkAB4AGgAWABIADQAKAAcABAACAAAA/v/8//v/+v/5
//j/9//2//X/9P/y//L/8v/y//L/8v/y//L/8v/y//L/8v/w//D/8P/w//D/8P/w//D/
8P/w//D/8P/u/+7/7v/u/+7/7v/u/+7/8P/w//D/8P/u/+7/7v/u/+7/7v/u/+7/8P/w
//D/8P/w//D/8P/w//D/8P/w//D/8P/w//D/8P/y//L/8v/y//T/9P/0//T/9P/0//T/
9P/2//b/9v/2//b/9v/2//b/9v/2//b/9v/2//b/9v/2//b/9v/2//b/9P/0//T/9P/0
//T/9P/0//T/9P/0//T/8v/y//L/8v/y//L/8v/y//L/8v/y//L/8v/y//L/8v/w//D/
8P/w/+7/7v/u/+7/7v/u/+7/7v/u/+7/7v/u/+7/7v/u/+7/7v/u/+7/7v/u/+7/7v/u
/+7/7v/u/+7/7v/u/+7/7v/u/+7/7v/u/+7/7v/u/+7/7v/u/+7/7v/u/+7/7v/u/+7/
7v/u/+7/7v/u/+7/7v/u/+7/7v/u/+7/7v/u/+7/7P/s/+z/7P/u/+7/7v/u/+z/7P/s
/+z/7v/u/+7/7v/s/+z/7P/s/+z/7P/s/+z/7P/s/+z/7P/s/+z/7P/s/+z/7P/s/+z/
7P/s/+z/7P/s/+z/7P/s/+z/7P/s/+z/7P/s/+z/7P/s/+z/7P/s/+z/7P/s/+z/7P/s
/+z/7P/s/+z/7P/s/+7/7v/u/+7/8P/w//D/8v/y//L/8v/y//b/9v/2//b/9P/0//X/
9f/0//T/9v/2//b/9f/1//X/9//2//L/8P/t/+z/7P/s//H/8//z//H/8P/v/+//7v/r
/+r/6f/o/+f/5//n/+b/5v/m/+b/5//n/+f/5//n/+f/5//n/+f/5//n/+j/6P/o/+j/
6P/o/+j/6P/o/+j/6P/o/+j/6f/p/+n/6f/p/+n/6f/p/+n/6//r/+v/7f/u/+//8v/7
/wgAFQAgACwAQgBqAJwA0gAHATkBWQFnAV0BMgHyAKEAVgAZANr/lv9k/0r/Pv8//0z/
V/9k/3D/fP+M/6H/tP/B/9D/3P/j/+r/7P/t/+7/7//x//P/9P/1//X/9f/5//r/+v/6
//r/+v/7//z//P/8//3//f/9//7//v/+////////////AAAAAAEAAQABAAEAAgACAAIA
AgADAAMABAAFAAUABQAHAAcABwAIAAoACgAKAAsACQALAAwADQANAA4ADwAQABIAEwAT
ABQAFQAWABcAGQAaABsAHQAeAB8AIQAiACUAJwAoACoALAAvADEAMwA2ADkAPAA/AEIA
RQBJAEwATwBUAFcAWgBdAGIAZgBpAGsAcABzAHYAeQB8AH8AgACCAIMAhQCGAIgAiQCK
AIoAigCKAIkAiACFAIIAfwB7AHYAbwBoAGEAWwBTAE0ARgA/ADkAMwAtACgAIgAeABkA
FQARAA0ACgAIAAUAAgABAP///f/7//v/+v/5//j/9//3//f/9v/1//T/9P/0//T/9P/0
//P/8//z//P/8v/y//L/8v/y//L/8v/y//L/8v/y//L/8v/y//L/8v/x//H/8f/x//H/
8f/x//H/8f/x//H/8f/x//H/8f/x//H/8v/y//D/8P/w//D/8v/y//L/8v/w//D/8P/x
//H/8f/x//H/8f/y//L/8//z//P/8//z//P/8//z//T/9P/0//T/9P/0//T/9P/0//T/
9P/0//T/9P/0//T/9P/y//L/8v/y//L/8v/x//H/8//z//P/8//y//L/8v/y//L/8v/x
//H/8f/x//H/8f/x//D/8P/w//L/8v/x//H/7//v/+//7//v/+//7//v/+//7//u/+7/
8P/w//D/7//v/+//7//v/+//7//v/+//7//v/+//7//v/+//7//v/+//7//v/+//7//v
/+//7//v/+//7//v/+//7//v/+//7v/w//D/8P/w//D/8P/w//D/8P/w//D/8P/w//D/
8P/w//D/8P/w//D/8P/w/+7/7v/u/+7/8P/w//D/8P/w//D/8P/w//D/8P/w//D/8P/w
//D/8P/w//D/8P/w//D/8P/w//D/8P/w//D/8P/u/+7/7v/u//D/8P/w//D/8P/w//D/
8P/w//D/8P/w//D/8P/w//D/8P/w//D/8P/w//D/8P/w//D/8P/w//D/8P/w//D/8P/w
//D/8P/w//L/8v/y//L/9P/0//T/9P/2//b/9v/2//b/+P/4//j/+v/4//j/+f/5//r/
+v/8//r/+v/5//n/+//7//r/9v/0//P/8v/y//L/9f/3//f/9f/0//P/8//y//H/8P/v
/+7/7f/t/+3/7P/s/+z/7P/t/+3/7f/t/+3/7f/t/+3/7//v/+//8P/w//D/8P/w/+7/
7v/u/+7/7v/u/+7/7v/v/+//7//v/+//7//v/+//8f/x//H/8//z//T/9f/6/wUAEgAf
ACgANgBWAIQAtgDsACMBSwFlAW0BUwEcAdYAhwBCAAkAyv+M/2T/Uv9K/0//XP9n/3D/
fv+O/57/sf/E/9H/3P/m/+3/8P/0//X/+P/5//v//f/8//3//f/9////AAAAAAAAAAAA
AAEAAgACAAIAAwADAAMABAAEAAQABQAFAAUABQAGAAYABwAHAAcABwAIAAgACAAIAAkA
CQAKAAsACwALAA0ADQANAA4ADgAOAA4ADwAPABEAEgATABEAEgATABQAFAAVABUAFgAX
ABgAGQAbAB4AHwAhACIAIQAjACQAJwArACwALgAwADMANQA3ADoAPQBAAEMARgBJAE0A
UABTAFgAWwBeAGEAZABoAGsAbQByAHUAeAB7AHwAfwCAAIIAhQCHAIgAigCNAI4AjgCO
AIwAiwCKAIcAggB/AHsAdgBvAGgAYQBbAFUATwBIAEEAOwA1AC8AKgAkACAAGwAXABMA
DwAMAAoABwAEAAMAAQD///3//f/8//v/+v/5//n/+f/4//f/9v/4//j/+P/4//j/9//3
//f/9//2//b/9v/2//b/9v/2//T/9P/0//T/9P/0//T/9P/2//X/9f/1//X/9f/1//X/
9f/1//X/9f/z//P/8//z//P/8//0//T/9P/0//T/9P/0//T/9P/0//T/9P/0//X/9f/1
//X/9f/z//T/9P/1//X/9f/1//X/9f/1//X/9v/2//b/9v/2//T/9P/0//T/9P/0//T/
9P/0//T/9P/0//T/9P/0//T/9P/0//P/8//z//P/8//z//L/8v/y//L/8P/w/+//7//x
//H/8f/x/+//7v/u/+7/7v/u/+3/7f/t/+3/7f/t/+3/7f/t/+3/7f/t/+z/7P/s/+z/
7P/r/+v/6//r/+v/6//r/+v/6//p/+n/6f/p/+v/6//r/+v/6//r/+v/6//r/+v/6//r
/+n/6f/p/+n/6f/p/+n/6f/q/+r/6v/o/+j/6P/o/+j/6P/o/+j/6P/o/+j/6P/o/+j/
6P/o/+j/6P/o/+j/6v/q/+r/6v/q/+r/6v/q/+j/6P/o/+j/6P/o/+j/6P/o/+j/6P/o
/+j/6P/o/+j/6P/o/+j/6P/o/+j/6P/o/+r/6v/q/+r/6P/o/+j/6P/o/+j/6P/o/+j/
6P/o/+j/6P/o/+j/6P/q/+r/6v/q/+j/6P/o/+j/6P/o/+j/6P/o/+j/6P/o/+j/6P/o
/+j/6P/o/+j/6P/o/+j/6P/o/+r/6v/q/+r/7P/s/+z/7v/u/+7/7v/u//D/8P/w//D/
7v/u/+//7//y//L/9P/0//T/8//z//P/9f/0//D/7v/s/+r/6f/o/+3/7//v/+3/7P/r
/+v/6v/n/+b/5f/k/+P/4//j/+L/5P/k/+T/5f/l/+X/5f/l/+X/5f/l/+X/5f/l/+b/
5v/m/+b/5v/m/+j/6P/o/+j/5v/m/+b/5//n/+f/5//n/+f/5//n/+f/6f/p/+n/6//s
/+//8v/5/wYAEwAgACoAPABeAI4AwADzACUBRQFXAVcBOAH8ALMAZAAhAOr/rv92/1b/
RP89/0b/Vf9g/2z/ev+G/5f/qv+7/8b/1P/f/+T/6P/r/+7/7//x//P/9P/1//X/9f/3
//j/+P/4//j/+P/5//r/+v/6//v/+//7//z//P/8//3//f/9//3/AAAAAAEAAQD/////
AAAAAAAAAAABAAEAAgADAAMAAwAFAAUABQAGAAYABgAGAAcABQAHAAgACQAJAAoACwAM
AAwADQANAA4AEQASABMAFQAWABcAGQAaABsAHQAeACEAIwAkACYAKAArAC0ALwAyADUA
OAA7AD4AQQBFAEgASwBQAFMAVgBZAF4AYgBlAGcAagBtAHAAcwB4AHsAfAB+AH8AgQCC
AIQAhwCIAIgAiACIAIcAhgCDAIAAfQB5AHQAbQBmAF8AWQBRAEsARAA9ADkAMwAtACgA
IAAcABcAEwAPAAsACAAGAAEA/v/9//v/+f/3//f/9v/z//L/8f/x//P/8v/x//D/8P/w
//D/8P/u/+3/7f/t/+3/7P/s/+z/7v/u/+7/7v/s/+z/7P/s/+z/7P/s/+z/7P/r/+v/
6//t/+3/7f/t/+3/7f/t/+3/7f/t/+3/7f/r/+v/7P/s/+7/7v/u/+7/7v/u/+7/7v/u
/+7/7v/v/+//7//v/+//7//w//D/8f/x//H/8f/x//H/8f/x//L/8v/y//L/8v/y//L/
8v/y//T/9P/0//T/8v/y//L/8v/0//T/9P/0//T/9P/z//P/8//z//P/8//y//L/8v/y
//D/8P/v/+//7//v/+//7//v/+7/7v/u/+7/7v/t/+3/7f/t/+3/7f/t/+3/7f/t/+3/
7f/s/+z/7P/s/+z/6//r/+v/6//r/+v/6//r/+v/6//r/+v/6//r/+v/6//r/+v/6//r
/+v/6//r/+v/6//t/+3/7f/t/+v/6//r/+v/6v/q/+z/6v/q/+r/6v/q/+r/6v/q/+r/
6v/q/+r/7P/s/+z/7P/q/+r/6v/q/+r/6v/q/+r/6v/q/+r/6v/q/+r/6v/q/+r/6v/q
/+r/7P/s/+z/7P/q/+r/6v/q/+r/6v/q/+r/6v/q/+r/6v/q/+r/6v/q/+r/6v/q/+r/
6v/q/+r/6v/q/+r/6v/q/+r/6v/q/+r/7P/s/+z/7P/s/+z/7P/s/+z/7P/s/+z/7P/s
/+z/7P/t/+7/7//w//D/8P/y//L/8v/y//L/9P/0//T/9P/y//L/8//z//T/9P/2//b/
9v/1//X/9f/1//T/8P/u/+3/7v/u/+7/8f/1//X/8//y/+//7//u/+3/7P/r/+r/6f/p
/+n/6P/o/+j/6P/p/+n/6f/p/+n/6f/p/+n/6f/p/+n/6v/q/+r/6v/q/+r/6v/q/+r/
6v/q/+r/6v/r/+v/6//r/+v/6//r/+v/6//r/+3/7//x//L/8//4/wUAFAAhACoAOgBY
AIYAvADyACcBTQFlAWkBTQEYAc4AfwA4AP3/vP9+/1j/Rv9A/0n/Vv9h/2z/ev+I/5r/
r//A/83/3P/m/+v/7v/y//P/9v/3//n/+//8//3//f/9//3//v/+//7/AAAAAAEAAgAC
AAIAAwADAAMABAAEAAQABQAFAAUABQAGAAYABwAHAAcABwAIAAgACAAIAAkACQAKAAsA
CwALAA0ADQANAA4ADgAOAA4ADwAPABEAEgATABEAEgATABQAFgAXABcAGAAZABoAGwAd
AB4AHwAhACIAIwAlACYAKQAtAC4AMAAyADUANwA5ADwAPwBCAEUASABLAE8AUgBVAFoA
XQBgAGMAaABsAG8AcQB0AHcAegB9AIAAgwCEAIYAiQCLAIwAjgCPAJAAkACQAI4AjQCM
AIkAhACBAH0AeABzAGwAZQBfAFcAUQBKAEMAPQA3ADEALAAmACIAHQAZABMADwAMAAoA
CAAGAAYABQADAAEAAQAAAP3//P/7//v/+//6//n/+P/4//j/+P/4//j/9//3//f/+f/4
//j/+P/4//j/+P/4//j/+P/4//j/+P/4//j/+P/4//f/9//3//f/9//3//f/9//3//f/
9//3//f/9//3//f/9//4//j/+P/4//j/+P/4//j/+P/4//j/+P/4//n/+f/5//n/+f/5
//r/+v/7//v/+//7//v/+f/5//n/+v/6//r/+v/6//r/+v/6//r/+v/6//r/+v/6//r/
+v/6//r/+v/6//r/+v/6//n/+f/5//n/+f/5//j/+P/4//j/+P/4//f/9//3//f/9//3
//f/9v/2//b/9v/2//X/9f/1//X/9f/1//X/9f/1//X/9f/1//T/9P/2//b/9v/1//X/
9f/1//X/8//z//P/8//z//P/8//z//P/8//z//P/8//z//P/8//z//P/8//z//P/8//z
//P/8//z//P/8//0//T/9P/y//L/8v/y//T/9P/0//T/8v/y//L/8v/y//L/8v/y//L/
8v/y//L/8v/y//L/8v/y//L/8v/y//L/8v/y//L/8v/y//L/8v/0//T/9P/0//T/9P/0
//T/9P/0//T/9P/0//T/9P/0//L/8v/y//L/8v/y//L/8v/y//L/8v/y//L/8v/y//L/
8v/y//L/8v/0//T/9P/0//L/8v/y//L/8v/y//L/8v/0//T/9P/0//T/9P/0//T/9P/0
//T/9P/y//L/8v/y//P/9P/1//b/+P/4//j/+v/6//r/+v/6//z//P/8//z//P/8//3/
/f/+//7/AAAAAP7//f/9//3//f/8//j/9v/3//b/9v/2//n/+//7//n/9v/1//X/9P/z
//L/8f/w/+//7//v/+7/7v/u/+7/7//v/+//7//v/+//7//v/+//7//v//D/8P/w//D/
8P/w//D/8P/w//D/8P/w//D/8f/x//H/8f/x//H/8f/x//H/8//z//P/8//2//f//P8H
ABYAIwAsAEAAYgCQAMQA/AAvAVMBawFrAUkBEAHGAHcAOAD//7r/gP9g/07/SP9R/2D/
af90/4L/kv+k/7f/xv/T/+L/6v/v//L/9P/3//j/+f/7//3//v////////8BAAIAAgAC
AAIAAgADAAQABAAEAAUABQAFAAYABgAGAAkACQAJAAkACAAIAAkACQAJAAkACgAKAAoA
CgALAAsADAANAA0ADQAPAA8ADwAQABIAEgASABMAEQATABQAFQAVABYAFwAYABgAGQAZ
ABoAHQAeAB8AIQAiACMAJQAmACUAJwAoACsALwAwADIANAA3ADkAOwA+AEEARABHAEoA
TQBRAFQAVwBcAF8AYgBlAGoAbgBxAHMAdgB5AHwAfwCAAIMAhACGAIkAiwCMAI4AjwCQ
AJAAkACQAI8AjgCLAIYAgwB/AHoAcwBsAGUAXwBZAFMATABFAD8AOQAzAC4AKgAmACEA
HQAZABUAEgAQAA0ACgAJAAcABQADAAMAAgABAAAA/////////v/9//z//P/8//z//P/8
//v/+//7//v/+v/6//r/+v/6//r/+v/6//r/+v/6//r/+v/6//r/+v/5//n/+f/5//n/
+f/5//n/+f/5//n/+f/5//n/+f/5//n/+v/6//r/+v/6//r/+v/6//r/+v/6//r/+v/7
//v/+//7//v/+//8//z//f/9//3//f/9//3//f/9//7//v/+//7//v/+//7//v/+//7/
/v/+//7//v/+//7//v/+//7//v/+//7//v/9//3//f/9//3//f/8//z//P/8//z//P/7
//v/+//7//v/+//7//r/+v/6//j/+P/3//f/+f/5//n/+f/3//f/9//3//f/9//2//b/
9v/2//b/9f/1//X/9f/1//X/9f/1//X/9f/1//X/9f/1//X/9f/1//X/9f/1//X/9f/1
//X/9f/1//X/9f/1//X/9f/1//X/9v/2//T/9P/0//T/9P/0//T/9P/0//T/9P/0//T/
8v/y//L/8v/y//L/8v/y//T/9P/0//T/9P/0//T/9P/0//T/9P/0//T/9P/0//T/9P/0
//T/9P/0//T/9P/0//T/9P/0//T/9P/0//T/9P/y//L/8v/y//L/8v/y//L/8v/y//L/
8v/y//L/8v/y//L/8v/y//L/8v/y//L/8v/y//L/8v/y//L/8v/y//L/8v/y//L/8v/w
//D/8P/w//D/8P/w//D/8P/w//D/8P/x//L/8//0//b/9v/2//b/9v/2//b/9v/4//r/
+v/6//r/+P/4//n/+f/6//r//P/6//r/+f/5//n/+f/4//T/8v/x//D/8P/y//X/9//3
//P/8v/x//H/8P/v/+7/7f/s/+v/6//r/+r/6v/q/+r/7f/t/+3/7f/t/+3/7f/t/+3/
7f/t/+7/7v/u/+7/7v/s/+z/7P/s/+7/7v/u/+7/7f/t/+3/7f/t/+3/7f/t/+//7//v
//H/8//y//P/+v8FABYAIQAqAD4AZACUAMYA/gAvAVEBYwFhAT0BAAG2AGkALADz/7D/
fP9e/07/Sv9T/2D/af90/4L/kv+k/7f/xv/V/+L/6v/t//L/9P/1//b/9//5//v//P/9
//3//f/9//7//v/+//7//v///wAAAgACAAMAAwADAAQABAAEAAUABQAFAAUABgAGAAcA
BwAHAAcACAAIAAgACAAJAAkACgALAAsACwALAAsACwAMAA4ADgAOAA8ADQAPABAAEQAR
ABIAEwAUABQAFQAVABYAFwAYABkAGwAcAB0AHwAgACEAIwAkACcAKQAqACwALgAxADMA
NQA4ADsAPgBBAEQARwBLAE4AUQBWAFkAXABfAGIAZgBpAGsAcABzAHYAeQB6AH0AfgCA
AIMAhQCGAIgAiQCKAIoAigCKAIkAiACFAIAAfQB5AHQAbwBoAGEAWwBVAE8ASABBADsA
NQAvACoAJgAiAB0AGQAVABEADgAMAAkABgAFAAMAAQD//////v////7//f/9//v/+v/5
//j/+v/6//r/+v/6//n/+f/5//v/+v/6//r/+v/6//r/+v/6//r/+v/6//r/+v/6//r/
+v/5//n/+f/5//n/+f/5//v/+//7//v/+//7//v/+//7//v//P/8//z//P/8//z//P/8
//z//P/8//z//P/9//////////////8AAAAAAQABAAEAAQABAAEAAQABAAIAAgACAAIA
AgAEAAQABAAEAAIAAgACAAIAAgACAAIAAgACAAIAAgACAAIAAgABAAEAAQABAAEAAQAA
AAAAAAAAAAAAAAD///////////////////7//v/+//7//v/9//3/////////////////
///////////+//7//v/+//7//f/9//3//f/9//3//f/9//3//f/9//3//f/9//3//f/9
//3//f/9//3//f/9//3//f/9//3//f/9//3//f/9//3//P/+//7//P/8//z//P/8//z/
/P/8//z//P/8//z//P/8//z//P/8//z//P/8//z//P/8//z//P/8//z//P/8//z//P/8
//z//P/8//z//P/8//z//P/8//z//P/8//z//P/8//z//v/+//7//v/+//7//v/+//7/
/v/+//7//P/8//z//P/8//z//P/8//z//P/8//z/+v/6//r/+v/8//z//P/8//z//P/8
//z//P/8//z//P/8//z//P/8//z//P/8//z//P/8//z//P/8//z//P/8//z//P/8//z/
/P/8//z//P/9//7///8AAAIAAgACAAQABAAEAAQABAAGAAYABgAGAAQABAAFAAUABgAG
AAgACAAIAAcABwAHAAcABgACAAAA///+//7//v///wEAAQD///7//f/9//z/+//6//n/
+P/3//f/9//2//b/9v/2//f/9//3//f/9//3//f/9//3//f/9//4//j/+P/4//j/+P/6
//r/+v/6//r/+v/6//v/+f/5//n/+f/5//n/+f/5//v/+//7//3//v/9/wAACwAYACMA
LgA8AFQAfgCwAOYAGwFHAWMBbQFdAS4B7ACdAFYAHwDk/6b/ev9i/1b/Wf9k/2//eP+E
/5L/ov+1/8b/1f/k/+7/8//6//z//f8AAAEAAwAFAAYABwAHAAcACQAKAAoACgAKAAoA
CwAMAAwADAANAA0ADQAOAA4ADgAPAA8ADwAPABAAEAARABEAEQARABIAEgASABIAEwAT
ABQAFQAVABUAFQAVABUAFgAYABgAGAAZABkAGwAcAB0AGwAcAB0AHgAgACEAIQAiACMA
JAAlACcAKAApACsALAAtAC8AMAAzADMANAA2ADgAOwA9AD8AQgBFAEgASwBOAFEAVQBY
AFsAYABjAGYAaQBsAHAAcwB1AHoAfQCAAIMAhgCJAIoAjACNAI8AkACSAJUAlgCWAJYA
lgCVAJQAkQCPAI0AigCGAIEAegBzAG0AZQBfAFgAUQBNAEcAQQA8ADQAMAArACcAJQAh
AB4AHAAXABQAEwARAA8ADQANAAwACQAIAAcABwAHAAYABQAEAAQABAAEAAQABAADAAMA
AwADAAIAAgACAAIAAgACAAIAAgACAAIAAgACAAIAAgACAAIAAQABAAEA//////////8B
AAEAAQABAAEAAQABAAEAAQABAAIAAgACAAIAAgACAAIAAgACAAIAAgACAAIAAwADAAMA
AwADAAMABAAEAAUAAwADAAMAAwADAAMAAwAEAAQABAAEAAQABAAEAAQABAAGAAYABgAG
AAYABgAGAAYABAAEAAQABAAEAAQAAwADAAEAAQABAAEAAgACAAIAAgAAAAAA/////wEA
AQABAAEAAQAAAAAAAAAAAAAA///////////////////////////9//3//P/8//z//P/8
//v//f/9//3//f/7//v/+//7//n/+f/5//n/+//7//v/+//7//v/+//7//v/+//7//v/
+f/5//n/+f/7//v/+//7//r/+P/2//j/+P/4//j/+v/6//r/+v/6//r/+v/6//j/+P/4
//j/+P/4//j/+P/4//j/+P/4//j/+P/4//j/+P/4//j/+P/4//j/+P/4//j/+P/4//j/
+P/4//j/+P/2//b/9v/2//j/+P/4//j/+P/4//j/+P/4//j/+P/4//j/+P/4//j/9v/2
//b/9v/4//j/+P/4//b/9v/2//b/9v/2//b/9v/4//j/+P/4//b/9v/2//b/9v/2//b/
9v/3//j/+f/6//z//P/+//7//v/+//7/AAAAAAAAAAD+//7//////wAAAAACAAIAAgAB
AAEAAQABAAIA/v/8//v/+f/4//f/+f/9//3/+//6//v/+//6//n/+P/3//b/9f/1//X/
9P/0//L/8v/z//P/8//z//P/8//z//P/8//z//P/9P/0//T/9P/0//T/9P/0//T/9P/0
//T/9P/1//X/9f/1//X/9f/1//X/9f/1//X/9f/3//r/+//+/wcAEgAhAC4ANgBGAGYA
lADGAPkAKQFNAWMBZQFKARQBzwCAADcA/v/K/5T/bP9W/03/Uv9d/2r/dP+A/47/nf+y
/8P/0P/e/+n/8P/2//n//P/9////AQACAAMAAwADAAMABAAEAAQABgAGAAcACAAIAAgA
CQAJAAkACgAKAAoACwALAAsACwAMAAwADQANAA0ADQAOAA4ADgAOAA8ADwAQABEAEQAR
ABEAEQARABIAFAAUABQAFQATABUAFgAXABcAGAAZABoAGgAbABsAHAAfACAAIQAjACIA
IwAlACYAJwApACoALQAvADAAMgA0ADcAOQA7AD4AQQBEAEcASgBNAFEAVABXAFoAXQBg
AGMAagBuAHEAcwB2AHkAfAB/AIQAhwCIAIoAiwCNAI4AkACTAJQAlACUAJYAlQCUAJEA
jgCLAIcAggB/AHgAcQBrAGUAXwBYAFEASwBFAD8AOgA0ADAAKwAnACEAHQAaABgAEwAQ
AA8ADQALAAkACQAIAAUABAADAAMABQAEAAMAAgAAAAAAAAAAAAIAAQABAAEA///+//7/
/v8AAAAAAAAAAP7//v/+//7//v/+//7//v8AAP//////////////////////////////
//////////3//f/+//7/AAAAAAAAAAAAAAAAAAAAAAAAAAAAAAEAAwADAAMAAwABAAIA
AgADAAUABQAFAAUABQAFAAUABgAGAAYABgAGAAYABgAGAAYABgAGAAYABgAIAAgACAAI
AAgACAAIAAgACAAIAAcABwAFAAUABQAFAAYABgAGAAYABgAGAAUABQADAAMAAwADAAMA
AgACAAIABAAEAAMAAwADAAMAAwADAAMAAwADAAMAAwADAAIAAgACAAIAAgABAAMAAwAD
AAMAAwADAAMAAwADAAMAAwADAAMAAwADAAMAAwADAAMAAwADAAMAAwADAAMAAwADAAMA
AwADAAMAAwACAAIABAAEAAQABAAEAAQABAAEAAQABAAEAAQABAAEAAQABAAEAAYABgAG
AAYABAAEAAQABAAEAAQABAAEAAYABgAGAAYABAAEAAQABAAGAAYABgAGAAYABgAGAAYA
BgAGAAYABgAGAAYABgAGAAYABgAGAAYABgAGAAYABgAGAAYABgAGAAYABgAGAAYABgAG
AAYABgAGAAYABgAGAAYABgAGAAYACAAIAAgACAAIAAgACAAIAAoACgAKAAoADAAMAAwA
DAAOAA4ADgAOABAAEAAQABAAEgASABIAEgASABIAEgASABQAFAAUABQAFgAWABYAFgAU
ABQAFAAUABEAEAAPAA4ADwAQABEAEgAQABAAEAAQAA4ADgAOAA4ADQAMAAsACgAIAAgA
CAAIAA==
         </WaveFormData>
      </LeadData>
      <LeadData>
         <LeadByteCountTotal>10000</LeadByteCountTotal>
         <LeadTimeOffset>0</LeadTimeOffset>
         <LeadSampleCountTotal>5000</LeadSampleCountTotal>
         <LeadAmplitudeUnitsPerBit>4.88</LeadAmplitudeUnitsPerBit>
         <LeadAmplitudeUnits>��V</LeadAmplitudeUnits>
         <LeadHighLimit>2147483647</LeadHighLimit>
         <LeadLowLimit>268435456</LeadLowLimit>
         <LeadID>V4</LeadID>
         <LeadOffsetFirstSample>0</LeadOffsetFirstSample>
         <FirstSampleBaseline>0</FirstSampleBaseline>
         <LeadSampleSize>2</LeadSampleSize>
         <LeadOff>FALSE</LeadOff>
         <BaselineSway>FALSE</BaselineSway>
         <ExcessiveACNoise>FALSE</ExcessiveACNoise>
         <MuscleNoise>FALSE</MuscleNoise>
         <LeadDataCRC32>2036617568</LeadDataCRC32>
         <WaveFormData>
6ADoAOgA6ACuAHQAOgAAAOT/yP+s/5D/k/+U/5X/lv+i/67/uv/G/9L/3P/m//D/9P/4
//z/AAABAAIAAwAEAAUABgAHAAgACAAIAAgACAAKAAoACgAKAAwADAAMAAwADAAMAAwA
DAAOAA4ADgAOAA4ADgAOAA4ADgAOAA4ADgAQABAAEAAQABIAEgASABIAEgASABIAEgAU
ABQAFAAUABYAFgAWABYAGAAYABgAGAAaABoAGgAaABwAHAAcABwAHQAeAB8AIAAjACQA
JQAmACgAKgAsAC4AMAAyADQANgA6ADwAPgBAAEMARgBJAEwAUQBUAFcAWgBeAGAAYgBk
AGcAagBtAHAAdAB2AHgAegB9AH4AfwCAAIEAggCDAIQAgQCAAH8AfgB5AHYAcwBwAGsA
ZgBhAFwAVwBSAE0ASABBADwANwAyACwAKAAkACAAHAAaABgAFgAUABIAEAAOAA0ADAAL
AAoACQAIAAcABgAGAAYABgAGAAQABAAEAAQABAAEAAQABAAEAAQABAAEAAIAAgACAAIA
AgACAAIAAgACAAIAAgACAAAAAAAAAAAAAAAAAAAAAAD+//7//v/+//7//v/+//7//v/+
//7//v/+//7//v/+//z//P/8//z//v/+//7//v/8//z//P/8//7//v/+//7//v/+//7/
/v/+//7//v/+//7//v/+//7/AAAAAAAAAAD+//7//v/+//7//v/+//7//v/+//7//v/8
//z//P/8//z//P/8//z//P/8//z//P/6//r/+v/6//r/+v/6//r/+v/6//r/+v/4//j/
+P/4//j/+P/4//j/+v/6//r/+v/4//j/+P/4//b/9v/2//b/9v/2//b/9v/2//b/9v/2
//b/9v/2//b/9v/2//b/9v/2//b/9v/2//b/9v/2//b/9P/0//T/9P/0//T/9P/0//b/
9v/2//b/9v/2//b/9v/2//b/9v/2//T/9P/0//T/9P/0//T/9P/2//b/9v/2//T/9P/0
//T/9P/0//T/9P/0//T/9P/0//T/9P/0//T/9P/0//T/9P/0//T/9P/0//b/9v/2//b/
9v/2//b/9v/0//T/9P/0//T/9P/0//T/9P/0//T/9P/0//T/9P/0//L/8v/y//L/9P/0
//T/9P/0//T/9P/0//b/9v/2//b/+f/5//r/+v/5//n/+v/6//3//f/9//3/+//7//3/
/f/9//7///////7//v/+//7/AAAAAP3/+//3//X/9f/2//r/+//7//r/9//1//X/9f/0
//P/8v/x//D/8P/w/+//7v/u/+//7//v/+//7//v/+//7//v/+//7//v/+//7//v/+//
7//v/+//8P/w//D/8P/w//D/8P/w//D/8P/x/+//7//v/+//8f/x//H/8f/w/+3/6//t
//b/AgAMABwAMwBVAIEAtgDuACABSQFeAV4BQgENAcUAfwBHABMA2v+u/5b/hP93/3X/
ev9+/4f/kv+i/7L/v//M/9b/4f/l/+n/7v/u/+7/8P/x//L/8//z//P/9f/2//b/9v/2
//j/+P/5//n/+f/6//r/+v/6//v/+//7//n/+v/6//r/+//7//v/+//8//z//f/9//3/
/f/9//3//////////////wAAAAABAAEAAQABAAIAAgADAAMAAwAEAAQABQAFAAYABwAH
AAgACAAIAAoACwAMAA0ADgAPAA4ADwAQABEAEwAUABUAFwAcAB0AHwAgACIAJQAoACoA
LAAvADMANQA4ADsAPgBBAEQARwBKAE0ATwBSAFYAWABcAF4AXwBhAGMAZQBnAGkAaQBq
AGsAawBtAG0AawBqAGcAZQBjAGAAWwBWAFEATABHAEIAPAA4ADMALgArACUAIAAdABkA
FgASAA4ACwAIAAcABQADAAEAAQD//////v/9//z/+//6//r/+v/5//n/+f/5//n/+f/2
//b/9v/2//b/9v/2//b/9v/1//X/9f/1//X/9f/1//X/9f/1//X/9f/1//X/9f/1//T/
9P/0//T/9P/0//T/9P/0//T/9P/0//T/9P/0//T/9P/0//T/9v/2//b/9v/0//X/9f/1
//f/9//3//f/9//3//f/9//3//f/9//3//f/9//3//j/+P/4//j/+P/4//j/+P/4//b/
9v/2//b/9//3//f/9//3//f/9v/2//f/9//3//b/9v/2//b/9v/2//b/9f/1//X/9f/1
//X/9f/1//T/9P/0//X/9f/1//T/9P/0//T/9P/z//P/8//0//T/8//z//X/9f/1//X/
9f/1//X/9P/0//T/9P/0//T/9P/0//P/9f/1//X/9f/1//X/9f/1//X/9f/1//X/9f/1
//X/9f/2//b/9v/2//T/9P/0//T/9f/1//b/9P/0//T/9P/2//b/9v/2//b/9v/2//b/
9v/2//b/9v/2//b/9v/2//b/9v/2//b/9v/2//b/9v/2//b/9v/2//b/9v/2//b/+P/4
//j/+P/4//j/+P/4//b/9v/2//b/9v/2//b/9v/2//b/9v/2//b/9v/2//b/9v/2//b/
9v/2//b/9v/2//b/9v/2//b/9v/2//b/9v/2//b/9v/2//j/+P/4//j/+P/4//j/+P/4
//j/+P/4//j/+P/4//j/+f/7//z//v/+//3//f/+/wAAAQABAAEA////////AQABAAEA
AgADAAMAAgACAAIAAgACAAIA///9//v/+f/5//r//P/9//3//P/7//n/+f/5//j/9//2
//f/9v/2//b/8//y//L/8//z//P/8//z//P/8//z//P/9f/1//X/9f/1//X/9f/1//X/
9f/2//b/9v/2//b/9v/2//b/9v/2//f/9//3//f/9//3//f/+f/5//b/8//z//n/AgAO
ABgAKgBFAGkAlQDKAP4AKgFJAVgBSgEiAeUAnQBjADcAAwDS/7L/nv+M/4P/hf+I/4z/
l/+k/7L/wv/P/9j/4v/p/+//8f/0//T/9v/4//n/+v/7//v/+//9//7//v/+//7//v/+
///////9//7//v/+//7///////////8AAAAAAAABAAEAAQABAAAAAAABAAEAAwADAAMA
AwADAAMAAwADAAMABAAEAAUABQAFAAUABgAGAAcABwAHAAgACAAJAAkADAANAA0ADgAO
AA4AEAARABIAEwAUABUAFgAXABgAGQAdAB4AHwAhACIAIwAlACYAKAArAC4AMAAyADUA
OQA7AD4AQQBEAEcASgBNAFAAUwBVAFgAXABeAGAAYgBjAGUAZwBpAGsAbQBvAHAAcQBx
AHEAcQBvAG4AawBpAGcAZABhAFwAVwBSAE0ASABCAD4AOQA0ADEAKwAmACMAHwAcABoA
FgATABAADQALAAkABwAHAAUABQAEAAMAAgABAAAAAAAAAP////////////////7//v/+
//7//v/+//7//v/+//3//f/9//3//f/9//3//f/9//3//f/9//3//f/9//3//P/8//z/
/P/8//z//P/6//r/+v/6//r/+v/6//r/+v/6//r/+v/6//r/+v/6//r/+//7//v/+//7
//v/+//7//v/+//7//v/+//7//v/+//7//v//P/8//z//P/8//z//P/8//z//P/8//z/
/P/7//v/+//7//v/+//6//r//f/9//3//P/8//z//P/8//z//P/7//v/+//7//v/+//7
//v/+v/6//r/+//7//v/+v/6//r/+v/8//v/+//7//z//P/7//v/+f/5//n/+f/5//n/
+f/4//j/+P/4//j/+P/4//j/9//3//f/9//3//n/+f/5//n/9//3//f/9//3//f/9//3
//b/9v/2//b/9v/2//b/9v/1//X/9P/0//T/9P/0//T/9P/0//T/9P/0//T/9P/0//T/
9P/0//L/8v/y//L/9P/0//T/9P/0//T/9P/0//T/9P/0//T/9P/0//T/9P/0//T/9P/0
//T/9P/0//T/9P/0//T/9P/0//T/9P/0//T/9P/0//T/8v/y//L/8v/0//T/9P/0//L/
8v/y//L/8v/y//L/8v/y//L/8v/y//L/8v/y//L/8v/y//L/8v/y//L/8v/y//L/8v/y
//L/8v/y//L/8v/y//L/8v/y//P/9P/1//b/9//3//j/+P/5//n/+v/6//v/+//7//v/
+//7//3//f/9//7///////7//v/+//7/AAAAAP3/+//3//X/9f/2//r/+//7//r/+f/3
//f/9//0//P/8v/x//D/8P/w/+//7v/u/+//7//x//H/8f/x/+//7//v/+//7//v/+//
7//v/+//7//v//H/8v/y//L/8v/y//L/8v/w//D/8P/x//H/8f/x//H/8f/x//H/8//y
//H/7//x//r/BgAQABwALwBPAHkAqADeABABOwFWAV4BTAEfAdsAkQBXACkA9P/C/6T/
kP9//3f/eP98/4X/kP+a/6j/uf/I/9L/3f/n/+v/7v/w//D/8v/z//T/9//3//f/+f/6
//r/+v/6//r/+v/7//v/+//8//z//P/8//3//f/9//3//v/+//7///////////8AAAAA
AQABAAMAAwADAAMAAwADAAMAAwADAAQABAAFAAUABQAFAAYABgAHAAcABwAKAAoACwAL
AA4ADwAPABAAEAAQABIAEwAUABUAFgAXABgAGQAaABsAHwAgACEAIwAkACUAJwAoACwA
LwAyADQANgA5AD0APwBCAEUASABLAFAAUwBWAFkAWQBcAGAAYgBlAGgAagBtAG8AcQBz
AHUAdwB4AHkAeQB6AHsAegB6AHkAdwB1AHIAbQBoAGMAXgBZAFQATgBKAEMAPgA7ADUA
LgArACcAJAAgABwAGQAWABUAEwARAA8ADQALAAsACgAHAAYABQAEAAYABgAFAAUAAwAD
AAMAAwACAAIAAgACAAIAAgACAAIAAgABAAEAAQABAAEAAQABAAEAAQABAAEA////////
//////7//v/+//7//v/+//7//v/+//7//v/+//7//v/+//7//v/+//7//v/+//7//v/+
/////////////////////////////////////////////////wAAAAAAAAAAAAAAAAAA
AAAAAAAAAAAAAAAAAQABAAEAAQABAAEAAAAAAAEAAQABAAAAAAAAAAAAAAAAAAAA////
//3//f/9//3//f/9//z//P/6//v/+//7//r/+v/6//r/+v/5//n/+f/6//r/+f/5//n/
+f/5//n/+f/5//n/+P/4//j/+P/4//b/9v/2//X/9//3//f/9//1//X/9f/1//X/9f/1
//X/9f/1//X/9f/0//T/9P/0//T/9P/0//T/9f/z//T/9P/0//T/9P/y//L/8v/y//L/
8v/y//L/8v/y//L/8v/y//L/8v/y//D/8P/w//D/8P/w//D/8P/w//D/8P/w//D/8P/w
//D/8P/w//D/8P/u/+7/7v/u//D/8P/w//D/7v/u/+7/7v/u/+7/7v/u/+7/7v/u/+7/
7v/u/+7/7v/u/+7/7v/u/+7/7v/u/+7/8P/w//D/8P/w//D/8P/w/+7/7v/u/+7/8P/w
//D/8P/y//L/8v/z//P/9P/0//P/8//0//T/9f/1//X/9f/1//X/9//3//f/9v/3//f/
9v/4//j/+P/4//b/8//x/+//7//v//D/8v/z//P/8v/x/+3/7f/t/+z/6f/o/+f/5v/o
/+j/5//m/+b/5//n/+f/5//n/+f/5//n/+f/5//n/+X/5f/l/+X/5//n/+f/5//m/+b/
5v/m/+j/6P/o/+j/6P/o/+n/6f/n/+f/5//n/+n/6f/p/+b/4//j/+v/9v8CAAwAIAA7
AGEAkwDKAAABLAFLAVgBSAEiAeEAlQBZACcA7/+6/5j/hv92/23/b/90/3r/hf+Q/57/
sP+9/8j/1P/b/9//4//k/+b/6P/q/+v/7P/t/+3/7f/v//D/8P/w//D/8P/w//H/8f/x
//L/8v/y//T/9f/1//X/9f/2//b/9v/3//f/9//3//j/+P/5//n/+f/5//n/+f/7//v/
+//7//3//v/+/////f/9//3//v8AAAEAAQABAAIAAgADAAMABAAFAAUABgAIAAgACgAL
AAwADQAOAA8AEAARABIAEwAVABYAFwAZABwAHQAfACAAIgAlACgAKgAsAC8AMwA1ADoA
PQBAAEMARABHAEoATQBPAFIAVgBYAFwAXgBfAGEAZQBnAGkAawBrAGwAbQBtAG0AbQBr
AGoAZwBlAGMAYABbAFYAUQBMAEcAQgA8ADgAMQAsACkAIwAeABsAFwAUABIADgALAAgA
BwAFAAMAAQD///3//f/8//v/+v/5//j/+P/4//f/9//3//f/9//3//b/9v/2//b/9v/2
//b/9v/4//f/9//3//f/9//3//f/9f/1//X/9f/1//X/9f/1//X/9P/0//T/9v/2//b/
9v/0//T/9P/0//b/9v/2//b/9v/2//b/9v/0//T/9P/0//T/9f/1//X/9f/1//X/9f/1
//X/9f/1//X/9f/1//X/9f/1//X/9v/2//b/9v/2//b/9v/2//b/9v/2//b/9v/3//f/
9//3//f/9//2//b/+f/5//n/+P/4//j/+P/4//j/+P/3//f/9//3//f/9//3//f/9v/2
//b/9//3//f/9v/2//b/9v/2//X/9f/1//b/9v/1//X/9f/1//X/9f/1//X/9f/0//T/
9P/0//T/9P/0//T/8//1//X/9f/1//X/9f/1//X/9f/1//X/9f/z//P/8//z//T/9P/0
//T/9P/0//T/9P/z//P/9P/0//T/9P/0//T/9P/0//T/9P/0//T/9P/0//T/9P/0//T/
9P/0//T/9v/2//b/9v/0//T/9P/0//L/8v/y//L/9P/0//T/9P/0//T/9P/0//T/9P/0
//T/9P/0//T/9P/0//T/9P/0//b/9v/2//b/9v/2//b/9v/2//b/9v/2//T/9P/0//T/
9v/2//b/9v/2//b/9v/2//b/9v/2//b/9v/2//b/9v/2//b/9v/2//b/9v/2//b/9v/2
//b/9v/2//b/9v/2//f/+P/5//r//f/9//7//v/9//3//v/+/////////////f/9////
//8BAAIAAwADAAAAAAAAAAAAAAAAAP3/+//7//n/+f/6//z//f/9//z/+f/3//f/9//2
//X/9P/z//L/8v/y//H/8v/y//P/8//z//P/8//z//H/8f/x//H/8f/x//H/8f/x//H/
8f/x//P/9P/0//T/8v/y//L/8v/0//T/9P/1//P/8//z//P/8//1//X/8//y/+//8f/3
/wIADAAYACwASwBxAJ8A1AAIATABTQFWAUIBFgHTAI0AVwApAPP/xv+o/5b/hv9//4P/
iP+O/5f/pP+y/8L/z//a/+L/6f/t//H/8v/0//T/9v/3//j/9//3//f/+f/6//r/+v/6
//r/+v/7//v//f/+//7//v/8//3//f/9//3//v/+//7///////////8AAAAAAQABAAEA
AQABAAEAAwADAAMAAwADAAQABAAFAAUABQAFAAYABgAHAAcABwAKAAoACwALAAoACwAL
AAwADAAMAA4ADwAQABEAEgATABQAFQAWABcAGQAaABsAHQAgACEAIwAkACYAKQAsAC4A
MAAzADcAOQA8AD8AQgBFAEYASQBMAE8AUwBWAFoAXABeAGAAYQBjAGUAZwBpAGsAawBs
AG0AbQBtAG0AawBqAGkAZwBlAGIAXwBaAFUAUABLAEYAQAA8ADcAMgAvACkAJAAhAB0A
GgAWABIADwAMAA0ACwAJAAcABQADAAMAAgABAAAA///+/wAAAAD//////f/9//3//f/8
//z//P/8//7//v/+//7//v/9//3//f/9//3//f/9//3//f/9//3//f/9//3//f/9//z/
/P/8//z//P/8//z//P/8//z//P/8//z//P/8//z//P/8//z//P/8//z//P/8//3//f/9
//3//f/9//3//f/9//3//f/9//3//f/9//3//f/9//7//v/+//7//v/+//7//v/+//7/
/v/+//7//f/9//3//f/9//3//P/8//3//f/9//z//P/8//z//P/8//z/+//7//v/+//7
//v/+//7//r/+v/4//n/+f/5//j/+P/4//j/+v/5//n/+f/4//j/9//3//f/9//3//f/
9//3//f/9v/2//b/9v/2//b/9v/2//X/8//z//P/8//1//X/9f/1//X/9f/1//X/9f/1
//X/9f/2//b/9v/2//T/9P/0//T/9f/1//b/9P/0//T/9P/2//b/9v/2//T/9P/0//T/
9P/0//T/9P/0//T/9P/0//L/8v/y//L/8v/y//L/8v/0//T/9P/0//T/9P/0//T/9P/0
//T/9P/y//L/8v/y//T/9P/0//T/9P/0//T/9P/0//T/9P/0//T/9P/0//T/8v/y//L/
8v/y//L/8v/y//L/8v/y//L/8v/y//L/8v/y//L/8v/y//D/8P/w//D/8v/y//L/8v/w
//D/8P/w//D/8P/w//D/8v/y//L/8v/0//T/9P/0//b/9//3//j/+v/5//n/+v/6//v/
+//7//n/+f/5//v/+//7//z//f/9//z//P/8//r/+v/6//f/9f/z//H/8f/0//b/9//3
//T/8//x//H/8//y//H/8P/v/+7/7v/u/+3/7P/s/+3/7f/t/+3/7f/t/+3/7f/t/+3/
7f/t/+3/7f/t/+3/7f/t/+3/7v/u/+7/7v/u/+7/7v/u/+7/7v/v/+//7//v/+//8f/x
//H/8f/u/+v/7f/1/wAACgAWACoASQBvAJ8A0gACASgBQQFGAS4B/gC9AHkARwAdAOv/
vv+m/5T/hP9//4H/hP+M/5f/ov+y/8D/zf/Y/+L/5//r/+3/7v/w//D/8v/z//T/9f/1
//X/9//2//b/9v/2//b/9v/3//f/9//4//j/+P/4//n/+f/5//n/+v/6//r/+//7//v/
+//8//z//f/9//3//f/9//3////////////9//7//v///////////wAAAAABAAEAAQAC
AAIAAwADAAQABQAFAAYABAAEAAYABwAIAAkACgALAAwADQAOAA8AEQASABMAFQAYABkA
GwAcABwAHwAiACQAJgApAC0ALwAyADUAOAA7AD4AQQBEAEcASQBMAFAAUgBUAFYAVwBZ
AFsAXQBfAGEAYwBkAGUAZQBlAGUAYwBiAGEAXwBdAFoAVQBQAEsARgBCAD4AOQA2ADEA
LAApACMAHgAbABcAFAAUABAADQAKAAkABwAFAAMAAwABAAEAAAD///7//f/8//z//P/7
//v/+//7//v/+//6//r/+v/6//r/+v/6//r/+v/5//n/+f/5//n/+f/5//n/+f/5//n/
+f/5//n/+f/5//j/+P/4//r/+v/6//r/+v/6//r/+v/6//r/+v/6//r/+v/6//r/+v/6
//r/+v/6//v/+//7//v/+//7//v/+//7//v/+//7//v/+//7//v/+//7//z//P/8//z/
/P/+//7//v/+//7//v/+//7//f/9//3//f///////v/+//3//f/9//z//P/8//z//P/8
//z/+//7//3//f/9//3//f/9//z//P/8//3//f/9//z//P/8//z//P/7//v/+//8//z/
+//7//v/+//7//v/+//7//v/+v/6//r/+v/6//r/+v/6//n/+//7//v/+//7//v/+//7
//v/+//7//v/+//7//v/+//6//r/+v/6//r/+v/6//r/+//7//r//P/8//z//P/6//r/
+v/6//r/+v/6//r/+v/6//r/+v/6//r/+v/6//r/+v/6//r//P/8//z//P/6//r/+v/6
//z//P/8//z/+v/6//r/+v/8//z//P/8//r/+v/6//r//P/8//z//P/8//z//P/8//z/
/P/8//z//P/8//z//P/8//z//P/8//z//P/8//z//P/8//z//P/8//z//P/8//z//P/8
//z//P/8//z//P/8//z//P/8//z//P/8//z//P/8//z//P/8//z//P/8//z//P/8//z/
/v/+//7//v8AAAAAAAAAAAEAAQACAAIAAwADAAQABAAFAAUABQAFAAUABQAHAAcABwAI
AAkACQAIAAgACAAIAAgACAAFAAMA///9//3//v8AAAEAAQAAAP3/+//7//v//P/7//r/
+f/4//j/+P/3//b/9v/3//f/9//3//f/9//3//f/9//3//f/9//3//f/+f/5//n/+f/5
//r/+v/6//r/+v/6//r/+v/6//r/+//7//v/+//7//3//f/7//v/+v/3//X/+f8CAA4A
GAAmAD0AXwCJALgA7AAYATkBSgFEASQB7QCnAGsAQQATAOT/wP+q/5j/jf+L/47/kv+Z
/6T/sv/C/8//2v/k/+v/7//z//b/9v/4//r/+//8//3//f/9////AAAAAAAAAAAAAAAA
AQABAAEAAgACAAIAAgADAAMAAwAFAAYABgAGAAUABQAFAAUACAAIAAkACQAJAAkACQAJ
AAkACQAJAAkACwAMAAwADQANAA0ADQAOAA4ADwAPAA8ADgAOAA8ADwAQABEAEQASABIA
EgAUABUAFgAXABgAGQAaABsAHAAdAB8AIAAhACMAJAAlACcAKAAsAC8AMgA0ADQANwA7
AD0AQABDAEYASQBMAE8AUgBVAFUAWABcAF4AYgBkAGUAZwBpAGsAbQBvAHEAcgBzAHMA
cwBzAHEAcABxAG8AbQBqAGcAYgBdAFgAVQBQAEoARgA/ADoANwAxACwAKQAlACIAIAAc
ABkAFgAVABMAEQAPAA8ADQANAAwACQAIAAcABgAGAAYABQAFAAMAAwADAAMAAgACAAIA
AgACAAIAAgACAAIAAQABAAEA/////////////////////wEAAQABAAEA///+//7//v/+
//7//v/+/wAAAAAAAAAAAAAAAAAAAAAAAAAAAAAAAAAAAAAAAAAAAAABAAEAAQABAAEA
AQABAAEAAQABAAEAAQABAAEAAQABAAEAAQACAAAAAAAAAAAAAgACAAIAAgACAAIAAgAC
AAMAAwADAAMAAwADAAIAAgADAAMAAwACAAIAAgACAAIAAgACAAEAAQADAAMAAwADAAEA
AQAAAAAAAAABAAEAAQACAAIAAgACAAIAAQABAAEAAgACAAEAAQABAAEAAQABAAEAAQAB
AAAAAAAAAAAAAAAAAAAAAAD//wEAAQABAAEA/////////////////////wEAAQABAAEA
AgACAAIAAgACAAIAAgACAP////8AAAAAAAAAAAAAAgACAAIAAgACAAIAAgACAAAAAAAA
AAAAAAAAAAAAAAAAAAAAAAAAAAAAAAAAAAAAAAAAAAAAAAAAAAAAAAAAAAAAAAAAAAAA
AAAAAAAAAAAAAAAAAAAAAP7//v/+//7/AAAAAAAAAAD+//7//v/+//7//v/+//7//v/+
//7//v8AAAAAAAAAAAIAAgACAAIAAAAAAAAAAAACAAIAAgACAAIAAgACAAIAAAAAAAAA
AAADAAQABQAHAAcACAAIAAcACQAKAAoACwALAAsACwALAAsADQANAA0AEAARABEAEAAO
AA4ADgAOABAADQALAAkABQAFAAYACAAKAAsACwALAAkACQAJAAgABwAGAAUABAACAAIA
AQAAAAAAAQABAAEAAQABAAEAAQABAAEAAQABAAEAAQABAAEAAwADAAMAAwACAAIAAgAC
AAIAAgACAAIAAgACAAMAAwADAAMAAwADAAUAAwAFAAYABQADAAMACgAWACIAMABDAF8A
hQC2AOwAHgFJAWgBdAFmAT8B/wC1AHUARQASAOD/vv+q/5f/jf+M/5L/mf+i/6r/uP/J
/9b/4v/v//n///8CAAQABgAIAAkACgALAAsACwANAA4ADgAOAA4ADgAOAA8ADwARABIA
EgASABIAEwATABMAEwAUABQAFAAVABUAFQAVABQAFAAVABUAFwAXABcAFwAZABkAGQAZ
ABkAGgAaABsAGwAbABsAHAAcAB0AHQAdACAAIAAhACEAIgAjACMAJAAkACQAJgAnACgA
KQAqACsALAAtAC4ALwAxADIAMwA1ADYANwA5ADoAPgBBAEQARgBIAEsATwBRAFIAVQBY
AFsAYABjAGYAaQBrAG4AcgB0AHgAegB7AH0AgQCDAIUAhwCHAIgAiQCJAIsAiwCJAIgA
iQCHAIUAggCBAHwAdwByAG0AaABiAF4AVwBSAE8ASQBCAD8AOwA4ADQAMAAtACoAKQAn
ACUAIwAfAB0AHQAcABsAGgAZABgAGAAYABcAFwAXABcAFwAXABYAFgAWABYAFgAWABYA
FgAWABUAFQAVABUAFQAVABUAFQAVABUAFQAVABUAFQAVABUAFAAUABQAFAAUABQAFAAS
ABIAEgASABIAEgASABIAFAAUABQAFAAUABQAFAAUABIAEwATABMAFQAVABUAFQAVABUA
FQAVABUAFQAVABUAFwAXABcAGAAYABgAGAAYABgAGAAYABgAGAAYABgAGAAZABkAGQAZ
ABkAGQAYABgAGQAZABkAGAAYABgAGAAYABgAGAAXABcAFwAXABcAFwAXABcAFgAWABYA
FwAXABcAGAAYABgAGAAYABcAFwAXABYAFgAVABUAFwAXABcAFwAXABcAFwAWABgAGAAY
ABgAGAAYABgAFwAXABcAFwAXABcAFwAXABcAFwAXABcAFwAZABkAGQAZABgAGAAYABgA
GAAYABgAGAAZABkAGAAYABgAGAAYABoAGgAaABoAGgAaABoAGgAaABoAGgAaABoAGgAa
ABoAGgAaABoAGgAaABoAGgAaABoAGgAaABoAGgAaABoAGgAaABoAGgAaABoAGgAaABoA
HAAcABwAHAAcABwAHAAcABwAHAAcABwAHAAcABwAHAAcABwAHAAcAB4AHgAeAB4AHgAe
AB4AHgAcABwAHAAcABwAHAAcABwAHAAcABwAHAAeAB4AHgAeAB4AHgAeAB4AHgAeAB4A
HgAhACIAIwAkACQAJAAkACQAJgAmACYAJgAoACgAKAAoACoAKgAqACoALAAsACwALAAs
ACwALAAsACkAKAAnACYAKAAoACgAKAAoACgAKAAoACcAJgAlACQAIwAiACEAIAAgACAA
IAAgAA==
         </WaveFormData>
      </LeadData>
      <LeadData>
         <LeadByteCountTotal>10000</LeadByteCountTotal>
         <LeadTimeOffset>0</LeadTimeOffset>
         <LeadSampleCountTotal>5000</LeadSampleCountTotal>
         <LeadAmplitudeUnitsPerBit>4.88</LeadAmplitudeUnitsPerBit>
         <LeadAmplitudeUnits>��V</LeadAmplitudeUnits>
         <LeadHighLimit>2147483647</LeadHighLimit>
         <LeadLowLimit>268435456</LeadLowLimit>
         <LeadID>V5</LeadID>
         <LeadOffsetFirstSample>0</LeadOffsetFirstSample>
         <FirstSampleBaseline>0</FirstSampleBaseline>
         <LeadSampleSize>2</LeadSampleSize>
         <LeadOff>FALSE</LeadOff>
         <BaselineSway>FALSE</BaselineSway>
         <ExcessiveACNoise>FALSE</ExcessiveACNoise>
         <MuscleNoise>FALSE</MuscleNoise>
         <LeadDataCRC32>967707072</LeadDataCRC32>
         <WaveFormData>
tAC0ALQAtACPAGwASQAmABAA/P/o/9T/zP/G/8D/uv+//8T/yf/O/9P/2P/d/+L/5P/m
/+j/6v/r/+z/7f/u/+7/7v/u/+7/7v/u/+7/7v/w//D/8P/w//D/8P/w//D/8P/w//D/
8P/y//L/8v/y//L/8v/y//L/8P/w//D/8P/y//L/8v/y//L/8v/y//L/8v/y//L/8v/0
//T/9P/0//b/9v/2//b/+P/4//j/+P/4//j/+P/4//r/+v/6//r//P/8//z//P///wAA
AQACAAMABAAFAAYACQAKAAsADAAOABAAEgAUABYAGAAaABwAIAAiACQAJgAqACwALgAw
ADIANAA2ADgAPAA+AEAAQgBDAEQARQBGAEgASABIAEgARQBEAEMAQgA+ADwAOgA4ADUA
MgAvACwAJwAkACEAHgAbABgAFQASAA8ADAAJAAYABAACAAAA/v/9//z/+//6//j/+P/4
//j/9v/2//b/9v/2//b/9v/2//T/9P/0//T/9P/0//T/9P/0//T/9P/0//b/9v/2//b/
9P/0//T/9P/2//b/9v/2//b/9v/2//b/9v/2//b/9v/2//b/9v/2//b/9v/2//b/9v/2
//b/9v/4//j/+P/4//b/9v/2//b/+P/4//j/+P/4//j/+P/4//j/+P/4//j/+P/4//j/
+P/6//r/+v/6//z//P/8//z//P/8//z//P/6//r/+v/6//z//P/8//z//P/8//z//P/8
//z//P/8//z//P/8//z//P/8//z//P/8//z//P/8//z//P/8//z//P/8//z//P/8//z/
/P/8//z//P/8//z//P/8//z//P/6//r/+v/6//r/+v/6//r//P/8//z//P/8//z//P/8
//z//P/8//z/+v/6//r/+v/6//r/+v/6//z//P/8//z//P/8//z//P/8//z//P/8//z/
/P/8//z//P/8//z//P/8//z//P/8//z//P/8//z//P/8//z//P/+//7//v/+//7//v/+
//7//P/8//z//P/8//z//P/8//7//v/+//7//P/8//z//P/8//z//P/8//7//v/+//7/
/v/+//7//v/+//7//v/+//7//v/+//7//v/+//7//v/+//7//v/+//7//v/+//7//v/+
//7//v/+//7//v/+/wAAAAAAAAAAAgAEAAQABAACAAIAAwADAAUABgAGAAYABgAGAAYA
CAAIAAgACAAJAAkACQAJAAoADAAMAAwACgAHAAYABgAGAAcABwAHAAUABAADAAIAAQAD
AAEAAQAAAP7//v/+//7//f/9//3//f/9//3//f/9//7//v/+//7//v/+//7//f/7//v/
/P/8//z//P/7//v//P/8//z//P/8//z//P/8//z//P/8//3//f/9//3/+//6//X/8P/u
//H/9f/7/wYAFwArAEQAZgCMALMA0gDoAPIA8QDcALQAjQBqAEkAKAANAP3/7//f/9D/
yf/H/8r/zP/U/9z/4//q//D/9P/2//n/+f/5//v/+//7//z/+v/6//r/+v/8//z//f/9
//3//f/9//3//f/9//3//f/+//7//v/+//7//v/+//7/AAAAAAAAAQD/////////////
//////////8AAAAAAAAAAAAAAAAAAAEAAQACAAIAAQABAAEAAgACAAIAAgADAAMAAwAE
AAQABQAFAAUABwAHAAcACQAJAAkACwAMAA0ADgAOAA8AEAATABUAFgAXABgAGQAaAB0A
HwAgACIAJAAnACkAKwAtAC8AMgA0ADYAOQA7AD0AQABBAEMARQBHAEoASwBNAE4ATwBQ
AFAAUABQAFAATwBNAEwASQBHAEUAQwA/ADwAOQA2ADIALgAqACYAIwAgAB0AGgAXABQA
EgASABAADgAMAAoACAAIAAcABgAFAAMAAgAAAAAAAAD//wEAAQABAAEA/////////v//
//////////3//v/+//7//v/9//3//f////////////3//f/+//7//P/8//z//P/+//3/
/f/9//z//P/9//3//v/+//7//v/+//3//f/9//3//f/9//3//f/+//7//v/8//z//P/8
//z//P/8//z//P/8//3//f/9//3//f/9//3//f/9//3//f/9//3//f/9//3//f/9//v/
+//7//v/+//7//v/+//7//z//P/8//z//P/8//v/+//7//v/+//7//v/+//7//v/+//6
//r/+v/6//v/+//7//v/+//7//v/+//7//v/+//7//v/+//6//r/+v/6//z//P/8//z/
+v/6//r/+v/6//r/+v/6//z//P/8//z/+v/7//v/+//9//3//P/8//r/+v/6//r//P/8
//z//P/6//r/+v/6//r/+v/6//r//P/8//z/+v/6//r/+v/6//r/+v/6//z//P/8//z/
/P/8//z//P/8//z//P/8//z//P/8//z//P/8//z//P/+//7//v/+//z//P/8//z//P/8
//z//P/8//z//P/8//z//P/8//z//P/8//z//P/8//z//P/8//z//P/8//z//v/+//7/
/v/+//7//v/+//7//v/+//7//v/+//7//v8AAAAAAAAAAP7//v/+//7//v/+//7//v/+
//7//v/+/wAAAAAAAAAAAgACAAQABAAEAAQABAAFAAUABQAGAAYABgAGAAYABgAIAAgA
CAAIAAsACwALAAsACgAKAAoACgAIAAcABgAGAAYABwAHAAcABQAEAAMAAgABAAEA////
//7//v/+//7//v/9//3//f/7//v/+//7//3//P/8//z//P/8//z//P/9//3//f/+//z/
/P/8//v/+//8//z//P/8//z//P/8//z//P/8//z//f/9//3//f/7//j/8//w//D/8//3
////DAAdADMATgBwAJYAuQDUAOgA7ADjAMYAngB5AFwAPQAgAAsA/f/t/93/0P/L/8v/
zv/U/9z/4v/p/+7/9P/2//j/+//7//v/+//7//v//P/+//7//v/+//7//v///////f/9
//3//f/9//3//f/9//7//v/+//7//v/+//7//v8AAAAAAAABAP//////////AQABAAEA
AQABAAIAAgACAAIAAgACAAIAAwADAAQABAADAAMAAwAEAAQABAAEAAUABwAHAAgACAAH
AAcABwAJAAkACQALAAsACwANAA4ADwASABIAEwAUABUAFwAYABkAHAAdAB4AIQAjACQA
JgAoACkAKwAtAC8AMwA2ADgAOgA9AD8AQQBEAEUARwBJAEsASgBLAE0ATgBPAFAAUABQ
AFIAUgBRAE8ATABJAEcARQBDAD8APAA5ADYAMgAuACoAKAAlACIAHwAcABkAFgAUABIA
EAAOAAwADAAKAAoACQAIAAcABQAEAAQABAAEAAMAAwADAAMAAwADAAMAAwACAAEAAQAB
AAEAAQACAAIAAgACAAEAAQABAAEAAQABAAEAAQABAAIAAgACAAIAAgACAAQAAwADAAMA
AAAAAAEAAQAAAAAAAAAAAAAA/////////////////////wAAAAAAAP7//v/+//7/AAAA
AAAAAAAAAAAAAQABAAEAAQABAAEAAQABAAEAAQABAAEAAQABAP//////////////////
//8BAAEAAQABAAEAAgACAAIAAgACAAIAAQD//////////wEAAQABAAEAAQABAAAAAAAA
AAAAAQABAAEAAQABAAEAAQABAAEAAQABAAEAAQABAAAAAAAAAAAAAAAAAAAAAAD+//7/
/v/+//7//v/+//7//v/+//7//v/+///////////////+//7//v/+//7//v/+//7//v/+
//z//P/8//z//P/8//z//P/8//7//P/8//z//P/8//r/+v/6//r//P/8//z//P/6//r/
+v/6//r/+v/6//r//P/8//z//P/8//z//P/8//z//P/8//z/+v/6//r/+v/6//r/+v/6
//r/+v/6//r/+v/6//r/+v/6//r/+v/6//j/+P/4//j/+v/6//r/+v/4//j/+P/4//j/
+P/4//j/+v/6//r/+v/6//r/+v/6//r/+v/6//r/+P/4//j/+P/4//j/+P/4//j/+P/4
//j/+P/4//j/+P/4//j/+P/4//j/+P/4//j/+v/8//z//P/8//z//f/9//3//v/+//7/
/P/8//z//v/+//7//v///wEAAQABAAIABAAEAAQAAgD///7//v/+//////////3//P/7
//r/+f/7//n/+f/4//j/+P/4//j/9v/1//T/8//1//X/9f/1//T/9P/0//T/9P/0//T/
8//z//P/9P/0//T/9P/z//P/9P/0//T/9P/y//L/8v/y//T/9P/0//X/9f/1//X/8//y
/+v/6P/m/+f/6//x//r/BwAbADQAUgB2AJ0AwADaAOwA7wDeALoAkQBsAEsAKgALAPf/
6f/b/8r/v/+7/7r/vv/C/8r/0//a/+L/5v/s/+3/7f/t/+3/7f/t/+7/8P/w//D/8P/w
//D/8f/x/+//7//v/+//7//v/+//7//y//L/8v/y//L/8v/y//L/8v/y//L/8//z//P/
8//z//P/8//z//P/8f/y//L/8v/y//L/8v/y//P/8//0//T/8//z//P/9P/0//T/9P/1
//X/9f/2//b/9//3//f/+f/3//f/+f/5//v//f/+/////v/+////AAABAAMABAAFAAgA
CQAKAA0ADwAQABIAFAAXABkAGwAdAB8AIgAkACYAKQArAC0AMAAxADMANQA3ADoAOwA9
AD4APwBAAEAAQABCAEIAQQA/AD4AOwA5ADcANQAxAC4AKwAmACIAHgAaABYAEwAQAA0A
CAAFAAIAAAD+//z/+v/4//j/9v/2//X/8v/x/+//7v/w//D/8P/v/+//7//v/+//7//v
/+//7v/t/+3/7f/t/+v/7P/s/+z/7v/t/+3/7f/r/+v/6//r/+v/6//s/+z/7P/s/+z/
7P/s/+v/6//r/+r/6v/r/+v/6v/q/+r/6v/s/+v/6//r/+3/7f/t/+3/6//s/+z/7P/u
/+7/7v/u/+7/7v/u/+7/7v/u/+//7//v/+//7//v/+//7//v/+//8f/x//H/8f/x//H/
8f/x//H/8f/x//H/8//z//P/8//z//T/9P/0//b/9v/2//X/9f/1//X/9f/1//X/9f/1
//X/9f/0//T/8v/y//P/8//1//X/9f/1//P/8//z//P/8//z//P/8//0//T/9P/0//T/
9P/0//T/9P/0//T/9P/0//T/9P/0//T/9P/0//T/9P/1//X/9f/1//X/9P/0//T/9P/0
//T/9P/0//T/9P/0//T/9P/0//T/9P/0//T/9P/y//T/9P/0//T/9P/0//T/9P/0//T/
9P/0//T/9P/0//T/9P/0//T/9P/0//T/9P/0//T/9P/0//T/9P/y//L/8v/y//T/9P/0
//T/9P/0//T/9P/0//T/9P/0//T/9P/0//T/9P/0//T/9P/0//T/9P/0//T/9P/0//T/
9P/0//T/9P/0//T/9P/0//T/9P/0//T/9v/2//b/9v/2//b/9v/2//b/9v/2//b/9v/2
//b/9v/4//j/+P/4//r/+v/6//r/+v/7//v/+//8//z//P/8//7//v8AAAAA/v/+////
//8BAAEAAgACAAEAAAD9//v//P/8//z//f/9//3/+//6//n/+P/3//f/9f/1//T/9P/0
//T/9P/z//P/8//z//P/8//z//P/8v/y//L/8v/y//L/8v/x//H/8f/y//L/8v/y//H/
8f/y//L/8v/y//L/8v/y//L/8v/y//L/8//z//X/8//x/+7/6f/m/+b/6f/v//f/BAAV
AC0ASgBwAJYAuQDWAOYA7ADhAMIAmABxAFAALwASAP3/7//f/8//wv+9/73/wP/G/9D/
2P/d/+L/6P/s/+7/7//v//H/8//z//P/9P/y//L/8v/y//T/9P/1//X/9f/1//X/9f/1
//X/9f/1//b/9v/2//b/9v/2//b/9v/4//j/+P/5//n/+f/5//n/9//3//f/9//3//j/
+P/4//j/+P/4//j/+f/5//r/+v/7//v/+//8//r/+v/6//v//f/9//7//v/9//3//f//
/wEAAQADAAMAAwAFAAYABwAIAAgACQAKAAsADQAOAA8AEgATABQAFwAZABoAHAAeACMA
JQAnACkAKQAsAC4AMAA1ADcAOQA8AD4APwBAAEEARABFAEcASABJAEoASgBKAEoASgBJ
AEcARgBDAEEAPwA7ADcANAAxAC4AKgAmACIAIAAdABoAFwAUABEADgAMAAoACAAGAAQA
BAACAAIAAQAAAP///f/8//z//P/8//v/+//7//v/+//5//n/+f/4//n/+f/5//n/+f/6
//r/+v/6//n/+f/5//n/+f/5//n/+f/5//r/+v/6//r/+v/6//r/+f/5//n/+P/4//n/
+f/4//j/+P/4//r/+f/5//n/9//3//f/9//3//j/+P/4//j/+P/4//j/+P/4//j/+P/4
//j/+f/5//n/+f/5//n/+f/5//n/+f/5//n/+f/5//n/+f/5//n/+//7//v/+//5//n/
+f/5//n/+v/6//r/+v/6//r/+f/5//n/+f/5//n/+f/5//n/+f/5//j/+P/4//j/+f/5
//n/+f/5//n/+f/5//n/+f/5//n/+f/5//j/+P/4//j/+P/4//j/+P/4//j/+P/4//b/
9v/2//b/+P/4//j/+P/4//n/+f/5//n/+f/4//j/+P/4//j/+P/4//j/+P/4//j/+P/4
//j/+P/4//j/+P/6//j/+P/4//j/+P/4//j/+P/4//j/+P/4//j/+P/4//j/+P/4//j/
+P/4//j/+P/4//j/+P/4//j/+P/4//j/+P/4//j/+P/4//j/+P/4//j/+P/4//j/+P/4
//j/+P/4//j/+P/4//j/+P/4//j/+P/4//j/+P/4//j/+P/4//j/+P/4//j/+P/4//j/
+P/4//j/+P/4//j/+P/4//j/+P/4//j/+v/6//r/+v/4//j/+P/4//j/+P/4//j/+P/4
//j/+P/4//j/+P/4//n/+v/7//z//P/+//7//v/+//7/////////AAAAAAAAAAAAAAAA
AgAEAAQABAAFAAMAAwADAAQABAAEAAQAAgABAAAAAAAAAAEAAQABAP///v/9//z/+//7
//n/+f/4//j/+P/4//j/9//3//f/9//3//f/9//3//b/9v/2//b/9P/0//T/8//1//X/
9v/2//j/+P/3//f/9v/2//b/9v/4//j/+P/4//b/9v/2//f/9//5//n/9f/y/+3/6v/q
/+3/8//7/woAHQA1AFAAdACYALkA0gDiAOYA1wC4AJAAbQBOAC8AEgABAPH/4//T/8r/
xf/F/8r/zv/W/+D/5f/s//D/9P/2//X/9f/1//f/9//3//j/+P/4//j/+P/4//j/+f/5
//n/+f/5//n/+//7//v/+//6//r/+v/6//z//P/8//z//P/8//z//f/9//3//f/9//3/
/f/9//3/+//8//z//P/+//7//v/+//3//f/+//7/////////AAAAAAAAAAABAAEAAQAC
AAIAAwADAAMABQAFAAUABwAHAAcACQAKAAsADAAMAA0ADgAPABEAEgATABYAFwAYABsA
HQAeACAAIgAlACcAKQArAC0AMAAyADQANQA3ADkAPAA9AD8AQQBDAEQARQBHAEgASQBK
AEoASgBKAEoASQBHAEYAQwBBAD8APQA5ADYAMwAwACwAKAAkACIAHwAcABkAFgATABAA
DgAMAAoACAAGAAYABAAEAAMAAgABAP///v/+//7//v/9//3//f/9//3//f/9//3//P/9
//3//f/9//v//P/8//z//P/7//v/+//9//3//f/9//v/+//8//z//P/8//z//P/8//v/
+//7//r/+v/7//v/+v/6//r/+v/6//n/+f/5//v/+//7//v/+f/6//r/+v/6//r/+v/6
//z//P/8//z/+v/6//v/+//7//v/+//7//v/+//7//v/+//7//v/+//7//v/+//7//v/
+//7//v/+//7//v/+//5//r/+v/6//r/+v/6//n/+//7//v/+//5//n/+f/5//v/+//6
//r/+P/4//n/+f/5//n/+f/5//n/+f/5//n/+f/5//n/+f/6//r/+v/6//r/+v/6//r/
+v/6//r/+v/6//r/+v/6//r/+v/6//r/+v/7//v/+//7//v/+v/6//r/+v/6//r/+v/6
//r/+v/6//r/+v/6//r/+v/6//r/+v/6//j/+P/4//j/+P/6//r/+v/6//j/+P/4//j/
+P/4//j/+P/4//j/+P/4//j/+P/4//j/+P/4//j/+P/6//r/+v/6//r/+v/6//r/+v/6
//r/+v/6//r/+v/6//r/+v/6//r/+v/6//r/+v/6//r/+v/6//r/+v/6//r/+v/6//r/
+v/6//r/+v/6//r/+v/6//r/+v/6//r/+v/6//r/+v/6//r/+v/6//r/+v/6//r/+v/4
//j/+P/4//j/+P/4//j/+v/6//r/+v/8//z//P/8//7//v8AAAAA/v/+//7/////////
AAAAAAAAAAAAAAAAAgACAAIAAgADAAMAAwADAAIAAgACAAIAAAD///7//v/8//3//f/9
//v/+v/5//j/+f/5//f/9//2//b/9v/2//b/9f/1//X/9f/1//X/9f/3//b/9v/2//b/
9v/2//b/9f/1//X/9v/2//b/9v/1//X/9v/2//b/9v/2//b/9v/2//b/9v/2//n/9//3
//f/8//w/+3/6v/q/+//9f/9/woAHQA1AFQAdgCaALsA0gDgAOAAzwCuAIgAZwBKACsA
EgD///H/4f/R/8j/xf/F/8r/0P/Y/+D/5//s//D/8v/0//X/9f/1//f/9//3//j/9v/2
//b/9v/4//j/+f/5//f/9//3//f/+f/5//n/+f/6//r/+v/6//r/+v/6//r/+v/6//r/
+//7//v/+//7//3//f/9//3/+//8//z//P/8//z//P/8//3//f/+//7//f/9//3//v8A
AAAAAAABAP////8AAAAAAQABAAEAAwADAAMABQAFAAUABwAIAAkACgAKAAsADAAPABEA
EgATABQAFQAWABkAGwAcAB4AIAAjACUAJwApACsALgAwADIAMwA1ADcAOgA7AD0APwBB
AEIAQwBFAEYASQBKAEoASgBKAEoASQBHAEYAQwBBAD8AOwA3ADQAMQAwACwAKAAkACAA
HQAaABcAFgATABAADgAMAAoACAAGAAYABAAEAAMABAADAAEAAAAAAAAAAAD/////////
/////////////v/9//3//f/9////AAAAAAAA/v/9//3//f////////////////8AAAAA
/v/+//7//v/+//3//f/9//7//v///////v/+//7//v8AAP////////3//f/9//3///8A
AAAAAAAAAAAAAAAAAAAAAAAAAAAAAgACAAMAAwABAAEAAQABAAMAAwADAAMAAwADAAMA
AwADAAMAAwADAAMAAwADAAMAAwADAAMAAwADAAQABAAEAAIAAgACAAEAAwADAAMAAwAD
AAMAAwADAAMAAwACAAIAAgACAAMAAwABAAEAAQABAAEAAQABAAEAAwADAAMAAwACAAIA
AgACAAIAAgACAAIAAgACAAIAAgACAAIAAgACAAIAAgACAAIAAAABAAEAAQADAAMAAgAC
AAIAAgACAAIAAgACAAIAAgACAAIAAgACAAIAAgACAAIAAgAEAAIAAgACAAIAAgACAAIA
AgACAAIAAgACAAIAAgACAAIAAgACAAIAAgACAAIAAgACAAIAAgACAAIAAgAEAAQABAAE
AAIAAgACAAIAAgACAAIAAgACAAIAAgACAAQABAAEAAQABAAEAAQABAAEAAQABAAEAAQA
BAAEAAQABAAEAAQABAAEAAQABAAEAAQABAAEAAQAAgACAAIAAgAEAAQABAAEAAQABAAE
AAQABAAEAAQABAAEAAQABAAEAAQABAAEAAQAAgACAAIAAgACAAIAAgACAAIAAgACAAIA
AgACAAIAAgADAAQABQAGAAYACAAIAAgACAAIAAkACQAJAAoACgAKAAoACgAKAAwADAAM
AAwADQAPAA8ADwAQAA4ADgAOAAwACQAIAAgACAAJAAkACQAHAAYABQAEAAMABQADAAMA
AgAAAAAAAAAAAP/////////////////////+//7//v/+//7//v/+//3//f/9//7//v/+
//7//f/9//7//v/+//7//v/+//7//v/+//7//v//////AQD///3/+v/1//L/8P/z//f/
//8KABkAKwBGAGYAigCtAMoA3gDmAOMAygCiAH8AYgBFACgAEQADAPP/4//W/8//zf/O
/9T/3P/k/+n/7v/0//j/+v/7//3//f/9//3//f/+//7//v/+//7//v/+////////////
////////////////AAAAAAAAAAACAAIAAgACAAIAAgACAAMAAwADAAMAAwABAAEAAQAB
AAEAAgACAAIAAgACAAIAAgADAAMABAAEAAMAAwADAAQABAAEAAQABQAFAAUABgAGAAcA
BwAHAAkACQAJAAsACwALAA0ADgAPABAAEAARABIAEQATABQAFQAYABkAGgAdACEAIgAk
ACYAKQArAC0ALwAvADIANAA2ADkAOwA9AEAAQQBDAEUARwBKAEsATQBOAE8AUABQAFAA
UABQAE8ATQBOAEsASQBHAEMAPwA8ADkANgAyAC4AKgAoACUAIgAfABoAFwAUABIAEAAO
AAwACgAKAAgACAAHAAYABQADAAIAAgACAAIAAQD///////////////////7/////////
///9//7//v/+/wAA/////////f/9//3//f/7//v//P/8//z//P/8//z//v/9//3//f/8
//z//f/9//z//P/8//z//v/9//3//f/7//v/+//7//v//P/8//z//P/8//z//P/8//z/
/P/8//z//P/9//3/+//7//v/+//7//v/+//7//v/+//7//v//f/9//3//f/9//3//f/9
//v/+//7//v/+//8//z//P/6//r/+v/5//v/+//7//v/+f/5//n/+f/7//v/+v/6//r/
+v/7//v/+f/5//n/+f/5//n/+f/5//f/9//3//f/+P/4//j/+P/4//j/+P/4//j/+P/4
//j/+P/4//j/+P/4//j/+P/4//f/9//2//X/9f/1//T/9P/0//T/9P/0//T/9P/0//T/
9v/2//b/9v/2//b/9v/2//b/9v/2//T/9P/0//T/9P/0//T/9P/2//b/9v/2//T/9P/0
//T/8v/y//L/8v/z//T/9f/2//b/9v/2//b/9v/2//b/9v/0//T/9P/0//T/9P/0//T/
9v/2//b/9v/1//T/8//y//T/9P/0//T/9P/0//T/9P/0//T/9P/0//T/9P/0//T/9P/0
//T/9P/2//b/9v/2//b/9v/2//b/9f/0//P/8v/0//T/9P/0//b/9v/2//b/9P/0//T/
9P/2//b/9v/2//j/+P/4//j/+f/7//z//f/8//z//P/8//z//P/+//7//v/+////////
////AAAAAAAAAAD+//3/+v/6//r/+//8//3//P/8//v/+v/5//n/9//3//b/9v/0//T/
9P/z//H/8f/x//H/8//z//P/8v/y//L/8v/y//D/8P/v/+//8f/y//L/8v/y//H/8f/y
//D/8P/w//D/7v/u/+7/7v/u/+7/7//v/+//7f/t/+z/6f/m/+T/4//n/+3/9v8FABkA
MABOAHAAlwC6ANYA6ADtAOIAwACVAG4ASwAoAAsA9f/n/9n/yP+7/7f/uP+6/77/xP/L
/9T/2v/g/+T/5//p/+n/6//r/+v/7P/s/+z/7P/s/+r/6v/r/+v/7f/t/+3/7f/v/+//
7//v//D/8P/w//D/8P/w//D/8P/w//D/8P/x//P/8//z//P/8//z//P/8//z//T/9P/0
//T/9P/0//T/8//z//T/9P/1//X/9f/2//b/9v/2//f/9//3//j/+P/5//n/+f/7//v/
+//9//3//f///wAAAQACAAIAAwAEAAUABwAIAAkADAANAA4AEQATABQAFgAYABsAHQAf
ACEAIwAmACgAKgAvADEAMwA2ADkAOwA9AD8AQABBAEMARABHAEgASABIAEoASgBJAEcA
SABFAEMAQQBBAD0AOgA3ADIALgAqACYAIgAfABwAGQAYABUAEgAQAA4ADAAKAAgABgAE
AAQAAwAAAP///f/8//7//v/+//3//f/9//3//f/9//3//f/8//z//f/+/////f/+//7/
/v8AAP////////3//f/9//3//f/9//7//v8AAAAAAAAAAAAA////////AAAAAAEAAQAA
AAAAAAAAAAIAAQABAAEAAwADAAMAAwABAAIAAgACAAQABAAEAAQABAAEAAQABAAEAAQA
BQAFAAcABwAHAAcABwAHAAcABwAHAAcABwAHAAcABwAHAAcABwAHAAcABwAJAAkACQAJ
AAkACgAKAAoADAAMAAwACwALAAsACwALAAsACwALAAsACwALAAoACgAKAAoACwALAAsA
CwALAAsACwALAAsACwALAAsACwALAAwADAAMAAwADAAMAAwADAAMAAwADAAMAAwADAAM
AAwADAAMAAwADAAMAA0ADQANAA0ADQAMAAwADgAOAA4ADgAOAA4ADgAOAA4ADgAOAA4A
DgAOAA4ADgAQAA4ADgAOAA4ADgAOABAAEAAQABAAEAAQABAAEAAQABAAEAAQABAAEAAQ
ABAAEAAQABAAEAAQABAAEAAQABAAEAAQABAAEgASABIAEgASABIAEgASABIAEgASABIA
FAAUABQAFAAUABQAFAAUABQAFAAUABQAFAAUABQAFAAUABQAFAAUABYAFgAWABYAFgAW
ABYAFgAWABYAFgAWABQAFAAUABQAFgAWABYAFgAYABgAGAAYABgAGAAYABgAGgAaABoA
GgAcABwAHAAcAB4AHgAeAB4AHgAeAB4AHgAeAB4AHgAeAB8AIAAhACIAJAAkACQAJAAm
ACYAJgAmACUAJAAjACIAIgAiACIAIgAiACIAIgAiACEAIAAfAB4AHAAcABwAHAAcABwA
HAAcAA==
         </WaveFormData>
      </LeadData>
      <LeadData>
         <LeadByteCountTotal>10000</LeadByteCountTotal>
         <LeadTimeOffset>0</LeadTimeOffset>
         <LeadSampleCountTotal>5000</LeadSampleCountTotal>
         <LeadAmplitudeUnitsPerBit>4.88</LeadAmplitudeUnitsPerBit>
         <LeadAmplitudeUnits>��V</LeadAmplitudeUnits>
         <LeadHighLimit>2147483647</LeadHighLimit>
         <LeadLowLimit>268435456</LeadLowLimit>
         <LeadID>V6</LeadID>
         <LeadOffsetFirstSample>0</LeadOffsetFirstSample>
         <FirstSampleBaseline>0</FirstSampleBaseline>
         <LeadSampleSize>2</LeadSampleSize>
         <LeadOff>FALSE</LeadOff>
         <BaselineSway>FALSE</BaselineSway>
         <ExcessiveACNoise>FALSE</ExcessiveACNoise>
         <MuscleNoise>FALSE</MuscleNoise>
         <LeadDataCRC32>689405638</LeadDataCRC32>
         <WaveFormData>
fgB+AH4AfgBnAFAAOQAiABAAAADw/+D/1//Q/8n/wv/F/8j/y//O/9H/1P/X/9r/2//c
/93/3v/g/+D/4P/g/+L/4v/i/+L/4f/g/9//3v/g/+D/4P/g/+D/4P/g/+D/4v/i/+L/
4v/k/+T/5P/k/+b/5v/m/+b/5v/m/+b/5v/m/+b/5v/m/+j/6P/o/+j/6v/q/+r/6v/q
/+r/6v/q/+z/7P/s/+z/7v/u/+7/7v/u/+7/7v/u/+7/7v/u/+7/7//w//H/8v/z//T/
9f/2//j/+P/4//j/+f/6//v//P///wAAAQACAAUABgAHAAgADAAOABAAEgAVABYAFwAY
ABsAHAAdAB4AIQAiACMAJAAlACYAJwAoACgAKAAoACgAJwAmACUAJAAhACAAHwAeABwA
GgAYABYAEwAQAA0ACgAIAAYABAACAAAA/v/8//r/+f/4//f/9v/1//T/8//y//D/8P/w
//D/8P/w//D/8P/u/+7/7v/u/+7/7v/u/+7/7v/u/+7/7v/u/+7/7v/u//D/8P/w//D/
8P/w//D/8P/w//D/8P/w//D/8P/w//D/8P/w//D/8P/w//D/8P/w//D/8P/w//D/8P/w
//D/8P/w//D/8P/w//D/8P/w//D/8v/y//L/8v/y//L/8v/y//L/8v/y//L/8v/y//L/
8v/0//T/9P/0//b/9v/2//b/9v/2//b/9v/2//b/9v/2//b/9v/2//b/9v/2//b/9v/2
//b/9v/2//b/9v/2//b/9P/0//T/9P/2//b/9v/2//T/9P/0//T/9P/0//T/9P/0//T/
9P/0//L/8v/y//L/9P/0//T/9P/y//L/8v/y//L/8v/y//L/9P/0//T/9P/0//T/9P/0
//b/9v/2//b/9P/0//T/9P/0//T/9P/0//T/9P/0//T/9P/0//T/9P/0//T/9P/0//T/
9P/0//T/9P/0//T/9P/0//T/9P/0//T/9P/0//T/9P/0//T/9P/0//T/9P/0//T/9P/0
//T/9P/0//T/9P/0//T/9P/0//T/9P/0//T/9P/0//T/9P/0//T/9P/0//b/9v/2//b/
9v/2//b/9v/2//b/9v/2//T/9P/0//T/9v/2//b/9v/2//b/9v/2//b/9v/2//b/+P/4
//j/+P/4//j/+P/4//r/+v/6//r/+v/7//z//P/8//z//f/9//3//f/9//3//f/+////
//8BAAIAAwAEAAQABAAEAAUABQAFAAUAAwAEAAMAAwAEAAIAAgABAAAA///+//7//v/8
//v/+v/6//n/+f/4//f/+f/5//n/+f/3//f/9//3//j/+P/5//n/+P/4//j/+P/4//j/
+P/4//r/+v/6//r/+f/5//j/+P/6//r/+v/6//r/+v/7//v/+f/6//r/+P/1//P/7//t
/+3/7v/z//r/BgASACMAOwBUAHAAiQCZAKYArACjAI8AdgBhAEkAMwAfABEABQD2/+j/
3f/a/9r/3P/g/+X/6v/v//P/9f/2//j/+v/6//n/+f/5//n/+//7//v/+//7//z//f/9
//3//P/8//z//v/+//7//v/+//7//v/+//z//f/9//3//v/+//7//v8AAP//////////
//8AAAAAAAAAAAAAAQABAAEAAQABAAMAAwADAAMAAQABAAEAAQAEAAQABAAFAAUABQAF
AAUABQAGAAYABwAIAAgACgAKAAoACwAMAAwADgAPABAAEAASABIAEwATABQAFgAYABkA
GwAcAB8AIAAgACIAIwAlACkAKwAsAC8AMQAzADQANAA2ADgAOQA6ADsAPQA+AD8APgA+
AD4APgA/AD8APwA9ADwAOwA4ADYANAAyAC8ALgArACcAJAAhAB4AHAAbABcAFwAVABMA
EgAPAA0ACwALAAsACgAJAAgABwAGAAYABgAFAAUABQAEAAYABgAFAAUAAwADAAMAAwAD
AAMAAgACAAIAAgADAAQAAgABAAEAAQABAAEAAgADAAEAAQACAAIAAgACAAIAAgACAAIA
AgACAAIAAgACAAEAAAAAAAEAAQABAAEAAQABAAEAAQABAAEAAQABAAEAAgAAAAAA///+
/wAAAAABAAEAAQABAAEAAQAAAAAAAAAAAAIAAgACAAIAAgABAAAA//8BAAEAAQABAP//
//////////////////8BAAEAAgACAAAA////////AQABAAEAAQACAAIAAgABAAEAAQAB
AAEAAwADAAMAAwABAAEAAQABAAMAAwADAAMAAgACAAIAAgADAAMAAwADAAMAAwADAAMA
AwADAAMAAwADAAMAAwADAAIAAwADAAIAAgACAAIAAgADAAMAAwACAAQAAwADAAMAAwAE
AAQABAADAAMAAwACAAMAAwAEAAQABAAGAAYABAAEAAQABAAEAAQABAAEAAQABAAEAAQA
BAAEAAQABAAEAAQABAAEAAQABAAEAAQABAAEAAQABAAGAAYABgAGAAQABAAEAAQABgAG
AAYABgAGAAYABgAGAAYABgAGAAYABgAGAAYABgAGAAYABgAGAAgACAAIAAgABgAGAAYA
BgAIAAgACAAIAAgACAAIAAgACAAIAAgACAAIAAgACAAIAAgACAAIAAgACAAIAAgACAAG
AAYABgAGAAgACAAIAAgACgAKAAsADAAMAAwADAANAA0ADQANAA0ADQANAA4ADwAPAA8A
EAARABIAEgASABIAEwATABMAEwATABIAEQARABIAEgASABEADgANAAwADAAOAAwACwAK
AAgACQAJAAgACQAJAAkACQAHAAcABwAHAAcABgAGAAcACQAIAAgACAAIAAgACAAIAAgA
CAAIAAgACAAJAAkACAAGAAYABgAGAAgACAAIAAkACQAHAAYACAAGAAMA///7//n/+//+
/wMACgAWACQANwBRAGoAggCZAKkAsgCyAKUAjwB4AGMATwA7ACkAHQAPAP7/8v/r/+j/
6v/u//L/9//6////AQADAAYABgAGAAYABwAHAAcABwAHAAcABwAHAAkACgALAAsACQAI
AAgACAAIAAgACAAIAAgACAAIAAgACAAJAAkACQAKAAoACgAKAAoACQAJAAkACQAJAAoA
CgAMAAwADAANAAsACwALAAsACwALAAsACwALAAsACwALAAwADAAMAA0ADQANAA0ADQAN
AA4ADgAPABIAEgAUABQAEgATABQAFAAWABcAGAAYABoAGgAbABsAHgAgACIAIwAjACQA
JwAoACoALAAtAC8AMQAzADQANwA5ADsAPAA8AD4AQABBAEIAQwBFAEYARwBIAEgASABI
AEkASQBJAEcARABDAEAAPgA8ADoANwA2ADUAMQAuACsAKAAmACUAIQAfAB0AGwAaABcA
FQATABMAEwASABEAEAARABAAEAAQAA0ADQANAAwADAAMAAsACwANAA0ADQANAA0ADQAM
AAwADAAMAA0ADgAMAAsACwALAAoACQAJAAkACwALAAwADAAMAAwADAAMAAwADAAMAAwA
CgAKAAoACQAKAAoACwALAAkACQAJAAkACwALAAsACwALAAsACwAMAAoACgAJAAgACQAK
AAwADQALAAsACwALAAoACgAKAAoACgAKAAoACgAJAAkACQAJAAkACQAJAAkACQAJAAkA
CQAJAAkACQAJAAsACwAMAAwACgAJAAkACQAJAAkACQAJAAoACgAKAAkACQAJAAkACQAL
AAsACwALAAsACwALAAsACQAJAAkACQAKAAoACgAKAAkACQAJAAkACQAJAAkACQAHAAcA
BwAHAAcABwAHAAcACAAJAAkACAAIAAgACAAIAAkACQAJAAgACgAJAAkACQAJAAoACgAK
AAkACQAJAAgABwAHAAgACAAKAAoACgAJAAgABwAGAAYABgAGAAYACAAIAAgACAAIAAgA
CAAIAAgACAAIAAgABgAGAAYABgAIAAgACAAIAAgACAAIAAgABgAGAAYABgAIAAgACAAI
AAYABgAGAAYABgAGAAYABgAGAAYABgAGAAQABAAEAAQABAAEAAQABAAEAAQABAAEAAYA
BgAGAAYACAAIAAgACAAGAAYABgAGAAYABgAGAAYABAAEAAQABAAEAAQABAAEAAYABgAG
AAYABAAEAAQABAAGAAYABgAGAAYABgAGAAYABgAHAAgACAAKAAoACwALAAkACQAJAAkA
BwAIAAkACQAJAAoACwAMAAwADAAMAA0ADwAPAA8ADQAKAAkACQAKAAwADAALAAoABwAG
AAYABgAEAAMAAgACAAMAAwACAAEA//////////8BAAEAAQABAP7//v///////v/+//7/
/v/+//7//v/+//z//P/8//z//f/9//z//P/8//z//P/8//r/+v/7//v//f/8//z//P/5
//X/8f/v/+3/7v/z//j/AgAQAB8AMwBMAGgAgQCXAKYAsACrAJkAgABpAFMAOwAlABUA
CQD8/+r/3//Y/9b/2P/a/9//5v/r/+//8//2//b/9v/2//f/9//3//f/9//3//f/9//1
//b/9//3//f/9v/2//b/9v/2//b/9v/4//j/+P/4//b/9//3//f/9v/2//b/9v/4//f/
9//3//f/9//4//j/9v/2//b/9//3//f/9//3//f/9//3//f/9//3//f/9//2//b/9v/3
//n/+f/5//n/+f/6//r/+//7//r/+//6//n/+f/5//j/+f/5//n/+P/4//j/+f/5//z/
/v8AAAEAAwAEAAcACAAKAAwADQAPABAAEQARABMAFQAXABgAGAAcAB4AHwAgAB8AIQAi
ACMAJgAmACYAJgApACkAKQAnACYAJQAiACAAHgAcABkAGAAVABEADgALAAoACAAHAAMA
AAD9//r/+P/3//X/8//z//H/8P/v/+7/6//q/+r/6v/r/+v/6//q/+r/6v/p/+n/6f/p
/+n/6f/p/+n/6P/o/+b/5v/n/+j/6v/p/+n/6f/o/+f/5//n/+f/5//o/+j/6P/o/+j/
6P/m/+b/5v/m/+j/6P/o/+f/5v/m/+f/5//l/+X/5f/l/+f/5//n/+f/5f/l/+X/5v/o
/+j/5//m/+b/5v/n/+f/5//n/+f/5//o/+j/6P/o/+j/6P/o/+j/6f/p/+n/6f/n/+f/
5//n/+f/5//n/+f/5//n/+f/5//n/+f/6P/o/+r/6f/p/+n/5//n/+f/5//q/+r/6v/p
/+n/6f/p/+n/5//n/+f/5//p/+n/6f/p/+n/6f/p/+n/6P/o/+j/6P/p/+n/6f/p/+n/
6f/p/+n/6f/p/+n/6f/p/+n/6f/p/+j/6f/p/+j/6v/q/+r/6v/r/+v/6//q/+z/6//r
/+v/6f/q/+r/6v/r/+v/6//q/+v/6//s/+z/6P/q/+r/6v/q/+r/6v/q/+r/6v/q/+z/
7P/s/+z/6v/q/+r/6v/q/+r/6v/q/+r/6v/q/+r/6v/q/+r/6v/q/+r/6v/q/+r/6v/q
/+r/6v/q/+r/6v/s/+z/7P/s/+r/6v/q/+r/7P/s/+z/7P/s/+z/7P/s/+z/7P/s/+z/
7v/u/+7/7v/u/+7/7v/u/+7/7v/u/+7/8P/w//D/8P/u/+7/7v/u//D/8P/w//D/8P/w
//D/8P/y//L/8v/y//P/9P/0//T/9P/1//X/9f/3//f/9//3//b/9//3//f/+P/5//r/
+v/6//r/+//7//n/+f/3//b/9//3//j/+P/4//f/9v/1//T/9P/0//L/8//y//L/8//x
//D/7//v//H/8f/x//H/8f/x//H/8P/w//H/8f/w//D/8P/w//D/8P/w//D/8P/w//D/
8P/x//H/8P/w//D/8v/y//L/8v/y//P/8//z//L/8v/w/+3/6f/l/+X/5//q/+//+P8E
ABIAJQA/AFoAdACLAJkApACkAJUAfQBkAE0ANwAlABMABwD5/+r/2v/T/9L/0v/W/9z/
4//m/+v/7f/v//D/8v/y//L/8//z//P/8//y//H/8P/v//H/8v/z//P/8//y//L/8v/0
//T/9P/0//b/9v/2//b/9P/1//X/9f/2//b/9v/2//j/9//3//f/9f/1//b/9v/4//j/
+P/5//n/+f/5//n/+f/5//n/+f/7//v/+//7//r/+v/6//v//f/9//3//f/9//7//v//
//7//v8AAAAAAAABAAIAAgAEAAUABgAGAAgACAAJAAkACgAMAA4ADwARABIAFQAWABgA
GgAbAB0AHQAfACAAIwAnACkAKgAqACwALgAvADAAMQAzADQANQA2ADYANgA2ADUANQA1
ADMAMgAxAC4ALAAoACYAIwAiAB8AGwAYABUAEgAQAA8ACwALAAkABwAGAAUAAwABAAEA
///+//3//P/7//r/+v/6//n/+f/5//j/+P/4//f/9//5//n/+f/5//f/9//2//b/+P/4
//n/+v/6//n/+f/5//j/9//3//f/9//3//j/+P/2//b/9v/2//j/+P/4//j/9v/2//b/
9f/2//b/9//3//f/9//3//f/9f/1//X/9f/1//X/9f/2//b/9v/1//T/9P/0//X/9f/1
//X/9f/1//L/8v/y//L/9P/0//T/9P/1//X/9f/1//X/9f/1//X/9f/1//X/9f/1//X/
9f/1//X/9f/2//b/+P/3//f/9//1//X/9f/1//b/9v/2//X/9f/1//X/9f/1//X/9f/1
//X/9f/1//X/9f/1//X/9f/2//b/9v/2//X/9f/1//X/9f/1//X/9f/1//X/9f/1//X/
9f/1//X/9v/3//f/9v/2//b/9v/2//f/9//3//b/9v/1//X/9f/1//b/9v/2//f/9//3
//b/9f/1//b/9v/2//b/9v/2//b/9v/2//b/9v/2//b/+P/4//j/+P/4//j/+P/4//j/
+P/4//j/+P/4//j/+P/2//b/9v/2//j/+P/4//j/+P/4//j/+P/4//j/+P/4//j/+P/4
//j/+P/4//j/+P/2//b/9v/2//b/9v/2//b/9v/2//b/9v/2//b/9v/2//b/9v/2//b/
9v/2//b/9v/2//b/9v/2//j/+P/4//j/+P/4//j/+P/2//b/9v/2//j/+P/4//j/+P/4
//j/+P/4//j/+P/4//r/+v/6//r/+v/7//z//P/+//7///////////////////8AAAEA
AQABAAIAAwAEAAIAAgACAAMAAwADAAMAAQAAAP////8AAAAAAAD///7//f/8//z//P/6
//n/+P/4//n/+f/4//f/9//3//f/9//1//X/9f/1//L/8v/z//P/8P/w//D/8P/y//L/
8v/y//L/8v/y//L/8f/x//D/8P/y//L/8v/y//L/8v/z//P/8//0//T/8v/t/+n/5f/j
/+f/6v/x//z/CgAYACsARQBeAHYAiwCbAKQAogCRAHsAZABPADkAJQAVAAcA+f/q/+D/
2f/Y/9r/3v/i/+f/7P/v//P/9f/2//j/+P/4//f/9//3//f/9//3//f/9//1//b/9//3
//n/+P/4//j/+P/4//j/+P/4//j/+P/4//j/+f/5//n/+v/6//r/+v/8//v/+//7//v/
+//8//z/+v/6//r/+//7//v/+//7//v/+//7//v//f/9//3//f/+//7//v//////////
////AQACAAIAAwACAAIABAAEAAQABQAGAAYABgAHAAgACAAKAAoACwALAA4AEAASABMA
FQAWABkAGgAcAB4AHwAhACMAJQAmACkAKQArACwALAAwADIAMwA0ADMANQA2ADcAOAA4
ADgAOAA3ADcANwA1ADQAMwAwAC4ALAAqACcAJgAjAB8AHAAZABYAFAATAA8ADwANAAsA
CgAHAAUAAwADAAMAAgABAAAA///+//7//v/9//3//f/8//z//P/7//v/+//7//v/+//9
//3//P/8//r/+v/7//z//P/7//v/+//7//v//P/9//v/+//8//z//v/+//7//v/8//z/
/P/8//z//P/8//v//P/8//3//f/7//v/+//7//3//f/9//3/+//7//v//P/8//z/+//6
//r/+v/7//v/+//7//v/+//8//z//P/8//z//P/8//z//f/9//3//f/9//3//f/9//3/
/f/9//3////////////9//3//v/+//7//f/9//3//f/9//3//f/8//z//P/7//3//f/9
//3//f/9//3//f/9//3//f/9//3//f/9//3//P/8//z//P/9//3//f/9//3//f/9//3/
/f/9//3//f/9//3//f/9//z//f/9//z//v/+//7//v/9//3//f/8//7//f/9//3//f/+
//7//v/9//3//f/8//3//f/+//7//v/+//7//v/+//7//v8AAAAAAAAAAP7//v/+//7/
AAAAAAAAAAD+//7//v/+//7//v/+//7//v/+//7//v/+//7//v/+//7//v/+//7/AAAA
AAAAAAAAAAAAAAAAAAAAAAAAAAAAAAAAAAAAAAAAAAAAAAAAAAAAAAAAAAAAAAAAAAAA
AAAAAAAAAAAAAP7//v/+//7/AAAAAAAAAAAAAAAAAAAAAAAAAAAAAAAAAgACAAIAAgAA
AAAAAAAAAAAAAAAAAAAAAAAAAAAAAAACAAIAAgACAAQABAAFAAYABAAEAAQABQAFAAUA
BQAFAAMAAwAEAAUABwAHAAgACQAKAAoACgAKAAsACwALAAsACQAIAAcABwAIAAgACAAH
AAQAAwACAAIABAACAAEAAAD+///////+//////////////////////8BAAAAAAABAAEA
AAAAAAAA/v/+//7//v8AAAAAAAAAAAAAAQABAAAAAAAAAAAAAAAAAAAAAAABAAEAAQAC
AAAA/v/7//f/8//z//X/+P///wgAFgAkADkAUwBsAIQAlwClAKoApgCVAH8AagBVAEEA
LQAfABEAAwD0/+r/4//i/+T/6P/u//P/+P/5//3///8AAAIAAgACAAEAAQABAAEAAQAB
AAEAAQABAAIAAwADAAEAAAAAAAAAAgACAAIAAgACAAIAAgACAAIAAwADAAMAAgACAAIA
AgACAAEAAQABAAMAAwAEAAQAAgACAAIAAwABAAEAAQABAAMAAwADAAMAAwADAAMAAwAE
AAQABAAFAAUABQAFAAUABQAGAAYABwAGAAYACAAIAAgACQAKAAoADAANAA4ADgAQABAA
EQARABIAFAAWABcAGQAaAB0AHgAgACIAIwAlACUAJwAoACsAKwAtAC4ALgAyADQANQA2
ADcAOQA6ADsAPAA8ADwAPAA7ADsAOwA5ADgANwA0ADIALgAsACkAKAAnACMAIAAdABoA
GAAXABMAEwARAA8ADgANAAsACQAJAAcABgAFAAQABQAEAAQABAABAAEAAQAAAAAAAAD/
//////////////8BAAEAAAAAAAAAAAABAAIAAAD///////8AAP////////////8AAAAA
AAAAAAAAAAAAAAAAAAAAAAAAAAAAAP////8AAAIAAwABAAEAAQABAAEAAQABAAEAAQAB
AAEAAgACAAIAAQAAAAIAAgADAAMAAwADAAMAAwACAAIAAgACAAQABAAEAAQAAwADAAMA
AwAFAAUABQAFAAUABQAFAAUABQAFAAUABQAFAAUABgAGAAQAAwADAAMABQAFAAUABQAE
AAQABAADAAUABQAFAAUABQAFAAUABQADAAMAAwADAAUABQAFAAUABAAEAAQABAAFAAUA
BQAFAAcABwAHAAcABQAFAAUABQAFAAUABQAFAAQABQAFAAQABAAEAAQABAAFAAUABQAE
AAQAAwADAAMABQAGAAYABgAFAAUABQAEAAMAAwAEAAQABgAIAAgABwAGAAUABAAGAAYA
BgAGAAYABgAGAAYABAAEAAQABAAGAAYABgAGAAQABAAEAAQABAAEAAQABAAGAAYABgAG
AAYABgAGAAYACAAIAAgACAAGAAYABgAGAAgACAAIAAgACAAIAAgACAAIAAgACAAIAAgA
CAAIAAgABgAGAAYABgAGAAYABgAGAAgACAAIAAgABgAGAAYABgAIAAgACAAIAAgACAAI
AAgACAAIAAgACAAIAAgACAAIAAgACAAIAAgACgAKAAoACgAKAAoACgAKAAoACgAKAAoA
CgAKAAoACgAMAAwADAAMAAwADQAOAA4ADgAOAA8ADwAPAA8ADwAPAA8AEAARABEADwAQ
ABEAEgAUABQAFAAVABMAEwATABEAEAAPAA8AEAAQABAADwAOAA0ADAAMAAwADAALAAoA
CgAJAAkACAAHAAcABwAHAAcABwAHAAcABwAGAAYABwAHAAgACAAIAAgABgAGAAYABgAG
AAYABgAGAAkACQAIAAgABgAGAAYABgAGAAYABwAHAAkACAAGAAQAAwD///v/+f/7//z/
AQAKABQAIAAxAEcAYgB8AJEAoQCuALIApwCTAHwAaQBVAEEAMQAjABUABAD2/+3/6v/q
/+z/8v/3//r//f8DAAUABAAGAAYABgAJAAkACQAJAAkACQAJAAkABwAIAAkACQAJAAgA
CAAIAAgACAAIAAgACgAKAAoACgAKAAsACwALAAwADAAMAAwADAALAAsACwALAAsADAAM
AAwADAAMAA0ACwALAAsACwAMAA0ADgAPAA8ADwAPAA8ADgAOAA4ADwARABEAEQARAA8A
EAAQABEAEgASABQAFAAUABUAFgAWABgAGQAaABoAHgAeAB8AHwAeACAAIgAjACUAJgAp
ACoALAAuAC8AMQAxADMANAA3ADkAOwA8ADwAPgBAAEEAQgBFAEcASABJAEoASgBKAEoA
SQBJAEkARwBIAEcARABCAEAAPgA7ADoANwAzADAALQAqACgAJwAjAB8AHQAbABoAGwAZ
ABcAFwAVABQAEwASABEAEAAQABAADwAPAA8ADgAOAA4ADQANAA0ADQANAA0ADQANAAwA
DAAMAAwADQAOAA4ADQANAA0ADAALAAsACwALAAsADAAMAAwADAAMAAwADAAMAAwADAAM
AAwADAALAAoACgALAAsADQANAA0ADQALAAsACwALAAsACwALAAwADAAMAAsACgAKAAoA
CwALAAkACQAJAAkACAAIAAgACAAIAAgACAAIAAsACwALAAsACwALAAsACwALAAsACwAL
AAoACQAIAAcACQAJAAoACgAIAAcABwAHAAcABwAHAAcACAAIAAgABwAHAAcABwAHAAcA
BwAHAAcABwAHAAcABwAFAAUABQAFAAQABAAEAAQABQAFAAUABQAFAAUABQAFAAMAAwAD
AAMAAwADAAMAAwAEAAUABQAEAAIAAgACAAIAAQABAAEAAAACAAEAAQABAAEAAgACAAIA
AQABAAEAAAABAAEAAgACAAIAAgACAAAAAAAAAAAAAAAAAAAAAAACAAIAAgACAAAAAAAA
AAAA/v/+//7//v8AAAAAAAAAAAAAAAAAAAAA/v/+//7//v/8//z//P/8//7//v/+//7/
/v/+//7//v/9//z/+//6//z//P/8//z//P/8//z//P/8//z//P/8//r/+v/6//r/+v/6
//r/+v/8//z//P/8//r/+v/6//r/+P/4//j/+P/6//r/+v/6//r/+v/6//r/+v/6//r/
+v/6//r/+v/6//3//v/+//7/AAABAAEAAQD//////////wAAAQABAAEAAgADAAQABAAC
AAIAAwADAAUABQADAAIAAAD//////v////////////7//v/+//z/+//6//r/+//5//j/
9//3//f/9//3//f/+f/5//n/+P/4//n/+f/4//f/9v/1//T/9v/2//b/9v/2//b/9v/3
//f/9v/2//b/9P/0//T/9P/y//P/8//z//L/8P/w//H/7f/p/+f/5//o/+3/9P/+/woA
GQArAEIAXgB5AI0AnACoAKcAlQB8AGUATQA1ACEAEQAFAPj/6P/b/9T/0v/S/9T/1//e
/+H/5//r/+7/8P/w//L/8//z//P/8//z//P/8//z//H/8v/z//P/9f/0//T/9P/0//T/
9P/0//T/9P/0//T/9P/1//X/9f/0//T/9P/0//X/9f/2//f/9//3//j/+P/2//b/9v/3
//X/9f/1//X/9//3//f/9//5//n/+f/5//r/+v/6//v/+//7//v/+//7//z//P/9//z/
/P/+//7/AAABAAIAAgACAAMABAAEAAYABgAHAAcACgAMAA4ADwAPABAAEwAUABYAGAAZ
ABsAHQAfACAAIwAnACkAKgAqAC4AMAAxADIAMwA1ADYANwA4ADgAOAA4ADsAOwA7ADkA
OAA3ADQAMgAyADAALQAsACkAJQAiAB8AGgAYABcAEwATABEADwAOAAsACQAHAAcABwAG
AAUABAABAAAAAAAAAAEAAQABAAAAAAAAAP///////////////wEAAQAAAAAAAAAAAAEA
AgACAAEAAQABAAAA////////AQABAAIAAgACAAIAAgACAAIAAgACAAIAAgACAAIAAQAC
AAIAAwADAAUABQAFAAUAAwADAAMAAwADAAMAAwAEAAYABgAFAAQABAAEAAUABQAFAAUA
BQAFAAUABgAHAAgACAAIAAgACAAJAAkACQAJAAkACQAJAAkACQAJAAkACQALAAsACwAL
AAkACQAKAAoADAALAAsACwALAAsACwALAAwADAAMAAsACwALAAsACwALAAsACwALAA0A
DQANAA0ACwALAAsACwAMAAwADAAMAAwADQAOAA8ADwAPAA8ADwARABEAEQARABEAEQAR
ABEAEAARABEAEAASABIAEgASABEAEQARABAAEgARABEAEQARABIAEgASABMAEwATABIA
EwATABQAFAAUABQAFAAUABQAFAAUABQAFAAUABQAFgAWABYAFgAWABYAFgAWABgAGAAY
ABgAGAAYABgAGAAYABgAGAAYABgAGAAYABgAGAAYABgAGAAaABoAGgAaABoAGgAaABoA
HAAcABwAHAAaABoAGgAaABwAHAAcABwAHAAcABwAHAAcABwAHAAcAB4AHgAeAB4AHAAc
ABwAHAAcABwAHAAcAB4AHgAeAB4AIAAgACAAIAAgACAAIAAgACAAIAAgACAAIgAiACIA
IgAkACQAJAAkACYAJgAmACYAKAAoACgAKAAoACgAKAAoACkAKgArACwALgAuAC4ALgAw
ADAAMAAwAC4ALgAuAC4ALgAuAC4ALgAsACwALAAsACoAKgAqACoAKAAoACgAKAAoACgA
KAAoAA==
         </WaveFormData>
      </LeadData>
   </Waveform>
</RestingECG>
