# Supplementary material for: Detection of Left Atrial Enlargement Using a Convolutional Neural Network-Enabled Electrocardiogram
Source: Front Cardiovasc Med. 2020 Dec 17;7:609976. doi: 10.3389/fcvm.2020.609976 (PMC7773668; doi:10.3389/fcvm.2020.609976)
Supplement: Supplementary file 5 [file Data_Sheet_5.ZIP › normal4/1802036050_4623_00000018.XML]

<?xml version="1.0" encoding="Windows-1252"?>
<!DOCTYPE RestingECG SYSTEM "restecg.dtd">
<RestingECG>
   <PatientDemographics>
      <PatientID>1802036050</PatientID>
      <PatientAge>83</PatientAge>
      <AgeUnits>Years</AgeUnits>
      <Gender>Female</Gender>
      <PatientLastName>zengxueping</PatientLastName>
   </PatientDemographics>
   <TestDemographics>
      <DataType>Resting</DataType>
      <Site>1</Site>
      <AcquisitionDevice>MAC55</AcquisitionDevice>
      <Status>Unconfirmed</Status>
      <Priority>Normal</Priority>
      <AcquisitionTime>09:57:22</AcquisitionTime>
      <AcquisitionDate>12-26-2016</AcquisitionDate>
      <CartNumber>1</CartNumber>
      <AcquisitionSoftwareVersion>009C</AcquisitionSoftwareVersion>
      <XMLSourceVersion>MAC5000 v1.0</XMLSourceVersion>
   </TestDemographics>
   <RestingECGMeasurements>
      <VentricularRate>66</VentricularRate>
      <AtrialRate>66</AtrialRate>
      <PRInterval>184</PRInterval>
      <QRSDuration>78</QRSDuration>
      <QTInterval>422</QTInterval>
      <QTCorrected>442</QTCorrected>
      <PAxis>75</PAxis>
      <RAxis>65</RAxis>
      <TAxis>63</TAxis>
      <QRSCount>11</QRSCount>
      <QOnset>220</QOnset>
      <QOffset>259</QOffset>
      <POnset>128</POnset>
      <POffset>184</POffset>
      <TOffset>431</TOffset>
      <ECGSampleBase>500</ECGSampleBase>
      <ECGSampleExponent>0</ECGSampleExponent>
   </RestingECGMeasurements>
   <Diagnosis>
      <Modality>Resting</Modality>
         <StatementCount>2</StatementCount>
         <LabelText>12SL ��ϳ���</LabelText>
      <DiagnosisStatement>
         <StmtFlag>ENDSLINE</StmtFlag>
         <StmtText>�������</StmtText>
      </DiagnosisStatement>
      <DiagnosisStatement>
         <StmtFlag>ENDSLINE</StmtFlag>
         <StmtText>���� ECG</StmtText>
      </DiagnosisStatement>
   </Diagnosis>
   <Waveform>
      <WaveformType>Rhythm</WaveformType>
      <WaveformStartTime>0</WaveformStartTime>
      <NumberofLeads>8</NumberofLeads>
      <SampleType>CONTINUOUS_SAMPLES</SampleType>
      <SampleBase>500</SampleBase>
      <SampleExponent>0</SampleExponent>
      <HighPassFilter>16</HighPassFilter>
      <LowPassFilter>150</LowPassFilter>
      <ACFilter>NONE</ACFilter>
      <LeadData>
         <LeadByteCountTotal>10000</LeadByteCountTotal>
         <LeadTimeOffset>0</LeadTimeOffset>
         <LeadSampleCountTotal>5000</LeadSampleCountTotal>
         <LeadAmplitudeUnitsPerBit>4.88</LeadAmplitudeUnitsPerBit>
         <LeadAmplitudeUnits>��V</LeadAmplitudeUnits>
         <LeadHighLimit>2147483647</LeadHighLimit>
         <LeadLowLimit>268435456</LeadLowLimit>
         <LeadID>I</LeadID>
         <LeadOffsetFirstSample>0</LeadOffsetFirstSample>
         <FirstSampleBaseline>0</FirstSampleBaseline>
         <LeadSampleSize>2</LeadSampleSize>
         <LeadOff>FALSE</LeadOff>
         <BaselineSway>FALSE</BaselineSway>
         <ExcessiveACNoise>FALSE</ExcessiveACNoise>
         <MuscleNoise>TRUE</MuscleNoise>
         <LeadDataCRC32>3654614640</LeadDataCRC32>
         <WaveFormData>
DAAMAAwADAAOAA4ADgAOAAsACgAJAAgACAAIAAgACAAIAAgACAAIAAoACgAKAAoABwAG
AAUABAAGAAYABgAGAAYABgAGAAYABAAEAAQABAAEAAQABAAEAAQABAAEAAQAAwACAAEA
AAAAAAAAAAAAAP7//v/+//7//v/+//7//v///wAAAQACAP///v/9//z//v/+//7//v//
/wAAAQACAAAA/v/8//r//P/+/wAAAgABAAAA///+//z//P/8//z//v/+//7//v/8//z/
/P/8//7//v/+//7/+//6//n/+P/4//j/+P/4//n/+v/7//z/+v/6//r/+v/7//z//f/+
//z/+v/5//n/+//7//v/+//5//n/+f/7//n/+f/5//r///8AAAAA///9//z//f/9//3/
/f/9//7//P/5//n/+////wAAAwADAAYABQAEAAMAAQD+//r/+f/5//j/+P/3//f/9P/y
//X/9f/1//j/+P/4//n/+//8//r/+P/3//f/9//3//b/9f/3//f/9//3//n/+f/5//j/
+v/6//r/+v/4//b/+P/v/+3/+P/4//X/+f/6//T/+v8HAAcADQAeADMATABkAHIAZQBE
ACgAGwAUAAsABwAFAP3/+f/1/+z/7P/u//H/9f/5//v//f/4//T/+//7//v/+//7//z/
+//7//3//f/9//v/+//8//z//P/7//v/+//7//r/+v/8//3//v8AAAAAAAD+//3//P/7
//r/+v/6//v/+//7//z//v////7//v/+//7//f////3/+v///wAAAAABAAAAAQABAAMA
AQD+//7//v///wAABgAHAAMAAwAEAAQAAgACAAQABQADAAAAAgADAAYABgAHAAoACAAH
AAcADAAMAAsACwALAA8ADwAPABIAEAATABQAFAAVABYAGQAaABgAGAAaAB0AIQAhAB8A
HQAdAB8AIgAiACYAJQAeAB8AIwAjACMAIgAiACIAIgAiACAAIQAjABsAGAAdAB8AHwAd
ABwAGgAXABcAFgASAA4ACwALAAsACAAKAAoACgAJAAkABgADAAgABAD/////AQABAPv/
/f8AAPz/+////wAAAAAAAAAA+//9//3//f8AAAEAAgD+//X/9P/5//3////8//v//P/8
//z/+//3//b/+v/7//r/+//9//7/+v/2//n/+v/+//3/+//5//n/+P/8//3//f/+/wQA
AQD8//z/AgABAP///P/6//v//v////7//v8BAP7///////////////3//f/+/wAAAAD/
////AgACAP///P/6//n/+f/5//z///8AAAEAAQAAAP//+v/4//j/+v8AAAEAAQD/////
/f/9//v/+////wMAAAD9//3//v///////P/4//j/+P/8/////f/6//r/+v/8//z////+
/////f/6//r/+v/7//v/+v/6//r/+v/6//r/+v/5//j/9v/1//j/+f/6//z/+//6//n/
+P/4//b/+f/5//r/+v/7//z/+f/5//j/+P/4//f/9//2//b//P/5//j/9//2//f/9//4
//v/+f/3//X/8//2//f/+v/7//n/+f/6//z//v/9//v/+v/6//z//f/9//v/+//8//z/
+//7//3////+/wEAAQADAAMAAQD///7//f/7//z//f/6//j/9f/z//L/8P/z//P/8//2
//b/9f/3//j/+P/3//j/+P/5//n/+P/2//T/8//z//P/8//1//f/9//2//b/9f/0//P/
8v/2//T/9//5/+7/6v/r/+f/5v/u//j/AwALABkAKgA3AEYAWABeAF8AUAAyABsADAD9
//f/+f/1/+//7//o/+L/7P/z//H/8//3//P/8P/0//X/9f/1//X/9f/0//P/8//1//X/
9f/z//P/9f/2//f/9//1//X/9f/0//P/9P/0//T/8v/y//L/8P/z//T/9f/2//f/+P/6
//v/+P/4//n/+f/6//r/+v/6//r/+//4//T/+f/6//r/+//6//n/9//3//r/+P/5//r/
/P/8/wEAAQD/////AAAAAP7//v8AAAEABQAEAAgACwAIAAYABQAGAAcABwAIAA4ADwAP
ABAAEQARABEAEQAUABQAFwAYABgAGgAaABwAHAAcABwAHgAhACMAIwAhAB8AHwAhACQA
JAApACkAIwAlACcAJwAnACYAJwAoACkAKgApACkAKgAhAB4AIQAhAB8AHgAeAB0AGwAa
ABgAEwAOAA4ADwAQAA4ADQAMAAsACQAHAAQAAQAGAAUAAQACAAUABQD//wEABAD/////
BAAGAAUABAADAP3//v///wAABAADAAQAAAD3//b/+////wEA/////wEAAgACAAEA/f/8
/wAAAQAAAAEABgAIAAUAAgABAAAAAgD///////8BAAIAAQABAAAAAAAHAAUAAQACAAkA
CQAIAAYAAAD//wAA//8AAAIABwAGAAYABwAIAAkACAAFAAQABAAIAAgABwAHAAcABgAC
AP7/AQABAAIAAwAEAAUABAADAAcACAAJAAYABAAEAAYADAAKAAcAAgD//wIABQAGAAkA
BwAJAAQA//8BAAIAAwADAAIA/v/+//7///8BAP7/+v/7//z///8AAPz/+P/2//H/8P/w
//D/8f/z//L/8v/y//H/8P/v/+7/7P/s/+v/6//q/+n/6P/o/+b/6v/q/+j/6P/o/+j/
6P/m/+X/5f/n/+j/6f/q/+v/6v/p/+r/6f/n/+f/6P/q/+n/5//k/+L/4P/i/+P/4//l
/+X/5v/m/9//3f/d/93/4f/l/+b/6f/m/+P/4P/e/9z/2f/Z/9n/1v/W/9X/1f/T/9L/
1v/X/9T/1v/V/9P/1f/W/9b/1f/T/9L/0v/R/8//zv/N/83/z//P/8//0f/N/8v/yP/G
/8j/yP/I/8j/yv/G/8P/w/++/7r/uf+3/7r/wv/M/9X/3//r//r/EwAoADAAKAAXAPz/
5P/V/87/y//H/8P/uf+z/7P/uP+4/7z/w//F/8P/xf/H/8r/0P/N/8n/x//F/8P/xP/F
/8f/y//J/8n/x//H/8r/zP/O/8//y//L/8v/yv/L/87/0P/S/9P/1P/V/9T/1P/U/9T/
1P/S/9L/0//T/9P/1P/W/9f/1v/W/9b/1v/a/93/3P/a/9n/2P/W/9X/2f/b/9z/3//e
/9r/2f/Y/9v/3P/i/+P/3//f/+D/4P/f/+D/4//l/+f/5P/m/+f/6f/o/+j/6v/s/+v/
6//w//L/8f/x//H/8v/x//D/8v/0//n//P/+//7//v8AAAAAAgACAAQABwAJAAkABwAF
AAYABwAJAAgADQANAAcACQAMAA0ADgAOAA0ADgAPABAADQANAA4ABQACAAUABQADAAIA
AgABAP///f/8//j/9P/0//X/9v/0//L/8v/y//H/7f/q/+f/7P/r/+f/6P/r/+v/5f/n
/+r/5f/l/+r/7P/q/+r/6v/l/+P/4//j/+b/5//q/+j/4f/e/+H/4//j/+L/4//m/+j/
5//n/+T/5P/n/+f/5f/l/+b/6P/l/+L/5P/k/+f/5f/k/+P/5P/k/+f/5//m/+b/6//p
/+X/5v/s/+v/6f/m/+T/5f/o/+n/5//o/+z/6v/r/+v/6//r/+r/5//m/+b/6f/q/+r/
6//u/+7/6//o/+r/6f/p/+n/6v/r/+r/6f/q/+r/6v/m/+P/5P/n/+7/7f/t/+v/6//p
/+n/5//n/+n/7f/q/+f/6f/q/+v/6//r/+j/6f/q/+r/7f/r/+j/6v/q/+z/7P/v/+7/
7//t/+z/7P/s/+3/7//w//L/9P/0//T/9P/0//L/8v/x//H/8v/z//T/9v/0//T/9P/0
//b/9P/3//f/9f/0//T/9P/0//X/9f/2//T/9//3//j/9v/2//b/9v/1//X/9v/5//b/
9f/0//P/9P/1//j/+f/7//3/AAAEAAMAAQD+//z/+v/8//3//f/9//3//v/+//3//f//
/wEAAAADAAMABQAFAAMAAQAAAP///f/+////AAAAAP/////5//b/+P/3//n//P/8//v/
+f/6//r/+f/5//r//P/9//v/+v/5//n/+//7//v//f/7//v/+v/6//v//P/9//7/AAD8
//f/+f/6//L/6f/r//T//P/+//3/AwATACQAOQBQAGAAYgBdAFgARAApAA4A/f8BAAkA
/f/t/+//8v/q/+r/+f8BAPv/8f/1//r/+P/5//v/+//7//v/+P/3//f/+f/5//n/9//3
//f/+P/5//n/9f/1//X/9P/2//j/+f/6//n/+P/3//T/9f/2//f/+P/1//T/9P/z//T/
9P/1//X/9P/0//T/9P/y//P/8P/s//D/8P/v/+//7v/v/+//8f/v/+z/7P/s/+z/7P/x
//H/7P/r/+v/6v/q/+r/7P/t/+v/6P/q/+v/6//q/+r/7P/u/+3/7f/y//H/7//u/+3/
8f/x//H/9P/0//f/+P/4//f/9v/3//b/8//y//P/9f/7//3//f/9//3///8CAAIABwAF
AP3//f8AAP///v/8//z//v8AAAIAAQABAAIA+f/2//n/+f/3//T/8v/v/+v/7v/u/+v/
6P/o/+n/6v/o/+T/4v/g/93/3f/a/9f/3P/c/9f/1//Z/9n/0//V/9j/0//T/9j/2v/X
/9b/1f/P/9H/0f/R/9T/1//a/9j/0f/Q/9P/1f/V/9T/1f/Y/9r/2P/X/9P/0v/T/9P/
0f/R/9b/2P/V/9L/0v/S/9X/0//V/9X/1//Y/9f/1f/S/9D/1P/R/8z/zP/U/9X/1f/U
/9P/0//V/9X/0//U/9j/1v/X/9f/1//X/9f/1f/V/9b/1v/W/9X/1f/W/9b/0//Q/9P/
0//U/9X/1f/X/9f/1//Y/9j/2P/U/9P/1P/X/97/3P/Z/9T/0f/T/9X/1f/X/9f/2f/U
/8//0v/U/9b/1//X/9T/1f/W/9X/1//U/9D/0f/S/9X/1v/W/9T/1P/R/9H/0v/T/9X/
1f/U/9T/1P/V/9b/1//Y/9f/1v/U/9P/1f/V/9X/1v/W/9b/1v/W/9T/0v/V/9X/0//S
/9L/0v/U/9X/1f/W/9b/1f/V/9T/1v/Z/9b/1v/W/9z/2v/Y/9b/1P/U/9P/0//V/9j/
2f/a/9v/2P/X/9j/1//Y/9n/2//e/93/2//Y/9b/1//a/9z/3f/d/93/3v/e/9n/2f/b
/93/3v/h/+H/4//h/9//3f/c/9v/2f/a/9v/2f/Y/9b/1f/U/9L/1f/V/9f/2v/a/9n/
2f/a/9r/2f/Z/9r/3P/d/9//3v/d/93/3P/b/9r/2//d/93/3P/c/97/3v/e/97/3v/k
/+P/3f/e/9r/0//V/97/4v/c/+P/9f/9/wYAHQAwAD4ASgBPAD4AIgALAPz/8//r/+f/
6f/l/9//3P/g/97/3//l/+X/4//j/+b/5P/l/+j/6f/q/+v/6v/p/+n/6//p/+n/5//n
/+j/6P/o/+f/5f/l/+X/5P/l/+j/6v/s/+z/7P/s/+r/7P/s/+z/7P/u/+7/7//v/+z/
6v/p/+f/6f/q/+v/7P/t/+//7f/q/+z/7P/r/+v/7f/v//D/8//y/+7/7f/s/+r/6v/v
/+//7//v//D/8P/u/+7/8P/x//L/8P/z//X/9P/y//H/8v/y//H/8f/2//f/9//4//n/
+v/5//j/+v/6//3//v/+//7//v8AAAAAAgACAAQABwALAAsACQAHAAcACQAMAAwAEAAP
AAgACQAOAA8AEAAQAA8AEAARABIAEAARABMACwAIAAsACwAJAAoACgAJAAcABgAEAP//
+v/6//v//P/6//j/+P/4//f/9f/y/+//9P/z/+//8P/z//H/6//t//D/7f/t//L/9P/2
//b/9v/x//P/8//z//b/9//6//j/8f/w//X/+f/7//v/+//9//7/AAABAP//AAADAAMA
AQABAAcACgAIAAYABAAEAAcABQAJAAsADwASABIAEQAPAA4AEwARAA0ADgAVABUAFAAS
ABAAEQAUABUAFQAWABoAGAAXABcAFwAXABUAEQAPAA4AEgAUABUAFwAXABYAEgAOABIA
EwAVABcAFgAXABYAFQAYABgAGAAUABEAEgAVABwAGgAZABYAFQAWABcAFgAXABoAHwAd
ABsAGAAYABgAFwAaABgAGgAcAB0AHwAcABgAGgAcACAAIgAiACAAIAAdAB0AHgAfACEA
IQAgACAAIAAiACIAIgAiACAAIAAfAB8AIQAhACEAIgAiACIAIgAiACAAHgAhACEAHwAe
AB4AHgAeAB8AHwAgAB4AHQAdABwAIgAfABYAFwAYABkAGgAZABkAGgAdABwAGwAaABkA
GwAbAB0AHQAdAB0AHgAgACIAIQAfAB4AHQAeAB4AHQAdAB0AHgAeABwAHQAgACMAIQAj
ACIAIwAkACMAIgAiACAAHQAdAB0AGgAaABkAGQAWABQAFwAXABcAGgAaABkAGwAcABwA
GwAaABoAGwAbABoAGAAWABUAEwATABMAFQAXABcAFgAWABYAFgAWABYAEAASABUAEwAQ
AAwABwAJABAAEAASABkAIwAtADwAUQBmAG4AcgB1AGgATgA3ACIAFQAVABcADwALAAkA
AgD8//7/AwAJAA8ADwARABQAGAAZABcAFQATABEADgANAA0ADwARABMAEwAVABQAEgAQ
AA0ADAANAA4ADgAMAA4ADwAQABEAEgATABIAEAAQABAAEAANAAwADAALAAwADAANAA0A
DQAMAAsACgANABEAEQAQAA8ADgAMAAsADAANAA0ADwARAA4ADgAOAAsACgAOAA0ADQAN
AA4ADgANAA4AEQATABAADAANAA0ADgAOAA8AEgARAA8ADgASABQAEwATABMAFQAVABUA
GAAXABkAGQAYABgAGAAaABoAHAAcAB4AIQAnACcAJQAjACQAJQAnACYAKQAnAB8AHwAl
ACcAKQAqACYAJgAmACYAJgAnACkAIQAaAB0AHQAbABoAGgAZABcAGQAYABQAEAAOAA0A
DAAIAAcABgAFAAMAAwAAAP3/AgACAP3//f////v/9f/3//r/9v/1//n/+v/6//r/+v/1
//f/9//3//r/+f/6//b/7f/r/+//8v/z/+//7//x//L/8f/x/+7/7v/v/+//7f/t/+7/
8P/t/+r/7v/w//X/9f/z//H/8f/w/+//7//u/+7/8//x/+3/7v/0//P/8f/u/+3/7f/v
/+//7v/u//H/7v/u/+//8P/x/+//7f/t/+7/7//u/+z/6//w//D/7f/q/+v/6//s/+3/
7f/t/+v/6f/t/+7/7//s/+j/6P/q//D/7//v/+3/7f/t/+3/6//r/+z/7//r/+f/6v/s
/+7/7//s/+j/6P/o/+j/6//p/+b/5v/m/+j/6P/o/+b/5v/j/+L/4v/i/+P/4//i/+L/
4v/k/+T/5P/k/+b/5v/l/+X/4//j/+P/5P/k/+T/5P/k/+L/4P/j/+P/4f/k/+T/5P/k
/+T/4f/f/97/3//g/+H/4v/j/+P/4//l/+X/4//j/+T/5v/k/+P/4f/g/+P/5v/o/+n/
5v/l/+X/5P/h/+H/4//l/+T/5//n/+n/6f/n/+X/5P/h/93/3P/b/9v/3P/c/93/2P/W
/9n/2f/X/9r/2v/Z/9j/2P/X/9X/1v/W/9f/1//Z/9r/2//d/9n/1//V/9X/1v/X/9f/
2P/W/9b/1v/W/9T/0v/R/9H/0P/O/8//zf/O/9L/2P/b/+H/7f/8/w8AKAA6AEAAPwAo
AAgA+f/s/9v/3//l/9P/xf/H/8T/vP/A/8v/z//N/9P/2//Y/87/y//N/8//0f/T/9T/
0//T/9X/1P/T/9D/z//R/9L/0//T/9L/0//U/9T/1f/Y/9r/3P/e/97/3v/c/9n/2P/X
/9b/2f/a/9z/3f/a/9r/2//b/93/3v/f/+D/3//h/9//3P/g/+D/3//f/+D/4f/h/+P/
3//a/9j/1v/a/9z/4//l/9//3f/c/9r/1f/U/9X/1f/W/9T/1//Z/9r/2v/b/97/2//Z
/9j/3P/c/9v/2//b/93/3f/d/+D/3f/f/9//3v/h/+L/5f/m/+b/5v/o/+v/8P/x//D/
7//t/+v/6v/m/+3/7f/n/+n/7v/v//D/8P/v//D/8f/y//L/8//1/+3/6v/t/+3/6//n
/+b/5P/h/+X/5v/k/+L/4//j/+P/4P/g/+D/4P/f/9//3P/Z/97/2//V/9T/1f/U/8//
0v/W/9T/1f/b/97/3f/c/9v/1f/V/9X/1f/Y/93/4P/e/9f/1f/Z/9z/3f/Z/9n/2//c
/+D/4f/f/+D/4P/f/9z/2//f/+L/4P/e/+D/4v/n/+f/5P/j/+T/5P/j/+P/4v/i/+f/
5f/h/+L/6//t/+7/7v/q/+n/6v/p/+b/5v/p/+b/5//p/+v/7f/q/+f/5v/m/+v/7P/s
/+3/9P/2//X/9P/w/+3/6//p/+n/6f/n/+X/6f/s/+//7v/q/+r/7P/y//H/8f/v/+//
7P/r/+j/5//r//H/8P/v//P/9v/5//v/+f/0//P/8v/2//n/9//0//X/9v/5//r/+v/4
//j/9f/4//z/AAAFAAIAAAD///7/AQACAAMABAAHAAgACAAJAAkACQAJAAoADAAOABAA
EgATABIAFgAXABcAFgAWABYAGAAZABkAGgAeAB8AIQAiACAAIwAgACAAIwAlACkAKgAz
AC8AJgAbACQAJgAoACoALAAtAC4ALwAuAC8AMQA1ADcANgA1ADQAMwA0ADcAOAA5ADsA
PAA+AD4APgA9AD0APgA+AD8APwA/AEIARABFAEMARwBLAE8AUgBTAFEAUQBNAE0ATQBO
AE4ATgBPAFAAUABOAEsASQBEAEIARQBFAEUATABOAE8AUQBRAFAATgBMAEwATQBNAE0A
TQBNAE4ATwBRAFMAVwBZAFgAVgBVAFQAVgBWAFYAVgBWAE8AUQBYAFQASwBJAFAAWgBg
AF0AYwB1AIQAkwCoAL4AyAC/ALAAoACJAHQAbQBvAG0AZwBfAFcAWABeAGAAWQBXAGEA
bQBzAHQAbgBhAGMAZQBnAGkAawBrAGwAbwBqAGcAYgBfAGUAaABrAG0AagBpAGgAZgBk
AGYAZwBoAGgAaABoAGYAYwBiAGEAYABdAFwAXABbAFgAWABZAFkAWQBYAFcAVgBWAFcA
VABQAFEAUABOAE0ATABNAE0ATwBQAE4ATwBQAE0ASgBMAEkARQBFAEYARgBFAEYASQBL
AEkARgBIAEkARgBEAEMARABGAEUARQBKAEgARwBHAEcARwBFAEMARABBAEMAQwBCAEIA
QgBEAEQAQQBAAEEAQwBEAEMAQAA9AD0APwBCAEIARwBFAD0APQBCAEMARABEAEAAPgA8
ADoAOgA7AD0ANQAvADEAMAAtAC4ALgAtACsAKAAmACEAHAAaABkAGAAUABMAEgARAA8A
DQAKAAcADAAKAAUABQAHAAgAAwAGAAoAAwABAAQABAACAAAA/v/3//n/+//9/wIABAAG
AAMA+//4//v//f/9//n/+f/7//z//v////3//v/9//3/+//7//7/AAD9//r/+P/4//v/
+f/5//n/+//8//3//f/8//z/AAD9//j/+P///////v/8//z//f8AAAEA/v/+/wEA/v//
/////////////f/9//7//v/+//3//f8CAAIA///8//3//f/+//////8BAAEAAQABAAAA
///6//n/+v/9/wQAAwABAP3/+//8//3//P/9//3/AQD+//v/+f/6//v/+//7//j/+f/6
////AwACAAAA/v/+/wAAAAABAAAAAQD//wAAAAAAAAEAAQAAAAAAAAACAAIAAgACAAIA
AgABAAEAAgADAAQABgAFAAQAAwACAAMAAgAGAAcACQAIAAgACAAIAAkACQAKAAwACwAL
AAoACAALAAgACAAIAAcACgAMAA4ADAAMAAwADAALAAsADAAPABEAEQARABEADwAPABEA
EQATABMAFAAWABYAFQATABIAEAASABMAEwATABMAFAAUABEAEQATABUAGAAbABsAHQAc
ABsAGgAaABYAEQAPAA0ADwAQABAAEQANAAoADAALAA0AEAAQAA8ADwAQABAADwAMAAwA
DQANAA0ADAALAAsACQAJAAkACwANAA8AEAASAA8ADgANAAwADAAIAAkACQAMAAwACQAJ
AAoACgAOABcAIQAtADoATwBkAHIAfgCBAGgASAA3ACoAHwAdABsAEQANAAcA/v8AAAoA
CwAHAAsAEwAVABQAFAAVABQAEwASABEADgANAA0ADwARABEADwAPABMAFAAVABUAEwAT
ABMAEgASABQAFQAWABYAFgAWABQAEgASABIAEgATABQAFgAXABMAEgASABEAFAAUABQA
FAAXABkAFwAUABUAFAASABEAFQAXABgAGwAYABQAEwASABIAEgAXABcAFgAXABkAGgAW
ABYAGAAZABkAFgAYABkAGgAaABsAHgAdABsAGgAeAB4AHQAdAB0AIQAhACEAJAAkACcA
KAAoACYAJgAoACgAKgAqACwALwAxADEALwAtADEAMwA2ADYAOwA5ADEAMQA2ADcAOAA4
ADgAOAA4ADgANQA1ADYALQApAC0ALgAtACwALAArACkAKwAqACYAIgAfAB8AHwAcAB4A
HgAeAB0AGgAWABIAFgAWABEAEQATABEACwANABAACwALABAAEgASABIAEgANAA0ADQAN
ABAAEQAUABIACwAIAAsADQANAAsACwANAA4ADwAPAAwADAANAA0ACwALAAwADgALAAgA
CgAKAA0ACwALAAsADQAOAA8ADwAOAA4AEAANAAgACAARABEAEAAOAAsACwANAA0ACwAM
ABAADgAPAA8ADwAPAA8ADQANAA4AEgASABEAEQASABIADwAMAA0ADQAOAA8ADwARABEA
EQARABAADwAKAAkACgANABQAEgARAA4ADQANAA0ACwALAAsADwAMAAkACwAMAA0ADQAP
AAwADQAOAAwADQAJAAQABgAIAAwADgAOAAwADAAJAAcABgAFAAUABQAEAAQABAADAAIA
AQAAAP///v/8//v/+//7//v//P/5//j/9//2//f/9v/6//v/9//0//L/9P/1//b/9//4
//b/9f/1//f/9f/1//X/9f/3//f/+f/5//b/9f/1//b/9v/1//P/8v/0//b/9//3//T/
8//z//L/8P/x//T/9//1//f/9v/3//P/7//r/+j/6f/n/+j/6f/m/+b/5f/l/+T/4v/l
/+X/4//m/+b/5f/l/+b/5v/l/+T/5P/l/+X/5P/i/+D/3//g/+H/4v/l/+L/4f/f/97/
4f/i/+P/5P/m/+b/4f/d/+D/3v/Z/9//6P/o/+j/9f8DAA0AHgAtADwASABIADUAHAAI
APX/6P/l/+H/3f/d/93/2f/Y/9z/4P/h/9//3//j/+X/4v/k/+n/6f/p/+n/6f/m/+X/
5f/n/+n/6f/n/+f/6f/q/+v/6//p/+n/6f/o/+j/6v/r/+z/6v/q/+r/6P/q/+r/6v/q
/+r/6v/r/+v/7P/u//H/8//x//D/7//u//D/8//y//D/9P/0//P/8//y//P/8//1//X/
8v/y//L/9P/0//n/+f/2//X/9f/0//T/9v/6//3//P/4//n/+f/8//z//f8AAAAA////
/wQABAADAAMAAwAHAAcABwAKAAoADQAOAA4AEAAQABIAEgASABIAFAAXABoAGQAWABMA
FwAZABwAHAAfAB0AFQAVABwAHQAeAB4AHAAcABwAHAAbABsAHAATAA8AEwAUABMAEAAQ
AA8ADQAMAAoABQAAAAIAAwAEAAIA///+//3/+//8//r/+P/+//v/9f/0//X/9P/v//L/
9v/x//H/9v/4//f/9v/1/+//8f/x//H/9P/2//j/9f/t/+z/7//x//H/7v/t/+7/7v/y
//P/8f/y//L/8f/u/+3/8P/y/+//7P/v//D/9P/z//L/8f/y//L/8f/x//D/8P/4//f/
9P/2//v/+f/2//L/8P/x//T/9f/z//T/+P/2//f/9//3//f/+f/3//f/+P/4//j/9//3
//r/+v/3//T/9//3//j/+f/5//v/+//7//z//P/8//j/9P/0//b//P/8//v/+P/3//n/
+//7//3//f////r/9f/3//r//f////z/+P/4//j/+P/7//n/9v/4//j/+v/6//j/9v/2
//P/9v/4//r//f/7//r/+v/6//n/+P/3//b/+f/6//r/+//4//f/9v/2//f/+P/5//r/
+f/2//j/9//3//r/+v/0//f/+P/5//r/9v/1//X/9//5//n/+f/5//n/+f/7//v/+f/5
//r//P/8//v/+f/4//v//v8AAAEA/////wAAAAD7//v//f///wEABQAGAAkABgADAAAA
/v/8//n/+f/5//r/+v/5//n/9v/0//f/9//3//r/+v/5//n/+v/6//n/+v/6//v/+//7
//r/+f/5//n/+f/5//v/+f/5//j/+P/6//r/+v/6//b/9P/5////+P/y//H/8f/y//j/
/v8DAAsAFQAkADsAVgBmAGgAXwBMADIAGQAKAAUABQADAPv/8//t/+r/6v/u//X/9//5
//3/+f/0//r/BQADAAEA///9//r/+f/5//v/+f/5//f/9//7//z//f/9//z//f/+//7/
/f/+//7//v/+//7//v/8//z//P/8//z//f/+/wAAAQD///7//v/9//7//v/+//7/AAAD
AAIAAAAAAAAA/////wIAAwADAAUAAwAAAAAAAAAAAAAABQAFAAMAAwAEAAQAAgACAAQA
BQAIAAYACQALAAkABgAEAAQABQAFAAYADAAMAAsACwALAAwACwAKAAwADAAPABAAEAAQ
ABAAEgASABQAFAAWABkAHQAdABsAGQAbAB0AIAAgACIAHwAWABUAHAAdAB4AHgAcABwA
HAAcAB4AHwAhABkAEgAVABUAEwASABIAEQAPAA8ADgAKAAYABQAFAAUAAgACAAIAAgAB
APz/+P/0//j/+f/1//b/+f/1/+//8f/0/+//7//0//b/9f/0//P/7f/w//H/8v/2//b/
+P/1/+3/6//v//L/8//v/+//8f/y//P/8//w//D/7//v/+3/7f/z//b/9P/y//L/8v/1
//P/8v/x//L/8v/z//P/8v/y//j/9f/w//D/+f/5//j/9v/z//P/9f/1//f/+P/8//r/
9f/7/w==
         </WaveFormData>
      </LeadData>
      <LeadData>
         <LeadByteCountTotal>10000</LeadByteCountTotal>
         <LeadTimeOffset>0</LeadTimeOffset>
         <LeadSampleCountTotal>5000</LeadSampleCountTotal>
         <LeadAmplitudeUnitsPerBit>4.88</LeadAmplitudeUnitsPerBit>
         <LeadAmplitudeUnits>��V</LeadAmplitudeUnits>
         <LeadHighLimit>2147483647</LeadHighLimit>
         <LeadLowLimit>268435456</LeadLowLimit>
         <LeadID>II</LeadID>
         <LeadOffsetFirstSample>0</LeadOffsetFirstSample>
         <FirstSampleBaseline>0</FirstSampleBaseline>
         <LeadSampleSize>2</LeadSampleSize>
         <LeadOff>FALSE</LeadOff>
         <BaselineSway>FALSE</BaselineSway>
         <ExcessiveACNoise>FALSE</ExcessiveACNoise>
         <MuscleNoise>TRUE</MuscleNoise>
         <LeadDataCRC32>227952067</LeadDataCRC32>
         <WaveFormData>
+P/4//j/+P/4//j/+P/4//r/+v/6//r/+f/4//f/9v/4//j/+P/4//r/+v/6//r/+v/6
//r/+v/4//j/+P/4//n/+v/7//z/+//6//n/+P/6//r/+v/6//r/+v/6//r/+f/4//f/
9v/4//j/+P/4//b/9v/2//b/9v/2//b/9v/5//r/+//8//r/+P/2//T/9//4//n/+v/6
//r/+v/6//n/+P/3//b/+f/6//v//P/5//j/9//2//b/9v/2//b/+P/4//j/+P/2//b/
9v/2//f/+P/5//r/9//2//X/9P/y//L/8v/y//T/9v/4//r/+//8//3//v8AAAIABAAG
AAgACQAJAAkACAAIAAoACgAJAAYABAAEAAcABwAHAAcACAAIAAgABwACAAEAAQAAAP7/
/f/8//z//P/7//r/+v/8//3//f/7//v/+//7//v/+v/8//j/9P/x//H/8f/w//D/7f/t
/+//7//v//D/8P/x//L/8//0//H/8f/x//L/8P/v/+7/7v/w//D/8P/w//D/7//v//H/
8//z//P/8//t/+n/7f/r/+j/7v/q/+P/4//h/93/5f/y//r/CwArAE0AcACWAKsArACs
AKwAmgB3AFgAQgAtABwADgAAAPT/8v/3//r///8AAAEAAQD+//r//v/7//r/+f/5//j/
+P/5//n/+P/3//f/9//3//n/+v/6//j/9v/2//b/9//5//z/+//9//7//v/+//v/+v/6
//n/+//7//z//P/+//7//v/+//r//P/8//z/+v/7//v/+v/8//3//f/9//////8AAAAA
///////////9//7/AAAAAAAAAQABAAEA/////wEAAQADAAQABgAGAAcABwAFAAcACQAJ
AAkACwAOAA8AEAARABQAFAAWABcAFwAXABkAGAAaAB0AHwAgACIAJAAnACkAKQArACsA
KgAsAC0ALQAwADUANQA0ADQANAA0ADUANQA4ADgAOAA5ADoAOwA8ADsANwA1ADIAMgAy
ADEALQArACgAJAAjACAAHQAcABsAFwAXABgAFQAUAA8ADgAMAAoABwAHAAcABgAEAAUA
BQAGAAQABAADAAMAAwADAAMAAwAEAAUABQAGAAMAAwAEAP//AAACAAMABQADAAIAAQAA
AAAAAAD/////AgADAAIAAwAEAAIAAAAAAAAAAQACAAQABAAEAAMAAwADAAQABAAEAAQA
BAAEAAUABwAHAAQABAAGAAYABgAHAAcABwAHAAkACQAJAAkACQAIAAYABQAEAAkADAAM
AAkACAAIAAkACgAJAAcABQADAAUABgAFAAUABQAGAAYABQADAAMABAAEAAYABgAFAAUA
BAAEAAMAAQAAAAAAAAD/////AQABAAEAAQABAAAA/////////////wAA/f/8//z/////
///////+//7//f/8//z//P/8//z//f///wAAAAD+//7//v/7//v///////7/+f/5//n/
+//9//3///8AAP7//v/9//3/+//7//z//f8AAAAAAAACAAcABgAHAAgACQAKAAsACwAL
AAwACwAMAAsACQAJAAgACQANAAwACwAKAAkACwALAAoACQAHAAgACAAGAAUABAAEAAIA
///+//7//v///////f/9//v/+//7//z////8//n/9//1//X/9P/0//H/8f/z//P/8f/y
//L/8v/0//T/9P/z//b/9//5//r/9v/y/+//7P/u/+7/7v/u/+7/7//y//P/8v/x//D/
7f/x/+//6//s/+j/4P/d/9n/1//d/+X/7v/+/xUALwBHAGYAhgCXAKAApgCmAJoAeQBQ
ADIAIwAaABYACgD2//D/8//y//f//v/9//f/+P/4//j/9//2//X/9f/0//T/9f/1//L/
8f/x//H/7//x//L/8v/0//L/8v/y//D/8f/z//H/8f/y//L/8v/0//T/9f/1//X/9f/2
//b/9v/2//b/9v/1//j/+f/6//n/+f/4//b/+P/5//n/+f/2//X/9f/0//T/9f/2//f/
9//4//r/+v/6//v/+//7//r/+f/6//n//P/+/wEAAgADAAMAAQADAAQAAwACAAMABQAH
AAkACwAKAAoADAANAA8ADwARABAAEgAVABcAGAAaABwAHwAhACEAIwAjACIAJgAnACcA
KgAvAC8ALgAuAC8ALgAuAC0AMAAwADAAMQAvAC8ALwAtAC4ALQArACwALAArACcAJQAj
AB4AHAAYABcAFgAVABEADgAOAAoACAAHAAYABAACAAMAAwADAAIA//////7//v/+//7/
/f/9//v/+//7//v//P/9//3//v/7//v//P/3//j/+P/3//f/+v/6//r/+v/7//r/+P/3
//r/+//6//v/AAAAAAAAAgD9//3//f/+//3//P/6//n/9//4//j/+P/8//7/AAADAAUA
BQACAAIA///+//3//f/+////AAADAAMAAwADAAMAAQAAAAAAAAADAAYABgADAP///v/+
//7/AQABAAEAAQABAAAA/f/7//7/AAABAAEAAAD//////v/8//z/+//7//z//v//////
/f/8//v/+f/6//3//v////z/+//5//f/9//3//f/9//8//v//P/+//3/+//5//f/9//4
//j/+P/6//r/+v/6//r/+//7//r//P/8//z/+f/6//3//P/6////AwAFAAYACAAIAAgA
CAAHAAcABwAIAAoADAAMAAsACAAGAAYACQAJAAkACQAJAAYABQADAAEAAwAEAAQAAgAB
AAAAAAD+//z/+v/5//j/+v/7//r/+//9//3//f/+////+v/1//H/8//z//L/8v/v/+//
8f/x//H/8v/y//L/9P/0//T/8//x//H/8v/y/+//7v/u/+7/7v/u/+7/7v/r/+v/7f/t
/+7/7//w/+//8f/r/+n/6v/k/97/2//V/9f/3f/n//L/CAAjAEEAZQCGAJwAowCqAKoA
ngCCAFsAPgAsACEAEgAAAPb/9v/w/+3/9P/5//b/+f/7//r/+v/4//b/9P/y//H/8f/y
//T/9f/z//H/8P/v//H/8//0//T/8v/w//D/8P/y//P/9f/z//P/9P/0//T/8//y//L/
8f/y//P/9f/2//T/9P/0//T/9P/2//b/9v/2//f/9//2//T/9f/1//X/9//3//j/+P/2
//X/9P/z//b/+P/7//z/+//7//r/+f/5//n/+//7//3//v8AAAAA//////3///8CAAMA
BAAHAAcABwAHAAcABgAGAAgACQANAA8AEwAUABYAGQAbABwAHAAeACEAIwAiACUAJgAm
ACgAKQApACwAMQAxADAAMAAwADAAMQAxADYANgA2ADcANgA1ADQAMQAtACsAKAAoACYA
JQAhAB8AIAAcABsAGAAVABQAEwAPAA4ADgAKAAgABwAGAAQAAgABAAEAAQAAAP3//f/8
//z//P/8//v/+//8//3//v////7//f/7//r/+v/7//3/+f/6//r/+f/5//z//P/8//z/
/P/8//v/+//7//v/+f/5//7//v/+/wAA+//7//v//P/8//z/+//7//3//v/+//7/AAAA
AAAAAQABAAEA/v/+////AAABAAMAAQABAAEAAwADAAMAAwADAAIAAAD///7/AwAGAAYA
AwADAAIAAgACAAEAAQABAAEAAAAAAP7//f///wAAAAD//wEAAQACAAIAAAAAAP//////
/wAAAAD//wAAAAAAAP////8BAAEAAQABAAEAAAD//wEAAQABAAEAAgD///7//v8AAP//
/v/9//v//P/8//z//v/+//7//v/+///////+//3//P/7//f/+v///wAAAAD7//v/+//9
//////8BAAIAAQAAAP7//f//////AAABAAQABgAIAAoADAAMAAwADAAOAA8AEAASABAA
EgASABEADgAMAAwADwAQABEAEgATABAADwANAAsACQAKAAoACAAHAAYABgAEAAUABAAE
AAQABQAFAAMAAwADAAMAAwAEAAcABAABAP///f/9//z//P/7//v//f/9//v//P/8//z/
+v/6//r/+f/7//v//P/8//v/+v/6//r/+v/6//r/+v/5//n/+//7//n/+f/5//f//f/7
//X/+P/4/+7/5f/j/+f/6//x//T//P8VADEASwBuAJIApQC0AL4AvgCwAJEAagBMADcA
JgAYAAoA/v/4//3/BgAPAAwAAQD//wYACAAGAAMAAgABAAEAAgACAAMAAwACAAEAAQAB
AAEAAwAEAAQAAgAAAAAAAAACAAMABQADAAIAAgABAAAAAQACAAQABQAFAAUABgAGAAYA
BgAGAAYABgAIAAgACAAGAAcABwAGAAgACQAJAAkACwALAAwADAAJAAkACQAJAAsADAAO
AA4ACwALAAoACQAMAA0AEAARAA4ADgAPAA4AEQARAA8AEQAWABcAGAAbABsAGwAbABsA
HAAcAB4AHwAiACMAJgAmACYAJwAnACYAJAAmACkAKwAuADMANgA4ADoAOwA7AD4AQQBB
AEAAQAA/AD4APgA9AEMARABFAEcARQBFAEUAQwBBAD8APAA8ADsAOQA0ADEAMQAuAC4A
LAArACoAKQAlACEAIAAbABgAFQAUABIAEAARABEAEQAQAAsACwAKAAoACgAKAAkACQAI
AAcABgAFAAUABQAEAAQABwAJAAwACQAIAAgABwAHAAkACgALAAwACgAIAAUAAwAGAAcA
BgAHAAgACAAIAAoABwAHAAcACAAKAAoACQAJAAYABgAFAAQABgAGAAYABwALAAsACAAI
AAoACgAKAAsACQAJAAkACwALAAsACwALAAwADAANAA4ADgAQAA8ACwAJAAgACAAIAAsA
CwALAAsADAAMAAoACQAJAAoACgAJAAkACQAKAAoACgAKAAkACQAJAAoACgAJAAcABgAF
AAMABAAHAAgACQAJAAkACAAHAAUABQAFAAUABwAFAAUABgAGAAUABAADAAUABgAGAAYA
BAAEAAQABAAGAAcABwAGAAYABgAGAAMABQAJAAkACAAFAAUABQAHAAYABQAGAAYABAAE
AAMAAwADAAMABAAFAAQABAAEAAYACwAJAAcACQAOABIAEAAQABAAEAATABMAEwAUABUA
GAAZABkAEwAQAA8AEQASABMAFAAVABMAEQAOAAsACwAMAAwACgAHAAYABgAEAAEAAAAA
AAAAAwADAAEAAQD///////8AAAUAAgD///3/+v/5//f/9v/1//X/9//3//n/+v/6//r/
+f/4//f/9f/3//f/+P/4//f/9v/2//b/9f/0//P/8v/y//P/9v/3//b/9f/0//H/8//3
//f/8v/u/+r/4f/f/+P/5f/h/+r//P8NACMARQBmAIQAmQCoALAAsACkAIcAYAA8ACMA
GgAUAAQA+v/8//v//P8DAAYAAwD//wAA/P/6//z//P/8//3/+v/6//v/+//6//n/+f/5
//f/+f/6//r/+P/2//b/9v/5//v//v/9//v//P/8//z//v/+////////////AAAAAP//
/v/9//z/+//+////AAAAAAEAAQAAAP7//////////////wAAAAD/////////////AAAC
AAIAAgADAAMAAwADAAMABQAFAAUABgAIAAgABwAHAAUABwAJAAkACQALAAwADQAOAA8A
EAAQABIAEwAWABcAGgAaABsAHQAeAB4AHQAeACAAIQAjACcAKQAqACwALQAtADAAMQAx
ADAAMAA0ADQANQA1ADoAOgA6ADsAOgA5ADgANQA1ADMAMAAwADIAMQAtACsAKQAkACIA
HgAdABwAGwAXABQAFAAQAA4ADQAMAAoACAAFAAUABQAEAP/////+//7//P/8//v/+//9
//3//f/9//3//f/8//z//P/9////+//6//r/+f/5//r/+v/6//r//P/8//v/+//5//n/
9//3//v//P/9/wAA+v/5//j/+P/6//z//f////z//P/7//r/+//6//n/+f/9//3/+v/6
//r/+v/6//v//v///wAAAwAAAP///v/9//v/+v/6//r///8CAAIA//////7//v/+/wEA
AQABAAEAAQAAAP3/+//5//r/+v/5//n/+f/6//r/+v/6//n/+f/5//r/+v/5//v//P/9
//3/+f/5//f/9f/4//n/+f/5//j/9//2//X/+P/3//j/+v/4//f/9v/1//T/9P/z//L/
8//0//X/9v/2//f/9//2//T/9P/0//H/8//3//f/9v/0//X/9v/5//j/9//4//j/+P/4
//f/9//1//X/9v/3//b/9v/2//j//f/3//b/+v/8//7/AAACAAMABAAGAAQABgAGAAUA
AwACAAMABwAGAAUABAADAAUABQAEAAMAAgACAAEA/v/9//z//P/6//n/+P/4//j/+P/3
//T/8//1//X/9f/2//n/9v/z//H/7v/t/+v/6v/n/+f/6f/p/+n/6v/q/+r/6//s/+3/
7f/s/+v/6//q/+n/6P/o/+j/6P/o/+j/6P/l/+X/5//n/+r/6//s/+v/5//p/+n/5P/i
/9z/1f/V/9n/1//Z/+T/9P8HAB8AQQBmAH4AjwCgAKoArACaAHMASAA0ACsAIAAWAAgA
8v/o/+n/6v/r/+7/8f/z//b/+v/4//P/8P/t/+v/6P/o/+n/6f/q/+v/7f/v/+3/7f/s
/+r/7P/q/+r/6v/q/+v/7f/r/+z/7v/v//D/7//u/+7/7f/q/+n/6f/o/+n/6v/r/+z/
6v/s/+z/7P/v//H/8v/y//H/8f/w/+//7f/t/+7/7v/v/+//7//v/+7/7v/v/+7/7//x
//L/8//1//X/9//3//b/9v/3//b/+f/5//f/+f/6//n/+P/5//r/+//8//3//v/+/wAA
AQAEAAUACAAIAAkACwAMAAwACgAMAA8AEQATABcAGQAaABwAHQAdACAAIQAhACAAIAAj
ACQAJgAnACkAKAAnACcAJwAnACcAJQAjACEAHgAeAB4AHQAZABcAGAAUABMAEAALAAoA
CQAFAAIAAgD+//z//P/8//v/+v/5//n/+f/4//T/8//x//D/8P/w/+//7//w//H/8v/z
//H/8f/w//D/7f/t/+7/6f/r/+z/7P/t/+z/7P/s/+z/7P/s/+v/6//t/+3/6//r/+z/
7P/s/+7/7v/v//D/8v/x//D/7v/t/+3/7v/u/+7/8P/w//D/8f/z//P/8P/w//D/8P/w
//H/8P/v/+7/7//y//P/9P/1//P/8v/y//L/8//0//L/7f/s/+z/7f/u//H/8f/x//H/
7//u/+v/6f/r/+7/8P/x//D/7//v/+7/7v/u/+3/7f/r/+z/7P/r/+z/7P/s/+v/6//t
/+3/7f/r/+v/6v/p/+v/6//r/+v/6//p/+n/6v/q/+n/6P/n/+X/5v/m/+b/5v/m/+b/
5v/o/+n/6f/o/+b/5v/m/+P/4//n/+f/5v/l/+X/5f/n/+n/6f/r/+z/7v/w//H/8v/z
//T/9f/1//X/9v/2//j/+P/3//T/8v/y//X/8//z//P/8//y//H/7//t//D/8v/z//L/
7v/s/+v/6P/p/+j/6P/o/+f/5//l/+X/5v/n/+j/6v/p/+T/3//b/97/3//f/+D/3P/b
/9z/2//b/9z/3P/c/9z/3P/c/9v/2f/Z/9r/2v/d/97/4P/i/9//3v/d/9z/3f/d/9//
3//e/93/3P/Z/9n/2f/Z/9z/1v/Q/8//zf/J/83/0//a/+L/8/8PADEAVAByAIkAlACY
AJYAkgBzAEYALAAfABAA/v/u/+D/2P/b/97/4//q/+3/6//o/+j/5v/m/+b/5v/n/+T/
5P/l/+X/4//h/+D/3//h/+P/5P/k/+T/4v/i/+L/5P/l/+f/5f/l/+b/5v/m/+T/5P/l
/+X/5v/n/+n/6v/p/+j/5//m/+b/6P/o/+j/6v/r/+v/6v/p/+n/6P/n/+j/6f/r/+z/
7f/t/+3/7f/t/+7/8P/w//D/8f/x//H/7//t/+3/6//s/+7/8f/y//X/9f/z//X/9//3
//f/+f/8//3//v////7//v8AAAEAAgADAAYABgAHAAkACgAKAAsADgASABUAFAAXABgA
GAAaABsAGwAeACAAHwAdABwAIQAiACQAJQAnACYAJQAlACgAKQAqACkAJgAjAB8AHgAe
AB0AGQAXABgAFAATABAADQAMAAsABwAEAAQAAAD+//v/+v/4//b/9f/1//X/9P/v/+//
7v/u//D/8P/v/+//7//v/+//7//v/+//7v/u/+7/7//x/+3/7P/s/+v/6//s/+z/7P/s
/+7/7v/t/+3/7f/t/+v/6//w//D/8P/y/+3/7f/t/+7/7v/u/+3/7f/v//D/8P/w//H/
8P/v/+//8v/z//H/8v/w//D/8P/x//H/8f/x//P/8//z//P/8//z//L/8v/y//X/+P/4
//X/8f/w//D/8P/v/+//7//v//H/8v/x//H/8//0//T/8//z//P/9P/0//L/8v/x//H/
7//w//D/7//v//D/8f/x//D/8f/w/+//8P/x//H/8f/x//H/8f/x//L/7//u/+7/8f/x
//H/8f/v//D/8P/w//D/8P/w//D/7//v/+7/7P/u/+7/7v/r/+3/8f/x//D/6//r/+v/
7f/v/+//8f/y//H/8P/u/+3/6//r/+z/7f/v//D/8f/0//X/8f/t/+3/8P/w//H/8//z
/+//7//z//T/9f/2//f/+P/5//r/+//9//////8AAAAAAwAEAAQAAgD9//z//v/9//7/
//8AAAAA/v/7//j/9//3//b/8//x//L/8v/w/+//8f/y//P/9f/z//H/8f/x//H/8f/y
//T/8P/s/+n/6f/r/+r/6v/n/+b/5//m/+X/6f/q/+v/7P/r/+r/6P/n/+X/5v/m/+X/
5//o/+n/6v/n/+b/5f/j/+X/5//n/+f/6f/p/+f/5//n/+P/4v/i/97/2f/X/9f/2f/f
/+L/7P8FACcASQBoAIoAmwCgAKgArACUAG0ASgAsABkAEAAGAPb/7P/s/+3/8P/z//T/
8//1//T/7v/s/+7/7v/u/+//7//w//L/8//v/+3/7P/r/+z/7//x//L/8v/w//D/8P/v
/+//8P/t/+7/8P/x//L/8v/y//P/8//y//H/8f/w//P/9P/1//b/9P/2//b/9v/2//f/
9//2//P/8//y//H/8//z//T/9P/2//f/+P/5//b/9v/3//b/9v/3//f/9//4//n//P/9
//v//P/+//7///////3///8DAAMAAwAFAAgACQAKAAsACQAIAAkACQAKAAsADgAOABAA
EwAVABYAFAAWABkAGwAeACEAIgAiACMAIwAiACQAKgArACsALAAwADAAMQAxADMAMgAx
ADEAMgAzADQAMwAwAC0AKQAoACsAKwAoACcAJgAiACEAHgAaABgAFgARABAAEAAMAAoA
BwAGAAQAAgABAAEAAQAAAP/////+//7//P/8//v/+//5//n/+f/5//n/+f/4//j/+P/5
//v/9//4//j/9//3//b/9v/2//b/+//8//z//f/8//v/+P/3//j/+P/4//r/+f/5//n/
+v/8//z/+//7//n/+v/6//r/+v/6//r/+//9//3/+v/6//z//P/8//3/+//7//v//f/9
//3//f/9//v/+v/6//r/+//+//7/+//6//r/+//8//v/+//7//v//v/+//z/+//5//r/
+v/5//v/+//8//z/+v/6//n/+f/5//r/+v/5//n/+v/7//v/+P/5//j/9//5//n/+P/3
//n/+f/5//n/+v/3//b/9v/4//f/9v/1//f/+P/4//j/+P/4//j/+P/2//f/9//2//b/
9v/2//P/9f/5//n/+P/0//P/8v/z//P/8//1//b/9v/2//X/9f/z//P/9P/1//b/9v/2
//j/+f/3//X/9//4//j//f8FAAYABAAEAAQABAAHAAcABwAIAAgACgAKAAkABAACAAIA
BQAGAAcACAAJAAYABQADAAEAAQACAAIAAAD9//z//P/6//f/9v/2//b/+P/5//j/+f/7
//v/+//8//v/9v/x/+3/7v/v/+//8P/r/+v/7f/t/+//8P/w//D/7v/u/+7/7f/t/+3/
7v/u/+//7v/u/+7/7f/s/+v/6v/s/+3/8P/x/+7/7f/s/+n/6//r/+n/5v/m/+T/4f/b
/9f/1//b/+j/+P8JACUARwBkAIAAlQCkAKgApACWAHUATgAyAB8AEgAIAPj/6P/m//P/
+P/1//j//f/9//z/+v/2//P/8v/x//H/7v/u/+//7//w/+//7//v//D/8//1//b/9f/y
//H/8P/y//P/9f/z//X/9v/2//b/9P/y//H/7//w//H/8//0//T/9P/0//T/9P/2//b/
9v/2//f/9//2//X/9f/0//P/9P/1//f/+P/1//X/9f/1//P/9P/2//b/9//5//r/+//5
//n/+//7//v//P/+//7/AQABAP//AQABAAEAAQADAAEAAQABAAEABAAGAAoADQASABMA
FgAWABUAFQAUABIAFAAWABkAGwAdACEAIwAkACYAJwAnACoAKwArACoAKgAsACwALQAt
ADIAMgAyADMAMgAxADAALQAsACsAKQAqACgAJwAjACEAIgAeAB0AGgAXABYAFQARABIA
EgAOAAwABgAEAAEA/v/////////+//v/+//6//r/+f/4//b/9f/3//f/9//3//X/9f/0
//T/+P/7/////f/6//j/9f/z//T/9P/0//T/+P/4//f/9//1//X/8//z//T/9P/0//b/
9f/1//X/9v/4//j/9//3//b/9v/1//T/+P/4//j/+f/5//n/9v/2//b/9v/2//f/+f/5
//n/+//7//v/+//7//r/+P/3//b/+f/8//z/+f/5//j/+P/4//v/+//7//v//v/+//z/
+//5//r/+v/5//v/+//8//z/+//6//j/9//3//j/+P/3//j/+P/4//f/9f/3//f/9//5
//n/+P/3//T/8//y//H/9v/1//b/+P/5//n/+f/5//b/9v/1//T/9v/2//b/9v/0//X/
9f/0//b/9v/2//P/9f/5//n/+P/1//X/9f/3//n/+f/7//z//v/8//3/AAACAAQABgAI
AAcABwAHAAgABgAIAAgABwAGAAQABAAHAAUABQAFAAUABAADAAEA//8BAAIAAgAAAP//
/v/+//z//v/+////AAD+//3/+v/5//f/9//3//j/+//4//X/8//x//H/8P/w/+7/7//y
//P/8f/y//L/8v/y//L/8v/x/+//7//w//D/7//u/+7/7v/x//L/8//0//H/7//v/+3/
7v/v//D/7//x//P/7//q/+r/5P/f/+H/5//p/+//AAAQACUASwB1AIwAnACtALYAtACo
AIQAWwBCADIAJwAaAAoA/v/8//z/+f/4//f/+v/9/////v/8//z//f/8//v/+//5//j/
+P/3//f/9//4//n/+f/7//z//P/+//z//P/8//v/+//8//n/+f/6//r/+v/8//z//f/9
//v/+//8//z//f/+////AAD7//z/+//6//z//f/9//z//v/////////9//3//v/+////
/////////f/+/wAAAAAAAAEAAQABAAIAAwAGAAcABAAEAAUABAAIAAkACAALAAwACwAK
AAsADAANAA4ADwASABIAFAAVABgAGQAcABwAGwAdAB4AHgAfACIAJgApACkAKwArACoA
LgAvAC8AMgAzADMAMgAyADUANgA4ADkAOgA6ADoAOwA5ADkAOQA3ADYANQAzADQAMwAx
ACwAKQAmACIAIQAeABwAHAAcABkAFwAWABEADgAMAAwACwAKAAcABwAHAAYABAAFAAUA
BgAGAAYABQAFAAQAAwACAAEAAwADAAIAAgABAAEAAgD9//7//v/9//3//P/8//z//P8A
AAAA///////////9//3//v/+//7/AAD+////AAACAAAAAAD///////8AAAAAAAAEAAQA
BAAFAAUABQACAAIABAAEAAQABQAHAAcABwAJAAgABwAGAAUABgAGAAcACAAHAAgABgAB
AAIAAgADAAQAAwADAAMAAwAGAAYABAADAAMABAAEAAMAAQABAAIAAgACAAIAAQABAAIA
BAAFAAUAAgACAAIAAQACAAUABgAHAAYABQADAAEAAwADAAMAAwAFAAMAAwAEAAIA///8
//n//P8AAAMABgAEAAQABAAEAAEAAQAAAP7/AAACAAQAAwADAAUAAwAAAP//AQADAAcA
BAADAAQABAAIAA4ADwAMAA4AEAASABQAEwATABMAFAAUABYAFgAVABQAEgASABUAFQAV
ABUAFQATABEADgALAAwADgAPAA4ADQAMAAwACgAHAAYABgAGAAgACQAIAAkACQAJAAkA
CgALAAYAAQD9///////+//7//f/9///////9//7//v/+//z//P/8//v//f/9//7//v//
//7//v/+//7//v/+//7//f/9///////////////9//v/9f/7/wIA+v/w/+3/7f/p/+n/
8//8/wYAHQA/AF8AggCiALEAuAC+AL4ApgB/AF4ARgA1ACgAGgAMAP7/+v///wgADwAM
AAsACQAIAAwADgAMAAoACAAHAAYABgAHAAcABAADAAMAAwAEAAcACQAKAAkABgAFAAQA
BAAFAAcABQAFAAYABgAGAAgACAAJAAkACQAJAAoACgAKAAoACgAKAAYACAAIAAgACgAL
AAsACgAKAAsACwALAAsACwAMAAwACwALAAsACwANAA4AEAAQAA4ADwAPAA8ADwAPABEA
EQAUABYAGQAaABkAFwATABMAFwAXABcAGQAcAB0AHgAfAB4AHgAgACEAJAAlACgAKAAn
ACkAKgAqACsALgAyADUANgA5ADoAOgA6ADsAOwA+AEAAPwA9ADwAQQBCAEQARQBHAEYA
RQBFAEYARwBIAEcAQwBBAD4APgBAAD8AOwA5ADYAMgAxAC4AKwAqACkAJQAmACYAIgAg
ABsAGgAYABYAFgAXABgAGAAUABMAEQAQABIAEgARABEAEQARABEAEQATABMAEgASABAA
EQATAA8AEAAQAA8ADwAOAA4ADgAOABAAEAAPAA8ADQANAAsACwAQABAAEAASAA8ADwAP
ABAAEAAQAA8ADwARABIAEgASABMAEgARABEAFAAVABMAFAATABIAEQARABIAEwAUABcA
FQAZAA==
         </WaveFormData>
      </LeadData>
      <LeadData>
         <LeadByteCountTotal>10000</LeadByteCountTotal>
         <LeadTimeOffset>0</LeadTimeOffset>
         <LeadSampleCountTotal>5000</LeadSampleCountTotal>
         <LeadAmplitudeUnitsPerBit>4.88</LeadAmplitudeUnitsPerBit>
         <LeadAmplitudeUnits>��V</LeadAmplitudeUnits>
         <LeadHighLimit>2147483647</LeadHighLimit>
         <LeadLowLimit>268435456</LeadLowLimit>
         <LeadID>V1</LeadID>
         <LeadOffsetFirstSample>0</LeadOffsetFirstSample>
         <FirstSampleBaseline>0</FirstSampleBaseline>
         <LeadSampleSize>2</LeadSampleSize>
         <LeadOff>FALSE</LeadOff>
         <BaselineSway>FALSE</BaselineSway>
         <ExcessiveACNoise>FALSE</ExcessiveACNoise>
         <MuscleNoise>TRUE</MuscleNoise>
         <LeadDataCRC32>3456799866</LeadDataCRC32>
         <WaveFormData>
AgACAAIAAgACAAIAAgACAAQABAAEAAQAAgACAAIAAgAEAAQABAAEAAYABgAGAAYABQAE
AAMAAgAEAAQABAAEAAIAAgACAAIAAAAAAAAAAAACAAIAAgACAAAAAAAAAAAAAgACAAIA
AgACAAIAAgACAAIAAgACAAIAAgACAAIAAgAAAAAAAAAAAAEAAgADAAQAAgACAAIAAgAC
AAIAAgACAAQABAAEAAQABAAEAAQABAAEAAQABAAEAAIAAgACAAIAAgACAAIAAgACAAIA
AgACAAIAAgACAAIABAAEAAQABAACAAIAAgACAAQABAAEAAQACAAKAAwADgAQABAAEAAQ
ABQAGQAdAB8AHgAeABwAGAATAA8ADAAJAAgABQACAAEA/f/7//v/+//9//3//f/8//z/
/P/7//r/+v/8//z//f///////f/9//z//P/7//z/AAABAAMAAwACAAEAAQACAAAAAAAA
AAEAAwADAAMAAwACAAIAAwADAAQABAAEAAQAAgABAAEAAQAAAAEAAQABAAIAAgACAAIA
AQABAAEAAQABAAEABAAHAAgADQAXAB8AHgAaABwAHgAkACgAIAAMAO3/zP+o/4H/Yv9W
/1b/W/9q/4H/jP+G/4L/kv+p/7r/zf/i/+3/8f/3//z//f/+/wQACQAJAAgABwAGAAYA
BgAHAAcACAAKAAwADQALAAsACgAKAAoACgALAAsADQANAA0ADQALAAsACwAMAA4ADgAO
AA4ADAAMAAwADAAOAA8ADwAOABAAEAAQABAADwANAAwACwAOAA4ADgAOAA0ADQANAA0A
CwALAAsACwALAAsACQAJAAkACQAJAAkACwAMAAwADAAMAAsACwAKAAgACAAIAAgACAAI
AAcABwAGAAYABgAGAAcACAAIAAgABQAFAAQABAADAAMAAgABAAIAAwADAAQAAQABAAEA
AgACAAIAAgAAAAAAAAAAAP7//v/+//////8BAAEAAQABAAIAAgACAAMAAwAFAAUABQAF
AAcABwAHAAYABgAHAAgACgAKAAkACQAKAAoACgALAAwADAAMAAsACwAMAAwACwAJAAoA
CgALAA0ADQALAAsACgAKAAoACgANAA0ADQANAA0ACwALAAwACgAKAAoACgANAA0ADQAM
AAwADAAMAAwADgAPAA8ADwANAA0ADQANAA8ADgAOABAAEgASABAAEAAOAA4ADgAOAA8A
DwAPAA8ADgAOAA0ADQALAAsADAAMAA8ADwANAA0ADQANAAwACwAMAA0ADgAPAA8ADwAP
AA8ADQANAA0ADAAOAA4ADgANAAoACQAIAAcABgAFAAMAAgACAAEAAQAAAP7//f/8//z/
/v///wAAAAD+////AAAAAP////8AAAAA//8BAAEAAAD////////+/wAAAQABAP///f/9
//3//f//////AAAAAP////////3///8AAAEAAQD+//7//v/9//3///////3//////wEA
AQACAAEAAAAAAP7/AAAAAAAAAwADAAQABAAFAAYABgAGAAkADAAPABAAEQASABYAGQAa
ABoAHQAcABkAFQAQAAwACAAEAP///P/7//n/9//3//f/9//2//X/8//y//T/8//y//L/
8v/y//P/8//z//H/8f/x//L/8v/0//b/9f/3//f/9v/2//f/+f/6//j/+P/5//n/+f/5
//n/+P/5//v//P/+//v/+v/5//j/+f/5//n/+v/9//3//f/8//v/+v/5//n/+//7//v/
+//9//7/+f/8/wcAEwAZABoAGgAYABYAGgAcABoADgD1/9j/vv+d/3L/Wv9Y/1v/bv+H
/5L/jv+M/5D/nf+s/73/yP/X/+f/8f/2//f/+v/8//3//v/+//7//v///wAAAgADAAEA
AgADAAMAAQABAAAAAAABAAIABAAFAAQAAwACAAEAAwADAAMABAAEAAQABAAEAAQABAAE
AAQAAgADAAMAAgAAAAAAAAAAAAIAAQABAAEAAQAAAP///v/9//3//f/9////////////
/v/9//r/+f/7//v/+//7//j/+P/3//b/9//3//j/+P/2//b/9v/2//T/9P/z//P/8v/y
//L/8v/w//D/7//u/+//7//u/+7/7f/t/+z/6//p/+n/6P/o/+f/5//n/+j/5v/m/+b/
5P/m/+b/5v/k/+b/5v/n/+f/5f/l/+X/5f/o/+j/6P/p/+f/6f/p/+n/6f/r/+v/6//u
/+7/7//w/+7/7v/t/+3/8P/w//D/8f/w//D/8P/v/+//8P/w/+//8f/y//L/8//y//H/
7v/t//D/8P/w//D/7//v/+//7//x/+//7//w//L/8v/y//L/8P/v/+7/7P/t/+7/7//w
/+//7//u/+3/7//v/+//7//x//D/8P/y//D/8P/u/+7/7v/u/+7/7v/v/+//7//v/+z/
7P/r/+v/7f/t/+7/7v/t/+3/6//r/+z/7f/t/+3/6//r/+v/6//t/+3/7f/t/+3/7f/t
/+z/7P/s/+z/6//t/+3/7f/t/+z/6//p/+j/6//r/+z/7P/u/+3/7P/s/+v/6//r/+r/
7P/t/+7/7v/r/+v/7P/s/+n/6//r/+r/6v/r/+z/7P/u/+//7//t/+z/7f/u/+//8f/x
//L/8v/x//H/8f/v//H/8v/z//P/9P/0//T/8//1//f/9//1//3//f///wAAAwAEAAUA
BgAKAA0ADgAOAA0ACgAFAP///f/6//f/9P/z//D/7//t/+3/7f/t/+3/7v/v/+//8P/u
/+3/7P/s//D/8P/x//H/7//t/+3/7f/v//D/8//2//f/+f/5//j/9P/z//P/8v/1//b/
+P/5//n/+f/5//j/+P/5//n/+v/8//z//P/8//v/+//7//z//f/9//3//P/+//7//v//
////////////AQACAAUADAAXAB8AHwAeABwAHgAgACQAJAAaAAAA4//I/6b/g/9q/2L/
aP97/5T/n/+a/5b/mP+k/7f/xv/T/+D/7//3//3//v///wIABgAJAAgACAAIAAgACAAI
AAkACQAJAAoACwALAAkACQAIAAgACgAKAAsACwAJAAkACQAJAAgABwAGAAYACAAIAAgA
CAAIAAgACAAIAAgACQAJAAgACAAIAAgACAAGAAUABQAFAAcACAAJAAoABwAHAAcABwAF
AAUABQAFAAcABwAFAAUAAwADAAMAAwADAAQABAAEAAIAAQABAAAAAAAAAAAAAAAAAAAA
//////z//P/8//z/+v/6//n/+P/3//f/9v/2//j/+f/5//n/9//3//b/9v/z//P/8//0
//b/9v/2//T/8v/y//L/8P/0//T/9f/1//f/9//3//f/9v/2//b/9//5//v/+//7//n/
+//7//v//v/+////AAD+//7//f/9//7//v/+////AgACAAIAAQD//wAAAAD//wEAAgAC
AAMAAQABAP////8CAAIAAgACAAEAAQABAAEAAQD/////AAABAAIAAwAEAAQAAwACAAAA
AAAAAAAAAAACAAMAAwADAAMAAwADAAMAAQAAAAAAAgACAAIAAAAAAAAAAAAAAAAAAwAD
AAMAAwACAAIAAQABAAEAAQACAAIAAwADAAEAAQADAAMAAgABAAMAAwADAAMAAQABAAEA
AQABAAEAAQAAAAAAAAAAAP////////////8BAAEAAAAAAP////8AAAAAAgABAAAAAAAB
AAEAAQAAAP7///8AAAAAAAABAAMABAAAAAEAAAD+//7///8AAAAAAAABAAEA///9//3/
/f/9//3//f/+//7//f/9//3/+//7//z//f/9//z//P/8//v/+f/7//v/+f/7//v//f/9
//z/+//6//r/+P/6//r/+v/9//3//v/+////AAACAAgACQAKAAsADAARABMAEwASABQA
EgAOAAkAAwAAAP3/+v/3//T/8//x//H/8f/x//H/7v/t/+v/6v/r/+v/6//s//D/8P/x
//H/7//t/+3/7f/u/+7/8P/y//L/8//y//D/8f/x//L/8v/z//T/9v/3//b/9f/0//L/
8//1//b/+P/3//b/9f/0//X/9f/1//b/9f/1//X/9P/2//b/9v/3//f/9//3//f/9f/2
//f/+P///wkAEwAYABYAEgASABQAGAAYAAgA6//M/6z/h/9i/0z/SP9H/1L/b/9+/3j/
dv+E/5X/pP+5/87/3f/l/+3/8P/z//j/+v/7//z//P/8//z//f/+/wAAAQD//wAAAQAB
AAEAAQAAAAAAAgACAAMAAwABAAEAAQABAAIAAwAEAAYABAAEAAQABAAGAAYABgAGAAgA
CQAJAAgABgAGAAYABgAHAAcACAAJAAgACAAIAAgACQAJAAkACQAJAAkACQAJAAcABwAF
AAUABwAHAAcABwAHAAgACAAIAAYABQAFAAQABQAGAAcACAAHAAYABAADAAMABAAFAAYA
BAAEAAMAAgADAAMAAgACAAMAAwACAAEAAAD///3//P/9////AQAEAAMAAgABAP7/AAAA
AAAA/v8AAAAAAQABAP//////////AQACAAMABQADAAUABQAFAAUABwAHAAcACAAIAAkA
CgAKAAoACQAJAAoACgAKAAsACgAKAAoACQALAAwADAALAA0ADgAOAA8ADgANAAoACQAM
AAwADAAMAAsACwALAAsADQALAAsADAAOAA4ADgAOAA4ADQAMAAoADAAMAAwADAAMAA0A
DQANAA0ADQANAA0ADwAOAA4AEAAOAA4ADAAMAA4ADgAOAA4ADwAPAA8ADwAQABAADwAP
AA0ADQAOAA4ADQANAAsACwAMAA0ADQANAA0ADQANAA0ADQANAA0ADQANAA0ADQAMAA4A
DgAOAA0ADwAPAA8ADwANAA0ADAAMAAsACwAMAAwADwAPAA8AEAAQAA8ADgAMAA4ADwAQ
ABAADQANAA4ADgALAA0ADQAMAA4ADwAQABAADgAPAA8ADQAOAA8AEAARAA8ADwAQABAA
DQANAA0ACwAMAA4AEAARAA8ADgANAAsADAAPABAADwANAA0ADwAPABAADwAOAA4ADgAQ
ABAAEAAOAA0ADQAMAA4AEAARABIAEwAUABgAFAAWABgAGgAcAB4AIAAkACcAKAAoACkA
KAAlACEAHQAaABcAFAARAA4ADQALAAsACwALAAsACgAJAAcABgAIAAcABgAGAAoACgAL
AAsACQAHAAcABwAIAAgACgAMAA0ADwAPAA4ADwAPABAAEAAQABAAEQARABEAEQARABAA
EgATABMAFAATABIAEQAQABEAEQARABIAEwATABMAEgAQABAAEAARABMAEwATABMAEwAU
ABMAFgAbACMALQAwAC4ALAAoACoAMgA2ACYACQDs/87/p/+C/27/Zv9l/3D/h/+Q/4z/
jv+e/7H/wP/T/+b/8f/7/wMACAALAA4AFAAVABQAFAAUABQAFgAWABcAFwAVABYAFwAX
ABcAFwAWABYAFwAYABoAGwAZABkAGQAZABsAGwAbABwAHAAcABwAHAAbABoAGQAYABoA
GwAbABoAGgAaABoAGgAcABsAGwAbABwAHAAcABwAGQAZABkAGQAZABkAGQAZABkAGQAX
ABcAGQAZABkAGQAZABoAGgAaABgAFwAXABYAFwAYABkAGgAYABgAFwAXABYAFgAWABYA
FgAWABUAFAATABMAEgASABMAEwASABEAEQARABAAEAAPAA8ADwAQAA4ADgAOAAwADAAM
AAwACgAOAA4ADwAPAA0ADQANAA0ADgAOAA4ADwANAA8ADwAPAA8AEQARABEAEgASABMA
FAAUABQAEwATABYAFgAWABcAFgAWABYAFQAUABQAEwARABMAFAAUABUAFAATABAADwAS
ABIAEgASABEAEQARABEADwANAA0ADgAPABAAEQASABIAEQAQAA4ADAAMAAwADAAMAA0A
DQANAAwACwAKAAkACQAIAAgACgAKAAoACAAIAAgACAAIAAgACQAJAAkACQAGAAYABQAF
AAcABwAIAAgABwAHAAUABQAFAAUABAADAAUABQAFAAUAAwADAAMAAwABAAEAAQAAAP7/
/v/+//3//f/9//3//f/9//3//P/8//z/+//7//r/+//7//v//P/8//v/+v/4//r/+//8
//z/+f/5//r/+v/3//n/+f/4//b/9//4//j/9v/3//f/9f/1//X/9f/1//X/9f/2//b/
8//z//P/8f/z//T/9f/1//L/8v/y//H/8//1//X/8//z//P/9f/1//T/8//y//L/8v/0
//T/9P/0//P/8//y//T/9v/3//j/+//6//7/AAAAAAAAAAAHAAsADQAOAA8ADgALAAcA
AQD+//v/+P/1//L/8f/v/+v/6//r/+v/6f/p/+j/6P/o/+f/5v/m/+b/5v/n/+f/6f/n
/+f/5//n/+b/5//o/+v/7f/t/+z/7f/t/+7/7v/s/+z/7f/t/+3/7f/t/+z/7P/t/+3/
7v/w//D/8P/w/+3/7f/t/+7/7//v/+//7v/w//D/8P/x//D/7//u/+3/7//y//P/9v/9
/wUACwASABAACgAIAA4AEgAQAAIA5//K/7D/j/9o/1L/UP9V/2z/h/+Q/4z/iP+G/43/
ov+z/77/z//f/+P/6P/v//D/8P/z//b/9v/2//b/9v/2//f/9//1//b/9//3//n/+f/4
//j/9v/2//f/9//5//n/+f/5//n/+f/5//r/+f/4//f/9v/4//j/+P/4//b/9//3//b/
9v/2//b/9v/2//X/9f/1//T/9P/0//T/9P/1//b/9//2//X/9P/z//X/9f/z//P/8//z
//P/8//z//T/9P/0//T/8//z//L/8P/w//D/8P/y//L/8f/x/+//7v/t/+z/7v/u/+3/
7P/t/+3/7P/s/+z/6//p/+f/6P/p/+n/6v/o/+f/5v/m/+T/5P/k/+L/4//k/+X/5P/k
/+T/5f/l/+X/5f/l/+X/5v/m/+b/5//n/+n/6f/p/+n/6//r/+v/7P/s/+3/7v/v//D/
8P/x//L/8v/y//P/9P/0//T/8//1//b/9v/1//T/9P/z//P/9P/1//T/9f/2//b/9v/2
//b/9f/0//P/8//x//H/8v/y//L/8v/y//P/8//z//L/8v/y//L/8v/y//P/8//z//P/
8//z//P/8f/w//D/8v/z//T/8//0//L/8v/y//L/8f/x//H/8f/y//L/8f/x//H/8f/y
//L/8//z//H/8f/z//P/8v/x//H/8f/x//H/8//z//P/8//x//H/8f/w//H/8v/z//P/
8//z//P/8//z//P/8v/y//P/8//0//T/9P/z//L/8v/1//X/9f/0//T/9f/2//b/9f/1
//b/9v/1//f/9//2//T/9f/2//b/+P/5//n/9//1//X/9f/1//f/9//4//j/+f/5//n/
9//1//b/9//3//f/+P/5//n/9//5//n/9//5//n/+//7/wAAAQACAAQABgAGAAkACgAL
AAwAEgAVABYAFgAUABIADgAJAAcABAABAP7/+//4//f/9f/z//P/8//z//X/9f/0//T/
8//x/+//7v/x//L/9P/1//P/8f/x//H/8//0//f/+v/5//v/+//6//n/+f/6//r/+v/6
//v/+//7//v/+//6//r/+//7//z//P/8//z//P/9//3//f/+/wEAAQABAAAA/v/+//7/
///9//3//f/9/wEAAgABAAQACwAVABsAHgAeABwAHgAiACIAHgASAPn/2v+8/5v/dv9e
/1r/X/9w/4f/kv+Q/5D/lP+h/7T/xf/Q/9//7f/3//r//f8CAAYABwAKAAoACgAKAAgA
CAAJAAkACQAKAAsACwALAAsACgAKAAoACgALAAsACwALAAsACwAJAAkACQAKAAsADAAN
AA4ADAAMAAwADAAKAAsACwAKAAoACgAKAAoACgAJAAkACQAIAAgACAAIAAcABwAHAAcA
CgALAAwADQALAAsACQAJAAsACwALAAsACQAKAAoACgAKAAkACQAIAAoACgAKAAoACgAK
AAkACQAKAAoACgAKAAoACgAJAAgACQAJAAgACAAHAAcABgAFAAcABwAGAAYABAADAAIA
AgAFAAYABwAGAAUABAADAAAAAgACAAMAAwADAAMAAwADAAYABgAGAAcABQAHAAcABwAF
AAcABwAHAAgACAAJAAoACgAKAAkACQAIAAgACAAJAAwADAAMAAsADQAOAA4ADQAMAAwA
CwALAA0ADQALAAsACgAKAAoACgANAA0ADQANAA0ACwALAAwADAAMAAwADAANAA0ADQAM
AAoACgAKAAoADAANAA0ADQALAAsACwALAAsACgAKAAwADQAOAA0ADgAOAA4ADgAOAA0A
DQANAA0ACgAKAAkACQALAAsADAAMAA0ADQALAAsACQAJAAgABwAKAAsADAANAAsACwAL
AAsACAAHAAYABAAGAAgACgALAAsACwALAAsACwALAAoACgAJAAkACgAKAAwACwAKAAoA
CwALAAsACgAIAAkACgAKAAYABQAFAAQAAgAFAAYABgAEAAUABgAGAAQABQAFAAMABAAF
AAYABwAGAAUABQAEAAEAAQABAP////8AAAEAAQD+//7//v/9//3///////3/+//7//3/
/f/+//3//P/8//v//P/7//r/+v/5//n/+P/3//j/+P/4//j/+P/7//b/9P/0//T/8v/z
//b/9//8//7//v/+//7//v8BAAIAAwAHAAoACwALAAwACgAGAAEA/f/4//X/8v/v/+z/
6//p/+f/5f/l/+X/5f/l/+T/5P/k/+P/4v/i/+T/4v/j/+P/4//h/+H/4f/i/+H/4v/j
/+P/5//n/+b/5f/l/+b/5v/m/+b/5//n/+f/5//n/+b/5v/l/+X/5v/m/+j/6P/o/+f/
5f/l/+b/5//m/+X/4//i/+P/5P/m/+f/5f/l/+X/5f/o/+v/7v/x//v/BwAGAAIAAgAE
AAgADAAGAPD/0/+y/47/Zf9E/zj/NP83/0r/Yf9i/17/Yv9y/4f/mP+p/7z/y//R/9H/
1v/Z/9z/3v/j/+b/5v/m/+b/5v/m/+f/5//p/+r/6//r/+n/6f/o/+j/6P/o/+n/6f/r
/+v/6//r/+n/6f/p/+r/6//s/+3/7v/u/+7/7v/u/+//8f/y//L/9P/0//T/9P/y//H/
8f/x//T/9P/0//T/8//z//P/8//z//P/8//z//X/9f/z//P/8//z//P/8//0//b/9//4
//b/9f/1//T/9v/2//b/9v/3//j/+P/5//j/+P/4//j/+P/4//f/9v/3//f/9v/2//f/
9//2//X/9v/3//f/+P/5//n/+f/6//j/+P/4//b/+f/6//v/+v/6//r/+//7//v/+//7
//v//v/+//7//////wEAAQABAAMABQAFAAUABAAEAAUABgAIAAgABwAHAAYABgAGAAcA
CgAKAAoACQAJAAoACgAJAAkACgAKAAsADQANAAsACwAMAAwADAAMAA0ADQANAA0ADwAN
AA0ADgAMAAwADAAMAA8ADwAPAA4ADgAOAA4ADgAOAA8ADwAPAA8ADwAPAA8ADwAOAA4A
EAASABIAEAAQAA4ADgAOAA4AEAARABIAEwASABIAEQARAA8ADwAQABAAEQARAA8ADwAP
AA8ADgANAA4ADwAQABEADwAPAA8ADwAPAA8ADwAOABAAEAAQAA8ADQANAA0ADQAPAA8A
DgAOAA0ADQAOAA4ADgANAAwADAAOAA8AEAAQAA8ADwAPAA4ADQANAA4ADgALAA0ADQAM
AAoACwAMAAwACgALAAsACQAJAAkACQAJAAkACQAKAAoACQAJAAkABwAFAAYABwAHAAcA
CAAJAAkABwAJAAkABwAJAAkACwALAAsACwALAAwACQAKAAkACAAHAAcACAAIAAgACAAH
AAYABwAIAAwACAAOABAAEgAWABYAFwAYABkAGgAfACMAJQAmACUAIgAdABcAEwAQAA0A
CgAFAAIAAQD//////////////f/9//z//P/8//v/+v/6//7//v/////////9//3//f/+
//7/AAACAAMABQAFAAQAAQABAAIAAgAEAAQABQAFAAMAAwADAAIAAgADAAMABAAGAAYA
BgAGAAMAAwADAAQABwAHAAcABgAEAAQABAAFAAUABQAFAAUABwAIAAcABgALABUAHwAi
AB4AGAAYAB4AJgAoABgA+f/Y/7r/l/9y/17/Wv9Z/2j/f/+I/4L/hP+S/6X/tv/H/9r/
5//v//H/+v8BAAQABAAJAAoACgAKAAoACgAKAAsACwALAAwADQANAA0ADQAMAAwADAAM
AA0ADQANAA0ADQANAA0ADQANAA4ADgAOAA4ADgAMAAwADAAMAA4ADwAPAA4ADAAMAAwA
DAAMAAsACwALAA4ADgAOAA4ADAALAAoACQALAAsACwALAAsACwAJAAkACQAJAAkACQAJ
AAoACgAKAAoACQAJAAgACAAIAAgACAAGAAYABQAFAAQABAAEAAQABgAGAAUABAABAAEA
AAAAAAEAAQAAAP////////7//v/7//v/+//8//7//v/+//z/+v/6//r/+P/4//j/+f/5
//v/+//7//v/+//6//n/+f/7//3//f/9//3/////////AgACAAMABAAEAAQAAwADAAQA
BAAEAAUABAAEAAQAAwADAAQABAADAAUABgAGAAcABQAFAAMAAwAGAAYABgAGAAcABwAH
AAcABgADAAIAAgADAAQABQAGAAUABQAFAAQABAAEAAQABAAEAAUABQAFAAUABQAFAAUA
BwAGAAYACAAGAAYABAAEAAIAAgACAAIABQAFAAUABQACAAIAAQABAAMAAwAEAAQAAwAD
AAEAAQADAAMAAgABAAEAAQABAAEA//////////8AAAEAAgACAAAAAAAAAP//////////
//8BAAEAAAAAAAAA//////7/////////AAAAAP///v/8//r/+//8//z//f/9//7//v/9
///////+//z//f/+//7//v///////f/9//3//f/9//3//f/+//7//////////f///wAA
AQABAAAAAAAAAP////8BAAEA//8BAAEAAwADAAMAAwADAAQABgAKAAwADgAPABAAEQAS
ABYAGQAaABoAHAAaABYAEQAMAAgABAAAAP///P/7//n/+f/5//n/+f/3//f/9v/2//j/
9//2//b/9v/2//f/9//5//f/9//3//n/+v/9/wAA//8BAAEAAAABAAEAAgACAP///v/+
//3//////////v/8//3//f/+/wAAAAAAAAAAAAABAAIABAAEAAMAAgAAAAIAAgACAAMA
BQAFAAUABQAFAAYACwAUAB0AJQApACYAIgAeAB4AIgAgABQAAADn/8r/pv+B/2r/Zv9q
/3//nP+n/6b/pP+g/6T/t//I/9H/4v/z//f//f8CAAMAAgAEAAUABgAGAAYABgAGAAYA
BwAHAAUABgAHAAcACQAJAAgACAAGAAYABwAHAAcABwAHAAcABwAHAAcACAAGAAYABgAG
AAgACAAIAAgABgAHAAcABgAEAAQABAAEAAYABQAFAAUABAAEAAQABAAFAAUABQAFAAQA
AwACAAEAAwADAAEAAQADAAMAAwADAAIAAgABAAAAAgABAAEAAAD+//7//v/+//z//P/7
//v//P/8//z//P/7//r/+P/2//b/9//3//j/9//3//b/9f/1//X/9P/0//X/9f/1//b/
9f/0//P/8P/x//L/8//y//L/8v/z//P/9f/1//X/9f/2//b/9v/3//X/9//3//f/+P/7
//z//f/8//z//f/+/wAAAAD/////AAAAAAAAAQAAAAAAAAD//wAAAgADAAMAAwAEAAQA
BQAFAAUAAwADAAQABAAEAAQABQAFAAUABQAGAAUABgAIAAYABgAGAAYABQAFAAUABAAH
AAgACQAKAAcABwAGAAUABwAHAAcABwAHAAYABgAIAAgACAAGAAYACAAIAAgACAAIAAcA
BgAFAAUABgAGAAcABQAFAAYABgAJAAkABwAHAAkACQAIAAcABwAHAAcABwAJAAkACQAJ
AAcABwAHAAYABgAGAAYABQAHAAcABwAHAAcABwAGAAYABwAHAAgACAAIAAcABgAGAAkA
CQAJAAgACAAJAAoACgAJAAkACgAKAAkACwALAAoACQAJAAkACAAIAAkACQAHAAcABwAH
AAcABwAHAAgACAAIAAkACgAJAAgACAAIAAcACAAIAAgABwAJAAsACwAJAAcABwAJAAkA
CwALAAsADAAUABQAFAAUABcAGAAZABoAHgAhACIAIgAgAB4AGgAVABMAEAANAAoABwAE
AAMAAQD////////////////+//7/AAD///7//v/+//7//////////f/9//3/AAAAAAIA
BAAFAAcABwAGAAMAAwAEAAQABgAGAAcABwAFAAUABQAEAAIAAwADAAQABgAGAAYABgAD
AAMAAwAEAAcABwAHAAYABAAEAAQABQAFAAUABQAFAAUABgAJAAwAEQAbACEAIgAiACAA
IAAmACYAIAAQAPH/0P+w/4v/av9e/1z/Yf90/4v/kP+K/4z/nP+v/77/zf/e/+3/9f/5
//7/AwAIAAoACwAKAAoACgAKAAoACgALAAsADQAOAA8ADwAPAA8ADgAOAA4ADgAPAA8A
DwAPAA8ADwANAA0ADQAOAA8AEAARABIAEQAQAA8ADgAQABEAEQAQAA4ADgAOAA4ADgAN
AA0ADQAQABAAEAAQAA0ADQANAA0ADQANAA0ADQAPAA8ADQANAAsACwALAAsADQAOAA4A
DgAOAA0ADQAMAAoACgAKAAoACgAKAAkACQAIAAgACAAIAAkACgAKAAoABwAHAAYABgAH
AAcABgAFAAUABQAEAAQAAwADAAMABAAGAAYABgAEAAIAAgACAAAAAgACAAMAAwADAAMA
AwADAAQABAAEAAUABwAJAAkACQAHAAkACQAJAAgACAAJAAoADAAMAAsACwAKAAoACgAL
AA4ADgAOAA0ACwAMAAwACwALAAwADAANAA8ADwANAA0ADAAMAAwADAANAA0ADQANAAsA
CQAJAAoADAAMAAwADAANAA0ADQAMAAwADAAMAAwADAANAA0ADQALAAsACwALAA0ADAAM
AA4ADgAOAAwADAAMAAwADAAMAA8ADwAPAA8ADgAOAA0ADQALAAsADAAMAA8ADwANAA0A
DQALAA==
         </WaveFormData>
      </LeadData>
      <LeadData>
         <LeadByteCountTotal>10000</LeadByteCountTotal>
         <LeadTimeOffset>0</LeadTimeOffset>
         <LeadSampleCountTotal>5000</LeadSampleCountTotal>
         <LeadAmplitudeUnitsPerBit>4.88</LeadAmplitudeUnitsPerBit>
         <LeadAmplitudeUnits>��V</LeadAmplitudeUnits>
         <LeadHighLimit>2147483647</LeadHighLimit>
         <LeadLowLimit>268435456</LeadLowLimit>
         <LeadID>V2</LeadID>
         <LeadOffsetFirstSample>0</LeadOffsetFirstSample>
         <FirstSampleBaseline>0</FirstSampleBaseline>
         <LeadSampleSize>2</LeadSampleSize>
         <LeadOff>FALSE</LeadOff>
         <BaselineSway>FALSE</BaselineSway>
         <ExcessiveACNoise>FALSE</ExcessiveACNoise>
         <MuscleNoise>TRUE</MuscleNoise>
         <LeadDataCRC32>918572918</LeadDataCRC32>
         <WaveFormData>
+v/6//r/+v/4//j/+P/4//n/+v/7//z//P/8//z//P/8//z//P/8//7//v/+//7//P/8
//z//P/+//7//v/+//7//v/+//7//v/+//7//v/+//7//v/+//z//P/8//z//v/+//7/
/v/8//z//P/8//z//P/8//z//v/+//7//v/9//z/+//6//z//P/8//z//P/8//z//P/6
//r/+v/6//z//P/8//z//P/8//z//P/8//z//P/8//r/+v/6//r/+v/6//r/+v/8//z/
/P/8//r/+v/6//r//P/8//z//P/6//r/+v/6//z//P/8//z//v8AAAIABAAEAAQABAAE
AAUACAAKAAsACgAKAAoACQACAAAAAAD//wAA///+//3/+v/6//r/+v/3//b/9f/0//b/
9v/2//b/9v/2//f/9//5//r/+v/4//n/+P/3//j/+v/6//r/+v/4//f/9//4//b/9v/2
//f/+f/5//n/+f/4//j/+P/4//r/+v/6//r/+v/5//n/+f/3//j/+P/4//r/+f/5//n/
+f/5//n/+v/4//j/+//+/wEABgAOABcAFwAVABkAJQA2AEMAPwApABUACADx/8b/kf9g
/zP/FP8V/yz/PP88/0D/V/91/43/p//G/9j/3v/l/+//8//1//n///8BAAAAAAD/////
AAACAAIABAAEAAUABQAEAAQABAAEAAIAAwADAAMABAAFAAYABwAFAAUABgAHAAoACgAK
AAkABwAIAAgACAAIAAkACQAJAAsACwALAAsACgAJAAkACAAKAAsACwALAA0ADQANAA0A
CwAMAA0ADgAOAA4ADgAOAA4ADgAOAA4AEQARABEAEgASABEAEQASABAAEAASABMAFQAV
ABYAFgAXABcAGAAaABwAHAAdAB0AHwAfACAAIAAhACIAIwAlACcAJwAnACcAKAAoACgA
KwArACwALQAuADAAMAAwADAALgAvADAAMAAxADEAMAAwADAAMAAwAC4ALAAsACkAKAAo
ACcAJAAjAB8AHQAcABsAGwAaABYAFQATABIAEAAPAA0ADAAKAAYABwAHAAkABgACAAIA
AQABAAMAAwAAAAAA/v/+//7///8BAAEA/////////v/+//7//f/9//3//f8BAAEAAAAA
AP/////+//7/AAACAAMAAwABAAAAAAAAAAIAAgACAAYABgAFAAUABQADAAIAAQABAAYA
BgAGAAYABgAGAAUABQADAAIAAgAEAAcABwAFAAUABAAEAAQABAAFAAUABwAHAAYABgAG
AAYABQAEAAMAAgAEAAQAAgACAAIAAgACAAAAAgACAAEAAQADAAMAAwADAAIAAQD///z/
//8AAP//AAD//wAAAAD/////AAAAAP7//v/+//7//f/9//3//f/9///////+//3//P/8
//v/+v/9//3//f/8//7//v/+//7//v/+//7//v/+//7//f/9//3//f/+//7//f/9//3/
/v/8//z//P/8//z//f/9//3//v///wAAAAD///////8AAAIAAgADAAQABQAGAAoACwAL
AAoADAAMAAsABgACAAIAAQAAAP///v/9//r//P/8//z/+//4//f/9v/2//f/+P/5//r/
+f/5//j/9//4//j/9v/4//j/+P/6//r/+v/6//r/+P/3//f/+P/4//j/+P/5//n/9//3
//f/9v/3//j/+f/8//v/+v/5//j/+f/5//n/+f/6//r/+v/6//f/9//3//f/+f/5//r/
+v/8//3/+P/7/wYAEgAXABsAGwAZACEANABDAEUAOwAlABQACQDo/63/bv8//yT/If82
/0L/RP9I/1P/Z/9//5X/qv/A/9b/5f/v//P/9//5//n//P/8//3//f/+/wAAAwAEAAIA
AgADAAMABAAEAAQABAAGAAcABwAHAAYABQAEAAMABQAFAAYABwAIAAgACAAHAAcACAAI
AAgACAAJAAkACQAHAAcABwAHAAkACQAKAAoACAAJAAkACQAJAAkACQAJAAkACgALAAwA
CgAKAAoACgAKAAoACgAKAAwACwAKAAoADAALAAsADAAMAAwADgAPAA0ADQAOAA4ADwAP
ABAAEgATABIAEgARABIAEwAVABYAFwAYABkAGwAcABsAGgAZABsAHAAdACEAIAAgACAA
IAAgACAAIAAgACIAIwAkACQAIwAjACIAIgAiACIAIgAgAB4AHgAbABoAHAAbABgAFwAW
ABUAFQAVABIAEAALAAkACAAIAAcABwAFAAQAAgD+//////8BAP7//v/+//3//f/8//v/
9//2//f/+P/5//v/+v/5//b/9f/3//b/9v/2//f/9//3//f/+P/3//X/9P/3//f/9v/2
//X/9v/2//X/9f/0//T/9P/2//b/9v/6//n/9//2//X/9//2//X/9f/4//j/+P/4//b/
9v/1//X/9//2//b/+P/3//f/9f/1//j/+P/4//j/9//3//n/+f/4//j/+P/4//j/+P/4
//j/9v/2//T/9P/4//j/+P/2//b/9v/1//X/9f/1//X/9f/3//f/9v/0//b/9v/0//T/
9f/2//b/9f/z//T/9P/y//T/9P/0//P/8v/z//T/9f/3//f/9v/1//f/+P/4//j/+f/5
//n/+P/4//j/+P/4//r/+v/6//r/+v/6//n/+f/7//v//P/8/wEAAQABAAIABAAEAAQA
BAAIAAkACQAIAAYABgAFAAAAAAAAAP///v/9//z/+//4//r/+v/6//n/+f/5//n/+v/4
//j/+P/4//r/+//7//v/+v/6//j/+v/8//z//v/+//7//v/+//z/+f/5//r/+v/7//z/
/v////////////7//v/+//7/AAAAAAAAAAAAAP//////////AgACAAIAAgADAAMAAwAD
AAMAAwAEAAQABgAHAAgADwAaACIAJwAjACUALwA9AEoAUQBJADMAIwAWAPf/wv+F/1T/
Of84/0n/VP9Y/1r/YP91/4//pf+7/9D/4v/w//n///8DAAUABwALAAwADAANAA0ACwAM
AA4ADgAOAA4ADwAPAA4ADgAOAA4AEAARABEAEQAPAA8ADwAPAA0ADQAOAA8AEAAQABAA
DwAPABAAEAAQABAAEQARABEAEQARABEAEQAPAA8AEAAQABEAEwAUABUAFAATABIAEQAP
ABAAEQASABQAFAAUABQAEgASABIAEgAXABcAFwAYABcAFQAUABQAFAAUABYAFwAXABcA
GAAYABcAFwAYABoAGgAaABsAGwAdAB0AHgAeACMAJAAlACcAJwAnACcAJwAmACYAJgAp
ACkAKgArACwAKgAqACoAKgAqACsALAAsAC8ALwAuAC4ALQAsACsAKAAqACoAJwAmACUA
IwAfAB0AHQAbABoAGQAZABgAFAATABEAEAAOAA0ADwAOAAwACAAHAAcACQAGAAUABgAG
AAcABQAFAAIAAgAEAAQABAAFAAUABQADAAMAAwACAAIAAgADAAMAAwADAAMAAwACAAIA
AQABAAAAAAAAAAIAAwADAAUABAAEAAQAAgACAAIABgAGAAUABQAFAAUABAADAAMACAAI
AAgACAAGAAYABQAFAAcABgAGAAgACQAJAAcABwAIAAgACAAIAAcABwAJAAkABgAGAAYA
BgAGAAYABgAGAAYABgAEAAQABAAEAAQAAgADAAQABAAFAAUABQAFAAUAAwADAAIAAAAE
AAQAAgACAAEAAgACAAEAAwAEAAQAAgADAAIAAQD/////////////AQABAAAA///9//7/
/v/+//////////7//P/8//z//P/8//z//P/8//z//P/7//v/+f/5//r/+v/7//v/+//8
//r/+v/6//r/+v/7//v/+//8//3//v/+//3/+////wIABAAEAAQABAAEAAUABQAEAAUA
BgAGAAIA///+//z/+v/5//j/9//0//b/9v/2//X/8//x/+//7v/w//D/8P/w//H/8//0
//X/9f/0//H/8v/y//L/9P/0//L/8v/y//D/7//v//D/8P/x//L/9P/1//T/8//y//D/
8f/y//P/9v/1//T/8//y//P/8//z//P/8v/y//L/8v/z//P/8//z//H/8f/y//L/8P/x
//L/9f/6/wQADwAVABMAEwAZACoANwA5ACsAEwACAPP/1P+l/2z/Of8Q/wX/HP8w/zL/
Nv9L/2P/ef+V/7L/xv/U/9//5f/r/+//8//1//b/9v/3//f/+f/6//z//P/8//z//f/9
//z//P/8//z//v/////////9//3//f/9//////8AAAEAAAAAAAAA//8BAAIAAgACAAQA
BQAFAAUABQAFAAUABQAHAAcACAAIAAgACQAJAAkACQAJAAkACQAJAAoACwAMAAoACgAK
AAoADAAMAAwADAAPAA8ADwAQAA4ADQANAA4ADwAQABMAFQATABMAFAAUABcAFwAYABoA
GwAaABoAGQAcAB0AHwAgACEAIgAjACUAJgAlACQAIwAmACgAKgAvAC4ALgAuAC4AMAAw
ADAAMAAwADEAMgAyADEAMQAwADAAMQAyADMAMgAwADAALQAsACwAKwAoACcAJQAjACIA
IQAdABwAGAAXABcAFgAUABMAEQAQAA4ACgALAAsADQAKAAoACgAJAAkACAAHAAMAAgAE
AAQABAAFAAQAAwAAAP//AAAAAAEAAgADAAMAAwADAAMAAwACAAIABQAFAAQABAACAAQA
BQAFAAMAAgACAAIABAAEAAQACAAGAAUABQAFAAcABgAFAAUACAAIAAgACAAIAAgABwAH
AAcABgAGAAgABwAHAAUABQAHAAgACQAKAAcABwAJAAkACAAIAAgACAAGAAYABgAGAAYA
BgAEAAQABgAGAAYABAAEAAQAAwADAAMAAwADAAMABQAFAAQAAgAEAAQAAgACAAMABAAE
AAMAAQACAAIAAAAAAAAAAAD///7///8AAAEAAQABAAAA//8BAAIAAgACAAEAAQABAAAA
AAAAAAAAAAACAAIAAgACAAEAAAD+//3//v///wEAAgACAAEAAAAAAP7//v/+//7//v//
///////////////+//7///8AAAIABAAEAAQABAADAAYABwAIAAkACgAMAA0ADQAMAA4A
DgANAAgABgAGAAUABAADAAIAAQD+/wAAAAAAAP///P/7//r/+v/4//j/+P/4//r/+//7
//v/+v/6//j/+v/8//z//v/+//7//v/+//z/+//7//z//P/8//z//f/9//3//f/9//z/
/P/8//z//v/8//z//P/8//3//f/9//3//P/8//z//P/7//v/+//7//v/+//8//z//P/9
//7///8CAAwAFQAZABkAGQAfADAAQwBHADcAHwAUAAcA5v+z/37/Sf8e/w//IP8w/zb/
Pv9T/23/hf+h/7r/zv/c/+X/7f/z//f/+////wEAAAAAAP//AQACAAQABAACAAIAAwAD
AAQABAAEAAQABgAHAAcABwAHAAcABwAHAAcABwAIAAkACgAKAAoACQAJAAoACgAKAAoA
CwALAAsACwALAAsACwALAAsADAAMAA4ADwAPAA8ADgANAAwACwANAA4ADwAQAA4ADgAO
AA4ADwAQABEAEgAVABUAFQAWABQAEwATABQAFgAWABgAGQAZABkAGgAaABsAGwAcAB4A
IAAgACEAIQAhACEAIgAiACUAJgAnACkAKQApACkAKQAsACwALAAvAC0ALgAvADAAMAAw
ADAAMAAyADMANAA0ADMAMwAyADIANAA0ADQAMgAyADIALwAuAC4ALQAqACkAJwAlACQA
IwAfAB4AGgAZABcAFgAUABMAEwASABAADAAJAAkACwAIAAgACAAHAAcABgAFAAEAAAAA
AAAAAAABAAEAAQD//////f/8//z//P/8//3//v/////////+//7//v/9//v/+v/4//r/
+//7//v/+v/6//r/+P/4//j//P/6//n/+f/5//n/+P/3//f/+v/6//r/+v/4//j/9//3
//n/+P/4//r/+f/5//f/9//4//j/+P/4//n/+f/7//v/+P/4//j/+P/6//r/+v/6//n/
+P/1//T/9v/2//b/9P/2//b/9f/1//T/8//y//H/8v/z//P/8v/z//L/7//u/+//8P/w
/+//7f/u/+7/7P/s/+z/7P/r/+r/6//s/+3/6//r/+r/6f/p/+r/6v/q/+v/6//r/+r/
6P/o/+j/6P/q/+r/6v/q/+v/6v/o/+f/6f/p/+r/6v/r/+v/6//s/+n/6P/n/+b/6P/p
/+n/6f/o/+n/6v/q/+v/6//r/+z/7v/u/+7/8P/w//D/8P/1//f/+P/4//j/+P/3//L/
8P/w/+//7v/t/+z/6//o/+j/6P/o/+f/5v/l/+T/5P/k/+T/5P/k/+L/4//j/+P/5P/k
/+L/5P/i/+L/5P/k/+X/5v/n/+b/5f/l/+b/5v/l/+T/5P/j/+T/5f/m/+b/5P/k/+T/
5v/o/+j/6P/o/+f/5//n/+f/5v/m/+b/5v/n/+f/5//n/+X/5f/m/+b/6P/r/+r/7//2
//7/BwANAAsABwAPACIAMQA1ACkAEQD+/+//zv+V/1z/L/8W/xn/MP86/zr/Pv8//0//
bf+F/5r/tP/K/9H/2f/l/+n/6f/r/+7/7v/v/+//7//w//L/8v/y//L/8//z//T/9P/0
//T/8v/z//P/8//0//X/9v/3//f/9//4//n/+f/4//f/9f/3//j/+P/4//j/+f/5//n/
+f/5//n/+f/7//v//P/8//v/+//6//n/+v/7//z//f/8//z//P/8//7//v/+//7//v/+
//7//v8BAAEAAQACAAQAAwADAAQAAwACAAMAAwAEAAUABwAIAAgABwAHAAgACgAKAAsA
CwANAA0ADgAOABAAEAAQABEAFQAVABUAFQAWABYAFgAZABkAGgAbABwAHgAeAB4AHgAc
AB0AHgAeAB8AHwAeAB4AHgAeAB4AHAAeAB4AGwAaABoAGQAWABUAEwARABAADwAOAA4A
CwALAAsACgAIAAcABwAGAAQAAAAAAAEABAACAP///v/8//v//v////3//v/8//z//P/9
//3//f/7//v//f/8//z//P/9//3//f/9///////+//7//f/9//z//P/8//7/////////
/v/+//7//P/8//z/AAACAAEAAQABAAMAAgABAAEAAgACAAIAAgAEAAQAAwADAAEAAAAA
AAIABQAFAAMAAwAEAAQABAAEAAMAAwAFAAUABgAGAAYABgAEAAQABAAEAAUABgAFAAYA
BgAGAAYABAAGAAYABQAFAAcABwAHAAcABQAFAAQAAgAGAAYABAAEAAMABAAEAAMAAwAE
AAQAAgAEAAQABAADAAMAAwADAAMABQAFAAQAAwABAAIAAgACAAMAAwADAAIAAwAEAAUA
BgAEAAQABAAEAAgACAAHAAcABQAFAAYABgAHAAcABwAIAAkACgALAAwADAAOABAAEAAQ
ABAAFAAVABUAFAASABIAEQAMAAwADAALAAoACQAIAAcABAACAAIAAgABAAEAAQABAAIA
AAAAAAAAAAACAAMAAwADAAIAAgAAAAIAAwAEAAcACAAGAAYABgAEAAMAAwAEAAQABgAG
AAcABwAFAAUABQAEAAQABAAEAAYABgAGAAYABgAFAAUABQAFAAgACAAIAAgABQAFAAUA
BQAFAAUABgAGAAgACQAIAAsAEgAcACMAJwApACsAMwBEAFEAUwBFADEAIAARAPD/u/98
/03/MP8v/z7/TP9Q/1b/Y/93/4//p/++/9T/5v/z//n///8HAAkACwAOAA4ADwAPAA4A
DgAPAA4AEAAQABEAEQAQABAAEAAQABIAEwATABMAEwATABMAEwARABEAEgATABYAFgAW
ABUAEwAUABQAFAASABMAEwATABMAEwATABMAEwATABQAFAAUABUAFQAVABUAFQAVABUA
FgAYABoAHAAbABoAGQAYABoAGgAaABoAHQAdAB0AHgAeAB0AHQAeAB4AHgAgACEAIwAj
ACQAJAAlACUAJgAoACgAKAApACkAKgArAC0ALgAwADAAMAAxADUANQA1ADUANQA0ADMA
NQA3ADoAPQBAAD0APAA7ADoAPAA9AD4APgA9AD0APAA8AD4APgA+ADwAOgA6ADcANgA0
ADMAMAAvAC0AKwAqACkAKQAoACQAIwAfAB4AHAAbABsAGgAYABQAFQAVABcAFAAQABAA
DwAPAA8ADwAMAAwACgAKAAoACwAMAA0ADAANAAwACgAJAAgABwAHAAcABwAJAAkACAAI
AAgABwAFAAQABQAIAAoACwAKAAgABwAGAAQABAAEAAgACQAJAAoACwANAAwACwALAA0A
DAALAAoACAAIAAcABwAIAAgACQAMAA0ADQALAAsACwAKAAkACAAIAAkADAANAAoACgAK
AAoABwAGAAUABAAHAAgABwAIAAoACgAKAAgABgAGAAUABQAHAAcABwAHAAcABwAGAAQA
BgAGAAQABAADAAQABAADAAIAAgABAP7/AgACAAIAAQABAAEAAQABAP/////+//3//f/+
//7//v/9//3//f/8//z//P/8//z/+v/6//r/+v/7//r/+P/3//f/9//4//j/9v/1//T/
9P/0//T/9P/0//P/8//y//H/8f/x//H/8P/v/+//7//w/+7/7v/u/+7/7f/t/+3/7f/r
/+3/7f/y//T/8//y//H/8P/y//L/8v/0//f/9//2//b/+P/3//L/8P/u/+3/7P/r/+r/
6f/m/+b/5P/k/+P/4v/f/97/3v/e/97/3v/e/97/3//f/9//4P/g/97/4P/g/93/3v/d
/9z/3v/e/9z/2//d/97/3v/e/9z/3f/d/93/3f/d/9z/3P/a/9r/3P/c/97/3v/e/93/
2//b/9v/3P/b/9r/2f/X/9j/2f/a/9v/2f/a/9r/2v/b/97/4f/k//D/+//7//f/+/8J
ABoAJQAfAAsA9f/o/9H/qP9z/z7/D//u/vP+Bv8Q/xL/HP8z/0//af+B/5z/sv+8/7//
xf/L/83/z//V/9r/2v/b/9v/2f/a/9z/3P/e/97/3//f/+D/4P/g/+D/4P/h/+H/4f/h
/+H/4f/h/+H/4f/i/+P/5v/m/+b/5f/n/+j/6P/o/+j/6f/p/+n/6//r/+v/6//r/+v/
7P/s/+7/7//v/+//7//v/+//7//v//D/8f/y//T/9P/0//T/9P/0//T/9P/5//n/+f/6
//r/+f/5//r//P/8//7///8BAAEAAgACAAMAAwAEAAYACAAIAAkACQAKAAsADQAOABEA
EgATABUAGQAZABkAGQAcABwAHAAfAB0AHgAfACAAIwAkACUAJgAkACUAJgAmACcAJwAm
ACYAKAAoACgAJgAoACgAJQAkACYAJQAiACEAHwAdABwAGwAZABgAFAATAA8ADgAMAAsA
DQAMAAoABgAFAAUABwAEAAIAAgABAAEAAwADAAAAAAAAAAAAAAABAP/////9//3////+
//7//v/9//3//f/9///////+//7///////7//v/+/wAAAQABAAMAAgACAAIAAAAAAAAA
BAAGAAUABQAFAAMAAgABAAEABgAGAAYABgAGAAYABQAFAAUABAAEAAYABwAHAAUABQAE
AAQABAAEAAUABQAHAAcABgAGAAYABgAEAAQABAAEAAUABgAFAAYABwAGAAUAAgAEAAQA
AwADAAMAAwADAAMAAQABAAAA/v8BAAIAAQACAAEAAgACAAEAAQACAAIAAAAAAAAAAAD/
//////////////////7//f/9//7//v/+//////////7//v/+//7//v/8//z//P/8//7/
/v/9//3/+//7//z//P/7//v/+//8//z//P/8//z/+//7//r/+f/6//v//P/8//r/+f/4
//j/+v/6//r/+v/9//3///8BAAAAAgACAAIAAgAFAAcACAAIAAcABgAEAP7//v/+//3/
/P/5//j/9//0//T/9P/0//P/8v/x//D/8P/u/+7/7v/u//D/8f/x//H/8v/y//D/8v/y
//L/9P/0//T/9P/0//L/8f/x//L/8v/y//L/8//z//H/8f/x//D/8v/y//L/9P/0//T/
9P/0//H/8f/x//H/9P/0//T/9P/z//P/8//z//H/8f/y//L/9v/1//T/9f/6/wQADQAT
AA8ADQAXACwAPQA/AC8AFwAGAPf/1P+f/2b/M/8Q/wn/HP8q/y7/Nv9J/2P/e/+V/7L/
xv/S/9n/4//t//H/8//3//j/+P/5//n/9//4//r/+v/8//z//f/9//7//v/+//7//v//
//////8BAAEAAQABAAEAAQACAAMAAgACAAIAAQABAAIAAgACAAQABQAFAAUABQAFAAUA
BQAFAAUABgAGAAYABwAHAAcABgAFAAQAAwAEAAYACAAKAAgACAAIAAgACAAIAAgACAAL
AAsACwAMAAwACwALAAwADAAMAA4ADwAPAA8AEAAQABEAEQASABQAFgAWABcAFwAXABcA
GAAYABsAHAAdAB8AHwAfAB8AHwAgACAAIAAjACUAJgAnACgAKAAoACgAKAAoACkAKgAq
ACsAKwAqACoAKgAqACoAKAAqACoAJwAmACQAIwAgAB8AHwAdABwAGwAZABgAFAATAA8A
DgAMAAsACwAKAAgABAABAAEAAwAAAAAAAAD//////f/9//r/+v/8//z//P/9//v/+//5
//n/9//2//b/9v/2//f/+P/5//n/+f/4//j/+f/5//j/+P/4//r/+//7//v/+v/6//r/
+v/6//r//v/8//v/+//7//v/+v/5//n//P/8//z//P/6//r/+f/5//r/+v/7//7//v/9
//r/+f/6//r/+v/6//v/+//9//3/+//6//n/+P/6//r/+v/6//r/+v/4//j/+P/4//j/
9v/3//j/+P/5//j/9//2//X/9v/3//f/9v/2//b/9P/0//T/9P/z//H/8//0//T/8v/0
//T/9P/z//P/8//z//P/8//z//L/8f/v//D/8P/w//P/8//z//L/9P/0//T/9P/2//b/
9v/2//b/9v/1//X/9f/1//b/9v/3//f/9//4//j/+P/4//j/+P/7//3/AAACAAIAAgAC
AAYABwAHAAYABgAGAAUAAAD8//z/+//6//n/+P/3//T/9f/2//f/9//2//X/9P/0//b/
9v/2//b/9f/1//T/8//1//b/9f/4//r/+v/8//z/+v/6//r/+P/4//n/+//8//v/+v/6
//n/+f/5//n/+P/6//r/+v/8//r/+v/6//r/+//7//v/+//6//r/+v/6//v/+//7//v/
+//7//z//P/8//3/AgAJABQAHgAlACMAHwAjADEAPgBDADkAKQAZAAYA4/+u/3P/Rv8t
/zD/R/9U/1b/Wv9e/2v/hf+d/6//xv/c/+j/7//5//3/+//7//3//v/+//////8BAAIA
BAAEAAIAAgADAAMABgAGAAYABgAEAAUABQAFAAcABwAHAAcABwAHAAgACQAJAAgABwAF
AAcACAAIAAgACAAJAAkACQAHAAcABwAHAAcABwAIAAgABgAHAAcABwAHAAcABwAHAAUA
BgAHAAgACAAIAAgACAAKAAoACgAKAAwACwAKAAoADAALAAsADAAMAAwADgAPAA8ADwAQ
ABAAEQARABIAFAAVABQAFAATABUAFQAWABYAGAAYABgAGQAbABsAGwAbAB0AHgAfACMA
IgAiACIAIgAkACQAJAAkACIAIwAkACQAJQAlACQAJAAmACYAJgAkACIAIgAfAB4AHwAf
AB0AHQAbABkAGAAXABUAFAAQAA8ADwAOAAwACwAJAAgABgACAAIAAwAGAAQAAgACAAEA
AQABAAEA/v/+//z//P/8//3///////3//f////7//v/+//3//f/9//3//v/9//v/+v/+
//////8AAP//AAAAAP//AQAAAAAAAAD+//7//v8CAAAA////////AAAAAAAAAQADAAIA
AQAAAAEAAgACAAMAAQAAAAAAAgADAAMAAQABAAQABAAEAAQAAQABAAMAAwAEAAQABAAE
AAIAAgACAAIAAAAAAP7//v8BAAIAAwACAAAAAAD/////AQABAAEAAQABAAEAAAD+/wAA
AAD+//7///8AAAAA///9//7//v/8/wAAAAAAAP///f/9//3//f/9//3//P/7//v//P/8
//z//f/9//3//P/+//7//v/+//3//P/7//r/+v/6//n/+f/7//v//P/8//v/+//7//z/
/v/+//7//v8AAAEAAwACAAQABAAEAAQABwAJAAoACgAJAAgABgAAAP//AAAAAAAA/f/8
//v/+P/4//j/+P/3//j/9//2//b/9v/2//b/9v/2//f/9//3//j/+P/2//j/+P/4//r/
+v/6//r/+v/4//X/9f/2//b/+P/4//n/+f/3//f/9//2//b/9v/2//j/+v/6//r/+v/3
//f/9//3//r/+v/6//r/9//3//f/9//3//f/+P/4//b/+f/6////BgAQABUAFwAXABsA
JwA4AEEAPQAtABcABgDx/8j/kf9c/y//Fv8Z/zD/Ov86/0T/Wf9z/4v/o/++/9T/3v/j
/+v/8//3//v//f/+//7///////3//v8AAAAAAgACAAMAAwACAAIAAgACAAIAAwADAAMA
AwADAAMAAwADAAMABAAFAAcACAAJAAkACAAIAAcABgAIAAkACQAJAAcABwAHAAcABwAH
AAgACAAKAAsACwALAAkACQAJAAkACQAKAAsADAAMAAwADAAMAAwADAAMAAwADwAPAA8A
EAASABEAEQASABAAEAASABMAEwATABQAFAAVABUAFgAYABwAHAAdAB0AGwAbABwAHAAh
ACIAIwAlACcAJwAnACcAKAAoACgAKwAtAC4ALwAwAC8ALgAtACwALgAvADAAMAAxADEA
MAAwAC4ALgAuACwALgAuACsAKgAqACkAJgAlACEAHwAeAB0AHQAcABgAFwATABIAEAAP
ABEAEAAOAAoACQAJAAsACAAIAAgABwAHAAcABwAEAAQABAAEAAQABQAFAAUAAwADAAMA
AgACAAIAAwADAAMAAwADAAMAAgACAAEAAQAAAAAAAgAEAAUABQAFAAQABAAEAAQABAAE
AAgACAAHAAcABwAHAAYABQAFAAgACAAIAAgACAAIAAcABwAHAAYABgAIAAsACwAJAAkA
CAAGAA==
         </WaveFormData>
      </LeadData>
      <LeadData>
         <LeadByteCountTotal>10000</LeadByteCountTotal>
         <LeadTimeOffset>0</LeadTimeOffset>
         <LeadSampleCountTotal>5000</LeadSampleCountTotal>
         <LeadAmplitudeUnitsPerBit>4.88</LeadAmplitudeUnitsPerBit>
         <LeadAmplitudeUnits>��V</LeadAmplitudeUnits>
         <LeadHighLimit>2147483647</LeadHighLimit>
         <LeadLowLimit>268435456</LeadLowLimit>
         <LeadID>V3</LeadID>
         <LeadOffsetFirstSample>0</LeadOffsetFirstSample>
         <FirstSampleBaseline>0</FirstSampleBaseline>
         <LeadSampleSize>2</LeadSampleSize>
         <LeadOff>FALSE</LeadOff>
         <BaselineSway>FALSE</BaselineSway>
         <ExcessiveACNoise>FALSE</ExcessiveACNoise>
         <MuscleNoise>TRUE</MuscleNoise>
         <LeadDataCRC32>117708432</LeadDataCRC32>
         <WaveFormData>
8v/y//L/8v/y//L/8v/y//T/9P/0//T/9P/0//T/9P/0//T/9P/0//X/9v/3//j/9//2
//X/9P/2//b/9v/2//b/9v/2//b/9v/2//b/9v/2//b/9v/2//T/9P/0//T/9P/0//T/
9P/y//L/8v/y//L/8v/y//L/8v/y//L/8v/x//D/7//u/+//8P/x//L/8P/w//D/8P/w
//D/8P/w//D/8P/w//D/8v/y//L/8v/w//D/8P/w//D/8P/w//D/8P/w//D/8P/u/+7/
7v/u/+7/7v/u/+7/8P/w//D/8P/u/+7/7v/u//D/8P/w//D/8v/0//b/+P/6//r/+v/6
//v//f///wAA/v///////v/6//f/9v/2//j/9//3//b/8//x//H/8P/u/+3/7f/s/+z/
7P/s/+r/7P/t/+3/7f/v//H/7//v/+7/7v/u//D/8//z//P/7//r/+v/6//r/+n/6f/q
/+r/7P/s/+z/7P/s/+z/7P/s/+//7//v/+//7f/s/+z/7P/s/+z/7P/s/+7/7f/t/+3/
7P/s/+z/7P/s/+z/7//x//H/8f/1//r//P/+/wkAJABEAFsAZwBpAHQAgwCKAHUARgAO
AMz/iv9f/1D/Rf83/zX/Qf9X/23/hv+f/7b/w//R/93/5P/m/+3/8//z//L/8v/x//H/
8//0//X/9//3//j/+f/5//r/+v/6//r/+//7//v//v/+///////+//3//P/9////////
/////////wAAAAAAAAEAAQABAAEAAQABAAIAAAAAAAAAAQADAAQABAAFAAUABQAFAAUA
BQAHAAcACAAIAAgACAAIAAgACQALAAsADAANAA4ADgAOAA4ADwARAA8AEAARABMAFgAW
ABcAGAAZABoAHAAdACIAIgAlACUAJAAlACgAKQAuAC8AMAAzADQANgA3ADkAOAA6ADsA
PgBBAEQARABFAEMARQBGAEYARwBIAEgASQBJAEkASQBKAEgARwBGAEUARABDAEAAPwA6
ADkANQAzAC4AKwApACYAJAAhABwAGQAYABYAFAARAA4ADAAKAAYABQAEAAMA///+//7/
/f/8//3//f/7//r/+P/3//f/+P/6//r/+f/5//n/+P/4//j/+P/3//f/+P/5//n/+f/5
//f/9v/1//X/9v/5//v//P/6//n/+f/5//n/+f/7//3////+//7//v/8//z//P/8//7/
/v/+//7//v/+//3//f/9//3///8AAAAAAAD//////////////////wAAAQACAAAAAQAB
AAEA///+//7//v/////////////////+//v/+//7//v/+v/7//z//P/9//z/+//6//n/
+f/6//n/+v/5//n/+P/2//b/9//4//n/+f/5//j/9//1//X/9f/1//f/9//3//X/8//0
//T/9P/3//f/+P/4//b/9f/1//X/9//3//f/9//2//b/9v/2//X/9v/2//f/9//3//f/
+f/3//f/9f/1//b/9//4//j/9v/4//r//f/6//r/+v/5//v//P/9//7///8AAAMABAAE
AAQABwAHAAYABAD///7//v/+//3//f/8//v/+v/7//v/+v/4//f/9f/0//X/9v/1//b/
9v/1//T/8//1//P/8//0//T/9P/2//f/9//3//P/8f/x//H/8f/x//H/8v/y//L/8v/y
//L/8v/0//T/9P/1//P/8//z//P/9P/0//T/9P/0//T/9P/0//H/8f/x//L/9P/0//T/
9P/2//f/8f/z//3/AwAEAAgACgAPACIAQgBbAG0AdwB+AIcAmACNAF4AIADk/6b/ef9m
/1n/S/9H/0//W/9r/4D/k/+o/7//0//h/+r/8P/x//P/9v/2//f/9//4//v//f////3/
/f/+//////8AAAAAAAACAAMAAwADAAMAAgACAAEAAwADAAMABQAFAAUABQAFAAcABwAI
AAgABgAHAAcABwAHAAcABwAIAAoACgAKAAsACgAKAAkACQAJAAkACQAJAAkACwALAAwA
DAAMAAwADAAMAA0ADwAPAA0ADQANAAwADQAOABAAEwATABQAFQAXABYAFgAXABgAGwAc
AB4AHwAfAB4AIAAfACIAIwAmACcAKgArACwALwAuADAAMQAzADYAOAA5ADwAOwA+AD4A
PwA9AD8AQABAAEMARABEAEUAQwBDAEMARABGAEUARABDAEAAPwA8ADsAOgA5ADUAMwAw
AC0AKwAoACQAIQAcABkAFwAWABUAEwARAA4ACwAGAAQABAAEAAEAAgACAAEAAAD9//3/
+//6//z/+//7//z/+//6//j/9//3//b/9v/2//j/9//3//j/9v/1//T/8//2//b/9v/3
//b/9//3//b/9v/1//X/9f/1//X/9//5//j/9v/1//T/9v/2//b/9v/4//j/+P/4//j/
+P/3//f/9f/1//f/+P/4//j/9//3//j/+f/6//v/+v/6//r/+v/6//v/+//7//v/+v/6
//r/+f/5//n/+f/6//v/+//5//f/9//3//b/+P/4//f/9//3//f/9//3//b/9v/0//T/
9v/3//f/9v/1//X/9f/1//T/9f/1//X/9f/1//X/9f/1//X/9f/z//X/9v/2//b/9//3
//j/+P/4//f/9//3//n/+f/5//n/+v/6//r/+v/7//z//P/9/wEAAQABAAIAAwAEAAUA
BgAHAAgACAAIAAcABwAGAAQAAwACAAIAAgABAAEAAAD////////+//z//f/9//z//P/8
//z/+v/6//v/+//7//v//f/7//v//P/+//7/AAABAP/////7//n/9//3//f/9//4//r/
+//8//z//P/8//z//P/8//z//f/9//3//f/9//z//P/8//z//v/+//7//v/9//3//f/+
//7//v/+//7/AAABAAMABQALABEAFAAUABoALwBOAGYAdwB/AIMAjgCbAJAAaQAuAO7/
sv+G/3P/ZP9X/1P/Wf9l/3f/i/+e/7H/yP/Z/+f/8f/4//z/AQAFAAQABAAFAAUAAwAF
AAYABwAHAAcACAAJAAcACAAIAAgACgALAAsACwAKAAoACwALAAoACQAIAAkACwALAAsA
CwALAAsADAAMAAoACwALAAsADQANAA0ADgANAAwACwALAAwADgAPABEAEAAPAA4ADQAN
AA8ADwAQABAAEAAQABAADgAPABEAEQAUABUAFgAWABQAFAAVABcAFQAWABcAGQAaABoA
GwAcABsAHAAeAB8AIAAgACMAIwAkACUAKAApAC4ALwAwADMAMgA0ADUANwA2ADgAOQA8
AD0AQABAAEEAQABBAEEAQABDAEQARABFAEUARQBFAEYAQwBBAD8APQA+AD0AOgA5ADUA
MwAuACsAKAAlACMAIAAeABsAFgATABIAEAAOAAsADAAKAAgABAADAAIAAQD9//3//v/+
//7/+//7//n/+P/6//n/+f/6//j/+P/3//f/9f/0//T/9P/2//X/9f/2//X/9f/1//X/
8//y//H/8f/z//X/9v/2//b/9f/1//X/8//z//X/9//3//b/9v/2//b/9v/2//b/+v/6
//r/+v/6//r/+f/5//n/+f/7//z//P/8//v/+//7//v/+//7//z//P/8//z/+v/7//v/
+//7//r/+v/6//n/+f/5//n/+P/5//n/9//5//n/+f/4//j/+P/3//f/9//3//f/9//2
//b/9P/0//T/9f/1//T/9f/1//X/9f/z//P/8v/x//H/8f/x//H/8//z//P/8f/w//D/
7//u/+//7//w//D/7v/t/+3/7f/t/+3/7f/t/+7/7v/u/+7/7v/u/+3/7f/t/+3/7f/v
/+3/7f/r/+v/6v/r/+z/7P/q/+z/7v/x//D/7v/w//T/9f/2//f/+P/3//j/+P/4//v/
+//6//j/8//y//L/8v/x//H/8P/v/+//7//u/+z/6v/p/+f/5v/o/+j/5v/m/+f/5//n
/+f/5//l/+X/5v/m/+b/6P/p/+n/6f/l/+P/4f/h/+H/4f/i/+T/5f/m/+T/5P/k/+T/
5v/m/+b/5//m/+X/5P/j/+T/5P/k/+T/4v/i/+L/4v/j/+P/4//k/+T/5P/k/+T/4v/j
/+P/5f/n/+3/8v/2//j/+/8OADAASQBZAF8AZABzAIIAfQBYAB4A3v+W/1//TP9D/zH/
Lf83/0X/V/9w/4v/oP+1/8X/z//a/+D/4//l/+b/5v/n/+f/6f/r/+z/7f/t/+3/7v/v
/+//8P/w//D/8P/x//H/8f/w//D/8f/x//L/8//0//f/9v/1//T/8//1//X/9v/2//j/
+f/5//n/+f/5//n/+v/6//r/+v/7//3//v/+/////////////////wEAAQACAAIAAgAC
AAIAAgADAAUABQAGAAcACAAIAAgACAAJAAsADQAOAA8AEQASABIAEwAUABcAGAAaABsA
HAAcAB8AHwAiACMAJgAnACwALQAuADEAMQAyADIAMwA3ADoAPABAAD8AQgBCAEMAQwBF
AEYARgBJAEoASgBLAEsASwBLAEwATABLAEoASQBIAEcARABDAEAAPwA7ADkANgAzADEA
LgAqACcAIgAfABwAGgAYABUAEwAQAA0ACAAIAAgACAAFAAQABAADAAIA//////3//P/+
//3//f/+//3//P/6//n/+v/6//v//P/8//v/+//8//z/+//6//n/+v/6//r/+//7//3/
/v/+//7//f/9//3//////wEAAwACAAAA///+/wAAAAAAAAAAAgACAAIAAgAEAAQAAwAD
AAEAAQADAAQAAgACAAEAAQAEAAUABgAHAAYABgAGAAYABAAFAAUABQAFAAQABAAEAAMA
AwADAAMABAAFAAUAAwABAAEAAQAAAAAAAAD/////AQABAAEAAQAAAAAA/v/+//7/////
//7//f/9//3//f/8//3//f/9//z//f/+/////f/9//3/+//9//7//v/+//7//f/9//z/
/P/7//v/+//9//3//f/9//z//P/8//z//f/+//7////+//3//P/9//v/+//5//n/+v/7
//z//P/5//r/+//9//v//P/9//3//////wAAAAD+/wIAAwAEAAUABgAJAAoACgAKAAsA
CwAKAAgABQAEAAQABAADAAMAAgABAAEAAQAAAP7/+//7//r/+v/6//r/+P/4//v/+//7
//v/+//5//n/+v/8//z//v/////////7//n/9//3//f/9//3//j/+P/4//j/+P/4//j/
+P/4//j/+f/3//f/9//3//j/+P/4//j/9v/2//b/9v/1//X/9f/2//j/+P/4//j/+P/3
//f/9//3//v/AAAEAAYADQAgAEAAXwBvAHMAegCNAJ4AlQBuADgA9P+q/3X/XP9N/z//
Pf9L/1n/bf+G/5//tP/F/9X/4f/q//D/9f/5//j/+P/5//n/+//9//7////9//3//v//
////AAAAAAAAAgADAAMAAwACAAIAAwADAAUABQAFAAcABQAFAAUABQAHAAcACAAIAAgA
CQAJAAkABwAHAAcACAAKAAoACgALAAsADAAMAA0ADQANAA0ADQANAA8ADwAQABAAEAAQ
ABAAEAARABMAEwAUABUAFgAWABYAFgAXABkAGwAcAB0AHwAeAB4AHwAgACEAIgAkACUA
KgAqAC0ALQAuAC8AMgAzADYANwA4ADsAPAA+AD8AQQBCAEQARQBIAEkATABMAE0ATQBP
AFAAUABTAFQAVABVAFUAVQBVAFYAVgBVAFQAUwBSAFEATgBNAEoASQBFAEMAQAA9ADsA
OAA0ADEALAApACYAJAAiAB8AHAAaABgAFAARABAADwALAAwADAALAAoABwAHAAUABAAE
AAMAAwAEAAIAAgABAAEA///+//7//v8AAP////8AAAAA///+//3//f/8//v/+//5//v/
/P/8//r/+f/5//n/9//3//n/+//7//r/+v/6//r/+v/6//r/+v/6//r/+v/6//r/+f/5
//n/+f/7//z/+v/6//n/+f/7//v/+//7//z//P/8//z//P/9//3//f/9//z//P/8//n/
+f/5//n/+v/7//v/+f/3//f/9//2//b/9v/1//X/9f/1//X/9f/y//L/8P/w//L/8//z
//L/8f/x//H/8f/w//H/8f/x/+//7//v/+//7f/t/+3/6//t/+7/7v/u/+7/7f/t/+z/
7P/r/+v/6//t/+3/7f/t/+r/6v/q/+r/6f/q/+r/6//r/+v/6//t/+z/6//o/+f/6v/r
/+z/7P/r/+z/7f/v/+7/7v/u/+3/8f/v//D/8v/y//L/8v/2//j/+f/6//n/+f/4//b/
9f/0//T/9P/z//P/8v/x//H/8f/w/+7/6//r/+r/6v/q/+r/6P/o/+f/5//n/+f/6f/n
/+f/6P/m/+b/6P/p/+z/7f/q/+n/5//n/+f/5//l/+b/5v/m/+j/6P/o/+j/5v/m/+b/
5//o/+n/6v/r/+j/6P/o/+j/6P/o/+j/6P/p/+n/6f/q/+n/6P/n/+b/6P/r/+3/7//z
//f/+v8AAAIAAwAWADgAUwBjAGkAbAB1AIAAcQBGAA4A1P+Y/2//YP9R/0P/P/9B/0v/
X/92/4f/oP+1/8P/z//g/+j/6f/t//D/8P/x//H/7//x//L/8//z//P/9P/1//f/+P/4
//j/9v/3//f/9//6//r/+//7//v/+//7//3/+//7//v/+//9//3//v/+//z//f/9//3/
////////AAAAAAAAAAABAP//AAAAAAEAAgADAAQABQAEAAUABAAEAAQABAAEAAQABgAH
AAkACQAIAAkACgAKAAwADAANAA8ADQAOAA8AEQAUABQAFQAWABYAFgAXABcAGgAaAB0A
HQAgACEAJAAlACYAJwAoACsALgAwADEAMwAyADQANQA4ADcAOgA6ADsAPQA/AEAAQABB
AEIAQgBDAEMAQwBDAEQARABDAEIAQQBAAD8APAA7ADoAOQA1ADMALgArACkAJgAnACUA
IQAfABwAGgAYABUAFAASABAADAAKAAoACgAHAAUABAACAAAAAAABAAAAAAAAAP////8A
AP7//v/9//3//f/8//z//P/8//v/+//8//3//f/9//3//f/8//v/+//7//3//v/+//7/
/f/9//3/+//7//3///8BAAAAAAAAAP7//v/+//7/AAAAAAAAAAACAAIAAQABAP////8B
AAIABAAEAAMAAwADAAMAAwADAAQABAAEAAQABAAFAAUABQADAAIAAgACAAIAAwAEAAUA
BQAFAAQAAQADAAMAAwACAAQABAADAAMAAgABAAAA/////wAA//8AAP7///////7/////
///////+//////////3//f/9//3//////////f/7//z//P/8//3//f/+//7//v/9//3/
/f/9//3//f/9//3//v///wAAAAAAAP/////9//3//f///wAAAQAAAAEABAAEAAUABgAH
AAgACwAMAAwADAALAAsACgAIAAcABgAGAAYAAwADAAIAAQABAAEAAAD+///////+//7/
/f/8//n/+P/6//v//P/9//7/+//6//r/+//8////AQAAAP//+v/3//f/9//3//f/+f/6
//r/+v/4//j/+P/4//j/+P/4//n/+f/5//n/+f/6//r/+v/6//r/+v/6//r/9//3//f/
+P/4//j/+P/4//z/+//7//v///8FAAoADgAQABcALgBQAGcAcwB7AIIAjQCYAI8AZAAo
AOj/rP9//2r/Xf9P/0//Vf9h/3P/iP+d/7L/x//X/+P/7v/2//v//f///wAAAgADAAIA
AwADAAMAAwADAAQABQAFAAYABgAGAAYABwAHAAcACAAIAAkACQAHAAcABwAJAAsACwAL
AAsACQAJAAoACgAIAAkACQAJAAkACQAJAAoACgAKAAoACwALAAwADAANAA0ADQANAA0A
DgARABIAFAATABIAEQAQABAAEQATABMAFAAVABYAFgAYABgAGQAbABsAHAAdAB8AIAAg
ACEAIgAjACQAJgAnACoAKgAtAC0AMAAxADQANQA2ADcAOAA7AD4AQABBAEMAQwBEAEQA
RgBIAEwATQBPAEwATQBNAEwATwBQAFAAUQBRAFEAUQBSAFIAUQBQAE8ATABLAEgARwBE
AEMAPwA9ADoANwA1ADIAMAAtACgAJQAgAB4AHAAZABgAFgAUABAADgAOAA4ACwAJAAgA
BgAEAAUABQADAAIAAAD/////AAAAAAAA//////3//P/8//z//P/7//v//P/7//v/+//7
//n/+P/3//f/+f/7//z//P/6//n/+f/5//f/9//5//v//f/8//z//P/+//7//v/+//7/
/v/+//7//P/8//v/+//9//3///8AAAAAAAD//////f/9//3//f/9//7///8AAP7/////
////+//6//r/+v/6//v//P/9//7///////3//f/9//3//P/8//z/+//7//n/+f/5//n/
+v/6//j/+P/2//f/9//2//T/8//y//H/8v/z//P/8//x//H/8f/x//H/8f/x/+//7//w
//D/8P/w/+//7//u/+z/6//r/+v/6//r/+v/6//q/+r/6v/q/+n/6v/q/+v/6v/p/+j/
6f/p/+n/5//n/+f/5//n/+b/4//k/+X/5//k/+T/5P/j/+P/4//k/+T/4v/i/+L/4v/j
/+P/5f/p/+r/6P/o/+j/6P/q/+r/6v/r/+7/7v/u/+//7//u/+z/6f/o/+j/6P/n/+X/
5P/j/+H/4f/g/97/3f/b/9r/2v/a/9j/1v/W/9f/1//X/9f/2f/X/9f/2P/Y/9b/2P/Z
/9n/2f/V/9P/0//V/9X/1f/V/9T/1P/U/9T/1v/W/9b/1v/U/9T/1f/V/9X/1f/V/9T/
1P/U/9T/1P/T/9L/0f/P/9D/0f/T/9T/0v/S/9L/0v/T/9X/1f/V/9v/4v/k/+T/8f8M
ACwAQQBJAE8AWgBpAHIAXQAuAPb/sv9u/0X/NP8h/xf/Gf8j/zf/Tf9k/3//lv+l/63/
t//C/8b/x//N/8//0P/S/9P/0f/T/9T/1f/X/9f/2P/Z/9n/2v/a/9r/2v/b/9v/2//c
/9z/3f/d/93/3f/d/9//4f/h/+H/4f/h/+H/4v/i/+P/5f/m/+f/6f/p/+n/6v/q/+r/
6v/r/+v/7P/s/+3/7f/t/+3/7f/t/+//7//w//L/8v/y//L/8v/z//X/9f/4//n/+v/6
//r/+v/7//3///8AAAEAAwAGAAYABwAIAAsADAAOAA8AEgASABUAFQAYABkAHAAdACIA
IwAkACcAKQAsAC4AMQAyADQANQA4ADcAOgA6ADsAPgBBAEMARABFAEYARgBHAEcARwBH
AEgASgBJAEgARwBIAEcARABDAEIAQQA9ADsAOAA1ADMAMAAuACsAJgAjAB4AHAAaABcA
GAAWABQAEAAPAA4ADQAJAAYABgAFAAQABAAFAAQABAACAAEAAQACAAIAAgABAAEAAQAA
AAAAAAAAAP////8AAAEAAQABAAEAAQAAAP///////wEAAgACAAQAAwADAAMAAQABAAMA
BQAHAAYABgAGAAUABAADAAIABQAGAAcACAAGAAYABQAFAAUABQAHAAgACAAIAAcABwAJ
AAkACQAJAAoACgAKAAoACgALAAsACwAJAAgACAAIAAgACQAKAAsACwALAAoABwAJAAkA
CQAIAAgACAAHAAcABQAFAAUABQAFAAYABQAGAAQABQAFAAQABQAFAAUABQAFAAUABAAD
AAEAAQABAAEAAQABAAEA//8BAAIAAgACAAMAAwAEAAQAAgABAAEAAQABAAEAAQABAAAA
AAAAAAAA//8AAAAAAQD///////8BAAEAAQD//////////////v/8//7/AAADAP7//v/+
//3//v///wEAAgAEAAQABAAIAAgACgAKAAoACgANAA4ADgAOAA4ADQALAAgABwAGAAYA
BgADAAMAAgABAP/////+//z/+//7//r/+v/6//r/+P/4//n/+f/5//n/+//5//n/+v/6
//r//P/9///////7//n/9//3//f/9//5//r/+v/6//j/+P/4//j/+P/4//j/+f/7//v/
+//7//j/+P/4//j/+P/4//j/+P/5//n/+f/6//j/+P/4//j/+v/7//n/+f/7////BAAI
AAoADwAoAEwAZwB1AH0AhgCTAKAAkwBqADAA7P+m/3f/YP9T/0f/Rf9P/1//c/+M/6P/
uv/J/9X/4//w//b/9//7//z//P/9//3/+//9//7///8BAAEAAgADAAEAAgACAAIAAgAD
AAMAAwAEAAQABQAFAAcABwAHAAkACQAJAAkACQAJAAkACgAKAAwADQANAA0ACwALAAsA
DAAMAAwADAANAA0ADgAOAA8ADQANAA0ADQAPABEAEQASABIAEgASABIAEgATABUAFQAW
ABcAGAAYABYAFgAXABkAGQAaABsAHQAeAB4AHwAgACEAIgAkACUAKAAoACsAKwAsAC0A
MAAxADQANQA2ADkAOgA8AD0APwBAAEIAQwBGAEkATABMAE0ASwBNAE4ATgBPAFAAUABR
AFMAUwBTAFQAVABTAFIAUQBSAFEATgBNAEgARwBDAEEAPwA9ADwAOgA2ADMALgArACYA
JAAiAB8AHgAcABoAFgATABIAEQANAAwADAALAAoABwAHAAUABAAFAAUABgAIAAYABgAF
AAUAAwACAAIAAgAEAAMAAwAEAAMAAwADAAMAAwACAAEAAQD//wEAAgACAAQAAwADAAMA
AwADAAUABwAHAAYABgAGAAQABAAEAAQABgAGAAYABgAEAAQAAwADAAQABQAIAAoACAAI
AAcABwAJAAkACQAJAAoACgAKAAoACQAJAAgABwAGAAYABwAIAAcABwAHAAcABgAHAAcA
BQAHAAcABwAGAAUABAACAAEAAgADAAQABQACAAIAAAAAAAAAAQABAAAAAQABAAEAAQAA
AAEAAQABAAEAAQABAAEAAQABAAEA/////wAAAAAAAAEAAQACAAIAAgABAAEAAQADAAMA
AwADAAQABAAEAAQAAwAEAAQABQAFAAUABQAHAAkACQAHAAcACAALAAwADgAQABAAEAAQ
ABMAFAAUABQAFQAVABQAEgANAAwADAAMAAsACwAKAAkACQAJAAgABgAHAAcABgAGAAYA
BgAEAAQABQAFAAUABQAJAAcABwAIAAoACgAMAA0ADAALAAYAAwAEAAUABgAHAAUABgAG
AAYABgAGAAYABgAGAAYABgAHAAUABQAFAAUABQAGAAcACAAGAAYABgAGAAcABwAHAAgA
CAAIAAgACAAIAAcACwARABcAHwAkACIAKAA5AFQAbgB9AIMAiQCUAJsAigBfACYA6P+u
/4b/ef9u/2P/X/9j/2v/ff+T/6T/u//S/+H/7f/7/wQABAAHAAkADAAMAA0ADQANAA8A
EAARABAADwAPAA8AEAASABMAFAASABMAEwATABQAFAAVABUAFQAVABUAFwAVABUAFQAV
ABcAFwAYABgAFgAXABcAFwAVABUAFQAWABgAGAAYABkAFwAYABgAGQAZABkAGQAZABgA
GQAYABgAGgAaABoAGgAcAB0AHwAfAB8AHwAfAB4AIAAgACEAIwAhACIAIwAlACYAJgAn
ACgAKQAqACwALQAvAC4AMAAvADEAMwA3ADkAOwA7ADsAPQA+AEAAQQBDAEQARgBHAEoA
SQBMAEwATQBNAE8AUABQAE8AUABQAFEAUwBTAFMAVABUAFMAUgBRAE4ATQBKAEkARwBH
AEQAQwA+ADsAOQA2ADYAMwAuACsAKgAoACYAIwAiACAAHgAaABoAGgAaABcAFgAWABUA
FAAVABUAEwASABAADwAPABAAEAAQAA8ADwARABAAEAAQAA4ADQANAA4ADgANAAwACwAO
AA4ADgAPAA4ADwAPAA4AEAAPAA8ADwANAA0ADwARAA8ADgAOAA4AEAAQABAAEAAQABAA
EAAQABEAEgASABMAEQARABMAFAAWABYAFQAVABcAFwAXABcAFgAWABYAFgAWABcAFwAX
ABUAFAAUABQAEwATABMAEwAWABcAFwAVABMAEwATABIAEgASABEAEQARABEAEQARABAA
EAAOAA4ADgAPAA8ADgAPAA8ADwAPABAAEQARABEADQANAA0ADQANAA0ADQALAAsADAAM
AAwADQANAA4ADgAOAA0ADQANAAsACwALAAsADAAMAAwADAALAAwADAANAA0ADQANAA8A
DwAPAA0ADQASABMAFAAUABUAFgAXABgAGQAaABoAGgAZABkAGAAWABQAFAAVABYAFQAV
ABQAEwAPAA8ADgAMAA0ADQAMAAwADAAMAAoACgALAAsACwALAA0ACwALAAwADAAMAA4A
DwANAA0ACQAHAAcABwAHAAcACAAKAAsADAAKAAoACgAKAAgACAAIAAkACwALAAsACwAK
AAoACgAKAAwADAAMAAwACQAJAAkACgAKAAoACgAKAAoACwALAA8AEQAVABgAHAAgACsA
SABoAHsAhQCLAJQAoQCoAJEAYAAkAOT/pP9//3L/Y/9X/1v/Z/95/43/pP+7/9D/4f/t
//n/BAAKAA8AEQASABIAEwATABMAFQAWABcAFwAXABgAGQAZABoAGgAaABoAGwAbABsA
HAAcAB0AHQAdAB0AHQAfACEAIQAhACEAHwAfACAAIAAiACMAIwAjACMAIwAjACQAIgAi
ACIAIwAlACYAJgAnACUAJQAlACUAJQAnACcAKAAqACoAKgAqACoAKwAtAC0ALgAvADAA
MAAyADIAMwA1ADMANAA1ADcAOAA4ADkAOgA7ADwAPgA/AEQARABHAEcASABJAEwATQBQ
AFEAUgBVAFgAWgBbAF0AXgBgAGEAZABnAGoAagBrAGkAawBsAGwAbwBwAHAAcQBxAHEA
cQByAHIAcQBwAG8AcABvAGwAawBoAGcAYwBhAF4AWwBZAFYAVgBTAE4ASwBGAEQAQgA/
AEAAPgA8ADgANwA2ADUAMQAwADAALwAuAC8ALwAtACwALAArACsALAAuAC4ALQAtACsA
KgAqACoALAArACsALAArACsAKwArAC0ALAArACsAKQArACwALAAuAC0ALQAtAC0ALQAv
ADEAMQAwADAAMAAwADAAMAAwADQANAA0ADQANAA0ADMAMwAzADMANQA2ADgAOAA3ADcA
OQA1AA==
         </WaveFormData>
      </LeadData>
      <LeadData>
         <LeadByteCountTotal>10000</LeadByteCountTotal>
         <LeadTimeOffset>0</LeadTimeOffset>
         <LeadSampleCountTotal>5000</LeadSampleCountTotal>
         <LeadAmplitudeUnitsPerBit>4.88</LeadAmplitudeUnitsPerBit>
         <LeadAmplitudeUnits>��V</LeadAmplitudeUnits>
         <LeadHighLimit>2147483647</LeadHighLimit>
         <LeadLowLimit>268435456</LeadLowLimit>
         <LeadID>V4</LeadID>
         <LeadOffsetFirstSample>0</LeadOffsetFirstSample>
         <FirstSampleBaseline>0</FirstSampleBaseline>
         <LeadSampleSize>2</LeadSampleSize>
         <LeadOff>FALSE</LeadOff>
         <BaselineSway>FALSE</BaselineSway>
         <ExcessiveACNoise>FALSE</ExcessiveACNoise>
         <MuscleNoise>TRUE</MuscleNoise>
         <LeadDataCRC32>3900653374</LeadDataCRC32>
         <WaveFormData>
8P/w//D/8P/w//D/8P/w//H/8v/z//T/9P/0//T/9P/2//b/9v/2//j/+P/4//j/9v/2
//b/9v/4//j/+P/4//b/9v/2//b/9v/2//b/9v/4//j/+P/4//b/9v/2//b/9v/2//b/
9v/0//T/9P/0//T/9P/0//T/9P/0//T/9P/y//L/8v/y//T/9P/0//T/8v/y//L/8v/y
//L/8v/y//L/8v/y//L/8v/y//L/8v/y//L/8v/y//D/8P/w//D/8v/y//L/8v/y//L/
8v/y//D/8P/w//D/8f/y//P/9P/y//L/8v/y//L/8v/y//L/9P/2//j/+v/6//r/+v/6
//v//P/+/////////wAAAAD+//z//P/8//z//P/8//z/+//6//r/+f/3//b/9v/1//P/
8//z//L/8v/z//P/8//1//X/9f/1//P/8//z//T/9v/3//f/9f/v/+//7//v/+//7//v
//D/8P/w//D/8P/w/+//7//w//D/8P/w//D/8P/v/+//7//t/+3/7f/t/+//7//v/+//
7//v/+//7//v/+//8f/z//H/6//l/+H/4f/n//z/IQBLAG4AkQC7AO8AIwFLAVgBTwEs
Ae0AkwAwAOD/qf+L/3r/ev+G/5L/oP+y/8P/z//a/+T/6v/s//L/9P/0//P/8//z//L/
8v/0//T/9f/3//j/+v/4//j/+P/5//n/+v/6//r//P/9//3//f/8//z//P/9/wAAAAAA
AAAA/v////////8AAAAAAQACAAIAAgACAAIAAAAAAAEAAQAEAAUABgAGAAgABwAHAAcA
BgAHAAkACgAKAAoACgAKAAoADAANAA4ADwAQABIAEgASABMAFAAVABcAGAAYABoAGwAc
AB4AHwAgACEAIwAmACkAKwAuADAALwAyADUANwA5ADwAPgBAAEQARwBJAEsASwBNAE8A
UQBTAFUAVgBXAFgAWQBaAFwAWwBcAF0AXQBfAF8AXwBfAFwAXABbAFoAWABWAFQAUABM
AEkARgBDAD4AOwA3ADQAMAAsACgAJAAhAB8AHQAaABkAFgATABAADQAMAAsACQAHAAYA
BgAFAAQABAACAAIAAgABAAEAAQADAAQABAACAP///////////////////v8AAAAA////
//3//f/9//3//v///wAAAQD//////////wEAAQABAAQABAADAAMAAwABAAEAAQACAAUA
BQAGAAYABAAEAAMAAwACAAIABAAFAAcABwAGAAYABgAGAAYABgAIAAgACAAIAAYABgAG
AAcABwAGAAYABQADAAUABQAFAAMABAAEAAIABAAEAAIAAgAFAAUABAAEAAQAAwAAAP//
AAABAAIAAwACAAIAAQD+////AAABAAIAAQABAAAA///////////+/wAAAAAAAAAA////
//7//f/+//7///////////////3//f8AAAAA///8//7/AAD9//3//v/+//3/////////
AAD//////v/9//z//f/+////AAAAAAAAAQABAAEAAQACAAQABAAGAAYABgAGAAgACQAJ
AAkACwAMAAwACgAHAAYABQAEAAQABAAEAAMAAwAEAAQAAwAAAAAA/////wEAAQAAAAAA
AAD///7//f/9//3//f/9//3//f/+///////+//v/9//3//f/9//3//f/9//4//j/9v/2
//b/9v/2//f/+f/6//j/+P/4//j/9//3//f/9//3//f/9//3//b/9f/0//P/8//z//P/
8//1//X/7//v//P/8f/p/+v/8f/+/xsAQwBmAIkAtQDfAA0BOQFQAUcBKAHzAKEAQADu
/7X/k/+G/4b/iP+M/5j/pv+1/8f/2P/i/+j/7v/w//L/8v/x//H/8f/z//T/9//4//b/
9//3//j/9v/2//b/9//5//r/+v/6//n/+f/4//f/+v/6//r/+//8//z//P/8//z//f/9
//3//P/8//3//v/8//z//P/8//3//v8AAAEA/////////v8AAP///////wAAAQADAAQA
AgACAAIAAgAEAAYABwAIAAcABgAGAAQABQAHAAkACwALAAwADAAOAA8AEAASABMAFAAV
ABcAGgAaABsAHQAeAB0AIAAjACUAKQAsAC4AMAAwADMANQA3ADkAOwA9AD8APwBBAEIA
QwBCAEMARABGAEkASgBLAEsASQBJAEkASQBIAEgARwBGAEIAQAA+ADoAOAA1ADIALwAu
ACsAJwAkAB4AGgAWABIADwANAAsACAADAAAA/f/6//j/+P/4//f/9f/0//T/8//w//D/
7v/u/+7/7f/t/+3/7P/s/+v/6P/l/+X/5f/l/+X/5f/l/+T/5P/k/+P/4//l/+X/5f/l
/+T/4//i/+H/4//j/+P/4//h/+H/4f/k/+L/4f/h/+H/4//j/+P/5P/j/+P/5P/k/+b/
5v/l/+X/5P/k/+b/5//n/+f/5v/m/+f/6P/p/+r/6f/o/+f/5v/n/+j/6f/r/+n/6P/o
/+f/5f/n/+f/5//n/+j/6P/m/+T/5P/i/+L/4//j/+L/4v/h/+H/3//f/+H/4f/h/+H/
4f/i/+L/4P/e/97/3v/e/97/3//f/9//3//f/9//3v/e/97/3v/e/97/3//f/9//4P/g
/+H/4f/f/9//3//d/93/4P/g/9//3v/g/+L/3//h/+L/4v/h/+f/5f/l/+b/6P/o/+j/
6P/q/+v/6//r/+n/6v/q/+j/5v/m/+b/5v/o/+j/6P/n/+T/5P/j/+H/4f/i/+L/4//h
/+H/4P/g/+P/4//j/+P/4f/h/+H/4f/j/+P/5P/l/+P/4v/f/9v/2f/Z/9n/2f/a/9v/
3f/e/9z/3P/c/9z/2//b/9z/3P/e/97/3v/e/93/3f/d/93/3f/d/93/3f/f/9//3//f
/9//3//f/9//4f/h/+H/3f/b/9f/1//b/+n/DAAzAFUAeAChAMsA+wAlATsBOAEbAeYA
lwA7AOj/qv+F/3X/dP94/37/iP+Y/6T/s//B/8z/1v/c/97/4v/m/+T/4//j/+P/5P/k
/+b/5v/m/+f/5//o/+b/5v/m/+f/6f/q/+r/6v/o/+n/6f/p/+j/6P/o/+n/6v/q/+r/
6v/s/+3/7f/t/+z/7P/t/+7/7P/s/+z/7P/s/+z/7f/t//D/8f/y//L/8v/x//H/8f/w
//H/8//0//T/9P/0//T/9P/2//f/+P/5//r//P/8//r/+//8//3///8AAAAAAgAFAAYA
CAAJAAgACQALAA4AEAARABMAFAAVABgAGwAdACEAJAAmACgAKAArAC0ALwAvADEAMwA1
ADkAOwA8AD0APAA9AD4AQABBAEIAQwBDAEMAQwBDAEMAQQBAAD4APAA6ADgANgAyAC8A
KwAnACMAIgAfABsAGAAWABIADgAKAAcABQADAAAA/v/8//r/+P/1//T/8//x//H/8P/w
/+//7v/u/+z/7P/u/+3/7f/t/+z/7P/r/+j/6f/p/+n/6f/r/+v/6//q/+j/6P/n/+f/
5//n/+f/5//p/+n/6f/p/+v/6//r/+v/6f/p/+n/7P/s/+v/6//r/+3/7f/t/+7/8f/x
//L/8v/y//L/8f/x//L/8v/0//X/9f/1//T/9P/2//b/9v/2//b/9v/2//b/9v/2//b/
9//3//b/9v/1//P/9f/1//X/9f/2//b/9P/2//b/9P/0//X/9f/0//T/8//z//H/8f/x
//H/8f/x/+//8P/w/+7/8P/w//D/8P/u/+//7//v/+//7//v/+7/7v/u/+7/7v/s/+3/
7f/t/+z/7P/t/+3/6//r/+v/6f/p/+z/7P/r/+j/6v/s/+n/6f/q/+r/6f/r/+v/6//s
/+v/6//q/+n/6P/p/+r/6//s/+z/7P/t/+3/6//v//L/9P/0//T/9P/y//P/8//z//X/
9v/2//T/8P/w//D/8P/y//L/8v/x//D/8P/v/+3/6//q/+j/5//p/+n/6P/o/+v/6//r
/+v/6f/p/+n/6f/p/+n/6v/r/+v/6v/n/+P/4f/h/+H/4f/k/+X/5//o/+f/5v/l/+T/
5f/l/+b/5v/l/+T/4//i/+P/4//j/+P/4f/h/+H/4f/j/+P/4//j/+P/4//j/+P/4f/h
/+H/4f/h/93/1//X/93/6P8FAC8AUgB1AJ8AzQABATEBUAFRATQB/QCrAEgA9P+x/4X/
dv90/3b/fv+O/57/r/+//8z/1P/c/+L/5P/m/+j/5//n/+f/6P/o/+r/6v/q/+v/6//s
/+z/7P/s/+3/7f/u/+7/7v/u/+//7//v//L/8v/y//P/8v/y//L/8v/0//X/9f/1//b/
9v/3//j/+P/4//j/+P/4//j/+f/5//r/+//8//z//v/9//3//f/+////AQACAAIAAgAC
AAIABAAGAAcACAAJAAoADAAMAAoACwAMAA0AEQASABIAFAAXABgAGgAbABwAHQAfACIA
IgAjACUAJgAoACwAMAAzADUAOAA6ADwAOwA9AD4APwBDAEcASwBPAE8AUQBSAFMAVABV
AFYAWABbAFwAXQBdAF0AXQBdAF0AXgBeAF0AXABYAFYAVABQAE4ASwBIAEUAQgA/ADsA
OAA0ADAALAAoACUAIwAhAB4AGQAWABMAEAAPAA4ADQALAAkACAAIAAcABQAEAAEAAAAB
AAEAAgADAAIAAgABAP7//v///wAAAQABAAEAAQAAAAAAAAD/////////////////////
////////////////AQABAAEABAADAAEAAAD//wEAAQABAAIAAwADAAQABAAGAAYABQAF
AAQABAAGAAcABQAFAAQABAAFAAYABwAIAAgACAAIAAgACAAIAAgACQAJAAgACAAHAAUA
BwAHAAcABwAIAAgABgAGAAYABAAEAAMAAwACAAIABQAFAAMAAwADAAMAAwADAAMABAAE
AAIAAgACAAIAAgAAAAEAAQABAAEAAQABAAAAAAAAAAAAAAAAAAEAAQABAP7//v//////
/////////f/8/wAAAQABAPz//v8AAP3//v8AAAEAAQD///////8AAP7//////////v//
/wAAAQABAAAA/////wEAAQABAAIABAAEAAQAAwADAAQABwAIAAkACgAKAAsACwALAAsA
DAAMAAoACAAIAAgACAAIAAgACAAHAAgACAAHAAUAAgACAAEAAQABAAEAAAAAAAEAAQAB
AAEAAQABAAEAAQABAAEAAgADAAUABAABAP3//f/9//3//f/7//v//P/8//z//P/8//z/
/f/9//7//v/9//z/+//6//v/+//7//v/+//7//v/+//7//v/+//7//v/+//7//v/+//7
//v/+f/1//H/7f/r//H/AAAdAEcAbgCPALMA4wAbAUsBZAFlAUwBEwG/AFwAAgC//5f/
iv+K/4z/lv+m/7b/xf/R/97/6v/y//b/+v/+//z/+//7//v//P/8//7//v/+//////8A
AAAAAAAAAAEAAwAEAAQABAAEAAUABQAFAAYABgAGAAcACAAIAAgACAAGAAcABwAHAAgA
CAAJAAoACgAKAAoACgAKAAoACwALAAwADQAOAA4ADgANAA0ADQAOAA8AEQASABIAEgAS
ABIAFAAWABcAGAAZABoAHAAcABwAHQAeAB8AIQAiACIAJAAlACYAKAApACoAKwAtADAA
MgAzADUANgA3ADoAPQA/AEEARABGAEgASgBNAE8AUQBTAFUAVwBZAFsAXQBeAF8AYABh
AGIAZABnAGgAaQBpAGcAZwBnAGcAZgBmAGUAZABkAGIAYABcAFoAVwBUAFEATgBLAEcA
RAA+ADoANgAyAC8ALQArACgAJQAiAB8AHAAZABgAFwAVABMAEgASABEADwAOAAsACgAK
AAkACQAJAAcACAAIAAYABQAFAAUABQAFAAUABQAEAAIAAgABAAEA///////////9//3/
/f/9//v/+//7//v/+//7//v//v/+//3//f/9//v/+//7//z/+//7//z//P/8//z/+//7
//z//P/+/////f/9//z//P/+//7//v/+/wAAAAAAAAAAAAAAAAAAAQABAAAAAAD///v/
/f/9//3/+//8//z/+v/8//z/+v/6//n/+f/4//j/+f/5//f/9//1//X/9f/1//X/9v/2
//T/8v/y//L/8v/w//H/8f/x//H/8f/x//D/7v/u/+7/7v/s/+3/7f/t/+z/7P/t/+3/
6//r/+v/6f/o/+z/7f/t/+f/6P/p/+X/5v/o/+n/6f/p/+n/6f/q/+n/6f/o/+f/6P/p
/+r/6//r/+r/6f/p/+n/6f/p/+r/7P/q/+z/7v/u/+7/7v/v//H/8v/z//H/8v/y//D/
8P/w//D/8P/w//D/8P/v/+7/7v/t/+v/6P/o/+f/5//n/+f/5v/m/+X/5f/l/+X/5f/l
/+X/5f/j/+P/5P/l/+j/6P/m/+P/4v/h/+D/3//d/93/3v/e/+D/4P/g/+D/3f/d/97/
3v/g/+D/4P/g/93/3f/d/93/2//b/9v/2//d/93/3f/d/93/3f/d/93/3f/f/9//3//f
/9n/1//Z/93/6P8FAC8AVAB3AJ0AxwD1AB0BLgEpARAB2wCJAC4A3v+j/3//cv9w/3L/
ev+E/5D/of+x/7z/xv/U/9r/3P/e/97/3f/d/93/3v/e/+D/4P/g/+H/4f/i/+D/4P/g
/+H/4//k/+T/5P/m/+f/5//n/+b/5v/m/+f/5v/m/+b/5v/o/+n/6f/p/+j/6P/p/+r/
6v/q/+r/6v/q/+r/6//r/+r/6//s/+z/7v/t/+3/7f/s/+3/7//w/+7/7v/u/+7/7//y
//T/9v/1//b/+P/4//j/+f/6//v//P/8//v//P8AAAIABQAHAAcABwAIAAoADAANAA8A
EAARABQAFwAZABkAHAAeACAAJAAnACkAKwAsAC0ALgAvADEAMwA0ADUANwA5ADsAPgA9
AD4APwA/AD8APwA/AD8APgA+AD0APAA4ADYANAAwADAALQAqACcAIgAfABsAGAAVABIA
DwAMAAkABwAFAAIAAQD+//v/+P/3//b/9f/z/+7/7P/r/+n/6v/q/+j/6P/o/+f/5//n
/+X/5v/m/+T/4//j/+P/4//h/+H/4f/g/+L/4v/h/+H/3//f/9//3//f/9//3//f/9//
3//f/9//3//f/9//4v/k/+P/4//j/+P/4//j/+T/5f/l/+b/5v/m/+b/5f/l/+T/5P/m
/+f/6f/p/+j/6P/q/+r/6v/q/+z/7P/s/+z/7P/s/+z/7f/r/+r/6v/p/+n/6//r/+v/
6f/q/+r/6P/q/+r/6P/o/+v/6//q/+r/6f/p/+f/5//n/+f/5//n/+X/5v/m/+T/5P/k
/+T/5P/k/+X/5f/l/+X/5f/l/+T/5v/m/+b/5v/j/+P/4v/h/+H/4v/k/+X/5f/l/+X/
4//j/+b/5v/l/+T/5v/o/+X/4//k/+T/4//l/+X/5f/m/+j/6f/p/+n/7P/s/+7/7v/u
/+7/8P/x//H/8f/v//D/8P/u/+7/7v/u/+7/7v/u/+7/7f/s/+z/6//p/+n/6v/q/+v/
6v/p/+f/5v/p/+n/6f/p/+f/5//n/+f/6P/p/+v/7f/r/+r/5//j/+P/4//j/+P/5f/l
/+b/5v/k/+T/5P/k/+P/4//k/+T/5v/m/+b/5v/n/+f/5//n/+f/5//n/+f/5f/l/+X/
5f/l/+X/5f/l/+n/6f/n/+f/5f/h/9//3//l//T/FwA/AGAAfwCpANkABwExAUgBQwEi
AesAmwA+AOr/rf+J/4D/gP+A/4b/lP+i/6//v//O/9j/4P/o/+z/7P/t/+3/7v/v/+7/
7v/w//D/8P/x//H/8v/y//L/8v/z//P/9P/0//T/9P/1//X/9f/2//b/9v/3//j/+P/4
//j/+P/5//n/+f/5//j/+P/4//j/+P/4//j/+v/6//v/+//6//v//P/8//7//f/9//3/
//8BAAQABgAFAAQAAwACAAQABgAHAAgACQAKAAwADAAOAA8AEAARABMAFAAUABYAGQAa
ABwAHQAgACEAIwAmACYAJwApACoALQAwADMANQA1ADgAOgA8AEAAQwBFAEcASABJAEoA
SwBQAFMAVQBXAFcAVwBXAFgAWwBcAF0AXQBdAF0AXQBdAF4AXgBdAFwAWQBWAFMATgBO
AEsASABFAEAAPQA5ADYANAAwACwAKAAjACEAHwAcABkAFgATABAADgAOAA4ADQAJAAgA
CAAHAAYABgAEAAQAAwABAAAA//8BAAIAAgAAAP3//f/9//3//f/9//3//P/8//z/+//7
//n/+f/5//n/+//7//v/+//5//n/+f/5//f/9//3//r/+//7//z//f/9//3//f/+//3/
/f/+//7//P/8//v/+//+//7/AAABAAEAAQAAAAAA/v/+//7//v///wAAAQACAAAAAAAA
AAEAAAD+//3/+//8////AAABAAEAAgACAAAAAAAAAP7//v/9//3//P/8//3//f/7//v/
+//7//v/+//5//r/+v/4//f/9v/1//T/9v/3//f/9//1//X/9f/0//T/9P/0//T/9P/1
//X/9f/z//L/8v/x//H/8f/x/+//7f/w//D/7//s/+7/8P/t/+3/7v/u/+3/7P/r/+r/
6v/o/+n/6f/p/+f/5//n/+f/5v/m/+b/5//l/+X/5f/m/+T/5P/k/+P/4//j/+P/4//j
/+L/4//p/+j/6P/o/+j/6P/o/+j/6P/o/+v/6//r/+v/7P/s/+r/6P/m/+b/5v/m/+b/
5v/l/+T/4v/h/9//3v/c/9v/2//b/9v/2v/a/9v/3f/d/93/3f/c/9v/2v/Z/9f/2P/Z
/9n/2P/V/9H/0f/T/9P/0//T/9H/0v/S/9L/1P/U/9T/0//R/9L/0v/S/9L/0v/S/9H/
0f/R/9H/0f/Q/8//zv/N/87/z//Q/9H/z//P/8//z//P/9H/z//J/8X/xf/F/8v/3v8B
ACkATABtAJsAzwABASsBOgEvAQwBzQBxABAAvv+D/2P/Wv9a/2L/bv96/4z/n/+r/7L/
uv/C/8b/yP/M/87/zf/N/83/zP/M/87/zv/P/9H/0v/U/9T/1P/U/9X/1f/W/9b/1v/W
/9f/1//X/9j/2P/Y/9n/2//c/93/3v/c/93/3f/d/9//4P/i/+T/5P/k/+T/5P/k/+T/
5f/l/+b/5//o/+j/6v/p/+n/6f/q/+v/7f/u//D/8P/w//D/7v/w//H/8v/0//b/+f/6
//r/+//8//3///8AAAAAAgAFAAYACAAJAAoACwANABAAFAAVABcAGAAbAB4AIQAjACUA
KAAqACwAMAAzADUANwA7AD0APwBBAEEAQwBEAEUARwBJAEsATgBPAFAAUQBRAFMAUwBT
AFMAVABUAFMAUgBSAFAATgBKAEoARwBEAEEAPgA7ADcANAAwACwAKAAkACEAHwAdABoA
GQAWABMAEAAPAA4ADQALAAcABgAGAAUABgAGAAQABAACAAEAAQABAP//AAAAAP7/////
///////////////+//7//v/9//3//f/9//3//f//////////////////////////////
AgACAAEAAQABAP///////wAAAgADAAUABgAEAAQAAwADAAQABAAGAAcABwAHAAYABgAG
AAYABgAGAAgACAAIAAgABgAGAAYABwAHAAYABgAFAAUABwAHAAcABQAGAAYABAAGAAYA
BAAEAAUABQAEAAQAAwADAAEAAQADAAMAAwADAAEAAgACAAAAAgACAAIAAgAAAAEAAQAB
AP////////7/AAAAAAAAAAD+/////////wAAAAABAAEA/////////f/7//7//v/9//z/
/v8AAP3//f/+//7//f/7//v/+//8//z//f/9//3/+//7//v/+//8//z//P/9//z/+//6
//r//P/8//z/+//9////AQADAAIABAAEAAQABAAGAAcABwAHAAYABgAFAAIAAgACAAIA
AgACAAIAAgABAAAAAAD///3//P/8//v/+//5//n/+P/4//v/+//7//v/+//7//v/+//7
//v//P/9//3//P/5//X/9f/1//X/9f/3//f/+P/4//f/9v/1//T/9f/1//b/9v/4//j/
+P/4//X/9f/1//X/9f/1//X/9f/1//X/9f/1//X/9f/1//X/9//3//X/8f/v/+v/5//p
/+///v8fAEkAbgCRALsA7QAdAUkBYAFZAToB/wCnAD4A6v+x/5H/hv+G/4z/lv+m/7b/
xf/P/9j/5v/y//b/9v/4//r/+f/5//n/+P/4//r/+v/8//3//f/+//z//P/8//3//f/+
//7//v8AAAEAAQABAAIAAgACAAMAAgACAAIAAgACAAMAAwADAAYABgAHAAgABgAGAAYA
BgAGAAYABwAHAAgACQAKAAoACAAHAAcABwAKAAsADQAOAA4ADgAOAA4ADAAOAA8AEAAT
ABQAFgAWABQAFQAWABcAGQAaABoAHAAdAB4AIAAhACIAIwAlACgAKgArAC0ALgAtADAA
MwA1ADkAPAA+AEAAQABDAEUARwBHAEkASwBNAFEAUwBUAFUAVgBXAFgAWgBbAFwAXQBd
AF8AXwBfAF8AXABcAFsAWgBaAFgAVgBSAFAATQBKAEcARgBDAD8APAA4ADQAMAAsACcA
JQAjACAAGwAYABUAEgAPAA4ADQALAAsACgAKAAkABQAEAAEAAAACAAEAAQABAP//AAAA
AP7/+//7//v/+//7//v/+//6//z//P/7//v/+v/5//j/9//5//n/+f/5//n/+f/5//n/
+f/5//n//P/8//v/+//7//v/+//7//z/+//7//z//P/6//r/+f/5//z//P/+////////
//7//v/+//7//v/+//7//v/+//7//P/8//z//f/9//z//P/7//v//f/9//3/+//8//z/
+v/8//z/+v/6//r/+f/3//b/+f/5//f/9//1//X/9f/1//P/9P/0//L/9P/0//T/9P/z
//P/8v/x//H/8f/x//D/8P/w//D/8P/u/+//7//v//D/8P/x//H/8//z//P/8f/x//T/
9P/z//L/9P/2//P/8//0//T/8//x//H/8f/y//L/8//z//P/9v/5//j/+P/6//r/+v/6
//z//f/9//3///8AAAAA/v/7//r/+f/4//r/+v/6//n/+P/4//f/9f/0//T/8//z//X/
9f/0//T/8//z//P/8//1//X/9f/1//f/9//4//n/9v/0//D/6//u/+//8P/x/+7/7f/t
/+z/7v/u/+7/7v/t/+3/7v/u/+7/7v/u/+7/7f/t/+3/7f/r/+v/6//r/+3/7f/t/+3/
7f/t/+3/7f/v/+3/6//t/+v/6f/p/+3/+f8YAD8AYwCIAKsA2QALAS8BQQE8AR0B5gCV
AD0A8P+2/5H/g/+C/4L/hv+Q/5z/rv+9/8n/1P/i/+j/6P/o/+r/7P/r/+v/6//u/+7/
8P/w/+//7//u/+7/7//w//H/8//y//L/8f/w//D/8f/x//H/8v/y//L/8//0//T/9P/0
//T/9f/1//X/9P/0//X/9v/0//T/9P/0//T/9P/1//X/9P/1//b/9v/3//f/+P/5//f/
9//4//j/+f/6//v//P/8//7///8AAAAAAAABAAAAAgADAAQABQAFAAYABgAIAAkACgAM
AA0ADgAPABEAFAAUABUAFwAYABoAHgAiACUAJgAoACkAKgAsAC8AMQAzADUANwA5ADsA
OwA9AD4APwBCAEMARABGAEYARgBGAEUARwBHAEcARwBGAEYARQBEAEAAPgA8ADgAOAA1
ADIALwAsACkAJQAiACAAHAAYABQAEwARAA8ADAAJAAYAAwAAAP7//v/+//3/+//6//r/
+f/4//j/9v/2//b/9f/1//X/9f/2//b/9P/z//P/8//z//P/8//z//L/8P/w/+//7//w
//H/8v/z//H/8f/x//H/8//z//P/8//x//H/8f/0//b/9f/1//X/9//3//f/+P/3//f/
+P/4//n/+v/6//v/+v/6//z//f///////v/+/wAAAAAAAAAAAAAAAAAAAAACAAIAAgAD
AAEAAAAAAP///f////////8BAAIAAgAAAP7//v/8//z//f/9//z//P/9//3/+//7//3/
/f/9//3/+//8//z/+v/8//z//P/8//z//f/9//3/+f/5//n/+P/6//r/+v/6//j/+f/5
//n/+v/6//v/+//9//3//f/7//f/+v/6//n/+P/6//z/+f/7//z//P/7//v/+//7//z/
/P/9//3//f/+////AgAAAAMABAAFAAYABgAHAAcABwAFAAYABgAEAAMABAAFAAYABgAG
AAYABQACAAIAAQD//wAAAAD/////AQABAAAAAAD//////////wEAAQABAAEAAwADAAQA
BQAEAAIA/v/5//n/+f/5//n/+v/7//3//v/8//z//P/8//v/+//8//z//v/+//7//v/7
//v/+//7//3//f/9//3//f/9//3//f/9//3//f/9//3//f//////+//1//H/9f/9/xIA
NwBfAH4AowDRAAEBMQFZAWYBVwEyAfEAlQA0AOj/s/+V/5D/lP+a/6L/sP/A/9H/3f/o
//T//v8EAAYACAAIAAcABwAHAAYABgAIAAgACgALAAsADAAMAAwADAANAA0ADgAOAA4A
DgAPAA8ADwAOAA4ADgAPABEAEgATABQAEgATABMAEwAWABYAFwAYABYAFgAWABYAFgAW
ABcAFwAaABsAHAAcABwAGwAbABsAHAAdAB8AIAAgACAAIAAgACAAIgAjACQAJwAoACoA
KgAqACsALAAtAC8AMAAwADIAMwA0ADYANwA4ADkAOwA+AEIAQwBFAEYARQBIAEsATQBR
AFQAVgBYAFoAXQBfAGEAYwBlAGcAaQBtAG8AcABxAHAAcQByAHQAdwB4AHkAeQB7AHsA
ewB7AHoAegB5AHgAeAB2AHQAcABuAGsAaABlAGAAXQBZAFYAUwBQAE0ASgBFAEMAQQA+
AD0AOgA3ADQAMwAyADEALwAtACwALAArACgAKAAmACYAKAAnACcAJwAnACgAKAAmACMA
IwAjACMAJQAlACUAJAAmACYAJQAlACMAIwAjACMAJQAlACUAJQAlACUAJQAlACcAJwAn
ACoAKgApACkAKQApACkAKQAqACsAKwAsACwALAAsACsAKwAsACwALgAvADEAMQAwADAA
MAAuAA==
         </WaveFormData>
      </LeadData>
      <LeadData>
         <LeadByteCountTotal>10000</LeadByteCountTotal>
         <LeadTimeOffset>0</LeadTimeOffset>
         <LeadSampleCountTotal>5000</LeadSampleCountTotal>
         <LeadAmplitudeUnitsPerBit>4.88</LeadAmplitudeUnitsPerBit>
         <LeadAmplitudeUnits>��V</LeadAmplitudeUnits>
         <LeadHighLimit>2147483647</LeadHighLimit>
         <LeadLowLimit>268435456</LeadLowLimit>
         <LeadID>V5</LeadID>
         <LeadOffsetFirstSample>0</LeadOffsetFirstSample>
         <FirstSampleBaseline>0</FirstSampleBaseline>
         <LeadSampleSize>2</LeadSampleSize>
         <LeadOff>FALSE</LeadOff>
         <BaselineSway>FALSE</BaselineSway>
         <ExcessiveACNoise>FALSE</ExcessiveACNoise>
         <MuscleNoise>TRUE</MuscleNoise>
         <LeadDataCRC32>51135153</LeadDataCRC32>
         <WaveFormData>
8P/w//D/8P/w//D/8P/w//H/8v/z//T/9P/0//T/9P/0//T/9P/0//X/9v/3//j/9v/2
//b/9v/2//b/9v/2//b/9v/2//b/9P/0//T/9P/2//b/9v/2//T/9P/0//T/9P/0//T/
9P/y//L/8v/y//L/8v/y//L/8v/y//L/8v/w//D/8P/w//L/8v/y//L/8P/w//D/8P/w
//D/8P/w/+7/7v/u/+7/8P/w//D/8P/w//D/8P/w/+7/7v/u/+7/7v/u/+7/7v/u/+7/
7v/u/+7/7v/u/+7/7v/u/+7/7v/s/+z/7P/s/+7/7v/u/+7/8f/y//P/9P/0//T/9P/0
//X/9//4//n/9//3//f/9//3//X/9f/1//X/9f/2//b/9v/2//X/9f/z//L/8f/x/+//
7//v/+7/8P/w//D/8P/y//L/8v/x/+//8P/w//D/8v/z//P/7//q/+r/6v/q/+r/6v/q
/+r/6//r/+v/6//r/+r/6v/r/+v/6//r/+v/6//q/+r/6v/q/+r/6f/p/+n/6f/p/+r/
6P/o/+j/6P/o/+j/6v/q/+j/4f/X/9D/zv/U/+j/BwApAEsAbgCfANoAEwE9AVIBUAE5
AQYBuQBYAAIA0f+6/7D/rP+t/6z/tP/C/8v/0f/a/+L/5//o/+v/7v/s/+v/6//r/+v/
6//t/+3/7//v/+//8P/w//D/8P/x/+//7//w//D/8f/y//P/9P/z//P/8//0//T/9f/1
//T/8v/z//P/8//1//b/9v/2//b/9v/2//f/9v/1//X/9P/1//f/+f/6//j/+P/4//r/
+v/7//z//P/8//3//f/+//7/AQABAAEAAwAEAAUABwAHAAcACAAJAAkACwANAA4AEAAR
ABMAFAAVABcAGQAcACAAIQAjACUAJgAoACoAKgAtADAAMwA1ADgAOgA7AD0APgBAAEEA
RQBJAEoASgBMAEsATQBQAFAATwBPAFAAUgBUAFQAUwBTAFEATwBOAE0ASgBHAEQAQQA+
ADsAOQA0ADAALAAnACQAIQAdABoAFgAUABEADgALAAgABgADAAAA///+//7/+v/5//n/
+P/3//j/9//2//X/8//z//L/8v/z//T/9P/0//T/8//z//P/8f/x//H/8f/z//L/8v/y
//D/8P/w//D/8f/y//P/9P/z//H/8P/v//H/8f/y//T/9P/0//T/9P/y//L/8v/z//b/
9v/2//b/9P/0//T/9f/1//X/9v/3//f/+P/4//j/+P/4//j/+f/5//n/+f/5//n/+v/6
//r/9//3//f/9//4//j/+P/4//b/9v/2//b/9v/2//T/9P/2//b/9v/1//P/8//x//H/
9P/0//T/8v/w//H/8f/w//L/8v/y//H/7v/u/+//7//u/+7/7v/u/+7/7v/u/+3/6//r
/+v/6//t/+3/7v/u/+7/7f/t/+z/7v/v/+//7//t/+3/6//r/+v/6//r/+n/6//r/+v/
6//o/+j/6f/q/+r/6v/q/+r/7P/t/+7/8P/u/+7/7v/u/+7/8P/y//L/8v/y//X/9f/1
//X/9//3//f/9//0//P/8v/x//H/8v/y//L/9P/z//P/8f/u/+3/7f/t/+//7//u/+7/
7P/s/+z/7v/u/+7/7f/t//D/8P/w//H/8f/w/+v/6P/m/+b/5v/m/+T/5P/k/+X/5//n
/+f/5//o/+j/6f/p/+f/5//n/+f/6P/o/+j/6P/o/+f/5//n/+X/5f/m/+b/5v/m/+b/
5v/q/+r/5P/g/+H/2//Q/87/1v/i//3/HwA/AGQAlwDKAP0AKwFGAUgBNQEKAb8AXAAC
AMn/sv+u/67/q/+o/6z/tP+7/8n/2P/g/+P/6P/p/+r/6v/p/+n/6f/r/+v/7f/t/+3/
7f/t/+7/7v/u/+7/7//v/+//8P/w/+7/7v/u/+7/7//v/+//8P/w//H/8f/w//D/8f/x
//H/8f/y//L/8v/y//L/8v/z//X/9f/2//b/9f/1//X/9P/2//b/9v/4//j/+f/6//r/
+v/7//v//P/8//////////7//v/+////AAABAAMABQADAAUABwAIAAgACQALAAwADQAP
ABEAFAAUABUAFwAZABsAHgAhACIAJQAoACsALQAuADAAMQAzADgAOgA7AD8AQABAAD8A
QABBAEMARgBGAEkASQBKAEwASwBKAEgARwBJAEcARgBFAEEAPQA5ADUANAAxAC8AKgAn
ACQAIAAeABcAEwAQAAwADAAJAAYAAwD///z/+P/0//T/9P/1//L/7//v/+7/7f/s/+v/
6v/p/+f/5//m/+b/5P/k/+P/4v/i/+H/4f/h/+H/4f/h/+H/4P/e/93/3P/d/97/3//g
/97/3v/e/97/3v/d/93/3f/d/93/3v/g/97/3v/e/97/4P/g/+D/4f/k/+T/5P/k/+T/
5P/k/+X/4//j/+T/5f/l/+b/5v/m/+j/6P/o/+n/5//n/+f/5//p/+r/6v/q/+f/5//n
/+f/5v/m/+b/5v/m/+b/5v/m/+b/5v/k/+T/4v/i/+L/4f/h/+H/3//f/+L/4v/i/+D/
4v/j/+P/4v/g/+D/4P/f/+D/4P/h/+H/3v/e/97/3v/g/+D/4P/f/+H/4f/h/+H/4f/h
/+L/4v/k/+P/4//i/+T/5f/l/+X/5f/l/+P/4//l/+X/5f/j/+n/6f/p/+r/7P/s/+z/
7P/v/+//7//v/+3/7f/t/+3/7f/t/+3/7f/t/+7/7v/u/+7/7f/t/+v/7f/t/+7/7//t
/+3/7P/s/+7/7v/u//D/7v/u/+3/7f/v//D/8f/z//L/8P/q/+b/5v/m/+b/5v/n/+j/
6f/r/+v/6//r/+v/6v/q/+v/6//t/+3/7f/t/+z/7P/s/+z/7P/r/+v/6//t/+3/7v/u
/+7/7v/u/+7/8P/w/+z/6P/h/9v/2P/c/+z/DAAvAE0AcQCgANUACgE3AVEBWAFGARcB
1AB3ABoA3P/B/7r/vP+6/7f/vP/E/8r/0//f/+j/7v/z//b/9//6//r/+f/5//n/9//3
//n/+f/7//v/+//8//r/+v/6//v/+//7//z//P/8//z//P/8//v/+//7//z//P/9//3/
/P/+//////////3//v/+//7//v/+//7/////////AAAAAAIAAwAEAAQAAwACAAEAAgAC
AAMABAAEAAYABwAHAAgABgAJAAkACQALAAwADQAPAA8ADwAQABEAEQATABUAFgAWABcA
GQAaABkAGwAdACAAIgAjACUAJwApACwALwAwADIANgA6AD0APgBAAEEAQwBFAEYARgBJ
AE0ATgBOAFAATwBRAFQAVABVAFUAVgBYAFYAVgBVAFUAVABRAE8ATQBMAEkARgBDAD8A
OwA4ADIALQAqACYAJAAhAB0AGgAWABQAEQAOAAsACQAIAAYABAABAAAAAAD8//3//f/8
//v/+v/5//j/9//5//n/+P/4//b/9v/1//T/9P/z//P/8//1//X/9f/1//P/8v/y//L/
8v/y//L/8v/0//T/9P/0//b/9f/1//X/8//z//T/9v/2//b/9v/2//j/+P/4//n//P/8
//z//P/6//r/+v/7//3//f/+/////f/+//7//v/+//7//v///////////////f/+//7/
/v////////////7//v/+//7//P/8//z//P/+//7//P/8//z//P/8//v/+//7//n/+f/4
//j/+P/2//j/+f/5//j/+P/4//j/9//0//T/9f/1//b/9v/2//b/9P/0//T/8//z//P/
8//z//P/8//0//T/8v/x//H/8P/w//H/8f/x//H/8f/v/+//7//v/+//7f/v/+//7//v
/+7/7v/v//D/8f/w/+//7v/x//H/8f/y//L/8P/0//b/9v/2//b/9v/1//X/9f/1//b/
9//4//n/9v/1//T/8//1//b/9v/2//b/9f/1//P/8f/v/+7/7f/v/+//7v/u//D/8P/w
//L/8P/w/+//7//w//D/8P/x//H/8P/r/+j/5v/m/+b/5v/n/+j/6f/r/+r/6f/o/+f/
6P/o/+n/6f/n/+f/5//n/+j/6P/o/+j/5v/l/+X/5f/n/+f/6P/o/+b/5v/m/+b/5P/k
/+b/5P/h/9n/0P/M/9D/3v/3/xkANwBcAIsAwAD7ACsBTAFWAUUBHAHXAHoAIgDf/7z/
tP+y/6v/qP+u/7j/w//N/9b/3P/j/+b/6f/q/+r/6f/p/+n/6f/p/+v/6//r/+v/6//s
/+z/7P/s/+3/7f/t/+7/7v/u/+7/7v/u//H/8f/x//L/8P/x//H/8P/y//P/8//z//P/
9P/0//T/9P/0//T/9f/1//X/9v/2//b/9//4//j/+v/6//r//P/6//v//P/8//7/////
/wAAAAADAAMAAwAFAAYABwAJAAcABwAIAAkACgANABAAEgASABMAFQAWABkAGwAdACAA
IQAhACIAIwAnACoALQAuAC8AMgA1ADcAOQA6ADoAOwBAAEQARwBNAE0ATgBOAFAAUQBT
AFYAVgBXAFcAWABaAFoAWgBZAFkAWwBZAFgAVwBUAFEATgBLAEgARQBDAD4AOwA4ADQA
MgArACcAJAAgAB4AGwAYABUAEgAQAA0ACgAJAAgACAAEAAMAAwACAAEA/v/9//z/+//9
//3//P/8//r/+v/5//j/+f/5//r/+//7//v/+//7//v/+v/6//r/+v/6//r/+v/6//r/
+v/6//r/+f/5//n/+f/5//r//P/7//r/+f/4//r/+v/6//v//v/+//7//v/+//7//v//
//3//f/+/////f/+//7//v8AAAAAAAABAAEAAQABAAEA//8AAAAAAAD//////////wAA
AAAAAAAAAAAAAAAAAAD+//7//P/8//z//P/8//v//f/9//v/+//8//z//P/6//r/+//7
//r/+v/6//r/+f/6//r/+//7//r/+v/6//r/+P/4//j/9//5//n/+f/5//n/+f/6//r/
+v/5//n/+P/6//v/+//7//n/+f/3//f/+P/5//r/+f/6//n/+P/3//b/9v/3//j/+P/4
//j/+P/4//f/9v/2//f/+P/5//r/+v/7//z//P/7//z//f/+////AAABAAEAAQABAAEA
AQABAAEA/////////////wAAAAAAAAAA//////3//P/7//v/+//7//v/+v/6//r/+v/6
//z//P/8//v/+//+//7//v///wEAAAD7//j/9//2//X/9P/0//T/9P/1//X/9f/1//X/
9P/0//X/9f/z//P/8//z//T/9P/0//T/8v/x//H/8f/x//H/8v/y//L/8v/y//L/8v/y
//L/8P/r/+P/2v/Y/97/7v8FACcASQBqAJEAygAFATcBVAFeAVEBJgHfAIQAJADh/8L/
uv+8/7n/tv+6/8T/zf/V/+D/6P/t//D/8//2//T/8//z//P/8//z//X/9f/1//X/9f/2
//b/9v/2//f/+f/5//r/+v/6//r/+v/6//n/+f/5//r/+v/7//v/+v/6//v/+//7//v/
/P/8//z//P/8//z//f/7//v//P/8//7///8AAAAA/v/+//7/AAAAAAEAAgACAAIAAwAD
AAQABAAHAAcABwAJAAoACwANAA8ADwAQABEAEQATABUAFgAWABcAGQAaABsAHQAfACIA
IgAjACUAJwApACwALwAwADEANAA3ADkAOgA8AD0APwBEAEYARwBLAE0ATgBOAFAATwBR
AFQAVABXAFcAWABaAFgAWABXAFcAVwBVAFQAUwBSAE8ATABJAEYAQwBBADwAOQA2ADIA
MAApACUAIgAeAB4AGwAYABUAEAAOAAsACAAGAAQAAwD+///////+//3/+v/5//j/9//3
//f/9v/2//T/9P/z//L/8v/x//H/8f/x//H/8f/x//H/8P/w//D/7v/u/+7/7v/s/+z/
7P/s/+r/6f/p/+n/6f/p/+r/7P/q/+r/6v/q/+r/6v/q/+v/6v/q/+r/6v/q/+r/6v/r
/+v/6//s/+3/6//s/+z/7P/s/+z/7P/t/+3/7f/t/+3/7f/u/+7/7v/v/+//7//v/+z/
7P/s/+z/7P/s/+z/7P/s/+z/6v/q/+j/6P/o/+f/6f/p/+f/5//m/+b/5v/k/+b/5//n
/+b/5P/k/+T/4//i/+L/4//j/+D/4P/g/+D/3v/e/97/3f/f/9//3//f/9//3//g/+D/
3v/d/93/3P/e/9//3//f/97/3f/a/9n/2v/b/9z/2//f/9//3//f/93/3P/c/9z/3P/c
/9z/3P/d/93/3f/e/97/3v/e/97/4P/f/+D/4v/i/+L/4v/l/+X/5f/l/+P/4//j/+P/
4v/j/+T/5f/l/+b/5v/m/+b/5f/l/+P/4v/h/+H/4f/h/+H/4P/g/97/3v/e/+D/4P/g
/9//3//e/97/3v/f/+H/4v/f/97/3f/c/9v/2v/Y/9j/2P/Z/9v/2//b/9v/2P/Y/9n/
2f/a/9v/3P/d/9r/2v/a/9r/2P/X/9f/1//Y/9n/2//c/9v/2v/Z/9j/2P/c/9r/2v/X
/83/xP/E/8z/2P/z/xcAOQBeAI0AwAD1AB8BNAE6ASsB/gC1AFYA/P/D/6r/ov+g/5//
nv+g/6j/s/+//8b/zv/Z/9z/3//g/+D/3//f/9//3f/d/9//3//h/+H/4f/i/+D/4P/g
/+H/4//j/+T/5P/m/+b/5v/m/+f/5//n/+j/5//n/+b/5P/m/+f/5//n/+f/6P/o/+j/
6v/q/+r/6//p/+n/6v/q/+r/6//s/+z/7f/u/+//8v/w//H/8v/y//D/8f/x//L/9P/3
//f/9//3//j/+f/7//v/+//8//3//f///wEAAgAFAAcACgAMAAoACwAMAA4AEAARABMA
FQAZABwAHwAgAB8AIgAlACcAKwAuADAAMwA1ADYANgA5ADkAOgA6ADwAQABDAEcASABI
AEcARwBIAEgASABHAEcASQBHAEYARQBAAD0AOgA3ADQAMQAvACoAKQAmACIAIAAdABkA
FgASAA4ACwAIAAUABAACAP///P/7//r/+v/2//T/8//x/+//7//v/+//7//v/+//7v/u
/+7/7v/t/+z/6v/p/+n/6f/r/+v/6//r/+v/6v/q/+r/6v/q/+r/6v/q/+r/6v/q/+r/
6f/p/+n/6f/p/+r/7P/t/+7/7//w//D/8P/w//H/8v/y//L/8v/0//T/9P/1//P/8//0
//X/9//4//j/+P/6//r/+v/7//3//f/9//3/+//8//z//P/9//3//f/9//z//P/8//z/
/P/8//z//P/8//z/+v/6//z//P/8//v/+f/5//f/9//6//r/+v/4//b/9//3//b/+P/4
//j/9//4//j/+f/5//j/+P/4//j/+P/4//j/9//1//X/9f/1//f/9//4//j/+P/3//f/
9v/4//n/+f/5//v/+//5//n/+f/5//n/9//5//n/+f/5//n/+v/8//7//v8AAAIAAgAC
AAIAAwADAAMAAwADAAMAAwADAAMAAwADAAMAAwAEAAQABAACAAEAAQD///////8AAAEA
//////7//v8AAAAAAAACAAAAAAD/////AQACAAMABQACAAAA+v/2//f/+P/5//r/+v/6
//r/+//5//n/+f/5//j/+P/5//n/+f/5//n/+f/5//r/+//8//z/+//7//v/+f/5//r/
+v/6//r/+v/6//z//P/6//b/8//r/+T/4v/q//r/FwA5AFcAeACnAN4AEwE9AVgBXgFJ
ARwB2QB6AB4A4//M/8j/yP/B/77/xP/M/9P/3f/o//D/9f/8/////v//////AAABAP//
//8BAAEAAQABAAEAAgACAAIAAgADAAEAAQACAAIAAgACAAIAAgABAAEAAQACAAQABQAF
AAQAAgADAAMAAwADAAQABAAEAAQABAAEAAUABQAFAAYABgAEAAUABgAGAAYABgAGAAgA
CQALAA0ADgAMAA0ADQAOAA4AEQARABEAEwAUABUAFwAXABcAGAAZABsAHQAfACAAIgAj
ACUAJgAnACkAKwAuADAAMQAzADUANwA6AD0APgA/AEIARQBHAEwATgBPAFEAUwBUAFQA
VwBcAF4AXwBiAGIAYwBlAGQAZwBnAGgAagBoAGgAZwBnAGkAZwBmAGUAYABdAFoAVwBU
AFEATwBKAEcARABAAD4AOQA1ADIALgArACcAIwAfAB4AHAAZABYAFQAUABQAEAANAA0A
DAALAAoACQAIAAcABQAFAAQABAAGAAYABQAEAAIAAQABAAEAAQABAAEAAQABAAAAAAAA
AP7//v/+//7/AAAAAAAAAAD+//3//f/9//3//f/+/wAAAgACAAIAAgACAAIAAgADAAIA
AgACAAIAAgACAAIAAwAFAAUABgAHAAUABgAGAAYABAAEAAQABQAHAAcABwAHAAUABgAG
AAYABAADAAIAAQABAAIAAwAEAAYABgAGAAYABAAEAAIAAgACAAIAAgABAAEAAQD/////
AAAAAAAA/v/+///////+//v/+v/5//f/9//4//r/+//6//r/+v/6//j/+P/4//f/+f/5
//n/+f/4//f/9//2//T/8//z//L/8v/z//P/8//x//H/7//v//H/8f/x/+//8P/v/+7/
7f/s/+z/7f/u/+3/7P/r/+r/6f/p/+n/6v/o/+j/6P/o/+b/5//o/+j/5f/l/+X/5//n
/+f/5f/r/+z/6//q/+n/6P/o/+j/6P/p/+v/6//r/+v/7f/t/+3/6//q/+n/6P/n/+j/
6P/o/+j/5f/l/+P/4v/h/+H/4f/h/9//3v/e/97/3v/e/+D/4P/g/9//3//g/97/3v/f
/9//3v/Z/9b/1v/W/9b/1v/W/9b/1v/X/9f/1f/V/9X/1P/U/9X/1f/V/9X/1f/V/9T/
1P/U/9T/1P/S/9H/0P/P/9H/0v/S/9L/0P/Q/9D/0P/S/9L/zv/H/7//uv+2/77/0P/v
/w8ALQBUAIcAwAD3ACEBOAE2AR8B7AChAEIA6P+x/5r/lv+S/5H/kv+W/6L/r/+1/7r/
wP/H/8j/yf/M/87/zf/N/83/zf/N/8//z//R/9H/0f/S/9L/0v/S/9P/0//T/9T/1P/U
/9T/1P/U/9P/0//T/9T/1f/X/9j/2P/Y/9n/2f/Z/9v/3P/c/9z/3f/e/9//4f/f/9//
4P/g/+D/4f/i/+L/5P/k/+T/5v/m/+f/6P/o/+j/6f/p/+r/6v/t/+3/7f/x//L/8//1
//X/9f/2//f/9//5//v//P8AAAEAAwAEAAUABwAJAAwADgAPABEAEwAVABgAGwAcAB8A
IgAlACcALAAuAC8AMQA2ADgAOQA9AD4APgA9AD4AQgBFAEkASgBJAEkASgBMAE4ATgBN
AE0ATwBNAEwASwBJAEcARQBDAEIAPwA9ADgANQAyAC4ALAAnACMAIAAcABoAFwAUABEA
EAAOAAsACAAFAAQABAAAAP/////+//3//v/9//z/+//7//v/+v/6//r/+v/5//j/+P/3
//f/9//3//f/9//3//f/9v/2//b/9v/2//b/9v/2//b/9v/2//j/9//3//f/9//3//j/
+v/6//r/+v/6//j/+P/4//n//P/8//z//P/8//z//P/9//3//f/+/////f/+//7//v/8
//z//P/9//////////////8AAAAAAAD//////////wAAAAAAAAAA/v/+//7//v8AAAAA
/v/+//7//v/+//3//f/9//v/+//+//7//v/8//r/+//7//r//P/8//z/+//6//r/+//7
//r/+v/6//r/+P/4//j/9//5//n/+f/5//n/+f/6//r/+P/3//f/9v/2//f/9//3//f/
9//1//X/9//3//f/9f/1//X/9f/1//T/9P/1//b/9f/0//P/8v/z//P/8//0//L/8v/y
//L/9P/1//b/9v/3//f/+f/7//r//P/8//z//P/9//3//f/9//v/+//7//v/+f/5//n/
+f/5//r/+v/6//j/9//3//X/9P/z//P/8//z//P/8v/y//T/9P/0//b/9v/2//X/9f/2
//b/9v/3//f/9v/x/+7/7P/s/+z/7P/u/+7/7v/v/+7/7f/s/+v/7P/s/+3/7f/t/+3/
7f/t/+z/7P/s/+z/7P/r/+v/6//r/+v/7P/s/+r/6v/q/+r/7P/q/+r/5v/f/9f/0P/Q
/9j/5v8DACcARwBqAJkA0AAFATEBTAFSAT0BEAHDAGAAAgDN/7j/sv+y/6//rP+y/7z/
x//P/9T/3v/p/+z/6//s/+z/6//r/+v/6//r/+3/7f/t/+3/7f/u/+z/7P/s/+3/7//v
//D/8P/w//D/8P/w//H/8f/x//L/8v/z//P/8v/y//P/8//z//X/9v/2//b/9f/0//P/
8//1//X/9v/2//b/9//4//j/9//2//X/9v/3//n/+//8//r/+//7//z/+v/9//3//f8B
AAIAAwAFAAMAAwAEAAUABQAHAAkACgAMAA0ADwAQAA8AEQATABYAGgAbAB0AHwAgACIA
JAAkACYAKgAuADEAMgA0ADUANwA4ADoAOwA/AEMARABEAEYARQBHAEoASgBLAEsATABO
AE8AUABQAFEATwBNAEwASwBKAEcARABBAEAAPQA7ADYANQAyAC4ALAAnACMAIAAcABgA
FQASAA8ADAAKAAcABAACAAAA///6//v/+//6//n/9//1//P/8f/y//P/8//0//L/8v/x
//D/8P/v/+//7//v/+//7//v/+//7v/u/+7/7v/u/+7/7v/s/+z/7P/s/+7/7f/t/+3/
7//v//D/8v/w//D/8P/w//D/8P/w//H/8P/w//D/8P/w//D/8P/x//L/8//1//f/9f/2
//b/9v/2//b/9v/3//f/9//3//f/9f/2//b/9v/1//X/9f/1//b/9v/2//b/9v/2//b/
9v/2//b/9P/0//L/8v/y//H/8//z//H/8f/w//D/8P/u/+7/7//v/+7/8P/w//D/7//s
/+z/7f/t/+7/7v/u/+7/7P/s/+z/6//t/+3/7f/t/+3/7f/u/+7/8P/v/+//7v/u/+//
7//v//H/8f/v/+//8P/x//L/8f/z//P/8//z//L/8v/z//T/9v/2//T/9v/4//j/+P/4
//v/+//7//v//f/9//3//f/6//n/+P/3//n/+v/6//r/+P/3//f/9f/1//X/9v/3//f/
9//2//b/9v/2//b/+P/5//r/+v/7//z//P/8//3/+v/4//L/7v/w//L/9P/2//P/8v/x
//H/8f/x//H/8f/y//L/8//z//P/8//z//P/8v/y//L/8v/y//H/8f/x//H/8f/y//L/
8v/y//L/8v/0//L/8P/u/+f/3//e/+L/8P8MAC8AUwB3AKQA2QASATsBTwFUAUIBEQHI
AG0AFgDc/8H/vP+8/7j/s/+2/7z/xv/T/9v/5P/s//H/8v/x//T/9P/z//P/8//0//X/
+P/5//j/9//2//b/9//4//n/+//6//n/+f/4//j/+P/4//j/+//7//v//P/8//3//f/8
//z//f/9//3//f/+//7//v/+//7//v////////8AAAAAAAABAAIAAgAEAAQABAAGAAUA
BQAFAAQABQAHAAgACgAKAA0ADQANAA0ADgAPABEAEwATABQAFQATABUAFwAYABoAGwAd
AB4AIQAjACUAKAAoACkAKwAtAC8AMgA1ADYANwA6AD0APwBCAEQARQBHAEwATgBPAFMA
UwBUAFQAVgBXAFkAXABcAF0AXQBeAGAAYgBiAGEAYQBfAF0AXABbAFgAVQBSAE8ATgBL
AEkARABBAD4AOgA4ADUAMQAuACoAKAAlACIAHwAcABoAFwAUABUAFAAUABAADQANAAwA
CwAMAAsACgAJAAkACQAIAAgACgAKAAkACAAKAAkACQAJAAcABwAHAAcABQAEAAQABAAF
AAYABwAIAAYABgAGAAYACAAHAAcABwAHAAcACAAKAAoACgAKAAoADAAMAAwADQAMAAwA
DAAMAA0ADgAPABEAEQARABIAEwATABQAFAAUABQAFAAUABUAFQAVABUAFQAVABYAFgAW
ABUAFQAVABUAEgASABIAEgATABQAFQAWABQAFAASABIAEgASABIAEQARABEADwAPABAA
EAAQAA4ADgAPAA8ADgAQABAAEAAPABAAEAARABEADwAOAA0ADAAMAAwADAALAAsACwAL
AAsACwALAAwADAAOAA0ADQAMAAoACwALAAsADQANAAsACwANAA0ADQALAAsACwALAAsA
DAAMAA0ADgAQABAAEgAQABEAEgATABQAFQAVABUAFQATABMAEwATABIAEwAUABUAFQAW
ABYAFgAUABMAEwARABIAEQARABEAEQARABAAEAAQABAAEAASABIAEgARABEAEgASABIA
EwARABAACwAIAAoACgAKAAoADAAMAAwADQALAAsACwALAAoACgALAAsADQANAA0ADQAM
AAwADAAMAAwACwALAAsACwALAAwADAAMAAwADAAMAAwADAAMAAoAAwD5//L/9P/8/xIA
MQBTAHEAmADNAAQBNwFfAXQBcgFVASAB0QBuABwA7f/Y/9b/1v/V/9L/2P/i/+3/9f/+
/wYADQASABMAFAAUABMAEwATABMAEwAVABUAFQAVABUAFgAYABgAGAAZABcAFwAYABgA
GAAYABgAGAAZABkAGQAaABwAHQAdABwAGgAbABsAGwAcAB4AHwAgAB4AHgAeAB8AHwAf
ACAAIAAiACMAJAAkACIAIgAiACQAJAAlACYAJgAmACcAJwAoACgAKwArACsALQAuAC8A
MQAxADEAMgAzADUANwA5ADoAOgA7AD0APgBBAEMARQBIAEoASwBNAE8ATwBSAFUAVgBZ
AFwAXwBhAGQAZgBnAGkAbABuAG8AcwB3AHgAeAB6AHkAewB+AH4AgQCBAIIAhACEAIQA
gwCDAIUAgwCCAIEAgAB9AHoAdwB0AHEAbwBqAGcAZABgAF4AWQBVAFIATgBKAEcARABB
AD8APgA8ADoANwA2ADYAMgAxADEAMAAvADAALwAuAC0ALQAtACwALAAuAC4ALQAsACoA
KQApACkAKwArACsAKwArACoAKgAqACoAKgAqACoAKgAqACoAKgAsACsAKwArAC0ALQAu
ADAALgAuAC4ALgAuAC4ALgAvADAAMAAwADAAMAAwADAAMQAxADEAMgAzADUANgA2ADYA
NgA0AA==
         </WaveFormData>
      </LeadData>
      <LeadData>
         <LeadByteCountTotal>10000</LeadByteCountTotal>
         <LeadTimeOffset>0</LeadTimeOffset>
         <LeadSampleCountTotal>5000</LeadSampleCountTotal>
         <LeadAmplitudeUnitsPerBit>4.88</LeadAmplitudeUnitsPerBit>
         <LeadAmplitudeUnits>��V</LeadAmplitudeUnits>
         <LeadHighLimit>2147483647</LeadHighLimit>
         <LeadLowLimit>268435456</LeadLowLimit>
         <LeadID>V6</LeadID>
         <LeadOffsetFirstSample>0</LeadOffsetFirstSample>
         <FirstSampleBaseline>0</FirstSampleBaseline>
         <LeadSampleSize>2</LeadSampleSize>
         <LeadOff>FALSE</LeadOff>
         <BaselineSway>FALSE</BaselineSway>
         <ExcessiveACNoise>FALSE</ExcessiveACNoise>
         <MuscleNoise>TRUE</MuscleNoise>
         <LeadDataCRC32>3823477394</LeadDataCRC32>
         <WaveFormData>
8P/w//D/8P/u/+7/7v/u/+//8P/x//L/8P/w//D/8P/y//L/8v/y//P/9P/1//b/9P/0
//T/9P/0//T/9P/0//T/9P/0//T/9P/0//T/9P/0//T/9P/0//L/8v/y//L/8v/y//L/
8v/w//D/8P/w//D/8P/w//D/8v/y//L/8v/x//D/7//u//D/8P/w//D/8P/w//D/8P/u
/+7/7v/u/+7/7v/u/+7/7v/u/+7/7v/w//D/8P/w/+7/7v/u/+7/7v/u/+7/7v/u/+7/
7v/u/+7/7v/u/+7/8P/w//D/8P/u/+7/7v/u/+7/7v/u/+7/8f/y//P/9P/0//T/9P/0
//b/9v/1//T/9v/2//f/9//1//T/9P/0//b/9//3//f/9f/1//T/9P/y//L/8v/y//L/
8v/x//H/8f/x//H/8f/0//T/9P/0//L/8v/z//P/9f/1//L/7//s/+z/7P/s/+r/6v/q
/+r/7f/t/+3/7f/q/+r/6v/q/+v/6//r/+v/6//q/+r/6v/q/+r/6f/p/+z/7P/s/+z/
6v/q/+r/6f/r/+r/7P/u/+n/4//Z/9L/0P/V/+L/9/8OACgAQgBpAJwAywDuAAABBQH5
ANoAqQBjACUABADw/+D/2P/U/83/zf/W/93/3//j/+r/7P/s//D/8v/y//H/7v/t/+3/
7f/u/+7/7//w//L/8//y//L/8v/y//L/8//z//P/9f/1//X/9f/z//T/9P/1//f/+P/4
//f/9f/1//X/9v/2//f/9//3//f/9//4//j/9v/2//b/9v/5//n/+f/5//n/+f/7//z/
+v/6//r/+//9//3//v/+////AQABAAEAAgADAAQABAAEAAUABwAIAAcACAAJAAoADAAN
AA4ADwAQABIAEwAVABkAGgAeAB8AHwAhACIAJQAnACkALAAuADAAMgA0ADUANgA5ADoA
PQA/AEEAQgBCAEEAQwBEAEUARgBHAEgASQBJAEkASQBJAEkARwBHAEUAQQA/ADsAOAA3
ADUAMQAvACsAJwAjAB8AHgAaABcAFAARAA8ADAAJAAgABgAEAAAA/////////P/6//r/
+f/5//v/+f/3//b/9P/1//X/9f/2//f/9v/2//b/9v/2//f/9//3//b/9v/2//b/9f/1
//X/9f/1//X/9//3//f/9//1//X/9f/1//f/9//3//n/+f/5//n/+f/4//f/9v/2//n/
+f/5//n/+f/5//n/+f/3//j/+P/6//r/+v/6//n/+f/6//v//f/7//v/+//7//v/+//7
//v/+f/5//n/+f/5//n/+f/4//j/+P/4//b/+P/4//f/9//5//n/+f/4//X/9f/1//X/
9f/2//b/8//z//P/8//y//L/9f/1//X/9P/z//P/8//z//P/8//z//P/8v/x//H/7//u
/+7/7//w//H/8f/x//P/8//z//L/8v/z//P/9f/y//L/8v/y//D/8f/x//H/8f/x//H/
8f/v/+//8f/y//H/8f/w/+7/7v/v//H/8//x//H/8v/y//P/9P/2//b/9v/2//f/9//3
//j/+P/5//n/+f/3//b/9f/0//f/9//3//f/+f/4//j/9v/0//T/9P/0//X/9f/2//f/
9v/1//T/9P/0//T/9P/0//T/9f/1//X/9f/y/+//7P/s/+z/7P/s/+r/6v/q/+v/7f/t
/+3/7P/u/+7/7v/v/+3/7f/t/+3/7v/u/+7/7v/u/+3/7f/u/+z/7P/s/+z/7P/s/+v/
6//u//D/6v/n/+f/4f/Y/9b/2f/i//X/DAAkAEIAaQCUAMEA6AD+AAMB9wDcAK0AZwAj
APz/6v/i/97/1v/L/8v/0P/T/9v/5f/s/+7/8v/y//L/8f/x/+//7//w//H/8//0//T/
9P/1//X/9P/0//T/9P/2//f/9//3//b/9f/0//P/9f/2//b/9//3//j/+P/3//n/+f/5
//r/+P/5//n/+f/3//f/+P/4//r/+v/6//r/+v/5//j/9//5//n/+//8//7//v/+////
/f/9//7//v8BAAMAAwADAAEAAQABAAAAAQADAAYACAAHAAgACQAKAAoACwAMAA0ADgAQ
ABEAEwAUABQAFwAXABkAGwAcAB8AIwAlACgAKgAsAC4AMAAxADIANQA2ADkAOgA7ADsA
OgA7AD0APgA/AEIAQwBEAEUAQwBDAEMAQwBFAEMAQwBBADwAOQA0ADAAMQAvACsAKQAo
ACUAIgAfABoAFgATABAADwANAAoABwAFAAIA///6//r/+//8//r/+P/4//f/9//1//P/
8f/w/+7/7//v/+//7//v/+3/7P/s/+z/7P/t/+3/7f/s/+z/6v/q/+n/6f/q/+v/7P/t
/+z/6//q/+n/6f/p/+n/6f/p/+n/6f/r/+n/6f/p/+n/6v/r/+z/7v/t/+3/7f/t/+3/
7f/t/+3/6//s/+z/7v/u/+7/7v/t/+//8P/x//P/8f/x//H/8f/z//P/8//z//H/8f/x
//H/8f/x//H/8P/w//D/8P/u/+7/7v/t/+3/7f/t/+3/7P/r/+v/6//r/+v/7P/s/+n/
6v/r/+z/7P/r/+3/7P/r/+r/6f/p/+n/6f/p/+n/6f/r/+r/6f/p/+v/6v/q/+v/7P/t
/+3/7f/r/+v/6//q/+v/7f/u//H/8P/w//D/8P/w//H/8f/x//X/8//z//T/9v/2//b/
9v/3//f/9//4//b/9//3//f/+P/4//j/+P/5//n/+f/5//v/+v/6//j/+//8//3//v/8
//v/+//7//3//f/9//7//P/8//z//P/8//3//f/9//v/+P/1//L/8v/y//L/8v/z//T/
9f/3//f/9//3//b/9v/2//b/9//5//n/+f/5//r/+v/6//r/+v/5//n/+v/8//z//P/8
//z//P/7//v//v/8//j/9f/t/+f/5P/o//X/CgAjADYAUgB4AKUA0gD3AAwBFgENAe8A
wgCBADsAEQD+//T/8P/q/+L/4f/l/+b/6//1//v//v8CAAIABAAGAAUABQADAAMAAwAD
AAQABAAEAAQABQAFAAQABAAEAAQABgAHAAcABwAFAAUABQAFAAMABAAEAAUABQAGAAYA
BQAHAAcABwAIAAcABwAGAAUABwAHAAgACAAIAAgACAAIAAsACwALAAsACgAJAAoACgAK
AAoACgALAA0ADQAOAA4ADgAPAA4ADQAOAA8AEAAQAA4ADwARABIAFQAWABcAGAAYABkA
GgAbABwAHgAfACEAIgAiACUAJQAnACkAKgAtADEAMwA2ADgAOQA6ADsAOwA8AD8AQABD
AEUARwBIAEgASABJAEkASQBKAEsATABNAE0ATQBNAE0ASgBHAEYAQwBDAEEAPQA6ADgA
NQAwAC0AKgAnACQAIQAcABgAFQASABEADwAMAAkACgAIAAYAAgD////////8//z//P/7
//v/+f/3//X/9P/2//f/9//3//X/9f/z//L/8v/y//L/8//1//X/9P/0//L/8v/x//H/
8f/x//H/8f/z//P/8//z//P/8//z//P/8f/x//H/8//z//P/8//z//P/8//z//T/9//3
//f/9//3//f/9//3//f/+P/4//r/+P/4//j/9//5//r/+//9//v/+//7//v/+//7//v/
+//5//n/+f/5//n/+f/5//j/+P/4//j/9v/4//j/9//3//f/9//3//b/9f/1//X/9f/1
//b/9v/z//X/9f/1//T/9P/3//f/9//1//P/8v/x//P/8//z//P/8//y//H/8f/x//D/
8P/x//H/8f/w/+//7//v/+//7v/u/+//7//x/+7/7v/u/+7/7f/t/+z/6//t/+3/7f/t
/+v/6//t/+7/7P/t/+3/7P/t/+3/7v/v/+//7f/w//L/8v/y//L/8v/y//H/8P/w//L/
8//z//P/8P/w//D/8P/x//H/8f/x//P/8v/y//D/7//u/+3/7P/u/+3/7f/t/+//7//v
//D/7v/u/+7/7v/u/+//7//v/+//7P/p/+b/5P/k/+T/5P/n/+j/6f/r/+j/5//m/+T/
5v/m/+b/5//l/+X/5f/l/+b/5v/m/+b/5v/l/+X/5v/m/+b/5v/m/+b/5v/l/+X/5P/k
/+L/4f/f/9n/0P/M/8//2P/p//7/FAAuAFUAggCxANwA+AADAfsA4AC1AHcANwAIAO7/
4v/a/87/w//F/8z/0f/X/93/4v/k/+b/6P/o/+n/6f/n/+f/5//n/+j/6P/o/+j/6f/p
/+r/6v/q/+r/6v/r/+v/6//p/+n/6f/p/+r/7P/t/+//7v/u/+3/6//s/+3/7v/w//D/
8f/x//H/8f/x//L/8v/y//L/8v/y//X/9f/1//X/9f/1//f/+P/2//b/9v/3//n/+f/6
//r/+//9//3//f8AAAEAAgACAAAAAQADAAQABwAIAAkACgAKAAsADAANABAAEgATABUA
FgAWABkAGQAcAB8AIQAlACUAJwAqACwALQAuAC8ALwAyADcAOgA/AEAAQQBBAEAAQQBD
AEQARQBGAEcASABJAEkASQBJAEkASwBJAEkARwBFAEMAPwA8ADkANwAzADEALgArACgA
JQAiAB4AGwAYABcAFQASAA8ADAAKAAgABAAFAAUABQACAAAAAAD//////f/7//n/+P/6
//v/+//7//n/+f/3//b/+P/4//j/+f/7//v/+v/6//j/+P/3//f/9//3//f/9//3//f/
9//3//f/9//3//f/+f/5//n/+//6//n/+P/3//n/+f/5//r/+//7//v/+//9//3//f/9
//v//P/8//7//P/8//z/+//9//7///8BAP/////////////////////9//3//f/9//3/
/f/9//z//v/+//7//P/6//r/+f/5//v/+//7//r/+//7//v/+//5//r/+v/3//n/+f/5
//j/9v/5//n/+f/4//f/9//3//n/+f/5//n/+f/4//f/9//5//j/+P/5//j/+f/5//n/
9//3//f/9v/4//n/+f/7//b/9v/2//b/+P/5//n/+f/3//f/9//3//X/9f/3//j/9v/3
//f/9v/1//X/9v/3//n/+f/6//r/+f/5//n/+f/5//z//v/+//7//v8AAP///v/+//7/
/////////v/+//7//v///////////////v/+//z/+v/6//r/+v/6//n/+f/5//v/+//7
//z//P/8//z//P/+/////////////P/5//b/9P/0//T/9P/0//T/9P/1//P/8//z//L/
9P/0//T/9f/0//P/8v/x//L/8v/y//L/8v/x//H/8v/y//L/8v/y//L/8v/x//H/8v/y
//L/8f/r/+X/3P/Y/93/6P/3/wwAJAA+AF0AigC9AOgAAAENAQUB6gC/AIEAPQAMAPb/
7P/m/9z/0//T/9b/2//h/+f/7v/w//L/9P/2//X/9f/z//P/8//z//T/9P/0//T/9f/1
//b/9v/2//b/9v/3//f/9//3//f/9//3//f/+P/4//n/9//4//j/9//5//n/+f/6//r/
+//7//v/+f/5//r/+v/8//z//P/8//3//f/9//3/+//7//3//v8AAAAAAAABAAEAAQAC
AAIAAwAFAAUABQAGAAcACAAIAAoACwANAA4ADwAQABEAEgASABMAFAAVABYAGAAZABsA
HgAeACEAIQAhACMAJAAnACkAKwAuADAAMAAyADQANQA4ADsAPAA/AEEAQwBEAEQARQBH
AEgASQBMAE0ATgBPAE0ATQBNAE0ATQBLAEsASQBJAEcAQwBAAD8APQA5ADcANAAxAC4A
KwAmACIAHwAcABsAGQAWABMAEAAOAAwACAAGAAUABAAAAAAAAAD//////f/7//n/+P/4
//n/+f/5//f/9//1//T/9P/0//T/9f/1//X/9P/0//T/9P/z//P/8f/x//H/8f/x//H/
8f/x//D/7//u/+3/7f/t/+3/7//t/+3/7f/t/+3/7f/t/+7/7//v/+//7//v/+//7//v
/+//8P/w//L/8P/w//D/7//t/+7/7//x//P/8//z//P/8//z//P/8//z//P/8//z//H/
8f/x//D/8v/y//L/8P/w//D/7//v/+//7//v/+7/7//v/+//7//u/+7/7f/p/+r/6//s
/+z/6//t/+z/6//q/+n/6f/p/+n/6f/p/+n/5//m/+X/5f/n/+b/5v/n/+j/6f/p/+n/
6P/n/+b/5P/k/+X/5f/n/+L/4v/i/+L/5P/l/+X/5f/n/+f/5//n/+T/4//k/+T/5P/l
/+X/5P/l/+X/5v/n/+f/5//o/+j/6f/p/+r/6v/q/+r/6v/r/+v/6//s/+z/7f/t/+3/
7v/u/+7/7v/v/+//7//v/+//7v/u/+z/7P/s/+z/7P/s/+v/6//r/+n/6f/p/+r/7P/s
/+z/7P/r/+v/6v/p/+v/6v/p/+j/5//m/+X/5P/i/+L/4v/j/+T/5f/m/+b/5P/k/+T/
5f/m/+f/6P/p/+b/5v/m/+b/5f/j/+L/4v/j/+T/5f/m/+X/5P/i/+H/5P/o/+b/5f/h
/9f/zv/Q/9X/3P/v/woAJABAAGUAkAC9AOAA8AD5APMA1gCnAGMAIQD4/+b/3P/S/8z/
yf/F/8j/z//X/9v/4P/o/+z/7P/u/+3/7f/r/+v/6//r/+z/7P/q/+r/6//r/+r/6v/q
/+r/7P/t/+3/7f/v/+//7//v//H/8v/y//P/8f/y//L/8f/x//H/8f/y//T/9f/1//X/
9f/1//b/9v/1//T/8//y//H/8f/x//H/8//1//n//P/7//r/+f/5//n/+f/6//r/+//9
//3//f/+////AAAAAP7///8BAAIABQAGAAcACAALAA0ADwARABEAEgASABMAFgAWABkA
GQAbAB0AHgAhACMAJQAoACoALgAwADIAMwAyADUANgA5ADoAOwA7ADoAPgBBAEMARQBE
AEUARgBHAEcARwBHAEcARwBFAEUAQwBBAD8AOwA4ADcANQAxAC8AKgAnACQAIQAgABwA
GQAWABMAEQAOAAsADAAKAAgABAADAAMAAwAAAPz//P/7//v//f/7//n/+P/4//n/+f/5
//n/+f/3//b/9v/2//b/9//3//f/9v/2//b/9v/1//X/9//3//f/9//3//f/9//3//X/
9f/1//X/9//3//f/+f/6//v//P/9//v/+//7//z///////////8BAAEAAQABAP//AAAA
AAIABAAEAAQAAwADAAQABQAHAAUABQAFAAUABwAHAAcABwAFAAUABQAFAAcABwAHAAYA
BgAGAAYABAAGAAYABQAFAAcABwAHAAYAAwADAAMAAwAFAAYABgADAAMAAwADAAIAAgAF
AAUABQAEAAMAAwADAAMAAwADAAMABQAEAAMAAwADAAIAAgADAAQABQAFAAUABQAFAAUA
BAAEAAUABQAHAAUABgAHAAgABgAHAAcABwAHAAcABwAHAAkACQALAAwACgAMAA4ADgAO
AA4AEAAPAA4ADgAMAA0ADQANAA4ADgAOAA4ADQANAA0ADQANAAwADAAKAAsADAANAA4A
DQALAAoACQAKAAsADAAOAAwADAAMAAwADgAPAA8ADwAOAAoABgACAAQABAAEAAQABAAE
AAQABQADAAMAAwACAAIAAgACAAMAAwADAAMAAwAEAAQABAAEAAQAAwADAAQAAgACAAIA
AgACAAIAAQABAAQAAgAAAP//+//z/+z/7P/x//z/EQAmADoAVgB7AKgA1QD4ABABFwEL
AfAAxwCFAD8AFgAEAPz/+P/u/+X/5f/o/+n/7//5//7/AgAGAAgACAAJAAkABwAHAAUA
BQAGAAYACAAIAAkACQAIAAgACAAIAAYABwAHAAcABwAHAAcABwAHAAgACAAJAAkACgAK
AAkABwAHAAcACAAGAAcABwAHAAcABwAIAAgACgAKAAoACgAJAAkACQAJAAkACQALAAwA
DQAOAA8AEQAQAA8ADwAOABEAEwATABMAFAAVABYAFgAWABcAGQAaAB0AHgAfACAAIgAj
ACQAJQAmACgAKQArAC4ALgAxADEANQA3ADgAOwA7AD0AQABCAEQARgBIAEkASABLAEwA
TwBUAFcAWQBaAFgAWQBZAFkAXABdAF4AXwBdAF0AXQBdAF4AXQBeAF0AWQBXAFMAUABN
AEsARwBFAEAAPQA6ADcANgAyAC8ALAAnACUAIgAfAB4AHAAaABYAFQAVABUAEgAOAA4A
DQANAA0ACwAJAAgABgAHAAcABwAJAAkABwAGAAQABAAEAAUABQAFAAQABAACAAIAAQAB
AP//////////AQABAAEAAQABAAEAAQABAP///////wEAAwADAAMAAwADAAMAAwAEAAMA
AwADAAMAAQABAAEAAQADAAQABAAGAAYABgAGAAUABAAEAAQABQAHAAcABwAHAAUABQAF
AAUAAgABAAAA//8CAAMABAAEAAQABAAEAAIAAgACAAEAAQABAAEAAQAAAP//////////
//8AAAAA/f/9//3//f/8//n/+//6//n/+f/5//r/+//5//n/+f/5//n/+P/3//f/+f/4
//j/+f/3//f/9v/1//X/9f/1//T/8v/z//P/9f/x//D/7//u//D/8f/x//H/8P/v/+7/
7f/r/+v/7f/u/+3/7f/s/+r/5//n/+j/6f/p/+n/6v/q/+f/5//n/+f/5f/l/+X/5//m
/+X/5f/p/+r/6P/o/+j/6P/o/+j/6P/o/+n/6P/o/+j/6//r/+v/6v/o/+j/6P/p/+f/
5//n/+f/5v/m/+T/5P/j/+L/4f/g/9//3//f/9//3//f/+D/4P/i/+L/4v/i/+L/4f/g
/9//3P/Z/9b/1v/Y/9j/2P/Y/9b/1v/X/9f/1//X/9b/1v/U/9T/1f/V/9f/1//X/9b/
1P/U/9T/1P/S/9H/0f/Q/9L/0v/S/9L/0v/R/9H/0v/S/9L/zf/H/7//uv+4/7v/yv/f
//T/CgAmAE8AgACvANAA5ADpAN0AvgCLAEkACQDg/87/xP+8/7T/r/+t/7T/vf/B/8P/
xv/K/8z/yv/M/8//z//N/83/zf/N/87/zv/Q/9D/0f/R/9D/0P/Q/9D/0v/T/9P/0//T
/9P/0//T/9P/1P/U/9X/1//Y/9j/1//V/9X/1f/W/9f/2f/a/9v/2//b/9z/3P/c/9z/
3P/c/93/3f/d/93/3f/d/9//4P/g/+D/4P/h/+L/4//l/+b/5v/n/+b/5f/n/+n/6//s
/+z/7f/v//D/8f/y//P/9P/2//f/+P/5//z//v///wEABAAEAAcABwALAA0ADgARABMA
FQAYABoAHAAeACAAIQAjACcAKQAtAC0ALwAwADAAMgA1ADcAOQA6ADsAPAA9AD0APQA9
AD0APgA9AD4APQA9ADsANwA0ADUAMwAvAC0AKgAnACQAIQAgABwAGQAWABEADwAMAAkA
CQAIAAcABAABAAEAAQD+//z//P/7//v//f/7//n/+P/4//n/+f/5//f/9//1//T/9v/2
//b/9//1//X/9P/0//b/9v/1//X/9f/1//X/9f/3//f/9//3//f/9//3//f/9//3//f/
+f/7//v/+//7//r/+f/4//j/+v/7//z//f/7//v/+//7//v//P/8//7//v/+//7//f/9
//7///8BAP///////////////////////////////wEAAQABAAAA/v/+//7//P/9//7/
/v////////////7/+//7//v/+//9//7//v/7//3//f/9//z/+v/9//3//f/8//v/+//7
//v/+//7//v/+//6//n/+f/5//j/+P/5//j/+f/5//n/+f/5//n/+P/2//f/9//5//b/
9v/2//b/9v/3//f/9//1//X/9f/1//X/9f/3//j/9//3//b/9P/1//X/9v/3//b/9f/1
//T/9P/1//b/9//3//f/9//5//r/+v/6//r/+v/8//v/+v/6//j/+f/5//n/+P/4//j/
+P/5//n/+f/5//n/+P/4//b/9v/2//b/9v/0//P/8//z//X/9f/1//b/9v/2//b/9v/4
//n/+f/5//f/9P/x/+7/7v/u/+7/7v/u/+7/7v/v/+7/7f/s/+r/7P/s/+z/7f/t/+3/
7f/t/+r/6v/q/+r/7P/r/+v/7P/q/+r/6v/q/+j/6P/n/+f/6v/o/+j/5f/f/9f/0P/O
/9X/4P/z/woAIgA+AGMAkgC9AOAA+gADAfcA3ACtAGUAIQD8/+r/3v/a/9L/yf/J/9D/
1f/Z/9v/4v/q/+z/7P/s/+3/7f/r/+v/6//r/+z/7P/q/+r/6//r/+r/6v/q/+r/7P/t
/+3/7f/v/+//7//v/+//8P/w//H/7//w//D/7//x//H/8f/y//L/8//z//P/8v/x//H/
8P/y//L/8v/y//P/8//z//P/8f/x//P/9P/2//b/9v/3//f/9//4//j/9//5//n/+f/8
//3//v/+//7///8BAAIAAQACAAMABAAGAAcACAAJAAoADAANAA8AFAAUABcAFwAWABcA
FwAZABwAHwAjACYAJgAoACoAKwAsAC8AMAAzADUANwA4ADgAOQA7ADwAPQA+AD8AQABB
AEMAQwBDAEMAQwBBAEEAPwA9ADsANwA0ADMAMQAtACsAKwApACcAJQAhABwAGAAUABEA
DwAMAAkACAAGAAQAAAD+//3//P/4//j/+P/3//f/9f/z//H/8P/y//P/8//z//P/8//x
//D/8P/w//D/8f/x//H/8P/w//L/8v/x//H/7//v/+//7//t/+3/7f/t/+7/7//w//H/
7//v/+//8f/x//H/8f/x//P/8//z//T/8//z//P/8//z//P/8//z//T/9v/3//r/+P/4
//j/9//5//r/+//9//z/+//6//n/9//3//f/9//2//f/+P/5//f/9//3//b/+P/4//j/
9v/4//j/9//3//f/9//3//b/9//3//f/9//1//b/9v/z//P/8//z//L/9P/3//f/9//0
//P/8//z//X/9f/1//X/8//y//H/8f/z//L/8v/z//T/9f/1//X/9//3//f/9v/2//f/
9//5//j/+P/4//j/+v/7//v/+//5//n/+f/5//n/+f/7//z//v////3//v8AAAAAAAAA
AAEAAQABAAIAAwAFAAYABwAFAAQAAwACAAMAAwADAAMAAwACAAIAAAACAAIAAgACAAIA
AQABAAEAAwADAAMABAAGAAYABgAGAAYABwAHAAcABgACAP7/+v/8//7/AAACAP///v/9
//3//f/9//3//P/+//7//v///////////////v/+//7//v/+//3//f/+//7//v/+//7/
AAAAAP////8AAP7//v/5//H/6//q/+z/9f8KACMAPABaAHwAqwDcAPsADAESAQkB5wC4
AHkAOQARAAAA+P/y/+j/4v/h/+P/5v/v//P/9//+/wIAAAAAAAIAAwADAAEAAQADAAMA
BAAEAAIAAgADAAMABQAGAAcACAAHAAcABgAFAAcABwAHAAcACQAKAAoACwAJAAoACgAJ
AAsACwALAAwACgALAAsACwALAAsADAAMAAwADAAMAAwADQANAA0ADQAPAA8AEQASABAA
EAAQABEAEwATABQAFAAXABkAGQAZABkAGQAZABgAGQAbAB4AIAAfACAAIQAiACQAJQAm
ACcAKgAsAC0ALwAwADAAMwAzADYAOQA7AD8AQABBAEMARABIAEoATABNAFAAUwBUAFcA
VwBZAFoAWgBdAF8AYABhAGAAYQBiAGMAZQBlAGUAZQBjAGEAYQBfAF0AWwBXAFQAVQBT
AE8ATQBIAEUAQgA/AD4AOgA3ADQAMQAvACwAKQAmACQAIgAeAB4AHwAgAB4AHAAcABsA
GwAbABkAFwAWABQAFQAVABUAFgAXABYAFgAWABYAFgAXABUAFQAUABQAEgASABEAEQAT
ABMAEwATABEAEQARABEAEgATABQAFQAVABUAFQAXABcAFwAXABcAFwAXABcAGAAXABcA
FwAXABgAGQAaABsAGwAcABwAHgAeAB4AHgAdABsAHAAdAB8AHQAdAB0AHQAfAB8AHwAf
AB0AHQAdAB0AGwAbABsAGgAbABwAHQAcABwAHAAbABsAGwAbABsAGgAZABkAGQAZABcA
GAAYABUAFwAXABcAFgAUABcAFwAXABcAFwAYABkAGAAXABYAFQAVABQAEwATABMAEgAS
ABMAEgATABMAEwAVABUAFQAUABMAEwASABMAEQASABMAFAASABMAEwATABMAEwATABMA
EQARABMAFAAUABUAFwAWABgAGAAYABgAGgAZABgAGAAWABcAFwAXABcAGAAZABoAGQAZ
ABkAGQAZABgAGAAWABgAGAAYABgAGAAXABcAFwAXABcAFwAYABgAGAAYABgAGAAZABkA
GQAXABQAEQAOAA4ADgAOAA4AEAAQABAAEQAPAA8ADwAOAA4ADgAOAA8AEQARABEAEQAQ
ABAAEAAQABIAEQARABIAEAAQABAAEAAQABAADwAPABAADgAQAA0ABwD9//b/+P///w4A
IwA4AE4AbgCZAMYA8QASASYBKQEZAfoAxQB9AEEAIAAQAAgAAgD6//P/8//6////AwAJ
AA4AFAAYABoAGgAZABkAFwAXABcAFwAYABgAGAAYABkAGQAaABoAGgAaABoAGwAbABsA
GwAbABsAGwAbABwAHAAdAB8AIAAgAB8AHQAdAB0AHgAgACEAIQAhAB8AHwAgACAAIAAg
ACAAIAAiACMAJAAlACQAIwAkACQAJAAkACQAJQAnACcAKAAoACkAKwArACsALAAtAC4A
LgAwADEAMwA0ADMANAA1ADYAOAA5ADoAOwA+AEAAQQBDAEgASABLAEsASwBNAE4AUQBT
AFUAWABaAFwAXgBgAGEAZABnAGgAawBtAG8AcABwAG8AcQByAHMAdgB3AHgAeQB5AHkA
eQB5AHsAeQB5AHcAdwB1AHEAbgBrAGkAZQBjAGAAXQBaAFcAVgBSAE8ATABJAEcARABB
AEAAPgA8ADgANwA3ADcANAAyADIAMQAxADMAMQAvAC4ALgAvAC8ALwAxADEALwAuACwA
LAAsAC0ALwAvAC4ALgAuAC4ALQAtAC8ALwAvAC8ALwAvAC8ALwAvAC8ALwAvADEAMQAx
ADMAMwAzADMAMwAxADEAMQAyADUANQA1ADUANQA1ADUANQA1ADYANgA4ADoAOgA6ADkA
OQA4AA==
         </WaveFormData>
      </LeadData>
   </Waveform>
</RestingECG>
