# Supplementary material for: Detection of Left Atrial Enlargement Using a Convolutional Neural Network-Enabled Electrocardiogram
Source: Front Cardiovasc Med. 2020 Dec 17;7:609976. doi: 10.3389/fcvm.2020.609976 (PMC7773668; doi:10.3389/fcvm.2020.609976)
Supplement: Supplementary file 5 [file Data_Sheet_5.ZIP › normal4/1802036053_4630_0000001A.XML]

<?xml version="1.0" encoding="Windows-1252"?>
<!DOCTYPE RestingECG SYSTEM "restecg.dtd">
<RestingECG>
   <PatientDemographics>
      <PatientID>1802036053</PatientID>
      <PatientAge>71</PatientAge>
      <AgeUnits>Years</AgeUnits>
      <Gender>Female</Gender>
      <PatientLastName>fengdeying</PatientLastName>
   </PatientDemographics>
   <TestDemographics>
      <DataType>Resting</DataType>
      <Site>1</Site>
      <AcquisitionDevice>MAC55</AcquisitionDevice>
      <Status>Unconfirmed</Status>
      <Priority>Normal</Priority>
      <AcquisitionTime>09:19:41</AcquisitionTime>
      <AcquisitionDate>12-28-2016</AcquisitionDate>
      <CartNumber>1</CartNumber>
      <AcquisitionSoftwareVersion>009C</AcquisitionSoftwareVersion>
      <XMLSourceVersion>MAC5000 v1.0</XMLSourceVersion>
   </TestDemographics>
   <RestingECGMeasurements>
      <VentricularRate>75</VentricularRate>
      <AtrialRate>75</AtrialRate>
      <PRInterval>182</PRInterval>
      <QRSDuration>74</QRSDuration>
      <QTInterval>384</QTInterval>
      <QTCorrected>428</QTCorrected>
      <PAxis>94</PAxis>
      <RAxis>-57</RAxis>
      <TAxis>21</TAxis>
      <QRSCount>13</QRSCount>
      <QOnset>216</QOnset>
      <QOffset>253</QOffset>
      <POnset>125</POnset>
      <POffset>169</POffset>
      <TOffset>408</TOffset>
      <ECGSampleBase>500</ECGSampleBase>
      <ECGSampleExponent>0</ECGSampleExponent>
   </RestingECGMeasurements>
   <Diagnosis>
      <Modality>Resting</Modality>
         <StatementCount>4</StatementCount>
         <LabelText>12SL ��ϳ���</LabelText>
      <DiagnosisStatement>
         <StmtFlag>ENDSLINE</StmtFlag>
         <StmtText>�������</StmtText>
      </DiagnosisStatement>
      <DiagnosisStatement>
         <StmtFlag>ENDSLINE</StmtFlag>
         <StmtText>������ƫ</StmtText>
      </DiagnosisStatement>
      <DiagnosisStatement>
         <StmtFlag>ENDSLINE</StmtFlag>
         <StmtText>�������� ST ���쳣</StmtText>
      </DiagnosisStatement>
      <DiagnosisStatement>
         <StmtFlag>ENDSLINE</StmtFlag>
         <StmtText>�쳣 ECG</StmtText>
      </DiagnosisStatement>
   </Diagnosis>
   <Waveform>
      <WaveformType>Rhythm</WaveformType>
      <WaveformStartTime>0</WaveformStartTime>
      <NumberofLeads>8</NumberofLeads>
      <SampleType>CONTINUOUS_SAMPLES</SampleType>
      <SampleBase>500</SampleBase>
      <SampleExponent>0</SampleExponent>
      <HighPassFilter>16</HighPassFilter>
      <LowPassFilter>150</LowPassFilter>
      <ACFilter>NONE</ACFilter>
      <LeadData>
         <LeadByteCountTotal>10000</LeadByteCountTotal>
         <LeadTimeOffset>0</LeadTimeOffset>
         <LeadSampleCountTotal>5000</LeadSampleCountTotal>
         <LeadAmplitudeUnitsPerBit>4.88</LeadAmplitudeUnitsPerBit>
         <LeadAmplitudeUnits>��V</LeadAmplitudeUnits>
         <LeadHighLimit>2147483647</LeadHighLimit>
         <LeadLowLimit>268435456</LeadLowLimit>
         <LeadID>I</LeadID>
         <LeadOffsetFirstSample>0</LeadOffsetFirstSample>
         <FirstSampleBaseline>0</FirstSampleBaseline>
         <LeadSampleSize>2</LeadSampleSize>
         <LeadOff>FALSE</LeadOff>
         <BaselineSway>FALSE</BaselineSway>
         <ExcessiveACNoise>FALSE</ExcessiveACNoise>
         <MuscleNoise>FALSE</MuscleNoise>
         <LeadDataCRC32>3248855252</LeadDataCRC32>
         <WaveFormData>
JAAkACQAJAAnACgAKQAqACcAJgAlACQAIgAiACIAIgAjACQAJAAlACAAHgAeABoAHAAd
AB8AJAAnACUAIwAhACAAHwAiACIAKAAjACQAJQAlACYAIgAhACUAKQAmACgAJwAlAB4A
GwAeACEAHwAfAB4AIQAjACEAHwAdABwAGwAdABsAGwAbABkAGAAWABYAFAAUABUAFQAU
ABUAFgAWABIAEAAMAAgADwAQAA8AEAARAA8ADAAKAAIABwAEAP//BQANAA4AEgAWABgA
IQAzAEQAUABeAGcAZABgAGEAXgBSAEYARABBADcALwAnABkAEgAXABEABwAOAB4AHgAa
ABoAFwAXABkAGwAaABUAFAARAA8ADQASABMAFAAMAAcABQAIAAoADQALAAUACAAKAAUA
CAAKAAwADQAJAAoACQAJAAsADQARABgAFgAWABgAGgAWABUAFQAQABMAFQAYABsAHAAW
AA4AEAAQAA0ADwAPABEAEAASABYAEQAKAAIA//8FAAgACwAMABAAEwARABIAEgAPAAwA
CQAOAA4AFQAbABkAFgAUABMAFwAcAB0AIAAbAB4AGwAeACAAIQAmACYAJgApAC8AKgAm
ACQAJAAnACgAJAAjACUAJwAjAB8AHgAcABoAHAAhABoAIQApACsAKQAnACUAHQAaABkA
FwAaAB0AHQAbABsAGgAcABkAFAAZABoAGwAcABoAGwAYAA4AEQAYABsAGwAZABcAFQAT
ABIAEQAQAA8AEQATABMAFQAUABIADgAJAAsACgAEAAMAAQAEAAQAAwD8//j/9//3//n/
/f/7//z//P/8//r/+v/+/wAAAAABAP7//f/4//r//P/8//z///8CAAEA//8AAAEAAgAC
AAIABwAMAA0AEAAPAAkAAwADAAYABwAFAAkADAANAAgACgAIAAgABQAIAAsACgAOABMA
EQAHAAkADgAIAAYADQANABIAFQAZABwAEwASABMAEgAUABUAEwAWABgAFgAWABkAGwAX
ABMAFQAXABcAFQARABMAFAAUABUAFAAVABYAGAAdABcAEQAUABYAFgAWABYAFQAVABYA
GAAZABgAFwAVABcAGgAfAB0AGQAVABMAEQAUABQAFgAPABEAEQAUABYAEAANAAwACwAH
AAgACgALAAUAAwACAAMAAAD///z///8EAAMAAwADAP///f/7//f/+//9////AAD8//z/
/P/8///////9//3////+//7//v/6//j//v/+//z//P///////f/8//v/+f/0//f/+//7
//j/AgAQABIACwAHABAAHAAkADMAQgBEAD8AOgAwACYAHgAXABEACwD9//X/9P/v/+n/
5//u/+7/6v/s//T/8//x//H/7//w/+3/7v/t/+v/6f/u/+//7//o/+T/4//k/+b/6f/n
/+b/6v/t/+n/5v/m/+b/5f/l/+j/6f/r/+3/7//z//r/9//2//f/+P/6//v//f/6//X/
8//y//H/9v/0//D/9v/0//H/8//z//X/8v/y//T/9P/w/+v/6//p/+b/4//e/+X/6f/o
/+r/7f/t/+3/7f/r/+j/7P/v//L/8v/z//X/9f/4//f/+P/5//7//f8CAAAA//8CAAAA
/P/9/wEA+v/6//z/AAAHAAQA/v/7//v////9//v//P/+//7/AgAJAP3///8CAP///f/7
//n/8f/w/+//7f/w//X/9f/z//P/8f/y/+7/6P/n/+b/5f/k/+X/6f/p/+L/3v/g/97/
2f/d/9//4f/j/+H/3//d/9v/2//b/9n/2f/b/9z/2//Z/+D/4P/b/9v/3f/i/+T/5f/e
/9r/2f/Z/9//5f/l/+j/5//m/+P/4v/k/+b/5v/n/+r/6//o/+z/7P/q/+j/6f/r/+n/
5v/m/+n/6v/q/+r/6f/q/+f/5v/r/+f/4//l/+T/4//f/+H/4//j/93/3v/f/+D/3v/i
/97/2v/b/93/4P/X/9r/4P/Z/9j/4P/h/+H/4f/i/+L/3v/g/+T/5v/m/+X/4f/i/+f/
6P/r//H/9P/x/+7/8f/y//P/8v/v//D/8P/v/+//7f/v//H/9P/1//H/8f/t/+n/7P/y
/+7/6v/q/+b/5P/o/+7/6//r/+r/5P/k/+T/5P/k/+T/5f/n/+r/6//q/+n/5//p/+7/
9f/1//D/7f/s/+v/8v/0//j/8//1//X/+P/6//X/8//z//P/8f/y//T/9f/s/+n/5//n
/+T/4//g/+P/5v/l/+X/5f/j/+P/4//h/+P/4//j/+L/3//e/93/3P/e/9//3v/f/9//
3v/e/97/2//Y/93/3P/d/97/4v/j/97/3P/a/9f/4P/f/+P/6//w/+7/6v/w//v/AQAG
ABYAKgA7ADwANgA1ADgAOAA2ACQABwD//wcAAQDz/+r/4f/l/+X/3P/a/+b/7P/o/+H/
2f/T/9X/1v/T/9T/0//U/9P/2f/b/9r/0v/N/8v/zv/S/9f/1//S/9b/2f/V/9X/1v/X
/9f/2v/g/+T/6f/m/+X/5v/q/+3/7v/x//T/9v/3//n/9v/x/+//7v/t//L/8P/s//L/
7//p/+j/5f/p/+j/6v/u//D/7P/n/+f/5v/k/+L/3v/f/+H/3v/e/93/2//Z/9f/2v/a
/+H/5//m/+T/4//j/+T/6P/o/+r/5//q/+f/6v/n/+f/6//q/+j/6//x/+z/6f/o/+n/
7f/t/+r/6v/t/+//6//n/+b/4v/g/+L/5//j/+v/9P/3//b/9f/0/+3/7P/r/+n/7P/z
//P/8f/x//H/8v/u/+j/7P/s/+z/7P/v//P/8//s/+r/7P/q/+X/5v/n/+j/6f/p/+f/
5f/j/+P/4//h/+H/5P/k/+L/3//k/+T/3//f/+T/6v/t/+//6P/k/+P/4//n/+3/7f/w
//L/8v/w//D/8f/y//H/8f/2//n/+P/+/////P/5//n/+//7//r//P/7//z//P/8//v/
/P/5//j////9//v////+//3/+f/7/wAAAwAAAAQAAgAAAPv//P/6//b/9//5//r/8f/0
//r/8P/u//X/9f/3//n//P/+//v//P///wAA/v/9//n/+v/+//7/AAAFAAYAAwAAAAMA
AQABAP//+//4//b/8//x//b/+/8AAAYACQAFAAUAAQD//wQADAAKAAgACgAIAAgACAAO
AAsACwAJAAsACAAGABIAGAAOAAsACgAJAAgACAAJAAsADgAUABYAGAAZABQAFAAWABEA
FAAVABgAGwAeAB4AIAAZABgAFwAZABoAGQAZABsAHQAWABYAFwAXABUAFQAWABkAEwAR
AA0ADwATABEAEAAPAA4ADQAMAAkACwALAAsACgAKAAwADgAQABEAEQAPAA8AEQAQABAA
EAAQAA4AFAAUABEAEAASABEAEgAUABYAFwAUABsAGQAfACYAIgAgADAAQwBPAFoAagB4
AH0AeAB2AHcAcABwAHQAbABbAEUAOQA1ADcAQAA9ADEANQA+ADYAMgA8ADoAKwArADUA
OQA2ADEAMAAtACcAIwAmACUAKgAmACUAJwAkACQAJQAhACIAKAAtACsAKAAmACQAIQAh
ACQAJQAnACkAKwAvADYAMwAyADMANAA2ADcAOQA2ADYANwA5ADsAPwA8ADcAPABDAEUA
TABRAE8ATABMAE4AUQBQAE4AUQBWAFYAVgBUAFkAWwBYAFgAWwBbAFsAWwBXAFIAVABV
AFcAWABaAF0AWQBYAFMAUABOAFIAUABUAFQAVQBaAFoAUQBPAFAARgBEAEQARgBLAEgA
QgA/AD8APQA5ADUANAAwAC4AMAA1ACsAMQA4ADkAOwA7ADsANQA0ADMAMQA0ADYANQAy
ADEANgA6ADkANgA1ADQAMwAyADUAOwA9ADgAOgBAAEIAQQBAAD8APgA9AEAAQQBCAEMA
QQA/ADsAOQA9AEAAQQBBAEQARAA/AD8AOgA6ADcAMwAyADAAMQAzADEAMQArACgAKAAo
ACYAJgAnACgAJwAnACYAJQAgACIAJAAkACQAJwAlACMAIAAgACMAJAAkACQAIwAkACEA
IAAhAB0AGQAbACAAIwAjACkALAAtACgAKgAqACoAJwAqACgAJgApAC0AMQApAC0ANAAw
ADAAOQA7ADoAOQA5ADgANQA4AD0AQAA/AD8APAA+ADsAOAA3ADkAPgA9ADwAQQA9ADkA
MwArACwALgAvADEALgAtACwALAAqACMAIAAZACQAIAAdABoAFwAUAA0ACQAGAAQADQAQ
ABMAFQARABIAFQARABQAFQAYABsAHAAcAB4AFwAbAB0AIgAmACQAJQAoACsAIgAgAB8A
HQAbAB0AIAAlACUAJQAjACcAKQAnACYAJQAlACUAJQAjACUAJQAlACQAIwAkACUAJgAm
ACUAIgAhAB4AHAAbABoAGgAaACIAJAAeABwAHQAbABoAGgAaABkAGAAbABcADwAOAAoA
DAAgACsALQA2AEYATABNAFIAUgBNAE4ATgBGAD4AOQAtABkAEQAXABAABQANABMADAAK
AAgABgAIAAkACQAPAAkACAADAAIA///6//X/9//1//v/+P/4//v/+P/4//n/9f/2//7/
BQAFAAQABAAEAAMAAgAEAAQABQAJAAsADwAWABQAEgASABIAFAAVABcAFAAVABcAGgAd
AB0AFgANAA4AEAAPABMAFQASAA4ADQAOABEADgAKAAsAEAAQABAADgAMAAsABQACAAgA
CwAOABEADwAMABAAEwASABAADwAPAA0AEAAPABAAEAAUABIAFgAVABUAGQAYABMAEwAW
AA4ACwAKAAsADwASABAAEQAVABAACQACAP7/AAAAAAQACwABAAUACgAJAAUAAQD9//P/
9v/3//f//P/9//v/9//1//j//P/7//j/9v/0//L/8P/0//n/+v/0//T/+P/4//X/8//x
/+//7f/y//X/+P/7//j/9//0//P/9//4//f/9f/4//j/8//z//H/9P/0//P/8v/y//X/
+f/4//n/9P/y//T/9P/y//L/9//6//v//f/8//v/9v/4//v/+v/5//v/+//5//b/9v/4
//r/+//8/wAABAAEAAYABwABAPv/+////wEAAAAFAAYABQD+//7//P/8//n//P/9//z/
AAAFAAEA9f/1//j/8P/u//X/9f/0//P/8//y/+z/7P/u/+7/7v/t/+n/6v/m/+D/3P/b
/+H/4f/h/+f/5f/l/+P/3//d/9z/2v/Z/9n/2//d/+D/4f/d/93/2f/Y/9z/4//g/9v/
3P/Z/9j/2P/e/9v/2//e/+P/4//k/9j/2v/Y/9z/4P/f/97/3f/c/9r/2f/Z/9r/4f/i
/+P/4//g/+L/5v/j/97/2//a/9n/3//g/+P/3f/d/93/4P/i/97/3f/e/9//3f/e/+D/
4f/a/9n/2f/b/93/3//f/+X/5P/f/9v/1//a/93/4P/h/+P/4//j/+L/3f/c/9v/2v/e
/9//3v/f/97/3P/b/9r/2v/Y/97/3v/Z/9j/2v/Z/9v/3P/d/93/yP/R/+f/5//g/+b/
5v/g/+n/AQAQABoALgA5ADYANgA1ACYAHAAmAC4AHQALAAcA+//v/+7/6//l/+n/7P/s
//L/9P/m/93/3f/f/+X/5P/f/97/2//W/9P/1//X/9r/1P/R/9H/1f/Y/9z/2//U/9T/
0//L/9D/1v/c/+H/3f/e/93/3f/g/+H/5P/q/+j/6P/q/+z/6f/p/+r/5v/m/+f/6f/r
/+v/5v/f/+L/4f/d/97/3f/d/9r/2v/c/9n/1P/O/83/0f/S/9P/0v/S/9P/z//O/9D/
z//O/83/0P/Q/9f/3f/d/9z/3P/d/+H/5v/n/+r/5f/o/+X/6P/p/+v/8f/y/+7/8f/3
//L/6//m/+P/4//p/+j/6v/v/+7/6f/k/+L/3v/c/97/4//b/+H/6P/p/+T/4f/e/9X/
1//Z/9r/4P/j/+H/3f/b/93/4P/e/9r/4f/k/+f/6v/o/+v/6v/i/+b/7P/u/+3/7P/r
/+r/6f/t/+//8f/z//X/9f/z//P/8v/w/+z/5//w//L/7//x//D/8v/x/+//6f/m/+b/
5//n/+n/5f/k/+T/5P/i/+L/5f/o/+n/6//p/+f/4f/i/+j/6v/s//H/7//t/+r/6v/r
/+z/7P/s//H/9P/z//T/+v/3//T/9//2//P/7f/t//X/+f/3//z/+v/4//P/9P/3//b/
+v////7/8//0//j/8P/u//X/9f/z//P/9P/0/+3/7P/t/+z/7v/v/+3/8P/u/+r/6P/p
/+v/5//j/+X/6P/r/+z/6//n/+b/5P/j/+f/6//v//T/9f/x//H/7f/q/+7/9f/y/+//
8v/x//L/9f/8//r/+//6//3/+//6//f/9P/1//j/9v/0//T/8v/3//r/9v/0//L/8P/t
/+3/7v/w//L/8v/y//H/7P/s/+7/6f/r/+v/7f/v//D/7v/u/+X/6P/p/+3/8P/v//H/
9f/5//H/7v/s/+n/5v/n/+n/7f/p/+f/4//l/+n/5//m/+X/5f/l/+X/4//g/93/2v/W
/9L/0v/S/9L/0P/N/8j/xf/D/8L/wv/C/8L/wP/G/8b/xP/E/8f/x//L/9D/1f/Z/9r/
0f/P/93/5v/m//D/8v/3/wcAGAAgACoANwA8ADoAQQBCADQALAAoABMA////////9//2
//3/+//5/+7/3P/e/+7/7P/n//H/9f/t/+7/6//s/+v/7P/r//H/8//3//L/8P/x//L/
9P/3//X/9P/4//v/9//5//r/+//7//7/AgAEAAcABQAFAAcADAAKAAoADAAOAA4ADwAR
AA4ADgANAA0ADQARAAwABQAIAAsACwAQABMAEAAKAAcABgALAAoACAALAA4ADgAOAAwA
DAANAAkACAAMAA0ADgAPAA0ACgAOABEAEwAUABYAGQAaAB4AHgAgABsAHAAXABgAGQAb
ACEAIgAbABsAHgAWABUAFgAZAB8AIgAgACEAJQAjAB8AGwAaABkAGAAbACEAFAAXABsA
GQAaABsAHAAXABgAGQAZAB4AIQAfABsAGQAbAB4AHAAYABgAFgAUABIAFgAdACAAHAAc
ACAAIAAdABoAGQAYABcAGwAdAB8AIQAhACEAHwAfACIAIgAgAB0AIAAeABcAFQAUABYA
FQATABQAFAAXABsAGQAbABcAFgAZABoAGQAaAB0AIAAhACMAIAAfABoAHAAjACQAJQAp
ACUAHwAYABQAGQAcAB4AIAAdABoAEwAOABQAEQAOABEAFwAZABgAHQAcABkAEAAOAAsA
CgAGAAgABQACAAQABwAFAPv//f8CAP7//v8HAAkABQABAP7/+v/5//7/BQAKAAgABQD/
//7////+////AwAHAAUAAwAHAAQAAQD8//X/+f/8//7/AQD6//f/9P/y//H/6f/l/93/
2v/c/+H/3P/T/9L/zf/K/9T/1v/Q/9H/0v/T/9T/1P/V/9f/2v/j/+b/6f/r/+f/6P/r
/+f/6P/p/+z/7//0//b/+v/1//X/9f/4//r//P///wQACQAFAAYACAAJAAMAAQAAAAEA
AQADAAMACQAGAAEA/f/5//3///8BAAEA/v/7//j/9P/y//L/8v/y//D/7//s/+v/5//k
/+L/4P/h/+D/5//o/+T/5P/n/+f/6P/o/+j/5//o/+3/+f/5/+z/8v8AAAgADwAfADAA
PgBIAE8AVgBcAF8AWABSAFAATABFADsALQAfABUAFgAlACsAJQAiACgAKAAgAB4AGwAR
AA8AFQAVABEAEQAPAAkAAwAEAAEAAwD8//j/9//1//b/+P/1//D/8v/z/+3/7v/w//L/
8//z//b/9//5//f/9//5//7///8AAAMABgAFAAUABgACAAYACQANABEAEgAMAAQABgAK
AAkADQAPAA8ADAAMAA4ADAAIAAMAAwAJAAoACwAKAAsACwAGAAQADAAPABIAFQATABAA
FAAXABgAGAAZABsAHwAkACUAKAAlACgAJQAoACoALQA0ADYANAA3AD0AOAA1ADQANQA5
AD0AOgA6AD0AOQAzAC0AKgArACwAMQA5ACwALwAzADEALQArACkAIQAiACEAHwAiACMA
IQAdABsAGgAaABUADgATABQAFQAWABMAFQATAAoADAAQABAADQANAA0ADQANABEAEQAR
ABEAEwAVABUAFwAWABYAFAARABoAHAAZABsAGgAcABsAGQAXABYAGAAbABwAHwAcABwA
HAAcABoAGgAeACAAIAAhAB4AGwAUABQAGQAaABsAHwAdABsAGAAYABgAGAAXABYAGgAc
ABoAGgAcABcAEgATABYAFwAVABkAGgAbABYAGAAbABwAGgAeAB8AHgAiACcAJAAZABoA
HgAdACAALAAxAC8ALwAwADAALQAuADEAMgA1ADcANgA6ADoAOAA4ADsAQAA/AD4AQwBE
AEUARABBAD8APgA8ADsAOwA9AD8AQgBBADkANQAtACkALAAyAC4AKgAqACYAJAAhACQA
HgAbABoAGwAXABQADgAMAAoACAAGAAUABAADAAIA/v/9//3//v8CAAIAAgABAP//AgAH
AAUAAQD9//v/+f///wIABwADAAUABQAIAAoABgAFAAYABwAEAAYACQALAAMAAQAAAAEA
AAD///z////+//v/+f/3//r/+//8//v/+v/5//j/9v/v/+z/6f/m/+3/8f/z//f/9f/y
//D/7v/u/+z/8v/y//L/9P/5//v/9v/y/+7/6f/u//H/8//5/wAAAAAEAA4AEwAXACYA
NABAAE8AWgBaAE8ARAA8ADgAMgAnABsAEQANAAMA+P/3//v//f/8//z//P/4//b/8//x
/+//5f/n/+P/4//h/93/2//g/+H/5v/g/93/3f/g/+L/5f/j/9v/3P/c/9X/1v/Y/9r/
2//Z/9z/3f/f/9v/2f/Z/9z/3//g/+P/5v/k/+P/4//e/+D/4f/j/+X/6P/k/97/4v/g
/93/3//f/+L/4P/h/+T/4f/c/9b/1f/U/9L/0P/M/9H/0//Q/9D/0P/N/8r/x//J/8b/
yv/N/8v/yP/G/8X/yf/O/8//0v/O/9D/zP/O/83/zf/R/9D/0P/T/9n/1P/T/9L/0//X
/9j/1P/T/9X/2P/X/9b/2P/X/9b/2f/f/9n/3//m/+f/4v/f/9z/0//V/9f/2P/e/+H/
3//b/9n/3v/i/+H/3v/h/+L/4//k/+P/5f/j/9r/2v/e/97/2//b/9v/2//b/9r/2f/Y
/9f/3P/f/+D/4//h/+D/3f/Z/+H/4v/e/9//3f/g/+D/3//d/9z/3v/h/+X/6f/n/+j/
6P/o/+b/5v/q/+7/8P/z//T/9f/y//b/+//8//3/AQD+//v/9//2//n/+v/6//r/+v/8
//r/+v/7//X/7//v/+//7//s/+//8f/z/+//8v/u/+z/5//o/+j/5v/p/+3/8P/n/+r/
8P/n/+T/6v/p/+z/7f/v//D/6P/o/+r/6v/u//H/8f/2//T/8v/y//X/9v/z//D/8//y
//H/7v/p/+n/6v/q/+v/6P/p/+r/7P/x/+3/7f/p/+L/5P/p/+T/4P/i/+D/4P/k/+r/
5//n/+r/7f/r/+r/8v/0//D/8P/u/+7/7v/u//D/8//3//z//P/6//j/9f/3//z/AwAD
AAIAAQACAAMABAAEAAYA//8AAAEABQAIAAQAAwAEAAUA/v/+///////3//X/9P/1//D/
7//s/+//8//z//T/9f/x/+//7f/p/+z/7f/u/+7/6f/o/+f/5v/p/+n/5//n/+v/7P/u
//D/7P/o/+z/6v/r/+7/9P/3//P/8v/x/+//8v/1//P/+f8CAAIACAASABMAEwAgADAA
QgBNAFAAVABVAFAAQAAwACQAIQAZABUAFQALAAQA///5//3/AgD+//z/AgD+//f///8B
APP/8f/t/+3/6//u/+//9//7//7/+P/1//X/8//0//b/8//w//T/9//z//T/9v/4//n/
+/8AAAMABwAFAAUABwAMAAkABgAFAAQABwAJAAwACgAFAAMAAgABAAUAAgD9/wIAAgD/
/wEAAQABAP7//v8AAAIA/v/5//n/+//6//n/9v/8/////f/+/wEAAQABAAEABAACAAcA
CwANAA4AEAATABIAFgAWABgAGQAgACEAKAAsADEAOgA+ADoAPQBDAD4APgA+AEAARQBC
ADwAOQA5ADwAOwA6ADwAOgA4ADoAPwAxADMANgAzADcAOQA7ADcANAAzADEANAA5ADkA
NwA3ADcAOAA0AC4AMQAyADMANAA3ADsAOwA0ADMANgA1ADEANAA1ADYANwA1ADMAMQAv
AC4ALQAqACkAKwAsACsAKQArACoAJAAjACIAJgAnACcAIAAcABsAGwAdACEAHwAgACMA
JAAjACQAJAAkACIAIQAmACkAKAAuAC8ALgAtAC8AMAAvAC0ALgAwADIAMwA0ADYAOAA2
ADYAOgA3ADQANwA2ADUAMQAzADcAOQA1ADgAOAA4ADUAOAA2ADIAMwA1ADkAMQA1ADwA
NAAyADkAOQA3ADUANAAyAC0ALgAxADIAMwAzADAAMgA1ADQANQA5ADoANQAwADEALgAt
ACoAJQAmACgAKQArACoAKwAsAC4AMQAtAC0AKQAmACgALQAoACcAKgApACoAKgAuAC8A
LwAuAC0ALAArACoALAAtAC8AMgAzADIAMQAvADEANgA9AD0AOwA5ADkAOQA4ADYANgAt
AC8AMQA2ADoANAAxADAALwAsACwALQAtACoAKQApACsAKQApACcAKwAwAC8ALwAvAC4A
LQAsACkAKwArACsAKgArAC4AMQA0ADEALwArACkALQAuADAAMgAuACoALgAsAC0ALgAy
ADMALgAsACoAJwAeACcANwA1ADAANgA8ADwAOwBDAFIAXgBkAHUAgAB6AHkAgAB2AGIA
WgBTAEMAPQA7ADcAOAA5ADEAKwAqACQAJgA0ADYAMwAvACsAJwAnACMAIwAhACMAIwAq
AC0ALQAmACIAIQAgACIAJQAjACMAKAAsACkAJAAiACAAHQAeACIAJAAnACcAJwApAC4A
KgAmACQAIgAiACMAJQAiACEAIQAiACMAKgAoACQAKgArACkALAAtAC8ALAAsAC4AMAAs
ACcAJwApACgAJwAkACkALQAsAC4AMwAzADMAMwAvACgAKAAnACoAKgArAC0ALQAwAC8A
MAAuADIAMAA0ADAALwAyADAALAAvADUAMAAvAC4ALwAzADQAMAAvADEAMgAvACwALAAr
ACoALQAzACgAKwAvAC0ALgAvADAAKwAqACkAJwAqAC8ALwAtAC0AKwAsACgAIgAkACQA
JAAkACQAJwAmAB4AGQAaABcAEQAPAA8ADwAPABEAEQARABEADQALAAcABQAEAAQAAgD/
/wMAAgD8//v/AAAGAAkACwAGAAIAAQABAAMABwAFAAYACQAKAAkACgALAAwACwALAA4A
EQAQABYAGAAWABQAFQAWABUAEwAUABcAGAAYABgAFwAYABUAFAAUAA8ACgALAAoABwAB
AAEABAAFAAAAAgACAAIA//8CAPz/9v/1//X/+f/z//n/AgD5//b//P/7//7///8BAAIA
/v8AAAQABgAEAAMA//8AAAQABAAGAAsACwAHAAMABQAFAAUAAwD//wAAAAD/////+//5
//f/9v/8//n/+v/3//H/8v/2//D/8P/y//b/9P/u/+z/7P/s/+z/6v/p/+n/6v/u/+7/
7v/t//D/9P/6//n/+P/3//j/+f/8//z//v/3//X/9f/4//r/+f/5//v//f/1//T/9P/z
//D/7//v//H/7v/t/+r/7f/s/+n/5//l/+j/6f/q/+n/5f/j/+H/3v/e/97/3v/e/+H/
4//j/+X/4//i/+L/4v/i/+L/6v/s/+f/5P/k/+H/4//k/+X/5f/k/9//3//h/+b/6v/u
//b/CQATABYAIAAmACcANAA4AC8AOgBKADwAKgAlABUA///5//X/7v/t//H/7f/o/+7/
7P/k/+T/6f/j/+H/5f/k/9//3v/b/9b/0//X/9f/3f/Y/9b/1//U/9T/1f/R/9H/2P/e
/93/3P/c/9z/2//Y/9r/2v/b/97/3//i/+j/5//m/+f/6P/n/+f/6P/k/+L/4f/h/+H/
5f/i/93/4v/l/+P/5v/n/+b/4v/h/+L/4v/e/9n/2f/d/97/3//e/93/3f/Y/9b/3f/f
/+H/4//h/97/4v/l/+f/5v/m/+f/6v/u/+7/8P/r/+z/5//o/+z/8f/6//7/+v/7////
+P/1//T/9f/5//3//P/+/wMAAQD7//X/8v/1//b/+/8DAPj//f8DAAMAAQD///3/9f/4
//n/+f/+////+//1//H/9v/6//n/9v/2//T/8v/w//P/+f/7//b/+P/8//z/+f/2//X/
9P/z//b/9//4//n/9//1//H/7//z//T/8//x//b/9v/x//H/8f/0//T/8//x//D/8v/1
//P/9f/x//D/8v/y//D/8P/w//L/8v/z//H/8f/t//D/9//4//n//f/6//f/8//y//T/
9v/3//j/+P/6//j/+P/6//X/8P/x//j/+//7/wEAAQD///f/9v/4//j/9f/4//z//P8B
AAcABAD3//b/+P/1//j/BAAJAAYAAwABAP7//P/+/wIABAADAAMAAAACAAUABAAFAAkA
CwAHAAMABQAEAAMAAAD7//j/+P/3//f/9//5//v//v/+//n/+P/z//D/8v/3//L/7//y
//H/8v/2//z/+f/5//v////+//7/+v/4//r//v/+//7/AAAAAAMA/v/+//7//v/+/wAA
AwAHAAwADwAOAA0ACwAPABQAGwAbABYAEQAOAAsAEgAUABgAEwAVABUAGAAaABUAFQAX
ABkAFAAUABUAFQARABEAEgAVAA8ADQAJAAsAEAAPAA8ADwAOAA0ADAAJAAwADQAOAA4A
DgAQABIAFAAQAA0ACAAFAAcACAAKAAwADAAKABAAEAARABIAFgAXABgAGgAcAB0AJgAb
AA8AGQAiACYAMAA2ADUAOwBMAF4AYgBjAHAAhACHAIAAdgBqAF4AUwBHAD0AOwA1ADYA
PwA7ADMALgAyADAAKAAqADkAPQA5ADUAMwAtACsAJwAoACkAMQA1ADcAMAAsACsAKwAs
AC4AKwArADAANAAxAC4ALgAuAC0AKwAuAC8AMQA1ADcAOwBCAEAAQABCAEQARgBHAEkA
RgBGAA==
         </WaveFormData>
      </LeadData>
      <LeadData>
         <LeadByteCountTotal>10000</LeadByteCountTotal>
         <LeadTimeOffset>0</LeadTimeOffset>
         <LeadSampleCountTotal>5000</LeadSampleCountTotal>
         <LeadAmplitudeUnitsPerBit>4.88</LeadAmplitudeUnitsPerBit>
         <LeadAmplitudeUnits>��V</LeadAmplitudeUnits>
         <LeadHighLimit>2147483647</LeadHighLimit>
         <LeadLowLimit>268435456</LeadLowLimit>
         <LeadID>II</LeadID>
         <LeadOffsetFirstSample>0</LeadOffsetFirstSample>
         <FirstSampleBaseline>0</FirstSampleBaseline>
         <LeadSampleSize>2</LeadSampleSize>
         <LeadOff>FALSE</LeadOff>
         <BaselineSway>FALSE</BaselineSway>
         <ExcessiveACNoise>FALSE</ExcessiveACNoise>
         <MuscleNoise>FALSE</MuscleNoise>
         <LeadDataCRC32>3621838794</LeadDataCRC32>
         <WaveFormData>
AgACAAIAAgADAAQABQAGAAkACgALAAwADAAMAAwADAANAA4ADgAPABAAEAASABIAFAAZ
ABsAHQAfACAAHwAdABcAFQAVABIADwAMAAwADQAMAAkABAACAAQAAAD+/wAAAAAAAP7/
/f/9//3//f/8//v//f/9//3////////////+//3//P/7//n/+f/5//n/+P/4//r/+v/6
//r/+//7//r/+f/5//n/+v/7//f/9v/5//r/+v/7//3/AwABAPz//v8EAAQA/v8EAA8A
EgAZACcAMAA4AEAAPAA3ADMAFwDs/8n/qv+K/3j/e/+E/4j/k/+j/7D/t//E/9n/3v/f
/+f/8P/x/+//8P/w//D/8f/x/+//7//x/+7/8v/y//D/8v/z//X/9v/6//P/9P/z//L/
9P/0//T/9P/2//X/9f/3//b/9f/0//T/9v/2//f/9//2//b/9v/2//f/9//1//X/9v/3
//f/+f/5//j/9//3//n/+P/4//z/+f/3//b/+P/6//v/+//7//n/+//5//n//f/+////
AAAAAAEAAQACAP///P/+//7/AAADAAUABwAJAAkACwAMAAsACgAIAAcACgALAAwADQAM
AA0ADAALAA0AEQAZABkAGAAXABUAEgAOAA0ADQAQABEAEAATABQAEAAQABAADAAMAA4A
DgAKAA0ADgAMAA0ADQALAAcACgAIAAQABgAGAAMAAwAEAAQABgAGAAYAAwABAAEAAgAC
AAIAAQD/////AAAAAPv/+//7//z//P/+/wEAAQABAP7//f/+//3/+f/2//b/9v/6//z/
/f///wEAAAAAAP7//f/7//v/+//6//z/+v/4//r/+//7//v/+//7//v/+v/6//f//P/9
//3/+//6//j/9//5//n/+P/2//j//v8AAAEA/////////f/6//j/+f/3//j/+v/7//z/
+f/3//v//f/9//3//f/9/wAAAQACAAIAAAAAAAQABAD9//z/+//4//z///8BAAUAAgD/
//z////9//z//P/8////AAABAAEAAwAEAAgABgAMAAwADAAQAA4ADgAOAA4ADwAPABEA
EgATABQAFAAXABYAFQAXABgAGwAbABgAFwAUABAACQAEAAQABQAIAAcAAwACAAIA/v/6
//z//v/+//////8AAAEAAAD+//r/+//8//3//v////3//f/9//3/+//7//n/+f/8//3/
/f/+/////v/7//r//f/9//z/+//7//v///8BAP7//v/+//7//v///wIAAwADAAIABgAO
AAwADAAQABUAGgAjACsALgA2AEgAUABRAEsAMwAMAOn/yv+o/4z/hf+E/4r/mf+r/7z/
yf/S/9v/4v/r//P/9v/3//v//v/+//7//////wEAAQADAAAAAAAAAP7/AAD+//////8C
AAAAAgACAAIAAgACAAIAAgAAAP////8BAAQABQAGAAgABQAEAAQAAwAFAAYABwAIAAcA
BQABAP//AwAFAAYACQAIAAYABAADAAUABAAEAAgACAAHAAcACgAJAAcABAABAAUACQAJ
AAsADAAMAAwADAANAA0ADAAMAA4ADAAPABAAEgATABMAEwATABMAFQAWABUAFgAWABcA
GAAZABoAGwAbAB0AHQAdABsAHQAjACEAIQAhACAAHgAgACEAIwAoACcAJAAlACQAIgAi
ACIAHgAeACAAIAAcACAAIAAdAB0AHwAdABkAHAAbABYAFwAWABYAFwAZABoAFgAUABIA
DQAPABEAFAAWABQAEwARABEAFAAUAA8ADwANAA4ADgAQABEAEQARAA4AEAASABIADwAM
AAwADAAQABIAEQARABEAEAAQAA4ADQALAAsACwAKAAsACgAJAAwADQANAA0ADQAOAA8A
DwAQAAoADgAOAA0ADAAMAAsACwANAA0ADAAKAAgADAAMAAsACwALAAsACQAKAAoADQAN
AAwADAALAAoACAAHAAwADwANAA0ADQANAA0ADQANAAwADgAOABIAEgAMAAwADAAKAA0A
DwAQABMAEwARAA8AEwATABIAEgASABQAFAAUABMAEQAQABIADgAPABIAEwATABEAFAAS
AA4ADwAUABwAGwAVABoAGgAaAB4AHAAeAB4AHgAeAB4AHwAiACQAJgAmACUAJwAnACcA
KgAsAC4ALQApACcAJwAkAB4AGgAbABsAHQAbABUAFAAUABAADgAQABIAEgASABEAEQAR
ABAADgAKAAsACwALAAsACwALAAsACwALAAsACwAJAAkABwAHAAYABgAIAAgABgAGAAgA
CQAJAAkABwAFAAcABwAFAAYABwAIAAUABQAHAAcADwAOABAAFAAUABIAFAAbACQAMQA1
ADoASABQAEgAPQA3AB0A7P/L/7L/jv98/4f/kP+Y/6P/sf/G/9n/3v/l//D/9//3//r/
+//5//7//P/8//3//f8AAAEABAACAAIAAgAAAAIAAAABAAEABAACAAQABAAEAAMAAgAB
AAAAAwADAAQABwAEAAMAAgACAAQABAAFAAUABgAGAAYABgAFAAUAAwADAAQABQAFAAcA
BwAGAAUABQAHAAYABgAKAAgABwAHAAoACQAJAAgABwAIAAsACgALAA0ADAALAAoADwAR
ABIAFAASABAAEwAUABIAEwATABMAFQAVABcAGAAXABgAGAAZABsAGwAbABsAHAAfACAA
IQAgACEAJgAjACMAIwAiACAAHQAdAB4AIgAiACAAIgAiACEAIgAjACAAHgAgACAAHAAg
ACAAHQAdABsAGQAVABgAGAAUABYAFgATABMAFAAUABMAEgARAA0ADQANAA4ADgAOAA0A
CwALAA4ADgAJAAkACQAKAAoADAAMAAsACgAGAAkADAANAAsACQAIAAcACgAIAAcABwAH
AAoACgAIAAcABwAHAAcABgAJAAgABwAKAAoACQAIAAcABwAHAAYABgADAAgACQAJAAgA
CAAHAAcACAAJAAkACAAGAAgABgADAAYABwAIAAcABgAGAAkACQAHAAgACAAIAAgABwAM
AA8ADQANAA0ADQANAA0ADQAMAA4ADgASABIADQAMAAsACAAKAAsACwANAA0ACwAJAA0A
CwAKAAoACgAFAAIA///7/wAABgAPABIADwAQAA8ADQAMABAADwAMAAkACgAOAAkACQAQ
ABIAFAAUABYAFQAVABUAIQAcABkAGAAXABYAEgARABIAEgAWABgAGQAdABoAGQAbABwA
HgAdABkAFwAYABYAEQAOAAgABQAEAP///f/+/wAA/v/7//z//f/8//z/+//7//v/+f/4
//X/9//3//f/9//3//X/9f/1//X/8//z//H/8f/z//X/9v/4//j/+P/2//b/9v/1//P/
8f/z//P/9//5//b/9v/2//b/9f/1//f/9//9/wYABAAAAAYABAAEAA0AGgAfACUANgBG
AEgAPAAzACUAAwDc/73/nv+A/2z/cf+C/5D/o/+x/7r/xf/Q/9X/3P/t//P/7P/x//n/
9P/0//T/9f/1//b/9//6//j/+f/4//X/9v/z//P/8v/0//L/9v/4//r/+f/4//f/9v/0
//P/8//1//n/+//9/wAA/v/8//v/+f/2//b/9v/2//n/+f/3//f/+v/7//v//f8AAAAA
AAABAPz/+P/1//b/9//3//j//P///////v/9//3////9//3////+//3//P///wEAAgAE
AAQAAgAFAAYABQAFAAQAAwAGAAcACgAMAA8AEAAQABEADgANAAwACwALAA0ADQANAA4A
EQAYABcAFQAVABQAEgAPAA8AEAAUABUAFAAXABgAEwASABEADAAOABAAEAAMAA4ADgAL
AAsADAALAAgADAAKAAYACAAIAAUABQAGAAYACAAIAAgABQADAAMABAAEAAcABwAGAAcA
BQACAPr/9//6//7/AQAGAAUABQAFAAIAAQACAAEA/f/6//r/+v/+/wEAAQACAAMAAwAC
AP///f/////////+//v/+P/1//b/+//9////AQD+//3/+//6//T/+P/4//f/+v/8//3/
///+//3/+//4//b/+v/6//n/9//3//f/9f/2//j//f////v/+v/4//b/9f/z//f/+f/9
////AQADAP///f/7//j/+P/4//z//P/5//r/+//6//n/+f/4//n/+//7//v/AQD///7/
/v/+//7//v/+//3///8AAAQAAgACAAQABAADAAkACgALAAwADQAOAAkABwAHAAYADAAQ
ABMAGQAXABcAGgAcABwAGwAXABUAFQASAAwACAAJAAkACwAJAAQAAgABAPz/+//+/wEA
AgABAAEAAgADAAIAAAD8//3//P/7//r/+f/5//n/+f/5//3//////wEA/v/7//f/9P/2
//b/9P/0//f/+f/6//v/+f/5//3////+//7//v/+//r/+f/6//n/AQAIAAgABAAEAAgA
CgANABgAIQAlADQASgBSAFAASQBBAC0ACgDj/77/nP+I/3//gv+U/5v/of+6/8v/0P/Z
/+b/6f/p/+r/6//1//7//f/8//z/+//5//f/9//y//j/+v/6//7//f/9//z//v/6//z/
/P/8//3//v///wAA///9//z//f////////8AAAEAAgAEAAUAAQAAAP///v8BAAMAAwAF
AAUABQAEAAUABwAGAAUABQAFAAQABAAIAAYABQAFAAgACwALAAoACQAGAAcABAADAAcA
CAAJAAoADwARABIAFAATABAAEgASABIAEwATABMAFAATABQAFAATABQAFAAVABkAGwAd
AB8AHgAfAB4AHQAfACEAJwAlACIAIQAfABwAHAAdAB8AJAAjACAAIQAgAB4AHgAeABoA
HQAgACEAHgAeABwAFwAVABgAFwAUABgAFgASABQAFAAPAA8AEAAQABEAEgATABEADAAL
AAsACgAMAA0ADQAPABIAEgANAA0ADQAOAA4AEAAQAA8ADgAKAAgACgAKAAcACQAKAAsA
EAAPAA0ADAALAAoACgAIAAcACAAJAAoACgAKAAgABgAIAAoACQAIAAcABwAHAAYABgAF
AAoACwALAAsADAAMAA0ACgAJAAcABAAGAAoACgAJAAsACwALAAkACAAIAAsACwAJAAoA
CgAKAAcABQAJAAsACAAHAAYABQAIAAsADgAQAA0ADAAPAA4ADAAMAAwACgAJAAkACAAJ
AAsACwALABEAEAAOAA0ADAALAAoACQAHAAkACgAOAAwACgAKAAgABQAHAAwADAAKAAgA
CgAPAAsABQAKAAoACgAPABQAFgAZABcAGwAYABcAGAAYABgAGAAYABkAGQAbABwAHQAe
AB4AIQAiACMAJwAqACgAJwAjACEAIwAgABoAFgAVABUAFwAVAA8ADgAOAAoACAAKAAwA
DAAKAAkACQAJAAoACgAIAAsACAAHAAYABQAHAAcABwAHAAkACQAHAAcABQAFAAQABAAF
AAQAAQAAAAMAAwACAAEAAQABAAUABwABAAAA///+/wAAAQAEAAUA//8GABYAFAAMAAwA
DgANABYAJwAxADQARABOAEYAOQAtABEA5v/P/7r/lP9+/3//gP+G/5n/sf+8/8P/0P/f
/+r/8f/z//D/8f/1//r/+//8//7////9//3////8//7//v/8//7//v//////AgD7//z/
+//6//z//v8AAAIAAAD/////AQABAAEAAQACAAQABAAFAAUAAwACAAEAAAADAAMAAQAB
AAIAAwADAAUABAACAAAA//8CAAIAAwAIAAYAAwABAAIABgAHAAcABwAHAAkABwAHAAkA
CAAHAAYACAAJAAkACgALAAoADgAQAA4ADwAPAA8AEQARABMAFAAVABYAFgAXABcAFwAX
ABcAFQAXABcAFwAYABsAIgAhACEAIQAgAB4AGwAbABwAIAAeABwAHgAeAB4AHgAeABoA
HAAeAB4AGgAaABoAFwAXABcAFQARABQAEgAOABAAEAALAAsADAAMAA0ADgAPAA0ACQAJ
AAoACgAKAAkABwAHAAwADAAHAAcABgAGAAUABgAHAAcABwAEAAYACAAIAAUAAwACAAEA
BAAGAAUABQAFAAQABAACAAEAAwADAAMAAgAAAP7//P/+/wIAAwAEAAUABAADAAEAAAD9
/wIAAwADAAEAAgACAAMAAgABAP///P/8/wAAAAD//wAAAQACAAEA/v/+/wEAAQAAAAAA
///+//z/+/8AAAMAAQABAAEAAQABAAEAAQAAAP///v8BAAAA/v8AAAIAAgACAAMAAwAF
AAIA///8////AAAAAAEAAgABAAAA///9////AAAEAAIAAAACAAIAAQD+/wIAAQD+//3/
AAAGAAMA/f8CAAIAAgACAAQAAwADAAkABwAGAAMABgAHAAgACQATABIAEAAQABAAEAAR
ABEAEwAUABkAGgAaAB0AGwAZABoAGgAbABsAGAAXABUAEgAMAAgABwAHAAkABwAFAAYA
CAAGAAEAAAD///z//f/9//7////9//z/+f/7//v/+//7//v/+//7//v/+//9//3/+//7
//v/+//6//r/+v/6//j/+P/3//f/9v/1//j/+f/+/wEA/P/6//j/9v/3//f/+f/5/wEA
BAAEAAgACAAEAAQACQASABsAJQAwADwAQgA+ADUAJQAFANz/u/+a/3r/av9t/3j/iP+Z
/6f/tv/D/8j/0f/i/+n/5f/k/+v/8f/w/+//7v/u/+3/7//v//H/7v/y//L/8P/y//D/
7//t/+7/7P/u/+7/7v/w//D/8P/w//H/8f/y//X/8//z//P/9P/0//T/9f/1//b/9v/2
//b/9//3//X/9f/z//P/8v/z//b/9v/2//f/9f/0//T/+P/5//n/+v/+//3//f/8//v/
+f/7//n/+f/6//r/+v/6//z//f/9//7//v/8////AAADAAUABgAHAAcABQAFAAQABwAI
AAgACQALAAsACwALAAkACQAHAAUABwALABMAEwARABEAEAAOAA8ADwAQABQAEgAQABIA
EgAPAA4ADQAIAAoADAAMAAgADAAMAAkACQAJAAcAAwAGAAUAAAABAAAA/////wAAAAAD
AAQABQADAP3/+//6//j/+f/5//j/+f/8//z/9//3//n/+v/6//z//f/9//3/+v/4//r/
+v/3//b/9v/2//r/+P/3//f/9//6//r/+P/3//j/+f/6//r/+P/0//D/8P/1//f/+f/7
//j/9//1//T/8v/2//b/9f/z//T/9P/1//f/9//2//T/9v/6//r/+f/3//f/9//1//P/
8v/0//P/9P/2//f/+P/1//P/9//5//j/9//2//X/8v/x//D/7v/z//b//f8AAPn/+P/3
//T/9//5//r//f/7//n/9//7//n/+P/4//j/9v/2//b/9f/3//j//P/6//f/+P/3//X/
9v/8//3//P/8//7/AwD///f/AAAIAAUABAADAAIAAQABAAMABAAIAAoACwAPAA8ADwAS
ABQAEwARAAwACQAGAAIA+//2//j/+f/8//v/9f/0//T/8P/x//T/9//4//P/7//s/+n/
7P/u/+7/8//x/+//7f/r/+3/7f/t/+3/7//v/+3/7f/r/+v/6v/q/+3/7v/t/+7/7f/r
/+j/5f/o/+n/7v/x/+7/7v/u/+7/7f/t/+//7//x//L/+P/2//b/+P/+/wMACAANABEA
GgAmADIAOAAzACkAEQDs/83/sv+Q/3j/cf9y/3T/g/+Z/7D/u//C/8v/0v/V/9v/3v/f
/+X/7P/p/+j/6P/n/+X/5f/n/+T/5//o/+f/6v/q/+v/6//u/+f/6P/n/+b/6f/q/+v/
7P/u/+3/7f/v/+3/6//p/+j/6v/s/+//8f/u/+7/7v/u//H/8f/v/+//8v/z//P/9f/0
//L/8P/v//D/8P/x//b/9P/z//P/9v/4//n/+f/5//b/9//0//P/9//4//n/+v/6//v/
+//8//3//P8AAAIAAgADAAMAAwAEAAMABAAEAAUABgAGAAcACQAJAAkACQAMAA8AEAAR
AA8AEQAXABUAEwARAA4ACgALAA0AEAAWABMAEAARABAADgAOAA4ACgAMAA4ADgAKAA0A
DgAMAA0ADQALAAcACgAKAAYACAAIAAMAAQAAAP7/AAAAAAAA/f/9//3//v/+//z/+//5
//n//f/+//r/+//4//j/9//4//z//f/+//z/+v/8//z/+f/4//j/+P/8//z/+//7//v/
+v/6//j/9//5//v//f/+//z/+v/4//r/+//7//v/+//9//3//P/8//j//P/8//v//f/+
//7////9//3//P/6//z/AAAAAP///f/9//3/+//7//z/AAABAAEAAgACAAIA/f/7////
AQABAAEAAQABAP////////7//P/8/wAAAAD9//7////+//7//////wEAAQD///3/AQAC
AAIAAwAEAAIAAAD+//v//P/+/wMAAgD//wAA///9//3/AgACAAAA/P/+/wMA///9/wIA
AgACAAMABgAGAAcACwALAAoADQAQABAAEAAQABAADQANAA8AEAATABQAFAAXABUAFQAY
ABoAGAAXABMAEQAUABIADQAKAAkACQALAAkAAgAAAP//+v/7//7/AQACAP///f/8//v/
/f/8//n/+//5//n/+f/5//r/+//8//3//f/9//v/+//4//f/9f/0//r//P/8//7//v/9
//v/+f/5//n//f////z//P/8//z/+f/5//v/+////wIAAgAEAAQABAAKABUAFgAbACUA
LgA6AEQARAA7ACsAFwD0/8//rv+Q/3j/cf9+/4r/kf+h/7b/wf/O/93/5P/l/+v/7v/t
/+//8v/0//T/9f/1//X/9f/3//T/9P/0//L/9P/2//f/9//6//T/9v/2//b/9P/0//T/
9P/2//X/9f/3//b/9f/0//T/9v/2//f/9//0//T/9P/0//f/9//1//X/9v/3//f/+f/3
//b/9f/1//j/+P/5//7//f/7//r//P///////v/9//v//f/7//v//v/+//7//v8AAAEA
AQACAAAA/v8BAAIABAAFAAUABQAFAAUABwAIAAsADAAMAA0ADgAPABAAEQAPABEAEQAR
AA4ADwAUABEAFAAVABUAFAARABEAEgAWABcAFgAZABoAFwAWABUAEAAOABAAEAAMAAwA
DAAJAAkADAALAAgADAAMAAgACgAKAAYABQAFAAQABAAEAAQAAQACAAMABQAGAAMAAQD+
//3/AQACAP7////9//7//v8AAP7//f/8//j/+v/8//z/+f/4//j/+P/8//z/+//7//v/
/v/+//z/+//9//3//f/8//7//P/6//z//f/9//3//f/7//v/+v/6//f//P/9//3/+//8
//z//f/9//3//P/6//j//P/8//v//P/9//7//f/8//z/////////AAAAAAAA///9/wEA
AwACAAEAAAD//wAAAQACAAIA///+/wEAAAD//wAAAQAAAAAAAQABAAMAAwABAP//AwAF
AAQABAAEAAIAAgACAAEAAAAAAAMAAAABAAQABQAFAAEABAACAP7//v8AAAUAAQAAAAYA
BwAIAAkADAAMAA0ADQAPABIAFgATABIAEQAQABIAEwAWABgAGAAYABcAGQAbABsAHgAg
AB4AHQAZABcAFwAUAA4ACgAKAAsADgANAAgABgAFAAAA/v8AAAIAAgACAAMABQAHAAYA
BAAAAAEAAwADAAMAAwABAAEAAQABAAEAAQD//////f/9//z//P8BAAIAAQACAAIAAQD/
//3/+//7////AQD//wAAAQACAAMAAwAFAAUABwAKAAgACgAOAAoAEAAhACQAHwAlADAA
OgBEAEYAPwAvABUA7v/H/6j/jv94/3n/iv+Q/5v/q/+6/8v/2v/h/+b/7f/v//L/+/8B
APr/+P/4//n/+f/5//n/+//4//r/+v/4//r//P/9//3/AAD8//7//v/+//3//P/7//r/
/f/9//7/AQD///////8AAP3//P/8//v//f/+////AAD+//3/+v/5//z//f/9////AQAA
AP////////7//v8CAAIAAQABAAQAAwADAAIAAQABAAMAAQABAAYABgAGAAYACAAJAAkA
CgAMAAoADQAOAA0ADQAMAAsADwAPABEAEgAUABYAFwAZABYAFQAUABMAFwAbAB0AHwAb
ABsAHwAbABwAHQAdABwAHQAdAB4AIgAgABwAHAAaABoAHAAeABwAGQAaABkAFAAXABgA
FgAXABYAEwAOABAAEgAOABAAEAAQABEAEwAUABEAEAAPAAsACwALAAwADAAKAAkABwAH
AAwADAAHAAcACAAKAAsADgAOAA0ADAAIAAgACgAKAAcABAAEAAQACAAKAAkACQAJAAoA
CgAIAAcABQAFAAUABAAGAAYABgAKAAsACwALAAsACQAJAAgACAAHAAwADQANAAwADAAL
AAsADQANAAwACgAJAAwACwAJAAkACQAJAAcACAAKAA8AEQAPAA4ADAAKAAgABwAMAA8A
DQANAA0ADQALAAsACwAKAAwADAAQABAADQAOAA8ADgAPAA8ADgAPAA8ADQALAA8ADAAK
AAkACAALAA4AEQATABAADgAPAAoACwAOAA8ADwAPABQAFAASABAAEgAXABMAEQAUABgA
HAAeAB0AHAAbABoAFwAXABkAGgAdAB4AHgAhACQAJQApACwAKgApACUAIwAiAB4AFwAS
ABQAFQAYABcAFQAUABQAEAAMAA4AEAAQAA0ACwAKAAkACQAIAAUABwAIAAkACgALAAkA
CQAJAAkABwAHAAUABQAIAAkACQAKAAkACAAFAAQABgAHAAcABwAFAAUACQALAAkACgAL
AAwACQAJAAsACwABAAoAGAAQAAoAFAAeAB0AHAAhACkALAA0AEYAVgBPAEcAPwAeAPP/
1P+y/5D/hf+M/5L/nf+t/7z/y//U/9f/5v/5//v/+P/9/////v/8//z//f/9/wAAAQAE
AAIAAwACAP//AAABAAMABAAIAAYACAAIAAgABQAEAAMAAgADAAMABAAHAAcABwAHAAgA
BgAGAAcABwAJAAoACwAMAAkABwADAAEABQAHAAgACwANAAwACwALAAkACAAIAAwADwAP
ABAAFAATABEADgALAA4AEQAQABEAFAAUABQAFAAVABUAFAAUABQAEgAVABYAFAAVABUA
FQAZABkAGwAcAB8AIAAgACEAIQAhACEAIQAiACUAJgAnACUAJwAtACsAKwArACoAKAAq
ACsALQAyAC8AKgApACYAJwAoACkAJgAoACoAKgAmACcAJgAiACEAIwAjACEAJgAjAB4A
HwAeAB0AHQAeAB4AGwAaABkAFQARABEAEgASABUAFwAYABsAGwAaABQAEwATABQAFAAW
ABUAFQAVABIAFAAWABYAEwAUABQAFAAYABYAFQAVABUAFgAWABQAEwASABEAEAAOABEA
EAAPABIAFAATABIAEQAUABUAFQAWABEAFAATABEAEwAUABQAFQAWABcAFwAWABQAGAAY
ABcAFQAVABUAEwATABQAGAAZABcAGAAYABgAFQATABcAGQAXABcAFwAXABcAFwAXABYA
FwAYAB0AHgAZABgAFwAUABYAFwAXABkAFwAVABMAFwAVABQAFAAUABUAFgAXABcAFAAU
ABcAFAAWABoAHAAdABsAIAAgAB4AJAAiACEAIwAiACAAIAAgACAAIAAhACQAJgApACoA
KgAtAC4ALwAzADYANAAxACsAJwAqACgAIwAgAB8AHwAhAB8AGQAYABgAFAASABQAFgAW
ABYAFQAVABUAFAASAA4ADwARABEAEQARABMAEwATABMAEwATABEAEQAOAA0ACwAKAA4A
EAAQABIAEQARABAADwAQABEAFgAZABMAEgARABAADwAPABEAEQARABoAHgAYABgAHgAe
ACEAKgAxADcAQABIAE4AVgBVAEEAMQAcAPf/0P+y/5b/h/+O/5z/p/+1/8T/0//k//P/
9v/5////AAD9/wEACAAIAAgACQAJAAkACQALAAgACAAIAAYACAAGAAcABwAKAAkADAAN
AA4ADgAOAA4ADgANAAsACgALAA0ADQANAA4ADQAMAAwACwAKAAoACgAKAAwADQAMAA0A
DQANAAwADQAPAA4ADQANAAsACgAKAA4ADQALAAoADAAPABEAEgATABEAEwARABEAFAAU
ABQAFAAVABUAFAAUABYAFAAXABgAGgAbABsAGwAcABsAHAAcACAAIgAjACUAIwAjACMA
IwAjACUAJQAlACcAKQAvAC0ALQAtACwAKgAnACcAKAAsAC0ALAAvADAALAAsACwAKAAq
ACwALAAoACcAJgAiACEAIgAhAB4AIgAgABwAHgAeABsAGwAcABwAHAAcABwAGQAXABcA
GAAYABgAFwAVABUAFgAWABEAEQARABIAEgAUABMAEwATABAAEgAUABQAEQAQABAAEAAU
ABQAEwATABMAEwASAA8ADQAPAA8ADwAOAA8ADgANABAAEwATABMAEwARABEAEAAQAAoA
DgAOAA0ACwAMAAwADQANAA0ADAAKAAwAEgAUABUAEgARABAADQAKAAoADQANAA8AEAAQ
ABAACwAJAA0ADwARABEAEQARABEAEQARABAAEAAQABQAFAARABIAEwASABMAEwASABMA
EwARAA8AEwAVABQAFAAUABIAEgASABEAEwAUABgAFgAVABYAFQATABEAFgAWABQAEAAS
ABcAEwAPABQAFAAUABQAGAAZABsAHgAbABkAFQAaAB0AIAAjACMAJAAkACQAJAAkACUA
JQAnACgAKwAsACwALwAuAC0ALwAwAC4ALQApACcAKQAoACQAIgAhACEAIwAhAB0AHAAc
ABgAFQAWABcAFgAVABUAFgAXABUAFAARABMAEwATABMAEwATABMAEwATABMAEwARABEA
EgATABMAFAAVABQAEQAQAA8ADwAOAA0ADwAPABMAFQASABIAEgASAA8ADwARABEAFwAc
ABoAGgAcAB4AIgApACwALQAzAEAASgBQAFgAWwBPADMAEgDx/87/rP+O/43/mv+e/6X/
tf/G/9X/4P/r//b/+/8BAAgACwALAAoACAAIAAkACQALAAsADQAKAA0ADgANABAADQAN
AAwADgANABAAEQASAA8ADgANAAwACwAJAAgACQALAA0ADwASABQAFAAVABUAEwASABEA
EAATAA==
         </WaveFormData>
      </LeadData>
      <LeadData>
         <LeadByteCountTotal>10000</LeadByteCountTotal>
         <LeadTimeOffset>0</LeadTimeOffset>
         <LeadSampleCountTotal>5000</LeadSampleCountTotal>
         <LeadAmplitudeUnitsPerBit>4.88</LeadAmplitudeUnitsPerBit>
         <LeadAmplitudeUnits>��V</LeadAmplitudeUnits>
         <LeadHighLimit>2147483647</LeadHighLimit>
         <LeadLowLimit>268435456</LeadLowLimit>
         <LeadID>V1</LeadID>
         <LeadOffsetFirstSample>0</LeadOffsetFirstSample>
         <FirstSampleBaseline>0</FirstSampleBaseline>
         <LeadSampleSize>2</LeadSampleSize>
         <LeadOff>FALSE</LeadOff>
         <BaselineSway>FALSE</BaselineSway>
         <ExcessiveACNoise>FALSE</ExcessiveACNoise>
         <MuscleNoise>FALSE</MuscleNoise>
         <LeadDataCRC32>2582202549</LeadDataCRC32>
         <WaveFormData>
9v/2//b/9v/y//D/7v/s//D/9P/4//z/+//6//n/+P/4//j/9//0//P/8f/x/+//7f/r
/+v/6v/p/+n/6v/q/+n/6f/q/+r/6f/o/+f/5//q/+v/6v/r/+v/6v/q/+r/7//y//P/
9f/4//n/+v/8//r/9v/0//T/9v/3//f/9//4//n/+v/6//r/+v/4//r/+P/5//r//P/7
//3//v/+//7//v/+//7//v/+//z//P////7///8CAAMABQAJAAsACwALAAcABAAHAAkA
/v/w/+f/3P/P/8f/wv+5/67/ov+b/5j/m/+k/7D/tv+7/8X/0P/b/+T/6//v//X/9//4
//n/+P/0//T/+v///wEABQAIAAcABwAGAAUABAAGAAYABgAGAAcABwAHAAkACQAJAAYA
BAAFAAUABAAGAAYABQAEAAEAAAD///3//f/9//7//v8AAAEAAgACAP//AgD+//3///8A
AAEAAgAAAP///v/9//7////9/wAAAgADAAQABAACAAIAAQD/////AgACAAIABAADAAIA
AgABAP7//P/6//z//P/8//7//v/8//r/+v/6//n/+f/5//X/8//1//b/+f/4//f/+P/1
//X/9P/0//L/8v/y//D/8P/w//H/8f/x//D/8P/w/+3/7f/s/+v/7P/v//L/8//z//P/
8P/w//L/8v/0//f/+P/1//P/8v/z//P/9P/0//b/+f/8//r/9P/1//b/9f/4//r//f/8
//n/+f/5//n/+P/4//j/+f/7//j/+P/4//n/+f/6//v//f/+////AAABAAEAAQABAAEA
AwAFAAMAAAABAAAA/f/8//v//P/+/wAAAQACAAMAAQAAAAEABAADAAMAAgABAP7/AAD/
//7//v/8//z//P8AAAMABwAIAAQAAQD///3/+v/5//j/9//4//v//v////7//f/8//z/
+v/6//r/+f/5//n/+v/6//j/+P/4//j/+//8//z/+//6//r/+v/5//n/+v/6//r/+P/2
//b/9f/z//P/9v/3//b/9//3//f/+f/5//v/+//6//r/+v/6//f/9v/1//T/9f/y//H/
7//v/+3/6//p/+r/6v/q/+v/6v/q/+v/6//v//D/8f/y//T/9f/3//f/9f/1//X/9P/y
//D/8f/y//X/+f/9////AwAGAAgACAAFAAYABQAFAAYABwAJAAsACAAGAAQAAgADAAgA
CwAPAA4ADgAJAAkACAAIAAYABgAJAAoADQAOAAoACAAGAAIABgAKAA0ADwAPAA0AEwAX
ABMADgARABMAEAAOAAkA+v/p/9//2P/R/8b/tP+t/67/r/+4/8j/1P/X/9v/5v/z//z/
//8BAAMABwAOABEAEAAQABQAFAAUABMAFAAUABgAGwAdAB8AHwAgAB8AHgAdAB0AHAAb
ABoAGQAYABQAGAAbAB0AHgAbABoAGAAWABQAFAAUABMAFAATABMAEgAQAA8ADgAMAA4A
FAATABUAGAAYABgAGAAWABUAFAATABMAEwAQABIAEwATABMAEgAVABYAFgAVABcAGgAa
ABoAGAAXABYAFgAXABYAFgAWABMAEgARABIAFAAUABQAFgAVABMAEgARAA4ACwAMAAwA
DwAQABEAFAARAA8ADAAKAAoACgAKAAgACAAIAAkACQAIAAgACQAKAAwADQANAA0ACgAL
AAwACwAMAA0ACwAMAAoACgAMAA8AEQAPAA4ADgARABMAFgAYABUAFQAVABAAEQAVABkA
GwAYABgAGQAWABcAGQAbAB0AGwAaABkAGQAaABgAGQAaABoAGQAZABkAFwAWABUAFAAY
ABkAGgAbABoAGwAcABkAFwAZABkAFwAVABMAEwAUABUAFQAVABUAEgAQABAAEgAUABUA
FQAVABIAFAATABIAFAAUABYAGAAYABkAGwAaABYAFQAVABUAGAAZABoAGwAYABkAGgAZ
ABYAFQAUABQAFgAYABoAGwAYABcAFwAWABYAFgAWABYAFwAYABgAFwAWABYAFgAVABUA
FgAWABYAEwAQAA8ADQANAA8AFAAXABYAFQATABEAEQARABMAEwAPAA4ACwAKAA0AEAAT
ABYAGAAYABsAGwAXABcAGQAZABkAGAAXABYAFQAUABUAEgARAA8AEQAPAA0ACwAKAAgA
BgAFAAgACAAJAAkACAAGAAQAAgAFAAcACgALAAoACwAMAAwACQAIAAoADAAPABMAFwAZ
ABUAFAASAA4AEAAUABYAGQAbABsAHAAdAB0AHAAbABoAFwAYABcAFwAaABwAGQAbAB0A
HgAdAB4AHQAcAB0AHAAYABgAGAAWABYAGAAZABkAHQAdAB0AHQAdACAAJQAjABYAEAAJ
APr/6//h/9T/x/+8/67/n/+e/6v/uP/G/9L/2//l//D/9f/+/wsAEwATABMAFAATABYA
GAAYABgAFwAXABkAGgAYABkAGQAZABsAHgAfACAAIAAhACEAIQAfAB8AHwAcABwAHQAd
ABwAGwAaABgAFgAXABgAGQAZABcAFQAUABIAEgATABQAFAASABYAEwATABEAEAAPAA4A
DwARABMAFQAXABcAFAAWABcAFwAXABYAFwAYABgAFwAWABgAFwAWABYAFQAUABQAFwAW
ABYAFgAWABYAFgAYABYAFAASABIAFAATABMAEwARAA8AEQASABMAEgARABIAEQARABAA
EAAQABAAEAAOAAwADAANAA0ACgAIAAcABgAJAAsADAANAAsACwALAAkACQAJAAYABgAI
AAgACgANAA0ACwAKAAoACgALAA0ADgAOAA8AEAAMAAcACQALAAsACwAMAA4ADAAMAA0A
DgAPAA8ADgANAA0ADwAOABAAEgARAA8ADgANAAsADAANAA4AEQARABEAEQANAA0ADQAJ
AAkACwALAAkACQAJAAsADgAMAAkABgADAAIAAgAEAAgACwALAAoACQAIAAoACQAIAAgA
BgAGAAYABgAHAAkACAAHAAcACAAJAAsACwALAAsACAAJAAoACQAGAAUABAAEAAYABgAG
AAUABgAHAAkACgAJAAgABwAGAAYABgAFAAMAAQACAAMAAwAEAAYABwAIAAkACAAJAAkA
BQADAAQAAwADAAMAAgABAAQABwAMAA8ACwAKAAcABgAGAAYABgAGAAIAAAABAP///v//
/wIAAwACAAIAAgACAAEAAwACAAEAAAD///7/+//2//P/7//w/+//7v/t/+z/6v/o/+f/
5v/k/+P/4f/k/+b/6P/q/+r/6//t/+3/6f/p/+n/6P/m/+b/6f/s/+n/6f/p/+f/6f/s
/+7/7v/t/+7/7f/t/+7/7//x//P/9v/2//b/9v/y//T/9P/1//X/9v/y//P/9v/2//T/
9P/y//L/9P/0//X/9v/3//b/9f/2//b/9f/9/wEA+//1//f/+v/3/+3/4v/Y/83/wv+7
/7P/qv+f/5T/iv+B/3z/gf+Q/5z/pv+1/7//xv/R/9b/1//Z/93/4f/q/+3/6P/m/+b/
4v/l/+f/6//u/+//8f/y//P/8f/y//H/8P/0//f/+f/7//j/9f/y/+z/7f/v//D/8P/y
//T/9f/2//T/9P/0//P/8P/v/+//7v/t/+3/7f/s/+n/7P/o/+f/6P/o/+j/6P/k/+P/
4v/h/+H/4f/e/+D/4v/j/+T/5P/i/+L/4f/f/93/4P/g/+D/3v/d/9z/3P/e/9z/2//a
/9v/3P/d/+D/4P/e/9z/3P/c/9v/2//b/9v/2f/b/9z/3v/e/97/4P/h/+H/4P/g/+H/
4v/j/+L/4P/g/+H/4f/i/+L/4//k/+L/4//j/+P/3//f/9//3f/b/9v/2P/Y/9v/3P/f
/+P/5//n/+j/6v/m/+X/5f/k/+T/5f/m/+L/4P/j/+b/5//l/+b/6P/m/+P/4//j/+P/
5P/k/+T/5f/k/+D/3//e/+D/3//f/9//4v/m/+r/7v/s/+v/6v/p/+b/5//o/+X/5//p
/+n/5//n/+f/6f/s/+3/7f/t/+3/6v/o/+j/6v/q/+n/5//l/+j/7v/x//T/8f/u/+3/
7P/s/+3/7//u/+z/6//r/+v/7f/t/+3/7f/r/+3/7//v/+n/5//l/+T/5v/m/+b/5f/j
/+P/5P/k/+X/5v/n/+j/5f/k/+L/3//g/+L/5P/l/+f/6P/o/+j/5v/k/+T/4//j/+P/
5v/n/+r/6//r/+v/6//r/+3/7f/u/+7/7P/s/+z/7v/u/+7/7v/u/+7/7P/s/+v/6f/n
/+X/4//l/+T/4//j/+L/4v/j/+P/5//o/+n/6v/n/+f/6P/n/+X/5f/l/+T/5v/m/+n/
7P/r/+3/7//v/+z/7P/r/+j/6f/s/+3/7//x//H/8v/z//P/8v/x//D/7//y//P/9f/1
//b/8v/z//f/+P/3//j/9v/2//j/+P/5//r/+//6//r//P/9//3//f/9//3/9//5//7/
///7//j/8v/l/9z/0//L/8T/vf+y/6j/of+Y/5X/nv+w/7r/w//P/9r/4//s/+//7//1
//v//v8BAAIAAgAAAAYABgAFAAYABgAFAAUABAADAAUACAAJAAoACwANAA4ADwAMAAsA
CgAGAAgACQAJAAgACAAIAAcABgAEAAQABAADAAAA//////7/AAABAAIAAgAEAAgABQAF
AAUABAADAAIAAAD///7//f/9//3/+v/8/wAAAQACAAIABQAGAAYABQACAAQAAwACAAIA
AQAAAAAAAQAAAAAAAAACAAQABgAKAAkABgADAAIAAQD///7//f/9//v//f/+/wEAAAD/
/wAAAQABAAAAAAD///7//f/6//3//v8AAAEAAQAAAAAAAAAAAAEAAQABAAAAAQACAAEA
AQABAP7//v8AAAAAAgAFAAkABwAGAAYACAAJAAsADAALAAsACwAGAAUABwAJAAkACwAM
AA4ADAAJAAkACQAJAAoACgAKAAsACwAIAAgACAAIAAcABwAHAAcACAAJAAoACwALAAsA
CwAKAAsADAAJAAcACQAJAAcABwAFAAUABgAIAAkACgALAAoACAAIAAoACQAJAAgABwAF
AAgACAAIAAkACAAJAAoACgALAA0ADAAHAAUABAADAAQABQAGAAcABwAJAAsACwAIAAcA
BgAGAAgACAAIAAcABQAFAAYABgAHAAgACQAKAAwADAALAAkACwAOABEAEwAQABAADwAO
AA8ADgAPAA8ADgAPABMAFQAVABUAFAATABMAEwAVABUAEwASAA8ADgAMAAwADAAMAAwA
DAAPAA8AEAARABQAFQATABIAEQAQABMAEwATABAAEgASABIAEgASABMAEAAPAA0ADAAJ
AAYAAwAEAAQABAAFAAgACAAJAAkACQAIAAcABgAGAAcACQAJAAkACQAJAAgACgAKAA0A
EAAQABEAEgARABAAEAAPAAwADwASABMAFQAUABMAEwATABMAEgARABAADwASABMAFQAT
ABQAEAARABIAEgAQABAAEAAQABIAEgAQABAAEAAOAA8AEgAUABUAGQAbAB0AFwARABAA
FQAXABQAEAAJAPb/5f/Z/87/w/+4/67/qf+m/6f/rv++/8r/z//V/+T/9f/4//f//f8H
AAsADgARABIAEgASABIAFQAVABcAGAAZABsAHAAdAB4AIAAgACAAHwAfAB4AHQAbABsA
GwAYABYAFwAXABYAGgAcAB0AHgAcABoAGAAVABIAEQARABAAEgATABQAFAARABQAEAAP
ABAAEAAQABAAEgATABQAFQAXABcAFAAWABkAGQAZABgAGAAYABcAFQAXABoAGgAaABwA
GwAaABoAGAAUABEADgAQABIAFAAYABcAFAARABAAEgARABEAEQANAAsADQAOAA0ACgAH
AAYABgAHAAcACAAKAAoACgAIAAkACgAMAA0ADQAMAAwADAAKAAkABwAFAAcACwAPABEA
DQALAAYABAAGAAYACAALAA0ACwAKAAoACQAJAAoACgAJAAkACQAEAAEAAwAFAAUABQAG
AAgABgADAAMAAwADAAIAAgACAAMABQACAAIAAgAEAAMAAwADAAEAAgADAAQABwAHAAcA
BwAEAAUABgADAAUACQALAAsABwAFAAUABgAGAAUABAADAAMAAgADAAYABQAFAAQAAwAD
AAYABgAGAAMAAAD///7///8BAAQABAADAAMABAAFAAQAAwACAAEAAQADAAUABQABAP//
/f/8//7/AAACAAMAAQABAAIAAgABAAAA///+/wEAAgACAAEAAQACAAMAAwAFAAYABgAG
AAYABAAEAAMA/////wIAAwAGAAcABwAHAAUAAwADAAEAAQACAAEAAgD///7//f/8//3/
/v8CAAMA/////wEAAQD9//z/+//6//r/+//8//z//v8AAAAAAAAGAAIAAQAAAP///v/+
//z//P/7//j/9f/y/+//8P/w//D/8f/y//L/8//z//X/9v/3//j/9//3//j/9//2//f/
+P/4//b/9v/5//z/+//9//////8AAAIAAwACAAIABAAEAAUABAADAAMAAwAHAAgACQAK
AAkADAANAA8ADgAQAA0ADwAOAA4ADAAMAAwADAAOAA4ACgAKAAoACAAGAAgACQAJAAUA
CQAHAAUABwAKAA0ACQD+//D/4//a/83/v/+2/6v/mv+O/4//kP+T/6L/sv+4/7v/x//U
/9n/3v/n/+3/9f/7//z/+//8//z//P/6//n/+f/7//z//P/9//3//f/+/wAAAAAAAP3/
/f/8//v/+f/5//n/9v/2//f/9//2//n/+v/6//r/9//2//X/8//y//H/8f/w//D/8f/y
//L/8//4//b/9//3//b/9f/0//L/8f/w/+//8P/x/+//8v/0//P/8v/w//D/8P/v/+3/
6//u/+7/7v/s/+v/6v/q/+3/7v/w//L/8f/w/+//8P/w/+7/7P/s/+7/7f/t/+3/6f/n
/+n/6v/t/+7/7//y/+//7f/q/+j/5v/m/+b/5P/k/+T/5f/l/+H/4P/g/+D/5P/n/+n/
6//p/+n/6f/n/+X/5f/i/+L/4//k/+f/6//q/+f/5f/k/+b/5//p/+r/6P/p/+r/5v/l
/+f/6f/p/+f/6P/q/+j/6f/p/+n/6f/q/+r/6v/r/+v/6P/o/+j/6v/p/+n/6f/s/+7/
8P/y//L/8f/w/+//7P/t/+7/6//p/+v/6//p/+n/5//n/+j/7P/t/+7/7//q/+j/6P/q
/+3/7f/s/+v/6//u/+7/7v/u/+z/7P/s/+3/7//y//L/8P/v/+//7//x//H/8f/x/+//
8f/z//P/8f/x//H/8v/1//b/9//3//j/+f/7//z/+P/2//T/8v/1//b/9v/1//P/9P/1
//X/9v/4//n/+v/6//j/+P/3//j/+f/9/////f/9//z/+//7//v//f/9////AAD//wAA
AgACAAIAAgAFAAYACgALAAMACQAOAAoACAAGAAQAAwAAAP///f/7//f/8//v//H/8P/v
/+//7//u/+7/7f/x//L/8//0//P/8//0//P/7//t/+v/6P/q/+r/7f/w/+7/7//w/+//
8//2//j/+P/4//r/+v/7//j/9//3//f/+v/6//r/+v/7/wAAAwAHAAUABgACAAMABgAG
AAQABAAGAAYACAAIAAYABgAGAAQAAgAEAAUABQALAA0ACwAFAAkADgAPAAkA/P/u/+P/
2v/T/83/xP+1/6b/nP+X/47/i/+W/6r/uP+//8f/0P/X/9z/5f/n/+n/6//u//H/9v/6
//r//P/9//3///8AAAEAAwAEAAUABQAGAAUABAAGAAcABwAHAAkACQAJAAYACAAJAAkA
CAAKAAoACQAIAAYABgAGAAUABAADAAMAAgADAAUABwAIAAYACAADAAEAAAAAAAAAAAD9
//3//f/9///////8//7/BAAFAAYABgAGAAYABQADAAMABgAGAAYABAADAAIAAgAEAAIA
AQAAAAAAAAAAAAIAAAD+//z//P/6//n/+f/5//r/+f/8//7//P/4//T/8v/x//H/8P/w
/+//7v/t/+r/7v/w//P/9f/y//D/7//u/+3/7f/s/+v/7//z//f/+f/5//n/9v/2//b/
9v/4//v//v/9//3//v/7//v//P/8//3///8BAP7//f///wEAAQADAAQABgAEAAEAAQAB
AAEAAQAAAP////8AAP7///8AAAAA////////AQACAAMABAADAAEA///9////AQADAAEA
AQADAAMAAQAAAP//AAACAAMAAwADAAMAAwACAAMABgAFAAUABAADAAMABgAGAAYAAgAA
AAAAAAABAAMABgAGAAYABQAFAAUAAgABAAAA//8AAAMABgAHAAMAAQD///7//v/+//7/
/f/7//v//P/8////AAABAAIAAAAAAP///f/8//z//P/7//v//P/8//z/+//4//f/9f/z
//P/9v/3//r/+//7//v/+//7//3//f/5//j/9f/0//f/+v/9/wAAAQACAAYABwAGAAcA
CgALAAkACAAHAAYACwAJAAkADAAQABIAEgASABIAEAAMAAoABwAGAAMAAAD9////AAAB
AAMABAAEAAUABQAEAAQABAAEAAYABwAJAAkABwAHAAcABgAGAAYACQAMAA0ADwARABEA
EQASABIAEAAQABIAEgATABYAFwAZABsAGQAYABcAFgAWABgAGAAZABwAHgAbAB0AHgAe
ABwAHAAaABoAHAAcABoAGgAaABgAGwAeACAAIQAdABsAHQAdAB0AIAApACsAIAAWAA0A
/v/x/+P/1v/H/7z/uP+1/7L/sf++/8z/1P/b/+P/6v/1//7/AQAHABEAFQAYAB0AIgAi
ACQAKAAoACcAKAAoACcAJwAmACUAIwAkACMAIgAkACcAKQArACsAKwArACgAKgArACsA
KgAqACoAKQAoACoAKgAqACkAKgApACkAKAAmACcAKAAoACUAKAAkACMAJAAkACQAJAAk
ACUAJgAnACUAJQAiACQAJQAlACUAJAAmACgAKQApACgAKgApACgAKwAtAC8AMgAwAC4A
LQAsACoAKgAqACwALgAsACoAKgApACcAJgAlACYAJQAoACoAKgAoACYAJgAmACcAJwAo
ACcAJgAlACIAIAAgACEAIQAhACAAIAAgACAAIQAhACEAHwAfAB8AHQAfAB8AHAAcABkA
GAAZABsAGwAZABgAGAAbAB0AIAAiACEAIwAlACIAHQAfACEAIQAfAB4AHgAaABsAHQAf
ACEAIQAgAB8AHwAhAB4AHgAeAB4AHQAdAB0AGgAaABoAGgAcAB0AHgAfABwAHQAeABsA
GwAdAB0AGwAbABkAGQAaABoAGQAYABcAEgAQABAAEgAUABUAFQAVABMAFgAWABYAEgAQ
ABAAEAASABUAGQAaABYAFQAVABUAGAAZABoAGwAdAB8AIQAhABwAGwAaABoAFwAWABUA
EwAVABcAGgAcABsAGgAZABgAFQAUABIADwARABIAEwATABUAFgAWABYAFwAWABcAFwAU
ABMAFQAVABgAGQAZABkAGQAZABsAGwAZABgAFQAUABQAFAAUABQAFgAWABkAGQAaABsA
HgAfABoAGAAWABQADwATABkAHAAZABgAFwAWABQAEAAOAAsACgAHAAQAAQABAAAA////
/wIAAgADAAMABgAGAAYABgAIAAkACwALAAgABwAGAAQABAAEAAcACgAOABEAFAAVABMA
FAAUABIAEQASABEAEQATABUAGAAbABoAGgAaABoAFgAWABQAEwAWABoAGQAdABsAGgAX
ABYAFgAWABgAGAAWABYAFgAUABIAFAAVABUAEwAVABMAFQAXABIAEQATAAwABAABAPb/
5f/X/9D/w/+y/6r/p/+k/6n/uv/E/8z/0//b/+T/8f/2//n///8FAAkACgAJAAwAEAAQ
ABAADwAPABEAEgASABMAEwATABEAEgARABAAEgATABMAEwASABEAEAAMAA0ADwAQABAA
DgAOAA0ADAAJAAgABwAFAAUABQAGAAYABAAFAAYABgAIAAwACQAJAAkACAAHAAYAAwAD
AAMAAwAHAAkACAAMAA0ADQANAAwADgAOAA0ACwAIAAoACQAIAAYABQAEAAQABgAEAAMA
AgABAAAA//8AAP///P/5//j/9//1//T/8//v/+3/7//w/+//7P/p/+j/6P/p/+n/6v/o
/+j/6P/m/+b/5v/n/+f/6P/o/+n/6v/s/+3/7f/t/+v/6//r/+n/6P/n/+P/4v/k/+T/
5v/p/+7/7f/t/+7/7P/r/+v/6v/o/+n/6v/m/+T/5//q/+v/6v/q/+v/6P/o/+n/6v/r
/+7/7v/u/+//7f/q/+r/6v/t/+3/7v/v/+3/7v/v//D/8v/z//T/9f/z//X/9//1//T/
9f/0//H/8P/v//D/8v/x//H/8f/x/+z/6v/q/+z/7v/v/+//7//u//D/7//u/+r/6P/o
/+j/5v/n/+n/6P/o/+n/6//t/+//7//v/+//7P/t/+7/7f/r/+v/6//s/+n/6P/n/+X/
5v/n/+n/6v/t/+7/7//w/+3/7P/q/+f/6P/q/+z/7f/t/+7/7v/u/+z/6v/q/+n/6P/p
/+3/7//x//P/9P/1//L/8f/y//H/8P/w/+7/7v/u/+7/7v/u/+7/7v/x//H/8f/v/+3/
7f/u/+z/7P/s/+z/6//o/+f/5f/n/+X/4//h/97/3P/a/9n/3P/e/+H/4//l/+b/5//o
/+b/5f/l/+P/5P/l/+b/5v/m/+b/6f/s/+v/7f/v/+//7//w//D/7v/s/+7/7v/v/+//
7//w//H/8P/w//D/8P/w//L/8v/z//b/+P/1//f/9//2//P/8v/0//T/9v/2//b/9v/2
//T/8f/y//L/8f/x//n////5//X/+P/9//3/9v/u/+n/4P/R/8P/vP+z/6T/mv+V/47/
kf+c/6z/tP+3/7v/wv/L/9L/3f/j/+H/6f/2//v/+P/4//j/9v/3//f/+f/6//n/+f/4
//f/+v/8//z//P/+//////////////////z/+v/7//v/+v/4//j/9//2//f/+P/5//n/
/P/9////AAD+//3//P/6//n//P/4//f/+v/6//r/+v/3//f/9//3//n/+f/2//j/+//7
//v/+v/6//r/+f/3//n//P/8//z/+v/5//j/+P/6//r/+//8//r/+P/2//b/+P/4//j/
+v/8//v/+//7//f/9f/3//j/+f/4//f/+P/3//f/9v/2//j/+P/4//b/9f/0//T/8//v
/+7/7v/u/+//8f/y//P/8P/x//L/8f/z//P/8P/w/+//7v/v//H/9P/z//P/9P/0//X/
9//4//b/9//4//T/9v/7/wAAAwAFAAYACAAGAAMAAwADAAMAAwACAAEAAQADAAIABAAG
AAcABwAIAAkACAAIAAgACAAJAAkACQAJAAYABwAIAAUABQAHAAcABQAFAAMAAwAEAAUA
BQAFAAUABQAEAAUACAAHAAcABgAFAAMABAACAAAAAQAAAAEAAgADAAUACAAIAAkACQAK
AAsACQAJAAkACQAIAAkACgAJAAgACQAKAAwACwAKAAkABwAIAAkACwAMAA4ADgAOAA4A
CgAIAAUAAQADAAYACQALAAkACgAKAAoADAAKAAoACQAFAAUACAAJAAkACQAIAAcACAAJ
AAwADQAOAA4ADAAMAA8AEAARABIAFAASABMAFQAWABMAEgARABAADwAMAAsACQAIAAUA
AgD//wEAAgADAAUABAAEAAUABQAEAAQABAAEAAUABwAKAAsABwAFAAMAAAAEAAYACwAQ
ABIAFQAYABkAFgAWABUAEgAUABgAGgAdABsAGQAYABcAGgAaABoAGgAXABgAFwAXABkA
HAAaAB0AHQAcABkAGAAZABoAHQAeAB0AHgAfAB4AHgAgACEAIQAZAB0AIQAdAB0AIgAn
ACcAHAASAAsAAADx/+H/2v/X/8j/tv+r/6r/rf+4/8z/2P/f/+n/9v/9/wAAAwAJAA0A
EQAaAB8AHgAcAB4AIAAgAB8AIAAgACEAIwAkACUAJgAoACgAKAAnACcAJgAlACMAIwAj
ACAAIgAlACcAKAAnACYAJAAiACQAJAAkACMAJAAjACMAIgAgACEAIgAiACEAJAAgAB8A
IAAgACAAIAAhACEAIQAhAB8AHQAYABgAHgAhACQAJgAnACgAKAAnACMAJAAiACAAHgAd
ABwAHAAfACAAIgAkACEAIAAfACAAHwAcABkAGAAaABsAHQAfABsAGQAbABwAGQAWABMA
EgASABMAEwAUABUAFgAXABYAFQAUABQAEwAOAAwACwAKAAwADwARABMAEgATABQAEwAQ
AA8ACwAKAAsADAAPABMAEwARABAAEAARABEAEgASABMAFQAXABQAEQATABUAFQAVABYA
GAAWABUAFQAVABUAGAAYABgAGQAYABQAEwASABIAEQARABEAEQASABMAFAAUABMAEgAR
ABQAGQAeAB8AHAAdABwAGQAXABUAFQAWABkAGQAZABkAFgAUABQAFgAVABUAFAATABEA
FAAUABQAFAASABIAEgATABUAGAAYABYAFQAVABUAEwATABMAEwAUABcAGgAbABcAFQAT
ABIAEwAUABUAFQASABEAEQAQABEAEgATABQAFAAUABMAEQAPABAAEQARAA8AEAAQABAA
EAAOAA4ADQANAA0AEAARABQAFQAVABUAEwATABUAFQAVABYAFQAWABQAFAAUABQAEwAS
ABQAEwASABMAFgAXABUAFAATABIAEQARABEAEAASABQAFAAUABIAFAARABAADwAOAAwA
CAAGAAMABQADAAEA//8AAAAAAAABAAAAAAABAAEAAQAAAP///v/+////AQABAAAAAQAC
AAIAAAAAAAMABgAFAAcACQAJAAoADAANAAwACAAIAAYABQAHAAcACAAJAA0ADgAPABAA
DAAMAAoACQANABAADgARABAAEAAOAA4ADAAMAA4ADgALAAoACQAGAAMABAAEAAMADQAZ
ABsAEQANAAwADQANAAIA9P/r/+T/2f/N/8T/t/+k/5L/j/+S/5H/mP+m/7b/w//N/9b/
2//e/+f/7f/x//n//P/7//b/9v/6//z//////wEAAgAAAAEAAQABAAEAAgABAAAAAQAD
AAQABQADAAMAAwAAAAEAAwAEAAQAAQAAAP7//P/8//z//P/7//r/+f/5//j/+f/7//3/
/v8EAA==
         </WaveFormData>
      </LeadData>
      <LeadData>
         <LeadByteCountTotal>10000</LeadByteCountTotal>
         <LeadTimeOffset>0</LeadTimeOffset>
         <LeadSampleCountTotal>5000</LeadSampleCountTotal>
         <LeadAmplitudeUnitsPerBit>4.88</LeadAmplitudeUnitsPerBit>
         <LeadAmplitudeUnits>��V</LeadAmplitudeUnits>
         <LeadHighLimit>2147483647</LeadHighLimit>
         <LeadLowLimit>268435456</LeadLowLimit>
         <LeadID>V2</LeadID>
         <LeadOffsetFirstSample>0</LeadOffsetFirstSample>
         <FirstSampleBaseline>0</FirstSampleBaseline>
         <LeadSampleSize>2</LeadSampleSize>
         <LeadOff>FALSE</LeadOff>
         <BaselineSway>FALSE</BaselineSway>
         <ExcessiveACNoise>FALSE</ExcessiveACNoise>
         <MuscleNoise>FALSE</MuscleNoise>
         <LeadDataCRC32>2609438112</LeadDataCRC32>
         <WaveFormData>
8v/y//L/8v/z//T/9f/2//b/9v/2//b/9f/0//P/8v/z//T/9f/2//X/9P/z//H/7//v
/+7/7f/u//H/8v/y/+7/7f/t/+//8f/1//X/9f/z//L/8f/v/+z/6f/o/+j/7P/u//D/
8f/u/+3/7P/u/+//7//w//H/8f/y//L/8//z//P/8//z//b/9v/3//f/+v/7//v/+//4
//j/+//7//v/+//7//z/+v/5//f/9v/6//v/+v/7/////v/+//7///8CAAcADAAWAB8A
HQAYABYAEAAIAAAA9f/d/7r/kf9t/1b/Uv9e/2n/a/97/5X/rf/A/8z/0P/W/+T/7//z
//n/AQAAAPr/+P/4//j/9//2//j/+//8//3//P/9//3//f/9//7//v///wIABQAEAAIA
AAACAAIAAgAAAAAAAAAAAAAA///9//3//P/8//z//P8AAAEAAQABAAAAAwACAP//AAAD
AAYABQACAAEA///+//7//f/9/wEABAAFAAYACQAHAAUABQAHAAYABgAFAAQABwAJAAkA
CgAJAAkACAAHAAcABgAGAAkABQAFAAcABwAJAAsACwALAAsADQANAA8ADAAKAAkACQAL
AAwADgAPABEAFAAUABMAEwATABMAFAASABMAEwARABAAEAAQABAADAAKAAkACQAGAAUA
AwABAAMAAgAAAP7/AAD9//3//f/4//f/9//2//j/+v/8//7/+//4//T/8f/y//P/+P/5
//r/+P/4//r/+v/4//j/9//0//T/8f/0//X/9v/4//n/+P/7//v/+//5//r/+//7//3/
//8BAAEAAQAAAAAAAAD+//3//f/8//3//f/7//v///////z//v/+//3//f/9//7//v/+
//3/+//4//b/9P/3//n/+v/8//r/+f/5//j/9//2//b/9v/2//b/9//3//X/+P/4//b/
9v/1//X/9v/4//n/9//3//T/8//0//T/9f/3//j/+P/2//X/9f/0//b/9f/1//X/8f/x
//H/8v/y//P/9P/1//b/9//3//j/9//2//X/9P/1//j/+v/6//j/9v/0//L/8v/y//H/
8P/w/+//7v/v/+v/6f/o/+n/7f/u/+7/7//u/+//7v/x//H/8f/x//D/8v/x//H/7//v
//D/8//2//j/+f/5//n/+f/8//z/+//5//n/+f/6//v//f/+/////f/9//7//v/9//3/
/v///wEAAQAAAAAAAQABAAAA///+//7//////wAAAAABAAEAAQABAAEAAAAGAAQACQAS
ABEAEAAWAB0AIQAmACoAIgAYABIABQDz/9T/rf+P/3z/cP90/33/g/+R/6f/v//U/+L/
6v/w//b/AQAJAA0ADwAOAAwADAANAA4ADgAOAA0ADwAPAA8AEAARABEAEQARABIAEgAT
ABMAFQATABAAEQAUABUAFgAVABQAEwASABUAFQAUABUAFAASABAADgARABEAEAAPAA0A
EQARAA8AEAATABYAFQATABMAEgASABQAEwATABcAGQAZABkAGwAaABcAFgAXABcAGAAY
ABgAGQAbABsAHAAeAB8AHwAfAB0AHAAcAB8AGwAbAB0AHQAeACEAIgAjACMAJQAlACcA
JwAmACYAJwAmACYAJwAnACgALAAtAC0AKgApACgAKAAqACsAKwApACkAKgArACwAKgAo
ACcAJwAoACcAJQAjACMAIgAgAB4AHAAZABkAGQAWABUAFQAUABUAFgAXABgAGAAYABcA
FwATABMAFwAXABcAFgAXABoAGQAWABUAEwAUABQAEQAUABQAFAAVABUAEwAVABQAEwAP
ABAAEQARABAAEQASABEAEwASABIAEgATABMAFAAUABMAEQANAAsADgAPAA0AEAATABMA
FAAVABUAFAATABEAEQAQABAAEAARABEAEAAQABIAEwAVABYAFAASABEAEAAOAA4ADwAP
ABAAFAAVABQAEgARABEAEgAUABUAEwATABAADwAQABAAEAARABEAEAAOAA0ADQAMAA0A
DQAOAA8ADQANAA0ADgANAA0ADQANAA8ADwAOAA4ACwAKAAkACAAKAAwADwAQAA8ACwAK
AAsADgAPABIAEwAQAA4ADQAMABAAEAAQABAAEAAQABIAEgARABAAEQAPAA0ADQALAAkA
CAAJAAoACgAJAAkABwAJAAkADQALAAsACwAKAAcABQAEAAEAAgACAAQABgAJAAsADAAN
AAwADgANAAsACQAJAAkACgAKAAsACwALAAwADQAPABAAEQARABIAEwARABEAEAAQABMA
EwASABEAEAAQABEAEQASABIAEwATAA8ADwAPAA4AEgASABUAGAAZACIALgAxADEANgAy
ACQAFgAKAPn/3/++/5X/cf9i/27/gP+L/5P/o/+3/8n/1v/i/+7/+P8EAAsADQANABEA
FAASABIAEQASABIAEgATABUAFQAVABYAFwAXABcAFQAWABYAFwAZABsAGQAWABMAFAAT
ABIAFAAUABQAFAAVABUAFAAVABMAEgARABAAEQARABAADwAPABMAEwARAA8AEQATABEA
FAAVABUAFgAUABMAEwAXABYAFQAUABUAGAAXABgAGwAdAB4AHgAeAB8AIQAhACIAIwAj
ACIAIQAhACAAIAAjACEAIQAjACMAIwAlACUAJQAlACcAJwApACkAKAAoACkAKgAqACsA
KwAtADAAMAAvAC0ALQAtAC4ALgAvAC8ALQArACoAKQAoACYAJAAjACMAIAAfAB0AGwAb
ABoAGAAWABgAFQAVABUAEAAPAA8ADgAKAAoACgAKAAsADAAMAA0ACwALAA8ADwAQAA4A
DgAQABAADgAOAA0ACQAIAAQABgAHAAgACgALAAoADQANAA0ACgAKAAoACQAHAAkACwAL
AAkACAAIAAgABAADAAMAAgAGAAcABgAHAAkACQAGAAgABQADAAIAAQAEAAQABAADAAUA
BAAEAAQABQAFAAQABAADAAMABAAEAAEAAAAAAAAAAgACAAMAAwADAAYABgAEAAUABQAG
AAgACwALAAgABwACAAEAAgACAAIAAwADAAIAAwADAAQABAACAAEAAQABAAAAAQACAAQA
AgADAAQABQACAAEA///+/wEAAgADAAQAAgACAAMAAgABAP3//P/9//z/+//8//v//f/+
/wAAAgD+//7//v/9//n/+//+//7//v/+//7//P/8//v/+v/4//X/8v/x//L/8f/x//P/
8v/w/+3/6//t/+//7//z//L/8f/w/+7/7//t/+z/6f/n/+b/5//o/+z/7f/t/+3/7//y
//L/8f/v/+//7//w//D/8f/x//H/8//z//T/9P/z//H/8P/v//D/8f/x//L/8//z//L/
8f/y//L/8//z//D/8P/x//H/7//v/+//7v/w//b/9f/0//3/DAASABEAEQAOAAYAAAD6
/+r/0/+3/5b/cf9T/0j/TP9c/2X/df+J/53/q/+2/7z/xv/U/+D/6//x//P/6f/k/+b/
6P/q/+z/7f/u/+//8f/x//H/8v/z//P/8//0//b/9//5//f/9//z/+7/8f/0//X/9v/0
//T/9P/0//T/8//x//H/8v/y//L/8v/z//P/8v/x//D/8//y/+//7v/v//D/7f/r/+v/
6v/q/+z/6//r/+//7P/r/+r/6//q/+f/5v/n/+f/6P/o/+j/6P/p/+j/6P/t/+//8P/x
//H/8P/w//P/8v/z//b/9//0//X/9P/z//P/9f/1//f/+P/4//n/+//8//z//f/9//7/
AgADAAMAAwADAAMABAACAAMAAwABAAMABAAFAAYAAAD+//3//f/8//v/+f/3//n/+P/2
//T/8P/r/+n/5//o/+n/6//s/+j/6P/o/+j/5v/k/+H/3//f/9//4//j/+T/5P/m/+r/
5//k/+P/4f/i/+L/3//i/+T/5P/l/+X/5v/p/+n/6f/k/+T/5P/j/+X/6f/t/+//7f/s
/+z/7P/r/+v/7P/s/+//7//t/+3/7//v/+z/7v/u/+3/7f/t/+3/7P/r/+n/7P/s/+3/
7v/u/+3/6//q/+j/5//n/+b/5v/m/+f/6P/m/+b/5//n/+X/6P/o/+b/6P/n/+f/6P/m
/+X/4f/f/+D/4f/k/+b/5f/l/+T/4v/e/93/3f/c/+D/4f/j/+X/5P/l/+b/6P/m/+f/
6P/p/+j/5//l/+T/5f/m/+f/6P/r/+z/7v/u/+j/7P/v//D/8f/y//D/8P/v/+7/7v/t
/+z/7f/s/+v/6//t/+v/6v/o/+f/5v/n/+b/6f/p/+n/6f/o/+f/5f/k/+H/4v/k/+j/
7P/q/+n/5//l/+X/6P/o/+f/6P/p/+r/7P/r/+v/6v/p/+v/6//s/+z/7f/t/+7/7//t
/+3/7P/s//L/9f/3//n/9f/y//D/7f/u/+7/7//v/+//7//v/+7/7v/0//n/AAADAAoA
DgAPAA8AEAAOAA4ADAAEAPX/3//C/5//g/9u/2b/cP+B/4X/j/+n/7n/xP/S/9j/3P/o
//X//f//////+v/2//z//f/+//7//v///wEAAQABAAQABQAFAAUABQAGAAYABwAGAAcA
BAAAAAEABAAFAAYABQAEAAMAAgACAAEA/////wEAAgADAAQAAwABAP7/+//8/wEAAgAB
AAEAAwAFAAMAAwADAAIAAgAFAAUABgALAAkABwAFAAUAAwABAAEAAwAGAAgACQAKAAoA
CwAKAAoADQAPABAAEQAQAA4ADQAPAA4ADwASABMAEwAVABUAFQATABUAFQAXABgAGAAZ
ABsAHAAcAB0AHQAdACAAIAAfAB8AHwAfACAAHwAfAB4AGwAcAB4AIAAiAB4AHAAbABsA
HAAbABkAFwAXABYAFAASABEADQAMAAsACwALAAwADAAIAAgACAAIAAoACgAJAAkABQAF
AAkACQAIAAYABgAIAAgABgAGAAUABAAEAAEABAAGAAYABwAHAAYACQAJAAkABQAGAAcA
BwAJAAsADQANAAsACAAGAAQABAAFAAcACAAHAAcABQAFAAYABQABAAIABAAFAAcACQAJ
AAgABwAFAAQAAgABAAAAAwADAAIAAgAFAAUABgAGAAUABAAEAAQABAAEAAUABQAEAAYA
BQACAAQABQAHAAoACgAJAAUAAwAEAAcADAAQAA0ADQAMAAoABwAHAAgACAALAAsADAAN
AAsACwALAAwADAANAA4ADwAMAAsACQAIAAwADgAQABIAEQAQABAADgAQAA0ADQAPAA0A
DQAPAA8ADgAMAAsACgALAAwADQANABUAFQAVABIAEgAPAA4ADQAMAA0ADgAOAA4ADwAN
AAsACwAMAAsACwANAAsACgAIAAcABQAHAAcACwANAA0ADQAMAA0ACwAKAAcABQAEAAUA
BgAJAAsADAANAAwADgANAAsACQAJAAkACgAKAAsACwALAAwADQAPABAAEAAPAA8ADwAM
AAsACQAIAA4ADwAPAA8ADgAOAA8ADwAMAAwADQANAAkACQAJAAgACgAOABUAGAAbACYA
MgAxACsAKgAqACIAHAAWAAMA5f/E/6H/gf92/3b/fP+D/43/l/+p/8H/1v/c/+L/7v8C
AAsADwATABMADgAMAAwADgAQABEAEgAVABcAFwAXABUAFQAUABMAFQAWABYAFwAXABkA
FwAUABQAFgAWABYAGAAYABgAGAAWABUAEwATABQAFAAUABQAFQAVABQAEwARABUAFQAT
ABUAFwAZABcAFwAXABYAFgAZABkAGgAfAB0AHQAdAB8AIQAfAB8AIQAhACIAIgAiACIA
IwAiACIAIwAjACIAIQAkACQAJQApACUAIwAjACEAIgAlACYAJwAnACkAKQArACoAKAAn
ACcAKQAqACwALQArAC4ALgAtAC0ALQAtAC4ALAAtAC0AKwArACwALQAuACsAKgAqACsA
JwAlACIAHwAgACAAHwAeABsAFwAWABUAEAAPAA8ADgAMAAwADAAMAA4ADgANAA0ACgAJ
AAwACwAHAAQAAwAEAAUABAAFAAUABQAGAAQACAAFAAQABAADAAYACQAJAAkABAAEAAQA
AwAFAAkADQAPAA4ADAALAAoACAAHAAcABgAIAAkACAAJAAkACQAGAAgABgAFAAUABQAH
AAgACQAJAAcABgAGAAYABQADAAAA/v8CAAMABQAGAAMAAgACAAIAAAAAAAEAAQAAAAIA
AQD+/wAA/////wAAAwAFAAQABQAEAAUACAAKAAcABwAGAAQAAQABAAIAAgAEAAUABwAJ
AAUABQAFAAYABgAHAAgACQAHAAcABgAGAAYABgAGAAYABAAEAAUABAAGAAMAAwAFAAMA
AwAFAAUABAACAAEAAAD+//7//v/9/wEAAwAFAAYAAgACAAQABAAGAAQABQAGAAcACAAH
AAYABAACAAMAAQD//////v/9//3///////7//P/7//z///8AAAUAAgABAAAA/v/7//n/
+P/1//b/+P/8/wAAAAABAAEAAQABAAQABAADAAMAAwADAAQAAwADAAIAAQADAAUACAAK
AAsACwAMAA0AEAARABEAEgAUABMAEQAPAA4ADgAPAA8ADwAQABIAEwAOAAsACAAEAAoA
EAATABQAGQAgACQAJwAlACIAGgAUAA4A/P/l/8n/ov99/2X/WP9a/2r/d/9//4//qf+9
/8T/zP/W/+b/+v8FAAcABwABAPr//v8CAAIAAgABAAAAAAABAAAA//8CAAMAAwADAAEA
AgACAAMAAQADAAEA/v/9//7//f/8//z//P/8//z//v/9//v/+//9//7///8AAP/////+
//3/+////////f/7//3////9//3//f/8//z//f/9//7/AwACAAEAAAABAAMAAQABAAMA
AQACAAIAAgADAAUABQAGAAUABQAEAAMAAgAAAP//AQACAAMABgAHAAkACwALAAsACgAL
AAoACwAOAA4ADwARABAADgANAAsADgASABMAEwARABEAEQASABEAEQAQAA0ADQAOAA8A
EAAKAAgABwAHAAYABQADAAEA/v/8//n/9v/2//P/8//z//L/8//1//b/8v/w/+7/7P/u
/+7/7f/t/+v/6//v/+//7P/q/+r/7P/u/+z/7P/r/+z/7P/p/+z/7f/u//D/8f/x//P/
8v/x/+z/7P/s/+v/7f/v//H/8f/w/+7/7f/s/+v/6//s/+z/7//v/+3/7f/t/+3/6v/s
/+7/7f/t/+3/7v/u/+7/7f/v//D/8v/0//L/8f/v/+7/7v/t/+3/7P/v//D/8v/0//L/
8v/z//P/9f/4//j/9v/0//P/8//0//f/9//0//P/8//z//X/9v/3//n/+v/6//r/+//9
//7//P/7//v/+//3//X/8//y//X/9//5//v/+//7//r/+v/7//z//f/+/wEAAgAEAAQA
BQADAAQABwAJAAkACwALAA0AEAASAA4ADAAKAAgABgAGAAUABAACAP///P/7//j/9//3
//n/+f/4//b/9f/y//P/8v/1//n/+//9//7/+v/1//H/6//q/+r/7P/u//L/8//z//P/
8//2//b/9f/0//P/8v/y//T/9f/1//X/9f/1//b/9v/4//n/+//9///////+//7/AQAB
AAAA///9//z//P/7//3//v8AAAEA/////////v/2//r/AQAEAA0AFAAWABcAFQAUABQA
EAAGAPz/7//X/7z/nf97/2T/Xv9o/3H/ef+H/53/sf+8/8T/zP/Q/9j/5f/v//X/9//0
/+7/8P/0//b/9//4//v//f/9//3///8BAAIAAwADAAQABAAFAAUABwAFAAIAAgAEAAQA
BAAGAAYABgAGAAYABQADAAMAAgACAAIAAgABAAEAAAD///7/AQAAAP3///8BAAMAAQAB
AAEAAAAAAAAA/////wMAAwADAAMABQADAAEAAQADAAMABAAEAAQABAAFAAQABAAHAAcA
BgAFAAcABgAGAAkABgAFAAYABQAIAAsADAANAAsACwAJAAkACQAIAAgACQAMAAwADQAN
AAsADgAOAA0ADwAPAA8AEAAOAA8ADwANAA0ADgAPABAADgAMAAsACwAIAAcABQADAAQA
BAADAAIAAwABAAIAAwD+//3//f/8//v//P/9//7//P/8//v/+//7//v///////z/+v/6
//z/+//4//f/9f/0//T/8f/0//b/9v/3//f/+v/9//3//f/2//b/9v/1//P/9f/3//f/
+f/4//j/+P/5//n/+v/6//v/+//5//n/+//7//j/+v/6//n/+f/5//z//P/8//v//f/8
//z//P/7//v/+v/6//v/+//8//z//f/8//z//P/6//r/+//7//n//P/8//r/+//7//z/
/v/9//v/9v/z//P/8//1//b/9P/1//X/9P/x//H/8v/y//T/8//z//P/8f/x//H/8v/x
//H/8f/x//P/8//y//L/8P/w//D/8P/y//T/9//4//j/9f/1//f/+P/5//z//f/9//z/
/P/8//v//P/9//3/BwAHAAcACAAKAAcABgAFAAQABgAGAAUABAAFAAMAAQABAP3/+//6
//v//f/+//7//////wEAAQAFAAMAAwADAAIAAwABAAAA/f/6//r//P/+/wAAAQABAAEA
//8CAAIAAQAEAAUABgAIAAgACQAJAAkACQAJAAoACgALAAsADAANAA0ADQAMAAwAEQAR
ABAADwAMAAwADQANAAoACgALAAsACwALAAsACgAOABQAFQAWABcAHgAqAC8ALQAqACoA
JgAeABIAAQDn/8j/p/+J/3L/bP94/4P/i/+Z/6//wf/S/+D/6v/0/wIACwAPABMAEQAK
AAwAFAATABQAFAAUABcAGQAZABkAGgAbABsAGwAZABoAGgAbABwAHwAeABwAGQAaABkA
GAAZABoAGwAcAB0AHQAcAB0AHQAcABsAGgAdAB0AHAAbABkAGwAZABUAFgAZABwAGwAc
AB0AHQAeACAAHwAfACMAIQAhACEAIwAmACUAJgApACYAJgAlACQAKAArACwALgAvAC8A
LgAtAC0ALAAsAC8ALQAtAC8ALwAvADEAMQAxADIANQA2ADkANwA2ADYANwA2ADYANwA3
ADUAOAA4ADcAOAA5ADoAPAA6ADkANwAzADQANAA0ADQAMQAwADAAMQAvAC0AKgAnACkA
KAAmACQAJAAhACEAIQAdABsAGgAYABQAFAAUABQAFAAUABMAEwATABMAFwAXABQAEgAS
ABQAEgAQABAADwAPABAADgASABAADgANAAsADQARABIAEwAOAA4ADgANAAsADQAPAA8A
EQAQABAAEAANAAsACgAIAAsACwAJAAkACgAJAAUABgAFAAMAAgABAAQABgAIAAkABwAG
AAYABgAJAAkACAAIAAkACQAKAAoABwAGAAYABgAIAAoADQAPAA0AEAAQAA4ADgANAA0A
DgAPAA8ADAALAAcABwAJAAoADAANAA0ADAAJAAkACgAKAAkABwAGAAUABAAFAAYACAAK
AAsADAANAA8ADwAOAA4ADAAMAAwADAALAAwADgAOABAADQANAA8ADgANAA4ADQANAAwA
DAAMAAwADAAMAAsACwANAAsADAALAAoACQAIAAYABgAFAAQABQADAAEAAQAAAP////8B
AP///v/8//v//f//////AwABAAEAAQAAAAEA///+//v/+P/4//r//P8BAAMABAAFAAMA
BgAGAAUABQAFAAUABgAHAAkACgALAAgABwAHAAYACQAJAAoACwAOAA8ADwAQAA8ADQAK
AAcABwAIAAoACwAHAAYABgAFAAQABQAGAAYACgAOAA8AEAATABgAIgArACsAJAAgABoA
EAAEAPH/0/+u/4v/c/9k/2T/cP93/4H/k/+n/7v/zP/U/97/6v/4/wEAAwAFAAUABgAG
AAgACQAKAAoACgAKAAsACgAJAAoACwALAAsACwAMAAwADQALAA0ACwAIAAYACAAIAAgA
BQAEAAMAAgADAAMAAgADAAUABgAHAAgACQAJAAgABwAGAAkACAAFAAUABwAJAAcACAAJ
AAkACgAIAAcABwALAAkACQAJAAsADQALAAsADQANAA4ADgAOAA8AEQARABIAEgARAA8A
DQAPAA4ADgARAA8ADwARABEADwAPAA0ACwANAA8ADwARAA0ACgAIAAcACQAKAAwADQAP
ABIAEgARAA8ADwAPABAADwAPAA4ACwALAAwADQAOAAwACgAJAAkABgAFAAMAAQADAAIA
AAD+//3/+f/4//f/8v/x//H/8P/u/+7/7v/u//D/8P/v/+//6//r/+//7//s/+r/6v/s
/+3/7P/t/+3/7f/u/+z/8P/u/+7/7//v//D/8//z//P/8P/w//D/7//u/+//8P/v//H/
8P/w//D/7f/t/+7/7v/v/+//7f/t/+//7//s/+7/7v/t/+3/7f/s/+z/7P/r/+r/6P/n
/+b/6f/p/+j/6P/p/+n/6v/q/+n/6P/o/+j/5v/m/+f/5//o/+z/7f/s/+v/6f/o/+j/
6v/r/+n/6f/l/+X/5//o/+n/6//s/+z/7P/t/+//8P/s/+n/5//l/+b/6f/s//D/7v/t
/+z/6//r/+v/6v/q/+v/7P/t/+7/7v/u/+//7v/w/+3/7f/v/+7/7f/u/+3/6//q/+z/
7v/u/+z/7P/s/+z/6v/q/+n/6P/p/+f/5f/l/+X/5f/m/+n/5v/k/+H/3//h/+P/4//n
/+f/5//n/+b/5v/l/+X/4//g/+D/4v/k/+T/5f/l/+X/4//m/+b/5f/n/+f/5//o/+v/
7f/u/+//7P/r/+v/6v/r/+v/7P/t/+z/6//p/+j/6f/p/+j/5//p/+r/7P/t/+n/6P/o
/+f/5//p/+v/7P/q//D/9f/w/+//9v8GAA8AEQAQABIADgAGAPz/8//f/8D/n/99/17/
TP9U/2H/Z/9z/4f/mf+q/7z/yP/O/9b/4//r/+v/6//u/+7/6v/r/+z/7P/s/+7/8f/y
//P/9P/1//X/9f/1//b/9v/3//T/9f/y/+7/7//y//P/9P/1//b/9//4//X/8//w/+//
8f/y//P/9P/2//f/9//3//X/+f/5//f/9f/3//n/9//3//f/9v/2//X/8//y//X/9f/1
//X/9//3//X/9f/3//j/+v/7//z/+v/7//r/+v///wEAAgADAAIAAAD//wEA/////wEA
AQABAAMAAwADAAQABwAIAAsACQAIAAgACQAKAAoACwALAAsADgAOAA0ADAALAAoACgAN
AA8AEAAPABAAEAAQABAACgAGAAMAAQACAAMAAwADAAEAAAD+//z////9//7////6//n/
+f/4//j/+P/4//j/+f/6//r/+//4//f/+v/5//j/9v/2//j/+//6//v/+//8//z/+f/8
//3//v8AAAEA//8BAAAA///7//z//f/9//z//f/+//3////+//7//v/7//v//P/8//z/
+//4//f/+//7//j/+v/4//f/9//3//r/+v/6//n/+v/6//v//P///////v/+//////8A
AAAAAQAAAAAAAAACAAIAAwADAAQACAAJAAgABwAFAAQABAAHAAcABAADAP////8BAAIA
AAABAAEAAAABAAEAAgACAAAA/////////v///wAAAgAAAAEAAgADAAUABQAEAAQABAAE
AAQABAAFAAYACAAIAAgABQAFAAcACwAHAAUABwAGAAQABAAEAAQABgAIAAkACgAIAAUA
AgABAAIAAQABAAMAAgAAAP3/+//8////AAAFAAcABwAHAAYAAwABAAAA/f/+//7/AAAC
AAIAAwADAAMAAwAGAAYABQAIAAkACgAMAAsACwAKAAkACgALAA0ADgAOAA0ADQANAA8A
DwAOAA4AEQARABAADwAQABAAEQARAA4ADgAPAA8ADAALAAoACAACAA4AGQAYABkAIgAq
ADEALwAsACwAKgAkAB4AFwABANr/s/+T/3r/bP9w/3v/gf+R/6v/xf/U/9z/5P/y//7/
CwAVABcAFQAQAA4ADgARABIAEgASABQAFwAYABkAFwAXABYAFQAYABoAGwAdABsAHQAb
ABgAGAAaABoAGgAYABgAGAAYABgAFwAVABUAGAAYABgAGAAXABcAFgAVABYAGwAcABsA
GgAbABwAGQAXABcAFgAWABoAGwAdACMAHwAdABsAGwAdABsAGwAdAB8AIgAkACYAJgAn
ACYAJgAkACMAIQAfACAAIAAhACUAJQAlACcAJwAnACkAKQApACcAKQApACsAKwAqACoA
KwAuAC4ALwAvAC0ALgAsACkAKgArACwALgAsAC0ALQArACoAKgAqACoAKAAmACUAJQAl
ACUAJAAjACAAHgAbABgAGAAVABUAFQAUABMAEwASAA0ADAALAAoADAAMAAsACwALAAsA
DwAPAA0ACgAJAAoACwAKAAsACwAIAAgABQAIAAoACgALAAsACgANAA0ADQAIAAgACAAH
AAcACQALAAsACQAIAAgACAAKAAsADQAOAA0ADQALAAsACwALAAgACgALAAsADAANAAwA
DAAMAAsACQAIAAgACAAJAAkACAAIAAkACQAKAAoACwAKAAoACgAJAAgACAAHAAcACgAK
AAgABgAFAAUABgAJAAkABgAFAAYABwAKAAwACwALAAoACAAIAAkACwAMAAsACQAIAAcA
BQAFAAUABgAIAAkACgALAAsACwAKAAoACgAKAAoACgALAAwADgAOAA4ACwALAA0ACwAL
AA0ADQAMAAoACQAIAAgACAAIAAcACQAJAAkACAAIAAgACgAKAAwADAALAAoACQAIAAgA
CAAHAAYABQADAAEAAQD///3//P/9//v/+v/4//f/+v/9//7/AwACAAEAAAD+//3/+//6
//f/+P/4//r//P/8//3//f/9////AgACAAEA////////AAAAAAEAAQABAP////8AAAAA
AwADAAQABQAHAAcABgAGAAcABQACAP//AQACAAQABQADAAIAAgABAP3//f/9//z/+v8C
AAUAAgAHABAAGgAfAB0AGgAYABIACgAAAPH/1/+2/4//c/9i/1r/XP9l/3H/f/+R/6H/
sP++/87/2P/k//H/+f/7//n/9v/2//j/+//8//z//P/7//v/+f/3//r/+//7//v//P/+
////AQD//wEA///8//7/AAAAAAAA///+//3//P/9//3//P/9//z//P/8//z/+v/5//f/
9f///w==
         </WaveFormData>
      </LeadData>
      <LeadData>
         <LeadByteCountTotal>10000</LeadByteCountTotal>
         <LeadTimeOffset>0</LeadTimeOffset>
         <LeadSampleCountTotal>5000</LeadSampleCountTotal>
         <LeadAmplitudeUnitsPerBit>4.88</LeadAmplitudeUnitsPerBit>
         <LeadAmplitudeUnits>��V</LeadAmplitudeUnits>
         <LeadHighLimit>2147483647</LeadHighLimit>
         <LeadLowLimit>268435456</LeadLowLimit>
         <LeadID>V3</LeadID>
         <LeadOffsetFirstSample>0</LeadOffsetFirstSample>
         <FirstSampleBaseline>0</FirstSampleBaseline>
         <LeadSampleSize>2</LeadSampleSize>
         <LeadOff>FALSE</LeadOff>
         <BaselineSway>FALSE</BaselineSway>
         <ExcessiveACNoise>FALSE</ExcessiveACNoise>
         <MuscleNoise>FALSE</MuscleNoise>
         <LeadDataCRC32>1699654314</LeadDataCRC32>
         <WaveFormData>
8v/y//L/8v/0//T/9P/0//X/9v/3//j/9//2//X/9P/1//b/9//5//n/9//3//b/9v/2
//X/9P/1//b/9//2//L/8f/x//L/9P/0//X/9f/y//H/8P/u/+v/6P/n/+f/6P/q/+3/
7f/r/+n/6f/q/+z/7P/t/+3/7f/u/+7/7v/s/+z/7f/t/+//8P/w//H/8v/0//X/9v/0
//P/9f/0//T/9P/0//T/9f/0//H/8P/0//X/9f/1//f/+v/6//v/AAAIABEAGgApADkA
QwBGAEsATQBNAEoAOwAYAOP/pf9o/zP/Ev8N/wj/Bv8a/z//Yf96/5D/n/+v/8X/0//Y
/+H/6v/u/+3/7P/s/+7/7v/w//L/9P/1//X/9f/3//f/9//5//n/+f/6//7///8AAP//
/v/+//7//f/7//z//P/8//z//P/8//r//P/8//v/+//8//7///8AAP7//v/+//7/AgAD
AAMAAwACAAIAAQAAAP7//v///wMABgAHAAkADAANAAoACQAIAAgACgAKAAsADwAPAA8A
EgAQABAAEQASABIAEgATABUAFwAXABkAGgAaAB0AIAAiACMAJAAmACgAJQAlACYAKAAq
ACwAMAAzADEAMwAzADMANQA3ADcAOAA5ADkAOQA4ADYANQAxAC8ALAAsACoAKAAkACEA
HgAZABcAFQARAA4ADgAKAAgABgACAP7//f/7//z//f/9//7/+f/3//b/9P/1//X/9//3
//f/9f/1//b/+P/3//b/9f/z//L/8v/z//T/9f/3//j/+P/6//r/+v/5//n/+f/5//v/
/P/8//z//v/+//7//v/6//r/+f/5//v/+//7//z/+v/6//n/+P/6//r//P/8//r/+v/6
//j/9P/z//P/8//2//f/9//4//j/+P/3//b/9f/1//X/9f/z//P/9f/1//b/+f/2//T/
9v/2//b/9v/3//j/9//2//X/9f/2//X/9//4//r/+P/0//b/9v/0//X/9v/1//b/9P/z
//L/8f/y//L/9//3//n/+P/3//f/9v/2//f/9//3//r//P/8//v/+v/5//j/+P/5//n/
9//5//j/+P/4//b/9P/z//L/9P/0//T/9f/z//T/9P/0//f/9//2//X/9f/0//T/8v/z
//P/9P/2//n/+f/5//f/9//4//j/+P/3//f/9//4//n/+v/7//z/+//7//v//P/6//v/
+//8//7//v/9//3////+//v/+v/8//z//v/+//7//v//////AAD//////v8AAAEACAAU
ABkAHgAnADUAQwBSAF0AXQBdAFwAUQA0AAMAxf+M/1n/Nv8p/yT/IP8u/1H/df+Q/6j/
t//F/9P/5f/0//3/AAAAAAMABAAGAAgACAAKAAgACgALAAsADQAPAA8ADwAPAA8ADwAQ
ABAADwAOAAsADgAQABIAEwARABIAEgASABMAFAAVABQAFQAUABIAEQARABIAEgASABIA
EgASABIAFAAVABUAFQAVABYAFgAWABYAFgAXABsAHQAdAB4AIAAhAB4AHQAcAB4AIAAg
ACEAIwAjACMAJgAoACgAKQAqACoAKgArAC0ALwAvADEAMgAyADUAOAA6ADsAPAA+AEAA
QABBAEMARgBGAEYASABJAEwATwBQAFEATgBPAE4ATgBPAE8ATwBOAE4ATwBNAE0ASwBK
AEcARABEAEEAPgA5ADUAMwAvACwAKAAkACIAIAAdABoAGgAZABgAGQAZABoAGAAXABcA
FgAUABMAFAATABIAEQASABQAFAATABIAEQAQAA4ADQANAA0ADQAOAA4ADQAOAA0ADAAK
AAsADAANAAwADAALAAoADAAMAAwADAAMAAwACwALAAgABwAGAAYABwAIAAgACAAJAAoA
DQAOAAsACgAJAAYABQAFAAYABwAJAAkACAAIAAsADAAMAAwACwALAAsACwAKAAkACgAJ
AAsADwANAAwADQAMAAsACgANAA4ADQAMAAsACwAMAAsACQAKAAwACgAGAAgACAAGAAcA
CAAHAAgABwAHAAcABwAFAAQACAAHAAkACAAHAAcABgAEAAMAAQACAAYABwAIAAcABgAF
AAcACgALAAwADQAMAAgACgAJAAsADgAOAA4ADgAOAA4ADwAPAA0ADQAMAAwADAAJAAgA
CAAIAAkACAAHAAcABQAGAAYABgAFAAUABAADAAAA/v/9//r/+//7//z//v8CAAMABAAD
AAMABAAEAAQAAgABAAAAAAAAAAAAAAAAAAMAAwADAAQABgAHAAcACAAGAAYABQAFAAoA
CgAIAAgABgAGAAgACAAIAAgACQAJAAYABQAFAAQACAAJAA4AGAAfACwAPQBHAE0AXABj
AF8AXQBUADsAEgDb/5v/Wv8x/yT/J/8k/yb/Pv9f/3n/jv+k/7n/zf/h/+3/8v/1//r/
AAD//wIAAgAEAAQABgAGAAgACQAJAAkACwALAAsACwALAAsADAAPAA8ADwANAAsADAAN
AA0ACwAMAAwADAAOAA4ADgAMAA0ADAAKAAkACAAIAAcABgAJAAoACwAMAA0ADQAMAAsA
DgAQABEAEgARABAAEAATABQAEwATABQAGQAYABkAGgAcAB4AHgAfACMAIwAjACYAJgAm
ACcAKAAmACYAJwApACsAKwAtAC4ALgAxADQANgA3ADgAOgA8AD4APwBBAEQAQwBEAEcA
SQBLAE0ATQBNAEsATQBNAE4ATwBPAE8ATgBMAEsARwBFAEMAQgA/ADwAPAA5ADYAMQAu
ACsAJgAiACAAHAAaABgAFgASABEADwAKAAkABwAGAAcABwAIAAgABQAFAAcABwAHAAUA
BQAGAAgABwAGAAUAAgAAAP////8CAAMABQAGAAUABgAFAAQAAQABAAEAAQD//wAAAAAA
AP7//v/+//7//P/8//v/+//8//3//v8AAAAAAAD///7/+//6//v/+v/8//z//P/6//v/
+//8//3//P/7//n/+P/5//r/+v/6//n/+f/5//n/9//3//n/+f/8/////P/6//7//v/+
//7/AAAAAP7//P/7//v//P/7//n/+v/8//r/+v/8//z/+v/8//z/+v/6//3//f/9//3/
/P/8/wEAAQD///z/+f/3//r//P///wEA/v8AAP///v/7//r/+f/7//r/+f/4//f/+f/4
//3///8BAP////8BAPv//f/+/wAAAAAAAAAA/v///////f/8//r/+f/4//j/+P/5//r/
+f/2//P/8f/z//T/9P/0//P/8//y//H/7v/s/+v/6P/l/+X/5v/o/+z/7f/u/+3/7f/u
/+7/7v/t/+3/7f/u/+7/7v/u/+7/8f/x//H/8v/u/+3/6//q/+v/7P/s/+3/8v/y//D/
8P/u/+7/8P/w/+z/7P/t/+3/6v/p/+n/6P/s//f/+v/+/w0AIgAtADEAOwBCAEMARQBJ
ADwAGwDu/7n/ef9A/xf/BP8D/wL/EP8u/03/Y/92/4z/n/+x/8P/0f/a/93/2v/Y/9v/
3v/h/+T/5f/o/+j/6v/r/+v/6f/r/+v/6//u/+//8P/y//H/7//t/+n/6//u//H/8//x
//L/8v/y//D/8P/w/+7/8v/y//H/8f/v//D/8P/w/+7/7v/u/+7/7f/t/+z/6//p/+r/
6v/q/+z/7P/t//H/8P/v/+//8P/x/+7/7f/s/+7/8P/w//H/8f/x//H/9P/3//j/+v/8
//z//P/9////AAABAAQABgAEAAcACgAMAA0ADgAQABIAFQAXABoAHgAeAB4AIAAhACQA
JwAoACkAKQArACsALAArACsAKwAqACoAKwApACkAIwAiAB8AHAAaABcAFAAPAA8ADQAJ
AAYAAgD8//j/9P/0//L/8//z//D/7//t/+z/6P/l/+P/4P/f/9//4f/h/+H/4f/j/+b/
5f/j/+H/3//f/97/3v/f/9//3//g/+D/4v/k/+T/5P/j/+P/4//j/+T/5v/n/+j/6v/q
/+r/6v/o/+j/5//n/+f/5//n/+j/6v/q/+n/6P/o/+j/6v/q/+n/6P/n/+T/5f/l/+b/
5//n/+f/5v/m/+T/5P/j/+L/4//j/+P/4//l/+X/5//n/+f/6f/l/+L/5v/m/+b/5v/l
/+T/4f/e/9//4f/k/+X/5P/k/+X/4v/f/+D/3//c/9//4P/f/+D/4//j/+P/4//i/+L/
5//n/+X/5P/j/+P/5v/m/+f/5//o/+z/7f/u/+z/7v/x//L/8//0//T/9f/1//P/9f/0
//T/9P/1//T/9P/0//P/8P/t/+v/6f/q/+r/6v/p/+n/6P/n/+T/4v/h/97/4f/j/+b/
6v/p/+f/5f/h/+P/5P/k/+T/5//n/+f/6P/l/+T/4//i/+T/5f/m/+j/6P/p/+n/6v/p
/+j/5v/l/+v/7v/v//L/7v/s/+z/6v/q/+r/6//r/+r/6f/p/+j/6v/z//r/AgAJABQA
HwAlACsANgA9AEcATwBOADsAGADp/7H/dv9D/yL/G/8i/x7/Lv9P/2v/gP+Y/6n/s//F
/9n/5v/r/+7/7P/r//L/9P/2//b/+P/4//r/+//7//z///8AAAEAAQABAAEAAgABAAEA
AQD//wEAAgADAAMAAQACAAIAAgACAAIAAgAAAAMABAAEAAUAAwACAAAA/v///wAAAQAC
AAQABQAFAAUAAwAEAAQABAAHAAgACgAPAA0ACwAKAAoADAAKAAoACgANABAAEQATABMA
EwATABYAFwAYABoAHAAcABwAHQAfACEAIQAjACQAJAAnACoALAArACwALgAwADMANQA4
ADwAOwA8AD8AQQBBAEMAQwBDAEUARwBHAEgARwBHAEcARgBHAEcARABDAEAAQAA+ADwA
OgA3ADQALwAtACsAJwAkACAAHAAaABgAFwAUABQAEwAQAA8ADQAMAAwACwALAAoABwAH
AAkACQAHAAUABQAGAAgABwAGAAUAAwACAAIAAwABAAEAAgACAAIABAAEAAQAAgADAAQA
BQAFAAYABgAGAAUABAADAAIAAQACAAIAAwABAAEAAQACAAAAAAD///7/AAAAAAIAAgAC
AAIAAgAAAP7//f/9//3///////7//v///wAAAAAAAAEAAQABAAEA/////wEAAQAAAAMA
AAD+/wMABAAFAAYABgAGAAQAAgAFAAcACgALAAoACgALAAgABAAGAAYABAAGAAgACAAK
AAoACQAIAAcABgAGAAsACwAKAAgABgAFAAkACgAMAA0ACAAKAAkACAAIAAgACAALAAoA
CQAIAAcACQAGAAkACQALAAkACQALABEAEwATABIAEgAPAA4ADQAMAA4ADwAPAA0ADwAO
AA4ADgANAAwADAAMAA4ADAAKAAkABwAIAAgACAAJAAkACAAHAAcABgAGAAQAAgABAAEA
AgAHAAcABwAFAAMABAAEAAQABAADAAIAAgACAAIAAgACAAUABQAFAAYABAAFAAUABgAD
AAIAAAD//wUABgAFAAYABAAEAAYABgAEAAQABQAFAAQAAwADAAIAAgAHABAAGAAfACwA
PQBHAE0AWgBhAGEAYwBiAEkAIADt/7P/fP9T/zz/Lf8o/yT/Mv9R/3X/kP+g/6//w//b
/+3/9P/7//z/+v/7//7/AgAEAAQABgAIAAoACwALAAkACwALAAsACwALAAsADAAPAA8A
DwANAA0ADgAPAA8ADwAQABAAEAAOAA4ADgAMAA4ADgANAA0ADQAOAA4ADgAOAA4ADgAO
ABAAEQARABEAEwAUABQAFAAWABYAFwAbABwAGwAbABwAIAAeAB4AHgAgACIAIgAjACMA
IwAjACYAJAAkACUAJgAnACgAKgAtACwAKwAsACwALgAxADQANgA3ADgAOgA8ADoAOwA9
AEAAQwBEAEcASQBHAEkASQBJAEsATQBNAE4ATQBNAE0ATABNAE0ASgBJAEgASABGAEQA
PwA7ADcAMQAxAC8AKwAoACUAIAAdABoAFgASABEADwALAAsACgAKAAgABwAHAAYABAAD
AAQAAwD///3//f/+//7//f/8//v//f/8//z//f/8//v/+//6//z//v/+//7//f/9//3/
/f/+/wAAAQACAAAAAAAAAAAA/P/8//v/+//9//3//f/+//7//v/9//z/+v/6//z//P/+
//7//v/8//n/+f/6//v/+P/3//X/9P/2//j/+f/6//f/9//3//f/9//3//n/+f/3//n/
9f/y//X/9v/3//j/+v/8//z//P/+////AQABAP7//v////z/+v/8//z/+v/9//7//f/+
/////////////P/8/wEAAQD///7//f/9//z//P/9//3/+f/8//z//P/8//z//P////z/
+//6//n/+f/2//n/+f/5//f/9//5//z//f/+//7/AAD///3/AAACAAAAAgACAAIAAgAA
AAEAAQD//////v/+//7////+//7//v8AAP7//P/7//v//P/8//z//P/7//n/9//2//T/
8//w//L/8//1//j/+//7//v/+f/5//r/+v/6//n/+f/5//r/+v/6//r/+v/+////AAAC
AAQABQAFAAYABwAIAAgACQALAAoABwAGAAgACAAKAAoACQAKAAwADQAJAAUAAgD+/wQA
CwASABgAIwAwADsAQwBNAFIAUwBVAFcASgAtAAAAx/+J/1j/Mf8a/xX/FP8Y/zL/V/9z
/4b/mv+t/8P/3f/v//T/9f/0//L/9f/6//v//P/7//z/+v/8//3//f/9/////////wAA
///+//7//////////f/6//r/+v/5//v//P/8//z//P/8//z/+v/9//7//v////3//v/+
//7//P/8//z//P/8//3//f/9////AAAAAAAAAgACAAMABwAHAAUABAAEAAgABgAGAAYA
CAAKAAoACwANAA0ADQAQAA4ADgAPABAADgAOAA8AEQASABMAFgAYABoAHQAgACIAIAAg
ACEAIgAkACcAKwAwAC4ALgAwADEAMQAzADMAMwAzADUANQA2ADcANwA3ADYANQA1ADIA
MQAvAC4AKwAoACQAIQAeABkAFgATAA4ACgAKAAYABAACAP///P/8//v/9//1//L/8P/u
/+3/7f/s/+3/7f/v/+//7f/r/+v/7P/q/+n/6P/n/+n/6P/o/+n/6v/r/+3/7v/s/+7/
7v/u/+r/6f/o/+f/6P/q/+v/7P/r/+r/6f/o/+b/5v/l/+X/5v/n/+j/6v/o/+j/5//m
/+j/6P/q/+r/6P/o/+j/5v/n/+n/7P/v/+z/6//p/+j/6P/o/+f/5v/n/+n/6//t/+3/
7f/v/+//8v/1//L/8P/0//T/9P/0//b/9v/0//L/8P/x//P/8//0//b/+f/4//n//P/9
//z/+v/6//j/+P/3//X/8//x//P/9P/6//v/+//6//n/+f/8//z//f/9//z/AAABAAIA
BAAEAAQABwAKAAsADAANAA0AEAAUABIAEAAOAAwACgALAAsACQAIAAYABQAEAAIAAAD/
//7/AAD+//z/+//4//j/9//2//r/+//7//v/9v/y/+//6v/p/+n/6v/s//H/8f/x/+//
8f/y//L/8v/y//H/8P/w//L/8v/y//L/8//z//P/9P/1//f/+P/6//z//P/7//v//v/+
//z//P/7//r/+//6//n/+v/8//3//P/7//v/+v/2//v/AAAKABcAJAAtADUAPQBEAEsA
TQBLAEgANwASAOH/rf9y/zv/HP8V/xL/FP8o/0n/Zf96/4r/nf+r/7n/y//Y/+H/6P/o
/+n/7P/u//D/8P/y//P/9v/4//n/+//9//3//f////////8AAAMAAwADAAEA//8AAAEA
AQACAAQABQAGAAQABAAEAAIAAgACAAEAAQADAAQABAAEAAEAAAD///7/AgADAAMAAwAD
AAQABAAEAAIAAgADAAcACQAJAAoADAAMAAoACgAKAAwADgAOAA8AEAAPAA4AEAASABIA
EwAUABYAFgAXABkAFwAXABkAGgAcAB8AIgAkACIAIgAjACQAJAAlACcAKgArACwALwAx
ADEAMwAzADMANQA3ADcAOAA4ADcANgA0ADUANQAyADEALgAuACwAKgAnACMAHwAZABgA
FwAUABIAEwAQAA8ADgAKAAYABQADAAIAAwADAAQAAAD//////v/9//3//////////f/9
//7/+//5//f/9f/3//b/9v/3//X/9f/2//b/+P/6//r/+v/1//X/9f/1//P/9P/0//T/
9v/2//b/9v/2//b/9f/1//f/9//3//j/+P/4//f/9v/0//T/9v/2//j/+P/4//b/9//3
//j/+f/5//n/+P/4//f/+P/4//j/+f/5//n/+f/5//n/+//7//v//f/5//b/+v/6//r/
+v/4//j/9v/0//L/8//1//X/8//0//b/9P/w//L/8v/w//H/8v/x//L/8v/x//D/7//s
/+z/8f/x//H/8P/v/+//7v/u/+//7//u//L/8//0//L/8v/y//X/9//3//f/9//5//b/
+f/5//r/+f/6//3/BQAFAAUACAAKAAcABgAFAAQABQAHAAgABwAHAAYABgAGAAQAAgAB
AAAAAwACAAEAAQADAAQABAAEAAMAAwACAAEAAAD+//3/+v/3//f/+P/6//3//f/9//v/
+f/6//r/+v/8//3//v8AAAIAAgACAAIAAQABAAEAAgACAAMAAwAEAAYABgAFAAUACAAI
AAYABgAEAAQABgAGAAIAAgADAAMAAwADAAQABAAEAA0AEgAWAB0AKgA7AEkATwBWAF8A
YwBnAGIATQAoAPX/v/+G/1P/Mv8p/yb/JP82/1f/df+M/6T/t//L/9//7f/0//v//v/8
////BgAGAAgACAAKAAwADgAPAA8ADwARABEAEQARABEAEQASABQAFQAWABUAFAAUABQA
EwAVABYAFgAWABcAGAAZABgAGAAYABcAFwAXABgAGAAYABUAFAATABIAFQAXABgAGQAZ
ABoAGgAaABsAHAAeACMAJAAjACMAJAApACgAKQAqACkAKgApACkALgAvADAANAAyADIA
MwA0ADYANgA3ADkAOQA5ADsAPAA6AD0AQABCAEQARgBJAEwATABNAE8AUgBSAFIAVABV
AFUAVwBXAFcAWQBbAFsAXABaAFkAWABWAFcAVwBUAFMAUABQAE4ATABJAEUAQQA7ADkA
NwAzADAAMAAsACoAKAAiAB4AHQAbABgAFwAVABQAEgARABEAEAAPAA8AEQARAA8ADQAN
AA4ADAALAAoACQALAAoACgALAAgABwAHAAYABwAKAAsADAAHAAcABwAHAAYABgAFAAQA
BgAGAAYABgACAAIAAQABAAEAAQABAAIAAQAAAP7//P/6//r//P/8//3//v////7//f/9
//7///8BAAEAAAAAAAEAAgACAAIA//////////8CAAMABgAHAAgACwAIAAYABgAGAAYA
BgAIAAgABgAEAAQABQAHAAcABQAGAAgABgAEAAYABgAEAAIAAgAAAAAAAwADAAMAAwAE
AAQACQAJAAkACAAHAAcABwAGAAYABQADAAYABgAGAAYABgAGAAkABwAHAAcABwAJAAYA
CQAJAAkABwAHAAkABwAJAAkACgAIAAgACAAIAAYABwAHAAUABQAEAAQABAADAAIAAgAC
AAAA/v/8//v//P/+////AAD//////v/9//z/+v/5//b/8//z//T/9v/8//3//v/9//v/
/P/8//z//f/9//3//v///wAAAQACAAAA///+//7//v//////AAADAAQABAAFAAQAAgD+
//z///8AAAMABAABAAAAAAD///7//f/9//z/AAAFAAgADgAZACQANQBDAEsAUABVAFcA
VQBMADUACgDP/5f/Yv81/x7/Gf8S/xb/MP9P/2v/hv+c/6//w//X/+X/7P/v//T/9v/3
//r//v8AAAAAAgABAAIAAgABAAMABQAFAAUABwAHAAcACAAHAAcABwAFAAMABAAFAAUA
BAAEAAMAAgAEAAQABAACAAYABgAFAAUABQAGAAYABgAGAAYABgAGAAgACQAJAAkACQAK
AAoACgAKAAoACwAPAA8ADwAQABIAFAASABIAEgAUABYAFgAXABkAGQAZABwAGgAaABsA
HAAaABoAGwAdAB8AHwAhACIAHwAhACMAJAAkACQAJQAmACUAJQAmACgAKQAqAC0ALwAw
ADMANAA1ADQANQA0ADQAMwAzADMAMgA0ADUAMwAzAC4ALAAoACQAJAAhAB4AGQAXABUA
EQAOAAwACAAGAAQAAAD8//v/+f/2//X/8//y//H/8f/y//L/7v/t/+7/7f/r/+n/6f/q
/+3/7f/t/+3/7f/s/+z/7f/t/+3/7v/u/+7/8P/w//D/7f/t/+3/7f/r/+z/7P/s/+z/
7P/s/+z/7P/s/+v/6//p/+n/6f/q/+j/6P/n/+b/5v/m/+j/6P/m/+b/5v/k/+H/4f/i
/+P/5f/l/+T/5P/l/+b/5v/m/+X/5f/l/+X/4//j/+X/5f/n/+v/6f/o/+f/5v/l/+T/
5f/m/+X/5P/m/+f/6f/p/+n/6v/s/+r/6f/s/+3/7P/p/+j/5f/k/+f/6f/r/+3/6f/o
/+z/6//t/+z/6//r/+z/7P/t/+3/6v/s/+v/6v/s/+z/7P/v/+3/7f/t/+3/7f/s/+3/
7//y//D/8P/w//D/7//v/+7/6//t/+z/7P/s/+z/7P/t/+7/7f/q/+f/5f/n/+j/6P/o
/+n/6f/o/+f/6P/m/+X/4v/f/9//4P/i/+X/5f/l/+P/4//k/+T/5P/n/+f/5//o/+r/
6v/q/+r/6P/n/+b/5v/m/+f/5//o/+b/5v/l/+X/5v/m/+T/5P/l/+b/6f/q/+f/5v/m
/+X/5//n/+j/6P/m/+v/8v/0//n/BgAZACkAMwA8AEkATQBNAEwARQAoAPf/v/+E/0n/
Gv8N/wr/Bv8S/zH/Tf9m/4D/lf+l/7X/yf/U/9n/3P/g/+P/5P/k/+b/5v/o/+n/7P/u
/+//7//x//H/8f/1//X/9f/2//X/8//x/+3/8P/y//T/9f/2//j/+f/6//f/9v/1//L/
9f/2//b/9//3//j/+P/4//j/+P/4//j/+P/5//n/+f/5//r/+v/6//j/+P/5//3//f/9
//7/AAACAAAAAAAAAAMABgAHAAkACAAHAAYACAAMAA4AEQAUABMAEgASABMAEwATABUA
FgAWABkAHAAeACAAIgAlACgAKAApACsALgAuAC4AMAAxADMANQA1ADUAMwA1ADUANgA6
ADsAPAA8AD0APQA6ADkAMwAwACsAJgAnACUAIwAfABsAGQAVABIAEwAQAA8ADgAMAAgA
BwAFAAMAAwACAAIAAQABAAIAAgD+//3//v/9//3/+//7//z//f/9//3//f////7//v//
/wEAAQACAAIAAQACAAEAAAD///////////3//v/+//7/AAAAAAAAAAD+//7//f/9//z/
+//6//r/+v/6//n/+P/4//j/+v/6//r/+v/6//j/+f/7//7/AQABAAEAAAAAAAMABAAE
AAQAAwADAAMAAwAFAAUABwAHAAkADQALAAoACQAIAAcABgAIAAoACgAKAAcABwAIAAcA
BQAGAAgABgAGAAgACAAGAAYABgAEAAQABwAHAAcABwAEAAQACQAJAAsACgAJAAkACgAK
AAsACwAJAAwADAAMAA4ADgAOABEAEwARAA8AEQAOAA4ADgAOAA4AEQATABQAEwARABAA
EAAQABEAEAAQABAADgAMAAoACQALAAwADAAMAA8ADwAOAA0ACgAIAAcABAAFAAUABgAI
AAkACQAJAAcACQAKAAoACgAMAA0ADgAQAA8ADgANAAwADwAPAA8AEAAOAA8ADwAQABAA
EAAPAA8AFAAUABIAEgASABIAFAAUABIAEgATABMAEAAPAA8ADgAIABMAHAAgACkANABD
AE8AVwBeAGcAbQBzAHYAbwBOABcA2f+g/2v/RP8z/y7/Kv80/1v/ff+U/6T/uf/R/+P/
9f8EAAkACgAKAAsADAAOABAAEAASABUAGAAaABsAGAAZABgAFwAaABsAHAAeAB8AHwAf
AB0AHQAeAB8AHwAfACAAIAAgACAAIAAgAB4AHgAeAB0AHQAfACAAIAAgACEAIgAjACQA
JQAlACQAIwAhACIAIgAiACUAJgAoAC0AKwApACgAKAArACoAKwAsAC8AMgAzADUANgA1
ADQANgA1ADQANAA0ADUANgA4ADsAPQA9AD8AQABAAEMARgBIAEcASABKAEwATABNAE8A
UgBTAFQAVwBZAFgAWQBYAFcAWgBdAF4AYABgAF8AXgBcAF0AXQBaAFkAVQBUAFEATgBO
AEsASABDAEAAPQA4ADQAMgAuACwAKgAnACQAJAAjAB8AHQAaABgAFgAVABUAFAAVABUA
FwAXABQAEQAQABAAEQARABEAEQARABAAEAARAA8ADwAQABAAEAASABIAEgAPAA8ADwAP
ABEAEgASABIAEAAQABAAEAARABIAEgATABMAEwATABQAEwASABAADgAPABAAEwAUABIA
EgASABAADQANAA4ADwARABEAEAAQAA8AEAAQABAADwAPAA8ADwANAA0ADwAPABAAEwAQ
AA4ADgAOAA4ADgAOAA4ADAAKAAsADQAQABEAEQASABQAEgAQABIAEgAQABAAEAAOAA4A
DwAPAA8ADwAOAA4AEwATABEAEAAPAA8AEgASABMAEwARABQAFAAUABQAFAAUABcAFQAV
ABUAFQAUABAAEgARABMAEQARABMAEwATABMAEgATABMAEgAWABYAGAAWABYAFgAWABQA
FQAVABMAEwASABIAEgAQAA4ADQAMAAwACgAIAAcACAAKAAsADAALAAsACgAJAAoACAAH
AAQAAwADAAQABgAHAAcABwAFAAgACgALAAwADAALAAoACgAMAAwADAAMAAsACwALAAwA
DAANAA0ADgAQABAADwAPAA8ADgALAAoACwAMAA8AEAAMAAwADQANAAoACQAJAAgABgAN
ABIAGAAhAC4APQBJAFEAWABfAGEAYwBiAFMAMAD7/7//iv9d/zr/J/8g/yD/MP9N/2f/
fP+U/6//xf/X/+n/9P/5//z/+v/7/wAABAAGAAYACAAFAAYABgAFAAYACQAKAAsADwAP
AA8AEAAPAA8ADwANAA4AEAASABMAEgASABEAEAAQABAAEAAOABAAEAAPAA8ADAAMAAsA
CgAQAA==
         </WaveFormData>
      </LeadData>
      <LeadData>
         <LeadByteCountTotal>10000</LeadByteCountTotal>
         <LeadTimeOffset>0</LeadTimeOffset>
         <LeadSampleCountTotal>5000</LeadSampleCountTotal>
         <LeadAmplitudeUnitsPerBit>4.88</LeadAmplitudeUnitsPerBit>
         <LeadAmplitudeUnits>��V</LeadAmplitudeUnits>
         <LeadHighLimit>2147483647</LeadHighLimit>
         <LeadLowLimit>268435456</LeadLowLimit>
         <LeadID>V4</LeadID>
         <LeadOffsetFirstSample>0</LeadOffsetFirstSample>
         <FirstSampleBaseline>0</FirstSampleBaseline>
         <LeadSampleSize>2</LeadSampleSize>
         <LeadOff>FALSE</LeadOff>
         <BaselineSway>FALSE</BaselineSway>
         <ExcessiveACNoise>FALSE</ExcessiveACNoise>
         <MuscleNoise>FALSE</MuscleNoise>
         <LeadDataCRC32>3331797986</LeadDataCRC32>
         <WaveFormData>
7v/u/+7/7v/u/+7/7v/u//H/8v/z//T/8//y//H/8P/z//T/9v/3//j/+P/4//n/+f/4
//f/9//4//n/+v/5//X/9P/z//P/8v/y//L/8v/x/+//7v/t/+v/6P/m/+b/5f/o/+v/
6//o/+f/5//n/+n/6P/o/+j/6f/q/+r/6v/o/+j/6f/p/+v/6//r/+z/7P/s/+3/7f/q
/+r/7P/s/+v/7P/u/+//8P/v/+z/6//u/+7/7//w/+3/8f/x//L//P8QACQANwBSAHUA
kwCzANUA9QARASABGAHtAKoAWQAAAKj/YP8p//7+5/76/iP/Sf9i/3r/jv+i/7n/xv/L
/9P/3//k/+L/4//k/+T/5v/m/+r/6//t/+3/7P/t/+3/7f/t/+//7//v//P/9f/2//b/
9f/0//P/8v/z//P/8//0//L/8f/w//D/8f/x//H/8f/0//X/9v/3//b/9//3//f/+//9
//3//f/8//z/+//7//r/+v/7/wAAAQACAAQABgAFAAYABgAFAAgACwAMAAwAEAARABIA
EwATABMAEwATABUAFQAZABsAGwAbAB8AIgAkACcALQAuAC8AMwAzADUANwA4ADsAPwBD
AEcASgBMAEwATwBRAFQAVwBXAFkAWwBbAFsAWwBZAFcAVgBTAE8ATQBLAEoARgBAADwA
OAAwAC8ALAAmACMAIAAZABQAEQAOAAkACQAEAAQAAwADAAQA/f/8//r/9v/1//b/9//4
//b/9f/1//X/9//0//P/8//z//H/8f/y//L/8//z//L/8//0//f/9v/1//T/9P/1//f/
9v/2//b/9v/2//b/9f/0//L/8v/y//T/9P/0//T/8f/w//D/8P/w//H/8f/x//D/8P/w
//D/7P/r/+v/6v/u/+//7//u/+//7v/s/+v/7f/t/+7/7v/t/+//7//u/+z/7//t/+z/
7f/w//H/8v/w//D/8P/v/+3/7f/u/+7/8P/w//L/8v/u/+3/7f/s/+//8P/w//H/8v/v
/+3/7P/s/+3/8P/w//H/8v/z//T/8v/y//T/9f/1//f/+f/4//f/9v/1//T/9f/1//b/
9v/4//n/+f/4//b/9f/0//P/9f/1//X/9v/0//P/8f/w//L/8v/x/+//7//v/+7/7P/q
/+r/6//u//P/8//y//H/7//v/+//7v/s/+z/7f/u/+//8P/x//L/8f/x//H/8f/z//T/
9P/0//P/8//y//L/8v/y//D/8P/y//P/9v/3//P/8//z//L/8//0//T/8//z//L//P8Q
ACAAMQBIAGUAhwCxANcA9QAVATABMAERAdYAhwA0ANz/jP9R/xz/9/7+/iX/S/9s/4j/
nP+u/7//0v/f/+n/6//u//L/9f/2//b/+P/4//j/+f/7//v//v///////////wEAAQAB
AAEAAQAAAP7/AQACAAMABAAEAAMAAgACAAMAAwADAAQAAgABAAAA//8AAAEAAgADAAIA
AwADAAMABQAHAAcABwAHAAgACAAJAAgACAAJAA4ADwAQABIAFAASABQAFQAVABQAFwAY
ABgAHAAdAB4AHwAgACEAIgAjACUAJQApACsALQAtADEANAAyADUAOwA8AEEARQBFAEcA
SwBMAE8AUwBVAFcAWABYAFsAXwBiAGYAZgBlAGYAZwBnAGcAZwBlAGUAZgBlAGMAYABd
AFsAVgBTAFAATQBGAEIAPgA3ADMAMAApACQAIQAfABsAHAAYABcAFQAUABQAEAAQAA8A
DAAIAAgACAAIAAkACQAKAAsACwAIAAcABwAFAAMAAwAEAAQABQAFAAQAAwACAAMAAAAA
AAAAAQADAAAA/v/9//z//f/+///////+//z//P/8//v/+v/5//j/+P/4//n/+v/8//3/
/f/9//v/+v/5//j/9//3//j/+P/5//n/+P/2//n/+v/6//v/+f/5//r/+v/6//v/+v/4
//v////+//7//f/+//3//P/9//7///////7//f/9//z//P/8//7//v/7//v//P/8//z/
/P/7//v//f/7//r/+v/3//f/+f/4//n/+v/7//z/+f/4//n/+f/7//v/+//7//r/+f/4
//n//f///wEAAgAAAP///v/9/wEAAgAEAAQABAAEAAUABQAGAAYABgAHAAcABgAEAAMA
AgABAAQAAwACAAIA//////7//v/8//z/+//5//j/9//1//L/8P/w//H/9P/4//n/+f/5
//f/9//3//b/9P/0//X/9v/0//T/9P/0//f/9//3//f/+f/6//r/+v/6//n/9//2//n/
+v/5//r/+f/5//v/+//5//n/+f/4//j/+P/3//X/9f/4/wIAFAAoAEEAYAB7AJ0AxwDr
AAUBIQEsARQB4wCgAE0A8P+e/2b/N/8K//n+EP83/1X/cP+K/6T/uP/L/9r/3//h/+n/
8P/w//P/9f/0//X/9P/2//f/+f/5//r/+//7//v/+v/7//r/+f/8//3//f/8//r/+v/6
//r/+//7//v//P/+//3//P/8//z/+//6//n/9//3//f/9//5//v//P/9//7////+//3/
AAACAAMABQADAAIAAgAGAAYABgAHAAgACQAMAA4ADwAQABMAFAAUABgAGQAaABsAHgAf
ACAAIQAjACMAJwApACkAKQAtADAAMAAzADkAOgA9AEEAQQBDAEcASABLAE8AUwBXAFoA
XABcAF8AYQBkAGMAYwBlAGcAaQBpAGkAZwBlAGQAYQBdAFwAWQBXAFIATgBKAEYAPgA7
ADgAMgAvACwAJQAgAB0AGAATABMADgALAAkACAAIAAYABgAFAAIAAAAAAAAAAAAAAP//
/////////P/7//v/+f/3//f/+P/5//v//P/8//v/+v/7//j/+f/4//j/+f/4//b/9f/0
//T/9P/0//P/8v/w//D/8P/y//L/8v/y//H/8P/w//D/7v/t/+v/6f/q/+r/6v/q/+r/
6//t/+7/7v/t/+v/6P/s/+z/6//r/+n/6f/q/+r/6f/r/+v/6v/s/+//7f/s/+7/8P/w
//D/8f/y//P/8//w/+//7//u/+7/7v/w//D/7f/t/+7/7v/v//D/8P/x//X/8//y//L/
7//v//H/8P/t/+z/6//q/+7/8P/0//f/9f/z//H/7//t/+3/7f/v/+7/7f/s/+r/7f/v
//H/8//z//P/9P/0//L/9P/0//b/9v/2//b/9v/1//X/9P/z//P/8v/w//D/8f/y//P/
8v/v/+z/6v/q/+v/6//s/+v/6v/o/+X/5P/j/+H/3v/a/9r/2//e/+P/4//i/+H/4//j
/+P/4v/f/97/3v/e/9//4P/h/+L/4//j/+P/4//g/+D/3//e/+H/4f/g/+D/4v/i/+D/
4P/h/+H/4//j/+P/4//j/+L/3//e/9z/2f/f/+z/9v8IACAAPQBYAHUAmwDBAOMABwEj
ASQB/gDFAHwAKQDQ/37/Pv8N/+T+4/4I/y3/Rf9e/3j/jv+g/7P/wv/J/8v/y//O/87/
y//Q/9L/1v/Y/9j/2f/b/9v/3P/d/93/3f/e/+H/4v/j/+L/4f/f/9z/3//g/+H/4v/h
/+H/4f/i/+L/4f/g/+D/4f/h/+H/4f/f/9//3//f/+L/4//j/+P/4//j/+H/3//f/+D/
4P/h/+D/4P/h/+b/5f/k/+T/5P/i/+T/5f/l/+b/6f/q/+r/7P/t/+7/7//z//X/9//5
//r/+f/8//3///8BAAcADAAKAA0AEwAUABkAHQAdAB8AJwAqAC8ANQA2ADcANwA2ADwA
QQBFAEoASgBJAEoASwBLAEsASwBJAEsATABLAEkARAA/ADsANAAxAC4AKwAkAB8AHAAW
ABMADwAHAAEA/f/7//f/+P/0//D/7f/r/+r/5f/k/+L/3v/e/97/3v/e/+D/3//f/9//
3f/a/9n/2f/Z/9f/1//Y/9j/2f/Z/9j/2f/a/93/3P/b/9r/2v/b/9z/3P/d/97/4P/g
/+D/3//g/97/3v/e/97/3v/e/97/3//e/97/3v/e/9//3//f/9v/2v/Z/9j/2v/b/93/
3v/d/93/3P/a/9n/2P/W/9X/1//X/9j/2P/X/9n/2f/Y/9j/2//Z/9j/1v/Y/9j/2P/W
/9b/1v/V/9b/1//Z/9r/2f/Y/9n/2P/V/9X/1v/W/9j/2P/X/9f/2v/Z/9n/2v/c/93/
4P/g/93/3P/b/9r/3v/g/+T/5//p/+n/6f/p/+f/5v/q/+z/7v/w//H/8f/y//L/8v/z
//P/8v/z//P/8//z//L/7//s/+r/6f/p/+j/6P/m/+b/5f/j/+D/3//d/9r/2v/c/9//
5P/j/+H/3v/b/9z/3f/e/97/3P/c/93/3v/c/9z/3P/c/97/3//g/+H/4P/g/9//3v/f
/9//3v/e/+L/5P/k/+b/5P/j/+T/4//i/+P/5P/k/+P/4v/g/93/3//m//D/AAAUAC0A
RABXAHUAnQDBAOkAEwEsASYB/wDAAHcAJgDI/3T/P/8Y//f+/v4l/0X/Xv96/5D/oP+1
/8z/2f/b/93/3P/e/+f/6v/q/+z/7P/u/+//8f/x//T/9f/1//X/9//5//n/+f/3//f/
9v/0//b/9v/2//b/9f/1//X/9v/2//X/9P/0//b/9//4//n/9//1//P/8f/1//f/+P/5
//n/+//7//v/+//8//z//f///wAAAgAIAAUABAAEAAQABAAGAAcABwAKAA0ADgAOABAA
EQASABMAFwAZABsAHQAeAB0AIAAhACQAJQAqAC4ALAAvADUANgA3ADsAOwA9AEUASABN
AFMAVQBXAFgAWABaAF0AXwBiAGMAYwBlAGcAZwBnAGcAZQBmAGYAZABhAF4AWwBZAFQA
UgBOAEoAQgA+ADoAMwAvACwAJQAgAB0AGwAXABgAFAAQAA0ACwAKAAgACAAHAAQAAgAC
AAIAAgAAAP///////wAA/v/+/////f/7//v//P/8//3//f/8//z//P/+//z//f/8//z/
/f////7//v/+//3//P/7//n/+f/4//n/+v/4//j/+P/4//X/9P/0//T/9v/3//f/9//3
//b/9f/0//P/8//0//T/9P/z//H/7v/y//L/8f/x//P/8//0//T/8//1//X/9P/y//X/
8//y//X/+P/5//r/+f/4//f/9f/3//n//P/+//z//P/+//7//f/9//7//v///wAAAAAB
AAEA///+//7//v///wIAAgABAAAA///+////AAADAAUAAwABAP///f////////8BAAAA
AQACAAIA//////////8BAAEAAgACAAgACgAIAAgABgAGAAYABgAGAAkACQAKAAoACAAJ
AAkACAAIAAkACgALAA0ACwAJAAgABgAFAAMAAgAEAAQAAwABAAIAAQD///z/+P/4//n/
/P///////v/9//z/+//6//j/+P/4//n/+v/4//j/+P/4//r/+//8//3/+//8//z//P/6
//n/9//2//v//P/7//z//P/7//z/+//7//v/+//6//r/+v/5//f/9f/6/wYAGAAqAEMA
XgB7AJsAwwDnAAMBJQE4ASYB8wCwAGUAEgDC/4L/S/8e/wH/Cv8t/1P/cv+K/5z/sP/H
/9j/4f/n/+v/7P/u/+//9P/0//b/9v/6//v//f/9//3//f/8//v//f/////////+////
///+//7//v/+//7/AAABAAIABAABAP///f/8////////////AQABAAEAAQABAAEAAAD/
/wIABQAGAAcABQAGAAYABwAJAAoADAASABEAEAAQABAAEgAUABUAFQAWABkAGgAaABwA
HQAeAB8AHgAfACAAIQAlACUAKQArACgAJwAqACwALQAxADgAOgA7AD8APwBBAEUARgBJ
AE0AUgBVAFcAWABZAFsAXABeAGAAYQBkAGcAaABnAGYAYwBjAGQAYwBhAF8AXQBcAFgA
UgBOAEoAQgBBAD4AOAA1ADMAKwAlACEAGgAVABUAEAANAAsACgAKAAQABAADAAAA/v/+
//7//v/7//n/+P/3//n/9v/1//X/9//1//X/9v/1//X/9P/y//P/9P/3//b/9f/0//T/
9f/4//j/+f/6//j/+P/4//f/9P/y//L/8v/0//T/9P/0//P/8v/y//L/8f/x//D/7//w
//D/8P/w/+3/7f/u/+7/7P/r/+n/5v/r/+z/7P/t/+v/6//s/+z/7P/t/+z/6v/p/+v/
6P/m/+n/7P/t/+7/7//w//H/8f/z//P/9P/0//L/8v/0//T/8f/x//L/8v/1//b/9v/3
//f/9f/0//T/9P/1//j/+P/2//b/9v/2//X/9P/1//X/8//z//P/8//x//H/8f/z//L/
8//0//T/8v/x//D/7//v/+//8P/w//P/9v/3//j/+P/4//X/9f/8//r/+//8//3//v/9
//3//v/+//7///////7//f/9//3//f/9//v/+f/4//j/+f/5//r/+P/2//P/7//v/+//
7v/s/+z/7P/t//D/8//z//L/8f/z//P/8//y/+//7v/u/+7/8P/w//D/8P/0//X/9v/3
//n/+v/6//r//v//////AAD///7/+//6//v/+//9//3//P/9//7//v/7//j/9P/v//X/
AAAKABoAMgBJAGAAfQCjAMkA6wAPASsBLAEOAdUAjAA5AOj/mP9a/yf/AP/x/gz/N/9V
/2z/hP+a/7L/z//g/+H/4f/j/+L/5v/r/+v/6v/r/+r/6v/r/+3/7f/u/+//7//v/+3/
7//v/+//7v/v/+//7v/s/+z/7P/s/+//7//v//D/8P/v/+7/7v/w//H/8v/z//L/8f/w
/+//8P/x//H/8f/y//P/8v/x//L/9P/1//f/+v/6//v/AAD8//r/+f/4//r//v8BAAMA
AwAFAAUABAAGAAcACAAJAAoACwAMAA0ADgANABAAEQASABMAGAAcAB4AIQAnACgAKAAr
ACoAKwAxADQAOQA/AEAAQQBBAEAAQwBHAEoATgBNAE0ATwBRAFMAUwBTAFEAUQBSAFEA
TwBKAEcARQBAAD4AOgA2AC4AKgAmAB8AGwAaABMADgALAAcAAwAEAAAA+v/3//X/9P/y
//L/8f/u/+z/7P/s/+z/7P/r/+v/6//r/+j/5//n/+X/4//j/+T/5//p/+r/6v/q/+r/
7P/q/+b/5P/j/+P/5f/k/+T/5P/i/+L/4v/h/+L/4P/g/+D/4v/i/+L/4v/g/97/3f/c
/97/3//f/9//3//e/93/3P/d/9//4v/k/+T/4//h/97/3v/e/93/3f/g/+H/4//k/+X/
5//n/+b/5//r/+r/6v/q/+z/7P/s/+z/7P/s/+v/6//r/+z/7P/u/+7/8P/w//D/8f/z
//T/9P/0//P/8//z/+//7P/q/+z/7//0//b/9P/0//T/9P/3//j/+//9//3//f/9//3/
////////AQAFAAcACQAKAAUACQAQAA8ADgANAAwACgAJAAkACAAFAAUABAACAAMAAwAD
AAMAAgD///z/+v/3//f/9v/2//f/+P/4//f/9P/x/+3/6P/m/+b/5//q/+3/7f/s/+v/
7P/t/+7/7v/t/+z/7P/s/+z/7P/s/+z/7//v/+//7//w//L/8//0//f/9//2//b/+P/4
//b/9v/0//P/9P/z//P/9f/3//j/9v/2//X/8//t//L//v8OACYAPQBUAHEAkQCxANMA
9QAXASoBJAH5ALYAaQASALb/av8x/wT/6/78/iX/Rf9e/3T/iv+a/63/wP/N/9P/2//e
/+D/4//m/+b/6P/o/+v/7f/w//H/8v/z//P/8//0//f/+P/5//r/+//7//r/+P/4//j/
+P/8//3//v8AAP///f/7//r/+//7//v/+//7//v/+//7//v/+//6//n//f/////////+
//7//f/9/wAAAAABAAYABgAGAAcACAAIAAoACwALAAsADQANAAwADgAPABAAEQATABUA
FwAZABkAGQAdAB8AHQAdACEAJAAlACkAMAAyADEAMwAxADEANgA4ADwAQQBEAEcASQBK
AEwATwBRAFQAVwBXAFkAWwBbAFkAVwBTAFUAVgBVAFMAUgBPAE0ASABCAD4AOgAyADAA
LgApACcAKAAhABwAGQAUAA8ADwAKAAkABwAGAAYAAgACAAEA/v/8//z//P/8//v/+f/4
//f/9f/y//H/8f/z//H/8f/y//D/8f/x//D/8P/w//L/8P/t/+z/7P/t/+3/7P/s/+z/
7P/s/+z/6//r/+r/6//s/+7/7v/u/+7/7f/s/+z/7P/q/+v/6//r/+v/6v/p/+j/6f/r
/+7/8P/v/+//7v/s/+7/7v/t/+3/7//v//D/8P/v//H/8f/w/+7/8f/v/+7/8P/y//L/
8v/v/+7/7f/r/+v/6//s/+z/6v/q/+z/7P/n/+f/6P/o/+n/6v/q/+v/6//n/+T/4v/j
/+X/6f/q/+f/5v/l/+T/5P/k/+b/5//o/+n/6v/r/+n/6f/p/+v/7P/t/+7/7v/u/+//
8P/x//L/8//1//b//v/+//7/AAACAAAAAAAAAAAAAwADAAQABAAEAAUABQAEAAEAAQAB
AAEAAgABAAAAAAD//////v/+//7//v/9//v/+P/3//X/8v/w//D/8f/0//f/9//2//X/
8//z//P/8v/1//b/+P/6//r/+v/6//r/+//7//v/+//7//z//P/8//3//f/8//z/AAAA
AP7//v/+//3//v/9//v/+//7//r/+//8//z/+//5//7/BgAUACoAQQBeAH0AnQDBAOUA
CQEpATwBMAH/ALwAcQAgAMj/fv9L/x7///4Q/zf/V/9w/4z/oP+4/83/3v/l/+v/7//w
//L/+f/6//r//P/8/wAAAQADAAMABAAFAAUABQADAAUABQAFAAcACQAKAAoACQAIAAcA
BgAJAAkACQAKAAwACwAKAAoACQAJAAkACQALAAsACwALAAkACQAIAAcACwANAA0ADQAP
ABAAEAARABIAEgATABgAGAAYABkAGgAbAB4AIAAhACEAIwAjACIAJQAnACkAKwAsAC0A
LgAvADMAMwA3ADkANwA3ADsAPgA8AD8ARQBGAEoATwBQAFMAVwBYAFsAXwBhAGMAZABk
AGQAZwBpAGwAbwBvAHEAcwByAHEAcABtAG0AbgBtAGsAagBnAGUAYABaAFYAUgBKAEkA
RgBAAD0APAA1ADAALQAqACUAJQAgABwAGQAXABYAEgASABEADgAOAA4ADgAOAA0ACwAK
AAkACQAGAAUABQAHAAUABQAGAAUABQAEAAIAAwAEAAcABgAEAAIAAQABAP///v/+//7/
AAAAAAAA///9//r/+f/4//r/+v/6//r/+P/2//X/9P/y//P/8//z//T/9P/0//T/8//z
//T/9P/3//f/9v/0//j/+P/3//f/9f/1//b/9v/4//v//P/8//z////9//z/+v/8//z/
/P/+//7//v/9//3//f/+//7//v/+/wAAAAD7//v//P/8//z//P/7//v//f/7//r/+v/7
//3/AQACAAAAAAAAAAAA/f/8//3//f///////////////////wEAAQABAAEAAAABAAEA
AQABAAEAAQACAAIAAgACAAQABgAFAAQAAwACAAEAAQACAAIAAgADAAMAAgD/////////
/////f/7//r/+//7//r/+v/4//j/9//1//b/9f/z//D/7P/s/+3/8P/2//f/9//3//b/
9f/0//L/9P/0//X/9v/3//j/+f/6//j/9//2//X/9//4//j/+P/7//v/+v/6//r/+P/0
//L/9v/3//r/+//4//f/9v/0//b/9v/1//P/8f/2//7/DgAkADsAWAB7AJ8AvwDhAP8A
GQEkARQB3wCUAEkA9v+g/2D/Mf8A/+3+Bv8t/03/av+E/57/sv/F/9T/2//d/+P/5v/q
/+3/8P/w//L/8v/x//H/8v/x//T/9f/1//X/9f/3//f/9//2//f/9//2//T/9P/0//T/
9P/z//L/8v/0//P/8v/y//X/9f/1//X/9//3//f/9//4//n/+f/5//n/+//7//v//P/+
////AQABAAAAAAAEAAYABgAHAAgACAAKAAsACwALAA0ADQAMABAAEQASABMAEgATABQA
FQAVABUAGQAbABsAGwAfACIAHwAhACYAJgAoACsAKgArAC4ALgAwADMAOAA7AD0APgBC
AEUARwBKAEoASQBKAEsATQBNAE0ASwBLAEwASwBJAEYAQwBBADwAOAA0ADAAKAAnACQA
HgAbABoAEwAOAAsABgABAAEA/P/3//X/9P/0//L/8v/x/+7/6v/q/+r/6v/o/+f/5//n
/+j/5v/m/+f/6P/n/+j/6v/o/+n/6f/o/+j/6P/q/+j/6f/o/+j/6f/o/+b/5f/k/+T/
5P/k/+P/5P/i/+L/4v/g/+D/4P/g/9//3v/e/97/3f/d/9z/2//b/9r/2f/Y/9f/1//Y
/9j/2f/Z/9j/1v/Z/9r/2v/b/9n/2f/a/9r/2f/b/9v/2v/c/9//3f/c/9r/3P/c/9z/
3f/e/9//3//d/93/3v/e/+D/4P/i/+L/4P/h/+P/5P/h/+D/3v/d/+H/4f/i/+T/4f/h
/+P/4v/j/+T/5f/m/+X/5P/l/+X/5P/j/+L/4f/k/+X/5v/p/+n/6f/p/+j/5//n/+f/
6f/q/+j/6P/o/+j/6f/p/+r/6v/s/+3/7f/s/+v/6//r/+v/6f/n/+X/5P/l/+X/5P/k
/+T/5P/j/+H/4f/h/+D/3v/b/9r/2v/c/+H/4f/g/9//3f/d/93/3P/c/9z/3f/e/+D/
4P/g/+D/3//f/9//3//d/97/3v/e/93/3f/c/9z/3v/e/9z/3P/e/9//4v/j/+D/3//e
/9z/3//g/+D/3//b/97/5v/w/wIAGwA6AFkAewCfAMUA5wAHASIBKAELAc4AhwAyANL/
fP89/wz/5f7o/gv/Lf9I/2T/gP+U/6X/uv/H/8v/zf/U/9j/2f/a/9r/3P/c/97/3//h
/+H/5P/l/+X/5f/n/+n/6f/p/+n/6f/o/+b/6P/o/+j/6P/s/+3/7v/w/+3/6//p/+j/
7P/t/+7/7//v/+//7//v/+7/7//v/+//7//x//H/8f/z//T/9P/1//P/8v/y//b/+P/4
//n/+v/6//z//f/9/wAAAwAEAAQABAAFAAYABwALAA0ADwARABEAEQAVABcAFwAXABsA
HgAeACEAJwAoAC4AMwA0ADcAOwA8AD8AQwBEAEcASQBKAE4AUQBTAFYAVgBVAFYAVwBa
AFsAXABbAFwAXABaAFcAUwBPAEwARgBEAEAAPAA0ADAALAAlACEAIwAdABkAFwAQAAsA
CwAGAAUAAwACAAIAAAAAAP///P/4//j/+P/4//j/9//3//f/+f/2//X/9f/4//f/+P/6
//r/+//7//r/+f/4//n/9v/3//b/9v/3//b/9P/z//L/9P/0//T/8//w/+7/7v/u/+3/
7P/r/+r/6//q/+r/6v/q/+v/6//r/+v/6v/p/+j/6f/r/+7/8P/x//H/8P/u//H/8v/y
//P/8f/x//L/8v/1//f/9//2//n//f/8//z/+f/6//n/+P/7//z//f/9//v/+f/4//b/
+P/4//r/+v/3//f/+P/4//j/+P/3//f/+//5//j/+P/2//f/+v/6//z//P/8//z/+v/6
//z//f///////////wEAAQABAAMABgADAAIABgAEAAQABAAEAAQABwAHAAgACAAGAAcA
BwAGAAYABwAIAAkACAAFAAIAAAAAAAEAAQACAAQABAADAAEA/v/9//v/+P/4//j/+f/8
//3//f/8//v/+//7//v/+v/7//z//v8AAP7//v/+//7/AAABAAIAAwAAAAAA///+/wEA
AQAAAAAABAAEAAIAAgADAAMABQAFAAMAAwADAAIAAAAAAP///f/5/wIADgAYACoAQwBe
AHcAkwC3AN8ABQEpAUYBSAElAeAAkQBCAOz/nP9h/zL/C/8M/y//Vf9u/4b/nv+6/8//
4P/t//X/9f/2//j/+/8AAAAAAgACAAYABwAJAAkABwAHAAYABQAIAAsADAANAAwADQAN
AAwADAAMAAwADAANAA0ADQAOABAADwAOAA4ADwAPAA8ADwAPAA8ADwAPABIAEwATABMA
FAAVABQAEwATABQAFAAVABgAGAAZAB4AGwAaABoAGgAdACAAIgAjACYAKQAqACoAKwAr
ACsAKwAsAC0ALgAvADEAMQA1ADcAOQA5AD0AQAA+AEEARwBIAEsATwBPAFEAVwBYAFsA
XwBgAGMAZQBmAGcAaQBqAGwAbgBvAHIAdQB2AHUAdABxAHMAdABzAHEAbgBrAGkAZABg
AFwAWABQAE0ASgBEAEEAPwA3ADEALQArACcAKAAkAB4AGwAZABgAFAAUABMAEAAQABAA
EAAQAA0ACwAKAAkACwAKAAsADQAMAAkACAAIAAgACQAJAAgACAAIAAoACAAHAAYABgAH
AAkACAAIAAgABgAGAAYABQAFAAQABQAGAAYABgAGAAYABQAEAAQABAAGAAcABwAHAAMA
AgABAAAA/v///wEAAgADAAMAAgAAAAQABAADAAMAAwADAAQABAAEAAUABAACAAIABQAD
AAIAAgAEAAQABAACAAIAAgABAAIAAwAFAAYABAAEAAYABgAEAAUABwAIAAcABgAEAAMA
BwAFAAQABAAFAAcACwAMAAsACgAJAAgACgAKAAwADQALAAsACwALAA0ADQANAA8ADwAP
AA8ADgAKAAkACAAHAAkACQAKAAoACgAMAAwADAANAA4ADAANABAAFAATABIAEQAQAA8A
DwAQABAAEgATABMAEgAOAA0ADAALAAwACwAKAAoACQAJAAgACAAIAAgABwAFAAYABQAD
AAAA/P/8//3/AAADAAMAAgABAAIAAwAEAAQAAwACAAIAAgAEAAQABAAEAAQAAwACAAEA
AwAEAAQABAAGAAcABwAIAAcABgADAAIABAAFAAgACQAGAAUABAACAAAAAAD///3//f8E
AAwAFgAqAEMAXgB7AJkAvQDhAAMBJQE8ATwBFQHSAIMANADk/5j/W/8o/wf/DP8t/03/
ZP+A/57/tv/J/9z/6f/t/+//8P/y//X/+v/6//z//P/7//v//P/7//3///8AAAEA//8B
AAEAAQACAAMAAwACAAUABgAHAAgABgAFAAQABAAFAAUABQAGAAUABQAFAAUAAwADAAMA
AwAIAA==
         </WaveFormData>
      </LeadData>
      <LeadData>
         <LeadByteCountTotal>10000</LeadByteCountTotal>
         <LeadTimeOffset>0</LeadTimeOffset>
         <LeadSampleCountTotal>5000</LeadSampleCountTotal>
         <LeadAmplitudeUnitsPerBit>4.88</LeadAmplitudeUnitsPerBit>
         <LeadAmplitudeUnits>��V</LeadAmplitudeUnits>
         <LeadHighLimit>2147483647</LeadHighLimit>
         <LeadLowLimit>268435456</LeadLowLimit>
         <LeadID>V5</LeadID>
         <LeadOffsetFirstSample>0</LeadOffsetFirstSample>
         <FirstSampleBaseline>0</FirstSampleBaseline>
         <LeadSampleSize>2</LeadSampleSize>
         <LeadOff>FALSE</LeadOff>
         <BaselineSway>FALSE</BaselineSway>
         <ExcessiveACNoise>FALSE</ExcessiveACNoise>
         <MuscleNoise>FALSE</MuscleNoise>
         <LeadDataCRC32>2156430987</LeadDataCRC32>
         <WaveFormData>
7P/s/+z/7P/u/+7/7v/u//H/8v/z//T/8f/w/+//7v/x//L/8//0//f/+P/4//n//P/8
//z/+v/7//7////+//n/9//2//T/9P/0//T/8//1//X/8f/w/+3/6v/o/+j/6//t/+7/
7v/t/+v/6v/p/+r/6f/p/+r/7P/t/+7/7v/t/+z/6//q/+v/7P/t/+7/7v/v//H/8f/s
/+z/7v/u/+//8P/x//L/8f/w/+7/7f/v//H/8v/0//L/8v/y//T//f8SACkAPABTAHgA
owDQAP8ALQFUAWMBVQEnAeIAjgA4AOf/o/9m/zP/IP8w/03/ZP93/4z/nP+t/8H/y//M
/9T/3v/h/+D/4P/i/+P/4//k/+j/6f/p/+n/5//p/+n/6f/p/+r/6//r/+7/8v/0//T/
8//y//H/8P/x//T/8v/w/+3/7P/s/+z/7f/u/+7/7v/x//P/9P/1//X/9P/z//L/9f/3
//f/9//3//f/9//4//j/9//4//z//f/+/wAAAQD+//3//P/9/wEAAwADAAMABgAHAAgA
CQAKAAkACQAKAA0ADgARABEADwARABQAFAAWABoAHgAiACMAIwAmACkAKAApACoALQAv
ADQANwA5ADoAPABAAEAAQgBDAEQARABGAEYASABKAEgARABCAEAAQQA/AD0AOgA0ADQA
MAArACwAKgAmACMAHgAaABYAEwAPAAsACgAIAAcABgAIAAoABQACAAAA/f/9//7///8A
AP3/+//6//n/+f/4//f/9//4//j/+f/6//z/+//7//v/+////////v/9//z/+//7//v/
/P/9//7//v/+//7//f/7//v/+//6//z//P/8//z/+v/5//b/9v/5//r/+v/5//n/+P/4
//j/9P/y//H/8P/y//T/9f/3//X/9P/y//D/8v/y//L/8//y//P/9v/0//D/8//z//H/
8v/1//b/9//1//f/9//1//P/9P/1//X/+P/5//n/+f/1//T/9f/0//b/9//4//n/+P/2
//X/9P/0//T/9v/4//r/+P/4//j/+P/6//v/+//7//7/AAAAAP///v/9//z//P/8//3/
/v8AAAEAAgACAAAA/v/+/wAAAwACAAEAAQAAAP7//f/8//z/+//7//v/+v/6//r/+P/2
//b/9//5//z//P/8//v/+//7//r/+f/4//j/9//3//n/+v/7//z/+//6//n/+P/5//r/
+//9//7//f/5//j/+P/4//j/+P/7//z//f/+//v/+//7//v/+//8//3//P/6//j/AQAU
ACcAOABRAHAAmwDSAAUBMQFeAXsBeQFXAR4B0AB+AC8A5f+i/2H/OP88/1f/cP+J/57/
rv+9/83/3f/o/+7/8P/x//b/+P/4//n/+f/6//r/+//7//v//P///wAAAQD//wAAAQAB
AAEAAgABAP7/AQACAAMABAACAAQAAQD+////AAACAAQAAgACAAEAAAACAAMAAwADAAQA
BAAEAAQABQAHAAcABwAHAAcABwAIAAcABwAJAA4ADAAMAA0ADQAPAA8ADwARABEAEwAT
ABMAFwAXABcAFwAbABsAHAAeAB0AHgAhACEAIAAjACcAKAAoACoALAAuADAAMQA1ADkA
OwA9AD8AQwBDAEYARwBHAEsATgBTAFQAVABTAFIAUABSAFIAVABWAFYAVABUAFQAVABR
AE4ASgBJAEoARwBDAD8APAA3ADMAMAAsACgAJQAlACEAIAAeABwAGgAbABwAGQAYABgA
FwASABIAEgASABEAEQASABMAEwASABEAEQAQAA4ADQAMAA4ADQANAA0ACgANAAwACgAL
AAoACQAJAAYABgAGAAYACAAIAAgABwAFAAUABQAEAAMAAgABAAAAAQABAP//AAADAAQA
BAADAAMAAgACAAIA/v/+////AAAAAAAA/////wMABAAEAAQAAwACAAEAAQD/////AQD+
//7/AwAFAAUABAAFAAQAAwADAAUABQADAAIAAgACAAEAAgADAAMAAwAAAAAAAgACAAEA
AQABAAEAAwACAAIAAgABAAAAAQACAAQAAgACAAIAAQACAAIAAQABAAQABAADAAIAAQAC
AAQABwAIAA0ACgAIAAgACAAHAAkACgAMAAwADAAMAAwADAANAA4AEAARABIAEgARAA4A
DQAOABEAEAAPAA8ADAAKAAkACAAIAAcABwAHAAUABAADAAAA/P/8//3///8DAAQABQAF
AAQAAwABAP////8AAAAAAQAAAAAAAAAAAAAAAAAAAAAAAgACAAIAAwAEAAMA///+/wEA
AgADAAQAAgACAAIAAgD/////////////AAABAAAA/v/+/wcAGgAvAEgAYwCGALMA5gAV
AT0BXAFlAU0BGwHcAIwAMgDn/7X/fP9H/zj/TP9j/3b/if+g/7b/x//X/+P/6P/q//D/
8//0//b/9//3//b/9v/4//n/+f/5//v//f/9//3//P/8//z/+//8//7//v/8//r/+v/6
//r/+//+//z/+v/7//r/+v/6//r/+v/5//j/9v/3//f/9//5//r/+//8//r/+//6//n/
+//9////AgAAAP//AAAEAAIAAgADAAMABAAFAAYACQALAA0ADQANABAAEQASABMAFQAV
ABYAGAAXABgAGwAbABoAHQAhACIAIQAkACcAKgAsAC0AMQA1ADYANwA4ADsAPQBCAEUA
RwBGAEgATABMAE8ATwBPAE4AUABQAFIAVABRAE4ATQBMAEwASQBGAEIAPgA+ADoANQAy
ADAALAApACgAJAAgAB0AGgAVABMAEAANAAoACgAKAAcABgAGAAUAAgACAAIAAgABAAEA
AgADAAEAAAD//////f/8//z//P/+//3//f/9//r//f/8//r/+//6//n/+f/2//b/9v/2
//T/9P/0//P/8//z//P/8v/y//L/8v/y//T/8//w//D/7v/u/+3/6//t/+z/7P/s/+r/
6v/r/+z/7P/s/+v/6//q/+r/6f/o/+b/5v/m/+f/6P/p/+z/6v/o/+v/6//p/+n/6//r
/+v/6v/t/+7/7f/q/+r/6v/p/+r/6//r/+v/6v/q/+z/7P/t/+3/7f/t/+//7v/u/+7/
6//q/+v/7P/r/+j/5//m/+j/7P/v//H/7P/u/+3/6//q/+n/6v/s/+j/5v/o/+L/5f/o
/+v/7f/t/+3/7f/u/+7/8P/w//D/8P/w//D/7v/u/+//8P/v/+//7//u/+//7v/v//L/
7//s/+n/5//o/+j/6f/q/+n/5//m/+X/4f/g/9//3P/Y/9j/2f/b/97/3v/e/93/3v/f
/9//3//c/9z/2//b/97/3v/e/97/4P/g/+D/4P/d/9z/2//b/93/3f/a/9r/3v/e/97/
3v/g/+D/4P/g/9//3//f/9//3f/c/9v/2P/c/+b/8/8EAB0ANgBRAHgAqQDaAAcBNQFW
AVEBKQHvAKgAVAD+/7f/e/9E/xf/GP80/0f/WP9r/4D/kv+h/7H/vf/E/8T/xP/H/8r/
yP/N/8//0P/S/9T/1f/V/9X/1f/X/9f/1//Z/9r/2//b/9n/2v/Z/9b/1//Y/9n/2v/Z
/9z/2v/Y/9j/2P/Z/9r/2f/a/9r/2v/Z/9n/2P/X/9r/2v/a/9r/2P/Z/9j/1//Y/9n/
2v/c/9r/2f/a/97/2//a/9r/2f/Z/9n/2f/b/9v/3f/d/93/4f/h/+H/4f/m/+f/6f/s
/+r/6v/s/+v/7P/x//f/+v/5//z///8CAAMAAwAGAAkADwATABcAHQAdACAAIQAhACYA
KgAwADIAMAAvAC4ALAAuAC4AMAAyADMAMgAzADQAMgAtACgAIgAhACIAHwAbABgAFgAS
AA8ACwAGAAEA/f/8//n/+f/4//H/7v/u/+7/6f/o/+j/5//k/+T/5P/k/+P/4//k/+X/
5f/k/+P/4//j/+L/4v/i/+L/4f/h/+H/4//n/+f/5v/l/+T/4//j/+P/5P/l/+b/6P/o
/+j/5//n/+f/5//m/+j/6P/o/+j/6P/n/+T/5P/l/+b/5v/l/+T/4v/h/+D/3//g/+L/
5P/i/+L/4f/h/+H/4P/e/9z/3v/e/97/3//e/9//4v/g/+D/4//j/+H/3//h/+H/4f/e
/9//3v/b/9z/3v/g/+H/4f/h/+D/3//c/9z/3v/e/9//3//f/9//4v/i/+P/5P/m/+b/
6P/q/+f/5P/j/+L/5P/o/+v/7f/s//D/8f/x/+//8P/y//T/9v/4//n/+v/8//7//P/9
//7//v////7///8CAP///P/5//f/+f/4//j/+P/3//X/9P/z/+7/7P/q/+b/5//q/+7/
8//x/+7/6//n/+j/6f/p/+n/6f/q/+r/6//r/+r/6f/o/+v/7P/t/+7/6//q/+n/6f/t
/+3/6v/q/+3/7v/v//D/7//u/+3/7P/s/+3/7v/v/+z/7P/s/+r/6v/w//f/CAAfADgA
TwBmAI8AxADzACcBXAF3AW8BSQEOAcYAegAnANn/mP9f/zr/Pv9Z/2z/f/+W/6b/s//F
/9n/4v/k/+L/4//k/+7/7//v/+7/7v/y//P/8//z//X/9//3//f/9//4//n/+f/5//r/
+f/2//f/+P/5//r/+P/6//f/9P/1//T/9P/0//b/+P/5//r/9//3//b/9f/3//j/+f/6
//n/+//7//v/+//7//v//P//////AQAGAAMAAgACAAEAAwADAAMABQAJAAsACwALAAsA
CwALAAsADgAPABEAFAAUABQAFgAVABUAGQAeACAAIQAkACcAKgApACkALAAvADQANwA6
AD8APgBCAEQARQBGAEgATABMAE4ATwBQAFAAUABQAFIAVABUAFIAUgBSAFEATQBJAEQA
QQBCAD8AOwA5ADYAMQAtACoAJgAiAB8AHQAZABgAFgARAA4ADgAOAA0ADAAMAAsACAAI
AAgACAAEAAMAAwADAAQABAAEAAUABAACAAEAAAAAAP//////////AwADAAIAAwACAAEA
AQACAAIAAgACAAEAAAD///3//f/9//3//P/8//z//P/8//r/+f/2//b/+f/6//r/+f/5
//j/+P/4//X/9P/0//T/9P/0//P/8//2//b/9f/0//T/9P/0//X/9P/1//j/9v/0//f/
9//1//f/+f/5//n/9f/3//f/9f/3//r//f/////////+//3/+//8////AAADAAMAAwAD
AAEAAAAAAAAAAAAAAAIABAACAAAAAAAAAAEABAAGAAcAAwAEAAIA////////AQAEAAQA
BAAIAAQAAgACAAIAAQACAAMABAAGAAwADAAKAAoACAAKAAoACgAKAAsADAAOABAADwAP
AA8ADgAPAA4ADwASABQAEgAQAA8ADgAMAAsACgAMAAsACwALAAkACAAHAAQAAgACAAMA
BQAEAAQABAADAAIAAQD///3///8AAAAAAQABAAAA///+/wAAAAAAAAAAAAAAAAAAAQAA
AP//+//6//3//v///wAA/v/+//7//v////////////7//v/+//z/+v/8/wkAGgAtAEQA
XQB6AKMA1gADAS0BVAFlAVEBHwHeAJQAQgD5/73/hv9V/z7/Rv9d/3T/jf+e/6z/vf/T
/9//5P/q/+z/7f/w//D/8//1//b/+P/6//v/+//7//n/+//7//v/+//8//3//f/+/wAA
AAD+//z//P/8//z//v8CAAEAAAD+//z/+//6//3//v/+//7//v////////////7//f/8
//7/AQACAAMAAwADAAMABAAHAAcACQAOAA0ADAAMAAsADQANAA0ADwARABMAEwATABMA
EwATABMAFwAXABgAGgAbABwAHwAfABwAHQAfAB4AIAAkACgALAArACsALgAxADEAMwA1
ADkAPABAAEIAQwBCAEQASABIAEoASwBMAEwATgBOAFAAUgBSAFAAUABQAFIATwBMAEgA
QgBCAD4AOQA6ADgANAAxACwAKAAkACEAHQAZABgAFgARAA4ADgAOAAsACgAKAAkABgAG
AAYABgADAAEAAAD//wEAAAD////////+//7//v/8//v/+//7//v///////7//f/8//v/
+//9//7///8AAP7//v/+//3/+f/5//n/+P/4//j/+P/4//r/+f/2//b/9f/2//b/9f/3
//b/9v/2//L/8v/z//T/8f/w/+7/7f/v//D/8P/w//D/8P/w//H/7//v//H/7v/q/+3/
7f/r/+z/7//w//H/8P/z//T/8//z//T/9f/1//T/9f/1//X/9P/0//b/9v/4//n/+v/7
//r/+P/3//b/9v/2//j/+v/8//r/+v/6//n/+v/6//n/9v/4//f/9f/z//P/9f/4//b/
9v/6//b/8v/y//L/8f/v/+//7//w//L/9v/4//r/+P/4//j/+P/8//r/+//8//3//v/+
//7///8AAAAAAQACAAIAAgAAAAAAAgAEAAIAAAD//wEAAAAAAAAA/P/5//f/9f/0//T/
9P/y//L/8v/z//X/9v/2//b/9f/3//f/9v/1//T/9P/z//P/8v/y//L/8v/0//b/+P/6
//z//P/8//3/AAABAP//AAAAAP7//P/6//v//P/9//7////////////6//j/9v/y//T/
/P8JABoALwBEAF0AggC1AOQAEwFDAWYBZQFDAQkBvgBqABgAz/+V/2D/M/8o/zz/Wf9u
/33/jv+i/7f/z//f/97/3P/e/9//4v/m/+X/5f/k/+T/5v/n/+f/5//n/+n/6f/p/+n/
6v/r/+v/6f/q/+n/5v/m/+b/5v/m/+X/6P/m/+T/5f/k/+T/5P/m/+j/6f/q/+n/6f/o
/+f/6v/q/+r/6v/o/+n/6P/n/+r/6//s/+7/7//v//H/9v/z//D/7v/r/+//8f/z//f/
+f/7//v/+//7//v/+//7//3//f/+/wAAAAAAAAIAAQACAAUACQAKAA0AEAATABYAFAAT
ABUAFwAcAB8AIgAnACYAKAAoACcAKgAuADQANgA1ADUANQA0ADYANgA4ADoAOgA4ADgA
OAA3ADMALwAqACcAKAAlACEAHwAcABcAEwASAA4ACgAHAAYAAwADAAIA/P/4//f/9v/x
//D/8P/v/+7/7v/u/+7/7v/t/+3/7f/t/+z/6//r/+n/6P/o/+j/6//r/+z/7f/s/+//
7v/s/+r/6P/m/+X/5//o/+n/6v/n/+b/5f/j/+L/4//k/+T/5v/m/+b/5v/l/+P/3//e
/+H/4v/i/+H/4//i/+L/4v/h/+L/5P/m/+X/5P/i/+H/4v/i/+H/4P/h/+L/4//l/+T/
5f/o/+b/5//r/+z/6//p/+v/6//r/+r/7f/u/+3/6//s/+3/7f/w//H/8f/x/+//8P/z
//T/9f/1//X/9f/y//D/7//u//D/8v/2//r/+v/4//j/+P/6//z//f/9//3/AAAAAP//
AQABAAMABgAJAAoADwAMAAgADAAUABMAEgARABAADwAOAA4ADgALAAsACwAKAAoACAAI
AAoACAAGAAQAAwABAAAAAAAAAAIAAQABAAEA+//4//X/8P/w//D/8f/z//T/9P/0//P/
9f/1//T/8//x//L/8v/z//T/9P/0//T/9P/0//T/9P/1//b/9//5//3//f/6//r//v/+
//7//v/7//r/+f/4//n/+//9/////f/8//v/+P/y//b/AQAQACsARABZAHoApQDSAP8A
MQFaAXEBZwE7AfoArABYAAUAvf96/0H/Jv82/1H/Zv93/4r/nP+p/7f/x//S/9j/3v/h
/+T/6P/p/+n/6P/o/+3/7//w//H/7//x//H/8f/y//T/9v/3//j/+v/6//j/+P/4//j/
+P/6//7//f/8//v/+v/6//r/+f/6//r/+v/4//n/+f/5//n/+P/3//b/+P/7//z//f/8
//v/+v/6//3//f///wQAAgACAAMAAwADAAMAAwAFAAYABwAGAAUABwAHAAcABwAMAA0A
DwASABAAEAASABEAEQATABYAFgAYABwAIAAkACMAIQAiACMAJwApACsALwAwADQANgA3
ADgAOgA+AD4AQgBDAEQARABBAEAAQQBCAEMAQgBDAEQARABBAD4AOgA2ADYAMgAtAC4A
LAAoACUAJAAgABwAGQAVABEAEAAOAAwACgALAAwABwAGAAYABQACAAIAAgACAP7//f/9
//3//P/6//j/9//3//b/9v/2//j/9//3//f/9f/5//n/+P/1//T/8//z//L/8v/y//L/
8v/y//L/8f/x//H/8f/w//L/8v/y//L/8v/x/+7/7v/x//L/8v/x/+//7v/u/+7/7//w
//L/9P/y//L/8f/x//D/8P/v/+7/8P/w//D/8f/w//H/9P/y/+7/8f/x/+//8P/z//T/
9f/w//H/8P/t/+3/7v/v/+//7//v/+7/7f/o/+j/6v/q/+z/7f/u/+//7f/q/+j/5v/n
/+j/6//u/+3/6v/p/+j/6P/q/+v/6//q/+7/7//v/+7/7f/u//D/7//w//X/8v/z//T/
9f/1//b/9//4//r/AAACAAIABAAEAAQABAAEAAQABgAGAAcACAAIAAkACgAKAAoACAAI
AAoACgAIAAYABQAFAAQABAAEAAIAAQABAAEA///+//3/+v/4//j/+f/7//r/+v/6//n/
+f/5//j/9//4//r/+//9//7//v/+//7//v/+//7//v8AAAAAAAABAAEAAQD+//7/AgAC
AAIAAgABAAAA///+//3//f/9//3//f/+/////v/6//z/BQASACkAQABbAHwApQDSAAMB
MQFYAWsBWwEpAeYAngBMAPv/u/+G/1P/Ov9I/2P/dv+J/57/rv+//9H/3//o/+z/8P/v
//L/9v/4//n/+f/6//7///////////8BAAEAAQD//wAAAQABAAQABgAGAAQAAwACAAEA
AAADAAYABAACAAIAAgADAAQAAwAEAAQABAAEAAUABQAFAAUABAADAAIABQAHAAcABwAH
AAcABwAIAAcABwAJAA4AEAAQABEAEQAUABUAFgAZABgAGQAYABcAGgAbABwAHQAhACEA
IgAkACUAJgApACkAJwApACwALAArAC4AMQA0ADYANwA7AD8APwBBAEMARwBGAEoATABN
AEwATgBSAFIAVQBVAFUAVABUAFQAVgBYAFYAVABUAFQAVgBTAFAATABIAEgARAA/AD4A
PAA4ADUANAAwACwAKQAnACMAIgAgABsAGAAYABgAFQAUABQAEwAQABAAEAAQAA4ADQAN
AA0ACwAKAAkACQALAAoACgAKAAcABQAEAAMABQAJAAkACAAFAAQAAwADAAAAAAAAAAAA
AgACAAIAAQD9//3//f/8//r/+v/6//r/+P/3//T/9P/1//b/9v/1//b/9v/3//j/9P/0
//X/9v/4//j/9//3//j/+P/3//b/9P/0//T/9f/3//n//f/8//r//f/9//v/+f/7//v/
+//7//3//f/7//v//P/9//3//P/9//3//f/4//j/+v/6//n/+f/5//n/+//6//r/+v/7
//z///8CAAIAAAAAAAAA/f/+//7//f/9/wAAAAD///3//f///wIAAAAAAAQAAAD//wAA
AQABAP///////wAAAAAEAAQABgAFAAQAAwACAAIAAgADAAQABgAHAAgACAAHAAQAAwAE
AAQAAgAAAP//AQAAAAAAAAD+//3//f/9//v/+v/5//b/8//y//L/8//2//j/+v/7//n/
+f/4//f/9//4//j/+f/7//z//f/+//3//P/7//r/+v/6//r/+////////P/8//z/+v/4
//b/+f/6//v//P/4//f/9v/1//X/9v/3//b/9P/4////EAAlADoAVwCAAK0A2gAHATMB
VAFdAUsBFwHQAIIAMADh/6X/bv85/yr/Pv9V/2j/f/+W/6j/u//L/9f/2v/c/+D/5f/o
/+z/7v/v/+//8P/w/+//7f/r/+3/7//v/+//8f/y//P/8//z//T/8//w//D/8P/w//D/
8P/y/+//7P/s/+z/7f/u/+//8P/w//D/8P/x//H/8f/y//L/8v/y//L/8//y//H/8v/z
//T/9v/2//X/9v/6//z//P/9//3/////////AQAAAAEAAAD//wQABQAGAAcABwAHAAgA
CgAIAAgACgAJAAkACwAOAA4ADAAOABAAEgATABMAFgAZABgAGQAaAB0AHgAiACQAJQAn
ACoALwAwAC8ALwAvAC4AMAAwADIANAA2ADQANAA0ADIALwAsACgAJAAkACAAGwAcABoA
FgATABIADgAKAAcAAwD///7//P/5//b/9v/2//X/9P/0//P/7f/s/+v/6v/p/+n/6v/r
/+z/7P/s/+3/7f/s/+z/7P/s/+v/6//r/+n/7f/t/+z/7f/s/+v/6//o/+j/6P/o/+j/
6P/o/+f/5f/l/+X/5P/k/+T/5P/k/+b/5f/i/+L/4v/i/+H/3//d/9z/3P/c/9r/2v/b
/9z/3v/e/93/3f/g/+D/3//e/9z/3P/c/93/3f/d/9//3P/b/9//4P/f/93/3//f/9//
3v/h/+L/4f/f/+D/4f/h/+T/5f/l/+X/4//k/+f/6P/n/+X/4//h/+X/5v/o/+r/6P/m
/+b/5v/p/+j/6f/q/+n/6v/q/+n/5f/o/+j/5//o/+n/7P/w/+7/7v/y/+7/8P/u/+7/
8f/w/+7/7v/u/+7/7v/u/+//8P/z//X/9//4//b/9P/0//b/9P/y//D/7//x//D/8P/w
/+7/7f/t/+3/6v/q/+r/6P/l/+T/5P/l/+j/6P/o/+f/5//n/+b/5f/j/+T/5P/l/+f/
6P/p/+r/6f/o/+f/5v/k/+T/5P/l/+X/5f/i/+L/5P/k/+T/5P/n/+j/6f/q/+b/5f/k
/+P/5f/m/+f/5v/g/+L/6//0/wcAIgBBAGAAiQC6AOsAGQFEAWEBZQFDAQYBwABsABMA
xf+G/0n/IP8k/z3/Uv9j/3z/lP+l/7P/wf/M/87/0P/X/9j/2v/e/9//3//g/+D/4f/h
/+H/4v/l/+b/5//n/+j/6f/p/+n/6v/p/+b/6P/o/+j/6P/q/+7/7f/s/+n/6P/o/+j/
6v/s/+3/7v/s/+3/7f/t/+z/7P/s/+z/7f/v/+//7//x//H/8f/y//H/7//v//L/9P/0
//X/9f/3//f/9//5//v//f/9//3///////////8EAAUABwAKAAgACAAKAAkACAALAA8A
EAARABQAFwAaAB0AHwAkACkAKgArACwALwAwADQANgA3ADsAPgBDAEQAQgBBAEAAPgBA
AEIARgBKAEgARgBGAEYARQBBAD0AOAA3ADgANQAxAC4AKgAkAB8AHQAaABcAFQATAA8A
DgAMAAgABgAHAAgABQAEAAQAAwD+//7//v/+//7//f/9//3//f/8//v/+//+//7///8A
AAIAAQABAAEA//8BAP///P/9//z/+//7//j/+P/4//j/+P/4//j/9//1//X/9f/0//L/
8v/y//L/9P/z//D/8P/x//L/8v/x/+//7v/u/+7/7//w//L/9P/2//b/9f/1//f/+P/4
//j/9v/2//b/9//2//f/+v/4//r///8BAAEA//////3/+//9/wEAAwADAAEAAAD///3/
/v/////////8//z//v/+//3//f/9//3//v/+////AAD///7///8AAAAA/v/+//7/AAAC
AAMAAwADAAYABgAFAAcABwAJAAwACwAIAAkADAAMAAoACgAKAAoADQAOABAAEgARABEA
EQAQABEAEAARABQAEQAOAAsACQAKAAoACwAMAA4ADQANAA0ACQAIAAcABAACAAIAAwAF
AAYABgAGAAUABQAFAAQAAwAEAAYABwAJAAgACAAIAAgACQAKAAsADAAKAAgABgAFAAgA
CQAHAAgACgAKAAoACgAKAAoACgAKAAsACwALAAsABwAGAAUAAgD+/wgAEwAeADEASgBj
AHwAowDQAAEBMQFgAXsBfQFZARQBxgB2ACUA3f+k/2//SP9K/2X/ev+L/57/tP/L/93/
6//2//r/+v/5//z/AAAEAAUABQAGAAoACwALAAsACAAJAAgABwAKAAwADgAPAA4AEAAQ
AA4AEAAQABAAEAAPABIAEAAOAA0ADAAMAAwADQAOAA4ADgAOAA8ADwAPABEAEgATABQA
FAAVABQAEwAVABUAFQAWABUAFQAXABwAGQAYABgAFwAZABsAHQAhACMAJQAlACUAJgAl
ACQAIwAnACcAKAAqACkAKgAtAC0ALgAxADUANgA1ADgAOwA+AD0APQBAAEMARQBHAEkA
TQBOAFIAVABVAFYAWABcAFwAXgBfAGAAYABfAF4AXwBgAGIAYABgAGAAXgBbAFgAVABT
AFQAUQBNAEoASABEAEEAPQA4ADMALwAwAC0ALQAsACQAIAAfAB4AHQAcABwAGwAYABgA
GAAYABQAEwATABMAFAAUABQAFQATABIAEgASABIAEQARABEADwATABMAEgARABAADwAP
AA8AEAARABIAEAAQABAADwAPAA8ADwAOABAAEAAQABAADgANAAoACgANAA4ADgANAAsA
CgAKAAoACAAIAAkACgAKAAoACQAJAAwADAALAAoACgAKAAoACwAJAAkACwAIAAgACwAL
AAkACQALAAsACwAHAAkACQAHAAgACgAMAA0ADAANAA0ADQALAAwADwAQAA4ADQAMAAsA
DAAMAA0ADgAQABAAEgAUABIAEAAQABAAEAASABMAEwARABQAFAATABMAEwAVABgAGAAY
ABwAGAAVABQAEwARABMAEwATABQAFAAWABYAFgAYABgAGAAYABgAHAAaABoAGgAaABkA
GAAYABgAGQAbAB0AHgAbABgAFwAYABoAGAAWABUAFgAWABcAGAAWABUAFQAVABMAEgAR
AA4ACgAKAAsADQAOAA4ADgANAA4ADwAPAA8ADgAOAA0ADQAOAA4ADgAOAAwADAAMAAwA
DAAMAAwADQAQABEADwAQABEAEAAPAA4AEAAQABAAEAAOAA0ADAALAAoACgAKAAgACAAM
ABMAHgAxAEgAYQCAAKkA2AAHATkBZAF9AXcBTwEKAbwAbgAfANv/oP9n/0b/TP9h/3L/
gf+a/7L/xf/V/+X/8P/y//L/8//2//r//P/9//3//v/9//3//P/7//3/AQADAAUABAAE
AAQAAwAEAAYABgAEAAcACAAJAAoACQAKAAYAAgAEAAQABQAGAAYABgAFAAQAAgADAAMA
AwAKAA==
         </WaveFormData>
      </LeadData>
      <LeadData>
         <LeadByteCountTotal>10000</LeadByteCountTotal>
         <LeadTimeOffset>0</LeadTimeOffset>
         <LeadSampleCountTotal>5000</LeadSampleCountTotal>
         <LeadAmplitudeUnitsPerBit>4.88</LeadAmplitudeUnitsPerBit>
         <LeadAmplitudeUnits>��V</LeadAmplitudeUnits>
         <LeadHighLimit>2147483647</LeadHighLimit>
         <LeadLowLimit>268435456</LeadLowLimit>
         <LeadID>V6</LeadID>
         <LeadOffsetFirstSample>0</LeadOffsetFirstSample>
         <FirstSampleBaseline>0</FirstSampleBaseline>
         <LeadSampleSize>2</LeadSampleSize>
         <LeadOff>FALSE</LeadOff>
         <BaselineSway>FALSE</BaselineSway>
         <ExcessiveACNoise>FALSE</ExcessiveACNoise>
         <MuscleNoise>FALSE</MuscleNoise>
         <LeadDataCRC32>1902256562</LeadDataCRC32>
         <WaveFormData>
8P/w//D/8P/y//L/8v/y//X/9v/3//j/9f/0//P/8v/1//b/9v/3//n/+f/6//v//f/+
////AAADAAMAAwADAAEA///9//z/+//6//r/+v/8//r/+P/3//X/8v/w//D/8v/z//X/
9f/0//H/8P/v/+//7//v//D/8v/z//P/8//y//H/8P/v//D/8f/y//P/8//z//T/9P/x
//H/8v/y//P/9P/1//f/9v/1//T/8//2//b/9//4//b/+P/4//b//P8IABgAIwAxAEkA
YQB8AJoAuQDUAOMA3wDMAKsAeAA9AA4A4f+y/4n/ef+C/47/l/+i/67/uf/E/9H/2P/Y
/9//5v/p/+f/6P/q/+v/6//r/+7/7//v/+//7//v/+7/7P/s/+3/7v/u//H/9f/3//b/
9f/1//T/8//0//X/9f/0//L/7//v/+//7//w//D/8P/x//P/9P/1//T/8//y//H/9P/1
//b/+P/2//b/9v/3//j/9f/0//j/+v/7//3/AAAAAAAA+//5//v/////////AgADAAMA
AwADAAIAAQAAAAIABAAHAAgABgAFAAYABgAIAAsADgAQAA8AEAAQABEAEgATABQAFwAb
AB4AHwAgAB4AIAAhACEAJQAmACgAKQApACkAKgAqACcAJwAnACcAJwAmACUAIwAgAB0A
HAAWABgAGAAYABUAEgAOAAsACwAGAAMAAwACAAIAAgAEAAUA///9//n/9//2//j//P/+
//v/+v/6//r/+v/4//j/+P/5//j/+f/8//v/+//5//j/+f/7//3//v/8//v/+//7//z/
+//+/wAA/v/+//7//f/5//n/+f/5//r/+//7//z//P/8//n/+f/5//n/+f/5//j/+P/4
//b/8v/x//H/8P/0//X/9f/2//b/9f/z//L/8v/y//L/8v/y//X/9f/z//H/8v/y//H/
8v/z//T/9P/1//T/9P/y//H/9f/1//T/9f/2//f/9P/x//L/8//y//T/9f/1//X/8//y
//L/8v/w//H/9f/1//b/9//3//f/9//4//n/+f/7//v///8AAP7//P/6//j/+f/5//v/
+////wEAAwAEAAEAAAAAAP//AgADAAMAAwAAAAAA///+//7//v/+//z//f/9//7//P/4
//j/+P/5//3//f/9//v//f/9//v/+//6//r/+f/5//r/+//8//3/+v/5//j/9//6//v/
/P/9//3//P/6//n/+v/6//r/+v/7//3//v////7//f/8//r//f/+/////v/8//j//v8M
ABgAHwAtAEEAXwCCAKIAvwDcAPMA8wDoAM0AoABtADwAEQDi/6//kf+S/5r/o/+y/8L/
yf/S/93/6P/u//P/9P/3//v//P/9//3//P/7//z//f/9//3/AAABAAEAAAAAAAEAAgAC
AAIAAwACAP7/AQADAAQABQADAAMAAgAAAAMAAQACAAMAAgACAAEAAAAAAAEAAQABAAEA
AQABAAEAAwADAAMABAAGAAYABgAHAAcABQAFAAoACgAJAAkACgAOABAADQANAAwADwAO
AA0ADwARABIAEwAUABQAFAAUABMAFAAWABYAFgAXABoAHAAZABsAHQAeACEAIgAiACMA
JgAnACgAKwAsAC4ALgAuADEANAA2ADcANgA2ADcANwA5ADkAOgA6ADsAOwA7ADsAOwA6
ADkANwA3ADUANQAwAC4ALAAqACUAJgAiAB8AHwAeABsAGwAaABoAGAAYABcAFwAXABUA
FQASABIAFAAUABQAFAAVABYAFAASABIAEgAQAA4ADgAQABEAEQAPAA4ADQANAA0ADAAO
AA0ADQANAAoABwAIAAgACgAKAAoACQAJAAkACQAJAAgABwAFAAQABQAGAAQABQAJAAkA
CQAJAAYABgAGAAQAAwADAAQABAAFAAUABAAEAAYABwAHAAgABwAGAAUABAACAAUABQAD
AAYACAAJAAkABwAHAAcABgAIAAgACQAIAAYACQAIAAYACAAIAAgABAAEAAYACAAIAAcA
BwAGAAUABwAGAAYABgADAAMABgAFAAcABwAGAAUAAwAEAAUABQAFAAUABwAHAAUABAAE
AAUACQAKAA8AEAANAAwADAALAA0ADgAOAA4ADgAOAA8ADwARABEAFAAVABYAFgAVABQA
FAATABYAFwAXABcAFQAUABIAEAAQABAAEAAOAAwACwALAAgABAAEAAQABQAIAAkACgAJ
AAcABwAFAAUAAwAEAAQABQAHAAcABwAHAAUABQAFAAUABgAHAAgACQAJAAgABgAFAAcA
CAAJAAoACAAJAAkACQAHAAcABwAGAAgACAAIAAYABgAEAAgAFAAgAC8AQQBVAHMAlgCy
AMsA4ADpAN8AygCtAHwAPwASAPX/yv+f/5P/nP+i/6v/tv/E/9P/4P/r//L/9P/1//r/
/////wAAAQABAAAA//8AAAEAAQABAAQABQAFAAQAAwADAAMAAgABAAMAAwAAAAAAAQAB
AAEAAAABAAEAAAACAP////////3//v/+//7//P/9//3//f/+////AAABAAIAAQAAAAAA
AwAEAAUABwAIAAUABAAIAAgABwAHAAgADAAOAAsACwALAA8ADwAPABIAEwATABMAFAAU
ABQAFAAVABYAGAAYABgAGQAcAB4AHQAfACEAIgAkACYAJwApACgAKQAqAC0AMQA0ADUA
NgA0ADYANwA3ADkAOgA8AD0APQA9AD4APgA7ADsAOwA7ADkAOAA3ADUAMwAxADEALAAp
ACgAJwAjACQAIAAdAB0AGAAVABUAFAASABAAEAAPAA8ADwANAA0ACgAKAAwADAANAAwA
DAAMAAoACAAIAAgACAAGAAYACAAJAAkABwAGAAQABQAGAAYACAAHAAcABwAEAAEAAgAC
AAIAAgACAAEA/////////////////v/+/wAAAAD9//3//P/7//r/+f/6//r/+v/4//n/
+f/6//r/+//7//r/+v/5//n/+P/4//f/9v/1//T/9v/5//n/9//3//j/+P/3//n/+f/5
//j/+f/6//z//P/4//v/+v/4//r/+v/6//b/9v/4//r/+v/6//v/+//7//3//P/8//z/
+f/5//z/+//4//f/9f/z//f/+v/9/////P/7//z/+//6//j/9//3//b/9P/2//T/9//4
//r/+//9//7//v/+//3//f/8//7//v/+//7/+//7//3//f/9//3//f/8//3//v8AAAEA
///9//r/9//3//j/+P/4//j/+P/4//b/9P/z//P/8P/t/+z/6//r/+v/6//r/+n/6v/r
/+r/6//q/+r/6f/p/+r/6//s/+3/7f/t/+3/7f/s/+v/6v/p/+j/6P/n/+f/6v/q/+r/
6v/q/+v/6//r/+v/6//r/+r/5//m/+X/4v/o//D/+P8CAA4AGwApAEEAYwCCAJ4AvQDU
ANMAwQCoAIMATgAXAOr/w/+Y/3f/df+C/4b/jf+Y/6b/sf++/8f/0P/S/9P/0v/T/9X/
1P/Z/9v/3P/d/97/3//f/9//4P/h/+H/4P/i/+P/5P/k/+L/4//i/97/3//h/+L/4//k
/+X/5f/k/+b/4//j/+P/4//k/+T/5P/j/+P/4v/h/+L/4//k/+X/4//h/9//3v/g/+D/
4P/h/+L/3//e/+L/4P/f/9//4P/i/+T/4f/h/+D/4//i/+H/4v/j/+P/4//m/+j/6v/s
/+z/7P/t/+z/7f/v//P/9v/1//f/+f/6//n/+v/6//v/AQAFAAkADwAOABAAEAAQABIA
FgAZABsAHAAcAB0AHQAcABsAGwAaABsAHQAfACEAHgAcABoAFwAVABMAEwAOAAsACgAJ
AAUAAgD+//v/+//5//f/+P/4//T/8v/y//H/7f/t/+v/6//o/+j/6v/q/+v/6v/q/+r/
6v/o/+j/6P/o/+b/5v/o/+f/5//l/+T/5v/p/+z/7v/s/+v/6//r/+3/6//t/+7/7v/u
/+7/7f/t/+3/7f/t/+//7//u/+7/8P/w/+3/7f/t/+3/7f/t/+r/6v/q/+j/6P/p/+v/
7P/r/+v/6v/q/+r/6f/n/+b/6P/o/+j/6P/m/+n/6f/n/+f/6P/o/+f/5f/l/+X/5P/h
/+D/4P/e/+H/5//p/+r/6f/o/+f/4v/e/+D/4v/i/+L/4//j/+P/5v/m/+f/6P/q/+v/
7//v/+z/6//p/+f/6f/s/+//8f/z//P/9f/1//H/8v/0//b/+P/6//r/+//+////AAAB
AAIAAgADAAQABgAHAAUAAwAAAP3//f/+//7//v/9//z/+//4//T/8//z//D/8v/0//b/
+f/2//P/8P/r/+z/7f/s/+3/7//w//D/8f/v/+//7//v//D/8f/y//P/8v/x//D/7//w
//D/7//v//H/8v/z//T/8//z//L/8f/y//P/9P/0//L/8v/y//D/8v/0//r/AgASACEA
LQA7AFUAeACUALcA3gDxAO8A3gDDAJgAZwA2AAkA3P+z/5n/lv+e/6H/rP+8/8X/zP/b
/+r/8P/t/+r/6f/r//T/9P/1//X/9f/2//f/9//3//j/+f/5//j/+f/7//3//v/8//3/
/P/4//n/+//8//3//f/9//z/+v/4//X/9f/1//j/+v/7//z/+f/5//j/9//4//n/+v/7
//3//f/9//7//P/8//z//f8AAP//AAAGAAMAAQAAAAAAAgAEAAEAAQACAAcACAAJAAgA
CQAJAAkADAAMAAwADAANAA4AEAAQABAAEQAUABYAFgAZABwAHgAeAB4AHQAdACAAIwAm
ACsALAAuAC4ALgAwADIAMwAzADcAOAA6ADsAOgA5ADkAOAA4ADkAOgA7ADcANgA1ADMA
MgAxADIALgAsACoAKAAjACIAHgAbABsAGQAXABgAGAAVABIAEQAPAA8ADwANAA0ACgAK
AAwADAALAAoACgAKAAsACgALAAwACQAGAAUABgAHAAcABQAEAAUABwAJAAoACAAHAAcA
BwAJAAcACQAKAAkACAAHAAUABQAFAAUABQADAAMAAgACAAIAAgD/////AwADAAMAAwAA
AAAAAAD+//3//f/+//7//f/9//z//P/9//3//P/8//7//v/+//7//P///////f///wAA
AAD//wAAAQACAAIA///+//7//P///wUABwAIAAcABgAFAAAA//8CAAUABgAHAAkACgAL
AAkACAAIAAgABgAHAAsACwAJAAkACAAHAAgACgAMAA0ACwAJAAkABwAJAAgACAAJAAoA
CgAOAA4ADQAMAAwACwALAAwADAAMABMAEwARAA8ADgAQABAAEAAQABAAEQAUABUAFQAV
ABUAFAAVABYAGAAZABsAGwAaABkAFwAWABQAEgAUABQAFAASABAADwAPAAwACgAKAAoA
CwALAAsACwAJAAcABwAFAAUABQAGAAYABwAGAAUABAADAAQABQAGAAcABQAFAAUABQAF
AAQAAgABAAUABgAHAAgABwAHAAYABQAFAAUABQAEAAQABAAEAAIAAgACAAwAFgAgAC0A
OwBLAGUAhgCiALsA2ADnAN0AxgCpAH4ASQAcAPn/zP+l/5X/lv+c/6n/uv/C/8f/1P/j
/+r/7v/1//b/9//3//j//P/9//3//f8AAAEAAQABAAEAAQAAAP7//v///wAAAAABAAMA
AwAAAAAAAQABAAEABAAFAAUABAACAP//////////AAAAAAAAAAABAAEAAQD/////////
/wMAAwADAAQABAAEAAQABQAIAAcACAAOAAwACwALAAwADgAQAA0ADQAPABMAEwATABIA
EwATABMAFAAUABQAFAAVABYAGAAYABYAFQAWABYAFwAbAB8AIgAhACIAIgAjACQAJQAm
ACkAKwAuAC8AMAAwADIAMwAzADcAOAA6ADsAOQA5ADoAOgA7ADsAOwA7ADoAOgA6ADkA
NgAzADIALAAtACwAKwAnACQAIAAdAB0AGAAVABUAFAASABAAEAAPAA0ADQALAAsACAAI
AAoACgAGAAQAAwACAAQAAgACAAIABAACAAIABAAEAAMAAAD+////AQADAAQAAgABAAEA
AQAEAAMABgAIAAYABgAGAAUAAQABAAEAAQABAAEAAAAAAAIAAgD///////////////8A
AAAAAAD+//v/+//8//z/+v/5//f/9v/5//n/+P/4//j/+P/4//j/9v/5//n/9//2//b/
9f/z//T/9f/2//b/+P/4//n/+P/4//3//v/+//7//v/+//r/+v/8//7//v8AAAEAAQAB
AP///v/+//7//P/9/wEAAQABAAEAAAD///3//v///////f/9///////9//z//P/9//z/
/P8AAAAA/f/8//z/+//6//r/+f/4//3///8BAAMAAwADAAIAAQAFAAIAAwAEAAUABgAF
AAUABwAHAAgACQAKAAoACgAKAAsACwANAA0ADAALAAwADAALAAoACAAGAAQAAAD/////
AAD+//7//v/+////AQABAAEA//8AAAEAAAABAAAAAAD//////f/9//3//f/+////AAAB
AAIAAwAEAAUABwAIAAgACQAHAAYABQAEAAUABwAIAAkABwAHAAcABgADAAIAAQD+/wAA
BgAOABYAIgAtADkAUQBxAI4AqgDNAOYA5wDZAL4AmQBmADEABgDd/7L/j/+F/4z/mP+h
/6j/sv+//87/4f/u/+z/6f/q/+v/7f/u/+3/7f/s/+v/7v/v/+//7//w//H/8f/w//D/
8f/y//L/8P/x//D/7P/s/+3/7f/t/+7/7//v/+7/7P/p/+n/6f/s/+7/7//w/+3/7f/s
/+v/7f/t/+3/7f/u/+3/7P/s/+3/7v/v//H/9f/z//P/+P/2//P/8f/w//P/9v/0//X/
9f/5//n/+f/4//n/+f/5//r/+v/6//r/+v/6//v/+v/8//3/AAACAAIABQAIAAoACQAI
AAYABQAJAA0AEQAXABUAFgAVABQAFwAaABwAHQAeAB4AHwAfAB8AHwAgACAAIQAhACEA
IQAdABwAGwAZABkAFwAXABIADwAOAA0ACQAIAAQAAQABAP///f/+//7/+f/2//X/8//z
//P/8f/x/+7/7v/w//D/7//u/+7/7v/w/+7/7v/u/+z/6v/q/+z/7v/v/+7/7v/u/+//
8P/w/+3/6//q/+n/6v/p/+z/7v/t/+z/6//p/+n/6f/p/+n/6//r/+r/6v/p/+j/5P/j
/+f/5//n/+f/6P/o/+j/5v/m/+f/6f/q/+n/6f/o/+j/6P/n/+X/5P/l/+b/5//o/+j/
6//r/+n/7P/u/+//7//t/+3/7f/s/+7/7v/v/+7/7f/x//H/8P/y//L/8v/u/+//8v/1
//b/9P/1//X/9f/z//D/7v/s/+7/8f/3//n/+f/5//j/9//6//z//v////////8BAAEA
AwACAAIAAwAFAAYACwAMAAYADAASABEAEAAPAA4ADAALAAwACwAJAAkACQAIAAgACAAJ
AAkACQAJAAgABwAEAAQAAwACAAIAAgACAAAA/P/5//f/8v/x//L/8//1//b/9f/0//H/
8//z//H/8f/x//L/8v/z//H/8f/x//H/8//z//P/8//0//X/9v/3//r/+v/5//n/+v/6
//r/+v/5//n/+P/3//r/+//8//z/+v/6//r/+P/y//T/+v8CABYAJQAvAEEAXQB4AJQA
tQDSAOUA4wDOAK8AggBLABoA6/+4/43/ff+C/4r/k/+a/6b/sf+6/8P/zv/W/9v/4P/h
/+P/5v/n/+f/5v/l/+n/6//s/+3/7P/t/+3/7P/v//H/8//0//X/9//3//T/8v/z//P/
8//1//f/+P/4//b/8//z//P/8f/y//L/8v/0//X/9f/1//T/8//y//H/9f/1//X/9v/1
//T/8//z//f/9f/1//r/+v/5//n/+v/6//z/+f/5//f/+//7//v//P/9//3//f8AAAAA
AAAAAP//AAACAAIAAQABAAMABAAGAAkADAAOAA0ADAAKAAkADQAPABEAFQAWABgAGAAY
ABoAHAAdAB0AIAAiACUAJwAlACMAIgAgACIAIwAkACUAJQAkACMAIQAdABsAGwAWABYA
FgAWABMAFAAQAA0ADQAMAAkACQAIAAQAAgACAAEAAQABAP/////8//z//v/+//z/+v/5
//j/9//0//P/8v/z//L/8//2//f/9//1//T/9P/1//b/9v/z//H/8P/v//H/7//x//L/
8P/w//D/7//v/+//7//v//H/8f/w//D/8P/w/+3/7f/x//H/8f/x//D/8P/w/+7/7v/v
//H/8v/y//H/7//u/+//7//u/+7/8P/w//D/8P/w//P/8//x/+//8P/w/+//8f/x//H/
8P/u/+z/6//o/+b/6//s/+z/7P/s/+z/6P/k/+b/6P/o/+r/6//r/+v/6P/m/+X/5P/m
/+f/6//r/+j/5//l/+P/5f/m/+f/5//o/+n/7P/t/+v/6v/q/+v/7v/u//L/8v/0//T/
9f/1//f/+P/4//j///////3///8CAAIAAgACAAIAAgADAAYABwAGAAcACAAIAAgACAAJ
AAkACwALAAoACQAIAAgABwAGAAQABAAEAAIAAAD//////P/6//r/+v/7//v/+//7//n/
+//7//n/+f/6//z//f////3//f/9//3//f/9//3//f////////////7//v/9//3///8A
AAEAAgABAAEAAAD///3//f/9//z///8AAAEAAAD8//7/AgAKABYAIwA1AEkAYQB8AJoA
twDUAOEA2wDEAKUAfgBLABoA8f/K/5//i/+U/6D/pf+u/7z/xf/Q/9//6P/s//H/8v/x
//P/+P/4//n/+f/5//v//f/+/////v///////v/+////AAAAAAMABQAFAAIAAAABAAEA
AQACAAMAAwACAAMAAQACAAMAAQACAAIAAgAEAAUABQAFAAQAAwACAAEAAwADAAMABAAE
AAQABAAFAAcABQAFAAoADAALAAsADAAPABIAEAARABAAEwASABEAEwAVABYAFwAaABoA
GgAaAB0AHgAgACAAHgAdAB4AHgAeACEAJAAmACgAKgArAC0ALAAtAC4AMQAxADQANQA2
ADQANgA3ADcAOwA8AD4APwA+AD0APQA8ADsAOwA7ADsAOgA6ADoAOQA2ADMAMgAsAC0A
LAArACcAJgAiAB8AHwAcABkAGQAYABQAEgASABEAEQARAA8ADwAOAA4AEAAQAA0ADAAM
AAwACgAIAAgACAAKAAgACAAKAAgABwAEAAIABQAHAAkACgAHAAUABAADAAMAAQADAAQA
BAAEAAQAAwD///////////3//f/8//z/+v/6//f/9//3//f/9//3//n/+v/7//r/+P/3
//f/9v/5//n/+P/4//n/+f/4//j/9v/2//b/9v/5//3//v/9//v//P/8//v/+//7//v/
+v/6//r/+//6//j//f/+//7/AAAAAAAA/P/5//r/+//6//r/+//7//v/+//6//r/+v/8
//3/AQABAAEAAQAAAP///v/+//7//f//////AQABAP///v/+/////v/+/wIAAgACAAIA
AwADAAEAAgACAAIAAQADAAUABgAEAAQABAAEAAMAAwAFAAUACAAJAAoACgAJAAgACAAH
AAcABwAGAAUABgAGAAUABAACAAIAAgAAAAAA//////z/+P/4//j/+f/+////AAD///3/
/f/7//v/+//8//z//f/+////AAABAAAA///+//3//f/9//3//f8AAAAA//////7//P/6
//j/+f/7//z//f/6//n/+P/2//n/+v/7//r/9v/4//z/BgAUAB8ALwBJAGcAggCeALsA
0ADbANUAvgCbAG4AOwAMAOX/uv+N/4H/iv+S/5n/qP+0/8H/zv/Z/+D/4v/h/+T/6f/t
//D/8P/x//H/8f/x//H/8P/v//D/8f/x//D/8P/x//L/8v/x//P/8//w//D/8f/x//H/
7//v/+7/7P/t/+v/7P/t/+3/7v/u/+7/7v/v/+//7//x//H/8f/x//H/8f/x//L/9P/0
//T/9f/1//P/8//4//r/+f/5//r//P/+//v/+//4//v/+v/5//3///8AAAEAAAAAAAAA
AAAAAAAAAQAAAP////8BAAIA//8BAAMABAADAAQABAAFAAMAAwADAAUACQAMAA0ADgAP
ABIAFAAVABYAFgAXABcAFwAXABgAGAAZABkAGQAZABcAFgAVABMADwANAA0ACAAJAAgA
BwADAAQAAAD9//3/+f/1//T/8v/w/+7/7v/t/+z/7f/s/+3/6f/o/+n/6P/p/+j/6P/o
/+n/6P/p/+r/6v/o/+j/6v/r/+v/6f/o/+j/6f/q/+r/7P/r/+v/6//p/+f/6f/q/+r/
6v/q/+n/5//n/+f/5//l/+X/5P/k/+T/5P/h/+H/4f/h/+H/4f/e/97/3v/c/9v/2//c
/9z/3f/d/9z/3P/e/9//3//g/9//3v/d/9z/2//d/9z/2f/c/97/3//f/93/3f/d/9z/
3v/e/9//3v/b/9//3//e/+H/4v/j/+D/3//i/+X/5v/k/+P/4f/f/+H/4v/k/+b/4//j
/+b/5f/n/+f/5v/l/+X/5v/n/+f/5v/l/+b/5f/m/+b/5//p/+j/6P/s/+z/6v/q/+v/
7f/u/+3/7P/r/+r/6//r/+3/7f/x//P/9f/2//X/9P/0//P/8f/x//D/7//w//D/7//u
/+z/7P/s/+r/6//r/+z/6v/n/+b/5f/l/+n/6f/p/+f/5//n/+X/5f/j/+T/5P/l/+f/
5//n/+f/5f/l/+X/5f/j/+P/4//j/+L/4v/h/+H/4v/i/+L/4v/l/+f/6P/p/+b/5f/k
/+L/4//k/+X/5P/g/+L/6v/u//b/BwAbAC8ARwBmAIQAoQC+ANMA2wDMALEAigBVAB4A
8f/E/5P/d/94/4D/hf+Q/6D/rf+4/7//zP/U/9P/1P/X/9n/3P/e/9//3//f/+D/4f/h
/+H/5P/l/+X/5P/k/+X/5v/m/+b/5//m/+L/5P/l/+X/5f/n/+n/6v/q/+j/5f/l/+X/
5v/o/+n/6v/q/+v/6//r/+n/6f/p/+n/6//r/+v/7P/s/+z/7P/t/+z/6f/o/+z/7f/t
/+7/8P/0//b/8//z//P/9//3//f/9v/3//f/9//7//z//f/+//3//v8AAAAA/////wEA
AgAAAAMABgAIAAsADgAQABMAEgATABQAFwAXABoAGwAcAB8AIgAkACUAJAAkACUAJQAm
ACcAKQAqACkAKQApACkAJwAmACUAIwAjACEAIQAcABgAFgAUAA8AEAAOAA0ADwALAAcA
BgAEAAMAAgADAAMAAgADAAIAAwD+//7/AAAAAP///v/+//7//v/8//z//P////7///8C
AAMAAwABAAAA/////////v8AAP////////7/+//8//z//P/8//z/+//5//n/+f/5//f/
9//2//b/+P/4//X/9f/1//X/9f/1//T/9P/0//L/8v/z//X/9v/3//f/9v/2//r/+//7
//z/+//6//n/+P/4//v/+//5//v//v8AAAEA/v/9//z/+v/8//7/AQACAAAAAwACAAAA
AAAAAAAA/P/6//z//v/+//z//f/9//3////+//7//v/9//3/AAD//wEAAQAAAP//AQAC
AAMAAwADAAMABQAFAAYABgAHAAkACgAIAAgACgAMAAoACgAKAAoACgALAA4ADwAOAA8A
EAAQABEAEgAUABUAEgARAA8ADQANAA4ADgAOABAAEAAQAA4ADAALAAsACAAIAAgACAAJ
AAoACQAIAAUABQAFAAMAAwAEAAYABwAJAAcABwAHAAcACgALAAwADQAKAAkACAAHAAoA
CgAJAAkACgAKAAoACgAKAAsACwALAAsACwALAAoACQAIAAcABAAAAAgAEAAUACAALwA7
AEsAYQB+AJwAuwDaAPEA9QDmAMMAmABnADYACwDi/7f/m/+c/6j/rf+y/77/y//c/+n/
8P/4//3//P/7//3/AAACAAMAAwADAAUABwAIAAkABwAHAAYABAAFAAcACQAKAAkACwAL
AAgACgALAAsACwAKAAsACwAKAAoABwAHAAcACQAKAAoACgAIAAkACQAJAAoACwAMAA0A
DQANAA0ADgAMAAwADAANAA8ADQANABIAEQAPAA4ADgARABQAEgATABUAGQAZABkAGQAZ
ABgAFwAaABoAGgAaABkAGgAcABwAHAAdACAAIgAgACMAJgAoACgAKAAnACcAKQArAC0A
MQAxADQANQA2ADQANgA3ADcAOwA8AD4APwA8ADsAOwA6ADwAPQA+AD8AOwA6ADkANwA3
ADUANQAwAC8ALgAtACkAJgAiAB8AHwAdABsAHAAcABcAFAATABEAEQARAA8ADwAMAAwA
DgAOAAsACgAKAAoACwAKAAsADAAKAAgACAAKAAkACQAHAAYACAAJAAoACgAIAAcABwAH
AAgABwAKAAwACwAKAAkABwAGAAcACAAJAAkACQAIAAgABgAGAAMAAwAHAAcABwAHAAQA
BAAEAAIAAQABAAIAAgADAAMAAgACAAMAAwACAAIAAgACAAIAAgABAAMAAgD/////AAAA
AP//AQABAAEAAAD///7//v/8//7/AwAEAAQAAgACAAIA/v///wIABQAGAAMAAwACAAEA
AQAAAAAAAAACAAMABwAHAAUABQAEAAMABAAGAAgACQAHAAcACQAJAAkACAAIAAkACAAI
AAwADAAJAAgACAAHAAcACAAIAAgACwALAAsACwAMAA0ADQANAA0ADgAMAAwADAAMAAkA
CQALAAsADQAPABEAEgAPAA4ADgANAA8ADwAOAA0ADgAOAA0ADAAKAAoACgAIAAcABwAI
AAYAAgACAAIAAwAFAAUABQADAAQABQAEAAUAAgACAAEAAQABAAEAAQABAP//////////
AQABAAEAAQADAAQABAAFAAMAAgABAAAAAgADAAMAAwAAAP///v/8//z//P/8//r//P8A
AAQACAAQAB8ALQA9AFkAeACUALMA0gDjAOMA0gCxAIYAVwAoAP//1P+l/4v/jv+U/5X/
nP+s/73/yP/T/97/5v/p/+b/5//r/+7/7v/v/+//7//t/+3/7P/r/+//8f/y//L/8P/x
//L/8v/z//X/9f/y//P/9f/2//f/9v/1//P/8P/x/+//8P/x//H/8v/y//L/8f/x//D/
7//1/w==
         </WaveFormData>
      </LeadData>
   </Waveform>
</RestingECG>
