# Supplementary material for: Detection of Left Atrial Enlargement Using a Convolutional Neural Network-Enabled Electrocardiogram
Source: Front Cardiovasc Med. 2020 Dec 17;7:609976. doi: 10.3389/fcvm.2020.609976 (PMC7773668; doi:10.3389/fcvm.2020.609976)
Supplement: Supplementary file 5 [file Data_Sheet_5.ZIP › normal4/1802036067_4643_0000001R.XML]

<?xml version="1.0" encoding="Windows-1252"?>
<!DOCTYPE RestingECG SYSTEM "restecg.dtd">
<RestingECG>
   <PatientDemographics>
      <PatientID>1802036067</PatientID>
      <PatientAge>65</PatientAge>
      <AgeUnits>Years</AgeUnits>
      <Gender>Female</Gender>
      <PatientLastName>liyouchu</PatientLastName>
   </PatientDemographics>
   <TestDemographics>
      <DataType>Resting</DataType>
      <Site>1</Site>
      <AcquisitionDevice>MAC55</AcquisitionDevice>
      <Status>Unconfirmed</Status>
      <Priority>Normal</Priority>
      <AcquisitionTime>09:34:12</AcquisitionTime>
      <AcquisitionDate>12-30-2016</AcquisitionDate>
      <CartNumber>1</CartNumber>
      <AcquisitionSoftwareVersion>009C</AcquisitionSoftwareVersion>
      <XMLSourceVersion>MAC5000 v1.0</XMLSourceVersion>
   </TestDemographics>
   <RestingECGMeasurements>
      <VentricularRate>70</VentricularRate>
      <AtrialRate>70</AtrialRate>
      <PRInterval>142</PRInterval>
      <QRSDuration>74</QRSDuration>
      <QTInterval>380</QTInterval>
      <QTCorrected>410</QTCorrected>
      <PAxis>87</PAxis>
      <RAxis>73</RAxis>
      <TAxis>71</TAxis>
      <QRSCount>12</QRSCount>
      <QOnset>222</QOnset>
      <QOffset>259</QOffset>
      <POnset>151</POnset>
      <POffset>190</POffset>
      <TOffset>412</TOffset>
      <ECGSampleBase>500</ECGSampleBase>
      <ECGSampleExponent>0</ECGSampleExponent>
   </RestingECGMeasurements>
   <Diagnosis>
      <Modality>Resting</Modality>
         <StatementCount>2</StatementCount>
         <LabelText>12SL ��ϳ���</LabelText>
      <DiagnosisStatement>
         <StmtFlag>ENDSLINE</StmtFlag>
         <StmtText>�������</StmtText>
      </DiagnosisStatement>
      <DiagnosisStatement>
         <StmtFlag>ENDSLINE</StmtFlag>
         <StmtText>���� ECG</StmtText>
      </DiagnosisStatement>
   </Diagnosis>
   <Waveform>
      <WaveformType>Rhythm</WaveformType>
      <WaveformStartTime>0</WaveformStartTime>
      <NumberofLeads>8</NumberofLeads>
      <SampleType>CONTINUOUS_SAMPLES</SampleType>
      <SampleBase>500</SampleBase>
      <SampleExponent>0</SampleExponent>
      <HighPassFilter>16</HighPassFilter>
      <LowPassFilter>150</LowPassFilter>
      <ACFilter>NONE</ACFilter>
      <LeadData>
         <LeadByteCountTotal>10000</LeadByteCountTotal>
         <LeadTimeOffset>0</LeadTimeOffset>
         <LeadSampleCountTotal>5000</LeadSampleCountTotal>
         <LeadAmplitudeUnitsPerBit>4.88</LeadAmplitudeUnitsPerBit>
         <LeadAmplitudeUnits>��V</LeadAmplitudeUnits>
         <LeadHighLimit>2147483647</LeadHighLimit>
         <LeadLowLimit>268435456</LeadLowLimit>
         <LeadID>I</LeadID>
         <LeadOffsetFirstSample>0</LeadOffsetFirstSample>
         <FirstSampleBaseline>0</FirstSampleBaseline>
         <LeadSampleSize>2</LeadSampleSize>
         <LeadOff>FALSE</LeadOff>
         <BaselineSway>FALSE</BaselineSway>
         <ExcessiveACNoise>FALSE</ExcessiveACNoise>
         <MuscleNoise>TRUE</MuscleNoise>
         <LeadDataCRC32>952916746</LeadDataCRC32>
         <WaveFormData>
/P/8//z//P///wAAAQACAAAA/v/8//r/+//8//3//v/7//r/+f/4//X/9P/z//L/9v/4
//r//P/7//r/+f/4//P/8P/t/+v/8f/0//T/9f/y//X/9P/z//T/9//7/wIABwAEAAEA
AQD//////f8BAAcACQAGAAMAAQAFAAUABAACAAIABQAOAA4ACwALAAoABQABAPz/+f/+
/wEA/v/6//T/8//z//L/+P/8//7/AQD8//n//f8BAAAA9f/x/+7/9P/6//3////9//3/
///8//3//P/8/wEA//8AAPz/9f/2//n//P8DAAoA///7/////P/0/wEAEAAEAAcAGwAd
ABoAKwA5ADUANQBKAFIARQA3AC0AGAADAPP/7P/y//v//f/9////AAD8//z//P/4////
CgABAAIABgAMAAYABwAJAAcABQAEAAYABgADAAUACAAMAA8ADwAJAA4ADAAMAAoACgAI
AAUABAAEAAUAAQAEAAcACQAKAAMAAwAEAAQAAgAAAAAAAAAJAA4AEQAUABIAEgAPAAwA
BgAKAAoABwAJAAoABgAFAAIABwAHAAYACQALAAkADgAVABQAFwAeABgAEgASAAwADwAP
ABMAGQAUAA8ADwAPABIAEgAVABcAFgAbACMAJAAlACQAIQAdABsAGAATABYAHAAgACQA
KAApACgAJwAoACUAIgAgAB8AHwAfAB4AHgAhACIAIwAkACAAHQAaABcAFAAVABkAGAAS
ABAAEwATAA4ACwALAA0ABQD//wAABAAEAP////8DAAUAAAACAAoABAABAAMAAAD9//7/
/f/7//z//P/7//j/+P////z//v8AAAIA//8BAP//+//5//X/+f/+/wgACgAFAAIAAQAA
AP3/+v/+//7/AQADAAQABAAAAP3////4//r/+P/5//7/9//2//X/9//0//L/8f/y//X/
/P8DAPz/8v/z//b/9v/0//T/8f/u//D/8f/y//P/8f/w/+7/6v/v//L/9v/8//f/7//s
/+7/8P/t/+3/7f/w/+//7//x/+v/6v/n/+P/5v/s//D/9f/z//P/9P/3/+7/6v/t/+7/
7P/n/+z/7//r/+z/6//t/+3/7P/u//P/8v/x/+7/6//q/+v/6P/l/+L/4v/i/+D/4f/m
/+T/5P/k/+T/5v/o/+T/5f/n/9//4P/f/+X/6f/k/+D/3//e/9j/3P/b/9r/4f/o/+j/
5//l/9n/4P/g/+D/4P/g/+H/4v/i/9//4P/j/+r/7f/q/+X/5P/k/+n/7//t/+v/7v/v
//D/7//0//n/+v/2//D/7//y//H/8v/w//D/8//5//j/9P/z//b/+v/9////+//+////
+v/0/+//7f/s/+//8v/z//L/8P/o/+T/5//t//L/7f/v//H/8//3//j/9f/z//P/9f/w
/+//7v/u//H/8//2//T/8v/x//T/9//7//T/9//1/+v/5v/u//X/+P/+/wkADQADAAQA
GQAlAB0AFQAeACgAJQAbAA8AAgD9/wEA7P/S/9f/4f/Z/9v/6v/u/+r/4v/U/9///P8F
APz//f8AAPf/9f/3//X/8//y//b/+P/3//v//f/+//7/+//4//7//f/+//z//P/6//f/
9//4//r/9//4//v//f/+//j/9//3//b/8f/u/+3/7P/y//T/9P/0//H/7v/o/+L/5P/w
//j//f/8//r/8//v//D/9//5//r/9//1/+//8P/y/+7/7v/y//D/8P/2//b/+v/5//z/
AQD9//n/+v/7//j/9P/z//H/9P/7/wUACAANAA4ADQALAAoACAAEAAgADgAQABIAFAAR
AAwABwAEAAQABAAFAAcACgALAAsADAAJAAgABwAGAAYABwAIAAkAAQABAAQAAgD+//z/
//////r/9f/z//P/7//r/+7/9P/w/+v/6//v/+v/4v/g/+T/5P/l/+v/7P/r/+z/6//p
/+T/4v/f/9r/2//h/93/3v/g/+D/2//b/+L/5//u//P/8P/w//X/8v/q/+b/5P/i/+P/
4v/o/+r/7P/t/+3/7P/v//H/+P/2//P/8P/w//T/7v/s/+r/6//t/+7/8P/0//D/9P/4
/+7/6f/r/+//8P/y//T/8//y/+//7f/r/+n/7//y//T/9P/u/+j/4//g/+b/5f/p//L/
8//x//L/8//u/+n/5f/j/+X/6v/t/+//7v/w//D/8f/w/+//7//x/+z/7P/z//j/7v/j
/+L/3//i/+b/6P/t/+r/5v/l/+f/6//v//H/8//x//H/7f/p/+z/7v/w//D/6//q/+L/
3P/c/9z/3v/g/9//4//o/+P/3//b/97/3//g/97/3//g/+n/6v/s/+j/5f/k/+P/4v/m
/+r/7f/t/+z/7f/y//P/8v/t/+z/7P/x//f/9f/z/+7/6//o/+P/6v/v//D/7P/m/+X/
6P/n/+T/4v/i/+X/8f/y//D/8f/u/+7/7f/r/+3/8v/1//L/8P/t/+3/7v/r/+z/6//o
/+T/2v/U/9X/3P/i/97/4f/m/+n/7v/w/+3/6f/n/+f/5f/l/+X/5v/o/+n/6//o/+b/
5//s//H/6//0//P/8//v/+T/5v/3//b/8P8BABUAEwASABkAGQAXAB0AFgAOABcAHQAR
AAAA7f/X/9L/3P/f/9X/0//h/+b/4v/k/+L/2P/X/97/3//i/+b/7P/m/+f/6v/p/+j/
6P/q/+z/6//v/+7/7v/t/+n/5v/s/+v/7P/x//T/9f/1//L/8P/v/+n/5f/l/+T/4v/f
/+H/5P/m/93/1v/R/8z/1f/a/93/4P/i/+T/4//i/9v/3v/d/9n/4P/k/+P/5f/k/+n/
6f/o/+7/8f/w//b/9//y//H/9P/w/+7/8v/w//L/7//w//P/8v/x//X/+f/1//D/7v/r
/+r/7//3//j//v/+//z/+f/3//b/8//4//j/+P/4//j///8CAAUACgAHAAYABgAHAAYA
BQADAAIA///+//3//P8AAAMABgAJAAIAAQADAAAA9v/y//P/8f/u/+v/6//t/+b/4f/j
/+j/5f/f/97/4f/i/9z/3f/k/+f/6f/w//L/7f/s/+n/5f/m/+b/5f/i/+L/5//i/+L/
5f/o/+b/6f/q/+n/6v/p/+b/5P/n/+L/4f/i/+X/6P/j/97/4P/e/+X/6//w//T/7//r
/+z/5P/j/+D/4P/k/97/3P/a/9v/3f/e/+D/5P/n/+7/9f/u/+X/5//r/+z/6//q/+b/
4v/n/+v/7//z//X/9v/2//T/8f/w//D/8v/2//X/+f8CAP3/9f/w/+v/7v/v//H/9f/z
//T/8//x//H/9P/1//f/9v/1//X/9//u/+z/8f/0//D/6//w//P/7//w/+//8f/x/+7/
7v/x//X/9//3//f/+P/7//r/+f/2//b/9v/0//T/+P/1//T/7//s/+v/6v/w//f////9
//j/8//1//X/+P/4//v//v/5//z/+v/4//z/AAD9//n/9v/5//z//f/7//z/AAADAAQA
BQAGAAQAAgD///n/+v/9/wQABwAFAP///f/8//z////6//X/+v/9/wAAAQADAAUAAwD8
//v//f8DAAUAAQD+//3///8GAAQA///9////AgAEAAUABgAMABAADgAIAAUABQAGAAUA
BgAFAAIAAgD8//r///8AAAIA+v/5//z///8EAAYAAwD///3//f///wMABwAMAA0ACwAK
AAQAAgADAAgADQADAAgA/f/x//v/AgD6//f/CAAYABUAFwAbAB4AIwAtADUAPQBIAEwA
OwAjABEACAABAOv/3P/q/wMACQALAAUA+P/6/wgACgACAAMADAAXABgAFQAWAAsABwAM
AA0ADgAQAA4ADgALAA0ADAAMAAsABwAEAAoACQAKAAoACgAIAAUACQAMABAADwANAA8A
EAAQAAwADQAPABAAEAAQABIAFAATABIADwAMAA8AEAAOAAwADAAUABgAGQAbABwAGAAX
ABQAGQAZABgAGgAbABgAHAAbABYAFQAYABQAEgAWABQAFQARABEAEwAVABcAHgAlAB8A
GgAYABUAFQAbACQAJgAoACgAJgAjACUAJgAlACwALAAsACwALAAsACoAKAAoACoAKgAr
AC0ALQAtACwALAAtACwAKwAqACYAJQAkACMAGwAbAB4AHAAZABgAHAAdABgAEwARABEA
EAANABEAGAARAAkABgAHAAcAAAAAAAYABwAHAAwADAALAAwACwAJAAwADgAPAA4ADAAR
AAwADAAOAA4ACQAJAAcABQAFAAMABAAGAA0ADAAJAAgACQAKAAQAAAADAAIACAANABEA
FAAVABcAHgAcABgAFAATABYAEAAQABAAEwARABAAEAASABQAGgAgABgAEAARABQAFAAR
ABAADAAIAAsADQAPABEADwAOAAwACAAIAAgACQAMAAoAAwABAAQABgADAAMAAwACAP//
/f/9/wMACgAPABMACgAIAAQAAQAFAAcACgAPAAsADAAUABoAEAAHAAgABwAJAAwADQAR
ABAADgAPABMAEQAPAAsABwAJAA0ADQANAA4ADgAOAAwADwAUABIAEgAOAAoACAAGAAsA
EwAcABsAFwARABIAEQANAAoACgAKAAsAEgAUABYAFQAWABAACQALAA8AEwAVABEADgAO
AA4AHAAnABsAEgAUABQAFAAUABIAEgARAA0ADQANABEAEQATAA8ADwAQABEAFQARAA0A
EAARABIAEQAXABsAGwAWABEAEQAVABUAFwAWABcAGwAhAB4AGAAVABgAGgAbABsAGAAc
AB4AGgAYABUAFQAWABYAGAAYABYAEQAIAAMABQANABQAEQAVABIADwAOAAoACwAJAAkA
CwAGAAMAAAD+/wkADwAWABgAEgAPABAAEQAVABIADwAPABMADgAKAA8ACgAGAA0AGQAb
ACoANQAzADsAQwA8AEAASQA5ACEAFAAJAP///P8AAAcABwADAAMACAAGAP7/+v8AAAUA
/v///wYACAAMAAQAAwAJAAkACQAKAAkACAAEAAUABAAEAAMA//8DAA4AEgAYABgAGAAW
ABMAEAAQABEADQAOABEAEwAUABEAEQASABIACwAGAAMAAAAGAAoADAAOAA8AEAAOAAwA
BwAMAA0ACwANAA4ACgAJAAoAEQATABQAEgAPAAgACAAOAA4AEgAaABUAEgAVABIAEgAP
ABAAEwAWABcAHQAjABwAFgATAA8AFQAdACgALAApACQAHQAVABwAIAAiACwAKgAoACYA
JAAnACYAJQAmACcAJgAmACcAJwAnACYAJgAmACYAJgAmACMAIwAjACMAHAAbAB0AGgAV
ABQAGAAZABQAEQARABMAEQANABAAFgASAA0ADQARAA8ACAAIAA4ADQANABIAEgAQABIA
EgARABAAEAAPAAwADgAVABIAFAAXABgAFAAVABEADQALAAcABAACAAUAAAD+//z//P/8
//z//P8DAAYAAwABAP7/+v/9////BgAEAAUAAgACAAYA///8//n/+f/+/wAAAwAIAAMA
BgAJAP7/+v///wYACgAIAAYAAQD8//3///8BAAMACAAKAAsACgAHAAQAAgACAAYAAwAF
AAwADAAJAAkACQAGAAMAAQABAAMABgAHAAcAAgACAAAA///+//3//f///wAABAAPABgA
DgAFAAYABQADAAYABwALAAcAAgAAAAEAAgADAAIAAQAGAAsADAANAA0ADgAPAA4ADAAO
AAkABgACAAAAAAAAAAEABQAKAAUACAAHAA0AEQAMAAgABwAGAAUADAAOABAADAAMAAUA
/f8BAAcADQARAAsABgD6//z/BgAGAAYABgAGAAoADAANAAsABgAFAAgABwALAAkACwAO
AA8AEwAPAAsACQAJAAkABwAIAAsACgAEAAIABQAMAA8ADAAIAAYABwATABQAEgATABEA
EAAOAAsACwAQABMAEAAMAAkACQAKAAgACgAKAAgACAACAAAABQAEAAQA+v/3//f/9//5
//j/+f/5//v////4//X/8v/w//v/AQAIAAoABwAFAAcACQANAAIA/f/3/wUAHgAcAA0A
EgAYABEADQATAB4ALwA7AD0AQwBIAEgAQwA1ACUAHgARAP3/+P/y/+3/8//5//v/+v/2
/+7/4v/i//f/FAATAAYACAAMAAQAAwAKAAsADAAOAA0ADAAIAAkACQAKAAoABwADAAoA
CgAMAA8AEAAPAA0AEAASABUAEwAUABcAGQAaABAADQALAAgABQACAAEAAAAIAAwADgAQ
ABIAFAATABIADQAUABcAFwATABAACAADAAYADwATABYAFAATAA4AEAAQAAwADAAQABQA
FgAeACAAHQAXABUAFQAXABcAHAAhAB4AGgAZABcAFQAZACAAIAAmACYAJAAhACEAIAAd
ACIAJgAoACoALAAvAC4ALQAuACwAKgApACkAKQApACgAKAAqACoAKgAqACYAIwAgAB0A
EwARABIADgASABgAIwArACQAHwAdAB0AFAANAA0AEAASABEAFQAdABkAEAAOABIAEQAP
ABIAEAATABYAFwAXABMAEgAQAAwACgAPAAoACgANAA4ACgALAA0ACwALAAkACwAOABYA
FgAOAAoACAAGAAcACAAQABQAEgAPAAsABgAGAAcADQAKAA0ADAAOABQAEAAQABAAEwAU
ABQAFQAYABQAFgAYAAwACQAPABcAHAAfACAAHgAcABcAFQATABEAEQAQAA4ACgAMAAwA
DQAQABQAEQATABoAFwATABIAEQAPAAsACAAHAAgADAAOAA8ACgAKAAgABwAKAAsADQAR
AA4ADgAVABoAFQANAA8ADwANAA4ADQAPAAsACAAIAAsADQAPAA8ADwARABUAFQAVABIA
EAAOAAoADgAUABMAFAARAA4ADQAMAA4AEwAZABUADwAJAAoACQAOABAAFQAaABUAGAAW
ABQABwAAAAQAAAABAAIAAwAEAAUABgAGAAMAAwAFAAsADQAPAA0ADwASABMAFQAPAAkA
CwANAA8ADwAQABMAEgAMAAkACQANAA0ACgAIAAgACwAUABQAEQARABAAEAAPAA0AEAAW
ABoAGAATAA8ADgAOAA4AEAAQAA4ADAAEAAAAAwAJAAwABQAFAAgACQAMAAwACQAFAAMA
AwACAAMABAAGAAsADQAQAA4ACAAFAAYABwAZAA4ABwAHAAUABgAOABEACgAMABkAHwAl
ACgAJQAnADUAPwA8AEAAQQAvAB0AGAAVAAsA+P/m/+v///8JAAUA/v8AAAYADgASAAcA
BgATABIADgAOAAIA/f8HAAsADwAUABEADgAIAAcACQAKAAoABwADAAoACgAMAAoACgAI
AAUABQAGAAgABQAIAAsADQAOAAwADQAPABAADAAIAAYABAAJAAwADQAOAAsACgAGAAIA
AwAMABEAEwATABIADAAJAAgADQANAAwACwALAAcACgAKAAQAAgAEAAoADgAYABwAFgAP
AAwACwALAAsAEAAVABEADAAKAAcACQAPABgAGgAhACIAIQAfABwAGgAWABoAHwAgACEA
IgAiACAAHgAeAB4AHgAfACEAIAAfAB0AHAAZABgAFwAWABcAFwAXABcAEgATABcAFgAM
AAgACQAHAAIA/////wEAAAD9/wEACAAEAP3/+//9//3/+P/6/wIA+//3//j/9P/3//z/
//8BAP7//v/9//r//P8DAAAAAgAAAP7/9//1//b/9f/2//X/9v/4/////v/6//j/+P/4
//T/8P/z//L/8f/x//D/7v/w//H/9//0//H/7v/u//L/8P/y//T/+f/6//r/+//+//7/
BAAKAAIA/f///wMABAAHAAgABgAEAP7/+f/0/+//8v/0//X/9P/1//b/+P/8//v/9f/0
//j/+f/3//j/+f/6//f/9f/1//T/9v/2//X/8v/0//T/9f/3//f/+P/7//H/7v/y//T/
8f/r/+//8f/z//b/9//7//z/+v/7////+//5//X/8f/x//X/9f/1//j/+v/8//z/+P/6
//X/8v/4//L/8P/u//L/9v/4//r//P/9//7//v/7//X/8f/x/+3/6//n/+f/6P/v//X/
8//x//P/8//z//H/9v/7//z/+P/x/+//8f/v/+v/5v/j/+P/9f/8/wAABwABAP7/+v/1
//T/+P/6//b/8f/t/+z/7P/v//T/9//4//b/7v/q/+3/9f/6//X/9//2//X/9v/0//D/
7f/s/+3/6v/p/+j/6P/u//H/9f/0/+z/5//m/+X/9f/s/+v/+f/3/+r/9P////b/8P/3
//3/BQAKAAsAFwAbABcAJgA0ACkAGwARAPz/6//t//L/5v/h//H/8//l/+T/5P/o//j/
AAD7//7////2//n//P/z//H/9//3//f/+P/4//j/9f/3//P/8v/w/+v/6//y//L/9P/2
//b/9P/x//L/9P/3//X/9f/3//j/+P/v/+3/7P/q/+7/8P/0//j/+f/4//X/8v/0//T/
8f/u/+n/8P/z//P/9f/2//L/8f/0//v//f/+//3/+//1//b/9//y//H/9P/3//r/AwAG
AAMA/////wEA/////wQACQADAP7//P/5//3/BQAQABQAFgAWABQAEQAPAA4ACwAQABMA
FAAVABYAEwAQAA0ADAALAAoACgALAA4ADwAPABAADAAIAAQAAAAAAAEAAgADAP//AQAG
AAYA/v/8///////+//v/+//9//n/9f/4//7//P/3//f/+//2/+z/6f/s/+v/6f/s/+r/
7P/u/+7/7f/s/+z/6//o/+z/8//w//L/8P/w/+v/6//r/+n/6f/n/+f/6P/u/+z/5f/i
/+H/4P/h/+D/5v/o/+n/6f/o/+b/5v/n/+3/6v/n/+L/4P/i/+H/5P/n/+3/6//o/+b/
5v/k/+j/7P/i/93/4f/n/+r/7P/u/+3/7P/n/+X/4//h/+P/5P/k/+L/5f/o/+z/8v/w
/+v/6//w/+3/6f/o/+f/6P/l/+P/4//g/+L/4v/h/+H/5P/l/+f/5P/j/+P/5f/g/+D/
5//s/+f/3//h/+H/5P/o/+r/7//s/+j/5//p/+v/6//p/+f/5//p/+f/5f/m/+b/5v/k
/+f/7P/q/+r/4v/g/+b/4//i/+H/4P/j/+b/6P/n/+T/4//m/+X/5f/h/+H/4v/p//H/
8f/x/+3/6//p/+X/6//x//P/8P/p/+f/6f/n/+j/6P/q/+//9v/2//P/8//w/+7/6//n
/+j/7v/y//D/7P/p/+n/6v/s/+7/7v/s/+3/5v/j/+f/7f/y/+3/7//u/+3/7v/s/+f/
4//h/+H/4v/j/+T/5v/p/+v/7v/s/+b/4//k/+X/4f/o//H/8f/l/+D/7v/1/+b/3v/x
/wUACwAAAPX//f8VABsAEgAQAA0AAwADAAYA9//h/9L/zv/X/+P/6f/r/+r/6P/m/9r/
zv/V/+L/3f/g/+f/7v/p/+v/7P/r/+r/6v/p/+j/5P/l/+f/6v/s/+v/5//u/+7/8P/u
/+7/7P/p/+r/7P/v/+3/6f/p/+j/5v/i/+P/5f/m/+f/5v/n/+j/6v/s/+z/7P/q/+j/
4//e/9//6v/x//X/8//y/+z/6f/n/+3/7v/u//L/8//w//T/8//u/+3/8P/z//b///8C
APn/7//p/+X/6v/t//X//f/9//z//v//////AwAKAAoADQAMAAkABQAIAAgABgAMAAoA
BgACAP7/AwAEAAUACAAKAAoACwANAAsACQAGAAQAAQAAAP///v/9//3//f/9//v///8G
AAgA/v/4//f/8//0//P/9f/5//L/7f/v//T/9P/v/+//8//y/+z/7f/0/+3/6f/q/+b/
6v/u//D/8f/u/+7/7f/q/+//9//1//j/+v/6//X/9f/v/+n/5f/f/+T/6P/x//L/7v/s
/+z/7P/n/+T/6P/o/+X/4//g/9z/4f/l/+7/7v/u/+z/7f/y/+n/5v/j/+P/5P/k/+X/
6P/r//L/+f/y/+v/7f/x//L/7f/q/+T/3v/f/9//3//f/+X/6v/u//D/7f/q/+j/6P/q
/+X/5f/q/+3/6//s/+3/6v/l/+H/3//j/+j/6//t/+j/6P/m/+X/4//j/+T/5//k/+T/
6//w/+z/5f/o/+n/6//u/+//8//t/+j/5v/n/+j/6f/o/+f/6f/t/+3/7f/p/+j/5//k
/+b/6v/n/+b/5//o/+v/7v/t/+//8v/r/+z/6f/t/+//7P/o/+f/5v/h/+b/5v/m/+P/
8P/s/9v/0v/W/9r/3v/i/+X/6P/q/+n/5//n/+v/6//q/+X/5P/k/+v/8f/v/+3/6v/p
/+j/5f/p/+3/7f/o/+P/4//n/+f/5P/i/+L/5f/u/+7/6//r/+v/7P/s/+v/6//w//P/
8P/r/+f/5v/m/+f/6v/r/+r/6f/i/9//4//i/+L/2P/V/9v/3//l/+j/5f/j/+P/5f/k
/+P/4v/i/+f/6f/s/+r/4//h/+P/5f/t/+j/6f/n/+H/3P/e/+X/5v/o//P/+f/z//j/
CwAPAA8AIQAuACgAHQATAAcA+v/t/+X/6P/o/+H/3//p//X/6P/U/9L/2v/m/+3/6v/l
/+r/7v/0/+7/7//v/+3/6//q/+3/7v/s/+//7P/s/+v/5//i/+j/5//o/+r/6v/o/+X/
5//q/+7/7f/s/+3/7f/s/+X/4//i/+D/4//m/+v/8P/y//L/8P/u/+z/6v/l/+D/3//o
/+3/7//r/+j/4P/b/+D/6//x//b/9P/z/+7/8P/v/+r/6f/s/+z/7P/y//L/7v/p/+j/
6f/r/+v/8P/1//H/7P/q/+f/6P/t//X/9v/9//7//f/7//3//P/5//7/AAAAAAAAAAAD
AAIAAQACAAEAAAAAAAEABAAFAAUABgABAP7/+//4//v//f///wEA+f/5//z/+v/y//D/
8//z//H/7//w//P/7P/n/+n/7v/q/+X/5f/p/+r/5v/p//L/6f/j/+L/3P/f/+L/4//j
/+H/4P/e/9r/4P/p/+j/7P/n/+T/3P/Z/9r/2f/a/9n/3f/g/+j/6P/j/+D/3//e/93/
3P/i/+T/4//j/+L/4P/e/93/4f/c/9n/1v/W/9r/2v/c/97/4//g/97/3f/e/9//5v/t
/+b/3P/d/+D/4P/j/+T/4v/g/+H/4//l/+f/5f/k/+L/3v/j/+b/6v/w/+j/3f/X/9b/
2//d/+L/5//i/93/2f/X/9j/3P/e/9//2//c/9v/2//b/9v/3P/f/9//4v/s//T/6v/h
/+L/4f/f/+L/4//n/+L/3v/d/9//4f/h/9//3f/d/+H/4f/h/+D/4P/g/97/4v/o/+f/
6P/i/97/3P/a/93/4f/m/+H/5P/j/+n/7f/m/+D/3f/a/9b/2v/Z/9j/2//e/9r/1f/X
/93/4//n/9//2v/Y/9b/3P/W/9r/3P/e/+D/4//k/+T/4f/d/93/4f/h/+D/2//a/9r/
3f/h/93/2f/Z/9n/2f/X/97/4//k/+D/1//V/9f/1f/V/9T/1f/Z/+T/5P/h/+H/3f/a
/9b/0f/U/9z/4v/i/+H/3//g/+L/4f/i/+H/3v/f/9r/2f/f/+D/4v/a/9n/3v/h/+b/
6P/o/+f/6P/r/+L/3f/Y/9T/1v/V/9X/0P/N/8v/zf/P/8//3v/f/9f/1//Q/8z/0f/O
/8z/2//x//v/+P/3//v/+f/9/w4AGgAVAAkA8//W/8f/x/++/7T/v//N/83/z//U/9T/
0P/G/8b/z//Y/9P/0P/T/9j/0f/R/9f/1//X/9j/1v/W/9P/1f/X/9j/2P/V/9D/1v/V
/9b/2f/a/9n/1//S/9D/z//J/83/0//Y/9z/1f/V/9b/1v/R/87/zf/M/9P/1v/X/9j/
1v/W/9P/0P/Q/9j/3P/d/9v/2v/U/9H/zP/N/8n/xP/J/8v/yf/O/9L/zv/O/9L/0//U
/9v/3P/e/9v/3P/f/93/2//e/+H/2f/S/87/yf/P/9f/4v/m/+z/7P/q/+f/5P/i/97/
4v/j/+L/4f/g/+H/4P/f/+D/3P/a/9n/2f/i/+f/6//w/+//7v/t/+z/6f/n/+X/4//a
/9n/2//Y/8//zP/O/83/z//P/9L/1//O/8X/w//E/8H/u/+6/73/vf+4/7r/wv+9/7n/
uv+2/7X/tv+1/7P/tf+2/7b/tP+w/7P/rP+q/6z/rP+n/6f/pP+h/6D/nf+g/6L/qf+o
/6j/qP+q/6z/qP+k/6f/pv+n/6f/pv+k/6P/o/+o/6T/of+e/57/ov+k/6j/rP+z/7D/
rP+p/6j/pP+m/6j/nP+b/6H/qf+u/6//sP+u/6z/rf+t/63/rf+s/6z/q/+o/6b/pv+n
/6r/rf+p/6r/sP+u/6v/q/+r/6z/qf+n/6f/pf+o/6n/qf+l/6b/pf+l/6j/qf+r/6//
p/+m/6z/sP+r/6P/pf+l/6n/rv+x/7f/uv+6/73/w/+8/7f/sP+p/7D/t/+6/73/wP/C
/8T/xP/C/8b/w//C/8L/wv/E/8b/yP/N/9P/z//K/8X/x//H/8b/xP/F/8b/xv/M/83/
zv/S/9b/0//P/83/z//R/9H/y//I/8j/yP/N/9H/0P/R/83/yv/H/8n/yP/M/87/zv/I
/8b/yv/K/8P/wf/K/87/0v/W/9r/1//U/9D/yf/K/83/1P/X/9b/0f/Q/9D/1v/b/9j/
1f/U/9P/0v/P/9D/0//S/8z/yP/J/87/z//P/87/z//T/97/3v/b/9v/1//W/9T/0f/P
/9L/0//O/9D/0//Z/+D/2//Y/9P/zP/M/8b/xP/J/87/0v/M/83/zP/N/9D/0P/Q/8//
0P/T/9L/0f/Q/9D/1f/X/9r/2P/Q/83/zv/P/8X/uv+5/8X/0f/c/9z/z//E/8T/wf/H
/9f/7P/5//v/9f/3/wIACgD//+//5//k/9X/w//G/8j/wf+5/63/s//C/77/vP/I/8z/
wf/C/8v/xv/E/8T/uP+z/7z/wf/G/8z/yf/G/8D/v//C/8b/yf/J/8n/0v/U/9j/0v/M
/8T/u//B/8b/zP/N/8j/xf/B/7z/vf/B/8b/yv/K/8j/yP/I/8r/zP/M/8z/z//Q/87/
zP/F/8j/x//D/8j/yv/H/8f/x//N/87/zv/M/8n/wv/C/8n/yP/L/9L/zf/K/83/yv/K
/8f/yP/L/8z/zf/T/9n/1v/S/9H/z//R/9f/4P/i/+L/4P/c/9f/1//W/9P/2P/a/+L/
4P/U/w==
         </WaveFormData>
      </LeadData>
      <LeadData>
         <LeadByteCountTotal>10000</LeadByteCountTotal>
         <LeadTimeOffset>0</LeadTimeOffset>
         <LeadSampleCountTotal>5000</LeadSampleCountTotal>
         <LeadAmplitudeUnitsPerBit>4.88</LeadAmplitudeUnitsPerBit>
         <LeadAmplitudeUnits>��V</LeadAmplitudeUnits>
         <LeadHighLimit>2147483647</LeadHighLimit>
         <LeadLowLimit>268435456</LeadLowLimit>
         <LeadID>II</LeadID>
         <LeadOffsetFirstSample>0</LeadOffsetFirstSample>
         <FirstSampleBaseline>0</FirstSampleBaseline>
         <LeadSampleSize>2</LeadSampleSize>
         <LeadOff>FALSE</LeadOff>
         <BaselineSway>FALSE</BaselineSway>
         <ExcessiveACNoise>FALSE</ExcessiveACNoise>
         <MuscleNoise>TRUE</MuscleNoise>
         <LeadDataCRC32>2639175929</LeadDataCRC32>
         <WaveFormData>
/v/+//7//v8CAAQABgAIAAcABgAFAAQABgAGAAYABgAEAAQABAAEAP///P/5//b/+P/6
//z//v8CAAYACgAOAAkABAD///r/AQACAPz//f/+/wAA///7//v//f8EAAkADwAOAA4A
GgAYABYAEQANABUAFgATABYAFgAdAB4AHgAhACoALwA4ADUAMwAxACsAKAAfABUAEwAZ
ABYAFQAWABAADAAKAAYACAAJAAAAAAD///z/+//+/wUA///7//7/CAAEAAQABgABAAMA
AwACAAEAAQABAAEAAgAEAAQA//////3/+//5/wEA/v8BAAYA/v/3/wUADQADAAoAGQAf
ADEAWQCCAJoAqwC9AL0ArwChAJAAgAByAFoAOQAfABgAHwAYABAAEwALAAIABQD+/wIA
EQAOAAkACgANAAwADwAKAA4ADQAMAA0ACQAGAAgACwAMAAoACwANAA4ADwATABEADwAJ
AAwADAAKAAgACgALAA4AEgATAAkABQAGAAcACgAIAAYACQAOABAAEQARABMAFQAVABoA
FwAVABIAEQAOAAkABgADAAcACgALAAsADQAJAA0AFgAYABQAEwAXABQAEAAPABQAEwAW
AB4AKAAmABkAFgAYABwAHwApADMAMAA1ADgAOwA2ADgANAAtAC8AMQAsADIAOQA9ADoA
PwBDAEUARgBEAEIAQgBHAEQAQgBJAEkARABAAEAAPgA5ADcAOAA4ADgANgA1ADYANwAq
ACsALAArACcAIwAgAB8AGAAVAA4ACAAKABUAFwAVABYADwANAA8ADAALAAwABwAFAAYA
CAAFAAQACwAMAAsABAADAAIAAwALAAwABwADAAEABQACAAQACAAKAAsADQAKAAkADQAO
AAcABAAGAAgACwAMAA4AEgAGAAIAAAD///v/BAAGAAgAAwAEAAoACQADAAEAAAD8//z/
+/8BAAkA/v8DAAIA+f/5//j/8//2//n/+f/2//b/9//9//j/8//4//v///8DAPz/8v/t
/+7/7//y//T/9//3//f/9v/2//j/9f/7/+//7P/w//b/+v/4//n/9f/w/+b/3v/f/+D/
4v/g/+L/4v/m/+3/8f/x/+3/6//r/+7/6//u/+n/6P/l/+f/4f/i/93/3P/b/9f/3v/n
/+v/7v/t/+n/5f/l/+P/5f/m/+T/4//k/+b/6f/s/+r/4P/b/9r/3f/b/9b/3f/i/+X/
5//V/87/3P/f/+D/4f/i/97/4P/e/9X/2//l/+7/9P/t/+f/5f/o/+v/7v/q/+f/8//5
//3//v/9/wAA/v/4//b/+P///wAA/v/+/wQABgAJAAgABgAEAAUADQANAAwADQAOAAgA
BAACAPz/9v/y//D/8v/z/+r/5f/i/93/2v/j/+z/6v/q/+j/7P/i/9z/4f/g/+b/6v/o
/+f/5//n/+b/5v/n/+b/4f/j/+P/4//x/+X/3P/Z/9L/0P/X/+H/5//t//b//f8BAAsA
JwBcAHwAdwB1AIUAgwBrAFoAXABcAEQAGQD7//r/9f/k/9j/2f/b/+b/5f/U/9b/8/8A
APH/7//v/+v/6//o/+z/6//q/+r/5//l/+j/6P/o/+X/5f/l/+b/5//r/+n/5//h/+T/
5P/i/+D/4v/m/+r/7//x/+n/5//q/+3/6f/k/9//3//k/+b/5//n/+b/5f/i/+T/5//p
/+r/7f/s/+f/5P/h/+f/6v/r/+v/6P/h/+L/6P/p/+b/5v/r/+3/7P/u//b/7//s/+7/
8v/2/+//8v/6//b/7//v/+//8P/5/wAABwAKABAAEAANAAsADQAIAA4AFAAZABcAHQAb
ABkAFgAQABIAFgAfACAAHQAjACIAHAAbABwAGwAXABcAGAAYABgAEwAPAA0ACwADAAcA
CwANAAYA///5//X/8//z/+//7P/r//P/8v/t/+j/3//b/9v/4f/l/+v/6//n/+b/5v/h
/93/4f/f/9v/2v/b/9z/3//i/+D/2P/R/9b/4f/l/+7/7v/s/+n/5//n/+f/7P/u/+X/
4v/k/+b/4v/g/9//4P/f/+T/6//z/+v/8P/u/+z/6P/q//H/8f/v//H/9P/0/+7/5//n
/+n/4v/r/+7/6f/n/+b/4f/k/+f/5//k/+T/6P/x/+//7f/o/+P/3//b/+H/4P/k/+7/
6f/o/+b/5f/j/+P/4v/i/+n/6//2/+//5f/k/+X/5P/m/+n/5//k/+H/3v/k/+r/5P/e
/9z/2P/e/+X/6f/p/+L/3f/a/9r/3f/k/+P/5v/k/+f/4v/k/+H/4P/f/9v/3P/f/93/
2v/b/9f/0//T/9f/2//e/97/2//a/9r/2//f/97/1f/R/+D/4//d/9T/1v/W/9b/1v/a
/+L/5v/j/+H/5f/o/+j/4//d/9v/3v/k/+r/6f/p/+7/7//u/+r/6f/s/+r/5P/i/+T/
6//s/+3/7v/1//j///8AAAAAAAD9/wEA/f/4//n/+v/0//D/8//w/+3/7P/m/+T/4f/U
/9L/0v/Q/9D/1//c/9b/0v/W/+D/3P/c/9r/1P/V/9T/1//X/9j/2f/X/9b/1v/U/9D/
0//U/9X/2//h/9b/0//U/8z/x//H/8X/yf/g//n/BQANACMAOABMAGUAaQBdAGUAXwA8
ACQAIgAiABkACwDw/9P/zv/W/9P/1f/i/9//0v/Y/9v/zP/J/87/1f/Y/9//2f/c/9r/
2P/b/9n/2P/c/+D/4P/d/93/2f/Y/9f/2f/g/+P/4v/q/+X/3v/X/9T/0//U/9b/1f/U
/9X/2//h/9n/zv/D/73/xf/K/87/0f/U/9X/1P/Y/9b/1f/T/9P/1f/T/9P/0//Z/9z/
3f/d/+H/3//l//D/8P/q/+f/6f/r/+j/6P/u/+v/6v/u//T/+f/x//P/+v/y/+v/6//r
/+v/8//5////AQAIAAkABwADAAMA/P8AAAIAAwD9////BgALAA8AEAAMAAwAEQAOABAA
FwAXABIAFQAYABkAFwAXABgAGAAYABEADQALAAkA/f///wEAAQD+//v/+f/5//T/8//u
/+r/5//v/+7/6f/r/+X/5P/n/+z/7//0//P/7v/q/+f/3//g/+n/7P/t/+T/4f/e/93/
6P/q/+b/4//j/+n/6P/s/+z/6v/n/+X/5P/l/+v/7v/k/97/3f/c/+P/6v/y//z/8//w
/+//7//m/+r/5//k/+D/4P/l/+P/5f/n/+r/6v/p/+X/6P/t/+P/6f/p/+H/4v/i/97/
4v/p/+3/7v/y//D/9f/v/+n/6f/p/+r/6//x//D/9P/+//n/9v/y/+//7//x//L/9P/3
//X//P/x/+3/8P/1//j/9//5//b/8v/t/+r/8P/2//b/9P/2//b/9f/3//b/8f/u/+3/
7v/y//P/+P/1//b/9P/3//L/9P/z//L/8f/t/+//8//y//D/8P/t/+r/6//x//f//P/+
//X/8P/s/+n/8P/y/+z/6//w//f/+f/4//r/+v/4//X/9//4//7//v8DAAAA+P/6//r/
+v/6//b/+P/2/+3/8P/1//n/+v/4//X/9v/8//3//v/4//P/AAAHAAwADgAKAAoABQD8
/wEABgAQABQAEQAOABEAEAASABAADQAKAAkADwANAAoAEAAWABUAFgAVABAACwAIAAQA
BAADAPj/+P/4//b/9v/6//7/9//y//H/+P/x/+7/8v/w//X/+P/3//X/9P/z//D/8P/x
//D/7//z//X/9//p/+3/5v/h/+j/5P/Z/9//9f8DAAYADwANABMAOwBoAIoAnwCtAKcA
iQBnAFoAZgBkAD4AEQAFABAAEwAKAPr/6f/1/wwABwD6//b/AQAUABUACQADAPn/8//z
//j/+P/4//r/9//1//j/+v/6//f/9//1//b/9//7//z/+//2//r//f/8//v//v/8//7/
AQABAPz/+////wMABgAEAAIABQAEAAIA///7//z//f/8/wAABQAJAAwAEQATAA8ADQAL
AA4AEAAQAA8ADQAHAAkAEAATABAAEAAVABEACgAGAAgABgAGAAsAEgAZABMAFwAgABoA
EwATABMAEgAZAB4AIwAnAC4ALwAtADAANQAzADwAOwA5ADAALwA1ADkAPAA8ADsAPABC
AEAAPQBDAEIAPAA9AD4APQA5ADUANAAyADAALQArACsAKwAiACUAKAApACEAGwAWABMA
EwAVABMAEgANABMAEAAJAAsABQAEAAcACQAJAAsABwAIAAoADQALAAwAEwAUABMADQAL
AAkACQAPAA4ABwABAAIABwAFAAgACAAIAAcABwAIAAkADwASAAgAAgABAAAABAAIAA0A
FAAPABAAEwAXAA4AEgAPAAwACAAKABEAEQAPAA8AEAAOAA4ACwAPABUACgAPAA4ABQAF
AAQA//8CAAYACQAJAAwACQANAAYA//8BAAMABgAJAAsABgAGAAwACQAIAAYABQABAAEA
AAAAAAcABwAQAAcA/P/6//r/+P/+/wUABwAIAAMAAAAGAAwACAAEAAQAAgACAAcACQAH
AAgACQAMABIADgAOAAYAAgADAAcAAwAGAAcACAAJAAcABwALAAoACAAEAP//+v/5//7/
BQALAA4ACgAIAAcABwAMAAwABAABAAYACwALAAgABgAEAAAA+//+/wAABwAIAAcABAAE
AAoAEwAVAAkACAALAAwADQAOAAwADgAMAAMABQALABAAEgAJAAEA/f/+/wEABAAAAP3/
CwATABkAHAAbABwAGAAQABIAFgAfACIAJAAkACoALAAsACgAIwAeAB4AJQAkACIAIwAm
ACIAIAAdABgAEwAQAA4AEAARAAgAAgAAAPz/+v/8/wAA+f/0//r/BAAAAAAA/v/6//3/
/v/6//f/9f/z//b/+P/7//z/+v/9//7//////wMA/v/1/+r/3v/p/wMABQDx//b/CwAT
ADEAVwBsAJIAswCtAK0AsQCLAGIAZgBuAFIAKwAjACgAFQAAAAAACQAPAAoA/f/8/wIA
+//+/wMA/f/7//X/8//1//z//v8AAAAA/f/7//7////+//r/+f/8/wAABAALAAkABwAB
AAQABgAEAAIABAABAAIABAADAAEAAwAKABEACwAEAP3/+/8AAAQABwAJAAsACwAJAAwA
BwADAP7/+/8BAAMABwALAA0ADgANAAsABgD//wAABgAMAAwADwAXABMADAAIAAoACQAM
ABQAHgAiABsAHgAmAB0AFQAUABMAGAAjACwANQAvAC4AJwAdACQALQAvADwAPwBBADwA
PwBAAD8APQA4ADgAOAA9ADoAPgBHAEkARgBGAEYARAA/AD0APgA+AD4ANgAxAC4AKwAl
ACsAMQA1AC4AKQAlACMAIgAjACAAHgAdACUAJAAfAB0AFQASABMAFwAZAB0AGwAZABgA
GAATABQAHQAgACEAGgAXABQAEwAdACAAHQAbABUAFwASABIAEQAOAAoABwAGAAcADQAQ
AAwACgANABAADQAKAAgACAAHAAoADwAVAAsAEAAOAAwAAgD+////+f8DAA0AGAAgABgA
EQARABMADwAZAB0AGQAVABAABwAGAAsADQAMAA4AEgAZABUAEQAMAAkABwAFAAgABgAJ
ABIAEgASABEAEQAOAA0ACwAKAA0ACwASAAcAAAAAAAIAAgAEAAcABQACAAMABAAOABgA
FAAQABAADgAOABMAFQATAAwABwAEAAQABwAMAAkACgAOABMAEAAUAA4ADAAKAAUABAAH
AAUAAgADAAEA//8BAAEAAwAEAAIABAAIAA0AEwAUABIACAADAAkADwAQAA4ADgAMAAgA
AwAEAAQACQAIAAEA/v8AAAwABAAFAAYABwAIAAoADgAOAAcAAwAFAAYABAAEAAEAAgAI
AAoADAAHAAMADgATABYAFgATABQAEAAIAAoADgAXABoAGAAYAB4AIAAoACgAJwAmAB4A
IQAcABYAGgAeABsAGgAYABQAEAAOAAwADAALAAAA/v/+//z//P///wIA+v/0//D/9P/q
/+T/6f/q//L/+P/y/+3/6f/l/+r/8P/3//z/+P/7//z//f////X/8P/t/+z/9v/z/+v/
9f8BAPj/+/8VACUAMwBYAHgAjwCnAK8AoQCNAHoAcABwAGAANwANAAAA///0/+7/8//z
/+b/2f/a//L/DwAOAAEA+//7//f/9//0//j/9//2//n/9//2//r/+f/4//T/8//y//L/
8v/1//n/+f/1//r/+P/2//T/9v/4//r//f/9//b/8//1//f/9P/w/+z/7f/y//T/9f/1
//n//f///wYAAwABAP7//f/6//X/8v/v//j//P/+/////v/5//z/BAAFAAIAAgAHAAcA
BAAEAAoABAACAAUACgASAA0AEgAcABcAEQASABMAEQAXABsAHwAeACIAIAAbABsAHQAY
AB4AJQApACYAKwArACsAKgAmACYAKAAvAC4ALAAxAC8AKAAoACgAJgAhACIAJAAlACYA
HgAZABYAEwASABsAJAArACQAHQAXABMADAALAAYAAgAGABEAEwARAAwAAwD/////AQAD
AAcABQADAAQABgADAAEABwAHAAUAAQABAAEAAwAFAAIA+f/x//T/+//7/wAAAgACAAEA
AQD9//v//v/+//r/+v///wQA///6//b/9P/y//T/+P/9//f//v/+//7/+P/4//3/+//9
/wEABgAIAAIA+//7//3/+f8FAAsACQAHAAQA/f/+///////8//z//P8BAPv/9f/2//f/
+f/7//3/+P/4//7/+//6//j/9//2//f/9//4//v/+f8AAPX/6//q/+v/6v/s/+//7f/q
/+v/6v/y//r/+v/2//b/9P/z//f/+P/1//H/7//v//L/8//4//X/9v/0//f/8v/0//P/
9P/1//P/9//9//7//v/5//P/7f/r/+v/7//y//L/7v/s/+v/6//y//T/7v/t/+//8//y
/+7/8v/s/+b/2v/d/+D/4//m/+X/6P/n/9//4f/n/+z/7v/u/+3/8P/4//X/9P/s/+X/
8v/5//7/AAD+/wAA/f/2//T/9v/9//7///8AAAcACgAOAA4ADQAMAAQABwACAPz/AQAE
AAAA/v////z/+f/4//L/8v/x/+b/4v/g/9z/2v/i/+j/4//g/+D/6P/i/+D/3f/W/9b/
1P/Z/9v/3v/h/97/3v/f/97/3P/f/+D/4f/r/9n/1P/X/9b/0v/L/8P/xf/Z/+7/+f8H
ABUAHQA0AGAAewB9AHsAcQBdAEIALgA0ADwAIwD///D/8f/s/+r/5//h/+b/7//m/9r/
4//y/+3/5v/j/9z/2f/Z/97/3v/e/+D/3f/b/97/4v/k/+P/5f/j/+T/5f/p/+f/4//b
/9z/3f/c/9v/3v/g/+L/5f/l/+D/3//j/+f/6f/m/+P/5f/l/+b/5v/l/+D/2//U/9L/
2P/f/+X/7f/w/+3/7P/r/+//8v/z//P/7f/l/+X/6v/l/9z/1v/V/+D/5v/v//7/8v/s
/+v/7P/1//H/9/8CAPr/8//z//P/8v/5//7/AwAGAA4AEAAPAAwACwADAAYACwANAAgA
CwAQABMAFQAUAA8ADgASAA4AEAAXABcAEgASABIAEAALAAoACgAJAAgACAAHAAgACQD8
//v/+v/3//b/9f/1//f/8//z/+//7P/n/+3/6v/j/+f/4//k/+n/5f/h/9//1//e/+T/
6//t/+f/6//p/+X/3//f/9//4f/m/+b/4P/b/9v/4f/g/+T/5P/i/9//3f/d/93/4v/k
/97/3P/f/+L/3v/a/9f/1v/U/9b/2v/f/9T/2P/V/9L/0P/U/93/3//i/+X/6f/q/+T/
3//h/+X/3P/l/+j/4//n/+r/6f/w/+z/5//f/9r/3//n/+T/4f/k/+X/5//p/+j/4v/h
/+b/4//i/+D/3//g/+H/4f/i/+L/3//l/9n/0v/U/9j/2v/a/93/2//Y/9f/1P/a/+D/
4P/c/9z/2v/d/+P/5v/l/9//3f/d/+D/3//i/93/3P/g/+X/4v/m/+X/5v/n/+X/4//j
/97/2P/f/9n/1f/T/9j/3P/e/+D/4v/k/+j/6P/h/97/4f/j/+L/3//b/9v/4P/l/+j/
5P/h/+f/6//t/+z/8f/2//b/8v/w//D/9f/0//D/7v/y//L//v8EAAkADgAGAAcAAAD4
//3/AAD8//r/9//y/+3/6v/m/+b/5f/a/9r/3P/c/97/3v/g/9f/0P/U/97/2v/a/9b/
0P/R/9D/1P/V/9f/2f/b/97/4v/k/9j/1f/Q/8v/2f/T/9D/2f/a/8j/y//X/9P/1//q
//H/+f8HAA0AIgBCAFUAaQB1AF8AOwAkAB4AJAAoAB8ABwD8//n/4v/S/8//zf/W/+f/
6v/o/+v/6v/n/+H/4f/d/93/3f/k/+b/6P/m/9//2f/Y/9v/3P/a/9v/2//c/93/4f/h
/9//2f/c/97/3P/a/9z/3v/i/+f/6f/h/93/3v/f/+H/4P/f/+P/5f/m/+b/5f/m/+f/
5v/q/+n/6f/o/+n/6f/l/+P/4f/o/+z/7v/v/+v/4//j/+j/6v/m/+X/6f/t/+7/8v/8
//P/8P/y//b////5//3/BgACAP3///8BAP7/BQAKAA8ADQASABEADQALAA0ACAAOABIA
FQARABUAGwAdAB4AHAAXABYAGgAWABQAGwAbABYAEgASABAACwAMAA4ADwAQABEAEQAT
ABUACAAHAAYAAwABAP3/+v/5//f/9//z//D/8f/7//z/+f/0/+v/5//n/+n/6//v/+3/
6//q/+r/5f/h/+f/5//l/+T/5//q/+//9f/0/+3/5//m/+v/6f/s/+n/5v/i/9//3v/f
/+X/6P/j/+D/4v/k/+X/5v/o/+z/6f/q/+3/8f/o/+z/6f/m/+L/5P/r/+v/6v/r/+3/
7P/l/9//4P/j/93/5//r/+f/6v/q/+b/6v/o/+f/4//i/+P/6f/k/9//5v/r//H/9//z
/+z/6v/u/+v/6v/o/+f/4v/h/9//3v/h/+H/6v/h/9r/3P/g/+L/5//t/+7/7v/o/+L/
5f/o/+X/4P/f/9z/3//l/+j/5//l/+P/4//m/+n/7v/r/+z/6f/r/+X/5v/h/+D/3//b
/+L/6f/r/+z/4f/b/+D/5P/m/+j/6v/p/+z/6//j/+X/6f/s/+z/6f/l/+X/6v/t//D/
7P/p/+7/8f/y//D/9P/6//v/+P/0//T/+f/4//3/AAAJAA4AEwASABAADgAIAAsABgAA
AAIABAD///z//v/6//b/9P/z//T/9P/q/+j/6P/m/+b/6//w/+r/5v/l/+z/5f/i/+D/
2v/b/9r/3//h/+T/5//k/+L/4f/e/9r/3f/e/9//1f/b/+7/8//W/8b/1//f/83/z//s
//v/AQAHAAsAIABIAGEAYwBfAFMAPwA0ADYAQAAyAA8A/f/8//P/5P/k/+X/4//i/9v/
0v/a/9//3P/n/+f/6f/n/+n/5f/q/+r/6v/o/+P/3//g/+P/5P/i/+P/4//k/+X/6f/r
/+n/4//m/+j/5v/k/+b/4//i/+L/3//a/9n/3f/h/+P/4v/h/+X/5v/o/+n/6f/n/+X/
4f/i/+b/6//v//X/8f/r/+f/4//r/+7/7//v//D/6//u//b/9//0//T/+f/6//j/+f8A
APT/7v/t/+7/+//5/wEADgALAAUABgAHAAkAEQAXAB0AHAAgAB4AGQAXABkAFAAaABoA
GwAVABcAHQAhACQAJAAgACAAJQAiACIAKQApACQAIAAgAB4AGQAaABwAHQAeACAAIQAk
ACcAFwAVABMADwANAAkABgAFAP///f/3//L/9f8BAAQAAwAEAP3/+//9//v/+f/5//P/
9v/4//v/+f/1//n/9//z//P/9f/3//v/BQAGAAEA/f/1//X/7v/s//L/9P/1//f/8//z
//j/+v/z//D/8v/0//L/8v/z//b/7//u/+//8f/u//j/+//+//P/8P/y/+3/6//t//D/
8P/x//H/+P8BAPf///8BAPv/9v/y/+r/6v/t/+3/6v/q//D/+f/3//X/8v/v/+3/6//u
/+r/6//y//H/8v/y//P/8P/v/+3/7P/z//X/AAD5/+3/7P/t/+z/8P/z//H/7v/t/+r/
8P/2//L/7v/u/+z/7//1//j/9//1//P/8//2//T/9v/w/+7/8f/3//X/+v/z//D/7f/n
/+7/9f/3//j/9v/x/+z/6//r/+//8v/y//H/8P/w//H/8//y/+n/5f/m/+v/6//o//j/
AAD6/+v/3v/h/+T/5//q/+7/9P/2//H/7v/v/+//7P/s/+n/6v/w//X/+P/0//H/+v//
/wIAAgADAAYABAD+//v/+v/+//z//f/+/wUACAAPABAAEAAQAAoADQAIAAIABwAKAAYA
BAADAP7/+f/2//b/+P/5//D/7v/u/+z/7P/s/+z/4f/Y/+D/7P/q/+z/6v/k/+X/5P/l
/+X/5v/n/+f/6P/q/+r/5f/n/+f/5//v//P/8P/l/97/2P/N/83/1//f/+z/AwAPABUA
LwBOAGIAdwCLAJEAgwBxAGAAVABSAFAAQwAlABAAEQAGAPD/7f/x/+r/6f/0//z/9//y
/+3/7v/z//T/+f/0//j/9//2//j/9f/z//b/9P/y/+3/6//t/+7/7//z//H/7//p/+z/
7v/u/+7/8v/v//D/8v/x/+j/5f/n/+n/7v/w//L/+f/6//r/+f/3//X/9f/z//b/9//5
//r//f/5//P/7//r//X/+v/9/////P/1//b//P////z//P8BAAEA/v/+/wQA///+/wIA
CAAOAAcACgASAAkA///8//n/+f8BAAcADQARABoAHQAdABsAHQAYAB4AIQAjAB4AIQAm
ACkAKwAqACkAKgAwAC4AMAA3ADcAMgAuAC4ALAAnACcAKAAoACgAIwAhACEAIQAXABkA
GwAbABcAEwAQAA8ACAAHAAIA/v/8/wUABQABAAQAAQADAAkAAgD9//r/8f/2//r/////
//v/AQABAP///f/9//3///8CAAAA+P/x//D/9f/z//b/+v/6//n/+f/3//f//P/+//b/
8v/z//T/9v/4//v/AAD4//b/9v/3//H/+P/4//j/8v/y//f/9f/2//n//f/+//v/9//6
////9v///wIA/f///wAA/f8CAAUABQACAAIA//8DAPz/9f/8/wEABwANAAYA/P/3//j/
+f/6//r/+//7//v/+v/6//z/+/8DAPn/8//2//v//v/+////+//2//j/+v8FABAADAAG
AAQAAAAAAAMAAwD///j/9f/0//b/+P/8//j/+P/8/wMAAgAIAAIAAAD+//n//P8BAAEA
AAD9//n/9f/1//j//f8BAAIAAAAAAAEAAwACAP7/8v/r/+//9f/2//T/+P/4//b/8//4
//r/AQACAPz/9v/z//b/6f/i/+j/7v/0//r/+/8AAAEA+//5//v//P/6//f/8//z//j/
+P/6//X/8f/9/wUACwAOAA0AEAAOAAgABgAGAAsACgAHAAYACwAMABAAEAAPAA4ABgAJ
AAQA/v8FAAwADAAOABAADgAMAAwABAACAP//8v/1//r//f8CAAIABAD7//T/9/8AAPv/
+v/6//b/+f/6//b/8//x/+//7P/s/+3/7P/n/+n/6f/p/+P/8f/y/+X/4P/a/9H/1//f
/+H/8v8RACMAJQA/AFwAagCHAK0ArQCNAHUAYgBMAE4ARgAXAPv/AgAFAAAA+v/1//n/
9P/r/+7/9P/7//z/9//1//X/8f/x/+z/8P/v/+7/9v/3//n/AAD9//r/9P/x//D/8P/w
//P/8f/v/+n/7P/q/+j/5v/o/+v/8P/2//n/7v/p/+n/6f/s/+r/6P/r/+7/8P/x//H/
8//z//H/9P/z//P/8v/z//P/7//t/+v/7f/s/+n/5f/m/+H/5P/s/+r/5P/h/+P/6v/s
//H//P/z//D/8v/2//f/7f/t//L/7v/n/+f/5//o//H/+P///wAABgAGAAMAAgADAP3/
AgAFAAcAAgAFAAsADwASABIADAAIAAkAAgAIABMAFwAWABUAFgAVABEADwAOAAwACgAF
AAEA///9//H/8//1//X/8//x//D/8f/p/+X/3f/W/9T/3f/d/9n/2//V/9T/1//V/9P/
0//N/8z/zP/N/8n/xf/L/8v/yf/D/8H/v/+//8b/xv/A/7v/tv+5/7X/tv+6/7z/vf+/
/7v/uf+8/7z/uP+4/73/wv/E/8T/xf/I/77/vP+8/73/tv+8/7v/uv+5/7z/xP/F/77/
u/+5/7T/s/+v/7L/t/+1/8H/x//F/8f/xv/B/8T/yP/J/8f/yP/E/8f/v/+3/7n/u/++
/8H/wv++/7//xv/C/8L/wf/B/73/vf+8/7z/v/+9/8T/uf+0/7b/uv+8/77/wf+//7z/
uP+0/7n/vv/B/8D/w//E/8T/x//H/8P/xv/J/87/1v/R/9D/x//C/8f/zf/L/9D/z//Q
/9H/z//S/9f/1//W/9r/2f/Y/9v/2f/b/9z/2v/V/9L/0P/P/9b/1v/O/8v/0//b/97/
3v/d/9z/2f/V/9n/2v/g/+D/2f/S/87/0P/S/9P/3v/l/9n/0P/L/8n/zv/S/9P/1//b
/9z/3P/b/9D/zv/a/97/4P/i/+T/3v/e/9r/z//S/9n/3//i/9r/0//Q/9L/2f/e/9z/
2//i/+f/6v/q/+b/5v/h/9j/3P/g/+n/7P/t/+7/9f/4//7//v/9//z/9f/5//X/8P/v
/+7/5v/g/+j/6v/s//D/5f/g/9r/yv/M/9D/0v/W/9z/4P/Z/9T/0v/Y/9D/zP/K/8b/
yf/K/8z/y//L/8v/yP/I/8n/yP/C/8P/wv/B/7P/qf+2/8//2P/U/83/yf/D/7v/tP+5
/9H/+/8fACYALABRAHMAdQBjAEUAMAA2AEYAQAAdAPv/6P/Z/8r/yP/J/7//uv/B/87/
zv/N/87/x//B/7//uf+3/7n/wv/G/8r/yv/F/8H/wv/G/8j/x//J/8v/zP/N/9H/zP/H
/77/vv/D/8b/yf/Q/8r/yP/H/8P/u/+5/7z/v//D/8T/xf/L/8r/yv/J/8f/yP/J/8j/
zP/M/83/zf/P/9H/zf/L/8n/z//S/9P/0//N/8P/wf/E/8r/yv/N/9X/0v/M/8n/zP/J
/8j/zP/S/9f/0f/V/97/2v/V/9f/2f/b/+P/6f/v/+7/9P/0//H/7v/v/+n/7v/3//f/
8P/n/w==
         </WaveFormData>
      </LeadData>
      <LeadData>
         <LeadByteCountTotal>10000</LeadByteCountTotal>
         <LeadTimeOffset>0</LeadTimeOffset>
         <LeadSampleCountTotal>5000</LeadSampleCountTotal>
         <LeadAmplitudeUnitsPerBit>4.88</LeadAmplitudeUnitsPerBit>
         <LeadAmplitudeUnits>��V</LeadAmplitudeUnits>
         <LeadHighLimit>2147483647</LeadHighLimit>
         <LeadLowLimit>268435456</LeadLowLimit>
         <LeadID>V1</LeadID>
         <LeadOffsetFirstSample>0</LeadOffsetFirstSample>
         <FirstSampleBaseline>0</FirstSampleBaseline>
         <LeadSampleSize>2</LeadSampleSize>
         <LeadOff>FALSE</LeadOff>
         <BaselineSway>FALSE</BaselineSway>
         <ExcessiveACNoise>FALSE</ExcessiveACNoise>
         <MuscleNoise>TRUE</MuscleNoise>
         <LeadDataCRC32>1504429578</LeadDataCRC32>
         <WaveFormData>
AgACAAIAAgAAAAAAAAAAAAIABAAGAAgABwAGAAUABAADAAIAAQAAAAIABAAGAAgABQAE
AAMAAgAEAAQABAAEAAQABAAEAAQABQAFAAUABQAGAAcABwAIAAMAAQABAP//BAAKAAwA
DQALAAoACgAIAAgACgAKAAsAEgAVABgAGwAXABIADgAJAAoABgADAP//+//7//z/+//4
//f/+/////v/+v/6//n/+f/6//z/+v/4//r//f/+//7/+//7//r/+P/5//v/+////wMA
BwAJAAYABAADAAQABQAEAAQAAAAAAAAAAAABAPv//P8DAAoAEgAaACIAIAAOAAEAAgDy
/8v/rv+g/5H/gv9//4H/gv+N/5f/mv+Y/5f/n/+m/6X/n/+d/6H/o/+t/73/yP/S/+T/
8v/0//P/9//8//7/AAAFAAcACAAJAAYABAADAAEABgAHAAgACQALAAoACgAMAAkACAAI
AAgACgALAA0ADQAIAAcABwAGAAYACAAIAAYABwAIAAcACgAHAAYABQAGAAwADQANAAoA
BQAJAAgABwAKAA8ADwAPAAoACwAKAAkACAAGAAYACAAMAA0ACwAKAAoACgAKAAoACAAI
AAkACQALAA0ADQANAAsACQAIAAYACAAKAAwADwANAAsACQAJAAwADAAKAAoADAAMAAoA
CgAIAAcABAABAAIAAQD+/////f/8//n/+v/9//7//f/9/wAAAQADAAYAAQD+//z/+f8B
AAQABgAIAAQAAgABAAAAAwADAAMABQAFAAUAAQABAAEAAQABAAAAAAABAAAAAAD//wAA
///+//7//v8AAAAA/f/9//3//f/3//n/+v/7//7//f/6//n/+f/5//r//P8BAP7//v/+
/wAAAQACAAUAAgACAAMA/v8AAAEAAwAAAP7/AAABAAEAAAAAAAEAAQACAAIAAgACAAAA
//8AAP//AgACAAMABAABAP///v/8////AgADAAQAAwAAAPv/+P/8////AQACAAMAAwAD
AAIAAgACAAIAAwAEAAYABgAGAAMAAgABAAAA+//7//7//v8BAAEAAQD+//z//P/8//z/
/v/+//7//v/+//v/+//6//j/+P/7//z/+//5//j/9//4//f/+v/7//v//P/8//v//P/8
//v/+//5//r//f/7//z///8AAP///P/7//r/+f/5//r/+f/4//z//v8AAAIA///+////
/v////v//P/8//z//P/8//z//f/9//3///8BAAMABAACAP///f/9//7/AQAHAAkABwAH
AAgACgAJAAoACwAKAA0AEQATABUAEwAPAAoABgAFAAQAAAD9//r/9v/2//f/9f/1//X/
+v8AAP////8AAP7//f/9//7//v/+/wAAAwAEAAQAAQABAP7//v///wEAAgADAAQABQAC
AAEA///+/wEABQAHAAoACAAHAAYABQABAP//AgAJAAwAEgAYAB4AGAAMAAcACAD4/9P/
tv+u/6P/kv+J/43/lv+j/7f/xv/M/83/v/+w/6//qf+f/6X/s/+7/8H/zP/a/+r/+P/4
//X/+/8AAAIABAAHAAkACgALAAsACgAKAAkADQANAA0ADQALAAoACgAMAAwADAANAA4A
DgANAA0ACwAHAAcACAAIAA0AEAARABAACwAKAAcACAAGAAYABgAIAAwADQANAAoACgAP
AA8ADwASABUAEwARAAwADQAMAAsACAAGAAYACAAMAA0ACwAKAAoACAAGAAQABwAIAAoA
CwAKAAkABgADAAUABwAKAAwACgAIAAYABQAGAAUABAAFAAoACgAIAAgABgAGAAQABAAF
AAcABwAHAAgABwAEAAUAAwACAP//AAAEAAYABgAHAAQAAQD///7/AAACAAUABwAIAAgA
BwAGAAQAAgABAAAAAwAFAAcACwAJAAkABQAFAAQABQAGAAYABwAHAAUABAACAAQABAAE
AAYABgAIAAgAAAD///7//f/8/wEABQAJAAoABwACAP//AgADAAUACAAMAAoACwAMAAoA
CQAIAAkACQAKAAwACAALAA0AEAAOAAkACgAKAAkACwAMAA4ADwAMAAwADAAMAAsACwAN
AA0ACgAIAAcABgADAAMABAAEAAgADAAOABAADAAIAAIA/v8EAAcACQAKAAkACQAJAAgA
BwAGAAUABQAHAAoACwAMAAkACAAHAAYABQAHAAwADgAOAA0ADAAIAAgACAAIAAgADAAM
AAwADAAKAAUAAwAAAAMABAAIAAoACAAHAAcABwAGAAMABAADAAUABgAGAAUAAgACAAEA
AQAEAAYACgAJAAgACQAIAAUABgAHAAgACQAIAAoACgAKAAYAAAD6/wAABAAGAAgACgAL
AA0ADgAPAA0ACwAJAAYACQAJAAoADQAKAAsADwAPABIAEwAVABgAFgAYABoAGgAYABkA
GAAXABkAGQAYABgAFAASAA0ACQAFAAAA//////7///8AAAYABgABAP3/+v/9////AgAG
AAYABgAIAAsADQAOAAwADQALAAoACgALAAoACQAIAAcACgANAA8AEgARABEADwAOAA4A
DQAMAAsADQARABQAEQAUABYAGgAiACIAGAANAAwADAD3/9L/uv+z/67/q/+v/7j/zf/f
/+j/6P/n/+H/3v/d/9X/x//B/8X/xf/B/8j/3P/s//T/+v8BAAYACgALAAwAEAARABEA
EQASABIAEwATABIAEQAQAA8AEwAUABYAGgAYABgAGQAaABgAFQATAA8AEAARABMAFAAT
ABQAEwAQAA8AEAAPABIAEAAQABAAEgAVABUAFAAQABAAFQAVABUAEwATAA4ACQAMABEA
FAAXABUAEgARABIAGAAZABcAFgAVABQAEwASABAADgANAAsADQAPAA8ADwAMAAsACwAK
AAgACAAIAAkACwALAAsADQAMAAgAAgD+/wEABAAFAAgABwAHAAUAAwAFAAMA/////wQA
BgAGAAoACAAGAAIA//8DAAUACAAMAAoACgALAAsADQAMAAoACAAJAAoADAAOAAwACQAG
AAUABgAHAAQABQADAAMAAwACAAEAAQD///7/AgAGAAgACgAGAAQABAACAP//AQADAAUA
AQADAAQABQAFAAMA///9/wEAAwAGAAoACwAGAAQAAgADAAUABwALAAgACAAJAAQABAAF
AAcABAAFAAgACgALAAkABgAEAAEAAQACAAMABAAFAAUABwAHAAYABAADAAIAAwADAAQA
BAADAAQAAwACAAYABgAEAAQAAwADAAIAAAACAAMABAAEAAMAAgABAAEA//8AAP///v8B
AAQABwAKAAMAAQACAAAAAQABAAEA/v///wAAAQACAAIAAAD+//z////9//7//v/8//z/
//8AAAIAAQABAAEAAwABAAMAAwAAAP7/+//3//n//P/+/wEA/f/8//3/+f/6//3//v/9
//v/+//7//v/+v/8//z//P/9//7///8AAP7//v8AAAAA/////wEA//8EAAAAAAD///7/
/f/8//z//f/9//3//f/9//3//P/9//3//v8BAP//AQAGAAcABQAFAAYACAAFAAYABwAG
AAoADQAOAA8ADgALAAcABAABAAAA/P/5//T/7v/s/+v/6//t/+//9v/5//f/9v/2//X/
9f/2//j/9//4//v////8//r/9f/z//P/9P/2//n//P/9//7////5//f/9P/y//T/9//4
//r/+P/3//b/9f/1//v/AAABAP7/AAAKAAoABgAEAAMA/v/o/8H/oP+S/4n/gP99/4P/
jv+d/6f/rP+q/5//lf+a/5//nf+d/6X/rf+5/8X/yv/Q/9r/5P/o/+3/8//4//r//P/9
//3//P/7//7//v//////AQABAAEAAQD///7//v8AAAAAAAABAAIAAgABAAEA/////wEA
BAAGAAcACAAHAAQAAAAAAP7/AAABAAIAAwAGAAsACwAKAAYABgALAAsACwAJAAsACAAF
AAIAAwACAAEABAAEAAYACgANAA0ACgAIAAgACAAIAAgACgAKAAsACwAJAAcAAwD//wEA
AwAGAAgABwAGAAUABQAHAAUAAwADAAYABgAEAAQABgAGAAQABAAGAAkACgALAAgAAwD8
//n//f/+//3/AAAAAP7/+v/3//n/+f/6//z//f/+/wAAAQABAAAA/v/8//v/+v/6//r/
+f/5//n/+//7//v/9//3//v//f///wAA/P/7//j/9v/4//z//v8AAAAAAAACAAIA+//5
//f/9f/1//n//P///////f/5//f/9//3//j/+v8AAP7///8AAPv/+f/3//f/+v/8////
/P/9////AgAAAPr/+v/5//f/+v/8////AQD+//7//v/+//7///8CAAMAAQD+//z/+v/6
//v//f/+////AgADAAQAAQD+//n/9v/7//3//v/+//3//f/9//z/+//6//n/+f/9/wAA
AQACAP7//P/6//j/9//3//r/+v/8//3//v/8//7//v/+//7//f/8//v/+v/3//P/8v/w
//P/9v/8/wAA/f/7//r/+f/7//n/+//7//v//P/8//v/+f/4//b/9f/4//r//v/9//3/
//////3/+v/5//j/9//2//j/+P/4//j/+P/4//j/+//8////AAD9//3////9//n/+P/4
//f////+//b/9P/1//b/9//4//r//f///wEA/v/7//j/9P/3//f/+P/7//v//f8CAAMA
AQABAAIABAAFAAgACwAMAAsACwAJAAcACQAHAAQAAgAAAAAA/f/7//b/8P/u/+3/7v/v
//D/9v/4//X/8//y//H/8f/y//T/8P/w//L/9f/4//j/9f/1//X/9v/4//v/+P/3//b/
9f/z//P/8v/y//b/+f/6//z/+v/5//j/9//5//v/AAADAAQACAAOAA4ABgD6//X/+P/q
/8f/ov+O/4H/dv9z/3n/hv+P/43/jv+S/5P/k/+Y/5X/kf+V/5//p/+x/73/xP/I/9L/
3P/m//H/9v/6//v//P/7//v/+v/5//3//v8AAAEAAQABAAEAAQD+//z/+//8//7/AAAD
AAYAAwABAAAA/f///wEABAAGAAUABgAFAAIA/f/8//n/+v///wIABQAKAAkABQAAAPj/
+f///wAAAQAEAAcABQADAAEAAwADAAMABQAEAAUACAAIAAUA///6//7/AAACAAQABAAE
AAUABQACAAEA/v/7//3///8CAAQAAgAAAP7//f////////8BAAIAAgAAAAAA///+//v/
+v/+/wEAAgADAP//+//1//P/+P/6//r//v/8//r/9v/z//X/9f/2//j/+f/6//z//f/8
//r/9//0//X/9v/4//r/+v/5//j/+f/7//v/9//3//r/+//8//z/+v/5//b/9P/3//r/
+//8//r/+v/8//z/9f/1//X/9f/z//f/+v/9//z/+f/0//H/9f/3//r//v/8//b/8//w
//D/8f/y//X/9//4//r/9v/y//H/8f/s/+7/9P/5//3//P/6//n/9//4//r//P/+//3/
/f///////f/8//z//P/8//3///8AAP3//v/9//z/AAAAAP7//v/+//3/+//4//v/+//7
//r/+f/4//f/9//3//j/9//2//f/+P/5//r/+f/5//z//P/6//f/9P/u//T/+P/8/wAA
///+//3//P/6//f/9//2//n/+v/+/wAA/P/5//f/9f/5//n//f////7//v/9//v/9//2
//T/8//2//j//P/7//b/9f/y/+3/8v/3//z/AQAAAAAA/v/8//r/+v/6//r/+//8////
AAD+//3//v/7//r/+v/7//n/+v/8//z//P/8//r/+//7//v//f/9//3//P/+//3//f//
/wAAAwAJAAsACgAJAAkACgAKAAwADgAOABAAEwAUABUAEgAPAAsACAAIAAgABQADAPv/
9P/x/+//7v/v//D/9v/9//3//v8AAPr/9f/x/+7/8//4////BwAGAAQA///9//z//P/9
///////////////6//n/9//2//v/AQAFAAoABQADAAEA///7/wMACgANABAAFAAWABQA
DgAIAAEAAgAAAOn/wv+o/5f/iv+D/4P/jv+d/6v/tP+4/7P/qf+m/6f/of+f/6f/rf+v
/7X/wv/M/9z/7v/y/+3/9v/8////AgAFAAcACAAJAAkACAAIAAcACAAHAAYABQAHAAYA
BgAIAAkACgAMAA4ADAALAAsACQAGAAUABQAEAAcACgALAAoABwAGAAMABAAHAAgACQAM
ABAAEQARAA4ACQANAAwACwAMAA8ADQALAAcACQAJAAkACQAIAAkADAAOAA0ACQAGAAkA
CgALAAwADAAMAA0ADQAKAAkABgADAAUABwAKAAwACQAIAAcABwAHAAUAAwADAAQABAAC
AAIAAAAAAP7//v/9//////////z/+f/0//P/9//4//f/+v/+//7//P/7//n/+f/6//z/
/v/+//////8CAAIAAQAAAP7//P/7//r//P/9//7/AQADAAMA/////wAAAQACAAIAAQAB
AP///v/+/wAAAAAAAAIAAgAEAAQA///////////+/wEAAwAFAAQAAQD8//n//v///wEA
BAAGAAIAAQAAAAEAAQABAAMAAQACAAQAAAD+////AQD+//3/AAACAAMAAgACAAMAAwAD
AAQABQAGAAUABQAHAAcABgAEAAMAAgAEAAUABwAIAAYACAAIAAgABQACAP3/+v///wMA
BgAIAAYABQAEAAIAAQAAAP////8AAAIAAgACAP///v/9//z/+//9/wIABAADAAEA///6
//v//P/9//7//v/+//7//v/+//v/+//6//z//P///wAAAAD///////8AAP//AgADAAMA
BAAEAAMA///+//z/+//8//7/AgABAP/////9//n/+P/5//r/+////wIAAwAEAAIAAAD+
//z/AgACAP7//v/8//r/+P/2//f/+f/6//v//f///wEAAgD+//v/+f/5//v///8GAAkA
CAAHAAcACAAKAAwADgAOABEAEwATABMAEgAPAAsACAADAAIA/v/7//f/8v/x//H/8f/x
//H/9v/9//v/+v/6//n/+f/6//z/+P/2//b/9//6//r/9//3//f/+P/6//3/////////
///7//v/+v/6//7/AQACAAQAAAD///7//f8FAAMAAgAFAAoADAASABIABgD4//f/+P/0
/+H/wP+o/53/mv+b/6H/qv+5/8v/3P/i/9//0//K/8H/uf+z/7f/u/+9/8P/zP/Q/9j/
4P/i/+X/7v/0//f/+v/+/////////////v/+//3/AgADAAQABQADAAIAAgAEAAQABAAF
AAYACQAJAAoACQADAAEAAAD+/wMABgAHAAYAAgACAAAAAgAEAAQABAAGAAkACQAIAAQA
AgAHAAcABwAGAAkABwAFAAUABwAHAAcABAACAAIABAAEAAMA///8////AAABAAIABAAE
AAUABQADAAMAAQD//wAAAQADAAQAAgACAAIAAwADAAEA/////wIAAgAAAAAA/f/8//n/
+P/6//3//v////3/+//3//f/9//2//P/9P/4//r/+v/7//n/+f/6//z///8AAAIAAwAF
AAQAAgAAAAIAAgADAAQABQAFAAUABwAEAAMA/v/9/wIABQAIAAoACgALAAoACgAIAAgA
BgAEAAcACAALAAwABAADAAIAAQABAAUACAALAA0ACwAHAAUABQADAAIAAgAHAAYACAAK
AAcABQADAAMABQAIAAwACgAMAA0ADwAMAAYABgAFAAMABwAIAAoACwAJAAgABwAGAAgA
CQAMAA0ACwAKAAoACgAHAAcACAAIAAgACgAKAAoADQAMAAkACAANABEAFAAWABMAEQAP
AAwADAAMAAwADQANAA4ADQAMAAcABgAFAAQABQAHAAwADgANAAsACQAEAAIAAgACAAIA
BgAIAAoADAAMAAkACQAIAAYABgAJAAoADAALAAsACwAMAAsADgAPAA0ADgAOAA0ACgAI
AAUAAwAHAAwAEQANAAoACgAKAAoACgAMAA0ADQANAAwACwAKAAgACgAJAAkACwANAA8A
FAAVABMAEwAUABYAFgAYABoAGgAcAB8AIAAhAB0AFwAQAAoADAAOAA0ADQAGAAAA/v/9
//z//f/+/wQACwAJAAgACAAHAAcACAAKAAcABgAHAAkACwAMAAoACwAIAAgACQALAAsA
CwALAAsACwALAAoACgAMAA8AEAASAA4ADQAMAAsABwALABIAGQAaABwAHgAiAB4AFAAF
AP7/+v/r/87/wP+//77/vf+//87/4//z//j/9v/x/+v/6v/n/9v/x//B/8v/z//P/9r/
6v/w//T/+v/9/wEABAAEAAQACAALAA0ADwAPAA4ADgANABAAEQASABMAEQAOAAwADAAO
AA4ADwAQABIAEQARAA8ADwAPABAAEAAUABYAFgAUABEAEAANAA4ADwAQABEAFAAXABcA
FgASAA8AEwASABEADwARAA4ACwAKAA0ADgAPAAwACgAKAAwADQANAAoACAANAA4ADwAQ
ABAAEAARABEADwAPAA0ACwAMAA0ADwAQAA8ADgANAA0ADAAJAAYABQAKAAwADAAOAA4A
DgAMAAwACwANAA0ADQALAAkABQAFAAcACAAHAAoADQAOAA0ADQALAAkACAAIAAkACgAM
AA0ADgAOAA0ADAAOAA4ADwAQABEAEQARABMAEQARAA0ADQAPABEAEwAUABIAEQAOAAwA
CgAMAAwADAAOAA4AEAAQAAsACwALAAsACgANAA8AEQARAA8ACwAJAA0ADQAOABAAEwAQ
ABAAEAARABEAEQATABMAFAAWABIAEAARABMAEAAQABIAEwATABIAEgATABMAEAAQABAA
EAAPAA8AEQARABAADgANAAwADAANAA8AEAAQABIAEgASAA8ADAAHAAQACgANAA8AEAAQ
AA8ADgAMAAkACAAHAAcACAAKAAoACgAGAAYABgAGAAUABQAIAAgACwALAAsACAAFAAQA
AwACAAcACAAJAAoADAAJAAkACAAIAAgACwAMAAsACQAIAAcABAABAAIAAQADAAYACAAJ
AAYABgAFAAUAAwAIAAoACQAIAAcABgAEAAMAAQD//wEAAwAFAAYABgAFAAUABwAFAAUA
CAAHAAoACwANABAAEAASABQAFAAVABcAFwAXABgAFwAVABQADgAMAAcAAwABAP7///8B
APz/+//6//7/AQD///7//v//////AAACAP7//v8AAAMABQAGAAQABQACAAAA/////wAA
AQACAAMAAwADAAIAAgABAAMAAwAEAAUABQAFAAUABwAHAAQABwAKABAAGgAeABYADAD/
//b/8v/j/8j/tv+x/6r/p/+p/67/uf/P/+T/5P/X/8n/xP/B/7P/of+j/6v/sf+7/8j/
1P/g/+j/7v/z//j//P/9//7/AQADAAQABQAFAAQABAADAAYABwAIAAkACQAIAAgACgAJ
AAgACAAIAAoACQAJAAcABAADAAMAAgAHAAoACwAKAAoACgAIAAoACQAIAAcACAAJAAkA
CAAEAAIABwAHAAcACgAPAA8ADwALAAsACQAHAAgABgAGAAgACwALAAgABgAHAAYABQAE
AAYABgAHAAcACgANAA4ADwANAAsACgAIAAkACgALAA0ADQALAAkACQAKAAoACAAIAAYA
BgAEAAQABAAFAAQAAwAGAAUAAgADAAMAAgD//wAABAAEAAIAAQADAAMABAAGAAcACAAK
AAsADgAOAA0ADAAIAAYABQAEAAMAAwADAAUACQALAAkACwAIAAcABgAEAAYABwAGAAYA
BQAGAAUABAAGAAYACAAIAAUABwAJAAsABAAFAAUABQAJAAkABwAHAAgABwAHAAgADQAK
AAoACgAHAAcABwAJAAYABgAHAAIABAAFAAcABAADAAYACAAJAAwADAANAA0ACQAIAAcA
BgAFAAUABwAHAAkACgAMAA4ACwAJAAgABgAFAAYABQAEAAcABgADAAIABAAFAAUABAAH
AAkACwAMAAoACAAGAAUABgAIAAgACAAGAAYABgAGAAEAAQAEAAQABwAJAAsACgAFAAIA
///8/wEABAAHAAoABgABAP///P/9//7/AgAEAAYABQAFAAUABAABAAIAAQAEAAYABwAH
AAYABgAFAAUAAwACAAMA//8CAAUABgAFAAEAAQABAAEAAgAEAAQABAADAAIAAQAAAP7/
/P8AAAQACAAGAAQAAgAAAAAAAQABAAEAAQABAAEAAAD///3//P/9//7/AQAHAAkACwAL
AAwADgAMAA4AEAAQABMAFQAVABUAEgAPAAsACAADAAIA/v/7//r/9v/2//f/8//x/+//
8v/6//n/+f/6//f/9//4//r/9v/2//j/+////wAA/v////z//P/9/////v/9//z/+//6
//v/+//8//7/AQACAAQABAADAAIAAQD9//n//P/7/wAADAAWABgAFAAKAP3/+v/4/+X/
wv+s/6X/nP+V/5H/kP+Z/63/uv+4/7n/uf+0/7P/sf+j/5v/pf+v/7H/vP/M/9j/4v/k
/+P/7f/0//j//P8AAAEAAQABAAMABAAGAAcACAAHAAYABQAEAAIAAQACAAQABAAFAAYA
CQAJAAoACQAEAAMAAwACAAQABgAGAAQABQAGAAUACAAGAAQAAgACAAgACQAJAAYAAgAH
AAcABwAGAAkABwAFAAUACQALAA0ACgAGAAQABAALAA0ADAAMAAwACgAIAAYABwAIAAoA
CwAJAAkABwAFAAMAAQAAAP7/AgAEAAYACQAGAAMAAAD//wUABgAFAAYABgAGAAQABAAD
AAUABQAFAAYABQACAAMAAgACAAAAAgAEAAQAAgABAAAA/////wAA///+//7//f8DAAQA
BAAEAAEA/v/8//r//P/9//7/AQAAAP//+v/5//j/+f/6//r//P/9//z//P/7//z/+//6
//z//P/+//7/9//3//f/9//z//X/9v/3//z/+//4//f/9//3//j/+v/8//j/9//2//j/
+f/6//3/+//6//r/9P/3//n//P/6//b/+P/5//n/+v/6//v/+//5//j/9//2//b/9//6
//v//P/8//3//v/8//v/+//6//v//v///wAAAgAAAPz/+v/8//3//f/8//////////7/
/P/6//j/9//5//z//f/+//z//P/8//z/9//3//r/+v/+////AAD+//3//P/7//r//f/+
////AAD+//v/+//6//f/9v/4//j/+//9/wAAAwABAP3//f/7//r/+v/5//f/+P/4//f/
9//1//b/+f/3//n//f//////+f/3//X/8//2//r//P/+//3//P/7//r/+f/4//n/+P/5
//v///////r/+P/3//X/9f/4//z//v8AAAIA///9//r/9//4//n/+v/6//n/9//2//f/
9f/3//z//f8BAAMABgAKAAwADgAQABAADwAPAA0ACwAJAAcABAACAP7//P/3//P/8v/u
/+7/7//v/+//7//0//v/+f/4//j/9P/z//P/9P/1//b/+f/9/wEAAgAAAAEA/f/8//z/
/f////////////3//f/8//z/+//9//3//v////////////3/AwACAP//BAAMABAAEgAQ
AAoABQAAAO7/yf+m/5b/j/+C/3n/e/+C/4X/i/+Q/47/j/+X/6L/pf+d/5n/of+l/6f/
tf/I/9j/4v/u//b/8//2//r/+//8/wAAAwAFAAcABwAGAAYABQAFAAUABQAFAAgACAAJ
AAwACgAIAAcABgAEAAMAAwABAAIAAwAFAAYABgAIAAgABgAFAAYABQAIAAUABAADAAQA
BwAHAAYAAgACAAcABwAHAAgACwAJAAcABwAJAAkACQAGAAQABAAGAAcABwAEAAIABAAE
AAQABAAEAAQABQAFAAcABwAFAAMA///9//z/+v/8//7/AAADAAIA///8//v//v/+//z/
/P/+/wAAAAACAAAAAQAAAP///f/7//f/9//2//b/9P/2//r/+v/4//f/+f/5//r//P/4
//b/9f/z//j/+P/3//b/9//2//b/9v/1//X/9f/3//n/+f/1//X/8//z//P/8v/x//H/
7//u/+z/7P/q/+j/5v/m/+j/6P/m/+n/7P/v/+v/7f/u/+//9P/z//D/7//u/+v/6f/o
/+3/7P/u//D/7P/r/+r/6//s/+7/8f/u//D/8f/z//D/7P/s/+v/6f/s/+7/8f/z/+//
7v/t/+z/6//r/+3/7f/w//D/8f/y/+//7//w//D/7f/u/+3/7P/v//D/7//w//D/8f/x
//D/8//1//f/+P/1//T/8//z//L/9P/0//T/9f/2//f/+P/0//P/9f/0//b/9//4//b/
8//y//H/8P/0//T/9P/0//j/9//5//r/+f/4//r/+v/7//v//P/9//v/+f/7//v/+//8
//z/+//9//7//v////z//P/+//v//v8DAAYABwABAP///f/7//7/AAAAAAAAAgAEAAYA
CAAEAAIAAgAAAAAAAQAEAAMAAAAAAAEAAQAFAAgACAAHAAgACAAGAAUABAAHAAcABgAI
AAgABwAGAAgABAACAAQABgAIAAoADAANAA0ADQAMAAsACgAIAAkACQAKAA0ADAANABEA
EQATABMAFAAWABkAHAAfACAAHwAfAB0AGwAeAB8AHwAgABwAGgAVABEACwAGAAUABQAF
AAUABQAKAAwACQAHAAYACQALAA4AEgAOAA4AEAATABMAEgAOAA0ADgAQABMAFwATABEA
DwANAA0ADwAQABIAEwAVABUAFgARAA8ADQALABsAGQAUABUAGgAgACQAJgAqACQAGwAU
AA4A+f/Y/7r/rf+m/6H/of+o/7f/yf/Y/9T/yf/F/8j/zf/L/8P/v//B/8f/y//S/9r/
5P/u//j/BQALABAAEgAUABQAFQAVABUAGAAaAB0AHwAeAB0AHAAbABwAHAAdACAAIgAi
ACMAJAAhAB8AHgAbABwAHwAjACYAJQAkACEAHAAbABwAGwAeACAAIgAkACgAKAAlACEA
GgAZAB8AIAAhACIAJQAjACEAIAAjACQAJQAkACIAIgAkACYAJQAhAB4AJAAmACgAKgAn
ACYAJgAlACUAJQAjACEAJAAlACcAKAAoACgAKAApACsAKQAnACcAJwAmACMAIgAgACAA
JAAmAA==
         </WaveFormData>
      </LeadData>
      <LeadData>
         <LeadByteCountTotal>10000</LeadByteCountTotal>
         <LeadTimeOffset>0</LeadTimeOffset>
         <LeadSampleCountTotal>5000</LeadSampleCountTotal>
         <LeadAmplitudeUnitsPerBit>4.88</LeadAmplitudeUnitsPerBit>
         <LeadAmplitudeUnits>��V</LeadAmplitudeUnits>
         <LeadHighLimit>2147483647</LeadHighLimit>
         <LeadLowLimit>268435456</LeadLowLimit>
         <LeadID>V2</LeadID>
         <LeadOffsetFirstSample>0</LeadOffsetFirstSample>
         <FirstSampleBaseline>0</FirstSampleBaseline>
         <LeadSampleSize>2</LeadSampleSize>
         <LeadOff>FALSE</LeadOff>
         <BaselineSway>FALSE</BaselineSway>
         <ExcessiveACNoise>FALSE</ExcessiveACNoise>
         <MuscleNoise>TRUE</MuscleNoise>
         <LeadDataCRC32>3978924018</LeadDataCRC32>
         <WaveFormData>
6v/q/+r/6v/o/+j/6P/o/+r/7P/u//D/7v/s/+r/6P/q/+r/6v/q/+z/7P/s/+z/7P/s
/+z/7P/u/+7/7v/u/+3/7P/r/+r/7f/v/+z/7P/t/+3/7P/s/+r/6f/p/+j/7f/w//L/
8//x/+//7//u//D/8P/w//D/9f/6//n/+//6//f/9P/z//T/9P/0//T/7//v//H/8f/v
//D/9P/3//P/7v/t/+z/7P/n/+f/5//n/+r/6//r/+j/5//m/+b/6f/q/+v/7P/v//H/
7//v/+//7//v/+//8P/w/+//7v/s/+v/6//s/+f/5//x////DAAVAB4AIwArAEAATwBA
ACMADgD7/9//1f/h/+T/1f/A/5z/Wv8W/wn/Jv9A/1T/af96/4T/kP+f/63/t//F/9v/
6//w//P/9//5//r//P/9////AAABAAIAAQAAAP//AQADAAQABQAFAAYABgAIAAYABwAI
AAgACAAIAAgABwAHAAgACAAIAAgACwALAAoACwALAAwADwARABEAEQASABQAFAAUABUA
EgAVABYAFQAbABwAHQAeABsAHgAeAB8AIQAjACMAJgAsADAAMQAxADEANQA6ADsAPwBB
AEUARgBIAE4AVABYAF0AYQBkAGkAbABwAHYAewB9AH0AgACEAIgAigCLAI4AkwCWAJkA
mQCXAJYAlACRAJIAkACPAI0AjACLAIcAhACEAH8AeQByAGwAaABkAF8AVQBQAEoAQwA/
ADoANAAvACkAIQAbABYAEwAPAAwACQAHAAMA///6//z/+f/4//b/8v/w/+//7f/t/+3/
7v/u/+r/6v/q/+r/6P/o/+j/6P/l/+X/5v/n/+3/6//n/+f/5//o/+r/6//t/+n/5//p
/+n/6f/q/+z/7P/s/+z/6v/m/+b/6f/n/+f/6v/q/+v/6//p/+n/6//r/+v/7P/t/+z/
7P/s/+z/7P/t//D/8f/t/+r/6P/p/+3/7//x//P/8v/v/+7/7f/u//H/8v/z//L/8f/v
/+7/7//v//D/8P/y//L/8v/y//H/7//t/+z/6//q/+r/6f/q/+z/7f/t/+z/6f/o/+f/
5f/m/+b/5P/m/+b/5//n/+X/5f/m/+f/5v/l/+P/4v/k/+T/5f/l/+X/5f/l/+X/5P/l
/+f/6P/l/+X/5//k/+b/5//o/+j/5v/m/+b/5v/m/+b/5f/l/+f/6P/q/+j/5v/m/+b/
5//n/+f/5v/m/+b/5v/m/+b/5//p/+b/6f/p/+r/6v/o/+n/6f/q/+j/6v/s/+3/7//v
/+//8f/w//D/8P/w//H/9f/5//f/9f/z/+//6//s/+3/7f/t/+3/6//s/+//7v/t/+3/
8P/1//L/7v/u/+z/6v/l/+X/5v/n/+v/7f/t/+z/6//q/+j/6P/o/+j/6v/r/+3/6//p
/+n/6f/p/+r/7f/v//D/8P/w/+//7//u/+3/7f/x//f/AAANABYAGwAnADwASQA6ABsA
BADx/9n/y//R/9b/yf+0/5r/av80/yf/Nv9C/1D/Y/9w/37/lP+n/6//tf/F/9v/7//0
/+//8f/z//T/9v/8////AQADAAMAAwADAAMABAAFAAUABQAFAAYABgAIAAYABwAIAAgA
CAAIAAgABwAFAAYABgAGAAkADQAOAA4ADAALAAsADQAMAAsACgAKAA4ADgAOAA8AEgAX
ABoAGwAcABwAHAAcABsAHgAeAB8AHQAfAB8AIgAmACoAKwArACkALQAyADMANwA5AD0A
PgBBAEYASwBOAFUAWQBcAGEAYwBmAGsAbwBzAHUAegCAAIMAhACEAIYAiQCMAI8AjwCP
AJAAkACPAI8AjgCOAI0AjACLAIcAhACDAH8AegB0AGsAZgBhAFsAVQBQAEoAQwA8ADYA
LwApACMAGwAVABAADQALAAoACQAIAAUAAgD+//3/+f/3//T/8v/w/+//7f/t/+3/7v/u
/+7/7v/u/+7/5//m/+X/5P/m/+f/6f/r/+//7f/p/+n/6v/s/+//8f/x/+3/6//t/+3/
7f/u//D/7//u/+3/6v/r/+z/8P/v/+3/8P/w//H/8f/v/+//8f/y//P/9f/3//f/9v/1
//T/8v/x//L/8f/z//L/8v/1//j/+f/6//v/+P/1//T/8//z//X/9f/1//X/9f/0//T/
9P/z//P/8v/0//T/9P/0//b/9f/0//T/9P/0//X/9f/0//T/8//x//P/8f/x//H/8//0
//T/8v/w//D/8f/x/+7/7f/t/+3/7//v/+7/7v/u/+7/7//v/+//7//v/+//7f/t/+7/
7v/v/+//8f/u/+3/7f/t/+z/7//w//H/8v/y//L/8f/x//H/7v/q/+z/7P/s/+z/7P/v
//H/9P/y//H/7//u/+z/7f/v//D/8v/w//L/9P/1//b/9//4//v/+v/6//r/+v/4//v/
/v/7//z//f/8//v/+v/5//f/9f/0//H/8f/z//P/8//0//j/+//4//T/9P/y//D/6//r
/+z/7f/x//P/9P/0//T/9P/z//L/8f/w//D/8f/z//H/9P/1//b/9//2//f/9//2//b/
9v/1//X/9v/5//n/9//9/wYADQAWAB0AIQAwAEMARgAvABAA9//f/83/x//O/83/xP+0
/5T/YP85/zr/Vv9s/3X/gP+O/5z/of+j/7H/yf/b/+f/8v/5//z//f/9//7/AgAFAAcA
CQALAAsACwALAAkACQAIAAcACAAKAAsADgAQABEAEgASABAADgAMAAkACwAMAAwADAAO
ABEAEQAQAA4ADQANAA8ADwAPAA8AEAATABQAFQAXABYAGQAaABkAGwAaABkAGAAaACAA
IwAnACUAJwAnACoALwA0ADYANwAzADUAOAA3ADsAPQBBAEIARABKAFAAVABWAFcAVwBZ
AF0AYgBpAG8AdAB1AHkAfgB+AH4AfQB+AIMAhgCJAIkAigCMAI0AjQCKAIgAhwCFAIYA
hwCFAIQAgAB7AHUAbgBrAGgAZQBhAFkAVABOAEcAQAA6ADMALQArACUAIQAeABYAEQAN
AAkABgADAAAA/P/6//f/9v/0//P/8v/y//H/8//z//T/9P/v/+7/7f/s/+r/6v/q/+r/
6P/n/+f/5//p/+f/4//j/+X/5v/o/+n/6f/l/+P/5f/m/+f/6f/s/+z/7P/s/+r/6f/q
/+7/7f/s/+7/7f/t/+v/6f/p/+v/6//r/+z/7f/w//D/8P/w/+//7//x//H/7v/s/+v/
7f/v/+//7//v//D/7//w//H/7//v/+3/6//t/+//8P/y//H/7//u/+z/6v/q/+r/6v/u
/+//8P/y/+7/7P/r/+n/6//s/+z/6//r/+n/6f/p/+n/6v/q/+j/5v/m/+f/5//j/+P/
5P/l/+f/6f/q/+z/6//q/+r/6f/n/+X/4//h/+H/4//m/+j/5P/j/+T/4P/j/+X/5//o
/+b/5P/i/+D/4//k/+T/5f/l/+b/6P/m/+T/5P/k/+X/5//n/+f/5v/m/+L/5P/m/+b/
5v/m/+X/5f/m/+L/5P/j/+P/4v/j/+X/5v/o/+f/6P/p/+n/6//r/+v/7f/r/+r/6f/o
/+j/6//u/+v/7v/v/+7/7f/q/+n/5//l/+b/4//j/+X/5//n/+j/7P/u/+r/5f/k/+b/
5P/f/9//3//f/+L/4//h/+D/3//e/97/3v/e/97/4P/h/+P/4f/f/9//3//f/93/3//g
/+D/4P/g/9//3//i/+P/5f/n/+v/8v///wgAEwApAD4APQAoAAsA8v/b/8n/zf/b/9z/
y/+y/4j/Sv8Y/w3/Hv80/0z/af96/4L/jP+h/7H/uf/B/8//3f/g/+P/5//p/+r/7P/v
//H/8v/z//X/9f/1//X/9v/3//f/9//3//j/+P/6//z//f/+//7/AAAAAAAA///9//7/
/v/+//7/AQABAAAAAQABAAIABQADAAMAAwAEAAgACgAMAA8ADQARABMAEwAUABQAFAAU
ABMAFgAWABcAGQAbABsAHgAkACgAKQApACsALwA0ADUANwA5AD0APgA/AEQASQBMAFEA
VQBYAF0AXgBiAGgAbQBzAHUAegCAAIAAgAB/AIAAhQCIAIsAiwCOAJAAkQCRAIwAiACF
AIEAggCDAIEAgAB7AHUAbgBmAGIAXgBaAFUASwBGAEAAOQA0AC4AJwAhABoAEwAOAAoA
BQABAP7/+//8//n/9v/y//T/8f/w/+7/6//o/+b/4//m/+f/6f/q/+j/6P/o/+j/4v/i
/+L/4v/h/+H/4v/j/+X/4//f/9//3//g/+L/4//l/+H/3//h/+D/3//f/+D/4f/i/+P/
4v/j/+T/6P/n/+b/6P/n/+f/5v/j/+L/4//m/+f/6f/r/+r/6v/q/+r/5v/l/+b/5f/m
/+b/5//r/+z/7f/u/+//7P/p/+j/5//n/+n/6f/p/+v/6//q/+r/6v/p/+n/6P/o/+j/
6P/o/+f/5f/j/+L/4P/g/+H/4f/k/+b/5//n/+f/5f/l/+X/5P/k/+P/4P/g/+D/4f/h
/+L/4//l/+f/5v/l/+P/4v/i/+L/4//j/+H/4f/h/+H/4f/h/+L/4v/j/+P/5f/i/+T/
5f/m/+b/4//i/+H/4P/i/+L/4f/h/+P/5P/m/+T/4v/i/+L/4//j/+P/4//i/+H/4P/f
/97/5f/k/9r/2v/c/97/4P/i/+P/5f/o/+b/4//h/+D/3v/g/+H/4f/i/+L/5P/m/+f/
5f/l/+X/5//q/+r/6v/q/+j/6f/q/+X/5//p/+n/6f/q/+v/6//r/+f/4//i/+P/5f/l
/+b/6v/s/+j/4//i/+T/4v/d/93/3f/d/+D/4f/j/+L/4f/g/+D/4P/g/+D/3v/f/+H/
3//e/93/3P/b/93/3//g/+D/4v/i/+H/4f/i/+P/5f/n/+3/+P8DAAwAEwAfADIAOwAs
ABEA9v/Z/8X/x//R/9L/yf+w/4D/PP8E///+GP8y/0b/W/9w/3z/iP+b/6f/r/+7/8n/
1f/k/+3/7//v/+7/7v/w//H/8f/x//b/9//4//n/+f/5//j/9//1//b/9v/4//r/+//8
//z//P/8//z/+//9/wAAAgAEAAMABQAEAAIA/v/9//3///8DAAUABwAKAAoACAAGAAUA
BwALAA0ADQAOAA4ADgAOAA8AFAAWABkAGQAbABsAHgAgACQAJQAlACcAKwAwADEANQA3
ADsAPAA7AEAARQBIAE0AUQBUAFkAXABgAGYAawBxAHMAeAB+AIAAgAB/AIAAggCEAIYA
hQCGAIgAiQCJAIYAhACDAIEAggCDAIEAgAB6AHMAawBiAF4AXABaAFcATgBIAEEAOQA0
AC4AJwAhABwAFQAQAAwACQAFAAIA///8//n/9v/y//L/7//u/+z/7P/q/+n/5//n/+f/
6P/o/+b/5v/m/+b/5P/k/+T/5P/j/+P/5P/l/+j/5f/g/9//4P/i/+X/5//k/93/2P/X
/9r/2//d/+D/4P/g/+D/3v/c/9z/3//d/+D/5P/l/+f/5f/h/9//3//j/+X/6P/r/+v/
6v/p/+j/6f/p/+v/6//t/+z/7P/v/+z/6//q/+n/6//r/+3/7//t/+3/6//p/+n/6f/o
/+j/5v/l/+X/5P/k/+T/5P/k/+f/5//n/+j/5//m/+b/5f/i/+L/4f/f/+L/4//m/+n/
6P/o/+f/5P/m/+b/5//n/+X/5f/m/+f/5P/j/+H/4P/h/+L/5P/l/+P/4//j/+P/3//f
/+D/4P/g/+H/5P/i/97/3f/c/9r/3//i/+X/6P/l/+T/4v/h/+H/4v/k/+L/5P/k/+T/
5f/l/+X/5f/k/+T/4v/e/9z/4P/h/+L/4//k/+b/5//p/+b/5f/j/+L/4P/h/+P/5P/m
/+j/6v/s/+3/7f/t/+3/7//u/+7/7v/u//D/8//2//P/8f/x/+//7f/u/+//7//v/+z/
5//l/+X/6P/p/+v/8P/z//D/7P/s/+n/5v/g/9//4//l/+r/7f/q/+j/5v/k/+T/5P/k
/+T/5v/n/+n/5//k/+P/4v/h/+X/6f/s/+7/7f/s/+r/6f/o/+n/7//v//X/AAALABAA
FQAdAC4AQQBAACsADgDz/9X/w//H/9L/0//G/6z/fP88/w//FP8y/0b/Vf9s/37/iP+T
/6H/q/+3/8v/4//u/+3/8//1//b/+P/7//3//v///wMAAwADAAMAAQABAAAA//8BAAIA
AgAEAAQABQAGAAYABgAGAAYABQAFAAYABgAGAAYACQAJAAgABQAFAAYACQAKAAsADAAO
ABEAEgATABUAFAAXABgAFwAYABgAGAAYABgAHAAdAB8AHwAhACEAJAAmACoAKwArAC0A
MwA6AD0APgA/AEIAQgBFAEoATwBSAFUAWQBcAGEAYwBmAGsAbwBzAHUAegCAAIEAgAB+
AH4AgwCGAIkAiQCJAIoAigCJAIgAhgCFAIMAhQCFAIIAgAB+AHkAcwBsAGgAZABgAFsA
UwBOAEgAQQA+ADgAMQArACQAHQAYABQADwALAAgABQAHAAUAAwAAAP7/+//6//j/9f/y
//D/7f/u/+//8f/y/+//7v/t/+z/6v/q/+r/6v/p/+n/6v/r/+7/6//m/+X/5v/o/+v/
7f/t/+n/5//p/+v/6//s/+7/6//q/+n/5v/m/+b/6f/n/+j/7P/t/+//7v/r/+r/6//s
/+3/7//x//L/8v/y//L/8f/x//P/8//0//T/9f/5//j/9//2//X/9P/x//D/7//w//P/
9P/1//P/8//y//L/8v/x//H/8P/v/+7/7f/s/+7/7f/s/+z/7v/u/+//7//u/+7/7f/r
/+3/6//r/+v/6//s/+z/6v/q/+r/6//r/+v/6//s/+3/6//r/+r/6v/t/+7/8P/x/+//
7//v/+//6v/p/+n/6P/q/+v/7v/s/+n/6f/p/+j/6P/o/+j/6P/r/+z/7P/t/+v/6v/q
/+b/7P/s/+r/6P/m/+b/5v/m/+j/6f/r/+j/6v/p/+n/6P/n/+f/5v/m/+n/7P/v//H/
8P/v/+7/7//y//L/8v/y//L/9f/4//X/9f/1//P/8f/x//H/8P/v/+v/5//m/+f/6P/p
/+v/8P/1//L/7v/u//D/7v/p/+n/5v/l/+f/5//n/+b/5f/k/+b/5v/m/+b/5P/l/+f/
5f/n/+f/5//n/+f/6f/q/+r/6v/q/+n/6f/s/+n/6//x//f//v8FAAgABQALACIAMwAw
AB0A/v/b/7//tf+9/8b/vf+q/5b/eP9M/zH/PP9O/1r/af98/4r/kv+d/6v/t/+9/83/
3f/k/+f/6//t/+7/8P/0//f/+f/7//z/+//6//n/+//9//7////9//7//v8AAP7///8A
AAAAAQACAAMAAwACAAIAAQAAAAIABQAFAAQAAwADAAQABwAHAAcABwAIAAgACAAIAAkA
CgAPABIAEwAUABQAFAAUABQAGAAZABsAHQAfAB8AIgAiACIAHwAbACAAJwAvADMANQA3
ADsAPAA7AEAARQBIAE8AUwBWAFsAWwBeAGMAZwBrAG0AcgB4AHsAfAB8AH4AgACCAIQA
gwCFAIYAhgCFAIQAggCBAH8AfwB/AHwAegB6AHUAbwBoAGEAXABXAFEATABIAEMAPQA4
ADIAKwAlACMAHQAZABYAFAARAA8ADQAIAAMA/v/4//z/+//8//z/+v/4//f/9f/0//P/
8//y//H/8v/z//T/7//u/+3/7P/u/+//8f/z//X/8//v/+//7P/s/+3/7f/u/+v/6v/t
/+3/7f/u//D/8P/w//D/7v/s/+z/7//t/+v/7v/u/+//8f/v/+//8f/x//H/8v/z//T/
9P/0//T/8//z//X/9f/4//j/+f/9//z/+//6//n/+v/5//r/+//+/wEAAgADAP///f/6
//j/+v/7//3//v/9//z/+//6//j/9//2//b/+P/4//n/+f/2//b/9f/z//X/8//z//P/
9f/2//b/9P/3//j/+v/7//j/9//3//f/+f/5//j/+P/6//r/+//7//r/+f/4//f/9//3
//j/+P/3//X/9//2//L/8//0//X/9v/3//n//P/6//j/9f/z//D/8//1//b/+P/4//r/
/P/9//3//f/9/////v/+//7//v///wMABwAFAAIA///6//X/+f/7//z//f/7//f/9v/3
//n/+f/6//7/AQD+//r/+v/9//z/+P/5//b/9f/3//f/+P/4//j/+P/3//b/9f/0//P/
8//0//H/9P/1//b/9//4//v//f/+//v/+v/4//f/9v/7/wEABQAFAAoAEwAYABsAIwAu
ADcANAAfAAQA7//b/8//0//a/9P/xv+0/5D/XP89/07/bv+C/43/kP+Y/6j/sf+3/8X/
1//n/+//9v/5//z//f/9//7/BAAHAAkACwAMAAsACgAJAAoACwALAAsACAAIAAcACAAI
AAkACgAKAAsADAANAA0ADwAQABAAEAAOABEAEQAQAA0ADQAOABEAEgATABQAFgAYABgA
GAAZABcAGwAdAB0AHwAeAB0AHAAdACIAJAAnACQAJQAkACYAKAAsAC0ALQAvADUAPAA/
AEAAQQBEAEQARgBMAFIAVgBbAF8AYgBnAGgAbAByAHcAeQB5AHwAgACGAIgAiQCMAI8A
kgCVAJUAlQCWAJYAlQCSAJAAjwCNAI8AjwCMAIoAigCFAH8AeABvAGoAZQBfAFkAVABO
AEcAQgA8ADUALwAtACcAIwAgABsAFwAUABEAEgAPAAwACAAGAAMAAgAAAP7//P/7//n/
+f/5//r/+v/2//b/9v/2//T/9P/0//T/9f/1//b/9//5//f/8//z//T/9v/5//v/+f/1
//P/9f/1//X/9v/4//j/+P/4//b/8f/w//L/7//y//b/9//5//f/9f/1//f/9f/1//b/
9//6//r/+v/6//f/9//5//n/+//6//r//f/7//v/+//7//n/9//3//f/+P/7//z//f/7
//n/9v/0//X/9f/2//b/9P/0//T/9P/0//P/8v/y//L/8v/z//P/9P/2//f/9//1//H/
7//t/+7/8P/x//D/8f/y//T/9f/y//H/8f/x//H/8f/w//D/7//u/+7/7f/v/+//7//v
/+//7//w//D/6f/v//L/7//u/+3/7P/s/+3/7//s/+7/7f/t/+z/7v/v/+//8P/v//D/
8f/x//H/8f/x//P/9v/2//b/9v/4//v//v/7//n/+f/3//X/9P/z//H/7//x/+//8P/z
//P/8//0//j/+v/2//H/8P/w/+7/6f/p/+v/6//u/+//7f/s/+v/6v/p/+j/5//m/+f/
6f/s/+v/7f/t/+3/7f/q/+v/6//q/+v/7P/s/+3/8P/z//H/8//z//r/DQAUABEAGQAq
ADMALgAfAAIA6f/T/8X/yf/S/83/vv+u/5L/Wv8v/zD/Rv9a/2f/dP+C/47/m/+r/7f/
v//R/9//5P/r//H/8//0//b/+f/7//z//f/+//3//P/7//3///8AAAEAAQACAAIABAAD
AAMAAwACAAIAAgACAAEA//8AAAAAAAABAAUABgAGAAcABwAIAAsACwALAAsADAAKAAgA
BgAFAAgADQAQABEAFwAYABkAGgAWABgAFwAXABsAHwAhACYAJwAqACoAKQApAC0AMgAz
ADUANwA7ADwAPwBGAE0AUgBWAFkAWwBfAGQAaABuAHMAdgB3AHsAgACFAIYAhgCIAIgA
igCMAIsAjQCOAI4AjQCNAIwAjACLAIkAiQCGAIQAggB9AHcAcABoAGQAYABbAFYAUgBN
AEcAQAA6ADMALQAmAB8AGgAWAA8ACwAIAAUABwAFAAMAAAD9//n/9//0//T/8v/x/+//
8f/x//L/8v/w//D/8P/w/+3/7v/v//D/7//v//D/8f/y/+//6v/p/+v/7P/u/+//8P/t
/+z/7//s/+v/6//s/+7/7v/u/+z/6f/o/+r/5//n/+r/6v/r/+3/7f/v//P/8f/v/+7/
7f/w//D/8P/w//H/8f/z//P/8P/u/+3/7//v/+//7//v/+//7f/t/+3/7f/v/+//7//y
//P/8//0//L/8f/x//D/7v/u/+7/7v/w/+//7v/u//D/8P/x//H/8//0//T/8//x/+3/
6//p/+z/7v/v/+7/6v/o/+f/5f/l/+f/6v/t/+v/6//q/+r/6v/q/+v/6//s/+3/7v/v
/+v/6//s/+z/6f/p/+v/6P/q/+v/7P/s/+r/6v/q/+r/7P/s/+v/6//q/+r/6//o/+b/
5v/s/+3/7P/p/+j/5//m/+j/6f/r/+j/6P/n/+f/5v/k/+X/5f/m/+f/6v/t/+//7f/t
/+3/7//u/+7/7v/u//D/8//2//P/8P/v/+z/6f/q/+v/6//r/+z/6f/p/+v/6f/n/+b/
6P/t/+r/5v/m/+j/5v/h/+H/3//f/+L/4//k/+T/5P/k/+b/5v/m/+b/5f/l/+b/4//j
/+P/4//j/+T/5//p/+r/6P/o/+f/5//m/+X/5f/l/+v/9v8BAAgADwAVACQANwA4ACEA
CADx/9f/xf/B/8j/w/+2/6b/hP9E/xn/Iv86/0r/X/9u/3b/hP+T/53/p/+5/83/3//g
/9v/4//n/+r/7v/x//P/9P/1//j/+f/6//v/+v/7//v/+//6//r/+f/6//z//f/+//7/
//8AAAEAAQAAAAAA///+//7/AQABAAAAAAABAAMABwAHAAcABwAIAAgACAAIAAkACwAP
ABEAEQATABIAEQAQABIAFgAXABkAGwAdAB0AIAAkACgAKQApACcAKwAwADEAMwA1ADkA
OgA7AEAARQBIAEwATwBRAFUAWQBeAGUAawBsAG0AcQB2AHoAfAB9AIAAgwCGAIkAiQCK
AIwAjQCNAI4AjACLAIkAhwCHAIQAggCBAH0AeAByAGsAZgBhAFsAUQBMAEYAPwA8ADYA
LwApACEAGQATAA4ACwAHAAQAAQD9//n/9f/w//P/8f/x//D/7P/q/+n/5//l/+X/5v/m
/+T/5P/k/+T/4v/i/+L/4v/e/93/3f/d/+P/4f/d/93/3//g/+L/4//i/93/2v/b/97/
3//h/+T/4//i/+H/3v/d/97/4v/h/+D/4v/h/+H/4//h/+H/4//g/9//3//f/+P/5P/l
/+b/5//n/+n/6f/n/+b/5v/p/+v/6//r/+v/6f/n/+f/5//n/+n/6f/p/+v/6//q/+r/
6f/n/+b/5P/l/+b/5//o/+b/5f/k/+T/5P/k/+X/5f/o/+r/6//r/+n/5//n/+f/5//o
/+j/5v/k/+T/5f/l/+L/4f/h/+H/4//l/+b/6P/m/+T/4//h/+H/4f/h/+H/4f/h/+L/
4v/h/+H/4//g/+H/4//l/+b/4//i/+H/4P/h/+L/4v/j/+L/4v/j/+D/4v/i/+L/4//j
/+P/4//i/+D/4P/g/+D/4f/k/+f/6P/p/+r/5//n/+j/5P/k/+P/4//i/9//3//e/97/
4P/k/+j/6//p/+n/6f/r/+3/7v/v//D/7v/v//D/6//r/+v/6f/n/+j/6f/p/+n/6P/l
/+X/5//l/+X/5v/q/+7/7P/p/+r/6f/m/+D/3//h/+P/6P/r/+v/6v/p/+j/6P/o/+j/
6P/o/+n/6//p/+f/5//n/+f/5f/n/+j/6P/o/+j/5//n/+j/8f/x/+v/8//+/wUACgAT
ACUAPgBHADgAIQAIAO//1//P/9X/2v/R/7r/kv9U/xb/B/8i/zr/TP9j/3T/fv+M/5X/
pf+3/8n/1//j//D/8f/z//P/8v/y//b/+f/7//3//f/9//3//f/+/////////wEAAgAC
AAQAAwADAAMAAgAAAAAAAAD//wIABAAFAAYABAAHAAcABgAFAAUABgAJAAcABwAHAAgA
CAAIAAgACQALAA8AEQARABYAFgAWABYAFQAYABgAGQAaAB0AHgAiACMAJgAmACUAJgAr
ADEAMwAzADUAOQA6AD0AQgBHAEoATgBRAFMAVwBbAGAAZwBtAG8AbwByAHYAegB8AH0A
gACDAIYAiQCJAIwAjgCPAI8AigCGAIMAfwB/AH8AfAB6AHoAdQBvAGgAZABgAFwAVwBO
AEgAQQA5ADEAKgAiABsAGQATAA8ADAAEAP//+//3//b/8//w/+z/7P/p/+j/5v/k/+L/
4f/f/9z/2//b/9r/2P/Y/9j/2P/W/9b/1v/W/9f/1//Y/9n/3f/b/9f/1//W/9b/1//X
/9n/1//X/9v/2P/V/9P/0v/U/9b/2P/Y/9b/1v/Z/9f/1v/Y/9f/1//Y/9f/2P/b/9r/
2f/Z/9n/2v/a/9r/2v/a/9v/3v/f/+H/4P/g/+P/4P/f/97/3f/g/9//4P/h/9//4f/h
/+H/5P/l/+X/5v/o/+f/5//m/+X/5P/j/+L/5P/j/+L/4v/l/+b/6P/p/+b/5v/l/+P/
4//h/+H/4f/i/+T/5f/k/+b/5v/n/+f/5//n/+j/6f/p/+n/6P/o/+r/6v/r/+v/7v/v
//D/8f/u/+3/7f/s/+n/6f/r/+j/6v/t//D/8v/w/+7/7P/q/+v/7P/s/+3/7v/w//P/
8v/x//D/7//v/+//7//v/+7/7v/u/+7/7v/w//T/9f/1//X/9f/z//P/9v/5//n/+P/0
//T/9P/1//L/8//0//b/+P/6//z/+//7//z/+P/4//f/9//2//T/9f/1//b/9P/2//j/
+f/8//3//v8BAAAAAAAAAAAA//8BAAMA//8DAAUABQAFAAMAAwACAAEAAgD/////AQD9
//v/+v/8/wIAAAD9//7/AQAAAPz//f/7//n/+v/5//r/+v/6//r/+P/4//j/+P/3//f/
+P/1//f/9//3//f/+f/7//z//P/7//r/+P/3/wIA///7//3/BQAQABcAHAAlAC8APABJ
AEgAMwAWAPv/3f/J/83/1P/R/8j/uP+a/2D/K/8w/1T/bP97/4b/jv+W/6P/sf+9/8v/
2//p//T//f///wEAAgAEAAgACwANAA8AEQARABEAEQAQABEAEQARABIAFAAVABgAFgAX
ABgAGAAaABoAGgAZABwAHgAfACAAHQAfAB4AHAAZABkAGgAdAB8AIQAjACYAJQAkACMA
IwAhACUAJwAnACsALAAtAC4AMAA0ADUANwA2ADcANgA4ADwAQABBAEEAQgBHAE0ATwBP
AFEAVQBWAFcAXABhAGQAawBvAHIAdwB6AH4AhACJAIwAjQCRAJYAmQCaAJoAnACfAKIA
owClAA==
         </WaveFormData>
      </LeadData>
      <LeadData>
         <LeadByteCountTotal>10000</LeadByteCountTotal>
         <LeadTimeOffset>0</LeadTimeOffset>
         <LeadSampleCountTotal>5000</LeadSampleCountTotal>
         <LeadAmplitudeUnitsPerBit>4.88</LeadAmplitudeUnitsPerBit>
         <LeadAmplitudeUnits>��V</LeadAmplitudeUnits>
         <LeadHighLimit>2147483647</LeadHighLimit>
         <LeadLowLimit>268435456</LeadLowLimit>
         <LeadID>V3</LeadID>
         <LeadOffsetFirstSample>0</LeadOffsetFirstSample>
         <FirstSampleBaseline>0</FirstSampleBaseline>
         <LeadSampleSize>2</LeadSampleSize>
         <LeadOff>FALSE</LeadOff>
         <BaselineSway>FALSE</BaselineSway>
         <ExcessiveACNoise>FALSE</ExcessiveACNoise>
         <MuscleNoise>TRUE</MuscleNoise>
         <LeadDataCRC32>1379345066</LeadDataCRC32>
         <WaveFormData>
4v/i/+L/4v/i/+L/4v/i/+X/5v/n/+j/5f/k/+P/4v/k/+T/5P/k/+b/5v/m/+b/5P/k
/+T/5P/i/+L/4v/i/+L/4v/i/+L/5v/m/+X/5P/l/+X/5f/l/+L/4f/g/+L/5//q/+v/
7P/q/+j/6f/n/+j/6f/q/+v/7//0//b/+f/4//b/9f/1//b/9//4//f/8v/y//T/9f/1
//P/9//6//f/8f/v/+z/7f/o/+f/5v/k/+X/6f/n/+P/4f/h/+D/4//k/+X/5v/n/+r/
6f/p/+f/6P/o/+n/5//n/+f/5//n/+b/5f/m/+D/4P/m//D/9v///w0AHwA1AFgAfQCj
AM0A+QAZATIBWQGAAYEBTgH4AIcABgCP/1f/VP9e/23/gP+G/4j/kf+e/6j/rv+5/8v/
2v/f/+T/6P/p/+j/6v/r/+3/7P/w/+7/7f/s/+3/7v/w//L/9P/3//f/+f/2//f/+P/4
//n/+f/4//f/9v/0//X/9f/z//X/9//5//f/+f/6//3///8BAAEAAQADAAYABwAHAAgA
BQAJAAoACQANABEAFAAWABQAFwAXABgAGgAbAB0AIgAnACkAKwAsACwALwAzADYANwA6
AD4AQABFAEsAUABSAFUAWgBfAGIAZQBoAHAAdgB5AH4AggCFAIsAjgCOAJQAlwCcAJ4A
nwCeAJ8AnQCbAJwAmwCaAJsAmgCYAJQAkgCRAI0AhgCBAHsAdwBzAGwAYQBZAFIASgBG
AD8ANgAxACcAIAAaABUAEgAOAAsACQAFAAEA/P/3//f/9P/y//D/7P/q/+f/5f/m/+b/
5v/m/+P/4//i/+L/3f/d/97/3v/c/9v/3P/c/93/3v/d/97/3v/e/97/3v/f/93/3P/d
/93/3f/e/97/3f/d/93/2//Y/9j/2P/Y/9j/2v/a/9r/3P/a/9r/2//c/93/3f/g/97/
3v/d/93/3P/d/9//4P/e/9v/2f/Y/9r/3P/g/9//4P/f/97/3P/f/+H/4v/j/+P/4v/h
/+D/4P/h/+L/4v/k/+T/5P/k/+T/5P/k/+L/4f/g/+D/3//h/+L/4//i/9//3v/d/93/
3P/c/9v/2//Y/9j/2f/Z/9n/2f/Z/9n/2P/X/9b/1f/X/9f/2P/Z/9n/2f/X/9f/1//Y
/9n/2v/a/9v/2//a/9z/3f/e/97/3P/c/9z/3P/c/9z/3P/a/9r/3P/d/93/3f/d/97/
3v/g/+D/4P/g/+D/4P/g/+D/4v/i/+H/4f/h/+L/4//j/+P/4//j/+P/5P/l/+T/5P/k
/+T/5//l/+X/5f/l/+X/5//q/+r/6f/n/+T/4v/m/+f/6P/p/+j/5v/n/+r/6v/p/+b/
6f/t/+z/6P/o/+T/4//e/93/3v/e/9//4//h/9//3f/d/9z/3P/c/9z/3v/e/+D/3v/c
/9v/2//a/9v/2//b/9v/2f/a/9r/2v/a/9j/1v/a/97/5P/t//n/CQAlAEoAbQCNAK8A
1wD5ABQBMwFUAVkBKAHSAGsA+P+N/1f/Sv9I/1X/Zv9s/3L/hf+W/5z/oP+t/8P/1P/Z
/9b/2f/b/9v/3v/k/+f/5//s/+z/7f/u//H/7//w//H/8v/z//P/9f/y//T/9P/z//P/
8//y//H/8P/v/+//7v/r/+3/8f/1//X/9f/2//n/+//6//n/+P/5//3///8AAAIABAAL
AA8AEQAQABEAEQAQABAAFQAXABoAGQAZABoAHgAfACEAIwAkACMAJQAoACoALAAwADUA
OAA5AD8ARABGAE0AUgBXAFoAXwBiAGoAcAB2AH4AhQCLAI8AkgCSAJgAnQCiAKQApQCm
AKkAqQCpAKwAqwCqAKsAqgCoAKQAogCjAJ8AmACTAIoAgwB8AHIAawBjAFwAVABMAEMA
OAAxACYAHgAXABEADQAKAAgABwACAP//+//3//T/8P/t/+r/5f/k/+L/4f/g/+D/4P/g
/+H/4f/g/+D/2//b/9z/3P/c/93/4P/i/+T/5P/i/+L/5f/m/+f/6P/p/+f/5v/n/+X/
5f/m/+b/5P/j/+L/3//g/+L/5P/m/+T/5P/i/+D/4v/g/+D/4f/k/+X/5f/o/+f/5v/k
/+P/4P/f/9//3v/h/+H/4v/k/+f/6P/r/+n/6v/p/+j/5v/o/+n/6f/p/+r/6v/q/+r/
6f/p/+n/6P/q/+r/6v/q/+r/6v/q/+j/6P/o/+n/6f/n/+b/5f/i/+P/4v/h/+H/4v/i
/+H/4f/g/+D/4f/h/97/3f/c/9v/3P/d/97/3//d/93/3v/f/9//3//d/93/3v/e/97/
3v/g/+H/4f/g/97/3//g/+D/4f/i/+P/5P/i/+L/4v/g/+L/3v/b/+D/3v/e/97/3v/g
/+L/4v/h/9//3f/c/9v/3f/d/93/3f/e/+D/4v/i/+P/5P/l/+n/6f/p/+n/6f/p/+v/
7v/u//D/8f/x//L/8f/x//H/8f/v/+z/7P/u//D/8f/w//X/+P/2//H/8P/r/+n/4//h
/+H/4v/k/+n/6f/n/+X/5f/j/+L/4f/g/+D/4P/i/+D/4P/h/+P/5P/k/+P/4v/h/+P/
5P/k/+T/4v/m/+b/5P/q//D/9/8DAA8AIQBCAGkAhQClAMcA4wD0AAsBLAFBATAB9gCh
ADQAu/9h/0T/UP9h/2z/dP98/4X/iv+O/5r/r//B/8z/1f/e/+H/4//j/+b/6//v//D/
9v/4//n/+v/9//z//P/8//z/AAABAAQAAgAHAAgACAAJAAYABAACAAAAAAABAAEA//8B
AAMABQADAAAAAAACAAMABQAFAAUABwALAA0ADgAQAA4AEwAVABUAFAAVABUAFAAWAB0A
IQAmACYAJQAlACgALgAxADQANgA0ADUANwA4ADsAPgBCAEQASQBPAFQAVgBZAFwAXwBg
AGcAagByAHgAfwCGAIwAkQCUAJYAlQCaAJ0AogCkAKUApwCrAKwArQCvAK0AqwCrAK0A
rACpAKgApgChAJkAkwCNAIkAhQB+AHUAbQBmAF4AVgBNAEIAOwA0AC4AKQAlABwAFgAR
AA0ACAAFAAEA/f/6//b/8//w//D/8P/v/+//7v/u/+7/7v/s/+v/6f/o/+X/5f/m/+b/
4//j/+X/5v/o/+j/5v/m/+f/6P/p/+r/6P/l/+P/4//k/+X/5//o/+f/5//n/+X/5P/k
/+T/5P/j/+T/4//i/+D/3v/e/9//3v/f/9//4v/j/+T/5P/l/+X/5f/m/+b/5P/j/+P/
5P/m/+b/6P/l/+n/6f/p/+j/5//n/+b/5f/n/+j/6f/q/+j/5//m/+T/4v/i/+L/4v/k
/+b/6P/o/+b/5P/j/+H/4v/i/+L/4P/h/+D/3//f/+D/4P/f/9//3P/c/93/3f/d/93/
3f/d/+D/4f/i/+P/4v/h/+H/4f/f/93/2f/X/9j/2v/c/97/2//b/9r/2P/Z/9v/3f/e
/93/3P/b/9r/2//c/93/3P/c/97/3//f/9v/2//c/9z/3v/e/9//3//b/9f/2P/Z/9r/
2//c/9v/3P/b/9n/2P/X/9f/1//Y/9n/2v/b/9v/3P/d/9z/3f/e/9//4//h/9//3f/b
/93/3//i/+L/5v/n/+f/6P/m/+X/5P/j/+P/4P/g/+L/5f/l/+P/5//o/+b/4f/g/97/
3f/Y/9f/1P/U/9X/2f/V/9P/0f/R/9D/0P/Q/9D/0v/S/9T/0v/Q/8//z//O/8//z//P
/8//z//Q/9D/0P/U/9b/1v/W/9j/3P/n//X/DQAzAFYAdQCXAL8A4wD9AB4BTQFwAWUB
KgHKAFkA3v93/0P/Ov9I/2H/cP92/3j/gf+S/57/pP+r/7n/xP/J/8z/z//R/9H/1P/X
/9n/2P/c/97/3//g/+P/5f/m/+f/6P/p/+n/6//o/+3/7v/u/+//8f/w/+//7v/s/+3/
7f/r/+3/7//x/+//8f/y//X/9//2//X/9P/1//r//f///wIAAQAFAAYABQAEAAUABQAE
AAMABwAIAAoACwALAAwAEAAUABcAGgAcAB4AIQAlACgAKQAsADAAMgAzADkAPgBAAEYA
TABSAFYAWQBcAGQAagBxAHgAfgCDAIQAhgCFAIoAjwCUAJYAlwCaAJ0AnQCdAJsAlwCT
AJEAkgCSAJAAkACLAIUAfAB1AG8AawBnAGAAVQBNAEYAPgA4ADEAKAAjABsAFAAOAAkA
AwD+//r/9//1//P/8P/t/+z/6v/p/+j/4//i/+D/3//h/+L/4//k/+P/4//i/+L/3v/d
/93/3P/b/9v/3f/e/97/3v/c/9z/2//c/93/3v/e/9v/2f/Z/9j/1//X/9b/1v/X/9j/
1//X/9j/2f/a/9n/2v/Z/9j/1v/U/9T/1f/Y/9n/2f/c/9z/3P/b/9v/2P/X/9f/1v/Z
/9n/2v/c/9//4P/j/+H/4v/h/+D/3v/d/93/3P/b/93/3v/f/+D/3f/d/93/3P/e/97/
3v/e/93/3P/b/9j/1v/W/9f/1//Z/9r/2//a/9v/2v/Z/9n/2f/Y/9b/1f/W/9b/1//X
/9f/1//X/9f/1//X/9f/1//X/9f/2P/Z/9j/1//U/9P/1P/U/9T/1P/W/9f/1//W/9j/
2f/a/9r/1//W/9X/1P/U/9T/1P/S/9P/1v/Y/9n/1f/V/9b/1v/W/9b/1//X/9H/0//U
/9T/2P/X/83/zv/R/9L/0//U/9X/2P/Z/9n/1v/T/9H/z//Q/9H/0v/T/9b/2P/a/9r/
2P/Y/9j/2//d/93/3f/d/9r/2//d/9z/3//h/+L/5P/n/+f/5//n/+T/4P/f/+D/4//j
/+H/5f/n/+T/3v/c/9z/2//W/9X/0v/S/9P/1//X/9X/0//T/9L/0v/S/9L/0P/Q/9L/
0P/O/83/zf/M/87/z//Q/9H/0f/S/9L/0v/U/9T/1P/W/9j/4P/r//f/CQAjAEQAaQCR
AL0A4wD7ABwBSwFuAWcBNAHWAF8A3v9z/0P/QP9K/1v/bP90/3j/gf+S/5z/ov+p/7f/
wP/L/9T/1//X/9X/1v/Z/9v/2v/e/+D/4f/i/+X/5f/m/+f/6P/n/+f/6f/m/+v/7P/s
/+3/7f/s/+v/6v/r/+3/7v/t/+v/7f/v/+3/6v/q/+z/7f/z//X/9//7//r/+f/3//b/
9v/7//3//f/+///////+////BQAIAAwACwALAAwAEAATABUAFwAYABwAHwAjACYAKQAs
ADAAMgAyADcAOwA8AEMASABNAFAAUwBWAF4AZABrAHIAeAB9AIAAggCBAIYAhgCKAIsA
iwCNAJEAkgCTAJIAjwCMAIsAjgCOAIwAjACIAIEAdwBvAGoAZwBkAF4AVQBNAEYAPgA5
ADEAJwAhABoAFAAPAAsABwACAP7/+//4//X/8f/t/+v/6P/m/+T/4v/i/+H/4f/g/+D/
4P/g/+H/4f/g/+D/2//b/9z/3P/b/9v/3f/e/93/3P/Z/9j/2//c/93/3v/b/9X/0P/N
/9D/0f/T/9T/0//T/9P/0f/Q/9D/0P/Q/9H/1P/V/9b/1f/S/9H/0f/U/9f/2f/e/93/
3P/a/9n/2P/Z/9v/3P/b/9v/3P/e/93/3P/d/9n/3v/f/+D/4P/e/93/2//Z/9z/3P/c
/9z/2f/Z/9n/2P/Y/9j/2P/Y/9n/2v/b/9r/2P/Y/9n/2f/X/9b/1f/S/9b/2P/a/93/
3f/c/9r/2f/a/9r/2//b/9n/2f/Z/9n/1v/V/9T/0//U/9X/1//Z/9f/1//V/9X/0v/S
/9L/0v/S/9P/0//S/8//z//P/87/0v/U/9b/2P/X/9b/1f/S/9T/1v/X/9f/1f/V/9b/
1v/W/9b/1//X/9f/1f/S/9D/0v/T/9T/1f/W/9b/2P/Y/9f/1P/T/9P/0//U/9X/1v/X
/9r/3P/e/97/3v/e/97/4f/j/+P/4//j/+X/5//q/+r/6v/p/+f/5v/p/+n/6f/p/+T/
4P/f/+D/4//j/+H/5f/p/+j/5P/k/+D/3f/W/9P/1f/Y/9z/4//e/9v/2P/X/9j/2P/Y
/9j/2P/Y/9r/2P/U/9P/0//S/9X/1//Z/9v/2f/a/9r/2v/Y/9r/3P/c/+D/6P/v//X/
AQAXADYAWwB/AKkA0wDxAAYBJwFUAWkBUgEQAa0ANgC5/13/QP9I/1X/Yv9u/3j/ff+E
/47/mP+h/7P/yv/V/9T/2f/b/9v/3v/h/+P/4v/m/+f/6f/r/+//7v/u/+7/7v/x//H/
8//w//P/9P/0//X/8//y//H/8P/u/+//7//t/+//8f/z//H/7//w//P/9f/5//n/+f/7
////AQACAAQAAwAHAAgABwAGAAcABwAGAAgADQAPABIAEgARABEAFAAVABcAGQAaACAA
JQArADAALgAwADMANAA1ADsAQABCAEkATgBTAFYAWQBcAGQAagBvAHYAfACBAIEAggCA
AIQAiACOAJEAkwCUAJcAlwCXAJUAkwCRAJEAkwCSAI8AjgCOAIkAgQB7AHUAcQBtAGYA
XQBVAE4ARgBCADsAMgAtACQAHAAVAA8ACQAEAAAA/f/9//v/+P/1//H/7v/s/+r/5v/k
/+H/3//g/+D/4P/g/93/3f/c/9z/2//b/9z/3P/Z/9n/2//c/97/3v/c/9z/3//g/+H/
4v/g/93/2//b/93/3f/e/97/2v/Z/9j/1f/U/9T/1P/U/9b/2P/Y/9j/1//U/9P/0//X
/9n/2v/e/9z/3P/b/9v/2f/Z/9r/2v/c/93/3//i/+H/4P/h/93/3v/d/9z/2v/b/93/
3v/f/97/3v/e/97/3//f/9//3v/d/9z/2//a/9r/2v/a/9j/2v/a/9v/2//a/9r/2v/Y
/9n/2P/X/9f/1v/W/9X/1f/W/9b/1//X/9f/1//X/9f/1//X/9f/1//a/9v/3f/f/93/
3f/b/9v/2f/Y/9f/1v/Y/9n/2f/Y/9f/1//X/9b/1v/W/9b/1v/Z/9r/2//a/9f/2P/Y
/9f/2f/V/9T/1v/U/9T/1P/U/9X/2P/Z/9n/2P/X/9f/1//V/9X/1f/V/9r/3P/e/97/
3P/c/9z/3//g/+H/4v/j/+X/5//q/+r/6v/p/+f/5v/n/+f/5//n/+T/4P/f/+D/4//j
/+H/5f/p/+j/5P/k/+L/4f/c/9v/2P/W/9X/1//X/9X/0//T/9X/1v/X/9j/1v/W/9j/
1v/X/9f/2P/Y/9n/2f/Z/9n/2f/a/9r/2v/g/9z/3P/g/+T/5v/v//X/+/8PADgAXQB9
AKMAwwDTAOAA/wAkATMBDgHCAGUA/P+R/0n/PP9E/0v/WP9m/27/d/+E/5L/mv+h/63/
vv/H/8z/0//V/9X/2P/d/+H/4v/o/+f/5//n/+n/7P/u//D/8v/0//X/+P/2//f/+P/4
//n/+f/4//f/9v/1//X/9P/x//H/8//1//P/8//0//f/+f/9//3//f///wEAAQAAAAAA
AQAHAAoACwAOAA8ADwAOABAAFQAXABoAGwAbABwAIAAhACEAIQAgACUAKwAyADgAOwA+
AEIARABFAEsAUABSAFoAYABmAGoAbwByAHoAgACFAIwAkgCXAJsAngCeAKQApwCsAK4A
rwCuALEAsQCxALEArwCtAK0ArQCsAKkAqACoAKMAmwCVAIwAhQB+AHQAbABlAF8AWABQ
AEcAPAA1AC8AKAAiAB0AGgAWABMAEQAMAAcAAQD7//3//P/8//z/+//6//j/9//0//L/
8P/u//D/8f/x//L/7f/r/+r/6P/q/+v/7v/w//L/8v/w//D/7//u/+3/7P/v/+3/7P/t
/+3/7f/u/+7/6//r/+v/6f/m/+b/5v/m/+X/5v/l/+T/5f/k/+X/5//o/+n/6f/s/+r/
6v/p/+n/6f/p/+r/6v/t/+3/7v/w/+//7v/v/+v/7v/v//D/8P/y//X/9//5//b/9P/y
//D/8v/z//T/9P/z//L/8f/w/+7/7v/u/+z/7v/u/+//7//t/+z/6//o/+j/6P/o/+n/
6v/q/+n/6f/r/+z/7v/v/+z/6//q/+n/6v/r/+z/7f/t/+3/7v/v/+//7//t/+3/7P/s
/+z/7P/s/+3/7f/q/+b/6f/q/+v/7P/u//D/8P/v/+v/6f/o/+f/6v/r/+z/7f/u//D/
8v/y//L/8v/y//X/9P/z//L/8f/y//X/+f/6//f/9f/y//D/9P/1//b/9//0//D/7//w
//H/8f/v//P/+P/2//H/8P/v/+//6//r/+n/6P/o/+v/6//p/+f/5//l/+T/4//i/+H/
4P/h/97/3//h/+T/5v/q/+v/7P/t/+r/6v/p/+j/5v/q//D/9P/y//j/AwALABcAMQBS
AG0AjQCxAM8A4QDuAAUBKgEzARABygBxAAIAi/8//zj/Tv9j/27/cP92/4X/kv+a/6j/
u//J/9L/2f/e/+P/5f/l/+j/7f/x//L/+P/6//v//P//////AAABAAIAAQD/////+v/+
/wAAAQADAAYABgAGAAYABAAFAAUAAwABAAMABQADAAEAAgAFAAcACgALAAwADwAQABEA
EQASABEAFQAWABUAFAAVABUAFAAWABsAHQAgACEAIQAiACYAJwApACsALAAxADUAOgA+
AD8AQgBGAEgATABTAFkAXABiAGgAbgByAHkAfgCIAJAAkgCYAJ0AoQCoAKwArQC0ALkA
vgDAAMEAwgDFAMUAxQDCAL8AvAC7AL0AvAC5ALgAtACvAKcAoQCWAI8AiAB+AHQAawBj
AFoAUgBJAD4ANwAwACoAJQAhABkAFAAQAA0ADAAJAAUAAQD9//r/+P/2//X/9P/y//H/
7v/u/+7/7v/r/+v/6v/q/+n/6f/q/+r/6v/r/+7/8P/u/+7/7P/s/+3/7v/v//D/8P/t
/+v/6//s/+3/7//w/+//7//v/+3/5//m/+X/5P/m/+r/7P/u/+3/6v/p/+n/6P/p/+n/
7P/t/+7/7v/v/+v/6//s/+z/7v/v//H/9P/0//T/9v/z//L/8f/w/+7/8f/z//T/9f/z
//L/8f/w//H/8f/x//D/7f/s/+v/6v/s/+z/7P/q/+z/7P/t/+3/8P/w//D/7v/q/+j/
5v/l/+f/6P/o/+n/6P/o/+n/6f/p/+n/6f/p/+f/5//n/+f/5v/l/+X/5f/n/+f/5f/l
/+T/5P/k/+T/4v/l/+b/4//i/+H/4P/i/+T/5P/j/+D/3//f/9//3//f/9//3//g/+L/
5P/k/+b/5v/m/+n/6f/p/+n/6f/s/+//8//0//P/8//y//L/8P/v/+7/7f/t/+z/7v/y
//P/8//x//X/9f/y/+z/6v/o/+f/4v/h/+L/4v/j/+f/4//h/9//3//d/9z/2//a/9r/
2v/c/9r/3P/d/9//4P/g/9//3v/d/9//4P/g/+D/5P/m/+T/5P/k/+j/9/8BAAsAIwBE
AGEAfwCnAMsA4QDyAA8BNgFJASwB6ACTACwAtf9Z/zz/RP9R/1z/Zv9w/3n/hv+U/6D/
q/+3/8L/yf/U/9r/3f/e/+L/5f/n/+b/6v/p/+n/6f/r/+3/8P/z//b/9//3//n/9v/3
//j/+P/5//f/9v/1//T/8//z//L/7//x//X/+f/5//f/+P/7//3/////////AQAAAP//
/f/8////BQAIAAkACwANAA4ADgANABEAEgAUABgAGQAbACAAIQAjACUAJgAnACkALAAu
ADAANAA5ADwAQQBJAFAAVABZAF4AYwBmAG0AcAB4AH4AgwCKAJAAlQCZAJwAnACiAKMA
pgCmAKUApwCrAKwArQCwAK8ArgCvAK8ArgCrAKoApwChAJgAkQCIAIMAfgB2AHAAaQBj
AFwAUwBLAEEAOwAyACoAIwAdABUAEAAMAAkACAAFAAEA/f/6//b/8//w/+v/6v/o/+f/
6P/o/+j/6P/n/+f/5v/m/+T/5f/n/+j/5//n/+n/6v/n/+b/4//i/+X/5v/n/+j/6v/p
/+n/6//o/+f/5//m/+f/5//n/+X/3//e/93/3P/d/+D/4f/i/+X/5P/l/+f/5v/l/+P/
5P/k/+T/4//j/9//3//g/+D/3//f/+D/4v/k/+T/5v/j/+T/4//i/+D/4P/h/+H/4f/j
/+T/5f/m/+X/5f/l/+T/5P/k/+T/5P/m/+b/5v/k/+T/5P/l/+X/5//o/+n/6P/k/+L/
4P/f/+L/5P/l/+f/4//g/97/2//e/9//4P/h/+H/4f/h/+H/4f/h/+L/4//l/+X/4//j
/+T/5P/k/+T/4v/j/+P/4v/k/+X/5v/m/+X/5P/j/+L/5P/k/+T/4v/g/+L/4//j/+H/
4f/m/+j/5v/j/+L/4f/g/+H/5P/l/+X/4//h/+D/3//h/+H/4f/h/+X/6P/r/+z/6v/q
/+r/7f/r/+v/6//r/+v/7f/w//D/8P/v/+3/7P/r/+v/6//r/+v/6v/s//D/7//t/+n/
6//u/+z/5//m/+b/5f/g/9//3f/c/9z/3//f/93/2//b/9v/3P/d/97/3f/c/93/2v/b
/9v/3P/c/93/3f/d/93/3f/e/97/3v/g/97/3P/a/97/6P/v//f/AwAVADQAWQB7AJ8A
xwDnAPoAFwE+AVEBPAEAAakAPADB/2X/Sv9K/1H/aP9y/3D/ef+K/5T/nP+r/7v/yv/N
/8r/0f/V/9f/3P/f/+H/4P/k/+f/6f/r/+//7//w//H/8v/y//H/8v/u//P/9P/0//X/
9v/2//b/9v/2//f/9//1//P/9f/3//X/9//4//v//f8BAAEAAQADAAQABQAFAAYABgAL
AA0ADQANAA0ADAAKAA0AEwAWABoAGwAbABwAIAAlACcAKQAqACsALQAwADIAMwA2ADoA
PAA/AEUASgBMAE8AVABZAFwAZABoAHEAeAB6AIAAhQCJAI4AkgCTAJoAmwCgAKIAowCn
AKsArACtAK8ArQCrAKsAqgCoAKQAogCiAJ0AlQCPAIYAgQB8AHQAawBjAFwAVABLAEMA
OQAzACkAIgAcABcAEwAOAAoABwABAP3/+P/z//L/8P/v/+7/7f/s/+r/6f/o/+j/6P/o
/+f/5//m/+b/5f/l/+b/5v/i/+H/4v/i/+T/5P/i/+L/4//k/+X/5v/l/+H/3v/d/97/
3//h/+L/4P/f/97/2//a/9r/2v/a/9j/2v/a/9r/3P/a/9r/2//a/9n/1//Y/9n/2v/a
/9v/3P/d/9//4P/g/9//3//g/+L/4v/k/+H/5f/l/+X/5P/m/+f/5//n/+j/6P/o/+j/
5f/l/+X/5P/m/+b/5v/m/+T/5P/k/+L/4P/g/+H/4f/l/+b/5//m/+f/5v/l/+X/5f/k
/+L/4f/g/+D/4f/h/97/3f/c/9v/3f/f/+H/4//i/+H/4f/h/9//3//d/93/3f/e/9//
4P/g/+H/4f/g/+L/4//k/+T/4//i/+H/4P/h/+L/4//i/+D/4v/j/+P/4f/h/+L/4v/g
/+D/4f/h/9v/3f/e/97/3v/g/+L/4v/i/+L/4f/i/+H/3//g/9//3//f/97/3f/c/9v/
4P/k/+j/6v/q/+r/6v/t/+//7//v/+//7f/v//L/8v/x//H/8P/w/+//7//v/+//7//s
/+z/7v/t/+3/6//v//T/8v/t/+z/6f/n/+H/3//g/+L/5f/r/+v/6f/n/+f/5//o/+n/
6v/o/+j/6v/o/+X/5f/m/+b/6f/p/+n/6f/n/+j/6P/o/+j/8v/w/+j/7P/0//f///8R
ADEAWgB5AJsAxwDvAAkBKAFPAXIBcwFIAfYAhwAKAJX/W/9W/1z/a/9+/4T/iP+T/5r/
pv+0/8X/0f/c/+f/6P/q/+v/6v/s//D/8//z//j/9//3//f/+f/6//z//v8AAAEAAQAD
AAAAAAAAAP/////+//z/+v/4//v//f/+//3//P/9//7/+//5//r//f///wAA///+////
AgADAAMABAAGAAsADQANAA8AEQASABIAEAAVABcAGgAdAB0AHgAiACIAIwAkACQAJgAp
AC0AMAAwADIANQA2ADsAQQBGAEgATABQAFQAVgBcAGAAaQBwAHIAeAB9AIEAhwCKAIoA
kACTAJgAmgCbAJ8AowCkAKUAowCfAJsAmQCaAJoAmACYAJgAkwCLAIUAfwB7AHcAcABn
AF8AWABQAEcAPwA1AC8AKAAiAB0AGQAQAAoABQABAAAA/f/5//X/8//w/+7/7P/o/+b/
4//h/9//3v/d/9z/3f/d/9z/3P/b/9v/3P/c/9z/3f/g/+L/5P/k/+L/4v/g/+D/4P/g
/+L/4f/h/+P/3//d/9z/2v/b/93/3//f/9z/3P/c/9z/2P/Y/9b/1P/X/9b/1//Z/9j/
1//V/9b/1P/U/9P/0//U/9X/1//Y/9v/2//c/97/2//a/9v/1//b/93/3//g/+D/4f/h
/+H/4v/i/+L/4v/i/+P/5P/k/+T/5P/k/+T/5v/m/+b/5P/m/+b/5//n/+X/5P/j/+D/
3f/c/9v/2//d/97/3v/f/+D/4P/h/+H/5P/l/+b/5//l/+X/5f/l/+f/5//o/+n/6//r
/+n/6f/o/+j/6P/o/+b/5//n/+b/6f/r/+3/7v/t/+z/6//q/+r/6v/q/+j/6//u//D/
8f/s/+v/6//q/+z/7P/t/+3/5//p/+r/6v/r/+3/7v/v//D/8P/u/+7/8v/z//b/9P/x
/+//7f/r/+n/6//u//H/8v/z//T/8//0//P/8f/y//H/8f/x//D/7//u/+3/7v/w//L/
8v/0//b/+P/9//3//f/9//3/+//7//z/+v/+/wEAAwAGAAcABwAHAAcABQACAAIABAAB
AP//+//9/wIAAgD//wAAAQABAP3//f/5//j/+P/7//r/+f/4//n/9v/2//b/9v/z//L/
8//w//H/8f/y//L/9P/1//b/9//2//b/9f/0/wAA/P/4//r/AAAEAAkAEwAhADUAUgBz
AJEAswDbAPMAAgEdAUoBYwFUAR4BzQBiAOX/ff9c/2j/ef+G/5D/kP+R/57/qv+y/7//
zf/a/+X/8P/1//f/9//6/wAAAwADAAgACAAJAAoADQANAA4ADwAQABQAFQAYABYAGAAY
ABcAFwAXABYAFQAUABcAGQAaABkAFgAXABgAFQAWABgAHAAfACQAJQAmACkAKgApACcA
JgAmACsALQAtADAAMwA1ADYANAA5ADsAPgA8ADsAOwA+AEIARQBIAEoATQBRAFYAWgBa
AFwAXwBgAGEAZwBsAG4AdgB8AIIAhgCMAJAAmQCgAKUArACyALcAuwC+AL4AxADFAMoA
zgDRAA==
         </WaveFormData>
      </LeadData>
      <LeadData>
         <LeadByteCountTotal>10000</LeadByteCountTotal>
         <LeadTimeOffset>0</LeadTimeOffset>
         <LeadSampleCountTotal>5000</LeadSampleCountTotal>
         <LeadAmplitudeUnitsPerBit>4.88</LeadAmplitudeUnitsPerBit>
         <LeadAmplitudeUnits>��V</LeadAmplitudeUnits>
         <LeadHighLimit>2147483647</LeadHighLimit>
         <LeadLowLimit>268435456</LeadLowLimit>
         <LeadID>V4</LeadID>
         <LeadOffsetFirstSample>0</LeadOffsetFirstSample>
         <FirstSampleBaseline>0</FirstSampleBaseline>
         <LeadSampleSize>2</LeadSampleSize>
         <LeadOff>FALSE</LeadOff>
         <BaselineSway>FALSE</BaselineSway>
         <ExcessiveACNoise>FALSE</ExcessiveACNoise>
         <MuscleNoise>TRUE</MuscleNoise>
         <LeadDataCRC32>539383864</LeadDataCRC32>
         <WaveFormData>
8v/y//L/8v/0//T/9P/0//b/9v/2//b/9P/y//D/7v/x//L/8//0//b/9v/2//b/9v/2
//b/9v/4//j/+P/4//f/9v/1//b/+f/5//f/9v/1//X/9v/2//T/8v/w//D/9f/6//z/
/v/8//v/+//5//z//P/7//v/AgAEAAUABwAKAAgACAAIAAkACQAKAAsABgAFAAYABQAE
AAUACgANAAYA///7//n/9//1//X/9f/1//b/+P/2//H/7//v//D/8//z//T/8//2//j/
9v/z//X/9f/4//n/+P/3//b/9P/x//H/8v/z/+//7//z//b/9v/3/wAADgAeADgAXQCM
AMMAAAE1AWEBiQGjAY4BSQHyAJ0AUwATAOP/yP++/8T/zP/I/8P/x//L/87/1P/d/+j/
8f/1//n//P/7//r/+f/8//z//P/8//n/+f/6//n//P/8//z//P/+//z//v////////8B
AAEAAgACAAIAAgACAAQAAwACAAIAAwADAAIAAgADAAQABwAJAAwACAAIAAoACAAHAAcA
BQAGAAYABQAKAA0ADwASAA4ADQAOAA4AEQATABYAGwAcAB0AHQAeAB0AIgAjACQAJwAn
ACsALAAtAC8AMwA2ADsAQABDAEYARgBKAFAAVABUAFcAWQBbAGAAYABgAGIAZwBqAGsA
bABqAGoAaQBoAGoAZgBmAGYAZQBlAGIAYQBiAGEAXABZAFYAVwBTAFEATABHAEEAPAA6
ADUAMQAqACYAIAAaABgAEwAQAA4ADQALAAcABAACAAMAAQABAP7//f/9//r/+P/4//n/
/P/+//j/+P/3//f/8f/z//b/8//z//L/8v/y//P/9P/z//T/8v/y//L/8//1//L/8v/z
//H/8f/x//H/8//0//T/8//t/+z/7P/s/+3/7//w//H/7//u/+3/7P/r/+v/7P/v//H/
8P/u/+3/7//w//D/8P/s/+v/7P/s//D/7v/w//L/7//v/+7/7P/v//D/8f/x/+7/7v/u
/+3/7P/s/+z/6//s/+3/7//w/+7/7f/u/+r/5//n/+n/6v/s/+z/7P/r/+f/5v/m/+X/
5//n/+f/5v/m/+b/5//n/+j/6P/o/+j/5f/k/+P/4v/i/+L/5P/k/+X/5v/m/+f/5P/k
/+X/5//m/+b/5v/k/+L/5f/o/+b/5f/k/+P/4v/i/+L/4v/h/+H/4//j/+P/4//i/+L/
4v/h/97/4P/g/+D/4P/g/+L/4//j/+H/4f/h/+L/5P/l/+b/5//o/+j/5//o/+b/6P/o
/+n/6//r/+z/7P/r/+v/7//w//D/7v/w/+3/7P/v//D/8P/x//P/8f/x//P/8f/v/+//
8//3//T/7//t/+v/6P/l/+T/4f/h/+L/5P/k/+H/3//f/+D/4P/f/9//3//i/+T/4v/f
/9//3//i/+T/5f/m/+f/5P/j/+P/5P/h/9//2//b/9r/2P/d/+b/9P8IACgATQByAKcA
5AAjAVUBfQGTAYABNwHSAHkANQD7/83/rP+Y/5z/pv+g/53/q/+1/7b/tv/B/9L/4f/j
/93/4v/h/+D/3//j/+T/5f/m/+b/5//p/+n/5//m/+X/5P/k/+L/5P/l/+b/5f/m/+X/
5//o/+n/6v/q/+z/6//q/+3/7//w//D/7//v/+//8f/w//D/6f/m/+v/6v/q/+v/8P/0
//f/+f/4//f/9f/0//T/9f/4//r/+//7//z///8AAAEAAQACAAIABgAGAAYACgANABQA
GAAZABsAHwAiACMAJgAnACgAKgAuADQAOAA+AEMARwBLAE4ATgBOAFAAUwBWAFcAWABZ
AFoAWgBaAFwAWABYAFgAWQBZAFYAVQBXAFcAUwBRAEkARwBAADsAOAAzAC0AKAAjAB0A
GAAQAAsABAD9//r/9//2//b/9//3//P/8P/u/+r/5//m/+L/3//f/9z/2v/Y/9n/3P/e
/9z/3P/b/9v/1v/X/9n/1f/X/9b/1v/W/9f/2P/X/9j/2P/Y/9j/2f/b/9j/2P/Z/9f/
1//X/9f/1v/W/9X/0//U/9b/2f/c/9v/2//a/9n/1v/W/9b/1v/Y/9n/2//f/9z/2v/X
/9X/0v/S/9H/0P/Q/9H/1P/W/9r/2P/a/9z/2f/Z/9j/1v/Y/9j/2P/X/9n/2v/b/9v/
2f/Y/9f/1f/X/9f/2P/Y/9r/2//e/9z/2f/Z/9v/3P/b/9r/2f/X/9f/2P/a/9v/2f/Z
/9n/2P/W/9b/1//X/9X/1P/T/9L/0//U/9X/1v/V/9T/1f/U/9L/0v/R/9H/0v/S/9P/
1f/S/9L/0v/Q/8z/z//S/9D/0//U/9X/1v/U/9T/1P/T/9X/1f/R/9b/1f/U/9P/0v/V
/9f/2P/X/9T/0//T/9T/1P/U/9T/1P/W/9f/2v/a/9v/3P/e/+H/3//g/+D/3//f/+P/
5P/k/+P/5v/k/+T/4v/i/+H/4f/f/93/3f/f/+H/3//f/+P/5v/k/+D/3//b/9b/0f/O
/9H/0//W/9r/2v/X/9X/1f/V/9T/0v/R/9H/1P/W/9T/0v/T/9T/2P/Y/9f/1v/V/9b/
1f/V/9b/0f/V/9X/0f/S/9L/z//W/97/6v8KADEAVACJAMwABQE5AW0BkwGaAW0BEAGn
AEcA+//F/6T/lv+Y/57/nP+b/53/nf+c/6L/s//E/8n/zf/V/9r/2f/Y/9f/2//c/93/
3v/g/+H/4//j/+H/3v/b/9j/2f/Y/9v/3f/f/9//4f/h/+L/4v/i/+L/4//m/+b/5v/q
/+v/6//q/+b/5f/k/+X/6f/s/+j/6P/u/+7/7//x//H/8v/y//H/8f/x//D/8P/y//X/
+v/+//7//f/9////AwAHAAoADgAMAA4ADAAKAA8AEQAXABoAHwAhACUAKAAoACoAKgAq
ACwAMAA2ADoAPgBDAEcASwBMAEwATABOAFEAVABVAFYAWABaAFsAXABaAFYAVgBWAFkA
WQBWAFUAVABRAEoARQBDAEUAQgBBADwANwAxACwAKAAjAB8AGAAWABIADgAOAAcAAgD+
//v/+f/1//L/8P/u/+v/6v/m/+b/5//l/+T/5P/l/+j/6v/k/+T/4//j/93/3//i/9//
3//e/97/3v/g/+D/3v/e/+D/4P/g/+H/3//c/9z/3f/e/9//4P/h/+P/5P/k/+P/4v/i
/+P/5P/i/+P/4//j/+D/4P/g/+D/4P/f/9//4f/i/+L/4f/h/+H/4v/i/+L/4f/h/+P/
5P/l/+L/4//k/+b/5//n/+b/5P/k/+T/4//m/+j/6v/r/+f/5v/l/+P/5f/l/+b/5v/q
/+v/7v/s/+f/5f/l/+T/5f/m/+f/5//k/+T/5f/l/+X/5f/l/+T/5P/k/+X/5f/i/+L/
4v/i/+T/5v/o/+r/6f/o/+n/6P/j/+L/4P/f/+D/4v/l/+n/4//i/+H/3v/e/+P/6P/o
/+b/5P/i/+D/4f/i/+P/4//l/+f/5//n/+X/5P/k/+T/5//o/+r/6v/p/+X/4v/k/+b/
6P/q/+n/6f/o/+X/5f/l/+b/6P/r/+z/7f/u/+3/7f/v/+7/7//w//L/9f/z//L/8P/t
/+3/8f/y//L/9f/6//r//P/5//j/9v/1//f/9f/1//f/+f/3//f/+//7//j/8//x//H/
7v/r/+r/6//r/+z/7v/q/+f/5f/l/+b/5v/l/+X/5f/o/+r/6P/k/+P/4v/k/+P/4//j
/+P/5P/j/+P/5P/n/+n/5//j/97/3P/h/+z/AgAgAD4AXQCKAL8A9gApAVsBiQGdAXwB
KwHGAHMAMwD5/8X/pv+m/7r/wP+4/7X/u//H/9D/0v/V/+D/7f/t/+3/8f/x//H/8f/w
//D/8P/w//D/8f/z//P/8//y//H/8P/y//D/8v/z//P/8//1//X/9//4//n/+v/5//z/
/P/8//7///////7//v///wAAAwADAAQA/v/8/wQABAAFAAcACAAKAAsACwALAAsACgAK
AAgACQAMAA4ADgANAA0ADwAUABcAGQAcABsAIAAhACIAIwAjACcAKAAqACsALgAwADQA
OAA6ADwAPQBAAEUASABMAFEAVQBZAFsAWgBZAFoAXgBiAGQAZgBnAGgAaABoAGYAYgBi
AGIAZABlAGMAYwBhAF0AVQBPAEwATQBJAEcARAA/ADkANAAyAC0AKQAiAB0AGAATABIA
DgAKAAcABQAGAAMAAQAAAAEA//////z/+v/5//X/8v/z//X/+f/8//r/+v/5//n/9P/1
//f/8//z//L/8v/y//P/9P/z//T/9P/0//T/9f/1//L/8v/z//D/7//u/+3/7//y//T/
9f/1//b/+P/6//b/9f/z//H/8P/w//D/8P/y//P/9f/5//n/+P/2//X/8v/y//H/8P/y
//P/9v/4//v/+P/5//r/+f/5//j/9v/0//T/9P/z//T/9v/4//n/+P/4//j/9//1//X/
9v/2//X/9f/3//T/7//v//H/8v/0//b/+P/5//j/+P/5//n/9//1//P/8P/y//L/8//z
//T/9P/0//T/9P/0//T/9P/0//T/9v/2//T/9P/z//P/9P/0//X/9//0//T/9P/y//H/
9f/5//j/9f/0//P/8v/y//L/8v/x//L/9f/2//f/9v/0//P/8v/z//T/9v/2//H/8f/y
//L/9P/3/+3/7P/u//D/8v/0//f/+f/6//n/9v/z//H/8P/z//T/9f/2//b/9//6//r/
+P/4//n/+//9//7//v/9//r//f/9//z/AAAEAAMABAAFAAYABgAHAAQAAQAAAAEAAwAB
AAEABQAGAAIA/P/5//r/+P/2//b/9P/z//P/9P/z//H/8P/x//D/8P/v/+//7f/w//L/
8P/r/+v/6//u/+//7//v/+//7//v//D/8v/x/+//7//r/+j/7P/x//j/BgAWAC4AVQCI
AMEA9gAnAVsBiwGdAX4BPQHgAIcAQQAHANn/vv+6/8T/xv/A/7//xf/R/9b/1P/Z/+L/
5//x//f/+//5//f/9f/2//b/9v/2//b/9//5//n/+f/4//f/9v/2//T/9v/3//n/+f/7
//v//P/8//z//P/+/wIAAwAEAAMAAwACAAAA/v/9//z//f8DAAgABgAIAAoABgADAAEA
AgAEAAUABQAHAAcABgAGAAcACQANABAADwAPABAAEwATABUAFgAYABkAHgAfACAAIwAj
ACcAKAApACkAKwAsADIANgA4ADoAOwA+AEMARgBLAE8AUgBVAFYAVgBWAFgAWABaAFoA
WgBeAGAAYQBiAGAAXABcAFwAXwBhAGAAYQBfAFsAUwBNAEsATQBKAEkAQgA9ADcAMgAx
AC0AKgAkACEAHAAXABYAEQAOAAwACwALAAcABAACAAAA/f/8//j/+f/7//r/+v/4//n/
/P/+//z//P/7//v/9//5//z/+f/7//r/+v/6//j/+P/2//b/9//4//n/+//4//L/7//t
/+//8f/z//X/8//0//T/8//w//D/8f/y//P/9f/2//f/8//y//H/8P/1//f/+v////3/
+v/2//P/9v/4//n/+v/5//n/+//8//z/+P/4//j/+v/9////AAD8//r/+P/1//j/+v/8
//3/+v/6//r/+f/3//f/+P/4//v/+//9//r/9f/1//f/+P/1//T/8//x//X/+P/8////
/v/9//z/+v/8//z//f/9//r/+v/6//r/+f/4//f/9v/4//j/+v/6//r/+v/5//n/9//2
//b/9//1//b/9//2//H/8//1//L/9v/4//r//P/7//r/+f/3//n/+//7//v/+//6//r/
+v/7//z//v/+//3/+//4//T/+P/5//r/+//8//z//f/9//v/+P/3//f/+P/5//r/+//8
//7///8CAAIAAgACAAMABQAHAAgACAAHAAcACwAMAAwACwAOAAwADAANAA4ADgAPAA4A
CwAKAAsADAALAAwAEQAVABIADQALAAkABAD///z//f///wIABgADAP///P/7//z//P/7
//v/+f/8//7//P/2//X/9P/2//n/+//9////AAD/////AAABAP////////7/AAABAAAA
CAAaADIAUQB8ALMA7gAjAVMBhQGrAa4BgQEuAc0AfQA9AP//1v/G/8b/zP/O/83/y//L
/87/1P/b/+j/+f////3/AwADAAMAAwACAAIAAgACAAMABQAIAAkABwAEAAEA/v////7/
AQADAAcABwAJAAkACgAKAAoACgAIAAoACQAIAAsADQAOAA4ACwALAAsADQAOABAACwAK
ABAAEAARABMAEwAUABQAEwATABMAEgASABMAFQAZABwAHAAbABsAHQAdAB8AIAAiACYA
LAAuADAAMAAvADIAMgA1ADcAOwA+AEAARABGAEgASQBMAFEAVABXAFsAXgBhAGIAYABe
AF4AYgBmAGgAagBrAGwAbABsAGwAaABoAGgAaQBpAGYAZQBoAGcAYgBfAFwAXQBZAFcA
UABLAEUAQAA+ADsAOQA0AC4AKAAiACAAGAAUABEADwARAA8ADgAOAA8ADQANAAoABwAF
AAAA/P/+////AgAEAAAAAAD//////P///wMAAQD///z/+v/4//v//P/7//z//P/8//z/
/f/7//j/+P/5//r/+//8//3/+//6//j/9f/z//T/9v/4//b/9//3//f/9v/2//b/9v/5
//v//v8DAAIAAAD9//v//f/+//7//v8AAAEABAAGAAMA/v/9//z/+v/7//v/+v/8//z/
/P/7//v//P/9//3//v/+//7//f/6//n/+f/4//n/+f/7//j/9//3//n/+v/5//j/9//1
//b/9v/3//f/9v/1//T/8v/y//L/8//z//T/9P/0//T/9P/0//T/9P/1//b/+f/6//r/
+v/5//n/9v/0//P/8//x//L/8//y/+3/7//x/+7/7P/s/+z/7P/u//D/8v/z//D/8f/w
/+//8//s/+T/5v/p/+r/6//s//D/8f/x/+//7v/t/+3/7v/t/+z/6//q/+3/7//z//T/
8f/w//D/8f/z//T/9P/z//T/+f/7//z//f8AAP7//v/8//z/+//7//j/9f/0//X/+P/3
//j//f8AAP7/+v/5//n/9v/z//L/7P/p/+f/5v/k/+H/3//f/+P/5P/k/+X/4P/i/+P/
4P/g/+H/4v/m/+X/5f/l/+X/5v/l/+X/5v/t/+v/6f/p/+T/4P/f/+L/4v/0/xoAQwBu
AK0A7AAfAVEBiQGxAawBZwH4AIsAOQD9/83/rv+g/6D/pv+o/6X/p/+t/7b/vP+9/8T/
0f/Z/9n/3v/d/9z/2//f/+L/5f/o/+b/5f/l/+P/5v/m/+b/5v/m/+T/5v/n/+f/5//p
/+n/6P/o/+j/6P/p/+z/7P/s//D/8f/x//D/7//v/+//8f/1//j/9P/0//f/9P/y//H/
8//2//j/+f/7//v/+v/6//z//f8AAAIAAgABAAEAAwADAAMAAgACAAcADgARABQAFwAX
ABsAHAAdAB8AIwAmACwAMAAyADQANgA6AEAARABJAE8AVABZAFwAXABcAF4AYQBkAGUA
ZgBnAGgAaABoAGYAYgBiAGIAYABfAFsAWQBXAFUATwBLAEQAQwA9ADkANQAxACwAKAAh
ABsAFgAOAAwACAAEAAQA/v/6//f/9f/w/+n/4//e/+H/4f/j/+L/3//f/9z/2v/X/9f/
2f/a/9n/2v/a/9v/0//T/9T/z//S/9L/0//U/9T/1P/S/9L/0P/O/8z/y//N/8r/yv/L
/83/z//R/9P/0P/Q/8//zf/K/8r/y//M/8z/zf/N/83/zP/M/8z/zP/Q/9H/0//X/9X/
0v/O/8v/y//M/8z/zP/N/8//0//W/9P/zv/N/8z/0P/T/9X/1v/Y/9r/3P/d/9r/2P/W
/9P/0//U/9X/1f/T/9P/1P/U/9P/0//V/9L/zf/N/8//0P/P/87/zf/L/8v/zP/O/8//
z//P/8//zv/R/9L/1P/V/9D/zv/M/8r/zf/O/8//0P/P/87/z//O/8z/zP/L/8v/yv/K
/8v/zf/K/8r/yP/A/7r/vv/A/8L/xP/H/8n/yv/J/8X/w//C/8L/xf/G/8f/yP/J/8n/
y//K/8v/zP/O/9H/zv/O/83/y//O/9P/1f/W/9X/1v/S/9D/1P/W/9f/2f/Y/9X/1P/V
/9P/0f/R/9X/1//U/8//zf/Q/87/zP/M/8j/x//H/8j/xv/D/8H/wf/B/8D/vv+9/7r/
vP+9/7r/uv+7/7z/wP/D/8X/x//J/8T/wf+//77/wf/D/8H/w/++/7z/wf/I/9L/6P8G
ACkAVgCTANYADwFDAXcBowGgAWEB9gCDAB0Ax/+J/3D/bv98/4L/ev91/3v/gf+G/5D/
n/+q/6//s/+1/7v/u/+7/7v/vv/A/8L/xP/H/8n/zP/N/8r/yP/G/8T/wv++/77/vf/A
/8H/xP/F/8f/yP/J/8r/yf/M/8z/zP/M/83/zf/M/83/z//R/9X/2f/c/9j/2P/a/9j/
1//X/9r/3P/d/93/3v/d/9v/2v/c/93/4P/i/+T/5f/n/+v/7//x//L/9P/3//z//f/+
/wEAAQAFAAYADAAPABQAGAAeACIAJAAmACkALgA1ADoAPAA/AEEAQwBJAEoASwBOAFUA
WgBdAGAAXwBgAGAAYABcAFYAVABSAFcAWQBYAFkAWQBXAFEATQBHAEUAPgA5ADIAKwAj
ABwAFwARAAwABAADAP7/+f/4//H/7P/o/+X/5v/j/+H/4P/c/9n/2P/U/9P/0//Q/87/
zv/P/9L/1P/O/87/zf/N/8f/yf/M/8n/zf/O/9D/0v/Q/9D/zv/O/9D/0P/Q/9H/0P/M
/8v/y//M/83/zv/P/8//0P/Q/8//yf/I/8j/yP/K/83/z//R/8//zv/N/8z/zf/N/87/
0f/R/9D/zv/N/83/zv/O/87/zv/P/9L/1P/U/9D/0P/Q/87/z//P/87/0f/S/9P/0//S
/9L/0v/R/9L/0v/S/9H/z//N/8z/yv/O/8//0v/Q/8//z//R/9L/0v/S/9L/0f/N/8z/
zP/L/8z/zf/O/87/0P/Q/9H/0f/S/9L/0v/S/8//zv/N/8z/yv/K/8z/zP/L/8z/zP/N
/83/zv/Q/9P/0P/Q/87/y//K/8n/yP/M/8//0f/R/9D/z//P/9D/zv/O/87/zv/Q/9H/
1P/U/9b/1v/X/9n/2//c/9z/2//c/+H/4//k/+X/6P/m/+b/5f/k/+L/4f/j/+P/5f/p
/+n/5//n/+v/7P/o/+L/3//h/97/2//a/9n/2f/a/9z/2v/X/9X/1f/T/9L/0P/P/8v/
zv/Q/87/zv/R/9T/2v/Z/9f/1f/T/9T/0//T/9T/3f/d/9n/1//Q/87/0//Y/97/9P8W
ADkAYgCbANYACwE/AXEBmQGYAVsB9gCVAEkAAwDD/5j/iv+O/5T/lP+T/5X/m/+o/67/
tf/A/8f/y//V/9n/2f/Z/9n/2//c/93/3v/b/9v/3P/b/93/3v/f/+D/4P/e/+D/4f/i
/+H/4v/h/+L/4v/i/+L/4//m/+b/5v/r/+3/7v/u/+v/6//r/+3/8f/0//D/8P/x/+z/
6P/l/+n/7v/y//X/+f/5//j/+P/4//n//P/+/wAAAQADAAcACAAJAAkACgAJAA4ADwAQ
ABMAFQAbAB4AJAAnACwAMAA0ADgAOgA8AD4AQgBIAEwATQBRAFQAVwBbAFwAXQBgAGIA
ZABkAGQAZgBoAGkAagBtAGoAawBsAGsAawBoAGcAZABhAFoAVQBPAE8ASgBHAEMAPwA6
ADYAMAArACcAIAAbABYAEQAQAAkABAAAAP3//v/7//n/+P/2//P/8v/u/+z/6//n/+T/
5//p/+3/8P/u/+7/7f/t/+r/7f/x/+//7//u/+7/7v/t/+z/6f/o/+r/6v/q/+v/7P/q
/+v/7f/p/+f/5f/j/+T/5v/n/+f/4P/e/93/3P/e/+H/4//l/+f/6P/p/+r/6v/p/+n/
6//t/+z/6v/p/+j/6P/n/+b/5v/n/+r/7P/u/+r/6v/q/+j/6f/p/+j/6P/o/+j/5//q
/+z/7v/v/+3/7P/r/+n/6f/p/+r/6v/p/+n/6//o/+b/5//q/+z/7v/u/+7/7f/q/+j/
5//l/+n/6//t/+7/6f/m/+T/4f/j/+T/5f/m/+b/5v/m/+b/6P/o/+r/6v/q/+r/6f/p
/+b/5v/n/+n/5v/m/+b/5P/i/+X/6P/m/+X/5P/j/+L/4//k/+X/5f/k/+X/5P/j/+X/
4P/i/+b/5v/k/+L/4P/e/+P/5f/m/+X/4//h/+D/4P/g/+D/4P/g/+X/5//r/+z/6//q
/+r/6//p/+r/6v/p/+f/6//s/+z/6//u/+z/7P/s/+z/6//r/+7/7f/u//H/7//r/+n/
6//w/+7/6v/p/+v/6P/l/+T/4P/f/9//4P/g/93/2//b/93/3v/e/9//3P/e/9//3P/a
/9v/3P/g/9//3//f/9//3P/b/9v/3P/f/9//3f/b/9r/3P/d/+D/6P/4/xIANQBeAJEA
zgADATMBYwGJAYwBWQH+AKMAUQALANX/uP+i/6D/rv+u/6H/of+r/67/tv/D/9D/2f/X
/9H/2//d/9//4f/g/+D/4P/g/+T/5//r/+3/7P/q/+j/5v/k/+L/5P/l/+X/5f/n/+f/
6f/q/+v/7P/t//D/8P/w//D/8f/x//D/8P/x//L/9f/3//r/9v/2//r/+P/3//f/+v/8
//3//f/9//v/+P/2//j/+/8AAAQABQAFAAYACQALAA0ADgAQAA4AEgASABIAFAAVABoA
HAAdAB8AIwAmACgALAAuADAANAA4AD4AQgBCAEUARwBJAE8AUABRAFQAVgBYAFgAWABb
AF4AYABiAGQAYABgAGAAYQBhAF4AXQBdAFsAVQBRAE0ATQBIAEUAQAA7ADUAMAAsACcA
IwAcABcAEgANAAwABwAEAAIAAQD///n/9P/w//L/8f/y//D/8f/x/+7/7P/r/+v/7f/u
/+z/7P/r/+v/5//p/+z/6f/o/+b/5f/k/+b/5v/k/+T/5//o/+n/6//q/+b/5f/l/+b/
5//o/+n/5//o/+j/5//k/+T/5f/m/+j/6f/p/+n/6P/o/+j/6P/m/+X/5f/n/+r/6v/p
/+n/6f/q/+r/6v/o/+n/7P/u/+7/6v/q/+r/6v/r/+v/6v/r/+z/7f/t/+v/7P/t/+3/
7v/u/+7/7f/v/+//8P/w//D/7//w/+z/6f/p/+v/7P/v//D/8f/x//D/8P/x//H/8//z
//P/8v/w//D/8f/x/+3/7P/r/+r/7f/u/+//8P/u/+7/8P/w/+3/7P/q/+n/6f/q/+z/
7//s/+z/7P/q/+n/7f/x//D/7f/s/+v/6v/s/+z/7P/r/+v/7f/t/+3/7//u/+7/7v/t
/+7/8P/w/+v/6//s/+z/7v/w//L/8v/y//L/8v/z//P/8f/u/+3/7f/u/+3/7P/r/+r/
7//x//X/9v/0//T/9f/3//j/+v/7//v/+f/9//7//v/9/wAA/v/+////AAAAAAEA///9
//3///8BAP////8DAAMAAAD7//n/+f/2//P/8v/z//X/+P/8//n/9f/y//H/9f/2//b/
9//0//b/9//0/+//7//v//L/8//z//P/8//w/+//7//w/+//9//3/+3/7v/s/+n/7P/8
/xgAOABbAIgAvwD0ACUBWQGFAZcBgAFFAe4AjwBFAAkA3//E/7j/wP/I/8T/wf/D/8f/
zP/Y/+H/5v/x//f/9//6//n/+P/3//j/+P/4//j/9v/3//n/+f/7//z//f/+//7//P/+
///////9//3/+//6//r/+v/6////BAAGAAgACAAHAAUAAgADAAMAAwAFAAUACAAEAAQA
CAAGAAUABQAGAAgACQAJAA0ADQAMAAwACgALAA4AEAARABEAEgAVABUAFQAUABQAFQAa
ABsAHAAdAB0AIQAiACcAKQAtADAAMgA0ADQANAA4ADwAQgBGAEYASQBLAE0AUgBSAFIA
VABXAFoAWwBcAGAAYgBjAGQAYABaAFgAVgBaAFsAWQBZAFkAVwBRAE0ASwBLAEYAQwA8
ADcAMQAsACYAIQAdABYAFgASAA4ADgAGAAIA///9////+//4//b/9//1//X/8v/u/+3/
6f/m/+T/4//k/+T/4f/i/+L/4//d/9//4v/f/+L/4v/j/+T/4v/i/+D/4P/e/97/3v/f
/+H/4P/i/+X/4P/d/9r/1//Z/9z/3v/f/9z/3P/d/97/2v/Z/9f/1f/Z/9z/3//i/+D/
3//f/+H/3//e/9z/2//c/97/3//g/97/3//i/+T/4f/c/9v/2v/d/9//4P/g/+L/4v/i
/+H/4P/g/+D/3//h/+L/4//j/+X/5f/m/+b/5f/l/+f/5P/k/+X/6P/q/+n/6P/n/+X/
5P/k/+X/5f/n/+f/5//m/+j/6P/p/+n/6//s/+3/7v/r/+r/6f/o/+r/6v/s/+z/7f/u
/+7/7//t/+z/7P/t/+j/6P/o/+b/5//r/+//7v/r/+r/6f/o/+n/6v/r/+v/6//t/+3/
7f/s/+r/6f/o/+n/6v/s/+z/6//r/+z/7P/u//H/8f/v/+//8P/w//D/9P/2//b/9f/x
/+//7f/s/+b/6v/u//D/8v/0//b/9P/z//H/7f/t/+3/7v/w/+7/7v/u/+7/7v/v//L/
8v/2//j/+/////z//P/7//n/9//5//j/9v/7/wAAAAACAAIAAgABAAEA///9//3////6
//X/8v/z//j/+P/2//f/+f/2//P/8v/w/+//7//w//D/7f/r/+v/7P/s/+v/6//n/+j/
6P/k/+H/4f/h/+T/5v/n/+j/6f/l/+P/4v/i/+v/5//j/+P/5P/i/9//5P/s//r/EAAt
AFAAhQDGAP8ALwFhAY8BnAFzAR4BvQBpAB0A3f+4/6z/sP+2/7T/qf+l/6n/rv+0/7//
zP/T/9v/4//m/+X/5P/j/+f/6P/p/+r/6P/p/+v/6//p/+j/5//m/+n/6P/r/+3/7f/t
/+//7//v/+7/7f/s/+//9P/2//j/9//3//b/9P/1//X/9f/3//r//v/7//z//f/6//j/
9//2//j/+f/5////AQACAAQABgAHAAoADAAJAAcABgAHAAsADwASABYAGAAeACAAIgAi
ACEAJAAkACUAJwArAC4ANAA4ADoAPABBAEYATQBSAFMAVwBaAF0AYABgAGAAYgBjAGIA
ZQBoAA==
         </WaveFormData>
      </LeadData>
      <LeadData>
         <LeadByteCountTotal>10000</LeadByteCountTotal>
         <LeadTimeOffset>0</LeadTimeOffset>
         <LeadSampleCountTotal>5000</LeadSampleCountTotal>
         <LeadAmplitudeUnitsPerBit>4.88</LeadAmplitudeUnitsPerBit>
         <LeadAmplitudeUnits>��V</LeadAmplitudeUnits>
         <LeadHighLimit>2147483647</LeadHighLimit>
         <LeadLowLimit>268435456</LeadLowLimit>
         <LeadID>V5</LeadID>
         <LeadOffsetFirstSample>0</LeadOffsetFirstSample>
         <FirstSampleBaseline>0</FirstSampleBaseline>
         <LeadSampleSize>2</LeadSampleSize>
         <LeadOff>FALSE</LeadOff>
         <BaselineSway>FALSE</BaselineSway>
         <ExcessiveACNoise>FALSE</ExcessiveACNoise>
         <MuscleNoise>TRUE</MuscleNoise>
         <LeadDataCRC32>1816630025</LeadDataCRC32>
         <WaveFormData>
8v/y//L/8v/0//T/9P/0//b/9v/2//b/9P/y//D/7v/x//L/8//0//X/9v/3//j/9//2
//X/9P/2//b/9v/2//T/9P/0//b/+P/4//b/9f/z//T/9f/1//D/7//w/+//8v/2//j/
+v/5//n/9//2//r/+v/3//f//v8BAAIAAwAHAAgABwAKAAoACQAJAAkABgAFAAYAAwAE
AAYACgAOAAoAAwD+//z/+//3//X/9f/0//f/+P/5//P/8//z//L/9f/2//b/9//5//v/
+f/3//n/+f/7//v/+f/4//f/9v/z//P/9P/1/+//7P/z//f/9v/0//n/BAAQAB8ANwBX
AIEAswDdAPwAGAEzATABDAHaAKgAcQA+ABIA8P/f/+P/5//h/93/4f/f/93/4f/m/+7/
8//4//7/AQD+//3////9//z//P/9//v/+v/7//v//f/7//3///8AAAAAAwABAP//AQAB
AAIAAwAEAAQAAQACAAQAAwACAAUABgAGAAYABQAFAAUABwAFAAUABQAGAAoACgAIAAgA
BQAHAAcABQAJAAwADAAPAAoACgAJAAYACgANAA8AEwAWABYAFwAYABgAGgAcAB4AIAAg
ACUAJQAlACgALAAtADIANgA4ADgAOwA/AEIASABJAEsATABQAFIAUABQAFQAVwBYAFsA
XQBbAFsAWQBXAFgAVQBTAFQAVwBXAFQAVABVAFMAUABNAEwATABKAEYAQwA/ADoANQAz
AC8AKwAlACEAGwAYABYAEgAPAA0ADgANAAoABgABAAIAAgABAP///f/7//v/+f/7//3/
/f/9//v/+//7//r/9v/2//b/9v/1//X/9v/3//j/+f/3//j/+P/2//b/+P/6//f/9//3
//b/9v/4//b/+f/6//v/+//2//X/9v/1//P/9f/2//b/8//x//H/8f/x//H/8f/z//X/
9f/0//P/8//z//b/9v/y//H/8f/y//X/+P/3//j/9v/2//b/9f/2//n/+v/5//f/9v/2
//b/+P/4//j/9//z//P/9f/2//T/9P/0//P/8P/w//L/8//0//X/9f/2//T/8v/w/+z/
8f/x//D/8P/v/+//7//v//D/8f/z//T/8P/u/+v/6f/t/+7/8P/x//L/8//0//X/8f/x
//L/8v/y//L/8v/w/+7/7//w//D/7//v/+3/7//u//D/8P/u//D/8f/y//L/8P/v/+3/
7f/t/+7/8P/w//D/8P/w//D/8P/w/+7/8P/x//P/9f/2//X/9v/5//b/9v/3//b/9v/3
//n/+f/6//z//P/5//n//f///////P/+//3/+v/+//7//f/9//7//f/+/wEA/////wAA
AwAGAAQA///8//r/+f/1//P/8v/v//D/7//y/+//8P/x/+7/7v/u/+3/8P/x//T/8//w
/+//7v/v//L/9P/1//b/9P/z//P/9P/x/+//7v/r/+f/5v/q/+//9v8IAB0AMwBRAHcA
owDTAPwAFgErASoBAgHGAIwAXwAwAAgA5P/L/8n/z//J/8X/0f/b/9X/0//c/+z/9//4
//L/9P/w/+7/7//y//L/8//1//b/9v/4//n/9//z//P/8//z//T/+P/3//X/9//3//j/
9//4//j/9f/5//z//P/8//3//v/+//7/+f/5//n/+//5//f/9f/0//f/+P/3//j//f8D
AAcACQAHAAYAAgABAAEABAAGAAYABAAFAAUABwAKAAoACwAMAA0ADgAPABAAEQASABgA
GQAbAB4AIgAjACQAKAAqACoALAAvADEANgA7AD8AQgBIAEgARgBGAEoATQBOAFEAUwBV
AFcAVwBXAFcAUwBQAFAAVQBVAFIAUgBUAFMAUQBPAEoASABEAD4AOgA3ADMALwAsACcA
IgAbABUADwAMAAoABwAFAAQABgAGAAQAAQD9//v/+v/4//X/8//x//H/7//v//H/8f/x
/+//7//v/+7/6v/q/+r/6v/r/+v/7P/t/+//7//s/+z/7v/s/+z/7v/w/+3/7f/t/+z/
7P/u/+z/6v/q/+r/6f/p/+v/7//x/+7/7//v/+7/7//t/+3/7f/x//H/8f/z//D/7//t
/+v/5v/l/+f/5v/m/+f/6f/s/+//8v/x//L/8P/u/+z/6f/r/+3/7f/r/+z/7P/t/+7/
7P/s/+z/6//r/+v/7f/u//D/8P/w/+//7P/s/+7/7//t/+3/7P/s/+3/7v/v/+7/8P/v
/+3/7P/t/+3/7f/t/+r/6f/p/+j/6v/q/+n/6f/o/+j/6f/p/+j/5//m/+X/5v/n/+n/
6v/o/+j/6P/m/+P/4//j/+L/5f/n/+f/6//q/+z/7P/q/+j/6f/k/+r/6v/q/+r/6v/u
/+7/7v/s/+r/6f/p/+n/6f/n/+f/6f/p/+r/7P/s/+//8f/0//X/9P/2//b/8//z//f/
+f/5//j/+v/5//b/9//2//T/8//y/+//7v/v//H/8//2//v//v/8//f/9P/w/+3/5//j
/+f/5//r/+3/7//r/+v/6//o/+j/6P/n/+X/5f/n/+X/5v/n/+j/6//q/+r/6f/o/+n/
6f/q/+z/5//n/+T/4//l/+L/3v/j/+b/8P8HACEAOQBdAI0AtwDeAAIBGwEkARAB3gCg
AF8ALAAEAOT/0//P/83/x//F/8f/xf/B/8H/zv/c/9//4v/o/+z/6v/q/+3/7//u/+7/
7//y//L/9P/1//H/6//p/+f/5//o/+z/6//t/+//7//w/+//8P/w/+3/7f/w//D/8P/y
//T/9f/2//H/7//t/+3/7v/v//D/8v/3//j/9//4//f/+//9//3//f/8//j/9//6//7/
AQACAAAAAQABAAMACQAKAAwADgANAAwACwAKAAwADgAVABcAGQAcACAAIQAgACIAIgAg
ACIAJQAnACwAMQA1ADgAPgA/ADwAOwA+AD8AQABDAEUARwBJAEkASQBLAEcARABEAEcA
RwBEAEQARABBAD0AOQA5ADoAOQA2ADMALwAqACUAIgAdABgAEQAPAAsACgAKAAMA///8
//z/+v/4//X/8f/w//D/7//t/+v/6f/p/+f/5//p/+n/6f/n/+f/5//m/+T/5P/k/+T/
4//j/+T/5f/l/+X/4v/i/+T/4v/i/+T/4v/f/9//3//j/+T/5//m/+b/5v/m/+X/4//j
/+X/5f/j/+X/5v/m/+X/4//j/+P/5P/j/+L/4//k/+X/5f/l/+P/4//m/+b/5P/j/+P/
5P/m/+j/5v/m/+f/6P/p/+n/6P/p/+j/5f/m/+b/5//o/+f/5v/l/+P/4//j/+X/5v/o
/+r/7P/t/+j/5v/m/+X/5//n/+b/5v/k/+T/5P/i/+f/5//m/+b/4//j/+P/4//j/+P/
5P/k/+X/5v/m/+f/5v/m/+f/5//l/+P/4f/f/+H/4//m/+j/5f/k/+P/4P/h/+P/5f/m
/+L/4f/e/9//4v/k/+T/4v/k/+X/5v/m/+b/5f/j/+P/5f/m/+z/6v/n/+H/4P/i/+T/
5v/o/+j/6P/o/+b/5f/l/+b/5//o/+f/6P/r/+n/6v/s/+z/7f/v//L/8//w//D/7v/p
/+v/7//x//H/8//4//r/+v/5//j/9v/1//X/8//z//X/9f/1//b/+f/6//j/8//w//L/
8f/t/+v/6//p/+v/6//r/+f/5//n/+b/5v/m/+X/5//n/+n/5//i/+H/4P/h/+H/4v/i
/+L/4v/h/+H/4v/l/+v/5P/d/9v/2P/a/+P/9P8MAB8AMwBPAHcAowDJAOwACgEfARoB
7ACuAHgATQAeAOz/zP/H/9H/1f/R/8n/yf/R/9n/2f/Y/+D/5//o/+r/7P/q/+r/7f/r
/+r/6v/r/+r/6v/s/+3/7//r/+v/6//s/+z/7//t/+3/7//v//D/8v/0//X/8//y//T/
8//y//X/9v/2//b/9f/1//X/9//0//P/8v/y//f/+v/7//7//v8BAAIAAQACAAIA////
//7/AAABAAAAAAABAAEAAwAHAAgACgAMAAwADgAQABIAEgASABcAFwAWABgAGwAbACAA
JAAmACYAJwApACoALgA0ADcAOQA+AD8APAA7AD4ARABGAEoATQBPAFEAUQBRAFAASwBH
AEYATQBNAEoASgBJAEUAQAA7ADwAPAA6ADYAMwAvACoAJQAlACEAHQAXABIADQALAAoA
BQABAP7//v/+//z/+f/1//X/9v/2//X/8//x//H/7//x//P/8//z//X/9f/1//T/8P/w
//D/8P/v/+//8P/x//H/8f/u/+7/8v/w//D/8v/w/+3/7f/t/+3/7P/t/+r/7P/u//D/
8f/w//H/9P/1//P/8//y//D/7f/r/+v/6//u/+//8P/z//X/9f/0//P/7v/t/+//7v/u
/+//8f/0//X/+P/3//j/9f/0//P/8f/u/+//7v/r/+z/7v/x//T/9v/2//b/9f/x//H/
8//0//L/8v/y//H/7P/s/+7/7//x//P/9P/2//b/9v/2//T/9P/z//H/8P/v/+//7//v
/+3/7f/u/+7/8P/w/+//7//y//L/8//z//H/8f/x//H/7//v//D/8P/v//D/8f/w//L/
8//0//T/8v/x/+7/7//u//D/8P/u//D/8f/y//L/9P/z//H/8f/v//D/9v/0//D/7//u
/+3/7//0/+r/6v/t/+7/7//w//X/9v/3//b/8v/x//H/8f/y//H/8v/1//X/9v/4//j/
9//3//j/9//4//r/+v/3//T/9//4//f/+f/+/wAAAAAEAAQAAwADAAIA///+/////f/9
//7/AQADAAAA+v/2//f/9//0//P/8//x//P/8//1//H/8f/x/+7/7v/u/+3/7//v//H/
7//q/+n/6P/p/+v/7P/s/+z/7f/t/+7/8P/v//H/7v/n/+P/5v/q/+3/9v8AAA8AKwBR
AHsAowDJAPIAGgEtASIB/gDIAIwAWwAyAAYA5P/Z/93/2f/P/8//2f/f/9//2//e/+T/
5//u//b/9//0//P/9f/z//L/8v/z//T/9P/2//f/9//z//P/8//w//D/8//x//P/9f/1
//b/9//4//j/9f/4//z//f/+//7//v/9//z/9v/1//T/9f/6//3/AAAEAAQAAgD+//z/
+////wEAAQACAAIA/////wAABAAHAAgABwAHAAYABwAKAAoACwAMAA4AEAASABQAFgAW
ABsAGwAYABoAHQAdACEAJgApACoAKQArACwAMAA1ADkAPABCAEMAQAA/AEIAQgBCAEQA
RQBIAEsATABNAE0ASQBGAEYATgBPAE0ATgBLAEcAQgA9AD0APgA9ADoANQAxACwAJwAn
ACMAHwAZABgAEwARABAACQAFAAIAAgADAAIAAAD9//v/+v/4//X/9v/1//b/9f/3//n/
+f/5//n/+f/5//j/9P/0//T/9P/1//X/9v/3//X/9f/y//L/9f/0//X/+P/0/+//7f/r
/+3/7v/x//D/8f/y//P/8//w/+//8P/v/+//8f/y//L/8P/t/+z/6//x//P/9f/5//b/
9f/z//H/8f/z//j/+v/2//X/9f/2//T/9v/0//T/9v/4//r/+//3//f/9f/x//L/9P/3
//r/9//2//X/8//z//P/9f/2//b/9v/2//X/8P/w//L/8//y//H/7//u//P/9v/5//r/
+//5//b/9P/0//X/9v/3//X/9f/2//b/8//y//D/7//z//T/9v/3//X/9f/1//X/8f/x
//L/8v/y//L/8v/w/+3/7f/t/+z/7v/x//L/9//2//b/9P/w//L/8//0//T/9v/1//P/
8//z//T/+v/4//f/9f/x/+v/7P/u//D/8v/0//b/9v/2//T/8f/x//L/8//1//P/8//1
//X/9v/4//j/+P/5//v/+//8//7//v/7//v///8BAAEAAQAEAAQAAgAGAAYABQAFAAQA
AQAAAAEAAAABAAMABwAKAAgAAwAAAP7/+//1//H/9f/1//n/+//6//X/9P/z//T/9P/0
//P/8f/x//P/8f/s/+v/6v/r/+//8v/0//b/9v/1//X/9v/5//X/9P/1//X/9P/0/+//
9P8EABMAJwBHAG8AmwDFAOwADgEpATQBIgH4ALwAhQBUACIA9v/j/9v/2f/Z/9n/1//V
/9f/1//Y/+L/8f/4//b/+v/4//j/+//5//j/+P/5//v//P///wEA///5//f/9f/1//b/
+v/5//v//f/9//7///8AAAAA/f/8//7//f/8////AAAAAAAA/f/9//3////9//3//f/+
/wMABAADAAQABAAHAAgABwAGAAYAAwADAAQACAALAAwACgALAAsADQAOAA4ADwAQABQA
GAAcACAAHAAaAB0AGwAdACAAJAAlACgALAAuAC4AMAAzADUAOgA8AD8AQQBGAEQAQAA+
AEAARABGAEoATQBMAE0ATABLAE4ASwBJAEoATwBPAEwATABPAE0ASgBHAEYARgBEAEAA
OwA3ADIALQAtACkAJQAfABoAFQATABIACwAHAAQABAAGAAYABQADAAQABAADAAEA/f/5
//f/8//0//f/+P/5//f/9//3//b/9f/2//f/+P/2//X/9f/1//X/9f/y//L/9v/0//T/
9v/2//P/8//z//T/9P/2//T/8//y//H/7//t/+3/7//v//H/8//0//T/8//x//H/8f/0
//X/9v/5//f/9//2//X/9P/1//n/+v/7//v//P/+//3//v/7//r/+f/4//f/9f/2//n/
+v/5//f/9v/2//b/+P/4//j/9//z//P/9f/2//T/9P/0//P/8v/y//T/9f/0//P/8f/w
//L/8v/y//D/8//z//L/8v/v/+//7//v//D/8f/z//T/9v/2//X/9f/2//b/9//3//n/
+f/5//n/8//x//D/7v/u//D/8v/y//H/8f/x//D/7f/t/+v/7f/v//L/8//y//H/8f/x
//D/+P/z/+v/6v/s/+z/7P/s/+//8P/x//D/7//v//D/8f/v/+v/6f/p/+v/7v/y//T/
8//z//T/8//1//j/+f/3//j//f8AAAEAAQAEAAQAAgACAAIAAQABAP//+//5//n/+//9
/wAABQAJAAgABAACAAIAAQD9//v/9v/x//D/7f/t/+n/6f/p/+j/6P/o/+f/5f/l/+f/
5f/m/+f/6P/r/+v/7P/s/+z/7P/r/+v/7P/x//H/8P/x/+//5v/g/+H/3v/o/wkAJQBD
AHMAowDJAO4AFAEvATIBDgHKAIYAUwAqAAIA5v/T/8v/yf/J/8f/yf/L/83/0f/S/9b/
3//o/+j/6v/o/+j/6//u/+7/7//x//D/7v/u/+3/8P/t/+7/7//t/+z/7v/r/+z/7//w
//L/8f/y//L/7//x//T/9P/0//f/+P/4//j/9//3//f/+f/7//v/+//8/wAAAAD+//7/
/f8BAAMAAwADAAIA/v/9////AgAEAAQABAAFAAUABwAIAAYABQAEAAgADAAQABQAFAAU
ABkAGQAXABoAHgAfACIAJgAoACgAKwAvADIAOAA/AEMARgBMAEwASgBKAE4ATgBOAFAA
UQBVAFcAVwBXAFQATwBLAEoATQBNAEoASgBMAEkARQBBAEAAQAA+ADoANwAzAC4AKQAm
ACEAHAAVABMADwAOAA4ACgAHAAUABgACAPz/9f/t//H/9P/2//f/8//x//H/7//u/+//
7v/t/+7/7//w//D/6v/o/+b/5P/o/+n/6//t/+3/7f/q/+r/6//o/+f/6P/m/+P/4//j
/+f/6P/r/+r/5//m/+X/4//k/+X/6P/p/+j/6f/p/+j/6f/n/+f/5//q/+v/7P/v/+3/
6//o/+X/5f/l/+j/6P/q/+v/7f/w/+z/7P/o/+b/6v/s/+7/7//y//X/9v/1//H/7v/s
/+r/6//s/+3/7f/r/+v/7f/u/+z/7P/s/+v/5v/m/+j/6f/o/+f/5f/k/+X/5v/n/+b/
5//n/+b/5v/p/+v/7f/v/+v/6f/o/+b/6P/o/+f/5//o/+j/6f/p/+f/5//n/+f/6P/p
/+v/7P/o/+b/4v/a/9T/1//a/93/4P/j/+T/5f/k/+L/4f/h/+H/4//j/+X/6f/m/+b/
5//m/+b/5//p/+n/6P/q/+r/5//o/+3/8P/x/+7/8P/v/+z/8f/y//L/8//y/+//7v/v
/+z/6//r/+3/8f/w/+z/6v/r/+v/6P/n/+X/4f/h/9//4f/d/93/3f/b/9r/2f/X/9T/
0//U/9H/0P/R/9L/1f/X/9r/3P/e/9r/1//V/9T/1//Z/9z/3//V/8z/0v/X/9z/7v8B
ABMAMwBfAI8AtwDYAPwAHQEkAQYBzACGAD0AAgDa/8L/tf+7/7v/rf+p/6//sf+x/7f/
vv/I/8//0v/U/9r/2P/Y/9v/3P/c/93/3//g/+D/4v/j/+L/3f/c/9v/1//U/9T/z//R
/9X/1//a/93/3v/e/9v/3f/g/+D/4P/h/+L/4v/i/+L/4//k/+f/6f/p/+n/6v/r/+r/
5//m/+n/7f/v/+//7//u/+r/6f/n/+r/7P/s/+3/7//w//P/+P/4//n/+v/+/wAAAgAE
AAEAAAAEAAMABwAMABIAFQAaAB4AIAAgACAAIwAlACoALQAvADAANAA3ADYANwA8AEEA
RABJAE0ATABNAEwASwBIAEMAPwA+AEcASQBIAEoASABFAEEAPQA5ADgANQAwACkAIwAc
ABUAFAARAA4ACQAGAAEA///+//b/8f/t/+z/7v/u/+3/6//o/+b/4//f/93/2//b/9n/
2v/d/97/3//e/93/3P/a/9X/1P/T/9L/1f/X/9r/3f/d/93/2v/a/9r/2P/Y/9r/2v/X
/9f/1//a/9r/3P/a/9n/2P/X/9X/0f/R/9P/0//U/9f/2f/a/9f/1f/V/9X/2f/Z/9n/
2//b/9v/2v/Z/9T/0//V/9T/1P/V/9f/2v/c/97/3P/c/9v/2v/Z/9f/2P/b/9z/2//Z
/9j/2P/Y/9j/2P/Y/9f/1P/T/9T/1P/W/9b/1v/V/9X/1v/Z/9v/2//b/9r/2v/Y/9b/
1P/Q/9T/1f/V/9b/2P/Z/9r/2//a/9n/2f/Y/9b/1v/V/9X/0//S/9L/0f/U/9X/1v/X
/9b/1//Z/9r/2P/a/9j/1//W/9X/1P/X/9j/2f/Y/9f/1//Y/9n/1//V/9X/1//Z/9r/
3P/c/97/3//h/+H/4v/k/+T/4f/i/+f/6v/r/+v/7v/u/+z/7P/s/+v/6//u/+3/7v/x
/+//7//w//P/9P/y/+3/6v/q/+n/5f/j/+P/4f/j/+P/4//f/9//3//d/9z/2//Z/9f/
1//Z/9f/1//Z/9v/3//e/97/3f/c/97/3f/d/97/5f/l/+b/4f/X/9T/2v/d/9z/6P8B
ABkANwBhAI0ArwDSAPYAEwEWAfoAwACGAFcAKAD2/9D/vf+5/7n/t/+1/7X/uf/B/8P/
yP/Q/9P/0v/W/93/3P/d/+H/4f/g/+D/4f/g/+D/4v/j/+b/4//k/+X/4v/i/+X/4//j
/+X/5f/m/+X/5v/m/+P/5P/m/+X/5P/o/+r/6//s/+v/6//r/+3/7//v/+//8P/u/+z/
6P/m/+r/7//y//P/9//4//b/9//2//j/+f/4//r/+//7//3//v/+////AAACAAQABgAI
AAkACgAQABEAEgAWABsAHQAhACYAKQAqACoALQAvADQANgA5ADsAQABFAEQARQBKAEkA
SABJAEkATQBPAE8ATwBRAE8ATgBQAFIAUQBNAEwATABJAEUAQQA+AD4APAA4ADMALwAq
ACUAJQAhAB0AFwASAA0ACwAKAAIA/f/5//j/+//6//j/9f/z//L/8P/t/+n/5//n/+X/
6P/r/+z/7f/t/+3/7f/s/+v/7P/t/+7/7f/t/+7/7//u/+3/6f/o/+r/6P/o/+r/6//p
/+r/6//o/+b/5v/i/+P/5P/l/+X/4f/f/9//3f/g/+P/5f/m/+j/5//o/+n/6P/n/+b/
5//o/+n/6f/p/+n/6f/s/+z/6P/n/+f/6P/q/+z/6v/q/+n/6P/n/+X/5f/n/+f/5f/o
/+r/7f/w/+7/7P/q/+f/5//n/+n/6v/s/+z/7P/r/+r/6v/s/+3/7//v/+7/7v/s/+r/
6P/k/+n/6//s/+7/6P/l/+L/3//j/+X/6P/q/+j/6P/n/+f/6v/q/+v/6//t/+3/7f/t
/+n/6f/q/+r/6P/o/+j/5v/m/+f/6P/o/+X/5f/j/+X/5P/m/+b/5P/i/+P/5P/k/+T/
4//l/+n/6P/m/+T/4v/g/+T/5v/o/+j/5v/l/+X/5f/k/+H/4P/h/+P/5v/q/+z/6v/r
/+3/7f/s/+7/7v/r/+v/7//x//H/7//w/+7/6v/t/+7/7v/v//D/7//w//P/7//t/+z/
7f/z//L/7v/s/+7/7f/p/+f/5P/h/+L/4f/j/9//3//f/9//4P/h/+H/3//f/+H/3//g
/+H/4v/l/+P/5P/k/+T/4//h/+D/4P/f/9f/3P/f/93/4P/g/93/3v/q////FQAzAFsA
gwCrANAA8AALARAB+ADIAJAAXwAuAAYA5v/P/8X/y//J/7//vf/B/8P/y//Q/9T/4f/g
/9j/3//e/9//4//l/+T/5P/l/+n/6v/t/+//7f/p/+n/6f/n/+b/6P/l/+X/5//n/+j/
6v/s/+3/6//r/+7/7v/u/+//8P/w//D/8P/x//L/9f/z//P/8//0//b/9v/0//T/9f/5
//v/+//5//j/9P/z//b/+v/9//7//v//////AQAEAAQABQAGAAYACAAKAAwACwAKAA4A
DQANABAAFAAVABkAHgAhACIAJAAnACkALgAvADEAMgA2ADsAOgA7AEAAQQBCAEUARwBL
AE0ATQBNAE4ASwBJAEoATgBNAEkASABKAEcAQwA/AD4APgA8ADgAMQAtACgAIwAjAB8A
GwAVABIADQALAAoABQABAP7//v/7//j/9P/v//H/8v/y//H/8v/x//L/8f/u/+//7v/t
/+7/7//w//D/7P/s/+z/7P/q/+n/6f/p/+v/6//o/+j/6//q/+v/7v/s/+n/6f/p/+3/
7v/x//D/7v/u/+7/7f/p/+n/6//r/+n/6//s/+z/7f/r/+v/6//q/+n/6P/p/+r/6//r
/+v/7P/t//H/8v/v/+//8P/y//T/9v/0//T/8//y//H/7//u/+//7v/r/+3/7v/w//L/
8v/y//L/8f/x//P/9//6//n/+P/3//X/8v/y//T/9f/3//f/9v/2//f/+P/5//j/+f/5
//j/+P/3//f/9//3//T/8//z//L/9P/2//f/+f/3//b/9v/1//T/8//y//H/8P/x//P/
9P/w//D/8P/u//H/8//1//b/9P/z//D/8f/z//b/9//2//P/8//z//L/9P/z//H/8f/x
//L/+P/2//P/8//z//P/9//4//j/+P/4//j/+v/6//r/+P/1//X/9v/3//X/8f/v/+//
8f/0//j/+v/6//v//f/9/wAAAgACAP///f8BAAMAAwACAAQAAwAAAAUABgAGAAcABgAD
AAIAAwADAAMABAAHAAgABgABAP7/AAD///v/+f/7//v///8BAAAA+//6//n/+v/6//r/
+f/3//f/+f/3//f/9//3//n/9//4//j/+P/2//P/8f/w//P/+f/2/+//7//u/+z/6//y
/woAIwA7AFsAhQCrAM8A9gAaASUBIAEGAdAAkgBjADYADgDy/+P/3//h/93/2f/Z/9X/
2//p//D/8v/3//7//v////z/+//9//3//P/8//3//P/8//7///8CAP//AAABAP///v8A
AP3/+v/7//r/+v/7//z//P/5//7/BAAHAAoABwAGAAQAAgAAAAEAAgAFAAUABQAFAAYA
BQAEAAEAAAABAAUABwAHAAoACgAHAAcABwAKAAwADAALAAsACgALAAsACgAKAAoADQAQ
ABMAFgAWABYAGwAbAB0AIAAkACUAJgAoACgAJgAqAC0ALwA0ADcAOQA6AD4AQgBAAEAA
RABFAEYASQBLAE8AUQBRAFEATwBLAEgASABLAEsASABIAEoARwBDAD8AQABAAD4AOgA1
ADEALAAnACMAHwAbABUAFAAPAA0ADAAFAAEA/v/+//7//P/5//X/9v/2//X/8//x/+//
7//t/+v/6//p/+f/5//n/+f/5v/j/+T/5f/m/+n/6f/q/+v/6v/p/+X/5P/m/+T/5P/m
/+j/5//p/+v/5//k/+P/3v/f/+D/4f/h/+H/4f/j/+P/4v/j/+P/4v/j/+P/5f/n/+b/
5f/k/+X/5v/n/+f/5//o/+n/7f/u/+v/6//s/+7/6f/o/+P/4P/j/+T/5f/l/+b/6f/q
/+n/6v/q/+v/7P/u/+7/7v/t/+3/7f/v//D/7f/s/+v/6f/p/+r/7f/v//H/8f/w//D/
8P/w//D/7v/y//P/8//0//P/8//z//P/9f/1//b/9v/1//T/8v/x//T/9P/1//X/+P/5
//r/+//2//X/9f/0//T/9P/0//L/9f/3//n/+v/3//X/8f/x//T/9v/2//T/9v/3//j/
+P/3//X/8v/x//P/9P/6//j/9//3//f/9//5//z//P/7//3//P/8//3///8BAAMAAAD7
//r/+f/4//X/9//4//r//P/+/wAA///+//3/+v/6//v//f////3/+//7//3//f/+/wAA
AAABAAMABgAHAAYACAAIAAUAAgAFAAYABQAIAAwADQAMABAAEAAPAA8AEQAPAA8AEQAM
AAkABwAHAAwADAAJAAgACgAJAAUAAwACAP//AAD//wEA/f/9//3//f/+///////8//n/
+P/z//H/8f/x//P/9P/2//f/+P/1//P/8v/y//3/9//0//X/9//4//T/8//2/wAADQAb
ADUAXQCRALsA3gAEASMBMAEgAfQAugCHAFIAHgD6/+n/5//n/9v/0//R/9H/0f/X/97/
5v/t//L/+P/6//j/+P/7//7//v///wEA///+///////9//n/+f/5//v//P8AAP////8B
AAEAAgABAAIAAgD//wIABgAHAAgABgAGAAUABAADAAMAAwAFAAYABwAIAAoACQAIAAUA
BAAEAAcACAAHAAsADgAOABEAEQAUABYAFgAUABMAEQARABcAGAAaABwAIAAiACQAJgAm
ACYAKwArACgAKgAtAC0AMwA4ADsAPABAAEMARQBKAEwATwBRAFYAWABWAFYAWgBdAF4A
YQBhAA==
         </WaveFormData>
      </LeadData>
      <LeadData>
         <LeadByteCountTotal>10000</LeadByteCountTotal>
         <LeadTimeOffset>0</LeadTimeOffset>
         <LeadSampleCountTotal>5000</LeadSampleCountTotal>
         <LeadAmplitudeUnitsPerBit>4.88</LeadAmplitudeUnitsPerBit>
         <LeadAmplitudeUnits>��V</LeadAmplitudeUnits>
         <LeadHighLimit>2147483647</LeadHighLimit>
         <LeadLowLimit>268435456</LeadLowLimit>
         <LeadID>V6</LeadID>
         <LeadOffsetFirstSample>0</LeadOffsetFirstSample>
         <FirstSampleBaseline>0</FirstSampleBaseline>
         <LeadSampleSize>2</LeadSampleSize>
         <LeadOff>FALSE</LeadOff>
         <BaselineSway>FALSE</BaselineSway>
         <ExcessiveACNoise>FALSE</ExcessiveACNoise>
         <MuscleNoise>TRUE</MuscleNoise>
         <LeadDataCRC32>3856495092</LeadDataCRC32>
         <WaveFormData>
8v/y//L/8v/y//L/8v/y//P/9P/1//b/8//y//H/8P/z//T/9f/2//T/9P/0//T/9P/0
//T/9P/2//b/9v/2//X/9P/z//L/8//0//X/9P/y//L/8v/0//P/8v/v/+7/9f/2//f/
+f/4//b/9P/z//b/9f/2//f/+v/8////AwAGAAcACAALAAkACQAJAAcAAwABAAMABAAD
AAMABgAGAAEA/P/6//j/9v/3//b/9f/y//T/9f/1//P/8P/v/+//8v/z//P/8//0//X/
9f/2//T/9f/2//f/9P/1//T/8v/y//L/8f/x/+3/6P/s//L/8P/u//L/9//9/wQAFgAx
AEoAbQCPAKoAwADUANwAygCuAJUAeQBWAC8AEwD///X/9v/x/+z/7P/n/+X/4//n//H/
8//z//T/+f/4//j/+f/5//n/+f/5//b/9v/5//j/9//0//X/+P/5//f/+P/6//r//f/9
//3//f/9//3//f/7//v/+v/5//z//P/8//z//f/7//3//v8AAAAA/f///wAA/v/9//3/
/P/8//v//P8CAAIAAwACAAEAAAD///z///8AAAEABAAHAAcABQAEAAYACQALAAwADQAO
ABEAEAAMABEAFgAWABsAHgAfAB8AIAAiACgALQAsAC4AMAAyADQANAA0ADUANwA4ADoA
OwA7AD0APgA7AD0AOwA4ADgAOQA5ADkAOgA/ADwAOAA0ADQANAAxADAALgApACUAIAAg
ABwAGAAUAA8ACwAJAAYAAwADAAMAAwABAP7/+f/3//j/9//4//j/+P/z//D/8v/1//P/
8f/x//L/8v/y//T/7//r/+v/6//p/+n/7P/s/+z/7f/u/+r/6f/r/+v/6//t/+3/6f/n
/+n/6f/p/+n/6v/q/+z/7P/l/+b/6P/n/+f/6P/p/+r/5//l/+j/6f/n/+f/6f/p/+v/
6//r/+n/5P/n/+j/6P/m/+f/5//l/+j/6f/p/+n/6P/o/+v/5//o/+n/6P/r/+j/6P/o
/+n/6P/o/+n/6f/n/+X/5P/k/+b/4//l/+X/4//h/+P/5f/n/+f/5//m/+L/4f/f/9z/
3f/e/9//3//f/9//4P/i/+L/4v/h/+H/3f/c/9v/2//d/97/3//i/+H/4f/i/+P/4v/h
/+H/4P/i/+L/4P/e/9z/3v/e/97/3v/f/9//3f/e/97/3v/f/9//4f/h/+H/4P/f/93/
3P/a/9r/3P/f/+D/4f/i/+D/4P/g/+D/3//g/+H/4v/l/+b/5//m/+T/5v/k/+L/5f/m
/+b/5v/n/+n/5//n/+f/6f/q/+z/7P/r/+r/6f/r/+v/6//r/+z/6//q/+3/7f/t/+z/
7v/x//D/7f/t/+r/5//n/+X/4f/e/+D/4f/j/+H/3v/d/93/3f/d/9z/3v/f/+D/4P/d
/9z/3P/c/97/3//i/+P/4f/g/9//3f/f/9v/1v/W/9b/0v/S/9j/3f/l//b/BgATACoA
SwBzAJQAqAC8AMAArgCOAGsATwA4ABsA9//Z/9H/0v/J/8b/0P/T/8v/yf/P/9v/5f/l
/9z/3//c/9r/2f/e/9//4P/h/+H/4v/m/+b/4v/e/97/4P/j/+H/4v/k/+H/4//i/+H/
3//f/9//3//i/+P/4//j/+X/5v/n/+j/5v/j/+T/5P/j/+L/3v/f/+P/4v/i/+P/6P/s
/+//9P/z//D/7v/q/+r/7P/u/+7/7P/s/+z/7v/z//P/8f/w/+7/8f/z//T/9P/0//b/
9P/0//n//v/+/wEABAAFAAUABQAGAAsADwATABYAGQAcABsAGgAZABkAHwAgACIAIwAn
ACsALgAtACwAKQAlACQAKAApACoALAAwAC4AKwAoACYAJAAfABwAGwAXABQAEAAMAAgA
BAAAAPv/9//1//L/8v/z//T/9f/2//T/8P/v/+v/5//l/+L/4v/d/9r/3P/h/9//3f/d
/97/3v/e/+D/3P/X/9b/1f/W/9f/2//c/9z/3f/e/9r/2v/d/97/3//f/9//2//Z/9z/
3f/e/9//3f/c/93/3P/a/97/4//l/+H/4P/f/97/3P/b/9//4f/j/+P/5f/l/+H/3//d
/9n/1P/X/9j/2P/a/93/3//f/+D/4f/h/+H/3//e/+D/2//e/9//3v/h/97/3v/e/9//
3f/e/+D/4f/f/93/3P/c/9//3f/g/+H/4f/f/+H/4//h/+H/4f/g/+D/4f/h/+D/3v/e
/97/3f/e/9//4f/k/+D/4P/f/9//3v/e/97/3//e/97/3v/g/93/2//a/9n/3f/f/+L/
5P/i/+L/4P/e/9v/3P/b/9r/3P/f/+H/4f/j/+T/5f/n/+X/5f/h/+b/5P/k/+T/5P/n
/+j/6f/q/+j/6P/o/+j/6f/o/+f/5P/m/+r/6v/q/+7/8P/x//L/8f/z//H/8f/v//H/
8v/0//f/9//3//f/9//3//f/9//1//P/8f/z//f/+f/6//7//f/6//X/8//x/+3/7P/p
/+n/6P/s/+//8P/v/+3/7f/s/+v/6v/o/+f/5//n/+b/5//o/+r/7P/t/+3/7//v/+//
8P/x//H/6//r/+j/5v/q/+r/5P/i/+X/6//4/wgAGwA0AFUAcQCOAKoAvADCALwAqgCH
AGEARgAxABUAAwD5//D/5f/i/+L/2//V/9f/4f/p/+n/6//y//b/9P/z//P/9//3//f/
9//5//r//v/+//n/9P/z//T/9P/x//H/8v/0//f/9//3//f/9//3//f/+P/5//n/+f/9
//7///8AAPv/9//3//b/+P/4//X/9//8//z//f////7/AAABAAQABQACAAAA/P///wIA
BQAGAAcACAAJAAwAEQARAA8ADgAMAA0ADQAMAA4AEAAUABQAEwAZAB8AIAAfAB4AGwAX
ABgAGgAgACUAKAAsADAANAA1ADQAMwAzADUANgA4ADkAOgA9AD8APQA+AD0AOwA8AD8A
PwA/AEAAQQA+ADoANgA4ADgANQA0ADMALwAsACgAJAAgABwAGAAXABUAFQAUAA8ADQAL
AAkACgAIAAQAAwABAP/////+//z/9//0//b//P/7//r/+//9//z/+//8//v/9//3//f/
9f/1//j/+P/2//f/+P/0//T/9//4//n/+P/3//L/7//z//X/9//5//j/+P/6//r/9P/2
//n/+f/2//b/9v/2//P/8f/0//X/8v/x//L/8f/y//P/9P/z/+//8//1//b/9P/1//X/
8//2//f/9//3//f/+P/8//n/+P/3//T/9f/1//b/9//5//T/9P/1//X/9P/z//P/9P/6
//n//f////v/9//3//f/+f/5//n/+P/4//n/+f/4//j/+P/4//f/9f/1//b/+P/0//T/
8//z//T/9v/4//v/+//6//n/+v/2//P/8f/v//H/8//2//j/9//2//P/8P/z//b/9//4
//f/9//2//P/8//0//X/9//5//v/+//7//v/+//6//r/+v/8//z//P/1//H/9v/3//j/
+f/6//j/+P/4//j/+P/4//j/+P/8//z//P/6//j//P/8//z//v8AAAEAAgABAAEA/f/7
//3///8AAAIABwAJAAsADQAMAAsACgAJAAcABQADAAUABAAFAAUACAAIAAYAAgABAAEA
//8AAP///f/6//z//f/7//n/9v/1//T/8//y//D/8f/z//X/9v/0//L/8f/w/+//7//x
//H/8v/y//L/8f/z//f/9P/u/+j/5P/m/+7/+f8HABYAJAAzAEYAZwCNAKoAxADaANoA
xACkAIMAawBKACMABQD3//f/+v/1/+7/6v/t//H/8f/v//P/9//5//z//v/8//v/+//8
//v/+v/5//v//P8AAAAA/P/4//j/+v/8//n/+f/6//z/////////AQABAAEAAQABAAEA
AAD//wEAAgADAAQAAwABAAMABAADAAIA/v///wYABgAHAAkACAAKAAsADgAOAAwACwAI
AAcACAAJAAgACgAKAAoADAARABEADwAOABAAEwAVABYAFgAWABgAFgASABcAHAAcAB8A
IgAjACMAIQAiACcAKwAvADIANQA4ADkAOAA3ADcAPgBAAEMARQBGAEkASwBJAEYAQwA/
AD4AQwBDAEMARABGAEIAPQA4ADoAOgA3ADYANAAvACsAJgAmACIAHgAaABcAEwARAA4A
DAALAAoACQAJAAgABQAFAAUAAwADAAIAAgD9//r//P8BAP///f/9/wAAAAAAAAIA///7
//v/+//7//v//v/+//3//f/9//j/+P/7//z//f/7//v/9//1//f/9//3//f/+f/6//3/
/v/6//z///////z/+v/4//b/9P/z//f/+f/5//n/+//7//z//f/+//3/9v/3//b/9P/3
//v//v///wEAAQAAAP///P/8////+//4//f/9P/1//j/+v/8/////v/+///////9//v/
+v/6//z/+f/7//v/9v/z//T/9f/5//v//f/+//z//f/9//z/+//6//n/9//2//f/+f/8
//f/9v/0//P/8v/y//L/8//3//j/+f/8//j/9//3//f/9f/1//b/9v/3//j/9//2//j/
+v/6//r/+f/5//j/9f/y//L/8v/z//T/9//4//n/9//3//b/9v/4//r/+v/6//T/8//0
//P/9f/6/+7/7v/x//L/8//0//b/+P/6//z/9//2//X/9P/3//j/+f/4//b/+v/6//r/
+v/6//n/+P/7//3/+//7//n/+f/4//j//f///wEAAwAGAAcACAAJAAYAAwAAAAEAAgAD
AAMABgAEAAIA/v/9//7/+//7//n/9//0//b/9//3//X/8v/x/+//7//v/+7/7//v/+//
7v/s/+z/7f/u/+3/7f/v/+//7//w//H/8f/t//P/8P/o/+T/5P/i/+j/8f/x//T/DAAn
AEQAYQCDAKQAwgDUANQAxgCoAIMAZQBOAC8ADwD9//f/7v/n/+T/6P/p/+f/4//n/+n/
5f/r//j/+//4//b/9f/0//P/8v/x//P/9P/4//j/9v/y//L/9P/z/+//7v/u//D/8//z
//P/9f/1//X/9f/4//n/+f/5//f/9v/1//T/8f/v//H/8v/4//r/+f/9//7/+v/3//X/
9v/4//n//P/+//z/+//4//v//v8BAAIAAAD+//z//P8BAAEA///+/wEABQAIAAoACgAK
AAwACgAFAAkADQAMAA8AEgATABMAEwAUABkAHQAhACQAJwAqACsAKgApACkAKwAsAC4A
LwAyADUANwA1ADMAMQAuAC4AMwA1ADcAOgA5ADQALgAoACsALAAqACoAKAAjAB8AGgAZ
ABYAEwAQAAwACQAIAAYAAgABAAAA//8AAP7/+v/5//j/9f/0//L/9f/x/+//8v/5//f/
9f/1//b/9v/2//j/8//v/+//7//v/+//8v/y//H/8f/x/+z/8P/z//T/9f/x/+//6f/l
/+r/6//s/+3/7v/u//D/8P/p/+r/7P/r/+v/7P/t/+7/6f/l/+b/5f/q/+3/8v/1//L/
8f/w/+3/6v/v//L/9P/y//P/8//x/+//7//u/+3/7//w//T/8f/w/+//7P/t/+7/8P/y
//X/8f/w//D/7//u/+3/7f/u//D/7f/v/+//6//p/+v/7f/r/+v/6//q/+3/8f/0//b/
8//y//H/7//v/+//8P/y/+7/7v/t/+3/6//q/+n/6f/r/+z/7f/w/+z/6//r/+v/6f/p
/+r/6v/r/+z/6//q/+j/6P/m/+T/5//r/+7/7//t/+z/6//r/+r/6//q/+n/6f/p/+j/
6P/q/+z/7P/s//H/6//p/+X/5v/n/+j/6f/q/+v/7P/t/+7/6v/q/+r/6v/u/+7/7v/s
/+v/7v/t/+z/7v/w//H/8v/z//X/8//z//H/8//0//b/+//7//v/+//8//v/+v/5//f/
9f/z//X/+P/5//n//P/8//r/9v/1//H/7f/s/+n/6//q/+7/8f/u/+v/5//l/+f/5//n
/+b/4//j/+P/4v/f/97/3v/e/+L/4//m/+f/5//o/+n/6f/n/+X/5v/k/+L/4v/g/97/
4//p//L/AAATACwATwBxAI4ArADCAMwAygC4AJUAcwBWADMADQD3/+f/3v/b/9r/1P/P
/9P/1f/P/9P/3//n/+b/7P/q/+n/6f/o/+f/5v/l/+j/6v/v//D/6//m/+X/5v/n/+X/
5v/o/+b/6f/p/+n/6P/n/+b/5f/k/+X/5f/l/+j/6P/o/+j/5//l/+f/6P/q/+r/5//p
/+3/7P/s/+3/7P/u/+//8v/x/+7/7P/o/+z/7v/w//D/8P/w//D/8v/1//X/8//y//X/
+f/8//7/+//6//v/+P/4//3/AgACAAUACAAJAAkACQAKAA8AEwAUABYAGAAaABkAFgAT
ABEAFwAaAB4AIQAgACEAIQAdAB8AHwAeACAAIQAhACEAIgAnACQAIAAcAB4AHgAbABoA
GgAVABEADAALAAgABQACAPv/9//1//L/8P/v/+7/7f/u/+7/7P/t/+3/6//r/+r/6P/h
/9z/3P/i/+H/4P/h/+D/3v/c/9z/2//Z/9v/3f/a/9n/2//a/9j/2f/a/9b/2P/b/9z/
3f/f/9//2//Z/9v/2//b/9v/1v/U/9T/0v/O/9D/0//T/9X/1v/X/9j/1P/R/9P/0//W
/9f/2v/b/9r/2f/Y/9X/0f/V/9f/2P/Y/9v/3f/d/9z/2//Z/9f/1v/W/9n/1f/W/9f/
1v/Z/9f/1v/V/9X/0//U/9b/1//V/9P/0v/S/9L/z//R/9H/0f/P/9H/0//Q/8//zv/M
/83/z//Q/9D/0P/Q/9D/z//L/8v/zP/O/8z/zP/L/8v/zf/O/8//0f/Q/9D/0P/S/9L/
0f/R/9H/zv/N/83/zP/N/87/zf/M/8r/zP/M/8z/yv/L/8v/yf/J/8r/y//N/8r/y//K
/8n/z//P/8r/xP/G/8b/xv/G/8j/yP/I/8j/xv/G/8b/xv/E/8L/wP+8/7//xv/J/8z/
y//M/8z/zP/N/8//zf/N/87/0f/T/9b/1//X/9f/1//X/9f/1//X/9T/0f/O/8//0f/T
/9T/2P/a/9r/2P/Z/9f/0//S/8//yf/E/8T/w//F/8P/wP+//7//v/+//77/vP+7/7r/
uP+7/7z/vv/A/8P/w//F/8X/w//C/8H/v//D/8P/xP/I/8b/uv+0/7b/sf+1/8j/3v/x
/xAANQBVAHAAigCgAKYAlgByAEkAKwAWAPv/4//P/7//tP+x/67/rP+r/6//tf+1/7f/
u/+7/7r/wf/A/8D/wf/D/8P/w//D/8D/wP/D/8L/xP/C/8T/yP/F/8H/wP/A/8H/xf/G
/8f/yf/J/8n/yf/K/8v/y//L/87/zv/O/87/y//J/8v/zP/P/9D/zv/R/9b/1P/T/9P/
1f/Y/9r/3v/c/9j/1f/Q/9X/2P/b/9z/3f/e/9//4v/j/+H/3f/a/93/4//o/+z/7v/u
//D/7v/u//P/+P/4//v//v//////AgAEAAoADwAWABwAIgAoACgAKAAoACkALwAyADYA
OQBEAE8AWQBfAJkA0QAIAUIBUgFfAWwBegFXATABCAHgANIAxgC3AKoAogCZAJEAiACB
AHoAcwBsAGYAYQBeAFoAVwBXAFcAVwBPAEgAPwA5ADwAOwA8ADwAOgA1ADIANAA0AC8A
KgAnACoAKgAqACwAJQAfAB0AGwAdAB0AIAAgAB8AHwAfABoAGQAbABsAGwAZABkAFQAT
ABUAFQAVABUAEQAQABEAEAAPABIAFgAXABQAEgAQAA4ADQALAA4ADwAPAA8AEQARAA8A
DQALAAcABAAJAAwADgAQABMAFQAVABAADQAJAAUACAAKAA8ADQAOAA8ADgARAAwACgAI
AAcABgAIAAsADQAKAAkACQAKAAoABwAJAAkABwAFAAcACQAHAAUAAwAAAAEAAwAEAAQA
AgACAAIAAQADAAUACAAMAAgABgADAAEA/v/+//7///8CAAIAAgAEAAIAAQABAAEAAgAD
AAUABgD+//7/+v/0//T/9//4//n/+v/9//7///8AAPz//P/8//z/AAAAAAAA/v/9/wAA
///+/wEAAgACAAIAAgADAAAA//8CAAUABwAKAAsACQAHAAUACwANAA8AEQAOAAsACAAJ
AAkACQAIAAoADQAMAAkACQAKAAcABwAFAAAA+v/5//f/+v/5//f/9//2//X/9P/y//D/
7//u/+z/7P/s/+3/7v/z//X/+f/7//j/9v/0//H/8//x//b/+P/w/+j/6v/o/+v/+f8G
ABQAJwBAAF8AfwCUAKYAvgDMAMIArgCLAFkANgAfAAcA+f/5//T/4//c/9z/1f/X/9v/
4f/n/+3/7//w//T/8v/x//H/9P/1//b/9//0//T/9//2//T/8P/w//L/7//p/+b/5P/n
/+v/7P/t//D/8f/y//P/9v/3//f/9//2//b/9v/2//f/9f/3//j//P/8//n/+//9//r/
+P/3//v//v8AAAQAAwAAAP7/+v/7//z//f/8////AAABAAQABgAFAAIAAAADAAcACgAM
AAoACgAMAAoACwATABsAHgAgACIAIgAhAB8AIAAlACkAKAAqACwALgAzADQANQA3AD4A
QABDAEUARABFAEUAQQA/AD0AOgA6AD8AQQBDAEYASABEAD8AOgA4ADgANQA0ADIALQAp
ACQAIgAeABoAFgASAA8ADgAMAAcABQADAAEAAgACAAAAAQD///3//f/8//r/9f/y//T/
+v/5//j/+f/5//j/9//4//T/7//u/+3/7v/v//P/9P/z//X/9//0//X/9//3//f/9//3
//P/8f/0//X/9v/3//X/9P/1//T/7v/w//P/8//1//b/9//4//P/8f/0//X/9f/1//f/
9//3//f/9//1/+7/7//u/+z/7//z//b/9//3//f/9v/1//P/8v/0/+//8f/z//P/9//0
//T/9P/1//T/9P/1//X/8//x//D/8P/y/+//8f/x//D/7//y//X/9f/1//X/9P/w/+//
7f/q/+3/7v/v/+//7//x//T/+P/0//T/8//z//T/9P/0//X/9P/y//D/8P/w//H/8//1
//X/9f/2//b/9v/4//b/8//y//H/8P/x//L/8//0//T/9P/0//T/9P/0//T/8v/0//j/
+P/4//f/+P/4//j/+f/7//n/+f/9/wEABAAIAAkACQAJAAkACwALAAsACwAMAAsACgAN
AA4ADwAPABIAEAAOAAoACQAGAAMAAwABAAEA/v8AAAEAAwABAP7//f/6//n/+P/2//P/
8//z//L/9f/2//j/+v/6//n/+v/5//n/+v/7//v/AQADAAIA/P/w/+7/9P/0//X/+/8G
ABYAKwBGAGMAfwCYALAAwgDIALwAngB9AGkAVAA3ABcA///z/+7/6//o/+T/5f/n/+P/
5//x//P/7//0//n/+P/4//n/+f/5//n/+f/5//r//v/+//7/+v/6//z//v/7//v//P/8
//////////7//f/8//v//P/9//3//f/8//z//P/8//z/+//+/wAABAAEAAEAAwAEAAAA
/f/7////AgAEAAgADAAMAA0ADAALAAwADQAMAA0ADgAPABIAFAATABAADgARABUAGAAa
ABoAGgAcABoAHAAjACoALAAxADQANQA1ADQANAA4ADsAPQBAAEMARgBJAEoASwBNAFAA
UABRAFEAUgBVAFcAVQBYAFcAVQBWAFUAUwBRAFAAVQBSAE4ASgBKAEoARwBGAEYAQQA9
ADgAOAA2ADQAMgAqACUAIgAeABoAGQAYABcAGAAYABYAFwAUABEAEAAOAA4ACQAGAAgA
DwANAAsACwAOAA4ADgAQAA4ACwAMAA0ADQANABAAEAALAAsACwAGAAgACwAMAA0ADQAN
AAkABwAHAAUAAwABAAIAAgAEAAQA/v/+/////f8AAAIABAAGAAMAAQAEAAUABQAFAAcA
BwAJAAkACQAHAAMABwAJAAoABwAJAAoACQAHAAcABgAFAAMAAgAEAP//AgADAAIABQAI
AAoADAAPAAoACAAHAAUAAgABAAEAAgAFAAMABgAHAAUAAwAFAAcABwAHAAcABgAEAAMA
AQD+/wAAAgAEAAUA/v/5//X/8v/0//j/+/////z//P/8//3//P/8//z//v/+////AQAD
AAEA///+//z//P/8//r/+P/2//j/+P/4//j/+f/5//f/9v/2//b/9//1//X/8//x//X/
9//6//r/+v/3//T/8f/u//H/8v/z//T/8v/y//L/8v/x//D/7//s/+7/9P/2//j/+P/4
//f/9v/3//n/9//3//X/9//4//r/+v/5//j/9//6//v//P/9//z/+//6//3/+//7//r/
/P/9//z/+f/5//b/8//z//H/7P/o/+n/6f/r/+n/5v/l/+f/5//n/+b/5//n/+f/5v/n
/+j/6v/s/+v/6//t/+3/6//q/+n/5//n/+X/5v/i/+D/5P/k/+L/4f/n//L/AgAZADAA
SwBpAIYAngCwALgArgCWAHsAYwBMAC0AEQD5/+3/8P/p/9j/1v/f/93/1f/Z/9//4//h
/97/4//i/+L/4//l/+X/5f/l/+f/6v/w//L/7//q/+n/6v/q/+f/5//o/+b/6f/p/+n/
6v/r/+z/7f/s/+3/7f/t//D/8P/w//D/8P/v//L/9P/z//L/7v/v//T/8v/x//H/8v/0
//X/+P/5//b/9P/w//T/9v/4//j/+f/6//v//v8BAAEA///+/wAAAwAFAAYABAACAAIA
/v/+/wMACAAIAA0AEAARABEAEQASABcAGwAbAB4AIQAkACcAKAApACsALgAuAC8ALwAz
ADcAOgA5ADsAOQA2ADYAOQA5ADkAOgA8ADgAMwAuADAAMAAtACwALAAnACMAHgAcABgA
FAAQAAwACQAIAAYAAgABAAAA///7//j/8//x//T/8//0//T/9//z//H/9P/2//P/8P/v
//L/8v/y//T/8v/v//D/8f/w/+//8f/w/+3/7f/t/+j/6v/t/+7/7//v/+//6//p/+3/
7//x//P/7//u/+//7v/s/+7/8f/x/+//7v/t/+z/6v/p/+3/7//r/+n/6f/n/+r/6//s
/+v/6P/t//D/8v/v//H/8v/x//T/9f/1//X/8//y//T/7//s/+v/6P/p/+r/7P/u//H/
7P/s/+3/7f/u/+//8f/0//X/8f/y//H/7//t/+//8f/x//H/8f/w//H/8//0//T/9P/0
//T/8//v/+//8P/y/+//7v/s/+v/6//s/+3/7//u/+7/7v/w/+3/6//q/+n/6//r/+z/
7P/q/+r/6P/m/+n/7P/t/+7/7f/t/+z/6f/p/+r/6//t/+z/7f/s/+v/6//r/+r/6v/s
/+7/7v/u/+n/6f/r/+v/6//s/+3/7v/v//D/8P/w//D/8P/s/+z/7P/s/+z/6v/o/+T/
5//s/+3/7v/x//L/8v/y//T/9//2//f/9P/1//X/9v/4//f/9v/1//r/+//8//3/+v/3
//T/9f/4//n/+f/8//z/+v/2//X/8v/v/+//7f/v/+7/8v/1//T/8f/t/+v/7f/t/+3/
7P/r/+v/6//q/+r/6v/r/+z/6//p/+n/5//l/+T/4//h/+f/7//o/+D/3P/e/+D/3P/b
/+v//v8QACcAQgBfAH0AlgCsAL4AwgC8AJ4AdwBbAEIAJQAHAPH/6//s/+P/2P/S/8//
1f/d/9//4f/l/+v/7P/t/+r/6P/n/+n/6f/p/+n/5//o/+z/7P/s/+j/6P/q/+r/5//n
/+j/5//p/+j/5//l/+X/5f/l/+j/6//t/+//7f/s/+v/6v/r/+n/6//s/+7/7v/r/+3/
7v/q/+f/5f/o/+r/6//u//L/8P/v/+z/7f/u/+//7v/w//D/8P/y//X/8//v/+z/7v/x
//P/9P/1//b/+f/4//b/+/8AAAAA//8AAP///f///wAABQAJAAoADAAOABAAEgASABIA
EwAXABgAGgAbAB8AIwAmACUAJAAhAB0AHAAhACEAIQAiACIAHgAZABQAFwAYABYAFgAU
AA8ACwAGAAQAAAD8//j/9v/z//L/8P/s/+v/6v/p/+X/4v/d/9v/2//Z/9n/2P/Z/9X/
0//W/9j/1f/S/9H/0v/S/9L/1P/S/8//0P/R/9P/0//W/9b/0f/R/9H/zP/N/8//z//P
/9L/1f/U/9X/0//P/8v/x//H/8j/y//M/8n/zP/Q/9H/z//O/83/zP/K/8n/zf/P/8z/
y//M/8v/zf/N/83/y//J/8//0//W/9T/1f/V/9P/0P/N/8n/xf/F/8b/yv/H/8n/y//L
/8//z//Q/9H/0//T/9T/1v/X/9X/0//S/9L/0P/L/8v/yf/L/8v/z//T/9X/1f/V/9T/
0v/T/9P/0v/T/9T/1f/V/9X/1f/W/9j/2P/Y/9f/1//V/9T/0//T/9T/1P/U/9b/2P/Z
/9v/3f/Z/9f/1v/U/9X/1v/V/9T/1//a/9v/3P/X/9X/0v/N/9D/0v/U/9f/1//Z/9n/
2f/W/9X/0//S/9T/1v/W/9b/1f/V/9f/1//X/9j/2P/X/9n/2f/Z/9v/3v/f/9//3v/b
/9b/1P/T/9L/1P/W/9j/2v/c/97/3P/c/9z/3P/Z/9j/1//W/9b/1v/W/9T/1P/Y/9j/
2P/b/9z/3P/c/97/4f/g/+H/3//f/97/3v/k/+X/5v/n/+f/5//n/+f/5v/l/+T/5//k
/+P/4f/i/+X/5P/h/+H/4v/f/9//3f/Z/9T/1P/T/9b/1f/T/9P/1f/V/9X/1P/P/83/
y//I/8b/xv/H/8j/x//H/8n/yf/G/8b/xv/F/8//y//K/8r/yv/K/8j/xv/J/8v/zv/Y
/+n/BgArAE8AagCEAJoApgCiAJAAcwBZADwAEwDz/+H/2f/Q/8X/vP+6/7X/sf+x/7n/
wf/B/8H/yv/M/8r/yf/J/83/zf/N/83/y//M/9D/0P/N/8j/x//I/8r/yf/L/87/z//T
/9T/1f/T/9H/z//N/8//0f/S/9P/0//S/9H/0P/N/8v/zf/O/9P/1P/S/9X/1f/S/9D/
z//P/9D/0P/S/9j/2P/Z/9j/2v/c/97/3v/b/9r/2f/a/+H/4f/f/97/3v/h/+P/5P/l
/+b/6f/o/+P/5//r/+r/7//0//f/+f/5//r///8DAAQABgAIAAoADQAOAA8AEQATABQA
GAAbAA==
         </WaveFormData>
      </LeadData>
   </Waveform>
</RestingECG>
