# Supplementary material for: Detection of Left Atrial Enlargement Using a Convolutional Neural Network-Enabled Electrocardiogram
Source: Front Cardiovasc Med. 2020 Dec 17;7:609976. doi: 10.3389/fcvm.2020.609976 (PMC7773668; doi:10.3389/fcvm.2020.609976)
Supplement: Supplementary file 5 [file Data_Sheet_5.ZIP › normal4/1802036086_7611_0000001F.XML]

<?xml version="1.0" encoding="Windows-1252"?>
<!DOCTYPE RestingECG SYSTEM "restecg.dtd">
<RestingECG>
   <PatientDemographics>
      <PatientID>1802036086</PatientID>
      <PatientAge>68</PatientAge>
      <AgeUnits>Years</AgeUnits>
      <Gender>Female</Gender>
      <PatientLastName>lihanquan</PatientLastName>
   </PatientDemographics>
   <TestDemographics>
      <DataType>Resting</DataType>
      <Site>1</Site>
      <AcquisitionDevice>MAC55</AcquisitionDevice>
      <Status>Unconfirmed</Status>
      <Priority>Normal</Priority>
      <AcquisitionTime>09:54:01</AcquisitionTime>
      <AcquisitionDate>08-10-2017</AcquisitionDate>
      <CartNumber>1</CartNumber>
      <AcquisitionSoftwareVersion>009C</AcquisitionSoftwareVersion>
      <XMLSourceVersion>MAC5000 v1.0</XMLSourceVersion>
   </TestDemographics>
   <RestingECGMeasurements>
      <VentricularRate>75</VentricularRate>
      <AtrialRate>75</AtrialRate>
      <PRInterval>154</PRInterval>
      <QRSDuration>92</QRSDuration>
      <QTInterval>394</QTInterval>
      <QTCorrected>439</QTCorrected>
      <PAxis>82</PAxis>
      <RAxis>-77</RAxis>
      <TAxis>84</TAxis>
      <QRSCount>12</QRSCount>
      <QOnset>211</QOnset>
      <QOffset>257</QOffset>
      <POnset>134</POnset>
      <POffset>186</POffset>
      <TOffset>408</TOffset>
      <ECGSampleBase>500</ECGSampleBase>
      <ECGSampleExponent>0</ECGSampleExponent>
   </RestingECGMeasurements>
   <Diagnosis>
      <Modality>Resting</Modality>
         <StatementCount>3</StatementCount>
         <LabelText>12SL ��ϳ���</LabelText>
      <DiagnosisStatement>
         <StmtFlag>ENDSLINE</StmtFlag>
         <StmtText>�������</StmtText>
      </DiagnosisStatement>
      <DiagnosisStatement>
         <StmtFlag>ENDSLINE</StmtFlag>
         <StmtText>��ǰ��֧��������</StmtText>
      </DiagnosisStatement>
      <DiagnosisStatement>
         <StmtFlag>ENDSLINE</StmtFlag>
         <StmtText>�쳣 ECG</StmtText>
      </DiagnosisStatement>
   </Diagnosis>
   <Waveform>
      <WaveformType>Rhythm</WaveformType>
      <WaveformStartTime>0</WaveformStartTime>
      <NumberofLeads>8</NumberofLeads>
      <SampleType>CONTINUOUS_SAMPLES</SampleType>
      <SampleBase>500</SampleBase>
      <SampleExponent>0</SampleExponent>
      <HighPassFilter>16</HighPassFilter>
      <LowPassFilter>150</LowPassFilter>
      <ACFilter>NONE</ACFilter>
      <LeadData>
         <LeadByteCountTotal>10000</LeadByteCountTotal>
         <LeadTimeOffset>0</LeadTimeOffset>
         <LeadSampleCountTotal>5000</LeadSampleCountTotal>
         <LeadAmplitudeUnitsPerBit>4.88</LeadAmplitudeUnitsPerBit>
         <LeadAmplitudeUnits>��V</LeadAmplitudeUnits>
         <LeadHighLimit>2147483647</LeadHighLimit>
         <LeadLowLimit>268435456</LeadLowLimit>
         <LeadID>I</LeadID>
         <LeadOffsetFirstSample>0</LeadOffsetFirstSample>
         <FirstSampleBaseline>0</FirstSampleBaseline>
         <LeadSampleSize>2</LeadSampleSize>
         <LeadOff>FALSE</LeadOff>
         <BaselineSway>FALSE</BaselineSway>
         <ExcessiveACNoise>FALSE</ExcessiveACNoise>
         <MuscleNoise>FALSE</MuscleNoise>
         <LeadDataCRC32>750939469</LeadDataCRC32>
         <WaveFormData>
/P/8//z//P/8//z//P/8//7//v/+//7//P/8//z//P/+//7//v/+//3//P/7//r//v8A
AAIABAABAAAA///+/wAAAAAAAAAAAQACAAMABAAAAP7//P/6//z//P/8//z/+//6//n/
+P/+/wIABgAKAAsADAANAA4ACwAIAAUAAgACAAIAAgACAAAAAAAAAAAAAgACAAIAAgAC
AAIAAgACAAEAAAD///7/AAAAAAAAAAD+//7//v/+//7//v/+//7/AQACAAUABwAIAAMA
/v/7/////f8BAAUABwAGAAUABAAGAAMAAgABAAQAAwAGAAkACQAEAAAA/v////7/AAAC
AAIAAgAEAAQAAQD+//3/+//7//r///8CAP///P/+//r/+//6//v//P/8//z//f/9//3/
+v/6//n/+//8////AAAAAP7//P/3//r/+v/8//7/AQD///7/+P/5//T/+v/6//////8F
AAMABAAIABIAEwAZAB4AJwAlACUAHwAbABIAEAAKAAkABAAEAAEAAQD5//r/+f/5//X/
+f/5/wAAAQD+//f/+P/3//n/+/8BAAMACQAIAAcABQAGAAMAAgD+//z//f/+/wEABQAE
AAMAAgABAAIA///+//7/AAACAAIABAACAAEA/f/7//z//v8AAAYABAADAAEA//8AAAAA
AQABAAMAAwAEAAUABQADAAAA/v8BAAMABgAJAAgABQACAAEAAQD//wAAAgAEAAcABwAI
AAcABQABAP//AgAEAAYACgAIAAcABQADAAQABQAGAAcACQAMAAwADgAOAAwABQABAAYA
CAAIAAwACwAJAAsACQAJAAUABgAIAAgACwALAAsACgAJAAQAAQADAAUABwAJAAcABQAD
AAEAAgAAAAEAAgABAAEAAgADAAAA/v/8//n/+v/7//3//v/8//3/+//4//j/+P/2//f/
+P/7//3/AAD+//r/9//1//j/+v/8//7//f/9//z/+v/6//j/9//2//j/+f/8//3/+v/5
//j/9f/2//f/+f/8//v/+v/3//b/+P/1//X/+P/4//r//f8CAP7//P/8//f/9//4//r/
/f/8//z//v/7//v/+v/6//r//f/+/wEAAgD///3/+//1//X/+P/7//z/+//6//n/+v/+
//r/+v/4//n/+//+/////f/7//n/9f/5//v//f///wEAAAD+//n/8f/6//7//v/+//7/
/v/+//3////7//v//f////3//f///wIAAgAAAP7/AAD7//3///8CAAMAAwADAAUAAAAA
AAAA///8//7//v8AAAAA///+//v/+P/6//v/+v/6//z//P/6//b//P/6//v/+v/6//r/
/P/8//v/+f/5//T/+P/5//r//P/6//j/+v/4//v/+f/5//j/+P/4//v/+//4//j/9f/2
//r//v////v/9//3//z/AgAKABMAGwAiACUAIwAfABkAEQAMABAAEAAHAAAAAAD5//X/
8//y/+//8f/z//P/9//4//X/9P/z//L/8//5//v/+f/9/wMAAQD///z//P/+//7/+//6
//n/+v/9/wEA/v/9//z/+//+//3//v8AAP///v/7//r//f/9//r/+f/7//z//f8CAAEA
///8//n/+//8//7////9//3//v/////////+//7//////wAAAQAAAP///v///wAA//8B
AAQAAQADAAIAAgACAAEA/v/9/wAAAgAEAAgABgAFAAMAAQABAAMABQAHAAYACAAHAAgA
CAAIAAMAAQAHAAgABwAKAAcABQAHAAUABAABAAMABgADAAUABAADAAUABQABAP////8B
AAMABQADAAEA///9//3//P/+/wAA/v/9//3//f/9//z/+//5//j/+f/7//z/+v/7//n/
9v/5//r/+f/7//n/+f/4//j/+P/2//X/9f/2//j/+v/8//j/9//1//L/8//0//b/+P/3
//f/+f/5//n/+f/5//f/9v/3//n//P/8//r/9v/0//b/9f/3//z/+f/4//j/+v/6//r/
/P/5//r/+v/7//3/+//6//v/9//5//r//P/+//z/+v/6//j/+//7//v/9//1//j/+//8
//r/+P/2//b/+v/4//r/+v/5//n/+v/5//n/+f/5//f/+P/5//r/+//9//z/+v/1//f/
+P/6//z/+f/4//r/+v/6//j/9//z//X/9//7//7//f/6//f/8//3//f/+f/7//n/+f/8
//z//P/7//r/9v/4//n/+v/7//n/+v/5//v/+v/7//r/+//8//f/9v/4//j/+P/4//z/
/f8BAP///P/7//r/9f/4//v///8AAAAAAAAEAAEA///9//z/+f/+/wEABgAEAAEAAAD+
//r/+//8////AAABAAAA/f/6//j/9//0//L/+P/6//r/+P/5//b/9v/0//f/+P/7//z/
/P/7//z/+P/4//f/9v/2//n/+v///wAA/v/5//b/8v/1//b/+v/7/wIA/v/5//b/9P/y
//X/+f/9/wMACgAOABAAFQAZABoAGQAdACEAHwAbABQADAAKAAcAAgD6//f//f////z/
+f/3//X/8//z//T/9//4//f/+P/5//n/+f/7//n/+f/7//3//v8CAAEAAAD8//r/+P/4
//r//f/+////AAABAP//+//5//j//P/+//7/AAD//////P/7//j/+P/4//z/AAABAAEA
AQAAAP7//f/7//z//f///wEAAgABAP///v//////AAABAAEAAQABAAMA/v/7//v//P/9
/wEAAgAEAAMAAwABAAEAAAAAAAAAAgAGAAcABwAHAAMAAwADAAMABgAKAAsADgAOAAwA
BQABAAQABAACAAQABwAHAAsACwAGAAEAAQACAAUACQAKAAsADAALAAYAAwABAAEAAQAB
AAMAAwADAAMAAQD+//7//v8AAAEAAwAFAAMAAAD9//n/+P/5//v//P/+/wEAAQAAAPz/
+v/2//X/9//7//7/AgABAP7//P/7//r/+v/6//r/+//9//7//v/6//j/9//2//n/+///
/wEA///9//v/9//2//f/+f/8/wAAAAD+//7//f/5//j/+v/5//r//P8AAP///v////v/
+//6//r/+////wAAAwABAP7//P/7//r//P/8//7//v/9//3//f/5//f/+v/9//7/AAAA
AAAAAgABAPz/+//4//n/+//+/////v/9//z/+f/6//v//P/9/wEAAgACAP///P/6//n/
+P/7//z/AAACAAEA/v/8//f/+f/5//v//P8AAAAAAAD///7/+//6//n//P/9/wEAAgAA
AP///v/6//r/+//8//3//P/+//7/AQD9//3/+//7//v///8AAAMAAwD///v/+P/5//r/
+f/9/wQAAwD//wEAAAD///7//f/8////AQAGAAUAAAD///7/+f/8////AwAEAAIAAgAG
AAMAAAD//////f8BAAMABwAEAAEAAAD+//r//f/+/wEAAgACAAIAAAD+//z/+//4//b/
/P/+//7//P/+//r/+f/2//n/+v/9//7//////wEA/v/9//v/+f/4//z//P8AAAAA/f/5
//f/9P/3//j//P/9/wIAAgD9//j/9P/2//f/+////wcADAAOAA4AEQAXAB4AIQAjACMA
IQAbABgAFAAQAAcA/v/6//n///8DAAAA+f/5//v/9f/z//b/9//6//3//v/7//v/+//5
//n/+//9////AAAEAAMAAgD+//z//P/8//7/AQABAAEAAQABAP7/+//6//r//f8AAAEA
BAADAAMAAAD///3//P/7//7/AAABAAEAAQD///7//v/9//7///8BAAMAAwADAAIAAgAB
AAEAAgADAAMAAwADAAUAAAD9//3//v8CAAcACQAMAAsACQAFAAMABAAEAAQABgAKAAsA
CwALAAYABQAEAAMABgAKAAsADgAQABAACwAJAAwADAAKAAwADQANABEAEQAMAAcABwAI
AAoADQANAA0ADQANAAkABwAHAAcABwAHAAkACQAJAAkABQACAAIAAgAEAAUABwAJAAcA
BAABAP3/+//7//z//P///wMABAAEAAAA/v/6//n//P///wEABAACAP7/+//5//v//P/9
//7///8BAAIAAgD///z/+v/4//r//f8CAAUAAgABAAAA/f/9//3//v8AAAIAAgAAAAAA
///7//r//P/9//7/AAAEAAIAAAAAAPv/+//6//r/+////wAAAwABAP7//P/7//r/+//8
////AAD////////7//r//P/+//7/AAAAAAAAAgABAPz/+//4//v//f8AAAEAAAD///7/
+//7//v/+//7////AAAAAP3/+f/4//j/+P/7//z/AAACAAMAAAD+//n/+//7//3//v8A
AAAAAAD///7/+//6//n//P/9/wEAAgABAP///f/4//j/+f/6//v//v8AAAAAAwD8//v/
+P/3//j//f///wMABAABAP7//P/6//r/+P/7/wAAAgD///7//f/8//3//f8AAP3//v//
/wAA/f/9//3//v/8//7/AAAGAAUAAgABAAEA////////AQD8//z//v////7//P/8//7/
/v8CAAIAAAD+//7//f/6//j/+v/8//z/+v/+//z//f/8//r/+v/8//z//f/9/////P/8
//v/+v/6//v/+v/9//z//v/9//7//v/6//j/+f/3//z//v////7//v/+//v/9//5//3/
AgAKABQAGwAhAB4AGwAdAB0AGwAXABQAFAASAAkAAAD8//P/7//1//j/+f/7//n/9f/x
//T/9//0//X//P////3///8FAAMA/////////v8AAAIAAgD///7//P/8//7/AQD/////
/////wAA//8AAAIAAgACAAAAAAAEAAUAAwADAAEAAAD//wIAAwADAAIAAQACAAIAAwAD
AAIAAQABAAEABgAHAAcACAAGAAUABQAFAAUABQAFAAcABgADAAMABAABAAMAAgACAAcA
CQAJAAsACQAIAAcACAAKAAsACwALAAoACwAMAA0ACgAMAAsADAAQABIADwAPABAADgAK
AAoACwALAA8ADwAPAAsADAAOAAwADQALAAkADgAPAAwACwAHAAcABwAHAAcABwAHAAcA
CAAGAAcACAAEAAMAAwADAAQABAAEAAMA/////wAAAAD//wEAAAD+////AAD//wEA////
//7//v////7//v////z//P/8//z//f///wAAAAD+//z/+//6//j/+f/8//3//v///wAA
///7//v//P/+//7//v/8//z////9//7/AgD+//z/+//8//3//v8BAP/////+//7/////
/wAAAwABAAEAAAAAAAAA///+/////v8CAAMABAABAPz//v8AAAAA///+//3//v8BAP7/
///+//3//f/+//3/AAABAAIAAQAAAP///v/9/wEAAgACAP//AAAAAAEAAgD///7/AAAA
AAMAAgACAP///f/9////AAABAAAA///9/wAA//8AAAEA///9//7//P///wMABwAEAAAA
/v/8//r/+P/8//3/AQD///3//f/9//n/+f/7//7//v///wAABQADAAAA//////3/AQAD
AAcABAACAAIAAQD+//3//P/9//z///8AAP///v/8//v/+P/2//r//P/8//r////8//z/
+v/4//j/+v/6//3//f////z/+//5//f/9v/6//r//v/+//7/+//6//j/+P/4//v/+/8A
AAAA+//4//b/9P/1//f/+////wgAFAAYABUAFQAYABkAGwAZABkAGQAYABgAEgAHAPz/
9P/z//f/+//6//v/+//3//H/7f/w//P/9P/3//z//f/7//v//f/9//n/+v/7//v//v8A
AAAA/f/8//r/+v/8///////////////8//n/+P/4//z//v/+/wAAAQABAP7//f/6//r/
+v/+/wAAAQABAAEAAAD+//3/+//9//3//v///wMAAwACAAIA/v/9//3//f8AAAEAAgAF
AAAA/f/9//7///8DAAQABgAFAAUAAwADAAQABAAEAAYACAAJAAkACQAHAAcABwAHAAcA
CgAKAAwADgAOAAkABwAIAAgABgAIAAoACwAQABEADAAHAAcACAAGAAkACQAJAA0ADQAJ
AAcAAwADAAMAAwAGAAcACAAJAAUAAgACAAIAAAD///////8CAAIAAgABAP7//f/9//z/
/f8BAAIAAgAAAP7/+v/5//r//f///wIAAgAAAP/////9//z/+//6//z///8BAAIA///8
//r/+P/6//v//v////////////3/+f/5//r//P8BAAIAAQACAAAA+//5//r/+//8//7/
AgABAAAAAQD9//n/+P/4//n//v8AAAQAAwD///7//v/+//7//v8AAAAAAwADAAMA///6
//z//v/+////AAABAAQABQAAAP///P/6//v//f/9//7///8AAP///v/9//z/+/8AAAIA
AwABAP3//P/8//z//v/+/wEAAgAGAAQAAwD///z/+//8//z///8AAAEAAQAAAP3//P/7
//v/+//+//7/AQABAAEA/v/7//v/+//7//3/AAABAAUA//////3//f/6//3//f///wUA
AwABAAAA///+//v//f8AAAEAAwAEAAEAAAD///7//////wIA///+////AAD9//3///8C
AAIABAAEAAgABQAEAAMAAwABAAIAAwAGAAIAAwAEAAQAAgABAAAAAQAAAAQABAACAAAA
AAD///z/+v/+/wAAAAD+/wMAAAAAAP7//f/8//3//P/+////AgAAAP7//f/8//z//f/8
/////v8BAP/////+//z/+v/7//n//v8AAAEA/v/8//r/+f/7////BQAKABIAHAAfAB0A
GgAXABsAIwAjAB8AHgAcABQACwAEAP7/+//5//3/AAABAAMAAQD9//v/+v/3//j//f/8
////BQAHAAEA/f////7//////wIABAAEAAEAAAD9//z//f///wAAAQACAAMAAAD9//z/
/P/+/wAAAAACAAQABQADAAMA///+//3/AAACAAMAAwADAAMAAgACAAEA/////wAAAQAF
AAUABAAEAAIAAQABAAEABQAFAAUABwAEAAEAAQACAAAAAwADAAQABgAHAAYABwAEAAQA
BAAGAAgACQAJAAkACAAJAAoACwAIAAoACQAKAA0ADgAKAAkACwAKAAcACAAKAAsAEAAR
ABAACwALAAwACQALAAoACQAMAA0ACgAJAAUABQAFAAUACQAJAAkACQAHAAQABAAEAAEA
AQACAAMABAAEAAQAAwAAAP/////+/wAAAwADAAIAAQAAAP3//f/7//3//v8AAAEAAAAA
AAEA/v/+//7//v8BAAMABAAEAAQAAgABAAAA/f/9//////8AAAEAAgABAP3//f/+/wAA
AgACAAAAAAACAP////8CAP7//v///wIAAwAEAAcABQABAP7//P/7////AAADAAEAAAAA
AAEAAgABAAAAAQAAAAMAAwADAP//+v/8//7//v///wAAAQAEAAYAAgACAAAA/v///wEA
AQACAAMABAADAAEA///9//v/AAACAAMAAQABAAAAAAAAAP///v8AAAAAAwACAAIA///+
//3//v/+/wIAAgACAAEAAQD////////+//3////+/wAAAQACAAAA/f/9//3//f/+/wAA
AAADAP/////9//3/+P/7//v//f8FAAMA//8AAAAA/f/8//v/+v/+/wEABwAHAAMAAQD/
//n/+v/7//3//P/+//7/AgD///z/+//7//n/+//9/wEA/v/6//r/+f/2//n/+v/9//7/
///+//v/+P/3//X/8f/u//X/+P/5//j/+f/2//b/9P/0//T/9v/2//n/+f/7//j/9f/z
//H/8P/z//T/+f/6//j/9f/0//L/9P/0//f/9//6//z/+f/0//D/7P/r//H/+f/9/wQA
DAAOAA0AEwAWABcAGQAXABUAFwAWABIACAABAPr/9v/x//X/9//y//H/9f/p/+//AQDw
//H/9P/5//r/+f/x//H/8//3/+v/7v/x//P/+P/4//j/9f/0//L/8v/0//f/+P/5//r/
+//4//X/9P/0//f/+v/7//7//v/9//n/9//2//b/9v/6//z//f/9//3/+//4//b/8//3
//n//P///wAA///9//z/+f/5//r/+//+////AAADAAAA/f/9//7/AAADAAMABAADAAMA
AQABAP3//P/7//z/AQADAAQABQACAAEAAAD//wEABAAEAAYACAAIAAMAAQACAAIAAAAC
AAYABwAMAA0ACAABAP///v8BAAUABgAHAAkACQAFAAMAAQABAAEAAQAFAAUABQAFAAAA
/P/7//r//P/9////AQD///7//f/7//f/9//4//j/+P/7//v/+v/4//b/8v/x//P/9f/2
//j/+v/4//f/9//1//T/8//y//T/9//5//r/9v/0//P/8v/w//H/9P/1//f/9//3//X/
8v/x//H/8v/1//b/9f/2//j/9f/1//j/9f/0//T/9v/3//j/+//5//T/8v/x//H/9v/4
//z/+//4//b/9f/0//f/+P/7//z/+//7//v/9//y//T/9v/2//P/8v/x//L/9//0//X/
9P/x//H/8v/x//T/9//6//v/9//z/+//6//z//b/+P/3//L/8P/v/+7/8P/w//P/9P/6
//r/+//5//P/7f/p/+T/7P/y//j//f/8//n/+P/3//f/9//6//r/+f8uACAAFAAIAPz/
+P/1//X/7//x//P/9f/z//f/+f/8//z//v8AAAYABQD4/+v/3//R/9v/5f/x//b/9v/4
//n/+P/2//b/+P/4//z//P/6//j/CwAbACkAOAAnABYAAwDu/+//6v/o/+T/5f/m/+n/
6v/u/+//8v/w//L/8f/w//D/9//8/wUACgAGAP//+v/0//P/8v/0//P/7v8oAO//tP8K
ACAA9//f//n/y//S/+T/4v/l////+P8hABUABQAPADMAEAD8/+z/9//w//7/3//X/+v/
CADr/+//7f/z/9P/3v/r/+r/2f/0//H/+f/v/+v/4f/3//X/9f/0//b/+v/8//v//P/4
//b/9v/3//r//f8AAAMA/v/5//b/9P/0//T/8v/y//T/9f/z//P/8P/w//D/9P/3//n/
+v/7////AgAGAAkABQABAP7/+//8//v/+f/4//b/9f/1//X/+v/7//z///8EAAcADQAU
AA0ACQACAPz///8BAAEAAwABAAAA//8AAAEAAQAAAP////////////8BAAQABAAGAAkA
CgAGAAUABQAEAAEAAgAEAAUACgALAAYA///9//z//v8DAAUABwAKAAsACAAHAAIA///8
//n/AAADAAYACQAHAAQABAAEAAMAAwAEAAUABAACAAAA/f/5//n/+v/6//z///////7/
/f/8//n/+f/4//n/+f/6//3//P/8//3/+//6//n/+P/7//3//v/+//z/+v/5//j/+P/5
//z//f/9//3//f/7//n/+f/6//z/AAAAAP7//v/8//n/+f/8//r/+v/7//7//v/+/wAA
/f/5//j/+P/5//z//v8CAAEA///+//7//v/8//z//v/+/wAAAQACAP//+//8//3//P/+
//7//v8AAAAA/P/8//r/+v/7//3//f/+////AAD///z/+//6//n///8AAAAA/f/5//j/
+P/4//j/+P/7//z/AAD+//3/+f/4//f/+P/4//3//v///////v/7//r/+f/5//n//P/8
//3//f/9//r/9//3//f/9//5//z//f8BAP3/+v/4//j/+P/4//3///8EAAMA////////
+//8//3////+/wAAAAAEAAEA/v/9//3/+////wEABQACAAIAAgABAP7//f/8//3//P//
/wAA///+//3/+//3//T/+f/8//3//P/+//r/+f/2//f/+P/7//z/+//7//3/+v/6//n/
+P/4//r/+v/+//7//v/7//r/+P/4//j/+//7/wAAAAADAP7/+P/2//f/8f/3//3/BAAI
ABAAEQAXABgAGwAdACEAHwAfABoAGAAUAA0A/v/4//f/+//5/xAABwDp/wEA///l/+b/
9f/4//n//P/7/////f/7//f//f/+//////8CAAEAAAD8//r/+P/4//r//f//////////
//z/+f/4//j/+//+////AgAAAP//+//5//r/+v/6//7/AQABAAAA///9//z//P/7//v/
+//8//3///////7//v/7//v//P/9/wAAAQACAAUAAQD9//z//P/9/wEAAgAEAAQAAwAA
AP///v/+//7/AAAEAAUABQAFAAIAAQAAAP//AAAEAAUACAAMAAwABwAFAAcABgADAAQA
BQAFAAkACQAIAAMAAwAEAAIABQAFAAUACAAJAAYABQAAAP///v/9/wAAAQACAAMA///8
//z//P/7//v//P/9/////v/9//v/+//7//z//P/+/wEAAQAAAPz/+v/2//X/9//5//r/
/P/8//r/+f/5//r/+v/6//r//f///wAAAAD6//b/8//w//P/9f/5//v//f/9//3/+//2
//X/9f/2//n/+v/5//r/9//z//L/9P/x//D/8P/y//b/+P/8//v/9v/0//P/8//1//b/
+f/3//L/8P/v/+7/8f/y//X/9v/3//f/9//z//D/8v/0//T/8v/w/+7/7v/0//L/9P/0
//f/+f/8//3/9v/x/+z/5f/o/+v/7v/x//n//P/+//3/9f/u/+j/4v/m/+r/8f/2//X/
8v/w/+v/6P/l/+T/4v/p/+z/7//x//D/7f/s/+v/8f/1//z/AAD8//f/8v/q/+3/7//x
//P/7v/6//r//f/u//D/8v/0//b/+P/5//3/+//3//f/9//z//X/9//6//r//P/8/wAA
/f/7//n/+P/1//n//f8DAAIA///+//z/+P/4//j/+v/6//3//v/9//z/+v/3//L/7v/0
//j/+v/6//r/9v/1//L/9P/0//b/9v/1//X/9//0//L/8f/w//D/9P/0//j/+P/2//P/
8v/w//D/8P/z//P//P/2//f/8v/4/+7/7//v//n/9/8GAAoAFAARABUAEAAXABcAHQAV
ABUAFAAWAAYA/f/w//D/7f/1//P/9v/z//v/9f/z/+3/8P/p//D/7//0//P/+//3//f/
7//x//P/9f/2//r/+v/6//f/9v/y//L/9P/3//j/+f/6//v/+f/1//P/8v/0//b/9v/4
//n/+f/2//X/8v/y//L/9v/5//n/+P/3//X/9P/0//P/9f/1//b/9//7//v/+v/6//f/
9//4//n/+//7//v//f/6//f/9//4//j/+//7//z///////3//f/7//r/+f/6////AQAC
AAMAAAD///7//f///wIAAgAEAAYABgABAP//AAAAAP7/AAABAAEABQAFAAAA+//7//z/
/P////////8DAAMA///9//v/+//7//v////////////6//b/9f/0//b/9//5//v/+//6
//n/9//z//P/9P/0//b/+f/5//j/9f/0//H/8f/z//X/9v/4//f/9P/y//H/8P/w//D/
8P/y//X/9//4//T/8v/x//D/8P/x//T/9f/1//X/9f/z/+//7//w//L/9v/2//T/9P/y
/+//7//y//L/8v/z//b/+P/4//r/9//0//L/8f/x//X/9v/5//f/8//y//L/8v/y//L/
9P/0//X/9f/1//H/7v/w//L/8v/z//T/9f/4//f/8v/x/+7/7//x//T/9f/1//X/9f/z
//D/7//u/+3/8v/0//X/8//x//D/8P/w//L/8v/1//b/9v/0//P/7//t/+3/7//w//T/
9P/0//P/9f/z//P/8//v/+//9P/6//j/9f/0//P/8v/y//P/9//1//b/9//4//X/9f/1
//b/9P/3//j//f/7//j/9//3//X/9v/3//r/9v/4//r/+//6//j/9v/2//T/+P/4//b/
9P/1//X/8//y//T/9P/y/+7/8//y//T/9P/y//L/9P/0//f/9//5//b/9v/1//T/9P/0
//T/+P/4//v/+f/5//j/9v/2//n/+f8EAAAA9//2//j/+P/3//f/9////wgADAAUABsA
HwAgACMAHwAXABUAFwAWABQADgALAAQA/P/1//H/9f/6//n/+f/7//n/8//0//P/8v/1
//j/+f///wMABQAFAAEAAAD///3//v///wAA/v/+//z//P/+/wEA/v/9//z/+//9//3/
//8CAP///v/7//r//v8BAAEAAwAFAAgACwASAAoAAQD3/+3/9P/4//3/AQD7//f/9P/x
//H/7//s/+r/9v8BAA0AGQAkACsAMgA7ACcAEwACAPL/8v/1//X/9v/9/wEAAwAHAP7/
+P/y/+7/5//f/9b/zf/b/+v/+/8LAAAA+v/x/+r/8//6//z/AQAIAAwADgAUABIADwAQ
AA0ACQADAAIAAgAEAAcABwAHAAoACwAIAAcAAwABAP///f/9//3//f/9//7//P/9//7/
/P/7//v/+//8//z//P/7//j/9//3//b/9P/3//f/9v/3//j/9//5//b/9//3//j/+f/4
//j/+f/2//b/9v/2//X/9//4//j/+v/6//v//P/4//f/+P/3//r/+//8//v/+P/3//f/
+P/7//z/+//8//7/+//7//7/+//6//r//P/+//7/AAD9//r/+P/3//f/+//8/////f/8
//z//f/+//3//P/9//z//v///wAA/f/6//z//v/+//z//P/8//7/AQD+/////v/8//v/
+//5//z//f/+//3//P/7//r/+f/9//7//v/7//r/+v/7//z/+//6//z//P////7//v/7
//r/+f/6//r//P/8//z/+//9//v/+//7//r/+f/7//r//v///wAA/v/6//n/+P/3//r/
/P/8/////f//////AQD7//3//P/9/wMAAQD///7//v/+//z///8DAAUABgAHAAkABwAF
AAgABwAFAAMAAgAGAAsACgALAAwADAAKABIADAAOABAADgAOAA0ADgAQAA4ADgAPABAA
FAAUABQAFgAUAAQAyf/k/z4ANAAqACAAFgATABAADQAKAA0ADgAPABAAGAAgACgAMAA1
ADgAOwA+ADsAOgA5ADgAMwAwAC0AKgAiABwAFgAQABIAFAAWABgAFwAWABUAFAAUABQA
FAAUAA==
         </WaveFormData>
      </LeadData>
      <LeadData>
         <LeadByteCountTotal>10000</LeadByteCountTotal>
         <LeadTimeOffset>0</LeadTimeOffset>
         <LeadSampleCountTotal>5000</LeadSampleCountTotal>
         <LeadAmplitudeUnitsPerBit>4.88</LeadAmplitudeUnitsPerBit>
         <LeadAmplitudeUnits>��V</LeadAmplitudeUnits>
         <LeadHighLimit>2147483647</LeadHighLimit>
         <LeadLowLimit>268435456</LeadLowLimit>
         <LeadID>II</LeadID>
         <LeadOffsetFirstSample>0</LeadOffsetFirstSample>
         <FirstSampleBaseline>0</FirstSampleBaseline>
         <LeadSampleSize>2</LeadSampleSize>
         <LeadOff>FALSE</LeadOff>
         <BaselineSway>FALSE</BaselineSway>
         <ExcessiveACNoise>FALSE</ExcessiveACNoise>
         <MuscleNoise>FALSE</MuscleNoise>
         <LeadDataCRC32>975183530</LeadDataCRC32>
         <WaveFormData>
+P/4//j/+P/6//r/+v/6//j/+P/4//j/+v/6//r/+v/7//z//f/+//z/+v/4//b/+P/6
//z//v/8//z//P/8//r/+v/6//r//P/+/wAAAgD///7//f/8////AAABAAIAAQAAAP//
/v/8//z//P/8//3//v///wAA///+//3//P///wAAAQACAP///v/9//z//P/8//z//P//
/wAAAQACAP///P/5//b/+f/8////AgABAAAA///+//7//v/+//7/AwAGAAwAEQARAA4A
CgAGAAkACgAQABYAGAAZABsAHAAZABkAGgAbAB0AHwAiACcAJwAlAB4AHAAgACEAIwAn
ACMAIQAfABoAGwAWABAACAAFAAIAAgACAP//+//1//H/9P/z//P/9//2//b/9f/z//T/
8P/w/+//7//w//P/9v/1//P/7//r/+3/7//y//b/9v/x/+z/7P/u//P/+v8DAAUABwAI
AAoAEQAeAC0AOAA/AEYAQQAkAPP/uP+Q/4X/gv94/3P/dP9w/2n/Yf9a/1j/Xf9i/2n/
ef+N/6H/tP/A/8X/zv/U/9f/2v/h/+f/6//s//D/8f/0//L/8f/v/+7/8P/y//b/+v/4
//f/9f/z//X/9f/4//v//f/9//7/AAD9//v/9//1//n/+////wIAAwADAAEA/f/+/wAA
AgAEAAEABQAFAAQABQACAP///P8AAAYADAASAA8ADQANAAgACgAKAAsADQAOABEAFgAY
ABYAFgAWABYAGQAeACQAKQAoACcAJQAhACIAJAAnACsALwAxADYAOgA6ADYAMwAvADMA
NgA4ADwAOwA7ADkANwA3ADYANwA4ADYAOAA5ADkANQAzAC8AKwAtAC4AMAAyACsAJwAi
AB8AHQAcABwAHgAZABYAFQASAA8ADQAJAAYABQAHAAkACQAHAAUAAwAAAP3//f/+/wAA
//8BAAAA///7//f/9v/z//T/9//8////+//7//n/9v/3//f/9//4//f/+P/6//v/+f/5
//b/8//3//n//P8AAP///P/4//X/9//3//f/+P/5//v//f/+//z//P/5//j/9//5//3/
AgABAP///f/5//v//P/8//7/AAAEAAQABAAAAP7/+//2//n/+//+/wMAAgAAAP3/+v/9
//3/+f/8//z//v/+//3//v/9//3/+f/8//3///8CAP3//f/6//X/9v/9/wIAAwAEAAUA
BgAFAAUABgAEAAYABgAFAAQABwAKAA4AEQASABQAEAAPABQAFwAaAB0AGgAbABoAFwAV
ABgAGwAdABwAHQAcABsAGgAWABQADgALAAYABAAEAP///P/4//P/8f/x//L/8f/t/+//
8P/y//L/8f/v/+r/7f/v//H/9P/y//D/7f/p/+v/6//s/+3/7f/u//D/8f/s/+z/7P/t
//b//f/9//f/7v/u//f/AgAPABgAHwAoACcAFgD5/8r/lP+B/4j/iv+B/37/fv95/23/
aP9m/2f/cP93/3//jf+b/6b/sv+9/8T/zP/T/9b/1//f/+X/5v/o/+f/6P/s/+3/7f/u
//H/8v/1//j/9v/1//P/8f/0//P/9f/3//j/9//3//j/+v/5//b/9f/3//n//f8AAAAA
///8//f/+f/8////AgAAAAMAAgAAAAIAAAD+//z///8CAAUACAAJAAkACwAIAAsADAAO
ABEADgAPABIAEgASABIAEgASABMAFgAaAB0AHgAfAB8AHQAgACIAJQApACgAJwApACoA
LgAsACsAKQAsADAAMwA4ADYANQAyAC8ALwAwADMANgA0ADQAMwAxADIAMQAuACsAKgAq
ACsALAAmACMAHwAdABwAHAAdACAAHAAYABYAEgASABEADgAMAAoACwAMAAsACQAHAAUA
AgD+////AQAEAAAAAQD///3////9//7//f/8//3/AAABAP3//f/7//j/+f/7//3/AAD/
//7//v/9///////8//n//P/9////AgACAAAA/f/7//7///8AAAIA/////////v8BAAIA
AAAAAP////8BAAQABQADAAEA/f8AAAIAAwAGAAUABgADAAAAAgACAAEA/v/+////AQAF
AAMAAgAAAP7/AgADAAAABAABAAIAAQD///////8AAP3//v///wEABAACAAMAAQD9//7/
/f///wEA///+//7////+//7//f/8//7///8AAAEAAgAAAPz/+f/9//7//P/+//3//v8A
AP///////////f/9//////8AAP//AAD+//v//f/9//7////9//z//P///wAAAQACAAYA
CQANAA4ADAAKAAcABAAKAA4AEwAXABkAHAAZABkAGgAbABwAHQAgACUAKAApACMAIgAh
AB8AIAAjACQAJQAiAB4AHAAWABEACgAGAAQAAgACAAEA///5//f/9v/z//L/9f/3//r/
+P/3//X/8P/y//H/8P/w//T/9v/3//f/9P/x/+//7f/u//D/8//1//b/9v/2//f//P8B
AAMABwAOABgAIwAuADkAQgBJAEwARQAuAP//xv+k/5v/kv+E/33/ev90/23/Z/9k/2j/
b/9y/3f/hf+V/6f/uP/E/9H/3P/g/93/3P/f/+X/6//v//T/9v/6//n/9//0//L/9P/0
//b/+P/8//3//f/9//v/9//2//X/+v/7//3/AAD///3/+f/3//n/+f/7//z/AQADAAMA
AQD+//7//v/+/wEABwAJAAoADAAIAAQAAAADAAYACQAMAA0ADQAPAAwADQAMAAwADQAQ
ABMAGAAaABkAGAAXABYAFwAaAB4AIQAkACcAKQApACYAJgAnACkALwAxADYAOgA6ADYA
MwAvADIANAA1ADgAOQA7ADsAOwA2ADQANAA0ADUAOAA6ADsAOQA3ADMALwAuAC4ALwAw
ACwAKwApACkAIwAgAB4AHgAeABwAHAAaABgAFQAQAAwACgALAAwACwALAAsACwAKAAMA
AQAAAAAAAQAFAAYABwAFAAEAAAD9//3//f///////f///////v/8//v/+v/6//3//v8A
AAEAAAD///v/9//7//v//P/+/wAAAAD//////P/7//r/+v/8////AgAEAAMAAgD+//z/
+v/7//7/AgAFAAUABQADAAIAAAD9//z///8EAAUABgADAAIAAAD8//z//f///wMABgAG
AAUABAADAAEA+//8/wAABAAGAAcAAwABAAAA+//9//3//v8AAAAAAwADAAEA/v/7//v/
+//9//7/AAADAAAA/v/7//j/+v/7//z//f8CAAIAAAD///z/+v/1//T/9v/6////AQD+
//3//P/5//n/+//7//z/+//+//7//f/7//n/+P/3//n//P8BAAIA/v/8//n/9//3//f/
+v/7/wAA///+//v/+v/7//z//f/+/wIABQAJAAoACQAIAAYABAAIAAwAEQAVABgAGgAW
ABUAGAAZABoAGwAfACMAJQAlAB0AHAAbABkAGgAdAB4AHwAeABoAGAASAA4ABgABAP7/
/v/+//3/+//2//P/8f/t/+3/8f/0//j/+P/3//X/8P/u/+3/7P/s/+//8v/0//X/8P/t
/+v/6f/q/+z/7//x//L/8v/y//X/+P/9/wEABQAKABIAHwAsADUAPABDAEYAPwAoAP3/
wv+Y/5H/jv+A/3H/av9o/2X/Yf9e/17/Y/9m/2//f/+P/6H/tP/A/8v/1P/Y/9X/1P/X
/93/4//p/+7/8P/0//P/8f/u/+z/7f/u//H/9P/0//X/9f/1//L/7//v/+//8//1//j/
/P/6//n/9v/1//X/9f/3//j/+//9//3/+//4//j/+P/4//v/AQADAAQABQACAP///P//
/wIABQAIAAgACQAMAAoACQAIAAgACQALAA8AFQAYABUAFAATABIAEwAWABoAHQAeACEA
IwAjACAAIAAhACMAKQArADAANAA3ADQAMgAvADIANAA1ADgAOQA7ADsAOwA3ADQAMwAy
ADUAOAA6ADsAOAA3ADQAMQAvAC4ALgAuACwAKwApACkAJAAgAB0AHAAdABwAHQAcABkA
FQAPAAoACQAJAAkABwALAAsACwAKAAEA///+//7/AAADAAMAAwD///v/+v/3//j/+f/8
//3/+//9//3//P/6//n/+P/4//r//P///wEA/v/9//n/9f/4//n/+//+//7//v/9//3/
+v/5//j/+P/6//3/AAACAP///v/6//j/9v/3//r//v8BAAEAAQD///3//P/6//r//v8C
AAIAAgAAAAAA///8//z//f///wMABAAEAAMAAgD///3/9//4//r//v8AAAEA///9//z/
9//4//n/+//+//7/AQABAP///P/5//n/+f/6//z///8DAP7//P/5//b/9//5//v//f/+
//7//P/7//r/+P/z//L/9P/4//3////9//v/+f/1//X/9//3//j/+//+//7//f/6//f/
9f/z//T/+P/+/wAA/v/8//n/9//1//X/+P/5/wAAAAD///7//f/8//3///8CAAIAAwAE
AAQABAAEAAQABQAFAA0AEgARABMAEwATABMAEwATABcAGQAZABcAGAAZABkAFwAZABkA
GQAZABYAFQAQAAwABAD///z/+v/6//n/9//0//P/8//x/+7/7//v//D/8v/z//P/8P/w
/+//7v/u/+//8P/w/+//8P/v/+//7//t/+z/7P/r//L/9v/2//n/+v/9//3/+//6//7/
CQAYACMALgA1ADQALQAeAAEA0v+e/4v/kv+O/33/dv92/2//Z/9k/2L/Z/9w/3P/df9/
/5P/pP+w/7//zP/W/9f/2P/b/9//3//h/+b/6P/s//D/8f/x//L/8f/w//H/8v/1//f/
+P/5//n/9//4//n/+v/5//n/+v/+/////v////z/+//8//z/AQADAAMAAQD+//7//v/+
//z/AQACAAIABwAGAAUABAADAAQABQAGAAoACwAOAAwACQAIAAgACQAHAAkADQAOABIA
FAAWABgAFwAYABoAGwAcAB8AIQAhACEAIgAkACcAJwAnACoALAAxADAAMAAvAC4ALgAt
AC4AMQAzADMAMwAyADIANAA2ADIAMgAxAC8ALwAvAC0AKwArACoAKgAqACYAJQAjACMA
IgAgAB8AIAAaABYAFAAQABQAFQAUABQADwANAAsABwAJAAkACQAIAAQAAwADAAQAAQAD
AAIAAQACAP/////9//n/+f/7//v/+//9//3//P/8//v/+v/6//j/+P/5//n//f////7/
/f/8//v/+//8//7//v/9//3/////////AAD////////+/wEAAgAAAAAA/f/9////AgAD
AAMAAwABAAMAAgAAAAAA//8CAAEAAAACAAQABQAEAAEA///+////AAAAAP///v8BAAEA
/f8AAP7/AAAAAP//AAABAAMAAQD+//3//f/+//7/AQABAP//AAD9//3//f/6//r/+//9
//7//v/9//z/+v/7//z//f////7/+//5//z//P/5//r/+f/6//z/+//9////AQD///7/
/v/+//7//v8EAAcACwAMAAkACAAGAAQABQAIAAwADwATABYAEwATABQAFQAWABcAGwAf
ACEAIQAeAB4AHgAdABsAHQAdAB0AHgAcABwAGAARAAgAAgD+/wAAAAD///3/+f/3//b/
8//v//H/8v/0//b/9//3//T/8//x/+//7v/y//T/9f/1//H/7//u/+3/7f/u//D/8f/2
//T/9P/1//b/9//7////AgAIABUAJAAtAC4ALwA0ADEAHgD5/8j/nv+V/5b/iv9//3z/
dv9z/3X/cP9s/3H/cv9z/3n/hf+V/6b/tv/F/9D/2v/b/9j/1//b/93/4//o/+r/7v/t
/+3/7P/s/+z/7P/u//D/9P/1//X/9f/y/+//7//v//T/9f/3//r/+v/5//b/9f/z//P/
9f/2//z///8AAP//+//6//n/+P/6////AAAAAAYABAACAAAA//8AAAEAAgAHAAkADQAM
AAoACAAHAAcACgANABIAFAASABIAEgASABAAEgAVABcAHQAhACQAJQAjACIAIgAjACYA
JwArAC4AMgAwAC8ALQAtAC4ALgAwADMANQA1ADUANAAyADIAMgAwADIAMwAzADIAMQAu
ACsAJwAmACYAJgAlACUAJAAlAB4AGgAXABYAFQAUABUAFAATABEADQAKAAUABQAFAAMA
BgAHAAgACAD///3//P/8//z/////////AAD9//3/+//2//X/9v/1//f/+//9//7/+f/3
//X/9P/3//j/+v/7//v/+//4//X/9v/1//X/9v/5//r/+v/7//f/9f/z//L/9P/3//r/
/P/8//z/+f/4//X/9f/3//r//////////f/8//r/9//2//r//v/+//7/AAAAAP///P/5
//n/+v/9/wAAAAD///7//v/9//j/+v/5//z//f/9//7//f/9//n/9//3//j/+v/8////
///9//z/+f/5//n/+f/6//z////9//z/+v/4//f/9//3//f/+//8//v/+//5//j/9P/0
//b/+P/7//v/+f/5//n/9//2//f/9v/2//n//P/8//v/+f/3//b/9f/z//b/+//8//v/
+v/4//f/9v/1//f/9//6//3//P/8//7//v/+//7/AQADAAYABgAHAAYABAACAAUACAAM
AA8AFAAYABYAFwAVABUAFQAVABkAHQAfAB8AGwAcAB0AHQAaABsAGgAZABoAGAAYABQA
DAAEAP///P/8//z/+//5//X/8//y/+//6//t/+7/8P/y//P/8//w/+7/7f/s/+z/7f/u
/+7/7f/u/+3/7f/t/+r/6v/r/+v/8P/0//j/+//8//v/+////wYAEgAhADQARwBOAE0A
RgAzABQA3/+o/5T/l/+Q/3z/c/9s/2D/Wf9V/1b/YP9p/3L/e/+F/5P/o/+w/7z/zf/Y
/9z/3f/g/93/3f/h/+P/6P/q/+7/8P/x//H/8v/v/+7/7//w//T/9f/1//X/9P/x//H/
8f/y//P/9f/4//n/+f/3//f/9v/1//b/9v/7//3//f/7//z//P/8//z/+////////v8F
AAQAAwACAP//AAABAAIABQAHAAsACgAJAAgACAAJAAcACQANAA4AEQASABMAFAATABQA
FgAXABsAHwAiACMAJAAkACUAJwAnACcAKgAsADIAMgAzADMAMAAwAC8AMAA0ADcAOAA5
ADgANgA2ADYAMwA0ADQAMwA1ADUAMwAxAC0AKgAoACYAJgAnACcAKQAjACAAHgAeABsA
GAAXABQAFAATABAADgAKAAkACAAFAAkACQAJAAgAAQD///7//v/9/////v/9/////f/+
//3/+v/5//r/+f/7//3//f/8//z/+//6//r/+f/4//j/9//5//v/+v/5//j/9//3//j/
+//8//z//f/6//n/+P/4//n/+//9//7///8AAP7//v/4//f/+P/6//////////3////+
//z//P/9/wAA///+////AAAAAP7//P/7//v//f8AAAAA///+/wAA///6//z/+v/8//z/
+//8//3////9//r/+f/5//r//P///////f/9//v//P/9//r/+v/7//3//v/+//3//P/5
//n/+f/5//7//v/8//v/+//6//b/9v/1//b/+P/3//j/+f/6//n/9v/3//b/9v/5//z/
/P/7//j/9//3//f/9P/2//r/+v/8//7/+//3//j/+v/6//r/+v8AAAMABwAIAAkACAAG
AAQABwAKAA4AEQATABYAEwATABQAFQAWABcAGwAfACEAIQAbABoAGQAXABgAGwAcAB0A
HAAYABYAEAAIAAAA+//4//v//P/8//v/9v/z//H/7f/t/+//8P/y//X/9f/0//D/7//t
/+v/6v/t//D/8v/z//D/7f/r/+n/6//s/+7/7//w//L/8P/z//j/+f/7/wMACgAQAB0A
LAAxADgAPwBAADUAIADz/7r/mP+V/47/fv9z/27/aP9h/13/XP9e/2P/ZP9p/3H/gf+T
/6b/tv/H/9L/1P/T/9b/2//X/9f/3f/k/+j/7v/t/+3/7P/s/+z/7P/u//D/8v/z//P/
8//y/+//7//v//P/9f/4//z/+//5//X/8//z//P/9f/2//n/+//7//n/9v/2//b/9v/3
//3///8AAAQAAgAAAP7//f/+////AAAEAAUACAAGAAMAAgACAAMABQAJAA8AEgAQABAA
EAAQABAAEgAVABcAGgAdAB8AHwAdABwAHAAdACEAIwAoACwALgAsACsAKQAnACgAKAAq
ADAAMwA0ADUAMQAuAC0ALAAuADAAMQAxAC4ALQAqACcAJQAkACQAJAAkACMAIQAhABwA
GAAVABQAFQAUABUAFAASAA8ACgAGAAEAAQABAP//AwADAAMAAgD7//n/+P/4//n//f/+
////+//3//b/8//x//H/8//z//P/9f/1//T/8P/v/+7/7v/x//L/9P/1//X/9f/y/+//
7//v//D/8v/2//b/9f/1//L/8f/w//D/8v/1//j/+v/6//r/9//2//H/8f/z//b/+v/7
//z/+//5//b/8v/w//X/+v/7//z/+v/6//n/9v/z//P/9P/3//v//P/8//z/+f/3//H/
8v/2//r//P/9//n/9//2//H/8f/x//L/9P/2//n/+f/3//T/8f/x//H/8//0//b/+f/1
//T/8v/w//L/8//0//X/+P/4//b/9f/z//L/7v/u//D/8v/1//X/9//2//j/+P/4//j/
+//9/wAAAAABAAAA/v/8////AgAGAAkACwAOAAsACwAMAA0ADgAPABMAFwAZABkAFAAU
ABQAEwATABUAFQAVABcAFAATAA4ABwD+//j/9P/1//b/9v/1//H/7//u/+v/6f/r/+z/
7v/w//H/8f/u/+3/6//p/+j/7P/u/+//7//t/+v/6v/p/+j/6P/p/+n/8P/0//T/8f/w
//P/9f/z//r/BAALABQAHwAkACUAJgAfAAoA5/+4/5T/i/+M/4T/ff94/3T/cf9t/2r/
av9x/3T/b/91/4P/k/+i/7L/wf/O/9b/1//U/9P/1f/Z/93/4v/k/+j/6v/r/+v/7P/s
/+z/7v/w//L/8//z//P/8v/v/+//7//y//P/9f/4//j/9//0//P/8f/x//P/9P/4//v/
/P/7//j/+P/4//j/+v///wAAAAAEAAIAAAD+//v//P/9//7/AwAFAAkACAAFAAQABAAF
AAQABwAMAA4AEAAQABAAEAAPABAAEgATABcAGwAeAB8AHAAcAB0AHwAgACEAJQAoAC0A
LAAsACsAKQAqACoALAAxADMAMwAzAC8ALAArACoAKgAsAC0ALQAtAC0AKwApACYAJAAj
ACIAIwAjACIAIwAdABoAGAAYABYAFAAUABIAEwARAA0ACgAFAAUABQADAAYABwAIAAgA
///9//z//P/6//3//f/9/////f/+//3/+v/5//r/+f/6//3//v/+//v/+f/3//b/9//4
//r/+//8//3/+//5//r/+f/5//r//v/+//3//f/6//n/+P/4//v//f///wAAAgACAP//
/v/6//n/+v/8/wIAAwAEAAMAAgAAAP3//P/+/wIAAgACAAQABAADAAAA/v/9//3///8B
AAIAAgACAAAA///6//z//f8AAAEAAQACAAEAAQD9//z/+//7//z///8DAAQAAwD///v/
+v/5//n/+v/8/////v/+//3//P/5//n/+f/5//3//v/9//3//f/8//j/+P/4//r//f/9
//v/+//7//n/+P/5//j/+P/6//7///////z/+v/6//r/+v/6////AwAIAAoABwAGAAQA
AgAFAAgADAAPABQAGAAWABcAFwAXABcAFwAbAB8AIQAhABwAHAAcABsAHQAfAB8AHwAh
AB4AHQAYABAACAADAAAAAAAAAP///f/4//X/8//v/+//8f/y//T/8//z//L/7v/u/+3/
7P/s/+7/8P/x//H/7//t/+z/6//r/+z/7v/v//D/8v/y//P/9v/5//v//f8GABAAGwAq
ADUAPgBFAEoARQA2ABEA1v+m/5v/mP+K/3n/cP9o/2P/Yf9a/1r/Y/9o/23/ef+J/5X/
pv+6/8f/1P/a/9n/2P/b/9//3//j/+j/6v/u/+3/7f/s/+z/7P/s/+7/8P/0//X/9f/1
//P/7//u/+3/8f/z//b/+v/5//f/8//x//H/8f/z//T/+P/7//z/+//3//b/9f/0//f/
/f///wAAAwAAAP3/+v/6//z//v8AAAMABQAJAAgABgAEAAMAAwAFAAkADwASABEAEAAP
AA4ADgAQABMAFQAZAB0AIAAhAB8AHgAeAB8AJQAnACwAMAAyADAALwAtAC0ALgAuADAA
NQA3ADcANwAzADAALwAuAC8AMgA0ADUAMgAxAC4AKwAnACYAJgAmACYAJQAjACMAHAAY
ABUAFAATABIAEwASAA8ADQAJAAYAAwADAAMAAQAFAAUABQAEAPz/+f/3//b/+P/7//v/
+//6//f/9//1//P/8//1//X/9v/5//r/+v/3//X/8//y//T/9v/5//v//f/9//r/9//3
//f/+P/6//7//v/9//3/+v/5//j/+P/5//v//f/+//7//v/7//r/+f/5//v//v8BAAEA
AQD///7//P/5//j/+/8AAAEAAgACAAIAAQD+//3//f/+/wEABAAEAAMAAgABAP//+f/6
//z/AAACAAMAAAD/////+//5//n/+v/8////AwAEAAMA///7//r/+f/7//z//v8BAP3/
/P/6//j/9v/3//j/+f/+//7//P/7//n/+P/0//T/9f/4//z//f/7//v/+//5//b/9//2
//b//f8AAAIA/f/4//n/+v/7//z/AgAFAAkACgALAAoACAAGAAkADAAQABMAFQAYABUA
FQAUABUAFgAXABoAHwAiACMAHAAcABwAGwAZABsAGwAbAB4AHAAcABgADwAGAAAA/P/9
//7//v/9//j/9f/z/+//7f/v//D/8v/x//H/8P/s/+r/6f/o/+j/6//u//D/8f/t/+v/
6v/p/+f/6P/q/+v/8v/2//b/9f/4//f/+f8BAAoAEAAfADAAOwBAAEMAQAAxABQA5f+w
/5D/j/+I/3r/b/9o/2D/W/9Z/1T/XP9n/2z/b/95/4v/nf+s/7z/y//S/9j/2f/a/9v/
2//d/+H/5v/o/+z/7//v/+7/7v/t/+z/7f/u//H/8//0//X/8f/t/+z/6//v//H/9P/4
//j/9//0//P/8f/x//P/9P/4//v//P/7//n/+P/3//b/+P/9//7//v8AAP7//P/6//r/
/P/+/wAAAgADAAYABAABAAAAAAABAAUACQAPABIAEAAQABAAEAAOABAAEwAVABoAHQAf
AB8AHAAcAB0AHwAkACUAKQAsADAALgAtACsAKQAqACoALAAwADMANAA1AC8ALAArACoA
LAAuAC8ALwAwAC8ALAApACYAJAAjACIAIgAhAB8AHwAYABQAEQAQABEAEAARABAADQAL
AAcABAD////////9/wEAAQABAAAA+f/3//b/9v/4//v/+//7//j/9f/1//P/8f/x//P/
8//z//X/9f/0//H/7//t/+z/7v/w//P/9f/z//P/8P/t/+7/7f/t/+7/8//0//T/9f/x
/+//7f/s/+7/8f/0//b/+P/4//X/9P/v/+//8f/0//f/9//3//X/8//y//D/8P/0//j/
+P/4//j/+P/3//T/8v/x//H/8//3//j/+P/4//j/9//y//T/8//2//f/9//2//X/9f/x
/+//7//w//L/8//3//j/9//1//H/8P/v/+//8P/y//X/8//y//D/7v/u/+//8P/x//b/
9v/0//P/8//y/+7/7v/w//D/8//5//r/+P/4//j/+P/9////AgACAAIAAgABAAAAAAAA
AAEAAQAHAAwACwANAA4ADwAQABEAEAATABQAEwARABIAEwATABIAEwASABEAEgAQABAA
DAAIAAAA+//4//X/9P/y/+//7//v//D/7//q/+v/6//s//D/8f/x/+7/7f/r/+n/6P/s
/+7/7//v//D/7//v/+//7v/u/+//7//y//D/8v/5//j/9//9//3//P8EAA0AFAAfACoA
LQAsACcAEgDt/8L/nP+P/5D/jP+F/4D/ev93/2//Zv9s/3X/eP97/4P/jf+Z/6j/tP/B
/87/1v/d/+D/4f/j/+X/5v/q/+v/7v/x//P/9P/2//P/8v/z//T/+f/7//z//f/+//v/
+//7//z/+//7//z/AAABAAAAAQAAAP//AAAAAAEAAwADAAEAAQACAAMABAABAAUABQAE
AAwADAAMAAwACQAIAAcABgAJAAsADwAOAA4ADgAPABEADgAPABIAEgAUABYAGAAaABYA
FgAXABcAHAAfACEAIQAjACQAJgApACgAJwApACoAMAAwADEAMQAwADAALwAwADMANQA1
ADUAMwAyADMANAAzADQANAAzADQANQA0ADMAMAAuAC0ALAAsACsAKQApACcAJAAiACIA
HwAcABsAGAAaABsAGgAaABUAEwARAA0ADQANAA0ADAAHAAcACAAKAAcACQAIAAcACQAH
AAgABwADAAMABQAFAAUABwAHAAYABQAFAAUABgAGAAYABwAHAAoACwAJAAcABwAFAAQA
BAAHAAgACAAJAAoACQAIAAgABgAHAAgACAAKAAwACwAMAAgABwAIAAoADQANAA0ACwAN
AAwACgAKAAkADAALAAoADQAOAA4ADAAIAAcABwAJAAsADAAMAAwADQANAAkADAALAAwA
CwAJAAoACwANAAsACAAHAAcACAAIAAsACwAJAAsACQAKAAsACQAIAAgACQAJAAoACgAK
AAcABwAHAAcACgAKAAgABwAKAAoABwAIAAgACgANAA0ADwARABMAEwAQABEAEAAQABQA
GAAZABkAGgAbAB0AHwAeACAAJAAkACcAKAAoACkAKAAnACkAKQAtAC8AMQAzADIAMQAx
ADEALQAoACIAHAAdABsAGQAXABMAEgASABYAFAAUABYAFQATABMAEQAPAA0ADQAOAA8A
EQATABUAFwAVABEAEAAPABIAFQAWABcAGAAYABgAGAAYABsAHgAhACQALAA0ADwARABL
AFIAWQBgAEoANAAeAAgA8v/e/8r/tv+v/6r/pf+g/53/mv+X/5T/nP+i/6j/rv+//87/
3f/s/w==
         </WaveFormData>
      </LeadData>
      <LeadData>
         <LeadByteCountTotal>10000</LeadByteCountTotal>
         <LeadTimeOffset>0</LeadTimeOffset>
         <LeadSampleCountTotal>5000</LeadSampleCountTotal>
         <LeadAmplitudeUnitsPerBit>4.88</LeadAmplitudeUnitsPerBit>
         <LeadAmplitudeUnits>��V</LeadAmplitudeUnits>
         <LeadHighLimit>2147483647</LeadHighLimit>
         <LeadLowLimit>268435456</LeadLowLimit>
         <LeadID>V1</LeadID>
         <LeadOffsetFirstSample>0</LeadOffsetFirstSample>
         <FirstSampleBaseline>0</FirstSampleBaseline>
         <LeadSampleSize>2</LeadSampleSize>
         <LeadOff>FALSE</LeadOff>
         <BaselineSway>FALSE</BaselineSway>
         <ExcessiveACNoise>FALSE</ExcessiveACNoise>
         <MuscleNoise>FALSE</MuscleNoise>
         <LeadDataCRC32>4207022702</LeadDataCRC32>
         <WaveFormData>
AgACAAIAAgAAAAAAAAAAAAIAAgACAAIABAAEAAQABAACAAIAAgACAAQABAAEAAQAAwAC
AAEAAAACAAIAAgACAAIAAgACAAIAAAAAAAAAAAACAAIAAgACAAIAAgACAAIAAgACAAIA
AgABAAAA///+//3//P/7//r//f/+////AAD+//7//v/+//7//v/+//7//P/8//z//P/8
//z//P/8//7//v/+//7//P/8//z//P/8//z//P/8//7//v/+//7//v/+//7///8AAAEA
AgADAAMABAABAAAAAgADAAMAAAD7//v/+//4//X/9f/1//X/9//4//n//P/8//7//f/7
//v/+v/5//b/9P/1//X/9f/1//X/9v/2//f/+P/5//v/+f/6//r/+v/6//n/+f/5//n/
+f/5//v/+f/5//n/+P/5//r//P/9//z//f/8//v/+//9////AQD9//r/+P/6//v/////
//7/+f/2//D/3//F/7P/qv+q/7L/xf/Q/8n/u/+t/5j/gv9u/2L/Xf9n/3b/h/+Y/6P/
rP+8/83/3f/u/wIAEgAcAB4AIwAhABsAFwAUABQAFAATABQAFQAWABcAFQAVABUAFQAX
ABcAFwAXABUAFQAVABUAFQAVABUAEwAVABUAFgAWABUAFQAVABUAFgAWABcAFwAVABYA
FgAWABgAGAAZABoAGgAbABsAGwAZABkAGQAZABsAHAAdAB4AIAAjACMAIwAhACEAIQAh
ACMAJQAmACYAJQAlACQAIwAkACcAKAApACgAKAApACkAKAAmACUAJgAmACQAJgAmACQA
JAAkACQAJAAkACQAIwAjACMAIwAhACAAHwAfAB4AGwAbABsAGwAZABgAFwAUABYAFAAU
ABIAEQAPAA8ADwAPAAwACgAIAAkACQAJAAoABwAFAAMAAQACAAIAAQACAAAAAAAAAAEA
AQD+//7//v8AAP///////////v/9//z//v/9//7/AAD/////AAAAAAAAAAD/////AAAB
AAIABQAEAAIAAAD+/////////wAA/v///wAAAAAAAAAAAAD///7//v///////f/+////
//////////////3//f/+//7//v/9//3//f/+//z//P////3//f/8//z/+f/8//z//P/4
//r/+v/7//n/+P/4//j/+P/5//r/+//6//r/+f/4//f/9//4//v/+f/5//r/+v/6//r/
+v/6//v/+//7//v/+//8//7/+v/6//r/+//9//r/9//3//b/8v/w/+//8P/x//H/8v/w
//L/8//2//T/8//x//D/8P/u/+//8f/u/+3/7v/t//H/8v/z//T/8//z//L/8v/0//T/
9P/z//P/8//z//P/8v/z//L/8f/y//L/8//0//P/8//z//X/9f/1//X/9f/3//f/9//2
//L/9P/3//f/+f/8//n/8P/u/+v/3f/H/7b/sv+6/8//5v/p/9v/0f/E/67/mv+K/3//
ff+A/4f/kP+f/67/uP+9/8X/1v/o//z/CgAMAA8AFQAVABEADgAOAA4ADQANAA0ADQAN
AA0ADQANAA0ADQANAA0ADQALAAsACwALAA0ADQANAAsACQAJAAoACgAJAAkACQAJAAkA
CgAMAA0ADAAMAAsACgAKAAoACwAMAAwADQANAA0ACwALAAsACwAOAA4ADgAOAA0ADwAO
AA0ADwAPAA8ADwAPABEAEgASABMAEwASABEAEwAVABUAFQAUABQAFQAVABUAFAAUABYA
FgAUABYAFgAUABQAFAAUABQAFAAUABMAEQARABEADwAPAA8AEAAQAA0ADQANAA0ACwAK
AAkABgAHAAYABwAGAAMAAQABAAEAAwAAAP7//P/+//3//P/8//r/+f/4//f/+f/4//b/
9v/1//T/8//z//T/8v/z//T/9P/z//P/8//y//L/8v/y//L/8f/y//T/9P/z//P/8v/0
//T/8//z//X/9f/1//f/9//2//X/9P/2//X/9P/0//T/9f/2//b/9v/2//b/9f/0//T/
9f/1//P/9P/1//X/9P/1//b/9//2//X/9f/0//b/9f/1//X/9v/0//T/9//2//X/8//y
//D/9P/1//b/8P/y//L/8//z//L/8v/y//P/8//z//P/8f/y//L/8v/y//H/8f/z//L/
8f/w/+//8f/x//D/8P/x//H/8f/y//D/8P/w/+//8f/w//D/8f/v/+//7//w//D/7//v
/+7/7v/v/+//8P/w/+//7//v//H/8f/x//H/8P/w//D/7//w//D/8v/y//L/8v/y//L/
8//z//P/9f/1//b/+P/2//b/9v/3//f/9P/x//H/8f/u/+3/7f/r/+v/6v/q/+z/7v/v
//L/8v/x/+//7v/t/+r/6v/r/+v/6//t/+3/7P/s/+z/7P/t/+//8P/y//D/8P/w/+//
7//v/+//7//v//H/8f/x//H/8P/w//D/8//z//P/9f/z//P/8//z//H/8f/x/+7/7v/y
//X/9f/z//D/6f/m/9z/w/+r/5//mP+U/6D/tf+6/7H/pf+V/4D/bP9c/1T/U/9f/3D/
gf+Q/53/qv+6/8v/3f/w/wIADgAWABwAHwAZABUAEwAOAA4ADgANAA8ADwAPAA8ADwAP
AA8ADwANAA0ADQANAA8ADwAPAA8ADQANAA0ACwANAA0ADgAOAA8ADwAPAA8ADAAMAA0A
DQANAA4ADgAOABAAEAARABIAEgATABMAEwAVABUAFQAVABYAFgAWABYAGAAbABsAGwAb
ABsAGwAbAB0AHwAgACAAIgAjACMAIwAhACMAIwAjACYAJgAnACcAJQAkACQAJgAlACQA
JwAoACYAJgAmACYAJAAkACQAIwAjACMAIwAhACAAHwAfAB4AHQAdAB0AHQAbABoAGQAW
ABQAEgASABAAEQAPAA8ADwAOAAoABwAEAAYABQAEAAQAAgABAAAA///9//z/+v/6//z/
/P/8//3/+//4//j/+P/6//n/+f/5//j/+P/4//j/+f/3//f/+P/7//v//P/8//r/+v/5
//n/+f/5//n/+//6//r/+v/6//z/+//6//r//P/9//7//v/8//z//P/7//z//P/9//3/
/f/+///////7//v/+//7//3//f/+//7//P/7//v/+//8//r/+v/9//3//f/8//z/+P/6
//n/+P/1//j/+f/7//r/+P/3//b/9//3//f/9//3//j/+P/4//T/8//z//X/9//3//f/
9//2//X/8//y//L/8//0//b/9v/2//b/9f/z//L/8v/z//X/9f/1//b/9P/z//P/8v/y
//P/8//0//T/8//z//P/8f/x//H/8f/z//T/9f/1//L/8v/y//D/8v/y//L/8v/0//T/
9P/0//L/8v/y//P/9P/2//b/9v/2//T/9f/1//X/9//3//j/+v/2//b/9v/3//n/9v/z
//P/8f/u/+3/7f/t/+3/7P/s/+7/8P/x//T/8v/x/+//7v/v/+z/7P/t/+//7//x//H/
8P/w//D/8P/y//P/8//0//L/8v/y//H/8f/x//H/8f/y//X/9v/3//b/9P/z//L/9f/1
//X/9//3//f/9//3//X/9f/1//T/9P/2//n/+//7//j/8f/s/+T/z/+1/6f/oP+e/6j/
uf/A/7X/p/+Z/4b/cv9i/1b/U/9d/3D/g/+Q/53/qv+8/8v/3f/w/wIAEAAaACAAIwAf
ABkAFwAUABQAFAATABUAFQAVABUAFQAVABUAFQATABMAEwATABUAFQAVABUAEwATABMA
EQATABMAFAAUABUAFQAVABUAEgASABMAEwAUABYAFwAYABYAFgAXABgAGAAZABkAGQAb
ABsAGwAbABwAHAAcABwAHgAhACEAIQAhACEAIQAhACIAJQAnACgAKAApACkAKQAnACkA
KQApACwALAAtAC0ALQAsACwALgAuACwALgAuACwALAAsACwAKgAqACoAKQApACkAKQAn
ACQAIwAjACIAHwAfAB8AHwAfAB4AHQAaABgAFgAWABQAFQATABMAEwASAA4ACwAIAAoA
CQAIAAgABgAFAAQAAwADAAIAAAAAAAAAAAAAAAEA///8//z//P/+//3//f/9//7//v/+
//7//f/7//v//P//////AAAAAAAAAAD/////////////AQACAAIAAgACAAIAAQAAAAAA
AAABAAIAAgAAAAAAAAD//wAAAAABAAEA//8AAAEAAQD///////////////8AAAAA/v/9
//3//f/+//z//P////3//f/8//z/+f/8//z//P/5//z//f////7//P/7//r/+//7//v/
+//7//z//P/8//r/+f/5//v/+//7//v/+//7//v/+v/6//n/+f/5//r/+v/6//r/+f/3
//b/9v/3//n/+f/5//r/+f/3//b/9P/1//f/+P/6//j/9//3//f/9//3//f/9//3//j/
+f/5//b/9v/2//T/9v/2//b/9v/2//b/9v/2//b/9P/2//b/9v/2//f/+f/6//v/+v/5
//n/+v/6//r/+v/7//v/+P/1//X/8//w/+//7//x//H/8P/w//D/8v/z//b/+P/3//X/
9P/x/+7/7v/v/+//7//x//H/8v/y//L/8v/y//P/8//0//T/9P/0//P/8//z//P/8//z
//X/9f/1//f/9v/2//b/9v/1//T/9f/3//f/9//3//f/9//1//T/8v/0//f/+/////7/
9//w/+7/6f/b/8f/uP+2/77/1f/s/+3/4f/V/8j/tP+c/4b/ff9//4D/hf+S/6H/rP+0
/7v/x//Y/+r/+v8GAA4ADwATABUAFQASABIAEgARAA8ADwAPAA8ADwAPAA8ADwAPAA8A
DwAPAA8ADwAPAA8AEQARABEADwAOAA0ADQAMAA8ADwAPAA8ADAAMAA0ADQANAA4ADgAO
AA4ADgAPABAADgAPAA8ADwAPAA8ADwAPABAAEAAQABAAEAATABMAEwAVABUAFQAVABUA
FwAYABgAHAAdAB0AHQAbAB0AHQAdAB4AHgAfAB8AIQAgACAAIgAgAB4AIAAgACAAIAAg
ACAAIAAgACAAHwAeAB0AHAAZABkAGQAaABoAFwAXABcAFwAXABYAFQASABQAEgASABAA
DwANAA0ADQAOAAwACwAKAAgABwAGAAYABgAFAAQAAwAFAAQAAgACAAAAAAAAAAEAAwAA
AAAAAAD+//3//f/9//7//v/+//7////9//3//v/9//3//v/+/wAAAAD//////f/9//3/
//8AAAAAAAAAAAAA///+//7//v///wAAAAACAAIAAgABAP7//v////////8AAAEAAQD/
//////////3//f/+//7/AAD////////+//z//P////3//f/8//z/+//+//7//v/4//r/
+v/7//3//P/8//z/+f/5//n/+f/5//r/+v/6//r/+f/5//v/+v/5//j/9//5//n/+P/4
//X/9f/1//b/+P/4//j/9//3//b/9v/3//X/9f/1//b/+P/3//f/9v/2//X/9f/0//b/
+P/4//j/+P/2//f/9//3//f/9//4//r/+P/4//j/+f/7//j/9f/1//X/8v/x//H/8f/x
//D/8P/u//D/8f/0//b/9f/z//L/7//s/+z/7f/t/+3/7//v/+7/7v/u/+7/8P/x//H/
8v/w//D/8P/v/+//7//v/+//8f/z//P/8//x//D/8P/w//P/8//z//X/8//z//P/8//z
//H/8f/w//D/8v/3//f/9f/0/+//6v/m/9//z/+5/6z/qv+w/8f/2v/T/8n/wf+u/5b/
fv9w/2n/a/9y/3v/iP+b/6j/sv+7/8v/3P/u/wAADAAQABUAGwAbABcAEwASABEADwAP
AA8ADwAPABEAEQARABEADwAPAA8ADwAPAA8ADwAPAA0ADQANAAsADQANAA4ADgAPAA8A
DwAPAAwADAANAA0ADQAOAA4ADgAOAA4ADwAQAA4ADwAPAA8AEAARABIAEwASABIAEgAS
ABQAFwAXABcAFwAXABcAFwAXABkAGgAaAB4AHwAfAB8AHQAfAB8AHwAiACIAIwAjACMA
IgAiACQAJAAiACQAJAAmACYAJgAmACIAIgAiACEAIwAjACMAIQAgAB8AHwAeABsAGwAb
ABsAGQAYABcAFAASABAAEAAOAA8ADQANAA0ADQAKAAgABgAGAAUABAAEAAIAAQAAAP//
///+//z//P/8//z//P/9//3/+v/6//r/+P/3//f/9//4//j/+P/4//f/9f/1//b/+f/5
//r/+v/4//j/9//3//f/9//3//n//P/8//z//P/6//n/+P/4//r/+//8//z//P/8//z/
+//6//r/+//7//v//P/9//3/+//7//v/+//9//3//v/+//z/+//7//v//P/6//r//f/9
//3//P/8//f/+v/6//r/9//6//v//f/7//r/+v/6//n/+f/5//n/+f/6//r/+v/4//f/
9//5//n/+f/5//n/+f/5//j/+P/5//n/+f/6//r/+v/6//n/9//2//b/9//3//f/9//4
//r/+f/5//j/9v/3//f/+P/6//n/+f/5//f/9//3//f/9//4//n/+f/4//j/+P/2//j/
+P/4//j/+P/4//j/+P/4//r/+v/4//n/+v/7//z//P/9//3//f/7//v//P/+//7//v/+
/////f/6//f/9//3//T/8//z//X/9f/0//T/8v/0//X/+P/6//n/9//2//P/8P/w//H/
8//z//X/9f/0//T/9P/0//b/9//3//j/+P/4//j/9//1//X/9f/1//f/+f/5//n/+//6
//r/+v/6//n/+P/5//v/+//7//v/+//5//f/9v/2//r///////3/+P/z/+z/1v+9/6v/
o/+e/57/rP+7/7r/rf+d/4v/dv9m/17/WP9d/23/gv+P/5r/pf+2/8r/2//v/wIAEAAa
ACIAJAAhAB0AGwAZABgAGAAYABcAFQAVABUAFQAXABcAFwAXABcAFwAXABcAFwAXABcA
FwAXABcAFwAVABMAEwAUABQAFwAXABcAFwAWABYAFwAXABkAGgAaABoAGgAaABsAHAAa
ABsAGwAbAB0AHQAdAB0AIAAgACAAIAAgACMAIwAjACYAJwAoACkAJwApACoAKgAsAC0A
LQAtAC0ALwAvAC8AMgAyADMAMwAzADIAMgA0ADIAMAAyADIANAA0ADQANAAwADAAMAAv
AC8ALwAvAC0ALgAtAC0ALAAnACcAJwAnACkAKAAnACQAIwAgAB8AHAAZABcAFwAXABcA
FAASABAADgANAAwADAAOAA0ADAALAAkACAAGAAYABgAGAAYABwAHAAQABAAEAAIAAQAB
AAEAAgACAAIAAgADAAEAAQACAAEAAQACAAIAAwAEAAQABQADAAMAAwAFAAYABgAGAAYA
BgAFAAQABAAEAAUABgAGAAYABgAGAAUABAAEAAUABQAFAAYABwAHAAUABQAFAAUABQAF
AAYABgAGAAUABQAFAAQAAgACAAUABQAFAAQABAD//wIAAgACAAAAAgACAAMAAwACAAIA
AgD//////////wEAAgACAAIA/v/9//3////////////////////+//7/+//7//v//P/+
//7//v/9//3//P/8//3//f/9//3//v8AAP/////+//3//f/8//z//v/9//3//f/7//v/
+//7//3//v///////P/8//z/+v/6//7//v/8//7///8AAAEAAgABAAEAAAD//wEAAQAC
AAQABAAEAAQABQAFAAIA//////3/+v/5//n/+//7//r/+v/6//z//f8AAAIAAQD///7/
+//4//j/+f/7//v//f/9//z//P/8//z//v//////AAAAAAAAAAD///3//f/9//3///8B
AAEAAQD///7//v/+/wEAAQABAAMAAQABAAEAAQD////////+//7/AgAHAAcABQACAP3/
+P/y/9//x/+3/7L/tP++/9P/2v/P/8P/t/+i/4z/fP9y/23/c/+A/43/nv+x/7T/uv/R
/+H/9P8GABIAGAAgACUAJQAjACEAHAAcABwAGwAbABsAGwAbABsAGwAbABsAGwAbABsA
GwAbABsAGwAbABkAGQAZABcAGQAZABoAGgAbABsAGwAbABgAGAAZABkAGgAcAB0AHgAc
ABwAHQAeABwAHQAdAB0AHwAfAB8AHwAgACAAIAAgACIAJQAlACUAIwAjACMAIwAlACcA
KAAoACoAKwArACsAKQArACsAKwAsACwALQAtACwAKgApACoAKgAoACoAKgAoACgAKAAo
ACYAJgAmACUAJQAlACUAIwAiACEAIQAgAB0AHQAdAB0AHQAcABsAGAAWABQAFAASABIA
EQASABMAEQAOAAwACgAKAAkACAAIAAYABQAEAAMAAwACAAAAAAACAAIAAgADAAEA/v/+
//7//v/9//3//f/+//7//v/+//3/+//7//z//f/9//7//v/8//z/+//7//3//f/9////
/v/+//7//v/8//v/+v/6//z//f/+//7//v/+//7//f/+//7/////////AAABAAEA/v/9
//z/+//8//3///8AAP///f/8//v/+//6//v//////////v/+//v//v/+//7/+v/8//z/
/f////7//v/+//z/+//6//n/+v/8//3//v/6//n/+f/7//v/+//7//v/+//7//r/+v/4
//f/9v/2//j/+v/8//3/+v/4//f/9//3//f/9//4//r/+f/5//j/+P/m/+z/8P/0//j/
+//9//7////+//3//f/+//r/+v/6//v/+//4//X/9f/6//r//P////v/+f/2//T/8//0
//T/9v/4//f/9f/0//P/8P/w//H/6//l/+H/2//i/+j/7v/0//X/9//4//r/+P/4//j/
9//1//X/9f/1//P/9f/1//X/8//w/+7/7P/w//H/8v/1//f/9//3//f/9//j//X/CgDu
/+j/9f////n/CgADAPj/+v/x/9n/yf+y/7L/wv/X/9z/3//b/9X/wP+s/5D/hP9//3v/
dP+F/5L/o/+u/8D/w//N/97/9P/8/wgACgATABcAGQATABIAEgASABEADgANAAwACwAO
AA8AEAARAA8ADQALAAkACgALAAwADQANAA0ADQALAA0ADQAOAA4ADQANAA0ADQAMAAwA
DQANAAsACgAIAAYACQAKAAwADgAOAA8ADwAPABEAEQARABEAEQAQAA8ADgAMAA0ACwAJ
AAwADwASABUAEgATABMAEgAWABcAFwAXABkAGwAbABsAHAAcAB0AHQAbABoAGgAcABoA
GAAaABoAGwAcAB0AHgAaABoAGgAZABoAGwAcABsAGQAXABYAFAARABEAEQARABIAEgAS
ABAADwAMAAsACAAJAAcABwAHAAcABAACAAAAAAD///7//v/+//3//P/7//n/+P/2//b/
+P/4//j/+f/5//b/9v/2//b/9f/1//X/9v/2//b/9v/1//P/8//0//X/9f/2//b/9v/2
//X/9f/1//X/9f/3//j/+P/4//j/+P/3//b/9v/2//f/+P/4//j/+P/4//f/+P/4//n/
+f/5//r/+//7//f/9//3//f/+f/5//r/+v/6//n/+f/5//j/9v/2//n/+f/5//j/+P/z
//b/9v/2//T/9v/2//f/9//2//b/9v/1//X/9f/1//X/9v/2//b/9P/z//P/9f/1//X/
9f/1//X/9f/0//T/8//z//P/9P/2//b/9v/1//P/8v/y//P/9f/1//X/9v/0//P/8//y
//L/8//z//T/9v/1//X/9f/z//P/8//z//P/9v/2//b/9v/2//b/9//3//f/+f/5//r/
/P/4//j/+P/5//v/+P/1//X/9f/y//H/8f/x//H/8P/w/+7/8P/x//T/9v/1//P/8v/v
/+z/7P/t/+//7//x//H/8P/w//D/8P/y//P/8//0//T/9P/0//P/8//z//P/8//z//X/
9f/1//X/9P/0//T/9f/1//X/9//3//f/9//3//X/8//x//L/8v/2//n//f/7//j/8f/s
/+T/0f+1/6X/nP+Y/5r/rf+8/7X/pf+Z/4b/cv9i/1j/U/9d/2j/ff+U/5n/pv++/8//
2//u/wAADgAYACAAIQAdABkAFwASABIAEgARABMAEwATABMAFQAVABUAFQAUABMAEgAR
ABMAEwATABMAEQARABEADwAPAA8AEAAQABMAEwATABMAEgASABMAEwATABQAFAAUABQA
FAAVABYAFgAXABcAFwAZABkAGQAZABoAGgAaABoAHgAhACEAIQAjACMAIwAjACMAJQAm
ACYAKAApACkAKQApACsAKwArAC4ALgAvAC8ALwAuAC4AMAAuACwALgAuAC4ALgAuAC4A
LAAsACwAKwArACsAKwApACgAJwAnACYAIQAhACEAIQAjACIAIQAeAB0AGgAZABYAFQAT
ABMAEwARAA4ADAAKAAoACQAIAAgABgAFAAQAAwABAAAA/v/+////AAABAAMAAgD+//3/
/P/+//3//f/9//7//v/+//7/+//5//n/+v/9//3//v/+//z//P/7//v/+f/5//n/+//+
//7//v/+//7//f/8//z//v///wAAAAAAAAAAAAD///z//P/9//3///8AAAEAAQD9//3/
/f/9//////8AAAAA/v/9//3//f/8//r/+v/9///////+//7/+//+//7//v/5//r/+f/5
//n/+P/4//j/+v/7//z//f/7//z//P/8//n/9//2//f/+f/7//3////8//v/+f/4//j/
+f/6//z//v/+//7//f/8//r/+f/5//v/+//7//z/+f/3//b/9P/3//n/+v/8//r/+f/5
//n/+f/3//n/9f/6//r/+v/6//r/+v/7//v/+//7//v//P/+//z//P/8//3//f/6//f/
9//3//T/8//z//H/8f/w//D/8f/0//b/+v/4//f/9f/0//H/7v/u/+//8P/x//T/9f/1
//T/8//y//P/9f/2//j/9v/2//b/9f/1//X/9f/1//X/9//3//f/9//2//b/9v/3//f/
9//5//v/+//7//v/9//3//P/9P/0//j/+/////v/9v/v/+z/3v/H/7H/qf+i/6D/qv+9
/77/s/+l/5X/gP9u/2D/Vv9X/2f/eP+J/5T/of+u/8T/1f/p//r/DAAUABwAIgAjAB0A
GwAZABYAFgAWABUAFQAVABUAFQAVABUAFQAVABMAEwATABMAFQAVABUAFQAVABUAFQAT
ABMAEwAUABQAFwAXABcAFwAUABQAFQAVABcAGAAYABgAGAAYABkAGgAaABsAGwAbAB0A
HQAdAB0AHgAeAB4AHgAgACMAIwAjACUAJQAlACUAJwApACoAKgAsAC0ALQAtACwALQAs
ACsALgAuAC8ALwAvAC4ALgAwACwAKgAsACwALAAsACwALAAqACoAKgApACcAJwAnACUA
JgAlACUAJAAfAB8AHwAfAB8AHgAdABoAGAAWABYAFAAVABMAEwATABIADgALAAgACAAH
AAYABgAIAAcABgAFAAMAAgAAAAAAAgACAAIAAwACAP7//f/8//7//f/9//3//v/+//7/
/v/9//v/+//8//////8AAAAA/v/+//3//f/9//3//f///wAAAAAAAAAAAAD///7//v8A
AAEAAgACAAAAAAAAAP//AAAAAAEAAQD//wAAAQABAP///////////////wAAAAAAAP//
//////7//P/8//////////7//v/5//z//P/8//r//P/8//3//f/8//z//P/7//v/+//7
//3//v/+//7/+v/5//n/+//7//v/+//7//v/+//6//r/+f/5//n/+v/8//z//P/7//n/
+P/4//n/+//7//v//P/8//3//f/6//j/+f/6//v//P/8//3//f/9//v/+//8//7//f/+
////AQD///z/+f/5//n/9v/1//X/9f/1//T/9P/y//T/9f/4//r/+f/3//b/9f/y//L/
8//z//P/9f/1//b/9v/2//b/9v/3//f/+P/6//r/+v/5//j/9//2//X/9//5//n/+f/5
//j/+P/4//n/+f/5//v/+//7//v/+//3//f/+f/6//r//P/9///////+//n/+P/0/+v/
2//J/7z/vv/I/93/8P/v/+H/1//K/7T/nP+K/4X/hf+E/4n/lv+n/7T/vP/D/9H/4P/w
/wIADgAQABEAFQAZABkAFgAWABYAFQAVABUAFQAVABMAEwATABMAFQAVABUAFQASABEA
EAAPABIAEwAUABMAEgARABEAEAAQAA8ADgANABEAFAAYABsAFwAWABQAEgAVABYAGAAa
ABoAGwAbABsAGAAVABIADwANAAoABwAEAAsAEwAYAB0AHQAdAB0AHQAbABsAGgAYAB0A
HwAgACEAJAApACwALwArACYAIgAdACAAIgAlACoAJgAiACIAIAAdABwAGwAaABsAHAAd
AB0AHQAdAB0AGwAcABsAGwAaABcAFwAXABcAGAAYABgAFgAWABQAFAASAA8ADQANAA0A
DwAMAAoACAAIAAcABgAGAAgABwAGAAUAAwACAAAAAAAAAAAAAAABAAMAAAAAAAAAAAD/
//////8AAAAAAAAAAAEA/////wAA/////wAAAAAAAAAA/////////////wEAAgACAAIA
AgAAAP///v/+/wAAAQACAAIAAgACAAIAAQD+//7//////wEAAgADAAMAAQABAAEAAQAB
AAEAAgACAAIAAQABAAEAAgAAAAAAAwADAAMAAgACAP3/AAAAAAAA/v8AAAAAAQABAAAA
AAAAAP////////////8AAAAAAAD+//3//f////3//f/9//3///////7//v/7//v/+//8
//z//P/8//v/+//6//r/+//9//3//f/+/wAA//////7//P/9//3//v8BAAEAAgADAAIA
AQAAAP///v/+//7//f/6//r/+v/4//b/9v/2//b/+f/6//v//P/8//z//P/9//z/+v/5
//f/+P/5//r/+//8//3//f/8/wAAAgACAAAAAgACAAEAAQABAAEAAQAAAAIAAgADAAUA
BQAFAAYABQAGAAwAIAAYAPj//f8AAAMABgAIAAgACAAIAAkACgALAAwABwAEAAEA/v/x
/+b/2//Q/9D/0P/Q/9D/zf/M/8v/yv+5/6j/l/+G/4j/iv+M/47/nf+q/7f/xP/U/+T/
9P8EAA==
         </WaveFormData>
      </LeadData>
      <LeadData>
         <LeadByteCountTotal>10000</LeadByteCountTotal>
         <LeadTimeOffset>0</LeadTimeOffset>
         <LeadSampleCountTotal>5000</LeadSampleCountTotal>
         <LeadAmplitudeUnitsPerBit>4.88</LeadAmplitudeUnitsPerBit>
         <LeadAmplitudeUnits>��V</LeadAmplitudeUnits>
         <LeadHighLimit>2147483647</LeadHighLimit>
         <LeadLowLimit>268435456</LeadLowLimit>
         <LeadID>V2</LeadID>
         <LeadOffsetFirstSample>0</LeadOffsetFirstSample>
         <FirstSampleBaseline>0</FirstSampleBaseline>
         <LeadSampleSize>2</LeadSampleSize>
         <LeadOff>FALSE</LeadOff>
         <BaselineSway>FALSE</BaselineSway>
         <ExcessiveACNoise>FALSE</ExcessiveACNoise>
         <MuscleNoise>FALSE</MuscleNoise>
         <LeadDataCRC32>3201609416</LeadDataCRC32>
         <WaveFormData>
/P/8//z//P/6//r/+v/6//z//P/8//z//v/+//7//v/8//z//P/8//3//v///wAA///+
//3//P/8//z//P/8//z//P/8//z//P/8//z//P/+//7//v/+/wAAAAAAAAAA/v/+//7/
/v/8//z//P/8//n/+P/3//b/9//4//n/+v/6//r/+v/6//r/+v/6//r/+P/4//j/+P/4
//j/+P/4//j/+P/4//j/9//2//X/9P/2//b/9v/2//j/+P/4//j/+P/4//j/+P/6//r/
+v/7//r/+v/6//v/+//9//3//P/6//n/+P/2//L/8v/y//L/8//0//X/9v/3//f/9v/1
//b/9f/y/+7/7P/r/+v/7f/r/+v/7P/s/+3/7v/v//P/8v/x//D/7//x//D/8P/w//D/
8P/w//H/8f/w/+7/7f/s/+//8P/z//L/8v/x//D/8v/y//L/8//w/+v/5v/n/+v/8f/1
//7/BQASABsAEgD+//P/7//p/+f/9//7/+j/zv+0/4n/XP8y/xn/F/8q/0D/Vv9z/4v/
mP+r/77/0v/l//z/DAAWABwAJAAnACQAHQAaABcAFwAVABYAGAAZABsAGAAYABcAFAAV
ABUAFQAWABUAFQAVABUAFQAVABUAFQAVABYAFwAYABgAFwAWABUAFgAXABgAGgAaABoA
GQAYABgAGAAbABsAHQAfAB8AHwAfACAAIQAiACMAJgAnACsALAAuAC4AMAAwADAAMQAy
ADUAOAA7AD4APQA9AD4APgA/AEMARwBKAEkASgBLAE4ATABMAEwATABMAE0AUABTAFEA
UABPAE8ATgBNAEwASwBJAEkARwBGAEUAQgBAAD4APAA6ADgANgAyADAALQAqACgAJAAg
AB0AGwAZABYAFQASABAADQAKAAgABgAHAAYAAQD+//z/+v/6//r/+P/4//X/9f/0//P/
9f/0//L/8f/z//P/8//z//H/8P/w//D/8v/y//L/8v/y//L/8v/z//P/8//z//P/9P/1
//b/+P/2//X/9P/z//X/9f/1//X/9P/2//b/9f/1//f/9//3//j/+P/4//j/+f/4//f/
9v/4//j/9//3//X/9v/2//b/9P/0//T/9P/1//T/9P/1//X/9P/y//H/8//z//H/8f/w
//D/8P/w//H/8f/v/+7/8P/w//D/8P/u/+3/6//q/+r/6//s/+3/7//u/+z/7v/u/+7/
7v/u/+7/7v/u/+7/7//w//D/7v/v/+//8f/z//L/8P/v/+3/6v/n/+b/5//o/+n/6v/o
/+j/6v/r/+v/6//q/+n/6P/k/+L/4f/g/+H/4P/f/+L/4v/i/+L/4P/j/+P/4//l/+X/
5f/k/+L/4v/i/+L/4P/h/+L/4v/i/+P/4v/l/+P/5f/l/+b/5v/m/+b/5v/m/+f/5v/j
/97/3f/j/+n/7f/0//v/AgALABAABADv/9//1f/N/83/1//Q/7z/qP+L/2L/Pv8l/x3/
Kv84/0L/Uf9p/4D/lf+m/7b/y//g//T/BgAKAAoADwAUABUAEgAPAA8ADQALAAwADAAN
AAsADAAMAAoACgAJAAgACAAHAAcABwAHAAcABwAHAAcABgAGAAYABgAFAAUABQAFAAYA
BwAIAAoACQAKAAoACgAKAAoADQANAA0ADwAPAA8ADQAOAA8AEAASABQAFAAXABcAGAAX
ABgAGwAcAB4AIAAfACIAJQAoACgAKQArACwALAAvADIANAAzADQANQA4ADoAOgA6ADoA
OwA7AD0APwA9ADwAOwA7ADwAOwA6ADkANwA3ADUANAA1ADIAMAAuACwAKgAoACYAIgAg
AB0AGgAZABYAEwARAA0ACwAIAAcABAACAP///P/6//j/+f/4//b/9P/z//L/8f/y//H/
8v/w/+//7f/r/+z/7P/r/+v/6//r/+v/6//r/+r/6v/q/+z/7P/s/+z/6//q/+n/6f/r
/+v/6//r/+3/7f/t/+7/7f/t/+3/7f/u/+//8P/x//D/8v/y//H/8//1//X/9f/0//T/
9P/0//b/9v/2//b/+P/4//f/9//1//b/9v/2//j/+P/4//j/9//2//b/9//3//b/9P/z
//X/9f/z//P/8v/y//L/8v/1//X/8//y//L/8v/y//L/8f/x//D/8P/x//H/8f/x//D/
8P/v/+3/7v/u/+3/7f/u/+7/7v/v/+3/7f/t/+3/7v/u/+3/7f/r/+v/7P/s/+3/7f/s
/+z/6v/q/+v/6//q/+r/6v/q/+r/6//s/+z/6//r/+r/6f/r/+v/7P/u/+7/7v/u/+7/
7v/u/+7/7v/v//D/8P/u/+//7//x//H/8P/u/+3/7f/s/+v/7P/r/+r/6f/o/+r/6v/s
/+3/7f/t/+z/6//o/+T/4v/h/+H/4//j/+P/4v/i/+L/4v/j/+f/6P/p/+f/5//n/+b/
5v/m/+b/5v/m/+f/6P/o/+f/5//l/+f/6P/r/+z/7v/t/+z/6//q/+r/5//m/+P/4v/n
/+3/7//x//b///8MAAsA+P/m/+H/3//b/+H/8//z/97/xv+m/3n/Tv8s/xv/If80/0j/
Xv93/43/nv+x/8L/1P/r//7/DAAUAB4AJAAjAB4AGwAWABMAEwARABIAFAAVABcAFQAW
ABYAFAAUABMAEgASABMAEwATABMAEQARABEAEQASABIAEgASABMAEwATABMAEwATABMA
FAATABQAFAAUABYAFgAZABkAGwAdAB0AHQAdAB4AHwAgACAAIgAiACUAJgAoACgAKgAu
AC4ALwAwAC8AMgA1ADgAPAA9AD8AQAA/AEEAQwBEAEcASABJAEwASgBKAEoASgBLAEsA
TQBPAE8ATgBNAE0ATABLAEoASQBLAEsASQBIAEUAQgBAAD4APgA8ADoAOAA2ADQAMQAu
ACwAKAAkACEAIQAfABwAGwAWABQAEQAOAA0ACgAKAAgABgAEAAMAAgD+//7//P/8//v/
+//6//n/+f/4//b/9f/2//f/+P/5//f/9v/2//b/9v/2//b/9v/4//j/+P/5//f/9//3
//f/+f/5//n/+v/5//n/+f/5//n/+f/5//n/+v/8//z/+//5//v/+//7//v//P/9//7/
/v/+//7//v/+//7//f/9//3//v/+//7//P/8//z//P/9//z//P/9//z//P/7//v/+f/5
//f/9//3//j/+f/6//r/+f/2//T/9v/2//b/9v/3//f/9v/2//X/9f/1//X/9f/2//b/
9f/y//L/8f/x//H/8v/z//X/8//z//P/8//y//L/8f/x//P/8//0//T/8v/x/+//7v/t
/+7/8P/x//D/8P/w//D/7//v/+//7v/w//H/8f/x/+//7//w//D/7//v//P/8P/w//D/
7//v//H/7f/u//D/8v/0//T/9P/0//L/8v/y//L/8v/z//T/9P/2//f/9//5//n/+P/2
//X/8v/w/+7/7v/u/+7/7v/u//D/8P/y//P/8f/x//D/7//s/+j/5v/l/+f/6f/p/+n/
6v/q/+r/6v/q/+3/7f/t/+v/6//r/+r/6v/q/+r/6v/s/+3/7v/u/+v/6//p/+v/6//t
/+3/7v/w//D/8P/w/+7/7f/q/+f/5v/p/+//8//3//z/AwAQABUABgDy/+v/6//n/+n/
+f/7/+b/zP+u/4H/VP8w/xn/Gf8u/0T/XP93/43/nv+v/8D/0v/p//7/DAAWACAAKAAn
ACIAHwAaABcAFwAVABcAGAAYABkAGQAaABoAGAAYABcAFgAWABcAFwAXABcAFwAXABcA
FwAYABgAGAAYABcAFwAXABcAFwAXABcAGAAbABwAHAAcABwAHAAfAB8AHwAhACEAIQAh
ACIAIwAkACYAKAAoACsALAAuAC4AMAAyADIAMwA0ADcAOgA9AEAAQABBAEMARABCAEUA
SABKAEsATABNAFAAUABQAFAAUABRAFEAUwBVAFMAUgBRAFEAUgBRAFAATwBPAE8ATQBM
AEkARgBEAEIAQgBAAD4APAA4ADYAMwAwAC4AKgAmACMAIgAhAB8AHwAbABgAFAAQAA8A
DAAMAAoABgAEAAMAAgAAAAAA/v/+//3//f/8//v/+f/4//b/9f/2//f/+P/5//n/+P/4
//j/9v/2//b/9v/3//j/+f/7//n/+f/5//n/+//7//v//P/9//3//f/9//z/+//6//n/
+v/8//z/+//6//v/+v/5//r/+v/6//r//P/8//z//P/6//r/+f/5//v//P/8//z/+//6
//n/+P/5//j/+P/5//j/+P/3//f/9f/1//P/8//1//b/9//4//j/9//0//L/9P/0//T/
9P/z//P/8v/y//H/8f/x//H/8f/y//L/8f/w//D/7//v/+7/7v/u/+//7f/t/+3/7f/s
/+z/6//r/+3/7f/u/+7/7v/t/+v/6v/p/+r/7P/t/+z/7P/s/+z/6f/p/+n/6P/o/+n/
6f/p/+n/6f/q/+r/5//n/+v/6P/q/+r/6f/p/+n/6P/q/+r/6v/q/+r/6v/q/+r/6v/r
/+z/7P/t/+//8P/z//H/8P/u/+3/6v/o/+b/5v/o/+j/6P/o/+b/5v/o/+n/6//r/+r/
6f/o/+T/4v/h/9//4f/h/+H/4v/i/+L/4v/g/+P/4//j/+X/5f/l/+T/4v/i/+L/4v/i
/+P/5P/k/+T/5f/k/+f/5v/n/+b/5v/o/+j/6P/o/+j/5//k/+H/3v/f/+P/7f/z//b/
+/8EABEAGAAKAPH/4f/b/9X/1//j/9z/yP+y/5P/bP9G/yf/H/8s/zj/QP9R/23/hP+X
/6j/vP/N/+D/9v8EAAoADgATABYAGQAYABUAFQATABAAEAAPAA8ADwAQABAADgAOAA0A
DAAMAA0ADQANAA0ADwAPAA8ADwANAAwACwAKAA0ADQANAA0ADQANAA0ADgANAA4ADgAO
AA4ADgARABEADwARABEAEQARABIAEwAUABYAGAAYABsAHQAeAB0AHgAiACIAIwAkACUA
KAArAC4ALgAvADEAMgAyADUAOAA6ADkAOgA7AD4APwBAAEEAQgA/AD8AQQBDAEUARABD
AEMARABDAEIAQQA/AD8APQA8AD0AOgA4ADYAMgAwAC4ALAAsACoAJwAkACQAIAAcABkA
FQATABAADwANAAwACgAIAAMAAAAAAP7//v/8//v/+v/4//j/9v/2//P/8//y//H/8//y
//D/7//u/+3/7P/r/+3/7P/s/+z/7P/s/+z/7P/s/+z/7P/t/+3/7f/t/+3/6//r/+v/
7P/v/+//7//v/+//7//v/+//8P/y//L/8f/z//X/9f/1//T/9P/0//T/9v/2//b/9v/0
//T/8//z//X/9v/2//b/9v/2//b/9v/1//T/9P/1//T/9P/z//P/8//z//H/8f/w//D/
8P/w//P/8//x//D/7v/u/+7/7v/v/+//7v/u/+//7//v/+//7v/u/+3/6//s/+z/6//r
/+j/6P/o/+n/6//r/+v/6//q/+r/6f/p/+n/6f/q/+r/7f/t/+z/7P/q/+r/6f/p/+r/
7P/s/+z/7P/s/+z/7P/s/+z/7f/u/+7/7v/v/+//8f/x//D/7v/t/+7/7P/q/+r/6v/q
/+r/6v/o/+j/6v/r/+v/6//q/+n/6P/k/+L/4f/h/+P/4//j/+T/5P/k/+T/5P/n/+f/
5//l/+X/5f/k/+T/5P/k/+T/5v/n/+j/6P/n/+f/5f/n/+f/6f/p/+r/6v/q/+r/6v/q
/+f/5v/j/+L/5f/r/+//8f/4////CAAVABQAAgDv/+X/3f/X/9//5//Y/8T/sP+N/2L/
Pv8l/x//Lv88/0b/W/93/47/n/+y/8T/1//s/wIADAASABgAIQAkACEAHQAZABgAFQAT
ABQAFAAVABUAFgAWABQAFAATABIAEgATABMAEwATABEAEQARABEAEgASABIAEgATABMA
EwATABEAEQARABIAEwAUABQAFAAWABYAGQAZABcAGQAZABkAGwAcAB0AHgAgACIAIgAl
ACgAKgAqACwALAAsAC0ALgAvADIANQA4ADoAOwA9AD4APgBBAEQARgBHAEgASQBMAEwA
TABMAEwATQBNAE8AUQBTAFIAUQBRAE4ATQBMAEsATQBNAEsASgBHAEQAQgBAAD4APAA6
ADgANgA0ADEALgAsACgAJAAhAB8AHQAaABkAFgAUABEADgANAAoACgAIAAgABgAFAAQA
AAAAAP7//v/9//3//P/7//v/+v/4//f/9f/1//X/9f/3//b/9v/2//X/9P/z//L/9P/0
//T/9f/1//X/9f/1//X/9f/1//b/+f/5//n/+f/5//n/+f/5//j/+v/6//n/+//9//3/
/f/8//z//P/8/wAAAAAAAAAA/v/+//3//f/+/wAAAQACAAAAAAAAAAAA/f/8//z//f8A
AAAA//////3//f/7//v//P/8//z//P/7//v/+f/4//r/+v/6//r/+//7//r/+v/3//f/
9//3//f/+P/4//f/+P/4//f/9//2//b/9v/3//f/9//3//f/9P/0//P/8//z//P/9P/0
//P/8//y//L/8v/y//P/8//0//T/9P/0//H/8f/x//D/8f/z//T/9f/z//P/9P/0//H/
8f/1//L/8v/y//H/8f/x//P/8v/y//T/9P/0//T/9P/0//T/9P/0//X/9v/2//j/+f/5
//v/+f/4//b/9f/0//L/8P/w//D/8P/w//D/8P/w//L/8//1//X/9P/z/+7/6v/o/+f/
5//p/+n/6f/q/+r/6v/q/+r/7f/t/+3/7//v/+//7v/s/+z/7P/s/+z/7f/u/+7/7//v
/+3/7//t/+//7//w//D/8P/w//D/8P/t/+r/5//m/+v/8//3//n//v8LABQACwD0/+r/
6//p/+n/+f8HAP3/4v/E/57/b/9G/yj/H/8r/0T/Wv9w/4X/l/+o/73/0P/k//3/DAAW
ACAAKAAoACUAIgAdABsAGQAaABkAGQAaABoAGwAbABwAHAAaABoAGQAYABgAGQAZABkA
GQAZABkAGQAZABYAFgAWABYAGQAZABkAGQAZABkAGQAaAB0AHgAeAB4AHgAeACEAIQAf
ACEAIQAhACIAJAAmACgAKAAqACoALQAuADAAMAAyADUANgA4ADoAOQA8AD8AQgBEAEUA
RwBIAEYASQBMAE4AUQBSAFMAVgBYAFgAWABYAFcAVwBZAFsAWwBaAFkAWQBYAFcAVgBV
AFUAVQBTAFIAUwBQAE4ATABKAEgARgBEAEIAQAA9ADoANwAyAC0AKQAnACUAIgAhAB4A
HAAZABYAEQAOAA4ADAAMAAoACQAIAAUABAABAAAA//////7//f////7//P/7//n/+f/5
//n/+//6//r/+v/6//r/+v/6//j/+P/4//n/+//7//v/+//5//n/+f/6//3//f/9//3/
/f/9//3//f/8//7//v/9//3//////////P/8//z//P8AAAAAAAAAAP7//v/9//3//f/+
//7//v/+//7//v/+//3//P/8//3//v/+//3//f/9//3/+//7//z//P/8//z/+//7//n/
+P/4//j/+P/4//v/+//6//r/9//3//f/9//3//j/+P/3//b/9v/1//X/9P/0//T/9f/1
//X/9f/1//T/9P/z//P/8//z//T/9P/1//X/9P/0//L/8v/z//P/9P/0//T/9P/x//H/
8f/w//L/8//z//P/8f/x//L/8v/v//H/8//0//T/9v/2//b/9v/0//T/9P/0//b/9//4
//j/+P/5//n/+//7//r/+P/3//b/9P/y//L/8v/y//L/8v/0//T/9v/3//f/9//2//X/
8v/u/+z/6//r/+3/7f/t/+7/7v/u/+7/7v/x//H/8f/v/+//7//u/+7/7v/u/+7/7v/v
//D/8P/v/+//7f/v//H/8//z//T/8v/y//L/8v/u/+//7v/r/+j/6//z//n/+/8CAAkA
FgAbAA4A+P/t/+v/4//h//H/8//c/8b/rP+F/1r/Nv8h/yH/NP9G/1b/c/+P/5r/pf/A
/9L/5/8AAAwAEgAcACQAJwAiACMAHwAbABoAFwAXABgAGAAZABkAGgAaABgAGgAZABgA
GAAXABcAFwAXABcAFwAXABcAGAAYABgAGAAZABkAGQAZABcAFwAXABgAGwAcABwAHAAc
ABwAHwAfAB8AIQAhACEAIQAiACMAJAAkACYAJgApACwALgAuADAAMAAwADEAMgA0ADgA
PABAAEAAQQBDAEQARABHAEoATABNAE4ATwBSAFAAUABQAFAAUQBRAFMAVQBVAFQAUwBT
AFIAUQBQAE8ATQBNAEsASgBJAEYARABCAEAAPgA8ADoAOAA2ADMAMAAsACgAJAAhACEA
HwAcABsAFgAUABEADgALAAgACAAGAAQAAgABAAAA/v/+//z//P/7//v/+v/5//f/9v/0
//P/8//z//P/8//z//L/8v/y//D/8P/w//D/8v/y//L/8//x//H/8f/x//H/8f/x//L/
9f/1//X/9f/z//P/8//z//T/9v/2//X/9f/3//f/9//4//j/+P/4//z//P/8//z/+//6
//j/9//4//r/+//8//v/+v/5//j/9//2//b/9//4//j/9//3//n/+f/3//f/9P/0//T/
9P/3//f/9f/0//H/8P/v/+7/8v/z//P/9P/y//H/8P/v//H/8v/y//H/8P/w/+//7//s
/+z/7P/t//D/8f/y//P/8P/u/+v/6f/p/+n/6v/q/+v/6//q/+r/7P/a/97/4v/m/+r/
7P/u//D/8v/w//H/8v/y//H/8f/w//H/8f/w/+7/7f/x//L/8//2//L/8P/u/+z/6v/q
/+z/7f/v/+//7v/t/+j/5P/i/+H/2//X/9H/y//S/9j/3v/k/+X/6f/q/+v/6f/p/+n/
6P/m/+b/5v/m/+b/5//o/+j/5f/j/9//3//i/+X/5v/o/+j/6P/o/+j/6v/X/+j/+f/a
/9f/6f/3//X/CgAPABYAJQAiAAgA9//d/9X/0//X/9H/zP++/6z/hf9g/zb/Kf8r/zL/
Mv9G/1n/df+K/6f/tv/E/9P/7v/6/wgACgASABcAHgAbABoAFwAXABUAEwASABAADwAQ
ABIAEwASAA8ADQALAAoADAANAA4ADwARABEAEQARABAAEAAQABAAEQARABEAEQARABEA
EQASABEAEAAOAAwADwAQABQAFQAVABcAFwAXABkAGgAbABwAGwAcABsAHQAcABwAGgAa
ACAAIgAlACgAKAAqACwALgAyADMANQA2ADYAOQA8AD4AQQBCAEMARgBGAEYARgBGAEUA
RQBHAEkASgBKAEoASwBJAEcARQBDAEQARQBEAEQAQgA+ADsAOAA2ADQAMgAwADAALgAr
ACgAJQAgABsAFwAXABUAEgARAA4ADAAJAAYAAwAAAAAA/v/+//z/+//6//b/9v/0//T/
9f/1//T/8//z//L/8P/v/+//7//v/+//8f/w//D/8P/v/+7/7f/s/+7/7v/u/+//7f/t
/+3/7f/t/+3/7f/u//H/8f/x//H/8f/x//H/8f/y//T/9P/z//P/9f/1//X/9v/2//b/
9v/4//j/+P/4//j/+P/3//f/+f/6//r/+v/8//z//P/8//n/+P/4//n//P/8//v/+//6
//n/9v/1//X/9v/3//j/9//3//X/9P/0//T/9P/0//X/9f/0//T/8//z//P/8//z//T/
9P/z//L/8v/x//H/8P/w//D/8f/z//P/8//z//D/8P/v/+//8f/x//L/8v/x//H/8P/w
/+7/7v/v/+//8P/w//D/8P/t/+3/7f/s/+7/8P/y//L/8v/y//L/8v/y//L/8v/z//T/
9P/0//X/9f/3//f/9v/0//P/8v/w/+7/7v/u/+7/7v/u/+7/7v/w//H/8f/x//D/7//s
/+j/5v/l/+f/6f/p/+n/6P/o/+j/6P/o/+v/6//r/+3/7f/t/+z/6v/q/+r/6v/s/+3/
7v/u/+3/7f/r/+3/6//t/+3/7v/u/+7/7v/u/+z/6//o/+f/5v/p/+//9f/3//z/AQAM
ABEABADu/+X/5//l/+P/9f///+z/0P+4/4//YP86/yH/Hf8w/z7/Vv93/4f/mP+z/8T/
0P/l//r/CgAWAB4AJgAnACIAHQAYABUAFQATABUAFgAWABcAFwAYABgAFgAWABUAFAAU
ABcAFwAXABcAFQAVABUAFQAUABQAFAAUABcAFwAXABcAFQAVABUAFgAZABoAGgAaABoA
GgAdAB0AHQAfAB8AHwAhACIAIwAkACQAJgAmACkALAAuAC4AMAAyADIAMwA0ADUAOAA7
AD4AQABBAEMARABEAEcASgBMAE8AUABRAFQAVABUAFQAVABVAFUAVwBZAFkAWABXAFcA
VgBVAFQAUwBTAFMAUQBQAFEATgBMAEoARgBEAEIAQABAAD4AOwA4ADUAMAArACcAJQAj
ACAAHwAaABgAFQASAA8ADAAMAAoACAAGAAUABAAAAAAA/v/+//7//////////v/8//n/
9//5//n/+f/5//n/+P/4//j/9//2//X/9P/1//b/9//5//j/9//2//X/9f/1//X/9v/5
//n/+f/5//f/9//3//f/+v/8//z/+//5//v/+//7//j/+P/4//j//P/8//z//P/6//r/
+f/5//v//P/8//z/+v/6//r/+v/5//j/+P/5//r/+v/5//n/+v/7//r/+//5//j/9//2
//f/9//1//T/9//4//n/+v/6//n/9//2//T/8//y//H/8//2//j/+f/3//b/9P/z//P/
9P/1//f/+f/5//n/+f/1//T/8v/x//L/8//1//b/9f/z//D/7v/v//D/8v/z//L/8v/y
//L/8f/v//H/7v/y//L/8v/y//L/8v/y//L/8v/y//P/9P/0//b/9//3//n/9//2//T/
8//0//L/8P/w/+//7v/t/+z/7f/u//H/8//z//P/8v/x/+z/6P/m/+X/5//p/+n/6f/o
/+j/6P/o/+r/7f/t/+3/7f/t/+3/7P/s/+z/7P/s/+z/7f/u/+7/7f/t/+v/7f/r/+3/
7f/u/+//8P/x//L/7v/t/+j/5//k/+n/7//3//n//v8FABQAEQAAAPD/8f/v/+v/7/8B
APn/4v/E/6T/d/9K/yb/Gf8f/zb/TP9k/33/j/+g/7f/yv/e//P/CAAQABoAIgAoACMA
IgAdABwAGQAZABcAFwAYABgAGQAZABoAGgAYABoAGQAYABgAGQAZABkAGQAXABcAFwAX
ABgAGAAYABgAGQAZABkAGQAXABcAFwAYABsAHAAcABwAHAAcAB8AHwAfACEAIQAhACIA
JAAmACgAKAAqACoALQAuADAAMAAyADYANgA3ADgAOQA8AD8AQgBCAEMARQBGAEYASQBM
AE4ATwBQAFEAVABUAFQAVABUAFEAUQBTAFUAVwBWAFUAVQBUAFMAUgBRAE8ATwBNAEwA
TQBKAEgARgBDAEAAPQA6ADoAOAA1ADIALwAqACUAIQAhAB8AHAAbABYAFAARAA4ACwAI
AAgABgAEAAIAAQAAAPz//P/6//r/+f/5//j/9//3//b/9P/z//P/8//z//P/9f/0//T/
9P/y//L/8v/y//T/9P/0//X/8//z//P/8//1//X/9f/2//f/9//3//f/9f/1//X/9f/2
//j/+P/3//X/9//3//f/9v/2//b/9v/2//b/9v/2//T/9P/z//P/9f/2//b/9v/0//T/
9P/0//P/8v/y//P/9v/2//X/9f/z//P/8f/x//L/8v/y//L/8f/x/+//7v/w//D/8P/w
//H/8f/w//D/7f/t/+3/7f/t/+7/7v/t/+z/7P/r/+v/7P/s/+z/7f/t/+3/7f/t/+z/
7P/r/+v/6//r/+z/7P/v/+3/7P/s/+r/7P/s/+z/7P/u/+7/7v/u/+z/7f/u/+7/8P/x
//H/8//x//D/7v/t/+7/7P/q/+r/6v/q/+r/6v/o/+j/6v/r/+3/7f/s/+v/6P/k/+L/
4f/h/+P/4//j/+T/5P/k/+T/4v/l/+X/5f/m/+f/6P/o/+f/5v/l/+T/5f/n/+n/6v/n
/+f/5f/n/+f/6f/p/+r/6v/q/+r/6v/m/+f/6v/n/+T/5f/r//H/9//8/wUADgAZABgA
CADx/+X/2//T/9f/3//U/77/qP+J/2L/QP8n/yP/MP86/0T/Wf91/4r/nf+y/8b/1//o
//7/CgAOABAAFwAcAB0AGgAXABcAFQATABQAFAAVABMAFAAUABIAFAATABIAEgASABEA
EAAPABAAEQASABMAEQAQAA8ADgAOAA0ADAALABAAEwAWABoAFwAWABQAEgAVABYAGgAb
AB0AHwAfAB8AGgAYABYAFAARABAADQANABUAHAAhACgAKgAqACsALAArACwALQAuADMA
NQA4ADoAPQBDAEkATgBKAEYAQgBAAEUASABLAE4ASgBJAEoASwBIAEYARABDAEUARQBF
AEUARQBFAEMAQgBBAD4APAA6ADgANgA0ADIAMgAwAC0AKgAoACQAIAAdABsAGQAWABUA
FAASAA8ADAAJAAYABgAEAAQAAgABAAAA/P/8//r/+v/5//n/+P/3//j/+P/3//f/9f/1
//X/9f/3//b/9v/2//b/9v/2//b/9P/0//T/9f/1//X/9f/1//X/9f/1//b/+f/5//n/
+f/5//n/+f/5//r//P/8//v//f/////////8//z//P/8////AAABAAIAAgACAAEAAQAB
AAIAAgACAAIAAgACAAIAAwACAAIAAwACAAIAAQABAAEAAQD//////v/+//7//v8BAAEA
///+//7//v/+//7///////7//v/9//3//f/9//v//P/8//v/+//8//z//f/6//r/+v/7
//v/+//7//v/+v/6//n/+f/5//n/+v/6//3//f/8//z/+v/6//v/+//9//7///8AAP//
//////7//v/////////+//3//f/8//r/+f/8//j/+//8//z//f/9//3//v/+//z/+v/4
//b/+P/3//f/9//4//j/+f/6//3//v/+//3//v////7//v8AAAAA///9//7///8AAAIA
AgACAP////8CAAkAHQATAPb/+//+/wEABAACAAIAAgACAAYACAAKAAwAEwAYAB0AIgAc
ABgAFAAQAAoABgACAP7/8v/m/9r/zv+u/5D/cv9U/1r/Xv9i/2b/ff+S/6f/vP/R/+T/
9/8KAA==
         </WaveFormData>
      </LeadData>
      <LeadData>
         <LeadByteCountTotal>10000</LeadByteCountTotal>
         <LeadTimeOffset>0</LeadTimeOffset>
         <LeadSampleCountTotal>5000</LeadSampleCountTotal>
         <LeadAmplitudeUnitsPerBit>4.88</LeadAmplitudeUnitsPerBit>
         <LeadAmplitudeUnits>��V</LeadAmplitudeUnits>
         <LeadHighLimit>2147483647</LeadHighLimit>
         <LeadLowLimit>268435456</LeadLowLimit>
         <LeadID>V3</LeadID>
         <LeadOffsetFirstSample>0</LeadOffsetFirstSample>
         <FirstSampleBaseline>0</FirstSampleBaseline>
         <LeadSampleSize>2</LeadSampleSize>
         <LeadOff>FALSE</LeadOff>
         <BaselineSway>FALSE</BaselineSway>
         <ExcessiveACNoise>FALSE</ExcessiveACNoise>
         <MuscleNoise>FALSE</MuscleNoise>
         <LeadDataCRC32>3741019186</LeadDataCRC32>
         <WaveFormData>
9P/0//T/9P/y//L/8v/y//T/9P/0//T/9v/2//b/9v/0//T/9P/0//X/9v/3//j/9//2
//X/9P/2//b/9v/2//b/9v/2//b/9v/2//b/9v/4//j/+P/4//r/+v/6//r/+v/6//r/
+v/5//j/9//2//X/9P/z//L/9P/0//T/9P/0//T/9P/0//L/8v/y//L/8v/y//L/8v/w
//D/8P/w//L/8v/y//L/8f/w/+//7v/u/+7/7v/u//D/8P/w//D/8v/y//L/8v/0//X/
9f/2//b/9v/1//X/+P/6//v/+//5//n/+P/1//H/8f/x//L/8//0//T/9f/2//f/9v/0
//L/8f/u/+r/6P/o/+f/5v/j/+P/4v/i/+T/5f/m/+j/5//n/+b/5f/n/+X/5f/l/+P/
4//j/+T/5P/k/+T/5P/m/+b/5v/o/+f/6P/o/+j/6P/q/+n/6//m/+H/2v/d/+T/7v/5
/wsAJABIAGgAbwBpAG8AeABvAF0AWQBHABkA5v+w/2T/Df+//o/+iP6h/rj+z/7u/gv/
IP89/1n/d/+T/7L/y//d/+n/9f/+/wEA/v8AAAEAAwAEAAgACwAMAA4ADgAPAA8ADwAS
ABMAEwATABMAFAAVABUAFgAWABcAGAAaABsAHAAcABwAHQAdABwAHQAfACAAIgAiACMA
JAAlACcAJwAoACkAKwAsAC8ALwAwADEANQA3ADoAOgA8AD8AQQBEAEcASQBKAE0ATwBR
AFQAVgBaAF4AXwBfAGIAYwBoAG4AcgB0AHcAeQB6AHsAfQB+AIAAggCCAIMAhQCGAIYA
hgCFAIQAhACCAIEAgACAAH8AfQB7AHkAdgB0AHAAbABqAGYAYwBeAFkAVgBSAEwARwBB
AD0AOQAzAC4AKwAoACQAIAAbABoAFgAUABEACwAHAAYABAAEAAAA/f/7//r/+f/3//T/
8//x//H/8P/x//H/8P/u/+7/7v/u/+3/7v/t/+7/7//v/+//7//v/+//7//w//D/8P/x
//L/8//y//H/8v/x//L/8v/z//T/8//1//X/9P/0//X/9v/2//f/9//3//j/9v/5//n/
+P/4//j/+P/4//f/9//3//f/9f/1//X/9f/0//P/8//0//P/8//y//L/8//z//P/8v/w
//D/8P/y//D/7//t/+z/7v/u/+7/7v/t/+z/6v/p/+n/6P/o/+r/7P/r/+r/7P/s/+z/
7P/u/+7/7v/v/+3/7v/v//D/8P/x//L/9P/1//X/8//z//D/7f/r/+v/7f/u/+7/7v/t
/+3/7//x//D/7v/r/+n/5//k/+P/5P/i/+D/3v/d/97/3v/d/93/2//c/9z/3f/f/9//
3//d/93/3f/d/93/2//c/9z/3P/e/97/3v/e/9z/3v/f/+D/4P/g/+D/4P/j/+H/3v/b
/9b/1f/c/+T/7f/7/w4AJAA+AE8ASwA7ADQAJwAPAPn/7//X/7D/hv9O/wn/y/6f/pD+
n/60/sH+0v7t/gr/J/9B/1//e/+W/7H/x//T/9n/4v/t//b/9v/3//n/+v/8////AAAC
AAQABQAFAAUABgAHAAcABwAHAAgACQAJAAoACgALAAwADAANAA4ADgAOAA8ADwAOAA8A
EQASABQAFAAVABYAFwAXABcAGAAZABsAHAAfAB8AHwAfACIAIwAkACQAJgApACkALAAv
ADEANAA3ADkAOwA8AD4AQgBGAEgASQBNAE8AUQBWAFkAWgBeAGEAYwBlAGcAaABqAGwA
agBrAG0AbgBsAGwAawBqAGwAagBpAGgAZgBlAGMAYQBfAFwAWgBWAFIAUABMAEkARAA/
ADwAOAAzAC8AKgAnACMAHQAYABUAEQAOAAsABwAFAAIAAQD///v/9//2//T/8//w/+7/
7f/r/+v/6v/o/+n/5//n/+b/5f/l/+T/4v/i/+L/4v/h/+L/4f/i/+P/4v/h/+D/3//g
/+H/4//k/+X/5f/l/+X/5v/l/+b/5f/n/+b/5v/m/+n/6//r/+r/7P/t/+7/7v/v/+//
7//w//D/8//z//L/9P/0//T/9P/z//P/8//z//X/9f/1//X/9P/z//P/9P/y//H/7//u
/+//7//v/+7/7P/s/+z/7v/u/+3/6//q/+z/7P/s/+z/6v/q/+n/6f/n/+b/5v/o/+b/
5f/l/+X/5f/l/+P/4//j/+X/5f/m/+T/4//j/+P/5f/j/+P/5P/i/+P/4//i/+H/4f/g
/+D/4P/g/+H/4v/i/+H/4f/h/+H/4f/h/+H/4f/i/+H/3//j/+H/4v/j/+T/5f/m/+b/
5v/m/+f/5//o/+n/6v/q/+v/7P/u/+//7//t/+3/7f/r/+r/6//q/+r/6f/o/+n/6f/r
/+3/6//q/+j/5//m/+L/4P/g/9//3v/d/93/2v/a/9n/2f/a/9z/3f/f/93/3f/d/9v/
2//b/9v/2//b/9z/3P/c/9z/3P/c/9z/3v/g/+H/4v/g/+D/4P/g/9//3f/Y/9X/1P/b
/+T/7P/1/wUAIABCAFQATQBJAFUAXgBVAE8AUQA7AAsA2v+a/0b/8/6x/o/+lP6t/sD+
1/72/hH/KP9F/2H/ff+b/7j/zf/d/+3/+f/6//v//P/8//3///8AAAQABwAIAAoACgAL
AAsACwAMAA0ADQANAA8AEAARABEAEAAQABEAEgAUABUAFgAWABUAFwAYABgAGAAZABkA
GgAcAB0AHgAfACEAIQAiACMAJQAmACkAKQAqACsALwAxADIAMgA0ADcAOQA8AD8AQQBC
AEUARwBJAEoATABQAFQAWABZAF0AXwBfAGQAZwBoAGwAbwBxAHMAcwB0AHYAeAB4AHkA
ewB8AHwAfAB7AHoAfAB6AHkAeAB4AHcAdQBzAHEAbgBsAGgAaABmAGIAXwBaAFUAUgBO
AEkARQBAAD0AOwA1ADAALQAqACYAIgAdABoAFgAUABEADAAJAAkACAAGAAIA///9//v/
+//6//j/9//1//X/9P/1//X/9P/y//D/8P/w/+//8f/v/+//7//v/+//7//v/+//7//w
//D/7//v/+//7//x//H/8//z//H/8P/w//D/8//1//X/9P/0//X/9v/2//f/9//3//j/
9v/5//n/+P/4//j/+P/4//v/+//7//v/+f/5//n/+f/4//f/9//4//n/+f/4//j/9f/1
//X/9P/z//T/9f/4//f/9f/y//D/8v/y//L/8v/y//L/8f/x/+//7v/u//D/8P/v/+//
7//t/+3/6//r/+n/6//r/+z/7P/r/+v/6//r/+n/6f/q/+r/6//r/+r/6f/p/+j/6P/o
/+j/6f/q/+j/5//n/+f/5//n/+f/5//m/+j/6P/n/+X/5f/l/+X/5P/k/+f/5//l/+X/
5v/m/+b/5f/k/+b/6P/q/+r/6v/q/+r/6v/q/+v/7f/u/+//8P/w//H/8v/0//X/9f/z
//P/8P/t/+v/6//t/+7/7v/u/+3/7f/v//H/7//u/+z/6//o/+T/4v/i/+H/4P/f/9//
3v/e/93/3f/f/+D/4P/h/9//3//f/93/3f/d/93/3f/f/+D/4P/g/97/3v/e/97/4P/i
/+P/5P/k/+T/5P/k/+P/3//c/9n/2P/b/+T/7v/5/wkAJABEAF4AYQBdAGcAcgBpAGEA
XwBNAB0A5v+o/1b/Af+3/o3+jP6j/rr+0/7y/gv/JP8//1v/d/+X/7T/y//d/+v/9//+
//3//P/8//3///8AAAQABwAIAAoADAANAA0ADQAOAA8ADwAPABEAEgATABMAEgASABMA
FAAUABUAFgAWABcAGQAaABoAGgAbABsAHAAeAB8AIAAhACMAIwAkACUAJwAoACsAKwAs
AC0AMQAzADYANgA4ADsAOwA+AEEAQwBEAEcASQBLAE4AUABUAFgAXABdAGEAYwBjAGgA
awBsAHAAcwB1AHcAdwB4AHoAfAB8AH0AfwCAAIAAgAB/AH4AgAB+AH0AfAB+AH0AewB5
AHUAcgBwAGwAagBoAGQAYQBgAFsAWABUAE4ASQBDAD8APwA5ADQAMQAsACgAJAAfABwA
GAAWABMADgALAAsACgAIAAQAAQD////////+//z/+f/3//f/9v/3//f/9v/0//b/9v/2
//X/9f/z//P/8//1//X/9f/1//X/9f/2//b/9f/1//X/9f/1//X/9//3//X/9P/0//T/
9f/3//f/9v/2//f/+P/4//n/+f/5//r/+P/7//v/+v/6//r/+v/6//v/+//7//v/+f/5
//n/+f/6//n/+f/6//n/+f/4//j/9//3//f/9v/1//b/9//6//n/9//0//L/9P/0//T/
9P/y//L/8f/x//H/8P/w//L/8P/v/+//7//x//H/7//v/+3/7//v//D/7v/t/+3/7f/t
/+v/6//s/+z/7f/t/+z/6//r/+r/6v/q/+r/6//s/+z/6//r/+v/6f/p/+n/6f/o/+r/
6v/p/+n/6f/p/+n/5v/m/+n/6f/n/+f/6P/o/+r/6P/q/+r/6v/q/+v/7P/t/+//7f/u
/+//8P/y//P/9P/2//f/9//1//X/8//v/+z/6//t/+7/7v/u/+3/7f/v//H/8f/w/+7/
7f/s/+j/5v/m/+P/4v/h/+H/4v/i/+H/4f/f/+D/4P/h/+H/4f/h/9//3//f/9//3//d
/97/3v/e/9//4P/h/+L/4f/i/+L/4v/k/+T/5P/k/+X/4//g/9v/1v/X/97/7P/3/wEA
FAAuAEwAYwBdAE0ARgA/ACsAGQARAPf/zP+e/2T/G//X/qX+lP6l/rb+v/7U/vH+DP8l
/0P/X/95/5T/sf/H/9P/2//m/+//9v/3//n//P/+////AQABAAIABgAHAAcABwAIAAkA
CQAJAAkACgALAAsACwAMAA4AEAAPAA8ADwAOAA8AEQASABIAEgATABMAFAAWABcAGAAZ
ABsAGwAcAB0AHgAeACAAHwAeAB8AIwAlACgAKAAqAC0ALgAwADIAMwA0ADcAOQA7AD4A
QABEAEgATABNAFEAUwBVAFoAXQBeAGIAZQBnAGkAbQBuAHAAcgBxAHEAcgByAHMAdAB0
AHQAdAByAHEAcABuAG0AawBpAGgAZgBlAGIAXwBcAFcAUwBSAE0ASgBGAEIAPQA3ADMA
LwApACQAIQAfABwAGQAVABAADAAKAAcABAABAAEAAAD+//r/9//1//P/8//y//D/7//t
/+3/7P/q/+n/5//k/+T/5P/k/+P/5f/j/+P/4//j/+P/4//j/+P/4//k/+T/4//j/+P/
4//l/+X/5//n/+n/6P/o/+j/6f/r/+v/6v/r/+3/7//w/+//7//v//D/8P/z//P/8v/y
//L/8v/y//P/8//z//P/8//z//P/8//0//P/8//0//T/8//x//D/7//v/+//7v/s/+z/
7P/u/+7/7f/r/+r/6f/o/+f/5v/m/+b/5f/l/+X/5P/k/+b/5f/j/+L/4f/j/+P/4f/h
/9//4f/h/+L/4v/h/+H/4f/h/9//3//g/97/3//f/97/3//f/97/3v/e/97/3f/e/97/
3//g/+H/4v/i/+L/4v/j/+P/5P/l/+b/5v/n/+j/6v/p/+n/5//n/+f/5f/k/+X/4//k
/+T/5P/j/+P/5f/n/+f/5v/k/+P/4P/c/9r/2v/Z/9j/1//X/9j/2P/X/9f/1//Y/9j/
2f/X/9f/1//V/9X/1f/V/9X/1f/W/9b/1v/W/9b/1v/W/9b/2P/Z/9r/2v/a/9r/2v/b
/9n/1v/R/9D/0//c/+T/7f/9/xIALgBMAFcATQBFAEYAPQAlABsADwDt/8L/lP9Q/wX/
xf6X/o7+of60/r3+1P7z/hD/Kf9F/2H/ff+a/7f/yf/T/9//7P/z//j/9v/3//n/+v/6
//3//v8AAAIAAwADAAMABAAFAAUABQAHAAgACQAJAAoACgALAAwACgALAAwADAAPABEA
EgASABAAEQARABIAFAAVABYAFwAZABkAGgAbABsAHAAfAB8AIAAhACUAJwAoACgAKgAt
AC0AMAAzADUANgA5ADsAPQBAAEIARgBKAE4ATwBTAFUAVQBaAF0AXgBiAGUAZwBpAGwA
bgBxAHQAdgB3AHkAegB8AHwAewB6AHoAeAB3AHYAdgB1AHMAcQBvAGwAagBmAGIAYABc
AFkAVABPAEwASABEAD8AOQA1ADMALQAoACUAIQAeABsAFwAUABAADgALAAgABQAFAAQA
AAD8//n/9//3//f/9v/0//P/8f/x//D/7f/t/+z/6v/q/+r/6v/p/+f/5f/l/+X/5//n
/+f/5//n/+f/6P/o/+f/5//n/+f/6//r/+3/7f/t/+z/7P/s/+3/7//v/+7/8P/x//L/
8v/z//P/8//0//b/+f/5//j/+P/4//j/+P/5//n/+f/5//v/+//7//v/+P/3//f/+P/5
//n/+P/4//f/9//3//b/9P/0//T/9v/0//P/8f/w//D/8P/w//D/8P/w/+//7//t/+z/
7P/u/+7/7f/t/+3/7f/t/+v/6//p/+v/6//s/+z/6//r/+v/6f/n/+f/6P/o/+n/6f/o
/+n/6f/o/+j/5v/m/+f/6P/o/+f/5//n/+X/5f/l/+X/5v/o/+j/5//n/+f/5//n/+T/
5P/n/+f/5v/l/+X/5P/m/+f/5v/m/+j/6P/o/+j/6f/q/+v/7f/r/+z/7f/u//D/8f/y
//T/8//z//H/8f/w/+3/6//r/+v/7P/s/+z/6//r/+3/7//x//D/7v/t/+j/5P/i/+L/
4f/g/9//3//e/97/3f/d/9//4P/g/+H/4f/h/+H/3//d/93/3f/d/93/3v/e/97/4P/g
/+D/4P/e/+D/4f/i/+T/5P/k/+T/4//f/9r/1//W/93/6P/y//v/DwAwAFAAWgBVAF0A
bwB0AGsAbQBrAEkAEQDY/4z/Mv/d/qH+i/6c/rX+zP7n/gD/F/8w/03/af+J/6n/wv/V
/+X/8f/3//r/+//8//7///8BAAIABAAHAAgACgAKAAsACwALAAwADQANAA0ADwAQABEA
EQASABIAEwAUABIAEwAUABQAFQAXABgAGAAaABsAGwAcAB4AHwAgACEAIwAjACQAJQAn
ACgAKwArACwALQAxADMANAA0ADYAOQA7AD4AQQBDAEYASQBLAE0AUABSAFYAWgBeAF8A
YwBlAGcAbABvAHAAdAB3AHkAewB9AH4AgACCAIQAhQCHAIgAigCKAIkAiACIAIYAhQCE
AIQAgwCBAH8AfwB8AHoAdgByAHAAbABpAGYAYQBeAFoAVABPAEkARQBBADsANgAzADAA
LAAoACMAHgAaABgAFQAQAA0ADQAMAAgABAABAP////////7//P/7//n/+f/4//f/9//2
//T/9v/2//b/9f/1//P/8//z//P/8//z//P/8//z//T/9P/z//P/8//z//X/9f/3//f/
9f/0//T/9P/1//f/9//2//b/9//4//j/9f/1//X/9v/2//n/+f/4//j/+P/4//j/+f/5
//n/+f/7//v/+//7//j/9//3//j/+f/5//j/+P/5//n/+f/4//b/9v/2//j/+P/3//X/
9P/y//L/8v/y//T/9P/z//P/8f/w//D/8v/y//H/8f/x//H/8f/v/+//6//t/+3/7v/u
/+3/7f/t/+//7f/t/+7/7P/t/+3/7P/t/+3/7P/s/+r/6v/r/+z/7v/t/+3/7f/r/+v/
6//r/+z/7v/u/+3/6//r/+v/6//o/+r/7f/t/+z/7f/u/+//8P/w//D/8P/x//P/9P/1
//b/+P/5//r//P/7//v/+f/5//j/9f/z//P/9f/2//b/9v/1//X/9//5//v/+v/4//f/
8//u/+v/6v/r/+r/6f/p/+r/6v/p/+n/6f/q/+r/6//r/+v/6//p/+n/6f/p/+n/6//s
/+z/7P/q/+r/6v/q/+z/7v/v//D/7v/u/+7/7v/t/+v/6v/l/+L/5//0//7/BwAZADQA
VgBuAHEAZwBrAHIAYwBTAFEAPQAPAN7/pv9a/wn/xf6d/p7+tf7I/tn++P4Z/yr/P/9l
/3//m/+8/9H/3//v//3/BgAFAAgACAAJAAsADAAOABEAEgAUABYAFwAXABcAGgAbABsA
GwAbABwAHQAdABwAHAAdAB4AIAAhACIAIgAjACUAJgAmACYAJwAnACgAKgArACwALQAv
AC8AMAAxADMANAA3ADcANgA3ADsAPQA+AD4AQABDAEUASABLAE0ATgBRAFMAVQBaAFwA
YABkAGgAaQBtAG8AbwB0AHcAeAB+AIEAgwCFAIUAhgCIAIoAigCLAI0AjgCOAI4AjQCM
AI4AjACLAIoAiACHAIUAgwCDAIAAfgB6AHcAdABvAGsAaABjAGAAXABWAFEASwBHAEUA
PwA6ADcAMgAuACoAJQAiAB4AHAAZABUAEQAQAA4ADAAIAAUAAwABAAEAAAD+//3/+//7
//r/9//3//b/9P/y//L/8v/x//H/7//v/+//8f/x//H/8f/v/+//8P/w/+//7//v/+//
8//z//X/9f/1//T/9P/0//X/9//3//b/+P/5//r/+v/7//v/+//8//z///////7//P/8
//z//P////////////3//f/9//3//P/7//v//P/9//3//P/8//v/+//7//r/9v/2//b/
+P/6//n/9//2//P/8v/x//D/8f/y//L/8//v/+7/7v/w//L/8f/x//H/7//v/+3/7f/q
/+v/6v/q/+z/7f/v//H/7//r/+n/6P/m/+f/5//m/+b/5//n/+j/6v/Y/9z/4P/k/+j/
6v/s/+7/8f/w//D/8P/w/+7/7//w//L/8f/x/+//7//0//X/9//7//j/9v/z//D/7v/t
/+7/7//x//D/7v/t/+j/5P/i/+L/2//U/83/x//O/9T/2f/f/+D/4v/j/+X/4//j/+P/
4f/f/9//3//f/93/3v/e/97/2//a/9n/2P/Z/9z/3v/g/+L/4v/i/+L/4//P/+D/7//Q
/83/4v/0//n/GQAsAEIAYgBrAFMASwA2ACkAFQAFAOf/0f+u/4T/Qv///rv+n/6e/qv+
sP7F/tz++f4S/zn/U/9r/4P/pv+7/8//1f/h/+r/9//4//n/+//+/wAAAAABAAAAAAAF
AAcACAAJAAcABwAGAAUACAAKAAwADQAOAA4ADwAQABAAEQASABIAEQATABQAFAAUABUA
FQAWABYAFQAUABMAGAAZABsAHQAfACAAIwAjACIAIwAnACkAKQAoACkAKwArACwALQAt
ADIANwA7AD8APwBAAEMARgBJAEsAUABTAFcAXABfAGAAZABnAGkAawBtAG4AcAByAHIA
cwB1AHYAeAB4AHcAdgB2AHQAcwByAHQAcwBxAG8AbABoAGUAYABcAFoAVgBTAFIATQBK
AEYAPwA5ADIALQAtACcAIgAfABoAFgASAA0ADAAIAAYAAwAAAP3//f/8//j/9P/x/+//
7//v/+7/7P/t/+v/6//q/+n/6f/o/+b/5v/m/+b/5f/j/+H/4f/h/+P/4//j/+P/4f/h
/+L/4v/j/+P/4//j/+X/5f/n/+f/5//m/+b/5v/n/+n/6f/o/+r/6//s/+z/7P/t/+7/
8P/y//X/9f/0//T/9P/0//T/9//3//f/9//5//n/+f/5//j/9//3//j/+f/5//j/+P/1
//X/9f/0//T/9P/0//b/9v/1//P/8v/w//D/8P/w//L/8v/x//H/7f/s/+z/7v/u/+3/
7f/t/+3/7f/r/+v/6f/r/+v/7P/s/+v/6//r/+n/5//n/+j/6v/r/+v/6v/p/+n/6P/o
/+b/5v/n/+j/6P/n/+f/5//l/+X/5f/l/+b/6P/q/+r/6v/q/+z/7P/s/+3/7f/u/+//
8P/w//H/8v/0//X/9f/z//P/9P/x/+//7//t/+7/7v/u/+v/6//t/+//8f/w/+7/7f/q
/+b/5P/k/+P/4v/h/+H/4P/g/9//3//f/+D/4P/h/+H/4f/h/9//3f/d/93/3f/d/97/
3v/e/97/3v/e/97/3v/g/+H/4v/i/+L/4v/i/+H/3//a/9f/1v/Z/+L/7v/3/wMAGAA4
AFIAVQBNAFcAaABnAFsAXwBVACsA9P+6/2z/E//F/pf+jP6j/rT+y/7w/gX/HP8//1n/
cf+P/67/xf/Z/+n/9//8//3//P/+////AQACAAQABwAIAAoADAANAA0ADQAMAA0ADQAN
AA8AEAARABEAEAAQABEAEgASABMAFAAUABcAGQAaABoAGAAZABkAGgAcAB0AHgAfACEA
IQAiACMAJwAoACsAKwAsAC0AMQAzADIAMgA0ADcAOwA+AEEAQwBEAEcASQBLAE4AUABU
AFgAXABdAGEAYwBlAGoAbQBuAHQAdwB5AHsAfwCAAIIAhACEAIUAhwCIAIoAigCJAIgA
igCIAIcAhgCGAIUAgwCBAIEAfgB8AHgAdQByAG0AaQBoAGMAYABcAFQATwBJAEUAQwA9
ADgANQAwACwAKAAjAB4AGgAYABUAEQANAAwACgAIAAQAAQD////////+//z/+v/3//b/
9P/1//X/9P/y//T/9P/0//P/8f/v/+//7//x//H/8f/x/+//7//w//D/7//v/+//7//x
//H/8//z//H/8P/w//D/8f/z//P/8v/y//P/9P/0//H/8f/x//L/9P/3//f/9v/0//T/
9P/0//f/9//3//f/9f/1//X/9f/2//X/9f/2//f/9//2//b/9//3//f/9v/z//L/8f/y
//L/8f/v/+7/8P/y//T/9v/1//T/8v/x/+7/7P/r/+z/7v/v//H/8//w/+//7P/r/+r/
7f/u//D/8v/x//H/8f/u/+v/6v/q/+z/7f/t/+z/6v/p/+f/5v/n/+j/6v/s/+r/6f/p
/+n/6f/n/+n/5//q/+z/7P/s/+z/7P/s/+z/7f/v//D/8f/y//T/9f/2//j/+P/3//T/
8//0//H/7//v/+3/7v/u/+7/7v/v//L/9f/1//T/8v/x/+3/6P/l/+T/5f/k/+P/4//i
/+L/4f/h/+P/5P/k/+X/4//j/+P/4f/h/+H/4f/h/+H/4v/i/+L/4v/i/+L/4v/i/+T/
5f/m/+j/6P/o/+j/5f/j/9z/2f/Y/9//6P/2////EQAuAFIAYABfAGEAcQB4AG0AZQBl
AEcAEwDa/5j/Qv/t/qn+if6S/q/+xP7f/vr+E/8q/0v/af+J/6X/wv/T/+P/8//9//7/
AQACAAQABQAHAAgACAALAAwADgAQABEAEQARABQAFQAVABUAFwAYABkAGQAYABgAGQAa
ABwAHQAeAB4AHwAhACIAIgAiACMAIwAkACYAJwAoACkAKwArACwALQAxADIANQA1ADYA
NwA7AD0AQABAAEIARQBHAEoATQBPAFIAVQBXAFkAXABeAGIAZgBqAGsAbwBxAHEAdgB5
AHoAgACDAIUAhwCJAIoAjACOAI4AjwCRAJIAkgCSAJEAkACSAJAAjwCOAIwAiwCJAIcA
hwCEAIIAfgB6AHgAdABxAGwAZwBkAGAAWgBVAE8ASwBJAEMAPgA7ADQAMAAsACcAIgAe
ABwAGQAWABMAEwASAA4ACgAHAAUABwAHAAYABAABAP/////+//3//f/8//r/+v/6//r/
+f/7//n/+f/5//n/+f/5//n/+f/5//r/+v/5//n/+f/5//n/+f/7//v/+//6//r/+v/7
//3//f/8//r/+//8//z//f/9//3//v/9/////v/8//r/+v/6//r//f/9//3//f/7//v/
+//7//r/+f/5//r//f/9//z//P/5//n/+f/4//j/+P/4//r/+P/3//X/9P/0//T/9P/0
//T/9P/z//P/8v/y//P/9v/1//P/8v/x//H/8f/v/+//7//x//H/8v/w/+//7//v/+//
7f/t/+7/7P/t/+3/7P/v//H/8P/u/+7/8P/w//D/8P/y//L/8v/z//H/8v/z//T/9v/3
//j/+v/6//n/9v/1//X/8//y//P/8//0//T/9P/z//P/9f/3//f/9v/0//P/8P/s/+r/
6v/p/+j/5//n/+j/6P/n/+f/5f/m/+b/5//p/+n/6f/n/+X/5f/l/+X/5//o/+j/6P/o
/+j/6P/o/+j/6v/r/+z/7P/s/+z/7P/n/+v/7P/n/+T/5//u//j/AwARACYAQgBeAGcA
WwBNAEYAOQAdAA0AAQDj/7r/jP9Q/wv/z/6j/pz+sf7A/sv+4v4B/xz/N/9X/3X/jf+o
/8X/1//d/+f/9P/9/wIAAwAFAAgACgAMAA8AEAASABIAEwATABMAFQAXABgAGQAYABgA
GAAXABkAGgAcAB4AHQAdAB0AHAAaABsAGwAaAB8AIwAmACoAKgApACgAJwAqACsALQAv
ADMANAA3ADcAMwAxADIAMQAvACwAKwArADQAPABEAEsASgBNAE8AUQBSAFIAVABWAFoA
XQBjAGcAbgB2AHwAgAB/AH0AegB3AHwAgACFAIoAiACHAIcAhgCFAIQAggCAAIMAggCC
AIIAggCBAH8AfQB5AHYAdABwAGwAagBmAGMAYgBdAFoAVgBQAEsARQBBAD8AOQA0ADEA
LgAqACYAIQAeABoAGAAVABQAEQARABAADAAIAAUAAwAFAAUABAACAAEA//////7//f/9
//z/+v/6//r/+v/5//n/9//3//f/9//3//f/9//3//f/+P/4//f/9//3//f/+f/5//v/
+//7//r/+v/6//3///////7/AAABAAIAAgADAAMAAwAEAAYACQAJAAgACAAIAAgACAAL
AAsACwALAAsACwALAAsADAALAAsADAALAAsACgAKAAkACQAJAAgABgAGAAYACAAIAAcA
BQAEAAQABAAEAAQABAAEAAMAAwABAAAAAAACAAEA///+//3///////3//f/7//3//f/+
//7//f/9//3//f/7//v//P/8//3//f/8//7//////wAAAAAAAAEAAgADAAMABAAFAAQA
BQAGAAcABgAIAAgABwAFAAUABQAFAAIAAgAFAAUABQAFAAYABgAGAAcACAAIAAUAAwAB
AAAA///9//z/+v/8//z/+//6//r//v////////////z/+v/7//z//P/8//7////+//3/
//////////8CAAgAHAAVAPj//f8AAAMABgAFAAQAAwACAAYACgAOABIAJAA0AEQAVABe
AGYAbgB2AG4AZgBeAFYAMgAQAO7/zP+S/1j/Hv/k/uj+6v7s/u7+Cf8i/zv/VP9x/47/
q//I/w==
         </WaveFormData>
      </LeadData>
      <LeadData>
         <LeadByteCountTotal>10000</LeadByteCountTotal>
         <LeadTimeOffset>0</LeadTimeOffset>
         <LeadSampleCountTotal>5000</LeadSampleCountTotal>
         <LeadAmplitudeUnitsPerBit>4.88</LeadAmplitudeUnitsPerBit>
         <LeadAmplitudeUnits>��V</LeadAmplitudeUnits>
         <LeadHighLimit>2147483647</LeadHighLimit>
         <LeadLowLimit>268435456</LeadLowLimit>
         <LeadID>V4</LeadID>
         <LeadOffsetFirstSample>0</LeadOffsetFirstSample>
         <FirstSampleBaseline>0</FirstSampleBaseline>
         <LeadSampleSize>2</LeadSampleSize>
         <LeadOff>FALSE</LeadOff>
         <BaselineSway>FALSE</BaselineSway>
         <ExcessiveACNoise>FALSE</ExcessiveACNoise>
         <MuscleNoise>FALSE</MuscleNoise>
         <LeadDataCRC32>991702046</LeadDataCRC32>
         <WaveFormData>
7P/s/+z/7P/q/+r/6v/q/+z/7P/s/+z/7P/s/+z/7P/s/+z/7P/s/+7/7v/u/+7/7f/s
/+v/6v/s/+z/7P/s/+z/7P/s/+z/7v/u/+7/7v/u/+7/7v/u//D/8P/w//D/8v/y//L/
8v/v/+7/7f/s/+r/6v/q/+r/6//s/+3/7v/u/+7/7v/u/+z/7P/s/+z/7P/s/+z/7P/q
/+r/6v/q/+r/6v/q/+r/6P/o/+j/6P/o/+j/6P/o/+n/6v/r/+z/7P/s/+z/7f/u//D/
8f/0//P/8v/x//L/9P/1//b/9v/y//X/9f/z/+//8f/x//H/8v/y//P/9P/0//X/9f/1
//L/8v/u/+r/6//r/+j/5v/k/+H/4P/e/97/3v/f/+H/4P/g/9//3f/d/9z/2v/a/9v/
2//Z/9v/2//b/9v/2//b/9v/3P/d/97/3//f/9//3f/d/9//4f/e/9n/1P/W/9//7v/+
/x4ASwCFAL0A4gD+ACABNQEhAfcAzACWAFIAEADO/3b/Gf/E/pL+iv6d/qz+vv7X/vD+
BP8e/zr/Vv9y/5D/qP+8/8f/1f/e/+H/4f/k/+f/6v/s//H/9P/3//r/+f/6//v/+v/8
//3//v8AAAAAAgADAAQABAAEAAQABAAFAAYABwAJAAcACAAJAAoADQAPABAAEQATABQA
EwATABMAFQAWABgAGwAcAB0AHgAfACEAIgAiACYAKAApACoALQAwADIANAA4ADkAOwA9
AEEAQwBFAEkASgBMAE0ASwBRAFYAWgBeAGAAYwBmAGoAbABtAG8AcQBzAHQAdwB5AHcA
dwB3AHgAdgB0AHQAdAByAHIAcABvAGwAawBpAGYAYwBgAF0AWgBXAFMAUABKAEgAQwA/
ADwANwAyACwAKQAlACEAHQAZABkAFgATABAACgAHAAQAAQABAAAA/P/7//f/9//2//T/
9P/x/+//7//x//D/8P/u/+3/6v/p/+j/6v/r/+v/7P/q/+r/6v/q/+r/6f/p/+n/7P/u
/+//7//u/+//7v/t/+3/7f/t/+3/7P/u/+7/7v/w//H/8v/0//L/8//z//T/8v/0//T/
9P/0//T/9P/0//P/8//z//L/9P/1//X/9f/1//T/9P/1//P/8//y//L/8//z//P/8//x
/+//7v/u//D/7//t/+3/7v/u/+7/7//u/+3/6f/o/+n/6f/n/+n/7v/u/+z/7P/s/+z/
7P/u/+//7//w/+//8P/v/+7/8P/y//T/9f/2//b/9P/3//b/8//w//H/8v/z//T/9P/0
//T/9v/3//b/9f/x//D/7//s/+z/7f/n/+T/4v/f/+D/4P/g/+D/3//f/97/3v/f/9//
4P/g/9z/3P/d/93/2f/b/9v/2//c/93/3v/f/97/3//g/+H/4f/h/+H/4f/l/+P/3v/d
/9z/2v/d/+j/+v8SADcAZQCVAL4A2ADwAAMBAQHfALAAhABMAA4A0v+G/y//4v6o/o7+
m/6w/rz+y/7e/vL+Dv8s/0r/aP+G/57/sv+//8X/zv/b/+P/6P/r/+7/8P/0//b/+P/6
//r//P/+//7/AQABAAEAAgACAAQABQAGAAgACAAIAAgACwAMAA0ADwAMAAwADAAMAA0A
DwAQABEAEgAUABQAFQAVABcAGAAaAB0AHgAfACAAHwAhACIAIgAkACYAJwAoACkALAAu
ADAANAA1ADcAOQA7AD0APwBDAEgATABPAE8AUgBWAFkAXABeAGEAZABoAGoAawBtAG8A
bQBuAHEAcwBxAHEAcQByAHAAbgBuAG4AbABsAGoAaQBmAGUAYwBgAFsAWABVAFIAUABL
AEcAQAA+ADkANQAyAC0AKAAiAB8AHQAZABUAEQARAA4ACwAIAAQAAQD+//v/+v/6//f/
9//z//P/8v/w//H/7//u/+//7f/s/+z/6v/q/+j/6P/o/+n/6f/o/+j/5v/m/+b/5v/o
/+f/5//n/+n/6v/q/+n/5//p/+n/6f/r/+v/6//r/+z/7v/u/+7/7//v/+//8P/w//H/
8f/y//T/9v/2//b/+P/4//j/+P/3//f/9//2//j/+f/5//n/9//2//b/9//2//X/8//y
//P/8//z//P/8P/v/+//8P/y//H/7//v/+7/7v/u/+//7f/t/+r/6v/r/+v/6f/r/+v/
6v/o/+f/5//n/+X/5f/i/+L/4v/k/+L/4//j/+L/4P/h/+L/5P/k/+P/4v/i/+L/4v/f
/9//3//e/97/4f/h/+D/4P/f/9//3//f/97/3P/e/97/3v/e/97/3v/h/+L/4//k/+T/
5f/l/+b/5v/o/+j/6P/m/+j/6v/r/+z/7P/q/+3/7v/t/+z/7//u/+3/7P/q/+z/7P/u
/+//7f/t/+r/6v/o/+T/4//j/+D/3v/d/9v/2v/Y/9b/1P/V/9f/2P/a/9j/1//X/9b/
1v/W/9f/1//V/9f/1//X/9X/1f/V/9X/2P/Z/9r/2//b/9v/2//b/9n/1//U/9H/0v/W
/+P/7v8AACIAUQCNAL0A2AD2ABoBLwEdAfsA1gCiAFwAGgDM/2r/B/+6/pL+kv6l/rL+
wv7f/vT+Cv8k/0D/XP96/5j/rP++/83/1//c/9//4f/i/+X/6P/q/+7/8P/y//T/9P/2
//j/+P/5//n/+f/6//z//v///wAAAAAAAAAAAAABAAIAAwAFAAUABgAHAAgACAAJAAkA
CQAKAAwADAANAA8AEQASABQAFQAWABcAGAAZABsAHAAcABwAHgAfACAAIwAmACgAKgAs
AC0ALwAxADUANwA5AD0APgBCAEUARQBJAEwATgBQAFQAVwBaAF4AXwBfAGAAYQBjAGQA
ZwBpAGkAaQBpAGoAaABmAGYAZgBlAGYAZQBlAGAAXwBdAFoAWABWAFQAUgBPAEsASABC
AEAAOwA3ADQAMwAuACgAJQAhAB0AGQAVABUAEgAPAAwACAAFAAIA///9//z/+P/3//X/
9f/0//L/8v/v/+3/7f/t/+z/7P/q/+r/6P/o/+j/5//n/+b/5v/o/+j/6P/o/+b/5f/l
/+X/5f/m/+b/5f/n/+n/6f/p/+f/5//n/+f/6P/q/+r/6v/p/+n/6f/q/+z/7f/t/+7/
7P/u/+7/7v/u/+7/7v/u//H/8f/x//D/7v/v/+//7//x//D/8P/x//H/8f/w//D/7f/t
/+3/7f/t/+3/7v/w/+//7f/q/+n/6v/q/+r/6//r/+v/6P/o/+f/5//l/+f/6P/o/+f/
5//l/+X/4//j/+T/5P/k/+b/5f/l/+T/4v/e/9//4P/i/+P/4//j/+T/4v/i/9//3//f
/97/3v/h/+H/4P/g/9//3//f/9//3v/e/+D/4P/g/9z/3P/d/93/2f/b/+D/4P/g/+D/
3//e/9//3v/e/+D/4P/i/+L/4v/i/+L/4//j/+T/5P/m/+b/5v/m/+j/6v/r/+7/7v/s
/+//7f/r/+n/6//r/+v/6//q/+r/6v/s/+3/7f/t/+r/6v/m/+L/4f/h/97/3P/b/9n/
2f/Y/9f/1v/Y/9n/2f/a/9n/1//W/9T/0v/S/9P/0//T/9X/1f/V/9P/0//T/9P/1P/V
/9b/1//X/9f/1//X/9f/1f/S/9H/zv/S/93/6v/8/xwASQCDALUA2AD2ABYBKwEbAfcA
0ACcAFYAFADK/27/Df+8/oz+hv6Z/qr+vP7V/u7+BP8e/zj/VP9y/47/pv+2/8X/0//Y
/9v/2//c/9//4v/k/+j/6v/s/+7/8P/y//T/9P/1//X/9f/2//r//P/9//7//P/8//z/
/P///wAAAQADAAEAAgADAAQABAAFAAUABQAKAAwADAANAA0ADwAQABIAEwAUABUAFgAX
ABkAGgAaAB4AIAAhACIAJQAoACoALAAvAC8AMAAxADYAOQA8AEEAQgBGAEkASQBMAFAA
UwBWAFgAWwBeAGIAZABlAGcAaQBpAGoAbQBvAG8AbwBvAHAAcABuAG4AbgBuAG4AbABr
AGYAZQBjAGAAXgBcAFoAWABXAFMAUABKAEgAQwA/ADwAOwA2ADAALQAnACMAHwAbABkA
FgATABAADgALAAgABQADAAIA/v/9//v/+//6//j/9v/z//H/8f/x//D/8P/u/+//7v/v
//D/7f/t/+z/7P/u/+7/7v/u//D/7//v/+//7f/u/+7/7f/v//H/8f/x/+//7//v/+//
8P/y//L/8v/x//H/8f/y//L/8//z//T/9P/2//b/9v/2//b/9v/2//f/9//3//b/9P/1
//X/9f/3//b/9v/3//X/9f/0//T/8//z//P/8//z//P/9P/2//T/8//x//H/8v/y//L/
8//z//P/8P/w/+//7//t/+//8P/w/+//7//v/+//7f/t/+z/7P/s/+7/7f/t/+z/6v/m
/+f/6P/q/+v/6//r/+z/7P/s/+n/6f/p/+j/6P/r/+v/6v/q/+n/6f/p/+n/6P/m/+j/
6P/o/+X/5v/o/+n/5f/n/+z/7P/q/+r/6f/o/+v/6P/q/+r/6v/q/+z/7f/t/+7/7v/w
//D/8P/w//L/9P/1//j/+P/2//n/+P/1//L/8//0//X/9v/2//T/9P/2//f/9//3//T/
9P/y/+7/7f/t/+r/6P/n/+X/5//m/+X/5P/i/+P/4//k/+T/4//j/+L/4P/g/+H/4f/h
/+P/4//j/+X/5f/l/+X/5f/l/+X/5f/m/+f/6P/p/+n/6f/m/+H/3P/c/+X/9P8EABwA
PwBtAKMA0gDuAAIBFwEZAfkAygCaAGIAJADk/5b/Qf/y/rb+nv6t/rr+wv7T/ur+AP8Y
/zj/Uv9q/4b/ov+6/8X/z//Y/9//5//r/+//8//2//b/+P/6//z//v8AAAIAAgAFAAUA
BQAGAAgACgALAAwADQAOAA8AEAAOAA4ADgAPABAAEgAUABYAFAAVABUAFQAaABwAHAAd
ABsAHQAeACAAIQAiACMAJAAjACUAJgAmACoALAAtAC4ALwAyADQANgA6ADsAPQA/AEMA
RQBHAEsATgBSAFUAVQBaAF4AYQBkAGQAZwBqAG4AcQBzAHYAeQB4AHgAegB7AH0AfQB9
AH4AfgB8AHwAfAB4AHgAdgB1AHQAcwBxAG4AawBoAGUAYgBhAF0AWgBUAFIATQBJAEYA
QQA8ADYAMwAwAC0AKgAnACMAIAAdABoAGAAVABIADwANAAwACAAHAAMAAwACAAAAAAD9
//v/+//5//j/+P/2//b/9P/0//T/8f/x//D/8P/w//D/8P/w//L/8f/x//H/7//w//D/
7//v//H/8f/x//L/8//0//X/9v/4//j/+P/6//v//P/+//z//f/9//7/AAACAAIAAgAC
AAIAAgACAAMAAwADAAIAAgADAAMAAwADAAIAAgADAAIAAQD///7//f/9//3//f/8//v/
+//8//z/+//5//n/9v/2//b/9//3//f/9P/0//T/9f/0//f/9f/0//L/8f/y//P/8v/z
//D/8P/w//L/8P/x//H/8P/t/+3/7f/u/+3/7f/t/+7/8P/w/+3/7f/t/+z/7P/t/+7/
7//w//H/8v/w//H/8f/y//T/9v/2//b/9P/2//j/+f/4//j/9v/5//n/9//1//f/9//3
//f/9v/2//b/+P/5//n/+f/2//b/8v/u/+3/7f/s/+r/6f/n/+X/5P/j/+L/4v/j/+P/
5P/i/+H/4f/g/+D/4P/h/+H/3//h/+H/4f/h/+H/4f/h/+D/4f/i/+P/4//j/+P/4//j
/+P/4P/d/9r/3v/n//T/BAAgAEsAfwCzANoA8gAMASMBGQHvAMAAkABSABYA1v+E/yv/
3v6o/pr+qf62/sD+0f7q/gD/GP82/1L/bv+K/6b/uP/D/8//3P/j/+n/6v/t//D/8v/y
//T/9v/4//r//P/+//7/AQABAAEAAgAEAAYABwAIAAgACAAIAAgACQAKAAsADQANAA4A
DwAQABAAEQARABEAFAAWABYAFwAXABkAGgAcABsAHAAdAB4AIQAjACQAJAAmACgAKQAq
ACsALgAwADIANAA1ADcAOQA7AD0APwBDAEgATABPAE8AUgBWAFkAXABeAGEAZABoAGoA
awBtAG8AbwBwAHMAdQB1AHUAdQB2AHQAcgByAHIAcgByAHAAbwBqAGkAZwBkAGEAXgBb
AFgAVQBRAE4ASABEAD8AOwA4ADcAMgAsACkAJQAhAB0AGQAVABIADwAMAAoABwAEAAEA
///+//r/+f/5//n/+P/2//b/8//x//H/8P/u/+3/6v/s/+r/6v/q/+j/5//l/+T/5v/m
/+b/5v/m/+X/5f/l/+X/5v/m/+X/5//p/+n/6f/r/+v/6//r/+z/7v/u/+7/8f/x//H/
8v/y//P/8//0//T/9v/2//b/9v/2//b/9v/5//n/+f/4//j/+f/5//n/9//2//b/9//5
//n/+P/4//X/9f/1//X/9v/1//X/9v/0//P/8f/x//D/8P/w//H/8f/x/+7/7v/v/+//
7f/v/+7/7v/t/+3/7f/t/+v/6//q/+r/6v/s/+r/6//r/+r/5v/n/+j/6v/p/+n/6f/q
/+r/6v/n/+f/5//m/+b/6f/p/+j/6P/n/+X/5f/l/+T/5v/o/+j/6P/m/+b/5//n/+H/
4//o/+j/5v/m/+X/5P/l/+j/5v/m/+f/6P/p/+r/7P/t/+3/7v/s/+7/7v/u//D/8v/0
//X/9P/0//L/9f/z//H/7//x//P/8//z//L/8v/y//T/9f/3//f/9P/0/+7/6v/p/+n/
6P/m/+X/4//h/+D/3//e/97/3//f/+D/4P/f/9//3v/c/9z/3f/d/9v/3f/d/93/3//f
/9//3//e/9//4P/h/+P/4//j/+P/4f/d/9r/1//Y/+D/7f/6/xAAOABtAKcA0QDwABIB
NgE/AScBBQHeAKAAVgAQALr/Uv/x/rD+lv6g/rX+xP7Y/u3+Av8Y/zT/Uv9w/47/qP+6
/8r/1//f/+L/5f/n/+r/7f/w//L/8v/0//b/+P/6//z//v/+/////////wAAAgAEAAUA
BgAGAAYABgAGAAcACAAJAAsACwAMAA0ADgAOAA8ADwAPABIAFAAUABUAFQAXABgAGgAZ
ABoAGwAcAB8AIQAiACIAJAAmACcAKAArAC4AMAAyADYANwA5ADsAPQA/AEEARQBIAEwA
TwBPAFMAVgBYAFoAXgBhAGQAaABqAGsAbQBvAG8AcABzAHUAdwB3AHcAeAB2AHQAdAB0
AHQAdAByAHEAcABvAG0AagBnAGQAYQBeAF8AWwBYAFIATABHAEMAQAA9ADgAMgAvAC0A
KQAlACEAHgAaABYAEgAQAA0ACgAHAAMAAgD+//3//f/9//z/+v/6//f/9f/1//P/8v/y
//D/8v/w//D/8P/v/+//7v/u/+7/7v/u/+7/7v/t/+3/7f/r/+z/7P/r/+3/7//v/+//
7f/t/+3/7f/s/+7/7v/u/+//7//v//D/7v/v/+//8P/w//L/8v/y//D/8P/w//D/8f/x
//H/8P/y//P/8//z//H/8P/w//H/8//z//L/8v/x//H/8f/x//D/7//v//D/8v/x/+//
7//s/+z/7P/t/+//7//s/+z/6//r/+n/6//s/+z/6//r/+v/6//p/+n/6P/o/+j/6v/o
/+n/6f/o/+T/5f/m/+j/6P/n/+b/5v/n/+j/5v/n/+X/5P/k/+f/6P/o/+n/6f/o/+f/
5v/k/+b/6P/o/+j/5P/k/+X/5f/j/+X/6P/o/+j/6f/q/+v/7P/q/+v/6//s/+7/8P/w
//D/8v/0//b/9//4//j/9v/5//f/9f/z//X/9//3//f/9v/2//b/+P/5//v/+//4//j/
9P/w/+//7//u/+z/6//p/+f/5v/l/+T/5P/l/+X/5v/k/+P/4//i/+H/4v/k/+X/4//l
/+X/5f/j/+P/4//j/+b/5//o/+n/5//n/+f/5//n/+f/5P/h/97/4v/v//7/DgAwAF8A
lwDLAO4ACgEoATsBIwH3AM4AmABWABQAzv92/xv/0P6k/qD+tf7C/sz+5/4C/xD/Jv9K
/2T/gP+e/7b/wv/R/+H/6v/p/+//8P/z//b/+P/4//r//P/+/wAAAgAEAAQABwAHAAcA
CAAKAAwADQAOAA4ADgAOAA4AEQASABMAFQATABQAFQAWABgAGQAZABkAGgAcABwAHQAd
AB8AIAAiACUAJgAnACgAJwApACoAKgAsAC4ALwAwADUAOAA6ADwAPwA/AEAAQQBEAEcA
SgBPAFIAVgBZAFkAXABgAGMAZgBqAG0AcAB0AHQAdQB3AHkAeQB6AH0AfwB/AH8AfwCA
AIAAfgB+AH4AegB6AHgAdwB2AHUAcwBwAG0AagBnAGQAYwBfAFwAVgBQAEsARwBEAEEA
PAA2ADMALwArACcAIwAfABwAGQAWABQAEQAOAAsACQAIAAQAAwABAAEAAAD+//3/+f/2
//X/9//2//b/9P/z//D/7//u/+v/6//q/+r/7P/s/+z/7P/s/+v/6//r/+n/6v/q/+n/
7P/v//D/8f/v/+//7//v//L/9P/0//T/9f/1//X/9v/4//n/+f/6//j/+v/6//r/+v/6
//r/+v/9//3//f/8//z//f/9//3/+//6//r/+//9//3//P/8//3//f/9//3/+v/5//n/
+v/8//v/+f/5//X/9P/z//P/9v/3//X/9v/z//P/8f/z//T/9P/z//P/9f/1//P/8//x
//D/7//w//H/8//0//T/7v/t/+z/7P/r/+v/6//s/+3/7v/s/+3/7//c/+H/5v/r//D/
8//1//b/+P/2//j/+P/4//f/+P/5//n/+v/6//j/+////wEAAwAJAAUAAwABAP7//f/8
//3//f///////P/8//b/8v/x//H/5//g/9r/0//Z/97/4//o/+n/6//s/+7/7P/r/+v/
6v/m/+b/5//n/+f/6f/p/+n/5f/j/+H/3//j/+X/5//p/+v/6//r/+v/7f/Z/+r/+f/c
/9j/7/8CAA4APgBnAJcAzwDyAP4AGgEdAQ8B7QC6AHoASAASANT/fP8p/9b+rv6o/rH+
tP7G/tn+8v4I/yz/SP9i/3r/mv+s/8D/yf/V/+D/7f/x//T/9//6//z//f/+////AAAD
AAYACQAKAAgABwAGAAYACgAMAA0ADgAQABAAEAAQABEAEgATABUAFwAYABkAGgAYABkA
GQAZABkAGgAZABkAHAAfACEAJAAlACYAJwAoACsALQAuAC4ALwAwADAAMAAxADIAMgAy
ADgAOwA/AEMAQwBFAEcASwBQAFQAVwBXAFwAYABjAGYAagBtAHAAdAB0AHUAdwB5AHcA
eAB7AH0AfwB/AH8AgAB/AHwAewB6AHkAegB5AHkAdABxAG0AaABlAGIAXwBcAF0AWQBW
AFAASQBDAD4AOgA3ADIALAApACcAIwAfABsAFwAUABEADgALAAkABwAFAAMAAgD+//3/
+//7//r/+P/4//X/8//z//H/8P/w/+7/8P/u/+7/7v/r/+v/6v/q/+r/6v/q/+r/6P/n
/+f/5//n/+j/6P/n/+f/6f/p/+n/6//r/+v/6//s/+7/7v/u//H/8f/x//L/8v/z//P/
9P/2//j/+P/4//j/+P/4//j/+//7//v/+v/6//v/+//7//v/+v/6//v/+//7//r/+v/4
//f/9v/1//b/9f/1//b/9v/1//P/8//y//L/8v/z//P/8//w//D/7//v/+3/7//w//D/
7//v/+3/7f/r/+v/7P/s/+z/7v/s/+3/7f/s/+f/5//n/+j/6f/p/+n/6v/q/+r/5//n
/+f/5v/m/+n/6f/o/+j/5//l/+X/5f/k/+b/6v/q/+r/6v/q/+z/7f/t/+7/7v/w//D/
8P/w//L/9P/1//b/9v/0//f/9//1//P/9f/z//P/8//y//L/8v/0//X/9//3//T/9P/w
/+z/6//r/+r/6P/n/+X/4//i/+H/4P/g/+H/4f/i/+D/3//f/97/3P/c/93/3f/d/9//
3//f/93/3f/d/93/3v/f/+D/4f/h/+H/4f/h/+H/3//a/9v/2v/c/+X/9P8CAB4ARwB/
ALMA2gD2ABoBOQE3ARcB9gDIAIQAPAD2/5z/M//a/qL+kv6l/q7+wP7h/vD+BP8k/0D/
Vv90/5T/rP/A/8//2//g/+X/5//o/+v/7v/w//T/9v/4//r/+v/8//7//v////////8A
AAIABAAFAAYABgAGAAYABgAFAAYABwAJAAsADAANAA4ADgAPAA8ADwASABQAFAAVABUA
FwAYABoAGwAcAB0AHgAfACEAIgAiACQAJgAnACgALQAwADIANAA2ADcAOQA7AD0APwBB
AEUASABMAE8ATwBSAFYAWQBcAGAAYwBmAGoAbABtAG8AcQBzAHQAdwB5AHsAewB7AHwA
egB4AHgAeAB4AHgAdgB1AHQAcwBxAG4AawBoAGUAYgBhAF0AWgBUAFAASwBHAEQAQQA8
ADYAMwAtACkAJQAhAB0AGgAXABQAEAANAAoABwAFAAQAAAD////////+//z/+v/3//X/
9f/1//T/9P/y//T/8v/y//L/8P/v/+3/7P/u/+7/7v/u/+z/6//r/+v/6f/q/+r/6f/r
/+3/7f/t/+v/6//r/+v/7P/u/+7/7v/t/+3/7f/u/+3/7f/s/+z/7P/u/+7/7v/u/+7/
7v/u//H/8f/x//D/8P/x//H/8f/x//D/8P/x//P/8//y//L/8//z//P/8//x/+//7v/u
/+7/7f/r/+v/7P/u//D/8//x//H/7v/u/+z/6//o/+n/7f/u/+7/7//u/+3/6v/p/+r/
6v/q/+z/7v/v/+//7v/n/+f/5//o/+n/6f/p/+r/5//m/+L/4f/k/+T/5f/p/+f/5v/m
/+X/5f/l/+X/4v/m/+j/6P/o/+j/6P/p/+n/6v/s/+7/7v/u/+7/8P/y//P/9P/0//L/
9f/1//P/8f/z//H/8f/x//D/8v/y//T/9f/1//X/8v/y/+z/6P/n/+f/5v/k/+P/4f/f
/97/3f/c/97/3//f/+D/4P/f/9//3v/c/9z/3f/d/9v/3f/d/93/3f/d/93/3f/c/93/
3v/f/+H/4f/h/+H/3//f/9j/1//W/97/6f/6/wwAMABhAJ0AxwDoAAYBKgE1ARsB8QDK
AI4ASgACALj/WP/7/rL+kv6U/qv+uv7O/uP++v4O/y7/TP9q/4b/pP+2/8b/0f/d/+L/
5f/n/+r/7f/w//L/8v/0//b/+P/6//z//v/+/////////wAAAgAEAAUABgAEAAQABAAE
AAcACAAJAAsACwAMAA0ADgAOAA8ADwAPABIAFAAUABUAEwAVABYAGAAbABwAHQAeAB8A
IQAiACIAJgAoACkAKgAtADAAMgA0ADgAOQA7AD0AQQBDAEUASQBKAE4AUQBRAFQAWABb
AF4AYgBlAGgAbABwAHEAcwB1AHUAdgB5AHsAewB7AHsAfAB8AHoAegB6AHYAdgB0AHMA
cgBxAG8AbABpAGYAYwBgAF8AWwBYAFIATgBJAEUAQgBBADwANgAzAC0AKQAlACEAHgAa
ABYAEgAQAA0ACgAHAAUABAAAAP////////7//P/6//f/9f/1//f/9v/2//T/9P/y//L/
8v/x//H/8P/w//L/8v/y//L/8P/v/+//7//v//D/8P/v//H/8//z//P/8//z//P/8//0
//b/9v/2//X/9f/1//b/9v/3//f/+P/3//j/9//2//j/+P/4//j/+f/5//n/+P/4//n/
+f/5//n/+P/4//n/+//7//r/+v/3//f/9//3//j/9//3//j/+P/3//X/9f/2//b/9v/3
//f/9//0//T/9P/1//T/9//3//b/9P/z//P/8//x//H/8v/y//L/9P/y//P/8//y/+7/
7//w//L/8f/x//H/8v/y//T/8f/v//L/9P/0//T/9P/2//f/9//4//f/+P/3//b/9//6
//3///////7/+//9//7//f/8/////////////v/8//z//v///wEAAQD+//7/+v/2//X/
9f/y//D/7//t/+//7v/t/+z/6v/r/+v/7P/t/+3/7v/u/+r/6v/r/+v/6v/t/+7/7//t
/+3/7f/t/+7/7//w//H/8//z//P/8//r/+//8P/r/+r/8P/3/wQAFgAuAFcAiQC9AOIA
9gAKAR0BEwHnALYAiABOABAA0v+G/zX/6P6q/p7+s/7A/sr+3f72/gz/KP9I/2b/gP+a
/7T/xP/N/9n/6P/z//f/+P/7//7/AAADAAYACQAMAAwADgAQABAAEgATABQAFgAXABgA
GAAYABsAHAAdAB4AHgAeAB4AHwAcABwAHAAcACEAJQAoACsAKwAsACsAKwAsAC8AMQA0
ADcAOAA5ADoANgA1ADMAMAAwADAALwAuADgAQABHAE4AUABRAFMAVQBUAFUAVgBZAF4A
ZABpAGsAcwB6AIAAhgCCAIEAgACAAIUAiQCOAJMAkQCQAJEAkQCQAI8AjgCOAI4AjACM
AIwAjACMAIoAiQCEAIMAgQB+AHsAeAB1AHIAcQBtAGoAZABgAFsAVwBUAE8ASgBEAEEA
PgA7ADgANQAxAC4AKwAoACYAIwAgAB0AGwAaABYAFQATABMAEgAQABIADwANAA0ACwAK
AAoACAAKAAgACAAIAAUABQAEAAQABgAGAAYABgAEAAMAAwADAAMABAAEAAMABQAHAAcA
BwAHAAcABwAHAAgACgAKAAoADQANAA0ADgAOAA8ADwAQABAAEgASABIAEgASABIAEgAV
ABUAFQAUABQAFQAVABUAFwAWABYAFwAVABUAFAAUABMAEwATABMAEgARABEAEgAUABMA
EQARAA4ADgAOAA8AEQARAA4ADgANAA0ACwANAA0ADAAKAAkACgALAAoACwAIAAgACAAK
AAoACwALAAoABQAFAAUABgAHAAcABwAIAAsADAAKAAsACwAKAAoADQAQABAAEQARABEA
EQARABAAEAASABIAEgAPABAAEgATAA0ADwAUABQAFQAWABYAFgAVABYAFgAWABQAEgAR
AA8ADgAKAAkACAAIAAgABwADAAUACAAIAAcABwAHAAUABAAGAAYABgAFAAUABQAFAAYA
BgAGAAcABwAJAA8AIwAbAP7/AwAGAAkADAAKAAoACgAKABEAFgAbACAAPwBeAH0AnADB
AOYACwEwASQBGAEMAQABxQCKAE8AFADN/4b/P//4/vX+8v7v/uz+Af8W/yv/QP9d/3r/
l/+0/w==
         </WaveFormData>
      </LeadData>
      <LeadData>
         <LeadByteCountTotal>10000</LeadByteCountTotal>
         <LeadTimeOffset>0</LeadTimeOffset>
         <LeadSampleCountTotal>5000</LeadSampleCountTotal>
         <LeadAmplitudeUnitsPerBit>4.88</LeadAmplitudeUnitsPerBit>
         <LeadAmplitudeUnits>��V</LeadAmplitudeUnits>
         <LeadHighLimit>2147483647</LeadHighLimit>
         <LeadLowLimit>268435456</LeadLowLimit>
         <LeadID>V5</LeadID>
         <LeadOffsetFirstSample>0</LeadOffsetFirstSample>
         <FirstSampleBaseline>0</FirstSampleBaseline>
         <LeadSampleSize>2</LeadSampleSize>
         <LeadOff>FALSE</LeadOff>
         <BaselineSway>FALSE</BaselineSway>
         <ExcessiveACNoise>FALSE</ExcessiveACNoise>
         <MuscleNoise>FALSE</MuscleNoise>
         <LeadDataCRC32>20576866</LeadDataCRC32>
         <WaveFormData>
8P/w//D/8P/w//D/8P/w//D/8P/w//D/8v/y//L/8v/y//L/8v/y//P/9P/1//b/9P/0
//T/9P/0//T/9P/0//b/9v/2//b/9v/2//b/9v/4//j/+P/4//r/+v/6//r/+v/6//r/
+v/5//j/9//2//X/9P/z//L/8//0//X/9v/4//j/+P/4//j/+P/4//j/9v/2//b/9v/2
//b/9v/2//b/9v/2//b/9P/0//T/9P/0//T/9P/0//b/9v/2//b/9v/2//b/9//5//n/
+//7//n/+v/6//v//P/9///////////////+//z//P/8//z//f8AAP//AAAAAAAAAAAA
AAAA///9//r/+v/6//f/9f/y//D/7//t/+//7//u/+7/7v/u/+7/7v/w/+7/7v/u/+z/
7P/s/+z/7//v/+7/7v/u/+7/7v/v//D/8P/w//D/7v/w/+//9P/x/+7/7P/v//T//f8I
ABwAOQBdAIAAnACtAMMAzAC+AJkAcwBKACQAAgDf/6//ff9W/z7/N/89/z//SP9W/2P/
af95/4j/mv+o/7n/y//X/93/5//t//D/8P/y//P/9f/4//n/+////wAAAQAAAAAAAAAC
AAMAAwAEAAQABQAGAAYABgAHAAcABwAKAAoACgAKAAkACQALAAwADwAPAA8ADwANABAA
EAAQABAAEQASABMAFQAVABQAFAAWABcAGAAYABwAHAAcAB0AHwAhACIAIwAmACcAKAAp
ACwALQAuADEAMAAxADIAMgA3ADsAPQA/AD8AQgBEAEUARgBHAEoASgBLAE0ATwBRAFMA
UwBTAFMAUQBQAFAAUABQAE8ATwBOAE0ATABKAEkARQBEAEMAQABCAD8APQA7ADcANAAx
AC8ALQAqACcAJQAhAB4AGwAZABcAFwAVABMAEAAOAAsABwAHAAYABAAEAAIAAQAAAP//
/v/+//3//P/8//z//P/8//r/+f/4//j/+P/5//n/+v/3//f/+P/4//j/+P/3//f/+f/6
//z////8//v/+v/5//n/+v/7//z//P/9//z/+//8//3//v8BAP//////////AQACAAMA
AwACAAIAAwAEAAQAAwACAAEAAwADAAQABAACAAIAAQABAAIAAgACAAIABAADAAMAAgAB
AAAA///+////AAD/////////////AAD9//z/+//6//r/+//7//z/AAD///7/AAAAAAAA
AAAAAAEAAQABAAEAAQABAAIABAAFAAYABwAHAAcABwAHAAUABAAEAAQABgAGAAYACAAI
AAgACgAKAAkACAAHAAUABgAEAAMABAD+//v/+P/2//j/9//3//f/9P/0//T/9P/1//b/
9//2//T/9P/0//T/8//y//L/8f/z//T/9f/2//b/9//4//j/+P/4//j/+P/5//b/8//y
//D/7//y//v/BAAUADEAUQBwAI4AowC3AMgAxACrAIcAXgA4ABYA9f/F/5H/aP9M/z//
P/9H/0r/Tv9V/2H/bf9+/5D/ov+3/8X/0//b/9//4//s//L/9P/1//f/+v/8//3/AAAA
AAIAAgADAAQABQAFAAQABAAGAAcACAAIAAgACQAJAAkADAAMAAwADAAMAAsADAAMAA8A
DwAPAA8ADwASABIAEgASABMAFAAVABcAFwAWABYAFgAXABgAGAAcABwAHAAdAB8AIQAi
ACMAJgAnACgAKQAqACsALAAvADMANQA3ADgAOAA7ADwAPQBBAEQARgBHAEgASQBMAEwA
TABNAE4ATwBPAE8ATwBPAE0ATABMAEwATABLAEsASgBJAEgARgBFAEMAQgBBAD4APQA5
ADYAMwAwAC4ALAArACgAJAAgAB0AGwAYABUAEwARABEADwANAAkACAAGAAMAAwACAAAA
AAD+//3//P/7//r/+v/5//j/+P/4//j/+P/2//X/9P/0//X/9f/0//T/8//z//T/9P/0
//T/8//z//L/8v/z//X/8//z//P/8//0//T/9P/0//X/9//3//f/9//3//f/+f/5//n/
+f/5//n/+v/7//v/+v/6//v//P/7//v/+//7//v/+//8//z/+v/6//n/+f/5//j/9//2
//b/9f/1//T/9P/0//T/9P/0//T/8v/x//P/8//z//T/8//y//H/8P/v/+//7v/u/+z/
7f/t/+3/7P/s/+z/6//s/+z/7P/u/+z/6//r/+v/6f/p/+n/6f/p/+n/6f/q/+r/6f/p
/+j/6P/n/+f/6f/r/+j/6P/o/+n/6f/o/+f/5f/o/+j/6P/q/+j/6P/q/+r/6v/q/+z/
7f/t/+3/7//v/+//8P/u/+//8P/x//P/8//z//P/9P/0//X/9v/1//T/8//0//T/9P/2
//b/9v/2//b/9f/z//D/7v/u/+v/6f/n/+b/5f/j/+L/4f/h/+L/4//k/+T/5P/k/+L/
4v/i/+L/4v/i/+L/4//j/+D/4P/g/+D/4v/j/+T/5P/k/+T/5P/k/+P/4P/f/97/4P/j
/+r/8//+/xQANQBZAHwAkgCnAL0AxgC4AJkAdQBOACgABgDb/6X/cf9M/zj/Nf85/zv/
Qv9Q/1v/Y/9x/4L/kv+k/7X/w//N/9f/3//j/+T/5v/m/+f/6f/s/+z/7f/w//D/8P/w
//H/8v/z//P/8v/y//b/9//4//j/+P/5//n/+f/6//r/+v/6//v/+//9//7//f/9//3/
/f/9/wAAAAAAAAAAAQACAAMABwAHAAYABgAIAAkACgAKAAwADAAMAA0ADwARABIAEwAW
ABcAGAAZABoAGwAcAB8AIQAjACUAJgAmACkAKgArAC0AMAAyADMANQA1ADcANgA4ADkA
OgA7AD0APQA9AD0APQA8ADwAPAA8ADsAOwA6ADkAOAA2ADUANQA0ADMAMAAwAC0AKwAp
ACcAJAAhAB8AHQAaABcAFQATABAADQALAAkACQAHAAUAAwACAAAA/f/5//j/9v/2//T/
8//y//H/8v/y//H/8P/w//D/8P/w/+7/7f/s/+z/6//r/+r/6v/r/+v/7P/s/+r/6v/p
/+n/6v/q/+v/7f/t/+3/7f/t/+z/7P/s/+z/7f/v/+//7//t/+3/7f/v/+//7//v/+//
7//w//H/8f/w//D/8f/y//P/8//z//P/9f/1//b/9v/0//T/8//z//T/9P/0//T/8v/x
//H/8P/y//L/8v/y//D/8P/u/+3/7//v/+//8P/w//D/8P/w/+//7//u/+7/7v/v/+//
7//s/+z/7P/r/+z/7P/s/+7/7P/r/+v/6//p/+n/6f/p/+v/6//r/+z/6v/p/+n/6P/q
/+n/6f/r/+7/6v/p/+j/6f/p/+j/5//l/+j/6P/o/+j/6P/o/+j/5f/n/+j/6f/n/+f/
5//n/+j/5//l/+f/6P/q/+r/6v/q/+r/6//r/+v/7f/t/+3/7v/u/+//8P/x//X/9f/1
//X/8//y//L/8v/0//T/9P/2//T/9P/2//b/9v/2//b/9f/x/+7/7P/s/+v/6f/n/+b/
5v/l/+X/5f/k/+T/5P/k/+T/5P/k/+L/4P/g/+D/4P/i/+L/4//j/+L/4v/i/+L/4v/j
/+T/5P/k/+T/5P/k/+P/4v/f/+D/4v/j/+r/8//+/xIALwBRAHQAjgChALUAwACyAJMA
bQBGACIAAADX/6X/cf9M/zT/L/81/zf/QP9O/1n/Y/9x/37/jv+g/7P/wf/N/9X/3f/h
/+T/5P/k/+X/5//q/+z/7f/w//D/8P/w//H/8v/z//P/8v/y//b/9//4//j/+P/5//n/
+f/6//r/+v/6//3//f///wAAAAD///7//f///wIAAgACAAIAAwAEAAUABwAHAAYABgAI
AAkACgAKAAwADAAMAA0ADwARABIAEwAUABUAFgAXABgAGQAaAB0AHwAhACMAJAAkACcA
KAApACsALgAwADEAMgAzADYANgA4ADkAOgA7ADsAOwA7ADsAOwA6ADoAOgA8ADsAOwA6
ADcANgA0ADMAMwAyADEALgAwAC0AKwApACUAIgAfAB0AHQAaABcAFQARAA4ACwAJAAcA
BwAFAAMAAQAAAP7/+//7//r/+P/4//b/9f/0//P/8v/y//H/8P/w//D/8P/w//D/7//u
/+7/7f/t/+z/7P/s/+3/7//w//D/8P/v/+//7P/s/+3/7//v/+//7//v/+7/7v/u/+7/
7//x//H/8f/x//H/8f/z//P/8//z//P/9f/2//f/9//2//b/9//4//f/9//3//f/9f/1
//b/9v/2//b/9f/1//b/9v/2//b/9v/1//X/9P/1//b/9//4//b/9v/0//P/8//z//P/
9P/0//T/9P/0//H/8f/w//D/8P/x//H/8f/y//L/8v/x//D/8P/w//L/8P/v/+//7//t
/+3/7f/t/+7/7//w//L/8P/v/+//7v/u/+3/7f/v//H/7v/u/+7/7//v/+7/7f/r/+7/
7v/u//D/8P/w//D/7f/v//D/8f/w/+//7v/t//L/8P/w//D/8P/w//L/8//z//P/9f/1
//X/9v/2//f/+P/5//3//f/9//3/+//6//r/+v/7//z//f8AAPz//P/+//7//P/8//z/
+//6//j/9//4//P/8f/v/+7/7v/t/+3/7f/s/+z/7P/s/+z/7P/s/+r/6v/q/+r/6v/s
/+z/7f/t/+z/7P/s/+z/6//r/+v/6v/r/+z/7f/u//H/8P/t/+j/5P/j/+r/9/8EABIA
JwBHAGwAjgClALMAwAC+AKcAfwBUAC4ADgDp/7v/if9g/0T/N/87/z//PP9E/1H/W/9n
/3r/jP+Y/6n/vf/L/9P/2//f/+T/6v/t/+//8v/2//X/9f/3//b/+v/6//v//P//////
/v/+/wAAAQACAAIABAAFAAUABQADAAIAAQAAAAIAAwAGAAgABwAHAAcABwAJAAwADAAM
AAoACwAMAA0ADwAPAA4ADgAQABEAEgASABYAFgAWABcAFwAZABoAGwAeAB8AIAAhACIA
IwAkACcAKQArAC0ALgAyADUANgA3ADsAPgBAAEEARABFAEgASABHAEcARwBHAEsASwBL
AEsASwBKAEoASgBIAEcARwBGAEcARgBEAEMAQQBAAD8APAA8ADkANwA1ADMAMAAtACsA
JwAkACEAHwAeABwAGgAZABYAFQASAA8ADwAOAAwACQAHAAYABAAEAAQAAwACAAEA/v/+
//3//P/6//r/+v/6//j/9//2//b/9//3//b/9v/1//X/9v/2//b/9v/1//X/9P/0//X/
9//1//X/9f/1//X/9v/3//j/9//5//n/+f/7//v/+//9//3//f/9//3//f/+///////+
//7///8AAP///////////////wAAAAAAAAAA/////////v/9//z//v/9//3//P/8//z/
/P/8//z//P/6//n/9//3//f/+P/4//j/+P/4//n/+f/4//j/9//3//b/9f/2//b/9v/1
//T/9P/0//b/9v/1//X/9f/z//P/8//z//P/8//z//T/9P/z//P/8v/w/+//8f/x//L/
8//0//X/9v/0//X/9f/1//f/9//3//j/+P/5//r/+//9//3//f/9//3//P/8//z//v/+
//7/AAD8//z//v/+//7//v/+//3/+//4//b/9v/1//P/8f/w/+7/7f/t/+3/6v/q/+r/
6v/q/+r/6v/o/+j/6P/o/+j/6P/o/+n/6f/o/+j/6P/o/+j/6f/q/+r/6v/q/+r/6v/p
/+j/5//k/+T/5//u//f/AAAUAC8AUwB4AJQApwC7AMoAwACfAHcATgAoAAoA5f+x/4H/
XP9C/zn/O/89/z7/Rv9T/1v/Z/96/4z/mv+r/7v/yf/R/9n/3//m/+r/6v/r/+3/8P/u
/+//8v/y//b/9v/3//j/+f/5//j/+P/6//v//P/8//z//f/9//3//v/+//7//v//////
AQACAAEAAQABAAEAAwAGAAYABgAGAAcACAAJAAsACwAKAAoADAANAA4ADgASABIAEgAT
ABMAFQAWABcAGgAbABwAHQAeAB8AIAAjACUAJwApACoALAAvADAAMQAzADYAOAA5ADoA
OwA+AD4APgA/AEAAQQBDAEMAQwBDAEEAQABAAEAAQgBBAEEAQAA9ADwAOgA5ADcANgA1
ADIAMgAvAC0AKwAnACQAIQAfAB0AGgAXABUAEwAQAA0ACwAHAAcABQADAAEAAAD+//v/
+f/4//b/9v/0//P/8v/x//D/8P/v/+7/7v/u/+7/7v/s/+v/6v/q/+f/5//m/+b/5//n
/+j/6P/o/+j/5//n/+b/5v/n/+n/6//r/+v/6//q/+r/6v/q/+v/7f/t/+3/7f/t/+3/
7//v/+//7//v//H/8v/z//P/8v/y//P/9P/1//X/9f/1//X/9f/2//b/9P/0//P/8//0
//T/9P/0//T/8//z//L/8v/y//L/8v/y//L/8P/v/+//7//v//D/7v/u/+7/7v/v/+//
7v/u/+z/7f/t/+3/7P/s/+z/6//q/+r/6v/s/+7/7f/t/+3/6//r/+v/6//p/+n/6f/q
/+z/6//r/+r/6v/p/+n/6//u/+r/6f/o/+n/6f/o/+f/5//q/+r/6v/q/+r/6v/q/+f/
6f/q/+v/6v/p/+j/5//o/+v/6//q/+z/7P/s/+z/7v/v/+//7//v/+//7//w//L/8//0
//X/9f/1//X/9f/1//T/9P/0//b/9v/2//j/9P/0//b/9v/4//j/+P/3//X/8v/w//D/
7f/r/+n/6P/m/+X/5f/l/+T/5P/k/+T/5v/m/+b/5P/i/+L/4v/i/+L/4v/j/+P/5P/k
/+T/5P/i/+P/5P/k/+T/5P/k/+T/5f/k/+P/4v/i/+f/8P/3/wYAIABDAGcAhACYAK8A
xQDEALAAjwBpAEIAHgD8/83/k/9h/0T/OP85/z3/Q/9M/1b/X/9p/3f/iv+c/6z/vf/J
/9P/2//h/+X/5v/o/+r/6//t//D/7v/v//L/8v/y//L/8//0//X/9f/0//T/+P/5//r/
+v/6//v/+//7//r/+v/6//r//f/9////AAD//////////wEABAAEAAQABAAFAAYABwAJ
AAkACAAIAAoACwAMAAwADgAOAA4ADwARABMAFAAVABgAGQAaABsAGgAbABwAHwAjACUA
JwAoACgAKwAsAC0ALwAyADQANQA4ADkAPAA8ADwAPQA+AD8AQwBDAEMAQwBBAEAAQABA
AEIAQQBBAEAAPwA+ADwAOwA7ADoAOQA2ADYAMwAxAC8AKwAoACUAIwAhAB4AGwAZABcA
FAARAA8ACwALAAkABwAFAAQAAgD///3//P/6//r/+P/3//b/9f/2//b/9f/0//L/8v/y
//L/8v/x//D/8P/v/+//7v/u/+3/7f/u/+7/8P/w/+//7//s/+z/7f/v/+//7//v/+//
7v/u/+7/7v/t/+//7//v//H/8f/x//P/7//v/+//7//v//D/8f/x//D/8P/x//L/8f/x
//H/8f/z//P/9P/0//L/8v/x//H/9P/0//T/9P/0//P/8//y//L/8v/y//L/8v/y//D/
7//v/+//7//w//D/8P/w//D/7//v/+7/7v/u/+//7//v/+7/7v/u/+3/7v/u/+7/8P/u
/+3/7f/t/+3/7f/t/+3/7f/t/+3/7v/w/+//7//u/+7/7f/t/+//8f/u/+7/7v/t/+3/
7P/r/+3/8P/w//D/7//u/+3/7P/r/+3/8P/x//D/8v/y//L/8v/y//P/8//z//X/9f/1
//b/+P/5//r/+//9//3//f/9//3//P/8//z//f/+////AgAAAAAAAgACAAQABAAEAAMA
///8//r/+v/5//f/9f/0//L/8f/x//H/8v/y//L/8v/w//D/8P/u/+7/7v/u/+7/7v/u
/+//7//w//D/8P/w//D/8f/y//L/8v/y//L/8v/x//L/8f/w/+7/8f/6/wMADAAiAEMA
ZwCIAKIAtQDLANQAwACbAHEASAAmAAYA3/+v/3//Wv9E/0H/Sf9L/07/Wv9p/23/df+O
/57/sP/D/9P/2f/j/+v/8f/y//b/+P/5//v//v/+////AgACAAIAAgADAAQABwAHAAYA
BgAIAAkACgAKAAgACQAJAAkADAAMAAwADAALAAsADQAOABAAEQASABMAEQAUABQAFAAU
ABUAFgAXABsAGwAaABoAHAAdAB4AHgAgACAAIAAhACMAJQAmACcAKAApACoAKwAtAC8A
MQA1ADUANwA5ADoAPgBBAEIAQwBHAEoATABNAE8ATwBRAFAAUgBTAFQAVQBXAFcAVwBX
AFkAWABYAFgAVgBVAFUAVABTAFIAUABPAE0ATABLAEgASABFAEMAQQA9ADoANwA1ADMA
MAAtACsAKQAmACMAIQAeAB0AGgAXABMAEgAQAA0ADAAMAAsADAAKAAkACAAHAAUABAAC
AAAAAgACAAIAAgABAP///f/8//v/+//6//r/+//7//z//P/8//z/+//7//j/+P/5//v/
/P/9//7////8//z//P/8//v//f/9//3/////////AQABAAEAAQABAAEAAgADAAMAAgAC
AAMABAAFAAUABQAFAAUABQAGAAYABAAEAAMAAwAEAAQABAAEAAYABQAFAAQAAgACAAIA
AgAEAAQAAgABAP7//f/8//z//f/+////AAD9//3//P/8//z//f/9//3//v/+//7//f/7
//r/+f/6//3//f/+/////P/7//r/+f/3//f/9//4//n/+f/6//r/+v/m/+z/8P/0//j/
/P///wEAAwACAAEAAAAAAP//////////AQABAAEAAQAFAAgADAAQAAwACgAIAAgABQAE
AAUABAAGAAYABgAFAAIA/v/7//r/8v/r/+T/3v/k/+n/7//1//T/9P/0//T/9v/2//b/
9P/z//L/8f/w//D/8P/x//H/7v/s/+r/6P/p/+v/7f/u//D/8P/w//D/8f/g//P/AgDk
/9//9P8DAAoALgBLAGsAkgCsALUAywDKAMAAqQB9AEQAKAAQAO3/s/+F/1r/Sv9F/0P/
O/9G/0z/V/9h/3n/iP+W/6b/u//F/9P/1//f/+X/8P/w//H/8//2//r/+f/5//v/+v/9
//7/AAACAAAA///9//z///8BAAMABAAEAAUABQAFAAgACAAIAAgABwAHAAkACgALAAsA
CwALAAgACgAJAAgACwANAA8AEQAVABUAFAAUABYAFwAYABgAGAAYABgAGQAZABkAGAAX
ABwAHwAiACUAJQAlACUAJwArAC0ALwAwADQANwA4ADkAPQBAAEIAQwBFAEUARwBGAEYA
RwBIAEkATQBNAE0ATQBLAEoASgBKAEwASwBLAEoARgBEAEEAPwA9ADwAOwA4ADoANwA1
ADMALgAqACYAIwAhAB4AGwAZABcAFAARAA8ACwALAAkABwAFAAQAAgD//////v/8//z/
+v/5//j/9//2//b/9f/0//L/8v/y//L/8v/x//D/8P/v/+//7v/u/+//7//w//D/7v/u
/+3/7f/s/+z/7f/v/+//7//v/+//7v/u/+7/7v/v//H/8f/x//H/8f/x//P/8v/z//T/
9f/1//b/9//3//b/9v/3//j/+f/5//n/+f/5//n/+v/6//j/+P/3//f/+v/6//r/+v/4
//f/9//2//j/+P/4//j/+P/4//b/9f/1//X/9f/2//T/9P/0//T/9f/1//T/9P/y//P/
8//z//D/8P/w/+//8P/w//D/8v/y//H/8f/x/+3/7f/t/+3/7//v/+//8P/w/+//7//u
/+7/7f/t/+//8v/u/+3/7P/t/+3/7P/r/+3/8P/y//L/8v/y//L/8//z//P/9f/1//X/
9v/2//f/+P/5//v/+//7//v/+//6//r/+v/6//r/+v/8//j/+P/6//r//P/8//z/+//3
//T/8v/y//H/7//t/+z/6v/p/+n/6f/o/+j/6P/o/+r/6v/q/+j/5v/m/+b/5v/m/+b/
5//n/+b/5v/m/+b/5v/n/+j/6P/o/+j/6P/o/+f/5v/j/+T/5P/n/+7/9/8CABQALwBT
AHQAkAClALsAzADIAK0AiwBkADwAFgDz/8H/if9a/0L/Of89/zn/QP9W/1n/Y/91/4T/
kP+i/7X/w//R/9n/4f/n/+r/6v/s/+3/7//y//L/8//2//b/+P/4//n/+v/5//n/+P/4
//r/+//8//z//P/9//3//f/+//7//v/+/wEAAQADAAQAAwADAAMAAwADAAYABgAGAAYA
BwAIAAkACwALAAoACgAMAA0ADgAOABAAEAAQABEAEwAVABYAFwAaABsAHAAdAB4AHwAg
ACMAJQAnACkAKgAsAC8AMAAxADMANgA4ADkAPgA/AEIAQgBCAEMARABFAEcARwBHAEcA
RwBGAEYARgBGAEUARQBEAEUARABCAEEAPwA+AD0AOgA8ADkANwA1ADEALgArACkAJwAk
ACEAHwAbABgAFQATAA8ADwANAAsACQAIAAYAAwABAAAA/v/+//3//f/9//3/+//6//j/
9v/2//b/9v/2//b/9f/0//T/8//z//L/8v/x//H/8v/y//D/8P/v/+//7v/u/+//8f/x
//H/8f/x//D/8P/w//D/8f/z//P/8//z//P/8//1//L/8f/w/+//8f/y//P/8//y//L/
8//0//X/9f/1//X/9f/1//b/9v/2//b/9f/1//b/9v/2//b/9//3//j/+P/1//T/8//y
//T/9P/y//H/8//1//f/+v/3//b/9f/0//L/8f/v/+7/8P/z//X/9//z//L/8f/v/+//
8P/x//T/9v/1//X/9f/y//H/8P/v//H/8f/x//L/7//t/+z/6v/t/+3/7v/x//L/7v/t
/+z/7f/t/+7/6//w//L/8v/y//L/8P/x//H/8f/z//P/8//0//b/9//4//n/+f/5//n/
+f/7//r/+v/6//j/+P/4//r/+f/6//3//v/8//z//P/7//f/9P/y//L/8f/v/+3/7P/r
/+n/6P/n/+j/6P/o/+j/6P/o/+j/5v/o/+j/6P/o/+j/6P/p/+n/5v/m/+b/5v/m/+f/
6P/o/+r/6v/q/+r/6f/q/+X/5v/m/+n/8P/9/wgAIAA9AGMAggCYAKsAwQDEALAAiwBj
ADwAGgD2/8//mf9r/0j/Nv81/zn/Pf9K/1L/Xf9l/3f/iv+e/6z/v//L/9X/2//j/+X/
6v/s/+7/7//x//T/8//z//X/9P/4//j/+f/6//3//f/8//z//v///wAAAAAAAAEAAQAB
AAQABAAEAAQABQAFAAcACAAKAAsADAANAAwADgANAAwADAANAA4ADwATABMAEgASABYA
FwAYABgAGgAaABoAGwAdAB8AIAAhACIAIwAkACUAJwApACsALwAvADEAMwA0ADYAOQA6
ADsAPwBCAEQARQBIAEkATABMAEoASwBMAE0AUQBRAFEAUQBTAFIAUgBSAFEATwBOAEwA
TABMAEsASwBJAEgARwBEAEQAQQA/AD0ANwA0ADEALwAvACwAKQAnACUAIgAfAB0AGgAZ
ABYAEwARABAADgALAAkACAAGAAYABQAFAAUABQACAAIAAQAAAAAAAAAAAAAA/v/9//z/
/P/8//3//f/+//v/+//8//z//P/8//v/+//6//r/+//9//3//f/9//3//v/+//7//v//
/wEAAQABAP///////wEAAQABAAEAAQD//wAAAQABAAAAAAABAAIAAwADAAMAAwADAAMA
BAAEAAMAAgAAAP//AQACAAMABAACAAEAAQAAAAIAAgACAAIAAgACAAAA//////////8A
AAAAAAAAAAAAAQABAAAAAAD//////v/9//z//P/8//v/+v/6//r//P/8//v/+//7//v/
+//7//v/+f/5//n/+v/8//3/+//4//r//P/8//z//P/+/////////wAA///+//7///8B
AAMABQAEAAMAAgABAAIAAgADAAQABAAEAAQABgACAAIABAAEAAYABgAGAAUAAwAAAP7/
/v/7//n/9//2//j/9//3//f/9f/0//P/8v/z//T/9f/0//L/8v/y//L/9P/0//X/9f/y
//L/8v/y//T/9f/2//b/9P/0//T/9P/v//L/9f/y//L/9//8/wMADAAeADsAXwCCAJ4A
rQC/AMwAxACjAHkAUgAqAAgA5f+5/4n/YP9A/zf/Qf9F/0b/Tv9Z/2P/cf+G/5r/qP+3
/8n/1f/Z/9//6f/y//b/9P/1//f/+v/7//3/AQACAAIAAgADAAQABgAHAAcACAAHAAcA
BwAGAAkACwAMAA0ADQAMAAsACgAKAAkACgAKAA4AEQAUABcAFQAWABQAEgAVABcAGQAb
AB8AHwAeAB4AHAAZABYAEgAQAA4ADAALABMAGwAiACkAKgArACwALQAtAC0ALQAvADQA
NwA6ADwAQQBHAEsATwBMAEoARwBDAEoATQBSAFQAUQBRAFEAUQBSAFEAUABPAFEAUABQ
AFAAUABPAE8ATgBLAEoASABHAEUARABDAEAAQAA9ADsAOQA1ADIALwAtACkAJgAjACEA
IQAeABsAGQAVABUAEwARAA8ADgAMAAkABwAGAAQABAADAAMAAwADAAAAAAD///7//P/8
//z//P/8//v/+v/6//n/+f/4//j/+f/5//r/+v/4//j/9//3//j/+P/5//v/+f/5//n/
+f/4//j/+P/4//n/+//7//v//f/9//3/////////////////AAABAAEAAAAAAAEAAgAF
AAUABQAFAAMAAwAEAAQABgAGAAUABQAGAAYABgAGAAYABQAFAAQAAgACAAIAAgAEAAQA
AgABAAEAAQABAAIAAgACAAIAAgD//////v/+////AQACAAMABQAGAAcABwAGAAYABgAI
AAYABQAFAAUAAwADAAMAAwAFAAUABQAGAAcABwAIAAgACAAHAAcACQAPAAwADAAMAA0A
DQAMAAsADQAQABAAEAASABIAEgASABEAEwAUABUAEwATABMAEwAUABUAFQAVABQAEwAR
ABAADQAMAAsACQAIAAcABgADAAMABgAGAAUABwAHAAYABgAFAAUABQAGAAgACAAHAAYA
BgAGAAcACAAHAAwAIAAYAPr//v8CAAYACgAIAAgACAAIAAwAEAAUABgALgBCAFYAagCE
AJ4AuADSAMcAvACxAKYAfwBaADUAEADq/8T/nv94/3P/bv9p/2T/b/94/4H/iv+b/6z/
vf/O/w==
         </WaveFormData>
      </LeadData>
      <LeadData>
         <LeadByteCountTotal>10000</LeadByteCountTotal>
         <LeadTimeOffset>0</LeadTimeOffset>
         <LeadSampleCountTotal>5000</LeadSampleCountTotal>
         <LeadAmplitudeUnitsPerBit>4.88</LeadAmplitudeUnitsPerBit>
         <LeadAmplitudeUnits>��V</LeadAmplitudeUnits>
         <LeadHighLimit>2147483647</LeadHighLimit>
         <LeadLowLimit>268435456</LeadLowLimit>
         <LeadID>V6</LeadID>
         <LeadOffsetFirstSample>0</LeadOffsetFirstSample>
         <FirstSampleBaseline>0</FirstSampleBaseline>
         <LeadSampleSize>2</LeadSampleSize>
         <LeadOff>FALSE</LeadOff>
         <BaselineSway>FALSE</BaselineSway>
         <ExcessiveACNoise>FALSE</ExcessiveACNoise>
         <MuscleNoise>FALSE</MuscleNoise>
         <LeadDataCRC32>1116384861</LeadDataCRC32>
         <WaveFormData>
/v/+//7//v/8//z//P/8//7//v/+//7//v/+//7//v/+//7//v/+/wAAAAAAAAAA/v/+
//7//v/+//7//v/+//7//v/+//7//v/+//7//v8AAAAAAAAAAAIAAgACAAIAAgACAAIA
AgABAAAA///+//z//P/8//z//v/+//7//v/+//7//v/+//z//P/8//z//P/8//z//P/8
//z//P/8//7//v/+//7//f/8//v/+v/8//z//P/8//7//v/+//7//v/+//7//v8AAAEA
AQACAAAAAQABAAMABgAHAAcABwAFAAYABwAHAAQABAAEAAUABgAHAAgACgAIAAgACAAI
AAgACAAGAAQAAwADAAIA///7//r/+f/4//j/+f/6//v/+v/5//j/9//5//n/+P/4//b/
9f/1//X/9v/2//X/9f/3//f/9//3//b/9v/2//b/9v/2//b/+P/3//f/9f/5//v/AAAE
AA8AHQAxAEQAUwBdAGYAaABgAEgAKgAPAAEA9f/m/9P/wf+u/6X/o/+j/5//o/+n/63/
sP+1/7z/xP/L/9T/3P/i/+X/7P/w//L/8f/z//T/9P/0//f/+P/5//n/+P/4//n/+f/8
//z//P/8//r//P/8//z/+//7//v/+//9//3//f/9//z//P/9//3/AQABAAEAAAD+//7/
/////wAAAQABAAEAAAABAAEAAQABAAIAAgACAAMAAwADAAMABwAIAAoACgALAAwADAAM
AAwADgAPABAADgAQABAADwAQABMAFQAXABoAGwAcAB4AHgAeAB0AHgAgACAAIgAiACMA
JAAkACQAIwAjACMAIwAjACMAIwAjACEAIAAfAB4AGwAaABkAGQAYABcAFwAXABMAEgAQ
AA4ACwAKAAgABwAGAAQAAgACAAEA///+//7//P/6//f/9v/3//b/9f/0//P/8v/w/+//
8f/w/+//7//x//H/8f/w/+//7v/t/+z/7v/u/+3/7f/t/+3/7f/t/+v/6//r/+r/7f/u
/+//8P/w/+//7v/t/+3/7v/u/+//7//u/+7/7f/v//D/8P/w//D/8P/u/+7/7//x//H/
8f/y//L/8v/z//H/8f/w//D/8f/x//H/8//x/+7/8P/x/+//7//u/+7/7v/v//D/8P/s
/+z/7P/s/+3/7v/t/+7/7P/t/+3/7v/u/+3/7P/r/+v/7P/t/+//7f/v//D/8P/w//D/
8P/u/+7/7v/v/+//8P/w//H/7//x//L/8//z//P/8//0//P/8//y//L/9P/1//X/9f/1
//b/9v/2//T/9P/0//T/8//y//L/8//v/+v/6P/m/+f/5v/l/+X/5f/l/+X/5f/n/+f/
5//n/+T/5P/k/+P/4f/h/+L/4v/k/+X/5v/n/+f/5//o/+j/5v/m/+b/5v/o/+j/5f/l
/+X/4//l/+r/7v/3/wcAFwAoADcAQwBOAFgAVgBIADAAGQAFAPf/6v/T/7v/rP+h/5v/
mf+b/5n/mf+b/5z/n/+m/67/uf/E/87/1P/V/9j/3P/i/+X/5//o/+j/6P/p/+r/6//r
/+z/7P/t/+3/7v/u/+7/7v/u//D/8P/w//H/8f/x//H/8//z//P/8//z//L/8v/x//T/
9f/2//b/9P/0//X/9f/2//f/9//3//r/+//7//v/+f/6//r/+v/9//3//f/9////AAAC
AAIABQAGAAYABgAGAAgACQAKAAsADgAPAA8ADwARABIAEwAWABcAGAAaABsAHAAcAB4A
HAAcAB4AHgAdAB4AHgAeAB0AHQAdAB0AHwAfAB8AHwAfAB4AHQAcABsAGgAZABkAFwAV
ABQAEwAQABAADwAOAAwACgAHAAUABAACAAAAAAD+//3//f/+//v/+v/4//j/+f/4//f/
9v/0//T/8//z//X/9P/z//P/8//z//P/8v/w//D/8P/w//H/8v/y//P/8f/x//H/8f/x
//H/8f/w//H/8v/z//T/9P/z//L/8f/x//L/8v/z//T/9P/1//X/9f/2//b/9v/4//j/
9v/2//f/+f/5//n/+v/6//r/+//7//v/+v/6//v/+//7//3//f/6//z//f/8//v/+f/4
//r/+//8//z/+v/6//r/+v/6//r/+P/4//j/+f/5//r/+v/5//j/9//1//b/9//5//f/
+f/5//j/+P/3//b/9v/2//b/9v/2//j/+P/4//j/+P/3//f/+P/3//f/9//3//f/9//3
//b/9v/2//f/+P/2//b/9v/1//f/9//3//f/9f/3//f/9//3//X/+P/6//r/+v/6//z/
/P/8//3//f/+//7////9////AAABAAEAAQABAAIABQAFAAQABAADAAMAAgABAAMABAAE
AAQABAAEAAQABAACAAAA//////7/+//5//j/9f/0//P/8//1//X/9f/1//X/9f/1//X/
9P/0//T/8//x//H/8v/y//H/8f/x//H/8//z//T/9P/y//L/8v/y//L/8v/z//P/8//3
//v//v8CAA8AHwAzAEQAUQBfAGwAcABmAFAANgAdAA8ABQDy/9n/xf+2/6//q/+p/6f/
qf+v/7H/tP+5/8D/yP/R/9j/4P/m/+v/8P/y//T/9f/1//b/9v/2//f/+P/5//n/+v/6
//v/+//8//z//P/8//z//v/+//7///////////8BAAEAAQABAAAAAAABAAEAAwADAAMA
AgACAAIAAwADAAQABQAFAAUABgAHAAcABwAHAAgACAAIAAkACQAJAAkACwAMAA4ADgAP
ABAAEAAQABAAEgATABQAFQAYABkAGQAZABsAHAAdAB4AHwAgACIAIwAkACQAJgAmACYA
KAAoACcAKAAoACgAKQApACkAKQApACkAKQApACkAKAAnACYAJQAkACMAIwAiACEAIQAh
AB0AHAAaABgAFwAWABQAEwASABAADgAOAA0ACwAKAAoACQAIAAYABgAFAAQAAwACAAIA
AgABAAEAAQAAAP/////////////+//z//P/8//z//P/8//v/+//9//3//f/9//v/+//7
//r/+v/6//r/+v/7//v/+//7//r/+v/5//n//P/8//3//f/7//z//P/8//7//v/8//z/
/f/////////+//7//v/////////+//7/////////AQABAP7/AAABAAEAAQAAAAAA////
/////v/9//7///8AAP7//v/8//z//P/9//3//v/9//3//f/9//r/+v/6//v/+//9//3/
/P/8//v/+v/6//r/+v/6//r/+v/6//r/+v/6//n/+f/6//v/+//7//v/+f/5//n/+P/4
//j/+f/6//r/+v/6//n/9//3//f/9//3//n/+f/5//f/9//3//n/9//3//r/+v/6//r/
+f/4//n/+P/4//j/+v/6//r/+v/6//r/+v/6//v//f/+//7////9////AAABAAEAAQAB
AAIAAwADAAIAAgACAAMAAwADAAUABgAGAAYABgAGAAYABgACAAAA//////7/+//5//j/
9//2//X/9f/z//P/8//z//P/8//z//P/8v/y//L/8f/y//P/9f/2//P/8//z//P/8//z
//T/9P/0//T/9P/0//T/8v/z//X/9//5//v/AAAEAA8AHQAvAEIAUQBbAGYAagBgAEoA
LAAVAAcA+//s/9f/w/+y/6n/p/+l/6P/p/+t/7H/tP+3/8D/xv/P/9j/4P/m/+v/8P/0
//T/9f/1//b/9v/2//n/+v/7//v/+v/6//v/+//8//z//P/8//7/AAAAAAAA////////
//8BAAEAAQABAAIAAgADAAMAAwADAAMAAgAEAAQABQAFAAYABwAHAAcACAAJAAkACQAH
AAgACAAIAAsACwALAAsACwAMAA4ADgAPABAAEAAQABIAFAAVABYAFQAYABkAGQAZABsA
HAAdAB4AHwAgACIAIQAiACIAJAAmACYAKAAoACcAKAAoACgAJwAnACcAJwApACkAKQAp
ACcAJgAlACQAIwAiACEAIQAgAB8AHwAfAB0AHAAaABgAGQAYABYAFQATABAADQAMAAsA
CQAIAAgABwAGAAQABAADAAIAAQAAAP7//v/9//3//f/8//v/+//7//v/+//6//z//P/8
//z/+v/6//n/+f/7//v/+//7//v/+//7//r/+v/6//r/+v/7//v/+//7//j/+P/3//f/
+v/6//v/+//7//z//P/8//z//P/6//r/+//9//3//f/8//z//P/9//v/+//6//r/+//7
//v//f/7//j/+v/7//n/+f/4//j/+P/5//r/+v/5//r/+//8//r/+v/4//j/9v/3//f/
+P/5//n/+f/5//b/9v/2//f/9f/3//f/9v/4//f/9v/2//T/9P/0//T/9v/2//b/9v/0
//P/8//0//X/9f/1//X/8//z//P/8v/y//L/8//0//L/8v/y//H/8f/x//H/8f/v//H/
8f/x//P/8//z//X/8f/x//T/9P/0//T/8//y//P/8v/0//T/9P/0//T/9P/0//X/9f/2
//b/9//3//n/+v/7//v/+//7//z/+//7//r/+v/7//3//v////3//v/+//7//P/8//z/
/P/8//r/+f/5//b/8//x//D/8f/w/+//7//x//H/8f/x//H/8f/x//H/7v/u/+7/7f/t
/+3/7v/u/+//7//v/+//7v/t/+3/7P/u/+7/7v/u//L/8P/t/+v/6//r//H/+P8AAAUA
DwAfADIARwBTAFwAYgBgAFIANgAVAAEA9//o/9P/v/+w/6P/n/+f/5v/mf+b/5//ov+n
/7D/uP+//8j/0v/a/93/4v/k/+b/6//t/+7/7v/u/+7/7v/u/+3/7//w//L/8//0//T/
9P/0//b/+P/4//j/+f/5//n/+f/4//f/9v/1//f/+P/6//v//P/7//r/+P/6//r/+//7
//z//f/9//3//P/9//3//f/9//7//v/+//////////////8AAAIAAgAFAAYABgAGAAgA
CgALAAwADAAOAA4ADQAOABEAEwAVABYAFwAYABoAGwAcABwAHgAcABwAHgAeACEAIgAi
ACIAHwAfAB8AHwAdAB0AHQAdAB8AHgAdABwAGwAaABkAGQAYABcAFwAXABMAEgAQAA4A
DQAMAAoACQAKAAgABgAGAAEA///+//7//f/8//r/+v/5//j/9//2//b/9v/1//X/8//y
//H/8f/x//H/8f/w//D/8P/w//D/8P/w/+//7//v/+//7//v//H/8f/x//D/7v/u/+7/
7v/v/+//7//v//D/8P/v/+//8P/w//H/8f/x//L/8v/y//T/9P/y//L/8//1//X/9f/0
//T/9P/1//X/9f/0//T/8//z//P/9f/0//L/9f/3//X/9f/0//T/9P/1//b/9v/2//b/
9v/2//b/9v/0//T/8v/z//P/9P/z//P/8//z//H/8v/z//X/9P/1//T/8v/z//P/8//0
//L/8v/y//L/8v/y//L/8v/y//H/8f/y//P/8//z//P/8//z//P/8v/y//D/8f/y//T/
9P/0//T/9P/0//T/9P/1//X/9v/2//f/9//5//r/+//7//v/+//8///////+//7//v//
///////9//7//v/+/wAAAAAAAAAA/v/8//v/+//6//f/9f/0//P/8v/x//H/7//v/+//
7//x//H/8f/x//D/8P/w/+//7//v//D/8P/v/+//7//v//H/8f/y//L/8v/y//L/8v/w
//D/7//v/+//8//3//z/AAAJABkALQBAAE8AWQBmAGwAaABSADYAHQANAAMA9P/d/8n/
vP+x/6v/qf+n/6X/p/+p/6z/sf+4/8L/x//Q/9r/4P/j/+j/7P/w//P/8//0//T/9P/1
//b/9//3//r/+v/7//v//P/8//z//P/8//7//v/+//////////////////////8CAAIA
AwADAAQAAwACAAAAAQACAAQABQAGAAcABwAHAAYABwAHAAcACQAKAAoACgALAAsACwAL
AA0ADgAQABAAEQASABIAEgASABQAFQAWABcAGgAbABsAGwAdAB4AHwAgACEAIgAkACUA
JgAmACgAKAAoACoAKgArACwALAAsACsAKwArACsAKwArACsAKwApACgAJwAmACcAJgAl
ACUAIgAhACEAIQAdABwAGgAYABcAFgAUABMAEgAQAA4ADgANAAsACgAKAAkACAAGAAYA
AwACAAEAAAAAAAAA/////////v/9//3/+//7//v/+v/8//z//P/8//r/+v/5//n/+f/5
//n/+f/5//n/+f/4//j/+P/4//j/+//7//v/+//8//z/+//7//z//P/9//3//f/+//7/
/v/+//7//P/8//3//////////v/+//7///8BAAEAAAAAAAEAAQABAAMA///8//7///8B
AAEAAAAAAP7///8AAAAAAAAAAAAAAAAAAAAA/v/+//z//f/9//7//f/9//3//f/8//z/
/P/9//v//f/9//z//v/9//z//P/8//z//P/8//z//P/8//z//P/7//v//P/7//v/+//7
//v/+//7//r/+v/6//v//P/8//z//P/7//n/+f/5//n/+f/7//v/+//7//v/+//9//n/
+f/8//z//P/8//v/+v/9//7//v/8//7//v/+//7/AAAAAAAAAQD//wAAAAABAAEAAwAE
AAUABQAFAAUABgAHAAcABgAGAAYABwAHAAcABwAIAAgACAAKAAoACgAKAAYABAADAAMA
AgD///3//P/5//j/9//3//f/9//3//f/+f/5//n/+f/4//j/+P/3//f/9//4//j/9//3
//f/9//3//f/+P/4//b/9v/2//b/+P/4//f/9//5//3/AQAEAAoAGQAtAD8ATgBbAGcA
cABuAGAARgAqABUACwD//+r/0f+9/7L/rf+t/6n/q/+v/7P/tf+4/73/xv/O/9f/4P/m
/+r/7//y//b/9v/3//n/+v/6//r/+f/6//v/+//8//z//f/9//7//v/+//7//v8AAAAA
AAABAAEAAQABAAEAAQABAAEAAgACAAMAAwAFAAUABQAEAAYABgAHAAcACAAJAAkACQAI
AAkACQAJAAsADAAMAAwADQANAA0ADQANAA4AEAAQABMAFAAUABQAEgAUABUAFgAXABoA
GwAbABsAHQAeAB8AIgAjACQAJgAlACYAJgAoACgAKAAqACoALQAuAC4ALgAtAC0ALQAt
AC0ALQAtAC0ALQAsACsAKgApACgAJwAnACYAJQAlACUAIQAgAB4AHAAbABoAGAAXABYA
FAASABIADwANAAwADAALAAoACAAIAAcABgAFAAQABAAEAAMAAwADAAIAAQABAAEAAQAB
AAAAAAAAAAAAAAAAAAAA//////3//f/9//3//////////v/+//7//v/+////////////
/v/+//3//f/+//7/////////AAAAAAAAAAAAAP7//v///wEAAQABAAAAAAAAAAEAAQAB
AAAAAAABAAEAAQADAAEA/v8AAAEAAwADAAIAAgAAAAEAAgACAAAAAAAAAAAAAgACAAAA
AAD+//////8AAAEAAQABAAEAAAAAAAAAAQD//wEAAQAAAAIAAQAAAAAA/v/+//7//v/+
//7//v/+/wAA/////wAA///////////+////AAAAAP7//v///wAAAAAAAAAA////////
////////AQABAAEAAAD///7////7//3/AAACAAIABAAEAAQABAACAAIAAgADAAMABAAE
AAUABwAJAAoACwAJAAkACQAKAAsACwAKAAoADAANAA0ADQANAA4ADgAOAA4ADgAOAA4A
CgAIAAcABwAIAAUAAwACAP///v/9//3//f/9//3//f/9//3//f/9//z//P/8//v/+//7
//z//P/7//v/+//7//3//f/+//7//v/+//7//v/6//z/+//7//v//f8DAAYACgAXACkA
OwBMAFsAZwBwAHQAZgBMACwAFQAHAP//7v/Z/8X/tv+t/6n/q/+p/6n/q/+z/7L/sf/C
/8r/0//e/+b/6P/t//D/9P/0//n/+f/6//r/+v/7//z//f/9//z//P/9//3/AAAAAAAA
AAAAAAIAAgACAAEAAQABAAEAAwADAAMAAwACAAIAAwADAAUABQAFAAQABAAEAAUABQAG
AAcABwAHAAgACQAJAAkACQAKAAoACgAJAAkACQAJAAsADAAOAA4ADwAQABAAEAAQABIA
EwAUABMAFgAXABcAGAAbAB0AHwAgACEAIgAkACIAIgAhACIAJAAkACYAJgAnACgAKAAo
ACcAJwAnACcAJQAlACUAJQAnACYAJQAkACMAIgAhACEAHgAdAB0AHQAZABgAFgAUABMA
EgAQAA8ADAAKAAgACAAFAAMAAgACAP///v/8//z//f/8//v/+v/8//z/+//7//j/9v/0
//P/9f/1//X/9P/y//L/8v/y//D/8P/v/+//8f/x//H/8f/x//H/8f/w/+7/7v/u/+7/
8P/x//L/8//y//L/8f/x//D/8P/x//H/7//w//D/8P/y//L/8P/w//H/8//z//P/8v/y
//L/8//1//X/9P/0//T/8//y//P/8f/u//D/8f/z//P/8v/y//L/8//0//T/8P/w//D/
8P/w//D/7v/u/+v/6//q/+r/7P/t/+7/7//s/+z/7P/t/+v/7f/t/+z/7f/t/+3/7v/r
/+r/6f/o/+v/7P/t/+7/6//p/+j/6P/n/+f/5//n/+b/5//o/+j/6v/W/9r/3v/i/+b/
6v/s/+7/8f/w//D/7//v/+z/7f/t/+3/7v/v//D/8v/3//v//v8CAP///f/6//f/9v/2
//X/9P/2//b/9v/2//L/8P/v/+//5//f/9j/0v/Z/97/4//p/+v/6//r/+v/6//r/+v/
6//o/+j/6P/n/+n/6f/q/+r/5f/j/+H/3//i/+P/5f/m/+j/6P/o/+j/6P/Y/+v////h
/9v/6//2//b/EwAhAC0ARgBTAFUAZABeAFoATgAyAAkAAwD///D/0//B/6r/qf+p/5//
k/+d/53/n/+e/6//tP+4/7//zP/O/9b/2f/g/+T/6v/p/+3/7v/u/+7/7P/s/+z/6//v
//D/8v/z//L/8P/u/+z/7//y//P/9P/3//f/9//3//f/9//3//f/+v/6//v/+//7//v/
+//6//f/9v/2//X/+f/7//z//f/+/////////wEAAgACAAIAAwADAAMAAwABAAAAAAD+
/wMABgAIAAoACQAKAAoACgANABAAEQARABMAFQAWABcAGQAbAB0AIAAgACAAHwAgACAA
IAAiACIAIwAkACQAJAAhACEAIQAhACIAIwAkACUAIgAgAB4AHAAdABwAGwAbABwAGwAb
ABsAFgAUABEADgANAAwACgAJAAgABgAEAAQAAQD///7//v////7//P/8//n/+P/3//b/
9v/2//X/9f/1//T/8//z//P/8//z//L/8v/y//L/8v/y//L/8f/x//P/8//z//P/8//z
//P/8v/0//T/9P/0//X/9f/1//X/9v/2//X/9f/0//T/9f/1//X/9v/2//b/9//4//f/
+P/5//v/+//7//r/+v/6//v//f/9//z//P/9//3//f///////P/+//////////7//v/8
//3//v/+//7//v/+//7//v/+//z//P/8//3//f/+//3//f/9//3//P/8//z//f/7//3/
/f/8//z/+//6//r/+v/6//r/+v/8//z//P/8//v/+f/4//j/+//7//v/+//7//v/+//6
//j/+P/5//r/+v/6//r/+f/5//n/+f/5//n/+v/8//z//P/8//z//P/8//3//f/+//7/
/////wEAAgADAAMAAwADAAQABQAFAAQABAAEAAUABQAFAAUABgAGAAYACAAIAAgACAAE
AAIAAQABAAIA///9//z/+f/4//f/9//3//f/9//3//f/9//3//f/9v/2//b/9f/1//X/
9v/2//X/9f/1//X/9//3//j/+P/2//b/9v/2//b/9P/z//X/9//7//3/AgAIABEAHQAv
AEIAUQBdAGoAcgBuAFoAQgAnABUACQD8/+f/z/+8/7P/r/+v/6X/p/+1/7H/tv/B/8T/
yP/P/9r/4P/o/+3/8P/0//b/9//5//r/+v/6//v//P/9//3//P/8//3//f/+//7//v/+
/wAAAgACAAIAAQABAAEAAQABAAEAAQABAAQABAAFAAUABgAFAAQAAgAEAAQABQAFAAYA
BwAHAAcACAAJAAkACQALAAwADAAMAAsACwALAAsADwAQABIAEgATABQAFAAUABQAFgAX
ABgAFwAaABsAGwAbAB0AHgAfACIAIwAkACYAJwAoACgAKgAsACwALgAuAC0ALgAuAC4A
LQAtAC0ALQAtAC0ALQAtAC8ALgAtACwAKQAoACcAJwAoACcAJwAnACMAIgAgAB4AHQAc
ABoAGQAWABQAEgASAA8ADQAMAAwACwAKAAgACAAHAAYABQAEAAYABgAFAAUAAwACAAEA
AQABAAEAAQAAAAIAAgACAAIAAQAAAP7//f////////////3//f/9//z//P/8//z//P//
//////////z//P/7//v//v/+/////////wAAAAAAAP7//v/8//z//f/////////+//7/
/v///wEAAQAAAAAA////////AQABAP7/AAABAAEAAQAAAAAAAgADAAQABAD///7//f/8
//7//v/8//z///8BAAIABAACAAEAAAD///r/+v/6//v//v8BAAIAAgABAP///f/8//3/
/v///wAAAgACAAIAAgABAP///v/+/////////////P/7//r/+P/7//z//v8AAP///v/9
//v//f/7//3/+f/+//7//v/+//7/AAAAAAAAAQABAAIAAgADAAMABQAGAAcABQAFAAUA
BgAJAAkACAAIAAYABwAHAAcACAAKAAsADAAKAAoACgAKAAgABgAFAAUABAABAP///v/7
//r/+f/5//v/+//7//v/+//7//v/+//6//r/+v/5//n/+f/6//r/+f/5//n/+f/3//f/
+P/4//n/+v/7//z/+v/8//n/+//7////AQAIAA4AGQApAD0ATABZAGMAcABuAGAARgAo
ABEABwD5/+r/1f/D/7T/r/+p/6n/p/+t/7H/tf+2/7//yP/S/9n/4v/m/+z/8f/2//j/
/P/7//3//v/+//7//v/+//7//f8AAAAAAQABAAQABAAEAAQAAgAEAAQABAADAAMAAwAD
AAQABQAGAAcACAAIAAkACQAJAAkACQAIAAoACgALAAsACgALAAsACwAMAA0ADQANAA8A
EAAQABAAEQARABEAEQATABQAFgAWABUAFgAWABYAGAAaABsAHAAdACAAIQAhACEAIwAk
ACUAJgAnACgAKgArACwALAAuAC0ALAAtACwALwAwADAAMAAvAC8ALwAvAC0ALQAtAC0A
LQAsACsAKgApACgAJwAnACYAJQAlACUAHwAeABwAGgAZABgAFgAVABIAEAAOAA4ADQAL
AAoACgAIAAYAAwACAP///v/9//z//P/8//v/+//5//j/9//3//X/9f/1//T/9P/0//T/
9P/0//T/8//z//P/8//z//P/8//z//P/8v/y//L/8v/y//P/8//z//P/9P/0//P/8//y
//L/8//z//P/9P/0//T/8v/y//D/8P/x//P/8//z//L/8v/y//P/9f/1//T/9P/1//X/
9f/3//T/8P/x//H/9P/1//X/9v/1//X/9f/0//T/9P/0//T/9P/0//L/8v/0//X/9f/2
//X/9f/1//X/9P/0//T/9f/0//X/9P/y//L/8f/w//D/8v/y//L/8v/y//L/8v/y//L/
8f/x//L/8f/x//H/8f/1//X/8//y//L/8v/y//L/8v/0//T/9P/1//P/9P/0//X/9f/3
//j/+f/3//f/9//4//r/+//7//z//P/9//3//f/8//z/+//6//z//P/8//z/+v/4//f/
9//4//X/8//y//P/8v/x//H/8P/v/+7/7f/v/+//7//v/+7/7v/u/+3/7f/t/+7/7v/r
/+v/6//r/+3/7f/u/+7/7v/u/+7/7v/o/+z/7//t/+3/7//z//b//P8DABMAJwA6AEcA
UQBcAGQAXgBKADAAEwADAPf/6P/V/8H/sP+h/5//of+f/53/nf+h/6T/qf+0/77/xf/M
/9b/3P/d/+D/5v/s/+//7//w//D/8P/x//L/8//z//T/9P/1//X/+P/4//j/+P/3//j/
9//2//j/+f/6//v/+f/5//n/+f/5//j/+P/3//z///8CAAQAAgAAAP///f///wEAAgAD
AAUABwAIAAkABQACAP7/+v/5//f/9f/z//z/AgAJAA4ADQAOAA4ADgALAAwADAAMABAA
FAAWABcAGgAfACMAJwAiAB8AHAAaAB4AIgAlACoAJgAkACQAIgAiACIAIQAgACIAIwAk
ACUAJQAlACUAJQAjACIAIQAgAB8AHgAdAB0AHgAdAB0AHQAZABgAFgAUABEAEAAOAA0A
DgAMAAoACgAFAAMAAgACAAMAAgAAAAAA///+//3//P/8//z/+//7//n/+P/3//f/9//3
//f/9v/2//b/9v/2//j/+P/3//f/9//3//f/9//3//f/9//2//j/+P/4//j/9//3//f/
9//4//j/9//3//r/+v/7//v/+//8//z//P/8//z/+v/6//v//f/9//3//P/8//z//f//
/////v/+/////////wEAAQD+/wAAAQABAAEAAAAAAP7///8AAAAA/v/+//7//v8AAAAA
/v/+//7//////wAA///////////+//7//v////7////+//z//f/9//3//v/8//z//P/8
//7//v/+//7//P/7//v//P///////////wAAAQACAAIAAAAAAAEAAgADAAQABQAFAAUA
BQAFAAUABQAHAAcABwAJAAkACQALAAkACQAMAAwACwAMAAwADAANAA4ADgAOAA0ADAAL
AAsACAAHAAgABwAFAAUABAACAAQABQAFAAUAAwADAAMABAAEAAQAAwACAAQABAAEAAQA
AwAEAAQABQAHAAwAIAAWAPj//f8AAAMABgAHAAgACQAKAA4AEAASABQAHgAoADIAPABK
AFgAZgB0AGwAZgBgAFoARgA0ACIAEAABAPL/4//U/8//yv/F/8D/w//G/8n/zP/V/9z/
4//q/w==
         </WaveFormData>
      </LeadData>
   </Waveform>
</RestingECG>
