# Supplementary material for: Detection of Left Atrial Enlargement Using a Convolutional Neural Network-Enabled Electrocardiogram
Source: Front Cardiovasc Med. 2020 Dec 17;7:609976. doi: 10.3389/fcvm.2020.609976 (PMC7773668; doi:10.3389/fcvm.2020.609976)
Supplement: Supplementary file 5 [file Data_Sheet_5.ZIP › normal4/1802036093_7619_0000001N.XML]

<?xml version="1.0" encoding="Windows-1252"?>
<!DOCTYPE RestingECG SYSTEM "restecg.dtd">
<RestingECG>
   <PatientDemographics>
      <PatientID>1802036093</PatientID>
      <PatientAge>67</PatientAge>
      <AgeUnits>Years</AgeUnits>
      <Gender>Male</Gender>
      <PatientLastName>lichinan</PatientLastName>
   </PatientDemographics>
   <TestDemographics>
      <DataType>Resting</DataType>
      <Site>1</Site>
      <AcquisitionDevice>MAC55</AcquisitionDevice>
      <Status>Unconfirmed</Status>
      <Priority>Normal</Priority>
      <AcquisitionTime>10:26:07</AcquisitionTime>
      <AcquisitionDate>08-10-2017</AcquisitionDate>
      <CartNumber>1</CartNumber>
      <AcquisitionSoftwareVersion>009C</AcquisitionSoftwareVersion>
      <XMLSourceVersion>MAC5000 v1.0</XMLSourceVersion>
   </TestDemographics>
   <RestingECGMeasurements>
      <VentricularRate>63</VentricularRate>
      <AtrialRate>63</AtrialRate>
      <PRInterval>154</PRInterval>
      <QRSDuration>88</QRSDuration>
      <QTInterval>432</QTInterval>
      <QTCorrected>442</QTCorrected>
      <PAxis>42</PAxis>
      <RAxis>13</RAxis>
      <TAxis>10</TAxis>
      <QRSCount>10</QRSCount>
      <QOnset>225</QOnset>
      <QOffset>269</QOffset>
      <POnset>148</POnset>
      <POffset>203</POffset>
      <TOffset>441</TOffset>
      <ECGSampleBase>500</ECGSampleBase>
      <ECGSampleExponent>0</ECGSampleExponent>
   </RestingECGMeasurements>
   <Diagnosis>
      <Modality>Resting</Modality>
         <StatementCount>3</StatementCount>
         <LabelText>12SL Õï¶Ï³ÂÊö</LabelText>
      <DiagnosisStatement>
         <StmtFlag>ENDSLINE</StmtFlag>
         <StmtText>ñ¼ÐÔÐÄÂÉ</StmtText>
      </DiagnosisStatement>
      <DiagnosisStatement>
         <StmtFlag>ENDSLINE</StmtFlag>
         <StmtText>µçÑ¹·ûºÏ×óÐÄÊÒ·Ê´óµÄ×îµÍ±ê×¼£¬²»³ýÍâÊÇÕý³£±äÒì</StmtText>
      </DiagnosisStatement>
      <DiagnosisStatement>
         <StmtFlag>ENDSLINE</StmtFlag>
         <StmtText>ÁÙ½ç ECG</StmtText>
      </DiagnosisStatement>
   </Diagnosis>
   <Waveform>
      <WaveformType>Rhythm</WaveformType>
      <WaveformStartTime>0</WaveformStartTime>
      <NumberofLeads>8</NumberofLeads>
      <SampleType>CONTINUOUS_SAMPLES</SampleType>
      <SampleBase>500</SampleBase>
      <SampleExponent>0</SampleExponent>
      <HighPassFilter>16</HighPassFilter>
      <LowPassFilter>150</LowPassFilter>
      <ACFilter>NONE</ACFilter>
      <LeadData>
         <LeadByteCountTotal>10000</LeadByteCountTotal>
         <LeadTimeOffset>0</LeadTimeOffset>
         <LeadSampleCountTotal>5000</LeadSampleCountTotal>
         <LeadAmplitudeUnitsPerBit>4.88</LeadAmplitudeUnitsPerBit>
         <LeadAmplitudeUnits>¦ÌV</LeadAmplitudeUnits>
         <LeadHighLimit>2147483647</LeadHighLimit>
         <LeadLowLimit>268435456</LeadLowLimit>
         <LeadID>I</LeadID>
         <LeadOffsetFirstSample>0</LeadOffsetFirstSample>
         <FirstSampleBaseline>0</FirstSampleBaseline>
         <LeadSampleSize>2</LeadSampleSize>
         <LeadOff>FALSE</LeadOff>
         <BaselineSway>FALSE</BaselineSway>
         <ExcessiveACNoise>FALSE</ExcessiveACNoise>
         <MuscleNoise>FALSE</MuscleNoise>
         <LeadDataCRC32>2381568270</LeadDataCRC32>
         <WaveFormData>
6P/o/+j/6P/q/+r/6v/q/+3/7v/v//D/7f/s/+v/6v/s/+7/8P/y//D/8P/w//D/8v/y
//L/8v/z//T/9f/2//P/8v/x//D/8v/0//b/+P/2//b/9v/2//f/+P/5//r//f/+////
AAD9//z/+//6//3/AAADAAYABAAEAAQABAAFAAYABwAIAAoADAAOABAADwAOAA0ADAAR
ABQAFwAaABgAGAAYABgAGQAaABsAHAAfACIAJQAoACcAJgAlACQAJwAqAC0AMAAvAC4A
LQAsAC0ALgAvADAAMQAyADMANAAxADAALwAuADAAMgA0ADYAMgAwAC4ALAApACgAJwAm
ACQAJAAkACQAHgAaABYAEgASABIAEgASAA0ACgAHAAQAAgAAAP7//P/+//7//v/+//v/
+P/1//L/9v/4//r//P/6//j/9v/0//T/9P/0//T/9f/2//f/+P/2//T/8v/w//T/9v/4
//r/9//2//X/9P/0//T/9P/0//b/+P/6//z/+P/2//T/8v/0//b/+P/6//n/+P/3//b/
9P/0//T/9P/3//j/+f/6//b/9P/y//D/8v/0//b/+P/1//T/8//y//L/8v/y//L/9f/2
//f/+P/0//L/8P/u//D/8v/0//b/8//y//H/8P/u/+7/7v/u//H/8v/z//T/8P/u/+z/
6v/s/+7/8P/y//H/8P/v/+7/7P/s/+z/7P/v//D/8f/y//D/7v/s/+r/7f/u/+//8P/v
/+7/7f/s/+r/6v/q/+r/7f/u/+//8P/s/+r/6P/m/+r/7P/u//D/7f/s/+v/6v/q/+r/
6v/q/+3/7v/v//D/7v/s/+r/6P/q/+z/7v/w/+//7v/t/+z/7P/s/+z/7P/t/+7/7//w
/+//7v/s/+n/6v/r/+3/8P/t/+3/7//v/+7/7v/u/+7/7//x//X/9//4//X/8//w//P/
8//2//n/9v/4//n//P/6//n/9v/2//f/+f/8//7//v/+//v/+P/5//r/+//+//z/+v/4
//b/8//x//D/7v/s/+3/7f/y/+//7P/p/+X/5f/o/+n/7P/s/+z/6//s/+z/6//p/+T/
5v/p/+3/8v/u/+3/6v/m/+v/7v/t/+z/5P/Z/9H/zP/M/9P/4v/0/wsAKgBQAHkAogDL
APQAGgE0AT0BMQERAeIAqgBrACgA+v/n/9//2f/b/93/2f/X/9v/3v/f/+X/6//v//P/
9//1/+//7v/w/+7/7P/s/+z/7//w/+//7//v//H/8P/w/+//7f/v//H/8//2//L/8v/w
/+3/7v/x//P/9v/2//X/9f/3//b/9v/1//P/9P/2//n/+//5//n/9//0//b/+P/8/wAA
///9//z/+//8//z//P/7//z///8DAAgABQAEAAEA//8CAAQABwAKAAoACQAMAAsADAAN
AAwACAAMAA4AEQATABIAEgASABAAFQAXABsAHQAbABsAHAAdAB4AHwAfAB8AIQAkACgA
LAAsAC0AKgAnACoALAAuADIAMAAyADEANAA0ADMAMgAvADEAMwA3ADoANgA4ADYANAA4
ADgAOQA4ADYANAAzADQALQAtACwAKAAnACcAKAAoACIAIAAcABkAGQAWABQAEgASAA8A
DQANAAwACQAGAAEAAAAAAAIABwACAP///f/7//3//f/8//3//P/9//r/+f/6//n/+P/3
//f/9//8//7/+//5//n/+P/6//r/+//9//3//P/5//v/+f/5//n/+P/3//v//v8BAP7/
/f/6//f/+//6//v//f/+/////P/7//v/+//7//n/+v/7//7////9//v/+//3//v/+//8
//7//f/8//v/+v/5//j/9//z//b/+P/7//7/+v/4//b/8//1//b/9//3//b/+f/4//f/
9v/1//X/9f/z//f/+//9//r/9//0//D/9P/2//b/+P/2//r/9//z//P/8//z//T/9//3
//j//P/4//T/8v/w//L/9P/2//X/9v/3//b/8f/z//P/8//z//T/9P/1//n/9f/y//D/
8P/y//L/9P/2//X/9//0//P/8//x//P/8//1//T/+f/6//X/8//y//D/9P/1//f/9f/8
//X/8P/w//D/8P/w//L/9P/2//r/+f/3//T/7//v//D/8v/0//P/9v/3//j/9v/2//b/
9f/3//v//f8DAAAA/v/7//j/9//5//v//f/+/wAABAAEAAEA/v/+//3///8CAAQACQAJ
AAYAAwD+//7//v8AAAIAAAAAAAAA+//4//b/8//u//H/8f/2//r/+P/2//P/7v/v/+7/
7//x//L/8v/0//X/9P/y/+3/6//v//L/9v/5//j/9f/x/+3/7v/x//L/7P/l/+H/3P/Y
/9v/5v/0/w0ALgBWAIMAsADTAPYAFgEsATEBJwEJAeAAsAB3ADQA/P/l/9n/0//V/9v/
3f/h/+f/6v/p/+v/6//t//P/+f/7//3//f/+//v/+P/1//L/8v/w//X/9//5//3/+//4
//T/7//z//X/9//6//j/+v/6//n/9//3//b/9v/6//v//f8BAP3//P/6//f/+P/6//3/
//8AAAEAAAD+//3//P/9//7/AgADAAUABwAGAAQAAgD//wAAAwAHAAwACwAMAAsACwAJ
AAgACAAIAAsADQATABUAFgAVABIADAAPABIAFgAZABkAGgAbABoAGwAbAB0AHQAgACMA
JwArACoAKQAnACUAKQAsADAANAA1ADcANQAzADQANAA0ADYAOAA8AD0AQgA/AD0AOwA3
ADkAOwA/AEIAPwBCAEEAQAA+ADwAOwA4ADsAPAA+AEIAOQA3ADQALgAvAC8AMAAwACsA
KgAnACUAIgAcABcAEgAWABUAFQAXABMADwALAAUABAAEAAYACwAHAAUABAADAAMAAQD+
//3///8DAAMABQADAAEA///9//3//f8CAAQAAgABAAIAAgAAAP7//f/9/wEAAgABAAUA
AwABAP///P/7////AgAFAAIAAwACAAEAAQD+//3//f8CAAUABAAFAAMAAQD///v//f//
/wMABQAEAAMABAABAP///f/8//z/AQACAAMABAAAAP7//P/3//r//P///wIAAQAAAP//
/f/7//r/+f/3//r///8AAAEA/v/7//n/9//1//n//f////7//f/8//r/+P/4//b/9v/4
//7//f/7//j/9//2//b/+f/5//r//v/9//r/+f/4//b/9v/2//P/+P/7//z/+f/5//f/
9f/z//X/9v/4//3/+v/4//f/+P/4//b/9v/2//f/+//6//v/+f/1//X/8//0//T/+v/8
//j/9//3//b/9v/1//X/8f/8//3//P/6//j/9v/0//b/9v/2//b/9//4//n/+v/4//b/
9P/y//X/+P/7//3/+v/3//T/8v/z//T/9v/6//v//P/8//z/+//5//j/+f/7/wEAAwAG
AAIAAAD7//n//P/9/wEABAAGAAYABQACAAAA/////wAAAwAHAAsADAAJAAYAAwAAAAEA
AgADAAQABAD///3//P/4//T/8//x//X/+P/5//r/9v/y//H/7v/x//P/9f/2//b/9//3
//b/8P/v/+//8P/1//f/+v/7//j/8f/u/+//6v/o/+X/4//g/+D/5f/u//r/DwAwAGAA
lQDEAO8AFAEyAUIBQwExAQsB3gCsAHEANAAEAO3/3//V/9P/1//b/+H/6f/y//f/+f/3
//P/8f/z//f/+//9/wAA///+//r/9v/1//L/9//5//v///////7//P/5//n/+f/5//r/
/f8AAAEAAQD8//v/+f/4//3///8CAAcABAAEAAMAAQD+//7//////wQABwAIAAgABQAC
AAEAAAAGAAcACQALAA0ADAALAAkACQAJAAoADAAQABIAEgATABAADgANAAwAEQATABkA
GwAdAB0AGwAWABcAGAAaABsAIQAkACcAKAAlACMAIwAhACQAJwArAC8AMQAxADAALwAv
ADAAMgA0ADgAPQA+AD8AOwA6ADkAOgA+AEIAQwBIAEYARQBEAEEAQQBBAEMARABGAEoA
SgBKAEkARgBEAEAAQwBEAEYASgBCAEEAPwA6ADUAMwAyADAAMQAyADEAMQAtACYAIAAa
AB0AGwAaABsAGQAXABUAEQAOAAwADAAPAA0ADQAOAA8ADQAJAAQAAQADAAcABwAJAAoA
CQAIAAcAAwABAAQABAAGAAcACgAMAAoABgADAAEABQAGAAUACQAHAAcABwAGAAEAAwAE
AAUABgAJAAoACwAKAAYABAADAAkACwAJAAkABwAHAAcABQADAAMABQAFAAgACQAMAAsA
CQAFAAIAAAAFAAYABwAIAAcABgAFAAEAAgACAAMABAAGAAYABgAFAAQAAgAAAP3/AAAF
AAYABwAFAAMAAgABAPr/+//8//v///8BAAMABAD///z/9//0//n/AgAEAAUACAAJAAoA
DAAKAAcABQAGAAkACgANABAADgAOAA4ACwAQABMAFAARABQAFQAWABcAGQAYABgAGwAb
ABwAHgAiACAAHAAaABgAHAAhACEAIwAhAB8AIQAhACAAHgAiACIAIgAjACUAJgAmACUA
JQAhAB4AJQAsACoAKgAqACoAKAAmACQAIgAmACgAKgAsACkAKAAnACYAKAAoACgAKgAq
ACsAKwApACcAJgAmACYAKAAsAC4AMAAtACwAKwApACsALQAtADEALwAwADAAMAArACsA
KwArADAAMgA2ADYAMwAwADAALwAvADAAMAAzADYANgA2ADQAMQAuAC0ALAAtAC4ALwAr
ACgAJgAjAB4AHgAdACEAJAAiACIAIQAeABwAGgAaABsAHgAeACAAIQAgAB4AGQAXABkA
GgAcAB0AHgAdABsAGQAUABMADAAIAAUAAwAAAP7/AQAMABYAJwBCAGgAnQDQAPkAIAFA
AVYBWwFLASsB/gDSAJ0AYAAwABEA/f/1//X/8//x//f/AwAKAAcABQAFAAcADwAPAAkA
BwALABAAEQASAA4ACgAJAAYACQALAA0AEQAQAA4ACwAHAAkACQAJAAoADAAQABIAEwAN
AAkABAAAAAQABwALABEAEAAQAA8ADQAJAAgACAAHAAoADQAOAA4ABwACAP///P8DAAUA
CAALAAsACAAFAAEA/////wAAAgACAAQABAAFAAMAAAD+//z///8BAAcACQAKAAsACgAG
AAUABAAEAAMACAAKAAwADAAJAAcABwAFAAcACQAMAA8AEQARABAADwANAAwADAAMABEA
FQAVABUAEgAQAA4ADgAQABQAFQAaABoAGQAYABUAEQARABMAFAAVABoAGwAcABkAFgAU
ABAAEgAUABcAHAAUABMAEQAMAAkABwAGAAQABAAGAAYABwACAPz/9//y//T/8//z//X/
9P/x/+7/6f/o/+b/5v/p/+j/6f/r/+3/6v/n/+P/4f/k/+f/5v/n/+n/6f/p/+n/5f/j
/+b/5v/o/+n/7P/u/+r/5v/j/+H/5v/o/+j/7f/q/+n/6P/m/+P/5f/m/+f/6v/t/+7/
7//s/+j/5v/l/+n/6//p/+n/6//r/+v/6f/l/+X/5//n/+r/6//u/+3/6P/j/9//3P/g
/+L/5P/m/+X/5P/j/9//3f/c/9z/3P/e/97/3v/d/9v/2P/V/9H/0v/X/9j/2f/X/9X/
1P/T/87/z//Q/8//0P/R/9L/0v/Q/87/yv/I/8v/0P/O/8v/yv/J/8j/yP/H/8X/xP/G
/8r/yv/M/87/yv/I/8b/wf/F/8n/y//J/8r/yf/I/8f/x//G/8b/yf/J/8r/zP/Q/83/
yv/J/8j/yv/P/8//0f/T/9H/0//T/9L/0P/U/9T/1f/X/9r/3P/Z/9f/1v/R/9b/2//g
/+D/4P/g/+D/3v/c/9r/2P/b/97/4f/k/+H/4P/f/97/4f/i/+P/5P/k/+b/6P/p/+j/
5f/i/+D/4v/k/+f/7P/q/+r/6f/o/+r/6//t//H/8//3//f/+P/2//T/7//t/+//8f/2
//r//f/8//r/9v/3//f/+P/6//z///8CAAIA///8//n/9v/6//z//v8AAPv/8//u/+r/
6f/m/+b/5f/s//D/8v/0/+//6v/o/+T/6P/r/+7/8P/t/+v/6P/k/+H/4f/i/+T/5//p
/+z/7f/g/9f/4P/v/+r/3v/b/9//1v/M/8//1P/c//H/FgBAAGkAlADJAPQADAEiATUB
MQEbAfQAwACJAEoACgDj/9P/x//H/8v/0f/X/9f/2P/d/93/2f/b/+H/6//t/+f/5//q
/+n/6P/n/+T/5P/i/+X/5//p/+3/6v/o/+X/4f/j/+X/5//q/+j/6v/q/+n/5f/l/+T/
5P/m/+f/6f/t/+r/6P/l/+H/4P/i/+X/5//p/+v/6//q/+b/5P/k/+T/6f/r/+7/8f/x
/+7/6//n/+n/6//u//L/8//0//P/8//x//D/8P/w//P/9f/7//3//P/7//j/8v/1//j/
/P///wEAAgADAAIAAQABAAMAAwAHAAsAEAAVABUAFQAUABMAFgAaAB8AJAAmACkAKAAn
ACcAKAApACwALgAyADMAOAA4ADcANgAzADMANQA5ADwAOgA+AD4APgA8ADoAOQA2ADgA
OgA9AEIAOQA3ADQALgAtAC0ALgAuACoAKgAoACcAIwAeABoAFgAXABUAFAAVABMADwAL
AAUABAAEAAYACwAGAAUABQAFAAMAAQD+//3///8DAAMABQADAAEA///9//3//f8CAAQA
AQABAAMABAADAAAA/v/9/wIABAAEAAkABwAFAAMAAAD//wMABgAJAAgACQAIAAcABwAE
AAMAAwAJAAsACQAJAAYABQAEAAEAAQADAAcACQAHAAcACQAHAAUAAwACAAIABwAIAAkA
CgAIAAYABAD//wAAAgAFAAgABwAGAAUAAwADAAIAAQD//wIABwAIAAkABQADAAIAAQAA
AAMABgAHAAUABQAFAAQAAwACAP///v8CAAgABwAFAAIAAQAAAAAAAQABAAIABgAGAAQA
BAAEAAMAAgABAP3/AQAFAAcABQAEAAEA/v/7//7//v///wMAAAD+//3//v/9//r/+f/4
//v////+/////f/5//n/9//3//b/+//8//n/+f/6//r/+f/3//b/8f/+/////v/8//r/
+P/2//L/8P/u/+z/6//q/+n/6P/j/+D/3f/c/97/3//f/93/2v/Y/9f/1v/W/9j/2P/Y
/9r/2v/a/9n/1f/V/9P/1f/X/9j/2P/Y/9P/0//T/9P/1f/W/9n/2P/Y/9b/1//X/9T/
1P/T/9X/2v/a/9r/2P/U/9L/0v/S/9D/0P/Q/8v/yv/K/8n/xv/C/7//wf/C/8X/xv/G
/8T/wv/A/8D/wf/B/8D/wf/B/8P/xP/C/8P/v/++/77/vf/B/8P/xP/F/8T/vf+2/67/
qf+p/6r/rP+3/8T/0v/j//7/KABXAIYAsQDYAPwAEAEPAfcA0wCiAG4AMQD2/9L/w/+3
/6//rf+r/6X/p/+x/7z/wf/F/8f/yf/F/8P/w//D/8b/yv/K/8r/yf/G/8b/xP/F/8X/
xf/H/8v/zP/M/8v/yP/H/8b/xv/J/8z/zf/N/8z/zf/N/87/zP/L/8v/zf/Q/9L/0//T
/8//zv/O/83/0v/V/9b/1v/X/9b/1//Y/9j/1//X/9f/2//c/93/3f/a/9n/2f/a/93/
4P/h/+P/4//i/+L/4v/h/+H/5f/l/+r/7f/u/+z/6f/o/+j/5//r/+7/8f/y//X/9f/3
//f/9//3//j/+f///wEAAgADAAAAAAABAAIABwALAAsACwALAAwADQAQAA8AEAAOABAA
FAAVABYAFQASABEAEgASABQAGAAYABgAGAAWABUAEgAPAA4ADgAQAA4ADwAPAAwACAAF
AAMAAAAAAAAA/v/9//3/+P/0//D/7f/p/+b/5f/n/+f/5//l/9//3P/b/93/2//b/9z/
3f/f/93/2v/Z/9j/2f/W/9X/2f/b/93/3//b/9f/2P/W/9b/1//a/9z/3v/c/9v/2//b
/9r/1//Z/9v/3f/f/+D/2v/b/9v/2//d/9//3//f/+H/3v/d/93/3//f/9v/2f/d/9//
4f/h/9z/2//c/9v/3P/d/+D/3//h/9//3v/e/97/3P/a/9j/2v/c/97/3f/Z/9j/2P/Y
/9n/2v/b/9v/3P/c/9z/2//Z/9v/2f/X/9j/2f/b/93/1v/X/9j/1//Y/9n/2v/a/9r/
2v/Y/9j/1v/a/9f/0//X/9n/2//e/9z/2f/X/9j/2f/Y/9n/2v/a/9r/2v/X/9j/2f/Y
/9P/1//Z/9v/3f/b/9j/1v/X/9f/2P/a/97/3P/a/9r/2v/Z/9v/2P/X/9n/2f/d/9//
3P/Y/9r/2P/Z/9n/2v/a/9v/2//c/9n/1v/V/9b/2P/a/9z/3v/b/9r/2f/Y/9r/2v/a
/9z/3v/f/9//3f/a/9j/1//W/9j/3P/e/+D/3v/e/97/3f/b/93/3f/h/+P/5P/k/+T/
4P/f/97/3f/h/+T/6f/q/+f/5P/k/+P/5f/m/+b/6f/s/+z/7P/q/+b/5P/k/+T/5v/o
/+r/5//j/+L/4P/c/9v/2f/c/97/4P/g/9//3P/b/9j/1//X/9v/3P/f/+H/4P/e/9n/
1//X/9j/2v/b/9//3//e/93/1v/V/9T/0P/P/83/zP/O/8//0v/e/+3/AAAkAFEAfgCn
AMwA6gD8AAcBAQHlAMIAnABtADYA/v/Z/8v/w/+9/73/v//F/83/1P/b/9v/2f/Z/9f/
1//d/+P/4//m/+X/5P/f/9z/3P/a/93/3//h/+X/5P/k/+P/4f/f/9//3//g/+L/5v/o
/+n/5v/l/+P/4v/k/+X/5//r/+n/6v/q/+n/6P/o/+n/6f/u//H/8v/y/+7/7P/s/+z/
8f/x//L/8//0//T/9P/z/+//7//w//L/9//6//v//f/5//b/9P/y//b/9//8//3///8B
AAEA/v/8//z//f/9/wMABgAJAAoACAAHAAgABwALAA0AEAATABUAFQAUABMAEQASABQA
FgAcACEAIgAjAB8AHgAdAB4AIQAkACQAKAAnACcAJwAlACMAIwAlACYAJwAsAC0ALgAr
ACgAJgAiACMAJAAmACoAJQAlACQAIAAbABkAGAAWABUAFgAVABUAEAAKAAUAAAADAAEA
AAABAP///f/7//f/8//w/+//8f/w//H/8//1//P/7//q/+f/6v/t/+z/7f/t/+3/7f/t
/+n/5//q/+r/7P/t//D/8v/v/+z/6v/p/+v/7P/r/+//7//v/+//7v/p/+v/7P/t/+7/
8f/y//P/8P/s/+r/6f/v//H/7//v//H/8f/x/+//7P/r/+z/6//t/+//8//z//D/7f/r
/+r/7v/u/+7/7v/u/+7/7v/r/+n/6P/o/+j/6v/s/+7/7//t/+r/5//j/+b/6//s/+3/
6v/p/+n/6f/j/+X/5//n/+r/6//s/+z/6v/o/+T/4v/k/+r/6f/n/+f/5//n/+j/5f/j
/+L/5P/m/+b/6P/q/+j/5v/k/9//4v/l/+b/4//n/+f/5//n/+T/4v/h/+P/4//k/+b/
6v/n/+T/4//i/+T/5//l/+X/5//l/+f/5//j/+D/4//i/+T/5f/n/+j/5//l/+T/3//i
/+X/6P/o/+j/6P/o/+b/5P/i/+D/4v/k/+b/6P/l/+T/4//i/+D/4P/i/+T/6P/p/+j/
5//j/+L/4f/h/+X/5//p/+r/6v/q/+n/6f/q/+n/7P/r/+//8P/x/+//7P/r/+r/7P/x
//b/9//3//T/9P/z//P/8//y//T/9v/5//r/+f/4//P/8v/x//D/8//0//D/7//t/+r/
5f/j/+H/5P/m/+b/5//n/+X/5v/j/+L/4v/i/+T/5v/n/+f/5v/i/+H/4f/h/+L/4v/j
/+f/6v/p/+T/3//c/9b/0f/P/9D/0P/V/9z/5v/1/w4AMgBjAJQAvwDmAAoBIAEnASEB
BwHcALAAgwBIAAoA5//Z/8v/xf/F/8X/yf/T/97/5f/p/+n/5//l/+H/3//j/+j/7P/s
/+z/6f/m/+b/5P/l/+X/5f/n/+n/6v/q/+n/6P/n/+b/5v/o/+z/7v/v/+v/6//q/+r/
6//r/+z/7//w//L/8//z/+3/7P/s/+v/7//z//X/9v/0//L/8v/y//P/8//0//X/+v/6
//r/+f/2//X/9f/2//n//P/9///////+//7//v/+//3/AAD//wUABwAHAAQAAwACAAIA
AQAFAAgACwAMAAsACwANAA0ADgAPABEAEwAXABkAGgAbABgAGAAZABoAHgAjACQAJQAi
ACIAIgAkACMAJgAmACoALAAtAC4ALQAoACcAKAAoACsAMAAxADIAMAAuAC0AKgAoACgA
KQAsACoAKwArACgAIgAfAB0AGgAbABwAGwAbABgAEgANAAgACAAFAAMAAwAFAAMAAQD9
//n/9v/1//f/9v/1//X/9f/z//H/7v/t/+//8f/v/+//8//z//P/8//u/+v/7f/s/+7/
7//y//T/8//w/+7/7f/s/+z/6v/t/+7/7//w//D/6v/r/+v/6//u//H/8v/z//L/7v/s
/+v/7f/v/+3/7f/w//H/8v/x/+z/6//s/+v/7v/v//L/8f/v/+3/7P/s/+z/7P/s/+z/
7f/u/+//7f/r/+r/6v/q/+v/7P/t/+3/7f/s/+v/6f/o/+v/6v/p/+v/6//s/+3/5v/n
/+j/5//q/+v/7P/s/+z/7P/q/+r/6f/s/+j/4//l/+f/6f/s/+r/5//l/+b/6P/o/+r/
7P/r/+r/6f/l/+X/5//n/+P/5//p/+v/7f/p/+b/5P/l/+X/5v/o/+z/6//o/+f/5v/m
/+n/5//n/+j/5//q/+v/5//k/+f/5v/o/+n/6//s/+r/6f/p/+X/4P/j/+r/6//s/+3/
7v/q/+j/5v/k/+f/6P/p/+r/6v/q/+r/6v/n/+b/5//o/+z/7f/s/+v/6f/o/+f/5//q
/+v/7P/s/+3/7v/u/+//7v/t//D/7//z//T/9f/z//L/8f/w//L/9P/4//j/9//3//j/
+P/5//b/9P/1//b/+v/8//z//P/3//b/9f/0//T/9P/v/+3/7f/s/+n/6f/m/+j/6f/o
/+v/6//p/+r/5f/k/+T/5P/m/+j/6f/p/+r/5v/l/+X/5f/m/+b/5//r/+r/6//s/+f/
4P/W/8//z//Q/9L/2f/i/+z/AQAcAD4AaQCWAMEA7gAUAS4BNQEpAQUB1ACkAHEANAAC
AOn/3f/R/83/zf/J/8f/0f/c/+X/6f/p/+3/7//r/+X/5f/q/+7/7v/u/+z/6v/r/+r/
6f/p/+n/6//v//D/8P/v/+7/7f/s/+z/7//y//P/8//z//P/8v/y//D/7//v//H/9P/2
//f/9//z//L/8v/x//T/9//4//j/+f/4//n/+v/7//n/+P/3//3//v//////+v/5//n/
+v/9/wAAAQADAAUABAAEAAQAAgABAAQAAwAKAA0ADgAMAAsACgAKAAkADgAQABIAEgAV
ABUAFwAXABUAFQAWABcAHQAfACAAIQAeAB4AHwAgACMAJwAnACcAJwAoACkALAArACwA
KgAsADAAMQAyADEALgAtAC4ALgAwADQANAA0ADUANAA0ADIALwAuAC4AMAAuAC8ALwAs
ACgAJQAjACAAHgAeABwAGwAbABYAEgAOAA0ACQAGAAUACAAHAAYAAwD9//r/+f/7//n/
+f/6//v/+//5//b/9f/0//X/8v/x//b/9//4//n/9P/x//P/8v/y//P/9v/4//r/+P/3
//f/9f/0//H/8//3//n/+//8//f/9//2//X/9//5//n/+f/6//j/+P/5//r/+f/0//H/
9P/3//r/+//3//X/9f/z//P/8//1//P/9v/1//X/9v/0//L/8P/u//L/9P/2//X/8//y
//L/8v/w//D/8P/v//D/8P/w/+//7v/x//D/7//v/+//8P/x/+z/7f/u/+3/7//v/+//
7v/w//D/7v/u/+3/8P/s/+f/6v/t//D/9P/w/+3/6//s/+7/7P/s/+z/7f/u/+//7f/r
/+v/6f/j/+n/6//t/+//7P/q/+n/6//q/+r/6//u//D/7v/u/+7/7P/t/+n/5//p/+n/
7f/v/+v/6P/r/+r/6v/r/+3/7v/w/+//7//r/+b/5//q/+3/7v/v//D/7f/s/+v/6v/o
/+j/6v/s//D/8f/w/+//6//q/+n/6f/t/+//8f/y//L/8v/x//H/8v/x//T/8//3//j/
+f/3//T/8//y//T/9//8//3//f/4//j/9//3//b/9v/5//z//f/+//3//P/5//j/9//2
//n/+v/2//X/8v/w/+z/6//n/+r/7P/s/+3/7f/r/+z/6f/o/+j/6P/p/+z/7v/v/+7/
6v/p/+n/6f/q/+r/6//v//D/7//s/+f/5P/c/9f/1//Y/9r/3f/m//D///8WADgAZwCY
AMMA7AASASoBMQEnAQsB3gCwAIEARgAMAO3/4f/V/83/zf/N/8//1//i/+n/7f/v/+//
7f/r/+n/6//w//T/9P/0//H/7v/u/+z/7P/t/+7/8f/0//T/8//x//D/7//u/+7/8v/2
//j/+f/2//X/8//y//H/8f/y//X/9v/4//n/+f/1//T/9P/z//f/+//9//7//P/6//r/
+v/7//v//P/9/wEAAgADAAMA/v/9//3//v8CAAYACAALAAgABgAFAAQAAwADAAcABwAM
AA8AEAAOAA0ADAAMAAsAEQAUABcAGAAYABcAGAAXABgAGQAbAB0AIQAjACQAJQAjACIA
IgAiACgALQAuAC8ALAAsACwALgAtADAAMAA0ADYANwA4ADcAMgAxADIAMgA1ADoAOwA8
ADsAOAA2ADIAMgAyADMANgAyADMAMwAwACoAJwAlACIAIQAiACEAIQAfABoAFgASABEA
DQAKAAkACgAJAAgABQD///z/+//9//3//f/+/////f/7//j/9//1//f/9f/1//r/+//8
//3/+f/1//b/9P/2//f/+v/8//r/+P/3//f/9v/2//T/9//4//n/+v/6//T/9f/1//X/
+P/7//z//f/7//j/9//3//r/+//4//f/+v/7//z/+//4//f/+P/3//j/+f/8//v/+f/3
//b/9v/2//b/9v/2//n/+v/7//n/9v/0//P/8v/1//b/9//3//f/9v/1//P/8v/1//T/
8//4/w==
         </WaveFormData>
      </LeadData>
      <LeadData>
         <LeadByteCountTotal>10000</LeadByteCountTotal>
         <LeadTimeOffset>0</LeadTimeOffset>
         <LeadSampleCountTotal>5000</LeadSampleCountTotal>
         <LeadAmplitudeUnitsPerBit>4.88</LeadAmplitudeUnitsPerBit>
         <LeadAmplitudeUnits>¦ÌV</LeadAmplitudeUnits>
         <LeadHighLimit>2147483647</LeadHighLimit>
         <LeadLowLimit>268435456</LeadLowLimit>
         <LeadID>II</LeadID>
         <LeadOffsetFirstSample>0</LeadOffsetFirstSample>
         <FirstSampleBaseline>0</FirstSampleBaseline>
         <LeadSampleSize>2</LeadSampleSize>
         <LeadOff>FALSE</LeadOff>
         <BaselineSway>FALSE</BaselineSway>
         <ExcessiveACNoise>FALSE</ExcessiveACNoise>
         <MuscleNoise>FALSE</MuscleNoise>
         <LeadDataCRC32>2406858843</LeadDataCRC32>
         <WaveFormData>
+v/6//r/+v/8//z//P/8//3//v///wAA/v/8//r/+P/8//7/AAACAP///v/9//z//v/+
//7//v8BAAIAAwAEAAIAAAD+//z///8CAAUACAAFAAQAAwACAAQABAAEAAQABgAIAAoA
DAAKAAgABgAEAAkADAAPABIAEQAQAA8ADgAPABAAEQASABUAFgAXABgAFQAUABMAEgAW
ABgAGgAcABsAGgAZABgAGgAaABoAGgAcAB4AIAAiACAAHgAcABoAHgAgACIAJAAhACAA
HwAeACAAIAAgACAAIQAiACMAJAAgAB4AHAAaAB0AIAAjACYAIgAgAB4AHAAaABoAGgAa
ABwAHAAcABwAFwAUABEADgARABIAEwAUABEADgALAAgABwAGAAUABAAGAAYABgAGAAMA
AAD9//r//P/+/wAAAgAAAP7//P/6//z//P/8//z//f/+////AAD+//z/+v/4//z//v8A
AAIA///+//3//P/+//7//v/+/wEAAgADAAQAAAD+//z/+v/+/wAAAgAEAAEAAAD///7/
AAAAAAAAAAABAAIAAwAEAAAA/v/8//r//v8AAAIABAACAAAA/v/8//z//P/8//z///8A
AAEAAgD+//z/+v/4//z//v8AAAIA///+//3//P/8//z//P/8////AAABAAIA/v/8//r/
+P/8//7/AAACAP///v/9//z//P/8//z//P///wAAAQACAP7//P/6//j//P/+/wAAAgAA
AP7//P/6//z//P/8//z///8AAAEAAgAAAP7//P/6//7/AAACAAQAAgAAAP7//P/8//z/
/P/8////AAABAAIA/v/8//r/+P/7//7/AQAEAAIAAAD+//z//P/8//z//P///wAAAQAE
AAEAAQD+//v/+//9/wAAAwABAAIABAACAAYACQAJAAkACQANAA8AFAAQAA4ACwAIAAoA
DgASABgAGQAbABwAGwAZABYAEgAQAA8ADwAQABIAEAAMAAkABQAIAAcABwAKAAgABwAG
AAYAAwADAAAA/f/8//3///8DAAEA/v/6//f/+f/6//z////7//z/+v/6//j/+P/3//P/
9v/5//3/AgD+//3/+v/2//r//v/+/////f/5//X/8f/y//r/AQAIAA4AFwAjADAAPwBU
AG0AjACkAKwApACUAIMAcwBlAFoAUQBGADUAIgAYABMADwALAAgABgAFAAkADwASAA8A
DAAGAAIA//8AAP7/+//+//z//f8AAP7////+//3//f/9//z/+P/7//v/AAADAP///P/7
//f/+v/8//3/AAD+//7//v////3//v/9//r/+//9////AQD///3//f/7/wAAAQACAAUA
BAADAAMAAwAEAAQABQABAAMABgAJAAwADAAIAAcABAAHAAcACgANAAoACQAMAAwADQAO
AAsACQANAA8AEgAUABMAEAAQAA8AEwAUABMAFQAVABYAFQAVABUAFwAWABMAFgAYABoA
HwAdABwAFgAVABgAGQAaAB0AGwAbABwAHAAbABcAFgATABUAFwAaAB0AGgAZABgAFQAU
ABYAFgAWABMAEwAVABQAFQAUABAACwALAA4AEAATABEADQAJAAQABQADAAMABQABAAAA
AAD///7//P/5//L/9f/2//f/+f/3//X/8v/v//H/8P/v//X/8//x//P/8v/w//D/7v/r
/+3/7//z//X/8//z/+//6//s/+3/7//1//P/8f/y//T/8v/w/+z/6//s/+//8//4//T/
9P/z/+z/7P/s//D/9P/z//X/9v/2//T/9P/x/+3/7v/x//X/+f/1//b/9f/w/+3/8P/0
//j/9f/1//b/+P/2//P/7//u//D/8v/1//r/9f/2//D/7P/x/+//8f/x//L/9P/0//b/
8v/w/+//7f/u//D/9//5//X/9v/y/+r/7P/u/+//8f/x//T/9P/1//P/8P/s/+z/8P/x
//P/9v/z//X/8v/q/+3/8P/x//L/8P/x//H/8//z//D/7P/s/+7/8P/z//b/8v/z//T/
7P/u//D/8P/z//P/9f/z//P/9P/u/+z/7P/u/+//8f/1//L/8v/v/+n/7P/u//D/8//3
//L/7P/s/+z/7P/s/+7/8P/0//b/9v/z//D/6v/r/+3/7//x//P/9v/1//j/+f/5//n/
9//7//3/AgAFAAMAAAD9//j/+//+/wMACQAMAA4ADgANAAcAAgD///n/+//8//7/AgD/
//3/+v/1//X/9P/2//j/+P/4//n/9f/0//D/7P/o/+n/6//v//L/7//r/+j/4v/j/+X/
6P/r/+v/6v/r/+r/6f/n/+L/4f/l/+j/7P/v/+7/6//n/+L/5P/o/+v/7f/t/+v/5f/k
/+T/5f/o//L///8PACIANQBKAGMAfACMAJYAkACCAHcAawBZAEoAOwAoABEAAAD6//f/
9//7//r/+P/1//P/8//2//X/9P/0//L/7//w/+7/6//r/+b/5P/k/+f/6//t/+//7v/r
/+f/4P/k/+X/6//v/+3/7P/t/+v/6f/o/+b/5v/p/+z/7//z/+//7v/r/+b/5v/p/+z/
7//w/+//8P/v//H/7//t/+3/8v/z//X/9//2//T/8//t//H/9P/3//r/+v/4//n/+P/4
//X/9f/1//f/+f///wIAAQAAAPv/9//6//3/AQAEAAMAAgAEAAUABQAEAAEAAQAHAAoA
CwANAAoACwAJAAUABwAKAA0AEwAUABQADwAPABEADwANAA0AEAATABcAGgAWABEADwAL
AAwADwATABcAFQAVABUAEwAPABAADwAOABEAEwAXABgAFwAUAA4ABwAJAAwADgARAA8A
DQALAAgACAADAAAA//8AAAIABQAHAAQAAAD7//L/9v/4//r//f/8//v/+f/3//X/8v/v
//P/9P/1//r//P/4//b/8v/t//D/8//4//v/+f/7//n/9//1//P/8v/1//n/+f/8/wAA
/P/4//L/7//y//X/+f/+//z//v////r/9//0//X/9v/5//3/AAACAP7//P/3//H/9P/3
//v////+/wAAAAD8//b/9v/3//j/+v/9/wEABgAAAPv/9f/y//X/+P/8/wIA/v8AAPv/
+P/6//X/9P/x//j//P/+/wIA/f/4//T/7//x//T//P////v//v/8//b/9//2//T/8//5
//7/AAADAAAA+v/z//D/8//1//j//P/8/////f/2//X/9v/1//T/9//7//7/AwD///r/
9P/y//P/9v/6//7/+//9////+P/2//b/9P/1//n//f/9////AAD4//T/8v/2//f/+f/9
//3//v/8//f/9f/0//P/8//9/wAA/v/6//j/9v/0//X/9v/3//j/+v/6//r/+v/4//b/
9P/y//b/+P/9/////f/4//X/8//0//X/+f/+/wAABAAHAAcABgADAAQAAwAJAAsADQAO
AAwACAAGAAQABwALABAAFAATABMAEAAMAAgAAwABAAAAAgAGAAgACwAIAAUAAAD8//3/
/v8AAAIAAgD//////P/3//T/8//z//b/+P/5//n/+P/0//H/7//y//P/9//4//n/+P/3
//X/8f/x//H/8v/1//f/+v/7//b/8v/w/+7/8f/1//n/+f/5//z//P/7//r//v8JAB8A
NABLAGQAfwCUAKAAoACUAIQAdwBtAGMAWABLADgAHQAKAAAA/f8BAAUACAAMAA8ACwAH
AAIA/f/4//r//v/9/wAAAAD///z/9v/z//L/9P/5//z////+//3/+//2//f/9f/4//n/
+v/8/wAAAQD8//r/9//2//n//P///wMAAQACAAEA/v/9//3//f/9/wIAAwAGAAcABQAB
AP3/+/8BAAMABgAJAAgACAAJAAUABAAEAAQABAAJAAoADgAQAA4ACQAHAAUABwAJAA8A
EgARABIADwANAA8ADwAQABAAEwAUABgAGwAZABYAEQAPABUAGAAZABsAGwAdABwAGQAa
ABoAGgAdACIAJAAhACMAIAAdABoAGQAeACEAJQAoACcAIwAiAB8AHwAfACAAIQAlACcA
KQApACEAIAAdABoAHAAfACQAJgAlACQAIAAbABoAGgAZABkAHQAdAB0AHAAXABEADQAL
AA0ADgAQABEAEAAOAAsABAAFAAQAAwADAAgACQAJAAkAAwD+//n/+//+////BAAGAAUA
BAABAP3//f/9//////8BAAUABQAFAAEA/f/6//v//v///wMACAAHAAQA///9//z//f//
/wIAAgAGAAkABgABAPz/+//6//7/AwAHAAoACQAIAAQA////////AAABAAIABgAIAAYA
/f/8//z//P///wEABAAIAAQAAQD9//z//v/+////AgACAAYAAwACAAEA+//5//X//P8A
AAIABgADAAAA/v/7//f/9v/6//n//P8CAAMAAAD8//j/8//v//b//v8DAAkACwAIAAQA
BAADAAEAAAAAAAYADQAPAAwACgAKAAgABgALAA8AEgAXABkAFgASABIAEwAUABYAGAAb
AB8AIwAeABkAGAAVABUAGgAfACAAIwAkAB4AHAAcAB0AHQAeACEAJQAoACgAJQAhACAA
HwAfAB0AJAAqACgAKAAoACgAJgAkACIAIAAjACYAKQAsACoAKAAmACQAJgAmACgAKAAr
ACsAKwAoACUAJQAlACUAKwAwADEANgA3ADUAMwAvADMAMwA2ADcAOAA4ADgANgA1ADQA
NQA3ADwAQABCAEMAPwA6ADcAMQAvAC4ALgAwADAAMQAxAC8AKgAmACUAJAAoACoALQAr
ACgAJAAgABwAHAAdACAAIgAiACEAIQAeABsAGQAYABcAGwAcAB8AIAAeABsAFQATABQA
FgAZABsAHAAbABkAFgAQAA4ADQARABUAFQATABQAFgAXABYAFgAdAC0AQgBbAHIAjQCm
ALYAugCsAJgAjQCJAH8AegB3AGIARwA0ACQAGQAXAB8AJgAkAB8AGQAVABgAGQASAAgA
BgAKAA4ADwAPAAoABAABAAAAAgAHAAoADQALAAkABgAAAAAA//8DAAUABwAIAAsACwAF
AAAA+v/2//r//v8CAAcABwAIAAcABAD//////////wIAAwAGAAcAAgD7//T/7//2//n/
/f8BAAAA/v/9//f/9f/0//P/8v/2//b/+f/6//b/8f/v/+3/7//x//f/+v/5//r/9//1
//T/8//z//L/9P/0//f/+f/1//L/7f/r/+//8v/z//X/8//1//T/8f/v/+7/7f/v//T/
9v/z//X/8//v/+v/6f/s/+//8//2//X/8f/w/+3/6f/p/+r/6//v//H/8//z/+3/7P/p
/+b/6P/r//D/8v/x//D/7P/n/+b/5v/l/+X/6v/r/+z/7P/n/+H/3f/b/97/4P/j/+X/
5P/i/9//2P/Y/9j/2P/Z/93/3//g/+H/3P/Y/9T/1//Y/9n/3v/g/+D/4P/e/9v/2f/Z
/9v/2//e/+P/5P/l/+H/3f/a/9v/3v/f/+P/6P/l/+L/3f/b/9r/2//d/+D/5P/o/+v/
6P/j/97/3f/c/93/4f/k/+b/5v/m/+P/3//f/9//4P/h/+T/6P/q/+j/3//c/9r/2P/a
/93/4f/m/+P/3//a/9j/1//W/9b/2P/Y/9z/2f/Y/9X/z//N/8n/zv/S/9T/2P/V/9L/
0P/N/8j/yP/N/83/zf/S/9L/zv/L/8j/xP/B/8X/yv/M/8//zP/I/8P/wv/C/8H/wf/C
/8X/y//M/8j/xP/E/8L/wP/D/8f/yv/P/87/yv/F/8T/xP/E/8X/xv/I/83/0v/O/8n/
yP/F/8X/yv/P/9D/0//Y/9L/0P/Q/9H/0f/S/9X/2P/c/93/2//X/9b/1f/V/9f/3P/i
/+L/4v/i/+L/4P/e/9z/2v/d/+D/4//m/+P/4v/h/+D/4f/i/+P/5P/m/+b/6f/p/+f/
5P/j/+P/5//p/+7/9P/y//T/9f/z//X/9f/5//v//v///wAAAAD9//r/+f/4//z/AQAH
AAwACwAJAAQA/v////v/+v/6//v//v///wEA/v/7//b/8v/2//j/+//+//v/9f/y/+z/
6v/o/+j/6f/t//D/8v/z//H/7P/o/+X/6f/r//D/8v/v/+z/6f/l/+L/4//k/+b/6f/r
/+7/7//g/9b/4P/w/+//5//t//X/7f/i/+b/6f/m/+z///8RABwAKwBMAGsAeACIAJoA
mACMAH8AbwBbAEwAOwAoABEAAgD8//X/9//9//r/9P/3//X/8f/u/+//8v/0/+z/7P/u
/+3/6//q/+b/5f/m/+f/6//t/+//7f/r/+j/4v/l/+X/6v/t/+v/6v/r/+n/5//m/+T/
5P/o/+r/7P/v/+v/6v/n/+L/4//l/+f/6f/p/+n/6//r/+r/5//k/+P/6f/r/+7/8f/u
/+z/6//l/+f/6v/t//D/8v/w//H/8P/u/+v/6//r/+//8f/3//r/9//2//H/7f/w//P/
9//6//n/+P/6//v/+f/4//X/9f/7/wAAAwAHAAYABwAFAAEABQAIAAsAEQASABQAEQAT
ABUAEwARABEAFgAZAB0AIAAeABkAFwATABYAGQAdACEAIAAhACIAIQAeAB4AHAAaABwA
HwAkACYAJQAiABwAFQAVABgAGgAdABwAGwAaABgAGAATABAADwARABIAFAAVABIADgAJ
AAAABAAGAAgACwAMAAsACQAHAAYAAgD+/wEABAAFAAoADAAIAAYAAgD9/wAAAwAIAAsA
CwANAAsACQAIAAUAAwAFAAgACQANABIAEAAMAAYAAwAEAAcACwAQAA4AEAARAAwACgAG
AAYABgAIAA0AEQAUABIAEAALAAUABgAJAA0AEQAOABAAEAAMAAYABgAHAAgADAAPABMA
GAASAA0ABwAEAAgACgANABIADwASAA4ADAAOAAkACAAFAAoADgAQABQAEAAMAAkABQAG
AAgADwARAA4AEgARAAwADAAKAAcABQALABAAEgAVABEADAAGAAQACAAJAAsADgAOABEA
DwAIAAgACAAGAAQACQANABAAFQAQAAoAAwAAAAIABAAHAAoACQALAA0ABgADAAIA////
/wQACQAKAA0ADgAGAAIAAAADAAMABAAHAAYACAAHAAMAAQAAAP////8JAAoACAAGAAQA
AgAAAP7//P/6//j/9//2//X/9P/w/+z/6v/m/+v/6//r/+j/5f/j/+H/3//h/+T/4//m
/+r/6//s/+v/6v/n/+f/5f/p/+r/6//q/+f/5v/n/+n/6//u/+//7//v/+z/6//n/+H/
3v/c/9z/3//h/+L/4f/c/9j/1//W/9b/1v/X/9P/1f/U/9P/0v/N/8v/y//K/8z/zf/P
/87/yv/J/8n/yf/L/8r/y//K/83/zf/K/8v/yP/I/8n/yf/N/8//0P/Q/9D/yv/H/8X/
w//F/8v/0v/W/9n/2P/Y/9//7f/+/xUAMgBTAHAAggCAAG4AWgBLAD8ANwA0ADMAJgAP
APj/5v/b/9n/2f/e/+L/5f/l/+X/4v/d/9L/zP/K/83/0v/U/9X/1f/Q/87/zv/L/83/
zf/N/9L/0//T/9D/zf/J/8r/yf/L/87/0//V/9X/1P/S/9L/0f/Q/8//z//S/9b/2P/Y
/9T/0//S/9H/1f/X/9v/3f/d/9v/2f/Z/9j/1//X/9f/2//e/+L/4f/d/9z/2//a/9//
4P/k/+b/5v/j/+P/4//i/+H/5P/k/+n/7P/r/+v/6P/n/+f/5v/p/+r/7v/x//H/8P/t
/+3/7f/u/+3/7f/x//X/9v/1//P/8v/x//P/9//6//j/+//7//n/9//3//b/9//5//r/
/f/7//z/+//4//f/9//3//n/+//9//3/+v/6//j/9v/z//P/9f/0//j/+v/5//f/8v/w
/+3/6//v/+//7//u/+3/6f/n/+f/5P/i/+H/3//h/+L/4v/e/9z/2v/Y/9f/2v/b/9v/
2//b/9j/1f/Z/9f/1f/X/9b/2P/a/9r/2f/U/9P/1P/T/9f/2//b/9v/2f/X/9b/2f/Y
/9f/2f/c/+D/4P/e/9//2//Z/9j/2P/a/97/4f/e/9z/2v/c/97/2//d/97/3v/h/+L/
4P/d/9r/2f/Z/9n/3P/g/+L/4P/c/9z/3f/e/9v/2//c/97/3v/d/9v/3P/b/9r/2v/c
/9z/4P/d/9z/3f/Z/9n/1//Z/9r/2f/a/9r/2v/b/9v/1f/U/9j/1//Z/97/3v/a/9v/
2v/Y/9f/1//a/9r/2//d/9z/2v/c/9r/1//V/9T/1//d/97/2v/Z/9r/2f/Y/9j/2f/Z
/9v/3f/c/9r/3P/X/9b/1v/W/9f/2//f/9r/2v/a/9j/2f/Z/9v/2f/Z/97/2v/a/9z/
2f/X/9b/1//Z/9z/3P/Z/9j/2P/Y/9n/1f/U/9b/2f/a/9v/3P/Z/9j/1//W/9j/2P/a
/9r/3//f/9//3P/Z/9f/1f/T/9n/3v/f/+T/5v/l/+T/4f/l/+X/6P/p/+z/7P/s/+r/
6P/m/+b/5//v//T/9//5//T/8P/u/+n/6P/o/+n/7P/s/+3/7f/r/+b/4v/h/+D/5P/m
/+n/5//m/+L/3v/a/9r/2//e/+D/4P/f/9//3P/Z/9f/1v/V/9v/3P/f/+D/3//d/9j/
1//X/9j/2v/b/9//3//e/9z/2P/W/9f/2f/d/93/3f/e/97/3f/c/97/4//z/wwAIwA+
AFsAeACOAJYAkACAAHEAZQBZAEwAQQAwABsAAgDu/+f/5//t//D/9P/1//H/7f/s/+n/
4v/g/+L/4//m/+b/5f/g/9r/1//W/9n/3f/f/+H/4f/h/+D/3P/Z/9f/2v/b/97/4P/k
/+X/4P/e/9v/2v/e/+D/4v/l/+X/5v/l/+L/4f/h/+H/4f/n/+n/7f/v/+3/6f/l/+P/
5//p/+z/7//w//D/8f/t/+r/6v/q/+r/8f/y//b/+P/2//H/7//t/+//8f/3//r/+//8
//n/9//1//X/9v/2//v//P8AAAMAAQD+//n/9//9/wAAAQADAAIABQAFAAMAAgACAAIA
BQALAA4ADAAPAAwACQAGAAUACQALAA4AEAAQAA0ADQALAAcABwAIAAkADAAPABIAEwAL
AAoABwAEAAcACQANAA4ADgAOAAsABwACAAIAAQABAAQABQAGAAYAAQD7//f/9f/1//b/
+P/5//j/9v/z/+z/6//q/+n/6f/u/+//7//v/+v/5v/h/+P/5P/l/+r/7P/q/+r/6P/l
/+P/4//l/+X/6f/t/+3/7f/p/+X/4v/j/+f/5//q/+7/7v/s/+j/5//j/+P/5P/m/+r/
7v/x/+7/6P/k/+T/5P/n/+v/7v/w/+7/7v/r/+f/5f/l/+b/5//p/+7/8f/w/+j/5v/l
/+T/5f/n/+r/7v/u/+v/5//m/+X/5P/k/+b/6f/u/+z/7P/p/+P/4f/d/+L/5v/o/+z/
6v/o/+f/5f/h/+D/5P/j/+T/6v/r/+j/5P/i/9//3f/h/+b/6P/r/+v/6P/k/+T/4v/h
/+H/4v/m/+v/6//m/+P/4v/f/9z/3//j/+b/6//p/+b/4v/i/+D/4P/h/+L/5f/p/+3/
6P/k/+L/3v/d/+D/5f/m/+n/7P/m/+T/5P/j/+H/4P/h/+b/6v/r/+n/5P/i/+D/3//h
/+T/6P/o/+j/6P/o/+T/4v/g/97/4v/k/+b/6P/l/+T/4//i/+D/4v/i/+X/6P/p/+f/
5//l/+P/4f/i/+n/6v/v//P/8//z//H/8//x//T/9f/2//f/+P/3//j/9f/2//j/+/8B
AAMABAACAPz/+v/1//P/8f/w//H/8P/0//X/9P/x/+z/7P/s/+3/8P/y/+//7//s/+n/
5v/l/+P/5f/m/+b/5v/n/+X/5P/g/9//3v/g/+P/5v/n/+j/5f/h/+H/4f/g/+L/4//l
/+v/6v/o/+T/4P/f/9//4f/l/+X/6P/u/+//7P/s//P/AQAWAC8ATABpAIYAlgCgAJoA
hgB1AGkAXQBOAD8AMAAZAAAA8v/r/+f/6//0//r///8FAAEA+P/x/+z/5v/m/+n/7v/w
//H/7//q/+j/6P/o/+v/7P/t//H/8f/w/+z/6v/n/+n/6f/s/+7/8v/z/+//7v/s/+z/
6//s/+3/7//x//T/9f/0//D/7//u/+3/8f/z//f/+f/4//X/8v/x//P/8//0//X/+f/6
//z/+f/1//T/8//y//j/+v///wIA///7//r/+f/7//v///8AAAQABgAEAAMAAAD/////
/v8DAAQACAALAAoACAAEAAMACAAKAAoACwAOABEAEQAPAAsACgAJAAsAEQAUABIAFQAU
ABEADgANAA0ADwASABQAFQATABQAEwAOAA0ADQANABAAEwAWABcAEAAQAA4ADAAMAA0A
EAAQABMAFAASAA8ACwAKAAgABwAKAAsADAAMAAkAAwD///3//P/8//3//f/+//7//f/4
//T/8v/w/+//8//1//b/9//0//D/7P/v/+3/7f/x//L/9P/0//L/7//s/+v/7P/r/+7/
8//0//X/8v/v/+3/7//u/+3/7//y//X/9P/x//H/7v/t/+3/7v/x//b/+v/4//T/8P/w
//D/7v/x//P/9P/3//j/9v/z//D/7//v/+//8v/2//j/9v/w//D/8f/y//D/8f/z//b/
9//1//L/8v/w/+7/7f/u//H/9v/0//T/9v/x//D/7f/u//D/8P/y//L/8v/z//P/7v/s
/+//7f/w//b/9//0//T/8v/v/+3/7//y//L/8//2//T/8f/y//H/7//u/+7/8f/3//j/
9P/y//L/8P/u/+3/7//w//P/9v/0//H/8v/t/+z/7P/s/+7/8//4//T/8//y/+//7//w
//P/8v/z//f/8v/x//L/8P/t/+v/6//v//T/9v/1//H/8P/v/+//6//u//L/9f/2//f/
+P/2//T/8v/w//H/8v/z//T/9P/0//T/9P/y//L/8P/x//P/9f/0//X/9P/z//L/9P/4
//j//P///wAAAQAAAAMAAAACAAIAAgAFAAYABQAGAAUABgAIAAsADgAPAA8ADAAKAAoA
BwAHAAMAAAD///z/AQADAAMAAQD7//r/+f/5//j/+v/3//f/9//1//P/8//v/+//7v/s
/+//8f/w//D/7v/t/+z/7v/u//D/8P/w//D/7f/u/+//7v/u/+3/7f/z//T/9P/0/+7/
6//p/+f/5//r//D/9v/3//j/+P/7/wcAGAAtAEgAZwCGAJwApACWAIIAcQBlAFsAVgBV
AEwANwAgAAwAAQD7//v//v8CAAcACwALAAoAAwD4//D/7v/x//b/+P/5//j/9P/z//T/
8v/z//L/8f/1//f/+P/2//T/8f/z//P/8//0//f/9//2//b/9f/2//T/9P/0//X/+f/8
//3//P/4//f/9v/1//j/+f/8//3////9//v/+//7//n/+P/3//v//v8CAAEA/f/8//v/
+v///wAABAAGAAgABQAFAAUAAgABAAQABAAIAAwADAANAAsACQAIAAYACgAKAA0ADwAR
ABAADQANAA0ADgANAA0AEAAVABcAFwATABIAEQATABYAGAAVABcAGAAXABYAFwAVABUA
FgAWABoAGQAbABsAFwAVABQAEwAVABcAGQAZABYAGAAYABgAFgAVABYAFAAZABoAGAAV
AA8ADgAMAAsADQANAA0ADAANAAkABwAHAAQAAgABAP//AgACAAEA/P/6//j/9v/1//b/
9//3//f/9//0//H/9f/x/+//8f/w//T/9v/2//X/8P/v//D/7//x//X/9f/1//X/8//y
//X/8//x//L/9P/4//j/9v/3//L/8f/x//L/8v/2//n/9v/0//L/9P/2//T/9f/1//T/
9v/4//f/9f/x//H/8v/z//T/+P/6//j/9P/0//X/9v/z//P/9P/2//j/9//1//b/9P/y
//H/8v/0//j/9f/0//f/8//z//H/8f/y//H/8v/z//T/9v/3//L/8P/z//H/8f/2//b/
8v/y//L/8f/x//D/8v/x//H/9f/0//L/9P/x/+//7v/u//D/9f/1//D/8f/y//H/8P/u
/+//7//x//X/9P/y//T/7//u/+7/7v/v//P/9//y//L/8v/w//H/7//x/+//7//2//L/
8v/0//L/7//t/+3/8f/0//T/8f/y//L/8v/z/+3/7P/u//D/8v/0//b/9f/0//P/8v/x
//L/8f/z//b/9//1//X/8v/x//D/8v/5//r///8DAAMAAwABAAMAAgAEAAQABAAHAAgA
BwAIAAUABgAIAAsADwARABIAEAAOAAwABwAFAAEAAAABAAAABAAFAAQAAQD9//z/+//7
//3/AAD+/////P/5//b/9f/y//P/8//y//P/9f/0//T/8f/v/+3/7v/x//T/9f/2//P/
7//v/+//7v/w//H/8//5//j/+P/y/+7/6//r/+3/7//x//b/+v/7//r/+v///wsAHgA3
AFQAcQCOAKQAqgCgAIwAewBvAGUAWgBTAEYAMQAWAAQA///7//3/AgAGAAsADwANAAgA
AQD6//T/9P/3//z//v////v/9v/0//T/8v/1//b/9//8//3//f/6//b/8//1//X/+P/6
//7////7//r/+P/4//f/+P/5//v//f8AAAEAAAD6//n/+P/3//3///8DAAUABAABAP7/
/f/9//3//v///wIABAAHAAUAAQAAAP///v8FAAYACgAMAAsABwAGAAUABQAFAAkACgAN
ABAADwAPAAwACwALAAoADgAQABUAGQAYABYAEgARABQAFgAWABcAGQAdAB4AHQAZABgA
FwAZAB8AIgAgACMAIQAfAB0AHQAeAB8AIQAiACUAIwAkACMAHgAdAB0AHQAhACMAJQAl
AB4AHgAcABoAHAAdACAAIAAkACQAIQAdABcAFgAUABMAGAAZABoAGgAWABEADgANAAoA
CgALAAsADgAOAA0ACAAEAAIAAAD//wMABQAGAAcABAAAAPz////+//3/AAAAAAMABAAD
AAEA/P/7//z/+//+/wMABAAFAAIA///9////AAD//wEABAAHAAYAAwADAP7//f/9//7/
AQAGAAoACAAGAAIAAgACAAIABQAHAAgACwAMAAoABwAEAAMAAwADAAUACgANAAwABwAG
AAYABgAEAAUABwAKAAsACQAGAAYAAwACAAIABAAFAAoACAAIAAoABQAEAAEAAgAEAAQA
BgAMAA==
         </WaveFormData>
      </LeadData>
      <LeadData>
         <LeadByteCountTotal>10000</LeadByteCountTotal>
         <LeadTimeOffset>0</LeadTimeOffset>
         <LeadSampleCountTotal>5000</LeadSampleCountTotal>
         <LeadAmplitudeUnitsPerBit>4.88</LeadAmplitudeUnitsPerBit>
         <LeadAmplitudeUnits>¦ÌV</LeadAmplitudeUnits>
         <LeadHighLimit>2147483647</LeadHighLimit>
         <LeadLowLimit>268435456</LeadLowLimit>
         <LeadID>V1</LeadID>
         <LeadOffsetFirstSample>0</LeadOffsetFirstSample>
         <FirstSampleBaseline>0</FirstSampleBaseline>
         <LeadSampleSize>2</LeadSampleSize>
         <LeadOff>FALSE</LeadOff>
         <BaselineSway>FALSE</BaselineSway>
         <ExcessiveACNoise>FALSE</ExcessiveACNoise>
         <MuscleNoise>FALSE</MuscleNoise>
         <LeadDataCRC32>1050405122</LeadDataCRC32>
         <WaveFormData>
BgAGAAYABgAGAAYABgAGAAYABgAGAAYACAAIAAgACAAIAAgACAAIAAgACAAIAAgACAAI
AAgACAAIAAgACAAIAAgACAAIAAgABgAGAAYABgAGAAYABgAGAAYABgAGAAYABAAEAAQA
BAAEAAQABAAEAAIAAgACAAIAAgACAAIAAgAAAAAAAAAAAAAAAAAAAAAAAAAAAAAAAAD+
//7//v/+//7//v/+//7//v/+//7//v/8//z//P/8//r/+v/6//r/+P/4//j/+P/2//b/
9v/2//T/9P/0//T/9P/0//T/9P/y//L/8v/y//D/8P/w//D/8P/w//D/8P/y//L/8v/y
//T/9P/0//T/9f/2//f/+P/6//r/+v/6//v//P/9//7/AAAAAAAAAAACAAIAAgACAAQA
BAAEAAQAAgACAAIAAgAEAAQABAAEAAQABAAEAAQABgAGAAYABgAGAAYABgAGAAQABAAE
AAQABgAGAAYABgAGAAYABgAGAAQABAAEAAQABAAEAAQABAAEAAQABAAEAAQABAAEAAQA
BAAEAAQABAACAAIAAgACAAIAAgACAAIAAAAAAAAAAAACAAIAAgACAAIAAgACAAIAAAAA
AAAAAAACAAIAAgACAAAAAAAAAAAAAAAAAAAAAAAAAAAAAAAAAAAAAAAAAAAAAAAAAAAA
AAAAAAAAAAAAAAAAAAAAAAAAAAAAAAAAAAAAAAAAAAAAAAAAAAAAAAAAAAAAAAAAAAAA
AAAAAAAAAAAAAAAAAAAAAAAAAAAAAAAAAAAAAAAAAP7//v/+//7/AAAAAAAAAAAAAAAA
AAAAAP7//v/+//7/AAAAAAAAAAD+//7//v/+/wAAAAAAAAAAAAAAAAAAAAAAAAAAAAAA
AAAAAAAAAAAA/v/+//////8BAAEAAgACAAMABQAFAAUABQAFAAUABAAEAAQABQAGAAYA
BgAGAAYABgADAAEAAAD+//z/+v/4//f/9v/1//T/8//z//P/8//z//X/9v/3//n/+v/7
//z//f/+/////////wAAAQABAAMAAwADAAQAAgACAAIAAgAEAAQABAAEAAQABAAFAAUA
BQAFAAQABAAGAAYABgAHAAcABwAJAA8AGAAkAC0AOQBAAEQARABEAEIAPAAyACEADgD5
/9n/uP+j/6D/q/+0/67/rv+9/9L/1//M/8j/wv+2/6//sv+3/8D/zP/Y/+X/8v/7/wIA
BwAJAAsADAAMAA0ADgAOAA8ADwAQABAAEAAQABAADgAOAA4ADwANAA4ADgAOAA4ADwAQ
ABEAEQASABIAEgASABIAEgASABIAEgASABIAEgASABIAEgASABIAEgASABEAEAAPAA4A
EAAQABAAEAASABIAEQARAA8ADwAPAA8ADwAOAA0ADQANAA0ADQAMAA4ADgAOAAwADAAL
AAsADQALAAoACgAIAAgACQAJAAgACAAIAAgACAAIAAcABwAGAAgACAAGAAYABgAGAAQA
BAAGAAUABAAEAAQAAwACAAIAAgABAAAAAAAAAAAA/////////v/9//3//P/7//v/+//7
//v/+//6//v/+//7//v/+f/6//r/+v/6//z//f/9////AAABAAEAAgACAAMAAwAFAAUA
BgAHAAgACAAJAAkACQAJAAoACgAKAAoACwAMAAoACwALAAwADgAOAA0ADQAMAAwADAAN
AA0ADAAMAA0ADQANAA0ADQANAA0ADQANAA0ADQANAA0ADQANAA0ADQANAA0ADQAOAA4A
DQANAA0ADQANAA0ADQALAAsACwALAAwADAAMAAwACgAKAAsACwAKAAoACgAKAAoACgAK
AAoADAAMAAsACwALAAsACwALAAsACwALAAsACwALAAsACwALAAsACwAKAAoACwALAAsA
DAALAAsACwAMAAwADAAMAAwADAAMAAwADAAMAAwACwALAAsACwAKAAoACwAMAAwADAAM
AAwADAAMAAsACwALAAsACwALAAsACwALAAsACgAKAAoACwALAAwACwALAAsACwALAAsA
CgAKAAsACwALAAsACgAKAAoACQAJAAkACQAJAAkACQAIAAoACgALAAsACwALAAsACwAL
AAsADAAKAAoACgAKAAoACgAKAAoACgAKAAoACgAKAAsACwALAAsADAAMAA0AEQARABEA
EQAPAA8ADgAOABAAEQASABIAEAAQABAADgALAAkACAAGAAYABAACAAEA/v/9//z/+//9
//3//f/9////AAABAAMABAAFAAYABwAGAAcABwAHAAgACQAJAAkACwALAAwADAAKAAoA
CgAKAAoACgAKAAoADAANAA0ADQALAAoACgAKAAwADAANAA0ADQAPABMAHgAqADMAPQBE
AEgASABKAEgARAA4ACcAFAABAOP/wv+t/6r/tf++/7r/tv/F/9j/3//W/87/yP++/7f/
uv+//8j/0v/e/+3//P8FAAwAEQATABMAFAAUABUAFgAWABcAFwAYABgAGAAYABgAGAAY
ABgAGQAZABoAGgAaABkAGQAZABkAGQAaABoAGgAaABoAGgAaABoAGgAaABoAGgAaABoA
GgAaABoAGgAaABoAGgAaABoAGAAYABgAGAAaABoAGQAZABcAFwAXABcAFwAWABUAFQAX
ABcAFwAWABQAFAAUABIAFAATABMAFQAVABQAFAASABIAEwATABIAEgASABIAEgAQAA8A
DwAOABAAEAAOAA4ADAAMAAoACgAMAAsACgAKAAgABwAGAAYABAADAAIAAgACAAIAAQAB
AAEAAAD/////AAD////////9//3//f/8//v/+//7//v//f/+//7//v/8//7/////////
AAABAAEABQAGAAgACQAHAAcACAAJAAwADAANAA0ADQANAA4ADgAOAA4ADwAQABAAEQAR
ABIAEgASABEAEQASABIAEgATABEAEAAQABEAEwATABMAEwATABMAEwATABEAEQARABEA
EwATABMAEwARABEAEQASABIAEQARABEAEQARABEAEQARABEAEQARABIAEgASABIAEAAQ
ABEAEQAQABAAEAAQABAAEAAQABAADgAOAA0ADQAPAA8ADwAPAA8ADwAPAA8ADwAPAA8A
DwAPAA8ADwAOAA4ADwAPAA8ADgANAA0ADQAOAA4ADgAOAA4ADgAOAA4ADgAOAA4ADQAN
AA0ADQAMAAwADQAOAA4ADgAOAA4ADgAOAA0ADQANAA0ADQANAA0ADQANAA0ADAAMAAwA
DQANAAwACwALAAsACwALAAsACgAKAAsACwALAAsACgAKAAoACwALAAsACwALAAsACwAK
AAoACgALAAsACwALAAsACwALAAsACgAMAAwADAAMAAwADAAMAAwACgAKAAoACgAMAAwA
DAAMAAoACgAKAAoACgAKAAoACwANAA0ADQAOAA4ADwARABEAEQARABEAEQAOAA4ADgAP
ABAAEAAQABAAEgAQAA0ACwAIAAYABAACAAAA///+//3//P/7//v/+//7//v//f/+/wEA
AwAEAAUABgAHAAgACQAJAAkACgALAAkACQAJAAkACgAKAAoACgAMAAwADAAMAAwADAAM
AA0ADQANAA0ADAAMAAwADAAMAA0ADwAPABEAFwAgACoANQA9AEQASABIAEoARgBAADIA
HwAKAPP/1f+2/6X/pv+1/7z/tv+4/8n/2P/Z/9L/zP/E/7z/t/+6/7//yv/U/+D/7//6
/wUADAARABEAEQASABIAEwAUABQAFQAVABYAFAAUABQAFAAWABYAFgAXABUAFgAWABYA
FQAVABUAFQAXABgAGAAYABYAFgAWABYAFgAWABYAFgAWABYAFgAWABYAFgAWABYAFgAW
ABYAFgAWABYAFgAWABYAFgAVABUAFQAVABUAFQAVABQAEwATABMAEwATABIAEgASABIA
EAASABEAEQATABEAEAAQAA4ADgAPAA8ADgAOAA4ADgAOAA4ADQANAAwADAAMAAoACgAK
AAoACAAIAAgABwAGAAYABgAFAAQABAAEAAMAAgACAAIAAgABAAEAAQAAAP/////+//3/
/f/9//3//f/9//z/+//7//v/+//7//z//P/8//z//v////////8AAAEAAQADAAQABgAH
AAcABwAIAAkACgAKAAsACwANAA0ADgAOAAwADAANAA4AEAARABEAEgAQABAADwAPABAA
EAAQABEAEQAQABAAEQARABEAEQARABEAEQARABEAEwATABMAEwARABEAEQARABMAEwAT
ABQAFAATABMAEwATABMAEwATABEAEQARABEAEgASABIAEgASABIAEwATABIAEgASABIA
EgASABIAEgASABIAEQARABEAEQARABEAEQARABEAEQAPAA8ADwAPABEAEQARABAAEAAR
ABEAEQASABEAEQARABAAEAAQABAAEAAQABAAEAAOAA4ADgANABAAEQASABIAEgATABQA
FAASABIAEgASABQAEwATABMAFAAVABYAFwAXABcAFwAWABgAGAAZABkAGgAZABkAGQAb
ABsAGwAaABoAGwAbABsAGwAaABoAGgAZABkAGQAZABsAGwAbABoAGgAaABsAGwAdAB0A
HQAdABsAGwAcABwAHAAcABwAHAAcABwAHAAcABwAHAAcABwAHAAcABwAHAAcABwAHAAc
ABwAHAAcABwAHQAdAB0AHQAeAB4AHwAhACEAIQAhACEAIQAgACAAIAAhACIAIgAiACIA
IgAgABsAGQAYABYAFAASABAADwAOAA0ADAALAAsACwALAAsADQAOAA8AEQASABMAFAAV
ABQAFQAVABUAFgAXABcAFwAVABUAFgAWABYAFgAWABYAGAAYABgAGAAWABcAFwAXABkA
GAAYABgAFgAWABcAFwAXABkAHwAoADIAPQBFAEwAUABSAFQAUgBOAEQAMQAgAAkA6//I
/7H/qv+z/7z/vP+8/8n/4P/p/+D/3v/c/87/wf++/8H/yv/U/9z/6f/4/wMACgARABEA
EwAUABQAFQAWABQAFQAVABYAFgAWABYAFgAWABYAFgAXABcAGAAYABgAFwAXABcAFwAW
ABYAFQAUABYAFgAWABYAFgAWABYAFgAWABYAFgAWABQAFAAUABQAEwASABEAEAAQABAA
EAAQAA4ADgANAA0ADQANAA0ADQANAAwACwALAAkACQAJAAgACgAKAAoACAAIAAcABwAJ
AAgABgAFAAIAAgADAAMAAgAAAAAAAAAAAAAA//////7//P/8//r/+v/8//z/+v/6//j/
9//2//b/9v/1//T/9P/0//P/8v/y//D/8P/v/+//7f/s/+v/6//q/+n/6f/p/+n/6f/p
/+j/5//n/+f/5//p/+r/6v/q/+r/7P/t/+3/7f/u/+//7//x//L/9P/1//X/9f/2//f/
+P/4//n/+f/7//v//P/8//z//P/9//7//v//////AAAAAAAA/////wIAAgACAAMAAwAC
AAIAAwABAAEAAQABAAEAAQABAAEAAQABAAEAAQD//////////////////wAAAAD/////
//8BAAEAAQABAP//////////AAAAAAAAAAAAAAAAAQABAAAAAAAAAAAA/v/+//7//v/+
//7//f/9//3//f/9//3//f/9//3//f/7//v/+//7//3//f/9//z//P/9//3//f/8//v/
+//7//z//P/8//z/+v/6//r/+v/8//z//P/7//v/+//7//r/+v/7//z//P/6//r/+v/6
//r/+f/5//n/+//7//v/+//5//n/+f/4//r/+v/7//v//P/7//v/+//7//v/+//6//r/
+//7//v//f/8//z//P/9//3//f/9//////////7//v/+///////////////////////+
/wAAAAAAAAAAAAAAAAAAAAAAAAAAAAAAAAIAAgACAAIAAgACAAIAAgACAAIAAgACAAQA
BAAEAAUABQAFAAUABgAGAAcACQAJAAsACwALAAsACgAKAAoACwAKAAoACgAKAAoACAAF
AAMAAgAAAP7//P/6//n/+P/3//b/9f/1//X/9//3//n/+v/7//3//v///wAAAQACAAMA
AQABAAIAAwAFAAUABQAFAAYABgAGAAYABAAEAAQABAAEAAQABAAFAAUABQAFAAQABgAG
AAYABgAFAAMABwALAA0AEgAcACsANwA8AEIARABCAEAAPgA2ACMADAD9/+f/xP+n/57/
p/+y/7D/qP+v/8L/zf/G/77/uv+0/63/rv+z/7r/xP/Q/9//6v/1//r/AQAHAAUABwAI
AAoADAAKAAsACwAMAAoACgAKAAoADAAMAAwADQAMAAwACwAKAAsACwALAAsACwAMAAwA
DAAKAAoACgAKAAoACgAKAAoACAAIAAgACAAKAAoACgAKAAoACgAKAAoACAAIAAgACAAI
AAgABwAHAAcABwAHAAcACQAIAAcABwAHAAcABwAGAAQABAAEAAIABAADAAMABQADAAIA
AgAAAAIAAwADAAIAAAAAAAAAAAACAAEAAQAAAAIAAgAAAAAAAgACAAAAAAAAAP///v/+
//7//f/8//z//v/9//z//P/6//r/+f/5//v/+v/5//n/+v/5//n/+f/5//n/+f/4//f/
9//3//f/9//4//j/+P/4//r/+//7//v//P/9//3//f/+/wAAAQADAAMABAAFAAQABAAF
AAUABwAHAAgACAAIAAgACQAKAAgACQAJAAoADAAMAAsACwAMAAwADAANAA0ADAAMAA0A
DQANAA0ADQANAA0ADQANAA0ADQANAA0ADwAPAA8ADwAPAA8ADwAQABAADwAPAA8ADwAP
AA8ADwANAA0ADQANAA4ADgAOAA4ADAAMAA0ADQAMAAwADAAMAAwADAAMAAwADAAMAAsA
CwALAAsACwALAAsACwALAAsACwALAAsACwANAA0ADQAMAAoACwALAAsADAALAAsACwAK
AAoACgAKAAoACgAKAAoADAAMAAwACwALAAsACwAKAAoACwAMAAwACgAKAAoACgAMAAsA
CwALAAkACQAJAAkACQAJAAkACAAKAAoACwALAAgABwAHAAcABwAHAAcABgAGAAcABwAH
AAUABAAEAAQABQAFAAUABQAFAAUABQAEAAQABAAFAAUABwAHAAcABwAHAAUABgAGAAYA
BgAGAAUABAADAAIAAQAAAP///v/+//7//v/+//z//P/8//z//P/9//3//f/7//z//P/9
//3//f/9//3//f/9//z//P/8//3//v/+//7//v/+//z/+f/3//b/9P/w/+7/7P/r/+r/
6f/o/+f/5//n/+f/5//r/+z/7f/v/+7/7//w//H/8v/z//P/8//0//X/9f/1//P/8//0
//T/9v/2//b/9v/2//b/9v/2//T/9f/1//X/9//2//b/9v/0//T/9f/1//f/+/8BAAwA
GAAhACkAMAA0ADQANAAyAC4AIgAPAPz/4//D/6T/kf+Q/53/pv+i/6L/t//M/83/xv/E
/7z/rv+l/6j/rf+0/7z/yP/X/+L/6//w//f/+f/9//z//P/9//7//v//////AAAAAAAA
AAAAAAAAAAAAAAEAAQACAAIAAgABAAEAAQABAAEAAgACAAIABAAEAAQABAACAAIAAgAC
AAIAAgACAAIAAgACAAIAAgACAAIAAgACAAIAAgACAAIAAgACAAEAAQABAAEAAQABAAEA
AAD//////////////v8AAAAAAAD+//7//f/9///////+//7//P/8//3//f/8//z//P/8
//z//P/7//v/+v/8//z/+v/6//r/+v/4//j/+P/3//b/9v/0//P/8v/y//T/8//y//L/
8v/y//H/8f/x//D/7//v/+z/6//r/+v/7f/t/+3/7P/r/+v/6//r/+n/6v/q/+r/7P/u
/+//7//v//D/8f/x//H/8v/0//X/9//3//j/+f/4//j/+f/5//v/+//8//z//P/8//3/
/v/9//3//P/8//7//v/9//3//v/+//7///8BAAAAAAABAP///////////f/9//3//f//
//////////3//f/9//3//f/9//3//v/+//3//f/9//3//f/9//3//f/9//3//f/8//z/
/P/8//z//P/9//3//P/8//z//P/8//z//P/8//z//P/7//v/+//7//v/+//7//v/+//7
//v/+//7//v/+//7//v/+v/8//3//f/9//z/+//7//v//P/8//z//P/6//r/+v/6//r/
+v/6//n/+v/7//z//P/6//v//P/8//z//P/8//z/+v/5//n/+f/7//v/+//7//v/+//7
//r/+v/6//v/+//8//v/+//7//v/+//7//r/+v/7//v/+//7//r/+v/6//v/+//7//v/
+//7//v/+v/6//r/+//7//n/+f/5//n/+//7//r/+v/6//r/+v/6//r/+v/6//r/+v/6
//r/+v/6//r/+v/6//v/+//7//v//P/8//3///////////8BAAEAAAAAAP7///8AAAAA
AAAAAAAA/v/9//v/+v/4//j/9v/0//P/8P/v/+7/7f/r/+v/6//r/+3/7v/v//H/8P/x
//L/8//2//f/9//3//j/+f/5//n/+f/5//r/+v/6//r/+v/6//r/+v/6//r/+v/7//v/
+//7//r/+v/6//r/+v/7//v/+//9/wEACAAUAB0AJwAwADYAOAA4ADgAOAAyACMAEgAB
AOf/xv+p/57/o/+w/7D/qP+r/8D/z//M/8T/vv+0/6n/pv+p/7D/uv/E/9H/4P/r//L/
+f//////AgACAAMABAAEAAUABQAGAAYABgAGAAYABgAGAAYABwAHAAgACAAIAAcABwAH
AAcACQAKAAoACgAIAAgACAAIAAoACgAKAAoACgAKAAoACgAKAAoACgAKAAoACgAKAAoA
CAAIAAgACAAIAAgABwAHAAcABwAHAAcABwAGAAUABQAHAAcABwAGAAYABgAGAAQABAAD
AAMABQAFAAQABAACAAIAAwADAAIABAAEAAQABAAEAAMAAwACAAIAAgAAAAAAAgACAAAA
AAAAAP///v/+//7//f/8//z//P/7//r/+v/6//r/+f/5//n/+P/3//f/9v/1//X/9f/1
//X/9f/0//P/8//z//P/8//0//T/9P/0//b/9//3//f/+P/5//n/+f/6//z//f/9//3/
/v///wAAAAABAAEAAwADAAQABAAEAAQABQAGAAYABwAHAAgACAAIAAcABwAIAAgACAAJ
AAcABgAGAAcACQAJAAkACQAJAAkACQAJAAkACQAJAAkACQAJAAkACQAHAAcABwAIAAgA
BwAHAAcACQAJAAkACQAHAAcABwAHAAgACAAIAAgABgAGAAcABwAEAAQABAAEAAYABgAG
AAYABgAGAAUABQAFAAUABQAFAAUABQAFAAUABQAFAAUABQAFAAUABQAEAAQABQAFAAUA
BgAFAAUABQAGAAYABgAGAAQABAAEAAQABgAGAAYABQAFAAUABQAEAAQABQAGAAYABAAE
AAQABAAEAAMAAwADAAUABQAFAAUABQAFAAUABAAEAAQABQAFAAYABQAFAAUAAwADAAMA
AgAEAAUABQAFAAUABAAEAAQABQAFAAUABQADAAMAAwACAAIAAgADAAMAAwADAAMAAwAD
AAMAAgAEAAQABAAEAAQABAAEAAQAAgACAAIAAgACAAIAAgACAAQABAAEAAQAAgACAAIA
AgAFAAUABQAFAAYABgAHAAkACQAJAAkACQAJAAgACAAIAAcACAAIAAgACgAKAAgABQAD
AAIAAAD+//z/+v/5//j/9f/0//P/8//z//P/8//1//b/9//5//r/+//8//3//v//////
//8AAAEAAQABAAEAAQACAAIAAgACAAIAAgACAAIAAgACAAIAAQABAAEAAQACAAIAAgAC
AAIAAQABAAMAAwAHABAAGgAlAC8ANgA6ADwAPAA8ADgAMAAfAAoA9f/d/77/pf+e/6n/
sv+q/6L/p/+2/73/uP+s/6b/pP+h/6T/qf+0/77/yv/Z/+j/8f/4//3/AwADAAMAAgAC
AAIAAgADAAMABAAEAAQABAAEAAQABAAEAAUABQAGAAYABgAFAAUABQAFAAUABgAGAAYA
BgAGAAYABgAEAAQABAAEAAQABAAEAAQABAAEAAQABAAEAAQABAAEAAQABAAEAAQAAgAC
AAEAAQABAAEAAQABAAEAAAD//////////////v/+//7//v/8//z/+//7//3//f/8//z/
+v/6//v/+//6//j/+P/4//j/+P/3//f/9v/2//b/9P/0//b/9v/0//T/9P/z//L/8v/y
//H/8P/w//D/7//u/+7/7P/s/+v/6//t/+z/6//r/+r/6f/p/+n/5//n/+f/5v/n/+f/
5//n/+X/5v/m/+b/5v/o/+n/6f/p/+r/6//r/+v/7P/u/+//7//v//D/8f/y//L/8//z
//P/8//0//T/9v/2//f/+P/2//f/9//4//j/+P/3//f/+P/4//j/+f/7//r/+v/7//n/
+f/5//n/+//7//v/+//7//v/+//7//v/+//7//v/+//7//v//P/6//n/+f/5//v/+//7
//v/+//7//v/+//6//r/+v/6//r/+v/7//v/+v/6//r/+v/4//j/+P/4//j/+P/3//f/
+f/5//n/+f/5//n/+f/5//f/9//3//f/9//3//f/9v/2//f/9//3//b/9f/1//X/9v/2
//b/9v/2//b/9v/2//b/9v/2//X/9//3//f/9v/2//f/+P/4//b/9v/2//b/9v/1//X/
9f/1//X/9f/1//f/9//3//b/9v/2//f/9//4//f/9//3//f/9//3//b/9P/1//X/9f/3
//b/9v/2//f/9//3//f/9//3//f/9v/2//b/9//3//f/9//3//f/+f/3//b/9v/2//b/
9v/2//b/9v/2//b/9v/2//b/+P/4//j/+P/4//j/+P/4//j/+P/4//j/+f/5//n/+f/6
//r/+//9//3//f/9//3//f/8//z//P/9//7//v/+//7//v/8//n/9//2//T/8v/u/+z/
6//q/+v/6v/p/+n/6f/p/+n/6//s/+3/7//w//P/9P/1//b/9f/1//X/9v/5//n/+f/5
//f/+P/4//j/+P/4//j/+P/4//j/+P/4//n/+f/5//n/+P/4//j/+P/4//v/+//5//3/
AwAKABYAIQArADIANAA2ADgANAAwACgAGQAGAO//0/+y/5n/kv+b/6j/qP+k/6//xv/P
/8j/wv++/7L/qf+o/6v/sv+8/8b/0//i/+v/8P/5///////+//7///8AAAAAAQABAAIA
AgACAAIAAgACAAIAAgADAAUABgAGAAYABQAFAAUABQADAAQABAAEAAQABAAEAAQABAAE
AAQABAAGAAYABgAGAAQABAAEAAQABAAEAAQABAAEAAQABAAEAAQABAADAAMAAwADAAMA
AwADAAIAAQABAAEAAQABAAAAAAAAAAAA/v/8//v/+//9/////v/+//z//P/9//3//P/8
//z//P/8//z/+//7//r/+v/6//j/+P/4//j/9v/2//b/9f/0//T/9P/z//L/8v/y//H/
8P/w//D/8P/v/+//7//u/+3/7f/s/+v/6//r/+n/6f/p/+j/6f/p/+n/6f/p/+r/6v/q
/+r/7P/t/+3/7f/u/+//7//v//D/8v/z//P/8//0//X/9v/2//f/9//5//n/+v/6//r/
+v/7//z/+v/7//v//P/8//z/+//7//z//P/8//3//f/8//z//f/9//3//f/9//3//f/9
//3//f/9//3//f/7//v/+//7//v/+//7//z//P/7//v/+//7//v/+//7//v/+//7//v/
+v/6//r/+v/4//j/+f/5//r/+v/6//r/+P/4//j/+P/6//r/+f/5//f/9//3//f/9//3
//f/9//5//n/+f/5//f/9//3//b/9v/3//f/9//4//f/9//3//b/9v/2//b/9v/2//b/
9v/2//b/9v/1//f/9//3//b/9P/1//b/9v/2//b/9v/2//j/9//3//f/9f/1//X/9f/3
//f/9//2//b/9v/3//f/+P/3//f/9//3//f/9//2//b/9//3//f/9//2//b/9v/1//X/
9f/1//f/9//3//b/9v/2//f/9//3//f/9//3//f/9//4//b/9v/2//b/9v/2//b/9v/4
//j/+P/4//b/9v/2//b/+f/5//n/+f/6//r/+//9///////////////+//7//v///wAA
AAAAAAAAAAD+//v/+f/4//b/9P/0//L/8f/w/+//7v/t/+3/6//r/+v/7f/w//H/8//0
//P/9P/1//b/+f/5//n/+v/7//v/+//7//v//P/8//z//P/8//z//P/8//z//P/8//3/
/f/9//3//v/+//7//v/+/////////wEABQAOABoAIwArADQAOAA6ADwAPAA4ADAAIQAO
APn/3f+8/6P/mv+j/7D/sP+o/7H/xP/P/8r/wP+6/7L/rf+s/7H/uP/C/8z/2f/o//H/
+P///wMABQAEAAQABQAGAAgACQAJAAoACgAKAAoACgAIAAgACAAJAAkACgAKAAoACwAL
AAsACwALAAwADAAMAAwADAAMAAwADAAMAAwADAAOAA4ADgAOAAwADAAMAAwADAAMAAwA
DAAOAA4ADgAOAA4ADgANAA0ADQANAA0ADQALAAoACQAJAAoACwAMAAwADgAOAA4ADAAM
AAsACwANAA0ADAAMAAoACgALAAsACgAKAAoACgAKAAoACQAJAAgACAAIAAYABgAGAAYA
BAAEAAQAAwACAAIAAgABAAAAAAACAAEAAAAAAP7//v/9//3////+//3//f/8//v/+//7
//n/+f/5//j/+f/5//n/+f/5//r/+v/6//r//P/9//3///8AAAEAAQABAAIABAAFAAcA
BwAIAAkACAAIAAkACQALAAsADAAMAAwADAANAA4ADgAPAA8AEAASABIAEQARABAAEAAQ
ABEAEwASABIAEwATABMAEwATABEAEQARABEAEwATABMAEwATABMAEwATABMAEwATABQA
EgARABEAEQATABMAEwATABEAEQARABEAEAAQABAAEAAQABAAEQARABAAEAAQABAAEAAQ
ABAAEAAQABAADwAPAA8ADwAPAA8ADwAPAA8ADwAPAA8ADwAPAA8ADwAPAA4ADAANAA0A
DQAMAA==
         </WaveFormData>
      </LeadData>
      <LeadData>
         <LeadByteCountTotal>10000</LeadByteCountTotal>
         <LeadTimeOffset>0</LeadTimeOffset>
         <LeadSampleCountTotal>5000</LeadSampleCountTotal>
         <LeadAmplitudeUnitsPerBit>4.88</LeadAmplitudeUnitsPerBit>
         <LeadAmplitudeUnits>¦ÌV</LeadAmplitudeUnits>
         <LeadHighLimit>2147483647</LeadHighLimit>
         <LeadLowLimit>268435456</LeadLowLimit>
         <LeadID>V2</LeadID>
         <LeadOffsetFirstSample>0</LeadOffsetFirstSample>
         <FirstSampleBaseline>0</FirstSampleBaseline>
         <LeadSampleSize>2</LeadSampleSize>
         <LeadOff>FALSE</LeadOff>
         <BaselineSway>FALSE</BaselineSway>
         <ExcessiveACNoise>FALSE</ExcessiveACNoise>
         <MuscleNoise>FALSE</MuscleNoise>
         <LeadDataCRC32>864961494</LeadDataCRC32>
         <WaveFormData>
AgACAAIAAgAEAAQABAAEAAYABgAGAAYACAAIAAgACAAKAAoACgAKAAwADAAMAAwADgAO
AA4ADgAPABAAEQASABMAFAAVABYAGAAYABgAGAAZABoAGwAcABwAHAAcABwAHQAeAB8A
IAAhACIAIwAkACYAJgAmACYAJwAoACkAKgArACwALQAuAC8AMAAxADIAMwA0ADUANgA5
ADoAOwA8AD0APgA/AEAAQQBCAEMARABGAEYARgBGAEgASABIAEgARgBGAEYARgBGAEYA
RgBGAEUARABDAEIAQQBAAD8APgA7ADoAOQA4ADUANAAzADIALgAsACoAKAAmACQAIgAg
AB4AHAAaABgAFgAUABIAEAAOAAwACgAIAAUABAADAAIAAAAAAAAAAAD///7//f/8//z/
/P/8//z/+v/6//r/+v/8//z//P/8//z//P/8//z//P/8//z//P/+//7//v/+//7//v/+
//7//v/+//7//v/+//7//v/+//7//v/+//7//v/+//7//v/8//z//P/8//z//P/8//z/
+v/6//r/+v/4//j/+P/4//b/9v/2//b/9P/0//T/9P/0//T/9P/0//L/8v/y//L/8f/w
/+//7v/u/+7/7v/u/+z/7P/s/+z/7P/s/+z/7P/q/+r/6v/q/+r/6v/q/+r/6v/q/+r/
6v/o/+j/6P/o/+j/6P/o/+j/6P/o/+j/6P/m/+b/5v/m/+b/5v/m/+b/5v/m/+b/5v/m
/+b/5v/m/+T/5P/k/+T/5P/k/+T/5P/k/+T/5P/k/+L/4v/i/+L/4v/i/+L/4v/k/+T/
5P/k/+T/5P/k/+T/4v/i/+L/4v/i/+L/4v/i/+T/5P/k/+T/4v/i/+L/4v/k/+T/5P/k
/+L/4v/i/+L/4v/i/+L/4v/j/+P/4//l/+b/5//p/+r/7P/t/+3/7f/r/+3/7v/x//H/
8v/y//H/8//z/+//6//p/+j/5v/k/+P/4v/i/+H/4P/g/9//3f/b/9v/3f/e/+D/4P/h
/+H/3//f/9//3v/e/97/3v/f/9//3v/e/97/3v/e/97/3v/g/+D/4P/g/+D/4P/g/+D/
3v/e/97/3//h/+H/4f/h/+H/4//m/+z/+P8HABYAJQAzAEMAVQBpAIQAqgDRAPEA/AD4
ANwAsgCLAG8AWQAnAMn/cf87/wv/2/7D/sn+1v7e/uj+9/4Q/zf/YP9//5z/uP/M/9v/
5v/u//P/9P/2//f/+P/5//r/+//9//7///8AAAAAAAACAAIABAAFAAUABQAFAAcABwAJ
AAoACQAJAAoACgAMAAwADAAMAAwADQAOAA8AEgATABMAFAAUABUAFgAXABUAFQAVABYA
GgAbABsAGwAbAB0AHgAfACAAIAAgACAAIgAjACQAJQAjACUAJgAnACoAKwArACwALwAw
ADAAMQAxADMANAA1ADgAOQA6ADsAOgA7ADwAPQBBAEIAQwBEAEUARgBIAEkASQBKAEoA
SgBLAEsATABMAEwATQBNAE0ATQBMAEsASwBLAEsASQBIAEoASABHAEYARQBEAEIAQgA/
ADwAPAA5ADkANwA1ADMAMQAvAC0AKwAnACUAIgAgACAAHQAbABkAGAAVABMAEQAPAA4A
DAALAAkACAAIAAcABgAFAAQAAwADAAMAAwABAAEAAgACAAIAAgABAAEAAQADAAQABAAE
AAIAAgACAAIAAgADAAMAAwADAAQABQAFAAUABQAFAAUABQAFAAUABQAFAAUABQAGAAYA
BQAFAAUAAwADAAMAAwACAAIAAwADAAIAAgABAAEA//////////////7//v/9//3//f/7
//v//P/7//v/+//5//n/+P/4//j/9//2//b/9//3//f/9//1//X/9P/0//T/8//z//P/
8//z//L/8v/x//H/8f/x//D/8P/w//D/7//v/+//7//u/+7/7v/t/+//7//v/+//7f/t
/+3/7f/v/+//7//v/+3/7f/t/+3/7f/t/+3/7P/s/+z/6//r/+z/7P/s/+z/6//r/+z/
7P/r/+v/6//r/+z/7P/s/+z/7P/s/+v/6//r/+v/6//r/+r/6v/r/+v/6//r/+v/6//t
/+3/7P/s/+z/7P/s/+z/7P/s/+z/7P/s/+z/7P/s/+z/7P/t/+3/7f/v//D/8f/z//T/
9P/1//X/9f/1//f/+P/7//v//P/8//v/+//7//f/8//x//D/7v/s/+v/6v/q/+n/6P/m
/+X/4//j/+X/5//o/+j/6P/p/+n/6f/p/+n/6P/o/+r/6v/r/+v/6v/q/+r/6v/q/+r/
6v/q/+r/6v/q/+r/7P/s/+z/7P/q/+r/6//r/+3/7f/t/+3/7f/w//j/AgARACIAMQA/
AE8AYQB1AJAAtgDfAPsACAECAeoAwACXAHkAZQA1ANf/e/9D/xH/4/7N/s/+2v7k/vD+
//4Y/0H/aP+J/6j/xv/a/+f/9P/8////AAACAAMABAAHAAgACQALAAoACwAMAAwADAAO
AA4AEAARABEAEQARABEAEQATABQAFQAVABYAFgAYABgAGAAYABgAGQAaABsAGgAbABsA
HAAeAB8AIAAhACEAIQAhACIAJAAlACUAJQAlACcAKAApACoAKgAqACoALAAtAC4ALwAt
AC8AMAAxADIAMwAzADQANwA4ADgAOQA7AD0APgA/AEAAQQBCAEMARABFAEYARwBJAEoA
SwBMAE0ATgBQAFEAUQBSAFIAUgBTAFMAVABUAFIAUwBTAFMAUQBQAE8ATwBPAE8ATQBM
AEwASgBJAEgARwBGAEQARABDAEAAQAA9ADkANwA1ADMAMwAxAC8ALQApACcAJAAiACIA
HwAdABsAGgAXABUAEwATABIAEAAPAA0ADAAMAAsACgAJAAgABwAHAAcABwAFAAUABgAG
AAYABgAFAAUABQAFAAYABgAGAAgACAAIAAgACAAJAAkACQAHAAgACQAJAAkACQAJAAkA
CQAJAAkACQAJAAkACQAKAAoACQAJAAkACQAJAAkACQAIAAgACQAJAAYABgAFAAUAAwAD
AAMAAwADAAIAAgABAAEAAQD//////v/9//3//f/9//3//P/8//z/+//6//r/+//7//v/
+//5//n/+P/4//j/9//3//f/9//3//b/9v/1//X/9f/1//T/9P/0//T/8//z//P/8//y
//L/8v/x//P/8//z//P/8f/x//H/8f/x//H/8f/x//H/8f/x//H/8f/x//H/8P/y//L/
8f/x//H/8P/v/+7/7//v//D/8P/v/+//7//v//D/8P/w//D/8P/w/+//7//v/+//7//v
/+7/7v/v/+//7//v/+//7//t/+//7v/u/+7/7v/u/+7/7v/u/+7/7v/u/+7/7v/u/+7/
7v/u/+7/7v/u/+7/7v/u/+7/7v/u/+//7//v//H/8v/z//X/9v/2//f/9//3//f/+f/6
//3//f/+//7//f/9//3/+f/1//P/8v/w/+7/7f/s/+z/6//q/+r/6f/n/+f/5//p/+r/
6v/q/+v/6f/p/+n/6f/q/+r/6v/q/+v/6//q/+r/6v/q/+r/6v/q/+r/6v/q/+r/6v/q
/+r/6v/q/+r/6v/p/+n/6f/p/+v/7f/v//L/+v8GABMAIgAxAEEATwBjAHkAlAC8AOMA
+wACAfgA2gCwAIsAdQBdACEAvf9t/zf/Af/T/sX+y/7U/uD+7P7//hz/R/9w/4//rP/I
/9r/6f/2//z//f/+/wAAAQACAAMABAAFAAcABgAHAAgACAAKAAwADAAOAA0ADQANAA0A
DwAPABEAEgATABMAFAAUABQAFAAUABQAFgAXABgAGQAaABsAGwAcABwAHQAeAB8AIQAh
ACEAIgAiACMAIwAjACMAJQAmACcAKAAoACgAKAAqACsALAAtAC0ALwAwADEAMgAzADMA
NAA1ADYANgA3ADkAOwA8AD0APgA/AEAAQQBCAEMARABFAEcASABJAEoASwBMAE4ATwBP
AFAAUABQAFEAUQBSAFIAUgBTAFMAUwBRAFAATwBPAE8ATwBNAEwATABKAEkASABHAEYA
RABEAEMAQABAAD0AOwA5ADcANQAzADEALwAtACsAKQAmACQAIgAfAB0AGwAcABkAFwAV
ABMAEgAQAA8ADQAMAAwACwAKAAkACAAHAAcABwAHAAUABwAIAAgACAAIAAcABwAHAAcA
CAAIAAgACAAIAAgACAAIAAkACQAJAAkACgALAAsACwALAAsACwALAAsACwALAAsACwAL
AAwACgAJAAkACQALAAsACwALAAgACAAJAAkACAAIAAcABwAHAAcABwAHAAcABgAGAAUA
AwADAAEAAQACAAEAAQABAP/////+//7/AAD///7//v/7//v/+//7//v/+//6//r//P/7
//v/+//7//v/+v/6//j/9//2//X/9v/2//b/9v/1//X/9f/1//j/+P/4//f/+f/5//n/
+f/3//f/9//3//n/+f/5//n/+//7//v/+//7//v/+//6//z//P/7//v//P/8//z//P/9
//3//v/+//3//f/9//3//v/+//7//v/+//7//f/9/////////////v/+//////8BAAEA
AQABAP////8AAAAAAAAAAAAAAAAAAAAAAAAAAAAAAAAAAAAAAAAAAAAAAAAAAAAAAAAA
AAAAAAAAAAIAAgACAAMAAQABAAMABAAFAAcACAAIAAkACQAJAAkACQAKAA0ADQAOAA4A
DQANAA0ACQAFAAMAAgAAAP7//f/+//7//f/8//r/+f/3//f/+f/7//z//P/6//v/+//7
//v/+//6//r/+v/6//v/+//6//r/+v/6//j/+P/4//j/+v/6//r/+v/6//r/+v/6//r/
+v/7//v/+f/5//n/+f/7/wAABgAQAB0ALgA7AEkAWwBvAIMAmgDAAOcACQEYARQB+gDO
AKcAhwBvAEUA9f+b/1//Nf8H/+v+7f76/gD/BP8P/yL/Q/9q/4v/pv/E/9z/7f/4//7/
AwAGAAgACQAKAA0ADgAPABEAEAARABIAEgAQABIAEgAUABcAFwAXABcAFwAXABkAGgAa
ABkAGQAYABwAHAAcABwAHAAdAB4AHwAeAB8AHwAgAB4AHwAgACEAHwAfAB8AIAAiACMA
IwAjACEAIwAkACUAJgAmACYAJgAmACcAKAApACkAKwAsAC0ALgAvAC8AMAAzADQANAA1
ADYANwA3ADcANgA3ADgAOQA6ADsAPAA9AD0APgA/AEAAPwBAAEIAQwBFAEYARgBGAEUA
RQBGAEYARABFAEUARQBDAEIAQQBBAEEAQQA/AD4APAA6ADkAOAA1ADQAMgAyADEALgAu
ACsAKQAnACUAIwAjACEAHwAdABsAGQAWABQAFAARAA8ADQAMAAkABwAFAAUABAACAAEA
///+//7//f/+//3//P/7//v/+//7//n/+f/6//r/+v/6//n/+f/5//v//P/8//z//P/8
//z//P/8//3//f/9//3//v///////f/9//3//f/9//3//f/9//3//f/9//7//v/9//3/
/f////////////z//P/9//3//v/+//3//f/7//v/+//7//n/+P/4//f/9//3//X/9f/0
//P/8//z//P/8//y//L/8P/v/+7/7v/r/+v/6//r/+v/6//q/+r/6v/p/+n/6f/p/+n/
6P/o/+f/5//n/+f/5P/k/+T/5P/j/+P/4//j/+L/4v/i/+H/4//j/+P/4//h/+H/4f/h
/9//3//f/9//4f/h/+H/4f/f/9//3//e/+D/4P/f/9//4P/g/+D/4P/f/9//4P/g/+H/
4f/h/+H/4P/g/+D/4P/i/+L/4f/h/+H/4f/h/+H/4v/i/+P/4//j/+P/4//j/+X/4//i
/+T/5P/k/+T/5P/k/+T/5P/k/+T/5P/k/+T/5P/k/+T/5P/k/+T/5P/k/+T/5P/k/+b/
5v/m/+b/5v/n/+f/5//r/+z/7f/v//D/8P/x//H/8f/x//P/9P/3//f/+P/4//X/9f/1
//H/7//t/+z/6v/o/+f/5v/m/+X/5P/k/+P/4f/h/+H/4//k/+T/5P/l/+X/5f/l/+X/
5P/k/+T/5P/n/+f/5v/m/+T/5P/k/+T/4v/i/+L/4v/i/+L/4v/i/+T/5P/k/+T/5f/l
/+X/5f/l/+H/5f/s//D/9v8DABYAJQAzAEMAVQBnAH4AogDLAOkA+AD8APAAxgCbAH0A
awBHAPH/jf9J/xP/2/63/rP+vv7M/tb+6f4C/yf/Uv91/5L/sP/I/9f/5P/w//P/9v/4
//n/+v/7//z//f////7///8AAAAAAgAEAAQABgAGAAUABAADAAUABQAHAAgACQAJAAoA
CgAKAAoACgAKAAwADQAOAA8ADgAPAA8AEAAQABEAEgATABMAEwATABQAFgAXABcAFwAX
ABkAGgAbABwAHAAcABwAHgAfACAAIQAfACEAIgAjACQAJQAlACYAKQAqACoAKwArAC0A
LgAvADAAMQAyADMANgA3ADgAOQA7ADwAPQA+AEEAQgBEAEUARQBGAEYARgBHAEcASABI
AEgASQBJAEkASwBKAEkASQBJAEkARwBGAEgARgBFAEQAQwBCAEAAQAA/ADwAPAA5ADcA
NQAzADEALwAtACsAKQAnACUAIgAgAB4AGwAZABcAFgATABEADwANAAwACgAJAAUABAAE
AAMAAgABAAAA///////////9//3//v/+//7//v/9//3//f///wAAAAAAAAAAAAAAAAAA
AAABAAEAAQABAAIAAwADAAMAAwADAAMABQAFAAUABQAFAAUABQAGAAYABQAFAAUABQAF
AAUABQACAAIAAwADAAIAAgABAAEA//////////8BAAAAAAD////////9//3//P/7//v/
+//7//v/+v/6//r/+f/4//j/9//3//f/9//3//f/9v/2//b/9f/1//X/9f/1//T/9P/z
//P/8//z//L/8v/y//L/8//z//P/8//y//L/8v/x//H/8f/x//H/8f/x//H/8f/x//H/
8f/x/+//7//v/+//7//v/+//7v/w//D/7//v/+7/7v/u/+7/7f/t/+7/7v/t/+3/7f/t
/+z/7P/s/+z/7P/s/+v/6//r/+v/6//r/+r/6v/r/+v/6//r/+v/6//r/+v/6v/q/+r/
6v/q/+n/6P/n/+b/5P/k/+T/5P/i/+L/4v/i/+D/4P/g/+D/4P/g/+D/4f/f/9//4f/i
/+H/4//k/+T/5f/l/+X/5f/n/+j/6//r/+z/7P/r/+v/6f/l/+H/3//e/9z/2v/Z/9r/
2v/Z/9j/1v/V/9P/0//V/9f/2P/Y/9j/2f/Z/9n/1//X/9b/1v/W/9b/1//X/9b/1v/W
/9b/1v/W/9b/1v/W/9b/1v/W/9b/1v/W/9b/1v/W/9f/1//X/9f/1//X/9n/3v/m//L/
AwASACEALwA/AFMAZwCEAKwA1QDxAPoA7gDMAKAAewBdAEEADQC1/2P/Mf8F/93+y/7R
/tz+4P7o/vX+Cv8t/1T/df+S/6z/wP/P/9z/5P/p/+r/7P/t/+7/7//w//H/8//0//X/
9v/2//b/+P/4//r//f/9//3//f/7//v//f/+//3//f/+//7/AgACAAIAAgACAAMABAAF
AAYABwAHAAgABgAHAAgACQALAAsACwAMAA4ADwAPAA8ADwARABIAEwAUABQAFAAUABYA
FwAYABkAGQAbABwAHQAeAB8AHwAgACEAIgAiACMAJwApACoAKwAsAC0ALgAvADAAMQAy
ADMANQA2ADcAOAA7ADwAPgA/AD8AQABAAEAAQQBBAEIAQgBCAEMAQwBDAEEAQAA/AD8A
PwA/AD0APAA+ADwAOwA6ADcANgA0ADQAMwAwADAALQArACkAJwAlACEAHwAdABsAGwAZ
ABYAFAAQAA0ACwAJAAoABwAFAAMAAQAAAP7//f/7//r/+v/5//j/9//2//X/8//z//P/
8f/x//L/8v/y//L/8f/x//H/8f/y//L/8v/0//T/9P/0//L/8//z//P/8//0//X/9f/1
//X/9f/1//f/9//3//f/9//3//f/+P/2//X/9f/1//X/9f/1//X/9P/0//X/9f/0//T/
8//z//P/8//z//P/8f/w//D/7//x//H/7//v/+7/7f/t/+3/7f/t/+z/7P/s/+v/6v/q
/+n/6f/p/+n/6f/p/+j/6P/o/+f/5//n/+f/5//m/+b/5//n/+f/5//k/+T/5P/k/+X/
5f/l/+X/5P/k/+T/4//l/+X/5f/l/+X/5f/l/+X/4//j/+P/4//j/+P/4//j/+P/4//j
/+L/4v/i/+H/4f/i/+L/4v/i/+H/4f/i/+L/4//j/+P/4//i/+L/4v/i/+L/4v/h/+H/
4//j/+P/4//i/+L/4//j/+H/4f/h/+H/4//j/+L/4v/i/+L/4v/i/+L/4v/i/+D/4P/g
/+D/4v/i/+L/4v/i/+L/4v/j/+P/4//l/+b/5f/n/+j/6P/p/+n/6f/p/+n/6v/t/+3/
8P/w/+//7//x/+3/6f/n/+b/5P/i/+H/4P/g/9//3v/e/93/2//b/9v/3f/e/97/4P/h
/+H/4f/h/+H/4P/g/97/3v/f/9//4P/g/+D/4P/e/97/3v/e/97/3v/e/97/3v/e/97/
3v/g/+D/4f/h/9//3//f/9//4f/i/+b/8v///w4AHwAtAD8AUQBlAHwAngDHAO0AAgEE
AfAAyACfAHsAYQBBAPv/nf9X/yf/+/7Z/tH+2v7k/uz+9f4G/yP/Sv9t/4r/qP/C/9P/
4P/q/+//8v/0//X/9v/5//r/+//9//7///8AAAAAAAACAAIABAAFAAUABQAFAAUABQAH
AAgACwALAAwADAAMAAwADAAMAA4ADwAQABEAEAARABEAEgAUABUAFgAXABcAFwAXABgA
GgAbABsAGwAbAB0AHgAfAB4AHgAeAB4AIAAhACIAIwAlACcAKAApACgAKQApACoALQAu
AC4ALwAvADEAMgAzADQANQA2ADcAOgA7ADwAPQA/AEAAQQBCAEMARABGAEcARwBIAEgA
SABJAEkASgBKAEoASwBLAEsASwBKAEkASQBJAEkARwBGAEgARgBFAEQAQQBAAD4APgA7
ADgAOAA1ADUAMwAxAC8AKwApACcAJQAjACEAHgAcABoAFwAVABMAFAARAA8ADQALAAoA
CAAHAAMAAgACAAEAAAD///7//f/9//3//f/7//v//P/8//z//P/7//v/+//7//z//P/8
//7//v/+//7//v///////////wAAAQABAAEAAQABAAEAAQABAAEAAQD///////8AAAIA
AQABAAEAAQABAAEAAQD+//7///////7//v/9//3//f/9//3//f/7//r/+v/5//v/+//5
//n/+P/3//f/9//3//f/9v/2//b/9f/0//T/8//z//P/8//z//P/8v/y//D/7//v/+//
8f/x//D/8P/v/+//7//v/+7/7v/u/+7/7//v/+//7//u/+7/7v/t/+3/7f/t/+3/6//r
/+v/6//r/+v/6//r/+v/6//r/+v/6//r/+v/6v/q/+r/6f/p/+r/6v/q/+r/6f/p/+r/
6v/p/+n/6f/p/+r/6v/q/+r/6v/q/+n/6f/p/+n/6f/p/+j/6P/p/+n/6f/p/+n/6f/n
/+f/6P/o/+j/6P/o/+j/6P/o/+j/6P/o/+j/6P/o/+j/6P/o/+j/6P/o/+j/5v/m/+b/
5v/o/+j/6f/p/+n/6//s/+3/7//w//D/8f/x//H/8f/z//L/9f/1//b/+P/3//f/9//1
//H/7//u/+z/6v/p/+j/5v/l/+T/5P/j/+H/4f/h/+H/4v/i/+L/4//j/+P/4//l/+T/
5P/k/+T/5f/l/+T/5P/k/+T/5P/k/+T/5P/k/+T/5P/k/+T/5P/k/+T/5P/k/+X/5f/l
/+X/5f/j/+X/6P/s//b/AwASACEAMwBBAFEAZwCAAKQAzQDtAPwA+ADmAMIAmwB9AGsA
PwDf/33/O/8B/83+sf6p/rL+xP7W/un+Bv8x/1j/ef+a/7j/zv/d/+r/9P/3//n/+v/6
//r/+//8//3///8AAAEAAgACAAIABAAEAAYABwAHAAcABwAJAAkACwAMAA0ADQAOAA4A
DgAOAA4ADgAQABEAEgATABQAFQAVABYAFAAVABYAFwAZABkAGQAaABwAHQAdAB0AHQAf
ACAAIQAiACIAIgAiACQAJQAmACcAJQAnACgAKQAqACsAKwAsAC0ALgAuAC8AMQAzADQA
NQA2ADcAOAA5ADoAOwA8AD0APwBAAEEAQgBDAEQARgBHAEcASABIAEgASwBLAEwATABM
AE0ATQBNAE0ATABLAEsASwBLAEkASABKAEgARwBGAEUARABCAEIAPwA8ADwAOQA5ADcA
NQAzAC8ALQArACkAJwAlACIAIAAeABsAGQAXABQAEQAPAA0ACwAKAAgABwAHAAYABgAF
AAIAAQAAAP///////////f/9//7//v/+//7//f/9//3//f/+//7//v/+//7//v/+//z/
/f/9//3//f/+////////////////////////////////////AAD+//3//f/9//3//f/9
//3/+v/6//v/+//6//r/+f/5//n/+f/5//n/9//2//b/9f/3//f/9f/1//T/8//z//P/
8//z//L/8v/y//H/8P/w/+//7//v/+//7f/t/+z/7P/s/+v/6//r/+v/6//q/+r/6//r
/+v/6//q/+r/6v/q/+f/5//n/+f/6P/o/+j/5//n/+f/5//n/+f/5//n/+f/5//n/+f/
5//l/+X/5f/l/+f/5//n/+b/5v/m/+X/5f/m/+b/5v/m/+X/5f/m/+b/5f/l/+X/5f/k
/+T/5P/k/+b/5v/l/+X/5f/l/+X/5f/k/+T/5f/l/+X/5f/l/+X/5f/l/+T/5P/k/+T/
5P/k/+T/5P/k/+T/5P/k/+T/5v/m/+b/5v/k/+T/5P/k/+T/5P/k/+T/5v/m/+f/5//n
/+n/6v/r/+v/7P/s/+3/7f/t/+3/7//w//P/8//0//b/9f/1//X/8f/t/+v/6v/m/+T/
4//i/+T/4//i/+L/3//d/93/3f/h/+L/4v/i/+P/4//j/+P/4f/g/+D/4P/i/+P/4//i
/+D/4P/g/+D/4P/g/+D/4P/i/+L/4v/i/+L/4v/i/+L/4P/h/+H/4f/j/+P/4//j/+b/
7v/6/wcAFgAnADUAQQBTAGkAgACiAM0A7QD+APoA4gC6AJEAcQBZADMA5f+H/0n/G//r
/s/+0f7c/uT+7P75/gr/Lf9W/3n/lv+y/8j/1//k/+7/9f/3//j/+P/4//n/+v/7//3/
AAABAAIAAgAAAAIAAgAEAAcABwAHAAcABwAHAAkACgALAAsADAAMAA4ADgAOAA4ADAAN
AA4ADwASABMAEwAUABIAEwAUABUAFQAVABUAFgAaABsAGwAbABkAGwAcAB0AIAAgACAA
IAAiACMAJAAlACUAJwAoACkAKAApACkAKgArACwALAAtADEAMwA0ADUANAA1ADYANwA4
ADkAOgA7AD0APgA/AEAAQQBCAEQARQBHAEgASABIAEkASQBKAEoASgBLAEsASwBJAEgA
RwBHAEkASQBHAEYARgBEAEMAQgA/AD4APAA8ADsAOAA4ADUAMwAxAC8ALQAtACsAKQAn
ACUAIwAgAB4AHAAZABcAFQAUABEADwANAAsACgAIAAcABQAEAAQAAwAEAAMAAgABAP//
//////3//f/+//7//v/+//3//f/9//3//v/+//7//v/+//7//v/+////////////AAAB
AAEA/////////////////////////////wAAAAD//////////////////wAAAAABAAEA
/v/+//3//f/7//v/+//7//v/+v/6//n/+f/5//f/9//4//f/9//3//X/9f/0//T/9P/z
//L/8v/x//H/8f/x//H/8f/w//D/8P/v/+//7//v/+//7v/u/+//7//v/+//7P/s/+z/
7P/t/+3/7f/t/+z/7P/s/+v/6//r/+v/6//r/+v/6//r/+v/6//r/+v/6//r/+v/6//r
/+v/6//q/+r/6v/p/+n/6v/q/+r/6v/r/+v/7P/s/+v/6//r/+v/7P/s/+z/7P/q/+r/
6f/p/+v/6//r/+v/6v/q/+v/6//r/+v/6//r/+v/6//q/+r/6v/q/+r/6v/q/+r/6v/q
/+r/6v/q/+r/6v/q/+r/7P/s/+3/7f/r/+3/7v/v//P/9P/0//X/9f/1//X/9//4//v/
+//8//z/+//7//v/9//z//H/8P/u/+z/6//q/+r/6f/o/+j/5//l/+X/5f/n/+j/6P/o
/+n/6f/p/+n/6f/o/+j/6P/o/+n/6f/o/+j/6P/o/+j/6P/o/+j/6P/o/+j/6P/o/+j/
6P/o/+j/6P/p/+n/6f/p/+n/6f/r/+z/8v/8/wkAGAApADcARQBXAGsAggCkAM8A8QAC
AQAB7ADGAJsAfQBnAEUA9/+V/1H/H//t/s3+yf7S/t7+6v73/gz/L/9Y/3v/mP+2/87/
3//s//b/+f/8//7///8AAAEAAgADAAUABAAFAAYABgAGAAgACAAKAAsACwALAAsADQAN
AA8AEAARABEAEgASABQAFAAUABQAFAAVABYAFwAYABkAGQAaABoAGwAcAB0AHQAdAB0A
HgAgACEAIQAhACEAIwAkACUAJgAmACYAJgAmACcAKAApACkAKwAsAC0ALgAvAC8AMAAz
ADQANAA1ADcAOQA6ADsAOgA7ADwAPQBAAEEAQgBDAEUARgBHAEgARwBIAEoASwBNAE4A
TgBOAE0ATQBOAE4ATgBPAE8ATwBPAE4ATQBNAEsASwBJAEgASgBIAEcARgBFAEQAQgBC
AEEAPgA+ADsAOQA3ADUAMwAxAC8ALQArACcAJQAiACAAHgAbABkAFwAYABUAEwARAA8A
DgAMAAsACQAIAAgABwAGAAUABAADAAMAAwADAAEA//8AAAAAAAACAAEAAQABAP//AAAA
AAAAAgACAAIAAgACAAMAAwADAAEAAgADAAMABQAFAAUABQAFAAUABQAFAAUABQAFAAYA
BAADAAMAAwADAAMAAwADAAIAAgADAAMAAAAAAP////////////////3//P/8//v//f/9
//v/+//6//n/+f/5//f/9//2//b/+P/3//b/9v/1//X/9f/1//P/8//y//L/8v/x//H/
8f/x/w==
         </WaveFormData>
      </LeadData>
      <LeadData>
         <LeadByteCountTotal>10000</LeadByteCountTotal>
         <LeadTimeOffset>0</LeadTimeOffset>
         <LeadSampleCountTotal>5000</LeadSampleCountTotal>
         <LeadAmplitudeUnitsPerBit>4.88</LeadAmplitudeUnitsPerBit>
         <LeadAmplitudeUnits>¦ÌV</LeadAmplitudeUnits>
         <LeadHighLimit>2147483647</LeadHighLimit>
         <LeadLowLimit>268435456</LeadLowLimit>
         <LeadID>V3</LeadID>
         <LeadOffsetFirstSample>0</LeadOffsetFirstSample>
         <FirstSampleBaseline>0</FirstSampleBaseline>
         <LeadSampleSize>2</LeadSampleSize>
         <LeadOff>FALSE</LeadOff>
         <BaselineSway>FALSE</BaselineSway>
         <ExcessiveACNoise>FALSE</ExcessiveACNoise>
         <MuscleNoise>FALSE</MuscleNoise>
         <LeadDataCRC32>473157320</LeadDataCRC32>
         <WaveFormData>
8v/y//L/8v/y//L/8v/y//P/9P/1//b/+P/4//j/+P/6//r/+v/6//z//P/8//z//v/+
//7//v///wAAAQACAAQABAAEAAQABgAGAAYABgAHAAgACQAKAAwADAAMAAwADQAOAA8A
EAASABIAEgASABMAFAAVABYAFwAYABkAGgAcABwAHAAcAB8AIAAhACIAJAAkACQAJAAl
ACYAJwAoACkAKgArACwALQAuAC8AMAAyADIAMgAyADIAMgAyADIAMgAyADIAMgAxADAA
LwAuAC0ALAArACoAKAAoACgAKAAlACQAIwAiACEAIAAfAB4AHQAcABsAGgAXABYAFQAU
ABEAEAAPAA4ADQAMAAsACgAJAAgABwAGAAUABAADAAIAAQAAAP///v/8//z//P/8//r/
+v/6//r/+v/6//r/+v/8//z//P/8//z//P/8//z//P/8//z//P/8//z//P/8//7//v/+
//7//v/+//7//v/+//7//v/+/wAAAAAAAAAA/v/+//7//v/+//7//v/+//7//v/+//7/
/P/8//z//P/6//r/+v/6//j/+P/4//j/9v/2//b/9v/2//b/9v/2//X/9P/z//L/8v/y
//L/8v/w//D/8P/w/+7/7v/u/+7/7P/s/+z/7P/q/+r/6v/q/+r/6v/q/+r/6P/o/+j/
6P/o/+j/6P/o/+j/6P/o/+j/5v/m/+b/5v/m/+b/5v/m/+T/5P/k/+T/5v/m/+b/5v/k
/+T/5P/k/+T/5P/k/+T/5P/k/+T/5P/i/+L/4v/i/+L/4v/i/+L/4v/i/+L/4v/i/+L/
4v/i/+L/4v/i/+L/4v/i/+L/4v/i/+L/4v/i/+L/4v/i/+L/4v/i/+L/4v/i/+L/4v/i
/+L/4v/i/+L/4v/i/+L/4//j/+P/5f/m/+X/5v/p/+n/6v/r/+z/7f/s/+z/7//w//H/
8v/z//T/9f/1//T/8f/v/+3/7P/q/+j/6P/n/+b/5f/k/+H/3//f/+D/4P/i/+L/4v/i
/+L/4v/h/+H/3//f/+D/4P/g/9//3v/e/97/3v/e/93/3f/f/9//3//f/93/3f/d/93/
3//f/9//3//e/97/3v/e/97/4P/j/+j/7v/3////BwATACIANwBLAGQAjwDFAPcAHAE7
AVABUQFCASgBAAHDAGoAEADG/3n/NP8I//v++/4C/wr/F/8s/0v/bP+I/6D/uv/K/9X/
3//l/+j/6P/o/+n/6//u/+7/7//w//D/8v/z//T/8v/y//T/9P/0//T/9f/2//j/+v/6
//r/+f/7//z//P/8//z//v/+//7//v//////AwADAAMABAAEAAUABgAGAAYABgAIAAgA
CQAJAAoACwAMAAwADAANAA8AEAARABEAEQASABMAFAAVABYAFgAXABkAGgAbABwAHQAd
AB4AIAAiACMAJAAlACYAJwAoACkAKQAqACsALAAvADAAMQAyADMANAA1ADUAOAA4ADgA
OAA4ADoAOgA6ADoAOQA5ADgANwA3ADcANwA1ADUANAAzADMAMgAxADEAMQAwAC8ALgAs
ACsAKgApACkAKAAnACcAJAAiACEAHgAcABwAGwAaABcAFgAVABMAFAASABEAEAAPAA4A
DQAMAAsACgAJAAgACQAIAAcABgAEAAQABAAEAAQABAAEAAQABAAEAAQAAwADAAQABAAE
AAQABQAFAAUABQAGAAYABgAHAAcABwAHAAcABwAIAAkABwAHAAcABwAJAAkACAAIAAkA
CQAJAAkACAAIAAgABwAHAAcABwAHAAcABwAHAAUABgAFAAUABQADAAIAAgACAAEAAAD/
//7////////////9//3/+//6//r/+v/6//n/+f/4//j/+f/5//j/9//1//P/8//0//T/
8//y//L/8f/y//L/8v/y//L/8//z//L/8v/w//D/8f/x//H/8f/x/+//7//v/+//8P/w
/+//7//w//D/8P/w//D/7//v/+//7//v/+//7//t/+z/7P/s/+7/7f/t/+3/7v/u/+7/
7f/s/+z/7P/s/+z/7P/s/+z/7P/s/+v/6//s/+z/7P/s/+r/6v/q/+r/7P/s/+z/7P/t
/+3/7P/s/+z/7P/s/+z/7P/s/+z/6v/q/+r/6v/q/+r/6//r/+3/7//w//H/8v/1//X/
9f/1//X/9f/2//T/9//4//n/+v/7//z//f/9//z/+f/3//X/9P/y//D/8P/v/+7/7f/s
/+n/5//n/+j/6P/q/+r/6v/q/+r/6v/p/+n/5//n/+r/6v/q/+n/6P/o/+j/6P/o/+f/
5//n/+n/6f/p/+n/5//n/+f/5//n/+f/5//o/+j/6P/o/+j/6P/r/+7/9v///wcAEQAb
ACoAPwBVAGwAlwDPAAEBKAFJAV4BYQFSATgBEgHVAHoAHgDQ/3//NP8I//v++/4C/wz/
G/8y/1H/cv+O/6r/xP/U/9//6f/v//L/8v/y//P/9f/2//b/9//4//j/+v/7//z//P/8
//7//v/+//7///8AAAAAAgACAAIAAQADAAQABAAGAAYACAAIAAgACAAJAAkACQAJAAkA
CgAMAA0ADgAOAA4ADgAQABAAEQARABIAEwAUABQAFAAVABcAGAAZABkAGQAaABsAHAAd
AB4AHgAfACEAIgAjACQAJQAlACYAKAAoACkAKgArACwALQAuAC8AMQAyADMANAA1ADYA
NwA4ADkAOgA7ADsAPAA8ADwAPAA8AD4APgA+ADwAOwA7ADoAOwA7ADsAOwA3ADcANgA1
ADUANAAzADMAMQAwAC8ALgAqACkAKAAnACcAJgAlACUAJAAiACEAHgAcABwAGwAaABkA
GAAXABUAFAASABEAEAAPAA4ADQAMAAsACgAJAAgACQAIAAcABgAGAAYABgAGAAYABgAG
AAYABgAGAAYABQAFAAYABgAGAAYABwAHAAcABwAIAAgACAAHAAcABwAHAAkACQAKAAsA
CQAJAAkACQALAAsACgAKAAkACQAJAAkACgAKAAoACQAJAAkACQAJAAkACQAJAAcABgAF
AAUABQAFAAQABAAEAAMAAgABAAAAAQABAAEAAQD//////f/8//z//P/8//v/+//6//r/
+//7//r/+f/3//f/9//4//j/9//2//b/9f/2//b/9v/2//T/9f/1//T/9P/y//L/8//x
//H/8f/x//H/8f/x//H/8v/y//H/8f/w//D/8P/w//D/7//v/+//8f/x//H/8f/x//D/
8P/w/+7/7f/t/+3/7v/u/+7/7f/u/+7/7v/u//D/8P/w//D/7v/u/+3/7f/u/+7/7v/u
/+7/7v/u/+7/7P/s/+z/7P/t/+//7v/u/+7/7v/u/+7/7v/u/+7/7v/u/+7/7v/u/+7/
7v/u/+7/7v/u/+7/7v/u/+7/7v/v/+//7//x//L/8//0//f/9//3//f/9//3//j/+P/7
//z//f/+////AAABAAEAAAD9//v/+f/4//b/9P/0//P/8v/x//D/7f/r/+v/7P/s/+7/
7v/u/+7/7v/u/+3/7f/r/+v/7P/s/+r/6f/o/+j/6P/o/+j/5//p/+n/6f/p/+n/6f/p
/+n/6f/p/+n/6f/p/+r/6v/q/+z/7P/s/+//9P/6/wMACwAVAB8AMABDAFkAdAChANcA
BQEoAUcBWAFVAUIBKAEAAb8AYgAMAML/b/8q/wj//f7//gb/Ev8h/zz/Xf98/5j/sv/K
/9r/5f/t//H/9P/0//T/9f/3//j/+P/5//r/+P/6//v//P/8//z//v/+//7//v///wAA
AAACAAIAAgADAAUABgAGAAYABgAIAAgACAAIAAkACQALAAsACwAMAA4ADwAQABAAEAAQ
ABIAEgATABMAFAAVABYAFgAWABcAFwAYABkAGQAbABwAHQAeAB8AIAAgACEAIQAiACMA
JAAlACUAJgAoACoAKwAsAC0ALgAvADAAMQAzADQANQA2ADcAOAA5ADoAOwA8AD0APQA+
AD4APgA+AD4AQABAAEAAQAA/AD8APgA9AD0APQA9ADsAOwA6ADkANwA2ADUANQA1ADQA
MwAyADAALwAuAC0AKwAqACkAKQAoACYAJQAiACAAIAAfAB4AHQAcABsAGQAYABYAFQAU
ABMAEgARABAADwAOAA0ADAANAAwACwAKAAoACgAKAAoACAAIAAgACAAIAAgACAAHAAcA
CAAIAAgACAAJAAkACQALAAwADAAMAAsACwALAAsACwALAAwADQANAA0ADQANAA0ADQAM
AAwADQANAA0ADQAOAA4ADgANAAsACwALAAsACwALAAsACQAKAAkACQAJAAkACAAIAAgA
BwAGAAUABAADAAMAAwADAAMAAwABAAAAAAAAAAAA///9//z//P/9//3//P/7//n/+//7
//z//P/7//r/+v/5//b/9v/2//b/+P/5//n/+P/2//T/9P/1//b/9//4//n/+//7//v/
+//4//j/9//3//r/+v/6//r//P/7//v/+//7//v/+//7//3//P/8//z//v/9//3//f/+
//7//v/9//7//v/+//7//v/+//7//v/+//7//f/9//7//v/+//7//v/+//7//v8AAAAA
AAAAAP////8AAAAAAAAAAAAAAAAAAAAAAAAAAAAAAAAAAAAAAAAAAAAAAAAAAAAAAAAA
AAAAAAAAAAAAAAABAAEAAQADAAQABQAGAAkACQAJAAkACQAJAAoACgANAA4ADwAOAA8A
EAARABEAEAANAAsACQAIAAYABAAEAAMAAgABAAIA///9//3//v/+/wAAAAD+//7//v/+
//3//f/7//v//P/8//z/+//6//r/+v/6//r/+f/5//n/+f/5//n/+f/5//n/+f/5//n/
+f/5//r/+v/6//r/+v/6//3/AgAIAA8AGQAjACsAOgBRAGcAfACjANkADQE0AVUBZgFp
AVwBQAEYAd8AjgA2AOz/pf9g/zT/If8f/x7/Iv8v/0D/W/96/5T/rP/G/9z/6//z//X/
+P/7//z//v8BAAAAAAABAAIAAgAEAAUABgAGAAYACAAIAAgACAAJAAoACgAMAAwADAAM
AA0ADQAMAA4ADgAQABAAEgASABMAEwAUABMAEgASABIAEwAUABQAEwASABMAEgAVABUA
FgAXABYAFgAWABcAGQAaABsAGwAcABwAHAAcAB0AHgAeAB8AHwAgACEAIgAlACUAJgAo
ACkAKQApACkAKgArACwALQAtAC4ALwAwAC8AMAAxADIAMQAyADMAMwA2ADYANgA2ADQA
NgA2ADYANAAzADMAMgAxADEAMQAxAC8ALwAuAC0AKwAqACkAKQAlACQAIwAiACAAHwAe
AB0AGwAaABkAGQAYABYAFQASABAAEAAPAA4ADwAOAA0ACwAMAAoACQAIAAcABgAFAAQA
AwACAAEAAAABAAAA///+//7//v/+//7//v/+//7//v/8//z//P/7//z//v///wAA/v//
/////////wAAAAAAAAMAAwADAAMAAwADAAQABQADAAMAAwADAAUABQAEAAQABQAFAAUA
BQAEAAQABAADAAMAAwADAAMAAwADAAMAAQACAAEAAQABAP///v/+//7/+//6//n/+P/3
//f/9//3//f/9//1//T/8v/y//L/8f/x//D/8P/x/+//7v/t/+v/7f/t/+7/7v/t/+z/
7P/r/+r/6v/q/+r/6P/p/+n/6P/o/+b/5v/n/+X/5f/l/+X/5f/l/+X/5f/k/+T/4//j
/+L/4v/i/+L/5P/j/+P/4//h/+H/4f/h/+P/4v/i/+L/4v/h/+H/4f/i/+L/4v/h/+L/
4v/i/+L/4v/i/+L/4v/k/+T/4//j/+T/5P/k/+T/5v/m/+b/5v/m/+b/5v/m/+X/5f/m
/+b/5v/m/+b/5v/m/+b/5v/m/+b/5v/m/+b/5v/m/+b/5v/m/+b/5v/o/+j/6P/o/+j/
6P/o/+j/6f/p/+n/6//u/+//8P/z//P/8//z//P/9f/2//b/+f/4//n/+v/7//z//f/9
//z/+f/3//X/9P/w/+7/7v/t/+7/7f/s/+n/5//n/+j/6P/q/+r/6v/q/+r/6v/p/+n/
5//n/+j/6P/q/+n/6P/o/+b/5v/m/+X/5f/l/+X/5f/l/+X/5f/l/+P/4//j/+P/5f/m
/+b/5v/i/+D/5v/r/+z/8P/5/wUACwATACAANQBJAF4AgwC3AOkAEAE3AVYBWwFQAUAB
IgHxAKAAQADs/5v/RP8I/+/+7f70/gD/D/8m/0P/Yv+A/5r/tP/I/9X/3//n/+j/6v/q
/+v/7f/u/+7/7//w/+7/8P/x//L/9P/0//b/9v/0//T/9f/2//b/+P/4//j/9//5//r/
+v/8//z//v/+//7//v//////////////AAAAAAEAAgACAAIAAgAEAAQABQAFAAYABwAI
AAgACAAJAAkACgALAAsADQAOAA8AEAAPABAAEAARABEAEgATABQAFwAXABgAGgAaABsA
HAAdAB4AHwAgACEAIQAiACMAJAAmACgAKgAsAC0ALgAvAC8AMAAwADAAMAAyADQANAA0
ADQAMwAzADIAMgAzADQANQAxADEAMAAvAC8ALgAtAC0ALQAsACsAKgAoACcAJgAlACEA
IAAfAB8AHgAcABsAGAAWABYAFQAUABMAEgARAA8ADgAMAAsACgAJAAgABwAGAAUABAAD
AAIAAQAAAP///v/+//7//v/+//z//P/8//z//v/+//7//f/9//7//v/+//7/////////
AQACAAIAAgADAAMAAwADAAMAAwAEAAUABQAFAAUABQAFAAUABAAEAAcABwAHAAcABgAG
AAYABQAFAAUABQAFAAMAAwADAAEAAgABAAEAAQABAAAAAAAAAP///v/9//z/+//7//v/
+//7//v/+f/4//j/+P/4//f/9//2//b/9//3//b/9f/z//X/9f/2//b/9f/0//T/8//0
//T/9P/0//L/8//z//L/9P/y//L/8//z//P/8//z//H/8f/x//H/8P/w/+//7//w//D/
8P/w//D/7//v/+//7//v/+//7//v/+7/7v/u/+7/7f/t/+3/7v/u/+7/7f/s/+z/7P/s
/+r/6v/q/+r/7P/s/+v/6//q/+r/6v/q/+r/6v/q/+r/6v/q/+r/6v/r/+v/6v/o/+j/
6P/o/+b/5v/m/+b/5P/k/+T/5P/i/+L/4v/i/+D/4P/g/+D/3v/e/9//3//d/9//4P/h
/+T/5//n/+f/5f/l/+X/5v/k/+f/6P/p/+r/6//s/+3/6//q/+f/5f/l/+T/4v/g/+D/
3//e/93/3P/Z/9f/1//Y/9j/2v/a/9r/2v/a/9r/2f/Z/9f/1//W/9b/1v/V/9b/1v/W
/9b/1v/V/9X/1f/V/9X/1f/V/9X/1f/V/9X/1f/V/9X/1v/U/9T/1P/U/9j/2//g/+j/
8f/5/wEADwAiADcASwBmAJcAzwD9ACABPQFKAUcBOAEYAeoAqQBQAPr/tP9t/zD/Dv8B
///+/v4G/xP/KP9D/2D/fv+Y/67/wP/N/9X/2//e/97/3v/f/+H/5P/k/+X/5v/m/+j/
6f/q/+r/6v/s/+z/7P/s/+3/7v/u//D/8P/w/+//8f/y//L/8v/y//T/9P/2//b/9//3
//f/9//3//j/+v/7//z//P/8//z//v/+/wEAAQACAAMAAgACAAIAAwAFAAYABwAHAAkA
CgALAAwADQAOAA4ADwAPABAAEQASABUAFQAWABgAGAAZABoAGwAeAB8AIAAhACMAJAAl
ACYAJwAoACkAKgAtAC4ALwAvADAAMAAwADAAMAAyADIAMgA0ADMAMwAyAC8ALwAvAC8A
LwAvAC4ALQAtACwAKwArACcAJgAlACQAJAAjACIAIQAdABwAGwAbABoAGAAXABQAEgAS
ABEAEAANAAwACwAJAAgABgAFAAQAAwACAAEAAAD///7//f/8//v/+v/5//j/9v/2//b/
9v/2//b/9v/2//b/9v/2//X/9f/2//b/9v/2//f/9//3//f/+P/4//j/+f/5//n/+f/7
//v//P/9//3//f/9//3///////7//v/9//3//f/9//7//v/+//3//f/9//3//f/9//3/
/f/7//z/+//7//v/+//6//r/+v/5//j/9//2//X/9f/1//X/9f/1//P/8v/y//L/8v/x
/+//7v/u/+//8f/w/+//7f/t/+3/7v/u/+3/7P/s/+v/7P/s/+z/7P/q/+v/6//q/+z/
6v/q/+v/6f/p/+n/6f/p/+n/6f/p/+r/6v/p/+n/6P/o/+j/6P/q/+n/6f/p/+f/5//n
/+f/5//m/+b/5v/o/+f/5//n/+j/6P/o/+f/6P/o/+j/6P/m/+b/5v/m/+j/6P/n/+f/
6P/o/+j/6P/o/+j/6P/o/+j/6P/o/+j/5//n/+j/6P/o/+j/6P/o/+j/6P/o/+b/5v/m
/+b/6P/o/+j/6P/m/+b/5//n/+f/6f/q/+v/7P/v/+//7//x//H/8f/y//H/8//z//P/
9P/1//b/9//5//j/9f/z//P/8v/w/+7/7P/r/+r/6f/q/+f/5f/l/+T/5P/m/+b/6P/o
/+j/6P/n/+f/5f/l/+T/5P/k/+P/5P/k/+T/5P/i/+H/4f/h/+H/4f/h/+H/4f/h/+H/
4f/h/+H/4f/i/+L/4v/i/+L/4v/j/+b/7v/1//3/BwARACAANQBLAGQAhwC/APkAKAFN
AWgBcwFsAVgBNAEDAbQAVAD8/6f/Vv8a//3+9/78/gT/D/8e/zf/Wv92/5D/rP/C/9P/
3//l/+j/7P/s/+3/7//w//D/8f/y//L/9P/1//b/9v/2//j/+P/4//j/+f/6//r//P/8
//z///8BAAIAAgAAAAAAAgACAAQABAAFAAUABwAHAAcACAAKAAsADAAMAAwADAAOAA4A
DwAPABAAEQASABIAEgATABMAFAAVABUAFQAWABcAGAAbABwAHAAdAB0AHgAfACAAIQAh
ACIAJAAmACcAKAApACoAKwAsAC0ALwAwADEAMgAzADQANQA2ADkAOgA7ADsAOgA6ADoA
OgA8AD4APgA+AD4APQA9ADwAOwA7ADsAOwA7ADsAOgA5ADcANgA1ADUAMwAyADEAMAAu
AC0ALAArACcAJgAlACUAIgAgAB8AHAAaABoAGQAYABcAFgAVABMAEgAQAA8ADgANAAwA
CwAKAAkACAAHAAYABQAEAAMAAgACAAIAAgACAAAAAAAAAAAAAAAAAAAA/////wAAAAAA
AAAAAQABAAEAAQACAAIAAgADAAMAAwADAAMAAwAEAAUABQAFAAUABQAFAAUABAAEAAUA
BQAFAAUABgAGAAYABQAFAAUABQAFAAUABQAFAAMAAgABAAEAAQABAAAAAAAAAP///v/9
//z/+//7//v/+//7//v/+f/4//j/+P/4//f/9//2//b/9//3//b/9f/z//H/8f/y//L/
8//y//L/8f/w//D/8P/w/+7/7//v/+7/7v/s/+z/7f/t/+3/7f/t/+3/7f/t/+3/7P/s
/+v/6//s/+z/7P/s/+z/6//r/+v/6//r/+v/6//r/+r/6v/q/+z/6//r/+v/6v/q/+r/
6f/q/+r/6v/q/+r/6v/q/+r/6v/q/+n/6f/o/+j/6P/o/+r/6v/q/+r/6v/q/+r/6v/p
/+n/6v/q/+r/6v/q/+j/6P/o/+j/6P/o/+j/6P/o/+j/6P/o/+j/6P/o/+j/6P/o/+j/
6P/o/+n/6f/p/+v/7P/t/+7/8f/x//H/8f/x//H/8v/y//X/9v/3//j/+//8//3//f/8
//n/9//1//T/8v/w//D/7//u/+3/7P/p/+f/5//o/+b/6P/o/+j/6P/o/+j/5//p/+f/
5//o/+j/6P/n/+b/5P/k/+T/5P/j/+P/4//j/+P/4//j/+P/4//j/+P/4//j/+P/5P/k
/+T/5v/m/+T/5f/o/+7/9f/9/wUADwAeADEARwBgAIUAuQDvABgBOwFaAWUBXAFKAS4B
+QCgAD4A6v+P/zb//v7j/t/+7P78/g3/Jv9H/2j/hP+g/7z/zv/Z/+P/6f/s/+3/7P/s
/+3/7v/u/+//8P/w//L/8//0//b/9v/4//j/+P/4//n/+v/4//r/+v/6//v//f/+//7/
/v/+/wAAAAACAAIAAwADAAUABQAFAAYABgAHAAgACAAKAAoADAAMAAsACwAMAA0ADgAO
AA4ADwARABIAEwATABMAFAAVABYAFwAYABgAGQAZABoAGwAcAB0AHQAeACAAIAAhACIA
IwAkACUAJgAnACkAKgArACwALQAuAC8AMAAxADIAMwAzADQANAA0ADQANgA4ADgAOAA6
ADkAOQA4ADcANwA3ADcANQA1ADQAMwA1ADQAMwAzAC8ALgAtACwALAArACoAKQAlACQA
IwAjACIAIAAfABwAGgAaABkAGAAVABQAEwARABAADgANAAwACQAIAAcABgAHAAYABQAE
AAMAAgABAAAAAAAAAAAAAAAAAAAAAAAAAP7//v/+//3///8AAAAAAAD+////////////
AAAAAAAA//////////8BAAEAAgADAAMAAwADAAMAAwADAAIAAgABAAEAAQABAAIAAgAC
AAEA///////////////////9//7//f/9//3//f/8//z//P/7//r/+f/4//X/9f/1//X/
9f/1//P/8v/y//L/8v/x//H/8P/w//H/8f/w/+//7f/t/+3/7v/u/+//7v/u/+3/7P/s
/+z/7P/q/+v/6//q/+r/6P/o/+n/6f/p/+n/6f/p/+n/6f/p/+j/6P/n/+f/6P/o/+j/
6P/m/+X/5f/l/+f/5//n/+f/5//m/+b/5v/m/+X/5f/l/+b/5v/m/+X/5v/m/+b/5v/k
/+T/5P/k/+b/5v/l/+X/5v/m/+b/5v/m/+b/5v/m/+T/5P/k/+T/5f/l/+T/5v/m/+b/
5v/k/+T/5P/k/+b/5v/m/+b/5v/m/+b/5v/k/+T/5P/k/+b/5v/m/+b/5v/n/+f/5//n
/+j/6f/q/+3/7f/t/+3/7f/t/+7/7v/x//L/8//0//X/9v/3//f/9v/z//H/7//u/+z/
6v/q/+n/6P/n/+b/5f/j/+P/5P/i/+T/5P/k/+T/5P/k/+P/4//h/+H/4v/i/+L/4f/g
/+D/4P/g/+D/4f/h/+H/4f/h/+H/4f/h/+H/4f/h/+H/3//f/+D/4P/g/+L/4v/i/+X/
6v/w//f/AQALABMAIgA3AEsAYgCHAL0A7wAWATUBTAFRAUYBKgEEAc8AgAAkANb/i/9G
/xj/Bf8B/wb/DP8X/yj/Q/9k/4D/mv+0/8b/0//d/+X/6P/q/+r/6//t/+7/7v/v//D/
8P/y//P/9P/0//T/9v/2//j/+P/5//r/+v/8//z//P/7//3//v/+//7//v8AAAAAAgAC
AAMAAwAFAAUABQAGAAYABwAIAAgACAAIAAoACgALAAsADAANAA4ADgAOAA8ADwAQABEA
EQATABQAFQAWABcAGAAYABkAGQAaABsAHAAdAB0AHgAgACAAIQAiACMAJgAnACgAKQAp
ACoAKwAsAC0ALgAvADAAMwA0ADUANQA2ADYANgA2ADYAOAA4ADgAOgA5ADkAOAA1ADUA
NQA1ADUANQA0ADMAMwAyADEAMQAtACwAKwAqACoAKQAoACcAJQAkACMAIwAiACAAHwAc
ABwAHAAbABoAFwAWABUAEwAUABIAEQAQAA0ADAALAAoACQAIAAcABgAHAAYABQAEAAQA
BAAEAAQAAgACAAIAAgACAAIAAgABAAEAAgACAAIAAgADAAMAAwADAAQABAAEAAUABQAF
AAUABQAFAAYABwAHAAcABwAHAAcABwAGAAYABwAHAAcABwAIAAgACAAHAAcABwAHAAcA
BwAHAAcABQAEAAMAAwADAAMAAgACAAIAAQAAAP///v/9//3//f/9//3//f/7//r/+v/6
//r/+f/5//j/+P/5//n/+P/3//X/9f/1//b/9v/1//T/9P/z//T/9P/0//T/8v/z//P/
8v/0//L/8v/z//H/8f/x//H/8f/x//H/8f/y//L/8f/x//D/8P/w//D/8P/v/+//7//v
/+//7//v/+//7v/u/+7/8P/v/+//7//u/+7/7v/t/+7/7v/u/+7/7v/u/+7/7v/w//D/
7//v//D/8P/w//D/7v/u/+7/7v/u/+7/7v/u/+//7f/u/+7/7v/u/+7/7v/u/+7/7v/u
/+7/7v/u/+7/7v/u/+7/7v/v/+//7//x//L/8//0//f/9//3//f/9//3//j/+P/7//z/
/f/+////AAABAAEAAAD9//v/+f/4//b/9P/0//P/8v/x//D/7//t/+3/7v/s/+7/7v/u
/+7/7v/u/+3/7f/r/+v/7P/s/+z/6//q/+r/6v/q/+r/6f/p/+n/6f/p/+n/6f/p/+n/
6f/p/+n/6//r/+z/7P/s/+r/6v/s/+3/8P/4////BwAPABkAJgA5AE8AZACJAL8A8wAe
AT8BWgFjAVgBRAEkAfEAoABAAO7/nf9M/xb//f75/gD/Cv8X/yr/R/9o/4b/oP+6/9D/
3f/n/+3/8P/y//L/8//1//b/9v/3//j/+P/6//v//P/8//z//v/+//7//v///wAAAAAC
AAIAAgADAAUABgAGAAYABgAIAAgACAAIAAkACQALAAsACwAMAAwADQAOAA4ADgAOABAA
EAARABEAEgATABYAFgAWABcAFwAYABkAGQAZABoAGwAcAB0AHgAeAB8AHwAgACEAIgAl
ACUAJgAoACgAKQAqACsALAAtAC4ALwAxADIAMwA0ADMANAA1ADYAOQA6ADsAOwA8ADwA
PAA8ADoAPAA8ADwAPgA9AD0APAA7ADsAOwA7ADkAOQA4ADcANQA0ADMAMwAzADIAMQAw
AC4ALQAsACsAJwAmACUAJQAkACIAIQAeAB4AHgAdABwAGQAYABcAFQAWABQAEwASABEA
EAAPAA4ADQAMAAsACgAJAAgABwAGAAYABgAGAAYABgAGAAYABgAGAAYABgAFAAUABgAG
AAYABAAFAAUABQAHAAgACAAIAAcABwAHAAcABwAHAAgACQAJAAkACQAJAAsACwAKAAoA
CQAJAAkACQAKAAoACgAJAAkACQAJAAkABwAHAAcABQAGAAUABQAFAAUABAAEAAQAAwAC
AAEAAAD////////////////9//z//P/8//z/+//7//r/+v/7//n/+P/3//X/9f/1//b/
9v/1/w==
         </WaveFormData>
      </LeadData>
      <LeadData>
         <LeadByteCountTotal>10000</LeadByteCountTotal>
         <LeadTimeOffset>0</LeadTimeOffset>
         <LeadSampleCountTotal>5000</LeadSampleCountTotal>
         <LeadAmplitudeUnitsPerBit>4.88</LeadAmplitudeUnitsPerBit>
         <LeadAmplitudeUnits>¦ÌV</LeadAmplitudeUnits>
         <LeadHighLimit>2147483647</LeadHighLimit>
         <LeadLowLimit>268435456</LeadLowLimit>
         <LeadID>V4</LeadID>
         <LeadOffsetFirstSample>0</LeadOffsetFirstSample>
         <FirstSampleBaseline>0</FirstSampleBaseline>
         <LeadSampleSize>2</LeadSampleSize>
         <LeadOff>FALSE</LeadOff>
         <BaselineSway>FALSE</BaselineSway>
         <ExcessiveACNoise>FALSE</ExcessiveACNoise>
         <MuscleNoise>FALSE</MuscleNoise>
         <LeadDataCRC32>1360516604</LeadDataCRC32>
         <WaveFormData>
6v/q/+r/6v/s/+z/7P/s/+7/7v/u/+7/7v/u/+7/7v/w//D/8P/w//L/8v/y//L/8v/y
//L/8v/z//T/9f/2//b/9v/2//b/+P/4//j/+P/6//r/+v/6//z//P/8//z//f/+////
AAACAAIAAgACAAQABAAEAAQABgAGAAYABgAHAAgACQAKAAsADAANAA4AEAAQABAAEAAS
ABIAEgASABMAFAAVABYAGAAYABgAGAAZABoAGwAcABwAHAAcABwAGgAaABoAGgAYABgA
GAAYABYAFgAWABYAFAAUABQAFAASABIAEgASABAAEAAQABAADgAOAA4ADgAMAAwADAAM
AAoACgAKAAoACgAKAAoACgAJAAgABwAGAAQABAAEAAQAAwACAAEAAAD+//7//v/+//z/
/P/8//z/+v/6//r/+v/8//z//P/8//r/+v/6//r/+//8//3//v/8//z//P/8//7//v/+
//7//v/+//7//v/+//7//v/+/wAAAAAAAAAAAAAAAAAAAAAAAAAAAAAAAAAAAAAAAAAA
/v/+//7//v/8//z//P/8//r/+v/6//r/+v/6//r/+v/4//j/+P/4//b/9v/2//b/9P/0
//T/9P/y//L/8v/y//D/8P/w//D/8P/w//D/8P/u/+7/7v/u/+7/7v/u/+7/7P/s/+z/
7P/q/+r/6v/q/+r/6v/q/+r/6P/o/+j/6P/q/+r/6v/q/+j/6P/o/+j/6P/o/+j/6P/m
/+b/5v/m/+b/5v/m/+b/5v/m/+b/5v/m/+b/5v/m/+T/5P/k/+T/5P/k/+T/5P/k/+T/
5P/k/+b/5v/m/+b/5P/k/+T/5P/k/+T/5P/k/+T/5P/k/+T/5P/k/+T/5P/k/+T/5P/k
/+T/5P/k/+T/5P/k/+T/5P/k/+X/5//o/+f/6f/r/+v/7P/u/+//8P/w//D/8v/z//L/
8//0//X/+P/4//j/9v/1//X/9P/x/+//7v/r/+v/7P/r/+r/6f/m/+b/5//n/+f/5//n
/+f/5v/l/+T/4//i/+L/4v/i/+P/4v/i/+L/3//f/9//3//h/+H/4f/h/9//3//f/9//
4f/h/+H/4f/f/9//3//f/9//4P/i/+L/5//q/+3/7//3/wUAGQArAEEAaQCaAM4A+wAp
AU4BaAFnAUMBAwG5AG8AMAD+/8j/mf9+/27/Yv9e/17/Z/9y/4H/k/+l/7f/x//S/9n/
3v/g/+P/4//j/+P/5P/j/+P/4//k/+b/5v/o/+j/6f/p/+n/6f/q/+r/6v/r/+z/7f/t
/+3/7v/v/+//7//y//L/8v/y//P/8v/y//H/8//z//P/9P/0//b/9//3//f/9//3//f/
+f/5//n/+f/5//r/+v/6//z//f/9//7//v/+////AAACAAMAAwADAAMABAAFAAYABwAI
AAgACAAKAAsADAANAA4ADgAPABAAEQASABMAEwAWABcAFwAYABgAGAAZABkAGwAbABsA
GwAdAB0AHgAfAB4AHgAeAB4AHwAeAB4AHgAcABsAGgAaABwAGwAaABkAGQAZABkAFwAZ
ABkAFwAXABgAGAAYABgAFgAWABYAFQAWABYAFQAVABEAEQARABAAEgARABAADwAOAA0A
DAAMAAsACgAJAAkACAAHAAYABgADAAMAAwADAAQABAAEAAMAAwADAAMAAwADAAMAAwAD
AAMAAwADAAQABQAFAAUABQAFAAUABQAGAAYABgAHAAgACAAIAAgACAAIAAgACQAJAAkA
CgAKAAoACgAKAAoACgAIAAgACAAIAAgABwAHAAYACAAIAAgABwAGAAUABQAFAAUABAAE
AAMAAwADAAMAAgD////////+/wAA///+//7//v/9//z//P/6//r/+v/6//r/+v/6//v/
+f/5//n/9//4//j/+P/3//f/9//3//f/9//3//f/9//2//b/9f/1//P/8//z//P/9P/z
//T/9f/z//T/9P/0//T/9P/0//T/9f/1//X/9f/0//T/8//z//X/9f/1//X/9f/1//X/
9f/z//P/8//z//X/9f/1//X/8//z//P/8//z//P/8//z//P/8//y//L/8v/y//P/8//0
//X/9P/y//L/8v/y//T/9P/0//T/9P/0//T/9P/0//T/9P/0//X/9//4//n/+//9//3/
/f/+//7//v/+//7/AAABAAIAAwAEAAUABgAGAAYABAADAAMAAgD//////v/7//v/+v/5
//j/9//2//b/9//3//f/9//3//f/9v/1//T/8//y//L/8v/y//H/8P/w//D/7//x//H/
8f/x//H/8f/x//H/8f/x//H/8f/x//H/8f/x//H/8f/x//H/8P/y//T/9//6//v//f8F
ABMAJwA5AE8AdQCqAN4ADQE/AWoBhAGDAWMBJQHZAI0ASgAQANT/of+C/3T/av9m/2j/
b/98/43/of+1/8f/2f/k/+v/7v/y//P/8//z//P/9P/1//X/9f/2//b/9v/4//j/+f/5
//n/+f/6//r/+v/7//z//f/9//3//P/9//3//f8AAAAAAAAAAAEAAAAAAP//AQABAAEA
AgACAAQABQAFAAUABQAFAAUABwAHAAcABwAJAAoACgAKAAoACwALAAwADgAOAA8AEAAQ
ABEAEQARABMAFAAVABYAFwAYABgAGAAaABsAHAAdAB4AHgAfACAAIQAiACMAIwAkACUA
JQAmACMAIgAiACEAIQAhACEAIQAjACMAJAAlACQAJAAkACQAIwAiACIAIgAiACEAIAAg
ACAAHwAeAB0AHQAdAB0AGwAbABsAGQAZABgAGAAYABgAGAAYABgAFwAWABYAFQAVABMA
EwATABIAEgARABAADwAQAA8ADgAOAAsACgAJAAkACgAJAAgACAAHAAcABwAHAAYABgAG
AAUABwAHAAcABwAFAAUABQAFAAcABwAHAAgACQAJAAkACQAHAAcABwAIAAgACAAJAAoA
CgAKAAoACgAKAAoACwALAAsADAAMAAwADAAMAAwADAAMAAwADAAMAAwACwALAAoACgAK
AAoACQAKAAkACQAJAAcABgAGAAUABQAFAAUABAABAAEAAQAAAAIAAQAAAAAAAgABAAAA
AAD+//7//v/+//7//v/+/////f/9//3/+//8//z//P/7//v/+//7//v/+f/5//n/+f/4
//j/9//3//X/9f/1//X/9//1//X/9f/1//b/9v/2//b/9v/2//b/9f/1//X/9f/2//b/
9f/1//X/9f/1//X/9f/1//X/9f/z//P/8//z//X/9f/1//X/8//z//P/8//z//P/8//z
//P/8//y//L/8v/y//P/8//0//X/9P/0//T/9P/0//L/8v/y//L/9P/0//T/9P/0//T/
9P/0//T/9P/0//T/9P/0//T/9P/0//T/9f/3//j/+f/7//3//f/9//7//v/+//7//v8A
AAEAAgADAAQABQAGAAYABgAEAAMAAwACAP/////+//v/+f/4//f/9v/1//T/9P/1//X/
9f/1//X/9f/0//P/8v/x//D/8P/w//L/8f/w//D/7v/t/+3/7f/t/+3/7f/t/+//7//v
/+//7//v/+//7//v/+//7//v//H/8f/w//D/9P/1//j/+/8BAAkAFwArAD0AVQB9AK4A
4AANATsBYAFyAWkBQQH/ALcAbwAyAP7/xP+X/4D/cP9o/2b/av9x/4D/kf+l/7n/y//Z
/+T/6//s/+7/7//v/+//7//w//P/8//z//T/8v/y//T/9P/1//X/9f/1//b/9v/2//f/
+P/5//n/+f/6//v/+//7//z//P/8//z//P/8//3//f////////8AAAAAAgADAAMAAwAD
AAMAAwAFAAUABQAFAAUABgAGAAYACAAJAAkACgAMAAwADQAOAA4ADwAPAA8AEQASABMA
FAAVABYAFgAWABgAGQAaABsAHAAcAB0AHgAfACAAIQAhACIAIwAjACQAJgAmACcAJwAn
ACcAJwAnACkAKQAqACsAKwAqACkAKAAnACYAJgAmACgAJwAmACYAJAAjACIAIQAhACEA
IQAfAB8AHwAdAB0AHgAeAB4AHgAeAB4AHgAdABoAGgAZABkAGQAZABkAGAAYABcAFgAV
ABQAEwASABIAEQAQAA8ADwAOAA0ADAAMAAsACwALAAsACgAKAAoACQAJAAkACQAJAAsA
CwALAAsACQAJAAkACgALAAsACwALAA0ADQANAA4ADgAOAA8AEAAOAA4ADgAOAA4ADgAP
AA8ADQAOAA4ADgAOAA4ADgAOAA4ADgAOAA4ADgANAA0ADAAMAAwADAALAAwACwALAAsA
CwAKAAoACQAHAAcABwAGAAcABwAHAAYACAAHAAYABgAEAAMAAgACAAIAAgACAAIAAgAC
AAIAAwABAAEAAQD///7//v/+//3////////////+//3//P/7//3//v/+////AQABAAEA
AQABAP//////////AAAAAAAAAgACAAIAAgABAAEAAQABAAQABAADAAMAAwADAAMAAwAD
AAMAAwADAAMAAwADAAMABQAFAAUABQADAAMAAwADAAUABQAFAAUABQAFAAQABAAGAAYA
BwAHAAQAAwAGAAYABgAGAAYABgAGAAYABgAGAAYABgAGAAYABgAGAAYABgAGAAYABgAG
AAYABgAGAAYABgAGAAYABwAJAAoACwANAA8ADwAPAA4ADgAOAA4ADgAQABEAEgATABQA
FQAWABYAFgAUABMAEwASAA8ADwAQAA0ADQAMAAsACgAJAAgACAAJAAkACQAHAAcABwAG
AAcABgAFAAQAAgACAAIAAQAAAAAAAAD///3//f/9//3/////////////////////////
///////////////////+/wAAAgAFAAYACQANABUAIwA3AEkAXQCBALIA5AATAT8BaAGC
AYUBYwEhAdkAkwBUACAA7v/B/6T/lP+K/37/ev9//4r/l/+p/7n/yf/b/+r/8//2//b/
9//7//v/+//8//v/+//7//z//v/+/wAAAAD//////////wIAAgACAAMAAgADAAMAAwAD
AAMAAgABAAQABAAEAAQACAAIAAkACQAIAAcABgAGAAQABgAHAAcABQAFAAUABQAHAAcA
BwAHAAcACAAIAAgACAAJAAkACgAKAAoACwAMAAwADQANAA0ADwAQABEAEgATABQAFAAU
ABQAFQAWABcAGAAYABkAGgAZABoAGwAbABoAGwAbABwAHgAeAB8AHwAfAB8AHwAfAB8A
HwAgACEAIQAgAB8AHgAdABwAHAAcABwAGwAaABoAGAAXABYAFQAVABUAFQATABMAEwAR
ABEAEAAQABAAEAAQABAAEAAPAA4ADgANAA0ADQANAA0ADAAMAAsACgAJAAgABwAGAAYA
BwAGAAUABQAEAAMAAgACAP///////////v/+//7//f/9//3//f/9////////////////
////AAABAAEAAQABAAMAAwADAAQAAgACAAMABAAEAAQABAAEAAQABAAFAAUABQAGAAYA
BgAGAAYABgAGAAQABAAEAAQABgAFAAUABAAEAAQABAADAAQAAwADAAMAAgAAAP///f/9
//3//f/8//n/+f/5//j/+P/3//b/9v/0//P/8v/y//L/8v/y//L/8P/w//D/8f/v/+//
7//t/+z/7P/s/+v/7f/t/+3/7f/r/+v/6//r/+r/6v/p/+n/6f/p/+n/6f/n/+X/5f/l
/+f/6P/o/+j/5v/m/+b/5v/l/+X/5f/l/+b/5v/l/+X/5f/l/+X/5f/n/+f/5//n/+f/
5//n/+f/5//n/+f/5//n/+f/5//n/+n/6f/p/+n/6f/p/+j/6P/q/+r/6//r/+r/6f/q
/+r/6v/q/+r/6v/q/+r/6v/q/+r/6v/q/+r/6v/q/+r/6v/q/+r/6v/q/+r/6v/q/+z/
7P/s/+z/7P/s/+3/7//w//H/8//1//X/9f/2//b/+P/4//j/+v/5//r/+//8////AAAA
AAAA/v/9//3//P/3//f/9v/z//X/9P/z//L/8f/w//D/8f/x//H/8f/x/+//7v/t/+z/
6//q/+r/6v/s/+v/6v/q/+r/6f/p/+n/5//n/+f/5//n/+f/5//n/+f/5//n/+f/6f/p
/+n/6f/l/+P/6P/s/+z/6//u//X/9//7/wcAGwArADsAWwCMAL4A7QAhAVABbAF1AWUB
MwHtAKEAWAAcAOD/o/96/2b/XP9Y/1r/Yf9u/33/j/+h/7P/xf/S/9n/4P/m/+X/5f/l
/+X/5v/n/+f/5//o/+j/6P/q/+r/6//r/+v/6//q/+r/6v/r/+z/7f/t/+3/7P/t/+3/
7f/w//D/8P/w//H/8P/w/+//8f/x//H/8v/w//L/8//z//P/8//z//P/9f/1//X/9f/3
//j/+P/4//j/+f/5//r/+v/6//v//P/8//3//f/9/wEAAgADAAQAAwAEAAQABAAGAAcA
CAAJAAoACgALAAwADQAOAA8ADwASABMAEwAUABYAFgAXABcAGQAZABkAGQAbABsAHAAd
ABwAHAAcABwAHQAcABwAHAAcABsAGgAaABwAGwAaABkAGQAZABkAFwAVABUAEwATABQA
FAAUABQAEgASABIAEQAQABAADwAPAA8ADwAPAA4ADAALAAoACQAKAAkACAAIAAUABAAD
AAMAAgABAAAAAAD///////////z//P/8//v//f/9//3//f/9//3//f/9//3//f/9//7/
AQABAAEAAQABAAEAAQACAAIAAgADAAQABAAEAAQABAAEAAQABQAFAAcACAAIAAgABgAG
AAYABgAGAAYABgAGAAYABQAFAAQABAAEAAQAAwACAAEAAQABAAEAAAAAAP//////////
/v/9//3//f/8//z/+//6//r/+v/5//j/+P/6//r/+v/6//j/+P/4//n/9//3//f/9f/1
//b/9//3//f/9//3//f/9f/1//X/9f/2//b/9f/1//X/9f/1//X/9f/z//P/8//z//T/
9P/0//T/9P/0//T/8//z//P/8//y//L/8f/x//P/8//z//P/8f/x//H/8f/v/+//7//v
/+//7//v/+//7//v/+//7//v/+//7//v/+//7//u/+7/7P/s/+3/7f/u/+3/7v/s/+z/
7P/s/+r/6v/q/+r/6P/o/+j/6P/n/+b/5f/k/+T/5P/k/+T/4v/i/+L/4v/j/+X/5v/n
/+n/6//r/+v/6v/q/+r/6v/o/+r/6//s/+3/7v/v//D/8P/w/+7/7f/t/+z/6f/p/+j/
5f/l/+T/4//i/+H/4P/g/+H/4f/h/+H/4f/h/+D/3//e/93/3P/c/9z/3P/b/9r/2v/a
/9n/2f/Z/9n/2f/Z/9n/2f/Z/9n/2f/Z/9n/2f/Z/9n/2f/b/9v/2//b/9z/3v/g/+H/
4v/j/+n/9f8HABsALQBFAG8ApADUAAEBLwFUAWgBYwE1Ae8ApQBbACAA7v+6/5X/gP9w
/2T/XP9a/2H/bP97/4v/nf+x/7//yv/T/9j/2v/b/9v/2//b/9z/3//f/9//4P/e/97/
4P/g/+P/4//j/+P/4v/i/+L/4//k/+X/5f/l/+b/5//n/+f/6P/o/+j/6P/s/+z/7f/t
/+v/6//r/+z/7P/u/+//7//x//H/8f/x//P/8//z//P/8//0//T/9P/2//f/9//4//r/
+v/7//z//P/9//3//f/9//7///8AAAIABAAFAAYABgAHAAgACQAKAAoACwAMAA0ADgAP
AA8AEAARABEAEgATABQAFgAXABkAGQAZABkAGQAZABoAGwAcABwAHAAcABsAGgAaABoA
GgAZABgAGAAYABcAFgAVABUAFQAVABMAFQAVABMAEwAQABAAEAAQABAAEAAQAA8ADgAO
AA0ADQALAAsACwAKAAoACQAIAAcABAADAAIAAgABAAAA//////7//f/8//z/+f/5//n/
+f/4//j/+P/3//f/9//3//f/9//3//f/9//5//n/+f/6//n/+f/5//n/+f/5//n/+v/8
//z//f/+//7//v/+//7//v/+///////9//7//v/+/wAAAAAAAAAAAAAAAAAAAAACAAEA
AQAAAAAAAAAAAP///v/9//3//f/9//z//P/7//n/+f/5//j/9//3//f/9v/4//f/9v/2
//T/8//y//L/8v/y//L/8v/w//D/8P/x//H/8f/x/+//8P/w//D/7//t/+3/7f/t/+//
7//v/+//7P/s/+v/6//t/+3/7f/t/+3/6//r/+v/6//s/+z/7P/s/+z/7P/s/+v/6//r
/+v/7P/s/+v/6//r/+v/6//r/+v/6//r/+v/6//r/+v/6//r/+v/6//r/+n/6f/p/+n/
6//r/+v/6//p/+n/6P/o/+r/6v/r/+v/6v/r/+z/6v/q/+r/6v/q/+r/6v/q/+r/6v/q
/+r/6v/q/+r/6v/q/+r/6v/q/+n/6//s/+3/7//x//H/8f/0//T/9P/0//L/9P/1//b/
9f/2//f/+P/5//r/+f/5//v/+v/3//f/9P/x//H/8P/x//D/7//u/+z/7f/t/+3/7//v
/+//7v/t/+z/6//q/+r/6v/q/+n/5v/m/+b/5f/l/+X/5f/l/+X/5f/l/+X/5f/l/+X/
5f/l/+X/5f/l/+P/4//j/+P/5v/m/+b/5//q/+v/7f/z/wEAFQApAD0AXwCUANAABwE9
AXABmgGtAZ0BZQEbAcsAfgA6APT/sf+E/27/Xv9Y/1j/W/9k/3P/h/+Z/6v/v//O/9n/
4P/i/+P/5f/l/+X/5v/n/+f/5//o/+j/6P/q/+r/6//r/+v/6//s/+z/7P/t//D/8f/x
//H/8v/z//P/8//0//T/9P/0//b/9v/3//f/9//3//f/+P/4//r/+//7//v/+//7//v/
/f/9//3//f///wAAAAAAAAAAAQABAAIAAgACAAMABAAGAAcABwAHAAkACgALAAwADQAO
AA4ADgAQABEAEgATABYAFgAXABgAFwAYABkAGQAaABsAGwAcAB0AHgAgACEAIQAhACEA
IQAjACMAJAAlACQAJAAkACQAJQAkACQAJAAkACMAIgAiACIAIQAgAB8AHwAfAB8AHQAd
AB0AGwAbABoAGgAaABoAGAAYABgAFwAWABYAFQAVABMAEwATABIAEgARABAADwAOAA0A
DAAMAAkACAAHAAcABAADAAIAAgABAAEAAQABAAAAAAAAAP//////////////////////
/////////wAAAQABAAEAAQADAAMAAwAEAAIAAgADAAQABgAGAAYABgAEAAQABQAFAAUA
BgAGAAYABgAGAAYABgAGAAYABgAGAAYABQAFAAQABAAEAAQAAwAEAAMAAwADAAEAAAAA
AP///////////v/9//3//f/8//z/+//6//r/+v/5//j/+P/4//j/+P/4//b/9v/2//f/
9//3//f/9f/0//T/9P/z//P/8//z//P/8//z//P/8//y//L/8f/x//H/8f/x//H/8f/v
/+//7//v//D/8P/w//D/8P/w//D/7//v/+//7//w//D/7//v/+//7//v/+//7f/t/+3/
7f/t/+3/7f/t/+3/7f/t/+3/7//v/+//7//t/+3/7f/t/+//7//u/+7/7P/s/+3/7f/s
/+3/7P/u/+7/7v/u/+z/7P/s/+z/7P/s/+z/7P/s/+z/7P/s/+z/7P/s/+z/7P/s/+z/
7P/s/+z/7P/t/+//8P/x//P/9//3//f/+P/2//b/9v/2//j/+f/6//v//P/9//7//v8A
AP7//f/9//z/+f/5//j/8//z//L/8f/y//H/8P/w/+//7//v/+//7//v/+7/7f/u/+3/
7P/s/+z/7P/r/+r/6v/q/+n/6f/n/+f/5//n/+f/5//n/+f/5//n/+f/5//n/+f/5//n
/+n/6f/p/+j/6P/o/+v/7P/t/+//9/8DABUAJwA9AF8AkADGAPcAKQFaAXwBhwF3AUcB
/QCtAGIAIADe/53/cv9c/1D/Uv9W/13/bP99/5H/o/+5/83/2P/d/+D/5P/n/+j/5//m
/+b/5//n/+f/6P/o/+j/6v/q/+3/7f/t/+3/7v/u/+7/7//u/+//7//v//D/8f/x//H/
8v/y//L/8v/0//T/9f/1//f/9//3//j/9v/4//n/+f/7//v/+//7//v/+//7//v//f/+
//7//v/+//////8AAAIAAgADAAQABQAFAAQAAwAFAAYABwAIAAkACgAKAAoACgALAAwA
DQAOAA4ADwAQABMAFAAVABUAFgAXABcAGAAaABoAGwAbAB0AHQAdAB0AHQAdAB4AHwAg
ACAAIAAgAB8AHgAeAB4AHgAdABwAHAAcABsAGgAZABcAFwAXABUAFwAXABUAFQAUABQA
FAAUABQAFAAUABMAEgASABEAEQAPAA8ADwAOAA4ADQAMAAsACAAHAAYABgAFAAQAAwAD
AAIAAQAAAAAAAQABAAEAAQAAAAAAAAD///3//f/9//3//f/9//3//f/9//3//f/+////
////////////////AAD+//7///8AAAIAAgACAAIAAAAAAAEAAQABAAIAAgACAAIAAgAC
AAIAAAAAAAAAAAACAAEAAQAAAAAAAAAAAP///v/9//3//f/9//z//P/7//v/+//7//r/
+f/5//n/+P/4//f/9v/2//b/9f/0//T/8v/y//L/8v/y//L/8v/z//H/8f/x/+//8P/w
//D/7//v/+//7//v/+//7//v/+//7v/u/+3/7f/t/+3/7f/t/+3/6//r/+v/6//s/+z/
7P/s/+z/7P/s/+v/6//r/+v/7P/s/+v/6//r/+v/6//r/+n/6f/p/+n/6//r/+v/6//r
/+v/6//r/+v/6//r/+v/6//r/+v/6//r/+v/6v/q/+j/6P/p/+n/6v/r/+r/6v/q/+r/
6v/q/+r/6v/q/+r/6v/q/+r/6v/q/+r/6v/q/+r/6v/q/+r/6v/q/+r/6v/q/+r/6//t
/+7/7//x//P/8//z//T/9P/0//T/9P/2//f/+P/5//r/+//8//z//P/6//n/+f/4//X/
9f/0/+//7//u/+3/7v/t/+z/7P/t/+3/7f/t/+3/7f/s/+v/6v/p/+j/6P/o/+j/5//m
/+b/5v/l/+X/5f/l/+X/5f/j/+P/4//j/+X/5f/l/+X/4//j/+P/4//l/+X/5f/m/+b/
6P/r/+z/7//z//v/CQAbAC0APwBhAJIAxgD1ACEBSgFoAW0BTwEPAckAgQA+AAoA1P+n
/4r/eP9s/2T/Yv9n/3L/f/+R/6X/t//H/9T/3f/g/+T/5f/n/+f/5//o/+f/5//n/+j/
6P/o/+r/6v/t/+3/7f/t/+7/7v/u/+//7v/v/+//7//y//P/8//z//T/9P/0//T/9v/2
//f/9//5//n/+f/6//j/+v/7//v//f/9//3//f/9//3//f/9////AAAAAAAAAAABAAEA
AgACAAIAAwAEAAYABwAHAAcABwAIAAkACgALAAwADAAMAA4ADwAQABEAEgASABMAFAAV
ABYAFwAXABgAGQAZABoAHAAcAB0AHQAfAB8AHwAfAB8AHwAgACEAIAAgACAAIAAhACAA
IAAgACAAHwAeAB4AHgAdABwAGwAbABsAGwAZABsAGwAZABkAFgAWABYAFgAWABYAFgAV
ABYAFgAVABUAEwATABMAEgASABEAEAAPAA4ADQAMAAwACwAKAAkACQAIAAcABgAGAAUA
BQAFAAUABAAEAAQAAwADAAMAAwADAAMAAwADAAMAAwADAAMABAADAAMAAwADAAUABQAF
AAYABgAGAAcACAAIAAgACAAIAAgACAAJAAkABwAIAAgACAAKAAoACgAKAAgACAAIAAgA
CgAJAAkACAAGAAYABgAFAAQAAwADAAMABQAEAAQAAwADAAMAAwACAAEAAQABAAAAAAD/
//7//v/+//3//P/8//z//P/8//z/+v/6//r/+//5//n/+f/3//f/+P/5//n/9//3//f/
9//3//f/9//3//b/9v/1//X/9f/1//X/9f/3//X/9f/1//X/9v/2//b/9v/2//b/9v/1
//X/9f/1//b/9v/1//X/9f/1//X/9f/1//X/9f/1//X/9f/1//X/9f/1//X/9f/1//X/
9f/1//X/9f/1//X/9f/1//T/9P/0//T/9f/1//T/9f/0//T/9P/0//T/9P/0//T/9P/0
//T/9P/0//T/9P/0//T/9P/0//T/9f/3//j/+f/7/////////wAAAAAAAAAAAAAAAAEA
AgADAAYABwAIAAgACAAGAAUABQAEAAEAAQAAAP3//f/8//v/+v/5//j/+P/5//n/+f/5
//n/+f/4//f/9v/1//T/9P/y//L/8f/w//L/8v/x//H/8f/x//H/8f/x//H/8f/x/+//
7//v/+//8f/x//H/8f/x//H/8//0//L/9P/1//j/+f/9/wMADwAhADMARQBlAJYAzAD/
AC8BXgF+AYsBdwFBAfcAqwBiACYA6v+v/4r/eP9s/2b/Zv9t/3b/hf+Z/63/v//R/+D/
5//s/+7/7//x//H/8f/y//P/8//z//T/9P/0//b/9v/3//f/9//3//j/+P/4//n/+v/7
//v/+//8//3//f/9//7//v/+//7/AAAAAAEAAQABAAEAAQACAAAAAgADAAMABQAFAAUA
BQAFAAUABQAFAAcACAAIAAgACAAJAAkACgAKAAoACwAMAA4ADwAPAA8ADwAQABEAEgAV
ABYAFgAWABYAFwAYABkAGgAaABsAHAAdAB4AHwAfACIAIwAjACQAJgAmACcAJwAnACcA
JwAnACcAJwAoACkAKgAqACoAKgApACgAKAAoACgAJwAmACYAJgAlACQAIwAjACMAIwAh
ACEAIQAfAB8AHgAeAB4AHgAeAB4AHgAdABwAHAAbABsAGQAZABkAGAAYABcAFgAVABQA
EwASABIAEQAQAA8ADwAOAA0ADAAMAAsACwALAAsACgAKAAoACQAJAAkACQAJAAkACQAJ
AAkACQAJAAkACgALAAsACwALAAkACQAJAAoACgAKAAsADAAOAA4ADgAOAA4ADgAPAA8A
DQAOAA4ADgAOAA4ADgAOAAwADAAMAAwADAALAAsACgAKAAoACgAJAAoACQAJAAkACQAI
AAgABwAFAAUABQAEAAUABQAFAAQABAADAAIAAgACAAEAAAAAAAAAAAAAAAAA/v/+//7/
///9/w==
         </WaveFormData>
      </LeadData>
      <LeadData>
         <LeadByteCountTotal>10000</LeadByteCountTotal>
         <LeadTimeOffset>0</LeadTimeOffset>
         <LeadSampleCountTotal>5000</LeadSampleCountTotal>
         <LeadAmplitudeUnitsPerBit>4.88</LeadAmplitudeUnitsPerBit>
         <LeadAmplitudeUnits>¦ÌV</LeadAmplitudeUnits>
         <LeadHighLimit>2147483647</LeadHighLimit>
         <LeadLowLimit>268435456</LeadLowLimit>
         <LeadID>V5</LeadID>
         <LeadOffsetFirstSample>0</LeadOffsetFirstSample>
         <FirstSampleBaseline>0</FirstSampleBaseline>
         <LeadSampleSize>2</LeadSampleSize>
         <LeadOff>FALSE</LeadOff>
         <BaselineSway>FALSE</BaselineSway>
         <ExcessiveACNoise>FALSE</ExcessiveACNoise>
         <MuscleNoise>FALSE</MuscleNoise>
         <LeadDataCRC32>2567316418</LeadDataCRC32>
         <WaveFormData>
5v/m/+b/5v/o/+j/6P/o/+r/6v/q/+r/6P/o/+j/6P/q/+r/6v/q/+z/7P/s/+z/7P/s
/+z/7P/u/+7/7v/u//D/8P/w//D/8v/y//L/8v/0//T/9P/0//b/9v/2//b/+P/4//j/
+P/6//r/+v/6//v//P/9//7/AAAAAAAAAAACAAIAAgACAAMABAAFAAYACAAIAAgACAAJ
AAoACwAMAA0ADgAPABAAEQASABMAFAAVABYAFwAYABgAGAAYABgAGgAaABoAGgAaABoA
GgAaABgAGAAYABgAGgAaABoAGgAYABgAGAAYABgAGAAYABgAGAAYABgAGAAWABYAFgAW
ABQAFAAUABQAEQAQAA8ADgANAAwACwAKAAcABgAFAAQAAQAAAP///v/8//z//P/8//v/
+v/5//j/9v/2//b/9v/2//b/9v/2//b/9v/2//b/+P/4//j/+P/4//j/+P/4//j/+P/4
//j/+v/6//r/+v/6//r/+v/6//z//P/8//z/+v/6//r/+v/8//z//P/8//r/+v/6//r/
+v/6//r/+v/4//j/+P/4//b/9v/2//b/9v/2//b/9v/0//T/9P/0//L/8v/y//L/8v/y
//L/8v/w//D/8P/w//D/8P/w//D/7v/u/+7/7v/s/+z/7P/s/+z/7P/s/+z/6v/q/+r/
6v/q/+r/6v/q/+r/6v/q/+r/6f/o/+f/5v/o/+j/6P/o/+b/5v/m/+b/5v/m/+b/5v/m
/+b/5v/m/+b/5v/m/+b/5v/m/+b/5v/k/+T/5P/k/+T/5P/k/+T/5P/k/+T/5P/k/+T/
5P/k/+b/5v/m/+b/5P/k/+T/5P/k/+T/5P/k/+T/5P/k/+T/5P/k/+T/5P/m/+b/5v/m
/+T/5P/k/+T/5P/k/+T/5f/l/+X/5//o/+n/6//s/+z/7v/v/+//7//u/+7/7//v//H/
8v/0//X/9P/1//X/9f/1//X/8//z//P/8v/x//D/7//u/+7/7f/t/+z/7P/s/+r/6v/q
/+r/6P/o/+f/5v/k/+T/4//j/+X/5P/j/+P/4//j/+L/4v/h/+H/4v/i/+H/4f/h/+H/
4v/i/+L/4v/g/+D/4P/g/+L/4v/h/+D/3f/a/9b/1v/Z/+X/9f8IACAARQB4AKsA3AAQ
AUIBbQF7AWEBIwHcAJkAYAAtAPj/zf+7/63/of+a/5r/nP+j/63/uP/C/8z/1f/d/+L/
4f/h/+P/4f/h/+H/4f/i/+L/4v/i/+L/4v/j/+P/5P/k/+T/5P/m/+b/5//n/+b/5v/o
/+j/6v/q/+v/6//p/+n/6f/q/+n/6f/p/+r/7P/t/+3/7f/t/+7/7//v/+//8P/w//H/
8v/y//L/8v/z//P/8//0//X/9v/2//b/9f/2//f/+P/6//v/+//7//z//P/+////AAAA
AAAAAQADAAQABAAFAAQABQAGAAcACgALAAsADAAOAA8AEQASABMAEwATABMAFQAVABYA
FwAYABgAGQAaABoAGgAaABoAHAAdAB0AHQAcABwAHAAcAB4AHgAfACAAHgAdAB0AHAAc
AB0AHgAfACAAIQAhACEAIQAgAB8AHQAeAB4AHgAdABoAGQAYABcAFQAUABIAEAAPAA4A
DQALAAgACAAHAAUABAADAAMAAgABAAEAAQD///7//v/+//7//v///////////////v/9
//////8AAAIAAAAAAP////8BAAEAAQABAAAAAAACAAIAAgACAAIAAgAEAAUABgAGAAQA
BAAEAAQABAAEAAQABAAEAAUABQAFAAQABAADAAMABQAEAAQABAACAAIAAgABAAEAAAAA
AAEAAQABAAAA///9//3//P/7//v/+//7//v/+//7//v/+f/5//n/+P/4//j/+P/4//j/
+P/4//f/9f/1//b/9//3//b/9v/2//T/9v/2//b/9v/0//T/9f/1//P/8//y//L/8//z
//T/9f/z//P/8//z//T/8//z//P/8f/y//L/8v/y//H/8P/w//L/8//z//T/8v/y//L/
8f/y//L/8v/y//L/8v/y//L/8v/y//H/8f/x//H/8f/x/+//8P/w/+//8f/y//L/8f/x
//P/8v/w//D/8P/w//L/8v/y//L/8v/y//L/8v/y//L/8//z//P/9f/2//f/+f/6//r/
+v/7//v/+//8//z//f/9//3//P/+////AAADAAMAAwADAAEA//////3//v/9//z/+//4
//j/9//3//j/+P/4//j/9v/2//b/9P/0//P/8v/w//L/8f/x//H/8P/v/+//7//v/+7/
7v/t/+//8P/w/+//7//v/+//8P/w//D/8P/w//D/8P/w//D/7v/t/+z/6//o/+T/4P/l
/+////8SACgATwCCALcA7AAiAVgBgwGVAYEBRQH6ALUAdgA/AAQA0/+//7H/pf+g/6D/
pP+t/7f/xP/O/9r/5f/r/+7/7//x//H/7//v/+//7//w//D/8P/w//L/8v/z//P/8v/y
//L/8v/y//L/8//z//T/9P/2//b/9P/0//X/9f/1//X/9f/2//f/9//3//j/+P/5//n/
+f/5//r/+//7//v//P/8//3//v/+//7//v/9//3//f/+/wEAAgACAAIAAwAEAAUABgAE
AAUABQAFAAgACAAKAAsADAAMAAwADQAPABAAEAARABIAEwAUABUAFgAXABcAGAAaABsA
HQAeAB4AHwAgACEAIQAhACIAIwAkACQAJQAmACQAJAAkACQAJAAlACUAJQAkACQAJAAk
ACYAJgAnACgAJgAlACUAJAAjACMAIwAjACYAJwAnACcAJQAkACMAIQAiACIAIgAhAB4A
HQAcABsAGQAYABYAFAATABIAEQAPAAwADAALAAkACgAJAAkACAAFAAUABQADAAQABAAE
AAQAAgADAAMAAwADAAMAAgABAAMAAwAEAAYABAAEAAMAAwADAAMAAwADAAQABAAGAAYA
BgAGAAYABgAGAAcACAAIAAgACAAIAAgACAAIAAgACAAIAAkACQAJAAgACAAHAAcABwAG
AAYABgAGAAYABgAFAAMAAgACAAMAAwADAAIAAQABAAEAAAD/////////////////////
/f/9//3//P/8//z//P/8//z//P/8//v/+f/5//r/+//7//r/+v/6//j/+P/4//j/+P/4
//j/+f/5//f/9//2//b/9v/1//X/9f/3//f/9//3//b/9f/1//X/9f/2//b/9v/2//X/
9P/0//L/8//z//T/9P/0//T/8//y//L/8v/y//T/9P/0//T/9P/0//P/8//z//P/8//z
//P/9P/0//P/8f/y//L/8f/z//P/9P/y//L/8v/y//L/8v/y//L/8v/y//L/8v/y//L/
8v/y//L/8v/y//L/8v/y//L/8v/z//P/8//1//j/+f/7//z/+v/6//v/+//7//z//P/9
//3//f/+/wAAAQACAAMAAwADAAMAAwABAP///f/8//v/+v/5//j/+P/5//n/+P/4//j/
+P/4//j/+P/2//b/9f/0//L/8v/x//H/8f/w/+//7//v/+//7v/u/+3/7f/u//D/7//v
/+//7f/u/+7/7v/w//D/8P/w//D/8P/u/+3/7v/r/+b/5P/k/+v/9/8HABgAMgBZAIoA
vQDwACIBVAF5AX0BXQEbAdQAkwBaACcA8v/N/73/r/+j/6D/oP+k/63/uf/G/9L/3P/l
/+v/7v/v/+//7//t/+3/7f/t/+7/7v/u/+7/8P/w//H/8f/y//L/8v/y//L/8v/z//P/
9P/0//b/9v/0//T/9f/1//f/9//3//j/9//3//f/+P/4//n/+f/5//v//P/9//3/+//8
//z//f/+//7//v/+/wEAAQABAAIAAQACAAIAAgADAAQABQAGAAYABwAHAAcACgAKAAwA
DQAOAA4ADgAPABEAEgASABMAFAAVABYAFwAYABkAGQAaABoAGwAdAB4AIAAhACIAIwAh
ACEAIgAjACQAJAAlACYAJgAmACYAJgAmACcAJwAnACgAKAAoACgAJgAmACcAKAAoACcA
JwAmACcAJwAnACcAJgAnACcAJwApACgAJwAlACQAJAAkACMAIgAhACAAHwAdABwAGgAY
ABcAFgAVABMAEgASABEADwAMAAsACwAKAAkACQAJAAcABgAGAAYABgAGAAcABwAHAAcA
BwAGAAUABQAFAAYACAAIAAgABwAHAAkACQAJAAkACAAIAAoACgAKAAoACgAKAAgACQAK
AAoADAAMAAwADAAMAAwADAAMAAoACwALAAsADAAMAAsACwALAAoACgAKAAoACgAKAAkA
CQAIAAgACQAJAAkACAAHAAcABwAGAAUABQAFAAUABQADAAMAAwABAAMAAwACAAIAAgAC
AAIAAgACAAIAAQD///3//v//////AAAAAAAA/v/8//z//P/8//3//v8AAAEAAwADAAIA
AgAAAP///////wAAAQACAAMABAADAAMAAwADAAQABAAEAAYABQAEAAQABAAFAAUABgAG
AAYABgAFAAYABgAGAAYACAAIAAgACAAGAAYABQAFAAcABwAHAAcABwAIAAgABwAHAAgA
CAAHAAUABwAIAAgACAAIAAgACAAIAAgACAAKAAoACgAKAAoACgAKAAoACgAKAAoACgAK
AAoACgAKAAgACAAJAAkACQALAAwADQAPABAAEAAQABEAEQARABIAEgATABMAEwAUABYA
FwAYABkAGQAZABkAFwAVABUAEwASABEAEAAPABAAEAAPAA8ADgAOAA4ADgAOAA4ADgAM
AAwACwAKAAgACAAHAAcABwAEAAMAAwADAAMAAgACAAEAAQACAAIAAQABAAEAAQACAAIA
AgACAAIAAgACAAIAAgACAAEAAAD9//r/9v/0//f/AwAVACYAOgBdAIwAwQD0ACgBXAGJ
AZ0BhQFHAQABvQCEAE8AGgDx/93/z//D/7j/tP+2/7v/x//S/9r/5P/t//f//v/9//n/
+f/6//v//P/9//z//P/8//z//v/+///////+//7//v/+/wAAAAABAAEAAAAAAAIAAgAB
AAAAAAD//wEAAQABAAIABQAFAAUABgAFAAUABAADAAMABAAFAAUABAAEAAMAAwAEAAQA
BAAEAAUABQAFAAYABQAGAAYABgAFAAYABwAIAAgACQAJAAkADAAMAA4ADwAQABAAEAAR
ABIAEgARABEAEgATABQAFQAWABcAFwAYABYAFwAZABoAGgAbABwAHQAdAB0AHgAfAB4A
HgAfACAAIAAgACAAIAAeAB8AHwAfACAAIAAgACAAHgAeAB8AIAAgAB8AHwAeAB8AHwAf
AB8AHgAfAB8AHwAfAB4AHQAbABoAGgAaABkAGgAZABgAFwATABIAEAAOAA8ADgANAAsA
CAAIAAcABQAEAAMAAwACAAEAAQABAP///P/8//z//P/6//v/+//7//z//f/9//3//f/9
//7/AAAAAAAA////////////////AAAAAAIAAgACAAIAAgACAAAAAQACAAIABAAEAAQA
BAAEAAQABAAEAAIAAwADAAMABAAEAAMAAwABAAAAAAAAAAAAAAAAAP//+//6//r/+//7
//v/+v/5//n/+f/4//f/9f/1//X/9f/z//P/8//x//H/8f/w//D/7v/u/+7/7v/w//D/
7//t/+v/7P/t/+3/7P/s/+z/6v/q/+r/6v/q/+j/6P/p/+n/6f/p/+j/6P/m/+X/5f/l
/+f/5//n/+f/5v/l/+X/5f/l/+b/5v/m/+j/5//m/+b/5P/l/+X/5v/o/+j/6P/n/+b/
5v/m/+b/5v/m/+b/5v/o/+j/5//n/+n/6f/p/+n/6//s/+z/6//p/+r/6v/p/+n/6f/q
/+r/6v/q/+r/6v/q/+r/6v/s/+z/7P/s/+r/6v/q/+r/6v/q/+r/6v/q/+r/6v/q/+r/
6v/q/+r/7f/t/+3/7//w//H/8//0//T/9P/1//X/9f/2//b/9//5//n/+v/8//v//P/9
//3//////////f/7//n/+P/3//j/9//2//b/8//z//L/8v/0//T/9P/0//L/8P/w/+//
7v/s/+z/6//s/+3/7f/t/+z/6//q/+j/6v/p/+n/6v/o/+f/5//n/+f/6P/o/+j/6v/q
/+r/6v/m/+T/6P/r/+r/5f/i/+L/4P/f/+f/9/8GABoAOwBqAJsAzgAGAT4BaQGDAYEB
VQEMAccAhgBLABIA2f+5/6v/n/+Y/5b/mv+j/6v/tv/C/8z/1//f/+L/5f/p/+f/5//n
/+f/5//m/+b/5v/m/+j/6P/p/+n/6P/o/+j/6P/o/+j/6f/p/+j/6P/q/+r/6v/q/+v/
6//r/+v/6//s/+v/6//r/+z/7P/t/+3/7f/t/+7/7//v/+3/7v/u/+//8v/y//L/8v/z
//P/8//0//P/9P/0//T/9//4//n/+v/5//n/+P/3//r/+v/8//3//v/+//7///8BAAIA
AgADAAQABQAGAAcACAAJAAkACgALAA0AEAASABIAEwAUABUAFwAXABgAGQAaABoAGwAc
AB4AHgAeAB4AIAAhACEAIQAeAB4AHgAeACAAIAAhACIAIgAhACEAIAAfAB8AHwAfACAA
IQAhACEAHwAeAB0AGwAcABwAHAAbABoAGQAYABcAFQAUABIAEAAPAA4ADQALAAgACAAH
AAUABAADAAMAAgABAAEAAQD///z//P/8//z//P/9//3//f/9//3//P/7//v/+//8//7/
AAAAAP///////////////wAAAAACAAIAAgACAAIAAgACAAMABAAEAAQABAAEAAQABAAE
AAQABAAEAAUABQAFAAQABAADAAMAAwACAAIAAgAAAAAAAAD//////v/+//////////7/
/f/9//3//P/7//v/+//7//v/+f/5//n/9//5//n/+P/4//j/+P/4//j/+P/4//f/9f/1
//b/9//3//b/9v/2//T/9P/0//T/9P/0//T/9f/1//X/9f/0//T/9P/z//P/8//z//P/
8//z//L/8f/x//H/8f/y//L/8v/y//H/8P/w//L/8//z//T/8v/y//L/8f/w//D/8P/w
//D/8P/w//D/7v/u/+3/7f/t/+3/7f/t/+3/7v/u/+3/6//s/+z/6//t/+//7v/s/+z/
7P/s/+v/6v/p/+j/5v/m/+b/5v/l/+T/4//i/+D/4P/g/+D/4P/g/+H/4f/f/+H/4v/j
/+X/5v/m/+b/5f/l/+X/5v/m/+f/5//n/+j/6v/r/+z/7f/t/+3/7f/r/+n/6f/n/+b/
5f/k/+P/4v/i/+H/4f/g/+D/4P/g/97/3v/e/9z/3v/d/9z/2v/a/9n/2f/Z/9j/1//X
/9f/1//W/9b/1f/V/9b/1v/V/9f/1//X/9j/1v/W/9b/1v/W/9b/1v/W/9b/1f/U/9P/
zv/K/8r/0//h//H/BAAgAEkAfACvAOIAFgFMAXUBfQFXAREBygCHAE4AGwDk/8P/t/+p
/5n/kP+Q/5L/mf+h/6z/uP/E/8v/0f/W/9n/2f/Z/9n/2f/Z/9n/2v/a/9r/2v/a/9r/
2//b/9z/3P/c/9z/3P/c/93/3f/e/97/4P/g/+D/4P/h/+H/4f/h/+H/4v/l/+X/5f/m
/+T/5f/l/+X/5f/m/+f/5//n/+j/6P/p/+j/6P/o/+j/6//r/+v/7P/t/+7/7v/u//H/
8v/z//T/9P/1//X/9f/2//b/+P/5//z//P/8//3///8AAAAAAQACAAMABAAFAAYABwAH
AAgACgALAA0ADgAQABEAEgATABMAEwAUABUAFgAWABcAGAAZABoAGwAcABoAGwAbABsA
HAAcABwAHAAcABwAHQAeABwAGwAbABoAGgAbABwAHQAdAB0AHAAbABsAGgAZABcAFgAW
ABYAFQAUABMAEgARAA8ADgAMAAoABwAGAAUAAwACAAIAAQD///z/+//7//r/9//3//f/
9f/0//T/9P/0//T/9f/1//X/8//z//L/8f/x//H/8v/0//b/9v/1//X/9f/1//X/9f/2
//b/+P/4//r/+v/6//r/+P/5//r/+v/4//j/+P/4//n/+v/7//z/+v/7//v/+//8//z/
+//7//v/+v/6//r/+v/6//r/+f/3//b/9v/3//X/9f/0//P/9f/1//T/8//z//P/8//z
//L/8f/w/+3/7//v/+7/7v/u/+7/7v/u/+7/7v/t/+v/6//s/+3/7f/s/+z/7P/q/+z/
7P/s/+z/6v/q/+v/6//r/+v/6v/q/+r/6f/p/+n/6f/p/+n/6f/q/+n/6f/p/+f/6P/o
/+j/6v/p/+j/6P/n/+f/5v/m/+j/6P/o/+f/6P/o/+j/6P/m/+b/5v/m/+j/6P/n/+f/
5//n/+f/5//n/+j/6P/n/+f/6P/o/+f/5//n/+j/6P/o/+j/6P/o/+j/6P/o/+b/5v/m
/+b/6P/o/+j/6P/m/+b/5//n/+f/6f/q/+v/6//s/+z/7P/v/+//7//w//D/8f/x//H/
8P/y//P/9P/3//f/9//3//j/9//4//f/9P/z//L/8f/w//D/7//v/+7/7v/u/+7/7v/u
/+7/7P/s/+v/6v/o/+r/6f/p/+n/5v/l/+X/5f/l/+T/5P/j/+P/5P/k/+P/4//j/+P/
5P/i/+L/4v/i/+L/4v/i/+L/5P/j/+L/3//a/9T/0P/R/9v/7f8AABQANwBqAKcA5AAg
AVwBlQG9Ab0BjwFEAfkAsgBtACYA4f+7/6v/nf+U/5L/lP+Z/6H/rv+8/8b/0f/Z/+D/
4//j/+H/4//j/+P/4//k/+T/5P/k/+T/5P/l/+X/5v/m/+b/5v/o/+j/6f/p/+r/6v/s
/+z/7P/s/+3/7f/t/+3/7f/u/+//7//v//D/8P/x//H/8f/x//L/8//z//P/9P/0//X/
9v/2//b/9v/5//n/+f/6//n/+v/6//r/+//8//3//v8AAAEAAQABAAIAAgAEAAUABgAG
AAYABwAHAAgACAAJAAwADQAOAA8AEAARABEAEgAUABUAFwAYABgAGQAaABsAGwAbABwA
HQAgACAAIQAiACQAJAAkACQAJAAlACUAJQAmACYAJgAmACQAJAAlACYAJgAlACUAJAAl
ACUAJQAlACQAJQAlACUAJwAmACUAIwAgACAAIAAfAB4AHQAcABsAFwAWABQAEgARABAA
DwANAAoACgAJAAcABAADAAMAAgABAAEAAQD///7//v/+//7//P/9//3//f///////v/9
//3//f/+/wAAAAAAAP///////////////wAAAAACAAIAAgACAAIAAgAAAAEAAgACAAQA
BAAEAAQABAAEAAQABAAEAAUABQAFAAQABAADAAMAAwACAAIAAgACAAIAAgABAAEAAAAA
AAEA//////7//f///////v/9//v/+//7//v/+//7//v/+f/5//n/+P/4//j/+P/4//j/
+P/4//f/9f/z//T/9f/1//b/9v/2//T/8v/y//L/8v/w//D/8f/x//H/8f/w//D/8P/v
/+//7//x//H/8f/x//D/7//v/+//7//w//D/8P/y//H/8P/w//D/8f/x//L/8P/w//D/
7//u/+7/7v/u//D/8P/w//D/8P/w/+//7//v/+//7//v/+//8P/w/+//7//w//D/7//t
/+3/7v/w//D/8P/w/+//7v/t/+z/7v/u/+7/7v/u/+7/7v/u/+7/7v/u/+7/7v/u/+7/
7v/u/+//7//v/+//8P/x//P/9v/2//b/9//3//f/+P/4//n/+f/5//r//P/9//7///8B
AAEAAQABAP/////9//z/+//6//n/+P/4//f/9//2//T/9P/0//T/9P/0//L/8v/z//L/
8P/w/+//7//v/+7/7f/t/+3/7f/q/+r/6f/p/+r/6v/p/+n/6f/p/+r/6v/q/+r/6v/q
/+r/6v/q/+r/6f/o/+f/5P/e/9r/3f/l//X/BAAaAD0AbAChANgADgFGAXUBkwGRAWUB
HgHXAJIAVQAWANn/t/+n/5n/lP+W/5j/of+t/7j/xP/S/93/4//m/+f/5//n/+f/5//n
/+f/6P/o/+j/6P/m/+b/5//n/+j/6P/o/+j/6v/q/+v/6//q/+r/7P/s/+7/7v/v/+//
7f/t/+3/7v/v/+//7//w//D/8f/x//H/8f/y//P/8//z//T/9P/1//b/9v/2//b/9//3
//f/+P/3//j/+P/4//v//P/9//7//P/9//3//f/+//7/AAABAAQABAAEAAUABQAGAAYA
BwAIAAkACgALAAwADQANAA4ADgAPABEAEgASABMAFAAVABcAFwAYABkAGgAaABsAHAAc
ABwAHAAcABwAHQAdAB0AHgAeAB4AHgAcABwAHQAeAB4AHQAdABwAGwAbABsAGwAaABsA
GwAbABwAHAAcABsAGgAaABoAGQAYABcAFgAVABMAEgAQAA4ADQAMAAsACQAGAAYABQAD
AAAA//////7//////////f/6//r/+v/6//j/+f/5//n/+//7//r/+f/5//n/+v/8//z/
/P/7//v/+//7//v/+//6//r//P/8//7//v/+//7//P/9//7//v/+//7//v/+//7//v/+
//7//P/9//3//f/+//7//f/9//3//P/8//z//P/8//z/+//7//r/+v/7//n/+f/4//f/
+f/5//j/9//1//X/9f/1//X/9f/1//P/8//z//L/8v/y//L/8v/y//L/8v/x/+//7f/u
/+//7//w//D/8P/u/+7/7v/u/+7/7v/u/+//7//v/+//7v/u/+7/7f/t/+3/7f/t/+3/
7f/s/+v/6//r/+v/7P/s/+z/7v/t/+z/7P/q/+v/6//s/+z/7P/s/+v/7P/s/+z/7P/s
/+z/7P/s/+z/7P/r/+v/6//r/+v/6//r/+z/7P/r/+v/7P/s/+v/6//t/+z/7P/s/+z/
7P/q/+r/6v/q/+r/6v/q/+r/7P/s/+z/7P/s/+z/7P/s/+z/7P/s/+z/7P/t/+3/7f/t
/+7/7//x//L/8v/y//P/8//z//T/9P/3//f/9//4//j/+f/6//v/+//7//v/+//5//n/
9//2//X/9P/z//L/8v/x//H/8P/w//D/8P/w//L/8v/w//D/7f/s/+r/6v/n/+f/5//m
/+f/5//n/+f/5v/m/+X/5f/m/+b/5f/l/+f/5//o/+j/5//m/+X/5P/m/+j/6P/m/+f/
5v/j/+D/3P/a/9//6f/5/wwAIABBAHIApQDYAAoBPgFvAYMBcQE1Ae4ArQBuADkABADZ
/8X/uf+p/6D/nv+e/6X/r/+6/8T/0P/b/+H/5P/n/+f/5//n/+f/5//n/+j/6P/o/+j/
5v/m/+f/5//q/+r/6v/q/+r/6v/r/+v/6v/q/+z/7P/u/+7/7//v/+//7//v//D/8f/x
//H/8v/y//P/8//z//H/8v/z//P/9f/2//b/9//4//j/+P/4//n/+f/5//r/+//8//z/
/P/7//z//f/+/wAAAQABAAEAAAAAAAIAAwAGAAYABgAHAAcACAAIAAkACgALAAwADQAO
AA8ADwAQABAAEQATABQAGAAZABoAGwAZABkAGgAbABwAHAAdAB4AHgAeAB4AHgAgACEA
IQAhACIAIgAiACIAIAAgACEAIgAiACEAIQAgACAAIQAiACMAIgAjACMAIwAjACIAIQAf
ACAAIAAgAB8AHgAdABwAGwAbABoAGAAWABQAEgAQAA0ACwAMAAwACwAIAAcABwAGAAMA
AwADAAEAAgACAAIAAgABAAEAAAD//wEAAQAAAP///////wAAAgACAAIAAQABAAMAAwAD
AAMAAgACAAQABAAGAAYABgAGAAQABQAGAAYABgAGAAYABgAIAAgACAAIAAYABwAHAAcA
CAAIAAcABwAFAAQABAAEAAQABAAEAAMAAwACAAIAAwABAAEAAAD//wEAAQAAAP///f/9
//3//f/9//3//f/7//3//f/8//z/+v/6//r/+v/8//z/+//5//n/+v/7//v/+v/6//r/
+P/4//j/+P/4//b/9v/3//f/+f/5//j/+P/4//f/9//3//f/9//3//f/9v/1//X/9f/z
//T/9P/0//X/9f/1//b/9P/1//X/9v/2//b/9v/1//b/9v/2//b/9v/2//b/9v/2//b/
9f/1//f/9//3//f/9f/2//b/9f/3//j/+P/3//f/9f/2//b/9v/2//b/9v/2//b/9v/2
//b/9v/2//b/9v/2//b/9v/3//f/9//5//r/+//9//7//v/+/////////wAAAAABAAEA
AQACAAQABQAGAAcABwAHAAcABwAFAAUAAwACAP///v/9//z//v/9//3//P/8//z//P/8
//z//P/6//r/+f/4//b/9v/z//P/8//y//P/8//z//P/8v/y//H/8f/y//L/8f/x//H/
8f/y//L/8v/y//L/8v/0//T/9P/0//H/8P/v/+r/5v/i/+X/7//9/w4AIgBDAHQAqQDe
ABYBTgF9AZ0BlwFlARwB1QCSAFcAHADl/8f/uf+t/6T/ov+k/6v/tf/A/87/2P/j/+v/
8P/x//H/8f/x//H/8f/x//L/8v/y//L/8v/y//P/8//0//T/9P/0//T/9P/1//X/9P/0
//b/9v/4//j/+f/5//n/+f/5//r/+//7//v//P/6//v/+//7//3//v////////8AAAAA
AQAAAAAAAAAAAAMAAwADAAQAAwAEAAQABAAFAAYABwAIAAgACQAJAAkACgAKAAwADQAO
AA4ADgAPABEAEgASABMAFAAVABYAFwAYABkAGQAaABoAGwAdAB4AHgAfACAAIQAhACEA
IgAjACQAJAAlACYAKAAoACgAKAAmACcAJwAnACgAKAAoACgAKAAoACkAKgAqACkAKQAo
ACkAKQApACkAKAApACkAKQApACgAJwAlACQAJAAkACMAIgAhACAAHwAfAB4AHAAaABcA
FgAVABMAEgASABEADwAMAAsACwAKAAkACQAJAAcABgAGAAYABgAEAAUABQAFAAUABQAE
AAMAAwADAAQABgAIAAgABwAHAAcABwAHAAcABgAGAAgACAAKAAoACgAKAAgACQAKAAoA
CgAKAAoACgAKAAoACgAKAAgACQAJAAkACgAKAAkACQAHAAYABgAGAAYABgAGAAUABAAE
AAUABwAGAAUAAwABAAIAAwADAAMAAQABAAEAAQABAAEAAQD////////+//7//P/8//z/
/P/8/w==
         </WaveFormData>
      </LeadData>
      <LeadData>
         <LeadByteCountTotal>10000</LeadByteCountTotal>
         <LeadTimeOffset>0</LeadTimeOffset>
         <LeadSampleCountTotal>5000</LeadSampleCountTotal>
         <LeadAmplitudeUnitsPerBit>4.88</LeadAmplitudeUnitsPerBit>
         <LeadAmplitudeUnits>¦ÌV</LeadAmplitudeUnits>
         <LeadHighLimit>2147483647</LeadHighLimit>
         <LeadLowLimit>268435456</LeadLowLimit>
         <LeadID>V6</LeadID>
         <LeadOffsetFirstSample>0</LeadOffsetFirstSample>
         <FirstSampleBaseline>0</FirstSampleBaseline>
         <LeadSampleSize>2</LeadSampleSize>
         <LeadOff>FALSE</LeadOff>
         <BaselineSway>FALSE</BaselineSway>
         <ExcessiveACNoise>FALSE</ExcessiveACNoise>
         <MuscleNoise>FALSE</MuscleNoise>
         <LeadDataCRC32>2687444110</LeadDataCRC32>
         <WaveFormData>
5v/m/+b/5v/m/+b/5v/m/+j/6P/o/+j/6P/o/+j/6P/q/+r/6v/q/+z/7P/s/+z/6v/q
/+r/6v/s/+z/7P/s/+7/7v/u/+7/8P/w//D/8P/x//L/8//0//T/9P/0//T/9v/2//b/
9v/4//j/+P/4//n/+v/7//z//v/+//7//v8AAAAAAAAAAAEAAgADAAQABgAGAAYABgAJ
AAoACwAMAA0ADgAPABAAEQASABMAFAAVABYAFwAYABoAGgAaABoAGwAcAB0AHgAgACAA
IAAgACAAIAAgACAAIgAiACIAIgAkACQAJAAkACQAJAAkACQAJAAkACQAJAAjACIAIQAg
AB8AHgAdABwAGgAYABYAFAARABAADwAOAAwACgAIAAYAAwACAAEAAAD+//7//v/+//3/
/P/7//r/+P/4//j/+P/4//j/+P/4//b/9v/2//b/+P/4//j/+P/4//j/+P/4//j/+P/4
//j/+v/6//r/+v/6//r/+v/6//r/+v/6//r/+v/6//r/+v/6//r/+v/6//r/+v/6//r/
+P/4//j/+P/4//j/+P/4//b/9v/2//b/9v/2//b/9v/0//T/9P/0//T/9P/0//T/9P/0
//T/9P/z//L/8f/w//D/8P/w//D/8P/w//D/8P/u/+7/7v/u/+7/7v/u/+7/7P/s/+z/
7P/s/+z/7P/s/+z/7P/s/+z/6v/q/+r/6v/q/+r/6v/q/+r/6v/q/+r/6v/q/+r/6v/o
/+j/6P/o/+j/6P/o/+j/6P/o/+j/6P/m/+b/5v/m/+b/5v/m/+b/5v/m/+b/5v/m/+b/
5v/m/+j/6P/o/+j/5v/m/+b/5v/m/+b/5v/m/+T/5P/k/+T/5v/m/+b/5v/m/+b/5v/m
/+b/5f/l/+X/5f/l/+b/5v/m/+b/5//o/+f/6P/q/+v/7P/t/+7/7//w//D/8f/x//L/
8v/y//T/8//2//b/9v/2//b/9f/z//X/9P/z//L/8f/w/+//7v/v/+//7//v/+//7v/u
/+z/6//q/+r/6f/p/+j/5//n/+b/5f/l/+T/4v/i/+L/4v/i/+L/4v/i/+L/4v/i/+L/
5P/k/+T/5P/i/+L/4v/h/+H/4f/f/9z/2f/V/87/yf/J/9D/2f/m//v/GQBDAHAAnwDS
AAkBPgFcAWABRgEcAe8AvwCNAFYAKgATAP//6//e/9j/1P/W/9r/3P/e/+H/5P/p/+v/
6f/o/+n/5f/l/+X/5f/l/+X/5P/k/+P/4//k/+X/5f/l/+X/5v/o/+j/6P/o/+j/6P/o
/+n/5//o/+j/6P/o/+j/6P/p/+j/6P/o/+n/6//r/+z/7P/u/+//8P/w/+//7//w//D/
8P/w//L/8v/x//H/8f/z//X/9f/1//X/9f/1//X/9//4//n/+f/6//n/+v/7//z//v/+
//7/AAACAAMABAAFAAQABQAGAAcABwAIAAgACQALAAwADQAOAA4ADwARABMAFgAWABcA
GQAZABoAGwAcABsAHAAdAB0AHwAgACEAIgAhACEAIQAhACMAJAAkACQAIgAjACMAIwAl
ACYAJgAnACgAKAAnACcAJQAkACMAIgAhACAAHwAdAB4AGwAbABkAFwAVABMAEQAPAA0A
CwAKAAYABAACAAEAAgABAAAA///+//3//P/7//z//P/8//v/+//7//v/+//5//n/+f/5
//r/+v/6//r/+P/5//n/+v/8//z//P/8//z//P/9//3//f/+//7//v8AAAAAAAAAAP7/
/v////////8AAAAAAAD////////////////+//7//v/+//7//f/9//3//P/8//z/+v/6
//v/+//7//v/+v/4//j/9//3//j/9//3//f/9v/2//b/9v/1//X/9f/1//X/9P/z//P/
8//z//P/8//z//L/8v/y//L/8f/x//H/8f/x//H/8f/x//D/8P/w//D/8P/w//D/8P/w
//D/8P/u/+7/7v/u//D/8P/v/+//7//v/+//7//v/+//7//v/+//7v/u/+//7//v/+7/
7f/t/+7/7v/u/+3/7f/u/+7/7v/t/+3/7f/v/+7/7v/u/+z/7P/s/+z/7v/u/+7/7v/u
/+//7v/u/+7/7v/u/+7/7v/u/+7/7f/t/+3/7f/t/+7/7v/u//D/8f/y//P/9P/2//f/
9//3//f/9//4//b/9//3//j/+P/4//r/+//+//7//v/+//7//f/7//v//P/7//r/+v/4
//j/+P/3//f/9//3//f/+P/4//b/9f/0//T/8//x//D/7//v/+7/7f/t/+z/7P/s/+z/
7P/s/+z/7P/s/+z/7P/s/+z/7P/s/+z/7P/s/+z/7P/r/+v/7f/r/+j/5f/f/9b/0f/R
/9b/3//u/wEAIQBLAHoArQDgABkBTAFuAXQBWgEyAQMBzwCZAFwALAAVAAEA6//e/9r/
2P/a/97/4v/o/+3/8P/z//P/8//y//H/7//v/+//7//v/+//7v/u/+//7//w//H/7//v
/+//8P/w//D/8P/w//L/8v/y//P/8f/y//L/8v/0//T/9P/1//X/9P/z//P/9f/1//b/
9v/2//f/+P/4//n/+f/6//r/+v/6//z//P/7//v/+//9////////////AQABAAEAAwAC
AAMAAwAEAAUABgAHAAgACAAIAAgACgAMAA0ADgAPABAAEQASABMAEwAUABQAFQAWABgA
GgAcAB0AHQAeAB8AIAAgACEAIwAjACQAJQAmACUAJgAnACcAKQAqACsALAArACsAKwAr
ACsALAAsACwALgAvAC8ALwAtAC4ALgAvADAAMAAvAC8ALwAuAC0ALAArACoAKQAnACYA
IwAjACEAHwAdABsAGQAXABUAEwASABAADgAMAAsACgAJAAgABwAIAAcABgAFAAQABAAE
AAMAAwADAAMAAwABAAEAAQABAAIAAgACAAIAAgADAAMABAACAAIAAgACAAIAAgADAAMA
AwAEAAQABAAGAAYABgAGAAYABgAHAAcABQAGAAYABgAHAAcABwAHAAUABQAEAAQABAAE
AAQAAwAFAAUABAAEAAIAAAAAAAEAAQABAAEAAAAAAAAA//////7//f/9//3//v/+//7/
/v/7//v/+//7//3//P/7//v/+//7//v/+//7//r/+v/6//r/+f/5//n/9//3//f/9//3
//b/9v/2//b/9v/2//b/9v/2//b/9v/2//b/9v/2//b/9v/1//X/9f/1//X/9f/1//X/
9f/1//X/9P/0//X/9f/1//T/8//z//T/9P/0//P/8//0//T/9P/z//P/8//z//L/8v/y
//L/8v/y//L/8v/y//L/8v/y//P/9P/y//L/8v/y//L/8v/y//L/9P/0//T/9P/y//L/
8v/y//L/8v/x//H/8//z//P/9P/0//T/9P/1//b/9//4//r/+f/5//n/+f/5//r/+v/7
//v//P/8//z//v///wIAAgAAAAAAAAD////////+//3/+v/6//r/+v/6//n/+f/5//n/
+f/4//j/+P/3//b/9v/1//P/8v/x//H/8P/v/+//7v/u/+7/7v/u/+7/7v/u/+7/7v/u
/+7/7v/u/+7/7v/u/+7/7v/u/+3/7//v/+3/6v/l/9//2P/V/9f/3v/n//b/CwAtAFcA
hAC1AOgAHwFMAWQBYAFCARYB5QC1AIEASgAkAA8A+//n/97/2v/W/9r/4P/m/+r/7//u
//P/9f/z//L/8f/v/+//7//v/+//7//u/+7/7f/t/+7/7//x//H/8f/y//D/8P/w//D/
8v/y//L/8//z//T/9P/0//T/9P/0//X/9P/0//T/9f/3//f/+P/4//j/+f/6//r/+f/5
//r/+v/6//r//P/8//3//f/9//////////////8AAAEAAgAFAAQABQAFAAYABQAGAAcA
CAAKAAoACgAMAAwADQAOAA8AEgATABQAFQAVABYAFgAXABkAGgAbABwAHAAdAB8AIQAg
ACAAIQAjACUAJgAnACgAJwAoACkAKQArACwALQAuAC0ALQAtAC0ALQAuAC4ALgAwADEA
MQAxAC8AMAAwADEAMgAyADEAMQAxADAALwAuAC0ALAArACkAKAAlACUAIwAhAB8AHQAb
ABsAGQAXABYAFAASABAADwAMAAsACgAJAAoACQAIAAcABgAGAAYABQAFAAUABQAFAAUA
BQAFAAUABAAEAAQABAAEAAUABQAGAAYABgAGAAYACAAIAAkACQAHAAgACAAIAAgACAAI
AAgACAAIAAkACQAHAAgACAAIAAcABwAHAAcABwAHAAYABgAGAAYABgAFAAcABwAGAAYA
BgAEAAQABQADAAMAAwACAAIAAgABAAEAAgABAAEAAQD+//7//v/+//3//f/9//3////+
//3//f////////////7//P/7//r//P/7//v/+//5//n/+f/5//z//P/9//7/AAAAAAAA
AAD///7//f/8//7//v/+//7/AAAAAP///////////////wEAAQABAAEAAQAAAAAAAQAD
AAMAAgABAAEAAgACAAIAAwADAAQABAAEAAMAAwADAAUABAAEAAQABAAEAAQABAAGAAYA
BgAGAAIAAwAEAAYABgAGAAYABAAEAAQABAAEAAQABAAEAAYABgAGAAYABgAGAAYABgAH
AAcABwAHAAUABgAGAAYABgAHAAgACQAKAAwADQANAAsACwALAAwADAANAA0ADgAOAA4A
EAARABQAFAAUABQAEgARAA8ADwAQAA8ADgAOAA4ADgAOAA0ACwALAAsACwAMAAwACgAJ
AAYABgAFAAMABAADAAMAAgD//////v/+//7//v/+//7//v/+//7//v/+//7//v/+//7/
/v/+//7//v/+//3//f/7//v/+v/1/+3/5v/h/+H/6P/x//7/EQAvAFcAhAC1AOgAIQFY
AXwBgAFmAT4BDwHfAKsAdABGAC8AGwAHAPb/7v/q/+r/7v/y//L/9f/4//3/AQD///r/
+f/5//n/+f/5//n/+f/4//j/9//3//j/+f/3//f/9//4//r/+v/6//r/+v/6//r/+//6
//r/+f/4//r/+v/6//v//v/+//7////+//3//f/8//z//f/+//7//v/9//3//P/+//7/
AAAAAP///////wEA//////////8BAAEAAQADAAIAAwADAAQABQAGAAcACAAIAAgACAAK
AAoACwAMAA0ADAANAA4ADwAPABAAEAARABMAFAAVABYAFwAXABgAGQAaABoAGwAdABsA
HAAdAB4AHwAgACEAIQAhACIAIwAkACMAIwAjACMAIwAkACQAJAAmACcAJwAnACcAKAAo
ACkAKAAoACcAJwApACgAJwAmACMAIgAhAB8AIAAdAB0AGwAXABUAEwARABEADwANAAwA
CgAIAAYABQAEAAMAAgABAAIAAQAAAP///P/8//z/+//7//v/+//7//3//f/9//3//v/+
//7//v/8//3//f/+//7//v/+//7//v/+/////////wAAAAAAAAAAAAAAAAAAAAAAAAEA
AQABAAIAAgACAP//////////AQABAAAAAAD+//7//v/9///////+//7//f/6//n/+f/5
//n/+f/4//b/9v/1//X/9P/z//P/8//y//L/8v/y/+//7//v/+//7//u/+3/7f/v/+//
7//v/+3/7P/s/+z/7P/r/+v/6//p/+n/6f/p/+n/6P/o/+j/6P/o/+j/6P/m/+b/5v/m
/+j/6P/o/+j/5v/m/+X/5f/l/+X/5f/l/+f/5//n/+f/5//m/+b/5//n/+f/5v/l/+X/
5v/m/+b/5//n/+j/6P/q/+n/6f/p/+n/6P/o/+j/6v/q/+r/6v/q/+r/6v/q/+r/6f/q
/+r/6v/q/+r/6v/q/+r/6v/s/+z/7P/s/+z/7P/s/+z/7P/s/+z/7P/s/+z/6//r/+v/
6//r/+z/7v/u/+7/7//w//H/8v/0//X/9f/1//X/9//4//j/+f/3//j/+P/4//r/+//+
//7/AAAAAAAA///7//v/+v/5//r/+v/6//r/+P/3//f/9//3//f/9v/2//T/8//y//L/
8f/v/+7/7f/u/+7/7v/v/+z/7P/s/+z/7P/s/+z/7P/q/+r/6v/q/+j/6P/o/+j/6f/q
/+v/7P/n/+X/6f/t/+r/4//f/9z/1f/P/9T/3//o//f/FQA7AGYAkwDMAAMBNAFcAXAB
YgE8AQ8B3QCpAHAAOAAVAAEA7f/g/9b/1P/W/9j/3P/i/+X/6P/r/+v/7f/u/+v/6f/p
/+n/6f/p/+n/6P/o/+f/5//o/+n/6f/p/+n/6v/o/+j/6P/o/+r/6v/q/+v/6f/q/+r/
6v/s/+z/7P/t/+z/7P/s/+3/7f/t/+7/7v/u/+//8P/w/+//7//w//D/8P/w//L/8v/x
//H/8f/z//X/9f/1//X/9f/1//X/9//2//f/9//4//n/+v/7//z//v/+//7/AAAAAAEA
AgADAAQABQAGAAcABwAIAAgACQAKAAwADgAQABAAEQATABUAGAAYABkAGwAbABwAHQAe
AB8AIAAhACEAIwAkACUAJgAnACcAJwAnACkAKgAqACoAKgArACsAKwApACoAKgArACwA
LAArACsAKwAqACkAKAAnACYAJQAjACIAHwAfAB0AGwAZABcAFQATABEADwAOAAwACgAI
AAcABgAFAAQAAwAEAAMAAgABAAAAAAAAAP////////////////////////7//v/+//7/
/v//////AAAAAAAAAAAAAAIAAgADAAMAAwAEAAQABAAEAAQABAAEAAQABAAFAAUABQAG
AAYABgAFAAUABQAFAAUABQAEAAQAAgACAAIAAQABAAEAAAAAAAAA/v/+////AQABAAEA
AAD+//7//f/9//7//f/9//3//P/8//z//P/7//v/+//7//v/+v/5//n/+f/5//n/+f/7
//r/+v/6//r/+f/5//n/9//3//f/9//5//j/+P/4//b/9v/2//b/9v/2//b/9v/2//b/
9v/2//T/9P/z//P/9f/1//X/9f/1//X/9f/1//X/9P/0//X/9f/1//T/8//x//L/8v/y
//H/8f/y//L/8v/x//H/8f/x//D/8P/w//D/8P/w//D/8P/w//D/8P/y//P/8v/w//D/
8P/w/+//7v/t/+z/7P/s/+z/7P/r/+r/6f/o/+X/5f/l/+X/5f/m/+b/5v/m/+f/6P/p
/+j/6v/r/+v/6f/p/+n/6v/o/+n/6f/q/+r/6v/s/+3/8P/w//D/8P/y//H/7//v/+z/
6//q/+r/6v/q/+r/6f/p/+n/6f/p/+b/5v/k/+P/5P/k/+P/4f/g/9//3//e/93/3f/c
/9z/2v/a/9r/2v/c/9z/3P/c/9z/3P/c/9z/2v/a/9r/2v/Y/9j/1//X/9n/1//U/8//
yf/C/73/wf/I/9P/4v/5/x0ARwB4AKkA3gAZAUwBagFmAUYBGAHnALUAfwBGACAADQD3
/+H/1P/O/8z/zP/O/9L/2P/b/9z/3//h/+H/4P/f/93/3f/d/93/3f/d/9z/3P/Z/9n/
2v/b/9v/2//b/9z/3P/c/9z/3P/c/9z/3P/d/9v/3P/c/9z/3v/e/97/3//g/+D/4P/h
/+H/4f/i/+L/4P/h/+L/4v/l/+X/5v/m/+X/5P/l/+T/5//n/+f/6f/p/+n/6f/p/+v/
6//r/+3/7v/v/+//8P/v//D/8f/y//P/9P/1//j/9v/3//j/+f/8//3//v///wEAAgAC
AAMAAwAEAAUABgAKAAsADQAPAA4ADgAPABEAEwAUABUAFgAXABgAGQAZABkAGgAbABwA
HwAfAB8AHwAdAB4AHgAeAB4AHwAfAB8AIQAiACIAIwAiACIAIQAhAB8AHgAdABwAHQAc
ABsAGQAYABUAFQATAA8ADQALAAkABQADAAEAAAD+//z/+v/5//j/9//2//X/8v/x//D/
7//u/+7/7v/t/+3/7f/t/+3/7f/t/+3/7f/s/+z/7P/s/+z/7f/t/+7/7v/u/+7/7v/u
/+7/7//v/+//8P/w//D/8P/w//D/8P/w//D/8f/x/+//8P/w//D/7//v/+//7//x//H/
8P/w//D/8P/w/+//8f/x//D/8P/u/+z/7P/t/+v/6//r/+r/7P/s/+v/6//q/+n/6f/p
/+b/5v/m/+b/5//n/+f/5//n/+b/5f/l/+X/5f/l/+X/5f/k/+T/5P/k/+P/4//j/+P/
4//j/+P/4//i/+L/4v/i/+L/4v/i/+L/4v/i/+L/4P/g/+D/4P/g/+D/3//f/9//3//f
/9//4f/h/+H/4f/f/97/3v/f/+H/4f/g/9//3//g/+D/4P/f/9//4P/g/+D/3//f/9//
4f/g/+D/4P/g/+D/4P/g/97/3v/e/97/3v/f/+D/4v/i/+L/4v/g/+D/4P/g/+D/4P/g
/+D/4f/h/+H/4f/f/+D/4P/g/+D/4f/i/+P/5P/m/+f/5//n/+f/5//o/+j/6f/p/+r/
6P/o/+r/6//w//D/8P/w//L/8f/v/+//7v/t/+z/7P/q/+r/6v/p/+n/6f/p/+n/6v/q
/+j/5//o/+j/5//l/+L/4f/h/+D/3//f/97/3v/e/97/3v/e/97/3v/e/97/3P/c/9z/
3P/c/9z/3P/c/9z/3P/b/9v/3f/b/9r/1f/P/8b/vf+7/8D/y//W/+n/BQAvAGIAlwDO
AAsBSAF6AZABhgFkATcBAwHHAIIAPAATAP//5//W/8z/yv/I/8z/0P/W/9n/3P/f/+P/
5f/i/+H/3//f/9//3//f/9//3v/e/9//3//g/+H/4f/h/+H/4v/g/+D/4P/g/+L/4v/i
/+P/4//k/+T/5P/m/+b/5v/n/+b/5v/m/+f/5//n/+j/6P/q/+v/7P/s/+v/6//s/+z/
7P/s/+7/7v/v/+//7//x//H/8f/x//H/8//z//P/9f/2//f/9//4//f/+P/5//r//P/8
//z//v/+////AAABAAQABQAGAAcABwAIAAgACQALAAwADQAOABAAEQATABUAFgAWABcA
GQAbABwAHQAeAB0AHgAfAB8AIQAiACMAJAAlACUAJQAlACcAKAAoACgAKAApACkAKQAp
ACoAKgArACoAKgApACkAKwAqACkAKAAlACQAIwAhACAAHQAdABsAGQAXABUAEwARAA8A
DQAMAAgABgAEAAMAAAD///7//f/+//3//P/7//j/+P/4//f/9//3//f/9//5//n/+f/5
//j/+P/4//j/+P/5//n/+v/6//r/+v/6//r/+v/7//v//f/+//7//v/8//z//P/8//7/
/v///////f/+//7//v/////////////////+//7//v/+//7//f///////v/+//7//P/8
//3//f/9//3//P/8//z/+//7//r/+f/5//n/+v/6//r/+v/3//f/9//3//f/9v/1//X/
9//3//f/9//1//T/9P/0//b/9f/1//X/8//z//P/8//z//L/8v/y//L/8v/y//L/8P/w
//D/8P/y//L/8v/y//L/8v/x//H/8f/x//H/8f/x//H/8f/x//P/8v/y//P/8//z//L/
8f/v//D/8P/w/+//7//w//D/8v/x//H/8f/x//D/8P/w//D/8P/w//D/8P/w//D/8P/w
/+//8P/y//L/8v/y//D/8P/w//D/8P/w//D/8P/w//D/8P/w//D/8P/w/+//7//v/+//
7//w//D/8P/w//H/8v/z//T/9v/3//f/9//5//n/+v/6//n/+f/6//r/+v/8//3/AAAA
AAAAAAAAAAEA//////7//f/8//z//P/8//z/+//7//n/+f/5//j/+P/2//X/9P/2//X/
8//y//H/8f/w/+//7f/s/+z/7P/s/+z/7P/s/+z/7P/s/+z/7P/s/+z/7P/q/+r/6v/q
/+z/6//r/+v/6//o/+X/3//W/9H/z//U/93/5v/5/xUAOwBqAJsAzgAFAToBZAF2AWoB
RgEZAecAsQB0ADoAFQD//+v/3v/Y/9T/1P/a/+D/5P/p/+z/7//t/+3/7v/t/+v/6//r
/+v/6//r/+r/6v/p/+n/6v/r/+v/6//r/+z/6v/q/+r/6v/s/+z/7P/t/+3/7v/u/+7/
7v/u/+7/7//w//D/8P/x//H/8f/y//L/8v/z//T/9P/z//P/9P/0//T/9P/2//b/9//3
//f/+f/5//n/+f/5//v/+//7//3//f/9//z//P/9//7///8AAAIAAgACAAQABAAFAAYA
BwAIAAkACgALAAsADAAMAA0ADQAOAA8AEAASABMAFQAXABYAFgAXABkAGwAcAB0AHgAf
ACAAIQAhAB8AIAAhACIAIwAjACMAIwAjACQAJAAkACQAJQAlACUAJQAmACYAJwAoACgA
JwAnACkAKAAnACYAJQAkACMAIQAgAB0AHQAbABsAGQAXABUAEwARAA8ADgAMAAoACAAH
AAQAAwACAAEAAgABAAAA///+//7//v/9//v/+//7//v/+//7//v/+//8//z//P/8//r/
+//7//z/+v/6//r/+v/8//z//f/9//3//v/+//7//P/8//z//P/8//z//f/9//3//v/+
//7/+//7//v/+//9//3//P/8//z//P/8//v/+//7//r/+v/6//j/+P/5//j/9//2//T/
9f/2//b/9//2//X/9f/1//T/9P/0//T/8//z//P/8//z//L/8f/x//H/8f/x//H/8f/w
//D/8P/w/+//7//v/+3/7f/t/+3/7//u/+7/7v/u/+7/7v/u/+7/7v/u/+7/7v/u/+7/
7v/u/+7/7f/t/+3/7f/t/+3/7f/t/+3/7f/r/+r/6v/r/+3/7f/s/+v/6//s/+z/7P/r
/+v/7P/s/+7/7f/t/+3/7f/s/+z/7P/s/+z/7P/s/+z/7P/s/+z/7P/r/+z/7P/s/+z/
7P/s/+z/7P/s/+z/7P/s/+z/7v/u/+7/7v/s/+z/7P/r/+3/7f/t/+3/7P/s/+z/7P/t
/+7/7//w//L/8//z//P/8//z//T/9P/3//f/+P/4//b/+P/5//z//P/8//z//P/9//v/
+//6//f/9v/2//b/9v/2//X/9f/1//X/9f/0//b/9P/z//L/8P/v/+3/7P/r/+v/6v/p
/+v/6v/q/+r/6P/o/+j/6P/o/+j/6P/o/+j/6P/o/+j/6P/o/+j/6P/o/+n/6f/p/+f/
5v/h/9v/1P/P/83/1P/d/+r//f8ZAD8AbgCdANAABwE+AWQBbgFUASwB/wDLAJcAYAAy
ABsABwDx/+L/3P/W/9j/2v/e/+T/5//q/+v/7f/t/+z/6//p/+n/6f/p/+n/6f/o/+j/
5//n/+j/6f/p/+n/6f/q/+r/6v/q/+r/7P/s/+z/7f/t/+7/7v/u/+7/7v/u/+//8P/w
//D/8f/v/+//8P/w//D/8f/y//L/9f/1//b/9v/0//T/9v/2//f/9//3//n/+f/5//n/
+f/5//n/+f/7//z//f/9//7///8AAAEAAgACAAIAAgAEAAQABQAGAAcACAAJAAoACwAL
AAwADAANAA8AEAARABIAFAAVABcAGQAaABoAGwAdAB0AHgAfACAAIQAiACMAIwAjACQA
JQAmACcAJwAnACcAJwAoACgAKAAqACsAKwArACsALAAsAC0ALAAsACsAKwAtACwAKwAq
ACkAKAAnACUAJAAhACEAHwAdABsAGQAXABMAEQAPAA4ADgAMAAoACQAIAAcABgAFAAIA
AQAAAP//AAAAAAAA///9//3//f/9//3//f/9//3//v/+//7//v/8//3//f/+/wAAAAAA
AAAA/v/+/////////wAAAAAAAAAAAAAAAAAAAAAAAAEAAQABAAIAAgACAAEAAQABAAEA
AQABAAAAAAAAAAAAAAD////////+//7//v/8//z//f/9//3//f/8//r/+v/5//n/+P/3
//f/9//4//j/+P/4//f/9//3//f/9f/0//P/8//1//X/9f/1//X/9P/0//T/9P/z//P/
8//z//P/8//z//P/8v/y//L/8v/y//L/8v/y//L/8v/y//L/8v/y//L/8v/y//H/8f/x
//H/8f/x//H/8f/x//H/8f/w//D/8f/x//H/8P/v//H/8v/y//L/8f/x//L/8v/y//H/
8f/x//P/8v/y//L/8v/y//L/8v/y//L/8v/y//D/8f/w//D/8P/w//D/8v/y//L/8v/y
//L/8v/x//H/8f/x//H/8v/y//L/8v/z//T/9f/2//r/+//7//v/+f/5//r/+v/9//3/
/v/+//z//v///wIAAgACAAIAAgADAAEAAQAAAP3//P/8//z//P/8//v/+//7//v/+//6
//r/+P/3//b/9v/1//P/8v/x//H/8P/v//H/8P/w//D/8P/w//D/8P/u/+7/7v/u/+7/
7v/u/+7/8P/w//D/8P/w//H/8f/v/+3/7P/p/+P/2v/V/9P/1v/h/+z/+/8XAD8AbgCf
ANIACwFCAWwBfgFuAUYBGQHnALEAdgA+AB0ACQDz/+T/4P/c/9r/3v/i/+j/7f/w//P/
9f/1//T/8//x//H/8f/x//H/8f/w//D/7//v//D/8f/x//H/8f/y//L/8v/y//L/8P/w
//D/8f/z//T/9P/0//T/9P/0//X/9v/2//b/9//1//X/9v/2//j/+f/6//r/+//7//z/
/P/6//r//P/8//3//f/9////AQABAAEAAQABAAEAAQADAAQABQAFAAYABQAGAAcACAAI
AAgACAAKAAoACwAMAA0AEAARABIAEwATABQAFAAVABcAGAAZABoAGgAbAB0AHwAeAB4A
HwAhACEAIgAjACQAJwAoACkAKQAnACgAKQAqAC0ALQAtAC0AKwAsACwALAAuAC8ALwAv
AC8AMAAwADEAMAAwAC8ALwAxADAALwAuAC0ALAArACkAKAAlACUAIwAjACEAHwAdABkA
FwAVABQAFAASABAADwAMAAsACgAJAAgABwAGAAUABAAEAAQAAwADAAMAAwADAAMAAwAD
AAMAAgACAAIAAgAEAAUABQAGAAQABAAEAAQABAAEAAUABQAFAAYABgAGAAYABgAGAAYA
BgAGAAcABwAHAAgACAAIAAUABQAFAAUABwAHAAYABgAGAAYABgAFAAUABQAEAAQABAAC
AAIAAwADAAMAAwACAAIAAgABAAEAAAD////////+//7//v/+//3//f/9//3//f/8//v/
+//7/w==
         </WaveFormData>
      </LeadData>
   </Waveform>
</RestingECG>
