# Supplementary material for: Detection of Left Atrial Enlargement Using a Convolutional Neural Network-Enabled Electrocardiogram
Source: Front Cardiovasc Med. 2020 Dec 17;7:609976. doi: 10.3389/fcvm.2020.609976 (PMC7773668; doi:10.3389/fcvm.2020.609976)
Supplement: Supplementary file 5 [file Data_Sheet_5.ZIP › normal4/1802036099_7613_0000001H.XML]

<?xml version="1.0" encoding="Windows-1252"?>
<!DOCTYPE RestingECG SYSTEM "restecg.dtd">
<RestingECG>
   <PatientDemographics>
      <PatientID>1802036099</PatientID>
      <PatientAge>70</PatientAge>
      <AgeUnits>Years</AgeUnits>
      <Gender>Female</Gender>
      <PatientLastName>caijinqiong</PatientLastName>
   </PatientDemographics>
   <TestDemographics>
      <DataType>Resting</DataType>
      <Site>1</Site>
      <AcquisitionDevice>MAC55</AcquisitionDevice>
      <Status>Unconfirmed</Status>
      <Priority>Normal</Priority>
      <AcquisitionTime>10:00:50</AcquisitionTime>
      <AcquisitionDate>08-10-2017</AcquisitionDate>
      <CartNumber>1</CartNumber>
      <AcquisitionSoftwareVersion>009C</AcquisitionSoftwareVersion>
      <XMLSourceVersion>MAC5000 v1.0</XMLSourceVersion>
   </TestDemographics>
   <RestingECGMeasurements>
      <VentricularRate>64</VentricularRate>
      <AtrialRate>64</AtrialRate>
      <PRInterval>144</PRInterval>
      <QRSDuration>164</QRSDuration>
      <QTInterval>468</QTInterval>
      <QTCorrected>482</QTCorrected>
      <PAxis>54</PAxis>
      <RAxis>94</RAxis>
      <TAxis>36</TAxis>
      <QRSCount>11</QRSCount>
      <QOnset>209</QOnset>
      <QOffset>291</QOffset>
      <POnset>137</POnset>
      <POffset>189</POffset>
      <TOffset>443</TOffset>
      <ECGSampleBase>500</ECGSampleBase>
      <ECGSampleExponent>0</ECGSampleExponent>
   </RestingECGMeasurements>
   <Diagnosis>
      <Modality>Resting</Modality>
         <StatementCount>3</StatementCount>
         <LabelText>12SL ��ϳ���</LabelText>
      <DiagnosisStatement>
         <StmtFlag>ENDSLINE</StmtFlag>
         <StmtText>�������</StmtText>
      </DiagnosisStatement>
      <DiagnosisStatement>
         <StmtFlag>ENDSLINE</StmtFlag>
         <StmtText>����֧��������</StmtText>
      </DiagnosisStatement>
      <DiagnosisStatement>
         <StmtFlag>ENDSLINE</StmtFlag>
         <StmtText>�쳣 ECG</StmtText>
      </DiagnosisStatement>
   </Diagnosis>
   <Waveform>
      <WaveformType>Rhythm</WaveformType>
      <WaveformStartTime>0</WaveformStartTime>
      <NumberofLeads>8</NumberofLeads>
      <SampleType>CONTINUOUS_SAMPLES</SampleType>
      <SampleBase>500</SampleBase>
      <SampleExponent>0</SampleExponent>
      <HighPassFilter>16</HighPassFilter>
      <LowPassFilter>150</LowPassFilter>
      <ACFilter>NONE</ACFilter>
      <LeadData>
         <LeadByteCountTotal>10000</LeadByteCountTotal>
         <LeadTimeOffset>0</LeadTimeOffset>
         <LeadSampleCountTotal>5000</LeadSampleCountTotal>
         <LeadAmplitudeUnitsPerBit>4.88</LeadAmplitudeUnitsPerBit>
         <LeadAmplitudeUnits>��V</LeadAmplitudeUnits>
         <LeadHighLimit>2147483647</LeadHighLimit>
         <LeadLowLimit>268435456</LeadLowLimit>
         <LeadID>I</LeadID>
         <LeadOffsetFirstSample>0</LeadOffsetFirstSample>
         <FirstSampleBaseline>0</FirstSampleBaseline>
         <LeadSampleSize>2</LeadSampleSize>
         <LeadOff>FALSE</LeadOff>
         <BaselineSway>FALSE</BaselineSway>
         <ExcessiveACNoise>FALSE</ExcessiveACNoise>
         <MuscleNoise>FALSE</MuscleNoise>
         <LeadDataCRC32>3581280395</LeadDataCRC32>
         <WaveFormData>
/v/+//7//v/+//7//v/+//z//P/8//z//v/+//7//v/8//z//P/8//r/+v/6//r//f/+
////AAD9//z/+//6//3//v///wAA/f/+//3//f///////f/9/////////wAA/v////7/
/v8BAAMABQAJAAcABwAJAAoACgALAAsACQALAAsACgAJAAYABQAEAAMABAAEAAMABAAA
AP7//f/7//n/+P/3//f/9//3//j/+f/4//f/9//2//b/9//4//j/9v/2//f/9//4//j/
9//3//z/+v/3//f/+f/5//3/AQAFAAcACgAMAA4AEQAWABgAHQAlACoALwA2ADYAJQAI
APL/5P/b/9j/1P/N/8X/wv/C/7//u/+8/8P/x//J/8z/zf/R/8//yv/I/8b/w//F/8b/
x//I/8n/wv+9/73/vv++/77/wP/G/8j/xP/F/8f/yP/J/8//1f/Z/97/4f/i/+H/4v/l
/+T/5P/q//D/9f/3//T/8P/w//L/9f/3//n/+v/6//r//P/8//z/+//7//z/+//+////
AAABAAAA//////7/AgACAAIAAgAEAAMAAwAEAAQAAgAAAP7/AQADAAUACAAEAAMAAwAE
AAcABwAHAAcACQAKAAoACgAJAAkACQAKAA0ADgAQABEADgAOAA0ADgARABMAFAAUABYA
FgAYABgAFwAYABgAGAAcAB0AHgAfAB8AHgAdABwAHgAeAB8AHwAgACAAHwAfAB0AHgAe
AB0AIAAfAB8AIAAeAB0AHAAbABwAGwAbABoAGgAZABcAFwAVABMAEQAQABAADwAOAA0A
CwAKAAgABwAGAAYABQADAAMAAgACAAAA/f/8//v/+v/7//z//P/8//j/9v/2//b/9f/3
//n/9f/1//b/+P/5//j/9//2//X/+P/4//n/+v/3//f/9v/1//f/9//3//f/+v/4//n/
+v/6//n/+P/3//j/+f/7//z/+v/5//n/+f/5//r/+v/6//z//P/7//n/+v/6//n/+v/9
//v//P/+//3//P/7//z//P/8//z//f/9//3//P/8//v/+v/6//n/+v/8//7/AAD9//r/
+f/6//v/+//6//r//P/8//v/+//7//z/+f/4//n/+v/6//r/+P/4//n/+v/8//z/+v/6
//z//P/8//3/+v/5//j/+P/7//r/+v/7//n/+f/5//j/+f/5//n/+f/7//v/+v/6//r/
+v/5//j/+f/6//v//f/8//r/+f/4//v//P/8//z//P/8//z//P/7//r/+f/4//r/+//8
//3/+v/5//n/+f/6//v//f/+//7//P/8//v/+v/4//j/+P/4//v//P/9//7/+//6//v/
+v/8////AAD///3//f/9//3//v///wEAAQAEAAUABQAFAAYABQAEAAUACQAMAA4ADwAL
AAsACwAKAAcABwAHAAcACAAHAAcABgAFAAEA///+//7//f/9//3/+//6//n/+f/3//f/
9//4//n/+f/6//v/+f/4//f/9//4//r/+//7//n/+P/4//n/9f/3//3///8BAAcACQAM
AAoABgAJABQAGgAdACkAMAAvAC4AOABDADYAHAAGAPf/6P/g/9v/zf/A/7j/tf+7/8D/
vf/B/8f/yP/D/8P/yf/I/8T/xv/H/8f/xP/D/8T/wf++/73/v//A/77/vv/A/8D/wP++
/7//v//E/8v/0f/X/9v/3P/b/9z/4f/i/+P/6P/s//L/9P/1//X/9P/2//b/9v/7////
AQACAAIA//8AAP///v8AAAEAAwADAAUABQAFAAUABAADAAMAAgAFAAYABwAIAAcABQAE
AAQACAAIAAgACAAIAAkACgAMAAcABwAIAAoADAANAA4ADwAOAA4ADQAMAA4ADwAQABIA
EgASABMAEwASABIAEQASABYAGQAbABwAGwAaABsAGgAcAB4AHwAgACEAIQAhACEAIQAg
AB8AHgAjACQAJgAnACQAJAAjACMAIwAkACQAIwAkACMAIwAkACEAIQAhACEAIQAhACIA
IgAfAB0AGgAZABkAGQAZABoAGwAZABcAFQAVABQAEgARABAAEAAPAA0ACQAIAAgABgAG
AAYABgAGAAYABgAFAAQAAAD+//7//v/8////AgD///3//P/8//v//f/9//3//f/9//z/
/P/8//r/+//7//v//f/9//3//f/9//r/+v/6//3//f/9//3//f/9//7//v/7//v//P/9
////AAAAAAAA///+//z/+f/8//7///8CAAIA/////wAA/v/+//7/AAD//wAAAQADAAIA
AQD///7//v/+//////8AAAAAAAAAAP7//P/8//7/AQABAAAAAAAAAAAA//////7/AAD+
//7/AAAAAP///v/8//z//f/+////AAD//wAA/v/+//7///////////8AAAIAAAD/////
/////////v8AAAEAAgADAAAA///9//z///8AAAAAAAAAAAAAAAABAAAA/v/9//z///8A
AAAAAAAAAAAAAAAAAAAAAAAAAAAAAQABAAEAAQD9//3//v///wEAAQACAAIAAAAEAAAA
+//+/wAAAAAAAAAAAAAAAAAAAAD+//7//v8AAAIAAwAFAAUAAQABAAEAAQADAAQABQAH
AAcACAAJAAkACQALAAsACwAOABAAEwAVABIADwAOAA0ADQANAA4ADwAOAA0ACgAIAAYA
BgADAAIAAgABAP///v/7//v/+v/5//r/+//8//3//f/8//r/+f/7//r/+v/6//z//f//
/wAA/f/7//j/9v/9/wUABQAHAAsACwALAAkACAAMABYAHQAeACQAKwAvADQAOQBAAD4A
LQAUAAQA9v/n/9j/zv/F/73/uP+6/73/vf+8/8H/w//D/8T/w//F/8f/yP/I/8b/xf/B
/8D/vf+6/7v/wP+//73/wP/A/77/vv++/7z/vv/D/8v/1P/Z/9f/2f/d/97/3//e/+X/
7v/1//b/9v/4//j/9//1//z/AAAAAAAAAwACAAMAAwACAAAAAgACAAIAAwAFAAgACQAG
AAUABAADAAYABwAJAAoACwAKAAkACAAIAAcABwAIAAwADAAMAAwACQAJAAkACgAJAAsA
DgASABIAEQAQAA8ADwAQABAAEAARABMAFQAYABUAFAAUABMAFAAWABcAGgAaABsAGwAa
ABoAGgAcABwAHwAiACQAJgAkACMAIgAhACUAJgAnACgAKQAoACgAJwAoACgAJwAnACoA
LAAtAC0AKwAnACQAIgAkACUAJgAnACUAIwAiACAAIAAfAB0AHQAeAB0AHAAcABoAFwAU
ABEAFAAUABMAEwAQABAADwANAAkACAAIAAYABgAGAAYABgACAAIAAQAAAAAAAAACAAQA
//8BAAMA///8//z//f/9//7///8AAAEAAAD+//3//P///wEAAgADAAEAAQABAAEAAQD+
//7//v8BAAEAAQABAAAA//////7//v///wEAAwABAAIAAgACAAIAAgABAP//AwAEAAQA
BgADAP///v/+////AAABAAQAAgACAAIAAwABAAEAAAAAAAIAAgADAAMAAQAAAP///v//
//7///8CAAEAAQAAAAAA/v/+//3//f///wIAAQACAAAAAAD///7///8AAAIABAACAAIA
AAAAAP7//v/+////AQABAAEAAgAAAP7//f/9////AQADAAQAAQABAAEAAQD//////v/+
/wAAAgADAAQAAQAAAP////8CAAIAAwAEAAIAAgABAAAA/v/+//7//v///wAAAQACAAIA
AQAAAP///v///wEAAwACAAEAAQAAAP7/AAACAP//AAACAAIAAgACAAAAAgACAAMABwAH
AAUABQAEAAMAAgACAAQABwAIAAoADQANAA0ADwAOAA0ADgAOABIAEwATABEAEAAPAA0A
CwALAAsACwALAAsACgAIAAgAAgAAAP///f/+//7//v////3/+//6//n/+//7//z//P/7
//v/+//6//j/+P/5//n/+//8//z//f/8//r/+//5//3/BQAHAAcACwANAAoADgAWABkA
GgAiACsAMwA6AEEARgA6AB8ACgD6/+r/4f/Y/8z/x//F/77/uv+5/7v/wv/J/8n/yf/O
/8//z//N/8j/yP/I/8n/zf/O/8v/yP/F/8L/vf+//8T/xv/E/8b/yP/E/8T/x//L/87/
1f/b/93/3//i/+P/5P/l/+j/6//s//D/+P/8//n/+f/4//j/+P/2//n//v8BAAMABAAB
AAIAAQAAAAAAAQADAAMABQAFAAUABQADAAMABAAEAAcACAAJAAoABwAFAAQABAAJAAoA
CwAMAAwADQAOABAACgAJAAkACgAOAA8AEAARABAAEAAPAA4AEAARABIAFAAWABYAFwAX
ABYAFgAVABYAGAAbAB0AHgAcABwAHgAeAB4AIAAhACIAIwAjACMAIwAiACIAIgAiACUA
JgAoACkAJwAmACQAIwAmACgAKQApACcAJQAkACQAIQAhACEAIQAiACEAIQAgAB4AHQAb
ABsAHAAbABoAGgAZABcAFQATABIAEAANAAsADQAOAA4ADQAKAAgABwAEAAQABAAEAAQA
BAAEAAMAAgD+//z//P/8//z///8CAP///P/8//3//f///////////////v/+//7//f/9
//z/+//+////AAABAAIA/v/9//z/+//7//v/+//8//3///8AAP3//f/+////AgAEAAUA
BgADAAIAAAD9/wEAAgACAAQABgADAAMABAABAAAA//8AAP//AAABAAMAAwADAAIAAgAA
AAAAAQABAAIAAgACAAIAAAD+//7/AAADAAMAAgACAAAAAAD/////AAACAAAAAAACAAIA
AQAAAP///v/+//7///8AAP//AAD+//7//v///////////wAAAAD+//3//f/+////AAAA
AAEAAQABAAEA//////7//v///wAAAAAAAP7//v/+/////f/8//z//P/+/wAAAQACAP//
/v/9//z/+v/6//r/+v/+////AAABAPz/+//7//v///8DAAIAAAAAAP///v/9//z//v/+
////AQD///3//f/9//v/+//8//3/AAABAAMABQAEAAMABAADAAQABwAJAAwACwALAAkA
CQAIAAYABAADAAYABwAIAAcABQACAAEA/f/+//7//f/7//r/+f/5//j/9v/1//T/8//2
//j/+f/5//j/9//1//T/9v/3//f/+P/2//X/9f/0//T/8//3//n//f8BAP////8BAAAA
AAAEAAsAEgAaAB8AIwAkACcALAAuACUAEgD+//D/5f/c/9b/zf/D/77/vP+9/8H/xP/H
/8n/yf/G/8n/y//L/8j/yP/I/83/z//K/8X/xP+//8D/wf/B/8L/wv/E/8L/vv++/77/
wf/F/8j/zf/T/9H/0f/W/9v/3P/b/97/4//k/+b/6v/q/+n/6//u//D/8P/y//P/9f/3
//j/+P/z//T/8//y//T/9//7//3//P/7//r/+f/7//v//P/8//z//P/8//z//P/7//v/
/P8AAAAAAAAAAP///////wAA/////wAAAgADAAMAAwADAAIAAgABAAAABAAHAAoADgAM
AAoACQAHAAkACgAKAAwADwARABIAEgARABAAEQAQABEAFAAWABgAFwAXABcAFwAYABgA
GAAYABwAHAAdAB0AGwAaABgAFwAZABwAHgAfAB4AGwAZABgAGQAZABkAGQAaABkAGQAY
ABUAEwAQAA8AEQARABEAEgAOAAsACAAFAAcABgAEAAMABQAGAAYABQAAAP7//f/6//v/
/P/9//7/+v/6//n/+P/4//b/9v/2//T/9//6//f/9f/0//T/8//0//X/9v/3//X/9P/0
//T/9P/1//X/9f/1//X/9f/1//b/8v/x//D/9P/1//b/9//2//X/9f/0//P/8//0//X/
9//4//j/+P/2//b/9f/z//b/+P/5//z/+//3//b/9v/2//b/9v/4//f/+P/5//v/+P/3
//X/9P/2//j/+//9//v/+v/5//j/+P/2//b/+P/7//v/+v/6//n/+P/2//X/+P/6//j/
+P/4//j/9//2//b/9v/3//j/+v/6//j/+P/3//b/9f/1//b/9//4//r/+P/2//X/9f/2
//f/+P/4//n/+f/5//n/+P/3//X/9P/2//j/+f/6//b/9v/2//f/+f/4//j/+P/7//z/
/P/8//f/9v/1//T/9//4//n/+v/5//n/+f/5//f/9//4//n/+f/5//r/+v/2//b/+P/3
//j/+f/6//v//P/5//j/9//4//n/+//+////+//7//v/+//5//r/+//9////AAABAAEA
AAABAAAA//8CAAQABwAJAAcABQAFAAUABAADAAMAAwAEAAUABAAEAAAAAAD9//z//f/9
//z//P/6//n/9//1//X/9f/1//X/+P/4//f/9//2//T/8//y//b/9//5//r/9//3//b/
9v/1//X/+f///wMABQAJAAkACAAGAAgADwAWABoAHwApACwALwAyADYANQAmAAwA/v/x
/+b/3v/V/8f/wP+8/7n/uf++/8H/w//H/8T/w//F/8f/xv/I/8j/x//H/8T/w//A/7//
vv+9/7//wP/A/8L/xP/C/8D/wP/B/8X/yP/L/8//1//d/97/3//g/9//4v/j/+j/8P/2
//j/+f/3//T/9P/2//T/9//6//3///8AAP3//v/9//z//f///wIAAwADAAMAAwADAAIA
AQABAAAABQAGAAcACAAHAAUABAAEAAgACAAIAAgABgAHAAgACgAHAAcACAAKAA0ADQAN
AA0ADAAMAAsACgALAA0ADwASABIAEgATABMAEQASABIAFAAWABkAGwAcABsAGgAbABoA
HAAeAB8AIAAjACMAIwAjACMAIgAhACAAJQAmACgAKQAlACQAIgAhACMAJgAoACkAJwAl
ACQAJAAlACUAJQAlACYAJQAlACQAIwAhAB4AHQAdAB0AHQAeABsAGQAXABUAFQAUABIA
EQARABIAEgARAAwACgAJAAYABwAIAAkACgAGAAYABQAEAAQAAgACAAIAAgAFAAgABQAB
AAAAAAD//wEAAQABAAEAAQAAAAAAAAD//////v/9/wAAAQACAAMABAAAAP///v8AAAEA
AgADAAEAAQACAAIA/////wAAAQABAAIAAgACAAQABAADAAEAAwAEAAQABgAGAAMAAwAE
AAIAAgACAAQAAwAEAAUABwAGAAUAAwACAAMABAAGAAcABgAGAAYABgAEAAIAAgAEAAYA
BwAHAAgABwAGAAQAAwAEAAYABAAEAAYABgAFAAQAAgACAAMABAAFAAYABQAGAAQABAAE
AAUABwAHAAcACAAIAAYABQAFAAQABQAGAAYABgAHAAgACQAIAAcABQAEAAcACAAIAAgA
BgAGAAYABwAFAAQABAAEAAYACAAJAAoABwAGAAUABAAFAAYABwAIAAcABwAHAAcAAwAD
AAQABQAGAAcACQAKAAgABAACAAMABAAHAAgACQAKAAcACAAHAAcACwALAAkACQAKAAsA
DAAOAAwADQAMAAwADgAPABAAEwASABEAEgASABQAFQAVABMAFAAVABUAFQASABEAEAAP
AA8AEAAQABIADgAMAAsACQAHAAYABQAFAAYABQAFAAUAAgABAAEAAAACAAMABAAEAAIA
AgADAAMAAgACAAEAAQAKAAgABQAFAAMAAwAJAA0ADwARABYAGAAaAB8AIAAkACcALwA0
ADkARABOAEcALAAUAAIA8f/k/9z/1f/P/8r/xP+//7//vv/B/8f/y//M/8//0//T/87/
yv/K/8X/xf/I/8v/yv/J/8j/xf/B/77/vv++/8L/yv/M/8r/zf/N/87/1f/Z/9v/3//m
/+n/8P/x//D/7//y//b/+P/8////AwAEAAIAAAAAAAEABQAHAAgACAAHAAoACwAMAAkA
CQAKAAkACgALAAwADQALAAsADAAMAA4ADgAOAA4ADwAPABAAEgASABAADgAMAA8AEQAT
ABYAEQARABIAFAAVABUAFQAVABcAGAAYABgAFwAXABcAGAAbABwAHgAfAB4AHgAdAB4A
HwAhACIAIgAkACQAJgAmACUAJgAmACYAKAApACoAKwAqACoAKgAqACwALAAtAC0ALgAu
AC0ALQAtAC4ALgAtAC4ALQAtAC4AKwArACsAKwAqACkAKQAoACoAKQAnACcAIwAhAB8A
HgAfAB8AHwAfAB0AHAAaABkAFgAWABUAEwASABIAEwASAA8ADgANAAwACwAMAAwADAAK
AAgACAAIAAUABwAJAAUABQAGAAgACQAHAAUAAwABAAQABAAFAAYABAAFAAUABQADAAMA
AwADAAcABAAEAAQAAwADAAMAAwAEAAUABwAIAAYABQAFAAUAAwAEAAQABAAHAAgACAAH
AAYABgAFAAYABwAFAAYACAAGAAYABgAIAAQABAAEAAUABgAHAAcACAAFAAQABAADAAUA
BgAHAAgABwAEAAMABAAEAAMAAQAAAAMABAAEAAUAAwAEAAEAAAABAAIAAgACAAEAAAAA
AAAAAQACAAEAAgACAAIAAgADAAIAAQAAAAAAAQAAAAAAAQABAAEAAQAAAP//////////
AAABAAEAAgAAAAAA///+//3//v///wEA///+//7//v///wAAAAAAAP//AAABAAIA///+
//3//P8AAAEAAgADAAAA/////////f/9//7//v8CAAIAAAD9//7//P/8//z//P/9/wAA
AQADAAIAAQD+//3/AAABAAIABAADAAUABQAGAAUABQAFAAcACAAJAAwADgANAA0ADAAJ
AAoACwALAAsACwALAAsACwAIAAYAAwACAAIAAgADAAMA/v/8//r/+f/5//n/+v/7//n/
+f/6//r/+f/5//n/+P/5//r//P/9//z/+v/3//X/9v/6//3//f///wMAAwADAAMAAwAG
AAwAEgAbACIAIgAjACkAMAA1ADwAPgArABIABAD0/+P/2P/K/8P/wf++/7r/vf+//8D/
v/+//7//wv/H/83/z//M/8r/xv/D/8P/wP+9/8D/w//C/7//v//A/7z/uv+6/7z/vv/C
/8f/zf/Q/9H/0f/T/9X/2P/b/+L/5f/q/+3/7v/s/+z/7v/v//P/9v/6//r//P/7//r/
+//7//r/+f/8//3//v/+////AQABAAAA///+//3/AAABAAMABAADAAIAAQAAAAEAAQAC
AAQABgAGAAYABgAFAAUABQAGAAYABwAJAAwACgAJAAgABwAIAAoACwAMAAwADQAOABAA
DgAOAA8ADwASABQAFQAYABcAFwAWABQAFQAWABkAGgAaABwAHQAeAB0AHQAdAB0AIAAg
ACAAIAAhACAAIAAfAB8AIAAgACEAIAAiACMAIwAiAB8AHQAcAB0AHwAhACMAHwAdABwA
GgAcABsAGQAZABYAFQAUABQAEwARAA8ADQAOAA4ADQANAAkACAAGAAMAAwACAAIAAAAC
AAIAAgACAP7//v/9//z//f/8//3//v/4//n/+v/1//f/+P/6//v/+f/5//n/+f/3//b/
9v/2//n/+//8//3/+v/5//j/9//5//b/9v/2//r/+//8//3/+v/5//n/+P/6//v//f//
//z//P/7//r//P/8//v/+f/9//7//v8AAP//+//6//r//f/+////AgD9//z/+//7//3/
/f/8//z//v/+///////9//z/+//6//3//P/9/wAA///9//r/+P/5//r/+v/7//7/AAD+
//7/+//6//j/9v/5//r//P/+//z/+v/2//T/+P/6//z////+//3//P/8//v/+P/2//X/
+P/7//7/AAD8//v/+v/5//n/+f/4//j/+//8//z//P/5//j/9//3//n/+P/4//j/9//4
//j/+P/3//j/+f/6//n/+P/3//b/9v/1//T/8//1//f/+v/9//v/9//0//L/9P/1//b/
9//4//n/+P/4//n/+P/1//T/8//1//f/+v/9//v/+f/4//f/+v/7//7////+//////8A
AP/////9//3///8AAAEAAwAAAP///v/7//z/+v/6//f/+P/4//f/9f/z//H/8P/u/+//
8f/z//X/8//y//D/7f/w//H/8f/y//H/8f/w//D/7v/t/+3/7P/y//P/8//x//H/8//z
//f/+//8//7/BAALAA4ADgARABcAGgAhACYALgAnAA4A9v/m/9n/0P/K/8f/wf++/7z/
uf+5/7j/uf+7/73/wP/F/83/zf/I/8L/wv+//7v/vP+//77/v//C/73/uf+4/7r/uv+6
/7z/vv/A/8H/w//E/8P/xf/H/8v/1P/Z/9r/3f/g/93/3v/g/+D/5P/p/+3/8P/w//D/
8P/v//D/8f/x//D/8f/0//X/9v/1//X/9v/1//X/9f/1//X/9v/3//n/+v/5//j/9//2
//n/+f/6//z//f/8//v/+v/6//v//P/+//z//f///wIAAgABAAAA//8CAAQABQAGAAQA
AwACAAIAAwAEAAYABwAJAAoACgAMAAoACwALAAoADQAOABEAEgAQABIAEwAUABUAFQAV
ABUAGAAYABgAGAAXABYAFgAVABcAGAAYABkAGQAaABoAGQAbABkAGAAYABcAFwAXABcA
FAATABMAEgATABMAEgATABEADwANAAwADQALAAkABwAHAAYABAADAAEAAAD+//v/+//8
//7//v/7//r/+f/4//j/+P/3//b/9f/0//X/9v/x//P/9f/x//P/9P/2//f/9P/z//L/
8f/y//L/8//0//T/9f/1//X/9P/z//L/8f/0//L/8//0//P/8//z//P/9f/1//b/9v/z
//P/9P/1//P/9P/0//T/9//4//j/9//2//b/9f/2//f/9f/2//j/+P/4//j/+v/2//b/
9v/3//j/+f/5//r/+f/4//j/9//4//j/+P/4//r/+P/4//r/+v/5//f/9v/3//j/+P/5
//j/+v/4//j/+v/6//n/+P/4//j/+f/6//n/+P/1//T/9//4//n/+//4//f/9v/2//j/
9v/1//X/+P/5//r/+v/4//f/9v/1//b/9//3//j/+P/4//f/9v/1//b/9//5//n/+P/4
//j/+P/4//f/9v/3//j/+f/6//f/9v/1//T/9//3//f/9//3//f/+P/5//j/9//3//b/
+v/8//z/+f/2//T/9P/0//T/9f/4//n/+//8//v/+P/3//f/9//3//j/+v/9//7/AAD+
//3//P/9//7///8CAAQABAAFAAUAAwADAAMAAgABAAIAAwAEAAUAAgAAAP3//P/8//z/
/f/9//n/+P/3//f/9P/z//P/8//1//X/9v/2//T/8//y//D/8//0//b/9//1//T/8v/x
//L/8v/z//n/+//7//3//f///////v8AAAgAEQAWABoAHQAfACQAJwAsADQAOQAsABQA
AgDx/+D/1v/L/7//uv+4/7f/uf+8/7//vf+9/77/vf+//8P/xv/I/8b/w/+//7z/u/+6
/7n/uv+9/73/vP+8/7z/uP+2/7b/uP+//8P/xv/L/83/z//V/9b/0//a/+H/4v/j/+j/
6v/q/+z/7f/t//D/9P/2//j/+f/4//n/+f/4//b/+P/4//j/+f/7//7////8//v/+v/5
//v//f8AAAIAAwACAAEAAAD+//3//f/+/wEAAgADAAQAAwADAAMABAAEAAUABwAKAAoA
CQAIAAcABwAIAAgACAAKAAsADAAOAA0ADAAMAAsADAAOAA8AEgARABMAFAAUABQAFAAW
ABYAGAAaABsAHAAcABsAGgAZABsAHAAdAB4AIAAgACEAIQAgACAAHwAfACIAJAAlACUA
JAAhAB8AHgAeAB8AIAAhAB8AHQAcABoAHAAbABkAGQAaABkAGAAYABUAEwARAA8AEAAQ
AA8ADwAMAAwACwAJAAcABgAGAAQABgAGAAYABgACAAAA/f/6//r/+v/8//7/+//9////
+//4//j/+f/5//v/+//7//v/+f/4//j/+P/6//v/+//7//v/+//7//v//P/4//f/9v/5
//v//f////3/+//6//j/+v/7//3////+//7//f/8//z//P/7//n//f/+//7/AAD+//v/
+//8//3//v///wIA/v/+//7////9//3//P/8//3//v8AAAEA///+//3//P/9//z//f8A
AP/////+//7//v/+//3//f8AAAIAAAAAAP///v/8//r//f/+/wAAAgABAAAA/f/8//z/
/P/8//3//v///wAAAgD///z/+v/5//v//f///wAA///////////+//3/+//6//z//v//
/wAA/f/8//v/+//8//z//f/+//3//v/+//7/+v/6//r/+v/9//7///8AAP///f/7//n/
+v/7//3/////////AAAAAPr/+v/8////BAADAAIAAQAAAP3//v/9//3/AAABAAAAAQAA
AP///v/+/wEAAwADAAQABwAHAAcACQAGAAUABgAGAAkACwAMAAsACwALAAoACQAJAAkA
CQAJAAgACAAHAAgABAACAAEA//////7//f/9//r/+f/5//n/+f/5//r/+v/7//v/+//6
//f/9v/2//X/+P/6//v//f/6//r/+f/3//f/+////wUABwAJAAwACgAIAA8AGAAcACEA
JwAsADEANgA6ADsALAAQAP7/9f/o/9z/z//H/77/uv+3/7X/tP+9/8P/w//C/8X/xf/F
/8T/wv/A/7//wf/C/8H/vv+9/7z/t/+1/7j/uv+8/7z/vv+8/7z/vf+//8L/yf/P/9X/
2//e/9//3v/f/+D/4//o/+7/8v/y//X/+f/2//L/8v/0//v//f///wAAAAD8//7//v/+
//7///8BAAEAAwADAAMAAwACAAEAAQAAAAUABgAHAAgABwAFAAQABAAEAAQABAAEAAUA
BwAJAAwACAAHAAcACAALAAsACwALAAsADAAMAAwADAANAA4AEAAQABAAEQARAA8AEAAQ
ABIAFQAXABgAGAAWABYAGAAYABgAGgAbABwAHwAfAB8AHwAgACAAIAAgACIAIgAjACMA
IgAiACEAIQAiACQAJQAlACcAJQAkACQAIAAfAB4AHQAeAB8AIQAiACEAHwAcABsAGgAZ
ABgAGAAZABcAFQATABIAEAANAAsADAAMAAsACQAHAAYABgAEAAQABAAEAAQABAAEAAMA
AgD8/w==
         </WaveFormData>
      </LeadData>
      <LeadData>
         <LeadByteCountTotal>10000</LeadByteCountTotal>
         <LeadTimeOffset>0</LeadTimeOffset>
         <LeadSampleCountTotal>5000</LeadSampleCountTotal>
         <LeadAmplitudeUnitsPerBit>4.88</LeadAmplitudeUnitsPerBit>
         <LeadAmplitudeUnits>��V</LeadAmplitudeUnits>
         <LeadHighLimit>2147483647</LeadHighLimit>
         <LeadLowLimit>268435456</LeadLowLimit>
         <LeadID>II</LeadID>
         <LeadOffsetFirstSample>0</LeadOffsetFirstSample>
         <FirstSampleBaseline>0</FirstSampleBaseline>
         <LeadSampleSize>2</LeadSampleSize>
         <LeadOff>FALSE</LeadOff>
         <BaselineSway>FALSE</BaselineSway>
         <ExcessiveACNoise>FALSE</ExcessiveACNoise>
         <MuscleNoise>FALSE</MuscleNoise>
         <LeadDataCRC32>1600580710</LeadDataCRC32>
         <WaveFormData>
9v/2//b/9v/2//b/9v/2//X/9P/z//L/9f/2//f/+P/2//T/8v/w//L/8v/y//L/9P/2
//j/+v/2//T/8v/w//L/9P/2//j/+P/5//7///8AAAAAAQACAAQABQAGAAYAAgAAAP7/
/P///wEAAwAGAAUABQAFAAUACgAMAAwACQAHAAYABAADAAAA///8//v//f/+//3//P/5
//f/9v/1//X/9f/1//T/9P/0//T/9f/z//L/8f/v/+//8f/z//T/8//z//L/8f/x//L/
8v/y//f/9P/x/+//7P/p/+n/7f/z//r///8DAAMABAAIAAkACwAYACcANQA8AEAAPgA2
ACgAHAATAA0ABgD///T/6//m/+D/1f/P/8//z//P/83/0v/X/9j/1v/Y/9r/3P/i/+n/
7P/v//L/7f/o/+j/7P/r/+j/6f/w//L/6f/l/+X/5P/l/+n/6//t/+v/6v/n/+X/5f/k
/+T/5f/r/+//9P/1//L/7v/t/+//8v/3//f/+P/4//j/+P/4//n/9v/3//f/9v/4//n/
+//9//v/+//6//r//f/9//3//f////7//v////7//v/9//z///8AAAEABAABAAAAAQAC
AAUABgAGAAYABwAHAAcABwAFAAYABgAGAAsADAANAA0ACgAJAAoACgAOAA8AEQASABQA
FAAVABYAFAAUABQAFAAWABgAGQAaABkAGAAXABgAGwAbABsAHAAeAB0AHQAeABsAHAAb
ABsAHgAdABwAHQAbABgAFgAUABUAFAATABIAEwASABIAEwARABAADgANAA0ADAAMAA0A
CwAKAAkACAAJAAkACQAJAAoACgAJAAcABgAGAAUAAwAGAAYABgAGAAMAAAABAAAAAgAC
AAEAAQACAAEAAgAEAAMAAQD///3/AAABAAIAAwAAAAAAAQAAAP7/////////AAAAAAEA
AwAAAAAAAQAAAAIAAwADAAMAAAAAAAEAAAADAAMAAgACAAMAAwADAAMAAwAEAAMAAgAE
AAQABAAFAAQAAgAAAP//AAAAAAEAAgAEAAQAAwACAAEAAQAAAAAAAwADAAQABQADAAIA
AQAAAAMAAwACAAIABAAEAAQAAgABAAEAAAD///////8AAAEA////////AAABAAIAAQAC
AAUABQACAAQAAwABAP///f8BAAMAAgAEAAIAAgACAAAAAAAAAAAA//8AAAAAAAABAAAA
AAD///7/AQABAAEAAgD///7//v/9//////////7///8AAP/////+/////v/9////AQAC
AAQAAQAAAP//AAACAAIAAAAAAAUAAwABAAEA/v/8//z//P/8////AAABAAIAAQAAAAAA
BAAGAAkACwAOAA8ADwAOAA0ADQAOAA8AEAAQAA8ADwAPAA0ADAAMAAwADwAUABgAGgAX
ABcAFgAUABAADwAOAAsADAANAA0ACwAIAAUAAwACAAIAAwAEAAUAAwD///3/+//5//n/
+v/7//z/+//8//3/+f/4//j/9//4//n/+//8//z/+//6//n/9f/2//n/9//1//X/+v//
/wMAAQAEAA4AFQAZACIAKwAvADQAQABKAEYAQAA0ACUAHQAcABEAAADx/+T/3v/h/+H/
1//V/9f/0//M/8//2P/a/9r/3v/k/+r/7f/w/+//7P/r/+z/7v/y//P/8P/t/+r/5v/h
/+H/4f/k/+f/6//v/+//6f/m/+f/5f/j/+b/6v/t//H/9f/0//P/9P/0//P/9f/4//3/
/f/+//7/+//6//n/+f/7//3//v/+/wAA//////////////7//v8AAAEAAgADAAIAAAD/
////AwAEAAQABAAGAAYABgAIAAQABAAGAAgACwAMAAwADAAJAAkACQAJAAwADgAPABAA
EgASABIAEQAQAA8AEAAQABUAFwAaABwAGQAYABgAGAAaABwAHgAgAB8AIAAgACAAHgAe
AB4AIAAkACUAJgAoACcAJQAkACQAJAAmACYAJwAoACcAJgAnACUAJAAkACQAJAAkACQA
JAAfABwAGgAZABoAGgAZABkAGgAYABcAFwAVABQAEwASABMAEwATABMADwAOAAwACQAJ
AAoACgAJAAoACgAKAAoABwAEAAUABAAFAAYABgAHAAQAAQAAAAAAAwADAAMAAwAEAAMA
AgABAAAAAAABAAAAAQADAAQABQABAAAAAAABAAEAAgAEAAQABQAFAAQAAwACAAIAAwAC
AAYABwAHAAgABAADAAIAAQAEAAYABgAGAAcABgAFAAUABQAEAAMAAwAEAAQABQAGAAQA
BAADAAIAAgADAAMABAAGAAUABQAFAAMAAgABAAAABAAFAAUABgADAAIAAQD+/wEAAwAE
AAUABAADAAMAAwACAAEAAAAAAAMABAADAAQABAADAP//AAABAAEAAQABAAIAAwABAAIA
//8AAAEAAAABAAIAAwADAP///v/9//3///8AAAAAAAACAAEAAAAAAP///v/+//3/AQAB
AAEAAAAAAAAA/v/9////AQABAAEAAQABAAAAAAD///7//f/+/wEAAgABAAIAAQADAP//
+/8AAAIAAgACAAIAAgACAAIAAgACAAIAAgADAAsADQAQABIAEgASABEADwAQABAAEQAS
ABEAEAAOAA0ADwAQABAAEQATABUAGQAcABoAFQATABAAEAAPAA8ADwALAAsACwAKAAkA
BgADAAEAAQABAAIAAwAAAP7/+v/4//r/+//8//7//v/9//r/+f/5//j/+P/5//r/+//8
//7//P/6//f/9P/3/////v/5//n/9//3//r//f8DAA0AFAAYABkAHwAoADUAPQBCAEQA
RAA+ADAAJAAfABEAAAD1/+r/4f/e/97/2f/V/9H/zf/L/83/1P/Z/97/4v/m/+z/8P/u
/+v/6v/p/+7/8//0//L/8v/t/+b/5f/i/+D/4f/l/+n/7v/z/+3/6f/n/+P/4v/j/+f/
8//2//T/9f/3//X/8v/x//b/+v/7//3/AgADAAEAAAD+//7//v/+////AQADAAQABAAB
AP///v/9/wEAAwAEAAYABgAFAAQAAwADAAIAAgADAAYACAAJAAoABwAGAAUABgAHAAgA
CwAOAAwADAALAAoACwALAAsACwANABAAEgAUABMAEgARAA8AEgATABYAGAAaABkAGQAY
ABoAGgAbABwAHgAgACIAJAAjACIAIAAeACAAIgAkACgAKAAnACYAJgAmACUAJQAmACcA
KgArAC0AKwAnACMAIQAiACIAIwAkACEAIAAfAB4AHgAcABsAGwAaABoAGQAZABUAEgAQ
AA8AEQASABMAFAATABEADwANAAwADAALAAkACwAMAAwACwAIAAYABAACAAQABAAIAAoA
CAAGAAMAAQABAP////8AAAIAAwAEAAUAAQD///3/+//+/wIABwAKAAgABwAFAAMA///+
//7///8AAAIABQAGAAQAAwABAP//AQACAAQABAADAAMAAgACAAEAAQABAAEABAAGAAYA
BgAEAAIAAAD//wEAAgADAAUABQAEAAQABAADAAIAAAD+////AQACAAQAAQD///7//f/9
//7///8AAAEAAQAAAAAA/v/+//7//P///wEAAgADAAEA///+//3//v///wAAAgAAAAAA
/v/+/wEAAQD+/wAAAQABAAEAAQD+//3/+f/4//r//v8CAAQAAQAAAP///f/9//z/+//7
////AAAAAAAA///9//v/+v/9//7/AAABAAAA///+//z/+v/6//j/9//6//3//v////z/
+//5//j/+//8//3/AAD///7/+//6//n//f/9//3//v8AAAAAAAAAAP7///8EAAUACQAK
AAwADgAMAAsACgAIAAoACgAKAAoADAANAA4AEAAPAA8ADwAPABQAFgAWABMAEAAOAAsA
CQALAAsACQAJAAkACAAFAAIA/v/7//n/9//6//v//P/8//j/9v/0//P/9P/2//j/+f/3
//f/9//2//X/9f/0//P/9f/4//r//P/3//b/8//v/+7/8f/x//P/+f/+/wEAAwAHAAoA
DAARABkAJgAxADkAPAA6ADIAKgAgABoAFwANAAQA/f/0/+n/4v/c/9X/1f/V/9P/0f/V
/9z/3f/e/9z/4P/m/+r/7v/v/+7/7//w/+3/6v/s/+7/7f/u/+//7P/m/+H/4f/h/+T/
6f/r/+v/6f/n/+b/4//j/+X/5v/o/+v/8f/z//T/8f/w/+7/7//v//L/+P/5//v//P/5
//j/9//3//n/+//8//z//P/7//v/+//7//v/+v/6//7///8AAAEA///8//r/+f/8//7/
//8AAAEAAgADAAYAAgAAAAAAAAACAAQABQAGAAMAAwADAAMABgAIAAkACgAOAA4ADgAN
AAoACQAKAAoADgAPABEAEgAQABAAEQASABMAFAAVABYAGQAaABoAGgAXABYAFQAWABkA
GQAZABoAGAAXABcAGAAaABwAHAAdAB8AHQAbABsAGwAaABoAGgAZABgAFwAWABEADgAM
AAsADQAOAA4ADwAOAAwACwALAAkACAAHAAYACAAJAAoACwAIAAgABwAFAAMABAAEAAMA
BQAEAAMAAgD+//z//v/+////AAAAAAEA/f/7//v//P/+////AAABAAAA///+//3/+//6
//r/+P/8////AQADAP///v/+/////v/+/////v/9//3//P/7//v//P/+//7/AQADAAQA
BgADAAEA///9/wAAAgACAAIAAgACAAIAAwACAAAA/v/9/wAAAAABAAIAAAAAAP///v/8
//3//f/+/wAA/////////v/+//7//v///////v/+//z//P/8//r//v//////////////
AAABAP3/+//5//j/+v/8//z//v/+//3/+f/6//v/+//7//v/+f/5//b/9v/4//r//P/8
//7//v/+//3/+//6//n/+f/5//r/+v/6//r/+f/4//j/+P/4//n/+f/+////AAAAAP3/
/P/5//f/9P/1//T/8//3//n/+v/8//r/+P/2//b/+v/8//r/+v/8//n/+P/3//b/+P/+
/wAAAwACAAQABgAHAAcABwAGAAYABgAGAAYABQAFAAUABgAGAAkACgALAA4ADgAOAAsA
CwAKAAgABwAHAAkABwAHAAcABAABAP7/+//6//r/+v/7//n/+f/4//X/8v/x//H/8f/z
//X/9v/1//L/8f/v/+7/8P/x//L/8//y//L/8v/x//L/8//z//L/8f/v/+3/6//u//P/
+f///wQACgARABcAHAAlADEANgA0ADgAPgA4ACwAIQAXAAgA+f/u/+X/4P/e/9n/0//R
/8//y//F/8T/y//O/9D/1P/Y/+L/6P/l/+T/4//i/+f/6v/s/+7/8f/y/+3/6P/m/+P/
4//l/+j/6//t/+3/6f/n/+j/4//h/+P/5v/o/+f/6f/r/+r/6f/q/+z/7//z//b/9v/1
//X/9P/w//D/8P/x//L/9f/3//j/9f/z//L/8f/1//f/+P/6//r/+f/4//f/9//2//b/
9//6//z//f/+//3//P/7//z/+P/4//r//P/+/wAAAQACAP7//f/8//v/AAAEAAcACgAK
AAgABgADAAQABQAIAAoADwAPABAAEAANAAwADAAMAA4AEAASABQAFAAUABMAEgAUABQA
FAAWABcAFwAXABgAFgAVABUAFgAYABoAGgAbABoAFwAUABMAFQAUABQAFAAVABQAEwAS
AA8ADAAKAAkACwAMAAwADQALAAgABgAFAAQABAAEAAQABQAFAAUABQADAAIAAAD9/wAA
AgADAAMAAQAAAP///v/9//z///8AAP7//v/9//3/+f/3//f/+P/6//v//P/9//z/+//6
//n/9//4//r/+v/6//v/+//7//f/9v/2//f/+P/6//3//v/7//v/+v/5//n/+v/8//z/
/f/9//z//P/5//n/+f/5//3/AAABAAIA/v/8//r/+f/6//r/+v/7//7//v///wAA/P/6
//f/9P/3//v//v8CAP///f/8//v/+v/6//r/+v/8//3//f/+//v/+v/5//b/+//9//7/
///8//v/+//7//n/+f/5//r/+//8//v//P/6//n/9f/2//j/+f/6//v/+f/5//b/9v/2
//j/+v/6//z//P/8//v/+P/2//T/8//4//r/+//8//v/+f/3//b/9v/2//f/9//6//v/
/P/8//n/+P/1//P/9v/5//r/+//5//n/+P/4//j/+P/4//r/+//8//v//P/3//X/9f/1
//j/+f/6//v//P/5//j/9//3////AQAEAAYABgAIAAkACQAHAAYABgAGAAcACAAIAAkA
BgAGAAUABQAJAAsADwASABAADQANAAwACgAJAAkACQAJAAkACQAIAAQAAAD8//n/+f/5
//r/+//5//j/9f/0//P/8//z//T/9//3//X/9f/y//D/7//v//L/8//0//b/9v/2//X/
9P/v/+//8P/x//H/8f/z//T/9f/3////CAAOABEAFwAgACcAMQA8AD4APgA+ADgAKgAd
ABkAEgADAPL/5//e/9j/1//V/8//y//L/8X/xP/J/87/0v/U/9r/4P/k/+f/5v/j/+L/
4//m/+r/7P/r/+j/5//i/9z/2f/V/9f/3v/j/+P/5f/n/+X/4v/f/93/3f/e/+L/6f/v
//H/8P/t/+r/7P/t/+3/8P/0//X/9//4//X/9P/z//P/9v/5//v//P/6//n/+f/5//n/
+f/4//j//P/9//7////8//r/+f/5//z//v///wAAAAAAAAAAAgD+//7/AAACAAUABgAG
AAYAAwADAAMAAwAFAAgACgAMAA0ADAALAAkACQAJAAsADAAQABEAEwAUABMAEgASABIA
FQAWABcAGAAbABwAHAAcABsAGgAZABoAHgAfACAAIgAfAB0AHAAcAB8AIgAjACUAIwAh
AB8AHwAdABwAHAAcAB4AHgAeAB4AGQAWABQAEwATABQAFAAVABIAEAAPAA8ADAAMAAwA
DAAOAA0ADAALAAcABgAEAAEAAgAEAAUABQADAAIAAQAAAP7//P/+//7///8AAAAAAQD8
//n/+P/4//r/+//8//3//P/7//r/+f/4//j/+f/4//v//f/+////+//6//r/+//9//7/
AAAAAP3//f/8//v/+f/6//z//P///////v/+//3//f/9//3/AAACAAIAAgABAAAA////
//7//v/+////AAAAAAEAAgD///7//P/6//3///8AAAIAAAD////////8//z//P/8/wAA
AQABAAIA///+//3/+v/+//////////7//f/9//3//P/7//r/+v/9//7//f/+//7//f/5
//r//P/9//7///8BAAEA/v/+//3//v////7///8AAAEAAQD+//z/+v/5//z//v///wAA
/v/9//z//P/6//r/+//7//7///8AAAAA///+//v/+f/6//3//v/////////+//7//f/8
//v//P/9//7//f/+//3/+//3//n/+v/8//7/AAACAP////8DAAMABgAIAAsADgARABEA
EQAQAA4ADAAKAAgACQALAA0AEAAPAA8ADwAPABIAFAAUABEAFAAUABMAEwARAA8ACwAJ
AAwADAAKAAgAAwABAAAA///9//3//f/8//r/+v/6//v/+f/4//f/9f/1//f/+f/6//f/
9//2//X/9f/2//b/9v////z/9//3//L/7//v/+//8f/4////BQAJAAwADgARABMAGgAn
ADUAQgBKAEgAQAA2ACQAFwATAAwA///4/+//4v/c/9f/z//L/8v/y//L/9L/2//c/9r/
2v/c/+D/5v/r//D/8f/y//H/8P/u/+r/5f/i/+P/6P/o/+f/5f/j/+L/5f/l/+P/5f/l
/+j/7f/r/+n/6P/q/+v/7f/x//T/+f/6//j/9f/z//T/+f/5//r/+v/7//z//f////3/
/f/8//r//f/9//7////+//////8AAP//////////AgACAAMABQADAAIAAAD+/wIABAAG
AAoABwAGAAcACAAHAAgACAAIAAoACwAMAA0ADAAMAAsACgAPABAAEQARAA8ADwARABIA
FQAVABYAFgAZABoAHAAeAB0AHAAbABoAHgAgACEAIgAgACAAIAAiACQAJQAmACgAKgAp
ACkAKgAoACgAJgAlACcAJwAnACkAKAAmACUAJAAhACAAHwAeAB8AHgAeAB8AHAAaABcA
FQAXABYAFgAXABUAFAATABIAEAAPAA4ADQANAA4ADgANAAoACgAJAAcACgAKAAoACgAF
AAIAAwACAAIAAgABAAEAAQABAAMABgAEAAEA/v/7//7///8AAAEA//8AAAIAAgABAAEA
AAD///7//v///wEA/v/+/////v///wEAAgADAAAAAAABAAAA//////7//v8AAAEAAgAD
AAEAAgABAAAAAQACAAMABQAFAAQAAwADAAAA/v/9//z/AAACAAMABAACAAEA///+////
//8AAAEA///+//3//P/9//3//P/8//7/AAACAAIAAQD///z/+f/7//v//P/9//z/+//6
//r/+v/6//j/+P/6//v/+f/8//r/+f/4//f/+P/5//f/+P/2//j/+v/6//j/+P/4//f/
9//4//n/+//7//r/+P/2//n/+f/5//r/+f/4//j/9//5//n/+f/4//n/+v/5//n/9v/3
//b/9f/4//n/+f/6//n/+P/3//j/+P/4//b/9v/7//3/+//5//j/9v/2//b/9v/4//v/
AgAFAAQABAAFAAYACQAJAAkACAAHAAYABQAEAAMAAwADAAQABgAJAAwADwAQABAADgAJ
AAwADAALAAsACgAJAAYABQAEAAIA/v/6//n/+f/6//v/+f/3//X/8v/y//L/8v/z//H/
8v/z//P/8f/x//H/8P/z//X/9v/3//P/8v/w/+7/6//w//H/8f/y/+//6//r/+v/8P/3
////BQAMABAADQANABQAHwApADIAOAA2ADIAKAAcABMABwD4//H/7P/j/97/2v/X/8//
y//L/8f/x//Q/9n/3P/c/+D/4P/g/+D/3//e/+P/6P/r/+r/7P/q/+X/4P/f/9z/3P/f
/+H/4//m/+X/4//f/9v/2f/c/9//4//n/+r/6P/l/+P/5f/o/+n/7v/y//X/9//2//f/
9f/0//L/8v/y//L/8//x//P/9P/0//L/8f/x//H/9P/3//n//P/7//n/9//1//b/9v/3
//n/+//8//z//P/6//r/+v/8//3//v8BAAQAAgACAAEAAAABAAEAAQABAAIABAAFAAYA
BgAGAAYABQAHAAkADQAQABAADQALAAgACgAMAA8AEgARABIAEwAUABMAFAAUABQAFgAW
ABYAGAAWABUAFAAUABcAFwAYABoAGAAaABoAGwAZABcAFQAVABcAGAAaABwAGQAWABMA
EAAQAA4ADQANAA4ADgANAA0ACwAIAAYABQAIAAoADAAOAAoABwAEAAEAAwAEAAQAAwAD
AAQABAADAAAA/v/8//r/+//8/wEABAAAAP7/+//5//j/9//4//r//f/9//3//f/5//f/
9f/z//f/+v/+/wAA/P/7//n/9//2//b/9//5//v//P/+//7//P/7//n/9//5//z/AAAC
AAEA///8//r//P/9//7//////wAA///+//v/+v/5//n//P/+/wAAAwABAP7//P/6//3/
/v/+//7//P/9//3//v/8//v/+//7//z//v8AAAIAAAD9//n/9v/4//r//P/8//7/////
/////f/7//r/+f/8//3//v8AAP7//P/4//b/+v/7//n//P/9//3//f/9//v/+//4//j/
+f/8////AAD9//z/+//5//n/+v/7//3//P/8//v/+v/8//v/+v/6//z//P/9//3//P/7
//r/+P/7//z/+//7//n/+//7//v/+P/3//X/9P/4//r//P8AAPj/9v/0//b/+P/6//z/
/v8AAP7/AAD+//3/AAACAAQABQAHAAkACgAMAAkACAAHAAUABwAJAAwADgALAAoACQAK
AA0ADgAMAA0ADgAOAA8AEQAOAAkABgADAAUAAwABAP//+//6//n/+f/5//n/+P/1//f/
9//4//n/+P/3//X/8f/0//X/9f/2//f/9//3//f/9v/0//L/7//4//n/9//y/+//7f/t
/+//9P/5////BwAMABAAEQARABYAIwAxADoAQgBIAEQAOAAoABsADwAEAP3/9v/v/+b/
4P/b/9P/y//H/8f/yf/O/9f/3P/a/9r/4P/g/97/4f/m/+f/7P/z//D/7P/u/+3/6P/p
/+7/8v/x/+3/7f/q/+n/5//l/+X/6//u/+v/6//r/+j/5P/l/+f/6//u//P/9v/2//f/
9f/y//P/8//0//T/9P/2//j/+//6//v/+//6//r/+f/5//n/+v/7//v//P/8//v/+v/5
//3//v8AAAMAAQAAAP7//P/+//7//v8AAP//AAADAAYABAAEAAMAAgAFAAcACQALAAgA
CAAHAAYACwAMAA0ADQAPAA8AEQASABEADwAOAAwAEAASABUAGAAXABYAFQAUABUAFgAW
ABYAFwAYABkAHAAcABsAGgAaABsAGwAcAB4AHQAeAB0AHQAfAB0AGwAbABsAGgAaABoA
GAAWABQAEgATABIAEgATABEAEAAOAA0ADgAMAAsACwAMAAwADAAMAAsACQAHAAUABwAI
AAgABwAFAAYABgAFAAcABgAFAAQAAwACAAUABgADAAIAAAD//wEAAQADAAYABAABAP7/
+//9//3//f/9//3//v8AAAAA/f/9//z/+//9//7/AAADAAEAAAAAAP7//v//////////
/wAAAgACAAIAAQD///7///8BAAMABQACAAIAAAD+/wAAAAAAAAEAAgACAAIAAwAAAP7/
/f/8//7/AAABAAIAAQABAAAAAAACAAEAAQABAAAAAAAAAAAAAAD///3//P///wAAAQAA
AP/////+//3//f/9//7///8BAAEAAQACAAAA/v/6//j//f////7/AgABAP///f/7//z/
/f/7//z//P/+/wAAAAD9//z/+//5//n/+v/7//3//f/8//r/+P/7//v/+//8//7//v//
/////f/7//n/9v/6//z//P/9//r/+//6//n/+//7//r/+v/8//z//P/+//3//P/5//j/
+//9/////f/4//j/+P/4//j/+//9/wMABQAFAAYACAAKAAsACwALAAoACwAMAA0ADgAL
AAkABwAGAAkACwANAA8AEQASABEADQAOAA4ADQANAA8ADwANAA0ADAAKAAYAAgAAAP//
//////7//f/8//r/9//2//X/9f/3//j/+f/5//T/8//y//D/8//1//b/9//2//b/9f/0
//H/8v/z//X/9v/1//H/7//v/+7/8f/3/wEACAAQABcAFwAWAB0AKQAyADwARABEAD4A
MAAfABUADAD7/+7/5//i/97/2//X/9P/y//F/8H/wv/H/9D/2P/c/9z/4P/i/+H/4v/h
/+D/5f/s/+7/7v/r/+T/3//a/9j/2f/d/+H/4v/l/+X/4//l/+H/2v/f/+X/4//k/+j/
5//l/+f/6P/p/+z/8P/x//X/9v/2//X/9f/0//L/8v/y//P/9P/3//n/+v/3//X/9P/z
//f/+f/6//z/+//7//v/+//7//r/+v/7//3//v/+//7//f/8//v//P/9//7/AQAEAAQA
BAADAAIAAQABAAEAAQAEAAYABwAIAAcABgAFAAMABQAHAAsADgAQAA8ADwAOABAAEAAR
ABIAFQAWABcAGAAWABYAFQAUABcAGAAZABwAGwAbABsAHAAcABsAGwAcAB0AIAAhACMA
IAAdABoAGQAcABwAHQAeABwAGgAYABYAFgAUABMAEwAUABQAEwATAA8ADAAKAAkACQAK
AAsADAAKAAkACAAHAAYABgAFAAMABAAGAAcABwAFAAIA///8//v/+v/9//7//v/+//3/
/f/5//f/9//4//r/+//8//3/+//5//f/9f/3//j/+v/6//r/+//7//v/9//2//b/9//6
//z///8AAP3/+//4//X/+P/6//3//v/9//3//P/8//n/+f/5//n/+//+////AAD+//z/
+v/5//v//P/9/////v/8//v/+v/6//r/+f/4//v//f/+/wAA/v/7//n/9//3//j/+f/6
//v/+//6//r/+v/6//r/+P/8//3//f/9//n/9//2//X/+P/5//r//P/6//r/+P/4//n/
+f/2//j/+//7//v/+//6//n/9f/0//b/+P/6//r/+P/4//j/9//1//T/8//z//b/+P/5
//r/9//1//P/8v/1//b/+P/5//r/+f/4//b/9P/0//L/8f/z//f/+f/7//n/9//0//L/
8//0//X/+P/4//j/9v/2//P/8//1//n//P/7//r/+f/4//f/9//7//v/AAACAAUACAAI
AAcABgAEAAYABgAGAAYABwAHAAcACAAFAAUABQAFAAsADgAPAA0ACwAKAAgABwAHAAcA
BQAFAAcABgADAAAA/P/5//f/9f/3//f/9//2//P/8v/x//H/7//w//H/8f/x//H/8f/w
/+3/7f/s/+v/7f/w//L/9P/x//D/7//r/+r/6f/p/+n/6//u//P/9f/3//z/BAAJAA8A
FAAdACkANAA4ADgAOAAwACQAGwAVAAwA/f/w/+P/2v/U/83/x//J/8v/yf/F/8b/y//Q
/9D/0v/U/9r/4v/n/+b/4//k/+P/5P/k/+T/4//g/9//3v/a/9f/1f/X/9j/3f/f/+H/
4//h/97/3f/b/9v/3P/g/+P/5//n/+r/7f/s/+j/5f/p//D/8f/x//L/8v/w//D/8P/x
//H/8//0//T/9f/1//b/9//2//X/8//y//X/9//5//v/+v/4//f/9//3//j/+P/4//r/
+v/6//z/+f/4//n/+v/8//7///8AAP3//f/9//3//v8AAAEAAgAEAAQABAADAAMAAwAF
AAYACwALAAwADAAKAAoACwAMAA0ADgAPABAAEgAUABUAFgAVABQAEwAUABcAFwAXABgA
FgAVABUAFgAYABoAGgAbAB4AHQAcAB0AGQAWABQAEgAUABQAFAAUABIAEAAPAA8ADgAO
AA0ADQAKAAgABwAHAAMAAgABAAAAAgADAAQABQADAAIAAAD9//v//P/8//v//P/8//z/
/P/4/w==
         </WaveFormData>
      </LeadData>
      <LeadData>
         <LeadByteCountTotal>10000</LeadByteCountTotal>
         <LeadTimeOffset>0</LeadTimeOffset>
         <LeadSampleCountTotal>5000</LeadSampleCountTotal>
         <LeadAmplitudeUnitsPerBit>4.88</LeadAmplitudeUnitsPerBit>
         <LeadAmplitudeUnits>��V</LeadAmplitudeUnits>
         <LeadHighLimit>2147483647</LeadHighLimit>
         <LeadLowLimit>268435456</LeadLowLimit>
         <LeadID>V1</LeadID>
         <LeadOffsetFirstSample>0</LeadOffsetFirstSample>
         <FirstSampleBaseline>0</FirstSampleBaseline>
         <LeadSampleSize>2</LeadSampleSize>
         <LeadOff>FALSE</LeadOff>
         <BaselineSway>FALSE</BaselineSway>
         <ExcessiveACNoise>FALSE</ExcessiveACNoise>
         <MuscleNoise>FALSE</MuscleNoise>
         <LeadDataCRC32>618245810</LeadDataCRC32>
         <WaveFormData>
AAAAAAAAAAD+//7//v/+////AAABAAIAAAAAAAAAAAACAAIAAgACAAIAAgACAAIAAQAA
AP///v///wAAAQACAAAAAAAAAAAAAgACAAQABgAJAAoACwAMAAsACgAJAAgACgAIAAUA
BAAAAP7//P/6//v/+f/6//n/9//2//X/9f/z//P/8//z//X/9v/2//b/9//3//j/+f/8
//7//v/+/wAAAAABAAEAAgABAAAA/////////v/+//7/////////AQABAAEAAQD/////
//////3//f///wAAAQADAAUABgAKAA0ADQANAA0ADgAOAA4ACgAHAAYABgADAAMACgAV
ACIAKAAmACQAJQAjACMAJgAoACcAKQAtACwAKwAvADUAPABMAF0AaQBzAHoAhACKAJQA
ngCnAK8AtwC8AMIAxgDGAMMAxADFAMIAugC1AKwAoQCVAIoAgQB7AHMAagBnAGMAXQBY
AFEASQBDADwANwAzAC0AKAAkACEAHgAaABQAEAANAAoACQAHAAUABAADAAIAAQD///z/
+//5//j/+P/3//b/8//z//H/8P/v/+7/7v/u//D/7v/t/+z/6v/p/+j/6P/n/+b/5v/l
/+T/4//j/+L/3//e/97/3f/e/93/3P/b/9j/1//W/9b/1//V/9T/0//S/8//z//N/8n/
yf/J/8f/xv/F/8P/wv++/77/vf+8/73/vP+7/7r/uf+4/7X/tf+1/7T/tP+0/7X/tP+0
/7T/sv+z/7P/s/+2/7b/uP+4/7j/uv+7/7z/vv+//8D/w//F/8f/yP/J/8n/yv/O/9D/
0v/U/9f/2f/a/9z/3v/g/+D/4v/l/+f/6//r/+3/7v/v/+//8f/y//X/9v/3//n/+P/4
//j/+f/6//v//P/8//7//v///////f/+//7///////////////7//v/+////////////
//////////////3//P/8//z//v/+//7//v/9//3//f/9//3//f/9//3//f/9//3//f/9
//z//P/8//z//f/9//3//f/9//z//P/6//r/+v/6//z//P/7//v/+f/5//n/+f/7//v/
/P/8//n/+f/5//j/+P/4//j/+P/6//v/+//7//j/+P/4//j/+v/6//r/+//7//r/+f/5
//f/9//4//j/+P/4//j/+P/4//j/+P/4//j/+P/4//j/+P/4//f/9//4//j/+P/4//n/
+f/4//j/+P/4//j/+P/6//r/+v/6//j/+P/3//f/+f/5//r/+v/6//r/+v/6//n/+P/3
//b/9//4//n/+v/4//j/+P/4//j/+P/4//r/+v/4//j/+P/4//j/+P/4//j/+f/6//v/
/v/+////AAABAAQABAAEAAQABAAEAAIA///+//z/+v/4//b/9v/z//P/7//t/+z/6//p
/+n/6f/p/+v/6//s/+z/6v/t/+3/7v/x//L/9P/0//T/9P/0//X/9f/3//f/9//3//f/
9//2//T/9P/1//X/9//3//f/9//1//X/9f/1//f/9//3//f/+P/5//n/+f/6//7/AwAH
AAcACQAKAAwACgAKAAsACAAGAAcACQAKAA0AGAAkAC4AMAAvADEAMwAyADIANQA1ADMA
NAA1ADcAOQA+AEgAVwBrAHcAfgCIAJIAmgCmALMAuwDDAMoAzgDSANQA0QDOAM0AygDG
AMEAvACxAKMAlgCJAH8AdQBwAGkAZQBfAFgAUQBHAD8AOAAxAC0AKQAkACAAGQAWABMA
DgALAAkABgAFAAMAAQD9//v/+f/3//b/9P/0//P/8v/y//H/8P/t/+3/6//q/+v/6v/q
/+r/6v/o/+f/5v/m/+X/5P/k/+P/4v/i/+H/3v/d/93/3P/d/9z/3P/b/9r/2f/Y/9f/
1P/T/9L/0v/T/9H/0P/P/8z/yf/J/8f/xf/F/8X/w//E/8P/wf/A/7z/vP+7/7r/uf+4
/7f/tv+1/7T/sf+x/7H/sP+w/7D/r/+u/67/rv+s/63/rf+t/7D/sP+y/7L/sP+y/7P/
tP+2/7f/uP+7/7v/vf++/7//wf/C/8b/yP/K/8z/z//R/9L/1P/W/9j/2v/c/9//4f/l
/+X/5//o/+v/6//t/+7/7//w//H/8//0//T/9P/1//j/+f/6//r/+v/6//v/+//5//r/
+v/7//3//f/9//3//P/8//z//f/7//v/+//7//v/+//7//v/+//6//r/+v/8//z//P/8
//n/+f/5//n/+//7//v/+//7//v/+//7//n/+P/4//j/+v/7//v/+//5//n/+P/4//r/
+v/6//r/+P/4//f/9//3//f/9//3//n/+f/6//r/9//3//f/9v/4//j/+P/4//j/+f/5
//n/9v/2//b/9v/4//j/+P/5//f/9v/1//X/9//3//j/+P/2//b/9v/2//b/9v/2//b/
9v/2//b/9v/2//b/9f/1//b/9v/2//b/9//3//b/9v/2//b/9v/2//b/9v/2//b/9v/2
//X/9f/3//f/+P/4//j/+P/4//j/9v/2//b/9v/4//j/+P/4//b/9v/2//b/+P/4//j/
+P/4//f/9v/1//T/9v/2//b/9v/4//j/+P/4//z//v///wAAAQACAAIAAgABAAAA///8
//v/+v/4//b/9P/y//L/7//v/+3/6//q/+n/6f/p/+n/6f/p/+n/6v/s/+z/7//v//D/
8f/y//T/8v/y//L/8v/1//X/9//3//X/9f/1//X/9P/0//T/9f/3//f/9//3//X/9f/1
//X/9//3//f/9//1//j/+f/5//v/AAAEAAcACQALAAsADAAKAAgACAAHAAoADAAJAAkA
EAAdACgAMAAwADIANQA3ADcAOAA2ADUANQA3ADgAOwA/AEcAVgBoAHUAfwCHAJIAnACo
ALQAvgDJANEA1QDYANoA1gDUANMA0gDNAMgAwAC1AKYAmQCPAIQAeQBzAG0AZgBfAFcA
UQBIAD8ANwAzAC4AJwAjAB8AGAAUAA8ACgAIAAQAAgABAAAA///9//v/9//1//P/8f/x
//D/8f/x/+7/7v/t/+z/7f/t/+v/6v/p/+j/6P/o/+j/5v/l/+T/5v/l/+T/5P/h/+D/
4P/f/97/3f/d/9z/3f/c/9z/2//Z/9f/1f/T/9P/0//T/9T/0f/P/87/zf/M/8n/yf/H
/8f/x//H/8X/wv/B/7//vv++/77/vf+8/7n/uP+3/7b/tf+0/7H/sf+x/7D/sP+w/7H/
sP+w/7D/sv+z/7P/s/+y/7L/tP+0/7T/tv+3/7j/uv+7/7z/v//B/8P/xP/F/8f/yP/M
/87/zv/Q/9P/1f/Y/9r/3P/e/+L/5P/n/+n/6f/p/+v/7P/x//H/8//0//P/9P/1//f/
+P/4//j/+f/6//v//P/8//z//P/9//3//f/+//7////9//3//f/9//7//v/+////AQAB
AAEAAQAAAP///v/9//7//v///wAA/v/+//7//v///////////////////////f/9//3/
/f////7//v/+//z//f/9//3//f/9//z//P/+//7//v/+//z//P/7//v//P/9//7////9
//3//v/+//3//f/9//z//P/8//z//P/6//v/+//7//z//P/8//z/+v/6//r/+//9//z/
+//7//v/+//8//z/+v/6//r/+v/8//z//P/8//r/+v/6//r/+v/6//n/+f/7//z//f/+
//7//f/7//r//P/8//z//P/8//z//P/8//z//P/7//v/+//7//z//P/6//r/+v/6//z/
/P/8//z//P/8//z//P/8//z//P/8//7//v/8//r/+P/5//r/+//8////AAADAAYABgAG
AAYABgAGAAYABgAGAAQAAgD///7//v/8//r/+P/6//f/9//1//H/8P/v/+//7//v/+//
7//w//L/8//0//b/9f/1//X/+P/6//r/+v/6//r/+//7//v/+//7//v//f/9//z//P/6
//v/+//7//v/+//7//v/+//7//v/+//7//3//f/+////AwAFAAYACgANAA0ADQAPABAA
DgAMAAoACQAKAAgABwALABQAIQAqACwAKAAqACsAKQArAC4ALAAtADMANQA0ADUANwA9
AEoAXABrAHMAfQCGAJAAmACiAKwAtQC9AMMAxgDMAMoAxgDHAMYAwQC+ALgArwCkAJkA
jQCCAHkAcQBrAGYAXwBZAFUATgBFAD8AOQAyAC0AKQAlACAAHgAZABQAEQAMAAkABwAG
AAUAAwABAP///f/7//n/+P/2//b/9f/2//b/9f/0//H/8f/v/+7/7//u/+7/7v/u/+z/
6//q/+r/6f/o/+j/5//m/+b/5f/k/+P/4//i/+H/4P/g/9//3v/d/9z/2//Y/9f/1v/W
/9f/1f/U/9P/0v/P/8//zf/L/8v/y//J/8j/x//F/8T/wv/C/8H/wP+//77/vf+8/7v/
uv+3/7f/t/+2/7b/tv+3/7b/tv+2/7T/tf+1/7X/tv+2/7j/uP+6/7z/vf++/8D/wf/C
/8X/xf/H/8j/yf/L/8z/0P/S/9b/2P/b/93/3P/e/+D/4v/i/+T/5//p/+v/6//t/+7/
7//v//H/8v/0//b/+P/7//r/+v/6//v//v///wAAAAD+//7/////////AAAAAAEAAQAB
AAEAAQD///7//f/9////////////AQABAAEAAQAAAP7//f/8//3//v///wAA////////
//8BAAEAAQABAP7//f/8//v//f/8//z//P/9////AAABAAAA///9//z//v/+//7//v/+
//7//f/9//3//f/9//3//////wAAAAD////////+//z//P/8//z//P/9//3//f/+//7/
/v/+//7//v/+/////f/8//v/+//9//3//v/+//z//P/8//z//v/+//7//v8AAAAAAAAA
AP///v/8//v//v/+//7//v///////v/+//7//v/+//7//v/+//7//v/8//z/+//7//3/
/f/+//7//P/8//z//P/9//7///8AAP7//v/+//7/AAD+//7//P/8//3//v///wAAAAAC
AAQABQAGAAcACAAIAAoACgAKAAoACAAFAAQAAgD+//z/+v/6//X/9f/z//H/8f/x//L/
8//z//P/8//z//L/8v/y//X/9v/4//r//P/9//z/+//6//r/+//7//3////////////9
//z//P/8//3//f/9//3//v///wAAAQAAAP///v/9//3////+////AQADAAYACgANAA8A
EQAPAA4ADgAMAAwABwAEAAYABwAHAAgADwAYACAAJgAkACEAIwAlACYAKAApACcAKQAs
AC0ALQAzADwARgBVAGMAbQByAHwAhACMAJYAoQCrALEAuAC8AMAAxADFAMYAxwDEAL4A
uQCwAKUAmwCQAIUAewB1AG4AaQBlAGEAXABXAE0ARQBAAD0ANwAzADAAKgAjAB4AHQAY
ABUAEwAQAA8ADQALAAcABQADAAEAAAD+//7//f/6//r/+f/4//f/9//1//T/8//y//L/
8v/w/+7/7f/s/+7/7f/s/+z/7f/s/+z/6//p/+f/5v/k/+P/4v/i/+H/4P/f/97/3f/e
/93/3P/c/9n/1//W/9X/1P/R/9H/z//P/8//z//N/8r/yf/H/8b/xP/E/8P/wv/B/8D/
v/++/73/vP+5/7n/u/+6/7r/uv+3/7b/tv+2/7j/uf+5/7n/uv+6/7z/vP+8/77/v//A
/8L/w//E/8f/x//J/8r/y//N/87/0v/U/9T/1v/Z/9v/3P/e/+D/4v/k/+b/6f/r/+v/
6//t/+7/8f/x//P/9P/3//j/+f/7//r/+v/6//v//v///wAAAAD+//7//////wEAAgAC
AAMAAQABAAEAAQAAAAAAAAABAAMAAwADAAMAAgABAAAA//8BAAAAAAAAAAAAAAAAAAAA
//////////////////////3//f/9//3////+//7//v/8//3//f/9//3//f/8//z//v/+
//7//v/+//7//f/9//3//f/9//3/+//7//z//P/7//v/+//6//z//P/8//z/+v/7//v/
+//8//z//P/8//z//P/8//3//f/8//v/+//9//3//v/+//3//P/7//r/+v/6//r/+v/6
//r/+v/6//r/+v/5//n/+v/6//r/+v/7//v/+v/6//r/+v/6//r/+v/6//r/+v/6//r/
+f/5//n/+f/6//r/+P/4//j/+P/6//r/+v/6//r/+v/6//r/+v/6//r/+v/8//z//P/6
//r/+v/6//r/+v/8//z//P/8//7/AAABAAIAAwAEAAQABAAEAAQABAACAP///v/8//r/
+v/4//j/9f/z//H/7//u/+3/7f/t/+3/7f/t/+3/7v/u/+7/8f/x//L/8//0//b/9P/0
//T/9P/1//X/9//3//j/+f/6//v/+P/4//j/+f/5//n/+f/5//n/+f/5//n/+f/5//n/
+f/5//r/+//7//v//v8CAAUABwAJAA0AEAAOAAwADAALAAgACgANAAsACAAPABwAKAAu
ADAAMQAzADEAMgA2ADcAMwAxADYANwA3ADsAQgBMAF0AbwB3AH4AiACSAJwAqACxALsA
xQDMAM4A0ADQAM0AzgDNAMoAxgC/ALYArQChAJIAhQB7AHUAbgBpAGMAXQBWAE8ARwA/
ADoANQAvACkAJAAgABsAFgAVABAADQALAAYABQADAAEA///9//v/+f/4//b/9v/1//T/
9P/z//L/8f/x/+//7v/v/+7/7v/u/+7/7P/r/+r/6P/n/+b/5v/n/+b/5v/l/+T/4//j
/+L/4f/g/+D/3//e/93/3P/b/9j/1//W/9b/1//V/9T/0//Q/83/zf/L/8n/yf/J/8f/
xv/F/8P/wv/A/8D/v/++/73/vP+7/7r/uf+4/7X/tf+1/7T/tP+0/7P/sv+y/7L/sP+x
/7H/sf+0/7T/tv+2/7T/tv+3/7j/uv+7/7z/v//B/8P/xP/F/8X/xv/K/8z/0P/S/9X/
1//W/9j/2v/c/+D/4v/l/+f/6f/p/+v/7P/v/+//8f/y//X/9v/3//n/+v/6//r/+//8
//3//v/+//7//v///////f/+//7///8BAAEAAQABAAAAAAAAAAEAAwADAAMAAwABAAEA
AQABAAEAAAAAAAAAAgACAAIAAgD//////////wEAAQABAAEA//////////////7//v/+
//7//////////f/9//z//P/+//7//v/+//7//v/9//3//f/9//3//f/9//3//v/+//v/
+//7//r/+//8//3//v/8//3//f/9//r/+v/6//r//P/8//z//f/7//r/+f/5//v/+//8
//z/+v/6//r/+v/6//r/+v/6//r/+v/6//r/+v/6//n/+f/8//z//P/8//v/+//6//r/
+v/6//r/+v/8//z//P/8//z//P/7//v/+//7//z//P/6//r/+v/6//r/+v/6//r//P/8
//z//P/6//r/+v/6//z//P/8//z//P/8//z//P/8//7//v8AAAIABQAGAAcACAAHAAYA
BQAEAAYABAABAAAA/P/6//j/9v/2//P/8//x//H/8P/v/+//7v/t/+z/6//t/+7/7v/u
//H/8f/y//P/9P/2//b/9v/2//b/9//3//f/9//3//f/+f/5//j/+P/2//f/9//3//n/
+f/5//n/+f/5//n/+f/7//f/+f/8//3/+////wIABAAHAAkACwANAA4ADgAQABAADQAK
AAoADQALAAoAEwAkADAANgA2ADcAOQA3ADgAOgA5ADcAOQA+AD0APwBDAEwAWgBtAHsA
gwCOAJgAogCsALgAwQDJANEA1gDaANwA2gDXANYA0wDOAMYAvwC0AKcAmwCQAIUAewBx
AGoAZQBfAFkAUABJAEMAOwA0AC0AKQAjAB4AGgAVABQAEQAMAAkABwACAAEA///9//3/
+//5//f/9v/0//T/8//y//L/8f/w/+//7//t/+z/6//q/+r/6v/s/+r/6f/o/+b/5f/k
/+T/4//i/+L/4f/i/+H/4f/g/93/3P/c/9v/3P/b/9r/2f/W/9X/1P/U/9P/0f/Q/8//
0P/N/83/y//H/8f/x//F/8b/xf/D/8L/vv++/73/vP+7/7r/uf+4/7n/uP+1/7X/s/+y
/7L/sv+x/7D/sP+w/7D/sf+x/7H/sv+y/7T/tP+0/7b/t/+4/7j/uf+6/73/vv/B/8P/
xf/G/8b/yf/K/87/0P/T/9X/1v/Y/9r/3P/e/+D/4//l/+n/6f/r/+z/7//v//H/8v/z
//T/9f/3//j/+P/4//n/+v/7//z//P/+//7///////3//v/+/////f/9//3//f/9//7/
//8BAP////////////////////////7//v/+//7//v/+//7//f/9//3//f/7//v/+//7
//3//f/9//3/+//6//r/+v/6//v/+//7//v/+//6//r/+v/6//r/+v/8//z/+//7//n/
+f/5//n/+f/5//r/+v/5//n/+f/4//b/9v/2//b/9//5//r/+//6//r/+v/6//j/+P/4
//n/+//6//n/+f/3//f/+P/4//r/+v/6//r/+P/4//j/+P/4//j/+P/4//r/+v/5//n/
+P/4//j/+P/7//v/+v/6//r/+v/6//r/+P/4//j/+P/6//r/+f/5//f/9//4//j/+v/6
//r/+v/4//j/+P/4//j/+P/4//j/+P/4//j/+P/4//b/9v/4//r/+v/6//r/+v/6//r/
/P/+/wEAAgADAAQAAgACAAIAAgACAAAA/f/8//z/+v/4//b/9P/x//H/7//t/+z/6//r
/+v/6//r/+v/6//s/+z/7P/v/+//8P/x//D/8v/y//L/8//0//b/9//3//f/9//3//f/
9//2//b/+P/5//n/+f/3//f/9//3//n/+f/5//n/+//5//n/+P/5//n//f8CAAYACQAL
AAsACwAMAAwACgAIAAcACAAKAAkABwAMABcAJAAqACoAKAArAC0ALQAuAC4AKwAtAC8A
MAAxADUAOwBGAFYAZwBvAHUAggCMAJYAogCsALUAvQDDAMYAygDKAMoAyQDIAMcAwAC6
AK8AogCXAI0AhgB9AHMAbQBmAF8AWQBTAEwAQwA9ADcAMgAtACkAIwAeABgAEwAQAA8A
CgAHAAUABAADAAEA///9//v/+f/3//b/9P/0//P/8v/y//H/8P/x//H/7//u/+3/7P/s
/+z/7P/q/+n/6P/o/+f/5v/m/+P/4v/i/+H/4v/h/+H/4P/f/97/3v/d/9z/2//a/9n/
2P/X/9b/1v/T/9H/0P/P/9D/zf/N/8v/yf/J/8n/x//G/8X/w//C/8L/wv/B/8D/vv+8
/7r/uP+4/7j/tv+3/7X/tP+0/7T/tf+0/7T/tP+0/7X/tf+1/7T/tP+2/7b/uP+6/7v/
vP++/7//wP/D/8P/xf/G/8f/x//I/8z/zv/Q/9L/1f/X/9r/3P/e/+D/4P/i/+X/5//p
/+n/6//s/+//7//x//L/8f/y//P/9f/3//j/+f/7//r/+//8//z//P/8//3//f///wAA
AAABAAAA///+//3//f/+////AQD/////////////////////AQAAAAAAAAD+//7//v/+
//7///8AAAEAAAD///7//f/9//3//f/9/////v/+//7//f/9//z/+//9//3//P/8//z/
/P/8//z//P/8//v/+//7//v/+//7//n/+f/6//r/+//7//v/+v/6//r/+v/6//j/+f/5
//n/+f/6//v//P/7//r/+f/5//r/+v/6//v/+f/5//r/+v/4//j/+P/4//r/+v/6//r/
+P/4//j/+P/6//r/+f/5//z//P/8//z//P/7//n/+P/6//r/+v/6//r/+v/6//r//P/8
//v/+//5//n/+v/6//z//P/8//z//P/8//z//P/6//r/+v/6//z//v/+//7//v/9//z/
+//6//v//v8BAAMABgAHAAgACAAHAAYABQAEAAMAAQABAAAA/f/6//f/9v/1//X/8//x
//L/8f/x//H/7//v/+//7//w//D/8P/z//P/9P/1//b/+v/6//r/+v/6//v/+//9//v/
+//7//v//f/8//z//P/7//v/+//7//3//f/9//3//f/9//3//f/9//v//P/9//3///8E
AAgACwANAA0ACwAKAAoACAAGAAUAAgAEAAUAAwACAAsAFgAeACQAJAAjACEAIQAkACYA
IwAjACkALAAtAC0AMQA6AEIATwBdAGsAdAB8AIQAjACYAKEAqQCxALgAvADCAMIAwQDC
AMMAvgC4ALEAqgCfAJUAigCBAHkAcwBsAGUAXwBbAFYAUQBJAEMAPgA5ADMALQAoACQA
HwAcABkAFAARAA8ACwAJAAYAAwABAP///f/7//z/+v/6//n/9v/2//X/9P/1//X/8//y
/+//7v/u/+7/7v/s/+v/6v/q/+n/6P/o/+f/5v/m/+X/4v/h/+H/4P/f/97/3v/d/97/
3f/c/9v/2P/X/9b/1v/T/9H/0P/P/8//zf/O/83/yf/J/8n/x//I/8f/xf/E/8L/wv/B
/8D/vf+8/7v/uv+7/7r/t/+3/7X/tP+0/7T/tf+0/7T/tP+0/7X/tf+1/7T/tP+2/7b/
t/+6/7z/vv+//7//v//B/8P/xf/G/8f/yf/K/87/0P/Q/9L/1f/X/9r/3P/e/+D/4f/i
/+T/5f/p/+n/6//s/+//7//x//L/8//0//X/9//6//r/+v/7//v/+//7//r/+//8//7/
///9//7//v//////////////AAAAAAAAAQD////////////////////////+//7//v/8
//z//P/8//z//f/+/////v/9//z/+//9//3//f/9//3//P/8//z/+v/7//v/+//9//3/
/P/8//r/+v/6//r//P/8//v/+//5//n/+f/5//f/9//4//j/+P/5//r/+v/4//j/+P/4
//j/+f/5//n/+P/4//j/+P/4//j/+P/5//v/+v/5//n/9//3//j/+P/4//j/+P/4//j/
+P/4//j/+P/4//j/+P/6//r/+f/5//j/+P/4//j/+//7//r/+v/6//r/+v/6//j/+P/4
//j/+v/6//n/+f/3//f/+P/4//r/+v/6//r/+v/6//r/+v/4//j/+P/4//j/+P/4//j/
+P/6//j/+P/4//r/+v/6//r/+v/6//z//v///wAAAQACAAIAAgACAAIAAgAAAP3//P/7
//r/+f/4//f/8//y/+//7//u/+3/7f/t/+3/7f/t/+v/7P/s/+z/8f/x//L/8//y//T/
9P/0//T/9P/1//X/9//3//f/9//3//f/9v/2//j/+f/5//n/+f/5//n/+f/5//n/+f/5
//v/+f/5//r/+f/5//n//v8CAAcACQALAA0ADAAMAA4ADAALAAoACgANAA0ACgAPABoA
JgAuADIAMwAzADUANAA2ADUAMQAxADQANwA5AD0AQgBMAFsAbQB3AH4AiACUAJ4AqAC1
AL8AxwDMAM4A0gDSAM8A0ADPAMwAyADBALoArwChAJQAiQCBAHkAcABrAGcAXwBYAE8A
RwA/ADoANQAvACsAJAAeABsAFgATAA4ACwAJAAgABwAFAAMA///9//v/+f/6//j/+P/3
//b/9v/1//T/8f/x/+//7v/v/+7/7v/u/+z/6v/p/+j/6v/p/+j/6P/n/+b/5v/l/+T/
4//j/+L/4f/g/+D/3//e/93/3P/b/9z/2//a/9r/1//V/9T/0//S/8//z//N/83/zf/N
/8v/yP/H/8X/xP/E/8T/w//C/8D/vv+8/7r/u/+6/7f/t/+3/7b/tv+2/7X/tP+0/7T/
tP+1/7X/tf+2/7b/uP+4/7b/uP+5/7r/vv+//8D/w//B/8P/xP/F/8j/yv/P/9L/0//U
/9b/1//a/9z/3v/g/+L/5P/n/+n/6//r/+3/7v/z//P/9f/2//X/9v/3//n//P/8//z/
/f/+////AAAAAAAAAAABAAEAAwAEAAQABQADAAMAAwADAAIAAgACAAMABQAFAAUABQAD
AAMAAwADAAQABAAFAAYABAAEAAQABAADAAMAAwADAAUABQAFAAUAAwADAAMAAwAFAAQA
BAAEAAIAAwADAAMAAQABAAAAAAACAAIAAgACAAIAAgABAAEAAwADAAMAAwACAAEAAQAA
AAEAAQABAAAAAgACAAIAAgAAAAEAAQABAAIAAgACAAIAAAAAAAAAAQADAAIAAQABAAMA
AwAEAAQAAwACAAEAAAACAAIAAgACAAAAAAAAAAAAAgACAAEAAQACAAIAAgACAAEAAQAA
AAAAAgACAAIAAgAAAAAAAAAAAAAAAAD/////AQABAAIAAgAAAAAAAAAAAAIAAgACAAIA
AgACAAIAAgAAAAAAAAAAAAQABAACAAIAAgACAAIAAgACAAQABAAGAAgACQAKAAsADAAM
AAwADAAMAAwACgAHAAYABgAEAAIAAAAAAP3//f/7//f/9v/1//X/9f/1//X/9f/1//b/
9v/2//n/+f/6//v//P/+//7//v/+//7//////wMAAwADAAMAAwADAAIAAgAAAAEAAQAB
AAEAAQABAAEAAQABAAEAAQADAAMAAwAGAAcABQAFAAgADAAPABMAFwAXABoAGgAaABoA
FwAUABYAGQAXABYAGwAoADQAPgBAAD8AQQBBAEIARgBHAEMAQwBGAEkARwBJAFIAYABx
AIMAiwCUAJ4AqAC0AL4AyQDTANsA4gDmAOgA5gDjAOAA3wDcANYA0QDGALkArQCeAJMA
iwCDAHwAdwBxAGkAYgBZAFEASQBCAD0AOQAzAC4AKAAlACIAHQAYABUAEwASABEADwAN
AAsACQAHAAUABAACAAIAAQAAAAAA///+//3//f/7//r/+f/4//j/+P/6//j/9//2//T/
8//y//L/8//y//L/8f/w/+//7//u/+3/7P/s/+v/7P/r/+r/6f/m/+X/5P/k/+X/4//i
/+H/4P/d/93/2//Z/9n/2f/X/9b/1f/T/9L/zv/O/83/zP/N/8z/y//K/8n/yP/F/8X/
xf/E/8T/xP/D/8L/wv/C/8D/wf/B/8H/xP/E/8b/xv/E/8b/x//I/8r/y//M/8//z//R
/9L/0//V/9b/2v/c/+D/4v/l/+f/5v/o/+r/7P/w//L/9f/3//v/+//9//7//////wEA
AgAFAA==
         </WaveFormData>
      </LeadData>
      <LeadData>
         <LeadByteCountTotal>10000</LeadByteCountTotal>
         <LeadTimeOffset>0</LeadTimeOffset>
         <LeadSampleCountTotal>5000</LeadSampleCountTotal>
         <LeadAmplitudeUnitsPerBit>4.88</LeadAmplitudeUnitsPerBit>
         <LeadAmplitudeUnits>��V</LeadAmplitudeUnits>
         <LeadHighLimit>2147483647</LeadHighLimit>
         <LeadLowLimit>268435456</LeadLowLimit>
         <LeadID>V2</LeadID>
         <LeadOffsetFirstSample>0</LeadOffsetFirstSample>
         <FirstSampleBaseline>0</FirstSampleBaseline>
         <LeadSampleSize>2</LeadSampleSize>
         <LeadOff>FALSE</LeadOff>
         <BaselineSway>FALSE</BaselineSway>
         <ExcessiveACNoise>FALSE</ExcessiveACNoise>
         <MuscleNoise>FALSE</MuscleNoise>
         <LeadDataCRC32>4035623426</LeadDataCRC32>
         <WaveFormData>
/P/8//z//P/8//z//P/8//z//P/8//z/+v/6//r/+v/8//z//P/8//z//P/8//z/+v/6
//r/+v/8//z//P/8//r/+v/6//r//P/+////AAADAAQABQAFAAMAAwADAAQABgAGAAYA
BAACAAEAAAAAAAEAAAABAAEAAAD///3/+//4//f/9v/2//f/9//3//j/9v/4//j/+f/3
//f/9//2//f/9v/2//b/9f/2//b/9v/2//b/9v/2//T/9P/0//T/9v/3//f/9//1//X/
9f/2//T/9v/4//r///8HAA8AFgAfACgALQAyADsARABHAEgASgBJAEkATQBRAEsANwAe
ABYADQD5/+b/2//Q/8v/z//X/9v/5f/x//z///8EABEAIQA2AEsAVQBaAF0AXQBcAGMA
bQB0AHgAeAB1AHAAbwBrAGcAYgBgAFsAVgBQAE0ASABCADwANgAyADEALgAwADEAMgAz
ADIAMAAvADAALgAsACoAJwAmACUAIgAeABsAGgAYABQAEQAQAA8AEQAOAAwACwAHAAYA
BgAFAAQAAwACAAAAAQAAAP7//v/7//r/+f/5//j/9//2//X/8v/x//H/8P/y//H/8f/w
/+3/7f/s/+z/7P/r/+v/6//r/+n/6P/n/+X/5P/j/+P/4//j/+H/4f/g/9//3v/d/9v/
2v/a/9n/2v/Z/9j/2P/V/9T/0//T/9T/1P/T/9L/z//O/83/zf/L/8v/yv/J/8r/yv/K
/8n/yP/H/8f/xv/H/8r/y//M/8v/zf/O/87/z//R/9L/0//V/9f/2f/b/9r/2//d/97/
3//h/+L/5f/j/+T/5f/n/+j/6f/q/+v/7v/v/+//8f/y//P/8//z//T/9f/1//f/9f/1
//X/9v/3//f/+P/4//r/+//7//v/+v/6//r/+v/9//3//f/9//z//P/8//z//f/9//3/
/f////////8AAP7//v/+//3//////wAAAAD+//7//v/+//7//v//////AAAAAAEAAQD/
//7//v/9////AAAAAAAA/v/+//3//f/9//3//f/9/////v/+//7//P/8//z//P/+//7/
/f/9//v/+//7//r/+v/6//r/+f/7//v/+//7//n/+f/5//n/+//7//v/+//7//v/+v/6
//r/+v/6//r/+v/6//r/+f/3//f/9//3//j/+P/3//f/9//3//f/9//3//j/+P/4//j/
9//3//f/9//3//f/9//3//f/9//3//f/9//2//b/9v/3//f/9//5//n/+f/5//b/9v/2
//b/+f/5//n/+P/4//j/+P/4//b/9v/3//n/+v/4//j/+P/4//j/+P/4//j/+P/4//r/
+//8//3//v///wEAAQABAAEAAAAAAAAAAAD+//7//f/8//7//v/8//z/+//6//n/9//1
//T/8//y//D/7//v/+//7v/u//D/8P/z//P/8//z//D/7//u/+7/7v/v//D/8P/y//D/
8P/w/+7/7v/u/+7/8P/w//H/8f/v/+//7//v//D/8P/w//D/8v/z//f//f8GAA8AGgAj
ACoAMQA8AEcATABOAFUAWQBbAGMAawBrAFwARAA1AC0AGAABAPL/4//X/9f/3f/j/+n/
9P///wYADQAXACgAQQBXAF4AYQBjAGYAZwBvAHoAgACAAH0AdgBzAG8AZwBgAFwAWwBY
AFQAUQBMAEYAPgA6ADYAMQAwADAAMQAwAC8ALgAuAC0ALAAqACoAKAAlACQAHwAcABoA
FwAWABQAEgAPAA4ADQANAAoACAAHAAMAAgACAAEAAgABAAAA/v/8//r/9//2//f/9v/1
//X/8v/x//D/7//u/+3/7f/s/+z/6//r/+r/6f/p/+j/6P/q/+n/6f/p/+f/5f/k/+P/
4//i/+H/4f/j/+P/4f/h/97/3f/c/9v/3f/c/9z/2//Y/9f/1v/W/9X/1P/T/9P/1P/U
/9P/0v/Q/87/zP/L/8r/y//L/8v/yP/I/8j/x//F/8X/xv/G/8j/yv/K/8r/yv/L/8v/
yv/N/8//0P/R/9D/0f/S/9P/1v/X/9n/2v/d/9//4P/j/+H/4v/j/+X/6P/p/+r/6//s
/+3/7f/v//D/8f/x//H/8v/z//P/9f/z//P/8//0//f/9//4//j/+P/5//n/+f/6//r/
+v/6//v/+//7//v//P/8//z//P/9//3//f/9//3//f/9//7//v/+//7//f//////AAAA
AP7//v/+//7/AAAAAAEAAQD+//7//////////v/+//3///8AAAAAAAD+//7//f/9////
/////////f/8//z//P/8//z//P/8//z//P/7//v/+f/5//n/+P/6//r/+v/5//n/+f/5
//n/+f/5//n/+f/5//n/+f/5//n/+f/4//j/+P/4//j/+P/4//j/+P/3//f/9//3//f/
+v/6//n/+f/3//f/9//3//f/+P/4//j/+P/3//f/9//3//f/9//3//f/9//3//f/9f/1
//T/9P/1//f/+P/5//f/9//3//f/9v/2//b/9v/3//f/9//2//T/9P/0//T/9v/4//f/
9//4//f/9v/1//T/9v/2//b/9v/4//j/+P/6//v//P/9//7////////////9//7//v/+
/wAA/v/+//3//P/8//z/+v/6//n/+P/3//X/8//y//H/7v/u/+3/7f/u//D/8f/0//L/
8//z//P/8v/w/+7/7P/t/+7/8P/y//D/8P/u/+7/7v/u/+7/7v/w//D/8P/x/+//7//v
/+//8f/y//L/8v/y//b/+/8BAAsAFgAfACgALQA0AEEASgBNAFIAWABbAGMAawBtAGUA
TQA4ADIAJQANAPr/6//e/9n/3f/h/+f/8f///wYACwAUACcAPwBWAGEAZwBqAG0AbwB2
AIMAiwCMAIoAhgB/AHoAcwBrAGcAZgBkAF8AXABYAE8ASABCAD4AOgA6ADkAOAA0ADUA
NgA1ADAALgAxAC4AKgAmACQAIQAcABkAFgAUABEAEAAOAA4ACwAKAAkACAAEAAEA////
//7//v/9//r/+f/4//b/9//2//T/9P/z//L/8f/x/+7/7f/s/+v/6//r/+z/7P/q/+n/
6f/o/+f/5//m/+b/6P/n/+f/5//l/+P/4v/h/+P/4v/h/+H/4f/h/9//3//e/93/3P/b
/9v/2v/a/9n/2P/X/9b/1v/V/9T/0//T/9D/0P/P/87/zf/M/8v/y//J/8n/yP/H/8j/
yP/I/8f/x//H/8j/yP/I/8r/yv/K/8v/zf/O/87/z//R/9L/0//U/9X/1v/X/9n/2//e
/+D/4P/h/+H/4//l/+b/5//p/+z/7f/u/+//7v/v/+//8f/0//X/9f/1//T/9f/1//f/
+f/5//n/+v/7//v//P/8//r/+//7//v//v/+//7//v/9//3//f/9//7//v/+//7/////
///////9//3//f/+/wAAAAAAAP///////wAAAAD+//7//v/+/wAAAAABAAEA/v/+////
//////7//v/9//3//v/+//7//v/+//3//f/9//3//f/9//3//P/8//z//v/+//7//v/8
//z/+//7//v/+//7//r/+v/6//r/+f/7//v/+//7//v/+//7//v/+f/5//n/+f/5//n/
+P/4//r/+v/6//r/+P/4//j/9//4//n/+v/7//v/+v/4//f/+f/5//n/+f/5//r/+v/6
//r/+f/5//n/+f/5//n/+f/5//n/+f/5//n/+f/4//j/+P/5//n/+f/3//f/9//3//j/
+P/4//j/+f/5//n/+P/2//b/9v/2//r/+v/5//f/9P/1//b/9//4//n//P/+/wAA//8A
AAEAAQABAAEAAQACAAIAAgACAAAAAAD///7//v8AAP7//v/9//r/+f/3//X/9P/z//L/
8v/x//H/8f/y//L/9P/0//X/9f/1//X/9P/z//L/8v/y//P/9P/0//T/8v/y//L/8v/w
//D/8P/w//L/8//z//P/8f/x//H/8v/y//T/9v/6/wEACQAPABgAIwAqAC8AOgBHAEoA
TQBQAFIAVwBdAGEAYQBTADsALAAmABEA+//q/9v/0P/R/9f/3f/l//P///8EAAkAEgAh
ADcATgBdAGEAZgBpAGkAcAB7AIMAiACIAIQAgQB+AHkAcwBrAGgAZgBhAFoAVgBRAEwA
RgA+ADoAOAA1ADQANAAzADIAMwAyADAAMQAuACoAKgAmACUAJAAhABwAGgAXABYAFAAS
AA8ADgANAA0ACgAIAAcAAwACAAIAAQAAAP///v/8//v/+v/4//j/9//2//X/9f/0//P/
8v/x//D/7//v/+7/7v/t/+3/7P/r/+v/6v/q/+r/6f/p/+n/6f/n/+b/5f/j/+L/4f/h
/+P/4//h/+H/4P/f/97/3f/b/9r/2v/Z/9j/1//W/9b/1f/U/9P/0//U/9T/0//S/8//
zv/N/83/y//L/8r/yf/K/8r/yv/J/8f/x//I/8j/yv/M/8z/zP/L/83/zv/O/9H/0//U
/9X/1v/X/9j/2f/Y/9n/2//c/9//4f/i/+X/4//k/+X/5//o/+n/6v/r/+z/7f/t/+//
8P/x//H/8f/y//P/8//1//P/8//z//T/9//3//j/+P/4//n/+f/5//r/+v/6//r//f/9
//3//f/9//z/+//6//3//f/9//3/////////AAD+//7//v/9//////8AAAAA/v/+//7/
/v8AAAAAAQABAP7//v/////////+//7//f///wAAAAAAAP7//v/9//3//f/9//3//f/9
//z//P/8//z//P/8//z//v/+//3//f/7//v/+//6//z//P/8//v/+//7//v/+//5//n/
+f/5//v/+//7//v/+f/5//j/+P/6//r/+v/6//r/+v/6//n/+f/5//n/+f/8//z/+//7
//r/+f/4//f/+f/6//r/+v/6//n/+f/5//n/+f/5//n/+f/5//n/+f/5//n/+P/4//j/
+f/5//n/9//3//f/9//3//j/+f/6//n/+f/5//j/+v/6//r/+P/4//r/+v/6//r//P/9
//7///8AAAEAAQABAAEAAQACAAIAAgACAAAAAAD///7//v/+//z//P/7//r/+//5//f/
9v/1//T/9P/z//P/8//0//T/+P/4//n/+f/3//f/9v/1//b/9v/2//f/+P/4//j/9v/0
//T/9P/0//T/9P/0//T/9f/1//X/9f/1//X/9v/2//b/9v/4//v/AQAJABIAGwAkACkA
LgA3AD4AQQBCAEQAQwBBAEUATQBNAD8AJAAQAAkA/f/q/93/0v/L/83/0//Z/9//6f/0
//3/AAAJABcALAA/AEsAUABRAFUAVgBXAGEAbABwAHIAcQBqAGUAZQBjAGIAXgBbAFYA
TgBJAEYAQgA8ADQAMAAvADAAMAAxADAALwAuAC4ALwAuAC4ALgAsACkAJgAhACAAHgAb
ABoAGAAXABUAFQAVABMAEAAOAA0ADQAMAAwACwAKAAkACAAGAAUABAACAAIAAwACAAEA
AQD///3/+//5//j/9//3//b/+P/3//f/9v/0//P/8f/w//D/7//v/+//7//t/+z/6//t
/+z/6//r/+n/6f/n/+f/5v/l/+T/4//l/+T/5P/j/+D/3//e/97/3//e/93/3f/c/9z/
2//a/9f/1v/V/9X/1P/V/9X/1f/T/9L/0f/P/9H/0f/S/9L/1P/W/9b/1v/V/9f/2P/Y
/9v/3f/e/9//3v/f/+D/4f/k/+X/5//o/+f/6f/q/+3/6//s/+3/7//y//P/9P/1//T/
9f/1//f/+P/5//n/+f/4//n/+f/7//v/+//7//z//f/9//7//v/8//3//f/9/wAAAAAA
AAAA//////////8AAAAAAAAAAAEAAQABAAEA////////AAACAAIAAgABAAEAAQACAAIA
AgACAAIAAgACAAIAAwADAAAAAAABAAEAAwACAAIAAQABAAIAAgACAAIAAgABAAEAAwAD
AAMAAwADAAIAAgACAAIAAgACAAIAAAAAAP/////////////+/wAAAAAAAP///f/9//3/
/f/9//3//f/9//3//f/9//3//f/9//z//P/+//7//v/+//z//P/8//v//f/9//3//f/8
//z/+//7//v/+//7//v/+//8//z//P/8//v/+//7//v/+//7//v/+//7//v/+//7//v/
+v/6//r/+//7//v/+f/5//n/+f/5//r/+//8//v/+//7//r/+v/6//r/+v/8//z/+//7
//r/+v/6//r/+v/8//z//P/+//3//v///wAAAQABAAEAAQADAAQABAAEAAQAAgACAAEA
AAAAAAAA/v/+//3//P/7//n/9//2//X/9P/0//P/8//z//T/9P/2//b/9//3//f/9//2
//X/9P/y//L/8//0//X/9v/1//b/9f/0//P/8v/0//T/9P/1//X/9f/1//X/9f/2//b/
9v/2//j/+////wUADgAZACIAKQAuADkARgBNAE4AVABXAFcAXQBlAGkAYwBOADgAMQAn
ABAA///w/+P/3//h/+f/6//z//7/BwAMABMAHwA0AEsAWwBeAGEAZQBkAGkAcwB8AIAA
ggB9AHgAdQBxAGsAZgBkAGMAYABcAFcAVABOAEYAPgA6ADkAOAA4ADUANAAzADIAMgAz
ADIAMAAuACoAKQAmACEAHgAcABkAGAAWABQAEQAQAA8ADwAMAAoACQAHAAYABgAFAAQA
AwACAAAA///+//z//P/9//z/+//7//j/9//2//X/9P/z//P/8v/0//P/8//y/+//7//u
/+7/7v/t/+3/7f/t/+v/6v/p/+v/6v/p/+n/6f/p/+f/5//k/+P/4v/h/+P/4v/i/+H/
4P/f/97/3v/d/9z/2//b/9r/2v/Z/9j/1f/U/9P/0//T/9P/0v/R/9D/0P/Q/8//zf/N
/87/zv/Q/9L/0v/S/9H/0//U/9T/1f/X/9j/2f/a/9v/3P/d/97/3//h/+L/4//l/+b/
6f/p/+r/6//t//D/8f/y//P/9P/1//X/9//2//f/9//3//r/+//7//3/+//7//v//P/9
//3//v/+//7//////////v/+//7//v8BAAEAAQABAAAAAAAAAAAAAwADAAMAAwADAAMA
AwAEAAQABAAEAAMABQAFAAYABgAEAAQABAAEAAYABgAHAAcABAAEAAUABQAFAAQABAAD
AAMABAAEAAQABAAEAAMAAwADAAMAAwADAAMAAgACAAIAAgACAAIAAgACAAIAAQABAP//
//////7/AAAAAAAA///////////////////////////////////9//3//P/8//7//v/+
//7//P/8//z/+//7//v/+//7//7//v/9//3/+//7//v/+//9//7//v/+//z/+//7//v/
+//7//v/+//9//3//f/9//v/+//6//r/+v/7//v/+//7//v/+//7//r/+v/6//r/+//7
//v/+v/6//r/+v/6//z//P/9//3//P/6//r/+v/6//z//v///wAAAwAEAAUABQADAAMA
AwAEAAQABAAEAAIAAgABAAAAAAAAAP7//v/9//z/+//5//f/9P/z//L/8v/x//H/8f/y
//L/9P/0//X/9f/1//X/9P/z//L/8v/y//P/9P/0//T/9P/0//T/9P/y//L/8v/y//L/
8//z//P/8//z//P/9P/2//T/9P/4//v/AQAJABQAHQAkACsAMAA7AEgAUQBWAFwAXwBh
AGcAbQBxAGUATAA6ADUAJQAOAPn/6v/d/9v/3//j/+v/9/8CAAkADgAZACkAQgBZAGMA
ZgBrAG8AcAB1AIEAhgCIAIIAfwB6AHcAcQBpAGQAZABhAFoAVgBTAEwASABCAD4AOgA3
ADYANgA1ADQANQA2ADQAMwAwACwAKAAkACEAIAAdABwAGAAVABQAEgAOAAsACgAJAAsA
CAAGAAUAAwACAAIAAQAAAP///v/8//v/+v/4//j/9//2//X/9f/0//P/8v/x//D/7//v
/+7/7v/t/+3/7P/t/+3/7P/s/+r/6f/p/+n/6//p/+j/5//n/+b/5f/l/+X/5f/j/+P/
5P/j/+L/4f/f/97/3v/d/97/3f/c/9z/2f/Y/9f/1//W/9b/1f/U/9P/0v/R/9H/z//P
/87/zf/M/8z/zP/L/8n/yf/K/8r/zP/O/87/zv/P/9H/0v/S/9H/0//U/9X/2P/Z/9r/
2//c/93/3//g/+H/4//k/+f/5//o/+n/6//s/+3/7v/v//L/8//z//X/9P/1//X/9f/2
//f/9//5//v/+//7//z/+//7//z//P/+//////////7//v/+//7///////////8AAAAA
AAAAAP//////////AQABAAEAAgAAAAAAAAD//wEAAQACAAIAAAAAAAAAAAAAAAAAAQAB
AAIAAgADAAMAAQAAAAAA/////wAAAAAAAAAAAAD///////////////////7//v/+//z/
/P/8//z//v/+//3//f/9//3//f/8//r/+v/6//n/+//7//v/+//5//n/+f/5//n/+f/5
//n/+//7//r/+v/4//j/+P/4//r/+v/6//n/9//3//f/9//4//j/9//3//f/9//3//f/
9f/2//b/9v/3//f/+P/5//f/9//3//f/9//3//f/9//5//n/+P/4//f/9//2//X/9v/3
//j/+f/2//b/9v/2//f/9//3//b/9v/2//b/9v/2//T/9f/1//j/+P/4//j/+P/2//j/
+f/6//3//v//////////////AAAAAAAAAAD+/wAA///+//7//f/6//n/9//4//f/9f/z
//D/7//u/+7/7f/t/+3/7v/w//L/8v/z//L/8f/w/+7/7v/u/+//8P/v//D/8P/w/+7/
7v/u/+7/7v/u/+7/7v/u/+//7//v//H/8f/x//L/8v/y//L/9P/5/wEACwAWACEAKAAt
ADQAPwBIAE0AUABUAFcAXwBnAGcAXQBFADAAKAAdAAMA7v/h/9b/0f/V/9v/3//p//X/
AAAFAA4AGwAvAEYAVwBdAGAAZQBnAGoAdQB/AIQAhACAAHsAeABzAG8AaQBmAGQAXwBY
AFIATQBIAEIAPAA4ADYANQAyADAALwAuAC0ALgAuAC0AKgAoACQAIgAfAB4AGwAYABYA
EwASABAADgALAAoACQAHAAQAAgABAAEAAAAAAP///P/7//r/+P/5//j/9v/2//X/9P/z
//P/8v/x//D/7//w/+//7//u/+3/6//q/+j/6f/p/+j/6P/o/+f/5//n/+X/4//i/+H/
4//i/+H/4f/f/9//3f/d/97/3f/c/9v/2//a/9r/2f/Y/9f/1v/W/9X/1P/T/9P/0P/Q
/8//zv/O/87/zv/P/8z/y//J/8f/yP/I/8j/x//J/8n/yv/K/8j/yv/K/8r/zf/P/9D/
0P/R/9P/1P/V/9T/1f/W/9f/2P/Z/9v/3P/b/93/3v/h/+P/5P/l/+f/6P/p/+r/6//s
/+3/7f/v/+7/7//v/+//7v/v/+//8f/y//P/9P/2//X/9f/2//b/9v/3//f/9//6//r/
+v/6//n/+f/5//n/+//8//3//v/9//3//f/9//3//f/9//7//v/+//7//f/9//3//v/+
/wAAAAAAAAAA/v/+///////+//7//////wEAAAAAAP///v/+//3//P/+//7//f/9//3/
/f/9//3//f/8//z//P/8//z//P/8//r/+v/5//n/+//7//v/+v/6//r/+v/5//v/+//7
//v/+//7//v/+//5//n/+f/5//v/+//6//r/+P/4//j/+P/2//b/9v/1//b/9//4//n/
+f/4//b/9f/2//f/+P/5//n/+v/6//r/+f/3//b/9f/3//f/9//3//f/9//3//f/+f/5
//j/+P/2//f/9//3//n/+f/5//n/+P/4//j/+P/3//f/9//2//r/+v/6//r/+P/4//j/
+P/4//z//f/+////AAABAAEAAQD/////AAAAAAIAAgAAAAAA/v/8//v/+v/5//r/+v/6
//n/9//1//T/8//y//L/8f/x//H/8v/y//T/9P/1//X/9//3//b/9f/0//T/9P/1//T/
9P/0//L/9P/0//T/9P/y//L/8v/y//P/8//z//P/9f/1//b/9v/0//T/9P/5////CQAS
ABsAJAApACwAMwA8AEEAQgBGAEcARQBHAEsASwA7ACAADgAJAP//7P/f/9L/y//L/9H/
1f/d/+v/9v/9/wIACwAXACoAOwBJAFAAVwBZAFYAWQBhAGoAcAByAG0AagBpAGcAYwBg
AFwAWQBUAE4ASQBEAEAAPAA2ADAAMQAwAC4ALQAsAC0AMAAwAC8ALgAuACwAKgAnACQA
IQAgAB4AGwAaABgAFAARABAADwARAA4ADAALAAkACAAIAAcABgAFAAQAAgADAAIAAAAA
AP3//P/7//v/+v/5//j/9//2//X/9f/0//T/8//z//L/8f/x//D/8P/v/+3/7P/r/+3/
6//q/+n/6f/o/+f/5//l/+X/4//j/+T/4//i/+H/3//e/97/3f/d/93/3f/e/93/3P/b
/9v/2P/Y/9f/1v/V/9T/0//T/9H/0f/Q/8//0P/Q/9D/z//P/8//0P/Q/87/0P/Q/9D/
0//V/9b/1v/X/9n/2v/b/9z/3f/e/9//4P/h/+P/5P/j/+X/5v/p/+n/6v/r/+3/7P/t
/+7/7//w//H/8f/z//T/9f/1//X/9P/1//X/9//5//n/+f/6//n/+f/6//r//P/9//3/
/f/8//z//P/8//3//f/9//3/AAAAAAAAAAAAAP///v/9/////////wAAAAAAAAAA///9
//3//v/+/wAAAAAAAAAA/v/+//////8AAAAAAQABAAEAAAAAAP////8AAAAAAAAAAAAA
///////////////////+//7//v/+//7//v/+//z//P/7//v//P/9//7//v/8//z//P/7
//v/+//7//v/+//7//v/+//7//v/+//7//3//f/8//z/+v/6//r/+v/6//r/+v/5//v/
+//7//v/+v/6//n/+f/7//v/+//7//n/+v/6//r//P/7//v/+//7//v/+//7//n/+f/5
//n/+//7//r/+v/4//n/+f/5//v/+//7//v//P/8//z//P/8//v/+v/4//r/+v/6//r/
+v/6//n/+//6//r/+v/6//r/+P/6//v//P///wAAAQABAAEAAQABAAIAAAAAAAAA/v//
//////8AAP///P/7//n/+v/5//f/9f/0//P/8v/y/+//7//v//D/8v/0//T/9f/1//X/
9f/0//P/8v/y//L/8//0//T/9P/y//L/8v/y//T/9P/0//T/8v/z//P/8//z//P/8//0
//b/9v/0//T/9f/7/wEADAAVACAAKQAwADcAQABLAE4AUgBXAFkAXwBlAGsAZwBUADwA
MQApABYAAQDy/+X/3f/d/+H/5f/t//r/BQAKABEAHQAwAEUAVwBeAF8AYwBkAGcAbwB6
AIAAgAB7AHQAcQBtAGcAYgBgAF8AXABWAFMATgBKAEIAPAA6ADUAMgA0ADMAMgAxADAA
MAAvAC4ALgAsACgAJQAiAB8AHAAaABcAFgAUABQAEQAQAA8ADQAKAAgABwAHAAYABgAF
AAQAAwACAAAA///+//z//P/7//r/+f/5//b/9f/0//P/8//z//T/9P/y//H/8f/w//H/
8f/w//D/7v/t/+3/7f/t/+v/6v/p/+v/6v/p/+n/6f/p/+f/5//m/+X/5P/j/+P/4v/i
/+H/4P/f/97/3v/f/97/3f/d/9r/2v/Z/9j/1//W/9X/1f/V/9X/1P/T/9D/0P/Q/8//
z//P/9D/0P/Q/9L/0v/S/9P/1f/W/9b/1//Z/9r/2//a/9v/3P/d/+D/4f/j/+T/5f/n
/+j/6//r/+z/7f/v//D/8f/y//P/9P/1//X/9//4//n/+f/5//j/+f/5//v//f/9//3/
/v//////AAAAAP7/////////AgACAAIAAgABAAEAAQABAAIAAgACAAIABQAFAAUABQAD
AAMAAwAEAAYABgAGAAUABQAFAAYABgAGAAYABgAGAAYABgAHAAcABAAEAAUABQAHAAYA
BgAFAAUABgAGAAYABgAGAAUABQAHAAcABwAHAAUABAAEAAQABAAEAAQABAACAAIAAQAB
AAMAAwADAAIABAAEAAQAAwABAAEAAQABAAEAAQABAAEAAQABAAEAAQABAAEAAAAAAAIA
AgACAAIAAAAAAAAA//8BAAEAAQABAAAAAAD//////////////////wAAAAAAAAAA////
///////////////////////////////+//7/AAABAAEAAQD//////////wAAAAAAAAAA
/////////v/+//7//v/+/wIAAgD/////AAAAAAAAAAAAAAAAAgADAAQABQAGAAcABwAJ
AAkACQAKAAgACAAIAAYACAAHAAYABgAEAAIAAgABAAAA///9//v/+v/5//j/+P/3//f/
9//4//j/+v/6//v//f/9//3//P/5//j/+P/4//v//P/8//z/+v/6//r/+v/4//j/+P/4
//r/+//7//v/+//7//v//P/8//7//v/+/wEABQALABQAHQAmADEAOAA9AEoAVQBaAF4A
YQBjAGsAcwB3AHMAYABIAD0ANQAeAAcA+P/p/+P/5//t//H/+f8GAA8AFAAbACsAQgBZ
AGkAcABzAHUAdgB7AIUAjgCQAJAAiwCGAIEAewBzAG4AbABrAGYAYgBfAFoAUgBMAEgA
QgBBAEAAQAA/AD4APwA+ADwAOQA2ADQANAAyAC0AKgApACgAJQAhAB8AHAAaABcAFgAV
ABUAEgAQAA8ADQAMAAwACwAKAAkACAAGAAUABAACAAIAAQAAAP/////+//3//P/7//z/
+//7//r//P/7//v/+v/3//f/9v/2//b/9f/1//X/9//1//T/8//z//L/8f/x//H/8f/v
/+//7v/t/+z/6//r/+r/6v/p/+j/5//m/+b/5f/k/+P/4//k/+T/4//i/9//3v/d/93/
3f/d/9z/2//Y/9j/2P/X/9f/1//Y/9j/2v/c/9z/3P/b/93/3v/e/9//4f/i/+P/5P/l
/+b/5//o/+n/6//s/+3/7//w//P/8//0//X/9//6//v//P/9//7//////wEAAAABAAEA
AQAGAA==
         </WaveFormData>
      </LeadData>
      <LeadData>
         <LeadByteCountTotal>10000</LeadByteCountTotal>
         <LeadTimeOffset>0</LeadTimeOffset>
         <LeadSampleCountTotal>5000</LeadSampleCountTotal>
         <LeadAmplitudeUnitsPerBit>4.88</LeadAmplitudeUnitsPerBit>
         <LeadAmplitudeUnits>��V</LeadAmplitudeUnits>
         <LeadHighLimit>2147483647</LeadHighLimit>
         <LeadLowLimit>268435456</LeadLowLimit>
         <LeadID>V3</LeadID>
         <LeadOffsetFirstSample>0</LeadOffsetFirstSample>
         <FirstSampleBaseline>0</FirstSampleBaseline>
         <LeadSampleSize>2</LeadSampleSize>
         <LeadOff>FALSE</LeadOff>
         <BaselineSway>FALSE</BaselineSway>
         <ExcessiveACNoise>FALSE</ExcessiveACNoise>
         <MuscleNoise>FALSE</MuscleNoise>
         <LeadDataCRC32>2180681507</LeadDataCRC32>
         <WaveFormData>
AAAAAAAAAAD+//7//v/+//7//v/+//7//v/+//7//v8AAAAAAAAAAAAAAAAAAAAA/v/+
//7//v8AAAAAAAAAAP7//v/+//7//v/+/wEAAwAGAAcACAAJAAcABwAHAAcACQAJAAkA
CQAHAAcABwAHAAgACQAKAAsACQAIAAYAAwACAAIAAAD//////f/9//7//v/+//7//v/8
//z//P/6//r/+f/4//j/+f/5//n/+f/5//f/9//3//X/9f/1//X/9//3//f/9//3//f/
9//3//f/9v/4//v///8HAA8AGQAlADMAPgBLAF8AbgB1AH4AiACRAJkAoACkAJoAeQBO
ADIAGgD0/87/sv+a/4z/if+N/5n/pf+z/73/wf/E/83/3P/u//7/CAAKAAcACAAKAA4A
FgAfACQAJAAiAB8AIQAfABsAFQAWABUAEQAPABEAEQAQAA0ACQAHAAUABQAFAAcACAAJ
AAkACQAJAAkACwALAAsACwALAAwACwAIAAgACAAHAAcABwAHAAcABwAGAAYABgAEAAMA
AwADAAMAAwADAAIAAgACAAEAAQABAAEAAQABAP/////+//7//v/+//7//v/+//7//v/+
//7//v/+//7//v////////8AAAAA/////wAAAAAAAAAA//////////8BAAEAAQACAAAA
AAAAAAAAAQABAAEAAgAAAAAAAAD//////////////f/7//v/+v/5//n/+P/4//j/9//3
//f/9v/2//b/9//3//f/9//4//j/+P/4//n/+f/5//r/+v/8//z//P/8//z//P/8//z/
/v/+///////9//3//f/9/////////wAAAAAAAP////////////////3//f/+//7//v/+
//3//f/+//7//f/9//3//f/9//3//f/9//3//f/9//3//f/9//3//f/9//3//v/+////
AAAAAAAAAAAAAAAAAAABAAIAAgACAAMAAwADAAMAAwADAAIAAgACAAIABAAEAAQABAAE
AAQABAAEAAQABAAEAAQAAgACAAIAAgACAAIAAgACAAMAAwADAAIAAgACAAIAAgACAAIA
AgACAAEAAQABAP////8AAAAAAAAAAAAAAAAAAP3//f/9//3////////////9//3//P/8
//z//P/8//z//v/9//3//f/7//v/+//7//v//P/8//z//f/8//z//P/6//r/+//8//z/
+//7//r/+v/6//r/+v/6//r/+v/6//z/+//7//v/+f/6//r/+v/6//r/+v/6//j/+P/4
//j/+v/6//r/+f/5//r/+v/5//n/+v/6//z/+v/6//r/+v/6//r/+v/6//r/+v/6//r/
/f/9//7///8AAAMAAwADAAMAAwADAAMAAwADAAMAAwADAAMAAwADAAMABQAFAAQAAgD/
//7//v/8//n/+f/3//f/+P/4//j/+P/4//j/+P/4//b/9P/z//L/8v/z//P/8//1//X/
8//z//L/8f/w/+//8f/x//H/8f/v/+//7//v/+//7//w//D/8//1//f//f8FAA0AGQAo
ADMAQQBUAGkAdgCAAJEAnwCqALoAwgC/AKYAfABaAD4AGADu/8r/rP+V/43/j/+X/6H/
q/+1/7z/v//G/9T/5v/2//z//f8AAAQABgAMABUAGgAcABwAGQAZABcAEwANAAoACQAJ
AAcACQALAAoABwAFAAMA/////wEAAQAAAAEAAwADAAUABQAFAAUABwAHAAUABAADAAIA
AgACAAEAAQABAAEAAQD///7//v/+//7//f/9//3//f/9//3//P/8//z/+//7//v/+//7
//v/+//7//r/+v/6//r/+v/6//r/+v/6//r/+P/4//j/+P/6//v/+//7//z//P/7//v/
/P/8//z//P/9//3//f/9//3//f/9//7//v/+//7//v////////8AAAAAAAAAAP//////
//////////3//f/8//3//f/8//z/+v/5//n/+f/4//j/+P/5//n/+f/5//r/+P/4//j/
+f/7//v//P/8//r/+v/6//r//P/8//z//P/8//z//f/9//3//f/9//3//f/9//3//v/+
//7//f/9//3//f/9//3/+//7//z//P/6//r/+f/5//r/+v/5//n/+f/5//n/+f/5//n/
+f/5//n/+f/5//n/+f/5//n/+f/6//r/+//8//z//P/8//z//v/+////AAAAAAAAAQAB
AAEAAQABAAEAAAAAAAAAAAACAAIAAgACAAIAAgACAAIAAgACAAIAAgACAAIAAgACAAIA
AgACAAIA/////////v8AAAAAAAAAAP7//v/+//7//f/9//3/+//9//7//v/+//7//v/+
//7/+//7//v/+//7//v/+//7//v/+//6//r/+v/6//r/+v/8//v/+//7//n/+f/5//n/
+f/6//r/+v/5//j/+P/4//j/+P/5//r/+v/5//n/+P/4//j/+P/4//j/+P/4//j/+P/3
//f/9//3//j/+P/4//j/+P/4//j/+P/4//j/+P/4//j/+P/3//X/9v/2//X/9//4//j/
+P/6//n/+P/3//b/+P/4//j/+P/6//r/+v/6//3///8AAAEAAgADAAMAAwADAAMAAwAD
AAEAAQABAAEAAwADAAMAAwABAAEAAQAAAP7/+//6//r/+P/3//f/9f/3//j/+P/4//b/
9v/2//b/9v/0//L/8f/x//L/9P/1//L/8f/w/+3/7//v/+//7//v/+//7//v/+//7//v
/+//8f/x//H/8v/w//X/+////wkAFQAhAC0AOABHAF0AbgB5AIQAlACjALUAwgDCALIA
jQBmAEoAKgD+/9j/tv+c/47/jf+R/5n/pf+x/7f/u//C/8//4v/0//z//v8CAAUACgAQ
ABgAHgAhACIAIAAeABsAFQAPAAsADQAMAAsADQANAAsACwAKAAUAAwADAAMAAwABAAMA
BgAJAAUABQAHAAkABwAFAAUABQAFAAQAAwACAAIAAgABAP///////////f/8//z//P/+
//3//f/9//v/+//7//r/+v/6//n/+f/5//n/+f/5//n/+f/4//j/+v/6//r/+v/4//j/
+P/4//j/+P/4//j/+v/7//v/+//6//r/+f/5//z//P/8//z//f/9//3//f/9//3//f/+
//7//v/+//7/////////AAAAAAAAAAD////////////////9//3//P/7//v/+v/6//r/
+f/5//n/+v/6//r/+//7//v/+//8//r/+v/6//v//f/9//7//v/8//z//P/8//7//v/+
//7//v/+/////////////////////////wAAAAAAAP////////////////3//f/+//7/
/v/+//3//f/+//7//f/9//3//f/9//3//f/9//3//f/9//3//f/9/////////////v/+
////AAAAAAAAAAAAAAAAAAABAAIAAgACAAMAAwADAAMAAwADAAQABAAEAAQAAgACAAIA
AgAEAAQABAAEAAIAAgACAAIABAAEAAQABAAEAAQABAAEAAMAAwADAAIAAgACAAIAAgAA
AAAAAAAAAAEAAQABAP////8AAAAAAAD+//7//v/+////////////////////////////
/v/+//7//v/+//7//v/9//3//f////////////3//v/+//7//f/8//z//P/+//7///8A
AP7//f/9//z//P/8//z//P/8//z//P/8//7//f/9//3/+//8//z//P/8//z//P/8//z/
/P/8//z//v/+//7//f/7//z//P/7//3//v/8//r/+v/7//z//f/+/wAAAAADAAUABAAF
AAYABwAHAAcABwAHAAcABwAHAAcABwAHAAcABwAJAAkACQAJAAcABgAEAAEA/v/+//z/
+//8//v//P/+//z//P/8//z/+v/6//r/+P/3//f/9//4//f/9//3//f/9//1//X/9f/1
//X/9f/1//X/9f/1//X/9//3//f/9//3//j/+P/7/wMACwATAB8ALQA3AEIAVQBpAHQA
fQCGAJIAoQCtALIArgCWAG0ATgA0ABAA6v/I/6z/mP+S/5X/nf+n/7X/wf/H/8n/zv/b
/+7/AAAKAAwADgARABIAGAAgACYAKwAsACoAKAApACcAHwAbABkAGAAXABUAEwATABMA
EAANAAsACQAHAAcABwAHAAgACQALAAsACwALAAkACwALAAsACwAKAAkACAAIAAgABwAF
AAUABQAFAAMAAgACAAIAAgABAAEAAQABAAEAAQAAAAAAAAD///////////////8BAAEA
AAAAAP7//v/+//7/AAAAAAAAAAAAAAAAAAAAAAAAAQABAAEAAAAAAP////8AAAAAAAAA
AAMAAwADAAMAAQABAAEAAgACAAIAAgACAAMAAwADAAQAAgACAAIAAQABAAEAAQABAAEA
//////7//f/9//z//P/6//n/+f/5//j/+P/4//n/+f/5//n/+v/6//r/+v/7//v/+//8
//z//P/8//z//P/8//z//P/8//z//P/9//3//f/9//3//f/9//3//f/+//z//P/7//v/
/f/9//3//f/7//v//P/8//r/+v/5//n//P/8//v/+//9//3//f/9//3//f/9//3//f/9
//3//f/9//3//f/9/wAAAAABAAIAAAAAAAAAAAAAAAAAAQACAAIAAgADAAMAAwADAAMA
AwAEAAQABAAEAAQABAAEAAQAAgACAAIAAgAEAAQABAAEAAQABAAEAAQAAgACAAIAAgAD
AAMAAwACAAIAAgACAAIAAgACAAIAAgABAAEAAQD/////AAAAAAAAAAAAAAAAAAD9//3/
/f/9//////////////////7//v/+//7//v/+//7//f/9//3//f/9//3//f///wAAAAAA
AP3//P/8//z//v/+////AAD+//3//f/8//z//P/8//z//P/8//z//P/8//v/+//7//v/
/P/8//z/+v/6//r/+v/8//z//P/8//z//P/8//v//f/+//z/+//8//7//v/+//7//v8B
AAMABAADAAQABQAFAAUABQAFAAUABQAFAAUABQADAAMAAwADAAUABQAFAAUABgAEAAEA
AAAAAP7//f/9//v/+//8//z//P/8//z//P/6//r/+P/2//X/9P/0//X/9P/z//L/8f/x
//H/8f/x//H/8f/x//H/7//v/+//7//x//H/8f/x//D/8v/z//f//f8FAA8AHQApADQA
PwBPAGAAbQB0AH4AgwCJAJQAngCcAIUAWgAyABoA/P/W/7b/nP+G/3//g/+L/5f/of+t
/7f/uv+//8z/3P/u//r//v/9/wAAAAAAAAgAEQAWABoAGgAVABMAFQATAA8ADAANAAsA
BwAHAAcACAAFAAEA///9////AQABAAAA////////AQADAAMAAwAFAAUAAwACAAEAAAAA
AAAA//8BAAEAAQABAP///v/+//7//v/9//3//f/9//3//f/8//r/+v/5//n/+//7//v/
+//5//n/+P/4//j/+P/4//j/+P/4//j/+P/4//j/+P/4//j/+f/5//n/+v/6//n/+f/8
//z//P/8//v/+//7//v/+//7//v//P/8//z//P/8//v/+//7//z//v/+//7//f/9//3/
/f/9//v/+f/5//j/+f/5//j/+P/2//X/9f/1//T/9P/0//X/9//3//f/+P/4//j/+P/5
//n/+f/6//r/+v/6//r/+v/8//z//P/8//r/+v/7//v/+//7//v/+//7//v/+//8//z/
/P/7//v/+//7//v/+//5//n/+v/6//j/+P/3//f/+v/6//n/+f/5//n/+f/5//n/+f/5
//n/+f/5//n/+f/5//n/+f/5//r/+v/7//z/+v/6//r/+v/8//z//f/+//7//v//////
/f/9//3//f8AAAAAAAAAAP7//v/+//7/AAAAAAAAAAAAAAAAAAAAAP7//v/+//7//v/+
//7//v/////////+//7//v/+//7//P/8//z//P/9//3//f/7//v//P/8//z/+v/6//r/
+v/7//v/+//7//n/+f/5//n/+f/5//j/+P/6//r/+v/6//j/9//3//f/+f/5//n/+f/3
//j/+P/4//f/9v/2//b/+P/4//n/+v/4//f/9//2//j/+P/4//j/9v/2//b/9v/4//f/
9//3//X/9v/2//b/9v/2//b/9v/2//b/9v/2//b/9v/2//X/9f/2//b/9f/3//b/9v/2
//b/9v/2//b/9v/2//b/9v/2//n/+//8//3//P/9//3//f//////////////////////
///////////9//3//f/8//z/+f/4//j/+P/3//f/9f/z//T/9P/0//b/9v/2//b/9P/y
//D/7//u/+7/7//v//H/8f/x/+//7f/t/+3/7f/t/+3/7f/t/+3/7f/t/+3/7//v/+//
8P/u/+//8//5////CQATAB8AKgA3AEcAXgBvAHgAhACPAJsArAC4ALwArQCMAGIASAAq
AAIA3P+8/57/j/+N/4//lf+h/63/s/+4/7//yP/Y/+r/9v/4//n//v8AAAQADAAVABoA
HAAaABkAGQAXABEADQAMAA0ACwAJAAkADQAOAAkABQABAAEAAQABAAEAAgABAAMABQAF
AAcABwAFAAUABwAFAAQAAwACAAIAAgABAP/////////////+//7//v/8//v/+//7//v/
+//7//r//P/8//v/+//7//v/+//7//n/+f/4//j/+P/4//j/+P/6//r/+v/6//j/+P/4
//j/+v/7//v/+//8//z/+//7//z//P/8//z//f/9//3//f/9//3//f/+//7//v/+//7/
////////AAAAAAAAAAD////////////////9//3//P/9//3//P/8//r/+f/5//n/+P/4
//j/+f/7//v/+//8//r/+v/6//v/+//7//z//P/8//z//P/8//r/+v/6//r//P/8//3/
/f/7//v/+//7//3//f/9//7//P/8//v/+//7//v/+//7//n/+f/6//r/+P/4//f/9//4
//j/9//3//f/9//3//f/9//3//f/9//3//f/9//3//f/9//3//f/+v/6//v//P/6//r/
+v/6//z//P/9//7//v/+///////9//3//f/9/wAAAAAAAAAAAAAAAAAAAAAAAAAAAAAA
AAAAAAAAAAAAAAAAAAAAAAAAAAAAAAAAAP////////7//v/+//7//v/+//7//v/+//3/
/f/9//v/+//8//z//P/8//z//P/8//v/+//7//v/+//7//v/+//7//v/+v/6//r/+v/6
//r/+v/5//n/+f/7//v/+//7//v//P/8//z//f/8//z//P/8//z//f/+//z/+//7//r/
/P/8//z//P/+//7//v/+//7//f/9//3/+//8//z//P/8//z//P/8//z//P/8//z//P/8
//z/+//7//z//P/7//3//P/8//7//P/8//z//P/8//7//v8BAAMABAAFAAYABwAHAAcA
BwAHAAcABwAHAAcABwAHAAcABwAFAAUABQAFAAcABgAEAAEAAAAAAP7//f/9//v/+//8
//z//P/8//z//P/8//z/+v/4//f/9v/2//n/+f/5//n/+f/3//f/9//1//X/9f/1//X/
9f/1//X/9//3//f/9//5//b/+P/5//3/AQAJABMAHQApADQAQQBTAGgAdwCEAJIAnwCr
ALwAyADIALUAjABmAEwAKAD8/9b/tP+c/5P/kf+V/5//rf+1/7v/wP/H/9T/5v/4//7/
AAAFAAoADAASABoAIQAiACIAIAAfAB0AFwARABEAEAAPAA0ADwAPAA8ADgANAAkABwAF
AAUABwAHAAYACQALAAsACwALAAsACQAJAAcABwAIAAcABgAGAAYABQADAAMAAwADAAMA
AgACAAIAAAD////////////////+//7//v/9//3//f/9//3//f/9//3//P/8//z//P/8
//z//P/8//z//P/+//7//v/+//z//f/9//3/AAAAAP////8AAAAAAAAAAAEAAQABAAEA
AQABAAEAAgACAAIAAgACAAMAAwADAAQABAAEAAQAAwADAAMAAwADAAMAAQABAAAAAQAB
AAAAAAAAAP////////7//v/+////////////AAAAAAAAAAABAP////8AAAAAAAAAAAAA
AAAAAAAAAAAAAAAAAAABAAEAAQABAAEAAQABAAEAAQACAAIAAgABAAEAAQABAAEAAQD/
////AAAAAP7//v/9//3//v/+//3//f////////////3//f/9//3//f/9//3//f//////
//////7//v///wAAAgACAAIAAgAAAAAAAQACAAIAAgADAAMAAwADAAMAAwACAAIAAgAC
AAQABAAEAAQABAAEAAQABAAEAAQABAAEAAQABAAEAAQAAgACAAIAAgADAAMAAwACAAAA
AAAAAAAAAAAAAAAAAAD////////9//3//v/+//7//v/+//7//v/9//3//f/9//3//f/9
//3//f/9//z//P/8//z//P/8//7//f/9//3/+//7//v/+//7//z//P/8//3//P/8//z/
+v/6//v//P/+//3//f/8//z//P/8//z//P/8//z//P/8//v/+//7//n/+v/6//r//P/8
//z//P/6//r/+v/6//r/+v/6//n/+f/6//r/+f/5//j/+P/4//j/+P/4//j/+P/6//r/
/f///wAAAQACAAMAAwADAAMAAwADAAMAAwADAAMAAwADAAMAAQABAAEAAQADAAIAAAD9
//r/+v/4//f/9//1//X/9v/2//b/9v/2//T/9P/0//L/8f/x//H/8v/z//P/8//z//H/
7//v/+//8f/x//H/8f/x//H/8f/x//H/8f/x//H/8f/y//T/8//3////CQAXACMALwA4
AEkAXQBuAHkAggCOAJsAqwC0ALQApgCBAFgAPgAgAPb/0P+y/5z/kP+N/5P/nf+n/7P/
vf/D/8b/z//g//T/AgAEAAQACQAMABAAFgAeACUAKAAkACIAIQAhABsAFQAVABQAEwAP
AA0ADQANAAoACQAHAAUAAwADAAEAAQACAAMABQAFAAUABQAFAAUAAwADAAMAAgABAAAA
AAAAAP///f/9//3//f/9//z//P/8//z/+//7//v/+//7//v/+v/6//r/+f/5//n/+f/5
//n/+f/5//j/+P/6//r/+v/6//n/+P/3//b/+P/4//j/+P/6//v/+//7//r/+v/5//n/
/P/8//z//P/7//v/+//7//v/+//7//z//v/+//7//v/9//3//f/+/wAAAAAAAP//////
//////////3//f/8//v/+//6//r/+v/5//n/+f/6//r/+v/7//3//f/9//7//v/+//7/
////////AAAAAP7//v/+//7//v/+//7//v/+//7//////wEAAQABAAEA////////AAAA
AAAA/////////////////f/9//7//v8AAAAA/////wAAAAD///////////////8BAAEA
AQABAP//////////AAABAAIAAwACAAIAAwAEAAQABAAEAAQABAAEAAUABgAGAAYABwAH
AAcABwAHAAcACAAIAAgACAAGAAYABgAGAAgACAAIAAgABgAGAAYABgAGAAYABgAGAAYA
BgAGAAYABQAFAAUABAAGAAYABgAGAAQABAAEAAQAAwADAAMAAQABAAIAAgACAAIAAgAC
AAIAAQABAAEAAQABAAEAAQABAAEAAQAAAAAA/v/+//7//v/+//3//f/9////////////
//8AAAAAAAD///7//v/+/wAAAAABAAIAAQD///7//P/+//7//v/+//7//v/+//7//v/9
//3//f/9//7//v/+//7//v/+//7/AAAAAAAAAAD+//7//v/9/////P/8//3//v/+//7/
/v/+//7/AQADAAQABQAGAAcABwAHAAcABwAHAAcABwAHAAcABQAFAAUABQAHAAcABwAH
AAgABgADAAIAAgAAAP/////7//v//P/8//z//P/8//z//P/8//r/+P/1//T/9P/1//T/
8//y//H/7//v/+//7//v/+//7//v/+//7//v/+//7//v/+//7//u//D/7//z//v/BQAP
ABsAJwAyAD0ASwBgAG0AdAB+AIcAjQCWAJoAmAB/AFQAMAAaAPz/1P+2/5z/iP99/3//
h/+T/6P/rf+1/7r/v//K/9z/7v/4//z///8AAAAAAgAKABEAFgAaABgAEwAVABUAEQAP
AA4ACwAJAAcABQAFAAYABQABAP3//f/9//v/+//8//3/////////AQABAAMAAQABAAEA
AgABAAAAAAAAAP///f/9//3//f/9//z//P/8//z/+//7//v/+//7//v/+v/4//j/9//3
//f/9//3//f/+f/5//j/+P/2//b/9v/2//b/9v/2//b/9v/2//b/9v/0//X/9f/1//b/
9v/1//X/+P/4//j/+P/3//f/9//3//n/+f/5//r/+P/4//j/+P/5//n/+f/6//r/+v/6
//n/9//3//f/9//5//f/9//2//X/9f/0//T/9P/z//P/8//y//L/8v/z//P/8//z//T/
9v/2//b/9//1//X/9v/2//j/+P/4//j/+P/4//j/+P/2//b/9//3//n/+f/5//n/9//3
//f/+P/6//r/+f/5//n/+f/5//n/9//3//j/+P/4//j/9//3//b/9v/1//X/9//3//f/
9//3//f/9//3//f/9//3//f/9//3//f/9//2//b/9//4//j/+P/4//j/+P/4//n/+v/4
//j/+f/5//v/+//7//v/+v/6//r/+v/8//z//P/8//z//P/8//z//P/8//z//P/8//z/
/P/8//z//P/8//z/+//7//v/+v/6//r/+v/6//j/+P/4//j/+f/5//n/9//3//j/+P/4
//j/+P/4//j/9//3//f/9//3//f/9//3//f/9//2//b/9v/2//b/9v/2//X/9f/1//f/
9//3//f/9//4//j/+P/3//b/9v/2//T/9P/1//b/+P/3//f/9v/2//b/9v/2//b/9v/2
//b/+P/3//f/9//1//b/9v/2//j/+P/4//j/+P/4//j/+P/2//b/9v/1//f/+P/4//f/
9//4//j/+P/4//j/+P/4//j/+P/4//v//f/+////AAABAAEAAQABAAEAAQABAAEAAQAB
AAEAAQABAP//////////AQAAAP7/+//6//r/+P/3//X/8//z//T/9f/2//f/+P/4//j/
+P/2//b/9f/0//T/9//3//f/9//3//X/9f/1//X/9f/1//X/9f/1//X/9f/1//X/9f/1
//f/+P/2//f/+f/9/wMADQAZACUAMgA9AEsAYABzAIAAigCXAKMAsgDAAMQAvQCeAHIA
VAA4ABAA6v/G/6j/l/+T/5P/mf+l/7H/u//A/8P/zP/c/+z//P8AAAEABAAIAAwAEgAZ
AB4AIgAgAB0AGwAbABUAEQAQAA8ADwAPAA8ADwAOAAsACwAJAAcABQAFAAcABgAFAAcA
BwAJAAkACQALAAsACQAJAAgABwAGAAYABgAFAAUABQAFAAUAAwACAAIAAgACAAEAAQAB
AAEAAQABAAAAAAAAAP/////////////////////+//7//v/+//7//v/+//7//v/+//7/
/v/+//7/AAABAAEAAQACAAIAAQABAAQABAAEAAQAAwADAAMAAwAFAAUABQAGAAYABgAG
AAYABwAHAAcACAAIAAgACAAHAAcABwAHAAcABwAFAAUABAAFAAUABAAEAAIAAQABAAEA
AgACAAIAAwADAAMAAwAEAAIAAgACAAMABQAFAAYABgAEAAQABAAEAAQABAAEAAQABAAE
AAUABQAFAAUABQAFAAUABQAFAAYABAAEAAMAAwAFAAUABQAFAAQAAwADAAIAAgACAAEA
AQAAAAAA////////////////AQABAAEAAQD//////////wEAAQABAAEAAAAAAAEAAgAC
AAIAAgACAAQABAAFAAYABgAGAAcABwAHAAcABwAHAAgACAAIAAgABgAGAAYABgAIAAgA
CAAIAAgACAAIAAgABgAGAAYABgAIAAgACAAIAAUABQAFAAQABgAGAAYABgAEAAQABAAE
AAUABQAFAAMAAwAEAAQABAACAAIAAgACAAMAAwADAAMAAQABAAEAAQADAAMAAgACAAIA
AgACAAIAAAD///////8BAAEAAQABAP//AAAAAAAAAQAAAAAAAAAAAAAAAQACAAAA////
//7/AAAAAAAAAAD+//7//v/+/wAA//////////8AAAAAAAD+//7//v/+//7//v/+//7/
AAAAAAAA/////wAAAAD/////AAAAAP7/AAAAAAAAAAAAAAAAAAADAAUABAAFAAYABwAJ
AAkACQAJAAsACwALAAsACwALAAsACwAJAAkACQAJAAkACAAGAAMAAgACAAAA//////3/
/f/+//7//v/+//7/AAAAAAAA/v/8//v/+v/6//v/+//7//v/+//5//n/+f/5//n/+f/5
//n/+f/5//n/+f/5//n/+f/5//z//P/7//3/AQAHABEAGQAlADQAPwBNAGIAdwCCAI4A
mwCnALgAyADOAMMApAB4AFoAPgAUAOr/xv+o/5n/lf+X/53/qf+3/7//wv/H/9L/5v/4
/wQACAAJAA4AEgAWAB4AJQAqACoAKAAlACMAHwAZABUAFAAVABUAFQAVABUAEgARAA8A
CwALAAsACwALAA4ADwAPAA8AEQAPAA8AEQARAA8ADQAOAA8ADAAMAAwACwAJAAkACQAJ
AAkACAAIAAgABgAFAAUABQAFAAUABQAEAAQABAADAAMAAwADAAMAAwAFAAUABAAEAAQA
BAAEAAQABAAEAAQABAAEAAQABAAEAAQABQAFAAUACAAIAAcABwAIAAgACAAIAAkACQAJ
AAkACQAJAAkACgAMAAwADAAMAAsACwALAAwADAAMAAwACwANAA0ADQANAA0ACwALAAoA
CwALAAoACgAKAAkACQAJAAgACAAIAAkACQAJAAkACgAKAAoACgALAAsACwAMAAwADAAM
AAwADAAMAAwADAAMAAwADAANAA0ACwALAAsACwANAA0ADQAOAA4ADgANAA0ACwALAAsA
CwALAA==
         </WaveFormData>
      </LeadData>
      <LeadData>
         <LeadByteCountTotal>10000</LeadByteCountTotal>
         <LeadTimeOffset>0</LeadTimeOffset>
         <LeadSampleCountTotal>5000</LeadSampleCountTotal>
         <LeadAmplitudeUnitsPerBit>4.88</LeadAmplitudeUnitsPerBit>
         <LeadAmplitudeUnits>��V</LeadAmplitudeUnits>
         <LeadHighLimit>2147483647</LeadHighLimit>
         <LeadLowLimit>268435456</LeadLowLimit>
         <LeadID>V4</LeadID>
         <LeadOffsetFirstSample>0</LeadOffsetFirstSample>
         <FirstSampleBaseline>0</FirstSampleBaseline>
         <LeadSampleSize>2</LeadSampleSize>
         <LeadOff>FALSE</LeadOff>
         <BaselineSway>FALSE</BaselineSway>
         <ExcessiveACNoise>FALSE</ExcessiveACNoise>
         <MuscleNoise>FALSE</MuscleNoise>
         <LeadDataCRC32>2595222321</LeadDataCRC32>
         <WaveFormData>
/v/+//7//v/+//7//v/+//7//v/+//7//P/8//z//P/+//7//v/+//z//P/8//z//v/+
//7//v/+//7//v/+//7//v/+//7//P/9////AAAEAAYACAALAAoACQAIAAcABwAHAAcA
BwAHAAcABwAIAAkACwAMAA4ADgAOAAwACgAIAAYABAABAAMAAgABAAEAAgACAAEAAQD/
//3//f/7//v//P/8//3//f/8//r/+f/7//n/+f/4//j/+P/4//j/+v/6//r/+v/4//n/
+f/5//n/9//5//v//f8AAAQADAAYACYAMwBFAFoAbQB6AIcAlQCkALYAwQC/ALAAjgBi
ADsAGADv/8j/pP+M/33/df95/4H/iv+S/5z/oP+g/6j/s//A/8//1//Z/9j/2//g/+X/
7P/z//f/+v/7//n/+//+//j/8//1//f/8f/v//X/+P/6//j/9P/w//D/8P/w//P/9f/2
//f/+P/3//j/+v/5//v//f/////////+//7//v/+//7//v/+//7////////////9//3/
/f/9//7///8AAAIAAAAAAAAAAAAAAAAAAQABAAEAAQABAAEA////////AAACAAMAAwAD
AAMAAwAEAAQABAAFAAYABgAGAAYABgAHAAUABgAHAAcACQAJAAoACgAJAAoACwALAAsA
CwANAA0ADQANAA4ADgANAA4ADgAOAA4ADgAOAA4ADAAMAAsACwALAAsACwALAAsACQAJ
AAkACAAHAAYABgAIAAgACAAHAAcABwAHAAcACQAIAAgACAAKAAgACAAIAAYABgAGAAYA
BwAHAAcABQAEAAQABQAFAAQABAADAAMAAwACAAEAAQADAAIAAgABAAIAAQAAAAAAAAD/
///////9//3//f/9/////f///////f/9//3//f/+//7//v/+//z//P/8//z//v//////
/////wAAAAAAAAEAAQABAAEAAQACAAMAAwADAAMAAwADAAMABAAEAAQABAAFAAUABQAD
AAMAAwADAAEAAQABAAEA/////////////////////wEAAAD//////f/9//7//v/8//z/
/v/+//3//f/9//v//f/9//3//f/8//z/+//7//n/+f/5//j/+f/6//v//P/6//r/+v/6
//v/+//7//v/+//7//v//P/6//n/+f/4//r/+v/6//r/+P/4//r/+v/6//r/+v/7//v/
+v/6//r/+f/5//j/+P/6//r/+v/6//j/+P/3//f/+P/4//j/+P/6//r/+f/5//j/+P/4
//j/+P/4//j/9//5//n/+f/5//f/9//5//v/+v/4//j/+P/4//j/+P/4//j/+v/6//v/
/f/8//3//v///wEAAQABAAEAAwADAAMAAwABAAEAAQABAAQABAAFAAUABgAGAAYABAAC
AAEAAAD///v/+//6//n/+f/6//r/+f/7//v/+f/5//X/9P/0//P/9f/2//b/9f/1//X/
8//z//D/8P/w//D/8v/y//L/8v/x//D/8P/v//H/8f/x//H/8//z//b/9v/4//7/CgAX
ACUANABLAGIAbwB7AJAApAC1AMcAzgDGAKoAfQBSACkAAADa/7b/lf+B/3f/df98/4L/
hv+O/5T/mP+b/6b/t//D/8f/yP/N/9L/1//e/+X/6f/u/+//7//v//D/7P/n/+X/5//n
/+X/5//q/+z/7P/q/+r/6P/o/+j/6f/r/+z/7f/w//H/8v/y//P/9f/3//n/9//3//j/
+P/4//j/+v/6//r/+v/5//n/+f/5//n/+f/5//n/+//7//v//P/6//r/+v/6//r/+v/7
//v/+//7//v/+//7//v/+//8//z//f/9//3//f/9//7//v8AAAEAAgACAAAAAAAAAAEA
AQACAAMAAwAFAAUABgAGAAUABgAHAAcABwAHAAkACQAJAAkACgAKAAsADAAMAAwADgAO
AA4ADgAMAAwACwALAAsACwALAAsACwAJAAkACQAJAAkACQAKAAwADAAMAAsACQAJAAkA
CQAJAAgACAAIAAgABgAGAAYABgAGAAYABgAHAAcABwAFAAIAAgADAAMABAAEAAMAAwAB
AAAA/////////v/+//3//v/9//z//P/6//n/+f/5//n/+f/5//n/+f/3//n/+f/3//f/
9//3//j/+P/4//j/+P/4//j/+P/4//n/+f/5//n/+v/6//r/+//7//v/+//7//z//f/9
//3//f/9//3//f/+//7//v/+////////////////////AQABAAEAAQD/////////////
///////////+//3//f/9//3//v/+//7//v8AAAAA/v/9//z/+f/7//v/+//7//z//P/7
//v/+//7//v/+v/6//r/+v/6//j/+P/4//j/+f/5//n/+f/5//n/+f/6//r/+f/5//j/
+P/4//j/+P/2//b/+P/4//j/+P/4//n/+f/4//j/+P/3//f/9v/2//j/+P/4//j/+P/4
//f/9//4//j/+P/4//j/+P/3//f/+P/4//j/+P/4//j/+P/3//X/9f/1//X/9//3//f/
9//6//n/+P/3//b/+P/4//j/+P/4//j/+P/5//3//v///wAA//8BAAEAAQABAAEAAQAB
AAEAAQABAAEAAQACAAIAAwADAAQABAAEAAIAAAD///7/+//5//n/+P/5//n/+v/6//n/
+f/5//f/9f/z//L/8v/z//P/9P/0//H/8f/x/+//8f/w//D/8P/y//L/8v/y//D/8P/w
//H/8f/x//H/8f/x//P/9f/2//r/BAAOABoAJwA7AFIAYwBuAH0AkQCmALwAywDHALQA
jgBiADkAEADn/8L/oP+G/3n/c/91/3v/hP+K/5D/lP+W/6L/sf++/8P/x//L/9D/1//e
/+X/6v/v//P/8v/v/+//6//m/+T/5//n/+f/6f/r/+v/7P/s/+r/6P/q/+r/6v/q/+v/
7//y//H/8v/1//b/9v/3//f/9//3//f/9//4//j/+P/4//j/+P/4//j/9//3//f/9//5
//n/+f/5//n/+f/5//r/+v/6//r/+v/6//r/+//7//n/+f/5//n/+//7//v//P/6//v/
+//7//3//f/+//7//v///wAAAAAAAAAAAAABAAEAAgADAAMAAwADAAQABAAFAAYABwAH
AAkACQALAAsACQAJAAoACgALAAwADAAMAAwADAAMAAwADAAMAAsACwALAAsACwALAAsA
CQAJAAkACQAJAAkACgAKAAoACgAJAAkACQAJAAkACwAKAAoACgAIAAYABgAGAAgACAAI
AAgABQAFAAUAAwAEAAQABQAFAAQABAADAAMAAQAAAP////////7//v/9//7//f/8//z/
/P/7//v/+//7//v/+//7//n/9//5//n/+f/5//n/+f/6//r/+v/6//r/+v/6//r//P/9
//3//f/7//z//P/8/////////////v/+//7//f////////////3//v/+//7//v//////
//8BAAEAAQABAAEAAQABAAEAAQABAAEAAQABAAEAAQABAAEAAAD//////////wAAAAD+
//7/AAAAAAEAAQABAP///f/9//3//f/+//7//f/9//////////7//P/8//z//P/8//z/
/P/8//v/+//7//v/+f/5//n/+v/8//v/+//6//r/+v/6//r/+P/4//r/+v/5//r/+//9
//v/+v/6//r/+//7//r/+v/6//r/+v/6//r/+v/5//n/+v/6//r/+v/6//r/+f/5//r/
+v/6//r/+v/6//r/+f/5//n/+f/5//v/+//7//n/+v/6//r/+v/6//v//f8AAAIAAQAC
AAMABQAFAAUABQAFAAUABQAFAAUABQAFAAUABgAIAAkACQAKAAkACAAFAAIAAQAAAP//
/f////7//f/9//z//P/7//v/+//5//n/9//2//b/9f/1//b/9v/1//X/9f/z//P/8v/y
//L/8v/y//T/9P/0//T/9P/1//X/9f/1//X/9f/5//3//v8CAAwAGgAmADUASQBcAGcA
cgB/AI0AoACwALMAqQCQAGgAQgAdAPj/1/+2/5r/iP+B/3//hf+L/5L/nP+i/6T/pP+u
/73/zP/T/9f/2//e/+H/6P/t//L/+f/7//r/+//9//v/9P/y//H/7//t/+v/7f/x//T/
8v/u/+7/7P/s/+7/8P/t/+3/8P/x//L/8//0//b/+f/7//n/9//3//f/+v/6//r/+v/6
//r/+v/6//n/+f/5//n/+v/7//z//f/7//v/+//8//r/+v/6//r//P/8//3//f//////
//////7//f/8//z//f///wAAAQD/////AAAAAAAAAQACAAIAAgACAAIAAwABAAIAAwAD
AAQABQAHAAgABwAIAAkACQALAAsADQANAAsACwAMAAwADAAMAAsACgAMAAwADAAMAAsA
CgAIAAcACQAJAAkACQAJAAcABwAHAAUABQAFAAYACAAIAAgABwAHAAcABwAHAAUABAAE
AAQABgAEAAQABAAEAAQABAAEAAMAAwADAAEAAgACAAMAAwACAAIAAQABAAEAAAD/////
/f/8//z/+//7//v/+//8//z/+//7//v//f/9//3//f/9//v//f/9//n/+f/5//n//P/8
//z//P/6//r/+v/6//v//f/+/////f/+//7//v//////////////AAABAAEAAwADAAMA
AwABAAIAAgACAAIAAwADAAMAAQABAAEAAQABAAEAAQABAAMAAwADAAMAAwADAAMAAwAF
AAQAAwADAAEAAQACAAIAAAAAAAIAAgD////////9////////////AgACAAEAAQD/////
///+/wAAAAAAAAAA/v/+//7//v/9//3//f/9/////////wAA/v/9//3//P/9//7///8A
AP///v////7//v/+//7///////7//v/+///////+//7/AAAAAAAAAAD+//7//f/9/wAA
AAAAAAAA///+//z/+//+//7//v/+//7//v/+//3//f////3//f8AAAAAAAAAAAAAAQAD
AAQABQAGAAcACQAJAAkACQAJAAkABwAHAAcABwAHAAcACAAIAAsACwAMAAwADAAKAAgA
BwAHAAcABgAHAAMAAQAAAAAAAgABAAEAAQD9//3/+//6//z/+//7//z//P/7//v/+//5
//n/+P/4//b/9v/2//b/9P/0//T/9P/2//f/+P/5//v/+//7//3//v8EAAwAFAAgAC0A
PQBUAGkAfACJAJkApgC0AMcA0QDIAK4AhgBVACwABwDe/7b/lP99/3P/c/95/4L/iP+S
/57/nv+e/6n/uv/H/8//0//W/9n/3P/f/+T/6//z//r/+//3//P/+P/6//X/9f/3//X/
8//z//b/+P/2//L/8v/0//b/+P/5//n/9v/1//b/+f/8//z//f///wEA//8BAAMAAwAC
AAEAAAABAAIAAwAEAAQAAwACAAEAAwADAAMAAwADAAMAAwAEAAQABAAEAAQABAAEAAUA
BQADAAMAAwADAAUABQAFAAYABAAFAAUABQAHAAcACAAIAAYABwAIAAgACgAKAAoACwAN
AA4ADwAPAA0ADQAOAA4AEQASABMAEwARABEAEwATABMAEwAUABQAFQAWABYAFgAXABgA
GQAaABcAFgAUABMAFQAVABUAFQATABEAEQARABEAEQARABIAEgASABIAEQARABEAEQAR
ABMAEgASABIAEQAOAA0ADAAOAA4ADgAOAAsACwALAAkACAAIAAkACQAKAAoACQAJAAkA
CAAHAAcACQAIAAgABwAEAAMAAgACAAIAAQABAAEAAgADAAQABQAEAAEAAgABAAIAAwAE
AAUAAwACAAEAAAACAAIAAgACAAIAAwADAAMAAQACAAIAAgAFAAUABQAFAAUABgAHAAcA
BwAHAAcABwAHAAgACAAIAAgACQAJAAkACQAJAAkACQALAAsACwALAAkACQAJAAkACwAL
AAsACwALAAoACQAJAAkACQAKAAoABgAGAAgACAAHAAcABwAFAAcABwAHAAcABwAGAAQA
AwAEAAUABgAGAAQABAAEAAQABAAEAAQABAAFAAUABQAFAAQAAwACAAIABAADAAMAAgAC
AAIAAgACAAAAAAACAAIAAQACAAMABQADAAIAAgACAAMAAwACAAIABAAEAAQABAAEAAQA
AwADAAQABAAEAAQAAgACAAEAAQAEAAQABAAEAAIAAgACAAEAAQABAAEAAQADAAMAAwAD
AAQAAgACAAIAAgAEAAQABAAFAAcACAAJAAoACQALAAsACwANAA0ADQANAAsACwALAAsA
DQAOAA4ADwAOAA4ADQAMAAwACgAJAAgACQAHAAcABgADAAMABAAEAAUABQAFAAMAAQD/
//7//v/9//3//v/+//////////3/+//6//r/+v/8//z//P/8//z//P/8//3/+//7//v/
+//9//3//f8AAAQACAASABwAKQA3AEwAZQB4AIMAkwCmALwA0QDhAN4AzACoAHkAUAAl
APz/1v+w/5P/gf97/33/gv+K/5D/lv+c/6D/pf+y/8H/y//N/9D/1f/c/+H/6P/v//P/
+P/5//n/+//4//T/8f/x//H/8f/x//H/9v/4//b/9P/y//T/9P/2//X/9f/2//f/+v/9
//7//v//////AwADAAEAAQACAAIAAgACAAIAAgACAAIAAwADAAMAAwABAAEAAQABAAMA
AwADAAQABAAEAAQABAAEAAQABQAFAAMAAwADAAMAAwADAAMABAAGAAcABwAHAAUABQAG
AAYACAAJAAoACgAKAAoACgALAAkACgALAAsADQANAA4ADgANAA4ADwAPABEAEQATABMA
EwATABQAFAAVABYAFgAWABgAGAAYABgAFgAWABUAFQAXABcAFwAXABcAFQAVABUAEwAT
ABMAFAAUABQAFAATABMAEwATABMAEwASABIAEgASABAAEAAQABAAEAAQABAADwAPAA8A
DQAMAAwADQANAAwADAALAAsACQAIAAcABwAHAAYABgAFAAYABQAEAAQAAgABAAEAAQAB
AAEAAQABAAAA/f/+//3/+//7//v/+//8//z//P/8//z//P/8//z//v/////////9//7/
/v/+////////////AQACAAMAAwABAAEAAQABAAMABAAEAAQABAAFAAUABQADAAMAAwAD
AAUABQAFAAUAAwADAAMAAwADAAMAAwADAAMAAgABAAEAAQABAAIAAgAAAAAAAgACAP//
//////3//v///wAAAQAAAAAA//////3//f/9//z//v/+//7//v/8//z//P/8//z//f/+
/////f/9//3//v/8//v/+//6//z//P/8//z/+v/6//z//P/8//z//P/9//v/+v/6//r/
+//7//r/+v/8//z//P/8//r/+v/5//n//P/8//z//P/6//r/+f/5//r/+v/6//r/+v/6
//r/+f/5//n/+f/5//v/+//7//v/+v/6//r/+v/6//z//f///wAAAQACAAMABQAFAAUA
BQAFAAUABQAFAAUABQAFAAUABgAEAAUABQAGAAYABgAEAAIAAQAAAP///f////7//f/9
//z//P/7//v//f/7//v/+f/2//b/9f/1//T/9P/z//P/9f/z//P/8v/y//L/8v/y//T/
9P/0//T/8v/z//P/8//z//P/8//1//f/+P/8/wIACgAUAB8ALQBCAFsAbAB7AIsAnACw
AMUAzwDMALQAjABhADgADwDm/8D/mv+D/3n/df93/4D/iP+M/5D/lP+Y/6P/sv+9/8P/
x//O/9X/2v/f/+b/6//t//D/8f/x//H/7v/o/+f/5//n/+f/5//r/+z/7v/u/+7/6v/q
/+z/7v/v/+//8v/1//b/9//2//j/+f/5//n/+f/5//v/+v/6//r/+v/6//r/+v/6//v/
+//7//v/+f/5//n/+f/7//v/+//8//z//P/8//z//P/8//3//f/9//3//f/9//3//f/9
//7//v//////////////AAAAAP7///8AAAAAAQACAAMABQADAAQABQAFAAUABQAGAAYA
CQAKAAsACwAJAAkACwALAA0ADQAOAA4ADwAQABAAEAAQABAAEAAQABIAEgARABEAEQAR
ABEAEQARAA8ADwAPAA0ADQANAA4ADgAOAA4ADQANAA0ADQANAA0ADAAMAAwADgAMAAwA
DAALAAoACQAIAAcABwAHAAUABgAGAAcABwAEAAQAAwADAAMAAgABAAEAAQAAAAAA//8A
AP///v/+//z/+//7//v/+f/5//n/+f/7//n/+//7//n/+f/5//n/+P/4//j/+P/6//r/
+v/6//r/+//7//v/+//8//z//P/9//3//f/9//v//P/9//3//f/9//3//f/9//7//v/+
/wAAAQABAAEA/////////////////////wEAAQABAAEA//////////////7//f/9//3/
/f/+//7//P/8//7//v/9//3//f/7//v/+//7//v//P/8//v/+//7//v/+//6//r/+v/6
//r/+v/6//r/+v/5//n/+f/5//v/+//7//z/+v/5//n/+P/4//j/+P/4//j/+P/6//r/
+P/4//j/+f/5//j/+P/4//n/+f/4//j/+P/4//j/+P/4//j/9//3//b/9v/2//b/+P/4
//f/9//4//j/+P/4//j/+P/4//f/+f/5//n/+f/1//X/9f/3//j/+P/4//j/+P/4//n/
+//8////AAABAAMAAwADAAMAAwADAAMAAwADAAUABQAFAAYABAAFAAUABgAGAAYABAAC
AP///v/9//v/+//6//n/+f/8//z/+//7//n/9//3//X/9v/2//X/9f/2//b/9f/1//P/
8f/x//D/8f/y//P/9P/0//T/9P/0//L/8//z//P/9f/1//X/8//z//r/AAAKABQAIgAv
AEEAVgBnAHIAfQCNAKAAsgC9ALsApgCAAFYAMQAMAOf/xP+m/5D/hf9//4H/h/+O/5j/
oP+i/6T/qv+5/8j/0f/T/9X/3P/h/+b/6//y//n/+//6//n//f/7//j/9P/z//P/8f/t
/+//8f/y//L/8P/y//L/8P/w/+7/7//x//L/8//y//P/9v/4//n/+f/5//n/+f/5//z/
/P/8//z/+v/6//r/+v/7//v/+//7//v/+//7//v//f/9//3//v/+//7//v/+//z//P/9
//3///////////////////8AAP7//////////////wAAAAACAAMABAAEAAQABAAEAAUA
BQAGAAcABwAFAAUABgAGAAkACgALAAsACwALAA0ADQANAA0ADgAOAA0ADgAOAA4ADgAO
AA4ADgAOAA4ADQANAAsACwALAAsACwAJAAkACQALAAsACwAMAA4ADgAOAA0ACwALAAsA
CwALAAoACgAKAAoACAAIAAgACgAKAAoACgAIAAcABgADAAMABAAGAAcABQAEAAIAAQAC
AAIAAgADAAMAAgACAAEA/v/9//z//P/9//3//v////3//f/9//3/+//5//v/+//6//v/
/P/9//3//P/7//r//P/8//z//P/8//3//f/9////AAAAAAAAAQABAAEAAQD//wAAAQAB
AAEAAQABAAEAAwAEAAQABAACAAMAAwADAAUABQAFAAUABAADAAIAAQADAAMAAwADAAMA
AwADAAMAAwACAAEAAQADAAMABAAEAAEAAAABAAAAAQABAAEA///9//3//f/9////AAAA
AAEAAAD///7//P/9//7///8AAP7//v/+//7//P/7//r/+f/7//v/+//8//7//f/9//z/
+//6//n/+P/5//r//f/+//r/+v/6//v/+//6//r/+v/9//3//P/8//r/+v/6//r/+v/6
//n/+f/6//r/+v/6//z//P/7//v//P/8//z//P/6//r/+v/5//v/9//5//3//v/8//z/
/P/8//z//f/9//3///8BAAQABQADAAMAAwADAAUABQAFAAUAAwADAAQABAAFAAUABgAG
AAgABgAEAAMAAgABAP////8AAP////8AAP7//f/9//3//f/9//v/+v/6//n/+f/6//n/
9//2//X/9v/3//f/+P/3//b/9f/0//T/9P/0//T/9//3//f/9//1//X/9f/5//7/BAAK
ABQAIgAvADsATgBpAH4AiwCZAKgAugDJAM0AwgCoAIAAVQAwAAUA1v+0/5b/ff9t/2v/
c/+A/4j/kP+a/57/oP+n/7b/xf/L/8//1P/Z/9z/4f/k/+f/7//2//P/8//5//z/+P/3
//f/8//v/+//7//w//L/9P/y//L/8v/y//D/8f/1//j/9//0//X/+P/8//v/+//9////
AQABAAAAAAAAAAAA/v/+//7//v///////////wEAAQABAAEA////////AAAAAAAAAAAA
AAAAAAABAAEAAwADAAMAAwABAAEAAQACAAIAAwADAAMAAwADAAQABAAEAAUABgAGAAYA
BgAGAAcABwAIAAkACQAJAAkACgAKAAsADAANAA0ACwALAA0ADQAPAA8AEAAQABEAEgAS
ABIAEQAQAA8ADgAQABAADwAPAA0ADQANAA0ADwANAA0ADQANAA0ADQAOAAwADAAMAAsA
CwALAAsACwAJAAgACAAIAAoACAAIAAgACAAIAAgACAAHAAcABwAFAAQABAAFAAUAAgAC
AAEAAQADAAIAAQABAAEAAAAAAP//AAD///7//v/+//3//f/9//3//f/9//3//f/7//3/
/f/7//v/+//7//z//P/8//z//P/8//z//P/8//3//f/9//3//v/+//7////////////9
//7//////wEAAQABAAEA//8AAAAAAAACAAMAAwADAAMAAwADAAMAAwADAAMAAwADAAMA
AwADAAEAAQABAAEAAwACAAEAAQABAAEAAgACAP7//v8AAAAAAAABAAIAAQD/////////
/wAAAAD//////////////v/+//7//v/+/wAAAAAAAAAA///////////9//3//f/+//7/
/f/9//z//v/+//7//v/+//7/AAAAAPz//P/8//3//f/8//z//P/9//3//P/8//z//P/8
//z//v/+//3//f/8//z//P/8//z//P/7//v//P/8//z//P/8//z//P/7//3//f/9//3/
/f/9//3/+//8//z//P/8//z//P/9////AAADAAQABQAHAAcABwAHAAcABQAFAAUABQAH
AAcABwAIAAYABwAHAAgACAAIAAYABAAFAAQAAwABAP///v/9//3/AAAAAP////////3/
/f/7//r/+v/5//n/+v/6//n/+f/3//X/9f/0//b/9v/2//b/9P/0//T/9P/0//X/9f/1
//f/9f/1//X/9//6//r/AAAKABQAIQAtAEAAVwBuAH0AiwCcALAAxwDXANgAygCoAHkA
TgAlAPz/1v+w/5H/gf93/3X/ev+E/4r/kv+Y/5r/of+s/7n/w//J/8r/z//W/93/4v/p
/+3/8v/x//H/8f/y/+7/6//p/+v/6//r/+v/7v/w/+7/8P/w/+7/7v/w//H/7//w//P/
9P/1//j/+v/7//3//f/9//3//f/8//z//P/8//7//v/+//7//f/9//3//f//////////
/////////wAA/v/+//7//v8AAAAAAQABAP//////////AQABAAEAAgACAAMAAwADAAMA
AwAEAAQABAAFAAYABgAGAAYABgAHAAkACgALAAsACQAJAAoACgALAAwADQANAA8ADwAR
ABEAEQARABIAEgAVABYAFgAWABYAFgAWABYAFgAWABUAFQAVABUAFQAVABUAEwATABMA
FQAVABUAFgAUABQAFAATABMAEwATABMAFQAUABQAFAASABAAEAAQABAAEAAQABAADwAP
AA8ADQAMAAwADQANAAwADAALAAsACwAKAAkACQAJAAgACAAHAAQAAwACAAIABAADAAMA
AwABAAEAAQABAAEA//8BAAEAAQABAAEAAQAAAAAAAAAAAAIAAgACAAIAAAABAAEAAQAB
AAIAAgACAAUABQAFAAUABQAGAAcABwAHAAcABwAHAAcACAAIAAgABgAHAAcABwAJAAkA
CQAJAAkACQAJAAkABwAHAAcABwAJAAkACQAJAAkACAAHAAcABwAHAAgACAAGAAYACAAI
AAcABwAHAAUABwAHAAcABwAGAAYABQAFAAcABwAHAAYABAAEAAQABAAEAAQABAAEAAUA
BQAFAAUAAwADAAMABAAEAAMAAwACAAIAAgACAAIAAgACAAQABAAEAAQABAAFAAMAAgAC
AAIAAwADAAIAAgACAAIAAgACAAQABAADAAMAAgACAAIAAgACAAIAAQABAAIAAgACAAIA
AgACAAIAAQADAAMAAwADAAMAAwADAAEAAgACAAIAAgACAAQABQAHAAgACQAKAAsADQAN
AA0ADQANAA0ADQANAA0ADQANAA0ADgAOAA8ADwAQAA4ADgAMAAoACwAKAAkABwAHAAYA
BQAFAAQABAADAAMABAADAAQAAwABAAAA/v/9/wAAAAD////////9//3//P/6//r/+v/6
//r/+v/6//r//P/9//3//f/9//3////9////AAACAAQADAAWACUAMwBCAFkAcAB9AIsA
nACuAMMA1wDYAMoAqgB9AFAAKQAAANj/sv+V/4X/gf9//4T/jP+U/5r/nP+g/6n/uP/H
/8//0f/W/9v/4v/p/+7/8//5//z/+//9//3/+P/0//H/8f/x//H/8//3//j/+P/4//j/
9v/2//b/+P/5//n//P/9//7////+/wAAAwAFAAMAAwAFAAUABAAEAAQABAAEAAQABAAE
AAUABQAFAAUABQAFAAUABQAFAAUABQAGAAYABgAGAAYABgAGAAcABwAHAAcABwAHAAcA
BwAHAAgACgALAAsACwAJAAkACgAKAAoACwAMAAwADgAOAA4ADwANAA4ADwAPABEAEQAS
ABIAEQASABMAEwAVABUAFwAXABkAGQAaABoAGwAcABwAHAAcABwAHAAcABwAHAAbABsA
GwAbABsAGwAdABsAGwAbABkAGQAZABoAHAAcABwAGwAZABkAGQAZABsAGgAaABoAGgAY
ABgAGAAWABYAFgAWABcAFwAXABUAEgASABMAEwASABIAEQARABMAEgARABEADwAOAA4A
DQAOAA==
         </WaveFormData>
      </LeadData>
      <LeadData>
         <LeadByteCountTotal>10000</LeadByteCountTotal>
         <LeadTimeOffset>0</LeadTimeOffset>
         <LeadSampleCountTotal>5000</LeadSampleCountTotal>
         <LeadAmplitudeUnitsPerBit>4.88</LeadAmplitudeUnitsPerBit>
         <LeadAmplitudeUnits>��V</LeadAmplitudeUnits>
         <LeadHighLimit>2147483647</LeadHighLimit>
         <LeadLowLimit>268435456</LeadLowLimit>
         <LeadID>V5</LeadID>
         <LeadOffsetFirstSample>0</LeadOffsetFirstSample>
         <FirstSampleBaseline>0</FirstSampleBaseline>
         <LeadSampleSize>2</LeadSampleSize>
         <LeadOff>FALSE</LeadOff>
         <BaselineSway>FALSE</BaselineSway>
         <ExcessiveACNoise>FALSE</ExcessiveACNoise>
         <MuscleNoise>FALSE</MuscleNoise>
         <LeadDataCRC32>1927345577</LeadDataCRC32>
         <WaveFormData>
+v/6//r/+v/6//r/+v/6//j/+P/4//j/+P/4//j/+P/6//r/+v/6//j/+P/4//j/+v/6
//r/+v/4//j/+P/4//b/9v/2//b/9v/3//j/+f/+////AAADAAIAAQAAAP////8AAAAA
AAAAAAAAAAABAAUABgAGAAcACAAIAAYABQACAAEAAQAAAP///v/9//3//////////v/7
//r/+P/1//X/9f/1//X/9f/z//P/8//y//L/8v/w//D/8P/x//H/8//y//L/8v/w//D/
8f/x//P/8f/x//P/8//2//j//f8GABMAIAAxAEoAXgBtAH0AkACkALoAxgDJAMEAnQBq
AD0ADwDk/8D/n/+F/3b/bP9s/3L/dP93/37/gf+E/4n/kf+d/6n/r/+w/7H/tf+5/73/
wP/E/8n/zP/L/83/0P/S/9D/z//R/9T/0P/R/9b/2//e/93/3P/d/+D/4f/j/+b/6P/n
/+n/6//r/+v/7f/v/+//8f/0//X/9//1//b/9v/3//f/+P/4//n/+f/5//r/+v/5//n/
+f/6//v//P/9//////8AAAAAAAD+//7//////wAAAAAAAAEAAQABAAMAAwAFAAYABwAH
AAYABgAGAAgACAAKAAsACwAMAAwADAAOAA8AEAASABIAEwAUABUAFgAXABgAGgAbABwA
HQAeACAAIQAiACMAJAAjACQAJQAmACQAJQAlACUAJgAnACcAJwAlACUAJQAlACUAJgAm
ACUAIgAiACIAIgAiACAAHwAfACAAHwAeAB4AHAAbABoAGQAYABcAFgATABMAEAAQAA8A
DgALAAoACgAJAAgABgAFAAQAAwACAAEAAAD///7//f/9//3//P/8//3//P/7//v/+v/6
//r/+f/5//j/+P/4//j/9v/2//b/9v/2//b/9v/2//b/9v/2//b/9v/3//f/+f/5//n/
+f/6//r/+v/8//r/+v/6//r//P/9//3//v/8//z/+//7//z//P/8//3//f/9//3//v/+
//7//v/+//7//v/9//3//P/8//z//P/+//3//f/9//3//f/9//3//f/9//7//v/9//z/
/P/9//3//f/9//v//f/9//3//f/8//z/+//7//n/+f/5//n/+//6//r/+v/5//n/+P/4
//r/+v/6//r/+P/4//j/+P/4//j/9//3//n/+f/5//n/+f/4//j/+P/4//j/+f/5//n/
+P/4//j/+P/4//j/9//3//j/+P/3//n/+f/5//n/+P/5//n/+f/5//n/+f/4//j/9//3
//j/+P/4//j/+P/6//j/+P/5//f/9//5//n/+v/4//j/+P/4//j/+P/4//j/+P/4//n/
+v/7//3//f/9////////////AQABAAIAAgAAAAAAAAAAAAEAAwAEAAQABQAGAAYABAAF
AAQAAwADAAAA///+//3////////////8//r/+v/5//n/9//3//f/9f/1//P/8//z//L/
8v/y//D/8P/w//H/8f/x//D/8P/w//D/8P/x//H/8f/x//H/8f/z//T/9P/1//j/AQAM
ABkAKAA+AFUAZQB2AIoAogC2AMkA1QDRALYAiQBXACYA/P/X/7P/kv9+/3T/bv9y/3f/
dv95/4D/g/+F/4//m/+j/6r/rf+v/7P/uf++/8T/x//K/8v/y//M/87/zv/L/83/zv/O
/8//0v/V/9b/2f/c/9v/3P/d/9//4P/i/+X/5//p/+v/7f/v/+//8//1//b/9//3//X/
9v/2//f/9//4//j/+f/5//n/+v/6//v/+//7//z//P/8//z//f/9//7//v/+//7//v//
////AAAAAAAAAQABAAEAAwADAAMABAAFAAUABgAGAAYACAAIAAoACwALAAwADAAMAA4A
DwAQABIAEgATABQAFQAWABcAGAAaABsAGgAbABwAHgAfACAAIQAiACUAJgAnACgAKAAp
ACkAKQAqACsAKwArACsAKwArACsAKwAsACwAKwAqACoAKgAqACoAKAAnACcAJgAlACQA
JAAiACEAIAAfAB4AHQAcABkAGwAYABgAFwAWABMAEgASAA8ADgAMAAsADAALAAoACQAG
AAUABAADAAIAAQD///7////+//3//f/6//r/+v/5//n/+P/4//j/+P/2//b/9v/2//b/
9v/2//b/9v/2//b/+P/4//n/+f/5//n/+f/5//j/+P/4//r/+v/6//r/+v/8//3//f/+
//7//v/9//3//v/+//7////9//3//f/+/wAAAAAAAAAAAAAAAP////8AAAAAAAAAAAIA
AQABAAEA////////////////AAAAAP///v/+/////f/9//3/+//9//3//f/9//7//v/9
//3/+//7//v/+//9//z//P/8//v/+//6//r/+v/6//r/+v/6//r/+v/6//r/+v/5//n/
+f/5//n/+f/5//j/+P/4//j/+P/5//n/+f/4//j/+P/4//j/+P/3//f/+P/4//f/+f/5
//n/+f/4//n/+f/5//n/+f/5//j/+P/3//f/+P/4//j/+P/4//j/9v/2//f/+f/5//n/
+f/6//j/+P/4//j/+P/4//j/+P/6//r/+v/7//7///8BAAEA//8BAAEAAQADAAMAAwAE
AAIAAgACAAIABAAFAAcACAAGAAcACAAIAAYABQAEAAMAAQAAAP///v////////////3/
/P/6//r/+f/3//X/9f/3//f/9//1//P/8//y//L/9P/y//L/8v/x//H/8f/w//D/8P/w
//D/8//z//P/8//x//X/9f/2//j//f8GAA8AHAAvAEYAWgBnAHcAjgCoAL4AzADPAMEA
mwBsAD0ADwDm/8L/nf+H/3r/cv9u/3L/dv95/3z/gf+C/4v/l/+h/6X/qf+u/7P/uf+/
/8P/xv/K/8v/zv/N/83/zP/K/8r/zf/N/87/0v/X/9j/2//e/93/3P/f/+D/4f/h/+T/
6P/r/+v/7f/x//P/8//z//X/9f/2//f/+f/3//j/+P/5//n/+v/6//v/+//7//z//P/9
//3//f/+//7//v/+//////8AAAAAAAAAAAAAAQABAAAAAAAAAAEAAwADAAUABQAFAAYA
BwAHAAgACAAIAAoACgAMAA0ADQAMAAwADAAOABEAEgAUABQAFQAWABcAGAAZABoAHAAd
AB4AHwAgACIAIQAiACMAJAAnACgAKQAqACoAKwArACsAKgArACsAKwArACsAKwArACsA
LAAsACsAKgAqACoAKgAqACgAJwAnACYAJQAkACQAIgAhACAAHwAcABsAGgAXABkAFgAW
ABUAFAARABAAEAAPAA4ADAALAAoACQAIAAcABgAFAAQAAwACAAEA///+/////v/9//3/
/P/8//z/+//7//r/+v/6//r/+P/4//j/+P/4//j/+P/6//r/+v/6//j/+P/5//n/+//7
//v/+//6//r/+v/8//7//v/+//7//P/9//3//v/+//7//f/9//7//v/+////////////
AAAAAAAAAAAAAAAAAAD/////AAAAAAAAAAAAAP///////////////////////wAAAAD/
//7//v////////////3//f/9//3//f/+//7//f/9//3//f/9//3//f/8//z//P/9//3/
/P/8//z//P/8//z//P/8//z//P/8//z/+//7//3//f/9//3/+//6//r/+v/8//z//f/9
//3//P/8//z//P/8//z/+//7//z//P/7//3//f/9//3//P/9//3//f/7//v/+//6//r/
+f/5//r//P/8//z//P/8//r/+v/7//3//f/9//3//P/8//z//P/8//7///8AAAEAAwAD
AAMABQAFAAUABQAFAAUABgAGAAYABgAGAAYABwAJAAoACgALAAwADAAKAAkABgAFAAUA
BAADAAIAAQABAAEAAQABAAAA/v/+//3/+//5//n/+f/5//n/9//3//f/9v/2//b/9P/0
//T/9f/1//f/9v/2//b/9v/2//f/9//3//f/9//5//n/+v/8/wUAEAAbACoAPwBUAGAA
awB9AJIArAC8AMIAvwClAHkATAAfAPX/1P+0/5f/h/98/3j/ev98/37/hf+K/43/kP+V
/6H/rf+z/7f/uv+9/7//xf/J/8z/0P/T/9T/1f/V/9T/0v/U/9X/1f/W/9b/1//c/9//
4P/f/+L/4//i/+X/5//m/+b/6f/t/+3/7f/x//P/9f/1//f/9v/1//f/+f/6//r/+//5
//r/+v/7//n/+f/6//r//P/9//7/AAD+//7//v////3//v/+//7/AAAAAAEAAQACAAIA
AgADAAEAAQADAAMABAAGAAgACQAIAAgACAAKAAoADAANAA0ADAAMAAwADgANAA4AEAAQ
ABIAFAAWABgAFwAYABoAGwAeAB8AIAAiACEAIgAjACQAIwAkACUAJgAmACcAJwAnACcA
JwAmACUAJwAnACcAJwAnACgAKAAnACQAJAAkACQAJAAiACEAIQAgAB8AHgAeABwAGwAa
ABkAGAAXABYAEwAVABIAEgARAA4ACwAKAAoACQAIAAYABQAGAAUABAADAAIAAQAAAP//
/P/7//n/+P/5//j/9//3//j/+P/4//f/+f/4//j/+P/4//b/9v/2//b/9v/2//b/+P/4
//j/+P/3//b/9v/1//b/9//4//n/+P/4//j/+v/6//r/+v/6//r/+//7//z//v/+//3/
/f/+//7//v///////////wAA///+//3//P/8//z/+//7//7//v/+//7//v/9//3//f/9
//3//f/9//v/+//8//z/+//6//r/+//5//n/+f/3//f/9//3//f/+f/6//r/+//6//n/
+P/3//n/+P/4//j/9//3//b/9v/4//j/+P/4//j/+P/4//j/+P/4//f/9//3//f/9//3
//f/9v/2//b/9v/2//f/9//3//b/9v/2//b/9v/2//X/9//4//j/9//3//f/9//3//b/
9//3//f/9P/z//L/8P/z//P/9P/2//X/9P/z//L/9P/2//b/9f/4//b/9v/2//b/+f/6
//v//f/7//v//f/9//3//f/9//3//v/+//7//v/9//z//P/9////AAACAAQABAACAAEA
AAABAAEAAAD///z/+//7//v//f/9//z/+v/4//f/9f/z//P/8//z//P/8f/x//H/8P/x
//L/8f/y/+//7//u/+3/7v/u/+7/7v/w//H/8f/x//H/8f/x//P/9P/4//3/BAANABgA
JwA+AFYAawB9AI4AoAC0AMoA1wDVAL8AkgBZACkA/v/W/6//jf94/2r/Zv9q/3D/c/94
/3//gv+B/4f/k/+f/6f/qv+t/7P/tf+3/7r/wP/F/8j/y//L/8r/zP/O/83/zf/Q/9D/
0//W/9n/3P/b/9r/2//e/+H/4//m/+b/5f/l/+f/6f/t/+//8f/z//X/9P/1//X/8//0
//T/9f/4//r/+//9//v/+//8//z//f/9//3//v/+//7//v//////AAAAAAAAAAAAAAEA
AQACAAIAAgADAAUABQAHAAcABwAIAAkACQAKAAoACgAMAAoADAANAA0AEAAQABAAEgAV
ABYAGAAYABgAGAAYABgAGwAcAB4AHwAeAB8AIAAiACMAJAAlACYAKQAqACsALAAuAC8A
LwAvAC8ALwAuAC0ALQAtAC0ALQArACwALAArACoAKgAqACoAKgAoACcAJwAmACUAJAAk
ACQAIwAiACEAHwAdABsAFwAZABYAFgAVABQAEQAQABAADwAOAAwACwAKAAkACAAHAAYA
BQAEAAMAAgABAP///v/9//z/+//7//r/+v/6//n/+v/6//v//P/6//j/+P/4//r/+v/6
//r/+P/4//j/+P/6//r/+//7//v/+//7//v/+v/6//r//P/+//7//v/+//z//f/9//7/
AAAAAP////8AAAAAAAABAAEAAQABAAIAAgACAAIAAgAEAAQAAwADAAIAAgACAAIAAgAB
AAEAAQADAAMAAwADAAEAAQACAAIAAQAAAAAAAQD////////9/////////////v/+//3/
/f///////////////v/+//7///////7//v/+//7//v/+//z//P/8//z//v/+//3//f/9
//3//f/9//3//P/8//z//P/8//3//f/9//z//P/8//z//P/8//v/+//8//z/+//7//v/
+//7//r/+//7//v/+//7//v/+v/7//v//P/+//z//P/8//z//P/6//r/+//7//v/+//7
//z/+v/6//r/+v/8//z//P/9//7///8BAAEAAQADAAMAAwADAAMAAwAEAAQABAAEAAQA
BAAFAAcACAAGAAcACAAIAAgABwAGAAUABQAEAAMAAgABAAEAAQABAAMAAgAAAAAA/f/7
//n/+f/5//n/+f/3//n/+f/4//j/9v/0//T/9P/1//X/9f/0//T/9P/0//T/9f/1//X/
9f/1//X/9f/4//z//f8CAAsAFgAjADgAUgBnAHUAiACeALgA0ADhAOMA1QCyAH8ASwAc
APL/zf+n/4r/ev9y/27/cP9z/3b/e/+A/4P/if+T/5//pf+o/6v/s/+3/73/wP/G/8f/
zP/N/8//0P/Q/9D/0f/R/9L/0v/R/9T/2f/e/9//3v/f/+L/5f/l/+b/6P/p/+v/7//z
//P/9f/1//X/+f/6//n/9//4//r/+//9//v//P/8//3//////wAAAAD///////8AAAAA
AAAAAAEAAQACAAIAAgACAAIAAwADAAIAAgACAAMABQAFAAcABwAJAAoACwALAAoACgAK
AAwADAAOAA8ADwAQABAAEAASABMAFAAWABYAFQAWABcAGAAbABwAHgAfACAAIQAiACQA
JQAmACcAKAApACoAKwAsAC4ALwAvAC8ALgAvAC8ALwAxADEAMQAxADEAMgAyADEALgAu
AC4ALgAwAC4ALQAtACwAKwAqACoAKAAnACYAJQAkACMAIgAfAB8AHAAcABsAGgAXABYA
FgATABIAEAAPABAADwAOAA0ADAALAAoACQAIAAcABQAEAAMAAgABAAEAAAAAAAAA////
//7//v/+//7//P/8//z/+v/6//r/+v/8//z//P/8//z//P/9//3//f/9//3//f/+//7/
/v8AAAAAAAAAAAAAAAABAAEAAgAAAAAA/////wEAAgADAAUABQAFAAUABgAEAAQABAAE
AAQABAADAAMABgAGAAYABgAEAAMAAwADAAMAAwADAAMAAwADAAQABAADAAIAAgADAAMA
AwADAAEAAwADAAMAAwACAAIAAQABAAEAAQABAAEAAQAAAAAAAAABAAEAAAAAAAAAAAAA
AAAAAAAAAAAAAAAAAAAA///////////////////+//7//v8AAAAAAQABAP///v/+//7/
/v/+//7//f///wAAAAD//////////////v/////////9//3//f/8//7//f/9//7//v/+
//7//v/+//z//P/9///////9//3//v/+//7//v/+/wAAAQACAAMABQAFAAUABwAHAAcA
BwAHAAcACAAIAAgABgAGAAYABwAHAAgACAAJAAwADAAKAAkACAAHAAcABgAFAAQAAwAD
AAMAAwADAAIAAAAAAP///f/5//n/+f/5//v/+f/5//n/9v/2//b/9P/0//T/9f/1//f/
9v/2//b/9v/2//f/9//5//f/9f/3//n/+v/8////BAANABYAJQA4AFAAYwBzAIQAmgCy
AMoA1QDXAMMAnABrADsADADm/7//m/+G/3z/dP9y/3b/ef98/3//hP+H/4//m/+j/6n/
rP+z/7n/vf/B/8b/yv/L/87/z//R/9L/0P/O/8//z//Q/9L/1f/a/93/3v/h/+L/4f/i
/+X/5//o/+j/7f/v//H/8//1//f/9//3//f/+v/7//v/+//8//z//f/9//7//v//////
//8AAAAA////////AAACAAIAAgADAAEAAgACAAIAAgACAAMAAwAEAAQABAAFAAUABQAH
AAcABwAIAAkACQAKAAoACgAMAAwADgAPAA8AEgASABIAFAATABQAFgAWABcAGAAZABoA
HQAeACAAIQAgACEAIgAkACcAKAApACoAKwAsAC0ALgAuAC8ALwAvADAAMQAxADEAMQAx
ADEAMQAxADIAMgAxADAAMAAwADAAMAAuAC0ALQAsACsAKgAqACYAJQAkACMAJAAjACIA
HwAdABoAGgAZABoAFwAWABYAEwASABAADwAOAA0ADAALAAoACQAIAAcABgAFAAMAAgAD
AAIAAQABAP7//v/+//3//f/8//z//P/+//z//P/8//r/+v/6//r/+v/6//r/+v/6//r/
+//7//3//f/9//3//v/+//7/AAD+//7//v/+//z//f/9//7//v/+//3//f8AAAAAAAAB
AAEAAQABAAIAAgACAAIAAgACAAIAAQABAAIAAgACAAIAAAD/////////////////////
//8AAAAA///+//7////////////9//3//f/9//3//v/+//3//f/9//3//f/9//3//P/8
//z//f/9//z//P/6//r/+v/6//z//P/8//z/+v/6//n/+f/5//n/+f/5//r/+v/7//z/
+v/6//v/+//9//z//P/8//z//P/8//v/+//8//z/+//7//v/+//7//n/+f/4//f/+f/5
//n/+P/6//n/+f/6//r/+v/6//r/+v/4//j/+f/3//X/9//5//r/+P/4//j/+P/6//v/
/P/9/////////wEAAwADAAMAAwABAAIAAgACAAIAAgACAAMABQAGAAYABwAIAAgABgAF
AAIAAQABAAAA///+//3//f/9//3//f/8//r/+v/5//f/9f/1//X/9f/1//P/8//z//L/
8v/y//D/8v/y//P/8//z//L/8v/y//L/8v/z//P/8f/x//P/8f/x//T/+v8BAAgAEQAe
ADEASABaAGcAdwCMAKIAtgDCAMMAswCNAFwALwAFAOD/vP+d/4f/fP92/3T/eP96/33/
hP+H/4j/jf+b/6f/rf+v/7L/uf+9/8H/xf/I/87/z//O/8//0f/Q/9D/0P/T/9P/1P/U
/9X/2P/b/9z/3f/g/+H/4v/j/+P/5P/m/+n/6f/r/+v/7f/v//H/8//z//T/9f/1//f/
+P/4//n/9//4//j/+f/5//n/+v/6//n/+f/5//r//P/8//z//f/9//7//v/+//7//v//
////AAAAAAAAAQABAAEAAwADAAEAAgADAAMABAAEAAQABgAIAAoACwALAAwADAAMAA4A
DwAQABIAEgARABIAEwAUABUAFgAYABkAGgAbABwAHgAhACIAIwAkACMAJAAlACYAJAAl
ACUAJQAkACUAJQAlACUAJQAlACUAJQAmACYAJQAkACQAJAAkACYAJAAjACMAJAAjACIA
IgAeAB0AHAAbABgAFwAWABMAFQASABIAEQAOAAsACgAKAAkACAAGAAUAAwABAP///f/+
////AAABAP7//f/7//r/9//2//X/9f/1//b/9//3//f/9v/2//b/9v/0//T/9P/0//T/
9P/0//L/8v/y//L/9P/0//X/9f/z//P/8//z//X/9v/3//r//P/8//z//P/7//v/+v/6
//z//P/7//v//v/+//7////+//3//P/8//7//v/+//7//P/8//v/+//8//z//P/8//7/
/f/9//3/+//7//v/+//9//3//v/+//z/+v/5//n/9//3//f/9f/1//X/9f/1//f/+P/4
//n/+P/3//b/9f/4//j/+f/6//j/9//1//T/8v/y//L/8v/0//T/9P/0//b/9v/1//X/
8//z//P/8//0//T/9f/2//T/9P/1//X/9f/0//T/9P/0//T/9P/z//P/9P/0//P/8f/x
//H/8f/y//P/8//z//X/9f/1//T/9P/z//P/9P/0//T/9P/0//b/9P/0//f/+P/2//b/
9v/2//X/9v/3//n/+//7//3//f/9//3//f/9//7//v/+//7//v/+////AQACAAIAAwAE
AAYABAADAAIA//////7//f/9//3//v////7//f/7//j/+f/5//j/9//1//X/9f/1//H/
8f/x//D/8v/y//D/8P/u/+//7//v/+7/7v/u/+7/7//x//L/8//v/+//7//x//T/+v//
/wYAEQAcACcAPABYAG0AfQCQAKYAvADOANUAzwC7AI4AWwAtAP7/0v+x/5P/ev9q/2T/
Zv9u/3P/dv99/4L/g/+H/5P/n/+l/6j/r/+x/7X/uf++/8L/x//M/8v/y//Q/9D/0P/R
/9P/0v/S/9H/0v/X/9r/3f/c/93/4P/h/9//4v/m/+f/5//n/+n/7f/v//H/8f/1//b/
9//5//f/+P/4//n/9//4//j/+f/7//v//P/8//3//f/9//7//v/+//7////9//7//v/+
/wAAAAABAAEAAgACAAIAAwABAAEAAwADAAMABAAFAAUACAAIAAgACgAKAAwADQANABAA
EAAQABIAEQASABQAFAAVABYAFwAYABsAHAAeAB8AIAAhACIAJAAjACQAJQAmACkAKgAr
ACwAKgArACsAKwAsAC0ALQAtAC0ALQAtAC0AKwAsACwAKwAsACwALAAsACoAKAAnACcA
JgAlACQAJAAiACEAIAAfAB4AHQAcABkAGQAWABYAFQAUABEAEAAQAA8ADgAMAAsACgAJ
AAgABwAIAAcABgAFAAQAAwABAAAAAQAAAP/////8//z//P/7//3//P/8//z//P/6//r/
+v/8//z//P/8//z//P/8//z/+v/6//v/+//7//v/+//7//z//P/8//7//v/+//7//v/8
//3//f/+/wAAAAD//////v/+//7///8BAAEAAQACAAIAAgACAAIAAgACAAEAAQACAAIA
AgACAAIAAQABAAEAAQABAAEAAQD/////AAAAAP///v/+////AQABAAEA////////////
/wAAAAD///////////////////7//v/+///////+//7//v/+//7//v/8//z//P/8//z/
/P/7//v//f/9//3//f/9//z//P/8//r/+v/7//v//f/8//z//P/8//z//P/7//v//P/8
//v/+//7//v/+//6//v/+//7//v/+//7//r//P/7//v//P/6//r/+v/6//z/+v/6//v/
+//9//3/+//8//r/+v/6//r/+v/7//z//f8BAAEAAQADAAMAAwADAAMAAwAEAAQABAAE
AAQABAAFAAUABgAGAAcACAAIAAYABQAGAAUABQAEAAMAAgABAAEAAQABAAEAAAAAAAAA
///9//v/+//7//v/+f/3//f/9//2//b/9v/0//T/9P/1//X/9f/0//T/9P/0//T/9f/1
//X/9f/1//X/9//4//j/+/8CAAsAFAAhADIASgBhAHUAhACWALAAyADZAN8A1wC4AIUA
UwAkAPj/0/+t/47/fv90/3D/cv91/3b/ff+C/4P/if+T/53/pf+q/63/sf+3/7v/wP/E
/8n/zP/N/83/0P/Q/9D/z//P/9D/0v/T/9T/2f/c/93/3v/h/+L/4f/l/+j/6P/p/+v/
7f/v//H/8//1//f/9//4//n/+f/5//r/+v/7//v//P/8//3//f/9//7//v////////8A
AAIAAgACAAMAAQACAAIAAgACAAIAAwADAAQABAAEAAUABwAHAAkACQAHAAgACQAJAAoA
CgAKAAwADAAOAA8ADwAQABAAEAASABMAFAAWABYAFwAYABkAGgAbABwAHgAfACIAIwAk
ACYAJQAmACcAKAArACwALQAuAC4ALwAvAC8AMAAxADEAMQAxADEAMQAxADEAMgAyADEA
MAAwADAAMAAwAC4ALQAtACwAKwAqACoAKgApACgAJwAkACMAIgAfACEAHgAeAB0AGgAX
ABYAFgAVABQAEgARABAADwAOAA0ADAALAAoACQAIAAcABQAEAAMAAgABAAEAAAAAAAAA
//////7//v/+//7//P/8//z//P/8//z//P/8//z//P/8//z//P/9//3//f/9//3//f/+
//7//v8AAAAAAAAAAAAAAAABAAEAAgACAAIAAQABAAIAAgACAAMAAwADAAMABAAGAAYA
BgAGAAYABgAFAAUABgAGAAYABgAGAAUABQAFAAMAAwADAAMABQAFAAYABgADAAIAAgAD
AAMAAwADAAEAAwADAAMAAwACAAIAAQABAAMAAwADAAMAAwACAAIAAgABAAEAAAAAAAIA
AgACAAIAAAAAAAAAAAACAAIAAQABAP//////////AQAAAAAAAAAAAAAAAQABAAEAAAAA
AAAAAAAAAAAA/////wAAAAD//wEAAQABAAEAAQABAAAA///////////+/wAA/////wAA
AAAAAAAAAAAAAP7//v//////AQD/////AAAAAAAAAAAAAAAAAQACAAMABQAFAAUABwAH
AAcABwAHAAcACAAIAAgACgAKAAoACwAMAAwACwALAAwADAAKAAkACgAJAAkACAAHAAYA
BQAFAAcABwAHAAYABAAEAAMAAQD//////////////f/9//3/+v/6//r/+P/6//r/+//7
//n/+P/4//j/+v/6//v/+//5//v/+//7//v//P/8////AgAJABYAIwAyAEoAXwBvAIAA
lACqAMIA1QDZANMAtACFAFMAJgD8/9X/r/+S/4T/fP94/3r/e/+A/4P/iP+L/5H/m/+n
/63/sv+3/73/wf/F/8r/zv/R/9T/1f/X/9j/1v/U/9X/1f/W/9j/2f/e/+H/4v/j/+b/
5f/o/+n/7f/u/+7/8f/z//X/9//3//v//f////3//v///wEAAQACAAIAAwADAAQABAAF
AAMAAwAEAAQABQAFAAUABgAGAAYABgAHAAcACAAIAAgACAAIAAkACQAMAAwADAANAA0A
DQAPAA8ADwAQABEAEQAQABAAEAASABIAFAAVABUAGAAYABgAGgAZABoAHAAcAB0AHgAf
ACAAIQAiACQAJQAmACcAKAAqAC0ALgAvADAAMQAyADMANAA0ADUANQA1ADYANwA3ADcA
NwA3ADcANwA3ADgAOAA3ADYANgA2ADYANgA0ADMAMwAyADEAMAAwADAALwAuAC0ALAAr
ACoAJwAnACQAJAAjACIAHwAeAB4AGwAaABgAFwAWABUAFAATABQAEwASABEAEAAPAA0A
DAALAA==
         </WaveFormData>
      </LeadData>
      <LeadData>
         <LeadByteCountTotal>10000</LeadByteCountTotal>
         <LeadTimeOffset>0</LeadTimeOffset>
         <LeadSampleCountTotal>5000</LeadSampleCountTotal>
         <LeadAmplitudeUnitsPerBit>4.88</LeadAmplitudeUnitsPerBit>
         <LeadAmplitudeUnits>��V</LeadAmplitudeUnits>
         <LeadHighLimit>2147483647</LeadHighLimit>
         <LeadLowLimit>268435456</LeadLowLimit>
         <LeadID>V6</LeadID>
         <LeadOffsetFirstSample>0</LeadOffsetFirstSample>
         <FirstSampleBaseline>0</FirstSampleBaseline>
         <LeadSampleSize>2</LeadSampleSize>
         <LeadOff>FALSE</LeadOff>
         <BaselineSway>FALSE</BaselineSway>
         <ExcessiveACNoise>FALSE</ExcessiveACNoise>
         <MuscleNoise>FALSE</MuscleNoise>
         <LeadDataCRC32>2667552559</LeadDataCRC32>
         <WaveFormData>
9P/0//T/9P/y//L/8v/y//D/8P/w//D/8P/w//D/8P/y//L/8v/y//L/8v/y//L/8v/y
//L/8v/y//L/8v/y//D/8P/w//D/8P/w//P/9P/3//f/9//3//b/9v/2//b/+P/5//n/
+P/2//f/+P/6//z//f/+////AAAAAAAA///8//z/+//6//j/9//2//b/+P/4//f/9v/0
//P/8v/w/+7/7v/t/+z/7v/u/+3/7P/s/+z/7P/r/+n/6f/p/+n/6v/q/+r/6v/p/+n/
6f/p/+n/6v/q/+n/6f/r/+v/7f/z//v/AwAOAB4ALgA6AEYAVABlAHgAhACNAJAAggBl
AEYAKAAMAPP/3P/H/7f/qf+j/6D/m/+X/5n/mf+Z/5r/oP+o/67/sP+x/7P/tP+2/7f/
uv+8/77/wP+//7//w//D/8L/wv/F/8X/xP/H/8z/0P/S/9P/0v/U/9b/1v/a/9z/3v/f
/+H/4f/j/+T/6P/n/+f/6v/r/+z/7f/u/+7/7v/v/+//8f/x//L/9P/0//T/9P/z//P/
8//0//f/9//3//j/+v/6//v/+//5//r/+v/7//v//f/9//3//f///wAAAAAAAAEAAwAD
AAMABAAEAAUABgAHAAgACQAKAAoACgAMAA4ADwAQABIAEwAVABUAFwAZABoAHAAdAB4A
IAAiACIAJAAmACgAKAApACoAKwAsAC0ALgAvADAALwAvAC8ALgAvAC8ALwAvADAAMAAw
AC8ALgAuAC0ALAArACoAKgApACYAJQAkACMAIAAeAB0AGwAaABgAFgAVABMAEQAQAA4A
DgAMAAoACQAHAAUAAwADAAEAAAD///7//f/8//v/+v/7//r/+v/5//n/9//3//f/9//1
//X/9f/y//L/8v/y//T/9P/z//P/8v/y//L/8v/y//L/8v/y//L/8v/y//L/9P/0//T/
9P/1//X/9f/1//b/9v/2//b/+P/5//n/+f/3//f/+P/4//j/+P/4//j/+f/5//n/+f/5
//n/+f/5//f/9//3//f/9//3//f/9//3//j/+P/4//r/+f/4//j/+P/4//j/+P/2//b/
9v/2//b/9v/1//X/9//3//b/9v/4//j/+P/3//f/9//3//f/9//3//b/9v/2//b/9v/2
//b/9v/2//b/9v/2//b/9v/0//T/9P/0//X/9f/1//b/9v/2//X/9f/1//X/9v/2//b/
9v/2//X/9f/1//X/9f/1//X/9f/0//b/9v/3//f/9//3//b/9f/3//f/9v/1//X/9P/0
//T/9//3//f/9//3//b/9f/1//X/9P/0//b/9v/2//b/9v/2//b/9v/2//b/9v/2//b/
+f/4//n/+f/5//v//P/8//z//P/8//3//f/8//z//f/+/wAAAAABAAIAAwAEAAQABAAD
AAIAAgABAAAAAAD///7//v/+//7//f/+//7//f/8//r/+P/4//f/9v/2//b/9f/y//L/
8v/y//H/8f/x//H/8//y//L/8v/w//H/8f/x//H/8f/w//D/8//z//P/8f/x//H/9///
/wYADgAcAC4APABGAFcAaAB6AIsAmgCgAJcAfgBeAD4AIQAKAPH/1//F/7f/rv+p/6X/
n/+f/6H/ov+g/6T/rP+y/7P/tf+2/7r/vf/A/8L/xv/G/8f/yf/J/8n/yP/I/8n/yf/M
/83/zv/S/9T/1//Y/9j/2v/c/97/4P/i/+X/5//p/+v/7v/u/+//8//0//P/9P/1//b/
9v/2//f/9f/3//f/+P/6//r/+v/6//v/+//7//z//f/9//3//v/+//7//////wEAAgAC
AAMAAQADAAMAAwADAAUABgAGAAYABwAJAAkABwAIAAgACQAMAA0ADgAPABAAEAAQABIA
FAAVABYAGAAZABsAGwAdAB0AHgAgACEAIgAkACYAJgAoACoALAAsAC8AMAAxADIAMwA0
ADUANgA2ADcAOAA4ADkAOQA5ADkAOgA6ADoAOQA6ADoAOQA4ADcANgA2ADUAMAAvAC4A
LQAsACoAKQAnACQAIgAgAB8AHwAdABwAGgAYABYAFAATABEADwANAA0ADQAMAAsACgAH
AAYABQAEAAMAAgACAAEAAQD////////9//v/+//7//r/+v/6//r/+v/6//n/+f/4//j/
+P/4//r/+v/6//r/+P/4//j/+P/4//j/+P/4//n/+f/5//n/+v/6//r/+v/8//3//f/9
//v/+//8//z//P/8//z//P/9//3//f/9//3//f/9//3///////////////////////3/
/v/+//7//v/9//z//P/8//z//P/8//z//P/8//z//P/8//v/+//7//v/+v/6//z//P/8
//v/+//7//v/+//7//v/+v/6//r/+v/6//r/+v/6//r/+v/6//r/+v/6//r/+v/6//r/
+f/5//n/+v/6//r/+f/5//n/+f/6//r/+v/6//r/+f/5//n/+f/5//n/+f/5//j/+P/4
//n/+f/6//v/+//7//v/+//6//n/+f/4//j/+P/5//n/+f/5//n/+P/3//f/+f/6//r/
+v/6//j/+P/4//j/+v/6//r/+v/8//z//P/8//3//v//////AQABAAIAAgACAAIAAgAD
AAEAAAAAAAEABAAGAAYABwAGAAcACAAIAAgABwAGAAYAAwACAAIAAQACAAIAAgACAP//
/v/+//3//P/6//j/+P/5//j/+P/4//X/9P/0//T/9v/1//X/9f/1//X/9P/0//T/9P/1
//X/9//3//f/9v/0//f/9f/1//f/+f/9/wMACwAYACYANABAAEwAXgBxAIYAlACdAJwA
igBvAFAAMgAaAAEA5v/R/8H/s/+r/6j/pf+j/6H/of+j/6b/rv+0/7T/tv+5/73/wv/E
/8X/yP/I/8r/yv/L/8v/y//L/8r/zP/N/83/0v/V/9j/2v/e/9//3v/g/+L/4v/i/+T/
6v/v/+3/7//x//T/9P/1//f/+P/5//j/+f/6//r/+v/7//v//f/9//7//v/+//7//v//
//////8AAAEAAQABAAIAAgACAAMAAwADAAQABAAFAAMABQAFAAUABwAJAAoACgAKAAsA
DQANAA0ADgAOAA8AEgATABQAFQAUABQAFAAWABgAGQAaABwAHQAfAB8AIQAjACQAJgAn
ACgAKgAsACwALgAwADIAMgA1ADYANwA4ADcAOAA5ADoAOgA7ADwAPAA9AD0APQA9AD4A
PgA+AD0APAA8ADsAOgA3ADYANgA1ADIAMQAwAC8ALAAqACkAJwAmACQAIgAhAB8AHQAc
ABoAGAAWABQAEwATABEADwAPAAsACgAJAAgABwAGAAUABAADAAIAAgABAP///f/9//3/
///9//3//f/8//z//P/8//z//P/7//v/+v/6//r/+v/6//r/+v/6//r/+v/6//r//P/8
//z//P/7//v/+//7//z//P/8//z//P/9//3//f/9//3//v/+//7//v/+//7/////////
///////////////////////////////////9//7//v/+//7//f/8//z//v/+//7//v/+
//7//v/+//7//v/9//3//f/9//z//P/+//7//v/9//3//f/9//3/+//7//r/+v/8//z/
/P/8//z//P/8//z//v/+//7//v/8//z//P/8//v/+//7//z/+v/6//n/+f/7//v//P/8
//z//P/8//v/+f/5//n/+f/7//v/+//6//z//P/9//3//f/9//z/+//7//v/+v/5//v/
+v/6//r/+//7//v/+//7//r/+f/5//v/+v/4//j/+P/6//r/+v/6//z//P///wAAAQAB
AAEAAQACAAIAAgACAAIAAwADAAIAAAABAAIABAAGAAcACAAJAAoACgAKAAkACAAIAAcA
BgAEAAMAAgACAAIAAgABAAAAAAD///7//P/6//r/+f/4//j/+P/3//b/9v/2//b/9f/z
//P/8//z//P/9P/1//b/9f/1//X/9f/3//b/9v/1//X/9f/3//v/AQAHABEAHgAuADoA
RABQAGIAdwCGAJIAmQCQAHgAWwA8ACAACgDx/9r/yf+7/7H/rf+q/6X/pf+n/6X/pf+q
/7L/uP+6/7z/vf+//8L/xv/H/8j/yv/M/8z/zf/N/83/zf/O/87/0f/R/9L/1f/W/9r/
3P/d/+D/4v/i/+T/5P/k/+b/6f/r/+3/7//w//L/8//1//b/9//4//n/+v/6//r/+//5
//v/+//8//r/+v/6//r//P/9//7/AAD///////8AAP7//v//////AQACAAIAAwAFAAcA
BwAHAAUABwAIAAgACgALAA0ADQALAAwADAANAA4ADwAQABEAEgASABIAFAAUABUAFgAY
ABsAHQAdAB8AIQAiACQAJQAmACgAKgAqACoALAAuAC4ALwAwADEAMgAzADQANQA2ADQA
NQA2ADYANwA3ADcANwA4ADgAOAA3ADQANAAzADIAMQAwADAALwAqACkAKAAnACUAJAAk
ACMAIAAeABwAGwAXABUAFAASAA4ADAAKAAkACQAHAAUABQAFAAQAAwACAAMAAgABAAAA
/f/8//z/+//5//f/9//3//f/9f/1//X/9v/2//b/9v/0//T/8//z//T/9P/0//T/9v/2
//b/9v/1//T/8//y//P/9P/1//b/9//3//f/9//2//b/9v/2//j/+f/5//n/+f/5//r/
+v/8//z//P/8//v/+//7//v/+P/3//b/9f/3//f/9//3//f/9//3//f/9//4//j/+P/4
//f/9v/2//T/9P/0//T/9P/0//T/9P/0//T/8//z//P/8//y//L/9v/2//b/9f/z//P/
8//z//X/9f/0//T/8v/y//L/8v/y//L/8v/y//D/8P/w//D/8P/w//D/8P/x//H/8f/y
//L/8v/x//H/8f/x//L/8v/w//D/8P/v//H/8f/x//H/8f/x//H/8P/w//D/8f/x//H/
8f/w/+//7f/t/+z/6//u/+7/7//w//D/7//u/+3/7f/w/+//8f/y//L/8v/y//L/8P/z
//T/9f/1//X/9f/2//T/9P/0//T/9f/1//T/9P/z//T/9v/2//n/+v/7//z//P/8//v/
+v/8//v/+v/6//f/9v/2//b/+P/3//b/9v/0//L/7//s/+7/7f/s/+z/7P/r/+r/6v/s
/+z/6//r/+n/6f/p/+j/6P/o/+j/6f/n/+f/5//n/+j/6P/p/+n/6//t/+//8//3//3/
BgAWACQAMgBAAE4AXQBuAIIAjwCWAJIAewBaADoAHAADAOj/z/+9/63/o/+g/53/mf+X
/5v/m/+Y/5r/ov+m/6j/q/+t/7D/tP+1/7b/uP+6/77/wf+//73/v//A/8D/wf/D/8b/
x//I/8z/0P/R/9L/0v/W/9j/2v/a/9r/2//b/93/4f/k/+b/5//p/+r/6f/o/+n/6v/q
/+r/6//s/+//8P/y//T/9P/0//T/8//z//P/9P/1//X/9f/2//b/9v/3//f/+f/6//r/
+//7//3//f/9//3///8AAAAAAAABAAMAAwADAAQABAAFAAYABwAIAAkACgAKAAoADAAQ
ABEAEgAUABMAFQAVABcAGQAaABwAHQAeACAAIgAiACQAJgAoACgAKwAsAC0ALgAvADAA
MQAyADAAMQAyADIAMwAzADMAMwA0ADQANAAzADIAMgAxADAALwAuAC4ALQAqACkAKAAn
ACYAJAAjACEAHwAcABkAFwAVABMAEgAQABAADgAMAAsACQAHAAUABQAFAAQAAwACAP//
/v/9//z/+//6//r/+f/3//X/9f/1//f/9f/1//X/9v/2//b/9v/0//T/8//z//T/9P/0
//T/9P/0//T/9P/y//L/8v/y//T/9P/0//T/9f/1//X/9f/2//b/9v/2//b/9//3//f/
+f/5//r/+v/6//r/+v/6//n/+f/5//n/+//7//v/+//7//v/+//7//v/+//7//v/+f/6
//r/+v/8//v/+v/6//r/+v/6//r/+v/6//r/+v/4//j/9//3//j/+f/5//r/+//6//n/
9//3//f/9//3//n/+f/4//j/+P/4//j/+P/4//j/+P/4//j/+P/4//j/+P/4//j/+P/3
//f/9//4//j/+P/3//f/9//3//j/+P/2//b/9v/1//f/9//3//f/+f/5//n/+P/2//b/
9//3//b/9//3//f/9//3//b/9f/3//b/9v/2//X/9f/1//X/9//2//X/9f/3//j/+P/4
//j/+P/4//j/+P/4//j/+P/4//v//P/9//3//f/9//7//v/+//7//v///////v/+////
AAACAAIAAwAEAAUABgAGAAgABwAGAAYABQAEAAQAAwACAAIAAgACAAEAAAAAAP///v/8
//r/+v/3//b/9v/2//f/9v/2//b/9P/z//P/8//z//P/8v/y//T/9P/1//X/9f/1//X/
9P/0//X/9f/3//f/9//5////BQAMABoALAA6AEYAVABlAHgAjACbAKQApACVAHgAWAA4
AB8ABgDr/9P/w/+1/6z/p/+j/5//n/+h/6L/pP+q/7L/tv+1/7f/uv+8/8H/xP/E/8b/
yv/L/8v/y//N/8z/zP/P/8//0P/P/9L/2P/c/93/3v/e/+D/5P/k/+b/6P/p/+n/7f/v
//L/9P/1//X/+P/3//j/+f/8//z//P/9//v//f/9//7/AAAAAAAAAAD///////8AAAMA
AwADAAQABAAEAAUABQAFAAYABgAHAAYABwAGAAUABQAHAAgACAAKAAsADQANAA0ADgAO
AA8AEAARABIAEwAUABQAFAAWABgAGQAaABwAHQAfAB8AIQAjACQAJgAnACgAKgAsACwA
LgAwADIAMgAzADQANQA2ADcAOAA5ADoAOgA7ADwAPAA/AD8APwA/AEAAQABAAD8APgA+
AD0APAA9ADwAPAA7ADYANQA0ADMAMAAuAC0AKwAqACgAJgAlACMAIQAgAB4AHAAaABgA
FwAVABMAEQARABEAEAAPAA4ACwAKAAkACAAHAAYABgAFAAUAAwADAAMAAwABAAEAAQAA
AAAAAAAAAP7//v/9//3//v/+//7//v/+//7//v/+//7//v/+//7//v/+//7//v//////
/////wAAAAAAAAAAAgADAAMAAwABAAEAAgACAAQABAAEAAQAAwADAAMAAwADAAMAAwAD
AAMAAwADAAMAAwADAAMAAwADAAQABAAEAAQAAwACAAIAAgACAAIAAgACAAIAAgACAAIA
AgABAAEAAwADAAIAAgACAAIAAgABAAEAAQABAAEAAQABAAAAAAAAAAAAAAAAAAAAAAAA
AAAA/v/+//7//v/+//7//v/+/////////wAAAAAAAP//////////AAAAAP7//v/+//3/
///////////////////+//7//v///////v///////////////v/9/////v/+//7//f/9
//3//f////7//f/9/////v/+//7//v/+//7//v/+/wAAAAADAAQABQAFAAUABQAGAAYA
BgAGAAQABQAFAAQABAAFAAYACAAIAAkACgALAAwADAAMAAsACgAKAAkACAAIAAcABgAG
AAgACAAHAAYABgAFAAQAAgD+//7//f/8//z//P/7//r/+v/6//r/+f/5//n/+f/5//j/
+P/4//j/9//3//f/9//5//j/+P/7//n/+f/5//v//f8BAAcAEAAeAC4APgBKAFYAZwB6
AIwAmQCiAKAAiwBuAE4AMAAZAP7/4f/P/8H/tf+u/6v/p/+j/6X/p/+o/6z/sv+2/7j/
u/+9/8L/xP/H/8j/yv/K/8z/zf/N/8//z//O/87/z//P/9D/0//Y/9z/4P/h/+L/5P/k
/+b/6P/q/+z/7//x//P/9f/2//j/+f/5//r/+//8//3//v/+//7////9//////8AAAIA
AgACAAIAAwADAAMABAAFAAUABQAGAAYABgAHAAcABwAIAAgACQAJAAsACwALAAsADQAO
AA4ADAANAA8ADwAPABAAEAARABIAEwAUABUAGAAYABgAGgAaABsAHAAeACEAIwAjACUA
JQAmACgAKQAqACwALgAuADAAMgA0ADQANwA4ADkAOgA7ADwAPQA+AD4APwBAAEAAQQBB
AEEAQQBCAEIAQgBBAEAAQAA/AD4APQA8ADwAOwA4ADcANgA1ADIAMAAvAC0ALAAqACgA
JwAlACMAIgAgAB4AHAAaABkAFwAVABMAEwAPAA4ADQAMAAsACgAJAAgABwAGAAYABQAF
AAMAAwADAAEA////////AAAAAAAAAAAAAAAA//////7//v/+//7//P/8//z//P/8//z/
/P/8//7//v/+//7////////////+//7//v/+//7//////////f/9//7//v8AAAAAAAAA
AAMAAwADAAMAAQABAAEAAQABAAEAAQABAAEAAQABAAEA//8AAAAAAAAAAP///v/+/wAA
AAAAAAAAAAAAAAAAAAD+//7//f/9//3//f/8//z//v/+//7//f/9//3//f/9//3//f/8
//z//P/8//z//P/8//z//P/8//z//P/8//z/+v/6//r/+v/5//n/+f/6//z//P/7//v/
+//7//z//P/8//z//P/7//v/+//7//v//f/9//3//P/6//r/+//7//v/+//6//n/+v/7
//v/+//9//z//P/8//v/+//7//v/+//6//n/+f/5//j/+P/6//z//P/8//z//P/6//r/
/f/+////////////AgACAAIAAgAAAAEAAQAAAAAAAQACAAQABAAFAAYABwAKAAoACgAJ
AAYABgAFAAQAAgABAAAAAAAAAAAA///+//z/+//6//j/+P/4//f/9v/4//j/9//2//T/
9P/0//P/8//z//P/8//0//T/9P/0//P/8//z//P/8//y//L/8//z//P/9f/5//v/AQAJ
ABQAJAA0AEAATABcAG8AgACOAJcAlACEAGcASAAqABIA+f/g/8//w/+1/63/qP+l/6P/
pf+l/6P/pv+u/7b/uP+4/7v/v//C/8T/x//I/8r/zP/K/8v/y//L/8v/zP/O/8//0f/S
/9P/1v/Y/9r/3f/e/97/4P/g/+T/5v/o/+n/6//t/+3/7v/w//H/8//0//X/9v/3//j/
+P/4//n/+f/7//v//P/+//7//v/+//7//f/8//z/+//7//v//P/9//7/AAABAAEAAgAC
AAMABQAHAAcABwAFAAcACAAIAAYABwAJAAkACQAKAAoACwAOAA8AEAARABIAEgASABQA
FAAVABYAGAAZABsAGwAdAB8AIAAiACMAJAAmACgAKAAqACwALgAuAC8AMAAxADIAMwA0
ADUANgA0ADUANgA2ADUANQA1ADUANgA2ADYANQA2ADYANQA0ADMAMgAyADEAMAAvAC4A
LQAoACYAJQAjACAAHgAcABsAFwAVABQAEgASABAADgANAA0ACwAJAAkABgAEAAIAAAAA
AAAAAAAAAP///v/+//3/+f/3//f/9//5//f/9//3//T/9P/0//T/9P/0//P/8//z//T/
9f/2//X/9P/z//L/9P/0//T/9P/y//L/8v/y//T/9f/2//f/+P/4//j/+P/2//f/9//3
//f/9//4//j/+P/4//j/+P/3//f/9//3//n/+f/5//n/+P/3//b/9f/3//f/9//3//X/
9v/2//b/9v/1//T/9P/1//b/9//4//f/9v/1//T/8//y//D/7//w//H/8f/y//T/9P/0
//P/8f/x//H/8f/z//P/8v/y//D/8P/w//D/7v/u/+7/7v/u/+7/7v/u//D/8P/w//D/
7//v/+//8P/u/+7/7f/t/+3/7f/u/+7/7v/u/+7/7f/t/+3/7f/t/+3/7f/t/+z/6v/q
/+v/6//s/+3/7f/t/+//7//u/+3/7f/s/+z/7P/v/+//7//v/+//7v/t/+3/7P/s/+z/
7P/s/+z/7//w//H/8f/x//H/8v/y//L/8v/y//X/9f/0//T/8//0//b/9v/3//j/+f/6
//z//P/7//r/+P/3//b/9v/1//T/9P/0//L/8f/w//D/8P/w/+//7v/u/+3/7P/s/+r/
6f/o/+j/6P/o/+f/5//l/+X/5f/k/+T/5P/k/+X/5//n/+f/5//k/+b/5f/l/+f/6//t
//H/9f/7/wQAEgAkADQAQABOAF8AcgCCAIsAkgCOAHcAWAA4ABgA///o/9H/vf+r/6H/
mv+Z/5X/lf+X/5f/lv+a/6D/pv+o/6n/rf+u/7D/s/+2/7j/vP/A/7//wf/D/8P/wv/C
/8P/w//E/8X/xv/M/9D/0//S/9L/1P/U/9T/1v/a/9v/3f/d/+H/5P/m/+f/5//o/+n/
6v/t/+z/7P/s/+3/7f/v/+//8P/y//L/8v/y//P/8//z//T/9f/1//X/9v/2//b/9//3
//f/+P/4//n/+//9//3//f/7//3//v/+//7///8BAAEAAwAEAAQABQAGAAcACAAJAAoA
CgAKAAwADAANAA4AEAATABUAFQAXABkAGgAcAB0AHgAgACIAIgAkACYAKAAoACkAKgAr
ACwAKwAsAC0ALgAwADEAMgAyADEAMQAxADEAMgAyADIAMQAyADIAMQAwAC0ALAAsACsA
KgApACgAJwAkACIAIQAfAB4AHAAaABkAFQATABIAEAAQAA4ADAALAAkABwAFAAUAAwAC
AAEAAAD///7//f/8//v/+v/6//n/+P/3//j/+f/3//X/9f/1//b/9v/2//b/9v/2//X/
9f/0//T/9P/0//b/9v/2//b/9P/0//T/9P/0//T/9P/0//X/9f/1//X/9v/2//b/9v/2
//f/9//3//n/+f/6//r/+v/6//r/+v/7//v/+//7//3//f/9//3/+//7//v/+//7//v/
+//7//v//P/8//z//P/7//r/+v/6//r/+v/6//r/+v/6//r//P/8//v/+//5//n/+P/4
//r/+v/6//n/+f/5//n/+f/5//n/+P/4//r/+v/6//r/+P/4//j/+P/4//j/+P/4//j/
+P/4//j/+f/5//n/+v/6//r/+f/5//f/9//4//j/+P/4//j/9//5//n/+f/5//n/+f/5
//j/+P/4//n/+f/4//n/+f/5//n/+f/4//f/+f/4//j/+P/3//f/9//3//n/+P/3//f/
+f/6//r/+v/4//j/+P/4//j/+P/4//v//P///////////wAAAAAAAAAA/v///////v/+
////AAACAAIAAwAEAAUABgAGAAYABQAGAAYABQAEAAQAAwACAAIABAAEAAMAAgACAAEA
AAD+//z//P/7//r/+P/4//f/9v/0//T/9P/z//X/9f/1//X/9P/0//T/9P/1//X/9f/1
//X/9v/2//X/9f/1//X/9//5//3/BQAMABgAKAA4AEYAUgBhAHQAhgCXAKIApACXAHwA
XAA8ACEACgDv/9X/x/+5/67/qf+n/6H/of+j/6L/pP+q/7L/tv+3/7f/uP+8/7//wv/G
/8j/yv/L/8v/y//L/8z/zP/N/8//0P/R/9T/2P/a/9v/3P/g/+L/4v/k/+b/6P/p/+v/
7f/v//D/8v/1//X/9v/3//j/+f/6//r/+v/7//3//////wAAAAAAAAAAAAABAAEAAQAC
AAMAAwADAAQAAgACAAMAAwAFAAYABgAHAAUABwAHAAcACQALAAwADAAKAAsADQANAA0A
DgAOAA8AEAARABIAEwAUABQAFAAWABoAGwAcAB4AHQAfAB8AIQAjACQAJgAnACoALAAu
AC4ALgAwADIAMgA1ADYANwA4ADkAOgA7ADwAPAA9AD4APgA/AD8APwA/AEAAQABAAD8A
QABAAD8APgA9ADwAPAA7ADgANwA2ADUANAAyADEALwAsACoAKAAnACUAIwAiACAAHgAc
ABoAGQAXABUAEwATABEAEAAPAA4ADQAMAAsACgAJAAgACAAHAAUAAwADAAMAAwABAAEA
AQAAAAAAAAAAAAAAAAD/////AAAAAAAAAAD+//7//v/+//7//v/+//7//v/+//7//v//
/////////wIAAgACAAIAAgADAAMAAwADAAMABAAEAAQABAAEAAQAAwADAAMAAwAFAAUA
BQAFAAMAAwADAAMAAwADAAMAAwADAAQABAAEAAQAAwACAAIABAAEAAQABAACAAIAAgAC
AAQABAADAAMABQAFAAQABAAFAAQAAwABAAMAAwADAAMAAQABAAAAAAACAAIAAgACAAIA
AgACAAIAAAAAAAAAAAACAAIAAgACAAEAAQABAAIAAAAAAP////8BAAEAAgACAAAAAAAA
AP//AQABAAEAAQD////////+/wAAAAABAAEAAAABAAEAAQABAAEAAAD//wEAAAAAAAAA
AQABAAEAAQABAAAA/////wEAAAAAAAAAAAAAAAAAAAAAAAAAAAADAAQABQAFAAUABQAI
AAgACAAIAAYABwAHAAYACAAJAAoADAAKAAsADAANAA4ADgAOAA0ADgAOAA0ADAAMAAsA
CgAKAAoACgAJAAgACAAHAAYABAACAAIAAQAAAAAAAAD///7//v/+//7//f/9//3//f/9
//z//P/8//z//f/9//3//f/9//7//v/9//3//f/7//3///8BAAkAEgAcACwAPABGAFQA
YQB0AIgAmQCiAKQAmQB+AGAAQgAnABAA8//b/8v/wf+4/7H/q/+p/6v/rf+s/67/tP+6
/77/v//B/8T/yP/L/87/zv/Q/9L/0//V/9X/0//U/9T/0//V/9b/2f/c/+D/4v/j/+b/
5v/o/+r/7v/w//D/8//1//n/+f/6//r//////wAAAQACAAUABAAEAAQABQAFAAcABwAI
AAgACAAIAAgACQAJAAkACgALAAsACwAMAAoACgALAAsACQAKAAoACwANAA8ADwAPABEA
EwAUABQAFAAVABcAFwAVABYAFgAXABgAGQAaABsAHgAeAB4AIAAgACEAIgAkACUAJwAn
ACkAKwAsAC4ALwAwADIANAA0ADYAOAA6ADoAPQA+AD8AQABBAEIAQwBEAEQARQBGAEYA
RwBHAEcARwBIAEgASABHAEYARgBFAEQAQwBCAEIAQQA+AD0APAA7ADoAOAA3ADUANAAy
ADAALwArACkAKAAmACQAIgAgAB8AGwAZABcAFwAXABYAFQAUABUAFAATABIADwAOAA4A
DQALAA==
         </WaveFormData>
      </LeadData>
   </Waveform>
</RestingECG>
