# Supplementary material for: Detection of Left Atrial Enlargement Using a Convolutional Neural Network-Enabled Electrocardiogram
Source: Front Cardiovasc Med. 2020 Dec 17;7:609976. doi: 10.3389/fcvm.2020.609976 (PMC7773668; doi:10.3389/fcvm.2020.609976)
Supplement: Supplementary file 5 [file Data_Sheet_5.ZIP › normal4/1802036105_7626_0000001U.XML]

<?xml version="1.0" encoding="Windows-1252"?>
<!DOCTYPE RestingECG SYSTEM "restecg.dtd">
<RestingECG>
   <PatientDemographics>
      <PatientID>1802036105</PatientID>
      <PatientAge>72</PatientAge>
      <AgeUnits>Years</AgeUnits>
      <Gender>Male</Gender>
      <PatientLastName>lijianhong</PatientLastName>
   </PatientDemographics>
   <TestDemographics>
      <DataType>Resting</DataType>
      <Site>1</Site>
      <AcquisitionDevice>MAC55</AcquisitionDevice>
      <Status>Unconfirmed</Status>
      <Priority>Normal</Priority>
      <AcquisitionTime>08:43:36</AcquisitionTime>
      <AcquisitionDate>08-11-2017</AcquisitionDate>
      <CartNumber>1</CartNumber>
      <AcquisitionSoftwareVersion>009C</AcquisitionSoftwareVersion>
      <XMLSourceVersion>MAC5000 v1.0</XMLSourceVersion>
   </TestDemographics>
   <RestingECGMeasurements>
      <VentricularRate>59</VentricularRate>
      <AtrialRate>59</AtrialRate>
      <PRInterval>136</PRInterval>
      <QRSDuration>80</QRSDuration>
      <QTInterval>422</QTInterval>
      <QTCorrected>417</QTCorrected>
      <PAxis>75</PAxis>
      <RAxis>59</RAxis>
      <TAxis>65</TAxis>
      <QRSCount>10</QRSCount>
      <QOnset>222</QOnset>
      <QOffset>262</QOffset>
      <POnset>154</POnset>
      <POffset>201</POffset>
      <TOffset>433</TOffset>
      <ECGSampleBase>500</ECGSampleBase>
      <ECGSampleExponent>0</ECGSampleExponent>
   </RestingECGMeasurements>
   <Diagnosis>
      <Modality>Resting</Modality>
         <StatementCount>3</StatementCount>
         <LabelText>12SL ��ϳ���</LabelText>
      <DiagnosisStatement>
         <StmtFlag>ENDSLINE</StmtFlag>
         <StmtText>����Ķ�����</StmtText>
      </DiagnosisStatement>
      <DiagnosisStatement>
         <StmtFlag>ENDSLINE</StmtFlag>
         <StmtText>�����ҷʴ�ĵ�ѹ��׼</StmtText>
      </DiagnosisStatement>
      <DiagnosisStatement>
         <StmtFlag>ENDSLINE</StmtFlag>
         <StmtText>�쳣 ECG</StmtText>
      </DiagnosisStatement>
   </Diagnosis>
   <Waveform>
      <WaveformType>Rhythm</WaveformType>
      <WaveformStartTime>0</WaveformStartTime>
      <NumberofLeads>8</NumberofLeads>
      <SampleType>CONTINUOUS_SAMPLES</SampleType>
      <SampleBase>500</SampleBase>
      <SampleExponent>0</SampleExponent>
      <HighPassFilter>16</HighPassFilter>
      <LowPassFilter>150</LowPassFilter>
      <ACFilter>NONE</ACFilter>
      <LeadData>
         <LeadByteCountTotal>10000</LeadByteCountTotal>
         <LeadTimeOffset>0</LeadTimeOffset>
         <LeadSampleCountTotal>5000</LeadSampleCountTotal>
         <LeadAmplitudeUnitsPerBit>4.88</LeadAmplitudeUnitsPerBit>
         <LeadAmplitudeUnits>��V</LeadAmplitudeUnits>
         <LeadHighLimit>2147483647</LeadHighLimit>
         <LeadLowLimit>268435456</LeadLowLimit>
         <LeadID>I</LeadID>
         <LeadOffsetFirstSample>0</LeadOffsetFirstSample>
         <FirstSampleBaseline>0</FirstSampleBaseline>
         <LeadSampleSize>2</LeadSampleSize>
         <LeadOff>FALSE</LeadOff>
         <BaselineSway>FALSE</BaselineSway>
         <ExcessiveACNoise>FALSE</ExcessiveACNoise>
         <MuscleNoise>FALSE</MuscleNoise>
         <LeadDataCRC32>2485538899</LeadDataCRC32>
         <WaveFormData>
9v/2//b/9v/4//j/+P/4//f/9v/1//T/9//4//n/+v/4//j/+P/4//b/9v/2//b/+P/4
//j/+P/2//b/9v/2//j/+P/4//j/+P/4//j/+P/2//b/9v/2//f/+P/5//r/+P/2//T/
8v/z//T/9f/2//j/+P/4//j/9f/0//P/8v/3//r//f8AAPv/+P/1//L/9f/2//f/+P/3
//b/9f/0//X/9v/3//j/+P/4//j/+P/2//b/9v/2//j/+P/4//j/9//2//X/9P/0//T/
9P/0//T/9P/0//T/9v/2//b/9v/1//X/8v/2//j/9//2//T/8v/x//H/8f/0//X/9//6
//f/9f/0//X/9//3//j/+v/0//T/9v/2//T/9//3//j/+//8//z//P/4//b/9P/0//X/
9v/4//z//f///////////wAAAAD///z//f8AAAMA+v/2//L/7//u//P/+P/9//b/9f/0
//P/8//0//T/8f/1//f/+f/6//n/+f/4//b/8f/z//f/8//t/+//8P/x//P/9v/7/wAA
BwAPABgAIAAlACwAPgBRAFgAWgBWAEgAOgAsABYAAwD8////AwAEAP//AAABAPr/9P/3
//n/+f/5//z/+P/3//n/+P/0//T/8v/w//D/8f/2//r//f8AAPz/+P/1//L/9P/2//n/
+//2//n/+P/1//L/8v/z//X/9P/2//j/+//3//L/8//z//P/9P/1//j/9//4//n//P/1
//f/9v/y//X/+f/7//z/+f/4//f/9v/4//v//f/+//z//P/8//v/+P/5//n/+v/5//v/
//8CAAIA+//0//D/9v/8/wAABQADAAAA/v/8//z//P/8//z/AQAEAAYABgAIAAYAAQAB
AAUABgAEAAcABwAKAAoACQAGAAQABQADAAYACwAOABEADgALAAoACwAOAA8ADwAQAA0A
CgAJAAoACgAMAA4AEwASABEAEQAOAAoACQAEAAMAAQD///3//f8AAAIAAwABAPv//v/7
//n/+v/9//7//v/3//P/8v/2//n/9f/4//n/9//0//P/8f/y//P/9P/1//X/9P/0//j/
9P/x/+//7f/v//L/9//6//b/9f/1//T/9v/3//f/9f/2//f/+v/8//j/8//0//L/8//0
//X/9f/z//P/8//z//P/9P/0//X/8//z/+//8f/y//P/9P/1//f/9//5//n/9//3//f/
+f/3//b/9v/3//j/+P/3//b/8//y//L/8//z//X/9//6//f/9v/0//P/9P/1//T/9f/z
//T/9P/2//b/9v/0//T/9v/3//f/+f/0//P/8//2//P/8f/w/+//8v/0//X/9v/1//X/
9P/0//b/9f/1//b/9P/y//T/9P/w/+7/7v/v//P/9f/3//n/9//5//T/8//0//T/8v/0
//X/9f/1//X/9f/1//X/9P/y//L/8v/0//H/8f/x//L/8//0//P/8//w//H/8v/x//P/
8//x//H/9f/3//j/+P/2//T/8v/w//b/+P/6//r/+v/6//b/9P/y//D/8//0//X/9v/z
//L/8f/w//P/9P/1//b/9P/0//T/9P/0//T/9P/0//X/9v/3//j/9f/0//P/8v/w//D/
8P/t/+//7v/0//n/+P/3//X/9P/1//X/9f/1//P/9P/2//T/8f/v/+//7f/z//j//v/+
//v/+v/3//D/9P/1//f/+f/4//j/+P/4//X/9P/1//L/9P/3//z///8BAAEAAQABAAAA
AAD///v/+//9////+v/6//j/9//z//P/9f/3//P/8//z//P/8//1//b/9P/3//f/9//2
//b/9P/z//H/7f/x//P/9f/z/+3/5v/n/+3/8v/5/wAABwALABIAHgApADIAPABHAFQA
WgBSAEgAQAA4ACoAGwAOAAcABQAGAAUABAD///j/9v/3//f/+//7//b/8v/3//n/+P/0
//T/9f/0//X/9//3//j/+P/4//n/+P/4//j/9v/2//f/9//z//f/9//1//X/9v/4//v/
+P/6//z////6//T/9P/z//P/9P/1//j/9P/y//D/8P/v//X/+P/4//j/+//8//z//P/8
//z//P/6//v/+//6//j/+P/4//f/+P/7//3/AAD7//v//f/+////+//3//b/+//+////
AQAEAAQABQAGAAYABgAGAAYABwAGAAQAAAAEAAQAAQADAAcACAAGAAkACgAMAAsACQAL
AAwAEAARAA4ADwAOAA0ACwAJAAkACwAPABEAEgAUABAADAAKAAoACwAOABEAFwATABEA
EAAMAAsACwAHAAcACQAHAAUABQAEAAQAAwD///v//v/7//n/+f/7//v/+v/2//P/8//4
//r/9//7//3/+f/2//X/8//2//f/+P/5//n/+P/4//z/9//1//T/8//z//T/9//4//X/
9f/2//b/+P/5//n/9//3//f/+f/6//j/8//0//L/9v/4//r/+//5//f/9f/z//H/8v/y
//P/9//5//f/+//5//f/9f/z//X/9//7//3/+f/3//X/9f/4//j/+f/7//7//v/9//z/
9v/0//P/8//z//X/9//6//j/+P/3//f/9v/1//L/8f/z//b/+P/8//n/+P/1//T/9//5
//r//f/4//X/8//0//T/9f/3//n/9//4//j/+P/1//X/9P/0//b/9//5//z/+//4//n/
+P/2//T/9P/1//j/+f/6//v/+v/7//X/8//1//j/+f/+//3/+//5//f/+f/5//n/+P/4
//j/+P/6//n/+f/5//r//P/8//r/+f/4//n/+v/5//j/9//0//P/9v/5//v//P/5//j/
9//2//z//P/8//z//P/8//n/+P/3//b/+f/6//v//P/7//r/+f/4//n/+v/7//z/+v/6
//r/+v/6//r/+v/6//r/+v/6//r/+v/6//r/+v/4//j/+P/4//r/+v/6//r/+P/1//X/
8v/4//v/+//7//z//P/7//v/+v/5//j/+P/8//z//f////7//f/8//z/AAD8//z//v/7
//b/+P/3//n/+//9//7/AAAAAAAAAAABAP7//f/9/wMABQAIAAkABwAFAAQAAgACAP//
AAADAAUAAAD+//z/+f/1//f/+f/8//n/+v/7//r/+f/5//j/9//5//n/+f/2//b/9//3
//b/8//1//f////7//f/+P/3//f/+v/7//z/BwAZACQAMAA/AEYATABVAGAAYABaAFIA
RgA2ACYAFwAKAAcABwAGAAUAAgABAAAAAgAHAAcA///9//7/AAADAAMAAgD+//7//v/8
//z//f///wAAAAAAAAEAAAAAAAAA/f/8//z/+//7///////9//j/+P/5//v/+v/8//7/
AQAAAP7/AgAFAAEAAAD//wAA/v/+//7/AAD8///////8//3/AQADAAQAAwACAAEAAAAC
AAMAAwACAAAAAAAAAP///f///wAAAgAAAAEABAAGAAoABwAEAAQABAAGAAYABwAIAAgA
CQAKAAsACgAJAAgACgAKAAkABgAKAAoABwAJAA0ADgAMAA8AFAAYABkAGQAVABQAFgAV
ABUAFwAXABcAFwAVABUAFwAWABcAFwAYABkAGAAZABwAGQAYABcAGQAXABcAGAAWABMA
EwAPAA8ADQALAAkACQALAAwADAAJAAMABgADAAEAAgAFAAYABgADAAEAAgAIAAQA/f/9
//v//f/+/wEAAwAAAP///v/9//7//v///wQAAQD///7//f/8//z//v/+//7///8BAAIA
//////7/+//8//3/AAACAAMAAQAFAAYABAACAAAA/f/+////AAABAAAAAAD/////AAAB
AP7/AQD///3/+//5//z//f8AAAEA////////AQABAAAAAAABAAAAAAD///7//f/+/wAA
AwABAAEAAQACAAAAAAD/////AQABAP///////wAAAAACAAIAAgAAAAAA/f/9//z//f/+
////AQAGAAAA/f/7//n/+v/8//3//v/+//////8AAP///f/8//z//v/+/wIABAABAP7/
/f/9////////////AAADAP/////+//7//P/+/wEAAQABAAEAAAD///7//P/9//7///8C
AP///////wAA/v/+//z/+//9////AQABAP7//f/6//n/+//9//7//v/9//z/+//6//7/
BAACAAIAAgACAP///v/9//z//f/+////AAABAAIAAwAEAAIAAAD+//z//v/+//7//v/+
//7//v/+//z//P/8//z//v/+//7//v/9//z/+//6//z//P/8//z//v/+//7//v/8//z/
/P/8//r/+//5//7/AQABAAEAAAD///3//P/7//3//f/+/wAA/v/9//3///8BAAEAAgAE
AP7//v8AAAAA/f8BAAIABAAEAAQAAwACAAAAAAAAAAIAAgAEAAcADAAKAAsACgAJAAsA
DAAMAAsABwAHAAkACwAFAAIA///9//r//f8AAAMA/////////////wAAAAD9//3//f/9
//z/+//7//r/+P8DAAMAAwADAP3/9//2//n//f/+/wEADAATABcAHgAuADsARABSAFsA
YABiAFwATAA8ADIAKgAhABQADQALAAoADQAOAAUAAAACAAMAAQAFAAcABgAIAAkABwAE
AP7//P////7///8BAAIAAgABAAAA/P/6//n/+P/7//z//v//////AwADAAEA//8AAAIA
BQD//wAAAQADAAEA/v8BAAMAAQACAAMABgACAAAA/v/+//z/AQADAAIAAQADAAMAAgAA
AAAAAAAAAAEAAwAEAAQAAQAAAP///f8AAAUACQAOAAkACQALAAwADQAJAAUABAAIAAoA
CgALAAoACAAHAAYACwAMAA0ADgAOAA4ADQAKAA4ADgALAA0AEgASAA8AEQARABQAFAAT
ABMAFAAYABkAGAAZABgAFwAXABUAFQAXABkAGwAcAB4AHAAYABYAFgAUABQAFAAXABYA
FQAVABIAEAAPAAoACQAMAAsACgALAA4AEAARAA8ACQAMAAkABwAGAAcABgAEAAIA////
/wQABwADAAYABwAEAAAA/v/7//7///8AAAEAAAD+//3/AAD+//3//f/9//3//v8BAAIA
+v/3//X/8v/3//3/AgAFAAIAAQACAAIAAQD9/////v8AAAAAAAD///z/+//6//n/+v/8
//3////+//3/+P/5//r/+//8//3//v///wIAAwD+//3//P/9//7//v///wEAAQAAAP7/
/P/7//z//v8BAP///////wAA/f/8//r/+f/5//n/9//3//n/+v/6//z/+//6//f/9v/5
//v//P////r/+f/5//z/+P/3//f/9//3//j/+P/4//r/+//7//z//v/9//3//v/8//j/
+P/2//b/9v/4//v/+v/5//j/9//4//v/9//3//j/+P/2//j/+P/1//L/7//y//P/9P/0
//X/9v/3//r/9f/z//H/8P/0//b/9v/3//P/8//z//H/9P/1//T/9f/5//v//P/8//r/
+P/2//T/9v/6//j/+P/4//j/9v/2//b/9v/6//z//v8AAPv/+P/1//L/9v/4//r//P/7
//r/+f/4//j/+P/4//j/+P/4//j/+P/2//b/9v/2//r//v8CAAYAAwAAAPr/9//x//T/
9v/1//v/AAAGAAsABQABAP3/+f/3//j/9f/z//X/+f/7//3/+//8//f/9v/5//r/9//7
//j/+P/4//j/+f/6//v//P/6//z/+v/6//n//P/9////AgADAAQABgADAAEA/P/7////
AwAAAAAA/f/7//b/9//7//3/+f/5//r/+//8//7/+//1//T/8f/0//b/+f/9/wAAAAD+
/wEA+f/p/+f/9f/8//v/9f/4//f/9P/9/wcAGgAsADcAPABIAFMAVABUAFQARgA0ADAA
KAAbABYADQAFAAQAAwD4//X/+v8CAAUABQD9//v//P/6//X/+P/4//X/9v/3//b/9//5
//n/+P/2//T/9f/2//j/+v/4//j/+f/5//n//f/9//v/9f/0//T/9f/z//b/+f/9//z/
+v/+/wEA+//6//n/+v/7//z//f8AAPr//f/9//r/+f/7//v/+v/9//7///8AAP7//f/7
//j/+//8//3//f/7//3//v8AAPv/+//9//7/AgD///z//P/9//7//f/9/wAAAAABAAIA
AwACAAEAAAAAAAAA///8/wYACAAHAAsADAAKAAUABQAJAAwADAALAAoACgANAA0ACgAL
AAoACQANAA0ADwATABAADQAJAAYACQAIAAkADAAMAA4AEAAVAA8ADQAMAAgABwAHAAMA
AwAGAAUABAAFAAIAAgABAP3//P8AAP7//f/6//v/+v/4//X/8//0//r//P/3//n/+f/6
//j/+P/3//f/9//3//f/9P/y//H/9P/2//f/+f/7//j/9v/2//T/9P/1//f/+P/3//f/
9v/z//H/7//v/+7/8f/x//f/+v/5//j/9//1//j/+f/6//v/+P/4//f/9//1//X/8f/z
//X/9//5//v/9v/z//L/7//v//H/8//3//r/+v/7//3//P/6//f/9P/0//b/+f/9//j/
9f/y//D/8//2//j/+//5//n/9//3//f/+P/4//r/+//8//v//P/5//f/9P/z//H/8f/y
//b/9//3//j/+f/4//j/9//2//f/+f/6//z/+v/3//X/9P/3//b/+f/6//r/+P/4//n/
9f/z//H/7//y//f/9f/3//P/8v/v//D/9v/3//j/+f/3//f/9//2//X/9P/z//T/8//1
//f/+v/5//j/9f/z//X/9//5//n/+f/5//f/9//3//f/9v/0//X/9v/3//j/9v/u/+//
8P/x//L/9v/4//r//P/6//j/9v/0//b/9v/2//b/9P/0//T/9P/3//j/+f/6//v//P/9
//7/+v/2//L/7v/w//L/9P/2//n/+v/7//z/+v/4//b/9P/1//b/9//4//P/8f/s/+7/
9P/3//r//P/5//f/9v/1//T/8//z//T/9v/3//n//f/5//f/9v/2//L/8v/0//T/9P/5
//v//v/8//z/+//6//3//v///wIA/P/6//n/+v/8////AAABAAIABAAFAAUA/f/7//v/
+//6//z//v8BAPr/+f/4//f/9//5//v//f/8//z/+//3//f/9f/z//D/9P/3//n/+v/x
//P/8//v//P////6//X/+//8//H/9v///wUAEAAkADUAPABEAE8AVgBUAFAASgBCADoA
LAAZAA4ADQAJAAAA///+//f//P/+//n////9//X/9v/8//X/9//4//b/+P/1//L/8f/x
//T/9v/3//j/+P/4//n/+v/5//j/+P/3//P/9//3//X/8//0//b/+f/0//b/+P/7//3/
/P8BAAUA/v/8//r/+v/6//r/+v/8//b/+f/5//b/9//7//3//v8AAAAAAAAAAP7//f/7
//j/+v/8//7////9////AAACAPz/+//8//z/BQAFAAUACAAFAAQAAQD//////v/+//7/
AQACAAMABAADAAIAAAD8/wUACAAIAA0ADAAKAAUABQAJAAwADAALAAsADAAQABEADgAP
AA4ADQAPAA8AEQAVABMAEQAOAAwADgAOABAAFAASABIAEgAVAA8ADQAMAAgACwANAAsA
DQALAAcAAwABAAEAAgACAP///P8AAP7//f/7//v/+f/2//b/9f/3//7//P/3//n/+f/7
//r/+//7//f/9f/z//H/8v/y//P/+P/5//n/+v/7//j/9v/2//T/8f/x//L/8v/1//f/
+P/3//T/8//0//T/9v/z//b/9v/0//T/9P/z//P/8//z//P/9//6//z////7//n/8//z
//T/9f/2//f/9P/z//T/8//z//X/9//7//v/+v/6//v/+//6//j/9v/2//b/9//5//X/
8//x//D/9P/2//f/+f/3//f/9f/1//T/9P/z//T/9f/2//X/9v/4//n/+f/7//j/9//3
//r/9v/1//X/9f/z//T/9P/0//X/9//4//r/+P/1//P/8v/0//T/+P/6//j/9v/2//f/
9v/1//T/8//1//n/9v/3//P/8v/v//D/9v/3//j/+f/5//n/+f/4//b/9v/2//j/9v/3
//j/+v/2//T/8P/t//H/9f/5//v/+f/5//f/9//3//f/9v/0//X/9v/3//j/9P/0//T/
9P/0//T/9f/2//f/+P/2//b/9v/2//b/9v/2//b/+P/4//j/+P/1//T/8//y//T/9v/4
//r/+f/4//f/9v/4//j/+P/4//j/+P/4//j/9v/0//L/8P/z//b/+f/8//r/+P/z//H/
8f/2//r/+//7//r/+v/5//X/8//x/+//8v/2//b/9//1//f/9//3//r//P/4//j/+P/4
//T/9//1//b/9//4//n/+v/7//z//P/+//z//P/7//7///8BAAQABQAGAAgABwAFAAAA
//8DAAUAAAD+//n/9//y//P/9//5//X/9f/2//f/+P/6//j/9f/3//f/+P/4//n/+//5
//b/8f/x/+3/7f/1//3/+P/x//X/9v/z//b///8HABAAGgAlADQASgBVAFQAVgBcAFQA
TABAADQAIwASAAcAAQD8/wEAAgD///z//v/9//n/+f/7//j/+P///wEAAAD8//z/+P/0
//L/8f/1//b/9v/2//j/+P/5//r/9//2//b/9f/1//v//f/9//j/9v/1//X/8f/y//P/
9f/3//b/+/////v/+v/5//r/+v/6//r//P/3//n/+P/0//L/9f/2//b/9//4//n/+v/4
//n/+f/4//v//P/9//3/+v/7//v//P/5//n/+//8/wMAAQD//wAAAAAAAP7//f///wAA
AgAEAAQAAgAAAP7/AwAEAAQAAgAGAAYAAwAFAAYABgADAAUACAAMAA0ADQALAAoADAAL
AA0AEQATABUAFQATABMAFQAUABMAEQAQABIAEgAUABgAEgAQAA4ADwAPAA8AEAAOABAA
EQAOAA8ADAAHAAIA//8BAAQABgAFAP//AgD///3//P/9//z/+v/4//f/+f8AAP3/9//4
//f/+v/6//z//f/6//n/+P/3//n/+P/4//z/9//1//T/8//y//L/9P/0//X/9//6//z/
+v/5//f/8//1//X/9//4//r/9//6//r/+v/6//r/+f/5//n/+f/5//f/+P/4//n//P/9
//r//f/8//v/+v/5//b/9f/2//X/9//5//v////7//j/9v/1//r//P/9//7//P/8//3/
///8//v/+v/6//v//P/8//3/+v/5//b/9f/4//r/+//+//z//P/6//r/+f/5//j/+f/5
//n/+v/+//n/9//2//X/9//4//j/+P/4//n/+f/6//r/+f/5//r/+v/4//r/+v/2//T/
9P/1//f/+f/7//3//f////r/+f/2//b/9P/2//z//f/+////+//5//f/9P/4//r//P8A
APr/+f/4//j/9v/2//T/8//1//n//f////7//f/6//n/+P/5//n/+P/5//r/+//8//j/
+v/4//j/+P/4//n/+v/7//z/+f/4//f/9v/4//r//P/+//3//P/7//r//P/8//z//P/8
//z//P/8//v/+v/5//j/+v/6//r/+v/8//z//P/8//r/+v/6//r/+v/6//r/+v/8//z/
/P/8//z//f/7/wAA/v/7//j/9P/3//f/+P/5//n/+f/6//z/+v/5//n/+//+////AQAE
AP7//P/8//r/+P/7//v//P///wAAAAAAAP7//P/6//r//f8AAAQACgAHAAcABQADAAEA
AgACAAEAAAABAAQABwD///z/+f/3//b/+f/8////+P/3//b/9f/z//T/9P/x//b/9//4
//j/9v/3//f/9v/1//P/9f////v/9f/s/+//8f/2//n/BgANABcAHgAoAC8AOgBAAE8A
VgBaAEgAPAA0ACoAEgAHAAAABQAHAAgA+f/8//f/9P/s//f/+/8BAPv//v/+/wEA/f/6
//T/8v/1//T/9f/3//v//P/8//z/+f/2//T/8v/1//b/+P/5//b/+f/4//X/8//0//b/
+f/0//b/+P/7//n/9v/5//v/+P/4//j/+v/4//j/+P/6//f/+//8//r/+P/7//z//P/5
//j/9//2//j/+//9//7//P/6//j/9f/2//n/+//+//j/9//4//j//P/5//b/9v/7/wAA
AwAHAAYABAADAAIABAAEAAQABAADAAAA/P/2//7//v/7//3/AwAGAAYACwALAA4ADgAN
AA4ADgARABEADQANAAsACQALAAkACQALABIAGQAfACYAIgAcABgAFgAXABgAGQAdABgA
FwAXABQADwALAAMA//8FAAcACQANAAcABAAAAPn/9//6//f/9f/6/wEABgAKAAEA+//4
//r////9/wIABQABAPz/+f/1//f/9//3//f/+v/6//v/AAD+//3//f/9//3//v8BAAIA
+v/3//X/8v/w//H/8f/v//H/8//3//r/+//5//3//v/+//7//v/9//v/+//7//v/+//8
//z//f/+/////P////3//f/9//3//f/9///////5//f/9f/1//f/+P/6//3/AAACAAMA
BAD7//b/8v/v//H/9f/5//7//P/6//f/9f/1//X/8//z//X/9v/2//j/9f/0//H/8P/0
//f/+f/9//f/9f/0//b/9v/1//X/9f/z//T/9P/0//T/9f/1//b/+v/7//3/AAD6//T/
8v/u/+7/7v/w//P/8f/x//H/8f/v//H/7P/r/+//8v/z//j/+f/3//X/8//0//X/9v/2
//T/9P/0//b/8f/x//H/8v/0//T/8v/x//D/8f/y//H/9P/1//T/9f/0//X/9f/0//T/
9P/0//T//P/6//j/9v/0//L/8v/y//L/8v/z//T/9f/2//X/9P/z//L/8P/w//D/8P/z
//T/9f/2//T/9P/0//T/9f/2//f/+P/1//T/8//y//T/9v/4//r/+P/4//j/+P/0//L/
8P/u//P/9v/5//z/+f/5//b/+v/5//f/9f/y//X/9f/2//f/9f/z//L/8v/1//f/+v//
//v/+f/4//j/9v/2//j/+P/y//X/9f/2//f/+P/4//j//P/+/wAABAAAAP7//f/+/wAA
AwAEAAUAAgACAAEA///7//v//f////v/+v/5//n/9//5//v//f/3//f/9//3//f/+P/4
//X/8v/v/+z/6P/u//P/9//6//v/+//5//P/9//7//b/7//v/+z/5f/y/xMAEwAMAB4A
OwA+AEAASwBUAFgAVABEAC4AIgAoACkAIgATAAsAAAD5//b/+//8//r///8JAAUABwAG
AAAA+f/7//z/+v/8//7//P/8//3//P/8//v/+v/8//z//f/+//v/+v/6//n/+P/9//7/
/f/5//j/+P/5//r//v8CAAcAAwD+///////6//r/+v/8//z//v8AAAQA/f/9//r/9P/1
//n/+//8//7//v/+//7//f/9//z/+v/8//7/AAABAP//AQACAAQAAAD//wAAAAAIAAcA
BgAIAAYABgAEAAMAAwACAAIAAgAGAAYABgAGAAYABgAFAAIADAAOAA0AEQARAA4ACAAH
AAsADgAOAA0ADgAOABEAEQARABMAEwATABYAFQAWABkAFwAVABIAEAASABIAFAAYABQA
FAAUABcAEQAPAA4ACgAMAA8ADgARAA4ACQAEAAEAAwAGAAgABwABAAQAAQD///7////+
//z/+v/5//v/AgABAPv//P/7//z/+v/6//n/+//7//v/+//4//b/9f/4//n/+f/6//v/
9//2//f/9v/2//f/+f/6//r/+//7//n/+P/3//j/+P/5//f/+//8//n/+P/3//X/9v/3
//j/+f/5//r/+v/7//n/+f/1//f/+v/7//z//f/6//n/+v/5//f/9//3//n/+P/2//X/
9f/4//j/9//2//f/+v/+/wMA/v/7//j/9v/4//j/9//3//v//f/9////+v/4//X/9P/4
//r/+v/8//r/+f/3//f/9v/1//X/+P/3//f/+P/5//f/+P/4//j/+//9//7/AAD9//v/
+v/6//3//P///wAA/P/6//r/+//5//f/9f/z//b/+//5//v/+f/4//X/9v/7//v/+//7
//n/+f/5//j/9v/2//b/+P/2//f/+P/6//j/+P/2//X/9//5//v/+//9//3/+//7//r/
+f/3//T/9v/4//r//P/8//j/9v/2//b/9v/5//r/+//8//j/9P/w/+z/8P/0//j//P/8
//z//P/8//j/9v/0//L/9f/2//f/+P/2//b/9v/2//f/+P/5//r/+P/4//j/+P/3//b/
9f/0//b/9v/2//b/8//y//H/8P/z//b/+f/8//r/+P/2//T/9P/0//T/9P/2//j/+v/8
//n/+P/3//b/+v/5//v/+v/6//v/+f/3//T/9P/z//P/9//5//v//v/+//r/9//1//n/
+//9/wAAAQD8//v//P/8//j/+//7////AQADAAQAAwACAAEAAAAFAAQABQAHAAcABwAI
AAcABAADAAMAAgADAAEAAwAHAAYAAAD9//r/+//3//n/+//7//f/9//3//n/+f/6//r/
+f/7//v/+//5//j/+P/3//j/9f/3//n/+//3//n/9P/t/+f/6v/x/wAACQANABAAGgAj
ADAAOgBDAE4AXgBkAGAAUgBGADIAIwAYAA8ABQACAAMABgAFAAAA/P/9//3//f/9/wIA
AgABAP///v/6//r/+P/2//b/9//7//z//P/8//n/+P/4//j/+f/6//z//f/5//3//f/7
//X/9P/0//X/8//2//n//f/9//r//f////z//P/8//7/+v/6//r//P/7////AAD+//z/
//8AAAAA/v/8//r/+P/7//3//v/+//7//v/+//3/+v/7//v//P/8//3/AAACAAUAAQD9
//z/AAAEAAYACQAIAAYABQAEAAQABAAEAAQACQAKAAoACAAMAAoABQAFAAsADAAKAA0A
DQAQABAADwAMAAwADwAPABAAEwAUABUAEgAPAA4ADwARABMAFAAWABcAFgAXABoAFgAU
ABIAEwAUABUAFwAWABIAEQAMAAsADQANAA0ADwAOAA4ADQAJAAMABAD///v//v8BAAIA
AgD+/w==
         </WaveFormData>
      </LeadData>
      <LeadData>
         <LeadByteCountTotal>10000</LeadByteCountTotal>
         <LeadTimeOffset>0</LeadTimeOffset>
         <LeadSampleCountTotal>5000</LeadSampleCountTotal>
         <LeadAmplitudeUnitsPerBit>4.88</LeadAmplitudeUnitsPerBit>
         <LeadAmplitudeUnits>��V</LeadAmplitudeUnits>
         <LeadHighLimit>2147483647</LeadHighLimit>
         <LeadLowLimit>268435456</LeadLowLimit>
         <LeadID>II</LeadID>
         <LeadOffsetFirstSample>0</LeadOffsetFirstSample>
         <FirstSampleBaseline>0</FirstSampleBaseline>
         <LeadSampleSize>2</LeadSampleSize>
         <LeadOff>FALSE</LeadOff>
         <BaselineSway>FALSE</BaselineSway>
         <ExcessiveACNoise>FALSE</ExcessiveACNoise>
         <MuscleNoise>FALSE</MuscleNoise>
         <LeadDataCRC32>3150840467</LeadDataCRC32>
         <WaveFormData>
9P/0//T/9P/0//T/9P/0//L/8P/u/+z/7v/w//L/9P/y//L/8v/y/+//7v/t/+z/7f/u
/+//8P/w//D/8P/w//L/8v/y//L/8v/y//L/8v/v/+7/7f/s/+//8P/x//L/7//s/+n/
5v/q/+z/7v/w//D/8P/w//D/7//u/+3/7P/u//D/8v/0//D/7v/s/+r/7P/u//D/8v/v
/+7/7f/s/+3/7v/v//D/8v/y//L/8v/w//D/8P/w//L/8v/y//L/8f/w/+//7v/s/+z/
7P/s/+3/7v/v//D/8P/w//D/8P/t/+3/7v/w//D/7//t/+z/7P/s/+n/6f/r/+7/8v/1
//L/8f/y//P/+P/5//r//P/6//f/+v/4//j/+//+////AQAEAAUABgACAAAA/v/8//3/
//8CAAQAAQD///7//P////////8AAAIAAwAGAAcA+//y/+//6v/p/+v/7f/v/+v/6v/o
/+f/5//n/+b/5v/q/+n/6v/s/+v/6v/p/+f/4//o/+z/5//l/+n/6f/l/+n/7P/u//T/
/P8HABUAKAA/AGMAlwDDANAAxQC0AJgAbwBCABYA8f/f/9r/3P/c/+D/6P/q/+b/6P/r
/+//9f/7//v/9v/2//T/8v/x//D/7v/s/+v/6v/v//P/9v/2//L/8P/u/+z/7v/w//P/
9f/y//T/8//x//H/8f/y//L/9P/0//T/9f/y//H/8P/w//L/8v/y//P/9P/1//f/+P/3
//b/9f/x//T/9//6//v/+v/4//f/9v/5//r//P/9//3//P/7//r/+f/5//v/+////wEA
BAAGAAUAAgD///z/AQAEAAYACgAGAAQABAACAAUABgAGAAcADQAPABIAFAARABEADwAQ
ABYAFQAWABkAGQAcAB8AGgAZABgAGgAZAB8AIwAmACgAJwAmACUAJAAmACYAKAAoACcA
JgAlACQAJgAnACgAKwApACoAJgAnACAAHQAZABcAFgARAA4ADgARABAADgAKAAYABQAG
AP////8BAAIAAgD7//b/9f/1//b/9v/3//f/9f/x//H/8P/w//P/9//1//f/9//3//f/
8//y//D/7f/x//P/9f/3//X/8//y//H/8//0//T/9P/1//b/+P/7//j/9v/0//L/9P/1
//b/+f/0//T/9P/2//P/8//0//b/8//y//D/7//z//X/9//5//n/+v/8//z/+v/6//r/
/P/4//j/+f/8//7//f/8//n/+P/3//b/9f/4//r/+//8//n/+f/4//f/+v/7//r/+f/4
//n/+P/4//r/+f/5//r//P/6//r/+v/5//j/9//2//P/8v/z//L/9P/2//j/+v/4//n/
+f/5//f/9//3//j/9//2//j/9P/y//L/8v/y//X/9//5//r/+f/5//j/9v/2//b/9v/3
//j/+f/5//f/9//3//f/9//1//X/9f/2//b/9v/2//b/+P/4//j/+P/z//L/8v/y//T/
9f/0//L/9//6//v//P/3//X/8//x//n/+P/5//r/+//8//r/+P/2//T/9f/2//f/+P/1
//T/8//y//X/9v/3//j/9v/2//b/9v/0//T/9P/0//j/+v/8//7/+v/4//b/9P/y//L/
8v/v//H/9P/4//3/+v/4//f/9v/5//f/+P/5//j/+P/3//X/8v/z//T/9v/9/wIACAAM
AAUABgACAP3/AAADAAQABQAIAAkACgAKAAkACAAHAAUACAAKAAsACwAKAAoACQAIAAkA
CAAIAAcABwAJAAkAAgD8//z/+v/3//f/9//3//b/9P/z//P/8//1//T/9P/2//P/8v/y
//L/7//u/+z/6//y//L/8f/z/+3/6f/p/+3/9v/+/wYADAANABMAJgBBAGUAiwCzAM4A
yQC0AJ4AfQBUADIAEwD5/+r/5P/g/+j/8v/w/+7/9P/7////AwAFAP3/+v/8//3//P/8
//z//P/8//3//v/+///////8//z//P/8//z//P/8//3//f/7//7//v/9//z//f///wAA
AgACAAIAAwD///3/+//6//z//P/8//3/+v/5//n/+P/9/wAAAwADAAQABQAGAAUABgAG
AAcACAAGAAYABwAHAAUABAADAAIABAAFAAgACQAJAAkACgAKAAkACAAHAAYACgAMAA0A
EAARABIAFQAWABgAGAAXABcAGAAXABcAFgAXABkAGQAcACEAHwAfACEAIAAkACgAJAAn
ACgALAAtAC0ALQAsACoAKgAqACoAKgAsAC4AMgA0AC8ALAApACYAKgAtADAANQAyADIA
LQAtACkAJwAkACMAJAAfABwAHAAcABoAFwASAA4ADQAOAAcABgAHAAcABgACAP7//v//
/wEAAgAEAAUAAgD9//z/+v/5//3/AgABAP///////////P/8//v/+f/6//v//P/9//z/
+//7//v//f/+//7//v////7//v////z/+v/4//b/+v/9/wAABQAAAP7//P/8//n/+f/6
//z/AAACAAMABQABAP///f/7////AgAGAAgABAACAAAAAAD//wAAAgAGAAgABwAGAAMA
///9//v/+f/9/wAAAgAEAAEAAQAAAP///v/9//r/9//6////AgAGAAQAAQD///7/AAAA
AAIABAAAAP7//P/6//r//P8AAAIAAQAAAP///v/9//3//P/7//v//f///wIAAQAAAAIA
/v/6//r/+v/6//3///8BAAIA/v/9//v/+P/5//z///8DAAAA///9//n/+//7//v/+//9
//3//f/+//7//v/+//7/AAAAAAAAAAD8//z//f/+//7//f/6//b/+v/+/wAAAgD+//3/
/P/7/wMABAADAAIAAQAAAP7//P/6//j/+//8//3//v/8//z//P/8//7//v/+//7//v/+
//7//v/8//z//P/8//7//v/+//7//P/8//z//P/7//r/+f/4//n/+v/7//z/+//3//b/
9v/5//3//v/+//7//v/+//v/+f/5//r//P///wEAAwAHAAcACAAHAAYACQAKAAgADAAH
AAMABAAFAAgACQANAA8AEgASABIAEgAQAA0ACwAKAA0ADQAOABAADwAOAAwACgAMAAsA
CwANAA0ABgAAAAAA/P/5//n/+f/6//r/+//7//r/+f/4//b/+P/6//f/9v/2//b/9v/2
//P/8//0//b////5//v//f/7//v//P/8//7/CgAXACUAPgBdAH0AoQDBANAAwwCwAJgA
cQBKACgACQDx/+T/4P/m/+7/8P/y//T/AAALAAsABQADAAMABAAGAAgABgAFAAQAAgAA
AP///v8CAAMAAwAAAAEAAgADAAQAAQAAAAAA//8BAAQABAADAP///f/8//r//P/+/wAA
AwAEAAUABgAIAAUABAADAAMAAwADAAQABAAGAAYABgADAAYACQAMAA0ADAAKAAkACAAI
AAgACQAJAAgACAAIAAgACQAJAAsACwAMAA0ADwAQABIAEgASABIAEQASABIAFAAWABYA
GAAYABgAGAAXABcAGwAbABwAHAAcAB0AHAAeACIAIQAiACUAKAAuADQAMgAuACwALQAr
AC4ALwAvAC4ALQAsACsAKgApACgAKQAoACoAKgAqACoAKAAnACYAJwAnACgAJAAlACEA
HwAcABsAGQATAA8ADgARABAADgAKAAQAAwAEAP3//f///wAAAAD9//r/+//9//n/9v/0
//H/9v/1//j/+v/1//X/9v/x//L/8//0//X/9P/0//P/8f/z//P/8//z//X/9f/2//f/
9//2//T/8v/0//T/9f/3//r/+v/6//r/+P/3//b/9//2//b/9v/4//P/8//0//b/9//4
//j/+f/3//X/8//x//T/9v/5//r/9v/2//b/+P/2//b/9//6//z/+//6//f/+f/5//n/
+f/3//j/+P/4//j/+f/5//n/9//3//X/8//2//n/+v/8//v/+f/4//j/9//0//P/8v/2
//j/+v/8//b/9P/0//L/9f/2//f/+P/2//f/9//3//T/8//y//L/9f/2//r/+P/0//T/
9P/0//b/9//4//j/9v/3//f/9v/2//b/9v/3//b/9//3//X/9f/1//X/9f/2//f/+P/6
//n/+P/3//b/9P/0//T/9P/z//T/9v/4//b/9f/y/+7/8f/0//X/9v/0//P/8v/x//f/
/P/6//r/+v/6//j/9v/0//L/9f/2//f/+P/6//r/+v/6//f/9v/1//T/9f/2//f/+P/2
//b/9v/2//P/8v/x//D/8//0//X/9v/0//T/9P/0//b/9v/2//b/9v/2//b/9v/1//T/
8//y//L/8//1//j/+f/5//j/+P/3//b/8v/x//L/9P/3//n/9//3//n/+/8AAAEAAgAE
AAQAAQAEAAIAAQADAAUABQACAAQABAAEAAQABAAEAAQABgAHAAkACgAGAAUABQAEAAUA
BQAFAAYAAwADAAUABQD9//b/9f/y//D/8f/y//P/8P/w/+//7//w//H/8f/y//L/7//u
/+7/7f/s/+v/6f/1//j/+P/z/+3/6//r/+3/9f/4//7/CAAKAAcAEwA2AFcAeQClAMcA
zgDDALAAjgBhAEAAJgAHAO//5P/e/+L/6v/s/+r/7v/2//n/+/8BAAEA//8AAAAA/v/6
//f/9P/2//b/9//4//j/+f/5//b/8//y//H/8P/z//T/9v/3//n//P/8//v//P/9////
AAD8//r/+P/3//n/+f/5//r/+//8//3////9//v/+v/4//z//v8AAP///////////f/9
//z//P/8//3//v8AAAEA/v/8//r/+P///wMACQANAAoACQAJAAgACAAIAAgACAAJAAoA
CgAMAAkACAAJAAgADQAOAA4ADwAQAA8ADwAOABEAEwATABYAGQAXABcAGQAYABwAIAAc
ACAAIgAnACkAKQApACgAJgAlACQAIwAiACYAKAAsAC4AKwAoACUAIgAiACMAJAAnACMA
IgAcABsAFwAVABIAEQATAA8ADQAOABEAEAAOAAoABgAFAAYA///7//v/+v/4//X/8v/z
//X/+P/4//n/+f/3//H/7//s/+r/7f/x/+//7f/t/+3/7f/v//D/8P/v//H/8f/x//H/
6//n/+T/4f/p/+7/8v/2//T/8v/x//H/8f/w/+//7v/x//H/8f/z/+//7v/t/+7/7P/t
/+//8v/x//D/7v/t/+//7//v/+//8f/0//j/+v/1//L/7//u/+7/8P/z//j/+P/3//b/
8//w/+//7v/t//D/8v/z//T/8f/x//D/7//x//H/7//t/+7/8f/y//T/8v/x//H/8v/w
/+7/7v/u//D/8P/w//D/7v/u//D/8P/w//D/8P/w/+7/7//v/+//8P/x//L/9P/y//D/
8f/s/+7/8P/y//T/8P/v/+7/7P/v//H/8v/y//H/8v/z//X/8v/x/+//6//s/+3/7v/v
//D/8f/y//T/8v/w/+7/7P/w//L/9P/2//D/7v/t/+z/8f/z//P/8v/2//j/+P/4//T/
8//y//H/7//u/+7/7v/u/+7/8P/w//D/8P/y//T/9v/4//X/8v/v/+z/8P/y//T/9v/1
//T/8//y//L/8v/y//L/9P/0//T/9P/z//L/8f/w//L/9P/2//j/9v/0/+//7f/s/+7/
8f/x//L/9P/2//j/9P/z//L/8v/y//P/8//z//j/+////wEAAQACAAEA/f8CAAAA/f//
/wEAAQABAAQABwAIAAgACAAKAAoACQAJAAcABgAEAAMABwAIAAkACQAGAAQAAQD//wQA
BwADAAAA/f/4//L/7//x//P/9P/2//P/8//z//P/7v/s/+z/5//q/+7/8v/2//T/8//z
//T/8P/l/+H/6//1//f/9//2//T/9v/+/wcAFwAyAE0AcQCZAL0AygDFALQAmABvAE4A
MgARAPn/5v/c/9z/3v/a/9z/6v/2////AwABAPv/+//6//b/9//2//b/9v/4//j/+f/6
//r/+f/3//L/9f/2//f/+P/3//b/9v/1//f/+v/6//n/9f/1//b/9v/4//j/+P/5//v/
+//7//z/+f/4//f/9//6//v//f/+//z//P/8//n/+P/5//r/+f/7//z//v8AAP///v/+
//3///8AAAEAAgABAAEAAwADAAIAAQABAAAAAwAEAAUABgAHAAgACAAKAAwADAAOAA4A
DwAOAAwACwALAAsADAAMAA8AEwAVABoAGgAXABYAFwAaAB4AIgAeAB4AHgAhACEAIgAj
ACMAIgAkACYAKAAqACcAJAAjACAAJAAmACgAKgAnACcAJwApACQAJAAfAB8AHgAdABsA
GwAcABcAFAAUABMAEAAMAAYABQAHAAsABwAEAAMAAQD+//z/+P/4//n/+v/6//v/+//9
//n/+f/4//P/9f/4//X/8//x/+//7f/w//T/9//5//b/9f/0//P/9f/1//b/9//2//b/
9f/0//H/7v/s/+v/8f/0//f/+v/4//f/9v/3//b/+P/6//7/+f/3//b/9v/2//b/9f/1
//j/+f/6//v/9//2//b/9P/1//b/9//6//n/+v/8/wAA/v/7//j/8//2//n//P////v/
+P/0//D/8//3//r//f/6//n/9v/z//T/9//4//r//P/7//v//P/5//T/8f/u//H/8v/z
//T/9f/2//n/+v/3//b/9f/0//X/9//4//n/9P/z//L/8v/1//b/+v/4//T/9P/0//T/
9P/1//b/9v/3//n/+v/6//b/9P/y//H/8//1//b/9f/3//f/9//3//T/8//y//L/9P/2
//j/+v/5//j/9//2//X/9v/4//r/+v/5//b/8v/y//T/9P/0//T/9f/2//f/8f/u//D/
8P/w//D/9P/2//j/+v/3//b/9f/0//T/9P/0//T/8v/y//L/8v/0//T/9P/0//X/9v/3
//j/9P/y//D/7v/w//L/9P/2//j/+P/4//j/9f/0//P/8v/1//b/9//4//P/8f/w//D/
9P/1//X/9v/2//b/8//z//L/8v/z//P/9f/3//v////+//3//P/8//z/+f/8//r/+///
/wMABQAEAAYABgAGAAcACAAJAAoABwAFAAQAAgACAAMABQAGAAgABwAGAAYAAQD/////
/f/8//r//v8AAPn/9f/x/+3/7v/w//H/8//1//X/9P/0//P/7f/p/+b/6f/s/+//8f/t
/+7/7v/r/+//+//7//P/9//6//j/9v/6//3/CwAqAE0AbQCVALkAxAC7AK4AlABxAFAA
LgANAPP/5P/c/9j/3v/i/+L/6v/0//n///8BAPv/+//8//j/+f/4//j/+P/0//L/8f/w
//X/9//4//b/9//4//n/+v/3//b/9v/1//X/+P/4//f/9v/3//n/+v/5//j/9//3//j/
+f/6//z/+//6//n/+f/5//n/+v/6//r/+v/6//f/+f/7//3//f/+//7///8AAP3//P/8
//v///8AAAEAAgADAAMABQAFAAEA///+//z/BAAIAAwAEAANAAoABgAEAAYABgAIAAgA
DAAMAAsACwAKAAkACQAIAA4AEwAWABwAHAAXABQAEwAUABgAHAAYABsAHAAgACEAIwAj
ACIAIAAjACQAJQAmACQAIgAiACAAIwAkACUAJgAlACUAJQAnACEAIAAaABkAGgAbABsA
HQAZABMADwAOABAADgALAAYABAAFAAgAAwD+//3/+//4//j/9v/4//v/+f/4//j/9//6
//f/+P/4//H/8f/y/+3/7v/v//D/8f/y//T/9f/1//L/8f/w/+//8P/v/+//7//z//T/
9P/0//H/8P/w//H/9P/0//T/9P/z//H/7//v/+7/7v/u//D/8v/1//n//v/5//b/8v/v
//H/8//1//f/9f/0//T/8v/y//T/9v/6//f/9v/2//j/+P/3//b/8//0//X/9v/3//X/
9P/y//D/8v/1//f/+f/4//f/9P/x/+7/7//u/+7/7//v//D/8v/1//T/9f/2//X/9P/z
//L/8v/y//T/9P/x//D/7//u//H/8//0//X/7//t/+v/6v/v//L/+P/4//X/9P/z//L/
7//v/+//7v/v//H/8v/y/+3/7P/r/+v/7v/x//P/8//z//P/8//z//L/8f/w//D/8f/y
//P/9P/w/+7/7P/q/+v/7v/y//b/9f/1//P/8P/v//D/7//u//D/8f/y//P/7//w/+7/
7v/u/+7/8f/y//P/9P/z//L/8f/w//L/8v/y//L/9P/0//T/9P/y//D/7v/s/+7/8P/y
//T/8//y//H/8P/y//L/8v/y//L/8v/y//L/8P/u/+z/6v/v//L/9f/4//T/8v/t/+v/
7f/w//T/9f/2//b/9v/2//D/7//u/+7/8v/z//P/8//z//X/+P/5//z//v/+//v/AAD+
//v//f/8//v/+v/8//7/AAABAAIAAgACAAEAAQAAAAAA/////wIAAgACAAEA///+//z/
+////wEA/P/4//b/8v/t/+v/7P/t/+3/7v/t/+3/7f/t/+v/6v/r/+f/6P/q/+z/7v/s
/+n/5//m/+T/5f/t//P/7//v//X/9P/w//D/+v8BAAcAFgAxAFUAhwCtAL4AuwCyAKIA
gwBeADwAGwD7/+T/1v/Q/9j/4v/k/+b/8P/1//X/9//5//f/+P/8//r/+P/3//b/8v/w
/+//7v/w//H/8f/u//D/8v/0//b/8//y//L/8f/z//j/+v/7//j/9//3//b/8//y//H/
8f/1//f/+f/8//n/+P/3//f/+P/5//v//P/7//r/+f/1//b/9//4//f/+v/6//v//P/7
//r/+v/5//3//v///wAA/v/9//7//f//////AAAAAAMABAAFAAYABAAEAAMABAAHAAgA
CwAMAAwACgAHAAUACQALAA4AEAAQABEAEAASABMAEQARABMAFQAaAB8AHAAbABoAHAAb
ACIAJQAnACgAJwAmACUAJAAjACIAIwAiACQAJgAoACoAJwAlACMAIwAjACQAIAAhAB8A
HwAeAB8AGwATAA0ACgAQABAADwAMAAgABwAIAAEA//////7//P/8//r//P////z/+v/5
//f/+P/1//b/9v/x//P/9v/z//X/9f/1//X/8v/y//H/7//x//H/8f/x//T/9f/3//n/
+P/2//P/8P/w//D/8f/z//b/9v/2//b/9//3//f/+f/4//j/+P/6//b/9f/1//b/9//4
//j/+f/5//n/+f/5//X/9P/0//L/9P/2//j//P/2//T/8//0//b/9//4//f/+f/5//n/
+f/2//b/9f/0//f/+f/6//v/9//1//H/7f/v//P/9f/4//j/9//3//j/9f/y//H/8P/z
//T/9f/2//L/8P/w/+7/7//w//H/8v/w//H/8f/x//D/8f/y//T/8v/y//X/8v/u/+7/
7v/u//D/8//2//j/9//3//b/9P/x//D/7//v//T/9//5//n/9f/x/+3/6f/s/+//8v/2
//T/8v/w/+7/7P/s/+z/7P/u//D/8//2//T/8//w/+z/7P/u/+7/7v/u/+//8P/x/+//
8v/x//D/7//u/+//8P/x//L/7//u/+3/7P/u//D/8v/0//H/8P/v/+7/7//w//H/8v/w
//D/8P/w/+//7v/t/+z/7f/u/+//8P/w//D/8P/w/+//7v/t/+z/7//w//H/8v/w/+7/
7P/q/+n/6//u//L/8f/v/+z/6v/s/+7/7f/v/+//8P/y//P/8v/x//L/8//3//n/+//+
//v/9//5//b/9P/3//r/+//9/wAAAQACAP///v/9//z//v///wEAAgD+//3//f/8//7/
/f/8//z//P/9/wAAAQD4//D/7v/q/+n/6//t/+//6//q/+j/5//m/+X/4//i/+b/5f/m
/+j/5v/m/+b/5f/r/+b/5v/t/+v/5f/j/+X/5//s//D/+v8CAAkAGQA0AFUAewClAMEA
xgC7AKIAfABZADYADADt/93/1v/W/9j/3P/c/+D/4v/m/+3/9f/5//v/+//6//b/9P/w
/+3/6v/s/+z/7f/u//D/8f/x/+7/7P/s/+z/7P/v//D/8v/z//H/8v/w/+3/7v/v//H/
8v/y//L/8v/z//L/8f/w//D/8v/y//L/8//1//X/9v/2//b/9v/2//P/8//1//f/9//0
//L/8f/w//L/9P/3//n//P/8//z//P/8//v//P/7//v/+//8//z//P/8//z//P///wAA
AAACAAQABAAGAAYACAAIAAcABwAHAAcACAAIAAgACQAIAAoAEQARABMAFwAWABoAHgAa
ABgAGAAbABsAHAAdAB0AHAAcABwAHAAcAB4AIAAkACYAJQAkACMAIgAgAB8AHgAfAB4A
IAAdAB8AGAAVABEADwARAA8ADwASABEADAAGAP7//P/9/wAA+//5//n/+P/2//T/8P/w
//H/9P/0//X/9f/x/+v/6f/m/+X/6f/u/+3/7v/v//D/8f/w//D/7//t/+//7//v/+//
7P/r/+v/6//t/+7/7v/u/+3/7P/s/+3/7P/s/+z/7P/w//H/8v/1/+//7v/t/+7/7P/t
/+//8v/1//b/9v/3//T/8f/u/+v/7f/w//T/9v/y//L/8v/0//D/8P/x//T/9v/1//T/
8f/v/+3/6//p/+7/8v/1//j/9v/1//P/8f/z//P/8f/v/+//8f/x//L/8P/t/+v/6v/u
/+7/8P/y//D/8P/w//D/7v/u//D/8P/w//D/8P/w//D/8f/x//H/8P/x//L/9P/y//D/
8f/s/+z/7P/s/+z/7//x//P/9P/z//P/8v/w/+//8P/x//P/8f/x//D/7f/w//H/8v/z
//L/8f/w//D/7v/u/+7/7v/x//L/8//0//H/8P/w//D/8//z//H/7v/y//T/9P/0//L/
8f/w/+//8f/0//L/8v/y//L/8P/u/+z/6v/u//D/8v/0//P/8v/x//D/7//u/+3/7P/v
//D/8f/y//L/8v/y//L/8v/y//L/8v/x//D/7//u/+//8P/x//L/8P/w//D/8P/u/+z/
6v/o/+z/8P/0//j/8v/x//H/8v/0//P/8f/w//L/8v/v/+//7P/s/+3/7f/y//X/+v//
//7//f/8//z//f/7/////v/5//v//f/9//v//P/7//r/AAAEAAgADAAHAAUABAACAAEA
AQACAAIABAADAAIAAgD///3//f/7//j/9P/2//b/8v/x//D/7//u/+7/7f/t/+//7//u
/+7/6//l/+H/3v/i/+b/6v/t/+3/6v/q/+n/6f/t/+//7f/p/+j/7P/4/wYABQAHACYA
TQBxAJUAtwDCAL0AsACUAGsASgAsAAsA8//k/9r/0v/W/9z/4v/q/+7/8f/5///////5
//T/8v/1//T/9P/0//X/9P/0//T/8//z//L/7v/w//D/8P/w//D/8P/x//H/8//2//b/
9f/x//H/8v/y//L/8v/y//P/8//z//P/9P/z//L/8f/x//T/9f/3//j/+P/4//j/9f/0
//X/9v/1//j/+P/5//r/9//2//b/9f/5//r/+//8//v/+//9//3/+v/5//n/+P/9/wAA
AwAGAAMAAgAAAAAAAwAEAAcACAAIAAgABwAHAAgABwAHAAYACQANAA8AFAAUABEAEAAR
ABEAFAAXABIAFAAWABsAHQAfAB8AHgAcAB0AHgAfACAAHQAcAB0AHAAfACAAIQAiAB8A
HwAfACEAHAAcABcAFwAWABcAFwAZABUADQAHAAQACQAIAAYAAgD9//3////5//f/9//2
//T/9P/y//T/9//1//L/8P/t//D/7f/u/+7/6//t//D/7f/q/+n/6P/n/+n/7P/u/+//
7P/r/+r/6f/q/+n/6f/p/+3/7v/u/+7/7P/q/+n/6f/r/+z/7f/u/+z/6//q/+v/6f/q
/+v/7v/r/+v/7P/u/+3/7P/q/+n/7P/t/+7/7//s/+z/7f/s/+r/6v/q/+z/6P/o/+n/
7P/s/+v/6v/n/+r/7f/w//P/7//u/+z/6v/o/+n/6f/p/+3/7//v/+//7P/r/+j/5v/o
/+n/6//u/+v/6P/n/+b/5v/m/+b/5v/n/+j/6//s/+n/6P/n/+b/6f/r/+z/7f/o/+f/
5v/m/+f/6P/s/+r/6v/q/+r/6v/o/+f/5v/k/+b/6f/r/+z/6f/o/+f/5//o/+n/6f/n
/+f/5//n/+f/5f/l/+X/5v/n/+j/6f/q/+n/6P/n/+b/5//o/+r/7P/r/+v/6f/m/+b/
5v/k/+L/5f/n/+n/6//t/+j/5v/m/+b/5v/p/+r/6//s/+b/4v/e/9r/3//k/+n/7v/s
/+z/7P/s/+r/6P/m/+T/5//o/+n/6v/p/+j/5//m/+j/6P/o/+j/6f/q/+v/7P/r/+r/
6f/o/+f/5v/l/+T/4v/i/+L/4v/m/+j/6v/s/+r/6P/m/+T/5v/m/+b/5v/o/+r/7P/u
/+r/6P/m/+T/5v/l/+f/6v/q/+v/6f/m/+b/5v/m/+P/5v/n/+n/7P/q/+n/6P/p/+z/
8P/y//T/9P/0//H/9P/x/+3/7v/v//H/8f/0//X/9f/0//P/8v/z//P/9P/2//b/9f/1
//b/9f/0//L/8P/x//H/8v/1//L/6v/j/+L/4f/f/+D/4f/h/+D/4P/f/+D/4f/i/+L/
4v/k/+H/4P/g/+D/4P/g/9//3//g/+L/5f/l/+P/3//d/9n/2v/m//L/+v/9/wEADAAh
AEEAYwCJAKoAuwC0AKIAgwBYADQAEwD1/+D/0P/I/8j/0v/c/9r/2v/j/+n/6f/t//P/
8v/u/+7/7P/r/+r/5//m/+b/5v/o/+n/6f/m/+b/5v/m/+b/5v/m/+f/5//l/+j/6P/n
/+L/4f/h/+D/4v/k/+b/6f/o/+f/5v/m/+n/6v/r/+3/7f/t/+7/7v/r/+r/6f/l/+r/
7f/w//H/7f/q/+j/5v/q/+z/7//x/+//7v/t/+z/7P/r/+z/6//t/+//8v/0//P/8v/x
//D/9P/2//f/+v/3//b/9//2//j/+P/3//f/+v/7//3//v/7//v/+f/6//7//f/+/wEA
//8CAAUAAAACAAIABQAFAAoACwALAAoACAAIAAgACAAKAAoADAAMAAwADAAMAAwACAAH
AAYABwAGAAgABQAHAAEA///8//v//P/5//j/+v/7//j/9P/u/+j/5//o/+H/4f/j/+T/
5P/g/w==
         </WaveFormData>
      </LeadData>
      <LeadData>
         <LeadByteCountTotal>10000</LeadByteCountTotal>
         <LeadTimeOffset>0</LeadTimeOffset>
         <LeadSampleCountTotal>5000</LeadSampleCountTotal>
         <LeadAmplitudeUnitsPerBit>4.88</LeadAmplitudeUnitsPerBit>
         <LeadAmplitudeUnits>��V</LeadAmplitudeUnits>
         <LeadHighLimit>2147483647</LeadHighLimit>
         <LeadLowLimit>268435456</LeadLowLimit>
         <LeadID>V1</LeadID>
         <LeadOffsetFirstSample>0</LeadOffsetFirstSample>
         <FirstSampleBaseline>0</FirstSampleBaseline>
         <LeadSampleSize>2</LeadSampleSize>
         <LeadOff>FALSE</LeadOff>
         <BaselineSway>FALSE</BaselineSway>
         <ExcessiveACNoise>FALSE</ExcessiveACNoise>
         <MuscleNoise>FALSE</MuscleNoise>
         <LeadDataCRC32>822705710</LeadDataCRC32>
         <WaveFormData>
AAAAAAAAAAABAAIAAwAEAAQABAAEAAQAAwACAAEAAAACAAIAAgACAAQABAAEAAQAAQAA
AP///v///wAAAQACAAAAAAAAAAAA///+//3//P///wAAAQACAAAAAAAAAAAA/v/+//7/
/v/+//7//v/+/wAAAAAAAAAAAAAAAAAAAAD+//7//v/+//7//v/+//7//v/+//7//v8A
AAAAAAAAAAIAAgACAAIAAQAAAP///v/+//7//v/+//7//v/+//7//v/+//7//v/8//z/
/P/8//z//P/8//z//f/+////AAACAAIAAgACAAEAAAD///7////+////AAD//wAAAAAA
AAAAAQABAAEAAAAAAAIAAgACAAIAAgAEAAQAAwABAAAA///7//n/+P/5//j/9//2//b/
9v/0//L/8P/x//T/9P/3//f/+f/5//f/9v/2//b/+P/8//3//f/9//3//f/9//z/+//6
//n/+v/6//v/+//6//r/+v/8////AAABAAIAAAD+//z/+P/8/wMACwAUABwAIQAiAB4A
HQAhABwABADg/7f/jP9j/0v/Pf81/z//UP9c/2r/fv+U/6j/uv/I/9T/4P/m/+//9v/4
//n/+v/8//v/+//+//7//v/+//7/AQABAAQABAAFAAUABQAGAAgACAAIAAgABwAIAAgA
BwAFAAUABQAFAAUABAADAAIABQAIAAkACgAKAAgACAAIAAYABwAHAAcABQAFAAUABQAH
AAYABQAFAAYABgAGAAcACAAJAAgACQAHAAcABwAIAAYABgAHAAcABQAEAAEAAAADAAQA
BQAEAAUABwAJAAoABwAHAAcABgAEAAMAAQAAAAMABQAFAAUABQADAAIAAgACAAIAAwAD
AAEAAQABAAEAAgACAAIAAgABAAAAAAD///z//P/6//r//f8AAAMABgAEAAMAAQAAAP7/
/v/+///////+//7//v/+//7//v/+/wAAAAD//////f/8//z//v//////AAAAAAEAAgAE
AAUAAwADAAMAAwADAAMAAgACAAIAAgACAAIAAAACAAIAAAACAAMAAwADAAEAAgACAAEA
AQACAAQABQADAAMABAAEAAMAAAD/////AAABAAQABQADAAMAAgABAAQABQAGAAgABwAF
AAQABAAEAAMAAwAEAAIAAQABAAEAAQABAAAAAAABAAIAAwAEAAEAAgABAAAAAgACAAIA
AgAAAAAAAAAAAP/////9//3/AAABAAIAAwACAAIABAAEAAMAAwACAAEAAQACAAIAAgAA
AAAAAAD//wAAAQACAAQAAwABAP///v8AAAEAAQAAAP7//////////v///wAAAQABAAMA
BAAEAAEAAAAAAP//AQABAAEA//8AAAAA//8AAP////8AAAAA/////wAAAAD+//3//P/7
//3///8CAAQAAAAAAP////8AAAEAAQABAAAAAAAAAAAA/v/+//7//v/+//7//v/+/wEA
AQAAAAAA/v/+//7//v8BAAEAAQD//wIAAAD+//7//v/+//7//v/+//7//P/8//z//P/9
//7///8AAAEAAgADAAQAAQAAAP///v8AAAAAAAAAAAIAAgACAAIAAQAAAP///v8AAAAA
AAAAAAIAAgACAAIABAAEAAQABAD///7//f/9////AAABAAIAAwADAAMABAAEAAYABgAG
AAYABgAIAAkACQAIAAgABgABAP7//P/7//j/9//2//b/9P/y//D/8P/y//b/9//5//f/
+f/5//n/+f/6//v//P8AAAEAAQABAP//////////AQABAAEAAgABAAEAAAD+////AAAD
AAQAAgACAAIAAgACAAAAAgAEAAcADQAWABwAHwAiACIAHwAhACAAEADy/83/nP9r/03/
P/81/zX/RP9W/2j/fP+Q/6D/sv/C/9T/4P/o/+//9P/4//v/+v/4//n//f8CAAIAAgAC
AAIABQAFAAgACAAHAAcABwAIAAkACgALAAwADAAMAAsACQALAAsACwALAAwADAAMAAwA
CgAMAAwADAAMAAoACgAKAAoACwALAAsACwALAAsACwAJAAgABwAHAAkACgALAA0ADQAN
AAsACwAKAAkACAAIAAgACAAJAAkACQAKAAkACgAJAAgABwAEAAcACQALAAwACgAJAAgA
BgAHAAcABgAGAAkACwALAAsACgAHAAUABAAGAAYABwAHAAUABQAFAAUABgAGAAYABgAE
AAQABQAFAAYABgAEAAQAAgACAAIAAgD//////v/+////AAABAAMABQAEAAQABAADAAIA
AQAAAAAAAAD//////f/8//z//v8BAAEAAgACAAIAAgADAAMA//////////8CAAMAAwAE
AAMAAgABAAAAAAACAAIAAAACAAMAAwADAAMABAAEAAMABAAEAAUABQACAAEAAQAAAAIA
AgAEAAcABgAFAAYABQAEAAMAAQD//wAAAQACAAQABAADAAMABAAGAAUABQAGAAMAAQAA
AP//AQABAAAAAAACAAIAAgACAAAAAgACAAIAAQAAAP///v///wAAAQACAAMAAwABAAEA
AAD///7//f/6//r//P/8////AQACAAMAAAAAAP///v/+//7//v/9//7///8AAAIAAQD/
//3//P/+///////+//7/////////+//7//v/+//7//3//v/+//3//v8AAAEAAwADAAMA
AQD///7//P/8//v/+//8//z//////wAAAAD///////////3//f/+//7//P/8//v/+//8
//3//f/9//7//v/+//7//P/6//j/9v/4//r//P/+///////+//7//v/+//7//v8BAAEA
AQD//wAA/v/+//7//v/+//z//P/8//z/+v/6//r/+v/8//z//P/8//7//v/+//7//P/6
//j/9v/4//r//P/+//7//v/+//7//P/8//z//P/+//7//v/+//z//P/8//z//P/8//z/
/P/6//r/+v/6//z//P/6//r/+//9////AAD+//7/////////AAAAAAIAAgACAAIAAgAG
AAcABwAGAAQAAgD9//r/9v/1//T/8//y//L/8v/w/+3/7P/s/+7/8f/z//T/9//5//n/
+P/4//b/9v/6//v/+//7//v/+//7//v/+//7//3//v/+///////+//7//v////7//f/8
//z//P/8//z/AAD+/wMADQAYAB4AIwAmACQAIwAjABgA/P/c/7X/hP9d/0n/Pf81/zv/
SP9Y/2j/fP+S/6b/uv/O/9j/3v/o/+//9P/4//v/+P/4//3/AQAAAAAAAAAAAAAABAAF
AAkACgAKAAkACAAIAAoACgAKAAoACQAKAAoACQAHAAcABwAHAAoACgAKAAoACgAMAAwA
DAAOAAwADAAMAA4ADwAPAA8ADAALAAoACQAMAAwADAANAA0ADAALAAsACgAJAAYABQAH
AAkACwAOAAsACgAKAAkACQAKAAkACgALAAoACQAGAAMAAwADAAIABAAHAAoADAAJAAkA
CAAIAAkACwALAAsACgAHAAUABAAEAAQABQAFAAUABQAFAAUABgAGAAYABgAEAAQABQAF
AAYABgAEAAQABAAEAAQABAAGAAcABwAIAAcABgAFAAUABwAGAAYABgAEAAQABAAEAAIA
AgABAAEAAgACAAMABgAFAAUABgAGAAYABgAHAAcAAwADAAMAAwAFAAUABAAEAAIAAgAC
AAIAAgAEAAQAAgACAAMAAwADAAUABgAGAAUABAAEAAUABQADAAMABAAEAAMAAAD/////
AwAFAAkACwAJAAkACAAHAAcABwAHAAgABgAFAAUABgAFAAMAAgACAAMAAwAEAAUAAwAD
AAIAAgAEAAQABAAEAAQABgAGAAYABQAEAAMAAgADAAQABQAGAAYABQACAAEAAgADAAQA
BQAGAAYACAAIAAgABwAFAAMABAAGAAcACAAHAAYABQADAAMAAwADAAQABgAFAAQABAAC
AAMAAwACAAAAAQABAAEA//////////8BAAMABAAEAAIAAgADAAMAAwADAAMAAQAEAAQA
AwAEAAMAAwAEAAQABAADAAMAAgADAAMAAwADAAMAAwAEAAQAAgACAAEAAQACAAMAAwAD
AAAAAAAAAAAAAAAAAAAAAAAAAAAAAAAAAAMAAwACAAIAAgACAAIAAgABAAEAAQD//wQA
BgAFAAQAAwACAAEAAAD///7/AQACAAMABAAEAAQABAAEAAIAAgACAAIAAAAAAAAAAAAA
AAAAAAAAAAMABAAFAAYABAACAAAA/v8AAAAAAAAAAAAAAAAAAAAAAAAAAAAAAAACAAIA
AgACAAAAAAAAAAAAAQACAAMABAADAAAA///+/wEAAgACAAIABAAFAAUABQAEAAQABgAG
AAQABAAEAAYACQAJAAgACAAEAP///P/6//n/+P/3//b/+P/4//b/9P/2//f/+v/6//n/
+f/7//v/+//6//r/+v/6//7///////3//f/9//3///8BAAMABQAFAAQABAADAAEAAAD/
/wAAAAAAAAAAAAAEAAYACAAIAAgACwARABgAHAAdACAAIAAlACcAHgAIAOj/vf+I/13/
Rf81/zP/Qf9U/2j/fP+O/6D/rv++/8z/2v/m/+7/8//0//r/+//6//z/AQAHAAgACAAI
AAgACAAHAAcACgAKAAsACwALAAwACgAKAAoACgANAA4ADgANAA4ADwAQABEAEQAQAA8A
DgAMAA4ADgAOABAADgAOAA4ADAANAA0ADQAPAA8ADwAPAA8ADgANAA0AEAAQABAAEQAQ
AA8ADAALAA0ADQANAA4AEAAQABEAEQASABIAEAAQABEAEAAPAAwACgALAAwADAAJAAkA
CQAIAAoACwALAAwACwANAA0ADQALAAkACAAIAAkACgAMAA0ADAALAAoACQAIAAgACAAI
AAgACAAJAAkACAAIAAYABgAIAAgACAAIAAQAAwABAAAAAQACAAMABQAHAAYABgAGAAQA
BAAEAAQABgAGAAUABQAFAAQABAAGAAcABwAIAAgABgAGAAcABwAFAAUABQAFAAcABwAG
AAYABQAEAAMAAgAFAAgACQAIAAgACQAJAAkACAAIAAcABQAEAAQABQAFAAMAAwAEAAQA
BgAEAAQABQAHAAcACQAJAAcABwAGAAUABQAFAAUABgAEAAMAAwAEAAUABQAGAAgACAAH
AAcABwAEAAMAAQAAAAIABAAGAAgABQAGAAUABAAEAAQABAAEAAQABAAEAAQABQAFAAMA
AwAFAAUABQAFAAMAAgADAAIABQAFAAQAAwABAAIAAgACAAQABAAEAAMAAwADAAMABAAC
AAEAAAAAAAEAAwAEAAQAAgADAAMAAwADAAMAAwADAAEAAwAEAAQAAwAEAAYABwAIAAcA
BgADAAMAAgAAAAAA/v/9//3//P///wEABAAGAAUABQAFAAUAAwADAAQABAACAAIAAQAB
AAQABQAFAAUAAwACAAEAAAABAAIAAwAEAAMAAgABAAAAAQABAAAAAAADAAQABQAGAAYA
BQAEAAEA/v/8//3//v///wAAAQACAAMABAACAAIAAgACAAIAAgACAAIAAAAAAAAAAAAA
AAAAAAAAAP7//v/+//7//v/+//7//v8AAAIABAAGAAMAAgABAAAAAAAAAAAAAAACAAIA
AgACAP///v/9//r//f/+/wAAAgACAAIAAgADAAMAAwAEAAQABgAGAAYABgAFAAYABgAF
AAcACAAHAAMA/v/8//v/+v/3//b/9v/2//f/9v/3//n/+//6//r/+f/9//3//f/8//z/
/P/8/wAAAAD///7//f/+////AAABAP////8AAAAAAwADAAIAAgACAAQABAAEAAMAAgAB
AAAABgAGAAQABQANABIAGgAfACQAJgAjACUAJAAOAO7/x/+W/2X/S/9B/zv/Pf9K/1r/
bP9+/5D/pP+6/8z/3P/m/+z/8f/0//b/+f/8//r//f8FAAgABwAGAAUABAAFAAUACAAI
AAkACQAJAAoACgAKAAoACgANAA4ADgANAA0ADQANAA0ADgAOAA4ADgAQABIAEgASABEA
DgANAAwADAANAA0ADQANAA0ADQANAA0ADAALAAsADAAMAAwADQANAA0ACwALAA0ADQAN
AA4ADgAOAA8ADwAOAA4ADAAMAA8AEAARABAADQANAA0ADAANAA0ADQAMAAsACwAKAAoA
CQALAAsACwALAAkACAAIAAYABgAHAAcACQAJAAkACQAJAAoACwAMAAoACgALAAsACAAI
AAYABgAIAAgACAAIAAcABwAGAAYABgAGAAYABwAHAAYABgAGAAYABgAGAAYABQAEAAIA
AQADAAIAAgAEAAUABQAGAAYACAAIAAkACQAIAAkACgALAAoACQAHAAYABwAIAAkACgAH
AAgABwAEAAYABwAHAAcABwAIAAgABwAEAAQABQAFAAYABwAJAAoADAAKAAoACwAKAAkA
CgAJAAkACQAIAAcABwAHAAcACAAKAAkACQAKAAkABwAGAAYACAAHAAcABwAHAAcABgAG
AAQABAAEAAQAAgAEAAQABAAFAAYABwAIAAcABgAFAAQABwAHAAUABQADAAMAAwADAAQA
BAAGAAYACQAJAAgABwAGAAYABQAEAAYABgAGAAUABQAFAAUABgAIAAcABgAGAAQABQAF
AAQABAAFAAUABQADAAMAAwADAAEAAwAEAAQABAAEAAUABQAFAAUABQADAAUABAACAAIA
AwADAAQABAAFAAUABgAGAAUABQAFAAUAAwADAAQABAACAAIAAQABAAQABQAFAAUAAwAC
AAEAAAACAAIAAgACAAMABAAFAAYABQAFAAQABAAEAAQABAAEAAUABQAFAAMABAAEAAQA
BAAEAAQAAgACAAIAAgAEAAQABAAEAAIAAgACAAIAAgACAAIAAgADAAQABQAGAAUABAAD
AAIABAAEAAQABAAEAAQABAAEAAYABgAGAAYABAAEAAQABAAEAAQABAAEAAQABAAEAAQA
BAAEAAQABAAEAAIAAgACAAMABAAEAAQABAAFAAUABQAGAAYACAAIAAcABgAFAAYACAAJ
AAkACgAKAAcABgAGAAIAAAD+//z//P/8//r/+P/4//n//P/8//z/+//8//v//P/8//3/
/v/+/wIAAwADAAEAAQABAAEAAAD///7//f8AAAIABQAHAAUABAADAAQABAAEAAQABAAI
AAgABgAGAAgACwARABYAGgAfACgAKAAnACsAJAAMAOz/xf+U/2n/T/9B/zn/Pf9I/1j/
av98/5D/pP+2/8z/3P/o//D/8//y//T/+f/8//z///8DAAgACAAIAAgACAAHAAcACgAK
AA0ADQANAA4ADAAMAAwADAANAA4ADgANAAsACwALAAsADgAOAA4ADgAPABIAEwAUABMA
EAAPAA4ADAANAA0ADQANAA0ADQANAA0ADAALAAsADQAOAA8AEQAPAA8ADQANAA0ADQAN
AA4AEAAQABEAEQAPAA4ACwAKAAwADAAMAAoACgALAAwADAAMAA0ADgAOAAsACwAKAAoA
CwANAA0ADQAOAA0ADQAOAAwADAANAA0ADQANAA0ADQAJAAgABwAGAAgACgANAA8ADAAM
AAoACgAIAAgACAAIAAYABQADAAIABQAGAAcACQAHAAYABgAGAAYABgAGAAYABgAGAAUA
BQAFAAQABAAGAAcABwAIAAgABgAGAAcABwAGAAcACAAJAAgABwAFAAQABwAIAAkACgAK
AAwADAAKAAcABwAGAAUABgAIAAkACQAHAAYABgAFAAYABwAJAAoACgAIAAgACQAIAAcA
CAAHAAgACQAJAAkACAAHAAYABgAEAAMAAwAEAAcABwAIAAoACgAJAAkACQAJAAkACAAI
AAUABAADAAIAAwAGAAcACAAKAAoACgAKAAgACAAIAAgACQAJAAcABwAEAAMAAgABAAEA
AgAFAAYABwAHAAYABQAFAAYABgAGAAYABgAGAAUABAADAAIAAgADAAMAAwAEAAQABQAF
AAQABgAHAAcABwAFAAUABQAFAAIAAwADAAIAAAAAAAEAAQAHAAkACwALAAoACAAFAAQA
AwADAAQABAADAAMABAAEAAQABQAGAAcACQAJAAoACgAGAAYABQAFAAYABwAHAAcABAAE
AAQABAAEAAQABAAEAAYABgAGAAYABwAHAAYABgAGAAYABgAGAAQAAwACAP//BgAIAAYA
BgAGAAYABAAEAAQABAAGAAYABgAGAAYABgAGAAYABAAEAAQABAAGAAYABgAGAAUABAAD
AAIABQAGAAcACAAHAAYABQAEAAYABgAGAAYABAAEAAQABAACAAIAAgACAAMABAAFAAYA
BgAGAAYABgAGAAYABgAEAAQABAAFAAYAAwACAAEAAQACAAMABQAGAAgACAAIAAgACgAM
AA0ADQAMAAwACgAFAAAA/v/9//z//f/8//z//P/5//b/9f/1//b/9v/3//f/+//7//v/
+v/6//r/+v/+/wEAAQABAAEAAQABAAEAAQAAAP/////+/wIAAwADAAQABAAGAAYABgAF
AAQAAwACAAIAAgAGAAkACwASABoAHwAkACYAJwAnACYAFgD2/9f/sP9//1n/R/85/zf/
QP9O/17/bv+A/5b/rv/C/9T/4v/q//P/+P/4//n//P/+/wEABwAKAAkACAAHAAYABQAF
AAgACAAJAAkACQAKAAwADAAMAAwADQAOAA4ADQALAAsACwALAAoACgAKAAoACwAOAA8A
EAAQAA4ADgAOABAAEQARABEAEQARABEAEQAPAA4ADQANAAwADAAMAA0ADQANAAsACwAN
AA0ADQAOAAwADAANAA0ADgAOAAwADAAMAAwADAAKAAgACQAKAAoADAANAA4ADgAMAAsA
CQAIAAoADQAOAA8ADwANAAwADAAKAAoACwALAAsACwALAAsACAAIAAgACAAIAAgACQAJ
AAgACAAGAAYABgAGAAYABgAHAAcABgAGAAUABAADAAMAAwACAAIAAgAEAAQABAAEAAIA
AgABAAEAAAD+//3//v8CAAMABQAGAAgACAAJAAkABQAFAAUABQAFAAUABAAEAAQABAAE
AAQABgAIAAgABgAGAAcABwAHAAUABgAGAAUAAgACAAMAAwAFAAUABgAGAAQAAgACAAMA
AQABAAMAAwAFAAcACAAJAAcABwAHAAgACAAHAAcACAAGAAMAAQAAAAMAAwAEAAUABwAH
AAYABgAEAAQABAAEAAIABAAEAAQAAgACAAIAAgAEAAQABAAEAAMAAwABAAEAAwADAAMA
AwACAAIABAAEAAMAAwACAAEA//8AAAAAAAADAAQABQAFAAMAAwADAAQABAADAAIAAgAC
AAMAAwACAAIAAwADAAMAAQABAAEAAQD//wEAAgACAAEAAgAEAAUABgAFAAQAAQADAAIA
AAAAAP////8AAAAAAwADAAQABAADAAMAAwADAAMAAwAEAAQABAAEAAMAAwAEAAUABQAF
AAMAAgABAAAAAgACAAIAAgAAAAAAAAAAAAEAAQAAAAAAAgACAAIAAgADAAMAAwABAAIA
BAACAAIAAgACAAIAAgACAAIABAAEAAQABAAEAAQABAAEAAIAAgACAAIABAAEAAQABAAD
AAIAAQAAAAIAAgACAAIAAgACAAIAAgAEAAQABAAEAAIAAgACAAIAAgACAAIAAgAEAAQA
BAAEAAQABAAEAAQAAgACAAIAAgACAAAAAAAAAAEAAgACAAIAAwAFAAYABwAGAAYACAAI
AAoACgAKAAwACgAJAAcABgAEAP///P/6//z//P/8//z/+f/4//X/8v/z//X/+f/6//r/
+f/6//n/+//6//r/+v/6//7//////wAAAQACAAMAAQABAAEAAQACAAIAAwADAAIAAgAC
AAQABAAEAAQABAACAAAAAgACAAYACQATABoAIAAhACIAIAAlACUAGAD8/9j/p/92/1X/
Rf85/zf/Q/9W/2j/fv+Q/6T/tP/E/9L/4v/m//D/9f/4//r//f/6//z///8BAAAAAgAC
AAIAAgAFAAUACAAIAAsACwALAAwACgAKAAoACgAIAAgABwAFAAcACQALAA0ADgAOAA4A
DgAMAA4ADgAOABAADgAOAA4ADAALAAkABwAIAAkACgALAA0ADAALAAsACgAKAAoACwAN
AA0ACwALAAgABwAGAAYACQAKAAwADQAMAAwACgAKAA4ADgAOAAwADAANAA4ADgALAAkA
BwAEAAYABwAHAAgACAAJAAgABwAJAAcABgAGAAYABgAHAAcACAAJAAoACwAIAAgACAAI
AAYABAADAAEAAQACAAEAAgAAAAAAAAAAAP3//f/8//z//v8AAAIABQABAP7//P/6//z/
/P/8//z///8AAAAAAQABAAAAAAACAAMAAwAEAAQAAgACAAMAAwAAAP///v/9//7/////
/wAA/v/+//7//v8AAAIAAgAAAAIAAwADAAMABQAGAAYABQAGAAYABwAHAAUAAwACAAAA
AwACAAMABQAHAAcACQAJAAYABQADAAEAAQABAAEAAgACAAEAAQACAAIAAQABAAIABAAD
AAMAAwABAAEAAAAAAAAAAAAAAAAAAAACAAIAAgACAAIAAgACAAAAAAAAAAAAAAD///z/
+//+////AAABAAAAAAACAAIAAwADAAIAAQADAAQABAAEAAQABAAEAAMAAwADAAMABAAE
AAMAAgACAAIAAwADAAIAAAABAAEAAQACAAMABAAFAAMABQAGAAYAAQAAAAAA//8CAAMA
BAADAAMAAgAAAAAABAAFAAcACAAHAAcACAAIAAQAAwACAAEAAgADAAUABgACAAIAAQAB
AAEAAQAAAP//AAACAAQABgAEAAQABAAEAAQABAAEAAQAAwADAAIAAgACAAIAAgACAAUA
BQAFAAMAAgAEAAQABAAEAAQAAgACAAIAAgACAAIAAgACAAQABAAEAAQAAgACAAIAAgAD
AAQABQAGAAgACAAIAAgABQAEAAMAAgAEAAQABAAEAAYABgAGAAYABAAEAAQABAACAAIA
AgACAAMABAAFAAYABgAGAAYABgAGAAYABgAGAAYABAAEAAQABQAGAAYABgAFAAUABAAD
AAUABgAJAAoACgAKAAoADAALAAsACgAKAAYAAQD+//z//v/+//7//v/+//7//P/6//j/
+f/8//z/+//7//3//f/7//r/+v/6//z/AAABAAEA//////////8AAAEAAgADAAIAAgAD
AAMAAAAAAAAAAgADAAQABQAGAAQABgAIAAwACgAJABEAGAAcACEAKAAqACcAKQAmABAA
7v/F/5L/Zf9L/z3/N/89/1D/Yv9y/37/jv+m/7j/yP/a/+b/7P/v//D/8P/1//7//v/9
/wEACAAKAAoACgAKAAkACQAMAAwADQANAA0ADgANAAwACwAKAAkACgAKAAkACgALAAwA
DQAPABAAEQASABEAEgARABAADgAMAAwADAANAA8AEAARAA8ADwAPAA8AEQAQAA8ADwAS
ABIAEgATABMAEwARABEAEQARABEAEgAQABAAEQARAA4ADgAMAAwADwAQABEAEAAPAA8A
DwAOAA4ADwAQABAADwAPAA4ADgAOAA8ADgANABAADwAPABAADwAOAA4ADQAPAA8ADwAP
AA0ADAALAAoACwAMAA4ADwAMAAwACgAKAAgACAAIAAgACQAJAAgACAAKAAoACgALAAkA
BgAEAAIABgAIAAoADAAJAAgABgAFAAcABgAGAAgACQAJAAoACgAJAAgACAAHAAcABwAH
AAcACQAJAAgACAAKAAoACgAKAAkACgAJAAYABgAHAAcABwAHAAgACAAHAAYABgAHAAcA
CAAJAAsADAALAAgABwAHAAcABwAJAAkACgALAAsACwAJAAkACQAKAAwACwALAAwADAAL
AAsADAAJAAcABgAFAAcACQAKAAwACQAIAAcABgAHAAoACwAMAAoACgAKAAoACQAIAAcA
BgAJAAkABwAHAAkACQAJAAkACAAIAAoACgAJAAkACAAHAAcACAAIAAgACgAKAAoACQAH
AAcABwAIAAgABwAGAAYABAAFAAUABAAHAAkACgALAAkACQAJAAkACAAJAAkACAAIAAgA
CQAJAAoACQAIAAUABwAGAAQABAADAAMABAAEAAcABwAIAAgACQAJAAkACQAGAAUABQAE
AAUABgAGAAcACgALAAsACwAJAAgABwAGAAYABgAGAAYABgAGAAYABgAHAAcABgAGAAYA
BgAGAAYABwAHAAcABQAGAAQABAAEAAQABAACAAIAAgACAAMABAAFAAYABwAIAAkACgAH
AAYABQAEAAUABgAHAAgABgAGAAYABgAGAAYABgAGAAgACAAIAAgABgAGAAYABgAIAAgA
CAAIAAUABAADAAIAAgACAAIAAgAFAAYABwAIAAcABgAFAAQABAAEAAQABAAGAAYABgAG
AAgACAAIAAgABgAGAAYABgAEAAQABAAEAAUABgAFAAYAAwADAAMAAgACAAIAAwADAAQA
BgAHAAoACQAIAAcABgAJAAsADAAMAA4ADAAHAAQAAAD///7//f/6//r/+v/4//f/+P/6
//7//P/9//3////9//3//P/8//r/+v/+/////f/9//3//f//////////////AAAAAAEA
AQAAAAAAAAACAAIAAgACAAIAAgACAAIAAgAGAAkACwASABwAIQAmACgAIwAjACYAHgAE
AOP/uv+J/1//R/87/zX/Ov9E/1b/bP+C/5T/pv+2/8j/2P/i/+n/8P/0//X/+P/6//3/
//8CAAMABAAFAAYABwAHAAoACgAKAAkACAAIAAkACgALAAwACwAMAAwACwANAA0ADQAN
AA0ADAALAAoACAAKAAoACgALAAoACwAMAA0ADwAQABEADwAPAA8ADwAPAA4ADQANAAwA
DAAMAA0ADgAPAA4ADwANAA0ADQAOAAwADAANAA0ADQAOAA0ADgAOAA4ADgAMAA8AEQAT
ABQAEAAPAA4ADAANAA0ADAAMAA0ADwAPAA8ADgALAAkACAALAAwADgAPAA8ADwAPAA8A
DAAMAAwADAAOAA4ADwAPAAsACgAHAAYACQAKAAsADAANAA0ADAAMAAoACgAKAAsACQAI
AAgACAAIAAgACAAIAAgACAAHAAcABwAGAAYACAAJAAkACgAKAAoACgALAAsABwAHAAcA
BwAFAA==
         </WaveFormData>
      </LeadData>
      <LeadData>
         <LeadByteCountTotal>10000</LeadByteCountTotal>
         <LeadTimeOffset>0</LeadTimeOffset>
         <LeadSampleCountTotal>5000</LeadSampleCountTotal>
         <LeadAmplitudeUnitsPerBit>4.88</LeadAmplitudeUnitsPerBit>
         <LeadAmplitudeUnits>��V</LeadAmplitudeUnits>
         <LeadHighLimit>2147483647</LeadHighLimit>
         <LeadLowLimit>268435456</LeadLowLimit>
         <LeadID>V2</LeadID>
         <LeadOffsetFirstSample>0</LeadOffsetFirstSample>
         <FirstSampleBaseline>0</FirstSampleBaseline>
         <LeadSampleSize>2</LeadSampleSize>
         <LeadOff>FALSE</LeadOff>
         <BaselineSway>FALSE</BaselineSway>
         <ExcessiveACNoise>FALSE</ExcessiveACNoise>
         <MuscleNoise>FALSE</MuscleNoise>
         <LeadDataCRC32>1098221220</LeadDataCRC32>
         <WaveFormData>
+P/4//j/+P/2//b/9v/2//j/+P/4//j/9v/2//b/9v/2//b/9v/2//b/9v/2//b/9P/0
//T/9P/2//b/9v/2//b/9v/2//b/9P/0//T/9P/2//b/9v/2//b/9v/2//b/9v/2//b/
9v/0//T/9P/0//T/9P/0//T/9P/0//T/9P/0//T/9P/0//T/9P/0//T/9P/0//T/9P/y
//L/8v/y//T/9P/0//T/8v/y//L/8v/0//T/9P/0//T/9P/0//T/8v/y//L/8v/0//T/
9P/0//L/8v/y//L/8//0//X/9v/0//L/8f/x//H/8f/x//H/8//z//L/8v/0//X/9v/2
//b/9//3//f/9//4//j/9//3//j/+P/4//z//P/+//7//P/5//X/8v/v/+//7v/u/+7/
7P/s/+z/7//w//L/8//1//b/9v/0//T/9P/0//T/8v/y//D/7v/u/+7/7//v/+3/7f/t
/+3/7//v/+//8P/u/+3/7f/t//D/8P/w//D/8P/w//H/7f/w//f/AAANABkAJQAxAD4A
TwBkAGgATQAeAOb/rf99/2P/Uv9D/0L/Tv9V/1X/X/9t/3r/if+f/7j/y//W/93/4//m
/+3/8f/z//P/8//2//f/+P/5//v//P/9//3//v/9//3//P/8/wAAAQABAAEAAQABAAEA
AQAAAAEAAgACAAMAAwADAAMAAwADAAQABAAHAAcABwAHAAcABwAHAAcABQAGAAgACAAJ
AAoACwAMAAoACgALAAsACgAKAAsACwALAAsACwANAA0ADQAPAA8AEAAQABAAEgATABMA
EwATABQAFAAYABgAGQAZABoAGgAbABsAHQAdAB4AHwAgACEAIgAjACQAJQAoACsALQAu
AC4ALwAvADAAMgA1ADcAOAA3ADkAOwA7AD4APwA/AD8AQABCAEMAQwBAAEAAQABAAEAA
QABAAD4APgA9ADsAOwA3ADUAMQAuAC0AKwAoACMAHwAcABcAFQAWABQAEwASAA0ACQAI
AAcABAACAAEAAAAAAAAA///9//3//f/9//v/+//6//r/+v/6//r/+v/6//n/+f/5//j/
+v/7//v/+v/3//f/+P/4//j/+P/4//j/+//7//v/+//5//n/+f/5//n/+f/3//n/+f/4
//j/+f/5//f/9//4//j/+P/5//n/+P/3//X/9P/3//j/+f/6//j/+P/4//f/9//4//j/
+P/6//r/+v/6//j/+f/5//f/+P/4//n/+f/3//b/9v/2//f/9//2//b/+P/4//j/+P/3
//b/9f/z//T/9f/2//f/9//3//b/9v/2//b/9v/2//T/8//z//P/8v/y//P/8//0//X/
9//4//X/9P/0//T/8v/z//P/8//z//P/8v/x//H/8f/y//L/9P/1//f/9f/z//P/8//z
//P/9P/1//X/9//1//X/9f/1//T/8f/w//L/8v/z//P/8v/y//L/8v/w//D/8P/w//P/
8//y//L/8v/z//P/8v/0//T/9P/0//b/9P/y//L/8v/y//T/9P/0//T/8v/y//L/8v/w
//D/8P/w//H/8v/z//T/8//y//H/8P/y//L/8v/y//L/8v/y//L/8v/y//L/8v/w//D/
8P/v/+//8P/y//P/8//z//P/8//x//D/8P/w//H/8v/y//L/8//z//P/9P/3//n/+v/7
//v/+v/5//r/+v/8//z//P/7//f/9P/z//L/8P/v/+7/7P/s/+z/7f/v//L/9P/1//b/
9v/0//T/9P/0//T/9P/0//L/8P/u/+z/7f/t/+3/7//v/+//7//v/+//8P/w/+//7//v
//D/8P/w//D/8P/w//H/8f/0//X//P8LABcAIQAvAD4ATwBgAG4AXwA6AAAAuf97/1v/
Tv89/zT/Pv9H/0v/U/9j/27/e/+T/7D/xf/S/93/4//o/+3/7f/t/+//9f/4//r/+v/6
//v//v//////AAABAAEAAAAAAAIAAwADAAMAAQABAAEAAQAEAAUABgAGAAcABwAHAAcA
BQAFAAYABgAJAAkACQAJAAcABwAHAAcABwAIAAoACgALAAwADQAOAAwADAANAA0ADgAO
AA8ADwANAA0ADQAPABEAEQATABMAFAAUABQAFgAVABUAFQAVABYAFgAaABoAGwAbABwA
HAAgACEAJAAlACQAJQAmACcAKAApACoAKwAsAC8AMQAyADQANQA1ADYAOgA9AD8AQAA/
AEEAQwBDAEIAQwBDAEMARgBIAEkASQBKAEoASgBKAEkASABHAEQARABDAEEAQQA9ADsA
NwA0ADEALwAsACcAJQAiAB0AGwAXABQAEgAQAA0ACQAIAAcABAACAAEAAAAAAAAA///9
//v/+//7//n/+f/4//j/+P/4//j/+P/4//f/9//3//b/+P/5//n/+P/1//X/9v/2//j/
+P/4//j/+f/5//n/+f/3//f/9//3//f/9//1//f/+f/4//j/+f/3//X/9f/2//b/9v/3
//f/+f/5//j/+P/2//b/9v/2//j/+P/4//f/9f/2//b/9v/2//b/9v/2//b/9//3//X/
9P/0//X/9f/z//L/8v/y//P/8//y//L/8v/y//L/8v/y//L/8v/x//H/8f/x//H/8f/x
//D/8P/w//D/8P/w//D/7//v/+//7v/u/+//7//x//H/8v/y/+//7v/u/+7/8P/x//H/
8f/w/+//7f/r/+3/7f/u/+7/7v/v//H/7//t/+3/7f/t/+3/7v/v/+//7//t/+3/7f/u
/+7/7P/s/+7/7v/v/+//7P/s/+z/7P/u/+7/7v/u/+3/7f/s/+z/7P/t/+3/7P/u/+7/
7v/u/+7/7P/s/+z/7P/s/+z/7P/s/+z/6v/q/+r/6v/s/+z/7P/s/+z/7P/s/+z/7P/s
/+z/7P/s/+z/7P/s/+r/6v/q/+r/7P/s/+z/7P/s/+z/7P/s/+r/6v/q/+r/6//r/+v/
7P/r/+v/6//r/+3/7f/t/+z/6v/q/+v/7P/s/+z/7f/t/+7/8P/z//X/9P/z//P/8v/y
//T/9P/2//j/+P/1//H/7P/r/+v/6v/q/+r/6P/o/+r/6//s/+7/7//v//D/8P/s/+z/
7P/s/+r/6v/q/+j/5//m/+f/6f/n/+f/5//n/+n/6f/p/+n/6P/o/+f/5//n/+j/6P/o
/+r/6v/q/+v/7//u//H//P8JABUAIQAxAD4AUQBmAGYATQAeANz/lf9j/1H/RP8z/y7/
Nv85/z3/R/9Z/2r/ff+Z/7L/wf/M/9f/3f/k/+n/6//t//P/9//2//T/9P/0//X/+P/5
//n/+v/7//v/+v/6//7//////////f/9//3//f/8//3//v/+/wEAAQABAAEAAQABAAIA
AgAFAAUABQAFAAcABwAHAAcABgAGAAcABgAIAAgACAAIAAgACAAJAAkACgAKAAsACwAL
AAsACwANAAsACwANAA0AEAAQABAAEgATABMAEwATABQAFAAYABgAGAAZABsAHAAdAB0A
HwAfACIAIwAkACUAJAAlACYAJwAqAC0ALwAwADQANQA1ADYAOAA7AD0APgA/AEEAQwBD
AEQARQBFAEUASABKAEsASwBKAEoASgBKAEoASgBKAEgARwBFAEIAQQA/AD0AOQA2ADMA
MQAuACkAJQAiAB0AGwAXABQAEgAQAA8ACwAKAAkABgAEAAMAAgACAAIAAQD///3//f/9
//v/+//6//r/+v/6//r/+v/6//n/+f/5//j/9v/3//f/9v/1//X/9v/2//j/+P/4//j/
+f/5//n/+f/3//f/9//3//j/+f/4//v/+f/4//j/+f/5//f/9//4//r/+v/7//v/+//7
//r/+v/4//j/+P/4//n/+v/7//v/+v/6//n/+P/5//r/+//8//v/+//6//f/+P/4//n/
+f/5//j/+P/4//j/9//1//T/9f/2//f/+P/2//b/9v/1//X/9f/1//X/9f/1//T/9P/y
//L/8v/y//T/8//z//P/8v/y//P/8//z//P/9P/0//X/9P/0//T/8v/z//P/8//z//P/
8v/x//H/8f/y//L/8P/x//P/8f/w//H/8v/z//L/8v/y//H/8//x//H/8f/0//T/8v/y
//L/8v/z//P/8v/y//L/8v/w//D/8P/w//H/8f/w//D/8v/z//P/8v/w//D/8P/w//T/
9v/1//T/8//y//L/8v/y//L/9P/0//T/9P/0//T/9P/0//L/8v/y//L/8v/y//L/8v/y
//L/8v/y//T/9P/0//T/8//y//H/8P/y//L/8v/y//L/8v/y//L/9P/0//T/9P/0//T/
9P/0//H/8P/w//H/8v/z//T/9f/z//P/8v/y//L/8//0//T/9P/1//X/9f/2//j/+f/5
//v//P/8//z//P/8//7//v/+//v/9//0//P/8//y//L/9P/y//L/8v/z//T/9v/3//X/
9v/2//T/9P/0//T/9P/0//T/8v/w/+7/7v/v/+//8f/x//H/8f/w/+//7v/u//D/7//v
/+//8P/w//D/8P/w//L/8//3//j/+/8GABMAHQAnADcARgBZAGoAbABTACYA4v+b/2v/
Vf9G/zn/OP9C/0n/Uf9d/2v/dP+F/5//uv/N/9r/4f/l/+z/8f/x//H/8//7//7//v/+
//7////+//////8AAAEAAQAAAAAAAAABAAEAAQADAAMAAwADAAUABwAJAAoACgAJAAgA
BwAJAAkACgAKAA0ADQANAA0ACwALAAsACwALAAwADgAOAAwADAAMAAwADAAMAA0ADQAQ
ABAAEQARAA8ADwAPABEAEQARABMAEwAWABYAFgAYABkAGQAZABkAGgAaAB4AHgAbABsA
HAAcACAAIQAkACUAJAAlACYAJwAoACkAKgArAC4AMQAzADQANQA1ADQANAA4ADsAPQA+
AD8AQQBDAEMAQgBDAEMAQwBGAEgASQBJAEYARgBGAEYASABIAEgARgBDAEEAPgA9ADkA
NwAzADAALwAtACoAJQAjACAAGwAZABgAFgAVABQADwALAAoACQAIAAYABQAEAAIAAgAB
AP///////////f/9//z//P/8//z//P/8//z/+//7//v/+v/8//3//f/8//n/+f/6//r/
+v/6//r/+v/7//v/+//7//v/+//7//v//f/9//v//f/8//r/+f/5//r/+f/6//z/+v/6
//v/+//7//v/+v/6//r/+v/6//r/+v/6//r/+f/5//r/+v/6//r/+v/6//r//P/9//3/
+//4//j/+f/5//n/+P/4//j/+//7//r/+v/4//j/+P/4//j/+P/4//f/9//3//f/9//2
//X/8//y//X/9v/3//j/9//1//T/8//0//T/9f/1//f/9//4//j/9f/0//T/9P/0//X/
9f/1//P/8//y//H/8f/x//L/8v/0//X/9//1//P/8//z//P/8//0//X/9f/z//H/8f/x
//P/9P/z//T/8v/y//P/8//y//L/8v/y//L/8v/y//L/9f/1//T/9P/y//P/8//y//L/
8v/y//L/8P/u//D/8P/w//D/8f/y//P/9P/y//L/8v/y//D/8P/w//D/8v/y//L/8v/w
//D/8P/w//D/8P/w//D/8P/w//D/8P/w//D/8P/w//D/8P/w//D/8P/w/+//7v/w//H/
8f/x/+7/7f/s/+v/7f/u/+//8f/y//L/8v/z//P/8//0//b/9//3//f/+P/3//b/9//2
//v//P/9//v/9v/y//D/7//u/+7/7v/s/+7/7v/v//D/9P/1//X/9v/2//T/9P/0//T/
9P/0//T/8P/u/+z/7P/v/+//7//v/+3/7f/t/+3/7f/u/+7/7f/u/+//8f/y//D/8P/w
//D/9f/z//L/9//+/wkAFwAhAC8APgBNAGAAbABbADQA/P+3/33/X/9U/0X/PP9E/03/
Uf9d/2n/dP9//5n/tv/J/9L/3f/l/+j/7//x//H/9f/7//z/+v/6//r/+//+//////8A
AAMAAwACAAIAAgADAAMAAwADAAMAAwADAAQABQAGAAYABwAHAAcABwAJAAkACgAKAAkA
CQAJAAkACwALAAsACwALAAwADgAOAA4ADgAOAA4ADgAOAA8ADwAOAA4ADwAPABAAEQAS
ABUAEwATABUAFQAUABQAFAAWABkAGQAZABkAGAAYABwAHAAdAB0AHgAeACAAIQAkACUA
JgAnACgAKQAqACsALAAtACwALwAxADIANQA3ADgAOgA7AD0APgA+AEEAQwBFAEUARgBH
AEcARwBGAEgASQBJAEoASgBKAEoASgBKAEoASABHAEUAQgBBAEEAPwA7ADgANAAxAC0A
JwAoACYAIgAhABwAGAAVABIAEQANAAwACwAKAAgABwAGAAUABAACAP//AQABAAEA////
//7//v/+//z//P/8//z//f/9//3//P/8//3//f/8//3//f/+//7//P/8//z//P/9//3/
/f/9//v/+//7//v//f/9//v//f////7//v///////f/9//7//P/8//3//f///////v/+
//z//P/8//z//P/8//z/+//7//z//P/8//z//P/8//z//P/9//3/+//6//r/+//7//v/
+v/6//r//f/9//z//P/6//r/+v/6//z//P/8//v/+f/5//n/+f/7//v/+v/6//j/+P/4
//j/+v/5//n/+f/6//r/+//7//r/+f/5//j/+f/4//j/+P/2//f/9//3//f/9//2//X/
9v/3//n/+v/5//n/+v/3//f/9//3//f/9f/2//f/9//3//X/9f/1//j/+P/2//b/9P/0
//X/9f/2//b/9v/2//T/9P/0//T/9//3//b/9v/2//f/9//2//T/9P/0//T/9P/2//T/
9P/0//T/9P/0//T/9P/2//b/9v/2//T/9P/0//T/9P/0//T/9P/0//T/9P/0//T/9P/0
//T/9v/2//b/9v/0//T/9P/0//b/9v/2//b/9v/2//b/9v/0//T/9P/0//X/9P/0//X/
8//z//P/8//z//P/8v/y//T/9f/2//b/9v/3//f/9//4//r/+//7//n/+v/6//r//v/+
/wAAAAAAAP3/+f/2//X/9f/0//T/9v/0//T/9P/3//j/+v/7//n/+v/6//j/+v/6//r/
+v/8//z/+v/4//T/9P/1//X/9f/1//X/9f/1//X/9f/2//T/8//z//P/9v/2//b/9v/4
//j/+f/5//z/AQAIABMAGwAlADcARgBXAGwAdABjADoA/P+1/33/Yf9S/0X/Pv9C/0n/
Tf9X/2P/cP+B/5//uv/N/9r/4//n/+z/8//3//f//f8BAAYABAAEAAQABQAFAAUABAAE
AAgACQAJAAoACwALAAoACQAKAAsADAANAA0ADQANAAwADQANAA0ADQAPAA8AEAAQAA4A
DQAMAAsADgAPABAAEQAPABAAEgASABIAEgASABIAFAAUABUAFQAUABQAFQAVABcAFwAX
ABkAGQAZABsAGwAcABwAHAAeAB0AHQAdAB0AIAAgACQAJAAjACMAJAAkACUAJQAnACcA
KQArAC0ALwAwADEAMgAzADQANwA5ADoAPgA/AD8AQABAAEMARQBGAEcASQBLAEsATgBP
AE8ATwBOAFAAUQBRAFIAUgBSAFIAUABQAFAATgBNAEsASABHAEUAQwA/ADwAOQA3ADQA
LwAtACoAJQAjAB8AHAAaABgAFQARABAADwAOAAwACwAKAAkACAAGAAMABQAFAAUAAwAD
AAIAAgACAAEAAAD///7//v///wAAAAD+///////+//3//f/+//7//v/+//7//v//////
/////wEAAQABAAEA//////3///////7//v///////f/9//7/AAAAAAEAAQABAAEAAAAA
AP7//v/+//7/AAAAAAAA/////wAAAAAAAAAAAAAAAAAAAAABAAEA///8//z//f/9//3/
/P/8//z///////7//v/8//z//P/8//z//P/8//v/+v/5//j/9//4//n/+f/6//j/+P/4
//j/+v/5//n/+f/4//j/+f/5//f/9//4//j/9//2//b/9v/4//n/+f/5//j/9//1//P/
9P/1//f/+P/3//f/+P/1//X/9f/1//X/9f/2//f/9//3//X/9f/1//j/+P/2//b/9P/0
//X/9f/0//T/9P/0//b/9v/2//b/9f/1//T/9P/0//X/9f/0//T/9P/0//T/9v/2//T/
9P/0//T/8v/y//L/8v/z//T/9f/2//T/9P/0//T/9P/0//T/9P/2//b/9v/2//T/9P/0
//T/9P/0//T/9P/0//T/9P/0//T/9P/0//T/9P/0//T/9P/0//T/9P/0//T/9P/z//L/
8v/z//P/8//1//X/9f/1//T/9P/0//X/9P/0//T/9f/3//f/+P/6//v/+//7//z/+v/6
//z//P8AAAAAAAD9//n/9v/1//X/9P/0//T/8v/y//L/8//0//T/9f/1//b/+P/2//b/
9v/0//T/9P/0//L/8P/u/+7/8f/x//H/8f/v/+//7//v//H/8v/y//H/7//v//D/8P/w
//D/8P/w/+//7//0//n//P8HABUAIQAtAD4ATQBgAG4AYwBAABAA0f+R/2X/UP9B/zT/
NP89/0P/Rf9T/2b/df+J/6T/vf/K/9f/4f/k/+n/7//z//f/+//+//z//P/8//3//v//
////AAABAAEAAAAAAAQABQAFAAUABQAFAAUABQAGAAcACAAIAAoACwAMAA0ADAALAAsA
CgANAA0ADQANAA0ADQANAA0ADQAOABAAEAAQABAAEAAQAA4ADgAPAA8AEAAQABEAEQAS
ABMAFAAXABUAFQAXABcAGgAaABoAHAAfAB8AHwAfAB8AHgAhACAAIAAhACMAJAAkACUA
KAApACoAKwAsAC0AMAAxADIAMwAyADUANwA4ADwAPQA9AD4APgBBAEMARABHAEkASwBL
AE4ATwBPAE8ATgBQAFEAUQBQAFAAUABQAE4ATgBOAEwATQBLAEgARwBFAEMAPwA8ADsA
OQA2ADEALQAqACUAIwAfABwAGgAYABcAEwASABEADQAKAAgABgAGAAYABQADAAUABQAF
AAMAAgAAAP///v8AAAAAAAAAAP3//f/9//z/+v/7//v/+v/6//v//f/+//z//P/8//z/
/f/9//3//f/7//v/+//7//3//f/7//3//f/8//z//f/7//n/+f/6//z//P/9//3//f/9
//z//P/6//r/+v/6//z//P/8//v/+//8//z//P/8//z//P/8//z//f/9//v/+v/6//v/
+//7//r/+v/6//n/+f/4//j/+v/6//r/+v/6//r/+v/5//n/+f/5//n/+f/5//j/+P/4
//j/+P/4//j/9//3//f/+P/4//n/+f/3//f/+P/4//n/+P/4//j/9v/3//f/9//3//f/
9v/1//f/9//4//j/9//3//j/9f/z//P/8//z//X/9v/3//f/9//1//X/9f/2//b/9P/0
//L/8v/z//P/9P/0//T/9P/0//T/9P/0//f/9//2//b/9P/1//X/9P/0//T/9P/0//b/
+P/3//b/9f/0//T/9P/0//T/9P/0//T/9P/0//T/9P/0//b/9v/2//b/9v/2//b/9v/0
//T/9P/0//T/9P/0//T/8v/y//L/8v/z//T/9f/2//T/9P/0//T/9P/0//T/9P/2//b/
9v/2//X/9P/0//X/9f/1//X/9f/3//f/9v/2//T/9f/2//b/9v/3//f/9//4//r/+//7
//v//P/8//z//v/+/wAAAAD+//v/9//0//T/9f/1//b/9P/y//L/8v/1//b/+P/5//j/
+P/3//T/9f/2//f/+P/2//b/9P/y//D/8P/x//H/8//z//P/8//y//H/8P/w//H/8f/y
//P/9v/2//b/9v/0//T/9f/3//j//f8KABUAHwAtAD0ASgBhAG4AZABDABAA0v+V/2v/
V/9G/z3/QP9Q/1n/Yf9r/3f/fv+R/6v/xv/R/+D/6f/t//L/9//1//n/+//9//z//f/+
////AQACAAMAAwAEAAUABQAEAAQABgAHAAcABwAJAAkACQAJAAgACQAKAAoACQAJAAkA
CQAJAAkACgAKAA0ADQANAA0ADAALAAoACQALAAwADgAOAA0ADAALAAoACwAMAA4ADwAQ
ABAAEQARABEAEQARABMAFQAVABcAFwAWABYAFgAYABkAGQAZABkAGgAaAB4AHgAcABsA
GwAaAB0AHwAjACUAJAAlACYAJwAqACsALAAtAC0ALwAwADAAMgAzADMANAA4ADsAPQA+
AD0APQA9ADsAPQA/AEAAQQBAAEIAQwBDAD8APgA9ADwAPwBAAEEAQAA8ADkANQAzADIA
MQAuACwAKwApACYAIQAfABwAFwAVABQAEgARABAADwALAAoACQADAAAA/v/8//3//v/+
//3/+//7//v/+f/5//j/+P/4//r/+v/6//r/+f/5//n/+P/4//n/+f/4//X/9f/2//b/
+f/6//v//P/7//v/+//7//n/+f/5//n/9//3//X/9//5//j/+P/5//n/9//3//j/9//2
//b/9f/2//f/9//4//b/9v/2//b/+P/4//j/9//5//r/+v/6//j/+P/4//j/9//3//b/
8//1//b/+P/5//n/+P/4//j/+f/5//j/+P/2//b/9v/2//b/9v/2//X/9f/1//X/9f/3
//f/9v/2//j/+P/4//j/9v/1//X/9f/0//T/9f/1//X/9f/2//b/9P/y//H/8P/z//X/
9v/3//X/9f/0//P/9P/1//f/+P/2//f/+f/3//T/8//y//H/8v/0//b/9//3//X/9f/1
//X/9P/x//D/8f/y//T/9f/0//T/9P/0//T/9P/0//T/8//z//L/8v/y//P/8//y//L/
8v/y//L/8P/w//L/8v/y//L/8v/y//L/8v/y//L/8v/y//T/9P/0//T/8//y//H/8P/y
//L/8v/y//T/9P/0//T/8//y//H/8P/y//L/8v/y//L/8v/y//L/8P/w//D/8P/u/+7/
7v/u//D/8P/w//D/8P/w//H/8//x//H/8f/x/+//7//u/+7/8P/x//L/8v/w//H/8f/x
//T/9v/3//f/9f/2//b/9v/6//r//P/8//r/9//z//D/8f/x//D/8P/y//D/8P/w//D/
8P/x//H/8//0//T/8v/w//D/8P/w//D/8P/u/+z/6v/q/+v/6//p/+n/6f/p/+r/6//s
/+7/7v/t/+3/7f/t/+z/6//q/+r/6v/r//H/8v/z//r/BwAPABkAKwA+AEsAXgBmAFcA
LgDw/6f/bf9P/0T/N/8y/z7/R/9H/0v/V/9q/3v/kf+u/8X/0P/b/9//4v/l/+v/6f/t
//H/9v/2//b/9v/3//j/+f/5//r/+//7//r/+v/6//v/+//7//z//f/+////AAABAAIA
AgABAAEAAQABAP////8AAAAAAwADAAMAAwADAAMAAwADAAMABAAGAAYACAAIAAgACAAI
AAgACQAJAAoACgALAAsACQAJAAkACwALAAsADQANAAwADAAMAA4AEQARABEAEQARABAA
EwASABQAFQAXABgAGgAbAB4AHwAeAB8AIAAhACIAIwAkACUAJAAnACkAKgAtAC8AMAAy
ADMANQA2ADYAOAA7AD4APwBAAEEAQQBBAEEAQgBCAEEAQQBCAEMARABEAEQARABCAD8A
PQA6ADkAOQA3ADMAMAAsACkAJQAfAB8AHAAXABUAEwAQAA4ADAAIAAMAAQD///3//P/8
//z/+//6//j/9f/3//f/9//1//P/8v/y//L/8P/w//D/8P/x//H/8f/w//D/8f/x//D/
7//v//D/8P/w//D/8P/w/+//7//v/+//8f/x//H/8f/w/+//7P/t/+7/7v/v//H/8f/v
/+//8P/u/+7/7//v//D/8f/x//L/8f/w/+//7v/u/+7/7v/t/+//8P/w//D/7v/u/+7/
7v/u/+//7//t/+z/7P/t/+3/7f/s/+z/7P/t/+3/7P/s/+z/7P/s/+z/7P/s/+z/6//p
/+n/6f/p/+r/6//r/+z/6//q/+n/6P/o/+f/5//n/+b/5v/n/+f/5//n/+j/6P/n/+b/
5v/m/+b/5//n/+f/5f/l/+T/4//l/+X/5v/m/+T/5f/n/+X/5f/l/+X/5f/k/+T/5P/j
/+P/4f/h/+H/4//k/+P/5P/i/+L/4//j/+L/4v/i/+L/5P/k/+T/5P/j/+P/4v/i/+L/
4//j/+L/4v/i/+L/4v/i/+L/4v/i/+L/4v/i/+L/4v/i/+H/4P/f/97/3//g/+H/4v/h
/+D/3//e/9//4P/h/+L/4P/g/+D/4P/g/+D/4P/g/+D/4P/g/+D/4P/g/+D/4P/g/+D/
4P/g/9//3v/d/9z/3v/e/97/3v/g/+D/4P/g/97/3v/e/97/3v/e/97/3v/c/9z/3P/c
/9z/3P/c/9z/3v/d/9z/3P/b/9v/2//b/9z/3f/e/97/3f/c/9z/3P/e/97/3//f/9//
4P/i/+P/4f/h/+L/4v/j/+b/5//q/+r/6v/n/+P/4v/h/+H/4P/e/97/3P/c/9v/2//b
/9z/3f/d/97/3v/a/9r/2v/a/9r/2v/a/9j/1v/U/9T/1f/T/9P/0//T/9T/1f/W/9f/
1v/W/9X/1f/X/9j/2P/Y/9b/1v/W/9f/1f/Y/9n/3v/n//X/AQAPAB4AKwA+AFQAUQAy
AAIAxf+D/1H/Nv8p/xj/FP8Z/x//I/8v/0L/Uf9h/3z/mf+q/7X/wf/I/8//0//X/9f/
2f/a/9v/3P/d/9//4v/j/+P/5P/j/+P/4v/i/+b/5//n/+f/5//n/+f/5//m/+f/6P/o
/+n/6f/p/+n/6f/p/+r/6v/r/+v/6//r/+3/7f/t/+3/6//s/+7/7v/u/+7/7v/u/+7/
7v/v/+//8P/w//H/8f/x//H/8f/z//P/8//1//X/9P/0//T/9v/3//f/9//3//r/+v/+
//7//f/9//7//v/+////AgADAAYABwAIAAkACAAJAAoACwAOABEAEwAUABYAFwAXABgA
GgAdAB8AIAAjACUAJwAnACYAJwAnACcAKgAsAC0ALQAsACwALAAsACwALAAsACoAKQAn
ACQAIwAjACEAHQAaABcAFQASAA0ACwAIAAMAAQD+//r/9//0/+//6//q/+n/5v/k/+P/
4v/g/w==
         </WaveFormData>
      </LeadData>
      <LeadData>
         <LeadByteCountTotal>10000</LeadByteCountTotal>
         <LeadTimeOffset>0</LeadTimeOffset>
         <LeadSampleCountTotal>5000</LeadSampleCountTotal>
         <LeadAmplitudeUnitsPerBit>4.88</LeadAmplitudeUnitsPerBit>
         <LeadAmplitudeUnits>��V</LeadAmplitudeUnits>
         <LeadHighLimit>2147483647</LeadHighLimit>
         <LeadLowLimit>268435456</LeadLowLimit>
         <LeadID>V3</LeadID>
         <LeadOffsetFirstSample>0</LeadOffsetFirstSample>
         <FirstSampleBaseline>0</FirstSampleBaseline>
         <LeadSampleSize>2</LeadSampleSize>
         <LeadOff>FALSE</LeadOff>
         <BaselineSway>FALSE</BaselineSway>
         <ExcessiveACNoise>FALSE</ExcessiveACNoise>
         <MuscleNoise>FALSE</MuscleNoise>
         <LeadDataCRC32>3622251128</LeadDataCRC32>
         <WaveFormData>
8v/y//L/8v/w//D/8P/w//L/8v/y//L/8P/w//D/8P/y//L/8v/y//D/8P/w//D/7//u
/+3/7P/t/+7/7//w/+7/7v/u/+7/7v/u/+7/7v/s/+z/7P/s/+7/7v/u/+7/7P/s/+z/
7P/s/+z/7P/s/+z/7P/s/+z/7P/s/+z/7P/q/+r/6v/q/+r/6v/q/+r/6v/q/+r/6v/q
/+r/6v/q/+z/7P/s/+z/6v/q/+r/6v/q/+r/6v/q/+r/6v/q/+r/6v/q/+r/6v/q/+r/
6v/q/+j/6P/o/+j/6f/q/+v/7P/p/+j/6P/n/+n/6f/p/+n/6P/o/+f/5//p/+n/6v/q
/+r/7P/t/+7/7f/u//D/8P/u/+7/7v/u//D/8v/1//b/9P/y//H/7v/u/+3/7P/r/+n/
6P/n/+f/6v/r/+3/7v/w//D/8P/u/+z/7P/s/+v/6P/o/+X/4f/i/+D/4P/g/+D/4P/g
/+D/4f/h/+L/4v/f/9//3//g/+P/4//j/+P/4//k/+P/3//i/+r/9f8GABQAIgA2AE8A
bACNAKMAnwCEAF8ANgARAPj/4P+//6P/kP9z/1H/P/80/y7/Ov9b/37/mP+o/7b/xP/N
/9f/3//l/+f/6f/s/+7/7v/v//H/8f/y//P/9P/1//X/9f/1//b/+P/5//r/+v/7//v/
+//6//r//P/8/////////////v////////8BAAEAAAAAAAIAAgACAAIABAAEAAYABwAK
AAoACgAKAAkACgALAAwADAAMAA4ADgAMAAwADgAOABAAEQARABIAFQAWABYAGAAYABoA
GgAaABwAHQAgACAAHwAgACIAIwAkACYAKQAqACwALwAvADEAMgA1ADcAOgA9AEEAQgBE
AEcASQBLAEsATwBSAFYAWABXAFkAXQBfAGMAZQBlAGYAaABqAGwAbABrAGsAawBrAGkA
aQBoAGcAaABlAGQAYQBeAFoAVQBQAEsARwBCADwANQAyAC0AKAAmACMAIAAdABUAEQAQ
AA0ACAAGAAMAAAD///7//f/7//r/+v/5//b/9f/1//T/8//z//P/8//y//H/8f/x//D/
8P/x//H/8P/v/+//7//v/+3/7f/t/+3/8P/w//D/8P/w//D/7//v/+3/7v/u/+7/7v/u
/+7/7//x/+//7//w//D/8P/w//L/8f/w/+//7v/w//H/8v/0//L/8v/y//D/8P/x//H/
8//x//H/8v/y//D/8P/v/+7/8P/w//D/8P/u/+7/7f/t/+3/7f/t/+z/7v/u/+7/7v/s
/+z/6//r/+z/7P/t/+7/7f/t/+v/6v/q/+v/6//p/+f/6P/p/+n/5//n/+f/5//o/+n/
6//s/+n/6P/n/+b/5v/m/+X/5f/n/+f/5v/m/+X/5f/l/+X/6P/o/+j/6P/k/+T/5P/k
/+T/5f/l/+X/5//n/+b/5v/l/+X/5P/k/+b/5P/m/+b/5P/k/+T/5P/h/+H/4v/i/+P/
5P/l/+T/5P/k/+T/5P/m/+b/5P/m/+b/5P/i/+L/4v/i/+T/5P/k/+T/5P/k/+T/5P/i
/+L/4v/i/+P/5P/l/+b/5f/k/+P/4v/k/+T/5P/k/+L/4v/i/+L/5P/k/+T/5P/i/+L/
4v/g/+L/4//j/+P/5f/l/+X/5v/l/+P/4v/h/+P/5P/k/+T/5v/n/+j/6f/s/+7/7v/u
/+7/7v/u/+7/7v/x//L/8v/y//H/7v/u/+z/6v/o/+f/5P/j/+P/5P/o/+v/7f/u/+7/
7v/s/+z/7P/s/+v/6v/q/+f/4//i/97/3v/e/97/4P/g/+D/3//d/97/3v/d/93/3f/e
/9//3//f/9//3//g/9//4f/k/+b/7f/8/wwAGgAsAEUAYgCBAJ0AqQCcAHcAQgARAPT/
4v/H/6f/kP9x/1H/O/8w/yb/Kv9J/3L/kv+k/7b/xP/P/9f/2f/d/+H/5f/q/+z/7P/t
/+//7//w//H/8v/z//P/8//z//b/+P/5//r/+f/5//j/9//5//r//f/+//3//f/9//3/
/v////////8BAAEAAAAAAAIAAgACAAIABAAEAAYABwAKAAoACgAKAAkACgALAAwADgAO
ABAAEAAPAA4ADwAOABIAEwATABQAFwAYABgAGgAYABoAGgAaABwAHQAgACAAIQAiACQA
JQAoACoALQAuADAAMwAzADUANAA3ADkAPAA/AEMARABGAEkASwBNAE0AUABUAFkAXABd
AF8AYwBlAGUAZwBnAGgAagBsAG4AbgBvAG8AbwBvAG0AbQBsAGsAbABpAGgAZQBgAFwA
VwBSAE8ASwBGAEAAOQA2ADEALAAnACMAHwAbABUAEQAQAA0ACAAGAAMAAAD///7//f/7
//j/+P/3//T/9f/1//T/8//z//P/8//y//H/8f/x//D/8v/z//P/8v/v/+//7//v//H/
8f/x//H/8v/y//L/8v/y//L/8f/x/+//8P/w//D/8P/w//D/8f/x/+//7//w/+7/7v/u
//D/8v/y//L/8v/x//H/8f/y//T/9P/0//L/8P/x//H/8//x//H/8v/y//L/8v/x//D/
8P/w//D/8P/u/+7/7f/t/+//7//v/+7/7P/s/+z/7P/s/+z/6//r/+v/6v/q/+r/6//r
/+n/6P/q/+v/6//p/+n/6v/r/+v/5//n/+f/5//p/+n/6v/q/+j/6P/o/+j/6v/q/+n/
6f/o/+f/5f/k/+f/5//n/+f/5v/m/+b/5v/m/+b/5v/m/+b/5//n/+f/5//n/+b/5v/l
/+X/5P/k/+X/5P/n/+j/5v/m/+b/5v/l/+X/5v/m/+T/5P/k/+L/5v/m/+b/5v/o/+j/
5v/o/+j/5v/m/+b/5v/m/+b/5v/m/+b/5P/k/+T/5P/m/+b/5v/m/+b/5v/m/+b/5v/m
/+b/5v/m/+b/5v/m/+T/5P/k/+T/5v/m/+b/5v/k/+T/5P/k/+b/5v/m/+b/5v/k/+T/
5f/j/+P/4//j/+X/5v/m/+X/5f/l/+X/5v/m/+b/6P/p/+r/6//s/+7/7P/s/+z/7P/u
/+7/8P/z//T/9P/y//H/7P/s/+v/6v/p/+n/6P/n/+n/6v/r/+3/7P/s/+z/7P/q/+r/
6v/q/+n/6P/o/+X/4//i/+D/4P/e/97/3v/e/97/3f/d/97/3v/d/93/3f/e/9//3//f
/+H/4f/i/+P/5f/k/+j/8/8EABIAIAA2AE8AcACRAKcAqQCSAGUAMAAJAPj/5P/B/6P/
hP9f/z3/L/8m/yT/OP9d/4L/mP+q/7r/yP/T/9v/3//l/+v/7f/u/+z/7P/t/+//8f/y
//P/9P/3//f/9//3//j/+v/7//z/+v/7//v/+//6//r//P/8////////////AAABAAEA
AQAFAAUABAAEAAYABgAGAAYABwAGAAcABwAJAAoACwAMAAsADAANAA4ADgAOABAAEAAQ
ABAAEgASABIAEwATABQAFwAYABgAGgAaABwAHAAcACAAIQAkACQAJQAmACgAKQAoACoA
LQAuADIANQA1ADcANgA5ADsAPgBBAEUARgBIAE4AUQBUAFUAVwBaAF4AYABhAGMAZwBp
AGsAbQBtAG4AcAByAHQAdAB1AHUAdQB1AHUAdQB0AHMAcgBvAG4AawBoAGQAXwBaAFUA
UQBMAEYAPwA8ADcAMgAvACsAJwAjAB0AGQAYABUAEgAQAA0ACgAHAAYABQADAAAAAAD/
//z//f/9//z/+//7//v/+//6//n/+f/5//j/9v/3//f/9v/3//f/9//3//f/9//3//f/
+P/4//j/+P/4//j/9//3//n/+v/6//r/+P/4//j/+f/5//f/9//4//r/+v/6//z/+v/6
//r/+v/5//n/+f/6//z//P/8//r/+f/5//j/+f/4//n/+//8//r/+v/5//j/+P/4//j/
+P/4//j/9//3//X/9f/1//T/9f/2//f/+P/2//b/9f/1//X/9P/0//T/9f/1//P/8v/0
//X/9f/z//P/9P/1//X/8//z//P/8//z//P/9P/0//L/8v/y//L/8v/y//H/8f/x//H/
8P/w/+//7//v/+//8P/w//D/8P/w//D/8P/w/+7/7//v/+//8f/x//D/8P/x//H/8P/w
//D/7v/w//D/7v/u/+7/7v/t/+3/7v/u//D/8P/w/+7/8P/w//D/8P/u/+7/7P/u//L/
9P/z//L/8f/w/+7/7v/u/+7/8P/w//D/8P/w//D/8P/w/+7/7v/u/+7/7v/u/+7/7v/w
//D/8P/w//D/8P/w//D/7//u/+3/7P/t/+7/7//w/+7/7v/u/+7/8P/w//D/8P/w//D/
8P/w/+z/7P/t/+3/7v/v//D/8f/x//D/7v/t/+//7//w//D/8P/y//P/9P/z//T/9v/2
//j/+P/4//j/9v/4//v//P/8//r/+f/2//j/9//2//X/9f/0//P/8//2//f/+f/6//n/
+P/3//T/9v/2//b/9f/y//L/7//r/+r/6P/o/+j/6f/q/+v/7P/q/+n/6f/o/+n/6f/p
/+r/6f/p/+n/6f/r/+z/7//x//T/9v8BABAAHAAqAEAAXQB6AJsAsQCzAJwAbQA2ABEA
+v/i/8H/p/+O/23/Uf9D/zT/MP9A/2X/iv+k/7j/xv/S/9v/4//n/+v/7//1//b/9v/2
//f/+f/5//r/+//8//3//f/9//3//P/+////AAAAAAEAAQABAAMABAAHAAgABwAHAAcA
BwAIAAkACQAJAA0ADQAMAAwADAAMAAwADAAQABAAEgATABIAEgASABIAEQASABMAFAAV
ABYAGQAaABkAGAAZABgAHAAdAB0AHgAhACIAIgAkACIAJAAkACQAJgAnACoAKgApACoA
LAAtADAAMgA1ADYANgA5ADkAOwA+AEEAQwBGAEkATQBOAFAAUQBTAFUAVQBYAFwAYQBk
AGUAZwBrAG0AbQBvAG8AcAB0AHYAeAB4AHUAdQB1AHUAdwB3AHYAdQBzAG8AbQBpAGYA
YgBdAFgAVQBRAEwARgA/ADwANwAyAC4AKwAoACUAHwAbABoAFwASABAADQAKAAkACAAH
AAUAAgACAAEA/v///////v/9//3//f/9//z/+//7//v/+v/8//3//f/8//r/+f/4//f/
9//3//f/9//6//r/+v/6//r/+v/5//n/+f/6//r/+v/5//j/9//3//n/9//3//j/+P/4
//j/+v/4//j/+P/4//f/9//3//j/+P/4//j/9v/4//n/+f/7//n/+f/6//r//P/8//v/
+v/4//j/+P/4//b/9v/1//X/9v/3//j/+P/2//b/9v/2//b/9v/1//X/9//2//b/9v/0
//P/8P/u//H/8//0//P/8v/y//L/8f/v/+//7//v//D/8f/z//T/8P/w//D/8P/w//D/
7//v/+//7//u/+7/7f/t/+3/7f/v//D/8f/y/+7/7v/u/+7/7v/v/+//7//u/+3/6//q
/+z/7f/t/+7/7v/s/+7/7v/s/+z/7P/s/+v/6//s/+z/7v/u/+7/7P/s/+z/7P/s/+7/
7v/s/+7/6v/o/+j/6P/o/+j/6f/q/+v/7P/s/+z/7P/s/+v/6v/p/+j/6v/q/+r/6v/q
/+r/6v/q/+r/6v/q/+r/6v/q/+r/6v/q/+r/6v/q/+j/6P/o/+j/6P/o/+b/5v/p/+n/
6f/p/+b/5f/l/+T/5v/n/+j/6f/q/+r/6v/s/+3/7v/v//D/8P/w//D/8P/u/+7/7v/w
//T/9v/3//b/8//w//D/7//u/+3/7f/s/+v/6//s/+3/8f/y//L/8v/y//D/8P/w//D/
7//u/+7/6f/l/+T/4v/j/+T/5f/m/+T/5P/j/+P/4v/i/+H/4f/j/+T/5f/l/+P/4//j
/+T/6f/p/+b/6v/z/wIAEgAeADAASQBmAIkAowCrAJwAdwBEABUA+v/q/83/r/+U/3f/
Wf9H/zj/Lv8w/1H/fv+a/6j/uv/K/9P/3f/j/+f/7f/z//T/8//y//L/8//1//b/9//4
//r/+//8//3//P/+////AAD+/////////wAAAAACAAIAAwADAAMAAwAGAAcABwAHAAcA
BwAGAAYACgAKAAoACgAKAAoADAANAA4ADgAOAA4ADwAQABEAEgAQABAAEgASABMAFAAX
ABgAGAAZABkAGgAZABoAGgAcAB4AIAAgACAAIAAhACQAJAAnACgAKgArACwALgAxADIA
NAA3ADcAOQA6AD0APwBCAEEARQBGAEgATgBRAFQAVQBVAFgAXABeAGEAYwBnAGkAawBt
AG0AbgBuAHAAcgByAHEAcQBxAHEAcwBzAHIAcQBwAG0AbABpAGYAYgBdAFgAVABPAEkA
QgA+ADwAOAA0AC4AKQAkAB8AGwAXABYAEwAQAA4ACwAIAAUABAADAAEAAgACAAEA/v/7
//v/+v/5//f/9//3//b/9//3//f/9v/2//f/9//2//f/9//3//f/9//3//f/9//2//b/
9v/2//T/9P/z//P/9f/2//b/9v/4//j/+P/5//f/9f/1//b/9v/2//b/+P/4//j/+P/4
//f/9//3//j/+P/4//j/9v/2//f/9//5//f/9//4//j/+P/4//f/9v/2//b/9v/2//T/
9P/z//P/9P/1//b/9v/1//T/8//y//P/9P/0//X/8//y//L/8v/z//P/8f/w//D/8f/x
/+//7//w//H/8f/x//H/8f/x/+//7//w//D/7v/u/+7/7v/u/+7/7f/t/+3/7f/s/+z/
7//v/+//7//v/+7/7f/s/+z/7P/s/+z/6v/r/+v/6//r/+v/6v/q/+3/7f/s/+z/7P/q
/+z/7P/s/+z/7P/s/+n/6f/q/+r/7P/s/+z/6v/s/+z/7P/s/+r/6v/o/+r/6v/s/+r/
6v/q/+r/6v/q/+r/6v/s/+z/7P/s/+r/6v/q/+r/6v/q/+r/6v/q/+r/6v/q/+r/6v/q
/+r/6v/q/+r/6v/q/+r/6v/q/+r/6v/q/+r/6v/q/+r/6v/q/+r/6v/q/+r/6v/r/+v/
6f/p/+n/6f/q/+r/6f/p/+n/6f/q/+r/6v/s/+3/7v/t/+7/8P/w//D/8P/w//D/8v/0
//f/+P/6//j/9//0//P/8f/v/+3/7f/s/+v/6//s/+3/7//w/+7/7v/u/+z/7v/u/+7/
7f/u/+7/6//n/+T/4v/i/+L/4v/i/+L/4v/h/+H/4v/i/9//3//f/+D/4//j/+P/4//l
/+T/5f/l/+j/7v/3/wIADAAaADAASQBoAIkAowCtAJwAcwBAABUA/P/q/8//q/+Q/2//
Tf85/yz/Iv8u/1X/fP+W/6r/uv/G/9H/2f/f/+X/6//v//T/8v/y//P/9f/0//T/9P/0
//j/+f/6//v/+//8//z//P/+//////////7//v8AAAAAAQABAAEAAQAEAAUABQAFAAQA
AwABAAAAAwAEAAUABgAGAAYACAAJAAoACgAKAAoADQAOAA8AEAAOAA4AEAAQABEAEgAV
ABYAFgAXABcAGAAZABoAGgAcABwAHgAeAB4AIQAjACcAKAAoACgAKQApACgAKgAtAC4A
MQA1ADYAOQA4ADsAPQBAAEMARwBIAEoATgBRAFQAVQBVAFgAXABeAGEAYwBnAGkAawBt
AG0AbgBuAHAAcgByAHIAcwB0AHUAcwBzAHIAcQBuAGsAagBnAGYAYgBdAFgAUwBPAEoA
RAA/ADwANwAyACsAJwAjAB8AGwAXABYAEwAQAA4ACwAIAAUABAADAAEAAAAAAP///P/9
//3//P/7//r/+f/4//b/9v/3//j/+P/3//f/9v/0//X/9f/1//X/8//z//P/8//0//T/
9P/0//b/9v/1//X/8//0//T/9P/0//T/9P/1//X/8//z//T/9f/2//f/+v/5//j/9//2
//X/9f/1//b/9v/2//b/9P/2//f/9//5//f/9//4//j/+v/6//n/+P/2//b/9v/2//b/
9v/1//X/9f/1//X/9P/0//T/9P/0//L/8v/x//H/7//u/+7/7v/w//H/8P/w/+7/7//v
/+3/7//w//H/8f/t/+3/7f/t/+3/7f/u/+7/7P/s/+z/7P/u/+7/7f/t/+z/6//p/+j/
6//r/+v/6//q/+r/6v/q/+r/6v/q/+r/6v/r/+v/6//r/+v/6v/q/+3/7f/s/+z/6v/o
/+r/6v/q/+r/6v/q/+v/6//s/+z/6v/q/+r/6P/q/+r/6v/q/+r/6v/o/+r/6v/q/+r/
6v/q/+r/6P/o/+j/6P/q/+r/6v/q/+r/6v/q/+r/6v/q/+r/6v/q/+r/6v/q/+r/6v/q
/+r/7P/s/+z/7P/r/+r/6f/o/+j/6P/o/+j/6P/o/+j/6P/q/+r/6v/q/+r/6v/o/+j/
6f/p/+n/6f/p/+n/6v/q/+n/6f/p/+n/6v/q/+r/7P/t/+7/7//w//T/9P/0//T/9P/0
//T/9v/5//r/+v/4//f/9P/0//P/9P/z//P/8v/w/+//7//v//H/8v/y//L/8v/w//D/
8P/w/+//7v/u/+v/5//m/+T/5v/m/+b/5v/k/+T/4//j/+T/5P/j/+P/4//k/+X/5f/l
/+X/5f/m/+X/4//o/+7/8f/8/w4AGgAoAEEAXgB7AJkApwCeAIMAXAAvAAwA9v/d/73/
nv+B/1v/Pf8y/yr/KP9B/2j/iv+g/7L/wv/N/9X/3//l/+v/8f/0//L/8v/z//X/8//0
//X/9v/5//n/+f/5//r//P/9//7//v////////8AAAAAAgACAAQABQAGAAcABwAHAAYA
BQAJAAkACAAIAAoACgAKAAoADAAMAA4ADwAQABAAEAAQAA8AEAARABIAEgASABQAFAAW
ABYAGAAYABgAGQAZABoAGwAcABwAHgAgACIAIgAiACIAIwAmACYAKQAqACwALQAsAC4A
MQAyADQANwA3ADkAPAA/AEEARABDAEcASABKAE4AUQBUAFUAVwBaAF4AYABhAGMAZwBp
AG0AbwBvAHAAcAByAHQAdAB1AHUAdQB1AHMAcwByAHEAcABtAGwAaQBnAGQAYABcAFkA
VQBQAEoARABAADoANAAvACsAJwAjAB4AGwAbABkAEwAQAAwACAAHAAYABQADAAQABAAD
AAAA/f/9//z/+//7//v/+//6//f/9//3//b/9P/1//X/9P/0//X/9v/3//X/9f/1//X/
9v/2//b/9v/0//T/8//z//T/9v/3//j/+P/4//j/+f/3//X/9f/2//j/+P/4//r/+v/6
//r/+v/3//f/9//4//j/+P/4//b/+P/5//n/+//3//f/+P/4//r/+v/5//j/9v/2//b/
9v/2//b/9f/1//X/9f/1//T/9P/0//T/9P/0//T/8//z//P/8v/y//L/9f/1//P/8v/w
//H/8f/v/+//8P/x//H/7//v/+//7//t/+3/7v/u/+3/7v/v//D/7//u/+z/6//t/+3/
7P/s/+//7//v/+//7v/u/+7/7v/s/+z/7P/s/+7/7//v/+//7f/t/+z/7P/t/+3/7P/s
/+z/6v/s/+z/7P/s/+z/7P/r/+v/7P/s/+7/7v/u/+z/7P/s/+z/7P/s/+z/6v/s/+7/
8P/v/+7/7f/s/+z/7P/s/+z/7P/s/+z/7P/s/+z/7P/s/+z/7P/s/+z/7P/s/+z/7P/s
/+z/7P/s/+r/6v/q/+r/6P/o/+j/6P/r/+z/7f/u/+3/7P/r/+r/6v/q/+r/6v/r/+z/
7f/u/+r/6v/r/+v/7f/t/+3/7f/u/+7/7f/t/+3/7f/u/+7/7P/u/+//8P/v//D/8v/y
//T/9P/0//T/9v/4//v//P/6//j/9//0//b/9f/0//P/8f/w/+//7//y//P/9f/2//T/
9P/0//L/8//0//X/9f/y//L/7//r/+r/6P/o/+j/6P/o/+j/6P/l/+X/5v/m/+b/5//o
/+r/7f/t/+3/7f/r/+r/7f/t/+7/8v8BABIAHgAuAEgAYwCCAKEArQChAIIAVwAsAAkA
8v/W/7X/nf+I/2v/Vf9D/zb/MP9G/23/kv+k/7j/yP/U/9v/5f/n/+3/8f/1//T/9v/2
//f/+f/5//r/+//8//v/+//7//v//v8AAAEAAgACAAMAAwADAAIAAgAEAAQABQAFAAUA
BQAGAAcABwAHAAkACQAIAAgACQAIAAcABgAJAAoADQAPAA8ADgANAAwADwAQABEAEgAS
ABIAFAAUABIAEgAUABQAFwAZABoAHAAbABwAHAAeAB4AIAAgACAAJAAlACgAKAAmACYA
JwAnACkALAAwADIAMgA1ADUANwA6AD0APwBCAEEARQBGAEgATABPAFIAUwBXAFoAXgBg
AF4AXwBiAGMAZwBpAGkAagBsAG4AcABwAGwAawBqAGkAagBrAGsAawBoAGMAYABbAFkA
VgBSAE4ATQBJAEQAPgA4ADQALgAoACYAIwAgAB0AGQAVABQAEQAKAAYAAQD8//7//v/+
//3//P/8//v/+P/3//f/9v/1//f/9//3//b/9f/1//X/9P/y//P/8//y/+//7//v/+//
8v/z//T/9f/0//T/9P/0//L/8v/x//H/7//w//D/8P/x//L/8//1//P/8f/x//L/8P/w
//D/8v/z//T/9f/2//T/8//y//L/8//0//X/9P/0//X/9f/3//P/8//0//T/8v/y//H/
8P/z//T/9f/2//T/9P/z//P/9f/1//X/9P/y//L/8v/y//L/8v/x//H/8f/w//D/8P/x
//H/7//u/+//8f/y//H/7//w//H/8f/v/+//7//v/+//7//w//D/7P/s/+z/7P/v//D/
8P/x/+//7//u/+7/8f/x//H/8f/y//L/8v/y/+3/7P/r/+r/6//t/+7/7//v/+//7v/u
/+3/7f/s/+z/7f/s/+//8P/u/+7/7v/u/+3/7f/u/+7/7v/u/+7/7P/s/+z/7P/s/+7/
7v/s/+7/7P/s/+7/7v/u/+7/7P/s/+z/7P/s/+z/7P/s/+7/7v/u/+7/7P/s/+z/7P/u
/+7/7v/u//D/8P/w//D/7//u/+3/7P/u/+7/7v/u/+7/7v/u/+7/7P/s/+z/7P/q/+r/
6v/q/+z/7P/s/+z/6//s/+7/7//v/+//7//v/+//7v/s/+v/7f/t/+7/7v/u//D/8f/y
//P/9P/2//b/9v/2//b/9v/4//r//f/+//3/+v/4//T/9f/1//X/9f/3//b/9f/1//X/
9f/2//b/+P/4//j/9v/2//b/9v/1//T/9P/x/+3/6v/o/+j/6P/m/+b/5v/m/+j/6f/r
/+z/6//r/+v/7P/s/+v/6v/p/+v/6v/r//H/8v/y//v/CAAWACIAOABVAHAAjwCrALUA
pAB9AEYAFwD+/+z/0f+1/57/gf9d/0H/NP8w/zj/W/+E/6L/sv/E/9L/2f/f/+f/6//v
//P/+P/6//r/+//9//v//P/9//7////////////+/wAAAQACAAQABQAFAAUACAAIAAoA
CgAJAAkACQAJAAgACQAJAAkADQANAAwADAAOAA4ADgAOABAAEAASABMAFQAWABcAGAAX
ABgAGQAaABoAGgAcABwAHAAcAB4AHgAgACEAIQAiACEAIgAiACQAJgAoACgAKAAoACkA
LAAsAC4AMAAzADUANgA4ADsAPAA+AEEAQQBDAEIARQBHAEoASwBPAFAAUgBYAFsAXgBf
AF8AYgBmAGgAawBtAHEAcwB1AHcAdwB4AHkAegB7AHoAegB7AHwAfQB/AH8AfgB9AHsA
dwB1AHEAbwBsAGgAZABgAFsAVQBOAEsASABDAD4AOQA1ADEALQAlACEAIAAdABkAGAAW
ABQAEQAQAA8ADQAKAAoACQAGAAUABQAEAAMAAQABAAEAAAABAAEAAQAAAAAAAQABAAAA
AQABAAEAAQABAAEAAQABAAAAAAAAAAAAAgACAAEAAQD//wAAAAAAAAIAAgACAAMABQAD
AAMABAACAAIAAgAEAAYABgAGAAYAAwADAAMABAACAAIAAgAAAAIAAwADAAUAAQABAAIA
AgAEAAQAAwACAAIAAgACAAIAAgACAAEAAQABAAEAAQAAAAAAAAAAAAAAAAAAAP/////9
//z//P/8//7////+//7//f/9//z/+f/5//r/+//7//v/+//7//v/+f/5//r/+v/6//r/
+v/6//r/+v/5//n/+f/5//j/+P/5//n/+f/5//r/+v/6//r/+P/4//j/+P/2//f/9//3
//X/9f/0//T/9v/3//f/+P/4//b/+P/4//j/+P/4//j/9//3//j/+P/4//j/+P/2//j/
+P/4//j/+P/4//b/+P/4//b/+P/4//j/+P/4//j/+P/4//b/9v/2//b/9//4//n/+v/5
//j/9//2//j/+P/4//j/9v/2//b/9v/2//b/9v/2//b/9v/2//b/9v/2//b/9v/4//j/
+P/4//f/9v/1//T/9v/2//b/9v/4//j/+P/4//f/9v/1//T/9f/2//f/+P/2//b/9v/2
//b/9v/2//b/+P/2//b/9//1//X/9f/1//f/+P/4//f/9f/1//X/9v/2//b/+P/5//r/
+//8//7//v/+//7//v///wAAAwAHAAYABgAEAAMAAQACAAIAAgABAAEAAAD///7//v/+
/////v/+//7//v/8//z//P/8//v/+v/6//f/8//y//D/8P/u/+7/7v/u/+//7//w//L/
8v/x//H/8f/y//P/8//z//P/8//0//X/8//2//b/+/8GABYAJAA0AEkAYgB/AKMAtwC0
AJ0AdgBLACQADAD5/9n/uP+X/3H/Uf9C/zj/NP9F/2r/kv+q/7z/zv/d/+X/7f/1//f/
+f/8//3//v8AAAMAAwAEAAUABgAFAAUABQAFAAcACgAMAA4ADAANAA0ADQAOAA4AEAAQ
ABEAEQARABEAEgATABMAEwAVABUAFAAUABgAGAAYABgAGgAaABwAHQAdABwAGwAaAB0A
HgAfACAAIgAiACQAJAAkACQAJgAmACgAKQApACoAKQAqACoALAAuADAAMAAwADIAMwA2
ADYAOQA6ADwAPQA8AD4AQQBCAEYASQBJAEsASwBNAE4AUABSAFcAWQBcAF4AYQBkAGUA
ZwBqAG4AcABzAHUAeQB7AH0AfwB/AIAAhACGAIgAiACHAIcAhwCHAIcAhwCGAIUAhACB
AIAAfQB7AHgAdABwAG8AawBmAGAAWwBYAFMATgBJAEUAQQA9ADYAMQAvACsAJgAkACEA
HgAdAA==
         </WaveFormData>
      </LeadData>
      <LeadData>
         <LeadByteCountTotal>10000</LeadByteCountTotal>
         <LeadTimeOffset>0</LeadTimeOffset>
         <LeadSampleCountTotal>5000</LeadSampleCountTotal>
         <LeadAmplitudeUnitsPerBit>4.88</LeadAmplitudeUnitsPerBit>
         <LeadAmplitudeUnits>��V</LeadAmplitudeUnits>
         <LeadHighLimit>2147483647</LeadHighLimit>
         <LeadLowLimit>268435456</LeadLowLimit>
         <LeadID>V4</LeadID>
         <LeadOffsetFirstSample>0</LeadOffsetFirstSample>
         <FirstSampleBaseline>0</FirstSampleBaseline>
         <LeadSampleSize>2</LeadSampleSize>
         <LeadOff>FALSE</LeadOff>
         <BaselineSway>FALSE</BaselineSway>
         <ExcessiveACNoise>FALSE</ExcessiveACNoise>
         <MuscleNoise>FALSE</MuscleNoise>
         <LeadDataCRC32>4130826191</LeadDataCRC32>
         <WaveFormData>
6P/o/+j/6P/n/+b/5f/k/+b/5v/m/+b/5P/k/+T/5P/k/+T/5P/k/+T/5P/k/+T/4//i
/+H/4P/i/+L/4v/i/+D/4P/g/+D/4P/g/+D/4P/g/+D/4P/g/97/3v/e/97/4P/g/+D/
4P/e/97/3v/e/97/3v/e/97/3v/e/97/3v/c/9z/3P/c/97/3v/e/97/3P/c/9z/3P/a
/9r/2v/a/9z/3P/c/9z/3P/c/9z/3P/c/9z/3P/c/9z/3P/c/9z/3P/c/9z/3P/c/9z/
3P/c/9v/2v/Z/9j/2f/a/9v/3P/Z/9n/2f/Z/9v/2//b/9r/2v/a/9r/2v/a/9v/2//b
/93/3//g/+D/3//h/+L/4v/g/9//3//g/+P/5P/n/+j/5v/m/+b/5f/k/+P/4//j/+P/
4f/g/+D/4f/i/+T/5f/n/+f/5f/k/+T/5f/n/+T/4P/d/9n/1f/T/9L/0//U/9L/0v/S
/9H/z//P/8//z//P/8//z//P/9L/0v/S/9L/1P/V/9X/0P/P/9b/3P/n//b/BgAdAD8A
ZwCUAMgA+QAeAT8BZAF8AZABlAFwATEB4QCEAB0Awv96/0P/NP9Q/3f/kv+i/6//vP/F
/8v/0v/Y/9r/2v/a/9r/2f/Z/9r/2//b/9v/3f/e/97/3v/e/9//4P/g/+D/4f/h/+H/
4f/h/+L/4//j/+X/5f/m/+f/5//o/+j/6P/s/+z/6//r/+z/7f/s/+v/7P/s/+3/7v/w
//L/8//1//T/9P/2//f/+P/4//n/+f/3//j/+f/6//3//v//////AAACAAMAAwAGAAcA
CAAJAAoADgAOAA8ADgAQABMAEwAUABYAGQAbAB8AIwAkACUAKAAqACoALgAyADUAOAA7
AD8AQgBDAEcATABQAFQAVwBYAFsAXgBhAGcAagBsAG4AcgBzAHUAdgB1AHUAdwB3AHUA
dQB1AHUAdgB0AHMAcQBsAGgAYwBfAFgAUgBNAEcAQQA8ADMALQAnACMAIAAaABIADQAM
AAcAAgD+//v/+P/2//T/8//v/+7/7v/r/+n/6P/o/+f/5f/l/+f/5//l/+L/4v/i/+D/
4f/i/+L/4//h/+H/4v/i/+D/4P/g/9//4P/g/+H/4f/g/+D/4P/g/+D/4P/g/+H/4f/h
/+L/4v/g/97/3v/g/+L/4P/g/+P/4f/h/+D/3v/e/+L/5P/m/+P/4//j/+P/4//k/+T/
5f/l/+X/5f/l/+P/4//i/+L/5P/k/+T/4//j/+P/4f/h/+H/4v/i/+D/4f/h/+L/4//h
/+H/4f/h/+H/4v/j/+T/4//h/+D/3//f/9//3v/d/93/3f/e/97/3f/d/93/3f/d/97/
4P/h/97/3f/c/9v/2v/a/9r/2v/b/9v/2P/Y/9r/2v/a/9r/3f/d/93/3f/a/9r/2v/Z
/9n/2f/a/9r/2//b/9z/3P/Z/9n/2f/Z/9n/2f/a/9v/2//Z/9n/2P/W/9b/1v/W/9f/
2v/Y/9n/2f/Z/9n/2f/Z/9n/2f/Z/9v/2P/Y/9j/2P/Y/9r/2v/a/9r/2v/a/9r/2v/Y
/9j/2P/Y/9r/2v/a/9r/2P/Y/9j/2P/a/9r/2v/a/9j/2P/Y/9j/2v/a/9r/2v/Y/9j/
2P/X/9n/2f/Z/9n/2f/Z/9j/2P/Y/9j/2P/Y/9n/2f/Z/9v/3P/c/9v/2//g/+L/4//k
/+H/4f/i/+P/4v/l/+b/5v/o/+j/5//m/+T/4//i/+H/3//e/97/3//h/+T/5v/n/+f/
5f/k/+T/5f/n/+T/4f/h/97/2//Y/9T/1P/U/9T/1v/W/9X/1f/T/9P/0//T/9X/1f/V
/9b/1P/U/9T/1P/T/9P/1P/X/9j/2v/j//T/AgAVADUAWwCEALYA7QAaATsBWgFyAYoB
mAGCAUkB+wCgADkA3v+S/1X/Nv9K/3f/lv+m/7X/xP/N/9P/1v/Y/9r/3P/e/+D/3//f
/+D/4f/h/+H/4//i/+L/4v/i/+X/5v/m/+b/5//n/+f/5//p/+r/6//r/+3/7f/u/+//
7f/u/+7/7v/w//D/7//v/+//8f/x//H/8v/y//P/9P/2//j/+f/7//v/+v/7//v//v/+
///////9//7///8AAAMABAAFAAUACAAKAAsACwAKAAsADAANAA4AEgASABMAEgAUABcA
FwAZABwAIAAjACUAKQAqACsALAAuAC4AMgA4ADsAPgBBAEQARgBGAEkATQBSAFcAWwBe
AGEAZABnAGkAbABuAHAAdAB1AHcAeAB7AHsAfQB9AHsAewB7AHsAfAB6AHkAdwBzAG4A
aABjAGAAWgBVAE8ASABEADwANwAyAC0AKQAiABoAFQAUAA8ACgAGAAMAAAD+//z/+//3
//T/9P/x/+//8P/w/+//7f/t/+//7//t/+r/6v/q/+j/6v/q/+n/6f/o/+f/5//m/+j/
6P/o/+f/6P/o/+n/6f/o/+j/6P/o/+j/6P/o/+n/5//n/+j/6P/o/+b/5v/o/+b/5P/k
/+f/6v/r/+v/6v/o/+r/6v/q/+v/6//r/+v/6f/q/+r/6//p/+n/6f/p/+r/6//r/+z/
6v/q/+r/6f/p/+n/5//n/+f/6P/o/+b/5v/l/+X/5f/n/+f/5//n/+b/5v/m/+b/5v/l
/+X/5f/l/+X/5P/j/+P/4//k/+T/4f/h/+H/4f/i/+L/4//j/+H/4f/h/+H/4v/i/+L/
4v/f/9//3P/c/+D/4P/g/+D/4f/h/+H/4f/g/+D/4P/f/93/3f/e/97/3//f/+D/4P/f
/9//3//f/93/3f/e/9//3//d/93/3P/d/97/3//g/9//4P/c/9v/3f/d/93/3f/f/9//
3//f/+H/4P/e/97/3v/e/97/3v/e/97/3P/c/9z/3P/e/97/3v/e/97/3v/e/97/3v/e
/97/3v/e/97/3v/e/9z/3P/c/9z/3v/e/97/3v/e/97/3v/e/97/3v/e/97/4P/f/9//
3//d/93/3f/d/97/3v/e/97/3v/e/9//3//f/+H/4//k/+b/5//p/+r/6f/o/+b/5f/m
/+f/6P/r/+7/7v/u/+7/6//q/+n/6f/p/+n/5//m/+j/6f/q/+z/6//r/+v/6f/o/+j/
6f/r/+j/5f/j/+D/3v/c/9v/3P/b/9r/2f/Y/9j/2f/a/9v/2f/Z/9n/2f/Z/9r/2v/a
/9r/2v/b/9v/4P/f/+D/5P/v//7/DAAjAEcAbwCeANAAAwEsAU0BagGCAZoBngF0ASkB
0wBsAAUAsv9y/0f/Qv9m/43/oP+u/7//zP/V/9n/3P/g/+T/5v/m/+X/4//i/+L/5f/l
/+X/5//o/+j/6P/o/+f/6P/o/+j/6//r/+v/6//s/+z/7P/r/+3/7f/u/+//8f/y//L/
8v/0//T/8//z//X/9//3//f/9v/2//f/+P/7//z//P/9//z//P/+////AgACAAMAAwAD
AAQABQAGAAUABgAHAAcACgAMAA0ADQAOAA8AEAARABIAFgAWABcAGAAaAB0AHQAeACAA
IwAlACcAKwAsAC0AMAAyADIANgA6AD0AQABDAEkATABNAFEAVABYAFwAXwBiAGUAaABr
AG0AcAByAHQAeAB5AHsAfAB9AH0AfwB/AH0AfQB9AH0AfAB6AHkAdwB0AHAAawBnAGQA
XgBZAFMATABIAEAAOwA0AC8AKwAkACAAGwAaABUAEgAOAAsACAAGAAQAAwD///7//v/7
//n/+P/4//f/9f/z//X/9f/z//D/8P/w/+7/7v/u/+3/7f/t/+3/7v/u/+z/7P/s/+v/
6//s/+7/7//s/+z/7P/s/+z/7P/s/+3/6//r/+z/7P/u/+z/7P/u//D/7v/u//H/8f/x
//D/7v/s/+7/7v/u/+7/7//w//H/7//w//D/8f/y//P/9P/1//T/8//x//D/8v/y//L/
8f/z//P/8f/x//D/8P/v/+z/7//v//D/8f/v/+//7//v/+7/7v/u/+7/7P/r/+v/6//t
/+3/7P/r/+v/6//s/+z/6//r/+v/6//q/+r/6//r/+v/6//r/+v/6v/q/+r/6v/r/+v/
6P/o/+j/6P/o/+j/6f/p/+n/6f/q/+r/6v/p/+n/6f/q/+r/5//n/+j/6P/n/+f/5//n
/+f/5//o/+n/6f/n/+f/5v/k/+T/5P/k/+b/6P/l/+X/5//n/+f/5//l/+X/5f/l/+f/
6v/o/+j/6P/o/+b/5v/m/+b/6P/o/+j/6P/m/+b/5v/m/+b/5v/m/+b/5v/m/+b/5v/m
/+b/5v/m/+j/6P/o/+j/5f/k/+P/4v/j/+T/5f/m/+T/5P/k/+T/5v/m/+b/5v/o/+j/
6P/o/+b/5f/k/+P/5P/l/+b/5v/k/+T/5P/k/+T/5f/l/+X/6f/r/+z/7P/r/+3/7v/u
//D/7//v//D/7//w//P/9P/0//T/9P/z//L/8f/x//H/8//x//D/8P/z//T/9v/3//b/
9f/y//D/8P/x//P/8P/t/+v/6P/l/+D/3v/e/97/4P/g/+D/3//f/9//3//f/93/3f/d
/93/3v/e/97/3v/g/+H/4//k/+f/5v/q//X/AgAQACsAUwB5AKYA3AAPATgBVwFyAYoB
ngGeAXQBKwHZAHYAEwC+/3r/Sf9G/2j/j/+m/7j/x//Q/9f/3//k/+b/6P/q/+r/6v/p
/+n/6v/p/+n/6f/r/+r/6v/q/+r/6//s/+z/7P/v/+//7//v//L/9P/2//f/9f/1//b/
9//1//b/9v/2//r/+v/5//n/+f/7//v/+//+//7///8AAAAAAAD/////AAAAAAIAAwAG
AAYABwAHAAcACAAJAAoACwAMAA0ADQAQABIAEwATABQAFQAWABcAGAAcABwAHQAeACAA
IwAjACYAKAArAC0ALQAxADIAMwA0ADYANgA6AEEARQBJAE0ATgBQAFAAUwBXAFwAYQBl
AGgAawBuAHEAcwB2AHgAegB9AH8AggCEAIUAhQCHAIcAhwCHAIcAhwCEAIIAgQB/AHsA
dgBwAGsAZgBgAFsAVQBPAEoAQQA7ADcAMwAwACoAIwAdABsAFQAQAAwACQAGAAIAAAD/
//v/+v/6//f/9f/2//b/9f/z//P/9f/1//P/8f/w/+//7P/t/+7/7v/v/+z/6//r/+r/
6v/q/+r/6f/p/+r/7P/t/+r/6v/q/+r/6v/q/+r/6//q/+n/6f/o/+n/6P/p/+z/6v/o
/+j/6//q/+v/6//q/+r/7P/s/+z/6//r/+v/6//r/+z/7P/t/+3/7f/t/+3/7//v/+7/
7v/t/+z/6//p/+n/6f/n/+f/6f/q/+r/6P/q/+n/6f/p/+f/5//n/+f/6P/o/+j/6P/l
/+P/4v/h/+L/4//j/+P/4f/h/+L/4v/h/+H/4f/h/+H/4v/k/+X/4f/h/+H/4f/g/+D/
4P/g/9//3//c/9z/3f/c/9v/2v/c/93/3v/f/97/3v/e/93/3f/d/97/3v/c/9v/2//a
/9z/3f/e/9//3P/b/9v/2//d/9v/2//a/9z/3P/c/9z/3v/g/93/3f/d/93/3f/d/93/
3f/d/93/2f/Y/9j/2P/Y/9j/2//c/93/3v/c/9z/3P/c/9r/2v/a/9r/3P/c/9z/3P/e
/97/3v/e/9z/3P/c/9z/3P/c/9z/3P/e/97/3v/e/9z/3P/c/9z/2v/a/9n/2f/a/9v/
3P/d/9r/2P/X/9b/2f/a/9v/3f/d/93/3//h/+L/4v/j/+X/5v/m/+b/5f/j/+T/5f/m
/+r/7P/t/+7/7f/r/+n/5//l/+X/5f/j/+P/5P/m/+j/7P/t/+3/7f/r/+r/6v/r/+3/
6v/n/+X/4P/d/9r/2P/Z/9r/2//c/9v/2f/Y/9f/1f/V/9X/1f/W/9f/2f/a/9j/2P/Y
/9n/3f/c/9v/3v/i/+n/+P8EABkAOwBjAI4AwgD3ACQBRQFkAXoBkAGeAYoBSwH9AJ4A
OwDg/5b/V/84/1D/f/+a/6b/uf/I/9H/2f/c/97/5P/o/+b/5f/j/+L/4v/l/+X/5f/n
/+r/6v/q/+r/6f/q/+r/6v/r/+v/6//r/+v/7P/t/+3/7//v//D/8f/z//T/9P/0//T/
9P/z//P/9f/3//f/9//4//j/+f/6//v//P/8//3//v/+/wAAAQAAAAAAAQABAAMABAAF
AAYABwAIAAkACQAIAAoACwALAAwADQAOAA8AEAAUABQAFQAYABoAHQAdACAAIgAlACcA
JwArACwALQAyADQANAA4ADsAPQA/AEEARgBKAEwAUQBSAFYAWgBdAGIAZQBoAGsAbQBw
AHIAdAB2AHcAeQB6AHkAeQB7AHsAfAB9AH4AfwB8AHoAeQB3AHQAcABrAGcAYABaAFUA
TwBMAEgAQAA7ADMALQAoACAAGwAXABcAEwAQAAwACQAGAAIAAAD///v//P/8//n/9//0
//T/8//x/+3/7//v/+3/7P/s/+z/6v/s/+z/6//r/+3/7f/u/+7/7P/s/+z/6//q/+r/
6//r/+j/6P/o/+j/6P/o/+j/6f/r/+v/7P/s/+z/6v/q/+z/7P/q/+r/7f/u/+//7//u
/+z/7v/u/+7/7f/t/+3/7f/t/+7/7v/v/+3/7f/t/+3/7f/t/+z/7P/u/+7/7v/t/+v/
6//p/+n/7f/u/+7/7P/q/+n/6f/p/+v/6//r/+v/6P/o/+j/6P/q/+n/6f/p/+f/5//m
/+X/5//n/+j/6P/n/+f/5//n/+T/5P/l/+X/4//j/+P/4//m/+b/5v/m/+X/5f/i/+L/
5v/m/+b/5v/m/+X/5P/j/+T/5P/k/+P/4f/h/+L/4v/h/+H/4v/i/+P/4//j/+P/4//j
/+T/5f/l/+P/4//i/+D/4P/g/+D/4v/k/+H/4f/j/+P/4//j/+H/4f/h/+H/4f/i/+L/
4v/i/+L/4P/g/+D/4P/i/+L/4v/i/+D/4P/g/+D/4P/g/+D/4P/g/+D/4P/g/97/3v/e
/97/4P/g/+D/4P/g/+D/4P/g/+D/4P/g/+D/4P/g/+D/4P/e/97/3v/e/9//3//f/9//
3f/d/93/3P/c/9z/3P/c/97/3//f/9//3//h/+L/4v/h/+P/5P/k/+b/5f/l/+b/6f/q
/+3/7v/u/+7/7v/t/+r/6f/p/+n/6f/n/+b/5v/n/+j/6v/r/+n/6f/n/+b/6P/p/+v/
6P/m/+X/4//h/93/2v/Z/9j/1v/W/9b/1f/W/9f/2P/Z/9f/1//X/9f/2P/Y/9j/2P/c
/9v/2f/a/93/4P/k/+v/9P8CABkAOQBhAIwAvgDzACABPwFeAXgBjgGaAYIBQQHtAI4A
JwDM/4T/Tf84/1b/gf+c/6z/uf/G/8//1f/a/+D/5P/o/+j/5v/l/+X/5v/k/+P/4v/j
/+X/5v/n/+j/5//o/+j/6P/r/+v/6//r/+v/7P/t/+3/7f/t/+7/7//x//L/8v/y//P/
8v/w/+//8//1//X/9f/2//b/9//4//n/+v/6//v//P/8//7////+//7//////wEAAgAD
AAQABQAGAAcABwAIAAoACwALAAwADQAOAA8AEgAWABYAFwAWABgAGwAbABoAHAAfACEA
JQApACoAKwAuADAAMAA0ADgAOwA+AEEARQBIAEkATQBOAFIAVgBZAF4AYQBkAGcAaQBs
AG4AcAByAHMAdQB2AHcAdwB5AHkAeQB5AHkAeQB2AHQAcwBxAHAAbABnAGMAXgBYAFMA
TQBKAEYAPgA5ADAAKwAnACAAHAAXABYAEQAOAAoABwAEAAAA/v/9//n/+v/6//f/9f/0
//T/8//x/+3/7//v/+3/7f/u/+//7v/t/+z/6v/p/+n/6f/q/+r/6v/q/+r/6f/o/+j/
6f/p/+n/6v/r/+z/6v/q/+r/6//r/+v/7P/s/+r/6P/o/+r/7f/s/+3/8f/v/+//7v/s
/+r/7P/s/+z/7f/t/+3/7f/v//D/8P/x//H/8f/x//H/8//z//L/8v/x//D/7//t/+//
7//t/+3/7f/u/+7/7P/u/+3/7f/t/+v/6//r/+v/6P/o/+j/6P/p/+n/6v/r/+n/6f/o
/+f/6f/p/+r/6v/n/+f/5//n/+b/5v/n/+f/5f/l/+X/5f/o/+j/6P/o/+X/5f/i/+L/
5P/k/+T/5P/j/+P/4//j/+T/5P/k/+P/5f/l/+b/5v/l/+X/5v/m/+X/5f/l/+X/5P/j
/+P/4//l/+P/4//i/+P/5P/l/+b/5f/m/+L/4f/j/+P/4//j/+P/4//j/+P/4//i/+L/
4v/i/+L/4P/g/+D/4P/i/+L/4v/i/+L/4v/i/+L/4v/i/+L/4v/i/+L/4v/i/+L/4v/i
/+L/4v/i/+L/4v/i/+L/4v/i/+D/4P/g/+D/4P/g/+D/4P/i/+L/4v/i/+L/4v/h/+H/
4f/h/+H/4f/h/+D/4P/g/+L/4v/i/+P/4f/h/+P/5f/o/+j/6f/r/+z/7P/s/+v/6//s
/+3/7v/v//D/8P/w//L/8f/w/+//8f/x//H/7//s/+z/7f/u//D/8f/x//H/7//u/+7/
7//z//D/7f/r/+b/4//g/97/4P/g/+D/4P/e/93/3f/d/9//3//f/9//3f/d/97/3v/e
/97/3v/f/9//3v/h/+b/5v/r//r/BgATADEAVwB6AKQA2QAIATEBVgF0AYoBnAGWAWUB
GQHAAFkA9v+o/2//Rv9M/3P/lv+o/7n/yP/T/9n/4P/m/+r/7v/w/+3/6//q/+r/6f/p
/+n/6//s/+z/7P/s/+//8P/w//D/8f/x//H/8f/z//T/9f/1//b/9//5//v/+P/4//f/
9v/5//r/+v/7//v//f/9//3/AAAAAAEAAgABAAIAAgADAAIAAgAEAAUABgAGAAcABwAJ
AAoACwAMAAsADAANAA0AEAASABMAEwAWABcAGAAZABgAHAAcAB0AHgAgACMAIwAkACYA
KQArACsALwAwADEANgA4ADgAPAA/AEEAQwBFAEkATABNAFEAVABYAFwAXwBiAGUAaABr
AHEAdAB2AHgAeAB5AHsAfAB9AH0AfwB/AH8AfwB/AH8AfgB8AHsAeQB4AHQAbwBrAGcA
YgBeAFkAUwBOAEUAPwA6ADUAMQAqACUAIQAhAB0AGQAUABAADAAKAAgABwADAAQABAAB
AP///P/8//v/+f/5//v/+//5//b/9v/2//T/8v/y//H/8f/x//H/8v/y//L/8v/y//H/
8v/y//P/8//y//L/8v/y//L/8v/y//P/8//z//T/9P/y//D/8P/y//T/8v/y//X/9P/1
//X/9P/y//T/9P/0//X/9f/1//X/9f/2//b/9//3//f/9//3//n/+f/4//j/9v/2//b/
9f/1//X/8//z//P/9P/0//L/9P/z//P/8//x//H/8f/x//D/8P/w//D/8v/x//H/8f/v
/+//7v/t/+3/7f/u/+7/7f/t/+3/7f/s/+z/7f/t/+z/7f/u/+//7f/s/+v/6v/r/+v/
6P/o/+z/7P/s/+z/6//r/+v/6//o/+j/6P/n/+n/6f/q/+r/6f/p/+r/6v/p/+n/6f/p
/+f/5//o/+n/6//p/+n/6P/m/+b/5v/m/+j/6v/n/+f/5//n/+f/5//n/+f/5//n/+n/
6v/o/+j/6P/o/+b/5v/m/+b/5v/m/+b/5v/o/+j/6P/o/+j/6P/o/+j/5v/m/+b/5v/m
/+b/5v/m/+b/5v/m/+b/5P/k/+T/5P/m/+b/5v/m/+b/5v/m/+b/5P/k/+T/5P/m/+b/
5v/m/+X/5f/l/+X/5f/l/+X/5P/l/+b/5//o/+f/5//m/+X/5//p/+r/6v/r/+3/7v/u
/+7/7f/t/+7/7//w//P/9P/0//T/9P/z//T/8//z//P/8v/v/+3/7P/u//D/8//1//T/
8//w/+7/8P/x//P/8P/r/+n/5v/j/+D/3v/e/97/4P/g/+D/3//e/93/3P/b/97/3//g
/+H/4P/g/+D/4P/e/9//4f/k/+P/4P/q//n/BgAYADcAXQCFALQA6gAZAUABXwF6AZAB
oAGWAWQBFwHDAGQABwCy/2z/Qf9I/27/lf+k/7b/x//S/9n/3//i/+j/6P/o/+j/6P/n
/+f/6P/n/+f/5//p/+r/6v/q/+r/6//s/+z/7P/t/+3/7f/t/+3/7v/v/+//7f/t/+7/
7//x//L/8v/y//b/9v/1//X/9P/1//T/8//1//b/+P/6//r/+v/5//n//P/8//7///8A
AAAAAQABAP//AAABAAIABAAGAAgACQAKAAwADQANABAAEQASABMAEgAWABYAFwAXABgA
GgAZAB0AIAAkACcAKQAtAC4ALwAyADQANAA4ADsAPQA/AEEARgBKAEwAUQBWAFoAXgBh
AGEAYwBlAGcAbQBwAHIAdAB2AHcAeQB6AHgAdwB4AHcAegB7AHwAfQB4AHQAcQBtAGsA
aABkAGEAXABWAFEASwBDAD4ANQAvACsAJwAkAB4AGAATABIADQAGAAAA+//2//f/9v/2
//P/8v/y/+//7f/s/+z/6//p/+n/6//r/+n/6P/o/+j/5v/m/+b/5f/l/+T/4//j/+L/
5f/m/+f/5//m/+b/5//n/+T/5P/k/+T/4v/i/+L/4//l/+X/5v/m/+T/4v/i/+T/4v/g
/+D/4//m/+f/5//m/+L/5P/k/+T/5P/l/+b/5//n/+j/6P/p/+f/5//n/+f/5f/l/+T/
5P/n/+j/6f/p/+n/6f/n/+f/5//o/+j/5v/m/+X/5f/l/+X/5f/l/+X/5P/k/+T/5P/k
/+P/4//j/+X/5f/k/+P/4f/h/+L/4v/h/+H/4f/h/+L/4v/j/+P/4P/f/97/3f/f/+D/
4f/i/+H/4f/e/97/4v/i/+L/4v/l/+X/5f/l/+L/4P/e/9v/3P/d/9//4P/f/9//4P/g
/93/3f/d/93/3//f/+D/4f/h/9//3//e/+D/4P/g/+D/3v/g/93/3f/d/93/3f/d/93/
3f/d/93/2//c/97/3v/e/97/3P/c/9z/3P/e/97/3v/e/97/3v/e/97/3v/e/97/3v/c
/9z/3P/c/93/3v/f/+D/3//e/93/3P/c/9z/3P/c/9z/3P/c/9z/3P/c/9z/3P/a/9r/
2v/a/9z/3P/c/9z/3f/d/93/3f/d/93/3f/c/9z/3P/c/9z/3P/d/93/3f/d/9//4P/g
/+P/5f/m/+b/5v/l/+X/5v/n/+j/6//s/+r/6v/q/+n/6f/p/+r/6//r/+n/6P/o/+j/
6P/p/+n/6v/r/+r/6v/o/+n/6//o/+f/5f/i/9//2v/Y/9j/2P/W/9b/1v/V/9b/1//Y
/9n/2f/Z/9n/2f/Y/9j/2P/Y/9j/2f/b/97/3//e/+L/6f/0/wIAGQA/AGUAjgDCAPsA
KAFHAWQBegGQAZwBhgFJAfkAngAzANL/hv9T/zz/Vv+B/57/rv+9/8r/z//T/9r/3v/g
/+T/5v/m/+X/5f/m/+b/5f/k/+X/5v/m/+b/5v/n/+j/6P/o/+r/6//s/+3/7f/u/+//
7//v/+//8P/x/+//8P/w//D/9P/0//P/8//1//f/9//3//r/+v/7//z///8AAAAAAQAA
AAAAAgADAAQABAAFAAUAAwAEAAUABgAHAAgACQAJAAoADAANAA0AEAARABIAEwASABYA
FgAXABoAHAAfAB8AIgAkACcAKQApAC0ALgAvADQANgA2ADoAPQA/AEEAQwBJAEwATQBR
AFIAVgBaAF0AYgBlAGgAawBvAHIAdAB2AHcAdwB4AHgAegB7AH4AfwCBAIEAgQCBAH0A
egB4AHUAcwBwAGwAaQBkAF4AWQBTAE4ASgBCAD0AOAAzAC8AKAAgABsAGgAVABQAEAAN
AAoABgAEAAMA///+//7/+//5//j/+P/3//X/8//1//X/8//0//T/9P/y//L/8v/x//H/
7//v//D/8P/w//D/8P/v//D/8P/x//H/8v/y//L/8v/w//D/8P/x//H/8f/y//L/9P/y
//L/9P/y//D/8P/z//b/9//3//b/8v/0//T/9P/z//P/8//z//P/9P/0//X/9f/1//X/
9f/3//f/9v/2//b/9v/2//X/9f/1//P/8//z//T/9P/y//T/8//z//P/8f/x//H/8f/w
//D/8P/w//H/8f/y//P/8v/x/+//7f/t/+3/7v/u/+3/7f/t/+3/7P/s/+3/7f/r/+v/
6//r/+z/7P/s/+z/6//r/+j/6P/q/+r/6v/q/+v/6//r/+v/6v/q/+r/6f/n/+f/6P/o
/+f/5//o/+j/6P/p/+r/6//p/+n/6v/r/+v/6f/p/+j/6v/q/+r/6v/q/+z/6f/p/+n/
6f/p/+n/6f/p/+n/6f/p/+j/6P/o/+j/6P/o/+j/6P/o/+b/5v/m/+b/5//o/+n/6v/o
/+j/6P/o/+r/6v/q/+r/6v/q/+r/6v/o/+j/6P/o/+r/6v/q/+r/6v/q/+r/6v/q/+r/
6v/q/+n/6P/n/+b/6P/o/+j/6P/q/+r/6v/q/+n/6P/n/+b/6P/o/+j/6P/o/+j/6P/o
/+j/6P/o/+j/6P/n/+f/5//n/+f/5//n/+f/6P/p/+r/6f/o/+j/5//p/+v/7f/u/+7/
7//x//L/8P/w/+//7//y//P/9P/3//b/9v/2//b/9v/2//b/9//3//f/9f/0//L/8//0
//b/9f/1//X/8//w//D/8f/z//L/7//t/+r/5//k/+L/4v/g/+D/4P/g/+H/4f/h/+H/
4f/h/+H/4f/j/+T/5P/k/+L/4v/j/+P/4v/l/+T/5v/r//b/BAATAC0ATwByAKAA0QAA
AScBTAFuAYYBmAGcAXcBKwHUAG8ACgC6/33/UP9G/2v/kv+o/7f/yP/V/93/4v/o/+r/
7P/u/+7/7f/t/+7/7f/t/+3/7//v/+7/7f/s/+7/8P/x//L/8//z//P/8//z//T/9f/1
//X/9f/2//f/+f/6//r/+v/8//z/+//7////AQABAAEAAgACAAMABAAEAAQAAwADAAQA
BAAGAAcACgAKAAsACwALAAwADQAOAA8AEAARABEAEAASABMAEwAWABcAGAAZABwAIAAg
ACEAIgAkACcAJwAnACgAKgArAC8AMwA0ADUAOAA6ADoAPgBCAEUASABLAE0AUABRAFUA
WABcAGAAYwBoAGsAbgBxAHQAdgB3AHgAewB9AIAAggCCAIEAggCBAIMAgwCDAIMAggCA
AH8AfQB7AHgAdABxAG8AagBmAGEAXABYAFAASwBGAEEAPQA2AC4AKQAoACMAIAAcABkA
FgAUAA==
         </WaveFormData>
      </LeadData>
      <LeadData>
         <LeadByteCountTotal>10000</LeadByteCountTotal>
         <LeadTimeOffset>0</LeadTimeOffset>
         <LeadSampleCountTotal>5000</LeadSampleCountTotal>
         <LeadAmplitudeUnitsPerBit>4.88</LeadAmplitudeUnitsPerBit>
         <LeadAmplitudeUnits>��V</LeadAmplitudeUnits>
         <LeadHighLimit>2147483647</LeadHighLimit>
         <LeadLowLimit>268435456</LeadLowLimit>
         <LeadID>V5</LeadID>
         <LeadOffsetFirstSample>0</LeadOffsetFirstSample>
         <FirstSampleBaseline>0</FirstSampleBaseline>
         <LeadSampleSize>2</LeadSampleSize>
         <LeadOff>FALSE</LeadOff>
         <BaselineSway>FALSE</BaselineSway>
         <ExcessiveACNoise>FALSE</ExcessiveACNoise>
         <MuscleNoise>FALSE</MuscleNoise>
         <LeadDataCRC32>871644894</LeadDataCRC32>
         <WaveFormData>
5P/k/+T/5P/h/+D/3//e/+D/4P/g/+D/4P/g/+D/4P/g/+D/4P/g/97/3v/e/97/3P/c
/9z/3P/a/9r/2v/a/9n/2P/X/9b/2P/Y/9j/2P/a/9r/2v/a/9n/2P/X/9b/1v/W/9b/
1v/W/9b/1v/W/9j/2P/Y/9j/1v/W/9b/1v/W/9b/1v/W/9b/1v/W/9b/1v/W/9b/1v/U
/9T/1P/U/9T/1P/U/9T/0v/S/9L/0v/U/9T/1P/U/9L/0v/S/9L/1P/U/9T/1P/S/9L/
0v/S/9H/0P/P/87/z//Q/9H/0v/Q/8//z//P/9H/0f/Q/9D/0P/Q/9D/0P/R/9H/0f/R
/9L/1P/V/9X/1v/X/9f/1v/U/9P/0//U/9b/2P/a/9r/2f/Z/9n/2f/Z/9n/2f/Z/9f/
1//X/9f/2f/b/9z/3f/e/97/3f/b/9n/2v/b/9v/1v/S/87/y//K/8n/yv/K/8j/x//H
/8b/xP/E/8T/xP/C/8L/w//E/8T/xP/E/8T/xv/I/8b/vv+8/7//vf+//8f/0f/k/wUA
KwBWAJMA3AAnAXYByAEIAjQCRgIkAssBWAHYAFYA8f+0/4z/ef9//5L/oP+n/6//uf++
/8L/xf/K/8j/xv/G/8b/xf/F/8b/x//H/8f/x//G/8b/xv/G/8j/yf/J/8n/x//I/8j/
yf/J/8n/yf/J/8n/yv/M/8z/zP/M/8z/zP/O/87/zv/P/9D/0P/Q/9D/0P/Q/9P/1P/W
/9f/2P/a/9n/2P/Z/9j/2v/a/9v/2//Z/9r/2//c/97/3v/f/+H/3//g/+D/4v/k/+X/
5v/p/+n/6//s/+7/8P/x//H/8v/1//j/+P/7//z//v8AAAEABAAGAAcACgAOABAAEwAX
ABgAGgAbABwAIQAkACgAKwAuADIANQA2ADoAPQA/AEIAQwBGAEgASgBIAEgASABJAEsA
SwBLAEsASwBLAEkASABGAEQAPwA8ADcAMgAuACkAIQAdABgAEwARAAwACAACAPr/+P/2
//L/7P/r/+j/5f/j/+H/3//b/93/3f/c/9r/1//X/9b/1P/W/9X/1f/U/9H/0f/R/9D/
0f/S/9P/0//Q/9D/z//P/9D/0P/Q/9D/0P/R/9H/0P/Q/9D/0P/Q/9D/0P/O/9D/0v/S
/9P/0//S/9D/z//P/9H/0f/R/9T/0v/S/9L/0f/U/9X/1//Y/9X/1v/V/9T/1v/X/9f/
2P/Y/9j/2P/Z/9f/1v/V/9X/1//X/9f/1//X/9f/1f/V/9b/2P/W/9b/2P/Y/9j/2P/X
/9b/0//S/9X/1f/W/9j/1//W/9X/1P/U/9T/0v/R/9P/1P/U/9T/0//T/9T/1P/V/9X/
1v/W/9P/0//T/9P/0//T/9L/0v/U/9T/0v/S/9H/0v/S/9L/0//U/9b/1//V/9T/0//Q
/9L/0//U/9T/1v/W/9X/1f/T/9P/0//S/9L/0v/S/9L/0v/T/9P/0//R/9H/0v/S/9P/
0//S/9L/1P/V/9X/1P/U/9T/1P/U/9T/0v/S/9L/0v/S/9L/0v/S/9L/1P/U/9T/1P/U
/9T/1P/U/9b/1v/W/9b/1f/U/9P/0v/S/9L/0v/S/9L/0v/S/9L/1P/U/9T/1P/S/9L/
0v/S/9P/0//T/9P/0//S/9L/0v/Q/9D/0P/R/9P/0//T/9T/1f/V/9T/1v/a/9v/2//c
/9v/2//c/9z/3f/e/93/3f/e/9//4P/h/9//3//f/9//3f/d/93/3f/i/+T/5v/o/+b/
5f/j/+P/5v/n/+f/4//i/9//3f/Z/9b/1f/T/9L/0//T/9L/0v/S/9L/0v/S/9L/0//U
/9T/0v/S/9L/0v/S/9D/0P/S/8//y//L/9H/3f/s/wcAKwBSAIkA0gAhAW4BwAEGAjoC
WAJKAgEClAEaAZgAKQDk/7T/lf+T/6b/tP+9/8X/z//Y/9z/2//a/9r/3P/c/9v/2f/Y
/9j/2P/Z/9r/2//a/9r/2v/a/9z/3f/d/93/2//c/9z/3f/h/+H/4f/h/+H/4v/k/+T/
5P/k/+T/5P/m/+b/5v/n/+b/5v/m/+b/5v/m/+n/6v/t/+3/7f/u/+z/7P/u/+7/7v/u
/+//7//v//D/8f/y//T/9P/1//f/+f/6//r//P/7//v/+//9//3///8AAAIABAAFAAUA
BgAIAAwADQARABMAFAAVABUAFgAYABkAHAAgACIAJQApACkALAAuADAANQA4ADwAPwBC
AEYASQBKAEwATwBRAFQAUwBWAFgAWgBbAFwAXQBfAF8AXwBfAF8AXwBfAF0AXABYAFYA
UQBOAEsARgBCAD0ANwAzAC4AKQAlACAAHAAWABAADgAMAAgAAgABAP7/+//5//f/9f/x
//H/8f/w/+7/7f/t/+z/6v/s/+v/6//q/+j/5//m/+T/5v/m/+b/5f/k/+T/4//j/+T/
5P/k/+T/5v/n/+f/5v/m/+b/5v/m/+b/5v/k/+b/5P/k/+X/5f/l/+T/5P/l/+P/4//j
/+b/6P/o/+j/5//n/+f/6P/o/+j/6v/q/+r/6P/p/+n/6v/o/+j/6P/p/+r/6v/q/+v/
6f/p/+n/6f/p/+n/5//n/+j/6v/o/+j/5//m/+X/5P/l/+b/5f/m/+j/5//n/+j/5v/m
/+b/5v/o/+j/5v/l/+X/5v/m/+b/5f/l/+b/5v/l/+X/5v/m/+X/5f/l/+X/5//n/+b/
5v/l/+T/4f/g/+P/5P/k/+T/5P/k/+X/5f/m/+b/5v/k/+L/4//k/+T/5P/k/+P/4//j
/+P/4//i/+T/5P/k/+T/4v/j/+P/4//i/+P/5f/m/+T/4//h/+D/4f/j/+T/5P/k/+T/
5P/k/+b/5v/l/+T/4//i/+L/4v/i/+L/4v/i/+L/4v/k/+T/5P/k/+L/4v/i/+L/4v/i
/+L/4v/i/+L/4v/i/+D/4P/g/+D/4v/i/+L/4v/i/+L/4v/i/+L/4v/i/+L/5P/k/+P/
4//h/+H/4f/g/+H/4v/j/+T/4v/j/+P/4//k/+b/6f/r/+v/7v/v/+//7P/s/+v/6//s
/+z/7v/w//L/8//z//P/8f/x//H/8f/x//H/8f/x//P/8//1//b/9f/2//b/9f/1//X/
9v/3//X/8f/u/+v/6//n/+X/5f/i/+L/4f/h/+H/4v/j/+T/5P/k/+T/5f/l/+T/4//i
/+T/5P/k/+T/6P/m/+H/3f/h/+f/8f8EACUATQB6ALcABgFRAaIB8gEyAmACcAJCAuEB
bAHsAG4AEwDg/7j/p/+z/8L/yP/R/93/5f/s/+7/7//y//T/9P/y//D/7f/r/+r/7P/t
/+7/7//u/+7/7v/u/+7/7//v/+//7f/u/+7/7//v/+//7//v/+//8P/y//L/9P/0//T/
9P/2//b/9v/3//j/+P/4//j/+f/4//r/+v/9//3//f/+//7//v8AAAAAAgACAAMAAwAD
AAQABQAGAAQABAAFAAcACQAKAAoADAANAA0ADQAPAA8AEQASABQAFgAXABcAGAAZABwA
HAAfACIAJAAmACcAKAAqACsALgAyADQANwA7AD8AQgBEAEYASABKAE0ATwBSAFYAWQBa
AF4AYQBjAGYAZwBqAGwAbgBwAHAAcABxAHEAcQBxAHEAcQBxAG8AbgBqAGgAYwBgAF8A
WgBWAFEASQBFAEAAOwA3ADIALgAoACQAIgAgABwAFgAVABIADwAPAA0ACwAHAAUABQAE
AAIAAwADAAIAAAAAAP/////+//v/+//7//r/+v/6//r/+f/6//r/+f/5//j/+P/4//j/
+f/7//z//P/7//r/+f/4//n/+v/5//z/+v/6//v/+//7//r/+v/7//3//f/9/wAA/v/+
//7//f/8//v/+//6//v//v///wAA//////7//v8AAAAAAAABAAAA/v/8//v//f/9//3/
/f/9//3/+//7//v//P/5//j/+f/6//v//P/6//r/+P/4//j/9//3//j/9v/2//b/9v/4
//j/9v/1//X/9v/2//b/8//z//T/9P/z//P/9P/0//X/9f/1//X/8//z//L/8v/0//T/
8v/y//L/8v/x//D/8P/w//H/8f/y//L/8v/w//D/8f/y//L/8v/y//H/8f/x//H/8f/w
//L/8v/y//L/8f/x//D/7//r/+v/7P/s/+//7//u/+7/8P/x//H/8P/u/+7/7v/u//D/
8v/w//D/8P/w/+7/7v/u/+7/8P/w//D/8P/w//D/8P/w/+7/7v/u/+7/7v/u/+7/7v/u
/+7/7v/u/+//8P/x//L/7//u/+3/7P/t/+7/7//w/+7/7v/u/+7/7v/u/+7/7v/w//D/
8P/w/+7/7f/t/+3/7//v/+7/7v/u/+7/7v/u/+3/7f/t/+3/8P/y//P/8//2//f/9//2
//b/9f/1//b/9f/2//f/9v/5//n/+f/5//f/9//3//f/+f/5//n/+f/7//3//v////7/
/v/9//v/+//8//3//f/3//T/8f/v/+v/6f/p/+j/6v/p/+n/6P/m/+b/5v/m/+b/5v/n
/+j/5v/m/+b/5v/q/+r/6v/q/+r/5f/h/+H/6f/z/wwALwBVAIIAwwASAV8BrgH+AToC
ZAJuAkAC3QFoAegAbgATANz/sv+h/6v/vv/M/9X/3f/j/+j/7v/x//D/8P/y//D/7//t
/+z/7P/r/+v/6//r/+r/6v/q/+r/7P/t/+3/7f/t/+7/7v/v//L/8//0//X/8//0//b/
9v/2//b/9v/2//b/9v/2//f/9v/2//b/9v/4//j/+//8//v/+//7//z/+v/6//z//P/9
//7/AAABAAEAAgADAAQABAAEAAUABwAHAAgACAAKAA0ADQANAA8ADQAPABAAEgAUABUA
FQAWABkAHAAcAB8AIAAiACQAJQAkACYAJwAqAC4AMgA3AD0APQA+AD4APgBDAEYASgBN
AE4AUgBVAFYAVgBZAFsAXgBiAGYAaQBsAGoAagBqAGsAawBrAGsAawBpAGkAZwBmAGMA
YABaAFYAVQBQAEwARwBAADsANQAvACwAKAAlACAAGQAWABMADgAIAAcABAABAP///f/7
//f/9f/1//T/8v/z//P/8v/w//L/8f/x//D/7f/t/+3/7P/s/+z/7P/r/+n/6P/m/+X/
6P/o/+j/6P/q/+v/6//q/+f/5v/l/+T/5P/k/+L/5P/j/+L/4v/h/+L/4v/j/+X/4//j
/+P/5v/k/+T/5P/j/+P/4//k/+T/5P/m/+b/5v/k/+X/5f/m/+j/6P/o/+n/6//q/+n/
6f/o/+f/5v/l/+X/5f/j/+P/5P/m/+T/5P/m/+b/5v/m/+T/5P/i/+L/5P/j/+P/5P/h
/+D/3//e/+H/4v/h/+H/4P/g/9//3v/d/93/3v/e/97/3//h/+L/4f/h/+H/4f/h/+H/
4P/g/97/3v/c/9z/2//c/9z/3P/d/97/4P/h/+D/4P/g/97/3v/f/+D/4P/f/97/3P/b
/9z/3f/e/97/3P/c/9z/3P/c/93/3f/d/9v/2//c/9z/3//f/97/3v/e/9//3//e/97/
3v/e/97/2v/Y/9j/2P/Y/9j/2f/a/9v/3P/c/9z/3P/c/9r/2v/a/9r/3P/c/9z/3P/c
/9z/3P/c/9r/2v/a/9r/3P/c/9z/3P/c/9z/3P/c/9r/2v/a/9r/3P/c/9z/2//d/93/
3f/d/9n/2P/X/9b/2f/a/9z/3f/d/93/3v/g/9//3//i/+P/5f/k/+T/4//j/+T/5P/m
/+n/6v/s/+3/6//r/+v/6//p/+n/6f/p/+v/6//r/+3/7//x//P/9P/x/+//7//w//P/
8//v/+z/5//l/+H/3//g/+D/4f/h/+D/3v/d/9z/3P/c/9z/3P/e/+D/4f/i/+D/4P/g
/+D/5P/i/9z/3f/b/9n/4f/p//j/FwA7AGYAnwDmADUBggHUARgCSgJkAlICBQKUARgB
mgAvAOz/vP+d/5//tv/C/8f/0f/d/+T/6P/r/+z/7P/u/+z/6v/n/+X/5P/k/+X/5v/n
/+r/6v/q/+r/6v/r/+v/6//p/+r/6v/r/+v/6//r/+v/6//s/+7/7v/v//D/8f/y//D/
8P/w//H/9P/0//T/9P/1//T/9v/2//f/9//3//j/+P/4//r/+v/4//j/+f/5//v//P/9
//7//v/+////AQABAAIAAgAEAAMAAwADAAUABQAHAAgACgAMAA0ADQAOAA8AEgASABUA
FgAYABoAGwAeACAAIQAkACYAKAArAC8AMQA0ADYAOAA8AD4AQQBDAEYASgBNAE4AUABT
AFUAWABYAFoAWwBcAFwAXABcAF0AXgBfAGAAYQBhAGEAXwBeAFwAWgBVAFIATQBIAEQA
PwA6ADcAMwAvACoAJAAfABgAEgAQAA4ACgAFAAUAAwABAP3/+//5//X/9f/1//T/8v/v
/+//7v/s/+r/6f/p/+j/6f/p/+n/6P/q/+r/6v/p/+r/6v/p/+n/6P/o/+j/6P/o/+n/
6f/o/+b/5v/m/+b/5v/m/+T/5v/o/+j/6f/p/+n/6P/o/+n/6f/p/+n/7P/s/+z/7P/r
/+v/6//s/+z/6P/q/+r/6v/q/+v/6//s/+z/7P/s/+3/7f/s/+v/6//t/+3/7f/t/+v/
6//p/+n/7P/u/+z/7P/s/+z/7P/s/+7/7v/s/+z/6//p/+j/6P/q/+r/6v/q/+j/6P/m
/+X/5f/m/+b/5v/l/+X/5v/m/+P/4//k/+T/4//j/+P/4//l/+X/5P/k/+T/5P/i/+L/
5f/m/+b/5v/l/+T/5P/j/+L/4v/i/+D/4P/h/+L/4v/g/+D/3//f/+H/4f/h/+D/4P/g
/+D/4P/g/+H/4f/h/93/3f/e/97/4f/h/+D/4P/g/+H/4f/g/+D/4P/g/+D/3v/i/+D/
4P/g/+D/3v/e/97/3v/f/+D/4f/i/+L/4v/i/+L/4P/g/+D/4P/h/+L/4//k/+T/5P/k
/+T/5v/m/+b/5v/k/+T/5P/k/+T/5P/k/+T/5P/k/+T/5P/m/+b/5v/m/+b/5f/l/+X/
5f/l/+T/5P/k/+T/5P/k/+f/5//n/+f/5v/o/+n/6f/s/+3/7f/s/+z/6//r/+z/7P/u
//D/8P/x//H/8f/x//H/8f/x//H/7//v/+//7//v//H/8v/z//T/9P/z//H/8//0//X/
9f/z//D/7f/r/+b/4//i/+D/4v/h/+H/4P/i/+L/4v/i/+D/4P/h/+L/4v/i/+L/4v/m
/+T/4v/i/+T/5f/h/9//4//r//z/GQA/AGgAnwDsADsBhgHYASACUgJsAlgCAwKQARIB
kgArAOr/uv+h/6n/vP/G/8//2f/h/+b/7P/t/+7/8v/y//L/7//t/+z/7P/p/+n/6f/p
/+v/7P/t/+7/7P/t/+3/7f/v//D/8P/x//L/8f/w/+//7//w//L/8v/0//T/9P/0//P/
8v/x//H/9f/2//f/+P/5//j/+v/6//n/+f/5//r/+v/6//z//P/8//z//f/9////AAAB
AAIAAAAAAAEAAwAFAAYABgAIAAgABwAGAAcACAALAA0AEAARABEAEAAQABEAFAAUABcA
GwAeACEAIwAiACQAJQAoACoALAAvADMANwA6ADwAPgBBAEIARABFAEoATgBRAFIAVABX
AFkAXABbAF4AYABiAGIAYgBiAGMAZQBlAGUAZQBkAGMAYABeAFwAWgBVAFIAUQBMAEgA
QwA/ADsANgAxACsAJgAiABwAFgAUABIADgAKAAkABgADAP///f/7//f/+f/5//j/9v/1
//X/9P/y//D/7//v/+7/8P/x//L/8v/v/+7/7f/r/+r/6v/p/+n/6v/q/+r/6v/s/+3/
7f/s/+3/7v/v//D/7v/u/+z/7v/u/+7/7//v/+3/7P/s/+3/7v/v//D/9P/z//L/8f/v
/+//7//w//D/7v/w//D/8P/y//P/8//0//L/8v/y//P/9P/0//T/9f/z//P/8//z//H/
8f/v/+//8v/0//L/8v/w//D/8P/w//L/8v/w//D/7v/t/+3/7v/w//D/8P/w/+7/7v/s
/+v/7P/u/+//8P/u/+3/7f/s/+v/6//s/+z/6//r/+v/6//t/+3/7P/s/+r/6v/o/+j/
6f/q/+r/6v/q/+r/6//r/+r/6v/q/+j/6P/p/+r/6v/q/+r/6f/p/+v/6//r/+r/6P/o
/+j/6P/o/+n/6f/p/+n/6f/q/+r/6v/p/+f/5v/o/+n/6f/o/+b/5v/m/+b/6P/o/+j/
6P/o/+j/5v/m/+b/5v/o/+j/6P/o/+r/6v/q/+r/6v/q/+r/6v/q/+r/6v/q/+r/6v/q
/+r/6v/q/+r/6v/o/+j/6P/o/+r/6v/q/+r/6P/o/+j/6P/q/+r/6v/q/+z/7P/s/+v/
6f/p/+n/6f/o/+j/6P/o/+j/6P/p/+n/6f/p/+r/7P/t/+3/8P/x//P/8v/y//H/8f/y
//L/9P/1//T/9P/z//X/9f/1//X/9f/1//X/9f/1//X/9f/3//j/+f/6//r/+f/3//f/
+P/7//v/9//0/+//7f/p/+f/6f/o/+j/5//l/+T/5P/k/+T/5P/k/+T/5f/m/+b/5v/m
/+b/5v/m/+T/4v/m/+n/4//f/+P/6f/0/wsALwBUAH8AwAAPAV4BsgECAjoCYAJkAi0C
xAFQAc4AVQAGANb/sf+n/7b/xP/L/9X/3//m/+r/7//y//b/9v/2//T/8f/v/+7/7P/r
/+r/6f/q/+r/6v/q/+j/6f/p/+n/6//s/+z/7f/v/+//7//v//H/8v/0//T/8//y//H/
8P/x//L/8//1//T/9P/0//T/+P/4//v//P/7//v/+//8//r/+v/8//z//f/+/wAAAQAB
AAIAAwAEAAIAAgADAAUABwAIAAgACgANAA0ADQAPAA0ADwAQABIAFAAVABUAFgAVABgA
GAAbAB4AIAAiACMAJgAoACkALAArACwALgAxADMANgA4ADoAPgBAAEMARQBIAEwATwBQ
AFMAVwBaAF4AXgBgAGEAYgBiAGIAYgBjAGMAYwBjAGMAYwBjAGEAYABgAF4AWQBWAFQA
UABNAEkAQgA9ADcAMQAvACoAJgAgABsAGgAZABYADwANAAkABQADAAEA///7//3//f/8
//r/9//3//b/9P/2//X/9f/0//H/8f/x//D/7//u/+3/6//q/+r/6f/p/+z/7P/s/+z/
7P/t/+3/7P/s/+z/7P/s/+z/7P/q/+z/7P/s/+3/7f/r/+r/6v/r/+3/7f/t//D/8P/w
//D/7//t/+3/7v/u/+z/7v/u/+7/7v/v/+//8P/y//L/8v/z//P/8v/x//H/7//v/+//
7//t/+3/6//r/+z/7v/s/+z/7P/s/+z/7P/s/+z/6v/q/+z/6//r/+z/6v/q/+r/6v/q
/+r/6P/n/+f/6P/o/+j/6f/p/+r/6v/n/+f/6P/o/+j/6f/q/+v/6v/p/+f/5v/o/+j/
5v/m/+X/5v/m/+b/5v/m/+f/5//m/+b/5v/k/+b/5//o/+j/5v/m/+X/5f/l/+X/5f/k
/+T/5P/k/+T/5P/l/+X/5f/l/+X/5v/m/+X/5f/k/+T/4v/j/+P/4v/k/+T/5P/k/+T/
6P/m/+b/5v/m/+T/5P/k/+T/4v/i/+L/4v/j/+T/5f/m/+j/6P/o/+j/5//m/+X/5P/k
/+T/5P/k/+T/5P/k/+T/5P/k/+T/5P/m/+b/5v/m/+T/5P/k/+T/5P/k/+T/5P/m/+b/
5v/m/+b/5f/l/+X/5//n/+b/5v/m/+b/5v/m/+X/5f/l/+X/5v/o/+n/6f/r/+v/6v/o
/+n/6f/q/+z/6v/s/+7/7v/x//H/8f/x//P/8//z//P/8v/x//D/7//x//P/9P/1//T/
9P/z//H/8//0//X/9f/w/+z/6P/l/+H/3//f/97/4P/f/9//3v/c/9z/3P/c/9//4P/i
/+T/4v/i/+L/4v/g/+D/4v/i/+D/2f/Z/93/5//z/w4ALwBXAIYAzwAgAW0BugEEAjgC
XgJcAiACtQE8AcAATgD5/8T/nv+V/6X/uP/A/8v/1//f/+L/5v/l/+r/6P/m/+b/5f/j
/+L/4v/h/+H/4f/h/+T/5P/k/+T/5P/l/+X/5f/l/+b/5v/n/+n/6f/p/+n/6P/o/+n/
6P/o/+j/6P/o/+n/6v/r/+3/7f/s/+v/6v/s/+z/7//w/+//7//v//D/8v/y//T/9P/0
//T/9f/1//X/9v/3//j/+v/6//v//f///wAAAAACAAMAAwADAAUAAwAFAAYACAAJAAkA
CAAIAAoADgAPABMAFAAWABgAGQAaABwAHQAgACAAIgAlACkALAAwADMANgA6ADwAPwBB
AEMARgBIAEgATABPAFEAVABTAFYAWABaAFcAVgBVAFUAWABZAFoAWwBZAFcAUwBQAE8A
TgBKAEgARQBAADwANwAvACsAJgAhAB8AGgAWABAACgAIAAYAAgD6//f/8v/t/+7/7f/s
/+n/6f/p/+j/5v/l/+X/5P/i/+L/4f/h/+D/4f/h/+H/4P/e/97/3v/d/9z/3P/b/9v/
3f/e/9//4P/g/+H/4f/g/97/3v/e/97/3P/c/9r/3P/d/97/4P/h/9//3v/e/9//3f/d
/93/4P/h/+L/4//j/+H/4f/i/+L/4f/k/+X/5v/m/+f/5//o/+j/6P/o/+n/5//m/+X/
5f/m/+f/6P/p/+f/5//l/+X/5v/o/+b/5v/m/+b/5v/m/+b/5v/k/+T/5P/j/+P/5P/k
/+T/5P/k/+X/5v/l/+X/5f/m/+b/5v/l/+X/5v/m/+X/5f/m/+b/4v/h/+D/3//i/+P/
4//k/+L/4v/g/+D/4v/k/+X/5v/m/+b/5//n/+P/4v/h/97/3//h/+P/5P/k/+T/4//j
/+H/4f/h/+D/4v/i/+L/4v/i/+P/4//j/+H/4f/i/+L/4f/h/+D/4P/g/+H/4f/g/+D/
4P/g/+D/4P/i/+L/4v/i/+L/4f/g/9//3v/g/+D/4P/g/+L/4v/i/+L/4P/g/+D/4P/g
/+D/4P/g/+H/4v/j/+T/4//i/+H/4P/g/+D/4P/g/+D/4P/g/+D/4P/g/+D/4P/e/97/
3v/e/9//4P/h/+L/4v/h/+H/4f/h/+H/4P/g/+D/4P/g/+D/4f/h/+H/4f/g/+L/4//j
/+j/6f/p/+j/6P/n/+f/6P/m/+j/6v/q/+v/6//r/+v/7P/t/+7/7//v/+//7//v/+7/
7//v/+//8v/y//H/7//v//D/8f/x/+//7P/p/+f/4v/f/97/3P/c/9v/2//a/93/3v/f
/+D/3v/e/9//4P/f/97/3f/c/9z/3P/c/+D/3v/b/9f/1//b/+P/9v8XADsAYgCbAOgA
NQGCAdABFAJGAl4CSgL9AZABGAGUACUA4P+4/53/of+0/8L/yf/T/9v/4P/i/+X/5v/m
/+j/6v/p/+f/5v/m/+P/4//j/+P/5P/k/+T/5P/i/+P/4//j/+T/5v/n/+n/6f/p/+n/
6f/p/+r/7P/s/+r/6v/q/+r/7P/s/+z/7f/u/+7/7v/u//D/8P/z//T/9//3//f/+P/2
//b/+P/4//r/+v/7//v/+f/6//v//P/+//7///8BAP//AAAAAAIAAwADAAMABQAFAAcA
CAAKAA0ADwAQABIAFQAYABgAGwAcAB4AIAAhACIAJAAlACgAKAAqAC0AMQA0ADgAOwA+
AEAAQgBFAEcATABQAFMAVABWAFkAWwBeAF4AYABhAGIAYwBkAGUAZwBpAGkAaQBpAGYA
ZQBiAGAAXwBeAFoAWABTAE4ASgBFAEEAPQA4ADMALwAqACYAIAAaABgAFgASAA4ADQAK
AAcABQADAAEA/f/9//3//P/6//f/9//2//T/9v/1//X/9P/z//P/8//y//L/8v/y//H/
8P/w/+//7//u/+7/7v/u/+7/7//v/+7/8P/w//D/8P/w//D/7v/w//L/8v/z//P/9f/0
//T/9f/z//P/8//2//f/+P/5//n/+P/3//f/9v/2//j/+P/4//j/+f/5//r/+P/4//j/
+f/7//r/+f/5//n/+f/5//n/+f/5//f/9//2//j/9v/2//b/9v/2//b/9P/0//L/8v/0
//P/8//0//b/9v/2//b/9f/0//H/7//v//D/8P/w//H/8f/y//L/7//v//D/8P/x//H/
8f/x//H/8f/w//D/8P/w/+7/7v/t/+7/7v/u//D/8P/x//H/8v/y//L/8P/v/+//7//u
/+7/7v/t/+3/7v/v//D/8P/w//D/8P/w//D/8f/x//H/7//v//D/8P/x//H/8P/w/+7/
7//v/+7/7v/u/+7/7v/u/+7/8P/w//D/8P/w//D/8P/w/+//7v/t/+z/7//w//H/8v/x
//D/7//u/+//8P/x//L/8P/w//D/8P/w//D/8P/w//L/8v/y//L/8v/y//L/8v/w//D/
8P/w/+//7v/t/+z/7v/u/+7/7v/v//D/8f/y//H/8P/v/+7/8P/w//D/8P/w//D/8P/w
//D/8P/w//D/8P/w/+//7//v/+//7//u//D/8P/w//D/7//v/+7/7f/v//D/8v/z//P/
9v/3//f/9v/2//X/9f/4//j/+v/8//r/+//7//v//P/9//7////9//3//f/9//3//f//
/wAA//8AAAAA///7//v//P/9//3/+f/2//P/8f/t/+v/6//o/+j/5//n/+f/6P/p/+r/
6v/q/+r/6//u/+7/7v/u/+7/7v/u/+7/7P/s/+v/6f/l/+X/7f/6/w0AKwBQAHsAuAAD
AU4BoAHyATICWgJqAkMC4gFsAfAAdQAcAOb/v/+r/7b/yP/R/9v/5f/w//T/9f/4//r/
+v/4//n/9//2//b/9f/1//X/9f/1//T/8//y//P/9f/2//f/9//4//j/+f/5//n/+f/5
//f/+P/6//r//P/8//z//P/8//z//P/9////AAABAAIAAgACAAUABgAGAAUABAAEAAYA
BgAIAAgACgAKAAsACwALAAwADQAOAA4ADgAPABEADwAQABAAEgAVABUAFQAXABkAGwAc
AB4AIAAhACEAIgAjACYAJgApACwALgAwADEAMAAyADMANgA6ADwAPwBDAEMARgBIAEoA
TgBQAFMAVQBaAF4AYQBiAGQAZwBpAGwAbwByAHQAdgB1AHQAcwBzAHQAdQB2AHcAdQB1
AHMAcgBxAHAAbABqAGgAZABhAF0AWQBVAFAASwBHAEIAPgA4ADAALgAsACgAIgAhAB4A
GwAZAA==
         </WaveFormData>
      </LeadData>
      <LeadData>
         <LeadByteCountTotal>10000</LeadByteCountTotal>
         <LeadTimeOffset>0</LeadTimeOffset>
         <LeadSampleCountTotal>5000</LeadSampleCountTotal>
         <LeadAmplitudeUnitsPerBit>4.88</LeadAmplitudeUnitsPerBit>
         <LeadAmplitudeUnits>��V</LeadAmplitudeUnits>
         <LeadHighLimit>2147483647</LeadHighLimit>
         <LeadLowLimit>268435456</LeadLowLimit>
         <LeadID>V6</LeadID>
         <LeadOffsetFirstSample>0</LeadOffsetFirstSample>
         <FirstSampleBaseline>0</FirstSampleBaseline>
         <LeadSampleSize>2</LeadSampleSize>
         <LeadOff>FALSE</LeadOff>
         <BaselineSway>FALSE</BaselineSway>
         <ExcessiveACNoise>FALSE</ExcessiveACNoise>
         <MuscleNoise>FALSE</MuscleNoise>
         <LeadDataCRC32>19619459</LeadDataCRC32>
         <WaveFormData>
7v/u/+7/7v/s/+z/7P/s/+r/6v/q/+r/6v/q/+r/6v/s/+z/7P/s/+v/6v/p/+j/5//m
/+X/5P/m/+b/5v/m/+T/5P/k/+T/5v/m/+b/5v/k/+T/5P/k/+L/4v/i/+L/4P/g/+D/
4P/i/+L/4v/i/+T/5P/k/+T/4v/i/+L/4v/i/+L/4v/i/+D/4P/g/+D/3v/e/97/3v/g
/+D/4P/g/+D/4P/g/+D/4P/g/+D/4P/i/+L/4v/i/+L/4v/i/+L/4v/i/+L/4v/g/+D/
4P/g/9//3v/d/9z/3//g/+H/4v/g/9//3//f/+H/4f/f/9//3//f/9//3//f/9//3//f
/+D/4//j/+P/4v/j/+P/4//j/+L/4v/i/+T/5P/m/+b/5v/m/+f/6P/o/+j/6P/o/+r/
6v/q/+v/6//t/+7/7//v/+//7//u/+z/7v/u/+3/6P/k/+H/3v/d/93/3v/e/93/3P/b
/9r/1//X/9f/2P/Y/9f/1//X/9j/2f/a/9v/2//b/9n/0v/P/9D/z//O/9L/2P/j//n/
FAAwAFsAlQDSABQBXgGZAbwBxgGyAXsBLwHVAHoAMgADAOP/zf/F/8n/zf/Q/9P/2v/f
/+H/4v/k/+L/3v/d/9z/2//c/93/3v/e/97/3v/e/97/3v/e/97/3v/e/97/3P/c/93/
3f/d/9z/2//b/93/3f/d/9//3//f/97/3v/f/9//4P/h/9//3//g/+H/4//j/+P/5f/o
/+j/6P/o/+j/6P/q/+r/6v/r/+v/7P/q/+r/6v/r/+3/7v/u/+//7v/u/+//8P/x//L/
8v/y//P/9P/2//b/+P/4//v//P/9//7///8AAAEAAwAEAAYACQAKAAsADQAPABAAEwAV
ABUAFQAYABkAHQAgACQAJgAoACoAKwArAC4AMQAyADQANgA3ADgAOQA5ADkAOQA5ADkA
OgA6ADoAOwA7ADoAOgA5ADYAMwAyAC0AKgAlACAAGwAYABQAEQAQAAwACgAGAAIA/v/9
//r/9f/y//H/7//v/+3/6v/o/+j/6P/o/+j/5//l/+T/5P/l/+X/5v/m/+X/5f/k/+P/
4//i/+H/4f/g/+D/4P/g/+D/4P/g/+D/4v/j/+P/4//h/+H/4f/h/+H/4f/h/+L/4//k
/+T/5P/j/+H/4f/l/+X/5f/l/+b/5v/m/+X/5P/l/+f/6v/r/+j/5//n/+j/6P/p/+r/
6v/q/+r/7P/u/+j/5//n/+f/6f/p/+n/6P/p/+n/6f/p/+n/6f/p/+n/6//r/+z/7P/q
/+r/6f/o/+n/6P/p/+v/6//q/+j/5//o/+j/5//o/+n/6v/q/+r/6//q/+r/6P/q/+r/
6//r/+n/6P/n/+b/5P/l/+b/5v/n/+b/5P/k/+X/5f/m/+b/6P/o/+n/6f/n/+b/5f/j
/+X/5v/m/+X/5v/n/+j/6v/r/+r/5//m/+j/6P/o/+f/5//o/+j/5//m/+b/5f/k/+X/
5v/l/+b/5//o/+j/6P/q/+r/6v/r/+z/6P/m/+b/5v/m/+b/5v/m/+b/5//o/+n/6v/o
/+j/6P/o/+r/6v/q/+r/6f/o/+f/5v/m/+b/5v/m/+b/5v/m/+b/6P/o/+j/6P/m/+b/
5v/m/+b/5//o/+v/6//p/+n/6f/o/+f/5v/l/+f/5//n/+j/6v/p/+j/6P/s/+3/7v/v
/+z/7P/s/+z/6//s/+v/7P/t/+//8f/y//D/8P/w//D/7v/u/+//7//y//T/9v/3//f/
9//2//b/+v/6//n/9v/0//H/7v/q/+j/5//l/+T/5v/m/+b/5f/j/+P/5P/k/+X/5f/l
/+X/4//j/+P/4//j/+P/4v/j/+D/2//Y/9r/3v/n//v/EgAsAFMAiwDMABABVgGXAcIB
2AHSAaUBXwENAbQAagAzAAcA6f/d/9//3//g/+X/7P/x//P/8v/y//D/7v/v/+7/6//q
/+n/6f/q/+v/7P/p/+j/5//m/+j/6P/o/+j/5v/m/+f/5//q/+r/6v/r/+v/6//r/+3/
7f/t/+z/7P/u/+3/7f/t/+v/6//s/+3/7f/t/+3/7//y//L/8v/y//D/8P/y//L/8v/z
//P/9P/0//T/9P/1//b/+P/5//v/+v/6//v//P/7//z//P/8//3//v8AAAAAAAAAAAMA
BAAIAAoADAAOAA0ADwAQABIAEQASABMAFQAXABgAGwAdAB0AHQAgACEAJAAoAC0AMAAw
ADIAMwAzADQANwA4ADoAOgA7ADwAPQA/AD8APwA/AD8AQABAAEAAQQBBAEAAQAA9ADoA
NwA2ADMAMAArACYAIgAgAB0AGwAaABYAFAAQAAoABgAFAAIA/f/6//n/9//2//X/8//y
//H/8P/v/+7/7//t/+z/7P/q/+n/6f/o/+f/5//m/+X/5f/m/+f/6f/o/+j/6P/o/+r/
6v/q/+r/6v/r/+v/6//p/+n/6f/p/+n/6f/p/+r/6f/q/+r/6v/p/+f/5//r/+v/6//r
/+z/7f/u/+7/7v/t/+3/7v/t/+7/7f/t/+7/7P/t/+7/7v/s/+z/7v/w/+//7//w//H/
7//v/+//7v/t/+3/7f/t/+7/7f/s/+v/6v/p/+n/6P/p/+r/6v/q/+z/6v/q/+v/7f/s
/+r/6f/r/+r/6P/o/+n/6v/q/+r/6//q/+r/6P/q/+r/6//r/+r/6v/q/+r/7P/t/+7/
7v/r/+r/6P/o/+v/6//s/+z/7P/s/+3/7f/u/+7/7v/t/+v/7P/s/+v/7f/t/+3/7v/v
/+7/6//q/+z/7P/s/+v/6f/q/+r/6f/q/+z/7f/u/+3/7P/p/+j/6//s/+z/7P/u/+7/
7v/v/+7/7P/s/+z/7P/s/+r/6v/q/+r/6P/o/+j/6P/q/+r/6v/q/+r/6v/q/+r/7P/s
/+z/7P/q/+r/6v/q/+j/6P/o/+j/6v/q/+r/6v/q/+r/6v/q/+r/6v/q/+r/7P/s/+v/
6//p/+v/6//p/+v/6//r/+v/6f/p/+n/6f/p/+r/7f/t/+7/8P/y//P/8v/x/+//7v/u
/+7/7v/w//L/9P/0//X/9v/2//b/9v/2//b/9v/2//n/+f/7//z/+//7//v/+//6//r/
/P/8//n/9v/y/+//7f/q/+r/6//q/+r/6v/q/+v/6//s/+3/7P/s/+v/6//q/+n/6P/n
/+f/5//n/+f/6v/n/+T/3//e/+L/5v/z/wcAIgBCAG8ArQDuADQBfAGzAdgB5gHMAZEB
RQHtAJgAVgApAAUA8f/t/+v/6f/s/+//9v/9/////v/+/wAA/v/5//b/8//y//H/8f/y
//P/9P/2//b/9v/2//b/9v/2//b/9P/0//X/9f/0//T/9P/1//X/9f/1//f/+f/5//j/
+P/5//n/+v/7//v/+//8//3/+//7//v//f8AAAAAAAAAAAAAAAACAAIABAAFAAUABgAG
AAYABgAHAAUABgAGAAcACgAKAAsADAALAAwADAAMAA0ADgAQABAAEgASABUAFgAVABYA
FwAYABsAHQAeACAAIQAiACMAJQAnACgAKwAtAC8ALwAyADMAMwA2ADoAPAA+AEAAQQBB
AEQARwBIAEoATABNAE4ATwBRAFEAUQBRAFEAUgBSAFIAUwBTAFIAUgBPAEwASQBIAEUA
QgA9ADgANQAyAC4AKwAmACIAIAAcABkAFgAWABQAEQAOAA0ACwALAAkABgAEAAIAAgAC
AAIAAwABAAAAAAD+//3//f/8//r/+//7//v/+//6//n/+f/6//r/+v/6//r/+v/6//r/
+//9//7////+//3//P/7//3//f/9//7//v/+//3//P/9//v/+////////////wAAAAAA
AP///v/9//3//v/9//////8AAAIA/////////v8AAAAAAgAEAP7//f/9//3/////////
/v///////////wAA///+//3//v///wEAAgAAAAAA///+//7//P/8//3////+//z/+//8
//z/+//8//v//P/8//z/+//6//r/+P/6//r/+//7//r/+v/6//r/+v/7//z//P/9//z/
+v/6//v/+//8//z/+v/6//v/+//6//r/+v/5//v//P/8//v/+f/5//n/+v/8//z/+v/6
//z//P/8//v/+f/6//r/+f/4//j/9//2//f/+P/3//j/+v/8//3//v/7//r/+f/5//z/
/v/8//z//P/8//v/+v/5//j/+f/6//v//P/8//z//P/8//r/+v/6//r/+P/4//j/+P/5
//r/+//8//z//P/8//z/+//6//n/+P/5//r/+//8//r/+v/6//r//P/8//z//P/8//z/
/P/8//r/+f/5//n//f/9//v/+//5//n/+f/5//n/+f/5//n//P////////8AAAEAAQAB
AAEAAAAAAAAAAAAAAAIAAgAEAAQABQAGAAUABAADAAIABAAEAAQABQAIAAsADQAPAA4A
DQAMAAoACgAMAAwACwAGAAIA///8//j/9//3//b/9//4//n/+v/3//f/9//4//b/9f/1
//X/9//3//f/9//5//n/+//6//f/8v/t/+z/7v/0/wMAHQA2AFIAgwDDAAYBSgGQAccB
5gHwAdQBlwFHAfMAngBeAC0ACQDz/+3/7//z//j/+f/+/wMABwAGAAQABAAGAAUABAAB
AAAA///+//7//v/+//z//P/8//z/+//6//n/+P/5//r//P/9/wEAAgADAAUABAADAAIA
AwAFAAUABAAEAAIAAQABAAEA/////wAAAQABAAEAAQADAAYABgAGAAYABQAEAAUABAAG
AAcABwAIAAoACgAKAAsACQAKAAoACwAOAA4ADwAQABMAFAAUABQAEgASABMAEgAUABQA
FwAYABkAGgAbABwAGgAZABcAFgAVABYAFwAZABwAHgAiACUAJQAjACQAIwAnACoALgAw
ADAAMgAzADMANQA3ADcAOAA9AD8AQQBDAEEAQQBBAEEAQQBCAEIAQgBCAEEAPwA+ADsA
OAA1ADQAMQAuACkAJAAfABwAGAAVABIADgAMAAgABgACAAEA/v/9//r/+f/3//P/8f/u
/+z/7P/s/+z/7P/t/+v/6v/q/+r/6f/p/+j/5//n/+b/5f/l/+T/4//j/+P/4v/h/+D/
4f/i/+P/5P/l/+f/6P/p/+b/5f/k/+P/4f/h/+H/4v/h/+L/4v/i/+L/4f/i/+f/5f/l
/+X/5v/m/+b/5f/k/+L/4//l/+X/5P/j/+P/5P/k/+X/5v/m/+j/6P/q/+z/6v/p/+n/
6f/o/+f/5v/k/+X/5f/l/+X/5f/l/+X/5f/j/+P/5P/k/+T/5P/j/+L/4//i/+P/5f/m
/+T/4f/f/+L/4v/h/+L/4P/g/9//3v/e/97/3//e/+H/4v/k/+X/5P/k/+T/5P/j/+P/
4//i/+H/4P/e/97/3f/d/97/3v/f/+D/4v/j/+T/5P/k/+P/4//k/+T/4//i/+H/4P/g
/+T/5P/i/+L/4P/g/+D/3//g/+L/4//j/+L/4v/h/+D/4f/i/+H/4v/l/+b/5v/m/+T/
5P/k/+X/4v/g/97/3v/e/97/3//g/+H/4v/i/+L/4v/i/+L/4v/i/+L/4v/i/+L/4v/i
/+L/4v/i/+L/4v/i/+L/4v/i/+L/4v/i/+L/4v/i/+D/4P/g/+D/4v/i/+L/4f/j/+P/
5f/l/+D/3//e/93/4P/h/+L/4//j/+P/5P/n/+X/5f/m/+f/6P/p/+r/6v/o/+j/6P/o
/+z/7P/u/+7/7v/u/+3/7P/r/+r/6f/o/+r/6//r/+3/7//x//L/8//x//D/8P/y//L/
8f/u/+r/5f/i/97/3f/e/97/3//g/9//3v/c/9v/2//c/9z/2//c/93/3v/f/97/3f/c
/9v/3//e/9n/2v/X/9L/1P/Y/+H/9f8OACwAUwCLAMwAEAFWAZEBugHQAcYBlwFNAfkA
ogBaACUA+//f/9f/2f/Z/9j/3f/m/+3/8f/w/+7/8P/w/+3/6P/l/+T/4//j/+T/5f/m
/+j/6P/o/+j/5v/m/+b/5v/m/+b/5//n/+b/5v/m/+f/5//n/+f/6f/t/+3/7P/s/+7/
7f/t/+3/7f/t/+7/7//v/+//7//x//L/8v/y//L/8v/y//T/9P/0//X/9f/2//b/9v/2
//f/9//4//j/+f/4//j/+f/6//3//v/+//7///8AAAIAAgACAAIABQAGAAUABgAHAAgA
CwANAA4AEAATABQAFQAXABcAGAAbAB0AIQAhACQAJQAlACgALAAuAC4AMAAxADEANAA3
ADgAOgA6ADsAPAA9ADsAOwA7ADsAPgBAAEEAQgBDAEMAQgBCAD8APAA5ADgAMwAwACsA
JgAkACIAHwAdABkAFAARAAwACgAGAAUAAgAAAP7//v/9//n/9//0//L/9P/0//T/9P/x
/+//7v/u/+z/6//r/+r/6v/r/+v/6//q/+r/6v/r/+z/7P/s/+z/7v/u/+7/7v/s/+3/
7f/t/+v/6//r/+v/7f/t/+3/7v/t/+7/7v/u/+3/6//r/+//7//v/+//8P/x//L/8v/y
//D/8f/z//P/9P/z//P/9P/y//P/9P/0//L/8v/0//b/8v/x//H/8f/y//P/9P/0//H/
8f/x//H/8//z//P/8//z//P/9P/0//b/9v/1//T/8v/w//D/8f/y//L/8f/x//H/8P/u
/+7/7//w//D/8P/x//D/8P/u/+7/7v/v/+//7v/u/+7/7v/u/+//8P/w//D/8P/v//D/
8f/x//L/8v/x//D/8P/v/+z/7P/s/+v/6//s/+z/6//p/+n/6f/q/+z/7P/q/+r/7P/s
/+z/6//t/+7/7v/t/+z/7P/r/+r/6//s/+v/7P/t/+7/7v/u/+z/7P/s/+3/7P/u/+z/
7P/s/+z/6v/q/+r/6v/s/+z/7P/s/+r/6v/q/+r/6v/q/+r/6v/q/+r/6v/q/+r/6v/q
/+r/7P/s/+z/7P/q/+r/6v/q/+r/6v/q/+r/6v/q/+r/6v/q/+r/6v/q/+r/6f/p/+n/
6f/p/+f/5//n/+f/5//n/+n/6f/p/+n/6P/r/+v/6//s/+3/7f/t/+3/7P/s/+z/7v/u
//D/8P/y//L/8//0//T/9P/0//T/8v/y//L/8//z//X/9v/3//f/9//3//b/9v/4//j/
9//2//L/7//s/+b/5f/l/+T/5P/k/+T/5P/l/+X/5f/m/+X/4//i/+H/4//j/+P/4//l
/+X/4f/i/+P/4v/f/9r/2v/e/+n//f8WADIAWQCTANQAGAFgAZ8BxgHcAdIBnQFTAf8A
qABeACkAAQDn/+P/4f/h/+T/5//q/+//8//0//T/9v/2//P/8P/t/+z/6//o/+j/6P/o
/+r/6v/q/+r/6v/q/+r/6v/o/+j/6f/p/+j/6P/o/+n/6//r/+v/7f/v/+//7v/u/+z/
6//r/+v/7P/t/+//8f/v/+//7//x//D/8P/w//D/8v/y//T/9P/y//P/8//0//b/9v/2
//f/9f/2//b/9//6//r/+//8//v//P/8//z//v8AAAMABAADAAIABAAEAAUABgAHAAgA
CgANAA8AEgASABIAEgATABcAGAAbAB0AIQAhACQAJQAmACgAKwAsADAAMgAzADMANAA3
ADgAOgA6ADsAPAA9AD8APwA/AD8APwBAAEAAQAA/AD8APgA+ADsAOAA1ADQAMgAwACwA
KAAkACIAHwAdABgAFAASAA4ACgAGAAUAAgABAP7//f/7//f/9f/y//D/8v/y//L/8v/z
//H/8P/w/+7/7f/t/+z/7v/v/+//7//s/+r/6P/n/+n/6v/r/+z/6v/q/+r/6v/q/+v/
6//r/+z/7f/u/+//7f/t/+3/7v/t/+7/7v/u/+3/6//r/+//8P/x//L/9P/y//L/8f/w
/+7/7//x//H/8P/v/+//8P/y//P/9P/0//L/8v/0//b/8//z//T/9f/0//P/8v/w/+//
7//v/+//8f/x//H/8f/x//H/8v/y//L/8v/x//D/8P/u/+7/7//y//L/8f/x//H/8P/u
/+7/7//w//D/8P/v/+7/7v/s/+z/7P/t/+3/7P/s/+z/7P/s/+3/7v/u/+v/6v/o/+j/
6f/p/+r/6v/q/+r/6//r/+r/6v/q/+n/6//s/+z/6//r/+v/6//s/+7/7v/s/+z/6v/q
/+r/6f/p/+r/6v/p/+v/7P/s/+z/6v/q/+j/6P/r/+z/7P/s/+r/6v/q/+v/6v/s/+z/
7P/s/+z/6//q/+n/6P/q/+r/6v/q/+r/6v/q/+r/6v/q/+r/6v/q/+r/6v/q/+r/6v/q
/+r/6v/q/+r/6v/o/+j/6P/o/+j/6P/o/+j/6P/o/+j/6P/q/+r/6v/q/+r/6v/q/+n/
6f/p/+v/6//p/+n/6f/p/+n/6f/p/+n/6f/p/+r/7f/v/+//8P/x//H/8f/x//D/8v/y
//L/8v/y//L/9P/0//X/9v/2//b/+P/4//j/+P/4//n/+f/7//z//f/9//3//f/8//z/
/v8AAP///P/4//X/8v/u/+3/7f/s/+z/7P/q/+r/6f/p/+v/7P/s/+v/6f/p/+n/6f/p
/+n/6f/p/+n/5v/p/+z/5f/g/+D/5P/n//f/EAAqAEkAeQC2APoARgGNAb4B2gHgAb8B
fwExAdoAhgBLAB8A/f/r/+n/6f/o/+3/8v/1//n//P/+/wAAAAD///r/9//2//X/8v/y
//L/8v/y//L/8v/y//L/8v/y//L/9P/0//X/9f/2//b/9v/3//j/+f/6//3//f/7//j/
9v/3//f/+P/5//n/+f/6//v//P/9//7/AQAAAAAAAAAAAP7//v8AAAAAAgADAAMABAAC
AAIAAgADAAMABAAEAAUABgAGAAcACAALAAwADAAMAA0ADgAQABAAEAAQABMAFAAUABQA
FAAUABcAGQAaABwAHwAgACEAIwAjACQAJwApACkAKQAsAC0ALwAyADYAOAA8AD4APwA/
AEQARwBIAEoASgBLAEwATQBNAE0ATQBNAE0ATgBOAE4ATQBNAEwATABLAEgARQBEAEMA
QAA7ADYAMwAwACwAKQAnACQAIwAgAB4AGgAZABYAEgAOAAwACQAIAAcABQAEAAQABAAE
AAQAAwABAAAAAAAAAP/////+//3//f/8//v/+f/4//f/9//4//j/+P/4//r/+v/6//r/
+v/7//v/+//7//v/+//7//v/+//7//z/+//8//z//P/5//f/9//7//z//f/+/wAAAgAC
AAEAAAD/////AAD///7//f/9//7//v///wAAAAAAAAAAAgAEAAEAAQACAAMAAgABAAAA
/v/+////AAABAAEAAQABAAEA/////wAAAAAAAAAA///+/wAA/v/+///////+//z/+//9
//z/+v/6//n/+v/6//r/+v/6//v/+v/6//r/+//7//z//P/8//z/+//7//v/+v/7//r/
+P/4//n/+f/6//r/+P/4//n/+f/6//r/+v/5//r//P/9//3/+//7//v//P/9//z/+f/4
//j/+P/4//f/+f/6//r/+f/5//r/+v/6//z//P/6//r/+P/4//f/9v/2//b/9v/3//b/
+P/2//b/9v/2//b/9v/2//b/9v/2//b/9v/4//j/+P/4//j/+P/4//j/9//2//X/9P/y
//L/8v/y//P/9P/1//b/9P/0//T/9P/1//b/9//4//f/9v/1//T/8v/y//L/8v/0//T/
9P/0//T/8//z//P/9//3//X/9f/1//X/9f/1//X/9f/1//X/9P/3//f/9//4//n/+f/5
//v/+v/6//r/+P/4//r/+v/+//7///8AAAIAAgACAAIAAQAAAP///////wEAAgADAAMA
AwADAAIAAwAGAAcABwADAP7/+v/2//D/7//v/+7/7P/s/+z/7P/p/+n/6f/q/+v/6//s
/+3/6//r/+v/6//r/+n/6//s/+n/4v/f/+D/4v/o//v/EwAsAEwAgQDFAAYBSgGIAbUB
0AHQAa4BaQEZAcUAdgA4AAsA6f/Z/9n/3//f/+T/6//w//P/9f/0//b/9P/y//H/8P/t
/+z/6//s/+z/7P/s/+r/6v/q/+r/6//s/+3/7v/s/+z/7f/t/+7/7v/u/+//7P/r/+r/
6//v/+//7v/u//D/7//v/+//7v/t/+3/7f/v/+//7//x//D/8P/w//D/8v/y//T/9P/y
//P/8//0//L/8v/y//P/9P/2//f/+f/6//r/+//8//3//v/+//7///8AAAIAAgD///7/
AAAAAAIABAAGAAgACQALAAwADgARABIAEwAVABYAFgAYABkAHQAdACAAIQAhACQAKAAq
ACkAKgAqACkALQAxADMANgA2ADcAOAA5ADgANwA2ADUAOAA6ADsAPAA6ADcAMwAwADAA
LgAsACwAKwAoACMAHgAZABYAEgAPAA4ACgAIAAQAAAD8//v/+P/z/+7/6//n/+f/5//m
/+b/5v/m/+b/5v/j/+H/4P/g/+L/4f/h/+D/3v/f/9//3//f/97/3f/d/9z/3P/c/9z/
3//g/+H/4v/g/+H/4f/h/+D/3//e/93/3f/d/93/3v/h/+L/4v/i/+H/3//f/+P/4v/h
/+D/4P/h/+L/4v/i/+H/4f/i/+H/4f/h/+L/5P/k/+X/5v/m/+X/5P/l/+b/5P/j/+P/
4//k/+X/5v/m/+f/5//n/+f/5//n/+f/5//l/+X/5v/m/+b/5v/l/+T/5P/i/+L/4//m
/+b/5f/l/+b/5v/l/+b/5f/m/+b/5v/n/+b/5v/k/+X/5v/o/+n/5v/k/+L/4P/j/+X/
5//o/+f/5v/k/+T/5v/n/+n/6v/q/+r/6//r/+j/5v/k/+H/4v/k/+X/5f/n/+f/5//o
/+f/5v/j/+L/4//k/+X/5f/n/+j/6P/n/+f/6P/o/+j/5v/m/+T/5P/l/+b/5v/m/+b/
5v/m/+f/5v/m/+b/5v/m/+b/5P/k/+T/5P/m/+b/5v/m/+j/6P/o/+j/5v/m/+b/5v/m
/+b/5v/m/+f/6P/p/+r/6f/o/+f/5v/m/+b/5v/m/+j/6P/o/+j/5v/m/+b/5v/k/+T/
5P/k/+b/5v/m/+b/6P/n/+f/5//n/+f/5f/l/+X/5f/l/+X/5//n/+f/5//m/+n/6f/p
/+z/7f/t/+3/6//q/+r/6v/s/+z/7v/u/+7/7v/v//D/8f/y//P/9P/y//L/8v/z//H/
8//0//X/9//3//f/9v/1//b/9f/z//L/7v/r/+j/5P/j/+P/4v/g/+D/4P/g/+D/4f/i
/+T/5P/j/+P/4//h/+H/4f/h/+H/4f/j/+b/4//e/9v/2P/Y/9r/5////xYAMABZAJUA
1AAYAV4BmwHCAdIByAGbAVUBBwGsAFwAJwABAOn/4f/j/+X/5P/p/+z/7//x//b/9P/0
//T/9f/y/+//7v/t/+z/7P/s/+z/7P/s/+z/7P/q/+r/6v/q/+v/7P/u/+//7v/u/+7/
7//x//H/8f/z//T/8//x//D/8v/x//H/8f/z//P/9P/1//f/9//3//n/+v/6//r/+v/6
//r//P/8//z//f/9//7/AAAAAAAAAQABAAIAAgADAAIAAgADAAQABQAGAAYABgAHAAgA
CgAKAAsADAAQABIAEwAUABUAFgAXABkAGgAcABsAHAAdAB8AHwAgACMAJQAoACkALQAv
AC8AMgA2ADgAPAA+AD8APwBAAEMARABGAEYARwBIAEkASgBLAEwATQBNAE4ATgBOAEwA
SwBJAEgASABGAEQARABBAD4AOQA0ADAALgArACkAKAAkACIAHgAYABQAEwAQAA8ADAAL
AAkACQAHAAQAAgAAAAAAAAAAAP///f/8//z//P/7//v/+v/4//n/+f/5//j/+P/4//n/
+P/4//j/+P/4//j/+P/4//j/+f/5//n/+v/7//z//f/8//v/+v/6//3//v/+//7//v/9
//7/AwACAAEAAAAAAAEAAgACAAIAAQABAAIAAQACAAEAAQACAAAAAQACAAIAAAAAAAIA
BAABAAEAAgADAAMAAwADAAIAAQABAAEAAQABAAEAAQABAAEAAQACAAIAAAAAAP///v8A
AP7//v///wIAAgABAAEA///+//z//P/9//7//v/+/////v/+//z//P/8//3//f/8//z/
/P/8//7///8AAAAA/f/8//r/+v/7//v//P/8//z//P/9//3//P/8//z/+//7//z//P/7
//v/+//7//z//v/+//z//P/8//z//P/7//3//v/+//3//f/+//7//v8AAAAA/v/+//7/
/v/9//z//P/8//z//f/8//z//P/8//z//P/+//7//v/+//z//P/8//z//f/+////AAD/
//7//f/8//3//v///wAAAAAAAAAAAAACAAIAAgACAAAAAAAAAAAAAAAAAAAAAAAAAAAA
AAAAAP///v/9//z//v/+//7//v8AAAAAAAAAAP///v/9//z//v/+//7//v8AAAAAAAAA
AAAAAAAAAAAAAAAAAP/////9///////9//7///8AAAEA//////////8BAAIABQAFAAMA
BAAFAAUABwAHAAYABgAIAAgACAAKAAgACgAKAAsADgAOAA4ADgAOAA4ADgAOAA8ADwAR
ABIAEwATABMAEwARABAAEQAQABEADgAKAAcABgACAAEAAQD///7//f/8//////8AAAEA
AgACAAEAAQACAAMABAAFAAUABQAFAAUAAgADAAIA///4//j//P8DAA8AJAA+AFsAhwDE
AAYBTgGXAcwB7AH6AeUBqwFdAQgBsgBxAEUAHQAFAAEAAQACAAUADAATABcAGAAYABgA
FgATABMAEQARABEADgAOAA4ADgAMAAwADAAMAA0ADgAPABAAEAAQABEAEQAQABAAEAAR
ABEAEQARABMAEwATABIAEgAUABMAEwATABUAFQAWABcAFwAXABcAGQAZABgAFwAWABgA
GAAaABoAHAAdAB0AHgAdABwAGwAbABsAHAAcAB0AHAAcAB0AHgAfACAAIAAgACMAJAAm
ACYAJgAmACkAKgApACoAKwAsAC4AMQAzADYANQA2ADcAOQA9AD4AQQBDAEUARQBIAEkA
SwBOAFIAVABYAFoAWwBbAFwAXwBgAGIAZgBnAGgAaQBpAGkAaQBpAGsAbABsAGwAawBr
AGoAagBrAGgAZQBkAGIAYABcAFgAVABSAE8ATQBKAEYARABAADoANgA1ADIALwAsACsA
KQApAA==
         </WaveFormData>
      </LeadData>
   </Waveform>
</RestingECG>
