# Supplementary material for: Detection of Left Atrial Enlargement Using a Convolutional Neural Network-Enabled Electrocardiogram
Source: Front Cardiovasc Med. 2020 Dec 17;7:609976. doi: 10.3389/fcvm.2020.609976 (PMC7773668; doi:10.3389/fcvm.2020.609976)
Supplement: Supplementary file 5 [file Data_Sheet_5.ZIP › normal4/1802036106_7627_0000001V.XML]

<?xml version="1.0" encoding="Windows-1252"?>
<!DOCTYPE RestingECG SYSTEM "restecg.dtd">
<RestingECG>
   <PatientDemographics>
      <PatientID>1802036106</PatientID>
      <PatientAge>72</PatientAge>
      <AgeUnits>Years</AgeUnits>
      <Gender>Female</Gender>
      <PatientLastName>jiangruijia</PatientLastName>
   </PatientDemographics>
   <TestDemographics>
      <DataType>Resting</DataType>
      <Site>1</Site>
      <AcquisitionDevice>MAC55</AcquisitionDevice>
      <Status>Unconfirmed</Status>
      <Priority>Normal</Priority>
      <AcquisitionTime>08:50:03</AcquisitionTime>
      <AcquisitionDate>08-11-2017</AcquisitionDate>
      <CartNumber>1</CartNumber>
      <AcquisitionSoftwareVersion>009C</AcquisitionSoftwareVersion>
      <XMLSourceVersion>MAC5000 v1.0</XMLSourceVersion>
   </TestDemographics>
   <RestingECGMeasurements>
      <VentricularRate>72</VentricularRate>
      <AtrialRate>72</AtrialRate>
      <PRInterval>132</PRInterval>
      <QRSDuration>86</QRSDuration>
      <QTInterval>412</QTInterval>
      <QTCorrected>451</QTCorrected>
      <PAxis>43</PAxis>
      <RAxis>40</RAxis>
      <TAxis>33</TAxis>
      <QRSCount>12</QRSCount>
      <QOnset>226</QOnset>
      <QOffset>269</QOffset>
      <POnset>160</POnset>
      <POffset>212</POffset>
      <TOffset>432</TOffset>
      <ECGSampleBase>500</ECGSampleBase>
      <ECGSampleExponent>0</ECGSampleExponent>
   </RestingECGMeasurements>
   <Diagnosis>
      <Modality>Resting</Modality>
         <StatementCount>2</StatementCount>
         <LabelText>12SL ��ϳ���</LabelText>
      <DiagnosisStatement>
         <StmtFlag>ENDSLINE</StmtFlag>
         <StmtText>�������</StmtText>
      </DiagnosisStatement>
      <DiagnosisStatement>
         <StmtFlag>ENDSLINE</StmtFlag>
         <StmtText>���� ECG</StmtText>
      </DiagnosisStatement>
   </Diagnosis>
   <Waveform>
      <WaveformType>Rhythm</WaveformType>
      <WaveformStartTime>0</WaveformStartTime>
      <NumberofLeads>8</NumberofLeads>
      <SampleType>CONTINUOUS_SAMPLES</SampleType>
      <SampleBase>500</SampleBase>
      <SampleExponent>0</SampleExponent>
      <HighPassFilter>16</HighPassFilter>
      <LowPassFilter>150</LowPassFilter>
      <ACFilter>NONE</ACFilter>
      <LeadData>
         <LeadByteCountTotal>10000</LeadByteCountTotal>
         <LeadTimeOffset>0</LeadTimeOffset>
         <LeadSampleCountTotal>5000</LeadSampleCountTotal>
         <LeadAmplitudeUnitsPerBit>4.88</LeadAmplitudeUnitsPerBit>
         <LeadAmplitudeUnits>��V</LeadAmplitudeUnits>
         <LeadHighLimit>2147483647</LeadHighLimit>
         <LeadLowLimit>268435456</LeadLowLimit>
         <LeadID>I</LeadID>
         <LeadOffsetFirstSample>0</LeadOffsetFirstSample>
         <FirstSampleBaseline>0</FirstSampleBaseline>
         <LeadSampleSize>2</LeadSampleSize>
         <LeadOff>FALSE</LeadOff>
         <BaselineSway>FALSE</BaselineSway>
         <ExcessiveACNoise>FALSE</ExcessiveACNoise>
         <MuscleNoise>FALSE</MuscleNoise>
         <LeadDataCRC32>273991639</LeadDataCRC32>
         <WaveFormData>
/v/+/wEA//8AAAAAAAAAAP7//P/7//v/+f/4//f/9//y/+3/6f/o/+r/6f/o/+j/5//k
/+T/5P/i/+L/4//j/+P/4//j/+L/4P/g/9//3//h/9//4f/h/+P/3v/c/97/3f/b/9//
4v/g/+T/7f/6/wcAEAAZADcAVQBpAH4AiQCEAHoAawBRADcAIgAVAAcA/v/2/+7/5//h
/9//4f/j/+P/4v/i/+P/4//f/93/3f/Z/9n/2v/a/9z/3P/Z/9n/2f/Z/9j/2v/Y/9j/
2f/Z/9b/1//a/9v/2//a/9r/2f/b/9z/3f/f/93/2//Z/9f/2v/X/9n/2f/Z/9j/2//c
/9v/2v/b/9r/3P/c/93/3f/b/9v/3P/c/+H/4f/f/9//4P/g/+H/4v/g/+D/4f/j/+T/
5f/m/+f/5P/j/+L/5P/o/+n/6//s/+3/7v/y//T/8//y//L/8v/2//j/+v/7//n/+v//
/wEAAQACAAIAAQAEAAQABAAFAAYABwAHAAYABwAJAAoACgAIAAgACAAIAAkACQAJAAgA
BAACAAIAAQABAP7//f/8//r/+f/5//f/9v/y/+7/7f/v/+7/6//r/+r/6P/n/+X/5f/l
/+X/5f/n/+X/5P/k/+T/4v/f/+H/4//i/+L/5P/i/+D/4P/g/97/3//g/+D/4v/h/+L/
4//f/97/3v/d/9//4P/h/+H/4P/e/93/3f/f/9//4f/h/+T/5P/l/+X/4//i/+D/3v/h
/+L/5P/l/+L/4v/h/+H/4f/h/+H/4//m/+f/6P/p/+X/5P/k/+P/4//m/+b/5v/o/+j/
6P/p/+j/5//k/+P/5//o/+j/6f/o/+f/5v/k/+b/5v/m/+b/6f/p/+n/6P/m/+X/4v/h
/+P/5f/l/+X/5P/k/+b/5P/i/+T/5v/k/+T/5f/l/+T/5P/j/+L/4v/n/+f/5v/m/+X/
4//h/+D/4v/i/+P/5f/p/+T/4P/k/+L/4v/i/+L/4v/j/+P/4//j/+P/4//i/+L/4//k
/+f/6P/l/+X/5f/k/9//3//h/+H/4v/j/+f/6f/n/+b/5f/j/+b/6P/r/+3/6v/q/+r/
6v/s/+z/7P/w//L/9f/1//b/+P/7//n/+P/2//b/9v/2//L/8f/x/+//8f/x//L/8f/t
/+r/6v/q/+j/5v/l/+P/4//k/+X/5v/l/+X/5P/h/+H/4f/g/+D/4//j/+T/5f/h/+H/
3f/b/97/4P/i/+X/4//j/+T/4P/g/+X/7v///xIAIwA1AEkAWwB0AIkAjACGAH0AaQBP
ADQAHwARAAYA/P/2//H/6//n/+3/7//p/+j/6P/l/+P/5f/l/+X/4//j/+T/5P/h/+D/
3P/b/97/4f/j/+j/5P/i/+H/3//d/9//4//l/+X/5P/k/+P/4f/g/9//3//h/+P/5f/n
/+j/4//j/+H/4f/g/+P/5P/k/+T/5v/m/+b/5v/n/+f/6f/p/+r/6v/s/+v/6P/n/+n/
6v/s/+7/7P/s/+3/7//t/+3/7f/t/+7/7//w//T/9v/1//X/9P/2//b/+f/6//3//v8A
AAIAAQACAAMAAwAEAAYADAAPAA0ADgAOAA0ADwAQABEAEwAYABkAGQAYABYAFwAXABYA
FAAUABQAFAATABMAEwASABEAEAARABEADQAKAAkACAADAAEAAAD9//7//P/6//v/+v/4
//T/8//1//T/9P/z//P/8//z//P/8v/v/+3/7P/w/+7/6//t/+3/7P/s/+7/8f/w//H/
8v/v/+//7//u/+v/6f/p/+n/6//s/+7/7//t/+z/6//p/+z/7P/t/+//7f/t/+//7//u
/+z/6//p/+v/7v/w//L/7//u/+7/7f/u/+7/7f/t/+//7//v//H/8P/v/+7/7f/u//D/
8//1//L/9P/z//L/8f/w/+//7//x//P/8//1//P/8v/w/+//8P/x//L/8v/x//D/7//u
//D/8f/y//L/8f/x/+//7//u/+//7v/t/+7/8P/0//T/7//w//H/7v/u/+//7//u/+//
7//v//D/8P/v/+3/7P/u/+//8P/y/+7/7P/r/+v/7f/s/+r/6v/0//v/9//s/+z/7P/s
/+z/7//v/+//7//u/+3/6//q/+r/6v/s/+z/7//x//P/9P/u/+3/7v/t/+z/7f/x//P/
8P/w//D/7//v//D/8v/z//P/9P/1//b/9f/0//P/9v/6////AQAEAAMABQACAAAAAgAC
AAIAAgD+//3//f/7//j/9//3//X/9P/y//P/9P/w/+7/7f/r/+n/6v/r/+z/7v/v/+//
7f/q/+n/5//m/+n/6f/q/+v/5//n/+P/3f/i/+r/6v/n/+v/7//s/+r/7v/x//r/BwAW
ACsASwBlAHsAkACfAJwAjgB/AGsAUQA4ACsAIwAUAAIA/P/9//f/8f/z//v/+f/w/+7/
7f/n/+f/6//t/+r/6f/p/+j/5v/m/+P/4//o/+v/7f/y/+3/7P/s/+v/5f/l/+f/5//o
/+j/6f/p/+f/5v/l/+X/6P/p/+r/6//s/+n/6//r/+r/6P/q/+r/7P/s/+7/7v/t/+z/
7P/r/+3/7f/u/+7/7//v/+3/7f/w//D/8f/y//L/8v/z//X/8v/x//D/7//y//X/+P/+
//7//f/9//z/+v/6//3//v8AAAIABQAIAAYABgAGAAUABwAKABEAFQAUABYAFwAXABcA
FgAVABUAGgAbABsAGgAYABkAGQAYABsAHAAdAB4AHAAbABoAGAAYABYAFgAVABUAEgAR
ABAACgAHAAUAAQAEAAIAAAABAAAA/v/6//n/9v/0//P/8f/x//H/8f/x//H/7//u/+7/
8f/w/+7/8f/x//D/8P/y//L/8P/w//D/8v/z//T/9P/w/+3/7P/r/+v/7P/u/+//7//u
/+3/6//t/+z/7P/t/+//7//x//H/7v/s/+v/6f/s/+7/7//w//D/8P/x//H/7//u/+z/
6//t/+3/7f/v/+//7//v/+//8P/w//H/8f/t//D/8P/w//D/8P/w//H/8//z//H/8f/x
//D/7v/t//D/8f/y//L/7//u/+3/7P/t/+3/7f/s/+z/7f/s/+3/7P/t/+z/6//s/+z/
7v/s/+z/7v/w/+7/7f/t/+z/6v/r/+v/6//s/+3/6//o/+b/6f/p/+n/6v/p/+j/6P/p
/+z/7P/r/+z/7v/u/+z/7P/s/+z/7P/r/+r/6f/q/+v/6//s/+n/6P/p/+j/6P/p/+r/
6v/n/+f/6f/p/+X/5f/o/+n/6//u//H/8//v/+7/7v/t/+//8P/x//L/8f/w/+//8v/3
//v//P/+//7/AQD///7//P/8//z//P/8//v/+//5//f/9f/0//H/8P/u/+//8P/t/+z/
7P/r/+X/5P/j/+L/5P/n/+n/6f/n/+f/5v/m/+T/4//j/+P/6//l/+P/4//e/9z/3P/h
/+f/5//q//D/7v/v//z/DQAcACsAQwBlAIUAlgCZAJIAggBtAFkAQwAsAB8AFwAQAAgA
+v/v//H/8//v//H/9f/w/+z/9f/1/+3/6//t/+n/6f/q/+r/6//s/+r/6//p/+n/6P/q
/+r/6v/r/+v/6f/p/+v/6//s/+z/7f/t/+7/7v/u/+//7P/r/+r/6f/v/+3/8P/x//D/
7v/w//D/8P/w//L/8v/w//D/8f/x//D/7//v/+7/9P/1//T/9f/1//T/9P/0//b/9v/3
//n/+v/7//z//f/8//v/+v/8/wEAAQACAAIAAgACAAUABgAFAAYACAAKAA4AEAASABMA
EgASABYAFwAXABgAGAAXABsAHAAdAB8AIQAhACAAHgAfACEAIgAiAB8AHgAdABwAHwAh
ACMAJAAhAB4AHQAbABkAFgAVABQAEQAPAA4ACwALAAgABQAFAAcABgADAAMAAgAAAP//
/f/8//v/+v/5//v/+f/4//j/+P/2//P/9f/4//j/+f/8//z/+v/6//r/+P/5//r/+v/7
//n/+f/5//b/9v/3//f/+f/6//v/+//5//b/9P/z//X/9//7//3/+//6//r/+f/5//r/
+v/6//j/+P/5//n/+v/6//n/+f/7//v/+//9//3//f/9//3/+v/6//v/+//7/wAAAgAE
AAAA/v/8//v//f//////AQAAAAAA//////3//f/9//z///8AAAEAAgACAAEAAAD+////
///9//3//f/////////8//z//v/8//r//P/+//z/+v/7//v/+v/7//v/+//8///////+
//7/+//5//f/9v/6//z/BQABAPr/+P/4//j/+P/7//v/+//7//3//f/8//z/+v/6//z/
/P/6//v//P/8//f/9//5//n/+v/7////AQD+//7//v/9//z//P/9//3///8AAAEAAgAC
AAIAAgAGAAsADwAQABIADwARAA4ADAAMAAwADAAMAAwACwALAAkABwAFAAQAAQABAAAA
AgAEAAAA/v/9//v/+P/4//j/+P/5//v//P/7//r/+f/3//b/9//3//j/+f/7//v/9f/z
//L/7v/w//X/9//7//7//v/+/wEABAATACYAOQBRAG8AiQCWAJsAmACQAH8AaQBTAEIA
NQAhAAwABgAGAPv/9//9/wEAAQABAAAAAAD///v/9f/3//n/+f/5//r/+v/4//j/9f/1
//b/9//3//r/+P/4//n/+f/z//P/9f/1//f/+P/6//v/+f/4//f/9//5//n/+f/5//7/
+//9//3/+//4//n/+P/5//r//f/+//3//P/8//v/+//7//z//P8AAAEAAAABAAEAAAAA
AAAAAQACAAQABwAFAAUABQAFAAUABQAFAAgADQANAA4ADgANAAwADgAOABEAEgAUABYA
FQAWABcAFwAVABYAGwAdACEAJAAmACcAJwAmACUAJQApACsALAAsACoAKwArACoAKgAq
ACoAKgArACsAKwAqACcAJAAjACEAIQAeAB0AHAAbABkAGAAVABMAEAANAA0ADgAOAAwA
DQALAAgABgADAAQABQAGAAcABgADAAEAAAAEAAIA//8BAAMAAgACAAQAAgAAAAAAAAAC
AAMABAAEAAEA/////////P/8//3//f8BAAIAAwADAAAA/v/9//3//v///wIAAwABAAAA
AAD/////AAAAAAAAAQACAAQABQADAAIAAAD//wIAAwAEAAcABAADAAIAAQABAAIABAAF
AAUACAAIAAgABQAEAAMAAwAEAAUABAAFAAYABgAFAAUAAwADAAMAAgAEAAQABAAEAAIA
AQAAAP7/AAADAAQABwAFAAUAAwABAAIAAgAEAAIAAgAEAAYABAABAAEAAAD+/wAAAQAC
AAQABQAFAAQABAACAAEAAAAAAAAAAAABAAMAAgAAAP3//P///wEAAgACAAoABAADAAIA
AQAAAAMAAwADAAMAAwADAAIAAgD+//7/AAAAAAEAAwAFAAYAAAD//wAA////////AgAD
AAUABgAHAAcABgAGAAcABwAJAAoACwAMAAsACgAJAAwAEAATABMAFAAWABkAFwAWABQA
FAAUABQAFAAVABcAFwATABEAEAANAAsACAAIAAgABQAEAAQAAwD///7//f/8////AQAC
AAEAAAD///3//P//////AAABAPv/+f/7//v//P/+//7//////wEAAAAAAAIABQAGAA8A
JgBFAFsAbQCFAKIAsQCyAKQAkQCDAHEAVgBBADcALAAgABQABwAHAA8ADwALAAkACgAG
AP//+//7/wEABwACAAEAAQAAAAAAAAD9//3//v//////AgAAAAAAAQABAPv/+//9//3/
AQACAAQABQAAAP7//P/7//7///8AAAEABgADAAUABQABAP7////+/wEAAgAFAAYABQAE
AAQAAwADAAMABAAEAAcABwAFAAUABgAGAAcACAAJAAoADAAPAAwACwAKAAkACgALAAwA
EAASABEAEQAQABAAEAATABQAFgAYABsAHgAcABwAHAAbABwAHgAkACcAKAAqACsAKwAq
ACoAKgArADEAMwA0ADQAMQAxADAALgAwADAAMAAwADEAMQAxADAALAAqACoAKQAoACYA
JgAmACEAHQAaABUAGAAWABQAFQAVABQAEQARAA8ADAAKAAcACAAJAAoACwAJAAcABgAG
AAoACAAFAAcABwAGAAYACAAFAAIAAQAAAAMABQAHAAgABQABAP///f/+/wAAAwAFAAYA
BgAGAAUAAwACAAIAAwABAAEAAwADAAEAAAAAAP//AAACAAMABAAEAAQABQAFAAIAAgAB
AAEABAAFAAYACQAHAAUAAwABAAEAAgAEAAUABQAIAAgACAAFAAQAAwADAAUABQADAAMA
BAAEAAMAAwAFAAUABQAEAAQABAAEAAQABAADAAIAAAACAAMAAgADAAAAAQAAAP////8A
AAMAAgACAAQABgAEAAMAAwACAAAAAQABAAEAAgACAAEA///+/////////wAAAAAAAAEA
AwABAAAA/v/+/wAAAQABAAAAAAD7//n/+v/6//z//v8AAAIAAAD///7//f/7//v/+v/6
//v//P///wAA/P/7//r/+P/3//n//f////r/9//3//X/+P/6//z//f/+//7///////7/
/v/+//7/AQACAAMACAAIAAsACwAMAAoADQALAAoADAAMAAwADAAHAAUABAABAAMAAwAE
AAMA///8//z//P/5//j/+P/3//b/9v/2//b/8//z//L/7//y//P/8//0//P/8f/w/+//
7f/x//H/8//2//L/6v/r//H/8f/w/+z/8v/7/wYAFwAqAD0AUQBtAIcAngCpAKYAngCN
AHEAUwA+ADEAJQAWAAwACAADAAEA///9//n/9f/0//b/9f/z//X/+f/1//L/8f/x//D/
8v/y/+//7//w//H/8f/0//D/8P/x//H/7v/v//L/8//x//D/8P/v/+//8P/x//P/8//z
//P/8//z/+//8P/v//D/8P/0//b/8//y//P/8v/1//b/+P/5//f/9//4//j/+v/5//b/
9f/5//r//P/+//z/+v/5//n//P/9//7///////////8CAAIAAQABAAAAAgAEAAkADAAL
AAwADgAQABEAEgATABMAFQAWABsAHQAcABwAGwAZABwAHgAgACMAJQAlACQAIgAkACUA
JQAkACQAJAAkACQAIgAhACAAHgAfAB4AHwAfABsAGAAXABYAFQATABIADwAPAAwACQAJ
AAYABAAAAP//AAAAAAEAAQD+//3//P/7//3/+//6//r//f/8//r//f/6//j/9//4//n/
+P/5//r/+f/5//n/+P/3//X/9f/1//b/+P/7//3/+//6//n/9//6//r/+//9//v/+f/5
//f/+f/4//j/9//4//r/+//8//v/+v/6//n/+f/6//r/+//8//v/+v/7//v/+//7//v/
/f/+/wAAAQD9//7//P/6//z//P/8//3/+v/5//b/9f/3//j/+P/5//v/+//7//r/+P/4
//j/+P/6//v//P/8//r/+f/2//X/9f/3//f/9//0//T/9v/0//P/9v/5//j/+P/5//n/
+P/4//f/9v/2//j/9//1//T/9v/1//T/9P/z//L/8v/z//b/9v/1//b/8//z//L/8P/u
//b/9P/0//T/9P/0//P/8v/x//L/8//z//T/9P/0//b/9v/0//P/8v/w/+7/7//y//P/
8f/x//T/9f/1//b/9//3//b/9v/3//f/9v/2//b/9v/5//r/+/8AAAEAAwACAAIAAgAF
AAMAAgACAAIAAgACAAAA//////3//////wAA///4//T/8//y//L/8v/z//P/7//u/+3/
7P/a/8n/t/+j/7z/0//p/wAA9//v/+j/4f/l/+X/7/+z/+T/2P/K/7f/1/+9/9r/0v/g
/9v/BgD7/0AATwAJAEMAeQCAANkAaABYAHMAfQBNAFAADQAJAPz/BgDs//n/3f/l/93/
+//v//T/1P/j/+X/4/+x/9v/2f/Z/9r/2v/c/97/3f/f/9z/2//Z/9r/3f/i/+j/7f/r
/+v/7f/t/+v/6v/q/+n/6//s/+3/7//s/+v/6v/p/+7/6//t/+3/7f/s/+//8P/v/+7/
7//u//D/8P/x//H/8f/x//L/8v/0//P/8P/v//P/9P/2//j/9//2//b/9//4//n/+v/7
//n/+f/5//z//f/9//7//v///wAABAAGAAQABAAFAAYACAAKAAwADQAPABAAFQAXABUA
FgAWABUAGAAYABgAGQAbABsAGgAYABkAGwAcABwAHgAeAB4AHgAcABsAGgAYABgAGAAa
ABsAFgASABAADgAMAAsACwAJAAkABgADAAMAAgAAAPz/+//7//r/+v/5//f/9//3//f/
9//1//T/9P/2//T/8f/z//P/8v/y//T/9v/0//T/9P/y//H/8P/u//D/8f/0//f/8//y
//L/8f/y//L/8v/x//P/8v/y//P/8f/x//P/8//1//T/9P/z//X/9v/2//b/9f/0//T/
8//z//T/9P/1//b/9f/0//X/9//3//f/9//0//T/9f/1//P/9v/2//b/9//4//n/+//6
//n/9v/1//f/+P/4//n/9//3//f/9v/0//T/9P/0//b/9//4//j/9v/1//L/8f/z//X/
9f/1//b/9v/4//b/8//0//X/8v/z//X/9v/2//P/8f/v/+7/8//1//b/+P/3//X/8//y
/+z/6v/1//v//v/6//j/9v/0//T/8//y//H/8//z//L/8v/w//D/8v/y//D/8f/y//L/
8P/x//T/9f/y//H/8//z//X/9v/3//f/9P/0//X/9f/3//j/+f/6//3//v///wQABAAF
AAMAAgAEAAkACQAKAAcABgAFAAQABAADAAMAAQACAAEAAQD///r/9v/1//T/9P/0//X/
9f/y//L/8v/y//D/8f/x/+//7//v/+7/7v/u/+3/7f/t/+v/7//z//H/7v/s/+r/7f/t
/+//8v/y//T/9//8/wkAFAAjAD0AWwBzAIoAmwCcAJIAgQBrAFMAOAArACEAGgAOAAQA
+//3//f/9f/x//H/+P/8//n/9//z//H/7f/t/+3/7v/u/+//8P/u/+//7v/t/+v/7P/s
/+7/8f/z/+3/7f/v/+//8P/w//H/8f/w//D/8P/x/+7/7f/s/+v/7//t//D/8f/x//D/
8//0//H/8P/x//D/8f/y//T/9f/z//P/9P/0//X/9f/z//P/9f/2//j/+v/5//j/+P/5
//v//f///wEA/v/7//j/+P/+////AQACAAMABAAIAAoACAAIAAkACgAMAA4AEAARABAA
EAAUABUAGAAaABsAGwAeAB4AHgAfACAAHwAdABoAHgAhACMAJAAhACAAHwAeACEAIQAh
ACAAHgAcABwAGwAXABQAEwASABEADwAOAAsACwAIAAUABQAHAAYAAwADAAIAAAD///3/
+v/5//j/9//5//n/+v/8//v/+P/0//X/9f/0//T/9v/3//b/9//4//f/9//3//b/9v/1
//b/9//1//T/9P/z//b/9v/2//X/9f/0//T/9f/0//P/9P/z//b/9v/3//f/9P/0//P/
8v/z//T/9v/3//b/9v/1//X/9f/1//X/9//4//n/+v/7//f/9v/2//X/9P/4//n/+v/8
//z//P/9//r/+f/2//X/9//4//j/+f/4//f/9v/0//X/9v/3//j/+f/5//n/+P/2//X/
8v/x//T/9//4//n/9v/0//T/8P/x//T/9//2//b/9//3//b/9P/z//L/8v/2//f/9//4
//b/9f/0//T/9v/2//f/+f/4//b/8//y/+7/8f/3//b/9P/2//b/9v/2//T/8//y//H/
8v/z//P/9P/v/+7/7//u//H/8//1//b/9f/1//f/9//0//P/9f/1//b/+P/6//v/+P/4
//n/+f/3//j/+f/6//3//v///wQAAwAFAAQABAAHAAsACgAKAAkACAAHAAYABAADAAMA
AQACAAEAAQD///v/+P/4//j/9//2//b/9f/y//L/8v/y//D/8f/x/+//8P/x//H/8v/x
/+//7v/t/+v/7//z/+//6P/q//D/7//t/+3/8P/y//b/+/8AAAkAGAApAEUAXwB7AJYA
qQCqAJwAiwBzAFUAOgAtACUAHgASAAgAAwD9//f/9//5//n/9v/2//X/9f/z//P/6//r
/+v/7P/s/+//8P/u/+//7//v/+7/8P/s/+z/7f/t/+r/6//u/+//7//u/+7/7f/t/+7/
7//x//H/8f/x//H/8v/v//H/8f/y//D/8v/y//H/8P/x//D/8//0//b/9//0//P/8//y
//f/9//1//X/9v/2//f/+P/3//b/9v/3//r/+//8//3/+v/5//j/+v/9//3//v/+/wEA
AgAGAAgACAAIAAkACgAMAA4AEAARAA4ADgASABMAFQAYABoAGwAeAB4AHgAfAB8AHwAe
ABwAHQAfACAAIAAgACAAIAAgACEAIQAhACAAHgAcABwAGwAXABQAEwASABEAEQASABEA
DQAIAAMAAQACAAIAAAABAAIAAAD///3/+v/5//j/9//4//f/9//4//j/9v/z//X/9//2
//b/+P/2//T/9P/0//L/8//0//T/9P/z//T/9f/y//L/8//z//b/9v/2//X/9f/0//T/
9f/y//H/8v/x//P/9P/2//f/9f/0//L/8P/z//T/9v/3//X/9P/y//H/9f/1//X/9//4
//n/+v/7//f/9v/2//X/8//2//b/9v/3//j/+f/7//j/9//0//P/9//4//j/+f/4//f/
9v/0//T/9P/0//T/9//3//f/9v/z//P/8f/x//L/9f/2//f/9f/0//X/8v/w//L/9P/y
//T/9f/1//T/9P/z//L/8v/z//P/8v/y//P/8//z//T/9P/0//X/9//2//T/8f/w//D/
8f/x//D/8P/z//f/9v/0//L/8P/u//H/8f/x//H/8//z//L/8v/v/+7/7//u//D/8//2
//j/9P/z//T/8//x//H/9P/1//X/9v/3//f/9P/0//X/9f/2//j/+v/8//3//P/7//7/
AAADAAMABAACAAUAAwACAAQABAAEAAQABAADAAMAAQD///3//P/5//b/9P/1//b/8//y
//L/8f/u/+7/7v/u//D/8f/x/+//7v/t/+v/6v/s/+v/6//r/+v/7f/x/+3/6P/o/+r/
6//r/+//8P/u//D/9//6/wMAFgAxAEsAYwB/AJwAoQCcAJQAhQBrAE8AOgAvACMAGAAM
AAAA9f/z//P/8//z//v/AAD4/+//7f/t/+v/7f/t/+3/7v/u/+3/7P/o/+f/6P/p/+n/
7P/s/+z/7f/t/+n/6f/r/+v/7v/u/+//7//s/+z/7P/t/+3/7f/t/+3/8P/t/+//7//t
/+r/6//q/+3/7v/x//L/8f/w//D/7//x//H/8v/y//X/9f/z//P/8v/y//P/9P/2//b/
9//5//f/9//3//f/+f/5//n//P/9//3//v/+//z//P///wAAAgAEAAcACgALAAwADQAN
AA0ADgATABUAFgAYABkAGQAYABgAGAAZAB4AHwAfAB4AHgAfAB8AHgAeAB4AHgAeACEA
IQAhACAAGwAYABcAFQAVABQAFQAWABEADwAOAAsACQAGAAMAAwAFAAQAAQABAP7//P/7
//n/+v/7//z//f/7//f/9P/y//b/9v/1//n/9//2//b/+P/1//L/8f/w//P/9f/3//j/
9f/z//P/8//y//L/8//z//b/9v/2//X/8//y//L/8//1//X/9//3//b/9P/z//H/8//0
//T/9P/3//j/+v/7//f/9v/0//P/9v/3//j/+//4//f/9v/1//b/9v/3//f/9v/6//v/
/P/7//r/+f/5//v/+//5//n/+P/4//f/9//3//f/9//2//n/+v/7//z/+v/5//j/9v/4
//n/+P/5//j/+f/4//f/9P/0//b/9P/z//b/+f/4//f/9//2//T/9f/1//X/9v/3//X/
8v/w//L/8//0//b/9v/2//f/+f/2//T/8f/w//L/8//1//b/9P/0//T/9P/1//X/9f/1
//X/9f/0//T/8v/y//T/9P/0//X/9v/2//P/8//1//X/8//z//b/9//3//j/+f/5//j/
+P/5//n/+//8//3//v8AAAAAAAAEAAQABwAHAAgABgAJAAcABgAHAAgACQAKAAoACQAJ
AAcABAABAP//+//3//T/9P/0//b/9v/3//f/8v/y//L/8v/0//X/9f/z//H/7//s/+r/
7v/v//H/8//x//H/8//v/+z/7P/q/+v/8f/z//L/9P/2//3/BAATACYAOQBPAGsAhQCW
AJkAlACEAHEAWQBBADAAIwAZABAABgD4//H/7//x//n/+f/1//L/9P/9//n/8f/v/+//
7//v//D/8P/y//L/7//v/+//7//u//D/7//w//L/8//t/+3/7//v//D/8P/x//H/8f/y
//P/9f/0//P/8v/x//b/8//1//X/8//w//H/8P/x//L/9f/2//j/+P/5//n/9//3//j/
+P/+/////v////3//P/8//z//v/+////AQACAAMABAAFAAQAAwACAAQACgALAA0ADgAL
AAoADAAMAA8AEAASABQAFwAYABkAGQAXABgAHQAfACIAJAAlACUAIwAiACEAIQAlACcA
KAAoACoAKwArACoAKAAoACgAKAArACsAKwAqACcAJAAjACEAHwAcABsAGgAaABkAGQAX
ABYAEgAOAA0ADgAOAAwADQALAAgABgADAAQABQAGAAcACQAHAAYABgAFAAIA/v///wEA
AgAEAAgABQACAAEAAAABAAMABQAGAAMAAQABAAEA/v/+//////8DAAQABQAFAAIAAAD/
////AQABAAMAAwADAAIAAgABAP//AAAAAAAAAgACAAMAAwACAAIAAQABAAQABQAGAAkA
BwAHAAcABwAFAAQABAADAAIABgAHAAgABwAGAAUABQAHAAcABQAFAAcACAAIAAkACAAH
AAYABAAGAAgACgAMAAsACQAHAAQABgAHAAYABwAHAAkACQAJAAcABgAHAAQAAwAGAAkA
CAAHAAcABgAEAAYABQAEAAQABwAHAAYABgAEAAMAAgACAAQABgAJAA0ACQAGAAIAAAAB
AAMABAAEAAQABQAFAAQAAgABAAEAAgAFAAQABwAIAAkABgAEAAMABgAGAAQABwADAAUA
BgAHAA==
         </WaveFormData>
      </LeadData>
      <LeadData>
         <LeadByteCountTotal>10000</LeadByteCountTotal>
         <LeadTimeOffset>0</LeadTimeOffset>
         <LeadSampleCountTotal>5000</LeadSampleCountTotal>
         <LeadAmplitudeUnitsPerBit>4.88</LeadAmplitudeUnitsPerBit>
         <LeadAmplitudeUnits>��V</LeadAmplitudeUnits>
         <LeadHighLimit>2147483647</LeadHighLimit>
         <LeadLowLimit>268435456</LeadLowLimit>
         <LeadID>II</LeadID>
         <LeadOffsetFirstSample>0</LeadOffsetFirstSample>
         <FirstSampleBaseline>0</FirstSampleBaseline>
         <LeadSampleSize>2</LeadSampleSize>
         <LeadOff>FALSE</LeadOff>
         <BaselineSway>FALSE</BaselineSway>
         <ExcessiveACNoise>FALSE</ExcessiveACNoise>
         <MuscleNoise>FALSE</MuscleNoise>
         <LeadDataCRC32>658067182</LeadDataCRC32>
         <WaveFormData>
/P/8//z//P/6//f/9f/1//X/8//x/+//7P/r/+v/7f/s/+n/5f/k/+T/4v/g/97/3f/c
/9v/2v/Z/9n/2v/a/9r/2f/Z/9n/1v/W/9f/1//Z/9n/2P/Y/97/2P/O/8j/xv/I/9P/
4P/r/+7/7//4/wcAIgBEAF0AdQCQAKgAtwC5AKgAiABtAE8AKwAWAA0ABAD5//D/6P/h
/93/2v/X/9b/1v/W/9L/0//S/87/zP/N/87/zv/O/8//0f/T/9X/0//R/9D/zv/P/8//
z//P/9L/0v/T/9T/0v/S/9H/0P/S/9P/1P/V/9T/0//S/9H/0f/R/9H/0f/S/9L/0v/T
/9H/0f/R/9H/0v/U/9X/1v/U/9T/1P/U/9j/2P/Y/9n/1//W/9b/1//W/9b/1//X/9n/
2f/Z/9j/1v/X/9j/2v/c/93/3v/g/+P/5P/k/+T/5f/n/+f/6f/q/+z/7P/t/+//8P/0
//b/9v/2//j/+v/8//3//v/+/wAAAQACAAQABwAJAAoACwAJAAgACQAIAAoACgAKAAkA
CAAHAAcABQAFAAQAAgD//wAA///8//v/9//1//P/8//x//D/7//u/+3/6//p/+n/6P/o
/+f/5v/n/+X/5P/k/+L/4v/i/+H/4//j/+P/4//j/+H/4f/h/9//4P/g/+D/4f/h/+L/
4//f/9//4P/g/+D/4v/i/+D/3f/d/93/3v/e/97/3v/e/+D/4v/j/+X/5P/i/+D/3//h
/+L/4//k/+T/4//j/+P/4f/h/+P/4//k/+T/5f/m/+X/5f/k/+T/5f/n/+j/6f/p/+n/
6P/o/+b/5v/m/+b/6f/p/+j/5//l/+b/5v/m/+j/6P/o/+j/6f/p/+n/5//o/+f/5v/l
/+b/5v/m/+b/5//n/+f/5//m/+f/5v/k/+X/5f/k/+T/4//j/+P/4//k/+X/5f/m/+P/
4v/i/+P/5f/l/+X/5P/s/+j/5P/k/+T/5P/k/+T/5P/m/+b/5//n/+b/5f/j/+L/4//k
/+f/6P/n/+b/5v/l/+P/4//j/+P/4v/l/+j/6v/q/+z/7P/s//D/8//3//j/9//2//b/
+v/7//v/+//8//z//P/8//z//P/8//z//P/5//f/9//3//P/8f/v/+z/7P/t//D/8f/v
/+z/7P/s/+n/5v/j/+H/4//j/+P/4//i/+L/4f/g/9//3//f/97/4P/h/+H/4f/f/9r/
2v/c/97/3P/Y/9b/2P/b/+L/6//y//n/AAANACYASgBnAH0AlACoALcAwQC6AKAAhQBv
AEkAJAATAAwAAwD6//T/7//t/+r/6f/o/+T/4P/e/93/3P/e/+D/3//g/+D/4P/d/93/
3f/d/+D/4f/j/+T/5P/j/+L/4f/j/+L/4v/i/+P/5P/k/+T/4f/h/+H/4f/k/+X/5v/n
/+b/5f/k/+P/5P/k/+T/5f/m/+f/6P/p/+j/6P/n/+b/6f/q/+v/7P/r/+r/6f/p/+r/
6v/r/+3/6//s/+7/7//t/+3/7f/s/+3/7//x//T/8//z//P/9P/3//j/+P/4//v//f/9
/////v8AAAAAAQAEAAYACwAOAA0ADAANAA4AEwAVABcAGAAaABsAHAAeABwAHQAdAB0A
HgAeACAAIAAfAB4AHQAbAB0AHQAeAB0AGwAaABgAFQASABEADgANAAwACwAKAAsABgAE
AAIAAAD+//3//P/9//7//v/9//z/+f/3//b/9v/2//b/9v/1//X/9f/1//X/9//1//X/
9f/1//b/9v/2//X/8//y//H/8P/x//P/9P/y//T/9P/y//P/8//z//T/9P/0//T/9P/z
//L/8P/v//H/8v/z//X/9f/0//P/8v/y//H/8f/x//H/8f/z//P/9f/0//T/9P/0//X/
9f/2//X/9f/0//P/9f/1//T/9P/0//T/9P/0//X/9f/0//P/9f/2//b/9v/0//T/9P/0
//X/9f/1//P/8//z//P/8//x//D/7//u//D/8f/y//P/8v/z//L/8P/v/+//7v/u//H/
8f/x//H/7//v/+7/7v/v//D/8v/1//L/8f/w/+7/7P/s/+r/6v/v//X/9f/w/+//7v/t
/+z/7f/u//D/8f/v/+//7v/u/+7/7v/w//D/8P/w//H/8f/v/+//7//v/+//8f/z//T/
9P/2//b/9v/5//v//v/+/wAAAAABAAYABQADAAEAAAAEAAQABAAEAAMAAgABAAAA/v/9
//7////7//n/9//0//P/8//1//X/9v/0//X/9v/z//D/7f/r/+z/6//q/+n/6f/q/+r/
6v/p/+n/6f/o/+j/6f/p/+n/6f/m/+T/4v/i/+D/3P/e/+L/6f/u//f//v8BAAoAGQA0
AFQAcwCPAKgAugDDAMEArgCUAHkAWQAzAB4AFwAKAP///P/8//X/8//w/+3/7P/o/+b/
4v/h/+L/5P/k/+X/5v/m/+b/4//j/+P/4//l/+f/6v/s/+v/6f/n/+X/5f/k/+T/5P/l
/+b/5v/m/+X/5f/l/+X/5//n/+f/5//n/+f/5//n/+b/5v/m/+f/6v/r/+z/7f/q/+r/
6f/o/+b/5v/m/+b/6P/o/+j/6f/p/+j/6P/p/+v/7P/u/+//7f/t/+3/7P/u/+//8P/y
//H/8f/x//L/8//0//T/9P/5//v/+//9//3//v/9//3/AAACAAcACgAMAAwADgAQABAA
EQASABIAFgAXABgAGgAZABkAGAAXABoAGgAcABwAGgAaABoAGQAaABkAGQAXABcAFgAU
ABEADQALAAcABQAGAAUABAAFAAEAAAD///7/+//5//f/9//0//T/8//y//P/8f/w//D/
8v/y//L/8f/v/+//7//v/+3/6//r/+v/7v/w//H/8v/w/+3/6//p/+r/6//t/+7/7P/u
/+7/7P/r/+v/6//s/+3/7v/v//D/7f/s/+r/6f/r/+z/7f/v/+7/7v/u/+7/7P/r/+v/
6//t/+3/7//v//H/8P/w//D/8P/x//H/8v/w//H/8f/x//H/8f/w//D/8v/y//L/8v/w
/+//7f/r/+7/8P/x//L/8f/w/+//7v/v/+//7//t/+//7//v/+//7f/s/+v/6v/q/+v/
7P/t/+v/7f/t/+z/6f/p/+j/6P/s/+3/7v/v/+z/6//p/+j/5//o/+r/7f/s/+v/6v/o
/+n/6v/p/+r/7f/s/+r/6v/q/+r/6P/o/+n/6f/q/+v/6//s/+n/6P/p/+j/6P/o/+n/
6f/p/+n/6f/p/+f/6f/r/+z/8P/0//b/+P/4//n/+//6//r/+v/7/wAA/v/9//z//P8A
AAAAAAAAAAAAAAAAAAAA+//5//n/+f/5//f/9f/y/+//7//x//H/7//s/+z/7P/q/+j/
5v/l/+L/4f/g/9//4v/k/+X/5v/l/+X/5f/k/+H/4f/g/9//4//i/+D/3P/a/9b/1P/W
/9r/4//u//X/9v/5/wYAGQA0AFIAcQCNAKoAvADDAMEAqACGAG0ATwAtAB4AGQAOAAUA
/P/2/+//6//o/+n/6v/m/+b/5v/l/+L/4P/i/+H/4v/i/+L/4v/j/+T/5f/k/+P/4//i
/+X/5f/l/+X/5//m/+b/5v/n/+j/6P/o/+f/5//n/+f/6P/n/+b/5f/o/+n/6v/r/+j/
6P/o/+n/6f/p/+n/6f/p/+r/6v/q/+j/6P/o/+j/6//s/+3/7//u/+z/6//r/+n/6v/s
/+3/8P/x//L/8v/x//H/8f/y//X/9f/1//b/9//4//j/+P/7//3//f///wEABAAFAAcA
BwAIAAwADgAOAA4AEAASABQAFQAWABYAGAAZABoAHAAeAB8AHwAfAB8AHgAfAB4AIQAi
ACMAIwAhAB8AHgAbABwAHAAbABkAFQATAA8ADQALAAkABwAHAAcABgAFAAQAAQD///3/
/f/7//r/+P/2//j/9//3//j/9f/0//P/8f/0//X/9v/3//f/9f/1//X/8//0//T/9P/2
//X/9f/1//H/8f/y//L/9P/2//b/9P/x//H/8f/y//T/9P/0//T/9P/0//P/8//y//L/
8v/z//T/9P/0//T/8v/x//H/8f/z//P/9f/1//X/9P/0//T/9P/1//X/9v/3//n/+v/7
//r/+f/3//b/+P/4//j/+P/7//v/+v/5//f/+P/4//j/+v/6//r/+v/3//f/9//1//X/
9f/1//X/9f/2//f/+P/1//X/9f/1//X/9//3//b/9f/1//T/9P/3//f/9//3//n/+f/4
//j/9P/0//X/9//5//n/+//6//b/9P/0//T/9P/2//b/9//3//X/9f/0//T/8v/y//T/
9P/0//T/9f/1//P/8//z//P/8v/1//j/+v/5//z//f/+//3///8CAAIABAAEAAUACgAI
AAcABgAGAAoADAAOABAADwAOAA0ADAAHAAUABQAFAAMAAQD///z/+f/5//v/+//8//r/
+//8//n/9v/z//H/8P/v/+7/7f/t/+7/7v/u/+3/7f/t/+z/7v/v/+//7//z//D/7P/q
/+T/3v/c/9z/4P/r//j///8AAAMADAAdADoAXAB5AJMArgDEAM8AzwC8AJ4AhQBrAEsA
NAAnABoADQAEAPz/9f/v//D/8//y/+7/8P/u/+n/5v/o/+r/7f/u/+7/7v/r/+v/6//r
/+v/6//s/+z/7f/t/+3/7f/r/+r/6v/q/+3/7v/u/+7/6//r/+v/6//u/+//8P/x//H/
8f/x//H/7v/u/+7/7//x//H/8f/x//D/8P/v/+7/8P/w//D/8P/z//T/9f/3//b/9P/z
//P/9f/2//j/+f/4//f/9v/0//b/9//4//r//P/9//7/AAD+//7//f/8/wAAAwAEAAcA
CAAKAAoACwALAAwAEAASABYAFgAYABoAGwAbABsAGgAdAB8AIQAkACIAIwAjACMAJAAk
ACYAJgAoACgAKAAnACQAIwAjACEAIQAgAB4AGwAaABkAFgAVABMAEQAPAA8ADwAOAA0A
DAAHAAUAAwADAAQABAADAAIAAAD9//v/+v/7//z//f/9//v/+//7//v/+//5//n/+f/7
//z//P/8//r/+f/5//n/+f/5//r/+v/6//z//P/6//b/9f/0//T/9v/4//r//P/7//r/
+P/3//r/+v/6//v//P/8//z//P/6//n/+f/5//v/+//9//3//P/6//n/+P/7//3//v8A
AP7//////////f/9//z//P/9//7///8AAP/////+//3//f/+//7//v/8//z//P/8//v/
+//7//n//P/9//7////+//7//v/+//3//f/9//3//f///////v/7//v/+v/6//3//f/9
//3///////7//v/6//r/+//9//3//f/9//z//P/8//r/+v/9//3//f/9////AAD9//z/
+//6//z//P/9//3/+//7//r/+v/4//j/+v/6//z//P/9//3//P/7//r/+f/5//v//f/+
/wEABAAFAAYABQAHAAoACgALAAwADgAUABMAEQAPAA4AEgASABIAEgARABAADwAOAAsA
CQAJAAkACQAJAAkACAAFAAMAAwABAAAA/v///wAA/v/8//r/+f/3//X/8//x//L/9P/1
//b/8//z//P/8v/z//X/9v/3//P/8v/y//L/9P/y/+z/6P/s/+//9v8BAAoADQAQAB8A
OgBcAH0AlQCsAMIA0QDRAMIAqACPAHMATQAyACkAHgARAAgABAADAAEA/v/7//r/+v/4
//T/7f/u//D/8v/z//T/9P/0//L/8f/w/+//8v/z//X/9v/3//f/9//3//f/9v/2//b/
9//4//j/+P/2//X/9P/z//f/9//3//f/+f/5//n/+f/2//b/9v/3//j/+f/6//v/+f/6
//r/+v/6//r/+v/6//z//P/8//3//f/8//z//f/9//7/AAABAP////////7/AAABAAIA
BAAFAAUABQAGAAUABgAGAAYACgANAA4AEQAQABAADgANABIAFAAZABwAHAAcAB4AIAAi
ACMAJAAkACcAKQArAC4AKwArACoAKQAsACwALgAuADAAMAAwAC8ALQArACoAJwApACgA
JgAjACAAHwAcABsAGQAXABUAFQATABIAEQAQAA0ACwAJAAkACgAKAAkACAAGAAMAAQAA
AAIAAgACAAEAAQABAAEAAQABAP///////wEAAgACAAIA///9//z/+//7//3/AAACAAAA
AgACAAAA////////AAAAAAAAAAAAAP7//v/9//3//v/+//7///8CAAIAAgACAAAA////
////AQABAAMAAwACAAAA///+/wAAAQABAAIAAAABAAEAAQD//////v/+////AAABAAIA
AgABAP///f/+/wAAAQACAAAAAAAAAAAA/f/9//3/+//+////AAABAP///v/9//z//P/9
//7//////wEAAQAAAP/////+//7/AQABAAEAAQAAAP///f/8//z//P/9////////////
/v/+//7//P/8//3//f/9//3//f/7//v//P/6//v//P/9//7/+//6//r/+f/5//n/+P/4
//j/+P/6//r/9//2//b/9f/2//f/+P/5//b/9//4//j/+f/8//3//v8AAAMABwAIAAcA
BgAGAAoACgAJAAgACAAJAAgABwAGAAYABgAGAAYABQADAAMAAwAAAP3/+v/2//j/+f/8
//3/+//4//j/+P/1//L/7//t/+3/7f/t/+3/7P/s/+v/6v/q/+v/7P/s/+r/6//r/+v/
6f/q/+r/6v/o/+b/4v/e/+L/6f/u//f/AgALABIAIwBCAGIAdwCPAKgAvgDHAMcAtACU
AHcAVwAzABoAEwAMAAUAAgAAAPv/9f/w/+3/7P/q/+r/6v/n/+j/6v/q/+r/6v/p/+j/
6f/p/+n/6f/p/+n/6v/q/+r/6f/o/+f/6P/o/+n/6v/p/+r/6v/q/+v/6//r/+v/7f/t
/+3/7f/s/+v/6v/p/+n/6v/r/+3/7P/r/+r/6f/q/+z/7f/u/+7/7v/u/+7/7//u/+3/
7f/u/+7/7//x/+7/7v/v/+//8P/x//L/8v/y//P/9P/2//X/9f/1//b/+v/8//3//v8A
AAEAAAABAAQABgAGAAcACQAKAA4AEAARABAAEQASABcAGQAbABwAGwAbABsAHAAeAB8A
HwAfACIAIgAkACQAIwAiACEAHwAhACEAIgAhACAAHgAbABcAGAAXABQAEwARAA8ADQAN
AAkACAAHAAYABAADAAIAAwD///7//P/6//r/+f/5//r//P/8//z/+//6//n/+P/3//r/
+f/6//v/+P/4//f/9v/2//X/9f/1//T/9f/3//j/9//4//f/9P/0//X/9v/4//f/9v/1
//T/9P/0//P/8//1//b/9//5//j/+P/4//j/+v/5//n/+f/4//f/+P/3//j/+P/5//r/
/P/9//3//v/7//v/+v/5//r/+//7//z/+v/4//b/9P/2//f/9//3//n/+v/6//r/+P/4
//j/+P/5//n/+f/3//j/9//2//X/9v/2//b/9v/z//P/8//z//P/9f/1//T/9P/1//X/
9v/0//P/8v/x//P/8//y//L/8v/y//P/9f/y//H/8P/u//H/8v/x//L/8//z//P/8//x
//L/8v/y//L/8v/x//D/8P/v//D/8f/x//L/8v/y//T/9P/x//D/8P/v/+//7//v/+//
7v/x//T/9v/3//r/+//8//3///8CAAIAAQAAAAAABAAFAAUABQAGAAYABgAGAAYABAAE
AAQABAADAAEAAQABAP///f/7//j/+P/5//z//f/4//T/8//y//P/8v/x//H/7//t/+v/
6f/p/+r/6v/q/+r/6//s/+z/6//r/+r/6f/r/+z/6P/o/+r/5v/e/9z/4P/j/+z/+f8A
AAUACgAbADQAUgBvAIUAogC8AM0AzwDAAKQAhQBpAEUAKgAdABQACQACAAAA+f/z//D/
7//u/+r/6P/q/+n/6P/q/+z/7P/s/+v/6v/r/+v/6//r/+n/6f/q/+r/6v/p/+j/5//q
/+r/6//s/+r/6v/p/+j/6v/r/+z/7f/u/+3/7P/r/+3/7f/t/+3/7f/u/+//8f/u/+3/
7P/r/+3/7v/u/+7/7//w//H/8v/x//D/7//v//L/8v/z//X/8v/y//P/8//1//X/9f/0
//T/9f/2//j/+P/3//b/9v/6//z//f/+//7////+////AwAGAAcACQAJAAoADgAQABAA
EAASABQAFwAZABsAHAAbABsAGwAcAB4AHwAfAB8AIQAiACUAJgAjACIAIQAfACEAIQAi
ACEAIAAeABsAFwAYABcAFAATABEADwANAA0ACQAIAAcABgAFAAMAAQABAP7//v/9//z/
/f/7//r/+v/4//j/+P/3//f/9//3//f/+P/3//j/+f/2//b/9f/0//f/9//4//n/9f/1
//b/9v/0//b/9v/0//T/9f/2//j/9//2//X/9P/1//b/9v/3//j/+P/4//n/+f/4//f/
9v/3//f/+P/5//f/9//5//n/+f/4//j/+P/4//n/+f/6//r/+//7//v//f/9//z//P/8
//z//P/8///////+//3/+//8//z//P/6//r/+v/6//z//f/+//3//f/7//n/9//3//j/
+f/6//n/+f/5//n/+P/5//j/9v/4//n/+f/6//j/9//2//X/9//5//r//P/5//j/+P/5
//X/9//3//j//P/6//r/+v/6//j/+P/5//n/+f/5//j/+P/2//b/+P/4//b/9v/3//f/
+f/5//n/+f/3//n/+//8//3/AAABAAIAAQADAAYABgAGAAYABwAMAA8ADwAPABAADwAO
AA0ADAANAA4ADwAQAAwACQAIAAcABwAFAAMAAAD/////AQABAP7/+v/5//j/9//2//X/
9f/y//H/8P/v/+//8P/w//D/8f/x//H/8P/u/+//7//v/+//8P/y//D/7P/o/+L/3v/g
/+X/7v/5/wIABwAKABMAKgBOAG8AiQCkAL4AzwDTAMoArgCPAHMATwAyACUAIgAZAAoA
AAD9//v/+P/z//L/8v/y//D/7//s/+z/6v/p/+r/6v/q/+v/7f/v//H/7//t/+z/6v/u
/+//8P/x//D/7v/t/+z/7f/u/+7/7v/u/+//8P/x//D/7//u/+3/8P/x//L/8//0//T/
9P/1//T/8//y//H/8f/y//L/8v/y//L/8v/y//T/9P/0//X/9f/0//T/9f/z//T/9v/3
//r/+//8//z/+v/5//j/+P/8//3//v8AAAEAAgACAAIABAAFAAQABQAHAAoACwANAA4A
DgARABIAFwAYABsAHgAeAB8AIAAgACEAIQAhACIAJQAnACgAKQAnACYAJwAmACcAKAAp
ACkAKAAnACcAJQAjACIAIAAdAB0AHQAbABsAGAAVABIAEQARABAADwAOAAkABwAFAAUA
AgACAAEAAAACAAEAAQACAAEAAAD///3//f/9//3//f/9//v/+//7//v//P/8//z//P/7
//v/+//3//f/+P/4//r//P/8//r/+f/5//n/+v/4//j/+P/4//r/+v/5//n/+P/4//j/
+f/6//r/+v/6//r/+f/5//n/9//3//n/+f/8//z//f/+//3//f/8//z//v//////////
/////v/+//z//P/8//z//f/9//z/+//5//r/+v/6//z//P/8//z//f/9//3/+//8//v/
+v/5//r/+v/6//r/+P/3//b/9f/2//n/+v/6//v/+//6//r/+v/5//j/9//6//v/+//8
//j/+P/5//v/+f/5//n/+P/2//b/9P/0//P/9f/7//v/+P/6//r/+v/6//j/9v/1//P/
9v/3//f/+P/1//T/9f/0//X/9v/4//n/+//7//v/+//4//n/+v/6//3/AAABAAIAAwAF
AAgACAAHAAYABgAKAAwACwAKAAoACgAKAAoACgALAAwADQAOAAkABwAHAAcABQADAAEA
/v//////AQABAP7/+v/5//j/+P/2//T/8//0//P/8v/x//D/8P/v/+7/7//v/+//7v/s
/+3/7f/t/+3/8P/y/+7/6P/o/+T/4P/i/+n/9P/9/wIABwAOABkAMABUAHEAiwCmAMAA
zQDNAL4AoACBAGEAPQAgABkAFgAPAAgAAAD7//X/8P/x//D/7v/u/+7/7f/q/+r/6P/n
/+j/6P/o/+r/6//s/+3/7P/r/+v/6v/r/+v/6//r/+v/6v/q/+r/6f/q/+r/6v/q/+v/
7P/t/+3/7f/t/+3/7f/t/+3/7f/t/+7/7//x/+//7//v/+//8f/y//L/8v/w//D/8P/w
//L/8v/y//P/8//y//L/8//x//L/9P/1//b/9//4//j/9f/1//X/9v/4//n/+v/8//3/
/v/+//7///8BAAEAAwAFAAgACQALAAoACgANAA4AEwAUABcAGgAaABsAHAAcABwAHQAe
ACAAIgAjACMAIwAiACIAJAAkACYAJgAmACUAIgAhACEAHwAfAB4AHAAZABkAGQAXABcA
EgAPAAwACwAJAAgABwAGAAQAAwACAAMA///+//z/+v/6//n/+f/6//r/+v/6//n/+f/5
//n/+f/7//n/+f/5//f/+P/4//j/+v/5//n/+f/1//X/9v/2//b/+P/4//b/9v/3//j/
+v/5//j/9//2//j/+P/3//f/9v/2//b/9//4//j/+P/4//f/9f/0//P/9P/1//j/+f/6
//r/+//8//r/+f/3//b/9v/3//f/9//4//n/+f/6//j/+P/4//j/+v/7//v/+//5//r/
+v/6//j/+P/4//j/+P/5//r/+f/6//n/+P/3//f/+P/5//r/+P/3//b/9f/3//n/+f/4
//n/+f/4//j/+P/3//b/9f/2//f/9//4//X/9P/0//X/9//3//f/9v/4//j/9v/2//b/
9f/0//P/9f/3//n/+P/3//b/9f/0//T/9P/1//X/9//3//b/9v/z//L/8//y//X/9v/4
//n/+P/3//b/9f/1//f/+f/6//v//v///wAAAQADAAYABgAGAAYABwAMAAoACQAIAAgA
DAAMAAwADAAMAAwADAAMAAgABQAEAAMAAwABAP///P/7//v//f/9//z/+v/7//z/+P/2
//T/8//w/+//7v/t/+//8P/w//D/7v/t/+z/6v/r/+3/7v/v//H/8P/u/+z/7P/o/+L/
4P/m/+//+v///wQABwAMABsANgBaAHkAkwCsAMIAyQDLALoAmgB/AGUAQQAoACEAGAAN
AAQA/P/5//f/9P/1//j/+v/2//L/6//o/+r/7P/t/+7/7v/u/+v/6//r/+v/7f/t/+7/
7v/v/+//7//v/+3/7P/s/+z/7v/w//H/8v/x//H/8f/x//H/8f/x//H/8f/x//H/8f/u
/+7/7v/v//H/8f/x//H/7//w//D/8P/y//L/8v/y//T/9P/0//X/9P/y//H/8f/z//T/
9v/3//f/9//3//b/9v/3//j/+v/7//v/+//8//v//P/8//z/AQADAAMABQAEAAYABgAH
AAkACgAOABAAFAAUABYAGAAYABkAGgAaAB4AHwAgACIAIwAlACYAJwAnACYAJwAmACgA
KAAoACcAJQAjACIAHwAgACAAHwAdABoAGQAWABUAEwARAA8ADwAPAA4ADQAMAAcABQAD
AAMABAAEAAMAAgAAAP3/+//6//z//P/8//v//f/9//3//f/8//n/+P/3//j/+v/7//z/
+//5//j/9//1//X/9v/2//j/+v/6//j/9v/1//T/9P/2//b/9v/2//j/+P/3//f/9v/2
//b/9//5//r/+//8//n/9//2//X/9v/3//r/+//5//j/+P/4//j/+f/5//r//P/9//3/
/f/8//v/+f/4//n/+v/7//z//f/9//z/+//5//r/+v/6//v//P/9//7//P/7//r/9//6
//v//P/9//r/+v/6//r/9//3//f/9//5//v/+//6//j/9//1//T/9v/3//j/+f/3//f/
9v/2//b/9v/3//n/+f/5//n/+P/2//b/9P/0//f/9//3//j/9v/2//b/9v/2//b/9//3
//n/+f/4//j/9f/0//X/9P/2//b/9//3//X/9f/1//X/8//1//f/+P/7//7///8AAAEA
AwAGAAYACAAIAAkADgAMAAsACgAKAA4ADgAOAA4ADAAMAAwADAALAAkACQAJAAkABwAF
AAIAAAD//wAA//////z//P/8//r/+P/2//X/8//x/+//7f/u//D/8f/y//D/7//u/+z/
7v/v/+//7//x//L/7v/s/+r/5v/g/+D/5P/t//j/AwAGAAsAEgAlAEQAZgCBAJsAtgDM
ANcAzwC4AJgAfwBhAEEAKgAjAB4ADwACAPr/9f/1//T/8//y//D/8v/0/+//7P/s/+r/
7f/u/+7/7v/v/+//7//v/+//7//w//D/8f/x//H/8f/x//D/8P/w//H/8v/y//L/8//z
//P/8//z//P/8//z//T/9f/2//f/9f/0//P/8//z//P/8//z//T/9v/3//j/9//2//X/
9P/5//r/+//9//z/+v/5//n/+f/6//z//f/////////+//7///8AAAIABQAFAAUABgAH
AAgACAAIAAsADQANAA8AEgAUABQAFQAVABYAGgAcAB8AIAAjACYAJwAnACcAJgAqACsA
LAAuADAAMQAxADEAMQAwADEAMAAxADIAMwAzADAALwAvAC0ALQAsACoAJwAoACcAJAAj
AB8AHQAbABsAGwAaABkAGAATABEADwAPAA4ADgANAAwADQALAAoACgAIAAgACAAHAAoA
CwAMAA0ACgAHAAYABQAFAAYABgAGAAgABwAHAAcAAwADAAQABAAFAAgACQAIAAYABQAE
AAQABAAEAAQABAAGAAYABQAFAAUABAADAAMABgAGAAYABgAGAAUABQAFAAcABwAJAAkA
CwAKAAoACgAJAAkACAAIAAgACQAJAAkACwALAAoACgAKAAoACgAKAA0ADQAMAAsACQAK
AAoACgAMAAwADAAMAAsACwALAAkACwALAAsACwAMAAwADAAMAAkACQAJAAkACwANAA0A
DAALAAsACgAKAAsACwALAAsACwALAAoACgAIAAgACQALAA0ADQANAAwACwAKAAcABgAH
AAcABwAHAAkACQAJAAgABQAFAAcACAAKAAkACQAJAAkACQAJAAcABwAHAAkACQALAAsA
DQALAA==
         </WaveFormData>
      </LeadData>
      <LeadData>
         <LeadByteCountTotal>10000</LeadByteCountTotal>
         <LeadTimeOffset>0</LeadTimeOffset>
         <LeadSampleCountTotal>5000</LeadSampleCountTotal>
         <LeadAmplitudeUnitsPerBit>4.88</LeadAmplitudeUnitsPerBit>
         <LeadAmplitudeUnits>��V</LeadAmplitudeUnits>
         <LeadHighLimit>2147483647</LeadHighLimit>
         <LeadLowLimit>268435456</LeadLowLimit>
         <LeadID>V1</LeadID>
         <LeadOffsetFirstSample>0</LeadOffsetFirstSample>
         <FirstSampleBaseline>0</FirstSampleBaseline>
         <LeadSampleSize>2</LeadSampleSize>
         <LeadOff>FALSE</LeadOff>
         <BaselineSway>FALSE</BaselineSway>
         <ExcessiveACNoise>FALSE</ExcessiveACNoise>
         <MuscleNoise>FALSE</MuscleNoise>
         <LeadDataCRC32>2786028587</LeadDataCRC32>
         <WaveFormData>
DwANAAsACwAJAAQAAQAAAAAAAQABAAEAAAAAAP///v////////////z//P/8//z/+//7
//v/+v/6//r/+v/6//j/+f/5//r//P/7//v/+//5//n/+P/4//n//P8DAAsAFQAcACYA
MgA6AEAASgBXAFgAXABwAIUAiQB1AD8A8/+v/3D/P/8w/y7/MP8s/yj/L/9E/1n/af98
/47/n/+v/77/yv/U/9v/4//o/+r/7P/v//L/8//z//T/9P/2//f/+P/5//n/+f/7//v/
+//9//3//f/9//7//P/8//z//P/9//7//v/+/wAAAAABAAEAAAD///7//f/+//7//v/+
//7//v/+//7//v/+//7///////////////3//f/9//3//f/+//7//v8AAP////8AAP7/
/v/+//7//f/9//3//P/8//z//f/9//3//P/7//r/+f/6//v//P/6//n/+P/3//n/+f/3
//b/9P/0//T/9P/y//L/8v/x//H/8P/x//L/8f/x//H/8P/x//H/8f/x//H/8f/x//H/
8f/z//T/9f/3//j/+P/4//n/+f/4//j/+f/6//v//P/8//z//P/8//v/+//7//v/+//6
//v//f/6//n/+P/3//f/+P/5//n/+f/5//n/+P/4//j/+P/4//r/+f/5//n/9//3//j/
+P/6//n/+f/4//j/+P/4//j/9v/3//f/9v/4//j/+P/4//j/+P/4//n/+v/6//r/+f/5
//n/+f/6//j/+P/4//j/9//3//j/+P/3//f/9v/1//X/9f/1//X/9//2//b/9v/3//f/
9//3//n/+f/5//n/9v/2//b/9//5//n/+f/4//n/+f/5//j/+P/4//j/+P/3//f/9v/2
//X/9f/1//b/9//3//j/+f/3//f/9//2//j/+P/4//j/+P/4//f/9//2//b/9v/2//j/
9//3//f/9f/2//b/9v/5//f/9v/4//r/+P/4//j/+P/2//b/9//3//j/+P/4//j/+P/3
//b/9f/2//b/9//4//b/9v/2//b/9v/3//f/9//5//v//v8AAAEAAQADAAIAAwAEAAUA
BwAGAAYABgAGAAYABgAEAAEAAAD//wAA///5//X/8//y//X/9f/1//X/+P/4//j/9//2
//X/9P/y//P/9P/1//X/8//z//L/8v/y//L/8v/y//H/8f/y//L/8//z//P/8//z//L/
9P/3//b/+/8DAA0AFAAcACYAMgA8AEgAWQBeAFwAaAB9AIsAfQBHAPn/sf9u/zX/IP8i
/yL/Iv8g/yX/OP9P/2H/dP+G/5X/p/+8/8r/0v/b/+H/5P/m/+j/6//u/+//7//y//L/
9P/1//T/9f/1//X/9v/3//j/+//5//n/+f/6//z//P/8//z/+//8//z//P/8//z//f/9
//3//f/9//3//P/8//z//P/9//7///8AAAAAAAAAAAEA//////////8BAAEAAQABAAEA
AgACAAIAAAD/////AAAAAAAAAAAAAAEAAQABAAAAAgACAAMAAwACAAIAAgACAAAAAAAA
AAAA/////////////////f/8//7//v/+//7//P/8//z/+//6//j/+P/4//n/+f/5//j/
9f/1//X/9f/3//f/9//3//f/+f/6//v/+//8//z//P/+//////8AAAAAAAAAAAAAAgAC
AAIAAgACAAEAAAD//////v///wEAAQABAAEAAQD///7//f/7//z//f/+//7//v/+//7/
/v/+//3//f/9//3//f/+//7//P/7//v/+v/7//z//f/+//z//f/9//z//v/+//7//v/+
//7//v////7//v/+//3/////////AAD+//7//v/+//3//f/+//7///8BAAIAAwACAAEA
AAD//wEAAAAAAAAAAQABAAEAAQD/////////////AAABAAMAAgABAAAA/v/+////AAAA
AAAAAAAAAAAA//////7//v////////8AAP7//f/9//3/AAABAAIAAgABAAAA///+//7/
/v/9//3/AAAAAAAAAAD+//3//f/9//3//v/+//7/+//7//z//P/5//3///8AAP7//v/+
//7/+v/6//v/+//7//z//f/+//3//f/9//3/+//6//r/+v/8//z//P/8//r/+//7//v/
/f///wIABAAGAAcACgAKAAoACgAKAAsADgAOAA4ADgANAAwACQAFAAUAAwADAAEA/P/5
//j/+P/3//f/9//3//r/+v/6//n/+f/5//n/+P/4//j/+P/3//X/9f/0//T/9P/0//T/
9P/2//f/+f/6//j/9//2//X/9//2//b/+f/6//3/CQATABoAIAAsADYAQABOAF0AXgBe
AGwAfwCFAGsAKQDZ/5H/VP8r/yD/Hv8e/yD/IP8r/0L/W/9v/4D/lP+j/6//wP/S/9r/
3//l/+j/6P/o/+3/8P/x//H/9P/0//b/9//2//f/9//3//f/9//3//n/+f/5//n/+v/6
//r/+v/6//z//v///wAA/f/8//z/+//8//3//v///wAAAAAAAAAAAAAAAAAAAAAAAAAA
AAABAP//////////AQABAAEAAQADAAQABAAEAAIAAQABAAIAAwAEAAUABgAEAAMAAgAA
AAEAAgAEAAUABgAGAAYABgAEAAQABAAEAAMAAwADAAMAAwADAAEAAAACAAIAAgACAAIA
AgACAAEA/v/8//z//P/9//3//f/8//n/+f/5//n/+//7//v/+//7//3//v//////AAAA
AAAAAgADAAMABAAEAAQABAAEAAQABAAEAAQAAwADAAMAAwACAAAAAAABAAIAAwAEAAUA
AwACAAEA//8BAAEAAQAAAP7//v/+//7//v/9//3//f//////AAAAAP7//f/9//z//P/8
//z//P/+///////+//7//v/+//7//v/+//7///8AAAAAAAD//////////wAAAAAAAAAA
AAD9//3//v/+/wAAAQABAAEA//////////8BAAAAAAAAAAEAAQABAAEA//////////8A
AAAAAAABAP////////7//////////v/+//7//v/+//3//f/8//z/////////AAD+//3/
/f/9//3//f/9//z//P/8//z//P/8//z/+//7//7//v/+//7//P/7//v/+//7//z//P/8
//v/+//8//z/+//6//z//P/8//z/+//8//7////9//z/+//6//v/+//7//v/+//6//r/
+v/8//z//P/8//z//f/9//3//f///wIABAAIAAkADAAMAAoACgAKAAsADAAMAAwADAAK
AAoACAAFAAMAAQABAP//+v/3//b/9v/5//n/+f/5//j/+P/4//f/9//3//f/9v/0//T/
9P/z//X/9f/0//T/9P/0//T/9P/3//f/+P/4//X/9f/1//X/8//2//b/9f/6/wUADwAX
ABwAJAAsADIAPgBSAF0AWgBcAHAAgwCBAF8AGwDR/43/UP8v/yj/KP8o/yT/JP8x/0j/
X/9z/4b/lv+n/7f/xP/Q/9r/3//l/+r/7v/w//H/9P/1//X/9v/2//j/+f/6//v/+//7
//n/+f/5//v//f/9//3//v8AAAAAAAAAAAEAAgACAAIAAgACAAMAAwABAAEAAQABAAQA
BAAEAAQABAAEAAQABAACAAIAAgADAAMAAwADAAMAAwADAAMAAwADAAQABAAEAAQAAwAD
AAQAAgACAAIAAgAFAAUABQAEAAQABAAFAAUABgAGAAYABgAEAAQABAAEAAEAAQABAAEA
AgADAAIAAgABAAAA///+//z//P/8//v/+//6//v//P/7//v/+//6//v/+//7//v/+//7
//v/+//7//3//v//////AAAAAAAAAgADAAMABAAGAAYABgAGAAQABAAEAAQABwAHAAcA
BwAGAAQABAAFAAMAAwADAAMAAgACAAIAAQABAAEAAQAAAAIAAgACAAIABAADAAMAAwAC
AAEAAQAAAAIAAQABAAAAAAAAAAAAAAACAAMAAwACAAAAAAAAAAAAAAAAAAAAAQACAAIA
AgABAAEAAQABAAIAAgACAAIAAgABAAEAAgACAAAAAQABAAEAAwADAAMAAwADAAIAAgAC
AAMAAwADAAMAAQABAAEAAQAAAAAAAAABAAEAAQABAAAAAAABAAIAAgACAAIAAgACAAEA
AQAAAAAAAQABAAEAAgACAAEAAQABAP////////7/AAAAAAAAAAACAAIAAQABAAAAAAAA
AAAAAQABAAIAAwABAP7//P/+/wAAAgACAAIAAgD+//7//////wAAAAAAAAAAAQABAAEA
AQD///7//v/+/wAAAAAAAAAAAAABAAEAAQD//wEABAAGAAoACwAOAA4ADAAMAAwADQAQ
ABAAEAAQABAAEAAOAAsACQAHAAcABQAAAP3//P/8//v/+//7//v//v/+//7//f/9//3/
/f/8//r/+v/6//n/+//7//r/+v/4//j/+P/4//v/+//8//z/+//7//v/+//9//7//v//
/wIACQARABcAHgAoADQAOgBAAFIAYQBiAGIAcgCJAI0AeQBDAPn/r/9w/0P/NP8y/zT/
Mv8w/zf/TP9f/3H/gv+S/6P/tf/E/9D/3v/n/+v/7v/y//T/9f/4//n/+f/8//z//v//
/wAAAQABAAEAAwADAAMABQADAAMAAwAEAAQABAAEAAQABwAIAAgACAAIAAgACQAJAAcA
BwAHAAcACgAKAAoACgAIAAgACAAIAAgACAAIAAkACwALAAsACwALAAsACwALAAkACgAK
AAoACgAJAAkACgAKAAoACgAKAAsACwALAAoACAAIAAkACQAKAAoACgAKAAYABgAGAAYA
BgAHAAgACQAJAAkABwAGAAQABAAEAAQABAAEAAQAAwAAAP7//v/+/wEAAQABAAAAAQAB
AAEAAQD//////////wEAAwAEAAUABQAGAAYABgAIAAkACQAKAAwADAAMAAwACgAKAAoA
CgALAAsACwALAAwACgAKAAsACQAJAAkACQAIAAgACAAHAAcABwAHAAYACAAIAAgACAAI
AAcABwAHAAcABwAIAAgACgAJAAkACAAGAAYABgAGAAcACQAKAAoACAAIAAgACAAIAAgA
CAAJAAoACgAKAAkABwAHAAcACAAIAAgACAAIAAUABQAGAAYABgAHAAcABwAJAAkACQAJ
AAcABgAGAAYACQAJAAkACQAHAAcABwAHAAgACAAIAAkACwALAAsACgAHAAcABwAGAAcA
CAAJAAoACgAJAAcABgAHAAcABwAIAAgABwAHAAcACQAJAAkACAAGAAYABgAGAAQABAAD
AAMABgAGAAYABgAIAAcABwAHAAUABgAGAAYABQAFAAYABgAFAAUABQAFAAcACgAIAAgA
CAAIAAYABgAHAAcABgAGAAYABgAHAAcABwAHAAUABAAEAAQABQAGAAcACAAHAAcABgAF
AAcACQAMAA4AEAARABQAFAAWABYAFgAXABYAFgAWABYAFgAWABQAEQARAA8ADwANAAYA
AwACAAIABQAFAAUABQAGAAYABgAFAAMAAwADAAIABAAEAAQAAwAFAAUABAAEAAIAAgAC
AAIAAwADAAQABAADAAMAAwADAAMABAAEAAUACgAPABMAGwAiACoANgBCAEoAWABnAG4A
bAB2AI0AlQCBAEkA+/+v/2z/Qf8w/yr/LP8u/yz/M/9G/2H/d/+K/5z/q/+7/8r/2v/m
/+//8//2//j/+v/9/wAAAQABAAIAAgAEAAUABgAHAAcABwAJAAkACQALAAsACwALAAwA
CwAKAAkACAAKAAwADQAOAAwADAANAA0ACwALAAsACwAOAA4ADgAOAAwADAAMAAwADQAO
AA8AEQAPAA8ADwAPAA8ADwAPAA8AEQASABIAEgAQAA8ADwAQABIAEgASABIAEQARABEA
EAAQABAAEQARABIAEgASABIAEAAQABAAEAARABEAEQARABMAEwARABAADgAOAA4ADgAQ
ABAAEAAPAAwACgAKAAoACwALAAsACgAJAAkACQAJAAkACQAJAAkACQALAAwADQALAAwA
DAAMAA4ADwAPABAADgAOAA4ADgAQABAAEAAQABEAEQARABEAEAAOAA4ADwAPAA8ADwAP
AA4ADgAOAA0ADQANAA0ADAAMAAwADAAMAAoACQAJAAkACwALAAwADAAKAAkACQAIAAgA
CAAIAAgACgALAAsACgAKAAoACgAKAAoACgAKAAsADAAMAAwACwALAAsACwAMAA4ADgAO
AA4ADAALAAsACgALAA0ADgAPAA0ADQANAA0ADQAMAAwADAAPAA8ADwAPAA0ADQANAA0A
DAAMAAwADQANAA0ADQAMAAsACwALAAoACwAMAA0ADgANAA0ADAAMAAsACwALAAwADAAL
AAsACwALAAsACwAKAAoACgAKAAoACAAIAAcABwAKAAoACgAKAAoACQAJAAkACQAKAAoA
CgALAAsADAAMAAkACQAJAAkACQAJAAoACwAKAAgACAAIAAgACAAIAAkACQAIAAgACAAI
AAcABwAHAAcACQAIAAgACAAGAAYABgAGAAYABwAHAAcABQAHAAoADAAOAA8AEgASABMA
FAAVABcAFwAWABUAFAAUABQAEgAPAA8ADQANAAsABQABAP///v8BAAEAAQABAAIAAgAC
AAEAAQABAAEAAAAAAAAAAAD////////+//7/AAAAAAAAAAAAAP/////+////////////
AQD+//7/AQACAAsAFwAdACIALgA4AD4ASgBaAGMAYABkAHgAiwCNAG8AJwDZ/5P/VP8v
/yj/LP8s/yr/LP83/07/Zf95/4z/nP+t/7//0P/c/+T/6f/t//D/8v/0//n//P/9//3/
/P/8//7///8AAAEAAQABAAMAAwADAAUABQAFAAUABgAIAAgACAAIAAcACAAIAAgABgAG
AAcABwAIAAkACgALAAoACgAKAAoACgAKAAoACgAKAAoACgALAAsACwALAAsACwALAAsA
CwALAAwADAAMAA4ADQANAA4ADAAMAAwADAALAAsACwAKAAsADAAOAA8ADgAOAA4ADgAO
AA4ADgAOAA0ADQANAA0ADQANAAsACgAKAAoACgAKAAkACAAHAAUABQAEAAUABgAHAAcA
BwAGAAMAAwADAAMAAwADAAMAAwABAAMABAAFAAcACAAIAAgACgALAAsADAAMAAwADAAM
AAwADAAMAAwADQANAA0ADQAOAAwADAANAAsACwALAAsACgAKAAoACQAJAAkACQAIAAYA
BgAGAAYACAAHAAcABwAFAAUABgAGAAQAAwADAAIAAwAEAAUABgAFAAUABAACAAMABAAF
AAYABgAGAAYABwAGAAYABgAFAAYABwAIAAoACQAIAAcABgAGAAcACQAKAAkACQAIAAcA
CQAJAAkACQAJAAgACAAIAAgABwAGAAUABQAFAAUABQAGAAYABgAHAAUABQAFAAQABAAF
AAYABgAEAAQABAAEAAUABQAEAAQAAwADAAMABAACAAEAAQABAAIAAwAEAAQAAwACAAEA
AAACAAIAAQABAAAAAAAAAAAAAgABAAEAAQABAAIAAgACAP////8AAAAAAAABAAIAAwAD
AAAAAAAAAAAAAAAAAAAAAQABAAAAAAAAAAAAAQABAAEAAQADAAIAAgACAAEAAAD///7/
//8BAAIAAwABAAMABgAIAAgACQAMAAwADQAOAA8AEQARABAADwAOABAAEAAOAAsACQAH
AAcABQD///v/+f/4//v/+//7//v/+v/6//r/+f/7//v/+//6//z//P/8//v/+f/5//j/
+P8AAAYADAASAAsAAwD8//T/9f/3//n/+//9//z/9v8NAAAACQAVACUAIgA0ADQAPgBC
AFQAVwBiAE4AXgCTAJMAeQBLAOf/xf+E/0X/KP8u/yj/Nv8u/zX/Qv9f/2n/gv+Q/6X/
q//C/8z/3v/h/+X/6v8AAPb/9//6//v/+//7//r/+//7//3///8AAAEAAAD///7////9
//3//f/+//7//v/+//7///8AAAAAAAAAAAAAAQABAAMAAwADAAMAAgACAAIAAgAEAAQA
BAAEAAMAAgABAAEAAwADAAMAAwADAAMAAwADAAEAAgACAAIABAADAAMABAADAAIAAQAA
AAMAAwADAAIAAAAAAAEAAQAAAAAAAAAAAP//AAABAAIA/////////////////f/8//z/
/P/8//z//P/8//z/+//6//j/+P/4//n/+f/5//j/+f/5//n/+f/5//n/+f/5//f/+f/6
//v//P/+////AAAAAAEAAQACAAQABAAEAAQABAAEAAQABAAEAAMAAgABAAMAAgADAAUA
BAADAAIAAQAAAAAAAAD//wEAAQABAAAAAAAAAAAAAAAAAP////////////8AAAAAAAD/
/////v8AAAAAAAAAAP7///////7/AAAAAAAAAAD+//7//v///wAAAAAAAP//////////
AAD+//7//v/+//3//f/+//7//f/9//z/+//9//3//f/9/////v/+//7//f/9//3//f//
//////////7//v/+/////f/9//3//P/8//3//v/+//z//P/8//z//f/9//z//P/9//3/
/f/+//7//f/9//3//////////v/8//z//P/8//7//v/9//3//P/8//z//P/+//3//f/9
////AgD8//r//P/8//z//P/8//z//P/9//3//P/8//z//P/9//3//f/9//3//P/8//z/
/P/8//z//P/+//////////7///8BAAIABgAHAAoACgAMAAwADAANAAwADAAMAAwADgAO
AAwACQAFAAMAAwABAPz/+f/4//j/+f/5//n/+f/6//r/+v/5//n/+f/5//j/+P/4//j/
9//3//f/9v/2//j/+P/4//j/9//3//j/+P/5//n/+f/5//n/+P/4//n//P8DAAsAEwAc
ACIAKgAyADwASABZAGAAYABsAIEAjwCFAFUACwDD/4D/Sf8w/yz/LP8q/yb/K/88/1H/
Z/96/4z/n/+v/77/zP/U/93/4//o/+z/8P/x//T/9f/1//j/+P/6//v/+v/7//v/+//7
//v/+//9/////////wAAAAAAAAAAAAD//wAAAAAAAAIAAgADAAMAAwADAAMAAwAEAAQA
BAAEAAQABAAEAAQAAgACAAIAAwAEAAUABgAHAAUABQAFAAUABQAGAAYABgAGAAUABQAG
AAYABgAGAAYABwAHAAcABgAGAAYABwAHAAYABgAGAAYABgAGAAYABgADAAMAAwADAAUA
BQADAAIAAAAAAAAAAAAAAAAAAAD//wAA/v/+//7//f/9//3//P/9//3//f/9//3//f/9
//3/+//9//7///8BAAIAAgACAAQABQAFAAYABgAGAAYABgAGAAYABgAGAAUABQAFAAUA
BwAGAAcACQAGAAUABAADAAQABAAEAAMAAwADAAMAAgACAAIAAgACAAQAAwADAAMAAgAB
AAEAAAACAAEAAQAAAAAAAAAAAAAAAAABAAEAAAABAAIAAwAEAAMAAgABAAEAAgACAAIA
AQD///////8AAAIAAgACAAIA/////wAAAAAAAAEAAQABAAEAAQABAAEAAQAAAAAAAAAB
AAEAAQABAAMAAwADAAMAAQAAAP////8BAAEAAQAAAP////////7///8AAAEAAgABAAEA
AAAAAP///////wAAAgABAAEAAQABAAEAAQAAAAAAAAAAAAAAAgACAAEAAQACAAIAAgAC
AAQAAwADAAMAAQACAAIAAgD/////AAAAAAMAAwADAAMAAAACAAIAAgACAAAAAAABAAEA
AAAAAAAAAAD//////////wEAAAAAAAAAAAAAAAAAAAACAAMAAwADAAEAAwAGAAgACgAL
AA4ADgAOAA4ADgAPAA4ADgAOAA4AEAAQAA4ACwAHAAUABQADAAAA/f/8//z//f/9//3/
/f/+//7//v/9//3//f/9//z/+v/6//r/+f/6//v/+//8//r/+v/6//r/+f/5//r/+v/6
//v//P/9//3//P/6//v/AAAJAA8AFwAgACgAMAA4AD4ATABdAGIAYgBwAIcAjQB1ADkA
6f+f/17/M/8m/yb/KP8m/yL/Lf9E/1v/bf+C/5b/p/+3/8j/1P/c/+X/6f/s/+7/9P/3
//r/+//7//r/+v/8//3/AAABAAEAAQD///////8BAAEAAQABAAIABAAEAAQABAAEAAQA
AwACAAQABAAFAAUABQAFAAUABQAGAAYABgAGAAgACAAIAAgABgAGAAYABwAHAAcABwAH
AAcABwAHAAcABwAIAAgACAAKAAkACQAKAAgACAAIAAgACwALAAsACgAKAAoACwALAAoA
CgAKAAoACQAKAAsADAAJAAkACQAJAAkACQAHAAYACAAIAAgACAAGAAYABgAFAAUABAAF
AAYABAADAAIAAAAAAAEAAgADAAEAAQABAAEA//8BAAIAAwAFAAYABgAGAAcABwAGAAYA
BwAIAAkACgAIAAgACAAIAAkACQAJAAkACgAIAAgACQAIAAcABgAFAAUABgAHAAcABQAF
AAUABAAEAAQABAAEAAYABQAFAAUAAgABAAEAAAABAAEAAgACAAAAAAAAAAAAAgADAAMA
AgAEAAQABAAEAAMAAgABAAEAAwAEAAUABQAFAAUABQAGAAUABAADAAIAAgADAAUABgAG
AAcABwAHAAUABQAFAAUABQAEAAQABAAFAAUABQAFAAcABwAHAAcABQAEAAMAAwAFAAUA
BQAEAAMAAwADAAIAAgACAAIAAgADAAMAAgACAAEAAQABAAIABAADAAMAAwAFAAUABQAE
AAIAAgACAAIAAwAEAAQABQAFAAQAAwACAAIAAQABAAEAAQACAAIAAgABAAEAAgACAAEA
AQABAAEAAwABAAAAAgACAAIAAgACAP7//v//////AAAAAAAAAAADAAMAAwADAAEAAAAA
AAAAAQACAAMABAADAAMAAgABAAMABQAIAAoADAANABAAEAAOAA4ADgAPABIAEgASABIA
EAAQAA4ACwAJAAcABwAFAAAA/f/8//z/+//7//v/+//8//z//P/7//v/+//7//r//P/8
//z/+//7//v/+v/6//r/+v/6//r/+//7//z//P/7//v/+//7//3//P/8//v/AAAHAA0A
FQAeACYALgA2AEAAUABfAGIAYABuAIMAiwBzADMA5f+f/17/Mf8m/yb/KP8m/yT/Lf9C
/1n/cf+G/5b/o/+1/8T/0v/c/+X/6f/s/+7/8v/0//b/9v/1//j/+P/6//v//P/9//3/
/f////////8BAAMAAwADAAQAAwACAAEAAAADAAQABAAEAAQABAAFAAUAAwADAAMAAwAG
AAYABgAGAAQABAAEAAQABgAGAAYABwAHAAcABwAHAAUABQAFAAUABwAIAAgACAAIAAcA
BwAIAAgACAAIAAgACQAJAAkACAAIAAgACQAJAAoACgAKAAoACAAIAAgACAAHAAcABwAH
AAUABQADAAIAAgACAAIAAgADAAQABQAFAAIAAAAAAAAA/////////v////////////3/
/f/9//3//f///wAAAQABAAIAAgACAAQABQAFAAYABgAGAAYABgAIAAgACAAIAAcABwAH
AAcABAACAAIAAwAFAAUABQAFAAQABAAEAAMAAwADAAMAAgACAAIAAgACAAAA////////
AQABAAIAAgACAAEAAQAAAAAAAAAAAAAAAAABAAEAAAD+//7//v/+/wAAAAAAAAEAAAAA
AAAA//8BAAEAAQACAAQABAAEAAQAAQABAAIAAgACAAMAAwADAAEAAQABAAEAAQAAAAAA
AAADAAMAAwADAAIAAQAAAP////8AAAEAAwADAAMAAwACAP////////7/AAAAAAAAAAD/
/////v/+/////////wAAAAD////////////////+/wAAAAAAAAAAAAAAAP////8AAAAA
AAAAAP7//f/9//3//f/+//7//v//////AAAAAP/////9//z//v/+//7//v/+//7/////
//7//v/+//7////////////9//z//P/8//7//v/+//7//v///////////wEABAAGAAgA
CQAMAAwACgAKAAoACwAOAA4ADgAOAA4ADgAMAAkABQADAAMAAQD+//v/+v/6//v/+//7
//v/+v/6//r/+f/7//v/+//6//j/+P/4//f/+f/5//j/+P/2//b/9v/2//f/9//4//j/
9//3//f/9//1//b/+P/7/wAABwARABkAIAAoADAANgBCAFIAXwBcAGIAdACHAIcAaQAp
AOH/nf9e/zn/Lv8w/zD/LP8q/zX/TP9f/23/gP+S/6P/s//C/87/2P/f/+P/6P/s//D/
8f/0//X/9f/2//b/+P/5//r/+//7//v/+//7//v//f/+////AAACAAEAAAD///7///8A
AAAAAAACAAIAAwADAAMAAwADAAMABAAEAAQABAAEAAQABAAEAAYABgAGAAcABwAHAAcA
BwAGAAUABAADAAMABAAEAAQABAADAAMABAAEAAQABAAEAAcABwAHAAYABQAEAAQAAwAG
AAYABgAGAAIAAgACAAIA//////////8BAAEA///+//z//P/8//z//P/8//z/+//8//r/
+v/6//r/+f/4//b/9v/3//j/+f/3//f/9//3//n/+//8//3///8AAAAAAAAAAAEAAQAC
AAMABAAFAAYABAAEAAQABAAHAAcABwAHAAYABAAEAAUAAwADAAMAAwAEAAQABAADAAMA
AwADAAIABAAEAAQABAAEAAMAAwADAAEAAQACAAIAAwADAAQABAACAAIAAgACAAQABQAF
AAQABAAEAAQABAACAAIAAgADAAYABgAGAAUABAADAAIAAgAEAAQABAAEAAEAAQACAAIA
AgADAAMAAwAFAAUABQAFAAQAAgABAAAAAwADAAMAAwADAAMAAwADAAIAAgACAAMABQAF
AAUABAADAAMAAwACAAQABAAEAAQAAwADAAIAAgADAAMAAwAEAAQAAwADAAMAAwADAAMA
AgAEAAQABAAEAAIAAgABAAEAAgACAAIAAgAEAAMAAwADAAEAAgACAAIAAwADAAQABAAD
AAMAAwADAAEAAQACAAMABQADAAMAAwACAAIAAgACAAIAAgADAAMAAgACAAMAAwACAAIA
BQAEAA==
         </WaveFormData>
      </LeadData>
      <LeadData>
         <LeadByteCountTotal>10000</LeadByteCountTotal>
         <LeadTimeOffset>0</LeadTimeOffset>
         <LeadSampleCountTotal>5000</LeadSampleCountTotal>
         <LeadAmplitudeUnitsPerBit>4.88</LeadAmplitudeUnitsPerBit>
         <LeadAmplitudeUnits>��V</LeadAmplitudeUnits>
         <LeadHighLimit>2147483647</LeadHighLimit>
         <LeadLowLimit>268435456</LeadLowLimit>
         <LeadID>V2</LeadID>
         <LeadOffsetFirstSample>0</LeadOffsetFirstSample>
         <FirstSampleBaseline>0</FirstSampleBaseline>
         <LeadSampleSize>2</LeadSampleSize>
         <LeadOff>FALSE</LeadOff>
         <BaselineSway>FALSE</BaselineSway>
         <ExcessiveACNoise>FALSE</ExcessiveACNoise>
         <MuscleNoise>FALSE</MuscleNoise>
         <LeadDataCRC32>1288565069</LeadDataCRC32>
         <WaveFormData>
CgAKAAkACQAJAAQAAQABAP7//f/8//z//P/8//z/+v/4//j/9//3//P/8//y//D/7//v
/+7/7v/v/+//8P/w/+7/7v/u/+7/8P/w//D/8P/u/+7/7f/t/+7/9P/8/wcAFgAlADcA
RQBRAFwAdACNAJAAjQCYAKUApQCSAGUALADz/7j/hP9g/0X/Lv8Y/wP/Af8P/yn/Q/9e
/3f/jv+h/7T/xP/P/9f/3//k/+T/5//s/+3/7v/v/+7/7//w//L/8//z//P/9P/0//T/
9P/1//b/9//3//f/9//3//f/9//3//f/9//4//n/+f/5//n/+f/5//n/+v/8//z//P/8
//z//f/9//3//P/9//3/////////////////AAAAAAMAAwAEAAQABAAFAAcACAAJAAkA
CgALAAwACwAMAAwADAAMAA4AEAASABIAEwAUABUAFwAZABsAHQAbABsAHAAbAB8AIAAh
ACEAHwAfAB8AIQAgACAAIAAgACEAHwAgACIAIQAhACAAHgAfAB8AHwAeAB0AHQAcABwA
HAAcABsAGwAZABgAGAAXABMAEwASABEAEgAQAA4ADAAKAAgABwAFAAQABAADAAIAAQD9
//z//P/4//f/9//3//j/+P/2//X/9f/1//X/9P/0//P/8//z//L/8//0//X/9P/z//L/
8f/z//P/8//z//P/8v/y//L/8f/x//L/8v/z//P/8v/y//P/8//z//T/9//3//f/9v/0
//X/9v/2//X/9f/1//T/9f/3//n/+v/5//j/+P/3//n/+f/5//n/+f/5//f/+f/6//r/
+v/5//r/+v/5//n/+P/3//b/9v/4//f/9v/2//f/9v/2//b/9f/1//T/8v/0//T/9P/0
//L/8v/y//H/8v/z//T/9P/z//L/8P/t//H/8f/x//D/8f/x//D/8P/u/+7/7f/s/+7/
7v/v//D/7v/u/+7/7v/w//D/8P/v//D/7v/u/+7/7v/t/+z/6//q/+v/6//s/+3/7P/r
/+r/6P/p/+r/7P/t/+v/6//q/+r/6v/r/+v/6//u/+//8f/0//L/9P/1//X/9f/1//f/
+P/5//n/+v/8//7//v/+//7/AAD//////f/2//P/8//y//P/8v/y//L/9P/0//L/8P/v
/+3/7P/p/+v/6v/o/+f/5f/k/+T/4//l/+b/5v/m/+b/5v/m/+b/5v/m/+b/5v/m/+X/
5//m/+j/7v/5/wgAFwAnADkASQBUAG4AiwCSAIsAkACfAKUAlgBrADIA9/++/4j/YP9D
/yr/FP8B//v+Bf8b/zP/UP9r/4D/lf+s/7z/yf/V/9v/3P/e/+H/5P/l/+b/5//q/+v/
7P/u/+3/7f/t/+7/8P/w//D/8f/w//H/8f/x//L/8//0//X/9f/1//X/9v/1//X/9f/1
//f/9//3//j/+P/4//j/+P/6//v/+//7//r/+//7//3//////////////wAAAAADAAMA
BAAEAAQAAwAFAAYABwAHAAgACQAKAAsADAAMAAwADgAQABIAFAASABMAFAAVABgAGQAa
ABsAGgAbAB0AHQAfACAAIQAhACMAIwAjACUAJgAmACYAJgAkACEAIQAiACQAJQAlACQA
IgAhACAAHgAeAB8AHwAgAB4AHgAdAB0AGwAaABoAGQAZABkAGAAXABQAEgAQAA4ADgAM
AAsACQAHAAYABAACAAMA///+//7//v/9//3//f/5//j/9f/z//b/9//4//j/9//1//T/
8//y//P/9P/1//X/9f/1//X/8//z//P/8//1//T/9P/0//P/8//0//T/9f/1//T/9P/3
//f/9//4//f/9//3//b/+P/5//r/+v/7//v/+//6//j/+f/6//r//P/8//3//f/7//v/
+//7//3//f/7//3//v/+//7//f/8//z/+//7//3//f/9//7//f/7//n/+P/4//j/+f/6
//v/+//6//j/9v/2//b/9v/4//j/+P/3//X/9f/1//T/9f/2//b/9f/2//X/9P/y//H/
8f/w//D/8f/y//L/8v/x//D/8P/w//L/8v/y//L/8f/w/+//7f/r/+7/8v/0//L/8v/y
//L/8P/w//D/8P/y//H/8f/x/+//7//v/+7/7P/s/+3/7f/v/+//7v/u/+7/7//v/+//
8P/x//P/9v/2//j/+f/5//v/+//9//7//////wAAAgACAAIAAgACAAIAAQABAP//+v/3
//f/9v/1//T/9P/0//b/9v/0//L/8P/v/+//7f/t/+z/6v/p/+n/6P/o/+f/5//o/+j/
6P/q/+r/6v/q/+n/6P/n/+b/6P/n/+f/6P/q//D//f8OABsAKwA9AEkAWAB4AJEAlACP
AJQAoQChAIoAWwAeAOH/qP94/1T/Nf8e/wj//f7//hH/Kf9F/2L/ef+O/53/sP/G/9P/
2f/f/+L/4v/j/+b/5//o/+n/7P/t/+7/8P/v/+//7//w//D/8P/w//H/8v/z//P/8//1
//X/9f/1//n/+f/5//r/+v/5//j/9//3//f/9//4//z//P/8//z//P/9//3//f/+////
//8BAP//////////AQACAAIABQAHAAgACAAIAAcACQAKAAsADQAOAA8AEAAQABAADwAO
AA8AEgAVABgAFgAXABgAGQAcAB0AHgAfACAAIQAjACMAIwAkACUAJQAmACcAKAArACwA
LAAsACwAKwAnACYAJgAoACkAKQAoACUAJQAlACQAJAAlACUAJgAmACYAJQAlACEAIAAg
AB8AHQAdABwAGwAYABYAFAASABIAEAAPAA0ACgAKAAkACAAFAAEAAAAAAP////8AAAEA
/v/+//z/+//9//3//f/8//r/+f/5//n/9//3//f/9//3//f/9//3//f/9//3//f/9//2
//b/9v/3//f/+P/4//n/+f/4//j/+f/5//n/+v/7//v/+//6//r/+//8//z//f/9//3/
/P/6//v//P/8//3//v8AAAEA/////////////////f////7//v/+//3//v/+//3//f/9
//3//f/+//z/+//6//r/+//6//r/+v/5//n/+P/2//j/+P/4//j/9v/2//b/9f/1//X/
9f/0//T/9P/z//H/9f/1//X/9P/x//H/8P/w//L/9P/1//b/9P/y//H/8P/y//L/8v/y
//D/8P/w/+//8f/w//D/8P/w//D/8v/y//L/8v/x/+//7v/t/+7/7//w//D/8P/w//H/
8f/v/+//7v/u/+//8f/y//P/8//z//T/9v/3//r//P/9//z/+//8//z//////wAAAgAC
AAIAAgACAAIAAQABAP//+v/3//f/9v/1//T/9P/0//T/9P/y//D/8P/v/+//7f/r/+r/
6P/n/+j/6P/p/+n/6f/q/+r/6v/q/+r/6v/q/+j/6P/o/+j/5v/n/+f/6P/u//r/CwAY
ACUAMwBBAEkAXgCAAI8AjACPAJwApQCfAIAASwAOANP/nP9w/07/M/8e/wr/+/7//hH/
L/9P/2j/f/+W/6n/uv/I/9X/2//f/+T/6P/p/+z/7f/u/+//8P/x//L/9P/1//X/9f/2
//b/9v/2//f/+P/5//n/+f/7//v/+//7//3//f/9//7////////////9//3//f/+/wIA
AgACAAIAAgADAAMAAwACAAMAAwAFAAUABQAFAAUABQAGAAYACQALAAwADAAMAAwADQAN
AA0ADQAOAA8AEAASABQAFQAWABUAFgAXABgAGQAbAB0AHwAeAB8AIAAhACAAIQAjACMA
JgAoACoAKwApACkAKQArACoAKgAqACoAKwApACoALAArACsAKgAoACgAKQAqACoAJwAn
ACYAJgAoACgAJwAnACMAIgAiACEAHwAfAB4AHQAeABwAGgAYABQAEgARAA8ADwAQABAA
EAANAAkACAAIAAYABQAFAAUABAAEAAIAAQD////////+/wAA///////////////////9
//3//f/9/////////////f/8//z//P/9//3//v/+/wEAAQAAAAAAAQABAAEAAgADAAMA
AwACAAIAAwAEAAQABQAFAAUABAAEAAUABgAGAAQABAAFAAUABwAHAAcABwAHAAcABQAH
AAgACAAIAAcABAAEAAMAAwADAAMAAwAEAAQAAwACAAIAAQAAAAAAAAADAAMAAgAAAP7/
/v/+//7//v/+//7//f/9//3//f/8//r/+v/5//f/+//7//v/+v/7//v/+v/6//r/+v/5
//j/+P/4//n/+v/4//b/9P/2//j/+P/4//j/+P/4//j/+P/4//f/9f/0//P/9f/1//X/
9P/0//T/9f/1//f/9//2//b/9v/3//f/9//2//f/+f/8//7/AAABAAEAAAD//wAAAAAC
AAMABQAIAAoACgAKAAoACgAJAAkABwAEAAEAAQAAAP7//P/7//r/+//8//v/+v/5//f/
9v/z//X/9P/y//H/8f/w//D/7//t/+7/7v/u//D/8P/w//D/7v/u/+7/7v/y//H/8f/y
//b//v8LABgAJQA1AEUAUQBeAHwAlQCYAJUAngCrAKkAlABrADIA9f+8/4r/Zv9J/zT/
Hv8L/wn/F/8v/0v/Zv95/47/pf+2/8b/1//j/+f/6v/u/+//8P/x//L/8//1//f/+f/8
//v/+//7//z//P/8//z//f8AAAEAAQABAP//////////AwADAAMABAADAAMAAwADAAMA
AwADAAQACAAIAAgACAAGAAcABwAHAAYABwAHAAkACwALAAsACwALAAwADAAPAA8AEAAQ
ABAADwARABIAEwATABQAFQAWABkAGgAaABoAGgAcAB4AIAAeAB8AIAAhACAAIQAiACMA
JgAnACkAKQAtAC4ALwAvAC4ALQAsAC0AMAAwADAAMAAuACsAKwAsACwALQAtACwALQAt
AC0ALAApACkAKAAoACoAKgApACkAJwAmACYAJQAjACMAIgAhACAAHgAcABoAGAAWABUA
EwAUABQAEwASABEADQAMAAwACAAHAAcABwAGAAYABAADAAMAAwADAAIAAgABAAEAAQAB
AAEAAQABAAEAAQABAAEA//////////////7//v/+/wEAAQACAAIAAQABAAAAAAADAAMA
AwAEAAcABwAHAAYABAAFAAYABgAHAAcABwAGAAYABwAIAAgACAAIAAkACQAJAAkACQAJ
AAkACQAHAAkACgAKAAoACQAGAAYABQAFAAYABwAIAAoACAAHAAYABgADAAIAAgACAAQA
BQAFAAQAAgACAAIAAgAEAAQABAADAAEAAQABAAAAAAAAAP///f/////////+//3//f/8
//z//f/+//7//v////7//v/+//z//P/8//z//P/8//z/+//7//r/+v/6//r//v/8//z/
/P/8//r/+v/6//r/+//7//z//f/7//v/+//6//r/+v/7//v//f/9//z//P/6//v/+//7
//7///8BAAQABAAGAAcABwAHAAcACQAKAAsACwAMAA4ADgAOAA4ADgAQAA8ADwANAAYA
AwADAAIAAwACAAIAAgACAAIAAAD+//3/+//6//f/+P/4//f/9//3//b/9v/1//T/9P/z
//L/9P/0//T/9P/0//T/9P/0//T/9f/1//j/+v8AAAkAGAAnADUARQBTAGIAfgCbAKIA
mwCeAK0AsQCcAHMAOgD9/8T/lP9s/0n/MP8e/w//Cf8V/y3/S/9o/3//lP+n/7r/zv/d
/+f/6//u//L/8//0//X/9v/3//j/+f/6//z/////////AAACAAIAAgADAAIAAwADAAMA
AwADAAMAAwAHAAcABwAIAAcABwAHAAcABwAHAAcACAAKAAoACgAKAAoACwALAAsADAAN
AA0ADwAPAA8ADwAPABAAEgATABcAFQAWABYAFgAWABcAFwAXABkAGgAbABwAGwAcABwA
HAAeACAAIgAkACQAJQAmACcAKgArACwALQAuAC8AMQAxADMANAA1ADUANQA1ADUANwA4
ADgAOAA4ADgANQA1ADYAOAA5ADkAOAA1ADUANQA0ADMAMwAyADIANAA0ADMAMwAwAC4A
LQArACoAKwArACsAKQAmACMAIAAeABwAGwAZABgAGAAXABYAFwATABIAEgAOAA0ADQAN
AAoACgAIAAcABwAHAAcABgAIAAcABwAHAAMAAwADAAMABQAFAAUABQAFAAUABQAFAAUA
BAAEAAQABwAHAAgACAAHAAcABgAGAAkACQAJAAoACQAJAAkACAAIAAkACgAKAA0ADQAN
AAwACwALAAsACgALAAwADgAPAA0ADQANAA0ACwALAAkACwAOAA4ADgANAAwADAALAAsA
CwALAAsADAAKAAkACAAIAAkACAAIAAgACQAJAAgABgAGAAYABgAGAAYABgAGAAUAAwAD
AAMAAgAEAAQAAwABAAMAAwADAAIAAQABAAAAAAABAAIAAgACAAEAAAAAAAAAAAAAAAAA
AAAAAAAAAAD//////v/+//7/AAAAAAEAAgAAAP///v/9//z//v/+//7//v/+//3//f/9
//v/+//7//r//P/8//3//f/7//v/+v/6//z//f/9//3//f/9//7/AAACAAQABQAFAAcA
BwAJAAoACQAJAAoADAAOAA4ADgAOAA4ADQANAAsABgADAAMAAgABAAAAAAAAAP7//v/8
//r//P/7//v/+f/3//b/9P/z//X/9P/0//P/8//0//T/9P/y//L/8v/y//L/8v/y//L/
9P/z//H/8v/0//7/DQAaACkAOwBJAFMAaACGAJkAlgCVAKIArwCpAI4AWQAcAOH/qP94
/1b/Pf8m/xL/Bf8J/xn/M/9T/27/g/+Y/6v/wP/Q/9v/4f/l/+r/7P/v//T/9f/2//f/
9//3//f/+P/5//n/+f/6//r/+v/6//v//P/9//3//f/+////AAABAAEAAQABAAIAAQAB
AAEAAQACAAMABAAGAAcABgAFAAQABgAHAAcABwAIAAkACQALAAsACwALAAsADQAOAA4A
EQAPABAAEAAQABMAFQAWABcAFgAWABYAFgAZABoAGgAaABoAHAAeACAAIAAhACIAIwAk
ACUAJgAnACgAKQArACsAKwAsAC0ALQAvAC8ALwAxADAAMAAwADAAMgAvAC8AMAAuAC8A
LwAuAC0ALQAtACwALQAtACwALAArACoAKAAnACYAJgAnACcAIwAjACIAIQAeABwAGgAY
ABgAFgAVABMAEAAQAA8ADgANAAkACAAIAAgABwAHAAcABgAGAAQAAwABAAEAAQAAAP7/
/f/9//3//P/9//7////9//3//f/9//3//f/9//3//f/8//z//P/9//3//v/+///////+
//7//f/9//3//v8BAAEAAQAAAAIAAwAEAAQABAADAAIAAAACAAMABAAEAAIAAgADAAMA
AwADAAMAAwAFAAUAAwAFAAUABAADAAEAAgACAAEAAQABAAEAAQACAAIAAQAAAAAAAAAA
AAEAAgAAAP///f/6//v//P/9//7//P/8//z/+//5//n/+f/4//r/+v/5//f/9//3//f/
9v/3//f/9v/2//X/9v/2//b/9//2//b/9v/2//b/9v/2//T/9P/0//P/9P/0//X/9v/2
//L/8v/y//L/8v/0//T/9P/0//T/8//z//P/8f/x//H/8P/y//L/8//z//H/8f/w//D/
8v/z//P/8//y//P/9f/4//j/+v/7//v/+//7//3//v//////AAACAAYABgAGAAYABAAD
AAMAAQD8//n/+f/4//n/+P/4//j/9//2//P/8P/y//H/8f/v//H/8P/u/+3/6//q/+r/
6f/v//b//P8CAPn/8v/r/+T/5v/o/+r/7P/s/+3/5f/6//D//P8NACQAJwA9AEMAUQBa
AHoAiQCWAIEAigC1AK0AkABvABoAAQDI/4b/VP8//yT/Hv8F/wH/C/8p/z//ZP93/47/
m/+y/8D/1//b/9//5P/4/+//8P/x//L/8//z//P/8//0//f/9//3//j/9f/0//P/8//0
//X/9f/1//f/9//3//f/+f/5//n/+v/7//v/+//7//v/+//7//z//P/8//z//P/+////
//////7//////wEAAwADAAMAAwADAAQABAAHAAUABgAGAAYACQALAAwADQAMAAwADAAM
AA8AEAAQABAAEAASABQAFgAUABUAFgAXABgAGQAaABsAHgAfACEAIQAhACIAIwAjACUA
JQAlACcAJgAmACYAJgAoACUAJQAmACUAJQAkACIAIwAjACMAIgAhACEAIAAgAB4AHgAd
AB0AHAAcAB0AHQAZABkAGAAXABYAFAASABAAEAAOAA0ACwAJAAgABgAEAAQAAQABAAIA
/v/9//3//f/+//7//P/7//v/+//7//r/+v/5//n/+f/5//n/+f/5//f/9//3//f/+f/5
//n/+f/5//j/+P/4//f/9//4//j/+//7//r/+v/5//n/+f/6//v/+//7//r//P/9//7/
/v/9//3//f/8//7///8AAAAA///+//7//f/////////////////9///////+//3/+//7
//z//P/9//3//f/9//7//P/7//r/+v/7//r/+v/6//n/+f/4//b/9v/2//b/9v/2//b/
9v/1//X/9f/1//T/9v/2//X/8//z//P/8//y//L/8//z//T/9P/0//P/8v/z//L/8v/y
//T/9v/y//D/8v/y//L/8v/y//L/8v/y//L/8P/v/+//7//v/+//7//u/+7/7v/v/+//
7//v/+7/7v/u/+//7//v/+7/7//x//T/9v/4//n/+f/3//f/+f/6//v/+//8//7/AgAC
AAIAAgACAAEAAQD///r/9//3//b/8//y//L/8v/0//T/8v/w//D/7//v/+3/7f/s/+r/
6f/p/+j/6P/n/+n/6v/q/+r/6P/o/+j/6P/o/+j/6P/o/+r/6f/p/+j/7P/0////DAAd
AC0AOwBFAFIAagCJAJQAkQCWAKMAqwCcAHUAPgADAMr/lv9q/0v/Mv8c/wX//f4J/x3/
N/9W/3H/hv+b/67/vv/L/9f/3f/k/+b/5//o/+n/6v/r/+z/7f/u//D/8f/x//H/8v/0
//T/9P/1//b/9//3//f/+f/5//n/+f/6//n/+P/4//n/+f/5//n/+//7//v//P/+//7/
/v/+//7//////////v//////AQACAAMABAAFAAMABAAEAAcABwAIAAgACAAHAAkACgAL
AAkACgALAAwADwAQABAAEAASABQAFgAYABYAFwAYABkAHAAdAB4AHwAeAB8AIQAhACMA
JAAlACUAJQAlACUAJwAoACgAKAAoACoAJwAnACgAJgAnACcAJgAlACUAJQAkACUAJQAk
ACQAIgAiACEAIQAhACAAIAAfABsAGwAaABkAGgAYABYAFAAQAA4ADQALAAoACgAJAAgA
CQAFAAQABAAAAP////////7//v/8//v/+//7//v/+v/6//n/+f/5//n/+f/5//n/+P/3
//b/9f/2//f/+P/5//f/9v/2//b/9//3//j/+P/7//v/+v/6//n/+f/5//r/+//7//v/
+v/6//v//P/8//3//f/9//z//v///wAAAAD///7//v/9//////////////////3///8A
AAAAAAD//wAAAAD//////f/9//3//v/+//3//P/8//v/+v/6//r/+//7//r/+P/6//r/
+v/6//j/+P/4//f/+f/5//n/+P/2//b/9f/z//X/9f/1//T/9f/1//T/9P/z//T/9P/0
//X/9P/0//T/9P/0//T/9P/y//L/8v/x//P/9P/0//T/8v/y//L/8v/y//L/8v/y//L/
8v/x//H/8f/v/+//7//u//D/8P/x//H/8//z//L/8v/y//P/8//z//L/8//1//j/+P/6
//v/+//9//3///8AAP////8AAAIABgAGAAYABgAFAAMAAgD///z/+f/5//j/9//2//b/
9v/4//j/9v/0//L/8f/x/+//7//u/+z/6//t/+z/7P/r/+n/6v/q/+r/6v/q/+r/6v/s
/+z/7P/s/+z/6f/n/+j/7v/4/wMAEAAfAC8APQBHAFQAcACNAJQAjwCYAKUApQCOAGMA
KADr/7L/gv9c/z//Jv8S/wH///4N/yX/P/9e/3v/kP+h/7L/xP/T/93/4f/k/+b/6f/s
/+3/7v/v/+7/7//w//L/9f/1//X/9v/0//T/9P/1//b/9//3//f/+f/5//n/+f/5//n/
+f/6//v/+//7//v/+//7//v//P8AAAAAAAAAAAIAAwADAAMAAwADAAIAAwAFAAUABQAF
AAUABgAGAAkABwAIAAgACAALAA0ADgAPAA0ADgAPABAAEwAUABQAFAAUABYAGAAaABoA
GwAcAB0AIAAhACIAIwAiACMAJQAlACUAJgAnACcAKAApACoALQAsACwALAAsAC0AKwAs
AC4ALQAtACwAKgAqACsALAAsACkAKQAoACgAJgAmACUAJQAkACQAJQAlACAAHwAdABsA
GwAaABkAGAAUABIAEQAPAAwADAALAAoACQAFAAQABAACAAEAAQABAAAAAAD+//3//f/9
//3//P/8//v/+//7//n/+f/5//n/9//3//f/9//5//n/+f/5//f/9v/2//b/+f/5//r/
+v/5//n/+P/4//v/+//7//z//////////v/8//3//v/+//3//f/9//z//v///wAAAAAA
AAAAAQABAAEAAQABAAEA//////3///8CAAIAAgABAAIAAgABAAEAAAD///7//v8AAP//
/v/+//3//P/8//z/+//7//r/+P/6//r/+v/6//j/+P/4//f/+f/5//n/+P/4//j/9//1
//X/9f/1//T/9P/1//X/9v/1//b/9v/2//X/9P/0//T/8v/y//L/8v/y//L/8v/x//P/
8v/y//L/8v/w//H/8v/y//L/8v/y//D/8P/w//D/8v/x//H/8f/z//P/8//y//D/8P/x
//H/8//z//L/8v/w//H/8f/x//L/8//1//j/+v/8//3//f/8//v//P/8//7///8BAAQA
BQAEAAMAAgAEAAMAAwABAPz/+f/5//j/9f/0//T/9P/1//b/9f/0//L/8f/x/+//7//u
/+z/6//t/+z/7P/r/+r/6v/p/+j/6v/q/+r/6v/o/+j/6P/o/+r/6//p/+r/7v/2////
DgAdAC0APQBFAFQAcgCNAJIAjwCUAKEApQCMAFsAIADn/6z/eP9U/zn/IP8K//n++/4L
/yX/Rf9i/3n/jP+f/7T/wv/P/9n/3//i/+b/5//q/+v/7P/t/+7/7//w//L/8//z//P/
9P/0//T/9P/1//b/9//3//f/9//3//f/9//5//n/+f/6//v/+//7//v/+//7//v//P/+
//7//v/+//7/////////AAABAAEAAwADAAMAAwADAAMABAAEAAcABwAIAAgACAAJAAsA
DAANAA0ADgAPABAAEQASABIAEgASABQAFgAYABgAGQAaABsAHAAdAB4AHwAgACEAIwAj
ACMAJAAlACUAJgAnACgAKwAsACwALAAsACoAJwAnACgAKAApACkAKAApACkAKQAoACcA
JwAmACYAJAAkACMAIwAhACAAIAAfAB0AHQAcABsAGgAYABYAFAAUABIAEQAPAAwADAAL
AAoABwADAAIAAgACAAEAAQABAAAAAAD+//3//f/9//3//P/8//v/+//7//n/+f/5//n/
+//7//v/+//5//n/+f/5//v/+v/6//r/+f/5//r/+v/7//v/+v/6//3//f/9//7//f/9
//3//P/8//3//v/+/wEAAQABAAAA/v///wAAAAAAAAAAAQABAP//////////AQABAP//
AQACAAIAAgABAP7//v/9//3//v///wAAAgAAAP///v/+//3//P/8//z//f/9//z/+v/4
//j/+P/4//r/+v/6//n/+f/5//n/+P/4//j/9//1//f/9//3//b/9//3//b/9v/1//b/
9v/2//P/8v/y//L/8v/y//L/8v/0//T/9P/z//P/8v/w//D/8v/y//L/8v/y//L/8v/y
//L/8f/x//H/8//z//P/8v/w//D/8f/x//H/8f/w//D/8P/x//H/8f/y//P/9f/4//r/
/P/9//3/+//7//3//v//////AAACAAQABAAEAAQAAgABAAEA///8//n/+f/4//X/9P/0
//T/9P/0//L/8P/y//H/8f/v/+//7v/s/+v/6//q/+r/6f/p/+r/6v/q/+r/6v/q/+r/
6v/q/+r/6v/q/+f/5//s//L//P8LABoAJwA1AEEASwBeAH4AkQCOAI0AmACjAJ8AhABT
ABoA3/+k/3b/VP87/yb/EP///gH/Ff8t/0n/Yv97/5D/o/+2/8b/0f/Z/9//5P/o/+v/
7f/t/+3/7f/u/+//8P/y//P/8//z//T/8v/y//L/8//2//f/9//3//f/9//3//f/9//3
//f/+P/5//n/+f/5//n/+f/5//r//v/+//7//v/+/////////wAAAQABAAMAAwADAAMA
AwABAAIAAgAFAAcACAAIAAgABwAJAAoACwALAAwADQAOABAAEgATABQAEwAUABUAFgAY
ABkAGgAbABoAGwAcAB0AHgAfACEAIQAjACQAJQAlACUAJQAlACcAKAAoACgAKAAoACUA
JQAmACQAJQAlACQAJQAlACUAJAAjACMAIgAiACIAIgAhACEAIQAgACAAHwAbABsAGgAZ
ABoAGAAWABQAEAAOAA0ACwAMAAwACwAKAAkABQAEAAQAAgABAAEAAQACAAIAAAD///3/
/f/9//z//f/9//7////9//3//f/9//v/+//7//v//f/9//3//f/9//z//P/8//3//f/+
//7///////7//v////////8AAAEAAQABAAAA/v///wAAAAADAAMAAwACAAIAAwAEAAQA
BAAEAAUABQAFAAUABQAFAAMAAwABAAMABgAGAAYABQACAAIAAQABAAMAAwADAAQABAAD
AAIAAgABAAAAAAAAAAMAAwACAAAA/v/+//7//v/+//7//v/9//////////7//f/8//r/
9//7//v/+//6//n/+f/4//j/9//4//j/+P/4//j/+f/6//j/+P/4//j/+f/6//v/+//5
//j/+P/4//j/+P/5//r/+v/5//j/+P/4//f/9//3//j/+P/4//j/+P/4//j/+P/3//n/
+v/6/w==
         </WaveFormData>
      </LeadData>
      <LeadData>
         <LeadByteCountTotal>10000</LeadByteCountTotal>
         <LeadTimeOffset>0</LeadTimeOffset>
         <LeadSampleCountTotal>5000</LeadSampleCountTotal>
         <LeadAmplitudeUnitsPerBit>4.88</LeadAmplitudeUnitsPerBit>
         <LeadAmplitudeUnits>��V</LeadAmplitudeUnits>
         <LeadHighLimit>2147483647</LeadHighLimit>
         <LeadLowLimit>268435456</LeadLowLimit>
         <LeadID>V3</LeadID>
         <LeadOffsetFirstSample>0</LeadOffsetFirstSample>
         <FirstSampleBaseline>0</FirstSampleBaseline>
         <LeadSampleSize>2</LeadSampleSize>
         <LeadOff>FALSE</LeadOff>
         <BaselineSway>FALSE</BaselineSway>
         <ExcessiveACNoise>FALSE</ExcessiveACNoise>
         <MuscleNoise>FALSE</MuscleNoise>
         <LeadDataCRC32>1485704573</LeadDataCRC32>
         <WaveFormData>
DQANAA0ADQALAAgABgAEAAQABAADAAEA//8AAAAAAAD+//3//P/7//j/9//3//X/9v/1
//T/9P/y//L/8v/y//L/8v/y//L/9P/z//P/8//z//L/8P/v//H/8//x//H/9f/+/wsA
GQApADUARgBeAHEAigCwAM0A4QDvAO8A4gDKAKYAewBTACMA7v/H/6//of+e/6T/rv+6
/8H/xP/I/8z/0v/X/93/4f/l/+f/6f/p/+v/6//r/+r/6v/s/+z/7P/s/+z/7P/s/+3/
7f/t/+//7//v//D/7v/u/+7/7v/u/+//7//v/+//8P/x//L/8v/x//D/7//w//H/8f/x
//H/8f/x//H/7//w//H/8v/x//H/8f/x//P/8//0//T/9v/2//b/9v/2//f/9//3//b/
9v/2//j/+v/6//v/+//7//z/+//7//z//f/9//7/AQACAAIAAwADAAQABAAEAAYACQAL
AAwADQAOAA0ADQAOAA8AEAAQABAAEAAQABAAEQARABEAEQARABEAEQARABEAEQARABEA
EQARABEAEQAPAA8ADQANAAwACgAKAAoACQAHAAYABQACAAEAAQD+//7//f/8//v/+//6
//n/9//3//b/9f/1//b/9v/2//T/9P/0//T/9P/y//H/8P/w//L/8v/y//L/8P/w//D/
8P/w//D/8P/w//D/8P/w/+//7//w//D/8P/w//D/8P/w//D/8P/w//H/8v/y//L/8v/y
//P/8//z//H/8v/y//H/8//z//P/8//y//L/8//z//P/8//z//P/9f/1//X/9f/2//b/
9v/3//X/9P/z//P/8//z//L/8v/0//T/9P/0//T/8//z//L/8v/y//L/8f/x//H/8f/x
/+//7v/u/+7/8f/x//D/8f/w//H/8P/u/+7/7v/u/+3/7//v/+7/7v/u/+3/7P/q/+z/
7f/u/+7/7P/t/+3/7f/t/+//7f/t/+7/7P/s/+z/7P/q/+r/6v/q/+z/7P/s/+z/7P/r
/+v/7P/u/+3/7f/t/+z/7P/r/+v/6//r/+z/7f/v/+//8f/z//T/9P/1//X/9v/2//j/
+f/7//v//f/+////////////AQABAAEA///8//r/+P/4//b/9f/z//P/9P/0//T/8v/x
//D/7//u/+3/7f/r/+r/6f/o/+j/6P/o/+j/6P/o/+j/6P/o/+j/5//n/+f/6P/o/+X/
5//n/+X/5f/l/+f/7v/5/wsAGwAnADoAUgBlAHoAnAC9ANcA6QDrAN4AzACqAIEAWwAv
APj/yf+t/53/lP+U/57/qv+x/7L/uP/E/8r/z//V/9n/2f/d/9//3//h/+H/4f/i/+L/
5P/k/+T/5P/k/+T/5v/n/+f/5//l/+X/5f/m/+j/6P/o/+j/6P/p/+n/6f/o/+j/6P/o
/+n/6f/p/+n/6v/r/+v/6//t/+3/7f/t/+v/7P/t/+7/7//v/+//7//v/+//8P/w//D/
8P/w//D/8P/x//H/8f/y//L/8v/0//b/9v/3//f/+v/8//z//f/8//3//f/+////AAAA
AAEAAwAEAAQABAADAAUABgAGAAgACgAKAAsADAANAA4ADgAOAA4ADgAOABEAEQARABEA
EQARABEAEQARABEAEQARAA8ADwAPAA8ADwAPAA0ADQAMAAoACgAKAAkABwAGAAUAAgAB
AAEA/v/+//3//P/7//v/+v/5//f/9//2//X/9f/y//L/8v/w//H/8v/z//T/8v/x//D/
8P/y//L/8v/y//L/8v/y//L/8f/w/+//7v/v//D/8f/x//H/8v/y//L/9P/0//T/9P/y
//L/8v/z//L/8v/y//L/9P/1//X/9f/z//T/9P/z//P/8//z//P/9v/2//f/9//1//X/
9f/1//f/9//3//f/9v/2//b/9//3//b/9f/1//f/9//2//b/9P/0//T/9P/2//X/9f/0
//T/9P/0//P/8//z//P/8//z//L/8v/y//L/8f/v/+//8f/z//P/8v/w//D/8P/v/+//
7//u/+7/8f/x//H/8P/v/+//7//u/+7/7//v/+//7v/t/+z/6//r/+3/8P/w/+7/7v/u
/+7/7v/u/+7/7v/w//D/8P/w//D/7//v//D/7v/t/+3/7f/u/+7/7f/t/+3/7f/u/+//
7//v//H/8//2//b/9//3//j/+P/6//v//f/9////AAD///////////////////3/+v/4
//b/9v/2//X/8//z//T/9P/0//L/8f/w/+//7v/v/+//7f/s/+n/6P/o/+j/6P/o/+j/
6P/o/+j/6P/o/+X/5f/l/+b/6P/n/+f/5//l/+P/5f/r//L///8NABsAKwBAAFgAawCC
AKIAvQDTAOMA4QDQALQAjgBlAD0ADQDY/7X/pf+Z/5T/nP+m/6z/tf+4/7r/xP/Q/9f/
2f/b/93/3f/d/9//4f/h/+H/4v/i/+T/5P/m/+b/5v/m/+b/5//n/+f/5//n/+f/6P/m
/+b/5v/m/+r/6//r/+v/6P/o/+j/6P/p/+n/6f/p/+r/6//r/+v/7f/t/+3/7f/r/+z/
7f/u/+3/7f/t/+3/7//v//D/8P/w//D/8P/w//T/9f/1//X/+P/4//j/+v/5//j/+P/3
//r//P/8//3//v//////AAABAAIAAgADAAUABgAGAAYABwAJAAoACgAOABAAEAARABIA
EwAUABQAEgASABIAEgATABMAEwATABMAEwATABMAFQAVABUAFQAVABUAFQAVABMAEwAR
ABEAEAAOAA4ADgANAAsACgAJAAYABQAFAAIAAgABAAAA///9//z/+//5//r/+v/6//v/
+P/4//j/9v/4//j/+P/4//f/9f/z//L/8v/y//L/8v/0//T/9P/0//T/9P/0//T/9P/0
//T/8//z//T/9P/0//T/9P/0//T/8v/y//L/8//0//T/9P/0//T/9f/1//X/9//4//j/
9//3//f/9//3//j/+P/5//n/9//3//f/9//3//f/9//3//j/+P/4//n/+f/4//f/9//5
//n/+P/4//j/+P/4//j/9v/1//X/9P/0//T/9P/z//P/8//z//P/8//y//L/8v/y//H/
7//v//H/8//z//L/8P/w//D/7//x//H/8P/w//H/8f/x//D/7f/t/+3/7P/u/+//7//v
/+3/7f/t/+3/7//u/+7/7v/u/+7/7v/u/+7/7v/u/+7/7v/u/+7/7f/t/+7/7v/t/+3/
7f/u/+7/7f/t/+//7//w//H/7//v//H/8//4//j/+f/5//j/+P/6//v//f/9////AAD/
/////////wEAAQABAP//+v/4//b/9v/2//X/8//z//b/9v/2//T/8f/w/+//7v/r/+v/
6f/o/+n/6P/o/+j/6v/q/+r/6v/o/+j/6P/o/+f/5//n/+j/5v/n/+f/5//n/+n/6//x
//j/BwAVAB8AMQBKAGAAcQCKAK4AywDdAOUA4QDMALAAiABfADUAAwDS/7X/pf+Z/5j/
ov+w/7j/u//A/8b/zv/U/9n/2//d/+P/5f/l/+X/5//n/+f/6v/q/+z/7P/s/+z/7P/s
/+z/7f/t/+3/7//v/+//8P/w//D/8P/w//L/8//z//P/8v/y//L/8v/x//H/8f/x//T/
9f/1//X/9f/1//X/9f/z//T/9f/2//X/9f/1//X/9//3//j/+P/6//r/+v/6//r/+//7
//v//P/8//z//v/+//7///////7/AAAAAAEAAwAFAAYACAAHAAgACAAJAAsADAAMAAwA
DgARABMAFAAVABYAFQAVABYAFwAYABgAGgAaABoAGgAbABsAGwAbABsAGwAbABsAHQAd
AB0AHQAdAB0AHQAdABsAGwAZABkAGAAWABYAFgAXABUAFAATABAADwAPAAwADgANAAwA
CwAJAAgABwAFAAUABAADAAMAAgACAAIAAAAAAAAAAAAAAAIAAQAAAAAAAAAAAAAAAAAA
AAAAAAAAAAAAAAAAAAAA/v/+//7//f///wAAAAAAAAAAAAAAAAAAAAAAAAAAAQACAAIA
AgACAAIAAwADAAMAAQACAAIAAQACAAMABAAFAAUABAAEAAMABQAFAAUABQAFAAUABQAF
AAYABgAGAAcABgAEAAIAAQADAAMAAgACAAIAAgACAAIAAgABAAEAAAAAAAAAAAD/////
///////////+//7//v/+//3/+//7//n/+//7//r//P/8//z/+//7//v/+v/6//v/+//7
//r/+//7//v/+v/8//n/9//5//r/+v/6//r/+v/6//r/+v/6//j/+P/4//j/+v/5//n/
+v/4//f/9//3//r/+v/5//n/+f/5//r/+//7//v//f///wIAAgADAAMABAAEAAYABwAF
AAUABwAIAAsACwALAAsACwALAAsACQAIAAYABAAEAAIAAQD/////AAAAAAAA/v/9//z/
+//6//n/+f/3//b/9f/0//T/9P/0//T/9P/0//T/9P/0//T/8//z//P/9P/0//P/8//z
//H/8f/x//X//v8NAB0AKQA1AEwAZgB7AJIAtgDVAOkA9wD7AO4A0gCsAIMAWQApAPT/
zf+1/6n/pP+o/7L/uv+9/8D/yv/S/9j/4f/l/+f/6f/r/+3/7f/v/+//7//y//L/9P/0
//L/8v/y//L/9P/1//X/9f/3//f/9//4//b/9v/2//b/+P/5//n/+f/6//r/+v/6//v/
+//7//v//P/9//3//f/9//3//f/9//3//v///wAA//////////8BAAEAAgACAAIAAgAC
AAIAAgADAAMAAwAGAAYABgAIAAgACAAJAAkACAAKAAoACwAMAA0ADQAOAA0ADgAOAA8A
EwAUABQAFAAXABkAGgAaABoAHAAcAB0AHgAfACAAIAAeAB4AHgAeAB8AHwAfAB8AHwAf
AB8AHwAfAB8AHwAfAB8AHwAfAB8AHwAfAB0AHQAeABwAHAAcABsAGQAYABcAFAATABMA
EAASABEAEAAPAA8ADgANAAsACQAIAAcABwAIAAgACAAGAAYABgAGAAYABgAFAAQABAAE
AAQABAAEAAQABAAEAAQAAgACAAIAAgAEAAQABAADAAMABAAEAAQABAAEAAQABAAEAAQA
BAAFAAYABgAGAAYABgAHAAcABwAHAAgACAAHAAcABwAHAAcABgAGAAcABwAJAAkACQAJ
AAcABwAHAAcACAAIAAgACQAHAAYABQAFAAcABwAGAAYACAAIAAgACAAGAAUABQAEAAYA
BgAGAAUAAwADAAMAAwAFAAQABAAEAAQAAwABAAEAAQADAAMAAgACAAIAAgABAP/////+
//7/AQABAAEAAAABAAEAAQAAAAAAAQABAAEA/////////////////v/+/wAAAgAAAAAA
AAAAAP7//v/+//7/AAAAAAAAAAAAAP////8AAAAA////////AAAAAP//////////AAAB
AAMAAwAFAAcACAAIAAkACQAMAAwADgAPAA0ADQAPABAAEQARABEAEQARABEAEQAPAAwA
CgAIAAgACgAJAAcABwAIAAgACAAGAAUABAADAAIAAQABAP///v/9//z//P/8//v/+v/5
//j/+v/6//r/+v/5//n/+f/6//r/+//5//n/+//7//n/+f8AAAsAGwAtADsATABkAHcA
jgCqAMsA5QDzAPcA6gDSALAAiQBhAC8A+v/T/73/rf+m/6r/tv++/8P/xv/M/9T/3v/n
/+v/7f/x//P/8//z//X/9f/1//b/9v/4//j/+v/6//r/+v/6//v/+//7//v/+//7//z/
+v/6//r/+v/+//////////7//v/+//7//f/9//3//f8AAAEAAQABAAEAAQABAAEAAQAC
AAMABAADAAMAAwADAAUABQAGAAYACAAIAAgACAAJAAkACAAHAAoACgAKAAwADAAMAA0A
DQAOABAAEAARABIAEwATABQAFQAWABYAFwAZABoAGgAaAB0AHwAgACAAIAAiACIAIwAk
ACUAJgAmACYAJgAmACYAJwAnACcAJwAnACcAJwAnACkAKQApACkAKQApACkAKQAnACcA
JQAlACQAIgAiACIAHwAdABwAGwAYABcAFwAUABYAFQAUABMAEwASABEADwAPAA4ADQAN
AAoACgAKAAgACgAKAAoACgAKAAkACAAIAAYABgAGAAYACAAIAAgACAAIAAgACAAIAAgA
CAAIAAcABwAIAAgACAAIAAgACAAIAAgACAAIAAkACAAIAAgACAAKAAsACwALAAsADAAM
AAsACQAJAAkACQAMAAwADQANAA0ADQANAA0ADQANAA0ADQAOAA4ADgAPAA8ADgANAA0A
CwALAAoACgAMAAwADAAMAAoACQAJAAgACgAKAAoACQAJAAkACQAJAAcABgAGAAYABgAF
AAMAAwAFAAcABwAGAAQABAAEAAMAAwADAAIAAgADAAMAAwACAAEAAQABAAAAAAABAAEA
AQABAAEAAQABAP/////+//7/AAACAAIAAQAAAP7//v/+//7/AAAAAAAAAAAAAAAAAAAA
AP7//f/9//7/AAD////////+//7//f/9//////8AAAEA/////wEAAwAGAAYABwAHAAoA
CgAMAA0ADQANAA8AEAAPAA8ADwAPAA8ADwAPAA0ACAAGAAQABAAEAAMAAQABAAIAAgAC
AAAAAQAAAP///v/7//v/+f/4//n/+P/4//j/+P/4//j/+P/2//b/9v/2//f/9//3//j/
+P/3//f/9//1//f/+//9/wQAEQAfACsAPQBSAGgAeQCSALQA0QDjAO0A6QDYALwAkgBn
AEEAEwDg/7//r/+l/6L/qP+2/8D/w//I/87/1v/e/+P/5//r/+3/7f/v//H/8//z//P/
8v/y//T/9P/0//T/9P/0//T/9f/1//X/9f/1//X/9v/4//j/+P/4//n/+f/4//f/+P/4
//j/+P/5//n/+f/5//j/+f/5//n/+//7//v/+//7//z//f/+/////////////f/9//7/
/v8AAAAAAAAAAAIAAwADAAMAAgACAAIABAAEAAQABQAFAAYACAAIAAkACgALAAsADAAN
AA4ADgAPABMAFAAUABQAFwAZABoAGgAaABwAHAAdABwAHQAeAB4AHgAeAB4AHgAfAB8A
HwAfACEAIQAhACEAIQAhACEAIQAfAB8AHwAfAB8AHwAdAB0AHAAaABoAGgAZABcAFgAV
ABIAEQARAA4ADgANAAwACwAJAAgABwAFAAUABAADAAMAAgACAAIAAAAAAAAAAAAAAAAA
///+//7//v/+//7//v/+//7//v/+//7//v/+//7//v/+//7//f/7//z//P/8//7//v/+
//7//v/+//7///8AAAAAAAAAAAAAAQABAAEA//8AAAAA//8BAAEAAQABAAAAAAABAAEA
AQABAAEAAQADAAMAAwADAAMAAgABAAEAAQAAAP////8BAAEAAAAAAP7//v/+//7/AAD/
/////v/+//7//v/9//3//f/9//3//f/8//z//P/8//v/+f/5//f/+f/5//j/+P/4//j/
9//3//f/9v/2//f/9//3//b/9f/1//X/9P/2//f/9//3//X/9f/1//X/9f/1//T/9P/2
//T/8v/y//L/8v/0//T/9P/0//T/9P/0//T/9P/z//P/9P/0//P/8//z//L/8v/x//H/
8v/z//X/9//1//X/9//5//z//P/9//3//v/+/wAAAQD/////AQACAAUABQAFAAUAAwAD
AAMAAQAAAP7//P/8//z/+//5//n/+P/4//j/9v/1//T/8//y//P/8//x//D/7//u/+7/
7v/0//r/AAAGAP3/9v/v/+j/6f/r/+3/8P/w/+3/5//7/+v/7//1/wEAAAATABcAJwAx
AEoAVgBxAHYAmADXAOEA5wDvAMoA1ACwAHcARQAdAOL/yf+t/6H/lv+i/6j/uv+9/8T/
wP/K/87/3//d/9//4//3/+v/6//t/+3/7f/t/+z/7f/s/+7/7v/u/+7/6//r/+r/6f/r
/+v/6//s/+z/7P/s/+z/7P/t/+3/7f/u/+7/7v/u/+//7//v/+//7v/v/+//7//x//H/
8f/x/+//8P/x//L/8//z//P/8//x//H/8v/y//T/9P/0//T/9v/3//f/9//2//b/9v/4
//n/+v/8//3//f/+//3//f/+//////8AAAMABAAEAAUABQAGAAYABgAHAAkACgAKAAwA
DgAOAA8AEAARABIAEgASABIAEgASABMAEwATABMAFAAVABYAFwAVABUAFQAVABMAEwAT
ABMAFQAVABMAEwAQAA4ADgAOAA0ACwAKAAkABwAHAAgABgAFAAMAAQD//////v/9//v/
/f/8//v/+//6//r/+v/4//j/+P/4//j/+v/5//j/+P/2//b/9v/2//b/9v/2//b/+P/4
//j/+P/4//j/+P/3//X/9v/2//b/+P/4//j/+P/2//b/9v/3//j/+P/4//j/+P/5//n/
+f/5//r/+v/5//n/+f/5//n/+P/4//n/+f/7//v/+//7//n/+f/5//n/+P/4//j/+f/5
//j/9//3//n/+f/4//j/+P/4//j/+P/4//f/9//2//b/9v/2//X/9f/1//X/9f/1//T/
9P/0//T/8//x//H/8f/z//P/8v/y//L/8v/x//P/8//y//L/8f/x//H/8P/v/+//7//u
//L/9f/x/+3/7v/w//D/8P/w//D/8P/w//D/7v/u/+7/7v/w/+//7//w/+7/7f/t/+3/
7v/u/+3/7f/t/+3/7v/v/+//7//x//P/9v/2//f/9//2//b/+P/5//v/+//9//7/////
///////////////9//z/+v/4//j/9v/1//P/8//0//T/9P/y//H/8P/v/+7/7f/t/+v/
6v/p/+j/6P/o/+j/6P/o/+j/6P/o/+j/6P/p/+n/6f/q/+r/6f/n/+f/5//n/+f/6f/y
//3/CQAXACUAOABSAGcAfACeAMEA2QDpAO8A5gDQALAAiQBfADEA/P/N/6//of+Y/5j/
ov+u/7f/vP++/8T/yv/R/9f/2//d/+H/4//j/+X/5f/l/+b/5v/o/+j/5v/m/+b/5v/o
/+n/6f/p/+v/6//r/+z/7P/s/+z/7P/s/+3/7f/t/+r/6v/q/+r/7f/t/+3/7f/u/+//
7//v/+3/7f/t/+3/7f/u/+//8P/z//P/8//z//H/8f/y//L/9P/0//T/9P/0//X/9f/1
//b/9v/2//j/+P/4//n/+f/6//z//P/9//z//f/9//7///8AAAAAAQADAAQABAAEAAYA
CQALAAwADgAQABAAEQAQABEAEgASABIAEgASABIAEwATABMAEwATABMAEwATABUAFQAV
ABUAFQAVABUAFQATABMAEQARABAADgAOAA4ACwAJAAgABwAGAAUABQACAAIAAQAAAP//
AQAAAP///f/7//r/+f/5//j/+P/4//b/9v/2//b/9v/2//X/9P/0//b/9v/2//b/9P/0
//T/9P/0//T/9P/0//T/9P/0//P/8//0//T/9P/2//b/9v/2//b/9v/2//f/+P/4//j/
+P/2//f/9//3//n/+v/6//n/9//3//f/9//4//j/+f/5//v/+//7//v/+//7//v/+//6
//r/+v/7//3//P/7//v/+f/5//j/+P/4//j/+P/4//j/9//3//b/+P/4//j/9//1//X/
9f/1//X/9P/0//T/9v/1//P/8//z//X/9f/0//T/9P/0//P/8//z//L/8v/z//P/8//y
//P/8//z//L/8v/z//P/8//x//H/8f/x//H/8//y//D/8P/w//D/8P/w//D/8P/w//D/
8P/w//D/8P/w/+//7//w//D/7//v/+//8v/y//H/8f/x//H/8v/z//H/8f/z//X/+P/4
//n/+f/6//r//P/9//v/+//9//7/AQABAAEAAQD////////9//z/+v/4//j/+P/3//X/
9f/2//b/9v/0//P/8v/x//D/7//v/+3/7P/t/+z/7P/s/+v/6v/p/+j/6v/q/+r/6v/r
/+v/6//s/+r/6//p/+n/6//t/+n/6//0/wEADwAZACcAOgBUAGkAgACgAMEA1wDhAOMA
1gC8AJgAbwBHABsA5v+//6f/m/+W/5r/ov+u/7f/vP/A/8j/0P/V/93/3//f/+H/4//l
/+f/5//n/+b/5v/o/+j/6v/q/+r/6v/o/+n/6f/p/+v/6//r/+z/7P/s/+z/7P/s/+3/
7f/t/+7/7v/u/+7/7//v/+//7//w//H/8f/x//H/8f/x//H/7//w//H/8v/z//P/8//z
//P/8//0//T/9v/2//b/9v/2//f/9//3//j/+P/4//r/+v/6//v/+//8//7//v///wAA
AQABAAIAAwAEAAQABQAHAAgACAAIAAkACwAMAAwADgAQABAAEQASABMAFAAUABYAFgAW
ABYAFQAVABUAFQAWABcAGAAZABcAFwAXABcAFQAVABUAFQAVABUAEwATABIAEAAQABAA
EQAPAA4ADQAKAAkACQAGAAQAAwACAAEAAQAAAP///f/9//z/+//7//z//P/8//r/+P/4
//j/+P/6//n/+P/4//b/9v/2//b/9v/2//b/9v/2//b/9v/2//b/9v/2//X/9f/2//b/
9v/2//b/9v/2//b/9v/2//f/+v/6//r/+v/4//n/+f/5//f/+P/4//f/+P/5//r/+//6
//r/+//7//v/+//7//v/+f/5//n/+f/8//z//P/9//3//P/7//v/+f/5//j/+P/6//r/
+v/6//j/9//3//b/+P/4//j/9//3//f/9//3//f/9v/2//b/9v/1//P/8//z//X/9f/0
//T/9P/0//P/8//z//L/8v/1//X/9f/0//H/8f/x//D/8P/x//H/8f/x//H/8f/x//H/
8f/w//D/8v/w//D/8P/w//D/8P/w/+7/7v/u/+7/8P/w//D/8P/y//H/8f/y//L/8f/x
//H/8v/y//H/8f/x//H/8v/z//X/9f/3//n/+v/6//v/+//7//r/+//7//z//f8AAAIA
AQABAAEAAQADAAMAAwABAPz/+v/4//j/9v/1//P/8//2//b/9v/0//H/8P/v/+7/7//v
/+3/7P/t/+z/7P/s/+v/6v/p/+j/6v/q/+r/6v/p/+n/6f/q/+r/6f/p/+n/6f/p/+f/
7f/2/wEADwAbACcAPABWAGkAgACeAL8A1QDjAN8A0AC4AJAAZQA9ABEA3v+5/6X/mf+U
/5j/pv+y/7f/uv/A/8b/zP/V/9n/3f/f/+H/4//j/+X/5f/l/+b/5v/o/+j/6P/o/+j/
6P/o/+n/6f/p/+n/6f/p/+r/6v/q/+r/6v/s/+3/7f/t/+7/7v/u/+7/7f/t/+3/7f/u
/+//7//v/+//7//v/+//7//w//H/8v/x//H/8f/x//P/8//0//T/9P/0//T/9P/2//f/
9//3//j/+P/4//r/+v/6//v/+//8//7//v///wAAAQABAAIABQAGAAYABwAHAAgACAAI
AAkACwAMAAwADgAQABAAEQAUABUAFgAWABQAFAAUABQAFwAXABcAFwAXABcAFwAXABcA
FwAXABcAFQAVABUAFQAVABUAEwATABIAEAAQABAADwANAAwACwAJAAkACgAIAAYABQAE
AAMAAQAAAP///f////7//f/9//r/+v/6//j/+v/6//r/+v/4//f/9v/2//b/9v/2//b/
+P/4//j/+P/4//j/+P/4//j/+P/4//f/9f/2//b/9v/4//j/+P/4//r/+v/6//v/+//6
//n/+P/6//v/+//7//v//P/8//v/+//7//v/+//+//7///////3//f/9//3//f/9//3/
/f/8//z//P/9//3//P/7//v//P/9//3//v/8//z//P/8//z/+//7//r/+P/4//j/9//3
//f/9//3//n/+P/4//j/+P/3//X/9f/z//X/9f/0//T/9P/0//P/8//z//L/8v/1//X/
9f/0//H/8f/x//D/8P/x//H/8f/z//P/8//z//H/8f/w/+7/8P/w//D/8P/y//L/8v/y
//L/8v/y//L/8v/x//H/8v/w/+//7//v//L/8v/x//H/7//v//D/8f/z//P/9f/3//r/
+v/7//v//P/8//7///8BAAEAAwAEAAMAAwADAAMAAwADAAMAAQD+//z/+v/6//j/9//1
//X/9v/2//b/9P/1//T/8//y/+//7//t/+z/6//q/+r/6v/q/+r/6v/q/+z/7P/s/+z/
6//r/+v/7P/q/+n/6f/r/+v/6f/r//P//P8JABUAIwAzAEwAYgB1AJIAtADPAOEA6wDp
ANgAvACUAGsAQQANANz/uf+l/5v/mv+g/6r/tP+7/77/xP/K/9L/1//b/9//4f/j/+X/
5f/n/+f/5//q/+r/7P/s/+r/6v/q/+r/6P/p/+n/6f/r/+v/6//s/+z/7P/s/+z/7v/v
/+//7//w//D/8P/w//H/8f/x//H/8P/x//H/8f/x//H/8f/x//P/9P/1//b/9f/1//X/
9f/1//X/9v/2//b/9v/2//b/+P/5//n/+f/8//z//P/+/wAAAAABAAEAAQACAAEAAQAE
AAUABQAGAAcACAAIAAkACwAMAAwADAAPABEAEgASABMAFAATABMAFgAXABgAGAAYABgA
GAAYABcAFwAXABcAGQAZABkAGQAZABkAGQAZABkAGQAZABkAGQAZABcAFwAUABIAEgAS
ABMAEQAQAA8ADAALAAsACAAKAAkACAAHAAUABAADAAEAAQAAAP////8AAAAAAAD+//z/
/P/8//z//f/9//3//v/8//z//P/8//z//P/8//z//P/8//z//P/6//r/+v/5//v//P/8
//z//P/8//z//P/+//7//v////7//v/+//7//P/9//3//f///wAAAAD/////////////
AAAAAAEAAQABAAEAAQABAAEAAQABAAEAAgACAAIAAwADAAIAAQABAAEAAQAAAAAAAAAA
AAAAAAAAAP/////+/wAAAAAAAP///f/9//3//f////7//v/+//7//f/7//v/+f/7//v/
+v/8//z//P/7//n/+f/4//j/+f/5//n/+P/5//n/+f/4//j/+f/5//n/+//7//v/+//5
//n/+P/4//j/+P/4//n/+f/4//j/9//3//j/+P/4//r/+v/6//r/+P/4//j/+P/5//n/
+//6/w==
         </WaveFormData>
      </LeadData>
      <LeadData>
         <LeadByteCountTotal>10000</LeadByteCountTotal>
         <LeadTimeOffset>0</LeadTimeOffset>
         <LeadSampleCountTotal>5000</LeadSampleCountTotal>
         <LeadAmplitudeUnitsPerBit>4.88</LeadAmplitudeUnitsPerBit>
         <LeadAmplitudeUnits>��V</LeadAmplitudeUnits>
         <LeadHighLimit>2147483647</LeadHighLimit>
         <LeadLowLimit>268435456</LeadLowLimit>
         <LeadID>V4</LeadID>
         <LeadOffsetFirstSample>0</LeadOffsetFirstSample>
         <FirstSampleBaseline>0</FirstSampleBaseline>
         <LeadSampleSize>2</LeadSampleSize>
         <LeadOff>FALSE</LeadOff>
         <BaselineSway>FALSE</BaselineSway>
         <ExcessiveACNoise>FALSE</ExcessiveACNoise>
         <MuscleNoise>FALSE</MuscleNoise>
         <LeadDataCRC32>2074927112</LeadDataCRC32>
         <WaveFormData>
DQANAA0ADQALAAgABgAGAAcABwAFAAQAAwACAAEAAAABAAEAAAD///v/+f/3//X/9f/2
//f/9v/3//b/9v/3//b/9f/0//P/9f/1//b/9v/0//T/9P/y//T/9P/v/+r/7P/x//j/
BAAUAB4AKQA8AFQAdgCeAL8A1gDsAP4ABQH/AOcAwgCZAGcALgAIAPb/6//i/+D/4f/l
/+f/5f/j/+H/4v/k/+T/5//q/+r/6//r/+v/6//s/+r/6//s/+z/7P/s/+z/7P/s/+v/
6//r/+3/7v/u/+7/7P/s/+z/7f/r/+v/6//r/+3/7v/u/+//7v/t/+z/6//r/+3/7f/t
/+3/7f/s/+z/7P/s/+7/7//t/+3/7f/t/+3/7f/t/+3/7//w//D/8f/x//H/8f/x/+//
7//v//D/9P/0//T/9f/z//P/9P/1//b/9v/3//f/+//8//z//f/8//7//v///wIABAAF
AAYACAAIAAgACAAJAAoADAAOAA8ADwAPAA8AEQARABEAEQARABQAFAAUABIAEgASABEA
EwATABQAFAATABEAEAAPAAwACgAJAAgACgAKAAgABwAFAAMAAQAAAP7//f/8//v/+//6
//n/+f/3//b/9v/2//b/9v/2//X/8//z//P/8//x//H/8f/x//H/8f/y//P/8f/x//H/
8f/z//P/8//z//H/8f/x//D/7v/v/+//7//v//D/8P/w/+//7//v//H/8//z//P/8v/y
//L/8v/y//P/8//z//P/8//0//T/8//z//P/9P/0//P/8//0//T/9v/2//b/9v/0//T/
9P/0//b/9v/3//f/9P/0//T/9P/2//b/9v/2//X/9f/1//X/9P/0//T/9P/0//T/8//z
//H/8f/x//H/8v/z//T/9f/0//P/8v/w//L/8v/y//H/8f/y//L/8f/v/+//7//v//H/
8P/w//D/7//v/+//7//y//L/8P/w//D/8P/w//D/8P/u/+7/7v/u/+7/7v/u/+7/7v/u
/+7/7v/w/+//7//w/+7/7v/u/+7/7v/u/+//7//w//L/9f/3//n/+P/4//j/+P/4//j/
+v/8//z//f////3//f/9//3////////////8//r/+v/5//n/9//2//b/9v/2//b/9f/z
//L/8f/w//H/8P/v/+7/7P/s/+r/6f/q/+r/6//r/+v/6//r/+v/6f/q/+r/6v/o/+j/
6v/o/+b/5f/g/9z/4f/o//b/BAASAB0AMABEAGIAiACpAMYA4gD0AP0A/QDrAMgAoQBz
ADoACADw/+P/2v/U/9P/0//V/9P/0//X/9r/2v/e/9//4P/g/+H/4//j/+P/5P/i/+P/
5P/k/+T/5P/k/+T/5v/l/+X/5f/l/+b/5v/m/+T/5P/k/+X/5//n/+f/5//m/+b/5f/l
/+f/5//n/+f/5f/n/+f/5//p/+n/6P/o/+j/6P/q/+v/6f/p/+n/6f/r/+v/6//r/+n/
6v/q/+v/6//r/+v/6//t/+3/7f/u/+7/7v/u/+//8f/x//L/8//y//L/8//z//X/9v/2
//f/+P/6//r/+//9//7//v/+/wEAAgADAAQABQAGAAgACgALAAsACwALAA8ADwAPAA8A
DgAQAA8ADgAQABAAEAAPAA0ADQAOAA4ADQALAAoACQAKAAgABwAGAAYABgAEAAMAAQD/
//3//P/6//n/+P/3//n/+P/3//f/9//2//b/9v/x//D/7//t/+7/7//w//H/7//v/+//
7//v/+//8P/x/+//7//v/+//7f/t/+3/7f/u/+//8P/w/+7/7//v/+//7//w//D/8P/t
/+3/7f/v/+//7//v/+7/8P/w//D/8P/x//H/8f/x/+//8P/w/+//8P/x//P/9P/x//H/
8v/y//T/9P/0//T/8v/y//L/8v/w//D/8f/x//H/8v/z//T/8v/y//L/8v/x//H/8f/x
//D/8P/w//D/8P/w/+//7//x//H/8f/x/+//7//v/+//7//v/+//7v/u/+7/7v/t/+3/
7v/u/+3/7//v/+//7//t/+z/7P/s/+//7//v/+//7P/s/+z/7P/q/+z/7v/w/+7/7v/u
/+7/7P/s/+z/7P/u/+7/7v/u/+7/7v/u/+7/7P/r/+v/7P/u/+7/7v/u/+z/7P/t/+3/
7//w//L/8//2//b/9//4//j/+P/4//r//P/8//3////+//3//P/7//v/+//7//v/+v/4
//j/9//1//P/8v/y//T/9P/0//P/8f/w/+//7v/v/+7/7f/s/+z/7P/q/+n/5v/m/+f/
5//p/+n/6f/p/+f/6P/o/+j/6v/o/+j/6P/k/9//3v/e/+P/7P/4/wQAEAAhADQASgBo
AIoApwDCANoA7ADxAOcAzQCoAH0ASQAQAO7/4v/Z/9L/0v/T/9P/1f/T/8//0//c/97/
3v/h/+L/4v/h/+H/4f/h/+L/5P/l/+b/5v/k/+T/5P/k/+b/5f/l/+X/5f/m/+b/5v/k
/+T/5P/l/+b/5//o/+n/6f/o/+b/5f/n/+f/5//n/+f/6f/p/+n/6f/p/+j/6P/o/+j/
6v/r/+n/6f/p/+n/6//r/+v/6//r/+z/7P/t/+3/7f/t/+3/7v/v//D/8v/x//D/7//v
//H/8f/y//P/9v/2//f/9//5//r/+v/7//z//v/+//////8AAAAAAAAFAAYABwAIAAkA
CgAMAA4ADQANAA0ADQARABEAEQARAA8AEgASABIAFAAUABQAEwARABEAEgASABEADwAO
AA0ADAAKAAkACAAIAAgABgAFAAUAAwABAAAA/v/9//z/+//5//j/9//3//b/9v/3//j/
9v/2//b/9f/1//X/9f/1//T/8//y//H/8v/x//H/8f/x//H/8f/x//H/8f/x//H/8f/x
//H/8P/y//P/8//z//H/8v/y//L/8f/x//H/8//z//P/8//y//L/8v/y//L/9f/1//X/
9f/z//T/9P/z//X/9f/2//b/9f/1//b/9v/2//b/9v/2//T/9P/0//T/9P/0//X/9f/2
//b/9v/2//T/9P/0//T/8//z//P/8//y//L/8v/y//D/8P/v/+//8P/x//L/8//x//H/
8f/x//H/8f/x//D/8P/w//D/7//v//D/8P/v/+//7//v/+//7f/s/+z/7P/u/+//8P/x
//D/8P/w//D/7v/u//D/8P/w//D/8P/w//D/8P/w//D/8P/w//D/8P/w//D/7v/t/+3/
7v/u/+7/7v/u/+//8P/y//P/8f/y//T/9f/6//r/+//8//r/+v/6//z//v/+////AQD/
/////////////////////P/6//r/+f/5//f/9v/2//j/+P/4//f/9f/0//P/8v/v/+7/
7f/s/+7/7v/s/+v/7P/s/+3/7f/r/+v/6//r/+v/7P/s/+z/6v/s/+z/6v/q/+f/5P/k
/+f/8v/+/wgAFgArAEAAVgB4AJwAuQDQAOYA9AD3AOkAywCmAHsAQwAQAPj/7P/h/9r/
3P/h/+H/3//d/93/3//g/+L/5P/l/+j/6v/p/+n/6f/p/+r/6v/r/+z/7P/s/+z/7P/s
/+7/7f/t/+3/7f/u/+7/7v/u/+7/7v/v/+//7//v/+//8P/w/+//7//v/+//7//v/+//
8f/x//H/8//z//L/8v/w//D/8v/z//P/8//z//P/8//z//P/8//1//b/9v/3//X/9f/1
//X/9//3//f/+P/4//j/+P/5//v/+//8//3/AAAAAAEAAQABAAIAAgADAAYACAAIAAkA
DQAOAA4ADgAQABAAEAAQABMAFAAWABgAGQAZABkAGQAZABkAGQAZABsAHgAeAB4AHAAc
ABwAGwAdAB0AHgAeAB8AHQAcABsAGAAWABUAFAAWABYAFAATAA8ADQALAAoADAALAAoA
CQAHAAYABQAFAAQABAAFAAYABAAEAAQAAwABAAEAAQABAAMAAwADAAMAAgABAAEAAQAB
AAEAAQABAAMAAwADAAMAAgABAAAA/v///wEAAgADAAIAAgABAAAA////////AQADAAMA
AwACAAIAAgACAAIAAwADAAMAAwAFAAYABgAFAAQAAwADAAIAAgADAAUABgAEAAQABAAE
AAYABgAGAAYABAAEAAUABQAGAAYABgAGAAYABgAGAAYAAwADAAMAAwACAAIAAgACAAIA
AgABAAEAAwADAAMAAwABAAEAAQABAP////////7/AAAAAAAA/////wAAAAD/////////
////AQAAAAAAAAABAP//+////wAAAAAAAAAAAAD+//7//v/+//z//P/8//z//v/+//7/
/v/8//v/+//8//7//v/+//7//v/+/////////wAAAgADAAYABgAHAAgACAAIAAgACgAK
AAoACwANAA8ADwAPAA8ADwAPAA8ADwAMAAoACgAJAAcABQAEAAQABgAGAAYABQAFAAQA
AwACAAEAAAD///7//P/8//r/+f/6//r/+//7//v/+//7//v/+f/6//r/+v/+//7//P/6
//b/8//w/+7/8//+/wwAGAAkADMASgBiAIAApgDHAN4A9gAOARcBDQHzANAApwBzADoA
EgACAPf/7P/o/+v/6//n/+X/5//p/+r/8P/y//H/8v/0//X/9f/1//X/9v/4//n/+v/6
//j/+P/4//j/+v/5//n/+f/5//r/+v/6//j/+P/4//n/+f/5//n/+f/8//z/+//7//n/
+f/5//n/+//9//3//f/7//v/+v/6//z//P/+/////f/9//3//f/9//3//f/9////AAAA
AAEA//////////8BAAEAAQACAAIAAgACAAMABQAFAAYABwAIAAgACQAJAAoACgAJAAkA
CwAOAA8AEQAVABYAFgAWABcAGAAZABoAGwAcAB4AIAAfAB8AHwAfACMAIwAjACMAIQAk
ACQAJAAkACQAJAAjACMAIwAkACQAJQAjACIAIQAgAB4AHQAcABoAGgAYABcAFQATABEA
EAASABEAEAAPAA8ADgANAA0ACwAKAAoACgAIAAgACAAHAAcABwAHAAcABQAFAAUABQAG
AAUABQAFAAUABQAFAAUAAwADAAMAAwAFAAUABQAEAAQABQAFAAUAAwAEAAQABAAFAAUA
BQAHAAcABwAHAAYABAAEAAQABAAFAAUABQAFAAUABgAGAAUABQAFAAYABgAGAAcACQAK
AAkACAAHAAYACAAIAAgACAAGAAYABwAHAAgACAAIAAgACgAKAAoACgAIAAcABgAFAAUA
BgAHAAgABgAGAAUABQAHAAcABwAHAAUABQAFAAUAAwADAAMAAgAEAAQABAADAAMABAAE
AAMAAwADAAMAAwADAAIAAgACAAEAAQABAAEAAgACAAIAAgAAAAAAAAD//wMABgAFAAQA
AwACAAIAAgACAAIAAgACAAIAAgACAAIAAgACAAIAAQABAAIAAgACAAIAAgACAAIAAwAD
AAUABgAIAAkACgAKAAsADAAOAA4ADgAQAA4ADgAPABEAEQARABEAEQATABMAEwATAA4A
DAAMAAsACwAJAAgACAAKAAoACgAJAAcABgAFAAQABQAEAAMAAgAAAAAA/v/9//7//v//
///////////////9//7//v/+//7//v/+//7//v/7//b/8v/1//z/CgAaACYAMwBGAFwA
dACWALkA1ADsAAABCQEDAe8A0ACnAHMAOgAQAP7/8//o/+b/6//r/+n/5//p/+n/7v/y
//b/9f/2//b/9//5//n/+f/6//j/+f/6//r/+v/6//r/+v/8//v/+//7//v//P/8//z/
+v/6//r/+//9//3//f/9//7//v/9//3//f/9//3//f/9///////////////+//7/AAAA
AAIAAwACAAEAAAD//wEAAQABAAEAAQACAAIAAwADAAMAAwADAAUABQAFAAYABgAGAAYA
BwAHAAcACAAJAAoACgALAAsADQAOAA4ADwASABQAFAAVABcAGAAYABgAGQAaABsAHAAd
AB4AIAAiACMAIwAjACMAJQAlACUAJQAlACgAKAAoACgAKAAoACcAJwAnACgAKAAlACMA
IgAhACEAIAAgACAAHwAeABsAGQAZABcAFQAUABQAEwASABEAEQAQAA8ADwANAAwADAAM
AAoACgAKAAkABwAHAAcABwAJAAkACQAJAAYABQAFAAUABwAHAAcABwAHAAcABwAHAAcA
BwAHAAYABgAHAAcABwAFAAYABgAGAAcABwAHAAkABwAHAAcABgAIAAgACAAIAAkACQAJ
AAkABwAIAAgABwAJAAkACgAKAAkACQAKAAoACgAKAAoACgAKAAoACgAKAAoACgALAAsA
CgAKAAoACgAKAAoACgAKAAcABwAHAAcACAAIAAgACAAGAAYABQAFAAcABwAHAAcABQAF
AAUABQAFAAUABQAEAAQABAAEAAMAAwAEAAQAAwADAAMAAwADAAMAAgACAAIAAwADAAMA
AwACAAIAAgACAAIAAgACAAEAAQADAAMAAwACAAAAAAAAAAAAAgACAAIAAgAAAAAAAAAA
AP7//v/+//7/AAD/////AAD+//7//v/+////AAACAAMAAgACAAMAAwAGAAYABwAIAAkA
CgALAA4ADAAMAA0ADwAPAA8ADwAPAA8ADwAPAA8ACgAIAAgABwAJAAcABgAGAAQABAAE
AAMAAwACAAEAAAD9//z/+//6//z//P/6//n/+v/6//v/+//5//n/+f/5//v//P/8//z/
/P/6//r/+P/0//P/8v/y//X/AAAKABYAJAAzAEYAWgB6AKAAvQDUAOoA+AD7AO8A0wCs
AIMAUQAcAPr/8P/n/+D/4P/j/+X/4//h/+P/5//s/+z/7v/v//D/8P/x//L/8//0//b/
9f/1//X/9P/0//T/9P/0//T/8//z//P/8//0//T/9P/1//b/9//5//j/9//2//X/9v/2
//X/9f/3//f/9//3//X/9//3//f/+f/5//j/+P/4//j/+v/7//v/+//7//v/+f/5//n/
+f/5//r/+v/7//z//f/+/////v/9//z//P/+//7//v////////8AAAEAAgACAAMAAwAF
AAYABgAHAAgACgAKAAsADwAQABAAEAARABIAEwAUABUAFgAYABoAGwAbABsAGwAdAB0A
HQAdABsAHgAeAB4AHgAeAB4AHQAdAB0AHgAeAB8AHQAcABsAGgAYABcAFgAUABQAEgAR
ABEADwANAAwACwAJAAcABQAHAAYABQAFAAMAAgACAAIAAgACAAIAAQD/////////////
////////AAD///////////////////3//f/9//3//v///wAAAAD//////v/9//3//v/+
//7//f/9//3////////////+//7//v/+//7//f/9//3//f///wAAAAD///3//f/+//7/
/f/9//7//v8AAAAAAAAAAP7//v/+//7//P/8//3//f/8//z//P/8//z//P/8//z//f/9
//3//f/8//z//P/8//z//P/7//v/+//7//v/+//5//n/+f/5//n/+f/5//j/+P/4//j/
9//3//j/+P/3//n/+f/5//n/9//2//b/9v/3//f/9//3//b/9v/2//b/+P/4//j/9//3
//T/9P/0//T/9P/2//b/9v/2//T/9P/0//T/9v/2//b/9v/0//P/8//0//L/8v/y//L/
8//0//b/9//1//b/+P/5//z//P/9//7/AAAAAAAAAgAAAAAAAQADAAMAAwADAAMAAwAD
AAMAAwAAAP7//v/9/////f/8//z/+//6//n/9//5//j/9//2//X/9P/z//L/8v/y//D/
7//2//z/AwAJAAEA+f/x/+n/7f/w//L/9P/2//T/6v/8/+z/7f/w//j/8/8CAAIAEAAY
ACsANABSAGAAhgDHANQA4gD8AOkABwHxAL4AiwBhACIACAD0/+n/3P/i/93/5//l/+X/
2//h/+D/7P/o/+f/6P/8//H/7//v/+//8P/v/+//7//u//D/8P/w//D/7f/r/+r/6f/r
/+z/7P/s/+7/7v/u/+//7v/t/+z/6//s/+z/6//r/+3/7f/t/+3/6//t/+3/7f/t/+3/
7P/s/+z/7P/u/+//8P/x//L/8//y//H/8P/v//H/8v/y//P/8//z//P/8//x//H/8f/y
//b/9v/2//f/9v/1//X/9f/4//j/+f/5//3//v/+////AAACAAIAAwADAAQABAAEAAcA
CAAJAAoACwAMAA4AEAARABEAEQARABMAEwATABMAFQAYABgAGAAWABYAFgAVABMAEwAU
ABQAFQATABIAEQAOAAwACwAKAAwADAAKAAkACQAHAAUABAAEAAMAAgABAAEAAAD/////
+//6//r/+v/6//r/+v/5//n/+f/5//n/9//3//f/9//2//X/9f/1//f/9//3//f/9//3
//f/9//3//f/9//2//T/9f/1//X/9//4//j/+P/1//X/9f/3//n/+f/5//j/+P/4//j/
+P/5//n/+f/5//n/+v/6//n/9//3//j/+P/5//n/+v/6//r/+v/6//r/+P/4//j/+P/4
//j/+f/5//j/+P/4//j/+P/4//j/+P/3//f/9//3//j/+P/4//j/9v/2//X/9f/3//f/
9//3//b/9f/0//P/9f/1//X/9P/0//T/9P/z//X/9v/2//X/8//z//P/8//1//T/9P/0
//f/+f/z/+//8P/y//L/8v/y//L/8v/y//L/8v/y//L/8v/y//L/8v/y//L/8f/x//L/
8v/y//L/8v/y//L/8//z//H/8v/0//X/+v/6//v//P/8//z//P/+//7//v///wEAAQAB
AAEAAQABAAEAAQABAAAA/v/+//3/+//5//j/+P/4//j/+P/3//f/9v/1//T/8//y//H/
8P/w//D/7v/t/+z/7P/t/+3/7f/t/+3/7f/t/+7/7v/u/+7/7v/s/+z/7P/p/+T/4v/n
/+7/+P8CAA4AHQAwAEgAZgCMAK8AygDgAPYAAQH/AO8A0ACnAHkAPgAMAPL/5//e/9j/
2f/d/9//3//d/93/3P/e/+D/4//k/+b/5//l/+X/5f/m/+b/5//o/+j/6v/q/+r/6v/q
/+n/6f/p/+n/6v/q/+r/6v/q/+r/6//p/+n/6f/p/+r/6v/p/+n/6//r/+v/6//r/+3/
7f/t/+v/6//q/+r/6v/q/+z/7f/v/+//7//v/+//7//v/+//7//w//D/8f/x//H/8f/x
//H/8f/x//L/8v/y//L/8//1//X/9v/3//b/9v/3//f/+f/6//r/+//6//z//P/9/wAA
AgADAAQABQAGAAcACAAJAAoADAAOAA8ADwAPAA8AEQARABEAEQARABQAFAAUABQAFAAU
ABMAEwATABQAFAATABEAEAAPAA4ADAALAAoACAAIAAYABQAFAAMAAQAAAP7//f/8//v/
/f/8//v/+//5//j/+P/4//j/+P/4//f/9f/1//X/9f/z//P/8//z//T/8//z//P/8//z
//P/8//z//P/8//z//H/8f/x//D/8v/z//P/8//z//T/9P/0//P/8//z//X/9f/1//X/
9P/0//T/9P/0//P/8//z//P/8//0//T/8//z//P/9P/0//X/9f/2//b/9v/2//b/9v/2
//b/9v/2//b/9v/3//f/9P/0//T/9P/2//b/9v/2//P/8//z//P/9P/0//T/9P/0//T/
8//z//H/8f/x//H/8//z//P/8//x//H/8f/w//L/8v/y//H/8f/y//L/8f/x//H/8f/x
//H/8P/w//D/8f/x//H/8f/w//D/8P/w//L/8v/y/+//7v/u/+7/7v/u//D/8P/w//D/
7v/u/+7/7v/u/+7/7v/u//D/7//v//D/8P/w//D/8P/w//D/8f/x//H/8v/0//X/+P/4
//n/+v/4//j/+P/6//r/+v/7//3////////////9//3//f/9//z/+v/6//n/9//1//T/
9P/0//T/9P/z//P/8v/x//D/7//u/+3/7P/u/+7/7P/r/+r/6v/r/+v/6f/p/+n/6f/r
/+z/7P/s/+r/6v/o/+j/6v/p/+L/4P/l/+7/+P8EAA4AHQAwAEgAZACIAKkAwgDYAOoA
8QDpANMAsgCJAFcAHgD2/+T/2//U/9L/0//V/9f/1f/V/9f/2v/c/+D/4f/i/+T/5f/n
/+f/5//o/+f/5//n/+b/6P/o/+j/6P/m/+X/5f/l/+f/6P/o/+j/6P/o/+j/6f/p/+n/
6f/p/+r/6v/p/+n/6f/p/+n/6f/p/+v/6//r/+v/6//q/+r/6P/o/+r/6//t/+3/7f/t
/+3/7f/t/+3/6//s/+z/7f/t/+3/7f/t/+3/7f/t/+7/8P/w//D/8f/z//P/9P/1//T/
9P/1//X/9//4//j/+f/6//z//P/9////AAAAAAAAAwAEAAUABgAHAAgACgAMAA8ADwAP
AA8ADwAPAA8ADwAPABIAEgASABIAEgASABEAEQARABIAEgATABEAEAAPAAwACgAJAAgA
CgAKAAgABwADAAEA///+//7//f/8//v/+//6//n/+f/1//T/9P/0//P/9P/1//X/8//z
//P/8//z//P/8//z//T/8//z//P/8v/x//D/7//w//H/8v/z//H/8f/x//D/8P/x//H/
8f/x//L/8v/y//H/8f/x//P/9f/1//X/9P/0//T/9P/0//P/8//z//P/9f/2//b/9f/z
//P/9P/0//P/8//0//T/9P/0//T/9P/2//b/9v/2//b/9v/3//f/9P/0//T/9P/0//T/
9P/0//P/8//z//P/8v/y//L/8v/0//T/8//z//H/8f/x//H/8f/x//H/8f/x//H/8f/w
//L/8v/y//H/8f/y//L/8f/v/+//7//v/+//7v/u/+7/7//v/+//7//u/+7/7v/u/+7/
7v/u/+3/7//t/+3/7v/w//D/8P/w/+//7v/t/+z/7v/u/+7/7v/u/+7/7v/u//D/7//v
//D/8v/y//L/8v/x//D/8P/v//H/8v/0//X/9v/2//f/+P/2//b/9v/4//r/+v/7//3/
/f/9//3//f/9//3//f/9//j/9v/2//X/8//x//D/8P/x//L/8//z//H/8P/v/+7/7//u
/+3/7P/s/+z/6v/p/+b/5v/n/+f/6f/p/+n/6f/n/+j/6P/o/+r/6v/o/+r/6v/l/+D/
4P/l/+7/+P8EAA4AGwAyAEoAZgCGAKcAwgDWAOYA7wDnAMsApgB/AE8AGADy/+T/2//S
/9D/0//X/9f/1f/V/9X/2P/e/+D/4f/i/+L/5f/j/+P/4//k/+T/5f/m/+b/5v/m/+b/
5v/m/+X/5f/l/+X/5v/m/+b/5v/m/+b/5//n/+f/5//n/+r/6v/p/+n/5//n/+f/5//n
/+n/6f/p/+n/6f/o/+j/6P/o/+r/6//r/+v/6//r/+v/6//r/+v/7f/u/+7/7//t/+3/
7f/t/+//7//v//D/8P/w//D/8f/v/+//8P/x//P/9P/2//f/9//4//j/+f/6//z//P/9
/wEAAgACAAIAAwAEAAUABgAJAAoADAAOAA0ADQANAA0AEAARABIAEwARABQAFAAUABQA
FAAUABMAEwATABQAFAARAA8ADgANAA4ADAALAAoACgAKAAgABwAFAAMAAQAAAAAA///+
//3/+//6//n/+f/5//j/+P/4//b/9v/2//X/9f/1//X/9f/1//X/9f/1//T/8//z//P/
9f/1//X/9f/3//f/9//3//X/9f/1//T/8v/z//P/8//z//T/9P/0//X/9f/1//f/9//3
//f/9v/2//b/9v/2//X/9f/1//X/8//0//T/8//0//X/9//4//f/9//4//j/9v/2//b/
9v/4//j/+P/4//b/9v/3//f/+P/4//j/+P/4//j/+P/4//f/9//3//f/9v/2//b/9v/2
//b/9f/1//X/9f/1//X/8//z//P/8//z//P/8//y//T/9P/0//P/8f/y//L/8f/z//P/
8//z//H/8P/w//D/7//v/+//7//v//D/8f/y//L/8P/w/+7/8P/w//D/8P/w//D/8P/w
//L/8v/y//L/8v/y//L/8v/w/+//7//w//L/8v/y//L/8P/w//H/8f/z//T/9v/3//z/
/P/9//7//P/8//z//v/+//7///8BAAMAAwADAAMAAgABAAAA///9//z//f/9//z/+f/3
//b/9v/2//b/9f/3//b/9f/0//H/8P/v/+7/7v/u/+z/6//s/+z/7f/t/+3/7f/t/+3/
7f/u/+7/7v/u/+z/6v/s/+z/5f/g/+L/6f/w//z/CgAYACkAPgBYAHoAogC/ANYA7AD8
AAEB8wDXALIAhwBPABoA+v/s/+H/2v/Y/9n/3f/d/9v/2//d/97/4P/i/+P/4v/k/+X/
5//n/+f/6P/o/+n/6v/q/+r/6v/q/+r/6P/n/+f/5//p/+r/6v/q/+r/6v/q/+v/6//r
/+v/6//u/+7/7f/t/+v/6//r/+v/6f/r/+v/6//t/+3/7P/s/+z/7P/u/+//7//v/+//
7//v/+//7//v/+//8P/w//H/8f/x//H/8f/z//P/8//0//b/9v/2//f/9f/1//b/9//6
//r/+//7//3//v/+////AAACAAIAAwAHAAgACAAIAAkACgALAAwADwAQABIAFAATABMA
EwATABUAFQAVABUAFQAYABgAGAAWABYAFgAVABcAFwAYABgAFwAVABQAEwASABAADwAO
AA4ADgAMAAsACQAHAAUABAAGAAUABAADAAEAAAD//////f/8//z//P/8//z//P/7//n/
+f/5//n/+//7//v/+//6//n/+f/5//n/+f/5//n/+f/5//n/+f/3//f/9//2//j/+f/5
//n/9//4//j/+P/5//n/+f/7//v/+//7//r/+v/6//r/+v/7//v/+//7//v//P/8//v/
/f/9//7//v/9//3//v/+//z//P/8//z//v/+//7//v/+//7///////z//P/8//z//v/+
//7//v/7//v/+//7//z//P/8//z//P/8//v/+//5//n/+f/5//v/+//7//v/+v/5//j/
9v/3//j/+f/5//f/+P/4//f/9//3//f/9//5//j/+P/4//f/9//3//f/9//4//n/+v/5
//j/9//1//f/9//3//f/9//3//j/+P/4//f/9//3//n/+f/5//n/9//3//j/+P/3//f/
+v/6/w==
         </WaveFormData>
      </LeadData>
      <LeadData>
         <LeadByteCountTotal>10000</LeadByteCountTotal>
         <LeadTimeOffset>0</LeadTimeOffset>
         <LeadSampleCountTotal>5000</LeadSampleCountTotal>
         <LeadAmplitudeUnitsPerBit>4.88</LeadAmplitudeUnitsPerBit>
         <LeadAmplitudeUnits>��V</LeadAmplitudeUnits>
         <LeadHighLimit>2147483647</LeadHighLimit>
         <LeadLowLimit>268435456</LeadLowLimit>
         <LeadID>V5</LeadID>
         <LeadOffsetFirstSample>0</LeadOffsetFirstSample>
         <FirstSampleBaseline>0</FirstSampleBaseline>
         <LeadSampleSize>2</LeadSampleSize>
         <LeadOff>FALSE</LeadOff>
         <BaselineSway>FALSE</BaselineSway>
         <ExcessiveACNoise>FALSE</ExcessiveACNoise>
         <MuscleNoise>FALSE</MuscleNoise>
         <LeadDataCRC32>2523907606</LeadDataCRC32>
         <WaveFormData>
BgAGAAYABgAEAAIAAAAAAAEAAQD//////P/8//3//f/8//v/+v/5//f/9f/z//H/8f/x
//H/8v/w//D/8P/w/+7/7v/u/+7/8P/v/+//8P/u/+7/7v/s/+7/7P/n/+H/3//j/+n/
8/8AAAoAFQAoAEMAaQCUALkA0wD0ABABIQEfAQsB6AC+AIQARgAcAAkA+v/s/+X/4f/h
/+P/4//h/+L/4v/h/+H/5P/m/+T/5P/k/+T/5P/k/+b/5//o/+j/5v/m/+b/5v/o/+j/
6P/o/+n/6f/o/+j/5//n/+f/5//n/+f/5//o/+r/6v/q/+r/6f/o/+j/5//p/+n/6f/p
/+n/6f/p/+n/6f/p/+r/6//p/+n/6f/p/+v/6//s/+z/7P/s/+3/7f/t/+7/7v/u/+7/
7v/v/+//8f/x//L/8v/w//D/8f/z//P/9P/1//X/9v/4//r//f/9//3//f/+////AgAE
AAcABgAIAAkACgAMAAwADgAQABEAEQASABMAFgAWABYAFwAXABkAGQAZABcAFwAXABcA
FwAWABUAFQASABEAEAAPAAsACQAJAAgABwAHAAUABAABAP///v/9//n/+f/4//f/+P/3
//b/9f/1//T/9P/z//L/8v/y//H/8f/x//H/8f/v/+//7//u//D/8P/w//D/7//v/+//
7//w//D/7//v/+//7//v/+7/7P/t/+3/7P/s/+3/7f/t/+//7//u/+7/7//v/+//7//v
/+//7//v/+//7//v/+//8v/y//L/8v/x//H/8P/v//H/8f/x//H/8//z//P/8//z//P/
8//z//P/8//z//P/8f/x//H/8f/z//P/8//z//P/8//y//L/8v/y//L/8v/y//L/8f/x
//H/8f/w//D/8//z//L/8v/x//D/7//u/+//7//v/+//7//v/+//7//t/+3/7f/t/+3/
7v/v//D/7//v/+7/7v/w//D/7v/u//D/7v/u/+7/7v/t/+3/7f/t/+7/7v/u/+7/7P/s
/+z/7P/s/+3/7v/v/+7/7v/u/+7/7P/s/+3/7f/v//D/8v/z//L/8//0//T/9v/2//b/
+P/5//n/+v/8//z//P/8//z//v/+//7//v/8//r/+v/5//f/9f/1//T/9v/3//f/9v/z
//L/8f/w//H/8P/v/+7/6//q/+r/6v/q/+r/6v/q/+r/6v/q/+r/6f/p/+r/6v/q/+j/
6v/q/+j/4//d/9n/2f/f/+f/9v8CAA8AIAA3AFcAgACnAMkA6gAGARkBIQEVAfYAzACa
AFoAJAALAPr/7v/j/93/2//b/9n/2f/c/97/3f/f/+L/4P/g/+L/5P/k/+T/5P/i/+P/
5P/k/+T/5P/k/+T/5v/m/+b/5v/l/+X/5P/k/+f/5//n/+f/5f/l/+X/5v/m/+b/5v/m
/+b/5v/n/+f/5//n/+f/5//o/+n/6v/r/+n/6f/q/+v/6//r/+v/6//r/+v/7P/s/+z/
7P/t/+3/6//s/+z/7P/u/+7/7//v/+//7//w//D/8v/y//P/9f/z//T/9f/1//f/+P/5
//v/+v/7//z//v8AAAIAAwAFAAYACAAJAAoACgAKAAwADgARABEAEgATABQAFAAUABUA
EwAVABUAFQAVABUAFQAVABUAFAATABMAEgARABAADwAPAA0ADQAMAAkACQAHAAYAAwAB
AAAA///7//v/+v/5//r/+f/4//f/9//2//b/9f/z//L/8f/v//D/8f/y//P/8f/x//H/
8P/w//D/8P/w/+//7//v/+//7v/u/+3/7f/u/+//8P/w/+7/7//v/+7/7v/v/+//7//v
/+//7v/u/+//7//v/+//8f/x//H/8f/v/+//7//v/+7/7v/u/+7/7//x//L/8//x//H/
8f/x//P/8//z//P/8//z//P/8//x//H/8f/x//P/8//z//P/8f/x//H/8f/z//P/8v/y
//L/8v/y//L/8v/y//H/8f/x//H/8P/w//H/8f/w//D/8P/w//D/8P/t/+3/7f/t/+3/
7f/t/+3/7//v/+//7//u/+7/7v/u/+//7//u/+7/7P/s/+z/7P/q/+7/8P/y//H/8P/v
/+7/7f/t/+3/7f/u/+7/7v/u/+7/7v/u/+7/7f/t/+3/7f/w//D/8P/w/+7/7v/v/+//
7//w//L/8//0//X/9v/2//j/+P/4//r/+//7//z//v/9//z/+//6//z//P/8//z/+v/4
//j/9//3//X/9f/0//T/9f/1//T/9f/0//P/8v/x//D/7//u/+v/6v/q/+r/6P/o/+j/
6P/q/+r/6v/q/+n/6f/q/+r/6v/q/+r/6P/k/9//2//b/93/4//t//j/BgATACgAPwBf
AIYAqQDHAOYAAgERAQ0B+QDWAKgAbgAwAAwA///y/+b/4f/d/9v/3f/b/9f/3P/i/+X/
4//k/+b/5P/k/+T/5P/k/+T/5v/n/+j/6P/m/+b/5v/m/+b/5v/m/+b/6f/p/+j/6P/n
/+f/5//n/+n/6f/p/+r/6P/o/+j/6P/q/+r/6//r/+v/6//r/+v/7f/t/+3/7f/r/+v/
7P/t/+v/6//r/+v/7f/t/+7/7v/s/+z/7f/t/+//8P/w//D/8v/y//P/8//0//P/8//y
//T/9P/1//f/9//4//n/+f/7//z//f////7///8AAAIAAgAEAAUABwAKAAwADQAOABAA
EAASABQAFAATABMAEwAWABYAFgAXABUAFwAXABcAGQAZABkAGQAZABgAFwAXABYAFQAU
ABMADwANAA0ADAAJAAkABwAGAAUAAwACAAEA//////7//f/6//n/+P/3//n/+P/4//f/
9v/2//b/9f/1//X/9f/1//P/8//z//L/8v/y//L/8v/z//P/8//z//L/8v/x//H/8f/x
//H/8P/y//P/8//y//L/8//z//P/8//z//L/8v/x//H/8f/x//P/8//z//P/8//z//P/
8//y//L/8v/y//T/9f/1//X/8//z//P/8//z//P/8//z//P/8//z//P/8//z//P/8//z
//P/8//z//P/8//z//P/8//z//L/8v/y//L/8v/y//L/8v/x//H/8//z//L/8v/x//H/
8P/w//D/8P/w//D/7//v/+//7//x//H/8f/x/+//7//v/+//7P/s/+z/7P/u/+//7//w
/+7/7v/u/+7/7v/u/+7/7v/u/+7/7//v/+//7//u/+7/7v/u/+7/7v/u/+7/7f/t/+3/
7f/u/+7/7v/u//D/8P/x//H/8f/y//T/9f/2//f/+P/4//b/9v/2//j/+//7//z//v/8
//z//P/8//7//v/+//7/+v/4//j/9//3//X/9f/0//b/9//3//b/8//y//H/8P/v/+7/
7f/s/+v/6v/q/+r/7P/s/+z/7P/q/+r/6v/q/+n/6f/q/+r/6P/o/+j/6P/k/+H/3f/d
/9//5//v//j/BgAZAC4ASQBtAJYAuQDVAPQADAEXAQ8B9QDOAJ4AYgAsAA4AAQDy/+j/
5f/j/+H/4f/f/93/4P/i/+X/4//k/+b/5v/m/+b/5v/m/+b/6P/p/+r/6v/q/+r/6v/q
/+r/6v/q/+r/6//r/+r/6v/r/+v/6//r/+v/6//r/+z/7P/s/+z/7P/s/+z/7f/t/+3/
7f/t/+3/7f/t/+3/7f/t/+3/7v/v/+//7//v/+//7//v//D/8P/y//L/8//z//H/8v/y
//L/9P/0//X/9f/1//X/9v/2//b/9v/3//n/+v/8//7////9//7///8BAAIAAwAEAAYA
BwAKAAwADwAOABAAEQASABQAFAAWABgAGQAZABoAGwAaABoAGgAbAB0AHwAfAB8AHwAf
AB8AHwAfAB4AHQAdABwAGwAaABkAFwAVABUAFAARABEADwAOAA0ACwAKAAkABwAHAAYA
BQAEAAMAAgABAAEAAAAAAP///v/+//7//f/7//v/+//7//3//f/9//z//P/8//z//P/9
//3//f/9//z//P/7//v/+f/5//n/+P/5//v//P/8//r/+//7//v/+//7//r/+v/7//v/
+//7//3//f/9//3/+//7//v/+//+//7//v/+//z//f/9//3//f/9//3//f//////////
/////////////f/9//3//f///////////////////////f/9//z//P/+//7//v/+//z/
/P/7//v//f/9//z//P/9//3//P/8//v/+v/5//j/+P/5//r/+//7//v/+//7//v/+//7
//v/+v/6//r/+v/7//n/9v/6//z/+v/6//r/+v/5//n/+f/5//j/+P/4//j/+v/6//r/
+v/5//n/+f/5//r/+v/6//r/+v/6//v/+//7//z//v///wAAAQACAAIAAgACAAIABAAF
AAUABgAIAAgACAAIAAgACgAKAAoACgAIAAYABgAFAAMAAQABAAAAAAABAAEAAAABAAAA
///+//3//P/7//r/9//2//b/9v/2//b/9v/2//b/9v/2//b/9f/1//b/9v/4//j/+P/2
//L/7f/n/+H/5f/t//n/BAAOAB8ANgBRAHUAngDDAN8AAAEgATEBLQEZAfYAzACSAFQA
KgAXAAoA+v/v/+v/6f/n/+X/5//q/+z/7//v/+7/7v/w//D/8P/w//D/8P/y//P/9P/0
//L/8v/y//L/8v/y//L/8v/1//X/9P/0//P/8//z//P/9f/1//X/9v/2//b/9v/2//b/
9v/3//f/9//3//f/9//3//f/9//3//f/9//4//n/+f/5//n/+f/7//v//P/8//z//P/9
//3/+//8//z//P/+//7///////////8AAAAAAgACAAMABQAFAAYABwAHAAcACAAJAAsA
DAANAA4AEAASABQAFQAXABYAGAAZABoAHAAcAB4AIAAhACEAIgAjACQAJAAkACUAJQAn
ACcAJwAnACcAJwAnACcAJgAlACUAJAAjACIAIQAdABsAGwAaABkAGQAXABYAEwARABAA
DwANAA0ADAALAAoACQAIAAcABQAEAAQAAwAEAAQABAADAAMAAwADAAMAAwADAAMAAgAA
AAAAAAAAAAEAAQABAAEAAAAAAP/////////////+/wAAAQABAAAAAAABAAEAAQABAAEA
AAAAAAEAAQABAAEAAQABAAEAAQADAAMAAwADAAIAAgACAAIAAgADAAMAAwAFAAUABQAF
AAMAAwADAAMABQAFAAUABQADAAMAAwADAAUABQAFAAUABQAFAAUABQADAAMAAgACAAQA
BAAEAAQABAAEAAMAAwAFAAUABAAEAAMAAwACAAIAAgACAAIAAgADAAMAAwADAAEAAQAB
AAEAAwADAAMAAwACAAIAAgACAAEAAQAAAAAAAgACAAIAAgAAAAAAAAAAAAAABAACAAIA
AgACAAEAAQABAAEAAgACAAIAAgACAAIAAgACAP//////////AAAAAAAAAAAAAAAAAQAB
AAMABAAGAAcABgAHAAgACAAKAAoACgAMAAsACwAMAA4ADgAOAA4ADgAOAA4ADgAOAAwA
CgAKAAkACwAJAAkACAAIAAkACQAIAAUABAADAAIAAwACAAEAAAD///7//v/+//z//P/8
//z//P/8//z//P/7//v//P/8//z//P/8//z//P/3/+//6f/r//H/+/8IABQAIQA0AE0A
aQCOALUA1QDyABIBJQElARcB+gDQAJgAWAAqABUACAD8//X/8//v/+3/7f/t/+7/8v/1
//X/9P/2//b/9v/2//b/9v/2//j/+f/6//r/+v/6//r/+v/6//r/+v/6//v/+//6//r/
+f/5//n/+f/6//v//P/+//z//P/8//z//P/8//3//f/9//3//f/9//3//f/9//3//f/9
//7////9//3//f/9//////8AAAAAAAAAAAEAAQD//wAAAAAAAAIAAgADAAMABQAFAAYA
BgAGAAYABwAJAAkACgALAAsACwAMAA0ADwAQABEAEgAUABQAFgAXABkAGAAaABsAHAAg
ACAAIgAkACMAIwAkACUAKAAoACgAKQAnACkAKQApACsAKwArACsAKwAqACkAKQAmACUA
JAAjACIAIQAiACIAHgAdABoAGAAXABUAFAATABEAEQAQAA8ADgANAAwACwALAAoACgAJ
AAYABgAGAAUABQAFAAUABQAHAAcABwAGAAQABAAEAAQABQAFAAUABQAGAAYABQAFAAUA
BQAFAAQABAAFAAUABAAEAAUABQAFAAUABQAEAAQAAwADAAMAAwAFAAUABQAFAAUABQAF
AAUABAAEAAQABAAGAAcABwAHAAUABQAFAAUABwAHAAcABwAHAAcABwAHAAcABwAHAAcA
BQAFAAUABQAFAAUABQAFAAUABQAEAAQABAAEAAQABAAGAAYABQAFAAUABQAEAAQAAwAD
AAIAAgAEAAQABAAEAAEAAQABAAEAAQABAAEAAQABAAEAAQABAAAAAAAAAAAAAQABAAAA
AAAAAAAAAAAAAAAAAAAAAAAAAAABAAEAAgAAAP7//v/+//7///////////8AAAAAAAAA
AP7//v/+//7////////////+//7//v/+/wAAAAABAAEAAAAAAAEAAQAEAAUABgAGAAgA
CAAIAAoACQAJAAoADAAMAAwADAAMAAwADAAMAAwACAAGAAYABQAFAAMAAwACAAIAAwAD
AAIAAQAAAP///v/9//z/+//6//n/+P/4//j/+P/4//j/+P/4//j/+P/4//n/+f/6//r/
+v/4//b/9v/0/+//7f/r/+3/8//7/wYAFAAjADYATQBvAJgAuwDXAPQADAEZARMB+wDW
AKoAcgA2ABIABwD8//D/6//p/+n/5//n/+f/6v/u/+3/7f/w//D/8P/w//L/8v/y//L/
8P/x//L/8v/y//L/8v/y//L/8v/y//L/8//z//L/8v/1//X/9f/1//P/8//z//T/9P/0
//T/9P/0//T/9f/1//P/8//z//P/9f/1//X/9f/1//X/9v/3//f/9//3//f/9f/1//b/
9v/2//b/9//3//n/+v/6//r/+P/4//n/+f/7//v//P/8//z//P/9//////8AAAEAAQAB
AAIAAwAFAAQABQAGAAgACgAMAA0ADwAQABIAEwAUABYAFgAYABoAGwAbABwAHQAcABwA
HAAdAB8AIQAhACEAHwAfAB8AHwAfAB4AHQAdAB4AHQAcABsAFwAVABUAFAARABEADwAO
AA0ACwAKAAkABQAFAAQAAwACAAEAAAD//wEAAAAAAP///v/+//7//f/7//v/+//7//v/
+//7//r/+v/6//r/+v/5//n/+f/5//r/+v/5//n/+//7//v/+v/5//n/+P/2//j/+f/5
//n/+f/5//j/+P/5//n/+f/5//n/+f/5//n/+f/5//n/+f/6//r/+v/6//r/+//7//v/
+//7//v/+//7//v/+//7//v/+//7//v/+f/5//n/+f/5//n/+f/5//n/+f/5//n/+f/5
//j/+P/4//j/+P/4//j/+P/3//f/9//3//b/9v/1//X/9P/0//T/9P/0//T/9f/1//X/
9f/1//X/9f/1//X/9f/1//X/8v/y//L/8v/z//P/8v/y//L/8v/y//L/9P/0//T/9P/0
//L/8P/w//D/8P/x//H/8f/x//L/8v/y//L/8v/y//L/8v/x//H/8f/x//D/8P/w//D/
8f/y//T/9f/z//T/9v/3//j/+f/6//r//P/8//z//v/9//3//v8AAAAAAAAAAAAA/v/+
//7//v/+//z//P/7//v/+f/5//j/9v/3//f/9v/3//b/9f/0//P/8v/x//D/7//u/+7/
7v/0//r/AAAGAP3/9v/v/+j/6f/r/+7/8P/y//D/6P/6/+r/6//p/+//5//1//P/AgAK
ABsAJABFAFUAfgDDANUA6gAOAQcBKQEZAegAsgCEAD4AIgALAP7/7P/r/+H/6f/n/+n/
3//k/+L/6//n/+b/5v/6/+7/7v/u/+7/7v/t/+3/7f/s/+7/7v/u/+7/7P/q/+j/5v/p
/+n/6P/o/+n/6f/p/+n/6f/p/+n/6v/q/+r/6v/q/+r/6v/r/+v/6//r/+v/6//r/+v/
6//r/+v/6//s/+3/7//v/+//7//u/+3/7f/s/+7/7v/v/+//8f/y//L/8v/w//D/8f/x
//P/8//0//T/9P/0//X/9//3//j/+f/5//v//P/9////AAABAAIABAACAAQABQAHAAgA
CgALAAwADgAOABAAEgATABMAFAAVABYAFgAWABcAGQAbABsAGwAZABkAGQAZABkAGAAX
ABcAGAAXABYAFQASAA8ADgAMAAsACwAJAAgABwAFAAQAAwD//////v/9//7//f/8//v/
+f/4//j/9//4//j/+P/3//X/9f/1//X/9f/1//X/9P/0//T/9P/0//P/8//z//P/9P/0
//P/8//1//X/9f/0//L/8//z//L/8v/z//P/8//z//P/8v/y//X/9f/1//X/9f/1//X/
9f/1//X/9f/1//b/9v/2//b/9P/1//X/9f/3//f/9//3//f/9//3//f/9f/1//X/9f/3
//f/9//3//f/9//3//f/9f/1//X/9f/1//X/9P/0//b/9v/2//b/9P/0//P/8//1//X/
9P/0//P/8//y//L/8v/y//L/8v/z//P/8//z//P/8//z//P/8f/x//H/8f/y//L/8v/y
//P/9f/w/+7/8P/w//D/8P/w//H/8f/x//H/8P/w//D/8P/y//L/8v/y/+//7//v/+//
8P/w//D/8P/w//D/8f/x/+//8P/y//P/9v/3//j/+P/4//j/+P/6//v/+//8//7//v/+
//7//v/+//7//v/+//7//P/8//v/+f/3//f/9v/2//f/9//2//X/9P/z//L/8f/w/+//
7v/v/+7/7v/u/+z/7P/s/+z/7P/s/+z/7P/r/+v/7P/s/+7/7P/q/+r/6v/l/9//2//d
/+P/6f/0/wAADwAgADcAWQCCAKsAyQDqAAgBHQEjARcB+gDSAJ4AXgAoAAsA/v/y/+f/
4f/h/+P/4//h/+D/4P/h/+P/5P/m/+b/5v/m/+b/5v/m/+b/5//o/+j/6P/o/+j/6P/o
/+j/6P/o/+n/6f/o/+j/6f/p/+n/6f/p/+n/6f/q/+r/6v/q/+r/6v/q/+v/6//r/+v/
6//r/+v/6//r/+v/6f/p/+r/6//t/+3/7f/t/+3/7f/u/+7/7v/u/+//7//v//D/8P/w
//D/8P/x//H/8f/x//L/8v/0//T/9f/3//f/+P/5//n/9//4//n/+//8//3//v8AAAIA
BAAFAAcACAAKAAsADAAOAA4AEAASABMAEwAUABUAFgAWABYAFwAVABcAFwAXABkAGQAZ
ABkAGQAYABcAFwAWABUAFAATABEADwAPAA4ACQAJAAcABgAFAAMAAgABAP3//f/8//v/
/P/7//r/+f/3//b/9v/1//b/9v/2//X/8//z//P/8//z//P/8//y//T/9P/0//T/8f/x
//H/8f/y//L/8f/x//H/8f/x//D/8P/x//H/8P/y//P/8//z//H/8f/w//D/8//z//P/
8//x//H/8f/x//P/8//z//P/8v/y//L/8v/y//P/8//z//P/8//z//P/8//z//P/8//z
//P/8//z//P/8//z//P/8//z//P/8//z//P/8//z//P/8//y//L/9P/0//T/9P/0//T/
8//z//H/8f/w//D/8f/x//D/8P/w//D/8P/w//H/8f/x//H/7//v/+//7//x//H/8f/x
//D/8P/w//D/8f/x//D/8P/u/+7/7v/u//D/8P/w/+7/7v/u/+7/7v/u/+3/7f/t/+3/
7v/u/+7/7v/u/+7/7v/u/+//7//v/+//8P/w//D/8P/u/+7/7//v/+//8P/y//P/9v/3
//j/+P/2//b/9v/4//n/+f/6//z//P/8//z//P/8//z//P/8//z/+v/6//n/9//1//X/
9P/0//X/9f/0//P/8v/x//D/7//u/+3/7P/s/+z/7f/u/+3/7P/r/+r/6v/q/+r/6v/r
/+v/7P/s/+z/6v/o/+j/6v/n/+H/2//d/+P/6//2/wAADwAkADsAWQCCAKcAxQDiAAAB
DwEPAf0A3gC0AHwAQAAUAP//9P/q/+P/3f/b/93/3f/b/9z/4P/h/+P/5P/k/+T/5v/o
/+j/6P/o/+b/5//o/+j/6P/o/+j/6P/m/+b/5v/m/+n/6f/o/+j/6f/p/+n/6f/p/+n/
6f/q/+r/6v/q/+r/6P/o/+n/6f/r/+v/6//r/+3/7f/t/+3/6//r/+z/7f/r/+v/6//r
/+v/6//s/+z/7P/s/+3/7f/v//D/8P/w//D/8P/x//H/8f/x//L/8v/0//T/9f/3//X/
9v/3//f/+f/6//v//f/+////AAACAAAAAgADAAUACAAKAAsADAAMAAwADgAQABMAEwAU
ABUAFAAUABQAFQAXABkAGQAZABkAGQAZABkAGQAYABcAFwAWABUAFAATAA8ADQANAAwA
CgALAAoACgAFAAMAAgABAP/////+//3/+v/5//j/9//3//b/9v/1//b/9v/2//X/9f/1
//X/9f/1//X/9f/0//T/9P/0//T/8f/x//H/8f/0//T/8//z//H/8f/x//D/8v/z//P/
8v/w//H/8f/x//P/8//y//L/9f/1//X/9f/z//P/8//z//P/8//z//P/9v/2//b/9v/0
//X/9f/1//X/9f/1//X/8//z//P/8//1//X/9f/1//X/9f/1//X/8//z//P/8//1//X/
9f/1//P/8//y//L/8v/y//L/8v/y//L/8f/x//H/8f/w//D/8//z//L/8v/y//L/8v/y
/+//7//v/+//7//v/+//7//x//H/8f/x/+7/7v/u/+7/7//v/+7/7v/u/+7/7v/u/+7/
7v/u/+7/8P/v/+3/7v/w//D/8P/w/+3/7f/t/+3/7v/u/+7/7v/u/+7/7v/u/+//7//v
/+//8P/w//D/8P/w//D/8f/x//H/8v/0//X/9v/3//j/+P/2//b/9v/4//n/+f/6//z/
/P/8//z//P/+//7//v/+//v/+P/3//X/9f/z//P/8v/0//X/9f/0//H/8P/v/+7/7//u
/+3/7P/t/+z/7P/s/+v/6v/p/+j/6P/o/+j/6P/p/+n/6v/q/+r/6v/o/+j/5v/j/9v/
2f/d/+P/6//2/wAADwAkAD0AXQCCAKUAxwDkAPwADQENAfcA1ACoAHIANgAOAP3/8P/k
/93/3f/d/93/2//b/9z/3v/h/+H/4v/i/+L/5P/i/+L/4v/i/+T/5f/m/+b/5v/m/+b/
5v/m/+b/5v/m/+f/5//m/+b/5//n/+f/5//n/+f/5//o/+j/6P/o/+j/6P/o/+n/6f/p
/+n/6f/p/+n/6f/p/+n/6f/p/+r/6//r/+v/6//r/+v/6//s/+z/7P/s/+3/7f/t/+7/
7v/u/+7/7v/v/+//7//v//D/8P/w//D/8f/z//X/9v/3//f/9//4//n/+//6//v//P/+
/wAAAgADAAUABAAGAAcACAAMAAwADgAQAA8ADwAQABEAEwAUABUAFwAVABcAFwAXABkA
GQAZABkAFwAWABUAFQAUABMAEgARAA8ADQANAAwACQAJAAcABgADAAEAAAD///3//f/8
//v/+v/5//j/9//3//b/9v/1//T/9P/0//P/8//z//P/8//z//P/8//y//L/8v/y//L/
8//z//P/8//0//T/8//z//P/8//z//L/8v/z//P/8v/y//P/8//z//P/8//y//L/8//z
//P/8//z//P/8//z//P/8//z//P/9P/0//T/9P/0//X/9f/1//f/9//3//f/9f/1//X/
9f/3//f/9//3//X/9f/1//X/9//3//f/9//1//X/9f/1//X/9f/0//T/8v/y//L/8v/0
//T/8//z//P/8//y//L/8//z//L/8v/y//L/8v/y//P/8//z//P/8f/x//H/8f/x//H/
8f/x//D/8P/w//D/7//v/+7/7v/w//D/8P/w//D/8P/w//D/8P/w//D/8P/v/+//7//v
//D/8P/w//D/8v/y//L/8v/v/+//7//v//L/8v/y//L/8P/w//H/8f/x//L/9P/1//j/
+f/6//r/+P/4//j/+v/9//3//v8AAAAAAAAAAAAA/v/+//7//v/+//z//P/7//n/9//3
//b/9v/3//f/9v/3//b/9f/0//H/8P/v/+7/7f/s/+z/7P/s/+z/7P/s/+z/7P/s/+z/
6//r/+z/7P/s/+r/6v/q/+j/4f/b/9v/3//n/+///P8KABsAMABNAHMAnADBAN0A/AAW
ASMBGwEBAdoArABwADgAFAADAPb/6v/j/9//3//h/9//3//g/+L/4//j/+L/5P/k/+T/
5v/m/+b/5v/m/+f/6P/o/+j/6P/o/+j/6P/o/+j/6P/p/+n/6P/o/+n/6f/p/+n/6f/p
/+n/6v/q/+r/6v/q/+z/7P/t/+3/6//r/+v/6//t/+3/7f/t/+3/7f/u/+//7f/t/+3/
7f/t/+3/7v/u//D/8P/x//H/7//w//D/8P/y//L/8//z//X/9f/2//b/9v/2//f/+f/7
//z//f/9//3//v///wEAAgADAAQABgAIAAoACwANAAwADgAPABAAFAAUABYAGAAXABcA
GAAZABoAGgAaABsAGwAdAB0AHQAfAB8AHwAfAB0AHAAbABsAGgAZABgAFwATABEAEQAQ
AA0ADQALAAoACQAHAAYABQADAAMAAgABAP7//f/8//v//f/8//z/+//6//r/+v/5//n/
+f/5//n/+//7//v/+v/5//j/9//2//f/9//3//f/+P/4//f/9//3//f/9//2//b/9//3
//b/9v/3//f/9//5//n/+P/4//n/+f/5//n/9//3//f/9//5//n/+f/5//r/+v/6//r/
+v/7//v/+//7//v/+//7//v/+//7//v//f/9//3//f/9//3//f/9//v/+//7//v//f/9
//3//f/7//v/+v/6//z//P/8//z/+v/6//n/+f/7//v/+v/6//v/+//6//r/+P/4//j/
+P/5//n/+f/5//f/9//3//f/9//3//f/9//4//j/+P/4//f/9//2//b/+P/4//j/+P/4
//j/+P/4//j/9//3//j/+P/4//j/+P/4//j/+P/3//f/+P/4//f/9//3//j/+P/4//j/
+v/5/w==
         </WaveFormData>
      </LeadData>
      <LeadData>
         <LeadByteCountTotal>10000</LeadByteCountTotal>
         <LeadTimeOffset>0</LeadTimeOffset>
         <LeadSampleCountTotal>5000</LeadSampleCountTotal>
         <LeadAmplitudeUnitsPerBit>4.88</LeadAmplitudeUnitsPerBit>
         <LeadAmplitudeUnits>��V</LeadAmplitudeUnits>
         <LeadHighLimit>2147483647</LeadHighLimit>
         <LeadLowLimit>268435456</LeadLowLimit>
         <LeadID>V6</LeadID>
         <LeadOffsetFirstSample>0</LeadOffsetFirstSample>
         <FirstSampleBaseline>0</FirstSampleBaseline>
         <LeadSampleSize>2</LeadSampleSize>
         <LeadOff>FALSE</LeadOff>
         <BaselineSway>FALSE</BaselineSway>
         <ExcessiveACNoise>FALSE</ExcessiveACNoise>
         <MuscleNoise>FALSE</MuscleNoise>
         <LeadDataCRC32>1437040858</LeadDataCRC32>
         <WaveFormData>
AgACAAIAAgACAAAAAAD///7//v/9//z/+f/5//r/+v/6//j/+P/3//X/9P/y/+//7//v
//D/8P/v/+//8P/w/+7/7v/t/+3/7f/t/+3/7f/r/+v/6//q/+v/6v/k/93/2v/e/+P/
6//1//7/BAASACkASQBwAI8ApwDFAN8A7wD2AOYAzACqAIEAUQAwAB8AEgAEAPj/8P/s
/+3/6//n/+f/5v/k/+L/5P/m/+X/5f/l/+X/5v/m/+b/5v/n/+j/5v/l/+X/5f/l/+X/
5f/l/+f/5//n/+f/5f/m/+b/5v/m/+b/5v/m/+j/6P/o/+j/5//n/+b/5f/l/+b/5v/m
/+b/5v/m/+b/6P/o/+j/6f/n/+j/6P/o/+j/6P/p/+n/6//r/+v/6//r/+v/6//r/+r/
6v/q/+v/7f/t/+3/7f/t/+//7//w//P/8//z//T/9//4//n/+v/5//r/+//8/wEAAgAC
AAMABgAGAAcACQAKAA0ADQAQABAAEAARABIAEQASABIAEwAVABYAFgAWABQAFAAUABQA
EwATABMAEQAQAA8ADwAOAAoACQAJAAgABQAEAAMAAQD///3//P/8//n/+f/4//f/9v/2
//X/9P/y//H/8f/w//H/8f/x//H/7//v/+//7v/u/+7/7v/t/+//7//v/+//7v/u/+//
7//v/+//7//v/+3/7f/s/+z/7P/s/+z/7P/s/+z/7P/s/+7/7v/u/+//7//v/+//7//v
/+//7//v/+//7//v/+//8f/x//H/8f/v//D/8P/w//D/8P/w//D/8v/y//L/8v/z//P/
8//z//P/8v/y//L/8v/y//L/8v/y//L/8v/y//L/8v/y//H/8f/x//H/8v/y//H/8f/x
/+//7//v/+//8P/x//H/8v/x//D/7//u//D/8P/w//D/7//v/+//7//t/+3/7f/t/+7/
7v/v//D/7//v/+//7v/w//D/7v/v//D/8P/w//D/8P/t/+3/7f/t/+3/7v/u/+7/7v/u
/+7/7v/w/+//7//v/+7/7v/t/+3/7f/t/+7/7v/y//L/8//0//P/9P/1//X/9//3//f/
+f/5//n/+v/8//z//P/8//z//v/+//7//v/6//r/+f/4//j/9//2//X/9f/2//b/9v/0
//T/8//y//L/8f/v/+7/7f/t/+z/6//r/+z/7P/s/+z/6//r/+v/6//r/+v/6//r/+n/
6v/r/+r/5v/f/9r/2v/d/+X/8f/6/wIADgAhAD0AYgCDAKEAvwDZAO0A9gDyANoAugCV
AGMAOAAjABYACAD8//L/7P/r/+n/5//p/+r/6P/o/+j/5v/n/+f/5//n/+j/6P/m/+b/
5//o/+j/5//n/+f/6f/p/+n/6f/p/+n/6f/p/+n/6v/q/+r/6v/q/+r/6v/q/+r/6v/q
/+r/6//r/+v/6f/q/+r/6v/s/+z/7P/s/+z/7P/s/+3/7f/u/+7/7v/s/+z/7f/t/+//
7//v/+//7//v/+//7//w//D/8P/x//P/8//z//P/9f/3//f/+P/5//n/+f/6//v//P/9
//7//f/+////AAADAAQABAAFAAgACAAJAAsADAAPAA8AEgASABIAEwAUABUAFgAWABcA
FwAYABgAGAAaABoAGgAaABcAFwAXABUAEgARABEAEAAOAA0ADQAMAAkACAAHAAUAAwAB
AAAAAAD9//3//P/7//r/+v/5//j/+P/3//f/9v/z//P/8//z//X/9f/1//T/8v/y//L/
8f/y//P/9P/1//L/8v/z//P/8f/x//H/8f/z//P/8v/y//D/8P/w//D/8v/y//L/8v/y
//L/8v/z//H/8f/x//H/8//z//P/8//z//P/8//z//H/8f/x//H/8v/0//X/9v/1//T/
8//y//T/9P/0//T/9f/1//X/9f/z//L/8v/y//P/9P/1//b/9P/0//T/9P/0//T/9P/z
//P/8//z//T/9P/z//P/8//z//P/8//z//P/8//y//L/8v/y//L/8v/w//D/8P/w//H/
8f/x//H/8f/x//H/8f/x//D/8P/w//H/8f/x//D/7v/u/+7/7//t//H/8//0//L/8v/y
//L/7//v/+//7//x//L/8v/y//L/8v/y//L/8P/v/+//7//y//L/8f/x//H/8f/y//L/
9P/0//X/9v/3//j/+f/5//n/+f/5//v/+//7//z//v/+//7//v/+//7//v/+//7//P/8
//v/+v/6//n/+P/3//f/+P/4//j/9v/2//X/9P/0//P/8f/w/+3/7f/s/+v/6//s/+z/
7P/u/+3/7f/t/+v/6//r/+v/7f/t/+z/7f/o/+L/3f/c/97/4//p//P//v8IABYAKwBH
AGoAhwChAL8A2wDpAOoA3gDEAKAAcwBDACQAGQAOAAIA+v/y/+z/6//r/+X/5//s/+z/
6v/q/+r/6f/n/+n/6f/q/+r/6v/q/+v/7P/s/+v/6//r/+n/6f/p/+n/6//r/+v/6//p
/+r/6v/q/+v/7P/t/+7/7f/s/+v/6v/s/+3/7f/t/+v/7P/s/+z/7v/u/+7/7v/u/+7/
7v/v/+3/7v/u/+7/7v/u/+//7//v/+//7//v//H/8f/x//H/9P/0//T/9f/2//X/9P/z
//P/9f/1//b/9//3//f/+P/7//z//f/+////AAABAAIAAwAEAAQABQAKAAoACwANAA4A
EQARABQAEgASABMAFAAVABYAFgAXABcAGAAYABgAGgAaABoAGgAXABcAFwAVABQAEwAT
ABIADgANAA0ADAAJAAgABwAFAAUAAwACAAIA//////7//f/6//r/+f/4//r/+f/5//j/
9//3//f/9//3//f/9//2//T/9P/0//P/8//z//P/8//0//T/9f/1//P/8//z//P/8//z
//L/8v/0//T/9P/0//T/9P/0//T/8v/y//L/8//z//P/8//z//P/8//z//P/8//z//P/
8//z//P/8//z//P/9P/0//T/9P/0//T/9P/y//L/8v/y//P/8//z//P/9f/0//T/9P/0
//T/9P/0//T/9P/0//T/9P/0//T/8//z//P/8//0//L/8f/x//H/8//z//P/8//x//H/
8P/w//D/8P/w//D/8P/w//D/8P/x//H/8f/x//H/8f/x//H/8P/u/+3/7P/u/+//8P/w
//D/8P/w//H/7//w//D/8P/w//D/7//v/+//7//v//D/8P/w//D/8P/w//D/8P/v/+//
7//w//D/7//v//H/8f/y//L/8v/y//P/9P/3//j/+f/5//f/9//3//n/+//7//z//v/8
//z//P/8//z//P/8//z/+v/6//n/+P/4//f/9v/1//X/9v/2//b/9P/0//P/8v/w/+//
7f/s/+3/7f/s/+v/6//s/+z/7P/s/+v/6//r/+v/6//r/+v/6f/r/+r/6f/m/+L/3f/c
/97/4//r//P//P8KABwAMwBRAHYAlQCtAMkA4wDvAOwA2gC8AJgAawA9ACQAGwAMAP7/
9v/y/+7/7f/r/+n/6f/q/+r/6v/q/+r/6//p/+n/6f/q/+r/7P/s/+3/7v/s/+v/6//r
/+v/6//r/+v/6//r/+v/6//r/+z/7P/s/+7/7v/u/+7/7v/u/+7/7v/s/+3/7f/t/+3/
7v/u/+7/7v/u/+7/7v/u/+7/7v/v/+//8P/w//D/8P/w//H/8f/x//H/8f/x//H/8f/x
//H/8v/y//L/8//1//X/9f/1//X/9//3//j/+//7//v//P/7//z//f/+/wEAAgADAAQA
CQAKAAoACwAOAA4ADwARABAAEwATABYAGAAYABkAGgAZABoAGgAbAB0AHgAeAB4AHgAe
AB4AHgAdAB0AHQAbABgAFwAXABYAEgARABEAEAAPAA4ADQALAAcABQAEAAQAAwADAAIA
AQD+//7//f/8//7//f/9//z/+//7//v/+//5//n/+f/4//r/+v/6//n/+f/5//n/+f/4
//j/+f/5//n/+f/5//n/9//3//b/9v/4//j/+P/4//j/+P/4//j/+P/4//j/+f/5//n/
+f/5//n/+f/5//n/+f/5//n/+f/7//v/+//7//n/+v/6//r/+v/6//r/+v/6//r/+v/6
//3//f/9//3/+//6//r/+v/8//z//P/8//z//P/8//z//P/8//z/+//7//v/+//8//r/
+f/5//n/+//7//v/+//5//n/+P/4//j/+P/4//j/+P/4//j/+P/5//n/+f/5//n/+f/5
//n/+f/4//j/+P/5//f/8//4//r/+P/4//j/+P/5//n/+f/5//j/+P/3//b/+P/4//j/
+P/2//X/9f/1//j/+P/3//f/9//3//j/+P/4//j/+f/6//3//v//////////////AQAB
AAEAAgAEAAYABgAGAAYABgAGAAYABgAEAAQAAwACAAAA///+//3//f/+//7//v/+//7/
/f/8//r/+f/3//b/9//3//b/9f/z//T/9P/0//b/9f/1//X/9f/1//X/9f/1//X/9v/1
//L/7P/n/+L/5P/r//P//f8EAA4AHgA3AFUAegCZALMAzwDvAAEBAgH0ANwAugCPAF8A
PgAvACAAEAAEAPz/9v/x/+//8f/x//D/9P/0//L/8P/x//P/8v/x//H/8P/y//L/8//0
//T/8//z//P/8//z//P/8//1//X/9f/1//P/9P/0//T/9P/0//T/9P/2//b/9v/2//T/
9f/1//X/9//4//j/+P/2//b/9v/2//b/9v/2//f/9//4//j/+P/4//j/+f/5//n/+f/5
//n/+//7//v/+//8//z//P/9//3//f/9//3///8BAAEAAgADAAMAAwAEAAMABAAFAAYA
CAAKAAwADgARABIAEgATABYAFgAXABkAGgAdAB0AIAAeAB4AHwAgACEAIgAiACMAJQAm
ACYAJgAkACQAJAAkACMAIwAjACEAIgAhACEAIAAcABsAGwAaABcAFgAVABMAEQAPAA4A
DgALAAsACgAJAAgACAAHAAYABAADAAMAAgADAAMAAwADAAEAAQABAAAAAAAAAAAA////
/////////wAAAAABAAEA/////////////////v/+//7//v/+//7//v/+//7//v/+//7/
/v////////////////////////8BAAEAAQABAP////////////8AAAAAAAACAAIAAgAC
AAIAAgACAAIAAwADAAMAAwABAAAAAAAAAAEAAgADAAQABAAEAAQABAADAAIAAQD//wAA
AQACAAQAAgABAAEAAQADAAMAAwADAAEAAQAAAAAAAAAAAAAAAAAAAAAAAAAAAP//////
////AQABAAEAAQABAAAAAAAAAAEAAQABAAAAAAAAAAAAAQD//////////wAABAACAAIA
AgACAP////////////8AAAAAAAAAAAAAAAAAAAAA////////AAAAAP//////////AAAA
AAQABAAFAAYABQAGAAcABwAJAAkACQALAAkACQAKAAwADAAMAAwADAAMAAwADAAMAAgA
CAAHAAYACAAHAAYABQAFAAYABgAGAAQABAADAAIABAADAAEAAAD//////v/9//v//P/8
//z//v/9//3//f/7//v/+//7//v//f/8//v/+v/2/+//6P/q/+//9/8BAAoAEgAgADUA
TwBuAI8ArQDJAOUA+QD+APYA4gDAAJUAYwA+AC0AIAAUAAoABgD+//n/+f/3//f/+v/8
//r/+P/4//f/9//3//f/+P/4//j/+P/5//r//P/7//v/+//7//v/+//7//v/+//7//v/
+f/6//r/+v/8//z//P/8//z//P/8//z//P/9//3//f/9//7//v/+//7//v/+//7//v/+
//7////9//7//v/+/wAAAAABAAEAAQABAAEAAQABAAEAAQABAAIAAgACAAMAAwADAAMA
AwADAAUABQAGAAcABwAHAAgACQAKAAsADAANAA4ADwAQABMAFAAUABUAGAAYABkAGwAe
ACEAIQAkACIAIgAjACQAJQAmACYAJwAnACgAKAAoACgAKAAoACgAJwAnACcAJQAkACMA
IwAiACAAHwAfAB4AGQAYABcAFQATABEAEAAQAA0ADQAMAAsADAAMAAsACgAIAAcABwAG
AAUABQAFAAUABQAFAAUABAAEAAQABAADAAMAAwADAAMAAgACAAMAAwADAAMAAwADAAMA
AwACAAIAAgACAAIAAgAEAAQABAAEAAQABAAEAAUAAwADAAMAAwADAAMAAwADAAMAAwAD
AAMAAwADAAMAAwADAAQABAAEAAQABAAEAAQABAAEAAQABAAFAAUABQAFAAUABAAEAAQA
BAAEAAQABAAEAAQABAAEAAIAAgACAAEAAQABAAEAAgACAAEAAQABAAEAAQABAAEAAQAB
AAAAAAAAAAAAAAAAAAAAAAAAAAAA//////////8BAAEAAQABAP///v/+//7/////////
/v/+//7//v//////////////AAAAAAAAAgAAAP7//v/+//7//f/9//3//f/9//7//v/+
//z//P/8//z//P/7//v/+//6//r/+f/5//r/+//9//7////+//7//v8BAAIAAwADAAUA
BQAFAAcABQAFAAYACAAIAAgACAAIAAgACAAIAAgABgAGAAUABAACAAEAAAD/////AAAA
AAAAAAAAAP///v/8//v/+f/4//n/+f/4//f/9//4//j/+P/2//X/9f/1//f/9//3//f/
+f/1//T/9f/w/+7/6//o/+j/7f/1//3/CAASAB4AMwBTAHgAlQCvAMsA4QDvAPAA4ADE
AKAAdQBHACoAHwAWAAgA/v/6//b/8//x//H/8//y//L/8P/y//D/7//x//P/8//0//T/
8//y//L/8v/y//H/8f/x//H/8f/x//H/8//z//P/8//1//b/9v/2//T/9P/0//T/9P/0
//T/9P/0//X/9f/1//P/9P/0//T/9P/0//T/9P/0//T/9P/1//X/9v/2//b/9v/2//f/
9//3//f/9//3//j/+f/6//v/+//6//n/+f/7//v/+//7//v//f/9//7/////////AAAB
AAIAAwAEAAMABAAFAAYACwAMAAwADQAQABAAEQATABIAFQAVABgAGgAaABsAHAAbABwA
HAAdAB0AHgAeAB4AHgAeAB4AHgAdAB0AHQAbABoAGQAZABgAFgAVABUAFAAPAA4ADQAL
AAsACQAIAAgAAwADAAIAAQAAAAAA///+//7//f/9//z//f/9//3//f/7//v/+//6//r/
+v/6//n/+//7//v/+//6//r/+//7//n/+f/5//n/+//7//r/+v/4//j/+P/4//r/+v/6
//r/+P/4//j/+f/5//n/+f/5//n/+f/5//n/+f/5//n/+f/5//n/+f/5//n/+v/6//r/
+v/6//r/+v/6//r/+v/6//n/+f/5//n/+f/4//j/+P/4//j/+P/4//j/+P/4//j/+P/4
//j/9//3//f/9//4//j/9//3//f/9//3//f/9//3//f/9v/2//b/9v/2//b/9v/2//b/
9v/1//X/9f/1//X/9f/1//X/9f/0//T/9P/1//X/9f/0//L/8v/y//P/9f/1//X/9f/0
//L/8v/y//L/8v/z//P/8//z//P/9P/0//T/9P/0//T/9P/0//P/8//z//L/8v/x//H/
8v/z//X/9v/2//b/9//4//n/+v/7//v/+//7//v//f/9//3//v8AAAAAAAAAAAAA/v/+
//7//v/8//z/+//6//r/+f/4//f/9//4//j/+P/4//j/9//2//T/8//x//D/8f/x//D/
7//1//z/AgAIAP//9//w/+n/7f/v//H/8//z//H/6v///+7/7P/r//D/6P/z/+///f8C
AA4AEgAvADsAYACdAK0AwQDjAN0AAgH4ANIApgCDAE0AOAAlABgABgACAPT/+P/z//X/
6f/t/+r/8v/s/+r/7P////H/8f/x//L/8v/v/+7/7v/u/+//7//w//H/7f/r/+n/5//o
/+n/6v/r/+v/7P/s/+z/6v/q/+r/6v/s/+z/7P/s/+z/7f/t/+3/6//s/+z/7P/s/+z/
7P/s/+z/7P/s/+3/7//w//D/8P/u/+7/7//v/+//7//v/+//8f/x//H/8f/w//D/8P/x
//P/8//z//P/8//1//X/9v/3//f/9//4//v//P/9//7///8AAAEAAgAFAAYABgAHAAoA
CgALAA0ADgARABEAFAAUABQAFQAWABUAFgAWABcAGQAaABoAGgAYABgAGAAYABcAFwAX
ABUAFgAVABUAFAAOAA0ADQAMAAkACAAHAAUABQADAAIAAgD9//3//P/7//z//P/7//r/
+P/3//f/9v/3//f/9//3//X/9f/1//T/9v/2//b/9f/1//X/9f/1//T/9P/1//X/9f/1
//X/9f/1//X/9P/0//L/8v/y//L/9P/0//T/9P/0//T/9P/1//X/9f/1//X/9f/1//X/
9f/1//X/9f/1//X/9f/1//X/8//0//T/9P/2//b/9v/2//b/9v/2//b/9f/1//X/9f/3
//b/9v/2//b/9v/2//b/9v/2//b/9v/2//b/9v/1//X/9f/1//b/9P/z//P/8//1//X/
9f/1//X/9f/0//T/9P/0//T/9P/0//T/9P/0//P/8//z//P/8//z//P/8//z//L/8v/y
//X/9f/x//D/8v/y//L/8v/y//H/8f/x//H/8f/y//L/8v/y//L/8v/y//L/8f/x//H/
8P/w/+//7//x//H/8v/y//L/8v/z//T/9//4//n/+f/3//f/9//5//v/+//8//7//v/+
//7//v/+//7//v/+//z//P/7//r/+P/3//b/9f/1//b/9v/2//b/9v/1//T/9P/z//H/
8P/v/+//7v/t/+3/7v/u/+7/7v/t/+3/7f/t/+3/7f/t/+//7f/s/+v/7P/o/+H/3P/e
/+H/5f/v//j/AgAQACEAPwBiAIUAowC9ANkA7wD4APQA3gDAAJcAZwA8ACUAGgAMAP7/
9v/y//H/7//t/+v/6v/o/+j/6P/q/+v/6//p/+n/6v/q/+r/6v/r/+z/6v/p/+n/6f/r
/+v/6//r/+v/6//r/+v/6//s/+z/7P/s/+z/7P/s/+z/7P/s/+z/7P/t/+3/7f/t/+7/
7v/u/+7/7v/u/+7/7P/s/+z/7f/v//D/8P/w//D/8P/x//H/8f/x//H/8f/x//H/8f/x
//L/8v/y//P/8//z//P/8//1//f/9//4//n/+f/5//r/+f/6//v//P///wAAAQACAAUA
BgAGAAcACgAKAAsADQAOABEAEQAUABQAFAAVABYAFwAYABgAGQAZABoAGgAaABoAGgAa
ABoAGQAZABkAFwAWABUAFQAUABIAEQARABAACwAKAAkABwAFAAMAAgACAP/////+//3/
/P/8//v/+v/6//n/+f/4//f/9//3//f/9//3//f/9v/2//b/9v/1//f/9//3//f/9P/0
//X/9f/1//X/9f/1//P/8//y//L/9P/0//T/9P/0//T/9P/0//L/8v/y//P/9f/1//X/
9f/z//P/8//z//X/9f/1//X/8//z//P/8//1//b/9v/2//b/9v/2//b/9v/2//b/9v/3
//f/9//3//f/9v/2//b/9v/2//b/9v/2//b/9v/2//T/9P/0//P/9f/1//X/9v/2//X/
9f/1//P/8//z//P/9f/1//T/9P/0//T/9P/0//T/9P/0//T/8//z//P/8//z//P/8//z
//P/8v/y//L/8//z//P/8v/y//L/8v/z//P/9f/1//P/8v/y//L/8v/y//H/8f/x//H/
8f/y//L/8v/y//L/8v/y//L/8f/x//H/9P/0//P/8//x//H/8v/y//T/9P/1//b/9//4
//n/+f/5//n/+f/7//v/+//8//7/AAAAAAAAAAD+//7//v/+//7//v/9//z/+v/5//j/
9//5//r/+v/6//b/9v/1//T/9P/z//H/8P/w//H/8f/x//D/8P/v/+7/7v/t/+3/7f/v
/+//7//v/+//7//u/+3/7P/q/+P/3v/g/+X/7f/z//r/BgAUACcAQwBmAIcAoQC9ANkA
6QDuAOQAzACqAIEAUQAsABsAEgAIAPz/9P/w/+//7f/r/+v/7P/s/+z/7P/s/+v/7f/t
/+3/7v/u/+z/7P/t/+7/7v/t/+3/7f/r/+v/6//r/+3/7f/t/+3/7f/u/+7/7v/u/+7/
7v/u/+7/7v/u/+7/7v/v/+//7//v//D/8P/w//D/8P/w//D/7v/u/+7/7//v//D/8P/w
//D/8P/x//H/8f/x//H/8f/z//P/8//z//L/8v/y//P/9f/1//X/9f/1//f/9//4//n/
+f/5//r/+//8//3//v///wAAAQACAAMABAAEAAUACQAKAAwADwAOABEAEQAUABQAFAAV
ABYAFQAWABYAFwAZABoAGgAaABoAGgAaABoAGQAZABkAFwAWABUAFQAUABAADwAPAA4A
DAAMAAwACwAHAAUABAAEAAEAAQAAAP///P/8//v/+v/6//n/+f/4//n/+f/5//n/9//3
//f/9v/4//j/+P/3//f/9//3//f/9P/0//X/9f/3//f/9//3//X/9f/0//T/9v/2//b/
9v/2//b/9v/2//T/9P/0//X/9v/3//j/+f/3//f/9//3//X/9f/1//X/9v/3//j/+f/3
//j/+P/4//j/+P/4//j/9v/2//b/9v/5//n/+f/5//n/+P/4//j/9v/2//b/9v/4//j/
+P/4//j/+P/4//f/9f/1//X/9v/2//X/9f/1//f/9//3//f/9f/1//T/9P/0//T/9P/0
//T/9P/0//T/8//z//P/8//1//X/9f/1//P/8v/y//L/8//z//P/8v/0//T/9P/1//P/
8//z//P/9P/y//L/9P/0//T/9P/0//H/8f/x//H/8//0//T/9P/0//T/9P/0//T/8//z
//P/9v/2//X/9f/1//X/9v/2//j/+P/5//r/+//8//3//f/8//v/+v/7//3//f/+/wAA
AAAAAAAAAAACAAIAAgACAP///v/8//r/+P/3//b/9f/3//j/+P/4//b/9v/1//T/9v/1
//P/8v/x//H/8P/v/+3/7v/u/+7/8P/v/+//7//v/+//7//v/+//7//s/+3/7P/o/+H/
3v/g/+X/6//1//z/BgAUACsARwBoAIcApQC/ANUA6QDuAOAAxACiAHsASwAqABsAEAAC
APj/9P/y/+//7f/p/+n/6v/s/+z/7P/s/+v/6//p/+n/6v/q/+r/6v/r/+z/7P/r/+v/
6//r/+v/6//r/+3/7f/t/+3/7f/u/+7/7v/u/+7/7v/u/+7/7v/u/+7/7P/t/+3/7f/v
//D/8P/w//D/8P/w//D/8P/w//D/8f/x//L/8v/y//L/8v/z//P/8f/x//H/8f/x//H/
8f/x//T/9P/0//X/9f/1//X/9f/1//f/9//4//n/+f/5//r//f/+////AAD//wAAAQAC
AAUABgAGAAcACgAKAAsADQAQABMAEwAWABQAFAAVABYAGQAaABoAGwAbABwAHAAcABwA
HAAcABwAGwAbABsAGQAYABcAFwAWABIAEQARABAADQAMAAsACQAHAAUABAAEAAMAAwAC
AAEA///+//z/+v/8//v/+//6//f/9//3//f/+f/5//n/+P/4//j/+P/3//f/9//3//f/
+P/4//n/+f/3//f/9//3//n/+f/4//j/9v/2//b/9v/2//b/9v/2//j/+P/4//n/9//3
//f/9//3//f/9//3//f/9//3//f/+f/5//n/+f/5//r/+v/6//r/+v/6//r/+v/6//r/
+v/7//v/+//7//n/+P/4//j/+f/6//v//P/6//r/+v/6//r/+v/6//n/9//3//f/+P/4
//f/9//3//n/+f/5//n/+f/5//j/+P/4//j/+P/4//b/9v/2//b/9f/1//X/9f/3//f/
9//3//X/9P/0//T/9f/1//X/9P/2//b/9v/3//X/9//1//T/9v/2//b/9v/1//X/9f/1
//X/9v/2//b/9v/2//b/9v/2//X/9f/1//j/+P/3//f/9//3//j/+P/4//j/+f/6//3/
/v///////f/9//3///8BAAEAAgAEAAQABAAEAAQAAgACAAIAAgACAAIAAQAAAP7//f/8
//v/+//8//z//P/8//z/+//6//j/9//1//T/8//z//L/8f/x//L/8v/y//T/8//z//P/
8//z//P/8//z//P/8v/x/+7/6P/j/+L/5P/p//H/+/8GABAAIAA7AF0AgACfALkA1QDv
APsA+gDoAMwAqgB7AE0AMgAlABgACgD8//b/9P/x/+//7//v/+7/7v/u/+z/7v/t/+3/
7f/t/+7/7v/u/+7/7//w//D/7//v/+//7//v/+//7//x//H/8f/x/+//8P/w//D/8P/w
//D/8P/y//L/8v/y//L/8//z//P/8f/y//L/8v/y//L/8v/y//T/9P/0//X/9f/2//b/
9v/2//b/9//3//f/9//3//f/9//3//f/9//6//r/+v/7//3//f/9//3/+//9//3//v8B
AAEAAQACAAUABgAHAAgACQAKAAsADAAPABAAEAARABQAFAAVABcAGAAbABsAHgAeAB4A
HwAgAB8AIAAgACEAIwAkACQAJAAkACQAJAAkACMAIwAjACEAIAAfAB8AHgAYABcAFwAW
ABUAFAATABEADwANAAwADAALAAsACgAJAAYABgAFAAQABAADAAMAAgABAAEAAQABAAEA
AQABAAAAAgACAAIAAQD//////////wAAAAABAAEA/////////////////v/+//7//v/+
//7//v/+//7//v8AAAAAAAABAAEAAQABAAEA//////////8BAAEAAQABAAEAAQABAAEA
AwAEAAQABAAEAAQABAAEAAQABAAEAAQABwAHAAcABwAFAAQABAAEAAQABAAEAAQABAAE
AAQABAAEAAQABAADAAQABQAGAAgABwAFAAQAAwAFAAUABQAFAAUABQAEAAQABAAEAAQA
BAAEAAQABAAEAAMAAwADAAMAAwADAAMAAwAFAAQABAAEAAMAAwADAAIABAAEAAQABQAD
AAMAAwADAAQABAAEAAQAAwADAAMAAwACAAIAAgACAAMABAAFAAUAAwAEAAQABAAEAAQA
BQAHAA==
         </WaveFormData>
      </LeadData>
   </Waveform>
</RestingECG>
