# Supplementary material for: Detection of Left Atrial Enlargement Using a Convolutional Neural Network-Enabled Electrocardiogram
Source: Front Cardiovasc Med. 2020 Dec 17;7:609976. doi: 10.3389/fcvm.2020.609976 (PMC7773668; doi:10.3389/fcvm.2020.609976)
Supplement: Supplementary file 5 [file Data_Sheet_5.ZIP › normal4/1802036108_7633_00000027.XML]

<?xml version="1.0" encoding="Windows-1252"?>
<!DOCTYPE RestingECG SYSTEM "restecg.dtd">
<RestingECG>
   <PatientDemographics>
      <PatientID>1802036108</PatientID>
      <PatientAge>69</PatientAge>
      <AgeUnits>Years</AgeUnits>
      <Gender>Female</Gender>
      <PatientLastName>chenshuqing</PatientLastName>
   </PatientDemographics>
   <TestDemographics>
      <DataType>Resting</DataType>
      <Site>1</Site>
      <AcquisitionDevice>MAC55</AcquisitionDevice>
      <Status>Unconfirmed</Status>
      <Priority>Normal</Priority>
      <AcquisitionTime>09:30:25</AcquisitionTime>
      <AcquisitionDate>08-11-2017</AcquisitionDate>
      <CartNumber>1</CartNumber>
      <AcquisitionSoftwareVersion>009C</AcquisitionSoftwareVersion>
      <XMLSourceVersion>MAC5000 v1.0</XMLSourceVersion>
   </TestDemographics>
   <RestingECGMeasurements>
      <VentricularRate>82</VentricularRate>
      <AtrialRate>82</AtrialRate>
      <PRInterval>116</PRInterval>
      <QRSDuration>84</QRSDuration>
      <QTInterval>362</QTInterval>
      <QTCorrected>422</QTCorrected>
      <PAxis>63</PAxis>
      <RAxis>79</RAxis>
      <TAxis>63</TAxis>
      <QRSCount>13</QRSCount>
      <QOnset>222</QOnset>
      <QOffset>264</QOffset>
      <POnset>164</POnset>
      <POffset>210</POffset>
      <TOffset>403</TOffset>
      <ECGSampleBase>500</ECGSampleBase>
      <ECGSampleExponent>0</ECGSampleExponent>
   </RestingECGMeasurements>
   <Diagnosis>
      <Modality>Resting</Modality>
         <StatementCount>2</StatementCount>
         <LabelText>12SL ��ϳ���</LabelText>
      <DiagnosisStatement>
         <StmtFlag>ENDSLINE</StmtFlag>
         <StmtText>�������</StmtText>
      </DiagnosisStatement>
      <DiagnosisStatement>
         <StmtFlag>ENDSLINE</StmtFlag>
         <StmtText>���� ECG</StmtText>
      </DiagnosisStatement>
   </Diagnosis>
   <Waveform>
      <WaveformType>Rhythm</WaveformType>
      <WaveformStartTime>0</WaveformStartTime>
      <NumberofLeads>8</NumberofLeads>
      <SampleType>CONTINUOUS_SAMPLES</SampleType>
      <SampleBase>500</SampleBase>
      <SampleExponent>0</SampleExponent>
      <HighPassFilter>16</HighPassFilter>
      <LowPassFilter>150</LowPassFilter>
      <ACFilter>NONE</ACFilter>
      <LeadData>
         <LeadByteCountTotal>10000</LeadByteCountTotal>
         <LeadTimeOffset>0</LeadTimeOffset>
         <LeadSampleCountTotal>5000</LeadSampleCountTotal>
         <LeadAmplitudeUnitsPerBit>4.88</LeadAmplitudeUnitsPerBit>
         <LeadAmplitudeUnits>��V</LeadAmplitudeUnits>
         <LeadHighLimit>2147483647</LeadHighLimit>
         <LeadLowLimit>268435456</LeadLowLimit>
         <LeadID>I</LeadID>
         <LeadOffsetFirstSample>0</LeadOffsetFirstSample>
         <FirstSampleBaseline>0</FirstSampleBaseline>
         <LeadSampleSize>2</LeadSampleSize>
         <LeadOff>FALSE</LeadOff>
         <BaselineSway>FALSE</BaselineSway>
         <ExcessiveACNoise>FALSE</ExcessiveACNoise>
         <MuscleNoise>FALSE</MuscleNoise>
         <LeadDataCRC32>2568589372</LeadDataCRC32>
         <WaveFormData>
8v/y//L/8v/1//b/9//4//r/+v/6//r/+f/4//f/9v/5//r/+//8//v/+v/5//j/9v/2
//b/9v/4//j/+P/4//r/+v/6//r/+v/6//r/+v/8//z//P/8//z//P/8//z//v/+//7/
/v/8//z//P/8//z//P/8//z//f/+////AAAAAAAAAAAAAAEAAgADAAQAAgACAAIAAgAD
AAQABQAGAAgACAAIAAgADAAOABAAEgAUABQAFAAUABMAEgARABAAEAAQABAAEAASABIA
EgASAA8ADgANAAwADAAMAAwADAALAAoACQAIAAcABgAFAAQAAgACAAIAAgAAAAAAAAAA
AAMABAAFAAYAAwACAAEAAAACAAIAAgACAAEAAAD///7//P/8//z//P/9//7///8AAP//
/v/9//z//P/8//z//P/8//z//P/8//r/+v/6//r/+v/6//r/+v/3//b/9f/0//f/+v/9
/wAAAAAAAAAAAAD///7//f/8//7//v/+//7//P/8//z//P/9//7///8AAP7//v/+//7/
/v/+//7//v8BAAIAAwAEAAIAAAD+//z//f/+////AAD///7//f/8//3//v///wAAAgAC
AAIAAgD///7//f/8//7//v/+//7//v////////////////////z/+//7//z//f/9//7/
/v8AAAAAAAD+//z//P/8//7/AAD///////8BAAEAAwADAAIAAgABAAAAAAAAAP////8A
AAEAAgACAAAAAgAAAAAAAwAFAAYABgAGAAcACAAHAAkACQAKAAsACQAIAAgACAAGAAMA
AgD+////AAABAAIAAgABAP///f8AAAIAAwAEAAEAAgACAAEAAwACAAIABwAMABAAGQAj
ACcALgA3AD8ARgBNAFIASgA5ACEADAADAP//8v/n/+v/9//9//7/+v/y//H/9//7//v/
//8DAAQAAgD9//v//v8AAP///f/9//7///8AAAAAAAAAAAEAAgADAAIAAwAEAAQAAwAD
AAAAAQAAAP7/AQACAAMABAABAAAAAAAAAAEAAgACAAMAAwAEAAQABAACAAQAAQAAAAIA
AgADAAUABAADAAIAAAACAAIAAgACAAUABQAFAAcABQADAAEA//8DAAcACwAPAA8ADwAO
AAwADQANAAwADwARABIAEgAVABcAFwAYABgAGgAbABwAHAAaABoAGAAWABgAGQAaABsA
GgAaABoAGwAZABcAFwAXABcAFgAVABMAFQAVABUAFQAVABYAFAATABMAEwASABIADQAM
AAsACgAIAAkACwANAAsACgAKAAkADAAMAAkACQAJAAkACQAJAAYABQAFAAUABwAIAAgA
CQAHAAgACQAJAAcACAAIAAcABQAFAAYABgAEAAEA///7//7/AgAFAAgACQAIAAYABAAG
AAYABQAFAAUABQAFAAgABgAFAAQABAAEAAQABQAFAAYABQADAAIABAAEAAQABQAFAAUA
BQAHAAcABwAFAAUABgAHAAcACAAHAAgACAAIAAcABQAEAAMABgAHAAcABwAFAAUABQAD
AAQABQAJAAgABwAHAAYAAwADAAMAAQABAAcAAwACAAAAAAAAAAAAAgADAAQABQACAAEA
AAD+//3//f/+////AgAEAAUABgAFAAQAAQAAAAAAAAACAAIAAQABAAEAAQD//wEAAQAB
AAIAAgACAAAAAgABAAEAAgAFAAYABgAGAAYABAAEAAUABwAIAAgACQANAA8ADwAOAAoA
CQAIAAcACAAIAAgACAAGAAYAAwACAAEAAAD////////+//3//f/+//7//v/+//r/BwAH
AAEAAgAGAAcABgAIAA0AFQAdACIAKwA3AEAARQBIAEwASwA9ACYADwAFAAIA+//1//f/
+f/2//b/+P/3//f/9//3//f/9//2//b/+//9//z//P8BAAcABAACAAAA/v8AAAAAAAAB
AP/////9//3//v/+//3//f/9///////+//7//v/+//7//v/+////AAABAAIAAgADAAIA
AgABAAAAAgAEAAEAAAD9//z//P/9/wAAAQACAAIABAAEAAQABAACAAEAAAABAAIAAwAE
AAUABAADAAIAAQADAAUABgAGAAYABQADAAUABwAIAAgACwAMAA0ADwAQAA0ADQANAAwA
DgAQABAAEAARABEAEQARABQAFAAUABUAGAAXABgAGQAWABQAEgAPABEAEQARABEAEAAQ
AA0ACwAIAAcABQAEAAUABgAHAAgAAwABAAAA//8BAAIABAAFAAQABAABAAEA////////
//8AAP///////wAAAAD///////8AAAEAAQABAAIAAgABAPz/+//7//r//P/9///////+
//7//f/8//z//P/7//r//P/8//v/+//6//n/+P/6//z/+//6//r/+P/4//n/+f/9//3/
/P/8//v/+v/5//n/9//1//P/8//5//3///8DAAEA///8//r//P/+////AAD+//3//f/9
//v/+//6//n/+//9///////8//v//f/6//v//f/+//3//f/9//v/+//9//3//f/9//v/
/f8AAP7/+//6//n/+P/4//f/9v/1//j/+f/6//r/+f/5//r/+//9//7//v/+//z//P/6
//r//P/8//7//v/8//v/+v/5//j/+f/4//f//P/+/wAAAAD+//v/+f/4//r//P/9//7/
AgAAAAAAAQACAAIAAQABAAMABQAFAAQABQAFAAUABQAEAAQABAAEAP///v/6//j/9v/2
//b/9//3//b/9f/1//j/+P/4//j//v//////+//2//b/+/8CAAYACwATABsAIAArADkA
PgA/AEIAQAA5AC8AJAARAAUA/v/v/+f/6f/v/+7/8v/0//H/7//x//P/9f/3//T/8P/v
//P/+P/4//n/9//1//T/8//y//b/9v/2//f/+P/5//j/+f/3//b/9P/z//X/9//3//b/
9v/2//b/9v/4//j/+f/6//r/+v/5//n/+P/4//f/9v/2//j/9f/0//L/8v/z//X/9v/3
//j/+P/6//r/+v/6//r/+f/4//n/+//7//v/+//5//n/+f/5//3///8AAAAA/v/9//v/
/f/8//z/+//9////AQAEAAYABQAFAAUABAAGAAgACAAIAAkACQAJAAkACAAIAAgACQAK
AAkACgALAAgABgAEAAEAAQABAAEAAQD+//7/+//5//v/+//6//r/+//8//3//v/3//X/
9P/z//L/8v/z//P/9f/2//T/9f/z//P/8//z//P/8//0//X/9f/0//L/8f/w//D/8P/v
//D/8v/z//P/7//v//D/8P/w/+//7//t/+3/7v/u/+7/7v/u/+3/7P/u/+7/7f/t/+3/
7f/t//D/8f/x//H/8v/w//D/8f/x//D/7//t/+z/7v/u/+7/7//x//H/8f/z//T/9f/0
//X/9P/z//H/8P/x//L/8v/y//T/8//z//P/9v/3//f/9//3//f/9//1//T/8//1//L/
9f/3//j/9//3//f/9f/1//b/9f/0//P/+f/5//r/9//2//X/9P/z//P/8//z//X/9f/1
//T/8f/x//L/8//1//b/9v/2//j/+P/2//b/9v/2//j/+P/1//X/9f/1//f/+f/5//n/
+//8//3//P/6//n/+f/6//j/+P/3//b/+f/4//n/+//7//z//P/9/wAAAwAEAAQAAAD/
//7//f/+//7//v/+//z//P/5//j/9//2//X/9f/3//j/+f/7//r/+P/2//T/9v/5//n/
9//6//7//f8AAAYACQAPABcAHgApADkAPgA9AEYASgA/ACsAFgAFAP3/8P/l/+X/5//l
/+T/7P/w/+//7//z//f/9f/x//D/8P/x//P/9P/y//P/9//2//b/9v/2//f/9v/1//X/
9v/3//b/9//2//b/9f/1//f/+f/5//j/9f/0//P/8v/1//b/+P/6//r/+v/5//n/+f/6
//r/+v/8//7/+//6//j/+P/5//v/+//7//v/+v/6//r/+v/6//j/9//2//f/+v/7//z/
/f/7//v/+//7//3///8AAAAAAAD///3///8DAAQABAAHAAUABQAGAAYACAAJAAoACgAM
AA4ADgAOAA0ADQANAA0ADAAMAAwADQAOAA0ADgAPAAwACgAIAAUABQAFAAUABQAGAAYA
AwABAAAA///9//z//P/+/wAAAgD7//n/+P/3//r/+v/7//v//v/+//v/+//5//n/+f/5
//b/9f/1//X/+P/4//f/9//5//r/+//7//3//v/+//3/+v/5//n/+P/4//f/9//1//b/
+P/5//r//P/8//v/+v/6//r/+f/5//j/9//2//j/+f/5//n/+v/3//b/9v/1//n/+f/4
//j/+v/8//7/AQAAAP3/+v/5//z///8AAAMAAAD///3//P/9//7//v/+/wAA////////
//////7//f/+////AAD///7//f////z//P/9//3/+//7//3////+//3//P/7//r//v//
/wAAAQD///3/+//4//j/+f/7//3///8AAAAAAAAAAAAA/v/+//7//v8AAAAA/f/9//3/
/f/9/////////wAAAAAAAP7//P/7//v//P///wIABAAGAAUAAgABAAEABQAGAAYABwAI
AAkACAAGAAcABwAHAAcACAAIAAgACAAFAAQAAAD+//7//v/+////AQAAAP////////7/
/f/8/wAA//8BAAMAAgAEAAcABgAKABMAGwAhACoANQA9AEAAQQBIAEYAOwApABAAAQD7
//D/4//l/+//9//4//j/+P/3//X/9//5//v//f/+//7//f/9//z//P8BAP//AAAAAAAA
AAAEAAQABAAFAAMAAQD9//v//f/+//7////9///////+//z//P/8//z//v/+////AAAC
AAIAAQABAAMABAAEAAQAAgAEAAEAAAAAAAAAAQADAAQABQAGAAYABQAEAAMAAgAEAAUA
BgAJAAcABwAHAAcACQAJAAkACQANAA8AEAAQAA8ADQAKAAsADQAOAA4AEQARABEAEgAS
ABAAEQASABIAFwAcAB8AIgAfAB0AGwAZABwAHAAcAB0AGwAZABkAGQAZABgAFwAVABUA
FQAVABUAEwASAA4ACwAMAA0ADQAOAAwADAAMAAwACgAJAAkACQAIAAgACQAJAAgACAAF
AAUABgAHAAgACQAHAAUABAADAAUABgAGAAcABwAIAAkACQAGAAYABQADAAQABQAHAAgA
BwAFAAQAAQABAAIAAgACAAUABgAGAAYABQAEAAIAAQABAAEAAQAEAAYABQAEAAQAAgAC
AAMAAwAFAAUABAAEAAYABgAGAAcACAAHAAYABwAHAAcABQAFAAMAAwACAAIABAAGAAcA
CAAIAAcABwAHAAcABwAGAAUABQAFAAUAAwADAAMABgAEAAUABwAIAAcABwAHAAgABgAG
AAYABgAGAAUABAADAAYABwAIAAgABwAHAAgACQAHAAgACAAIAAYABgAEAAQABgAGAAgA
CAAHAAcABwAHAAkACwALAAsACgAKAAoACAAIAAcABwAIAAkACgAKAAoADAAKAAoACwAO
ABAAEQATABIAEwASABAADwAPAA8ADwARABIAEwAUAA4ADAAHAAQABAAEAAQABQACAAAA
/v/9/wAAAgAEAAYADAATAA0ABwAKAA4ADwAQABQAGwAjACkALAA3AEUASgBLAE4ATABD
ADUAIAALAAEA+P/t/+v/9f/9/wAAAAAAAPv/9//5//3/AQD//wAAAAD9//3/AgACAP3/
+//7//z//f/+/wEAAgADAAUABAADAAAA//8BAAIAAgADAAAAAQAAAP7/AQACAAMABAAC
AAIAAwAEAAIAAgABAAEAAgAEAAUABgAFAAYAAgAAAAIAAgADAAUABwAHAAcABgAFAAQA
AwACAAUABQAFAAcABQAFAAUABQAHAAcABwAHAAgACQAJAAgACAAHAAUABwAKAAwADQAR
AA8ADwAQABAAEgAVABgAGgAXABgAFwAWABcAFwAXABcAGQAaABsAHQAaABcAFgAVABMA
EgARAA8AEQATABUAFwASABAACwAHAAgACQAJAAoACAAIAAgACAAGAAUABQAFAAgACAAJ
AAkACAAGAAEA//8DAAUABwAJAAUAAwACAAEABAAEAAMAAwAGAAgACgALAAcABgAEAAEA
AQADAAYACAAGAAUABQADAAQABgAHAAgACAAIAAcABgAEAAQAAwADAAMAAwADAAYABgAF
AAQABAACAAIAAwADAAcABwAGAAYABAAEAAQABQAFAAUABQAHAAUABQADAAMABAAFAAUA
BgAHAAgACAAIAAcABQAEAAMABgAHAAcABwAFAAUABQADAAMAAwAGAAQABgAHAAcABQAF
AAUAAwADAAUABQAFAAUABQAAAP7//v/+//7/AQABAAEAAQD////////+//7///8BAAMA
AwAEAAQABAADAAIA///+/wAAAAACAAIA//////////8BAAMAAwADAAQABAAEAAIAAAD/
////AAADAAQABAAEAAUAAgABAAEABQAGAAYABwALAA0ADQAMAAsACwALAAsACgAKAAoA
CgAGAAQA///8//r/+v/6//v///8AAAEAAwABAAAA///+//7/BQAJAAkABAAAAAMABgAK
AA8AGQAhACQALwA7AD4AQQBIAEgAPwA3ACQACwABAP7/9f/t//H/8//y//T/+P/5//X/
9f/5//n/9//6//r/+/8BAAIAAAD9//n/+P/4//j/+P/9//7///8BAP/////9//3/+//6
//j/9//6//3//v/+//7//v/+//7//P/8//3//v/+//7//f/9////AAAAAAAAAgAEAAEA
AAD///7//v////7//f/8//r/+v/6//r/+v/+////AAADAAUABQAFAAUAAgABAAAA//8A
AAEAAQAAAAAA///9////AwAEAAQABwAGAAUABQAEAAUABwAJAAoADAAOAA4ADgAOAA0A
DAALAA4ADgAOAA8ADwANAA0ADQAMAAoACAAFAAYABwAIAAkABgAGAAMAAQABAAEAAAAA
AAAAAAAAAAAA/v/9//3//f/9//z//P/7//v/+v/2//X/+f/7//3////+//3//f/9//z/
+v/3//X/+f/8////AQD///7//P/5//n/+f/6//r//P/7//v/+f/2//b/9f/0//f/+P/4
//j/+P/4//f/9//1//X/9f/4//b/9f/0//T/8v/y//P/8//3//n/+v/8//v/+v/5//n/
+f/5//n/+//9//3/+//7//v/+//6//r//f/+//7//v/+//3//f/9//3//f/8//v//v//
/wAA////////AgAAAAAAAQABAP////////3//f/8//v/+v/5//v//f/+//////8EAAMA
AgABAAAA///////////9//3//f/8//z//f///wEA//8AAAAAAAACAAIAAAAAAP7//v8A
AAAA/v/9//z/+//+/wEAAgADAAIAAgACAAAAAAD/////AAACAAQABQAGAAcABAADAAMA
BQAGAAYABwAJAAsACwAKAAkACQAJAAkACAAIAAgACAAHAAYAAgAAAP7//v/+/////v/8
//r/+f/8//z//P/8//7/AQADAAEA/v8AAAMACAAKABEAFwAbACAALQA5AEIARwBMAE4A
RwA5ACQACwD9//L/5//n//P/+f/2//b/9v/x/+//8//5//f/9f/6//z/+f/5//r/+v/3
//f/+P/4//j/+P/6//r/+v/7//n/+f/3//f/+f/6//r/+//7//3//f/8//v/+v/5//j/
+//8//7/AAD///7//P/7//3//v/+//7//f/+//r/+P/7//z//v8BAAEAAQABAAAA/v/+
//7//v8AAAEAAgAFAAIAAQAAAP//AgADAAQABQAJAAsADAAMAAkABwAEAAUACQAKAAoA
DQALAAsADAAMAAwADQAOAA4ADwASABMAFAASABEAEAAPABEAEgATABUAEgAPAA4ADQAO
AA4ADgANAA0ADQANAA0ACgAIAAMA//8DAAcACgAOAAgABgAEAAIAAAD///////8DAAQA
BgAHAAYABAD///3//v///wAAAQD///3//P/7//z//P/7//v/+//8//3//f/9//7//v/9
//7///8BAAIA///9//z/+f/6//z//f/+//7//v/9//z/+f/4//b/9f/3//n/+/8AAP7/
/f/8//z//P/8//3//f/9//3//P/8//r/+v/6//v//v///wAAAwABAAEA//////3//f/8
//z///8AAAAAAAD+//3//f/9/wEAAwAEAAUAAgABAAAA/f/+////AwACAAEAAQAAAP3/
//////3//f8AAAEAAgADAPv//P/6//r/+v/6//3///8BAAMAAQABAAEAAAABAAEAAgAD
AAIAAgABAAAA/v/+//z//P/9//7/AQACAAEAAQABAAEA//8BAAEAAQADAAQABQAEAAMA
AQAAAAAAAQACAAIAAgAFAAQABQAHAAcACAAIAAkADQAPAA8ADgALAAsACwALAAoACgAK
AAoABAACAP3/+v/8//7/AAADAAIAAAD+//3//P/8//z//P8EAAcAAwABAAIAAAD//wQA
DAAXAB8AIQAoADMAOwBAAEcASgBKAEkAPwAoABMACQACAPP/6//r/+//9v/6//z//f/5
//f/+//7//n//v8AAPv//f8AAAAAAQD9//3//v///wAAAgACAAIAAwABAAEA/////wAA
AAD/////AQADAAMAAgACAAIAAgACAAIAAgADAAQAAgACAAEAAQADAAQABAAEAAMABAAA
AP7///8AAAIABQAFAAUABQAEAAQABAAEAAQAAwADAAMABQAHAAcABwAHAAUABQAFAAUA
CAALAA0ADgANAAsACAAJAA0ADgAOABEAEQARABIAEgAQABEAEgASABAAEgASABIAFAAV
ABYAFwAYABgAGAAZABsAGQAZABkAGAAWABQAEQAUABUAFgAXABMAEgAOAAsADQANAAwA
DAAMAAwADAAMAAYABQAFAAUACAAIAAkACQAKAAoABwAHAAYABQAEAAMAAwADAAQABQAE
AAQAAwADAAMABAAFAAUABQAGAAYABQABAAEAAgACAAQAAwADAAEAAAAAAP///v8BAAIA
AgACAAIAAgABAAEA////////AgAEAAMAAgACAAIAAgADAAMABAADAAEAAAACAAIAAgAD
AAYABwAIAAsACwALAAkACQAHAAcABgAGAAkACgAKAAoACQAHAAYABQAHAAkACgALAAkA
BwAFAAEAAgADAAcABgAIAAsADQANAAkAAwABAAAAAgAEAAYACAAHAAcABwAHAAcABwAH
AAYABwAHAAgACQAIAAgABwAGAAYABgAEAAQABwAIAAsADAAIAAcABgAFAAcACQAJAAkA
CQAIAAcABAAFAAUABgAIAAkACgAKAAoACwAIAAcABwAKAAwADQAPAA8AEQARABAAEQAR
ABEAEQASABIAEgASAAwACgAFAAIAAwAEAAUABwAGAAQAAgABAAIAAgACAAIACgALAAUA
AwAGAAoACwAQABoAIQAlACkAMAA7AEUASgBNAFAATAA7ACMADAD///f/7v/p/+3/9f/9
/wIAAAD6//f/9//7//3/+//7//7//v/9/////v/8//v//f/9//7///8AAP///v/9//3/
//////3//f/+//7//f/9//3///////7//f/8//v/+v/9//7/AAACAAEAAAD+//3///8A
AAAAAAD//wAA/P/6//z//v8BAAUABAADAAIAAAAAAAAAAAAAAAEAAQABAAMAAAD///7/
/f///wEAAwAFAAQABQAFAAQABgAFAAMABQAHAAgACAALAAsACwAMAAwADQAPABEAEgAQ
ABIAEgASABIAEQAQAA8ADgAOAA4ADwANAAsACwALAA4ADgAOAA0ADAALAAoACQAGAAYA
AwABAAIAAwADAAQA///+//3//P/4//f/9//3//n/+v/8//3//f/8//j/9//5//n/+f/5
//r/+f/5//n/+//8//z//f/6//r/+v/5//j/+P/3//X/9f/3//r//P/7//n/+P/1//P/
9P/0//T/+P/4//f/9v/2//b/9f/1//P/8//z//b/9v/1//T/9P/z//T/9v/3//n/+f/4
//j/+P/4//j/+f/7//v/+//9//z/+//4//f/9//3//b/9v/3//j/+P/4//n/+f/6//v/
/P/9//3//f/6//n/+P/1//b/9//7//r//P/9//v/9v/2//b/9v/2//j/+f/6//v/+P/3
//b/9P/x//H/8v/z//X/9v/2//b/8//y/+//7v/w//D/8v/y//L/8//0//X/9//5//n/
+f/6//r/+v/4//j/9//3//j/+f/6//r/+v/8//r/+v/7//3//v/+////AQADAAMAAgAB
AAEAAQABAAAAAAAAAAAA///+//r/+P/6//r/+v/7//v/+v/5//n/9//2//X/9P/6//v/
+f/7/wAAAAADAAIAAgAJABUAHQAgACUALwA4AD8APgA8ADsAMQAaAAEA+f/0/+v/5//p
/+v/7v/y//D/6f/p/+v/7//z//H/8v/2//n/9//2//j/9//3//j/+P/4//j/+f/4//f/
9//2//X/8v/x//T/9v/3//n/9v/3//b/9P/1//b/9//4//r/+v/7//z/+//6//j/9//4
//r/+//8//v//P/4//b/9v/2//f/+f/5//n/+f/4//j/+P/4//j/+v/7//z////9//3/
/f/9//3//f/9//3/AQADAAQABAAEAAMAAQADAAUABgAGAAkACgALAA0ADgAMAAsACgAI
AAoADgAQABIAEgARABAADwAQABAAEAARABMAEQARABEAEAAOAAwACQAMAA0ADgAPAA0A
DAAIAAUABgAHAAcACAADAAIAAQAAAP7//f/9//3/AAAAAAEAAQACAAIA////////////
/////////wAAAQABAAAA/v/9//3//v///////f/+//7//f/8//3///8AAAIAAQABAP//
/v/+//3//P///wAAAAAAAP3//P/6//n//P/9//7/AgAAAP///v/+//7//v//////AQAB
AAAAAAD+//7//v///wIAAwAEAAcABAADAAAA/////////v/+/wEABAAGAAgABgADAAEA
///+/////////wIAAwAEAAMAAQABAAQAAgACAAMAAwABAP/////9//3/AwAHAAMAAAAA
AAAAAAAAAAAA///+//3/AQADAAUABgADAAEAAAD//wAAAgADAAQABAAEAAIAAgABAAAA
AQAAAAAAAQACAAMAAAABAAAA//8DAAQABQAEAAYABQAFAAYABAAEAAMAAgAGAAQABAAF
AAkACgAKAAsADwARABEAEAANAA0ADQANAAwADAAMAAwACgAKAAcABgAFAAQAAwADAAQA
BAAEAAUACAAIAAgACAACAAEAAQAFAAgACAALAAwAFAAfACUAKQAyAD0ARwBMAFEAUgBO
AEUAOQAiAA8ACwAGAPv//f8FAAMA/v8AAPz/9//5////AwAHAAcAAgAEAAcABwAGAAgA
DQANAAkACAAHAAYACgAKAAoACwAMAA0ADAANAA0ADAAKAAkACQALAAsACgALAAwADQAO
AAwACgAJAAgACwAMAAwADQALAAwADAAMAAoADAAJAAgACQAKAAwADwAMAAsACgAIAAsA
DAANAA4ADAALAAoACwALAAsACwALAA0ADQANAA0ADQAPABAAEAATABMAEgAVABUAFAAS
ABMAFQAVABYAFgAWABcAGAAYABYAGAAYABgAGgAbABwAHQAdABwAGwAbABoAFwAWABUA
FwAYABkAGQAXABcAFwAXABgAGAAVABMAEgARAA8ADgAOAA4ADgAOAAwACwALAAsACwAK
AAoACQAKAAoABwAHAAkACQAJAAkACgAJAAkACQAIAAgABwAHAAUABgAHAAcACQAKAAoA
CQAGAAUABQAEAAYABQAFAAMAAQACAAIAAgADAAIAAAD+/wEABAAGAAkACAAHAAYACAAG
AAUABAAEAAMABAAGAAcABwAHAAYABgAGAAYABgAHAAgABwAGAAcABwAHAAUABQAGAAcA
BwAIAAYABgAFAAQABgAFAAUABQAGAAcABwAHAAkACwANAA0ACwALAA4ADAALAAsACgAH
AAgACQAIAAkACAAHAAYABQAHAA0ADgAOAA4ADgAOAAwACwAKAAkADAANAA4ADgAMAAsA
CwALAAkACgAKAAoADAAMAAoACgAHAAYABwAGAAgACQAKAAsACwANAA0ADQAOAA4ADgAM
AAwACwALAAwACwAKAAgABgANAA4AEQAVABQAFAATABMAFAAVABQAEgASABMAFAAVABEA
EAAPAA4ADgAOAAsACgAIAAgACAAJAAsACgAJAAkACAAIAAgACAAKAAkABwAJABAAGAAX
ABYAGAAdACMAKQAwADkARQBQAFcAWABSAEUANwAkAA8ABwACAPv/+f///wMAAgD+//r/
9f/1//3/BQALAAkABAAIAAsACQAGAAYACwAJAAYABgAGAAYABgAGAAYABwAJAAsACwAN
AAsACgAIAAcACQALAAsACgAKAAoACgAKAAkACAAIAAgACwAMAAwADQAMAAwACwAKAAwA
DgALAAoADAAMAA0ADwANAA0ADQAMAAoACgAKAAoACQAJAAkACwAOAA8AEAARABAADwAO
AA0AEAATABUAFgAXABcAFgAZABoAGgAZABsAGwAbABwAHAAeAB8AIAAgAB0AHgAdABwA
HgAfACAAIQAiACIAIgAjACEAHwAfAB8AIQAgAB8AHQAaABkAGAAXABoAHAAbABsAGgAZ
ABcAFgAWABYAFgAWABMAEwAUABUAEwAQAA4ACwAQABIAEQATABEAEQARABEAEgARABEA
EQAQABAADwAPAA8AEAARABEAEwAUABQAEwAPAA8AEAAQABAADwAPAA0ADQAOAA4ADgAO
AA4ADQAMAA0ADgAOAA8AEAARABIAFgAVABMAEQAQAA8AEAASABMAEgARAA8ADgAPABAA
EQATABIAEQAQABEAFQAXABcAGQAXABcAFgAWABQAFAATABIAFQAVABYAFwAVABUAFAAT
ABYAFwAYABcAFQAVABgAFgAVABUAFAARABQAFQAUABUAFgAVABQAEwAUABUAFQAVABsA
GwAWAA==
         </WaveFormData>
      </LeadData>
      <LeadData>
         <LeadByteCountTotal>10000</LeadByteCountTotal>
         <LeadTimeOffset>0</LeadTimeOffset>
         <LeadSampleCountTotal>5000</LeadSampleCountTotal>
         <LeadAmplitudeUnitsPerBit>4.88</LeadAmplitudeUnitsPerBit>
         <LeadAmplitudeUnits>��V</LeadAmplitudeUnits>
         <LeadHighLimit>2147483647</LeadHighLimit>
         <LeadLowLimit>268435456</LeadLowLimit>
         <LeadID>II</LeadID>
         <LeadOffsetFirstSample>0</LeadOffsetFirstSample>
         <FirstSampleBaseline>0</FirstSampleBaseline>
         <LeadSampleSize>2</LeadSampleSize>
         <LeadOff>FALSE</LeadOff>
         <BaselineSway>FALSE</BaselineSway>
         <ExcessiveACNoise>FALSE</ExcessiveACNoise>
         <MuscleNoise>FALSE</MuscleNoise>
         <LeadDataCRC32>390307816</LeadDataCRC32>
         <WaveFormData>
5v/m/+b/5v/m/+b/5v/m/+f/6P/p/+r/6P/o/+j/6P/p/+r/6//s/+r/6v/q/+r/6v/q
/+r/6v/r/+z/7f/u/+3/7P/r/+r/6//s/+3/7v/s/+z/7P/s/+z/7P/s/+z/7//w//H/
8v/w//D/8P/w//D/8P/w//D/8v/y//L/8v/0//T/9P/0//f/+P/5//r/+v/6//r/+v/8
//7/AAACAAQABgAIAAoADQAOAA8AEAASABQAFgAYABoAGgAaABoAHAAcABwAHAAbABoA
GQAYABcAFgAVABQAEwASABEAEAAOAAwACgAIAAUABAADAAIA///+//3//P/5//j/9//2
//b/9v/2//b/9f/0//P/8v/y//L/8v/y//D/8P/w//D/7v/u/+7/7v/v//D/8f/y//H/
8P/v/+7/8P/w//D/8P/u/+7/7v/u/+7/7v/u/+7/7//w//H/8v/w//D/8P/w//H/8v/z
//T/9P/0//T/9P/2//b/9v/2//f/+P/5//r/+f/4//f/9v/3//j/+f/6//r/+v/6//r/
+P/4//j/+P/5//r/+//8//n/+P/3//b/+P/4//j/+P/2//b/9v/2//X/9P/z//L/9P/0
//T/9P/0//T/9P/0//b/9v/2//b/9P/0//X/9f/y//L/8v/y//H/8v/0//f/9v/0//P/
8v/z//P/8//0//T/8//z//L/8v/y//L/8//4//r//v8DAAAA/v/8//r/+//8//3//v/+
//7//v/9//z/+v/4//f/+//+/wAAAgAAAP///P/5//n/+f/5//r/+//8//z//P/5//f/
8//x//D/7//u//H/8P/v/+7/7f/u/+//8P/x//D/8P/x//H/8P/u/+z/5//o/+z/+/8U
ADIASwBmAIgAsQDVAO0A/wAIAQsB7QCpAFgAIQAUABIABAD0/+r/4v/d/9//6P/r/+z/
7v/x//H/7v/s/+v/6f/q/+n/6P/q/+r/6v/r/+r/6v/q/+r/7P/r/+v/7P/s/+z/7P/u
/+7/7f/r/+r/6//s/+3/7v/t/+7/7v/u/+//7//v/+//8P/w//H/8f/w//D/8P/u/+//
8P/y//P/8//y//H/8f/y//H/8v/0//T/9P/0//b/9P/0//T/9f/4//n/+//8//v/+//8
//v//v///wAABAADAAQABwAJAAkACgALAA0AEQATABYAGgAbABwAHgAeAB0AHQAdAB0A
IQAiACIAIwAiACAAHgAbABwAGwAbABwAGQAXABMAEAAQAA4ADgANAAoACgAJAAgABAAC
AP///f/+//3//f/+//v/+v/5//b/9P/0//T/8//y//P/9f/2//T/8//x//D/8//0//X/
9v/z//P/8v/v//H/8f/x//H/8v/y//P/8//w/+//7//u/+3/7f/u/+//7//w//D/8P/w
//H/8f/x//L/8//2//f/9//2//X/9P/1//f/+P/6//r/+f/4//f/+f/5//n/+f/5//r/
+//7//r/+v/6//n/+f/6//v//P/8//v/+v/5//n/9//3//j/+f/6//v//P/4//f/+P/0
//X/9v/3//j/9//3//b/9f/1//X/9f/1//f/9f/2//T/9P/0//T/9v/3//f/9v/0//T/
9P/y//D/8f/z//P/8//0//X/9v/0//L/8f/x//P/9P/0//T/9P/0//X/9//2//n//f/+
////AAABAAIAAAAAAAAAAAACAAIAAQABAP7//f/9////AAAAAAAAAQADAAEA///+//z/
+v/5//n//P/8//z/+v/7//j/9//1//D/7f/u/+3/7v/v//D/8f/v/+//7//w/+z/8f/z
//L/8P/u/+v/5v/k/+f/+v8WADMAUABsAI0AswDPAOUA+AAHAQ0B7wCsAFcAIAAUAAwA
+P/m/+L/4f/h/+T/6//s/+z/7f/t/+j/6v/t/+3/7P/r/+r/6f/o/+f/5//q/+r/6v/q
/+r/6f/p/+r/6v/q/+r/7P/v/+//7v/u/+3/7P/r/+r/7f/u/+7/7v/r/+v/6//r/+r/
6v/r/+v/7f/u/+//7v/s/+z/7f/t//D/8P/w//H/8f/v/+//8P/u/+7/7v/w//H/8v/z
//X/9P/z//P/8v/2//f/+f/5//n/+f/5//z/+//8////AQAFAAYABwAJAAkACQAKAAwA
EAASABUAFgAXABcAFwAXABkAGgAaABsAHQAcABsAGQAXABUAFAAUABUAFQATABIADwAM
AAsACQAEAAQAAwACAAAAAAD//////P/5//f/9v/4//j/+P/2//T/9P/0//P/7//v//D/
8P/w//H/8f/y//D/8P/w//D/8P/x//H/7//x//H/8f/x/+//7v/u/+3/7//v//D/8P/s
/+v/6//r/+7/8P/x//L/8P/x//H/8f/v/+//8f/x//L/8v/y//L/8P/x//H/8v/0//X/
9v/3//f/9//3//f/9v/2//b/9f/4//j/+P/3//b/9v/2//b/+P/5//r/+//6//f/9v/2
//j/+P/4//j/9//3//n/9v/0//T/9P/0//X/9//4//n/9v/1//T/8//z//P/8//z//b/
+P/4//b/9f/0//P/8v/0//X/9f/0//L/8v/y//D/8P/x//P/8//0//T/9P/0//H/8P/w
//H/8//0//T/9P/0//T/9f/3//j/+////wAAAQACAAMABAABAAAA///+/wAAAAD/////
AAD/////AQAAAAAAAAABAAMAAQD///7/+//6//r/+//8//z//P/6//n/9v/1//P/7//t
/+//7//w//H/8v/z//L/8f/w//D/9P/3//X/8v/y//L/7f/o/+b/6/8CACAAOwBWAHYA
nQDBANkA6wD8AAkBAQHTAIgAOwASAAwABAD0/+r/6P/n/+f/6v/t/+7/7v/x//H/7v/s
/+3/7//u/+3/7P/q/+r/6v/r/+7/7v/u/+7/7v/t/+3/7v/t/+z/6//s/+7/7//v//D/
7//u/+3/7P/u//D/8f/y//H/8f/x//H/8P/w//H/8f/0//T/9P/y//D/8P/x//H/8v/y
//L/8//z//H/8f/y//L/8v/y//T/9f/2//f/+f/4//f/9//2//j/+f/7//v//f/9//3/
AAAAAAAAAgADAAcACAAJAAsACgALAA0AEAAVABYAGAAYABkAGQAZABkAGQAaABoAGwAc
ABwAHAAbABoAFwAVABQAFQAVABMAEgARAA4ADQALAAYABgAFAAQAAwACAAAA///7//n/
+P/4//r/+v/6//j/9P/0//T/8//v/+//8P/w//L/8//z//T/8f/w/+//7v/w//H/8f/v
/+3/7f/t/+3/7v/u/+//7//x//H/8v/y/+7/7f/t/+3/7//w//D/8P/w//H/8f/x//H/
8f/z//P/9P/0//T/9P/y//P/8//0//X/9f/1//X/9//3//f/9//1//b/9//3//r/+v/6
//n/+P/4//j/+P/5//n/+f/5//v/+f/5//r/+P/4//j/+P/5//n/+//4//b/9v/2//b/
+P/5//n/+f/3//f/9//3//b/9f/0//P/+P/4//r/+f/4//f/9v/0//X/9f/0//T/9P/0
//L/8P/x//P/8//z//T/9f/2//X/9P/0//X/8//0//T/9P/0//T/9f/3//b/+f/9//7/
//8AAAEAAgACAAIAAgACAAAAAAD/////AAD/////AQABAAAA/////wEA///9//z/+v/4
//f/9//6//r/+v/4//n/9v/1//P/8P/t/+7/7f/w//H/8v/z//D/7//u/+7/7v/x//H/
8v/y//D/6f/m/+b/7/8EACAAPwBcAHwAoQC9ANMA6QD4AP8A8wDDAHIAKwAQAAwAAADu
/+T/4P/f/+P/6v/v//D/8P/t/+v/7P/u/+3/7f/u/+//8P/t/+z/6//r/+z/7P/s/+z/
7P/r/+v/7P/s/+z/7P/u//H/8f/w//D/7//u/+3/7P/u//D/8f/y/+//7//v/+//7v/u
/+//7//y//L/8v/w//D/8P/x//H/8P/w//D/8f/z//H/8f/y//H/8P/v//D/8f/y//P/
9f/1//X/9v/2//b/9//5//n/+f/5//n//P/9//7/AQADAAcACAAJAAsACwALAAwADgAR
ABIAFAAUABcAFwAXABcAFwAYABgAGQAbABoAGQAXABUAEwASABIAEQARAA8ADgANAAoA
CQAHAAEAAAD+//z/+//8//z//f/6//f/9f/0//T/9P/0//L/8v/y//L/8f/v/+//8P/w
/+//7//u/+7/7f/s/+v/6v/s/+3/7f/r/+z/7f/u/+//6//q/+r/6f/q/+v/7f/u/+7/
7f/t/+3/8f/y//L/8v/0//X/9f/1//L/8f/y//H/8//0//X/9v/1//X/9P/0//b/9//4
//n/9//3//f/9//1//b/9//3//n/+v/7//v/+P/4//j/+P/7//v/+//7//v/+f/5//r/
+f/4//f/9v/4//n//P/6//n/+P/3//b/9v/3//f/9//3//f/9//0//T/9P/0//T/9f/3
//j/+P/1//T/8//w//L/8//1//X/9v/2//b/9v/z//L/8v/z//T/9v/3//j/9//2//b/
9//2//n//f/+//7//v/+//7//v/+//7//v8BAAIAAgADAAEA///+////AAAAAAAAAQAB
AP///f/8//v/+v/6//v//f/+/////v/8//j/9v/z//P/8f/z//P/8f/x//H/8f/x//H/
8f/y//T/9f/3//b/8P/s/+n/5v/q//n/FAAwAE0AaACIAK0AyQDfAPMAAgELAfcAuwBm
ACkAGAAWAAYA9v/q/+T/4//p//D/8//y//L/8//z//L/9P/z//P/8P/t/+z/7v/u/+7/
7//y//L/8v/y/+//7f/s/+z/7f/u/+//8v/z//P/8v/y//D/8P/w//D/8//0//T/9P/z
//P/8//z//T/9P/1//X/+P/4//j/9v/0//T/9f/1//b/9v/2//f/9f/z//P/9P/1//b/
9//6//z//P/8//3//P/7//v/+v///wEABAAFAAQAAwACAAQABwAIAAsADQAPABAAEQAT
ABYAFwAZABwAIQAiACQAJAAiACEAIAAfACMAJAAkACUAJQAkACMAIQAhAB8AHgAeAB0A
HQAbABoAFgASABAADQAKAAoACQAIAAYABgAFAAUAAgD///3//P/9//7////+//r/+v/6
//n/+f/5//r/+v/4//f/9f/0//b/9v/2//b/+P/5//n/9//2//X/9P/z//P/9P/2//f/
9v/1//X/9P/0//P/8//z//X/9v/2//b/9f/1//T/8//0//X/+P/5//z//P/8//z/+v/7
//v//P//////////////////////AQACAAMAAwACAAIAAgABAP7//v/+//7/AAABAAIA
AwADAAEAAQACAAIAAgACAAIA/////wEA/v/8//z//P/8////AQACAAMA///9//7/AAAA
AAAAAAAAAAEAAQAAAP///v/9//r/+//9/wAAAQAAAAAAAAAAAP///v/+/////f/+//7/
/v/8//z//f///wMABwAMAA4ADQAMAAsACgAKAAoACgAKAAwADAALAAsACQAHAAYABwAJ
AAoACwANAAsACQAHAAYABQAEAAQABQAGAAYABgAEAAIA/v/8//n/+v/5//z//f/8//v/
+v/5//n/+f/5//r//v/9//3/+v/4//T/7//s//D//f8UADIATwBqAIoAsQDTAOsAAQES
AR8BDQHTAHwAOQAiAB4AEAD+//T/7P/r/+v/8P/1//b/9P/1//f/+v/4//X/9f/0//H/
8P/w//D/8P/x//L/8v/y//L/8f/v/+7/7v/v//D/8f/0//P/8//y//L/8v/y//L/8v/x
//L/8v/y//H/8f/x//H/8//0//b/9//1//T/8//w//H/8v/0//X/9v/2//b/9//2//P/
8v/y//T/9P/0//b/9P/0//T/9f/3//f/+P/4//j/+f/7//v/+//7//v//v8AAAIABgAJ
AAkACgALAA0ADgAPABEAFAAZABoAHAAcABsAGwAbABsAHgAgACEAIwAiACAAHgAbABsA
GQAYABgAFwAXABUAFAAQAAwACgAHAAcACAAIAAgAAwACAAAA//////3//P/8//z//P/8
//r/9//2//X/8//0//X/9//4//X/9f/0//T/8v/y//L/8v/0//X/9f/z//L/8f/w/+//
8f/y//T/9f/0//P/8//y//L/8f/x//H/9f/2//b/9v/1//X/9P/z//T/9f/4//n/+v/6
//r/+v/4//n/+f/6//v/+//7//v/+//7//v/+//9//7///////7//v/+//3/+v/6//r/
+v/8//3//v////7/+//6//r//P/8//z//P/5//n/+//4//j/+P/4//j/+v/7//v/+//3
//f/9//3//f/9//3//f/+P/4//f/9v/1//T/9v/3//f/9v/2//b/9v/0//T/9f/3//f/
9P/0//T/9P/z//L/8v/z//P/9P/0//T/9P/0//X/9//2//n//f/+////AAABAAIAAAAA
AAAAAAACAAIAAQABAP7//f/9////AAAAAAAAAQADAAEA///+//z/+v/5//n/+//8//3/
/P/5//b/9f/z//P/8f/z//P/8//z//P/8//z//P/8//0//L/9f/3//b/8v/u/+3/6P/m
/+//BAAgAD8AXgB8AJ8AwQDdAPEABAETAQ8B3wCOAD8AGAASAAgA9v/q/+b/5f/n/+r/
7f/u//D/8f/v/+r/7P/x/+//7P/r/+r/6P/o/+j/6f/s/+z/7P/s/+z/6//r/+z/7P/s
/+z/7v/v/+//7v/u/+7/7v/u/+7/7//w//D/8P/v/+//7//v//L/8v/z//P/9P/0//T/
8v/w//D/8f/x//L/8v/y//P/8f/v/+//8P/y//L/8v/0//L/8v/y//P/8//z//T/9P/2
//f/+f/5//f/9//3//r/+//8////AQADAAQABQAHAAoACwANABAAEQASABQAFAAVABUA
FQAVABkAGgAaABsAHQAcABsAGQAXABUAFAAUABMAEwARABAADQAKAAkABwAEAAQAAwAC
AAEAAAD+//3/+f/3//b/9v/2//b/9v/0//L/8v/y//H/7//v//D/8P/x//H/8P/w/+7/
7v/u/+7/7//x//L/8f/u/+3/7P/r/+v/7P/u/+//8f/x//L/8v/t/+v/6v/p/+z/7v/v
//D/7//v/+7/7f/v/+//8f/x//L/8v/y//L/8P/x//H/8v/z//P/8//z//P/8//z//P/
9f/2//f/9//4//j/+P/3//b/9v/2//b/+f/5//n/+f/3//X/9f/2//j/+P/4//j/9//3
//n/9v/2//b/9v/2//b/9//3//f/9P/z//L/8f/y//P/9P/1//b/9v/2//T/8v/0//T/
9P/0//T/9P/1//X/9P/y//L/8v/w//H/8//2//f/9P/0//T/9P/z//L/8v/z//X/9v/2
//b/9P/0//X/9//5//3/AgAEAAIAAgACAAIABAAEAAQABAAEAAQAAwADAP///f/8//3/
AQACAAMABQADAAEA///+//3//P/8//3//v/+//7//P/7//j/9//1//P/8f/z//P/8v/x
//D/7//w//H/8v/0//j/9f/1//D/7P/q/+n/6P/o//H/BAAgAD8AWAB0AJsAvwDZAOsA
AAELAQEBzQB6ACsACgAIAP7/8P/q/+b/4f/f/+L/5//o/+r/7f/v/+z/6v/p/+n/6P/n
/+T/5f/m/+f/6f/o/+j/6P/o/+f/5f/k/+T/5//o/+n/7P/s/+v/6f/o/+r/6v/q/+r/
6f/q/+r/6v/p/+n/6f/p/+z/7P/t/+3/7P/s/+z/6v/s/+z/7f/t/+7/7v/u/+//7v/r
/+r/6v/r/+z/7f/w/+7/7v/u/+//8f/x//L/8v/2//f/+f/5//j/9//2//j/+v/8/wAA
AwAEAAQABAAFAAgACQALAA4AEQASABQAFAATABMAEwATABcAGAAYABkAGQAYABcAFQAX
ABUAFAAUABUAFQATABIADAAIAAYAAwADAAQABAAEAAAA/v/7//n/9//1//T/9P/0//T/
9P/y/+7/7v/u/+3/7v/v//H/8v/w/+//7f/s/+z/7P/s/+z/7P/t/+3/6//p/+n/6f/p
/+v/7P/u/+//7P/r/+v/6v/p/+n/6v/r/+3/7v/u/+7/7P/t/+3/7f/v/+//8f/x//D/
8P/w//D/8P/x//H/8v/z//P/8//z//H/8f/x//H/8//0//X/9f/0//T/9P/z//P/9P/1
//b/9v/1//T/8//z//H/8f/y//T/9P/0//T/8f/x//P/8P/x//L/8//0//P/8//y//H/
7//v/+//7//w//H/8v/z//D/7v/u/+7/7v/u/+7/7//v/+7/7//w//H/8P/v/+//8P/v
//D/8P/w//D/7//u/+7/7//x//L/8v/y//D/8P/x//P/9P/3//v//P/9//7///8AAP3/
/P/7//r//P/8//v/+//4//f/9//5//r/+v/6//v//f/7//n/+P/1//T/9P/1//f/+P/5
//j/9f/y//H/7//r/+n/6//r/+3/7f/t/+3/6//r/+v/7P/u//H/8f/w/+z/6P/n/+T/
4v/p//r/EgAxAFAAagCLAKsAxQDZAO4A/wD9ANkAkgBBABAACAACAPL/6v/m/+P/4//m
/+v/7v/s/+v/7f/u/+7/7f/t/+7/6//q/+j/6P/o/+n/7P/s/+z/7P/q/+n/6f/q/+r/
6v/q/+z/7//v/+7/7v/s/+z/7P/s/+3/7v/u/+7/7f/t/+3/7f/u/+7/7//v//D/8P/w
/+7/7v/u/+//7//u/+7/7v/v/+//7f/t/+7/8P/w//D/8v/y//L/8v/z//P/8//0//T/
9v/3//n/+f/3//f/9//6//3//v8BAAMAAwAEAAUABwAKAAsADQAQABMAFAAWABYAFwAX
ABcAFwAZABoAGgAbAB0AHAAbABkAGQAXABYAFgAXABcAFQAUABAADAAKAAcABgAGAAUA
BAABAAAA/v/9//v/+f/4//j/9v/2//b/9P/y//L/8v/x//H/8f/y//L/8f/x//D/8P/v
/+7/7f/s/+7/7//v/+3/7f/t/+3/7f/q/+r/6//r/+v/6//s/+z/6P/n/+f/5//q/+z/
7f/u/+z/7f/t/+3/7f/t/+//7//y//L/8v/y//D/8f/x//L/9f/1//X/9f/1//X/9f/1
//f/+P/5//n/+v/6//r/+f/2//b/9v/2//n/+f/5//n/+f/3//f/+P/2//b/9v/2//X/
9f/3//T/9P/0//T/9P/1//f/+P/5//f/9f/z//D/8//0//X/9v/z//P/8v/w//H/8v/z
//L/8//1//j/+f/1//T/8//y//L/8v/z//X/9f/2//b/9v/2//b/9//5//z///8DAAQA
AQAAAP///v8AAAAAAAAAAAIAAgABAAEAAAD/////AQAEAAQABAAFAAMAAQD///7////+
//7////+//7//v/8//r/9v/0//H/8v/x//T/9f/y//H/8P/v//L/8//0//b/9v/3//X/
8P/w/+7/6f/m//D/AwAcADgATwBqAJIAtQDTAOsA/QAMAQ0B6wCfAEoAGQAUABIAAgD0
/+r/5v/l/+X/6v/t/+7/7v/x//P/8v/y//H/7//s/+n/6P/p/+r/6//t/+7/7v/u/+7/
7v/t/+3/7v/u/+7/7v/w//D/7//t/+z/7f/u/+//8P/z//T/9P/0//L/8f/w/+//8f/y
//T/9f/0//T/9P/y//T/9P/1//X/9v/2//b/9//3//X/9f/2//n/+v/7//7/+//6//n/
+f/7//v//P/8//7///8BAAEA////////AgAFAAYACQALAA0ADgAPABEAFQAXABoAHgAe
AB4AHwAeAB8AHwAfAB8AIQAiACIAIwAiACAAHgAbAB0AGwAaABoAFwAXABUAFAAQAAwA
CgAHAAcACAAIAAgAAgAAAP3/+//7//n/+P/4//j/+P/4//b/9P/0//T/8//z//P/9P/0
//L/8f/v/+7/7//w//H/8v/w//H/8f/v/+3/7f/t/+3/7v/u/+//7//u/+3/7f/s/+3/
7f/u/+//7//w//D/8P/w//H/8f/x//P/8//1//X/9P/0//T/9P/1//f/+P/6//n/+f/5
//n/9//3//f/9//4//r//P/9//3//P/7//n/+f/6//v//P/8//v/+v/5//n/9//3//j/
+v/6//r/+v/4//f/+P/0//b/9v/2//b/+P/3//X/8v/0//T/9P/0//b/9//3//b/9v/2
//b/9P/y//P/9f/1//T/9P/0//T/8//y//L/8//1//b/9v/2//P/8v/y//P/9f/5//7/
AAD+//7//v/+/wAAAAAAAAAAAAAAAP/////+//3//f///wAAAAAAAAEAAQD///3//P/7
//r/+v/7//3//v////7/+//4//f/9f/z//H/8//z//P/8//z//P/8//z//P/9P/4//n/
9//2//L/8P/v/+z/6v/z/wQAIAA9AFQAbgCXAMEA2QDtAAIBEQEPAekAnABJACAAHAAS
AP7/8v/q/+P/4//q/+//8P/w//H/8f/y//T/8f/t/+z/7f/q/+r/6v/q/+v/7P/s/+z/
7P/s/+v/6//s/+7/7v/u//D/7//v/+7/7v/w//D/8P/w//P/9P/0//T/8v/x//D/7//y
//L/8//z//L/8v/y//D/8P/w//H/8f/y//L/8v/z//X/8//z//T/9P/0//T/9v/2//b/
9v/3//X/9f/2//b/+v/7//3//f/7//v/+//+/wEAAgAFAAcACQAKAAsADQAMAA0ADwAS
ABcAGAAaABoAGQAZABkAGQAdAB4AHgAfAB0AHAAbABkAGQAXABYAFgAXABcAFQAUABEA
DgANAAsACgAKAAkACAADAAIAAAD///3/+//6//r//P/8//z/+v/3//b/9f/z//L/8//1
//b/9P/z//H/8P/y//L/8v/y//L/8//z//H/7//v/+//7//u/+7/7//v/+//7//w//D/
7v/t/+3/7f/w//L/8//0//P/8//y//H/9P/1//j/+f/4//j/+P/4//j/+f/5//r//P/9
//7////+//3//P/7//3//v///////v/+//7//f/8//z//P/8//7///8AAAEA/v/7//r/
+v/7//z//f/+//z/+//8//j/+P/4//j/+P/6//v/+//7//j/9//2//X/9//5//n/+v/5
//j/9//2//T/9f/1//T/9f/2//f/9v/1//X/9v/1//b/9v/2//b/9//2//b/9//2//b/
9f/0//X/9v/4//v/+v/9/wEAAgAEAAQABAAEAAYABgAGAAYABQAEAAIAAQACAAEAAQAD
AAIAAgACAAMABQADAAEAAAD///7//v////7//v/+//z//v/8//z/+//4//X/9v/1//X/
9f/1//X/9v/3//j/+v/0//X/9//4//b/9v/z/+7/7v/5/wwAKABHAGYAhgCtAM8A6QD7
AAwBFwEJAdUAhAA7ABwAGAAQAP7/7v/o/+v/7f/y//n//P/+/wEA/f/6//j/9//3//j/
+//8//v/+v/5//n/+f/4//f/9v/5//n/+v/8//n/+P/3//j/+//7//r/+v/8//z//P/8
//z//P/7//r/+v/7//z//f/9//z//P/7//7//v/+//z//P/8//3//f/8//z//P/9//7/
/f/+/wAA///+//3//v8AAAAAAAABAP////8AAAAAAgADAAUABQAHAAcABwAKAAgACAAK
AAsADgAQABIAFQAWABcAGQAcAB4AHgAfAB4AIAAhACIAIwAkACQAIwAjACUAJAAjACEA
IQAfAB4AHgAbABsAGQAYABYAFAAUABMADwAOAAwACgAKAAoACQAJAAUAAwACAAIAAAAA
AAAA/v/8//z//P/7//f/9//4//j/+f/5//j/+P/4//j/+P/4//b/9//3//X/9//3//f/
9//0//T/9f/1//f/9//4//j/9v/1//X/9f/2//b/9f/0//X/9//4//n/9//3//n/+f/8
//z//P/8//v/+//6//r/+//7//v/+//9//3//f/9//v//P/9//3//v/+//7//f/+//7/
/v/+//7//f/8//v//P/7//z//v/9//z/+//6//v/+//9//r//P/8//z//P/6//v/+//7
//v/+//7//v/+v/5//j/9//8//z//P/6//r/+v/6//f/9//2//T/9v/4//r/+v/5//n/
+v/5//j/+P/4//j/+P/4//n/+//4//j/9//2//f/+P/6//3//v8BAAUABgAIAAgACAAI
AAgACAAIAAgABQAEAAIAAQABAAEAAgAFAAQABAAEAAUABQADAAEAAAD///7//v//////
/v/9//r//P/6//r/+f/2//P/9P/z//X/9f/1//X/9f/1//X/9v/y//P/8//0//b/9v/x
/+r/6v/1/woAJgBDAGAAhACrAM0A4wDzAAABBQHzALkAZgAjABAADgACAPT/7P/o/+P/
4//q/+//8v/0//X/8f/s/+7/7f/r/+7/8f/w/+7/7v/u/+//7//u/+3/7P/t/+3/7v/w
/+//7v/t/+7/7//v/+7/7v/w//D/8P/w/+//8P/w//D/8P/x//L/8//z//L/8v/x//L/
8v/y//D/8f/y//T/9f/z//L/8f/x//L/8f/y//T/8v/y//L/9P/0//T/9P/1//f/9//4
//j/+f/5//r/+f/8//3//v8CAAEAAgAFAAcACAAIAAgACQALAA0AEAAUABYAFgAXABYA
GAAZABoAGwAbABwAHAAdAB0AHAAbABkAGwAZABgAGAAWABUAEgAQAA4ADAAMAAsABgAG
AAUABAADAAIAAAD//////f/8//z/+f/4//f/9P/1//b/9//3//P/8//0//T/9f/1//T/
9P/y//L/8v/y//H/8f/w/+3/7//x//P/9f/y//L/8//z//P/8//0//T/8v/x//H/8f/x
//L/8v/y//P/9f/2//f/9v/1//b/9f/2//b/9v/2//j/+f/5//r/+f/5//n/+f/7//v/
+//7//n/+v/7//v//P/8//z/+//8//z//P/8//v/+//7//v//f/7//v//P/7//r/+f/4
//n/+f/7//j/+v/6//r/+v/3//f/9v/1//b/9//4//n/9//3//f/9//4//j/+P/2//r/
+v/4/w==
         </WaveFormData>
      </LeadData>
      <LeadData>
         <LeadByteCountTotal>10000</LeadByteCountTotal>
         <LeadTimeOffset>0</LeadTimeOffset>
         <LeadSampleCountTotal>5000</LeadSampleCountTotal>
         <LeadAmplitudeUnitsPerBit>4.88</LeadAmplitudeUnitsPerBit>
         <LeadAmplitudeUnits>��V</LeadAmplitudeUnits>
         <LeadHighLimit>2147483647</LeadHighLimit>
         <LeadLowLimit>268435456</LeadLowLimit>
         <LeadID>V1</LeadID>
         <LeadOffsetFirstSample>0</LeadOffsetFirstSample>
         <FirstSampleBaseline>0</FirstSampleBaseline>
         <LeadSampleSize>2</LeadSampleSize>
         <LeadOff>FALSE</LeadOff>
         <BaselineSway>FALSE</BaselineSway>
         <ExcessiveACNoise>FALSE</ExcessiveACNoise>
         <MuscleNoise>FALSE</MuscleNoise>
         <LeadDataCRC32>457505431</LeadDataCRC32>
         <WaveFormData>
BAAEAAQABAAGAAYABgAGAAYABgAGAAYACAAIAAgACAAKAAoACgAKAAoACgAKAAoADAAM
AAwADAAOAA4ADgAOAAwADAAMAAwADgAOAA4ADgAMAAwADAAMAAwADAAMAAwADAAMAAwA
DAAOAA4ADgAOAAwADAAMAAwADAAMAAwADAAMAAwADAAMAAwADAAMAAwADgAOAA4ADgAL
AAoACQAIAAcABgAFAAQAAwACAAEAAAD///7//f/8//r/+v/6//r/+f/4//f/9v/2//b/
9v/2//f/+P/5//r/+//8//3//v/+//7//v/+////AAABAAIAAwAEAAUABgAGAAYABgAG
AAYABgAGAAYACAAIAAgACAAGAAYABgAGAAgACAAIAAgACAAIAAgACAAIAAgACAAIAAgA
CAAIAAgACgAKAAoACgAMAAwADAAMAAwADAAMAAwADgAOAA4ADgAQABAAEAAQAA8ADgAN
AAwADgAOAA4ADgAMAAwADAAMAAoACgAKAAoADAAMAAwADAALAAoACQAIAAgACAAIAAgA
CgAKAAoACgAIAAgACAAIAAgACAAIAAgABgAGAAYABgAIAAgACAAIAAYABgAGAAYABgAG
AAYABgAIAAgACAAIAAYABgAGAAYABgAGAAUABQAFAAUABQAFAAUABQAFAAUABQAEAAQA
BAAEAAUABQAFAAUABQAFAAUABQAFAAYABwAKAAsADQAOAA4ADgAOAA8AEQASABMAFAAU
ABMADwANAAkABgAFAAMABQAFAAQAAwADAAMAAgACAAAA///+//3/////////AAAAAAEA
AQACAAEAAQD/////AQAAAAAAAAD+//7//f/9//3//f/7//v/AAAAAAQADAAZACMAJAAf
ABgAEAADAO7/1P+4/5j/fP9j/0j/Mv8w/zr/P/88/zz/Q/9V/2//iP+m/7z/xP/P/93/
5//s//H/9//7////AQACAAQAAwAFAAUABgAHAAcABwAJAAkACQAJAAsACwAJAAkACgAL
AA0ADQANAA0ACwAMAAwADAAOAA4ADgAPAA0ADQAMAAwADQANAA0ADQANAA0ADQAOAA4A
DgAOAA4ADQANAA0ADQAOAA4ADgAOAA0ADAAMAAsADAANAA4AEAAOAA4ADgAOAA4ADQAN
AA0ADQANAA0ADQAKAAoACQAIAAYABQADAAMAAgABAAAA//8AAP///v/9//z/+//6//n/
+v/6//r/+v/6//r/+v/6//z//P/8//3//P/8//3//v///wAAAQACAAMAAwADAAMABQAG
AAYABwAIAAgACAAIAAgACAAIAAgABwAHAAcABwAIAAgACAAIAAgACAAIAAgACgAKAAoA
CgAIAAcABwAIAAoACgAKAAoACwALAAsACwAOAA4ADwAPAA4ADQANAAwADgAOAA4ADgAM
AA0ADQANAA8ADwAPAA8ADwAPAA8ADwAPAA8ADwAPAA0ADQAMAAwACgAKAAoACQAJAAkA
CAAHAAYABgAHAAcABQAFAAUABQAHAAYABQAFAAcACAAIAAcACQAJAAgABgAEAAUABQAF
AAUABQAFAAUABAAEAAQABAAEAAQABAAEAAEA//8CAAIAAgACAAIAAgABAAEAAQADAAMA
AwADAAMAAwADAAMAAQAAAP///v8BAAEAAQABAAEAAQABAAEA//8AAAEAAgAFAAcACAAK
AAoACgALAA0ADAANAA4ADgAPAAsACQAHAAQAAwABAAEAAQAAAP////////7//v/+////
/v/9//3/+//7//z//P/9//3//v///////f/9//3//v/+//7//v/8//v/+//7//v/+f/5
//r/+v/8/wAACQAZACYAKQAgABoAEQACAOr/zv+u/4z/a/9G/x7/CP8M/xn/JP8o/yf/
M/9N/2z/iv+m/7j/v//N/93/6P/t//P/9//5//v//P/+//3//////wAAAQADAAMABQAF
AAUABQAHAAcACQAJAAoACwALAAsACwALAAsADAAMAAwADAAMAAwADQALAAsACgAKAA0A
DQANAA0ADQANAA0ADgAOAA4ADgAOAAsACwALAAsADAAMAAwADAAMAAwADQANAA8ADwAP
ABAAEAAQABAAEAASABEAEQARABEAEQARABEADgAOAA0ADAAOAA0ACwALAAoACQAIAAcA
BgAFAAQAAwACAAEAAAD///z//P/8//z/+v/6//r/+v/8//z//P/9//7//v///wAAAQAC
AAMABAAFAAUABQAFAAUABgAGAAcACAAIAAgACAAGAAYABgAGAAUABQAFAAUABgAGAAYA
BgAGAAYABgAGAAYABgAGAAYABgAFAAUABgAGAAYABgAGAAcABwAHAAcABgAGAAcABwAJ
AAkACgAKAAoACgAKAAoADAANAA0ADQALAAsACwALAA0ADQANAA0ADwAPAA8ADwAPAA8A
DgAOABAAEAAQAA8ADwAPAA4ADQALAAoACgAJAAsACwALAAsACwAKAAkACQAHAAgACAAH
AAgACQAJAAgABgAHAAcABwAHAAcABwAHAAQABAAEAAQABgAGAAYABgAFAAUABQAFAAUA
BQAFAAQABAAEAAQABAAGAAUABQAFAAUABQAFAAUABQAFAAUABQACAAIAAgACAAUABQAF
AAUAAwADAAMAAwAFAAYABwAIAAsADQAOABAADgAOAA8AEQASABMAFAAUABMADwANAAsA
CAAHAAUABQAHAAYABQAFAAMAAgACAAIAAQAAAP//////////AAAAAAEAAQACAAMAAwAB
AAEAAQAAAAAAAAAAAAAA//////////////3//v8AAAIABAARACMALgAtACQAHgARAP7/
5P/I/6T/fv9b/zL/CP8A/wz/Hf8m/yr/L/9B/1//fP+c/7L/wP/J/9f/5f/u//X/+f/7
//3////+/wAAAwAFAAUABgAHAAcABwAJAAkABwAHAAkACQALAAsADAANAA0ADQANAA0A
DQAOAA4ADgAOAA4ADgAPAA0ADQAMAAwADwAPAA8ADwAPAA8ADwAQABIAEgASABIADwAP
AA8ADwAQABAAEAAQABAAEAARABEAEQARABEAEgASABIAEgASABIAEQARABEAEwATABMA
EwASABIAEQAQABAADwANAA0ADAALAAoACQAIAAcABgAFAAQAAwACAAEAAAAAAAAAAAD+
//7//v/+/wAAAAAAAAEAAgACAAMABAAFAAYABwAIAAkACQAJAAkACAAIAAcABwAKAAoA
CgAKAAwADAAMAAwACQAJAAkACQAKAAoACgAKAAoACgAKAAoACgAKAAoACgAMAAsACwAM
AAoACgAKAAoACwALAAsACwAMAAwADQANAAsACwAMAAwADgAOAA4ADgAOAA8ADwAPAA8A
DwAPAA8ADwAPAA8ADwARABEAEQARAA8ADwAOAA4AEAAQABAADwAPAA8ADgANAAwADAAN
AA0ADQANAA0ADQANAAwACwALAAsADAAMAAsACgAJAAcABAAGAAcABwAHAAcABwAHAAcA
BAAEAAQABAAGAAYABgAGAAUABQAFAAUABQAFAAYABAAEAAQABAAEAAMAAwADAAMAAwAD
AAMAAwADAAMAAwACAAIAAgACAAMAAwADAAMAAwADAAMAAwAFAAYABwAIAAkACwAMAA4A
DgAOAA8AEQASABMAFAAUABMADwANAAsACAAHAAUABQAFAAQAAwADAAEAAAAAAAAAAQAA
AP/////9//3//v/+//////8AAAEAAQD////////+//7//v/+/wAA///////////9////
/v/+/wAABAARACEAKgArACIAGgARAP7/4v/E/6D/fv9f/zr/Gv8S/x7/K/80/zL/Nf9H
/2P/gP+c/7T/wv/L/9n/5f/u//P/+f/9//////8CAAQABQAGAAUABQAFAAYABwAKAAsA
CQAJAAsACwALAAsADAANAA0ADQANAA0ADwAQABAAEAAOAA4ADgAPAA0ADQAMAAwADwAP
AA8ADwANAA0ADQAOABAAEAAQABAADwAPAA8ADwAQABAAEAAQABAAEAARABEADwAPAA8A
EAAQABAAEAAQABAADwAPAA8ADwAPAA8ADwAOAA4ADQAMAAwACwAJAAkABgAFAAQAAwAC
AAEAAAD//wAA///+//3//P/8//z//P/7//r/+f/4//n/+v/7//3//v/+////AAABAAIA
AwAEAAUABQAFAAUABwAIAAgACQAIAAgACAAIAAgACAAIAAgABwAHAAcABwAIAAgACAAI
AAoACgAKAAoACgAKAAoACgAKAAkACQAKAAgACAAIAAgACwALAAsACwAMAAwADQANAAsA
CwAMAAwADAAMAAwADAAOAA8ADwAPAA0ADQANAA0ADQANAA0ADQAPAA8ADwAPAA8ADwAO
AA4ADQAMAAsACQAKAAsACwALAAkACAAIAAcACQAJAAkACQAJAAgABwAHAAcACAAIAAcA
BwAHAAYABAAEAAUABQAFAAcABwAHAAcABgAGAAYABgAEAAQABAAEAAQABAAEAAQAAgAB
AAEAAQACAAMABAAFAAMAAwADAAMAAgACAAIAAgABAAEAAQABAAMAAwADAAMAAwAEAAUA
BgAHAAkACgAMAAwADAANAA8AEAARABIAEgARAA0ACwAJAAYABQADAAMAAwACAAEAAQAB
AAAAAAAAAP///v/9//3//////wAAAAD/////AAABAP///f/9//3//v/+//7//v8AAP//
/////////f/7//r//P/+/wQAEwAhACYAIQAaABIABQD0/9z/vP+c/37/Zf9I/zD/LP82
/zv/PP88/z//T/9n/4L/nv+2/8L/y//b/+f/7P/x//P/9//5//v//P/8//3/AQABAAIA
AwADAAMABQAFAAUABQAHAAcACQAJAAoACwALAAsACwALAAsADAAMAAwADAAMAAwADQAL
AAsACgAKAAkACQAJAAkACwALAAsADAAMAAwADAAMAAkACQAJAAkADAAMAAwADAAKAAoA
CwALAA0ADQANAA4ADAAMAAwADAAOAA0ADQANAAsACwALAAsACgAKAAkACAAGAAUAAwAD
AAQAAwACAAEA///9//v/+f/6//n/+P/3//b/9v/2//b/9v/2//b/9v/4//j/+P/5//r/
+v/7//z///8AAAEAAgADAAMAAwADAAMABAAEAAUABgAGAAYABgAGAAYABgAGAAMAAwAD
AAMABgAGAAYABgAIAAgACAAIAAYABgAGAAYABgAFAAUABgAIAAgACAAIAAkACQAJAAkA
CgAKAAsACwALAAsADAAMAAoACgAKAAoACgALAAsACwALAAsACwALAAsACwALAAsACwAL
AAsACwAJAAkACAAIAAgACAAIAAcABwAHAAYABQAGAAYABwAHAAcABwAHAAcABQAEAAMA
AwABAAIAAgABAAIAAwADAAIABAAFAAUABQAEAAMAAgABAAIAAgACAAIAAAAAAAIAAAAA
AAAAAAACAAEAAQABAP///////////f/9//3//f/+//7//v/+////////////////////
/////wAAAQACAAMABQAGAAgACAAIAAkACwAKAAsADAAMAAsABwAFAAMAAgABAP/////9
//z/+//7//3//P/8//z//f/8//v/+//5//n/+v/6//3//f/+/////f/7//v/+//7//z/
/f/+//3/+//6//n/+f/1//f/+P/6//r/AAANAB0AIgAfABgAEgAFAPD/1v+4/5b/eP9d
/zz/IP8a/yb/L/8y/zL/N/9F/13/ev+Y/7D/vP/H/9X/4f/q/+//9f/3//f/9//8//7/
//8BAAEAAgADAAEAAQADAAMAAwADAAUABQAFAAUABgAHAAkACQAJAAkACAAIAAcABgAI
AAgACAAJAAkACQAIAAgACQAJAAkACQALAAsACwAMAAoACgAKAAoACQAJAAkACQAKAAoA
CgAKAAoACgALAAsADQANAA0ADgAMAAwADAAMAA4ADQANAA0ADQANAA0ADQAMAAwACwAK
AAoACQAHAAcABQADAAEA//////////////z/+//6//n/+P/4//j/+P/6//r/+v/6//r/
+v/6//v/+v/6//v//P///wAAAQACAAMAAwADAAMAAQACAAIAAwAGAAYABgAGAAYABgAG
AAYABwAHAAcABwAHAAYABQAEAAUABgAHAAgABgAGAAYABgAGAAUABQAGAAYABgAGAAYA
BQAFAAUABQAIAAgACQAJAAcABwAIAAgACgAKAAoACgAKAAsACwALAAsACwALAAsACwAL
AAsACwANAA0ADQANAAsACwAKAAoADAAMAAwACwALAAsACgAJAAgACAAJAAkACAAHAAYA
BQAHAAYABQAFAAMABAAEAAMAAwADAAIAAAACAAMAAwADAAEAAQABAAEAAAAAAAAAAAAA
AAAAAAAAAP////////////8CAAAAAAAAAAAAAAD///////////////////3//f/9//3/
/P/8//z//P////////////3//f/9//3///8AAAEAAgABAAMABAAGAAYABgAHAAkADAAN
AA4ADgALAAcABQADAAIAAQD//////f/8//v/+//7//r/+v/6//f/9v/1//X/9//3//j/
+P/7//v//P/9//3/+//7//v/+P/4//j/+P/6//n/+f/5//f/9//1//b/9v/6/wIADQAb
ACQAIwAaABYADQD6/97/wP+c/3b/V/8u/wr//v4I/xf/Iv8m/yn/Pf9Z/3j/lv+s/7z/
x//R/+H/6v/v//H/9f/5//v/+v/8////AwADAAQABQADAAMABQAFAAcABwAJAAkACwAL
AAwADQALAAsACwALAA0ADgAOAA4ADAAMAAwADQAPAA8ADgAOAA8ADwAPAA8ADQANAA0A
DgAOAA4ADgAOAA4ADwAQABEAEAAQABAAEAAQABAAEQARAA8ADwAPABAAEgASABIAEgAU
ABMAEwATABMAEwATABMAEgASABEAEAAQAA8ADQANAAwACwAKAAkACAAHAAYABQAGAAUA
BAADAAAAAAAAAAAAAAAAAAAAAAACAAIAAgADAAMAAgACAAIABQAGAAcACAAHAAcABwAH
AAcACAAIAAkACAAIAAgACAAIAAgACAAIAAkACQAJAAkABwAGAAUABAAEAAQABAAEAAUA
BgAHAAgABgAFAAUABgAEAAQABAAEAAcABwAHAAcACAAIAAkACQAJAAkACgAKAAoACgAK
AAoACAAJAAkACQALAAsACwALAA0ADQANAA0ADQANAA0ADQAMAAsACQAIAAkACgALAAsA
DQANAAwACwAIAAgACQAJAAsACwALAAsACQAIAAcABwAHAAgACAAHAAkACQAIAAYABgAH
AAcABwAFAAUABQAFAAQABAAEAAQAAgACAAIAAgACAAMABAAFAAMAAwADAAMAAwAAAAIA
AgACAAIAAgABAAEAAQADAAMAAwADAAEAAQABAAEAAgACAAIAAgABAAEAAQABAAEAAQAB
AAEAAgAEAAYACAAIAAkACQAKAAoACgALAA0AEAARABIAEgARAA0ACwAJAAYABQADAAMA
AwACAAEAAQADAAIAAgACAAAA/v/8//v//f/9//7//v//////AAABAAEA/////////v/+
//7//v/+//3//f/9/////f/7//r/+v/6/wIADwAfACoAKQAiABwAEQD6/97/wP+Y/3D/
Tf8i/wL//v4M/x3/KP8q/yv/Pf9d/37/nP+y/8D/yf/V/+P/7P/x//P/9//5//v//v8A
AAEAAwADAAQABQAFAAUABwAHAAkACQALAAsACQAJAAoACwANAA0ADQANAAsADAAMAAwA
DAAMAAwADQAPAA8ADgAOAA0ADQANAA0ADwAPAA8AEAAOAA4ADgAOAA8ADwAPAA8AEAAQ
ABAAEAAQABAAEQARABEAEQARABIAEgASABIAEgASABEAEQARABEAEQARABEAEAAQAA8A
DgAQAA8ADQANAAoACQAIAAcABgAFAAQAAwAEAAMAAgABAP7//v/+//7/AAAAAAAAAAAA
AAAAAAABAAQABAAFAAYABgAGAAYABgAGAAUABAADAAYACAAJAAsACwAKAAkACAAGAAYA
BgAGAAcABwAHAAcACAAIAAgACAAIAAgACAAIAAgACAAIAAgACAAHAAcACAAIAAgACAAI
AAcABwAHAAcACgAKAAsACwAJAAkACgAKAAwADAAMAAwADgAPAA8ADwAOAA0ADAALAA0A
DQANAA0ADQANAA0ADQANAA0ADAAMAA4ADgAOAA0ACwALAAoACQAIAAgACQAJAAsACwAL
AAsACQAIAAcABwAJAAoACgAJAAgABwAFAAIABAAFAAUABQAFAAUABQAFAAQABAAEAAQA
BAAEAAQABAADAAMAAwADAAUABgAGAAYABgAGAAUAAwACAAEAAwADAAMAAwABAAEAAQAB
AAIAAgACAAIAAQABAAEAAQABAAEAAQABAAMABAAFAAYABwAJAAoADAAMAAwADQAPABAA
EQASABIAEgAPAA4ADQAIAAcABQAFAAUABAADAAMAAwACAAIAAgD///7//f/9//3//f/+
//7/AQABAAIAAwACAP///v/9//7//v/+//7/AAD////////9//v//f/+//7//v8CAA0A
GwAmACcAIgAcABMABADs/9D/sP+M/2v/SP8k/xT/Gv8n/zL/Mv8z/0H/Wf9y/5D/qv+8
/8f/0//h/+r/7//z//f/+f/7//7//v8BAAMAAwAEAAUABQAFAAcABwAJAAkACwALAAkA
CQAKAAsACwALAAsACwALAAwADAAMAAwADAAMAA0ADQANAAwADAANAA0ADQANAA0ADQAN
AA4AEAAQABAAEAAOAA0ADAALAA4ADgAOAA4ADgAOAA8ADwAPAA8ADwAQABAAEAAQABAA
EAAPAA8ADwAPAA8ADwAPAA4ADgANAAwADAALAAkACQAGAAUABAADAAQAAwACAAEA/v/9
//z/+//6//r/+v/6//j/+P/4//j/+v/6//r/+//6//r/+//8////AAABAAIABQAFAAUA
BQAFAAYABgAHAAgACAAIAAgACAAIAAgACAAHAAcABwAHAAgACAAIAAgACAAIAAgACAAK
AAoACgAKAAoACQAJAAoACgAKAAoACgAJAAkACQAJAAwADAANAA0ADQANAA4ADgAMAAwA
DAAMAA4ADwAPAA8ADwAPAA8ADwANAA0ADQANAA0ADQANAA0ADQANAAwADAAOAA4ADgAN
AAwACwAJAAcACAAIAAkACQAJAAkACQAJAAkACAAHAAcABwAIAAgABwAFAAUABAACAAMA
BQAGAAcABwAHAAcABwAEAAQABAAEAAQACAAIAAQABAAEAAQABAAEAAMAAwADAAMAAwAD
AAMAAwADAAMAAwAEAAQABAAEAAMAAwADAAMAAwADAAMAAwAFAAYABwAIAAkACwAMAA4A
DgAOAA8AEQARABEAEQAQAA8ACwAJAAcABgAFAAMAAwABAAAA/////////v/+//7//f/8
//v/+//8//3///8AAP////8AAAEAAQD////////+//7//v/+//7//f/9//3/+//7//3/
/v/+/wIADAAXAB8AIgAhABgAEAABAOz/0v+2/5T/eP9h/0T/MP8w/zr/P/8+/zz/Q/9V
/23/iv+m/7j/wv/N/93/5//u//P/+f/5//v///8AAAAAAQADAAMABAAFAAUABQAHAAcA
BwAHAAkACQAJAAkACgALAAsACwALAAsACwAMAAwADAAKAAoACgALAA0ADQAMAAwACwAL
AAsACwALAAsACwAMAAoACgAKAAoACwALAAsACwAMAAwADAAMAAwADAANAA0ADwAPAA8A
EAAPAA4ADQAMAAwACwALAAsACwALAAsACwAKAAoACQAIAAYABQADAAMAAgABAAAA///+
//3//P/7//r/+f/4//f/9//4//n/+v/4//j/+P/4//j/+P/4//n//P/8//3//v///wAA
AQACAAMAAwADAAMABQAGAAYABwAKAAoACgAKAAgACAAIAAgACQAJAAkACQAKAAoACgAK
AAoACgAKAAoACgAKAAoACgAKAAkACQAKAAoACgAKAAoACwALAAsACwAMAAwADQANAA0A
DQAOAA4ADgAOAA4ADgAQABEAEQARAA8ADwAPAA8ADQANAA0ADQANAA0ADQANAA0ADQAM
AAwADAAMAAwACwAJAAkACAAHAAcACAAKAAsACQAJAAkACQAJAAgABwAHAAcACAAIAAcA
CQAJAAgABgAIAAkACQAJAAcABwAHAAcACAAIAAgACgAIAAgACAAIAAgABwAHAAcABwAH
AAcABwAFAAUABQAFAAYABgAGAAYACQAJAAkACQAHAAcABwAHAAcACAAJAAoACwANAA4A
EAAOAA4ADwARABQAFQAWABYAFQARAA8ADQAKAAkABwAHAAUABAADAAMABQAEAAQABAAD
AAIAAQABAAEAAQACAAIABAAFAAcACQAGAAMAAgABAAIAAgACAAIAAgABAAEAAQABAAEA
AQAAAAAAAAAGABEAHwAsACkAIgAYABEAAADq/9D/sP+O/3H/VP8y/yL/KP8z/zj/Nv85
/0P/W/92/5T/sP/A/8n/1f/j/+z/8//3//v//////wAAAgAFAAUABQAGAAcACQAJAAsA
CwALAAsADQANAAsACwAMAA0ADwAPAA8ADwANAA4ADgAOABAAEAAQABEAEQARABAAEAAP
AA8ADwAPAA8ADwAPABAAEgASABIAEgARABEAEQARABIAEgASABIAEAAQABEAEQARABEA
EQASABQAFAAUABQAEgARABEAEQARABEAEQARABIAEgARABAADgANAAsACwAMAAsACgAJ
AAYABQAEAAMABAADAAIAAQD+//7//v/+//7//v/+//7//v/+//7///8AAAAAAQACAAUA
BgAHAAgACQAJAAkACQAJAAoACgALAAwADAAMAAwADAAMAAwADAALAAsACwALAAwADAAM
AAwACgAKAAoACgAKAAoACgAKAAoACQAJAAoADAAMAAwADAANAA0ADQANAA0ADAAMAAsA
DQANAA4ADgAMAAwADAAMAA4ADwAPAA8ADQANAA0ADQANAA0ADQANAA0ADQANAA0ADQAN
AAwADAAMAAwADAALAAsACwAKAAkACgAKAAsACwAJAAkACQAJAAkACAAHAAcABwAIAAgA
BwAJAAkACAAGAAUABQAEAAMAAwADAAMAAwAEAAQABAAEAAQABAAEAAQAAwADAAMABAAC
AAIAAgACAAQAAwADAAMAAQABAAEAAQABAAEAAQABAAAAAAAAAAAAAQABAAEAAQABAAEA
AQABAAMABAAFAAYABwAJAAoADAAKAAoACwANAA4ADwAQABAAEQANAAsACQAGAAUAAwAD
AAEAAAD////////+//7//v/7//r/+f/5//v/+//8//z//f/9//7///////3//f/9//r/
+v/6//r//P/7//v/+//7//v/+//6//r//P8EABEAHwAmACMAHAAUAAcA8v/Y/7j/lP9w
/0//JP8E/wD/Cv8b/yT/Iv8p/0H/X/98/5z/sv++/8f/1f/h/+z/8f/1//n/+//7//r/
/P///wEAAQACAAMAAwADAAUABQAFAAUABwAHAAcABwAIAAkACQAJAAkACQAJAAoACgAK
AAwADAAMAA0ACwALAAoACgANAA0ADQANAAsACwALAAwADAAMAAwADAANAA0ADQANAAwA
DAAMAAwADgAOAA8ADwAPAA8ADwAQAA4ADgAOAA4AEAAPAA8ADwAPAA8ADwAPAA4ADgAN
AAwADgANAAsACwAKAAkACAAHAAYABQAEAAMAAgABAAAA///+//7//v/+//7//v/+//7/
/v/+//7///8AAAAAAQACAAEAAgADAAQABwAHAAcABwAHAAgACAAJAAkACAAHAAYABwAI
AAkACgAJAAkACQAJAAgACAAIAAgABgAGAAYABgAIAAgACAAIAAgABwAHAAgABgAGAAYA
BgAJAAkACQAJAAgACAAJAAkACwALAAwADAAMAAwADAAMAAwADQANAA0ADQANAA0ADQAN
AA0ADQANAA0ADQANAA0ADwAPAA4ADgAOAA4ADgANAA0ADQAMAAsACgAKAAsACwAJAAkA
CQAJAAsACgAJAAkACQAKAAoACQAJAAkACAAGAAQABQAFAAUABQAFAAUABQAGAAYABgAG
AAYABgAGAAYABwAHAAcABwAJAAUABAACAAIAAgACAAQAAwADAAMAAwADAAMAAwAFAAUA
BQAFAAQABAAEAAQAAwADAAMAAwADAAMAAwADAAMABAAFAAYABwAJAAoADAAOAA4ADwAR
ABIAEwAUABQAEwAPAA0ACwAHAAUAAgABAAMAAgABAAEAAwACAAIAAgD///7//f/9//3/
/f/+//7//////wAAAQABAP///////wAAAAAAAAAA/v/9//3//f/9//3//f/8//z/AAAG
ABMAIQAqACkAIAAaAA0A9v/a/7r/lP9u/03/Iv8E/wb/FP8j/yr/KP8x/0f/Zf+G/6T/
tv/C/8v/1//j/+z/8f/z//f/+f/9//7/AAABAAMAAwAEAAUABQAFAAcABwAFAAUABwAH
AAcABwAIAAkACQAJAAkACQAJAAoACgAKAAwADAAMAA0ACwALAAoACgANAA0ADQANAA0A
DQANAA4ADgAOAA4ADgANAA0ADQANAA4ADgAOAA4ADgAOAA8ADwANAA0ADQAOABAAEAAQ
ABAADgANAA0ADQAPAA8ADwAPAA4ADgANAAwACgAJAAcABwAGAAUABAADAAQAAwACAAEA
/v/9//z/+//8//z//P/8//r/+v/6//r//P/8//z//f8AAAAAAQACAAAAAAAAAAAAAwAD
AAMAAwADAAQABAAFAAQABAAEAAQABgAGAAYABgADAAMAAwADAAIAAgACAAIAAgACAAIA
AgACAAIAAgACAAIAAQABAAIAAgACAAIAAgADAAMAAwADAAQABAAFAAUAAwADAAQABAAG
AAYABgAGAAYABwAHAAcABQAFAAUABQAHAAcABwAHAAcABwAHAAcABwAHAAYABgAEAAQA
BAADAAQABQAFAAUAAgACAAMAAwABAAEAAQABAAMAAgABAAEA//8AAAAA//8AAAEAAQAA
AP/////+//3//f/9//3//f/8//z//P/8//z//P/8//z//f/9//3//f/7//v/+//7//v/
+//6/w==
         </WaveFormData>
      </LeadData>
      <LeadData>
         <LeadByteCountTotal>10000</LeadByteCountTotal>
         <LeadTimeOffset>0</LeadTimeOffset>
         <LeadSampleCountTotal>5000</LeadSampleCountTotal>
         <LeadAmplitudeUnitsPerBit>4.88</LeadAmplitudeUnitsPerBit>
         <LeadAmplitudeUnits>��V</LeadAmplitudeUnits>
         <LeadHighLimit>2147483647</LeadHighLimit>
         <LeadLowLimit>268435456</LeadLowLimit>
         <LeadID>V2</LeadID>
         <LeadOffsetFirstSample>0</LeadOffsetFirstSample>
         <FirstSampleBaseline>0</FirstSampleBaseline>
         <LeadSampleSize>2</LeadSampleSize>
         <LeadOff>FALSE</LeadOff>
         <BaselineSway>FALSE</BaselineSway>
         <ExcessiveACNoise>FALSE</ExcessiveACNoise>
         <MuscleNoise>FALSE</MuscleNoise>
         <LeadDataCRC32>3425281527</LeadDataCRC32>
         <WaveFormData>
/v/+//7//v///wAAAQACAAMABAAFAAYACQAKAAsADAAMAAwADAAMAA4ADgAOAA4ADwAQ
ABEAEgAUABQAFAAUABIAEgASABIAEwAUABUAFgAXABgAGQAaABwAHAAcABwAHQAeAB8A
IAAhACIAIwAkACUAJgAnACgAKwAsAC0ALgAxADIAMwA0ADYAOAA6ADwAQABCAEQARgBH
AEgASQBKAE0ATgBPAFAAUABQAFAAUABOAE4ATgBOAE0ATABLAEoARgBEAEIAQAA8ADoA
OAA2ADMAMgAxADAALgAsACoAKAAlACQAIwAiACAAHgAcABoAFwAWABUAFAAQAA4ADAAK
AAkACAAHAAYABAAEAAQABAADAAIAAQAAAAAAAAAAAAAA/v/+//7//v/+//7//v/+//7/
/v/+//7/AAAAAAAAAAAAAAAAAAAAAAIAAgACAAIAAwAEAAUABgAIAAgACAAIAAcABgAF
AAQABQAGAAcACAAIAAgACAAIAAgACAAIAAgACgAKAAoACgAJAAgABwAGAAYABgAGAAYA
BgAGAAYABgAEAAQABAAEAAQABAAEAAQAAwACAAEAAAAAAAAAAAAAAP7//v/+//7//P/8
//z//P/+//7//v/+//z//P/8//z//P/6//r/+//7//v/+//7//v/+v/6//r//P/7//v/
+//5//n/+f/5//v/+//7//v/+//6//j/9//8//3//v8AAAIAAgACAAIAAgADAAUABQAF
AAMAAgD///7/+//7//v/AAAAAAAAAAADAAMAAwADAAIAAQD///z//P/8//z//P/8//3/
/f/8//f/9v/0//L/8v/z//T/9v/1//T/8//y//L/8v/x//H/+/8CABAALABaAIMAlACJ
AHAAUQAsAPH/p/9c/xv/3v6h/lz+Mf5G/nf+iv6G/pr+v/7p/hn/SP9w/4b/lP+s/8f/
1f/d/+f/7v/y//f//P/8//3//v///wEAAgAEAAUABgAIAAkABwAIAAkACgALAAwADQAO
AA4ADgAOAA4ADwAPABAAEQATABMAEwAUABQAFAAVABYAFQAVABUAFwAWABYAFwAZABgA
GAAZABkAGgAbAB0AHwAgACEAIgAkACQAJAAlACQAKAArAC4AMAAyADMAMgAzADUANwA5
ADsAPQBAAEIARQBFAEYARgBIAEwATQBNAFAAUABQAFEAUQBSAFEAUgBSAE8ATABKAEYA
RgBEAEMAQQA/AD0AOwA5ADUAMwAxAC8ALgAsACkAJwAmACMAIgAgAB4AHAAaABYAFAAT
ABEAEAAOAAwACwAJAAkABwAGAAYABQACAAIAAQACAAEAAQAAAAAAAAAAAAAA////////
/v/8//z//P/7//v//P/8//z//f/+/wAAAQACAAMABAAEAAMAAgABAAAAAQADAAQABQAE
AAUABQAFAAYABgAGAAYABgAGAAcABwAJAAkACQAJAAkACQAJAAoACAAIAAgACAAIAAcA
BwAGAAgACAAIAAgABQAEAAMAAQACAAIAAAACAAQAAwADAAMAAwACAAIAAAAAAAAAAAAA
AAAA/v/+//7//P/6//z//P/8//v/+//7//r/+f/8//r/+v/6//r/+P/4//n/+f/5//n/
+f/5//j/+P/4//j/9f/1//X/9f/1//X/9f/1//X/9f/1//b/9v/1//X/+P/5//r//P/8
//z//P/8//7//f/////////9//z/+f/4//X/9f/1//j/+v/6//r/+//7//v/+//7//3/
/P/6//r/+v/6//r/+v/5//n/+P/1//T/8v/w/+//8f/x//L/8v/y//L/8v/y//D/7f/t
//H/9P/+/w4ALgBfAIgAkwCAAGMARAAdAN3/jv9J/wr/x/56/i/+Cv4h/lb+cP52/on+
sf7j/hr/TP9u/4D/kv+r/8f/1//f/+T/6v/t//L/9P/3//b/+P/7//3/AAD//wAAAgAD
AAUABgAHAAgACQAKAAsADAAOAA4ADgAOAA8ADwAQABEAEQARABEAEgAQABAAEQASABMA
EwATABUAFgAWABcAGQAcABwAHQAdABwAGwAbABsAIAAhACIAJAAlACYAKAAoACkAKwAt
AC4AMQAzADMANQA3ADkAOwA9AD8AQgBEAEcASQBKAEoATABQAFEAUQBUAFUAVgBYAFkA
WQBXAFcAVgBUAFIAUQBOAEwASgBJAEcAQwBBAD8APQA7ADkANwA1ADQAMgAvAC0AKgAn
ACYAJAAiACAAHgAaABgAFwAVABQAEgAQAA8ADQAKAAcABQAEAAUAAgACAAEAAAD/////
/v/8//z//P/8//v/+//7//r/+v/6//r/+f/5//r/+v/6//z//P/9//3//P/9//7//v/+
//7//v/+/wAAAQABAAEAAgADAAMAAwACAAIAAgACAAIAAgADAAMABQAFAAUABQAFAAUA
BQAGAAYABgAGAAYACAAHAAcABgADAAIAAQAAAAEAAgADAAMAAgACAAAAAgACAAEAAQAB
AAIAAgADAAIAAQAAAP///v8AAP7//v/+//z/+v/8//z//v/9//3//f/8//v/+//7//n/
+f/5//r/+v/6//r/+v/6//r/+//7//n/+f/5//n/+P/4//j/+P/3//f/9//3//f/9//3
//f/9//3//f/+P/4//f/9//6//3//v8AAAAAAAAAAAAAAgADAAUABQAFAAMAAgD///7/
+//7//v//v8AAAAAAAABAAAA///+//3//f/8//r/+v/6//r/+v/6//3//f/8//n/+P/2
//T/8//z//P/9P/0//T/9P/0//T/9P/z//P/8//6/wQAGABAAHMAkgCPAHgAWQA6AAkA
w/94/zP/8v6r/lz+Ff4G/i/+XP5o/nL+kf7B/vX+LP9Y/3L/hv+c/7f/z//d/+f/7v/w
//H/9P/2//n//v///wEAAgAEAAUABgAIAAkABwAIAAkACgANAA4ADwAQABAAEAAQABAA
EwATABQAFQATABMAEwAUABQAFAAVABYAFwAXABcAGQAaABoAGwAdACAAIAAhACEAHwAf
ACAAIQAkACUAJgAoACkAKgAsACwALwAxADMANAA3ADkAOQA7AD0APwBBAEMARwBKAEwA
TwBTAFQAVABWAFYAVwBXAFoAWgBaAFsAWwBdAFsAWwBaAFgAVgBVAFIATwBMAEoARwBF
AEMAQQA/AD8APQA7ADkAOAA2ADMAMQAuACsAKgAoACQAIgAgABwAGgAZABcAFgAWABQA
EwARAA0ACwAKAAoABwAEAAQAAwACAAEAAQAAAAAAAAAAAAAA/////////v8AAAAAAAD/
//3//v/+//7//v/+//////8CAAMABAAEAAIAAgACAAIAAgADAAMAAwAEAAUABQAFAAYA
BgAGAAYABQAEAAQAAwAEAAUABgAHAAcABwAHAAgACAAIAAgACAAGAAUABQAEAAYABgAG
AAYACAAIAAgABwAEAAQAAgAEAAQAAwADAAMAAQAAAAAA/v8AAAAAAAAAAAAA/v/+//7/
/P/6//z//P/+//3//f/9//r/+f/5//n/+//7//r/+v/6//r/+v/4//j/+f/5//n/+f/5
//n/+P/4//j/+P/3//f/9//3//n/+f/5//n/+P/3//b/9v/4//f/9//6//v//P/+//7/
/v/+//7/AAADAAUABQAFAAEAAAD9//z/+//7//v//v/8//z//P/9//v/+//7//v//f/8
//r/+v/6//r/+v/6//n/+f/4//X/9v/0//L/8f/x//H/8v/y//L/8v/y//L/8v/x//H/
9f/6/wQAGgBEAHUAlACTAHYAVwA4AAcAvf9u/yv/7v6p/lz+H/4a/kf+av5y/nr+nf7L
/v3+MP9Y/3T/hv+c/7f/z//b/+X/7P/w//P/9v/6//3//v/9////AAACAAUABgAIAAkA
CQAKAAsADAALAAwADQAOAA4ADgAOAA4AEQARABIAEwARABEAEQASABIAEgATABQAFQAV
ABUAFwAWABYAFwAZABwAHAAdAB0AHwAfACAAIQAiACMAJAAmACcAKAAqACoAKwAtAC8A
MAA1ADcANwA5ADkAOwA9AD8AQQBEAEYASQBLAEwATABOAFIAUwBTAFYAVQBUAFQAUwBT
AFEAUQBQAE4ATABLAEgARgBEAEMAQQA/AD0AOwA5ADkANwA1ADMAMgAwAC0AKwAoACUA
JAAiACAAHgAcABgAGAAXABUAFAASABAADwANAAsACQAIAAgABwAEAAQAAwACAAEAAQAA
AAIAAgACAAIA/////////v/+//7//v/9//3//v/+//7/AAAAAAEAAQAAAAEAAgACAAIA
AgACAAIAAgADAAMAAwAGAAcABwAHAAYABgAGAAYABgAGAAcABwAHAAcABwAHAAkACQAJ
AAoABwAGAAUABAAFAAUABgAGAAQABAAEAAQABAAEAAQAAwAEAAQAAgAEAAIAAQABAAEA
AQAAAAAA/v/8//z//P/8//3//P/9//7//v/8//7//v/8//v/+//8//z//P/8//z/+P/4
//n/+f/7//v/+//7//r/+v/6//r/+f/5//n/+f/3//f/9//3//n/+f/5//r/+v/5//n/
/P/7//z//v/+/wAAAAAAAAIAAQADAAMAAwABAAAA/f/8//n/+f/5//z//P/8//z//f//
//////////3//P/6//r/+v/6//r/+v/7//v/+v/3//T/8v/w/+//7//v//D/8P/y//L/
8v/y//D/8f/z//X//P8KACIATgB9AJQAjwB0AFUAMgD9/7X/aP8j/+T+pf5g/i3+Ov5p
/oD+gP6Q/rP+2/4J/zr/ZP9+/4z/pP/D/9X/2//j/+r/7v/z//b/9v/3//j/+//9//7/
AAD//wAAAgADAAUABgAHAAgACQAKAAsADAAMAAwADAAMAA0ADQAOAA8ADwAPAA8AEAAQ
ABAAEQASABEAEQARABMAFAAUABUAFwAWABYAFwAXABcAFwAYABkAHAAdAB4AIAAfACAA
IgAiACQAJwAqACwALgAvAC4ALwAzADUANwA5ADkAPAA+AEEARQBGAEYASABIAEkASQBM
AE4ATgBPAE8ATQBLAEsASgBJAEgASABGAEIAQAA/AD0AOQA3ADUAMwAzADEALwAtACwA
KgAnACUAJAAhACAAHgAaABgAFgASABIAEQAPAA4ADgAMAAsACQAHAAUABAAEAAEA/v/+
//3//v/9//3//P/+//7//v/+//3//f/9//z/+v/6//r/+f/7//z//P/8//z//P/9//3/
/v///wAAAAACAAIAAgACAAAAAQABAAEAAgADAAMAAwAEAAQABAAEAAQABAAFAAUABwAH
AAcABwAFAAUABQAGAAYABgAGAAYABgAFAAUABAAEAAQABAAEAAQABAAEAAMAAgACAAAA
AgACAAEAAQABAAEAAAAAAP7///8AAAEAAgABAP7//f/8//7//P/+//7//P/7//r/+v/6
//r/+v/6//r/+//7//r/+f/4//f/+P/4//j/+P/3//f/9//3//f/9//3//f/9//3//f/
+P/4//f/9//6//v//P/+//7//v/+//7/AAD//wEAAQABAP///v/7//r/9//3//f/+v/8
//z//P/9///////////////+//z//P/6//r/+v/6//3//f/8//n/+P/2//T/8//1//X/
9v/2//X/9P/z//L/9P/v/+//9f/6/wQAHgBIAHUAkACPAHYAVwA0AP3/s/9m/yH/5P6l
/lz+If4m/lv+fv6C/o7+sf7Z/gX/OP9k/3z/jv+i/7v/z//b/+X/7P/w//H/8v/2//n/
/P/9////AAACAAEAAgAEAAUABQAGAAcACAAHAAgACQAKAAwADAAMAAwADAALAAsACwAN
AA0ADQAOAA4ADgAPABAADwAPAA8AEQASABIAEwAVABgAGAAZABkAGQAZABoAGwAcAB0A
HgAgAB8AIAAiACIAJAAnACoALAAuAC8ALgAvADMANQA3ADkAOQA8AD4AQQBDAEQARABG
AEoASwBLAE4ATgBOAE8ATwBRAE8ATwBOAEwASgBJAEYAQgBAAD8APQA8ADsAOgA5ADcA
NQAzADEALwAsACgAJQAkACEAIAAeAB4AHAAaABYAEgARAA8ADgAKAAgABwAFAAQAAwAD
AAQABQACAAIAAQD+//3//f/8//7//v/+//7/+//7//v/+v/4//j/+P/3//n/+v/6//r/
+v/6//v/+//8//3//v/+//7//v/+//7/AAABAAEAAQAAAAEAAQABAAQABAAEAAQABAAE
AAUABQAFAAUABQAFAAUABQAFAAYACAAIAAgACAAGAAUABQAEAAUABgAHAAgABwAGAAUA
AwACAAIAAAACAAIAAQABAAEA///+//7//P/+//7//v/+//z/+v/6//r/+v/4//r/+v/4
//f/9//3//j/9//3//f/9//4//b/9v/2//b/9P/0//X/9f/1//X/9f/1//T/9P/0//T/
9f/1//X/9f/3//f/9//3//b/9f/0//T/9v/1//X/+P/5//r//P/8//z//P/8//7///8B
AAEAAQD///7/+//6//X/9f/1//j/+P/4//j/+f/5//n/+f/5//f/9v/0//T/9v/2//b/
9v/5//n/+P/1//L/8P/u/+3/7f/t/+7/7v/w//D/8P/w/+7/7f/t/+3/9P8AABgAPgBv
AI4AiwBwAFEANAAFALv/bv8p/+z+pf5U/hH+BP4t/l7+cP54/pX+w/73/i7/WP90/4j/
nv+5/8//2//d/+T/6v/v//L/9P/3//z//f///wAAAgABAAIABAAFAAcACAAJAAoADQAO
AA8AEAAOAA4ADgAOABEAEQASABMAEQARABEAEgAUABQAFQAWABcAFwAXABkAGAAYABkA
GwAcABwAHQAdAB4AHwAhACMAJAAlACYAKAAnACgAKgAqACkAKwAtAC4ANAA3ADgAOwA7
AD0APwBBAEEARABGAEkASwBMAEwATgBRAFMAVABYAFgAWABZAFkAWQBXAFcAVgBWAFQA
UwBQAEwASgBJAEcARwBFAEMAQQA9ADsAOQA3ADQAMgAvAC0ALAApACgAJgAkACIAIAAc
ABkAFwAUABIAEAAOAA0ACwAJAAcABgAGAAcABAAEAAMAAQD///7//P/8//z//P/8//3/
/f/9//z/+v/6//r/+f/5//r/+v/6//z//P/9//3//P/9//7//v8AAAAAAAAAAP7/////
/////v////////8CAAIAAgACAAIAAgADAAMAAwADAAMAAwACAAEAAAAAAAIAAgACAAIA
BAADAAMAAgACAAIAAgACAAIAAgACAAEAAAAAAP7/AAACAAEAAQABAAEAAAAAAP7//v/+
//7//v/+//z//P/8//z/+v/8//z/+v/5//n/+f/6//n/+f/5//n/+f/5//n/9//2//b/
9v/2//b/9v/2//f/9//1//X/9f/1//b/9v/2//b/9f/1//X/9f/1//X/9f/1//X/9f/1
//b/+P/3//f/+v/5//r//P/8//7//v/+/wAAAQADAAMAAwABAAAA/f/8//f/9//3//r/
/P/8//z//f////////////z/+v/3//b/9v/2//b/9v/5//n/+P/1//T/8v/w/+//7//v
//D/8P/w//D/8P/w//D/7//t/+//9P8AABYAQABxAJAAiwBwAFMANAD//7X/aP8j/+L+
mf5M/hH+DP41/l7+av5y/pH+v/73/jD/WP9w/4T/mv+z/83/2//h/+T/6v/v//L/9P/3
//r/+//9//7/AAABAAIABAAFAAUABgAHAAgABwAIAAkACgANAA4ADwAQAA8ADwAQABEA
DwAPAA8AEAASABIAEwAUABMAEwATABUAFgAWABcAGQAaABoAGwAbAB0AHQAeAB8AIgAj
ACQAJgAnACgAKgAqAC0ALwAxADIAMwA1ADUANwA5ADsAPQA/AEMARgBIAEsATQBOAE4A
UABUAFUAVQBYAFYAVgBXAFcAVQBTAFMAUgBSAFAATwBMAEoASABHAEUAQwBBAD8APQA7
ADkANwA1ADQAMgAvAC0ALAApACgAJgAhAB4AGwAWABUAFQAUABQAEQAOAAwACQAFAAMA
AgACAAEA/v/+//3//v/9//3//P/6//r/+v/6//v/+//7//r//P/8//z/+//5//r/+v/6
//r/+v/7//v//P/9//7//v/+//7//v/+//7/////////AAABAAEAAQAAAAAAAAAAAAIA
AgADAAMAAwADAAMAAwAFAAUABQAGAAQABAAEAAQAAgABAAEAAAACAAIAAgACAAQABAAE
AAMAAQAAAP3//v/+//3//f/9//3//P/8//r//P/8//z//P/8//r/+v/6//r/+P/6//r/
/P/7//v/+//4//f/9//3//f/+P/6//r/+v/6//X/9P/0//P/9P/1//b/9//0//T/9P/0
//P/8//z//P/9f/1//X/9f/z//P/8//0//b/9f/1//j/9//4//r/+v/8//z//P/+/wEA
AwADAAMAAQAAAP3//P/3//f/9//6//r/+v/6//v/+//7//v/+//7//r/+P/4//j/+P/4
//j/+//7//r/9//1//L/7//t/+//7//w//D/8P/w//D/8P/u/+3/7//x//T//P8OADAA
XwCGAI8AfgBfAEIAGwDX/4j/Qf8C/8H+dv4x/hb+Nf5g/nD+cv6L/rX+4/4Y/0r/av+A
/5L/rf/J/9f/3//k/+r/7f/y//T/9//6//3///8AAAIAAwAEAAYABwAHAAgACQAKAAoA
CgAKAAoADAAMAAwADAANAA0ADgAPABEAEQARABIAEgASABMAFAAVABUAFQAXABgAGAAZ
ABsAHAAcAB0AHQAbABsAHAAdACAAIQAiACQAJQAmACgAKAApACsALQAuADMANQA1ADcA
NwA5ADsAPQBBAEQARgBJAEoASgBJAEoATgBPAE8AUgBUAFQAVQBVAFUAUwBTAFIATgBM
AEsASABIAEYARQBDAD8APQA7ADkAOQA3ADUAMwAyADAALQArACgAJQAkACIAIAAeABwA
GAAYABcAFQAUABIAEAAPAA0ACQAHAAYABgAFAAIAAgABAAIAAQABAAAA/v/+//7//v//
///////+//z//P/8//v/+//8//z//P/8//z//f/9//7///8AAAAAAgACAAIAAgAAAAEA
AQABAAQABQAFAAUABgAGAAYABgAGAAYABwAHAAcABwAHAAcABwAHAAcACAAIAAgACAAI
AAYABQAFAAQABAAEAAQABAAEAAQABAADAAIAAgAAAAIABAADAAMAAwACAAAA///8//3/
/v///wAAAAD+//7//v/8//r//P/8//z///////z/+//6//n/+P/4//j/+f/5//n/+f/5
//n/+P/4//j/+P/5//n/+f/5//f/9//3//f/9//3//f/+P/6//n/+f/8//3//v8AAAAA
AAAAAAAAAgABAAMAAwADAP///v/7//r/+f/5//n//P/+//7//v////3//f/9//3/+//6
//j/+P/6//r/+v/6//v/+//6//f/9v/0//L/8f/z//P/9P/0//L/8v/y//L/8P/v//P/
+f8CABAAMABcAIUAlgCNAHAATQAkAOf/nf9S/xH/1P6V/lD+K/5K/nn+hv6G/pz+wf7p
/hf/SP9u/4L/kv+s/8f/1//f/+f/8P/0//f/+v/8//v//P///wEAAgAEAAUABgAIAAkA
BwAIAAkACgALAAwADQAOAA4ADgAOAA4AEQARABIAEwASABEAEAAQABIAEgATABQAFQAV
ABUAFwAYABgAGQAbABsAGgAaABkAGgAbAB0AHwAiACMAJAAmACcAKAAqACoAKQArAC0A
LgAvADEAMQAzADcAOQA7AD0APgBAAEEAQwBHAEgASABKAEwATQBNAFAAUABQAFEAUQBR
AE8ATwBOAE4ATABLAEgASABGAEUAQwA/AD0AOwA5ADUAMwAxAC8ALgAsACkAJwAmACMA
IgAgACAAHgAcABgAFgAVABMAEgAQAA4ADQALAAsACQAIAAgACQAGAAYABQAGAAUABQAE
AAMAAgABAAAAAQABAAEAAAAAAAAAAAD/////AAAAAAAA/v/+//////8CAAMABAAEAAYA
BgAGAAYABgAHAAcABwAIAAkACQAJAAoACgAKAAoACgAKAAsACwAJAAkACQAJAAsACwAL
AAwADAAMAAwADAAKAAkACQAIAAoACgAKAAoACAAIAAgABwAGAAYABAAGAAQAAwADAAMA
BQAEAAQAAgAEAAQABAAEAAIAAAAAAAAAAgAAAAIAAgAAAAAAAAAAAP7//v//////AQAB
AAEAAQD+//7//v/+//3//f/9//3///////////////////8AAP///f/8//7/AQACAAQA
BAACAAIAAgAEAAUABwAHAAcABwAGAAMAAgD9//3//f8AAAIAAgACAAMAAwADAAMAAwAD
AAIAAAAAAAAAAAAAAAAAAwADAAIA///9//r/9//1//f/9//4//j/+P/4//j/+P/2//f/
9//5//7/BgAaADwAbQCSAJcAggBhAEIAFwDV/4r/Qf8C/8X+gv47/iL+S/56/ob+iP6j
/sv+9/4o/1j/ev+O/57/uf/R/93/5f/u//T/9//4//r//f8AAAEAAwAEAAYABwAIAAoA
CwANAA4ADwAQAA4ADgAOAA4AEAAQABAAEAARABEAEgATABMAEwATABQAEgASABMAFAAV
ABUAFQAXABgAGAAZABsAHAAcAB0AHQAfAB8AIAAhACQAJQAmACgAKAAoACkAKAApACsA
LQAuADEAMwAzADUANwA5ADsAPQBBAEQARgBJAEkASgBKAEwATgBPAE8AUgBTAFQAVgBX
AFcAVQBVAFQAUgBQAE8ATABMAEoASQBHAEMAQQA/AD0AOwA5ADcANQAyADAALQArACoA
JwAmACQAIgAgAB4AGgAaABkAFwAWABQAEgARAA8ADQALAAoACgAIAAQAAwABAAIAAQAB
AAAAAAAAAAAAAAD////////+//7//v/+//3//f/+//7//v/8//z//f/9//z//f/+//7/
AAAAAAAAAAACAAMAAwADAAQABQAFAAUABAAEAAQABAAGAAYABwAHAAkACQAJAAkABwAH
AAcACAAIAAgACAAIAAYABQAFAAQABgAGAAYABgAEAAQABAADAAIAAgAAAAIAAgABAAEA
AQADAAIAAgAAAP///v/9//z//P/6//r/+v/6//j/+v/6//z/+//7//v/+v/5//n/+v/6
//r/+v/6//j/+P/5//n/+P/3//b/9f/2//b/9v/2//X/9f/1//X/9f/1//X/9f/3//f/
9//4//b/9f/1//j/+//8//7//v/8//z//P/+////AQABAAEAAQAAAP3//P/3//f/9//6
//v//P/9/////P/7//r/+f/5//j/9v/2//j/+P/4//j/+f/5//j/9f/0//L/8P/v/+//
7//w//D/8P/w//D/8P/w/+//8f/x//j/BAAcAEYAdwCQAIUAaABLACoA8/+p/17/G//c
/pX+SP4L/gj+M/5e/mz+dv6Z/sv+//40/17/ev+K/57/uf/R/93/5f/s//D/8//2//b/
+f/+////AQACAAQAAwAEAAYABwAHAAgACQAKAA0ADgAPABAADgAOAA4ADgAPAA8AEAAR
ABMAEwATABQAFAAUABUAFgAXABcAFwAZABgAGAAZABsAHAAcAB0AHQAeAB8AIQAjACUA
JQAlACYAKQAqACwALAAtAC8AMQAyADUANwA3ADkAOwA9AD8AQQBDAEYASABLAE0ATgBO
AFAAVABVAFUAWABYAFgAWQBZAFkAVwBXAFYAVABSAFEATgBMAEoASQBHAEUAQwBBAD8A
PQA7ADkANwA0ADIALwAtACoAJwAmACQAJAAiACAAHAAYABcAFQAUABAADgANAAsACwAJ
AAgACAAHAAQABAADAAAA//////7//P/8//z//P/9//3//f/8//z//P/8//v/+//8//z/
/P/+//7///////7///8AAAAAAgACAAIAAgACAAMAAwADAAMAAwACAAEAAgACAAIAAgAE
AAQABQAFAAMAAwADAAMAAwADAAMABAAEAAQABAAEAAYABQAFAAQAAwACAAEAAAACAAIA
AgABAAIAAgAAAAIAAAD///////////7//v/8//r/+v/6//r//P/6//r/+v/6//j/+v/6
//z/+//7//v//P/7//v/+//7//n/9v/2//b/9v/2//b/9v/3//f/9f/1//X/9f/2//b/
9v/2//X/9f/1//X/9f/1//X/9f/3//f/9//4//b/9f/1//j/+f/6//z//P/+//7//v8A
AP//AQABAAEA///+//v/+v/2//X/9P/2//f/+P/5//v/+//7//v/+//6//j/9f/0//b/
9v/2//b/9f/1//T/8f/y//D/7v/t/+3/7f/u/+7/7v/u/+7/7v/u/+3/7//v//b/AgAe
AEoAeQCQAIcAagBPACwA8f+j/1j/Ff/S/on+PP4J/hL+P/5g/mb+dv6b/sn+//42/17/
dv+I/57/t//J/9f/3//k/+j/7f/w//L/9f/4//v//f/+/wAAAQACAAQABQADAAQABQAG
AAkACgALAAwACgAKAAoACgALAAsADAANAA0ADQANAA4ADgAOAA8AEAARABEAEQATABQA
FAAVABcAGgAaABsAGwAZABkAGgAbAB4AHwAgACIAJQAmACgAKAApACsALQAuADEAMwAz
ADUANwA5ADsAPQA9AEAAQgBFAEkASgBKAEwATABNAE0AUABQAFAAUQBRAFEATwBPAE4A
SgBIAEcARABCAEAAPwA9ADsAOQA3ADUAMwAxAC8ALQAuACwAKQAnACMAHwAdABoAGQAY
ABcAFAAQAA8ADQAMAAoACAAHAAUAAwABAAAAAAD9//r/+v/5//j/9//3//b/9v/2//b/
9v/z//P/8//y//L/8v/y//H/8f/y//L/8v/z//T/9v/3//f/9//3//b/+P/4//j/+P/2
//f/9//3//r/+//7//v/+//6//n/+P/6//r/+//7//v/+//7//v/+//7//v//P/8//z/
/P/8//7//f/9//z/+//6//n/+P/6//r/+v/5//j/+P/2//j/9v/1//X/9f/3//b/9v/0
//L/8v/y//L/9P/y//L/8v/y//D/8v/y//D/7//v/+//8P/v/+//7//v/+//7//v/+//
7v/s/w==
         </WaveFormData>
      </LeadData>
      <LeadData>
         <LeadByteCountTotal>10000</LeadByteCountTotal>
         <LeadTimeOffset>0</LeadTimeOffset>
         <LeadSampleCountTotal>5000</LeadSampleCountTotal>
         <LeadAmplitudeUnitsPerBit>4.88</LeadAmplitudeUnitsPerBit>
         <LeadAmplitudeUnits>��V</LeadAmplitudeUnits>
         <LeadHighLimit>2147483647</LeadHighLimit>
         <LeadLowLimit>268435456</LeadLowLimit>
         <LeadID>V3</LeadID>
         <LeadOffsetFirstSample>0</LeadOffsetFirstSample>
         <FirstSampleBaseline>0</FirstSampleBaseline>
         <LeadSampleSize>2</LeadSampleSize>
         <LeadOff>FALSE</LeadOff>
         <BaselineSway>FALSE</BaselineSway>
         <ExcessiveACNoise>FALSE</ExcessiveACNoise>
         <MuscleNoise>FALSE</MuscleNoise>
         <LeadDataCRC32>4559108</LeadDataCRC32>
         <WaveFormData>
6P/o/+j/6P/p/+r/6//s/+3/7v/v//D/8f/y//P/9P/0//T/9P/0//b/9v/2//b/+P/4
//j/+P/5//r/+//8//r/+v/6//r/+//8//3//v8AAAAAAAAAAAIAAgACAAIAAwAEAAUA
BgAHAAgACQAKAA0ADgAPABAAEQASABMAFAAXABgAGQAaAB4AIAAiACQAJwAqAC0AMAAy
ADQANgA4AD0AQABDAEYASQBKAEsATABOAFAAUgBUAFIAUgBSAFIAUQBQAE8ATgBLAEoA
SQBIAEUAQgA/ADwAOQA2ADMAMAAsACgAJAAgAB0AGgAXABQAEgAQAA4ADAAJAAYAAwAA
AP3//P/7//r/+f/4//f/9v/1//T/8//y//L/8v/y//L/8P/w//D/8P/u/+7/7v/u/+7/
7v/u/+7/7P/s/+z/7P/s/+z/7P/s/+r/6v/q/+r/6//s/+3/7v/w//D/8P/w/+7/7v/u
/+7/7//w//H/8v/w//D/8P/w//H/8v/z//T/9v/2//b/9v/2//b/9v/2//j/+P/4//j/
+P/4//j/+P/4//j/+P/4//j/+P/4//j/9//2//X/9P/2//b/9v/2//X/9P/z//L/8v/y
//L/8v/0//T/9P/0//H/8P/v/+7/7v/u/+3/7f/t/+3/7v/u/+7/7v/v//D/7//u/+3/
7P/s/+z/7P/s/+7/7v/u/+//7v/t/+z/6//t/+//8v/0//P/8//z//T/9P/2//f/9//3
//f/9f/1//X/8//z//P/+P/5//n/+v/6//r/+P/4//b/9v/0//P/9f/1//X/9f/z//L/
8v/w/+v/6P/n/+X/5v/o/+n/6//r/+r/6f/o/+v/6//r/+v/8f/6/wQAGAA2AFcAdwCW
ALUA3QAHASUBJAEMAe8AxwCHACsAzP+Y/2f/C/+5/rj+3f79/iP/S/9p/33/jv+i/7j/
xv/P/9X/3P/g/+b/6P/o/+j/6v/s/+z/7v/u//D/8f/x//H/8f/y//T/9f/1//X/9f/3
//f/9//4//j/9v/3//f/9//6//r/+//7//v//P/8//3//v//////AAABAAEAAQAAAAIA
AgADAAMABQAFAAUABwAJAAsACwAMAAsADAANAA4AEAASABUAGAAXABgAGgAbAB4AIQAj
ACUAKAAqAC0ALwAyADQANwA7AD8AQgBFAEgASwBOAFAAVABXAFkAWgBcAFoAWQBYAFUA
VwBWAFYAVQBSAFAATgBNAEsASABDAD8AOwA3ADIALwArACcAIwAgAB4AHAAYABUAEAAO
AAwACgAHAAUAAgAAAAAA/v/9//v/+f/4//f/9//4//f/9v/2//P/8//z//L/8f/x//H/
8f/v/+3/7f/t/+3/7f/t/+z/7v/u/+7/7v/u/+7/7v/u/+3/6v/p/+j/6v/q/+r/6v/o
/+n/6f/o/+j/6P/p/+n/6//r/+v/7f/t/+3/7f/u/+7/7//v//H/7//v/+//7//w//D/
7//v//L/8//z//P/8v/y//H/8P/y//L/8v/y//L/8v/y//H/8//z//H/8f/w/+//7v/t
/+7/7v/s/+z/6f/p/+r/6v/q/+r/6v/o/+f/5//q/+j/6P/o/+j/6v/p/+n/6f/p/+r/
6v/p/+b/5v/m/+b/5P/k/+T/5P/m/+b/5v/m/+T/5P/l/+X/5f/l/+X/5v/n/+n/6v/r
/+z/7f/v//D/8f/x//D/7//v/+3/7f/t/+3/7f/t//D/8//z//T/9P/y//D/8P/w//L/
8P/v/+//7f/t/+3/7f/s/+z/6v/n/+T/4//h/+H/5P/k/+X/5v/m/+b/5v/n/+f/4//l
/+f/7P/0/wAAFgAzAFUAdACVALkA5wAZATwBPgErARUB6wClAEQA4P+l/2v/B/+0/rP+
2f79/if/Uf9t/37/jv+k/7z/zf/T/9b/2P/a/97/4v/i/+T/5v/m/+j/6P/q/+v/6//r
/+3/7v/w//H/7//v/+//8f/x//H/8v/y//T/9f/1//X/9P/0//X/9f/z//T/9P/1//j/
+f/5//r/+v/7//z//P/9//7/AAABAAAA///+//////8BAAEAAgAFAAYABwAIAAkACgAM
AA4ADwAQABIAEwAUABcAGQAbAB4AIAAjACUAJgAoACsALwAxADQANwA6AD8AQgBEAEgA
SgBLAEsATABNAE0ATQBLAE0ATABMAEsASgBIAEYARQBGAEQAQAA9ADkANQAwAC0AKwAn
ACMAIAAcABoAFgATABAADgAMAAoABwAFAAIAAAD8//r/+f/3//X/9P/z//P/8v/x//D/
8P/t/+3/7f/s/+v/6//r/+v/6//p/+n/6f/p/+n/6f/o/+r/6v/q/+r/6P/o/+j/6P/o
/+b/5v/m/+j/6P/o/+j/6P/p/+n/6P/o/+j/6f/p/+f/5//n/+n/6//r/+v/7P/q/+v/
6//t/+//7//v/+//8P/w/+//7//v/+//7v/t/+//8P/w//D/8P/w//D/8P/x//L/8//z
//T/9f/0//X/8v/x//D/7//u/+7/7P/s/+3/7f/u/+7/8P/w//D/7v/r/+v/7P/s/+r/
6v/q/+r/7P/s/+z/7P/s/+v/6//r/+n/6v/q/+n/6P/o/+j/6P/o/+j/6P/o/+j/6P/o
/+j/5v/m/+f/5//p/+n/6f/q/+3/7//w//H/8f/x//L/8v/0//X/9f/1//P/8f/x//H/
8f/x//H/9P/1//X/9v/2//b/9P/0//T/9P/y//H/8f/v/+//7//v/+//8P/v/+3/6v/p
/+f/5//m/+b/5//o/+j/6P/o/+n/6//r/+v/7f/0//7/CgAeAD8AXwB8AKEAzQABATMB
UgFQAT8BJwH1AKcARADu/7f/X//t/rb+y/7v/hH/O/9f/3X/hP+W/67/wv/P/9f/3P/e
/97/4P/g/+L/5v/q/+r/7P/s/+3/7f/s/+v/6//s/+7/7//x//H/8f/z//P/8//0//T/
9P/1//X/9f/2//b/9//3//f/+P/4//n/+v/7//v//P/+////AAAAAAAAAAABAAEA////
////AQADAAUABQAGAAcACAAJAAoACwAMAA4AEAARABIAFAAVABgAGwAdAB8AIgAkACcA
KQAsAC4AMQA1ADUAOAA7AD4AQQBEAEYASgBOAE8ATwBQAFEAUQBRAE8ATwBOAE4ATQBM
AEoASABHAEgARgBCAD8APwA7ADYAMwAvACsAJwAkACAAHgAaABcAEgAQAA4ADAALAAkA
BgAEAAIAAAD///3/+f/4//f/9//2//X/9P/0//X/9f/1//T/8//z//P/8//1//P/8//z
//P/8//z//L/8P/w//D/8P/y//L/8v/y//D/7v/u/+7/7v/u/+7/7v/u/+//7//u/+7/
7v/v/+//7f/t/+3/7//x//H/8f/y//D/8f/x//P/9f/1//X/9f/2//b/9f/1//b/9//3
//f/9//4//j/+P/4//j/+P/4//j/+P/4//f/9v/1//L/8f/y//P/9P/1//T/9P/y//L/
7//v//D/8P/y//L/8v/w/+//7//w//D/8P/w//D/7v/u/+7/7v/u/+3/7f/t/+3/7v/u
/+3/7P/s/+z/7P/s/+z/7P/s/+7/7v/u/+7/7P/s/+3/7f/t/+3/7f/u/+//8f/y//P/
9f/1//b/9v/4//n/+f/5//f/9f/1//X/9f/1//X/+P/3//f/+P/4//b/9P/0//T/9v/0
//P/8//x//H/8f/x//D/8P/u/+v/6P/n/+X/5f/k/+T/5f/m/+j/6P/o/+n/5//n/+n/
7f/y//r/CAAgAEEAYwCCAKEAywD9ACkBPAEyAR0BAwHVAIkALADi/6n/S//f/rb+z/7z
/hX/Pf9d/3P/hP+W/67/wP/L/9H/2P/a/9z/3P/g/+T/5v/m/+b/6P/o/+r/6//r/+v/
6//s/+7/7//t/+3/7f/v/+//7//w//D/8v/z//P/8//y//L/8//z//X/9v/2//f/9v/3
//f/+P/4//n/+v/6//v//P/+////////////AQABAAMAAwAEAAUABgAHAAgACQAKAAwA
DgAQABIAFQAXABcAGQAaABsAHgAgACMAJQAqACwALwAzADUAOAA7AD4AQABCAEMARgBG
AEcARwBIAEsASwBLAEkARwBGAEYARQBEAEIAQAA/AD4APAA4ADUANQAxACwAKQAnACMA
HwAcABYAFAAQAA0ACgAIAAYABAADAAEA/v/8//j/9v/1//P/8f/w/+//7//u/+3/7P/s
/+v/6//r/+r/6//r/+v/6//r/+n/6f/p/+f/5//n/+b/6P/o/+j/6P/o/+j/6P/o/+j/
5v/m/+b/5v/m/+b/5v/o/+n/6f/o/+b/5v/n/+f/5//n/+f/6f/p/+n/6f/q/+v/7f/u
//H/8P/v/+7/7f/u/+7/7f/t/+z/7f/t/+3/7//w//D/8P/w//D/8P/w//D/8P/w/+//
8f/x/+//7//u/+3/7P/r/+v/7P/r/+z/6//r/+z/7P/q/+r/6v/q/+r/6v/q/+r/6P/n
/+f/5//p/+r/6v/p/+j/6P/o/+j/6P/o/+j/6P/m/+b/5v/m/+j/6P/p/+n/6f/p/+n/
6v/p/+v/7P/t/+3/7f/u/+7/8P/x//H/8f/v/+3/7f/t/+3/7f/t//D/8f/x//L/8v/0
//L/8v/y//L/8P/v/+//7f/t/+3/7f/q/+r/6P/l/+T/4//h/+H/4v/i/+P/5P/m/+b/
5v/n/+X/5f/n/+v/8v/8/wwAKgBNAG0AjACtANEA+wAdASYBEAHxAM0AkQA7AOD/pv91
/xn/wf6w/tH+8f4V/z//X/91/4T/mP+y/8L/y//P/9T/2P/c/97/4P/g/+D/5P/k/+b/
5v/o/+n/6f/p/+v/7P/u/+//7//v/+//8f/x//H/8v/y//L/8//z//P/9v/2//f/9//3
//j/+P/5//j/+f/5//r//v///wAAAAD+//7//////////////wEABQAHAAcACAAIAAgA
CAAIAAoADAAPABIAEwAUABYAFwAcAB8AIQAjACYAKAArAC0AMgA0ADcAOwA7AD4AQQBE
AEkATABOAFIAUgBTAFMAVABXAFcAVwBVAFQAUgBRAE8ATgBMAEoASQBGAEQAQAA9ADsA
NwAyAC8AKwAnACMAIAAaABgAFAARABAADgAMAAoABwAFAAIAAAD+//z/+//5//X/9P/z
//P/9P/z//L/8v/z//P/8//y//H/8f/x//H/7//t/+3/7f/r/+v/6//q/+z/7P/s/+z/
7P/s/+z/7P/s/+r/6v/q/+j/6P/o/+j/6v/r/+v/6v/q/+r/6//r/+v/6//r/+3/7//v
/+//8P/w//H/8f/z//P/8//z//P/9P/0//P/8//0//X/9f/1//P/9P/0//T/9P/0//T/
9P/y//L/8v/x//H/8f/v/+//8f/x//H/8f/u/+7/7P/s/+z/7f/v//D/7P/s/+7/7P/s
/+z/7P/u/+3/7f/t/+z/7P/r/+n/6v/q/+r/6v/q/+r/6v/q/+j/6P/o/+j/6v/q/+v/
6//p/+n/6f/q/+v/7f/u/+//7//v//D/8P/w//H/8f/x//P/8f/x//H/7//v/+//8v/1
//X/9v/2//b/9P/0//T/9v/0//P/8//x//H/8f/x//D/8P/u/+v/6v/p/+f/5//q/+r/
6//s/+v/6v/p/+n/6f/n/+v/7//0//z/DAAoAEsAbwCOAK8A1QABASMBLAEcAQEB3wCl
AE0A5v+m/33/Lf/L/rD+z/7x/hX/Qf9j/3n/iP+c/7L/xP/P/9f/3v/i/+D/4P/k/+j/
6v/q/+r/7P/s/+7/7//v/+//7f/u//D/8f/x//H/8f/z//X/9f/2//b/9f/1//T/8//2
//b/9//3//n/+v/6//v/+//7//r/+v/+////AAAAAAAAAAABAAEAAwADAAMABQAHAAkA
CQAKAAkACgALAAwADgAQABMAFgAWABYAFwAXABwAHwAhACMAJAAmACkAKwAuADAAMwA3
ADsAPgBBAEQARQBIAEoATgBRAFMAVABWAFUAVQBVAFMAUQBQAFAATwBPAE4ATQBNAEoA
SABEAEEAPQA5ADQAMQAtACkAJQAiACAAHgAaABcAEwAQAA0ACgAHAAUAAgAAAP7//P/7
//n/+f/4//f/9//0//P/8v/y//P/8//z//L/7//v/+//7//v/+3/7f/t/+3/7f/t/+z/
7P/s/+z/7P/s/+z/7P/s/+z/6v/q/+r/7P/s/+z/7P/q/+v/6//q/+z/7P/t/+3/7f/t
/+3/7//v/+//7//w//D/8f/x//P/9f/1//X/9f/2//b/9f/1//b/9//3//f/9f/2//b/
9v/2//b/9v/2//T/9P/0//P/8//z//H/8f/z//P/8//z//D/8P/u/+7/7f/t/+7/7v/s
/+z/7P/q/+v/6//s/+z/7v/w/+//7v/t/+z/6v/p/+n/6f/p/+r/6v/p/+j/6P/o/+j/
6P/o/+j/6P/q/+r/6v/q/+j/6P/p/+n/6//r/+v/7P/t/+//8P/x//P/8//0//T/9P/1
//X/9f/z//H/8f/x//H/8f/x//T/8//z//T/9P/0//L/8v/y//D/7v/t/+3/7//v/+//
7//w//D/7v/r/+r/6f/n/+f/5v/m/+f/6P/q/+r/6v/r/+n/6f/p/+v/8v/8/wwAIgBB
AGEAgACjAM0A/wAxAUgBQgEtAREB3wCNACYA0P+d/1H/5/6w/sX+6/4R/zn/Xf9z/4T/
mP+u/8T/0f/T/9b/2v/e/97/4P/i/+b/6P/o/+r/6v/q/+v/6//r/+v/7P/u/+//8P/x
//L/9f/z//P/9P/0//T/9f/1//X/9v/2//f/9//3//j/+P/5//r/+//7//z//P/9//7/
/v/+//7//////wAAAQACAAUABQAHAAcACAAHAAgACQAKAAsADAAOABAAEwAUABYAFwAY
ABsAHQAfACAAIgAlACcAKAAqAC0AMQA0ADgAPABAAEEARABGAEoATABNAE0ATgBQAFEA
UgBRAE8ATgBOAE0ATQBMAEsASwBKAEgARABBAD0AOQA0ADEALQApACUAIgAgAB4AGgAX
ABIAEAAOAAwACQAHAAQAAgAAAP7//f/7//n/+P/3//f/9f/z//H/8P/x//H/8f/w//H/
8f/x//H/7//t/+3/7f/v/+//7//u//D/8P/w//D/8P/w//D/8P/u/+z/7P/s/+z/7P/s
/+z/6v/r/+v/6v/q/+r/6//r/+v/6//r/+3/7f/t/+3/7v/s/+3/7f/v//H/8f/x//H/
9P/0//P/8//0//X/9f/1//X/9v/2//b/9v/2//b/9v/4//j/+P/3//n/+f/3//f/9f/1
//X/9f/2//b/9P/0//H/8f/y//L/8v/y//L/8P/v/+//8P/w//D/8P/w//D/7//s/+7/
7v/u/+7/7v/t/+3/7f/t/+7/7v/t/+7/7v/u/+7/7v/u/+7/7v/s/+z/7P/s/+7/7v/v
/+//8f/x//H/8v/x//P/9P/1//f/9//4//j/+P/5//n/+f/5//f/9//3//X/9f/1//j/
9//3//j/+P/6//j/+P/4//b/9P/z//P/8//z//P/8//y//L/8P/t/+z/6//p/+n/6v/q
/+v/7P/s/+z/7P/t/+3/7f/t/+//9P/6/woAIgBBAGMAggCnANUABwE3AVABTAE7ASEB
8QCjAEQA9v+7/13/6/66/s/+8f4V/0P/Zf95/4j/mv+u/8T/z//T/9j/3P/g/+L/5P/m
/+b/6P/o/+r/6v/s/+3/7f/t/+v/7P/u/+//7//v/+//8f/z//P/9P/0//T/9f/1//X/
9P/0//X/9f/3//j/+P/5//r/+//7//z//P/9//7//v/+//7//////wEAAQABAAMAAwAF
AAUABgAHAAgACQAKAAsADAAOABAAEQASABQAFQAWABkAGwAdACAAIgAlACcAKgAsAC8A
MwAzADYAOQA8AD8AQgBEAEgASABJAEkASgBNAE0ATQBLAEsASgBKAEkASQBIAEcARwBG
AEQAQAA9AD0AOQA0ADEALQApACUAIgAcABoAFgATABEAEAAPAA4ACgAHAAMAAAD8//r/
+f/3//f/9v/1//X/9P/z//L/8v/z//P/8//y//H/8f/x//H/8//x//H/8f/v/+//7//u
/+z/7P/s/+z/7P/s/+z/7P/s/+r/6v/q/+z/7P/s/+z/7P/t/+3/7P/s/+z/7f/t/+3/
7f/t/+//7//v/+//8P/w//H/8f/z//P/8//z//P/8//y//D/7//y//P/8//z//X/9v/2
//b/9P/0//T/9P/0//T/9P/z//P/8//x//H/8f/x//H/8f/y//L/8P/w/+//7//w//D/
8v/y//L/8P/t/+3/7v/u/+7/7v/u/+7/7v/u/+3/6//q/+n/6v/s/+3/7f/q/+r/6v/q
/+r/6v/q/+r/6v/q/+r/6v/q/+r/6//r/+3/7f/t/+7/7f/v//D/8f/z//P/9P/0//b/
9//3//f/+f/3//f/9//1//X/9f/4//j/9//3//b/9v/0//T/9P/0//L/8f/x//P/8//z
//P/9P/0//L/7//r/+n/5v/l/+j/6P/p/+r/6P/o/+j/6f/p/+v/6//v//L/+P8GABoA
NwBVAHQAlQC7AOkAFwE0ATABHQEFAd8AnwBGAPT/v/91/wX/vv7D/un+Cf8x/1X/b/+C
/5T/qP++/83/0//Y/9z/3v/i/+b/5v/o/+r/6v/s/+z/7v/v/+//7//x//L/9P/1//P/
8//z//X/9//3//j/+P/2//f/9//3//j/+P/5//n/+//8//z//f/+//////8AAAIAAwAE
AAQABgAGAAcABwAFAAUABQAHAAcACQAJAAoADQAOAA8AEAARABIAFAAWABkAGgAcAB0A
HwAhACIAIwAlACgALAAvADEAMgA0ADcAOQA8AD8AQgBHAEoATABQAFIAUwBTAFQAUwBT
AFMAUQBRAFAAUABPAE4ATABKAEkASgBIAEQAQQA/ADsANgAzAC8AKwAnACQAIAAeABoA
FwAUABIAEAAOAAsACQAGAAQAAAD+//3/+//5//j/9//3//b/9f/0//T/8//z//P/8v/z
//P/8//z//P/8f/x//H/7//v/+//7v/u/+7/7v/u/+7/7v/u/+7/7v/s/+z/7P/q/+r/
6v/q/+z/7f/t/+z/7v/u/+//7//v/+//7//x/+//7//v//D/8P/x//H/8//z//P/8//z
//T/9P/z//P/9v/3//f/9//1//b/9v/2//b/9v/2//b/+P/4//j/9//1//X/8//z//T/
9f/2//f/9P/0//L/8v/v/+//8P/w//L/9P/y//D/7v/u/+7/7v/u/+3/7f/t/+3/7v/u
/+3/7v/u/+7/7v/u/+7/7v/u/+z/7P/s/+z/6v/q/+v/6//t/+3/7f/u//H/8//0//X/
9f/1//b/9v/2//f/9//3//f/9f/1//X/9f/1//X/+P/5//n/+v/6//r/+P/4//j/9v/0
//P/8//1//X/9f/1//L/8v/w/+3/7P/r/+n/6f/q/+r/6//s/+r/6v/q/+v/6f/r/+3/
8//6/wYAGgA4AFkAewCcALsA4QALASUBIAEKAesAwwB/ACUA0P+g/2f/A/+5/r7+4f7/
/iX/T/9t/33/jP+i/7r/yv/R/9f/3v/i/+T/6P/o/+j/6v/s/+z/7v/u//L/8//z//P/
8v/y//P/8//1//X/9f/3//X/9f/2//b/+P/5//n/+f/4//j/+f/5//n/+v/6//v//P/9
//3//v8AAAEAAgACAAAAAAABAAEAAgADAAQABwAJAAsACwAMAA8AEAARABIAEQASABQA
FgAXABgAGgAbAB4AIQAjACUAJgAoACsALQAyADQANwA7AD0AQABDAEYASQBMAE4AUgBU
AFUAVQBWAFcAVwBXAFUAVQBUAFQAUwBQAE4ATABLAEcARAA/ADsAOwA3ADIALwArACcA
IwAgAB4AHAAYABUAEAAOAAwACgAHAAUAAgAAAP7//P/7//n/+P/4//j/+f/4//f/9v/2
//P/8//z//L/8f/x//H/8f/x/+//7//v/+//7//v/+7/7f/s/+v/6v/s/+z/7P/s/+z/
6v/q/+r/6v/q/+r/6v/q/+v/6//q/+v/7P/u/+//7f/t/+3/7//v/+//7//w//L/8//z
//X/8//z//P/8//0//T/8//z//b/9//3//f/9f/2//b/9v/2//b/9v/2//X/9P/z//H/
8f/x/+//7//w//H/8v/z//D/8P/u/+7/7//v//D/8P/u/+7/7v/u/+7/7f/t/+3/7//w
//D/7//s/+z/7P/s/+z/7P/s/+z/7P/s/+z/7P/s/+z/7f/t/+v/6//r/+z/7f/v//D/
8f/x//H/8v/y//T/9f/1//X/9f/z//P/8//z//P/8//2//f/9//4//j/+P/2//b/9v/2
//T/8//z//X/9f/1//X/9P/0//L/7//q/+n/5//n/+j/6P/p/+r/7P/s/+z/7f/t/+3/
7f/x//b//v8MACIAQwBnAIYAoQDBAOsAFQEsASQBCwHtAMEAdwASALz/kf9X//H+sv7B
/uX+B/8v/1f/cf+C/5T/qv/A/8v/0//a/97/4P/g/+L/5v/o/+j/6P/q/+r/7f/v//D/
8f/x//L/9P/1//T/8//y//P/9f/1//b/9v/2//f/9//3//j/+P/5//n/9//4//j/+f/4
//n/+f/6//z//f/+//7//v/+//////8AAAEAAgAFAAcACQAJAAoACQAKAAsADAANAA4A
EAASABUAFgAYABkAGwAdAB4AHwAhACQAKAArAC4AMAAzADcAOQA8AD8AQgBFAEgASgBO
AE4ATwBPAFAAUwBTAFMAUQBRAFAAUABPAEwASgBIAEcARgBEAEAAPQA5ADUAMAAtACsA
JwAjACAAHAAaABYAEwAQAA4ADAAKAAcABQACAAAAAAD+//3/+//3//b/9f/1//T/8//y
//L/8f/x//H/8P/v/+//7//v/+3/6//r/+v/7f/t/+3/7P/q/+r/6v/q/+j/6P/o/+j/
6f/o/+n/6v/o/+j/6P/o/+j/6f/p/+j/6v/q/+v/6//r/+v/6//t/+3/7f/t/+7/7v/v
/+//8f/v/+//7//v//D/8P/v/+//8v/z//P/8//z//T/9P/0//L/8v/y//L/8v/y//L/
8f/z//P/8f/x//D/7//u/+3/7v/u/+z/7P/r/+v/7P/s/+r/6v/q/+j/6f/p/+r/6v/q
/+r/6v/q/+r/6f/p/+n/5//o/+j/5//n/+j/6f/q/+n/6P/n/+b/6P/o/+j/6P/m/+b/
5//n/+f/5//n/+j/6//t/+7/7//v/+//8P/w//L/8//z//P/8//x//H/8f/v/+//7//y
//P/8//0//T/8//w/+//7v/w/+7/7f/t/+3/7f/t/+3/7v/u/+z/6f/m/+X/4//j/+L/
4v/j/+T/5v/m/+b/5//n/+f/6f/r//L//P8MACQAQwBhAIAApQDRAAMBMwFKAUQBLwET
AdsAgwAaAMr/lf8//9f+rP7L/vP+F/8//2H/d/+I/5j/rv/E/9H/1//a/97/4P/g/+D/
4v/m/+j/6P/q/+r/6//r/+r/6f/r/+z/7v/v/+//7//v//H/7//v//D/8P/y//P/8//z
//b/9v/3//f/9//4//j/+f/6//v/+//8//z//f/+//7/AAAAAAEAAQABAAEAAQADAAMA
BQAFAAYABwAIAAkACgALAAwADgAQABEAEgAUABUAFgAZABsAHQAeACAAIwAlACYAKAAr
AC8AMwA2ADkAPAA/AEIARABIAEgASQBJAEoATQBNAE0ASwBLAEoASgBJAEoASABGAEUA
RABCAD4AOwA5ADUAMAAtACsAJwAjACAAHAAaABYAEwAQAA4ADAAKAAUAAwAAAP7//v/8
//v/+f/3//b/9f/1//L/8f/w//D/7//v/+//7v/v/+//7//v/+//7f/t/+3/7f/t/+3/
7P/u/+7/7v/u/+z/7P/s/+z/7f/s/+3/7v/s/+z/7P/s/+v/6//q/+j/6v/q/+v/6//r
/+v/6//t/+3/7f/t/+7/7P/t/+3/7//v/+//7//v//L/8v/x//H/8v/z//P/8//z//T/
9P/0//b/9v/2//b/9v/2//b/9f/1//X/8//z//H/8f/x//H/8v/y//D/8P/v/+//8P/w
//L/8v/y//D/7//v//D/8P/u/+z/6v/s/+z/7P/s/+7/7f/t/+3/6//s/+z/6//s/+z/
7P/s/+r/6v/q/+r/7P/s/+z/7P/q/+r/6//r/+v/6//r/+z/7//x//L/8//1//X/9v/2
//j/+f/5//n/+f/3//f/9//z//H/7//w//L/8//1//b/9v/0//T/9P/0//L/8f/x/+//
7//v/+//7v/u/+z/6f/o/+f/5f/l/+b/5v/n/+j/6v/q/+r/6//p/+n/6//t//L//P8M
ACYASQBpAIYAqwDZAA0BNwFGAToBJwEFAc0AeQAaANT/m/83/9P+uP7X/vn+Hf9H/2f/
e/+K/57/sv/E/8//1f/Y/9r/3v/g/+L/4v/m/+j/6P/q/+r/7P/t/+3/7f/r/+z/7v/v
//D/8f/y//X/8//z//T/9P/0//X/9f/1//b/9v/3//f/9//4//j/+f/8//3//f/+//7/
//8AAAAAAgACAAMAAwABAAEAAQADAAUABwAHAAgACwAMAA0ADgANAA4AEAASABUAFgAY
ABkAGwAdAB4AHwAiACQAJwApACwALgAxADUANgA4ADoAPAA/AEIARABIAEoASwBLAEwA
SwBLAEsASQBLAEoASgBJAEYARABCAEEAQgBAADwAOQA5ADUAMAAtACcAIwAfABwAGQAY
ABUAEwAOAAwACgAIAAUAAwAAAP7//v/8//v/+f/1//T/8//z//L/8f/w//D/8f/x//H/
8P/t/+3/7f/t/+v/6f/p/+n/6//r/+v/6v/s/+z/7P/s/+r/6v/q/+r/6v/o/+j/6P/o
/+j/6P/o/+r/6//r/+r/6P/o/+n/6f/r/+v/6//t/+3/7f/t/+7/7P/t/+3/7//v/+//
7//v//L/8v/x//H/8f/x//D/7//x//L/8v/y//L/8v/y//L/8P/w//D/7//w//H/8P/x
//D/7//u/+3/7v/u/+z/7P/r/+v/7P/s/+z/7P/s/+r/6//r/+z/7P/q/+r/6v/q/+v/
6//r/w==
         </WaveFormData>
      </LeadData>
      <LeadData>
         <LeadByteCountTotal>10000</LeadByteCountTotal>
         <LeadTimeOffset>0</LeadTimeOffset>
         <LeadSampleCountTotal>5000</LeadSampleCountTotal>
         <LeadAmplitudeUnitsPerBit>4.88</LeadAmplitudeUnitsPerBit>
         <LeadAmplitudeUnits>��V</LeadAmplitudeUnits>
         <LeadHighLimit>2147483647</LeadHighLimit>
         <LeadLowLimit>268435456</LeadLowLimit>
         <LeadID>V4</LeadID>
         <LeadOffsetFirstSample>0</LeadOffsetFirstSample>
         <FirstSampleBaseline>0</FirstSampleBaseline>
         <LeadSampleSize>2</LeadSampleSize>
         <LeadOff>FALSE</LeadOff>
         <BaselineSway>FALSE</BaselineSway>
         <ExcessiveACNoise>FALSE</ExcessiveACNoise>
         <MuscleNoise>FALSE</MuscleNoise>
         <LeadDataCRC32>1841468072</LeadDataCRC32>
         <WaveFormData>
6P/o/+j/6P/o/+j/6P/o/+j/6P/o/+j/6//s/+3/7v/s/+z/7P/s/+3/7v/v//D/8P/w
//D/8P/x//L/8//0//P/8v/x//D/8v/y//L/8v/y//L/8v/y//T/9P/0//T/9P/0//T/
9P/1//b/9//4//r/+v/6//r/+P/4//j/+P/5//r/+//8////AAABAAIABQAGAAcACAAK
AAoACgAKAA4AEAASABQAFAAUABQAFAAWABgAGgAcAB0AHgAfACAAHgAeAB4AHgAcABwA
HAAcABkAGAAXABYAFAAUABQAFAASABAADgAMAAkACAAHAAYABAAEAAQABAAAAP7//P/6
//n/+P/3//b/9v/2//b/9v/1//T/8//y//L/8v/y//L/8P/w//D/8P/u/+7/7v/u/+3/
7P/r/+r/7P/s/+z/7P/s/+z/7P/s/+r/6v/q/+r/7P/s/+z/7P/t/+7/7//w/+//7v/t
/+z/7f/u/+//8P/w//D/8P/w//L/8v/y//L/8//0//X/9v/2//b/9v/2//b/9v/2//b/
+P/4//j/+P/4//j/+P/4//j/+P/4//j/9//2//X/9P/0//T/9P/0//L/8v/y//L/8v/y
//L/8v/0//T/9P/0//H/8P/v/+7/8P/w/+//7//v/+//8P/w//L/8f/x//H/7//u/+3/
7P/s/+z/7P/s/+7/7v/u/+7/7P/t/+3/7f/x//L/8//0//X/9v/2//b/9//4//j/+P/4
//j/9//3//X/9f/1//X/+f/5//n/+v/8//z/+v/6//n/+P/1//L/9v/2//b/9f/y//H/
8P/w/+v/6P/n/+f/6P/q/+v/7P/s/+v/6v/p/+v/7P/t/+7/9P/1//X/+P/+/w4AJgBJ
AHgArgDwADYBcgGbAb4B0QHNAawBYQHwAGQA2v+J/3b/eP94/4L/kf+b/6X/s//B/8r/
0//W/9n/3f/e/+H/4f/h/+H/4f/i/+L/4v/i/+T/5P/l/+X/5f/l/+b/5v/p/+n/6f/r
/+r/6v/q/+r/6v/q/+r/6v/r/+v/6//s/+r/6v/r/+v/7P/s/+z/7f/s/+z/7f/t/+3/
7f/t/+3/7//v/+//8P/y//L/8v/y//L/8v/z//P/9f/3//j/+P/5//n/+f/6//v/+//9
//7///8AAAIAAwAEAAUABgAHAAsADAAOABIAFAAUABYAGQAcAB0AIAAiACIAIQAgAB8A
HwAgACAAIAAfAB4AHQAdABsAGgAZABgAFwAVABMAEAANAAwACgAIAAYABQADAAEA///9
//3//P/7//r/9//1//f/9v/1//T/8f/w//D/8P/w//D/8P/w/+//7//v/+//7v/t/+3/
7f/q/+r/6f/p/+n/6f/p/+f/6f/q/+r/6v/q/+n/6f/q/+n/5//m/+X/5f/m/+j/6f/o
/+f/5v/m/+j/6P/o/+n/6f/p/+r/6v/t/+3/7f/v/+//7//x//H/8P/w//D/8P/y//L/
8v/y//L/8//0//T/9P/z//L/8f/z//P/8//z//L/8v/y//L/9P/0//P/8//x//H/8f/x
//L/8v/w//D/7v/u/+7/7v/u/+7/7v/u/+z/7P/u/+7/7v/u/+7/7P/r/+v/6//r/+z/
7P/s/+v/6//r/+r/6P/o/+j/6P/q/+r/6v/q/+r/6v/q/+r/6f/p/+n/6//u/+//8P/x
//L/8v/y//P/9P/0//T/9P/y//H/8f/x//H/8f/x//P/9f/1//b/9v/2//T/9P/0//b/
9P/y//T/8v/y//H/8P/x//D/8P/t/+j/5//n/+f/6P/o/+j/6f/r/+v/6//s/+z/6v/q
/+z/7f/x//T/9v/6/woAIwBIAHgAsAD2AEABfQGoAccB2QHWAbMBZgH0AGAA0f+A/3D/
cv92/4P/k/+f/6n/sf++/8//2P/b/93/3v/f/93/3//f/9//4P/g/+D/4P/k/+T/5f/l
/+X/5f/m/+b/5//n/+f/6f/q/+r/6v/q/+z/7P/s/+z/6//r/+v/7P/q/+r/6//r/+z/
7P/s/+3/7P/s/+3/7f/v/+//7//v/+//7//v//D/8v/y//L/8v/y//L/8//z//P/9f/2
//b/9//3//f/+P/5//n/+//8//v//P/+////AAABAAIAAwAEAAQABQAIAAwADAAOABEA
EwATABUAFgAXABcAFwAXABcAGAAYABgAFwAWABUAFQAWABYAFgAWABQAEwASABAADwAO
AAwACgAIAAcABQADAAMAAQABAAAAAQAAAP3/+//5//j/9//2//P/8v/y//L/8v/y//L/
8v/x//H/8f/x/+7/7f/t/+3/7P/s/+v/6//t/+3/7f/r/+v/7P/s/+z/7P/r/+v/7P/s
/+v/6//r/+r/6v/r/+v/6//r/+v/7P/q/+r/6v/r/+3/7f/u/+7/7//v/+//8f/x//H/
8//z//T/9P/0//T/9v/2//b/9v/1//X/9f/0//f/9//3//f/9f/1//X/9f/2//b/9v/2
//f/+P/4//n/+P/3//b/9f/2//b/9P/0//T/9P/0//T/9P/0//T/9P/y//L/8//z//P/
8//x//L/8v/y//L/8v/0//P/8//z//H/8v/y//L/8f/x//H/8P/w//D/8P/w//D/8P/w
//D/8P/w//D/8P/x//H/8f/z//b/9//4//n/+P/4//j/+f/8//z//P/8//r/+f/5//n/
+//7//v//f/9//3//v/+//z/+v/6//r/+v/4//b/+P/4//j/9//2//f/9v/2//P/8P/v
/+//7//u/+7/7v/v/+//7//v//D/8P/y//L/8v/1//n/+v/8/wQAFAAvAFoAkADMABIB
WgGRAbQBzQHXAcYBjwE0AbQAHACl/3j/eP96/4D/kf+f/6n/sf+9/8r/1//g/+X/5//m
/+X/5f/l/+X/5//q/+r/6v/q/+v/6v/q/+n/6//r/+z/7P/t/+3/7f/v//D/8P/w//D/
8P/w//D/8P/x//H/8f/y//L/8v/z//P/8v/y//L/8//0//T/9f/1//f/9//3//f/9v/1
//T/9P/2//b/9v/2//j/+P/5//n/+f/7//z//P/9//3//f/+//////8BAAIAAwAEAAYA
BwAIAAkACgALAA4ADgAPABIAEwASABMAFQAZABkAGwAcAB8AHwAfAB8AHQAeAB4AHgAd
ABwAGwAbAB0AHAAbABoAGgAZABgAFgAUABQAEwASAA4ADQALAAkABwAFAAUABAAFAAQA
AQD//wEAAAD///7/+//6//r/+v/4//j/+P/4//f/9//3//f/+P/3//f/9//4//j/9//3
//X/9f/1//P/8//0//T/9P/2//X/9f/2//X/8//y//H/8v/y//P/8//z//P/8//0//L/
8v/y//P/8//z//T/9P/1//X/9f/3//f/9//5//n//P/8//z//P/6//r/+v/6//r/+//8
//z//f/9//3//f/9//3//f/9//7//v/+//7//f/8//r/+f/7//v/+//7//r/+v/4//j/
+P/4//j/+P/4//j/+P/4//b/9v/3//f/9f/3//b/9P/0//T/9P/2//X/9f/1//X/9v/2
//b/9f/1//X/9P/0//T/9P/0//b/9v/2//b/9f/0//P/8v/1//X/9f/3//b/9//4//n/
+v/6//r/+//9//7///8AAP7//f/9//3/+//7//v//f//////AAAAAP///P/7//r/+//6
//n//P/6//r/+f/4//n/+P/4//X/8P/v/+//7//u/+7/7v/v//H/8f/x//L/8v/y//L/
9P/1//f//P8AAAgAHAA5AGIAlgDSABgBWAGHAaIBuQHDAbIBewEcAZoABgCb/3j/eP94
/4L/j/+b/6f/s/+9/8z/1//c/9//4//m/+X/4//l/+f/6f/o/+j/6P/o/+r/6v/r/+v/
6//r/+z/7P/r/+v/6//t/+7/7v/u/+7/8P/w//D/8P/v/+//7//w//D/8P/x//H/8v/y
//L/8//z//L/8v/x//P/8//z//P/9f/1//X/9v/4//j/+P/4//j/+P/5//n/9//5//r/
+v/9//3//f/+//3//f///wAAAQACAAQABQAGAAcACAAJAAwADAANABAAEAAQABIAFQAV
ABUAFwAYABsAGwAbABsAGwAcABwAHAAbABoAGQAZABsAGgAZABgAFwAVABMAEAAOAA4A
DQAMAAoACQAHAAUAAwABAAEAAAABAAAA/f/7//n/+P/3//b/9f/0//T/9P/y//L/8v/y
//H/8f/x//H/8v/x//H/8f/w//D/7//v/+3/7f/t/+v/6//s/+z/7P/u/+3/7f/u/+z/
6//r/+v/6P/o/+n/6f/q/+v/7P/u/+7/7v/u/+//7//v//D/8P/v/+//7//x//H/8f/z
//P/8//y//H/8P/x//L/8//0//L/8//0//T/9//3//f/9//3//f/9//3//b/9v/2//b/
9v/2//X/9f/z//P/8//z//P/9P/z//T/8v/y//L/8v/w//D/8P/y//D/8P/w//D/8P/v
/+//7//v//D/8P/w/+//7//v/+7/7v/u/+7/7v/s/+z/7P/s/+7/7v/u/+7/7f/t/+3/
7//w//H/8v/z//T/9P/0//X/9P/0//T/9P/0//P/8//z//X/9f/1//f/9//3//j/+P/4
//b/9v/2//j/9v/0//b/9P/0//P/8v/x//D/8P/t/+r/6f/p/+n/6P/o/+j/6f/r/+v/
6//s/+r/7P/u/+7/8f/z//T/+P8GAB4AQQBuAKIA4AAmAWYBjQGqAb8BvwGiAWMB/ABy
AOb/j/94/3T/cv98/4v/l/+j/6//vf/I/9H/1v/Z/9v/3P/f/9//3//f/93/4P/g/+D/
4P/i/+L/4//j/+X/5f/m/+b/5f/l/+X/5//q/+r/6v/q/+r/6v/q/+r/6//r/+v/7P/q
/+r/6//r/+r/6v/q/+v/7v/u/+//7//v/+//7//v/+3/7f/t/+7/8v/y//L/8v/w//D/
8f/x//P/9f/2//b/9//3//f/+P/5//n/+//8////AAACAAMABAAFAAYABwAMAAwADQAQ
ABQAFAAWABkAGQAZABsAHAAdAB0AHQAdABsAHAAcABwAHQAcABsAGwAbABoAGQAYABYA
FQAUABIADwAOAAwACgAHAAUAAgD//////f/9//z/+//6//f/9f/1//T/8//y/+//7v/u
/+7/7v/u/+7/7v/v/+//7//v/+z/6//r/+v/6v/q/+n/6f/p/+n/6f/n/+f/6P/o/+j/
6P/n/+f/6P/o/+f/5//n/+T/5P/l/+X/5//n/+f/6P/o/+j/6P/p/+n/6f/q/+r/7f/t
/+3/7//v/+//8f/x//D/8P/w//D/8P/w//D/8P/y//P/9P/0//X/9f/1//X/8//z//P/
8//0//T/9P/0//L/8v/x//H/8//z//P/8//w//D/7v/u//D/8P/w//D/7v/u/+7/7P/s
/+z/7P/t/+3/7v/v/+7/7v/t/+z/7f/t/+3/7P/s/+z/7P/s/+z/7P/s/+z/7P/s/+z/
7P/r/+v/6//t//D/8f/y//P/9P/0//T/9f/1//T/8//y//L/8f/x//H/8//z//P/9f/3
//f/+P/4//b/9P/0//T/9v/0//L/9P/y//L/8f/w//H/8P/w/+3/6v/p/+n/6f/s/+z/
7P/t/+v/6//r/+z/7P/o/+j/7P/t/+//8v/2/wAAFgA5AGYAnADaACABZAGVAbYBzwHV
Ab4BgQEcAZgABgCZ/3T/dP9y/3j/if+V/6H/q/+3/8T/zf/U/9f/2//e/9v/2f/b/93/
3f/e/97/3v/e/+D/4P/h/+H/3//f/+D/4P/h/+H/4f/j/+T/5P/k/+T/4v/i/+L/4v/l
/+X/5f/m/+b/5v/n/+f/5v/m/+b/5//o/+j/6f/p/+n/6f/p/+n/6f/p/+n/6v/s/+z/
7P/s/+7/7v/v/+//7//x//L/8v/x//H/8f/y//P/8//1//b/9//4//r/+//8//3//v//
/wQABAAFAAgACgAKAAwADwATABMAFQAWABcAFwAXABcAFQAWABYAFgAXABYAFQAVABUA
FAATABIAEAAPAA4ADAALAAoACAAGAAIAAQD///3/+//5//n/+P/1//T/8f/v//H/8P/v
/+7/7//u/+7/7v/q/+r/6v/q/+v/6//r/+v/6P/n/+f/5//o/+j/5//n/+f/5//n/+X/
4//k/+T/5P/k/+P/4//k/+T/4//j/+P/4v/i/+P/4//j/+P/4//k/+T/5P/k/+X/5f/l
/+b/5v/p/+n/6f/r/+n/6f/r/+v/7f/u/+//8P/u/+7/7v/u//D/8f/y//L/8f/x//H/
8f/x//H/8f/x//D/8P/w//D/8P/w/+//7//v/+//7//v/+7/7v/s/+z/7P/s/+z/7P/q
/+r/6v/q/+j/6P/p/+n/6f/s/+r/6v/q/+r/6P/n/+f/5//n/+j/6P/o/+f/5//n/+b/
5v/m/+b/5v/o/+j/6P/o/+b/5v/m/+b/6f/p/+n/6//s/+3/7v/v/+7/7v/u/+//8P/w
//D/8P/w/+//7//v/+//7//v//H/8f/x//L/8v/y//D/8P/w/+7/7P/q/+z/7v/u/+3/
7P/t/+z/7P/p/+b/5f/l/+X/5P/k/+T/5f/m/+f/6P/q/+j/6P/o/+j/6//v//L/9v/8
/w4AKwBUAIoAyAASAVgBjwG0AdEB3wHSAaEBRAHEACwAq/90/3D/cv96/4f/lf+f/6v/
t//C/9H/2P/Z/9n/3P/d/93/3f/d/9//4P/g/+D/4P/g/+D/4f/h/+L/4//l/+b/5//n
/+f/6f/o/+j/6P/o/+r/6v/q/+r/6f/p/+n/6v/s/+z/7f/t/+z/7P/s/+3/7P/s/+3/
7f/v/+//7//v//H/8f/x//L/8v/y//L/8v/w//D/8f/x/+//8f/y//L/9f/1//X/9v/1
//X/9//4//n/+v/8//3//P/9//7///8EAAQABQAIAAgACAAKAA0ADwAPABEAEgAVABUA
FQAVABUAFgAWABYAFwAWABUAFQAVABQAEwASABAADwAOAAwACgAKAAkACAAGAAUAAwAB
AP///f/9//z/+//6//f/9f/1//T/8//y//P/8v/y//L/7//u/+3/7P/t/+3/7f/t/+7/
7f/t/+3/6v/q/+n/6f/p/+n/6f/n/+n/6v/q/+r/6v/p/+n/6v/o/+f/5//n/+j/6P/p
/+n/5//n/+f/6P/o/+j/6P/p/+n/6f/q/+r/6//r/+v/7f/r/+v/7f/t/+7/7v/u/+7/
8P/w//D/8P/w//H/8v/y//P/8//z//P/8f/x//H/8f/y//L/8v/y//L/8v/x//H/8f/x
//H/8f/w//D/7v/u//D/8P/w//D/8P/w//D/8P/u/+7/7//v/+//7//v/+7/7v/s/+z/
7P/s/+z/7v/t/+3/7f/t/+7/7v/u/+3/7f/t/+z/7P/s/+z/7P/q/+r/6v/q/+z/7P/s
/+z/7//v/+//8f/w//H/8v/z//T/9P/0//X/+P/4//j/+P/2//X/9f/1//X/9f/1//f/
9//3//j/+P/4//b/9v/2//T/8v/w//L/8v/y//H/8P/x//D/8P/t/+r/6f/p/+n/6v/q
/+r/6//t/+3/7f/u/+7/7P/s/+7/7f/v//L/9v/+/xAAMQBcAJAAzAASAVgBiwGqAcMB
zQG8AYcBKgGoABAAm/9y/3D/cv98/43/mf+j/63/t//E/9H/2P/b/9v/3P/d/9//4f/h
/+P/4v/i/+L/4v/k/+T/5f/l/+X/5f/m/+b/5f/l/+X/5//q/+r/6v/q/+z/7P/s/+z/
7P/r/+r/6v/s/+z/7f/t/+z/7P/s/+3/7v/u/+//7//v/+//7//v/+//7//v//D/8v/y
//L/8v/y//L/8//z//P/9f/2//b/9f/1//X/9v/3//f/+f/6//v//P/+/////v///wAA
AQAGAAYABwAKAAoACgAMAA8ADwAPABEAEgAVABUAFQAVABUAFgAWABYAFgAWABYAFwAV
ABQAEwASABQAEwASABAADwAOAAwACgAHAAUAAgD//wEA//////7//f/8//n/9//1//T/
8//y//H/8P/w//D/8P/w//D/8P/v/+//7//v//D/7//v/+//8P/w/+//7//t/+3/7f/r
/+n/6v/q/+r/7P/r/+v/7P/s/+v/6//r/+r/6v/r/+v/7f/t/+3/7v/s/+z/7P/t/+3/
7f/u/+7/7//v/+//8f/x//H/8//z//T/9P/0//T/8v/y//L/8v/y//P/9P/0//f/9//3
//f/9f/1//X/9f/0//T/9P/0//T/9P/z//P/8//z//P/8//y//L/8P/w//D/8P/w//D/
8v/y//L/8v/w//D/8f/x//H/8P/y//L/8v/y//H/7//u/+3/7v/w//H/8v/w/+//7v/s
/+7/7v/u/+7/7P/s/+z/7P/u/+7/7v/u/+//7//v//H/8v/z//T/9f/2//b/9v/3//j/
+P/4//j/+P/3//f/9//3//f/9//5//n/+f/6//r/+v/4//j/+P/4//b/9P/2//b/9v/1
//T/9f/0//T/8f/s/+v/6//r/+z/7P/s/+3/7f/t/+3/7v/s/+z/8P/y//H/8//2//r/
/v8MACUATAB8ALYA+AA6AW0BkAGpAbcBsgGJATwByAA4ALf/ev9y/3b/ev+H/5X/of+t
/7f/xP/R/9r/3f/d/+D/4f/j/+P/4//l/+b/5v/m/+b/5v/m/+f/5//o/+n/6//s/+v/
6//r/+3/7v/u/+7/7v/u/+7/7v/u/+3/7f/t/+7/7v/u/+//7//w//D/8P/x//T/9P/1
//X/9f/1//X/9f/y//H/8P/w//T/9P/0//T/9v/2//f/9//3//n/+v/6//v/+//7//z/
+//7//3//v8BAAIABAAFAAQABQAGAAcACgAKAAsADgAQABAAEgAVABkAGQAbABwAGwAb
ABsAGwAbABwAHAAcABsAGgAZABkAGQAYABcAFgAWABUAFAASAA8ADgAMAAoACAAHAAUA
AwADAAEAAQAAAP///v/7//n/+f/4//f/9v/1//T/9P/0//L/8v/y//L/8f/x//H/8f/y
//H/8f/x/+7/7v/t/+3/7f/t/+3/6//r/+z/7P/s/+z/6//r/+z/7P/r/+v/6//o/+j/
6f/p/+v/6//r/+z/7P/s/+z/7f/t/+3/7v/u/+//7//v//H/8f/x//P/8//0//T/9P/0
//L/8v/y//L/9P/1//b/9v/3//f/9//3//f/9//3//f/9v/2//b/9v/0//T/8//z//T/
9f/2//f/9P/0//L/8v/w//D/8P/w//L/9P/0//L/8f/w/+//7v/u/+3/7f/t/+3/7v/u
/+7/7//v/+//7v/u/+7/7v/u/+7/7v/u/+7/7v/u/+7/7v/t/+3/7f/v//H/8//1//f/
+P/4//j/+f/5//j/9//2//b/9f/1//X/9//3//f/+f/5//n/+v/6//r/+P/4//j/9v/0
//L/9P/0//T/8//y/+//7v/u/+v/6f/p/+r/6//s/+z/7P/t/+3/7f/t/+7/7v/u//D/
8v/z//X/+P/8/woAJgBNAHwAtAD0ADoBcAGVAbQBwwG9AZgBSwHcAE4Ayv+H/3j/dv92
/4L/kf+d/6f/sf+//8z/1//a/9v/3//g/9//4f/h/+H/4//k/+T/5P/k/+b/5v/n/+f/
5//n/+j/6P/p/+n/6f/r/+r/6v/q/+r/7P/s/+z/7P/r/+v/6//s/+7/7v/v/+//7v/u
/+7/7//w//D/8f/x//D/7//u/+3/7v/v//D/8v/2//b/9v/2//b/9v/3//f/+f/7//z/
/P/8//v/+v/6//3//f///wAAAQACAAQABQAIAAkACgALAA4ADgAPABIAFgAWABgAGwAf
AB8AIQAiACEAIQAhACEAIQAiACIAIgAfAB4AHQAdABsAGgAZABgAFgAVABQAEgARABAA
DgAMAAoACQAHAAUAAwABAAEAAAABAAAA/f/7//n/+P/3//b/9//2//b/9v/2//b/9v/2
//P/8//z//P/8P/v/+//7//u/+7/7f/t/+v/6//r/+n/6f/q/+r/6v/s/+v/6//s/+z/
6//r/+v/6v/q/+v/6//r/+v/6//s/+7/7v/u/+//7f/t/+7/7v/t/+3/7f/v//D/8f/0
//X/9v/2//b/9v/2//b/9v/2//j/+f/6//r/+f/5//n/+f/5//n/+f/5//b/9v/2//b/
9v/2//X/9f/1//X/9f/1//L/8v/w//D/8v/w//L/8v/y//L/8v/y//D/7//v/+//8f/y
//L/8v/x//H/8f/w//D/8P/w//D/8P/w//D/8P/w//D/8P/w/+//7//v//H/8P/x//L/
8//2//b/9v/3//j/+P/4//j/+P/3//f/9//5//n/+f/7//v/+//8//z//P/6//r/+v/6
//j/9v/4//j/+P/3//b/9//2//b/8//v/+3/7P/r/+7/7v/u/+//7//v/+//8P/y//L/
8P/w//H/9f/4//z/BAAUAC8AVACEAL4ABAFKAYMBqgHJAdUBzAGfAUwB1ABGAMP/gv96
/3z/fP+L/5f/of+t/7n/xv/T/9r/3f/f/+L/4//h/+H/4//j/+T/5P/k/+T/6P/o/+n/
6f/p/+n/6v/q/+r/6f/o/+n/7P/s/+z/7P/s/+z/7P/s/+3/7f/t/+7/7v/u/+//7//u
/+7/7v/v/+7/7v/v/+//7//v/+//7//x//H/8f/y//T/9P/0//T/8v/y//P/8//1//f/
+P/4//v/+//7//z//P/7//z//P///wAAAgADAAYABwAIAAkACgAKAAsADgARABIAFQAZ
ABoAGQAaABoAGwAbABsAGwAdAB4AHgAeAB0AHAAbABsAGQAYABcAFgAUABMAEgAQAA8A
DgAMAAoACAAHAAUAAwADAAEAAQAAAP///v/7//n/+f/4//f/9v/z//L/8v/y//L/8v/y
//L/7//v/+//7//w/+//7//v/+7/7v/t/+3/7//v/+//7f/s/+z/6//q/+j/5//n/+j/
6v/p/+n/6f/o/+j/6f/p/+n/6f/p/+r/6v/q/+r/6//t/+3/7v/u/+3/7f/t/+//7//v
//H/8f/w//D/8P/w//L/8v/y//L/9P/1//b/9v/1//X/9f/1//X/9f/1//X/9P/0//T/
9P/2//b/9f/1//T/8//y//H/8v/y//D/8P/w//D/8P/w//D/8P/w//D/7v/u/+//8P/u
/+7/7v/u//D/7//v/+//7v/u/+3/7P/t/+3/7f/s/+r/6v/q/+r/7P/s/+z/7P/u/+7/
7v/u/+3/7f/t/+//8v/z//T/9f/0//T/9P/1//j/+P/4//j/+P/3//f/9//1//X/9f/3
//n/+f/6//r/+f/2//X/9P/0//L/8P/y//T/9P/z//L/8//y//L/7//s/+v/6//r/+v/
6v/p/+n/6v/r/+z/7v/u/+7/8P/w//H/8//4//z/BAAUADUAYgCUANIAHgFmAZcBugHV
Ad8BygGNASoBpAAMAJ3/dP90/3r/gv+P/53/qf+z/73/zP/X/+D/4//h/+L/5f/l/+P/
4//l/+j/6P/o/+j/6P/o/+n/6f/p/+n/6v/q/+3/7f/t/+//7//u/+3/7P/u/+7/7v/u
//H/8f/x//L/8v/y//P/8//0//T/9P/1//X/9P/0//P/9f/1//X/9f/1//X/9f/2//f/
9v/1//T/9v/2//f/9//3//n/+v/6//v/+//7//z/+//7//3//v/9//7/AAABAAIAAwAE
AAUACAAIAAkADAAOAA4AEAATABUAFQAXABgAGQAZABkAGQAZABoAGgAaABsAGgAZABkA
GQAYABcAFgAWABUAFAASABEAEAAOAAwADAALAAkABwAFAAMAAwACAAEAAAD9//v/+//6
//n/+P/3//b/9v/2//T/9P/0//T/8f/x//H/8f/x//H/8v/z//D/8P/v/+//7f/t/+3/
6//t/+7/7v/u/+7/7f/t/+7/8P/v/+//7//u/+7/7//v/+3/7f/t/+7/7v/u/+7/7//v
/+//8P/w//H/8f/x//P/8f/x//P/8//0//T/9P/0//X/9v/3//j/9v/3//j/+P/5//n/
+f/5//n/+f/5//n/+P/4//j/+P/6//r/+f/5//j/9//2//X/9v/2//T/9P/2//b/9v/2
//b/9v/2//b/9P/0//X/9f/1//P/8v/y//L/8v/y//T/8//z//P/8f/y//L/8v/z//P/
8//y//D/8P/w//D/8f/y//P/9P/0//T/9P/0//P/8//z//X/9v/3//j/+f/6//r/+v/7
//z//P/8//z//v/9//3//f/6//n/+P/5//v/+//8//z//P/6//r/+v/6//j/9v/4//j/
+P/3//b/9f/0//T/8f/w/+//7//v/+7/7v/u/+//8f/x//H/8v/y//L/9P/0//X/9//4
//z/CAAcAD0AaACeAN4AJAFiAY8BrAHBAcMBqAFpAQQBfgDq/43/dP94/3z/hv+X/6P/
rf+3/8H/zP/X/97/4f/h/+D/4//l/+X/5f/n/+r/6v/q/+r/6v/q/+v/6//r/+v/7P/s
/+3/7f/t/+//7v/u/+7/7v/w//D/8P/w//P/8//z//T/8v/y//P/8//0//T/9P/1//T/
9P/1//X/9//3//f/9//1//X/9f/2//j/+P/4//j/+v/6//v/+//6//v/+//6//z//f/+
/wAA/////wEAAgABAAIABAAFAAgACQAKAAsADQAMAAwADgAQABAAEgAVABcAFwAZABoA
GwAbABsAGwAbABwAHAAcABsAGgAZABkAGQAYABcAFgAYABcAFgAUAA8ADgAMAAoACQAJ
AAgABwAFAAMAAwACAAEAAAD9//v//f/8//v/+v/3//b/9v/2//b/9v/2//b/9f/1//X/
9f/0//P/8//z//D/8P/v/+//7//v/+//7f/u//D/8f/y//D/7//v//D/8P/v/+//7//u
/+7/7//v//H/8f/x//L/8P/w//D/8f/x//H/8v/y//X/9f/1//f/9f/1//f/9//2//b/
9v/2//j/+P/4//j/9v/3//j/+P/5//n/+f/5//n/+f/5//n/+P/4//j/+P/6//r/+f/5
//j/9//2//X/9f/2//X/9v/0//T/9P/0//T/9P/0//T/9P/0//X/9f/z//P/8//y//T/
9P/z/w==
         </WaveFormData>
      </LeadData>
      <LeadData>
         <LeadByteCountTotal>10000</LeadByteCountTotal>
         <LeadTimeOffset>0</LeadTimeOffset>
         <LeadSampleCountTotal>5000</LeadSampleCountTotal>
         <LeadAmplitudeUnitsPerBit>4.88</LeadAmplitudeUnitsPerBit>
         <LeadAmplitudeUnits>��V</LeadAmplitudeUnits>
         <LeadHighLimit>2147483647</LeadHighLimit>
         <LeadLowLimit>268435456</LeadLowLimit>
         <LeadID>V5</LeadID>
         <LeadOffsetFirstSample>0</LeadOffsetFirstSample>
         <FirstSampleBaseline>0</FirstSampleBaseline>
         <LeadSampleSize>2</LeadSampleSize>
         <LeadOff>FALSE</LeadOff>
         <BaselineSway>FALSE</BaselineSway>
         <ExcessiveACNoise>FALSE</ExcessiveACNoise>
         <MuscleNoise>FALSE</MuscleNoise>
         <LeadDataCRC32>3898438247</LeadDataCRC32>
         <WaveFormData>
7v/u/+7/7v/s/+z/7P/s/+z/7P/s/+z/7v/u/+7/7v/u/+7/7v/u/+//8P/x//L/9P/0
//T/9P/0//T/9P/0//L/8v/y//L/9P/0//T/9P/0//T/9P/0//T/9P/0//T/9P/0//T/
9P/2//b/9v/2//j/+P/4//j/+P/4//j/+P/4//j/+P/4//n/+v/7//z//v8AAAIABAAG
AAYABgAGAAgACgAMAA4ADwAQABEAEgAUABYAGAAaAB0AHgAfACAAHgAeAB4AHgAcABwA
HAAcABsAGgAZABgAFwAWABUAFAAQAA4ADAAKAAkACAAHAAYABQAEAAMAAgAAAP7//P/6
//n/+P/3//b/+P/4//j/+P/3//b/9f/0//T/9P/0//T/8v/y//L/8v/w//D/8P/w/+3/
7P/r/+r/7P/s/+z/7P/u/+7/7v/u/+z/7P/s/+z/7v/u/+7/7v/v//D/8f/y//H/8P/v
/+7/7//w//H/8v/w//D/8P/w//P/9P/1//b/+P/4//j/+P/4//j/+P/4//r/+v/6//r/
+v/6//r/+v/6//r/+v/6//r/+v/6//r/+P/4//j/+P/6//r/+v/6//n/+P/3//b/9v/2
//b/9v/4//j/+P/4//f/9v/1//T/9P/0//T/9P/0//T/9P/0//b/9v/2//b/9P/z//P/
8//z//P/8//z//P/8//z//T/8v/y//L/8v/0//b/+P/6//r/+v/7//v/+v/6//r/+v/8
//z//P/8//r/+v/6//r//v/+//7///8BAAEAAAAAAP///v/8//v//f/9//3/+//5//j/
9//2//L/7//v/+//8f/x//H/8f/x//H/8f/x//P/8//0//T/+P/4//b/9P/y//j/CgAp
AFEAfgCyAO8AJgFOAW8BhgGLAXgBPAHSAFUA9v/U/8//yP/A/8D/wf/D/8j/0P/Z/+D/
4f/k/+b/6P/p/+v/6f/p/+j/6P/o/+j/6f/p/+z/7P/t/+3/6//r/+v/6//r/+v/6//t
/+//7//v/+//7v/u/+3/7P/u/+//7//u/+7/7//v/+//7f/t/+3/7f/t/+3/7v/v//H/
8f/x//D/8P/w//D/8P/z//P/8//0//L/8v/y//L/9P/1//b/9v/1//X/9v/2//j/+f/6
//r/+//8//3///8BAAIAAwAFAAkACwAMAA0ADgAPABEAFAAXABoAGwAdAB0AHgAeAB4A
HgAeAB8AHwAfAB8AHgAeABsAGgAaABkAFgAVABIAEgAPAAwACwAJAAgABwAGAAUAAQAB
AAAA///9//z/+v/4//j/+P/4//n/9v/1//T/9P/1//X/9f/1//T/8//y//H/8P/w//D/
7//u/+3/7f/t/+3/7f/t/+v/7f/u/+7/7f/t/+3/7v/u/+z/6//r/+r/6v/q/+v/6//q
/+r/6//r/+3/7f/t/+3/7f/u/+7/7v/w//H/8f/y//T/9f/1//f/9f/1//X/9f/3//j/
+P/4//j/+f/5//n/+P/4//f/9//3//f/9//2//b/9//3//f/+f/4//b/9v/1//X/9f/0
//T/9f/1//X/8//z//T/9P/y//L/8v/y//D/8P/0//T/9P/0//T/8v/y//L/8v/y//L/
8v/y//D/8P/w//D/7//v/+//7//v/+//7//v/+//7//w//D/8P/w//D/8f/y//P/9P/0
//b/9//3//j/+P/4//j/+P/3//b/9f/0//b/9v/2//j/+P/4//n/+f/5//j/+P/4//j/
9//3//f/9//3//X/9f/2//X/9P/y/+3/7f/t/+3/7//v/+//8f/x//H/8f/x//H/8P/w
//D/8v/0//T/8v/w//b/BwAnAE4AfACxAO4AJgFNAWoBfwGGAXQBOgHVAFgA9v/R/8z/
xv/A/8H/w//G/8j/z//Y/+H/5v/m/+b/5//n/+f/5//o/+b/5v/m/+f/5//o/+j/6f/p
/+v/6//r/+v/6//r/+v/7f/t/+3/7f/t/+3/7v/u/+7/7v/v/+//7v/s/+3/7f/t/+3/
7f/t/+3/7f/t/+7/7//v/+//7//u/+7/7v/u/+7/8f/x//H/8v/w//D/8P/w//D/8f/y
//L/8//z//T/9P/0//X/9v/2//f/+P/5//v/+f/6//v//f///wEAAgADAAYABwAJAAwA
EAASABIAEwAVABYAFgAWABYAFgAXABcAFQAVABQAFAAVABQAFAATABIAEQAOAA4ADwAM
AAsACQAHAAUAAwABAAEAAQAAAP///f/8//r/+P/3//b/9f/1//L/8f/w//D/7//v/+//
7//v/+//7//v/+7/7v/u/+3/7v/t/+3/7f/t/+3/7f/r/+v/7P/s/+v/6f/p/+r/6v/q
/+n/6f/o/+j/6P/p/+n/6v/q/+v/6//r/+v/6//r/+v/7P/s/+z/7P/t/+3/7v/u/+//
7//x//P/8//z//P/8//0//T/9P/z//P/8v/x//P/9P/0//X/9f/1//X/9P/2//f/9//3
//n/+P/2//b/9f/1//X/9P/0//X/9f/1//P/8//0//T/9P/0//T/9P/y//L/8//0//L/
8//z//T/8v/y//L/8v/0//T/9P/0//L/8v/y//L/8v/y//L/8v/x//H/8f/x//H/8f/x
//H/8f/x//L/8v/y//L/8v/z//b/9//4//j/+P/5//n/+v/6//r/+v/6//j/+P/4//j/
+P/4//j/+v/8//z//f/9//v/+v/6//r/+v/5//n/+f/5//n/9//3//j/9//2//T/8f/x
//H/8f/x//H/8f/z//H/8f/x//H/8//0//L/8v/0//b/8v/w//D/+v8PADMAXgCMAMUA
BAE4AVkBdgGHAYIBXgEUAaMAJgDa/8v/zP/E/8D/w//H/8j/zP/T/97/5f/o/+r/7P/r
/+n/6f/p/+r/6v/q/+r/6//r/+r/6v/r/+v/6//r/+v/6//t/+3/7f/v/+//7//v/+//
7//w//D/8P/w//H/8f/w/+7/7//v/+//7//v/+//7//x//H/8v/z//P/8//z//L/8P/w
//D/8P/z//P/8//0//T/9P/0//T/9P/1//b/9v/3//f/+P/4//j/+f/6//r/+f/6//v/
/f/9//7///8BAAMABQAGAAcACgALAA0AEAASABQAFAAVABkAGgAaABoAGAAYABkAGQAZ
ABkAGAAYABkAGAAYABcAFgAVABIAEgATABAADwANAAkABwAFAAMAAQABAAAA//////7/
/P/6//v/+v/5//n/9v/1//T/9P/z//P/8//z//P/8//z//P/9P/0//T/8//y//H/8f/x
/+//7//v/+3/7f/u/+7/7f/v/+//8P/w/+7/7f/t/+z/7P/s/+3/7f/u/+7/7//v/+//
7//v/+//7f/u/+7/7v/w//H/8f/y//D/8f/x//P/9f/1//X/9f/z//T/9P/0//b/9//3
//f/9//4//j/+f/3//f/9//2//j/+f/5//n/9//2//T/9P/3//f/9//2//b/9//3//f/
8//z//T/9P/2//b/9v/2//L/8v/z//T/8v/z//L/8v/y//L/8v/y//L/8v/y//T/9P/0
//T/8v/y//L/8v/z//P/8//z//P/8//z//P/8f/x//L/8v/0//T/9P/1//T/9f/2//b/
9v/3//f/+P/4//j/+P/4//j/+P/4//j/+P/4//j/+v/8//z//f/9//z/+v/5//j/+f/5
//r/+//5//n/9//3//b/9f/0//L/7//v/+//7//v/+//7//x//H/8f/x//H/8f/w//D/
8v/0//T/8v/u//D//P8VADcAYgCSAM0ACAE0AVMBcAGBAXoBUgEAAYkAEgDU/8n/xv++
/77/v//B/8T/zP/V/97/4//m/+b/6P/p/+n/5//n/+r/7P/r/+r/6v/p/+r/6v/r/+v/
6//r/+v/6//p/+n/6f/r/+3/7f/t/+3/7//w//D/8P/u/+//7//u/+7/7//v/+//7//v
/+//7//t/+3/7v/v//H/8f/x//D/8v/y//L/8v/z//P/8//0//L/8v/y//L/8v/z//T/
9P/3//f/+P/4//b/9//4//j/+//8//3////9//7///8BAAMABQAGAAcACAAJAAsADgAQ
ABIAEgATABcAGAAYABgAGAAYABkAGQAXABcAFgAWABcAFgAWABUAEgARAA4ADgAPAAwA
CwAJAAcABQADAAEA//////7//f/7//r/+P/2//f/9v/1//X/9P/z//L/8v/x//H/8f/x
//P/8//z//P/8P/w//D/7//u/+3/7f/t/+3/7f/t/+v/6f/q/+r/6f/r/+v/7P/s/+r/
6f/p/+j/6P/o/+n/6f/r/+z/7v/v/+3/7f/t/+3/7f/u/+7/7v/w//H/8f/y//L/8//z
//X/9P/z//L/8f/z//T/9P/0//L/8//z//P/9f/2//b/9//3//f/9//2//b/9//3//f/
9//2//T/9P/1//X/9f/0//T/9f/1//X/8f/x//L/8v/y//L/9P/0//L/8v/y//L/8v/y
//L/8v/0//T/9P/0//T/9P/0//T/8//z//P/8//y//H/8P/v//H/8f/y//L/8v/y//L/
8//0//X/9v/2//b/9//3//j/+P/4//j/+P/2//b/9v/2//f/+P/5//z/+//6//r/+f/7
//r/+v/6//r/+f/5//n/9//3//X/9f/2//X/9P/y/+//7//v/+//7//v/+//8f/x//H/
8f/x//H/8v/0//T/9P/y/+7/7P/w/wIAIQBHAHIApgDjAB4BRAFhAXoBfwFwAT4B4ABj
APz/1P/R/8j/vP+6/73/vf/C/8z/1f/e/+P/5P/k/+T/5f/n/+f/5//m/+T/5P/k/+X/
5f/o/+j/6f/p/+v/6//r/+v/6f/p/+n/6//r/+v/6//r/+3/7v/u/+7/7v/v/+//7v/s
/+3/7f/t/+v/6//r/+v/7P/t/+//8f/v/+//7//u/+z/7P/s/+z/7//v/+//8P/u/+7/
7v/u/+//8f/z//T/8//z//T/9P/2//f/+P/4//v//P/9//////8AAAEAAwAFAAcACAAJ
AA4ADwARABQAFAAWABYAFwAZABoAGgAaABwAHAAdAB0AGwAbABoAGgAZABgAGAAXABQA
EwAQABAADwAMAAsACQAFAAMAAQD///3//f/8//v/+//6//j/9v/3//b/9f/1//L/8f/w
//D/7//v/+//7//x//H/8f/x/+7/7v/u/+3/7v/t/+3/7f/t/+3/7f/r/+v/7P/s/+v/
6//r/+z/7P/s/+v/6//q/+j/6P/p/+n/6v/q/+v/6//t/+3/7f/t/+//8P/w//D/8P/x
//H/8v/y//P/8//1//P/8//z//P/9f/2//b/9v/4//n/+f/5//f/+P/4//n/+f/5//n/
+P/2//f/9//3//n/+P/2//b/+f/5//n/+P/3//f/9v/1//T/9f/3//j/9P/0//T/8v/y
//L/8v/z//T/9f/2//X/9P/z//L/8v/y//L/8v/z//P/8//z//P/8//z//P/8//z//T/
9P/0//T/9P/1//b/9//4//j/+P/5//n/+v/6//r/+v/6//j/+P/4//j/+v/6//r//P/+
//7///////3//P/8//z//v/9//3//f/7//v/+f/5//j/9//2//T/8//z//P/8//1//X/
9f/3//b/9f/0//P/8//w//D/8v/w//D/8P/u//L/AgAfAEUAcgCkAN0AGAFEAWUBfgGJ
AX4BUgH6AIEAFADc/9P/zv/C/77/wf/D/8b/zv/V/9z/4f/k/+b/5v/n/+f/5f/n/+j/
6P/m/+b/5//n/+j/6P/p/+n/6f/p/+n/6f/n/+f/5//p/+r/6//s/+3/7P/s/+v/6v/s
/+3/7f/s/+z/7f/t/+3/7P/r/+r/6f/r/+v/7P/t/+//7//v/+7/7P/s/+z/7P/t/+3/
7f/u/+7/7v/u/+7/8P/x//L/8v/x//H/8v/y//L/8//0//T/9f/2//f/+f/7//z//f//
/wMABQAGAAcACQAJAAoADAAPABIAEwAVABUAFgAWABYAFgAWABcAFwAZABkAGAAYABUA
FAAUABMAEAAPAAwADAAJAAYABQADAAIAAQAAAP//+//7//r/+f/3//b/9P/y//P/8v/x
//H/8P/v/+7/7v/t/+3/7f/t/+//7//v/+//7f/s/+v/6f/q/+n/6f/p/+n/6f/p/+f/
5f/m/+b/5f/l/+X/5v/m/+b/5f/l/+T/5v/m/+f/5//m/+b/5//n/+f/5//n/+f/6f/q
/+r/6v/s/+3/7f/u/+z/7f/t/+//8f/x//H/8f/x//L/8v/y//T/9f/1//X/9P/0//P/
8//z//P/8//y//L/8//z//P/8//y//D/8P/x//H/8f/w/+7/7//v/+//7//v//D/8P/u
/+7/7v/u/+z/7P/t/+7/7v/w/+7/7v/u/+7/7v/u/+7/7v/s/+z/7P/s/+z/7P/s/+z/
6//r/+v/6//t/+3/7f/t/+v/6//s/+z/7v/u/+7/7//u/+//8P/w//L/8//z//T/9P/0
//T/9P/0//T/9P/0//L/8v/y//T/9P/0//X/9f/1//T/9P/0//L/8f/x//H/8//z//H/
8f/y//H/8P/u/+v/6//r/+v/6//r/+v/7f/t/+3/7f/t/+3/7P/u/+7/7v/w//D/7P/q
//b/DQAvAFoAjADFAAQBNAFXAXQBhwGGAWYBHgGrAC4A4P/N/8r/wP++/7//wf/C/8r/
0f/Y/+H/5P/k/+L/4//l/+X/4//i/+T/5v/m/+f/5//m/+b/5//n/+n/6f/p/+n/6f/p
/+n/6//r/+v/6//r/+v/7P/s/+z/6v/r/+v/6v/s/+3/7f/t/+3/7f/t/+3/7f/t/+7/
7//v/+//7//u//D/8P/w//D/7//v/+//8P/u/+7/7v/u/+7/7//w//D/8f/x//L/8v/y
//P/9P/0//X/9v/3//n/9//4//n/+////wEAAgADAAQABQAHAAoACgAMAAwADQARABIA
EgASABIAEgATABMAFQAVABQAFAATABIAEgARABAADwAMAAwADQAKAAkABwAFAAMAAQD/
//3//f/8//v/+f/4//b/9P/z//L/8f/x//L/8f/w//D/7v/t/+z/6//r/+v/6//r/+z/
7P/s/+v/6v/p/+n/6f/p/+n/6f/n/+n/6v/q/+n/5//n/+j/6P/o/+f/5//m/+b/5v/n
/+f/5v/m/+f/5//p/+n/6f/p/+n/6v/q/+r/6v/r/+v/7P/r/+v/6v/r/+3/7f/t/+3/
7f/u/+7/7v/w//H/8f/x//H/8v/y//P/8f/x//H/8P/w//H/8f/x//P/8v/w//D/8//z
//P/8v/x//H/8P/v/+//7//w//D/8P/w//D/8P/w//D/8f/y//D/7//v/+//7//s/+z/
7P/s/+z/7v/u/+7/7v/u/+7/7v/u/+z/7P/s/+z/7f/t/+3/7f/t/+3/7f/t/+3/7f/u
/+7/7v/u/+7/7//w//H/8v/y//L/8//z//T/9v/2//b/9v/0//T/9P/0//L/8v/y//T/
9v/2//f/9//3//b/9v/2//T/8//z//P/9f/1//P/8//y//H/8P/u/+v/6//r/+v/6//r
/+v/7f/t/+3/7f/t/+//7v/u/+7/7v/s/+z/6v/s//b/DwAzAF4AjADFAAIBNAFTAW4B
fwF8AVoBDgGZABwA1P/H/8T/uv+6/8H/wf/C/8r/z//W/9//5P/k/+L/4//j/+P/5f/k
/+T/5P/k/+X/5f/m/+b/5//n/+X/5f/l/+X/5//n/+f/6f/p/+n/6f/p/+n/6v/q/+r/
6P/p/+n/6P/q/+v/6//r/+v/6//r/+v/6//r/+z/7f/r/+v/6//q/+z/7P/s/+z/7f/t
/+3/7v/u/+7/7v/u/+7/7//w//D/7//v//D/8P/y//P/9P/0//X/9v/3//n/+f/6//v/
/f///wEAAgADAAQABQAHAAoADAAOAA4ADwARABIAEgASABIAEgATABMAFQAVABQAFAAR
ABAAEAAPAA8ADwANAA4ACwAIAAcABQABAP///f/7//r/+//7//v/+f/4//b/9P/x//D/
7//v/+7/7f/s/+z/7f/t/+3/7f/r/+v/6//r/+z/7P/s/+v/7P/r/+v/6//p/+n/6f/n
/+X/5v/m/+X/5//n/+j/6P/m/+X/5f/k/+b/5v/n/+f/6P/o/+n/6f/n/+f/5//n/+n/
6v/q/+r/6v/r/+v/7P/s/+3/7f/v//H/8f/x//H/7//w//D/8P/w//H/8f/x//H/8v/y
//P/8f/x//H/8P/y//P/8//z//P/8v/w//D/8f/x//H/8P/w//H/8f/x/+//7//w//D/
8P/w//D/8P/u/+7/7//w//D/8P/w//D/8P/w/+//7v/t/+z/7f/u/+//8P/v/+7/7f/s
/+3/7f/t/+3/7//v/+//7//v/+//8P/w//D/8P/w//H/8P/x//L/8v/0//X/9f/2//b/
9v/2//b/9v/2//b/9v/0//T/9P/2//b/9v/3//f/+f/4//j/+P/4//f/9//3//f/9//1
//X/9v/1//T/8v/u/+3/7P/r/+3/7f/t/+//7f/t/+3/7f/t/+7/8P/y//D/8P/w/+z/
7P/w/wMAJQBOAHwAswDuACIBQwFgAXUBeAFgASABtQA2AN7/x//G/77/uv+//7//wP/I
/9H/2P/f/+T/5P/k/+X/5f/n/+f/5v/m/+b/5v/n/+f/6P/o/+n/6f/r/+v/6//r/+v/
6//r/+3/7f/t/+3/7f/r/+z/7P/s/+z/7f/t/+z/7v/v/+//7//t/+3/7f/t/+7/7//x
//P/8f/x//H/8P/u/+7/7v/u//D/8f/y//T/8v/y//L/8v/y//P/9P/0//X/9f/2//b/
9P/1//b/9v/5//r/+//9//v//P/9////AwAFAAYABwAIAAkACwAOABEAFAAVABcAFwAY
ABgAGAAYABgAGQAZABcAFwAWABYAFQAUABQAEwAUABMAEAAQAA8ADAALAAkABwAFAAMA
AQABAAEAAAD///3//P/6//j/9//2//X/9f/0//P/8v/y/+//7//v/+//7//v/+//7//w
//D/8P/v/+7/7f/t/+3/7f/t/+3/6//p/+r/6v/p/+n/6f/q/+r/6v/p/+n/6P/o/+j/
6f/p/+r/6v/r/+v/7f/t/+3/7f/r/+z/7P/s/+7/7//v//D/8P/x//H/8//1//X/9f/1
//L/8v/x//D/8f/z//T/9f/3//j/+P/5//f/9//3//b/9v/3//f/9//1//T/8v/y//T/
9f/2//b/9P/1//X/9f/x//H/8v/y//T/+P/4//b/9f/0//P/8v/y//L/8v/y//D/8P/w
//D/8f/y//P/9P/z//P/8//z//H/8f/x//H/8f/x//L/8v/y//L/8v/z//X/9//5//r/
+v/7//v//P/6//r/+v/6//j/+P/4//j/+v/6//r//P/8//z//f/9//v/+v/6//r/+v/5
//n/+f/5//n/9//3//T/8//y//D/7v/v//D/8f/z//P/8//1//P/8//z//P/8//0//b/
9v/2//b/8v/u//T/CgAtAFUAgAC2APMAKAFMAWkBfgGBAWoBLAHCAEUA7v/U/9P/yP++
/77/wf/D/8b/zv/X/97/5f/m/+j/6v/r/+n/6f/r/+j/6P/q/+r/6//r/+z/7P/t/+3/
7f/t/+3/7f/v/+//7//x//H/8f/x//H/8f/y//L/8v/x//H/8P/u/+//8f/y//P/8f/x
//H/8f/z//P/9P/1//L/8f/w/+7/8f/y//P/9P/3//f/9//4//b/9v/2//b/9v/3//j/
+P/3//f/+P/4//n/+//9//7///8AAAEAAwAFAAYABwAJAAkACwAMAA0AEgATABUAGAAc
AB4AHgAfAB8AIAAgACAAIgAiACMAIwAhACEAIAAgAB4AHAAbABkAGAAXABQAFAATABAA
DwANAA0ACwAJAAcAAwADAAIAAQADAAIAAAD+//3//P/7//v/+v/5//j/+P/3//f/9//3
//f/9//3//f/9P/0//T/8//y//H/8f/x//H/8f/x/+//7f/u/+7/7f/v/+//8P/w//D/
7//v/+7/8P/w//H/8f/w//D/8f/x//L/8//0//X/8//0//T/9P/y//P/8//0//X/9//4
//v/+//7//v/+//7//z//P/8//7//////////f/+//7////////////+//3//f/8//v/
+//6//j/+P/7//v/+//6//j/+f/5//n/+//5//r/+v/4//j/+P/4//j/+P/4//j/+v/6
//r/+v/4//j/+P/4//f/9//3//f/+f/5//n/+f/5//n/+v/6//n/+P/3//f/+v/7//z/
/P/8//3//f/+/wAAAAAAAAAAAAAAAAAAAAAAAAAAAAACAAIAAgADAAMAAwACAAIAAgAA
AP///////wEAAQD//////v/9//z/+v/1//X/9f/1//f/9//3//n/+f/5//n/+f/5//r/
+v/6//j/+P/4//b/9v8AABUAMwBcAIoAwwAAATQBVwF0AYUBhgFqASQBuQBCAPL/2f/W
/87/xv/H/8n/yv/Q/9f/4P/n/+r/7P/s/+//7//r/+v/7P/s/+z/7P/t/+3/8P/w//H/
8f/x//H/8f/x/+//7//v//H/8//z//P/8//y//L/8f/w//L/8//z//L/8v/z//P/8//x
//H/8f/x//P/8//0//X/8//z//P/8v/0//T/9P/0//f/9//3//j/9//2//X/9P/2//f/
+P/4//f/9//4//j/+P/5//r/+v/9//7///8BAAMABAAFAAcACAAJAAkACQANAA8AEgAW
ABYAGAAYABkAGwAcABwAHAAcABwAHQAdABsAGwAaABoAGQAYABgAFwAWABUAEgASABEA
DgANAAsACQAHAAUAAwABAAEAAAD//////v/8//r/+//6//n/+f/3//X/8//y//P/8//z
//P/8f/x//H/8f/w//D/8P/v/+7/7f/t/+3/7f/t/+3/6//p/+r/6v/p/+f/5//o/+j/
6v/p/+n/6P/q/+r/6//r/+r/6v/r/+v/6//r/+v/6//t/+7/7v/u/+7/7//v//D/8P/x
//H/8//x//H/8f/x//H/8v/y//L/9P/1//X/9f/1//b/9v/3//b/9f/0//L/9P/1//X/
9f/3//b/9P/0//T/8//y//D/8P/x//H/8f/v/+//8P/w//L/8v/y//L/8P/w//H/8v/y
//L/8v/y//D/8P/w//D/7v/u/+7/7v/w//D/8P/w/+//7//v/+//7//v/+//7//v/+//
8P/w//D/8P/w//H/9P/1//b/9v/0//X/9f/2//j/+P/4//j/9v/2//b/9v/4//j/+P/6
//r/+v/7//v/+v/4//f/9v/4//f/9//3//n/+f/3//f/9v/1//T/8v/v/+//7//v/+3/
7f/t/+//8P/x//L/8//z//L/9P/0//L/8v/y//D/8P/6/xUAOQBiAJIAzQAMATwBXQF6
AYkBggFaAQoBkQAaANj/zf/K/8T/wv/D/8f/yP/O/9X/3v/n/+r/7P/q/+n/6//r/+f/
6P/q/+r/6v/r/+v/6v/q/+v/6//t/+3/7f/t/+3/7f/t/+//7f/t/+3/7f/v//D/8P/w
//D/8f/x//D/8v/z//P/8//x//H/8f/x/+//7//w//H/8f/x//H/8P/x//L/8//0//P/
8//z//T/9P/0//T/9P/0//X/9v/2//f/9//4//j/9v/3//j/+P/5//r/+//9//3//v//
/wEAAwAFAAYABwAKAAsADQAQABIAFAAUABUAFwAYABgAGAAWABYAFwAXABkAGQAYABgA
FwAWABYAFQAUABMAEAAQAA8ADAALAAkACQAHAAUAAwD//////v/9//3//P/6//j/+f/4
//f/9//2//X/9P/0//H/8f/x//H/7//v/+//7//w//D/8P/v/+7/7f/t/+3/7f/t/+3/
6//t/+7/7v/t/+z/6//r/+r/7P/r/+v/6v/s/+z/7f/t/+3/7P/s/+v/6//r/+v/6//t
/+7/7v/u/+z/7f/t/+7/7v/v/+//8f/x//H/8f/x//P/9P/0//T/9P/1//X/9f/z//T/
9P/1//f/9//3//b/9v/3//f/9//3//b/9P/0//P/8//z//L/8v/z//P/8//z//P/9P/0
//T/9P/0//T/9P/0//X/9v/2//P/8v/0//T/9P/0//T/9P/0//T/8v/y//L/8v/y//L/
8v/y//H/8f/x//H/8//z//P/8//z//P/9P/0//T/9P/0//X/+P/5//r/+v/4//n/+f/6
//r/+v/6//r/+v/6//r/+v/5//j/9//4//n/+v/8//3/+//6//r/+v/6//n/+f/5//v/
+//5//n/9v/1//T/8v/x//H/8f/x/+//7//v//H/8f/x//H/8f/x//L/9P/0//L/8v/w
/+7/8P/+/xkAPwBqAJwA1QAQAToBWwF0AX0BcgFGAfAAdQAEAND/y//I/8L/xP/H/8n/
zP/S/9f/3v/l/+j/6P/m/+f/6f/p/+n/6P/q/+r/6v/r/+v/7P/s/+3/7f/r/+v/6//r
/+3/7f/t/+//7f/t/+3/7f/v//D/8P/w//D/8f/x//D/8v/z//P/8//z//P/8//z//H/
8f/y//P/8//z//P/8v/y//L/8v/y//X/9f/1//b/9v/2//b/9v/0//X/9v/2//n/+f/6
//r/+P/5//r/+v/5//r/+//9////AAABAAMAAwAFAAYABwAMAA0ADwASABIAFAAUABUA
FQAWABYAFgAYABgAGQAZABkAGQAYABgAFwAWABYAFQAUABMAEAAQAA0ACgAJAAcABgAF
AAQAAwD//////v/9//3//P/6//j/+f/4//f/9//0//P/8v/y//H/8f/x//H/8f/x//H/
8f/y//L/8v/x/+7/7f/t/+3/7f/t/+3/6//s/+7/7//v/+3/7f/u/+7/7v/t/+3/7P/s
/+z/7f/t/+7/7v/v/+//7f/t/+3/7f/v//D/8P/w//D/8f/x//L/8v/z//P/9f/z//P/
8//z//X/9v/2//b/9P/1//X/9f/1//b/9v/3//f/9//3//b/9v/3//f/9//4//j/9//4
//j/9//2//T/9P/1//X/9f/z//P/9P/0//b/9v/2//b/9P/0//X/9v/0//P/8//z//P/
8//z/w==
         </WaveFormData>
      </LeadData>
      <LeadData>
         <LeadByteCountTotal>10000</LeadByteCountTotal>
         <LeadTimeOffset>0</LeadTimeOffset>
         <LeadSampleCountTotal>5000</LeadSampleCountTotal>
         <LeadAmplitudeUnitsPerBit>4.88</LeadAmplitudeUnitsPerBit>
         <LeadAmplitudeUnits>��V</LeadAmplitudeUnits>
         <LeadHighLimit>2147483647</LeadHighLimit>
         <LeadLowLimit>268435456</LeadLowLimit>
         <LeadID>V6</LeadID>
         <LeadOffsetFirstSample>0</LeadOffsetFirstSample>
         <FirstSampleBaseline>0</FirstSampleBaseline>
         <LeadSampleSize>2</LeadSampleSize>
         <LeadOff>FALSE</LeadOff>
         <BaselineSway>FALSE</BaselineSway>
         <ExcessiveACNoise>FALSE</ExcessiveACNoise>
         <MuscleNoise>FALSE</MuscleNoise>
         <LeadDataCRC32>911097549</LeadDataCRC32>
         <WaveFormData>
8P/w//D/8P/u/+7/7v/u//D/8P/w//D/8v/y//L/8v/w//D/8P/w//L/8v/y//L/8v/y
//L/8v/0//T/9P/0//L/8v/y//L/8//0//X/9v/2//b/9v/2//T/9P/0//T/9P/0//T/
9P/0//T/9P/0//b/9v/2//b/9v/2//b/9v/2//b/9v/2//f/+P/5//r//f/+////AAAB
AAIAAwAEAAcACAAJAAoADQAOAA8AEAATABQAFQAWABcAGAAZABoAGgAaABoAGgAYABgA
GAAYABcAFgAVABQAEgASABIAEgAQAA4ADAAKAAcABgAFAAQAAwACAAEAAAD+//z/+v/4
//b/9v/2//b/9v/2//b/9v/0//T/9P/0//T/9P/0//T/8v/y//L/8v/y//L/8v/y//H/
8P/v/+7/7v/u/+7/7v/w//D/8P/w//D/8P/w//D/8v/y//L/8v/z//T/9f/2//X/9P/z
//L/8//0//X/9v/0//T/9P/0//X/9v/3//j/+v/6//r/+v/6//r/+v/6//z//P/8//z/
/P/8//z//P/8//z//P/8//z//P/8//z/+v/6//r/+v/7//z//f/+//v/+v/5//j/+v/6
//r/+v/8//z//P/8//r/+v/6//r/+v/6//r/+v/6//r/+v/6//r/+v/6//r/+v/6//n/
+f/5//r/+v/6//n/+f/5//n/9//4//j/+P/6//v//v8AAP7//v////////8AAAAAAAAA
AAAAAAAAAAAAAAAAAAAAAgACAAIAAgADAAMAAwACAAIAAgABAAEAAQABAAEAAAD///7/
/f/9//r/+f/5//n/+f/5//n/+v/6//r/+v/6//z//P/8//z//P/7//j/9f/z//T/AAAW
ADUAUwBzAJwAxgDjAP0AEwEgAR0B/QC1AGAAJQAUABAAAQDz/+3/6f/m/+b/6//w//P/
9P/2//b/9v/4//n/+f/3//X/9f/3//b/9v/2//b/9//4//j/+P/4//j/+P/4//j/+P/4
//r/+v/6//r/+f/5//j/9//5//n/+f/5//r/+v/6//r/+v/6//r/+v/4//n/+v/6//r/
+v/6//n/+f/5//n/+f/6//r/+f/5//n/+f/5//r//P/8//3//f/7//v/+//7//z//P/+
//7//v8AAAEAAgAEAAUABgAJAAsADAANAA8AEgASABUAFgAaABsAHAAdABwAHQAeAB4A
IAAgACAAIAAgAB8AHgAcABsAGgAZABkAFgAVABIAEgAPAA0ADAAKAAoACAAHAAUAAQAB
AAAA///+//3//P/7//z/+//7//r/+f/4//f/9v/4//j/+P/4//b/9v/2//b/9f/1//X/
9f/z//P/8//z//H/8f/x//D/8v/y//L/8v/y//L/8v/y//D/7//v/+//7//v//D/8P/w
//D/8P/x//P/8//z//P/9P/0//X/9f/1//X/9v/2//n/+f/5//r/+f/5//j/9//5//n/
+f/5//n/+f/6//r/+P/5//n/+f/5//n/+f/5//r/+v/6//r/+v/6//n/+f/4//j/+P/5
//n/+f/5//n/9v/2//b/9//3//f/9//3//T/9P/4//b/9v/2//b/9P/0//T/9P/2//b/
9v/2//b/9v/2//b/9P/z//P/8//0//T/9P/z//P/8//z//P/9P/0//T/9f/1//f/+P/4
//r/+//7//v/+v/6//r/+v/4//j/+P/4//j/+P/4//r//P/8//z//f/9//3//P/8//7/
/f/9//3//f/9//z/+//8//v/+//4//X/9f/1//X/9f/1//b/9v/2//b/9v/2//b/9P/0
//b/9//4//X/8f/s/+7/+v8RAC8ASwBsAJYAwQDfAPcACAEXARcB+QC2AF8AIAAOAAcA
+f/t/+f/5P/g/+H/5v/r//D/9P/y//L/8v/x//H/8f/x/+//7//u/+7/7v/u/+//8P/w
//D/8P/w//D/8P/w//D/8P/y//L/8v/y//D/8f/x//H/8f/x//H/8f/w//D/8P/w//L/
8v/y//L/8v/z//T/9P/0//T/9P/z//H/8f/x//H/9P/0//P/8//x//H/8f/y//T/9P/1
//X/9f/1//X/9f/2//b/+P/4//j/+v/7//z//P/9//7/AQABAAIAAwAFAAgACAALAAwA
EAARABIAEwAUABUAFgAWABYAFgAWABYAFwAXABcAFgAVABQAEwATABIAEQAOAA4ADQAL
AAoACAAEAAIAAQD///3//f/8//v/+v/5//j/9//2//X/9f/0//P/8v/x//D/8P/w//D/
8P/w//D/8P/w/+3/7f/t/+3/7f/t/+3/7f/t/+3/7f/s/+z/7P/s/+z/7P/s/+z/7P/s
/+v/6//r/+v/6//s/+z/7P/s/+z/7f/t/+3/7f/t/+7/7v/v/+//7//v//D/8P/x//H/
8f/y//T/9f/1//X/9f/1//X/9f/0//P/8//y//T/9f/1//X/8//z//P/8//2//b/9v/2
//j/+P/3//f/9P/0//T/9f/1//X/9f/1//T/9P/0//X/9f/1//X/9f/0//T/9P/0//T/
9P/2//b/9P/0//T/9P/0//T/9P/0//T/9P/0//T/9P/0//T/9P/y//H/8f/x//L/8v/y
//H/8f/x//H/8f/0//T/9P/1//f/+f/6//r/+P/5//n/+f/6//r/+v/6//r/+v/6//r/
+v/6//r//P/8//z//P/9//3//f/8//z/+v/5//n/+f/7//v/+v/5//r/+f/5//b/8//z
//P/8//z//P/9P/0//L/8v/y//L/9P/0//L/8v/1//T/7//r/+j/7v/8/xcANQBRAHYA
pADLAOcA/QAQARcBCQHbAI4AOwAMAAQA///x/+f/4//i/97/3//k/+n/7v/u//D/8P/u
/+3/6//r/+v/7f/t/+z/7P/s/+z/7f/u/+7/7P/s/+z/7P/u/+7/7v/u/+7/7v/u/+7/
7P/t/+3/7f/v/+//7//v//D/8P/w//D/8P/w//D/8P/w//H/8v/y//T/9P/0//P/8v/x
//D/7//y//L/8f/x//H/8f/x//L/8v/y//P/8//1//X/9f/1//T/9P/2//b/+P/6//v/
/P/8//3//v8BAAEAAgADAAUACAAIAAsADAAOAA8AEAARABIAEwAUABQAFAAUABQAFAAX
ABcAFwAWABUAFAATABMAEgARAA4ADgANAAsACgAIAAQAAgABAP///f/9//z/+//6//n/
+P/3//b/9f/1//T/8f/w/+//7v/w//D/8P/w//D/8P/w//D/7//v/+//7//v/+//7//v
/+7/7f/s/+r/7P/s/+z/7P/s/+z/7P/s/+z/6//r/+v/6//r/+z/7P/q/+r/6v/r/+v/
6//r/+v/7P/s/+3/7f/t/+3/7v/u/+//7//v//D/8P/x//H/8f/x//H/8f/x//H/8f/y
//L/8v/z//P/8//z//P/8//z//L/8v/y//L/8v/y//H/8f/w//D/8P/x//P/8//z//P/
8P/w//D/8f/z//P/8//z//D/8P/w//D/8P/w//D/8P/w//D/8P/w//D/8P/w//D/8P/w
//D/8P/w//D/8P/w/+//7//v//L/8v/y//H/7//v/+//7//y//L/8v/z//H/8//0//T/
9P/1//X/9f/2//b/9v/2//b/9v/2//b/9v/2//b/+P/4//j/+P/5//f/9//2//b/+P/3
//f/9//3//f/9v/1//T/8//z//D/7//v/+//7//t/+3/7v/u//D/8P/w//D/8P/w//D/
8v/v/+7/6//n/+T/7v8AABcAMwBTAHoApADHAN8A9QAIAQ8B/QDJAHgAKQAEAAAA9//p
/+H/2//W/9j/2//i/+f/6v/s/+z/7P/s/+v/6f/r/+3/7f/s/+r/6f/o/+j/6f/q/+r/
6v/q/+r/6v/q/+r/6v/q/+r/6v/q/+r/6//t/+7/7//t/+3/7f/t/+z/7P/s/+z/7v/u
/+7/7v/u/+//8P/w//D/8P/w/+//8f/x//H/8f/y//L/8f/x//H/8f/x//L/8P/w//H/
8f/z//P/8//z//L/8v/0//T/9v/4//n/+v/6//v//P///wEAAgADAAUABgAGAAkACgAM
AA0ADgAPABIAEwAUABQAFAAUABQAFAATABMAEwASABMAEgARABEADgANAAoACgAJAAcA
BgAEAAIAAAD///3//f/9//z/+//4//f/9v/1//T/8//z//L/8f/w/+//7v/u/+7/7v/u
//D/8P/w//D/7f/t/+3/7f/r/+v/6//r/+v/6//r/+r/6v/q/+r/6v/s/+z/7P/s/+z/
6//r/+v/6//r/+z/7P/u/+7/7v/v/+3/7f/t/+3/8P/w//H/8f/x//H/8v/y//P/8//z
//T/8v/z//P/8//0//X/9v/3//b/9f/1//T/9v/3//f/9//5//n/+f/5//j/+P/4//j/
+P/4//f/9//2//b/9v/3//f/9//3//f/9v/2//b/9//3//f/9//6//j/+P/4//j/+P/4
//j/+P/4//j/+P/4//r/+v/6//r/+P/3//f/9//3//b/9f/z//T/9f/2//f/+P/4//j/
+f/5//v//P/8//z//f/9//3//P/8//z//P/+//7//v/+//7//v/+/wAAAAAAAAAAAQAB
AAEAAAAAAAAA//////////////7//f/6//n/+f/2//X/9f/1//X/9f/1//b/9v/4//j/
+P/4//j/+P/4//j/9//2//H/7f/w//r/EAArAEkAaQCSAL4A3QDzAAcBEgETAfkAvQBm
ACMAEgAOAP//7f/l/+H/3v/g/+f/7P/v//D/8v/y//D/8v/x//H/8f/x/+//7//u/+7/
7v/w//H/8v/y//T/9P/0//T/8v/y//L/8v/0//T/9P/0//L/8//z//P/9f/1//X/9f/2
//b/9v/2//T/9P/0//T/9v/3//j/+P/2//b/9v/1//P/8//z//P/9v/2//X/9f/1//X/
9f/2//b/9v/3//f/9//3//f/9//6//r//P/8//7/AAABAAIAAgADAAQABwAJAAoACwAN
ABAAEAATABQAFgAXABgAGQAYABkAGgAaABwAHAAcABwAHQAdAB0AHAAbABoAGQAZABYA
FQASABIAEQAPAA4ADAAIAAYABQADAAEAAQAAAP///P/7//r/+f/5//n/+v/6//f/9v/1
//T/9P/0//T/9P/2//b/9v/2//T/8//y//H/8P/x//L/8//z//P/8//y//D/8P/w//D/
8P/w//D/8P/y//H/8f/x/+//7//w//D/8v/y//L/8//z//P/8//z//b/9v/3//f/9//3
//j/+P/5//n/+f/6//j/+f/5//n/+//7//v/+//7//v//P/8//z//f/9//3//f/9//3/
/f/+//7//v/+//7//v/9//3//v/+//7////+//3//P/7//z//P/8//3/+//7//z/+v/6
//r/+v/8//z//P/8//r/+v/6//r/+v/6//r/+v/8//v/+//7//r/+v/6//n/+//7//v/
+//6//r/+v/7//3///8AAAAAAAABAAEAAQABAAAA///+/wAAAAAAAAAAAAAAAAAAAgAE
AAQABAAFAAMAAwACAAIABAADAAMAAwABAAEAAAD///7//f/9//r/+//7//v/+//9//3/
/v/+//3//P/7//r/+v/4//j/+v/3//T/8//v/+7/+P8OACsASQBnAIwAuADZAPMABwEW
ARkBBQHNAHwANQAWABIABQDz/+n/4//g/97/5f/q/+3/8P/y//L/8v/y//H/7//v//H/
8f/x//D/8P/w//D/8f/y//L/8P/w//D/8P/w//D/8P/w//L/8v/y//L/8f/x//D/7//w
//H/8v/z//L/8v/y//L/8P/w//D/8P/y//P/9P/0//T/9P/0//P/8//z//P/8//y//L/
8f/x//P/8//z//T/9P/0//X/9f/1//X/9f/1//b/9v/4//j/+P/6//v//P/8//3//v8B
AAIABAAGAAkACwAKAAwADAAPABEAEwAVABQAFQAWABYAGAAYABgAGAAXABcAFwAWABUA
FAATABMAEAAPAAwADAALAAkACAAGAAQAAgABAP///f/9//z/+//4//f/9v/1//b/9f/1
//T/8//y//H/8P/w//D/8P/w//L/8v/y//L/7//v/+//7//t/+3/7f/t/+3/7f/t/+z/
7P/s/+z/7P/s/+z/7P/s/+7/7f/t/+3/7f/t/+7/7v/s/+z/7P/t/+//7//v/+//8P/w
//H/8f/x//H/8v/y//P/8//z//T/9v/3//f/9//3//f/9//3//n/+f/6//r/+f/5//j/
9//5//n/+f/5//n/+P/3//b/9v/2//X/9f/2//b/9v/3//X/9f/1//X/9P/0//T/9f/z
//P/8//z//L/8v/y//L/9P/2//X/9P/z//L/8P/w//D/8P/y//L/8v/y//D/8P/w//D/
8P/v/+//7//y//L/8v/x/+//7//v/+//8v/y//L/8//x//P/9P/0//T/9f/1//X/9v/2
//b/9v/2//b/9v/2//b/9v/2//j/+P/4//j/+f/5//n/+P/4//j/9//3//f/9//3//b/
9f/0//P/8//w/+//7//v/+//7f/t/+7/7v/w//D/8P/w//D/8P/y//D/7//w/+//6f/m
/+7//v8VADUAVQB6AKQAywDlAP0AEgEbAREB5QCWAEEAEgAKAAEA8f/n/+P/3v/c/9//
5P/p/+7/7v/s/+z/7P/t/+3/6//p/+v/7f/s/+z/7P/s/+3/7v/u/+7/7v/u/+7/7v/u
/+7/7v/w//D/8P/w//D/8f/x//H/7//v/+//7//y//L/8v/y//L/8v/y//L/8v/z//T/
9P/y//L/8v/x//P/8//z//P/8v/y//H/8f/x//H/8f/y//D/8P/x//H/8//z//P/8//0
//T/9v/2//b/+P/5//r/+v/7//z///8AAAIABAAHAAgACAALAAwADgAPABAAEQASABMA
FAAUABQAFAAUABQAFwAXABcAFgAVABQAEwATABAADwAMAAwACwAJAAgABgAEAAIAAQD/
//3//f/8//v/+P/3//b/9f/0//P/8//y//P/8v/x//D/7//u/+3/7P/s/+z/7P/s/+3/
7f/t/+3/6//r/+v/6//r/+v/6//q/+r/6v/q/+r/6v/q/+r/6v/q/+n/6f/p/+f/5//o
/+j/6P/o/+j/6f/r/+v/6//r/+z/7P/t/+3/7f/t/+7/7v/u/+3/7P/s/+z/7f/t/+3/
7//v/+//7//v/+//8P/w//D/8f/x//H/8f/x//H/8f/w//D/8P/w//L/8v/x//H/8v/y
//L/8//y//H/8P/v//D/8P/w//H/8f/x//H/8f/w//D/8P/w//D/8P/w//H/7//u/+7/
7v/u/+7/8P/w//D/8P/w//D/8P/w/+7/7v/u/+7/8P/v/+//7//u/+7/7v/t/+//7//v
/+//8P/w//D/8f/x//P/9P/0//T/9f/1//X/9v/2//b/9v/0//T/9P/0//T/9P/0//b/
+P/4//j/+f/3//f/9v/2//T/8//z//P/9f/1//T/8//y//H/8f/u/+3/7f/t/+3/7f/t
/+7/7v/u/+7/7v/u//L/8P/u/+7/7f/q/+n/5f/i/+j/+v8VADMAUQB0AKAAxwDhAPcA
CgETAQcB1wCIADMACAAAAPX/5//j/+H/3v/a/93/4P/j/+j/6v/o/+b/6P/p/+n/6f/p
/+n/6f/o/+j/6P/o/+n/6v/q/+j/6P/o/+j/6P/o/+j/6P/q/+r/6v/q/+j/6f/p/+n/
6f/p/+n/6f/s/+z/7P/s/+z/7P/s/+z/7P/t/+7/7v/s/+z/7P/r/+3/7f/t/+3/7P/s
/+v/6//t/+3/7f/u/+7/7v/v/+//7//v/+//7//u/+7/8P/w//L/9P/1//b/9v/3//j/
+//9//7///8BAAIAAgAFAAYACAAJAAoACwAMAA0ADgAOAA4ADgAOAA4AEQARABEAEAAP
AA4ADQANAAwACwAIAAgABQADAAIAAAD8//r/+f/3//b/9//3//f/9P/z//L/8f/u/+3/
7f/s/+v/6v/p/+j/6v/q/+r/6v/o/+j/6P/o/+n/6f/p/+n/6f/p/+n/6f/n/+f/5//m
/+T/5P/k/+T/5v/m/+b/5v/m/+X/5f/l/+X/5f/m/+b/5v/m/+b/5//n/+f/5//n/+j/
6P/p/+n/6f/p/+r/6v/t/+3/7f/u/+7/7//v/+//7v/t/+z/6//t/+3/7v/u/+7/7//v
/+//7//v/+//7//w//D/8P/w/+7/7v/t/+3/7v/u/+7/7//v/+//7//v/+7/7v/u/+//
7f/t/+3/7f/u/+7/7v/u/+7/7v/w//D/8P/w/+//7v/t/+z/7v/u/+7/7v/s/+z/7P/s
/+7/7f/t/+3/7v/u/+7/7f/t/+3/7f/t/+7/7v/u/+//8f/z//T/9P/0//X/9f/1//T/
9P/0//T/9v/2//b/9v/0//T/9P/2//b/9v/2//f/9//3//b/9v/2//X/9f/1//X/9f/0
//P/9P/z//P/8P/u/+3/7P/r/+3/7f/u/+7/8P/w//D/8P/w//D/8v/y//H/7v/t/+n/
5P/m//L/CwApAEcAagCUALsA1wDtAAABDQEHAeMAmgBDAAwAAgD9/+//5f/h/9z/2P/d
/+T/5//s/+7/7P/q/+r/6//t/+v/6//t/+3/7P/s/+z/7P/t/+7/7v/w//D/8P/w/+7/
7v/u/+7/7v/u/+7/7v/s/+3/7f/t/+3/7f/t/+3/7v/u/+7/7v/w//D/8P/w//L/8//0
//T/9P/0//T/8//y//H/8P/v//L/8v/x//H/8f/x//H/8v/w//D/8f/x//P/8//z//P/
9P/0//b/9v/4//r/+//8//3//f/9////AQACAAMABQAIAAgACwAMABAAEQASABMAFAAV
ABYAFgAUABQAFAAUABMAEwATABIAEwASABEAEQAQAA8ADAAMAAsACQAIAAYABAACAAEA
///9//3//P/7//r/+f/4//f/9v/1//X/9P/z//L/8f/w/+7/7v/u/+7/7v/u/+7/7v/t
/+3/7f/t/+3/7f/t/+3/6//r/+v/6v/q/+r/6v/q/+z/7P/s/+z/7P/r/+v/6//r/+v/
7P/s/+z/7P/s/+3/7f/t/+3/7f/u/+7/7//v//H/8f/y//L/8//z//P/9P/2//f/9//3
//b/9f/0//P/9f/1//b/9v/2//f/9//3//f/9//3//f/+P/4//j/+P/2//b/9f/1//X/
9v/3//n/+f/5//n/+f/3//b/9f/1//f/+//7//j/9v/2//b/9v/2//b/9v/2//b/9v/2
//b/+P/4//j/+P/6//n/+f/5//n/+P/3//X/9//3//f/9//6//r/+v/7//v//f/+//7/
/v////////8AAAAAAAAAAP7//v/+//7/AAAAAAAAAgAEAAQABAAFAAMAAwACAAIAAgAB
AAEAAQADAAMAAgABAP7//f/9//r/+v/7//z//f/7//v//P/8//z//P/8//z//P/8//7/
/v/9//r/9f/x//L/AAAaADcAVQB3AKIAyADlAP0ADwEaARUB8wCrAFYAIQAUAA4A///x
/+n/5f/k/+T/6f/u//P/9v/2//j/+P/4//f/9//3//f/9f/1//T/9P/0//X/9//5//r/
+P/4//j/+P/4//j/+P/4//r/+v/6//r/+v/7//v/+//7//v/+//7//r/+v/6//r/+v/6
//r/+v/6//v//P/8//r/+v/6//n/+v/7//z//f/+//7//f/9/////////wAA/v/+////
/////////////wIAAgAEAAQAAgAEAAUABgAKAAsADAAPABEAEgATABUAFgAWABkAGgAe
AB8AIAAhACAAIQAiACIAJAAkACQAJAAjACMAIwAiAB8AHgAdAB0AHAAbABgAGAAXABUA
FAASABIAEAAPAA0ACgAJAAcABQAFAAUABQAFAAQAAwADAAIAAQAAAP///v/+//7//v/+
//7//v/+//7/+//7//v/+//5//n/+f/5//n/+f/5//j/9v/2//b/9v/4//j/+P/4//j/
9//3//f/9//3//j/+P/4//j/+P/5//r/+//8//3//P/8//3//f/7//v//P/8//7///8A
AAIAAAABAAEAAQADAAMAAwADAAMAAwAEAAQAAgADAAMAAwAFAAUABQAFAAQABAAEAAQA
BAAEAAMAAwACAAIAAgADAAMAAwADAAMABAACAAIABAADAAIAAQAAAAIAAgACAAIAAgAC
AAIAAgAAAAAAAAAAAAAA////////AgACAAIAAQABAAEAAQABAAAAAAAAAAEAAQADAAQA
BAAGAAcABwAHAAgACAAIAAgACAAIAAgACAAGAAYABgAIAAgACAAIAAkACQAJAAgACAAK
AAkACQAJAAkACQAIAAcABgAFAAUAAgD//////////wEAAQACAAIAAgACAAIAAgACAAQA
BAACAAEAAAD9//f/9v/8/woAIwA/AF0AgACsANUA7wAHARgBIQEbAfMAqABXACgAHAAV
AAUA+f/z/+7/7P/t//T/+f/6//z//P/8//z//f/5//n/+//5//n/+P/4//j/+v/7//z/
/P/8//z//P/8//r/+v/6//r//P/8//z//P/7//v/+v/5//v/+//7//v//P/8//z//P/8
//z//P/8//z//f/+//7//v/+//7//f/9//3//f/9//7//v/9//3/+//7//v//P/8//z/
/f/9////////////AAAAAAIAAgACAAQABQAGAAYABwAIAAsACwAMAA0ADwAUABQAFwAY
ABgAGQAaABsAHAAdAB4AHgAeAB4AHgAeAB8AHwAfAB4AGwAaABkAGQAYABcAFAAUABEA
DwAOAAwACgAIAAcABQADAAMAAgABAAAA///+//3//P/7//v/+v/3//b/9f/0//b/9v/2
//b/9P/0//T/9P/z//P/8//z//H/8f/x//H/8//z//P/8v/x//D/7//u/+7/7v/u/+7/
8P/v/+//7//v/+//8P/w//D/8P/w//H/8f/x//H/8f/y//L/8//z//H/8f/y//L/8//z
//P/9P/0//X/9f/1//P/8//z//P/9P/1//f/+P/2//f/9//3//f/9//3//f/9v/2//b/
9v/4//j/9//3//T/9P/0//X/9f/1//X/9f/0//T/9P/1//P/8//z//P/8v/y//T/9P/0
//T/9P/0//T/9P/0//T/8v/y//L/8v/0//T/9P/0//T/8//z//P/9P/0//T/8//z//P/
8//z//T/9P/0//X/9//5//r/+v/5//n/+P/3//r/+v/6//r/+P/4//j/+P/6//r/+v/8
//z//P/8//3//P/7//n/+P/5//n/+v/7//n/+f/4//f/+P/3//f/9P/x//H/8f/x/+//
7//w//D/8f/y//P/9P/y//T/9P/0//P/8v/v/+v/6P/u/wAAHQA5AFcAfACqANEA6wAD
ARQBGwEJAdcAhAAzAA4ABgD9//H/6f/j/+D/4P/j/+j/7f/w//T/8v/w//D/8f/x/+3/
7f/t/+//7v/u/+7/7v/v//D/8P/w//D/8P/w//L/8v/y//L/8P/w//D/8P/w//H/8f/x
//P/8//z//P/9P/0//T/9P/0//T/9P/0//L/8//0//T/9v/2//b/9f/1//X/9f/1//T/
9P/z//P/9f/1//X/9v/2//b/9//3//f/9//3//f/+P/4//r/+v/6//z//f/+//7///8A
AAMABQAGAAcACQAMAAwADwAQABIAEwAUABUAFgAXABgAGAAYABgAGAAYABkAGQAZABgA
FwAWABUAFQAUABMAEAAQAA0ACwAKAAgACAAGAAUAAwD//////v/9//z/+//6//n/+P/3
//f/9v/3//b/9f/0//L/8v/y//L/8P/w//D/8P/x//H/8f/x/+//7//v/+//7//v/+//
7v/u/+7/7v/u/+z/7P/s/+z/7f/t/+7/7//t/+3/7v/u/+7/7v/u/+//7//v/+//7//w
//D/8f/x//H/8f/y//L/8f/x//H/8v/y//P/8//z//X/9f/1//X/8//z//T/9P/0//X/
9f/1//X/9f/1//X/9v/2//b/9v/2//b/9f/1//T/9P/0//X/9//3//f/9//0//T/9P/1
//f/9//3//f/9v/2//b/9v/2//b/9P/0//T/9P/0//T/9P/0//T/9P/0//T/9P/2//b/
9v/2//b/9f/1//X/+P/4//j/9//3//f/9//3//j/+P/4//n/+f/7//z//P/8//3//f/9
//7//v/+//7//v/+//7//v/9//z/+//8//3//v///wEA//////7//v8AAP////////3/
/f/8//v//P/7//v/+P/3//f/9//3//X/9f/2//b/9v/2//b/9v/2//b/9v/2//X/9P/v
/+v/7P/2/woAIwA/AGMAigC0ANcA8QAHARYBGwEFAc0AeAAtAA4ADAADAPf/8f/v/+z/
6v/t//L/9f/2//r/+v/2//b/9//3//f/9//3//n/+P/4//j/+P/5//r/+v/4//j/+P/4
//r/+v/6//r/+P/4//j/+P/4//n/+f/5//n/+f/5//n/+v/6//r/+v/8//z//P/8//r/
+//8//z//v/+//7//f/7//v/+//7//z//P/7//v//f/9//3//v/9//z//P/7//3//f/9
//3//f/8//3//P/6//z//f/+/wIAAwAEAAcABQAGAAcACQAMAAwADwAQABIAEwAUABUA
FAAVABYAFgAYABgAGAAYABcAFwAXABYAFwAWABUAFQASABEADgAOAAkABwAGAAQAAwAC
AAIAAQD9//3//P/7//r/+f/4//f/9v/1//X/9P/z//L/8f/w//D/8P/w//D/7v/u/+7/
7v/v/+//7//v/+3/7f/t/+3/7f/t/+3/7P/u/+7/7v/u/+7/7v/u/+7/7v/t/+3/7f/r
/+v/7P/s/+7/7v/u/+//7f/t/+3/7f/w//D/8f/x//H/8f/y//L/8//z//P/9P/y//P/
8//z//X/9f/1//X/8//z//T/9P/2//f/9//3//f/9//3//f/9v/2//b/9v/3//j/+P/5
//b/9v/2//f/+f/5//n/+f/6//r/+v/7//3//f/9//3//P/8//z//P/8//z//P/9//v/
/f/8/w==
         </WaveFormData>
      </LeadData>
   </Waveform>
</RestingECG>
