# Supplementary material for: Detection of Left Atrial Enlargement Using a Convolutional Neural Network-Enabled Electrocardiogram
Source: Front Cardiovasc Med. 2020 Dec 17;7:609976. doi: 10.3389/fcvm.2020.609976 (PMC7773668; doi:10.3389/fcvm.2020.609976)
Supplement: Supplementary file 5 [file Data_Sheet_5.ZIP › normal4/1802036110_7649_0000002N.XML]

<?xml version="1.0" encoding="Windows-1252"?>
<!DOCTYPE RestingECG SYSTEM "restecg.dtd">
<RestingECG>
   <PatientDemographics>
      <PatientID>1802036110</PatientID>
      <PatientAge>66</PatientAge>
      <AgeUnits>Years</AgeUnits>
      <Gender>Female</Gender>
      <PatientLastName>linshuxia</PatientLastName>
   </PatientDemographics>
   <TestDemographics>
      <DataType>Resting</DataType>
      <Site>1</Site>
      <AcquisitionDevice>MAC55</AcquisitionDevice>
      <Status>Unconfirmed</Status>
      <Priority>Normal</Priority>
      <AcquisitionTime>10:35:56</AcquisitionTime>
      <AcquisitionDate>08-11-2017</AcquisitionDate>
      <CartNumber>1</CartNumber>
      <AcquisitionSoftwareVersion>009C</AcquisitionSoftwareVersion>
      <XMLSourceVersion>MAC5000 v1.0</XMLSourceVersion>
   </TestDemographics>
   <RestingECGMeasurements>
      <VentricularRate>71</VentricularRate>
      <AtrialRate>71</AtrialRate>
      <PRInterval>160</PRInterval>
      <QRSDuration>64</QRSDuration>
      <QTInterval>404</QTInterval>
      <QTCorrected>439</QTCorrected>
      <PAxis>38</PAxis>
      <RAxis>70</RAxis>
      <TAxis>42</TAxis>
      <QRSCount>12</QRSCount>
      <QOnset>231</QOnset>
      <QOffset>263</QOffset>
      <POnset>151</POnset>
      <POffset>200</POffset>
      <TOffset>433</TOffset>
      <ECGSampleBase>500</ECGSampleBase>
      <ECGSampleExponent>0</ECGSampleExponent>
   </RestingECGMeasurements>
   <Diagnosis>
      <Modality>Resting</Modality>
         <StatementCount>2</StatementCount>
         <LabelText>12SL ��ϳ���</LabelText>
      <DiagnosisStatement>
         <StmtFlag>ENDSLINE</StmtFlag>
         <StmtText>�������</StmtText>
      </DiagnosisStatement>
      <DiagnosisStatement>
         <StmtFlag>ENDSLINE</StmtFlag>
         <StmtText>���� ECG</StmtText>
      </DiagnosisStatement>
   </Diagnosis>
   <Waveform>
      <WaveformType>Rhythm</WaveformType>
      <WaveformStartTime>0</WaveformStartTime>
      <NumberofLeads>8</NumberofLeads>
      <SampleType>CONTINUOUS_SAMPLES</SampleType>
      <SampleBase>500</SampleBase>
      <SampleExponent>0</SampleExponent>
      <HighPassFilter>16</HighPassFilter>
      <LowPassFilter>150</LowPassFilter>
      <ACFilter>NONE</ACFilter>
      <LeadData>
         <LeadByteCountTotal>10000</LeadByteCountTotal>
         <LeadTimeOffset>0</LeadTimeOffset>
         <LeadSampleCountTotal>5000</LeadSampleCountTotal>
         <LeadAmplitudeUnitsPerBit>4.88</LeadAmplitudeUnitsPerBit>
         <LeadAmplitudeUnits>��V</LeadAmplitudeUnits>
         <LeadHighLimit>2147483647</LeadHighLimit>
         <LeadLowLimit>268435456</LeadLowLimit>
         <LeadID>I</LeadID>
         <LeadOffsetFirstSample>0</LeadOffsetFirstSample>
         <FirstSampleBaseline>0</FirstSampleBaseline>
         <LeadSampleSize>2</LeadSampleSize>
         <LeadOff>FALSE</LeadOff>
         <BaselineSway>FALSE</BaselineSway>
         <ExcessiveACNoise>FALSE</ExcessiveACNoise>
         <MuscleNoise>FALSE</MuscleNoise>
         <LeadDataCRC32>3483535631</LeadDataCRC32>
         <WaveFormData>
EAAQABAAEAASABQAFgAYABcAFgAVABQAFgAYABoAHAAeAB4AHgAeAB4AHgAeAB4AIQAi
ACMAJAAiACIAIgAiACQAJAAkACQAIwAiACEAIAAcABoAGAAWABUAFAATABIADgAMAAoA
CAAHAAYABQAEAAEAAAD///7//f/8//v/+v/7//z//f/+//z/+v/4//b/+P/4//j/+P/2
//b/9v/2//b/9v/2//b/+P/4//j/+P/3//b/9f/0//b/9v/2//b/9P/0//T/9P/0//T/
9P/0//X/9v/3//j/9v/2//b/9v/2//b/9v/2//j/+P/4//j/9//2//X/9P/1//b/9//4
//f/9v/1//T/9f/2//f/+P/3//b/9f/0//X/9v/3//j/+v/6//r/+v/4//j/+P/4//j/
+P/4//j/9//2//X/9P/2//b/9v/2//j/+P/4//j/9//2//X/9P/2//b/9v/2//T/9P/0
//T/9P/0//T/9P/1//b/9//4//f/9v/1//T/9P/0//T/9P/1//b/9//4//X/8//y//D/
8v/y//T/9//2//X/9v/1//f/9//3//f/8//1//f/+P/3//f/9//5//z//P/8//z//v//
//7//v8DAAMAAgABAP7//v/+/wAAAwAGAAYAAwD//wIAAwADAAAA/v/+//3//v/6//f/
9f/0//T/9f/2//P/8f/w/+//8f/x//L/8//x//H/8f/x/+7/7v/w/+7/8P/w//H/8f/w
/+//7v/s/+//8P/w//H/7//y//P/9P/1//b//f8FAAoADgAYACYAMQA+AE0AWQBcAFkA
TwA8ACAA/f/f/83/xf+9/7v/v//K/9T/2P/f/+f/5v/q//b/9v/z//P/8//z//P/8v/y
//H/8v/0//X/9v/1//T/8//y//P/9f/2//f/9f/1//b/9//5//n/+P/4//b/9v/2//X/
9f/1//X/9f/4//j/+P/3//j/9//3//r/9v/2//f/+f/6//j/+f/7//n/+f/7//z/+v/9
//v/+v/6//v//P/9//3/////////AAABAAIAAAAAAAMABAAEAAIAAwADAAUABAAEAAUA
BQAGAAkABgAFAAgACgANABMADQAOAA4ADwAQABEAEgATABUAFQAVABYAFwAYABcAFgAa
ABwAHQAeAB0AHQAeAB0AHQAdAB0AHgAgACAAHwAcABsAGwAaABgAGAAWABQAFQAPAA0A
DAAMAAkABgAEAAQAAQABAAAA///+//r/+//6//n/+P/4//f/9P/0//b/9//3//T/9P/1
//b/9P/1//j/9f/z//L/8//x//L/8//2//T/8v/y//L/9f/2//b/8//z//P/8//1//T/
8v/x/+//7v/v//L/9v/2//f/9v/5//f/8//1//X/9f/1//b/+f/3//f/9v/1//j/+f/3
//b/9//4//n/+P/2//b/9v/x//X/9//7//3/+v/7//f/+P/9//n/9//4//r/+f/4//r/
+P/4//f/9//4//b/9v/5//f/9//4//n/+v/6//b/9//3//f/9v/0//T/9P/1//f/+P/3
//j/+f/4//j/9//0//X/9f/2//f/9v/2//f/9//3//n/+f/3//n/+f/5//n/9v/1//T/
8v/2//n/+//9//X/+P/2//b/9v/2//j/+f/7//z/+f/2//X/9f/3//f/+f/5//f/9//3
//f/9//5//v//P/+////AAADAAEAAAD///7///8BAAEAAgAGAAcABwAHAAYABgAGAAgA
DQAQABAADQAGAAgACAAHAAgABgAGAAUAAgD+//v/+f/2//b/9//4//n/+f/6//v/+P/3
//f/9//1//X/9f/1//b/9v/4//b/9P/0//X/9f/2//f/+P/4//b/9v/1//X/9P/2//b/
9v/9/wQABwAHAA4AGgAkADIAQwBaAGkAawBmAGEAUwA4ABgA8//Z/9H/yf+5/7n/yf/S
/9j/5P/r/+//9v/8//r/+P/5//n/+f/5//j/+P/5//n/+//8//z//P/7//r/+f/4//v/
/f/+////+v/5//n/+f/9//3//P/8//7//v/+//3/+//7//v/+/8AAAAAAAD///z/+//7
//7//v/+////AQD///z//P/9//3//f///wAAAgAFAAMAAgABAAEAAQABAAUABwAHAAcA
BwAHAAcABAADAAUABQAEAAcACQAKAA0ACAAIAAkACQANABEADwAPAA4ADgAPABMAEAAS
ABMAFQAYABkAGgAbABkAGQAZABoAHQAgACEAIgAhACIAIgAiACAAIQAjACMAJQAlACUA
JgAkACQAIwAgAB4AHwAfAB4AHQAaABcAFwATABEAEAAQABAADgANAA4ACQAHAAQAAQAC
AAAAAwAEAAEAAAAAAP//+f/4//n/+f/8//r/+//9//v/+P/4//r/+P/3//f/+f/4//j/
+P/6//j/9v/2//b/+v/8//3/+//5//f/9f/1//f/+P/6//v/+f/3//f/+P/2//f/9v/5
//r/9//6//v/+P/3//f/+f/4//n/+f/5//3//f/6//j/+P/6//z//P/+//7//v/5//n/
+f/7//v//f////z//v8CAP3/+v/6//r/+f/4//r/+//8//z//f/8//r/+v/9//v/+//8
//3////+//n/+f/5//v//P/8//3//P/8//3//P/5//j/9//7//z//P/6//z/+//7//v/
+f/4//j/9//4//v//P/7/wEAAQD8//v/+v/5//j/+//7//z//P/6//j/+P/5//n/+f/7
//v/+f/5//n/+f/5//v//f/+/////////wEAAQAAAP///v8CAAUABgAIAAoACQAHAAUA
BQAGAAcACgANABAAEAANAAoADAAMAAsACQAGAAUAAwADAAAA/v/9//n/+P/4//j/+v/5
//n/+f/2//X/9f/1//b/9//4//n/9//2//f/9P/2//b/9//3//f/9//3//b/9P/0//P/
8//0//j/+v/8//f//P/9//v/BAAUACAALAAzAEIAWQBjAFwAVQBRAEYALgATAPf/2//J
/7//u/+//8r/0P/a/+f/7//0//b/9v/4//f/9//3//f/9v/2//f/9//1//b/9v/2//b/
9v/2//b/9v/3//f/9//3//f/+P/5//n/+f/4//j/9v/2//b/9f/4//n/+v/7//3//P/7
//n/9v/1//X/+P/4//j/+f/7//r/9v/1//X/9//3//n/+v/5//v/+P/2//X/9f/1//X/
+v/9//7////+//3//P/4//j/+//8//z//v//////AQAAAAAAAQABAAUACQAHAAcABwAG
AAYACQAFAAgACgANAA4ADwAQABEADwAPAA8AEAATABYAFwAYABgAGAAXABYAFwAZABwA
HQAbABsAGwAcABwAHAAbABgAGQAbABwAHAAaABYAEgARAA4ADQANAA4ADwAMAAoACgAE
AAMAAQD//wAA/v8BAAIA///+//7//f/4//j/+v/7//z/+v/7//3/+//4//j/+v/9//3/
/v8BAP3//P/7//z//f/8//3//v/9//7//v/7//3//f/9/////f/8//z/+//6//n/+v/8
//3//////wMAAwD//wEAAQAAAP////8BAAIAAwADAAMAAwADAAAA/v8CAAQABgAGAAgA
CAAIAAMABAADAAQAAwAEAAcABQAIAAsABQABAAAAAwADAAMABgAIAAgABwAHAAQAAgAC
AAUABwAHAAgACQAIAAYAAAD//wMABwAKAAwACQAGAAQAAwADAAEAAQABAAQABgAHAAYA
BQADAAIAAQACAAIAAwADAAMABQAFAAMAAwAAAAIAAgACAAIAAwADAAQABAAEAAIAAgAD
AAEAAQADAAMAAwADAAMAAwABAAMABQAGAAcABwAHAAkACAAIAAgACAAOABEAEgAUABUA
EwAQAA0ADwAQABEAFAAVABgAGAAVAA4AEAAQAA8AEAAOAA4ADQALAAYAAgD///z//P/9
//7/AAD////////+//3//f/9//7///8AAAEA///+/////P/+//7///////////////7/
/v/+//3//f///wIAAwAEAAUACAANAA0AFgAmADQAPgBLAFwAZwBpAGQAYwBZAEAAFgD1
/+f/2//J/7//w//N/9L/3v/0////+//6/wAABgAAAP//////////AwAEAAYABwAFAAQA
AgAAAAIABAAGAAgABwAHAAYABQABAAEAAgADAAcABwAGAAYABAAEAAQAAwAEAAUABgAH
AAgACAAIAAcABQADAAIABAAEAAYACQANAAsABgAEAAMABAAFAAgACgAKAA0ACwAKAAkA
CQAJAAkADQAPAA8ADwANAA0ADQAKAAwADwAQABAAEAARABEAEwAQABAAEQARABQAGQAY
ABkAGQAYABgAGwAZABwAHgAhACEAIQAhACEAIQAhACEAIgAmACgAKAAoACgAKAAnACYA
KQArAC4ALwAsACsAKgAqACsALAAsACoAKAApACkAKAAkACAAHAAbABkAGQAaABwAGQAU
ABAADgAMAAsACQAHAAgABgAJAAoABQAEAAQAAwABAAIABQAHAAUAAAD+//3//v/8//3/
AAACAAEAAQADAP///v/9//7/AAD+//7//v///wAAAAD9//v/+//7//3/AAAAAAEAAQD9
//v/+//8//3//////wMAAQD9///////9//3//v8BAAQABQAFAAUABQADAP7/+v/9/wAA
AwAEAAYABgAGAAEAAQABAAMAAwADAAUAAgAEAAYAAQD+//7/AgADAAQACAAFAAQAAgAB
AAAA/v/+/wEAAgADAAUABwAFAAQA/////wMABQAGAAYABAACAAEAAQABAP///////wMA
BAAEAAIAAQD///7//f8BAAIABAAFAAIAAwACAP////////////8AAAEAAgACAAEAAQAA
AP//AAABAAQAAwABAAIAAgABAAMA/v8BAAIAAwAEAAMAAwAEAAQAAAD+//7///8BAAMA
BwAJAAUAAwABAP////8DAAcACgALAAsACwANAA0ADAALAAoADwARABEAEgAUABMAEQAP
ABAAEgAUABgAGQAaABgAEwAQABIAEgARABEAEAARABEADQAIAAQAAQD//wAAAgAEAAMA
AQAAAP///v/9//3//f8AAAEAAgADAAAA/v/+//r/+//8//7////////////+//z//P/7
//v//P8AAAIABAAFAAQABQARABwAJAAwAEAAUQBkAHEAcwBsAGUAVQA6ABgA9//l/9n/
yf/F/8n/yf/U/+b/8P/1//v//v/8//z//v///////////wIAAgADAAMAAAAAAP///v8B
AAIAAwAEAAEAAQAAAP///v///wEAAwAEAAMAAQAAAP7//v/+//3/AAABAAIAAwAFAAQA
AwABAAIAAQABAAQAAgACAAMABQACAP7//f/9////AQAFAAgABgAHAAMAAAACAAMABAAF
AAcACQAJAAkACAAHAAYAAgAFAAkACwAMAAsACwAKAAsACwAMAA4ADwARABUAEwATABIA
EgATABcAEwAWABgAGwAbABsAGwAbABwAHQAeACAAIAAiACIAIgAhACIAIgAiACQAJQAn
ACcAJQAlACUAJgAoACgAJwAkACYAJwAnACYAIgAeABoAGQAYABcAFwAYABYAEgAPAA4A
CgAJAAcABQAHAAQABgAGAAEAAAAAAP///v/+/wAAAQABAP7//v////3/+v/6//z//v/9
//3////7//r/+f/6//v/+v/7//z//P/8//v/9//4//n/+v/9//z//P/9//3/9//1//X/
9v/6//3//v8DAAAA+//8//v/+f/5//r//f/8//3//f/9//7//f/5//b/+//+/wEAAgAA
AAAAAAD7//3//f//////AQADAAAAAgADAP3/+f/4//7///8AAAQAAgAAAP3/+//7//r/
+/////3//f/+///////+//n/+f/+/wEAAwAEAAAA/v/9//3////9//3//f8BAAIAAgAA
AP3/+//6//n/+//8//7////9///////9//3//f/9//3/+////////v8AAP///v/9//z/
/////wAAAAD9//r/+f/5//r/+//+/////f/9//3//f/7//3///8AAAIAAwAEAAcABQAE
AAMAAgAHAAkACQAKAA8ADwAOAA0ADAAMAAwADgATABYAFgATAAwADgAOAA0ADAAKAAoA
CQAHAAIA/v/7//v//P/+/wAAAAD////////8//v/+//7//v/+//7//v//P/8//7//P/6
//r/+//7//z//f/+//7//P/8//v/+//5//z//f/+/wcAAgADAAkADgAWACYAOABFAFYA
aQBxAGwAYwBXAEAAJAAHAPH/4f/P/7//wf/P/9L/1P/k//P/9//2//7/AgD+//3//f/9
//3///8AAAIAAwACAAIAAQAAAP7//v/+//7/AAADAAUABwACAAEAAQABAAUABQAEAAQA
AgACAAIAAQD//////////wQABgAIAAkABgADAAEAAgABAAIABAAHAAcABAAEAAUABAAD
AAQABAAFAAkACAAIAAQAAwACAAEABQAHAAcABwAHAAcABwAEAAYACQAKAAoADAANAA0A
DwAMAAwADQANAA0AEQAPAA8AEAAQABEAFQARABQAFgAZABkAGQAZABkAFwAXABcAGAAb
AB4AHwAgAB8AIAAgACAAIgAjACUAJQAjACMAIwAkACQAJAAjACAAIgAjACMAIgAfABwA
GQAZABMAEQAQABAAEAAOAA0ADgAIAAUAAQD9/wAA/v8BAAIA/v/8//v/+f/4//j/+v/7
//v/+P/4//n/9//0//T/9v/3//f/+P/7//b/9v/2//j/+P/2//b/9v/1//b/9v/z//H/
8f/x//P/9v/2//f/9//1//P/8//0//P/9f/1//n/+f/1//f/9//0//P/8//1//b/9//3
//f/+f/5//b/9P/2//j/+v/6//r/+v/6//X/9//3//n/+f/5//v/+P/6//z/9//0//T/
9f/1//X/+P/6//r/+f/5//b/9P/0//f/9//3//j/+f/4//b/8P/v//H/8//0//T/8//y
//L/8//1//P/8//z//X/9v/2//T/8v/x//H/8f/y//L/8//z//P/9f/1//P/8f/x//H/
8f/x//H/8f/w//D/8f/x//H/7//v//H/7//3//T/9P/0//T/9P/y//H/8f/w//H/8P/x
//P/8P/v//D/7//x//H/8f/x//H/8//1//b/9P/z//L/8//3//j/+f/6//z//f/8//z/
AQABAAAA///+//7//v8AAAMABgAGAAMA/P/+//7//f/6//j/+P/3//f/9P/y//H/7P/s
/+3/7v/u/+3/7f/t/+3/7f/u/+//7v/t/+z/6//s/+z/7v/s/+7/7v/v/+//7v/t/+z/
6v/r/+z/7P/t/+v/7v/v//D/7//0//v/AwAGABAAIAAuADsATABbAFsAWABVAEcAJgAE
AOX/y/+9/7f/sf+7/8n/zP/O/9b/4f/p/+z/6v/q//D/7//v/+//7//u/+7/7//v/+//
8P/w//D/8P/w//D/8P/y//P/8//z//P/8//0//X/9v/1//P/8v/0//T/9P/z//X/9f/1
//X/9f/0//P/8f/z//P/9P/4//P/8v/y//P/9v/2//n//f/5//f/9//2//j/+//5//j/
+P/5//r/+//6//v/+v/5//v/+//7//j/+f/7//v/+v/8//3//f////r/+v/7//v/+///
//3//f///wAAAgAHAAAAAgADAAUABgAHAAgACQAHAAcABwAIAAoADAAMAAwAEAASABMA
FAASABMAFQAVABUAFQAVABYAFgAWABUAEgAQABEAEQAQABAADgAMAA0ACQAHAAYABgAC
AP7/+//6//j/9//1//P/8f/u//D/8P/v/+7/7v/t/+r/6v/s/+3/7f/q/+r/6//r/+j/
6P/q/+n/5//m/+f/5f/m/+f/6v/o/+b/5v/m/+j/6v/r/+n/6f/p/+n/6//s/+z/7f/t
/+v/6f/p/+r/6v/r/+r/7f/v/+v/7f/t/+v/6//s/+//7f/t/+z/6//v//H/8P/w//H/
8v/z//L/9P/0//T/7//v/+//8f/x//D/8f/t/+7/9f/x/+//8P/y//H/8P/y//L/8v/x
//H/8v/w//D/8//w/+//7//v//D/8P/s/+3/7f/v//D/8P/v/+7/7v/v//L/8f/y//P/
8//y//D/7P/t/+3/7v/v//D/8P/x//H/8f/z//P/8f/w/+//7v/t/+3/7f/t/+z/7f/v
//D/8f/w/+//8P/t/+//8P/w/+//8f/w//D/8v/0//L/8P/w//D/8P/z//P/9P/0//D/
7v/u/+//8f/x//P/8//x//H/8f/x/+3/7//x//L/9f/1//X/9//2//b/9v/2//f/+f/5
//r//f/9//z/+//6//r/+v/8////AgACAP//+v/8//z/+//6//j/+P/3//X/8P/s/+n/
6P/o/+n/6v/o/+f/5//n/+b/5f/l/+X/5f/l/+X/5f/m/+b/6P/m/+T/5P/l/+X/5f/l
/+X/5P/m/+b/5f/l/+X/6P/p/+r/6f/q//H/8//2/wAADgAeAC0APgBPAFcAVABRAEkA
OAAgAAEA4f/J/7v/sf+t/63/tv/I/9b/2//j/+z/7P/i/+L/5P/l/+b/5//r/+z/7v/v
/+3/7P/q/+j/6f/q/+v/7P/q/+v/6//r/+n/6f/q/+v/7//v/+7/7v/s/+z/7P/r/+3/
7f/t/+3/8P/w//D/7//s/+v/6//u/+//8P/y//X/8v/u/+3/7f/v/+//8f/y//D/8//x
//D/8P/x//L/8//z//X/9f/1//X/9f/1//L/9v/5//r/+v/5//n/+P/5//j/+P/5//n/
+f/9//v/+//5//j/+P/7//n//P/+/wEAAQABAAEAAQABAAEAAQACAAYACAAIAAgABwAI
AAgACAALAA0AEAARABAADwAOAA4ADQAMAAoABgAJAAsADAAMAAgABAAAAP///v/9//3/
/v/7//j/9v/2//L/8f/v/+3/7v/s/+//8P/s/+r/6f/n/+X/5v/p/+v/6//o/+j/6f/p
/+b/5v/o/+r/6f/p/+v/5//m/+X/5v/p/+j/6f/q/+j/6P/n/+P/5P/l/+b/6f/o/+j/
6f/p/+P/4f/h/+L/5f/n/+f/6//t/+n/6//r/+f/5f/k/+X/6f/r/+z/7f/s/+v/5//k
/+j/6v/s/+z/7f/u/+//6//q/+n/6v/p/+r/7f/r/+7/8f/r/+f/5v/s/+3/7v/y//H/
8P/u/+3/7P/q/+r/7f/v/+//8P/x//D/7v/o/+f/6v/t/+//8P/v/+7/7v/v/+3/6//r
/+v/6//s/+z/6v/s/+v/6//r/+7/7v/v/+//7f/v/+//7f/r/+v/6//r/+z/7f/u/+7/
6v/o/+n/6v/r/+z/7//v//D/8P/u/+z/7P/t/+v/6//t/+3/7f/t/+3/7f/r/+3/7//w
//H/8f/x//P/9P/0//T/9P/3//n/+f/6//3//f/8//v/+P/4//j/+v///wIAAgD///r/
/P/8//v//P/6//r/+f/2//L/7//t/+j/6P/p/+r/6//r/+z/7f/s/+v/6//r/+3/7f/t
/+3/6v/q/+z/6v/p/+j/6P/n/+r/6//s/+z/6//q/+j/5//p/+z/7f/u//P/9P/x//P/
/P8GABQAIgAtADwATwBVAFIATQBFAC4AEADx/9//0//B/63/p/+x/8L/zP/Q/9n/5//q
/+j/6v/s/+r/6f/o/+f/6//s/+7/7//u/+7/7f/s/+7/7v/u/+7/7P/t/+3/7f/s/+3/
7//x//L/8f/v/+7/7v/u/+7/7f/t/+3/7f/t//L/8v/y//H/8P/v/+//8v/w//D/8f/z
//H/7v/u/+//8P/x//T/9v/0//f/9f/0//L/8f/w/+//8v/1//b/9//1//X/9f/y//T/
9//4//j/+v/7//v//f/4//j/+f/5//z/AQAAAAEAAgACAAMABwAAAAIAAwAFAAgACQAK
AAsACQAJAAkACgANABAAEQASABMAFAAUABQAEgATABUAFQAVABUAFQAWABQAFAATABAA
EQATABQAFAARAA4ACwALAAkABwAGAAYABAAAAP3//P/4//f/9f/z//T/8v/1//b/8v/w
/+//7f/s/+z/7v/v/+//7P/s/+3/6//o/+j/6v/r/+v/7P/v/+r/6v/q/+z/6//o/+f/
5v/q/+z/7f/r/+r/6f/o/+n/6v/q/+v/6//p/+f/5//o/+n/6//r/+//7v/p/+r/6f/n
/+f/6P/r/+7/7//v/+//8P/v/+v/6P/q/+z/7v/u/+7/7v/u/+n/6//r/+3/7f/v//H/
7v/w//P/7f/p/+j/7f/t/+3/8P/u/+7/7f/t/+z/6v/q/+3/7f/t/+7/7//u/+z/5v/l
/+n/6//s/+z/7v/u/+//8f/v/+v/6f/n/+v/7P/s/+r/6P/n/+f/5//q/+r/6//r/+n/
6//r/+n/6//r/+v/6//p/+n/6f/o/+j/6f/p/+n/6f/p/+v/6f/p/+z/8P/t/+r/5//k
/+b/5//p/+r/6v/o/+j/6f/n/+f/6f/p/+v/6//r/+v/6P/p/+r/6v/t/+3/7f/v//D/
8P/w//D/8//1//X/9v/7//v/+v/5//f/9v/1//b/+f/8//z/+f/3//r/+//7//f/9P/z
//H/8v/u/+v/6f/k/+T/5f/m/+j/5//n/+f/5v/l/+X/5f/k/+P/4v/h/+P/5P/n/+b/
5P/k/+X/5f/l/+X/5f/k/+T/5P/j/+P/4f/k/+X/5v/p/+z/8f/1//z/CAASAB4ALQA+
AFMAXQBYAE0APwAqAAoA4f/H/73/tf+r/6n/s/+8/8L/zv/T/9n/4v/s/+7/5P/j/+P/
4//j/+L/4v/j/+P/5f/o/+r/7P/o/+b/5P/i/+X/5//o/+n/5//n/+j/6f/p/+n/6P/o
/+r/6v/q/+n/5v/l/+T/4//p/+r/6//r/+r/6f/p/+z/7P/s/+3/7//u/+r/6f/p/+f/
5//p/+r/7f/x//D/8P/t/+3/7f/t/+3/7//v/+//8f/x//H/7v/w//P/9P/0//T/9f/1
//f/8v/y//P/8//3//v/+f/5//v//P/+/wMA+//8//z//f///wEAAwAFAAMAAwADAAQA
BgAIAAgACAALAAwADAAMAAoACwANAA0ADQANAA0ADgAMAAwACwAIAAgACQAJAAgACgAI
AAYABwACAP///f/8//n/9v/0//T/8v/x/+//7f/s/+j/6f/o/+j/6P/p/+n/5f/k/+X/
5f/j/+D/4P/h/9//3P/c/97/3v/d/93/3//e/+D/4v/m/+P/3v/b/9j/2v/c/93/2//b
/9v/2//d/93/3P/c/9v/2f/Z/9v/3v/c/93/3P/f/93/2f/b/9v/2v/Z/9n/2//Z/9n/
2P/X/9z/3f/b/9r/2f/a/9v/2v/c/9z/3P/X/9f/1f/V/9P/1v/b/9v/4P/i/93/2v/a
/9v/2//b/97/4//m/+j/6//t/+z/7f/x/+7/7f/t/+3/8//2//X/+f/+/wEAAwAEAAUA
BgAIAAsADAALAAwADQATABgAHAAeAB4AHQAdAB0AHgAeAB8AHwAiACUAJgAlACcAJwAn
ACcAKgArACwALAAmACMAKwAqACgAKAAoACgAKwArACwALAAqACgAKAApACgAJwAoACcA
KAApACoAKwAoACkAKgAqAC4ALwAwADMANgA2ADYANgA3ADkAOQA6AD4APwA/AD8APAA8
ADwAPgBBAEQARABBADwAPgA+AD0AOgA4ADgANwA4ADQAMQAvACoAKAAnACYAKAApACsA
LQApACcAJgAlACMAIwAjACMAJQAmACkAKAAmACQAIwAhACIAIwAkACQAIgAiACEAIQAg
ACIAIgAiAC0ALgAnAC0AOABCAEgAUgBjAHoAiQCPAIwAgQBzAGIARgAlAA8A///r/+P/
5f/r//L/+v8EABMAHwAgABwAJAAoACMAIQAfAB0AHgAeAB8AHwAhACIAIgAiACAAIAAg
ACAAIgAjACMAIwAeAB0AHQAdACEAIQAgACAAIgAiACIAIQAhACEAIQAhACQAJAAkACMA
IgAhACEAJAAkACQAJQAnACUAIgAiACMAIgAhACIAIgAkACcAJQAkACYAJwAoACkAKAAp
ACgAJwAoACkAKgAoACgAKwAsACwALAAtAC0ALwAqACoAKwArACsALwAtAC0ALgAuAC8A
MwAsAC4ALwAxADIAMwA0ADUANQA1ADUANgA4ADoAOgA6ADoAOgA5ADgAOAA5ADsAOwA9
AD0APQA+ADwAPAA7ADgAOAA5ADkAOAA5ADYAMwAzAC4AKwApACgAKQAmACQAJAAeAB0A
GwAZABsAGAAaABoAFQAUABQAEwAPAA4ADwAPABEADgAOAA8ADQAKAAoADAAKAAkACQAL
AAgACAAIAAoACAAGAAYABgAFAAYABgADAAMAAwADAAUABAAEAAUABQABAP////8AAAAA
AQAAAAMABQABAAMAAwACAAEAAQADAAMAAwACAAEABAAFAAMAAgACAAIAAgAAAAMABAAF
AAEAAQABAAMAAwABAAMAAAACAAcAAwABAAIABAADAAIABAAFAAYABgAHAAUAAgABAAMA
AwADAAQABQAGAAYAAgADAAIAAwADAAIAAwAEAAYACQAFAAEA///9/wEAAgACAAAAAQAB
AAIAAwACAAAA///9////AwAFAAUAAgABAAAA//8BAAAAAgACAAIAAgACAAEAAQAAAP//
/v///wEAAwADAAUABQADAAMAAwADAAEAAwAFAAYABgAFAAQABQAJAAoACwAMAA4ADwAO
AA4AEQARABAADwAOAA4ADgAQABMAFgAWABMADwASABMAEwARAA4ADQALAAoABgADAAEA
AQACAAQABgADAAEAAAD///7//f/9//3////////////9//z//f/6//3//v8AAAEA////
/////v/8//z/+//7//3/AAABAAIA///8////BwAUAB4AJgA0AEEASgBbAGkAZgBhAGMA
VgA0ABMA8//b/8n/v/+9/8X/0v/e/+b/7//z//T/+P/8//z//f/9//3//f/+//7/////
//7//v/9//z//v8AAAIABAACAAEA///9//7///8BAAMAAgABAP///v/+//7//v/9/wkA
CQADAA==
         </WaveFormData>
      </LeadData>
      <LeadData>
         <LeadByteCountTotal>10000</LeadByteCountTotal>
         <LeadTimeOffset>0</LeadTimeOffset>
         <LeadSampleCountTotal>5000</LeadSampleCountTotal>
         <LeadAmplitudeUnitsPerBit>4.88</LeadAmplitudeUnitsPerBit>
         <LeadAmplitudeUnits>��V</LeadAmplitudeUnits>
         <LeadHighLimit>2147483647</LeadHighLimit>
         <LeadLowLimit>268435456</LeadLowLimit>
         <LeadID>II</LeadID>
         <LeadOffsetFirstSample>0</LeadOffsetFirstSample>
         <FirstSampleBaseline>0</FirstSampleBaseline>
         <LeadSampleSize>2</LeadSampleSize>
         <LeadOff>FALSE</LeadOff>
         <BaselineSway>FALSE</BaselineSway>
         <ExcessiveACNoise>FALSE</ExcessiveACNoise>
         <MuscleNoise>FALSE</MuscleNoise>
         <LeadDataCRC32>1895251639</LeadDataCRC32>
         <WaveFormData>
AAAAAAAAAAABAAIAAwAEAAQABAAEAAQABQAGAAcACAAIAAgACAAIAAoACgAKAAoACwAM
AA0ADgAOAA4ADgAOAA8AEAARABIAEgASABIAEgARABAADwAOAAwADAAMAAwACQAIAAcA
BgAFAAQAAwACAAEAAAD///7//f/8//v/+v/6//r/+v/6//j/+P/4//j/+v/6//r/+v/4
//j/+P/4//j/+P/4//j/+v/6//r/+v/5//j/9//2//f/+P/5//r/+P/4//j/+P/4//j/
+P/4//r/+v/6//r/+P/4//j/+P/5//r/+//8//r/+v/6//r/+P/4//j/+P/5//r/+//8
//v/+v/5//j/+f/6//v//P/6//r/+v/6//j/+P/4//j/+v/6//r/+v/4//j/+P/4//j/
+P/4//j/+P/4//j/+P/4//j/+P/4//j/+P/4//j/9v/2//b/9v/4//j/+P/4//b/9v/2
//b/9v/2//b/9v/4//j/+P/4//f/9v/1//T/9f/2//f/+P/2//b/9v/2//T/9P/0//T/
9P/1//X/9v/2//X/9f/0//X/9v/4//r/+///////AQABAAAAAAD//wAAAQADAAQAAwAF
AAcABgAIAAgABgAGAAcABwAHAAUAAwACAAEAAAAAAAEAAgACAAAA/v/8//r/+f/2//T/
8v/w//D/8P/w/+7/7v/u/+7/7v/u/+//7//u/+7/7v/t/+3/7v/u/+//7f/t/+3/7v/t
/+3/7f/t/+z/7f/u/+//7//u/+z/6//r/+7/8v/5/wAAAgABAAgAFwAuAEUAVgBfAGkA
cgBuAF8ASQA1ACMAGAAUAA0AAgD9////AAAAAPv//P/8//v/+//4//b/9v/3//b/9f/0
//P/8v/z//T/9v/0//T/9P/0//T/9P/0//T/9f/1//b/9v/1//T/8//z//T/9P/1//b/
9v/1//T/8//0//T/9P/0//X/9f/2//f/9v/3//b/9f/2//b/9//3//X/9//3//f/9//3
//f/9//5//n/+v/6//j/+P/5//n/+//7//v/+//5//n/+f/5//z//P/9//3/////////
///+/////v/9////AAABAAIAAAAAAAIAAwADAAMAAwADAAUABgAGAAYABwAHAAcABwAI
AAkACgALAAkACgALAA0AEAAQABAAEAASABIAEgATABIAEgARABAAEgARABAADwAOAA4A
DgANAAoACQAHAAcABQAFAAUABQACAAAA///+/////////////v/8//v/+//9//3/+//7
//z//P/8//3//P/7//r/+v/8//v/+//7//n/+f/6//v/+f/5//n/+P/5//n/+v/7//v/
+//6//n/+//7//v/+//5//n/+//8//z//P/8//v//P/7//v//P/7//v/+//6//v//P/7
//z/+//7//v//P/8//3//f/7//z//P/9//7//v/+//3//P/9//3//f/+//z//P/8//3/
+//7//v/+//6//v//P/9//3//P/7//v//P/7//v//P/7//r/+v/6//r/+v/6//j/+v/6
//r/+v/4//n/+f/5//r/+v/7//z/+v/6//r/+v/4//n/+f/3//r/+v/7//3//P/8//v/
+v/8//v/+//6//z/+v/6//r/+v/6//z//P/8//z/+//7//r/+v/5//n/+v/6//z//P/9
//7//f8BAAEAAwAGAAYABwAHAAcABwAIAAgACgANABAAEAAQABAADgAOAAwACwAKAAcA
BwAIAAkACgAJAAkACQAIAAcABgAFAAQAAgD+//v/+P/3//b/9f/0//X/9v/3//j/9//2
//b/9f/z//T/9f/1//X/9v/2//f/9f/1//X/9v/3//f/9//3//X/9f/1//X/9P/0//P/
8//3//r//v8BAAYACAALABgAMQBKAFsAZABrAHUAdgBsAFsASwA7AC0AJAAcAA8AAgAB
AAUABgAGAAcABgAEAAMAAwABAP7//f/9/////////////f/9//3//v/8//z//P/8//7/
/v/+//7/+//7//z//P/8//z//P/9//3//P/8//z//f/9//3//f/+//7//v/+//7//f/9
//3///8BAAEAAQABAAAAAAD///3/////////AQABAAEAAQD/////AAAAAAIAAgADAAMA
AwADAAMAAwABAAEAAQABAAIAAgADAAMAAwADAAMAAwAFAAcABwAHAAYABgAGAAYABgAG
AAgACQALAAsACwALAAkACgAKAAoADgAPABAAEQARABEAEQARABAAEAAQABEAFQAWABcA
GAAXABYAFQAVABcAGAAYABgAFgAVABQAEwAQABAAEAAPAA4ADQALAAsACAAHAAYABQAH
AAYABgAGAAYABQAEAAMAAgAAAP////8AAAEAAAABAP7//v/+////////////AAD+//3/
/f/9//3//f/+////AQABAAEAAAD+//3//f/9//7////////////////////9//3///8A
AAAAAAAAAP///v/9//3//v/+////AAAAAAIAAgAAAAAA////////AAACAAMAAwABAP//
/v/+//7///8AAAAAAAAAAP///v/+//7//v/+///////////////7//v/+//7//z//P/8
//3////9//z//P/6//r/+//8//7//v/+//z/+v/6//r/+v/6//v/+//7//v/+v/6//r/
+P/4//j/+P/5//v//P/7//v/+v/4//r/+v/6//r/+v/6//r/+v/5//n/+P/4//v/+//8
//z/+v/6//v//P/9/wEAAQADAAYABgAHAAcABQAFAAYABgAGAAkADAAMAAwADAAKAAoA
CQAJAAkABwAGAAYABgAGAAMAAwADAAIAAgACAAIAAgD+//r/9//0//L/8v/y//L/9P/0
//T/9P/x//D/8P/v//H/8v/z//P/8v/y//H/8f/v/+//7//w//P/8//z//P/8f/x//H/
8f/0//T/8//z//H/8P/y//n//P8AAAUACgAXAC4ASQBYAF0AYwBuAHIAZwBTAD8ALwAg
ABYADwAGAP3///8EAAQAAQAAAP7/+//7//r/+P/4//n/+f/5//n/+f/2//X/9P/0//b/
9v/2//b/9v/2//b/9v/z//P/9P/0//X/9v/3//n/9//2//b/9v/3//f/9//3//j/+P/4
//j/9v/1//X/9f/3//n/+f/5//n/+P/4//f/9//5//n/+f/5//n/+f/5//f/9//4//j/
+v/6//v/+//5//n/+f/5//v/+//7//v//P/8//3//f/7//v/+//7//z///8AAAEAAQAA
AP///v/+//7/AAABAAMAAwADAAMAAwAEAAQABAAGAAcACAAJAAkACQAJAAkACwAMAA0A
DwAOAA4ADgAOAA4ADgAOAA8AEQASABIAEgAQAA8ADgANAAwADAAMAAsACgAJAAcABwAE
AAMAAgABAAEAAAAAAAAA/f/7//n/9//4//j/+f/7//v/+//5//n/9v/2//b/9//5//n/
+f/6//j/9//3//f/9//3//j/+f/5//n/+f/4//j/9//3//f/+P/5//n/+f/3//f/9//3
//f/9//5//r/+v/6//r/+f/2//X/9f/2//j/+f/6//r/+f/4//X/9P/2//f/+P/6//r/
+//7//n/9//2//b/9v/5//r/+v/6//j/9//2//b/+P/4//j/+f/5//n/+f/5//f/9//3
//f/+P/4//j/+f/3//X/9P/0//b/9v/3//j/+P/4//j/9v/0//T/9P/0//X/9//4//n/
+P/2//X/9P/2//b/9v/2//b/9//3//X/9f/0//T/9P/0//T/9v/2//b/9v/z//P/8v/y
//T/9f/3//j/9v/2//f/+P/7//////8BAAAAAAABAAEAAQABAAIAAgAEAAcACgAKAAkA
CAAFAAQABQAFAAUAAwACAAIAAgACAP////////7//v/+//7//v/7//b/8v/u//D/8P/w
//D/8P/w//D/8P/v/+7/7v/t/+3/7v/v/+//7P/s/+v/6//t/+3/7f/u/+//7//v/+//
6//r/+v/6//u/+7/7f/t/+3/7v/0//n//P8AAAcAEgApAEIAUQBYAF8AawBwAGYAUwBB
AC0AHQAWAA4AAwD8//v/AQACAAAA///+//z/+f/3//b/9P/0//X/9f/1//X/9f/z//P/
8//0//b/9v/2//b/9P/0//T/9P/z//P/9P/0//b/9v/2//f/9f/0//T/9P/3//f/9//3
//b/9v/2//b/+P/3//f/9//3//n/+f/5//f/9v/2//X/9//5//n/+f/3//f/9//3//f/
9//4//j/+v/6//v/+//5//n/+f/5//v/+//7//v/+v/6//v/+//7//v/+//7//z///8A
AAEAAQAAAP///v8AAAAAAgADAAMAAwADAAMAAwAEAAQABAAIAAkACgALAAoACQAIAAcA
CQAKAAsADQAOAA4ADgAOABAAEAAQABEADwAQABAAEAAOAA0ADAALAAwADAAMAAsACAAH
AAUABQACAAEAAAD//wEAAAAAAAAA/P/7//r/+f/7//r/+v/7//n/+f/3//f/+P/4//j/
+f/5//n/+f/6//j/9//3//f/9v/3//n/+//5//n/+f/4//j/9//3//f/+v/7//v/+//6
//n/+P/3//b/9//6//z/+v/6//r/+f/6//n/+f/6//r/+//8//z/+//6//f/9v/4//n/
+v/8//r/+//7//n/+f/4//j/+P/7//z//P/8//r/+f/4//j/+v/6//r/+//5//n/+f/5
//f/9//3//f/+v/6//r/+//5//f/9v/2//j/+P/5//r/+P/4//j/9v/4//j/+P/4//j/
+f/5//n/9//2//b/9v/3//j/+f/6//j/+f/5//f/9//2//b/9//3//j/+P/4//b/9f/1
//T/9v/2//f/+P/2//b/9v/1//X/9P/2//b/9v/2//b/9v/2//b/9f/1//T/9P/3//f/
+P/4//b/9v/3//j/+v///wAAAwADAAIAAgABAAMAAwAEAAQABgAJAAwADAAJAAgABQAE
AAQABQAGAAUABAAEAAQABAABAAEAAQAAAAEAAAD///7/+v/2//P/8P/x//L/8//0//L/
8v/y//L/8f/w//D/7//x//L/8//z//D/8P/v/+//8f/x//H/8v/x//H/8f/x/+//7//v
/+//8P/w/+//7//v//L/9v/9/wIABgALABgALwBGAFMAWgBjAG0AbgBkAFMAQQAvACEA
GAAQAAMA+v/9/wMAAgAAAP///v/8//n/9//4//b/9v/3//n/+f/5//n/9f/1//X/9v/4
//j/+P/4//b/9v/2//b/9f/1//b/9v/4//j/+P/5//f/9v/2//b/9//3//f/9//4//j/
+P/4//r/+f/5//n/+f/7//v/+//5//j/+P/3//n/+//7//v/+f/5//n/+f/7//v//P/8
//z//P/9//3//P/7//r/+f/8//3//v///////v/+//3//f/9//3//f///wEAAQABAAAA
AAAAAAAAAgACAAQABQADAAMAAwADAAUABgAGAAYACAAJAAoACwAKAAkACAAHAAgACgAM
AA8ADwAOAA0ADAANAA4ADwARAA8AEAAQABAAEAAPAA4ADQAOAA4ADgANAAoACQAHAAcA
BAADAAIAAQABAAAAAAAAAPz/+//6//n/+v/6//v//f/7//v/+f/5//j/+P/4//n/+//7
//v//P/6//n/+f/5//n/+f/6//v/+f/5//n/+P/6//n/+f/5//r/+//7//v/+v/5//j/
9//2//f/+v/8//r/+v/6//n/+v/5//n/+v/6//v//P/8//r/+v/4//j/+//7//v//P/6
//v/+//5//n/+P/4//j/+//8//z//P/7//n/9//2//n/+v/7//3//P/7//r/+f/5//n/
+f/5//r/+v/6//v/+f/3//b/9v/4//j/+f/6//n/+P/3//T/9f/2//f/+P/4//n/+f/5
//f/9v/2//b/+P/4//j/+P/2//f/9//1//X/9P/0//X/9//4//j/9v/2//T/9P/0//T/
9f/2//f/+P/1//X/9P/0//X/9f/2//b/+P/4//n/+v/5//3//f///wIAAgADAAMAAQAB
AAIAAgAEAAcACgAKAAgACAAGAAYAAwADAAMAAQABAAIAAwAEAAEAAQABAAAA///+//3/
/P/6//b/8//w//D/8P/w//D/8v/y//L/8v/w/+7/7f/r/+3/7v/v/+//8P/w/+//7//t
/+3/7f/u//H/8f/x//H/7f/t/+3/7f/u/+7/7f/t/+//7v/w//f//P/+/wEADAAfADYA
SwBUAFsAZQBsAGYAVwBDADMAIwAYABIACQD+//n//f8AAP7//f/+//7/+//3//b/9P/0
//X/9f/1//X/9f/x//H/8f/y//L/8v/y//L/9P/0//T/9P/x//H/8v/y//T/9P/0//X/
8//y//L/8v/z//P/8//z//b/9v/2//b/9P/z//P/8//1//f/9//3//X/9P/0//P/8//1
//X/9f/1//X/9f/1//X/9f/2//b/+P/4//n/+f/3//f/9//3//f/9//3//f/+P/4//n/
+f/5//n/+f/5//n/+//7//v//P/8//z//P/8//z//v///wEAAQABAAEA//8AAAAAAAAE
AAUABgAHAAUABQAFAAUABQAGAAcACQAMAAwADAAMAAoACgAKAAsADQAOAA4ADgANAAsA
CQAHAAgACAAIAAcACAAHAAUABQAAAP///v/9/////v/+//7/+v/5//j/9//3//b/9v/3
//f/9//1//X/8v/y//L/8//1//X/9f/2//b/9f/1//X/8//z//T/9f/1//X/9f/0//T/
8//z//P/9v/3//f/9//1//X/9f/1//P/8//1//b/+P/4//j/9//0//P/8//0//T/9f/2
//b/9v/2//T/9P/1//X/9f/2//j/+f/5//f/9f/0//T/9P/3//j/+P/4//b/9f/0//T/
9P/0//T/9f/3//f/9//3//X/9f/1//X/9v/2//b/9//3//X/9P/0//T/9P/1//b/9v/2
//b/9P/y//L/8v/y//T/9f/1//X/8//y//L/8v/y//L/8v/y//T/9f/1//P/8//y//L/
8//z//T/9P/0//T/8//z//L/8v/y//P/9P/0//b/9f/0//P/8v/y//L/8v/y//L/8//z
//T/9P/z//P/8v/z//T/9v/4//n//f/9/////v/+//////8BAAEAAgACAAAAAwAGAAYA
CAAIAAYABgADAAMAAwABAAAAAAAAAAAAAQABAAEAAAD+//z/+v/4//f/9P/y//D/7v/u
/+7/7v/u/+7/7v/u/+7/7v/v/+//7v/u/+7/7f/u/+7/7f/t/+3/7f/t/+7/7f/t/+3/
7f/s/+3/7v/v/+//7v/s/+v/7f/y//b//f8AAAAABQASACcAQABRAFoAZQBvAHAAYgBR
AD0AKwAfABgAEgAHAP7///8BAAAA/v/7//r//P/7//v/+v/4//j/+f/2//X/9P/z//L/
8//0//b/9P/0//T/9P/1//b/9//4//f/9//4//j/9v/2//b/9//4//j/+f/6//r/+f/4
//f/+v/6//r/+v/6//n/+f/5//j/+f/4//f/+v/6//v/+//5//v/+//7//v/+//7//v/
+//7//z//P/6//r/+//7//3//f/9//3/+//7//v/+//+//7//////////////////f//
//////8CAAIAAgACAAAAAAACAAMABQAFAAUABQAFAAYABgAGAAYABwAIAAkACwALAAsA
CwAJAAoACwANAAwADAAMAAwADgAOAA4ADwANAA4ADgAOAA8ADwAPAA8ADAAMAAwACwAK
AAkABwAHAAUABQAFAAUABAACAAEAAAD///////////3//P/8//3//f/9//v/+//8//z/
/P/9//v/+//7//z//v/9//3//f/5//n/+v/7//3//f/9//z//v/9//3//f/8//3//f/9
////////////+//7//3//v/8//z//P/7//v/+//8//7//f/9//3//P/9//7//f/+//3/
/f/9//7//v///////f////7//v/+//7//v/9//z//f/9//3//v/8//z//P/9//v/+//7
//v/+v/7//z//f/9//z/+//7//3/+//6//r/+P/4//n/+v/8//z//P/6//r/+v/6//r/
+P/5//n/+f/6//r/+//8//r/+v/6//r/+v/7//v/+f/7//r/+v/7//r/+v/5//j/+v/5
//n/+P/4//j/+f/6//r/+v/6//n/+f/5//n/+v/6//j/+v/6//r/+v/6//r/+v/6//f/
9//2//b/+f/5//r/+v/5//j/+P/4//v//////wEAAAAAAAEAAQADAAMABAAEAAQABwAK
AAoACAAIAAYABgAGAAcACAAHAAQABAAEAAQAAwADAAMAAgADAAIAAQAAAP7/+v/3//T/
8v/y//L/8v/y//L/8v/y//H/8P/w/+//8f/y//P/8//w//D/7//v//H/8f/x//L/8f/x
//H/8f/v/+//7//v//L/8v/x//H/7//u//L/9//+/wIABwAOAB0ANABHAFQAWwBlAGwA
bABjAFEAPQArABwAFgANAAIA+////wQAAgABAAAA/v/5//f/9v/0//T/9f/3//f/9//3
//P/8//z//T/9v/2//b/9v/0//T/9P/0//P/8//0//T/9v/2//b/9//1//T/9P/0//X/
9f/1//X/9v/2//b/9v/2//X/9f/1//X/9//3//f/9//2//b/9f/3//n/+f/5//f/9//3
//f/9f/1//b/9v/3//j/+v/7//r/+f/4//f/+P/5//r/+//8//z//f/9//v/+//7//v/
/f////////////7//f/8//7//v8AAAEAAQABAAEAAQABAAIAAgACAAYABwAIAAkACAAH
AAYABQAHAAgACQALAAoACgAKAAoADAAMAAwADQANAA4ADgAOAA4ADQAMAAsACwAMAA0A
DQAKAAkABwAHAAQAAwACAAEAAQAAAAAAAAD9//v/+f/3//j/+P/5//v/+f/5//f/9//2
//b/9v/3//f/9//3//j/9v/1//X/9f/0//X/9//5//f/9//3//b/9P/z//P/8//2//f/
9//3//X/9f/1//X/9f/1//f/+P/2//b/9v/1//T/8//z//T/9P/1//b/9v/0//T/8v/y
//X/9f/1//b/9v/3//f/9f/1//T/9P/0//X/9v/2//b/9P/z//L/8v/0//T/9P/1//P/
8//z//P/8//z//P/8//2//b/9v/3//b/8//x//D/8v/y//P/9P/0//T/9P/y//L/8v/y
//L/9P/1//X/9f/0//L/8f/w//L/8v/y//L/8v/z//P/8f/x//D/8P/x//H/8v/y//L/
8P/w//D/8P/w//D/8v/y//L/8v/x//H/8P/w//P/8//0//T/8v/y//P/9P/z//f/9//5
//z//P/9//3/+//7//z//P/9/wEABQAGAAQABAACAAIAAQABAAEA//8AAAAAAAAAAP3/
/f/9//z//f/8//v/+v/2//L/7//s/+z/7P/s/+z/7P/s/+z/7P/r/+r/6v/p/+v/7P/t
/+3/6v/q/+n/6f/p/+n/6f/q/+v/6//r/+v/6f/p/+n/6f/q/+r/6f/p/+n/6v/s//H/
9v/4//3/CAAZADAARwBSAFkAYQBqAGYAWQBFADEAIQAWABAACQD+//f/+f/+//7//f/8
//r/9f/z//L/8P/w//H/8//z//P/8//v/+//7//w//D/8P/w//D/8v/y//L/8v/v/+//
8P/w//H/8v/z//X/9P/y//H/8P/x//H/8f/x//L/8v/y//L/8v/x//H/8f/z//X/9f/1
//P/8v/y//H/8f/z//P/8//1//X/9f/1//P/8//0//T/9v/2//f/9//1//X/9f/1//f/
9//3//f/+P/4//n/+f/3//f/9//3//n/+//7//v//P/8//z//P/8//z//v///wEAAQAB
AAEAAAAAAP///v8BAAMABQAHAAUABQAFAAUABQAGAAcACQAKAAoACgAKAAoACgAKAAsA
DQAOAA4ADgAOAA0ADAALAAoACgAKAAkACAAHAAUABQACAAEAAAD//////v/+//7//P/7
//r/+f/5//j/+P/5//n/+f/3//f/9v/2//b/9//5//n/+f/6//n/9//2//X/9P/1//f/
+f/5//n/+f/4//b/9f/1//X/+P/5//n/+f/3//f/9//3//X/9f/3//j/+P/4//j/9//2
//X/9f/2//j/+f/6//r/+P/4//b/9v/3//f/9//4//j/+f/5//f/9//2//b/9v/5//r/
+v/6//j/9//2//b/+P/4//j/+f/5//n/+f/5//f/9//3//f/+P/4//j/+f/5//f/9v/2
//b/9v/3//j/9v/2//b/9P/0//T/9P/0//b/9//3//f/9f/0//T/9P/2//b/9v/2//b/
9//3//X/9f/0//T/9f/1//b/9v/2//b/9f/1//T/9P/0//X/9v/4//b/9v/1//T/8//y
//P/9P/1//b/9f/1//T/9P/z//P/9P/0//b/9v/3//j/9//7//v//f/+//7//////wEA
AQACAAIAAAADAAYABgAHAAgABwAIAAYABQAEAAEAAgACAAIAAgABAAEAAQAAAP3//P/7
//r/+f/2//T/8v/x//D/7//u//D/8P/w//D/7//u/+7/7f/t/+7/7//v//D/8P/v/+//
7v/t/+z/7P/t/+3/7f/t/+z/7f/u/+//7//u/+z/6//v//D/9v/7//7//v8DAAwAIQA6
AE8AWgBjAGsAbgBoAFcAQwAzACUAHgAWAAsA/v/5//3//v/6//v//P/8//v/+f/2//T/
9P/1//X/9f/1//X/9f/1//X/9v/1//T/8//y//T/9P/0//T/8//z//T/9P/y//L/8v/z
//T/9P/1//b/9v/1//T/8//1//b/9//4//b/9f/1//X/9f/3//f/9//5//j/+P/3//b/
9//2//X/9v/3//j/+f/3//f/+P/4//j/+P/5//n/+f/5//n/+f/3//f/9//3//r/+v/7
//v/+//7//v/+//5//v/+//7//z//P/8//z//P/8//7///8BAAEAAQABAP//AAAAAAAA
AgADAAQABQAHAAcABwAHAAUABgAHAAkACgAKAAoACgAKAAoACgALAAsADAAMAAwADgAN
AAwACwAJAAgABwAFAAUABQAEAAUAAAD///7//f/9//z//P/8//z/+//6//n/9//2//b/
9//5//n/9//3//T/9P/0//X/9f/1//X/9v/4//f/9//3//P/8//0//X/9f/1//X/9P/0
//P/8//z//T/9f/1//X/9//3//f/9//z//P/9f/2//b/9v/2//X/9P/z//P/9P/y//P/
9P/0//X/9v/1//b/9f/1//X/9v/2//f/9//1//X/9P/0//T/8//0//T/9P/1//X/9f/2
//X/9P/z//P/9f/1//X/9f/z//P/8//z//L/8v/y//P/9f/z//L/8v/w//D/8f/y//P/
9P/1//T/8//y//H/8P/w//H/8f/x//P/8v/y//L/8P/w//D/8P/y//P/8//x//H/8P/w
//H/7//w//D/8P/y//P/8f/u/+7/7v/u/+7/7//w//H/8v/v/+//7v/u/+3/7f/u/+7/
8P/w//H/8v/x//X/9f/3//r/+v/7//v/+f/5//r/+v/6//3/AAAAAAIAAgAAAAAA/f/9
//3/+//8//z//P/8//n/+f/5//j/9//2//X/9P/0//D/7f/q/+n/6P/n/+b/5v/m/+b/
5v/n/+b/5v/l/+P/5P/l/+X/5f/m/+b/5//m/+X/5P/k/+f/5//n/+f/5f/l/+X/5f/k
/+T/4//j/+X/5v/q/+//8v/0//f/AgAXADAARQBQAFcAYQBmAF4ATwA7ACkAFwAMAAoA
AQD2//H/8//2//T/8//0//L/8f/v/+3/6v/p/+n/6//r/+v/6//p/+n/6f/q/+n/6P/n
/+b/5//o/+n/6v/n/+f/6P/o/+r/6v/q/+v/6//q/+r/6v/p/+n/6f/p/+z/7P/s/+z/
6v/p/+n/6f/r/+3/7f/t/+3/7P/s/+v/6f/r/+v/6//t/+3/7f/t/+v/6//s/+z/7P/s
/+3/7f/v/+//7//v/+3/7f/t/+3/8P/w//H/8f/v/+//7//v/+//8f/x//H/9P/0//T/
9P/y//L/9P/1//f/9//3//f/9f/2//b/9v/2//f/+P/5//r/+//8//3//P/8//z//f8A
AAAAAAAAAAAAAAAAAAEAAQACAAIAAgAEAAMAAgABAP7//v/+//3//v/9//v/+//2//X/
9P/z//P/8v/y//L/8P/v/+7/7f/r/+r/6v/r/+3/7f/r/+v/6P/o/+j/6f/p/+n/6f/q
/+z/6//r/+v/5//n/+j/6f/r/+v/6//q/+j/5//n/+f/6P/p/+n/6f/p/+n/6f/p/+f/
5//p/+r/7P/s/+z/6//o/+f/5//o/+r/6//s/+z/6v/q/+j/6P/n/+f/5//o/+r/6//r
/+n/6f/o/+j/6P/p/+r/6v/q/+r/6f/o/+j/5v/m/+b/5//p/+n/6f/p/+X/5f/l/+X/
5v/m/+b/5//p/+f/5v/m/+T/5P/l/+b/6P/o/+j/5v/k/+T/5P/k/+b/5//n/+f/5//m
/+b/5v/k/+T/5P/k/+b/5//n/+X/4//i/+L/4//j/+T/5P/k/+T/5P/i/+L/4v/i/+P/
4//i/+L/4//j/+T/5P/i/+L/4//k/+b/6//s/+//7//u/+7/7f/v/+//8P/w//D/8//2
//b/9P/0//L/8v/z//P/8//x/+7/7v/u/+7/7//v/+//7v/v/+7/7f/s/+n/5P/g/9z/
3v/e/97/3v/d/9z/2//a/9r/2v/b/9v/2f/a/9v/2//a/9r/2f/Z/9r/2//c/97/3v/d
/9z/2//b/9v/2//b/9z/3P/b/9v/1//a/97/5f/s//D/8//4/wUAGgAxAEIASQBRAFwA
XgBTAD0AKQAXAAoAAgD7//L/6//t//D/8P/r/+r/6v/n/+P/4//i/+P/5f/k/+P/4v/h
/+H/4f/h/+L/4v/i/+L/4v/g/+D/4P/g/+H/4f/i/+L/4P/g/+D/4f/j/+L/4v/i/+X/
5f/j/w==
         </WaveFormData>
      </LeadData>
      <LeadData>
         <LeadByteCountTotal>10000</LeadByteCountTotal>
         <LeadTimeOffset>0</LeadTimeOffset>
         <LeadSampleCountTotal>5000</LeadSampleCountTotal>
         <LeadAmplitudeUnitsPerBit>4.88</LeadAmplitudeUnitsPerBit>
         <LeadAmplitudeUnits>��V</LeadAmplitudeUnits>
         <LeadHighLimit>2147483647</LeadHighLimit>
         <LeadLowLimit>268435456</LeadLowLimit>
         <LeadID>V1</LeadID>
         <LeadOffsetFirstSample>0</LeadOffsetFirstSample>
         <FirstSampleBaseline>0</FirstSampleBaseline>
         <LeadSampleSize>2</LeadSampleSize>
         <LeadOff>FALSE</LeadOff>
         <BaselineSway>FALSE</BaselineSway>
         <ExcessiveACNoise>FALSE</ExcessiveACNoise>
         <MuscleNoise>FALSE</MuscleNoise>
         <LeadDataCRC32>2893541477</LeadDataCRC32>
         <WaveFormData>
/v/+//7//v/9//z/+//6//r/+v/6//r/+f/4//f/9v/2//b/9v/2//T/9P/0//T/8v/y
//L/8v/y//L/8v/y//L/8v/y//L/8//0//X/9v/5//r/+//8//7//v/+//7///8AAAEA
AgAEAAQABAAEAAYABgAGAAYACAAIAAgACAAGAAYABgAGAAgACAAIAAgACAAIAAgACAAI
AAgACAAIAAgACAAIAAgACAAIAAgACAAKAAoACgAKAAoACgAKAAoACgAKAAoACgAKAAoA
CgAKAAoACgAKAAoACgAKAAoACgAKAAoACgAKAAoACgAKAAoACgAKAAoACgAKAAoACgAK
AAoACgAKAAoACgAKAAoACgAKAAoACgAKAAoACgAKAAoACgAKAAoACgAKAAoACgAKAAoA
CgAKAAoACgAKAAoACgAKAAoACgAKAAoACgAKAAoADAAMAAwADAAKAAoACgAKAAoACgAK
AAoACgAKAAoACgAIAAgACAAIAAoACgAKAAoACAAIAAgACAAIAAgACAAIAAoACgAKAAoA
CAAIAAgACAAKAAoACgAKAAkACQAJAAoACwALAAsADQAPABAAEAAQAA0ADQAPAA8ADwAO
AA0ACgAFAAMAAwACAAEAAgABAAEA/v/+/wAAAgACAAIAAwAEAAcABwAHAAcABQAGAAgA
CAAIAAgACAAHAAcABwAHAAcABQAFAAYABgAFAAUABQAFAAcABwAHAAcACAAIAAcABwAH
AAcABwAHAAYABgAGAAYABgAGAAYABQAGAAQABAACAAIABAAGAAYABgAEAP3/9v/0/+//
5//j/+X/5//o/+j/5//o/+j/6P/o/+b/6P/s//P//P8EAAUABgAHAAcABwAHAAkACQAJ
AAoACQAJAAkACQALAAsACwALAAoACgAJAAkACwALAAsACgAKAAsACwALAAsACwALAAsA
CwALAAsACwALAAsACwALAAsACwALAAsACwALAAsACwALAAsACwALAAsACwAKAAoACgAK
AAoACgAIAAgACAAIAAgACAAIAAgABgAGAAYABQAFAAUABAAEAAQABAAEAAQABAAEAAQA
AgACAAEAAQABAP/////9//3//f/8//v/+//7//v/+v/6//j/+P/3//b/+P/3//b/9v/0
//T/8//y//T/9P/0//T/8f/x//H/8f/z//P/8//0//T/9P/1//b/9//4//n/+v/8//3/
/v/+//3//v//////AQACAAIAAgAEAAQABQAFAAUABgAGAAYABwAHAAcABgAGAAcABwAH
AAUABQAFAAUABwAHAAcABwAHAAcABwAHAAcABwAHAAgABgAFAAUABgAGAAYABgAGAAgA
CAAIAAgABgAHAAcABwAGAAYABgAGAAQABAAEAAQABAAEAAQABAAEAAQABAAEAAQABAAE
AAQABAADAAMAAwADAAIAAgADAAEAAQABAAEAAwACAAIAAgAAAAAAAQABAAEAAQD/////
AQABAAEAAQD//wAAAAAAAAIAAQABAAEA//////////8BAAAAAAAAAP7//v/+//7//v/+
//7//v/+//7//v/+//7//v/+//7//v/8//z//f/7//v/+//7//n/+f/5//n/+//8//z/
/P/6//n/+f/5//v/+v/6//r/+v/6//j/+P/4//j/+v/6//r/+v/6//r/+v/6//n/+f/5
//r/+//7//v//f/7//z//P/8//3//f///////f/8//v/+P/1//P/8//y//D/8P/u/+3/
6v/q/+z/7v/y//L/8//0//P/8//z//P/8//0//b/9v/2//b/9v/1//X/9f/1//X/9f/1
//b/9v/1//X/9f/1//X/9f/1//X/+P/4//f/9//1//X/9f/1//b/9v/2//b/+P/4//j/
9//2//T/9P/2//b/9v/2//b/8v/s/+P/4v/g/9f/z//P/8//0f/S/9D/0f/W/9j/2P/W
/9j/2P/e/+f/7v/y//X/9v/3//f/9//3//n/+f/5//r/+f/5//n/+f/7//v/+//7//r/
+v/5//n//P/9//7//v/8//3//f/9//3//f/9//3////////////9//3//f/9//3//f/9
//3//f/9//3//f////////////3//f/8//z//P/8//z//P/8//z//P/8//r/+v/6//r/
+v/6//r/+f/7//v/+v/6//j/+P/4//j/+P/4//j/9v/2//X/9f/1//X/9f/z//P/9f/0
//P/8//x//H/8P/w//L/8v/x//D/7v/t/+z/7P/s/+z/6//q/+r/6v/q/+r/6f/p/+n/
6f/r/+v/6//s/+z/7P/t/+7/7//w//H/8v/2//f/+P/4//f/+P/5//n/+//8//z//P/8
//z//f/9//3//v/+//7//////////v/+////////////////////////////////////
/////////////wAA/v/9//3//v8AAAAAAAAAAP7//v/+//7//v////////8AAAAAAAAA
AP7//v/+//7/AAAAAAAAAAD+//7//v/+//7//v/+//7//v/9//3//f/9//z//P/9////
///////////+//7//v/+//7////////////9//3//f/9//3//f/9//7//v/+//7//f/9
//3///////////////7//v/+//7//v/+//7//v/+//7//v/+//7//v/+//7//v/+//7/
AAD+//7////9//3//f/9//3//f/8//7//v/+//7//P/8//z//P/+//7//v/+//7//v/+
//7/////////AAD///////8BAAMABAAEAAQAAwADAAUABQADAAIAAQD+//n/9//3//b/
9v/2//T/8//w//D/8v/0//T/9P/1//b/+f/5//n/+f/5//r//P/8//z//P/8//v/+//7
//v/+//9//3//v/+//v/+//7//v//f/9//3//f/8//z/+//7//3//f/9//3//P/8//z/
/P/8//z//P/7//z//P/8//z/+v/6//r/+v/8//r/8//s/+7/7f/h/9n/2//b/9r/3P/f
/+D/4P/e/9z/3P/c/97/5f/u//T/+//+//3//f/9//3//v///wAAAgABAAEAAQABAAEA
AQABAAEABAAEAAMAAwAFAAUABQAEAAQABQAFAAUABQAFAAUABQAFAAUABQAFAAUABQAF
AAUABwAHAAcABwAFAAUABQAFAAcABwAHAAcABQAFAAQABAAGAAYABgAGAAYABgAGAAYA
AgACAAIAAgAEAAQABAADAAMAAwACAAIAAgACAAIAAgAAAAAAAAD+//7//f/9//3/////
//3//f/7//r/+f/5//n/+f/4//j/+P/4//f/9v/0//P/8v/y//T/9P/z//L/8v/y//L/
8v/x//H/8f/x/+//7//v//D/8v/y//P/9P/1//b/9//4//r/+//8//z//f/+////////
/wAAAAAAAAAAAAABAAEAAQACAAIAAgADAAMAAwACAAIAAwADAAMAAwADAAMAAwABAAEA
AQABAAMAAwADAAMAAQABAAEAAgACAAEAAQACAAIAAgACAAIABAAEAAQABAACAAMAAwAD
AAIAAgACAAIAAgACAAIAAgACAAIAAgACAAIAAgACAAIAAgACAAIAAgACAAEAAQABAP//
/v/+////AQABAAEAAQD///7//v/+/wAAAAABAAEAAQABAP//////////////////AAAA
AAAAAAD///////8BAAEAAQABAAAA/v/9//z//f/+////AAAAAAAAAAAAAP7//v/+//7/
AAAAAAAAAAAAAP7//v//////////////AQACAAAAAAAAAAAA/v/+//7//v/+//7//v/+
/wAAAAAAAAAAAQABAAEAAgADAAMAAwAFAAUABgAGAAYABQAFAAcABwAEAAIAAAD8//v/
+f/5//j/9P/0//L/8f/v//D/8//2//b/9v/3//j/+f/5//n/+f/5//r//P/8//z//P/8
//v/+//7//v/+//7//v//P/8//v/+//7//v//f/9//3//f/8//z/+//7//v/+//7//v/
/P/8//z//P/6//r/+v/5//r/+v/6//r/+v/4//j/+P/4//L/6//q/+j/3f/X/9f/2//b
/9r/2P/b/97/3v/e/97/3P/c/+D/7f/2//j/+f/8//3//f/9//3//f/9//3//v//////
//////3//f/9//3/AAAAAP////8BAAEAAQAAAP7/////////AQABAAEAAQD/////////
////////////AQABAAEAAQD//////////wEAAQABAAEA//////7//v/+//7//v/+//7/
/v/+//7//P/8//z//P/8//z//P/7//v/+//6//r/+v/6//r/+v/6//r/+v/4//b/9f/1
//X/9f/1//P/8//z//L/8f/x//H/8f/w//D/8P/w/+//7v/u/+3/7P/s/+7/7v/t/+z/
6v/q/+r/6v/r/+v/6//r/+n/6f/p/+r/7P/s/+3/7v/x//L/8//0//X/9f/1//T/9//4
//n/+f/7//z//P/8//z//P/9//3//f/+//7//v/9//3//f/8//3///8AAAEA////////
////////////////////////////////AAAAAP////8AAAAAAAAAAAAAAAAAAAAAAAAA
AAEAAQABAAAAAAAAAAAAAAAAAAAAAAAAAAAAAAAAAP7//v/+//7/AAAAAAAAAAD+//3/
/f/9/////v/+//////////////////7//v/+//7//v///////f/9//v/+//9//3//f/9
////AAAAAAAA/v/9//3//f/9//3//f/9//3//P/8//z//v/+//7//v/+//7//v/+//7/
/v/+//7//v/+//7//v/8//r/+v/7//3//f/9//3//f/9//3//f/7//z//P/8//7//f/9
//3/+//7//r/+v/8//z//f/9//v//P/6//r/+v/6//r/+v/6//r//P/8//z//P/6//r/
+v/6//3//f/9//7//f/9//3//////wAAAAAAAAEAAQADAAMA///+//3/+v/3//X/9f/0
//D/8P/u/+3/6//s/+//8v/0//T/9f/2//X/9f/1//X/9//4//r/+v/4//j/+P/3//n/
+f/5//n/9//3//j/+P/3//f/9//3//n/+f/5//n/+P/4//f/9//5//n/+f/5//r/+v/6
//r/+P/4//j/9//2//j/+P/2//b/9v/4//b/8v/s/+f/5P/i/9n/0//T/9P/0//U/9L/
1f/Y/9j/3P/c/9j/3P/k/+3/9P/4//v/+v/5//n/+f/5//v/+//7//z//f/9//3//f/7
//v/+//7//7//v/9//3//////////v/+/////////wEAAQABAAEA////////////////
//////////////////////////8BAAEAAQABAP/////+//7///8AAAEAAgABAAAA///+
//7//v/+//7/AAAAAAAA///9//3//P/8//z//P/8//z/+v/6//r/+P/4//f/9//3//n/
+f/3//f/9//2//X/9f/1//X/9P/0//L/8v/x//D/8f/x//H/8v/y//L/8f/w//D/8P/w
//D/7//v/+//7//t/+3/7f/u/+7/7v/v//D/8//0//X/9v/2//f/+P/4//n/+v/7//v/
/f/+//7//v/+//7//////wEAAgACAAIAAwADAAMAAgAAAAEAAQABAAEAAQABAAEAAQAB
AAEAAQABAAEAAQABAAEAAQABAAIABAADAAMABAACAAIAAgACAAIAAgACAAIABAAFAAUA
BQACAAIAAgACAAIAAgACAAIAAgACAAIAAgACAAIAAgACAAQABAAEAAQAAgABAAEAAQAC
AAIAAwAFAAMAAwADAAMAAwACAAIAAgACAAIAAwADAAEAAQD/////AAABAAIAAwABAAIA
AgACAAIAAQABAAEAAQABAAEAAQABAAAAAAAAAAIAAgACAAIAAgACAAIAAgAAAAAAAAAA
AAIAAgACAAIAAgAAAAAAAQABAAEAAQABAAEAAQABAAEAAwACAAIABAACAAIAAgACAAIA
AAAAAAAAAAACAAIAAgACAAAAAAAAAAAAAQABAAEAAgAFAAUABQAHAAUABgAGAAYABwAH
AAkACQAHAAYABQACAP///f/9//z/+v/6//j/9//y//L/9P/2//r/+v/7//z//f/9//3/
/f/9//7/AAAAAP7//v/+//3//f/9//3//f//////AAAAAP////////////////////8A
AAAA////////////////AAAAAAAAAAAAAAAAAAD///z//v8AAP7//v/+//7//P/8//r/
8f/s/+7/6f/f/9//4f/f/9z/3P/h/+T/4v/g/+L/4v/i/+T/7f/2//z///8CAAMAAwAD
AAMAAQABAAEAAgAFAAUABQAFAAUABQAFAAUABAAEAAMAAwAHAAcABwAGAAQABQAFAAUA
BwAHAAcABwAHAAcABwAHAAUABQAFAAUABwAHAAcABwAFAAUABQAFAAUABQAFAAUABQAF
AAQABAAEAAQABAAEAAYABgAGAAYABAAEAAQABAAEAAQABAADAAMAAwACAAIAAAAAAAAA
AAAAAAAAAAD+/wAA//////////////3//f/9//z/+//7//v/+//6//r/+v/6//n/+P/2
//X/9P/0//b/9v/1//T/8v/y//L/8v/z//P/8//z//P/8//z//T/9P/0//X/9v/5//r/
+//8//7///8AAAAAAQACAAMAAwAFAAYABgAGAAYABgAHAAcACQAKAAoACgAJAAkACQAI
AAgACQAJAAkACwALAAsACwALAAsACwALAAsACwALAAsACwALAAsADAAMAAsACwAMAAwA
DAAMAAwADAAMAAwADAAMAA0ADQANAAwADAAMAAwADAAMAAwADAAMAAwADAAMAAwADAAM
AAwADAAMAAwADAAMAAsACwALAAsACgAKAAsACwALAAsACwALAAoACgAKAAoACgALAAsA
CwALAAkACQAJAAkACQAJAAkACgAKAAoACgAJAAkACQALAAsACwALAAsACgAKAAoACgAK
AAoACgAKAAoACgAKAAoACgAKAAoACgAKAAoACgAKAAgACAAJAAkACQAJAAkACQAJAAkA
CQAJAAoACgAKAAoACQAJAAkACwALAAoACgAIAAgACAAIAAgACAAKAAoACgAKAAgACAAI
AAgACgAKAAoACgALAAsACwAMAAsACwALAA0ADwAQABAAEAANAA0ADwAPAA8ADgANAAoA
BQADAAMAAgAAAAAA/v/9//r/+v/8//7/AgACAAMABAAFAAUABQAFAAMABAAGAAYABgAG
AAYABQAFAAUABQAFAAUABQAGAAYABwAHAAcABwAHAAcABwAHAAYABgAFAAUABwAHAAcA
BwAGAAYABgAGAAYABgAGAAUABgAGAAQAAgAEAAYABAACAAIA/P/z//L/8P/n/+H/5f/l
/+P/5P/k/+X/5v/m/+T/5v/o/+r/8P/3//7/BAAHAAYABwAHAAcABwAHAAcABwAIAAkA
CQAJAAkACQAJAAkACQAIAAgABwAHAAsACwALAAoACgALAAsACwALAAsACwALAAsACwAL
AAsADQANAA0ADQALAAsACwALAAsACwALAAsACgAJAAgABwAIAAkACQAKAAgACAAIAAgA
CAAIAAgACAAIAAgACAAIAAgACAAIAAcACQAJAAgACAAGAAYABgAGAAYABgAGAAQABgAF
AAUABQADAAMAAQABAAMAAgABAAEA//////7//v/+//7//f/8//7//f/8//z/+v/6//n/
+P/4//j/+P/4//f/9//3//f/9//3//f/+P/6//r/+//8//z//P/8//z//P/9//7//v8B
AAIAAwADAAUABgAGAAYACAAIAAkACQAJAAoACgAKAAkACQAJAAgACAAJAAkACQAJAAkA
CQAJAAsACwALAAsACQAJAAkACQALAAsACwAMAAoACQAJAAoACgAKAAoACgAIAAgACAAI
AAgACQAJAAkACQAKAAsADAALAAoACQAIAAoACgAKAAoADAAMAAwADAAKAAoACgAKAAoA
CQAJAAkABwAGAAYABwAHAAcABwAHAAkACAAIAAgABgAGAAcABwAJAAkABwAHAAcABwAH
AAcABQAGAAYABgAHAAcACAAJAAcABwAHAAcABwAGAAYABgAGAAYABgAGAAYABgAGAAYA
CAAIAAgACAAGAAYABgAGAAgABgAGAAcABwAHAAcABwAJAAkACQAJAAcACAAIAAgACAAH
AAcABwAHAAcABgAGAAYABgAHAAcABQAFAAUABQAFAAYABgAGAAYABgAGAAYABgAGAAgA
CAAIAAgABgAGAAYABgAHAAcABwAIAAkACQAJAAsACwAMAAwADAANAA0ADwAPAA8ADgAN
AAoABQADAAMAAgAAAAAA/v/9//j/+P/6//z//v/+////AAADAAMAAwADAAUABgAIAAgA
BgAGAAYABQAFAAUABQAFAAcABwAIAAgABwAHAAcABwAHAAcABwAHAAgACAAHAAcACQAJ
AAkACQAIAAgACAAIAAgACAAIAAcACAAGAAYABgAEAAQABAAEAAIAAAD7//b/9v/x/+X/
4f/h/+H/4P/i/+P/5v/o/+j/6P/k/+T/6P/x//j//v8HAAoACgAJAAgABwAHAAcABwAI
AAsACwALAAsACQAJAAkACQAMAAwACwALAAsACwALAAoADAANAA0ADQALAAsACwALAA0A
DQANAA0ADQANAA0ADQANAA0ADQANAAsACwALAAsADQANAA0ADQAMAAsACQAIAAgACAAI
AAgACgAKAAoACgAIAAgACAAIAAgACAAIAAcACQAJAAgACAAIAAgACAAIAAgACAAIAAYA
BgAFAAUABQAHAAcABQAFAAMAAgABAAEAAQABAAAAAAAAAAAA///+//z/+//6//r//P/8
//v/+v/4//j/+P/4//n/+f/5//n/+//7//v//P/6//r/+//8//3//v///wAAAAABAAIA
AgADAAQABQAFAAcACAAIAAgACAAIAAkACQALAAwADAAMAAsACwALAAoACgALAAsACwAJ
AAkACQAJAAsACwALAAsACwALAAsACwALAAsACwAMAAwACwALAAwADAAMAAwADAAKAAoA
CgAKAAsADQAOAA8ADQAMAAsACgAKAAoACgAKAAoACgAKAAoACAAIAAgACAAKAAoACgAK
AAoACQAJAAkABwAGAAYABwAJAAkACQAJAAkACAAIAAgACgAKAAsACwAJAAkABwAHAAkA
CQAJAAkABwAIAAgACAAIAAcABwAHAAkACQAJAAkACQAIAAgACAAIAAgACAAIAAgACAAI
AAgACAAIAAgACAAIAAgACAAIAAgABgAGAAcABwAHAAcABwAJAAkACQAJAAcACAAIAAgA
CAAIAAgACAAIAAgABgAGAAYABgAGAAYABgAGAAYABgAGAAYABwAHAAcACAAJAAkACQAL
AAsADAAMAAwACQAJAAsACwALAAoACQAGAAMAAQABAAAAAAAAAP7//f/4//j/+v/8//7/
/v///wAA/////////////wAAAgACAAQABAAEAAMAAwADAAMAAwABAAEAAgACAAEAAQAB
AAEAAwADAAMAAwAEAAQAAwADAAMAAwADAAMABAAEAAQABAAEAAQABAADAAIAAgACAAIA
AgACAAIAAAAAAP7/9//y//L/7//l/+H/5f/l/+L/4P/j/+b/6P/k/+L/4v/k/+j/7f/2
//7/AQAEAAUABQAFAAUABQAFAAUABgAHAAcABwAHAAUABQAFAAUACAAIAAcABwAHAAcA
BwAGAAYABwAHAAcABwAHAAcABwAHAAcABwAHAAcABwAHAAcABwAHAAcABwAFAAUABQAF
AAcABwAHAAcABwAHAAYABgAGAAYABgAGAAYABgAGAAYABAAEAAQABAAEAAQABAADAAEA
AQAAAAAAAAAAAAAAAAACAAIAAgAAAP7//f/9//3//f/9//v/+//9//z/+//7//n/+f/4
//j/+P/4//f/9v/2//X/9P/0//T/9P/z//L/8v/y//L/8v/x//H/8f/x//H/8f/x//L/
8v/y//P/9P/1//b/9//4//j/+f/6//r//f/+//////8BAAIAAgACAAIAAgADAAMAAwAE
AAQABAAFAAUABQAEAAQABQAFAAUABwAHAAcABwAGAAUABAADAAUABQAFAAUABwAHAAcA
CAAGAAUABQAGAAgACAAIAAgABgAGAAYABgAGAAcABwAHAAYABgAGAAYABgAGAAYABgAG
AAYABgAGAAYABgAGAAYABgAGAAYABgAGAAUABQAFAAUABAAEAAUABQAFAAUABQADAAIA
AgACAAQABAAFAAUAAwADAAEAAQADAAMAAwADAAMABAAEAAQABAADAAMAAwAFAAUABQAF
AAMAAgACAAIAAgACAAIAAgAEAAQABAAEAAQABAAEAAQABAAEAAQABAAEAAIAAgADAAMA
AwADAAMAAwADAAMAAwADAAQABAAEAAQAAwADAAMAAwADAAIAAgAEAAIAAgADAAQABQAG
AAQABAAEAAQABAAEAAQABAAEAAQABAAEAAUABQAFAAYABwAHAAcACQAJAAoACgAKAAkA
CQALAAsACQAIAAcABAD///3//f/8//z//P/6//n/9v/2//j/+v/6//r/+//8////////
/////f/+/wAAAAACAAIAAgABAP///////////////wAAAAABAAEAAQABAP//////////
AAAAAP///////////////wAAAAAAAAAAAAAAAAAA///+//7//v/+//7//P/8//z/+v/2
/+3/6v/q/+P/3f/b/9v/3f/e/9z/2//e/+L/4v/i/+D/4v/o//H/9v/6//v/AAABAAEA
AQABAAEAAQABAAIAAgABAAAA//8AAAEAAgADAAQABAADAAMABQAFAAUABAAEAAUABQAF
AAMAAwADAAMABQAFAAUABQADAAMAAwADAAUABQAFAAUAAwADAAMAAwAFAAUABQAFAAUA
BQAEAAQAAgACAAIAAgAEAAQABAAEAAIAAgACAAIAAAAAAAAA/////////v/+//7//v/+
//7//v/+//7//P/8//v/+//7//v/+//5//n/+//6//n/+f/4//f/9f/0//b/9v/1//T/
9P/z//L/8v/y//L/8f/w//D/8P/w//D/7//v/+//7//v/+//7//w//D/8P/x//L/8f/y
//P/9P/4//n/+v/6//v//P/9//3//f/+//7//v8AAAAAAQABAP//AAAAAAAAAwADAAMA
AgACAAMAAwADAAUABQAFAAUABQAFAAUABQADAAMAAwADAAUABQAFAAYABgAFAAUABgAG
AAYABgAGAAYABgAGAAYABgAHAAcABwAIAAgACAAIAAgACAAIAAgACAAIAAgACAAKAAoA
CgAKAAkACAAHAAYACAAHAAcABwAJAAgACAAJAAsACwALAAsACgAIAAcABgAGAAYABwAH
AAcABwAFAAUABAADAAIAAQD//wAAAAAAAAAA/////////v/9//z/+//5//j/+P/4//j/
+P/4//j/9v/2//b/9v/z//L/8f/w//D/8P/w//D/8P/u/+7/7//t/+3/7f/t/+v/6//r
/+v/6f/q/+r/6v/u/+//7f/u/+z/7P/s/+z/6v/q/+r/6v/s/+z/7P/s/+z/7P/s/+z/
7f/t/+3/7v/v/+//7//x/+//8P/w//D/7//v//H/8f/x//D/7//s/+f/5f/l/+T/4v/i
/+D/3//c/9z/3v/g/+L/4v/j/+T/5f/l/+X/5f/l/+b/6P/o/+n/6v/r/+v/6v/p/+j/
5//p/+n/6v/q/+n/6f/p/+n/6f/p/+n/6f/s/+z/6//r/+n/6f/p/+n/7P/s/+z/7P/s
/+z/7P/r/+r/6v/s/+z/6v/q/+r/7P/q/+b/3f/Y/9j/0//L/8n/y//L/8r/zP/P/9D/
0P/O/87/zv/O/9D/1//g/+j/6//q/+z/7f/u/+//7//v/+//8P/v/+//7//v//H/8f/x
//H/8P/w/+//7//z//P/8//y//L/8//z//P/8//z//P/8//z//P/8//z//P/8//z//P/
8//z//P/8//z//P/8//z//P/8//z//P/9f/1//T/9P/y//L/8v/y//D/8P/w//D/8P/w
//D/8P/w//D/8P/v/+//7//u/+7/7P/s/+z/7P/u/+7/7v/s/+z/6//r/+v/6//r/+n/
6f/r/+r/6f/p/+f/5//m/+b/6P/o/+f/5v/k/+P/4v/i/+T/5P/j/+L/4v/i/+L/4v/f
/9//3//f/9//3//f/+D/4P/g/+H/4v/j/+T/5f/m/+r/6//s/+z/7f/u/+//7//x//L/
8v/y//L/8v/z//P/8//0//T/9P/3//f/9//2//T/9f/1//X/9//3//f/9//1//X/9f/1
//f/9//3//f/+f/5//n/+v/6//n/+f/6//r/+v/6//r/+v/6//r/+v/6//v/+//7//z/
/P/8//z/+v/6//r/+v/6//r/+v/6//z//P/8//z/+v/6//r/+v/8//v/+//7//n/+P/4
//n/+f/5//n/+f/5//j/+P/4//j/+P/5//n/+f/5//f/9//3//f/9//3//n/+v/6//r/
+P/3//f/9//3//f/9//3//n/+P/4//j/9v/2//b/9v/4//j/+P/4//j/+P/4//j/+P/4
//j/+P/6//j/+P/5//j/9//2//X/9//3//f/9//3//j/+P/4//j/+P/4//j/+P/4//b/
9v/2//b/9v/2//b/9v/3//f/9//4//n/+f/5//v/+//8//z//P/5//n/+//7//r/+v/6
//j/8//x//H/8P/w//D/7v/t/+j/6P/q/+z/7P/s/+3/7v/x//H/8f/x/+//8P/y//L/
8v/y//L/8f/z//P/8//z//P/8//0//T/8//z//P/8//z//P/8//z//L/8v/x//H/8f/x
//H/8f/y//L/8v/y//L/8v/y//H/8P/y//D/8P/u/+z/7P/s/+z/7P/l/97/3v/b/8//
y//N/8//0P/Q/9H/0v/S/9L/0P/Q/9D/1P/b/+T/7P/v//D/8f/x//H/8f/x//H/8f/y
//P/8//z//P/8//z//P/8//0//T/8//z//P/8//z//L/9P/1//X/9f/1//X/9f/1//P/
8//z/w==
         </WaveFormData>
      </LeadData>
      <LeadData>
         <LeadByteCountTotal>10000</LeadByteCountTotal>
         <LeadTimeOffset>0</LeadTimeOffset>
         <LeadSampleCountTotal>5000</LeadSampleCountTotal>
         <LeadAmplitudeUnitsPerBit>4.88</LeadAmplitudeUnitsPerBit>
         <LeadAmplitudeUnits>��V</LeadAmplitudeUnits>
         <LeadHighLimit>2147483647</LeadHighLimit>
         <LeadLowLimit>268435456</LeadLowLimit>
         <LeadID>V2</LeadID>
         <LeadOffsetFirstSample>0</LeadOffsetFirstSample>
         <FirstSampleBaseline>0</FirstSampleBaseline>
         <LeadSampleSize>2</LeadSampleSize>
         <LeadOff>FALSE</LeadOff>
         <BaselineSway>FALSE</BaselineSway>
         <ExcessiveACNoise>FALSE</ExcessiveACNoise>
         <MuscleNoise>FALSE</MuscleNoise>
         <LeadDataCRC32>966083299</LeadDataCRC32>
         <WaveFormData>
GAAYABgAGAAaABoAGgAaABsAHAAdAB4AIAAgACAAIAAhACIAIwAkACYAJgAmACYAJgAm
ACYAJgAmACYAJgAmACQAJAAkACQAJAAkACQAJAAjACIAIQAgAB4AHAAaABgAFgAUABIA
EAAOAAwACgAIAAUABAADAAIA///+//3//P/6//r/+v/6//r/+v/6//r/+f/4//f/9v/2
//b/9v/2//b/9v/2//b/9v/2//b/9v/4//j/+P/4//b/9v/2//b/+P/4//j/+P/4//j/
+P/4//r/+v/6//r/+v/6//r/+v/6//r/+v/6//r/+v/6//r//P/8//z//P/6//r/+v/6
//z//P/8//z/+v/6//r/+v/8//z//P/8//r/+v/6//r/+v/6//r/+v/4//j/+P/4//j/
+P/4//j/+P/4//j/+P/2//b/9v/2//b/9v/2//b/+P/4//j/+P/2//b/9v/2//b/9v/2
//b/9v/2//b/9v/0//T/9P/0//b/9v/2//b/9P/0//T/9P/0//T/9P/0//b/9v/2//b/
9P/0//T/9P/0//T/9P/0//X/9f/2//f/9v/3//j/+f/8//3//f/9//z//v/+//////8A
AAAAAAD9//r/+v/5//r/+v/6//v/+//7//v//P/8//v/+//7//3//f/9//z/+f/2//T/
8v/x//H/8P/v//H/8f/x//H/7//v/+//7//x//H/8P/w//H/8f/x//H/8f/w//D/8P/w
//D/8P/w//H/8f/y//L/8v/y//P/9P/1//r/AQAKABgALgBMAGMAcwB9AH0AZgBGACcA
BADZ/7D/hv9l/0r/Ov85/0L/Uv9q/4P/mf+x/8n/3P/q//H/8//1//f/9//4//v/+//8
//7//P/9//3//f8AAAAAAAAAAAEA////////AAAAAAEAAQADAAMAAwAEAAQABAAFAAUA
BQAFAAUABQAFAAUABQAGAAcABwAHAAcABwAHAAcABwAIAAkACQAJAAkACgAKAAoACgAK
AAoACwALAAsADAAMAA4ADgAPAA8ADwAPAA8AEQARABEAEQASABIAEwATABUAFgAXABcA
FwAXABgAGgAaABkAGgAbABwAHwAgACEAIQAfACEAIgAjACMAJAAlACYAKAAoACgAKAAo
ACgAKAApACkAKQApACkAKQApACkAKQApACkAKQApACkAKAAoACgAJwAmACUAJAAhAB8A
HQAcABoAGAAWABQAEgAQAA4ADAAMAAsACQAHAAUABAADAAIAAQABAP/////+//3//f/9
//3//v/+//z//v/+//7//v/8//z//P/7//3//f/9//3//f/9//3//f/8//z//P/8//7/
/v/+//7//f/9//3//v8AAAAAAAD/////AAAAAAAAAQABAAEAAQABAAEAAQABAAEAAQAC
AAIAAgACAAEAAQADAAMAAwADAAIAAgABAP//AQAAAAAAAAAAAAAAAAAAAAAAAAD+//7/
/v/+//7//v/+//7//v/9//3//f/9//z//P/8//z//P/8//3//f/+//z//P/8//z//P/8
//z/+//9//3//f/9//3//f/9//3//f/7//v//P/8//z//P/8//z//P/8//z//P/7//v/
+//7//v/+//7//3//P/8//z//P/8//r/+v/6//r//P/8//z//P/8//z//P/8//3//f/+
////AAABAAIAAwAEAAUABQAFAAgACgAKAAsACQAKAAoACgAHAAQABAADAAIAAgACAAMA
AwADAAMABAAEAAMAAwADAAEAAQABAAAAAQD+//z/+v/5//n/+P/3//X/9f/1//X/9//3
//f/9//3//f/9v/2//X/9f/1//X/9//2//b/9v/0//T/9P/0//f/9//4//j/+P/4//n/
+v/9/wQADQAaADAASgBkAHcAgwCJAH8AZABGACMA+P/F/5D/Zv9H/zD/Kv85/0z/ZP9+
/5n/r//J/9v/6v/0//n/+//9//////8AAAEAAQACAAQABAAFAAUABQAGAAYABgAGAAkA
BwAHAAcACgAKAAsACwAJAAkACQAKAAoACgALAAsACwALAAsACwALAAsACwAMAAsACwAL
AAsADQANAA0ADQAOAA8ADwAPAA8AEAAQABAAEAAQABAAEQARABEAEgASABAAEAARABEA
EwATABMAFQAXABcAFwAYABgAGQAZABsAGgAbABsAGwAbABwAHgAeAB8AIAAhACIAJQAm
ACcAJwAlACcAKAApACsALAAtAC4ALAAsACwALAAwADAAMAAxAC8ALwAvAC8ALwAvAC8A
LwAvAC8ALwAvAC8ALgAuAC4AKwAqACkAKAAlACMAIQAgAB4AHAAaABgAFgAUABIAEAAM
AAsACQAHAAcABgAFAAQABQAFAAMAAwAAAP///////wEAAgACAAAA/v/+//7//v/+//7/
/v/9//3//f/9//3//f/9//3//f8AAAAAAAAAAP///v/9//z/////////AAAAAAAAAAD/
////AAAAAAAAAQABAAEAAQABAAEAAQABAAEAAQACAAIAAgACAAEAAQD/////////////
AAAAAP/////+//7//v/+//7//v/+/wAAAAD+//7//v/+//7//v/+//7//v/9//v/+//7
//r/+v/6//r/+v/7//v/+v/6//r/+v/6//r/+v/6//r/+f/5//n/+f/5//n/+f/5//n/
+//5//n/+v/4//j/+P/4//j/+P/2//b/9v/2//b/9v/2//b/9v/2//b/9v/2//b/9v/2
//b/9//3//j/+f/4//n/+v/7//7/////////AAACAAIAAwABAAIAAgACAP///P/8//v/
+v/6//r/+//7//v/+//8//z/+//7//v/+//7//v/+v/5//b/9P/y//P/8//y//H/7//v
/+//7//x//H/8f/x//D/7//t/+z/7//v/+//7//v/+7/7v/u/+7/7v/u/+7/7//v//D/
8P/u/+7/7//w//X/+P///wgAFgAoAEIAWQBrAHsAfQBqAEwALwAMAOP/uP+O/2n/Tv8+
/zn/QP9O/2T/e/+R/6n/w//W/+T/7//z//X/9//3//j/+f/5//r//P/6//v/+//7//z/
/P/8//z/AQD///////8AAAAAAQABAAEAAQABAAIAAAAAAAEAAQABAAEAAQABAAMAAwAD
AAQABQAFAAUABQAFAAUABQAFAAYABwAHAAcABwAIAAgACAAKAAoACgALAAsACwAMAAwA
CgAKAAsACwANAA0ADQAPAA0ADQANAA4AEAARABEAEwASABMAEwATABMAFAAWABYAFwAY
ABkAGgAZABoAGwAbAB0AHwAgACEAIQAiACMAJAAkACQAJAAkACYAJgAmACcAJQAlACUA
JQAnACcAJwAnACUAJQAlACUAJQAkACQAJAAlACQAIwAiAB8AHQAbABoAFgAUABIAEAAO
AAwACgAIAAQAAwABAP/////+//3//P/7//v/+f/5//j/9//3//f/9//4//j/9v/0//T/
9P/0//b/9v/2//X/8//z//P/8//1//X/9f/1//T/9P/0//T/9f/2//f/+P/3//f/9//4
//j/+P/4//f/9//4//j/+P/3//f/9//3//f/9//3//f/+f/5//r/+v/4//j/9//3//f/
9//3//f/+f/6//r/+f/3//b/9v/2//j/+P/4//j/+P/4//b/9v/2//b/9v/2//b/9v/2
//X/8//z//P/8v/z//T/9f/2//T/8//x//D/8f/y//P/9P/y//L/8v/x//H/8f/x//H/
8//z//P/8//z//H/8f/y//L/8v/y//L/8v/0//L/8v/y//L/8v/y//L/8v/w//D/8P/w
//L/8v/y//L/8//z//T/9f/0//X/9v/3//r/+//7//v//v8AAAAAAQD+//7//f/8//r/
+P/5//n/9v/2//b/9//5//n/+f/6//j/9//3//f/+f/5//n/+P/1//L/8P/u/+//7//u
/+3/7f/t/+3/7f/t/+3/7f/t/+3/7f/s/+z/7f/t/+3/7f/t/+z/7P/s/+z/7P/s/+z/
7//v//D/8P/w//D/8f/y//X/+v8DABIAJAA8AFYAaQB3AH8AcwBYADgAEwDm/7n/jv9m
/0f/Mv8s/zf/Rv9e/3j/j/+j/7v/0//i/+z/7//z//P/9f/1//b/9//3//j/+v/6//v/
+//7//z//P/8//z////9//3//f/+//7//////wEAAQABAAIAAAAAAAEAAQABAAEAAQAB
AAEAAQABAAIABQAFAAUABQADAAMAAwADAAYABwAHAAcABQAGAAYABgAGAAYABgAHAAkA
CQAKAAoACAAIAAkACQALAAsACwANAA8ADwAPABAAEAARABEAEwAUABUAFQAVABMAFAAW
ABYAGQAaABsAHAAbABwAHQAdAB8AIQAiACMAIQAiACMAJAAkACQAJAAkACgAKAAoACkA
JwAnACcAJwAnACcAJwAnACcAJwAnACcAJwAmACYAJgAlACQAIwAiAB0AGwAZABgAGAAW
ABQAEgAQAA4ADAAKAAgABwAFAAMAAwACAAEAAAD//////f/9//3//f/+/////v/+//3/
+v/6//r/+v/6//z//P/8//v/+//7//v/+//7//v/+//7//z//P/8//z/+v/6//r/+v/9
//3//f/+//7//v/+//3///8AAAAAAAAAAP///v/9//3//f/9//3//////wAAAAD+//7/
/f/9//3//f/9//3//f/+//7//f////7//v/+//7//v/+//7//P/8//r/+v/8//z//P/8
//z//P/8//v/+//7//v/+v/6//r/+v/6//n/+f/4//j/+v/6//r/+v/6//r/+v/5//n/
+f/5//n/+f/5//n/+f/3//X/9f/2//j/+P/4//j/+P/4//j/+P/4//f/9//3//f/9//3
//f/9//3//f/9//5//n/+f/5//f/+P/2//b/9v/2//b/9v/2//b/+P/4//j/+P/2//b/
9v/2//n/+f/6//v/+v/7//z//f8AAAEAAQABAAQABgAGAAcABQAGAAYABgADAAAAAAD/
//z//P/8//3/////////AAD+//3//f/9//3//f/9//z/+//4//b/9P/z//P/8v/x//P/
8//z//P/8//z//P/8//x//H/8P/w//P/8//z//P/8//y//L/8v/0//T/9P/0//X/9f/2
//b/9P/0//X/9v/7/wIADQAaAC4ATABoAHcAgwCJAHsAXAA+ABsA7P+3/4b/Xv8//yr/
Kv85/07/aP+E/5n/s//L/93/6v/0//f/9//5//v/+//8//3//f/+/wAAAAABAAEAAQAC
AAIAAgACAAUAAwADAAMAAgACAAMAAwAEAAUABgAIAAYABgAHAAcABwAHAAcABwAHAAcA
BwAIAAcABwAHAAcACQAJAAkACQAMAA0ADQANAAwADAALAAoACwAMAA0ADwANAA0ADgAO
AA4ADgAPAA8AEQARABEAEwATABMAEwAUABYAFwAXABkAGAAZABkAGQAZABoAHAAcAB0A
HgAfACAAIQAiACMAIwAjACUAJgAnACUAJgAnACgAKQAqACsALAAsACwALAAtACsAKwAr
ACsALQAtAC0ALQArACsAKwArACsAKgAqACoAKwAqACkAKAAjACEAHwAeABoAGAAWABQA
EgAQAA4ADAAMAAsACQAHAAcABgAFAAQAAwADAAEAAQAAAP//////////AAAAAP7//v/+
//7//v/8//z//P/7//v/+//7//v//f/9//3//f/8//z//P/8//z//P/8//z/////////
AAD///7//f/7//z//v///wAA/////////////////////wEAAQACAAIAAAAAAP//////
////////////AAAAAP/////+//7//v/+//7//v/+//z//P/6//r/+//8//3//v/8//z/
/P/7//3//f/9//z//P/8//z//P/5//n/+P/4//r/+v/6//r/+P/4//j/9//5//n/+f/5
//n/+f/5//n/+f/3//f/+P/4//j/+P/4//j/+P/4//j/+v/3//f/+f/4//j/+P/4//j/
9v/2//b/9v/4//j/+P/4//b/9v/2//b/9//3//j/+f/6//v//P/9//z//f/9//3/AAAC
AAIAAwADAAQABAAEAAEA/v/+//3//P/8//z//f/7//v/+//8//z/+//7//v//f/9//3/
/P/5//b/9P/y//H/8f/w/+//7//v/+//7//v/+//7//v//H/8f/w//D/7//v/+//7//v
/+7/7v/u/+7/7v/u/+7/7//v//D/8P/y//L/8//0//P//P8FAA4AHgA2AFIAZwB3AIMA
fwBmAEYAJwACANf/qv9+/1v/Qv82/zv/Rv9U/3D/i/+d/7X/zf/e/+r/8f/1//X/9//3
//j/+f/5//r//P/8//3//f/9//7//v/+//7////9//3//f8AAAAAAQABAAEAAQABAAIA
AgACAAMAAwADAAMAAwADAAEAAQABAAIABQAFAAUABQADAAMAAwADAAQABQAFAAUABwAI
AAgACAAGAAYABgAHAAgACQALAAwADAAMAA0ADQAPAA8ADwARAA8ADwAPABAAEAARABEA
EwAUABUAFQAVABUAFgAYABgAGQAaABsAHAAbABwAHQAdAB8AIQAiACMAIwAkACUAJgAm
ACYAJgAmACgAKAAoACkAJwAnACcAJwApACkAKQApACkAKQApACkAKQAoACgAKAAnACYA
JQAkACMAIQAfAB4AGgAYABYAFAAUABIAEAAOAAoACQAHAAUABwAGAAUABAABAAEA////
/wAA//////////8AAAAA/v/8//z//P/8//7//v/+//3//f/9//3//f/9//3//f/9//7/
/v/+//7//P/8//z//P////////8AAAAAAAAAAP////8AAAAAAAABAAEAAQABAAEAAQAB
AAEAAQABAAIAAgAAAAAA/////wEAAQABAAEA//8AAAAA//////7//v/+/wAAAAAAAAAA
/v/+//z//P/+//7//v/+//z//P/8//v/+//7//v/+v/8//z//P/8//v/+//6//r/+v/6
//r/+v/6//r/+v/5//n/+f/5//n/+//7//v/+//7//n/+f/6//r/+v/6//r/+P/4//j/
+P/6//n/+f/5//n/+f/5//n/+//7//v/+//5//r/+v/6//r/+v/6//r/+v/6//j/+P/4
//j/+v/6//r/+v/5//n/+v/7//z//f/+////AgADAAMAAwACAAQABAAFAAcACAAIAAgA
BQACAAIAAQAAAAAAAAABAP///////wAAAgABAAEAAQABAAEAAQAAAP3/+v/4//b/9//3
//b/9f/z//P/8//z//P/8//z//P/9f/1//T/9P/z//P/8//z//P/8v/y//L/8//0//X/
9v/1//X/9v/2//b/9v/3//j//f8EAAsAGAAuAEoAYgB1AIEAhQB3AFwAPAAZAO7/wf+S
/2r/Tf84/zL/Pf9O/2T/gP+Z/7P/y//b/+j/9v/7//n/+//9//3//v//////AAACAAIA
AwADAAMABAAEAAQABAAFAAMAAwADAAYABgAHAAcABwAHAAcACAAIAAgACQAJAAkACQAJ
AAkACQAJAAkACgALAAsACwALAA0ADQANAA0ADQANAAwACwANAA4ADgAOAA4ADgAOAA8A
DwAPABAAEAAQABAAEQARABMAEwATABUAFQAVABUAFgAWABcAFwAZABoAGwAbABsAHQAe
ACAAIAAfACAAIQAiACUAJgAnACcAJQAnACgAKQArACwALQAuAC4ALgAuAC4ALgAuAC4A
LwAvAC8ALwAvAC8ALwAvAC8ALwAvAC8ALwAxADAAMAAwAC0ALAArACoAJwAlACMAIgAg
AB4AHAAaABgAFgAUABIAEgARAA8ADQALAAoACQAIAAkACQAHAAcABAADAAMAAwADAAQA
BAACAAIAAgACAAIAAgACAAIAAQADAAMAAwADAAEAAQABAAEAAgACAAIAAgAAAAAAAAAA
AAMAAwADAAQABAAEAAQAAwADAAQABAAEAAUABQAFAAUABwAHAAcABwAFAAUABgAGAAYA
BgAFAAUABQAFAAUABQAFAAYABgAFAAcABgAGAAYABAAEAAQABAAGAAYABAAEAAIAAgAC
AAIAAgACAAIAAQADAAMAAwACAAAAAAAAAAAAAQABAAAAAAAAAAAAAAAAAP7//v/+//3/
/////////////////////////f/9//7//P/8//z//P/+//7//v/+//7//f/9//3//f/9
//3//f/9//3//f/9//3//f/9//3/+//7//z//P/6//r/+v/6//r/+v/6//r/+v/6//r/
+v/6//r/+v/6//r/+v/5//n/+v/7//z//f/+////AgADAAMAAwAEAAYABgAHAAkACgAK
AAoACQAGAAYABQACAAIAAgADAAMAAwADAAQAAgABAAEAAQADAAMAAwACAAEA/v/8//r/
9//3//b/9f/1//X/9f/1//X/9f/1//X/9f/1//T/9P/z//P/8//z//X/9P/0//T/9v/2
//b/9v/1//X/9v/2//b/9v/3//j/+//+/wUADgAcADQATgBnAHcAhQCHAHYAWAA5ABQA
5/+2/4b/X/9E/zT/Nf9A/1L/bP+D/5n/s//N/9z/6v/3//v//P/9//z//P/7//v//P/+
////AQACAAMAAgACAAIAAgAFAAMAAwADAAQABAAFAAUABQAFAAUABgAEAAQABQAFAAcA
BwAHAAcABwAHAAcACAAJAAkACQAJAAcABwAHAAcACgALAAsACwAJAAoACgAKAAwADAAM
AA0ADQANAA4ADgAOAA4ADwAPAA8ADwAPABEAEQARABEAEgAUABUAFQAXABgAGQAZABkA
GQAaABwAHAAfACAAIQAiACEAIgAjACMAIwAlACYAJwAnACgAKQAqACoAKgAqACoALgAu
AC4ALwAtAC0ALQAtAC8ALwAvAC8ALwAvAC8ALwAvAC4ALgAuAC8ALgAtACwAKQAnACUA
JAAiACAAHgAcABoAGAAWABQAEAAPAA0ACwANAAwACwAKAAcABwAFAAUABAADAAMAAwAB
AAIAAgAAAAAAAAAAAAAAAAAAAAAA/////////////wEAAQABAAEAAAAAAAAAAAAAAAAA
AAAAAAMAAwADAAQAAwACAAEA/////wAAAAAAAAMAAwADAAMAAQABAAEAAQADAAMABAAE
AAQABAADAAMAAQABAAEAAQABAAIAAgABAAEAAAAAAAAAAgACAAIAAgAAAAAA/v/+//7/
/v/+//7//v/+//7//f/9//3//f/8//7//v/+//7/+//7//r/+v/6//r/+v/6//r/+v/6
//n/+//7//v/+//7//v/+//7//v/+f/5//r/+v/6//r/+v/6//r/+v/6//r/+f/5//n/
+f/6//j/+P/4//j/+P/4//j/+P/4//j/+P/4//j/+P/4//j/+f/5//r/+//8//3//v//
/wAAAQABAAEAAAACAAIAAwADAAQABAAEAAEA/v/+//3//v/+//7///////////8AAAAA
/////////////////v/7//j/9v/0//X/9f/0//P/8//z//P/8//x//H/8f/x//P/8//y
//L/8//z//P/8//z//L/8v/y//L/8v/y//L/8//z//T/9P/y//L/8//0//f//P8FABAA
HgA0AFAAZQB1AIEAgQBqAEoAKwAGAN3/sv+I/2P/SP88/z//Sv9Y/27/hf+d/7X/y//c
/+r/8//1//f/+f/5//r/+//7//z//v/+/////////wAAAAAAAAAAAwABAAEAAQACAAIA
AwADAAMAAwADAAQABAAEAAUABQAFAAUABQAFAAUABQAFAAYABwAHAAcABwAHAAcABwAH
AAoACwALAAsACQAKAAoACgAKAAoACgALAAsACwAMAAwACgAKAAsACwANAA0ADQAPAA0A
DQANAA4ADgAPAA8AEQASABMAEwATABMAFAAWABYAFwAYABkAGgAZABoAGwAbAB0AHwAg
ACEAIQAiACMAJAAkACQAJAAkACYAJgAmACcAJQAlACUAJQAnACcAJwAnACcAJwAnACcA
JwAmACYAJgAnACYAJQAkACEAHwAdABwAGgAYABYAFAASABAADgAMAAgABwAFAAMABQAE
AAMAAgD//////f/9//7//f/9//3//f/+//7//P/7//r/+f/4//r/+v/6//n/+//7//v/
+//5//n/+f/5//z//P/8//z/+v/6//r/+v/9//3//f/+//z//P/8//v//f/+//7//v8B
AAEAAQABAP///////////////wAAAAAAAAAA/////wEAAQABAAEA//8AAAAA//////7/
/v/+//7//v/+//7//v/+//z//P/+//7//v/+//7//v/+//3//f/9//3//P/+//7//v/+
//v/+//6//r/+v/6//r/+v/7//z//f/9//3//f/9//3////////////9//v/+//8//z/
/P/8//z//P/8//z//P/+//3//f/9//3//f/9//3//f/9//3//f/7//v//P/+//7//v/+
//3//P/7//r//P/8//z//P/8//z//P/8//3//f/+////AAABAAIAAwAGAAcABwAHAAgA
CgAKAAsACQAKAAoACgAHAAQABAADAAQABAAEAAUAAwADAAMABAACAAEAAQABAAMAAwAD
AAIAAQD+//z/+v/5//n/+P/3//f/9//3//f/9//3//f/9//3//f/9v/2//f/9//3//f/
9//2//b/9v/2//b/9v/2//n/+f/6//r/+P/4//n/+v/9/wQACwAYACoAQgBeAHMAgQCN
AIUAbABOAC8ACADX/6T/eP9V/zr/Lv83/0r/YP98/5X/rf/H/9v/6P/y//n///8BAAMA
AwAEAAMAAwAEAAYABAAFAAUABQAHAAgACQAKAAsACQAJAAkACgAKAAsACwALAAsACwAM
AAwADAANAA0ADwAPAA8ADwAPAA8ADwAQABEAEQARABEADwAPAA8ADwASABMAEwATABMA
FAAUABQAEgASABIAEwAVABUAFgAWABgAGAAZABkAGQAZABkAGwAbABsAGwAcABwAHQAd
AB8AIAAhACEAIQAhACIAJAAkACUAJgAnACgAKQAqACsAKwArAC0ALgAvAC8AMAAxADIA
MgAyADIAMgA0ADQANAA1ADUANQA1ADUANQA1ADUANQA3ADcANwA3ADcANgA2ADYAMwAy
ADEAMAAvAC0AKwAqACgAJgAkACIAIAAeABwAGgAYABcAFQATABEAEAAPAA4ADQANAAsA
CwAMAAsACwALAAsADAAMAAoACgAKAAoACgAIAAgACAAHAAkACQAJAAkACQAJAAkACQAI
AAgACAAIAAoACgAKAAoACQAJAAkACgAMAAwADAALAAsADAAMAAwADwAPAA8ADwAPAA8A
DwAPAA0ADQAOAA4AEAAQAA8ADwAPAA8ADwAPABEAEgASABEAEAAOAA0ADAAMAAwADAAM
AAwADAAKAAoACAAIAAgACAAHAAYABQADAAMAAwADAAIAAAAAAAAAAAD9//3//P/8//v/
+v/5//j/+P/4//j/9//1//P/8f/v/+//7//v/+//8f/v/+//8P/v/+7/7f/s/+z/7P/s
/+z/6v/p/+n/6f/t/+3/6//s/+r/6v/q/+r/6P/o/+j/6P/q/+r/6v/q/+r/6v/q/+r/
6//r/+z/7f/u/+//8P/x//D/8f/x//H/8P/y//L/8//1//b/9v/2//P/8P/w/+//7v/u
/+7/7//v/+//7//w//D/7//v/+//7//v/+//7v/r/+j/5v/k/+T/5f/l/+X/4//j/+P/
4//l/+X/5f/l/+X/5f/k/+T/4//j/+P/4//l/+T/5P/k/+T/5P/k/+T/5//n/+j/6P/o
/+j/6f/q/+n/8P/7/wYAFgAuAEoAYQBtAHcAcwBaADgAGwD2/8n/nP90/1H/OP8w/zP/
Pv9Q/2r/g/+X/63/w//U/+T/6f/r/+3/7//v//D/8f/x//L/9P/0//X/9f/1//j/+P/4
//j/+f/3//f/9//6//r/+//7//n/+f/5//r/+v/6//v/+//7//v/+//7//3//f/9//7/
/////////////////////wAAAQABAAEAAQACAAIAAgACAAIAAgADAAMAAwAEAAQABgAG
AAcABwAHAAcABwAJAAkACQAJAAoACgALAAsADQAQABEAEQARABEAEgAUABQAFQAWABcA
GAAZABoAGwAbABsAHQAeAB8AIQAiACMAJAAkACQAJAAkACgAKAAoACkAKQApACkAKQAn
ACcAJwAnACkAKQApACkAKQAoACgAKAAnACYAJQAkACMAIQAfAB4AHAAaABgAFgAWABQA
EgAQAA4ADQALAAkABwAGAAUABAAFAAUAAwADAAAA////////AQACAAIAAAD+//7//v/+
/wAAAAAAAP//AQABAAEAAQD//////////wIAAgACAAIAAgACAAIAAgAFAAUABQAGAAQA
BAAEAAMAAwAEAAQABAAFAAUABQAFAAUABQAFAAUAAwADAAQABAAGAAYABQAFAAUABQAF
AAUABQAGAAYABQAFAAQABAAEAAQABAAEAAQABAAEAAIAAgAAAAAAAAAAAAIAAgACAAEA
AQABAAEAAAAAAAAAAAAAAP/////+//7//P/8//z//P/9//7///////3//f/9//3/+//7
//v/+//8//v//P/+//3//P/7//r//P/8//z//P/6//z/+v/6//r/+v/8//z//P/8//r/
+v/6//r/+v/6//r/+v/7//v//P/9//7///8AAAEABAAFAAUABQAEAAYABgAHAAkACgAK
AAoABwAEAAQAAwAAAAAAAAABAAEAAQABAAIAAgABAAEAAQADAAMAAwACAAEA/v/8//r/
9//3//b/9f/3//f/9//3//X/9f/1//X/9f/1//T/9P/1//X/9f/1//X/9P/0//T/9P/0
//T/9P/1//X/9v/2//b/9v/3//j/+f8AAAcADgAaADAASgBjAHUAhQCJAHgAWgA9ABYA
6f+8/47/Z/9M/zr/Of9C/1T/av+D/5n/s//N/+D/7v/3//v/+//9//3//v8BAAEAAgAE
AAQABQAFAAUABgAGAAYABgAJAAcABwAHAAgACAAJAAkACwALAAsADAAKAAoACwALAAkA
CwANAA==
         </WaveFormData>
      </LeadData>
      <LeadData>
         <LeadByteCountTotal>10000</LeadByteCountTotal>
         <LeadTimeOffset>0</LeadTimeOffset>
         <LeadSampleCountTotal>5000</LeadSampleCountTotal>
         <LeadAmplitudeUnitsPerBit>4.88</LeadAmplitudeUnitsPerBit>
         <LeadAmplitudeUnits>��V</LeadAmplitudeUnits>
         <LeadHighLimit>2147483647</LeadHighLimit>
         <LeadLowLimit>268435456</LeadLowLimit>
         <LeadID>V3</LeadID>
         <LeadOffsetFirstSample>0</LeadOffsetFirstSample>
         <FirstSampleBaseline>0</FirstSampleBaseline>
         <LeadSampleSize>2</LeadSampleSize>
         <LeadOff>FALSE</LeadOff>
         <BaselineSway>FALSE</BaselineSway>
         <ExcessiveACNoise>FALSE</ExcessiveACNoise>
         <MuscleNoise>FALSE</MuscleNoise>
         <LeadDataCRC32>3791101015</LeadDataCRC32>
         <WaveFormData>
HgAeAB4AHgAgACAAIAAgACEAIgAjACQAJQAmACcAKAArACwALQAuADAAMAAwADAAMgAy
ADIAMgAyADIAMgAyADQANAA0ADQANgA2ADYANgA1ADQAMwAyAC8ALgAtACwAKgAoACYA
JAAgAB4AHAAaABgAFgAUABIADwAOAA0ADAALAAoACQAIAAYABgAGAAYABQAEAAMAAgAE
AAQABAAEAAQABAAEAAQAAgACAAIAAgAEAAQABAAEAAIAAgACAAIABAAEAAQABAAEAAQA
BAAEAAYABgAGAAYABgAGAAYABgAGAAYABgAGAAYABgAGAAYABgAGAAYABgAEAAQABAAE
AAYABgAGAAYABgAGAAYABgAGAAYABgAGAAUABAADAAIAAgACAAIAAgACAAIAAgACAAIA
AgACAAIAAAAAAAAAAAAAAAAAAAAAAP7//v/+//7//v/+//7//v/8//z//P/8//z//P/8
//z/+v/6//r/+v/6//r/+v/6//r/+v/6//r/+P/4//j/+P/4//j/+P/4//r/+v/6//r/
+P/4//j/+P/4//j/+P/4//j/+f/5//v//P/9//7///8AAAIAAgACAAAAAgAEAAQABwAH
AAgACAAHAAUABAAEAAMAAwADAAMABQAFAAUABQACAAEAAAAAAAAAAQABAP///P/5//b/
8//y//L/8f/u/+7/7//v/+//7f/t/+3/7f/t/+z/7P/r/+3/7v/u/+3/7f/t/+z/7P/s
/+3/7f/t/+v/7P/s/+3/7f/t/+3/7f/v//X//v8MAB4AOgBYAHoAmwDFAOQA4QDGALUA
ngB3AEUAEQDi/7X/j/9z/2L/Yf9z/43/o/+4/8z/3v/r//H/8v/0//T/8//z//X/9v/3
//f/9v/2//j/+P/4//j/+P/4//r/+v/6//r/+v/7//v/+v/6//r/+//8//z//P/9//3/
/f/9/////////wAAAAAAAAEAAgACAAIAAwADAAMAAwADAAMAAwADAAQABAAEAAUABQAG
AAYABwAHAAcACAAIAAgACAAJAAsACwALAAsADAAMAA0ADQAOAA0ADQAOABAAEAARABIA
EgAUABQAFgAXABYAFwAYABkAHAAdAB4AHgAcAB4AHwAgACEAIwAkACQAJAAlACYAJwAm
ACcAJwAnACkAKQApACoAKAApACkAKQApACoAKgArAC0ALQAtAC4ALAAsACoAKgAnACUA
IwAhAB8AHQAZABYAFQATABEADwANAAwACgAIAAUABQABAAEAAQD///3//P/7//v/+//7
//v/+//7//n/+f/5//j/+P/4//n/+f/5//j/9//3//f/9//3//f/9//3//f/9//3//f/
+P/4//n/9//3//f/9v/4//j/+P/4//b/9v/3//f/9//3//f/9//3//f/9//3//f/9//3
//j/+P/3//f/9//3//b/9v/3//X/9f/1//X/9v/2//b/9f/z//P/8//z//P/8v/x//H/
8f/w//D/8P/w/+//7v/t/+3/7f/t/+3/7f/t/+3/7P/s/+3/7f/u/+z/7P/r/+v/6f/p
/+j/5//p/+n/6f/p/+f/5//n/+f/6f/o/+j/6P/m/+X/5f/l/+X/5f/l/+T/5v/m/+b/
5v/l/+T/4//i/+b/5P/k/+T/5P/k/+L/4v/i/+L/5P/k/+T/5P/i/+L/4v/i/+L/4//j
/+X/5v/n/+j/6f/q/+z/7P/s/+7/8P/y//L/8//z//T/9P/x/+//7v/u/+3/7f/t/+3/
6//r/+v/6//s/+v/6v/q/+j/6f/p/+f/5P/h/97/2//a/9r/2f/W/9b/1//X/9f/1//X
/9f/1//V/9T/1P/T/9P/1P/U/9P/1f/V/9T/1P/T/9P/0v/R/9P/1P/U/9X/1f/V/9X/
1f/X/9//7P/+/xYANABSAHIAlwC/ANAAwwCwAJ8AfABDAAMAy/+e/3P/Vf9N/0r/Vf9v
/4f/m/+w/8L/zv/V/9v/3P/c/9z/2//b/9v/3P/d/93/3P/c/97/3v/f/+D/4f/i/+T/
5P/k/+T/5v/n/+f/5v/m/+b/5//o/+r/6v/r/+v/6//r/+3/7f/r/+z/7P/s/+3/7v/u
/+7/7//v/+//7//x//H/8f/x//L/8v/y//P/8f/y//L/8//1//X/9v/2//b/9v/3//n/
+f/5//n/+v/8//3//f/+//3//f/+/wAAAAABAAIAAgACAAIABAAFAAgACQAKAAsADAAN
AA4ADgAOABAAEQASABUAFwAYABgAGAAZABoAGwAcAB0AHQAdAB8AHwAfACAAHgAfAB8A
HwAhACIAIgAjACMAIwAjACQAJAAkACIAIgAhAB8AHQAbABgAFwAUABIAEQAPAA0ACwAH
AAYABAACAAEAAQD9//3//v/9//z//P/5//n/+f/5//v/+//7//n/+//7//r/+v/6//v/
+//7//z/+//7//v/+f/5//n/+f/7//v/+//7//n/+v/6//v//f/9//3//P/8//z//P/8
//z//P/9//3//f/9//3//f/9//3//f/9//3//f/9//7/AAD////////9//z//P/9//3/
/f/9//3//P/8//z/+//7//v/+//7//3//P/7//v/+//6//r/+v/8//v/+v/5//f/9//3
//f/9//3//f/9v/3//f/9v/2//b/9v/1//X/9//3//b/9f/1//X/9f/1//X/9f/1//X/
9f/0//T/9P/0//P/8//z//P/8//y//L/8v/y//L/8v/y//L/8v/y//L/8v/y//D/8P/w
//D/8v/z//P/9f/0//X/9v/3//r//P/8//z//P/+/wAAAAD/////AAAAAAEA///+//7/
/f/9//3//f/9//3//f/9//7//f/8//z//P/9//3/+//4//X/8v/v/+7/7v/t/+r/6v/r
/+v/6//r/+v/6//r/+n/6P/o/+f/6f/q/+r/6f/p/+n/6P/o/+j/6f/p/+n/6//s/+z/
7f/r/+v/6//r/+//8f/6/woAHAAyAFAAcACTALsA3gDlANIAvwCsAIkAWQAhAO7/w/+d
/33/av9j/2//if+f/7T/zP/e/+n/8//4//b/9v/1//X/9//4//n/+f/6//r//P/8//r/
+v/6//r//v/+//7//v8AAAEAAQAAAAAAAAABAAIAAgACAAMAAwABAAEAAwADAAUABgAG
AAYABwAIAAgACAAHAAcABwAHAAsACwALAAsADAAMAAwADQAPABAAEAARABEAEQASABIA
EAAQABEAEwAVABUAFQAWABYAFwAXABgAGQAZABoAHAAcAB0AHgAeAB4AHgAgACEAJAAl
ACYAJwAmACcAKAAoACoALAAtAC4ALQAvADAAMAAwADEAMgAzADQANQA1ADUANwA3ADcA
OAA2ADcANwA3ADcAOAA4ADkAOQA5ADkAOgA6ADoAOAA4ADYAMwAwAC0AKgApACYAJAAj
ACEAHwAdABkAGAAWABQAEwATAA8ADwANAAsACQAIAAcABwAHAAcABwAHAAcABQADAAMA
AgACAAQABQAFAAUAAgABAAEAAQADAAMAAwADAAMAAwADAAMAAwAEAAQABQAFAAUABQAE
AAIAAgACAAIAAgACAAMAAwADAAMAAwADAAMAAwADAAMAAwADAAMABAACAAEAAQABAAEA
AAAAAAEAAQABAAEAAQAAAAAAAAD//wEAAQABAAEA///+//3//f/9//z//P/8//z/+//6
//n/+//7//v/+//7//v/+//6//f/9//2//b/+P/4//f/9//3//f/9v/1//P/8//z//P/
9f/1//X/9f/z//L/8v/y//L/8f/x//H/8//0//L/8v/y//L/8P/w//D/8P/w//D/8P/w
//D/8P/w//D/8P/x//H/8//0//X/9v/3//r//P/8//z//P/+/wAAAAAAAP/////+////
/f/8//z/+f/5//n/+f/7//v/+//7//r/+f/4//j/9v/3//f/9f/w/+3/6v/n/+j/6P/n
/+T/5P/l/+X/5f/l/+X/5f/l/+X/5P/k/+P/4//k/+T/4//j/+P/4v/i/+T/5f/l/+X/
5f/m/+b/5//l/+X/5f/l/+n/8f/+/xAAKABCAGIAhgCtANMA4gDPALoApQCAAE0AFwDh
/7L/i/9t/13/WP9j/33/k/+l/7z/0v/g/+f/6//s/+z/7P/r/+v/6//s/+3/7f/u/+7/
8P/w//D/8P/w//D/8v/y//L/8v/0//X/9f/0//T/9P/1//b/9v/2//f/9//1//X/9//3
//f/+P/4//j/+f/6//r/+v/5//n/+f/5//3//f/9//3//P/8//z//f/9//7//v//////
//8AAAAAAAAAAAEAAwADAAMAAwAEAAIAAwADAAQABQAFAAYACAAIAAkACgAKAAoACgAM
AA0ADgAPABAAEQASABMAFAAUABQAFgAXABgAFwAZABoAGgAcAB0AHgAfACAAIQAhACEA
HwAfAB8AIAAiACMAIwAjACEAIgAiACMAIwAjACMAJAAiACIAIAAgAB0AGwAZABcAGAAX
ABQAEgAPAA0ACwAJAAUABAACAAAA//////v/+//7//n/9//2//f/9//3//f/9f/1//X/
8//z//P/8v/y//L/8//z//P/8v/x//H/8f/x//H/8f/x//P/8//z//P/8f/y//L/8//z
//P/8//y//L/8v/y//L/8v/y//P/8//z//P/8//z//H/8f/x//H/8v/z//T/9v/1//P/
8v/x//P/8v/y//P/8f/x//H/8f/y//L/8v/x//H/8f/x//H/7//u/+3/7f/v/+7/7v/u
/+7/7f/s/+v/6f/p/+n/6f/p/+n/6f/o/+f/5//m/+b/6P/o/+f/5//n/+f/5v/l/+X/
5f/l/+X/5f/l/+X/5f/j/+L/4v/i/+T/4//j/+P/4//j/+P/4v/g/+D/4P/g/+L/4v/i
/+L/4P/g/9//3//h/+H/4f/h/93/4P/e/97/3v/e/97/3v/e/97/4P/g/+D/4P/e/97/
3v/e/97/3//f/+H/4v/j/+T/5f/o/+r/6v/q/+r/7P/u/+7/7//v//D/8P/v/+3/7P/s
/+r/6f/o/+f/6f/p/+n/6f/o/+f/5v/m/+b/5//n/+X/5P/h/97/2//Y/9j/1//U/9b/
1//X/9f/1//X/9f/1//V/9T/1P/T/9X/1v/W/9X/1//X/9b/1v/W/9f/1//X/9f/2P/Y
/9n/2f/Z/9n/2f/f/+n/+P8IACAAQABgAIAApwDPANgAxwC2AKMAeAA7AP3/yf+c/3X/
Xf9T/1L/Zf9//5P/p/++/87/2v/j/+X/5P/k/+T/4//j/+P/5P/l/+X/6P/o/+r/6v/q
/+r/6v/q/+7/7v/u/+7/8P/x//H/8P/y//L/8//0//T/9P/1//X/9f/1//f/9//3//j/
+P/4//f/+P/4//j/+//7//v/+////////////////v/9//3///8AAAAAAQABAAEAAgAC
AAIAAgADAAUABwAHAAcACAAGAAcABwAIAAsACwAMAA4ADAANAA4ADgAOAA4AEAARABIA
EwAUABUAFgAXABgAGAAaABwAHQAeAB0AHwAgACAAIQAjACUAJwAmACcAJwAnACkAKQAp
ACoAKgArACsAKwApACoAKgArACsAKwArACwALgAuACwALAApACcAJQAjACIAIQAeABwA
GwAZABcAFQATABIAEAAOAA0ADQAJAAkACQAHAAUABAADAAMAAwADAAMAAwADAAEAAwAD
AAIAAgAAAAEAAQABAAIAAQABAAEAAwADAAMAAwABAAEAAQABAAEAAgACAAMABQAFAAUA
BAACAAIAAgACAAQABAAFAAUABQAFAAUABQAFAAUABQAFAAcABwAHAAgABgAFAAUABQAH
AAYABgAHAAcABwAHAAcABAAEAAQAAwAFAAUABQAFAAMAAgABAAEAAgACAAMABAAEAAMA
AgABAAEAAQABAAEA/////////v/9//3//P/8//7//v/9//3//f/9//z/+//7//v/+//7
//3//f/9//3/+//6//r/+v/6//n/+f/5//v/+//7//r//P/6//r/+v/6//j/+P/4//j/
9v/2//b/9v/4//j/+P/4//j/+P/4//j/+P/5//n/+//8//3//v////7/AAAAAAAAAQAE
AAcACAAHAAcACAAIAAcABQAEAAQAAwADAAMAAwADAAMAAwADAAQAAwACAAIAAgADAAMA
AQD8//n/9v/z//L/8v/x/+7/7v/v/+//7//v/+//7//v//H/8P/w/+//7//w//D/7//v
/+//7v/u/+7/7//v/+//8f/y//L/8//x//H/8f/x//H/+/8IABYAKgBGAGQAggCpANUA
7gDlAM4AvQCmAHkAQwALANj/rf+N/3f/aP9p/4H/mf+t/8L/2P/o//H/9//6//z//P/7
//v/+f/6//v/+//8//z//v/+/wAAAAAAAAAAAgACAAIAAgAEAAUABQAEAAQABAAFAAYA
BAAEAAUABQAFAAUABwAHAAUABgAGAAYACQAKAAoACgAJAAkACQAJAAsACwALAAsADgAO
AA4ADwAPABAAEAARABMAEwAUABQAEgASABMAFQAVABUAFQAWABYAFwAXABgAGQAZABoA
HAAcAB0AHgAeAB4AHgAgACEAIAAhACIAIwAkACUAJgAmACgAKgArACwALQAvADAAMAAw
ADEAMgAzADQANQA1ADUAMwAzADMANAA2ADcANwA3ADUANgA2ADcAOQA5ADkAOgA4ADgA
NgA2ADUAMwAxAC8ALgAtACoAKAAlACMAIQAfABsAGgAYABYAFwAXABMAEwARAA8ADQAM
AA0ADQANAA0ACwALAAsACQAJAAkACAAIAAoACwALAAsACgAJAAkACQAJAAkACQAJAAsA
CwALAAsACQAKAAoACwALAAsACwAKAAoACgAKAAoADAAMAA0ADQANAA0ADQANAAsACwAL
AAsACwALAAsADAAMAAsACwALAA0ADAAMAA0ACwALAAsACwAKAAoACgAJAAsACwALAAsA
CQAIAAcABwAHAAYABgAGAAgABwAGAAUAAwADAAMAAwADAAMAAwACAAMAAwACAAIAAgAC
AAEAAQABAAEAAAD///////////////////////////7//v/+//7//f/9//3//f/9//3/
/P/8//z//P/8//z//P/8//z//P/8//v/+//5//r//P/8//z//P/8//z//P/8//r/+v/6
//r//P/8//z//P/6//v/+//9//7///8AAAEAAgAEAAQABAAEAAYACAAIAAsACwAMAAwA
CQAHAAYABgAHAAcABwAHAAUABQAFAAUABgAFAAQABAACAAMAAwABAPz/+f/2//P/9P/0
//P/8P/w//H/8f/x/+//7//v/+//7//u/+7/7f/t/+7/7v/t/+3/7f/s/+z/7v/v/+//
7//v//D/8P/x/+//7//v/+//9f/9/woAHAA0AFIAcACSALkA3wDoANcAxACvAIwAVwAd
AOX/uv+T/3f/af9i/2//i/+j/7f/zv/e/+j/8//1//T/9v/2//X/9f/1//b/9//3//j/
+P/6//r/+v/6//r/+v/8//z//P/8//7///////7//v/+////AAD+//7///////////8B
AAEAAQACAAIAAgABAAIAAgACAAMAAwADAAMAAwADAAMAAwAGAAYABgAHAAUABgAGAAcA
BwAHAAgACAAIAAgACQALAAsACwALAAwADAANAA0ADgANAA0ADgAQABAAEQASABIAFAAU
ABYAFwAXABcAFwAXABoAGwAcABwAGgAcAB0AHgAhACMAJAAkACIAIwAkACUAJAAlACUA
JQAlACUAJQAmACYAJwAnACcAJwAoACgAKQApACkAKQAqACgAKAAmACYAJQAjACEAHwAe
AB0AGgAYABUAEwARAA8ADQAMAAoACAAHAAcAAwADAAUAAwABAAAA/f/9//3//f/7//v/
+//5//v/+//6//r/+P/5//n/+f/6//n/+f/5//f/9//3//f/9//3//f/9//1//b/9v/3
//f/9//3//b/+P/4//j/+P/2//b/9//3//f/9//3//f/+f/5//n/+f/3//f/9//4//j/
9//3//f/9//2//b/9//3//f/9//3//j/+P/4//f/9f/1//X/9f/3//b/9f/1//P/8v/y
//L/8v/x//D/7//x//H/8f/x//H/8f/x//D/7//v/+7/7v/u/+7/7f/t/+3/7f/s/+v/
7f/t/+3/7f/t/+3/7f/t/+v/6v/q/+r/6v/p/+n/6f/q/+v/7P/s/+z/7P/s/+z/6v/q
/+r/6v/s/+z/6//r/+v/6//r/+v/6f/q/+r/6v/q/+j/6v/q/+r/6v/q/+r/6v/q/+z/
7P/s/+z/6v/q/+r/6v/q/+v/6//t/+7/7//w//H/9P/2//b/9v/2//j/+v/6//3//f/+
//7////9//z//P/5//n/+f/5//v/+//7//v/+v/5//j/+P/6//v/+//5//b/8//w/+3/
6v/q/+n/5v/o/+n/6f/p/+n/6f/p/+n/6f/o/+j/5//n/+j/6P/n/+n/6f/o/+j/6v/r
/+v/6//p/+r/6v/r/+v/6//r/+v/7f/z//r/CAAcADQAVAByAJUAvwDiAOcA1ADDAKwA
gwBLAA0A2v+v/4f/cf9m/2P/df+N/6H/uP/Q/9z/6f/1//b/9P/0//P/8//x//L/8//z
//X/9v/5//r/+P/4//j/+P/8//z//P/8//z//f/9//z//v/+////AAAAAAAAAQABAAEA
AQADAAMAAQACAAIAAgAFAAYABgAGAAUABQAFAAUABwAHAAcABwAIAAgACAAJAAsADAAM
AA0ACwALAAwADAAOAA4ADwARABEAEQARABIAEgATABMAFAAVABUAFgAYABgAGQAaABoA
GgAaABwAHQAgACEAIgAjACIAIwAkACQAJgAoACkAKgApACsALAAsACwALQAuAC8AMgAz
ADMAMwAzADMAMwA0ADQANQA1ADUANQA2ADYANwA5ADkAOQA6ADoAOgA4ADgANwA1ADMA
MQAuAC0AKgAoACcAJQAjACEAHwAeABwAGgAZABkAFQAVABMAEQAPAA4ADQANAA0ADQAL
AAsACwAJAAkACQAIAAgACAAJAAkACQAIAAcABwAHAAkACQAJAAkABwAHAAcABwAJAAoA
CgALAAsACwALAAoACAAIAAgACAAIAAgACQAJAAkACQAJAAkACQAJAAkACQALAAsACwAM
AAoACQAJAAkACQAIAAgACQAJAAkACQAJAAgACAAIAAcACQAJAAkACQAHAAYABQAFAAcA
BgAGAAYABgAFAAQAAwABAAEAAQABAAMAAwADAAIAAQABAAAAAAAAAAAA///////////+
//3//////////////////////////v/+//7//v/9//3//f/9//3//f/8//z//P/8//z/
/v/+//z//P/8//z/+v/6//r/+v/6//r/+v/6//r/+v/6//r/+v/7//v//f/+////AAAB
AAIABAAEAAQABAAGAAgACAAJAAkACgAKAAsACQAIAAgABwAHAAcABwAHAAcABwAHAAYA
BQAEAAQAAgADAAMAAQD+//v/+P/1//T/9P/z//D/8v/z//P/8//x//H/8f/x//H/8P/w
/+//7//w//D/7//v/+//7v/u/+7/7//v/+//8f/y//L/8//x//H/8f/x//H/9/8GABQA
KABCAGAAgACjAMsA6gDlAM4AuwCkAH0ASwATAOD/tf+R/3n/bP9p/3n/k/+n/77/1P/k
/+//9//4//j/+P/3//f/9//4//n/+f/6//r//P/8//r/+v/6//r//P/8//z//P/8//3/
/f/8//7//v///wAA/v/+////////////AQABAP//AAAAAAAAAQACAAIAAgADAAMAAwAD
AAUABQAFAAUABgAGAAYABwAHAAgACAAJAAkACQAKAAoACAAIAAkACwANAA0ADQAOAA4A
DwAPABAADwAPABAAEgASABMAFAAUABQAFAAWABcAFgAXABgAGQAaABsAHAAcABwAHgAf
ACAAIQAjACQAJAAkACUAJgAnACYAJwAnACcAJwAnACcAKAAoACkAKQApACkAKgAqACsA
KQApACkAKgAsACwAKgAqACkAJwAlACMAJAAjACAAHgAbABkAFwAVABEAEAAOAAwACwAL
AAcABwAHAAUAAwACAAEAAQABAAEAAQABAAEA///9//3//P/8//z//f/9//3//f/9//7/
///9//3//f/9/////////////f/+//7////////////+//7//v/+//7/AAAAAAEAAQD/
//////////3//f/9//3/////////AAAAAP///////////v/+/////f/9//3//f/8//z/
/P/7//3//f/9//3/+//6//n/+f/7//r/+v/6//r/+f/4//f/9//3//f/9//3//f/9//2
//X/9f/0//T/9P/0//P/8//1//X/9P/z//H/8f/x//H/8//z//P/8//x//D/8P/w//L/
8f/x//H/7//v/+//7v/w//D/8P/w//D/8P/w//D/8P/w/+//7//v/+//7v/w//D/8P/w
/+7/7v/u/+7/7v/u/+7/7v/u/+7/7v/u/+7/7//v//H/8v/z//T/9f/2//j/+P/4//j/
+v/8//z//f/9//7//v/9//v/+v/6//n/+f/5//n/+f/5//n/+f/2//X/9P/0//T/9f/1
//P/8v/v/+z/6f/o/+j/5//k/+L/4//j/+P/4//j/+P/4//j/+L/4v/h/9//4P/g/9//
4f/h/+D/4P/g/+H/4f/h/+P/5P/k/+X/4//j/+P/4//l/+3/+v8KAB4AOABYAHYAnQDH
AN4A1QDCALEAlABhACMA6/+6/4//a/9d/1j/X/93/5H/o/+6/8z/2P/h/+X/6v/q/+r/
6f/p/+n/6v/r/+v/6v/q/+z/7P/u/+7/7v/u/+7/7v/u/+7/8P/x//H/8P/w//D/8f/y
//L/8v/z//P/8//z//X/9f/z//T/9P/0//f/+P/4//j/9//3//f/9//7//v/+//7//z/
/P/8//3/+//8//z//f//////AAAAAAAAAAABAAMAAwADAAMABAAEAAUABQAGAAUABQAG
AAgACAAJAAoACgAMAAwADgAPABAAEQASABMAFAAVABYAFgAWABgAGQAaABsAHQAeAB4A
HgAfACAAIQAiACMAIwAjACUAJQAlACYAJAAlACUAJQAnACgAKAApACkAKQApACoAKgAq
ACgAKAApACcAJQAjACIAIQAeABwAGwAZABcAFQATABIAEAAOAAsACwAHAAcABwAFAAMA
AgADAAMAAwADAAMAAwADAAEAAwADAAIAAgABAAEAAAD///////8AAAEAAQABAAEAAQAD
AAMAAwADAAEAAgACAAMAAQABAAEAAAABAAIAAwAEAAQABAAFAAUABwAHAAcABwAHAAcA
BwAHAAUABQAFAAYACAAHAAcABwAJAAgACAAJAAsACwALAAsACQAIAAcABQAHAAcABwAH
AAcABgAFAAUABAACAAEAAAD+//3//P/7//v/+//7//v/+v/5//j/9v/z//P/8v/y//D/
8P/v/+//7//v/+7/7f/q/+n/6P/n/+f/5//n/+f/5//m/+b/5v/k/+P/4//j/+H/4f/h
/+D/4P/g/+D/4P/k/+T/4v/i/+L/4v/i/+L/4f/g/9//3v/f/+D/4f/i/+L/4v/i/+L/
4v/j/+P/5f/m/+f/6P/p/+j/6v/q/+r/6P/q/+z/7P/v/+//8P/w/+//7f/s/+z/6//r
/+v/6//r/+v/6//r/+r/6f/o/+j/6P/p/+n/5//k/+H/3v/b/9v/3P/c/9r/2f/Z/9j/
1//Z/9n/2f/Z/9v/2v/a/9n/1//Y/9j/1//Z/9n/2P/Y/9j/2f/Z/9n/2//c/9z/3f/d
/93/3f/d/93/4//y/wQAGAAyAFQAdgCZAL8A2ADPALgAqwCSAGMALQD3/8b/nf97/2X/
Vv9b/3P/i/+d/7L/xP/U/+H/5f/m/+f/6P/o/+n/5//o/+n/6f/q/+r/7P/s/+z/7P/s
/+z/7v/u/+7/7v/w//H/8f/w//D/8P/x//L/8v/y//P/8//z//P/9f/1//P/9P/0//T/
9f/2//b/9v/3//f/9//3//n/+f/5//n//P/8//z//f/9//7//v////3//f/+//7/AAAA
AAEAAwADAAMAAwAEAAIAAwADAAQABQAFAAYACAAKAAsADAAMAAwADAAOAA8AEAARABIA
EwAWABcAGAAYABgAGgAbABwAHQAfACAAIAAgACEAIgAjACYAJwAnACcAJwAnACcAKAAm
ACcAJwAnACkAKgAqACsAKQApACkAKgAqACoAKAAoACkAJwAlACMAIgAhAB4AHAAbABkA
FwAVABEAEAAOAAwACwALAAcABwAJAAcABQAEAAEAAQABAAEAAQABAAEA//8BAAEAAAAA
AAAAAQABAAEAAgABAAEAAQABAAEAAQABAAEAAQABAAEAAQACAAIAAwAFAAUABQAEAAQA
BAAEAAQABAAEAAUABQAFAAUABQAFAAUABQAFAAUABQAFAAUABgAGAAUABQAFAAUABAAE
AAUABwAHAAcABwAGAAYABgAFAAMAAwADAAMAAwACAAEAAQABAAAAAAAAAAIAAQAAAP//
/f/9//3//f/9//3//f/8//3//f/8//z/+v/6//n/+f/6//v/+//7//n/+f/5//n/9//3
//f/9//5//j/+P/4//j/9//3//f/+f/5//n/+P/2//b/9v/2//b/9v/4//j/+P/4//b/
9v/2//b/9P/0//T/9P/0//X/9f/3//j/+f/6//v//v8AAAAAAAD+/wAAAgACAAUABQAG
AAYABQADAAIAAgABAAEAAQABAAEAAQABAAEA/v/9//z//P/+///////9//r/9//0//H/
7v/u/+3/6v/s/+3/7f/t/+v/6//r/+v/6//q/+r/6f/r/+z/7P/r/+n/6f/o/+j/6P/p
/+n/6f/p/+r/6v/r/+v/6//r/+v/7f/x//z/CgAYADIAUABuAJEAvQDgAOcA0gC/AKgA
gQBNABMA3v+z/4//c/9k/1//b/+J/53/tP/M/97/6f/x//L/8v/y//H/8f/x//L/8//z
//T/9P/2//b/9v/2//b/9v/6//r/+v/6//v/+//6//j/+f/6//z//v/8//z//f/9//v/
+//9/w==
         </WaveFormData>
      </LeadData>
      <LeadData>
         <LeadByteCountTotal>10000</LeadByteCountTotal>
         <LeadTimeOffset>0</LeadTimeOffset>
         <LeadSampleCountTotal>5000</LeadSampleCountTotal>
         <LeadAmplitudeUnitsPerBit>4.88</LeadAmplitudeUnitsPerBit>
         <LeadAmplitudeUnits>��V</LeadAmplitudeUnits>
         <LeadHighLimit>2147483647</LeadHighLimit>
         <LeadLowLimit>268435456</LeadLowLimit>
         <LeadID>V4</LeadID>
         <LeadOffsetFirstSample>0</LeadOffsetFirstSample>
         <FirstSampleBaseline>0</FirstSampleBaseline>
         <LeadSampleSize>2</LeadSampleSize>
         <LeadOff>FALSE</LeadOff>
         <BaselineSway>FALSE</BaselineSway>
         <ExcessiveACNoise>FALSE</ExcessiveACNoise>
         <MuscleNoise>FALSE</MuscleNoise>
         <LeadDataCRC32>855471806</LeadDataCRC32>
         <WaveFormData>
DAAMAAwADAAOAA4ADgAOABAAEAAQABAAEQASABMAFAAXABgAGQAaABsAHAAdAB4AHAAc
ABwAHAAcABwAHAAcAB0AHgAfACAAIgAiACIAIgAgACAAIAAgAB0AHAAbABoAFwAWABUA
FAATABIAEQAQAA4ADAAKAAgABQAEAAMAAgD///7//f/8//r/+v/6//r/+P/4//j/+P/4
//j/+P/4//j/+P/4//j/+v/6//r/+v/4//j/+P/4//b/9v/2//b/+P/4//j/+P/4//j/
+P/4//r/+v/6//r/+P/4//j/+P/4//j/+P/4//r/+v/6//r/+v/6//r/+v/6//r/+v/6
//r/+v/6//r//P/8//z//P/8//z//P/8//r/+v/6//r/+P/4//j/+P/2//b/9v/2//j/
+P/4//j/+P/4//j/+P/2//b/9v/2//T/9P/0//T/9v/2//b/9v/0//T/9P/0//T/9P/0
//T/8v/y//L/8v/y//L/8v/y//L/8v/y//L/8v/y//L/8v/y//L/8v/y//L/8v/y//L/
8P/w//D/8P/y//L/8v/y//P/8//0//X/9v/3//n/+v/6//v/+//7//z//v8AAAAAAAAB
AAIAAgACAAEAAQAAAP////8AAAAAAgABAAEAAQD///3//f/9//3//f/9//v/+P/2//P/
8P/v/+//7v/s/+3/7f/u/+7/7f/s/+v/6v/s/+v/6//r/+n/6f/p/+n/6//q/+r/6v/t
/+3/7f/t/+z/7P/t/+3/6//r/+v/6f/r//H/+f8EABcALgBIAGcAjgC/AOsAAgEDAQkB
CAHnAKkAawBBAB4A+P/T/7b/pf+o/7b/w//P/93/6v/x//P/9f/z//L/8v/y//T/9P/0
//P/8f/y//L/8v/0//T/9P/0//T/9P/0//T/9P/0//T/9P/y//L/8v/y//T/9v/2//b/
9v/2//b/9v/4//j/+f/5//n/+v/6//n/+f/6//r/+v/4//n/+f/5//n/+v/6//r/+v/6
//z//P/8//z//P/8//7//v//////AQABAAEAAQAAAAAAAAAAAAMAAwAEAAQAAwAEAAQA
BQAFAAUABgAHAAcACQAJAAoADAANAA8AEQAPAA8AEQASABMAFAAVABYAFgAWABYAFwAY
ABkAGQAaABoAGgAaABoAGwAcABwAHAAcAB0AHQAfACEAIQAiACIAIAAgACAAHwAcABsA
GQAYABQAFAASABEADwAOAAwACgAKAAgABwAFAAIAAQAAAP///v/9//v/+//6//r/+v/6
//z//P/6//n/+f/5//n/+f/5//n/+f/5//f/9//3//f/+f/5//j/+P/5//n/+f/5//v/
+//7//v/+v/6//n/+P/6//r/+v/6//f/9//4//j/+v/6//r/+v/6//r/+//7//r/+v/7
//v/+f/5//r/+v/7//v/+//7//n/+v/6//n/+//7//v/+//5//n/+f/5//n/+f/4//j/
9//3//f/9//5//f/9//2//b/9v/2//b/9v/2//f/9//5//f/9//3//X/9f/1//T/9P/0
//P/8//1//X/9f/1//P/8//z//P/8//y//L/8v/y//H/8f/y//L/8v/x//H/8//y//L/
8//x//H/8f/x//P/8v/y//L/8v/y//D/8P/w//D/8v/y//L/8v/w//D/8P/w//P/8//0
//X/9P/1//f/+P/4//n/+f/5//z//v8AAAAAAAABAAIAAgAAAP/////+//3//f/+//7/
/v/9//3//f/9//v/+//7//n/+f/5//f/9v/0//H/7v/t/+3/7P/q/+n/6f/q/+r/6v/q
/+r/6v/q/+n/6f/p/+n/6f/p/+n/6f/o/+j/6P/n/+f/5//n/+r/6v/r/+v/6//r/+v/
6f/r//P///8OACEAOABSAHEAmADJAOkA9AD5APsA5gCvAG8APQAdAPj/2P/B/6z/o/+w
/77/yf/X/+P/6v/v//P/8//x//D/8P/w//D/8P/w/+//7//w//D/8P/y//L/8v/y//D/
8P/w//D/9P/0//T/9P/y//L/8v/y//T/9v/2//b/+P/4//j/+P/2//b/9//3//X/9v/2
//X/9f/2//b/9v/2//f/9//3//f/+P/4//j/+P/4//r/+v/6//r/+v/6//r/+v/7//v/
/f/9//3//f///wAAAQACAAEAAQACAAIAAwAEAAQABQADAAMABAAFAAUABwAHAAgACwAL
AAwADQAMAAsADAAMAA4AEAASABQAEgASABIAEwAUABUAFQAWABgAGAAYABgAFwAYABgA
GAAaABsAGwAdAB0AHQAeAB4AHAAcABwAGwAcABsAGQAYABQAFAASABEAEQAQAA4ADAAI
AAYABQADAAIAAQAAAP////////7////9//z/+//6//r/+v/4//f/+f/5//n/+f/5//n/
+f/5//n/+f/5//n/+P/3//X/9P/2//f/+P/5//f/9//3//f/+f/6//r/+v/6//r/+v/6
//f/9//4//j/+v/6//r/+v/6//r/+//7//r/+v/7//v/+//7//z//P/7//v/+//7//3/
/v/+//3//P/7//r/+f/5//n/+f/5//r/+//7//z/+f/5//n/+f/7//n/+f/4//j/+P/4
//j/9v/2//f/9//3//X/9f/1//X/9f/1//T/9v/2//X/9f/1//X/9f/1//P/8//z//P/
9f/0//T/9P/0//P/8//0//L/8v/y//L/8v/y//L/9P/0//T/9P/y//L/8v/y//H/8P/v
/+7/8P/x//P/9f/0//X/9//4//r/+//7//v/+v/8//7//v/+////AAAAAAIAAQABAAAA
/////wAAAAAAAP////////3/+//7//v//f/9//3/+//4//b/8//w/+//7//u/+z/6//r
/+z/7P/s/+z/7P/s/+r/6f/p/+n/6//r/+v/6//p/+j/6P/o/+n/6f/p/+n/7P/s/+3/
7f/r/+v/6//p/+v/7f/3/wYAFwAqAEAAXQCEALUA4wD+AAUBDQEQAfcAvwB9AEkAKAAG
AN//wP+p/6b/tP+//8v/2//m/+//9f/3//b/9P/z//L/9P/0//T/8//1//b/9v/2//T/
9P/0//T/9P/0//T/9P/4//j/+P/4//b/9v/2//b/+P/6//r/+v/4//j/+P/4//r/+v/7
//v//f/+//7//f/7//z//P/8//7//////////f/+//7//v8AAAAAAgACAAIAAgACAAIA
AAAAAAEAAQAFAAUABQAFAAYABgAGAAYABwAHAAgACAAHAAgACAAJAAkACQAKAAsACwAN
AA0ADgAPAA8AEAARABMAEwAVABYAFQAWABcAGAAYABgAGAAZABwAHQAdAB4AHAAcABwA
HAAdAB4AHgAeACAAIQAhACMAIQAhACIAIgAiACIAIgAhAB4AHQAbABoAFgAWABQAEwAR
ABAADgAMAAoACAAHAAUAAgABAAAA///8//v/+f/5//r/+v/6//r/+v/6//j/9//3//f/
9//3//f/9//3//f/9v/1//T/8//1//X/9P/0//P/8//z//P/9f/1//X/9f/1//b/9v/2
//b/9v/2//b/9f/1//b/9v/2//b/9v/2//T/9P/1//X/9v/2//f/9//1//X/9v/2//X/
9f/1//X/9f/2//b/9f/z//P/8//z//X/9f/1//X/8//z//L/8v/x//H/8f/x//P/8f/x
//D/8P/w//D/8P/w//D/8f/x//H/7//v/+//8f/x//H/8P/u/+7/7f/t/+v/6//r/+v/
7f/t/+3/7f/t/+z/7P/s/+7/7f/t/+7/7v/w/+//7v/t/+z/7P/s/+z/7P/q/+r/6v/q
/+z/7P/s/+z/7f/t/+7/7//u/+//8f/y//P/9f/2//f/+P/6//z//P/6//v//P/8//z/
+//7//r/9//3//j/+P/5//n/+v/7//n/9//3//f/9//3//f/9f/w/+7/6//o/+f/5//m
/+T/4//j/+T/5P/k/+T/5P/k/+T/4//j/+P/4//j/+P/4//j/+L/4v/i/+P/4//j/+P/
5P/k/+X/5f/l/+X/5f/j/+f/7f/5/woAHwA2AFIAdQCgANMA8wD8AP0A/wDqALcAeQBF
AB8A/P/a/73/pv+f/6z/uP/B/8//3//q/+3/7f/v/+3/7P/s/+z/7P/s/+z/6//r/+z/
7P/s/+z/7P/s/+z/7P/s/+z/7P/w//D/8P/w/+7/7v/u/+7/7v/w//D/8P/w//D/8P/w
//D/8P/x//H/8f/y//L/8f/x//L/8v/y//T/9f/1//X/8//0//T/9P/0//T/9v/2//b/
9v/2//b/+P/4//n/+f/5//n/+f/5//j/+P/4//j/+v/7//3//v///wAAAAABAP////8A
AAEAAwAFAAUABgAFAAUABgAHAAkACQALAAwACwAMAA0ADgAOAA4ADgAPABAAEQARABIA
EgASABIAEgATABQAFAAUABYAFwAXABkAFwAXABgAGAAYABgAGAAXABQAEwARABAAEAAQ
AA4ADQAJAAgABgAEAAIAAAD///3//P/7//r/+f/4//f/9f/1//X/9v/3//j/9v/2//T/
8//z//P/8//z//P/8//z//P/8//z//P/8//z//P/8v/y//P/8//z//P/8//z//P/8//z
//T/9P/0//L/8v/y//L/8//z//T/9P/0//T/9P/0//L/8v/z//P/8//0//b/9//1//X/
9v/2//X/9f/1//X/9f/2//b/9f/1//X/9f/1//X/9f/1//X/8//z//L/8v/z//P/8//z
//P/8f/x//D/8P/w//D/8P/w//D/8f/x//H/7//v/+//7//v/+//7v/w//D/7//v/+3/
7f/t/+3/7//v/+//7//t/+z/7P/s/+7/7f/t/+7/7v/u/+3/7f/r/+r/6v/r/+3/7f/t
/+3/7f/s/+v/6//t/+3/7v/v/+v/7P/q/+r/6v/q/+r/6v/q/+r/7P/s/+z/7P/q/+r/
6v/q/+3/7f/u/+//8P/x//P/9P/0//X/9f/1//b/+P/6//r//P/9//7//v/8//v/+//6
//j/9//3//b/+P/3//f/9//3//X/9f/1//X/9f/1//P/8v/w/+3/6v/n/+f/5v/k/+X/
5f/m/+b/5v/m/+b/5v/k/+P/4//j/+P/4//j/+P/5f/k/+T/5P/n/+f/5//n/+b/5v/n
/+f/5f/l/+X/4//r//X/AQAOACEAOgBUAHUAoADPAOkA7gDzAPUA2ACdAF8AMQAPAO7/
0v+7/6j/p/+0/77/y//Z/+P/7P/x//P/8f/v/+7/7v/u/+7/7v/u/+3/7//w//D/8P/u
/+7/7v/u/+//8P/x//L/8//y//H/8P/y//L/8v/y//L/9P/0//T/9v/2//b/9v/0//T/
9f/1//X/9v/2//X/9f/2//b/9v/4//n/+f/5//f/+P/4//j/+v/6//z//P/6//r/+v/6
//z//P/9//3///////////8AAAAAAAAAAAMAAwAEAAQABAAEAAMAAwADAAMABAAFAAUA
BwAHAAgACwALAAwADQALAAsADQAOAA0ADgAPABAAEQASABMAFQAWABcAFwAYABgAGAAY
ABgAGQAaABoAGgAYABkAGQAbABsAGwAcABwAHgAeAB4AHQAaABkAFwAWABQAFAASABEA
DwAOAAwACgAKAAgABwAFAAQAAwACAAEAAAD///3//f/6//r/+v/6//r/+v/4//f/+f/5
//n/+f/3//f/9//3//f/9//3//f/+P/5//n/+v/5//n/+f/5//f/9//3//f/+P/6//v/
/P/7//r/+f/4//j/+f/7//z//P/8//z//P/6//r/+//7//z//P/9//3/+//7//z//P/9
//3//f/9//v//P/8//v/+f/5//n/+f/7//v/+//7//v/+//6//r/+//7//v/+//7//n/
+f/4//j/+P/4//j/+P/4//n/+f/5//f/9//3//f/9//3//b/9P/0//P/8//0//X/9v/3
//X/9f/1//X/9f/0//T/9P/2//X/9f/2//T/9P/z//P/8//y//T/9//0//T/9P/0//T/
8v/y//L/8v/y//L/8v/y//T/9P/0//T/9f/1//b/9//4//n/+//8//v/+//6//n//P/+
/wAAAAACAAMABAAEAAQAAwADAAIA/////wAAAAACAAEAAQABAAEA/////////f/9//3/
+//4//b/8//w/+3/7f/s/+r/6//r/+z/7P/q/+r/6v/q/+z/6//r/+v/7f/t/+3/7f/r
/+r/6v/q/+v/6//r/+v/7v/u/+//7//t/+3/7f/r/+v/8//9/woAHQA0AEwAawCUAMcA
7wD+AAEBCQECAdkAmwBdADMAEgDw/9H/tP+l/6z/vP/H/9H/4f/s//H/9f/1//X/9P/0
//T/9P/0//T/8//z//T/9P/0//b/9v/2//b/9f/0//P/8v/2//b/9v/2//b/9v/2//b/
9P/2//b/9v/4//j/+P/4//b/9v/3//f/9//4//j/9//3//j/+P/4//j/+f/5//n/+//8
//z//P/6//r//P/8//7//v/+//7//v/+//////8BAAEAAQABAAIAAgACAAIAAQABAAIA
AgAFAAYABgAHAAcABwAIAAkABwAJAAkACgALAAsADAANAA0ADQAPABAAEQASABMAFAAW
ABYAFgAXABgAGQAZABoAGAAYABgAGAAbABwAHAAcABwAHQAdAB8AHwAfACAAIAAeAB4A
HgAdAB4AHQAbABoAGAAYABYAFQATABIAEAAOAAoACAAHAAUABgAFAAQAAwAAAP///f/9
//7//v/+//7//v/+//z/+//7//v/+//7//3//f/9//3//P/7//r/+f/7//v/+v/6//v/
+//7//v/+f/5//n/+f/5//r/+v/6//r/+v/6//r/+//7//z//P/8//z//P/8//r/+v/7
//v//P/8//3//f/7//v//P/8//3//f/9//3/+//8//z/+//7//v/+//7//3//f/9//3/
+//7//r/+v/5//n/+f/5//v/+f/5//j/+P/4//j/+P/4//j/+f/5//v/+f/5//n/9//3
//f/9v/2//b/9f/1//f/9//3//f/9//3//f/9//3//b/9v/2//b/9f/1//b/9v/2//X/
9f/3//b/9v/3//X/9f/1//X/9f/0//P/8//z//T/9P/0//T/9P/2//b/9v/2//T/9P/0
//T/9v/2//b/9v/1//X/9v/3//j/+f/7//z//v/////////+/wAAAgACAAQABQAGAAYA
BAADAAMAAgADAAMABAAEAAIAAQABAAEAAwABAAEAAQD////////9//j/9v/z//D/8P/x
//H/8P/v/+//8P/w/+7/7v/u/+7/7v/t/+3/7f/t/+3/7f/t/+3/7P/s/+z/7v/v//D/
8f/w//D/8f/x/+//7//v/+3/8f/5/wUAFgArAEIAXAB9AKoA1wD1APwAAwEFAe4AuQB3
AEUAJQACAOD/xf+u/6n/uP/I/9P/4f/r//D/9//5//f/9//2//b/9v/4//j/+P/3//f/
+P/4//j/+P/4//j/+P/4//j/+P/4//j/+P/4//j/+v/6//r/+v/6//z//P/8//r/+v/6
//r//P/8//3//f/9//7//v/9//3//v/+//7//P/9//3//f///wAAAAAAAP7//v8AAAAA
AgACAAIAAgACAAIAAwADAAUABQAFAAUABgAGAAYABgAFAAUABgAGAAkACgAKAAsACwAL
AAwADQALAA0ADQAOAA8ADwAQABEAEQARABMAFAAVABYAFwAYABgAGAAYABkAGAAZABkA
GgAaABoAGgAaABsAHAAcABwAHgAfAB8AIQAhACEAIgAiACAAIAAgAB8AIAAfAB0AHAAa
ABoAGAAXABUAFAASABAAEAAOAA0ACwAIAAcABgAFAAYABQADAAMAAgACAAIAAgACAAIA
AAD//////////////f/9//3//f////////////3//f/8//z//f/9//3//f/9//3//f/9
//3//v/+//7/AAAAAAAAAAD9//3//v/+//7//v/+//7/AAAAAAEAAQD+//7//////wEA
AQACAAIA/////////////wAAAAD//wEAAQABAAEA/////////////////v/+//3//f/9
//3////9//3//P/+//7//v/+//z//P/9//3//f/7//v/+//7//v/+//6//r/+v/5//n/
+f/5//n/+f/7//v/+//7//n/+P/4//j/+P/3//f/+P/6//r/+f/5//n/+P/4//n/+f/5
//n/+f/7//r/+f/5//f/9//4//n/+f/5//n/+f/3//j/9v/2//b/9v/4//j/+P/4//j/
+P/4//j/9v/2//b/9v/3//f/+P/5//r/+//9//7/AAABAAEAAQACAAQABgAGAAgACQAK
AAoACgAJAAkACAAFAAUABgAGAAgABwAHAAcABwAFAAUABQAHAAcABwAFAAIAAAD9//r/
9//3//b/9P/z//P/9P/0//T/9P/0//T/9v/1//X/9f/z//P/8//z//P/8v/y//L/9f/1
//X/9f/0//T/9f/1//X/9f/1//P/9//7/wEADgAfADQATABnAIwAuQDlAAABBQELAQgB
6QCtAG0APwAeAPz/3//G/7P/sv++/8v/2f/p//L/+f8BAAEA/v/8//v/+v/6//r/+v/5
//r//P/9//7//P/8//z//P/8//z//P/8//7//v/+//7//v/+//7//v/+/wAAAAAAAAAA
AAAAAAAAAAAAAAEAAQADAAQABAADAAEAAgACAAIABAAFAAUABQADAAQABAAEAAQABAAG
AAYABAAEAAQABAAGAAYABwAHAAkACQAJAAkACgAKAAoACgANAA0ADgAOAA0ADgAOAA8A
DwAPABAAEQATABUAFQAWABUAFQAWABcAFwAXABkAGgAaABoAGgAaABwAHAAcAB0AIAAh
ACEAIgAiACIAIgAiACMAJAAkACQAJAAlACUAJwAnACcAKAAoACoAKgAqACkAJgAlACMA
IgAiACIAIAAfAB8AHgAcABoAGAAWABUAEwAQAA8ADgANAAwACwAJAAkABgAGAAYABgAE
AAQAAgABAP//////////AQABAAEAAQABAAEAAQABAAMAAwACAAIAAwADAAMAAwABAAEA
AQABAAMABAAEAAQAAwACAAEAAAD/////AAAAAAEAAgADAAQAAwACAAIAAQABAAIABAAF
AAMAAwAEAAQAAQABAAEAAQABAAIAAgABAAEAAQABAAEAAwADAAMAAwACAAEA///+//7/
//8AAAEA///9//3//P/8//z//P/8//7//v/////////9//3//f/9//3//f/8//z//P/7
//v/+//7//v/+//7//v/+//7//v/+v/6//r//P/7//v//P/6//r/+f/5//n/+P/4//n/
+//8//v/+v/5//j/+P/4//j/+P/4//j/+P/4//j/+P/4//j/+f/5//r/+//6//v//f/+
/wAAAQABAAEAAAACAAQABAAGAAcACAAIAAgABwAHAAYABQAFAAYABgAGAAUABQAFAAcA
BQAFAAUABQAFAAUAAwD+//z/+f/2//X/9f/0//L/7//v//D/8P/w//D/8P/w//L/8f/x
//H/8f/x//H/8f/x//D/8P/w//H/8f/x//H/8v/y//P/8//x//H/8f/v//H/9f8BABAA
IwA4AFAAbwCUAMcA8wAIAQkBEQEMAesArQBvAEEAIAD+/93/wv+v/7D/vv/L/9f/5f/w
//n/+//7//v/+v/6//r/+P/4//j/9//5//r/+v/6//j/+P/4//j/+v/6//r/+v/6//r/
+v/6//z//P/8//z//P/+//7//v/8//z//P/8//z//P/9//3///8AAAAA///9//7//v/+
/wAAAQABAAEA//8AAAAAAAACAAIABAAEAAQABAAEAAQAAgACAAMAAwAFAAUABQAFAAgA
CAAIAAgACQAJAAoACgALAAwADAANAA0ADQAOAA8ADQAPAA8AEAARABEAEgATABMAEwAV
ABYAFwAYABkAGgAcABwAHAAdAB4AHwAfACAAHgAeAB4AHgAfACAAIAAgACAAIQAhACMA
IwAjACQAJAAmACYAJgAlACQAIwAhACAAIAAgAB4AHQAbABoAGAAWABMAEAAOAAsADAAL
AAoACQAIAAcABQAFAAQABAAEAAQABAAEAAIAAQD/////////////////////AQABAAEA
AQD//////v/+//////////////////////8BAAIAAgACAAAAAAAAAAAAAQABAAIAAgAC
AAIAAgACAAAAAAABAAEAAgACAAMAAwABAAEAAgACAAMAAwADAAMAAwAEAAQAAwABAAEA
AQABAAMAAwADAAMAAQABAAAAAAABAAEAAQABAAMAAQABAAAA/v/+//7//v/+//7/////
/////f/9//3//f/9//3//P/9//7//v////3//f/9//3//f/9//3//f/7//r/+v/6//z/
+//7//z/+v/6//n/+f/7//r/+v/7//v/+//7//v/+//6//n/+f/7//n/+P/6//r/+v/6
//j/+P/4//j/+P/4//j/+P/6//r/+v/6//v/+//8//3//v///wEAAgACAAMAAwADAAQA
BgAIAAgACgALAAwADAAKAAkACQAIAAcABwAIAAgACAAHAAcABwAFAAMAAwADAAUABQAF
AAMAAAD+//v/+P/3//f/9v/0//P/8//0//T/9P/0//T/9P/0//P/8//z//P/8//z//P/
9f/0//T/9P/z//P/8//z//T/9P/1//X/9f/1//X/8//1//v/BwAWACcAPABUAHMAnADL
AO8A/AD/AAUB+ADJAIsAVQAvAAwA6v/R/7z/s/+8/8j/0//h/+3/9P/3//v///////7/
/v/+//z//P/8//v/+f/6//r/+v/8//z//P/8//z//P/8//z//v/+//7//v/+//7//v/+
//z//v/+//7//v/+//7//v8AAAAAAQABAAEAAgACAAEAAQACAAIAAgACAAMAAwADAAUA
BgAGAAYABAAEAAYABgAGAAYABgAGAAgACAAJAAkACQAJAAkACQAKAAoACgAKAAsACwAM
AAwADQAOAA4ADwAPAA8AEAARABEAEwATABQAFQAVABYAFwAVABUAFwAYABkAGgAbABwA
HAAcABwAHQAeAB8AHwAgACAAIAAgACAAIQAiACIAIgAkACUAJQAnACUAJQAmACYAKAAo
ACgAJwAmACUAIwAiACIAIgAgAB8AHQAcABoAGAAYABYAFQATABEADwANAAsADAALAAkA
CQAIAAgACAAIAAoACgAIAAcACQAJAAkACQAIAAcABgAFAAUABQAFAAUABQAFAAQABAAH
AAcABwAHAAUABQAFAAUABQAGAAYABgAIAAgACAAIAAkACQAKAAoADAAMAAwADAAKAAoA
CwALAAoACgALAAsACQAJAAoACgALAAsACwALAAwADgAPAA8ADAALAAoACQAJAAkACQAJ
AAsACwAKAAoACAAHAAYABQAEAAEAAAD+/wAAAAAAAAAA/f/8//z/+//5//f/9//3//X/
9f/1//T/9P/0//P/8//w/+//7v/t/+v/6//r/+v/7f/s/+z/7P/q/+n/6f/q/+j/6P/n
/+f/5//m/+b/5//p/+n/6f/q/+j/6P/o/+j/5//m/+X/5P/m/+b/5v/m/+b/5v/m/+b/
5//n/+j/6f/q/+v/7f/u/+z/7f/t/+3/7v/w//L/8v/0//X/9v/2//X/8//y//D/8f/x
//L/8v/y//H/8f/x//H/7//v/+//7//v/+//7f/q/+j/5f/i/+P/4//i/+D/3f/d/97/
3v/g/+D/4P/g/+D/3//f/9//3f/d/93/3f/f/97/3v/e/9//3//f/9//4v/i/+P/4//j
/+P/4//h/9//5f/z/wIAEwAqAEYAaQCQAL0A5QD2APcA/wD2AMsAjQBTACkACADm/8f/
rP+d/6b/tP+//8v/1//i/+v/7f/r/+v/6v/q/+r/6v/q/+r/6f/p/+r/6v/q/+r/6v/q
/+r/6P/o/+j/6P/s/+z/7P/s/+7/7v/u/+7/7v/w//D/8P/u/+7/7v/u/+7/7v/v/+//
8f/y//L/8f/v//D/8P/w//L/8//z//P/8//0//T/9P/2//b/+P/4//f/9v/1//T/9v/2
//f/9//3//f/9//3//j/+P/4//j/+f/5//r/+v/9//7//v////////8AAAEAAwAFAAUA
BgAHAAcACAAJAAcABwAJAAoADQAOAA8AEAAOAA4ADgAPABEAEwAUABYAFgAWABYAFgAV
ABYAFgAWABYAFwAXABkAGQAZABoAGgAcABwAHAAbABoAGQAXABYAFgAWABQAEwAPAA4A
DAAKAAYABAADAAEAAgABAAAA///+//3/+//7//r/+v/6//r/+v/6//j/9//3//f/9//3
//f/9//3//f/+f/5//n/+f/5//n/+P/4//n/+f/5//n/+f/5//n/+f/6//z//f/+//3/
/P/7//r/+//7//z//P/8//z//P/8//z//P/9//3//P/8//3//f/9//3//v/+//3//f/9
//3//f/+//7//f/9//3//f/9//3//f/9//3//f/9//z//P/7//v/+//7//3/+//7//r/
+P/4//j/+P/4//j/+f/5//n/9//3//f/9//3//f/9v/4//j/9//3//X/9f/1//X/9f/1
//X/9f/3//b/9v/2//T/8//z//T/9v/2//X/9f/1//T/9P/0//T/9P/2//b/9v/2//T/
9P/0//T/9P/0//T/9P/1//X/9v/3//b/9//5//r/+//9//7///8AAAIABAAEAAQABQAG
AAYABgAFAAUABAADAAMABAAEAAQAAwADAAMAAwABAAEAAQADAAMAAwABAPz/+v/3//T/
8f/x//D/7v/u/+//8f/y//D/8P/w//D/8P/v/+//7//v/+//7//v/+//7v/u/+7/7//v
/+//7//y//L/8//z//P/8//z//H/8f/1/wEADAAbAC4ARgBjAIYAtQDjAAABBQEJAQYB
6wCzAHUARwAmAAQA4//I/7P/sP++/8v/1//n//T/+f/9/////f/8//z//P/8//z//P/7
//v//P/8//z//P/8//z//P/+//7//v/+//7//v/+//7/AAAAAAAAAAD+/wAAAAAAAP7/
AAACAA==
         </WaveFormData>
      </LeadData>
      <LeadData>
         <LeadByteCountTotal>10000</LeadByteCountTotal>
         <LeadTimeOffset>0</LeadTimeOffset>
         <LeadSampleCountTotal>5000</LeadSampleCountTotal>
         <LeadAmplitudeUnitsPerBit>4.88</LeadAmplitudeUnitsPerBit>
         <LeadAmplitudeUnits>��V</LeadAmplitudeUnits>
         <LeadHighLimit>2147483647</LeadHighLimit>
         <LeadLowLimit>268435456</LeadLowLimit>
         <LeadID>V5</LeadID>
         <LeadOffsetFirstSample>0</LeadOffsetFirstSample>
         <FirstSampleBaseline>0</FirstSampleBaseline>
         <LeadSampleSize>2</LeadSampleSize>
         <LeadOff>FALSE</LeadOff>
         <BaselineSway>FALSE</BaselineSway>
         <ExcessiveACNoise>FALSE</ExcessiveACNoise>
         <MuscleNoise>FALSE</MuscleNoise>
         <LeadDataCRC32>3386191974</LeadDataCRC32>
         <WaveFormData>
EAAQABAAEAASABIAEgASABQAFAAUABQAFwAYABkAGgAdAB4AHwAgACEAIgAjACQAJgAm
ACYAJgAmACYAJgAmACYAJgAmACYAKAAoACgAKAAlACQAIwAiAB4AHAAaABgAFQAUABMA
EgAPAA4ADQAMAAgABgAEAAIAAAD+//z/+v/5//j/9//2//T/9P/0//T/8v/y//L/8v/0
//T/9P/0//T/9P/0//T/9P/0//T/9P/z//L/8f/w//D/8P/w//D/8v/y//L/8v/w//D/
8P/w//L/8v/y//L/8P/w//D/8P/y//L/8v/y//T/9P/0//T/8v/y//L/8v/w//D/8P/w
//L/8v/y//L/9P/0//T/9P/0//T/9P/0//L/8v/y//L/8v/y//L/8v/y//L/8v/y//D/
8P/w//D/8v/y//L/8v/x//D/7//u/+7/7v/u/+7/8P/w//D/8P/u/+7/7v/u/+7/7v/u
/+7/7P/s/+z/7P/s/+z/7P/s/+z/7P/s/+z/7P/s/+z/7P/q/+r/6v/q/+j/6P/o/+j/
6f/q/+v/7P/s/+z/7P/s/+z/7v/u/+//7//w//H/8v/z//T/9P/0//T/9v/3//j/+P/5
//r/+//5//j/+P/4//j/+P/6//r/+//7//v/+//7//r/+v/6//r/+v/4//f/8v/w/+z/
6v/q/+r/6f/n/+f/6P/o/+f/5f/l/+X/5f/l/+X/5f/l/+X/5f/k/+T/5v/m/+b/5v/n
/+f/5//n/+j/6P/p/+n/5//n/+b/5v/n/+r/8v/8/w0AIQA7AFoAgwC1AOcAAgEIARAB
EAHtAKkAYgAvAAsA6//P/7v/s/+3/8L/zf/X/+D/6f/v//D/8P/w/+//7//u/+7/7v/u
/+7/7v/u/+7/7v/u/+7/7v/v/+//7//v//D/8P/w//D/8P/u/+7/7//v//H/8v/y//P/
8//z//P/8v/0//X/9v/3//f/9//3//X/9f/2//b/9v/0//b/9v/3//f/9//3//f/+P/4
//n/+f/7//v/+//7//v/+//8//3//v//////////////AAAAAAIAAgACAAMAAwAEAAQA
BQADAAQABgAHAAcACAAJAAoADAAOABAAEgATABMAFAAXABoAGgAbAB0AHAAcAB4AIAAf
AB8AHwAfACIAIgAiACQAJAAlACUAJQAnACgAKAApACkAKQApACkAJwAlACQAIgAgAB4A
HAAaABcAFAARAA4ADAAKAAgABgAEAAIAAQD///3//f/7//r//P/7//r/+P/4//j/+P/4
//j/9//3//b/9v/2//b/9f/3//f/9//3//b/9v/2//b/9v/2//b/9v/2//b/9v/2//f/
9//4//j/9//3//b/9f/3//f/9//3//X/9f/1//X/9v/2//b/9v/3//f/9v/2//j/+f/5
//n/+f/6//r/+v/6//r/+v/7//n/+f/5//n/+v/6//r/+v/6//r/+v/6//r/+v/5//j/
+P/4//j/+P/6//n/+P/4//j/+P/4//j/9//3//f/9v/3//f/9//4//j/+P/3//b/+P/3
//f/9//3//b/9v/3//b/9v/1//X/9v/2//b/9v/2//X/9f/1//X/9f/1//T/9P/1//X/
9v/0//T/9P/0//j/9v/2//b/9v/2//X/9P/z//L/9P/0//T/9P/0//T/9P/0//b/+P/4
//n/+f/6//v//P/7//z//P/8//7/AAABAAIAAgADAAQABQADAAIAAgACAAIAAgAEAAQA
AwADAAMAAwAFAAQABAAEAAIAAgAAAP///v/8//j/9v/0//T/8//x/+//8P/w/+//7//v
/+//7//v/+//7//v//H/8f/w//D/8P/w//D/8P/v/+//7//v//D/8P/x//H/8f/x//D/
8P/1//r/AgAQACMANwBTAHIAnQDNAPMAAgEIAQ4B+gDDAH0ARgAhAAEA5f/T/8X/v//J
/9T/3f/p//L/9f/3//r/+v/5//f/9v/0//X/9v/3//j/9v/2//b/9v/4//j/+P/5//f/
9//3//j/+v/6//r/+v/4//j/+f/5//n/+v/6//v//f/9//3//P/6//v//P/9//3//f/9
//v/+//8//z//P/8//7//v//////////////AAAAAAEAAQABAAEAAQABAP////8AAAEA
AgADAAMAAwAEAAUABwAIAAgACAAIAAkACQAKAAoACwAJAAoADAANAA8AEAARABIAEwAU
ABUAFgAVABUAFgAZABwAHAAdAB8AHwAeAB8AIAAjACMAIwAjACYAJgAmACgAKAApACkA
KQAnACgAKAApACsAKwArACsAKQAnACYAJAAgAB4AHAAaABgAFgAUABIAEgAQAA4ADAAI
AAYABQADAAEAAQD///7//////////v/8//z//P/8//z/+//7//r/+P/4//j/9//5//n/
+f/5//j/+P/4//j/+P/4//j/+P/4//j/+P/4//X/9f/2//b/+P/5//n/+f/5//n/+f/5
//f/9//3//f/9v/2//b/9v/3//f/9v/2//j/+f/5//n/+//8//z//P/6//r/+v/7//v/
+//7//v/+P/4//j/+P/4//j/+P/4//r/+v/5//j/+P/4//j/+P/4//f/9v/2//b/9v/2
//b/9//3//f/9v/2//X/9P/0//T/9P/z//L/9P/z//P/8//z//L/8v/z//L/8v/x//H/
8v/y//L/8v/y//H/8f/x/+//8f/y//D/8P/w//D/8v/y//L/8v/y//L/8v/y//H/8P/v
/+7/8P/y//L/8//z//T/9f/2//f/+P/4//j/9v/4//n/+v/4//n/+v/7//z//P/9//7/
/P/8//7//v////////////7//P/7//r//P/8//r/+f/2//T/8P/u/+z/7P/r/+n/6f/q
/+r/6f/n/+f/5//n/+X/5f/l/+X/5v/n/+f/6P/o/+j/6P/o/+f/5//n/+f/5v/m/+f/
5//n/+f/5v/m/+n/6v/y//7/CwAdADMAUAB5AKsA2wD+AAoBFAEYAf8AwQB2ADkAFQD1
/9f/wf+z/7P/wP/L/9P/4P/p/+3/8P/y//H/7//u/+z/7v/u/+7/7v/u/+7/7v/u/+z/
7P/s/+3/7//v/+//8P/y//L/8v/y//H/8P/w/+//8f/y//L/8//z//P/8//y//T/9f/2
//f/9//3//f/9f/z//T/9P/0//b/+P/4//n/+f/5//n/+f/6//r/+//7//v/+//7//v/
+f/5//r/+//+//////////////8AAAAAAgACAAIAAwADAAQABAAFAAUABgAIAAkACQAK
AAsADAANAA4ADwAQABMAEwAUABcAGAAYABkAGwAcABwAHgAgACEAIQAhACEAIgAiACIA
JAAkACUAJQAlACcAKAAoACkAJwAnACcAJwAlACMAIgAgAB4AHAAaABgAFAASABAADgAM
AAoACAAGAAQAAgABAP//+//7//n/+P/2//X/9P/y//L/8v/y//L/9P/z//P/8v/w//D/
8P/v//D/8f/y//P/8f/w/+//7v/w//D/8P/w/+//7v/t/+z/7P/t/+//8P/u/+//7//v
/+//7//v/+//7//v/+//7//w//D/8P/w//H/8f/w//D/8P/x//H/8f/x//L/8v/y//D/
8P/w//H/8f/x//H/8f/w//D/8P/w//L/8v/y//L/8v/y//H/8P/u/+7/7v/u//D/7//u
/+7/7v/u/+7/7v/v/+//7//u/+7/7f/s/+z/8P/w/+//7v/s/+v/6//r/+v/6v/q/+v/
7v/u/+3/7f/s/+z/7P/s/+z/6//r/+v/6//u/+3/7P/r/+r/6v/q/+r/6v/q/+r/6v/q
/+z/7P/s/+z/7P/u/+7/7//v//D/8f/y//X/9v/2//b/9P/2//f/+P/4//n/+v/7//n/
+P/4//j/+P/4//r/+v/7//v/+//7//v/+v/6//r/+P/4//b/9f/w/+7/6v/o/+f/6P/o
/+f/5//o/+j/5//l/+X/5f/l/+X/5f/l/+X/5//n/+b/5v/m/+b/5v/m/+f/5//n/+f/
6P/o/+n/6f/p/+n/6P/o/+n/8P/4/wgAGwAxAE0AcACfANMA+QAGAQwBEAH8AMMAfQBE
ABkA+f/b/8f/t/+1/7//yv/R/9v/6P/v//H/8P/w//D/7//v/+7/7P/s/+z/7P/u/+7/
7v/u/+7/7v/u/+//8f/x//H/8v/y//L/8v/y//D/8P/x//H/8f/y//L/8//z//P/8//y
//L/8//0//X/9//3//f/9f/1//b/9v/2//b/+P/4//n/9//3//f/9//4//j/+f/5//v/
+//7//v/+//7//z//f/8//3//f/9//3//f/+//7/AAAAAAAAAQADAAQABAAFAAUABgAI
AAkACQAKAAsADAANAA4ADwAQABMAEwAUABcAFgAWABcAGQAaABoAHAAeAB8AHwAfAB8A
IAAgACAAIgAkACUAJQAlACUAJgAmACcAJQAlACUAJQAjACEAIAAeABoAGAAWABQAFAAS
ABAADgAMAAoACAAGAAQAAgABAP///f/9//v/+v/6//n/+P/2//f/+P/5//r/+f/3//b/
9P/2//b/9v/1//X/9f/1//X/9P/0//T/9P/y//L/8v/y//L/8v/y//L/8//z//T/9P/0
//X/9f/1//X/9f/1//X/9//3//f/9//2//b/9v/2//f/9//2//b/+P/5//n/+f/3//j/
+P/4//j/+P/4//n/+f/5//n/+f/6//r/+v/6//j/+P/4//j/+P/4//f/9v/2//b/9v/2
//j/9//2//b/9v/2//b/9v/1//X/9f/0//b/9f/0//T/9v/2//X/9P/0//P/8//z//P/
8v/y//P/9P/0//P/8//y//L/8v/y//T/8//z//P/8//z//P/8v/x//H/8P/w//L/8v/y
//L/8v/x//H/8f/x//L/8//0//L/8v/y//L/8v/y//L/8v/y//L/8v/y//L/8v/y//L/
8v/y//L/9P/0//X/8//0//X/9v/5//r/+v/6//r//P/9//7/AAABAAIAAwADAAIAAgAC
AP///v////7/AQABAAEAAQABAAAAAAAAAP7//v/8//v/+v/4//T/8v/w//D/7//t/+3/
7v/u/+3/7f/t/+3/7f/r/+v/6//r/+3/7f/s/+z/7v/u/+7/7v/v/+//7//v/+7/7v/v
/+//7//v/+7/7v/x//r/BAAQACEAOwBXAHgApQDXAPcA/AAGAQoB7gCvAGsAOgAXAPn/
4f/N/7//wf/L/9T/3//p//D/9f/5//j/9v/0//P/8//y//T/9P/0//T/9v/2//b/9v/1
//T/8//z//X/9f/1//b/9P/0//T/9P/2//b/9//3//f/+P/4//n/+f/5//n/+P/4//n/
+v/7//n/+f/5//f/+f/6//r/+v/8//7//v////3//f/9//3//v/+////////////////
/wEAAQACAAMAAgADAAMAAwADAAMABAAEAAYABgAGAAcABwAIAAgACQAHAAgACgALAAkA
CgALAAwADgAQABIAFAAVABUAFgAZABgAGAAZABsAHgAeACAAIgAhACEAIQAhACIAIgAi
ACQAJAAlACUAJQAlACYAJgAnACUAJQAlACUAJwAlACQAIgAgAB4AHAAaABYAFAASABAA
DgAMAAoACAAHAAYABgAFAAMAAwABAAAA/v/9//z/+v/6//r/+v/6//r/+f/5//j/+P/4
//j/9//1//X/9f/1//T/9P/0//T/9f/2//f/+P/2//b/9v/2//X/9f/2//b/9v/3//f/
9//1//X/9f/1//b/9//4//n/+P/4//j/+P/5//n/+P/4//j/+f/5//n/+f/6//r/+v/6
//r/+v/7//n/+f/5//n/+P/4//j/+P/4//j/+P/4//j/+P/3//b/+P/4//j/+P/4//f/
9v/2//b/9v/2//b/9//3//f/9v/2//X/9P/0//b/9v/1//T/9P/z//P/8//z//L/8v/z
//T/9P/z//P/8v/y//L/8v/y//H/8f/x//H/8f/x//D/8v/x//P/9P/0//L/8v/y//L/
8P/w//D/8P/w//D/8P/w/+7/7v/u/+7/8P/y//L/8//1//b/9//4//b/9v/1//T/9f/4
//r//P/8//3//v///////v/+//7//P/8//7//v////////////3//P/8//z//P/8//r/
+f/2//T/8P/u/+r/6v/p/+f/5//o/+j/5//p/+n/6f/p/+v/6//r/+v/6f/p/+j/6P/m
/+b/5v/m/+X/5f/l/+X/6P/o/+n/6f/p/+n/6P/o/+f/7v/4/wIAEwApAEEAYgCNAMEA
7QAAAQgBEAEMAeEAmwBUACMAAwDn/9H/vf+z/7v/yP/P/9f/5P/r/+//8P/w//D/7//v
/+7/7v/u/+7/7v/u/+7/7v/u/+7/7v/u/+//7f/t/+3/7v/w//D/8P/w//D/8P/x//H/
7//w//D/8f/z//P/8//y//D/8f/y//P/9f/1//X/8//z//T/9P/0//L/9P/0//X/9f/1
//X/9f/2//b/9//3//n/+f/5//n/+f/5//r/+//8//3//f/9//3//f/+//7//v/+//7/
//8BAAIAAgADAAMABAAGAAcABQAGAAcACAAJAAoACwAMAA0ADQAOABEAFAAUABUAFwAY
ABgAGgAcAB0AHQAdAB0AHgAeAB4AIAAiACMAIwAjACEAIgAiACMAIwAjACMAIwAjACEA
IAAeAB4AHAAaABgAFAASABAADgAMAAoACAAGAAIAAAD///3//f/9//v/+v/4//f/9v/0
//b/9v/2//b/9v/1//X/9P/0//T/9P/z//X/9f/1//X/8v/y//L/8v/y//L/8v/y//L/
8v/y//L/7//v//D/8P/y//P/8//z//P/8//z//P/9f/1//X/9f/2//b/9v/2//X/9f/0
//T/9v/3//f/9//1//b/9v/2//j/+P/4//n/9//3//f/9//2//b/9v/2//j/+P/4//j/
9v/2//X/9P/0//T/9P/0//b/9f/0//T/9P/0//T/9P/1//X/9f/0//b/9f/0//T/9P/0
//P/8v/0//P/8//z//P/8v/y//P/9P/0//P/8//y//L/8v/y//T/8//z//P/8//z//P/
8v/y//P/8//0//T/9P/0//T/9P/z//P/8//y//L/8v/y//L/8v/y//L/8v/y//D/8P/w
//D/8v/y//L/8v/0//b/9v/3//f/+P/5//r/+//8//z//P/6//z//f/+/wAAAQACAAMA
AQAAAAAAAAAAAAAAAgACAAEAAQABAAEAAwACAAIAAgACAAIAAAD///r/+P/0//L/8f/y
//L/8f/v//D/8P/v/+//7//v/+//7//v/+//7//v/+//7v/u/+7/7v/u/+7/8f/x//H/
8f/w//D/8f/x//H/8f/w//D/8f/4/wIAEAAlADsAVQB6AKkA2QD9AAgBDgEUAf4AxQB9
AEQAIQABAOX/0f/B/73/yf/W/+H/6//w//X/+//8//r/+v/5//n/+P/4//j/+P/4//r/
+v/6//r/+P/4//j/+f/5//n/+f/6//r/+v/6//r/+v/6//v/+//7//z//P/9//3//f/9
//z//v///wAAAQD////////9////AAAAAAAA//8AAP////8AAAEAAgADAAIAAgADAAMA
BQAFAAUABQAFAAUABgAHAAgACQAJAAkACQAJAAoACgAKAAoACgALAA0ADgAOAA8ADwAQ
ABIAEwATABQAFQAWABcAGAAZABoAGQAZABoAHQAeAB4AHwAhACAAIAAiACQAJQAlACUA
JQAoACgAKAAqACgAKQApACkAKwAsACwALQAtAC0ALQAtAC0AKwAqACgAJgAkACIAIAAg
AB4AHAAaABgAFgAUABIAEAAOAA0ACwALAAsACQAIAAgABwAGAAQAAgACAAIAAgACAAEA
AQAAAAAAAAAAAP/////////////+//7//v/+//7//v/+//7//v/+//7//v/7//v//P/8
//7////////////////////9//3//f/9/wAAAAAAAAAAAwADAAIAAgAAAAEAAQABAAEA
AgACAAIAAgACAAIAAwABAAEAAQABAAIAAgACAAIAAgACAAIAAgAEAAQAAwACAAAAAAAA
AAAAAAD///7//v8AAAAAAAAAAAEAAQABAAAAAAD///7//v/+//7//f/8//7//f/9//3/
/f/8//z//f/+//7//f/9//z//P/8//z/+v/5//n/+f/6//v//P/8//r/+//7//z//P/8
//z//P/8//v/+//7//r/+v/6//r/+v/7//v/+//4//r/+v/6//r/+v/8//z//P/8//z/
/P/8//z/+v/6//r/+v/6//z//P/9//3//v///wAAAQACAAIAAgACAAQABQAGAAgACQAK
AAsACwAKAAoACgAIAAgACgAKAAsACwALAAsACwAKAAoACgAMAAwACgAJAAQAAgD+//z/
+v/6//n/9//3//j/+P/3//n/+f/5//n/9//3//f/9//1//X/9P/0//T/9P/0//T/9//3
//f/9//4//j/+f/5//f/9//2//b/9//6/wAACgAZAC0ARQBkAIkAtwDpAAYBEAEYARgB
9wC5AHAAPQAZAPv/4//P/8X/x//Q/9v/5f/w//X/+/8CAAAA///9//z/+v/4//j/+P/4
//v//P/9//7//f/8//v/+//5//n/+f/6//r/+v/6//r//P/8//3//f/9//7//v//////
//////7//P/9//7///8BAAEAAQD/////AAAAAAAAAAACAAIAAwABAAEAAQABAAIAAgAD
AAMAAQABAAEAAQADAAMABAAFAAYABwAHAAcABwAHAAgACAAKAAoACgALAAsADAAMAA0A
DwAQABIAEwATABQAFQAWABYAFgAWABYAGQAZABoAHQAcABwAHQAfAB4AHgAgACIAJQAl
ACUAJQAoACgAKAAqACoAKwArACsAKwAsACwALQAtAC0ALQAtAC8ALQAsACoAJgAkACIA
IAAgAB4AHAAaABgAFgAUABIAEAAOAA0ACwALAAsACQAIAAYABQAEAAIAAAAAAAAAAAD+
//3//f/8//r/+v/6//n/+//7//v/+//6//r/+v/6//r/+v/6//r/+v/6//r/+v/5//n/
+v/6//z//f/9//3//P/7//r/+f/3//f/9//3//r/+v/6//r/+f/5//j/+P/5//v//P/9
//3//v/+//7//f/8//v/+//5//n/+f/5//r/+v/6//r/+//8//3//v/9//z/+v/4//r/
+v/6//r/+P/3//b/9v/2//b/9v/2//j/+f/6//r/+P/3//b/9v/4//j/9//2//b/9f/1
//X/9f/0//T/9f/2//b/9f/1//b/9v/2//b/9v/1//X/9f/1//X/9f/0//L/8//z//T/
9P/2//T/9P/0//T/9P/0//T/9P/0//T/9P/0//T/9P/0//T/8//0//P/8//1//b/9//4
//v//P/8//z//P/+////AAAAAAEAAgADAAMAAgACAAIAAgACAAQABAADAAMAAwADAAEA
AAAAAAAAAAAAAP7//f/6//j/9P/y//D/8P/v/+3/6//s/+z/6//r/+v/6//r/+3/7f/t
/+3/7f/t/+z/7P/u/+7/7v/u/+3/7f/t/+3/8P/w//H/8f/w/+//7f/s/+v/8P/6/wgA
FwArAEUAZgCPAL8A8QAIARABFgEUAe8ArQBkAC8ADQDv/9f/x/+9/7//zP/V/9//6P/v
//X/+P/2//b/9f/1//T/8v/y//L/8v/z//T/9f/2//T/9P/0//X/9f/1//X/9v/2//b/
9v/2//j/+P/5//n/9//4//j/+f/5//n/+f/4//j/+f/6//v//f/9//3/+//7//z//P/8
//z//v/+/////f/9//3//f8AAAAAAQABAAMAAwADAAMAAgABAAEAAQAEAAUABQAFAAUA
BQAGAAYACAAIAAgACQAJAAoACgALAAsADAAOAA8ADQAOAA8AEAARABIAEwAUABcAFwAY
ABsAHAAcAB0AHwAgACAAIgAkACUAJQAlACUAJgAmACYAKAAoACkAKQApACkAKgAqACsA
KQApACkAKQAqACkAKQAoACYAJAAiACAAIAAeABwAGgAWABQAEgAQAA4ADAALAAkABwAH
AAUABAACAAEAAAD+/wAAAAAAAAAA/v/9//3//P/8//z//P/7//v/+//7//v/+//8//3/
/v/8//z//P/8//z//P/8//z/+//7//z//P/8//3//f/9//v/+//7//v//f/9//3//f/+
//7//v/+//3//f/8//z//P/9//3//f///wAAAAAAAAAAAAAAAAEAAQABAAEAAQAAAAAA
AAAAAP7//v/+//7//v/+//3//P/9//7///8AAAAA///+//7//v/+//7//v/9//3//f/8
//7//f/8//z//P/8//v/+v/9//3//v////7//P/7//v//P/8//v/+//6//r/+v/6//z/
+//7//v/+//7//v/+v/6//v/+//8//z//P/8//z//P/7//v/+//8//r/+v/8//z//P/8
//r/+v/6//r//P/8//z//P/8//z//P/8//r//P/8//3//v8AAAIABAADAAQABAAEAAYA
CAAJAAoACgALAAwADQALAAoACgAKAAoACgAMAAwACwALAAsACwALAAoACgAKAAoACgAI
AAcABAACAP7//P/8//z/+//5//f/+P/4//f/9//3//f/9//3//f/9//3//f/9//2//b/
+P/4//j/+P/3//f/9//3//r/+v/7//v/+f/5//j/+P/5/wAACAAUACUAOQBTAHIAmwDN
APcACAEOARYBDAHbAJcAWgAzABEA8//f/8//yf/P/9z/5f/v//b/+//9//7/AAACAAEA
AQAAAP7//v/+//7//v/+//7//v8AAAAAAAABAP///////wAAAgACAAIAAgAAAAAAAQAB
AAEAAgACAAMAAwADAAMAAgAEAAUABgAHAAcABwAHAAUAAwAEAAQABAAGAAgACAAJAAsA
CwALAAsACwAKAAoACQALAAsACwALAAsACwAMAA0ADAANAA0ADQANAA0ADgAOABAAEAAQ
ABEAEQASABIAEwATABQAFgAXABcAGAAZABoAGwAcAB0AHgAeAB0AHQAfACIAIgAjACUA
JgAmACgAKgApACkAKQApACoAKgAqACwALAAtAC0ALQAvADAAMAAxADEAMQAxADEAMQAv
AC4ALAAsACoAKAAmACYAJAAiACAAHgAcABoAGAAWABQAEwARAA4ADQAKAAgACgAJAAgA
BgAGAAYABgAGAAYABQAFAAQABgAGAAYABQAEAAMAAgABAAIAAgACAAIAAgACAAIAAgAC
AAIAAgACAAEAAQACAAIAAgADAAMAAwAFAAUABQAFAAMAAwADAAMABgAGAAYABgAHAAcA
BgAGAAQABQAFAAUAAwAEAAQABAAGAAYABgAHAAgACQAKAAsABwAGAAUABAAGAAYABgAG
AAgACAAHAAYABQAEAAMAAgABAP///f/8//z//P/8//z/+v/5//j/9v/0//P/8v/y//T/
9P/z//L/8P/v/+//7//s/+r/6f/p/+r/6v/p/+n/6P/o/+j/6P/o/+f/5//n/+X/5f/l
/+T/4v/j/+P/5P/m/+b/5P/m/+T/5P/k/+T/4//i/+H/4P/i/+L/4v/i/+L/4v/i/+L/
4P/i/+L/4//l/+b/5//o/+f/6P/o/+j/5v/o/+n/6v/s/+3/7v/v/+7/7P/r/+r/6f/q
/+3/7v/t/+3/7f/t/+3/7P/s/+z/7P/s/+r/6f/o/+b/4v/g/9z/3P/b/9n/1//Y/9j/
1//Y/9n/2v/b/9n/2f/Z/9n/2f/Z/9j/2P/Y/9j/2P/Y/9f/1//X/9f/2f/a/9z/3f/d
/93/3P/c/9n/3v/q//b/BQAbADcAXACFALcA4wD2APwABgH+ANEAiQBEABUA9f/Z/8P/
r/+n/6//uv/F/83/1v/d/+X/5v/i/+T/4//j/+L/4v/i/+L/4v/k/+T/5P/k/+L/4v/i
/+P/4//j/+P/5P/k/+T/5P/k/+T/5P/l/+X/5//o/+j/6f/n/+f/5//m/+b/5//o/+n/
6//r/+v/6f/n/+j/6P/o/+j/6v/q/+v/6//r/+v/6//u/+7/7//v/+3/7f/t/+3/7f/t
/+7/7//w//H/8f/x//H/8f/y//L/8v/y//L/8//1//b/9v/3//f/+P/6//v//f/+////
AAABAAIAAwAEAAUABQAGAAkACgAKAAsADQAMAAwADgAQABIAEwAUABUAFgAWABYAGAAW
ABcAFwAXABkAGgAaABsAGQAZABkAGQAbABkAGAAWABYAFAASABAADgAMAAoACAAGAAQA
AgAAAPz/+v/5//f/9f/1//P/8v/0//P/8v/w//D/8P/w//D/8P/v/+//7v/s/+z/7P/r
/+3/7f/t/+3/7v/u/+7/7v/u/+7/7v/u/+7/7v/u/+7/7f/t/+7/7v/v//H/8v/z//L/
8f/w/+//8f/x//H/8f/y//L/8v/y//H/8f/w//D/8v/z//P/8//z//T/9P/0//L/8v/y
//P/9f/1//X/9f/2//b/9v/2//T/9P/0//T/9P/0//P/8v/y//L/8v/y//T/8//y//L/
8P/w//D/8P/x//H/8f/w//L/8f/w//D/8P/w/+//7v/v/+//8P/x/+//7v/u/+//7v/u
/+3/7f/t/+7/7//w/+7/7f/t/+3/7v/v//D/8P/u/+7/7v/u/+7/7v/w//D/8P/w/+7/
7v/u/+7/7v/u/+7/7v/s/+7/7v/v//H/8v/z//T/9//4//j/+P/2//j/+f/6//z//f/+
/////f/8//z//P/7//z///8AAP/////////////+//7//v8AAAAA/v/9//r/+P/0//L/
7v/u/+3/6//t/+7/7v/t/+3/7f/t/+3/6//r/+v/6//t/+3/7P/s/+z/7P/s/+z/7f/t
/+3/7f/w//D/8f/x//H/8f/w//D/8f/0//z/BgATACUAPQBaAH8AsQDjAAIBDAESARIB
9QC7AHQAPwAdAP//5f/R/8P/w//O/9f/4f/u//X/+//8//7//f/7//r/+P/6//r/+v/6
//r/+v/6//r/+v/6//r/+//9//3//f/+//7//v/+//7//v/+/////////wAAAAABAP3/
//8BAA==
         </WaveFormData>
      </LeadData>
      <LeadData>
         <LeadByteCountTotal>10000</LeadByteCountTotal>
         <LeadTimeOffset>0</LeadTimeOffset>
         <LeadSampleCountTotal>5000</LeadSampleCountTotal>
         <LeadAmplitudeUnitsPerBit>4.88</LeadAmplitudeUnitsPerBit>
         <LeadAmplitudeUnits>��V</LeadAmplitudeUnits>
         <LeadHighLimit>2147483647</LeadHighLimit>
         <LeadLowLimit>268435456</LeadLowLimit>
         <LeadID>V6</LeadID>
         <LeadOffsetFirstSample>0</LeadOffsetFirstSample>
         <FirstSampleBaseline>0</FirstSampleBaseline>
         <LeadSampleSize>2</LeadSampleSize>
         <LeadOff>FALSE</LeadOff>
         <BaselineSway>FALSE</BaselineSway>
         <ExcessiveACNoise>FALSE</ExcessiveACNoise>
         <MuscleNoise>FALSE</MuscleNoise>
         <LeadDataCRC32>4248357691</LeadDataCRC32>
         <WaveFormData>
5P/k/+T/5P/m/+b/5v/m/+n/6v/r/+z/7v/u/+7/7v/v//D/8f/y//X/9v/3//j/+v/6
//r/+v/6//r/+v/6//r/+v/6//r//P/8//z//P/5//j/9//2//L/8P/u/+z/6v/o/+b/
5P/h/+D/3//e/9v/2v/Z/9j/1f/U/9P/0v/Q/9D/0P/Q/9D/0P/Q/9D/zv/O/87/zv/M
/8z/zP/M/87/zv/O/87/zv/O/87/zv/M/8z/zP/M/8z/zP/M/8z/zP/M/8z/zP/M/8z/
zP/M/87/zv/O/87/0P/Q/9D/0P/Q/9D/0P/Q/9L/0v/S/9L/1P/U/9T/1P/S/9L/0v/S
/9T/1P/U/9T/1P/U/9T/1P/W/9b/1v/W/9T/1P/U/9T/1v/W/9b/1v/W/9b/1v/W/9b/
1v/W/9b/2P/Y/9j/2P/W/9b/1v/W/9b/1v/W/9b/2P/Y/9j/2P/Y/9j/2P/Y/9b/1v/W
/9b/1v/W/9b/1v/Y/9j/2P/Y/9r/2v/a/9r/2v/a/9r/2v/Y/9j/2P/Y/9n/2f/Z/9j/
2v/a/9r/2P/a/9v/3P/c/9r/3P/d/9//4P/h/+H/4f/i/+P/5f/m/+b/6P/p/+n/6//s
/+7/7//v/+7/7v/u//D/8P/x//H/9P/0//T/9P/2//b/9f/1//T/9P/z//H/7f/r/+j/
5f/m/+b/5f/k/+b/5v/m/+b/5v/m/+b/5v/o/+j/6P/o/+r/6v/q/+r/7f/t/+v/6//s
/+7/7//w//D/8P/w//H/8//y//H/8f/0//b/+f8CAAwAGgArAEAAXgCDAKsAwQDGAM4A
0gDAAJcAZAA7ABwABADw/+H/2//c/+H/6v/y//X//P8AAAAA/v/////////+/wAAAAD/
/////v/+//3//f//////AAABAAIAAgACAAIABAAEAAQABAADAAIAAQABAAMAAwAEAAQA
BgAHAAcABgAIAAgACQAJAAoACgAKAAoACgALAAsACwAMAAwADAAMAA4ADwAPAA8ADwAP
ABAAEAAQABAAEAAQAA8ADwAPABAAEgASABMAFAAUABQAFAAUABcAFwAYABgAHAAcAB0A
HQAbABwAHAAdAB0AHQAdAB8AIQAjACUAJwAoACkAKgArACoALAAtAC4ALwAwADAAMQAy
ADMANAA0ADcANwA4ADoAOgA6ADoAOwA7ADwAPAA9AD0APQA9ADsAOgA4ADUAMwAyADAA
LwAtACkAKAAmACQAIgAgAB8AHAAdABsAGQAYABYAFQATABMAEgASABEAEAAOAA4ADQAN
AA8ADwAPAA4ADgAOAA4ADAAOAA4ADgAMAA4ADgAOAA4ADAAMAAwADAAMAAwADAAMAAwA
DAAMAAwADAANAA0ADQALAAsACwALAAsACwALAAwADAAMAAwADAAMAAwADAAMAA0ADQAN
AA4ADgAOAA4ADgAOAA0ADQAOAA4ADgAOAA4ADgAOAA4ADgAMAAwADAAMAAwADAALAAoA
CgAKAAsACwAKAAoACgAKAAkACQAJAAkACQAJAAoACgAMAAoACgAKAAoACgAKAAoACAAI
AAgACAAHAAcABwAHAAcABwAHAAcABwAHAAcABwAHAAYABgAGAAYABAAGAAYABAAEAAQA
BAACAAIAAgACAAQAAgAEAAQABAAEAAEAAQABAAAAAQACAAMAAgAAAAEAAgACAAIABAAF
AAcABwAHAAYABQAFAAUABgAGAAgACgALAAsACwAMAA4ADwANAAwADAAMAAoACgALAAsA
DAAMAAwADAAMAAwACwALAAgACAAHAAUABQADAAAA/f/6//r/+f/4//b/9v/2//b/9v/2
//b/9v/2//b/9v/2//T/9P/0//T/8//z//H/8f/x//L/8v/y//L/8v/y//P/9f/0//P/
8//0//j//f8IABIAIAAxAEgAagCRAK8AuwDCAMgAwACgAHEASAAnAA4A+P/q/9v/1f/a
/+P/6P/u//P/9P/0//b/9v/z//P/8//y//T/9P/z//P/8//y//D/7//w//H/8//1//X/
9P/z//L/8v/y//L/8v/w//D/8P/x//H/8f/y//L/8v/z//P/8v/w//D/8f/x//D/8P/w
//D/8P/x//H/8f/y//L/8v/y//L/8//z//P/8//z//T/9P/y//L/8v/y//H/8f/x//L/
8v/y//P/9P/2//b/9v/2//X/9f/2//b/9v/2//f/9//3//j/+P/5//v/+//7//3//v//
/wAAAQAAAAEAAgADAAQABgAHAAgABwAIAAgACQAKAAsADAAMAA0ADQAOABAADgAOAA4A
DwANAA4ADgAPAA8ADwAPAA0ACwAKAAgABwAGAAQAAwABAP3//P/6//j/9v/0//P/8P/u
/+v/6P/m/+j/5//l/+X/5v/m/+X/5P/i/+L/4f/h/9//3//f/97/3P/c/9z/2v/e/97/
3v/c/9z/3P/c/9z/2v/a/9r/2v/c/9z/3P/c/9r/2v/a/9r/3P/d/93/3f/d/93/3f/d
/9z/2//a/9r/2P/Y/9j/2P/Y/9j/2P/Y/9n/2f/Z/9r/2//c/93/3v/c/9v/2//c/9r/
2v/a/9r/2v/a/9r/2v/Y/9j/2P/Y/9j/2P/X/9b/1v/W/9f/1//W/9b/1v/W/9P/0//T
/9P/1f/V/9b/1v/W/9T/1P/U/9L/0v/S/9L/0v/S/9L/0v/R/9H/0f/R/9H/0f/R/9H/
0//T/9P/0//S/9D/z//O/8z/zP/O/87/zv/O/87/zf/N/83/zP/N/87/z//O/8z/zf/O
/87/zP/O/8//0f/R/9H/0P/P/8//z//Q/9D/0P/S/9P/0//T/9T/1v/X/9n/2P/Y/9j/
2P/Y/9n/2f/c/9z/3P/c/9r/2v/Z/9n/2P/Y/9f/1f/R/8//zP/J/8r/yv/J/8j/xv/G
/8b/xv/G/8b/xv/G/8T/xP/E/8T/xv/G/8b/xv/H/8f/xf/F/8X/xv/G/8b/xP/E/8T/
xf/H/8b/xf/F/8j/yv/P/9j/3v/o//X/CgAoAE8AdwCRAJ4ApgCqAJwAdwBCABEA8v/c
/8j/tf+t/6z/s/+8/8T/y//Q/9L/1P/U/9P/0//T/9L/1P/U/9P/0//S/9L/0f/R/8//
z//Q/9H/1P/U/9T/1P/U/9T/1P/U/9b/1v/W/9f/1//X/9j/2P/Y/9n/2f/Y/9r/3P/f
/+H/4v/i/+L/4v/i/+P/4//j/+b/5v/m/+b/5v/n/+f/5//n/+f/6P/o/+j/6P/o/+j/
6f/p/+n/6v/s/+z/7f/u/+7/7v/u/+7/7//v//D/8P/y//L/8//z//P/9P/0//X/+f/5
//n/+//8//3//v///wEAAwAFAAcACgAMAA0ADgAPABAAEAARABQAFQAWABYAFwAXABgA
GgAcABwAHAAdAB0AHgAeAB8AHQAdAB0AGwAdABwAGgAZABYAFAATABEADwAOAAwACgAI
AAYABQACAAEA///9//z//v/9//v/+//4//j/9//2//j/+P/3//f/9//3//f/9v/2//b/
9v/0//j/+P/4//b/9P/0//T/9P/2//b/9v/2//b/9v/2//b/+P/4//j/+P/4//n/+f/5
//f/9//3//f/+f/5//n/+v/8//z//P/8//7//v/+//7/////////AAAAAAAAAAAAAAAA
/////wAAAAAAAAAAAAAAAAAAAAAAAAIAAgACAAIABAAEAAMAAgAAAAAAAQABAAAAAAAA
AAAA//////////8BAAEAAgACAAQAAgACAAIABAAEAAQABAACAAIAAgACAAEAAQABAAEA
AgADAAQABQAFAAUABQAFAAMAAgACAAIABAAGAAQABAAEAAQABAAFAAYABgAGAAYABgAE
AAQABQAGAAYABgAIAAkACwAMAA0ADQANAA8ADwAQABAAEAASABMAEwATABQAFgAXABUA
FAAUABQAFAAUABUAFQAYABgAGAAYABYAFgAVABUAFAAUABMAEQAPAA0ACgAHAAgACAAH
AAYABgAGAAYABgAGAAYABgAGAAYABgAGAAYABgAGAAYABgAJAAkABwAHAAcACAAIAAgA
CAAIAAgACQAJAAgABwAHAAgADAARABwAKAA0AEcAYgCGAK0AywDZAN4A5ADaALoAjQBg
ADsAIgAMAPz/7//r//D/+f/+/wQACwAQABAADgAOAA0ADQANAAwADAAMAAsACwAMAAwA
CwALAAsACwAMAA0ADgAOAA4ADgAOAA4ADgAOAAwADAAMAA0ADQANAA4ADgAOAA8ADwAO
ABAAEAARABEAEgASABIAEgAQABEAEQARABIAEgASABIAEgATABMAEwATABMAFAAUABQA
FAAUABQAFQAVABUAFgAUABQAFQAWABYAFgAWABYAFwAXABgAGAAcABwAHQAdABsAHAAc
AB0AHwAfAB8AIQAiACMAJAAlACYAJwAoACkAKAAqACsALAAvADAAMAAxADIAMwA0ADQA
NQA1ADYAOAA4ADgAOAA5ADcAOAA4ADkAOQA5ADkANwA1ADQAMgAxACwAKgApACcAIwAi
ACAAHgAcABoAGQAWABUAEwARABAAEgARAA8ADwAMAAwACwAKAAwADAALAAsACQAJAAkA
CAAIAAgACAAGAAgACAAIAAYABAAEAAQABAAEAAQABAAEAAQABAAEAAQABAAEAAQABAAE
AAUABQAFAAUABQAFAAUABQAFAAUABgAEAAQABAAEAAIAAgACAAIABQAFAAUABgAEAAQA
BAAEAAQAAwADAAQABAAEAAQABAAEAAQABAAEAAQABAAEAAQAAgACAAEAAAACAAIAAwAD
AAIAAgACAAIAAQABAAEAAQD/////AAAAAAAA/v/+//7//v/+//7//v/+//7//v/+//3/
/f/9//3/+//7//v/+//5//n/+f/5//n/+P/4//j/+v/4//r/+v/5//j/9//2//b/9v/2
//b/9v/0//T/9f/4//j/9//3//X/9v/0//T/9P/0//P/8//z//L/9P/0//T/8v/w//H/
8v/y//L/9P/1//f/9//3//b/9f/3//f/+P/4//j/+v/7//v//f/+/wAAAQD///7//v/+
//3//P/8//v//P/8//z//P/6//r/+f/5//j/+P/3//X/9f/z//D/7f/q/+r/6f/o/+r/
6v/q/+r/6P/o/+j/6P/m/+b/5v/m/+j/6P/o/+j/5//n/+X/5f/l/+b/5v/m/+b/5v/m
/+f/5//m/+X/5f/o/+z/9f/8/wYAFgArAEQAZgCNAKUArwC2ALwAsACKAF0ANAAVAPr/
6P/Y/8n/yf/Q/9X/3P/i/+f/6v/s/+r/6P/l/+X/5f/k/+T/5P/j/+P/5v/m/+X/5f/j
/+P/5P/l/+b/5v/m/+b/5f/k/+P/4v/k/+T/5P/l/+X/5f/m/+b/5P/l/+X/5P/k/+T/
5f/l/+T/5P/k/+T/5v/n/+f/5//q/+r/6v/q/+n/6f/o/+f/5//n/+j/6P/m/+b/5v/m
/+f/5//n/+j/6P/o/+n/6v/q/+r/6v/q/+v/6//s/+z/7P/s/+3/7f/t/+7/7v/v/+//
7//v//H/9P/1//b/9//2//f/+P/5//j/+v/7//z///8AAAAAAQAAAAEAAgACAAEAAQAC
AAQABAAEAAQABQADAAQABAAFAAMAAwADAAEAAwACAAAA///8//r/+f/3//P/8v/w/+7/
7P/q/+n/5v/n/+X/4//i/+D/3//d/93/3P/c/9v/2v/a/9r/2f/Z/9n/2f/Z/9j/1v/W
/9b/1P/U/9T/1P/S/9L/0v/S/9L/1P/U/9T/1P/S/9L/0v/S/9T/1P/U/9T/1P/V/9X/
1f/T/9P/0//T/9P/0//T/9T/0v/S/9L/0v/S/9L/0v/S/9P/0//T/9T/0v/S/9L/0v/U
/9P/0//U/9L/0v/S/9L/0P/Q/9D/0P/Q/9D/0P/Q/9D/0P/P/87/0P/Q/9H/0f/O/87/
zv/O/83/zf/N/83/zf/N/87/zv/Q/87/zv/O/87/zv/O/87/zf/M/8v/yv/J/8n/yf/J
/8v/y//L/8v/yf/J/8n/yf/L/8r/yv/K/8r/yP/K/8r/yP/I/8r/yv/K/8r/yv/K/8r/
x//H/8f/xv/G/8b/xv/E/8T/xf/G/8b/yP/K/8v/zf/O/8//z//P/87/zf/N/8z/zv/Q
/9H/0f/R/9L/1P/V/9f/1v/W/9b/1P/U/9X/1f/W/9b/1v/W/9T/1P/T/9P/0//U/9T/
0//R/8//zP/J/8b/xv/F/8T/xv/G/8b/xv/K/8z/zv/Q/9D/0P/Q/9D/0P/Q/9D/0P/Q
/8//zP/L/8v/zP/M/8z/zP/M/8z/zf/P/87/zf/N/8z/0v/Z/+D/6v/4/wkAHgBAAGkA
iwCbAKQArACsAJYAZwA0AAsA8P/c/8r/uf+x/7b/v//E/8j/z//U/9j/2P/W/9f/1//X
/9b/1v/W/9X/1f/W/9b/1f/V/9f/1//Y/9n/2f/Y/9f/1v/Z/9r/2//c/9r/2v/a/9v/
2//b/9z/3P/e/9//3//e/97/3v/f/9//4v/i/+L/4v/g/+H/4f/h/+T/5P/k/+T/5v/n
/+f/5//n/+f/6P/o/+r/6v/q/+r/6//r/+v/7P/u/+7/7//w//D/8P/w//D/8f/x//L/
8v/y//L/8//z//X/9v/2//f/+f/5//n/+//8//3//v///wAAAQACAAMABQAIAAoADAAN
AA4ADgAPABIAEwAUABQAFAATABMAFAAWABYAFgAXABcAGAAYABkAGwAbABsAGQAbABoA
GAAXABQAEgARAA8ACwAKAAgABgAGAAQAAwAAAP///f/7//r/+v/5//f/9//0//T/8//y
//T/9P/z//P/8//z//P/8v/0//T/9P/y//b/9v/2//T/8v/y//L/8v/y//L/8v/y//L/
8v/y//L/8v/y//L/8v/0//X/9f/1//f/9//3//f/9//3//f/+P/4//j/+P/4//r/+v/6
//r/+//7//v//P/8//z//P/8//7//f/9//7//v/+//7//v/+//7//v/+//7//v/+//7/
/P/8//v/+v/8//z//f/9//7//v/+//7/+//7//v/+//9//3//v/+//7//P/8//z//P/8
//z//P/+//7//v/+//3//f/9//3//v///wAAAQABAAEAAQABAAEAAAAAAAAAAAD+/wAA
AAACAAIAAgACAAQABAAEAAQABAACAAIAAwACAAIAAgACAAIAAgADAAMAAwACAAIAAgAC
AAAAAgADAAQABAACAAQABQAHAAYABwAHAAcACAAJAAsADAAKAAwADQANAA8AEAASABMA
EQAQABAAEAASABIAEwATABIAEgASABIAFAAUABMAEwASABIAEQAPAA0ACwAIAAUABAAE
AAMAAgACAAIAAgACAAAAAAAAAAAAAAAAAAAAAAAAAAAAAAAAAAEAAQD/////AQACAAIA
AgACAAIAAgADAAEAAAD/////AgAGAA0AFgAkADQARQBgAIIAqQDFAM8A1gDeANIAsgCB
AFQANQAcAAgA9v/n/+P/6v/1//7/AgAFAAYACgAKAAgABwAHAAcABgAGAAYABQAFAAgA
CAAHAAcABQAFAAYABwAGAAYABgAGAAYABgAGAAYABgAGAAYABwAHAAcACAAIAAYABwAH
AAYACAAIAAkACQAKAAoACgAKAAoACwALAAsACwAKAAkACAAJAAsADAANAAsACwAMAAwA
DAAMAAwADAAPAA8ADwAQAA4ADgAPABAAEAAQABAAEAAPAA8AEAAQABQAFAAVABUAFQAW
ABYAFwAXABcAFwAZABoAGwAcAB0AHAAdAB4AHwAgACIAIwAkACMAJAAkACUAJgAnACgA
KAApACkAKgAsACwALAAsAC0ALQAuAC4ALwAtAC0ALQArACsAKgAoACcAJAAiACEAHwAd
ABwAGgAYABYAFAATABAADwANAAsACgAKAAkABwAHAAYABgAFAAQAAgACAAEAAQABAAEA
AQAAAAAAAAAAAP7/AAAAAAAA/v/+//7//v/+//z//P/8//z//P/8//z//P/7//r/+f/4
//r/+//7//v/+//7//v/+//5//n/+f/6//z//P/8//z//P/8//z//P/8//v/+v/6//z/
/P/8//z//P/7//v//P/6//r/+v/6//r/+v/6//r/+P/4//j/+P/6//r/+f/4//b/9v/3
//f/9v/2//b/9v/1//X/9f/1//X/9f/2//b/9f/y//H/8P/w//D/8P/w//D/8P/w//D/
8f/x//H/8f/v/+//7//v/+3/7f/t/+3/7f/s/+z/7P/t/+z/7//w/+7/7v/u/+7/7f/s
/+v/6v/q/+j/6P/p/+r/6v/p/+n/6f/p/+n/6f/o/+j/6P/o/+j/6P/p/+n/6f/o/+j/
6P/o/+b/5P/l/+b/5v/l/+b/5v/n/+j/6f/p/+n/6f/p/+r/6v/o/+r/6//r/+3/7v/w
//H/8//y//L/8v/x//D/8P/v//D/8P/w//D/8P/w/+//7//u/+7/7f/r/+n/5//k/+H/
3//e/9z/2v/c/9z/3P/c/9z/3P/c/9z/2v/a/9r/2v/Z/9j/1//W/9f/1//V/9X/1//Y
/9j/2P/W/9b/1v/X/9f/1v/V/9X/1v/Y/9v/4v/s//j/BwAaADgAXQCDAJ0ApgCuALIA
ogB5AEYAHQD+/+b/0v/B/7f/tv+7/8L/yv/P/9L/1v/a/9r/2P/X/9b/1P/S/9L/0f/R
/9T/1P/T/9P/0f/R/9L/0//S/9L/0v/S/9L/0v/S/9L/0v/S/9L/0//T/9P/1P/U/9T/
1f/V/9T/0v/S/9P/0//S/9L/0v/S/9L/0//T/9P/0v/S/9L/0v/S/9P/0//T/9P/0//U
/9T/1P/U/9T/1P/V/9X/1f/W/9T/1P/V/9b/1P/U/9T/1P/X/9f/2P/Y/9j/2P/Z/9n/
2v/c/93/3//h/+H/4f/j/+H/4f/h/+H/4v/j/+T/5f/m/+j/6f/q/+v/7P/s/+3/7v/v
//D/8P/v/+//8P/y//L/8v/y//P/9f/2//b/9//4//n/+v/5//n/+P/2//X/8P/u/+3/
6//p/+j/5v/k/+L/4P/f/9z/3f/b/9n/2P/Y/9f/1f/V/9P/0v/Q/87/zv/O/83/zf/N
/83/zf/M/87/zv/O/8z/zv/O/87/zP/K/8r/yv/K/8z/zP/M/8z/zP/M/8z/zP/L/8r/
yf/I/8r/y//L/8v/yf/J/8n/yf/H/8f/x//I/8n/yv/L/8z/y//K/8n/yP/L/8v/y//M
/8r/yv/K/8r/yv/J/8n/yv/M/8z/zP/M/87/zv/O/87/0P/Q/9D/0P/Q/9D/z//O/8//
0P/S/9P/0P/Q/9D/0P/R/9H/0f/R/9L/0//V/9b/1v/U/9T/1P/U/9T/1P/U/9T/1P/U
/9T/1f/V/9X/1f/W/9f/2P/Z/9n/2f/Z/9n/2f/Y/9j/2P/Y/9b/2P/Y/9r/2v/a/9r/
3P/e/9z/3P/c/9z/3f/d/93/3P/e/97/3v/c/9z/3f/e/97/3v/g/+H/4//k/+X/5f/l
/+j/6f/r/+z/7v/w//H/8f/x//L/9P/1//X/9P/0//T/9f/2//j/+f/6//r/+v/6//r/
+v/5//n/+f/6//r/+f/3//X/8v/v//D/8P/v/+7/8P/w//D/8P/x//L/8//0//b/9v/2
//b/9v/2//b/9v/4//n/+P/5//v//P/8//z//f/+////AQD///7//f/9//7/AAAHABAA
GgAoADkAUABuAJUAuQDPANQA3gDeAMoAnwBsAEEAJAAQAP7/8f/p/+r/8f/6/wAABQAK
AA4ADgAMAAsACwALAAoADAAMAAsACwANAA4ADgAPAA8ADwAQABEAEAAQABAAEAARABIA
EwAUABQAFAAUABUAFQAVABYAFgAYABkAGQAYABoAGgAbABsAHQAeAB8AIAAeAB8AHwAf
ACIAIgAiACIAIgAjACMAIwAlACUAJgAmACgAKAAoACgAJwAnACcAKAApACoALAAuAC4A
LgAuAC4AMQAxADIAMgA0ADQANQA1ADUANgA2ADcANwA3ADcAOQA8AD0APgA/AEIAQwBE
AEUASABKAEsATABNAE4ATgBPAFIAUwBUAFQAUwBTAFQAVgBYAFgAWABZAFkAWgBaAFsA
WwBbAFsAWQBZAFgAVgBVAFQAUgBRAE8ATwBOAEwASgBIAEYARQBCAD8APQA7ADoAOgA5
ADcANwA0ADQAMwAyADQANAAzADMAMQAxADEAMAAwADAAMAAuADIAMgAyADAAMgAyADIA
MgAyADIAMgAyADIAMgAyADIAMAAwADAAMAAyADMAMwAzADEAMQAxADEAMgAzADQANgA0
ADQANAA0ADQANAA0ADQANQA1ADUANgA2ADYANgA2ADgANwA3ADgANgA2ADYANgA2ADYA
NgA2ADQANAA0ADQANAA0ADMAMgA0ADQANQA1ADQANAA0ADQANQA1ADUANQAzADMANAA0
ADQAMgAyADIAMgAyADIAMgA0ADQANAA0ADMAMwAzADMAMwAzADMAMwAxADEAMQAxADMA
MgAyADIAMAAuADAAMAAwADAAMAAwADAAMAAwADAAMAAuAC4ALwAwADAALgAwADAAMAAw
AC8ALwAvAC4ALgAuAC4ALAAsAC0ALgAuACwALgAvADEAMgAzADMAMwAzADMANAA0ADQA
NgA3ADcANwA4ADoAOwA5ADgAOAA4ADgAOAA5ADkAOgA6ADoAOgA4ADgANwA3ADgAOAA3
ADUAMwAxAC4AKwAqACoAKQAoACgAKAAoACgAJgAmACYAJgAmACYAJgAmACQAJAAkACQA
JwAnACUAJQAjACQAJAAkACYAJgAmACcAJwAmACUAJQAmACgALwA4AEIATgBhAHgAlgC/
AN8A6wDyAPwA+gDeALMAhgBhAEYALgAeABEACQAMABUAHAAiACUAJgAmACgAKgArACsA
KwAqACgAKAAnACcAJgAmACUAJQAnACcAKAApACgAKAAoACgAKAAoACgAKAAmACYAJgAn
ACcAJwAoACgAJgAnACcAJgAoACgAKQApACoAKgAqACoAKQApACgAJwAqACoAKgAqACoA
KwArACsAKwArACwALAAsACwALAAsACsAKwArACwAKgAqACsALAAsACwALAAsAC8ALwAw
ADAAMgAyADMAMwAxADIAMgAzADMAMwAzADUANgA3ADgAOQA4ADkAOgA7AD4AQABBAEIA
QQBCAEIAQwBCAEMARABEAEMAQwBEAEYASABIAEgASQBLAEwATABNAEsASwBLAEkARwBG
AEQAQwBCAEAAPwA9AD0APAA6ADgANAAyADEALgAtACsAKQAoACYAJQAjACMAJAAkACMA
IgAgACAAHwAfACEAIQAhACAAIAAgACAAHgAfAB4AHQAaABsAHAAdAB4AHAAcABwAHAAc
ABwAHAAcABoAGgAaABoAGgAbABsAGwAdAB0AHQAdAB0AHQAdAB4AHgAeAB4AHgAgACAA
IAAgAB8AHwAfACAAHgAeAB4AHgAcABsAGwAcAB0AHgAfACAAHwAeAB0AHAAeAB4AHgAe
AB4AHgAdABwAGQAYABgAFwAUABQAFAAUABUAFQAVABUAEgARABEAEAANAAoACQAIAAgA
CAAIAAgABwAGAAUABAACAAEAAAD//wEAAQABAAEA///////////9//z//P/8//r/+P/6
//r/+f/4//f/9v/6//r/+P/6//r/+v/6//r/9//3//f/9v/2//b/9v/0//b/9//4//j/
9v/4//n/+//6//v/+//7//n/+f/6//r/+v/8//3//f/9//7/AAABAP///v/+//7/AAAA
AAEAAQAAAAAAAAAAAAIAAgABAAEAAAAAAP///f/7//n/9v/z//D/8P/v/+7/7P/s/+z/
7P/t/+7/7//w//D/8P/w//D/8P/w//D/8P/v/+//7f/t/+v/7P/s/+z/7v/u/+7/7//v
/+7/7f/t/+z/8P/5/wIADAAaAC0ASABmAIsArwC/AMQAzgDOALQAgwBSACsADgD6/+j/
2f/R/9T/3f/k/+j/7f/y//j/9v/0//T/9f/2//b/9v/2//X/9f/2//b/9f/1//f/9//4
//n/+P/4//j/+P/4//j/+P/4//j/+P/4//n/+v/7//3//v/+///////+//7//v//////
AAAAAAAAAAAAAAEAAQABAAAAAAAAAAAAAgADAAMAAwAFAAUABgAGAAUABAADAAIABQAF
AAUABgAIAAgACQAKAAgACAAIAAgACwALAAwADAAOAA4ADwAPABEAEgASABMAFwAXABcA
GQAYABkAGgAbAB4AHwAgACEAJAAmACcAKAApACoAKgArAC4ALwAwADAAMQAxADIANAA0
ADQANAA1ADcAOAA4ADkAOQA5ADkANwA5ADgANgA1ADQAMgAxAC8ALwAuACwAKgAoACYA
JQAiACEAHwAdABwAHgAdABsAGwAcABwAGwAaABgAGAAXABcAGAAZABoAGgAaABoAGgAY
ABwAHAAcABoAHAAcABwAHAAeAB4AHgAeACAAIAAgACAAHgAeAB4AHgAfACEAIgAjACEA
IQAhACEAIwAjACMAJAAmACYAJgAmACYAJgAmACYAJwAnACcAKAAqACoAKgAqACgAJwAn
ACgAKQAqACsALAAuAC4ALgAuACwALAAsACwALgAuAC0ALAAuAC4ALwAvAC4ALgAuAC4A
LQAtAC0ALQAvAC8AMAAwADIAMAAwADAAMAAwADAAMAAyADIAMgAyADEAMQAxADEALwAv
AC8ALwAwADEAMgAzADMAMgAyADIANAAyADQANAAyADQANAA0ADQANAA0ADUANgA2ADgA
OAA4ADYANAA1ADYANgA2ADgAOQA7ADwAPQA9AD0APwA/AEAAQABCAEQARQBFAEcASABK
AEsASQBIAEgASABKAEoASwBLAE4ATgBOAE4ATgBOAE0ATQBNAE4ATgBNAEsASQBGAEMA
QABAAD8APgBAAEAAQABAAEAAQABAAEAAQABAAEAAQABAAEAAQABAAEEAQQA/AD8AQABC
AEMARABGAEYARgBHAEcARgBFAEUARgBKAE8AVgBcAGgAdwCMAKgAzwD5AA8BGgEgASQB
FAHxAMIAlwB6AGIATgA9ADEAMAA3AD4ARABLAFAAUgBUAFQAUQBRAFEAUABSAFIAUQBR
AFIAUgBRAFEAUwBTAFQAVQBWAFYAVgBWAFYAVgBWAFYAWABYAFgAWQBZAFkAWgBaAFoA
WwBdAA==
         </WaveFormData>
      </LeadData>
   </Waveform>
</RestingECG>
