# Supplementary material for: Detection of Left Atrial Enlargement Using a Convolutional Neural Network-Enabled Electrocardiogram
Source: Front Cardiovasc Med. 2020 Dec 17;7:609976. doi: 10.3389/fcvm.2020.609976 (PMC7773668; doi:10.3389/fcvm.2020.609976)
Supplement: Supplementary file 5 [file Data_Sheet_5.ZIP › normal4/1802036116_7635_00000029.XML]

<?xml version="1.0" encoding="Windows-1252"?>
<!DOCTYPE RestingECG SYSTEM "restecg.dtd">
<RestingECG>
   <PatientDemographics>
      <PatientID>1802036116</PatientID>
      <PatientAge>72</PatientAge>
      <AgeUnits>Years</AgeUnits>
      <Gender>Female</Gender>
      <PatientLastName>chenshaozhao</PatientLastName>
   </PatientDemographics>
   <TestDemographics>
      <DataType>Resting</DataType>
      <Site>1</Site>
      <AcquisitionDevice>MAC55</AcquisitionDevice>
      <Status>Unconfirmed</Status>
      <Priority>Normal</Priority>
      <AcquisitionTime>09:38:42</AcquisitionTime>
      <AcquisitionDate>08-11-2017</AcquisitionDate>
      <CartNumber>1</CartNumber>
      <AcquisitionSoftwareVersion>009C</AcquisitionSoftwareVersion>
      <XMLSourceVersion>MAC5000 v1.0</XMLSourceVersion>
   </TestDemographics>
   <RestingECGMeasurements>
      <VentricularRate>70</VentricularRate>
      <AtrialRate>70</AtrialRate>
      <PRInterval>152</PRInterval>
      <QRSDuration>74</QRSDuration>
      <QTInterval>402</QTInterval>
      <QTCorrected>434</QTCorrected>
      <PAxis>24</PAxis>
      <RAxis>86</RAxis>
      <TAxis>4</TAxis>
      <QRSCount>12</QRSCount>
      <QOnset>214</QOnset>
      <QOffset>251</QOffset>
      <POnset>138</POnset>
      <POffset>172</POffset>
      <TOffset>415</TOffset>
      <ECGSampleBase>500</ECGSampleBase>
      <ECGSampleExponent>0</ECGSampleExponent>
   </RestingECGMeasurements>
   <Diagnosis>
      <Modality>Resting</Modality>
         <StatementCount>2</StatementCount>
         <LabelText>12SL ��ϳ���</LabelText>
      <DiagnosisStatement>
         <StmtFlag>ENDSLINE</StmtFlag>
         <StmtText>�������</StmtText>
      </DiagnosisStatement>
      <DiagnosisStatement>
         <StmtFlag>ENDSLINE</StmtFlag>
         <StmtText>���� ECG</StmtText>
      </DiagnosisStatement>
   </Diagnosis>
   <Waveform>
      <WaveformType>Rhythm</WaveformType>
      <WaveformStartTime>0</WaveformStartTime>
      <NumberofLeads>8</NumberofLeads>
      <SampleType>CONTINUOUS_SAMPLES</SampleType>
      <SampleBase>500</SampleBase>
      <SampleExponent>0</SampleExponent>
      <HighPassFilter>16</HighPassFilter>
      <LowPassFilter>150</LowPassFilter>
      <ACFilter>NONE</ACFilter>
      <LeadData>
         <LeadByteCountTotal>10000</LeadByteCountTotal>
         <LeadTimeOffset>0</LeadTimeOffset>
         <LeadSampleCountTotal>5000</LeadSampleCountTotal>
         <LeadAmplitudeUnitsPerBit>4.88</LeadAmplitudeUnitsPerBit>
         <LeadAmplitudeUnits>��V</LeadAmplitudeUnits>
         <LeadHighLimit>2147483647</LeadHighLimit>
         <LeadLowLimit>268435456</LeadLowLimit>
         <LeadID>I</LeadID>
         <LeadOffsetFirstSample>0</LeadOffsetFirstSample>
         <FirstSampleBaseline>0</FirstSampleBaseline>
         <LeadSampleSize>2</LeadSampleSize>
         <LeadOff>FALSE</LeadOff>
         <BaselineSway>FALSE</BaselineSway>
         <ExcessiveACNoise>FALSE</ExcessiveACNoise>
         <MuscleNoise>FALSE</MuscleNoise>
         <LeadDataCRC32>3176318649</LeadDataCRC32>
         <WaveFormData>
/P/8//z//P/9//7///8AAP3//P/7//r//f/+////AAD+//7//v/+//7//v/+//7//v/+
//7//v/+//7//v/+/wAAAAAAAAAAAAAAAAAAAAD///7//f/8//3//v///wAA///+//3/
/P/9//7///8AAP///v/9//z//v/+//7//v8BAAIAAwAEAAAAAQAAAP//AgAFAAcACAAG
AAYABgAGAAwADQAMAA0ADQANAA8ADwAMAAoACgAIAAkABgAGAAYAAgD///7//P/+////
//8AAAEAAgACAAIAAgABAP//+//9/wAABAADAAAA//8AAP3//v///wIAAwADAAQABQAE
AAAA/v/9//z//P/7//v//v/8//z//P/7//v//f/7//3/CAAQAAQA/P/+//3/+/8AAAkA
DAARABgAIgA0ADoAMgAsADAAMAAhAA4A9//i/9T/zP/K/9P/4//u//X/9f/z//b//P/8
//b/+P/6//7/AQADAP///v/+//3//f/+////AAAAAAIAAgADAAEAAQAAAP3//v8BAAIA
BQADAAMAAwAFAAMABAAHAAgABwAIAAoACQAEAAQABQAFAAMABgAGAAYABwAIAAgACQAJ
AAkACAAHAAsACAAMAAwACwAKAAkACQALAAwADwAMAAwADgAOAA0ADQANAA4AEAAPABEA
EQARABAAEQAWABcAFQAXABoAHAAdAB0AHAAbAB0AHwAiACQAJgAnACcAJwAnACcAJwAr
AC4AMAAzADUANQA4ADcANAA0ADUANgA5AD0APQA6ADkANwA5ADkAOQA2ADUAMwAzADQA
MwAyADEALwAsACkAJgAmACYAJAAiAB4AGwAYABcAFwAWABYAFgATABUAFQAQAAsADQAN
AA0ADwAPAA8ADwAMAAoACgALAAsACwAMAAwADQAOAA4ADgAMAAsACQAGAAcACAAGAAsA
DgAJAAUABgAJAAoACwAMAAoACgAIAAoACQAHAAYABwAJAAkACgAKAAkACAAGAAUABgAL
AAwACwAKAA4ACQAFAAcACQAJAAkACgAKAA0ADQALAAcABwAJAAoACwAMAA0ACwAIAAgA
CQAHAAcABwAHAAoACgAKAAoABwAGAAQAAQAGAAgACQAKAAsACwAKAAgABwAGAAUAAgAG
AAYABgAIAAMAAAD///7/AAABAAYABQAHAAgACAAGAAMABAADAAEAAwAEAAUACAAGAAIA
AAD+/wAAAQACAAUABgAIAAgABAABAAEAAQABAAIABAAAAP3///8AAAAAAAABAAIAAwAE
AAQAAwABAAAAAAD8//z/AAACAAQABgACAAMAAgABAAUABwAIAAgACAAIAAgACAALAAsA
CQAJAA0ADwATABUAEgAOAAwACAAIAAYABwAIAAMAAQABAAAA/f/9//z//P/9//7//v/+
///////+//v/+//8//7/+//8//3/AAD///z/+//8//v//P/+/wAAAAD9//z//P/8//v/
+f/4//r/+f/6//v/+//z//X//f/9//j//P8EAAAA/v8BAPv/9P/x//b/CQAgACoALgA0
ADoAPAA4ACoAGQAIAPX/5v/e/9D/xP/J/9P/3v/p/+3/8f/2//r//P/4//b/8//0//T/
8//1//b/+P/5//b/9v/2//b/9P/2//b/9//4//n/+f/3//f/+f/5//v/+//7//v//f/4
//j/+v/6//j/+v/9//3/+f/6//z//f/6//z/+//6//j/+P/3//f/+f/7//z//f8AAPz/
///+//7//v/+/////v/+/wAA/P/+/wAAAAD///////8AAAIABQAHAAcABwADAAMABwAH
AAUABwAKAAwADgAPAA8ADwAOAA8AEQASABYAFwAXABcAFwAXABcAGwAdAB4AIAAhACQA
KAAoACYAJAAjACIAIwAoACkAJwAnACoALQAuAC8ALAApACUAIwAlACMAIQAfAB0AGgAX
ABQAFgAWABQAEgASAA8ADAALAAgABgAFAAQABAAHAAgABAD//////f/7//z//f/+////
/v/8//z//f/9//3//v/+//z//P/7//r/+P/5//n/+P/4//j/9f/5////+//4//r/+P/4
//j/+P/5//r/+f/8//n/9//2//f/+f/5//r/+v/6//r/+f/5//n//f/9//v/+/8AAPz/
+f/2//f/9v/1//n/+v/+///////7//v//f/8//v/+v/5//v/+v/8/////v/9//z/+//+
//7//v/+//7//v/9//v/+v/6//n/+P/6//v/+//6//j/+P/4//b/+v/6//r//P/8//r/
+v/6//f/9//7//n/+f/6//r/+P/2//j/+P/3//f/+P/5//z/+v/4//j/+P/7//v/+//9
//3//v/9//j/9P/z//L/8f/0//j/9v/1//f/+P/4//j/9v/2//b/9v/4//n/+f/6//f/
9v/0//P/9//4//n/+v/3//T/9f/0//b/AQABAPT/9f/2//f/+P/z//X/9f/1//j/+//9
//7//v/+//7//v8BAAEA/////wMAAwAFAAUAAgAAAAAA/v/9//r/+v/6//f/9f/1//T/
8//z//L/8v/0//b/9//4//X/8//w/+v/7v/w//P/8f/v/+//8f/v/+3/7f/v/+//8f/y
//P/8v/w/+7/7f/s/+//7//w//T/8v/y//L/8f/p/+3/7//v//b/+v/0/+7/7P/r/+v/
9v8FAAQA//8QACYALgAwADAALgAoABoABwD0/9//zv/G/8L/yP/P/9X/3P/h/+n/8f/2
//T/7P/m/+j/6//u//D/8f/x//L/9P/1//D/7v/s/+r/7f/w//H/8//x//H/8P/t/+3/
7//v//H/8v/z//T/9//y//L/9P/0//b/+P/7//v/9P/0//X/9f/1//j/+P/4//n/+v/6
//v/+v/5//f/9f/8//r///8AAPz/+v/4//f/9//4//v/+P/7//7///////3//f/+/wAA
AQADAAMAAwABAAEABQAFAP//AQAEAAYACwANAA4ADwAMAA0ADwAQABMAFQAWABcAGQAZ
ABkAHQAeAB4AHwAfACIAJgAmACQAIwAjACMAJQAsAC0AKwArACkAKQAnACUAJQAlACQA
JQAlACMAIQAfABsAGAAVABIAFQAWABUAFAARAA0ACQAHAAYABgAHAAgABQAHAAcAAgD+
/////v/9//7///8AAAEA/P/6//r/+//7//v//P/8//7//v/9//z/+v/7//v/+v/7//z/
+v///wEA/f/6//z//P/8//z//P/+//7//P/+//v/+f/4//n/+v/7//3//v8AAAAA////
//z////+//v//v8EAAEA///+/////v/9//7//v8BAAEAAgD//wAAAwADAAMAAwADAAMA
AAAAAAEA///////////+//7//v/+//7//v/9//v/AAACAAMABAADAAMAAgAAAP7//v/+
//z///8AAAEABAACAAAAAAAAAP////8DAAEA//8AAAAA/v/8//7//v/9//7//v/+/wAA
/v/8//z//P/9//3//f//////AAD///r/+f/7//3///8BAAQAAQD///7//v/9//z//f/+
////AAD//////v/+//j/+P/3//X/+P/8//7/AAACAP3//f/7//n//v8BAAMABAAGAAYA
BgAGAAgABwAEAAMABgAHAAoACwAIAAYABgAEAAQAAgADAAQAAgABAAIAAgD+//v/9//0
//f/+v/8//7///////7/+//5//r//P/5//n/+f/7//n/+P/3//j/9//3//j/+f/4//b/
9v/3//j/+v/5//n//P/6//r/+v/5//f/9f/1//n//P/8//7//v/8//v/+f/0//X/AgAP
ABoAKgAyADAALgAuACYAGgALAPr/5//W/8r/xv/G/8n/2f/m/+n/7f/1//b/9P/0//b/
9v/2//j/+f/5//j/+P/5//n/9//2//X/9P/3//r/+//9//z/+//5//X/9f/3//f/+f/5
//n/+f/7//r/+v/8//z//v8AAAMAAwD9//z//P/7//f/+v/6//r/+v/6//n/+f/6//v/
+//7/wIAAAAFAAYAAgAAAP7//f/+//7/AAD8//3/AAABAAEA/////wAAAgAEAAcACAAJ
AAUABQAJAAkABQAHAAoADAAPABEAEgATABAAEQATABQAFgAXABcAFwAZABkAGQAdACEA
IgAkACUAJwAsAC0ALAAnACUAIwAjACkAKwAqACsAKAApACgAJwAoACcAJQAlACcAJQAj
ACEAHwAcABkAFgAWABYAFAASABAADQAKAAkABQAEAAQABAADAAUABQAAAP3/////////
/f/9//3//f/7//r/+//9//z/+//7//r//P/8//v/+v/5//n/+P/2//j/+P/1//n//f/5
//b/+P/2//b/9v/2//f/+P/3//r/+P/3//f/+f/6//v//f/+//v/+v/4//f/9f/5//n/
9//6/wAA/f/7//r/+//6//n//f/+/wIAAwAAAPv/+v/7//3//f/9//3//f/6//r/+//5
//n/+f/5//z//P/8//z//P/8//v/+f/6//r/+f/4//z//f/9//z/+v/6//r/+P/8//z/
/P/+//r/+P/4//j/+P/5//7//f/9//7//v/8//r//P/8//v/+P/4//j/+v/6//j/+P/4
//n/+f/5//v//f8AAAEA/v/6//n/+P/3//r//v/8//v/+//8//z//P/8//z//P/8//3/
/v/+//7//v/+//3/////////AQADAAQABAAEAAQABAAEAAkACQAHAAcABwAHAAkACQAK
AAgACAAGAAUAAgACAAIA///9//3//P/+//////8AAP7//v/9//z//f/9//z/+f/7//z/
/v/7//j/9//4//X/+P/5//z//f/6//r/+v/4//r/+v/7//z//v/9//3/AAD7//r/+f/3
//X/9/8DAAcA/v/2//j//P/+//v///8GAAMACAARABgAJgAuACwAMAA0ADAAJAARAPb/
4f/U/8r/xv/I/9f/4f/m/+//9//7//L/5v/q//r/AAD+//7//f/7//f/9v/2//X/9f/2
//f/+P/4//r/+v/7//n/+f/4//X/9//5//n/+//6//n/+P/5//f/+P/7//z/+v/8////
///3//b/9v/1//f//P/+/wAA///+//z/+//5//n/+P/3//3/+v/+//7//f/8//v/+///
/wAAAwAAAP//AAD///3//////wAAAgADAAUABQAFAAEAAQAFAAUABAAHAAsADgAPAA8A
DgANAA0ADwASABQAFQAVABQAEwAYABkAGgAfACAAIAAhACEAIwAoACkAKAAmACUAJAAl
ACkAKQAmACUAIwAlACUAJQAlACUAJAAlACMAHwAbABcAGQAYABcAFgATABIADwAMAAoA
BwAEAAMAAwACAAIAAgD//wEAAQD8//v//f/9//3//P/7//r/+f/4//b/9v/3//n/+f/6
//r/9//2//T/8v/z//X/9v/2//T/9P/x//X/+P/z/+//8P/z//T/9f/2//P/8v/v//D/
8//z//T/9//3//f/+P/4//X/9P/y//H/8//5//v/+//4//z/9//z//X/9//3//f/9v/2
//n/+f/4//P/8v/z//b/9//4//n/9//0//T/9f/3//f/9//3//j/+P/4//j/9//2//T/
8f/1//b/9v/2//T/8//x/+7/8f/y//P/8v/z//L/8f/y//D/7v/u/+7/8P/x//b/9f/z
//L/8P/s/+7/8v/0//X/9P/0//T/9v/z//D/7//u//H/8f/x//P/8//0//P/7v/t/+3/
7f/t/+//8v/v/+3/7//w//D/8P/y//L/8v/y//H/8f/w//D/8//0//T/9f/8//T/7P/u
/+//8P/x//L/8v/1//b/9//3//n/+v/6//j/+P/4//j/AAABAAAAAQABAP/////9////
/v////7/+//2//T/8v/y//H/8v/y//P/8//y//L/8f/y//L/8v/z//P/8v/v/+3/7v/w
/+3/6//r/+3/6//s/+3/8P/x/+//7v/t/+r/6//s/+7/8P/v/+3/7P/u/+3/7v/v/+//
6//r/+//7//w//D/7v/w/+7/5f/j//D/+f/+/wcAEAAYACYAMgA2ADAAKAAYAAEA7v/b
/8z/yP/G/8T/z//Z/9T/2f/p/+v/3v/e/+j/8P/w/+3/7P/q/+f/5v/m/+f/5//n/+j/
6f/q/+n/6v/p/+n/6//r/+r/5//l/+f/5//p/+j/5//m/+f/5v/m/+j/6P/o/+r/7f/t
/+n/6v/s/+3/6v/s/+v/6v/s/+z/6//r/+r/6//r/+v/7f/q/+7/7v/t/+z/6//r/+3/
7v/x/+7/8P/y//L/8f/v/+//8P/y//P/9f/1//X/9f/3//3////4//n/+//8//3//f/8
//v//P///wMABgAGAAcABwAHAAwADQAOABMAFAAUABUAFQAWABoAGgAYABcAFwAXABkA
GgAZABUAEwAVABkAGwAdABoAFwATABEAEwARAA8ADQAOAAwACgAIAAUABAABAP7//f/7
//n/+f/2//T/8//y/+7/7//u/+j/5v/p/+r/6//p/+n/6f/p/+j/5v/m/+f/5v/l/+X/
5P/m/+b/5f/k/+L/4//j/+L/4P/g/93/4f/l/+H/3v/g/+D/4P/g/+D/4f/i/+H/5P/m
/+X/5f/n/+T/4f/f/9z/3//g/+D/4f/f/+P/4//h/+H/5v/i/9//3//h/+H/4f/g/+D/
4//j/+b/4//k/+f/5f/l/+X/5f/j/+D/4P/h/+L/4//k/+X/4//i/+H/4P/h/+L/4v/h
/+P/5P/k/+T/4//j/+L/4P/h/+L/4//i/+L/4P/e/97/3v/e/+D/4v/g/9//4v/f/+H/
4v/i/+D/3//i/+P/4//e/9z/2v/a/9z/3P/e/+D/3//f/9//4f/f/+D/3//a/9n/2//d
/9//3f/e/9n/1f/Y/9r/2//c/9r/2v/a/9r/3f/d/9z/3P/f/+D/4P/h/+D/3P/Y/9T/
6P/m/+L/3v/g/+L/5P/m/+H/4f/f/93/3//h/+L/4v/g/+D/4P/g/+f/6f/p/+v/7P/r
/+z/6//s/+r/6v/o/+j/5v/n/+j/4f/d/9v/2P/a/93/3//i/+H/4P/e/9z/2//b/9r/
1//Z/9z/4P/f/9z/2f/Y/9P/1f/X/9v/3f/a/9r/2v/Y/9j/2P/Z/9r/2//b/9z/4P/c
/9z/3P/b/+f/3//R/+H/6v/W/9T/4v/g/9n/2//a/9//7v/t/+z/+v8CAAoAEAAQABIA
EAD5/97/0f++/6r/pv+q/7P/v//I/8f/x//R/9j/1v/Q/9D/2P/a/9z/3f/d/9r/2v/b
/9v/3P/c/9z/3P/c/97/3v/f/9//3//e/9v/3v/h/+L/5f/k/+P/4v/j/+D/4P/i/+L/
4P/i/+X/5f/e/97/3//f/9//5P/m/+j/5//m/+T/4//m/+f/5//n/+n/5v/q/+r/6P/o
/+j/6f/r/+z/7//s/+v/7P/r/+n/6//r/+z/7v/x//P/8//z/+7/7f/w/+//7f/x//b/
+v/5//n/+P/3//n/+//+/wAABAAFAAUABQAHAAcABwALAAsADAAOAA8ADwASABEADgAQ
ABEAEgAVABkAGQAWABUAEwAVABUAFQAVABUAFAAVABQAEQAOAAsABwAEAAEA/v///wAA
///+//v/9//z//H/8v/y//P/9P/t/+3/6//k/+b/6//u//H/7//t/+v/6f/k/+L/4v/j
/+X/5f/m/+b/5v/m/+X/5P/i/+P/4//i/+L/4v/f/+P/5f/h/97/4P/i/+L/4v/i/+H/
4P/d/97/4P/h/+P/5//l/+X/5v/m/+P/4v/g/9//4f/n/+n/6f/m/+r/5f/h/+L/5f/m
/+f/5v/m/+n/6f/o/+P/4v/j/+b/6f/s/+//7P/m/+P/4f/j/+X/5//p/+j/6P/o/+j/
5v/k/+H/3f/h/+T/5v/o/+f/5//m/+T/5P/k/+T/4v/i/+L/4v/k/+P/4v/j/+T/4//j
/+f/5f/k/+T/4//g/+D/4v/i/+H/4v/i/+L/5P/j/+D/3//e/+H/4//l/+n/5//m/+P/
3P/b/93/3//h/+P/5v/j/+H/3v/e/93/3P/e/+D/4v/k/+f/4//Y/9z/3v/g/+L/4P/j
/+T/5f/k/+X/5f/k/+b/6P/q/+z/7v/t/+r/6f/p/+n/6//r/+j/5v/m/+T/4//g/+D/
4P/g/9//4P/g/97/3f/b/9r/2f/a/9r/2v/d/9//4P/f/9z/3P/d/9n/2//b/93/2//b
/9v/3f/d/9v/2v/Z/9b/1//Y/9r/3P/Z/9X/0v/S/9T/1v/Y/9n/6//h/9X/0f/Q/9T/
3v/i/97/2f/Z/9b/1f/a/+n//v8IAAgAEAAQAAwABgD6/+H/zP/B/7T/pP+k/6r/q/+z
/8D/v//F/9P/2P/Q/9b/4v/a/9f/1v/U/9H/0v/S/9P/0//T/9T/1f/W/9P/1P/T/9P/
1f/X/9j/1//V/9f/1//Z/9n/2f/Z/9v/2P/Y/9r/2v/Z/9r/3P/b/9j/2v/d/9//2//e
/97/3v/d/9z/2v/Z/9v/3f/e/9//4f/c/97/3P/d/97/3//h/+L/4v/k/+D/4v/k/+T/
4//j/+P/5P/m/+X/5f/j/+H/4f/j/+n/6//l/+f/6v/s/+z/7f/t/+3/7//x//T/9v/2
//f/9//3//n/+f/5//3//v/+//////8BAAYABwAGAAYABwAIAAsADAALAAcABQAIAAsA
DAANAAgABQABAP//AgABAAAA///9//r/9//0//P/8v/v/+z/7P/r/+r/6//l/+L/4P/e
/9z/3//g/9z/3P/f/+D/4f/g/9//3v/d/9r/2P/Y/9n/2//b/9z/3P/b/9r/2P/W/9n/
2//c/9z/2v/Y/9P/1f/d/9v/2v/e/9z/3P/c/9z/2v/a/9j/2v/c/93/3//j/9//3f/c
/9r/3v/g/+H/4//h/+P/4f/d/97/5P/h/9//4P/j/+T/5f/l/+T/5v/l/+j/5f/m/+n/
5//l/+P/4f/l/+T/5v/p/+b/5f/k/+P/5P/k/+T/5P/n/+j/6P/n/+X/5P/i/+D/4v/j
/+P/4v/k/+T/5P/i/+L/4v/i/+T/4//i/+P/5P/h/+H/5f/j/+X/5v/m/+T/4v/k/+T/
4//i/+L/4v/k/+j/6P/q/+z/6v/n/+T/4//k/+b/5v/i/+L/4//k/+X/5//q/+f/5f/n
/+j/6P/o/+f/5v/l/+T/6P/p/+n/6v/p/+j/5v/l/+j/5v/k/+j/7P/q/+r/6v/q/+n/
6//r/+v/7v/x//P/9P/z//L/8f/w//j/+f/4//n/+f/5//v/+//4//b/9v/0//b/9P/1
//b/8v/v/+7/7P/t/+3/7P/s//D/8v/z//T/8v/x/+//6//t//D/9P/z//D/7//w/+3/
8P/x//T/9f/x//D/7//s/+7/7v/v//D/8P/v/+//8v/u/+7/7v/t//H/7//x//f/9v/y
//T/9v/0/+//7//2//n//P8FABgAJgAmACQALAA2ADAAIAAZAAQA4//U/87/xv/C/8H/
y//a/+X/6f/r/+j/6v/2//b/5v/p/+z/7v/v//D/8P/x//H/8v/y//L/8v/0//b/9v/3
//X/8//w/+v/7v/x//L/9f/z//P/8//1//D/8P/y//L/8//2//r/+//0//T/9f/1//X/
+P/4//j/+P/4//f/9//2//f/9//3//3/+v/+//7/+f/2//P/8f/0//b/+v/4//j/+v/6
//n/9//3//j/+v/9/wEAAwAFAP///f////3/+v/9/wEABAAFAAUABAADAAUABwAKAAwA
EAARABEAEQASABEAEAATABYAGAAbAB0AGwAeAB0AGgAbABsAGwAdACIAIwAhACEAIAAh
ACAAHwAfAB8AHgAfAB8AHQAbABkAFQASAA8ADAAOAA4ADAAKAAYAAwAAAP//+//6//r/
+v/3//n/+f/0//H/8//z//P/9P/1//b/9//y//D/8P/x//P/8//0//T/9P/0//P/8v/w
//H/8f/w//L/8v/v//P/+P/1//P/9v/0//L/8P/u/+7/7v/s/+7/7//v//D/8//z//P/
9P/0//L/8v/x//H/8f/1//X/8//1//r/9v/z//L/8//y//H/8//0//j/+f/4//P/8v/z
//X/9f/1//X/9f/y//L/8//x//H/8f/x//T/9P/0//T/8v/y//H/7//0//b/9//4//b/
9f/z//D/8P/w//D/7v/y//T/9v/6//T/7v/q/+b/5v/n/+z/6//q/+r/6f/m/+P/5P/j
/+H/4v/i/+L/5P/j/+D/3//e/9//3//f/+H/4v/k/+T/4P/d/93/3f/d/+H/5P/h/9//
3f/e/97/3v/e/97/3v/e/+H/4f/g/+D/3v/e/93/3f/i/+L/4v/i/+D/3P/d/97/3//g
/+D/4//k/+X/5v/n/+f/5v/n/+j/6f/q/+//7//t/+3/8f/x//P/8//v/+z/6//o/+X/
4v/i/+L/4P/f/+D/4P/h/+H/4P/g/+D/4P/f/97/4P/h/+H/3//e/97/3//b/9z/3f/g
/9//4f/h/+P/4//f/97/3f/a/9z/3v/h/+T/4P/d/9v/3P/b/9z/3f/d/93/6f/l/9//
4P/c/9j/4P/k/93/3f/q/+v/5v/v/wQAFAAaAB4AIgAmABgA+v/n/9z/x/+2/6z/sP++
/8n/x//K/9P/0//T/97/4v/a/9b/3P/a/9z/3f/d/93/3v/g/+H/4P/g/+D/4P/f/+D/
3//f/+P/5f/m/+X/4//l/+X/5//k/+P/4v/j/+L/5P/o/+r/5v/m/+f/5f/j/+T/5v/n
/+P/5v/m/+b/5P/k/+P/4//o/+v/7f/v//D/7P/v/+7/7v/u/+7/7//v/+7/7//q/+z/
7v/u/+3/7v/v//H/9P/z//X/9f/1//P/8//3//f/8//1//j/+v/8//3//f/9////AwAI
AAwADAALAAkABwALAAsACwAPABEAEgAUABUAGAAcABwAGgAZABkAGQAbABwAGwAXABUA
GAAbABwAHQAbABkAFgAVABYAFQAUABMADwAMAAkABgAFAAQAAQD+/////f/7//v/+//6
//r/+v/2//f/9v/w/+7/8f/y//P/8f/v/+3/6//t/+7/8f/1//P/8f/w/+7/7v/u/+3/
7P/u/+//7//u/+7/7v/r/+//9f/x/+7/8P/y//L/8v/y//H/8P/t/+7/7//v//D/8//y
//H/8f/w//L/9P/1//f/9v/5//j/9f/z//j/9P/x//T/9//4//n/+P/2//f/9f/4//X/
9v/5//j/9//2//X/9//0//T/9f/1//X/9f/1//T/9P/0//T/9//4//j/9//2//b/9f/0
//L/8f/v/+z/7//y//X/9v/2//T/8v/y//L/8v/0//b/8f/v//H/7f/v//D/8P/u//D/
9P/2//f/9P/y//D/8P/y//L/9P/2//P/8f/v/+//8P/y//L/7v/v//H/8//1//T/9P/u
/+n/6//u//D/8v/w//D/8P/w/+n/7//2//T/8v/w/+7/7f/v/+//7//v//H/8v/y//T/
9P/0//T/9v/1//L/8f/2//f/+v/7//n/9v/1//L/8//w//D/8P/t/+v/6//q/+v/6//q
/+r/6P/o/+f/5v/q/+v/6//p/+b/5v/n/+P/5P/l/+j/5//m/+X/5v/l/+f/6P/p/+j/
5//m/+b/5v/n/+f/6P/s/+r/6v/q/+n/6//t/+P/4//u//L/8P/y//D/5//j/+b/5//u
/wEADAASABwAIAAcABQAFgAWAAMA6v/f/87/uP+4/8L/w//B/9D/3f/j/+f/5v/o//L/
8P/g/+P/5v/o/+n/6f/q/+z/7f/q/+r/6v/q/+3/8P/x//P/8v/x/+//6//r/+3/7f/v
//H/8f/x//P/7//u/+//7v/w//L/9f/1//D/8P/x//H/7//y//L/8v/0//T/8//z//H/
8f/w/+//9f/y//b/9v/1//T/8//z//f/+P/7//j/+P/6//r/+f/2//X/9f/2//j/+//8
//3/+//7///////5//v//v8AAAQABQAFAAUAAgADAAUABgAKAA0ADwARABAADwAOABEA
FQAYABwAHwAeACIAIgAgABwAGwAaABsAIQAhAB4AHQAcAB0AHAAbABsAGwAaABsAHAAb
ABoAGQAUABAADAAIAAoACgAIAAYABAABAP7//f/5//j/+P/4//j/+//8//j/8//z//H/
7//w//H/8v/z/+//7P/r/+v/6//r/+z/7P/s/+z/6//q/+z/7f/t/+z/7v/u/+v/7//x
/+v/5v/m/+n/6v/r/+z/7P/s/+r/7P/r/+n/6P/p/+v/7f/w//L/7//u/+z/6//t//H/
8f/v/+3/8v/u/+v/7f/v/+//7//w//D/8//z//H/7f/t/+//8v/z//T/9f/z//D/8P/x
//H/8f/x//H/8v/y//L/8v/w//D/7//t/+3/7v/u/+7/7//v/+7/7P/q/+r/6v/o/+3/
7v/v//L/7v/s/+z/7P/t/+3/8f/v/+//8P/w/+7/6f/q/+n/5//n/+j/6f/s/+7/7P/s
/+z/7P/r/+r/6//s/+7/7v/q/+X/5f/l/+X/6v/u/+z/6//q/+r/6f/o/+b/5v/m/+b/
5f/p/+z/6v/q/+f/5v/l/+T/4//n/+n/6//q/+v/6//q/+r/6v/q/+r/8f/x/+//7//v
/+//8f/x//L/8v/0//T/7//q/+j/5v/j/+H/4f/g/93/3f/c/9z/3v/g/+H/4v/j/+P/
4v/f/97/3v/f/9v/3f/d/9//3f/d/93/3//f/9v/2v/Z/9b/2v/c/9//4v/f/93/3P/e
/97/3v/e/93/2f/Z/9v/2f/c/9j/2P/g/+b/4f/b/9r/3//k/+n/9v8GAAwADgAYACIA
HAAKAPP/3v/L/7T/pv+o/7L/s/+9/87/yf/B/8v/0v/U/9j/3P/c/9n/2v/a/9n/2f/a
/9z/3f/b/9r/2f/Y/9b/2P/Y/9n/2//d/97/3f/a/9v/2v/b/93/3f/d/9//3P/c/97/
3v/c/9z/3f/b/9r/3P/f/+H/3P/e/93/3P/e/97/3f/d/+H/4//k/+X/5P/e/9//3P/d
/97/3//h/+X/5v/p/+b/5P/m/+b/5f/l/+X/5v/o/+f/5//l/+P/4//l/+v/7f/p/+v/
7P/s/w==
         </WaveFormData>
      </LeadData>
      <LeadData>
         <LeadByteCountTotal>10000</LeadByteCountTotal>
         <LeadTimeOffset>0</LeadTimeOffset>
         <LeadSampleCountTotal>5000</LeadSampleCountTotal>
         <LeadAmplitudeUnitsPerBit>4.88</LeadAmplitudeUnitsPerBit>
         <LeadAmplitudeUnits>��V</LeadAmplitudeUnits>
         <LeadHighLimit>2147483647</LeadHighLimit>
         <LeadLowLimit>268435456</LeadLowLimit>
         <LeadID>II</LeadID>
         <LeadOffsetFirstSample>0</LeadOffsetFirstSample>
         <FirstSampleBaseline>0</FirstSampleBaseline>
         <LeadSampleSize>2</LeadSampleSize>
         <LeadOff>FALSE</LeadOff>
         <BaselineSway>FALSE</BaselineSway>
         <ExcessiveACNoise>FALSE</ExcessiveACNoise>
         <MuscleNoise>FALSE</MuscleNoise>
         <LeadDataCRC32>2632164438</LeadDataCRC32>
         <WaveFormData>
+P/4//j/+P/4//j/+P/4//X/9P/z//L/9P/2//j/+v/4//j/+P/4//f/9v/1//T/9f/2
//f/+P/3//b/9f/0//T/9P/0//T/9//4//n/+v/2//T/8v/w//H/8v/z//T/8v/y//L/
8v/1//b/9//4//b/9P/y//D/8v/y//L/8v/0//T/9P/0//T/9//0//T/9//6//v//P/6
//z//P/7//3//f/9/wIAAgD+//z/+f/2//b/9//6//r/+v/8//7/+//3//X/8//z//L/
8//1//r/9//3//n/+P/3//T/8//0//b/9//4//X/8//y//D/8f/0//f/9v/2//X/9f/1
//L/8P/u/+z/7f/u/+3/8f/z//D/8P/v/+//7//v//P/+/////L/6P/o/+n/6f/0/wMA
CgAJAAsAEwAjACoAKwAvADcAOQA9ADkAKgAdAA4A+v/y//P/9f/x/+n/5v/l/+X/7f/y
//D/7//w//X/9v/1//H/9P/0//T/8//y//L/8v/1//f/9//2//X/9P/z/+//8f/z//P/
9f/3//X/9f/3//j/+P/5//r/9//2//j/9//0//b/9v/1//b/9//4//n/+f/5//n/+P/3
//b/9f/2//j/+f/6//z//P/6//r/+f/5//z//P/8//v/+//7//v//f/9//3//f/9//7/
//////7///8EAAUAAAD//wMAAwADAAMAAwADAAQABQAGAAkADwARAA8ADQAMAAsACgAL
AA4AEAASABQAFQAYABgAFQAWABYAFwAaAB0AHQAaABoAGwAbABwAHAAaABoAGgAaABwA
HQAcAB0AHQAcABoAGQAXABYAFQAVABQAEgARABAADwANABEADwANABEADwAKAAUACQAJ
AAgACQAJAAoACgAHAAYABgAGAAQABQAGAAYACQAJAAkACgAHAAYABAAAAAMABAADAAYA
BwADAAEAAAABAAQABQAHAAcABwAGAAYABAADAAMABAADAAQABAAFAAMAAgACAAIABAAF
AAYABQAGAAgABQADAAMABAAEAAQABQAFAAYABwAHAAcABgAGAAYABwAHAAcABQAFAAQA
AwAFAAUABQADAAcABwAGAAYABQAEAAEAAAADAAQABQAGAAkACwAHAAYABQAFAAQAAgAE
AAYABgAGAAQAAQABAAEAAwADAAQABgADAAMAAwACAAEAAAD///7/AAABAAMACAAGAAMA
AQAAAAEAAQACAAMABQAGAAYABQADAAIAAQAAAP7/AAAAAAAAAQABAAEA//8BAAIAAwAD
AAEAAQD/////AAD8//r//v8AAAIABAACAAUAAgACAAQABgAGAAYABwAKAAsACwAKAAcA
BAAGAAsACgALAAsACQAIAAgACgAJAAgACQAKAAoABwAGAAUAAgAAAAAAAQAGAAMAAwAF
AAMAAwABAAEAAwAEAAQABAAEAAMAAwACAAEAAgADAAAAAQABAAIAAwABAAAA///+//7/
/v/8///////8//z/+//5//v/AQD///v//f8AAPr/+v/9//v/+v///wIACwAbACcAKwA0
AD0AQQA7ADsAOwA5ADQAMQAgAAgA+v/3/+//6//x//T/9//7//v//v/+//v/+v/9//z/
+f/5//z//P/8//v/+v/6//r/+f/7//v/+v/8//z//P/5//f/+f/5//v//P/7//z////9
//z//P/8//r/+v/9//3/+//+///////+//3//P/7//v/+//7//r/+v/6//r//P/9//3/
/f/+/////v///////P/+//3//P//////////////////////AAACAAQABQABAAEABQAF
AAEAAQAGAAcABwAHAAcABwAHAAcABwAJAA0ADwANAAsADQANAA0ADwAPABAAEQASABUA
GAAYABUAEgASABMAFgAbABsAGAAYABwAHQAfACAAHQAcABsAGgAdAB0AGwAbABsAGgAY
ABcAFwAWABUAFQAUABIAEQAQAA0ACwAPAA0ADAARABAADAAGAAkACAAGAAcABwAIAAgA
BgAGAAcACAAIAAkACgAKAAgABwAGAAYABQAGAAYABAAGAAYABAAGAAoABwAGAAYABAAG
AAYABwAJAAkACAAIAAcABQAEAAQABwAIAAgACQAJAAgACAAIAAkACQAJAAcACAAKAAcA
BQADAAQABAAEAAgACQALAA0ADAALAAkACAAIAAkACQAJAAwADQANAA0ACwALAAsACQAL
AAsACgAKAAwADAAKAAoACQAIAAcABgAHAAkABQAEAAQABQAFAAQABgAIAAgACAAKAAcA
BwAHAAUABQAGAAgABQAFAAUABAAEAAQABAAEAAMAAwAEAAgABgAFAAUABgAHAAcACAAJ
AAkACgAKAAkABgAEAAIAAAABAAQABQAGAAUABQAFAAMAAwAEAAUABQAGAAcABgAHAAUA
BAABAAIABAAFAAgACQAHAAYABQAEAAUADQALAP7/AQACAAMABAADAAUAAQAAAAMABgAH
AAgACAAKAAoACQAHAAUAAwAGAAoACAAIAAcABgAGAAcACgAKAAgACAAIAAYAAwACAAEA
AgAAAAAAAQAGAAMAAwAFAAIAAQD+//3//v8AAAEAAgD+//3//f/8//r//P/+//z/////
/wAAAQD+//z/+v/4//r//P/8/wEAAQD+//7//f/5//v//f/5//3/AQD8//b/8v/z//n/
CgAZABQACwAbAC8AMwA4AD0AOwA7AD8APwA9ADQAHQAMAAYAAgD3//H/9f/3//r/AQAD
AAEA+v/0//X/9//9/////////wIAAgACAP///P/6//j//P///wAAAAD///7//f/5//n/
+//7//3/AAD//wAAAwACAAAA///+//7//v8BAAEA/P/+//7//f/+////AAABAAEAAQAB
AAAA///+//3//v8AAAEAAgAEAAMAAAD///3///8CAAIAAgAFAAUABQAFAAUABQAFAAUA
AwAEAAUABQADAAMABwAHAAEAAQAGAAcACAAJAAoACwAJAAkACQALABEAEwARAA8AEQAR
ABEAEwATABQAFQAWABkAHAAcABkAGAAYABkAHAAiACMAIQAiACAAHwAfAB4AHwAgACEA
IgAhACEAHwAfAB4AHAAZABcAGgAaABoAGwAXABQAEgAQAA4ADQASABEADwATABEADAAI
AAsACgAIAAoACwANAA4ACgAIAAcABgAEAAUABgAGAAgABwAGAAYABQAGAAYABAAFAAYA
BQAIAAsABwAFAAQAAwAGAAcACQAIAAcABQAEAAMAAQAAAAAAAgAEAAUABwAHAAYABgAG
AAUABQAFAAMABwAKAAgABwAHAAgACAAIAAcABwAIAAkACwALAAoACgAKAAsACwALAAkA
CQAIAAcABQAFAAUAAwAHAAcABgAGAAcABgADAAIABAAGAAgACgAKAAsABgAEAAQABQAF
AAQABgAIAAgACAAKAAcABwAHAAUABQAGAAgABAADAAIAAAACAAIAAgACAAAA/////wIA
BAADAAMABAACAAEAAQABAAEAAgACAAEAAQACAAMABAACAAQABAAEAAMAAwADAAEAAQAC
AAMAAwAFAAUAAwADAP7//v/8//7/AAAAAAAAAAAAAAAAAwAAAAAABAAGAAYABgAHAAoA
CwALAAoABwAEAAYADAAKAAoACQAGAAYABwAKAAoACAAIAAgACwAJAAkACQAFAAAA/f/7
/////f/+/wEAAgADAAIAAwACAAIAAQAAAP7//f/9//z/+v/8//7//P/9//3//v////3/
/P/7//r//P/8//r//f8BAP7//v/9//v/+f/3//v/+//7//r//P/6//n//f/+/wEADAAT
ABkAJwAxADQAPQBBADkANQA5ADkAMAAlABAA/v/6//f/9f/z/+//8v/x/+//8f/4//r/
9//5//3//f/7//j/+v/5//j/9v/0//P/8v/2//n/+v/6//z//P/8//n/+P/5//j/+f/3
//X/9f/3//r/+v/7//z//v/+/wEAAQD9//7//f/7//r/+f/4//f/+P/5//r/+v/4//j/
+P/6//z//f/+/wAA///8//v/+f/3//r/+v/6//3//f/9//3/+//7//v/+//+/wAAAgAD
AAAA//8CAAEA+//7/wAAAQAEAAUABgAHAAUAAwABAAEABwAJAAcABQAJAAkACQALAA0A
DgAPABAAEgAWABcAFQARABAAEAASABYAFwAVABYAFwAXABgAGAAXABYAFQAUABYAFwAW
ABcAFwAWABQAEwARABAADwAPAA4ADAALAAoACQAHAAsACQAFAAkABwACAP//AwADAAIA
AQABAAIAAgABAAAAAAAAAP////////7/AAD///7//v/+//7//f/6//v//P/7//7/AAD9
//z//P/6//z//P/9///////+//7/AAD/////AAABAAIAAgADAAIAAAD///7//v/9//z/
+f///wIAAAD///3//v/+//7/AgADAAUABwAFAAMAAAD+/wAAAQABAAEAAgADAAMAAwAC
AAEAAAD9///////+//7/AgACAAAAAAD+//7//v/+/wEAAwD///7//v///////v/+/wAA
AAAAAAAA/f/9//3//////wAAAgAAAAEAAgACAAAAAAAAAAAA/P/7//v//v/8//v/+//8
//7//f/9//3///8AAAAA///8//z//P/8//3/AAABAAIAAAD///7/+//8//7/AAABAP//
AAD///7//f/8//3/AQD//wAAAgAEAAQABAAGAAgACAAHAAcABQADAAYACQAGAAUAAwAE
AAQABQAIAAYABAAEAAQABgADAAIAAQABAAAAAQADAAMA///+////AQABAP///////wAA
AAAAAPz/+//7//r//P/+/wAA/v/+//3//f/9//z//P/8//z//f/+//3/AQAAAPz/+//5
//f/+/8DAAUA+//z//b/+P/2//X/+/8KABEAEAANABMAIwAvADIAOQA9AD0APwA7ADEA
KgAbAAgA+v/4//n/8//x//f//P/9//f/7f/s//r/AwD//wEA///7//b/+P/3//b/9v/2
//f/+P/5//v/+//6//r/+v/6//f/9//5//n/+//5//f/9//5//v/+v/6//r/+v/6//3/
/f/4//j/9v/z//b/9//4//n/+f/5//n/+P/1//T/8//0//b/9//4//r/+P/2//b/9f/2
//r/+//8//r/+f/4//f/+v/7//z//f/8//z//P/7//f/9//7//v/+P/5////AQABAAEA
AQABAAMAAwADAAUABgAHAAQAAQAEAAUABgAJAAgACAAIAAgADAAQABEADwAOAA4ADwAS
ABIAEQANAAwADQANAA4ADgAPABAAEQASABAADwAMAAsADgAOAA0ADQALAAoACQAJAAgA
BgAFAAQAAQD//wMAAQABAAUAAwD+//3/AQABAAAA/P/7//v/+v/5//j/+P/4//j/+f/6
//r/+P/3//b/9v/5//r/+v/4//f/9v/z//T/+P/1//T/9P/z//b/9//5//b/9f/z//L/
9f/1//b/+P/3//j/+P/5//j/9v/1//T/+P/5//r/+f/5//r/9v/z//T/9v/3//j/9//3
//j/+f/4//f/9f/0//b/9//3//f/9f/1//T/8//1//X/9f/z//f/9//2//b/9//2//P/
8v/z//T/9f/2//T/9f/w/+7/8f/z//T/9P/z//T/8//y//L/7//v/+//8f/x//L/9P/w
/+//7v/s/+7/8P/y//T/8P/v/+//8v/x/+//7v/u//D/7//v/+//7//w//D/7//s/+z/
7P/s/+z/7v/u/+7/7//v/+//7f/v//D/8f/x//H/8f/v/+//8v/y//D/8v/7/+//5//q
/+z/7v/w//L/8v/1//L/8v/0//b/9v/2//X/9v/1//P/9v/1//T/+P/5//b/9f/z//X/
9v/4//z/+P/0//L/8P/x/+//7//v//D/7v/u/+//9P/x//H/8//y//H/7v/t/+//8P/w
//D/7f/r/+r/6P/r/+7/8f/w/+7/7f/t/+3/7v/u/+7/7v/s/+z/6v/t//H/7v/u/+3/
7f/v/+//7//v/+3/6P/o/+r/5f/l//T//f8AAAMACwARABkAKAAxACsAJwAnACMAIwAg
AA0A/P/2/+7/5//n/+P/3//k/+n/4f/h/+j/8P/v/+v/7f/r/+f/5//q/+r/6v/p/+j/
6P/o/+j/6f/o/+b/5//o/+n/5//l/+f/5//p/+f/5f/l/+f/5f/k/+T/5P/n/+j/7P/t
/+r/7P/s/+v/6v/p/+j/5//p/+n/6f/o/+j/6P/o/+r/6f/p/+n/6v/s/+r/6v/p/+f/
6v/q/+r/6f/p/+n/6f/r/+v/6//r/+n/6v/r/+v/7P/t//L/8//t/+3/8v/z//H/8f/x
//H/8f/x//H/8//3//n/9//1//j/+f/6//3//f/+////AAABAAQABAABAAAAAAABAAQA
BAADAP///v8CAAMABQAGAAQABAAEAAQAAwADAAEAAQACAAIAAQABAP7//P/6//n/+v/6
//v//P/3//P/9f/x/+7/8f/u/+j/5v/r/+z/7P/r/+v/7P/s/+v/6v/q/+r/6f/p/+n/
6P/q/+n/6P/o/+n/6v/q/+j/5f/k/+H/4v/o/+X/5P/k/+L/5P/k/+X/5//n/+b/5v/o
/+f/5//o/+f/5v/k/+P/5f/k/+T/5P/n/+f/5//l/+r/7P/p/+f/5f/m/+b/5v/n/+f/
6P/p/+v/6//q/+r/6P/p/+n/6f/n/+f/5v/l/+f/6f/r/+v/6//p/+b/5P/n/+j/5//o
/+j/6P/o/+j/6f/r/+f/5v/n/+n/6v/q/+b/5v/k/+L/5v/l/+f/6f/m/+X/5f/m/+b/
5//o/+j/6P/o/+j/6P/k/+H/3//g/+H/4f/i/+T/5v/l/+X/5f/k/+T/4//h/+L/4v/i
/+L/4P/i/+L/4v/h/+H/4f/f/9//4P/h/+H/4//j/+H/4f/j/+T/4//m/+L/3//e/9v/
6P/m/+D/3v/g/+L/5P/m/+T/5//k/+T/5P/m/+b/5v/k/+b/5v/l/+j/5//m/+r/7f/q
/+n/5//k/+T/5f/o/+j/6P/q/+z/6P/j/+D/3f/g/+D/4v/l/+X/4f/g/+H/4f/h/9//
3//g/+L/4//k/+D/3f/b/9j/2f/c/9//3v/c/9v/2//b/9v/3P/d/97/4P/g/97/4f/h
/97/3v/d/+v/4//X/+X/6//X/9L/3P/e/93/2f/a/+X/9P/x/+3/+/8DAAgAFQAdACMA
JwAfABkAGgAPAPb/5v/q/+3/5f/b/9X/1P/V/9X/0//S/9T/3f/d/+H/4f/f/9v/3v/e
/97/4P/g/+H/4v/g/+H/4P/e/+D/4P/g/93/4P/j/+T/5//m/+P/4v/j/+H/4P/g/+D/
4v/i/+X/5f/i/+T/5P/j/+b/5//o/+n/5//l/+P/4P/h/+L/4//m/+X/5f/l/+b/6P/m
/+b/5f/l/+j/6P/o/+j/5//m/+X/5v/n/+j/6f/s/+7/8P/x/+3/6//t/+v/6f/r//L/
9f/x/+//7f/r/+z/7f/u//H/9v/5//j/9//3//f/9//5//n/+v/7//z/+//+//7/+//7
//z//v8CAAMAAwAAAAAA/////wAAAAACAAIAAgACAAIAAQD+//3//v/+//3//f/9//z/
+//7//j/9v/1//T/8v/x//b/9f/v//H/7f/m/+f/7f/v//D/7P/r/+v/6v/n/+b/5v/m
/+j/6f/q/+r/6P/n/+b/5v/n/+j/6P/m/+b/5v/k/+b/6v/n/+b/5v/l/+j/6f/r/+j/
5//l/+T/6P/p/+v/7v/t/+z/6v/p/+j/5v/l/+T/6f/r/+3/7f/u/+7/6f/l/+j/6v/r
/+z/7P/r/+v/6//r/+v/6v/q/+3/7//w//H/7//t/+r/5//q/+v/7P/r/+3/7f/s/+z/
6//q/+f/5v/n/+j/6f/q/+v/7f/p/+j/5v/n/+f/5v/n/+r/6//s/+7/6//r/+v/6P/n
/+f/6P/m/+f/6P/o/+j/6P/o/+j/6P/n/+f/6v/n/+X/5P/k/+j/6f/r/+3/6//q/+j/
5f/m/+b/5v/m/+j/6v/q/+r/5v/l/+T/4f/k/+b/6P/p/+v/5//a/97/4P/i/+T/5f/p
/+f/6P/q/+z/7P/s/+3/8P/x//H/8P/t/+r/7P/v/+z/6//p/+j/6P/p/+z/6v/o/+j/
6P/p/+f/5//n/+T/4v/i/+P/5f/h/+D/4f/j/+X/5f/n/+T/5P/j/+L/4f/h/+L/4v/i
/+T/5v/k/+H/3//e/93/3//g/+H/4v/f/97/2//d/+H/3v/e/93/7//n/93/2//b/9n/
2v/e/9r/2f/d/+D/5f/s//P///8LAA8AGAAhACEAHQAdABcADwASAAkA7P/e/+T/4f/R
/8v/y//Q/9v/2//V/9r/5P/h/93/3//d/9n/1//a/9r/2v/a/9r/2//c/9z/3f/c/9r/
3f/e/9//3f/a/9v/2v/b/9z/2//c/9//3f/c/9z/3P/e/97/4f/h/+D/4v/i/+H/3//f
/9//3//f/9//3//e/97/3v/e/+D/4P/f/97/3v/f/97/3//f/9//4v/i/+L/4//j/+P/
4//j/+P/4//j/+L/4v/i/+H/4P/h/+b/5//h/+H/5v/n/+f/5//n/+f/6f/p/+n/6//u
/+//7P/p/+3/7f/t/+//7//w//H/8v/1//j/+P/1//X/9v/4//z//v/9//n/+P/8//3/
//8AAPz/+v/4//b/+v/7//r/+//9//z/+v/5//b/9P/y//H/8v/y//P/9P/v/+v/7f/p
/+n/7f/r/+b/5P/p/+r/6v/s/+3/7//w/+r/6P/n/+b/6P/p/+r/6v/p/+f/5f/k/+b/
6P/p/+j/5v/m/+T/5v/t/+v/6//s/+z/7v/u/+//7v/t/+v/6v/r/+v/7P/u/+z/7P/r
/+v/7v/u/+//8P/w/+//7v/r/+//8v/w/+//8f/y//L/8v/z//P/9P/1//f/9//2//b/
8//z//L/8f/y//P/8//z//P/8//z//H/8//z//L/8v/3//j/9//4//b/9P/y//D/9P/3
//T/9P/z//P/8v/w//L/9P/0//T/9f/z//T/9f/0//P/8//0//L/8//0//T/8v/y//L/
8v/y//H/8f/0//b/9//5//z/+v/3//X/8//1//b/9v/1//T/9P/0//T/9v/4//j/+P/3
//f/9//1//P/9P/1//X/+P/5//j/+f/5//j/9f/2//n/9f/z//X/9v/4//j/+P/4//n/
/f/7//z//v8AAAAAAAD//wAA///9/////////wQABwAEAAMAAQAAAAAAAQAEAAQABAAG
AAgABQABAP///f/9//z//f///wMAAQACAAUAAwADAAEAAQADAAQABAAEAAAA//////7/
AQAEAAcABgADAAEAAAD//wAAAAAAAAAAAAAAAP7/AQADAAAAAAD///////8BAAMAAQD/
//7//v/+//v///8MABMADgARACEALwAvADAAOwBDAD8APwBHAD8AMgApABwADAACAPv/
9f/1//n//v/7//f/9/8CAAYA/f/9/wEAAQD///3/AAAAAAAAAQAAAAAAAAADAAUABQAE
AAEAAAD///v//v8BAAIABQADAAEAAQADAAMAAgACAAIABAAEAAcABwADAAQAAwABAAIA
AwAEAAUABQAFAAUABAAEAAQABAAGAAkACQAJAAoACAAEAAIA//8CAAYABwAIAAcABwAH
AAcABwAHAAcABwAIAAoADAANAAgABwAKAAkABQAFAAoACwALAAsACwALAA0ADQANAA8A
EwAVABMAEQARABEAEQATABYAGAAaABwAGgAcABsAFwAWABYAFwAaACAAIQAfACAAHgAd
AB0AHAAdAB4AHwAgACEAIQAfAB8AHwAeABwAGwAbABoAGQAZABYAFAATABIAEQAPABMA
EQAPABMAEQAMAAcACwALAAoACgALAA0ADgAJAAgACAAIAAkACwANAA4ADQALAAkACAAJ
AAoACgAIAAkACgAJAAwAEgAPAA4ADgAIAAgABgAFAAcABwAGAAYABwAHAAgACgALAAwA
DAANAAsACgAKAAoACQAJAAkABwALAA4ADAALAAkACgAKAAoADQANAA4ADwAMAAsACQAI
AAoACwALAAsACwALAAoACQALAAsACwAJAAsACwAKAAoACwAKAAcABgAJAAoACwAMAAoA
CwAGAAQABgAHAAcABgAHAAoACwAMAAgAAQD9//n//P/9////AgD+//3//P/6//n/+P/3
//b/9v/1//X/+P/3//X/9P/0//T/8//z//P/9P/2//f/9//1//T/8//y//L/9P/0//T/
9f/1//X/8//z//T/9f/1//P/8//x//H/9P/0//L/9P/z//P/9f/1/+7/8P/x//L/8//0
//b/+f/2//b/+P/6//r/+v/5//r/+f/3//j/9//2//r/AAD+//7//f/7//r/+v/8//n/
9v/1//T/9f/z//P/8//0//L/8v/z//X/8f/w//H/8//z//H/8f/w//D/7//u/+//7//w
//D/7v/w//L/8P/w/+//7//v/+//8P/x//L/7//u/+v/7f/x/+7/7v/t/+3/+//1/+3/
7f/l/+D/6P/u/+n/7f8AAAcA/P/5/wsAGwAfACYALwAzAC8AJwAlACkAIgANAPr/+P/8
//X/6//p/+f/4v/j/+//8//k/+L/6//r/+//7//t/+v/7v/u/+7/7v/u/+//8P/u/+//
7v/s/+7/8P/y//H/7//x//H/8//w/+3/7P/t/+//8P/y//T/8P/u/+//7f/r/+7/7//v
/+//7//v/+//7f/t/+3/7P/w//L/9P/4//f/9f/z//L/8//y//P/8//w//L/8f/w//H/
8f/x//H/8v/z//T/9f/3//j/+f/5//f/9//7//v/9v/1//n/+f/7//v/+//7//7///8A
AAMABQAFAAEA/f8CAAMABAAHAAsADAANAA4ADwASABIADwANAAwADAAOABAADwALAAoA
DgAPABEAEgASABIAEgASABEAEQAPAA8ADQAMAAoACQAJAAgABwAHAAgABgAFAAQAAwAB
AAUAAwD//wMAAQD8//v///////7/+//7//z//P/6//r/+//8//v/+//7//r/+v/5//j/
+P/6//z//f/8//r/+v/4//r//v/7//r/+v/5//z//f////7//f/7//r//f/9//7/AAD+
//7//f/9/////v/+//7/AQABAAEA//8BAAIA/v/7//z//v///wAAAAD///////8AAAEA
AQACAAEAAQAAAP////////7//f/////////9///////+//7/AQACAAEAAgABAAAA///+
//z//f/4//b/+v/9////AAD+//7//P/6//3/+//8//3/+v/5//n/+v/1//X/9f/0//j/
+v/8//7/+f/3//b/+P/6//v//f8AAP3/+f/2//P/9P/2//f/9//3//j/+f/6//b/9v/0
//L/9P/1//b/9f/z//T/9f/1/+//9f/6//b/9P/y//D/8f/1//P/9P/4//r/+v/6//j/
+v/6//n/+P/1//L/9P/5//j/+f/5//j/+P/5//z/+v/4//j/+P/2//P/8v/x//D/7v/u
/+//8P/t/+3/7//v/+//7f/t/+z/7P/r/+r/7P/t/+//8P/s/+z/7P/o/+n/6f/q/+v/
6v/q/+r/6v/r/+z/6//v//H/7v/u/+3/8f/z/+f/5//v/+//7P/s/+z/5f/h/+j/8//6
/wUADwAVABkAIAAnACUAJQAvAC8AKQAoAB0AAgD2//z/9f/l/93/4//o/+n/5f/p//b/
9P/l/+b/6//s/+v/7P/w//H/8v/u/+z/6//q/+z/7//w//D/8P/w//D/7f/t/+//7//x
//L/8f/y//X/8//w/+7/7P/t/+7/8v/z/+7/8P/w/+//7//v/+//7//x//H/8f/w/+//
7v/t/+7/7//v/+//8P/w/+7/7v/t/+7/8v/z//T/9f/1//X/9f/z//H/7//t//D/8v/0
//X/8f/x//X/9f/x//H/9v/3//n/+f/5//n/+P/3//b/9//+/wEAAAD///7//f/8//3/
AAACAAQABgAFAAgACAAFAAIAAgADAAYACgALAAkACgAJAAcABgAEAAcACAAJAAoADAAN
AAwADQAKAAgABQADAAUABAADAAMAAAD+//3//P/5//f/+//5//n//f/7//b/8f/1//X/
9P/x//H/8v/y/+3/7P/s/+z/6v/r/+z/7P/u/+3/7P/s/+//8P/w/+7/8P/w/+7/8P/x
/+3/6//q/+r/7P/s/+3/7//v/+7/7v/s/+v/6//s/+//8P/w//H/8P/u/+3/7P/u/+//
8P/v//H/8v/u/+v/7P/u/+//8P/v/+//8P/x/+//7//u/+7/8f/z//T/9f/1//X/9P/z
//H/8f/x/+//8//z//L/8v/y//L/8P/w/+7/7v/u/+7/7//x/+3/7P/q/+v/6//q/+v/
7v/v//D/7v/r/+v/6//s/+3/7//y/+//7//v/+7/6//q/+n/6P/n/+f/6P/s/+z/6//r
/+z/6v/p/+n/6f/r/+z/7P/r/+r/6v/q/+r/7P/u/+7/7v/t/+3/7f/r/+n/6v/r/+v/
5f/n/+f/5f/s/+r/6P/m/+T/5//r/+n/6v/q/+z/7P/s/+z/7v/u/+3/7f/r/+n/7P/u
/+z/7P/r/+z/7v/x//b/8f/u/+3/7P/q/+f/5v/l/+L/4P/g/+H/5v/j/+P/5f/l/+X/
4//j/+H/4v/i/+L/4v/h/+H/4P/g/+L/5P/i/9//3f/c/9v/3v/g/+L/5P/j/+L/3//h
/+X/4v/i/+H/4f/f/+H/3f/d/9v/2P/a/97/3//d/+D/6//w/+//9/8HAA0AFAAhACUA
IwAhAB0AFwAUAAUA7v/m/+b/2//Z/9//1f/K/9X/3f/Z/9z/4v/j/+D/4//i/9//3v/i
/+P/5P/i/+D/3//e/93/3//f/97/4P/i/+T/4//g/+H/4P/h/+L/4f/i/+X/5P/i/+H/
4P/f/97/4P/f/97/4v/k/+X/4v/h/+D/3//f/9//3//e/+L/5P/m/+r/5v/j/+D/3v/h
/+D/4f/h/+T/6P/p/+r/6v/p/+j/5//l/+X/5f/l/+P/5P/l/+X/5v/n/+z/7f/r/+n/
6P/p/w==
         </WaveFormData>
      </LeadData>
      <LeadData>
         <LeadByteCountTotal>10000</LeadByteCountTotal>
         <LeadTimeOffset>0</LeadTimeOffset>
         <LeadSampleCountTotal>5000</LeadSampleCountTotal>
         <LeadAmplitudeUnitsPerBit>4.88</LeadAmplitudeUnitsPerBit>
         <LeadAmplitudeUnits>��V</LeadAmplitudeUnits>
         <LeadHighLimit>2147483647</LeadHighLimit>
         <LeadLowLimit>268435456</LeadLowLimit>
         <LeadID>V1</LeadID>
         <LeadOffsetFirstSample>0</LeadOffsetFirstSample>
         <FirstSampleBaseline>0</FirstSampleBaseline>
         <LeadSampleSize>2</LeadSampleSize>
         <LeadOff>FALSE</LeadOff>
         <BaselineSway>FALSE</BaselineSway>
         <ExcessiveACNoise>FALSE</ExcessiveACNoise>
         <MuscleNoise>FALSE</MuscleNoise>
         <LeadDataCRC32>4276669571</LeadDataCRC32>
         <WaveFormData>
BAAEAAQABAAFAAYABwAIAAYABgAGAAYABgAGAAYABgAGAAYABgAGAAYABgAGAAYABgAG
AAYABgAIAAgACAAIAAYABgAGAAYABwAIAAkACgAJAAgABwAGAAYABgAGAAYABgAGAAYA
BgAEAAQABAAEAAYABgAGAAYABgAGAAYABgAFAAQAAwACAAcABwAIAAkABwAJAAwADAAN
ABEAEgATABMAEwATABEAEQAPAAwACQAGAAYABQAFAAQABAAFAAcABwAHAAcACAAIAAcA
BwAHAAUABQAFAAUABwAIAAkACQAJAAkACQAHAAcACAAJAAkABwAHAAgACAAGAAYABwAH
AAkACQAJAAoABwAGAAUABAAEAAUABgAHAAgACAAGAAYACAALAAwADAASABgAIAAqADAA
OQBFAEkAOwAoABkA///Q/5j/bf9W/1L/Wv9u/4f/nf+s/7n/yf/X/9//5P/s//P/+P/8
/wAAAgAEAAUABgAGAAQABQAIAAgACQAKAAsADAANAA0ADQAOAAwADAAMAAwADAAMAA0A
DQALAAsACwAMAA4ADgAOAA4ACgAKAAsACwALAAsADQALAAkACQAJAAkACgALAAwADAAM
AAwADQANAAsACgAJAAgACQAKAAsADAAKAAoACgAHAAcACAAIAAgACQAKAAsACwAJAAkA
CQAJAAsACwALAAkABgAFAAQAAgACAAIAAwAEAAQABAACAAEA//////7//f/8//v/+//7
//r/+f/4//j/9//2//b/9v/0//T/9P/y//T/8v/y//H/7//w//D/8f/w/+//7//u//H/
8v/z//b/+P/4//n/+v/5//r/+//8/////////wEAAgACAAMAAwAEAAcACAAIAAYABwAH
AAcABQAFAAUABQAGAAcACAAKAAkACAAGAAUABgAHAAgACQAKAAoACgAKAAkABwAGAAUA
BwAHAAcABwAHAAgACAAHAAcABwAHAAcACAAIAAcABwAFAAUABQAEAAYABwAHAAcABAAE
AAQABAAGAAYABgAFAAUABgAGAAYABQAEAAMAAgADAAQABQAGAAUABAADAAIABAAEAAQA
BAAEAAQAAwADAAQABAADAAMABAAEAAQAAwABAAEAAQABAAQABAAEAAQABAAEAAMAAwAD
AAIAAQAAAAEAAgACAAMAAgACAAIAAgAEAAIABAAEAAIAAgACAAIAAAAAAAEAAgACAAIA
AgACAAEAAQABAAIABAADAAMABAAEAAIABAAEAAAAAAABAAEAAwADAAMAAwABAAIAAgAB
AAEAAQAAAAAAAQD///7//v/+//7//v8CAAMABQAHAAUABwAKAAoACgANAA0ADQAPAA8A
DwANAAkABwAEAAEAAAAAAP////8AAAAAAQADAAMAAwADAAQABgAFAAUABQADAAMAAwAD
AAQABAAEAAMAAQABAAEA/////wAAAQABAAEAAQACAAIAAgACAAMAAwABAAEAAQACAAIA
AgACAAIAAQABAAEAAQAEAAIABAAEAAIAAwAEAAYADAAYACIALAA0AEEATQBHADEAGAAF
AN//oP9m/0X/OP86/0z/ZP99/5X/qP+3/8X/z//X/97/6P/t//D/9v/6//z//P/9//7/
/v/8//3/AAAAAAMABAAFAAYABQAFAAUABgAEAAQABAAEAAYABgAHAAcABwAHAAcACAAI
AAgACAAIAAQABAAFAAUABgAHAAoACQAHAAcABwAHAAcABwAHAAYABgAGAAcABwAEAAQA
BAAEAAYABgAGAAYABgAGAAYAAwADAAQABAAEAAYABgAGAAUABQAFAAUABQAFAAUABQAD
AAMAAwADAAIA///+//7//v8AAAAA/v/9//3//f/8//v/+v/5//n/+f/6//n/+P/4//X/
9P/0//T/9P/0//T/8v/y//D/8P/v//H/8v/y//P/8f/x//L/8v/y//L/8v/0//b/9v/3
//j/9//4//n/+v/9//3//f///wAAAAABAAEA//8BAAEAAAACAAMAAwADAAEAAQABAAEA
AwADAAMABAACAAIAAQABAAEAAQABAAEABAAEAAQABAACAAEAAQABAAEAAQABAAEAAQAC
AAIAAQABAAEAAQABAAIAAgABAAEAAwADAAMAAgABAAEAAAD/////AAABAAIAAAAAAAAA
//8BAAIAAgACAAAAAAAAAAAAAAAAAAAAAAAAAAAAAAAAAAAAAAAAAAAAAgACAAEAAQAA
AAAA/////wIAAgACAAEA///////////+//7//v/+////AAAAAAEAAQAAAP///v8AAAAA
/////wAAAAAAAAAAAAD+/wAAAAAAAAAAAAAAAP7//v///wAAAAAAAAAAAAD///////8A
AAAA/////wAAAAD+/wAAAAD+//7///////////////////8AAAAA/////////v/+////
/////////f/9//3//f/9//7//v/+/wAAAgD+//r/+//8//3//v8BAAEAAgADAAEAAwAG
AAYABgAJAAkACQAJAAkACQAHAAQAAQD9//n/+v/6//n/+f/7//z//v8BAP///////wAA
AAD///////8BAAEAAQABAAAAAAAAAP///f/9//3/+//9//7///////////8AAAAA/P/8
//3//f////////8AAP7//v/+//7///////////8CAAIAAAAAAAIABQAGAAoAEgAcACYA
MgBAAEsARQAzABsABADh/6f/av9C/y//Mv9E/1b/bv+L/6P/sP+7/8n/0//Z/+L/7v/z
//T/9v/2//j/+//9////AAD+////AgACAAIAAgACAAIAAwADAAMABAAGAAYABgAGAAUA
BAAEAAMABQAFAAUABgAIAAgACAAIAAQABAAFAAUABQAFAAcABQAHAAcABwAHAAUABQAF
AAQABgAGAAcABwAEAAQABAAEAAQABAAEAAQABgAGAAYAAwAFAAYABgAGAAgACAAIAAcA
BgAFAAQAAwAEAAUABgAFAAMAAwADAAIAAwACAAIAAgACAAIAAAD////////+//3//P/7
//v/+//4//f/9v/2//f/9v/2//b/+P/4//j/9v/2//T/9P/z//L/8v/x//H/8f/x//L/
8v/w//D/8P/y//f/+P/6//z//f/+////AAABAAEAAQADAAMAAgACAAEAAQADAAMAAgAE
AAUABQAFAAMAAwADAAMABAAFAAYACAAGAAYABQAFAAMAAwADAAMABgAGAAYABgAGAAUA
BQAFAAMAAwADAAMABQAGAAYABQAFAAUABQAFAAYABgAFAAUABQAFAAUABAAGAAcABwAH
AAQABAAEAAQABAAEAAQAAwABAAIAAgACAAIAAgACAAIABAAEAAQABAACAAIAAgACAAIA
AgACAAIABAAEAAMAAwADAAIAAAD//wEAAgADAAMAAwADAAMAAwACAAIAAgACAAQABAAD
AAMAAgACAAIAAgAEAAQAAwADAAQABAAEAAQAAwAAAAEAAAABAAIAAwAEAAAAAAABAAIA
BAAEAAQABAADAAMAAwAEAAIAAQABAAIABAACAAQABAAAAAAAAQABAAMAAwADAAMAAQAC
AAIAAQADAAMAAgACAAUABQAFAAMA/v/8//z//P/8/wAAAQADAAUABQAHAAoACgAMAA8A
DwAPAA8ADwAPAA0ACwAJAAYAAwACAAIAAQABAAAAAAABAAMABQAFAAUABgAEAAMAAwAD
AAEAAQABAAEABAAEAAQAAwAFAAUABQADAAIAAgACAAEAAQABAAIAAgACAAIAAwADAAUA
BQAFAAYABQAEAAMAAgABAAEAAQABAAQABAAEAAIAAgADAAQACAAKABAAHgAoADAAPQBL
AEcAMwAeAA0A7/++/4b/Xf9Q/1L/XP9w/4X/m/+s/7n/x//V/93/5P/q/+3/8v/4//z/
/v8BAAMABQAGAAQABQAIAAgACAAIAAgACAAIAAcABgAGAAgACAAIAAgACAAIAAkACQAH
AAcABwAIAAoACgAKAAoABgAGAAcABwAJAAkACwAJAAcABwAHAAcACQAJAAkACAAGAAYA
BwAHAAgACAAIAAgACAAIAAgACAAGAAYABgADAAUABgAGAAYACAAIAAgABwAFAAUABQAF
AAUABQAFAAMAAwADAAMAAgADAAIAAgACAAAAAAD+//3/+//7//r/+f/6//n/+f/5//b/
9f/0//T/9f/0//T/9P/y//L/8v/w//D/7v/u/+3/7f/u/+7/7//u/+3/7f/s/+7/7v/u
//D/9P/0//X/9v/3//j/+f/6//3//f/9////AgACAAMAAwACAAMAAgAAAAEAAwAEAAUA
AwADAAMAAwAFAAUABQAGAAQABAADAAMABQAFAAUABQAEAAQABAAEAAQAAwADAAMABQAF
AAUABQADAAQABAADAAMAAwADAAMABgAGAAUABQADAAMAAwACAAQABQAFAAUAAgACAAIA
AgAAAAAAAAD//wEAAgACAAIAAgACAAIAAgAAAAAAAAAAAAAAAAAAAAAAAAAAAAAAAAAA
AAAA/////wAAAAD/////AAAAAAAA/////////////wAAAAAAAAAAAgACAAEAAQAAAAAA
AAAAAAIAAgABAAEAAAAAAAAAAAAAAP7/AAAAAAIAAgACAAIA/v/+////AAAAAAAAAAAA
AP///////wAAAAD/////AAACAAAAAgACAAAAAAABAAEAAQABAAEAAQD//wAAAAD/////
/v8AAAAAAAAAAAUABQAGAAcABgAHAAkACAAKAA0ADQANAA0ADQANAAsABwAFAAIA///+
//7//f/9//7//v///wEAAgADAAQABgADAAEAAAD//wEAAQABAAEAAgACAAIAAQD/////
///9//7/AAACAAMAAgABAAEAAAD//wAAAgADAAIAAQAAAAAAAAAAAAAAAAABAAEAAQAB
AP7/AgACAAIA/v8BAAQACgAQABoAIgAuADoARQBJADsAJQASAPf/yf+M/17/Rf88/0j/
XP9y/4n/n/+s/7v/x//R/9v/5v/u//H/8v/0//j//P/8//3//v/+/wAAAQAEAAQAAgAC
AAIAAgADAAMAAwAEAAYABgAGAAYABAAEAAUABQAFAAUABQAGAAQABAAEAAQABAAEAAUA
BQADAAMABQADAAEAAQABAAEAAgADAAQABAADAAIAAgABAAIAAgACAAIAAgACAAIAAgAA
AAAAAAD9////AAAAAAAAAgACAAIAAQD///////////////////3/+//7//v/+v/6//r/
+//8//r/+v/4//f/9//3//b/9f/2//X/9f/1//L/8f/w//D/8f/w//D/8P/v/+7/7f/q
/+z/6v/q/+n/6f/q/+r/6//p/+n/6v/q/+v/7P/t//D/8f/w//D/8P/z//T/9f/2//n/
+f/5//v/+//6//r/+f/6//3//v/+//3//f/8//v/+//7//v/+//9//3//f/+//3//P/6
//n//P/9//7///////7//f/8//v/+f/4//f/+f/5//n/+f/5//r/+v/5//v/+//7//v/
+v/6//n/+f/5//n/+f/4//j/+f/5//n/+P/4//j/+P/6//r/+v/5//f/+P/4//j/+P/4
//j/+P/4//j/+P/4//j/+P/4//j/+v/6//r/+v/4//j/9//3//r/+v/5//n/+P/4//j/
9//5//n/+f/5//j/+P/4//j/+v/6//n/+f/4//j/+P/4//j/+P/3//f/9v/2//b/9v/3
//b/+f/6//j/+P/4//j/9v/2//f/+P/6//r/+v/6//f/9//3//j/+v/5//n/+v/5//b/
9//2//b/9v/3//f/+f/5//n/+f/4//j/9//1//j/+f/5//r/+f/5//n/+f/7//f/9f/2
//f/+P/5//r/+v/5//n/+f/8////AwAEAAEAAwACAAEAAwADAAMAAQD///3/+v/3//b/
9v/1//X/+P/4//n/+//5//n/+f/6//r/+f/5//n/+//7//v/+//7//r/+f/3//r/+//8
//v/+v/6//r/+f/5//n/+v/6//j/+P/5//n/+f/5//n/+v/8//z//P/8//n/+f/5//n/
+v/8//z//v/+//3//v8EAAwAGAAgACwAPgBLAEkAMQAVAPr/0/+V/1j/Mv8h/yL/Nv9Q
/2j/g/+Z/6j/tf/F/8//1f/g/+r/6//s//D/9P/2//b/9//4//j/+v/7//7//v/8//z/
/P/8/////////wAA///+//3//P/9//7/AAABAP///////wAA///+//3//P/9//7/AAAB
AP////8BAP/////////////////////+//z//P/9//3//f/+////AAD+//7//v/+/wAA
AAAAAP3///8AAAAAAAD+//7//v/9/////////////////////f/9//3//f/8//3//P/8
//z//P/8//r/+f/7//v/+v/5//j/9//3//f/9v/1//T/9P/z//L/8v/y//D/8P/w/+7/
7//u/+//7//t/+7/7v/v/+//7//w//D/8P/w//D/8v/0//T/9f/2//X/9v/3//j/+f/5
//n/+//6//r/+//7//3///////7//f/9//z/+//9//3//f/9//v/+//7//z//v/+//3/
/f/7//v/+//7//r/+v/6//r/+//7//z//f/7//v/+//7//v//P/8//v//f/9//3//f/8
//z/+//7//3//f/9//z/+v/7//v/+//8//z//P/8//7//v/+//3/+//8//z//P/+//7/
/v/+//7//v/+//7/AAAAAAAAAAD+//7//v/+//7//v/9//3/AAAAAP////8AAAAAAAD/
//3//f/9//3//v/+//7//v/+//7//f/9/wAAAAAAAAAA/v/+//3//f/+//7//v/+/wAA
/v8AAAAA/v/+//7//v/+//7///8AAP///v/9//z//P/9//7/AAD///3//P/8//3//P//
/wAAAAAAAAEAAQD+//3//P/7//3//v/+//3//f/9//z//P/7//v/+//7//3//f/9//3/
///+//z/+v/8//z//P/8//////8AAAEAAAABAAMAAgAFAAkACgALAAkACQAJAAcACAAH
AAUAAwD///7//P/7//7//v///wEAAQABAAEAAgAEAAMAAwADAAEAAQABAAEAAgACAAIA
AQADAAMAAwABAAEAAgADAAMAAQABAAIAAgAAAAAAAQABAAEAAQABAAIAAgACAAIAAgAB
AAEAAQABAAYAAgAAAAQABgADAAIABAAKAA4AGAAiACoAMwA/AEkARQAuAB0ACQDi/6r/
ef9W/0j/Uv9k/3n/kf+m/7P/vf/J/9X/4P/q//H/+P/6//r//P/+////AAAAAAIAAwAG
AAYABgAGAAYABgAHAAcABwAIAAoACgAKAAoACQAIAAgABwAIAAkACgAMAAsACgAJAAgA
BwAIAAoACwAJAAkACwAJAAcABwAHAAcACQAJAAkACAAIAAgACQAJAAgACAAIAAgACgAK
AAoACgAJAAgABwADAAYACAAJAAoACAAIAAgABwAHAAcABwAHAAcABwAHAAUAAwADAAMA
AgACAAIAAwAEAAMAAgD///3///////7//f/+//3//f/9//v/+f/3//b/+P/4//n/+v/5
//j/9//0//L/8P/w/+//8P/y//P/9f/z//P/9P/0//b/9v/2//j/9//2//b/9v/4//r/
/P/+/wEAAQABAAMABAAEAAUABQADAAUABQAEAAUABwAIAAkACQAJAAkACQAHAAcABwAI
AAgACAAHAAcACAAJAAoACwALAAoACQAIAAoACQAJAAkACQAJAAkACQAIAAgABwAFAAUA
BQAFAAUACAAIAAcABwAFAAUABQAEAAYABwAHAAcABAAEAAQABAAEAAQABAADAAMABAAE
AAQAAgACAAIAAgADAAQABQAGAAUABAADAAIAAwAEAAUABgAEAAQAAwADAAQABAADAAMA
AgACAAIAAQADAAMAAwADAAYABgAGAAYABQAEAAIAAQADAAQABQAGAAYABgAFAAUABQAE
AAMAAgAEAAIABAAEAAIAAgACAAIAAgACAAMABAAGAAYABgAGAAMAAwADAAQABAADAAMA
BAACAAAAAgACAAIAAgADAAMAAQABAAEAAQABAAIAAgABAAMAAwD+/wAAAAAAAAAAAwAD
AAQABQAHAAkADAAMAAoADQANAA0ADwAPAA8ADQALAAkABgADAAAAAAD//////v/+////
AQABAAEAAQACAAIAAQABAAEAAQABAAEAAQAEAAQABAADAAMAAwADAAEA//8AAAEAAQAB
AAEAAgACAAAAAAABAAEA////////AAACAAIAAgACAP//////////BgAEAAAAAgACAAMA
BAAGAAwAEgAeACgAMAA9AEcARQAzABoABQDl/67/eP9Z/0r/TP9c/3D/g/+X/6z/u//F
/8//2f/i/+r/7f/u//L/+v/8//7///8AAAAA/////wEAAAAAAAAAAAAAAAIAAwAEAAYA
BQAEAAMAAgAEAAQABQAFAAMAAwADAAQABAAEAAQABAAEAAQABQAFAAMAAwAFAAMABQAF
AAUABQADAAMAAwACAAIAAgADAAMABAAEAAQABAACAAIAAgACAAQABAAEAAEAAgACAAEA
AAACAAIAAgABAP///////////////////f/9//3//f/8//3//P/8//z//P/8//r/+f/3
//f/9v/1//b/9f/1//X/9P/z//L/8v/v/+7/7v/u/+7/7v/u/+z/7v/s/+z/6//p/+r/
6v/r/+v/6//s/+z/7P/s/+z/7v/y//L/8//0//X/9v/3//j/+f/5//n/+//8//z//f/9
//3///////7//v////////8AAAEAAgADAAAA///+//7///8AAAAAAQD//////////wAA
AAAAAAAAAgABAAEAAQD//////////wAAAgADAAMAAgABAAAA//8CAAIAAQABAAEAAQAB
AAAAAAABAAEAAQAAAAAAAAAAAAAAAAAAAP////8AAAAAAAACAAIAAgACAAAAAAAAAAAA
AgACAAIAAgAAAAAAAAAAAAAAAAD/////AgACAAEAAQAAAAAAAAD/////////////AgAC
AAIAAgAAAAAA/////wIAAgACAAIAAgACAAEAAQACAAIAAgACAAIAAAACAAIAAgACAAIA
AgAAAAAAAQACAAIAAgACAAIAAQABAAEAAgACAAEAAQACAAIAAAACAAIAAgACAAMAAwAC
AAEAAAD//wEAAgACAAEAAwADAAIAAgABAAEAAQABAAUAAwABAP3//P/9//7///8AAAUA
BQAGAAcABQAHAAoACgAKAA0ADQANAA8ADwAPAA0ACAAFAAEA/f/9//7//v///wIAAgAD
AAUAAwADAAMABAAEAAMAAwADAAMAAwADAAMABQAGAAcABwAGAAUABAABAAMABAAFAAUA
BwAHAAgACAAEAAQABQAFAAcABwAHAAgABwAGAAUABAAEAAUABgAHAAYABgAEAAYABgAH
AAoADgAUAB4AKgA2AEAASwBRAEcALQAUAPn/yf+M/1b/Pf82/z7/Uv9s/4f/of+y/8H/
zf/T/9v/5v/u//H/9v/+/wIAAAAAAAEAAgACAAQABQAIAAgACgAKAAoACgAJAAkACQAK
AAoACgAKAAoACgAKAAsACwAJAAkACQAKAAsADAANAA4ACwAKAAoACQAJAAkACwAJAAkA
CQAJAAkACwALAAsACgAMAAwADQANAAoACgAKAAoACgAKAAoACgAKAAoACgAHAAkACgAK
AAoACgAKAAoACQAHAAcABwAHAAcABwAHAAUAAwADAAMAAgACAAIAAwAEAAQABAACAAEA
AQABAAAA//8AAP////////7//f/8//z/+//6//r/+v/6//r/+v/4//r/+P/4//f/9f/2
//b/9//3//f/+P/4//r/+v/6//z//v/+////AAAAAAAAAAAAAAMAAwADAAUABQAEAAQA
AwADAAUABQAEAAQABQAFAAUABQAFAAUABQAFAAUABQAGAAYABgAFAAUABQAFAAUABQAG
AAYABgAGAAQAAwADAAMABAAFAAYABwAGAAYABQADAAMAAwADAAMABgAGAAUABQADAAMA
AwACAAQABQAFAAUAAgACAAIAAgAEAAQABAADAAMABAAEAAQABgAGAAYABgAGAAYABgAG
AAUABAADAAIAAgACAAIAAgADAAQABAAFAAQABAADAAMABgAGAAYABQADAAMAAwADAAIA
AgACAAIAAwAEAAQABQAEAAQABAAEAAIAAgABAAEAAgACAAIAAgAAAP7/AAAAAAAAAAAA
AAAA/v/+////AAAAAAAAAAAAAP///////wAAAgABAAEAAgAAAP7/AAAAAP7//v//////
AQABAAEAAQD//wAAAAD////////+//7/AQABAAEAAQAAAP///v/9//v//v/+//7//v/+
/wMAAwAEAAUABwAJAAwADAAKAA0ADQANAA0ADQANAAsACAAFAAEA/f/9//7//v///wEA
AgAEAAcABgAFAAQABAAEAAMAAwADAAUABQAFAAUABQAEAAMAAQACAAMABAADAAUABgAH
AAcABgAFAAUABAAEAAQABQAFAAUABQAFAAYACAAIAAgACAAGAAUABAADAAIACAAIAAgA
CAAJAAoAEAAWAB4AKAA2AEQATwBNAD0AJwAQAPH/vf9+/1L/P/88/07/ZP98/5H/pf+0
/8P/0//f/+f/7P/y//n//P/4//r/AAAEAAUABgAGAAYABwAKAAoACgAKAAoACgAJAAkA
CQAKAAoACgAKAAoACwAMAA4ADwANAA0ADQAOAAwADAAMAAwADAAMAA0ADQANAA0ADwAN
AA0ADQANAA0ADQANAA0ADAAOAA4ADwAPAA4ADgAOAA4ADgAOAA4ADgAOAA4ADgALAA0A
DgAOAA4ADAAMAAwACwAMAA0ADgAPAA4ADQAMAAkACQAJAAkACAAJAAgACAAIAAoACgAI
AAcACQAJAAgABwAFAAMAAgABAAIAAQAAAAAAAQAAAAAAAAD///7//f/6//z/+v/6//n/
+f/6//r/+//7//v//P/8//7//v/+/wAAAAAAAAEAAgAFAAYABwAIAAcABwAHAAkADAAM
AA0ADQANAA8ADwAOAA0ADQAMAAsADAANAA4ADwAPAA8ADwAQABIAEgARABEAEAAPAA4A
DQAQABAAEAAQABIAEQARABEAEAAPAA4ADQAOABAAEQARAA8ADwAPAA8AEAAQAA8ADwAQ
ABEAEgASABEAEQAQAA8ADgAOAA4ADgAPABAAEQARAA8AEAAQABAAEAAQABAAEAAQABAA
EAAQAA4ADgAOAA4ADgAOAA4ADgAPABAAEAARABQAFAATABMAEwASABEADwARABEAEQAR
ABAAEAAQABAAEAAQAA8ADwARABIAEwAUABIAEgARABEAEgASABIAEgAQAA4AEAAQABAA
EAAQABAADwAQABIAFAATABIAEQAQABEAEQARABIAFAATABMAFAASABAAEgASABAAEAAR
ABEADwAPAA8ADwARABIAEgARABEAEQASABEAEAAPAA4AEwATABQAFQAVABcAGgAaABoA
HQAdAB0AGwAbABsAGQAXABUAEgAPABAAEAAPAA8AEAAQABEAEwATABMAEwAUABQAEwAT
ABMAEQARABEAEQAUABQAFAATABEAEQARAA8AEQASABMAEwATABMAFAAUABQAFAAVABUA
FQAVABUAFgAUABQAFAAUABMAEwATABMAGAAaABQAEgAUABcAFgAaAB4AJAAsADgAPgBF
AFcAXwBRADoAKwAZAOz/sv+J/27/ZP9w/4L/lf+r/8L/z//Z/+P/7//4//7/AwAIABIA
FAASABQAFQAWABYAFAAVABgAGAAZABoAGwAcABsAGwAbABwAHgAeAB4AHgAcABwAHQAd
AB0AHQAdAB4AHgAeAB4AHgAcABwAHQAdAB0AHQAfAB0AHwAfAB8AHwAeAB0AHAAaABwA
HAAdAB0AHAAcABwAHAAaABoAGgAaABwAHAAcABkAGwAcABwAHAAaABoAGgAZABsAGwAb
ABsAGQAZABkAFwAZABkAGQAYABcAFgAWABYAFgAWABQAEwATABMAEgARAA4ADQANAA0A
DQANAA0ADgAKAAgABwAGAAgACAAIAAYACAAGAAYABQAEAAQAAwADAAUABQAGAAYABgAG
AAYACAAMAAwADQAOAA0ADgAPABAAEwATABMAFQAYABgAGQAZABkAGwAbABoAGwAdAB4A
HwAeAB0AHAAbAB0AHQAdAB4AHgAeAB0AHQAdAB0AHQAdACAAIAAgACAAHgAdAB0AHQAf
AB8AHwAfAB0AHgAeAB0AHQAdAB0AHQAeAB4AHQAdAB0AHQAdABwAHgAfAB8AHwAcABwA
HAAcABoAGgAaABkAGgAcAB0AHgAdABwAGwAaABwAHAAcABwAHQAeAB8AIAAeAB4AHgAe
AB4AHgAdAB0AHAAcABsAGwAeAB4AHgAdAB0AHQAdAB0AHgAeAB4AHgAgACAAHwAfACAA
IAAgACAAIAAgAB8AHwAiACIAIgAiACAAHgAgACAAIAAgACAAIAAeAB4AHwAgACIAIgAi
ACIAHwAfAB8AIAAgAB8AHwAgACIAIAAiACIAHgAeAB8AHwAgACEAIgAjACMAJAAkACMA
HwAdABoAHAAgAB4AHgAeAB4AIQAhACIAIwAkACcAKwAsACsALQAsACsALQAtAC0AKwAp
ACcAJAAhACAAIAAfAB8AIgAiACMAJQAkACMAIgAiACIAIQAhACEAIwAjACMAIwAiACIA
IgAhACIAIwAkACMAIgAiACIAIQAjACMAJAAkACIAIgAjACMAJQAlACUAJgAkACQAJAAk
ACMAIwAjACMAJAAmACYAJgAmACcAKAAqADAAOgBGAEwAWABnAG8AaQBTADoAIwD9/77/
iv9r/2D/aP98/47/pf+9/87/2f/p//n///8CAA4AFQAYABoAHgAiACQAJQAmACYAKAAp
ACwALAArACoAKQAoACsAKwArACwALAAsACwALAAsACwALQAtAC0ALQAtAC4ALAAsACwA
LAAsACwALQAtAC0ALQAvAC0ALwAvAC8ALwAtAC0ALQAsAC0ALgAwADEALgAuAC4ALgAs
ACwALAAsAC8AMAAxAC8ALwAwADAAMAAvAC4ALQArAC0ALQAtAC0ALQAtAC0AKwAtAC0A
LQAuAA==
         </WaveFormData>
      </LeadData>
      <LeadData>
         <LeadByteCountTotal>10000</LeadByteCountTotal>
         <LeadTimeOffset>0</LeadTimeOffset>
         <LeadSampleCountTotal>5000</LeadSampleCountTotal>
         <LeadAmplitudeUnitsPerBit>4.88</LeadAmplitudeUnitsPerBit>
         <LeadAmplitudeUnits>��V</LeadAmplitudeUnits>
         <LeadHighLimit>2147483647</LeadHighLimit>
         <LeadLowLimit>268435456</LeadLowLimit>
         <LeadID>V2</LeadID>
         <LeadOffsetFirstSample>0</LeadOffsetFirstSample>
         <FirstSampleBaseline>0</FirstSampleBaseline>
         <LeadSampleSize>2</LeadSampleSize>
         <LeadOff>FALSE</LeadOff>
         <BaselineSway>FALSE</BaselineSway>
         <ExcessiveACNoise>FALSE</ExcessiveACNoise>
         <MuscleNoise>FALSE</MuscleNoise>
         <LeadDataCRC32>2217950253</LeadDataCRC32>
         <WaveFormData>
/P/8//z//P/+//7//v/+//z//P/8//z//P/8//z//P/8//z//P/8//r/+v/6//r//P/8
//z//P/6//r/+v/6//j/+P/4//j//P/+/wAAAgD///z/+f/2//f/+P/5//r/+v/6//r/
+v/6//r/+v/6//n/+P/3//b/+P/4//j/+P/6//r/+v/6//v//P/8//z/+v/9//7/AAAC
AAQABwAJAAcABwAHAAcABQAEAAIAAgAEAAAA//////7//P/7//r//P/7//v/+f/5//n/
+P/4//j/9//3//f/+P/4//j/+P/5//n/+f/3//X/9v/2//b/9P/0//P/8//0//X/9//4
//b/9v/2//b/9P/0//P/8//1//X/9f/2//b/9P/z//X/+f/9//////8GAA0AFQAfACsA
OwBVAGYAXwBRADwAFwDW/5D/W/80/x//G/8d/yb/N/9G/1v/ev+X/6f/t//I/9H/3P/k
/+r/7f/v//L/8//z//X/9v/4//n/9//3//f/+f/6//r/+v/6//z//P/9//3//P/8//z/
/f///wAAAAABAAEAAgACAAIA/////wIAAgABAAEAAgACAAIAAgACAAIAAgAEAAQAAwAF
AAYABgAGAAYABgAHAAcACgALAAsACwAKAAsACgAHAAkACgALAAwADgAOAA4ADgAOAA8A
DwAQABIAFAAVABUAFAATABMAFAAXABgAGQAaAB0AHwAfACEAIgAiACEAIQAjACUAJQAo
ACoAKgArAC0ALwAwADAAMAAtACwALAAsAC4ALQAtAC0ALwAtACwALAAqACkAJwAkACQA
JQAkACQAIwAiAB8AHQAZABgAFQAUABMAEwASABEADwANAAoABgAFAAgACQAGAAYABgAG
AAQAAgACAAIAAgAEAAIAAgACAAEA/v/9//v//v///wAAAgABAAEA///////////+//3/
+//7//z//f/9//3//f/9/////////////v/+//7//v/9//3//f/9//7/AAABAAIAAQAA
AP///v8BAAIAAgACAAQABAAEAAMAAAAAAAAA//8BAAQABgAHAAUAAwABAP7/AAABAAIA
AgABAAEAAAD//wEAAQABAAEAAgACAAIAAAD+///////+/wAAAAAAAAAA/v/+//3//f/9
//7//v/9/////////////v/7//r/+f/6//v//P/9//v//P/8//r/+v/6//r/+v/7//v/
+//7//r/+v/6//v//f/7//v//P/6//r/+v/6//j/+P/4//j/+v/6//r/+P/4//n/+f/5
//n/+P/4//n/+v/4//b/+P/4//j/+P/6//z//f/+//z///8AAAIABQAGAAgACQAHAAcA
BwAHAAUABAACAAIAAAD8//v/+//9//z//P/8//z/+//7//n/+//7//r/+v/4//f/9//3
//r/+v/6//r/9//3//f/9f/1//b/9v/2//b/9v/1//X/9f/1//b/9v/2//b/9v/2//T/
9P/z//P/9f/1//X/9v/2//T/8//z//X/9//7////CAARAB0AKQAzAEUAXwBoAFkAQwAu
APv/sP90/03/KP8X/xn/G/8k/zf/UP9n/4D/l/+p/7n/yP/T/9j/4P/o/+v/7f/w//H/
8f/x//L/9P/1//b/9//4//v//P/8//z//P/6//r/+//7//z//P/8//3///8AAAAAAQAB
AAIAAgACAAAA//8BAAAAAAABAAMABAAEAAQABAAEAAQABgAGAAUAAwAEAAQABAAEAAQA
BQAFAAgACQAJAAkABwAJAAkABwAJAAoACwAMABAAEAAQABAAEAARABEAEgAQABIAEwAT
ABUAFQAWABgAFwAYABkAGgAcAB8AIAAjACMAJAAkACUAJwApACkALAAuAC4ALwAxADMA
NAA0ADQANAA0ADUANgA1ADMAMgAxADIAMQAxADIAMgAzADMAMgAuAC0AKgAoACcAJgAj
ACEAHQAcABkAGAAYABcAFQATABQAEwARAA4ACQAKAAkABAACAAIAAgAAAAAAAAAAAAAA
AgAAAAAAAAD+//z//P/7//v/+//7//z//f/9//v/+//9//3//P/7//v/+//8//3//f/9
//3//f/7//v/+//7//z//P/8//z//f/9//3//f/7//z//P/8//3//v///wAAAQACAAIA
AgAAAAAAAAD/////AAABAAEAAQACAAIAAQABAAEAAQAAAAAAAQACAAIAAQABAAAA///9
//3//f/9////AAABAAAAAAABAAEAAAD+//7//v/+/wAAAAD//////P/8//v/+f/7//v/
+//7//3/+//7//v/+//7//v/+//9//7//v/8//v/+v/5//j/+f/5//n/+f/5//r/+//9
//v/+f/5//r/+f/4//f/9v/3//j/+f/6//r/+v/6//j/+P/5//n/+f/3//b/9v/3//j/
+P/4//j/+P/4//j/+P/3//f/+P/4//f/+v/4//b/9v/2//b/9v/4//r/+//8//r//f/+
/wAAAQACAAQABQAHAAcABwAHAAIAAAD9//z//v/6//n/+f/7//r/+v/6//r/+f/5//f/
9f/1//T/9P/1//X/9v/3//b/9v/2//b/9P/z//L/7//x//L/8v/y//T/9P/z//P/8v/x
//H/8P/w//D/8P/w//D/8P/v/+//8P/x//L/9P/0//T/8//x//X//f8BAAMACAARACEA
LQA/AFcAYwBaAEsANwAMAMf/iP9Y/y//Gv8b/xf/Ff8o/0H/WP91/5D/o/+x/8P/1P/b
/+D/5P/i/+X/6v/u//D/8f/z//T/9v/3//b/9f/0//X/9v/2//b/9v/4//j/+f/5//r/
+v/6//v/+//8//z//f///wAAAAAAAP3//f8AAAAA/////wAAAAACAAIAAgACAAAAAgAC
AAEAAwAEAAQABAACAAIAAwADAAQABQAFAAUABQAHAAcABQAJAAoACwAMAAwADAAMAAwA
DAANAA0ADgAPABIAFAAVABcAFwAYABoAGAAYABgAGAAbAB0AHQAfACMAJAAkACUAJwAp
ACkALAArACoAKgArACwALgAvADAAMAAwADEAMgA0ADMAMwAzADEALwAuAC4AKwArACoA
KAAnACcAJQAkACUAJAAhAB8AHwAeABsAGgAWABUAEwARAA8ADQAKAAYABgAIAAgABAAE
AAQABAACAAEAAAD///7/AAD+//7//v8AAP7//v/9//v/+//7//z///////3//f/9//3/
/P/7//r/+f/5//n/+//7//v/+//5//n/+f/5//z//P/8//z//f/9//3//f/9//7//v/+
//7//v/+//7/AQACAAIAAgD///7//f/7//3//v////////8AAAAA///9//3//f/8//z/
/f/+//7/AAABAAEAAQD+//3//P/7//7//v/+//z//v///////v/8//z//P/8//7//v/9
//3//f/+//7//f/7//v/+//7//v/+f/5//n/+f/5//n/+f/5//r/+v/4//j/+P/4//j/
+//7//v/+//6//r/+v/7//r/9//2//b/+P/4//j/+P/4//j/+P/4//j/+P/4//b/9v/3
//f/9//3//b/9v/3//z//v/+//z/8v/y//L/8v/y//b/+P/5//r/+P/7//z//v///wAA
AgADAAQABQAGAAcABQAEAAIAAgACAP7//f/9//r/+P/3//b/+P/5//v/+//6//n/9//2
//T/8//z//P/9f/2//f/+P/3//f/9//1//L/8v/x//D/8v/y//H/8f/z//P/9P/0//T/
9P/0//T/8//y//D/7//x//H/8f/y//b/9v/1/+//7//z//f//f8EAAsAFwAjAC0AQwBd
AGYAWQBFAC4ABQDA/3z/Sf8s/x3/Hf8b/yD/M/9I/1//gv+f/63/vf/K/8//1v/g/+b/
6f/t//D/8f/x//H/8v/0//X/9v/3//j/+//5//j/9//2//n/+v/8//3//f/8//v/+//5
//r/+v/7//z//v///wAA/v/9/////v//////AAAAAAAAAAAAAAAAAQAEAAUABQADAAIA
AAD+////AAACAAMABAAFAAUABQADAAUABQADAAcACAAJAAoADAAMAAwADAAOAA8ADwAQ
AA8AEAAQAA8AEQARABIAFAATABQAFQAWABcAGQAZABsAHQAeAB4AHwAjACUAJQAoACcA
JgAmACcAKQAqACoAKgAqACoAKwAsACwAKwArACsALQArACoAKgAoACcAJQAiACEAIQAf
AB4AHwAeABsAGQAVABQAEQAQAA8ADwAOAA0ADAALAAkABgAEAAYABgACAAIAAgACAAAA
AAAAAAAAAAAAAP7//v/+//z/+v/6//n/+//7//v//P/9//3/+//7//3//f/8//v/+f/5
//r/+//5//n/+f/5//v/+//7//v//v/+//7//v/+//3//P/7//z//v///wAA/v/+//7/
/v/9//7//v/+//7//v/+//3///8AAAEAAQD//wAAAAD//wAAAQACAAIAAgADAAQABAAC
AAEA///9/////////////v/+//7//P/6//v/+//6//v//P/9//7//v/+//3//f/7//z/
/P/7//3//f/9//3////9//3//f/7//v/+//7//z//v////7/+//6//n/+P/5//n/+f/5
//j/+P/4//n/+//5//n/+v/6//r/+v/6//z//P/8//z/+v/6//r/+P/6//v/+//7//f/
+v/8//z//P/8//3//v/+//7//v8BAAIABAAFAAYACAAJAAsACwALAAsABwAGAAQABAAE
AAAA//////3//P/8//z//f/9//7//f/8//v/+f/4//r/+f/5//n/+P/4//j/+P/1//X/
9f/z//T/9v/3//j/9v/2//X/9f/2//f/+f/6//n/+P/3//b/9//4//j/+f/3//f/9//4
//b/+P/5//n/9//7/wMACQAOABcAIQAtAD8AVwBnAGIATwA7ABwA3/+W/2D/Of8c/xn/
Hf8b/yr/Qf9W/3H/jv+l/7X/x//W/9//4v/m/+z/8f/y//T/9P/z//f/+P/6//v/+f/5
//n/+//+//7//v/+//7//v//////AAAAAAAAAQABAAIAAgADAAMABAAEAAQAAwADAAYA
BgAEAAMAAwACAAIAAgACAAIABQAIAAkACQAGAAYABQAEAAcACAAKAAsACwALAAoACQAJ
AAsACwAJAAsADAANAA4AEgASABIAEgARABEAEAAQABIAFAAVABUAEwATABQAFgAZABoA
GwAcAB0AHwAfACEAJQAmACYAJwApACsAKwAuAC0ALAAsAC0ALgAwADEAMgAwADAAMQAy
ADIAMQAxADEAMQAvAC4ALgAtAC0ALAAqACkAKQAnACYAJQAkACEAHwAfAB4AGwAaABcA
FQASAA8ADQALAAgABAADAAYABwAEAAIAAgACAAAA///+//3//P/9//z//f/+//z/+v/6
//n/+v/7//z//v/+//3/+v/5//f/9//2//X/9//3//j/+f/7//v/+//7//v/+//7//v/
+v/6//r/+v/7//v/+//7//3//v/+//7//v/+//7//v/9//7//v/+//7//v/+//3///8A
AAEAAQABAAIAAgABAP////////7/AAABAAIAAgD//////v/9////////////AAAAAAAA
/v/9//3//P/6//z//P/8//z//v/+//3//f/7//z//P/7//n/+f/5//n/+f/3//f/9//4
//n/+v/7//v//P/8//r/+v/6//r/+v/7//v/+//7//j/+P/4//n/+f/3//f/+P/3//b/
9f/0//b/9v/2//b/9//4//n/+P/2//f/9//3//n/+P/4//n/+P/4//j/+P/8//r/9P/2
//n/+v/7//z/+v/6//n/+P/6////AgAGAAUABAAEAAMABQAFAAUABQAFAAQAAgACAAAA
/P/7//v/+//6//r/+v/6//n/+f/3//f/9//2//b/+P/3//f/9//2//b/9v/2//f/9//3
//X/9P/0//P/8v/z//T/9P/1//P/8//0//T/8v/y//L/8v/0//T/8//z//H/8f/x//L/
9P/0//P/8//3//n///8FAAwAFQAfAC0AQQBdAGcAXABLADMABgDD/4b/XP8z/xr/Hf8d
/xn/Kv9F/1j/cf+S/6f/sf/D/9T/1//e/+T/6P/r/+3/8P/x//H/8//0//b/9//1//X/
9f/3//n/+v/7//z/+//6//r/+f/6//r/+v/7//3//v/+/////v/+//3//P/8//3/AQAC
AP////8AAAAAAAAAAAAAAAACAAQABAADAAEAAgACAAIABAAEAAUABQAEAAUABQAFAAcA
CQAJAAcACwAMAA0ADgAPAA4ADQAMAAwADQANAA4ADgAQABEAEQATABMAFAAWABcAGAAZ
ABoAGwAdAB0AHwAiACQAJQAnACkAKwArAC4ALAAsAC0ALwAvADAAMAAwADAAMAAxADIA
NAAzADMAMwAzADEAMAAwADAAMQAxADAALQArACcAJAAkACQAIgAhAB4AHAAYABYAEgAR
AA8ADQAMAAsACQAGAAYACAAIAAQA///+//3/+v/8//z//P/8//z/+v/6//r//P/6//r/
+f/3//f/9//4//n/+f/3//f/9//3//b/9f/z//P/9P/1//f/9//3//f/9//3//f/9//3
//b/9f/0//b/9//4//n/9//4//j/+P/4//j/+P/4//r//P/9//7//f/8//v/+f/7//z/
/f/9//v//P/8//v//v///wAAAAD+//3//P/6//r/+//7//v//f/9//3//f/8//z//P/6
//j/+f/5//j/+P/4//j/+P/6//r/+f/5//n/+v/6//n/9//3//f/9//3//X/9f/1//b/
9//4//n/+P/4//f/9P/2//b/9v/2//b/9f/0//P/8//0//X/9//1//P/8//0//b/9v/2
//b/+P/4//j/+P/1//T/8//w//P/9f/2//f/9f/0//T/9f/0//T/9P/0//T/9P/0//T/
8f/z//D/8P/z//T/9f/2//n/+v/6//r/9//5//n/+v/9//7/AAABAAMAAwADAAMAAwAC
AAAAAAD+//r/+f/5//v/+v/6//r/+P/3//f/9f/2//f/9//4//f/9f/0//P/9P/0//T/
9P/1//X/9f/z//H/8v/y//L/8v/y//H/8f/x//H/8v/y//T/9P/0//T/9P/0//P/8//x
//H/8f/y//b/8v/v//X/9//z//P/+f8CAAkAEQAdACkANQBNAGgAawBZAEQAKwD0/6j/
af82/xn/Ff8X/xb/Jf8+/1P/av+F/5//tf/E/8//2P/e/+L/5//r/+7/7//v//P/9P/2
//f/9//3//f/+f/4//j/+P/4//n/+v/8//3//P/8//z//f/9//7//v////7//v/9//z/
/P/9/wEAAgABAAEAAgACAAIAAgACAAIABAAGAAYABQADAAQABAAEAAQABAAFAAUABgAH
AAcABwAFAAcABwAFAAgACgAMAA4ADwAOAA0ADAAOAA8ADwAQABAAEgATABMAEQARABIA
FAAWABgAGgAcABwAHQAcAB0AHQAeAB4AHwAjACUAJQAoACYAJgAnACkAKgAsAC0ALgAu
AC4ALwAwAC8ALQAsACsAKQAnACYAJgAnACcAJgAkACUAJQAjACIAHwAeABsAGQAYABgA
FgAWABQAEwARAA8AEAAPAA0ACgAFAAYABQAAAP//AAABAAAAAAAAAAAAAAAAAP7//v/+
//z/+v/6//n/+v/7//z//v/9//3/+//7//n/+f/4//f/+f/5//r/+//6//n/+P/3//f/
9//3//f/+f/6//v//P/7//v/+//7//v//P/8//z//P/8//z//P/9//7//v/+//7//v/+
//3//f/+//////8BAAIAAgABAAAA///+//z//f///wEAAgAAAP///f/7//7///8AAAEA
AAD+//z/+P/5//v//P/8//7//v/+//7//f/8//r/+f/6//z//f/9/////////////P/5
//j/9//5//n/+f/5//v//P/8//r/+P/4//j/+P/5//n/+f/5//j/+P/4//n/+//5//n/
+v/5//j/9//2//f/+P/5//r/+P/4//j/9v/2//f/9//3//n/+P/0//f/+P/5//r/+f/6
//r/+v/7////AQAEAAQABAAFAAUABwAHAAcABwAFAAQAAgACAAAA/P/7//v/+f/4//j/
+P/6//n/+f/3//f/9//2//b/9v/1//X/9f/2//b/9v/2//f/9//3//X/8//0//T/9P/0
//T/8//z//H/8f/y//L/8v/y//L/8v/0//T/8//z//L/8f/w//D/9v/0//H/8f/1//f/
+f/9/wQACwAbACkANwBPAGMAaABZAD8AIADz/67/bP8//yD/Ff8X/xv/IP81/07/Z/+C
/5n/q/+9/8z/0//Y/+D/6v/r/+3/8P/x//H/8P/w//H/8f/y//P/9P/3//n/+v/7//z/
+//6//r/+f/8//z//P/9//3//v/+/////f/+//7//v//////AgACAAMAAwAEAAQAAwAC
AAEAAAD+/wAAAAD//wEAAgACAAIABAAEAAUABQAEAAUABQAFAAYACQAKAAkACAAIAAgA
CAALAAwADQAOAA0ADQAMAAwADgAQABEAEQATABMAFAAWABcAGAAZABoAGwAdAB0AHwAf
ACAAIAAhACEAIwAjACYAKAAoACkAKwArACwALAAsAC4ALgAvADAALgAtAC0ALQArACkA
KAAoACcAJwAmACQAJQAlACMAIgAhACAAHQAbABkAGAAVABQAEgARAA8ADQAKAAkABwAE
AAQABgAGAAIAAgACAAIAAAADAAQABQAGAAMA/v/7//j/+v/6//z//f/6//n/+P/4//v/
+//5//n/+//7//r/+f/3//f/+P/5//z//f/+/////v/9//z/+//9//7///8AAAAA///+
//3///8AAAAAAAAAAAAAAAAAAAEAAgACAAIABAAEAAQAAwADAAQABQAFAAMABAAEAAMA
AwADAAMAAgACAAMABAAEAAMAAwACAAEAAwADAAMAAwADAAIAAQD+/wAAAQABAAAAAQAC
AAMABAACAAAA/f/7//7/AAABAAEA//////////////3//f/9/////////////f/+//7/
/P/8//z//P/8//3//f/9//3//P/8//z//f/9//v/+//8//3//v///wAA///+//3//P/6
//r/+v/4//n/+//8//3//f/8//z//f/8//z//P/8/wIAAAD+//r/9v/5//r/+//8//7/
AAABAAIAAgAFAAYACAAHAAgACgALAA0ADQANAA0ACQAIAAYABgAIAAQAAwADAAMAAgAC
AAIAAgABAAEA/////////v/+//7//f/9//3/AAAAAAAAAAD+//3//P/5//v//P/8//z/
/v/+//3//f/7//v//P/8//z//P/8//z/+//6//j/9//6//v//P/+//r/+v/5//v/+//9
/wEABwAOABcAJQA1AEMAVQBnAGoAWQBFACYA7/+m/3D/R/8o/x//H/8f/yz/Q/9c/3f/
kv+f/63/x//U/9n/4P/s//b/9//4//r/+v/5//n/+v/8//3/////////AQACAAIAAgAC
AAIAAgADAAMABAAEAAQABQADAAQABAAFAAYACAAJAAoABwAHAAoACgAIAAcABwAGAAYA
BgAGAAYACAAKAAoACQAKAAwADQAOAA0ADAAMAAsADgAPAA8ADwAPABEAEQAPABEAEgAT
ABQAFgAWABYAFgAUABUAFQAWABYAGAAZABkAGQAZABoAHAAfACAAIQAiACMAJQAlACcA
JwAoACgAKQAuADEAMgA2ADQANAA1ADcANQA2ADYANgA4ADgAOQA6ADoAOQA5ADkAOQA3
ADYANgA3ADcANgA0ADUANQAzADIAMQAwAC0AKwAmACQAIAAeAB4AHQAbABkAFwAVABIA
DgAMAA4ADgAKAAgACAAIAAYABgAGAAYABgAEAAIAAgACAAMAAgADAAMAAQABAAEAAgAD
AAMAAQABAAEAAQAAAP//AAABAAMABQADAAEA///9//7///8AAAEAAgACAAIAAgADAAMA
AwADAAUABgAGAAYAAwACAAEAAAADAAQABAAEAAYABgAGAAUABQAGAAcABwAGAAYABQAD
AAUABQAFAAQABAAFAAYABgAGAAcABwAHAAQAAwACAAEAAwAEAAUABAACAAMAAwACAAAA
AAAAAAAAAwAEAAQABQAEAAQAAwABAAAA///+//3////9//3//f////////////7//v/9
//r/+v/6//r/+v/9//3//f/9//r/+v/6//v//P/7//z//v/9//z/+//6//j/+P/4//j/
+f/6//v/+v/4//n/+f/5//f/9v/2//f/+P/4//j/+P/4//j/+P/4//f//P/6//r/+v/6
//v//P/8//z//f8BAAMABgAGAAYABwAHAAkACQAJAAkABQAEAAIAAgACAP7//f/9////
/v/+//7//v/9//3/+//5//n/+P/4//n/+f/6//v/+f/4//f/9v/2//f/+P/3//n/+v/6
//r/9//2//T/8//0//X/9//4//b/9v/2//b/+P/4//f/9//1//X/9f/2//L/+v/7//n/
+//9/wEABwAQABcAIQAxAEkAXwBtAGoAWQBBABoA1/+Q/1r/L/8W/xn/G/8b/yr/Q/9a
/3f/lv+t/7v/yf/W/9//5v/i/+b/7//z//b/9//3//f/+P/6//v/+f/5//n/+//8//z/
/P/8//7//v//////AAAAAAAAAQABAAIAAgADAAEAAgACAAIAAwADAAYABgAHAAcACAAI
AAYABgAGAAYABAAGAAYABQAGAAgACQAKAAoACgALAAsADAANAA0ADQANAA8ADwANAA8A
EAARABIAEgASABIAEgAUABUAFQAWABUAFgAWABUAFgAXABkAHAAdAB4AHwAgACMAJQAl
ACcAKQAqACoAKwAsAC0ALAAuADEAMgA0ADcANgA2ADUANAAyADIAMwA0ADIAMQAxADEA
MgAxADEAMgAxADEAMAAuACsAKwApACgAJwAmACMAIQAhACAAHQAcABoAGQAXABUAFgAV
ABMAEAAOABAAEAAMAAkACAAHAAQABQAGAAcACAAHAAQAAwACAAMAAgADAAMAAQABAAEA
AgADAAMAAQABAAMAAwACAAEAAAD///////8CAAMABAAFAAUABQAFAAUABAAEAAQABAAH
AAcABwAHAAUABgAGAAYABgAGAAYABgAJAAoACgAKAAgACAAIAAcACQAKAAsACwAJAAoA
CgAJAAkACQAJAAgABgAHAAgACAAHAAcABgAFAAcABwAHAAcACAAIAAgABgAGAAcABwAG
AAQABAAEAAQABAAEAAMAAwAFAAYABgAFAAUABQAFAAUABgAFAAYABwAFAAMAAQD//wEA
AgACAAAAAQACAAMABAAFAAUABQAFAAQABAAEAAUABQADAAMABAACAAIAAgACAAIAAgAC
AAIAAgACAAIAAAAAAAEAAQABAAEABAAIAAYABAACAAAAAgAEAAUABgAEAAcACAAKAAwA
DgARABMAEQARABEAEQAOAAwACQAIAAoABgAFAAUAAwACAAIAAgAEAAMAAwABAAEAAQAA
AAAAAgABAAEAAQAEAAQABAAEAAIAAQAAAP3//v8AAAEAAgAAAAAA//////3//f/+//7/
//8AAAEAAgABAAAA/v/9//7///8AAAIABgAGAAEA/f8BAAMABwANABQAGQAhAC8AOQBJ
AGcAfgB3AGEATgAxAPD/ov9n/zz/J/8n/yX/Kv8//1j/b/+I/6P/t//L/9j/3//o//b/
/v/9//z//v/+//3/AAACAAUABwAJAAkACQALAAsACgAJAAgACwAMAA4ADwAPAA4ADQAN
AA8AEAAQABEAEAAQAA8ADgAPAA8AEgASABEAEQASABIAEwAUABUAFgAUABQAEgAPABEA
EgASABIAFAAUABUAFQAUABUAFQAVABcAGQAZABcAGQAaABsAHAAcABwAHAAcABwAHQAd
AB4AIAAiACMAIwAjACMAJAAmACcAKAApACoAKwAtAC0ALwAyADQANQA3ADYANwA2ADgA
OgA6ADsAPQA8ADwAOwA6ADoAOgA7ADwAPgA9AD0APQA7ADkAOAA4ADgAOQA5ADgANgA1
ADIAMAAwADAALgAtACsAKgAnACYAJgAlACMAIQAgAB8AHQAaABgAGgAaABYAFwAYABkA
GAAWABQAEgAQABEAEAARABIAFAASABIAEQARABEAEQASABUAFQATABMAEQARABAADwAP
AA8AEAARABEAEQARABEAEgATABQAFQAVABQAEwASABUAFQAVABUAFQAWABYAFgAYABgA
GAAYABgAGAAXABYAFwAYABkAGQAXABgAGQAZABkAGgAaABkAGgAbABwAHAAcAB0AHgAe
ABsAGwAaABkAGQAZABkAGQAaABoAGgAYABgAGQAZABgAGAAYABgAGAAaABoAGQAZABcA
GAAYABcAFwAXABcAFwAYABcAGAAZABkAGQAZABkAGQAaABoAGAAXABYAFQAUABcAFwAX
ABcAFgAWABYAFwAXABUAFQAWABcAGAAZABoAGQAYABcAFgAXABgAGQAYABYAFwAXABcA
FwAUABIAEwAaABgAGAAYABgAFwAYABgAGAAZAB0AHwAiACIAIgAjACMAJAAlACYAJwAn
ACYAJAAkACIAHgAdAB0AHgAeAB8AIAAdABsAGgAXABkAGQAYABgAGgAZABkAGQAXABYA
FQAUABQAFQAWABUAFQAWABYAFgAYABgAFwAXABUAFQAWABYAGAAYABgAGAAYABgAFwAX
ABcAFwAXABgAGgAaABsAGQAZAB0AHwAhACoANQA/AEkAVwBxAIcAjAB9AGUASAATAMj/
jv9l/0T/Pf9B/0H/SP9d/3D/h/+q/8X/0f/d//L//f8AAAYADAARABUAGAAZABkAGwAc
AB4AHwAeAB0AHAAdAB8AIAAhACIAIAAgACEAIQAkACQAJAAlACUAJgAmACcAJgAmACUA
JAAlACUAKAAoACcAJwAoACgAKAAoACgAKAAqACwALAArACwALgAvADAALQAsACwAKwAs
AC0ALQAtADAAMwA0ADMAMwA0ADUANgA2ADYANgA2ADgAOQA5ADoAPAA+AD8APwBBAEMA
RABGAA==
         </WaveFormData>
      </LeadData>
      <LeadData>
         <LeadByteCountTotal>10000</LeadByteCountTotal>
         <LeadTimeOffset>0</LeadTimeOffset>
         <LeadSampleCountTotal>5000</LeadSampleCountTotal>
         <LeadAmplitudeUnitsPerBit>4.88</LeadAmplitudeUnitsPerBit>
         <LeadAmplitudeUnits>��V</LeadAmplitudeUnits>
         <LeadHighLimit>2147483647</LeadHighLimit>
         <LeadLowLimit>268435456</LeadLowLimit>
         <LeadID>V3</LeadID>
         <LeadOffsetFirstSample>0</LeadOffsetFirstSample>
         <FirstSampleBaseline>0</FirstSampleBaseline>
         <LeadSampleSize>2</LeadSampleSize>
         <LeadOff>FALSE</LeadOff>
         <BaselineSway>FALSE</BaselineSway>
         <ExcessiveACNoise>FALSE</ExcessiveACNoise>
         <MuscleNoise>FALSE</MuscleNoise>
         <LeadDataCRC32>72769101</LeadDataCRC32>
         <WaveFormData>
9P/0//T/9P/1//b/9//4//f/9v/1//T/9v/2//b/9v/0//T/9P/0//L/8v/y//L/9P/0
//T/9P/0//T/9P/0//L/8v/y//L/9v/4//r//P/5//b/8//w//L/8v/y//L/9P/0//T/
9P/0//T/9P/0//P/8v/x//D/8v/y//L/8v/0//T/9P/0//X/9v/2//b/9f/4//n/+f/7
//7/AAACAAIAAgABAAEA///8//z/+//7//v/+//8//v/+f/4//f/9f/z//P/8f/y//L/
8//0//L/8f/x//H/9P/0//T/8//0//T/9P/z//H/8f/x//H/7//v/+//7//w//H/8v/z
//H/8f/x//H/7//u/+3/7f/w//D/8P/x//H/7//v//H/8//3//j/9//8/wUADAAdADUA
UABuAIwAoQCtAK8AogB4ADoA+v/A/5X/d/9i/1L/Tv9U/2L/e/+V/6T/sv/C/8z/1f/g
/+T/5v/l/+j/6f/p/+v/7f/u/+//7f/t/+3/7//x//H/8f/z//P/8//z//T/9P/0//T/
9P/2//b/9v/3//n/+v/6//r/+P/4//j/+P/4//j/+P/6//z/+//7//v/+//8//z/+//6
//r/+//7//v/+//7//z//v///wEAAgABAAEAAAD/////AAABAAIAAwAEAAQABAAGAAcA
CQAJAAsADQANAA0ACwAKAAsACwAMAA4AEAASABQAFAAWABcAGQAaABsAHAAbAB0AHgAh
ACIAJAAlACcAKQAqACsAKwAqACsAKgApACsAKwArACsAKwArACsAKwApACgAJwAmACcA
JgAlACUAIgAhAB8AHQAaABgAFgAUABUAEwASABIADQALAAkACAAJAAkACAAFAAQABAAD
AAIAAAAAAAAAAgACAAEAAQABAP///v/8//v//v/9//7///8AAP///P/7//v/+//6//r/
+f/5//n/+f/6//r/+//7//v/+v/6//r/+//7//v/+//6//r/+v/6//v//f/+/////v/9
//z/+//7//3//f/9/////////////v/+//3//P///wEAAgADAAAAAQAAAP///////wAA
AAABAAEAAAAAAP7//v/+//7/AAAAAAAA/v/8//3//f/9///////+//7//f/8//r/+f/7
//v/+//7//3//P/8//z/+//6//n/9//5//n/+f/6//r/+f/5//n/+P/4//j/+P/4//j/
+f/5//j/+P/4//n/+v/5//r/+//5//r/+v/6//f/9//4//j/+P/4//j/+P/6//r/+f/5
//b/9f/1//b/+P/2//L/9P/0//T/9P/2//j/+f/6//v//v//////AQAEAAYACAAGAAYA
BQAFAAMAAAAAAP///v/9//z//P/+//3//f/9//3/+//7//n/+f/4//j/+P/4//f/9//3
//j/+P/4//f/9v/2//b/9f/z//P/8//z//X/9f/1//X/8//z//P/8//1//X/9f/1//P/
8v/x//H/9P/0//T/9f/1//P/8//z//P/9f/4//n/AAAJABgAKwA/AFgAdgCSAKEAqQCp
AJQAYAAoAPL/vP+X/3//av9c/1r/ZP90/4f/m/+q/7z/yv/U/9n/4P/m/+j/6//u/+//
7//u/+//7//v//D/8f/y//X/9//3//f/+f/2//X/9P/0//X/9v/3//j/+P/4//j/+f/7
//z//P/8//v/+v/5//j/+f/6//v//v/+//3//f/9////AAAAAP///P/8//3//f/9//3/
/f/+/wAAAQADAAQAAwADAAIAAQABAAIAAwAEAAcACAAIAAgACAAJAAsACwAJAAsACwAL
AA4ADgAQABEADwAQABEAEgAWABYAGAAZABkAGgAbABwAHwAhACIAJQAnACgAKAApACsA
LAAtAC0ALQAvAC8ALwAuAC0ALAArACwALQAuAC8AMAAwADAAMAAuACwAKgApACgAJwAl
ACMAIAAeABwAGgAZABcAFgAWABQAEwASABIADgANAAsABwAGAAYABQAEAAIAAgACAAQA
BAADAAMAAwAAAAAA/////////f/9//3///////3//f///////v/+///////////////+
//7//f/9//z//P/8//v/+//7//v//f/+////AAD//////v/9//7///8AAAEAAQADAAMA
AwABAAEAAQABAAEAAgACAAIAAAABAAEAAQABAAMAAwADAAMAAwAEAAQAAwADAAIAAgAA
AAAAAAAAAAMABAAFAAQAAwADAAIAAQABAAEAAAAAAAIAAgABAAEAAAD///7//f////7/
/v/+//7//v/+//3/+//7//v//P/9//3//v////3//P/7//r//P/8//3//f/+//7//v//
//3/+//7//v/+f/6//r/+v/7//v//P/8//r/+v/6//r/+v/6//n/+f/6//n/+f/6//v/
+v/5//j/+v/6//r/+v/5//j/9//3//n/+f/4//b/+P/4//j/+P/7//z//P/8//z//v/+
//3/AAACAAMABAAFAAYABgAHAAQAAAD///3//v/9//z//P/+//3//f/9//v/+f/5//f/
9f/0//T/9P/1//X/9v/3//b/9v/2//X/9P/0//T/8//z//P/8//z//X/9f/1//X/9P/z
//L/8f/x//H/8f/x//H/8P/v/+//8v/y//L/8//1//X/9f/z//X/+f/8//3/AAALAB4A
NQBRAG4AhgCaAKcAqQCbAHQAQAAGAM7/pP+L/3H/Wv9W/2D/bP9+/5f/qf+0/8T/1P/c
/9//4v/i/+T/5v/q/+z/7f/v//H/8v/z//L/8f/w//H/8f/x//H/8//z//P/8//0//b/
9v/2//b/+P/4//j/+f/7//z//P/8//r/+v/6//r/+P/4//j/+v/8//v/+//7//v//P/8
//v//P/8//3//f/9//3//f/+//////8AAAAA/v////////8BAAIAAwAEAAUABgAGAAYA
BAAFAAcABwAIAAsADAANAA4ADgAQABEAEAAQABAAEAASABIAFAAVABgAGgAcAB4AHQAf
ACAAIwAjACQAJAAlACkAKgArACsAKwAtAC0ALQAvAC8ALwAvACsAKwArACsAKwAqACkA
KAAnACYAJQAlACQAIwAhAB8AIAAeABwAGgAXABUAFAAUAA8ADQALAAoACwALAAoABwAG
AAYABQAEAAAAAAAAAAIAAgABAAEAAQAAAAAA//////3/+//7//v///////3//f//////
/v/+//r/+f/4//f/+f/6//z//f/7//r/+v/6//v/+//7//v/+v/6//r/+v/8//3//f/9
//v/+//7//v//P///wAAAQD+//3//P/7//z//v///wAA/v/////////7//3//f/9//3/
/f/+//7//v//////AAD///7//f/8//z//P/8//r/+//9//7////+//3/+//6//v//P/8
//3//f/9//3//f/8//r/+f/4//r/+v/6//n/9//3//f/+P/4//f/9//3//j/+P/4//j/
+v/6//v/+//4//j/+P/5//f/9f/1//X/9//4//j/+P/3//f/+P/4//j/+P/4//j/9v/2
//X/9f/1//X/9v/4//z//P/8//r/8v/w//D/8P/w//L/9P/1//b/9//6//v/+//+/wAA
AQACAAQABAADAAMABQACAAIAAQD+//3//P/8//n/9//2//X/+P/3//j/9//2//T/8//y
//L/8f/x//H/9P/0//T/8//0//T/9P/z//D/7//u/+3/7//v/+//7//v/+//7//v/+//
7//v/+//7f/s/+v/6//u/+7/7v/v//P/8//x/+3/6//t//D/9f/6/wMAEgAnADsAWgB6
AJIAnwCpAKkAlgBmACIA5P+y/4v/b/9W/0j/SP9U/2T/g/+d/6r/uP/E/8j/zf/Y/9z/
4P/i/+b/6P/p/+n/6//s/+3/7//v/+//8f/w/+//7v/v//H/8f/x//L/8v/y//L/8v/z
//L/8f/x//L/9P/1//b/9f/0//P/8v/0//T/9P/2//b/9f/1//X/+f/6//r/+f/3//b/
9v/1//b/9//4//r/+f/5//r/+v/4//n/+f/5//r//P/+/wAAAQACAAIAAgACAAMABQAF
AAQABQAEAAMABQAGAAkACwAJAAoACwAMAA4ADgAQABEAEwAUABUAFgAZABsAHAAfAB0A
HgAeAB8AIwAkACUAJQAlACcAJwAnACcAJwAnACcAJQAlACUAJQAkACIAIAAeAB8AHgAd
AB0AHAAbABkAFwAUABIAEAAOAA8ADQAMAAwACwAJAAcABgADAAMAAgD//wAAAAD///7/
/P/8//z//v/6//n/+f/5//j/+P/3//f/+f/3//f/9//3//f/9f/1//f/9//2//b/8//z
//P/8//0//T/9f/1//X/9P/0//T/9f/1//X/9f/0//T/9P/0//b/9//3//f/9//3//f/
9//1//f/9//3//f/9//3//f/+f/6//r/+v/6//v/+//7//v//f/9//3//f/9//7//v/8
//v/+f/4//j/+P/4//j/+v/6//r/+P/2//f/9//3//n/+f/4//j/+v/6//n/+f/3//f/
9//3//f/9v/2//b/+P/4//j/9//1//X/9f/2//j/9//3//f/9P/0//T/9P/0//T/9f/1
//L/8v/y//P/9f/z//P/8//1//b/9v/2//f/9//4//j/9v/2//b/9v/2//b/9f/1//L/
9P/2//b/9v/2//n/+v/6//r/+f/8//3//f/+/wAAAQACAAQABAADAAMAAQD+//7//f/+
//3//P/8//z/+//7//v//f/7//v/+f/4//b/9f/0//b/9f/1//X/9P/0//T/8//y//L/
8v/x//P/8//z//P/8f/x//H/8f/z//P/8//z//H/8f/x//H/8v/y//L/8//y//L/8v/z
//H/8//1//X/8//1//z///8EAA0AHAAxAE0AaACCAJQAoQCnAJ8AfABEAAgA0v+g/4H/
bf9Y/1D/Vv9g/3T/jf+h/7L/wv/Q/9j/3f/g/+b/6v/o/+r/6v/p/+v/7f/u/+//8f/x
//H/8//x//H/8f/z//X/9f/1//b/9v/2//b/9v/2//b/9v/3//n/+v/6//r//P/8//z/
/P/5//j/9//4//r/+f/5//n//f/+//7//f/6//r/+//7//z//f/+/wAA/////wAAAAD+
////////////AAABAAIABAAGAAcACAAFAAUABgAFAAcACQAJAAkACAAIAAoACwANAA4A
DwAQABIAEgAUABUAFwAYABkAGgAdAB8AIAAjACIAIgAhACEAJQAmACcAJwAnACkAKQAp
ACkAKQApACkAJQAlACUAJQAlACQAIwAiACMAIgAhACEAIAAfAB0AGwAcABoAGAAWABQA
EQAPAA4ACQAHAAUABAAFAAUABAABAAIAAgABAAAA/f/8//v//P/8//v/+//7//j/+P/3
//f/+P/3//j/+f/5//n/9//3//b/9f/z//L/8v/z//T/9f/2//b/9//3//f/9v/2//b/
9f/1//X/9f/2//b/9v/2//j/+f/5//n/+f/5//n/+f/5//v/+//7//n/+f/5//n/+//8
//z//P/8//3//f/9//v//f/9//3//f/9//7//v/7//v/+v/6//z//P/8//z//P/8//z/
+v/5//n/+P/3//n/+f/4//j/+v/6//n/+f/3//f/9//3//f/9v/2//b/9P/0//T/8//0
//X/9v/4//j/9//3//f/9v/2//b/9v/4//j/+f/5//b/9v/2//f/9//1//X/9f/0//T/
8//y//H/8f/y//L/9P/0//T/9P/0//T/8//z//P/8//0//b/9v/2//b/9v/6//b/8v/0
//f/+P/5//r/+P/4//f/9v/6//7/AAABAP//AAAAAAAAAAAAAP////8AAP7///////z/
+//6//r/+v/5//n/+f/5//f/9//1//X/9P/0//T/9v/1//X/9f/0//T/9P/z//T/9P/0
//P/8P/v/+7/7f/u/+//8P/x//H/8f/x//H/7//v/+//7//w//D/8P/x//D/8P/w//H/
8//z//H/8f/z//P/+P/9/wIACwAaADEATQBsAIQAlAChAKEAkQBsADoABADM/57/if9z
/1r/VP9g/2j/ev+V/6f/sv/E/9T/1v/b/+D/4v/k/+f/6v/r/+v/6//t/+7/7//t/+3/
7f/v//H/8f/x//P/8v/x//D/8P/x//L/8//0//T/9P/0//X/9P/0//P/8v/z//T/9f/2
//T/9P/0//b/9v/1//X/9f/3//j/+P/3//b/9v/3//f/+f/5//n/+v/7//v//P/8//z/
/f/9//3///8AAAEAAgABAAIAAgACAAAAAQADAAMAAwAFAAUABQAIAAgACgALAAsADAAN
AA4ADgAOABAAEQAUABYAGAAaABsAHQAeACEAHwAgACAAIQAjACQAJQAlACUAJwAnACcA
KQApACkAKQAnACcAJwAnACkAKAAnACYAJAAiACAAHwAfAB8AHgAdABoAGAAWABQAEgAP
AA0ADAALAAkABwAGAAcABwAGAAMAAQAAAP7//P/6//r/+v/8//r/+f/5//n/+P/4//f/
9//3//X/9f/1//f/9//1//X/9//3//b/9v/z//P/8//z//T/9P/1//X/9//2//b/9v/2
//X/9P/z//T/9P/0//T/9v/3//f/9//3//f/9//3//j/+//8//3/+v/5//j/9//4//r/
+//8//r/+//7//v/+v/9//7////8//v/+//6//v/+//6//r//P/8//z//P/8//z//P/6
//j/+f/5//n/9//3//b/9v/4//j/9//3//n/+f/5//n/9//2//b/9v/2//b/9v/1//b/
9//4//r/9//1//T/8//z//T/9f/2//X/9P/0//P/8//0//X/9//1//P/8//z//P/9P/0
//T/9f/1//b/9v/z//L/8f/w//H/8v/y//P/8v/x//H/8v/y//L/8v/y//T/9P/0//T/
8v/y//D/7v/x//L/8//0//f/+P/4//j/9v/4//j/9//7//7/AAACAAIAAgABAAEAAQD+
//7//f/8//v/+v/6//r/+f/5//n/+f/3//f/9f/3//b/9v/2//T/8//z//P/8v/y//L/
8f/y//L/8v/x/+//7//v/+//7//v/+//7//v/+//7//v//H/8f/x//H/8//y//H/8f/x
//D/7//v//X/8f/t//P/8//v//D/9f/+/wMACgAZAC8ARgBkAIYAnQCpAK8ArACOAFQA
EgDS/53/gf9q/1L/TP9W/2T/c/+J/6D/sv/C/8z/1f/c/97/4v/k/+j/6v/r/+z/7//x
//P/8v/x//D/8f/x//H/8f/z//X/9f/1//b/9v/2//b/9v/4//j/+P/5//j/+P/3//b/
+P/4//j/+P/6//r/+v/8//r/+f/5//n//f/+//7//f/6//r/+//7//v/+//7//z//f/9
//7//v/+/////////wEAAgADAAQAAwAEAAQABAAEAAUABwAHAAkACwALAAsACwAKAAsA
CwAOABAAEgAUABUAFAAVABUAFwAYABkAGgAbAB0AHgAhAB8AIAAgACEAJAAmACgAKQAp
ACsAKwArACgAJwAmACUAJAAlACYAJwAnACYAJQAkACMAIgAhACEAHgAdABsAGQAZABgA
FwAWABUAEwASABIAEQAPAA0ADAAIAAcABQABAAEAAgACAAIA/v/+//7/AAD+//3//f/9
//r/+v/5//n//P/7//z//f/+//3/+v/5//n/+f/4//j/+f/5//n/+f/5//j/+P/3//X/
9P/0//T/9v/3//j/+f/4//j/+P/4//r/+//7//v/+//7//v/+//7//3//f/9//3//f/9
//3/+//8//z//P/9////AAABAP7////+//3//v///wEAAgAAAP///f/8//3//v///wAA
/f/8//v/+P/6//v/+//7//z//f/9//7//f/8//r/+f/7//v/+//7//3//P/8//z/+f/4
//f/9f/2//f/+P/6//z/+//7//v/+P/4//j/+P/4//j/+f/5//r/+v/6//v/+//5//n/
+f/4//j/9//2//b/9//5//r/+P/4//j/+P/2//b/9f/1//j/9//y//X/9v/3//j/+f/6
//r/+v/8/wAAAgADAAMABAAEAAQABgAGAAUABQAHAAQABAADAAAA///+//7//f/7//r/
+f/7//n/+f/3//f/9v/2//b/9v/1//X/9f/2//b/9v/1//T/9P/0//P/8//z//P/8//z
//P/8//z//H/8f/x//H/8f/x//H/8f/y//L/8v/z//H/8P/v/+//9f/z/+//8f/1//X/
9v/7/wAABwAYAC0ARQBkAIIAmgCpAKkAowCMAFoAGADc/6j/g/9t/1z/TP9O/2D/cv+D
/5f/qv+8/8r/0v/X/97/6P/o/+f/6v/r/+v/6f/r/+z/7f/v/+//7//x//L/8//0//f/
9v/1//T/9P/0//T/9P/0//b/9v/2//f/9//4//j/+P/6//r/+v/6//r/+v/6//z/+v/5
//n/+f/5//r/+v/5//r/+v/7//v//f/9//3//v/9//3//v/+/wAAAQABAAEA//8AAAEA
AgAFAAYABgAGAAQABQAHAAcABwAJAAkACQAKAAoADAANAA0ADgAPABAAFAAUABYAFwAY
ABgAGAAYABkAGwAcAB8AIQAiACIAIwAjACQAJQAlACYAKQAqACsAKQApACkAKQAlACUA
JQAlACMAIgAhACAAIQAgAB8AHwAgAB8AHQAbABoAGAAWABQAEwARABAAEAALAAkABwAG
AAcABwAGAAMAAAAAAP///v/+/wAAAgAGAAIA///9//v/+//8//z//f/8//n/+P/3//v/
+//5//n/+//7//r/+v/3//f/9//3//n/+v/8//3/+//6//r/+v/9//3//f/9//z//P/8
//z//P/9//3//f/9//3//f/9//3/////////AAABAAIAAwADAAQABAAEAAIAAwADAAMA
//8BAAEAAQABAAEAAgACAAMAAwACAAIAAgACAAIAAgAAAAAAAAD+/wAAAQABAAEAAwAD
AAIAAgD///7//P/7//z//f/+/////f/8//z//P/8//z//P/7//3//f/9//7//v/9//3/
/f/6//r/+v/6//z//P/9//3/+v/6//r/+//9//v/+//7//3//v/+//7/+//7//z//P/6
//r/+v/6//z//P/7//v//P/7//v//P/8//z//P/8/wAAAAD8//j/9v/3//j/+f/6//z/
/v///wAAAQAEAAUABQAEAAYABwAIAAoACgAJAAkABwAEAAQAAwACAAEAAAAAAAIAAQAB
AAEAAQD//////f////7//v/+//3/+//6//n/+//8//3//f/7//r/+f/3//n/+f/5//n/
+//7//v/+//5//n/+f/5//n/+f/5//n/9//2//X/9f/4//j/+P/5//X/9f/3//f/+f/7
//z///8GAA8AHgA1AEsAZACAAJYAowCpAKEAiABWAB4A5P+0/5X/f/9o/17/ZP9w/4D/
lf+h/7D/xP/S/9b/3f/o//D/8v/w//L/8v/x//H/8//0//X/9//3//f/+f/5//n/+f/7
//n/+f/5//r/+v/6//r/+v/8//z//P/9////AAAAAAAAAAAAAAAAAAD///7//f/+//7/
/f/9//3///8AAAAA/////wAAAgADAAEAAQABAAIAAwADAAQABAAEAAUABQAFAAUABgAH
AAgACwAMAAwADAALAAsADAALAAsADQANAA0ADgAOABAAEQATABQAFQAWABgAGAAaABsA
HQAeAB8AIAAjACUAJgApACcAKAAoACkAKQAqACsAKwAtAC8ALwAvADEAMQAxADEALgAt
ACwAKwAtACwAKwAqACsAKgApACkAKgApACcAJQAjACAAHQAaABsAGQAYABgAFAARAA4A
DAANAA0ADAAJAAYABgAFAAQAAgACAAIABAACAAEAAQABAAIAAgABAAEAAAD9//z/+///
/////f/9//3//f/8//z//P/9//7////9//z//P/7//3//P/8//z///////////8AAAAA
AAAAAAIAAwADAAMAAgABAAAA/////wEAAQABAAEAAQABAAEAAgAEAAUABgADAAMAAgAB
AP//AQABAAEAAQABAAIAAgAEAAUABQAGAAMAAgABAAAAAQACAAMAAgABAAEAAAD/////
///+//7///8AAAAAAQD///////////z/+v/5//j/+f/6//v/+//7//v/+//8//v/+f/4
//f/+P/4//j/+P/4//j/+f/5//b/9v/2//f/+P/3//j/+f/4//j/9//2//X/9f/2//b/
+P/4//j/+P/4//j/9//3//b/9f/1//b/+P/4//j/+P/2//b/9v/2//T/+v/4//j/+P/4
//n/+v/6//r//P8AAAIAAwADAAQABAAEAAYABgAFAAUABQACAAIAAQAAAP///v/+//7/
/f/9//3////9//3/+//5//j/+P/4//r/+f/5//n/9//2//X/8//z//T/9f/1//f/9//3
//f/9v/1//T/8//1//X/9f/1//X/9f/1//X/9//2//X/9f/0//T/9P/1//H/+f/5//X/
9f/3//r/AQAIAA8AHgA3AFcAcACKAKAArQCtAJ8AegA+AAAAxv+a/4X/cf9a/1T/YP9u
/4T/nf+x/77/yP/U/97/4f/e/+L/6v/t//D/8f/x/+//8f/y//P/8//z//P/9f/1//X/
9f/3//n/+f/5//r/+v/6//r/+v/6//r/+v/7//n/+v/6//r//P/8//z//P/+//7//v8A
AP7//f/9//3//v/+//3/+//9//7/AAABAAEAAQABAAIAAQABAAIAAgACAAMAAwADAAMA
BAAFAAYABwAIAAgACAAKAAsADQANAAsADQANAA0ADgAOABAAEQARABIAEwAUABgAGAAa
ABsAGwAcAB0AHgAfACEAIgAlACYAKAApACsAKgAqACoAKQApACsAKwArACkAKQApACkA
KAApACoAKwArACoAKQAoACcAJgAlACUAJAAjACEAHwAeABwAGgAYABcAFQAUABQAEwAR
AA8ADgANAA0ADAAJAAcABgAEAAIAAwAEAAUACAAFAAMAAgABAAIAAgABAAEAAQD/////
//8BAAEA///////////+//7//f/9//3//f8AAAAAAQABAAEAAAAAAAAA//////////8B
AAIAAwAEAAMAAwACAAEAAQABAAEAAQADAAUABQAFAAUABQAFAAUABQAGAAYABgAGAAcA
BwAHAAMABQAFAAUABQAFAAYABgADAAMAAgACAAQABAAEAAQABAAEAAQAAgACAAMAAwAD
AAEAAQAAAAAAAgACAAEAAQADAAMAAwADAAMAAgACAAIABAAEAAQAAwABAP///f/8//7/
/f/9//3///8AAAEAAgABAAAAAAD///7//v/+////AAD//wAAAQD//wAAAAAAAP3//f/+
//7//v/+//7//v/8//z/+//7//7/AQACAAAA/v/8//r//P/+////AAABAAQABQAFAAcA
CgAMAA4ADAAMAAsACwALAAgACAAHAAQAAwACAAIAAgABAAEAAQABAP/////9//3//P/8
//z//P/7//v/+//+//7//v/9//r/+v/6//n/+//7//v/+//5//n/+f/5//n/+f/5//n/
+v/7//z//f/8//r/+P/3//r/+v/6//v/AQABAPv/+f/7//v//v8FAAoADwAYACsAQwBc
AH4AoACzALkAvwC2AIwARgACAMb/m/99/2b/VP9Y/2b/dv+J/5//sv/E/9L/2P/h/+7/
9P/0//T/9v/2//X/9v/5//v//f////////8BAP///////wEAAwADAAMABAACAAIAAgAC
AAQABAAEAAUAAwAEAAQABAAGAAYABgAGAAYABgAGAAgACQAJAAoACwAKAAoACQAHAAcA
CAAKAAsADQANAA0ADgAOAA0ADQAMAA0ADwAQABEADwAQABEAEgARABIAEgASABQAFQAX
ABcAFwAZABkAGQAaABoAHAAdAB0AHgAfACAAIgAiACQAJQAoACoALAAuAC4ALwAvADEA
MwA0ADQANQA2ADYANgA1ADMANQA1ADUANwA3ADcANwAzADMAMwAzADQANAA0ADQAMgAw
AC4ALQAuAC0AKwApACoAKAAmACQAIwAhACAAIAAfAB0AGwAaABcAFwAWABMAEwAUABQA
FAAQABAAEAASABIAEQARABEAEAAQAA8ADwANAAsACwALAA8ADwANAA0ADQANAAwADAAL
AAsACwALAAoACgALAAsADAAMAA0ADgANAA0ADQANAA4ADgAOAA4ADgAPAA8ADwAQABEA
EgATABIAEwASABEAEwATABMAEwATABQAFAAUABYAFwAXABcAFwAZABkAGQAZABkAGgAa
ABcAFwAWABYAFgAWABYAFgAXABgAGQAYABYAFwAXABcAFwAXABYAFgAWABYAFQAVABcA
FwAXABcAFQAUABQAFAAWABYAFgAVABcAFwAXABgAFgAVABUAFQASABIAEgASABQAFAAV
ABUAFAAUABQAFQAVABMAEwATABUAFgAWABYAEwATABQAFAAVABYAFwAYABYAFgAVABUA
FAARAA8AEgAWABQAFAAUABQAFQAWABYAFgAYABwAHgAfAB8AIAAgACAAIgAiACEAIQAj
ACAAIAAfAB4AHQAcABwAHgAdAB0AHQAcABkAGAAVABUAFAAUABQAFgAVABUAFQAVABQA
EwARABEAEgATABMAEQARABEAEQATABMAEwATABEAEQARABEAEwATABMAEwATABIAEQAR
ABIAEgASABMAFQAVABUAFQATABcAGAAbACIAKwA6AEsAYwCAAKAAuADHAMcAwwCqAHIA
NgACAM7/rf+b/4T/dP94/4D/jv+r/8X/zv/a/+7/+P/9/wIACAAKAA0AEAARABEAEQAT
ABQAFQATABMAEwAVABcAFwAXABkAGQAZABkAGgAYABgAGAAYABsAHAAdAB8AHgAeAB0A
HAAeAB4AHgAeACAAIAAgACIAIgAhACEAIQAjACQAJAAjACUAJgAoACkAJgAlACQAJAAl
ACUAJgAmACkAKwAsAC0ALAAsACwALAAsACwAKwAqACsALQAwADEAMQAzADMAMwA0ADYA
OAA5AA==
         </WaveFormData>
      </LeadData>
      <LeadData>
         <LeadByteCountTotal>10000</LeadByteCountTotal>
         <LeadTimeOffset>0</LeadTimeOffset>
         <LeadSampleCountTotal>5000</LeadSampleCountTotal>
         <LeadAmplitudeUnitsPerBit>4.88</LeadAmplitudeUnitsPerBit>
         <LeadAmplitudeUnits>��V</LeadAmplitudeUnits>
         <LeadHighLimit>2147483647</LeadHighLimit>
         <LeadLowLimit>268435456</LeadLowLimit>
         <LeadID>V4</LeadID>
         <LeadOffsetFirstSample>0</LeadOffsetFirstSample>
         <FirstSampleBaseline>0</FirstSampleBaseline>
         <LeadSampleSize>2</LeadSampleSize>
         <LeadOff>FALSE</LeadOff>
         <BaselineSway>FALSE</BaselineSway>
         <ExcessiveACNoise>FALSE</ExcessiveACNoise>
         <MuscleNoise>FALSE</MuscleNoise>
         <LeadDataCRC32>3307005180</LeadDataCRC32>
         <WaveFormData>
/P/8//z//P/+//7//v/+//7//v/+//7//P/8//z//P/8//z//P/8//z//P/8//z//P/8
//z//P/8//z//P/8//z//P/8//z///8AAAEAAgD+//z/+v/4//j/+P/4//j/+v/6//r/
+v/8//z//P/8//r/+v/6//r//P/8//z//P/7//r/+f/4//r//P/9//7//v///////v8C
AAYABwAJAAkACAAIAAgABgAFAAQABAAEAAMAAwADAAEAAAAAAAAA///8//r/9//5//n/
+f/5//b/9f/1//b/+P/5//r/+//8//z//P/6//j/+P/4//j/9//2//X/8//0//X/9v/3
//X/9f/1//X/9P/z//L/8f/y//L/8//1//X/8//x//P/9//5//n/9//5/wAACAAZADQA
UwBvAJMAvADiAPkAAgH+ANwAnABVABYA4f+1/5T/h/+L/5T/pP+w/7b/v//M/9T/3//n
/+j/6P/p/+z/7f/t/+3/7v/u//D/7v/u/+//7//w//D/8f/x//L/8//1//b/9f/0//P/
8v/1//X/9f/1//b/+P/5//r/+f/4//j/9//1//b/+P/2//j/+P/4//j/+v/7//v/+//5
//n/+f/5//v/+//7//z//P/9//7//v/+//7//v/+////AAAAAAIAAwADAAMABAAEAAQA
BQAFAAcABwAJAAkABwAIAAkACgAMAAwADgAPAA4ADwAQABEAFQAWABcAFwAYABoAGwAc
AB8AHwAhACIAIwAkACUAJQAjACYAKAAmACYAJQAlACQAJQAmACgAKQAnACYAJQAkACYA
JQAlACUAJAAiACAAHgAZABkAFgAWABgAFQATABIAEAAOAAsACQAIAAgABgAEAAMAAwAC
AAEAAAAAAAAAAAACAAAAAAD///7//f/8//v//v/+//7////9//z/+v/5//n/+P/4//j/
+P/4//j/+P/4//j/+P/4//j/9//3//j/+f/5//n/+f/5//n/+f/6//z//P/9//3//P/7
//r/+f/6//r/+//7//7//v/9//z/+v/7//3//f///wAAAAABAP///v/9//z//v/+//7/
/v/+//3//P/8//7//v/9//3//f/+//7//v/7//v/+//7//3//P/8//z/+v/6//r/+v/6
//r/+f/4//n/+v/7//z/+v/4//r/+//5//j/+P/3//X/9f/2//b/9v/2//b/9v/2//f/
+P/4//f/9//3//j/+v/5//f/+f/3//f/9//3//T/9P/0//P/9f/2//b/9v/2//b/9v/1
//X/9f/1//b/+P/2//L/8v/y//L/8v/2//j/+f/6//n/+//8//z//v8CAAMABQADAAIA
AgACAAEA///9//z/+//7//z//f/9//z//P/8//z/+v/5//f/9//3//f/9//0//P/8//0
//f/9//3//f/9P/0//T/8v/y//L/8v/y//T/9P/0//P/8f/x//H/8f/x//H/8f/x//H/
8f/x//H/8f/w//D/8f/x//H/8//z//H/8f/x//P/9f/8/wYAGQAwAEsAaQCNAK4AygDb
AOIA1gCwAHoAOwAEANn/t/+c/5P/lf+c/6T/rv+6/8X/0P/W/9n/3//m/+j/6P/q/+r/
6f/n/+j/6P/q/+v/7P/u/+//7v/u/+//7//t/+3/7v/u//D/8P/w//D/8f/x//H/8f/z
//T/9P/0//P/8v/y//H/8//0//b/9P/y//L/8v/y//L/8//z//P/8f/x//H/8f/x//H/
8f/y//P/9f/3//j/9v/2//b/9v/1//b/9v/4//v/+//7//z//P/8//3//f//////AQAB
AAEAAgADAAQAAgACAAQABQAIAAkACgALAAsADAANAA0ADgAQABEAEgAVABUAFwAYABkA
GgAbABsAGwAeACAAHgAcABsAGwAaABwAHAAdAB0AHgAeAB4AHgAcABsAGwAbABsAGgAZ
ABgAEwATABAAEAAQAA0ACwAKAAoACgAJAAkABwAGAAMAAAD9//3//P/7//r/+v/6//r/
/P/6//r/+f/3//f/9//3//f/9v/1//X/+P/4//f/9//3//b/9v/2//b/9v/2//b/9v/2
//b/9v/0//P/8//0//X/9f/1//X/9f/1//X/9v/2//b/9//3//n/+f/5//n/+v/6//v/
+//6//r/+f/4//r/+//9//3//f/8//r/+f/7//z//f/+//z//P/8//z//P/7//r/+v/6
//r/+f/5//v//P/8//z/+//7//v/+//5//j/+P/4//j/+P/4//j/+P/4//f/9v/2//b/
9v/2//j/9v/4//n/9//2//b/9f/2//f/+f/6//f/9v/1//T/9v/3//j/+P/5//n/+f/6
//j/9//1//f/9f/1//X/9f/2//b/9v/1//P/9P/0//T/9P/0//T/8//z//P/8//0//T/
9P/y//T/9f/1//X/9f/1//X/9f/0//L/8//z//D/8v/y//L/8v/1//b/9v/2//X/9//4
//j/+//+//7///8BAAAAAAAAAP3/+//5//j/+P/3//f/9//5//j/+P/4//j/9v/1//P/
8f/x//H/8f/y//H/8f/y//H/8f/x//H/8P/w//D/7v/u/+7/7v/u//D/8P/w/+//7f/t
/+3/7f/t/+3/7f/t/+3/7f/t/+3/7//u/+7/7//v//H/8f/v/+//8//z//H/8//6/wwA
JwBCAF0AeQCZALgAyADRAM4AsAB6AEAADQDm/8H/n/+S/5X/m/+i/6z/tv++/8v/1v/c
/+H/5f/i/+T/5f/o/+n/6f/p/+r/6v/s/+r/6v/r/+v/7P/s/+3/7f/r/+v/7P/s/+7/
7v/u/+7/7//v/+//7//v//D/8P/w//D/8P/x//H/8f/y//T/8v/y//L/8v/y//L/8//z
//P/8f/x//H/8f/x//H/8f/y//T/9f/2//b/9P/0//T/9P/3//j/+P/6//v/+//7//z/
+v/6//v/+//9//3//////wEAAgADAAQAAgACAAQABQAEAAUABgAHAAoADAAOAA8AEAAS
ABMAFAAUABMAFAAUABcAGAAZABkAGQAcAB4AHAAdAB0AHgAeAB0AHAAcABsAHQAcABsA
GgAaABkAGQAZABcAFgAVABQAEwATABAAEAAQAA0ACwAKAAgABgADAAEAAgACAAAA/v//
/////v/9//v/+v/5//j/+v/4//j/9//3//f/9//3//X/9P/z//P/9f/2//b/9//3//b/
9v/2//P/8v/x//D/8f/y//P/9P/y//H/8f/y//P/8//z//P/8f/x//H/8v/0//T/9f/1
//X/9f/1//X/+P/4//n/+f/4//j/9//2//j/+f/7//v//P/8//v/+//7//r/+f/4//j/
+P/4//j/+f/5//n/+v/4//j/9//3//f/+P/4//j/+f/5//n/+f/4//b/9f/0//X/9v/3
//j/9v/2//X/9P/y//L/8v/y//T/8v/0//X/9f/0//T/8//z//P/9P/0//L/8v/y//L/
8//1//f/+P/2//X/9P/0//L/8f/v//H/8//z//P/8//y//L/8v/x//H/8v/y//L/8v/y
//L/8f/z//P/8//0//T/9v/4//b/8P/u/+7/7v/u//D/8v/z//T/8//1//b/9v/5//z/
/P/9//7//v///wAAAgABAAAAAAD8//v/+//7//r/+P/3//b/+f/4//j/9//0//P/8v/x
//L/8f/x//L/8//z//P/8//y//L/8v/w/+3/7P/r/+r/6//s/+3/7f/t/+3/7f/t/+//
7//v/+//7f/t/+3/7f/t/+z/7P/t/+//7//v/+3/6//p/+n/7//z//r/CAAbADQAVQB5
AJkAvgDeAPEA/ADyAMQAgAA7AAAAzf+h/4T/ff+F/5L/oP+s/7L/v//K/8z/0f/Z/9z/
3v/g/+T/5v/n/+X/5v/m/+j/6v/q/+v/6//r/+r/6v/p/+r/6//t/+7/7f/s/+v/6v/r
/+v/6//r/+3/7v/u/+7/7P/s/+3/7f/v//D/8v/w//D/8P/w//D/8v/z//P/8//x//H/
8f/x//P/8//z//T/8v/z//T/9P/y//L/8v/y//T/9v/3//r/+//7//v//P/+//7/////
//z/+//8//v//v8AAAIABAAEAAQABgAHAAgACQAKAAsACwAMAA0ADQAPABIAFAAWABUA
FQAXABgAGgAcAB4AHwAdACAAIgAgACIAIQAhACAAIgAiACMAIwAiACAAHgAcABwAGwAb
ABsAGwAaABkAGAATABMAEAAQABAADQALAAoACwAKAAgABwAFAAQAAQD+//7/////////
/f/8//v/+v/8//r/+v/5//f/9//3//f/+f/4//f/9//2//b/9f/1//X/9P/0//T/8v/y
//L/8v/0//T/9P/0//T/8//z//T/9f/1//X/9f/1//X/9f/2//j/+P/5//n/9//3//f/
9//4//j/+f/5//z//P/7//r/+v/7//3//f/+//7//f/9//7//v/+//7//v/+//7//v/+
//3//P/8//z//P/7//v/+//8//z//P/7//v/+//7//3//P/8//z//v/+//7//v/7//r/
+P/2//j/+P/4//j/+v/4//r/+//5//j/+P/3//j/+f/7//z/+P/4//j/+P/4//n/+v/6
//f/9//3//j/+v/5//f/+f/7//v/+//7//z//P/8//v/+f/6//r/+v/6//r/+v/5//n/
+v/6//r/+v/6//3//v/+//7///8BAAIAAgAFAAgACAAJAAgABgAFAAQABgAFAAQABAAE
AAMAAwADAAEAAAAAAAAAAgAAAP///f/8//v/+v/5//r/+f/5//r/+f/5//n/+f/2//b/
9v/0//X/9v/3//j/9//2//X/8//0//X/9v/3//X/9f/1//X/9f/1//X/9f/3//b/9v/3
//X/9//5//n/9//3//v//f///wIAEAApAEgAYwB/AKEAxADcAOkA6gDQAKAAYAAhAO7/
yf+n/5L/k/+Z/6D/rP+4/8L/0f/c/+L/5f/n/+z/8P/t/+7/7f/r/+z/7v/v//L/8v/y
//P/8//y//L/8//z//X/9f/2//b/9f/0//P/8v/1//X/9f/1//X/9v/2//b/9v/2//f/
9//2//b/9//0//b/9v/2//b/9//5//r/+//4//f/9v/1//b/9//4//r/+v/7//z//P/6
//r/+v/6//v//P/8//7/AQABAAEAAgABAAAAAAD//wEAAQADAAMAAgACAAIAAgADAAQA
BwAJAAgACQAKAAsADQAOAA8ADwASABQAFQAWABYAFQAWABYAGAAaABwAHQAcAB4AHwAc
AB4AHQAdABwAGgAaABsAGwAbABoAGQAYABoAGQAZABkAFwAWABUAFAASABMAEQASABAA
DQALAAoACAAGAAMAAQABAAIAAQAAAP/////+//3/+v/6//r/+v/6//j/+P/3//f/9//3
//f/+f/4//f/9//4//j/9//3//b/9P/z//L/9P/0//T/9P/0//T/9P/0//X/9f/2//j/
+P/3//b/9f/1//X/9f/2//b/9v/3//f/9//3//f/9//6//r/+//7//r/+v/5//j/+v/7
//3//f/8//z/+//7//z//P/8//z//P/8//z//P/6//n/+P/4//v//P/8//3/+//8//z/
/P/5//n/+f/5//v/+v/6//r//P/8//z//P/6//r/+f/4//j/+P/4//j/9v/0//b/9//4
//j/+f/5//n/+f/6//r/+P/4//j/+P/4//n/+v/6//n/+f/5//r/+v/5//f/+f/4//f/
9v/1//T/9P/0//P/9P/2//f/+P/2//b/9v/1//f/9//3//j/+P/4//b/+P/9//f/8//2
//n/+v/7//z/+v/6//n/+P/8////AQACAAAAAgABAAEAAQAAAAAAAAACAAEAAAAAAPz/
+//7//v//f/8//z//P/8//r/+f/3//f/9//3//f/+P/3//f/+P/3//f/9//3//f/+P/5
//j/9f/0//P/8v/z//T/9f/1//P/8//z//P/8f/x//H/8f/y//P/9P/1//X/9P/0//X/
9f/1//X/8//1//P/9f/3//v//v8MACUAQABdAHkAlwCyAMIAywDIALAAfgBCAA8A6v/J
/6X/mP+Z/5v/oP+w/7z/xP/R/9r/3P/f/+X/6v/q/+r/7P/s/+v/6//s/+z/7v/u/+7/
7//v//D/8P/x//H/8P/v/+//7v/w//D/8P/w//H/8f/x//H/8P/w/+//7v/x//L/9P/1
//T/9P/1//L/9P/0//T/9P/y//P/8//z//H/8f/x//H/8v/z//T/9v/0//X/9v/2//b/
9v/2//b/9//4//j/+v/7//v/+//8//r/+v/7//v/+//7//3//f///wAAAQACAAIAAgAE
AAUABAAFAAYABwAKAAwADgAPAA4AEAARABIAEQARABMAFAAXABgAGQAZABYAGAAZABYA
FwAXABgAGAAaABoAGwAbAB0AHAAbABoAGQAXABYAFQAXABYAFQAUABEAEQAOAA4ADAAJ
AAcABgAFAAQAAgABAAEAAgABAAAA/v/9//v/+f/6//r/+v/6//j/9v/2//X/9//3//f/
9//3//b/9f/1//b/9v/1//X/9f/0//T/9P/y//L/8v/y//P/9P/1//b/9v/1//X/9v/2
//X/9P/z//P/8//z//T/9v/2//f/9//3//f/9//3//j/+P/5//n/+P/4//f/9v/4//n/
+//7//r/+v/5//n/+//8//3//v/9//z/+//6//r/+f/4//j/+f/6//r/+//7//z//P/8
//v/+//7//v/+f/4//j/+P/4//j/+P/4//r/+v/5//j/+P/4//j/+P/2//T/9v/3//j/
+P/5//n/+P/3//f/9v/1//b/9//4//X/9f/1//T/9f/1//X/9v/0//P/8f/z//P/8//z
//P/8//0//X/9f/y//L/8f/w//P/9P/1//X/8//z//P/9P/0//T/8v/0//f/9//3//f/
9P/z/+7/7P/u//D/8v/0//f/+P/4//j/+P/5//n/+P/7//7//v///////v/+//7//v/9
//z//P/6//n/+f/5//r/+v/7//z//P/6//n/9//5//n/+f/5//j/9//3//j/+P/3//b/
9f/2//b/9v/0//L/8v/y//L/8v/y//L/8f/z//P/8//z//P/8//z//P/8//z//P/8//x
//D/8P/x//X/8//v//P/9f/x//H/9f/7//7//v8LACQAQQBfAIMAqADGAN0A7gDuANQA
oABZABoA6f/B/5r/if+P/5r/oP+m/7D/v//M/9b/3f/h/+T/5v/o/+r/6v/p/+r/7P/t
//D/7//u/+7/7f/u/+7/7//v//H/8f/y//L/8v/y//L/8v/z//P/8//z//P/9P/0//T/
9v/2//f/9//1//b/+P/2//b/9v/2//b/9v/3//f/9//3//f/9//3//X/9f/1//b/+P/5
//r/+v/6//r/+v/6//v//P/8//7/AQABAAEAAgAAAAAAAQABAAEAAQADAAMAAgACAAIA
AgAFAAYACQALAAoACwAMAA0ADwAQABEAEQAUABYAFwAYABgAFwAYABgAGgAcAB4AHwAf
ACIAJAAiACAAHwAfAB4AHgAeAB8AHwAfAB4AHQAcABwAGwAbABsAGQAYABcAFgAUABUA
EwAUABIADwANAAwADQAMAAoACQAGAAYABAACAAMAAwACAAEAAAAAAAAAAAD+//z//P/7
//n/+f/5//n/+v/6//r/+//6//r/+f/5//n/+P/4//j/+P/4//j/+P/2//b/9v/2//b/
9f/1//b/+f/5//n/+f/5//n/+f/6//n/+P/4//f/+f/5//n/+f/6//r/+//7//7//v/9
//z/+v/7//3//f/+//7//f/9//z//P/8//z//f/+////AAD///3/+//6//v//P/8//3/
/P/8//v/+v/5//n/+f/5//r/+v/7//z/+//6//n/+P/6//r/+f/4//r/+v/6//r/+f/2
//f/9//5//j/+P/3//n/+f/6//r/9v/2//b/9v/2//f/+P/4//n/+f/5//r/+P/3//X/
9//2//X/9P/z//X/9v/3//f/9//4//j/+P/2//b/9v/1//f/9//y//P/9P/1//b/+f/6
//r/+v/7//3//v/+//3/AAAAAAEAAQAAAAAAAAAAAP///v/+//z/+//7//v/+f/4//j/
+P/5//j/+P/3//X/9f/1//X/9P/z//P/9P/1//X/9f/1//T/9P/0//L/8P/w//D/8P/y
//L/8v/x/+//7//v/+//7//v/+//7//x//H/8f/x//D/7v/t/+3/8//x/+3/7f/v/+//
7//z//X/+v8IAB8APABdAH0AoQDEANoA6QDwAOAAsgByAC8A9v/N/6f/iv+F/5H/mv+g
/6r/uP/H/9L/2P/Z/9//5v/q/+j/6v/q/+n/5//o/+j/6v/s/+z/7f/t//D/8P/x//H/
8P/v/+//7v/w//D/8P/w//H/8f/x//H/8f/y//L/8v/0//T/9f/1//P/9P/2//T/9v/2
//b/9v/0//X/9f/1//f/9//3//f/+f/5//n/+v/4//n/+v/6//z//P/8//z//P/8//v/
/P////////8AAAAAAAABAAEAAQABAAMAAwAFAAYABwAIAAcABgAHAAcACgALAAwADQAN
AA4ADwAPAA4AEAARABIAFQAVABcAGAAXABgAGQAZABsAHgAgAB4AIAAfAB8AHgAcABwA
HQAdAB0AHAAbABoAHAAbABsAGwAZABgAFwAWABMAEwAQABAAEAANAAsACgAJAAgABgAF
AAYABgAEAAIAAQABAAAA/////wAAAQACAP///P/7//n/+v/7//z//f/8//r/+P/3//r/
+v/5//n/+//6//r/+v/4//j/+P/4//n/+v/7//z/+v/5//n/+v/7//v/+//7//v/+//7
//z//P/8//3//f/9//3//f/9//7//v//////AQACAAIAAgAEAAUABwAHAAcABgAEAAMA
AgACAAIAAgAEAAQABAAEAAQAAwACAAIAAgACAAEAAQABAAIAAgACAAEAAQABAAEAAgAC
AAMABAABAAAA///+/wEAAgACAAIAAAAAAAAAAAD+//z//v///wEAAAAAAP///f/9//7/
/v/8//z//P/8//z//f/+//7//f/9//3//v/+//3/+//9/////////////v/+//7//f/7
//z//P/8//z//P/8//v/+//7//v//P/8//z/+v/8/wEA///9//n/+P/5//r/+//8////
AAAAAAAAAQADAAQABAADAAYABgAHAAkACAAIAAgABgAFAAQABAACAAEAAQABAAMAAgAC
AAIAAgAAAP///f/9//3//f/9//z/+//7//z//f/9//3//f/6//r/+v/4//n/+v/7//z/
/P/8//z/+//5//n/+f/5//n/+f/5//n/9//3//f/9//6//r/+//9//n/+f/5//n/+f/5
//v//f8BAAYAEAAnAEAAVwBzAJUAtADIANEA1ADGAJoAYAApAPr/1f+3/6L/n/+j/6r/
sv+4/8D/z//a/97/4//r//D/8v/w//L/8v/x//H/8v/y//T/9P/0//X/9f/2//b/9//3
//X/9f/2//b/+P/4//j/+P/3//f/9//3//j/+v/7//z/+v/6//v/+//6//r/+//4//j/
+P/4//j/+v/7//v/+//9//3//f/9//v/+//7//z//v///wAAAAD+//7//v/+////AAAA
AAIAAwADAAMABAACAAIAAwADAAUABQAHAAcABgAGAAYABgAIAAgACgALAAwADQAOAA8A
DwAQABEAEQAUABYAFwAYABcAFwAZABoAGwAcAB0AHQAbAB4AIAAeAB8AHwAgACAAHgAe
AB8AHwAhACAAHwAeAB4AHQAdAB0AHwAeAB0AHAAYABcAEwASABMAEQAQABAADQAMAAoA
CQAKAAoACAAGAAMAAwACAAEAAgACAAIAAgACAAAAAAD//wEAAQABAAEAAAD+//z/+//+
//7//f/9//3//P/8//z//f/+////AAD9//z/+//6//z/+//7//z/////////////////
//8AAAAAAAABAAEAAAD///7//f8AAAAAAQABAAIAAgABAAAAAAABAAMAAwACAAIAAQAB
AAAAAAAAAAAAAAAAAAAAAAADAAMAAwAEAAEAAAD+//3///8AAAAAAAD///////////3/
/P/8//z//f/+////AAD+//7//f/8//r/+v/6//r/+v/4//r/+//7//r/+v/5//f/9//4
//j/9v/2//b/9v/4//n/+v/6//j/9//2//b/9//3//b/+f/2//X/9P/z//L/8v/y//H/
8v/0//X/9v/2//b/9v/1//P/8//z//T/9v/2//T/9v/2//X/9P/z//L/9v/0//T/9P/0
//X/9v/2//b/+P/7//3//v/+/wAA/////////v/+//7//v/9//z//P/6//n/+f/5//n/
+P/4//j/+v/4//f/9f/1//X/9f/1//L/8f/x//L/8v/x//D/7//v//D/8f/w//L/8v/y
//L/8P/w//D/7//x//H/8f/x/+//7//v/+//7//v/+//7//v/+7/7v/v/+3/8//x/+//
7f/t/+3/8f/3//z/CgAnAEYAXQB3AJkAtADCAMkAxACkAGwAMAD9/9r/u/+b/4z/k/+b
/6T/sP++/8b/zf/U/97/4f/b/9z/5P/l/+j/6f/p/+f/6P/o/+r/6v/q/+v/6//s/+z/
7f/t/+//7//w//D/7v/u/+7/7v/v/+//7//v/+//8P/w//D/8P/w//H/8f/x//L/9P/y
//L/8v/y//L/8P/x//H/8f/y//P/9P/1//X/9f/1//b/9P/1//b/9v/4//j/+P/4//f/
+P/4//r/+//7//v//P/+//7///////3//f///////f/+////AAACAAIABAAFAAYABwAI
AAkACwAMAA0ADQANAA4ADgAOABIAEwAWABgAGAAYABgAFwAWABgAGQAWABcAFwAYABgA
FgAWABcAFwAZABgAFwAWABQAEwATABMAEwASABEAEAAOAA8ADQAOAAwACQAHAAYABwAG
AAQAAwACAAIAAAD+//v/+//6//n/+v/6//r/+v/6//j/+P/3//n/+f/5//n/9//2//X/
9f/2//b/9f/1//f/9v/2//b/9f/0//P/8v/1//b/9//4//b/9f/1//b/9//3//f/9//5
//n/+f/6//j/+P/5//n/+f/5//n/+f/6//r/+//7//7//v/9//z//P/9//////8AAAAA
//////7//v/+//7//v/+//7//v/+//3//P/8//z//P/7//v//f/+//7//v/7//v/+//7
//v/+v/6//r//P/8//z//P/8//z/+//6//r/+v/6//r//P/6//z//f/6//j/9//1//f/
9//4//j/9//4//n/+v/5//n/+f/4//X/9f/1//b/+P/3//X/9//3//f/9//3//b/9v/2
//X/9f/2//b/9v/4//j/+P/3//f/9//4//X/9P/z//L/9P/2//f/+P/5//v//P/8////
AgACAAMAAQAAAAAAAAAAAP///v/+//7//f/9//3/+//6//r/+v/6//j/9//1//X/9f/1
//X/8v/x//H/8v/0//X/9v/3//X/9P/z//D/8v/y//L/8v/w//D/8P/v//H/8f/x//H/
8v/z//T/9f/y//H/8P/v//D/8P/x//P/+f/3//H/8f/z//H/8//5//v//P8CABcANABR
AHEAmQDAANwA8wAAAfYA0ACSAEsACgDX/63/jP+F/5H/nP+k/6z/uP/D/87/1P/d/+n/
7v/o/+r/7P/s/+v/6//s/+z/7v/w//D/8f/x//D/8P/x//H/8v/z//X/9v/2//b/9v/2
//f/9//3//f/9//4//j/+P/4//j/+f/5//f/+P/6//j/+f/6//v//P/6//v/+//7//v/
+//7//v//f/9//3//v/9//3//f/8////AAABAAIAAQACAAIABAADAAMAAwAEAAQABAAF
AAUABwAHAAkACQALAAwADQAOAA4ADgAQABEAEgATABQAFQAZABoAGwAbABwAHgAfACAA
IwAjACUAJgAmACYAJgAlACMAJgAoACYAKAAnACcAJgAmACYAJwAnACkAKAAnACYAJQAj
ACIAIQAjACIAIQAgAB0AHQAaABoAGgAXABUAFAAVABQAEgARAA4ADgAMAAoADAANAA0A
DQALAAoACQAIAAoACAAIAAcABQAFAAUABQAFAAQAAwADAAUABgAGAAcABQAEAAQABAAE
AAQABAAEAAQABAAEAAQABgAFAAUABgAHAAcABwAHAAcABwAHAAgACAAIAAkACQALAAsA
CwALAAoACgALAAsADQAOAA4ADgAMAA0ADwAPABIAEgARABEAFAAUABQAFAASABIAEgAS
ABAADwAOAA4ADgAOAA0ADQAPABAAEAAQAA8ADwAPAA8ADQAMAAwADAAOAA4ADgAOAA4A
DgANAAwACgAKAAoACgAMAAoADAANAA0ADAAMAAsACwALAAwADAAKAAoACgAKAAoACwAM
AAwACQAJAAkACgAKAAkABwAJAAoACwAMAA0ACgAKAAoACQALAAwADAAMAAwADAAMAAsA
CQAJAAcACAAMAAwADAAMAAwADQAOAA4ADgARABMAFAAUABQAFgAVABUAFQAUABQAFAAW
ABUAFAAUABQAEwATABMAEwASABIAEgARAA4ADAAJAAsACwALAAsADAALAAsADAAMAAsA
CgAJAAkACgALAAoACQAIAAcABgAHAAgACQAJAAcABwAHAAcACQAJAAkACQALAAsACwAL
AAsACgAKAAsACwALAA0ACwAJAAsACwALAA0AFAAgADMATgBtAIsArwDQAOQA8QD2AOIA
uAB+AEEAEADr/8f/qv+n/63/sv/A/9D/1P/b/+r/9P/1//n/AAACAAQABgAGAAUABQAG
AAYACAAGAAYABwAHAAoACgALAAsADQANAA4ADgAMAAwADAAMAA8ADwAPAA8ADQAOAA4A
DgAOAA4ADwAPAA8AEAASABAAEAAQABAAEAASABMAEwATABQAFQAWABcAFgAVABQAFAAS
ABMAFAAUABcAGAAZABoAGgAaABkAGgAZABkAGQAaABwAHAAdAB0AHwAfACEAIQAhACIA
JQAoAA==
         </WaveFormData>
      </LeadData>
      <LeadData>
         <LeadByteCountTotal>10000</LeadByteCountTotal>
         <LeadTimeOffset>0</LeadTimeOffset>
         <LeadSampleCountTotal>5000</LeadSampleCountTotal>
         <LeadAmplitudeUnitsPerBit>4.88</LeadAmplitudeUnitsPerBit>
         <LeadAmplitudeUnits>��V</LeadAmplitudeUnits>
         <LeadHighLimit>2147483647</LeadHighLimit>
         <LeadLowLimit>268435456</LeadLowLimit>
         <LeadID>V5</LeadID>
         <LeadOffsetFirstSample>0</LeadOffsetFirstSample>
         <FirstSampleBaseline>0</FirstSampleBaseline>
         <LeadSampleSize>2</LeadSampleSize>
         <LeadOff>FALSE</LeadOff>
         <BaselineSway>FALSE</BaselineSway>
         <ExcessiveACNoise>FALSE</ExcessiveACNoise>
         <MuscleNoise>FALSE</MuscleNoise>
         <LeadDataCRC32>440675754</LeadDataCRC32>
         <WaveFormData>
9P/0//T/9P/0//T/9P/0//L/8v/y//L/8v/y//L/8v/0//T/9P/0//P/8v/x//D/8v/y
//L/8v/y//L/8v/y//T/9P/0//T/9v/2//b/9v/0//L/8P/u//D/8P/w//D/8P/w//D/
8P/w//D/8P/w//D/8P/w//D/8v/y//L/8v/y//L/8v/y//T/9P/0//T/8//0//T/8//1
//n/+v/6//r/+v/5//n/+//7//v/+v/8//r/+v/7//j/9f/0//T/8v/x/+7/7P/t/+3/
7v/v/+7/7P/r/+r/7f/u/+//8P/x//H/8f/w/+7/7v/u/+7/6//q/+r/6f/q/+v/7f/v
/+3/7v/u/+7/6//q/+n/5//q/+v/7P/t/+7/7P/q/+3/7//x//D/7//u//H/9f8BABcA
MwBRAHYAogDNAOcA9gD7AOkAugB6ADUA8v+5/5D/gf+F/5H/pv+1/7v/xf/M/9H/2P/f
/+L/4f/k/+b/5v/m/+b/5v/m/+f/5//m/+X/5f/o/+j/6P/p/+r/6//s/+3/6//r/+z/
7f/r/+z/7P/r/+z/7f/w//H/7v/u/+7/7v/t/+z/7P/r/+3/7v/v//D/8v/z//P/8//x
//H/8f/x//H/8f/x//L/9P/0//X/9f/z//T/9P/0//X/9f/1//f/+P/5//n/+v/6//r/
+v/7//3//v8AAAAA/////wIAAwAGAAgACQAKAAoACwAMAA0AEAATABQAFQAXABkAGgAd
AB8AIAAhACMAJAAnACcAJwAmACgAKQApACkAKQApACkALAAtAC8AMAAtACwALAArAC0A
KwAqACoAKAAkACIAHwAcABoAGAAVABIAEQAOAAwACAAGAAQAAgD//wIAAAD9//z//P/7
//r/9v/2//b/9v/3//b/9f/1//T/8//y//H/9P/0//T/9f/1//T/8v/x//H/8P/w//D/
8P/v/+//7//t/+7/7v/v/+//7//t/+//7//v/+//7//w//D/8P/x//P/9f/1//X/8//z
//P/8//0//X/9f/1//b/+P/5//r/+P/6//r/+v/7//3//v/9//z/+//6//n/+f/6//r/
+v/8//v/+f/5//n/+v/7//v/+//7//v/+f/3//f/+P/4//r/+f/4//j/9//3//X/9f/3
//f/9//3//f/9//3//f/9v/2//b/9v/2//b/9v/2//X/9P/z//L/8//z//T/9v/2//b/
9v/2//X/9f/1//X/9//3//f/9//1//X/9f/1//L/8v/y//H/8v/0//X/9v/0//P/8//z
//L/8v/y//L/9f/z//D/8P/w//D/8P/z//T/9f/2//j/+v/7//v/+////wAAAAD+//7/
/f/9//3//f/9//z//P/6//r/+//7//n/+f/6//r/+f/2//T/9P/z//P/8//z//L/8v/y
//T/9P/0//T/8f/x//H/8P/w//D/8P/w//D/8P/x//H/8P/v/+//7//v//D/8P/w/+7/
7v/u/+3/7//v/+//7//w//D/8v/x/+//7//w//H/8v/1//v/CQAdADUAVQB6AKAAvQDV
AOYA6QDVAKgAbgAvAPb/x/+m/5f/m/+l/7L/vf/F/83/1v/b/97/4//m/+f/6P/q/+r/
6v/q/+r/6v/r/+3/7v/v//H/8P/w//D/8f/v/+//7//v//H/8f/y//P/8f/y//L/8f/z
//P/9f/1//L/8v/y//L/8//0//b/9//3//b/9f/0//b/9//3//f/9//3//f/9//3//f/
9//4//r/+v/7//v/+f/6//r/+v/7//v/+//9//7//////wAA/v/+//7///8BAAIABAAE
AAUABQAIAAkACQAKAAoACgAOAA8AEAARABAAEwAUABUAFwAZABoAHQAfACAAIQAjACQA
JwAnACcAKAAqACsAKwApACkAKQApACwALQAvADAALwAuAC4ALQArACkAKAAoACkAJgAl
ACMAIQAeABsAFwAWABUAEgAQAA8ADgANAAwACAAKAAcAAwACAAIAAQAAAP7//v/+//7/
///+//3//f/7//v/+//7//v/+v/5//n/+v/6//n/+f/5//j/+P/4//r/+f/5//n/9//4
//j/+f/3//f/9f/3//n/+f/5//n/+v/6//r/+//6//v/+v/5//z//f/+/////v//////
///9//7//v/+//7/AAAAAAAA/v///////f8AAAEAAgADAAEAAgACAAIAAgABAP/////9
//7//////wEAAQABAP///////wAAAAAAAP///v/+/wEAAQD//////f/9//3//f/7//v/
+//7//z//P/8//z//P/8//z//P/+//7//v/+//3/+//6//r//P/8//z//P/7//v/+//7
//v/+//7//v/+f/5//n/+f/5//r/+//7//v//P/8//z//P/7//v/+//6//r/+v/6//n/
+f/4//j/9//3//b/9v/4//j/+P/5//n//P/6//b/+P/4//j/+P/4//j/+P/4//j/+v/7
//v//f8BAAIAAgAEAAQAAwADAAAA///+//z//v/8//z//f////3//f/+//7//f/6//j/
9v/1//X/9f/2//b/9//4//b/9v/2//b/8//z//P/8v/y//L/8v/y//L/8v/z//P/8v/x
//H/8f/x//L/8v/y//T/9P/0//P/9f/1//X/9f/y//L/8v/x//H/9f/0//P/8v/3/wUA
GQAxAEsAZwCOALIAxwDVAOAA0wCrAHYAPgAJANb/rf+c/6H/p/+x/7z/xf/L/9X/3v/j
/+b/5//m/+X/5//q/+v/7P/s/+z/7P/t/+3/7P/r/+v/7v/u/+7/7//v/+//7//v/+//
7//w//H/8f/y//L/8f/v/+//8f/x//H/8v/z//T/8v/y//P/8//2//b/9v/2//T/9f/1
//X/9f/1//X/9f/z//P/8//0//X/9v/4//n/9//4//j/+P/5//n/+f/7//7//////wAA
///+//3//f///wAAAgACAAMAAwAGAAcABwAIAAgACAAKAAsADAANAA8AEwAVABcAFwAZ
ABoAHQAbABwAHQAfACIAJQAlACUAJgAoACkAKQArACsAKwArACkAKQAqACoAKQAoACgA
JwAnACUAJAAkACMAIAAfAB0AHAAaABgAFQAQAA8ADAAKAAgABgAEAAIAAAAEAAMAAQD+
//7//f/8//j/+P/4//j/+f/4//f/9//3//f/9//3//X/9P/z//P/9f/2//b/9//3//b/
9v/2//P/8f/w/+//8P/y//P/9f/z//P/8f/z//P/8//z//P/9P/0//T/9f/1//f/9//3
//X/9f/1//X/9v/3//f/9//1//b/9v/2//f/+v/7//z/+v/7//v/+f/5//n/+f/5//n/
+v/6//r//P/7//n/+f/4//j/+P/3//n/+f/5//f/+f/5//r/+v/4//f/9v/2//n/+f/3
//f/9//3//f/9//2//X/9P/z//X/9v/3//j/9v/2//b/9v/0//T/9P/0//T/8//z//T/
9v/2//b/9v/z//P/8//z//L/8f/w/+//8P/x//L/8//y//L/8v/x//H/8v/y//L/9P/z
//P/8//y//L/8v/y//P/9f/y//L/8P/w//D/8P/w//D/8P/w//D/8v/0//X/9f/1//n/
+v/6//v//P/8//3//f/9//3//P/7//j/9//3//f/9f/1//b/+P/3//T/8v/w/+//7//v
//H/8P/w//D/8v/y//L/8v/w/+//7v/s/+n/6P/n/+b/6f/q/+z/7f/s/+v/6//r/+3/
7v/u/+7/7f/s/+v/6f/q/+v/7P/t//D/7v/s/+v/6f/p/+j/6f/q/+//+f8JAB8APwBh
AIYArgDRAOcA+AD9AN8AqABmACMA4v+r/4b/f/+H/5f/qv+3/7//yf/S/9P/1v/b/97/
3//j/+b/5//o/+r/6v/q/+v/7P/s/+z/7f/r/+r/6f/p/+z/7f/u/+//7v/t/+3/7f/t
/+7/7v/t/+//7//x//H/7v/u/+7/7v/v//D/8v/z//L/8v/y//L/8v/z//P/8//x//H/
8f/x//L/8//0//b/9P/0//X/9f/z//T/9P/0//b/9//4//v//P/9//3//v8AAAAAAAAB
AP7//v////7///8BAAYACQAIAAoACwAMAA4ADwAQABEAEgAVABYAFwAbAB0AHgAhAB8A
IAAhACMAJwArACwALQAsAC4ALwAvADEAMQAxADEALwAvADAAMAAtACwALAArACsAKQAo
ACgAKQAmACUAIwAhAB4AGwAXABQAEwAQAA4ADAAKAAgABgADAAYABAABAAAAAAD///7/
+v/6//r/+v/3//b/9f/1//X/9f/1//X/9//2//X/9f/2//b/9f/1//P/8v/y//L/9P/z
//P/8//z//T/9P/1//P/8//x//P/8f/x//H/8f/0//T/9P/1//f/+f/5//n/9//3//f/
9//6//v/+//7//n/+v/6//r//P/+//7//v8AAAEAAQD//////////////v/+//3//P/+
//3/+//7//v//P/9//3/+//7//v/+f/5//n/+v/6//z/+//6//r/+//7//n/+f/3//f/
9//3//n/+f/5//n/+P/4//j/+P/2//b/9v/2//f/+P/5//r/+f/3//b/9v/2//b/9v/2
//X/9f/1//X/9f/1//X/9f/1//X/9f/1//b/9v/2//X/9f/2//b/9v/2//X/9f/1//T/
9v/2//b/9v/2//r/+v/6//r/+P/6//v/+//9/wEAAgACAAAAAAD//////////////v8A
AP7//v////3/+//7//z//v/9//r/+P/4//f/9//3//n/+P/4//j/9v/2//b/9v/z//P/
8//y//T/9P/0//T/8v/y//P/8//0//P/8//z//P/9P/0//T/9P/0//T/8//z//P/8//z
//L/9P/2//f/8//z//b/+f/4//n/AwAZADMATQBtAJIAugDXAOcA8gDrAMkAkgBQABMA
3v+x/5j/l/+f/6v/uP/D/83/2f/g/+P/5P/n/+7/8f/v//D/7//u//D/8P/w//H/8P/w
//D/8f/y//L/8v/z//X/9f/1//X/8//z//T/9f/3//j/+P/3//X/9f/3//f/+P/4//j/
+P/2//b/9//3//b/9v/2//b/9//5//r/+//6//n/+P/3//j/+f/6//z/+v/6//v/+//7
//z//P/8//v/+//7//3///8BAAIABAACAAIAAgADAAMABAAGAAYAAwADAAYABwAKAAwA
DQAOABAAEQASABMAFAAXABgAGQAbAB0AHgAhAB8AIAAhACMAJAAnACcAJwAmACgAKQAp
ACsAKwArACsAKwArACwALAArACoAKgApACkAJwAmACYAJQAiACEAHwAeABwAGgAXABYA
FQASABAADQAKAAcABAACAAYABQADAAIAAgABAAAA/v/+//7//v////7//f/9//z/+//6
//n/+v/6//r/+//8//z/+//7//r/+P/3//b/+P/3//f/9//3//j/+P/5//n/+f/3//n/
+f/5//n/+f/6//r/+v/7//n/+//7//v/+//7//v/+//8//3//f/9//3//v/+//7//v8A
AAAAAAAAAAEAAQD///////////////8AAAAAAAAAAP///f/9////AAABAAEA////////
/f/9//3//v/+//7//f/8//z///////3//f/7//v/+//7//v/+//7//v/+v/6//r/+v/8
//z//P/8//z//P/8//z/+v/5//n/+v/8//z//P/8//n/+f/5//n/+//7//v/+//5//n/
+f/5//j/+P/4//f/+f/6//r/+v/4//f/9//3//r/+v/6//r/+//7//r/+v/9//v/+P/6
//v//P/9//7////+//3//P/+/wAAAQABAAAAAwADAAIAAgACAAEAAQADAAMAAwACAAIA
AAAAAAEAAQD/////AAAAAP///P/6//z/+//7//v/+//6//r/+v/4//j/+P/4//j/+f/6
//r/+f/4//f/9v/2//b/9//3//T/8//z//P/8//0//T/9P/1//b/9//3//X/9f/1//X/
9P/2//b/9f/1//X/9v/3//j/+f8BABUALwBLAGkAjACsAL8AzwDcANMArwB8AEIAEwDk
/7n/pP+n/6v/s//C/8v/0f/Z/+L/4f/k/+n/7P/t/+7/8P/w//D/8P/w//D/8f/y//L/
8v/z//T/9P/0//X/8v/x//D/7//x//H/8v/z//P/9P/0//P/8f/x//P/8//0//T/9P/0
//T/9P/1//X/9P/0//T/9P/0//X/9f/1//P/8//z//P/9P/1//b/+P/2//b/9//3//f/
+P/4//j/+f/5//n/+//6//v/+//8//z//P/8//3//f/+/wAAAAD9//3/AAABAAIABAAF
AAYACgALAAwADQAQABMAFAAVABYAFwAXABkAFwAYABkAGwAcAB8AHwAfACAAIgAjACMA
JQAlACUAJQAjACMAJAAkACUAJAAkACMAIQAfAB4AHgAfABwAGwAZABYAFAASAA8ADgAN
AAoACAAIAAYABAACAAEABAACAP//+//6//j/9v/2//b/9v/2//f/9v/1//X/8//z//P/
8//1//T/8//z//L/8v/x//H/8//y//L/8v/y//H/8f/x//P/9P/0//X/8//z//H/8//y
//H/8P/v//D/8P/w//H/8f/z//P/8//z//P/8//z//b/9//3//f/9//4//j/+P/2//j/
+P/4//j/+f/5//f/+v/7//z//f/7//r/+P/2//j/9//1//X/9f/2//f/9//5//n/+f/3
//f/9//4//j/9v/1//T/9P/3//f/9f/1//X/9f/1//X/9P/z//L/8f/y//L/8v/y//T/
9P/0//T/8//y//H/8P/x//H/8v/0//P/8v/x//D/7//v/+//7//x//H/8f/x/+//7//v
/+//8P/w//D/7//u/+7/7f/s/+3/7f/u/+//7v/u/+7/7v/x//H/8P/w//H/8f/w//D/
7v/u/+r/6v/s/+7/8P/y//X/9v/3//j/9v/4//n/+f/6////AQACAAQABAADAAMAAQAB
AAEAAAAAAP7//v///wEA/////wAAAgABAP7//P/8//v/+//7//j/9v/1//T/9P/0//T/
9P/y//H/8P/u/+7/7v/u/+7/7v/u/+//7//u/+3/7f/t/+3/7v/u/+7/8P/w//D/7//t
/+3/7f/t//D/7P/o/+3/7//r/+j/6//y//P/8//7/xEALQBLAGwAlAC3ANEA5gDvAOMA
vgB+ADsAAADJ/5r/h/+N/5n/pP+v/7v/xf/Q/9f/2v/d/+D/4f/k/+b/5v/m/+j/6P/o
/+n/6f/o/+f/5//p/+r/6//t/+3/7f/t/+3/6//r/+z/7f/t/+7/7v/t/+v/6//t/+3/
7v/u/+7/7v/w//D/8f/x//L/8v/y//L/8v/z//P/8//x//H/8f/x//H/8f/x//L/9P/0
//X/9f/z//T/9P/0//X/9f/1//f/+v/7//v//P/8//z//P/9//3//v8AAAAA/v/9////
//8DAAYACAAKAAsACwALAAsADgARABIAEwATABUAFgAZABcAGAAZABsAHwAjACQAJQAm
ACgAKQApACgAJwAmACUAJwAnACgAKAAnACYAJgAlACMAIQAgACAAHwAcABsAGQAaABgA
FgATAA4ADQAKAAgABwAGAAUABAD//wAA/P/3//n/+v/6//r/9v/2//b/9v/1//T/8//z
//L/8f/w/+//8P/w//D/8f/x//D/7v/t/+//7v/u/+7/7v/t/+3/7f/s/+z/6//r/+v/
6//p/+v/7v/v//D/8f/w//D/8P/x/+//8f/x//H/8v/z//T/9f/2//f/9//3//f/+P/4
//j/+P/6//r/+v/5//n/+P/1//f/9//3//f/+v/8//3//v/9//v/+P/3//n/+v/7//v/
+v/5//j/9f/1//X/9v/2//j/9//2//b/9v/1//L/8f/z//P/8//z//P/8//z//P/8v/y
//L/8v/y//L/8v/y//L/8v/y//L/9P/z//P/9P/y//L/8v/y//P/8//z//P/8v/x//D/
7//v/+//7//v/+//8P/x//H/8f/y//L/8v/w/+//7//v//L/8v/u//H/8v/z//T/9P/0
//T/9P/2//j/+f/5//f/+//8//z//P/8//v/+//9//3//f/8//v/+P/3//f/9f/z//P/
9P/3//f/9f/0//P/8f/w/+//7//u/+7/7v/u/+7/7v/u/+//7//v/+7/7f/s/+v/6v/r
/+z/7v/v/+z/6//r/+v/6//s/+z/7P/s/+z/7P/r/+n/6f/p/+n/7v/s/+j/6//t/+3/
6v/t/+7/8f/5/wsAJQBBAGMAigCyAM0A4wDyAPEA0wCcAFgAEwDa/6f/hv+D/5P/o/+s
/7X/v//L/9T/1//Y/93/4v/l/+T/5v/m/+b/5P/k/+T/5f/o/+j/6P/p/+z/7P/s/+3/
6v/p/+j/5//o/+n/6//t/+//8P/w/+//7v/t/+7/7f/u/+7/7v/u/+//8P/y//P/8v/y
//L/8v/y//P/8//z//P/8//z//P/8//z//P/9P/y//L/8//z//T/9v/3//j/9//3//f/
+f/6//v/+//8//r/+v/6//v//f/+/wAAAAABAAEABAAFAAQABgAHAAgACgALAAwADQAM
AA8AEAARABMAFQAWABkAGwAcAB0AHwAeACEAIQAhACQAJgAnACcAJwAnACcAJwAlACUA
JgAmACcAJgAmACUAJQAjACIAIgAfABwAGwAZABgAFgAUABEADgANAAoACAAGAAQAAgAA
AP//AgAAAP3/+v/6//n/+P/3//j/+f/6//f/9v/1//X/9//3//f/9//2//T/8v/x//T/
9P/z//P/9f/0//T/9P/y//H/8f/x//L/9P/1//f/9f/1//P/9f/3//f/9//3//b/9v/2
//f/9//5//n/+f/7//v/+//7//z//f/9//3///8AAAAAAAD+/wAAAAAAAAAAAQABAP//
/////////////wAAAAAAAAAA///9//3//f/+///////9//3//f/7//v/+//8//z//f/9
//3//v/+//3/+v/5//v/+//7//v/+//7//v/+//6//r/+v/6//r/+v/6//r/+v/6//r/
+v/6//n/+f/6//r/+v/6//r/+f/5//n/+f/5//n/+f/5//v/+//7//v//P/8//z/+//5
//r/+v/6//r/+f/5//n/+v/6//r/+v/5//n/+P/4//3//f/4//b/9v/4//j/+P/4//z/
/P/8//z//P/+/////////wMABAAEAAYABgAFAAUAAwADAAMAAgACAAAAAAABAAMAAQAB
AAIAAAD///z/+v/6//n/+f/5//v/+v/6//r/+v/6//r/+v/3//f/9//2//j/+P/4//j/
+v/6//v/+//4//f/9//3//f/+P/4//j/9v/2//b/9f/2//f/+P/5//j/9v/4//f/9//3
//j/+//8//3/AwAZAC8AQwBfAIYAqgDBANEA4ADjAMUAlABcACUA8v/J/67/p/+t/7f/
wv/H/8v/2f/g/+P/6P/v//T/8//z//T/8//y//T/9P/0//X/9v/2//b/9//2//b/9v/3
//f/9//3//f/+f/5//r/+//5//r/+v/5//v/+//9//3/+v/6//r/+v/4//j/+f/5//r/
+v/6//r/+v/7//v/+//9//3//f/9//v/+//7//z//v/+///////9//7//v/+////////
/wEAAAABAAEAAgACAAIAAgADAAUABgAIAAgABwAHAAoACwAKAAwADQAOABAAEQASABMA
EgAVABYAFwAbAB0AHgAhAB8AIAAhACMAJAAnACcAJwAmACgAKQApACsAKwArACsAKQAp
ACoAKgArACoAKgApACsAKQAoACgAKQAmACUAIwAhAB4AGwAXABUAFQATABIAEAAOAAwA
CgAHAAoACAAFAAIAAgABAAAAAAAAAAAAAAD///7//f/9///////////////+//3//f/+
//7//f/9//3//P/8//z//f/9//7////8//z/+//7//v/+//5//v//f/9//3//f/+//7/
/v//////AQABAAEA//////////8AAAEAAQABAAEAAgACAAIAAgAEAAQABAACAAMAAwAB
AAEAAQABAAEAAQACAAIAAgAEAAMAAQABAAAAAAAAAP//AQABAAEA////////AAAAAAAA
///+//7/AQABAP////////////////z/+//6//n/+v/6//r/+v/6//r/+v/6//n/+P/3
//b/+P/3//f/+P/4//j/+P/4//f/9//3//f/+f/5//n/+f/3//f/9//3//T/9P/0//P/
9f/2//b/9v/4//f/9//3//f/9v/1//T/9f/1//T/9P/z//P/8v/y//L/9v/0//T/9P/0
//j/+P/4//j/+v/8//3//f/8///////+/wAAAAD//////////////v/8//r/+v/7//v/
+f/5//r/+v/5//b/9P/2//X/9f/1//f/9v/2//b/9f/0//P/8v/y//P/9P/0//T/9P/0
//T/8//y//L/8f/y//H/8f/x//H/8v/y//L/8v/y//L/8f/x//H/8f/x/+7/9v/2//H/
8f/x//D/8//2//f/AQAZADUATQBpAJIAsgDDANEA1gDHAJsAZAAsAP3/0P+p/5j/nf+n
/7X/wP/J/9H/1//c/+X/6P/j/+L/5//q/+z/7P/s/+r/6v/q/+v/7v/u/+7/7//w//D/
8P/x/+//7//v/+//8f/x//L/8//x//L/8v/x//H/8f/z//P/8v/y//L/8v/y//L/8//z
//T/9P/0//T/9P/1//X/9f/3//f/9//3//f/9//3//j/+P/4//n/+f/3//j/+P/4//v/
+//7//3//P/9//3//v8AAAAAAAABAP//AAACAAIAAQABAAQABQAIAAoACwAMAAwADQAO
AA8AEgAVABYAFwAYABkAGQAbAB0AHgAfACEAIgAlACUAJQAkACYAJwAnACcAJwAnACcA
JwAnACgAKAAlACQAJAAjACMAIQAgACAAIQAeAB0AGwAcABoAGAAVABIAEQAOAAwACgAI
AAYABAADAAYABAABAP///v/8//r/+f/6//v//P/9//z/+//7//v/+//7//v/+v/4//b/
9f/4//j/9//3//f/9v/2//b/9P/z//P/8//2//j/+f/7//v/+//5//v/+//7//v/+//8
//z//P/9//z//f/8//v/+//7//v/+//+////////////AAAAAAAAAAACAAIAAgAEAAUA
BQADAAIAAQAAAP////8AAAAAAAAAAP///f/9//7/AAACAAMAAQABAAEA////////AAAA
AP7//f/8//z//f/9//v/+//8//3//v///////////////P/8//z//P/7//r/+f/4//r/
+v/6//r/+//7//z//v/8//z//P/8//n/+f/5//n/+//7//v/+//5//n/+f/5//j/+P/4
//f/9f/2//b/9v/4//f/9//3//j/+v/8//n/+P/3//b/+v/6//r/+v/8//7///////3/
AQACAAIAAQAAAP7//f/+////AAAAAAAA/v/+/////v/7//r/+v/8//v/+P/2//b/9f/1
//X/9f/0//T/9P/1//b/9//4//b/9f/0//L/9P/0//T/9P/2//b/9//3//T/8//z//P/
9f/2//b/9v/1//T/8//x//P/8//z//P/+v/6//T/9f/3//f/9v/7//z/+//9/w0AJQBB
AGMAigCyANUA8QAEAQUB7QDAAHwAMwD0/7v/lP+L/5v/q/+4/8H/x//R/9j/3f/k/+//
9P/x//D/8v/y//L/8v/y//L/8//1//b/9//5//j/+P/4//n/+//7//v/+//5//n/+v/7
//v//P/8//v/+//7//3//f/+//7//v/+//z//P/9//3///8AAAEAAgAAAAEAAQABAAMA
AwADAAMAAwADAAMABAACAAIAAwADAAUABgAGAAYABwAHAAcACQAKAAsACwAMAAwADAAM
AA0ADQAOABAAEAAQABEAFQAXABgAGgAbABwAHgAfACAAIQAkACcAKAApACsALQAuADEA
MwA0ADUANwA3ADkAOAA3ADYAOAA5ADkAOwA7ADsAOwA7ADsAPAA8AD0APAA8ADsAOgA3
ADUANAA1ADIAMQAvACwAKgAoACUAIgAhAB4AHAAaABgAFgAUABEAFAASAA8ADgAOAA0A
DAAJAAgABwAGAAYABgAGAAcABwAHAAcABwAHAAYABQAFAAYABgAFAAUAAwACAAIAAgAC
AAEAAQABAAEAAgACAAMABAAFAAQABwAHAAcABwAHAAgACAAIAAkACwANAA0ADQAPAA8A
DwAPAA4ADwAPAA8AEQASABIAEgARABIAEQAQABIAEwATABEAEgATABQAFQAVABYAFgAW
ABYAFQATABMAEgASABIAEQARABEAEQAPABEAEQASABIAEgARABAAEAATABMAEQARABEA
EQARABEAEQARABEAEQAQABAAEAAQABAAEAAQABAAEAAQABAAEAAQAA8ADwAQABAAEAAQ
ABAADwAPAA8ADwANAA0ADQANABAAEQASABMAEAAQABAADwARABIAEgASABIAEQARABEA
DgAOAAwADAAQABAAEAAQABAAEAAQABAAEAARABQAFgAXABUAGQAaABoAGgAaABkAGQAb
ABsAGwAaABoAGAAYABkAGQAXABcAGAAWABUAEgAQABAADwAPAA8AEQAQABAAEAAPAA4A
DQAMAAwADQAOAA4ADgAOAA4ADgAQABAAEQARAA4ADQANAA0ADQAOAA4ADgAQABAAEAAP
AA8ADwAPAA8AEAAQABIADwANAA8AEAAPABAAEwAZACkAQQBdAHsAogDIAOEA9QACAQEB
5wC4AHoAPwAKANn/uP+1/73/xf/U/+P/5f/p//b///8AAAMACAAJAAoADAAMAAwADAAM
AAwADQAMAAwADAANABAAEAAQABEAEQARABEAEQATABMAFAAVABMAFAAUABMAEQARABMA
EwATABQAFQAWABgAGAAZABkAGAAYABgAGAAYABkAGQAZABoAGwAcAB0AHAAbABoAGgAa
ABoAGwAbABwAHgAfACAAHwAfAB8AIQAgACEAIQAiACQAJAAkACUAJwAoACoAKgArAC0A
LgAvAA==
         </WaveFormData>
      </LeadData>
      <LeadData>
         <LeadByteCountTotal>10000</LeadByteCountTotal>
         <LeadTimeOffset>0</LeadTimeOffset>
         <LeadSampleCountTotal>5000</LeadSampleCountTotal>
         <LeadAmplitudeUnitsPerBit>4.88</LeadAmplitudeUnitsPerBit>
         <LeadAmplitudeUnits>��V</LeadAmplitudeUnits>
         <LeadHighLimit>2147483647</LeadHighLimit>
         <LeadLowLimit>268435456</LeadLowLimit>
         <LeadID>V6</LeadID>
         <LeadOffsetFirstSample>0</LeadOffsetFirstSample>
         <FirstSampleBaseline>0</FirstSampleBaseline>
         <LeadSampleSize>2</LeadSampleSize>
         <LeadOff>FALSE</LeadOff>
         <BaselineSway>FALSE</BaselineSway>
         <ExcessiveACNoise>FALSE</ExcessiveACNoise>
         <MuscleNoise>FALSE</MuscleNoise>
         <LeadDataCRC32>51718606</LeadDataCRC32>
         <WaveFormData>
DgAOAA4ADgAQABAAEAAQAA8ADgANAAwADAAMAAwADAAOAA4ADgAOAA0ADAALAAoACgAK
AAoACgAMAAwADAAMAAoACgAKAAoACwAMAA0ADgAMAAoACAAGAAgACAAIAAgABgAGAAYA
BgAGAAYABgAGAAYABgAGAAYACAAIAAgACAAGAAYABgAGAAYABwAHAAcABQAIAAkACQAL
AA0ADQANAA0ADQANAA0ADgAOAA0ADQANAAwADAANAAsACQAJAAkACAAGAAMAAQADAAIA
AgACAAAA/////wAAAgABAAEAAQADAAMAAwABAAEAAQABAAIAAQAAAP///v8AAAAAAAAA
AP7//v/+//7//P/8//v/+//+//7//P/+//7//P/8//3/AAAAAAAA/f/5//v/+/8EABMA
JQA2AEkAYgB+AI8AmQChAJ8AjQB0AFQALwAMAOv/0//L/9D/2f/e/9//4//o/+r/7v/z
//X/9P/1//b/9//4//b/9v/3//f/9//3//b/9f/2//b/9//4//n/+v/6//n/+P/4//n/
+v/6//r/+v/6//3//f/9//3//P/8//7//P/6//r//f/9//3//f/9//3/////////////
//////////3//f/+////AgACAAAA//8BAAEAAQABAAEAAwACAAAAAgACAAIAAgADAAQA
BAAEAAUABQAIAAgABQAFAAgACgAMAAwADQAPAA8ADwAOAA8AEQASABMAEwAWABgAGgAc
AB0AHQAeACAAIQAjACMAIwAkACYAJgAmACcAJwAmACYAKQAqACoAKgAqACoAKQApACsA
KwAqACkAJAAjACIAHgAeABwAGgAXABYAFQAUABMAEAAPAA4ADAAJAAgACAAGAAYABgAF
AAUAAwACAAIAAgAAAAAA/////wAAAAD///z///8AAP//AAD///7//f/8//r/+v/6//z/
/P/8//z//P/+//v/+//7//z//f/9//3//P/8//z//P/9//7//v/9////AQABAAAAAQAB
AAEAAQAAAAEAAQABAAQABAAEAAQAAgADAAUABgAGAAcABwAHAAUABQAFAAMAAwADAAQA
BAAEAAQABAAFAAcABgAGAAcABQAGAAYABAAEAAUABQAFAAUABQAEAAQAAwADAAIAAgAE
AAQAAgACAAMAAwADAAMAAwADAAMAAwADAAMAAwADAAIAAQAAAP////8AAAEAAgACAAIA
AwADAAIAAgACAAIABAADAAMABAAEAAEAAQADAAEAAQABAAEAAwADAAMAAwADAAIAAQAB
AAMAAgACAAMABAAEAAAAAAAAAAAAAAABAAMABAAFAAUACAAJAAkACQALAAsACwALAAsA
CwALAA4ADgANAA0ADQAMAAwADQANAAsACwALAA0ADAAKAAkABwAGAAYABgAGAAUABQAG
AAYABQAFAAUABQAFAAUAAwADAAMAAwAEAAQABAAEAAQABAAEAAQABAAEAAQABAAEAAIA
AgABAAEAAgACAAAAAgAEAAQABgAFAAQAAgACAAEAAQABAAMADgAbACcAOABRAGgAegCJ
AJcAnwCZAIkAcgBUADUAGAD7/+f/3//g/+X/6v/t//H/9v/6//z//f///wAAAAAAAAAA
AAAAAAAAAQABAAQABQAFAAUABQAEAAQABAADAAQABAADAAQABAAFAAYABgAGAAYABgAH
AAcABwAHAAYABgAIAAYACAAIAAsACwAKAAkACAAHAAcABwAHAAcACQAJAAkACQAJAAkA
CgALAAwADAAKAAkACwALAAsACwAKAA0ADQAMAA4ADgAOAA4ADgAOAA0ADAANAA0AEAAQ
AA8ADwASABQAEgASABMAFQAYABkAGQAbABsAHAAdAB0AHAAeACAAIgAjACMAJAAmACcA
KQApACkAKgAsACwALAAtAC0ALAAsAC4AMAAxADIAMgAyADEAMQAvAC8ALgAtAC0ALQAt
ACoAKAAmACQAIQAgAB8AHgAdAB0AHQAdABwAFwAWABYAFAAUABQAEwATABEAEAAQABAA
EAAQAA8ADwAQABAADwAMAA4ADgAMAAwADgAOAA4ADgAKAAoACgAMAAwADAAMAAwADgAL
AAsACwAKAAsACwALAAwADAAMAAwADQAOAA4ADQALAA0ADQAMAA4ADwAQABEAEAARABEA
EQAQABAAEAAQABAAEQATABQAEwATABIAEQATABMAEwARABEAEQASABIAEgASABIAEwAR
ABAAEAARABMAFAAUABIAEAARABEAEQARABEAEAAQABEAEQAQABAAEAAQAA4ADgANAA0A
DQANAA8ADwAPAA8ADwAPAA8ADwAPAA8ADwAPAAwADAAMAAwADAAMAA0ADQAMAAwADAAM
AAwACwALAAwADAAJAAkACwALAAsACwALAAsACwALAAsACwAKAAkACQAJAAgACAAJAAoA
CgAIAAgABwAHAAcABwAGAAYABwAIAAcACgAIAAYABgAGAAYABgAGAAcABwAHAAUACAAJ
AAkACwANAA0ADQALAAsACwALAAsACgAIAAcACQAIAAgACQAJAAcABwAHAAcABgAEAAMA
AwACAAIAAgACAAEAAQACAAIAAQABAAEAAAD///7/+//9//3//f/+//7//v/+//7//v/+
//7//v/+//7//v/+/wAAAAD//////v/+//z//v/+/wAA/v/7//z//v/8//v/+f/7/wMA
EgAhAC8APgBVAGwAeACDAI8AjQB/AGsAVAA6ABsA+v/l/93/3f/g/+P/5v/n/+v/8v/2
//b/9//z//T/9f/2//f/+P/4//j/+f/5//n/+f/4//f/+P/4//n/+v/7//z//P/7//r/
+v/7//z//P/8//z//P/8//v/+v/5//r/+v/8//r/+v/6//3//f/9//3//f/9//3//f/9
//3//f/9//3//f/7//v//P/9/wAAAAD+//3//////////////wEAAAD+////AAABAAIA
AgACAAEAAAABAAEABAAEAAMAAwAGAAgABgAGAAcACQAIAAkACQALAA0ADgAPAA8AEAAS
ABQAFgAVABUAFgAYABkAGwAbABsAGgAcABwAHAAfAB8AHgAeAB0AHgAeAB4AIAAgAB8A
HwAdAB0AHAAbABkAGQAZABYAFgAUABIADwANAAsACQAHAAMAAwADAAIAAAAAAAEAAAD+
//7//f/9//v/+v/6//r/+P/4//f/9//4//j/9//0//b/9v/0//T/9v/2//b/9v/2//b/
9v/4//f/9v/1//T/9f/z//T/9f/0//X/9f/1//b/9v/2//b/9v/2//X/8//0//f/+P/4
//f/9//3//f/9v/3//f/9//2//b/9v/2//j/+f/7//z/+//7//r/+f/5//n/+f/3//f/
9//4//j/+P/4//j/+f/2//T/8//z//X/9v/2//T/9v/3//f/9//1//X/9P/0//X/9f/0
//T/9P/0//L/8v/x//H/8f/x//H/8f/x//H/8f/x//H/8f/x//H/8f/x//D/8P/w//D/
7v/u/+//7//w//D/8P/w/+//7f/s/+z/7//t/+7/8f/w/+//7v/t/+z/6//q/+n/7P/s
/+z/7f/t/+z/7P/t/+7/8P/u/+7/7P/s/+z/7P/s/+z/7f/t/+3/7P/u/+7/7f/v//H/
8f/x//P/8//z//P/9P/0//P/8//y//D/7//v//H/7//v/+//7//u/+z/6//q/+j/5//m
/+f/5//o/+r/6v/p/+n/6f/o/+f/5v/j/+L/4f/g/+D/4v/i/+L/4v/j/+T/5f/m/+T/
5P/k/+T/4v/i/+H/4f/k/+T/4v/k/+T/5P/k/+P/4v/g/97/3//f/9//5f/w//v/DwAk
ADcAUABmAHcAhQCNAIEAawBQADAADQDq/8n/tf+x/7j/wf/G/8n/z//U/9T/1v/b/9v/
2v/b/9z/3f/e/+D/4P/h/+H/4v/j/+P/4//i/+D/3//e/+H/4v/i/+H/4P/g/+H/4v/i
/+L/4v/i/+P/4//j/+P/4v/i/+T/4v/i/+L/5f/l/+X/5f/l/+X/5f/l/+X/5f/l/+X/
5f/l/+f/5//o/+n/6P/o/+b/5f/l/+X/5f/l/+b/6f/p/+j/6P/o/+j/6P/p/+r/6v/q
/+f/5//q/+r/6v/r/+//8v/y//L/8//1//T/9f/1//f/9//4//n/+f/8//7/AAACAAEA
AQACAAQABwAJAAkACQAKAAwADAAMAA0ADQAMAAwADQAOAA4ADgAMAAwACwALAAsACwAK
AAkACQAJAAkABgAEAAIAAAD9//v/+f/3//X/9f/1//X/9P/v/+7/7v/s/+z/7P/r/+v/
5//m/+b/5v/m/+b/5f/l/+b/5v/l/+L/5P/k/+L/4v/k/+T/5P/k/+L/4v/i/+T/4v/i
/+L/4v/j/+H/4v/j/+L/4//j/+P/4v/i/+L/4v/j/+T/5P/j/+T/5//o/+j/5//n/+f/
5//o/+n/6f/p/+r/6v/q/+r/7P/t/+//8P/w//H/8f/x//H/8f/x/+//7f/t/+7/7v/u
/+7/7v/v/+3/7P/s/+3/7f/u/+7/7P/s/+3/7f/t/+7/7//v//D/7//v/+7/7v/s/+z/
6v/q/+3/7f/t/+3/7//v/+//7//t/+3/7f/t/+//7//v/+//7P/s/+z/7P/u/+7/7//v
/+7/7v/u/+7/7v/t/+3/7v/u/+v/6//t/+//7//v/+//7//v/+//7//x//D/7//v//H/
8P/w//D/8P/w//L/8//z//P/8//2//f/9//5//v/+//7//n/+f/5//n/+v/6//n/+f/7
//r/+v/7//n/9//3//f/+f/4//b/9f/z//L/8v/y//T/8//z//T/8v/x//H/8f/x//H/
8f/v//H/8f/x//L/8P/w//D/8P/y//L/8v/y//L/8v/y//L/9P/0//P/8//0//T/8v/0
//L/9P/2//f/8v/y//T/9f/z//H/9/8GABcAJQA2AEsAZgB4AIUAjwCRAIUAbwBSADQA
FwD2/9n/z//N/9L/1//a/+H/5//u/+7/7v/v//P/9v/1//T/8//y//L/8v/z//P/9P/1
//X/9f/1//T/9P/0//X/9v/2//X/9P/0//X/9v/4//j/+P/4//n/+f/5//n/+v/6//z/
+v/4//j/+//7//n/+f/5//n/+v/7//z//f/7//v/+//7//3//f/+/////v/+//z/+//8
//3//v////3////+//z///8AAAEAAgABAAIAAgACAAEAAQAEAAQAAQABAAQABgAGAAYA
BwAJAAgACQAJAAsADQAOAA8ADwASABQAFgAYABgAFwAXABgAGwAdAB0AHQAdAB4AHQAc
AB8AHwAeAB4AIQAiACIAIgAiACIAIQAhAB8AHwAeAB0AGwAbABsAGAAaABgAFgATABIA
EQAQAA8ADAALAAoACAAGAAYABwAGAAQABAADAAMAAwACAAIAAgACAAIAAQABAAAAAAD/
//z//f/+//3//v/+//7//v/+//r/+v/6//z//P/8//z//P/9//v//P/9//z//f/9//3/
/v/+//7//v///wAAAAD/////AQABAAAAAQABAAEAAQACAAMAAwADAAQABAAEAAQAAgAD
AAUABgAEAAUABQAFAAUABQAFAAMABQAFAAYABgACAAIAAgADAAUABAAEAAUAAwAEAAQA
AgAAAAEAAQABAAEAAQAAAAAAAwADAAIAAgACAAIAAAAAAAEAAQABAAEA//////////8B
AAEAAQABAAEAAQABAAEAAAAAAAAAAAACAAIAAwADAAAAAAAAAAAAAgABAAEAAgACAP//
//8BAP//////////AQABAAEAAQABAAAA/////wEAAAAAAAEAAgACAAAAAAADAAEA//8A
AAIAAgACAAIAAAABAAEAAQADAAYABwAHAAYABwAGAAUABwAHAAcABwAIAAgABwAHAAcA
BgAGAAcABwAFAAUABQAFAAQAAgABAAMAAgACAAIAAgABAAEAAgABAP///v/9//7///8A
AP///f/9//3//v/+//7//v/+//z//P/8//z//v/+//7//v8AAAAA//////7//v/8//7/
/P/+//7//f/+//z//P/7//v/+////wwAGwArAD4AUwBmAHIAfwCLAIsAfwBtAFQAPAAh
AAIA6f/f/93/3v/l/+r/6//v//T/9P/0//f/+//6//r/+v/6//r/+v/6//v/+//6//v/
+//7//3//P/8//z/+v/6//n/9//4//j/+f/6//j/+P/4//j/+f/5//n/+f/6//r//P/6
//j/+P/7//v/+//7//v/+//7//v/+//7//n/+f/5//n/+//7//z//f/8//z/+v/5//r/
+//8//3//P///////v/+//7//v/+//3//v/+//7//f/9/wAAAAD9//3/AAACAAIAAgAD
AAUABgAHAAcACQAKAAwADgAPAA8AEAARABIAEQARABIAFAAVABcAFwAXABgAGgAaABoA
HQAdABwAHAAbABwAHAAcAB4AHgAdAB0AGwAbABoAGQAXABcAFwAUABIAEAAOAAsACgAJ
AAgABwADAAMAAwACAAAAAAABAAAA/f/8//r/+f/5//j/+P/4//j/+P/3//f/9v/2//X/
8v/z//T/8//0//T/9P/0//T/9P/0//T/9v/0//T/9P/0//X/8//0//X/9P/1//X/9f/1
//T/8//y//P/9P/0//P/9f/3//f/9v/3//f/9//3//r/+//7//v/+//6//n/+P/4//n/
+//8//r/+//7//v//f/9//3/+//5//n/+v/6//j/+P/4//n/+f/4//j/+f/7//z//P/6
//r/+//7//v/+f/5//j/+P/5//n/+P/4//j/+P/2//b/9v/1//T/8//1//X/9f/1//X/
9f/1//X/8//z//P/8//0//T/9P/0//T/9P/1//X/8v/y//L/8v/0//P/8//0//T/8f/x
//P/8//z//P/8//y//H/8P/v//D/8P/w//H/8f/w//D/8f/y//L/8P/w//H/8f/x//H/
8P/w/+3/7P/t/+7/7//w//L/8//z//P/8v/0//T/8//1//f/9//3//f/9//3//f/9v/2
//X/9f/1//T/9P/1//f/9f/1//X/8//y//D/7//w//D/8f/y//H/7//u/+7/7v/t/+3/
7f/r/+v/6//p/+n/6f/p/+r/7P/s/+z/7P/q/+r/6v/q/+r/6v/q/+r/7P/s/+v/6//s
/+z/6v/s/+7/6v/m/+n/6v/m/+T/5f/p/+n/5//s//v/DQAeAC8ASABeAG8AfQCHAIcA
eQBeAD4AIQAEAN//x//B/8b/yf/K/83/0//a/97/4P/h/+H/4v/k/+T/5P/k/+b/5v/n
/+f/5//n/+b/5f/m/+b/5//o/+n/6v/q/+n/6P/o/+n/6v/q/+r/6v/q/+n/6f/p/+n/
6P/o/+r/6P/q/+r/7f/t/+3/7f/t/+3/7f/t/+3/7f/t/+3/7f/t/+3/7f/u/+//8P/w
/+7/7f/t/+3/7f/t/+z/7//v/+7/8P/w//D/8P/x//L/8v/y//H/8f/0//T/8f/x//T/
9v/2//b/9//5//j/+f/5//v//f/+///////+/wAAAgAEAAQAAwADAAQACAALAAwADQAO
ABAAEAAQAA8ADwAOAA4ADwAQABAAEAAOAA4ADQANAA0ADQAMAAsABwAHAAcABAAFAAQA
AwABAAEA///9//v/+f/5//n/+P/y//D/7//s/+3/7v/u/+//6//q/+r/6v/q/+r/6f/p
/+r/6v/p/+b/5//o/+f/6P/n/+b/5f/k/+T/5P/k/+b/5P/k/+T/5P/k/+H/4f/h/+D/
4f/h/+H/4//k/+X/5v/n/+j/6P/n/+f/6f/p/+j/6P/p/+r/6//s/+3/7f/t/+z/7P/s
/+z/6v/r/+3/7v/t/+3/7P/r/+v/6//r/+n/7P/t/+//8P/s/+z/7P/t/+3/7P/s/+3/
7P/s/+v/6P/o/+n/6f/p/+v/6//q/+r/6v/p/+f/5v/n/+j/5//o/+n/6f/p/+n/5//n
/+f/5//p/+n/6f/p/+f/5//n/+f/6P/o/+j/6P/o/+j/6f/p/+j/6P/o/+j/5v/l/+X/
5v/o/+X/5f/n/+n/6f/p/+n/5//n/+f/5//p/+j/5//n/+n/6v/m/+f/6P/p/+r/6v/r
/+v/6//t//D/8f/x//H/8//z//P/8f/x//H/8f/0//T/8//z//H/8P/w//H/8f/v/+//
7//w//D/7//v/+3/7P/s/+z/7P/r/+v/7P/s/+v/6//r/+3/7f/t/+v/6f/p/+n/6v/s
/+z/7P/s/+r/6v/q/+r/7P/s/+z/7P/u/+7/7f/t/+z/7P/q/+z/8P/u/+z/6//s/+r/
6v/r/+v/7f/x//z/CwAfADAASQBiAHQAfwCNAJMAiQB1AFYANAAVAPT/0//D/8n/0P/T
/9T/2f/h/+b/6P/o/+v/7//w//L/8v/y//L/8P/w//H/8f/y//P/8//z//T/9P/1//b/
9v/2//X/8//z//T/9v/4//r/+v/6//r/+f/5//n/+f/6//r//P/6//z//P//////////
//////////////////3//f/9//3//f/9//7///8AAAAA/v/9/wAAAQACAAMAAwAFAAQA
AgAEAAQABAAEAAMABAAEAAQABQAFAAgACAAJAAkADAAOAA0ADAAMAA0AEAARABEAEwAV
ABYAFwAXABYAGAAaABwAHwAfACAAIgAhACMAIwAjACQAJgAmACYAJwAnACYAJgAnACgA
KAAoACgAKAAnACcAKQApACgAJwAlACUAJQAiACAAHgAcABkAGgAZABgAFwATABMAEwAS
ABEAEAAQAA4ADAAMAAsACwAKAAoACwAMAAsACgAIAAcACQAKAAoACAAGAAYABAAEAAYA
BgAGAAYABQAGAAcACgAJAAgABwAGAAkABwAIAAkACAAJAAkACQAKAAoACgAKAAkACgAK
AAkACwANAA0ADAAMAA0ADgAPAA4ADwAPAA8AEAAQABAAEAAQABEAEwAUABIAEwATABMA
EwATABMAEQARABEAEgASABAAEAAQABEAEQAQABAAEQAPABAAEAAOAA4ADwAPAA8AEQAR
ABAAEAAQAA8ADQAMAA0ADgANAA4ADwAPAA8ADwANAA0ADQANAAsACwALAAsADQANAA0A
DQAMAAwADAAMAAwADAANAA0ADAAMAAwADAAMAAsACwAMAA4ACwALAA0ADwAPAA8ADwAN
AA0ADQANAA8ADgANAA0ADQAMAAwADQAMAAwACgAKAA8ADwANAAsADAAOAA4ADgAOABAA
EQARABEADwASABMAEwAVABcAFwAXABcAFwAXABcAFgAWABUAFQAVABQAFAAVABcAFQAV
ABUAFQAUABIAEQARABAAEAAQABAADwAPABAAEgARABEAEQAPAA8ADwANAA0ADQANAA4A
DwAQABEAEgARABAADwAOAA4ADgAOAA4ADgAOAA0ADQAQABAADgAQAA4ADgAOAA8ADAAM
AAwACwANAA0ADwAeACsANQBGAF0AcgCAAI0AmQChAJUAgwBuAFIANQAaAAEA8f/r//D/
8//y//X//f8AAAIABAAJAA0ADAAKAAoACgAKAAoACgALAAsADgAPAA8ADwANAAwADAAM
AAsADAAMAAsACwAMAA4AEAAOAA4ADgAOAA8ADwAPAA8ADgAOABAADgAMAAwADwAPAA8A
DwAPAA8AEQARABEAEQARABEAEQARAA8ADwAQABEAEgASABAADwARABEAEQARABAAEwAT
ABIAFAAUABQAFAATABQAFAAUABUAFQAYABgAFQAVABgAGgAYABgAGQAbABwAHQAdAB8A
HwAgACEAIQAiACQAJgAoACkAKQAqACwAKwAtAC0ALQAuADAAMAAwADEAMQAwADAALwAw
ADAAMAAyADIAMQAxADMAMwAyADEALwAvAC8ALAAqACgAJgAjACQAIwAiACEAHQAdAB0A
HAAbABoAGgAYABYAFgAVABUAEwASABIAEgAUABQAEwATABUAFgAWABQAFAAUABIAEgAS
ABIAEgASABIAEgASABQAFAAUABQAFAASAA8ADwAPABAAEQARABEAEgASABIAEgATABQA
FAATABMAFQAVABQAEwATABMAEwAUABUAFQAVABYAFgAWABYAFgAXABkAGgAZABkAGAAX
ABUAFQAVABMAEwATABQAFAATABQAFQAXABUAFAAUABUAFQAWABYAFAAUABUAFQAVABMA
EwASABIAFQAVABQAFAAUABQAEgASABIAEQAQAA8AEQARABEAEQAPAA8ADwAPAA0ADQAN
AA0ADAAMAAwADAAOAA4ADwAPAAwADAAMAAwADgANAA0ADgAMAAkACQALAAkACQAJAAkA
CwALAAsACwALAAoACQAJAAkACAAIAAkACgAKAAgACAAHAAcABwAHAAYACAAIAAgACAAI
AAgACQAJAAkACQAMAA0ADQAMAA0ADAALAA0ADQANAA0ADgAOAA0ADQALAAoACgALAAsA
CQAJAAkACQAIAAYABQAHAAYABgAGAAYABQAFAAYABQADAAIAAQADAAMAAwABAAMAAwAD
AAQAAgACAAIAAgACAAIAAgACAAIAAgACAAIAAgACAAEAAQAAAAAA/v8AAP7/BAAEAAEA
AAAAAP7///8BAP//BQAWACcAMQBAAFkAbgB4AIMAjQCJAHkAZQBMADQAGQD6/+P/3f/f
/+T/5//s/+3/7//0//r//P/3//X/+v/8//z//P/8//r/+v/7//v//P/9//3//f////7/
/v/+////AAAAAP//AAAAAAEAAgABAAAA///+/wEAAQABAAEA/v/+/wAA/v/8//z/////
////////////AQABAAEAAQABAAEAAQABAP////8AAAEAAgACAAAA//8BAAEAAQABAAAA
AwADAAIABAAEAAQABAADAAQABAAEAAMAAwAGAAYAAwADAAYACAAKAAoACwANAA4ADwAP
ABEAEQASABMAEwATABQAFQAWABkAGQAaABwAHQAfAB8AHwAfACAAHwAeACEAIQAgACAA
HwAgACAAIAAgACAAHwAfAB0AHQAcABsAGQAZABkAFgAYABYAFAARAA8ADQALAAkABwAH
AAcABgAFAAQABAACAP7//v/9//3//f/8//z//P/8//z/+//7//v//P/8//r/+P/4//b/
9v/4//j/+P/4//j/+P/4//r/+f/4//f/9v/5//f/+P/5//j/+f/5//n/+v/6//r/+v/7
//z//P/7//n/+//7//r/+//7//v/+//6//v/+//7//r/+v/6//r/+v/7//3//v/+////
//////3//f/9//v/+f/5//r/+v/6//r/+v/7//3//P/8//3/+//8//z/+v/4//n/+f/5
//n/+f/4//j/9//3//b/9v/3//j/9//4//f/9//3//f/9f/1//X/9f/z//P/8//z//T/
9f/2//f/9v/2//b/9v/0//T/9f/1//L/8v/y//L/9P/z//P/9P/2//P/8//1//P/8//z
//P/8f/x//H/8f/x//D/7//v//H/8v/0//P/8v/x//D/8P/x//H/8f/z//b/9//3//f/
+f/5//n/9v/1//T/8//1//b/9v/3//X/9P/0//X/8//x//H/8f/y//L/8f/x/+//7v/u
/+7/7v/t/+3/7v/w/+//7//v/+//7//v/+3/7f/t/+3/7v/u/+7/7v/u//D/8P/w//D/
7v/u/+7/7v/u/+7/7f/t//D/8P/u//D/9P/y//D/7//w//D/8P/x//P/8f/v//j/CQAZ
AC4ARQBeAHQAhwCTAJcAkwCDAGYARAAjAAAA3f/J/8v/1P/Z/9j/2//f/+T/6P/s//X/
9//0//T/9P/0//T/9v/2//f/9//6//v/+//7//v/+v/6//r//f/+//7//f/8//z//f/+
//7//v/+//7/AQABAAEAAQACAAIABAACAAIAAgAFAAUABQAFAAUABQAFAAUABQAFAAcA
BwAHAAcABQAFAAYABwAGAAYABAADAAYABwAIAAkACAALAAsACgAMAAwADAAMAA0ADgAO
AA4ADQANABAAEAARABEAFAAWABYAFgAXABkAGgAbABsAHQAeACAAIgAjACQAJgAoACoA
LQAtAC4AMAAvADEAMQAxADAAMgAyADIANQA1ADQANAA3ADgAOAA4ADoAOgA5ADkAOQA5
ADgANwA1ADUANQAyADIAMAAuACsAKwApACcAJQAjACMAIwAiACEAIAAgAB4AHgAeAB0A
HQAZABgAGAAYABoAGgAZABkAGQAaABoAGAAaABoAGAAYABoAGgAaABoAGAAYABgAGgAY
ABgAGAAYABkAFwAYABkAGgAbABsAGwAeAB4AHgAeAB8AIAAgAB8AIQAjACMAIgAiACMA
JAAlACYAJwAnACcAKgAqACoAKgApACkAKgAqACwALQAtAC0ALwAvAC8ALQAtAC0ALgAu
AC4ALgAuAC8ALQAsACwALQArACwALAAqACsALQAuAC8ALwAvAC4ALgAwADEAMQAyADQA
NAAyADIANQA1ADUANQA1ADUANQA1ADMAMwAzADMANAA1ADYANwA2ADYANgA2ADYANgA3
ADcANgA2ADYANgA2ADUANQA2ADkANwA4ADsAOQA5ADkAOQA7ADsAOwA7ADsAOgA5ADkA
OQA6ADoAOQA+AD0APAA7ADoAPAA9AD0APQA9AEAAQQBBAEMARQBFAEUARQBFAEUARQBI
AEgARwBHAEcARgBGAEcASQBHAEcARwBFAEQAQgBBAEMAQgBCAEIAQgBBAEEAQgBAAD8A
PwA/AEAAQQBCAEEAQQBBAEEAQgBEAEQARABEAEIAQgBCAEIARABEAEQARABGAEYARQBF
AEQARABCAEQARgBEAEYARwBGAEYARABDAEMARQBJAFIAYQBxAIAAmQCwAMAAzQDbAN8A
1wDFAKwAjgBzAFIAMwAlACMAJAAtADQAMwAzADwAQABCAEMARwBIAEoASgBKAEoASgBK
AEsASwBKAEsASwBLAE0ATABMAEwATQBOAE4ATQBNAE4AUABSAFIAUgBSAFIAUwBTAFMA
UwBUAFQAVgBUAFYAVgBZAFkAVwBXAFcAVwBXAFcAVwBXAFgAWQBaAFsAWQBZAFoAWwBc
AFwAWgBZAFsAXQBfAGEAYQBjAGIAYABgAGAAYABgAGEAYgBiAGIAYgBjAGcAaABrAGsA
bABuAA==
         </WaveFormData>
      </LeadData>
   </Waveform>
</RestingECG>
