# Supplementary material for: Detection of Left Atrial Enlargement Using a Convolutional Neural Network-Enabled Electrocardiogram
Source: Front Cardiovasc Med. 2020 Dec 17;7:609976. doi: 10.3389/fcvm.2020.609976 (PMC7773668; doi:10.3389/fcvm.2020.609976)
Supplement: Supplementary file 5 [file Data_Sheet_5.ZIP › normal4/1802036117_7632_00000024.XML]

<?xml version="1.0" encoding="Windows-1252"?>
<!DOCTYPE RestingECG SYSTEM "restecg.dtd">
<RestingECG>
   <PatientDemographics>
      <PatientID>1802036117</PatientID>
      <PatientAge>71</PatientAge>
      <AgeUnits>Years</AgeUnits>
      <Gender>Female</Gender>
      <PatientLastName>linjiexing</PatientLastName>
   </PatientDemographics>
   <TestDemographics>
      <DataType>Resting</DataType>
      <Site>1</Site>
      <AcquisitionDevice>MAC55</AcquisitionDevice>
      <Status>Unconfirmed</Status>
      <Priority>Normal</Priority>
      <AcquisitionTime>09:16:34</AcquisitionTime>
      <AcquisitionDate>08-11-2017</AcquisitionDate>
      <CartNumber>1</CartNumber>
      <AcquisitionSoftwareVersion>009C</AcquisitionSoftwareVersion>
      <XMLSourceVersion>MAC5000 v1.0</XMLSourceVersion>
   </TestDemographics>
   <RestingECGMeasurements>
      <VentricularRate>62</VentricularRate>
      <AtrialRate>62</AtrialRate>
      <PRInterval>148</PRInterval>
      <QRSDuration>90</QRSDuration>
      <QTInterval>446</QTInterval>
      <QTCorrected>452</QTCorrected>
      <PAxis>4</PAxis>
      <RAxis>50</RAxis>
      <TAxis>33</TAxis>
      <QRSCount>10</QRSCount>
      <QOnset>226</QOnset>
      <QOffset>271</QOffset>
      <POnset>152</POnset>
      <POffset>204</POffset>
      <TOffset>449</TOffset>
      <ECGSampleBase>500</ECGSampleBase>
      <ECGSampleExponent>0</ECGSampleExponent>
   </RestingECGMeasurements>
   <Diagnosis>
      <Modality>Resting</Modality>
         <StatementCount>2</StatementCount>
         <LabelText>12SL ��ϳ���</LabelText>
      <DiagnosisStatement>
         <StmtFlag>ENDSLINE</StmtFlag>
         <StmtText>�������</StmtText>
      </DiagnosisStatement>
      <DiagnosisStatement>
         <StmtFlag>ENDSLINE</StmtFlag>
         <StmtText>���� ECG</StmtText>
      </DiagnosisStatement>
   </Diagnosis>
   <Waveform>
      <WaveformType>Rhythm</WaveformType>
      <WaveformStartTime>0</WaveformStartTime>
      <NumberofLeads>8</NumberofLeads>
      <SampleType>CONTINUOUS_SAMPLES</SampleType>
      <SampleBase>500</SampleBase>
      <SampleExponent>0</SampleExponent>
      <HighPassFilter>16</HighPassFilter>
      <LowPassFilter>150</LowPassFilter>
      <ACFilter>NONE</ACFilter>
      <LeadData>
         <LeadByteCountTotal>10000</LeadByteCountTotal>
         <LeadTimeOffset>0</LeadTimeOffset>
         <LeadSampleCountTotal>5000</LeadSampleCountTotal>
         <LeadAmplitudeUnitsPerBit>4.88</LeadAmplitudeUnitsPerBit>
         <LeadAmplitudeUnits>��V</LeadAmplitudeUnits>
         <LeadHighLimit>2147483647</LeadHighLimit>
         <LeadLowLimit>268435456</LeadLowLimit>
         <LeadID>I</LeadID>
         <LeadOffsetFirstSample>0</LeadOffsetFirstSample>
         <FirstSampleBaseline>0</FirstSampleBaseline>
         <LeadSampleSize>2</LeadSampleSize>
         <LeadOff>FALSE</LeadOff>
         <BaselineSway>FALSE</BaselineSway>
         <ExcessiveACNoise>FALSE</ExcessiveACNoise>
         <MuscleNoise>FALSE</MuscleNoise>
         <LeadDataCRC32>1039205740</LeadDataCRC32>
         <WaveFormData>
JAAkACQAJAAmACYAJgAmACYAJgAmACYAKQAsAC8AMgAvAC4ALQAsAC4AMAAyADQANwA4
ADkAOgA6ADoAOgA6ADwAPgBAAEIAQABAAEAAQABCAEIAQgBCAEUARgBHAEgARgBEAEIA
QABCAEIAQgBCAD4APAA6ADgANwA2ADUANAAyADAALgAsACkAJgAjACAAHwAeAB0AHAAY
ABYAFAASABIAEgASABIAEAAOAAwACgAIAAgACAAIAAoACgAKAAoABwAGAAUABAAFAAYA
BwAIAAcABgAFAAQABAAEAAQABAAGAAYABgAGAAQAAgAAAP7///8AAAEAAgAAAAAAAAAA
AAEAAgADAAQAAgACAAIAAgAEAAQABAAEAAUABgAHAAgABwAGAAUABAAFAAYABwAIAAgA
CAAIAAgABgAGAAYABgAHAAgACQAKAAgACAAIAAgABQAEAAMAAgAFAAYABwAIAAUABAAD
AAIABAAEAAQABAAEAAQABAAEAAMAAgABAAAAAgAEAAYACAAGAAQAAgAAAAIAAgACAAIA
BAAEAAQABAACAAIAAgACAAMABAAFAAYABAACAAAA/v8BAAIAAwAEAAIAAgACAAIAAgAC
AAIAAgAEAAQABAAEAAIAAgACAAIABAAEAAQABAAGAAYABgAGAAYABgAGAAYABgAGAAcA
BwADAAMABAAFAAYACAAJAAoACgALAAwADAAKAAoADAAMAAsACwAMAAwACQAGAAgACAAM
AA8AEwAWABUAFAAQAA8ADwAPABMAEwAWABYAFgAWABMAFAARABAAEgATABAAEQASABIA
EAAOAAsACAAGAAEAAgADAAQABQAEAAMAAgACAAQAAwACAAIABQAHAAgACQAJAAgACAAG
AAcABwAJAAkAAwD+//7//v/9//v///8GAAsADQARABoAJwAzAEUAWQBkAGoAcQB3AHkA
dQBqAFoARwA1ACkAHwAUAAsACAACAAEABgANABUAGAAaABoAEwARABIAEgAQABEAGAAW
ABQAEwARABAADgAQABAADgAOABAAEAAPAA8ADwAPAA8AEAARABIAFQAUABEADwAOAA4A
DgANAA0AEQASABMAFAATABIAEQAQAA4ADgAOAA8AFAASABEAEAAPAA4ADgAOABEAEgAW
ABgAFwAVABQAEwAVABUAFQAWABYAFgAWABgAFwAXABYAFgAXABgAGwAcABkAGQAbABsA
HQAdAB4AHgAhACEAIAAgACMAIQAhACEAJgAmACcAKQApACkAKgArAC4ALwAyADUANAA0
ADQANAA0ADQANQA0ADQANQA2ADcANwA3ADgAOAA2ADcAOgA7ADkANgA3ADYANAAyADIA
MQAzADEALwAvAC0AKQAnACQAHwAdABoAGQAZABgAGAAVABEAEQAPAA4ACwAKAAsADAAJ
AAUAAgABAAEAAAD///7/+//7//r/+f/7//v/+//5//r//f/+//7/+v/3//T/8//z//X/
9//8//z/+//5//n/+P/4//f/9f/4//r/+//8//v/+v/5//r/+v/5//j/+P/5//r//f/+
//z/+f/7//v//f/8//z//P/8//7//v/+/wAAAAAAAAEA///9///////8//z//P/+////
AAACAAUAAwADAAQABAADAAMAAwADAAQABAAEAAQAAgADAAMAAwAEAAUABwAJAAcABQAD
AAMABQAFAAUAAwACAAAAAAAAAP7//v/+//3//v8AAAEAAgABAAAAAAD//wAA///+//7/
/v8AAAEAAQD///3//f/9//3//f/+//7/+//7//z//P/5//f/9v/0//b/+f/7//3/+v/5
//r/+f/5//r//P/9//v/+//+//7/AAAAAAAAAAACAAIAAwADAAUAAwAEAAQAAgAAAAAA
AAAAAAAAAAAAAAAAAAAAAAAAAAD+//7//v/+//z//P/8//z///8AAAEAAgABAAAAAAD/
//////8AAAEA//8AAAAAAAAAAAEAAgACAAQABAAGAAYAAwADAAQABAAFAAIABAAEAAMA
BQAIAAoADAAMAAkACQALAAsADwAPAA4ADgAOAA4ADwASABEAEgAOAA0ACAAHAAkACgAJ
AAgABgAEAAMA///8//v/+v/5//r/+//8//7//v/9//z//P/8//3//f/9/wAAAAABAAAA
/P/7//z/+/8BAPz//v/8//f/8//x//L/9/8BAAsAFAAdACkANwBDAEwAVgBfAGEAYwBn
AGQAVgA9ACUAFwAPAAQA/f/6//j/9//8/////f8AAAQABgAJAA0ADAAIAAwADQACAAAA
BAAFAAUABgAHAAoACwAKAAkACgAJAAcACQAJAAkACQALAAsACwANAAwACQAHAAYACgAK
AAkACQAIAAgACAAIAAgACAAIAAgACQAKAAsADQAPAAwACgAIAAoACgALAAwACgAKAA0A
DgAOAA0ADQANAA8ADwAPABAAEgASABIAFAASABMAEwAUABYAFgAYABgAFgAVABYAFQAV
ABUAFgAWABwAHQAdAB4AJQAjACMAIwAjACIAIgAjACQAJQAnACkAKwArAC0ALwAuAC4A
LgAuADAAMgA1ADYANAAzADIAMQAzADMANAA0ADQANQA4ADkANQAyADMAMgAxADAAMQAx
ADEALwAtAC0AKwAnACUAIgAgAB8AHQAdABkAGAAYABUAFQAVABMAEgANAAoACQAIAAgA
BQADAAMABAAEAAQABAACAAEA///9//////////3/+f/7//v/+v/7//v/+//9//n/+f/5
//z//v/9//v/+//5//r/+v/5//n/+v/6//r/+//8//3/AAD+//3//P/8//v/+v/7//r/
+//7/wAAAwACAAAA///+//7/AAAAAAAAAQACAAMABQAEAAEAAgABAAAAAAAAAAIA/v/+
////AQAAAAEAAwAEAAIAAQAAAP///P/8//z//P/+/wEAAwAFAAIA///9//v//f/9//3/
//8BAAEAAQD//////v///wAA/v/+//7//f/9//7//v/+//z//P/9//3//v/9//z//P/+
/wAAAQABAAEA/////////f/9//7//v//////AAAAAP///f/8//r//P/9//3//f/8//3/
AAABAP///v/+//3//f/9/wAAAAD///7//f/8//r/+v/7//v/+f/7/wAA/v/+//z//P/8
//z//v/+//7//v/8//z//P/8//7//v/+//7//v/+//7//v/8//z//P/8//z//P/8//z/
/P/8//z//P/8//z//P/8//7//v/+//7//v/+//7//v/+//7///////v/+//8//3//f/+
//7//v8AAAEAAgACAP///v////7///8BAAQABgAEAAAAAQAAAAMABQAIAAoACgAKAAcA
BwAGAAUACAAHAAsADAANAA4ACwAMAAkACAAJAAkABQAFAAcACAAHAAYAAgAAAP//+//9
//3//f/9//v/+//7//z/+v/5//j/+P/4//n/+f/5//v/+v/6//j/9//3//n/+f8BAAAA
+P/0/+//7f/x//b/+f///wkAEgAZACMANQBHAFYAXgBnAGsAbQBrAGoAXgBHADEAJwAb
AA4ABwAAAP7/AQAAAP//BQAQABAADAANAAsABgACAAIABQAIAAgACQAJAAgACAAHAAgA
BwAEAAUACAAJAAkACAAHAAYABQAFAAUABQAHAAkACQAKAAwACgAIAAUAAwAFAAYABwAI
AAYABgAGAAYACAAIAAgACQAOAAwACwAKAAkACAAIAAgACgAKAA0ADgAMAAsACwALAAwA
DQAOABAAEAAQABAAEgAPAA8ADgAOABEAEgAVABYAFQAVABcAFwAVABUAFgAWABsAGwAa
ABoAHgAbABoAGQAdAB4AIAAjACEAIQAiACMAIwAjACUAJwApACoAKwAsACsALAAuAC4A
LgAvADAAMQAxADEAMgAyAC0ALQAvAC8AMAAuADAAMAAtACoAKQAnACgAJwAmACcAJgAj
ACIAIAAdABsAGAAXABcAFgAWABMADwANAAkABgAEAAQABgAIAAQAAQD//////f/8//v/
+v/7//v/+v/5//f/9//3//X/9f/3//f/9v/0//P/8v/z//H/8f/x//T/9v/1//P/8//y
//L/8f/v//D/8v/z//T/8v/y//L/9P/0//P/8v/y//X/9v/5//r/9f/x//L/8f/0//T/
9f/2//j/+v/6//r/+P/2//T/8//2//X/+P/5//X/9P/z//T/9f/2//j/+//3//f/+P/4
//T/8//y//H/8//0//X/9v/0//X/9f/1//b/9f/1//X/9P/z//L/8//x//H/8f/v/+7/
7v/w//L/8f/w/+//7f/w//L/8//0//T/9P/1//X/8//x/+//7v/w//L/8//z//P/8f/x
//H/8f/x//L/8v/v/+//8P/w//H/8f/y//L/8v/z//P/8//u/+3/7v/t/+7/8P/z//X/
+P/7/wEABAAGAAgACgAMAA8AEAASABMAEQARABAADgAQABMAFAAVABYAFgAWABYAFgAY
ABgAGAAYABkAGgAbABwAGgAYABYAFAAYABoAHAAeAB0AHAAbABoAHAAeACAAIgAgACAA
IAAgABsAGAAVABIAFQAWABcAGQAbABkAGQAaABkAGQAaABoAHAAcAB0AHgAdABwAGwAc
ABwAGwAbABwAHAAbABgAGgAbAB0AIAAkACQAJAAkACEAHwAfAB8AIwAmACgAKQAqACkA
KAApACYAKAAnACcAIwAlACYAJgAkACAAHAAYABUAEgATABQAFQAUABMAEgARABMAFAAU
ABQAFAAWABcAFwAWABUAEwASABAADwAPABEAEQAPAAoADgAOAAcABwANABQAFQAVABsA
IgArADkASwBdAGgAbgB5AH8AfwB/AHgAagBZAEcAOQAvACQAGQAOAAwADwASABUAFwAa
ACAAIgAhAB8AHgAcABoAFQAYACAAHgAdABsAGgAZABoAGQAWABgAGgAaABkAFgAVABQA
EwAVABUAFQAXABkAFwAWABYAFwAWABQAEwAVABYAFwAYABcAFgAVABQAFQAWABcAGQAa
ABgAFwAWABYAFgAXABgAGAAYABsAHAAaABkAGQAZABsAGwAbABwAHQAeAB8AIgAhACEA
IAAgACIAIgAkACQAIQAhACMAIwAiACEAIQAgACcAJwAmACYAKQAnACcAJwAqACoAKwAt
AC4ALwAxADMANAAzADQANQA4ADgAOAA4ADYANgA3ADYAOAA5ADoAOwA9AD0APgA+ADsA
OwA9AD0AOgA4ADoAOgA6ADgAOAA3ADkANwA1ADUAMwAvAC0AKgApACcAJAAjACMAIgAi
AB8AGwAZABUAEgAQAA4ADgAOAAwACQAHAAcABQAEAAMAAgADAAMAAgABAP///f/7//f/
9//7//3//v/9//3//f////z/+//6//z//P/7//n/+f/3//j/+P/3//r//P/9//7//f/8
//v//P/+//3//P/8//r/+v/8//z/+//5//z//f////7//v/+//7/AAAAAAAA///+//3/
/f////3///////3//P/7//z//f/+/wAAAwD+//3//f/8//z//f/+/////v/+//7//v/8
//3//f/9//////8AAAEA/v/7//j/9//4//n/+v/5//f/9v/3//j/9//2//X/8//2//j/
+f/6//n/+P/4//f/9//3//f/+P/2//j/+f/5//n/9//3//f/+P/5//v//P/5//f/9v/0
//b/9//5//r/+P/5//n/+f/1//X/9//3//n/+v/8//3/+//5//r/+P/6//r/+v/6//z/
/P/9//3/8//1//j/+P/8//v/+v/5//j/9v/2//b/9v/4//j/+P/4//j/+P/4//j/9f/0
//P/8v/1//b/9//4//f/9v/1//T/9v/2//b/9v/0//T/9P/0//T/9f/1//P/9f/2//f/
9//4//j/+P/4//f/+P/4//j/+P/6//r/+f/7//z//P/7//j/+v/6//v//P/+/////v8A
AP3//f/9//z////+//7/AAAAAAAAAAADAAIAAwADAAIA/f/8//z//f/8//v/+v/3//X/
8P/v//H/8f/x//H/8//z//T/9P/y//D/7//w//H/8f/x//H/8P/w/+7/7f/r/+3/7f/t
//b/+P/y/+v/6f/n/+b/6//1////BgARABsAIwAvAD4ASgBTAFcAVwBbAFwATgAvABcA
CwABAPr/9f/w//L/9//4//X/8f/0//7/BgAHAAcACAAGAAYA///4//r/+//7//r/+v/7
//7////+//3//v/9//v//P/9//7////9//3//f///////f/8//z/AAAAAP////////7/
/f/8//3//v///wAA/v/+//7///8DAAIAAgACAAAAAAABAAIAAAAAAAMABAAGAAUABQAF
AAMAAwADAAQAAwACAAEAAgAEAAcACQAMAAgABgAGAAQABQAHAAsADQAMAAsACwAKAA0A
DQAMAAwAEgARABIAEwAVABQAFAAVABgAGQAbAB0AHgAdAB4AHwAeAB4AHgAeACIAJAAn
ACgAJgAlACQAIwAlACUAJgAmACMAIwAlACUAJgAkACYAJgAjACAAHwAdAB0AGwAZABkA
GgAXABYAFAATABEADgANAAkACAAIAAUABAAFAAQABAD+//r/+P/2//f/9f/0//X/8v/w
/+7/7P/t/+3/7P/r/+z/7f/u/+3/6P/p/+j/5v/o/+n/6v/t/+r/6f/o/+r/6v/p/+f/
5//p/+r/6v/p/+j/6P/n/+b/6f/q/+v/7v/s/+v/6v/q/+r/6v/s/+z/6//p/+z/7f/u
/+7/7//w/+//8P/v/+7/7v/u/+7/7//x/+//8f/x//D/8P/w//L/8P/w//H/8//x//H/
8v/y//H/8f/x//H/8P/w//D/8P/w//H/8f/x/+//7f/s/+v/7v/v//D/8//z//P/8//x
/+7/7P/s/+z/7v/u/+7/7f/r/+z/7P/s/+r/6v/r/+v/7P/r/+r/6v/q/+z/7f/t/+3/
6//r/+v/6f/p/+r/6v/q/+v/7f/u/+3/6//q/+j/6v/r/+v/6//r/+v/7f/t/+v/6v/q
/+n/6//r/+7/7v/u/+7/7v/u/+v/6v/q/+n/6//x/+7/6P/m/+n/6v/r/+z/7f/u/+//
8P/v/+7/7f/s/+z/7P/s/+z/6v/q/+r/6v/o/+j/6P/o/+n/6v/r/+z/6v/q/+r/6v/r
/+v/6f/p/+z/7f/t/+7/7f/s/+v/6//u//D/8v/0//T/8v/v/+3/8P/w/+//7P/x//L/
9P/3//j/+P/2//T/9P/1//b/9//5//f/9v/0//b/9v/2//j/9//4//j/+f/0//P/8//y
//H/8P/v/+7/7P/n/+b/5f/n/+f/5//n/+j/6v/r/+v/6v/q/+z/7f/t/+3/7f/s/+7/
7P/r/+v/7//x/+//7P/o/+T/4//l/+f/5v/t//n/AQAKABMAHQApADkAQgBKAFMAWwBf
AGEAXABIACsAGQAPAAEA9v/x/+7/7v/x//b/+f/3//b/+P/4//v/AQACAPz/9v/3//b/
7v/z//X/9v/4//f/+P/3//T/8v/0//T/8//1//X/9f/1//P/8//z//X/9v/1//X/9v/4
//j/9//3//f/9v/1//T/9//4//n/+v/3//b/9f/1//n/+P/4//j/9v/2//f/+P/2//b/
+f/6//3//f/+/////P/7//r/+v/6//r/+v/8//3///8AAAIA///+/////v///wEABQAH
AAQAAwADAAIACQAJAAgACAAQAA8AEAARABIAEAAPAA8AEgATABUAFwAYABcAGAAZABoA
GgAaABoAHAAeACEAIgAfAB8AHwAfACIAIwAlACYAIgAhACIAIQAiACAAIgAiACIAIAAg
AB8AHQAZABUAEwAUABMAFAAUABAADQAJAAcABQAEAAQAAQABAAEA///+//j/9v/2//b/
9v/z//H/8f/x//D/7//u/+v/6//q/+n/6//r/+v/6f/l/+f/5//m/+j/6f/q/+3/6f/n
/+X/5v/n/+f/5v/n/+X/5v/m/+X/5//o/+j/6P/o/+j/6P/q/+n/5//l/+T/5P/k/+b/
5v/n/+X/6P/p/+j/5v/l/+T/5//q/+v/7P/q/+r/6v/r/+v/6f/r/+v/6//s/+3/8P/s
/+r/6f/p/+n/6//u//D/7P/r/+r/6f/r/+z/7f/u/+z/7f/t/+3/6v/p/+n/6f/r/+v/
6//t/+v/6//r/+n/5//m/+f/6P/o/+j/6P/n/+X/5v/m/+b/6f/q/+z/7f/r/+n/5//m
/+b/6P/p/+n/6//p/+n/6f/p/+n/6v/q/+r/6//t/+7/6//p/+j/5v/k/+X/5f/l/+b/
5//q/+v/6f/o/+j/5//r/+j/5v/m/+b/5v/l/+T/4//i/+b/5//m/+f/5//n/+b/5v/n
/+j/6f/r/+z/7P/s/+z/6//q/+j/5//q/+z/7f/s/+7/7v/v//H/8f/y//H/8P/t/+3/
7f/t//H/8f/y//L/8//0//X/+P/z//L/8P/v/+3/7f/u/+7/6v/o/+b/5P/j/9//3//f
/+P/5f/n/+n/5//m/+T/4f/g/+D/4v/j/+X/5f/l/+T/5P/i/+H/4f/r/+n/7f/q/97/
2v/Z/9f/2f/i/+f/7f/3/wIACwATACMAMwBCAE4AUQBTAFsAWwBMADQAHQALAAEA/f/2
/+v/5v/o/+v/6P/r/+//8P/0//b/9//5//j/9P/y/+//7P/q/+7/7//v//D/8P/y//L/
8P/u//D/8P/v//L/8//0//X/8f/v/+3/7f/v/+//8P/y//P/8v/w/+//8v/y//L/8v/0
//T/9P/0//P/8v/x//H/9v/0//P/8v/y//L/8//0//T/9P/3//j/+P/3//f/9//1//X/
9f/2//f/+P/5//z/+//7//r/+v/8//z//v/+////AQAFAAcABQADAAIAAAAFAAUABAAE
AAoACQAKAAsACwAKAAoACwAOAA8AEQATABQAEwAUABUAGAAYABgAGAAZABoAHAAcABsA
GwAbABsAHgAfACEAIgAcABsAHAAbABsAGgAdAB4AHAAaABoAGQAZABcAFQAVABIADwAO
AAwABgADAP///f/+//7////9//r/+f/2//T/8f/w//H/8v/y/+//7f/t/+r/6P/m/+T/
5P/l/+X/5f/n/+f/5//l/+P/5f/l/+T/4//j/+P/5f/g/9//3v/g/+L/4//j/+X/5P/k
/+P/4f/j/+T/5P/k/+T/5P/k/+b/5f/j/+H/4P/h/+L/5f/m/+f/5f/o/+n/6P/m/+X/
5P/l/+j/6f/q/+r/6v/q/+v/7f/r/+3/7f/p/+j/5//o/+b/5v/n/+n/6f/p/+r/6v/n
/+f/5//n/+j/6P/o/+j/5//n/+b/5f/l/+X/5v/n/+f/5//n/+n/5v/l/+T/4f/i/+L/
5P/m/+b/5v/m/+X/5f/m/+b/5v/n/+j/6v/r/+n/5//l/+T/5v/o/+n/6f/p/+f/5//n
/+X/5f/m/+b/6P/p/+v/7P/r/+n/6P/m/+f/6f/q/+v/5//n/+n/6f/o/+j/6f/p/+n/
6f/s/+z/5P/m/+j/6P/q/+r/6v/q/+z/7P/s/+z/6//r/+n/6f/s/+3/7f/u/+z/6v/o
/+f/6//s/+3/7v/w//D/7//v//L/8v/x/+7/8P/w//H/8//1//b/9f/0//P/8//z//P/
9f/1//b/9v/2//b/9v/4//b/9v/1//X/8f/x//L/8v/w/+7/7P/q/+v/5//n/+f/5f/l
/+X/5f/n/+j/6P/n/+T/5P/m/+f/5//n/+f/5v/k/+L/4f/h/9//5f/n/+b/5P/g/93/
2//b/9z/4f/p//X/AAAPACEALQA1AD4ASABRAFUAWQBZAFIAPgAjABUADwD///D/6//m
/+T/5//w/+//6//w//b/9P/z//X/9P/u/+7/7//w/+z/7v/v/+//8P/w//L/8v/w//D/
8v/y//H/7//v/+//7//x//H/8f/z//D/7f/r/+r/7v/w//H/8//y//D/7v/s/+//8P/x
//L/8//0//X/9//5//b/9P/y//T/9P/1//b/9P/0//f/+P/6//n/+f/5//n/+f/5//r/
+f/4//f/+P/7//3//v8AAP///v////7//////wEAAQABAAEAAgACAAcABwAGAAYACQAH
AAcABwAMAAwADQAPAA0ADQAOAA8AEwATABUAFwAWABYAFgAWABkAGgAcABwAGgAZABgA
FwAcAB0AHwAgAB0AHQAfAB8AHQAaABsAGgAaABgAGAAXABUAEQANAAsADwAPABEAEgAO
AAsABwAFAP///P/6//X/9f/3//f/+P/z//D/7//u/+//7f/s/+3/7P/q/+j/5v/l/+X/
5P/j/+P/4//j/+H/3//h/+H/4P/f/9//3//h/+H/4f/h/+T/4//h/97/3f/h/+T/5v/n
/+P/4v/g/97/4f/i/+P/5v/o/+f/5v/m/+T/4v/i/+D/4f/h/+b/6f/n/+T/4v/g/+L/
5P/k/+T/5P/k/+T/5f/k/+H/4v/h/+P/5P/l/+j/5f/k/+T/5f/h/+H/4v/i/+P/4//j
/+P/5P/k/+T/5P/m/+f/5//n/+P/4f/g/9//4P/h/+L/5f/j/+P/4//h/+D/3v/e/97/
3//g/+H/4f/g/+D/3//e/+D/4P/h/+H/4P/f/97/3v/d/97/3v/d/97/3f/e/9//3v/d
/93/3P/d/93/3v/e/+H/4f/i/+L/3v/d/9v/2f/Z/9v/3//h/93/2v/Y/9X/2P/Z/93/
3v/g/+D/4P/g/93/3P/c/9v/3f/f/+L/4P/c/9v/2v/Z/9j/2v/c/97/4P/g/+D/4P/g
/97/3v/e/97/4P/g/+D/4P/h/+H/3//f/+H/4//k/+b/6P/o/+j/6f/s/+z/7P/s//D/
8P/v/+//7v/s/+n/5P/n/+j/6v/t/+//8P/v/+7/7P/t/+7/7//1//X/9v/2//T/8v/w
//D/8v/0//X/9//z//P/9P/0/+//7P/p/+b/6P/l/+b/5//k/+P/4v/h/+T/5v/n/+f/
4//i/+P/4//k/+X/5v/m/+b/5P/j/+P/5//h/93/4P/i/+T/4f/d/93/3v/h/+X/7//4
/wMACQATACUAOABAAEMARQBLAFEASgA6ACEACQAFAP//7v/l/+L/4v/l/+r/6f/p/+z/
7v/w//H/8//2//j/+P/1//T/9v/1//X/9P/0//H/8v/x/+7/7v/w//D/7//v/+//7//v
//L/8//0//f/9v/z//H/8P/z//T/9P/1//b/9v/2//b/9v/2//b/9v/4//j/+P/5//r/
9v/z//D/8v/0//f/+v/4//j/+//8//n/9//2//X/9//5//v//v/9//z/+//8//z//f/9
//7//v/+/wAAAAABAAEAAwADAAMAAwAEAAQABwAHAAYABgAMAAsADAANAA4ADgAPABEA
EgATABUAFwAZABkAGwAdAB0AHAAbABoAHQAeACAAIAAgACEAIgAjACIAIQAhACAAHgAf
ACIAIwAgAB4AIAAgAB8AHgAfAB8AHQAbABkAGQAXABMAEQAOAA0ADQAMAA0ACgAIAAcA
AwD//////f/8//n/+P/5//r/+v/3//X/9f/3//b/9f/0//D/7//t/+v/7v/v//D/7//t
/+//7//u/+v/6//r/+3/7P/t/+7/8v/v/+3/6v/p/+z/7v/v/+//7f/u/+7/7v/s/+z/
7P/u/+//7//v//D/8P/w//L/8v/z//H/9P/1//P/8v/y//L/8f/y//H/8P/z//T/9f/3
//X/8//1//X/9f/2//f/+v/3//b/9v/3//P/8//0//T/9P/1//b/9//1//T/8//y//L/
8//z//P/9P/z//P/8//0//X/9v/5//X/8//x/+3/7P/s/+7/8P/x//L/8//z//H/8v/y
//L/8f/w//D/7//v/+//7//w/+7/8P/x//H/8//x//H/8f/v/+//8P/w/+7/7f/t/+z/
7f/t/+7/7v/s/+3/7f/t/+v/6//t/+3/7v/u/+//7//u/+3/7//u/+//8P/x//L/8P/u
/+3/6//v//H/8P/u//D/7v/u/+7/7v/s/+z/7P/s/+7/7v/u/+7/7f/s/+v/6v/u//D/
8v/0//H/8P/v/+7/7f/s/+v/6v/s/+z/7P/s/+r/6v/q/+r/7P/u//D/8//w/+3/7P/s
/+v/6//s/+z/7f/u//D/8v/w//D/8P/y//X/9f/2//j/9v/z/+7/7v/v//H/9P/4//z/
/P/8//n/9v/1//T/9//5//r/+v/6//r/+v/8//r//P/7//v/9//5//r/+v/4//P/8P/t
/+v/6v/r/+z/7f/q/+n/6P/n/+r/6v/p/+j/6f/s/+7/7//u/+3/6//q/+n/6f/q/+3/
8f/r/+r/5v/e/9//4//j/+j/7//x//H/+v8LABkAJQAzAEAATgBbAFsAVwBbAFYARAAt
ABsAFwATAAQA9//y//L/7//q/+//+f/6//j/+P/3//n/+P/2//b/9//6//j/+P/3//X/
9P/y//T/9P/y//T/9v/2//X/9//3//f/9//2//X/9P/1//f/9f/0//T/9P/0//P/8//3
//j/+f/6//j/9v/0//L/8v/y//L/8//5//j/+P/4//b/9v/3//j/9//2//j/+P/6//n/
+f/5//v/+//7//z//P/8//z//v/8//v/+f/4//v//v8DAAYAAwABAAEA////////AAAA
AAcABwAGAAYACwAJAAkACQANAA4AEAATABIAEQARABEAFQAVABcAGQAYABgAGAAYABgA
GAAZABgAGQAbAB0AHwAgAB8AHwAeABsAGwAdAB0AHQAcAB8AIAAbABgAFwAVABgAFwAW
ABcAFAARABAADgALAAkABgAFAAUABAAEAAEA/f/7//f/9P/z//L/8//0//L/7//t/+3/
7f/s/+v/6v/r/+v/6v/p/+j/5//m/+P/4//l/+X/5P/h/+H/4f/j/+L/4//k/+j/6v/p
/+f/5//l/+T/4v/f/+H/4v/i/+L/4v/i/+L/5P/k/+P/4v/i/+T/5P/m/+b/5P/h/+P/
4//m/+b/5//o/+f/6P/n/+b/6P/o/+j/6f/p/+f/6f/p/+b/5v/m/+j/5v/m/+f/6f/n
/+f/6P/o/+n/6f/p/+n/5v/m/+b/5v/l/+X/5P/j/+X/5f/m/+f/5f/j/+H/4f/f/+X/
6//n/w==
         </WaveFormData>
      </LeadData>
      <LeadData>
         <LeadByteCountTotal>10000</LeadByteCountTotal>
         <LeadTimeOffset>0</LeadTimeOffset>
         <LeadSampleCountTotal>5000</LeadSampleCountTotal>
         <LeadAmplitudeUnitsPerBit>4.88</LeadAmplitudeUnitsPerBit>
         <LeadAmplitudeUnits>��V</LeadAmplitudeUnits>
         <LeadHighLimit>2147483647</LeadHighLimit>
         <LeadLowLimit>268435456</LeadLowLimit>
         <LeadID>II</LeadID>
         <LeadOffsetFirstSample>0</LeadOffsetFirstSample>
         <FirstSampleBaseline>0</FirstSampleBaseline>
         <LeadSampleSize>2</LeadSampleSize>
         <LeadOff>FALSE</LeadOff>
         <BaselineSway>FALSE</BaselineSway>
         <ExcessiveACNoise>FALSE</ExcessiveACNoise>
         <MuscleNoise>FALSE</MuscleNoise>
         <LeadDataCRC32>1238080797</LeadDataCRC32>
         <WaveFormData>
CAAIAAgACAAKAAoACgAKAAoACgAKAAoADAAOABAAEgAQABAAEAAQABIAFAAWABgAGgAa
ABoAGgAbABwAHQAeACEAIgAjACQAIgAiACIAIgAlACYAJwAoACoAKgAqACoAKAAoACgA
KAAqACoAKgAqACgAJgAkACIAIAAgACAAIAAcABoAGAAWABMAEgARABAADgAOAA4ADgAL
AAgABQACAAIAAgACAAIA///+//3//P/6//r/+v/6//r/+v/6//r/9//2//X/9P/1//b/
9//4//j/+P/4//j/9//2//X/9P/1//b/9//4//X/9P/z//L/9f/2//f/+P/3//b/9f/0
//b/9v/2//b/9v/2//b/9v/2//b/9v/2//f/+P/5//r/+f/4//f/9v/2//b/9v/2//j/
+P/4//j/9v/2//b/9v/3//j/+f/6//n/+P/3//b/9P/0//T/9P/1//b/9//4//X/9P/z
//L/9P/0//T/9P/0//T/9P/0//L/8v/y//L/8//0//X/9v/z//L/8f/w//H/8v/z//T/
8v/y//L/8v/0//T/9P/0//T/9P/0//T/8//y//H/8P/x//L/8//0//L/8v/y//L/8P/w
//D/8P/x//L/8//0//P/8v/x//D/8f/y//P/9P/y//L/8v/y//L/8v/y//L/8//0//X/
9f/y//L/8f/w//P/9P/1//j/9//4//r/+//7//v//f/9//3//P/8//3/+//2//H/6//s
//H/9////wIAAwACAAEAAAD8//n/+P/3//b/9f/0//P/8v/v/+3/8P/y//T/9f/3//b/
8//v//D/8P/x//H/8P/w//D/8P/w//H/7f/s/+3/7f/u/+//7v/u/+7/7v/u/+//8P/x
//H/8v/0//X/7f/p/+v/6P/n/+n/7//1//X/8P/s/+3/8//+/wkAGgAtAEoAaQB+AJAA
nACaAJEAiAB1AF8AUABDAC0AHQAUAAwABwAIAAgACQAQAAwAAAD9/wAAAgD///7/////
//3//f/9//3/+//6//n/+P/5//r/+//6//v/+//6//j/+v/6//r/+v/7//v/+f/8//r/
+P/4//j/+//9//7////7//n/9//1//j/+f/6//v/+v/6//r/+v/4//j/+P/4//r/+//8
//7//P/8//v/+f/7//z//P/9/wAAAAAAAAAA/v/+////AAABAAIABAAGAAUABAAEAAMA
BAAGAAcACAAJAAkACQAIAAcACAAIAAkADgAQABQAFwAWABYAFwATABUAFwAZABoAHQAd
AB4AIAAiAB4AHQAeACEAIgAkACYAJQAlACUAJAAnACcAJwAnACYAJQAmACUAIQAkACEA
IAAiACIAIQAiAB4AGgAXABYAFgAXABgAFAARABEAEQAPAAoACQAHAAUACAAHAAcACAAG
AAMAAQD+//3//v////7//f/9//3//f/8//r/+P/1//f/+f/7//3/+//5//f/9f/2//f/
+f/6//f/9//3//n/+f/2//X/9f/4//n/+f/6//r/+f/3//b/+f/5//j/+P/6//r/+//8
//v/+v/6//n/+v/7//z////9//z/+v/5//r/+//8//3/+//7//3/+//4//j/+P/6//3/
/v/+//7//f/9//z/+v/8//z/+//6//r//P/8//z/+//5//j/9v/5//r/+//8//n/+//3
//X/9v/3//n/+v/4//j/+f/5//f/9v/1//X/9//4//r/+//4//j/9//2//f/9//2//b/
9v/3//f/9//2//b/9//3//f/+P/6//v/9//1//X/8//1//T/9P/z//X/9f/2//b/9f/0
//P/8f/0//X/9v/3//b/9f/1//T/9f/0//X/9//1//X/9f/1//H/7//x//T/9v/2//b/
9v/2//X/9P/z//L/8//0//X/9v/1//T/8//y//H/8P/v/+7/8f/y//P/9P/z//L/8f/v
//L/9P/1//b/9P/0//T/9v/1//b/+P/5//v/+//9//3/+//6//r/+//8//r/+P/1//L/
8//1//n//f////////8BAP7//P/8//n/9v/z//D/8f/y//H/8f/w//D/8P/v//P/9P/z
//H/8v/y//P/8//x//D/7//u//H/8//w//D/8P/v/+//7//u/+7/7v/u/+7/7//w//H/
7//u/+7/7f/x/+//8f/s/+X/4//l/+n/7f/u//D/9f/9/wQACQAUACUAOgBVAHYAkgCi
AKoAqQCcAIcAaQBSAEkAPwArAB4AFgAPAAYABAADAAQABAAEAAcABgACAAMAAAD1//P/
9f/3//n/+//9//z/+//6//r/+v/6//j/+P/5//n/+P/6//r/+v/6//n/+f/3//r/+//6
//v//P/7//v/+v/5//v/+//7//v//f/9//3//f/8//z//P/8//7//v/+//7//f/9//3/
/v8BAAIAAgABAAEAAgACAAMAAwACAAEAAAADAAQABgAIAAUABAAEAAQABQAGAAgACQAJ
AAoACgAKAAwADQAOAA4AEAASABMAFQATABIAEwATABUAGAAcABsAGwAdAB8AIAAgAB8A
HwAgACQAIgAjACYAJQAkACQAJAAmACcAKAAoACkAKQApACkAJwAnACkAKQApACwAKQAo
ACUAJAAiACIAIgAgAB8AIAAeAB0AHAAWABMAEwATABEAEQARABAADwAMAAkABwAGAAYA
BQAFAAQAAgACAAIAAAD//////////wAAAAAAAP///v/9//z/+//9//3//f/9//v/+//8
//z/+v/5//j/+f/+//z//P/9//z/+//5//j/+v/7//v//P///////v/+//z//P/9//7/
//8AAAIAAwD///3/+//7//7/AAABAAMAAQABAAEAAQD/////AQD//wAAAAAAAAIAAQAA
AP7//P///wEAAgACAAAAAAD///7/+//8//v/+v/8//3///8AAP7//P/6//j/+v////7/
///9//3//v/+//z//P/9//3//v/+//7////7//r/+v/5//n/+v/6//r/+v/7//v//P/6
//v/+//7//z//P/9//3/+//6//r/+f/6//v//v////7//P/7//n/9//3//j/+P/5//r/
+//7//r/+f/4//f/+f/5//r/+v/6//j/+P/5//f/9//3//f/+//7//v/+v/4//b/9v/2
//b/9//4//n/+v/4//j/+P/4//j/+P/4//j/+v/6//r/+v/5//j/9//2//n/+v/7//z/
+//6//n/+P/2//b/9v/2//f/+P/5//r/+f/4//f/9v/3//j/+f/5//b/9v/1//T/9v/2
//b/+P/5//r//P/9//v/+//9//3/AAAAAAEAAwACAP7/+v/1//P/9f/4//3/AwAFAAUA
BQAEAAAA/f/8//3//P/7//r/9//2//P/8f/y//T/9v/3//r/+v/4//X/8//y//L/8f/z
//T/9f/2//T/9f/x//D/8f/x//L/8//0//T/9P/0//H/8f/x//H/8v/y//P/8//1//X/
7//s/+f/5//t/+//8f/0//T/8//1//7/CQAWACkARABlAIAAkACaAKAAmwCQAH8AbQBY
AEkAOQAnAB4AGAAPAAYACAAPABIAEAAKAAMA/v8AAAEAAAD//wEAAQABAAEAAQD+//z/
+v/4//v//P/9//z//f/9//z/+v/6//r/+v/6//3//f/7//7//f/6//n/+P/7//3//v//
//3//f/9//3/+//7//v/+//9//7///8AAP///v/9//z/////////AAD//wAAAAD//wEA
AgACAAMABAAEAAQABAACAAIAAwAEAAUABgAIAAoACAAIAAkACQAJAAoACgAKAA4ADwAQ
ABAAEAAQAA8ADwARABIAFQAXABYAGAAbABkAFwAZABsAHAAeAB8AIQAkACYAIgAhACIA
JQAmACgAKgApACkAKQAoACkAKQApACkAKwArAC0ALQAoACoAJgAkACYAJgAlACYAJQAi
ACAAIAAdAB0AHQAYABYAFwAYABcAEQAPAAwACQAMAAsACwAMAAkABwAGAAQABAAEAAQA
AgADAAMAAwADAAAA/v/8//n//P/9//7////+//3//P/7//n/+f/6//r//P/9//7/AQAB
APz/+f/3//z//f/9//7//v/9//v/+v/7//v/+v/6//v//P/+/wAA/v/8//v/+f/7//3/
//8DAAEAAAD+//3/+//7//v/+//8//3/AAD///z//P/8//7///8AAAAAAAD//////v/8
//z//P/7//r/+//+////AAD9//v/+v/4//v//P/9//7//f////v/+f/5//n/+v/6//z/
/P/9//3/+v/4//b/9f/2//j/+//9//r/+v/5//j/+f/5//j/+P/6//v/+//7//n/+P/4
//f/9//4//r/+//3//f/+f/5//n/+P/4//f/+v/7//3//v/6//j/9v/z//X/9//5//v/
+v/5//n/+P/4//b/9v/3//j/+f/6//v/9f/1//X/9P/2//f/+P/5//r/+f/4//f/9v/4
//j/+P/4//j/+P/4//j/9f/0//P/8v/1//b/9//4//f/9v/1//T/9f/2//f/+P/4//j/
+P/4//f/9v/1//T/9//4//n/+v/4//f/9//2//j/+P/4//j/+v/7//z//v/+//3//P/9
/wAAAQABAAIAAgABAP3/+f/3//X/9//6////AwAFAAUAAwADAAAA/v8BAAAA///+//v/
+v/5//b/9//3//j/+f/7//7//v/8//b/9P/z//P/9v/2//f/+P/1//X/9v/y//P/9P/0
//X/9f/2//b/9v/1//P/8v/x//L/8v/z//X/9f/v/+v/7//w/+v/5//v//X/9f/w//D/
8f/1//z/CQAaAC0ARABhAHgAjACaAJ4AmQCQAH8AZwBWAEkANQAhABgAEAAJAAgACgAL
AA4ADgAGAAMABAACAPn/9P/9/wcABQADAAEA///9//z/+//6//v//P/9//z/+//7//r/
+P/5//r/+//8//3//f/7//7//f/6//n/+P/6//3///8BAP7//f/8//v//f/9//3//f/8
//z//P/8//z//P/8//z//v///wAAAgAAAAAA///9////AAAAAAEAAwAEAAUABgAFAAQA
BAAEAAUABgAIAAoABwAGAAYABQAHAAgACAAIAAwADQAOAA4ADgAOAA0ADQARABIAFQAX
ABYAFgAXABMAFAAXABoAHAAfAB8AIAAiACQAIAAfACAAIQAiACQAJgAlACUAJQAkACUA
JQAlACUAJwAnACkAKQAlACgAJQAkACYAJgAlACYAJAAgAB0AHAAZABkAGQAUABIAEwAU
ABMADwANAAoABwAJAAcABgAGAAYABQAFAAQAAgACAAIAAAABAAEAAQABAP7//P/6//f/
+v/7//z//f/6//n/+P/3//j/+f/7//z/+f/5//n/+//6//b/9P/z//j/+f/5//r/+P/3
//X/9P/2//f/9//4//j/+P/5//r/+f/4//j/9//4//n/+v/9//v/+v/4//f/+f/5//n/
+f/7//v//f/7//j/+P/4//r//P/8//v/+v/5//n/+P/2//f/+P/4//j/+P/6//r/+v/5
//f/9v/0//f/+P/5//r/9v/3//L/7//y//P/9f/2//T/9P/1//X/9f/0//P/8//z//T/
9v/3//T/9P/z//L/8v/z//P/9P/y//P/8//z//L/8v/z//P/8//0//b/9//y//H/8v/x
//P/8v/y//H/8f/x//L/8v/w//D/8P/v//L/8//0//X/8//x//D/7v/x//D/8f/z//P/
8//z//P/7f/t/+//8P/0//T/9P/0//T/8//y//H/8P/w//D/8P/w//D/8P/w//D/7//u
/+3/7P/v//D/8f/y/+//7v/t/+z/7//w//H/8v/x//D/7//u//D/8P/v/+//8v/y//L/
8v/v/+7/7//v//P/9v/4//n/9//5//n/+f/6//r/+//7//j/9f/x/+//7v/w//T/9//8
//3//v////r/+P/4//b/9P/y//D/8P/y//D/7//v/+7/7//v//L/9P/y/+//7v/r/+v/
6v/o/+n/6v/r/+3/8f/u/+7/7v/q/+n/6P/o/+v/7P/t/+3/6//r/+v/6v/s/+3/7f/t
/+v/6//m/9//3f/f/+P/5f/q/+7/8f/1//z/AwAOAB0AMgBPAG4AhgCcAKoAqQCWAIUA
bwBYAEsAPwAtAB4AGAANAAQA/v///wYACgAGAAEAAAAAAP3/+v/3//X/9//3//f/9//4
//j/+P/4//X/9P/z//D/8//1//b/9v/2//b/9v/2//b/9f/y//T/9f/0//X/9v/1//X/
9P/z//T/9f/2//f/9v/1//T/8//2//b/9v/2//j/+P/4//j/9//3//f/+P/7//z//P/7
//r/+v/5//n/+P/4//j/+P/7//z//v8AAP///v/+//7///8AAAIAAwABAAIAAgACAAIA
AwAEAAQABgAIAAkACwALAAoACwALAA0AEAAUABMAEgATABQAFAAVABUAFgAYABwAGgAb
AB4AHQAcABwAHAAeAB8AIAAgACEAIQAhACEAIQAhACMAIwAjACYAIwAiACAAHgAbABoA
GwAaABoAHAAaABkAGAASAA8ADwAPAA0ACgAJAAcABQADAAEAAAAAAAIAAQABAAAA/f/8
//v/+P/5//n/+f/5//n/+P/3//X/8//z//P/8//0//X/9v/3//T/8//z//L/8f/x//H/
8//3//T/8//z//T/8//x//D/9P/1//X/9v/1//X/9P/0//b/9v/3//j/+P/4//n/+f/1
//X/9f/3//n/+v/6//v/+v/5//j/9//5//n/+//5//j/+P/4//r/+P/4//f/9v/4//n/
+f/4//b/9v/1//T/9v/4//j/+P/4//f/9//2//X/9P/z//L/9f/5//f/9//2//X/9f/0
//T/9P/1//X/9//2//X/9f/z//L/8v/x//L/9P/1//b/8//z//L/8v/y//P/8//z//T/
9P/1//X/8v/y//P/8//z//P/9f/1//X/9P/0//P/8//z//T/9P/0//T/9P/z//H/8f/x
//H/8v/z//X/9v/1//L/8f/x//H/8f/x//H/+f/5//X/7v/u/+//8P/x//L/9P/0//T/
9P/z//L/8f/w//L/8v/y//L/8v/y//L/8v/w//D/8P/w//H/8v/z//T/8f/w/+//7v/v
/+//8P/y//D/8P/w//D/7//w//D/8P/1//f/+P/5//r/+f/4//b/9//5//r/+P/z/+//
7f/v//D/9f/5//v//v///wAA/v/6//j/9P/w/+//7v/v//D/7v/t/+3/7v/u/+3/7//u
/+//7f/t/+7/7v/t/+v/6v/q/+r/6//t/+r/6v/q/+n/5//n/+j/6P/p/+r/6v/r/+r/
6f/n/+b/5f/p/+v/6f/n/+L/3f/Z/93/4//n/+j/6v/t//H/+v8BAA4AHwA+AGEAfACO
AJwAoACXAIYAcQBZAEQANwArAB0AEgAKAAUAAgD+//3//v/+//7/AQAAAPr/9f/2//X/
8//1//X/9f/1//X/9P/z//L/8P/w//D/7v/x//P/9P/0//P/8v/x//D/8v/z//L/9v/2
//T/9P/0//P/8//y//H/8//z//P/8//z//P/8//z//b/9v/2//b/9v/2//b/9v/2//X/
9P/0//j/+v/7//v/+P/4//f/9//5//r/+//8//z//P/9//7//f/8//z//P///wAAAgAD
AAIAAgABAAAABAAFAAYABgAJAAoACgALAAoACgAMAA0AEAASABUAEwATABUAFwAYABgA
FwAXABgAHgAcAB0AIAAeAB4AHwAgACEAIwAlACYAJgAlACQAIwAlACUAJwAnACUAKAAl
ACQAIgAgAB0AHAAdABwAHAAeABoAGQAYABIADwAPAA8ADQAMAAsACQAHAAUAAwACAAIA
AAD//////v/8//z//P/6//v/+//7//v/+//6//n/9//1//X/9f/1//f/9//3//f/8//z
//T/9P/1//X/9f/3//n/9v/1//X/9f/1//T/9P/2//f/9//4//j/9//1//T/9P/0//X/
9v/4//j/+f/5//b/9f/0//X/+f/6//r/+//6//n/+P/3//f/9//5//f/9//4//n//P/5
//j/9v/0//f/+f/6//r/+f/4//b/9P/2//j/+P/4//r/+f/5//j/9//2//X/9P/1//n/
9//3//X/9f/2//b/9P/0//X/9f/3//b/9f/1//P/8v/y//H/8v/0//X/9v/z//P/8v/y
//L/8//z//P/9P/0//X/9f/z//L/8v/x//D/8f/0//X/8//y//L/8f/x//H/8v/y//P/
9P/1//X/8v/x//D/7//1//T/8v/y//L/8v/x//D/7//u/+//7//w//L/8P/w//D/8P/y
//T/9f/2//r/+//7//v//P/7//r/+P/4//n/+f/2//X/8f/v//H/9f/7/wAAAwABAP//
/f/4//T/9P/y//D/8f/w//H/8v/u/+3/7f/u/+//7//y//L/8v/v/+7/7v/s/+v/6f/o
/+r/7P/v//P/7//u/+3/6//t/+3/7v/u/+7/7v/t/+3/6//r/+r/6v/v/+//7//v/+n/
5P/h/+H/5f/r/+3/7v/w//P/9//8/wcAFgAvAE4AbQCEAJgAoACaAI0AfABlAE8ASAA/
ACUAFQAWABAABQD+/wAAAwAGAAQAAAADAAQA/v/5//j/9f/z//X/9//5//v/+P/2//T/
8v/0//T/9P/y//X/9//4//j/9v/0//L/8P/z//X/9f/6//n/9v/1//T/9v/3//f/9//5
//n/+f/5//b/9f/0//P/9f/2//f/+P/4//j/+P/4//f/9//3//j/+//8//z/+//5//r/
+v/7//7//v/+//7//P/8//3//v/+//7///8AAAEAAgAEAAUABAAEAAMAAgAFAAcACQAK
AAoACgAJAAkACgAKAAwADQAQABIAFQATABAAEQASABIAFgAXABkAHAAfABwAHAAeABwA
HAAdAB4AIQAjACUAJgAlACMAIQAfACEAIwAnACkAJgAoACQAIgAhACAAHgAeAB0AGgAY
ABgAFAATABIADAAMAA0ADgANAAgABwAFAAMAAwABAAAAAAACAAEAAQAAAP3//P/7//j/
+v/7//z//f/7//r/+f/3//f/9//3//f/+P/5//r/+//3//X/9P/y//P/9f/3//v/+v/2
//T/8//3//f/9v/2//f/9//2//b/9v/1//P/8v/1//b/+P/6//f/9v/2//X/8//z//P/
9f/3//j/+P/5//j/9//2//X/+P/5//z/+//5//j/9//4//j/+P/3//b/9//5//r/+v/5
//j/9v/0//b/+P/4//j/9//1//T/8v/0//T/9P/0//b/+f/2//X/8v/x//H/8P/z//T/
9v/3//X/9P/z//P/9P/0//X/9f/1//b/9v/2//T/8//x//D/8v/z//P/8//y//L/8//z
//L/8v/z//P/8v/z//b/9//2//T/8//x//L/8//1//b/9v/2//b/9f/z//P/8//z//X/
9f/2//b/8v/w/+7/8P/y//L/8v/y//T/9P/0//T/9P/z//P/9P/0//T/9P/0//L/9P/1
//b/+v/7//v/+//7//v/+//6//j/+f/5//b/9f/x/+//8f/y//f/+//9//////////z/
+f/4//X/8v/y//D/8P/w/+//7//w//L/8P/v//H/8P/v/+3/7f/u/+3/7f/s/+z/7P/s
/+3/7//t/+7/7//v/+7/7f/t/+z/7f/u/+7/7//t/+3/7P/s/+n/6//t/+//7f/q/+X/
4//l/+n/6//q/+z/8f/5/wQADwAWACUAQgBhAHwAkgCeAKAAlQCEAG8AXQBMADkAJQAb
ABQADgAJAAYAAAD//wQAAgD8//3//v/8//v//v/7//n/9//3//f/9//4//j/+P/4//f/
9v/1//L/9f/3//j/+P/4//j/+P/4//b/9f/y//T/+P/4//r//P/4//f/9f/z//b/9//4
//n/+f/5//n/+f/4//j/+P/4//r/+v/6//r/+v/5//j/+P/6//z//f/9//3//v/+////
/v/8//r/+P/6//z///8CAAEAAAAAAAAAAQACAAQABQAFAAYABgAGAAYABwAIAAgACgAM
AA0ADwANAAwADQANABAAEgAVABMAFAAXABoAHAAcABsAGwAcACEAHgAeACAAHwAeAB4A
HgAhACMAJQAmACUAJQAlACUAIgAhACIAIQAhACYAJQAmACEAHgAaABgAGgAYABcAGAAX
ABcAFwASAAwACwAKAAcABwAHAAYABQAEAAEA///+/wEAAQACAAIA/v/+//7//P/5//n/
+f/5//r/+v/6//n/9v/1//T/8//0//X/9v/3//f/9//4//j/9v/1//T/9f/6//j/+P/5
//n/9//0//L/9v/3//f/+P/3//f/9v/2//b/9v/3//j/+f/6//z//f/5//f/9f/1//f/
+P/4//n/+f/5//n/+f/3//f/+f/3//f/+P/5//z/+f/4//b/9P/2//f/9//2//j/+P/3
//b/9P/2//b/9v/3//f/+P/4//X/9P/z//L/9P/3//T/8//0//X/9//4//X/9P/0//P/
9v/2//b/9//z//L/8v/x//P/9P/0//T/8//z//L/8v/w//H/8f/x//D/8P/x//H/7v/u
/+//7//u/+//8v/z//P/8v/y//H/7//v//D/8P/x//L/8//z//L/8f/w/+//8P/x//P/
9P/y//D/8P/x/+//7//v/+//8//z//f/9v/0//L/8P/u/+z/7v/w//L/9P/y//L/8v/y
//D/8P/w//D/8f/y//P/9P/x/+//7v/u/+//8P/x//L/8P/y//P/9P/0//X/9f/1//j/
+f/6//r/+P/5//n/9v/1//H/7//x//H/9f/4//n/+v/7//z/+v/6//r/+P/2//P/8P/v
/+7/7f/t/+7/8P/w/+//8f/w/+z/6f/o/+j/6v/r/+v/7P/r/+r/6v/r/+n/6v/r/+v/
6f/p/+r/6v/q/+r/6f/p/+r/6//r/+z/6//l/+X/5//n/+T/4f/h/+H/4f/j/+T/5v/p
//H/+v///w4AIwA0AEkAagCEAJgApgCpAJ4AiQBxAFwASwA7ACcAGgAWAA8ABAACAAMA
AgACAAIA/f/+/wAA+//6//3/+//4//f/9v/1//b/9v/2//b/+P/4//j/9v/2//X/8//w
//P/9P/1//b/9P/z//D/8v/0//T/9v/4//b/9//3//f/9f/1//X/9f/3//f/9//3//X/
9P/z//L/9f/2//f/+P/3//f/9//4//f/+P/4//f/+v/8//3////+//z/+v/4//v//P/+
/wAAAAAAAAEAAgABAAAAAAD//wIABAAFAAYABwAHAAcABgAJAAoACgALAAoACgAMAA0A
DgAQABMAEQATABUAFwAYABYAFQAVABYAGgAYABkAHAAeAB4AHwAgAB0AHQAdABwAIAAh
ACIAIwAhAB8AHwAdAB0AIgAhACIAHwAeABwAHAAZABYAFAAUABUAFQAVABAADAALAAoA
BwAHAAcABgAFAAUAAwACAAIAAQD///7//P/7//z//f/8//r/+f/4//f/+P/4//j/9//1
//X/9f/1//P/8//z//P/9P/1//f/+P/0//P/8v/z//b/9P/0//X/9f/1//T/9P/z//P/
8v/y//T/9f/1//b/9f/0//T/9P/1//b/+P/5//n/+f/5//v/+f/4//b/9f/5//v//f//
//3/+//7//f/+P/4//j/+v/4//j/9//2//b/9//3//b/+P/4//f/9v/1//b/9f/0//X/
9f/2//b/9v/2//b/9v/1//f/8//x//P/8//0//T/8v/y//P/8//0//T/9P/1//P/8v/y
//H/7//w//D/8P/w//H/8f/y//H/8f/w/+//7v/u/+//7//u/+7/7//v/+3/7f/v/+//
8f/w//D/7//s/+v/6//q/+v/7P/t/+3/6//r/+v/6//p/+n/6v/q/+3/7P/t/+//7v/t
/+z/6//t/+//7//s/+7/7f/s/+v/6v/s/+z/7P/s/+z/7P/s/+z/6//q/+n/6P/r/+z/
7f/u/+3/7P/r/+r/6v/q/+r/6v/s/+z/7P/s/+v/6v/p/+j/6f/q/+v/7P/q/+n/6f/o
/+r/6v/q/+r/7v/v//D/8v/y//H/8P/x//P/9f/2//j/9//1//D/6//p/+f/6f/s//H/
9f/3//f/9//3//T/8v/0//L/8P/u/+v/6v/p/+b/5f/l/+b/5//p/+z/7P/q/+b/5P/j
/+P/5P/k/+X/5v/k/+X/5//k/+b/5v/l/+X/5f/m/+b/5v/l/+P/4v/h/+L/4v/j/+X/
5f/j/+P/4f/c/9n/2//d/+P/5//m/+D/3//l//L///8KABsANgBXAHAAgACOAJQAjQB+
AG0AXQBMAD0AKwAZAA4ABgD5//b//P/9//7//P/4//n/9P/u/+v/7P/t/+//7f/t/+3/
7f/r/+r/6f/o/+n/6v/r/+r/6//r/+r/6P/m/+b/5v/m/+j/6f/o/+z/6//o/+f/5v/p
/+v/7P/t/+r/6f/o/+f/6f/p/+n/6f/s/+z/7P/s/+n/6P/n/+b/6v/r/+z/7v/s/+z/
6//p/+r/7P/t/+//8P/w//D/8P/v/+7/7v/u//D/8v/1//j/9v/0//P/8f/z//T/9P/0
//j/+f/6//r/+v/6//n/+f/7//z///8BAP//AAACAP//AQADAAUABgAHAAcACAAKAAsA
CAAIAAoADAAOABEAFAATABMAEwASABMAEwATABMAFAAVABgAGQAUABYAEgAQABIAEgAR
ABIAEAAMAAkACAAJAAkACQAEAAEAAQABAP//+v/5//f/9f/3//X/9P/0//P/8f/w/+7/
7v/u/+7/7P/r/+v/6//r/+r/6P/m/+P/5P/l/+b/5//l/+X/5f/l/+T/5f/n/+j/5v/l
/+T/5f/m/+L/4P/f/+T/5f/l/+b/5//n/+b/5v/l/+X/5P/k/+X/5v/o/+r/6f/o/+j/
5//o/+n/6v/t/+v/6v/o/+f/6f/p/+n/6f/r/+v/7f/r/+n/6P/n/+j/6f/q/+r/6v/p
/+n/6P/m/+j/6P/n/+b/6P/q/+r/6v/n/+X/5P/i/+T/5v/o/+r/6P/p/+T/4f/h/+f/
6v/m/w==
         </WaveFormData>
      </LeadData>
      <LeadData>
         <LeadByteCountTotal>10000</LeadByteCountTotal>
         <LeadTimeOffset>0</LeadTimeOffset>
         <LeadSampleCountTotal>5000</LeadSampleCountTotal>
         <LeadAmplitudeUnitsPerBit>4.88</LeadAmplitudeUnitsPerBit>
         <LeadAmplitudeUnits>��V</LeadAmplitudeUnits>
         <LeadHighLimit>2147483647</LeadHighLimit>
         <LeadLowLimit>268435456</LeadLowLimit>
         <LeadID>V1</LeadID>
         <LeadOffsetFirstSample>0</LeadOffsetFirstSample>
         <FirstSampleBaseline>0</FirstSampleBaseline>
         <LeadSampleSize>2</LeadSampleSize>
         <LeadOff>FALSE</LeadOff>
         <BaselineSway>FALSE</BaselineSway>
         <ExcessiveACNoise>FALSE</ExcessiveACNoise>
         <MuscleNoise>FALSE</MuscleNoise>
         <LeadDataCRC32>1396729981</LeadDataCRC32>
         <WaveFormData>
+P/4//j/+P/2//b/9v/2//X/9P/z//L/7//u/+3/7P/q/+r/6v/q/+j/5v/k/+L/3//e
/93/3P/b/9r/2f/Y/9X/1P/T/9L/0P/Q/9D/0P/P/87/zf/M/8r/yv/K/8r/yP/I/8j/
yP/G/8b/xv/G/8j/yv/M/87/0f/S/9P/1P/Y/9r/3P/e/+L/5P/m/+j/6//s/+3/7v/y
//T/9v/4//n/+v/7//z///8AAAEAAgAEAAQABAAEAAQABAAEAAQABgAGAAYABgAGAAYA
BgAGAAgACAAIAAgABgAGAAYABgAGAAYABgAGAAgACAAIAAgABgAGAAYABgAGAAYABgAG
AAYABgAGAAYABAAEAAQABAAGAAYABgAGAAUABAADAAIAAgACAAIAAgACAAIAAgACAAAA
AAAAAAAAAQACAAMABAACAAIAAgACAAIAAgACAAIABAAEAAQABAACAAIAAgACAAMABAAF
AAYABAAEAAQABAAGAAYABgAGAAgACAAIAAgABgAGAAYABgAIAAgACAAIAAgACAAIAAgA
CAAIAAgACAAKAAoACgAKAAkACAAHAAYABwAIAAkACgAIAAgACAAIAAgACAAIAAgACgAK
AAoACgAKAAoACgAKAAoACgAKAAoACAAIAAgACAAIAAgACAAIAAgACAAIAAgACAAIAAgA
CAAKAAoACgAKAAgACAAIAAgACgAKAAwADAAPAA8AEQASABEAEAAPAA8AEgASABEAEQAO
AA0ACgAHAAYABgADAAEAAQD///////8BAAAAAAAAAAMABAAEAAQAAwADAAIAAQAFAAUA
BQAGAAgACQAKAAwACwAKAAkACAAKAAoACgAKAAoACgAKAAoACgAKAAoACgAKAAoACgAL
AAkACQAJAAkACwAOABMAGAAcAB4AHAAYABUAFwAgACwAQABZAGwAcwB4AHgAZwA6APX/
uP+O/3n/bP9d/0v/RP9M/1r/a/95/4n/n/+w/7z/yP/R/9f/3v/l/+3/8v/3//b/9f/3
//r/+//9////AAABAAIAAwABAAMAAwADAAQABQAGAAgABwAGAAUABAAGAAYABwAHAAgA
CAAIAAkABwAHAAcABwAGAAYABgAGAAgACAAHAAcABwAHAAcABwAHAAcABwAHAAYABQAD
AAEAAwADAAMAAwAAAAAAAAD//wEAAQAAAAAA//////7//v/7//v/+//5//j/+P/4//f/
+f/3//b/9f/0//P/8v/x//D/8P/u/+7/7P/q/+j/5v/m/+T/5f/j/9//3//e/93/2//a
/9n/1//X/9f/1v/W/9T/1P/T/9L/0f/R/8//zf/P/8//z//P/83/zf/N/87/0P/Q/9D/
0v/U/9T/1f/X/9n/2v/c/9//4//n/+r/7f/t/+//8//2//n/+v/8//////8BAAQABAAH
AAoACwAMAAwADQANAA4ADwAPAA8ADwARABEAEQASABMAEgARABAAEQARABEAEQAQABAA
EAAQABAAEAAQABAAEgASABIAEgARABAADwANAA8ADwAOAA4ADgAOAA4ADgAMAAsACwAL
AA0ADQAMAAwACQAJAAkACQAJAAoACwALAAkACgAKAAoACgAKAAoACAAKAAkACQALAAkA
CQAIAAgACgAKAAkACQAHAAgACAAIAAgACAAJAAkACQAIAAgACAAIAAgABwAGAAgACAAI
AAgABgAGAAcACAAHAAcACAAIAAkACgALAAwADAALAAoACQALAAsACwALAAsADAAMAAwA
CgAKAAoACgAMAAwADAAMAAsACgAJAAkACgAKAAsADAAMAAwADAAMAAoACgAKAAsACwAL
AAsACwAJAAkACQAJAAsACgAKAAkABwAIAAgACAAKAAoACgAJAAkACgAIAAgACgAIAAgA
CAAIAAgACAAIAAgACAAIAAgACAAIAAgACAAIAAgACAAIAAgACAAIAAgACAAIAAgACAAI
AAgACAAIAAgABgAGAAYABgAIAAgACgAKAAsACwANAA4AEAAQABAAEQAQABAADwAPABEA
EQAPAA0ACgAKAAcABQADAAEAAQABAAMAAgACAAIAAwAEAAQABAAGAAcABwAHAAcABwAH
AAgABgAHAAgACgALAAwADQAOAAwADAAMAAwADgAOAA4ADgAOAA4ADgAOAAwADAAMAA0A
DwAPAA8ADwANAA4AEQAWABwAIgAiACAAHwAbAB4AKAA4AEsAYgBzAHwAfABzAF4AMwD4
/8b/pf+Y/4//e/9m/2D/aP9z/3n/hf+T/6b/uP/E/8//1f/c/+X/6//u//P/9v/3//f/
+//7//z//f/8//3//v///wEAAwADAAMAAQABAAEAAgACAAIAAgACAAQABAAFAAUAAgAC
AAIAAwAFAAUABQAFAAIAAgACAAIAAgACAAEAAQD///////////3//f/9//3///////7/
/f/7//v/+//7//z//P/8//v/+f/5//j/+P/3//f/9v/2//X/9f/1//P/8v/y//L/8f/v
/+3/7P/r/+z/6//q/+n/5v/m/+T/5P/l/+T/4//i/9//3P/c/9n/1//X/9b/1f/V/9T/
0//R/87/zf/L/8r/zP/M/8v/yv/J/8n/x//F/8X/xf/F/8X/xf/F/8X/xv/E/8T/xP/G
/8j/yP/J/8v/zf/O/9D/0//W/9n/2//d/9//4f/l/+j/6//s/+7/8f/z//X/+P/4//n/
/P/9//7//f///wAAAgAFAAUABQAFAAUABQAFAAYACgAKAAoACgAJAAkACQAJAAoACgAK
AAoACgAKAAoACgAIAAgACAAIAAgACAAIAAcABwAHAAYABgAGAAYABgAGAAYABQAFAAUA
AwADAAIAAgABAAEAAQABAAEAAgADAAMAAgACAAEAAAACAAIAAgAAAP7//f/9////AQAB
AAAAAAD+//7//f/9////AAAAAAAA/v/+//////8BAAAAAAAAAAEAAgACAAIAAgACAAIA
AgAAAAAAAQACAAMAAwAEAAQABAAEAAQABAAHAAcABwAHAAcABwAHAAcACQAKAAoACgAI
AAgACAAIAAgACAAIAAgACgAKAAoACwALAAoACgAKAAoACgAKAAoACgAKAAoACwAJAAkA
CQAJAAsACwALAAsACwAKAAoACQALAAwADAAMAAwADAAMAAsADQAMAAoACgAMAAwADAAM
AAwACgAKAAoACgALAAwADQAOAAwADAAMAAwACgAKAAoACgAMAAwADAAMAAwADAAMAAwA
DAAMAAwADAAMAAwADAAMAAoACgAKAAoACgAKAAoACgAIAAgACAAIAAgACAAIAAgACAAI
AAgACAAIAAgACgAKAA0ADQAPABAADgAOAA4ADwAQABAADwAPABEAEQAPAA0ADAAMAAkA
BwAFAAMAAwADAAEAAAAAAAAAAwAEAAQABAAEAAUABQAFAAUABQAFAAYABgAHAAgACgAK
AAoACgAKAAoACgAKAAoACgAKAAoACgAKAAoACgAKAAoACgAKAAsACQAJAAkACQALAA4A
EQAYAB4AJAAiABwAGQAbACAALAA+AFcAbgB7AHwAegBtAEQAAwDC/5D/ef9s/1//S/9A
/0L/UP9h/2//f/+V/6r/uv/C/8v/1f/c/+H/5//u//P/9P/1//n/+f/5//r/+//+////
AAABAAAAAQAAAP//AQABAAEAAgAEAAQABAAEAAMAAgACAAEAAQACAAMABQADAAMAAwAD
AAIAAgACAAIAAgACAAEAAQABAAEAAQABAAMAAwADAAMAAQABAAAA/////////////wAA
AAAAAP///f/9//z//P/9//3//P/8//n/+f/5//f/+P/4//j/9//3//X/9P/z//D/7//u
/+3/6//s/+v/7P/r/+r/6f/o/+f/5P/k/+H/3//f/97/3f/Z/9j/1//V/9X/1f/U/9T/
0v/S/9H/0P/R/9H/z//N/8//z//P/8//zv/N/8z/zP/M/8z/zP/O/87/zv/P/9H/0//U
/9b/2f/b/9//4v/l/+X/5//r/+7/8f/y//T/9//5//v//v/+////AgADAAQABQAHAAgA
CgAJAAkACQAJAAsACwALAAwADgAOAA4ADgAPAA8ADwAPABAAEAAQABAADgAOAA4ADgAQ
ABAAEAAQAA4ADgAOAA0ADwAPAA4ADgAOAA4ADgAOAA0ACwAKAAkACgALAAsADAALAAsA
CwALAAoACgAKAAkACwAMAAwADAAKAAoACgAIAAoACQAJAAsACQAJAAgACAAKAAoACQAJ
AAsADAAMAAwACgAKAAsACwALAAoACgAKAAsADAAMAAwADAAMAAwADAAMAAwADQAOAA4A
DQANAAwADgAOAA4ADgANAA0ADQANAA0ADQANAA0ADwAQABAAEAAOAA4ADgAOABAAEAAQ
ABAADgAOAA4ADwARABAAEAAQABAAEAAQABAAEAAQABAAEQATABMAEwATABEAEQARABEA
EAAOAA0ACwAKAAoACQAIAAYABgAGAAUABwAIAAgACAAGAAQABAAEAAQABgAGAAYABgAE
AAQABAAEAAQABAAEAAQABgAGAAYABgAEAAQABAAEAAQABAAEAAQAAgACAAIAAgAEAAQA
BAAEAAYABgAGAAYABAAEAAQABAAEAAQABAAEAAYABgAGAAYABgAGAAYACAAKAAsACwAN
AAwADAAMAAwADwAQABAADwAPAA8ADwANAAkACAAIAAUABQADAAEAAQD//////v/+//7/
//8AAAAAAAAAAAEAAQABAAMAAwADAAQABAAFAAYACAAIAAgACAAIAAgACAAIAAgACAAI
AAgACAAIAAgACAAJAAoACwAMAAsACwALAAsADQANAAwAEwAYABwAIAAeABoAFwAZAB4A
KgA6AFEAZgBzAHoAegBvAE4AEwDO/5z/gf92/2X/Uf9G/0j/Uv9l/3P/g/+V/6j/uP/G
/83/0//c/+X/6//u/+//8P/1//n/+f/5//r/+//8//3//v////3/////////AgADAAQA
BgAEAAQABAAEAAIAAgADAAMABAAEAAQABQAFAAUABQAFAAYABgAGAAYABAAEAAMAAwAD
AAMAAwADAAUABQAFAAUAAwADAAIAAQD///////////7//v/+//3//f/9//z//P/9//3/
/P/8//n/+f/5//f/+P/4//j/9//3//X/9P/z//L/8f/w/+//7v/u/+z/7P/p/+j/5//m
/+X/4v/i/9//3f/d/9z/2//b/9r/2f/X/9b/1f/T/9L/0P/Q/8//zv/O/8//zv/N/83/
zf/N/83/y//L/8v/zP/M/8z/zP/O/87/zv/P/9H/0//U/9b/2f/c/9//4f/j/+P/5f/p
/+z/8P/y//X/+f/4//n/+//6//3/AgAFAAgACAAJAAkACgAJAAkACQAJAAsACwALAAwA
DAAMAAwADAANAA0ADQANAAwADAAMAAwADAAMAAwADAAMAAwADAAMAAwADAAMAAsACwAL
AAoACgAKAAoACgAKAAwACwALAAsACwALAAoACgAHAAcABwAHAAcACAAJAAkABwAIAAgA
CAAGAAYABgAEAAUABQAGAAkABwAHAAYABgAHAAgACAAJAAgACAAHAAYACAAIAAkACQAL
AAoACgAKAAoACgAJAAgACQAKAAsADAAKAAoACwAMAAsACwAMAAwADgAOAA4ADgAOAA0A
DAALAA0ADQANAA0ACwAMAAwADAAKAAoACgAKAA0ADgAPABAADwAOAA0ADQAPAA4ADgAO
AAwADAAMAAwADgAOAA4ADwAPAA8ADwAPAA8ADwAPAA8ADwAOAA4ADQALAAwADAAMAA4A
DgAOAA0AEQAQABAADgAMAAwADAAMAAwADgAOAA4ADgAOAA4ADgAOAA4ADgAOAA4ADgAO
AA4ADgAMAAwADAAMAA4ADgAOAA4ADgAOAA4ADgAOAA4ADgAOAAwADAAMAAwADAAMAAwA
DAAMAAwADAAMAAwADgAOAA8ADwARABIAEgAUABQAFQAWABYAFQAVABUAFwAVABMAEgAQ
AA0ACwAJAAcABwAHAAcABgAGAAYABwAGAAYABgAGAAcABwAHAAkACQAJAAoACgALAAwA
DgAOABAAEAAQABAADgAOAA4ADgAQABAAEAAQAA4ADgAOAA4ADgAOAA8ADwARABEAEQAR
AA4ADwAWAB4AJAAkACIAHwAdAB4AJgAyAEUAXABvAHoAeABzAGQAPwAKANj/t/+k/5n/
i/92/2j/aP9z/3v/g/+R/6b/uP/E/8//2f/c/9//5f/s//H/+P/7//v//f/9//7///8A
AAEAAgADAAMABQAFAAUABQAFAAUABgAGAAYABgAGAAQABAAFAAUABgAGAAYABwAHAAcA
BwAHAAQABAAEAAQABAAEAAMAAwADAAMAAwADAAMAAwADAAMABQAFAAQAAwABAAEAAQAB
AAAAAAAAAP////////7//v/7//v/+v/6//v/+//7//n/+P/4//j/9//3//X/9P/z//T/
8//y//H/7v/u/+z/7P/r/+r/6f/o/+X/4v/i/9//3f/d/9z/2//Z/9j/1//V/9T/0//R
/9D/0v/S/9H/0P/N/83/y//J/8v/y//L/8v/yv/J/8j/yP/I/8j/yP/K/8z/zP/N/8//
0v/S/9P/1f/X/9v/3v/h/+P/5f/p/+z/6//s/+7/8f/2//n//f/+//3/AAABAAIABQAH
AAgACgAJAAkACQAJAAkACQAJAAoADgAOAA4ADgAPAA8ADwAPAA4ADgAOAA4AEAAQABAA
EAAOAA4ADgAOABAAEAAQAA8ADQANAAwADAAMAAwADAAMAAwACwALAAsACwALAAoACgAJ
AAkACQAJAAgACAAIAAcABwAIAAgACAAIAAgACAAGAAYABQAFAAcABwAHAAYABgAGAAYA
BQAFAAUABgAGAAYABgAGAAcABwAHAAYABgAGAAcACAAIAAgACAAIAAgACAAIAAgACQAK
AAsACwAMAAwACgAKAAoACgANAA0ADQANAA8ADwAPAA8ADwAQABAAEAAOAA4ADgAOABAA
EAAQABAAEgASABIAEwASABAADwAOAA8AEAARABIAEgASABIAEwATABMAEwATABMAEwAT
ABMAEwASABIAEQAPABAAEAAQABIAEgASABEAEwASABAAEgAUABQAFAAUABQAEwASABEA
EAASABIAEgASABIAEgASABIAEgASABIAEgASABIAEgASABIAEgASABIAEgASABIAEgAS
ABIAEgASABQAFAAUABQAFAAUABQAFAAUABQAFQAVABkAGgAaABoAGAAZABoAGgAZABkA
GQAZABcAFQAUABQAEQAPAA0ACwANAA0ADQAMAAoACgALAAwADAAMAAwADQAPAA8AEQAR
AA8AEAAQABEAEgAUABQAFAAUABQAFAAUABIAEgASABIAEgASABIAEgASABIAEgASABIA
EwATABMAEQARABMAFAAZACAAKAAoACYAJAAhACMAKAA2AEwAZQB6AIMAhgCCAGsAPAD5
/7z/kv+B/3b/Zf9T/0r/Tv9e/2//ef+J/6H/tv/G/9D/2f/f/+b/7f/x//T/9//8/wEA
AwADAAMABAAFAAYABwAIAAkACQALAAsACwALAAsACwAMAAwADAAMAAwADAAMAA0ADQAM
AAwADAANAA0ADQANAA0ACgAKAAoACgALAAwADAANAA0ADQANAA0ACwALAAsACwALAAsA
CgAJAAkACQAJAAkACgAKAAoACQAJAAkACAAIAAUABQAEAAQABQAFAAUAAwAAAAAAAAD/
//3/+//6//n/+P/3//b/9f/w//D/7v/u/+3/7P/r/+r/6f/m/+b/4//h/+H/4P/f/9v/
2v/Z/9f/2P/X/9X/1P/U/9T/0//S/8//z//N/8v/zf/N/83/zf/L/8v/y//M/8z/zP/M
/87/0P/Q/9H/0//W/9b/1//Z/93/4f/k/+f/5//p/+3/8P/z//T/9v/5//v//f8AAAAA
//8CAAMABAAHAAkACgAMAAsACwALAAsADQANAA0ADgAQABAAEAAQABAADwAOAA0ADgAO
AA4ADgAOAA4ADgAOAA4ADgAOAA4AEAAQABAADwANAA0ADAAMAA4ADgAOAA4ADgANAA0A
DQANAA0ADAAMAA0ADQANAA0ACgAKAAoACQALAAwADAAMAAoACgAKAAgACAAHAAcACQAL
AAsACgAKAAoACgAJAAkACwAMAAwADAAKAAoACwALAA0ADAAMAAwADQAOAA4ADgAMAAwA
DAAMAAwADAANAA4ADQANAA4ADgAOAA4ADgAOAA8ADwAPAA8ADQANAA0ADQAPABAAEAAQ
ABAAEAAQABAAEAAQABAAEAAQABAAEAARAA8ADgAOAA4ADwAQABEAEgAQABAAEAARABEA
EQARABEAEQARABEAEQARABAAEAAQABAAEAASABIAEgASABEAEAAPAA4AEAAQABAAEAAQ
ABAAEAAQABQAFAAVABUAGQAaABoAGgAZABkAGQAYABcAFwAXABcAEwARABAAEAAPAA0A
CwAJAAsACwALAAoACgAKAAsADAAOAA4ADgAPAA8ADwARABEAEQASABIAEwASABQAFAAU
ABIAEgASABIAFAAUABQAFAAUABQAFAAUABQAFAAUABQAFAAVABUAFQATABMAEwAWAB0A
JAAqACwAKAAiACMAJwAuADwAUgBrAHoAgwCIAIAAZQAwAOn/rv+M/33/cP9f/0//TP9W
/2T/cf9//5f/rf++/8z/1v/b/+P/6v/v//P/9v/7/wAAAwADAAMAAwAEAAUABgAHAAgA
CQAJAAsACwALAAsACwALAAwADAAMAAwADAAMAAwADQANAAwADAAMAA0ADQANAA0ADQAK
AAoACgAKAAoACgAJAAkABwAHAAcABwAJAAkACQAJAAcABwAGAAUABwAHAAcABwAIAAgA
CAAHAAUABQAEAAQAAwADAAIAAgABAAEAAQD///z//P/8//v//f/7//r/+f/4//f/9v/1
//D/8P/u/+7/7f/s/+v/6v/n/+T/5P/h/9//3//e/93/2//a/9n/1//Y/9f/1f/U/9L/
0v/R/9D/z//P/83/y//N/83/zf/N/83/zf/N/87/zv/O/87/0P/S/9L/0//V/9f/2P/a
/93/4//n/+r/7f/u/+//8v/0//X/9v/4//v//f///wIAAgABAAQABQAGAAcACQAKAAwA
DQANAA0ADQANAA0ADQAOAA4ADgAOAA4ADwAPAA8ADwAQABAAEAAQAA4ADgAOAA4ADgAO
AA4ADgAOAA4ADgANAAsACwAKAAoACwAMAA0ADgAOAA0ADQANAAsACwAKAAoACwALAAsA
CwAKAAoACgAJAAsADAAMAAwACgAKAAoACAAJAAkACgANAAsACwAKAAoACgAKAAkACQAJ
AAoACgAKAAoACgALAAsADQAMAAwADAALAAwADAAMAAwADAAMAAwADAAMAA0ADgANAA0A
DgAOAAwADAAMAAwADQANAA0ADQALAAsACwALAA0ADgAOAA4ADAAMAAwADAAOAA4ADgAO
AA4ADgAOAA8ADgAMAAsACgAMAAwADAAMAAoACgAKAAsADQANAA0ADQANAA0ADQANAA0A
DAAMAAsAEQAQABAAEgARABAADwAOAA4ADgAOAA4ADgAOAA4ADgAMAAwADAAMAA0ADgAP
ABAAEAAQABEAEQATABQAFAAUABQAFQAWABYAEwATABMAEwARAA8ADgAOAAsACQAHAAUA
BQAFAAUABAAEAAQABQAGAAYABgAGAAcACQAJAAsACwAKAAoACQAJAAwADgAOAA4ADgAO
AA4ADgAOAA4ADgAOAA4ADgAOAA4ADgAOAA4ADgAOAA8ADwAPABEAEQARABIAFQAcACQA
JgAmACQAIQAfACQAMABAAFcAbAB5AHwAegBtAEYABwDI/5r/g/96/2n/V/9O/1L/Yv9v
/3f/if+f/7T/wv/M/9P/2//i/+f/6//u//P/9v/5//v/+//7//z//f/+////AAABAP//
AQABAAEAAwADAAMABAAEAAQABAAEAAYABgAHAAcABAAEAAQABQAFAAUABQAFAAQABAAE
AAQABgAGAAUABQAFAAUABQAFAAQAAwACAAEAAgADAAMAAwADAAMAAwADAAIAAgACAAEA
AQABAAAAAAD9//3//P/8//3//f/9//v/+P/4//j/9//3//X/9P/z//L/8f/w/+//7P/s
/+r/6v/r/+r/6f/o/+f/5P/k/+H/3//f/97/3f/b/9r/2f/X/9T/0//R/9D/0v/S/9H/
0P/P/8//zf/L/8v/y//L/8v/y//L/8v/zP/M/8z/zP/O/9D/0P/R/9P/0v/S/9P/1f/b
/9//4v/l/+n/6//v//L/8f/y//T/9//5//v//v/+////AgADAAQAAwAFAAYACAAJAAkA
CQAJAAsACwALAAwADAAMAAwADAALAAsACwALAAoACgAKAAoACgAKAAoACgAJAAgABwAG
AAcACAAJAAkABwAHAAYABgAIAAgACAAIAAoACQAJAAkABwAHAAYABgAFAAUABQAFAAQA
BAAEAAMABQAGAAYABgAGAAYABgAEAAIAAQABAAMABQAFAAQABAAEAAQAAwADAAMABAAE
AAQABAAEAAUABQADAAIAAgACAAUABgAGAAYABgAGAAYABgAGAAYABwAIAAcABwAIAAgA
BgAGAAYABgAIAAkACgALAAkACQAJAAkABwAIAAgACAAKAAoACgAKAAgACAAIAAgACgAK
AAoACwAJAAgACAAIAAgACAAIAAgACAAIAAgACQAJAAkACQAJAAsACwALAAsACwAKAAoA
CQAJAAoACgAKAAoACgAKAAkABwAIAAoADAAMAAwADAAMAAwACwAKAAkACAAKAAoACgAK
AAoACgAKAAoACAAIAAgACAAIAAgACAAIAAgACAAIAAgABgAGAAYABgAIAAgACQAJAAkA
CgAKAAoACwANAA8AEAANAA0ADQANAA0ACwAKAAoABQADAAEA///////////+/wAAAAAB
AAIAAAAAAAAAAQABAAEAAwADAAMABAAEAAUABgAIAAgACAAKAAoACgAKAAgACAAIAAgA
CgAKAAoACgAIAAgACAAIAAgACQAJAAkACwALAA0ADgANABIAGAAgACAAGgAXABkAGgAi
ADAARQBcAG0AdgB4AG8AXgA7AAQAzv+r/5r/jf9//2z/YP9i/23/d/+B/43/nv+w/77/
x//R/9z/4f/l/+r/7//y//P/9f/3//f/+P/5//r/+//8//3//f////////////////8A
AP7//v/+//7/AAAAAAEAAQD+//7//v//////////////AAAAAAAAAAD+//7//f/9////
/////////f/9//3//f/9//3//P/7//3//f/9//3//P/8//z/+//5//n/+P/4//f/9//2
//b/9f/1//X/8//y//L/8v/x//H/7//u/+3/7P/r/+r/6f/m/+b/5P/k/+P/4v/h/+D/
3//c/9z/2f/X/9f/1v/V/9P/0v/R/8//zv/N/8v/yv/I/8j/x//G/8f/x//F/8P/w//D
/8P/w//B/8H/wf/C/8L/wv/C/8T/xP/E/8X/x//J/8r/zP/P/9L/1f/X/9n/2//d/+H/
5P/n/+j/6v/t/+//8f/0//T/9f/4//n/+v/7//3//v8AAAMAAwADAAMABQAFAAUABgAH
AAYABQAEAAcABwAHAAcABgAGAAYABgAIAAgACAAIAAcABgAFAAQABgAGAAYABQAFAAUA
BAAEAAQABAAEAAQAAgABAAEAAQABAAEAAAAAAP///////////v/+//7//f/9//7//v/+
//7//v/+//z//P/7//v//f/9//3//P/8//7//v/9//3/+//8//z//P/+//7/////////
/v/+//7//f/+//7//v/+//7//v/+//7//v///wAAAQABAAIAAgAAAAAAAAAAAAEAAQAB
AAEAAwADAAMAAwABAAIAAgACAAQABAAEAAQAAgACAAIAAgAEAAQABAAFAAUABAAEAAQA
AgACAAIAAgAEAAQABAAFAAMAAwADAAMAAwADAAMAAwAFAAQABAADAAEAAgACAAIAAwAE
AAUABQAFAAQABAAAAAAAAQACAAMABAAEAAQABAAEAAIAAgACAAIABAAEAAQABAACAAIA
AgACAAIAAgACAAIABAAEAAQABAACAAIAAgACAAQABAAEAAQAAgACAAIAAgAEAAQABAAE
AAQABAAEAAQAAgACAAIABAAGAAcABwAJAAoACgAKAAoACwAMAAwACwALAAsACwAJAAcA
BgAGAAMAAgABAAAAAQD//////v/+//7///8AAAAA/v/+/////////wEAAQABAAIAAgAD
AAQABgAGAAYABgAIAAgACAAIAAYABgAGAAYABgAGAAYABgAGAAYABgAGAAcABwAHAAcA
BwAJAAoADwAUABoAHAAcABgAFQAXAB4AKgA+AFkAbgB5AH4AeABlAD4A/f+8/47/d/9o
/1f/R/88/z7/Tv9h/2//f/+T/6b/tv/C/8v/0//e/+f/6f/q/+//8v/z//X/+f/5//r/
+//8//3//v////7////+//3/////////AAAAAAAAAAAAAAIAAgADAAMABAAEAAQABQAD
AAMAAwADAAQABAAEAAQABAAEAAMAAwADAAMAAwADAAEAAQABAAEAAwADAAIAAQABAAEA
AQABAAAAAAAAAP////////7//v/+//////8AAP////////3//v/+//7//f/9//v/+v/5
//r/+f/4//f/9f/2//X/9v/0//L/8P/u/+3/6v/q/+f/5//n/+b/5f/h/+D/3//d/93/
3f/c/9z/2//a/9j/1v/X/9f/1f/T/9X/1f/V/9X/0//T/9P/1P/W/9b/1v/Y/9n/2P/Y
/9n/2//c/97/4f/j/+f/6v/t/+3/7//z//b/+P/6//3/AQABAAMABgAGAAcACgALAAwA
CwANAA4AEAARABEAEQARABMAEwATABQAFQAUABMAEgAVABUAFQAVABIAEgASABIAEgAS
ABIAEgASABIAEgASABAAEAAQAA8AEQARABAAEAASABIAEgASABAADwAPAA8ADwAPAA4A
DgAPAA8ADwAPAA4ADgAOAA0ADQAOAA4ADgAMAAwADAAKAAsACwAMAA8ADQANAAwADAAM
AAwACwALAAsADAAMAAwADgAOAA8ADwAPAA4ADgAOAA0ADgAOAA4ADgAOAA4ADgAQABAA
DwAOAA==
         </WaveFormData>
      </LeadData>
      <LeadData>
         <LeadByteCountTotal>10000</LeadByteCountTotal>
         <LeadTimeOffset>0</LeadTimeOffset>
         <LeadSampleCountTotal>5000</LeadSampleCountTotal>
         <LeadAmplitudeUnitsPerBit>4.88</LeadAmplitudeUnitsPerBit>
         <LeadAmplitudeUnits>��V</LeadAmplitudeUnits>
         <LeadHighLimit>2147483647</LeadHighLimit>
         <LeadLowLimit>268435456</LeadLowLimit>
         <LeadID>V2</LeadID>
         <LeadOffsetFirstSample>0</LeadOffsetFirstSample>
         <FirstSampleBaseline>0</FirstSampleBaseline>
         <LeadSampleSize>2</LeadSampleSize>
         <LeadOff>FALSE</LeadOff>
         <BaselineSway>FALSE</BaselineSway>
         <ExcessiveACNoise>FALSE</ExcessiveACNoise>
         <MuscleNoise>FALSE</MuscleNoise>
         <LeadDataCRC32>372643006</LeadDataCRC32>
         <WaveFormData>
DgAOAA4ADgAQABAAEAAQABIAEgASABIAEgASABIAEgAVABYAFwAYABYAFgAWABYAFgAW
ABYAFgAYABgAGAAYABYAFgAWABYAFgAWABYAFgATABIAEQAQAA4ADgAOAA4ADQAMAAsA
CgAJAAgABwAGAAgACAAIAAgABgAGAAYABgAGAAYABgAGAAgACAAIAAgABgAGAAYABgAI
AAgACAAIAAUABAADAAIAAgACAAIAAgAAAAAAAAAAAP3//P/7//r/+v/6//r/+v/5//j/
9//2//j/+P/4//j/9//2//X/9P/0//T/9P/0//X/9v/3//j/9v/2//b/9v/2//b/9v/2
//j/+P/4//j/9v/2//b/9v/3//j/+f/6//j/+P/4//j/+v/6//r/+v/6//r/+v/6//j/
+P/4//j/+f/6//v//P/6//r/+v/6//r/+v/6//r/+v/6//r/+v/4//j/+P/4//j/+P/4
//j/9v/2//b/9v/4//j/+P/4//j/+P/4//j/9v/2//b/9v/4//j/+P/4//b/9v/2//b/
9v/2//b/9v/4//j/+P/4//f/9v/1//T/9v/2//b/9v/2//b/9v/2//b/9v/2//b/9v/2
//b/9v/0//T/9P/0//b/9v/2//b/9P/0//T/9P/0//T/9P/0//T/9P/0//X/9f/0//T/
9f/3//b/9v/3//X/9f/1//X/+P/6//r//P/7//z//P/8//z/+//6//r/+//8////AgAA
AP///v/7//v/+//6//n/9//1//T/8//z//P/8v/y//P/9f/2//f/9P/0//X/9f/1//X/
8//z//L/8v/y//L/8P/w//D/8P/y//L/8f/x//H/8f/x//H/8f/x//H/8v/y//L/8v/y
//L/8v/z//P/8//z//r/AQAHAAgACgAOABgALgBPAHwAtADyAC8BVgFbATQB6ACJADcA
+v/A/4r/Xv87/x7/AP/0/gX/Jf8+/2H/hP+c/7P/yf/Y/97/5v/q/+//8v/0//P/9P/2
//j/+P/5//r//f/+///////9//3//v///wEAAQACAAIAAAAAAAEAAQACAAIAAgACAAUA
BQAFAAUABAAEAAQABQAFAAQABAAFAAYABgAGAAYABgAGAAYABgAIAAgACAAIAAcACAAI
AAgACgALAAsACwAKAAoACgAKAAsADAAMAAwADgANAA0ADwANAA0ADQAOABAAEAARABEA
EAARABEAEQATABQAFAAUABcAFwAXABgAFwAWABcAFgAXABkAGgAbABoAGgAZABgAGAAY
ABgAGAAZABkAGAAXABcAFwAXABQAFQAUABMAEgARAA4ADQALAAsACgAJAAkACQAHAAYA
BgAGAAYABgAGAAgABwAHAAcACgAKAAoADAAKAAoACQAJAAkACQAJAAkACQAIAAcABwAJ
AAkACAAIAAQABAAEAAQAAwACAAIAAQAAAAAA//////3//f/7//v//f/8//z//P/7//v/
/P/8//r/+v/5//n/+v/5//r/+//7//r/+f/5//v/+//6//r/+v/6//r/+//7//v/+v/6
//r/+v/6//r/+v/6//r/+//7//r/+v/6//j/+P/5//n/+//7//v/+//8//z//P/8//r/
+//7//v/+//7//r/+v/5//n/+//7//r/+f/5//r/+v/5//j/+P/2//b/9//3//n/+f/3
//f/9//3//j/+P/2//b/9v/2//f/+P/5//r/+f/4//f/9v/3//j/+P/5//f/9//4//j/
9//2//b/9//3//f/9//3//X/9f/1//T/9f/2//f/+P/5//n/+f/5//f/9v/2//b/9//3
//f/9//1//T/9P/0//b/9f/1//X/9f/1//X/9f/1//X/9f/1//X/9f/0//T/9P/0//T/
9P/0//T/9P/0//T/8v/y//L/8v/0//T/9P/0//T/9P/0//T/9P/0//T/9f/1//T/9P/1
//X/9P/0//X/9f/1//X/9f/2//j/+P/6//v//P/8//z//P/7//r/+v/6//r//P/+/wEA
AQABAP///f/9//z/+//5//f/9v/1//X/9f/0//T/9P/1//X/9f/2//b/9//3//X/9f/z
//P/8P/w//D/8P/x//L/8//0//P/8v/w/+//8f/x//H/8f/z//P/8//0//L/8v/y//L/
8v/y//P/8//z//P/9v/9/wUADAAQABAAFgAkADsAYgCOAMIA+QAsAUkBRAEYAc0AdQAw
APj/vv+M/2v/Uv82/yD/If83/0z/Y/9+/5T/qf+9/87/2v/i/+j/6//u//D/8f/w//L/
9v/2//f/+P/3//j/+f/5//v/+//8//3//f/9//7//v/+//7//////wAAAAAAAAAAAAD/
//7//f///wAAAQADAAEAAAAAAAEAAgACAAIAAgAEAAQABAAEAAIAAgACAAIABQAGAAYA
BgAEAAUABQAFAAYABgAGAAYABwAIAAgACAAIAAcABwAJAAkACQAJAAoACgAKAAsACwAM
AA0ADQANAA8AEAAQABAADwAPAA8AEAASABIAFAAUABQAFQAVABUAFQAWABYAFgAWABYA
FgAWABUAFQAUABMAFAAVABYAFAATABIAEQAQABAADgAOAA0ACwAKAAkACQAJAAcABgAG
AAYABgAGAAYABgAFAAUABQAEAAQABAAGAAYABgAFAAUABQAFAAUABQAHAAYABQAFAAMA
AwACAAIAAAAAAAAAAAABAAAAAAD///z//P/7//v//f/9//v/+//7//r/+v/6//n/+f/6
//r/+v/6//n/+f/5//f/9//3//j/+P/4//n/+f/5//j/+P/6//r/+v/7//v/+//6//r/
+v/6//r/+v/4//j/+P/5//r/+v/7//z/+v/6//v/+//7//v/+//7//r/+v/6//r//P/9
//3//f/8//v/+f/4//n/+f/7//v/+v/5//n/+v/6//n/+P/4//j/+P/5//n/+f/5//f/
9//1//X/9v/2//b/9v/2//b/9v/2//b/9v/2//b/9v/2//b/9v/1//X/9//3//j/+P/3
//b/9v/3//b/9f/0//P/9f/1//X/9P/2//b/9v/2//X/9f/1//X/9f/0//T/9P/1//X/
9f/1//X/9P/0//T/9P/z//P/8//1//X/9f/1//X/9f/1//X/9f/1//T/9P/0//T/9P/0
//T/9P/0//T/9P/1//b/9//4//b/9v/2//b/9P/0//T/9P/2//b/9v/2//b/9v/2//b/
9P/0//T/9P/0//T/9P/0//T/9P/0//T/9P/0//T/9f/1//T/9P/1//X/9P/0//X/9f/1
//X/9f/2//j/+P/6//v//P/8//z//P/7//r/+v/6//r//P/+/wEAAQABAP////////7/
/f/7//n/+P/3//X/9f/0//T/9v/3//f/9//0//T/9f/1//X/9f/z//P/9P/0//T/9P/y
//L/8v/y//L/8v/x//H/8//z//P/8//z//P/8//0//T/9P/0//T/8//y//L/8f/z//X/
+v8BAAcADAAMAA4AFgAoAEcAcACmAOAAHwFMAVUBNAHyAJcARwAQANr/pv94/1H/Mv8U
//r+//4b/zj/Vf96/5j/r//B/9D/3P/k/+b/6f/w//T/8//0//j/+P/4//n/+v/9//7/
//////3//f/+////AQABAAIAAgAEAAQABQAFAAUABAADAAIABAAFAAYABwAGAAYABgAH
AAcABgAGAAcACAAIAAgACAAIAAgACAAIAAkACgALAAwACwAMAAwADAAKAAsACwALAA4A
DgAOAA4ADgAOAA0ADAANAA0ADgARAA8ADwAPABAAEgASABMAEwAUABUAFQAVABMAFAAU
ABQAFgAXABgAGgAYABgAGgAaABwAHQAdAB0AHQAeAB4AHgAcABwAHAAcAB0AHQAcABsA
GwAbABsAGAAZABgAFwAWABYAFAAUABMAEQAQAA8ADwAPAA0ADAAMAAoACgAKAAoADAAL
AAsACwAMAAwADAAOAAwADAALAAsADQANAA0ADQANAAwACwALAAsACwAKAAoACAAIAAgA
CAAHAAYABgAFAAQABAADAAMAAQABAP////8BAAAAAAAAAP////8AAAAA/v/+//3//f//
//3//f/9//z//P/8//3//f/9//z//P/+//7//v////7//f/7//r/+//8//3//v/+//7/
/v///////v/+//7/AAAAAAEAAQD//////////wAAAAAAAAAA/v////////8BAAEAAAAA
AP////8BAAEAAAD/////AAAAAP///v/+//7//v//////AQABAP//////////AAAAAP7/
/v/+//7//v/+//7//v/+//7//v/+//7//v/9//3//f/9//7//v/9//z//P/9//3//f/9
//3//f/9//3//P/+//7//v/+//3//f/9//3//f/8//z//P/9//3//f/9//3//P/8//z/
+//5//j/9//2//X/9P/z//L/8f/w/+//8f/x//L/8v/w/+7/7v/u/+7/7v/u/+7/7v/u
/+7/7v/u/+z/7P/s/+z/7v/u/+7/7v/s/+z/7P/s/+z/7P/s/+z/7P/s/+z/7P/s/+z/
7P/s/+3/7v/v//D/8P/v/+3/7P/v/+//7v/u/+//7//v/+//7f/u//D/8P/0//X/9v/2
//b/9v/1//T/9v/2//b/+P/6//v/+//7//f/9//3//b/9f/z//H/8P/v/+//7//u//D/
8P/x//H/7//u/+7/7//v/+//7//t/+3/7P/s/+z/7P/s/+z/7P/s/+z/7P/r/+v/6//r
/+v/6//r/+v/6//u/+7/7v/u/+7/7v/u/+//7//v/+//9P/7////BgAIAAgAEAAiAD8A
agCcANYAFQFKAVsBQgH+AKMATQAOANT/nv9u/0f/KP8K//T+9/4V/zD/Tf9w/4z/pf+9
/8z/1v/e/+b/6f/s/+z/6//u//T/9P/0//X/9v/5//r/+//7//n/+f/6//v//P/9////
AAD+//7//////wAAAAAAAAAAAQABAAEAAQACAAIAAgADAAUABAAEAAUABAAEAAQABAAE
AAQABAAEAAYABgAGAAYABwAIAAgACAAGAAcABwAHAAgACAAIAAgACQAKAAoACgAMAAsA
CwANAAsACwALAAwADgAOAA8ADwAQABEAEQARABEAEgASABIAEwATABMAFAAUABQAFgAW
ABYAFwAXABcAFQAWABYAFgAYABgAGAAYABcAFwAWABUAFQAVABUAEgASABIAEgASABAA
DgAOAA0ACQAIAAcABwAHAAUABAAEAAQABAAEAAQABgAFAAUABQAEAAQABAAGAAYABgAF
AAUABwAHAAcABwAFAAQAAwADAAQABQAFAAYAAgACAAIAAgABAAAAAAD///7//v/9//3/
+//7//n/+f/5//j/+P/4//n/+f/6//r/+v/6//n/+f/5//f/9//3//b/9v/2//f/9//3
//b/9v/4//j/+P/5//n/+f/4//j/+v/6//r/+v/5//j/9//3//j/+P/5//r/+v/6//v/
+//5//n/+f/5//n/+v/7//z/+//7//r/+f/7//v/+v/6//f/9//5//n/+v/5//n/+v/6
//n/+P/4//b/9v/3//f/+P/5//j/+f/3//f/+P/4//r/+v/6//r/+v/6//r/+v/5//j/
9//2//f/+P/4//n/9//3//j/+P/1//T/9P/1//b/9//4//n/9//3//f/9v/4//j/+P/4
//f/9//3//f/+f/4//j/+P/5//n/+f/5//f/9v/2//b/+P/3//f/9//1//X/9f/1//f/
9//3//f/+f/5//j/9v/0//T/9P/0//T/9f/2//f/+P/4//j/+P/4//b/9v/2//b/9v/2
//b/9v/2//b/9v/2//j/+P/4//j/9v/2//b/9v/2//b/9//3//b/9v/3//f/9P/0//X/
9f/1//X/9f/2//j/+P/6//v//v/+//7//v/9//z//P/8//r//P/+////AAABAAAAAQAA
AP7//P/5//n/+P/3//f/9//2//b/9v/1//X/9f/0//T/9f/1//X/9f/z//P/8v/0//T/
9P/0//b/9v/2//b/9P/z//P/8//1//X/9f/1//P/8//0//T/9P/0//T/9P/2//f/9//3
//P/9v/9/wcADgAQABIAFgAiADkAXACGALgA8QAkAUUBRgEkAeEAiwBCAAoA0v+a/3X/
Xv9G/yj/If81/0z/Yf96/5L/qf+7/8z/3P/i/+b/6//w//L/9//4//r/+v/6//v//P/9
//7//////wEAAQACAAMAAQABAAIAAgACAAIAAwADAAIAAgACAAIAAwADAAMAAwAEAAQA
BAAFAAUABAAEAAUABAAEAAQABAAEAAQABAAEAAYABgAGAAYABwAIAAgACAAGAAcABwAH
AAgACAAIAAgACQAKAAoACgAKAAkACQALAA0ADQANAA4ADAAMAA0ADQAOAA8ADwAPABEA
EgASABIAEQARABEAEgAUABQAFgAWABQAFQAVABUAFQAWABYAFgAYABgAGAAYABcAFwAW
ABUAFwAXABcAFAATABIAEQAQABAADgAOAA0ACwAKAAkACQAJAAcABgAGAAYABgAGAAYA
BAADAAMAAwAEAAQABAAGAAYABgAFAAUAAwADAAMAAwAEAAQABAAFAAUABQAEAAQABAAE
AAQABAADAAIAAgABAAAAAAD///////////3//f/9//z//P/8//v/+//8//z//P/8//v/
+//7//n/+f/5//z//P/8//3//f/9//z//P/8//z//P/9//3//f/8//z//v/+//7//v/+
//7//v////3//P/8//z//v/+//////////////////7//v/+//7//v/////////9//3/
/P/8//v/+//9//3//v/9//3//v/+//3//P/8//r/+v/7//v/+//7//n/+f/5//n/+v/6
//z//P/8//z/+//6//n/+P/6//r/+v/6//r/+v/5//n/+//7//z//P/7//r/+v/7//v/
+//7//v//f/9//3//P/6//r/+v/6//3//f/9//3/+//6//r/+v/9//3//f/9//3//P/8
//z//P/7//v/+//7//v/+//7//v/+//7//v//f/7//r/+v/8//r/+v/6//r/+v/6//r/
+v/8//z//P/8//r/+v/6//r//P/8//z//P/8//z//P/8//r/+v/6//r/+v/7//v/+v/4
//n/+f/4//r/+//7//v/+//7//z//v/9//7//v/+////AAABAAEA/v/+//7//v8AAAIA
AwADAAUAAwADAAMAAgABAP///f/+//3//f/9//v/+v/5//n/+f/5//j/+P/7//v/+//7
//f/9//2//b/+P/4//j/+P/2//b/9v/2//X/9f/1//X/9f/1//X/9f/1//b/9v/2//b/
9v/2//b/9f/1//f/9//6/wMACwAOABAAFAAcADAAUQB+ALQA8AArAVIBUQEqAd4AgwA7
AAYA0P+c/3D/Tf8u/xL/AP8N/yn/RP9h/4L/oP+3/8v/2P/i/+r/7v/v//D/8v/3//z/
AAABAAAAAAAAAP//AAABAAEAAgADAAUABwAFAAUABgAGAAYABgAHAAcACAAIAAgACAAJ
AAkACQAJAAoACgAKAAsACQAIAAgACQAMAAwADAAMAAwADAAMAAwADAAMAAwADAANAA4A
DgAOAA4ADwAPAA8AEgASABIAEgATABQAFAAUABIAEQARABMAFQAVABUAFgAUABQAFQAV
ABgAGQAZABkAGQAaABoAGgAZABkAGQAaABwAHAAeAB4AHgAfAB8AHwAhACIAIgAiACAA
IAAgACAAIQAhACAAHwAfAB8AHwAcABsAGgAZABgAGAAWABYAFQAVABQAEwATABEADwAO
AA4ADgAOAA4ADgAOAA0ADQANAA4ADgAOABAAEAAQAA8ADwANAA0ADQANAA8ADgANAA0A
CwALAAoACgAIAAgACAAIAAcABgAGAAUAAgACAAEAAQABAAEA//////3//P/8//z//f/9
//7//v/+//7//f/9//3/+//7//v//P/8//z//f/9//3//P/8//z//P/8//3///////7/
/v/+//7//v/+/wAAAAAAAAEA///+//7//v8AAAAAAQABAP///////////v/+//7//v8A
AAEAAQABAP/////+//7//////wEAAQD+//3//f/+//7//f/8//z//v/+///////9//3/
+//7//3//f/+//7//P/8//z//P/8//z//P/8//z//P/8//z/+v/6//n/+f/6//v//f/+
//v/+v/6//v/+//7//v/+//7//v/+//6//r/+v/6//r/+//7//v/+//7//r/+v/6//v/
+//7//v/+//6//r/+v/8//r/+v/6//r/+v/8//3//f/8//v/+//6//j/+f/7//z//f/9
//3//v8AAAAAAgADAAQAAgACAAIAAQAAAAAAAAAAAAQABgAHAAcABQADAAMAAwAAAP//
/f/7//v/+//8//3//P/8//z//f/9//3//P/8//v/+//7//v/+f/5//j/+P/4//j/+P/4
//b/9v/2//b/9//3//f/9//3//f/9//3//f/+P/4//j/+v/6//r/+v/5//f/9//5/wAA
CQAPABIAEgAYACQAPgBjAJIAzAAOAUcBZgFdASgB0gB1ACsA8v+8/4r/Xv87/x7/Av/6
/g3/K/9K/2//kv+s/8P/1f/e/+j/7v/w//P/9v/4//v//v/+//7//v///wAAAQACAAMA
AwAFAAUABgAHAAcABwAIAAgACAAIAAkACQAKAAoACgAKAAsACwALAAsADAAMAAwADQAN
AAwADAANAA4ADgAOAA4ADAAMAAwADAAOAA4ADgAOAA0ADgAOAA4AEAARABEAEQAUABQA
FAAUABMAFAAUABQAFAATABMAFQAXABcAFwAYABcAFgAWABUAGAAZABkAGQAZABoAGgAa
ABkAGQAZABoAHAAcAB4AHgAcAB0AHQAdAB0AHgAeAB4AHgAeAB4AHgAfAB8AHgAdABsA
GwAbABgAFwAWABUAFAAWABQAFAATABEAEAAPAA8ADwANAAwADAAMAAwADAAMAAwACwAL
AAsADgAOAA4AEAAOAA4ADQANAA0ADQANAA0ADQAMAAsACwAJAAkACAAIAAgACAAIAAgA
BwAGAAYABQACAAIAAQABAAEAAQD/////AQAAAAAAAAD/////AAAAAP7//v/9//3////9
//3//f/8//z//P/9//3//f/8//z//v/+//7///8AAP///f/8//7//v/+//7//v/+//7/
//////7//v/+/wAAAAABAAEA//////////8AAAAAAAAAAP7///////////////7//v/9
//3///////7//f/9//7/AAD///7//v/8//z//f/9///////9//3//f/9//7//v/8//z/
/P/8//z//P/8//z//P/8//z//P/6//r/+f/5//v/+//8//z/+f/4//j/+f/5//n/+f/5
//n/+f/5//j/+P/4//j/+P/5//n/+f/5//f/9v/2//b/+f/5//n/+f/5//j/+P/4//j/
9//3//f/+//7//v/+v/4//j/+P/4//j/+f/5//j/+P/5//n/+P/2//f/9//3//r/+//9
/wAA//8AAAAAAAAAAAAAAAD///7//v/+//7/AAACAAMAAwAFAAMAAwADAAEA///8//n/
+v/5//n/+f/4//j/+P/5//n/+f/4//j/+f/5//n/+f/1//X/9P/0//b/9v/2//b/9v/2
//b/9v/z//P/8//z//X/9f/1//X/9f/2//b/9v/4//j/+P/4//n/+//5//v//v8FAAsA
EAASABQAIAAyAFMAfgCyAO4ALQFaAWEBPgH2AJcAQwAEAMj/kP9k/0X/KP8K//z+Df8p
/0L/X/+E/6D/uf/L/9r/5P/q/+7/7//y//T/9//6//z//P/8//3//v///wAAAQABAAEA
AQACAAMAAwADAAQABAAEAAQABQAFAAgACAAIAAgABwAHAAcABwAIAAgACAAJAAkACAAI
AAkACgAKAAoACgAMAAwADAAMAAoACgAKAAoADQAOAA4ADgAMAA0ADQANAA4ADgAOAA4A
DwAQABAAEAAOAA0ADQAPABEAEQARABIAEgASABMAEwAUABUAFQAVABUAFgAWABYAFwAX
ABcAGAAYABgAGgAaABoAGwAbABsAHQAeAB4AHgAeAB4AHgAeAB4AHQAbABkAGwAbABsA
GAAVABQAEwASABIAEAAQAA8ADQAMAAsACwANAAsACgAKAAoACgAKAAoACQAHAAYABQAH
AAgACQAMAA4ADgANAA0ADAALAAoACQALAAoACQAJAAkACQAIAAgABgAGAAYABgAFAAQA
BAADAAIAAgABAAEAAQABAP////////7//v/+//3//f/+//7//P/8//v/+//9//v/+//7
//z//P/8//3//f/9//z//P/8//z//P/9///////+//7//v/+//7//v/+//7//v////3/
/P/8//z//v/+//////////////////z//P/8//z//v///////////////v/+//v/+//9
//3//v/9//3//v/+//3//P/8//z//P/9//3//f/9//v/+//7//v//P/8//z//P/8//z/
+v/6//r/+v/8//z//P/8//z//P/7//v/+//7//z//P/9//z//P/9//v/+//7//v//f/9
//3//P/8//z//P/8//v/+//7//v/+//6//r/+v/7//v/+//7//3//P/8//z//P/7//v/
+//7//v/+//7//v/+//7//v/+f/5//z//P/+//z//P/8//z/+v/6//r/+v/8//z//P/8
//r/+v/6//r/+v/7//v/+v/4//n/+f/4//j/+f/5//n/+f/5//r//P/6//z//f/+//z/
/P/8//v/+//8//3//v/+/wAAAQABAAMAAQABAAEA/v/9//v/+f/4//f/9//3//j/+P/4
//n/+P/3//X/9P/3//f/9//3//X/9f/0//T/9P/0//T/9P/2//b/9v/2//P/8//z//P/
9f/1//X/9f/z//T/9P/0//T/9P/0//T/9//3//n/+f/6//3/BQAMAA4AEAAUACIAOQBa
AIQAuADtACABQQFEASAB3QCLAEIACADS/57/d/9g/0r/Lv8l/zf/Uv9n/37/lv+r/73/
zP/c/+j/7P/t//D/9P/1//T/9v/4//j/+f/6//v//P/9//3//////wAAAQABAAEAAgAC
AAAAAAABAAEAAgACAAIAAgABAAEAAQABAAIAAgACAAMABQAEAAQABQAFAAQAAwACAAQA
BAAEAAQABAAEAAQABAADAAQABAAEAAYABwAHAAcABgAGAAYABgAHAAgACAAIAAoACQAJ
AAsACwALAAsADAAMAAwADQANAAwADQANAA0ADwAQABAAEAAPAA8ADwAQABAAEAASABIA
FAAVABUAFQAVABYAFgAWABYAFgAWABYAFQAVABQAEwATABMAEwAQABEAEAAPAA4ADgAM
AAwACwAHAAYABQAFAAUAAwACAAIAAgACAAIAAgACAAEAAQABAAIAAgACAAQABAAEAAMA
AwADAAMAAwADAAMAAgABAAEA//////7//v/+//7//v/+/////v/+//3//P/8//v/+//5
//n/9//3//n/+P/4//j/9f/1//b/9v/4//j/9//3//X/8//z//P/9v/2//b/9//3//f/
9v/2//b/9v/2//f/9//3//b/9v/2//b/9v/2//b/9v/2//f/9//2//b/9v/4//j/+f/5
//f/9//3//f/+P/4//j/+P/4//n/+f/5//n/+f/4//j/9v/1//b/9f/2//X/9f/2//b/
9f/0//T/9P/0//X/9f/1//X/8//z//P/8//0//T/9v/2//b/9v/0//T/9P/0//T/9P/0
//T/9P/0//P/8//z//P/9P/0//P/8v/y//P/8f/x//H/8f/x//H/8f/w//L/8v/y//L/
8f/x//H/8f/z//L/8v/y//H/8f/x//H/8f/w//D/8P/w/+//7//v/+//7//v/+//8f/x
//H/8f/v/+//8P/u/+z/7f/u/+//8P/w//D/8P/w/+7/7v/u/+7/8P/w//D/8P/u/+7/
7v/u/+7/7v/u/+7/8P/w//D/8P/u/+7/7v/u//D/8P/w//D/8P/v/+3/7P/v/+//7v/u
/+//7//v/+//7//w//L/8v/0//X/9v/2//b/9v/1//T/9P/0//T/9v/4//n/+f/5//X/
9f/1//T/9P/z//L/8v/v/+//7//u/+7/7v/v/+//7//u/+7/7//v/+//7//t/+3/7P/s
/+z/7P/s/+z/7P/s/+z/7P/r/+v/6//r/+v/6//r/+v/6//s/+z/7P/s/+r/6v/q/+v/
6//t/+3/8P/3////AAACAAYADgAgAEEAagCeANwAGQFEAUsBKgHgAIcAOwAGANL/nP9s
/0H/JP8K//D+9/4V/zL/T/9y/47/pf+7/8r/0v/c/+T/5f/k/+b/5//q/+z/7v/u/+//
8P/x//L/8//z//P/8//0//X/9//3//j/+P/2//b/9//3//r/+v/6//r/+//7//v/+//6
//r/+v/7//3//P/8//3//v/+//7//v/+//7//v/+//7//v/+//7///8AAAAAAAAAAAEA
AQABAAIAAgACAAIAAwAEAAQABAAGAAUABQAHAAUABQAFAAYACAAIAAkACQAIAAkACQAJ
AAsADAAMAAwADQANAA0ADgAMAAwADgAOAA4ADwAPAA8ADwAQABAAEAAQABAAEAAQABMA
EwASABEAEAAPAA4ACgAKAAoACgAKAAgABgAGAAUAAwACAAEAAQADAAEAAAAAAP7//v/+
//7//v/9//3//f/+//7//v8AAAAAAAD////////////////9//z/+//7//3//f/8//z/
+P/4//j/+P/3//b/9v/1//b/9v/1//X/8//z//H/8f/z//L/8v/y//D/7//v/+7/7P/s
/+v/6//t/+v/6//r/+r/6v/q/+v/7f/t/+z/7P/s/+z/7P/t/+3/7f/s/+z/7P/s/+z/
7P/s/+z/7P/t/+//7v/u/+7/7P/s/+3/7f/t/+3/7f/t/+7/7v/u/+7/7P/t/+3/7f/t
/+3/7P/s/+v/6//t/+3/7v/t/+3/7v/u/+3/7P/s/+z/7P/t/+3/7f/t/+v/6//t/+3/
7P/q/w==
         </WaveFormData>
      </LeadData>
      <LeadData>
         <LeadByteCountTotal>10000</LeadByteCountTotal>
         <LeadTimeOffset>0</LeadTimeOffset>
         <LeadSampleCountTotal>5000</LeadSampleCountTotal>
         <LeadAmplitudeUnitsPerBit>4.88</LeadAmplitudeUnitsPerBit>
         <LeadAmplitudeUnits>��V</LeadAmplitudeUnits>
         <LeadHighLimit>2147483647</LeadHighLimit>
         <LeadLowLimit>268435456</LeadLowLimit>
         <LeadID>V3</LeadID>
         <LeadOffsetFirstSample>0</LeadOffsetFirstSample>
         <FirstSampleBaseline>0</FirstSampleBaseline>
         <LeadSampleSize>2</LeadSampleSize>
         <LeadOff>FALSE</LeadOff>
         <BaselineSway>FALSE</BaselineSway>
         <ExcessiveACNoise>FALSE</ExcessiveACNoise>
         <MuscleNoise>FALSE</MuscleNoise>
         <LeadDataCRC32>3816144820</LeadDataCRC32>
         <WaveFormData>
CgAKAAoACgALAAwADQAOABAAEAAQABAAEgASABIAEgATABQAFQAWABYAFgAWABYAGAAY
ABgAGAAaABoAGgAaABgAGAAYABgAGAAYABgAGAAXABYAFQAUABMAEgARABAADwAOAA0A
DAALAAoACQAIAAYABgAGAAYABAAEAAQABAACAAIAAgACAAIAAgACAAIAAAAAAAAAAAAA
AAAAAAAAAP3//P/7//r/+v/6//r/+v/4//j/+P/4//X/9P/z//L/8v/y//L/8v/x//D/
7//u//D/8P/w//D/7//u/+3/7P/s/+z/7P/s/+3/7v/v//D/7v/u/+7/7v/w//D/8P/w
//L/8v/y//L/8v/y//L/8v/z//T/9f/2//b/9v/2//b/+P/4//j/+P/4//j/+P/4//j/
+P/4//j/+v/6//r/+v/4//j/+P/4//b/9v/2//b/9v/2//b/9v/2//b/9v/2//T/9P/0
//T/8v/y//L/8v/0//T/9P/0//L/8v/y//L/8v/y//L/8v/y//L/8v/y//L/8v/y//L/
8P/w//D/8P/y//L/8v/y//H/8P/v/+7/8P/w//D/8P/u/+7/7v/u/+7/7v/u/+7/7v/u
/+7/7v/u/+7/7v/u//D/8P/w//D/7v/u/+7/7v/u/+7/7v/u/+7/7v/u/+//7//v/+7/
7v/u/+7/7//v/+//7//v/+//8//0//X/9v/1//X/9v/3//X/9P/0//T/9P/1//b/9//3
//f/9//4//j/+P/4//j/9P/x/+7/7P/s/+z/7P/t/+7/7//w//D/7v/u/+7/7//v/+//
7f/t/+z/7P/s/+3/6//q/+r/6f/r/+r/6v/q/+j/6P/o/+j/6v/q/+r/6//p/+n/6f/p
/+n/6f/q/+r/7P/s/+3/8P/v//P/+v8FABMALABOAHYApwDhACEBVgF4AYoBfwFaASsB
9wCtAFQA+f+s/2v/Lf8A//3+EP8q/0f/Z/+A/5f/r//A/8r/0//Z/+H/5v/p/+r/6f/r
/+z/7f/w//L/9P/1//b/9//3//f/+f/5//v//f/9//3/+//8//z//P//////AAAAAAAA
AQABAAEA//8AAAAAAQD///////8AAAMAAwADAAMABQAFAAUABgAEAAQABAAFAAUABgAG
AAYABgAHAAcABwAGAAYABgAGAAcACgALAAwADAAMAA0ADQANAAwADQAMAA4ADgAOAA8A
EQARABEAEQAVABUAFQAVABgAGAAYABgAGQAZABkAGgAdAB0AHQAdABsAHAAcABwAHQAd
AB4AHgAeAB4AHgAeABsAGwAbABkAGgAZABgAFgATABIAEQAQABAADwAPAA0ADAALAAsA
CwAKAAkACAAIAAcABgAFAAUABwAJAAoACwAKAAcABgAFAAcABwAGAAYABgAFAAQABAAE
AAQABAADAAIAAQABAAIAAAD+//3//P/8//v/+v/6//r/+P/4//j/+f/4//j/+P/2//b/
9//3//b/9v/2//b/+P/4//j/+P/3//f/9//3//n/+f/5//n/+P/4//j/+f/5//n/+v/6
//j/+f/5//n/+f/5//n/+//7//v/+//6//r/+//8//z//P/9//3//f/+//7//v////3/
/f/9//z//P/8//v/+//7//v/+//7//n/+f/5//n/+f/5//n/+f/3//f/9v/2//f/+P/3
//j/9//3//f/9//2//b/9f/0//T/9f/2//f/9f/1//X/9f/3//f/9v/2//T/9P/0//T/
9P/0//P/8//z//P/8//z//H/8f/x//H/8v/y//P/9P/y//P/8//z//T/8//z//T/8v/y
//L/8v/y//L/8v/y//L/8v/x//H/8f/x//H/8f/x//H/8P/w//D/7v/u/+7/8P/w//D/
8P/w//D/8P/w//D/8P/w//D/8P/w//D/8P/w//D/8P/w//D/8P/w//D/8f/v/+//7v/u
//D/8P/x//H/7//v/+//7//x//L/8//0//f/9//4//n/+f/4//j/+P/1//X/9f/1//n/
+f/5//r//P/8//z//P/5//f/9f/0//P/8v/x//H/8f/x//H/8P/y//L/8v/z//L/8f/u
/+3/7P/s/+z/7f/v/+7/7v/t/+v/6v/q/+r/7P/s/+z/7P/u/+7/7v/v/+7/7f/s/+v/
7f/t/+7/7v/s/+z/7f/u//H/9//+/wkAFQAoAEYAcACfANUAFQFWAYoBrAG1AaIBewFL
AQcBqABBAOb/mf9T/xb//f4E/xr/M/9R/2z/g/+b/7L/wP/N/9X/2//g/+X/6P/p/+v/
7P/t//D/8v/y//P/9P/1//X/9f/3//f/9//5//n/+f/5//r/+v/6//3//f/+//7//P/9
//3//f///wAAAAABAAEAAQABAAIAAwADAAMAAwADAAMAAwAEAAIAAgACAAMABQAGAAYA
BgAGAAcABwAHAAgACAAIAAgABgAIAAgACAAKAAoACwALAAwADAAOAA4ADgAOAA4ADwAR
ABEAEQARABMAEwATABMAFAAUABQAFAAWABcAGAAaABkAGQAZABkAGwAcABwAHAAbABsA
HAAcABoAGgAaABoAGQAZABkAFwAWABUAFAASABEAEAAPAA4ADAALAAsACQAGAAUABQAF
AAQAAwACAAIAAwACAAEAAQABAAEAAAD//wEA//////////////7//v8AAP///v/+//7/
/v/+//3//P/7//v//P/8//r/+f/4//j/9//2//b/+P/2//b/9v/1//T/9P/0//T/9P/1
//X/9P/0//T/9P/y//L/8v/y//P/8//z//P/8//z//P/8//2//b/9v/3//f/9//4//j/
9v/3//f/9//1//X/9f/3//j/+f/6//r/+P/5//r/+v/6//v/+//7//r/+v/6//v/+//7
//v/+v/6//r/+f/5//v/+//7//v/+v/5//j/9//3//f/9//3//f/9//2//b/9v/2//T/
9P/z//P/8//z//P/9P/0//T/8//z//P/8//x//H/8f/x//H/8f/w//D/8v/y//L/8v/w
//D/7//v/+//7//v/+//7//v/+//7//x//D/8P/w/+7/7//v/+//7v/t/+3/7v/u/+7/
7v/u//D/8P/w//D/7v/u/+3/7f/v/+//7//v/+//7//u/+7/7v/u/+z/7P/u/+7/7v/u
/+7/7P/s/+z/7P/t/+7/7//w/+7/7v/u/+7/7v/u/+7/7v/u/+7/7v/u/+7/7v/u/+7/
7v/u/+7/7v/u/+7/7v/u/+7/7v/u/+7/7v/u/+7/7//v/+//7v/u/+z/7P/t/+3/7f/t
/+3/7f/t/+7/7//w//L/8//1//f/9f/0//T/9P/z//P/8//z//f/9//3//j/+v/6//r/
+v/3//X/8//y/+//7v/t/+3/7//v/+//7v/u/+7/7v/v/+//7//t/+3/7P/s/+z/7f/r
/+r/6v/p/+v/6v/q/+r/6v/q/+r/6v/q/+r/6v/r/+v/6//r/+v/6f/p/+r/6v/s/+z/
7f/u/+//8//4/wEADQAiAEQAbACbANEAEwFKAW4BgAF9AWIBPQEXAd8AkAAzANz/l/9T
/xb///4M/yT/P/9j/4D/k/+n/7r/yP/T/9f/3f/k/+n/6v/t/+//7//v//H/8v/0//X/
9v/3//X/9f/3//f/+f/7//v/+//9//7//v/+//3//f/+//7/AAABAAEAAQD//wAAAAAB
AAMAAwADAAQAAwADAAMAAwAFAAUABQAGAAYABgAGAAcABwAIAAgACAAIAAkACQAJAAoA
CgAKAAoACAAKAAoACgALAAwADgAPAA4ADgAQABAAEAAQABAAEQATABMAEwATABMAEwAT
ABMAFQAWABcAGAAYABkAGgAcAB0AHQAdAB0AHQAeAB4AHgAdAB0AHgAeAB4AHgAeAB4A
HQAdAB0AGwAcABsAGgAYABcAFgAVABQAEgARABEADwAOAA0ADQANAAwACwAKAAoACwAK
AAkACQAJAAkACAAHAAkABwAHAAcABwAHAAYABgAGAAUABAAEAAQABAAEAAMAAgABAAEA
AgACAAAA///+//7//f/8//z//P/6//r/+v/7//r/+v/6//b/9v/3//f/9v/2//b/9v/2
//b/9v/2//f/9//3//f/9//3//f/9//4//j/+P/5//f/9//4//j/+v/7//v/+//9//3/
/f////3//f/9//z//v///wAAAAAAAAEAAQABAAAAAAAAAAEAAQABAAEAAAACAAIAAQAB
AAEAAQABAAEA///////////////////////////+//7//v/+//z//P/9//3//f/9//v/
/P/8//z/+//7//v/+//5//n/+f/5//v/+//6//r/+v/6//r/+v/4//j/9//3//f/9//3
//f/9//3//f/9//5//j/+P/4//j/+f/5//n/+P/3//f/+P/4//j/+P/4//j/+P/4//j/
9f/0//L/8f/w/+//7v/t/+v/6//q/+r/7v/s/+z/7P/s/+r/6v/q/+r/6v/q/+r/6v/o
/+j/6P/o/+j/6P/o/+j/6v/q/+r/6v/o/+j/6P/o/+j/6P/o/+j/5v/m/+b/5v/o/+j/
6P/o/+n/6v/r/+z/6v/p/+j/5v/o/+j/6P/p/+n/6f/p/+n/6f/r/+z/7f/w//H/8f/y
//H/8f/w//D/8v/x//H/8f/v//H/8f/x//T/9v/2//b/9P/x/+//7f/s/+v/6v/p/+n/
6f/p/+n/6P/o/+j/6P/r/+v/6//p/+f/5v/m/+b/5//n/+b/5v/l/+X/5P/k/+T/5P/k
/+T/5v/m/+b/5v/n/+f/5//n/+f/5//n/+j/6v/o/+b/6//s/+v/7f/2//3/CwAgAD4A
ZACTAMUAAwFAAWoBgAF/AWIBOQELAc0AegAhAMz/if9J/xD/+f4G/x7/O/9Z/3T/jf+l
/7b/wv/N/9X/2//g/+H/4P/n/+v/6//r/+3/7v/y//P/9P/1//P/8//1//X/9v/5//r/
+//5//r/+v/6//v/+//8//z//v///////////wAAAAABAAEAAQABAAIAAQABAAEAAQAB
AAEAAQACAAQABAAEAAUABQAGAAYABgAEAAUABQAFAAQABAAEAAQABgAIAAgACAAKAAoA
CwALAAoACgAMAAwADAAMAAwADQAPAA8ADwAPABEAEQARABEAFAAUABQAFAAUABUAFgAY
ABkAGQAZABkAGQAaABoAGgAbABsAHAAcABwAHAAcABwAGgAZABgAFQAVABUAFQAUABMA
EgARABAADAALAAsACQAKAAkACQAJAAYABQAEAAQABAAEAAQABQAFAAUABAADAAUAAwAD
AAMABQAFAAQABAACAAEAAAAAAAEAAgADAAMAAgABAAEAAgAAAP7//f/8//r/+f/4//j/
+v/4//j/+P/1//T/9P/0//T/9P/1//X/9P/0//T/9P/0//T/9P/0//X/9f/1//X/8//z
//P/8//2//b/9v/3//n/+f/6//r/+P/5//n/+f/3//f/9//5//v/+//7//r/+v/7//z/
/P/8//3//f/9//7//v/+/////f/9//3//P/8//z/+//7//v/+//7//v/+//7//v/+//5
//n/+f/5//f/9//2//b/+f/6//n/+v/6//n/+P/3//f/+P/4//j/9//3//f/9//1//X/
9f/1//f/9//2//b/9v/2//b/9v/1//T/8v/x//T/9f/2//f/9f/1//X/9f/3//b/9v/2
//T/9f/1//X/9P/z//P/9P/2//b/9v/2//T/9P/0//T/9v/2//X/9f/z//P/8//z//X/
9f/0//T/9P/2//T/8v/y//L/8v/y//L/9P/0//T/9P/2//b/9v/2//T/9P/0//T/8v/y
//L/8v/y//L/8v/y//L/8v/y//L/8v/y//L/8v/y//L/8//z//P/8v/y//L/8P/x//H/
8f/x//H/8f/z//T/9f/2//f/+f/6//v/+//6//r/+v/5//n/+f/5//v//f/9//7/AAD+
//7//v/7//v/+f/4//f/9P/z//P/8//z//P/8v/y//L/8v/z//P/8f/v/+//7v/u/+7/
7//v/+//8P/w//H/7v/u/+7/7v/u/+7/7v/u/+z/7P/t/+3/7//v/+//7//x//L/8v/y
/+7/7//y//X/+f8AAAsAFwAoAEYAbACZAM0ADQFOAYQBqgG7AbABiwFdAR0BwgBZAPr/
rf9l/yD//f4C/xj/L/9L/2r/gf+X/67/wv/L/9P/2f/g/+f/7v/x//P/8//z//X/9v/4
//n/+v/7//3//f///////f///////////wAAAAAAAP////8AAAAAAgADAAMAAwADAAQA
BAAFAAUABQAFAAYABwAHAAcABwAFAAUABQAGAAgACAAIAAkACQAKAAoACgAKAAsACwAL
AAwADAAMAAwADAAOAA4ADgAOAA4ADwAPABAAEAASABIAEgASABIAEwAVABUAFQAVABcA
FwAXABcAGgAaABoAGgAcAB0AHgAgACAAHwAeAB0AHwAgACAAIAAfAB8AIAAgAB4AHgAe
AB4AHwAfAB8AHQAaABkAGAAWABUAFAATABIADgANAA0ACwAKAAkACQAJAAYABQAEAAQA
AwACAAEAAQAAAAEAAQABAAMAAQABAAEA//////7//v////////8AAAAAAAAAAP//AAD/
////AAD+//z/+//6//r/+f/4//j/+v/4//j/+P/1//T/9P/0//T/9P/1//X/9P/0//T/
9P/0//T/9P/0//X/9f/1//X/9//3//f/9//4//j/+P/5//n/+f/6//r/+v/7//v/+//7
//v/+//9//v/+//7//r//P/9//7//v/8//3//f/9//z//P/8//3//f/9//3//P/8//z/
+//7//v/+//7//v/+//7//v/+//5//n/+f/5//n/+f/4//j/+P/4//b/9v/3//f/9//3
//f/+P/4//j/9f/1//X/9f/1//X/9f/1//f/9//2//b/9v/2//b/9v/2//b/9f/1//f/
9//3//f/9//3//f/9//2//T/8//y//T/9f/1//X/9P/z//P/9P/0//T/9P/0//T/9P/0
//T/9P/0//P/8//z//P/8//z//X/9f/0//T/9v/2//T/9P/0//T/9P/0//T/9P/0//T/
9P/0//T/9P/0//L/8v/y//L/9P/0//T/9P/0//T/9P/0//L/8v/y//L/8v/z//P/8//y
//L/8v/y//P/8//z//P/8//z//X/9v/1//b/9//3//n/+//8//z/+v/6//n/+f/5//n/
+//7//v//P/+//7//v/+//v/+f/3//b/9f/0//H/8f/x//H/8f/w//D/8P/y//P/8//z
//H/8f/w//D/8P/x//H/8P/w/+//7//u/+z/7P/s/+z/6v/q/+r/6v/s/+3/7f/t/+3/
7f/t/+3/7P/s/+z/7P/t//D/8f/1//z/BwAVACwATgB6AK0A5wApAV4BfgGOAYUBYAE9
ARMB0wB8AB8Ayv+H/0P/DP8D/xT/Kv9H/2n/hP+b/6//wP/M/9X/3f/h/+T/5//s//H/
8//z//P/9f/2//b/9//4//n/+//7//3//f/9////////////AAAAAAAAAQABAAIAAgAC
AAMAAwADAAEAAgACAAMAAwADAAMABAAHAAcABwAHAAcABwAHAAgACAAIAAgACQAHAAgA
CAAIAAgACQAJAAkADAAMAAwADAAMAA4ADgAOAA4ADgAPAA8AEgASABQAFAATABIAEQAR
ABUAFQAVABUAFwAXABcAFwAYABgAGAAYABoAGwAcAB4AHwAfAB8AHwAfACAAIAAgAB8A
HwAgACAAIgAiACIAIgAhACEAIQAfABwAGwAaABgAGQAYABcAFgAUABMAEwARABAADwAP
AA8AEAAPAA4ADgANAAwACwALAAoACwALAAsACwAJAAkACQAJAAkACAAIAAgABwAGAAYA
BAAEAAQAAwACAAEAAQACAAIAAAD///7//v/9//z//P/6//j/+P/4//f/9v/2//b/9v/2
//f/9//2//b/9v/2//T/9P/0//T/9f/1//X/9f/1//X/9f/1//b/9v/2//f/9//3//j/
+P/4//n/+f/5//n/+f/5//v/+//7//v/+v/8//3//v/+//z//f/9//3//P/8//z//f//
///////+//z//P/7//v//f/9//3//f/7//v/+//7//v/+//7//v/+//7//r/+v/6//r/
+P/4//n/+f/5//n/9//4//j/+P/3//f/9//3//f/9//3//f/9f/1//T/9P/2//b/9v/2
//b/9v/1//X/9f/1//X/9f/z//P/8//z//P/8v/y//L/9P/1//X/9f/0//P/8//0//T/
9P/0//T/9P/0//T/9P/0//T/9P/0//T/9P/0//X/9f/1//L/8v/y//L/9f/1//X/9f/1
//X/9//4//n/+v/7//v//P/9//3//P/6//r/+f/5//r/+//+//////8AAAIAAgD///7/
+v/3//f/9v/1//T/8//z//P/8//1//T/9P/0//T/9f/1//X/8f/x//D/8P/w//H/8f/w
//L/8f/x//D/8v/y//L/8v/w//D/8P/w//D/8f/x//H/8f/x//H/8f/w//D/8P/w//P/
9v/3//3/BAAPAB8AOgBeAIgAuwD7ADkBagGGAZABewFUAScB8wCnAE4A9f+q/2v/K/8E
/wX/GP82/1n/ef+S/6f/u//I/9L/2//h/+f/6v/t//L/9f/1//X/9f/3//j/+v/7//z/
/f/9//3/////////AQABAAEAAQACAAIAAgAFAAUABgAGAAQABQAFAAUABQAGAAYABwAH
AAcABwAIAAkACQAJAAkABwAHAAcACAAKAAoACgALAAsADAAMAAwADAANAA0ADQAQABAA
EAAQAA4AEAAQABAAEAAQABEAEQASABIAFAAUABIAEgASABMAFwAXABcAFwAZABkAGQAZ
ABgAGAAYABgAHAAdAB4AIAAgAB8AHgAdAB0AHgAeAB4AHwAfACAAIAAgACAAIAAgAB8A
HwAfAB0AHAAbABoAGAAXABYAFQAUABQAEwATABEAEAAPAA8ADwAOAA0ADAAMAAsACgAJ
AAkACgALAAsACwAJAAcABwAHAAcABwAGAAYABgAFAAQABAAEAAQABAADAAQAAwADAAQA
AgAAAP///v/+//3//P/8//z/+v/6//r/+//6//r/+v/2//b/9//3//b/9v/2//b/+P/4
//j/+P/5//n/+f/5//f/9//3//f/+v/6//r/+//5//n/+v/6//r/+//7//v/+//7//v/
/f/9//3//f/8//z//f/+//7//v////////8AAAAAAAABAP////////7/AAAAAP/////9
//3//f/9//3//f/9//3//f/9//3//f/7//v/+v/6//z//P/6//r/+//7//v/+//5//r/
+v/6//n/+f/5//n/+f/5//n/+f/3//f/9v/2//j/+P/4//j/9v/2//X/9f/1//X/9f/1
//X/9f/1//X/8//y//L/8v/0//X/9f/1//T/8//z//T/9P/0//T/9P/0//T/9P/0//T/
9P/z//P/9//1//X/9v/0//T/9P/0//T/9f/1//X/9P/0//T/9P/0//P/8v/x//T/9f/4
//r/+v/6//r/+f/8//3//f/8//r/+v/5//n/+f/5//v/+//9//7/AAAAAP///v/6//f/
9//2//X/9P/z//P/8//z//P/8v/y//L/9P/1//X/9f/x//H/8P/w//D/8f/x//D/8P/v
/+//7v/u/+7/7v/u/+7/7v/u/+7/8P/x//H/8f/x//H/8f/x//L/8v/y//T/8//0//f/
+/8EAA0AHQAyAFIAegCpAOEAJQFcAYABlAGLAWQBNwEDAbUAWAD//7T/c/8x/wb///4S
/yr/Sf9p/4T/nf+z/8T/0P/Z/9//4//o/+v/7v/x//X/9f/1//f/+P/6//v//P/9//v/
+//9//3///8BAAEAAQD//wAAAAAAAAMAAwAEAAQABAAFAAUABQAHAAgACAAJAAcABwAH
AAgABwAHAAcABwAIAAkACgAMAAsACgAJAAkACwAMAAwADAAMAA0ADQANAA4ADgAOAA4A
DgAQABAAEAAOAA4ADwAPABIAEgAUABQAFAAUABQAFQAXABcAFwAXABcAFwAXABcAGgAa
ABoAGgAcAB0AHgAgACEAIQAhACEAIQAiACIAIgAjACMAJAAkACIAIgAiACIAIQAhACEA
HwAcABsAGgAYABkAGAAXABYAEgARABEADwAQAA8ADwAPAA4ADQAMAAwACQAIAAcABwAK
AAsACwALAA0ACwALAAsACQAJAAgACAAKAAkACAAIAAYABgAGAAUABAADAAMABAAEAAIA
AQAAAAIAAQAAAAAA/v/8//z//P/9//z//P/8//r/+v/7//v/+v/6//r/+v/4//j/+P/4
//v/+//7//v/+//7//v/+//6//r/+v/7//z//f///wAA/v////////////////8BAP//
//////7/AAABAAIAAgACAAMAAwADAAAAAAAAAAEAAQABAAEAAAACAAIAAQABAP//////
///////////////////////////////+//7//P/8//r/+v/7//v/+//7//v//P/8//z/
+//7//v/+//7//v/+//7//n/+f/4//j/+v/6//r/+v/6//r/+f/5//n/+f/5//n/+//7
//v/+//5//j/+P/4//j/+f/5//n/+P/3//f/+P/2//b/9v/2//f/+P/5//r/+P/4//f/
9//3//f/9//3//f/9//2//b/9v/2//j/+v/6//j/+P/4//j/9v/2//b/9v/4//j/+P/4
//b/9v/2//b/9v/3//f/9//2//b/9v/2//X/9f/1//X/9f/1//f/+P/3//j/+f/5//r/
+//7//r//P/8//v/+//7//v//f/9//3//v8AAAAA/v/+//v/+f/5//j/9//2//X/9f/1
//X/8//y//L/8v/0//X/9f/1//H/8f/w//D/8P/x//H/8P/y//H/8f/w/+7/7v/u/+7/
8P/w//D/8P/u/+//7//v/+//7//v/+//8v/y//L/8v/z//L/8//3//7/BwATACYAQgBq
AJkAzQANAU4BhgGqAbsBsAGNAWEBJQHOAGcABAC1/2//KP///gD/GP8x/03/av+D/5n/
rv/C/9H/1//b/+L/6f/s/+3/7//x//H/8//0//j/+f/6//v//f/9///////9////////
////AAAAAAAAAQABAAIAAgACAAMAAwADAAMABAAEAAUABQAFAAUABgAFAAUABQAFAAcA
BwAHAAgACAAIAAgACQAHAAgACAAIAAoACwALAAsACgAKAAoACgAKAAwADAAMAAwADAAN
AA0ADgAOABAAEAASABIAEgATABUAFQAVABUAFwAXABcAFwAYABgAGAAYABgAGQAaABwA
HQAdAB0AHQAdAB4AHgAeAB0AHQAeAB4AHAAcABwAHAAbABsAGwAZABgAFwAWABQAEwAS
ABEAEAAMAAsACwAJAAgABwAHAAcABAADAAIAAgADAAIAAQABAAEAAQAAAP//AQD/////
/////////v/+//7//f/8//z//P/8//z/+//8//v/+//8//z/+v/5//j/+P/3//b/9v/2
//T/9P/0//X/9P/0//T/8v/y//P/8//0//T/9P/0//P/8v/x//D/8//z//P/8//z//P/
8//z//T/9P/0//X/9f/1//b/9v/2//f/9//3//f/9//3//n/+f/5//n/+P/4//n/+v/6
//j/+f/5//n/+P/4//j/+f/7//v/+//6//z//P/7//v/+v/5//j/9//5//n/+f/5//f/
9//3//f/9//3//b/9v/0//T/8v/y//P/8//z//P/8//0//T/9P/x//H/8f/x//H/8f/x
//H/8//z//L/8v/w//D/8P/w//L/8v/x//H/7//v/+//7//v/+//7//v//H/8P/w//D/
7//v/+7/7f/u/+3/7f/u/+7/7v/u/+7/7v/u/+7/7v/u/+7/7f/t/+3/7f/t/+3/7//v
/+7/7v/u/+7/7v/s/+r/7P/s/+z/7P/s/+z/7P/s/+z/7P/s/+z/7v/u/+7/7v/s/+z/
7P/s/+r/6v/q/+r/7P/s/+z/7P/s/+z/7P/s/+z/7P/s/+z/6//r/+v/6v/s/+z/7P/t
/+v/6//r/+v/6//t/+7/7//w//H/8f/y//P/8//y//L/9P/z//P/8//x//P/8//z//L/
9P/0//T/9//1//T/8//w/+//7v/t/+3/7f/t/+3/6v/q/+r/6v/t/+3/7f/r/+n/6P/o
/+j/6f/p/+j/6P/p/+n/6P/o/+b/5v/m/+b/5v/m/+b/5v/n/+f/5//n/+f/5//n/+j/
6P/o/+r/6//s/+v/7f/0////CwAiAEIAaACZANMAEwFKAW4BgAF5AVoBOQEXAd8AjgAt
ANT/j/9L/w7/+f4I/x7/O/9b/3j/j/+l/7j/wv/P/9n/2//c/9//5P/n/+n/6//r/+3/
7v/u/+//8P/x//H/8f/z//P/9f/3//f/9//1//b/9v/2//f/9//4//j/+P/5//n/+f/5
//r/+v/7//3//f/9//7//f/9//3//f////////8AAP7//v/+//////8AAAAAAAAAAAEA
AQABAAIAAgACAAIABAAGAAYABgAGAAYABwAHAAYABgAIAAgACgAKAAoACwALAAsACwAL
AA8ADwAPAA8AEgASABIAEgATABMAEwAUABUAFQAVABUAFQAWABYAFgAXABcAGAAYABgA
GAAYABgAFQAVABUAEwAUABMAEgAQAA8ADgANAAwADAALAAsACQAIAAcABwAHAAQAAwAC
AAIAAQAAAP////8AAAEAAQABAAEA//////////////7//v/+//3//P/8//z//P/8//v/
+P/3//f/+P/4//b/9f/0//b/9f/0//T/8v/w//D/8P/x//D/8P/w/+z/7P/t/+3/7P/s
/+z/7P/s/+z/7P/s/+v/6//r/+v/7f/t/+3/7f/u/+7/7v/v/+//7//w//D/7v/v/+//
7//x//H/8f/z//P/8//z//L/8P/x//L/8v/y//P/8//z//L/8v/y//P/8//z//P/8v/0
//T/8//z//H/8f/x//H/8//z//P/8//x//H/8f/x//H/8f/w//D/8P/w/+7/7v/x//H/
7//t/w==
         </WaveFormData>
      </LeadData>
      <LeadData>
         <LeadByteCountTotal>10000</LeadByteCountTotal>
         <LeadTimeOffset>0</LeadTimeOffset>
         <LeadSampleCountTotal>5000</LeadSampleCountTotal>
         <LeadAmplitudeUnitsPerBit>4.88</LeadAmplitudeUnitsPerBit>
         <LeadAmplitudeUnits>��V</LeadAmplitudeUnits>
         <LeadHighLimit>2147483647</LeadHighLimit>
         <LeadLowLimit>268435456</LeadLowLimit>
         <LeadID>V4</LeadID>
         <LeadOffsetFirstSample>0</LeadOffsetFirstSample>
         <FirstSampleBaseline>0</FirstSampleBaseline>
         <LeadSampleSize>2</LeadSampleSize>
         <LeadOff>FALSE</LeadOff>
         <BaselineSway>FALSE</BaselineSway>
         <ExcessiveACNoise>FALSE</ExcessiveACNoise>
         <MuscleNoise>FALSE</MuscleNoise>
         <LeadDataCRC32>1807043194</LeadDataCRC32>
         <WaveFormData>
BAAEAAQABAAFAAYABwAIAAoACgAKAAoACgAKAAoACgANAA4ADwAQABIAEgASABIAEwAU
ABUAFgAYABgAGAAYABYAFgAWABYAFwAYABkAGgAYABgAGAAYABYAFgAWABYAFgAWABYA
FgAVABQAEwASABIAEgASABIADwAOAA0ADAAKAAoACgAKAAkACAAHAAYABAAEAAQABAAC
AAIAAgACAAEAAAD///7//P/8//z//P/6//r/+v/6//f/9v/1//T/9P/0//T/9P/y//L/
8v/y//T/9P/0//T/8//y//H/8P/w//D/8P/w//H/8v/z//T/9P/0//T/9P/0//T/9P/0
//b/9v/2//b/9v/2//b/9v/4//j/+P/4//j/+P/4//j/+v/6//r/+v/6//r/+v/6//r/
+v/6//r//P/8//z//P/6//r/+v/6//j/+P/4//j/+v/6//r/+v/4//j/+P/4//j/+P/4
//j/9//2//X/9P/2//b/9v/2//b/9v/2//b/9P/0//T/9P/2//b/9v/2//T/9P/0//T/
8v/y//L/8v/0//T/9P/0//P/8v/x//D/8v/y//L/8v/w//D/8P/w//L/8v/y//L/8P/w
//D/8P/y//L/8v/y//L/8v/y//L/8P/w//D/8P/y//L/8v/y//D/8P/w//D/8v/y//H/
8f/x//L/8v/y//L/8v/y//L/9v/3//f/+P/3//j/+P/5//f/9//2//b/+P/4//f/9//3
//f/+P/6//z//f/9//3/+P/0//H/7//v/+//7//v//H/8f/x//D/8P/w//H/8f/x//H/
8f/w//D/7//v//D/7v/t/+3/7f/u/+7/7v/u/+z/6//r/+v/6//r/+v/7P/u/+3/7f/u
/+7/7v/u/+7/7P/t/+z/6v/n/+n/8////wwAHAAzAEwAagCQALUA1gD2ABYBLQEyASgB
EwHlAJ8AUgAJAM3/nf+B/3j/ev+D/4//nf+o/7b/x//T/9j/3P/j/+n/7f/v//D/7//v
//H/8f/y//P/9P/1//b/9v/0//T/9f/1//f/+P/6//r/+f/5//n/+v/4//j/+P/4//v/
+//7//z/+v/7//z//P/6//n/+f/5//z//P/8//z//v/+//////////////8AAP/////+
//3/////////AAD//////////wAAAQACAAQABQAFAAYABgAEAAUABgAGAAgACAAIAAkA
CQAJAAkACgALAAsACwAMAA4ADwAQABAADwAQABEAEgAUABYAFgAWABQAFAAUABYAGAAZ
ABoAGgAbABsAGwAbABsAGwAbABsAGgAaABoAGAAWABYAFgAUABUAFQAWABcAFQAUABQA
EgAPAA8ADQANAA4ADQAMAAsADQANAA0ADAAJAAkACAAIAAcABgAFAAQAAQABAAEAAAAA
AAEAAgADAP///////////f/8//z//P/8//r/+f/5//f/9//2//b/9//3//f/9//1//X/
9f/1//X/9f/1//X/9v/2//f/+f/4//j/9//2//b/9v/2//b/+P/5//n/+v/4//j/+f/5
//n/+f/6//r/+v/6//r//P/8//z//P/8//z//P/8//3//v/+//7//f/7//v/+//7//3/
/f/9//3/+//7//v/+//7//v/+//7//n/+f/5//n/+P/4//f/9//1//X/9f/1//f/9//3
//b/9v/2//b/9v/0//X/9f/1//b/9v/2//b/9v/2//X/9f/3//b/9v/2//b/9f/0//P/
8v/y//L/8v/z//P/9P/0//P/8v/x//D/8f/x//L/8//z//T/9P/z//H/8f/v//H/8//z
//P/9P/y//L/8f/x//P/8v/y//L/8P/w//D/8P/u/+7/7P/s/+3/7f/s/+3/7v/u/+7/
7v/u/+z/7P/s/+z/7v/u/+7/7v/u/+7/7v/u/+7/7v/u/+7/7v/u/+7/7v/u/+7/7f/t
/+3/7v/u/+7/7v/u/+7/7v/w//H/8f/y//P/9P/0//X/9//3//b/9v/0//T/8//z//X/
9f/2//j/+P/5//n/+f/5//b/9P/z//D/7//u/+3/7f/t/+3/7P/u/+7/7//v/+3/7f/t
/+z/7P/r/+v/7P/u/+3/7f/t/+r/6v/q/+r/6v/p/+n/6f/p/+n/6f/q/+r/6f/p/+r/
7P/s/+z/7P/q/+n/6P/m/+P/5f/t//v/CgAaAC8ATABsAJAAuwDmABABNgFZAWwBcAFh
ATcB7wCWAD8A8f+v/4f/dP9u/3H/ff+J/5T/ov+z/8P/zv/W/9v/3//l/+f/5v/n/+n/
6//r/+z/7f/s/+3/7v/u//D/8P/x//H/7//w//L/8v/z//P/8//0//b/9v/2//b/9f/1
//X/9v/4//n/+v/6//j/9//3//f/+v/6//r/+v/6//r/+//7//n/+f/5//r/+//9//7/
///9//3//f/+////////////////////AAABAAEAAgACAAIAAwAEAAQABAAEAAQABQAH
AAcABwAIAAkACQAJAAoACgALAAwADAANAA4ADwAQABAAEgASABIAEgASABIAFAAUABUA
FgAWABUAFQAVABUAFwAXABcAFwAUABQAFAASABIAEgASABAAEgARABEAEQAQAA4ADQAK
AAsACwAJAAkACgAJAAgABwAFAAUABQAEAAMAAwACAAIAAQAAAP///v/////////+//3/
/f/9//3/+f/5//n/+f/5//j/+P/4//b/9P/z//P/9f/1//T/9P/x//H/8f/x//H/8f/x
//H/8f/x//H/8f/x//D/8P/x//H/8v/y//L/8v/y//L/8v/0//X/9f/2//b/9v/3//f/
9f/1//b/9v/0//T/9P/2//f/+P/5//r/+P/4//j/+f/6//r/+v/5//n/+f/5//n/+//7
//v/+//6//n/+P/3//n/+f/5//n/9//3//f/9//2//b/9f/1//X/9f/1//X/9f/1//X/
9P/0//T/9P/0//L/8//z//P/8v/y//L/8v/y//L/8f/x//H/8P/w//D/8f/x//H/8f/w
//D/8P/w/+3/7f/u/+7/8P/w//D/8P/y//H/8f/x/+//8P/w/+//7//v/+3/7//v/+//
7//w//D/8P/v/+//7//u/+7/7v/w//D/8P/w//D/8P/u/+7/8f/x/+7/7//w/+7/7v/u
/+7/7v/u/+7/7v/w//D/8P/w/+7/7v/u/+7/7v/u/+7/7v/w//D/8P/w//D/8P/w//D/
7v/u/+7/7v/w//D/8P/w/+7/7v/u/+7/7v/u/+7/7v/w//D/7//v/+//8P/w//D/8P/w
//D/8P/y//P/8//0//X/9v/2//f/9//3//b/9v/2//b/9f/1//X/9f/2//j//P/9//3/
/f/5//b/9P/z//L/8f/w/+//7//v/+//7v/w//D/8f/x//H/8f/x//D/7v/t/+3/7v/u
/+3/7f/t/+z/7P/s/+z/7v/t/+3/7f/t/+3/7f/u/+7/7f/t/+7/7P/s/+z/7P/u/+//
7v/q/+n/6f/v//n/BgAWAC0ARgBkAIYAsQDUAPIAEAEvATgBNgEtAQ0B0wCEADUA8f+5
/5H/fv98/4P/j/+d/6z/uP/D/8//2v/g/+P/5f/t//H/7v/v//H/8f/x//L/8//0//X/
9v/2//b/9v/3//f/9//4//r/+v/5//n/+f/6//j/+P/4//j/+v/7//z//v/8//3//v/+
/wAA/////////v/+//7//v/+//7//////wAAAQACAAQAAgADAAMAAwABAAEAAQACAAUA
BQAFAAUAAwADAAMABAAHAAcACAAIAAYABwAIAAgACAAIAAgACQALAAsACwAMAAsACwAL
AAwADQAPABEAEgARABIAEwAUABQAFgAWABYAGAAYABgAGgAYABkAGgAaAB0AHQAdAB0A
HQAdAB0AHQAcABwAHAAaABwAHAAcABoAGAAXABcAFwAZABgAGAAWABUAFQATABMAEgAR
ABAADwANAA0ADQAMAAsACwAKAAoACQAIAAcABgAFAAUABQAEAAMAAwADAAMAAQABAAEA
AQD///7//v/+/wAA/v/9//3/+//7//r/+v/7//v/+//7//n/+f/5//n/+f/5//n/+f/5
//j/+P/5//f/+P/4//j/+v/6//r/+v/6//v/+//8//v/+v/6//n/+v/7//3//v/+//7/
/v8AAP7//v/+//7/AAAAAAAAAQAAAAAAAAD//wEAAQABAAEAAQABAAEAAQABAAEAAQAB
AAEAAQABAAEA//////////8AAAAA//////3//f/9//3//f/9//3//P/+//7//v/+//z/
/f/9//3//P/8//z//P/8//z/+//7//v/+v/6//r/+f/5//n/+f/6//r/+v/6//n/+f/6
//r/+v/6//r/+v/8//v/+//7//n/+v/6//n/+f/5//f/+f/7//v/+//8//r/+v/5//n/
+P/2//X/9P/x//D/7//u/+7/7v/s/+z/7//v//D/7//u/+z/7P/s/+z/7P/s/+z/7P/s
/+z/7P/s/+r/6v/q/+r/6v/q/+r/6v/o/+j/6P/o/+n/6v/r/+z/6v/q/+r/6v/q/+r/
6v/q/+z/7P/s/+z/6v/q/+r/6f/r/+v/7P/s/+z/7P/s/+z/7P/u/+//7//y//P/9P/0
//X/9f/1//T/9P/0//T/8//x//H/8f/y//T/9v/3//f/+f/3//T/8v/x//D/7//u/+3/
7f/t/+3/7P/s/+z/7f/t/+3/7f/t/+z/7P/r/+v/6v/q/+n/6f/r/+r/6v/q/+r/6v/p
/+n/6f/p/+n/6f/q/+r/6f/p/+r/6v/q/+r/7P/s/+n/7P/q/+X/5//v//f/AgAUACkA
QgBeAH4AowDKAOwACgEjATABLgEfAfsAwQB0ACcA5/+z/43/ev94/4H/jf+X/6T/sv/B
/83/1P/a/9//5f/n/+X/5v/r/+//7f/t/+7/7//w//H/8v/y//L/8v/z//P/9f/2//j/
+P/1//X/9f/2//j/+P/4//j/+//7//v//P/6//v//P/8//z/+//7//v//P/8//z//P/8
//z//f/9/////////wAA/v////////////////8AAP//////////AQABAAEAAgADAAMA
BAAEAAQABQAGAAYABgAGAAYABwAHAAcABwAIAAsACwALAAwADAANAA4ADgANAA4ADwAQ
ABAAEgASABIAEgASABIAFAAWABcAGAAYABcAFwAXABcAFQAVABUAFQAVABYAFwAWABQA
FAAUABIAFAATABMAEwATABIAEgAQAA8ADwANAA0ADgANAAwACwAKAAkACAAGAAcABwAG
AAYABwAGAAUABAABAAEAAQAAAAEAAQABAAEA//////////////7//v/+//z/+v/5//n/
9//3//b/9v/1//X/9f/1//X/9f/1//X/9f/1//X/9f/1//T/9P/1//X/9v/2//b/9v/2
//b/9v/0//X/9f/2//j/+P/5//n/+f/5//r/+v/5//j/9//4//n/+v/7//z//P/8//z/
/f/8//z//P/7//3//f/9//3//f/9//3//f/9//3//f/9//v/+//7//v/+//7//v/+//6
//r/+f/5//j/9//2//X/+P/5//r/+v/4//j/+P/4//j/+f/5//n/+P/4//j/+P/2//b/
9f/1//f/9v/2//b/9//3//f/9//1//T/8//y//T/9f/3//j/9//2//X/9P/2//X/9f/1
//P/9P/0//P/8//z//H/8//1//X/9f/2//b/9v/1//X/9f/0//T/9P/0//T/9P/0//b/
9v/0//T/9f/1//b/9f/0//L/8v/y//L/8v/y//L/8v/0//T/9P/0//L/8v/y//L/8v/y
//L/8v/y//L/8v/y//L/8v/y//L/8v/y//L/8v/y//L/8v/y//L/8f/x//H/8P/w//D/
8P/y//L/8v/0//P/8//0//X/+P/4//n/+f/5//j/+P/4//j/9//3//f/9//4//r//P/7
//v/+//5//f/9v/2//b/8//y//H/8f/x//H/8P/w//D/8f/x//H/7//v/+7/7v/t/+3/
7v/u/+7/7//w//D/7v/u/+7/7v/t/+3/7f/t/+v/6//s/+z/7f/t/+7/7v/w//D/8P/w
/+v/6v/o/+f/5//v//v/CAAaADEATABqAIwAtwDmAAwBMgFZAXABeAFvAU0BCQGuAFUA
BwDB/5H/dv9u/3P/e/+H/5b/pP+z/8P/0v/W/9f/3f/j/+f/7P/x//H/8f/x//L/8//y
//P/9P/0//b/9v/3//f/9//4//r/+v/5//n/+f/6//j/+P/4//j/+//7//v//P/8//3/
/v/+//z/+//7//v//v/+//7//v/+//7//////////////wAAAAABAAEAAQABAAEAAQAC
AAEAAQABAAEAAwADAAMABAADAAMABAAEAAYABwAIAAgACAAIAAgACQALAAsACwAMAA0A
DQANAA4ADgAPABAAEAATABQAFQAWABUAFgAVABQAFgAWABYAGAAYABkAGgAaABsAGwAb
ABsAGwAbABsAGwAZABgAFwAUABYAFgAWABQAFAATABMAEwATABIAEgAQAA8ADwANAA0A
DAALAAoACQAHAAcABwAGAAcABwAGAAYABAACAAAA/v/+////AAAAAP//////////////
///////7//r/+v/6//j/9v/1//X/9//3//b/9v/z//P/8//z//P/8//z//P/8//z//P/
8//z//L/8v/z//P/9P/0//T/9P/0//T/9P/2//f/9//4//b/9v/3//f/+f/5//r/+v/6
//r/+v/8//z//P/8//z//P/8//z//f/+//7//v/9//3//f/9//3////////////9//3/
/f/9//v/+//7//v/+v/7//z//f/6//r/+f/5//n/+f/5//n/+f/5//n/+P/2//b/9v/2
//j/+f/5//n/9v/2//b/9v/2//b/9f/1//f/9v/2//b/9//3//f/9//0//T/9P/0//X/
9f/2//b/9v/2//b/9v/0//P/8//z//T/9v/3//f/9f/1//P/9f/3//f/9//4//j/+P/3
//f/9//2//b/9v/2//b/9v/2//b/9v/0//T/9//3//b/9//4//b/9v/2//b/9P/0//T/
9P/2//b/9v/2//T/9P/0//T/9v/2//b/9v/2//b/9v/2//T/9P/0//T/9P/0//T/9P/z
//P/8//0//T/9P/0//T/9P/0//b/9//3//j/+f/6//z//f/9//3/+v/6//r/+v/3//f/
9//3//r//P/+//////////3/+v/6//n/+P/3//T/8//z//P/8f/w//D/8P/y//P/9P/1
//P/8v/y//H/8f/y//L/8f/x//H/8P/w/+7/7v/u/+3/7f/t/+3/7f/t/+7/7v/t/+3/
7v/u/+7/7v/u/+7/7f/q/+j/5//p//H//f8MABwAMwBOAG4AlgC/AOQAAgEkAT0BQgE8
AS8BCQHFAHQAJQDh/6v/if9+/3z/g/+P/5//rP+6/8f/1f/c/+D/5f/n/+n/6//w//P/
9f/z//P/9P/1//b/9//4//j/+P/4//n/+f/5//r//P/8//3//f/9//7//P/8//z//P/9
//3//f/+//z//f/+//7//v/9//3//f///wAAAQACAAAAAAABAAEAAQABAAEAAgACAAMA
AwADAAMAAwADAAQABQAFAAUABQAHAAcABwAIAAcABwAIAAgACgALAAwADAALAAoACQAJ
AAsACwALAAwADwAPAA8AEAAOAA8AEAAQABMAFAAVABYAFgAYABgAGAAaABoAGgAcABsA
GwAbABoAHQAdAB0AHQAdAB0AHQAdABwAHAAcABoAHAAcABwAGgAaABkAGQAZABcAFgAW
ABQAFQAVABMAEwASABEAEAAPAA8ADwAPAA4ADQANAAwADAAJAAgABwAGAAcABwAHAAYA
BAADAAIAAQABAAEAAQABAP///v/+//7//v/8//v/+//5//n/+P/4//X/9f/1//X/9P/1
//b/9//1//X/9f/1//f/9v/2//f/9//4//j/+P/2//b/9v/2//b/9//3//j/+P/4//n/
+f/5//n/+v/6//r/+v/6//z//P/8//z//P/+//7//v///////v/9//v//f/9//3//f//
//////////3//f/9//3//f/9//3//f/7//v/+//7//z//P/7//v/+//7//v/+//5//n/
+f/4//j/+P/4//j/9v/3//f/9//4//j/+P/4//j/+P/3//f/9//2//b/9v/5//n/+f/5
//b/9v/2//b/9f/1//b/9v/2//b/9v/2//T/8//z//P/9f/2//b/9f/1//X/8//1//X/
9f/1//b/9v/2//X/9f/3//b/9v/2//b/9v/2//b/9v/2//P/8//z//T/9v/2//b/9v/2
//b/+P/5//v//P/9//7//v/////////7//r/+f/4//r/+//8//3//v8AAAIAAwACAAEA
/v/6//r/+f/4//f/9v/1//X/9f/3//b/9v/2//X/9f/1//X/8//y//L/8f/x//L/8v/x
//H/8f/w//D/8v/y//L/8f/x//H/8f/x//H/8v/y//H/8//0//T/9P/y//D/7v/v//D/
7v/t//H/+/8FABIAJgA9AFgAeACeAMUA5gAGASQBNwE2ASwBEQHhAJsATAAHAMv/n/+F
/3z/fv+L/5v/qf+2/8T/z//Z/+D/5P/p/+3/7//x//b/9//1//X/9f/2//f/9v/3//j/
+P/6//r/+//7//v//P/+//7//f/9//3//v8AAAAAAAAAAP///////wAAAAABAAIAAgAC
AAEAAQABAAIAAgACAAIAAAAAAAEAAQADAAMAAwAEAAQABQAFAAUABQAFAAUABgAJAAkA
CQAJAAcABwAHAAgABwAHAAgACAAKAAsADAAMAAoACgAKAAsADwAPAA8AEAARABEAEQAS
ABAAEQASABIAFQAWABcAGAAWABgAGAAYABgAGAAYABoAGgAbABwAHAAfAB8AHwAfAB8A
HwAfAB8AHgAeAB4AHAAcABwAHAAaABwAGwAbABsAGQAYABgAFgAVABUAEwATABIAEQAQ
AA8AEQARABEAEAANAA0ADAAMAAsACgAJAAgABwAHAAcABgAFAAUABQAFAAUABQAFAAUA
AQAAAAAAAAAAAP7//f/9//3//f/8//z//f/9//3//f/7//v/+//7//n/+f/5//n/+//6
//r/+//5//r/+v/6//r/+v/6//r//P/9//3//v/8//z//f/9//v/+//8//z//v/+//7/
AAAAAAAAAAAAAAAAAAAAAAEAAAAAAAAA//8BAAEAAQABAAEAAQABAAEAAQABAAEAAQAB
AAEAAQABAP//////////AAAAAP/////9//3//f/9//3//f/9//z//P/8//z//P/6//v/
+//7//r/+v/6//r/+v/6//n/+f/5//j/+P/4//n/+f/5//n/+P/4//j/+P/3//f/+P/4
//j/+P/4//j/9v/1//X/9f/3//j/+P/3//f/9//1//f/9//3//f/+P/4//j/9//3//f/
9v/2//b/+P/4//j/+v/5//j/9//2//j/+P/4//j/9//3//f/+P/3//b/9f/0//f/+P/7
//3//P/8//z//P/8//3//f/9//r/+v/6//r/+f/5//n/+f/8//7/AAABAP/////9//r/
+P/3//b/9f/2//X/9f/1//X/9P/0//T/9f/1//X/9f/z//L/8v/x//P/9P/0//P/8//z
//L/8v/w//D/8P/v//H/8f/x//H/8f/y//L/8f/z//T/9P/0//b/9v/0//X/8v/u/+3/
8f/7/wcAFAAiADcAUgBuAJAAuQDgAAABIAE3AToBNAEdAesAowBWAA8A0/+j/4f/fP9+
/4X/j/+d/6z/vP/L/9f/4P/k/+f/6//t/+//8v/1//X/9f/1//b/9//4//n/+v/6//j/
+P/5//n/+//8//7//v/9//3//f/+/wAAAAAAAAAA////////AAAAAAEAAgACAAAA////
////AAAAAAAAAAABAAIABAAFAAQAAwACAAIABAAFAAUABQAFAAUABQAGAAcABwAHAAcA
CQAJAAkACgAKAAkACQAIAAoACwAMAAwACgAKAAoACwAPAA8ADwAQAA8ADwAPABAAEAAR
ABIAEgATABQAFQAWABgAGgAaABoAHAAcABwAHgAcAB0AHgAeAB8AHwAfAB8AHwAfAB8A
HwAcABwAHAAaABoAGgAaABgAGAAXABcAFwAXABYAFgAUABMAEwARABEADgANAAwACwAN
AA0ADQAMAA0ADQAMAAwACQAIAAcABgAHAAcABwAGAAMAAwADAAMAAQABAAEAAQABAAAA
AAAAAAAA/v/9//3//f/9//z//P/7//v/+//7//n/+f/5//n/+f/5//n/+f/5//j/+P/5
//n/+v/6//r/+v/6//r/+v/4//n/+f/6//v//P/+/////////wAAAAAAAAAAAAACAAEA
AAD///7/AAAAAAAAAQACAAIAAgABAAEAAQABAAEAAQABAAEAAQABAAEAAQABAP//////
///////////////+//7//f/9/////////////v/9//z/+v/6//r/+v/6//r/+//7//v/
+P/4//j/+P/5//r/+v/7//n/+P/4//j/9//3//f/9//3//j/+f/6//j/9//3//b/9//4
//n/+v/5//f/9v/1//X/9v/2//X/9//3//X/9//1//X/9f/2//j/+P/3//f/9f/0//T/
9P/1//b/9//4//j/+P/2//b/9f/1//b/9//4//b/9v/2//b/9v/2//b/9v/2//b/9v/2
//T/9P/0//T/9v/2//b/9v/z//P/8//0//T/9P/0//T/8v/y//T/9f/1//b/9//4//b/
9//3//f/+P/4//j/+P/3//f/9//3//r//P/+/////f/9//v/+P/4//f/9v/1//b/9f/1
//X/8v/w/+//7v/w//H/8v/z//L/8P/v/+3/7//w//D/7//v/+//7v/u/+z/7P/s/+v/
7f/t/+3/7f/t/+7/7v/t/+v/7P/s/+z/8P/w//D/7//u/+r/5f/n/+3/+f8GABYALwBM
AGwAkAC5AOYADgE2AV0BdgGAAXcBVQEVAb4AXwALAMn/lf92/3D/df99/4n/lP+i/7P/
wf/S/9z/3//h/+X/6//s/+3/7f/v/+//8P/x//T/9f/2//b/+P/4//n/+f/3//j/+v/6
//n/+f/5//r//P/8//z//P/7//v/+//8//r/+//8//z//f/9//7////+//7//v/+/wAA
AAABAAEAAAD///7//v8AAAEAAQABAAMAAwADAAQABAADAAIAAQADAAMAAwAEAAUABQAG
AAYABgAHAAgACAAIAAgACAAJAAsACwALAAwADwAPAA8AEAAOAA8AEAAQABEAEgATABQA
FAAWABYAFgAWABYAFgAYABgAGQAaABoAGQAZABkAGQAXABcAFwAXABgAGAAYABYAFgAW
ABYAFAASABEAEQARABEAEAAQAA4ADQANAAsACwAMAAsACgAJAAgABwAGAAQAAwADAAIA
AgADAAIAAQAAAP////////7/+//7//v/+//7//v/+//7//n/+P/4//j/+P/2//X/9f/z
//P/8v/y//P/8//z//P/8f/x//H/8f/x//H/8f/x/+//7v/u/+//8f/y//L/8v/0//T/
9P/0//L/8//z//T/9P/0//X/9f/1//X/9v/2//b/9v/2//j/+P/4//j/+P/6//r/+v/7
//z//P/8//v/+f/5//n/+f/5//n/+f/5//v/+//7//v/+v/5//j/9//3//f/9//3//j/
+P/3//f/9//3//f/9//1//X/9f/0//T/9P/0//T/9v/3//f/9//1//T/8//y//L/8v/x
//H/8v/y//P/9P/z//P/8//z//L/8v/y//L/7//v//D/8P/w//D/8P/w//L/8f/x//H/
8P/w/+//7f/v/+//7f/v/+//7//v//D/8P/w/+//7//v/+7/7v/u/+7/7v/u/+7/8P/w
/+7/7v/v/+//7v/r/+z/7v/u/+7/7v/u/+7/7v/u/+7/7v/u/+7/7v/u/+7/7v/t/+z/
6//q/+z/7P/s/+z/7P/s/+z/7P/s/+z/7P/s/+7/7v/u/+7/7P/s/+z/6//t/+3/7v/u
/+z/7P/s/+z/7P/u/+//7//y//P/9P/0//X/9f/1//T/8v/y//L/8f/x//H/8f/y//L/
9P/1//X/+P/3//X/9P/x//D/7//u/+3/7f/t/+3/6v/q/+r/6//t/+3/7f/t/+r/6v/p
/+n/6v/q/+n/6f/r/+r/6v/q/+j/6P/n/+f/5//n/+f/5//o/+j/5//n/+j/6P/o/+j/
6P/o/+n/6P/m/+P/4f/p//X/AAASACkAQABeAIIAqwDQAPAADgEnATQBNAErAQ0B0QB8
ACsA6f+v/4X/dv92/3v/hf+T/6L/rv+9/8n/0P/a/+H/4//h/+P/5v/p/+v/6//r/+z/
7f/s/+3/7v/u/+7/7v/v/+//7//w//L/8v/x//H/8f/y//T/9P/0//T/9f/1//X/9v/1
//X/9f/0//X/9f/2//f/+P/4//j/+P/4//j/+f/5//n/+f/5//r/+v/7//v/+//7//v/
+//8//v/+//7//v//f/9//3//v//////AAAAAP7///8AAAAAAgACAAIAAwADAAMAAwAE
AAcABwAHAAgACAAJAAoACgAJAAoACwAMAAwADgAOAA4AEAAQABAAEgASABMAFAAUABUA
FQAVABUAEwATABMAEwATABQAFQAUABIAEgASABAAEAAPAA8ADwARABAAEAAOAAsACwAJ
AAkACgAJAAgABwAHAAcABwAGAAMAAwACAAIAAwACAAEAAAD9//3//f/8//v/+//7//v/
+f/5//n/+f/3//b/9v/2//b/9P/z//P/8f/x//D/8P/x//H/8f/x/+3/7f/t/+3/7//v
/+//7//v/+7/7v/v/+3/7v/u/+7/7v/u/+7/7v/u/+//7//w/+7/7v/v/+//8f/x//L/
8v/w//D/8P/y//L/8v/y//L/8v/y//L/8//0//T/9P/z//X/9f/1//X/8//z//P/8//z
//P/8//z//H/8f/x//H/8P/x//L/8//0//T/8//z//H/8f/x//H/8f/x//H/8P/y//L/
8P/u/w==
         </WaveFormData>
      </LeadData>
      <LeadData>
         <LeadByteCountTotal>10000</LeadByteCountTotal>
         <LeadTimeOffset>0</LeadTimeOffset>
         <LeadSampleCountTotal>5000</LeadSampleCountTotal>
         <LeadAmplitudeUnitsPerBit>4.88</LeadAmplitudeUnitsPerBit>
         <LeadAmplitudeUnits>��V</LeadAmplitudeUnits>
         <LeadHighLimit>2147483647</LeadHighLimit>
         <LeadLowLimit>268435456</LeadLowLimit>
         <LeadID>V5</LeadID>
         <LeadOffsetFirstSample>0</LeadOffsetFirstSample>
         <FirstSampleBaseline>0</FirstSampleBaseline>
         <LeadSampleSize>2</LeadSampleSize>
         <LeadOff>FALSE</LeadOff>
         <BaselineSway>FALSE</BaselineSway>
         <ExcessiveACNoise>FALSE</ExcessiveACNoise>
         <MuscleNoise>FALSE</MuscleNoise>
         <LeadDataCRC32>4171064230</LeadDataCRC32>
         <WaveFormData>
BAAEAAQABAAFAAYABwAIAAoACgAKAAoADAAMAAwADAAOABAAEgAUABYAFgAWABYAGQAa
ABsAHAAdAB4AHwAgACEAIgAjACQAJgAmACYAJgAmACYAJgAmACgAKAAoACgAKAAoACgA
KAAnACYAJQAkACIAIgAiACIAHwAeAB0AHAAaABgAFgAUABEAEAAPAA4ACwAKAAkACAAF
AAQAAwACAP///v/9//z/+//6//n/+P/4//j/+P/4//f/9v/1//T/8v/y//L/8v/w//D/
8P/w//L/8v/y//L/8P/w//D/8P/w//D/8P/w//L/8v/y//L/8P/w//D/8P/y//L/8v/y
//L/8v/y//L/9P/0//T/9P/2//b/9v/2//b/9v/2//b/+P/4//j/+P/4//j/+P/4//b/
9v/2//b/+P/4//j/+P/4//j/+P/4//b/9v/2//b/9v/2//b/9v/0//T/9P/0//T/9P/0
//T/8v/y//L/8v/y//L/8v/y//L/8v/y//L/8v/y//L/8v/y//L/8v/y//L/8v/y//L/
8P/w//D/8P/y//L/8v/y//D/8P/w//D/8P/w//D/8P/w//D/8P/w//D/8P/w//D/8P/w
//D/8P/w//D/8P/w//D/8P/w//D/8P/w//D/8P/u/+7/7v/u/+7/7v/u/+7/8P/w//D/
7//v/+//8P/w//L/8v/x//H/8//z//T/9P/z//P/9P/2//T/9P/z//P/9f/z//P/8//x
//H/8f/z//b/+P/4//j/9f/z/+//7v/v/+7/7f/s/+3/7v/v/+7/7v/v/+//7//w//D/
7v/u/+7/7v/u/+7/7P/r/+v/6v/s/+z/7P/q/+r/6v/q/+r/6//r/+v/6//p/+n/6f/q
/+r/6v/q/+r/6v/m/+X/4//d/93/5f/v//n/BwAVACYAOwBVAHAAhwCgAMAA2wDrAPMA
8QDYAKoAcgA8AAsA6P/V/8f/wP/C/8b/yv/N/9T/3f/k/+f/6f/s//D/8v/y//L/8P/x
//H/8f/x//H/8f/y//L/8v/y//L/8v/z//P/9P/0//T/9v/2//b/9v/0//X/9f/2//b/
9v/2//b/9v/4//j/+P/3//b/9f/0//X/9//4//n/+f/5//n/+f/5//n/+v/6//j/+f/5
//n/+f/6//v/+//5//n/+v/7//z//f///wAAAAAAAAIAAgABAAEAAQADAAUABQAFAAUA
BgAHAAgACAAKAAwADQAOABAAEQASABMAEgAUABUAFgAZABoAGwAcABwAHAAcAB0AHwAg
ACIAJAAlACUAJQAlACcAKAAoACkAJwAnACcAJwAnACcAJwAnACcAJwAnACcAJgAkACQA
IwAiACEAHgAeABsAGQAXABUAFQAWABQAFAAQAA4ADgANAAkACAAGAAUAAgABAAAA/v/+
//7///////z/+//7//r/+f/4//f/9//2//X/9f/1//X/8//z//P/8//z//P/8//y//L/
8v/x//H/8//z//T/9v/1//X/9f/1//T/8//y//T/9P/0//T/9P/1//b/9v/2//b/9v/3
//X/9f/1//X/9f/1//b/9//3//f/9//3//f/+P/4//j/+f/5//n/+f/5//j/+P/5//n/
+f/4//j/9v/2//b/9v/4//f/9//3//f/9v/2//X/8//z//P/8//z//P/8v/y//P/8//x
//H/7//v/+//7//v/+//8P/w//D/8P/w//D/8P/w//D/8P/w//D/8P/w/+7/7v/u/+7/
8P/u/+7/7v/v/+//8P/x//D/7//u/+3/7//v/+//7//x//D/8P/w/+3/7f/t/+7/7v/u
/+7/7v/u/+7/7v/u/+7/7f/s/+z/6v/r/+v/6//p/+n/6P/o/+j/6P/o/+j/6v/q/+r/
6v/q/+j/6P/o/+j/6v/q/+r/6v/q/+r/6v/q/+r/6v/q/+r/6v/q/+r/6v/q/+r/6v/p
/+v/6//s/+z/6v/q/+n/6f/t/+3/7v/u/+//7//w//L/8v/y//H/8f/x/+//7//v/+//
7//v//H/8v/0//T/9P/0//P/8P/w/+3/7P/r/+r/6v/q/+r/6P/q/+v/6//r/+z/7P/q
/+r/6P/o/+j/6P/q/+n/6f/o/+b/5v/m/+T/5v/m/+b/5v/n/+f/5//n/+X/5f/l/+b/
6P/o/+j/6P/o/+b/4//f/9n/2f/f/+v/9/8DABMAJgA9AFcAdACRALAA0ADxAAkBFwEZ
AQYB3ACgAGIAIwDy/9n/x/+6/7b/uP+8/7//xv/R/9r/3//j/+b/6P/q/+r/6v/q/+v/
7f/t/+3/7f/t/+7/7v/u//D/8P/w//H/7//w//D/8P/w//D/8P/w//L/8//z//T/8v/y
//L/8v/0//b/9v/2//T/9P/0//T/9v/3//f/9//5//n/+f/5//f/9//4//j/+v/7//v/
+//5//r/+//7//3//f/+/////////wAAAAAAAAAAAgACAAEAAQABAAMABQAFAAUABQAI
AAkACgAKAAoADAANAA4ADgAPABAAEQASABQAFQAWABcAGAAZABoAGwAcAB0AHwAfACAA
IgAkACUAJQAlACUAJwAoACgAKQAnACcAJwAnACcAJwAnACcAJwAnACcAJwAmACQAJAAj
ACIAIQAeAB4AHwAdABsAGQAWABYAEwASAA4ADAAMAAsACAAIAAcABwAGAAUABAACAAEA
AAAAAP///P/7//v/+v/5//j/9//3//b/9f/1//X/9//1//X/9f/z//P/8//z//L/8v/y
//H/7//x//H/8v/y//H/8f/x//L/8v/y//L/8v/y//L/8v/0//X/9v/2//b/9v/2//f/
9//3//f/9//1//X/9v/3//j/+f/6//v/+v/6//n/+P/7//v/+//7//v/+v/6//v/+//7
//r/+v/4//j/+P/4//r/+f/5//n/+f/4//j/9//1//X/9f/1//f/9//2//b/9//3//X/
9f/1//X/9f/1//P/8//0//T/9P/0//T/9P/y//L/8v/y//L/8v/y//L/8v/y//L/8v/y
//D/8P/w/+//7//w//H/8f/x//H/8f/x//H/8f/x//P/8v/y//L/7//v/+//8P/w//D/
8P/w//D/8P/w//D/8P/v/+7/7v/u/+//7//v/+//7//u/+7/8v/y//D/7v/u/+7/7v/u
/+7/8P/w//D/8P/y//L/8v/y//D/8P/w//D/8P/w//D/8P/w//D/8P/w//L/8v/y//L/
8P/w//D/8P/w//D/8P/w//D/8P/w//D/8P/w//D/8P/w//D/8P/v/+//7//w//D/8P/w
/+//7//x//H/8v/y//X/9f/2//j/9v/2//X/9f/1//P/8//z//P/8//z//X/+P/6//r/
+v/4//f/9P/0//P/8v/x//D/8v/y//L/8P/u/+//7//v//D/8P/u/+7/7v/u/+7/7v/u
/+3/7f/s/+z/7P/s/+r/6//s/+3/7v/t/+3/7f/t/+3/7f/t/+7/7P/s/+z/7P/s/+7/
6//n/+H/3//l/+//+f8FABUAJgA5AE8AagCFAJwAuADZAO8A+wD/APQAzgCWAGAAKwD+
/+P/0//I/8T/yP/O/9P/2P/d/+T/6//v/+7/8P/2//b/9P/0//f/9f/1//X/9f/1//b/
9v/2//b/9v/2//f/+f/6//r/+v/4//j/+P/4//j/+f/5//r//P/8//z//P/6//z//P/8
//7//v/+//7//P/9//3//f/9//3//f/9//7///8BAAIAAAABAAEAAQD//wAAAQABAAMA
AwAEAAUABAADAAMAAgADAAQABwAIAAcABwAHAAkACQAJAAkACQAKAAsADAAMAAwADgAP
ABAAEgATABQAFQAWABgAGQAaABsAHAAdAB4AHwAgACEAIwAjACQAJgAoACkAKQApACkA
KwAsACwALQArACsAKwArAC0ALQAtAC0ALQAtAC0ALQAsACoAKgApACgAJwAkACQAIwAh
AB8AHQAcABwAGQAYABYAFAAUABMAEQAQAA4ADQAMAAsACgAIAAcABgAGAAUABAADAAMA
AgABAAAA//////7//f/9//3//f/7//v/+//7//v/+//7//r/+v/6//n/9//5//n/+v/6
//n/+f/5//j/+P/4//j/+v/6//r/+v/4//n/+v/6//r/+v/6//v//f/9//3//f/9//3/
/v////3//f/9//3//v8AAAEAAgABAAEAAQABAAEAAAAAAAEA//////7//v8AAAAAAAAA
AAAA///////////+//7//f/9//3//f/9//3//f/8//z//f/9//v/+//9//3//f/9//v/
+//8//z/+v/6//r/+v/6//r/+v/6//r/+v/6//r/+v/6//r/+v/6//j/+P/4//f/9//4
//n/9//3//f/9//5//n/+f/5//f/9v/2//b/9v/3//j/+v/6//r/+v/6//j/+P/4//j/
9//1//P/8v/x//H/8P/v/+3/7f/s/+z/8P/w//D/7v/u/+z/7P/s/+z/7P/s/+z/7P/q
/+r/6v/q/+r/6v/q/+r/6v/q/+r/6v/q/+r/6v/q/+r/6v/q/+r/6P/o/+j/6P/q/+r/
6v/q/+z/7P/s/+z/6v/q/+r/6v/r/+v/6//s/+z/7P/s/+v/6//t/+3/7v/w//H/8f/y
//L/8v/y//H/8//z//H/8f/v/+//7//v//H/9P/2//b/9v/0//P/8P/w/+//7v/t/+z/
7P/s/+z/6v/q/+v/6//r/+z/7P/q/+r/6v/q/+r/6v/q/+n/6f/q/+r/6v/q/+j/6P/o
/+j/5v/n/+f/5//p/+n/6f/p/+r/6v/q/+r/7P/q/+j/6f/l/9//3f/j/+v/9f8DABEA
IgA1AEkAYgB/AJgAtADRAOUA8wD3AOYAwACMAFIAHwD2/93/zf/C/8L/xv/I/8v/1P/d
/+T/5//p/+r/7v/w/+z/6v/u//H/8f/x//H/8f/x//L/8v/y//L/8v/y//P/9f/2//b/
9v/1//T/8//y//T/9f/1//b/9v/2//b/9v/4//r/+v/6//r/+v/6//r/+P/5//n/+f/5
//n/+f/5//n/+f/6//r/+v/7//v/+//7//z//f/9//v/+//8//3//f/9//7//v8AAAAA
AgACAAEAAQABAAMABQAFAAUABQAGAAcACAAIAAgACgALAAwADgAPABAAEQAQABIAEwAU
ABUAFgAXABgAGQAaABsAHQAdAB4AIAAiACMAIwAjACMAIQAiACIAIwAkACUAJgAnACUA
JQAlACUAJQAlACUAJQAkACIAIgAhACIAIQAeAB4AHwAdABsAGQAXABYAEgAQABAADgAO
AA0ACQAIAAYABQACAAEAAAD+//7//v///////v/9//3//P/9//z/+//7//j/9//3//f/
9f/z//P/8//z//P/8//z//L/8v/y//H/8P/z//T/9v/0//P/8//z//T/9P/0//T/9P/0
//T/9P/y//P/9P/0//b/9v/2//f/9//3//f/9//1//X/9v/3//n/+f/5//n/9//4//j/
+P/5//n/+f/5//v/+v/6//v/+//7//r/+v/4//j/+P/4//j/9//3//f/+f/4//j/9//3
//f/9//3//b/9f/z//L/9P/1//T/9f/1//X/9f/1//f/9//4//j/9P/0//T/9P/y//L/
8v/y//L/8v/y//L/9P/0//T/9P/y//D/8P/w//H/8f/y//P/8f/x//H/8f/z//P/8//z
//H/8P/w//D/7//v/+//8P/y//L/8v/y//L/8v/y//L/8v/x//D/8P/w//H/8f/x//H/
8f/w//D/8v/y//L/8P/w//D/8P/w//D/7v/u/+7/7v/v//D/8f/y//H/8P/v/+7/7v/u
/+7/7v/w//D/8P/w//D/8P/w//D/8P/w//D/8P/u/+7/7v/u//D/8P/v/+//7f/u/+7/
7v/w/+//7//x//H/8v/y//P/8f/y//T/9P/2//X/9f/1//P/8//z//P/8//z//X/+P/6
//r/+v/4//n/9v/2//X/8v/x//D/8P/w//D/7v/u/+//7//v//D/7v/s/+z/7P/s/+z/
7P/s/+z/7f/t/+7/7v/u/+z/7P/q/+r/6v/r/+n/6f/p/+n/6//r/+z/7P/s/+z/7P/s
/+j/5//l/9//3f/j/+3/+f8HABkALABBAFkAdgCVALAA0ADxAA0BHQEjARYB8AC0AHQA
NwAEAOH/y/++/7j/uv++/8P/yv/T/9z/5f/n/+b/6P/q/+7/8v/0//P/8//z//P/8//z
//T/9P/0//b/9v/2//f/9//4//j/+P/4//j/+P/4//b/9//3//j/+P/4//j/+P/4//r/
+v/6//r/+v/6//r/+P/5//n/+f/7//v/+//7//v/+//8//z//v/////////9//7/////
//////8AAAEAAQABAAIAAgACAAIABAAEAAcABwAHAAkACQAJAAkACQAKAAsADAAMAA4A
EAARABIAEgATABQAFQAWABgAGQAaABsAHAAdAB4AHwAgACEAIwAjACQAJgAoACkAKQAp
ACkAKwAsACwALQAsACsAKgApACsAKwArACsAKQApACkAKQApACgAKQApACYAJQAiACIA
IQAfAB0AGwAaABoAFwAWABQAEgASABEACwAKAAgABwAIAAcABgAEAAMAAgACAAEAAAD/
/////v/7//r/+f/5//j/9//3//f/9//1//X/9f/z//P/8//z//L/8v/y//H/8f/z//P/
9P/y//H/8f/x//T/9P/0//T/9P/0//T/9P/0//X/9v/2//b/9v/2//f/+f/5//n/+f/5
//n/+v/7//v/+//7//v/+//8//z//P/9//3//f/9//3//P/8//3//f/9//z//P/8//z/
/P/8//z/+//7//v//f/8//z/+//5//n/+f/5//n/+f/4//j/+f/5//f/9//1//X/9f/1
//f/9//4//j/9v/2//b/9v/0//T/9P/0//b/9v/2//b/9v/2//b/9v/2//T/9P/0//X/
9f/2//f/9f/1//X/9f/1//X/9f/1//f/9v/2//b/9f/1//X/9v/2//b/9v/2//b/9v/2
//b/9v/1//T/9P/y//P/8//z//X/9f/0//T/9v/2//T/9P/2//T/9P/0//T/9P/0//T/
9P/0//T/9P/0//T/9P/0//T/9v/2//b/9v/0//T/9P/0//T/9P/0//T/8v/y//L/8v/y
//H/8f/x//L/8v/y//L/8//z//X/9f/2//b/9//3//j/+v/6//r/9//3//f/9f/1//X/
9f/1//f/+f/8//7//P/8//r/+f/4//j/9//2//X/9P/0//T/9P/y//L/8//z//P/9P/0
//L/8v/y//L/8P/w//D/7//v/+7/7v/u/+7/7P/s/+z/7P/s/+3/7f/t/+3/7f/t/+3/
7v/u/+7/7P/s/+z/6v/n/+P/3//f/+f/8f/9/wkAFwAqAD8AWQB2AJEAqADKAOcA+QAB
AQEB7gDGAIwAUgAdAPT/3f/P/8b/xP/G/8z/0//Y/9//6P/t/+//8P/y//L/8v/0//b/
9//1//X/9f/1//f/+P/4//j/+P/4//j/+f/3//j/+P/4//r/+v/6//r/+P/5//n/+v/6
//r/+v/6//r//P/8//z/+v/6//r/+v/7//3//v////3//f/9//3//////wAAAAD+////
////////AAABAAEAAwADAAQABQAFAAUABgAGAAYABgAIAAgACQAJAAkACwALAAsACwAL
AAwADQAOAA4ADgAQABEAEgASABMAFAAVABgAGgAbABwAHQAeAB8AIAAhACIAIwAlACMA
JAAmACgAKQApACkAKQArACwALAAtAC0ALQAtAC0ALQAtAC0ALQAtAC0ALQAtACwAKgAq
ACkAKgApACYAJgAjACEAHwAdABwAHAAZABgAFgAUABQAEwAPAA4ADAALAAoACQAIAAYA
AwACAAIAAQACAAEAAQAAAP///v/9//3//P/7//v/+//5//f/9//3//f/9//3//f/9v/2
//b/9f/z//X/9f/2//b/9f/1//X/9v/2//b/9v/2//b/9v/2//b/9//4//j/+P/4//j/
+f/7//v/+//7//v/+//8//3/+//7//v/+//9//7//v/+//3//f/9//3//f/8//z//f//
/////v/+//z//P/8//z//v/9//3//f/7//r/+v/5//v/+//7//v/+f/5//j/+P/5//n/
9//3//f/9//3//f/9//3//j/+P/4//j/+P/4//b/9v/2//b/9P/0//T/9P/2//b/9v/2
//j/9v/2//b/9f/1//b/9//1//X/9f/1//P/8//z//P/9P/0//X/9v/1//X/9f/2//b/
9v/2//b/9P/0//T/9P/0//T/9P/0//T/9P/0//T/9P/0//T/8//z//P/9P/0//T/9P/z
//P/9f/1//j/+P/5//n/+P/6//r/+v/3//f/9//1//b/9//4//n/+//9/wAAAgD///7/
+//5//j/+P/3//b/9f/0//T/9P/2//T/9P/1//P/8//0//T/8P/w//D/8P/w//D/8P/v
/+//7v/u/+7/7//u/+//8P/u/+7/7//v//H/8f/x//H/7//w//D/8P/w//D/7v/s/+v/
6f/l/+f/7//5/wMAEQAhADAARwBjAHwAkwCwAM4A5QD1APsA8wDYAKoAcgA8AA8A7v/b
/83/xv/K/9D/1P/Z/+D/5f/s/+//8f/0//b/9v/2//r/+v/3//n/+f/5//n/+f/6//r/
+v/6//r/+v/7//v//P/8//z/+v/6//r/+v/8//3//f/+//z//P/8//z//v8AAAAAAAD+
//7//v/+//7/////////////////////////AAAAAAAAAQABAAEAAwAEAAUABQAFAAUA
BgAHAAUABQAGAAYABgAGAAgACAALAAsACwANAAsACwALAAsADgAPABAAEAAQABIAEwAU
ABQAFQAWABcAGAAaABsAHAAdAB4AHwAgACEAIgAjACUAJQAmACgAKgArACsAKwArACsA
LAAsAC0ALQAtAC0ALQAtAC0ALQAtAC0ALQAtAC0ALAAqACoAKQAoACcAJAAkACEAHwAd
ABsAHAAcABkAGAAUABIAEgARAA8ADgAMAAsACAAHAAYABAADAAIAAgABAAIAAQABAAAA
///+//3//f/8//v/+//7//v/+f/5//n/+//7//v/+//4//j/+P/3//X/9//3//j/+P/3
//f/9//4//j/+P/4//j/+P/4//j/+v/7//z//P/6//r/+v/7//n/+f/5//n/+f/5//r/
+//9//3//f/9//v//P/8//z//f/9//3//f////7//v/////////+//7//v/+//7//v/8
//v/+//7//3//P/8//v/+//7//v/+//7//v/+v/6//v/+//5//n/+f/5//n/+f/5//n/
+v/6//j/+P/4//j/+P/4//j/+P/4//j/+P/4//j/+P/4//j/9v/0//T/9P/1//X/9v/3
//f/9//3//f/9f/1//X/9f/1//T/9P/0//P/8//z//T/9v/2//b/9v/0//T/9P/0//T/
8//y//L/9v/1//X/9v/0//T/9P/0//b/9v/2//b/9v/1//X/9f/1//T/8//y//T/9f/4
//n/+f/4//j/9//4//r/+v/6//f/9//3//X/9f/1//X/9f/3//n//P/+//z//P/6//n/
9P/0//P/8v/x//D/8P/w//L/8P/w//H/8f/x//L/8v/w//D/8P/w//D/8P/w/+//7//u
/+7/7v/u/+z/7P/s/+z/7P/t/+3/7f/t/+3/7f/t/+7/7v/u//D/8P/u/+7/6//l/+H/
4//r//f/AQALABkAKgA/AFcAcgCNAKgAxgDhAO8A+QD1ANoAqgB0AEAADwDs/9f/yf/C
/8L/xP/K/8//2P/f/+b/6//t/+7/8P/w//L/9P/0//X/8//z//P/8//1//b/9v/2//T/
9P/0//X/9//4//j/+P/4//j/+P/4//r/+//7//z/+v/6//r/+v/6//z//P/8//r/+v/6
//r/+v/7//v/+//9//3//f/9//3//f/+//7//v/////////9//7///////////8AAAEA
AQABAAIAAgACAAIABAAEAAUABQAFAAcACQAJAAkACQAMAA0ADgAOAA0ADgAOAA4AEAAR
ABIAEwAUABYAFwAYABsAHAAdAB4AHwAgACEAIwAjACQAJgAoACkAKQApACkAKQAqACoA
KwApACkAKQApACkAKQApACkAJwAnACcAJwAoACYAJgAlACIAIQAeAB4AGwAZABcAFQAW
ABYAEwASABIAEAAQAA8ACwAKAAgABwAGAAUABAACAAMAAgACAAEA/v/9//3//P/9//z/
+//7//r/+f/5//n/+f/3//f/9//3//f/9//3//b/9v/2//X/8//1//X/9v/0//P/8//z
//b/9v/2//b/9v/2//b/9v/1//X/9f/0//f/+P/5//v/+//7//v/+//7//v//P/9//v/
+//7//v/+//8//z//P/9//3//f/9//v/+v/6//v/+//7//r/+v/8//z//P/8//r/+f/5
//n/+f/4//j/9//5//n/+f/5//n/+f/4//j/9//3//X/9f/1//X/9f/1//X/9f/2//b/
9P/0//T/9P/0//T/9P/0//T/9P/0//T/8v/y//L/8v/1//T/9f/2//L/8f/x//H/8v/z
//T/9f/z//P/8//z//P/8v/y//L/8//z//P/9P/y//L/8v/y//T/9P/0//T/8v/x//D/
8P/y//P/8//z//P/8//y//L/8P/y//T/9v/2//X/9P/z//L/8v/y//L/8v/0//T/9P/0
//L/8v/y//L/8v/y//L/8v/w/+//7//v//D/8P/w//D/7//v//H/8f/w//D/8f/x//L/
9P/0//T/9f/1//X/8//z//P/8//z//P/9f/4//r/+P/4//b/9f/y//L/8f/w//H/8P/w
//D/7v/s/+z/7f/v/+//8P/w/+z/7P/s/+z/7P/s/+z/6//t/+z/7P/s/+r/6P/o/+j/
6v/q/+v/6//q/+n/6P/n/+f/6P/o/+j/7P/s/+z/7P/p/+P/3//b/9//5//z/wMAEwAm
AD0AVwB0AJMAsADQAPMAEQEhASUBGgH2AL4AfAA7AAYA4//L/77/uv+8/77/wf/I/9P/
3P/l/+3/7P/s/+7/8P/w//D/8f/x//H/8f/x//P/9P/0//T/9v/2//b/9//1//b/9v/2
//T/9P/0//T/9v/3//f/+P/2//b/9v/2//b/+P/4//j/+v/6//r/+v/6//v/+//7//v/
+//7//v/+f/5//r/+v/8//3//f/9//3//v///////f/9//7////9//3//v/+/wAAAAAC
AAIAAwADAAMABQAFAAUABQAFAAoACwAMAAwADAAOAA8AEAAQABEAEgATABIAFAAVABYA
FwAYABkAGgAdAB4AHwAhACEAIgAkACYAJQAlACUAJQAlACYAJgAnACcAJwAnACcAKQAp
ACkAKQAoACcAJgAlACYAJAAkACMAIgAhAB4AHgAdABsAGQAXABUAFAAQAA4ADAAKAAoA
CQAHAAYABAADAAIAAQAAAP7/+//6//r/+f/6//n/+f/4//f/9v/1//X/8v/x//H/8f/v
/+3/7f/t/+//7//v/+//7v/u/+7/7f/t/+//7//w/+7/7f/t/+3/8P/w//D/8P/w//D/
8P/w//D/8f/y//L/8v/y//L/8//x//H/8f/x//P/8//0//X/9f/1//X/9f/3//j/+P/4
//f/9//3//f/9//2//b/9//3//f/9v/2//j/+P/4//j/9v/1//X/9f/1//T/9P/z//P/
8//z//P/8//z//L/8v/x//H/7//v//H/8f/x//H/8f/x//L/8v/u/+7/7v/u//D/8P/w
//D/8P/w//D/8P/u/+7/7v/u//D/7v/u/+7/6//r/+z/7f/t/+3/7f/t/+3/7f/t/+3/
6//q/+r/6v/r/+v/6//s/+z/7P/s/+z/6v/q/+r/6v/s/+v/6v/q/+r/6//r/+v/7f/t
/+z/7P/q/+z/7P/q/+j/6v/q/+r/6v/q/+r/6v/q/+j/6P/o/+j/6v/q/+r/6v/o/+j/
6P/o/+j/6P/o/+j/6P/o/+j/6P/q/+r/6v/q/+r/6v/q/+r/6P/o/+j/6P/p/+n/6f/q
/+r/6v/q/+n/5//p/+n/6v/s/+3/7f/u//D/8P/w/+//7//v/+3/7f/t/+3/7f/t/+3/
8P/y//L/8//y//L/8P/u/+3/7P/r/+r/6v/q/+r/5v/m/+f/5//p/+r/6v/o/+b/5v/m
/+b/6P/o/+f/5//m/+b/5v/m/+T/5P/k/+T/5P/l/+X/5f/l/+X/5f/l/+b/5v/m/+b/
5v/m/+T/4f/f/9v/1//d/+f/8f/9/w0AHgAvAEkAZgCBAJoAtgDTAOkA9QD5AO4AyACO
AFQAIwD2/9n/yf/A/7z/wP/E/8n/zv/X/97/4//p/+z/6v/o/+j/6v/q/+v/7f/t/+3/
7f/r/+z/7P/s/+z/7P/s/+3/7f/u/+7/7v/u/+7/7v/u//D/8f/x//L/8P/w//D/8P/u
//D/8P/w//H/8v/z//T/8v/z//P/8//z//P/8//z//P/8//0//T/9P/1//X/9f/1//b/
9//3//X/9f/2//f/+f/5//r/+v/6//r//P/8//v/+//7//3///////////8BAAEAAQAA
AAEABAAGAAgACAAJAAoACwAKAAwADQAOAA8AEAARABIAEwAUABUAFwAVABYAGAAaAB0A
HQAdAB0AHQAeAB4AHwAfAB8AHwAfAB8AHwAfAB8AHwAfAB8AHwAfAB4AHwAfABwAGwAY
ABgAFwAVABMAEQAQABAADQAMAAgABgAGAAUAAwACAAAA///+//3//P/6//n/+P/4//f/
9v/1//X/9P/z//L/8f/x//D/7//v/+//7f/r/+v/6//t/+3/7f/t/+v/6v/p/+f/5v/p
/+r/7P/q/+n/6f/p/+r/6v/q/+r/7P/s/+z/7P/q/+v/7P/s/+z/7P/s/+3/7f/t/+3/
7f/t/+3/7v/v/+3/7f/t/+3/7//w//D/8P/x//H/8f/x/+//7v/u/+//8f/x//D/8P/u
/+7/7v/u/+7/7f/t/+3/7//u/+7/7f/t/+3/7f/t/+3/7f/s/+z/7f/t/+v/6//r/+v/
6//p/w==
         </WaveFormData>
      </LeadData>
      <LeadData>
         <LeadByteCountTotal>10000</LeadByteCountTotal>
         <LeadTimeOffset>0</LeadTimeOffset>
         <LeadSampleCountTotal>5000</LeadSampleCountTotal>
         <LeadAmplitudeUnitsPerBit>4.88</LeadAmplitudeUnitsPerBit>
         <LeadAmplitudeUnits>��V</LeadAmplitudeUnits>
         <LeadHighLimit>2147483647</LeadHighLimit>
         <LeadLowLimit>268435456</LeadLowLimit>
         <LeadID>V6</LeadID>
         <LeadOffsetFirstSample>0</LeadOffsetFirstSample>
         <FirstSampleBaseline>0</FirstSampleBaseline>
         <LeadSampleSize>2</LeadSampleSize>
         <LeadOff>FALSE</LeadOff>
         <BaselineSway>FALSE</BaselineSway>
         <ExcessiveACNoise>FALSE</ExcessiveACNoise>
         <MuscleNoise>FALSE</MuscleNoise>
         <LeadDataCRC32>1036099504</LeadDataCRC32>
         <WaveFormData>
CAAIAAgACAALAAwADQAOABAAEAAQABAAEgASABIAEgAUABYAGAAaABwAHAAcABwAHwAg
ACEAIgAlACYAJwAoACoAKgAqACoALQAuAC8AMAAwADAAMAAwADAAMAAwADAAMgAyADIA
MgAxADAALwAuAC0ALAArACoAJwAmACUAJAAgAB4AHAAaABcAFgAVABQAEgAQAA4ADAAL
AAoACQAIAAYABAACAAAA/v/+//7//v/8//z//P/8//v/+v/5//j/+P/4//j/+P/2//b/
9v/2//j/+P/4//j/9//2//X/9P/2//b/9v/2//f/+P/5//r/+P/4//j/+P/4//j/+P/4
//r/+v/6//r/+v/6//r/+v/8//z//P/8//z//P/8//z//P/8//z//P/8//z//P/8//z/
/P/8//z//P/8//z//P/8//z//P/8//v/+v/5//j/+v/6//r/+v/6//r/+v/6//r/+v/6
//r/+f/4//f/9v/4//j/+P/4//j/+P/4//j/+P/4//j/+P/2//b/9v/2//b/9v/2//b/
9v/2//b/9v/4//j/+P/4//b/9v/2//b/9v/2//b/9v/2//b/9v/2//b/9v/2//b/9P/0
//T/9P/0//T/9P/0//b/9v/2//b/9v/2//b/9v/2//b/9v/2//T/9P/0//T/9v/2//b/
9v/1//X/9v/2//j/+P/3//f/+f/6//r/+//5//r/+v/7//v/+//7//v/+//5//j/+P/2
//f/9//5//7//////////P/6//j/9v/3//b/9f/1//f/9//2//b/9P/0//T/9P/1//X/
8//y//T/9P/0//T/8v/x//H/8f/z//P/8//z//H/8P/w//D/8P/w//D/8P/w//D/8P/w
//D/8P/x//H/8P/s/+v/5//j/+P/6f/u//b//f8HAA8AHAAsADwATQBiAH8AmgCvALwA
wgC6AKMAgQBfAD8AKAAXAAUA+P/1//L/8f/v//H/9//5//r/+P/6//v//v/+//3/+//7
//v/+v/5//n/+P/5//n/+P/5//n/+v/6//j/+f/5//n/+f/5//j/+P/5//n/+f/5//r/
+v/6//r/+v/8//z//P/6//r/+v/6//z//P/8//z//f/9//z//P////////8AAP/////+
//z//v//////AAD+/////////wAAAQADAAQAAgADAAQABwAGAAMAAgACAAMABgAIAAkA
CgALAAsACwANAA4ADgAPABIAFAAWABYAFwAZABsAGwAdAB8AIAAhACEAIQAgACIAJAAk
ACUAKAAoACkAKgAqACoALAAtAC0AKwAtAC0ALQArACwALAArACsAKwArACsAKwAqACkA
JwAnACYAIwAiACAAHQAaABgAGAAWABQAEgAQAA4ADgAMAAoACAAFAAMAAQABAP///f/9
//7//v/9//n/+f/6//r/9v/2//X/9P/x//H/8f/x//H/8P/v/+//8f/x//H/8f/u/+7/
7v/t/+7/7v/v//D/8v/w//L/8v/x/+//7v/u/+7/7v/v/+//7v/u/+//7//u/+7/7v/w
/+//8P/w//D/8P/w//D/8P/u/+//7//v/+//8P/w//D/8f/x//H/8P/w//D/8P/w//D/
8P/w//D/7v/u/+z/7P/t/+3/7P/s/+z/7P/s/+z/6v/q/+n/6P/o/+j/6f/p/+n/6f/n
/+f/5//n/+f/5//n/+f/5//n/+n/6P/o/+j/6P/o/+j/6P/m/+b/5f/l/+P/4//j/+P/
4//i/+L/4v/k/+T/5P/l/+T/4v/h/+D/4v/i/+L/4v/k/+T/5P/k/+D/4P/h/+L/4P/g
/+D/4P/g/+D/4P/g/+D/4P/g/+D/3v/e/97/3v/c/9z/2//b/9v/2v/a/9z/3P/c/9z/
3P/c/9r/2v/a/9r/3P/c/9z/3P/c/9z/3P/c/9r/2v/a/9r/3P/c/9z/3P/a/9r/2v/a
/9n/2f/a/9r/3P/c/9v/2//b/9z/3P/d/9//4P/g/+H/4f/h/+H/4f/h/9//3v/e/97/
3//f/+H/4v/j/+P/4//j/+L/4f/g/9//3v/d/93/3f/d/9z/3P/c/9z/3P/c/93/3f/b
/9r/2P/Y/9j/2P/a/9n/2f/Z/9n/2f/Z/9n/2f/Y/9j/2P/Y/9j/2P/Y/9b/1v/W/9b/
2P/Y/9n/2f/Y/9b/1f/N/8f/x//N/9b/3v/l/+3/+f8IABYAKgA9AFIAbQCKAKMAtgDA
ALwAqQCLAGUAOwAaAAcA9f/i/9n/1v/T/9H/0//X/93/4P/g/+L/5f/k/+T/4//f/+H/
4//i/+H/4f/i/+P/4//i/+P/4//k/+T/4v/j/+P/4//j/+P/4v/i/+X/5f/l/+X/5v/m
/+b/5v/m/+j/6P/o/+j/6P/o/+j/6f/q/+v/7P/t/+3/7P/s/+v/6//r/+z/7f/v//D/
8P/u/+//7//w//L/8//z//P/8//z//T/9P/0//X/9v/5//n/9//3//j/+P/6//v/+//+
/////////wMABAAEAAUABAAGAAgACAALAA0ADwAPABEAEwAUABUAGAAZABkAHAAcABwA
HQAgACAAIQAiACIAIgAkACUAJQAlACcAJwAnACcAKAAoACcAKQApACkAKQApACgAJwAl
ACUAJAAhACAAIQAfAB0AHAAYABYAFAASAA4ADAAMAAoACQAIAAYABQAFAAUAAwABAP7/
/v/9//v/+f/5//r/+v/6//r/+f/4//f/9//3//f/+f/4//f/9//1//X/9f/1//T/9P/0
//P/8v/y//P/9P/0//L/9P/0//b/9f/1//b/9P/0//X/9f/1//b/+P/5//r/+v/6//z/
/P/8//v/+v/6//r/+v/6//v//f/+/////f/+//7//v/////////+//7//v/+//7/AAAA
AAAAAAD+//7//P/8///////+//7//P/8//z//P/8//z/+//6//z//P/9//3//f/9//v/
+//5//n/+f/5//n/+f/5//n/+//6//r/+v/4//j/+P/4//j/+P/3//f/+f/5//n/+f/3
//b/9v/2//b/9v/2//f/+f/4//j/+P/4//j/+P/4//j/+P/4//j/+P/4//n/+v/4//j/
+P/4//j/+P/4//j/9v/2//b/9v/4//j/+P/4//r/+v/5//n/+f/4//j/+P/4//j/+P/4
//j/+P/4//j/+P/5//r/+//8//v/+v/5//j/+P/4//j/+P/4//j/+P/4//r/+v/6//r/
+v/6//r/+v/6//r/+v/6//j/+P/4//j/+P/4//j/+P/6//r/+v/6//n/+f/6//r/+v/6
//n/+f/7//z//P/9////AAAAAAEA//////////////3//P/8//z//f/9////AgADAAMA
AwADAAIAAQAAAP3//P/7//v/+//7//r/+v/6//r/+v/6//3//f/7//r/+v/6//r/+v/4
//f/9//3//f/9//3//f/+f/4//j/+P/6//r/+v/6//r/+v/6//r/+P/4//n/+f/4//b/
9f/x/+3/6//v//T/+v8DAAsAEwAeAC4AQABRAGQAfQCcALMAwgDOAMwAuwCfAH0AWwA8
ACcAFwAIAP//+v/7//v/+f/5////BAAEAAIAAwAGAAYAAwABAAMAAwACAAEAAQAAAAEA
AQAAAP////8AAAAAAgADAAMAAwADAAMAAgACAAMAAwADAAMABgAGAAYABgAEAAYABgAG
AAYABgAGAAYABgAGAAYABgAHAAcABgAGAAgACQAKAAwACgALAAsACgAIAAkACQAKAAoA
CwALAAsACwALAAwADAAMAA0ADgARAA8ADQANAA4ADgAQABEAEQAUABUAFQAVABUAFgAW
ABcAGgAcAB4AHgAdAB8AIQAhACMAJQAmACcAKAApACkALAAsACwALQAwADAAMQAyADIA
NAA2ADcANwA1ADcANwA3ADcAOAA4ADcANwA3ADcANwA3ADYANQAzADMAMgAvAC4ALwAt
ACsAKgAoACYAJAAiACAAHgAeABwAGAAWABMAEQATABMAEQAPAAwADAALAAkABwAHAAgA
CAAGAAYABQAEAAMAAwADAAMAAwACAAEAAQABAAEAAQABAAAAAAAAAP//AAAAAAEAAgAA
AP7/AAAAAAAA/////wAAAAAAAAEAAQAAAAAAAQABAAAAAAAAAAIAAwAEAAQABAAEAAQA
BAAEAAIAAwADAAMAAwAEAAQABAAFAAUABQAEAAQABAAEAAQAAgACAAIAAgAEAAQAAgAC
AAMAAwACAAIAAgACAAIAAgACAAIAAQAAAAAAAAABAAEAAwADAAEAAQABAAEAAQABAP//
///////////+//7//v8AAAAAAAAAAP7//v/9//3//f/9//3//f/9//z//P/8//z//P/8
//3//f/8//z//P/9//7///8AAP7//v/+//7//P/8//3//v/+//7//v/+//z//P/8//z/
+P/4//j/+P/1//T/8//y//L/8v/x//H/9f/2//T/9P/y//D/8P/w//D/8P/w//D/8P/w
//D/8P/w/+7/7v/u/+7/7v/u/+7/7v/u/+7/7v/u/+7/7v/u/+7/7v/u/+7/7v/u/+7/
7v/u/+//8P/x//L/8P/w//D/8P/w/+//7//w//D/8P/w/+//7//x//L/8v/1//X/9v/2
//f/9//3//f/9//3//X/9P/y//L/8//z//f/+v/7//v/+//5//j/9//2//X/9P/z//P/
8//z//L/8v/y//L/8v/y//P/8//x//D/8P/w//D/7v/u/+3/7f/v/+//7//v/+//7//u
/+7/7v/u/+7/7v/w//D/8P/w//L/8v/y//P/8//w/+7/7//r/+P/4f/n/+z/9P/7/wMA
DQAYACQANgBJAF4AdQCOAKUAuADEAMIArwCRAHEATQAyAB8ACwD+//n/9v/z//H/8//3
//v/+v/6//r//f/8//j/9//7/////v/8//r/+f/6//v/+//6//n/+f/6//r//P/9//3/
/f/7//v/+v/6//v/+//7//v//P/8//z//P/8//7//v/+//z//P/8//z//P/8//z//P/9
//3//P/8/////////wAAAAABAAEAAAD+//////8AAAAAAQABAAEAAQABAAIAAgAAAAEA
AgAFAAUAAwADAAQABAAGAAcABwAKAAsACwALAA0ADgAOAA8AEAASABQAFAATABUAFwAX
ABkAGwAcAB0AHAAdAB0AIAAhACIAJAAoACgAKQAqACoAKQAqACoAKQArAC0ALQAtAC0A
LgAuAC0AKwArACsAKwAtACwAKwApACsAKgAnACYAJQAjACEAIAAcABoAGAAWABYAFAAU
ABIAEAAOAAsACQAIAAcABAABAAIAAgABAP///f/9//7//v/+//7//f/8//r/+f/4//f/
9//2//X/9f/1//X/9f/1//T/9P/0//P/8//0//b/+P/3//T/9f/0//T/8//z//T/9P/0
//X/9f/y//L/8//z//T/9P/0//b/9f/2//b/9v/0//T/9P/0//b/9//3//f/9f/2//b/
9v/3//f/9//2//j/+P/4//j/9v/2//b/9v/4//j/9v/2//b/9f/z//L/8v/y//L/8v/y
//L/8f/w/+7/7v/v/+//8P/x//D/8f/w/+//7v/t/+7/7//w//H/7//u/+7/7v/s/+z/
7P/s/+z/7P/r/+v/6//r/+v/6//p/+j/6P/o/+r/6v/q/+v/7f/s/+z/7P/s/+z/7P/s
/+v/6v/p/+j/6P/o/+n/6v/q/+r/6v/q/+j/6P/o/+j/6P/o/+j/6P/m/+b/5v/m/+j/
6P/n/+f/6f/o/+j/5v/o/+j/6P/o/+j/6P/o/+j/6P/o/+j/6P/o/+f/5v/l/+T/5v/m
/+b/5v/m/+b/5v/m/+b/5v/m/+b/5v/m/+b/5v/k/+T/5P/k/+b/5v/m/+X/4//k/+T/
5P/m/+X/5f/n/+j/6P/p/+n/6P/o/+n/6f/r/+v/6//r/+f/5v/m/+b/5f/l/+f/6v/r
/+v/6//p/+r/6f/o/+f/5P/j/+P/4//h/+D/4P/g/+L/4v/i/+P/4v/f/93/3P/e/97/
3v/e/9//3//f/9//3v/d/9z/2//a/9r/2v/a/9r/2v/a/9r/2v/a/9r/2v/c/93/3f/c
/9j/1//T/8//y//P/9b/3v/n//H/+/8GABYAKAA9AFAAZwCGAJ8AsAC+AL4ArwCRAG0A
RQAiAAkA9f/i/9f/0v/P/8//0f/V/9n/3v/c/9r/2//c/9z/3//h/9//3//e/93/3f/c
/93/3f/c/93/3f/e/97/3P/d/93/3f/d/93/3P/c/9v/2//b/9v/3v/e/97/3v/e/+D/
4P/g/97/3v/e/97/4P/g/+D/4P/h/+H/4P/g/+H/4f/h/+L/5P/l/+X/5P/k/+X/5f/m
/+b/5//n/+f/6f/p/+r/6v/o/+n/6v/t/+//7f/t/+7/7v/w//H/8f/0//X/9f/1//X/
9v/2//f/+P/6//z//P/+/wEABAAFAAUABwAIAAkACgALAAsADgAQABAAEQAUABYAFwAY
ABgAGAAaABsAGwAaABsAGgAZABkAGgAaABkAFwAXABcAFwAZABgAFwAVABUAFAARABAA
DwANAAsACgAIAAYABAACAP7//P/8//r/+P/2//P/8f/z//P/8f/v/+z/7P/r/+n/6f/p
/+r/6v/m/+b/5f/k/+H/4f/h/+H/4//i/+H/4f/f/9//3//f/+D/4P/g/9//4P/g/+H/
4v/i/+D/4v/i/+T/4//j/+T/5P/k/+X/5f/k/+T/5f/l/+b/5v/m/+j/6f/q/+r/6v/q
/+r/6v/q/+r/6//r/+v/6//s/+z/7P/t/+3/7f/s/+z/7P/s/+z/7P/s/+z/7P/s/+z/
6v/q/+v/6//q/+r/7P/s/+z/7P/s/+z/6//q/+r/6v/r/+v/6//r/+n/6f/n/+f/5//n
/+j/6f/q/+v/6//q/+r/6v/q/+r/6v/q/+z/7P/r/+v/7f/t/+3/7f/t/+z/7P/s/+z/
7P/s/+3/7//u/+7/7v/s/+z/7P/s/+7/7v/u/+7/7P/s/+3/7v/u/+7/7v/u//D/8P/w
//D/8P/w//D/8P/u/+7/7v/u/+7/7v/t/+3/8f/w//D/8P/w/+7/7v/u/+7/7v/u/+7/
7v/u/+7/7v/u//D/8P/w//D/8P/w//D/8P/w//D/8P/w//D/8P/w//D/8P/w//D/8P/w
//D/7//v//D/8P/w//D/7//v//H/8v/y//P/8//0//b/9//3//f/9//3//f/9f/y//L/
8v/z//X/9//6//v//f/9//v/+v/5//j/9//2//P/8//z//P/8v/y//L/8v/0//T/9f/1
//P/8v/y//L/8v/y//L/8f/x//H/8f/x/+//7//v/+7/7v/u/+7/7v/w//D/8P/w//D/
8P/w//D/7//v/+7/7v/r/+f/4f/f/+X/7P/0//n/AQANABoAKgA+AFEAZACBAJ4AsQDA
AMgAxgCxAJEAbQBLAC4AHQALAPz/9f/w//H/8//z//f/+//8//z//v/9//r/+v/9////
/f/9//z/+//7//r/+//7//r/+//7//z//P/8//3//f/9//3//f/8//z//f/9//3//f/+
//7//v/+//7/AAAAAAAA/v/+//7//v8BAAIAAwAEAAMAAwACAAIAAwADAAMABAACAAMA
AwACAAQABQAFAAYABgAHAAcABwAJAAkACgAKAAgACQAKAA0ADwANAA0ADgAMAA4ADwAP
ABAAEQARABEAFQAWABYAFwAWABgAGgAaAB0AHwAhACEAIwAlACYAJwAoACkAKQAsACwA
LAAtADAAMgAzADQANAA0ADYANwA3ADUANwA3ADcAOQA6ADoAOQA7ADsAOwA7ADkAOAA3
ADUANwA2ADMAMgAvAC0AKwAqACoAKAAmACQAIAAeAB4AHAAcABoAFwAVABMAEwARAA8A
DAAMAAsACQAJAAkACgAKAAgACAAHAAYABwAHAAcABwAFAAQAAwADAAMAAwADAAMAAgAC
AAIAAQACAAIAAwAEAAQAAgAEAAQABAADAAMABAAEAAQABQAFAAQABAAFAAUABgAGAAYA
CAAHAAgACAAIAAgACAAIAAgACAAJAAkACQAJAAoACgAKAAoACQAIAAYACAAIAAgACAAI
AAgACAAIAAgACAAGAAYACQAJAAgACAAHAAYABQAEAAYABgAFAAQABAAEAAUABQAFAAUA
AwADAAUABQAFAAUAAwADAAMAAwAFAAQABAAEAAIAAgACAAIAAgACAAEAAQADAAMAAwAD
AAMAAgACAAIAAgACAAIAAwABAAAAAAAAAAAAAAAAAAAAAgACAAIAAgAAAAAAAQACAAIA
AgACAAIAAAAAAAAAAAAAAP7/AAAAAAAAAAAAAAAAAAAAAAAAAAD/////AAAAAAAAAAD/
////AQACAAQABQAFAAYABAAFAAUABQAEAAMAAgD/////AAABAAMABQAHAAoACwAJAAkA
BwAGAAUABAADAAIAAQABAAEAAQAAAAAAAAAAAAAAAAABAAEA/f/8//z//P/8//z//P/7
//v/+//7//v//f/9//3//P/8//z//P/8//r/+v/6//r//P/8//z//P/7//n/+v/4//X/
8//v/+//9f/8/wIACwATABsAKAA6AEwAXQB0AJEAqgC9AMoAzgDCAKkAiQBnAEkAMgAf
AA0AAgD///7//f/9////AwAFAAYABgAGAAcABgAGAAcACQAFAAcABgAFAAUABAAFAAUA
BAAFAAUABgAGAAYABwAHAAcABwAHAAYABgAHAAcABwAHAAYABgAGAAYACAAKAAoACgAI
AAgACAAIAAgACAAIAAgACQAJAAgACAAJAAkACQAKAAgACQAJAAgACgALAAsADAAOAA8A
DwAPAA8ADwAQABAADgAPABAAEwAVABMAEwAUABMAFAAUABMAFgAXABcAFwAZABoAGgAb
ABsAHAAdABwAHwAhACMAIwAlACcAKAApACgAKQApACwALQAuADAANAAyADMANAA0ADQA
NgA3ADcANwA5ADkAOQA3ADgAOAA3ADkAOQA5ADkANwA2ADUAMwAzADIALwAuACsAKQAn
ACYAJgAkACIAIAAcABoAGgAYABYAFAARAA8ADwAPAA0ACwAKAAoACQAHAAcABwAIAAgA
BgAGAAUABAADAAMAAwADAAEAAAD/////AQABAAEAAQAAAAAAAAD//wAAAAABAAIAAgAA
AAIAAgACAAEAAQACAAAAAAABAAEAAQACAAQABQACAAIAAgAEAAQABAADAAIAAgACAAIA
AgAEAAUABQAFAAUABgAGAAYABwAHAAcABgAGAAYABgAGAAYABgAGAAYACAAIAAYABgAF
AAUABAAEAAQABAAEAAQABAAEAAMAAgACAAIAAwADAAUABQADAAMAAwADAAMAAwADAAMA
AwADAAMAAgACAAIABAAEAAQABAACAAIAAQABAAMAAwADAAMAAQAAAAAAAAACAAIAAgAD
AAMAAgACAAIAAAAAAAAAAAAAAAAAAAAAAP7//v///wAAAAAAAAAAAAAAAAAAAAAAAP7/
/v/+//7/AAAAAAAAAgAAAAAAAAAAAAIAAgACAAIAAAAAAP/////+//7//v/+//7///8C
AAQAAwADAAIAAgACAAMAAwADAAEAAQABAP///v/+//7///8BAAMABgAHAAUABQADAAIA
AQAAAP///v/9//3//f/9//r/+v/6//r//P/8//3//f/7//r/+v/6//r/+v/6//n/+f/5
//n/+f/3//f/9//2//b/9v/2//b/+P/4//j/+P/2//b/9v/2//n/+f/4//j/8//t/+n/
6f/x//r/AAAFAA0AFwAiADAARABXAGwAiQCgALMAwgDIAL4ApwCHAGUARQAuAB0ACwD+
//f/9P/z//X/9//9/wEAAgAAAP7////+/wAAAQABAAEAAQAAAP////8AAAEAAQAAAP3/
/f/+//7//v///////////////v/+/wEAAQABAAEAAAAAAAAAAAAAAAIAAgACAAAAAAAA
AAAAAAAAAAAAAAADAAMAAgACAAEAAQABAAIABAAFAAUABAACAAMAAwAEAAQABQAFAAUA
BQAFAAYABgAEAAUABgAJAAsACQAJAAoACAAKAAsACwAOAA8ADwAPAA8AEAAQABEAEgAU
ABYAFgAXABkAGwAbAB8AIQAiACMAJAAlACUAKAAoACgAKQAsAC4ALwAwADAALgAwADEA
MQAwADEAMAAvADEAMgAyADEALwAvAC8ALwAxADAALwAtACsAKgAnACYAJAAhAB4AHAAc
ABoAGAAWABYAFAAUABIAEAAOAAsACQAHAAcABQADAAIAAgABAP///f/9//7//v/8//z/
+//6//v/+//7//v/+v/4//b/9f/1//X/9f/1//b/9v/2//X/9P/0//X/9v/0//L/9P/0
//b/9f/1//b/9v/2//f/9//0//T/9f/1//X/9v/3//r/+v/6//n/+P/6//r/+v/6//n/
+f/4//f/+f/6//r/+v/7//v/+//6//j/+P/4//j/+P/4//j/+P/6//r/+P/4//n/+f/4
//j/9//2//X/9P/0//T/8//y//T/9P/1//X/9P/z//D/7//v/+//7//v/+//7//v/+//
7f/s/+z/7P/u/+7/7v/u/+z/7P/r/+v/6f/p/+n/6f/q/+r/6//s/+v/6v/p/+n/6//q
/+r/6v/p/+j/5//m/+b/5v/m/+b/5v/m/+f/6P/m/+b/5v/m/+j/6P/o/+j/5P/k/+T/
5P/m/+b/5v/m/+X/5P/i/+H/3//g/+L/5P/k/+L/4v/i/+L/4v/i/+L/4v/g/+D/4P/g
/97/3v/e/97/3//g/+H/4v/h/+D/3v/d/9z/3P/c/9z/2//b/93/3v/e/9//3//g/+D/
4f/h/+H/4f/h/+H/3//g/+D/4P/h/+H/4//m/+f/5f/l/+P/4v/j/+L/4f/g/9//3//f
/9//3P/c/9z/3P/c/9z/3f/d/9v/2v/a/9r/2P/Y/9j/1//Z/9n/2f/Z/9j/1//W/9T/
1v/W/9b/1v/W/9b/1v/W/9b/1v/W/9b/1//Z/9j/2P/V/8//yf/H/8n/0P/W/9//6f/1
/wIAFAAmADkATgBnAIQAnwC0AL4AvgCxAJcAbwBHACYADQD3/+T/2f/U/8//zf/P/9P/
2f/e/+L/4P/f/+D/4v/h/9//3//f/97/3f/d/+D/4f/h/+D/4f/h/+L/4v/g/+H/4f/h
/+H/4f/g/+D/4f/h/+H/4f/i/+L/4v/i/+T/5v/m/+b/5v/m/+b/5v/m/+b/5v/m/+n/
6f/o/+j/5//n/+f/6P/q/+v/6//q/+r/6//r/+z/6v/r/+v/6//t/+3/7v/u/+7/7//w
//P/9P/z//T/9v/0//b/9//3//r/+//7//v///8AAAAAAQACAAQABgAGAAUABwAJAAkA
CwANAA4ADwAQABEAEQAUABYAFgAXABoAGgAbABwAHAAcAB4AHwAfAB8AIQAhACEAIwAk
ACQAIwAhACEAIQAhACMAIgAhAB8AHQAcABkAGAAXABUAEwASABAADgAMAAoACAAGAAYA
BAAEAAIA///9//3//f/7//n/9v/2//X/8//z//P/9P/0//D/8P/v/+7/7f/t/+3/7f/t
/+z/6//r/+3/7f/t/+3/7P/s/+z/6//s/+z/7f/u/+3/6v/r/+r/6//r/+z/7v/u/+7/
7//v//D/8P/x//H/8P/w//D/8v/y//L/8f/w//H/8v/z//T/9P/1//X/9f/3//j/+P/4
//f/9//3//b/9v/2//b/9v/4//j/+P/4//r/+v/4//j/9//3//b/9v/4//j/+P/4//j/
+P/3//b/+P/4//n/+f/4//f/9P/z//T/9f/2//f/9//3//f/9//3//b/9v/2//b/9v/2
//b/+P/4//f/9//1//X/9f/1//f/9v/2//b/9P/0//T/9f/3//b/9v/2//b/9v/2//b/
9P/0//T/9P/0//T/9f/2//b/9v/2//b/9v/2//b/9v/2//b/9v/2//b/9v/2//b/9//4
//j/+f/3//j/+P/2//b/+P/4//j/+P/4//j/+P/4//j/+P/4//j/+P/4//j/+P/4//j/
+P/4//j/+P/4//j/+v/6//r/+v/6//r/+v/6//r/+v/6//r/+v/6//r/+v/8//v/+//8
//z//P/8//v/+//9//7//v//////AAAAAAMAAwADAAMAAwADAAEAAAAAAAAAAQABAAEA
BAAFAAUABgAFAAUABQAEAAMAAgABAAEAAQABAAAA/v/+//7//v8AAAEAAQD///7//v/+
//7//v/+//3//f////////////3//f/8//z//v/+//7//v/8//z//P/8//7//v/+////
/f/+//7//f/5//P/8f/1//z/AgAJABMAGQAkADYASABbAG4AhwCiALkAygDWANYAxQCl
AIEAXwBCAC8AHQAOAAcAAgD///3///8DAAcACAAMAA4ACwAIAAgABwAHAAcACQAIAAcA
BwAGAAcABwAGAAUABQAGAAYABgAHAAcABwAHAAcABgAGAAgACQAKAAsACwAKAAkACAAI
AAoACgAKAAwADAAMAAwADAAMAAwADAAPAA8ADgAOAA0ADQANAA4AEAARABEAEAAOAA8A
DwAQABAAEQARABEAEQARABIAEgASABMAFAAXABcAFQAVABYAGAAaABsAGwAaABsAGwAb
AB4AIAAhACMAIgAkACYAJgAlACcAKQApACsALQAuAC8AMAAxADEANAA2ADYANwA6ADwA
PQA+AD4APAA+AD8APwA/AEEAQQBBAEEAQgBCAEEAQQBBAEEAQQBDAEIAQQA/AD0APAA5
ADgANwA1ADMAMgAyADAALgAsACoAKAAoACYAJAAiAB8AHQAdAB0AGwAZABgAGAAXABUA
EwATABQAFAASABIAEQAQABEAEQARABEAEAAOAAwACwANAA0ADQANAAoACgAKAAkACgAK
AAsADAAMAAoADAAMAAoACQAJAAoADAAMAA0ADQAMAAwADQANAA4ADgAOABAAEAAQAA8A
DgAQABAAEAAQAA4ADwAPAA8ADwAQABAAEAARABEAEQAQABAAEAAQABAAEAAQABAAEAAQ
ABAADgAOAA8ADwAOAA4ADwAQABEAEgAQABAADwAOAA4ADgAPAA8ADwAPAA0ADQANAA8A
DQALAA==
         </WaveFormData>
      </LeadData>
   </Waveform>
</RestingECG>
