# Supplementary material for: Detection of Left Atrial Enlargement Using a Convolutional Neural Network-Enabled Electrocardiogram
Source: Front Cardiovasc Med. 2020 Dec 17;7:609976. doi: 10.3389/fcvm.2020.609976 (PMC7773668; doi:10.3389/fcvm.2020.609976)
Supplement: Supplementary file 5 [file Data_Sheet_5.ZIP › normal4/1802036119_7642_0000002G.XML]

<?xml version="1.0" encoding="Windows-1252"?>
<!DOCTYPE RestingECG SYSTEM "restecg.dtd">
<RestingECG>
   <PatientDemographics>
      <PatientID>1802036119</PatientID>
      <PatientAge>74</PatientAge>
      <AgeUnits>Years</AgeUnits>
      <Gender>Male</Gender>
      <PatientLastName>lizhuoxing</PatientLastName>
   </PatientDemographics>
   <TestDemographics>
      <DataType>Resting</DataType>
      <Site>1</Site>
      <AcquisitionDevice>MAC55</AcquisitionDevice>
      <Status>Unconfirmed</Status>
      <Priority>Normal</Priority>
      <AcquisitionTime>10:12:17</AcquisitionTime>
      <AcquisitionDate>08-11-2017</AcquisitionDate>
      <CartNumber>1</CartNumber>
      <AcquisitionSoftwareVersion>009C</AcquisitionSoftwareVersion>
      <XMLSourceVersion>MAC5000 v1.0</XMLSourceVersion>
   </TestDemographics>
   <RestingECGMeasurements>
      <VentricularRate>67</VentricularRate>
      <AtrialRate>67</AtrialRate>
      <PRInterval>156</PRInterval>
      <QRSDuration>104</QRSDuration>
      <QTInterval>404</QTInterval>
      <QTCorrected>426</QTCorrected>
      <PAxis>47</PAxis>
      <RAxis>-1</RAxis>
      <TAxis>-10</TAxis>
      <QRSCount>11</QRSCount>
      <QOnset>227</QOnset>
      <QOffset>279</QOffset>
      <POnset>149</POnset>
      <POffset>197</POffset>
      <TOffset>429</TOffset>
      <ECGSampleBase>500</ECGSampleBase>
      <ECGSampleExponent>0</ECGSampleExponent>
   </RestingECGMeasurements>
   <Diagnosis>
      <Modality>Resting</Modality>
         <StatementCount>2</StatementCount>
         <LabelText>12SL ��ϳ���</LabelText>
      <DiagnosisStatement>
         <StmtFlag>ENDSLINE</StmtFlag>
         <StmtText>�������</StmtText>
      </DiagnosisStatement>
      <DiagnosisStatement>
         <StmtFlag>ENDSLINE</StmtFlag>
         <StmtText>���� ECG</StmtText>
      </DiagnosisStatement>
   </Diagnosis>
   <Waveform>
      <WaveformType>Rhythm</WaveformType>
      <WaveformStartTime>0</WaveformStartTime>
      <NumberofLeads>8</NumberofLeads>
      <SampleType>CONTINUOUS_SAMPLES</SampleType>
      <SampleBase>500</SampleBase>
      <SampleExponent>0</SampleExponent>
      <HighPassFilter>16</HighPassFilter>
      <LowPassFilter>150</LowPassFilter>
      <ACFilter>NONE</ACFilter>
      <LeadData>
         <LeadByteCountTotal>10000</LeadByteCountTotal>
         <LeadTimeOffset>0</LeadTimeOffset>
         <LeadSampleCountTotal>5000</LeadSampleCountTotal>
         <LeadAmplitudeUnitsPerBit>4.88</LeadAmplitudeUnitsPerBit>
         <LeadAmplitudeUnits>��V</LeadAmplitudeUnits>
         <LeadHighLimit>2147483647</LeadHighLimit>
         <LeadLowLimit>268435456</LeadLowLimit>
         <LeadID>I</LeadID>
         <LeadOffsetFirstSample>0</LeadOffsetFirstSample>
         <FirstSampleBaseline>0</FirstSampleBaseline>
         <LeadSampleSize>2</LeadSampleSize>
         <LeadOff>FALSE</LeadOff>
         <BaselineSway>FALSE</BaselineSway>
         <ExcessiveACNoise>FALSE</ExcessiveACNoise>
         <MuscleNoise>FALSE</MuscleNoise>
         <LeadDataCRC32>1581702652</LeadDataCRC32>
         <WaveFormData>
QABAAEAAQAA9ADwAOwA6ADgAOAA4ADgAMwAwAC0AKgAnACQAIQAeABsAGgAZABgAEwAQ
AA0ACgAIAAgACAAIAAQAAgAAAP7//P/8//z//P/8//z//P/8//v/+v/5//j/+f/6//v/
/P/5//j/9//2//f/+P/5//r/+v/6//r/+v/3//b/9f/0//f/+P/5//r/+f/4//f/9v/4
//j/+P/4//n/+v/7//z/+//6//n/+P/5//r/+//8//v/+v/5//j/+f/6//v//P/+//7/
/v/+//3//P/7//r/+//8//3//v/9//z/+//6//z//P/8//z//P/8//z//P/7//r/+f/4
//v//P/9//7/+//6//n/+P/6//r/+v/6//z//P/8//z/+//6//n/+P/7//z//f/+//z/
+v/4//b/9//4//n/+v/6//r/+v/6//j/+P/4//j/+f/6//v//P/5//j/9//2//f/+P/5
//r/+v/6//r/+v/5//j/9//2//f/+P/5//r/+f/4//f/9v/4//j/+P/4//r//P/5//n/
+P/2//b/9v/7//z//P/8//f/9//3//j/+P/6//z//v8AAAAA/P////z//v8BAAMABAAH
AAgACgAIAAgACAAGAAYABgAHAAcABwAHAAYABgACAAIAAAAAAAEABAADAAMA/v/+//r/
+P/3//f/9f/4//j/+P/2//X/8//z//P/9P/3//f/9//3//X/8v/y//H/8//1//f/9//2
//b/8v/y//D/7//v//L/9P/z//L/8P/s/+j/5//u//j/BgAWACkAOgBKAFkAawB/AJQA
ogCuALIAoQB8AE0AJAADAO3/4v/e/9v/2f/Z/93/3f/X/8//z//T/9b/2v/k/+r/7v/u
/+7/7v/u/+7/7v/x//X/9v/4//n/9//2//L/8f/1//f/9//6//j/+P/4//f/9f/4//b/
9P/x//3//v////7/+//3//T/9//5//3//v/8/wAAAgD8//v/+//7//v///8CAAEAAgAB
AAMAAAD//wIAAwADAAUABgAGAAUABQADAAUABQAHAA0ADgAOAA4ACwALAAsADwATAA4A
EAATABUAFwAXABoAFAAOACEAIgAhACQALgAcABgAEgAmADwANAA8ADgANAA3ADgAPQA3
ADcANQA8ADwAQABFAEUAPwA/AD8APgA9AD8APwBCAEQAQwA/ADsAMwAyAC8ALQAlADEA
KwAhABgAHgAaABEADgASABIADgAKAAoACAALAAgAAgAAAAAAAAAAAAAAAQAEAAIA/v/7
//j/9//4//v//P/7/////P/6//j/+P/4//n//f/9/wAA+f/5//f/9//3//b/9v/7//v/
+//7//3/+//5//f/9//4//7/+//8//3/AQD9//z/+f/6//n//f/+//7///8BAP3/+//6
//r/+/////z/AQAGAAQA///9//n//P/9////AAADAAIAAQD8//v/+P/7//v/AAAAAAIA
AAD+//z//P/5//v//f/9//3///////7/+//6//j/+v/6//z//v8AAAEA///9//v/9v/3
//n//P///////v/9//r/+P/6//7/9v/5//3//v////7//f/5//j/+f/6//v//f/4//X/
8P/t/+f/5P/Y/9X/0v/O/8f/zv/N/83/zf/T/93/6//3/wkABAAGAAAA+//2//H/7v/t
//D/BgD8//r/+v/6//r//f/7//z//P/4//j/+P/7//n/9v/z/+3/8v/1//n//P/8//z/
/P/6//v/+P/8//3/AQAGAAoACwAIAAUAAwAAAAYACgAMABAADgANAAsACQALAAoACgAI
AAgABgAGAAYAAgD6//P/6v/v/+7/7//v/+z/6f/r/+r/6f/m/+T/4//r//H/+P////n/
9f/x/+3/7v/y//X/+f/4//n/+P/4//r/9v/2//b/9//3//r/+v/v//b/6v/w/+j/8//u
/wAAAAASABsAMAA0AFEAYQB/AI4ArACuALoArQCeAGsAQgAbAAkA7v/u/+H/3//V/93/
2f/h/9f/2//X/+T/3v/o/+j/8P/q//T/8v/6//b/+v/1//n/8v/2/+//8f/0//T/9//5
//v/+//+//b/8P/q/+P/5v/u//H/9P/v//n/+P/3/wAAAwAFAAgA/P/z/+z/4v/n/+7/
8//w//T/+f/+/wMAAQAAAPv/+P/7/wEAAgAFAAAA/f/5//f/+v/6//n/+f/8/wEABAAJ
AA4AEAARABIADgALAAgACQAPAAwAEAAVABYAFwAWABgAEwAOACIAJAAeACAAKQAWABIA
DgAkADwANAA8ADgANAA0ADQAOAAxADUANQA+AEAAQgBFAEMAOwBAAEEAQQBBAD8APwBC
AEQAQQA9ADkAMQAyADEAMQArADQAKwAeABIAGwAaABQAFAAXABYAEQAMAAkABgAIAAQA
AAAAAAIABAD///z/+v/6//v/+v/6//r/+P/4//r/+v/4//v/9//0//T/9v/4//v/+//5
//r/8f/z//P/9f/3//T/9P/5//n/+P/3//j/9f/3//X/9f/2//j/8//y//H/+P/1//X/
8//1//P/9v/2//b/9f/1/+//8f/y//T/9//3//L/9f/4//n/9f/0//H/8//z//T/9P/1
//T/8//u//H/8P/1//f/+P/2//b/8v/z//L/8//x//P/9f/1//X/9//1//L/7f/w//D/
9P/2//X/9P/z//H/8f/x//H/7v/w//H/8//1//P/8v/x/+7/7//y//f/8P/x//P/8v/x
//P/8//w//D/8P/w//D/8f/v/+//7f/t//D/9P/v//P/8v/w/+v/9P/z//H/7//z//X/
8//z/+//7v/w//D/8P/w//P/8f/y//L/7v/u/+7/8f/0//T/9P/x//H/8f/y//L/8v/0
//b/9v/3//T/+P/5//r//P/9//v/AAABAAMABAAGAAYABAAEAAIAAwADAAMABAAEAAUA
BAADAAAA///+/wEAAAAAAP7//v/6//j/9f/0//H/8//y//P/8v/y//P/8P/v/+//7//w
//H/8v/z//D/8P/v/+//8P/x//D/8P/z//D/8f/y/+7/7f/v/+7/7f/s/+z/7P/m/+f/
7P/y//z/DgAfADAAQgBZAGsAgQCUAKIAqgCwAKUAggBRACgABQDt/+D/3P/X/9P/1f/b
/93/2f/R/8//0//U/9b/4P/o/+z/7v/w//D/7v/s/+z/6//v//D/8v/1//T/9P/x//H/
8P/x//D/8v/z//T/9f/1//H/9P/y//D/7v/5//n/+f/7//n/9v/0//L/8//2//b/+P/+
/wIA/v/6//f/9P/x//P/9P/x//D/9P/7//3/AQAAAP///f/9/wEAAgACAAMAAAABAAAA
AQAEAAQAAwACAAYACQAMABMAFQAOAA4ADwATABUAFQAYABMADAAeAB4AGwAeACgAFgAT
AA4AIwA6ADAAOAA0ADAANQA2ADsANQAzADEAOAA4ADwAQQBBADsAPwA/AD4APQA8ADsA
PQA+AD4AOwA4ADEALgArACkAIQAtACcAHQAUABsAGAAQAA4ADwAOAAkABAAGAAQABwAE
AP7//P/8//z//f/8//z//v/8//r/+f/4//b/9v/4//j/+f/9//r/+P/0//T/9P/1//n/
+f/8//X/9v/1//b/9//y//L/9//3//f/9//5//f/9f/z//P/9P/7//f/9//3//r/9//3
//X/9//1//j/+P/8//3////7//r/+P/3//f/+f/2//v/AAABAP3//P/5//n/+f/6//r/
AAAAAAAA/P/5//b/+f/5//z//P/+//z//v/8//z/+f/3//n/+f/5//3//f/8//n/9v/0
//b/9v/5//r/+//7//z/+//6//b/9P/1//f/+f/6//r/+v/4//T/9v/6//L/9v/5//n/
+f/5//n/9v/2//T/9P/0//X/+f/7//v//f/4//j/7//v/+7/7P/n//D/EQDz/9//AAD8
//j/9P/w//7/BQAPABgAAwDy/+H/0//X/9r/3f/d/9//4f/k/+b/7P/y//j//P/5//L/
8v/v//r/BAANABMAEAANAAsACAAJAAoACQAKAAcABwAGAAUABwAGAAYABAADAAAA///+
/wEAAAAAAP7/AAD8//r/9//0//H/8//y//X/9P/0//X/8f/v/+7/7f/z//n///8FAPz/
+P/z/+//8//1//X/9v/3//T/9f/2//P/8f/y//D/9f/0/+T/5P/q//P/+v/8/wYAHAAx
AEQAYAB3AI8AsQC2AJoAoACgAH8ARgAlAPr/8f/h/97/1P/X/8//2f/X/9n/0f/Z/9P/
2f/W/+D/4v/u/+r/8v/y//j/7v/y/+7/8f/r//T/8v/5//j/+P/1//X/9P/1//T/9v/4
//j/+P/3//X/+P/2//T/8P/7//v/+//9//v/+P/2//T/9f/4//j/+f/+/wEA/P/7//v/
+//7//z//v/8//z//v8BAP///////////v///wMABAAEAAUAAwAFAAUABwAJAAoACgAK
AAwADQAOABMAFAAOAA8AEQAVABcAFwAaABEACgAcABwAFgAYACEADgAJAAQAGQAwACgA
MgAwAC4ANQA4AD8AOwA4ADMANwA0ADkAPwBAADsAQABBAEEAQQA1ACsAJAAcACQAJwAq
ACkAKAAlACMAGwAoACEAFgAMABIAEAAJAAgACwAKAAUAAAAAAP7/AQD+//j/9v/2//b/
9v/2//f/+v/8//r/+f/4//T/9P/2//b/+v////3//P/6//r/+v/7//z/+//9//X/7f/l
/9//2f/U/9T/2f/Z/9//5f/t//H/6//j/93/2P/l/+f/7f/z//z/+//9//3/+P/x/+//
6v/z//n/AAABAPn/8v/s/+f/7P/s//T//P/5//P/8P/r/+n/6f/q/+r/9//+/wUACAD+
//L/7P/j/+r/7v/0//b/+f/4//n/9//0//X/9P/z//z/AQAFAAcA/f/y/+v/4v/o/+7/
9P/5//j/9//2//L/7P/n/+P/3//n/+7/9f/6//z/AAAGAAAA//////z/+f/7//v/+P/4
//f/9v/1//X/+P/5//j/+f/3//r/9P/3//f/9v/y//z/9f8DAPL/9P/0//T/9P/5//f/
+P/4//j/+P/4//v/+f/4//f/8//2//f/+f/6//r/+v/6//j/+f/2//r/+//+/wIABQAF
AAQAAwADAAIABgAIAAgACgAIAAcABQADAAQABAAFAAQABgAEAAQABAADAAAA/v/6//z/
+v/6//n/9//z//T/8v/z//L/8v/z//H/8f/y//P/8f/x//H/8f/w//L/8//1//T/8//w
/+7/8P/u//D/8v/v/+//8v/y/+//5P/s/+T/7P/t//j/9v8IABIAJwAyAE4AXQB3AIcA
oACkALAApgCPAF4ANwAOAPn/4//g/9T/1f/N/8//y//T/83/0f/R/9X/0v/a/9r/4v/g
/+r/6v/w//D/9v/s/+//6//u/+r/8//z//T/8v/z//L/8//y//T/9P/0//T/8//y//b/
9f/0/+//+f/4//f/+//5//b/9P/0//X/+P/4//b/+v/8//b/+P/5//r/+//7//z/+f/4
//n//f/8//3//P/9//3///8AAAAA/////wEAAwADAAUABwAGAAQAAgAFAAcACQAPABAA
CgALAA0ADQAPAA8AEgARAA4AJAAoACUAKAAyACAAFAAKABoALAAiACoAJgAiACUAJgAr
ACUAKAApADMANgA3ADkANgAtADMANwA6AD0AOQA1ADQAMgAzADEALwApACoAKQApACMA
LQAjABUACAANAAoAAgAAAAMAAgD9//j/+v/4//v/+P/0//T/9v/4//T/8v/x//L/9v/2
//f/+P/0//L/8v/w/+//8//w/+7/7v/w//L/9f/3//X/9v/t/+//7//x//P/7//u//L/
8f/x//H/8//x//T/8//0//b/+f/z//H/7//3//X/9v/1//P/8f/0//T/9v/3//n/9f/3
//b/9v/3//T/7v/w//L/9//1//b/9f/y//H/8f/w//T/9P/0//D/8f/w//X/9//2//T/
9P/w//T/9P/2//X/8v/z//L/8f/z//P/8v/v//L/8v/2//j/9P/y//D/7f/w//H/8v/w
/+7/7f/t/+3/7v/u/+7/7P/x//j/AQD+//j/8//r/+P/6f/t/+7/8v/y//L/8v/z//X/
9f/z//P/9f/4//L/9f/y//D/6//0//T/8//y//f/8P/x//D/9f/y//b/8v/v/+//7//x
//X/7v/w/+z/7v/w//L/9P/2//P/8//y//D/8P/w//P/9v/2//b/8//z//P/9P/0//b/
+P/6//r/+v/2//n/+f/6//7/AQABAAUABQAGAAYABAAEAAIAAgAEAAUABQAFAAUABAAE
AAIAAAD+//7//v8BAAAAAAD+//3/+P/1//H/8//x//T/9P/0//L/8f/x/+//7//w//H/
8f/x//H/8f/u/+7/7f/t//H/8//z//T/8v/u/+7/7v/t/+3/8P/w/+//7P/q/+L/5v/p
//L//P8SACQANQBGAFoAbQCFAJcApACuALgApgB/AEwAJQAAAOv/3//c/9b/1f/X/93/
3f/X/8//z//P/9P/1v/g/+j/7v/w//L/7v/u/+z/7v/s//H/8//2//b/9//0//T/8f/x
//P/9f/1//j/+P/4//j/9//z//b/9P/y/+z/9//3//f//P/9//3//v/+////AgACAAQA
CAAKAAQA8f/h/9H/wf/T/+L/7f/6//b/9//z//H/9P/3//n//f/9//z/+v/5//j/+f/4
//n/AQAGAAoADgAIAAUAAgADAAsACAAMABEAFQAZABsAIAAYABAAIQAgACAAJAAvAB4A
GAASACYAPAAzADwAOQA2ADcAOAA9ADcAOQA3AD4APgBAAEUARQA/AD8APwA+AD0APQA9
AEAAQgBBAD0AOQAxADAALQArACMAMQArACEAGAAeABoAEQAOABIAEgAOAAoACgAIAAsA
CAACAAAAAAAAAAEAAAAAAAIAAQD+//z/+v/6//r//P/8//v////8//r/9v/2//b/9//9
//3/AAD5//n/9//3//f/9f/2//z//f/7//v//f/7//n/9//3//j//v/7//z//f////v/
+v/3//r/+f/9//7//////wAA+//7//r/+v/7//3/+v///wQAAgD9//v/9//4//n/+//8
/////v/9//j/+f/2//n/+f/8//z//v/8//r/+P/4//X/9//5//n/+f/7//v/+v/3//b/
9P/2//b/+f/6//v/+//5//f/9f/w//H/8//2//n/+P/4//j/9v/y//T/+P/w//P/9//4
//n/+P/3//P/8v/0//T/9P/1//X/9f/z//P/8f/0/+7/8f/0//T/8f/8//b/8//w//P/
8f/z//P/+f/0//j/9P/x//H/7//v//H/9P/2//b/9f/0//P/8P/v//P/9v/0//T/9P/0
//T/9P/1//H/8P/u/+7/8P/y//f/9v/0//L/7f/w//H/8//0//X/9v/3//b/9P/w//P/
8//3//z/AAABAAIAAQABAAAAAwAEAAMABAACAAMAAwADAAIAAAD///z////+////AAD/
//z/+v/2//n/9v/1//P/8v/v//H/8P/v/+z/6v/p/+z/7f/v//H/7//t/+v/6f/p/+r/
6v/r/+z/7f/s/+z/6v/m/+b/5v/o/+n/7f/u/+f/5P/g/9z/3P/h/+r/9P8AABAAHQAs
AD4AUwBpAIEAlgCoALIAsgCdAHAAOQAQAPH/3//Y/9b/0//X/9H/4f/j/7f/pf+h//f/
2v/a/77/3v/W/wYA3v/O/7z/HgBGAEsAEQBCAPb/m/+m/7D/t//B/9T/5f/0/wYA/v/2
/+7/5f/o/+7/7//w/+v/9f/0//P/8//x/+7/7P/v//H/9f/2//T/9v/2/+7/7//x//P/
9f/3//j/9f/0//b/+f/3//f/+v/7//v//f/8//r/9//1//f/+//9/wEAAgACAAEAAAAC
AAMABAAJAOH/sv+K/2P/kf+//+v/GgAPAAYAFgAUAAkABgAKAPL/uP+A/2L/Rv93/7b/
6f8cABoAFgAWAAsAFwAfADAAOgA5ADkANAApACcAJQAiAB8AKAAxAD0ASABIAEUAQgA7
ACsAGwAMAPf/DQAPAA0ADAASABAACQAIAAsACgAFAAAA+v/0//P/7P/s/+7/8v/2//T/
8v/x//L/8f/u/+z/6v/q/+r/7P/s/+v/7f/o/+T/5f/o/+v/7//1//X/+P/x/+//7f/t
/+3/7P/s//H/8f/u/+3/7v/r/+7/7f/u//D/9P/v/+7/7f/w/+3/7f/r/+3/7f/y//T/
9P/z//P/7f/v//D/8v/1//P/7v/x//T/9f/x//D/7f/w//H/8//0//T/8v/w/+r/6//q
/+//8f/x//D/8f/u//D/7v/u/+v/7P/v//D/8f/z//H/7v/p/+r/6v/u//D/7//u/+3/
6//r/+v/6//o/+n/6//u//H/8P/u/+z/6P/p/+z/8f/q/+r/7f/t/+3/7f/t/+r/6v/r
/+z/7f/v/+7/7f/q/+n/6v/u/+n/7f/r/+r/5v/w/+v/6f/n/+v/6P/r/+z/8//u//D/
6v/l/+b/5//q/+//7f/u/+3/6//r/+v/6f/p/+n/7v/u//D/7f/q/+r/7P/s/+z/7P/u
/+v/6//q/+j/6P/o/+v/7f/u/+//7f/s/+v/6//q/+7/8P/y//L/9P/w//P/8//0//b/
9//1//r/+//9//7//P/8//r/+v/6//v/+//7//3//P/8//r/+P/2//b/9v/6//j/9//0
//L/7v/s/+n/6//p/+z/7P/s/+r/6f/p/+f/5//o/+n/6//r/+v/6//m/+b/5f/l/+f/
6f/p/+r/7P/o/+j/6P/l/+X/6P/o/+n/6v/m/+T/3v/h/+T/7P/4/wwAHQAwAEIAVQBn
AH0AjACaAKQAqgCXAG4APQAUAPH/3f/Q/8z/y//N/8v/zf/N/8v/xf/F/8X/yP/M/9b/
3v/m/+b/5v/m/+j/5P/k/+X/6//s/+7/7//s/+z/6f/p/+v/7f/t//D/8P/w//D/7//r
/+7/7P/q/+f/8//0//X/9v/z/+//7P/u/+//8v/y//T/+P/6//T/8f/x//H/8f/1//j/
9//4//b/+f/3//f/+P/5//n/+//9//7//v////7////+////BQAGAAYABgADAAMAAwAH
AAsABgAIAAsA2v+r/3r/TP9+/7D/+/80ACkAJgAqABIADgAIABwAMgAqADIALgAqAC0A
LgAzAC0ALQArADIAMgA2ADsAOwA1ADcANwA2ADUAMwAzADYAOAA4ADUAMgArACoAJwAl
AB0AKwAlABsAEgAXABQADAAKAA0ADAAHAAIAAgAAAAMAAAD6//j/+P/4//n/+P/4//r/
+f/2//T/8v/y//L/9P/0//X/+f/2//T/8P/w//D/8f/1//X/+P/x//P/8f/x//H/8P/w
//X/9f/1//X/9//1//P/8f/x//L/+P/1//b/9//7//f/9v/z//T/8//3//j/+v/7//3/
+f/4//b/9f/1//n/9v/7/wAAAAD7//n/9f/3//f/+P/4//r/+v/6//b/9f/y//X/9f/6
//r//P/6//j/9v/2//P/9f/3//f/9//7//v/+v/3//T/8v/0//T/9v/4//r/+//4//f/
9v/y//T/9f/3//n/+v/6//r/+P/y//L/9P/q/+//9f/4//v///8DAAQACAAEAAAA/P/5
//n/+f/3//f/9v/4//H/8//1//b/9P8AAPz/+f/2//n/9f/3//f//f/6//7/+v/3//f/
9f/1//f/+v/8//z/+//5//n/9//3//b/+v/5//r/+v/6//n/+v/2//X/+f/7//z//v/+
//7//v/9//n/+P/2//f/+P/5//3//P/8//z/+f/7//v//P/8//7/AAACAAIAAAD8////
//8EAAgACwALAA0ADQAOAA4ADAAMAAoACgAMAA0ADQANAAsACgAKAAgACgAIAAgACAAK
AAgABwAEAAIA/v/8//n/+v/5//3//v/7//j/9v/1//b/9//5//v/+v/5//j/9//2//b/
9f/1//n/+//7//z/+//2//X/9P/0//X/+f/6//n/9P/u/+z/6v/v//r/CAAaACwAOwBM
AFwAcwCJAJ8AsAC+AMQAugCTAF4ALQAKAPH/5//m/+T/4f/h/+X/4//d/9f/0//X/93/
4v/o//D/9v/2//T/9P/0//T/9v/6//v////+//z/+f/6//r/9//3/+7/5f/a/9L/7f8I
ACMAPQApABoABgDy/+//+//8//3//f/7//j/9v/8/wEACAAMAAgACgAKAAIAAgADAAQA
BQAHAAgABQAEAAQABwAFAAUACAALAA0AEQARABAADgANABAAEwAUABcAGAAYABcAFgAQ
AA0ACgALABUAFgAeACcAMQA7AEMATgAoAAIA9f/W/9//7v8EAP7/5v/Q/9T/2v/Q/9b/
0P/K/8f/wv/B/7X/rf+j/6L/mv+m/7H/t/+3/7P/rf+m/5//qv+1/8P/0P/b/+P/6//v
/wEAEQAiAC0APgA7ADQALgAvACoAIAAcACAAIAAcABgAGAAWABkAFgAQAA4ADgAOAAsA
CgAKAAwACQAGAAQAAgACAAQACAAKAAkACwAGAAIAAQACAAMABQAHAAcACgADAAUAAwAD
AAMABQAIABAAEwAPAAsACQADAAUABQAHAAoAEQANAA0ADQAOAAkABwADAAcABwAMAA4A
DQALAAoAAwAEAAQABQAHAAcABAAJAA4ADgAJAAcAAwAFAAcACgAMAA4ADAAKAAQABgAE
AAgACQAKAAoADAAKAAgABgAGAAMABgAJAAoACwANAAsACAADAAUABAAHAAgACQAKAAsA
CwAIAAcABgACAAUACQAOABMADwAMAAkABAADAAYACwAEAAYACQAJAAkABwAHAAQABAAH
AAgACQALAAgABwAEAAMABgAKAAUACQAHAAYAAgAMAAgABQACAAUAAwAHAAkAEQAMAA4A
CAADAAQAAwAEAAcACAAKAAoACQAHAAcABQAFAAcADAAMAA4ACwAEAAgABAAEAAcACAAJ
AAoACgAHAAcABgAEAAQABAAHAAsADAANAAsACgAJAAkACAALAA4AEQASABIADgARABEA
EwAWABgAFwAaABsAHQAeAB0AHAAZABgAGQAbABwAHQAdABwAHAAaABkAFgAVABQAFwAW
ABYAFAARAAwACQAFAAgABwALAAwACgAIAAcABwAFAAUABgAHAAkACQAJAAkABAAEAAMA
AwAGAAkACgAMAAoABgAGAAYABwAHAAoACgALAAoABgAEAP7/BQAMABgAKABAAFMAaAB6
AI0AoQCzAL4AzADOALwAkQBgADcAFgD7//H/7v/u/+v/8f/x//H/7f/p/+f/6f/n/+z/
9P/8/wYADAAIAAYABgAGAAAAAgAFAAkACAAMAA0ADAAMAAkACQAKAAsACgAMAA4ADgAO
AA0ACQAMAAoACAAJABkAHgAjACAAGQARAAoACwANABEAEgARABQAFQAOAAsACwALAAsA
EAASABAAEAAPABEADgANABAAEQARABMAEwASABAADwAMAA0ADAANABMAFAAUABQAEAAP
AA4AEQAXABIAFAAXACUAMwA/AE4ANgAeAB8ADgAOABQAIQASAAwABgAaADAAJQAsACcA
IgAnACoAMQAtACoAJQApACYALgA1ADcAMwA0ADMAMQAvADEAMwA4ADwAOQAzAC0AIwAf
ABsAGAAPACIAHwAYABIAGAAUAAsACAAJAAYA///4//n/+P/8//r/7//o/+P/3v/m/+z/
8//8//f/8v/u/+r/5//m/+f/5v/n/+v/6P/m/+D/3P/Y/9X/6P/3/wkAEQAJAAEA+//1
//H/8P/0//P/8//z//X/8//z//H/8f/y//n/9f/1//X/9P/t/+n/4//m/+X/6f/q/+z/
7f/v/+v/6f/o/+j/6f/r/+j/7f/y//L/7f/r/+f/6P/p/+v/7P/u/+7/7v/q/+v/6P/r
/+v/7v/u//D/7v/s/+r/6v/n/+j/6//s/+3/7//v/+7/6//o/+b/6P/o/+v/7P/t/+3/
7P/r/+r/5v/o/+n/6//t/+z/7P/s/+r/5//o/+v/4v/n/+v/7P/t/+z/6//n/+b/6P/o
/+j/6f/r/+v/6f/p/+f/6v/k/+f/6P/o/+X/8P/s/+n/5v/p/+X/5//n/+3/6v/u/+r/
5//n/+X/5f/n/+r/7P/s/+v/6v/p/+b/5f/n/+j/6f/q/+v/7P/t/+n/6P/m/+f/6P/p
/+3/8P/w//D/7f/r/+v/7P/s//D/8v/0//T/8v/u//H/8f/0//j/+//7//////8AAAAA
/v/+//z//P/+//////////3//P/8//r//P/6//r/+v/6//j/9//0//L/7v/s/+n/7P/r
/+//8P/v/+z/6v/p/+n/6f/q/+v/6//r/+v/6//o/+j/5//n/+v/7f/t/+7/7P/o/+j/
6P/p/+n/7P/s/+3/6P/k/97/3v/f/+j/9P8EABYAKQA4AEoAWwBxAIUAmACmALIArgCT
AGIALwAGAOv/2f/U/9T/1f/T/9P/0f/P/8f/xf/D/8n/zv/Y/+D/5v/m/+j/5v/m/+b/
5v/o/+3/7//w//D/7//u/+7/6//r/+7/8f/y//b/9f/0//P/8f/x//T/8v/w/+7/+f/5
//n/+v/3//P/8P/z//X/+f/6//f/+v/7//T/9P/1//b/9//8//7//P/8//v//f/6//n/
/f///wAAAwACAAIAAQABAAEAAwADAAUACQAKAAoACgAJAAkACQANABIADgARABUAFgAX
ABYAGAASAAwAHwAgAOb/sv+F/zz/Pf8+/1n/dv+v//b/MQBsAF0ATgBDAC0AKwApADAA
MAA4AD8AQQA9AD0AOwA4ADUAPABBAEkAUABLAEMAOwAvAC0AKwAqACMAMwAtACMAGgAa
ABIABQD+/wkAEAATABYAEQAMAAwABgABAAAAAQACAP7//P/7//z/AAAAAAEAAgADAAQA
BwAIAAYABwABAPz/+v/6//r/+//+//3////3//X/8f/v/+3/7P/u//X/9//5//n/+//5
//z/+//8//7/AwD///////8CAP3/+//3//n/+f/+/wAAAAD/////+f/7//r/+v/7//v/
BgADAA==
         </WaveFormData>
      </LeadData>
      <LeadData>
         <LeadByteCountTotal>10000</LeadByteCountTotal>
         <LeadTimeOffset>0</LeadTimeOffset>
         <LeadSampleCountTotal>5000</LeadSampleCountTotal>
         <LeadAmplitudeUnitsPerBit>4.88</LeadAmplitudeUnitsPerBit>
         <LeadAmplitudeUnits>��V</LeadAmplitudeUnits>
         <LeadHighLimit>2147483647</LeadHighLimit>
         <LeadLowLimit>268435456</LeadLowLimit>
         <LeadID>II</LeadID>
         <LeadOffsetFirstSample>0</LeadOffsetFirstSample>
         <FirstSampleBaseline>0</FirstSampleBaseline>
         <LeadSampleSize>2</LeadSampleSize>
         <LeadOff>FALSE</LeadOff>
         <BaselineSway>FALSE</BaselineSway>
         <ExcessiveACNoise>FALSE</ExcessiveACNoise>
         <MuscleNoise>FALSE</MuscleNoise>
         <LeadDataCRC32>2588956010</LeadDataCRC32>
         <WaveFormData>
IgAiACIAIgAfAB4AHQAcAB4AIAAiACQAIwAiACEAIAAfAB4AHQAcABoAGgAaABoAGAAW
ABQAEgASABIAEgASABAADgAMAAoACgAKAAoACgAMAAwADAAMAAgABgAEAAIABAAEAAQA
BAACAAIAAgACAAMABAAFAAYABAAEAAQABAADAAIAAQAAAAMABAAFAAYABQAEAAMAAgAE
AAQABAAEAAQABAAEAAQAAgACAAIAAgAFAAYABwAIAAcABgAFAAQABgAGAAYABgAIAAgA
CAAIAAgACAAIAAgACgAKAAoACgAJAAgABwAGAAgACAAIAAgACAAIAAgACAAHAAYABQAE
AAcACAAJAAoABwAGAAUABAAGAAYABgAGAAgACAAIAAgABwAGAAUABAAFAAYABwAIAAUA
BAADAAIAAwAEAAUABgAGAAYABgAGAAQABAAEAAQABwAIAAkACgAHAAYABQAEAAUABgAH
AAgACAAIAAgACAAGAAYABgAGAAcACAAJAAoABwAGAAUABAAEAAQABAAEAAUABQAGAAcA
BQAFAAUABgAJAAkACQAJAAgACQALAA0AEQAUABUAFwAZABkAGQAZABcAFgAVABQAFAAS
ABQAFgAZABsAGwAbABsAGwAZABgAFwAXABYAFAAPAA0ACgAKAA0ADQANAA0ACgAJAAYA
BAAFAAUABAAEAAQAAwACAAAAAAABAAEAAQADAAMAAwADAAAA/v/9//z//v8AAAAAAAAA
AAAA///+//z//P/9//7/AgAGAAgADAAMAAgAAwD8//z//v8BAAgAEAAbACUALgA8AE8A
ZQB2AIUAeAA/AAgA9//4//j/9P/0//L/7//o/97/0f/L/8n/yP/K/83/0//W/9z/3v/g
/+P/5//s/+7/8v/2//r/+/////7//f/7//r/+f/7//z//v/+//7///////7//P/8//z/
/P///wAAAQACAAAA///9//z//v///wAAAAACAAIAAgABAP7//v/+////AgACAAIAAgAA
AP///v/+/wAAAgACAAMAAwADAAIAAgABAAEABAAEAAYACAAIAAgABgAFAAUABQAFAAcA
BwAIAAoACwALAAsACQAJAAoADQAOAA8AEAARABEAEQARABIAFgAYABkAGwAbABwAHAAd
ABsAGwAeAB8AIQAkACUAJgAlACQAIwAiACQAJwApACoAKgAqACkAKAAoACcAJwAnACkA
KAAnACUAIgAgAB0AGwAbABsAGwAaABoAGAAXABYAFQATABEADwARABEAEAAPAA4ADAAK
AAgACQAKAAsADQANAAwACgAKAAkACQAKAAsACwALAAsACwAKAAkACAAIAAcABwAHAAgA
CAAIAAcABgAEAAQABQAGAAkACQAJAAkABgAGAAcABwAHAAkACQAJAAsACwAKAAkABwAH
AAgACQAMAAwADAAMAAsACgAJAAgACQAJAAkACQAKAAoACgAKAAcABwAIAAgACQAKAA0A
DgALAAkABwAFAAcACQAJAAgACAAIAAgACAAFAAUABQAFAAYABwAJAAoACQAHAAYABQAG
AAYABgAGAAgACAAIAAcABgAGAAYABwAKAAoACwALAAgABwAGAAQABgAHAAgACAAJAAkA
BwAHAAQABAAFAAUABgAHAAgACwAIAAcABgAEAAUACQAKAAsACwALAAkACQAJAAkACQAJ
AAkACQAMAAsACgAJAAgABwAHAAcABwAHAAcACAAJAAgABwAGAAYACAALAA4AEwAUABUA
FwAXABcAFwAXABYAGQAaABsAGgAVABQAEwATABcAGQAbAB0AHwAdABwAGwAZABgAFgAT
ABMAEAAQABEAEAAPAA4ADAAOAAwACwALAAgABgAFAAQAAwACAAAAAAAEAAUABgAHAAQA
AwACAP//AQACAAMABAAFAAQAAwACAAQAAwACAAIABAAFAAYACAAEAAYACAAOABQAEwAO
AAoACAAJAA4AEgAXACUANgBEAFUAaQB8AIcAjABvAC4AAwACAAYAAgD8//b/7//k/9r/
0f/L/83/0P/Q/9X/2f/c/97/4P/k/+n/8f/4//z//v/+//7//f/7//7/AQABAAIAAwAD
AAQABgAGAAUABQAEAAIABQAGAAcACAAIAAYABAACAAIAAwADAAQABgAHAAgACAAGAAYA
BgAFAAUABgAHAAkACQAIAAcABgAHAAcABwAIAAYACAAIAAkACQAJAAgACAAIAAkADQAO
AAsADAALAAoADAALAAsACwALAA0ADQAOAA4ADwAPAA8AEAARABMAFwAVABUAFQAVABYA
FwAYABoAGgAcAB0AHwAdAB4AHgAfACIAIwAnACkAKQAqACkAKAApACoAKwAsACsALQAu
AC4ALAAsACsAKgAtAC0ALgAvACwAKgAoACUAJgAmACUAJQAhACEAIQAgABwAGgAZABgA
GQAZABkAGQAWABUAEwARABIAEgASABIAEgASABIAEwARABAADgAOAA4ADwARABMAEgAR
ABAADwAPAA8ADwAQAA8ADwAPABAADgAOAA0ADAAOAA4ADwAQABAADwAOAA0ADgAOAA8A
DwAPABEAEQARAA8ADwAOAA0ADgAPABEAEwATABIAEQAQABIAEgASABIAEwATABMAEwAR
ABAADwAOAA8AEQAUABYAEwASABMAEgAUABMAEgARABEAEwATABIAEAAQABAAEAASABMA
FAAVABIAEQARABAAEQARABIAEwASABIAEgASABAAEAAQAA8ADwAQABEAEwARABAAEAAP
AA4ADwAQABAAEAARABIAEgARABEADwAPAA8AEAASABMAEgARABAAEQARABEAEQAQABQA
EwARAA8ADAANAA4ADwAQABEAEQARABEAEAAPAA8ADwAQABEAEgAUABUAFwAZAB0AHgAf
ACEAIQAiACMAJAAkACMAIgAhAB4AHAAeACAAIwAlACUAJQAlACUAIwAiACEAIgAiACEA
HwAbABgAGAAZABkAGQAZABgAGQAWABQAEwASABAADwAOABAAEAAPABAADwANAAsACQAM
AA0ADgANAAoACgAKAAoACwAKAAkACAALAAsACwAMAAkACQAJAAoADAASABgAGgAYABMA
DgAIAAgADwAYAB4AKQA1AEAATgBfAHEAgACRAIgAUwAaAAsADAAIAAAA/P/4/+//5P/a
/9P/0//T/9L/1v/Z/93/4P/m/+z/8v/3//v//P/+//7/AAAEAAcACQAKAAgABwAHAAcA
BQAGAAgACAAJAAsADAAMAAsACgAJAAgADAAMAAwADAALAAsACgAKAAkACQAJAAgACQAK
AAsACwAIAAgACAAJAAoACgAKAAoADAALAAoACgAIAAoACgALAAwADQANAA4ADAALAA0A
DAAOABAAEAAQABAADwAPAA8ADQAPAA8AEAARABMAFAAVABQAEwATABUAGAAZABoAGwAb
ABsAGwAcABwAHgAfACEAIwAkACQAJQAjACMAJgAnACoALAAsACwALAAsACwALAArAC0A
LgAuAC8AMAAwADAALQArACoAKQArACoAKQAnACUAJAAiACEAHgAdABwAGgAaABgAFwAW
ABUAEwARAA8AEAARABEAEQARABAADwAOAAwADAAMAA0ADwAOAAwADAAJAAkACgALAAsA
CwALAAsADAALAAoACgAKAAkACAAIAAkACgAKAAoACQAIAAgACAALAAsACwALAAoACgAL
AAsACgALAAoACQAKAAsACwALAAoACQAJAAkADAAMAAwADAAMAAwADAAMAAsACwALAAsA
CwAMAA0ADgALAAsADAAMAAwADAAOAA4AEAAPAA4ADQAMAA0ADAAKAAwADAAMAAwACQAJ
AAkACQALAAsADAAMAAoACQAJAAkACAAIAAgACAAJAAoACwALAAkACAAHAAcACgAKAAsA
CwALAAsACwAKAAkACQAJAAgACgALAAoACwAJAAgACAAHAAkACQAJAAsADQALAAkACAAI
AAgACAAIAAgACQAKAAsACAAHAAcABwAIAAkACgAMAA8AEQATABcAGQAZABoAGQAcAB0A
HgAeABwAGgAYABQAEgAUABYAGQAcAB0AHgAfAB4AGwAZABcAGAAYABcAFQAQAAwACwAL
AAwADQAOAA4ADwAMAAoACQAGAAQAAwACAAIAAgABAAIAAgABAAAA//8BAAEAAQD//wAA
AAAAAAAAAAAAAAAAAAABAAEAAQACAAEAAQABAAIABAAIAA4ADgAKAAMA/v/8//7/AwAQ
AB4AKQA3AEYAVgBnAHMAfgBxADwACQD+/wEAAAD6//L/7P/m/93/1P/M/8n/y//N/8z/
zv/P/9H/1v/c/+L/6P/v//P/9P/0//b/9v/2//n//f/8//z/+//7//v/+v/6//v/+v/9
////AAAAAP3//P/7//r//P/8//z//P/8//3//f/+//3//f/9//z//v/+//7//f/6//r/
+v/7//z//P/8//z//f/9//3//v/9//7//f/9///////+//7/+//7//7//v8AAAIAAgAC
AAQAAwADAAMAAAABAAAAAAABAAMABAAFAAUABQAGAAkACAAJAAoACwAMAA0ADgAQABAA
EgATABUAFwAYABgAGQAYABcAGQAZABgAGgAaABoAGwAcAB0AHgAeAB8AHwAeAB8AIAAg
ACAAHQAbABoAGQAbABoAGQAXABYAFgAVABUAEgARABAADgANAAwADAAMAAsACQAHAAUA
BQAFAAQAAwAEAAQABAAEAAMAAgABAAEAAgACAAEAAgAAAP///////wEAAQABAAEAAgAB
AAAAAAAAAP///v/+////AAAAAAAA/v/+////AAABAAEAAQABAAIAAgADAAMAAgADAAIA
AQACAAMAAwADAAEAAQACAAMABAAEAAQABAAGAAYABgAGAAYABQAEAAMABAAEAAQABAAB
AAEAAgACAAQABAAGAAYABgAFAAQAAwABAAMAAwACAAMABAAFAAYABAADAAIAAQABAAEA
AgACAAMAAwAEAAUABQAEAAMAAgADAAQABQAFAAIAAgACAAMABAAEAAUABQAFAAUABQAE
AAMAAwADAAIABAAFAAQABQAEAAQABQAFAAMAAwADAAUABQAFAAIAAAAAAAAAAAABAAMA
BQAHAAYABQAFAAUAAwADAAMABAAHAAsADwAVABUAFQAWABUAFwAXABcAFgAVABQAEwAQ
AAwADgAQABMAFwAZABsAHQAbABcAFAARABIAEgARAA8ADQAKAAoACwAKAAkACAAGAAYA
BAADAAMAAgAAAP///v8AAAAA//8AAAAA///+//3/+//7//v/+f/5//r/+//8//v/+v/5
//j/+//7//v//P/8//3//v8AAPr//v8EAAYABgADAPz/9v/0//f/+v8CABEAIwAuAD4A
UwBjAHIAfwBkACcA/P/1//j/9v/0//L/8P/v/+j/3v/T/8v/y//O/8z/y//N/87/0P/S
/9r/3//l/+z/8P/u/+z/7v/v//H/9P/1//X/9v/3//b/9v/3//b/+P/5//n/+P/6//r/
+v/6//n/+P/3//b/+P/5//n/+v/3//f/9//2//j/+P/4//f/9//4//n/+//5//j/9//2
//f/9//3//j/9//4//f/9//5//n/+P/4//f/9//6//r/9//4//f/9v/4//n/+//9//z/
/f/8//z//P/9//3//f//////AAADAAEAAQABAAEAAwAFAAcACgAKAAoACQAJAAsADAAM
AA0ADgAPABMAFQAVABYAFQAUABcAGAAZABoAGAAZABkAGAAaABoAGQAYABoAGQAZABkA
GAAWABQAEQARABAADgANAAoACQAIAAYABgAEAAMAAgAEAAMAAgABAAAA///9//v//P/8
//z//P/7//r/+f/5//v/+v/4//j/9//3//j/+f/4//f/9v/1//f/9//3//j/9v/1//T/
9P/2//b/9f/0//b/9v/3//j/+P/3//b/9f/1//b/+P/5//b/9//2//X/9//3//b/9f/3
//f/+P/5//n/+P/3//b/9//4//n/+v/6//n/+P/3//j/+P/4//j/9//3//j/+P/3//b/
9//2//f/9//3//f/9f/3//f/9v/2//b/9v/2//X/9f/1//X/8//z//T/9P/1//X/9v/3
//X/9P/z//L/8//0//X/9f/2//b/9v/3//X/9P/0//P/9P/1//b/9v/z//P/8//y//X/
9f/z//P/8//0//b/9//2//X/9P/1//T/9f/2//b/9f/3//b/9f/1//X/8//z//X/9f/1
//X/8f/v//D/8f/y//P/9P/x//H/8f/x//H/8f/y//P/9f/1//X/9v/3//n/+////wAA
AQADAAMAAgABAAAA/v/+//7//v/8//r//P/+/wEAAQABAAEAAQADAAEAAAD///3//P/6
//f/9f/y//L/8//1//X/9f/0//L/7v/r/+n/6//q/+r/6v/p/+j/5v/m/+X/5f/l/+X/
5//n/+f/5f/j/+L/4f/g/+T/5P/k/+T/5P/j/+L/4v/g/+H/4v/k/+z/8P/y//D/6v/j
/97/3v/k/+v/9P/+/wsAFwAkADQARQBXAGgAXQAkAPH/4v/h/9z/1v/S/87/yv/D/7j/
sP+t/63/rf+u/7D/tf+5/77/xP/K/87/0f/V/9T/1P/Y/9r/3P/f/+H/4P/e/93/3f/d
/93/3v/g/+D/4P/h/+H/4P/e/97/3v/e/+L/4v/i/+L/3//f/97/3v/e/9//4P/g/+L/
4v/i/+H/4P/g/+D/4f/i/+L/4v/i/+D/3//e/97/4P/i/+L/4//l/+X/5P/k/+L/4f/j
/+L/4//m/+f/6P/n/+X/5P/j/+T/5//o/+r/6v/r/+v/6//p/+n/6v/t//D/8f/y//P/
8v/x//D/8P/0//b/9//5//v//P/8//3/+//7//7///8CAAQABAAEAAIAAgACAAIAAwAF
AAYABgAIAAgABwAGAAUAAwACAAEAAgACAAIAAQD+//z/+f/3//X/9f/1//T/9P/y//H/
8P/v/+3/6//p/+r/6//r/+v/6f/o/+f/5v/o/+j/6P/p/+n/6P/m/+b/5P/j/+P/4//k
/+X/5v/n/+T/4//i/+L/4//j/+P/5P/k/+T/4//i/+D/4P/h/+L/5f/l/+X/5f/i/+L/
4//j/+P/5f/l/+X/5f/l/+T/4//h/+H/4v/j/+X/5v/n/+j/5//m/+X/5P/l/+X/5f/l
/+T/5P/k/+T/4f/h/+L/4v/k/+T/5v/m/+P/4f/f/93/3//h/+H/4P/i/+L/4v/i/+D/
3//e/93/3v/f/+H/4v/h/9//3v/d/97/3v/e/97/4P/g/+D/3//e/97/3v/f/+D/4P/h
/+H/3v/d/9z/2v/b/93/3//g/9//3//d/93/2v/a/9v/2//c/93/3v/h/97/3f/c/9r/
2v/d/93/3f/d/93/2//b/9n/2f/Z/9n/2v/b/9//4P/d/9z/2//a/9r/3P/f/97/3P/c
/9z/3P/Z/9n/2f/Z/9r/2//d/9//3P/b/9r/2v/b/93/3//j/+b/5//p/+n/5//n/+f/
5v/o/+r/7P/s/+j/6P/o/+n/7P/t/+7/7//v/+3/7P/r/+n/6P/m/+P/4//g/+D/4f/f
/93/2//Y/9n/2P/Y/9n/2P/W/9X/1P/S/9D/zf/M/87/z//Q/9H/0P/P/87/y//M/8z/
zP/M/8z/zP/M/8z/yv/J/8j/yP/J/8v/zf/Q/87/0P/S/9T/1P/T/9D/zv/M/8//0v/Y
/+H/7//8/w4AIwA1AEgAUwBCAAcA1P/F/8j/yP/E/8D/vv+5/7D/ov+X/5P/k/+W/5j/
nf+j/6T/pP+m/6r/r/+1/7z/vv/A/8L/wv/B/8H/wv/D/8P/xP/F/8f/yP/K/8r/yP/H
/8X/wv/F/8b/x//I/8n/yP/H/8b/xv/H/8f/yP/I/8n/yv/K/8f/xv/F/8P/xf/G/8f/
yf/I/8j/yP/I/8j/x//G/8b/yP/K/8r/y//K/8n/x//G/8b/x//L/8z/y//M/8v/yv/M
/8v/y//L/8v/zf/N/87/zf/N/8z/y//O/8//0f/V/9X/1f/V/9X/1//X/9f/2P/a/9z/
3f/f/97/3v/d/93/3v/f/+P/5f/l/+b/5f/k/+T/5P/k/+T/5v/p/+v/7P/r/+r/6P/m
/+n/6f/q/+v/6P/m/+T/4f/h/+D/3v/d/93/3f/d/9z/2v/Y/9f/1v/W/9X/1P/T/9H/
0f/Q/8//0P/Q/9D/0P/Q/9D/0P/R/87/zP/J/8j/yf/L/87/0f/Q/8//zv/N/87/zf/M
/8z/z//P/8//0P/P/87/zP/K/8z/zv/R/9T/0v/R/9D/z//Q/9D/0f/R/9P/1f/V/9X/
1P/T/9H/z//Q/9H/0//V/9X/1P/T/9L/0P/Q/9D/0P/S/9P/1P/V/9L/0v/S/9L/0//T
/9T/1P/T/9L/0//S/9L/0f/Q/8//0P/T/9T/1P/T/9L/0f/Q/9D/0f/S/9P/0v/R/9H/
0P/S/9H/0f/R/9T/1P/U/9T/0f/Q/8//zf/P/9D/0f/T/9P/0v/S/9H/0f/R/9H/0P/S
/9P/1P/U/9T/0//Q/8//z//Q/9L/0//Q/8//zv/P/8//z//P/87/z//T/9T/1f/U/9P/
0P/P/9D/0f/S/9P/0v/R/9P/0v/S/9L/0v/S/9L/1P/X/9f/0v/Q/87/z//Q/9H/0v/T
/9P/0//T/9H/0f/S/9P/1f/V/9X/1v/U/9X/1v/Z/97/3//h/+H/5f/n/+n/6v/r/+z/
7f/s/+z/7v/w//P/9f/1//X/9f/1//P/8v/x//P/8v/w/+3/6v/m/+X/5f/n/+f/5//m
/+P/4P/e/93/3f/c/9z/3P/b/9r/2P/Y/9j/1//W/9X/1v/X/9j/1//V/9T/0//S/9b/
1v/W/9b/1v/V/9T/1P/S/9P/1P/W/9j/3P/g/+L/3v/X/9D/zv/Q/9X/2v/i/+3/+/8E
ABIAIwA3AEoAWwBQABsA5P/T/9L/0v/O/8r/yv/N/8z/wv+1/6n/pf+k/6T/o/+l/6z/
sv+4/7r/u//D/8j/yP/I/8r/0P/T/9X/1v/U/9P/0//T/9P/1P/W/9b/1v/X/9f/1v/W
/9b/1v/W/9r/2v/a/9r/1//X/9b/1v/W/9f/2P/Y/9r/2v/a/9n/1//W/9X/1f/Z/9r/
2//c/9r/2f/Y/9j/1v/Y/9j/2f/a/9v/2//c/9r/2f/b/9r/2//e/9//4P/e/93/3f/d
/9//4f/h/+L/5P/l/+X/5f/k/+P/4//l/+f/6f/r/+3/6//r/+v/7P/s/+7/7//x//L/
9P/1//f/9v/1//f/9//5//z//f/+//z//P/8//z//f///wAAAAACAAIAAQAAAP7//f/9
//3////+//3/+//5//j/9v/1//P/8//z//L/8v/w/+//7v/s/+v/6v/p/+v/6//q/+n/
5//m/+X/5P/m/+b/5v/n/+n/6P/m/+b/5P/j/+P/4//l/+X/5f/l/+T/4//i/+L/5f/l
/+X/5v/o/+j/5//m/+X/5P/k/+T/5v/n/+j/6f/m/+b/5//n/+f/6f/p/+n/6//r/+r/
6f/o/+f/5//n/+v/7P/t/+7/7f/s/+v/6v/r/+v/6//r/+z/7P/s/+z/6v/p/+n/6P/p
/+r/7f/u/+3/6//p/+f/6f/r/+v/6v/s/+z/7P/s/+n/6f/p/+n/6//r/+z/7P/q/+n/
6f/p/+j/6P/o/+j/6v/q/+r/6f/n/+b/5f/l/+j/6P/p/+n/5f/l/+X/5P/k/+X/5v/m
/+n/6f/n/+f/5P/k/+X/5f/m/+f/6P/r/+f/5//n/+b/5P/n/+f/5//o/+n/6P/p/+j/
5//m/+X/5v/n/+v/7P/r/+r/6f/o/+b/6P/r/+v/7P/s/+z/6//o/+b/6f/s/+z/7P/s
/+z/7P/p/+n/6f/p/+r/6//t/+//7f/t/+3/7v/v//H/8//3//z//f///////P/7//r/
+P/6//r/+v/4//j/+v/8//////////////8BAP///v/9//z/+v/3//P/8//w//D/8f/z
//P/8//y/+//7P/q/+n/6//q/+r/6v/n/+b/5P/k/+f/5//n/+f/5f/l/+X/4//k/+T/
5P/k/+j/6P/o/+j/5//l/+P/4v/j/+X/5//q/+7/8P/w//D/7P/n/+b/5v/q//H/9v8A
AA0AGQAmADgASwBdAG4AaQA4AP3/5v/n/+T/3v/c/9r/1v/P/8T/tv+x/7H/sf+y/7j/
vf+//8T/yP/M/87/0//X/9j/3P/g/+T/5v/p/+X/5P/k/+P/4//j/+T/5v/p/+r/6f/p
/+j/5v/o/+j/6P/o/+r/6v/q/+r/6f/p/+j/6P/p/+v/7f/u/+3/7P/r/+n/6f/q/+v/
7f/s/+z/7P/s/+z/6//q/+r/6//u/+//8f/w/+//7f/s/+3/7f/w//D/8P/y//L/8v/w
/+//7//v//D/8//0//b/9f/1//T/8//0//X/9//7//z//f/+/////f/9//3//v8BAAQA
BgAJAAgACAAHAAcACAAJAA0ADwAOABAAEAAQABAAEAAQABAAEwAVABYAFgAUABQAEwAS
ABIAEQARABEAEwASABEADwALAAoACAAHAAYABwAIAAgABAACAAEAAAAAAP///v/9////
///+//3/+//6//n/+P/5//r/+//9//z/+v/3//b/9f/1//b/9//5//n/+f/5//b/9f/0
//T/9v/3//j/+v/4//j/9//2//j/+P/5//r/+//7//v/+//4//j/+f/5//r//f/+////
/v/9//v/+f/6//v//f////7//v/+//7//P/8//z//P////////////z//P/8//z//f/9
//7//v/+//7/AAAAAP7//f/8//v//P///wAAAAD+//7//v/+/////////////////wAA
AAD+//3//f/9////AAABAAIAAAAAAAAA//8AAAAAAAABAAIAAgADAAMA/////////v//
/wEAAwAEAAQAAwAAAP////8AAAIAAwABAAEAAQADAP////////7///8DAAQABQAEAAMA
AAD//wAAAQACAAMAAQABAAQABAADAAIAAQAAAAIABAAHAAcABAACAAAA//8AAAEAAgAD
AAQABQAFAAUABQAEAAMAAwADAAQABQAGAAgACwANAA8AEwAWABcAGQAZABgAFwAWABQA
EgASABIAEAAQABQAGAAdABwAGwAaABkAGwAZABgAFwAXABYAFAARAA0ACgAKAAsADAAN
AA4ADgAMAAgABQADAAYABgAHAAgABgAEAAEAAAADAAMAAwADAAQABQAGAAUAAwACAAEA
AAADAAQABQAGAAYABQAEAAQABAAFAAYACAAOABIAFAAQAAgAAwD+//7/BAANABYAIgAv
ADkARABWAGkAewCKAHsARAATAAgACQAEAP7//P/6//r/9//s/+D/2f/X/9f/1P/U/9f/
3f/g/+b/7v/y//X/+f/4//b/+P/+/wAAAQADAAIAAQD///7//f/+/wAAAwAEAAQABQAF
AAQAAwACAAEAAAAEAAQABAAEAAMAAwACAAIAAgADAAQABAACAAIAAgABAP7//v/+////
AgACAAIAAgABAP///f/8//z//v/+/////f/9//z//P/5//n//P/8//7/AAAAAAAA/v/7
//n/9//5//v/+//8//z//f/9//3//P/7//v//f///wEAAwAFAAQAAwACAAIAAgAEAAUA
BwAIAAoACwANAAoACQALAAsADgAQABAAEAAOAA4ADgAOAA0ADwAQABAAEgASABEAEAAP
AA0ADAALAAwADAAMAAsACQAIAAYABQABAP///f/6//j/9v/1//T/9//3//f/9//5//n/
+P/3//X/8v/v/+z/7//w//H/8//y//D/7f/s/+v/6//s/+3/7v/v//D/8f/u/+3/7P/s
/+//7//v//D/7v/u/+3/7P/q/+r/6//s//D/8f/y//P/8f/w//D/7//x//P/8//z//P/
8//y//H/7//v//D/8f/z//T/9f/2//P/8v/x//D/8//z//P/8//z//T/9f/2//T/8//z
//L/8//0//f/+P/3//X/8//x//L/9f/2//b/9v/2//b/9v/z//P/8//z//T/9f/3//j/
9//1//T/8//2//b/9v/2//j/+P/4//f/9P/0//T/9f/3//j/+v/7//j/9//2//T/9v/3
//j/+P/5//n/9//3//T/9P/1//X/9v/3//j/+//3//f/9//2//b/+f/5//n/+//7//n/
+f/5//n/+f/5//v/+//+//7/+//6//n/+P/4//z//v/+//7//v/8//v/+v/5//r/+//9
////AQABAAEAAgABAAMABQAJAA4ADwARABEAEAAPAA4ADAAOAA4ADgAMAAwADgAQABMA
FQAVABUAFQAVABMAEgARABAADgALAAcABgAEAAUABwAHAAcABwAGAAMAAAD+//3//v/+
////AAD9//z/+v/6//3//f/9//3//f/9//3/+//6//r/+v/6//7//v/+//7//P/7//r/
+v/8//3//v8AAAQABAAGAAYAAgD9//r/+v/8/wEACAAOABcAJQAyAEAAVQBpAHwAhQBq
AC8AAgD7//z/+P/0//b/9v/z/+r/3P/P/8v/yf/I/8r/z//V/9r/3P/e/+L/5//r/+7/
8P/0//j/+v/9/////v/+//3//f/9//7/AAADAAQAAwADAAIAAAAAAAAAAAAAAAQABAAE
AAQAAQABAAAAAAACAAMABAAEAAQABAAEAAMAAgACAAIAAwAEAAQABAAEAAQAAwACAAIA
AwAGAAcACQAHAAcABgAGAAUABQAIAAgACAAKAAoACgAIAAcABwAHAAgACwAMAA4ADAAN
AA0ADQAPAA8AEAATABQAFQAWABcAFwAXABcAGAAcAB4AHwAhAB8AIAAgACEAIwAjACYA
JwAqACwALAAsACoAKgAqACoALAAvADEAMgAwADAALwAuAC4ALQAtAC0ALgAuAC4ALQAq
ACgAJQAjACIAIwAkACQAIAAeAB0AHAAcABsAGgAZABsAGwAaABkAGQAYABcAFgAXABgA
GQAbABkAGAAWABYAEwATABQAFQAVABUAFQAVABMAEQAPAA4AEAARABIAFAASABIAEQAQ
ABAAEAARABIAFQAVABUAFQATABIAEgARABIAFQAWABcAFgAVABMAEQATABMAFAAVABYA
FgAWAA==
         </WaveFormData>
      </LeadData>
      <LeadData>
         <LeadByteCountTotal>10000</LeadByteCountTotal>
         <LeadTimeOffset>0</LeadTimeOffset>
         <LeadSampleCountTotal>5000</LeadSampleCountTotal>
         <LeadAmplitudeUnitsPerBit>4.88</LeadAmplitudeUnitsPerBit>
         <LeadAmplitudeUnits>��V</LeadAmplitudeUnits>
         <LeadHighLimit>2147483647</LeadHighLimit>
         <LeadLowLimit>268435456</LeadLowLimit>
         <LeadID>V1</LeadID>
         <LeadOffsetFirstSample>0</LeadOffsetFirstSample>
         <FirstSampleBaseline>0</FirstSampleBaseline>
         <LeadSampleSize>2</LeadSampleSize>
         <LeadOff>FALSE</LeadOff>
         <BaselineSway>FALSE</BaselineSway>
         <ExcessiveACNoise>FALSE</ExcessiveACNoise>
         <MuscleNoise>FALSE</MuscleNoise>
         <LeadDataCRC32>2398755236</LeadDataCRC32>
         <WaveFormData>
6P/o/+j/6P/m/+b/5v/m/+f/6P/p/+r/7f/u/+//8P/y//L/8v/y//P/9P/1//b/9//4
//n/+v/7//z//f/+/wAAAAAAAAAA///+//3//P/+//7//v/+/wAAAAAAAAAA/v/+//7/
/v8AAAAAAAAAAP7//v/+//7/AAAAAAAAAAACAAIAAgACAAAAAAAAAAAAAgACAAIAAgAC
AAIAAgACAAIAAgACAAIAAAAAAAAAAAAAAAAAAAAAAP7//v/+//7//P/8//z//P/8//z/
/P/8//r/+v/6//r/+v/6//r/+v/6//r/+v/6//j/+P/4//j/+v/6//r/+v/4//j/+P/4
//r/+v/6//r/+v/6//r/+v/4//j/+P/4//b/9v/2//b/+P/4//j/+P/4//j/+P/4//j/
+P/4//j/+P/4//j/+P/4//j/+P/4//b/9v/2//b/9v/2//b/9v/2//b/9v/2//b/9v/2
//b/9v/2//b/9v/0//T/9P/0//b/9v/2//b/+P/4//j/+P/2//b/9v/2//j/9//3//f/
9v/2//b/9//3//b/9v/2//r/+//8//7/AQACAAMABAAEAAYABgAFAAIAAgACAAMABQAG
AAcACAAIAAgABgACAP7/+v/3//T/9P/y//D/7v/w/+//7//v/+3/7v/w//H/9P/0//X/
9f/1//X/9f/z//X/9f/0//T/8v/y//L/8v/y//L/8v/y//T/9P/0//T/9P/0//T/9P/0
//T/9f/1//X/9P/0//T/9f/1//j//P8CAAgAEgAXABUADgAFAP//AAAFAAsADAADAPD/
2f/E/7L/sf/N/+//9f/q/9n/xf+s/57/nv+l/6v/r/+7/8n/z//N/83/0//b/+L/6P/y
//3/AQABAAEAAQABAAMAAwADAAQABAAEAAQABAADAAMABQAFAAMABQAFAAYACAAGAAYA
BwAIAAMABwAHAAYABgAGAAoABgAGAAYABQAHAAcABwAIAAcABwAHAAcABwAGAAYABwAH
AAYABgAGAAcABwAHAAcABQAFAAUABQAHAAUABQAEAAMAAwAEAAYABgAFAAQABAD+/wIA
AgACAAAAAgACAAIAAgABAPv/+//9//3/+v/+/wMA/P/5//b/+P/0//P/8v/y//L/8f/v
/+z/7P/s/+r/6P/o/+j/5//n/+n/6f/o/+b/5v/l/+T/5v/m/+f/6f/q/+v/6//r/+n/
7P/w//b/9f/2//b/+P/2//b/+f/6//r/+//8//z//P/8//z//P/8//7//v/+/wAAAAAA
AAAA////////AAAAAP///////wAAAAAAAAAA////////AgAEAAQABAAEAAIAAgABAAEA
AgACAAIAAgADAAMAAwACAAIAAgACAAMAAwADAAIAAgAAAAAAAAAAAAEAAQABAAEA////
/////////////////////////////v/+//7//v8AAP///f/9//v//f/9//3//P/8//z/
/f/9//3//f/9//v/+//7//v/+//6//r/+v/6//r/+f/5//n/+//7//r/+P/7//v/+//4
//j/+P/3//n/+v/6//r/+v/5//b/+f/3//f/9//3//j/+P/4//j/9//3//f/9v/5//v/
/f/+/wAAAQADAAQABQAHAAgACQAIAAcABgAEAP//+v/2//H/8v/z//T/9v/6//r/+f/5
//n/8v/2//b/9v/2//b/8//z//P/9P/2//b/9//3//j/+P/4//r/+v/6//v//f///wEA
AwAEAAUABAACAAAAAAAAAAEAAwAFAAcACQAKAAkABgABAP7/+//5//f/9v/y//D/7v/u
/+3/7f/t/+3/8f/0//b/+P/2//f/9//5//v/+//5//n/+f/4//j/+P/2//T/8v/w//L/
8v/y//L/8P/w//D/8P/w//D/8P/w//D/8f/x//H/8P/w//D/8f/1//L/+P/4/wAABAAP
ABMAFAAJAAUA/v8DAAUACgAFAPz/5f/U/7r/q/+v/9X/6f/k/8//vf+k/5T/jv+X/5v/
n/+j/7P/u/+9/7v/yf/R/9j/3P/q/+//9//3//v/+f/7//v//f/7//7//P/8//z//P/9
//3//////wAAAwAEAAYABQACAAEAAQACAP3/AQABAPv/+v/5//z///8CAAUABwAEAAMA
AgACAAIAAQAAAP//AAAAAAEAAwAAAP7//f/8//3///8BAAMAAQABAAEAAQD///3//f/8
//n/+f/6//z//f/9//3//v/5//z/+//6//b/+P/4//j/+v/5//P/8//1//X/8v/2//n/
8v/v/+z/7//s/+z/7P/q/+r/6f/n/+T/5P/k/+L/4v/i/+L/4f/d/9//3//e/97/3v/d
/9z/3v/e/9//4f/g/+H/4f/h/9//4v/m/+z/6v/q/+n/6v/p/+r/7v/w//D/8f/y//L/
8v/y//L/8v/y//T/9P/0//L/8v/y//L/9f/1//X/9v/2//X/9f/1//T/9P/0//T/8v/z
//T/+P/2//b/9v/2//j/+P/3//f/+P/4//j/+P/5//n/+f/4//j/+P/4//n/+f/5//j/
+P/4//j/+P/4//f/9//3//f/9//3//f/9//3//f/9//3//X/9f/1//X/9P/0//T/9P/2
//X/8//z//H/8//z//P/8v/y//L/8//z//P/8//z//P/8//z//P/8//y//L/8v/y//L/
8f/x/+//8f/x//D/7v/x//H/8f/y//L/8v/x/+//8P/w//D/8v/x/+7/8f/x//H/8f/x
//D/8P/w//D/8f/x//H/8P/w//H/8v/y/+//7//w//D/8P/x//H/8f/v/+//7//u/+//
8v/w//H/8P/w//D/8P/w/+//7//v//D/8P/w//H/8f/w//D/8P/y//H/8v/0//f/+v/7
//z//P/+//7//f/8//z//P/9/////v///wAAAAACAAAA/P/6//T/8f/u/+z/7P/q/+j/
6P/n/+f/5//n/+b/6P/p/+r/7P/t/+3/7//v/+//7f/t/+3/7P/s/+z/7P/s/+z/7P/s
/+z/7P/s/+7/7v/u/+7/7v/u/+7/7v/u/+//7//v/+7/7v/u/+//7//y//b/+v8AAAgA
DwAPAAoA///7//z/AQAHAAoAAQDu/9n/wv+q/6X/vf/d/9//zv+5/6P/jv+I/4z/lf+Z
/5//rf+7/73/u//D/83/1f/c/+j/8P/1//f/+f/5//n/+f/5//n/+//8//z//P/8//z/
+//7//3//f/9//////8AAAAA/v/+////AAD7///////+//7//v8CAAAAAAAAAP///f/9
//3//v8BAAEAAQABAAMAAgACAAMAAgAAAP///v//////////////////////AQD/////
/v//////AAACAP///f/7//r/+P/8//z//P/6//z//P/8//7//f/3//f/9//3//T/+P/9
//b/8//w//L/7v/t/+z/7P/s/+v/6f/o/+j/6P/m/+T/5P/k/+P/4f/j/+P/4v/i/+L/
4f/g/+D/4P/h/+P/5v/n/+f/5//m/+j/6//w/+//8P/w//L/8v/y//X/9v/0//X/9v/2
//j/+P/4//j/9v/4//j/+P/4//j/+P/4//n/+f/5//r/+v/5//n/+f/6//r/+v/6//n/
+f/5//z//P/8//z//P/8//z/+//7//z//P/8//z//f/9//3//P/8//z//P/9//3//f/8
//z//P/8//z//P/9//3//f/9//3//f/9//3/+//7//v/+//7//v/+//7//r/+v/6//r/
/P/7//n/+f/5//v/+//7//j/+P/4//n/+//7//v/+//5//n/+f/5//v/+v/6//r/+v/6
//n/+f/3//n/+f/4//j/+//7//v/+P/4//j/9//3//j/+P/4//r/+f/2//n/+f/5//n/
+f/4//j/+P/4//n/+f/5//j/9v/3//j/+P/5//n/+v/6//z//f/9//3/8f/7/wEA9P/3
//j/+f/6//b/8//w/+7/9f/6/wAABQADAAIAAQACAAUABgAIAAsACAAHAAYABAAJAAoA
CgAKAAYABAADAAMABQAHAAkACgAJAAYAAQD+//r/9//0//L/8f/w/+//8P/v/+//7//v
/+7/8P/x//L/9P/1//X/9//5//n/9//3//X/9P/0//T/9v/2//b/9v/0//L/8P/u//D/
8v/0//b/9f/0//P/8v/0//X/9f/1//X/9v/3//n/9//8/wYADAASABgAFwARAAgAAQAD
AAgACwAPAAgA8f/g/9n/xP+6/9H/8//1/+n/0v+7/5//mP+a/6T/pf+p/7H/wf/D/8X/
yf/V/9n/4//q//b/+v8BAAEAAwABAAMAAwAFAAMABQAEAAYABgAGAAYABQAFAAcABwAF
AAcABwAIAAoACAAIAAkACwAFAAgABwAGAAYABgAKAAYABgAGAAUABwAHAAcACAAJAAkA
CQAJAAkACAAIAAkABwAGAAYABgAHAAcABwAHAAcABwAHAAcABwAFAAUABAABAAEAAgAE
AAQAAwACAAIAAAAEAAQABAAAAAIAAgACAAMAAwD+//////////z/AAAEAP7//P/6//j/
9P/z//L/8P/w/+//7f/v//D/8f/w/+3/7P/r/+n/5//p/+n/6P/t//D/8v/0//L/8P/v
/+//8v/z//P/8//w//L/9f/6//r/+v/5//r/+v/6//3//v/8//3//v/+/wAAAAAAAAAA
/v8AAAAAAAAAAAAAAAAAAP///////wAA/v/9//3//f8AAAAAAAAAAP///////wIABgAI
AAoADAAOAA4ADQANAAoACAAGAAQABwAJAAsADAAIAAYABAADAAIAAQD///7/AQACAAMA
BAACAAEAAAD//wEAAwAFAAcABQADAAEA//8AAAEAAgADAAQABAAEAAQAAAD9//n/9//7
////AQADAAEAAAD////////////////9//3//f/9//z/+v/5//j//v8AAAEAAwD/////
/f/6//n//f/+////AAACAAQABQACAAAA/f/6//j/9//0//f/+f/5//n/+f/8//z//P/8
//v/+//7//r/+P/5//r/+v/7//v//P/8//r/+//7//v//f/5//7//f/8//v/+v/5//n/
+f/6//r/+v/7//v/+v/6//r//P/7//z//v8BAAQABQAGAAYABgAGAAUABAAEAAQABQAH
AAgACQAKAAoADAAKAAYABAD+//v/+P/2//T/8v/w//D/8f/x//H/8f/y//T/9f/2//b/
9//3//n/+f/5//f/9//1//T/9P/0//b/9v/2//b/9v/2//b/9v/4//j/+P/4//r/+v/6
//r/+P/5//n/+f/4//j/+P/5//v/AAAAAAgADAAYABkAGQAOAAcA//8CAAUACwAKAAEA
7v/d/8j/uv/B/+X/AQAJAP7/7//T/7z/rP+u/7P/uf+5/8P/zf/V/9H/1f/Z/+P/6P/u
//T//f8BAAUABQAHAAUABwAHAAkABgAIAAgACAAIAAkACQALAAsABwAJAAkACgAMAAoA
CgALAAwABwALAAsACAAIAAgADAAKAAoACgAJAAkACQAJAAoACwALAAsACwALAAoACgAL
AAsACgAKAAoACwALAAsACwAJAAkACQAJAAsACQAJAAgABwAHAAgACgAJAAcABQAEAAEA
BgAHAAgABQAGAAUABAACAAEA+//7//z/+//3//r/AwD+//3//P/9//r/+v/6//j/+P/3
//X/8v/y//L/8P/w//D/8P/v/+v/7f/t/+z/7f/u/+7/7v/u/+7/7//x//L/8//z//P/
8//2//r/AAD//wAAAAACAAIAAgAFAAYABAAFAAYABgAGAAYABgAGAAgACgAKAAoACQAI
AAcABgAIAAkACgAMAAoACQAJAAkACgAKAAoACgAIAAkACgAOAAwADAAMAAwADAAMAAsA
CwAKAAoACgAKAAsACwALAAoACgAKAAoACwALAAsACgAKAAwADAAMAAwACQAJAAkACQAJ
AAkACQAJAAsACwALAAsACgAJAAgABwAHAAgACQAKAAoACQAHAAcABQAHAAcABwAGAAYA
BgAHAAUABQAFAAUABAAFAAYABwAHAAYABgAGAAYABgAFAAUABQAHAAcABgAEAAcABwAH
AAcACAAJAAkABwAIAAgACAAHAAUAAQADAAYABwAIAAkACQAIAAcABgAFAAUABQAEAAQA
BQAGAAYABQAFAAYABgAEAAUABQAFAAUABQAFAAQABAAEAAUABQAFAAUABQAGAAYABgAF
AAUACQAGAAYABgAGAAYABgAFAAUABQAGAAYABgAHAAcABgAGAAYACAALAAwADgARABIA
EwAUABQAFgAWABUAFAAWABYAFwAZABgAGQAaABoAGAAWABIAEAAMAAkABgAEAAQAAgAA
AAAA//////////8CAAQABQAGAAQABQAFAAcABwAHAAUABQAFAAQABAAEAAQABAAEAAQA
BAAEAAQABAAGAAYABgAGAAQABAAEAAQABAAFAAUABQAGAAYABgAHAAkADgAUABwAJAAq
ACkAIwAaABUAFwAcACEAJQAcAAkA8v/d/8j/xv/f//3/AwDz/+D/x/+v/6b/qP+w/7X/
t//B/8//0//T/9n/4//p//H/+v8GAAwAEQARABMAEQATABEAEwATABUAFgAWABYAFgAW
ABUAFQAXABcAFQAXABcAGAAaABgAGAAZABoAFQAZABkAFAAUABQAGAAWABYAFgAVABcA
FwAXABgAHwAjACcAKwAnACIAHgAbAB0AHAAcABwAGwAbABsAGwAdAB0AHQAdAB0AGwAb
ABoAGAAXABcAGAAaABkAGAAYABIAFgAWABYAEwAUABMAEgAUABMADQANAA0ADQAKAA4A
EwAMAAkABgAHAAQABAAEAAQABAADAAEAAAAAAAAA/v/8//z//P/7//v//f/9//z//P/8
//v/+v/8//z//f///wAAAQABAAEAAAACAAUACgAKAAoACQAKAAoACgANAA4ADgAPABAA
EAAQABAAEAAQAA4AEAAQABAAEgASABIAEgARABEAEQASABQAEwATABMAEgASABIAEgAQ
ABEAEgAWABYAFgAWABYAFAAUABMAEwAWABYAFgAWABUAFQAVABQAFAAUABQAFQAVABUA
FAAUABQAFAAUABQAEwATABMAEwATABMAEwATABEAEQARABEAEQARABEAEQAQABAAEAAQ
ABIAEQAPAA8ADwARABEAEQAQABAAEAARABEAEQARABEADwAPAA8ADwARABAAEAAQABAA
EAAPAA8ADQAPAA8ADgAOABEAEQARAA4ADgAOAA0ADwAQABAAEAAQAA8ADAAPAA8ADwAP
AA8AEAAQABAAEAANAA0ADQAMAA4ADwAQABAADQANAA4ADgAOAA8ADwAPABEAEQARABAA
DwAOAA4ADQAPAA8ADwAQABAAEAAPAA8ADwAOAA4ADgARABEAEQAQABAAEAAQABAAEAAQ
ABAAEAAPAA8ADwAQABAAEAARABEAEAAQABAAEgASABIAEwAVABgAGQAaABoAHgAeAB0A
HAAcABwAHQAfACIAIwAkACQAJgAkACAAHgAeAB0AHAAcABkAFgATABIADwANAAsACQAM
AA4ADwAQAA4ADwAPABEAEwATABEAEQAPAA4ADgAOAA4ADgAOAA4AEAAQABAAEAAOAA4A
DgAOABAAEAAQABAADgAPAA8ADwAOAA4ADgAPABMAFgAYAB4AJAAsADEAMQAqACEAHQAe
ACMAJwAoAB8ADgD5/+L/0P/P/+v/CwARAAQA8f/Z/8D/tv+2/73/u/+7/9H/4//p/83/
3f/r//3/+v8EAP7/EwAfACcACQD9//3/DwD//xkAOAA1ADIALwAsACUAIQAfABsAGwAf
ACEAJAAiACAAIAAhACQAHwAjACMAIAAgACAAJAAiACIAIgAhACMAIwAjACQAJAAjACIA
IQAjACIAIgAjACEAIAAgACAAIQAhACEAIQAjACMAIwAjACMAIQAhACAAHwAfACAAIgAh
AB8AHQAcACgAOgBIAFYAQwA2ACcAGAAbABsAFgAXABsAHQAcACIAOABCAFAAXgBNADgA
JgAUABYAFgAVABMADwAMAAkABAAEAAYACAAJAAkACwALAAoABwAEAAAA/P/8//z//f//
/wUACwAQABUAEAAQABEAFAATABIAEAAQAA8AEAAUABYAGAAZABoAGgAaABoAGgAaABgA
GgAaABoAGAAYABgAGAAaABsAHAAeAB4AHQAdAB0AHQAcABsAGgAXABcAFwAaABoAGgAa
ABoAHAAcABsAGwAaABoAGgAaABkAGQAZABgAGgAaABoAGwAZABkAGAAYABgAGAAYABgA
FwAXABcAFwAVABUAFQAVABcAFwAXABcAFQAVABUAFQAWABYAFgAWABYAFQATABMAEwAV
ABUAFQAUABQAFAAVABMAEwATABMAEwATABMAEwAVABQAFAAUABQAFAATABMAEwAVABUA
FAAQABMAEwATABIAEgASABEAEQASABIAEgAUABMAEAATABMAEwATABMAEgASABIAEgAR
ABEAEQAQABAAEQASABIAEQARABIAEgASABMAEwATABEAEQARABAAEQAQABAADwARABEA
EQASABMAEgAQAA8AEQAQABAAEAAPAA8ADwAOAA4ADgAOAA8ADgAQABAAEAAQABAAEAAP
AA8ADwAQABAAEAARABEADgAOAA4AEAAPABAAEgAVABYAFwAYABgAGAAYABcAFgAWABYA
FwAZABoAGwAcABwAHQAcABkAGAAVABMAEQAQAA0ACgAHAAYABAADAAIAAQACAAQABQAG
AAYABwAHAAkACQAJAAcABwAHAAYABgAGAAYABgAGAAYABgAGAAYABgAGAAYABgAGAAQA
BAAEAAQABAAFAAUABQAGAAYABgAHAAcACgAOABQAGgAiACcAJQAeABEACwAMABMAGQAc
ABMAAgDv/9r/xv/H/+P/BQARAAoA+//j/8j/tv+y/7v/v/+//8f/0//b/9v/2//f/+f/
7v/0//z/BwANABEAEQARABEADwARABEAEgAUABQAFAAUABMAEwAVABUAEwAVABUAFgAW
ABQAFAAVABYAEQAVABUAFAAUABQAGAAUABQAFAATABUAFQAVABYAFQAVABUAFQAVABQA
FAAVABUAFAAUABQAEwATABMAEwATABMAEwATABMAEQARABAAEQARABIAFAASABEAEAAQ
AAoADgAOAA4AHAAuAD4ATgA6ACcADwD9/wEAAwACAAgADQAGAAMAAAABAP7//v/+//7/
/v/9//v/+v/6//r/+P/2//b/9v/1//P/9f/1//T/9P/0//P/8v/0//T/9f/3//j/+f/5
//n/+P/6//3/AgABAAIAAgAEAAQABAAHAAgACAAJAAoACgAKAAoACgAKAAgACgAKAAoA
DAAMAAwADAALAAsACwAMAA4ADQANAA0ADgAOAA4ADgANAA0ADQAQABAAEAAQABAADgAO
AA0ADQAOAA4ADgAOAA0ADQANAAwADAAMAAwADQANAA0ADAAMAAoACgAKAAoACwALAAsA
CwAJAAkACQAJAAkACQAJAAkACQAJAAkACQAIAAgACAAIAAoACQAHAAcABQAHAAcABwAG
AAYABgAHAAcABwAHAAcABQAFAAUABQAGAAYABwAIAAgACAAHAAcABQAHAAcABgAGAAkA
CQAJAAYABgAGAAUABwAIAAgACAAJAAkABwALAAoACQAIAAcABQAEAAMAAgAEAAUABgAG
AAgACQAKAAoACQAJAAoACgAIAAkACQAJAAkACQAJAAgACQAIAAgABwAJAAkACQAKAAoA
CgAJAAkACQAIAAgACAAJAAkACQAIAAgACAAIAAkACQAKAAkABwAJAAgACAAJAAgACAAI
AAgACAAJAAkACQAKAAgACAAJAAkACAAIAAgACgALAAwADgARABIAEwAUABQAFgAWABUA
FAAWABYAFwAZABoAGwAcABwAHAAaABYAFAAQAA0ACgAIAAQAAgAAAAAA//////////8C
AAQABQAGAAYABwAHAAkACQAJAAcABwAHAAYABgAGAAQABAAEAAQABgAGAAYABgAGAAYA
BgAGAAYABgAGAAYABgAHAAcABwAGAAYABgAHAAsAEAAUABgAIgAmACcAIQAYABEAEQAY
AB8AIQAaAAkA8v/d/8j/wP/V//f/AQDz/+L/yf+x/6L/pv+s/7H/s/+9/8n/z//P/9P/
3f/l/+v/9v8AAAgADwAPABEAEQAPABEAEQATABMAFAAUABQAFAAUABcAGwAhACUAGAAR
AAgAAAAIAAwAEgAZABwAFwAbABsAGAAYABgAHAAXABYAFQATABUAFQAVABYAFQAVABUA
FQAXABYAFgAXABcAFgAWABYAFQAVABUAFQAVABUAFQAVABUAEwATABIAEwATABQAFgAY
ABcAFgAWAA8AEgARABAACwAKAAcABAAQABkAHQAnACUAIQAaABoAJgAkACYAKAAsACoA
KwAsAC0ALgAuAC0AMQA0ADcAOAAyADAALgArACsALwAxADIALQAqACYAIgAdABoAGAAX
ABAACwAFAP//+v/8////BAADAAQABAAGAAUABgAKAAwACgALAAwADAAMAAwADAAMAA4A
EAAQABAAEAAQABAAEAARABEAEQASABIAEQARABEAEgASABIAEgARABEAEQAUABIAEgAS
ABIAEAAQAA8ADwARABIAEwAUABEAEQARABAAEAAQABAAEQATABMAEgASABAAEAAQABAA
EQARABEAEQAPAA8ADwAPAA8ADwAPAA8ADwAPAA8ADwAQABAAEAAQABIAEQAPAA8ADgAP
AA4ADQAOAA4ADgAPAA0ADQANAA0ACwALAAsACwANAAwADAAMAAwADAALAAsACwANAA0A
DAAKAA0ADQANAAoACgAKAAkACwAMAAwADAAMAAsACAALAAkACQAJAAkADAAMAAwADAAL
AAsACwAKAAoACwAMAAwACQAJAAoACgAMAA0ADQANAAsACwALAAoACwAKAAoACQAKAAsA
DAAOAA8ADgAMAAsACwAKAAoACgALAAsACwAKAAoACgAKAAsADAAOAAwACwAKAAoACgAK
AAoACwALAAsADAAKAAoACwALAAoACgAKAAwADwAQABIAFQAUABUAFgAWABgAGAAXABYA
GAAYABkAGwAcAB0AHgAeAB4AHAAYABYAEAANAAoACAAEAAIAAAAAAAEAAQABAAEABAAG
AAcACAAIAAkACQALAAoACQAGAAUABwAGAAYABgAEAAQABAAEAAQABAAEAAQABAAEAAQA
BAAEAAQABAAEAAQABQAFAAUABAAEAAQABQAJAA4AFAAcACQAKAAnAB0AEgANABEAFgAd
AB8AFgADAPD/2//I/8j/5f8FAA0AAQDw/9f/vf+s/67/tP+3/7n/w//R/9f/1f/X/93/
5f/r//L//P8GAA0AEQAPAA8ADwAPAA8AEQATABQAFAAUABQAFAATABMAFQAVABMAFQAV
ABYAFgAUABQAFQAWAA8AEQAPAA8AEAARABYAFAAUABQAEwAVABUAFQAWABUAFQAVABUA
EwASABIAEwATABIAEgASAA8ADwAPAA8ADwAPAA8ADwAPAA0ADQAMAAsACwAMAA4ADAAL
AAoACgAEAAgACAAIAAIAAAD8//j///8DAAIABwAGAAUAAQAEAAgAAgAAAP7////8//z/
/P/7//r/+P/1//f/+P/5//j/9f/0//P/8f/v//H/8f/w/+//7v/s/+r/7f/u//D/8//2
//f/9//3//P/9P/2//r/+P/4//f/+P/4//r///8CAAAAAQACAAIABAAEAAQABAACAAIA
AAD+////AAABAAIAAwADAAMABAAGAAUABQAFAAcACAAJAAoAAQD9//n/+P/6//z//v8A
AAIAAgABAAEAAgACAAIAAgD////////+//z//P/8//3//v//////AAAAAAAAAAAAAP//
/////////f/9//3//f/7//v/+//7//3//f/9//3/+v/6//r/+v/8//v/+f/5//f/+f/5
//n/+P/4//j/+f/5//n/+f/5//f/9//3//f/9//2//b/9v/2//b/9f/1//X/9//3//b/
9P/3//f/9//0//T/9P/z//X/9v/2//b/9v/1//L/9f/z//P/8//z//T/9P/0//T/8//z
//P/8v/y//P/9P/0//P/8//0//T/8v/z//P/8//1//X/9f/0//X/9P/0//P/9f/1//X/
9v/3//b/9P/z//P/8v/y//L/8//z//P/8v/0//T/9P/0//T/9P/1//X/9f/2//T/9P/1
//X/9P/0//T/9v/5//r//P////7///8AAAAAAgACAAEAAAAAAAAAAQADAAQABQAGAAYA
BgAEAAAA/v/4//X/8v/w/+7/7P/q/+r/6//r/+v/6//u//D/8f/y//H/8f/w//H/8f/x
/+//7//v/+7/7v/u/+7/7v/u/+7/7v/u/+7/7v/u/+7/7v/u/+7/7v/u/+7/7v/v/+//
7//u/+7/7v/v//H/9P/4//7/BgAOAA8ACwAEAPv/9//8/wEABwAEAPn/5P/P/7r/rP+1
/9f/8f/x/+T/0/+3/6D/lv+a/6H/pf+n/7P/vf/B/73/wf/J/9H/2P/i/+z/8//3//n/
+f/5//n/+f/5//v//P/8//z//P/8//v/+//9//3/+//9//3//v/+//z//P/9//7/+f/9
//3/+//8//3/AgD+//7//v/9/////////wAAAAD///7//f////7//v///////v/+//7/
/f/9//3//f/9//3//f/9//3/+//7//r/+f/5//r//P/8//v/+v/6//T/+P/4//j/9v/4
//j/+P/4//f/8f/x/wUAFwAmADwAPQA0AC8AKgAWAP7/6f/U/9n/3v/i/+X/5v/m/+b/
5P/g/+D/4P/f/9//4f/h/+D/3f/c/9r/2P/a/9z/3//j/+T/5f/l/+X/4v/k/+f/7P/u
//D/8f/0//D/7v/v/+7/7//x//P/9P/0//T/9P/0//b/+P/4//j/9//2//X/9P/1//X/
9f/2//j/9//3//f/9v/2//b/9v/1//X/9f/4//j/+P/4//j/9v/2//X/9f/0//T/9P/0
//P/8//z//L/8v/y//L/8//z//P/8v/y//D/8P/w//D/8f/x//H/8f/v/+//7//v//H/
7f/t/w==
         </WaveFormData>
      </LeadData>
      <LeadData>
         <LeadByteCountTotal>10000</LeadByteCountTotal>
         <LeadTimeOffset>0</LeadTimeOffset>
         <LeadSampleCountTotal>5000</LeadSampleCountTotal>
         <LeadAmplitudeUnitsPerBit>4.88</LeadAmplitudeUnitsPerBit>
         <LeadAmplitudeUnits>��V</LeadAmplitudeUnits>
         <LeadHighLimit>2147483647</LeadHighLimit>
         <LeadLowLimit>268435456</LeadLowLimit>
         <LeadID>V2</LeadID>
         <LeadOffsetFirstSample>0</LeadOffsetFirstSample>
         <FirstSampleBaseline>0</FirstSampleBaseline>
         <LeadSampleSize>2</LeadSampleSize>
         <LeadOff>FALSE</LeadOff>
         <BaselineSway>FALSE</BaselineSway>
         <ExcessiveACNoise>FALSE</ExcessiveACNoise>
         <MuscleNoise>FALSE</MuscleNoise>
         <LeadDataCRC32>3418264014</LeadDataCRC32>
         <WaveFormData>
lgCWAJYAlgCRAI4AiwCIAIEAfAB3AHIAawBkAF0AVgBPAEgAQQA6ADMALgApACQAHwAa
ABUAEAAMAAgABAAAAP7//P/6//j/9P/y//D/7v/s/+z/7P/s/+z/7P/s/+z/6v/q/+r/
6v/o/+j/6P/o/+j/6P/o/+j/6f/q/+v/7P/s/+z/7P/s/+z/7P/s/+z/7f/u/+//8P/u
/+7/7v/u//D/8P/w//D/8P/w//D/8P/w//D/8P/w//D/8P/w//D/8P/w//D/8P/w//D/
8P/w/+//7v/t/+z/6v/q/+r/6v/q/+r/6v/q/+j/6P/o/+j/6P/o/+j/6P/m/+b/5v/m
/+T/5P/k/+T/5P/k/+T/5P/i/+L/4v/i/+L/4v/i/+L/4P/g/+D/4P/g/+D/4P/g/+D/
4P/g/+D/3v/e/97/3v/e/97/3v/e/9z/3P/c/9z/3v/e/97/3v/e/97/3v/e/97/3v/e
/97/3v/e/97/3v/c/9z/3P/c/9z/3P/c/9z/3v/e/97/3v/c/9z/3P/c/97/3v/e/97/
3f/d/9z/2//b/9v/2//b/+D/4P/h/+P/5v/m/+f/6P/p/+r/6v/q/+j/6P/q/+z/8P/x
//L/9P/3//f/9f/x/+z/6f/m/+P/4//k/+X/4//h/93/2//Y/9j/2P/Z/9v/3P/c/9v/
2//b/9r/2f/Y/9f/1//X/9f/1v/W/9b/1v/W/9b/1v/W/9n/2f/Z/9n/1//X/9j/2P/a
/9v/2//b/9r/2v/a/9n/2//Z/9r/3P/h/+3/AgAdADMAQgBVAHgApgDWAP0AEgEPAfUA
ygCQAEUAAQDU/6H/Tf/1/r/+m/58/mz+eP6Z/sH+7f4S/y7/Qf9P/2L/df+I/5v/q/+/
/9D/3f/l/+r/7P/t//D/8//4//r/+v/7//z//f/+////AAAAAAMABAAFAAYABQAFAAUA
BgAHAAcACAAJAAsACwANAA0ACwANAA0ADQAPABAAEAARABIAEgAVABUAFAAVABYAGAAa
ABsAHAAdAB4AIAAhACIAJQAlACgAKQAqACsALQAwADEAMgA2ADoAOwA9AEAAQgBCAEcA
TABOAE8AVgBaAFoAYABhAGEAYwBqAG4AbwB1AH8AfwB8AH8AggCEAIcAiQCMAI8AkQCR
AJIAkgCSAJIAkwCTAJMAkwCRAJAAjQCJAIYAgwB9AHgAcQBsAGYAYABXAFAASABBADkA
MwAxACsAIwAeABoAFQANAAgABgACAP7//P/5//b/8v/x/+7/7f/t/+v/6//q/+n/6f/p
/+n/5//l/+X/5f/j/+P/4//k/+T/5P/k/+T/5P/k/+T/5//o/+r/6P/o/+f/5//n/+f/
6f/q/+r/6v/o/+r/6//r/+r/6v/r/+v/7f/t/+3/7f/t/+3/7f/t/+3/7f/t/+3/6v/q
/+r/6v/r/+v/6//r/+n/6f/o/+j/5//n/+b/5v/n/+f/5v/m/+T/5P/k/+T/4//j/+L/
4v/j/+P/4v/i/9//3//f/9//4P/g/+D/4P/e/97/3f/d/93/3f/c/9z/3P/c/9z/3P/a
/9r/2v/a/9v/2//b/9v/2f/Z/9f/1//Y/9j/2P/Y/9j/2P/Y/9f/1f/X/9f/1//Y/9r/
2//g/93/3P/l/+P/5v/l/+r/5//k/+b/5//k/9v/1//U/9D/0f/S/9P/1P/X/9j/2f/a
/9r/0v/Y/9j/2P/Y/9j/1v/W/9b/1v/X/9f/1//X/9n/2f/Z/9z/2//b/9z/3v/f/+H/
4//l/+T/5P/k/+T/5P/m/+j/7P/v//D/8v/1//X/8//v/+z/6f/m/+P/4v/g/+D/3f/b
/9n/1//U/9T/1f/X/9r/3P/a/9n/2f/Z/9r/2f/Y/9f/1f/V/9X/1P/R/9D/z//O/9D/
0P/Q/9H/0P/P/87/zf/P/9D/0P/Q/8//z//P/9D/0P/Q/8//z//T/9D/1P/R/9v/5v8D
AB0ANgBDAF4AgACuANcA+AD/APcA0gCiAF0AFQDe/7n/df8X/8P+lf5w/lb+VP5z/pv+
yf7s/g7/I/83/0r/Y/92/4v/nf+z/8D/0f/Z/+D/3v/j/+b/6//q/+7/7v/v//D/8f/0
//X/9v/2//r//P/+/wAAAAD///7//v//////AAABAP///f/9//v///8FAAkADQAMAAwA
CwALAAkACAAKAAkACwANAA8AEgARABEAEQARABUAGAAaABwAHgAdAB8AHwAgACEAIwAm
ACYAJgApACwALgAxADUAOAA2ADsAQABCAEEASABMAEwAVABVAFUAVwBeAGIAYwBpAHQA
cwBvAHEAdQB4AHwAfwCAAIMAhQCFAIgAiACIAIgAiwCLAIsAiwCHAIYAgwB/AH0AewB2
AHIAawBmAGAAWgBVAE4ARgA/ADUALwAtACcAHgAYABMADQAHAAIAAAD8//b/9P/x/+7/
7P/r/+j/5//l/+P/4//i/93/3f/d/93/3//d/93/3f/b/9v/2//c/9z/3P/c/9z/3P/c
/9z/3//f/+D/3f/c/9//3//f/9//4f/i/+L/4v/g/+L/4//j/+L/4v/j/+P/4//j/+P/
4//j/+P/4//j/+P/4//j/+P/4v/i/+L/4v/j/+P/4//j/+L/4f/f/97/3v/f/9//4P/d
/93/3P/c/9z/3P/c/9z/3f/d/9z/3P/Z/9n/2P/Y/9n/2f/Z/9n/1v/W/9b/1v/W/9b/
1f/V/9X/1f/U/9T/1P/U/9T/1P/U/9T/1P/U/9H/0f/R/9H/0//T/9H/0f/U/9T/1P/U
/9L/0v/S/9H/0f/T/9P/0//S/9L/0f/U/9D/zv/W/9P/0//R/9X/0f/P/9L/1P/S/9L/
0//T/9T/0v/S/9L/0v/S/9L/0v/S/9L/0f/R/9H/0f/R/9H/0f/U/9T/1f/X/9r/3P/d
/97/3//g/+D/4P/g/+D/4v/k/+j/6f/q/+z/7//w/+//7P/q/+b/4v/e/9z/3P/c/9n/
1//T/9H/zv/O/8z/zf/P/9D/0P/P/8//z//Q/8//zv/N/83/zf/N/8z/yv/K/8r/yv/M
/8z/zP/N/83/zf/N/83/y//M/8z/zP/P/8//z//Q/9D/0P/P/8//z//O/9D/0//f//T/
DwAnADYASwBsAJoAygDxAAYBAwHnALgAegAvAO3/wv+P/zX/1f6Z/nP+Uv5G/lz+h/6z
/t3+AP8a/y3/Qf9W/23/gv+X/63/v//M/9f/3f/e/+D/5f/m/+n/6v/u//D/8f/y//P/
8v/z//T/9P/1//b/9//4//n/+f/5//r/+f/5//r/+//8//3/AAABAP//AQABAAEAAQAC
AAIAAwAFAAYACgALAA4ADwAQABIAEAARABIAEwAUABYAFwAYABsAGwAeAB8AIgAjACUA
KAApACoALgAyADIAMwA1ADYAOAA9AEIARABFAEwAUABQAFgAWQBZAFsAYABkAGUAawB2
AHUAcQBzAHYAeAB7AH0AgACDAIUAhQCGAIYAhgCGAIcAhwCHAIcAhQCEAIEAfQB8AHkA
cwBuAGcAYgBcAFYATwBIAEAAOQAvACkAJwAhABkAFAAQAAsABwACAAAA/P/2//T/8f/u
/+7/7f/q/+n/5f/j/+P/4v/h/+H/4f/h/+H/3//f/9//3f/d/93/3v/e/97/3v/e/97/
3v/e/+H/4v/k/+L/4v/h/+H/4f/h/+P/5P/k/+T/4v/k/+X/5f/k/+T/5f/l/+f/5//n
/+f/5f/l/+X/5f/l/+X/5f/l/+b/5v/m/+b/5f/l/+X/5f/l/+X/5P/k/+P/4//i/+L/
4f/h/+D/4P/g/+D/4P/g/9//3//e/97/3//f/97/3v/d/93/3f/d/9z/3P/c/9z/3P/c
/9v/2//Z/9n/2P/Y/9n/2v/b/9z/2v/a/9r/2v/Z/9n/2f/Z/9n/2f/X/9f/2P/Y/9j/
2P/Y/9j/2P/X/9X/1//X/9f/1f/W/9b/2v/Y/9b/3v/b/9v/2f/d/9n/0f/a/97/0v/V
/9b/1//Y/9X/0v/P/8z/1P/Z/97/4//i/+H/4P/i/+L/4//l/+j/5v/l/+T/4//n/+j/
6f/q/+f/6P/p/+z/7//w//L/9f/z//H/7f/q/+f/5P/h/+D/4P/g/93/2//V/9P/0P/Q
/9D/0f/T/9T/1v/V/9X/1f/U/9P/0v/R/8//z//P/87/0P/Q/9D/0P/N/8z/y//L/87/
z//Q/9H/z//Q/9D/0P/T/9P/0//U/9b/1v/V/9X/z//S/9z/5//5/xQAJwA5AE4AcQCg
ANQA+gATARQB8QDHAJgASAD7/8n/lv87/+X+pf59/lv+Uv5i/or+s/7h/gP/Hv8w/0f/
W/9y/4H/mP+r/73/y//a/9//4//k/+r/6//w/+//8v/y//b/9//4//n/+P/5//r/+v/7
//z//f/+/wEAAQABAAIAAwADAAQABQAFAAUABwAHAAcACQAJAAkADQAOAA4ADwASABIA
FQAVABQAFQAWABgAGAAZABoAGwAcAB4AHwAgACMAIwAmACcAKgArAC0AMAAxADIANgA6
ADsAPQBAAEIARABJAE4AUABPAFYAWgBaAGMAZQBmAGkAbgByAHMAeQCDAIMAgACDAIUA
hgCIAIkAigCNAI8AjwCRAJIAkwCUAJQAkwCSAJEAjQCMAIkAhQCGAIUAgQB+AHMAbABk
AFwAVwBQAEgAQQA1AC8ALQAnACEAHAAYABMADQAIAAYAAgAAAP7/+//4//j/9//0//P/
7//t/+3/7P/p/+n/6f/p/+n/5//n/+f/5//n/+f/6P/o/+j/6P/o/+j/6P/o/+v/7v/y
//L/9P/1//X/9f/1//L/8v/x//D/8v/2//n/+//2//T/8//x/+//7//v/+//8v/z//T/
9f/z//H/7//t//D/8v/0//b/8//x/+//7f/u/+//7//w//H/8f/w//D/7f/r/+j/5v/q
/+z/7v/w/+3/6//o/+b/5v/n/+f/6P/l/+X/5f/l/+P/4v/h/+D/4//m/+j/6//p/+f/
5P/i/+T/5P/k/+T/5//o/+n/6v/n/+X/4//h/9//3//d/93/4P/g/+D/4P/i/+L/4v/h
/9//4f/h/+H/3//g/+D/5P/g/97/5v/j/+H/3//j/9//4//g/+b/4//i/+H/4P/g/+D/
4P/g/+P/4//j/+P/4f/h/+H/5P/k/+X/5//q/+r/6//s/+3/7P/s/+z/7P/t//D/8//4
//f/+P/6//3////9//n/9v/x/+7/6//q/+r/6v/n/+X/4//h/97/3v/e/9//4f/i/+L/
4f/h/+H/4P/f/97/3f/b/9v/2//a/9v/3P/d/97/3P/c/9z/3f/f/9//3//f/9//4P/g
/+D/3//f/9//4P/i/+L/4f/h/+H/4v/i/+n/9f8OACMANwBCAFkAfACwAOIADQEgARsB
+QDMAIwAPwD5/9D/l/9H//3+y/6h/ob+ev6I/qX+0f75/iD/Ov9L/1v/bv9//5T/o/+1
/8X/1v/h/+v/8P/y//P/+P/5//z//v8AAAEAAgADAAQABQAGAAYABwAIAAkACgANAA0A
DQAOAA0ADQAOAA8AEQARABMAEwATABUAFQAVABUAFgAWABcAGAAYABsAGwAeAB8AIAAi
ACIAIwAkACUAJgAoACkAKgArACsALgAvADIAMwA1ADgAOQA6AD4AQgBBAEMARgBIAEgA
TQBSAFQAUwBaAF4AXgBkAGUAZQBnAG0AcABwAHUAggCDAIEAhQCIAIoAjQCPAJAAkwCV
AJUAlgCWAJYAlgCVAJUAlQCVAJEAkACNAIkAiQCHAIIAfgB1AHAAagBkAF8AWABQAEkA
QAA7ADoANQAvACoAJgAhAB0AGAAWABIADAAKAAcABAAEAAMAAAD//////f/9//z/+P/3
//b/9f/2//X/9v/3//X/9f/1//b/9v/2//b/9v/2//b/9v/5//j/+v/4//j/+//7//v/
+//5//r/+v/6//r//P/9//3//P/8//3//f/9//3//f/9//3//f/9//3/+//7//v/+//8
//z//P/8//v/+//7//v/+f/5//j/+P/5//n/+P/4//f/9//2//b/9P/0//T/9P/1//X/
9P/0//P/8//y//L/8f/x//H/8f/u/+7/7v/u/+7/7v/t/+3/7//v/+7/7v/s/+z/7P/s
/+3/7v/v//D/7f/t/+3/7f/s/+v/6P/n/+v/7P/t/+7/7f/s/+v/6f/p/+v/6//r/+n/
6v/q/+7/6P/m/+7/6//r/+n/7f/p/+f/6v/s/+r/5//n/+j/6P/o/+j/6P/o/+r/6v/q
/+r/7P/q/+r/6P/o/+j/6P/q/+r/6v/q/+n/6f/p/+n/6f/p/+n/7P/u/+//8f/0//T/
9f/2//f/+P/4//j/+P/5//z///8EAAMABAAGAAkABwAFAAEA/v/5//b/8//y//P/9P/y
//H/6//p/+b/5v/o/+n/6//s/+r/6f/p/+n/6P/n/+b/5f/l/+X/5f/k/+T/5P/k/+T/
5P/k/+T/5f/l/+X/5f/l/+X/5v/m/+b/5//n/+f/6P/o/+j/5//n/+f/6v/u//n/DQAo
AD0ATQBiAIcAuADqABIBKQEoAQsB3QCgAFQAEQDh/6r/Uf/1/rf+j/5t/mL+dv6e/sf+
8/4V/zD/Qv9X/23/gv+V/6r/v//T/+H/7v/1//f/+P/8//3/AAADAAYACAAKAAsADAAN
AAwADQAOAA4ADwAQABEAEgAVABUAFQAWABcAFwAYABkAFwAXABkAGQAZABsAGwAbAB0A
HgAeAB8AJwAsADQAOQA0ADEALgAsAC0ALwAxADMAMgA0ADUANgA7ADsAPgA/AEIAQwBF
AEgARgBGAEkATABOAFEAVQBYAFYAWwBgAGIAYgBoAGsAagByAHMAcwB1AHwAgACBAIcA
kACPAIsAjQCSAJQAlwCZAJoAnQCfAJ8AoACgAKAAoACfAJ8AnwCfAJ0AnACZAJUAkACN
AIcAggB9AHgAcgBsAGMAXABUAE0ARAA/AD4AOQAxACwAKAAjAB0AGAAWABIAEAAOAAsA
CAAGAAUAAgABAP///f/9//z/+//7//v/+//5//f/9//3//n/+f/5//r/+v/6//r/+v/6
//r/+v/9//z//v/8//z//f/9//3//f///wAAAAAAAP7/AAABAAEAAAAAAAEAAQABAAEA
AQABAP//////////AQABAAEAAQD+//7//v/+//3//f/9//3//f/9//z//P/7//v/+v/6
//v/+//6//r/+P/4//j/+P/3//f/9v/2//f/9//2//b/9f/1//X/9f/0//T/9P/0//T/
9P/z//P/8//z//L/8v/y//L/8v/y//D/8P/w//D/8f/x//H/8f/x//H/7//v//D/8P/w
//D/8v/y//L/8f/t/+//7//v/+//8P/w//T/7v/s//T/8f/x/+//8//v/+3/8P/y//D/
7f/t/+7/7v/w//D/8P/w//D/8P/w//D/8P/w//D/8P/y//L/8//z//H/8f/z//L/8v/y
//L/8v/y//L/8v/y//H/8f/x//H/8f/x//H/9P/z//P/9P/2//f/+f/7//3//v/+//7/
/v8AAAIABAAIAAkACgAMAA8AEAAPAAwACgAJAAYAAwACAAAAAAD9//v/9f/z//D/8P/w
//H/8//0//L/8f/x//H/8v/x//D/7//t/+3/7f/s/+7/7v/u/+7/7v/u/+7/7//v/+//
7//v//H/8v/y//L/8f/x//H/8v/y//L/8f/x//P/9P/2//v/BQAYADMASQBYAG0AkgDA
APIAGwEyAS8BEwHkAKYAWwAVAOr/tf9d/wP/x/6f/oD+dv6I/q3+z/75/ir/Sv9d/1X/
eP+P/7D/uf/N/8//7P///w8A8v/m/+f//v/x/wwALgArACkAJwAlACAAHQAaABYAGQAc
AB8AIgAhACEAIQAiACMAIwAkACUAJQAlACcAJwApACsAKwArAC8AMAAwADEAMAAwADMA
MwAyADMANAA2ADgAOQA6ADsAPAA+AD8AQABDAEMARgBHAEgASQBLAE4ATwBQAFQAWABX
AFkAXABeAGwAfwCSAKIAlACMAIEAcgB9AH8AgACDAI0AkgCUAJsAtwDHANQA5wDYAMgA
uQCpAK4AsQCzALMAsACuAKwAqgCtAK8AsQCzALMAsgCvAKsApgChAJkAkgCLAIYAgAB6
AHoAeAB1AHMAZQBdAFkAUQBIAEIAPQA3ADMALgAsACgAJgAkACEAHgAbABkAFQATABMA
EQARABAACwALAAsACwANAAsACwALAAsACwALAAwACgAKAAoACgAIAAgACAALAAoADAAK
AAoADQANAA0ADQALAAwADAAMAAoADAANAA0ADgAOAA8ADwANAA0ADQANAA0ADQANAA0A
CwALAAsACwAKAAoACgAKAAoACwAMAA0ACwALAAoACgAJAAkACAAIAAcABwAGAAYABAAE
AAQABAAFAAUABAAEAAMAAwACAAIAAQABAAEAAQAAAAAAAAAAAAAAAAD/////AQABAAAA
AAD+//7//v/+//7//v/+//7//f/9//3//f/9//3/+//7//z//P/8//z//P/8//z/+//7
//3//f/9//z//P/7//7/+v/4/wAA/f/9//v////7//n//P/+//z/+f/5//r/+v/6//r/
+v/6//z//P/8//z//P/8//z//P/6//r/+//7//v/+//7//v/+//7//r/+v/6//r/+v/6
//r/+v/6//n/+f/5//n/9//3//f/+v/6//v//f8AAAAAAQACAAMAAwACAAEAAAAAAAIA
BAAIAAkACgAMAA8AEAAPAAwACgAHAAQAAQAAAAAAAAD9//v/9f/z//D/8P/u/+//8f/y
//L/8f/x//H/8v/x//D/7//t/+3/7f/s/+z/7P/s/+z/7v/u/+7/7//v/+//7//v/+//
8P/w//D/8f/x//H/8v/y//L/8f/x//H/8v/2//v/BQAYADEAQwBQAGEAhAC0AOoAFQEw
AS8BEwHoAK4AXwAVAOb/tf9n/xf/3/6z/pL+hP6M/qf+z/75/iL/Pv9R/2P/cv+F/5j/
rf+9/83/3v/v//n//v8AAAEABAAHAAoADgAQABEAEgATABIAEwAUABQAFwAYABkAGgAb
ABsAGwAcABsAGwAcAB0AHwAfACEAIQAfACEAIQAhACUAJgAmACcAJgAmACkAKQAqACsA
LAAuAC4ALwAwADEAMAAyADMANAA3ADcAOgA7ADwAPQA/AEIAQwBEAEgATABLAE0AUABS
AFAAVQBaAFwAbwCGAJoAqgCfAI0AegBpAHMAeAB6AIEAjACLAIcAiQCMAI4AkQCTAJYA
mQCbAJsAnACcAJwAnACdAJ0AnQCdAJ0AnACZAJUAlACRAIsAhgCAAHwAdwByAG0AZgBe
AFcATwBJAEcAQQA5ADQAMAArACMAHgAcABgAFAASAA8ADAAKAAkABgAFAAEA//////7/
/f/9//3//f/7//n/+f/5//v/+//7//z/+v/6//r/+v/6//r/+v/9//z//v/8//z/+//7
//v/+//9//7//v/+//z//v///////v/+//////////////////3//f/9//3/////////
///8//z//P/8//v/+//7//v//f/9//z//P/5//n/+P/4//n/+f/4//j/9v/2//b/9v/1
//X/9P/0//X/9f/0//T/8f/x//H/8f/y//L/8v/y//D/8P/v/+//7//v/+7/7v/u/+7/
7v/u/+z/7P/s/+z/7f/t/+3/7f/u/+//7v/v/+//7v/t/+z/6//q/+n/5//o/+v/7P/t
/+3/7v/u//L/7P/q//L/7//t/+v/7//r/+n/7P/u/+z/6f/p/+r/6v/s/+z/7P/s/+z/
7P/s/+z/7P/s/+z/7P/s/+z/7f/t/+v/6//r/+v/6//t/+7/7v/s/+z/7P/r/+r/7P/s
/+z/7P/s/+z/7P/s/+v/6//r/+v/6f/p/+n/7P/u/+//8f/0//b/9//4//n/+P/4//j/
+P/5//z///8EAAUABgAIAAsACQAHAAMAAAD9//r/9//2//X/9P/w/+3/6f/n/+T/5P/l
/+f/6v/s/+r/6f/p/+n/5v/l/+T/4//j/+P/4//i/+L/4v/i/+L/5P/k/+T/5f/l/+X/
5f/l/+X/5v/m/+b/5//n/+f/6P/m/+b/5f/l/+X/6P/u//X/BwAgADcARQBaAHsAqgDc
AAoBJQEoAQ8B5QCqAGIAGwDr/7j/Y/8D/8H+k/5v/mD+cP6S/r3+5/4N/yj/PP9P/2X/
ev+P/6T/uf/N/9v/6P/x//P/9P/4//v//v8BAAQABAAGAAcACAAJAA4AEwAYABwAEgAK
AAIA+v8BAAcADQAUABUAFQAWABcAFwAXABkAGQAXABkAGQAZABsAHAAcAB0AHgAeACEA
IQAkACUAJgAoACgAKQAqACsAKgAsAC0ALgAzADMANgA3ADYANwA5ADwAPwBAAEQASABK
AE0AUQBUAFEAVQBZAFoAWABcAF0AWgBsAHcAgQCNAI8AkACOAJEAoQClAKYArQCxALQA
uAC7AL8AwwDGAMcAywDOANEA1ADTANEAzwDNAM4AzgDMAMkAwQC7ALIAqgCeAJYAjQCE
AHcAagBcAE8AQwA9ADsANQAvACoAJgAhAB0AGAAWABIADQAKAAYAAgACAAEA/v/9//v/
+f/5//j/9//3//f/9//1//P/8//z//X/9f/1//b/9P/0//T/9P/0//T/9P/3//b/+P/2
//b/9f/1//X/9f/2//j/+f/6//b/+P/5//n/+P/4//n/+f/7//v/+//7//n/+f/5//n/
+f/5//n/+f/2//b/9v/2//f/9//3//f/9//3//b/9v/1//X/9P/0//P/8//y//L/8P/w
//D/8P/x//H/8P/w/+//7//u/+7/7f/t/+3/7f/u/+7/7v/u/+z/7P/r/+v/6//r/+r/
6v/q/+r/6v/q/+j/6P/o/+j/6P/p/+r/6//p/+n/5//n/+j/6P/o/+j/6P/o/+j/5//n
/+n/6f/p/+n/6v/q/+7/6f/m/+3/6f/p/+f/6//n/+X/6P/q/+j/5f/l/+b/5v/n/+j/
6f/q/+v/6v/p/+j/6P/o/+j/6P/m/+b/5//n/+f/5//n/+f/6f/r/+j/6P/o/+b/5v/m
/+b/6P/o/+j/6P/n/+f/5//n/+f/5//n/+r/6v/r/+3/8P/w//H/8v/z//b/9v/2//b/
+P/6//z/AAABAAIABAAHAAYAAwD+//r/9//0//H/8P/u/+7/6//p/+f/5f/i/+L/4//l
/+j/6v/o/+f/5//n/+T/4//i/+H/4//j/+P/4v/g/+D/4P/g/+D/4P/g/+H/4//j/+P/
4//h/+L/4v/i/+X/5f/l/+b/5P/k/+P/4//l/+b/7P/3/w0AJAA3AEUAWgB9ALAA5AAS
ASsBKAELAd0AoABSAA0A3/+o/1X/Af/F/pn+ef5u/nz+mv7F/u/+F/8y/0b/V/9r/37/
kf+i/7P/xf/X/+b/7//x//L/9P/5//z/AQAEAAQABAAFAAYABwAIAAkACgAKAAsADAAN
AA4ADwAPAA8AEAAQAA8ADwAPABAAEQAUABUAFQAXABcAFwAZABoAGgAbABwAHAAfAB8A
HgAfACAAIgAkACUAJgAnACYAKAApACoALQAtADAAMQAyADMANQA4ADcAOAA8AEAAQQBD
AEYASABGAEsAUABSAE8AUgBSAE4AWwBhAGYAbQBzAHYAdgB7AIYAhQCBAIMAiACKAI0A
jwCPAJEAkgCRAJUAlgCXAJgAmACXAJYAlQCTAJIAjwCLAIcAgwB8AHYAcABsAGcAYgBd
AFYATgBHADsANQAzAC0AJAAeABkAEwAQAAwACwAIAAIAAAD9//r/+f/5//f/9//z/+//
7f/q/+r/6//s/+3/6//p/+n/6f/q/+v/7P/u//D/8P/w//D/6P/k/+D/3//i/+b/5v/o
/+v/6//r/+v/6//s/+z/7P/o/+r/6//r/+j/6P/p/+n/7P/t/+7/7//t/+3/7f/t/+3/
7f/t/+3/7P/s/+z/7P/r/+v/6//r/+n/6f/o/+j/5f/l/+T/5P/l/+X/5P/k/+L/4v/i
/+L/4f/h/+D/4P/f/9//3v/e/93/3f/d/93/3P/c/9z/3P/a/9r/2f/Z/9n/2f/Y/9j/
2v/a/9r/2v/Y/9j/2P/Y/9n/2f/Z/9n/2f/Z/9f/1//Y/9j/2P/Y/9j/2P/Y/9f/1f/X
/9f/1//V/9b/1v/a/9T/0v/a/9f/1//V/9n/1f/V/9j/2v/Y/9b/1f/V/9T/1v/W/9b/
1v/W/9b/1v/W/9b/1v/W/9b/1v/W/9f/1//V/9b/1v/W/9b/1v/W/9b/1v/W/9X/1f/V
/9X/1f/V/9X/2P/Y/9n/2//e/97/3//g/+H/4v/i/+L/4v/k/+b/6P/s/+v/7P/u//H/
7//t/+n/5v/j/+D/3f/c/9z/3P/Z/9f/0//R/87/zv/Q/9H/0//U/9L/0f/R/9H/zv/N
/8z/y//N/83/zf/M/8z/zP/M/8z/zP/M/8z/zf/N/83/zf/N/83/zv/O/87/z//P/8//
0P/Q/9D/z//P/8//0P/U/9n/5f/8/xUAJQA0AE8AeACsAOAABwEYAQsB5wC2AHQAJQDl
/7r/e/8f/9H+n/53/l7+Wv5w/pP+v/7n/gz/Iv8x/0P/Vv9p/37/kf+l/7X/xP/R/9f/
2v/a/9//4v/j/+j/6v/q/+v/7P/t/+7/7//w//D/8//0//X/9v/1//X/9f/2//n/+f/6
//v/+//7//3//f/9/////////wEAAgACAAMABAAEAAcABwAIAAkACgAMAAwADQAOAA8A
DgAQABEAEgAXABcAGgAbABoAGwAdACAAIQAiACYAKgArAC0AMAAyADIANwA8AD4APQBE
AEgASABOAE8ATwBRAGwAggCVAK0AtQCxAKoAqQCWAIQAcwBhAGkAcQB4AH0AgACAAIAA
gACAAH8AfgB9AH0AfAB5AHUAcQBtAGYAYABbAFgAVABQAEkAQgA6ADMAKwAlACMAHQAY
ABQAEQANAAUA/v/6//T/8v/w/+3/6v/m/+X/4v/h/+D/3//g/+D/3P/b/9r/2f/X/9X/
1f/V/9b/1//Y/9r/2f/Y/9f/1v/V/9b/1//b/9r/3P/a/9r/2//b/9v/2//Z/9r/2v/a
/9f/2P/Y/9f/2P/Y/9n/2f/b/9v/2//b/9r/2f/Y/9f/2f/Z/9n/2f/W/9b/1v/W/9f/
1f/T/w==
         </WaveFormData>
      </LeadData>
      <LeadData>
         <LeadByteCountTotal>10000</LeadByteCountTotal>
         <LeadTimeOffset>0</LeadTimeOffset>
         <LeadSampleCountTotal>5000</LeadSampleCountTotal>
         <LeadAmplitudeUnitsPerBit>4.88</LeadAmplitudeUnitsPerBit>
         <LeadAmplitudeUnits>��V</LeadAmplitudeUnits>
         <LeadHighLimit>2147483647</LeadHighLimit>
         <LeadLowLimit>268435456</LeadLowLimit>
         <LeadID>V3</LeadID>
         <LeadOffsetFirstSample>0</LeadOffsetFirstSample>
         <FirstSampleBaseline>0</FirstSampleBaseline>
         <LeadSampleSize>2</LeadSampleSize>
         <LeadOff>FALSE</LeadOff>
         <BaselineSway>FALSE</BaselineSway>
         <ExcessiveACNoise>FALSE</ExcessiveACNoise>
         <MuscleNoise>FALSE</MuscleNoise>
         <LeadDataCRC32>327574822</LeadDataCRC32>
         <WaveFormData>
YgBiAGIAYgBfAF4AXQBcAFgAVgBUAFIATABIAEQAQAA5ADQALwAqACYAIgAeABoAFgAS
AA4ACgAGAAQAAgAAAP7//P/6//j/9P/y//D/7v/u/+7/7v/u/+z/7P/s/+z/6v/q/+r/
6v/q/+r/6v/q/+r/6v/q/+r/7P/s/+z/7P/q/+r/6v/q/+r/6v/q/+r/7P/s/+z/7P/u
/+7/7v/u//D/8P/w//D/7v/u/+7/7v/w//D/8P/w//L/8v/y//L/8v/y//L/8v/w//D/
8P/w//L/8v/y//L/8P/w//D/8P/y//L/8v/y//H/8P/v/+7/8P/w//D/8P/u/+7/7v/u
/+7/7v/u/+7/7P/s/+z/7P/s/+z/7P/s/+z/7P/s/+z/6v/q/+r/6v/s/+z/7P/s/+r/
6v/q/+r/6v/q/+r/6v/q/+r/6v/q/+j/6P/o/+j/6v/q/+r/6v/q/+r/6v/q/+j/6P/o
/+j/6P/o/+j/6P/o/+j/6P/o/+j/6P/o/+j/6v/q/+r/6v/q/+r/6v/q/+r/6v/q/+r/
6P/o/+j/6P/q/+r/6v/r/+7/7v/v//H/8v/z//T/9f/0//X/9f/1//X/9f/3//j/+f/6
//v//v8CAAMAAwAAAPz/+v/4//f/9//2//b/8//y/+7/6//p/+f/5//p/+r/7P/s/+v/
6v/o/+f/5v/l/+T/4//j/+L/4v/i/+L/4v/k/+T/5P/k/+P/4//j/+P/4//j/+P/4//l
/+X/5v/n/+X/5P/k/+T/5P/k/+b/6f/r/+r/8/8EABsAMwBUAIEAvQADAT8BcQGcAbQB
tQGbAWsBKQHNAFsA7/+Z/1z/Lv8N//f++f4F/xb/Jv87/07/Wv9p/3r/if+X/6b/tP/B
/87/1//g/+L/5P/l/+j/6//v//H/8f/x//H/8f/x//L/9f/1//X/9//3//f/9//3//f/
+v/8//j/+//7//v//v/+//7//v/+//////8DAAMAAwADAAUABAAEAAMABQAFAAcACAAK
AAoACgALAAoACwAMAA0AEAARABIAEwAUABUAFgAWABkAGgAcAB8AIAAhACIAIwAjACYA
KQAqACsAMQA3ADMAOQA7ADgAOAA/AEEAQQBMAFUATgBMAEsAUgBQAFEAUwBWAFoAXQBf
AF8AXwBfAF8AYABiAGQAZABkAGQAYgBgAGEAXwBcAFgAUwBRAEwASwBFAEAAOgA3AC4A
KwAqACkAIAAaABcAEwALAAYABAAEAP7//v/4//f/9//0//P/8f/x/+//7f/t/+v/6//r
/+v/6f/o/+f/5//p/+f/6v/r/+n/5//m/+b/5v/n/+j/6//r/+v/6//r/+r/6v/q/+v/
7P/s/+z/7P/r/+v/6//r/+v/7P/t/+7/7//v/+7/7v/u/+7/7v/u/+7/7//v/+//7//u
/+7/7v/u/+//7//v/+//7//t/+3/7v/u/+3/7f/v/+//7//v/+3/7f/r/+v/6//r/+v/
6//q/+r/6v/q/+j/6P/o/+j/6v/q/+j/6v/q/+n/5//n/+b/5v/m/+b/5v/m/+X/5f/l
/+X/5f/l/+P/4//j/+P/4//j/+H/4f/j/+P/5P/k/+L/4v/i/+L/4P/i/+L/4//l/+b/
5v/m/+b/5//v/+3/6//t//T/8v/v/+7/7P/r/+f/4v/e/9v/3P/d/93/3v/h/+L/4//k
/+T/3P/i/+L/4v/i/+L/4P/g/+D/4P/h/+L/4//k/+L/4v/j/+T/4v/j/+X/6P/q/+z/
7v/w//D/7//u/+3/7f/v//D/8f/y//P/9v/4//n/+f/2//T/9P/y//H/8f/v/+7/6v/m
/+P/4f/g/+H/4//l/+b/5v/o/+f/5v/m/+X/5P/j/+L/3//f/97/3v/b/9r/2f/Y/9r/
2v/a/9v/2v/Z/9j/1//X/9f/1//X/9b/1v/W/9X/1v/W/9b/1v/Y/9T/1//X/9r/2//o
//v/FwAuAFMAgQDBAP8AOQFoAZABnQGVAXEBPwH3AJUAHwC7/2z/Nv8J/+n+2f7j/vL+
BP8V/yr/PP9P/17/df+D/5L/nv+t/7j/xf/M/9L/0v/X/9b/2f/Z/93/3//f/9//3//h
/+L/5f/l/+b/6f/q/+v/6//r/+v/7v/v/+r/7P/r/+n/6v/o/+b/7P/w//X/+f/5//f/
9f/z//T/9P/1//X/9//3//n/+v/5//j/9//3//r//f8AAAMAAwADAAMAAwAEAAUABgAG
AAUABgAIAAsADQAPABEAEwATABYAGQAaABoAHwAkAB8AJwApACYAJgAtAC8ALwA6AEMA
PAA6ADkAQQBAAEIARQBJAEwATgBPAFAAUQBSAFMAVABWAFgAWABWAFYAVABSAFIAUQBP
AEwASwBJAEQAQwA9ADgAMgAvACgAJQAkACMAGAASAA8ACwAHAAIAAAAAAPn/+P/x/+//
7//s/+v/6f/n/+X/4//j/9//3//f/9//4f/g/9//3//d/9v/3v/f/9//3f/c/9z/3f/d
/93/3//d/93/3f/d/93/3v/f/+H/4P/g/+D/4P/g/+H/4v/j/+H/4v/j/+T/4//j/+L/
4v/k/+T/5P/k/+L/4//j/+P/5f/k/+T/5P/i/+P/4//j/+P/4//h/+H/4f/i/+L/4//h
/+H/4f/h/+P/4//h/+H/4f/h/+H/4f/g/+D/4P/g/+D/4P/g/+D/3v/e/9z/3v/e/93/
2//b/9z/3P/c/9z/2v/a/9n/2f/a/9v/3P/d/9v/2//b/9v/3f/d/9v/2//b/9v/3P/c
/9r/2v/a/9r/2v/c/9z/3f/c/9z/2//a/9n/2f/g/93/2f/Z/97/2v/a/9r/2f/Z/93/
3v/c/93/3P/c/9z/3P/c/9z/3P/c/9z/3P/c/9z/3P/c/9z/3f/e/+D/4f/j/+b/5f/m
/+f/6P/r/+v/6//r/+n/6//s/+3/7v/v//L/9P/2//f/9f/0//D/7v/t/+3/7P/s/+n/
5v/i/9//3f/d/9v/3f/e/97/4P/f/97/3v/d/9z/2//a/9n/2f/Y/9j/1v/W/9b/1v/Y
/9j/2P/Z/9f/1//X/9f/1//X/9f/1//Z/9r/2//b/9j/2P/Y/9j/2P/Y/9v/3f/e/+X/
9P8JACMAQgBtAKcA6wAnAVsBhAGcAZkBfQFNAREBtQBDANX/f/9E/xb/8f7b/t3+7f7+
/hT/Kf88/07/X/9y/4P/kf+i/7L/v//I/9H/1v/Y/9r/2//c/9//4//l/+X/5f/l/+X/
5f/m/+n/6f/p/+v/6//r/+v/6//r/+7/8P/s/+//7//v//L/8v/y//L/8v/z//P/8//z
//P/8//4//j/+f/5//v/+//9//7//P/8//z//f/+////AAABAAIAAwAEAAUABgAHAAgA
CAALAAwADgARABEAEQARABEAEwAWABkAGgAZAB8AJQAhACcAKQAmACYAKwAtAC0AOABD
ADwAOgA5AD4APAA9AD8AQgBGAEkASwBNAE0ATQBNAEwATgBQAFAAUABQAE4ATABLAEkA
RgBCAEEAPwA6ADkAMwAuACgAJQAeABsAGgAZABEADAAKAAcA///6//j/+P/0//T/7v/t
/+v/6P/n/+X/5f/j/+H/4f/f/9//3//f/93/3P/b/9v/2//Z/9z/3f/b/9n/2P/Y/9n/
2f/Z/9v/2//b/9v/2//a/9r/2v/b/9z/3P/c/9z/2//b/9v/2//b/9z/3f/e/93/3f/c
/9z/3P/c/9z/3P/c/93/3f/d/93/3P/c/9z/2v/b/9v/2//d/93/2//b/9z/3P/b/9v/
2//b/9v/2//b/9v/2f/Z/9n/2f/Z/9n/2v/a/9r/2v/Y/9j/2P/Y/9j/2P/W/9j/2P/X
/9X/1f/W/9b/1v/W/9b/1v/V/9X/1f/V/9X/1f/V/9X/1f/V/9X/1f/T/9P/0//T/9T/
1P/S/9L/0v/S/9D/0v/S/9P/0v/S/9H/0P/P/8//1v/T/9D/0f/X/9T/yv/U/9n/zP/N
/87/z//Q/8z/yv/I/8b/zP/S/9j/3v/b/9r/2v/a/9z/3f/f/+L/3//e/93/3P/g/+H/
4v/j/+H/4f/g/9//4v/j/+b/6P/r/+v/6P/m/+P/4P/e/93/3v/e/9v/2P/S/8//zf/N
/83/z//Q/9D/0v/R/9D/0P/P/87/zf/M/8n/yf/I/8j/yv/K/8r/yv/I/8b/xP/D/8b/
x//I/8n/yP/H/8b/xf/G/8j/yv/L/8z/zP/M/8z/xv/K/9H/0//Y/+f/+v8RAC8AVgCR
ANMACQE7AWMBdAFyAWEBLQHjAIEAFQCz/23/N/8Q/+7+4f7h/vP+//4Q/yD/Nf9C/1T/
Zf92/4H/kf+e/6z/tf/C/8f/yv/K/87/z//S/9H/1f/X/9v/2//b/9v/2f/a/93/3f/d
/9//3//f/+H/4f/h/+T/5P/g/+P/4//h/+T/5P/k/+T/5P/l/+X/6f/p/+n/6f/s/+z/
7f/t/+3/7f/v//D/8v/y//L/8//0//X/9v/3//b/9//4//n//P/9//7//v///wAAAgAF
AAYABwAIAAkACwAOABEAEgARABcAHQAZACAAIwAhACIAJwApACkANAA+ADgANwA3ADsA
OAA4ADkAOQA8AD4APwBCAEMARABFAEUARgBHAEYARgBGAEQAQgBFAEUARABCADwAOQAz
ADEALQAoACIAHwAUABEAEAAPAAkABAACAP//+f/0//L/8v/v//D/6//r/+n/5v/l/+P/
4f/f/93/3f/d/93/3f/d/9v/2v/Z/9n/2f/X/9r/2//b/9n/2P/Y/9j/2f/a/93/4f/j
/+X/5//m/+b/5v/n/+b/5P/i/+D/4//l/+f/6f/l/+T/4//i/+H/4f/g/+D/4//k/+X/
5v/j/+P/4v/h/+X/5v/o/+r/5//n/+b/5f/m/+f/5v/n/+j/6P/n/+f/5f/j/+H/3//i
/+X/5v/p/+b/5f/k/+P/5P/k/+T/5P/i/+L/4v/i/9//3v/b/9z/4f/j/+T/5//m/+T/
4v/g/+H/4v/i/+P/5v/n/+j/6f/n/+X/4//h/+D/3//c/9v/3P/d/9//4P/i/+L/4v/i
/97/4P/g/+H/3//g/+D/4P/f/9//5v/j/9//3//k/+D/5v/g/+T/4//i/+H/4P/i/+L/
4v/i/+T/5P/k/+T/4v/i/+P/5P/m/+f/6f/s/+3/7v/v//D/7//v/+//7//x//P/9P/1
//T/9f/4//r//P/9//v/+v/2//T/8//z//T/9P/x/+7/7P/p/+f/5//l/+f/6P/o/+n/
6f/p/+r/5//m/+X/5P/j/+P/4v/i/+T/5P/k/+T/4v/i/+L/4//k/+X/5v/n/+X/5f/l
/+X/4//k/+X/5f/m/+b/5v/m/+b/6P/p/+3/7v/3/wYAHQAxAFIAfwC9AP0AOwFpAZIB
oAGdAX0BSwEBAaEAMwDb/5P/YP80/xn/C/8N/xf/Jv80/0f/WP9m/3P/gv+R/6H/rv+6
/8P/0P/Z/+T/5v/q/+v/7v/v//H/8f/1//X/9f/1//f/+P/7//v/+f/7//v/+//8//3/
/v8CAAIA/v8BAAEAAwAGAAYABgAGAAYABwAHAAkACQAJAAkACgAKAAsACwANAA0ADwAQ
ABIAEgASABMAFAAVABYAFwAYABkAGgAbAB4AHwAgACAAIQAiACQAJwAoACkAKgArAC0A
MAAzADQANAA5AD4AOQA/AEEAPgA+AEIAQwBCAEwAWwBWAFYAVwBeAFwAXQBfAGEAZABm
AGcAaQBpAGkAaQBpAGoAawBqAGgAaABmAGQAZABjAGEAXgBbAFkAVABTAE8ASgBEAEEA
OgA3ADYANQAvACoAKAAlACEAHAAaABoAFAAUAA4ADQANAAoACQAHAAcABQADAAMA////
//////8BAAAA/////////f8AAAEAAQD///7//v////////8BAAEAAQABAAEAAgACAAIA
AwACAAIAAgACAAIAAwAEAAUAAwAEAAUABgAHAAcABgAGAAYABgAGAAYABAAFAAUABQAH
AAYABgAGAAYABwAHAAcABQAFAAMAAwADAAQABAAFAAMAAwADAAMAAwADAAEAAQD/////
//////7//v/+//7//P/8//z//P/8//z/+v/8//r/+f/3//f/+v/6//r/+v/6//r/+f/5
//n/+f/5//n/9//3//f/9//1//X/8//z//b/9//5//r/+f/4//f/9v/0//b/9v/3//b/
9v/1//T/8//z//r/9//z//P/+P/0//b/9v/1//X/9f/0//T/9f/1//X/9P/0//b/9v/2
//b/9v/0//b/9P/0//T/9P/2//b/9v/2//T/9P/0//T/9v/2//f/+P/6//v//f8AAP//
AAABAAIAAwADAAMAAwAFAAcACAAJAAoACwAOABAAEQARAA4ADAAIAAYABQAFAAQABAAB
AP7/+v/3//X/9f/3//n/+v/6//j/9//2//b/9f/0//P/8v/x//H/8P/w/+7/7v/u/+7/
7v/u/+7/7//v/+//7//v//H/8f/x//H/8f/y//P/8//w//D/8P/w//L/9v/3//n//v8N
ACAANwBVAIAAuwD9ADcBaQGPAaQBoAGFAVMBEwG1AEMA3f+P/1n/Mv8S/wH/Bf8T/yH/
NP9G/1f/Zv94/4n/mv+n/7f/xv/S/93/6P/t/+7/8P/y//P/9v/3//v/+//9//3//f/9
//3//v8BAAEAAQADAAMAAwADAAMAAwAGAAoABgAJAAkACAAKAAkACAAGAAYABwAHAAkA
CQAJAAkAEwAYAB4AIwAfABsAGQAWABgAGAAYABkAGQAZABkAGQAbAB0AHwAhACIAIwAk
ACQAIgAiACMAJQAnACkAKwAtACsALgAxADIAMgA3ADwANwA9AD8APAA8AEEAQwBDAE4A
VwBQAE4ATQBUAFIAUwBVAFcAWgBcAF0AXQBdAF0AXQBcAF4AYABgAF4AXgBcAFoAWwBZ
AFYAUgBRAE8ASgBJAEMAPgA4ADUALQArACsAKwAjAB4AHAAZABMADgAMAAwACgAKAAQA
AwABAP7//f/7//r/+f/4//n/9//3//f/9//1//T/8//z//X/8//2//f/9f/z//L/8v/z
//P/8//1//P/8//z//P/9P/0//T/9f/2//b/9v/2//X/9f/1//X/9f/2//f/+P/3//f/
9v/2//j/+P/4//j/+P/5//n/+f/5//j/+P/4//j/+f/5//n/+f/5//f/9//2//b/9f/1
//f/9//3//f/9v/1//L/8f/z//P/8//z//L/8v/y//L/8P/w//D/8P/y//L/8P/y//L/
8f/v/+//8P/w//D/8P/w//D/7//v/+//7//v/+//7//v/+//7//t/+3/6//r/+3/7f/u
/+7/7v/u/+7/7v/q/+z/7P/t/+3/7v/u/+7/6//r//L/7//t/+3/8v/u/+7/7v/t/+3/
7//u/+7/7//x//H/8P/w/+7/7v/u/+7/8P/w//D/8f/x//H/8f/w//D/8P/y//L/8v/y
//L/8v/w//D/8P/w//D/8P/w//D/8P/w//H/8v/w//H/8//2//n/+v/7//z/+//7//v/
+//8////AQADAAQABQAIAAoACwALAAgABgAGAAQAAwADAAAAAAD9//r/+P/1//P/8//x
//P/9P/0//T/8//y//L/8f/w/+//7v/r/+v/6v/q/+z/7P/s/+z/6v/q/+r/6//r/+v/
6//r/+3/7f/t/+3/6//s/+3/7f/s/+z/7P/s/+7/8P/z//P/9P/7/wwAIQA3AFQAfwC3
APcAMQFfAYYBmgGXAXkBSQEHAakAPQDb/5H/Xv84/xv/Df8P/x3/JP8w/0//Zv92/2v/
iP+b/7X/uP/I/8P/3P/t//z/3v/U/9X/6v/d//f/FwAUABEADgALAAUAAgABAP3/AAAD
AAQABQAHAAcABwAKAAoABgAJAAkABwAKAAoACgANAA4AEAARABEAEQARABEAEgASABMA
EwAVABUAFwAYABgAGAAYABkAHAAdAB4AHwAeAB8AIAAhACAAIQAiACIAIwAkACYAKQAo
ACkAKgArADsATABdAGwAXQBTAEkANQA9AEEAQABCAEoATQBOAFoAdgCAAI8AnwCSAH4A
bQBdAGAAZABnAGkAZwBlAGMAYQBlAGgAawBsAGwAbABqAGgAZABhAF0AWABTAFEATABL
AE0ATgBOAFEARAA/ADwAOQAvACoAKAAlACAAHAAbABwAGAAYABIAEQAPAAwACwAJAAkA
BwAFAAUAAwADAAMAAwAEAAQABAAFAAMAAQAEAAUAAwABAAAAAAD9//3//f///wEAAQAB
AAEAAgACAAIAAwACAAIAAgACAAMAAwADAAMABQAGAAcACAAIAAcABQAEAAYABgAGAAYA
BgAHAAcABwAHAAYABgAGAAgACQAJAAkACQAJAAcABwAHAAgACAAJAAcABwAHAAcABwAH
AAUABQAHAAcABwAHAAQABAAEAAQABAAEAAQABAAEAAQAAgAEAAYABQADAAMABgAGAAYA
BgAEAAQAAwADAAUABQAFAAUABAADAAIAAQACAAMAAgADAAMAAwAEAAQAAgACAAIAAgAC
AAQABAAFAAMABAAEAAQAAQABAAgABQADAAMACAAEAAIAAgABAAEAAwACAAIAAwAFAAUA
BAAEAAQABAAEAAQABAAEAAQABQADAAMAAwACAAIAAgACAAMABAAFAAQAAgACAAIAAgAE
AAQABAAEAAIAAgACAAIAAgACAAMABAACAAMABQAIAAkACgALAAwACwALAAsACwALAA0A
DgAPABAAEQAUABYAGQAZABYAFAASABAADwAPABAAEAANAAoABgADAAEAAQABAAMABAAE
AAQAAwACAAIA///+//3//P/9//3//P/8//r/+v/6//r//P/8//z//f/7//v/+//7//3/
/f/9//3//f/+///////+//7//v/+/wAAAAADAAUACAANABoALQBDAGAAiwDFAAcBQwF1
AZwBsgGxAZkBawErAc8AYwABALX/fv9U/zP/I/8h/y3/Ov9I/1n/av92/4X/kv+h/6//
vv/K/9f/4v/v//b//P/8//3/AAADAAUACQALAAsACwALAAsADAAPAA8ADwARABEAEQAR
ABEAEQAUABYAEgAVABUAFQAYABgAGAAWABYAFwAXABsAGwAbABsAHAAcAB0AHQAdAB0A
HwAgACAAIAAgACEAIQAhACEAIQAkACUAJgAnACgAKQAqACoAKwAsAC4AMQAyADMANAA1
ADMANgA5ADoASwBhAHcAgwB0AGMATQA6AEMARwBJAFYAXwBYAFYAVQBaAFgAWQBbAF8A
YgBkAGUAZQBlAGUAZQBkAGYAaABoAGYAZgBkAGIAYwBhAF4AWgBaAFkAVQBVAFEATABG
AEMAOwA5ADkAOQAxACwAKgAnACMAHgAcABwAGAAYABIAEQAPAAwACwAJAAkABwAFAAUA
AwADAAMAAwABAAAA/////wEA//8CAAMAAQD///7//v////////8BAAEAAQABAAEAAAAA
AAAAAQACAAIAAgACAAEAAQABAAEA//8AAAEAAgABAAEAAAAAAAAAAAAAAAAAAAABAAEA
AQABAAAAAAAAAP7/////////AQABAP/////+//7//f/9//3//f/9//3/+//7//n/+f/7
//v/+//7//r/+v/6//r/9v/2//b/9v/4//j/9v/4//b/9f/z//P/9P/0//T/9P/0//T/
8//z//H/8f/x//H/8//z//P/8//1//X/8//z//P/8//0//T/8v/w/+7/7P/r/+7/7//x
//H/8v/y//L/7//v//b/8//v/+//9P/w//L/8v/x//H/8f/w//D/8f/z//P/8v/y//L/
8v/y//L/8P/w//D/8f/x//H/8f/w//D/8P/w//H/8//z//P/8v/w//D/8P/w//D/8v/y
//L/8v/y//L/8v/y//D/8P/w//D/8v/y//P/9P/0//X/9//6//v//P/9//7/////////
//8BAAMABAAFAAYABwAKAAwADQANAAoACAAGAAQAAwADAAEAAAD8//j/9v/z//H/8f/z
//X/9v/2//X/8//x//D/7//u/+3/7P/t/+3/7P/s/+z/7P/s/+z/7P/s/+z/7f/r/+v/
6//r/+3/7f/t/+3/6//s/+3/7f/s/+z/7P/s/+7/8P/z//P/9v8DABYAKwBJAHAApwDl
ACMBUwF9AZYBlgF/AVEBFQG7AEsA4/+X/1//NP8W/wP/Bf8R/x//Lv8+/0//Xv9u/4H/
kv+f/63/vv/K/9X/3v/l/+b/6P/q/+//8P/z//X/9f/3//f/9//3//v/AAAHAAsAAAD5
//D/5//t//P/+f8CAAQAAAADAAMAAgAEAAMAAgAAAAAAAQABAAUABQAFAAUABgAGAAcA
BwAJAAkACwAMAAwADAAMAA0ADAANAA4ADwASABMAFAAVABQAFQAWABYAGQAaABwAHwAi
ACMAJAAlACQAJgAoACgAJQAnACkAIQAzAD8ARgBQAFAATwBMAFQAZQBiAGQAZwBvAG4A
cABzAHcAfACAAIMAhgCJAIwAjwCMAIwAjACKAIsAjACLAIoAhQCBAHwAdgBuAGkAYQBd
AFIASAA9ADUAKgAnACYAJQAfABoAGAAVABIADgANAA4ACAAIAAIAAQD///z/+//5//j/
9//2//f/8//z//P/8//z//L/8f/x//H/7//y//P/8f/v/+7/7v/u/+//8P/z//H/8f/x
//H/8P/w//D/8f/0//T/9P/0//H/8f/x//H/8//0//X/9v/1//X/9P/0//b/9v/2//b/
9v/3//f/9//1//T/9P/0//b/9//3//f/9//3//X/9f/2//b/9f/1//P/8//z//P/8//z
//H/8f/z//P/8//z//D/8P/w//D/7v/u/+7/7v/w//D/7v/w//D/7//t/+3/7v/u/+7/
7v/s/+z/6//r/+v/6//r/+v/7f/t/+3/7f/r/+v/6f/p/+v/6//s/+z/7P/s/+z/7P/q
/+z/7P/t/+3/7v/u/+7/7P/r//H/7f/r/+v/8P/s/+z/7P/r/+v/7f/s/+z/7f/t/+3/
7P/s/+r/6v/q/+r/7P/s/+z/7f/r/+v/6//q/+r/6v/q/+v/7v/v/+z/7P/s/+z/7P/s
/+z/7P/s/+z/7P/s/+z/7P/s/+z/7P/t/+7/7v/v//H/9P/1//b/9//4//n/+f/5//n/
+//9//7///8AAAEABAAGAAUABQACAAAA/P/6//n/+f/4//j/9f/y//D/7f/r/+v/7P/v
//H/8v/x/+//7f/s/+v/6v/p/+j/6P/p/+n/6v/o/+j/6P/o/+j/6P/o/+n/6f/p/+n/
6f/r/+v/6//r/+v/7P/t/+3/7P/s/+z/7P/w//L/8//1//z/CQAcADEATQB2ALEA8wAv
AV0BgwGYAZQBdwFHAQMBpQA3ANv/l/9j/zz/Hv8R/xP/Hf8r/zj/TP9d/2j/eP+J/5b/
pf+x/7z/xv/V/+D/5//q/+r/7P/v//L/9f/3//n/+f/5//n/+f/5//r//f/9////AQAB
AAEAAQABAAEABAADAP7/AAD//wAABAAFAAYABwAIAAoACwALAAsACwALAAwADAANAA0A
DQANAA8AEAAQABAAEAARABAAEQASABMAFAAVABYAFwAWABcAGAAYABsAHAAeACEAIgAj
ACQAJQAjACYAKQAqACUAJwApACEALAAzADUAOgA9AD8APwBKAFMATABKAEkAUABOAE8A
UQBSAFQAVQBVAFcAWQBbAF0AWwBcAF0AXABcAFwAWgBYAFYAUwBPAEoASgBJAEUARQBD
AD4AOAA1ACoAJwAmACUAGwAWABQAEQANAAoACgAMAAgACAACAAEAAQD+//3/+//4//X/
8v/x//D/8f/y//P/8f/w/+//7//w/+//8//1//b/9f/1//b/7//r/+f/5f/n/+n/6//t
/+7/7v/u/+//8P/w//D/8P/v/+//7//v/+//8P/x//L/9P/1//X/9v/2//b/9v/2//b/
9//3//f/9f/0//T/9P/0//X/9f/1//X/9f/z//P/8v/y//H/8f/x//H/8f/x/+//7//t
/+3/7f/t/+3/7f/u/+7/7v/u/+z/7P/s/+z/7P/s/+r/7P/q/+n/5//n/+r/6v/q/+r/
6v/q/+n/6f/n/+f/5//n/+n/6f/p/+n/6f/p/+f/5//n/+f/6P/o/+j/6P/o/+j/5v/o
/+j/6f/p/+r/6v/q/+j/5//t/+n/5//n/+z/6P/q/+r/6f/p/+n/6P/o/+n/6//r/+r/
6v/o/+j/6P/o/+b/5v/m/+f/6f/p/+n/6P/o/+j/6P/o/+j/6P/o/+j/6P/o/+j/6P/o
/+j/6P/o/+n/6v/q/+v/7f/w/+//8P/x//L/8//z//P/8//1//f/+P/5//r/+//+/wAA
//////z/+v/2//T/8//z//L/8v/v/+z/6P/l/+P/4//l/+f/6P/o/+b/5f/k/+T/4//i
/+H/4P/h/+H/4P/g/97/3v/e/97/4P/g/+D/4f/f/9//3//f/9//3//f/9//3//g/+H/
4f/g/+D/4P/g/+L/5P/l/+f/6P/x/wIAFwAvAFAAfwC/AP8ANwFjAYYBkgGJAWcBMwHp
AIEAEwC5/3X/Rv8i/wn/A/8J/xX/Iv8y/0P/UP9c/2v/ev+J/5n/qP+2/8H/zP/T/9r/
3P/e/+H/5P/l/+n/6//r/+v/6//r/+3/7v/x//H/8f/z//P/8//x//H/8f/0//j/9P/3
//f/9f/4//j/+P/4//j/+f/5//3//f/9//3//v/+//////8BAAEAAwAEAAQABAAEAAUA
BAAFAAYABwAIAAkACgALAAwADQAOAA4AEQASABQAFwAWABcAGAAZABkAHAAfACAAHwAl
ACsAJwArAC0AKgAqAEMAVwBpAIYAjgCEAH8AewBqAFQAQQAvADYAPgBFAEsATQBNAE0A
TQBNAE4ATwBOAE4ATgBMAEoARwBFAEIAPgA9AD0AOgA7ADcAMgAsACkAIwAhACEAIQAa
ABYAFQATAAoABAABAAAA/f/+//n/+f/3//T/8//x//H/8f/x//P/7v/t/+z/6//p/+j/
5//n/+n/5//q/+v/6v/n/+X/5P/k/+X/5v/p/+n/6f/p/+n/6P/o/+j/6f/o/+j/6P/o
/+f/5//n/+f/5//o/+n/6v/p/+n/6P/o/+j/6P/o/+j/6v/r/+v/6//p/+j/6P/o/+r/
5//n/w==
         </WaveFormData>
      </LeadData>
      <LeadData>
         <LeadByteCountTotal>10000</LeadByteCountTotal>
         <LeadTimeOffset>0</LeadTimeOffset>
         <LeadSampleCountTotal>5000</LeadSampleCountTotal>
         <LeadAmplitudeUnitsPerBit>4.88</LeadAmplitudeUnitsPerBit>
         <LeadAmplitudeUnits>��V</LeadAmplitudeUnits>
         <LeadHighLimit>2147483647</LeadHighLimit>
         <LeadLowLimit>268435456</LeadLowLimit>
         <LeadID>V4</LeadID>
         <LeadOffsetFirstSample>0</LeadOffsetFirstSample>
         <FirstSampleBaseline>0</FirstSampleBaseline>
         <LeadSampleSize>2</LeadSampleSize>
         <LeadOff>FALSE</LeadOff>
         <BaselineSway>FALSE</BaselineSway>
         <ExcessiveACNoise>FALSE</ExcessiveACNoise>
         <MuscleNoise>FALSE</MuscleNoise>
         <LeadDataCRC32>3760736591</LeadDataCRC32>
         <WaveFormData>
NAA0ADQANAAyADIAMgAyADIAMgAyADIAMAAuACwAKgAmACQAIgAgAB4AHAAaABgAFAAS
ABAADgAMAAoACAAGAAMAAgABAAAA///+//3//P/7//r/+f/4//f/9v/1//T/9P/0//T/
9P/0//T/9P/0//T/9P/0//T/9P/0//T/9P/y//L/8v/y//L/8v/y//L/8v/y//L/8v/0
//T/9P/0//b/9v/2//b/9P/0//T/9P/2//b/9v/2//j/+P/4//j/9v/2//b/9v/2//b/
9v/2//j/+P/4//j/9v/2//b/9v/4//j/+P/4//f/9v/1//T/9P/0//T/9P/0//T/9P/0
//T/9P/0//T/9P/0//T/9P/y//L/8v/y//L/8v/y//L/8P/w//D/8P/w//D/8P/w//D/
8P/w//D/8P/w//D/8P/w//D/8P/w/+7/7v/u/+7/7v/u/+7/7v/w//D/8P/w/+7/7v/u
/+7/7v/u/+7/7v/s/+z/7P/s/+7/7v/u/+7/8P/w//D/8P/u/+7/7v/u//D/8P/w//H/
8P/v/+7/7f/w//D/8P/w//L/8//z//T/9v/3//j/+f/4//n/+f/5//v/+//7//v//f/9
//7///8DAAQABAADAP///v/9//v//f/8//z/+v/4//T/8v/w//D/8P/x//P/8//z//L/
8P/t/+z/7P/q/+r/6v/q/+n/6f/o/+j/6P/q/+r/6v/q/+r/6v/q/+r/6v/q/+r/6v/q
/+v/6//r/+n/6f/p/+n/6//r/+z/8P/0//T/9f/+/w0AIwBAAGUAkgDEAPMAFgE6AVgB
YgFWATsB/QCFAAIAtv+U/3n/Zv9Z/1L/Uv9X/1r/Xf9k/27/eP+E/4//mv+l/7H/u//F
/87/1f/a/97/4P/i/+T/5v/o/+n/6v/q/+v/6//r/+v/7v/u/+7/7v/u/+7/7v/u/+7/
7//y//D/8P/w//L/8//0//T/8v/y//L/8v/z//P/8//1//P/8//0//T/9P/0//X/9f/2
//f/+P/5//f/9//4//j/+//7//z//P/9//3//f/9//////8CAAMAAwADAAQABAACAAUA
BgAGAAgADQAOAA4AEAAQAA4ADgASABMAEwAZACIAGwAaABoAGwAcAB0AHwAiACYAJwAo
ACoAKgAqACoALAAsAC8ALwAvADAAMAAvAC8ALwAtACsAKgAqACkAKQAmACMAIQAgABsA
GgAaABoAFgARABEADgAJAAYABgAEAAAA///8//r/+v/6//f/9//2//b/9f/0//L/8v/x
//H/8P/v/+//8P/w/+//7//v/+3/7f/r/+r/6v/r/+z/8P/u/+//7//u/+z/7P/s/+z/
7v/u/+7/7v/s/+z/7f/t/+z/7v/w//D/8P/w/+//7//u/+7/7v/u/+7/7//v/+//7//v
/+//7//v/+//7//v/+//7//v/+//7//v/+//7//x//D/8P/w/+7/7v/u/+7/7v/u/+7/
7v/t/+3/7P/s/+z/6//r/+v/7f/t/+3/7f/r/+v/6//r/+v/6//q/+r/6v/q/+r/6v/o
/+j/6P/o/+n/6f/p/+n/5//n/+T/5v/o/+j/6P/o/+j/6P/o/+f/5f/m/+b/5v/n/+j/
6v/r/+v/7P/y//D/8//0//j/+f/2//X/9P/x/+n/5v/j/+D/4P/h/+P/5P/m/+f/6P/p
/+n/4//o/+b/5v/m/+b/5v/m/+f/5//p/+n/6f/q/+r/6v/q/+z/7P/r/+v/7P/u//D/
8v/0//P/8//z//P/8//z//P/9f/z//T/9f/5//r/+v/5//f/+P/3//X/9f/y//L/8P/u
/+v/6v/p/+r/7P/t/+//7//t/+z/6v/p/+r/6v/o/+j/5v/m/+X/5f/j/+L/4f/g/+D/
4P/g/+D/3v/e/97/3v/e/97/3v/e/93/3f/d/93/3//f/9//3//h/97/5P/k/+r/5//u
//f/CwAgAEMAZACWAMMA8AASATgBTAFQAT8BHQHNAEwA1P+e/33/ZP9P/0T/PP89/z7/
Q/9G/1T/YP9u/33/jv+X/6P/q/+3/7z/x//O/9L/0v/Y/9j/2v/Y/93/3P/c/93/3f/e
/9//4//k/+X/5v/n/+j/6P/o/+j/6f/r/+j/5//m/+T/4//i/+D/5v/q/+7/8v/x/+//
7f/t/+z/6//r/+r/7P/s/+3/7f/r/+v/6//r/+3/7//y//T/9P/z//P/8v/x//H/8f/x
/+//7//y//P/9P/1//f/+P/4//v//P/8//r///8AAAAABAAEAAIAAgAGAAcABwANABQA
DQAMAAwADgAQABIAFQAUABgAGQAaAB4AHgAeAB4AHwAgACQAJQAjACQAJAAjACUAJQAj
ACEAIgAiACEAIQAgAB0AGwAaABMAEgASABIADQAHAAYAAgABAP7//v/8//j/9//0//L/
8P/w/+3/7f/s/+z/6//q/+j/6P/n/+f/6P/n/+f/6P/n/+X/5P/j/+X/5f/j/+L/4//j
/+P/5v/l/+X/5P/i/+T/5P/k/+T/5P/k/+T/5P/k/+T/5f/l/+L/5P/m/+b/5P/k/+P/
4//k/+T/5P/k/+L/4//j/+P/5f/l/+X/5f/l/+X/5f/l/+P/4//j/+P/5f/l/+X/5f/l
/+T/5P/k/+T/5P/k/+T/5P/k/+T/5P/j/+P/4v/i/+T/4//j/+P/4f/h/+H/4f/h/+H/
4f/h/+H/4f/g/+D/3v/e/97/3v/g/+D/4P/g/9//3//f/9//4f/h/97/4P/e/97/3v/e
/97/3v/e/93/3//g/+D/4P/e/97/3//f/9z/3P/h/97/3v/e/+H/4f/f/9//3//d/+D/
4v/g/+D/3v/e/97/3v/e/+D/4P/h/+H/3//f/9//4P/g/+D/4P/i/+P/4//k/+b/6f/q
/+v/7P/t/+3/7f/t/+3/7f/t/+//7f/u/+//8//1//b/9v/1//L/8f/v/+//7v/u/+z/
6v/m/+T/4v/i/+D/4f/j/+P/5f/k/+L/4f/g/+D/3v/e/97/3v/d/93/3P/c/9z/3P/a
/9r/2v/a/9z/3P/c/9z/2v/a/9r/2v/d/93/3f/d/93/3f/d/93/3f/e/+L/5P/m/+f/
7v/7/w8AKgBNAHgArADZAP4AIAE+AUYBOgEfAekAdwD0/6L/gP9l/1D/Qf84/zT/Of88
/0P/Tv9c/2r/eP+H/5L/m/+n/7P/vf/G/83/0P/Q/9L/1P/W/9j/2v/b/97/3v/f/9//
3f/d/+D/4P/i/+L/4v/i/+L/4v/i/+P/5v/k/+T/5P/k/+X/5v/m/+b/5v/m/+b/5f/l
/+X/5//o/+n/6//s/+7/7v/v/+//7f/t/+3/7f/t/+3/7v/u/+//7//w//D/8f/x//H/
8f/z//P/9v/3//X/9f/2//b/9v/5//r/+v/6////AAAAAAIAAgAAAAAABAAFAAUACwAU
AA0ADAAMAA0ADgAPABEAFAAYABkAGgAcABwAHAAcAB4AHgAhACEAHwAgACAAHwAhACEA
HwAdAB4AHgAdAB0AHAAZABcAFgARABAAEAAQAAwABwAHAAQA///8//z/+v/3//f/9f/0
//L/8v/v/+//7v/u/+3/7P/s/+z/6//r/+j/5//n/+j/6P/n/+f/5//n/+f/5f/k/+P/
4//j/+b/5v/n/+f/5v/m/+b/5v/m/+b/5v/m/+b/5P/k/+X/5f/k/+b/6P/o/+j/6P/n
/+f/5v/m/+b/5v/o/+n/6f/p/+n/6f/p/+n/6f/p/+n/6f/r/+v/6//r/+n/6f/p/+n/
6//q/+r/6v/q/+r/6v/q/+r/6v/q/+r/6//r/+r/6v/q/+n/6f/p/+n/6f/p/+n/6//r
/+v/6//p/+n/6P/o/+r/6v/q/+r/6P/o/+j/6P/p/+n/6f/p/+v/6//o/+r/6P/o/+j/
6P/o/+j/6P/n/+f/6P/o/+j/5v/m/+f/5//o/+j/7f/q/+r/6v/t/+3/4f/r/+//4v/l
/+b/5//o/+X/4v/g/93/5P/p/+7/9P/z//L/8f/y//X/9f/2//j/9//2//X/9P/4//n/
+v/7//f/9f/z//P/9P/2//j//f/+//7//f/7//j/9//1//X/9v/2//T/8v/u/+z/6v/q
/+n/6f/q/+n/6v/q/+n/6f/o/+j/5v/m/+T/5P/j/+P/5P/k/+T/5P/i/+D/3v/c/97/
4P/i/+T/4//i/+H/4P/j/+P/4//j/+T/5f/m/+f/5f/o//L/8v/0//n/BgAXADEATgB3
AKYAzADvABIBKAEwATABEAHPAFsA4/+g/4r/cv9j/1j/Uf9O/1T/U/9Y/1//bP92/4b/
kv+d/6T/sf+5/8P/y//W/9n/3v/c/+D/4P/i/+L/5v/l/+j/6P/p/+n/6f/p/+z/7P/s
/+z/7P/s/+7/7v/u/+//8f/u/+3/7P/u/+//8P/w//D/8P/w//D/8f/x//H/8//1//X/
9v/2//X/9P/0//P/9f/1//X/9f/1//X/9v/2//X/9f/2//b/9//3//f/9//1//X/+P/5
//n/+f/6//r/+v/9//7//v/+/wMABAAEAAgACAAGAAYACgALAAsAEQAZABMAEwAUABQA
FAAUABUAFQAYABgAGAAbABwAHQAeAB4AHgAhACEAHwAgACAAHwAiACUAJgAnACQAIgAf
AB0AHgAbABkAGAATABIAEgASABAACwALAAgAAwAAAAAA/v/9//3/+//6//j/+P/1//X/
8v/y//H/8P/w//D/7//v/+7/7f/t/+7/7P/r/+v/6//r/+v/6f/o/+n/6f/p/+z/8P/z
//X/9v/0//T/9P/0//H/8P/v/+7/8v/0//f/+f/0//T/9P/y//D/8P/v/+//8f/y//P/
9P/z//P/8v/x//P/9f/3//n/9v/1//T/8//2//f/+P/5//f/9//3//f/9P/y//H/8P/0
//b/+P/6//f/9v/1//T/8//z//L/8v/y//H/8f/x/+7/7f/s/+v/8P/z//b/+f/3//X/
8v/w//L/8v/y//L/9f/2//f/+P/0//P/8v/x//D/7//r/+z/7v/u/+7/7v/v//D/8f/x
/+//8P/w//D/7v/u/+//7//w//D/9f/y//H/8P/y//H/8//v//T/8//y//H/8P/y//L/
8//z//P/8//z//T/8v/y//L/9P/2//f/+f/8//v//P/9//7//f/9//3//f////////8B
AAEAAgADAAcACgAKAAkABwAEAAMAAQABAAIAAgAAAP7//P/6//j/+P/2//f/+f/5//n/
+P/2//X/9P/0//L/8v/w//D/7//v/+//8P/x//L/8f/w/+//7v/w//D/8P/w//L/8v/y
//L/8f/x//H/8f/z//P/8//z//P/9v/4//7/+v///wYAFwApAEYAZQCUAMQA8QASATYB
TgFUAUQBJwHbAGEA6v+y/5j/hf90/23/aP9s/23/cP9v/3b/fv+K/5L/n/+o/7X/vf/H
/83/2P/f/+j/6v/s/+z/8P/w//L/8//2//b/9//3//f/9//6//r/+P/4//j/+P/5//r/
+//9//7//P/8//z//P/9//7//v8AAAAAAAAAAP///////wEAAQABAAIAAgACAAIAAwAD
AAUABQAFAAUABwAHAAgACAAHAAcACAAIAAsACwALAAsACwALAA4ADwAPAA8AEAAQABAA
EwAUABQAEgAXABgAGAAaABoAGAAYABsAGwAaAB8ALAAnACgAKgArACwALQAvAC4AMgAz
ADQANgA2ADYANgA2ADYAOQA5ADgAOAA3ADUAOAA5ADgANwA0ADQAMwAzADIALwAtACwA
KQAoACgAKAAmACEAIQAeAB0AGgAaABgAEwATABEAEAAOAA4ACwALAAgACAAHAAYABAAE
AAMAAwACAAEAAQACAAIAAQABAAEAAwADAAEAAAD///////8CAAIAAwADAAIABAAEAAQA
BAACAAIAAgACAAQABAAFAAUAAgAEAAYABgAGAAYABQAFAAYABgAGAAYABAAFAAUABQAF
AAUABQAFAAcABwAHAAcABQAFAAUABQAHAAcABwAHAAcABgAGAAYABAAEAAQABAAEAAQA
BAAEAAMAAwACAAIABAADAAMAAwABAAEAAQABAAEAAQABAAEAAQABAAAAAAAAAAAAAAAA
AAIAAgACAAIA///////////9//3/+v/8////AAABAAIAAQAAAP///f/9//7//v/+//z/
/P/9//3//P/8/wEA/v/9//z//v/9//3//f/9//v/+f/6//v//P/7//v//P/8//3//f/9
//3//f/7//z//P/8//z//P/8//z//f/9//v/+//7//z//v/+//7/AAADAAMABAAGAAcA
CAAJAAoACQAJAAkACQALAAsACwANAA0ADgAPABMAFAAUABMAEQAOAA0ACwALAAoACgAI
AAYAAgAAAP7//v/+////AQABAAEAAAD+//3//P/8//r/+v/6//r/+f/5//j/+P/4//j/
+P/4//j/+P/4//j/+P/4//j/+P/4//j/+f/5//n/+f/3//f/9//3//v/AAACAAQABAAL
ABYAKQBBAGQAjQC+AOgACwEqAUQBSgE+ASQB6wB5AP//uP+a/4T/c/9m/1//Xv9k/2X/
aP9x/3z/iP+U/6L/rf+2/8H/y//V/93/6P/r/+r/7P/u//D/8v/0//b/9f/4//j/+f/5
//f/9//6//r//P/8//z//P/8//z//P/9/wIAAAAAAAAA/////////v/+//7//v/+////
/////wEABgALABEAFgASAA4ACwAHAAkACQAJAAkABwAHAAgACAAKAAsADQAOAA8ADwAP
AA8ADgANAA8ADwAQABEAEwAUABMAFQAVABQAEgAXABgAGAAaABoAGAAYABwAHQAdACMA
KgAjACIAIgAjACQAJQAnACgALAAtAC4ALgAuAC4ALgAuAC4AMQAxADEAMgAyADEAMQAx
AC8ALQAtAC4ALgAvACwAKQAnACYAIwAiACIAIgAeABkAGQAWABUAEgASABAADwAPAA0A
DAAKAAoABwAHAAYABgAFAAQAAgACAAEAAQAAAP////8AAAAA//////////////3//P/9
//3//f8AAP7///////7//v/+//7//v8AAAAAAAAAAAAAAAABAAEA/v8AAAIAAgACAAIA
AQABAAIAAgACAAIAAgADAAMAAwADAAMAAwADAAMAAwADAAMAAwADAAMAAwADAAMAAwAD
AAMAAgACAAIAAgACAAIAAgACAAIAAgACAAEAAQAAAAAAAAD///////8BAAEAAQABAP//
//////////////7//v8AAAAAAAAAAP7//v/+//7//v///wAAAQD//////P/+/wAAAAAA
AAAAAAAAAAAA///9//7//v/+/wAAAAABAAEA/v/+/wMAAAD+//7/AQABAP////////3/
+//8//3//v//////AAAAAP//////////AQABAAEAAQAAAAAAAAAAAAAAAAACAAIAAgAC
AAIAAgACAAIAAwADAAEAAQABAAIAAgACAAIABAAEAAMAAwAEAAYACAAKAAwADQANAA0A
DQAOAA8AEAATABMAFAAVABkAGAAYABcAFQAWABUAEwATABIAEgAQAA4ACgAIAAYABgAE
AAUABwAHAAcABgAEAAMAAwAEAAMABAADAAIAAAD//wAAAAAAAAAAAAAAAAAAAAAAAAAA
AAAAAAIAAgACAAIAAQABAAEAAQABAAEAAQABAAUACAAKAAwADAANABYAJQA3AE4AbwCY
AMYA7QAQATABSAFOAUIBKQHtAHsABADE/6j/k/+E/3v/dv92/3n/dP9z/4j/mP+k/5b/
rf+8/9H/0f/d/9X/7P/5/wYA6P/e/97/9P/k/wAAHwAdABoAGAAVABAACwAJAAQABgAI
AAoADAAMAAwADAANABAADgAOAA4ADAANAA4ADgAQABAAEAAQABEAEQARABMAEwATABQA
FAASABIAEwATABUAFQAVABUAFwAXABgAGAAXABcAGAAYABsAGwAbABsAGQAZABwAHQAb
ABsAHAAcACwAPQBMAFoASQA/ADEAIgApACoAKQAqADEAMwA0ADsAVQBfAG8AgABtAFwA
SwA7AD4AQgBDAEQAQgBAAD4APAA9AD4AQgBDAEUARgBGAEUAQwBBAD0AOQA4ADgANwA3
AD0APwBCAEYAPwA8ADoAOAA0AC8ALwAsACsAKAAoACYAJQAlACMAIgAeAB4AGwAbABoA
GgAZABgAFgAWABUAFQAWABUAFQAWABQAEwATABMAEQARAA8ADgANAA0ADQAQABAAEQAR
ABAAEgASABIAEgAQABAAEAAQABAAEAARABEAEAASABQAFAASABIAEQARABIAEgASABIA
FAAVABUAFQATABMAEwATABUAFQAVABUAFQAVABUAFQAXABcAFwAXABUAFAAUABQAEgAS
ABIAEgAUABQAFAAUABMAEwASABIAFAATABMAEwASABEAEAAPAA8ADwAPAA8AEAARABEA
EgAQABAAEAAQABAAEAAQABAADQANAA0ADQAOAA8ADQAQABAAEAAQABAADwAOAA0ACwAM
AA4ADwAQABAAEAARABEADgAOABMAEAAOAA4AEQARABAADwAOAAsACgAMAA4AEAANAA0A
DgAOAA8ADwAPAA8ADwAPAA8ADwAPAA4ADQAMAA4ADgAOAA4ADwAPAA4ADgAOAA4ADgAO
AA4ADwAPAA0ADQANAA4ADAAMAAwADgAPAA8AEAASABEAEgATABQAFQAVABUAFQATABMA
EwAVABUAFgAXABsAHgAeAB0AGwAYABcAFQAVABYAFgAUABIADgAMAAoACgAKAAsADQAN
AAsACgAIAAcABgAGAAQABAAEAAQAAwADAAIAAgACAAIAAgACAAIAAgACAAIAAgACAAIA
AgACAAIAAwADAAMAAwADAAMAAwADAAUACAAMAA4ADgANABQAHwAzAEwAbwCYAMgA8wAW
ATYBUgFaAVIBOQEBAZEAFADK/67/mf+I/3//eP96/3//gP9//4T/jP+U/6D/q/+0/7//
y//T/9v/5P/t//T/9v/4//j/+v/+/wAAAwAEAAQABQAFAAMAAwAGAAYACAAIAAgACAAI
AAgACAAJAAwACgAKAAoACgALAAwADAAKAAoACgAKAAsACwALAA0ACwALAAwADAAMAAwA
DQANAA0ADQANAA0ADQANAA4ADgARABEAEgASABMAEwATABMAEwATABYAFwAVABUAFgAW
ABQAFwAYABgAKgA/AFAAYABPADwAJwAUABoAHQAfACcAMAApACgAKAAqACoAKgArACwA
MAAxADIAMgAyADIAMgAyADIANQA1ADUANgA2ADUANQA1ADMAMQAyADIAMQAxADIALwAt
ACwAKQAoACgAKAAmACEAIQAeABsAGAAYABYAEwATABEAEAAOAA4ACwALAAgACAAHAAYA
BgAGAAUABQACAAEAAQACAAIAAQABAAEAAQABAP///v////////8CAAIAAwADAAIAAAAA
AAAAAAACAAIAAgACAAAAAAABAAEAAAACAAQABAAEAAQAAwADAAIAAgACAAIAAgADAAMA
AwABAAEAAQABAAMAAwADAAMAAwADAAMAAwABAAEAAQABAAMAAgACAAIAAAAAAAAAAAAA
AAAAAAAAAAEAAQAAAAAA/v/9//3//f/9//3//f/9//3//f/9//3/+//7//r/+v/8//z/
/P/8//r/+v/6//r/+v/7//z//f///////P/+//z//P/8//z/+f/4//f/9f/4//r/+//8
//z//P/9//3/+v/6/////P/6//r//f/9//3//f/9//v/+v/6//r/+v/7//v//P/8//v/
+//7//v/+//7//v/+//6//r/+v/6//r/+v/6//r/+f/7//v/+//7//r/+v/7//r//P/8
//z//P/6//r/+//7//v/+//7//z//P/8//z//v//////AAACAAUABgAHAAgACQAJAAkA
CQAJAAkACQALAAsADAANABEAEAAQAA8ADQAMAAsACQAJAAgACAAGAAQA/v/8//r/+v/7
//3/AAABAP///v/8//v/+v/6//j/+P/2//b/9f/1//b/9v/2//b/9v/2//b/9v/2//b/
9v/2//b/9v/2//b/9f/1//X/9f/1//X/9f/1//n//P/+/wAAAAAFABAAIQA5AFgAfwCu
ANgA+wAaATYBQAE4ASIB7wCJAAsAvv+e/4r/df9q/2P/Yv9m/2f/aP9v/3r/hP+S/57/
qf+0/7//yf/T/9v/4P/n/+j/6v/s//D/8P/y//T/9f/0//T/9f/1//v///8GAAoA///2
/+3/5P/q//D/9v/9/wAA/v/+//7//P/9//7//v/8//z//P/8//3//f/9/////////wAA
AAACAAIAAwADAAEAAQABAAEAAQABAAIAAgAFAAUABgAGAAUABQAFAAUABwAHAAoACwAM
AA0ADwAQAA8AEQARABAACwANAAsACAAWACAAKAAyADIALwArAC0AOwA5AD0AQgBGAEgA
SgBNAE8AVABWAFgAXgBgAGIAZABiAGAAYQBfAGAAYgBjAGMAYABdAFgAUwBPAEwASABF
AD4ANQAtACYAHwAeAB4AHgAcABcAFwAUABIAEAARABAACwALAAkACAAGAAYAAwADAAQA
BAADAAIAAAAAAP/////8//v/+//8//z/+//7//v/+f/5//f/9v/2//f/+P/8//n/+f/4
//b/9v/2//b/9v/3//j/+f/6//n/+P/4//f/9P/2//j/+P/6//r/+f/5//r/+v/6//r/
/P/9//3//f/8//v/+v/5//r/+//8//3/+//7//v/+//7//v/+//7//v/+v/6//r/+P/4
//j/+P/6//r/+v/6//v/+//6//r/+P/3//f/9//5//n/+f/5//f/9//3//f/+f/5//j/
+P/4//j/+P/4//b/9v/2//b/9v/3//j/+f/5//n/9v/4//j/+P/4//j/+P/4//j/9//1
//b/9v/2//j/+P/5//n/9//2//r/9v/2//b/+f/5//n/+f/5//f/9f/2//f/+P/3//f/
+P/4//f/9//3//f/9//3//f/9//4//j/+P/4//b/9v/2//b/+f/5//f/+f/4//j/+P/4
//j/+P/4//n/+f/3//f/9//4//j/+P/4//r/+//7//z//v///wAAAQACAAUABQAFAAUA
BwAHAAcACQALAAwADQARABAAEAAPAA0ACgAJAAcABwAGAAYABAACAPz/+v/4//j/+f/7
//7////9//z/+v/5//j/+P/2//b/+P/4//f/9//2//b/9v/2//T/9P/0//T/9P/0//T/
9P/2//b/9v/2//f/9//3//f/9//3//f/9//7//7/AAACAAQACQAWACcAPwBeAIcAtgDi
AAEBIgE4AUIBNgEaAd0AawD1/7j/ov+O/3//dv9v/3D/cv91/3T/e/+E/47/mP+k/6//
uP/B/8n/0//d/+b/6//s/+z/8P/y//L/9P/4//n/+P/4//n/+f/5//n//P/8//7//v/+
//7//P/8//z//f/9//r/+f/4//v//f///wAAAAAAAAAAAAABAAEAAQADAAEAAQACAAIA
AgACAAMAAwADAAMAAwADAAEAAQACAAIAAwADAAQABAAFAAUABQAFAAUABQAIAAkACQAJ
AAoACgAJAAsACwAKAAYABwAEAAAACQAOABEAFgAYABkAGQAfACcAHwAdABwAHwAgACEA
IwAjACYAJgAmACoAKgAqACoAKQAoACoAKQArACwALAArACoAKQAmACMAJQAmACYAJwAo
ACUAIwAiABwAGgAZABgAEgANAA0ACgAJAAgACgAKAAcABwAFAAQABAAEAAEAAQD9//z/
+v/4//j/+P/3//f/9v/1//X/9v/3//f/+P/5//r/+//6//r/8//v/+v/6v/s/+//8f/y
//L/8v/y//L/8v/y//L/8v/y//L/8//z//D/8v/0//T/9f/2//b/9//4//j/+P/4//j/
+f/5//n/+f/5//n/+f/5//n/+f/5//f/9//3//f/9f/1//X/9f/3//b/9v/2//X/9P/z
//L/8v/y//L/8v/x//H/8P/w//D/7//v/+//7//v/+//7//t/+3/7f/t/+3/7f/s/+z/
7v/u/+7/7v/t/+z/6//q/+n/6f/p/+n/5//n/+T/5v/m/+b/5v/m/+j/6P/o/+f/5f/m
/+b/5v/m/+b/5//n/+X/5P/o/+T/5P/k/+f/5//l/+X/5f/j/+H/4v/j/+T/5f/l/+b/
5v/m/+X/5P/j/+P/4//j/+P/5P/k/+T/5P/k/+b/5P/k/+T/5P/k/+T/5f/l/+P/4//j
/+T/5P/k/+T/5v/p/+n/6v/s/+3/7v/v//D/8f/x//H/8f/x//H/8f/z//P/9P/1//n/
+P/4//f/9f/0//P/8f/x//D/8P/u/+z/6P/m/+T/5P/m/+f/6f/p/+f/5v/k/+P/4v/i
/+D/4P/g/+D/3//f/97/3v/e/97/3v/e/97/3v/c/9z/3P/c/97/3v/e/97/3//f/9//
3//f/9//3//f/+H/4v/m/+j/5v/p//L/AwAXADIAVQCCALIA2QD6ABgBLgEuAR4B/wCz
ADUAyP+W/37/a/9e/1X/Uv9W/1f/WP9b/2L/av90/37/if+U/5//qf+z/73/xP/J/87/
0P/S/9T/1v/Y/9r/2//c/9z/3f/d/93/3f/g/+D/4v/i/+L/4v/i/+L/4v/j/+b/5P/k
/+T/4v/j/+T/5P/k/+T/5P/k/+f/5//n/+n/5//n/+j/6P/o/+j/6f/p/+n/6f/p/+n/
6f/p/+r/6v/r/+v/7P/s/+3/7f/t/+3/7f/t//D/8f/x//H/8v/y//L/9f/2//b/9v/7
//z//P////7/+//6/xIAJQA3AE8AVQBLAEcARAAvABwACQD3//7/BgALABAAEgASABIA
EgAQABAAEwATABMAFAAUABMAEgARAA4ACwANAA4ADgAPABAADQALAAoABwAGAAYABgAF
AAEAAgAAAPr/9v/1//L/8P/x//D/8P/s/+z/6f/p/+n/6v/q/+r/5//m/+T/4//i/+H/
4f/i/+L/4f/h/+H/3//f/93/3P/c/93/3v/i/+D/4f/h/+D/4P/g/+D/4P/e/97/3v/e
/9z/3P/d/93/3P/e/+D/4P/g/+D/3//f/97/3v/e/97/4P/h/+H/4f/f/9//3//f/+H/
3//f/w==
         </WaveFormData>
      </LeadData>
      <LeadData>
         <LeadByteCountTotal>10000</LeadByteCountTotal>
         <LeadTimeOffset>0</LeadTimeOffset>
         <LeadSampleCountTotal>5000</LeadSampleCountTotal>
         <LeadAmplitudeUnitsPerBit>4.88</LeadAmplitudeUnitsPerBit>
         <LeadAmplitudeUnits>��V</LeadAmplitudeUnits>
         <LeadHighLimit>2147483647</LeadHighLimit>
         <LeadLowLimit>268435456</LeadLowLimit>
         <LeadID>V5</LeadID>
         <LeadOffsetFirstSample>0</LeadOffsetFirstSample>
         <FirstSampleBaseline>0</FirstSampleBaseline>
         <LeadSampleSize>2</LeadSampleSize>
         <LeadOff>FALSE</LeadOff>
         <BaselineSway>FALSE</BaselineSway>
         <ExcessiveACNoise>FALSE</ExcessiveACNoise>
         <MuscleNoise>FALSE</MuscleNoise>
         <LeadDataCRC32>3509365178</LeadDataCRC32>
         <WaveFormData>
LgAuAC4ALgAuAC4ALgAuAC4ALgAuAC4AKwAqACkAKAAkACIAIAAeABsAGgAZABgAFQAS
AA8ADAAJAAgABwAGAAMAAgABAAAA/f/8//v/+v/5//j/9//2//X/9P/z//L/9P/0//T/
9P/0//T/9P/0//T/9P/0//T/9P/0//T/9P/z//L/8f/w//D/8P/w//D/8P/w//D/8P/w
//D/8P/w//H/8v/z//T/8v/y//L/8v/0//T/9P/0//b/9v/2//b/9P/0//T/9P/2//b/
9v/2//b/9v/2//b/+P/4//j/+P/3//b/9f/0//L/8v/y//L/9P/0//T/9P/0//T/9P/0
//T/9P/0//T/9P/0//T/9P/y//L/8v/y//T/9P/0//T/8//y//H/8P/w//D/8P/w//D/
8P/w//D/8P/w//D/8P/w//D/8P/w/+//7v/t/+z/7v/u/+7/7v/w//D/8P/w/+7/7v/u
/+7/7v/u/+7/7v/s/+z/7P/s/+7/7v/u/+7/8P/w//D/8P/u/+7/7v/u//D/8P/v/+//
7f/t/+7/7//v/+//7//v//P/8//0//b/9//2//X/9f/3//f/+P/4//j/+P/4//n//P/8
//z//v8BAAQABAACAP///v/9//z//P/8//z/+v/3//T/8//x//H/8f/z//T/9P/0//L/
8f/u/+3/7P/r/+3/7P/r/+v/6//r/+v/6v/q/+r/6v/q/+z/7P/s/+z/6v/q/+r/6//r
/+v/6//r/+n/6f/p/+n/6//s/+3/7//y//D/8P/z//z/EQAuAEwAcACYAL0A2QD6ABcB
JgEmARwB6QB9AAgAxf+p/5L/g/98/3f/d/95/3z/f/+E/4r/kf+Z/6D/qf+x/7v/w//K
/9H/1f/b/93/3v/f/+L/5P/m/+j/5v/m/+f/5//n/+f/6f/p/+n/6f/q/+v/6//q/+r/
6//v/+3/7f/u/+7/7v/u/+7/7f/t/+3/7f/u/+//8P/y//D/8f/x//H/7//v//D/8f/z
//L/8v/y//L/8//z//P/9P/0//X/9f/1//X/9f/2//j/+P/7//z//P/8//z//P/6//3/
////////AwADAAMACAAIAAUABQAIAAkACQAPABUAEAAOABIAFwATABUAFgAZAB0AIAAh
ACAAIgAiACIAJAAmACgAKAAoACoAKgAqACoAKgAqACgAKQApACgAKAAlACMAIAAfAB0A
GgAcABwAFQASABEADwAKAAcABgADAAEAAQD+//3//P/7//j/+P/2//b/9v/2//X/9P/z
//L/8f/w//D/8P/w//D/8P/v/+3/7P/r/+r/7P/t/+3/7v/u/+7/7f/t/+v/6//r/+v/
7f/t/+3/7f/p/+v/6//r/+v/7v/u/+7/7P/s/+z/7P/s/+3/7f/t/+//8P/w//D/7v/u
/+7/7v/w//H/8f/x/+//8P/w//D/8P/w//D/8P/w//D/8P/w/+//7//t/+//8P/w//D/
8P/w//D/8P/w/+7/7v/t/+3/8P/w//D/8P/u/+3/7P/s/+7/7v/u/+7/7v/u/+z/7P/s
/+z/7P/s/+z/7v/u/+3/6//r/+n/7P/s/+3/7f/t/+z/7P/r/+r/6v/q/+r/7P/t/+7/
7//y//D/7//1//b/+f/4//z/+v/5//j/9//2//D/7P/p/+X/5v/k/+b/6P/u/+7/7f/t
/+3/5v/s/+r/6v/q/+r/6v/p/+n/6f/r/+z/7f/t/+3/7f/t/+//7f/u//D/8v/0//T/
9f/1//P/9P/0//T/9v/2//f/+P/2//b/+P/7//3//P/5//f/9//3//f/+P/3//b/8//v
/+//7//u/+//8f/z//T/9P/0//L/8f/w/+//7v/t/+3/7P/r/+v/6//p/+f/5P/i/+T/
5P/k/+T/4v/i/+L/4v/i/+L/4//j/+H/4f/h/+H/4//j/+P/4//k/+H/5f/k/+j/5P/p
/+z//f8QAC4ATAByAJkAvQDYAPsAFAEgARoBBwHDAEwA3/+z/5b/g/90/2//Z/9n/2b/
a/9u/3b/ff+J/5L/n/+l/6//tf++/8H/yf/P/9X/1P/X/9j/2v/Y/9z/3P/c/93/3f/f
/9//4f/h/+L/4//l/+f/5//m/+b/5//o/+X/5P/k/+H/4P/f/97/4//n/+v/7//t/+v/
6f/o/+b/5//n/+f/5//n/+j/6f/n/+b/5v/m/+j/6//t/+//7//u/+7/7f/t/+3/7f/u
/+v/6v/s/+z/7f/u/+//8P/w//P/9f/1//T/9//2//X/+v/6//f/9//8//3//f8DAAoA
BAABAAQACgAHAAoADAAMAA8AEQARABQAFgAWABYAGAAaABwAHAAcAB4AHgAeACAAIAAg
AB4AHQAdABwAHAAcABsAGQAZABUAEgAUABQADAAIAAYAAwABAP/////9//r/+f/1//P/
9P/z//D/8P/s/+z/7P/s/+n/6P/n/+b/5v/m/+f/6P/m/+b/5v/l/+f/5v/l/+T/5P/l
/+X/5v/k/+T/4//j/+P/4//j/+P/4//j/+P/4//j/+X/5f/l/+H/5P/k/+T/4v/i/+L/
4v/k/+X/5f/l/+T/5P/j/+L/5P/k/+T/5P/k/+X/5f/l/+P/5P/k/+T/5v/m/+b/5v/k
/+T/5P/k/+T/5f/k/+f/5v/m/+b/5v/k/+T/5P/k/+P/5P/k/+X/5f/k/+P/4v/j/+P/
4//k/+T/5P/k/+T/5P/k/+L/4v/k/+T/5P/k/+P/5P/j/+H/4v/j/+L/5v/l/+X/5P/j
/+T/5P/j/+L/5P/k/+T/5v/l/+T/4//k/+P/4f/m/+b/5f/i/+T/4P/i/+L/4v/i/+T/
5v/l/+X/5P/i/+L/4v/i/+T/4//j/+P/4f/i/+P/4//j/+P/4//l/+f/6P/q/+z/7P/s
/+3/7f/v//D/8P/w//D/8P/x//L/8P/w//L/9f/6//r/+P/3//b/9f/0//T/9P/0//L/
7//s/+v/6f/p/+f/6f/q/+r/7P/q/+n/6P/l/+T/4//j/+T/4//j/+P/4f/h/+D/4P/g
/+D/4P/g/+D/4P/g/+D/4P/g/+H/4f/j/+P/4//j/+P/4//j/+P/4v/j/+X/6P/o/+b/
5//y/wMAHAA6AF4AhgCrAMkA6AAHARQBFAEIAd0AdwAAALv/nf+I/3f/bv9l/2P/Zf9q
/23/dv+A/4f/k/+c/6X/rf+3/7//xv/L/9H/1f/X/9b/1//a/9z/3P/e/97/3v/f/9//
3//f/+H/4f/j/+P/5P/l/+X/5P/k/+X/5f/j/+P/5P/m/+b/5v/m/+X/5f/l/+X/5f/l
/+X/5v/n/+n/6v/r/+3/7f/u/+//7v/s/+v/6v/q/+v/6//r/+z/7P/t/+3/7//v/+//
8P/w//D/8//0//L/8v/y//L/8P/z//X/9f/3//v/+//7//7//v/7//v//v//////BQAL
AAYABAAIAA0ACQALAAwADgARABMAEwAUABYAFgAWABgAGgAcABwAHAAeAB4AHgAeAB4A
HgAcAB0AHQAcABwAGwAZABYAFQARAA4AEAAQAAsACAAHAAUA///9//3/+//5//n/9v/1
//T/8//w//D/7v/u/+7/7v/v/+7/7f/s/+v/6v/q/+r/6v/q/+r/6f/p/+j/5//m/+b/
5//n/+j/6P/o/+f/5//l/+X/5f/l/+f/5//n/+f/5f/n/+f/5//j/+b/5v/m/+j/6P/o
/+j/5v/n/+f/5//p/+r/6v/q/+r/6v/q/+r/6P/p/+n/6f/r/+z/7P/s/+r/6v/q/+r/
7P/s/+z/7P/t/+3/6//t/+z/7P/s/+z/7v/u/+7/7v/s/+z/6//r/+z/7P/s/+z/7P/r
/+r/6v/s/+z/7P/s/+7/7v/s/+z/7P/s/+z/7P/q/+z/7P/r/+v/6//p/+z/6v/r/+v/
6//s/+z/6//q/+r/6v/q/+z/6v/q/+r/7P/r/+n/7v/u/+7/7P/v/+z/5P/u//L/5v/n
/+j/6f/q/+b/4//h/9//5v/s//L/9//2//X/9P/1//X/9v/4//r/9v/0//P/8f/1//j/
+v/8//n/9v/0//L/8//0//f/+/8AAAAA/v/9//r/+f/4//j/+v/6//j/9f/y//H/7//v
/+7/7//v/+7/7//u/+7/7v/t/+z/6//r/+r/6f/p/+n/6f/p/+j/6P/m/+T/4v/g/+L/
5P/m/+j/5//m/+b/5f/n/+f/5//n/+n/6f/p/+n/5v/p//H/8v/w//L/+/8MACMAPABe
AIQAogC/AN0A9AADAQwB/ADEAFcA6/+w/5//jf+C/3n/dv9z/3f/d/98/4H/iv+Q/53/
pf+u/7P/u//B/8v/0P/Z/9v/3//f/+L/4f/k/+T/5v/m/+j/6P/p/+n/5//n/+n/6f/p
/+n/6v/r/+v/6v/q/+v/7f/r/+v/7P/s/+z/7P/s/+3/7f/t/+3/7f/t/+3/7v/u/+//
7//v/+//7//w//H/8//y//L/8v/y//P/8//z//T/9P/1//X/9f/1//X/9v/0//T/9//4
//r/+v/6//r/+v/9/////////wMAAwADAAgACAAFAAUACAAJAAkADwAXABIAEAAUABYA
EQASABIAEgAVABcAFwAZABwAHQAeABwAHgAgACAAIAAiACIAIgAmACgAKgAqACYAJQAj
ACIAIQAfABwAGwAXABQAFgAWABMAEAAPAA0ACAAFAAQAAQABAAEA/v/9//z/+//4//j/
9v/2//b/9v/3//b/9f/0//P/8v/y//L/8P/w//D/7//v/+7/7f/s/+z/7f/t/+7/8f/0
//b/+f/3//f/9//3//T/8//y//H/8//3//n/+//1//b/9P/y//L/8v/y//L/8//1//b/
9//0//T/8//y//T/9v/4//r/9//3//b/9f/2//j/+f/6//j/+P/4//j/9f/0//P/8v/0
//f/+P/9//r/+P/2//T/9v/2//b/9v/2//b/9f/1//T/8v/w/+7/8//1//f/+v/3//b/
9f/0//X/9v/1//b/+f/6//v//P/4//j/9v/z//L/8f/u//D/8v/z//P/8//z//T/9P/0
//L/8v/y//T/8v/y//L/9P/z//H/9v/2//T/8v/1//L/+P/0//j/9//2//X/9P/2//X/
9f/1//P/9P/1//X/9f/1//X/9//4//r//f8AAP7//v///////f/+//7//v8AAAAAAQAC
AAIAAgAEAAcADAAMAAoACQAGAAUABAAEAAYABgAEAAEAAAD///3//f/8//3//f/8//7/
/P/7//r/9//2//X/9f/0//P/8//z//T/9f/1//b/9P/0//T/9P/2//b/9v/2//T/9P/1
//X/9f/1//X/9f/1//X/9f/1//T/9//3//r/+P/6//3/CgAbADYAUgB4AJ4AwQDdAP4A
FwEkASABEAHNAFkA7v+//6f/mP+N/4r/h/+J/4n/jv+P/5T/mv+j/6n/sv+5/8P/yf/P
/9T/3f/h/+n/6//s/+v/7v/u//D/8P/x//L/9P/1//f/9//5//n/9//3//j/+f/7//r/
+v/7//v/+f/5//r//P/8//z//P/9//3//f/9//3//f/9//7//P/9//3//f//////AAAB
AAEAAAAAAAAAAgADAAMAAwACAAIAAwADAAUABQAFAAYABAAEAAcACAAKAAoACgAKAAoA
DQAPAA8ADQARABEAEQAUABQAEQARABUAFQAUABkAJAAgAB8AJAApACUAJwAoACoALQAv
AC8AMAAyADIAMgAwADIANAA0ADQANgA2ADYAOAA4ADgANgA1ADUANAA0ADUAMwAwAC8A
KwAoACoAKgAnACQAIwAhAB0AGwAbABkAFQAVABIAEQAQAA8ADAAMAAgACAAIAAgABQAE
AAMAAgACAAIAAwAEAAIAAgACAAEAAwACAAEAAAAAAAEAAQACAAIAAgABAAEAAQABAAEA
AQABAAEAAQABAAEAAwADAAMAAQAEAAQABAAGAAYABgAGAAYABwAHAAcABQAGAAYABgAI
AAgACAAIAAoACwALAAsACgAKAAkACAAIAAgACAAIAAYABgAGAAYABwAHAAUABwAGAAYA
BgAGAAYABgAGAAYABgAGAAUABQAEAAQABAAEAAQAAwACAAIABAAEAAQABAAEAAQAAgAC
AAQABAAEAAQAAgAEAAQAAwACAAEA/v8AAAEAAwAEAAUAAgACAAEAAAAAAAAAAAACAAAA
AAAAAAIA///9/wIAAgAAAP7/AQD+/wAAAAAAAAAA/v/+//////////z//f/+/wAAAAD/
////AQD+/wAAAAAAAAAAAAAAAP//////////AAABAAEAAwADAAMABQAFAAYACAAKAAoA
CgALAAsADQAOAA4ADgAMAAwADQAOABAAEAASABUAFgAWABQAEwAQAA8ADgAOAA4ADgAM
AAkABgAFAAMAAwAFAAcACAAIAAYABAADAAIAAQAAAP////8AAP/////////////+//7/
/v/+//7//v/+//7//v/+//7//v///////////////////////////wAAAwAFAAYAAgAG
AA0AHgA1AFQAdACaALwA2QD1ABIBHQEcARAB4gB7AAsAzv+1/6P/mP+P/4r/if+L/43/
kv+X/57/pv+x/7n/wv/H/9H/2f/h/+b/7f/x//H/8//0//X/9v/4//z//P/8//z//f/9
//v/+//9//3//////wAAAQD///7//v///wMAAQABAAIAAQAAAP///v//////////////
/////wAABQALABAAFQAQAA0ACwAJAAsACgAKAAoACAAJAAkACQAMAAwADQANAA0ADQAN
AA4ADQAMAA4ADgAPABAAEQASABEAEwAUABMAEQAVABUAFQAYABgAFQAVABgAGQAZAB8A
JQAgAB4AIgAnACMAJQAmACgAKwAtAC0ALgAwADAAMAAwADIANAA0ADQANgA2ADYANAA0
ADQAMgAyADMAMwA0ADMAMQAuAC0AKwAoACoAKgAjACAAHwAdABsAGQAZABcAFwAXABQA
EwAQAA8ADAAMAAwADAAMAAwACwAKAAkACAAHAAYABgAGAAYABgAGAAUABQAEAAMAAgAE
AAUABQAGAAQABAADAAMAAwADAAMAAwAFAAUABQAFAAMABQAFAAUABQAIAAgACAAGAAYA
BgAGAAYABwAHAAcABwAIAAgACAAIAAgACAAIAAgACQAJAAkACQAKAAoACgAIAAgACAAI
AAoACgAKAAoABwAHAAUABwAIAAgACAAIAAYABgAGAAYABgAGAAUABQAIAAgACAAIAAYA
BQAEAAQABQAGAAcACAAIAAgABgAGAAYABgAGAAYABgAIAAgABwAFAAUAAwAGAAYABwAH
AAcABgAGAAUABAAEAAQABAAGAAgACAAIAAoABQADAAgACAAIAAYACQAGAAYABgAGAAYA
BAAEAAUABQAHAAQABQAGAAcABgAEAAMABQAGAAYABgAFAAUABQAFAAUABQAHAAgACgAK
AAoACgAIAAcABwAHAAcACAAJAAkABwAHAAcACQAHAAgACgAMAA0ADgAQABEAEQASABIA
EgAUABQAFQAWABQAFAAWABkAGgAaABgAFwAYABcAFgAWABgAGAAWABMAEgARAA8ADwAN
AA8AEAAQABAADgANAAwADQAMAAsACwAJAAcABgAFAAYABwAHAAgABgAGAAYABgAGAAYA
BgAGAAYABgAHAAcABwAHAAcABwAHAAcABwAHAAoACwANAA4ADAAMABEAHAArAEQAYACA
AKQAwwDfAPwAFwEmASQBGAHlAHsADADT/73/rv+j/6D/m/+Z/53/mP+Z/6r/tv+//63/
wv/N/+H/3//n/97/8f/9/wkA7f/g/+H/9v/m/wAAIAAdABoAGAAVAA8ACwAJAAUABwAJ
AAwADwANAAwADAANAA0ACwALAAwADAAMAAwADAAPAA8ADwAPAA8ADwAPABAAEAARABEA
EQAPAA8AEAARABMAEgASABIAFAAVABUAFQAUABQAFQAVABUAFQAVABYAFAAUABcAGAAW
ABYAFgAWACUANwBIAFcARQA5ACkAGQAgACIAIQAjACsALQAuADUATQBYAGYAegBrAFUA
RQA0ADcAOwA+AD8APAA8ADoAOAA5ADwAPwBAAEAAQgBCAEIAQAA+ADwAOAA1ADUANAA0
ADkAPQBAAEUAPQA4ADgANgAxAC4ALQArACkAJwAnACUAIwAjACAAHwAcABsAGAAYABgA
GAAYABgAFwAWABUAFAAVABQAFAAUABIAEgASABEAEQAQAA8ADgAMAA0ADQAOAA4ADgAN
AA0ADgAPABAAEQAQAA8ADgANAA0ADwAPAA8ADQAQABAAEAAQABAAEAAQABIAEwATABMA
EgASABEAEAASABIAEgASABQAFQAVABUAEwAUABQAFAAWABYAFgAWABUAFAATABIAEwAT
ABEAEwAUABQAFAAUABIAEgASABIAEgASABEAEQARABAADwAOABAADwAOAA4AEAAQABAA
EAAOAA4ADAAMAA4ADgAOAA4ADAAOAA4ADQAOAA8ADgASABAAEQARABEADgAOAA0ADAAO
AA4ADgAQAA4ADgAOABAADQALABAAEAAOAAwADwAMAAwADAAMAAwADgAOAA8ADwAQAAwA
DAAMAA4ADgANAA0ACwAMAAwADAALAAsACwALAAsACwALAAwACwALAAoACgAKAAoACgAM
AAsACwALAAkACgALAAsACwALAAsADQALAAwADgAQABAAEAARABEADwAQABAAEAAOAA4A
DwAQABAAEAASABUAGgAaABgAFwAUABMAEgASABQAFAASAA8ADAALAAkACQAHAAkACgAK
AAoACAAHAAYABQAEAAMAAwAEAAMAAwADAAEAAQAAAAAAAAAAAAAAAAAAAAAAAAAAAAAA
AAABAAEAAwADAAMAAwADAAMAAwADAAQABQAHAAgACAAGAAcAEAAhADoAWAB6AKAAwwDf
APwAGQEoASgBHgHxAIcAFADT/7v/qP+d/5b/k/+V/5n/nP+d/6D/pP+r/7P/uv/B/8n/
0//Z/+D/5//v//P/9f/0//X/+P/6//z//v/+//7///////////8BAAEAAQABAAIAAwAD
AAIAAgADAAUAAwADAAQABAAEAAQABAADAAMAAwADAAUABQAFAAYABAAFAAUABQAHAAcA
CAAJAAkACAAIAAgABgAHAAcABwAKAAoACwALAAkACQAJAAoACgAKAA0ADgAOAA4ADgAO
AAwADwARABEAIwA3AEcAVwBHADQAHgALABIAFQAXAB8AJgAgAB0AIAAjAB8AIQAiACYA
KQArACsAKwAsACsAKgAsAC4AMAAwAC4AMAAwADAALgAuAC4ALAAuAC8ALwAwAC8ALQAq
ACkAJwAkACYAJgAhAB4AHQAbABcAFQAVABMAEQARAA4ADQAMAAsACAAIAAYABgAGAAYA
AwACAAEAAAD///7//v/+//7//v/+//3////+//3//P/8//3//f/+//7//v/9//3//f/9
//3//f////////////3//////////f8AAAAAAAAAAAAAAAAAAAAAAQABAAEAAQACAAIA
AgAAAAAAAAAAAAAAAQABAAEAAQACAAIAAgAAAAAAAAAAAAIAAgACAAIAAQABAP//AQAA
AAAAAAAAAP7//v/+//7//v/+//3//f/+//7//v/+//7//f/8//z//P/8//z//P/+//7/
/P/8//r/+v/6//r//P/+//7//f///////f8AAP/////+//3/+//6//j/9v/5//r/+//+
//7//v/+/wAA/f/7/wAAAAD+//z////8//7//v/+//7//P/8//3//f/9//r/+//8////
/v/8//v/+//8//z//P/9//3//f/9//v/+//7//z//////////v/8//z//P/7//r//P/8
//z//P/8//v/+//7//v//P/9//3//f/9//3//////wAAAgAEAAYABgAHAAcABQAGAAYA
BgAIAAgACQAKAAoACgAMAA8AEQAQAA0ACwAMAAsACgAKAAgACAAGAAMAAAD///3//f//
/wEAAgACAAEA/v/8//r/+//6//n/+f/4//f/9//3//f/9//2//b/+P/4//j/+P/2//b/
9v/2//b/9v/3//f/9//3//f/9//3//f/9//3//r/+//9//z/+v/8/wUAFAArAEYAZgCI
AK4AyQDnAAIBEwESAQoB5ACHABMAzv+1/6P/lv+N/4j/h/+J/4v/jv+R/5j/oP+p/7P/
uv/D/8v/0//b/+D/5f/p/+v/7f/u//H/8v/0//b/9v/2//b/9//3//3/AQAHAAsAAQD3
/+7/5f/r//D/9v/9/////f/9//7//P/8//z//P/7//v/+//7//v/+//7//z//P/9//3/
/f//////AAABAP///v/+//7/AAABAAEAAQACAAIAAwADAAEAAQABAAIABAAEAAcACAAK
AAoACgAKAAkACwAMAAsABgAHAAQAAQAPABoAIgAtAC4AKwAnACkANQA0ADYAPgBDAEEA
RQBIAE0AUQBUAFUAWgBeAGAAYgBgAGAAYABeAF8AYgBjAGQAYQBeAFsAVgBRAE0ASABE
ADwANQAtACcAIQAeACAAIAAdABoAGQAXABUAEwATABEADQANAAoACQAIAAcABAAEAAMA
BAAFAAYAAwACAAEAAAABAAAAAAAAAP7//v/+//3//f/8//v/+v/8//3//f/+//z//P/7
//v/+f/5//n/+f/6//v//P/9//n/+//7//v/+//+//7//v/+//7//v/+//z//f/9//3/
//8AAAAAAAD+//7//v/+/wAAAQABAAEA//8AAAAAAAAAAAAAAAAAAAAAAAAAAAAA////
//3///8AAAAAAAAAAAAAAAAAAAAA/v/+//3//f/+//7//v/+//z/+//6//r//P/8//z/
/P/8//z/+v/6//r/+v/6//r/+v/8//z/+//7//v/+f/8//z//f/9//3//P/8//v/+v/6
//r/+v/8//z//P/8//7/+f/3//z//P/+//z////8//z//P/8//z//P/8//3//f/9//r/
+//8//3//P/6//n/+//8//z//P/7//v/+//7//v/+//7//z//f////v//P/8//z//P/8
//z//v/9//3//f/7//z//f/9//3//f/9/////f/+/wAAAgACAAIAAwADAAUABgAGAAYA
BgAGAAcACAAKAAoADAAPABAAEAAOAA0ACgAJAAgACAAIAAgABgADAAAA///9//3///8B
AAIAAgAAAP7//f/8//v/+v/5//n/+v/5//n/+f/5//n/+P/4//b/9v/2//b/9v/2//b/
9v/2//b/9//3//n/+f/5//n/9//3//f/9//6//3////+//7/AAAJABgALwBMAGwAkgC2
ANEA7QAGARUBFAEGAdIAawD9/8j/s/+j/5j/kf+O/4//kf+T/5T/mf+g/6b/rf+3/77/
xf/L/9H/2f/g/+f/6//t/+3/7v/x//L/9P/2//j/9v/2//f/9//3//f/+f/5//v/+//8
//3/+//6//r/+//6//f/9v/2//n/+v/7//z//f/9//3//f/9//3//f/+//z//f/9//3/
/f/9//7///////7//v/+//z//f/9//3//v/+//////////////8AAAAAAAADAAQABAAE
AAQABAADAAUABgAFAP/////7//f/AQAGAAgADQAQABEAEQAXABwAFgATABYAGwAXABkA
GgAbAB0AHgAdAB8AIgAjACQAIgAkACYAJgAkACYAJgAmACUAJAAjACAAIgAjACMAJAAl
ACMAIAAfABoAFgAXABYAEAAMAAoABwAFAAUABwAHAAUABQACAAEAAgABAP7//v/6//j/
9v/0//X/9P/z//L/8//y//L/8v/z//T/9f/1//b/9v/2//b/8f/t/+j/5P/o/+r/6//t
/+3/7f/t/+3/7//v/+//7//r/+3/7f/t/+v/7v/u/+7/8f/y//P/9P/y//P/8//z//P/
9P/0//T/9P/0//T/9P/0//X/9f/1//P/9P/0//T/8//y//H/8P/y//L/8v/y/+//7//t
/+//8P/w//D/8P/w//D/8P/w/+7/7v/t/+3/7v/u/+7/7v/s/+v/6v/q/+r/6v/q/+r/
7P/s/+r/6v/q/+r/6v/q/+j/6v/q/+n/6f/p/+f/6v/o/+n/6f/p/+r/6v/p/+j/6P/o
/+j/6v/q/+r/6v/s/+f/5f/q/+r/6v/o/+v/6P/q/+r/6v/q/+j/6P/p/+n/6f/m/+f/
6P/r/+r/6P/n/+n/6v/q/+r/6f/p/+n/6f/p/+r/6v/q/+r/6v/q/+n/6f/p/+f/6P/p
/+n/6f/p/+n/6//r/+z/7v/w//D/8P/x//H/8f/y//L/8v/0//T/9f/2//b/9v/4//v/
/P/8//r/+f/4//f/9v/2//T/9P/y/+//7P/r/+n/6f/r/+3/7v/u/+z/6v/p/+j/5//m
/+X/5f/k/+P/4//j/+P/4//i/+L/5P/k/+T/5P/i/+L/4v/i/+L/4v/j/+P/4//j/+P/
4//j/+P/4//j/+T/5//n/+j/5v/m/+v/+P8LACYARABoAIwArQDHAOYA/QAGAQIB8ACt
ADkA1v+t/5f/hv99/3r/ef95/3v/fP9//4L/iP+P/5f/nv+n/6//t/+//8b/y//P/9P/
1f/W/9n/2v/c/97/3v/e/97/3//f/9//3//h/+H/4f/h/+L/4//j/+L/4v/j/+f/5f/l
/+b/5P/k/+T/5P/l/+X/5f/l/+X/5f/l/+b/5P/l/+X/5f/n/+f/6P/p/+n/6P/o/+j/
6P/p/+n/6f/q/+r/6//r/+v/6//r/+z/7P/s/+//8P/u/+7/7v/u/+7/8f/z//P/8//3
//f/9//4//j/9f/1/w4AIQAzAEsATgBGAEEAQgAvABcABQDy//n/AQAIAA0ADgAQABAA
EAAOABAAEgASABIAFAAUABQAEQAQAA8ADAANAA8AEAASABMAEQAOAA0ACwAIAAoACgAG
AAQABAADAPz/+f/4//X/9f/1//L/8f/u/+3/6v/q/+n/6v/r/+z/6P/m/+T/4v/j/+L/
4v/i/+L/4v/i/+H/3//e/93/3P/e/9//3//g/+D/4P/f/9//3//f/9//3//d/93/3f/d
/9n/2//b/9v/2//e/97/3v/e/97/3v/e/9z/3f/d/93/3f/e/97/3v/e/97/3v/e/+D/
3//f/w==
         </WaveFormData>
      </LeadData>
      <LeadData>
         <LeadByteCountTotal>10000</LeadByteCountTotal>
         <LeadTimeOffset>0</LeadTimeOffset>
         <LeadSampleCountTotal>5000</LeadSampleCountTotal>
         <LeadAmplitudeUnitsPerBit>4.88</LeadAmplitudeUnitsPerBit>
         <LeadAmplitudeUnits>��V</LeadAmplitudeUnits>
         <LeadHighLimit>2147483647</LeadHighLimit>
         <LeadLowLimit>268435456</LeadLowLimit>
         <LeadID>V6</LeadID>
         <LeadOffsetFirstSample>0</LeadOffsetFirstSample>
         <FirstSampleBaseline>0</FirstSampleBaseline>
         <LeadSampleSize>2</LeadSampleSize>
         <LeadOff>FALSE</LeadOff>
         <BaselineSway>FALSE</BaselineSway>
         <ExcessiveACNoise>FALSE</ExcessiveACNoise>
         <MuscleNoise>FALSE</MuscleNoise>
         <LeadDataCRC32>250530394</LeadDataCRC32>
         <WaveFormData>
JAAkACQAJAAkACQAJAAkACIAIgAiACIAIQAgAB8AHgAbABoAGQAYABUAFAATABIADgAM
AAoACAAFAAQAAwACAAAA/v/8//r/+f/4//f/9v/1//T/8//y//L/8v/y//L/8//0//X/
9v/1//T/8//y//L/8v/y//L/8P/w//D/8P/u/+7/7v/u/+7/7v/u/+7/7v/u/+7/7v/u
/+7/7v/u//H/8v/z//T/8v/y//L/8v/0//T/9P/0//L/8v/y//L/9P/0//T/9P/2//b/
9v/2//T/9P/0//T/9P/0//T/9P/z//L/8f/w//L/8v/y//L/9P/0//T/9P/y//L/8v/y
//L/8v/y//L/9P/0//T/9P/y//L/8v/y//L/8v/y//L/8P/w//D/8P/w//D/8P/w//D/
8P/w//D/8P/w//D/8P/y//L/8v/y//H/8P/v/+7/7v/u/+7/7v/w//D/8P/w/+7/7v/u
/+7/7v/u/+7/7v/u/+7/7v/u/+7/7v/u/+7/8P/w//D/8P/w//D/8P/w//D/8P/v/+//
7f/t/+7/7v/x//H/8f/x//T/9P/1//X/9f/0//X/9f/1//X/9//3//b/9v/3//f/+P/5
//z//v/+/wAAAAD///7//f/9//3//f/9//3//P/7//f/9v/0//b/9v/2//f/9//1//X/
8//y//H/8P/w//H/8f/x//D/7f/t/+3/7f/v/+//7//v/+//7//v/+//7f/t/+3/7f/v
/+//7//v/+3/7f/t/+3/7f/u/+//8f/z//P/7//t//L//v8RACUAOQBSAGkAfQCVAK0A
wADMANAAugBxACMA+v/k/9H/xP+8/7X/sv+x/7L/sP+y/7D/sf+2/7z/v//G/8z/0P/V
/9r/3//i/+P/5P/m/+n/6v/s/+z/6//r/+v/6//r/+v/7f/t/+//7//v/+//7f/s/+z/
7f/y/+7/8P/x//H/8f/x//H/8f/x//H/8f/x//H/8f/x//D/8P/x//H/8//z//T/9P/0
//T/9P/0//T/9P/0//X/9//3//f/9//1//X/9f/1//f/+P/6//v/+f/5//v/+//4//v/
/v//////AAAEAAEAAQABAAEAAQAHAAgACAAMABEADgAMAAsADgAQABIAFAAVABgAGgAb
ABwAHAAcABwAHwAgACIAIwAjACQAJAAkACQAJQAlACQAJAAkACMAIwAgAB4AHAAbABkA
GQAZABgAFQASABEADwAJAAcABwAGAAMAAwADAAAA/v/8//n/+f/6//r/+f/5//f/9//3
//b/9P/z//P/8//1//X/9f/1//P/8//z//L/8P/w//H/8v/w//H/8f/v/+//7//v/+//
8f/y//L/8v/w//D/8P/v/+//8f/x//H/8f/x//H/8f/x//H/8f/y//T/9P/1//X/9P/z
//L/8f/z//T/9P/0//P/9P/0//P/9f/0//T/9f/1//X/9f/0//L/8//z//P/9f/1//T/
9P/0//T/9P/2//T/9P/0//T/9f/1//P/8//0//T/8v/y//T/9P/0//T/8v/z//P/8//w
//D/8P/y//T/8//z//P/8//w/+3/7//x//L/9P/1//P/8//z//H/8f/y//L/8v/z//T/
9//4//n/+P/8//3//////wMABQADAAEAAgD9//j/9P/w/+r/6v/p/+r/6//v/+//7//v
//H/7P/w//D/8P/w//D/8P/v/+//7//w//L/8//1//P/8//z//T/9P/1//X/9v/4//r/
+//7//r/+//6//j/+v/7//v/+//5//v//P/+//7//v/9//z//P/9//7////+//3/+//5
//b/9v/1//j/+v/6//v/+//7//v/+f/4//X/9P/0//P/8//z//L/8f/u/+3/7P/r/+3/
7f/t/+3/7P/r/+r/6f/p/+n/6f/p/+f/5//n/+f/6f/p/+n/6f/q/+f/6//p/+3/6f/r
/+j/8v/9/xMAIwA6AE8AaQB9AJkAsADCAMgAxgCdAE8ABgDs/9f/yP+6/7P/qP+l/6D/
ov+g/6T/pf+s/7L/uf+8/8L/xP/L/87/1f/Y/93/3P/g/9//4v/g/+D/4f/h/+H/4f/j
/+P/5f/l/+b/5//o/+n/6//q/+r/6//r/+b/5//n/+X/4//h/9//5f/p/+3/8f/u/+3/
7P/r/+v/6v/q/+n/6//r/+z/7P/r/+r/6f/o/+v/7P/t/+//7v/t/+z/6//t/+3/7f/t
/+r/6v/r/+v/7v/v//L/8//u//H/9P/1//T/9P/3//P/9//3//f/9//5//r/+v/+/wIA
AAD/////AgAEAAYACAAHAAoADAANAA8AEAARABIAEwAUABYAFwAXABgAGAAYABoAGwAb
ABoAGAAYABcAFwAXABYAFQAVABEAEQARABAADAAIAAYAAwABAP/////+//r/+f/4//T/
9v/0//H/8f/u/+7/7f/t/+v/6//r/+r/7P/r/+v/6//p/+n/6f/p/+n/6f/p/+j/5v/m
/+f/6P/m/+f/5//l/+f/5//n/+f/5f/m/+b/5v/l/+b/5//n/+X/5//n/+f/5f/l/+X/
5f/n/+f/5//o/+f/5v/m/+X/5//n/+f/5//l/+b/5v/m/+X/5v/m/+X/5v/m/+f/6f/n
/+f/5//m/+j/6f/p/+n/5//n/+b/5v/o/+j/6P/q/+r/6v/q/+r/6v/p/+b/5f/o/+j/
5v/m/+b/5v/m/+b/5P/l/+X/5f/l/+b/5//q/+n/5//m/+X/6P/m/+T/5//m/+b/5//n
/+f/5//n/+X/5//o/+j/6P/n/+b/5//m/+b/5P/n/+f/5f/j/+X/5f/l/+X/6P/l/+j/
6P/m/+b/5v/m/+b/5v/m/+j/5//n/+f/5f/m/+b/5//n/+f/5//o/+r/6//r/+z/7P/u
/+//7//v//H/8f/w//D/8f/x//H/7//x//L/9P/3//j/+P/4//X/9f/1//X/9f/1//T/
8//x//D/7v/w/+7/7v/v/+//7//v/+3/7P/p/+j/6P/n/+f/5//m/+X/5f/l/+X/5f/l
/+X/5f/l/+f/5//n/+f/5f/l/+X/5f/n/+f/5//n/+X/5f/l/+X/5v/n/+n/6//p/+f/
5f/o//L/AQAVACsARABbAHEAiQChALIAvADAAKwAbQAdAPD/3P/J/7r/sP+p/6L/of+g
/6L/pv+o/63/sv+2/7v/wP/G/8z/0//W/9v/3P/d/97/3v/f/+D/4v/k/+X/5f/l/+X/
4//j/+X/5f/n/+f/5//n/+f/5v/m/+f/6P/k/+b/5//p/+n/6f/p/+f/5//n/+f/5//n
/+f/5//q/+r/6//r/+3/7f/u/+7/7f/s/+v/6v/o/+j/6P/p/+r/6//s/+3/7f/t/+3/
7f/v//D/8v/z//D/7//w/+//7P/v//L/8//z//T/+P/1//f/9//3//f/+f/6//r//v8C
AAAA/////wMABAAFAAYABwAKAAwADQAOAA4ADgAOABEAEgAUABUAFwAYABgAGAAYABkA
GQAYABoAGgAZABkAFgAUABIAEQANAA0ADQAMAAkABgAFAAMA///9//3//P/5//n/+f/2
//b/9P/x//H/8P/w/+//7//t/+3/7f/s/+z/6//r/+v/6//r/+v/6//r/+v/6//q/+j/
6P/p/+r/6v/r/+v/6f/p/+n/6f/p/+n/6v/q/+r/6v/q/+r/6f/n/+n/6f/p/+n/6f/p
/+n/5//n/+f/6P/q/+r/6//r/+v/6//r/+v/6//s/+z/7P/t/+7/7v/t/+3/7P/s/+3/
7//v/+//7v/s/+3/7f/t/+3/7f/s/+z/7v/u/+7/8P/u/+7/7v/u/+//7//t/+3/7v/u
/+z/7P/u/+7/7v/u/+7/7//v/+//7P/s/+z/7v/w/+//7//v//H/7v/r/+3/7P/s/+3/
7f/v/+//7//t/+v/7P/s/+z/7P/s/+7/7v/u/+z/7//v//D/7//y//P/5//x//b/6P/p
/+r/6//s/+r/5//l/+P/6P/u//P/+f/4//f/9v/2//j/+f/5//r/9v/2//X/8//2//n/
+v/6//b/9f/z//H/8v/1//f/+v/+//7//f/8//n/+f/5//n/+//7//r/+f/1//T/8v/0
//P/8v/y//H/8P/x//D/8P/t/+z/7P/r/+3/7f/s/+v/6//r/+v/6//p/+f/5f/j/+b/
5//o/+n/5//n/+f/5//p/+n/6f/p/+v/6//r/+v/6P/r//P/8//t/+v/7f/4/wYAFwAt
AEUAWABtAIUAlwCpAL4AvgCeAFQACwDj/9j/xv+7/7L/rv+n/6b/pf+o/6j/rP+u/7f/
uv++/8H/yP/M/9T/1//e/9//4v/h/+T/4v/l/+T/5v/m/+n/6f/p/+n/5//n/+n/6f/p
/+n/6f/p/+v/6v/q/+v/7P/o/+r/6//r/+v/6//r/+n/6f/p/+n/6//r/+v/6//u/+7/
7//v/+3/7f/u/+7/8P/w//D/8P/u/+7/7v/v/+//7//v/+//7//v/+//7//v//D/8v/z
//X/9f/3//f/9P/3//r/+//7//z/AAD9////////////AQACAAIABgAOAAwACwALAAoA
CgAKAAoACwAOABAAEQATABQAFQAWABUAFgAYABkAGQAaABoAGgAcAB8AIQAiACAAHgAb
ABkAGgAYABYAFQAPAA8ADwAOAA0ACgAJAAcAAQD//////v/9//3//f/6//r/+P/1//X/
8v/y//H/8f/w//H/8v/y//H/7//u/+3/6//r/+v/6//r/+v/6//q/+r/6v/r/+z/8P/z
//X/9f/z//P/8//z//L/8v/x//D/8v/0//b/9//0//P/8P/t/+3/7f/t/+3/7v/v//D/
8v/x//D/8P/v//H/8//1//f/9P/0//P/8v/0//b/9//3//X/9P/0//X/8v/x//D/7v/w
//P/9f/3//T/8//x//D/8v/y//L/9P/w//D/8P/w//D/7//s/+v/8f/0//X/+P/1//T/
8//y//T/9f/1//X/9f/2//f/+v/4//X/8//x/+//7P/p/+v/7v/u/+//7//x//H/8f/v
/+3/7v/u/+7/7v/u//D/8P/w/+7/8f/x//P/8f/z//P/9//x//b/8//y//H/8P/y//H/
8f/x//H/8v/y//P/8f/x//H/8v/z//X/9v/4//f/+P/4//f/9//5//n/+P/5//v//P/9
//z//f/9//7/AQACAAIAAgABAAEAAQABAAEAAQAAAP//+//6//j/+v/5//j/+P/3//b/
9//2//b/9P/y//H/7//v/+//7v/t/+7/7//w//H/7//v/+//7//x//H/8f/x/+//7//v
/+//7f/t/+3/7f/t/+3/7f/t/+z/7//v//H/7//v/+3/9P8AABEAIQA3AE4AaQB7AJMA
qQC8AMIAwgCcAE8ABwDo/9b/yf++/7r/s/+y/6//sP+s/67/sP+3/7j/vv/B/8j/yv/Q
/9P/2v/d/+T/5f/m/+T/5f/k/+b/5v/o/+n/6v/r/+v/6//t/+3/6//r/+v/6//s/+z/
7f/v//H/7P/t/+3/7//v/+//7//v/+//7//v/+3/7f/t/+3/7v/u/+//7//t/+3/7v/u
//D/8P/w//D/8P/w//D/8f/x//H/8f/x//P/8//z//P/8//0//b/9//5//n/+//7//j/
+//+/////f/+/wIA//8BAAEAAQABAAIAAgABAAQADAAMAA0ADwATABQAFQAWABUAGAAa
ABsAHAAcABwAHAAbABwAHgAfAB8AIAAgACAAIQAjACQAJAAjACIAIAAfAB8AHgAdAB0A
FwAXABcAFgAUABIAEgARAA0ACwALAAoABgAFAAQAAAACAAAA/f/9//z//P/7//v/9//3
//f/9v/4//f/9//3//X/9f/1//X/9P/1//b/9v/0//T/9f/2//b/9//3//X/9f/1//X/
9f/1//b/9v/2//X/9v/3//f/9f/3//f/9//5//n/+f/5//n/+f/5//r/+P/4//n/+f/6
//v//P/9//v//P/8//z//f/+//7//f/9//z//P/9//v/+//7//r/+v/7//v/+//5//n/
+P/4//n/+v/7//7//P/8//z//P/7//v/+f/5//z//P/6//r/+v/6//r/+v/6//v/+//7
//z//P/8//7//P/7//v/+//7//j/9f/3//n/+v/8//3/+//7//v/+f/5//r/+v/6//j/
+P/6//r/+v/4//v/+//5//f/+f/5//n/+f/8//n/+P/4//j/9v/2//X/9v/3//n/+f/5
//n/+f/2//j/+P/4//j/+P/6//n/+f/5//f/+P/4//n/+v/7//z//v/+//////8AAAIA
BAAFAAUAAwAFAAUABAAEAAUABQAFAAcACQAKAAwADAAMAAsACgAJAAkACQAJAAkACQAI
AAcAAwACAAAAAgACAAIAAwADAAEAAQD///7//f/8//z/+//7//v/+v/5//n/+f/5//n/
+f/5//n/+f/5//n/+f/5//v/+//7//v/+//7//v/+//5//n/+f/5//z/////////+//5
//v/BAAUACcAOwBVAGwAfwCTAK0AuwDGAMgAtABuACUA+//q/9r/z//G/8D/u/+4/7f/
uP+4/7z/wP/F/8r/zv/T/9r/4P/k/+n/7v/v//D/7//y//L/8//2//j/+P/3//f/9//3
//n/+f/7//v/+//7//v/+//7//r/+v/7//7/+v/8//3//P/7//r/+f/5//n/+f/5//v/
+//7//v/AgAGAAsADwAKAAcABQACAAQABAAEAAQAAgACAAIAAwAFAAUABQAFAAUABQAF
AAUABAAEAAUABQAHAAcACQAJAAQABwAKAAsACQAKAA4ACwANAA0ADQANABEAEgASABYA
GwAYABYAFQAYABoAHAAeAB0AIAAiACMAJAAkACQAJAAnACgAKgArACkAKgAqACoAKgAr
ACsAKgAsACwAKwArACgAJgAkACMAIAAhACIAIgAdABoAGQAXABUAEwATABIADwAPAA8A
DAAKAAgABQAFAAUABgAGAAcABQAFAAUABAACAAEAAQABAAEAAQABAAEA/////////v8A
AAAAAQACAAAAAQABAP///////////////wAAAAAAAP7//v/+//3///8BAAEAAQABAAEA
AQABAAEAAQABAAIAAgACAAMAAwABAAEAAQABAAMABAAEAAQAAwAEAAQAAwADAAIAAgAD
AAUABQAFAAQAAgADAAMAAwAFAAUABAAEAAIAAgACAAQAAgACAAIAAgAFAAUAAwADAAUA
BAABAAAAAgACAAIAAgAAAAEAAQABAAIAAgACAAQABAADAAMAAwADAAAA/f///wIAAgAD
AAMAAQABAAEA/////wAAAAAAAAAAAAACAAIAAAD+/wEAAQABAP//AQABAP////8CAP//
//8AAAEAAAAAAP//AAABAAMAAQD///3///8AAAIAAgACAAIAAgACAAIAAgADAAQABAAE
AAQABAACAAEAAQABAAMABAAEAAUABAADAAIAAgACAAMAAwAEAAUACAAKAAsACgALAAoA
CAAJAAsADAANAAsADQAOABAAEgASABEAEAAPAA8ADwAPAA8ADwAOAA0ACgAKAAkADAAL
AAoACgAJAAcABwAFAAQABQAEAAQAAwABAAEAAAD//wEAAQABAAEA//////////8BAAEA
AQABAAEAAQABAAEA//////////8BAAEAAQABAAQAAwADAAUABQABAAEABgAQACEAMwBH
AFwAcQCFAJsAsQDCAMwA0AC0AG0AIwD+/+z/3f/U/87/yf/E/8X/vP+6/8r/0P/V/77/
0P/Z/+j/4v/q/9//8P/7/wYA6f/c/97/8//i//z/GgAYABUAEgAPAAkABQADAP//AgAD
AAQABQAFAAQABAAFAAgABAAGAAcABQAFAAUABQAGAAcACAAJAAcABwAHAAcACAAIAAkA
CQAJAAkACgAKAAoACgAKAAoACwAMAA0ADwANAA0ADQANAA8ADwAPAA8ADQAOABAAEQAQ
AA8AEAAPABsALQA/AE8APwAwACQAEQAVABcAGQAbACIAJAAlACoAQABOAF0AbQBcAEwA
PAAsAC0AMAAyADMAMgAwAC4ALAAwADIANQA3ADkAOgA6ADoAOAA3ADUAMgAvAC4ALAAr
ADAANAA4AD0ANQAzADEALgApACYAJQAjACEAHwAfAB4AHQAdAB0AGgAaABgAFQAVABYA
FgAVABUAEgARABAADgAQAA8ADwAPAA0ADQANAA0ACwALAAsACgAIAAgACQAKAAoACwAL
AAkACgALAAwADQALAAwADAAMAAwADAAMAAsACwANAA0ADQANAA0ADQANAA8ADwAPABAA
DgAOAA8ADwARABEAEQARABMAFAAUABQAFAAUABMAEQATABIAEgATABEAEQARABAAEAAR
ABEAEQATABMAEgASABEAEAAPABAAEAAQABAAEAAPAA8ADQANABAAEAAOAA4ADgAOAA4A
DgANAA0ADAALAAsADAANABAADgANAA0ADQAQAA4ADAAPAA4ADgAPAA8ADQANAA0ACwAN
AA4ADgAOAAwADAAOAA4AEAAOABEAEQAPAA0ADwAPAA4ADQAPAAsACwAMAA0ADAAMAAsA
DAANABAADwAOAA0ADQAOABAAEAAPAA4ADQAMAA4ADgAPAA8ADwAPAA4ADgAOAA4ADgAQ
AA8ADwAPAAwADAALAAsADAANAA4AEAAOAA8ADwAQABAAEgATABMAEQATABMAEgAQABEA
EQARABEAEwAUABYAGgAaABkAGAAVABUAFQAVABcAFwAWABUADwAOAAwADgAQABAAEQAR
AA0ADQALAAoACQAIAAgABwAJAAkACAAHAAUABQAFAAUABwAHAAcABwAFAAUABQAFAAcA
BwAHAAcACQAJAAkACQAJAAkACQAJAAwADQANAA0ACwAHAAUACAASACMANwBLAGQAewCN
AKMAuwDMANgA3gDGAIEAMwAKAPj/5//c/9b/0f/O/8//zv/O/8z/zv/P/9L/1v/b/+L/
6P/u//P/+P/9/wAAAQACAAIAAwAGAAgACgAJAAkACQAJAAkACQALAAsACwALAAsACwAL
AAoACgALABAADAAOAA8ADwAPAA8ADwANAA0ADQANAA8ADwAPAA8ADgAOAA8ADwAPAA8A
EAAQABAAEAAQABAAEAAQABAAEQATABMAEwATABMAEwATABMAEwAUABYAFwAVABUAFwAX
ABIAFQAYABkAKwA8AFAAXQBMADkAJgATABkAHAAeACQAKAAmACUAJQAnACgAKQAqAC0A
MAAyADMAMgAyADIAMgA1ADYAOAA5ADcAOAA4ADgAOAA5ADkAOAA6ADoAOQA5ADgANgA0
ADMAMQAxADEAMAAtACoAKQAnACMAIQAhACAAHQAdAB0AGgAaABgAFQAVABQAFAATABMA
EQARABEAEAAQAA8ADwAPAA8ADwAPAA8ADQANAA0ADAAMAAwADQAOAAwADQANAAsADQAN
AA0ADQAPABAAEAAQAA4ADgAOAA0ADQAPAA8ADwAPAA8ADwAPAA8ADwAPABAAEgASABMA
EwASABEAEAAPABEAEgASABIAEQASABIAEQARABAAEAARABMAEwATABIAEQARABAADwAR
ABEAEAAQAA4ADgAOABAADgAOAA4ADgARABEADwAPABEAEAANAAwADgAOAA4ADgAOAA8A
DwAPAAwADAAMAA4AEAAPAA8ADwASABAADgARABEAEAAQAA8ADgANAAwACQAMAA4ADwAQ
ABIAEgAUABQAEwAQABIAEQATABEAEwATABEAEQAUABEAEAAQABAADgAQAA8AEAARABQA
EwASABEADwAQABIAEgAQABAAEAAQABAAEAARABEAEQARABEAEQARAA8ADwAPABAAEgAS
ABIAEgAQAA8ADwAPAA8AEAAQABEAEQARABEAEgASABMAEwAUABQAFgAXABcAFQAXABcA
FgAYABkAGQAZABkAGwAcAB4AHgAeAB0AHAAdAB0AHQAdABsAGwAaABkAFQAUABIAFAAU
ABQAFQAVABEAEQAPAA4ADwAOAA4ADQALAAsACgAJAAsACwALAAsACwALAAsACwAJAAkA
CQAJAAsACwALAAsACQAJAAkACQAJAAkACQAJAAwADQAPAA0ACQAHAAkAFAAiADUARwBd
AHQAiQCdALUAxwDSANoAyACMAD8AEQD+/+7/4f/Y/9L/zf/M/8v/yv/M/8z/zv/V/9r/
3v/j/+r/8P/0//f//P///wAAAQACAAQABQAGAAgABgAHAAcABwAHAA0AEQAXABsAEAAH
AP7/9f/7/wAABgANABAADAAOAA8ADQANAA0ADQALAAsACwALAAsACwALAAsADAAMAA0A
DQAPAA8AEAAQAA8ADgANAAwADgAOAA4ADwARABEAEQARAA8ADwAPAA8AEQASABQAFQAX
ABcAGQAZABMAFQAXABcAEgAQABEACwAYACMALgA5ADcANAAwADAAPAA+AEEARQBJAEwA
TwBSAFQAWABbAF0AYwBmAGkAbABpAGgAaABnAGgAagBrAGwAaABnAGUAYgBcAFgAUwBP
AEgAQAA4ADEAKwArACsAKgApACYAJQAjACAAHwAgACAAHAAbABoAFgAYABYAEwATABMA
FAAUABUAEQARABEAEAAQAA8ADwAPAA8ADwAPAA8ACwALAAsACgAMAAwADQAOAA0ADQAM
AAkACQAJAAkACQALAAwADAAMAAoACgAKAAkACQALAAsACwALAAsACwALAAsACwALAAwA
DgAOAA8ADwAOAA0ADAALAA0ADgAOAA4ADQAOAA4ADQAPAA4ADgAPAA0ADQANAAwACgAL
AAsACwANAA0ADAAMAAoACgAKAAwADAAMAAwADAANAA0ACwALAA0ADAAJAAgACgAKAAoA
CgAIAAkACQAJAAgACAAIAAoADAALAAsACwANAAoABwAJAAoACgALAAsACQAJAAkABwAH
AAgACAAIAAgACAAKAAoACAAGAAkACQALAAkACwALAAoACQALAAcABwAIAAkACAAIAAcA
CAAJAAoACQAIAAcABwAIAAoACgAIAAgACAAIAAoACgALAAsACwANAAkACwAKAAoACgAK
AAoACgAJAAkACQAHAAgACAAJAAkACQAJAAoACAAJAAkACgAMAA4ADwAPABEAEwATABIA
EgATABMAEwAVABcAGAAaABsAGgAYABYAEwATABMAEwATABMAEgARAA0ADAAKAAwADQAO
ABAAEQAOAA0ACgAIAAcABgAGAAUABwAHAAYABQADAAMAAwADAAUABQAFAAUAAwADAAMA
AwAFAAUABQAFAAUABQAFAAUAAwADAAMAAwAGAAcACQAHAAUAAwAFABAAIAAxAEUAXQB0
AIcAmwCzAMUAzgDQALQAcAApAAUA9P/m/9n/0v/M/8n/yP/J/8j/yP/K/8z/z//U/9j/
3f/i/+b/7P/x//b/+f/4//n/+v/8//3/AAACAAIAAgABAAAA////////AQABAAMAAwAD
AAMAAwACAAIAAwADAP7//////wAAAQACAAMAAwADAAMAAwADAAMAAwADAAIAAgADAAMA
AwADAAQABAAEAAQABAAEAAQABAAEAAUABQAFAAUABQAEAAMAAgABAAMABAAGAAcABQAF
AAcABwACAAUACAAJAAUAAgACAPv/BAAJAA4AEwAWABYAFQAYABsAGAAWABUAGAAaABwA
HgAcAB4AHwAfACMAJAAlACYAJQAmACgAKQAnACgAKAAoACcAJwAmACQAJwAoACgAKQAo
ACYAJAAjABwAGwAaABgAFAAQAA4ACwALAAsADQAOAAsACwALAAgACAAGAAMAAwD///7/
/P/7//r/+//8//z//P/7//v/+//8//3//v////////////7/+f/0//D/7P/u//H/8//z
//T/9f/2//f/9//4//j/+P/2//b/9v/1//X/9//3//f/+P/5//r/+//5//n/+f/6//v/
/P/+/////f/9//3//f/9//7//v/+//7//v/9//v/+//6//r/+//7//v/+//6//n/+f/4
//f/+f/5//j/+P/4//j/+P/6//b/9v/2//b/+f/5//f/9//5//j/9f/0//b/9v/2//b/
9P/1//X/9f/0//T/9P/2//b/9f/1//X/9f/y/+//8f/0//T/9f/1//X/9f/1//P/8//0
//T/9P/2//b/+P/4//f/9P/2//X/9f/z//X/9f/1//X/+P/1//T/9P/0//L/9P/z//T/
9f/2//X/9P/z//P/9P/2//b/9P/0//T/9P/0//b/9v/2//b/9v/2//X/9f/1//P/9P/0
//X/9//3//f/+P/4//n/+f/6//z//v///////f///////v8AAAEAAQABAAEAAwAEAAYA
BgAGAAUABAAFAAUABQAFAAMAAwACAAEA/f/8//r//P/+//7///////z/+//4//b/9//2
//b/9f/1//X/9P/z//P/8//z//P/9f/1//X/9f/z//P/8//z//P/8//z//P/8//z//P/
8//1//X/9f/1//b/+f/3//f/9f/z//H/+P8EABcAKwA/AFgAbQB/AJUArQC8AMQAxACc
AE8ADwDw/97/0f/I/8L/v/+8/7v/uv+4/7j/uv+9/8D/xv/J/9D/1v/c/9//5P/l/+j/
6//s/+z/7//y//L/8v/x//H/8f/x//P/8//1//X/9f/1//X/9f/1//T/9P/1//j/9P/2
//f/9f/1//X/9f/3//f/9//3//n/+f/5//n/+P/4//n/+f/7//v//P/8//r/+v/6//r/
/P/8//z//f/9//3//f/9//3//f/9//3///8AAAIAAwABAAEAAwADAAAAAwAGAAcABQAG
AAoABwAHAAcABwAHAB8AMgBEAFoAWwBWAFIATwA9ACoAFwAEAAoAEgAZAB8AIgAiACIA
IgAhACIAJAAlACUAJgAmACYAJQAlACQAIgAlACYAJgAnACYAJAAiACEAHwAfAB8AHgAc
ABoAGgAZABIADwAOAAwACwALAAsACAAIAAYAAwADAAMABAAEAAUAAAD///7//P/+//3/
/f/9//v/+//7//v/+f/5//n/+P/6//r/+//8//r/+//7//n/+f/5//n/+f/3//j/+P/4
//b/9v/2//X/9//5//n/+f/3//f/9//3//n/+f/5//r/+v/6//v/+//5//n/+f/5//3/
+v/6/w==
         </WaveFormData>
      </LeadData>
   </Waveform>
</RestingECG>
