# Supplementary material for: Detection of Left Atrial Enlargement Using a Convolutional Neural Network-Enabled Electrocardiogram
Source: Front Cardiovasc Med. 2020 Dec 17;7:609976. doi: 10.3389/fcvm.2020.609976 (PMC7773668; doi:10.3389/fcvm.2020.609976)
Supplement: Supplementary file 5 [file Data_Sheet_5.ZIP › normal4/1802036120_7641_0000002F.XML]

<?xml version="1.0" encoding="Windows-1252"?>
<!DOCTYPE RestingECG SYSTEM "restecg.dtd">
<RestingECG>
   <PatientDemographics>
      <PatientID>1802036120</PatientID>
      <PatientAge>73</PatientAge>
      <AgeUnits>Years</AgeUnits>
      <Gender>Female</Gender>
      <PatientLastName>chenbaojian</PatientLastName>
   </PatientDemographics>
   <TestDemographics>
      <DataType>Resting</DataType>
      <Site>1</Site>
      <AcquisitionDevice>MAC55</AcquisitionDevice>
      <Status>Unconfirmed</Status>
      <Priority>Normal</Priority>
      <AcquisitionTime>10:08:48</AcquisitionTime>
      <AcquisitionDate>08-11-2017</AcquisitionDate>
      <CartNumber>1</CartNumber>
      <AcquisitionSoftwareVersion>009C</AcquisitionSoftwareVersion>
      <XMLSourceVersion>MAC5000 v1.0</XMLSourceVersion>
   </TestDemographics>
   <RestingECGMeasurements>
      <VentricularRate>93</VentricularRate>
      <AtrialRate>93</AtrialRate>
      <PRInterval>160</PRInterval>
      <QRSDuration>86</QRSDuration>
      <QTInterval>358</QTInterval>
      <QTCorrected>445</QTCorrected>
      <PAxis>60</PAxis>
      <RAxis>69</RAxis>
      <TAxis>31</TAxis>
      <QRSCount>16</QRSCount>
      <QOnset>221</QOnset>
      <QOffset>264</QOffset>
      <POnset>141</POnset>
      <POffset>190</POffset>
      <TOffset>400</TOffset>
      <ECGSampleBase>500</ECGSampleBase>
      <ECGSampleExponent>0</ECGSampleExponent>
   </RestingECGMeasurements>
   <Diagnosis>
      <Modality>Resting</Modality>
         <StatementCount>2</StatementCount>
         <LabelText>12SL ��ϳ���</LabelText>
      <DiagnosisStatement>
         <StmtFlag>ENDSLINE</StmtFlag>
         <StmtText>�������</StmtText>
      </DiagnosisStatement>
      <DiagnosisStatement>
         <StmtFlag>ENDSLINE</StmtFlag>
         <StmtText>���� ECG</StmtText>
      </DiagnosisStatement>
   </Diagnosis>
   <Waveform>
      <WaveformType>Rhythm</WaveformType>
      <WaveformStartTime>0</WaveformStartTime>
      <NumberofLeads>8</NumberofLeads>
      <SampleType>CONTINUOUS_SAMPLES</SampleType>
      <SampleBase>500</SampleBase>
      <SampleExponent>0</SampleExponent>
      <HighPassFilter>16</HighPassFilter>
      <LowPassFilter>150</LowPassFilter>
      <ACFilter>NONE</ACFilter>
      <LeadData>
         <LeadByteCountTotal>10000</LeadByteCountTotal>
         <LeadTimeOffset>0</LeadTimeOffset>
         <LeadSampleCountTotal>5000</LeadSampleCountTotal>
         <LeadAmplitudeUnitsPerBit>4.88</LeadAmplitudeUnitsPerBit>
         <LeadAmplitudeUnits>��V</LeadAmplitudeUnits>
         <LeadHighLimit>2147483647</LeadHighLimit>
         <LeadLowLimit>268435456</LeadLowLimit>
         <LeadID>I</LeadID>
         <LeadOffsetFirstSample>0</LeadOffsetFirstSample>
         <FirstSampleBaseline>0</FirstSampleBaseline>
         <LeadSampleSize>2</LeadSampleSize>
         <LeadOff>FALSE</LeadOff>
         <BaselineSway>FALSE</BaselineSway>
         <ExcessiveACNoise>FALSE</ExcessiveACNoise>
         <MuscleNoise>FALSE</MuscleNoise>
         <LeadDataCRC32>2357868372</LeadDataCRC32>
         <WaveFormData>
DwAMAAoACQAHAAcACwALAA0ACwALAAkABQACAAAAAQAFAAcACAAHAAUABQAJAAUABQAI
AAkACQAIAAgACAAJAAkABAD+////BAAHABAAHwAnACIAJgA0AD4ATABiAHgAggCLAJIA
kgCGAGsARwAhAAIA8f/q/+b/7P/y//D/7v/u//T/9//1//n//P/+//v/9f/3////AAD/
/wUACQAKAAoACgAKAAcABQAFAAQABwAKAA0ADgALAAwACwAMAAwADAALAAsACwAKAAoA
CQAGAAYACQAMABAAEAAQABEADgAOAA0ADAAMAA4ADwAQABIAEgASABEAEQASABUAFQAX
ABgAGgAbABgAFwAWABcAFgAYABgAGAAaABwAHgAfACIAJAAlACcAJQAnACgAKAAmACgA
KAApACwALwAwADAALwAsACoAKAAqACoAKgAqACkAKQAnACUAJQAlACYAJwAnACcAJwAk
ACMAIQAgABsAGQAZABkAGgAbABsAGAAYABkAFwAXABcAFAAUABUAFQAPAA4ADgAMAA4A
DwAQABAAEgASABIAEwAQAAsACQAJAAwADQAOAA4ADAANAA0ACwALAAsADAAMAA8AEQAS
ABEADgANAAwACwAKAAsADQANAA0AEAANAAwACwALAAwADgAQAA0ADQAOABEADwAPAA8A
DwASABUAFQASABIAEAAQABAADwALAA4AEAASABQAFgAUABIAEAAQABAADgANAA0AEQAR
ABEAEgAQAA4ADAALAA4AEQATABYAFAAVABQAEwAVABUAFAAUABMAEwAVABYAGQAZABoA
GgAZABkAGQAYABQAEgAPAAsACgALAAoACwAKAAgABwAHAAYACQAIAAcACAAJAAgABwAD
AAIABAAFAAMAAgD/////AQAHAAUABwAGAAUAAwD//wAAAQADAAUABAAGAAkACAABAAoA
GwAlACQAIgAoADgARgBQAGAAdAB9AIIAiACCAG0ARwAhAAgA9f/s/+j/5P/k/+b/5P/m
/+r/7//3//n/+P/4//n/+//5//f/9v/1//f////+//7//v/+//z/+//8//z//v/+//7/
/P/9/wAAAQAEAAMAAAD8//n/+//8//7////7//r//P/+/wEAAAD/////AQACAAIAAgD/
/wAAAAAAAAAAAAAAAP//AAACAAYABwAGAAYABwAHAAcABwAHAAkABwAIAAcABgAJAAwA
DwARABAAEAAPAA8ADwARABIAEgATABYAFwAZABcAGQAZABgAGgAaABsAHAAYABYAFAAS
ABQAFQAUABMAFAATABMAEwAQAA8ADgAKAAsACwAMAAkABQAFAAUABgAIAAkABwAIAAUA
AwADAAMAAQAAAAAA///9//7/AAAAAP3//f/9//z//f/8//v/+//8//n/+f/7//r/+f/4
//b/+f/7//z/+//6//n/+f/4//j/+f/5//f/+f/5//n/+f/5//n/+v/5//r//v/8//z/
+f/3//b/9v/7//v//v8CAAIA///+//3/9//4//n/9//3//r/+//+//3/+//6//v/AAAA
AAIAAQAAAPz/+v/4//b/+f/6//v//v/+//z/+//7//3//f/9//7//f/8//v/+//9//3/
/P/8//7/AQACAAMABQAFAAQABAABAP/////+/wEAAwAGAAgABAADAAIAAAD+//7//f/7
//z//f/8//3/+P/0//H/7//w//X/9v/3//X/9f/z//H/8P/w//P/9f/2//b/9P/1//P/
9f/v/+3/8v/1//f/9//z//H/8P/v//D/7v/v//b///8EAAkACQAMABYAHgAoADoASgBa
AGwAdQB+AIQAeABXADUAFwD+/+3/4v/W/8z/0P/U/9L/2P/i/+H/3//j/+r/7v/p/+P/
5f/r/+7/8f/z//P/8v/w/+7/7P/s/+3/8P/y//T/9P/0//L/7v/w//D/8v/x//D/7v/t
/+//8P/y//P/8f/w//L/9P/2//T/8v/x//D/8P/v/+7/8f/0//b/+P/6//r/+v/5//j/
+P/6//n/+P/4//n/+f/5//n/+f/7//z//v/+//7/AQACAAMAAwAGAAgACQALAAsADQAO
AA4ADQAOAA0ADQAPABEAEQAQABAADgANAAwACwAKAAkACAAKAAsACgAJAAYABQAFAAUA
BwAJAAsACgAIAAcABwADAP///////wAAAwADAAAAAAD+//v/+v/5//r/+v/7//v/9f/0
//T/8v/0//X/9v/2//X/9P/z//P/8v/v/+//8f/z//P/8//y/+//7//u/+v/7P/t/+//
8P/y//P/8//x/+//7//v/+//8f/z//b/9//0//b/8v/w//H/8f/y//T/9v/z//P/9P/3
//X/9f/1//X/+P/7//v/+P/4//b/9v/0//P/8//1//j/+P/4//f/8v/u//D/8v/0//b/
+P/4//j/+v/2//L/7//t//T/9//6//7//f/8//v/+//6//n/9//2//f/+//9////+//5
//b/9P/3//n//f8AAAMAAwAEAAQAAQD///3/+v/9/wAAAgADAPv/9//x/+3/7v/u/+//
8f/v//H/7//t/+3/7//v/+//7v/u//H/8//w/+z/5v/j/+f/7//v//P/9P/1//X/8//x
/+//7v/t//L/8v/z//b/9//0//X///8MABIAGAAkADYASABaAGgAbQB0AHwAfABvAE8A
HwD4/+P/1P/G/8T/zP/M/9D/4P/s/+X/2//b/9z/3v/j/+n/6//t/+7/6f/f/9//5P/m
/+j/6v/r/+v/7f/u/+v/6v/p/+b/5//q/+v/7v/v/+7/7P/r/+z/7P/t/+3/7P/s/+//
8v/y//D/7v/t//D/8v/z//T/8f/y//L/8v/w/+7/7P/p/+3/8P/1//f/9//2//b/9f/z
//P/8//1//j/+v/6//r//P/+/wAAAQACAAQABQAHAAUABQAEAAIABgAKAAwADwAMAA0A
DAAKAAwACgAJAAgACAAIAAgACAAIAAcABAABAAMAAwAEAAUABAADAAIA/v8AAP/////7
//n/+f/5//r/9//1//D/7v/y//P/9v/5//T/8v/x/+//7v/u/+//7v/s/+3/7v/u/+r/
6P/m/+X/6P/n/+n/7f/r/+n/5//k/+L/4//j/+H/4//l/+j/6v/q/+n/5//j/+b/6f/s
/+//6//p/+j/5f/o/+z/6v/q/+v/6//s/+7/7f/p/+j/6P/u/+3/7v/v/+v/7P/t/+v/
6//s/+v/7P/t/+3/7v/x//D/7v/s/+n/7P/u//L/8f/v/+r/6v/q/+r/6v/s/+z/7P/u
/+v/6P/m/+X/6v/r/+z/7v/v//D/8f/z//H/7//s/+r/7P/x//T/9//2//X/8//y//L/
8f/y//L/9f/3//r//P/4//X/8v/u/+//8P/w/+//6//r/+n/6f/o/+b/5f/l/+X/6f/p
/+n/5f/l/+P/4f/j/+T/6P/r/+r/6P/k/+P/4v/l/+D/3//j/+X/5v/l/+P/4f/g/9//
6P/o/+f/7P/x//L/8f/5//r//v8UACoAMgA6AEgAWgBrAHIAdgB2AGkARQAbAP7/6//W
/8b/xP/A/8L/yv/O/87/0//Z/9f/2P/c/9n/2f/f/9//3v/p//P/5//l/+T/4//i/+L/
4//m/+j/5v/k/+L/3v/g/+T/5v/q/+r/6v/p/+n/6P/m/+X/4//k/+b/6//w//D/7P/o
/+X/5v/o/+n/6v/r/+7/8P/y//D/8P/w/+//7//w//P/8//x//D/8P/v//D/8f/y//X/
9//6//v//P/6//r/+v/5//z//v///wEAAAABAAEAAAADAAYABwAJAAkACwALAAoADAAK
AAkACAAGAAYABgAGAAQAAwAAAP3/AAABAAMABQAEAAMAAgD+/wAA//////v/+v/7//z/
/v/9//v/9v/0//X/8//z//P/9P/2//n/+//1//L/8P/s/+z/7f/u/+7/7P/q/+j/5//o
/+f/6f/t/+//7//v/+7/7P/t/+3/6//q/+n/6f/o/+v/7f/u/+3/6//r/+v/6//q/+v/
7f/t/+z/7v/q/+j/6v/t//H/9v/1//H/8P/w//X/8//z//P/7//y//X/9f/x//D/7f/s
/+//8f/0//n/9v/0//L/7//w//L/9P/w//P/9P/1//b/8//y//H/8v/1//T/9P/1//T/
8//y//L/8f/w/+//7//y//P/8//0//H/8//z//P/9f/1//T/9P/4//n//P/+//v/+f/4
//b/9//5//v//P/6//j/9f/x//H/8f/v/+//6v/o/+f/5//p/+3/7f/t/+3/7f/r/+n/
5v/m/+n/6//s/+z/6v/r/+3/8f/t/+3/7f/t/+z/6f/r/+v/7P/t/+b/5v/p/+7/9//+
/wcAEQASABQAIAAsADQARABaAGQAZwBwAG4AXgA9ABEA9f/m/9v/1P/Q/9L/0v/S/9j/
3v/a/9n/3//h/+T/6P/l/+H/4f/f/+D/6f/t/+v/7v/u/+7/7v/q/+n/6v/q/+v/7P/t
/+z/7P/u/+7/8P/w/+7/6//p/+z/7P/t/+3/6//q/+z/7v/y//L/8v/z//H/8v/y//L/
8P/w/+//7v/w//D/8P/v//H/8v/1//X/+P/4//n/+f/2//X/9P/1//f/+v/7//z//v8A
AAIAAwACAAIAAQABAAUACQAMAA4ACwAMAAsACwAJAAsACwAKAA0ADAAMAAwACgAIAAYA
BAAIAAkACAAHAAQAAwADAAMABAAFAAYABAAGAAUABQABAPz/+//6//r//v////3//v/5
//X/8//x//D/8P/x//H/8f/y//T/9P/y//H/8P/u//D/8P/w//H/8P/t/+3/7//v/+3/
6//o/+v/7f/u/+3/7P/r/+v/6v/u/+//7//t/+3/7f/t/+3/6//r/+z/6//v//T/8//0
//L/8f/x//L/9v/z//P/9P/2//P/8v/x/+//8v/1//X/9f/2//X/9v/z/+//7P/r//L/
/v/+//r/+P/2//T/8//y//H/8v/1//T/9P/1//X/8//x//D/8v/0//b/+f/2//X/8//y
//L/9f/2//f/+P/5//n/+v/5//n/+//8//v/+//8//z/+//7//v/+v/3//b/9P/x//P/
9f/1//f/8f/u/+z/6//q/+3/7P/r/+v/6//p/+f/5//o/+z/7//x//L/8f/z//D/8f/q
/+f/7f/v//D/7//w/+//7//v/+r/6v/v//j/+/8AAAcACQAKABIAIAAuADoASABaAGoA
bwB0AHQAZgBFABsA+f/o/9//2P/Y/9j/1P/O/9D/1P/a/+P/5//h/+D/4P/j/+X/5//j
/+L/5//t//H/8P/u/+z/6v/n/+f/6f/q/+3/7v/v/+7/6v/q/+j/6P/s/+7/7//x/+7/
7P/r/+n/6P/o/+v/7v/u/+z/6v/p/+v/7P/s/+z/7v/w//H/8v/0//T/9P/z//H/8P/x
/+//8f/y//T/9f/z//P/8//1//n//P/9//7/+//6//n/9//5//z//v8BAAIABQAHAAgA
BwAIAAcABwAEAAUABAACAAQABAAFAAYABAACAAAA/v///////f/7//j/9//3//f/+P/5
//r/+P/2//X/9f/x/+3/7f/t/+7/7f/t/+r/6v/q/+n/6v/r/+z/7P/t/+3/5//m/+b/
5P/k/+X/5v/m/+f/6P/p/+v/5//j/+L/4//m/+f/6P/o/+v/7f/u/+3/6v/p/+n/6P/s
/+//8f/x/+7/7f/s/+v/7v/v//H/8f/z//b/8//y//P/8//0//b/+v/3//f/+P/5//f/
9//3//b/+v/+////+v/6//j/+P/4//f/9//5//n/+P/3//X/+P/6//r/+v/7//z//f/+
//3//P/7//z//P/6//n/+f/8//3//v8AAP3//P/7//v//v//////AAD+/wEAAgADAAEA
AQAAAAAABQAHAAsADgAKAAcABQACAAIAAwAEAAQAAwACAAAA/f/5//n/9//3//b/9v/3
//n/9P/1//L/7//x//P/8//z//L/8v/1//f/9v/0//D/7//y//n/+P/7//v/+f/2//H/
8//z//T/9f/0//T/+//+//3/AAAHAAkADgAgADQAPABEAFIAZABwAHkAgACAAHYAWQAt
AAcA7v/h/9j/1P/S/9r/5v/s/+r/6v/p/9//3f/s//b/8f/t/+//8f/2//X/7f/v//L/
8v/y//L/9f/3//v//v/8//r/+P/0//X/+P/5//z//P/6//f/9f/1//T/9P/z//T/9P/3
//r//P/6//j/9//5//r/+v/6//n/+v/6//r/+v/6//r/+f/7//z///////7//P/7//n/
/P/9//7/AQABAAIAAQAAAAQABgAIAAkABwAIAAgACQAJAAsADAAMAA8AEgATABUAFAAV
ABQAEgAUABIAEQAQABIAEgASABIAEAAPAAwACQAMAA0ADwARAA0ACwAJAAQABQAFAAYA
AwACAAMABAAGAAYABQABAAAAAQD////////9//z//P/7//j/+P/5//j/+v/7//z//P/5
//b/8//x//H/7//w//P/8//z//P/8v/0//X/9f/z//H/8f/y//L/8//z//L/7//x//P/
9f/3//b/9//5//n/+f/8//n/+P/5//n/+v/8//3/+f/4//j//////wEAAwD+//7//v/7
//v//P/7//z/+v/5//n/+//4//b//v8DAAIAAQAAAP///v/7//r/+f/6//3//P/8//3/
/v/9//z//P/7//r/+f/5//z//f/9//7//f////////8AAAEAAQACAAMAAwAFAAYABQAF
AAYABgAGAAUABAACAAAA/v/7//f/+f/7//v//f/5//b/9P/z//H/9f/1//X/9v/3//b/
9f/w/+7/7//v//P/9P/z//X/9f/5//X/9f/2//f/9//1//T/8//z//P/9v/w//P/+P/7
/wQADQALAAoAEgAaAB4AKgBIAGAAaABvAHwAhACAAHEAUwAnAAQA7//i/9j/1P/S/9D/
0P/S/9j/3//h/+P/5v/o/+f/5//n/+X/5P/l/+n/7f/x//L/8//0//L/8f/y//L/8P/w
//D/7v/v//L/8//2//X/8v/u/+v/7//y//b/+f/1//L/8v/y//j/+P/4//n/9//2//T/
8v/0//b/9//4//v//P/9//3//P/8//7//f8AAAAAAQABAAAA///+//////8AAP///v8C
AAQABgAHAAYACAAJAAsADAAPABEAEgAQABAADgANABAAEwAUABQAFAASABEAEAANAAwA
CwAKAA4ADwAOAA0ADQANAA4ADwANAAsACQAEAAcABwAIAAUAAgABAAAAAAAEAAUAAwAE
AAIA///+//3//P/8//3//f/6//r/+//6//n/+f/5//j/+f/4//f/9//5//f/+P/7//n/
9//1//L/9f/3//j/9//1//P/8v/w//X/9//4//f/9f/1//X/9f/4//n/+//7//3/AAD9
//z/+P/3//f/+P/6//f/9//4//7//f/+////+//+/wEAAQAAAAAA/v/+//z/+//7//3/
AgAEAAQAAwAAAP7//v/+//7/AAAAAAAAAgAAAP7//f/9/wEAAQABAAIABAAEAAQABQAE
AAMAAQAAAAMABwAJAAsACQAJAAgACAALAAsADQAOAA0ADQAOAA4ADAALAAoACAAKAAoA
CQAHAAMAAwABAAEA/v/8//v/+//9/wEAAQABAPz/+//4//X/9v/2//n/+//6//j/9P/z
//L/9f/w/+//9f/3//j/9//1//P/8v/x//D/6P/p//D/AQAGAAMAAwAGAA4AGAAgADIA
TgBgAGgAcQB4AHYAbgBlAEkAHQD6/+X/3P/c/9T/zP/Q/9z/4v/i/+X/5//j/+L/5P/h
/9//6f/v/+z/6//v/+//7//u/+3/7P/r/+v/7f/u//D/8P/w/+7/7f/w//H/9P/2//b/
9f/1//X/9P/0//P/8f/w//L/9P/4//b/9P/z//H/8v/y//L/9f/4//r//P/7//r/+f/3
//r//P8AAAEAAgACAAMAAwAAAP///v///wIABgAIAAoACQAIAAcABQAIAAoACwANAA4A
EQATABQAEwAUABMAEwAUABcAGAAYABcAFAASABAAEAAQABAAEAAUABUAFAATABAADQAL
AAkACwANAA8ADgANAAsACgAFAAQABQAGAAgACQAJAAYABgAEAAEAAAD//wAAAAABAAEA
/f/8//z/+v/7//3///8AAPz/+v/4//f/9//1//b/+f/8//3//v/+//z/+//5//X/+P/5
//v//P/9//3//P/5//f/9//3//f//P///wMABQADAAYAAwACAAAA/////wAAAAD9//3/
/v8DAAEAAQABAAEABAAHAAcAAwACAP///v8AAP////8BAAgADAAGAAMAAgABAAAAAgAC
AAIABAAGAAQAAwADAAUABQAFAAYABAAEAAQABQACAAEA///+/wEABQAHAAkABwAHAAYA
BgAFAAUABwAIAAoACwANAA4ACgAJAAgABgAGAAYABQADAAAA///8//v/+v/4//f/9//3
//v/+//7//X/8//v/+v/7P/s/+//8f/w/+7/6v/p/+f/6//n/+f/5//n/+b/4//g/9//
3//f/+T/4P/j/+j/6f/s/+//8f/8/woAFgAiADIAQgBQAFQAWwBkAGQAXABRADMACQDu
/+P/1v/S/9j/1P/S/97/5v/o/+n/6f/p/+r/6P/p/+//7//t/+7/7f/t/+3/7P/s/+z/
7P/s/+3/8P/y//P/9P/1//T/7//u/+v/6v/w//L/8//1//P/8v/y//H/8v/y//X/+P/5
//b/8//x//L/9P/1//b/9//6//z//v/9//z/+//5//f/+P/7//v/+v/6//v/+//9//3/
/f///wEABAAFAAYABQAEAAMAAQAFAAgACgANAAoACwALAAoACgAMAAwADQANAA8ADwAO
AAsACAAGAAQACAAKAAwADgAOAA0ACgAHAAkACQAKAAsADgAPABAADgALAAcABAD9//3/
//8BAAQAAwADAAAAAAABAP////////7//v//////+P/2//X/8v/2//n//P/+//z/+v/4
//f/+P/1//X/9//7//v/+//6//j/+f/5//f/+P/5//v//P/9//3//P/5//n/+f/5//n/
+P/5//v/+//7//7/+//6//z//f///wIAAAD7//n/+P/9//3///8BAP7/AAACAAEA/v/+
//z//P8CAAUABQABAPz//P/8//z//P/9//7///8CAAEA/v/8//v//f/9//3//v8AAAAA
AAABAAMAAwACAAIAAQADAAMAAwAFAAUABAAEAAIAAQACAAIABgAHAAkACgAFAAMAAQD+
/wEAAgACAAEA/v/9//r/+f/4//b/9f/1//X/+f/5//n/9v/1//L/7//w//D/8//1//T/
8v/u/+3/7f/x/+3/7f/y//P/8//x/+3/6//q/+n/6P/u//X//v////b/9//9/wAABgAW
ACAALABCAFYAXgBjAGwAbABgAFMANwATAPr/5//W/9L/2P/Y/9b/2v/g/+b/5//l/+H/
4P/k/+X/5//r/+v/8P/3//X/8f/0//T/9P/0//D/7//w//D/8P/w//D/7v/s/+7/7v/w
//T/9v/3//n/8//u/+r/5f/m/+j/7f/y//T/8v/w/+//7//w//D/8P/x//T/9v/4//f/
9v/1//P/9f/2//n/+f/7//z//v///////////wEAAwAGAAcACAAIAAgACAAHAAsADgAQ
ABMAEQARABAADgAPABIAEwAVABcAGQAZABgAGQAYABgAGAAWABYAFgAWABkAGQAXABUA
FAATABMAEwAUABUAFgAUABAADQALAAUABgAJAAwAEAAUABUAEwAUAA8ACwAJAAcACQAM
ABAAEwAMAAoACQAGAAkACwANAA4ACwAKAAkACQAGAAEA/////wQABwAKAAwACgAJAAcA
AwAEAAUABwAIAAwADQANAAsACAAHAAYABQAHAAkADAANAAsADAAHAAQABQAFAAYACAAM
AAsADQAQAA4ACQAGAAMA//8CAAUABQD///7/+//6//z/+//7//3/AgD8//r/+v/6//r/
/P/8//z//v8AAAAAAQADAAMAAwADAAQABgAGAAYABwAFAAMAAAD+/wIABwAKAA0ADQAN
AAwADAANAA0ADwAQAA8ADwAQABAADAALAAoACAALAAwADAALAAkACQAHAAcAAgAAAP//
//8AAAUABgAHAAQAAwAAAP3//f/+/wIABQAEAAIA/v/9//z////6//n//f///wAA///+
//3//f/9//r/AAAHAA4ADQAIAA8AGQAeACIALAA6AE4AYABuAHwAhQCKAIoAhABzAFkA
NQAWAAUA9v/o/+T/5P/k/+T/6P/w//n//f/5//D/7P/v//v////5//z/AQADAP3/+//6
//n/+P/7//3/AQAEAAEAAAD///z//P/+//7/AAACAAIAAQABAP///P/6//f/+P/6////
BAAEAAIAAAD/////AAAAAAAAAgAEAAUABgAFAAQAAwABAAIABAAIAAkACwAMAA4ADwAP
AA8ADwARABAAEgASABIAFAAWABgAGQAcACAAIwAnACcAKQAqACoAJwAoACcAJwApAC0A
LwAwAC0AKgAoACYAJgAmACYAJgAmACUAIgAfAB0AGwAaABkAGwAdAB8AHgAeAB0AHQAZ
ABYAFQAUABQAEwATABAAEAARAA8ADwAPAA4ADgAPAA8ACgAIAAcABAAGAAkADAAOAAsA
CgAJAAkACQAHAAgACwALAAsACwAKAAcABwAGAAMABgAHAAkACgAOAA8ADwANAAsACQAH
AAUACAALAA8AEQANAA4ACQAGAAcACQAMABAAEwARABIAFAAUABEAEAAPABAAFAAYABkA
FQAUABEAEAATABMAFAAXABwAFAAMAA4ADgAOAA4AEAASABQAGAAVABIAEAAPABIAEwAU
ABYAEwASABEAEQAQAA8ADQAMAA4AEQASABMAEAANAAkABgAIAAkADAAOABAAEQATABQA
DwALAAcAAgAGAAgACQAJAAIA///6//f/9P/y//H/8f/0//n/+v/7//n/+f/3//X/9v/4
//3/AQD///z/9//1//f//f/7//3/AQADAAQAAwAEAAMAAwADAAQACgANAAwADwASABEA
FwAgACoANABCAFgAaAB2AIIAhwCGAIQAgABtAEMAHQAGAPP/4P/a/97/3P/c/+D/5v/s
/+v/6//r/+j/5P/p//P/9//z//b///8DAP///v/8//r/+P/7//3/AQAEAAEAAAD///z/
/P/+//7/AAAFAAYABgAHAAQAAgABAP////8AAAQACAAJAAYAAwABAP//AAAAAAAAAgAE
AAUABgAEAAQABAADAAIAAgAEAAMAAgACAAMAAwAFAAcACQANAA4AEAAQABAADQAMAAsA
CQANABIAFgAbABgAGQAZABgAGgAcABwAHQAbAB0AHQAcABsAGAAWABQAFwAYABkAGgAZ
ABkAFwAVABYAFQAVABUAFQAVABUAEgATABMAFAARAA0ADQANAA4ADwAPAAwADAALAAkA
CQAJAAgACAAJAAkAAgAAAP///P/+////AAAAAAEAAAD/////+v/1//P/8//3//n/+//8
//v/+//6//f/+P/5//v//P/7//v/+v/3//f/9//3//f/+//9/wAAAQD//wAA+//4//f/
9//4//r/+v/3//f/+P/5//f/9//3//f//P8BAAMA/v/8//j/9v/2//P/9v/1//T/8//y
//H/8P/v//D/9P/0//X/9//1//P/8f/w//L/9P/2//n/9//3//b/9v/0//f/+P/5//v/
+//6//r//f/9////AAD///3//P/6//v/+//7//r//P/8//v/+f/4//n/+P/5//T/8v/x
//H/8f/1//X/9f/1//f/9//3//H/7v/u/+3/8f/y//H/8//v//H/6//p//D/8//1//X/
9P/z//P/8//0//L/8f/w//f/AAAFAAsAEAAUABwAKAA4AE4AYABsAHUAgACEAHoAXQAv
AA0A/P/p/9L/yv/Q/9L/0v/W/9r/3v/h/+P/5f/o/+r/6f/n/+n/7f/u/+//6//p/+7/
8P/y//T/7//t/+3/7P/v//L/9f/2//H/8P/t/+z/8f/y//L/8//z//L/8v/x//D/8P/z
//b/+P/2//T/8//y//L/8f/w//D/8v/z//T/9P/0//T/8//z//T/9//3//r//P///wEA
/P/5//b/9f/6//7/AAACAAMABAAFAAUAAgACAAEAAQAGAAsADwASABEAEgARABEADwAR
ABEAEAARABAAEAAQABAAEAAQABAAEwATABEADwAMAAsACwALAAoACQAIAAQABgAFAAUA
AQD9//3//f/+/wIAAwABAAIAAAD9//z/+//4//j/+f/5//b/9v/3//b/9P/z//L/8P/x
//L/8//1//L/7//v//H/8f/x//H/8P/x//P/9P/z//D/7//v/+7/8//1//b/9f/0//P/
8v/x//P/9f/4//n/9//6//f/9v/3//f/+P/6//z/+f/5//r/+//3//X/8//0//j//P/9
//j/+P/2//b/+P/3//f/+f/8//z/+f/4//f/9v/3//j/+f/8//7//P/7//v/+//5//f/
9v/4//j/+P/5//r/+//7//z/+v/9//7///8BAAMABAAGAAQAAwAEAAQABwAHAAgACAAG
AAUABAACAAEAAAD+//v/+v/7//r/+//6//j/9//3//X/+f/5//n/9//3//X/8//z//T/
+P/7//v/+v/3//f/+f/9//n/+f/7//v/+v/3//b/9f/1//X/+P/8//3//v8BAAYACwAR
ABwAHgAaACQANgBQAGgAdgB7AH4AfgB4AF8ANwATAAAA9//k/9j/2v/e/9T/0v/c/+D/
4f/h/+X/5P/g/9//5f/l/+P/5v/t/+3/7//w//D/8P/w/+3/7f/v//D/8v/y//L/8P/s
/+7/7v/w//P/9P/0//X/8//y//L/8f/z//T/+P/8/wAA/v/8//v/+f/6//r/+v/5//r/
+v/6//n/+P/3//X/9v/4//z//f8BAAIABAAFAAEA///9//3///8CAAMABAAIAAoADAAN
AAwADAALAAsACwANAA4ADgAOABAAEAARABEAEwATABIAFQAUABQAFAAQAA4ADAAKABcA
GQAZAA==
         </WaveFormData>
      </LeadData>
      <LeadData>
         <LeadByteCountTotal>10000</LeadByteCountTotal>
         <LeadTimeOffset>0</LeadTimeOffset>
         <LeadSampleCountTotal>5000</LeadSampleCountTotal>
         <LeadAmplitudeUnitsPerBit>4.88</LeadAmplitudeUnitsPerBit>
         <LeadAmplitudeUnits>��V</LeadAmplitudeUnits>
         <LeadHighLimit>2147483647</LeadHighLimit>
         <LeadLowLimit>268435456</LeadLowLimit>
         <LeadID>II</LeadID>
         <LeadOffsetFirstSample>0</LeadOffsetFirstSample>
         <FirstSampleBaseline>0</FirstSampleBaseline>
         <LeadSampleSize>2</LeadSampleSize>
         <LeadOff>FALSE</LeadOff>
         <BaselineSway>FALSE</BaselineSway>
         <ExcessiveACNoise>FALSE</ExcessiveACNoise>
         <MuscleNoise>FALSE</MuscleNoise>
         <LeadDataCRC32>1767758733</LeadDataCRC32>
         <WaveFormData>
CQAFAAMAAQD/////AAAAAP///v/8//v/9//2//b/9f/5//r/+P/4//X/9f/4//b/9v/2
//j/+P/5//n/+P/4//T/7//s/+r/6P/n/+///f8FAAQACQAVACAAMQBMAGcAgQCeALgA
xQDAALgAugC3AKEAiwB7AGgAVAA/ACkAGAARAA4ABwABAAQAAgD8//f/8P/r/+7/8P/t
//P/9//3//T/8//z/+//7f/r/+n/7f/u//D/8f/v/+3/6//r/+3/7v/v//D/7v/u/+v/
6//r/+z/7f/u//H/8v/w//H/7v/v/+z/6//t/+//8P/x/+//7//v/+7/7P/v//D/8P/z
//T/9f/2//X/9P/0//X/8//1//X/9P/2//r//P/////////+//7/AAACAAMAAwADAAQA
BQAGAAoADAANABAADgANAAwACwAKAAoACQAJAA0ADQAMAAsACQAJAAkACQAMAA4ADwAN
AAoACgAJAAgABAAEAAQABAAEAAMAAgABAP////////////8AAAEABAD+//z/+//6//n/
+f/7//v/+//7//v//P/5//b/9f/0//j/+v/7//3/+v/5//f/9v/2//f/+P/4//n/+v/7
//z/+f/4//j/+P/6//r/+//7//3//f/9//3/+v/5//n/+//8//z//f/+//3//f/9//z/
/v/////////9//3//v/+//z//f/7//r//P/+/wAAAgABAAAA//8AAAQAAQD+////AQAC
AAMABQAEAAQABAADAAcACQALABAAEAASABEADwARABIAEwAUABQAFgAYABgAFwAXABUA
EgARAA8ADAAMAAYAAwAAAPv/+//7//r/+f/2//X/9P/1//T/9P/z//H/8f/w//D/8P/u
/+//7//y//L/7//u/+3/7v/y//H/8v/v//D/7//u/+//7f/s/+z/6//o/+r/6P/j/+X/
7//5//7/AwAJABgAKwA8AFUAcwCMAKYAuwDAALoAuAC3AKMAiwB9AG4AVgA7ACUAEgAF
AAAAAQABAP7/+P/2//P/7v/v/+7/7P/n/+f/7f/s/+j/5v/l/+L/4f/g/9//4f/i/+T/
5f/l/+X/5f/n/+f/5v/l/+T/5f/m/+T/5f/i/+L/4v/i/+f/6P/m/+f/5f/n/+X/5f/k
/+X/5f/l/+X/5f/l/+T/4v/l/+b/5v/n/+j/6f/q/+z/7P/t/+//7P/t/+z/6v/t//D/
8f/z//H/8f/w//D/7v/w//H/8f/1//j/+//+//3//v/+/wAABAAFAAYABwAEAAIA///9
/wEAAQAAAP//AAABAAIAAwADAAQABAABAP//AAAAAAAA/f/8//v/+v/9//3//f/9//v/
+//7//v/+f/4//f/+P/1//b/+P/6//f/9f/1//P/8//z//P/9P/y//D/8P/w//D/8P/v
/+//8v/z//P/9P/x//H/8f/w//H/8v/z//T/8v/y//P/9P/y//L/8//z//X/9f/1//X/
9P/z//P/9f/4//j/+f/6//r/+f/4//b/9f/1//T/8//z//X/+P/6//f/9f/0//P/+//7
//n/+P/6//b/9P/y//D/8v/0//b/+v/+//v/+P/5//r/+v/6//v///8AAAEAAQAAAP//
/v8AAAMACAAKAAsADgAOAA4ADgAMAAwADAAKAAwADQAMAAoABAABAP3//P/6//n/+P/1
//X/9f/0//P/7v/r/+j/5//q/+z/7f/t/+r/6P/n/+b/5P/l/+X/6P/p/+f/5//n/+X/
5v/i/+D/4v/m/+j/6v/o/+X/4//i/+P/5P/k/+T/4//j/+P/6f/w//f///8OACMANgBJ
AGEAggCgALUAtACoAKgAqwCfAIsAcwBcAEIAKwAXAAYA///8//X/8f/y//T/8P/p/+T/
5f/m/+b/5//n/+X/4//e/9v/2f/c/93/3v/f/93/3P/c/9v/3P/d/97/4f/f/97/3f/c
/93/3v/c/93/2//c/93/3v/g/+D/3f/d/9v/3f/b/9v/3//h/+L/4//i/+H/4P/e/9z/
3//g/+D/4v/i/+L/4v/g/+D/4f/j/+P/5f/l/+T/5v/o/+j/6f/s/+3/7f/u/+7/8P/x
//H/8f/y//P/9P/4//r/+//+//7//f/8//v/+v/6//n/+f/8//3//f/9//z/+//6//n/
/f8AAAIAAQD+//7//f/8//j/+P/4//j/+f/5//n/+f/4//f/9v/1//f/+P/5//z/9v/0
//P/8v/v/+//8f/x//H/8f/x//L/9P/y//L/8v/y//L/8f/x/+//7//u/+7/8P/x//L/
8v/y//L/8v/y//D/8P/x//L/9P/2//n/+//5//f/9f/z//X/9f/2//n/9//2//b/9v/5
//n/+f/4//n/+//8//3/+v/5//n/+P/3//X/9P/z//f/+f/7//z/9v/0//X/9v/3//j/
+v/6//r//P/9//n/9f/1//v//v8BAAUABQAGAAcABwAFAAMAAQACAAYACgALAAsACQAI
AAcABgAJAA4AEwAWABMAEwARAA4ACAAFAAEAAAACAAMABAADAP///f/6//f/9P/z//L/
8//z//T/9P/z//T/8v/x//D/7v/v/+//8v/v/+v/6f/n/+r/8P/x//T/8v/0//T/9P/z
//H/8P/w//P/9P/w/+z/5//h/+P/7f/4////BwAUACMANABLAGMAeACWALEAtgC0ALIA
sQChAIsAdwBiAEgANQAlABgAFQASAAcA+//2//b/9P/x//L/8//0//D/6f/l/+P/5v/k
/+T/5f/l/+X/5f/l/+P/4v/i/+H/4//j/+P/5f/k/+T/5P/k/+X/5v/k/+X/5f/m/+f/
6P/n/+b/4v/h/+X/6f/p/+v/6v/p/+f/5f/j/+P/4//i/+X/6f/r/+z/6f/o/+f/5v/o
/+j/6f/r/+r/6//q/+j/6//u/+//8f/y//P/8//0//H/8v/y//H/9f/4//v//v/+//7/
/f/+////////////AgACAAEAAQABAAEAAAD//wAAAQACAAMAAQACAAIA/////wAAAAAA
APz//P/8//z/+f/3//X/8//3//v///8DAP///P/5//j/9P/0//X/9v/1//X/9//3//P/
8f/v/+7/8v/y//T/9v/2//T/8f/v/+//7//u/+7/8f/z//X/9v/0//L/8P/u//D/8v/1
//j/9v/0//P/8f/y//P/9P/1//f/9//4//v/+f/2//T/8v/3//n/+//8//r/+f/3//X/
9f/1//b/9v/3//f/+P/5//j/9//2//T/9f/4//f/9v/2//b/9f/0//P/8v/z//T/9f/4
//n/9f/x//H/9v/4//r//f8BAAIAAwADAAEA///9//7/AwAIAAoACwAKAAoACgAKAAgA
CgAMAAwADgAPAA4ADAAGAAEA+//4//f/9//3//X/9//3//b/9f/x/+//7f/t/+3/7v/u
/+3/6v/o/+f/5v/n/+n/6v/u/+z/6f/o/+f/5//q/+j/6P/o/+r/6v/q/+j/5f/j/+L/
6f/s/+z/6P/l/9//4f/n/+r/7f8BABQAHwAuAEEAVwB0AJIAowCqAKoAqgCtAKcAkQBz
AFwASgAxABsAFAAJAPr/9//3//D/6v/q/+f/5v/p/+b/4v/t//H/5//k/+D/3v/d/+D/
4f/i/+P/3//c/9r/1//Z/9v/3f/h/+D/4P/g/+D/3v/e/9v/2//e/+D/4v/k/+X/5P/g
/9//4f/j/+H/4f/k/+X/5f/l/+T/4//i/+D/4v/l/+b/5v/l/+T/4//i/+T/5P/l/+f/
6P/r/+z/7P/o/+j/5v/l/+j/6//t//D/7f/u/+7/7f/y//T/9v/4//f/+P/4//r/+//7
//v/+//8//z/+//7//z/+//5//f/+f/7//3////8//z/+//3//n/+v/6//r/+f/6//v/
/P/5//f/9f/z//T/9f/2//f/+P/4//j/+v/0//L/8f/w/+//7//x//H/7v/t/+z/7P/t
/+z/7f/u//D/8P/v/+//7f/t/+z/7P/s/+3/7v/u/+7/7v/u/+7/7P/s/+3/7v/u/+7/
7//v/+3/7f/t/+3/8f/z//b/+//6//j/9//2//X/9f/1//T/9v/3//f/9//0//P/8//y
//b/9//5//v/+v/5//j/9v/y//T/9v/y//X/9v/3//j/9//2//X/9v/8//v/+v/9//v/
+v/5//n/+//8//3//f///wEAAwAIAAcACgAKAAkACAAIAAgACAALAA4AEQASAA8ADQAJ
AAQAAgABAP//AAD8//n/9v/x//P/9f/2//f/8P/t/+r/6f/p/+r/6v/p/+n/6P/o/+j/
5//n/+b/6P/q/+n/6v/r/+n/7P/q/+r/6f/q/+n/6P/o/+f/5//o/+P/3v/a/9j/2f/h
/+v/9//+/wMADQAeAC8ASABlAH8AnACyALcAtACyAK4AowCRAHsAZQBQADoAHwALAAIA
/f/2//H/8//y//D/7v/r/+j/5f/e/9z/4f/j/+P/5f/i/+H/4f/f/9//3//f/+H/4P/g
/9//4f/h/+H/4//j/+L/4f/g/+L/4v/f/9//3P/c/9z/3P/i/+T/4//l/+L/4//g/9//
4P/h/+H/4f/h/+H/4f/g/+D/4//k/+T/5v/m/+b/5v/l/+T/5P/l/+f/6f/p/+j/6v/s
/+z/7f/s/+v/6f/o/+v/8P/0//f/9//2//X/9P/2//j/+f/8/////////////v/8//n/
9//9////AAABAP///f/7//n/+v/8//3/+//9//7//v/+//n/+P/3//b/+f/5//n/+f/2
//X/9P/z//L/8v/y//T/8f/y//T/9v/x/+//7//t/+7/7//w//L/8v/w//D/8P/v/+7/
7P/r/+3/7f/s/+z/6//r/+v/6v/r/+z/7f/u/+z/7P/t/+7/7f/s/+z/6//t/+//8f/z
//L/8f/x//P/8//y//L/8v/1//X/9f/0//L/8//z//P/8//1//j/+v/2//H/7f/p//H/
AQACAP7//P/6//j/9v/0//L/8v/5//n/+f/9//r/+P/2//X/+//+/wEAAwACAAEAAAAC
AAQACAAJAAkACgAKAAoACgALAA4AEQASAA8ADwANAAoABgADAP///v/5//f/9f/x//P/
9f/2//f/8v/v/+z/6//p/+r/6v/p/+b/5P/j/+L/4//l/+b/6v/s/+v/7P/t/+v/7P/o
/+b/5//q/+v/7P/r/+n/6P/o/+H/3v/i/+T/3//h/+3/8f/4/wMAEwAkADMASABlAIEA
mgCuALsAuAC2ALIApwCVAH8AbQBaAEAAJQAPAAIA9//4/wEA///2//D/7P/r/+7/6f/i
/+T/5f/l/+f/5f/i/+H/4f/e/93/3P/b/97/3v/f/9//3P/b/9r/2//e/97/3v/e/9z/
3P/Z/9n/2//c/93/3v/f/97/2v/Z/9r/3f/c/93/3P/d/93/3f/f/9//3//e/9z/3f/c
/9r/2//c/93/3v/c/9z/3f/f/+L/5f/m/+b/4v/i/+D/3//g/+H/4f/i/+X/6P/q/+v/
6v/q/+r/6v/r/+z/7P/u//H/8f/x//H/8P/u/+v/6f/u/+//7//v/+7/7f/s/+v/7f/u
/+7/6//p/+r/6v/q/+b/5v/m/+b/6f/p/+n/6f/o/+f/5v/l/+X/5v/n/+r/5P/i/+H/
4P/h/+H/4//j/+P/4//j/+T/4v/g/+D/4P/k/+T/4//j/+b/5//n/+j/5//n/+f/5v/p
/+r/6//s/+r/6v/r/+z/7P/s/+3/7f/v/+//7//v/+3/7f/u//H/8//0//b/+P/2//X/
9P/y//X/9//4//n/9v/1//X/9P/2//X/9f/1//b/9f/0//L/9v/4//j/+P/5//r/+//8
//r/+P/2//b//f/7//n/+//9//7///8BAAIAAgACAAEAAgADAAQACAAKAA4ADwAPABAA
EAAQABAAEwAWABkAGgAWABMADgAIAAYABQADAAQA///9//v/9//3//f/9v/1//T/8//y
//P/7//u/+z/6f/s/+z/7f/u/+7/7//v//L/7//r/+n/5//r//D/8P/y/+//7v/r/+j/
6f/p/+r/7P/r/+j/6P/m/+H/4f/p//X//P8LAB0AKgAxAEQAXwB5AJYArgC1ALQAsgC0
AKsAlQB9AGsAVgBAAC0AIQAWAAkAAgD7//P/8v/2//j/8//w/+v/7P/w/+3/5f/l/+f/
5P/j/+P/5//p/+v/7f/r/+j/5v/j/+b/5//o/+v/6P/m/+T/4v/k/+T/4f/h/+P/5P/l
/+b/5v/m/+P/4//m/+n/6P/p/+f/5//m/+X/5f/l/+X/5P/k/+f/6P/o/+f/5v/l/+T/
5v/m/+f/6f/o/+n/6P/m/+n/7P/t/+//7v/v/+//8P/w//L/8//z//b/+P/6//z//P/8
//v//P///////////wAAAAD//////v/9//v/+f/8////AgAFAAIAAAD9//f/+f/8//7/
AAD+//7//v/+//z/+//6//n/+v/7//z//f/6//j/9v/2//P/9P/2//j/9//3//n/+f/3
//X/8//y//L/8P/w//D/8v/y//H/8f/z//P/8v/y//L/8//0//T/8//y//H/8P/y//T/
9//6//n/+P/4//f/+f/5//n/+f/7//v//P////3/+v/4//b/+//9////AAD8//v/+f/3
//j/+f/7//z/+v/5//n/+f/5//X/+//+/wAA///+//3//P/5//j/9//4//7//f/8////
AAAAAAAAAQABAAAA///9/wEAAwAFAAoACQAMAAwACwAOAA4ADgAOABAAEgAUABQAEgAR
AA4ACgAJAAcABAAEAAEA///9//n/+v/7//v/+//1//P/8f/x//H/8v/y//H/8//y//L/
8v/u/+3/6//s/+7/7f/u/+//8f/0//L/8v/w//L/8v/y//H/7//u/+7/7//q/+r/7P/l
/+X/7f/t/+z/+f8HAAwAFwAyAEsAWwBwAIwAowCsAKwApgCjAJ8AkQB7AGoAWABBACkA
FAAFAAAA+//5//r/+v/4//P/7v/r/+b/5P/l/+f/6f/q/+j/6P/p/+b/5f/k/+P/4//i
/+L/4f/k/+X/5v/p/+f/5P/h/97/4v/m/+f/6//n/+b/5f/k/+r/7P/r/+3/6f/p/+X/
4//l/+f/6P/p/+z/7f/u/+7/7P/t/+z/6v/t/+7/7//w/+//7v/u/+//7v/v/+7/7P/t
//D/8f/z//P/8//y//L/9f/4//r/+//5//j/9//2//j/+v/7//7/AQABAAEAAQABAAAA
/v/9/wIAAwADAAMAAgABAAAA///+//7//f/5//z//v///wAA+//6//n/+P/6//v//P/9
//z/+//6//n/+v/6//r//P/5//j/+P/4//X/9f/3//f/9v/1//T/9P/1//T/9f/2//b/
9P/x/+//8P/x//H/8v/v/+//7//u//D/8v/0//b/9f/0//T/9P/2//b/9//3//j/+f/6
//v/+P/3//f/+f/7//r/+v/6//v/+//7//r//P/9//3//f/7//v//P/8//n/9//2//X/
/f///////P/8//v/+v/5//j/+v/6//r//P////3/+//9////AAABAAMABQAGAAcABwAE
AAMAAgAEAAkADgAQABEAEgASABIAEgAQABIAFAAUABUAFQATABAACwAHAAIAAAABAAEA
AQD///3//f/8//v/9P/x/+7/7f/w//L/8//z/+//7P/q/+j/6v/r/+v/7v/t/+n/5//l
/+T/5v/j/+L/5f/o/+n/6v/n/+P/4P/e/9v/2v/a/9z/3//d/9f/2f/k/+//+/8IABkA
LgBHAF8AdgCQAJsAmgCeAKYApwCXAH8AcQBkAEgAKQAXAA4ABQD6//X/8f/s/+j/5v/f
/9r/3//i/97/4f/j/+H/3v/a/9j/1//V/9X/1f/V/9X/1P/U/9P/1v/X/9j/2//a/9r/
2v/a/9j/2P/V/9X/1//Y/9n/2v/a/9r/1//X/9X/1//V/9X/2P/b/93/3//c/9v/2v/Y
/9n/3f/f/+D/4v/i/+L/4v/f/97/3v/f/+D/4//k/+T/4v/k/+T/5f/l/+X/5P/k/+f/
6v/s/+3/7v/u/+7/7v/x//L/8v/0//T/8//y//H/8v/y//H/8f/2//f/9//3//X/8//x
/+//8f/0//b/9f/0//T/8//y//H/8v/z//T/8v/x//D/7//u/+3/7P/r/+z/7P/s/+7/
6//q/+r/6v/s/+3/8P/x/+7/6//o/+b/5v/k/+T/5P/o/+r/6//t/+z/6//p/+j/6f/r
/+3/7v/t/+z/6//q/+j/6P/p/+r/7v/w//P/9f/y//H/8P/v//L/8//1//n/9v/0//P/
8v/z//P/8//y//P/9f/2//f/8v/x//H/8P/x//H/8v/z//n/+f/4//f/9v/1//T/9P/0
//T/9v/5//f/9f/3//v//P/9////AAAAAAAA///+//3//P/+/wMACAAKAAsACgAKAAoA
CgAIAAoADAAMAA0ADQALAAgABAABAP3//P/8//v/+v/3//T/8//x/+//6v/n/+T/4//l
/+b/5v/l/+H/3v/c/9r/2v/b/9v/3v/b/9f/1f/T/9X/2P/W/9b/1f/W/9X/1P/S/8//
zf/M/83/yP/K/8r/w//B/8f/zf/a/+n/9/8IABsAMgBJAFsAegCaAKUApgCuALIAowCN
AHcAXwBIADQAHQAJAAAA+//2//X/7//s/+r/4P/d/+L/4//g/+L/4f/b/9X/1//U/9P/
0//V/9X/1f/V/9f/1v/W/9X/1P/T/9L/0//X/9j/2f/a/9z/3P/Z/9n/2v/c/97/4P/f
/97/2v/Z/9n/2//Z/9n/3P/f/+H/4//g/9//3v/c/9z/3//g/+D/3v/e/97/3v/e/97/
3//h/+T/5//o/+j/5v/m/+T/4//m/+f/5//o/+j/6v/r/+v/7//w//H/8v/y//L/8f/y
//P/8//z//P/9//4//j/+f/4//f/9f/z//T/9f/2//f/+v/8//3/+//3//b/9P/y//L/
9P/2//j/9v/1//T/8//1//X/9f/1//T/9P/0//b/7//u/+7/7v/u/+//8v/z//H/7//t
/+z/7v/s/+z/7P/x//L/8v/z//D/7//t/+z/7v/x//T/9v/z//L/8f/w//H/8v/0//b/
8//y//L/8f/z//P/8//z//T/9f/3//v/9//0//L/8P/1//f/+f/6//j/+f/5//n/9//3
//j/+P/4//v///////z/+//6//n/+P/4//j/+P/6/////f/7//3/AAAAAAAAAQADAAQA
BQAFAAcABwAHAAoADAAQABEAEQASABIAEgASABAAEAAQAA4ADwARABEAEAAJAAUAAAD+
//3//f/9//v/+v/5//f/9f/z//H/7//v/+//8P/w/+//6//o/+b/5P/m/+f/5//q/+r/
5//m/+X/5P/m/+P/4v/j/+b/5//o/+T/4f/f/97/2//e/+L/5P/f/9n/3f/j/+T/6///
/w4AGwA2AFEAZQB6AJYAqQCqAKoArACvAKUAiwBvAF4ATAAvABcAEAAJAAAA+//3//D/
6v/q/+f/5v/p/+j/6v/v/+3/5//l/+L/4f/h/9//3//f/9//3//e/97/3f/b/9v/2//d
/9//4P/h/+L/4P/e/9n/1//Y/9r/3P/e/+D/4P/d/93/2//d/9v/2//d/9//4P/h/9//
3//f/97/3v/h/+L/4v/j/+T/5f/m/+b/5v/n/+n/6//v//H/8v/v//D/7//v//H/8//0
//b/9P/2//f/9//7//z//f/+/wAAAgADAAYABQAFAAUABQAGAAYABQAFAAkACQAIAAcA
BwAHAAcABwAKAAwADQALAAcABgAEAAIABAAGAAgACgANAA0ADQANAAoACQAIAAcACAAK
AAwAEAAKAAgABwAGAAYABwAKAAsACAAHAAYABgAFAAIAAQAAAAMABAAEAAUAAwADAAIA
AgADAAUABwAIAAoACgAKAAoABwAGAAYABgAIAAgACQAJAAUAAwABAP//AgADAAUACQAM
AAwADQAOAAoABwAEAAAAAgADAAMAAwD///3//P/6//z/+//7//v////6//j/+P/4//j/
+v/6//r//P8CAAEAAAADAAQABAAEAAUACAAKAAwADQAKAAkACAAKAA4AFAAXABkAGQAY
ABcAFgAXABoAHQAeABsAGwAZABYAEgAPAAsACgAKAAsADAALAAgABwAFAAMAAQD///3/
/f///wAAAAD///3/+v/4//b/+P/5//n//P/7//f/9f/z//P/9v/0//T/9f/4//n/+v/3
//X/9P/0//H/8v/0//r/+f/v/+3/9f8CAAsAEQAgADkATgBdAHEAjACqAL0AwAC+AL4A
wwC/AKsAjwB2AGAASQAzACAAFQAUABUAEwAKAAIA/P/3//j/+f/2//b///////n/9f/w
/+3/6//t/+//8f/z//D/7v/t/+v/6//r/+v/7f/w//D/8P/w/+//7v/q/+n/6v/s/+7/
8P/w//D/7f/t/+3/7//t/+3/7v/v/+//7//v/+//7//u/+//8//1//b/9//4//n/+v/5
//j/+P/5//z///8AAAAAAAACAAIAAwAHAAkACgAMAAoADAANAA0ADQAOAA8AEAAUABYA
FwAaABcAFQATABEAEwAUABQAFQAWABUAEwARABAADwAOAA0ADwASABQAEwARABAADgAM
AA0ADgAPABAADwANAAsACQAHAAcABwAHAAgACAAIAAoAAwACAAIAAgADAAMABQAFAAQA
AwACAAIAAwACAAMABAAIAAgABwAHAAUAAwAAAP7/AAADAAYACAAGAAYABgAGAAMAAgAC
AAIABgAIAAsADQALAAkABwAFAAYABwAJAA0ADwAOAA4ADgANAA0ADQAMAA0ADwAQABEA
DwAPABAAEAAQAA8ADwAPAA8ACwAMAAwADAAMAAwADwAQABEAFAAXABMADwAPABEAEgAT
ABUAFAAUABQAEwASABEAEAASABQAGAAZABkAFgAUABIAEAARABQAFwAYABcAFwAVABIA
DAAHAAEA/v/9//3//f/7//j/9//1//P/7//t/+v/6//u//D/8f/x/+7/7P/r/+r/7v/x
//P/+P/1//H/7//t/+7/8v/x//L/9f/4//n/+v/3//X/9P/0//n/+v/2//D/7//x//P/
+/8EAAsAFwAoADsASgBdAHEAiACeAK0AsgCwALAArQChAIkAbwBcAEYALQAbAA4ABwAE
AAEA+//0/+z/6P/t//T/8//q/+r/9f/5//H/7//q/+f/5f/p/+v/7f/v/+z/6v/p/+f/
6f/p/+n/6//u//D/8v/0//H/8P/s/+v/7f/u/+//8P/w/+7/6f/n/+n/6//p/+n/7P/t
/+3/7f/q/+n/6P/m/+b/6f/q/+r/6P/o/+j/6P/p/+r/7P/v/+//8f/x//D/7v/u/+z/
6//w//P/9f/4//b/+P/5//n/+f/6//v//P/9//7//v8AAAAA///+//3/AAACAAMABQAE
AAMAAQD//wEAAQABAAEAAQACAAIA//8AAAIAAwAEAAIAAgACAAIAAAD///7//f//////
//////3//P/7//z/9v/0//P/8v/y//P/9v/3//T/8//y//L/8f/u/+3/7P/v//D/8P/x
/+//7//u/+7/8P/x//L/8v/w/+7/7P/q/+z/7P/t/+7/8P/w//H/8f/w/+//7v/t/+v/
6//s/+//7v/s/+v/6v/t/+3/7f/s/+7/7//v/+//6v/p/+n/6P/q/+n/5v/m/+b/5v/m
/+X/5P/j/+T/7P/r/+r/7f/q/+j/5v/l/+n/7P/v//H/8P/v/+7/8P/y//b/9//3//r/
+v/6//r/+v/8//7//v/7//n/9f/w/+//7f/q/+r/6v/p/+j/5f/o/+n/6f/p/+P/4f/f
/9//3//g/+D/3//g/97/3f/c/9v/2//a/9z/3f/b/9v/2//Y/9r/1//W/9j/3P/e/+D/
3v/b/9n/2P/T/9D/0P/Q/9P/0//V/93/4v/j/+3//P8NACQAQwBfAHQAjgCfAKAAkgCM
AI8AhwBzAFsARAAyAB8ACwD4/+//7P/p/+P/4P/g/9z/1//U/9P/0P/Q/9X/1f/T/9X/
0v/R/9H/zf/L/8n/x//L/8z/zv/P/83/y//J/8n/zf/O/8//0P/P/87/yv/J/8f/yP/J
/8r/zf/O/8z/zf/K/8v/yP/H/8r/y//L/8v/y//L/8v/yv/H/8n/yf/I/8r/zP/O/9D/
zf/M/8z/zf/O/9H/0v/S/9D/0v/S/9P/0f/R/9D/0P/T/9j/3P/f/9//3v/d/9z/3f/e
/97/4P/i/+P/5P/l/+b/5v/l/+X/5//n/+b/5f/k/+P/4v/h/+H/4v/i/9//3//g/+D/
4P/e/97/3v/e/9//3//f/9//3v/d/9z/2//Z/9j/1//Y/9T/1P/V/9b/1P/T/9T/0//V
/9X/1f/W/9L/zv/M/8r/zf/O/87/z//Q/9H/0f/S/9D/z//O/8z/0P/S/9T/1v/V/9T/
1P/U/9T/1P/V/9X/1//X/9f/1//Z/9n/2v/d/9v/2v/a/9r/2P/X/9b/1P/V/9f/2P/Z
/9X/1f/W/9b/2P/X/9f/1//b/9z/2v/Y/9b/1P/W/9b/1v/Y/93/2//Z/9v/2v/a/9r/
2//d/97/3//f/+H/4f/h/+T/5P/o/+n/6f/s/+7/8P/y//H/8v/z//L/8f/x/+//7P/o
/+X/4f/g/97/3f/c/9n/1//X/9b/1f/T/9H/z//P/9H/0v/S/9H/zv/M/8v/yv/M/83/
zf/Q/87/y//K/8n/yf/M/8r/yv/K/8z/zP/M/83/y//K/8r/yf/I/8b/xP/D/8f/y//T
/9z/3//l//D/AwAeADsAUwBsAIgAmwCeAJQAjACJAIEAcwBZAEIALgATAPf/5v/d/9b/
0//T/9L/zP/A/73/wP+9/7b/tv+7/73/vf+9/7r/uf+5/7j/t/+2/7X/uP+4/7n/uf+4
/7f/tv+3/7r/uv+6/7r/uv+6/7f/t/+5/7z/v//C/8P/wv++/73/vf+//73/vf+9/73/
vP+7/7n/uf+5/7j/uf+9/7//wP/C/8L/wv/C/8D/vv+9/73/vv/B/8L/wv/C/8T/xP/F
/8b/x//H/8j/yP/K/8v/y//L/8z/zf/O/9H/0v/S/9T/1//X/9f/1//X/9b/1P/T/9//
3//c/w==
         </WaveFormData>
      </LeadData>
      <LeadData>
         <LeadByteCountTotal>10000</LeadByteCountTotal>
         <LeadTimeOffset>0</LeadTimeOffset>
         <LeadSampleCountTotal>5000</LeadSampleCountTotal>
         <LeadAmplitudeUnitsPerBit>4.88</LeadAmplitudeUnitsPerBit>
         <LeadAmplitudeUnits>��V</LeadAmplitudeUnits>
         <LeadHighLimit>2147483647</LeadHighLimit>
         <LeadLowLimit>268435456</LeadLowLimit>
         <LeadID>V1</LeadID>
         <LeadOffsetFirstSample>0</LeadOffsetFirstSample>
         <FirstSampleBaseline>0</FirstSampleBaseline>
         <LeadSampleSize>2</LeadSampleSize>
         <LeadOff>FALSE</LeadOff>
         <BaselineSway>FALSE</BaselineSway>
         <ExcessiveACNoise>FALSE</ExcessiveACNoise>
         <MuscleNoise>FALSE</MuscleNoise>
         <LeadDataCRC32>3900492290</LeadDataCRC32>
         <WaveFormData>
DQANAA0ADQAQABAAEAAQAA4ADgAOAA4ADgAOAA8ADwAOAA0ADAALAAsACwALAAsADQAN
AA0ADQANAA0ADAAMAAoACgAMAAoACgAOABIAGAAbACIAIgAeABsAFAAJAP3/9f/t/9r/
yP+//8H/w//G/8b/wf+6/7L/sf+1/73/x//T/97/7P/3//r/+//+/wAAAQABAAQABgAE
AAcACwAJAAsADAAMAAwADQANAA4ADgAOAA4ADgAOAA4ADgAOABAAEAAQABAADgAOAA4A
DgAQABAADwAPAA8ADgANAAwADQAOAA8ADwANAA0ADQAMAA0ADQAOAA4ADAAMAAwACwAN
AA0ADQAOAA4ADQANAA0ADQANAAwADAAKAAoACgAKAAkACQAJAAkABwAHAAcABwAJAAgA
BwAHAAUABQAFAAUABQAFAAUABgAGAAYABgAGAAQABAAEAAQABwAHAAcABwAFAAUABQAF
AAcACAAIAAkABwAHAAcABwAJAAkACQAJAAoACgAKAAoACAAIAAgACAAGAAYABgAGAAgA
CAAIAAgABwAGAAUABAAGAAcABwAIAAgACAAJAAkABwAHAAcABwAJAAkACQAJAAcABwAH
AAcACAAIAAkACgAJAAcABgAFAAcABwAHAAcABQAEAAQABAAEAAQABAAEAAcABwAFAAUA
BAAEAAUABQAHAAcABwAHAAcABwAFAAIAAwAEAAUABgAFAAUABQAGAAYABwAHAAcABgAG
AAYABgAJAAkACQAKAAgACQAJAAkACQAHAAUABAABAP/////+//7//v/+//7//v/+//3/
/P/6//r/+v/7//3///8BAAMAAgAEAAQABQAFAAUABQAGAAcACAAJAAoACQAIAAcABgAI
AAkACQAJAAcABwAHAAcABwAHAAcABwAJAAkACQAJAAcABgAGAAYACAAGAAYACgAOABAA
EAAVABwAHgAaABUADgADAPn/8f/n/9T/wv+7/7n/u/++/77/uf+y/67/p/+n/7P/v//J
/9T/5P/x//T/9f/4//r/+f/7/wAAAgAAAAEAAwADAAUABgAGAAgACQAJAAoACgAKAAoA
CgAKAAoACgAKAAoACgAKAAoACAAIAAgACAAIAAgABwAHAAoACgAKAAoACgAKAAoACQAJ
AAkACQAIAAUABQAGAAYABwAIAAkACQALAAsACwAMAAsACQAIAAcACQAJAAgACAAGAAYA
BgAGAAcABwAHAAcABAADAAIAAQACAAIAAgADAAUABQAFAAUAAwADAAMABAAEAAQABAAE
AAIAAgACAAIAAwADAAMAAwADAAMAAwADAAMABAAEAAUABQAFAAUABQADAAMAAwADAAYA
BgAGAAYABgAGAAYABgAGAAYABgAGAAYABgAGAAYABAAEAAQABAAFAAUABAAEAAYABgAH
AAcABwAHAAcABwAHAAcABwAHAAUABQAFAAUABgAGAAcACAAIAAcABwAHAAUABQAFAAUA
BwAGAAYABgAEAAQABAAEAAUABQADAAMAAgACAAMAAwADAAMAAwADAAUABQAFAAUABQAC
AAAAAgACAAIAAgACAAIAAwADAAMABAACAAMAAwADAAQABAAEAAQABQAFAAUABgAEAAUA
BQAFAAYABQAEAAQAAQD//////v/9//z/+//6//r/+v/5//j/+v/6//r/+//7//3///8B
AAAAAgACAAMAAwADAAMABAAEAAQABAAEAAYABgAGAAYABAAFAAUABQAHAAcABwAHAAcA
BwAHAAcABQAFAAUABQAFAAQABAAEAAYACAAIAAwADgAOAA4AEwAYABgAFAAPAAwAAwD3
/+3/6f/Y/8T/uf+3/7f/vP/C/73/tP+w/63/rf+z/7//y//U/97/6f/w//X/+P/6//n/
+//8//z//v8BAAMAAwAFAAYABgAIAAkACQAKAAkACAAHAAYABwAIAAkACgAIAAgACAAI
AAoACgAKAAoACAAIAAcABwAIAAgACAAIAAgACAAIAAcACQAJAAkACAAHAAcACAAIAAYA
BgAGAAUABwAHAAcACAAIAAcABwAHAAUABQAEAAQABgAGAAYABgAFAAUABQAFAAEAAQAB
AAEAAwACAAEAAQD//////////////////wAAAAAAAAAAAAACAAIAAgACAAEAAQABAAEA
AwADAAMAAwABAAIAAgADAAMAAwADAAMAAwADAAMAAwAEAAQABAAEAAQABAAEAAQABgAG
AAYABgAFAAQAAwACAAQABAAEAAQABwAHAAYABgAFAAQABAADAAQABQAGAAcABQAFAAUA
BQADAAMAAwADAAQABAAFAAYACAAHAAcABwAFAAUABQAFAAUABAAEAAQABAAEAAQABAAH
AAcABQAFAAQABAAFAAUAAwADAAMAAwADAAMAAwADAAUABgAGAAYABgAGAAQABAAEAAQA
AwADAAMABAAEAAUABQAFAAgACAAIAAgACQAJAAkACgAJAAkACAAHAAUAAwABAAAA///9
//3//P/8//z//P/8//z//P/7//r/+v/6//r/+//7//3///8BAAIABAAEAAUAAwADAAMA
BAAGAAYABgAGAAQABAAEAAQABgAHAAcABwAFAAUABQAFAAcABwAHAAcABwAHAAcABwAH
AAYABgAGAAYACAAIAAoADAAOAA4AEQAWABgAFAARAA4ABQD7//P/7f/a/8T/tf+1/7n/
vv/C/8H/vv+2/63/q/+x/7//y//U/97/6f/y//f/+P/4//n/+//+/wAAAgADAAUABQAH
AAgACAAGAAcABwAIAAoACgAKAAoACQAIAAcABgAJAAoACwAMAAoACgAKAAoACAAIAAcA
BwAIAAgACAAIAAYABgAGAAUABwAHAAcABgAFAAUABgAGAAYABgAGAAUABQAFAAUABgAE
AAMAAwADAAMAAwACAAIABAAEAAQABAABAAEAAQABAP///////////f/8//v/+//9//3/
/f/9//3//f/9//7//P/8//z//P/9//7///8AAAAA///+//3//////////////wAAAAAB
AAEAAQABAAEA//////////8CAAIAAgACAAIAAgACAAIAAgACAAIAAgACAAIAAgACAAQA
BAAEAAQAAwADAAIAAgAEAAQABQAFAAMAAwADAAMAAwADAAMAAwAEAAUABgAHAAQABAAF
AAYABgAFAAUABQAFAAUABQAFAAMAAgACAAIABAAEAAQABAADAAMAAQABAAIAAgADAAMA
AwADAAMAAwABAAEAAQABAAMABAAEAAQAAgACAAEAAQABAAIAAgACAAIAAgABAAEAAQAC
AAIAAwADAAMABAAEAAQABAAHAAcABwAIAAYABwAHAAcABwAFAAMAAgD///3//f/8//r/
+v/6//r/+v/6//n/+P/6//r/+v/7//r/+//8//3/AAACAAIAAwABAAEAAQACAAQABAAE
AAQABgAGAAYABgAFAAUABAADAAUABQAFAAUABQAFAAUABQAFAAUABQAFAAMAAgACAAIA
AgAEAAgACAAIAAwAEgAXABgAGAAWABMADAADAPf/8f/t/9z/xv+5/7f/uf/A/8b/xf++
/7j/s/+v/7H/vf/J/9D/2v/n/+7/8f/2//j/+f/7//r/+v/+/wMABQADAAUABgAGAAQA
BQAFAAYABgAGAAYABgAHAAgACQAKAAoACgAKAAoACAAIAAgACAAIAAgABwAHAAgACAAI
AAgABgAGAAYABQAHAAcABwAGAAcABwAIAAgABgAGAAYABQADAAMAAwAEAAYABQAFAAUA
BQAFAAQABAAEAAQABAAEAAMAAwADAAMA//////////8BAAAA////////////////////
////AAAAAAAAAAAAAAAAAAAAAAAAAQABAAEAAQADAAMAAwADAAEAAgACAAMAAgABAAAA
//8CAAMABAAFAAQABAAEAAQABAAEAAQABAAEAAQABAAEAAIAAgACAAIABAAEAAQABAAD
AAMAAgACAAIAAgADAAMABQAFAAUABQADAAMAAwADAAUABQAFAAUABAAEAAUABgAEAAMA
AwADAAUABQAFAAUAAwACAAIAAgADAAQABQAGAAUABQADAAMAAAAAAAEAAQABAAEAAQAB
AAEAAQABAAEAAwAEAAQABAAEAAQAAwD+////AAABAAIAAwADAAMABAACAAMAAwADAAYA
BgAGAAYABwAHAAcACAAGAAcABwAHAAcABQADAAIA/v/7//r/+P/5//r/+//8//z//P/7
//r/+v/6//r/+//7//3///8BAAIABAAEAAUABwAHAAcACAAGAAYABgAGAAQABAAEAAQA
BgAHAAcABwAHAAcABwAHAAcABwAHAAcABwAHAAcABwAHAAYABgAGAAoACAAIAAoADAAO
ABQAGwAcABgAFAAPAAgA/f/z/+n/2f/I/77/u/+//8P/yP/E/73/tP+s/6n/sf+7/8f/
1f/i/+7/9f/4//n/+v/6//3///8AAAQABgAFAAUABwAJAAoACgAKAAsACwAMAAwADAAM
AAwADAAMAAwADAAMAAwADAAMAAwADAAMAAwACgAKAAkACQAMAAwADAAMAAoACgAKAAkA
CQAJAAkACAAJAAkACgAKAAwADAAMAAsACQAJAAkACgAKAAkACQAJAAkACQAIAAgACgAK
AAoACgAHAAcABwAHAAcABwAHAAcABwAGAAUABQAHAAcABwAHAAUABQAFAAYABAAEAAQA
BAAGAAYABgAGAAUABQAFAAUABwAHAAcABwAFAAYABgAHAAUABQAFAAUABwAHAAcABwAK
AAoACgAKAAkACAAHAAYACAAIAAgACAAIAAgACAAIAAgACAAIAAgACQAJAAgACAAGAAYA
BwAHAAcABwAHAAcACQAJAAkACQAHAAcABwAHAAgACAAJAAoACQAHAAYABQAGAAcACAAJ
AAsACgAKAAoACQAIAAcABgAHAAcABQAFAAYABgAHAAcACQAJAAkACQAIAAcABgAFAAkA
CgAIAAgACAAIAAgABwAHAAcACAAIAAkACQAJAAgACAAIAAgACwALAAsADAAMAA0ADQAN
AAkABwAFAAQA///9//3//P///wAAAQACAAIAAgABAAAA/v/+//7////9////AQADAAYA
CAAIAAkACQAJAAkACgAJAAgABwAGAAcACAAJAAoACgALAAsACwALAAsACwALAAsACwAL
AAsACgAJAAgABwAIAAgACQAKAAgACgAMABAAEgASABQAGwAgAB4AHAAZABAAAQD5//H/
4//O/8L/v/+//8P/xv/C/73/tP+s/6n/r/+9/8n/1f/g/+7/9//4//n//P/+/wEABQAE
AAQABgAFAAUABgAJAAsADAAKAAsACwAMAA4ADgAOAA4ADgAOAA4ADgAMAAwADAAMAAwA
DAAMAAwADAAMAAsACwAKAAoACgAKAAsADAANAA0ACwALAAsACgAJAAkACgAKAAoACgAK
AAkACQAJAAkACgAKAAkACQAJAAkACQAIAAgACAAIAAgACAAGAAUABAADAAQABQAGAAcA
BQAEAAMAAwABAAEAAQABAAEAAQABAAIAAAAAAAAAAAACAAIAAgACAAMAAwADAAMAAwAD
AAMAAwABAAIAAgADAAMAAwADAAMAAwADAAMAAwAEAAQABAAEAAQABAAEAAQAAgACAAIA
AgAEAAQABAAEAAQABAAEAAQABwAHAAYABgAFAAQABAADAAQABQAGAAcABwAHAAcABwAF
AAUABQAFAAUABgAIAAoACAAHAAcABwAHAAcABwAHAAcABgAGAAYABgAGAAYABgAJAAkA
BwAHAAQABAAFAAUABQAFAAUABQAHAAcABwAHAAUABgAGAAYACAAKAAcACAAGAAYABgAG
AAUABQAFAAYACAAJAAkACQAIAAgACAAIAAsACwALAAwADAANAA0ADQALAAkABwAGAAMA
AQABAAAAAAAAAAAAAAAAAAAA///+//7//v/+/////f///wEAAwAEAAYABgAHAAkACQAJ
AAoACAAIAAgACAAKAAoACgAKAAgACQAJAAkACQAJAAkACQAJAAkACQAJAAkACQAJAAkA
CQAIAAgACAAGAAgADAAOAA4AEAAUABsAHgAcABgAEwAMAP//9//z/+P/zv++/7n/uf+/
/8b/xv/B/7r/sv+t/7X/wf/J/9P/4P/s//X/+v/7//7//v/9//3/AgAGAAgABQAHAAcA
CQAKAAoADAANAA0ADgAOAA4ADgAOAAwADAAMAAwADAAMAAwADAAKAAoACgAKAAwADAAL
AAsADAAMAAwADAAKAAoACgAJAAsACwALAAoABwAHAAgACAAIAAgACAAHAAkACQAJAAoA
CQAHAAYABQAHAAcABgAGAAQABAAEAAQABQAFAAUABQADAAMAAwADAAEAAAD/////AQAB
AAEAAQABAAEAAQACAAIAAgACAAIAAgACAAIAAgABAAEAAQABAAMAAwADAAMAAwAEAAQA
BQAFAAUABQAFAAUABQAFAAUABgAGAAYABgAEAAQABAAEAAYABgAGAAYABgAGAAYABgAG
AAYABgAGAAcABwAGAAYACAAIAAkACQAHAAcABwAHAAkACQAJAAkABwAHAAcABwAGAAYA
BwAIAAoACQAJAAkABwAHAAcABwAJAAgACAAIAAYABgAGAAYACQAJAAcABwAGAAYABwAH
AAUABQAFAAUABwAHAAcABwALAAgABgAGAAgACAAIAAgACAAHAAcABwAIAAYABwAHAAcA
CAAIAAgACAAJAAkACQAKAAsADQAOAA8ACwAJAAcABgABAP/////+/wAAAAAAAAAA/v/+
//3//P/8//z//P/9//3///8BAAMAAgAEAAQABQAHAAcABwAIAAgACAAIAAgACAAIAAgA
CAAGAAcABwAHAAkACQAJAAkACwALAAsACwALAAsACwALAAoACAAHAAYADAAKAAoACgAK
AA4AEAATABYAHAAeABcAEgANAAEA9//x/+b/0P/B/7//wf/C/8T/w//A/7r/tf+x/7X/
vf/J/9L/2v/l/+7/9f/4//r//f/9//z/AAAAAAEAAQADAAUABgAGAAYABwAHAAgACAAI
AAgACAAKAAoACgAKAAkACAAHAAYACAAIAAgACAAKAAoACQAJAAoACgAKAAoACAAIAAgA
BwAFAAUABQAEAAUABQAGAAYABgAGAAYABQADAAMAAwAEAAYABQAFAAUAAwADAAIAAgAC
AAIAAgACAAEAAQABAAEAAQABAAEAAQD///7//f/9/////////////v/9//z//P/+//7/
/v/+/wAAAAAAAAAAAQABAAEAAQD/////////////AAAAAAEAAwADAAMAAwABAAEAAQAB
AAQABAAEAAQABAAEAAQABAACAAIAAgACAAQABAAEAAQAAgACAAIAAgAFAAUABAAEAAIA
AgADAAMABQAFAAUABQADAAMAAwADAAUABQAFAAUABAAEAAUABgAFAAMAAgABAAMAAwAD
AAMABQAEAAQABAACAAIAAgACAAQABQAEAAUAAgACAAMAAwAFAAUABQAFAAMAAwADAAMA
AwACAAQABAAEAAYABgAGAAYAAwADAAMABAAGAAcABwAHAAgACAAIAAgACQAJAAkACgAK
AAsACwALAAcABQADAAIAAQD//////v/8//z//P/8//7//v/9//z/+v/6//r/+//7//3/
//8BAAQABgAGAAcABQAFAAUABgAGAAYABgAGAAYABgAGAAYABAAFAAUABQAFAAUABQAF
AAQAAwACAAEAAwADAAMAAwAFAAQABAAEAAQAAgAAAAQABgAGAAgADQAUABgAFgAPAAoA
AQD1/+//6f/Y/8L/uf+5/7v/wv/C/7//vv+6/7H/q/+x/73/x//Q/9j/4//s//H/9v/0
//X/9//6//r//P/9////AQADAAQABAACAAMAAwAEAAQABAAEAAQABgAGAAYABgAEAAQA
BAAEAAYABgAGAAYABgAGAAUABQAEAAQABAAEAAIAAgACAAEAAwADAAMAAgADAAMABAAE
AAQABAAEAAMAAQABAAEAAgACAAEAAQABAAEAAQAAAAAAAgACAAIAAgAAAP///v/9//v/
+//7//v//f/8//v/+//7//v/+//7//v/+//7//z/+v/6//r/+v/8//z//P/8//v/+//7
//v/+//7//v/+//9//7//v/////////////////////////+//7//v/+//z//P/8//z/
//8AAAEAAgAAAAAAAAAAAP///v/9//z//f/9//z//P/+//7//////////////////f/9
//3//f/9//3//f/9//7//v///wAAAAD//////////////////wEAAAAAAAAA/v/+//7/
/v///////f/9//7//v///////f/9//3//f///////////wEAAAAAAAIAAgACAAIAAAD/
//7//v8AAAEAAQABAAIAAgACAAIAAwADAAMABAACAAMAAwADAAMAAQD///7/+v/3//b/
9P/1//b/9//4//b/9v/1//T/9f/2//f/+f/4//n/+v/7//3/AAABAAMAAAD///7//v8A
AAAAAAAAAP7//v/+//7//P/9//3//f/7//v/+//7//3//f/9//3//f/9//3//f/7//r/
+v/6//r/+v/6//z/AAACAAYACwASABIADAAHAAAA9//t/+X/2f/G/7b/sf+z/7n/vP+8
/7n/sv+q/6P/qf+1/7v/x//W/+T/7//2//f/9v/6//n/+f/6//z//P///wEAAwAFAAYA
BgAFAAUABAAEAAQABAAEAAQABAAEAAQABAAGAAYABgAGAAgACAAIAAgACAAIAAcABwAH
AAYABQAEAAYABgAGAAUABwAHAAcABgAFAAUABgAGAAQABAAEAAMAAwADAAMABAAEAAMA
AwADAAQABQAFAAYABAAEAAQABAACAAEAAAD///7///8AAAEA///+//3//f//////////
/////////wAA/v/+//7//v/8//z//P/8//7///8AAAEAAQABAAEAAQADAAQABAAFAAMA
AwADAAMABQAFAAUABQAEAAQABAAEAAQABAAEAAQABAAEAAQABAACAAIAAgACAAUABgAH
AAgACAAHAAUABAAEAAQABQAFAAcABwAHAAcABwAHAAcABwAFAAUABQAFAAYABgAHAAgA
BgAFAAUABQAHAAcABwAHAAUABAAEAAQABgAGAAYABgAHAAcABQAFAAQABAAFAAUABQAF
AAUABQADAAMABQAFAAQABgAGAAYABgAEAAMAAgACAAMABQAGAAcACQAKAAsADAAKAAkA
CAAIAAkACwAMAA0ACgAHAAQAAgABAP/////+//7//v/+//7/AAAAAP///v/+//7//v//
//7///8AAAEAAgAEAAQABQAGAAcACAAKAAgACAAIAAgABgAGAAYABgAGAAcABwAHAAcA
BwAHAAcABgAFAAQAAwAEAAUABgAHAAcABgAGAAYABAACAAQABgAIAAwAEgAXABoAHAAY
ABEADgAHAP3/9f/r/9b/wv+7/7f/uf++/8D/u/+y/7D/rf+r/7P/wf/L/9b/4v/v//T/
9//4//r//f8BAAIABAAGAAcABwAJAAsADAAMAAoACwALAAwADgAOAA4ADgAMAAwADAAM
AAwADAAMAAwADgAOAA4ADgAMAAwACwALAAwADAAMAAwACgAKAAoACQALAAsACwAKAAkA
CQAKAAoADAAMAAwACwAJAAkACQAKAAwACwALAAsACwALAAoACgAKAAoACgAKAAkACQAJ
AAkABwAHAAcABwAJAAgABwAHAAUABQAFAAUABwAHAAcACAAGAAYABgAGAAgACAAIAAgA
CQAJAAkACQAHAAcABwAHAAcACAAIAAkACgALAAwADQALAAsACwALAAwADAAMAAwADgAO
AA4ADgAOAA4ADgAOAAwADAAMAAwADgAOAA4ADgANAA0ADAAMAAwADAANAA0ADQANAA0A
DQAOAA8AEAARAA8ADwAPAA8ADAAMAA0ADgAOAA0ADQANAA0ADQANAA0ADQAMAAwADAAO
AA4ADgAOAAwACwAIAAcABgAGAAcABwAIAAkACgALAAoACQAIAAcABQAGAAgACAAIAAgA
BwAHAAcACAAIAAkACQAJAAoACgAKAAoACwALAAsADAAMAA0ADQANAAwACwAKAAoABgAD
AAIAAAACAAIAAgACAAAAAAD///7/AAAAAAAAAQABAAMABQAHAAYACAAIAAkABwAHAAcA
CAAJAAoACwAMAAwADAAMAAwADAANAA0ADQALAAsACwALAA0ADQANAA0ADQANAA0ADQAN
AAwADAAMAAoACAAKAA4AEAAOABIAGQAgACQAIAAZABgAEQAFAP3/+f/s/9T/x//D/8P/
xv/I/8n/xP+8/7X/sf+3/8P/zf/W/+L/7//4//v//P/+/wMAAwACAAYACAAJAAsACQAL
AAwADAAOAA8ADwAQAA4ADgAOAA4ADAAMAAwADAAMAAwADAAMAA0ADgAPABAADgAOAA0A
DQAOAA4ADgAOABAAEAAQAA8ADgANAAwACgALAAsADAAMAA4ADgAOAA0ADQANAA0ADgAM
AAsACwALAAwADQANAA4ADgAOAA4ADgALAAsACwALAAsACwALAAsADQAMAAsACwAJAAkA
CQAJAAkACQAJAAoACAAIAAgACAAIAAgACAAIAAsACwALAAsACQAJAAkACQAHAAgACAAJ
AAoACwAMAA0ACwALAAsACwAKAAoACgAKAAoACgAKAAoADAAMAAwADAAMAAwADAAMAAwA
DAAMAAwADQANAAwADAAMAAwADQANAA0ADQANAA0ADwAPAA8ADwANAA0ADQANAAoACgAL
AAwADQANAA4ADwAPAA8ADwAPAA8ADgAOAA4ADgAOAA4ADgAPAA8ADQANAAwADAANAA0A
DwAPAA8ADwAOAA0ADAALAAkADAAQABAAEAAQABAADQANAA0ADgAOAA8ADwAPAA4ADgAO
AA4AEQARABEAEgAQABEAEQARAA4ACwAIAAYAAwABAAEAAAAAAAAAAAAAAAAAAAD///7/
/v/+//7////9////AQADAAYACAAIAAkABwAHAAcACAAKAAoACgAKAAoACgAKAAoACgAL
AAsACwALAAsACwALAAsACwALAAsADQANAA0ADQAPAA4ADgAOAAwADgAQABAAEgAUABgA
HQAgAB4AHAAZABIACQD///f/7f/Y/8j/w//D/8X/yP/K/8X/wP+8/7f/t/+9/8n/0//e
/+j/8f/4//v//P/+/wEAAQAAAAAABgALAAsACQALAAwADAAMAA0ADQAOAA4ADgAOAA4A
EAAQABAAEAASABIAEgASABAAEAAQABAADgAOAA0ADQAOAA4ADgAOAAwADAAMAAsACwAL
AAsACgAJAAkACgAKAAgACAAIAAcACQAJAAkACgAIAAcABwAHAAcABwAGAAYACAAIAAgA
CAAGAAUABAADAAMAAwADAAMAAwACAAEAAQABAAEAAQABAAEAAQABAAIAAgACAAIAAgAC
AAIAAgACAAUABQAFAAUABAADAAIAAQACAAQABQAHAAcABwAHAAcABwAHAAcABwAKAAoA
CgAKAAkACAAHAAYABgAGAAYABgAGAAYABgAGAAgACAAIAAgACQAJAAgACAAIAAgACQAJ
AAkACQAJAAkACQAJAAkACQAHAAcABwAHAAQABAAFAAYABgAFAAUABQAHAAcABwAHAAcA
BgAGAAYABgAGAAYABgAHAAcABQAFAAQABAAFAAUAAwADAAMAAwADAAMAAgAEAAQABAAE
AAMAAwADAAQABgAHAAcABwAHAAYABQAEAAcABwAHAAgACgALAAsACwAHAAUAAwACAP//
/f/9//z//v/+//7//v/9//z/+v/4//j/+P/4//n//P///wIABQAEAAYABgAHAAcABwAH
AAgACAAIAAgACAAIAAgACAAIAAoACwALAAsACQAJAAkACQAJAAkACQAJAAcABwAHAAcA
BwAGAAYABgAIAAgACAAKAAwAEAASABUAGgAeABoAFQAQAAcA///5/+3/2P/G/73/u/+/
/8b/yP/F/8L/uP+x/7H/uf/D/83/2P/k/+//9v/3//r//P/9////AAACAAIAAwAFAAcA
CQAKAAoADAANAA0ADgANAAwACwAKAAoACgAKAAoACwAMAA0ADgANAAwACwAKAAoACgAJ
AAkACgAKAAoACgAKAAoACgAJAAkACQAJAAgACQAJAAoACgAIAAgACAAHAAkACQAJAAoA
CgAJAAkACQAHAAcABgAGAAYABgAGAAYABQAFAAUABQAEAAUABgAHAAYABAACAAEA////
//////8CAAMABAAGAAQABAAEAAQABAAEAAQABAAFAAUABQAFAAMAAwADAAMAAwAEAAQA
BQAGAAcACAAJAAgABwAGAAUACAAIAAgACAAGAAYABgAGAAcACAAJAAoACgAKAAoACgAI
AAgACAAIAAkACQAIAAgACgAKAAsACwAJAAkACQAJAAkACQAJAAkACwALAAsACwAIAAgA
CQAKAAgABwAHAAcACAAJAAoACwAJAAgACAAIAAgACAAIAAgACgALAAoACwAJAAgACAAH
AAcABwAHAAcACQAJAAkACQAHAAgABgAGAAYABgAGAAcACAAKAAgACQAJAAkADAAMAAwA
DAALAAsACwAMAAwADQANAA0ADQALAAkACAAFAAMAAwACAAQABAAEAAQAAwACAAAA/v/+
//7//v///wAAAwAGAAkACgAMAAwADQANAA0ADQAOABAAEAAQABAADgAOAA4ADgAMAA0A
DQANAAsACwALAAsADQANAA0ADQANAA0ADQANAA4ADgAPABAADgAOABAAEgAWABoAHAAf
ACIAJAAgABsAFgANAAUA/f/1/+T/0v/H/8P/xf/K/8r/xf/A/7r/tf+1/7v/yf/T/9r/
5v/z//z///8AAAIABQAFAAQABAAIAAkACQALAA0ADgAOAA4ADwAPABAAEgASABIAEgAS
ABIAEgASABIAEgASABIAEgASABIAEgAUABQAEwATABQAFAAUABQAFAAUABQAEwATABMA
EwASABEAEQASABIAEgASABIAEQAPAA8ADwAQABIAEQARABEAEwATABIAEgAQABAAEAAQ
ABEAEQARABEADQANAA0ADQAPAA4ADQANAA0ADQANAA0ADAALAAoACgALAAwADQAOABAA
DgAMAA==
         </WaveFormData>
      </LeadData>
      <LeadData>
         <LeadByteCountTotal>10000</LeadByteCountTotal>
         <LeadTimeOffset>0</LeadTimeOffset>
         <LeadSampleCountTotal>5000</LeadSampleCountTotal>
         <LeadAmplitudeUnitsPerBit>4.88</LeadAmplitudeUnitsPerBit>
         <LeadAmplitudeUnits>��V</LeadAmplitudeUnits>
         <LeadHighLimit>2147483647</LeadHighLimit>
         <LeadLowLimit>268435456</LeadLowLimit>
         <LeadID>V2</LeadID>
         <LeadOffsetFirstSample>0</LeadOffsetFirstSample>
         <FirstSampleBaseline>0</FirstSampleBaseline>
         <LeadSampleSize>2</LeadSampleSize>
         <LeadOff>FALSE</LeadOff>
         <BaselineSway>FALSE</BaselineSway>
         <ExcessiveACNoise>FALSE</ExcessiveACNoise>
         <MuscleNoise>FALSE</MuscleNoise>
         <LeadDataCRC32>3616991534</LeadDataCRC32>
         <WaveFormData>
BgAGAAQABAAEAAQABAADAAMAAwADAAMAAwADAAIAAgACAAIAAgACAAAAAAABAAEAAwAD
AAMAAgAEAAQABAAEAAAA/v/+/wIACQAVACQANgBLAGIAbABwAHQAdgByAG0AaQBaAD4A
GwD6/8//l/9q/1L/PP8n/xz/Iv84/1H/bf+H/6D/tv/F/9D/1f/b/+L/5P/q/+//8f/z
//f//f/+/wAAAwACAAEAAQACAAIAAgAEAAQABQAEAAQABAAEAAYABgAGAAYABgAGAAcA
BwAJAAkACQAJAAcACAAIAAkACwALAAsACwAKAAsACwAMAAoACwANAA4ADgAPAA8AEAAS
ABQAFQAXABkAGwAcAB0AHAAfACAAIwAlACYAKAAqACwALgAwADIANAA1ADcAOAA6ADsA
PAA9AD8APwA/AD8APQA9AD0APQA7ADsAOQA3ADcANQA0ADMANAA0ADIAMQAwAC4AKwAo
ACkAJwAnACUAIwAiAB8AHQAcABkAFwAXABcAFQATABAADwANAAsACgAIAAYABQAEAAUA
AwADAAMAAQD///3/+//8//3//v///////////////f/+//7////+//7//f/9//z//P/+
//7/AAACAAMAAwABAAEAAgADAAUABQAHAAcABQAFAAUABQAGAAYABgAHAAkACQAIAAgA
CQAJAAgABwAHAAcABwAGAAYABwAFAAQABgAGAAYABgAFAAUABQAFAAYABgAGAAYABQAF
AAUABQAFAAUABQAFAAYABgAHAAcABwAHAAYABQACAAEAAQABAAEAAQABAAAA////////
/v/+//7//v/+/wAAAQACAAIAAAAAAAAAAAAAAP7//v/+//7//v/9//3//f/9//3//f/9
//z//P/8//r/+v/6//r//P/9//3//f/9//3//P/8//r/+v/6//r//P/8//7/BwAVACAA
LAA/AFYAZABoAGwAbABqAGUAYQBUADgAFwD6/9P/nf9s/1D/PP8n/xr/HP8q/0P/Yf99
/5b/rv/B/8j/zf/V/9j/3P/i/+f/6//t//H/9f/1//j//P/8//v/+//8//z//P/+//7/
//8AAAAAAAAAAAIAAgACAAIAAAAAAAEAAQADAAMAAwADAAEAAgACAAMABQAFAAUABQAG
AAcABwAIAAcABwAIAAgACQALAAwADgAOABAAEQATABMAFQAWABcAFgAZABoAHQAfACAA
IgAkACgAKgAsAC4ALgAvADEAMgA0ADUANgA3ADkAOQA5ADkANwA3ADcANwA3ADcANQAz
ADEALwAuAC0ALwAuACsAKQArACoAKAAmACQAIQAgAB0AHQAcABkAFwAUABEADwAPABEA
DwANAAoABwAFAAMAAgAEAAIAAQAAAP///f/9//3/+v/5//j/9//3//f/9//3//f/9//3
//f/9//4//j/+f/6//r/+f/5//j/+P/6//r/+v/8//3//f/9//3//v////3//f//////
AQABAAEAAQAAAAAAAAABAAEAAQAAAAAAAQABAAAA//8BAAEAAQAAAAIAAQABAAEAAQD/
//3//f/+//z//P/8//z/+//7//v/+//8//z//P/8//3//f/9//3//f/9//3//f/+//7/
/////wAAAQABAAEA/P/7//v/+//5//n/+f/4//f/9//3//b/+P/4//j/+P/2//f/+P/4
//j/+P/4//j/+f/4//n/+v/5//j/9v/1//X/9f/1//X/9//2//b/9v/4//j/+P/4//f/
9//2//X/9f/1//T/9P/0//T/9P/0//b/9v/6/wMADQAYACgAOwBSAF4AZABmAGoAaABf
AFsAVAA4ABEA7v/F/43/YP9K/zT/Gf8Q/xT/JP87/1n/d/+O/6L/tf/A/8n/0f/U/9j/
3P/f/+P/5//r/+3/7//y//b/9v/3//f/+P/4//b/+P/4//n/+v/6//r/+v/4//j/+P/4
//r/+v/7//v/+//7//v/+//7//z//P/9////////////AAABAAEAAgACAAMABQAGAAQA
BQAFAAYABgAIAAkACwANAA8AEAARABAAEwAUABcAGwAcAB4AIAAiACQAJgAoACoAKwAt
AC4AMAAxADIAMwAxADEAMQAxADMAMwAzADMALwAvAC0AKwAtACsAKgApACkAKAAlACMA
JQAkACIAIAAfAB0AHQAbABkAGAAVABMAFAARAA8ADwAPAA0ACwAIAAkABwAFAAQAAwAA
AP7//P/5//f/9//3//f/9//3//f/9//3//f/9//1//X/9f/1//X/9v/2//f/+P/4//f/
9//2//b/+P/4//j/+v/7//v//f/9//7/////////AQABAP//////////AAAAAAAAAQAC
AAMAAwAEAAUABQAEAAMAAQABAAEAAAAAAP///////wAAAQACAAMAAgAAAAAAAAAAAAAA
/f/9//3//f/+//7//v/+/wEAAQABAAEAAQABAAEAAQAAAAAAAQABAAEAAQAAAP///v/9
//3//f/7//v/+//6//n/+f/5//j/+v/6//r/+v/6//v//P/8//r/+v/6//r/+P/2//b/
9v/4//j/9//3//f/9//3//f/9//2//b/9v/0//T/9P/0//b/9//3//f/+f/5//j/+P/2
//b/9v/2//b/9v/2//3/CQAUACIANQBKAFwAZABqAG4AbABnAGUAXABCAB0A+v/R/53/
aP9K/zb/If8O/wb/FP8t/0//bf+G/57/sf++/8X/y//O/9T/2P/d/+P/5//p/+3/7f/w
//T/9P/1//X/9v/2//b/+P/4//n/+f/4//f/9v/5//r/+//8//r/+v/7//v/+//7//v/
+//7//z//P/9//v/+//7//v//P/9//3//v/8//3///8AAAIAAwADAAQABAAGAAcACQAH
AAkACgALAAwADwAQABMAFQAWABgAGgAaABwAHgAgACQAJQAnACgAKgArACwALQAtAC0A
LQAtAC0ALQAtAC0AKwArACkAJwApACcAJgAlACUAJAAhAB8AIQAgAB4AHAAZABcAFwAV
ABUAFAARAA8ADgALAAkACQAJAAcABQACAAEA///9//z//P/6//n/+P/3//X/9f/1//T/
8//y//H/8f/x//H/8f/x//H/8f/x/+//8P/w//H/8v/y//H/8f/z//T/9//4//f/+P/4
//f/+f/5//r/+//5//n/+//7//3//f/9//3/AAAAAAAAAQABAAEAAAAAAAEAAQAAAP//
AQABAAEAAAD+//3//f/9////////////AAAAAP7//v/+//z//P/8//z//P/7//v/+//7
//z//P/8//z//f/9//3//f///////////wAAAAABAAEAAwADAAIAAQD+//3//f/9//z/
+//6//j/+f/5//n/+P/4//j/+P/4//b/9//4//j/+f/6//v//P/6//j/+P/4//r/+v/5
//n/+f/5//n/+f/3//b/9v/2//j/+P/4//j/+P/5//n/+f/5//n/+P/4//j/+P/4//j/
+P/8//7/AwALABYAKAA9AFAAYABsAHAAcgBwAGsAaQBkAEoAIwACAN3/qf92/1j/RP8r
/xj/Fv8e/zH/U/9x/4b/oP+3/8D/x//R/9j/2v/e/+H/4//p//H/9f/1//j//P/8//n/
+f/6//r//P/+//7///8AAAAAAAAAAAAAAAAAAAAAAAAAAAEAAQABAAEAAQABAP//AAAA
AAEAAQABAAEAAQACAAMAAwAEAAYABwAJAAoACAAJAAkACgAKAAwADQAPAA8AEQASABMA
FAAXABgAGwAdAB4AIAAiACQAJgAoACoAKgArAC0ALgAyADMANAA1ADUANQA1ADUANgA3
ADgAOQA1ADUAMwAxADMAMQAwAC8ALQAsACkAJwApACgAJgAkACEAHwAfAB0AGwAaABcA
FQAXABUAFAAVABQAEQAOAAoACwAJAAcABgAEAAIAAQAAAP3/+//7//v//P/7//r/+f/5
//n/+f/5//f/9//3//f/+f/6//r/+//6//r/+f/5//z//P/+//7//P/+///////9//3/
/v///wAAAQAEAAUAAwADAAMAAwAFAAYABwAJAAcABwAGAAYABwAHAAYABQAFAAUABQAE
AAQAAwADAAMABQAFAAUABQAEAAQABAAAAAIAAgACAAIAAQABAAEAAQAAAAAAAAAAAAEA
AQABAAEAAwADAAMAAwACAAIAAwADAAUABQAEAAMA///9//z/+//8//3//v/+//3//f/9
//z//P/8//z//P/8//3//v/+//7//v/+//7/AAD+//7//v/9//z/+v/5//n/+f/5//n/
+v/6//v//P/6//r/+v/6//r/+//7//v//f/9//z//P/6//r/+v/6//7//v8EAA0AGQAq
AD4AUwBiAGgAbABuAGoAZgBjAFcAPgAgAAMA4P+r/3X/WP9I/zD/Hf8a/yb/Pv9Z/3f/
k/+s/77/y//S/9f/2f/c/+L/6P/r//H/9f/1//f/+f/8/wAAAAD/////AAAAAAAAAgAC
AAMAAgACAAIAAgACAAIAAgACAAIAAgADAAMAAwADAAMAAwAFAAYABgAHAAcABwAHAAcA
BgAHAAcACAAIAAkACwAMAA0ADwAQABIAEAASABMAFQAVABcAGAAZABoAHQAeACEAIwAk
ACYAKAAqACwALgAwADQANQA3ADgAOgA7ADwAPQA9AD0APQA9ADsAOwA7ADsAOQA5ADcA
NQA3ADUANAAzADEAMAAtACsALQAsACoAKAAnACUAJQAjACIAIAAcABkAGAAVABMAEwAT
ABEADwAMAAsACQAHAAYABgAEAAMAAgABAP////////7//f/8//v//f/9//3//f/7//v/
+//7//v//P/8//3//v/+//3//f/+//7/AAAAAAIABAAFAAUABAADAAMAAwAEAAUACAAJ
AAkACQAJAAkACQAIAAcABwAJAAkACAAIAAcABwAGAAUABgAHAAgACAAHAAUABAADAAkA
CQAGAAYABgAGAAYABQAFAAUABQAGAAYABgAGAAYABQAEAAMABAAFAAYABwAGAAYABwAH
AAcABwAGAAUAAAD///////8CAAMABAAEAAIAAQAAAP7/AAAAAAAAAAAAAAEAAgACAAIA
AgACAAIAAgAAAAAAAAD///7//P/7//z//f/+////AQAAAAAAAAD+//7//v/+//7/////
/////f/9//z//P/8//z//P/8//z//v8EAA8AGwAoADgATwBkAGwAcAByAG4AaABnAGEA
SAAoAAkA5v+z/33/Wv9G/zD/G/8W/yD/OP9X/3X/j/+m/7z/y//Q/9X/1//c/+T/6v/r
/+3/8f/1//f/+f/8/wAAAAD/////AAAAAAAAAgACAAMAAgACAAIAAgACAAIAAgACAAIA
AgADAAMAAwADAAMAAwADAAQABAAFAAcABwAHAAcABgAHAAcACAAKAAsADQAOAA4ADwAP
ABAADgAQABEAEwATABUAFgAXABgAGwAcAB8AIQAiACQAJgAmACgAKgAsADAAMQAzADQA
NgA3ADgAOQA3ADcANwA3ADUANQA1ADUAMQAxAC8ALQAvAC0ALAArACsAKgAnACUAJQAk
ACIAIAAdABsAGwAZABkAGAAVABMAEAANAAsACwANAAsACQAGAAUAAwABAAAA/v/8//v/
+v/6//n/+v/7//j/9//2//X/9//3//f/9//0//P/8v/x//L/9P/1//f/+f/6//r/+//6
//r//P/8//7/AAABAAEA/////wAAAQABAAEAAwADAAMAAwADAAMABgAGAAYABwAHAAcA
BgAGAAUABQAEAAMAAwADAAMAAgAEAAMAAwADAAIAAQAAAP//AgAEAAQABAADAAIAAQAA
AP//////////AAAAAAAAAAD//////////wAAAQACAAMABAAEAAUABQAFAAUABAADAP7/
/f/9//3//////////v/9//3//f/8//r/+v/6//r/+v/7//z//P/+//7//v/+//z/+v/6
//r/+P/4//f/9//5//n/+f/5//v/+v/6//r/+P/4//j/+P/4//n/+f/5//n/+f/4//j/
+P/4//j/+P/2//r/AgALABUAIgA0AEsAXABmAGoAbgBuAGoAZQBfAEgAJAABANz/q/91
/1b/RP8u/xn/Ev8a/zL/Tf9p/4P/nP+0/8P/zP/R/9X/2v/c/+D/5//t/+//7//x//P/
9v/6//r/+v/7//3//v/8//7//v///wAAAAAAAAAAAAAAAAAAAAD///7//v/9////////
//////8AAAAAAQABAAEAAQABAAIAAwADAAQAAwADAAQABAAGAAcABwAIAAoADAANAA8A
DgAPAA8ADwASABUAFgAZABoAGgAbABwAHwAiACUAKAAqACsALQAuAC8ALwAvAC8AMQAx
ADEAMQAxADEAMQAxAC8ALwAtACsAKwApACgAJwAnACYAIwAhACEAIAAeABwAHQAbABsA
GQAXABYAEwARABIADwANAA0ADQALAAkABgADAAEA///+/wAA/v/9//z/+//5//n/+f/4
//f/9v/1//X/9f/1//X/9f/1//X/9f/z//T/9P/1//f/+P/4//n/+v/6//z//P/8//7/
/////wEAAQACAAMAAQABAAMAAwAFAAUABQAFAAQABAAEAAUABQAFAAQABAAFAAUABAAD
AAMAAwADAAIAAgABAAEAAQADAP///////wAA/v/+//7//v/9//3//f/9//7//v/+//7/
///////////9//3//f/9/wEAAgAEAAUAAwADAAIAAQD8//v/+//7//3//f/9//z/+f/5
//n/+P/4//j/+P/4//j/+f/6//r/+v/6//r/+v/8//r/+v/6//r/+v/5//n/+P/3//b/
9f/1//T/9P/0//b/9v/2//b/9v/3//f/9//5//n/+P/4//f/9v/1//T/+v/4//j//f8D
AA4AHgAvAEQAXABqAGwAbgBwAGsAZQBgAE4AKwAIAOX/t/9+/1T/Pv8r/xb/Dv8U/yn/
Rf9j/4D/lv+p/7r/xf/N/9T/2P/a/9//5f/p/+v/7f/v//L/9v/2//b/9//5//r/+P/6
//r/+//+//7//v/+//3//P/7//r/+//8//7////9//3//f/9//3//v/+/////f/9//3/
/f/+//////8AAAAAAQADAAQAAgADAAMABAAEAAYABwAJAAsADQAOAA8ADgARABIAFQAX
ABgAGgAcAB4AIAAiACQAJgAnACkAKgAqACsALAAtAC4ALwAwADEAMQAxADEAMQAvAC8A
LQArAC0AKwAqACkAKwAqACcAJQAjACIAIAAeAB0AGwAbABkAGQAYABUAEwASAA8ADQAN
AA8ADQALAAgACQAHAAUABAACAAAA///+//3/+//7//v/+P/3//b/9f/2//f/+P/5//f/
9//3//f/9//4//j/+f/4//j/9//3//r/+v/8//z//P/+//////8BAAEAAgADAAIAAQAC
AAEAAwADAAMAAwAEAAQABAAFAAUABQAEAAQABQAFAAQAAwAFAAUABQAEAAQAAwADAAMA
AQD/////AQACAAQABAAEAAQAAgABAAAA//8CAAIAAgACAAMAAwADAAMABQAFAAUABQAG
AAYABwAHAAYABQADAAEAAAD////////9//3//f/8//3//f/9//z/+v/6//r/+v/8//3/
/v/+//7//v/+//7//P/6//r/+v/6//r/+f/5//n/+f/5//n/9//2//b/9v/2//b/9v/2
//T/9f/1//X/9f/1//T/9P/0//T/9P/0//T/9P/0//3/CQAUACIANQBMAGAAaABoAGoA
aABjAGMAWgBAABsA+v/V/6H/cP9O/zj/Kf8c/xb/Hv81/1H/b/+G/5z/r/++/8f/0f/U
/9b/3P/h/+P/5//p/+3/7//y//b/9v/1//X/9v/2//b/+P/4//n//P/8//z//P/8//z/
/P/8//z//P/9//3//f/9//3//f/9//7//v//////////////AAABAAEAAgACAAMABQAG
AAYABwAHAAgACgAMAA0ADwAOAA8ADwAPABIAFQAWABkAHQAeACAAIgAhACIAIwAkACcA
KQAsAC4ALgAvADAAMQAxADEAMQAxADEAMQAxADEALwAvAC0AKwAtACsAKgApACcAJgAj
ACEAHwAeABwAGgAaABkAGgAZABcAFgATABEAEAANAAsACwAJAAcABQACAAMAAQD///7/
AAD+//3//P/5//f/9//3//T/8//y//H/8f/x//H/8f/x//H/8f/x//H/8v/y//P/9P/0
//P/8//0//T/9v/2//b/+P/5//n/+v/7//3////9//3//////wEAAQABAAEAAAAAAAAA
AQABAAEAAAAAAP/////+//3//////////v/+//3//f/9//v//f/+//7//v/+//7/+//7
//v/+//8//z//P/8//3//f/9//3//f/9//3//f/+//7///////3//f/8//v/+v/5//n/
+f/5//n/+f/4//X/9f/1//T/9f/2//f/+P/2//f/+P/4//j/+P/4//j/9//0//P/8v/y
//L/8f/x//H/8f/x//H/7//u/+7/7v/w//D/8P/w//D/8f/x//H/7//v/+7/7v/s/+z/
7P/s/+z/7v/0//v/CQAYACYAOQBOAFgAWgBeAF4AWgBXAFEAQAAkAAMA5P+5/4P/WP9E
/zL/Hf8U/xj/Lv9L/2X/ff+Y/7D/wf/K/8//0f/W/9r/3v/h/+f/6//t/+//8f/0//j/
+P/2//X/9f/0//X/+P/5//v/+v/6//r/+v/7//z//f/+//z//P/9//3////////////9
//7//v///wAAAQACAAMAAgADAAMABAAEAAUABwAIAAgACQAJAAoADAAOAA8AEQAPABEA
EgATABUAGQAbAB8AIAAgACEAIgAiACQAJgAoACsALQAwADIAMgAzADQANQAzADMAMwAz
ADUANQA1ADUAMwAzADEALwAvAC0ALAArACsAKgAnACUAJwAmACQAIgAfAB0AHQAbABsA
GgAXABUAFAARAA8ADwANAAsACQAGAAYABQAEAAQAAgAAAP///v/9//v/+//7//v/+//7
//v/+v/5//j/9//3//f/9//3//n/+v/6//v//P/8//v/+//8//z//v/+//7/AAABAAEA
/////wAAAQADAAMABQAFAAMAAwADAAMAAgACAAIAAwAFAAUABAAEAAUABQAEAAMABQAF
AAUABAACAAMABQAFAAYABAAEAAQABAACAAEAAAD//wEAAgADAAQABQAFAAUABQAEAAMA
AgABAAMABAAGAAcABgAFAAMAAQD+//3//f/9//////////7//f/9//3//P/8//z//P/8
//r/+//8//z//P/8//z//P/+//z//P/8//r/+v/5//n/+f/5//n/+f/5//j/+P/4//j/
+P/4//j/9v/3//f/9//5//n/+P/4//j/+P/4//j/9v/0//j///8JABgALAA9AE4AXgBi
AGIAZgBoAGUAYQBSADYAFQD2/9H/m/9q/07/Ov8l/xj/GP8i/z3/Xf95/5L/qv+9/8j/
z//T/9j/3P/i/+X/6f/v//P/9f/1//j//P/8//v/+//8//z//v8AAAAAAQAAAAAAAAAA
AAAAAAAAAAAAAgACAAMAAwABAAEAAQABAAEAAgACAAMAAwADAAMAAwACAAMAAwAEAAYA
BwAJAAoACgALAAsADAAMAA4ADwARABMAFQAWABcAGAAbABwAHwAhACIAJAAmACgAKgAs
AC4AMAAxADMANAA2ADcAOAA5ADsAOwA7ADsAOwA7ADsAOwA3ADcANQAzADUAMwAyADEA
MQAwAC0AKwArACoAKAAmACMAIQAhAB8AHwAeABsAGQAYABUAEwATABUAEwARAA4ADwAN
AAsACgAIAAYABQAEAAMAAQABAAEAAAD///7//f/9//3//f/9//v/+//7//v//f/+//7/
//8CAAIAAQABAAIAAgAEAAQABAAGAAcABwAHAAcACAAJAAcABwAJAAkACQAJAAkACQAK
AAoACgALAAoACQAHAAYABwAHAAYABQAFAAUABQAEAAIAAQABAAEAAQAAAAIAAgACAAIA
//////////8CAAIAAgACAAEAAQABAAEAAwADAAMAAwAEAAQABQAFAAYABwAHAAcAAwAB
AAAA//8BAAEAAQAAAP3//f/9//z//v/+//7//v/+////AAAAAAAAAAAAAAAAAAD+//7/
/v/8//z/+//7//v/+//7//v/+//6//r/+v/6//r/+v/6//z//f/9//3//f/9//z//P/8
//z//P/8//r/+P/8/wMADQAWACQAOwBSAGQAagBsAHIAcgBrAGcAYgBMACcABADh/63/
dv9U/0L/K/8Y/xT/IP83/1P/cf+K/6L/t//E/83/0//Y/97/4P/j/+v/7//x//P/9P/2
//n/+P/4//n/+//8//r//P/8//3//v/+//7//v8AAAAAAAAAAAIAAgADAAMAAgABAAAA
//8BAAIAAgADAAMAAwADAAMABAAFAAUABgAEAAUABwAIAAoACwALAAwADgAQABEAEwAR
ABMAFAAVABgAGwAcAB8AIQAiACQAJgAoACoALAAuADIAMwA1ADYAOgA7ADwAPQA7ADsA
OwA7ADsAOwA7ADsAOQA5ADcANQA0ADEALwAtAC4ALgAsACsAKQAoACYAJAAjACEAIQAf
ACEAIAAdABsAGgAXABUAFQATABEADwAMAA0ACwAJAAgABgAEAAMAAgABAP////////7/
/f/8//v//f/9//3//f/9//3//f/9//v//P/8//3//v/+//3//f8AAAAAAgACAAAAAgAD
AAMABQAFAAYABwAJAAkACwALAAsACwALAAsACgAKAAoACwANAA0ADAAMAAsACwAKAAkA
CwALAAsACgAKAAkACQAJAAUABwAMAAoACgAKAAoABwAHAAcABwAIAAgACAAIAAkACQAJ
AAkABwAHAAcABwAIAAgACQAJAAgABwAFAAMAAAD////////////////+//3//f/9//z/
+//6//n/+P/4//n/+v/6//v//P/9//7//f/6//n/+P/6//r/+f/5//f/9//3//f/+P/4
//n/+v/6//r/+v/6//r/+//7//v//f/9//z//P/+//7//v/+//z//v8AAAcAEwAgADIA
RwBcAGoAcAB0AHYAcABrAGkAWAA2ABEA8P/F/43/YP9I/zT/H/8W/xb/Jv9B/1//ef+U
/6r/u//I/8//0//Y/+D/5P/l/+f/7//1//f/+P/6//3//P/7//v//P/8//z//v/+////
/v/+//7//v8BAAIAAwAEAAIAAgADAAMAAQABAAEAAQABAAIAAgADAAMAAwADAAMABAAF
AAUABgAEAAUABwAIAAcABwAGAAYACAAKAAsADQANAA8AEAARABAAEwAUABcAGwAcAB4A
IAAiACQAJgAoACoAKwAtAC4ALgAvADAAMQAzADMAMwAzADMAMwAzADMALwAvAC0AKwAt
ACsAKgApACcAJgAjACEAIQAgAB4AHAAcABsAHAAbABsAGgAXABUAEgAPAA0ADQAPAA0A
CwAIAAUAAwABAAAAAAD+//3//P/9//v/+//7//r/+f/4//f/9f/1//X/9f/2//f/+P/5
//n/+v/6//v/+v/6//n/+f/6//r//P/8//z//v///////////wAAAQABAAEAAwADAAEA
AQABAAEABAAEAAQABQAFAAUABAAEAAUABQAEAAMAAQABAAEAAAAAAAEAAAAAAAAAAAAA
AP//////////AAAAAAAAAAD/////////////////////AgACAAMAAwABAAEAAAD///z/
+//7//v//f/9//3//P/5//n/+f/4//j/+P/4//j/+f/7//3//v/+//7//v/+//z/+v/6
//r/+v/6//n/+f/5//n/+f/5//v/+v/6//r/+P/4//j/+P/6//v/+//7//n/+f/4//j/
+v/6//r/+v/6//r//P8FAA8AHAAqAD8AVgBoAG4AcgByAGwAbQBrAF4APgAbAPj/zf+V
/2b/Tv84/yP/Fv8W/yb/Qf9f/3v/kv+o/7v/yP/N/9P/2v/e/+D/5f/p/+v/7f/x//X/
+P/8//z/+//7//z//P/6//z//P/9//z//P/8//z//f/+////AAD+//7/////////////
////AQACAAIAAwABAAEAAQABAAIAAwADAAQABAAFAAcACAAIAAkACQAKAAoADAANAA8A
EQATABQAFQAWABkAGgAdAB0AHgAgACIAJAAmACgAKgAtAC8AMgA0ADQANQA2ADcANgA1
ADQAMwA0ADUANgA3ADUANQAzADEALwAtACwAKwArACoAJwAlACUAJAAiACAAIQAfAB8A
HQAbABoAFwAVABQAEQAPAA8ADwANAAsACAAFAAMAAQAAAAIAAAD///7////9//3//f/8
//v/+v/5//j/9//2//X/9v/3//j/+f/5//r/+v/7//z//P/7//v//v/+/wAAAAD+/wAA
AQABAAEAAQACAAMABQAFAAcABwAHAAcABwAHAAYABgAGAAcACQAJAAgACAAIAAcABQAD
AAMAAwADAAIABQAFAAYABwADAAQAAgACAAIAAgADAAMAAwADAAIAAgACAAIABQAFAAUA
BQADAAMAAwADAAQABAAFAAUABQAFAAQAAwACAAEAAQABAAEAAQABAAAA/f/9//3//P/8
//z//P/8//7///8AAAAAAAAAAAAAAAAAAP7//v/+//7//v/9//3//f/9//3//f////7/
/v/+//z//P/8//z//P/9//3//f/9//3//P/8//7//v/+//7//v8CAAQACQATACIAMgBF
AFgAZABqAGwAbgBsAGsAZwBcAEAAIQACANf/n/9w/1T/QP8r/yD/IP8s/0P/Yf99/5T/
qv+//87/0//V/9r/4v/k/+f/6//v//P/9f/3//r//v/+//3//f/+//7//v8AAAAAAQAC
AAIAAgACAAAAAAAAAAAAAQACAAQABQAGAAcACAAJAAgACAAHAAcACQAJAAkACQAIAAkA
CQAKAAoACwANAA4ADgAPAA8AEAAQABIAEwAVABUAFwAYABkAGgAdAB4AIQAjACQAJgAo
ACsALgAxADQANQA1ADYANgA6ADsAPAA9AD0APQA9AD0APQA9AD0APQA5ADkANwA1ADcA
NQAwAA==
         </WaveFormData>
      </LeadData>
      <LeadData>
         <LeadByteCountTotal>10000</LeadByteCountTotal>
         <LeadTimeOffset>0</LeadTimeOffset>
         <LeadSampleCountTotal>5000</LeadSampleCountTotal>
         <LeadAmplitudeUnitsPerBit>4.88</LeadAmplitudeUnitsPerBit>
         <LeadAmplitudeUnits>��V</LeadAmplitudeUnits>
         <LeadHighLimit>2147483647</LeadHighLimit>
         <LeadLowLimit>268435456</LeadLowLimit>
         <LeadID>V3</LeadID>
         <LeadOffsetFirstSample>0</LeadOffsetFirstSample>
         <FirstSampleBaseline>0</FirstSampleBaseline>
         <LeadSampleSize>2</LeadSampleSize>
         <LeadOff>FALSE</LeadOff>
         <BaselineSway>FALSE</BaselineSway>
         <ExcessiveACNoise>FALSE</ExcessiveACNoise>
         <MuscleNoise>FALSE</MuscleNoise>
         <LeadDataCRC32>1430910397</LeadDataCRC32>
         <WaveFormData>
AQAAAP7//P/8//v/+v/6//r/+v/5//n/+f/5//n/+f/5//n/+f/4//b/9v/2//b/+f/5
//n/+f/7//r/+v/5//f/9f/2//n//v8IABgALwBIAGAAcgCFAJoArwDDANkA8QD3AO0A
1ACqAGwAIwDd/6n/ev9N/yv/If8q/z7/V/9w/4f/nf+s/7b/v//E/83/0//Z/97/4//m
/+v/8P/w//P/9P/1//X/9f/3//j/+f/5//n/+//5//n/+f/6//z//f/9//3//f/+//7/
//8BAAEAAQABAAEAAgACAAMAAwADAAMABAAEAAUABgAHAAcABwAJAAoACQAKAAoADAAP
ABAAEwAUABcAGgAbABwAHAAgACQAKAAqACwALwAxADYAOQA8AD8AQwBFAEkATABQAFIA
VABVAFcAWABYAFcAVwBXAFYAVQBSAFIATwBNAE8ATQBLAEkASgBIAEUARQBBAD4APAA5
ADgANgAyADAALgArACgAIwAgAB4AHAAbABkAFwAVABIAEAAOAAwACgAHAAYABAACAAQA
AQAAAAAA/v/7//n/+P/5//j/+f/6//r/+v/5//j/9v/3//f/+P/3//j/9//3//X/9v/3
//j/+v/7//z//f/8//z//f/9////AAABAAIAAAABAAEAAgADAAMAAwAFAAcABwAGAAYA
CAAIAAgACAAIAAgABwAGAAYABwAHAAQABQAGAAcACAAFAAUABQAGAAYABwAHAAcABwAH
AAcABwAGAAYABwAHAAcABwAIAAoACAAJAAkABwAIAAgACAAHAAUABwAHAAUABAACAAEA
AQABAAEA///////////////////////////8//r/+P/4//n/+P/4//j/+P/3//f/9//3
//f/9//3//X/9f/0//T/9v/2//b/9//1//X/9f/1//T/9P/z//P/9f/0//X//v8MABgA
JwA+AFgAbAB9AJAApwC7ANMA6QDxAOcA1ACyAHgALQDl/63/fP9N/yn/Gf8c/zD/Sf9k
/3v/k/+k/6z/s/+8/8P/y//R/9j/2//e/+H/5v/o/+v/7P/t/+v/6//t/+7/8f/x//H/
8//z//P/8//0//T/9f/1//X/9f/2//b/9//3//f/9//3//f/+P/4//n/+f/5//n/+v/6
//v//P/9//v/+//9//7/AAACAAMABgAHAAgACwAMAA0AEAARABIAEgAWABoAHgAgACIA
JQAnACsALwAzADcAOQA7AD8AQgBGAEgASgBLAE0ATgBOAE0ATQBNAEwASwBKAEoARwBF
AEUAQwBBAD8APgA8ADkAOQA3ADQAMgAvACwAKgAmACQAIQAfAB0AGQAWABQAEgARAA8A
DQALAAgABAACAAAA/v/9//z/+v/4//j/9f/0//T/8f/v/+7/7v/u/+z/7P/s/+z/7P/r
/+r/6v/r/+v/7P/q/+z/7P/t/+z/7P/s/+z/7v/v//D/8f/x//L/9P/1//P/9P/1//b/
+P/5//n/+v/5//n/+f/7//v/+//6//r//P/8//z//P/+//7//f/8//z/+//7//z//P/5
//n/+f/6//j/+P/4//j/9f/1//X/9v/2//f/9//3//f/9//3//f/+P/4//n/+f/3//f/
+P/6//v//f/+//3//P/8//z/+//5//v/+//5//j/9v/1//X/9f/1//P/8//z//P/8//z
//P/8//z//P/8v/w/+7/7v/t/+z/7P/s/+r/6f/p/+n/6f/p/+n/6f/q/+v/6//s/+v/
6v/p/+n/6f/p/+n/6f/o/+j/5//n/+v/7P/t//T//P8IABsAMgBMAGAAbwCEAJkArQDB
ANUA4QDZAMAAmABcABMA0f+h/27/Pf8d/w//FP8k/z//Wv9v/4P/lP+i/6v/tP+7/8H/
x//O/9H/1v/b/9z/3v/h/+L/4//j/+P/5f/m/+f/5//n/+n/6//r/+v/7P/r/+v/6v/p
/+r/7P/t/+//7f/t/+3/7f/t/+7/7v/v//H/8f/x//L/8v/z//T/9f/1//X/9//4//f/
+P/4//r/+//8////AAADAAYABwAIAAkADAAPABIAFgAYABsAHQAiACUAKAArAC0ALwAz
ADYAOgA8AD4APwA/AEAAQAA/AEEAQQBAAD8APgA+ADsAOQA5ADcANQAzADIAMAAtAC0A
LAAqACkAJwAkACIAHgAcABoAFwAUAA8ADQAMAAsACwAHAAUAAwAAAAAA/v/8//r/+P/2
//P/8P/u/+v/6v/q/+r/6f/p/+r/6v/o/+j/6P/n/+b/5P/i/+T/5f/l/+b/5f/m/+X/
5f/l/+b/5//o/+j/6f/q/+v/7f/u//D/8f/x//L/8//0//L/8//z//T/9//3//f/+f/5
//n/+P/4//r/+v/6//r/+P/4//f/9v/2//X/9f/2//f/9//4//n/9//2//T/9P/0//T/
8f/x//H/8v/y//P/8//z//X/9f/1//X/9v/2//f/9//1//X/9v/4//j/+f/5//f/9v/2
//b/9f/1//f/9//1//T/8v/x//H/8f/x/+//7//x//H/8f/x/+//7//v/+//7v/s/+r/
6v/r/+r/6v/q/+j/5//n/+f/5//n/+f/5//l/+X/5P/k/+b/5v/m/+f/6f/p/+n/6f/m
/+b/5f/l/+f/5v/n/+r/9P/8/w0AJAA8AFIAYwB2AI0AnwCzAM0A2QDTAL4AnABmAB8A
2/+n/3r/S/8j/wv/Cv8e/zf/Uv9r/3//jv+c/6f/rv+z/7v/w//K/83/0v/V/9j/2v/d
/97/3//f/9//4f/i/+P/4//j/+X/4//j/+P/5P/n/+n/6v/r/+n/6v/q/+v/6f/p/+n/
6f/p/+r/6v/r/+v/6//r/+z/6v/r/+z/7f/t/+3/7//w//P/9P/0//b/9f/2//n/+v/7
//7///8AAAEABAAHAAoADgAQABMAFQAWABkAHAAfACEAIwAnACoALgAwADIAMwAzADQA
NAAzADUANQA0ADMAMgAyAC8ALQAvAC0AKwApACgAJgAjACMAIwAgAB4AGwAaABgAFAAS
ABMAEQAPAAsABgAEAAIAAQABAP///f/6//j/9v/0//L/7//u/+z/6v/s/+n/6P/o/+f/
5f/k/+T/5P/i/+L/4v/g/+D/3//e/97/3//f/+D/3v/g/+D/4f/j/+T/5f/m/+T/5f/m
/+f/6f/q/+z/7f/r/+z/7f/u//D/8f/x//L/8//z//P/9f/3//f/9v/2//b/9v/2//b/
9P/0//P/8v/0//P/8//0//T/8//z//P/8//z//H/8f/x//D/8P/w//D/8P/t/+3/7f/u
/+7/7//v/+//8f/x//H/8f/y//L/8//z//P/8//0//b/9v/3//f/9f/2//b/9v/1//P/
9f/1//P/9P/y//H/8f/x//H/7//v/+3/7f/t/+3/7v/v//D/8f/u/+z/6v/q/+v/6v/q
/+r/6v/p/+n/6f/n/+f/5//n/+n/6f/o/+j/6P/o/+j/6f/p/+n/6f/p/+b/5v/l/+X/
5//s/+//8P/0//7/EwAqAEAAVABnAHwAjwClALkA0QDhAN0AygCoAHYAMQDt/7v/iv9Z
/zH/Hf8W/yD/O/9W/2v/gf+U/57/p/+0/7v/wf/H/8z/z//W/93/4P/i/+X/5v/n/+X/
5f/n/+j/6f/p/+n/6//t/+3/7f/u/+7/7//v/+//7f/u/+7/7//v/+//7//v/+//8P/w
//H/8f/x//H/8v/0//X/9v/3//n/+f/7//z//P/8//v//P///wAAAwAEAAMABgAHAAgA
CgAOABIAFgAWABgAGwAdACAAIwAmACkAKwAtADEANAA4ADoAPAA9AEEAQgBCAEEAQgBD
AEMAQwBCAEIAPwA9AD0AOwA5ADcAOAA2ADMAMwAvACwAKgAnACYAJAAgAB4AHQAbABkA
FQATABIAEQARAA4ACwAIAAQAAwACAAEAAAD+//z/+f/2//b/8//y//L/8f/v/+7/7v/u
/+z/7P/s/+r/6v/p/+j/6P/p/+n/6v/q/+z/7P/t/+//8P/x//L/8P/x//L/8//x//L/
9P/1//f/+P/5//r/+v/7//v//P/+////AAADAAMAAwACAAIAAgACAAIAAgAAAAAA///+
/wAA/////wAAAAD////////////////8//z//P/8//z/+f/5//n/+v/8//3//f/9//v/
+//7//v//v/+///////9//3//v8AAAIAAwADAAEA///+//3/+//8////AAD///7//P/7
//v//f/9//v/+//5//n/+f/5//n/+f/5//n/+v/4//b/9v/z//L/8v/y//L/8f/x//H/
8//z//P/8//z//P/8v/y//L/8v/y//P/8//z//P/8//y//L/8f/x//X/9v/3/wIAEAAg
ADkAVABqAHoAiwCgALUAywDjAO0A6QDZALwAiABAAPX/vf+P/17/M/8d/x3/Lv9E/1//
ev+R/6H/sP+4/7//xP/J/9H/1//c/+P/6P/p/+r/7P/v//D/8f/x//H/8//0//X/9f/1
//f/9//3//f/+P/4//n/+f/5//n/+v/6//v/+f/5//n/+f/6//z//f///////////wAA
/v///wAAAQADAAMABQAGAAgACgALAA4ADQAOABEAEgATABYAFwAYABgAHAAgACQAKAAq
AC0ALwA0ADcAOgA9AEMARQBJAEwATABOAFAAUQBTAFQAVABTAFMAUwBSAFEATgBOAEsA
SQBLAEkARwBFAEIAQAA9AD0AOwA4ADYAMwAyADAALAAqACgAJQAiAB0AGgAYABYAFQAT
ABEADwAMAAoACAAGAAQAAwACAAAA/v/8//n/+P/4//n/9//2//b/9v/0//T/9P/y//L/
8f/w//D/8f/x//L/8v/0//T/9f/1//b/9//4//r/+//8//3//P/8//3//f/+/wAAAgAE
AAIAAwADAAQABQAFAAUABwAHAAcABgAGAAQABAAEAAQABgAGAAUABAADAAEAAAAAAAQA
BQACAAIAAgACAAIAAQABAAEAAgACAAMAAwADAAEAAQABAAEABAAEAAUABQADAAMABAAG
AAQABQAFAAMAAAAAAAAA//8BAAUABwAHAAUAAgAAAP////////3//f/9//3//f/9//3/
/f/9//3//P/6//j/+P/2//T/8//y//P/8//0//X/9f/1//X/9f/1//X/9P/0//T/9P/0
//X/8//z//P/8//0//T/8//z//P/9P/5/wIADgAeADMATgBmAHgAiwCgALEAwwDdAO8A
6wDZALwAjABEAPn/vf+N/1z/Mf8X/xX/JP8+/1n/cv+J/53/rP+y/7f/vv/H/8//1//a
/93/4P/j/+j/7P/v//D/8f/w/+//8P/w//P/8//z//X/8//z//P/9P/0//X/9f/1//X/
9v/2//f/9//3//f/9//3//j/+P/5//v/+//7//z/+v/7//z//f/9//3///8AAAMABAAE
AAYABQAGAAkACgALAA4ADwAQABQAGAAcACAAIAAiACUAJwAqAC0AMAAzADkAOwA/AEIA
RABGAEgASQBKAEoASQBHAEcARwBGAEUAQgBCAD8APQA/AD0AOwA5ADYANAAxADEALQAq
ACgAJQAkACIAHgAcABkAFwAVABEADgAMAAoACQAFAAMAAQD+//z/+v/4//b/9f/0//L/
8P/x/+//7//w/+3/6//q/+r/7P/q/+r/6v/p/+j/5v/k/+X/5//o/+r/7P/u/+7/7//t
/+7/7//w//L/8//0//X/9f/2//j/+f/5//r/+//8//z//f/9//7/AQABAAEAAwABAAEA
AAAAAAAAAAAAAAAAAAAAAP///v/+//3//f/+//3/+//6//n//f/9//3//P/6//r/+v/6
//f/9//3//j/+P/5//n/+f/5//n/+f/5//z//P/9//3//////wAAAgAAAAEAAQD///z/
/P/8//v//f///////f/8//r/+f/5//n/+f/3//f/9f/1//X/9f/1//X/9f/1//T/8v/w
//D/7//u/+7/7v/u/+3/7f/t/+//7//v/+//7f/t/+z/7P/u/+7/7v/v/+3/7f/t/+3/
7v/u/+3/7f/p/+z/9f/8/wQAEgApAEIAWgBsAH0AkgCnALsA0QDhAN0AzQCsAHwAOADv
/7n/i/9c/y//Ff8P/x7/Nv9P/2j/gf+T/6L/rP+z/7z/w//H/83/1P/b/97/3f/g/+L/
5f/m/+f/6P/p/+z/7v/t/+3/7f/v/+//7//v//D/8P/x//H/8f/w//D/7//v//H/8f/x
//H/8f/y//L/8//z//P/8//0//T/9f/2//f/9v/1//b/9v/5//r/+v/8//3//v8BAAIA
AwAGAAcACAAKAA4AEgAWABcAGAAaABsAIAAjACYAKQAtAC8AMwA2ADYAOAA6ADsAPQA+
AD4APQA9AD0APAA7ADoAOgA3ADUANAAxAC4AKwAsACoAJwAnACUAIgAgAB0AHgAcABgA
FgAVABMAEQANAAwACgAIAAcABQADAAEA/v/6//j/9v/0//X/9P/y//D/8P/t/+z/7P/r
/+n/6P/o/+j/5v/m/+b/5v/m/+X/5P/k/+X/5f/m/+j/6v/q/+v/6//s/+3/7v/w//H/
8v/z//X/9v/4//n/+P/4//j/+P/6//v/+//8//v/+//7//3//f/9//z//P/8//z//P/8
//r/+v/5//j/+v/5//n/+v/6//f/9f/3//j/9v/2//b/9v/1//X/9f/2//T/9f/1//X/
9//3//f/9//2//b/9//3//j/+f/7//7//P/9//3/+//6//r/+v/5//v//f/9//v/+P/2
//X/9f/1//X/8//z//P/8//z//P/8f/x//H/8f/y//D/7v/u/+//7v/u/+7/7P/r/+v/
6//q/+n/6P/n/+j/6f/p/+r/6v/q/+r/6//r/+v/6//r/+j/6P/n/+f/7f/q/+v/7v/y
//z/CwAeADYAUABjAHQAiQCfAK8AwwDVANcAxgCsAIAAPQDz/7n/iP9b/zP/F/8Q/xr/
L/9K/2H/d/+K/5r/pf+u/7f/vf/D/8j/0f/U/9f/2v/c/9//4P/h/+P/4//l/+b/5f/l
/+X/5//o/+n/6v/s/+n/6f/o/+f/6P/q/+v/7f/r/+v/6//r/+3/7v/u/+//7f/t/+3/
7v/s/+3/7v/v//H/8f/z//T/8//0//T/9v/1//b/+f/6//3/AAABAAIAAQAEAAcACgAM
AA4AEQATABYAGQAcAB8AIwAlACkALAAsAC4AMAAxADUANgA2ADUANQA1ADQAMwAwADAA
LQArACwAKwAqACkAKAAmACMAIwAhAB4AHAAZABoAGAAUABIAEQAPAA0ACQAIAAYABAAD
AAEA///9//r/+f/4//f/9v/z//L/8P/u/+7/6//q/+r/5//l/+T/5P/m/+T/5P/k/+T/
5P/j/+L/5P/l/+X/5v/k/+b/5v/n/+n/6v/r/+z/7P/t/+7/7//v//D/8v/z//P/9P/1
//b/+P/5//n/+v/5//n/+f/7//3//f/8//z//P/8//z//P/8//z/+//6//r/+f/5//r/
9v/3//f/9//4//j/+P/4//j/9f/1//X/9v/2//f/9//3//n/+f/5//n/+v/6//v/+//7
//v//P/+//z//f/9//v//P/8//z/+//7//3//f/7//z/+v/5//n/9//3//X/9f/3//f/
9//3//X/9f/1//X/8v/w/+7/7v/u/+7/7//w/+7/7f/t/+3/6//r/+v/6//t/+3/7P/s
/+v/6v/p/+n/6f/p/+n/6f/q/+r/6f/p/+v/6v/r//D/+v8EABMAKgBCAFoAawB8AI8A
owC5ANMA4QDZAMQApAByACsA5/+x/4D/V/81/xv/GP8k/z3/WP9t/4H/kv+g/6v/tP+5
/7//x//O/9H/2P/b/97/4P/j/+T/5f/l/+X/5//o/+n/6f/p/+v/7f/t/+3/7v/s/+3/
7f/t/+3/7v/u/+//7//v/+//7//v//D/8P/x/+//7//v//D/8v/z//T/9f/1//X/9//4
//v//P/8//7///8AAAMABAADAAYABwAIAAgADAAQABQAGAAaAB0AHwAgACMAJgApAC8A
MQA1ADgAOgA8AD4APwA/AEAAQAA/AEEAQQBAAD8APgA+ADsAOQA7ADkANwA1ADMAMAAs
ACsAKQAmACQAIQAiACAAHAAaABkAFwAVABEADgAMAAoACQAFAAMAAQD+//7//P/6//j/
+f/4//b/9P/y/+//7v/u/+3/6//q/+r/6P/m/+b/5v/o/+j/5//m/+j/6f/p/+r/6v/s
/+z/7f/t/+7/7//w//L/8//0//X/9//4//r/+//5//r/+//8//7//////wAA////////
AQADAAMAAgACAAAAAAAAAAAAAAAAAP///v/+//3//f/+//z/+//+//7//v/+//7//P/7
//r/+v/6//v/+//7//v/+//7//v//P/8//3//f/7//v//P/+//7///////3//v/+//7/
/f/9///////9//r/+P/3//f/+P/5//j/+f/3//f/9//3//f/9//3//f/9f/y/+//7v/u
/+7/7//w/+7/7f/t/+3/6//r/+v/6//r/+v/6v/q/+r/6v/q/+v/6f/p/+n/6f/m/+b/
5f/l/+f/6v/t//L/AAAQACMAOgBUAGYAdwCMAKMAtwDNAN8A4wDZAMIAmABYAA0Ay/+Z
/2j/Pf8d/xP/Iv84/1H/av+B/5f/qP+y/7n/vv/D/8n/z//W/9v/3v/h/+T/5v/p/+r/
6//p/+n/6//s/+//7//v//H/7//v/+//8P/y//P/8//z//P/9P/0//X/9//3//f/9//1
//b/9v/3//n/+f/5//r//P/9//7/////////AQACAAUABgAGAAgABwAIAAsADAANABAA
EQASABUAGgAfACQAJAAmACkAKwAsAC8AMgA1ADoAPQBCAEYARgBIAEoASwBLAEwATABL
AEsASwBKAEkASgBKAEcARQBDAEEAPwA9ADoAOAA1ADUAMwAwAC4AKwAqACgAJAAiACEA
HwAdABkAFgAUABIAEQANAAsACQAGAAYABAACAAAA/f/8//r/+P/4//X/9P/0//T/8//z
//T/8//w/+//7v/w//D/7//u//D/8f/x//L/8v/0//T/9f/1//b/9//4//j/+f/6//v/
+f/6//z//f/+/wAAAgAEAAIAAwADAAQAAwADAAMABQAFAAUABAAEAAQABAAEAAQABgAG
AAUABAAAAAEAAwAEAAQABAAEAAQABAACAAEAAAAAAAIAAwADAAMAAwADAAMAAwADAAIA
AgABAAIAAwAFAAgABgAHAAcABQACAAIAAgABAAEAAwADAAEAAQAAAAAAAQD//////f/9
//v/+//7//v/+//7//v/+//8//r/+P/4//X/9P/0//T/9P/z//P/8//z//P/8//z//P/
8//y//L/8f/w/+//7//x//H/8f/x//D/8P/v/+//7//u//H/+P8AABAAIwA4AE4AZAB1
AIYAmwCzAMsA4wDnAN0AygCqAHIAKQDj/63/fP9L/yX/E/8U/yj/Rf9g/3n/j/+g/6r/
s/+6/8H/yf/R/9T/2//g/+P/5P/o/+v/7P/t/+v/6//t/+7/8f/x//H/8//z//P/8//0
//T/9f/1//X/9f/2//b/9//1//X/9f/1//f/+P/4//n/9//3//f/+P/4//n/+v/7//3/
/f///wAAAQACAAIABAAHAAgACwAMAA0AEAARABIAFAAYABwAIAAgACIAJQAnACsALwAz
ADcAOQA7AD8AQgBEAEYASABJAE0ATgBOAE0ATQBNAEwASwBJAEgARABBAEMAQQA/AD0A
PAA6ADcANwA1ADIAMAAtACoAKAAkACIAIQAfAB0AGQAUABIAEAAPAA8ADQALAAgACAAG
AAQAAgD///7//P/6//r/9//2//b/9f/z//L/8v/w/+7/7v/u/+7/7v/t/+z/7v/v/+//
8P/y//T/9P/1//X/9v/3//j/+P/5//r/+//7//z//v////3//v///wAAAAABAAEAAgAF
AAUABQAHAAQAAwABAAAAAAAAAAAAAAAAAAAA///+//z/+//7//z/+v/6//z//P/8//z/
+f/5//n/+v/6//v/+//7//v/+//7//v//v/+///////9//3//v8AAAIAAwADAAEA/v/+
//7//f///wEAAQD///z/+v/5//n/+//7//n/+f/5//n/+f/5//f/9//3//f/9v/0//L/
8v/x//D/8P/w/+7/7f/t/+3/7//v/+//7//v/+//7v/u/+7/7v/u/+//7//v/+//7//w
//D/7//v/+3/7P/v//b//v8GABcALgBKAGIAbwB+AJcAqwC9ANMA4wDhAMwAqgB6ADUA
6/+1/4j/V/8t/xX/FP8i/zn/Vv9v/4X/mP+m/63/tP+9/8P/yf/O/9f/3v/h/+T/5f/n
/+f/5//p/+n/6//s/+v/6//r/+3/7f/t/+3/7v/w//H/8f/x//H/8v/y//P/8f/x//H/
8f/z//T/9P/1//P/8//z//T/9P/1//b/9//3//f/+f/6//v//P/8//7/AQACAAUABgAF
AAgACQAKAA4AEgAWABoAHAAeACEAIwAmACkALAAvADMANQA5ADwAQABCAEQARQBFAEYA
RgBFAEUARQBEAEMAQgBCAD8APQA8ADkANgAzADQAMgAvAC8ALQAqACgAJQAiACAAHAAa
ABoAGQAYABUAEgAQAA4ADQAJAAcABQACAAIAAAD+//z/+//6//j/9v/0//H/8P/w//H/
7//u/+7/7v/s/+z/7P/s/+z/6//q/+r/6//r/+z/7v/w//D/8f/x//L/8//0//L/8//0
//X/9//4//r/+//9//7///8AAP7//////wAAAQABAAEAAwADAAMAAgACAAIAAgACAAIA
BAAEAAMAAgAAAP////8AAPz//f8CAAEAAAD///7//f/9//3//v/8//3//f/9//3//f/9
//3//v/+///////9//3//v8AAP7///////3/+v/6//r/+f/5//v/+//5//j/9v/1//X/
8//z//H/8f/x//H/8f/x//P/8//z//P/8P/u/+z/7P/t/+z/7P/s/+r/6f/p/+n/6//r
/+v/6//t/+3/7P/s/+r/6v/q/+v/7f/t/+3/7f/t/+7/7v/v/+3/8P/x//T//v8MAB8A
OABQAGIAcQCGAJsArQDDANcA2wDNALIAjABOAAUAx/+X/2r/P/8h/xP/Fv8q/0X/Xv91
/4v/mv+m/6//tv+7/8X/zf/Q/9P/2v/h/+L/4//l/+X/5f/n/+f/6f/q/+n/6f/p/+v/
7f/t/+3/7v/w//H/8f/x//H/8v/y//P/8f/x//H/8f/x//L/8v/z//L/8f/w//D/8v/z
//T/9f/z//P/9f/2//X/9v/2//j/+//8////AAD//wIAAwAEAAQACAAMABAAEgAUABcA
GQAcAB8AIgAlACkAKwAvADIAMwA0ADUANQA3ADgAOAA3ADcANwA2ADUANAA0ADEALwAv
AC0AKwApACYAJAAhACEAHwAcABoAFwAXABYAEwASABMAEQAPAAsACAAGAAQAAwADAAEA
///8//r/+P/2//T/8//y//D/7v/w/+3/7P/s/+n/5//m/+b/5P/i/+L/4v/j/+T/5P/k
/+T/5f/l/+b/5v/o/+j/6f/n/+j/6f/q/+r/6//s/+3/7f/u//D/8f/x//L/8//0//T/
9f/1//b/+f/5//n/+//5//n/+P/4//j/+P/4//j/9v/2//X/9P/2//X/9P/y//L/8v/y
//H/8f/x//L/8v/z//P/8//z//P/8//z//T/9P/1//X/9f/1//b/+P/4//n/+f/3//b/
9v/2//X/9//5//n/9//0//L/8f/x//H/8f/v/+//8f/x//H/8f/x//H/8f/x/+7/7P/q
/+r/6//q/+r/6v/q/+n/6f/p/+v/6//r/+v/6f/p/+j/6P/q/+r/6v/r/+n/6f/p/+n/
6v/q/+n/6f/r/+r/7f/y//r/CAAXAC4ASgBeAG0AggCVAKcAwQDZAOEA0wC+AJgAWgAR
ANP/of9y/0f/Jf8V/xr/Kv9F/17/c/+H/5r/pP+t/7T/vf/D/8n/zv/T/9b/2f/c/+D/
4//k/+X/5//n/+n/6v/p/+n/6f/r/+n/6f/p/+r/6//t/+7/7//t/+7/7v/v/+3/7f/t
/+3/7v/w//H/8//x//H/8f/y//D/8f/y//P/9f/1//f/+P/5//r/+v/8////AAADAAQA
BQAIAAkACgAMABAAFAAYABgAGgAdAB8AJAAnACoALQAzADUAOQA8ADwAPgBAAEEAQgBC
AEEAPwBCAEMAQwBDAEEAQAA8ADkAOwA5ADcANQAyADAALQAtACkAJgAkACEAIQAgAB0A
HAAbABkAFwATABAADgAMAAsACQAHAAUAAgD+//z/+v/4//n/+P/2//T/9v/z//L/8v/v
/+3/7P/s/+v/6P/n/+b/5//o/+j/6P/q/+v/6//s/+z/7v/u/+//8f/y//P/9P/0//X/
9v/3//X/9v/4//n/+//8//3//v/+//////8AAAEAAQABAAMAAwADAAIAAgAAAAAAAAAA
AAAAAAD///7/AAD/////AAD8//7//P/8//z//P/7//v/+//8//r/+//7//v//P/9//7/
///+//7///////////8AAAIAAgADAAMAAQAAAAAAAAD//wEAAwADAAEA/v/8//v/+//7
//v/+f/5//v/+//7//v/+//7//v/+//6//j/9v/2//X/9P/0//T/8v/x//H/8f/z//P/
8//z//H/8f/w//D/8v/y//L/8//z//P/8//z//T/9P/z//P/8//0//f//P8GABQAJwA+
AFQAaAB5AIwAoQC3AM0A5QDvAOcA1ACwAHQAKQDh/6v/fP9P/yv/G/8c/y7/R/9i/3n/
jf+i/7D/t/+8/8P/zf/R/9b/2//g/+P/5v/o/+v/7P/t/+v/6//t/+7/8f/x//H/8//z
//P/8//0//L/8//z//P/9P/2//f/+f/6//v//P/9//v//P/8//3//f/9//3//v/+////
AAABAAMAAwAFAAYABwAIAAgACgAJAAoADQAOABEAFAAVABYAFgAaAB4AIgAmACgAKwAt
ADIANQA4ADsAPwBBAEUASABKAEwATgBPAFEAUgBSAFEAUQBRAFAATwBMAEwASQBHAEcA
RQBBAA==
         </WaveFormData>
      </LeadData>
      <LeadData>
         <LeadByteCountTotal>10000</LeadByteCountTotal>
         <LeadTimeOffset>0</LeadTimeOffset>
         <LeadSampleCountTotal>5000</LeadSampleCountTotal>
         <LeadAmplitudeUnitsPerBit>4.88</LeadAmplitudeUnitsPerBit>
         <LeadAmplitudeUnits>��V</LeadAmplitudeUnits>
         <LeadHighLimit>2147483647</LeadHighLimit>
         <LeadLowLimit>268435456</LeadLowLimit>
         <LeadID>V4</LeadID>
         <LeadOffsetFirstSample>0</LeadOffsetFirstSample>
         <FirstSampleBaseline>0</FirstSampleBaseline>
         <LeadSampleSize>2</LeadSampleSize>
         <LeadOff>FALSE</LeadOff>
         <BaselineSway>FALSE</BaselineSway>
         <ExcessiveACNoise>FALSE</ExcessiveACNoise>
         <MuscleNoise>FALSE</MuscleNoise>
         <LeadDataCRC32>583227889</LeadDataCRC32>
         <WaveFormData>
BQAEAAEAAAD+//3//f/7//3//f/9//3/+v/6//r/+v/7//z//f/9//z/+//6//n/+v/7
//z//f///////v/+//n/9//6//r/+f/7/wYAFQApAD4AUwBvAJEAtADWAAEBLAFKAV4B
XAEzAfQAsgBzADYA+f/F/53/h/9//3//iP+U/6P/rv+4/8D/xf/K/9H/1v/b/+H/5f/o
/+3/8v/x//P/9f/1//X/9P/z//P/9//3//f/+P/4//f/9v/2//f/+f/6//v/+//7//v/
+//9//3//f/8//z//P/8//3////////////+//7//v/+//7//v8AAAAAAgADAAQABgAI
AAkACgALAAwADQAOAA8AEAASABUAFwAaAB0AIAAjACUAKAAqACwALgAyADYAOAA8AD0A
PwBAAEQARQBFAEUARQBFAEUARABBAEEAPgA9AD0APAA8ADwAOwA5ADcANwAzADMAMQAv
ADAALgAsACsAKAAnACQAIQAgAB4AHAAcABkAFwAVABQAEwASABAADgAMAAsACQAJAAgA
BwAFAAUABAAAAP7//P/9//7//v///wAAAAD//////f/9//3////9//3//f/9//z//f/9
//7///8AAAMABAADAAMABAADAAMABAAGAAcABQAFAAUABQAJAAkACgAMAAwADAAMAAwA
DwAPAA8ADwARABEAEQARAA8AEAAOAAoACwAMAA0ADgAPAA8AEAAQABAAEAAQABAAEQAR
ABEAEQAQABAAEAAQABAAEAARABMAFQAVABUAFQAVABUAFQAVABQAFQAVABQAEQARAA8A
DwAQABAAEAAPAA4ADQAMAAwACgAKAAoACQAIAAUABAAEAAUABQADAAMAAQABAAEAAAAA
AAAAAAAAAP7//v/9//3////////////9//3//f/9//3//P/8//3////+//z/AQAFAAoA
EwAnADwAUwBtAI0AtADaAAcBMAFOAWQBagFNARQBzgCJAEYAAwDL/6H/hf93/3f/gP+M
/5v/qv+2/7r/v//G/8v/0P/X/9//4f/k/+f/6v/p/+v/7f/t/+z/7P/s/+3/8f/x//H/
8v/z//P/8//0//T/9f/1//X/9f/1//X/9f/3//f/9//2//j/+P/4//n/+f/5//n/+f/6
//r/+v/6//j/+P/6//r//P/9//7/AAAAAAEAAgADAAYABwAIAAkACwAMAA4ADwATABUA
FwAZAB0AIAAiACQAJAAoACwALgAyADMANQA2ADgAOQA5ADkAOQA5ADkAOAA5ADkANgA1
ADIAMAAvAC4ALwAtACsAKwApACkAJwAlACIAIAAeAB0AGQAZABcAFQASABAADgAOAAwA
CwAKAAoABgAEAAEA/v/+//3/+//7//r/+f/3//f/9f/y//H/8P/y//L/8f/x//D/8P/v
/+//7//v/+//8f/v/+//7//v/+//7//u/+7/8P/w//L/8v/0//X/9//3//X/9v/4//n/
+f/5//n/+f/5//n/+v/8//7//v/+//7//////////////////////////v/+//3/AQD/
//z//P/8//r/+v/6//r/+//7//z//P/9//z/+//6//v/+//7//v//v/+//7//v/8//z/
/f///wIAAwAEAAUAAwADAAMAAwACAAMAAwACAAEAAQD//////v/+//7//f/8//v/+v/6
//j/+P/4//f/+P/1//T/9P/x//H/7//v/+//7//v/+7/7P/s/+z/7P/t/+7/7v/v/+3/
7f/t/+3/7f/t/+3/7f/r/+r/6v/r/+v/7v/u//H/8//4/wUAFwAqAD8AVwB1AJoAvADj
AAwBLgFCAUQBIwHoAKYAaQAyAPP/uf+T/3n/bf9p/3T/gP+L/5j/pP+u/7X/vP+//8T/
yf/N/9H/1P/Z/9r/2//d/9//3//g/+D/4P/h/+H/4f/h/+L/5P/l/+b/6P/m/+f/5//n
/+n/6f/p/+n/6v/p/+j/5v/o/+j/6P/p/+v/6//r/+v/7P/s/+z/7P/s/+z/7v/u/+7/
7//w//L/8P/x//L/8//0//X/9v/3//j/+v/9////AwAFAAcACQANABAAEgAUABQAGAAc
AB4AIgAjACUAJgAmACcAJwAnACkAKQApACgAJQAlACIAIQAhACAAIAAgAB0AGwAZABkA
GAAZABgAFwAUABIAEAAPAAsACwAJAAcABgAEAAIAAgD///3/+//6//n/+P/2//T/9P/z
//H/8f/v/+3/6v/p/+r/6P/o/+j/6P/o/+f/5//n/+b/5P/j/+P/4//j/+X/5f/l/+X/
5f/k/+X/5f/m/+T/5P/m/+b/5//p/+z/7f/t/+7/8P/x/+//7//v/+//8//z//T/9v/4
//j/+P/4//f/9//3//f/9f/1//X/9f/1//T/9P/z//L/8//1//j/9v/0//T/9P/0//T/
8f/x//L/8v/y//L/8v/y//X/9f/1//X/+P/4//j/+P/2//b/9//5//v/+//7//v/+f/5
//n/+f/8//3//f/8//n/+f/3//f/9P/0//T/8//z//P/8//0//P/8v/x/+//7v/r/+r/
6v/r/+v/6f/p/+f/5//n/+b/6P/o/+j/6P/n/+b/5P/j/+X/5f/l/+X/5//n/+f/5//n
/+b/5v/n/+X/5v/k/+X/6f/s//P/BQAYACsAQQBdAH4AoADDAOwADAEgASYBDwHaAJwA
ZQAwAPn/xf+X/3f/Z/9l/27/fP+J/5T/nv+o/6//sv+1/7r/wf/H/8v/zv/R/9L/0//V
/9f/1//a/9r/2v/b/9v/2//b/9z/2//b/9v/3P/f/+H/4v/j/+H/4f/h/+H/4f/h/+H/
4P/g/+D/4P/h/+H/4f/h/+H/4P/g/+D/4P/i/+L/5P/k/+b/5//o/+r/6f/p/+n/6f/q
/+v/7P/t/+7/8P/z//X/9//5//v//f/9/wAAAgAEAAQACAAMAA4AEgATABUAFgAWABcA
FwAXABcAFwAXABYAFwAXABQAEwAUABIAEQAQABEADwANAA0ACwALAAkABwAGAAQAAgAB
AAEAAQD///3/+v/4//b/9v/0//P/8v/y/+//7v/s/+r/6v/p/+f/5//m/+X/4//j/+X/
4v/h/+D/4P/g/9//3//f/97/3P/b/9v/2//b/93/3f/d/93/3f/e/9//3//g/97/3v/g
/+D/4v/j/+X/5f/l/+b/6P/p/+v/6//r/+v/6//r/+z/7v/u/+7/7v/u/+//7//v/+//
7//v/+//7//v/+7/7v/t/+3/7f/u//D/8P/v/+7/7v/w//D/7//u/+3/7P/r/+v/7P/s
/+3/7P/r/+r/7P/t/+7/7//w//D/8P/w//D/8P/x//P/9//3//f/9//3//f/9//3//j/
+f/5//j/9//3//X/9f/z//L/8f/v/+7/7f/s/+z/7f/u/+//7//s/+n/6P/o/+f/5//l
/+X/5//n/+f/5v/m/+b/5v/m/+b/5v/l/+X/5f/l/+X/5f/l/+X/5f/l/+X/5P/k/+X/
5f/q/+r/6f/n/+r/9/8LABoALQBFAGEAgACiAMcA7gASASgBLgEXAeQApgBzAEAABwDN
/6H/hf9z/2v/cv98/4f/lv+g/6b/rf+2/7v/wP/H/8n/y//Q/9f/2v/Z/9v/3f/d/97/
3v/e/9//3//f/9//4P/j/+P/4//k/+b/5//n/+f/5f/l/+X/5f/n/+f/5//m/+T/5P/k
/+X/5//n/+f/5//o/+j/6P/o/+n/6v/t/+7/7P/t/+7/8P/w//H/8v/z//T/9f/2//f/
+P/6//3//////wEAAwAFAAkADAAOABAAEAAUABgAGgAcAB0AHwAgACMAJQAmACcAKQAp
ACkAKAApACkAJgAlACQAIgAhACAAHwAdABsAGwAZABkAFwAVABQAEgAQAA8ADwAPAA0A
CwAMAAoACAAIAAMAAQD///7////+//z/+v/4//f/9f/1//L/8f/v/+//8f/u/+3/7P/s
/+z/6//r/+v/6v/o/+f/6f/p/+n/6//r/+v/6//r/+7/7//v//D/8P/w//L/8v/y//P/
9f/1//X/9v/4//n/+v/7//z//f//////AAACAAIAAgACAAIAAQABAAEAAQABAAEAAQAB
AAEAAAAAAP///v///wEABAAAAAEAAgACAAAAAAAAAAAA/f/9//7//v8AAAAAAAAAAAEA
AQABAAEABAAEAAQABAACAAIAAwAFAAgACQAKAAsACAAHAAYABQAIAAkACQAIAAcABwAF
AAUABgAGAAYABQACAAEAAAAAAAIAAgACAAEAAAD9//z//P/7//v/+f/5//f/9//3//b/
9//4//n/+v/6//r/+f/5//n/+f/5//n/+//7//v/+//7//r/+v/7//v/+v/4//v/AwAO
ACEANwBMAGMAgwCnAM4A+gAjAUQBXgFoAVIBHQHaAJgAVQAYANv/q/+L/3v/d/99/4r/
mv+n/7T/vv/G/8n/zP/T/9r/3f/f/+f/7P/t/+7/8f/z//X/9f/0//T/9P/1//X/9f/1
//b/+P/5//r//P/6//v/+//7//v/+//7//v//P/7//r/+P/5//r/+//9//3//f/9//3/
/P/8//z//P///wAAAwAEAAQABQAGAAgACAAJAAoACwAMAA0ADgAPABIAFAAXABkAHQAf
ACEAIwAlACgAKgAsAC8ANAA5ADwAPgA/AEEAQgBEAEUARQBFAEUARQBFAEQAQQBBAD4A
PQA+ADwAOwA6ADcANQAzADMAMwAzADEALwAuACwAKgApACYAJQAiAB8AHgAcABoAGgAX
ABUAEwASAA8ADgAMAAoACgAJAAcABwAEAAMAAQABAAMAAAD///7//v/+//3//f/8//z/
+//7//n/+f/5//v//f/9//3//f/+//////8AAAIAAgAEAAQAAwADAAQAAwAGAAgACwAN
AAsACwALAAsACwALAAwADgAQABAAEAAQABAADwAOAA0ADwAPAA8ADwAOAAwACwAJAA0A
DwAOAA4ADgAOAA4ACwALAAwADAAMAAwADAAMAAsACwALAAsADgAOAA4ADgAOAA4ADwAR
ABEAEQARABEAEQARABEAEQATABUAFgAWABEAEQAPAA8ADAAMAAwACwAKAAkACAAIAAgA
CAAIAAcABgADAAIAAgD//////f/9//////////7/AAAAAAAAAAD+//7//f/9//3//f/9
//3/+//7//v/+//7//r/+v/7//n/+v/8////AwAKABkAMQBKAGEAgQCjAMYA7AAZAT4B
VAFgAVQBIwHcAJoAWwAcAN//rf+L/3f/df97/4j/lP+h/7D/uv/A/8P/xv/L/9T/2//f
/+H/5P/l/+j/6//t/+//7//w//D/8P/x//P/8//z//T/9f/1//X/9v/0//X/9f/1//P/
8//z//P/9f/1//X/9P/0//T/9P/1//f/9//3//f/9v/2//b/9v/4//j/+v/6//r/+//8
//7//v///wAAAQACAAMABAAFAAgACgANAA8AEQATABUAFwAXABoAHAAeACIAJgAqACwA
MAAxADMANAA1ADUANAAzADUANQA1ADQAMgAxAC0AKwAsACoAKQAoACcAJQAjACMAIAAf
ABwAGQAYABYAFAATAA8ADwANAAsADAAKAAgACAADAAEA///+/////v/8//r/+P/3//X/
9f/2//X/8//z//H/7v/t/+z/7v/u/+3/7f/r/+r/6P/n/+r/6//s/+//7//v/+//7//w
//H/8f/y//T/9P/2//b/9v/3//n/+f/5//r//P/9//3//f/9//3/AQABAAIABAACAAIA
AgACAAEAAQABAAEAAQABAAEAAQADAAIAAgABAP3//f/+/wAAAAD///7/AAD+//7//v/+
//z/+//7//r//v/+//7//v/9//3//f/9/wAAAAAAAAAAAgACAAMABQAFAAUABQAFAAUA
BQAFAAUACAAJAAkACAADAAMAAQABAAAAAAAAAP///P/7//r/+v/6//r/+v/5//r/9//2
//b/9P/z//D/7//x//H/8f/w//D/8P/w//D/8P/w/+//7//x//H/8f/x/+//7//v/+//
7//u/+7/7//v//D/8v/x//P//P8NACEANgBNAGkAiQCuANIA+QAcATYBQAEyAQEBwgCG
AE8AFADZ/6n/hf9x/23/cf98/4r/l/+k/7D/tv+7/8D/xf/I/8v/0//Z/9z/2//c/9//
4f/j/+P/5v/m/+b/5//n/+f/5//o/+v/6//r/+z/7P/t/+3/7f/s/+v/6v/p/+v/6//r
/+r/6v/q/+r/6//r/+v/6//r/+r/6v/q/+r/6v/q/+z/7P/s/+3/7v/w//D/8f/y//P/
8v/z//T/9f/4//r//f///wEAAwAFAAcACQAMAA4AEAAQABQAGAAaABwAHQAfACAAIAAh
ACEAIQAjACMAIwAiACEAIQAeAB0AGgAYABcAFgAXABUAEwATAA8ADwANAAsACgAIAAYA
BQADAAMAAQD//wAA/v/8//z/+//5//f/9v/z//L/8P/u//D/7//t/+3/7P/r/+n/6f/r
/+j/5//m/+T/5P/j/+P/5P/k/+P/4//h/+H/4f/j/+X/5f/l/+X/5v/n/+f/6P/q/+r/
7P/s/+7/7//x//H/7//w//L/8//1//X/9f/1//X/9f/2//j/+P/4//j/+P/3//f/9//3
//f/9//3//f/9//2//b/9f/5//X/9P/2//b/9P/0//T/9P/x//H/8v/y//T/9P/0//T/
9f/1//X/9f/1//T/8//y//X/9v/4//v/+//7//v/+//5//n/+f/5//z//f/9//z/+f/5
//f/9//2//b/9v/1//T/8//y//L/8v/y//L/8f/y/+//7v/u/+v/6//p/+n/6f/p/+n/
6P/n/+b/5f/k/+b/5v/l/+X/5v/n/+j/6f/n/+f/5//n/+f/5v/m/+f/6//o/+b/5f/l
/+r/8/8BABQAKQA9AFUAdACWALcA3AD+ABYBIgEZAfAAsgB3AEIACQDT/6X/g/9v/2n/
bP90/3//jP+Y/6T/rf+0/7f/vP/B/8X/y//O/9H/0v/V/9f/2f/Z/9r/2v/a/9v/3f/d
/93/3v/h/+H/4f/i/9//3//e/93/4P/h/+L/4//j/+P/4//i/+T/5P/k/+X/5P/j/+L/
4f/i/+L/4v/i/+L/4v/k/+T/5P/l/+b/6P/m/+f/6P/p/+r/6//s/+3/7//w//L/8//1
//f/+f/7//v//v8AAAIABAAIAAwADgAPAA8AEAAQABQAFQAVABUAFQAVABUAFAATABMA
EAAPABAADgANAAwADQALAAkACQAFAAUAAwABAAIAAAD+//3//f/9//v/+f/6//j/9v/2
//X/8//x//D/8f/w/+7/7P/q/+n/5//n/+b/5f/j/+P/4//g/9//3v/g/+D/3//f/97/
3v/d/93/3f/d/93/3//d/93/3f/d/+D/4f/h/+L/4//k/+f/6P/m/+f/6f/p/+f/6P/q
/+v/7P/t/+7/7//v/+//8P/y//L/8v/y//L/8//z//P/8//z//P/8//z//P/8v/y//H/
8f/x//L/8v/w//D/8P/w//D/7f/t/+7/7v/y//L/8v/y//X/9f/1//X/9P/0//T/9P/0
//T/9f/3//n/+f/5//n/+//7//v/+//8//3//f/8//v/+//5//n/9v/2//b/9f/2//X/
9P/0//L/8v/y//H/8P/t/+z/7P/r/+v/6f/p/+n/6f/p/+j/6P/o/+j/6P/o/+j/5//n
/+X/5f/l/+X/5f/l/+X/5f/n/+b/5v/n/+f/5v/k/+f/6f/s//X/BwAcADEARwBfAIIA
pgDNAPYAFAEmASoBFQHgAKQAbQA4AP3/y/+h/4H/bf9p/3D/ev+H/5L/nv+o/6//tv+5
/7z/w//J/83/0v/V/9b/1//Z/9v/2//e/97/3v/f/9//3//f/+D/4v/j/+T/5v/l/+X/
5P/j/+X/5f/l/+X/5//n/+f/5v/m/+b/5v/n/+X/5f/l/+X/6P/o/+j/6P/o/+j/6v/q
/+z/7f/u//D/8v/z//T/9f/0//X/9v/3//j/+v/9////AwAFAAcACQAKAAwADQAOABAA
FAAYABoAHAAdAB8AIAAiACMAIwAjACMAIwAjACIAIwAjACAAHwAgAB4AHQAcABkAFwAV
ABUAEwATABEADwAOAAwACgAJAAkACQAHAAUABAACAAAAAAD///3/+//6//n/+P/2//T/
9f/1//T/9f/z//H/7v/t/+3/6v/p/+j/5v/m/+X/5f/o/+j/5//n/+n/6f/p/+v/7f/t
/+3/7f/s/+3/7f/u//D/8P/y//L/8//1//j/+f/3//j/+v/7//z//f/+////AAD/////
AAACAAIAAgACAAEAAQABAAEA//////////8BAAAAAAD/////AQACAAAAAAAAAAAA/v/9
//3//P8AAAAAAAAAAAEAAQABAAEAAAAAAAAAAAAAAAAAAQADAAcABwAHAAcABwAHAAcA
BwAIAAkACQAIAAUABQADAAMAAwAEAAUABQACAAEAAAAAAAAAAAAAAP//+//3//X/9P/2
//f/9v/3//X/9f/1//T/8//y//H/8P/y//L/8f/x//H/8f/x//H/8//z//P/8//w/+7/
7f/t/+//8v/y/+//8//8/wsAHwA4AE8AaQCPALYA3AAHAS4BSgFgAVoBLwHwAK4AawAo
AOv/t/+P/3n/d/99/4T/jv+b/6r/tP+8/8H/xv/L/9T/1//b/9//4v/l/+b/6P/r/+7/
7//u/+7/7v/v//H/8f/x//L/8//z//P/9P/2//f/9//3//X/9f/1//X/+f/5//n/+P/2
//b/9v/3//j/+f/6//v//P/8//z//P/8//z//v/+/wAAAQACAAQAAgADAAQABQAGAAcA
CAAJAA8AEgAWABkAGQAbAB0AHwAfACIAJAAmACkALgAzADYANwA3ADgAOAA6ADsAOwA7
ADsAOwA7ADoAOgA7ADkAOQA3ADQAMgAwADEALwAtAC0AKQApACcAJQAiACAAHgAdAB0A
HQAbABkAFgAUABIAEgARAA8ADQAMAAkACAAGAAQABAADAAEAAQAAAP///f/9//7//P/8
//z/+//6//j/9//4//j/9//3//n/+f/5//v/+//7//v/+//+//////8AAAAAAAACAAIA
AgADAAUABQAHAAgACgALAAkACQAJAAkACQAJAAoADAAMAAwADAAMAAsACwALAAsADQAN
AA0ADQANAA4ADgANAAwADAAMAAwADAAJAAkACgAKAAwADAAMAAwADQANAA0ADQAMAAwA
DAAMAA0ADgAQABMAFAATABIAEQARABEAEQARABIAEwATABIAEQARAA8ADwAMAAwADAAL
AAgABwAGAAYABgAGAAYABQAGAAMAAgACAAAA///8//v//f/9//3//P/8//z//P/8//z/
/P/7//v/+v/5//j/9//4//n/+v/7//n/+P/4//n/+f/4//b/9//5/wIAEQAhADQASwBj
AIEApgDMAPkAIgFCAVQBWgFFAQ4ByACHAEgABQDL/5//gf9x/3H/fP+K/5n/pv+w/7j/
vf/C/8f/zv/V/9v/3//i/+f/6P/p/+v/7f/t/+z/7P/s/+3/8f/x//H/8v/z//P/8//0
//T/9f/1//X/9f/1//X/9f/1//X/9f/0//b/9v/2//f/9v/1//T/8//2//b/9v/2//b/
9v/4//j/+v/7//z//v8AAAEAAgADAAIAAwAEAAUACgAMAA8AEQATABUAFwAZABsAHgAg
ACIAJAAoACwALgAwADEAMwA0ADgAOQA5ADkANwA3ADcANgAzADMAMAAvADAALgAtACwA
KQAnACUAJQAlACUAIwAhAB8AHAAZABcAFwAXABUAEwASABAADgAOAAsACQAHAAYABwAG
AAQAAgAAAP///f/9//z/+//5//n/+f/2//X/9P/y//L/8f/x//D/8P/v/+//8f/x//H/
8//1//X/9f/1//b/9//3//j/+P/4//r/+v/8//3///////3//v8AAAEAAQABAAEAAQAF
AAUABgAIAAUABAADAAIAAwADAAMAAwABAAEAAQABAP///v/+//3//f/+//7//v/+//7/
+//7//z//P/8//z//P/8////////////AgACAAIAAgAAAAAAAQADAAcABwAHAAcABQAF
AAUABQAGAAcABwAGAAEAAQD/////AAAAAAAA//8AAP///v/+//3//P/7//n/+v/3//b/
9v/z//P/8f/x//H/8f/x//D/8P/w//D/8P/w//D/7//v/+//7//v/+//8f/x//H/8f/x
//D/8P/x/+3/7P/u//P/8//0////EQAmADsAUQBrAI4AsgDVAPwAIgE2AT4BKwH8ALoA
fwBIAA8A0/+j/4P/c/9v/3T/fv+N/5z/qP+w/7X/vP/B/8b/y//P/9f/2v/d/97/3f/f
/+H/4f/k/+T/5P/l/+f/5//n/+j/6f/p/+n/6v/o/+n/6f/p/+r/6//s/+3/7v/t/+z/
6v/r/+z/7f/v/+3/7f/t/+3/7P/s/+z/7P/u/+7/8P/w//D/8f/y//T/9P/1//b/9//4
//n/+v/7/wAAAgAFAAcABwAJAAsADQAPABIAFAAWABgAHAAgACIAJAAlACcAKAAoACkA
KQApACsAKwArACoAJwAnACQAIwAiACAAHwAeAB0AGwAZABkAFwAXABUAEwAQAA4ADAAL
AAwADQAMAAsACAAGAAQABAABAP///f/8//3//P/6//j/9v/1//P/8//y//H/7//v/+//
7P/r/+r/7P/s/+v/6//q/+r/6f/p/+n/6f/p/+v/7f/t/+3/7f/s/+3/7f/u/+7/7v/w
//D/8f/z//b/9//3//j/+v/7//3//f/9//3//f/9//7/AAAAAAAAAAAAAP//////////
///////////9//z//P/7//n/+f/+//3//P/7//r/+f/5//r/+v/6//r/+v/6//v/+//7
//v//v/+//7//v/8//z//f///wAA///+//3/+//7//v/+//8//3//f/8//v/+//5//n/
9//2//X/8//w/+//7v/u/+//8P/x//H/7v/r/+r/6v/r/+v/6f/p/+n/6f/p/+j/6P/o
/+j/6P/q/+r/6f/p/+n/6f/p/+n/6//r/+v/6//t/+z/7P/t/+v/7P/q/+n/7f/0/wMA
FwAqAD0AUwBxAJIAsgDXAPwAFAEiAR4B/QDAAIIATwAcAOX/tf+P/3f/a/9t/3T/gP+P
/5r/pP+u/7X/uP+9/8T/yf/L/83/1P/b/9z/3P/d/97/3f/e/97/3v/f/+H/4f/h/+L/
4//j/+P/5P/l/+f/6P/p/+n/6f/p/+n/6v/p/+j/5v/m/+b/5v/n/+X/5f/l/+X/6P/o
/+j/6P/m/+b/6P/o/+b/5//o/+r/7P/t/+7/7//u/+//8P/x//L/9P/3//n/+//9////
AQADAAYACAAKAAoADgASABQAFQAVABYAFgAYABkAGQAZABsAGwAbABoAGQAZABYAFQAS
ABAADwAOAA8ADQALAAsABwAHAAUAAwADAAIAAQABAAEAAQD///3//P/6//j/+P/2//X/
9P/0//H/8P/u/+z/7v/t/+v/6//q/+n/5//n/+f/5P/j/+L/4P/g/9//3//i/+L/4f/h
/+H/4f/h/+P/4//j/+P/4//k/+X/5f/m/+T/5P/m/+b/6P/p/+v/6//r/+z/7v/v/+//
7//v/+//8f/x//L/9P/0//T/9P/0//P/8//z//P/8f/x//H/8f/v/+7/7v/w//D/8P/w
/+3/7f/u/+7/8P/w//D/8P/v/+//7//v//L/8v/y//L/9P/0//X/9//3//f/9//3//f/
9//3//f/+P/5//n/+P/1//X/8//z//L/8v/y//H/8v/x//D/8P/y//L/8v/x//D/7f/s
/+z/6v/p/+b/5f/m/+f/6P/o/+j/6P/o/+j/6P/o/+f/5//p/+n/6f/p/+n/6f/p/+n/
5//m/+b/5//n/+j/5v/p/+v/8v/9/w8AJAA5AE8AawCKAKwA1wD+ABgBKAEqAQkBzACM
AFkAJADt/73/lf97/3H/cf92/4L/j/+a/6T/rP+z/7j/vf/C/8f/zf/P/9L/1f/Y/9v/
3f/f/9//4v/i/+L/4//j/+P/4//k/+P/4//j/+T/5v/n/+f/5//n/+f/5//n/+n/6f/p
/+j/6v/q/+r/6//p/+n/6f/p/+r/6v/q/+r/7P/s/+7/7v/s/+3/7v/w//D/8f/y//P/
9f/3//n/+//+/wAAAwAFAAUABwAJAAsACwAOABAAEgAWABoAHgAgACAAIQAjACQAJAAl
ACUAJQAoACkAKgAqACgAJwAjACEAIAAeAB0AHAAdABsAGQAZABcAFwAVABMAEgAQAA4A
DQANAA0ACwAJAAgABgAEAAQAAwABAP///v/7//r/+P/2//j/9//1//X/9P/z//H/8f/v
/+z/6//q/+j/6P/n/+f/6f/q/+r/6//r/+v/6//t/+3/7f/t/+3/7//x//L/9P/y//L/
9P/0//b/9//5//n/+//8//7///8BAAEAAQABAAEAAQACAAQAAgACAAIAAgADAAMAAwAD
AAEAAQABAAEAAgACAAMAAwABAAAAAAAAAAAAAAD/////AAAAAAAAAAAAAAAAAwADAAMA
AwAEAAQABAAEAAQABAAFAAcACQAJAAkACQALAAsACwALAAwADQANAAwACQAJAAcABwAG
AAYABgAFAAYABQAEAAQABAAEAAQAAwACAP///v/+//3//f/7//v/+//7//v/+v/8//z/
/P/8//r/+v/5//n/+f/5//n/+f/7//v/+//7//v/+v/6//v/+//6//z//f///wgAEwAl
ADoATwBpAIkArADQAPsAKAFKAV4BYgFFAQgBwgB/AEAABQDN/6P/h/95/3n/gv+O/5n/
pP+y/8D/x//K/8//1P/X/9n/3//k/+f/7P/v//H/8//z//H/8P/v/+//9P/1//b/+P/3
//f/9//4//b/9//3//f/+P/5//r/+//+////AAAAAP7//v/+//////////////8AAAAA
AAAAAAIAAgAEAAQABgAHAAgACgAIAAkACgALAA4ADwAQABEAEgAUABcAGQAbAB0AHwAh
ACQAKAArAC4AMAA0ADgAOgA+AD8AQQBCAEMAQwBCAEEAQwBDAEMAQgBBAEEAPgA9AD4A
OgA3AA==
         </WaveFormData>
      </LeadData>
      <LeadData>
         <LeadByteCountTotal>10000</LeadByteCountTotal>
         <LeadTimeOffset>0</LeadTimeOffset>
         <LeadSampleCountTotal>5000</LeadSampleCountTotal>
         <LeadAmplitudeUnitsPerBit>4.88</LeadAmplitudeUnitsPerBit>
         <LeadAmplitudeUnits>��V</LeadAmplitudeUnits>
         <LeadHighLimit>2147483647</LeadHighLimit>
         <LeadLowLimit>268435456</LeadLowLimit>
         <LeadID>V5</LeadID>
         <LeadOffsetFirstSample>0</LeadOffsetFirstSample>
         <FirstSampleBaseline>0</FirstSampleBaseline>
         <LeadSampleSize>2</LeadSampleSize>
         <LeadOff>FALSE</LeadOff>
         <BaselineSway>FALSE</BaselineSway>
         <ExcessiveACNoise>FALSE</ExcessiveACNoise>
         <MuscleNoise>FALSE</MuscleNoise>
         <LeadDataCRC32>387596084</LeadDataCRC32>
         <WaveFormData>
CgAIAAYABAABAAAA///8//3//v///////f/9//3//f/+////AAABAAAA///+//3//v/+
//7///8AAAEAAQABAPv/+f/5//n/9//5/wAACwAXACQANgBRAHIAlwC9AOgAEwE3AVYB
XAE7AQEByACYAGUANQANAPD/3f/T/8z/yP/M/9H/1v/X/9r/3//g/+H/4//l/+r/7P/w
//T/+f/3//j/+f/5//f/9v/3//b/+P/4//j/+P/4//f/9v/2//f/9//4//n/+v/6//r/
+v/6//r/+v/6//r/+//7//v//f/9//3//f/8//z//f/9//3//f/9//3//f///wAAAAAD
AAUABQAFAAYABgAGAAgACAALAA0ADgAQABIAFAAUABUAGAAZABsAHQAeACAAIgAkACQA
JwAoACsALQAuAC4AMAAvAC8ALAAqACoAKgAqACoAKgAqACoAJwAlACQAJAAkACQAIwAi
ACQAIgAgACAAHwAdABsAGQAYABcAFgAVABIAEQAPAA8ADgANAAwADAALAAoACQAHAAgA
BwAHAAcABQADAAMAAgACAAEAAQABAAMAAwADAAMAAwADAAIAAgABAAEAAQACAAIAAwAD
AAMABAAEAAUABgAGAAUABwAGAAgACAAJAAkACAAHAAYABgALAAsACwANAA0ADAAKAAwA
DgAOABAAEAAQABAAEAAPAA0ADgANAAoADQAOAA8AEAAPAA8ADwARABAAEAAQABAAEgAS
ABIAEwATABIAEQAQABIAEwATABUAFgAXABcAFwAXABgAGAAYABkAGgAcABoAFgAWABYA
FAAUABMAEwASABEAEAAPAA8ADwAOAA0ADAAKAAgABgAGAAYABgAEAAQABgAGAAUABQAD
AAMAAwADAAEAAQABAAEAAgADAAQABAADAAIAAgABAAMAAgABAAEAAwABAAEAAwADAAQA
CQAVACYAOABRAHAAlQC9AOoAEwE3AVYBagFVASEB5gCuAHcAQQAXAPj/4//T/8z/yv/K
/8//1P/Z/9r/2//e/+H/5f/n/+r/7P/s/+7/8f/z//T/9f/1//L/8v/0//T/9v/2//b/
9v/1//X/9f/2//j/9//3//f/9v/2//b/9v/2//b/9v/2//b/9//3//f/+P/5//r/+//7
//r/+v/5//n/+f/5//n/+f/7//z//P/9/////////wAAAAAAAAIAAAADAAUABgAIAAoA
DAAMAA8AEgATABUAFwAYABoAHAAeAB4AIQAiACMAJQAmACYAKAAnACcAJAAkACQAJAAk
ACEAIAAfAB4AHgAdAB0AHgAcABwAGwAaABwAGgAYABgAFwAVABMAEQAOAA0ADAALAAsA
CwAKAAsABwAFAAMAAgADAAIAAQD///7//f/9//3/+//5//n/+P/5//n/+v/7//r/+f/4
//f/+f/5//j/+P/3//f/9//4//b/9//3//f/+P/4//n/+v/5//n//P/8//z//P/9//3/
////////AAAAAP///v///wAAAAD//wIAAAAAAAIAAgAEAAQABAADAAUABAADAAMAAwAD
AAMAAQACAAAAAAAAAAAA////////AQACAAIAAgACAAAAAAAAAAEABAAEAAQABAACAAMA
AwAFAAgACQAJAAkACQAKAAoACgAJAAoADAAKAAoACgAKAAgABgAFAAUABAAFAAQAAwAD
AAMAAgABAAAA/P/6//j/+P/4//j/9v/2//T/9P/z//P/8//z//P/8//0//X/9v/3//b/
9f/0//L/9P/0//X/9f/z//L/8f/x//P/9f/1//X/9f/2//3/CQAWACYAPQBcAIEApwDQ
APkAHQE+AUwBMwH9AMQAlABpADcACQDq/9f/x/+8/7z/vv/D/8b/y//O/9H/0v/T/9f/
2f/c/97/4P/k/+X/4//k/+X/5f/m/+b/6P/o/+b/5v/m/+b/6f/p/+n/6v/o/+f/5//n
/+r/6v/q/+r/6P/o/+j/6P/q/+v/6//r/+n/6f/p/+n/7P/s/+3/7f/t/+3/7f/t/+v/
7f/u/+7/7//x//H/8f/w//D/8P/y//T/9//5//r//P/+/wAAAAABAAQABQAHAAsADAAO
ABAAEAAQABMAFAAVABcAGAAYABoAGQAZABYAFQAUABMAEgASABIAEgASABEADwAOAA4A
DwAQABAAEAAPAAwACQAIAAcABQADAAEAAQABAAEAAQD///3/+v/5//r/+f/4//j/9f/0
//P/8f/u/+3/7f/t/+7/7f/u/+7/6v/p/+n/6f/q/+n/6P/n/+f/5//m/+b/6f/p/+n/
6v/q/+v/6//r/+j/6P/p/+r/7f/t//D/8P/w//D/8f/x/+//7//v//D/8//z//P/9f/3
//b/9P/2//b/9v/4//j/9v/2//b/9f/z//L/8f/x//T/9f/4//n/9//0//T/9P/0//T/
8f/x//H/8//y//L/8v/y//P/9P/1//f/+P/4//j/+P/3//f/9v/3//r/+//7//v/+f/6
//r/+v/9//7/AAD+//r/+v/6//j/+P/3//f/9v/2//b/9v/3//b/9P/y//D/8P/u/+z/
7P/s/+z/6v/q/+j/6P/n/+f/6f/p/+n/6f/o/+f/5v/l/+b/5//o/+j/6P/o/+n/6f/n
/+b/5f/l/+f/6f/n/+X/5f/m/+n/9f8CABIAJwBCAGUAiQCuANUA+QAWASgBGwHrALQA
igBfADEABQDi/8f/uf+0/7L/tP+5/7z/v//C/8P/xP/F/8n/z//S/9T/1v/W/9f/2f/a
/9v/2//c/9z/3v/e/9z/3P/c/9z/2//b/9v/3P/d/93/3v/f/97/3v/e/97/3v/e/97/
3v/e/9//3//f/9//3//f/9//3v/e/9//3//f/9//3//f/+D/4//l/+b/5P/l/+T/4//k
/+T/5P/m/+b/6f/r/+z/7P/u//D/8P/z//b/9//5//n/+v/8//7/AgACAAUABgAFAAcA
CAAIAAgABwAHAAQABQAGAAcACAAFAAQAAwACAAMAAQAAAAAAAAAAAP///v/8//r/+P/4
//r/+f/4//f/9f/z//H/7//v/+//7v/v/+z/6//q/+r/6f/o/+f/5f/k/+P/4//j/+P/
4f/h/+D/3//f/+D/4f/i/+H/4P/f/93/3f/c/9z/3f/d/93/3v/g/+H/4f/h/+D/4P/h
/+L/4//j/+b/5v/k/+T/5f/l/+b/5//o/+r/7P/r/+r/6//s/+z/6//u/+z/7P/u/+7/
7P/s/+z/6//s/+z/7P/t/+v/6//t/+3/7//s/+z/7P/v/+7/7f/s/+v/6v/r/+v/6//t
/+3/7P/r/+r/6//s/+3/7//u/+7/7v/u/+z/7f/t/+//8f/z//T/9f/3//j/+P/4//f/
+P/6//j/+P/4//j/9v/1//P/8v/w/+//7v/t/+3/7v/u/+7/7v/s/+r/6P/o/+j/6P/m
/+b/5v/m/+X/5f/l/+X/5f/l/+P/4//j/+P/5f/l/+X/5P/k/+T/5f/l/+P/4v/h/+H/
5f/n/+v/6f/j/+L/6//3/wAAEAAnAEQAYwCHAK4A1QD7ABoBKAEdAe0AuACOAGcANwAJ
AOb/z/+//7T/sv+0/7X/vP/B/77/wf/G/8f/y//R/9D/0v/Y/9z/2//Z/9r/2//b/9z/
3P/e/97/3v/e/97/3v/f/9//3//g/+H/4f/i/+P/4f/g/9//3v/f/+D/4f/i/+D/4f/h
/+H/4//j/+P/4//k/+T/5f/l/+f/5//n/+f/5//p/+r/6v/p/+v/6//r/+z/7P/s/+7/
8P/z//X/9v/1//b/9//2//j//P/+/wEAAgACAAMABAAHAAgADAAOABEAEwAUABQAFgAV
ABUAEgASABIAEgASABMAEgARABAADwANAAwADAAMAAwACwAKAAgABgAEAAQABgAFAAQA
AwACAAEAAAD///z/+//5//n/+v/5//j/+P/1//T/8//x//L/8f/x//H/8f/v/+//7v/u
/+3/7f/t/+7/7f/s/+v/6//r/+r/6v/s/+3/7v/w/+7/7//v/+//8P/w//H/8v/z//P/
9v/2//b/9v/3//f/+P/5//r//P/9//3//f///////v/8//7//v/+/wAAAAD///7//f/7
//7//v/+/////////wEAAQD9//7/AAAAAAAAAAAAAAAA/v/9//z//f/+//7//v/+/wAA
AAAAAAEAAgACAAIAAgACAAMAAwAFAAgACQAJAAkABwAIAAgACAALAAwADgAMAAgACAAI
AAYABwAHAAgACAAFAAQAAwADAAMAAgABAAAAAAD+//z//P/6//r/+P/4//j/+P/3//f/
+P/5//r/+//7//v/+//7//v/+//7//r/+v/6//v/+//9//z/+//7//v/9//1//X/+f8A
AA8AHQAuAEQAYQCGALEA3QAGASkBTQFmAVYBIwHnALIAfgBLAB0A+f/i/9P/x//E/8b/
yP/N/9L/1//c/9//4P/h/+X/5f/m/+r/7v/w//P/8//0//X/9f/z//L/8//y//T/9P/0
//T/9//3//f/+P/2//X/9f/1//b/9v/2//b/9P/0//T/9P/2//f/9//3//n/+f/5//n/
+f/4//j/9//5//v//f////7///////7///8BAAEAAQACAAIAAgAEAAQABwAJAAoADAAO
ABAAEAARABQAFQAXABsAHAAeACAAJAAkACcAKAAnACkAKgAqACwAKwArACgAJgAmACYA
JgAnACYAJQAkACMAIQAgACAAHgAeAB0AHAAdABwAGwAcABsAGQAXABUAFAATABIAEQAQ
AA8ADQANAAoACQAIAAgACQAIAAcABQACAAEAAQABAAMAAQABAAAAAAD///////8AAP//
/v/9///////+//7//f/9//3//v8AAAEAAQABAAIAAgADAAQAAgABAAMAAgAEAAYACQAL
AAkACQAJAAoACwALAAsADQAOAA4ADQAQAA0ADAANAAwADQAOAA8ADwAOAAwACgAJAAsA
DwAOAA4ADgAOAA4ACwALAAsADQAOAA4ADgAOAAwADAAMAA0AEAAQABAAEAAQABEAEQAT
ABIAEwATABMAEwAUABQAFAAWABgAGwAaABYAFgAWABQAFAATABMAEgAPAA4ADQANAA0A
DAALAAoACAAGAAQABAACAAIAAAAAAAIAAgABAAEAAwADAAMAAwABAAEAAQABAAEAAQAB
AAAA/v/+//////8BAAAA//////3///////////8EAA0AHQAuAEQAYwCIAK0A1QD+ACUB
RQFeAVwBMQHzALoAiABVACcAAQDo/9X/zf/I/8j/zP/R/9b/2//c/93/3v/f/+P/5//q
/+z/7P/u//H/8//0//X/9f/y//L/9P/0//b/9v/2//b/9f/1//X/9v/2//X/9f/1//T/
9P/0//T/9P/0//T/9P/2//f/9//3//f/9//3//f/9v/2//f/9//5//n/+f/5//n/+//8
//z/+//9//3//f/8//z//P/+/wAAAwAFAAYABgAIAAoACgAJAAwADQAPABIAFAAXABoA
HAAcAB8AIAAgACEAIQAgACEAIQAiACAAHwAeAB0AHAAdABwAGwAaABkAFwAWABYAFQAU
ABIAEAAQAA4ADAAMAAoACQAIAAcACAAHAAYABQACAAEA/////wAA///+//7//f/8//v/
+f/4//f/9//3//X/8//z//L/8f/x//L/8//y//H/8P/v//L/8//z//T/8//z//P/9P/0
//X/9f/1//X/9v/4//r/+f/5//z//P/+//7//////////////wAAAwADAAMABQAFAAQA
AgAEAAIAAgAEAAQABAAEAAQAAwADAAIAAQABAAEAAQADAAMAAwAEAAIAAgACAAIAAgAC
AP///////wEAAgACAAIAAgACAAIAAgADAAIAAgACAAIABAAFAAUABwAIAAkACQAJAAcA
CAAIAAgACwAMAA4ADAAIAAgACAAGAAYABQAFAAQAAwACAAEAAQABAAAA///+//z/+v/4
//j/9//2//P/8v/z//T/9P/1//X/9f/1//X/8//z//P/8//1//X/9f/0//L/8v/z//P/
9f/0//P/8//1//X/9f/z/+//9P///w0AHgA0AE8AcACXAL0A5AAJASsBQgFAARUB3QCq
AH4ATQAfAPf/2v/L/8P/vv+8/8L/x//M/8//0P/R/9T/1//Z/9n/3v/k/+T/4P/h/+T/
5v/o/+n/6v/q/+z/7P/r/+r/6f/o/+v/6//r/+z/7P/r/+v/6//r/+r/6f/o/+r/6v/q
/+r/6P/p/+n/6f/p/+n/6f/p/+r/6v/r/+v/6//r/+v/6//r/+3/7v/u/+3/7//v/+//
8P/w//D/8v/y//X/9//4//n/+v/7//r//f8AAAEAAwAFAAYACAAKAA4ADgARABIAEgAT
ABMAEgAUABMAEwAQABAAEAAQABAADgAMAAoACAAKAAkACQAKAAkACAAGAAQABAACAAAA
AAACAAEAAAD///z/+//6//n/+f/5//j/+f/3//X/8//y//P/8v/x/+//7v/t/+3/7f/t
/+v/6//q/+r/6f/p/+n/6v/p/+j/5//n/+f/5v/m/+n/6f/p/+r/6v/r/+v/6//r/+z/
7v/w/+//7//y//L/8P/w//H/8f/z//P/8//0//b/9f/0//X/9v/2//X/+P/3//b/9//2
//b/9v/2//X/9//2//X/9f/5//X/8//1//j/9v/2//b/9v/0//P/8v/z//b/9v/2//b/
9v/2//b/9//3//b/9f/0//f/+f/6//3//P/9//3//f/7//z//P/8////AAACAAAA/P/8
//z/+v/6//n/+f/4//f/9v/1//X/9f/0//P/8v/x//D/7//w/+//7v/r/+r/7P/s/+v/
6//q/+n/6P/n/+n/6f/p/+n/6//r/+v/6v/o/+j/6f/p/+v/6v/p/+n/7f/p/+f/5f/j
/+b/7f/1/wAAEAAlADwAWQB/AKIAyQDtAAwBJAElAQEByACWAGsAPwAVAPD/0//D/7r/
sv+w/7X/uP+9/8D/xf/K/83/z//P/9D/1P/W/9b/1//Y/9r/3P/d/9z/3P/e/97/3v/e
/97/3v/h/+H/4f/i/9//3f/c/9v/3f/e/9//4P/e/97/3v/e/+D/4f/h/+H/3//f/9//
3//g/+D/4f/h/+P/4//j/+P/4v/j/+P/4v/j/+X/5f/l/+b/5v/m/+j/5v/p/+v/7P/u
//D/8v/y//H/9P/1//f/+//8//7/AAABAAAAAgACAAMABQAGAAYACAAHAAcABAACAAIA
AgACAAIAAgACAAIAAQD///7//v/8//z/+//6//z/+v/4//j/9v/1//T/8//0//P/8v/x
//D/7//t/+3/7P/r/+r/6v/r/+r/6f/n/+T/4//j/+P/4//h/+H/4P/f/9//4P/h/+L/
4f/g/9//4f/h/+D/4P/g/9//3v/e/9//4f/i/+P/4//k/+b/6P/o/+f/6f/o/+b/5v/n
/+f/6f/p/+n/6v/r/+v/6//t/+//7v/s/+7/7v/u//D/8P/u/+7/7v/t/+3/7P/r/+v/
7f/v//H/8f/w/+//7v/t/+z/6f/p/+n/6//v//D/8f/y//D/8P/w//H/8v/y//L/8v/w
//H/8f/z//b/9//3//f/9//4//j/+P/5//r//P/6//n/+v/7//r/+f/3//b/9P/1//T/
8//z//H/8P/v/+7/7P/q/+j/6P/q/+r/6P/o/+b/5v/l/+X/5f/l/+X/5f/l/+X/5f/l
/+P/4//j/+L/4v/i/+P/4//j/+L/4f/h/+P/4//h/+P/4//i/+f/8f8AABIAKQBAAGEA
iwC2AN0A/wAYASgBGQHpALIAiABfAC8ABwDm/8v/uf+w/67/sP+1/7j/u/++/8H/xP/D
/8X/yf/O/9D/1P/W/9f/1//Y/9n/2f/Y/9j/2v/a/9r/2v/a/9r/2//b/9v/3P/c/9v/
2//b/9z/3P/c/9z/3v/e/97/3v/e/9//3//f/93/3f/d/93/4P/g/+H/4f/h/+H/4f/h
/+H/4//k/+T/5//p/+n/6f/p/+j/5//o/+j/6//t/+7/8f/0//f/+P/4//r/+v/7//3/
/v8AAAIABAAEAAcACAAJAAsADAAMAAwACwALAAgACgAKAAoACgALAAoACQAIAAYAAwAB
AAAAAgACAAEAAAAAAP7//P/8//7//f/8//v/+P/3//b/9f/0//P/8f/x//L/8f/w//D/
8f/w/+//7f/q/+n/6f/p/+n/5//n/+b/5P/j/+P/4//n/+f/5//n/+f/5//m/+b/6f/p
/+n/6v/p/+n/6P/n/+j/6P/p/+r/7v/v//P/9P/y//L/8//z//T/9f/2//j/+v/5//j/
+f/5//j/9v/4//r/+v/8//z/+//6//n/9//4//j/+P/5//v/+//+//3//P/7//r/9//3
//f/+f/6//r/+v/6//z//P/8//3//P/8//z//P/6//v/+//9////AQACAAMAAwAEAAQA
BAADAAQABgAEAAIAAgACAAAAAQABAAIAAgD///7//f/9//3//P/7//r/9v/0//L/8v/z
//T/8//0//P/8v/w/+//7f/t/+3/7f/v/+//7//v/+//7//v/+7/8P/w//H/8f/u/+z/
6v/p/+v/7//v/+3/6f/s//X/AQAUACoARwBqAJMAvQDoAAsBLwFQAVYBMQH5AMAAjABX
ACUA/f/e/83/xf/C/8L/wv/H/8z/z//S/9P/0v/V/9v/3f/i/+b/6P/m/+f/6f/q/+v/
6//q/+r/7P/s/+z/7P/s/+z/6//r/+v/7P/v/+//8P/x//H/8P/v/+7/7//w//H/8v/w
//H/8f/x//P/8//z//P/9v/2//f/9//1//X/9f/1//f/+f/6//r/+f/7//v/+//6//r/
+v/8/wAABQAJAAwADAAMAAwACgALAA4ADwARABYAGAAbAB4AHwAeACAAIAAhACMAJAAk
ACQAIwAjACAAIQAiACMAJAAiACAAHgAcAB0AGwAaABoAHAAcABsAGgAXABQAEQAQABEA
EQARABEADgANAAwACwAMAAsACQAJAAgABwAGAAYAAwACAAEA//8AAP///////wEA////
//7/+v/5//n/+f/7//v/+//7//v/+//6//r//f/9//3//v/+//////////7//v///wAA
AQABAAQABAAGAAYABwAHAAcABwAHAAgACgAJAAgACQALAAoACAAKAAgACAAKAAoACgAK
AAoACQAJAAoACwALAAoACgAKAAoACgAHAAcABwAJAAwADAAMAAwADAAMAAwADQAMAAwA
DAAMAA4ADwAPABEAEAARABEAEQARABIAEgASABEAEgAUABIAEgASABIAEAAQAA8ADwAO
AAsACgAJAAkACQAIAAcABgAEAAIAAAAAAAAAAAD+//7//v/+//3//f/9//3//f/9//3/
/f/9//3//P/7//r/+P/5//r//P/9//v/+v/5//n/+//5//n/+f/5//z/BQANABoALABD
AGIAhwCzAOAACQEnAUQBWAFLARkB3gCqAHkAQwAVAPL/2//L/8T/xP/G/8v/0P/T/9b/
1f/W/9f/3f/h/+T/5v/s/+7/7//t/+7/7//v/+7/7v/w//D/8v/y//L/8v/x//H/8f/y
//T/8//z//P/8v/y//L/8v/y//L/8v/y//T/9f/1//X/9P/z//L/8f/0//T/9f/1//X/
9f/1//X/9f/3//j/+P/7//3//f/9//z//P/8//7/AAADAAUABgAGAAgACgAKAA0AEAAR
ABMAFQAWABgAGgAcABwAHwAgACEAIwAkACQAJAAjACMAIAAgACAAIAAgAB8AHgAdABwA
GwAZABgAGAAYABgAFwAWABUAEgAPAA4ADwAPAA8ADwAOAA0ADAALAAgABwAFAAUABQAF
AAUABgADAAIAAQD//wAA/////////f/7//v/+v/2//X/9f/1//f/9//3//f/9//3//b/
9v/5//n/+f/6//z//f/9//3/+v/6//v//P/9//3/AAAAAP7//v//////AQABAAEAAgAF
AAUABQAHAAQAAgD//wAAAgACAAQABAACAAIAAgABAAEAAAD/////AQAAAAAAAAAAAAAA
/f/9//3///8CAAIAAgACAAAAAAAAAAEABAAEAAQABAADAAMAAgADAAUABwAIAAkABwAI
AAgACAAJAAoADAAKAAYABgAGAAQABgAFAAUABAADAAIAAQABAP///v/9//z/+v/4//b/
9v/2//b/9P/0//T/9P/z//P/8//z//P/8//1//X/9f/1//P/8//z//L/9P/0//X/9f/1
//T/8//z/+//7//x//P/8//y//X/AQAQACIANQBQAHUAmwDAAOkADQEsAUABNwENAdIA
ogB3AEkAGwD0/9n/yf/A/7r/vP/D/8r/z//Q/9H/0v/T/9f/2f/a/+D/5P/m/+X/4//k
/+X/5f/l/+b/6f/q/+r/6v/q/+r/6v/p/+j/6P/q/+n/6f/p/+r/6v/q/+r/6P/o/+j/
6P/p/+v/7P/t/+v/6//r/+v/7P/s/+3/7f/t/+3/7f/t/+//8f/y//L/8//1//X/9f/0
//T/9P/2//f/+//+/wAAAAACAAQABAAFAAgACQALAA0ADgAQABIAFAAUABcAGAAZABsA
HAAcABwAGwAbABgAGAAYABgAGAAVABQAEwASABEADwAOAA4ADgAOAA0ADAAKAAgABgAG
AAcABwAHAAcABgAFAAQAAwABAP///P/7//v/+//7//z/+f/4//f/9f/y//H/8f/x//H/
7//v/+7/7v/t/+3/7f/v/+//7//v/+//7//u/+7/8f/x//H/8v/w//H/8f/x//D/8P/x
//L/9f/1//j/+P/4//j/+f/5//v/+//7//z//f/9//3///////7//P/+//7//v8AAAAA
/v/+//7//f/9//z/+//7//v/+/8AAP///v/9//z/+//7//v//f/+//7//v/+//7//v/+
////AAAAAAAAAAD//////v///wAAAQABAAEA//8AAAAAAAD//wAAAgAAAAAAAAAAAP7/
/P/7//v/+v/4//b/9P/z//T/9P/0//T/8P/u/+z/7P/t/+7/7f/u/+z/7P/r/+v/7f/t
/+3/7f/t/+3/7f/t/+v/6//r/+r/7f/u//D/8f/x//D/7//v/+//8f/v/+3/7f/w//f/
BQASACIAOwBaAH0AoQDGAOsABwEiASgBDQHXAKQAfABRACUA/f/g/8v/vf+4/7T/uP+/
/8T/x//K/83/zP/P/9X/1//W/9j/4P/k/+P/4v/i/+L/4f/i/+L/5P/k/+T/5P/k/+T/
5f/l/+X/5v/n/+f/6P/p/+j/6P/o/+j/6P/o/+j/6P/m/+f/5//n/+X/5f/l/+X/6P/o
/+n/6f/o/+f/5v/l/+f/6f/q/+r/6//t/+3/7f/s/+z/7P/u/+z/7//x//L/9P/2//j/
+P/5//z//f///wMABAAGAAgACQAIAAoACgALAA0ADgAOAA4ADQANAAoADAAMAAwADAAJ
AAgABwAGAAUAAwACAAIAAAAAAP///v////7//f/+//7//f/8//v/+P/3//b/9f/1//X/
9P/1//L/8f/w//D/7f/s/+v/6f/p/+n/6v/r/+n/5//n/+b/5P/j/+P/4//n/+f/5//n
/+X/5f/k/+T/5//n/+f/6P/m/+f/5//n/+b/5v/n/+j/6f/p/+z/7P/s/+z/7f/t/+3/
7f/t/+7/7//v/+//8f/z//L/8P/y//L/8v/0//T/8//y//H/7//x//D/8P/w//D/8P/w
/+3/7f/t/+//8v/y//L/8v/w//D/8P/x//L/8v/y//L/8//1//b/+f/5//n/+P/3//n/
+v/6//r/+//8//7//P/4//j/+P/2//j/9//3//b/9//2//X/9f/3//b/9f/0//L/8P/u
/+7/7f/s/+n/6P/q/+r/6f/p/+n/6f/p/+n/6//r/+v/6//r/+v/6//q/+z/7P/t/+3/
7f/s/+v/6//n/+f/5//n/+n/7P/z////DgAeADMAUABzAJkAxADtAAsBJAEyARcB3QCm
AHwAUwAnAP//4P/N/8H/uv+4/7r/vf/C/8X/yP/L/87/0f/T/9X/2P/a/9z/3v/f/+H/
4v/j/+P/4v/i/+T/5P/m/+b/5v/m/+b/5f/k/+T/5v/l/+X/5f/k/+T/5P/k/+b/5v/m
/+b/6P/p/+n/6f/n/+f/5//n/+r/6v/r/+v/6//r/+v/6//p/+v/7P/s/+3/7//v/+//
8f/y//P/9v/2//n/+//8//7/AAACAAIAAgAEAAQABQAKAAwADwASABMAEgAUABQAEwAV
ABYAFgAYABkAGwAaABcAFgAVABQAFQAUABMAEgARAA8ADgAOAA4ADgANAAwADgAMAAoA
CgAIAAcABgAFAAQAAwACAAEAAAD///3//f/8//v/+v/6//v/+v/5//f/+P/3//f/9//1
//P/8//y/+7/7f/t/+3/8P/x//L/8//1//X/9P/0//P/8//z//T/9f/3//j/+f/4//j/
+f/6//v/+//+//7/AAAAAAEAAQADAAMAAwAEAAUABQAFAAcACQAIAAYACAAGAAYACAAI
AAgACAAIAAcACQAIAAcABwAHAAYABgAGAAYABgAFAAUABQAHAAgACAAIAAgACAAIAAgA
CQAKAAoACgAKAAoACwALAA0ADgAPAA8ADwAQABIAEwAUABUAFgAYABYAEgASABIAEAAQ
AA8ADwAOAA0ADAALAAsADQAMAAsACgAIAAYABAAEAAQABAACAAIAAgACAAEAAQABAAEA
AQABAAEAAQABAAEAAwADAAMAAgAEAAQABQAFAAUABAADAAMAAwADAAMAAwADAAgADwAZ
ACYAOABRAHAAlQC9AOgAEwE5AVoBagFVARsB3gCoAHcARwAbAPr/5f/Z/87/zP/Q/9H/
1P/b/+L/4//k/+f/6//p/+j/7P/y//b/+f/7//z//f/9//n/+P/5//j/+//8//3//v/9
//3//f/+//7//f/9//3//v/+//7//v8BAAIAAwAEAAIAAwADAAMAAwADAAMAAwAEAAQA
BQAFAAcABwAHAAcABwAJAAoACgALAA0ADQANAA4ADgAOABAAEAATABUAFgAWABgAGgAa
ABwAIAAiACUAJwAoACoALAAwADAAMwA0ADQANQA1ADQANgA1ADUAMgAyADIAMgAyADMA
MgAvAA==
         </WaveFormData>
      </LeadData>
      <LeadData>
         <LeadByteCountTotal>10000</LeadByteCountTotal>
         <LeadTimeOffset>0</LeadTimeOffset>
         <LeadSampleCountTotal>5000</LeadSampleCountTotal>
         <LeadAmplitudeUnitsPerBit>4.88</LeadAmplitudeUnitsPerBit>
         <LeadAmplitudeUnits>��V</LeadAmplitudeUnits>
         <LeadHighLimit>2147483647</LeadHighLimit>
         <LeadLowLimit>268435456</LeadLowLimit>
         <LeadID>V6</LeadID>
         <LeadOffsetFirstSample>0</LeadOffsetFirstSample>
         <FirstSampleBaseline>0</FirstSampleBaseline>
         <LeadSampleSize>2</LeadSampleSize>
         <LeadOff>FALSE</LeadOff>
         <BaselineSway>FALSE</BaselineSway>
         <ExcessiveACNoise>FALSE</ExcessiveACNoise>
         <MuscleNoise>FALSE</MuscleNoise>
         <LeadDataCRC32>2014774899</LeadDataCRC32>
         <WaveFormData>
EQAPAA0ADAALAAkACAAHAAgACAAIAAcABwAHAAcABwAFAAUABQAFAAMAAwADAAMABQAE
AAQABAAGAAcABgAHAAEA//8BAAEA/v/+/wIACQAPABcAJAA5AFAAbACNAK8AzQDrAAkB
FAEGAecAzACxAJAAbwBSADsALAAdAA8ABgACAAEA/f/6//v/+//5//f/9//3//n/+//7
////AQABAAEAAQABAAEAAAD///7/AAAAAAAAAAAAAP///v/9/wAAAAAAAAEAAQABAAEA
AAAAAAEAAQABAAEAAgACAAEAAgACAAIAAwACAAIAAgACAAIAAgACAAEAAwADAAUABgAF
AAUABQAFAAcACAAIAAgACAAKAAwADgAPABAAEAARABIAEwAUABYAFQAWABgAGQAbABwA
HQAdACEAIgAiACIAIgAiACEAIQAiACEAIQAhACEAIQAhACEAIAAeAB4AHgAdAB0AHQAb
AB0AHAAbABoAGAAYABgAFgAWABUAFQAVABIAEAAPAA8ADwAOAA4ADQAMAAwACwALAAoA
CQAJAAkABwAGAAUABQAFAAQABAAFAAcABgAGAAYABQAEAAMAAQABAAIAAgACAAEAAQAC
AAIAAgACAAIAAwABAAEAAgACAAQABAAEAAYABQAEAAMAAgADAAQABAAEAAQABAAEAAQA
BgAGAAYABwAHAAcABgAGAAQABQADAAIAAwAEAAUABgAGAAYABgAHAAYABgAGAAYABwAH
AAcABwAHAAYABQAEAAUABgAHAAsACwALAAwADAAMAAwADAAMAA0ADgAPAA8ACwALAAsA
CgALAAsACgAJAAcABgADAAMAAQAAAP////////3//P/8//n/+f/5//j/+v/6//n/+f/5
//n/+f/5//f/9//3//f/9//3//f/9//2//b/9v/3//f/9f/1//X/9//1//X/9v/2//b/
9f/7/wUAFAAlADwAWAB3AJkAuQDVAPEABgEAAecAygCtAIoAZwBKADMAIgARAAEA+P/y
/+//7f/q/+f/4//l/+X/5//p/+n/6f/p/+n/6//p/+n/6f/p/+j/6P/o/+j/6f/q/+v/
7P/r/+v/6//r/+z/7P/s/+3/7f/t/+3/7P/s/+3/7f/t/+3/7v/u/+3/7v/u/+7/7//v
/+7/7f/s/+z/7P/s/+v/7f/t/+//8P/x//H/8f/x//H/8v/y//L/8f/y//P/9P/3//j/
+P/5//z//f/+/wAA//8AAAIAAwAHAAgACQAJAAsADAAMAAwADAAMAAsACwAMAAsACwAL
AAkACQAJAAkACQAIAAkACgAJAAkACQAHAAcABgAFAAQABAAEAAQAAgAAAP//////////
/v/+/////v/8//v/+f/4//j/9//3//b/9f/1//X/8//y//H/8f/z//L/8v/z//H/8P/w
//D/8v/y//L/8f/v//D/8P/w/+//7//w//D/8P/w//D/8f/x//H/8v/y//L/8v/y//T/
9P/0//T/9P/1//b/9v/2//j/+P/4//j/+P/4//j/+f/5//n/+P/4//n/+f/6//v//P/6
//j/+v/6//n/+P/3//b/+P/4//j/+f/6//r/+v/6//n/+f/5//n//P/8//z//P/6//r/
+v/9/wEAAQACAAIAAgACAAIAAgABAAIAAwADAAMAAwADAAIAAQABAAAA//////7/+//7
//n/+P/3//f/9f/z//L/8v/x//H/8f/w/+7/7v/t/+3/7f/t/+3/7f/u/+//8P/x//D/
7//u/+3/7v/u/+7/7//v/+3/7f/t/+3/7f/t/+7/7v/s/+//9f/9/wgAGwAwAEwAawCL
AKsAyQDlAPgA7gDTALYAnwCEAF8APgApABgABwD3/+7/6v/n/+P/4v/h/+P/4f/h/+H/
4f/h/+H/4//j/+P/4//j/+P/4//m/+b/5v/m/+T/5P/k/+T/5//n/+f/5//m/+b/5v/n
/+n/6f/p/+j/5v/n/+f/5//n/+j/6P/n/+j/6P/o/+n/6v/q/+r/6v/q/+r/6v/p/+n/
6f/r/+z/7f/t/+3/7f/t/+7/7v/u/+z/7v/w//L/9f/2//b/9//4//n/+v/8//3//v8A
AAEAAwAEAAUABQAHAAgACAAIAAgACAAHAAcABgAFAAUABQAHAAcABwAHAAYABAAEAAQA
BwAHAAcABQADAAIAAQAAAP7//v/+//z//P/7//v/+//6//j/9//3//f/9v/2//X/9P/0
//P/8//x/+//7v/t/+//7v/t/+3/7f/s/+z/7f/r/+r/6v/q/+z/7P/s/+v/6//s/+z/
7P/t/+3/7v/u/+z/7P/s/+3/7//v//D/8P/w//D/8P/y//L/8v/y//L/8//0//T/9P/2
//b/9v/2//b/9v/2//f/9//3//b/9v/0//P/8//z//X/9v/3//j/+P/2//b/9v/2//b/
9P/0//T/9f/0//T/9P/0//f/9//3//f/+P/4//j/+P/3//b/9f/3//n/+f/6//r//P/8
//z//P/9//7///////3//f/9//z/+//7//r/+f/7//r/9//3//X/9P/z//P/8f/v/+7/
7v/t/+3/7f/s/+z/7P/r/+v/6//r/+v/6//q/+n/6P/n/+j/6f/q/+v/6v/q/+r/6//p
/+f/5//n/+v/6//n/+b/5v/k/+P/6//z//7/DQAiADwAVwB3AJcAswDNAOIA4ADHAKwA
lQB8AF0APgAjAAwA/f/x/+r/5v/j/9//3P/b/9v/2f/X/9n/2//d/93/3f/b/9v/3f/d
/93/3f/e/97/3v/e/97/3v/e/97/3f/d/93/3f/g/+D/4P/h/+H/4f/h/+D/4P/h/+H/
4f/f/+D/4P/f/+D/4P/g/+H/4P/g/+D/4P/i/+L/4v/h/+P/4//l/+b/5P/j/+L/4f/j
/+T/5P/k/+L/5P/m/+j/6f/q/+r/6//u/+//8P/y//H/8v/0//X/9//4//n/+f/7//z/
/P/8//7//v/9//3//v/9//3//f/9//3//f/9//7//P/8//z/+//7//v/+f/5//j/9//2
//j/+P/4//b/9f/z//L/8f/x//D/8P/x/+//7v/u/+3/7P/s/+v/6//q/+n/6f/p/+n/
6P/n/+f/5//m/+b/5//l/+T/5P/k/+b/5v/m/+X/5f/m/+b/5v/l/+X/5v/m/+b/5v/m
/+f/6f/p/+r/6v/o/+j/6P/q/+z/7P/s/+z/6//s/+z/7P/u/+7/7v/u/+7/7v/u/+//
7//v/+7/7v/w/+//7//v/+7/7v/u/+7/8P/v/+//7v/w//D/7//u/+3/7P/s/+z/7P/t
/+z/7P/s/+z/7//v/+//7//w//D/8P/w/+7/7v/u//H/9f/1//b/9v/4//j/+P/4//n/
+v/7//v/+//7//v/+v/4//f/9f/z//X/9P/x//H/8//y//H/8f/t/+v/6v/q/+n/6f/p
/+j/6v/q/+n/6f/p/+n/6f/p/+n/6f/p/+n/6f/p/+n/6f/o/+j/6P/p/+f/5f/l/+X/
5//r/+3/6v/m/+T/6f/x//X//v8RACYAPgBbAHkAmQC3ANMA6ADmAM0AsgCdAIYAZQBC
ACkAFgAFAPf/7v/q/+X/5f/i/9v/2//d/93/3f/f/9//3f/h/+X/5f/j/+P/4//j/+T/
5P/k/+T/4v/i/+L/4v/l/+X/5f/l/+b/5v/m/+f/5//n/+f/5v/o/+n/6f/p/+f/6P/o
/+f/5v/m/+b/5//q/+r/6v/q/+r/6v/q/+n/6//r/+3/7v/t/+3/7f/t/+3/7v/u/+7/
8P/y//T/9v/2//b/9f/1//j/+f/6//z/+//8//7///8DAAQABQAFAAkACgAKAAoADAAM
AAsACwAMAAsACwALAAsACwALAAsADAAKAAoACgALAAsACwAJAAkACAAHAAYABgAGAAYA
BAAEAAMAAwADAAIAAAD/////AQAAAAAA///9//z/+v/5//r/+f/5//n/+f/4//f/9//3
//b/9v/3//f/9v/2//b/9v/2//b/9f/1//b/9v/2//n/+f/6//r/+P/4//j/+f/5//n/
+v/6//r/+v/6//z//v/+//7//v8BAAIAAgACAAIAAgACAAIAAgACAAIAAwABAAEAAAAA
AAEAAQACAAMABAAEAAQABAACAAMAAwAEAAIAAgACAAIAAAAAAAAAAQACAAIAAgACAAMA
AwADAAMABgAGAAYABgAGAAYABgAJAAsACwAMAAwADAAMAAwADAAPABAAEQARAA0ADQAN
AAwADQANAAwACwAJAAgABQAFAAcABgAFAAUAAwABAAAAAAD9//3//f/8//z//P/7//v/
/P/9//7/////////////////////////AAAAAAAAAQABAP///////wEA/f/7//j/+P/8
/wUADwAbACoAQQBeAH4AnwC9ANkA9wAPAQ4B9gDXALwAnQB8AFsAQAAvAB4ADQABAP7/
/P/3//P/9P/1//X/8//z//P/8//z//X/9//3//n/+f/5//n/+f/5//j/9//2//f/+P/5
//r/+//7//v/+//6//r/+v/7//v/+//7//r/+P/5//n/+f/6//z//f/9//r/+v/6//v/
+v/6//r/+v/9//7///////////8BAAIAAQABAAEAAQADAAQABAAEAAIABAAGAAgACQAK
AAoACwAOAA8AEAASABUAFgAYABkAGwAcAB0AHQAfACAAIAAgACAAIAAfAB8AHgAdAB0A
HQAfAB8AHwAfABwAGgAaABoAGwAbABsAGQAaABoAGgAaABkAGAAXABQAFAATABMAEwAU
ABIAEQARABAADgANAAsADAAMAAsACwAIAAcABwAHAAkACAAHAAcABwAGAAYABwAFAAQA
BAAEAAYABgAGAAUABQAGAAYABgAHAAcACAAIAAgACAAIAAkACAAHAAcABgAJAAoACwAO
AA0ADAALAAoACwAMAAwADAAOAA4ADgAOAA0ADAALAAsADAANAA0ADgANAAsACgAJAA4A
EAAQAA4ADgAOAA4ADAAMAAwADQAOAA4ADgAOAA0ADQANAA0AEAAQABAAEAAQABAAEAAT
ABMAEwAUABQAFAAUABQAFAAWABgAGgAbABcAFwAXABYAFQAVABQAEwARABAADQANAA8A
DgANAA0ACQAHAAYABgAEAAMAAgAAAAIAAgABAAEAAwADAAMAAwABAAEAAQABAAEAAQAB
AAEAAAAAAAAAAQABAP////////////////7//v/+/wMADQAZACgAPwBaAHYAkwC1ANEA
7QAFAQ4B+gDbAL4AoQCAAF8ARAAvACAAEQAFAAAA/P/3//X/9P/x//H/7//v//H/9f/z
//P/8//1//X/9//3//f/9//3//b/9f/0//b/9v/2//b/9//3//f/9//2//b/9v/3//X/
9f/1//T/9P/1//X/9f/1//b/9v/1//X/9v/3//n/+f/4//f/9v/4//j/+P/3//f/9//5
//r/+f/5//n/+f/5//r/+v/6//z//v8AAAIAAQACAAIAAwACAAMABAAGAAgACgANAA8A
DwAQABEAEQARABIAEgASABQAFAATABMAEgARABEAEQARABEAEQARABIAEAAQABAAEAAP
AA4ACwALAAoACQAIAAgACAAIAAYABgAFAAUABQAEAAIAAQABAAEAAAAAAP///P/8//v/
+//8//v/+//7//v/+v/5//n/+//6//r/+//4//b/9f/0//f/+P/5//n/+f/6//r/+v/5
//n/+v/6//z//P/8//3//f/9//7//v/+//7//v8AAAAAAAAAAAAAAwAEAAQABAAEAAQA
BAAEAAQABAAEAAUAAwADAAIAAgAEAAMAAwADAAIAAgACAAIABAAFAAMABAACAAIAAgAC
AAAAAAAAAAEABAAEAAQABAADAAMAAwADAAQABAAEAAQABQAGAAcACwALAAsADAAMAAoA
CgAKAAoADQAOAA8ADwANAA0ADQAMAAsACwAKAAkABwAGAAMAAwADAAIAAQABAP///f/8
//z/+f/5//n/+P/6//r/+f/5//n/+f/5//n/9//3//f/9//5//n/+f/5//j/+P/4//n/
+f/3//f/9//3//X/9//2//D/8v/5/wEADQAcADEATABoAIcApwDDAN8A+QD8AOgAywC0
AJsAegBZADwAJQAUAAkA/f/0//T/8//v/+7/7f/r/+v/6//p/+n/7f/v/+//7f/r/+z/
7f/u/+//8v/y//L/8v/w//D/8P/w//H/8f/x//H/8v/y//L/8//y//H/8P/u//D/8f/x
//H/8f/y//L/8f/y//L/8v/z//L/8v/y//L/8v/y//L/8f/x//H/8//0//P/8//z//P/
9f/2//b/9v/2//j/+v/8//z//P/7//v//v///wAAAgABAAIABAAFAAkACgALAAsADQAO
AA4ADgAQABAADwAPABAADwAPAA8ADgANAAwACwALAAoACwAMAAwACwAKAAcACQAIAAcA
BgAGAAYABgAEAAQAAwADAAMAAwACAAIAAwAAAP7//f/7//z//P/7//v/+v/5//n/+f/5
//j/9//3//f/9v/2//f/9//2//b/9v/0//T/9P/z//T/9v/3//j/9//3//j/+P/4//j/
+P/5//v/+//8//z//P/8//z//v8AAAAAAAAAAAAAAAD///7///8AAAEAAgAAAAAAAAAB
AAEAAQAAAAAAAAD///////8CAAAA/v8AAAIAAAAAAAAAAAD///7//f/9/wAAAAAAAAAA
AQABAAEAAQAAAAAAAAAAAAEAAgADAAcABwAHAAgACAAIAAgACAAIAAsADAANAA0ACQAJ
AAkACAAHAAcABgAFAAUABAABAAEAAQAAAP/////9//v/+v/6//n/+f/5//j/+P/4//f/
9//1//X/9f/1//X/9f/1//X/9//3//f/9//2//b/9v/3//X/8//z//P/9//3//X/8v/u
//D/8//3//3/BgAXACgAQABdAHkAlwC1AM0A5gDuAN8AwACnAI4AbwBQADcAIgARAAUA
+P/w/+3/6//o/+f/5//n/+f/5//l/+X/5//p/+n/5//p/+n/6f/p/+j/6P/o/+j/6P/o
/+j/6P/r/+v/6//r/+v/6v/p/+n/6//r/+v/6v/q/+v/6//r/+3/7v/u/+3/6v/q/+r/
6//s/+z/7P/s/+z/7P/s/+v/6//r/+3/7v/t/+3/7f/t/+7/8P/x//L/8f/y//P/9P/z
//T/9P/1//b/9//4//r/+//8//7//////wAAAQABAAMABAAEAAQABgAGAAUABQAEAAMA
AwADAAMAAwADAAMABAACAAIAAgACAAEAAAD9//7//v/+//7//P/8//z/+v/8//v/+//7
//r/+P/3//f/+f/4//j/9//2//b/9f/1//L/8f/x//H/8f/w/+//7//x//D/8P/x/+//
7v/u/+7/7v/u/+7/7f/r/+z/7P/s/+//7//w//D/8v/y//L/8//x//H/8v/y//L/8v/y
//T/9P/0//T/9P/1//b/9v/2//j/+P/4//j/+P/4//j/+f/5//n/+P/4//j/9//3//f/
+P/4//j/+P/4//j/+P/4//j/9v/2//b/9//6//r/+v/6//v/+//7//v//P/8//z//P/6
//r/+v/9//////8AAAAAAgACAAIAAgABAAIAAwADAAIAAwAEAAQAAQABAAAA//8BAAAA
/f/9//v/+v/5//n/9f/z//L/8v/z//P/8//y//L/8v/x//H/7//v/+//7//x//H/8f/x
//D/7//u/+3/7v/u/+7/7//v/+3/7f/t/+//7f/r/+z/7P/o/+v/8f/7/wgAGQAqAEQA
YwCFAKUAwQDZAOoA6ADPALQAnwCCAF8ARAAvABoACQD7//L/7v/r/+f/5P/j/+H/4f/f
/9//4f/j/+P/5//p/+f/5//n/+f/5//o/+j/6P/o/+b/5v/m/+b/6f/p/+n/6f/q/+r/
6v/r/+n/6f/p/+j/6v/r/+v/6//r/+z/7P/r/+r/6v/q/+v/7P/s/+z/7P/u/+7/7v/t
/+//7//x//L/8//z//P/8//y//L/8f/w//L/9P/2//j/+f/6//r/+//6//v//P/+////
AAACAAMABQAGAAcABwAJAAoACgAKAAwADAALAAsADAALAAsACwALAAsACwALAAgABgAG
AAYACQAJAAkABwAJAAgABwAGAAgACAAIAAYABQADAAIAAQACAAAA//////3//P/8//v/
+//8//z//f/6//n/+f/5//n/+P/3//f/9f/0//T/9f/2//b/9//4//b/9v/2//X/9//4
//j/+P/3//f/+P/4//j/+P/4//n/+v/7//3//v/8//z//P/+////AAABAAIAAgACAAEA
AAABAAIAAwAEAAQABAAEAAUAAwADAAIAAgAEAAMAAwADAAIABAAGAAQABAAEAAQAAgAC
AAIAAwAGAAYABgAGAAcABwAHAAcABwAGAAUABAAEAAQABAAHAAkACQAKAAoADAAMAAwA
DAALAAwADQANAAsACwALAAoACgALAAsACwAKAAgABAADAAMAAgABAAEA/f/7//r/+v/7
//v/+//6//r/+v/5//n/+P/3//b/9f/3//f/9//3//X/9f/1//X/9v/2//b/9//1//P/
8//z//P/9f/1//L/8P/y//X/+/8HABgAKwBGAGQAhwCnAMEA3wD9AAgB+ADfAMIApQCE
AGEARgAvAB4AEQAHAP7/+v/3//X/9P/x/+//7f/t//H/8f/x//X/9f/1//P/9f/1//X/
9f/0//T/9P/0//T/9P/0//T/8//z//P/8//1//b/9//5//n/+f/5//j/+v/7//v/+//5
//r/+v/5//r/+v/6//v//P/8//z//P/8//z//P/7//3//f///wAA/////////////wAA
AAAAAAEABAAHAAoACAAIAAcABwAIAAkACgAMAA4AEAATABUAFgAWABYAFQAZABoAGgAa
ABoAGgAZABkAGQAZABoAGwAaABkAGAAXABgAFgAWABYAFwAXABcAFQAVABQAEwASABIA
EgASABAAEAAPAA8ADwAOAAwACwALAAsACgAKAAkABgAGAAUABQAGAAUABQAFAAYABgAG
AAcABgAEAAMAAwAFAAQABAAEAAIAAgACAAEAAwAEAAQABAAFAAUABgAGAAYABgAGAAcA
BQAFAAYABgAHAAgACQAMAAoACgAKAAoACQAKAAoACgAMAAwADAAMAAwADAAMAA0ADQAN
AAwADAAKAA0ADwANAAwADgAOAA4ADgAMAAwADAANAA4ADgAOAA4ADwAPAA8ADwAOAA4A
DgAOAA8AEAARABUAFgAVABUAFAAWABYAFgAWABUAFgAXABcAFwAXABcAFgAVABUAFAAT
ABEAEAANAA0ADQAMAAsACwAJAAcABgAGAAMAAwADAAIAAgACAAEAAQABAAEAAQABAAEA
AQABAAEAAAD///7//f/9//7///8BAAEA/////////f/9//v/+v/6//z/AQAFAA0AGgAr
AD4AWgB9AJ8AvwDXAPEABgEEAesA0AC3AJgAdQBWAD8ALAAZAAsABAAAAP3/+f/2//P/
8f/v/+//8f/z//P/9f/5//n/+f/3//f/9//3//b/9v/2//b/+P/4//j/+P/4//f/9v/1
//j/+P/4//n/+f/5//n/+P/2//f/9//3//f/+P/4//f/9v/2//b/9//4//j/+P/4//r/
+v/6//n/+f/5//v//P/9//3//f/9//3//v/+//7/AAACAAQABgAFAAYABgAHAAoACwAM
AA4ADwAQABIAEwAVABYAFwAXABkAGgAaABoAHAAcABsAGwAaABkAGQAZABkAGQAZABkA
GAAWABYAFgAXABcAFwAVABMAEgARABAAEQASABMAEgAQAA8ADwAPAA4ADAALAAsADQAM
AAwACwAKAAoACQAJAAgABwAHAAcABwAGAAUABQADAAIAAgADAAMAAgACAAIAAgACAAIA
AQADAAQABAAEAAUABQAGAAYABgAGAAYABwAHAAcACAAIAAYABgAGAAgACAAIAAgACAAL
AAwADAAMAAsACgAJAAgACAAIAAgACQAJAAkACAAIAAgABwAHAAcABgAGAAYABgAGAAYA
BAAEAAQABQAIAAgACAAIAAkACQAJAAkADAAMAAwADAAKAAoACgANABEAEQASABIAEAAQ
ABAAEAATABQAFQAVABEAEQARABAADwAPAA4ADQAOAA4ADAANAAsACgAJAAkABQADAAIA
AgABAAEAAQAAAAAAAAD/////////////////////////////////////AAAAAAAAAQAB
AP////////3/+//9/wAA/v/6//v/AwANABYAJQA4AFQAcwCRAK8AzQDpAP4AAAHrAM4A
tQCcAH0AXABBACwAGwALAAAA/P/7//v/+P/1//P/8f/x//H/8f/x//X/9//3//f/9v/1
//T/8//2//b/9v/2//b/9v/2//b/9f/1//X/9f/0//T/9P/1//f/9//3//b/9v/3//f/
9//3//j/+P/3//b/9v/2//f/+P/4//j/+P/4//j/+P/3//n/+f/7//z//f/9//3//f/7
//z//P/8//3/AAADAAYABQAGAAYABwAIAAkACgAMAA0ADgAQABEAEwAUABUAFQAXABgA
GAAYABoAGgAZABkAGAAXABcAFwAVABUAFQAVABQAEgASABIAEwATABMAEQAPAA4ADQAM
AA8AEAARABAADgANAA0ADQAKAAgABwAHAAcABgAGAAUABAAEAAMAAwACAAEAAQABAAEA
AAD////////+//7///////7//v/+//7//v/+//3///8AAAAAAAD/////AAAAAP7//v/+
////AAABAAMABAAEAAQABAAGAAYABgAGAAYABwAIAAgACAAIAAgACAAIAAgACAAIAAkA
CQAJAAgACAAIAAcABwAHAAQABgAKAAgACAAIAAgACAAIAAgACQAIAAgACAAIAAkACQAJ
AAkACgAKAAoACgAIAAgACAALAAsACwAMAAwADAAMAAwADAALAAwADQANAAsACwALAAoA
BwAHAAYABQADAAIA/////wEAAAD//////f/7//r/+v/5//n/+f/4//j/+P/3//f/+f/5
//n/+f/7//v/+//7//n/+f/5//n/+f/6//v//f/9//v/+//7//v//f/7//j/9v/4//3/
BQANABgAKwBAAFwAeQCXALMAzQDlAPQA6gDNALIAmwB+AF8ARAAtABoACwD///b/9P/z
//H/7P/t/+3/6//p/+3/7//r/+v/8f/z//H/7//v/+//7//w//D/8P/w//L/8v/y//L/
8f/x//H/8f/z//T/9f/3//X/9f/1//T/9P/1//X/9f/1//b/9v/1//T/9P/0//X/9v/2
//b/9v/1//T/8//x//H/8f/z//T/9f/1//X/9f/1//b/9v/2//T/9v/4//r/+//8//z/
/f8AAAEAAgAEAAUABgAIAAkACgAKAAoACQANAA4ADgAOAA4ADgANAA0ADQANAA4ADwAO
AA0ADAALAAwACgAKAAoACQAJAAkABwAIAAgACAAIAAgACAAIAAYABAADAAMAAwAEAAIA
AQABAP///v/+//3//P/8//v/+//6//n/+f/5//n/+P/3//f/9f/0//T/9f/3//b/9v/2
//b/9v/2//X/9f/2//b/9v/1//X/9v/2//b/9v/2//f/9//3//j/+P/4//j/+P/6//r/
+v/6//r/+//8//z//P/8//z//P/8//7//v/+/////v/9//v/+v/8//3//P/8//z//P/8
//r/+v/6//v//v/+//7//v/+//3//P/7//7//v/+//7/AAAAAAAAAwADAAMABAAEAAYA
BgAGAAYABwAIAAkACQAFAAUABQAEAAUABQAEAAMABQAEAAEAAQABAAAA//////v/+f/4
//j/9//3//f/9v/4//j/9//3//f/9//3//f/9//3//f/9//3//f/9//3//j/+P/4//n/
+f/3//f/9//3//X/9f/0//T/9P/5////BwASACMAOABSAHEAlQC1AM0A5QD2AOwAywCy
AJsAgABfAEQALwAeABEABQD6//b/8//x/+7/6//p/+v/6//r/+v/6//t/+//7//x//H/
8f/x//H/8v/y//L/8v/y//L/8v/y//H/8f/x//H/9P/0//T/9f/1//X/9f/0//T/9f/1
//X/9//4//j/9//2//b/9v/3//b/9v/2//b/9//4//n/+f/3//f/+f/6//v/+//7//v/
/f/+//7//v/+/wAAAgAEAAUABgAGAAcABgAHAAgACgAMAA4AEQATABMAFAAVABUAFwAY
ABgAGAAbABwAHAAdABsAGQAYABcAFwAXABcAFwAYABYAFgAWABcAFwAXABUAFwAWABUA
FAASABIAEgAQABAADwAPAA8AEAAOAA0ADQAMAAoACQAHAAcACAAIAAkACgAJAAkACQAJ
AAgABwAHAAYABAADAAMABAAEAAUABgAGAAYABgAFAAMABAAEAAQABgAHAAkACgAIAAgA
CAAJAAsACwAMAAwADgAOAA4AEAAQABAAEAAQABEAEgASABIAEgASABIAEgAUABQAFAAV
ABMAEwASABIAFAATABMAEwASABIAEgASABIAEgASABIAEgATABQAFAAUABQAFwAXABcA
FwAYABgAGAAYABYAFgAWABkAGwAbABwAHAAfACAAIQAiACMAJAAlACUAIQAhACEAIAAf
AB8AHgAdAB0AHAAZABkAGQAYABcAFwAXABUAFAAUABMAEwATABIAEgASABEAEQARABEA
EQARABEAEQARABEAEQARABEAEQASABIAEgATABUAEwATABMAEwATABMAEgAQABIAFQAb
ACMAMABDAFoAdACVALcA1wD1ABEBJgEeAQEB4gDHAKgAhQBoAFEAQAAvAB8AFgAUAA0A
BwAGAAkABwAFAAcACQAHAAUABQAJAAsACwANAA0ADQANAA0ADAALAAoACwAMAA0ADgAP
AA8ADwAPAA4ADgAOAA8AEQARABEAEAARABMAFAAVABMAFAAUABMAFAAUABQAFQAUABQA
FAAUABYAFgAWABUAFwAXABkAGgAZABkAGQAZABkAGgAaABoAHAAeACAAIgAhACIAIgAj
ACYAJwAoACoALQAuADAAMQAzADQANQA1ADUANgA2ADYAOAA4ADcANwA2ADUANQA1ADcA
NwA1AA==
         </WaveFormData>
      </LeadData>
   </Waveform>
</RestingECG>
