# Supplementary material for: Detection of Left Atrial Enlargement Using a Convolutional Neural Network-Enabled Electrocardiogram
Source: Front Cardiovasc Med. 2020 Dec 17;7:609976. doi: 10.3389/fcvm.2020.609976 (PMC7773668; doi:10.3389/fcvm.2020.609976)
Supplement: Supplementary file 5 [file Data_Sheet_5.ZIP › normal4/1802036121_7639_0000002D.XML]

<?xml version="1.0" encoding="Windows-1252"?>
<!DOCTYPE RestingECG SYSTEM "restecg.dtd">
<RestingECG>
   <PatientDemographics>
      <PatientID>1802036121</PatientID>
      <PatientAge>69</PatientAge>
      <AgeUnits>Years</AgeUnits>
      <Gender>Female</Gender>
      <PatientLastName>liyuzhen</PatientLastName>
   </PatientDemographics>
   <TestDemographics>
      <DataType>Resting</DataType>
      <Site>1</Site>
      <AcquisitionDevice>MAC55</AcquisitionDevice>
      <Status>Unconfirmed</Status>
      <Priority>Normal</Priority>
      <AcquisitionTime>10:01:02</AcquisitionTime>
      <AcquisitionDate>08-11-2017</AcquisitionDate>
      <CartNumber>1</CartNumber>
      <AcquisitionSoftwareVersion>009C</AcquisitionSoftwareVersion>
      <XMLSourceVersion>MAC5000 v1.0</XMLSourceVersion>
   </TestDemographics>
   <RestingECGMeasurements>
      <VentricularRate>61</VentricularRate>
      <AtrialRate>61</AtrialRate>
      <PRInterval>184</PRInterval>
      <QRSDuration>94</QRSDuration>
      <QTInterval>444</QTInterval>
      <QTCorrected>446</QTCorrected>
      <PAxis>52</PAxis>
      <RAxis>73</RAxis>
      <TAxis>62</TAxis>
      <QRSCount>10</QRSCount>
      <QOnset>218</QOnset>
      <QOffset>265</QOffset>
      <POnset>126</POnset>
      <POffset>173</POffset>
      <TOffset>440</TOffset>
      <ECGSampleBase>500</ECGSampleBase>
      <ECGSampleExponent>0</ECGSampleExponent>
   </RestingECGMeasurements>
   <Diagnosis>
      <Modality>Resting</Modality>
         <StatementCount>2</StatementCount>
         <LabelText>12SL ��ϳ���</LabelText>
      <DiagnosisStatement>
         <StmtFlag>ENDSLINE</StmtFlag>
         <StmtText>�������</StmtText>
      </DiagnosisStatement>
      <DiagnosisStatement>
         <StmtFlag>ENDSLINE</StmtFlag>
         <StmtText>���� ECG</StmtText>
      </DiagnosisStatement>
   </Diagnosis>
   <Waveform>
      <WaveformType>Rhythm</WaveformType>
      <WaveformStartTime>0</WaveformStartTime>
      <NumberofLeads>8</NumberofLeads>
      <SampleType>CONTINUOUS_SAMPLES</SampleType>
      <SampleBase>500</SampleBase>
      <SampleExponent>0</SampleExponent>
      <HighPassFilter>16</HighPassFilter>
      <LowPassFilter>150</LowPassFilter>
      <ACFilter>NONE</ACFilter>
      <LeadData>
         <LeadByteCountTotal>10000</LeadByteCountTotal>
         <LeadTimeOffset>0</LeadTimeOffset>
         <LeadSampleCountTotal>5000</LeadSampleCountTotal>
         <LeadAmplitudeUnitsPerBit>4.88</LeadAmplitudeUnitsPerBit>
         <LeadAmplitudeUnits>��V</LeadAmplitudeUnits>
         <LeadHighLimit>2147483647</LeadHighLimit>
         <LeadLowLimit>268435456</LeadLowLimit>
         <LeadID>I</LeadID>
         <LeadOffsetFirstSample>0</LeadOffsetFirstSample>
         <FirstSampleBaseline>0</FirstSampleBaseline>
         <LeadSampleSize>2</LeadSampleSize>
         <LeadOff>FALSE</LeadOff>
         <BaselineSway>FALSE</BaselineSway>
         <ExcessiveACNoise>FALSE</ExcessiveACNoise>
         <MuscleNoise>FALSE</MuscleNoise>
         <LeadDataCRC32>1215094666</LeadDataCRC32>
         <WaveFormData>
AgACAAIAAgABAAAA///+/wAAAgAEAAYABQAEAAMAAgADAAQABQAGAAYABgAGAAYABAAE
AAQABAAGAAgACgAMAAsACgAJAAgACwAMAA0ADgAPABAAEQASABAAEAAQABAAEgAUABYA
GAAXABYAFQAUABUAFgAXABgAFgAWABYAFgATABIAEQAQABIAEgASABIADgAMAAoACAAI
AAgACAAIAAcABgAFAAQAAgAAAP7//P///wAAAQACAP///v/9//z//P/8//z//P/+//7/
/v/+//v/+v/5//j/+//8//3//v/7//r/+f/4//n/+v/7//z//v/+//7//v/9//z/+//6
//v//P/9//7/+//6//n/+P/5//r/+//8//7//v/+//7/+//6//n/+P/5//r/+//8//v/
+v/5//j/+f/6//v//P/+//7//v/+//3//P/7//r//P/8//z//P/6//r/+v/6//z//P/8
//z//v/+//7//v/9//z/+//6//3//v///wAA///+//3//P/+//7//v/+/wAAAAAAAAAA
/f/8//v/+v/9//7///8AAP///v/9//z//v/+//7//v8AAAAAAAAAAP///v/9//z//f/+
////AAD///7//f/8//7//v/+//7//v/+//7//v/+//7//v/+////AAABAAIA///+//3/
/P/+//7//v/+////AAABAAIAAQAAAP///v///wAAAQACAAAAAAAAAAAAAgACAAIAAgAC
AAIAAgACAAAAAAAAAAAAAQACAAMABAADAAIAAQAAAAIAAgACAAIABAAEAAQABAAGAAYA
BgAGAAcACAAJAAoACgAJAAkACgAMAA0ADgAOABEAEwAUABQAEwARABAADwAQABIAEwAT
ABEADwANAAwADgANAAsACAAGAAUABQAFAAMAAAD///7/AQAEAAUABQABAAAAAAD///7/
//8AAAEABAAEAAMAAwD///////8AAAIAAwADAAMAAQAAAP///f//////AAAAAAMAAwAD
AAMAAgAAAP///v///wEABwAFAAEAAQD9//j/9//2//L/9/8FABQAHgAoADMAQwBWAGgA
agBlAGEAXABQAE0ASQBBADsAOQAwACoAJgAiABgAEwAOAAgABQAHAAkACAAIAAYAAwD/
/wIABAACAAAAAwADAAMAAwACAAEAAAD///z///8BAAIAAgAAAP///////////v/+//3/
AAACAAMABAAAAP///v/9/wAAAAAAAAEAAwACAAEAAQD///7/AAD//wEAAwAFAAUAAwAC
AAEA//8CAAMAAwADAAUABAADAAMAAgACAAEAAAADAAMAAgABAP//AAAAAAAAAQADAAMA
AwABAAAAAAAAAAAAAAABAAEAAwADAAMAAwABAAEAAQABAAMABQAGAAYABgAFAAMAAgAD
AAQABAAEAAYACAAKAAsACgAJAAgABwAKAAwADQARAA8ADwAQABAADgAQABEAEQAUABUA
FwAXABQAEwASABMAFQAWABUAGAAWABUAFQAVABQAFAAUABQAEgARABEADwAMAAsACgAH
AAgACAAJAAoABwAGAAUAAwADAAIAAgACAAIAAwADAAAA/v/+/wAAAAAAAAAAAAAAAAAA
AAD9//v/+//7//3//f/////////+//v/+v/5//j/+f/6//v//f/7//v/+v/5//f/9v/2
//f/+v/5//n/+v/5//n/+P/3//f/9//2//b/+P/4//j/+P/1//T/9P/z//T/9v/5//v/
+f/3//X/8//1//X/9f/3//f/9v/2//X/8//1//f/9//3//n/+f/5//f/9v/1//T/9f/3
//j/9//5//b/8//0//L/8f/x//P/9P/1//b/9v/z//L/8f/w//H/9P/y//X/8//z//L/
8v/w/+7/7v/w//L/8v/y//L/8f/w/+7/7P/u//D/8P/w//L/7//v/+//8P/w/+//7//y
//P/8v/y/+//8P/v/+7/8P/x//H/8P/w//D/7v/u/+z/7P/t/+3/7//w//H/8f/u/+7/
7f/s/+7/7v/u/+7/9f/t/+r/7P/s/+z/7P/v//D/8f/y//H/8P/v/+7/7v/u/+7/7v/w
//H/8//0//P/8v/w/+//8v/0//X/9v/0//P/8v/x//L/8v/x//D/8P/w//H/8v/t/+n/
5P/i/+X/5//p/+r/5f/k/+P/4v/i/+L/4f/g/+H/4//k/+P/4f/h/+H/4v/k/+P/4//h
/9//3//g/+D/4//j/+P/4v/k/+T/4//j/+P/5P/k/+X/6P/p/+r/6//o/+j/6P/p/+v/
7f/v/+//8f/v/+j/4//g/+D/4//x/wIADAAYACsAPQBOAFgAVABPAE8ATABEAEEAOwAx
ACcAHQAUAAwADgAQAAoABwAEAPz/+f/7//v/9v/2//j/+f/5//r/+v/2//T/8f/0//X/
9v/2//b/9v/2//T/9v/3//f/9v/3//f/+P/5//n/+P/4//f/9f/2//b/9v/2//f/+P/5
//j/+P/4//n/+v/6//r/+//5//j/+v/5//v/+//7//n/+//8//3//f/7//v/+v/5//z/
/P/8//3//P/8//v/+v/7//v/+v/5//r//P/9//7//P/9//z/+//+//7///8AAP7//v//
//////////////8AAAEAAgADAAAAAQABAAAABAAFAAUABgAFAAYABgAGAAUABgAHAAcA
CAAJAAoACwALAAoACAAJAAsADQAQABIADQAOAA4ADQAOAA8AEQARABAAEQASABUAFQAU
ABEAEgAUABMAEwATABAAEAAQABAADAALAAsACQAJAAkACQAHAAQAAgABAAAAAAAAAAAA
///9//z//P/8//z//f/9//r/+v/6//z//P/7//r/+f/4//v//P/6//n/+v/5//r/+f/5
//n/+f/4//r/+v/6//r/9//2//X/9f/2//f/9//3//b/9v/3//n/9//1//T/9P/1//f/
+P/5//j/9//1//T/9//4//n/+v/3//b/9v/1//b/9v/3//f/+v/7//z//f/7//n/9//3
//j/+P/5//n/9//5//v/+//3//n/+f/5//v//P/9//7/+//7//r/9//7//r/+f/8//r/
+f/5//v/+//7//v/+v/8//z//P/8//v//P/4//n/+v/7//v//P/6//j/+P/6//r/+v/6
//r//P/8//v/+v/5//r/+f/4//z/+f/5//n/+v/6//n/+f/5//n/9//2//f/+v/7//z/
+f/5//j/9v/5//r/+f/6//n/+P/4//f/+P/4//j/9//4//r/+//8//n/+P/3//b//f/7
//z/+v/6//r/+v/6//r/+v/6//z//P/8//z//P/8//z/+//8//7///8BAAIAAgADAAUA
BQAEAAMAAQACAAMABAAGAAMAAQD///3//v/+//7//f/9//r/+v/5//j/9//1//L/8//0
//X/+P/3//X/8//y//b/9//2//f/9//3//j/+P/0//P/8P/v//L/9P/1//f/9P/z//H/
8P/z//P/9P/1//X/9P/0//P/8//z//P/8v/z//T/9v/3//X/8//x/+//8f/w/+v/6v/u
//P/+/8KABQAHgAxAEsAWABYAFQAUwBNAEQAPAA5ADMAKwAlAB8AGgAUAAwABgACAP3/
/P8AAAEA+////wAA+v/0//P/8f/y//T/9v/2//n/9v/1//T/8v/0//T/9P/y//X/9//4
//j/9//1//T/8//2//b/9//3//b/9v/1//T/9f/1//X/9f/5//r/+//9//v/+P/1//P/
9f/2//r/+//5//n/+f/3//f/+P/5//n//P/9//3//f/6//j/9v/1//j/+v/7//z//P/7
//n/9//5//r/+v/6//v//f/9//3/+//6//r/+v/7//z//v////7//f/8//v/+//7//v/
+//8////AQACAAIAAQD///7/AAACAAMABAAFAAYABwAHAAcABwAHAAcACgAMAA0AEQAQ
AA8ADwAOAA0AEAASABMAFAAVABcAFwATABMAEwAVABYAFgAUABYAEwARABAADwAPABAA
EQASAA8ADQAMAAkABwAHAAcABQAGAAYABwAIAAYABAACAP//AQAAAAAAAAD+///////8
//r/+v/8//z//v/+//7//v/+//7/+//5//3//f///////P/7//r/+P/6//r/+v/6//v/
/P/9/////P/7//n/9//5//r//P////3/+//6//r/+P/5//n/+f/5//n/+P/4//j/+P/4
//j/+f/6//z//f/6//r/+//7//n/+f/5//n/+//7//v//f/8//r/+f/3//b/+f/8//3/
+f/7//v/+//6//r/+v/6//z//f/9//v//f/6//f/+P/7//v//P////7//f/8//r/+v/6
//r/+v/7//7//P////z/+//5//j/+f/4//n//P/6//r/+v/6//j/+P/3//b/+f/8//3/
/v/9//n/+P/3//n/+v/6//v//P/7//j/9v/2//j/+P/4//r/+//7//r/9//2//P/8v/1
//b/+P/5//n/+P/3//X/9f/2//b/9v/4//j/+P/4//f/8f/w//L/9P/2//j/+P/4//j/
+P/3//b/9f/0//X/9v/3//j/9//2//X/9P/0//T/9P/0//b/9v/2//b/9P/0//T/9P/1
//b/9//4//f/9v/1//T/9f/2//f/+P/6//r/+f/5//j/+P/5//r//P/9////AAD+//7/
/f/9//////8AAAAAAAAAAAAAAAD///7//P/5//f/+P/4//n/9v/0//H/8P/x//L/9f/2
//X/9P/0//X/8v/v/+7/7f/v//L/9P/1//T/8f/w/+//8P/w//H/8f/v/+7/7v/u/+v/
6//r/+z/7f/v//D/8f/w/+//7f/s/+z/7f/t/+3/8f/x/+//7f/m/+H/4P/g/+H/6//6
/wYAEAAbACsAPABMAFIATQBJAEYAQAA3ADUALwAlAB0AGAAUAA4ACgAGAP3/9v/0//H/
7f/v//T/9v/0//H/8f/u/+j/6v/s/+v/7P/t/+7/7v/t/+z/6//o/+z/7f/t/+z/7v/t
/+3/7f/r/+r/6v/p/+z/7v/v//D/7v/t/+z/6//s/+z/7P/t//D/8P/w//H/7f/s/+7/
7f/u/+//8P/v/+7/7v/u/+3/7v/v/+//7//w//D/8P/x//D/8P/v/+7/8P/x//H/8f/w
//D/7//u/+//8f/x//H/8v/y//P/9P/z//L/8v/x//T/9f/2//f/9v/1//T/8//z//X/
9v/2//n/+f/4//j/+P/4//f/9v/5//r/+//7//v/+//7//v//f/+//7/AQABAAEAAgAC
AP7/AAABAAEAAwAFAAgACQAFAAUABQAHAAgACAAGAAgACgAJAAkACQAEAAQABAAEAAQA
AwADAAEA/f/9//3/+//7//r/+v/6//j/+P/4//f/9f/0//T/9P/2//f/9//0//L/8v/0
//T/8v/y//L/8v/1//b/9P/z//L/8f/y//H/8v/z//T/9P/2//b/9v/2//T/9P/0//X/
9v/3//f/9//z//L/8v/z//T/8//z//T/9P/1//X/9f/z//P/8v/y//b/9v/2//b/8//y
//L/8f/z//T/9v/3//T/8//y//H/8//z//P/9f/3//b/9v/1//H/8//1//X/9f/3//f/
9//0//T/9P/0//T/9f/1//P/+P/2//T/9v/1//P/8v/z//b/9//4//j/9//2//X/9P/0
//b/8//1//X/9f/0//T/8v/w//D/8v/1//b/9//4//X/9P/y//D/8v/0//T/9P/2//P/
8//z//L/8v/x//H/9P/1//T/9P/y//T/9P/0//L/8//z//L/8//0//P/9P/z//L/8v/x
//T/9P/0//P/8f/y//L/8v/y//L/8v/y//n/9//y//D/8P/w//D/8f/y//P/9P/0//T/
9P/0//P/8v/x//D/8f/y//P/9P/0//T/9P/0//X/9v/3//j/+P/4//f/9//2//b/9//4
//v//f8AAAIAAAD+//v/+f/8//3///8AAP3//P/7//r/+P/4//f/9f/z//T/9P/1//T/
8v/v/+7/8P/w//L/8v/x//D/8P/x//D/7f/s/+v/7f/w//L/8//w/+3/7P/r/+3/7v/w
//H/8f/w//D/8P/u/+3/7P/s/+3/7//w//H/7v/t/+v/6v/r/+3/7v/v//H/7//v/+v/
5P/f/+T/6P/n/+3//v8MABoAKQA3AEoAVgBWAE8ATQBGADwANwA3ADEAJwAfABoAFgAQ
AAwACAADAPr/9P/1//X/9f/0//b/9v/1//P/8v/u/+z/7v/x//H/8f/x//D/7v/u/+7/
7P/w//H/8f/w//L/8f/x//H/8f/w//D/7//w//L/8//0//L/8f/w/+//8v/y//L/8//z
//L/8f/x/+7/7v/x//H/8v/z//T/8//y//L/8v/x//L/8//z//P/9P/0//T/9f/0//T/
8//y//T/9f/1//X/9P/0//P/8v/0//f/+P/5//n/+P/4//j/9//2//b/9f/4//n/+v/7
//j/9//2//X/9//5//r/+v/7//v/+v/6//n/+v/6//r//P/+/wAAAQAAAP///v/9/wEA
AgACAAUABwAHAAgACAADAAQABAADAAcACQAMAA0ACAAHAAYABwAJAAoACQAMAA4ADQAN
AA0ACQAIAAcABgAFAAUABgAFAAIAAQAAAP3////+//7//v/8//z//P/7//r/+P/3//b/
+f/7//z/+v/1//T/9f/0//X/9v/3//j/9v/2//P/8f/z//P/9f/1//b/9//4//j/9f/0
//P/8v/z//T/9f/3//f/9//2//X/9P/0//X/9//5//f/9v/2//X/9f/0//P/9f/1//T/
9P/2//b/9v/2//T/9P/1//X/9P/0//X/9f/0//P/8v/x//L/8//0//f/9//2//b/9f/y
//P/9P/z//L/9f/2//f/9P/0//T/9P/2//f/9//1//j/9v/0//b/9P/z//P/9f/2//f/
+P/4//b/9v/2//b/9v/4//X/9//5//n/+P/4//f/9P/z//T/9//4//n/+v/5//j/9v/0
//T/9v/2//b/+f/3//j/+f/5//j/9v/1//j/+f/4//j/9//4//f/9v/4//n/+f/4//r/
+v/4//j/9v/2//f/9//5//r/+//7//j/+P/3//b/+P/4//j/+P/5//f/+v/5//j/9//2
//j/+P/4//j/+P/4//j/+P/2//b/9v/2//j/+P/4//j/9v/2//b/9v/4//r//P/+//z/
/P/8//v/+//8//z//f///wAAAgAFAAMAAgABAP//AQABAAEAAgACAAEAAAD///7//v/+
//3//P/6//v/+//4//f/9f/y//X/9v/3//r/+P/3//b/9v/3//f/9f/1//b/9//5//r/
+P/3//T/8//0//b/9//5//f/9//2//b/9P/z//P/8//1//b/+P/5//b/9f/0//L/9f/2
//j/+f/1//P/8//x/+//7v/r/+r/7P/x//X/AAAOABoAJQA5AFAAXgBcAFkAUwBMAEQA
PQA5ADMAKwAjABwAGAASAA4ACAD///j/+v/9//3//f/8//r/+P/3//X/8P/y//r/+v/5
//f/9//3//b/9P/0//T/8v/1//f/+P/4//f/9f/0//P/9v/2//f/9//5//r/+v/6//b/
9f/0//P/9//4//n/+//6//j/9v/1//X/9v/6//v/+f/5//n/9//1//b/9//3//v//f/+
/////P/6//j/9//5//r/+v/6//3//f/8//v/+v/6//n/+P/6//3//v////7//P/7//r/
+v/6//v/+//9//3//f/9//v/+//7//v//v8BAAMABAABAP///P/6//z//v///wAAAwAE
AAUABQADAAMAAwADAAcACAAIAAsACgAJAAkACAAHAAoADAANAA4ADwARABEADwAPAA8A
EQASABIAEAASABAADwAPAA8ADgAOAA4ADgAMAAsACwAJAAUABQAFAAMABAAEAAUABgAE
AAIAAAD9//3//P/8//z//v///////P/5//j/+f/4//v//P/9//7//f/8//j/9f/5//n/
+//7//v/+//7//r/+f/4//f/9v/5//r/+//9//r/+f/3//X/9v/2//f/+f/5//f/9v/2
//T/9f/1//X/+P/5//n/+v/5//j/9//2//X/9v/4//n/9//2//b/9f/4//n/+v/7//v/
+//7//3/+v/4//f/9f/0//f/+v/7//n/+//7//v/+f/4//f/9v/3//n/+v/5//n/9v/z
//T/9//3//j/+//5//n/+f/4//X/9P/z//L/9P/4//f/+//4//f/9f/0//X/9P/1//j/
+v/6//r/+v/5//j/9v/0//X/+P/5//r/+//3//b/9f/3//j/+P/5//3//f/7//r/9//4
//f/9v/5//v//P/8//r/+v/4//j/+v/6//v/+////wAAAQABAAAAAAD///7///8AAAEA
AgD//wAA///+//3//P//////AAACAAAAAQACAAIAAQADAAQABAAGAAUABQAFAAIAAgAB
AP//AAD///7//v/7//n/9v/y//T/8//z//P/8//y//P/9P/z//T/8//x//L/8v/z//P/
8P/v/+7/7f/u/+7/7f/t/+z/7f/u//D/7v/t/+v/6f/r/+z/7f/t/+v/6//s/+z/7f/t
/+3/7f/v/+7/7v/u/+v/6f/l/+n/7f/v//H/7v/l/+L/4P/h/+3/AAAOABgAKQA/AFAA
VABQAEsASQBEAEIAPwA9ADkAKwAfABYADgAKAAoACAAFAAIAAAD7//n/9//0//T/9P/1
//n//P/6//b/9P/z//P/8//z//L/9f/2//f/9v/2//X/8//w//P/8//0//X/9P/0//X/
9f/1//b/9v/2//b/9//4//n/+P/4//j/+f/7//r/+f/5//j/+P/7//v/+P/3//b/8//2
//j/+v/7//n/+f/4//f/+v/6//r/+//5//r/+v/6//r/+f/3//X/9v/4//n/+v/6//v/
+v/5//r/+v/7//z//P/8//3//f/8//v/+v/5//z//f/+/////f/9//z/+v/+//////8A
AP//AAAAAAAA//8AAAEAAQACAAMABAAFAAYABgAFAAcACQAJAAoACgAKAAwADQANAA0A
DQAOAA0ADgAPABAAEwARABAADQAOABAADwAPAA8ADAAMAAwADAAIAAcABwAFAAQABQAG
AAUAAgAAAP///v8AAAAAAAD///7//P/7//r/+P/5//n/9v/3//j/+//8//n/+P/3//b/
+f/6//j/9//3//f/+f/5//f/9//3//b/9//4//n/+v/5//j/9//3//j/+f/5//n/9v/2
//f/+f/5//f/9v/2//f/+f/6//v/+v/5//f/9v/6//r/+v/6//r/+v/7//v/+f/4//j/
9//6//v//P/9//z/+//6//v//f/8//z/+//5//v//f/9//n/+//7//v//P/8//z//P/7
//v/+v/3//v/+v/5//z//v/9//3////8//v/+v/4//r//P/+/wAA/v/+//n/+f/8//3/
/f/+//7//P/8//7/+//6//n/+P/6//z//f/+//v//P/7//r//f/7//z//f/8//z/+//7
//v/+//5//j/+//+////AAD+//3/+//4//v//P/7//z//P/8//3//f/9//z/+//5//z/
/v///wAA/f/8//v/+v/5//3/AgABAAAA///+//z//P/8//z//f/+////AAD+//7//v/+
//z//P/8//z//f/+////AAD///7//f/8////AAABAAIA///+//3//P/9//7///8AAAEA
AgADAAQAAwACAAEAAAABAAIAAgADAAIAAgADAAQABAAFAAcACAALAAwADAANAAoACQAJ
AAgACAAIAAgACAAIAAgABwAFAAQABAADAAMAAwACAAAAAAD9//z//f/8//z//P/9////
/f/7//v/+//7//z//P/7//z/+//8//3/+//6//r/+f/8//z//f/+//r/+f/4//j/+P/5
//n/+f/7//v/+v/6//j/+f/5//n/+//9//3//f/8//f/8P/s/+v/7//2/wYAFgAlADEA
PABMAFoAVwBRAFAATABHAEMAPQA5ADcAKgAgABwAFAAQABEADgAEAP/////9//r/+v/8
//3/AQAAAPr/+P/0//P/9v/3//j/+P/5//r/+//6//r/+f/3//T/9//3//j/+f/4//j/
+f/5//j/+P/3//b/+P/5//r/+//5//j/9//3//j/+P/4//n/+P/4//v/+//5//n/+f/3
//j/+v/8//3/+//7//r/+f/8//z//P/9//v//P/8//z//f/9//z/+//8//7///8AAP//
///9//v//v/+////AAD+//7/////////////////AgADAAQABQADAAMAAgAAAAIAAwAD
AAQABAAEAAMAAgADAAQABQAFAAgACQAKAAsACwAKAAgACQAMAA0ADwAQAA0ADgAOAA0A
DAANAA8ADwAPABEAEwAXABYAFAAQABAAEwATABQAFQASABIAEgASAA4ADQANAAsACwAL
AAsACQAIAAYABQAEAAYABgAGAAUABAACAAEAAAAAAAEAAQD+//3//v8BAAIAAAD+//z/
+v/8//7//f/9//7//f/+//3/+//7//v/+v/9//7///8AAP3//P/7//v//P/9//3//f/6
//r/+//9/////f/8//z//v/////////8//v/+f/4//3//v///wAA/f/8//z/+//4//j/
+f/5//r/+//8//3/+v/5//j/+f/8//z//f/9//n/+//9//3/+//9//3//f/9//7///8A
AP3//f/8//n////+//3/AAD+//3//f////3//f/9//z//f/+////AAD9//7/+v/7//7/
/////wAA/v/8//z//v/8//z//P/8////AAAAAAAA/f/+//3//P////3//v///////v/8
//v///////3//P/+/wAAAAAAAP7//f/7//j/+v/8//z//v/9//z//P/7//r/+v/6//n/
+v/8//3//v/9//z/+//6//3//f8AAP7//v/+//7/+//6//n/+P/5//r/+//8//v/+v/5
//j/+f/6//v//P/+//7//v/+//3//P/7//r//f/+////AAD///7//f/8//3//v///wAA
AgACAAIAAgACAAIAAQABAAQABAAFAAYABQAFAAYABgAHAAgACAAJAAcABwAIAAgABwAG
AAUABAAFAAYABgAFAAEAAAD+//3////+//z//P/8//z//v/+//v/+v/6//v//P/7//z/
/f/8//z/+//5//v/+f/5//n//P/8//3//f/8//r/+f/4//r/+//8//7/+//7//r/+f/7
//v/+v/6//z//f/9//3/+f/3//v//f/6//f/9P/y/+//8f/8/wwAGgAlADcATgBiAGQA
XQBZAFYATgBLAEcAQwBBADsAMAAmACAAFgASABEADgAIAAkACQADAAAAAAAAAP//AQAE
AAIA/v8AAAEAAAD///7//P/+//7//v/8//7///////7//P/7//v/+//9//7/AAABAAAA
AAD///7//f/9//3//f8AAAAAAAABAAAA/v/8//v/+//8/wAAAQAAAP///v/7//z//v8A
AAEAAAABAAEAAQD///7//f/9//7/AAABAAIAAgABAP///f///wAAAAAAAAMABQAFAAUA
AgAAAP///v///wAAAgADAAMAAwADAAMAAwADAAMAAwADAAUABgAGAAYABQADAAIABAAG
AAcACAAIAAgACAAHAAkACQAJAAkADQAOAA4AEQAPAA0ADAAKAAsAEAAUABcAFgAVABUA
EwASABMAFAAXABgAGAAWABgAFwAVABQAEwARABIAEwAUABAADwAPAA0ADQANAA0ACwAL
AAoACgAKAAcABgAFAAMABAAEAAUABgADAAMAAgD+////AAADAAQAAgACAAIAAgAAAAAA
/f/7/wAAAQAEAAUAAgABAAAA/v8AAAAAAAAAAAIAAgACAAMAAgABAP///f///wAAAgAF
AAIA///9//z//v////////8CAAMAAwAEAAQAAgAAAP7///8AAAIAAwD///7//v/9//7/
//8AAAEAAQABAAEAAwABAAAAAAD///7/AQAEAAUAAAABAAAA//8AAAAAAAAAAAIAAwAD
AAEAAQD+//v//P/+////AQAFAAQAAwACAAAAAAAAAAAAAAACAAQAAQADAAEAAQAAAAAA
AQAAAAEABAABAAAA///+////AAAAAAAAAgAEAAQABAADAP///v/9/wEAAgACAAMAAgAB
AP7//P/9/wAAAQACAAIAAwADAAIAAQAAAP3//P///wAAAgADAAEAAAD///3///8AAAAA
AAACAAIAAgACAP3//f/+////AAABAAIABAAEAAQABAADAAIAAQAAAAMABAAFAAYABAAE
AAQABAAFAAYABgAHAAgACAAJAAoACAAJAAsADAANAA4ADgAPAAwACwALAAoACgAKAAoA
CgAIAAgABwAFAAAAAAD/////AgACAAEAAgD///7////+//7//v///wEAAQD////////+
//7//f/7//7//f/+///////+//7//f////7//v/+/////////wAA//////7//f/+////
//8AAP/////+//3//f///wEAAQD+//X/8v/u/+3/9/8MABgAIgAxAEcAXABmAGAAWQBZ
AFYAUgBPAEsAQwA5AC0AJAAcABoAGgAYABMADgAMAAsACQAFAAAAAAAEAAcABwAGAAYA
BgACAP//AQABAAEAAAABAAIAAwACAAEAAQAAAP7/AAABAAMABQAFAAQABAADAAEAAgAC
AAIAAgADAAQABQADAAIAAQABAAQABAAEAAUABAAEAAcABwAGAAUABAABAAQABgAIAAkA
CAAHAAUAAwAEAAQABAAFAAMABAAEAAQABwAHAAYABQAGAAgACQAKAAgACQAIAAcACQAI
AAgACAAKAAoACwALAAkACQAJAAkACgALAAwADQAKAAsACwAKAAwADQANAA4ADwAQABAA
EAAOAA4ADgANABAAEQASABMAFAAUABMAFQAWABcAGQAaABgAGgAbABsAGQAZABoAGQAZ
ABsAHQAhAB8AHgAbABwAHgAdAB0AHQAcABwAHAAcABkAFwAWABMAFAAVABYAFQARAAwA
CAAMAA==
         </WaveFormData>
      </LeadData>
      <LeadData>
         <LeadByteCountTotal>10000</LeadByteCountTotal>
         <LeadTimeOffset>0</LeadTimeOffset>
         <LeadSampleCountTotal>5000</LeadSampleCountTotal>
         <LeadAmplitudeUnitsPerBit>4.88</LeadAmplitudeUnitsPerBit>
         <LeadAmplitudeUnits>��V</LeadAmplitudeUnits>
         <LeadHighLimit>2147483647</LeadHighLimit>
         <LeadLowLimit>268435456</LeadLowLimit>
         <LeadID>II</LeadID>
         <LeadOffsetFirstSample>0</LeadOffsetFirstSample>
         <FirstSampleBaseline>0</FirstSampleBaseline>
         <LeadSampleSize>2</LeadSampleSize>
         <LeadOff>FALSE</LeadOff>
         <BaselineSway>FALSE</BaselineSway>
         <ExcessiveACNoise>FALSE</ExcessiveACNoise>
         <MuscleNoise>FALSE</MuscleNoise>
         <LeadDataCRC32>626219061</LeadDataCRC32>
         <WaveFormData>
AAAAAAAAAAAAAAAAAAAAAAMABAAFAAYABgAGAAYABgAHAAgACQAKAAsADAANAA4AEAAQ
ABAAEAATABQAFQAWABYAFgAWABYAGgAcAB4AIAAiACIAIgAiACIAIgAiACIAJQAmACcA
KAAoACgAKAAoACoAKgAqACoAJwAmACUAJAAhACAAHwAeAB0AHAAbABoAFQASAA8ADAAL
AAoACQAIAAYABAACAAAA/v/8//r/+P/6//r/+v/6//j/9v/0//L/9P/0//T/9P/y//L/
8v/y//D/8P/w//D/8f/y//P/9P/x//D/7//u//H/8v/z//T/8v/y//L/8v/0//T/9P/0
//b/9v/2//b/9f/0//P/8v/1//b/9//4//b/9v/2//b/9P/0//T/9P/3//j/+f/6//f/
9v/1//T/9//4//n/+v/4//j/+P/4//j/+P/4//j/+P/4//j/+P/3//b/9f/0//b/9v/2
//b/9P/0//T/9P/0//T/9P/0//X/9v/3//j/9f/0//P/8v/0//T/9P/0//T/9P/0//T/
8v/y//L/8v/z//T/9f/2//X/9P/z//L/9P/0//T/9P/0//T/9P/0//L/8v/y//L/9P/0
//T/9P/z//L/8f/w//H/8v/z//T/8//y//H/8P/y//L/8v/y//T/9P/0//T/8//y//H/
8P/y//L/8v/y//L/8v/y//L/8v/y//L/8v/y//L/8v/y//D/8P/w//D/8f/y//P/9P/y
//L/8v/y//L/8v/y//L/8//0//X/9v/1//T/8//y//P/9P/1//b/9P/0//T/9P/1//b/
9//4//r//P/+/wAA/v///wAAAAABAAUABwAIAAcABwAGAAUAAwABAAEAAQABAAEAAQAA
AP3//P/6//j/+P/5//f/9//1//T/8//y/+//7//u/+7/7//w//L/8//v/+3/7P/r/+3/
7v/w//H/7//v/+//7//t/+3/7f/v//H/8f/x//H/7//t/+z/6//s/+3/7//w/+7/7v/u
/+7/7v/t/+3/7v/v/+//9f/y/+v/6f/m/9//3v/c/9v/5//4/wkAFQAoAEAAXgB+AKkA
1wD9ABwBIwEPAfUA4gDKALMAmwCAAF0ANgAcAAgAAQADAAYABQAHAAsACgAFAAIA/v/7
//7////8//z//P/6//r/+P/3//f/9//1//X/9v/4//j/9f/z//T/9P/z//P/9P/1//X/
9v/3//j/+f/3//b/9P/z//f/+P/4//j/+P/3//f/9//1//X/9f/3//j/+f/6//v/+f/4
//j/9//7//v/+v/6//j/+P/4//n/+f/5//n/+v/8//v/+//7//v/+//6//n/+v/7//z/
/P/5//n/+f/7//3//f////////8AAAEAAQD//wAAAQACAAUABgAHAAcABgAHAAgACQAL
AAsADQANABAAEwAUABQAEwATABMAFQAZABoAHAAdABwAGwAdABwAHgAeAB8AHwAjACQA
JAAkACIAIgAiACIAIwAlACYAJwAmACMAIQAfAB8AHQAdABsAGAAWABYAEgAOAAsACwAI
AAgABwAIAAgABAABAP7//f/8//z/+//4//r/+v/4//b/9f/1//X/9P/2//b/9v/2//X/
9P/z//H/8//z//P/8//z//P/8//y//H/8P/v/+//8P/x//L/8//z//L/8f/v//D/8P/x
//L/8//z//H/8f/x//H/8f/x//P/9P/0//T/8//z//L/8v/w//D/8v/y//H/8v/0//X/
9P/z//L/8f/z//P/8//1//P/8f/x//H/8f/x//H/8f/z//P/8//z//H/8P/v/+7/8P/x
//L/8v/y//H/7//v/+//7//v/+//8f/x//H/8P/u/+7/7f/t//H/8v/x//L/8//y/+//
7v/u/+3/7f/u//D/8P/w/+//7f/t/+3/7P/u//D/8P/v/+//7v/u/+7/7v/v/+//7//x
//H/8P/v/+3/7v/u/+7/8P/w//D/8P/u/+7/7f/t/+//7//v/+//8f/y//L/8f/w/+//
7v/t//D/8P/w//H/9f/t/+r/7f/u/+//8P/y//T/9v/4//b/9v/2//b/9//4//n/+v/9
//7//v/+/wAAAAD////////+//3/+//2//X/9P/z//b/9//3//b/+P/3//b/9f/z/+7/
6//n/+n/6f/p/+n/6P/m/+X/5P/m/+f/5//m/+X/5f/l/+T/5P/l/+X/5f/l/+X/5f/j
/+H/4f/j/+P/5f/l/+X/5P/j/+P/4//j/+X/5v/m/+b/5//o/+n/6v/o/+f/5//n/+f/
6f/o/+f/5f/c/9P/zv/O/9X/4f/y/wUAFQAoAEYAZACCAKsA0wD5ABgBHQEHAe8A3ADC
AKUAiwBuAEkAKgAUAAQA+//9//7//f///wEAAAD9//7//v/7//j/9//2//T/8P/z//T/
8//z//H/8f/v/+//8P/y//L/7//w//L/8//z//L/8v/y//H/8//z//P/8//y//L/8f/x
//H/8v/y//L/8//z//T/9f/z//P/8//1//X/9f/1//X/9v/2//f/9//4//f/9f/0//X/
9v/3//n/+P/3//b/9v/4//f/9//3//r/+//7//v/+v/7//z//P/9//3//f////3//f//
////AAACAAQABQAFAAYABwAIAAcACAAJAAkADAANAA4ADwANAA0ADwAPABIAFQAWABYA
FwAXABcAGQAYABgAGQAZABwAHQAhACIAIQAgACAAHwAjACQAJAAkACQAJAAkACQAIgAj
ACMAIwAlACMAIgAhAB0AGwAbABkAGAAWABYAEgAQAA0ADQAKAAgABQAEAAIAAwABAP//
///9//z/+v/2//r/+v/4//b/9//3//f/9v/0//T/9P/0//b/9v/2//X/9P/z//L/8f/y
//P/9P/0//T/9P/0//X/9P/z//L/8f/0//T/9P/z//L/8v/z//T/9f/1//P/8//3//f/
9//3//b/9v/1//T/+P/5//n/+v/3//b/9//2//X/9v/4//n/+//7//v/+//6//n/+P/5
//r/+f/6//v/+f/5//n/+f/5//n/+f/5//r/+v/6//r/+f/5//n/+P/5//n/+P/5//j/
9//2//X/9//3//f/9v/4//j/9//3//b/9v/0//T/9v/2//T/9P/0//P/8//0//b/9v/2
//X/9f/1//X/9P/y//T/9P/z//X/9P/0//T/8v/z//P/8//z//P/8v/x//P/9P/0//T/
8//y//H/8P/z//T/9P/1//L/8f/w/+//8f/y//L/8f/x//H/8f/x//H/8P/v/+//9f/1
//T/8v/y//L/8v/0//b/+P/6//v//P/9//7//f/8//v/+/8AAAIABAAJAAcABgAGAAUA
AQD///z/+f/6//v//P/9//3//P/6//r/9//2//X/9f/w/+//7f/s/+v/6v/p/+n/6f/q
/+v/7P/q/+n/5//l/+j/6f/p/+r/6f/p/+n/6f/n/+f/5f/l/+f/6f/p/+n/5//n/+b/
5f/m/+f/6P/p/+n/6P/n/+b/6P/o/+j/5//p/+r/6//r/+X/5P/f/93/2v/X/9T/2P/h
/+v/+P8NACMAOABWAHoAnADDAOsACwEUAQEB5QDVAMgAsgCZAH8AXgAzABQA/v/0//X/
+/8AAP//+//9/wAA+//0//L/8f/y//P/8v/y//L/8f/w/+3/6//s/+3/7P/t/+7/8P/w
/+3/6//s/+z/6//s/+7/8P/x//D/7//u/+3/7f/u/+7/7//x//L/8v/y//H/7//u/+3/
7v/v//D/8//y//H/8P/v/+//8P/y//P/8//z//L/8v/y//L/8v/z//X/9f/1//b/9f/z
//L/8f/z//X/9v/3//b/9//4//j/9//3//f/+f/8//3/AAABAP7//v/+//3///8AAAEA
AgADAAQABQAFAAYABwAIAAkACgALAA4ADwAOABEAEgASABUAFQAVABcAGQAaABwAHQAd
AB0AIAAgACAAIAAhACEAJQAmACYAJgAmACYAJgAmACQAJQAlACUAIgAfAB0AGwAaABkA
GgAZABUAEgARAAwADAAJAAkABgAHAAUABQAEAAAA/f/6//n/+f/6//r/+P/5//j/9f/y
//L/8//0//T/9P/0//T/9P/y//L/8v/x//P/8//z//P/8v/x//D/7v/w//D/8P/x//P/
8//z//P/8v/y//L/8f/x//L/9P/2//X/9f/z//P/9f/1//X/9f/z//T/9P/0//X/9f/0
//T/9//4//v//P/3//b/9v/1//X/9f/1//X/9//3//f/+f/3//X/9f/1//f/9//3//f/
9f/1//X/9f/2//b/9v/2//f/9//3//b/9v/1//P/8//3//f/9//3//b/9f/0//L/9P/0
//P/8//2//b/9P/0//T/9P/y//L/9P/z//P/9P/y//L/8v/x//H/8f/x//D/8v/0//T/
8//x//D/8P/w//D/8f/x//H/8P/v/+3/6//s/+7/7//w//D/8P/w//D/7//u/+z/6//t
/+3/7f/t/+v/7P/s/+v/7f/t/+3/7f/u/+7/7v/v/+v/5//o/+v/7P/t/+7/7P/s/+z/
7P/s/+z/7P/s/+z/7P/s/+z/6v/q/+r/6v/s/+z/7P/s/+r/6v/q/+r/6P/o/+j/6P/p
/+r/6//s/+z/7P/s/+z/8P/y//T/9v/2//b/9//4//j/+P/7//z//v///////v/7//n/
9//3//f/9//3//f/+P/2//b/9f/y//H/8f/u/+//7f/s/+v/6f/n/+b/5P/l/+b/5//p
/+f/5v/l/+X/4//i/+L/4//k/+X/5v/n/+b/4//i/+H/5f/l/+X/5f/j/+L/4f/h/+P/
4//j/+T/5P/k/+T/5P/i/+L/4f/h/+L/4//j/+P/5P/h/93/2P/R/87/zv/T/9v/5v/1
/wkAGgAwAEoAagCPALsA5QAEARMBAwHlANAAvgCnAI0AdgBXAC4AEgAAAPP/8f/2//X/
9f/3//r/+//2//L/8f/s/+f/6P/s/+z/7P/s/+r/6f/n/+f/5f/l/+f/6v/r/+n/5//o
/+j/5//m/+b/5v/l/+j/6f/q/+v/6f/o/+b/5f/p/+r/6v/q/+z/6//r/+v/6f/p/+n/
6//t/+3/7f/t/+v/6v/q/+n/7f/t/+z/7P/s/+z/7P/t/+3/7f/t/+7/8P/v/+//7//v
/+//7v/t/+//8f/z//T/8//z//P/9f/z//P/9f/1//f/+P/5//n/9//4//n/+v/9//7/
/////wAAAQACAAMAAwADAAUABQAIAAsADAAMAAsACwALAA0AEQASABQAFQATABMAFgAW
ABYAFgAXABcAGwAcABwAHAAaABoAGgAaABwAHQAdAB0AHQAbABoAGQAXABUAFQATABIA
EAAQAAwACAAFAAUAAgADAAEAAQAAAP7/+//4//f/9v/2//X/8v/2//b/9P/y/+//7//v
/+7/7v/u/+7/7v/w//D/8P/v/+3/7f/t/+3/7//v/+//7v/u/+7/7v/v//H/8f/x//H/
8v/y//L/8f/v/+7/7v/u//D/8f/w//H/8f/x//H/8f/z//T/9P/0//X/9f/0//T/8//y
//P/8v/z//T/9v/3//b/9f/0//P/9f/1//X/9//3//X/9f/1//P/8//z//P/9P/1//b/
9//1//T/8//y//X/9f/1//T/9P/z//H/8f/x//H/8f/x//L/8//0//T/8//y//D/7//y
//L/8P/w//D/8P/u/+7/7v/t/+3/7v/v//D/8f/x/+7/7f/s/+r/7P/u/+7/7f/t/+z/
7P/s/+r/6//r/+v/7f/t/+z/6//r/+z/7P/s/+z/7P/s/+z/7P/s/+v/6//r/+v/6//r
/+v/7P/s/+v/6f/p/+n/6f/s/+z/7P/t/+//7f/o/+j/6P/o/+j/6f/q/+v/7P/q/+r/
6v/q/+j/6P/o/+j/6f/q/+v/7P/s/+z/7P/s//D/8v/0//b/9f/0//T/9P/1//b/+v/8
//z//f/9//z/+v/3//T/8//0//X/9v/3//b/9P/0//P/8v/x//H/7v/u/+3/7f/t/+v/
6f/o/+b/6P/o/+j/6f/p/+j/5//n/+X/5P/k/+X/5v/n/+j/6f/n/+X/5f/l/+n/6f/p
/+n/5//m/+X/5f/l/+X/5f/m/+j/6P/o/+j/5v/m/+X/5f/o/+n/6f/p/+b/4//h/9r/
0//Q/9b/3//l/+z///8TACoASABiAIQArQDZAAEBGgEXAf0A4wDSAL4AowCJAGwARwAk
AAwAAAD7//v//P///wEAAQD+//3//P/6//f/9P/z//L/9P/0//T/9P/y//H/7//v/+3/
7f/w//L/8v/v/+//8P/w/+//7//w//H/8f/x//H/8f/x/+7/7v/t/+3/8f/y//L/8v/y
//H/8f/x/+//7//v//H/8//z//P/8//x//D/8P/v//P/8//y//L/9P/0//T/9f/z//P/
8//0//X/9f/2//f/9f/1//T/8//1//f/+f/6//n/+f/5//v/+//7//3//f///wAAAQAB
AAAAAAAAAAAAAwAEAAUABQAGAAcACAAJAAkACQALAAsADgARABIAEgARABEAEQATABUA
FgAYABkAGQAZABwAHAAaABoAGwAbAB4AIAAhACIAIQAgAB8AHgAgACEAIQAhACEAHwAe
AB0AGQAXABcAFQASABAAEAAMAAoABwAHAAQAAwABAAEAAAD9//v/+f/5//j/+P/3//T/
+P/4//b/9P/y//H/8P/u/+//8P/x//L/8f/w/+//7f/v/+//7//v//H/8f/x//D/7//u
/+3/7f/v/+//7//v//D/8P/w/+//7v/u/+//8P/z//P/8f/x//H/8f/x//H/8//0//T/
9P/z//P/8v/y//T/9P/2//b/9P/0//X/9f/0//P/8v/x//L/8//0//f/9f/z//P/8//z
//P/8//z//X/9f/1//X/8v/y//L/8v/1//X/9f/0//L/8f/v/+//8f/x//H/8f/z//P/
8//y//H/8P/u/+3/8P/w/+7/7v/y//L/8P/w/+7/7f/t/+7/8P/w//D/7//t/+3/7f/s
/+7/8P/w/+//7//u/+7/7v/s/+3/7f/t/+7/7//v/+//7f/u/+7/7v/w//D/8P/w/+7/
7v/t/+3/7f/t/+3/7f/v//D/8P/v/+7/7f/s/+v/7v/u/+7/7//t/+n/7P/s/+z/7P/s
/+7/7v/u/+7/7P/s/+z/7P/s/+z/7P/s/+z/7P/s/+z/7P/s/+z/7P/w//L/9P/2//b/
9v/2//f/+v/6//r//f/+//7///////z/+//5//f/9//3//f/9//1//T/8v/y//L/8v/y
//P/8P/v/+3/7P/p/+j/5//n/+f/6P/p/+r/6f/p/+j/5//p/+n/6P/o/+n/6f/p/+n/
5//n/+X/5f/n/+n/6f/p/+n/6f/o/+f/5f/l/+X/5f/o/+j/6P/o/+b/5v/m/+X/5//o
/+n/6f/l/+T/4//f/9r/1//U/9T/2//l/+7/+/8PACQAPgBcAIAAqQDTAPsAFgEVAf8A
5QDQALwAowCJAG4ASwAmAAwA/P/z//P/+P/9/wEAAQD+//n/9P/0//X/8v/x//b/9P/y
//D/8P/u/+3/7//v/+3/7f/w//L/8v/v/+3/7v/u/+3/7//w//H/8f/v/+//7//v/+7/
7v/t/+3/8f/y//L/8v/w/+//7//v//L/8//0//f/9P/z//L/8f/y//L/8//z//f/9//2
//b/9f/0//P/8//0//X/9v/4//b/9f/1//X/9P/1//X/9f/4//n/+v/6//f/9//3//n/
+f/5//v/+//7//z//f/9//3//v///wAAAgAEAAYABwAGAAUABAADAAYABwAKAAsACgAN
AA4ADgARABEAEQATABUAFgAYABkAFwAXABoAGgAcABwAHQAdAB0AHgAeAB4AHgAeAB4A
HgAgACEAIQAhAB4AGwAZABcAFgAVABYAFQASABAAEAAMAAoABwAHAAQAAwABAAEAAAD+
//v/+P/3//b/9v/1//L/9P/0//L/8P/t/+3/7f/s/+7/7v/u/+7/7P/s/+z/6//s/+3/
7v/v/+3/7f/t/+z/6//q/+n/6f/q/+v/7P/t/+z/7P/s/+v/7P/s/+3/7v/t/+3/6//r
/+3/7f/t/+3/7//w//D/8P/u/+3/6//q/+3/7v/x//L/8P/w//H/8f/v/+//7//v//H/
8f/x//P/8v/v/+7/7f/u/+//8P/x//H/8f/x//H/7v/u/+7/7v/x//H/8f/w/+3/6//o
/+f/6v/r/+z/7f/r/+v/6//q/+j/6P/n/+f/6//s/+v/7P/r/+r/5//m/+f/5//o/+r/
6P/o/+j/5//n/+f/5//m/+f/6v/r/+v/6v/o/+f/5v/n/+n/6v/r/+v/6//q/+n/6P/o
/+f/5v/p/+r/6//s/+r/6v/p/+n/6f/p/+n/6f/s/+7/7//v//H/8f/x//H/8//0//X/
9//z//T/9P/0//T/9P/1//f/+f/6//r//f/+//7//f/7//j/9f/z//H/8f/x//H/8f/x
//D/8P/w/+//7v/p/+f/4v/f/97/3v/e/97/3//f/97/3v/c/9z/3f/d/9z/2//b/9v/
2f/Y/9j/1//Y/9n/2v/b/9n/2f/Z/9v/2v/Z/9j/1//X/9f/2P/Z/9j/1//X/9b/1//Y
/9n/2v/a/9n/2f/a/9n/2f/X/9j/2f/X/9T/z//I/8j/y//V/+b//f8RACQAPgBgAH4A
oQDJAPEACgELAfMA2QDMALgAnQB/AGQAPwAaAAYA+v/z//f/+P/z//P/9f/2//P/8v/y
//H/8v/x/+7/7v/u/+z/7P/q/+n/6v/r/+r/6//r/+z/6//n/+j/6v/r/+v/6v/q/+r/
6f/q/+v/7P/t/+7/7v/t/+3/7f/u/+7/7v/w/+//7//v/+3/7f/t/+//7f/t/+3/7f/t
/+7/8P/x//L/8f/v/+7/8f/y//P/9f/z//P/8//0//T/8//z//P/9v/3//f/9//2//f/
+P/4//n/+f/5//v/+f/5//v/+//5//r/+//7//3//v///wAA/v/+//7//f8AAAMABgAJ
AAcABwAJAAkACgANAA4ADgARABEAEQATABMAFAAWABcAGQAZABwAHAAaABoAGwAbAB0A
HgAeAB4AIAAgACAAIAAfAB8AHgAdAB0AGwAaABkAFQATABMAEQAQAA4ADgAKAAoABwAH
AAQAAgD///7//P/9//v/+f/5//X/9P/y/+7/8v/y//D/7v/v/+//7//u/+z/7P/s/+z/
7v/u/+7/7f/r/+v/6//r/+3/7f/t/+z/7v/u/+7/7//u/+3/7P/r/+//8P/x//H/7//u
/+7/7v/v/+//7f/t//H/8f/x//H/7//w//D/8P/z//P/8v/y//L/8v/0//T/8P/w//H/
8f/y//P/9P/1//T/8//y//P/9f/z//P/8//z//P/8//z//X/9f/1//X/9P/0//T/9P/0
//P/8v/w//H/8f/w//H/8//z//P/8//x//H/8f/w//L/8v/x//H/8f/w/+3/7P/x//L/
8f/y//D/7//v//D/7v/u/+7/7f/u/+//8P/w/+//8P/v/+3/7v/u/+//8P/t/+3/7P/r
/+v/6//q/+n/6v/s/+3/7v/t/+z/6//q/+v/7P/s/+3/7f/t/+3/7f/r/+z/7P/r/+z/
7f/u/+//7f/s/+v/6//r/+v/7v/s/+z/7P/s/+r/6v/q/+r/7P/s/+z/7P/q/+r/6v/q
/+z/7P/s/+z/7P/s/+z/7P/q/+r/6v/q/+v/7P/t/+7/7f/s/+v/6v/r/+z/7f/u/+7/
7v/u/+7/7//w//H/8v/1//b/+P/6//j/+P/7//z//v///////v/+//3//P/9//r/+f/4
//f/9//2//f/9//2//X/9f/y//P/8f/w/+//7v/t/+3/7P/r/+r/6f/p/+r/6v/q/+v/
6f/o/+j/6f/p/+n/6f/p/+v/6f/p/+n/6v/p/+j/5//q/+r/6v/r/+j/5//m/+b/6P/o
/+j/6P/o/+j/5//n/+j/6f/p/+n/7P/r/+n/5v/f/9j/0v/R/9n/4v/t////FAAqAEAA
XAB7AKEAyQDyAA8BFwEBAeYAzAC7AKcAigBxAFIAKAAMAAEA/f/8//3//f/9//z//f/8
//z/+//4//P/8v/u/+7/8f/y//H/8f/x//H/7//v/+//8P/v/+v/7P/u/+//7//t/+7/
7//v/+3/7f/t/+3/7f/u/+7/7//w//D/7//u/+//7//w//H/7//v/+//8f/z//P/8//z
//L/8v/z//P/8//z//L/8v/z//T/9f/3//T/8//y//L/8//z//T/9f/4//n/+f/5//n/
+f/5//j/+P/5//r//f/8//v//P/7//3//v//////AQACAAMABAAEAAQABAADAAYABwAI
AAkABwAHAAkACQAMAA8AEAAQABMAEwATABUAFAAUABUAFQAYABkAHQAeAB0AHAAcABsA
HwAgACAAIAAhACIAIwAkACMAIwAiACEAIgAhACEAIQAdABsAGwAZABYAFAAUABAADgAL
AAsACAAFAAMAAwACAAMAAQD/////+//6//j/9P/2//b/9P/y//P/8//z//L/8f/w/+//
7v/v//D/8f/x/+//7//v/+//7//v/+//7v/w//D/8P/x//D/7//u/+3/8P/w//D/7//s
/+z/7f/u//H/8f/v/+//8//z//P/8//y//L/8f/w//L/8//z//T/8//y//P/8v/w//D/
8f/x//P/8//z//P/8v/x//D/8f/0//P/9P/1//T/8//y//H/8//z//P/8//0//T/9P/0
//T/8//y//D/8f/x//D/8f/y//H/8P/v/+//7//v/+7/7v/u/+3/7f/s/+z/6v/q/+3/
7v/t/+7/7P/r/+v/7P/s/+z/7P/r/+3/7f/t/+z/6//s/+v/6f/q/+r/6//s/+v/6//q
/+n/6v/r/+v/6//r/+z/7P/s/+n/6P/n/+b/6f/q/+r/6//q/+n/6P/n/+f/6P/o/+f/
6f/p/+n/6f/p/+j/5//n/+n/6f/s/+n/6P/n/+b/5v/m/+b/5v/o/+j/6P/o/+f/5v/l
/+T/5f/m/+f/6P/m/+b/5v/m/+T/5P/k/+T/5v/m/+b/5v/k/+T/5P/k/+X/5v/n/+j/
6P/o/+j/6P/r/+z/7v/w//L/8v/1//b/9P/1//X/9P/2//X/9P/1//L/8f/w/+//8P/u
/+7/7f/t/+3/7v/s/+r/5//l/+P/5P/j/+P/4v/i/+L/4v/j/+P/4v/h/+H/4//i/+L/
4//i/+H/4P/f/+H/3//f/9//4f/h/+H/4f/f/97/3f/d/97/3//g/+L/4f/g/9//3v/f
/+D/4P/h/+L/4//j/+P/4P/f/+H/4P/Z/9L/zv/P/9P/3P/p////EgAoAEQAZACHAKsA
0wD6ABEBDQH3AOAAzAC3AJ0AgABhADoAFgAAAPn/+f/8//3/+//3//b/9f/0//T/9//4
//P/7v/u/+7/7f/s/+n/5//q/+v/6v/r/+v/7P/r/+f/5//o/+j/5//p/+r/6//r/+n/
6f/p/+n/6v/q/+n/6f/p/+r/6v/q/+r/6f/p/+n/6f/p/+n/6//p/+n/6f/p/+n/6v/s
/+3/7v/t/+v/6v/q/+r/6v/r/+3/7f/t/+7/7f/r/+r/6f/r/+3/7v/v//D/8f/y//L/
7//v/+//8f/x//H/8//z//P/9P/1//X/9f/2//f/+P/5//r/+//7//r/+//8//3/////
/wEAAQAAAAMABAAEAAcABwAHAAkACwAMAA4ADwAOAA0ADwAOABEAEgAUABUAFQAUABIA
EAATABQAFQAWABQAFQAVABUAFQATABIAEQAQAA8AEAAPAAsACAAHAAIAAgD//////P/5
//f/9//2//P/8f/v/+//8P/w/+//7P/r/+r/5//k/+T/5f/m/+b/5v/m/+b/5v/k/+T/
5P/j/+T/5f/m/+f/5v/l/+T/4v/k/+T/5P/l/+X/5f/l/+X/5P/k/+T/4//j/+T/5v/o
/+b/5f/i/+H/4//j/+P/4//k/+b/5//o/+j/5//l/+T/5f/m/+n/6v/l/+T/5P/j/+X/
5f/l/+X/5f/l/+X/5//n/+X/5f/l/+f/5//n/+f/5P/j/+L/4f/h/+L/4//k/+P/4//j
/+L/4P/f/93/3f/i/+P/5P/l/+L/4f/g/97/3//g/+D/4f/i/+L/4P/g/+D/4P/e/97/
3v/d/93/3v/c/9z/3P/b/9z/3f/e/97/3v/g/+D/3//e/9z/2//a/9v/3f/e/9//3v/d
/9v/2f/Z/9r/2v/a/9z/3P/c/9z/2v/a/9n/2f/b/9v/2//b/9r/2v/Z/9f/2P/Z/9r/
2//a/9r/2v/b/9X/1//W/9n/2v/b/9z/3P/c/9z/3P/c/9z/3P/c/9//4P/h/+L/4v/i
/+L/4v/k/+T/5f/m/+j/6P/r/+z/6f/p/+j/5v/n/+X/4//j/+H/4f/h/+H/4//i/+P/
4//g/93/2//W/9f/1f/U/9P/0//T/9T/1P/R/9D/z//P/9H/0P/P/8//z//O/87/z//N
/83/zf/N/87/zf/O/8//0P/P/87/zf/O/87/zv/P/8//z//P/9D/0P/Q/9D/0P/Q/9D/
z//P/8//z//O/83/zv/P/83/yP+//7j/tv+5/8H/0P/l//n/DAAkAEYAaACLAK0A1QD2
AAEB7wDXAMQArgCPAHUAXAA3ABIA+v/s/+H/3//k/+X/4//h/+D/3//e/+L/4f/c/9v/
2v/W/9T/1v/W/9T/0//U/9X/1P/V/9P/1P/T/8//0f/U/9b/1//W/9b/1v/V/9X/1f/V
/9X/0v/S/9H/0f/R/9L/0v/S/9X/1f/W/9f/1v/V/9T/1f/T/9P/0//T/9P/1P/W/9f/
1v/V/9P/0v/V/9b/1//Z/9b/1f/U/9T/1//X/9j/2f/c/93/3f/d/9v/2//b/9r/2v/b
/9z/3//e/93/3v/d/93/3v/f/9//4f/i/+P/5P/k/+T/5P/j/+X/5//p/+v/6f/p/+v/
6//q/+3/7v/u//H/8f/x//P/9P/0//X/9f/3//f/+v/6//j/+P/5//n/+f/6//r/+v/7
//z//f/+//3//f/8//v//f/7//r/+f/3//X/9f/z/+7/7P/s/+j/5//l/+b/5P/f/9v/
2f/a/w==
         </WaveFormData>
      </LeadData>
      <LeadData>
         <LeadByteCountTotal>10000</LeadByteCountTotal>
         <LeadTimeOffset>0</LeadTimeOffset>
         <LeadSampleCountTotal>5000</LeadSampleCountTotal>
         <LeadAmplitudeUnitsPerBit>4.88</LeadAmplitudeUnitsPerBit>
         <LeadAmplitudeUnits>��V</LeadAmplitudeUnits>
         <LeadHighLimit>2147483647</LeadHighLimit>
         <LeadLowLimit>268435456</LeadLowLimit>
         <LeadID>V1</LeadID>
         <LeadOffsetFirstSample>0</LeadOffsetFirstSample>
         <FirstSampleBaseline>0</FirstSampleBaseline>
         <LeadSampleSize>2</LeadSampleSize>
         <LeadOff>FALSE</LeadOff>
         <BaselineSway>FALSE</BaselineSway>
         <ExcessiveACNoise>FALSE</ExcessiveACNoise>
         <MuscleNoise>FALSE</MuscleNoise>
         <LeadDataCRC32>729573792</LeadDataCRC32>
         <WaveFormData>
EgASABIAEgASABIAEgASABIAEgASABIAFAAUABQAFAAUABQAFAAUABYAFgAWABYAFgAW
ABYAFgAWABYAFgAWABYAFgAWABYAFgAWABYAFgAUABQAFAAUABIAEgASABIAEAAQABAA
EAAOAA4ADgAOAA0ADAALAAoACQAIAAcABgAEAAQABAAEAAQABAAEAAQAAgACAAIAAgAA
AAAAAAAAAAAAAAAAAAAA/v/+//7//v/+//7//v/+//z//P/8//z//P/8//z//P/6//r/
+v/6//z//P/8//z/+v/6//r/+v/6//r/+v/6//z//P/8//z/+v/6//r/+v/8//z//P/8
//z//P/8//z//P/8//z//P/8//z//P/8//7//v/+//7//P/8//z//P/+//7//v/+//7/
/v/+//7//v/+//7//v/+//7//v/+//7//v/+//7//v/+//7//v/+//7//v/+//z//P/8
//z//P/8//z//P/8//z//P/8//z//P/8//z//P/8//z//P/6//r/+v/6//r/+v/6//r/
+v/6//r/+v/6//r/+v/6//r/+v/6//r/+v/6//r/+v/6//r/+v/6//j/+P/4//j/+v/6
//r/+v/6//r/+v/6//r/+v/6//r/+v/6//r/+v/6//r/+v/6//r/+v/6//r/+v/6//r/
+v/6//r/+v/6//r/+v/6//r/+v/6//r/+v/6//r/+v/6//j/+P/4//j/+v/6//r/+v/4
//j/+P/4//r/+v/6//r/+P/4//j/+P/4//j/+P/4//j/+P/4//j/+P/4//j/+P/5//r/
+//8////AAABAAIABQAHAAgACAAKAAsACwAHAAYABAACAAAA/v/8//v/+f/1//X/9f/2
//T/9f/1//X/9f/2//b/9f/3//f/9//3//f/9v/2//f/9//3//f/9//3//f/9//4//j/
9//3//j/+P/3//f/9//4//j/+P/4//j/+P/4//j/+P/4//j/+P/4//j/+P/4//j/+P/4
//j/+P/4//j/+P/4//r/+//9//3/AQAHABEAHgAuADsASgBUAFIARwA5AC0AGgD6/+b/
3v/L/7H/pf+i/5L/dv9d/1L/Uv9h/33/n/+2/8b/2P/n//H/9v/5//v//f/8////AAAB
AAIABQAFAAMABQAFAAUABQAGAAYABgAGAAYABgAHAAcABgAGAAcABwAHAAcABwAHAAcA
CgAKAAsACwAJAAkACQAKAAoACQAJAAkACgAKAAoACgAMAAwACwALAAsACwAMAAwACgAK
AAoACgALAAsACgAKAAsACwALAAoADAANAA0ADQANAA4ADgAOAA0ADQANAAwADAAMAAwA
DQAPAA8ADwAQAA8ADwAPAA4AEAAQABEAEQAQABAAEAAQABIAEgATABQAFAAUABQAFAAU
ABQAFAAUABMAEwATABMAFAAUABQAEwATABIAEgASABMAEgASABAADwAOAA4ADQAMAAwA
DAAKAAwACwAKAAkACAAHAAcABgAEAAQABAADAAMAAwADAAQAAgACAAIAAgACAAIAAgAC
AAIAAgACAAIAAgACAAIAAgAAAAAAAAAAAAAAAAAAAP////////////////////////3/
/f/9//z//P/8//z//P/8//z//P/8//z//P/8//z//f/9//z//P/9//3//f/9//3//f/9
//3//v/+//3//f/9//7//v/+//z//P/8//z//v/+//7//v/+//7//v/+//7//v/+//7/
/v/+//7//v/+//7//v/+//7//v/+//7//P/8//z//P/8//z//P/8//7//f/9//3//f/9
//3//f/9//3//f/9//3//f/9//3//f/9//3//f/9//3//f/9//3//f/8//z//P/8//z/
/P/8//z//P/8//z//P/8//z//P/8//z//P/8//z/+//7//v/+//8//z//P/8//z//P/8
//z//P/8//7//v/+//7//P/8//z//P/+//7//v/+//7//v/+//7//v/+//7//v/8//z/
/P/9//3//f/9//3///////z//f/+////AAADAAQABQAGAAgACAAIAAgACQAKAAsADQAO
AA4ADQALAAkABgD///r/+v/4//b/9f/1//b/9v/1//X/9f/2//b/+f/5//n/+f/4//j/
9//3//n/+f/5//n/+P/4//n/+f/3//f/9//3//n/+f/6//r/+f/5//r/+v/5//n/+f/6
//j/+P/4//j/+v/6//r/+v/6//r/+v/6//j/+P/4//j/+P/4//j/+P/4//j/+P/4//j/
+f/7//3/AQAHABEAIAAuADsARgBQAE4AQwA1ACkAFgD4/+T/3v/N/7H/p/+q/6D/iP9t
/17/XP9l/3//nf+0/8T/1P/h/+v/8P/z//X/9//4//v//P/7//z///////3///8BAAEA
AQACAAIAAgACAAIAAgADAAMAAgACAAMAAwADAAMAAwADAAMAAgACAAMAAwAFAAUABQAG
AAYABQAFAAUABgAGAAYABgAGAAYABQAFAAUABQAGAAYABgAGAAYABgAHAAcABgAGAAcA
BwAHAAYABgAHAAcABwAHAAgACAAIAAcABwAHAAYACAAIAAgACQAJAAkACQAKAAkACQAJ
AAgACAAIAAkACQAKAAoACgAKAAoACgALAAwADAAMAAwADAAMAAwADAAMAA0ADQANAA0A
DAAMAAwACwAJAAgACAAIAAkACAAIAAYAAwACAAIAAQAAAAAAAAD+//7//f/8//v/+v/5
//n/+P/4//j/+P/3//f/9//3//j/+P/4//j/+P/6//r/+v/6//r/+v/6//r/+P/4//j/
+P/6//r/+v/6//j/+P/4//f/+f/5//n/+f/5//n/+f/5//f/9//3//b/+P/4//j/+P/4
//j/+P/4//j/+P/4//j/+f/5//j/+P/5//n/+f/5//n/+f/5//n/+P/4//f/9//5//r/
+v/6//j/+P/4//j/+P/4//j/+P/4//j/+P/4//j/+P/4//j/+v/6//r/+v/6//r/+v/6
//j/+P/4//j/+P/4//j/+P/4//j/+P/4//j/9//3//f/9//3//f/9//3//f/9//3//f/
9//3//f/9//3//f/9//3//f/9//3//n/+f/4//j/+P/4//j/+P/4//j/+P/4//j/+P/4
//j/9v/2//b/9v/4//j/9//3//f/9//4//j/+P/4//j/+P/4//j/+P/4//j/+P/4//j/
+P/4//j/+P/4//j/+P/4//j/+P/4//j/9v/2//b/9v/2//b/9v/3//f/9//3//f/+f/7
//r//P/8//z//P/9//7///8AAAEAAgADAAQABgAGAAcACQAJAAgABgAFAAEA+f/z/+7/
7//u/+7/7v/x//H/8P/x//P/9P/0//X/9f/1//X/9v/2//X/9f/1//P/8//z//L/9P/1
//X/9f/1//X/9f/1//X/9v/2//X/8//0//T/8//1//X/9v/2//b/9v/2//b/9v/2//b/
9v/2//b/9v/2//b/9v/2//b/9v/2//b/9v/2//b/9v/2//n/+//9/wMACwAbACoAOABF
AFAAUgBIADsALQAbAP7/5v/g/9b/vf+r/63/qP+Q/3L/X/9Y/2D/d/+V/6//wP/S/+D/
6//z//j/9//5//v//P/9//7//f/+////AQABAAEAAQABAAEAAgAEAAQABAAEAAQABQAF
AAQABAAFAAUABQAHAAcABwAHAAYABgAHAAcABQAFAAUABgAIAAcABwAHAAgACAAIAAgA
BgAGAAUABQAHAAcACAAIAAYABgAGAAYACQAJAAgACAAJAAkACQAIAAgACQAJAAkACQAK
AAoACgAJAAkACQAIAAoACgAKAAsACwALAAsADAANAA0ADQAMAAwADAANAA0ADgAOAA4A
DgAOAA4ADwAQABAAEAAQABAADgAOAA4ADgARABEAEQARAA4ADgAOAA0ADQAMAAwADAAL
AAoACgAIAAcABgAGAAUABgAGAAYABAACAAEAAAD///7//f/9//z//P/8//z/+//7//v/
+//8//z//P/8//z//P/8//z//P/9//7///8AAAAAAAAAAAAA/v/+//7//v8AAAAAAAD/
///////////////////////////////+//7//v/+//7//v/+//7//v/+//7//v/+////
///+//7//////////////////////wAAAAD///////8AAAAAAAAAAAAAAAAAAAIAAgAC
AAIAAgACAAIAAgACAAIAAgACAAIAAgACAAIAAgACAAIAAgACAAIAAgACAAAAAAAAAAAA
AAAAAAAAAAACAAEAAQABAAEAAQABAAEAAQABAAEAAQABAAEAAQABAAEAAQABAAEAAQAB
AAEAAQABAAEAAAAAAAAAAAAAAAAAAAAAAAAAAAAAAAAAAAAAAAAAAAAAAAAAAAAAAP//
//8BAAEAAgACAAAAAAAAAAAAAAAAAAAAAAAAAAAAAAAAAAAAAAAAAAAAAAAAAAAAAAAA
AAAAAAAAAAAAAAAAAAAAAAAAAAAAAQABAAEAAQABAAEAAQAAAAAAAAAAAAAAAAAAAAAA
AAACAAIAAgACAAAAAAAAAAAAAAAAAAAAAAAAAAAAAAAAAAIAAgACAAIAAAAAAAAAAAAC
AAIAAgACAAMABAAFAAYABwAIAAkACgALAA0AEAASABQAEwATABIADAAIAAUAAgACAAEA
AAAAAAEA/////////v/+//////8BAAEAAgACAP//////////AQABAAAAAAD/////////
////////////AgACAAEAAQACAAIAAQABAAEAAgACAAIAAgACAAIAAgACAAIAAgACAAIA
AgACAAIAAgACAAIAAgACAAIAAgACAAAAAAAAAAEAAwAFAAcADQAXACYANABDAFAAXABc
AFEAQwA3ACQABgDu/+b/2f+//6//rv+i/4b/bf9c/1r/Y/9//6H/vP/O/97/6//3//7/
AQADAAUACAAJAAoACwAKAAsADQAPAA8ADwAPAA8AEAAQABAAEAAQABIAEwATABIAEAAR
ABEAEQARABEAEQARABIAEgATABMAEwATABMAFAAUABMAEwATABQAFAAUABQAFgAWABUA
FQAVABUAFgAWABYAFgAWABYAFwAXABYAFgAXABcAFwAWABYAFwAXABcAFQAWABYAFgAX
ABcAFwAWABgAGAAYABkAGQAZABkAGgAbABsAGwAaABoAGgAbABsAHAAcABwAHAAcABwA
HQAeAB4AHgAeAB4AHAAcABwAHAAdAB0AHQAdAB4AHgAeAB0AHQAcABwAHAAbABoAGgAY
ABcAFgAWABUAFAAUABQAEgASABEAEAAPABAADwAPAA4ADAAMAAwACwALAAsACwAMAAoA
CgAKAAoACgAKAAoACgAKAAoACgAKAAgACAAIAAgACAAIAAgACAAIAAgACAAHAAcABwAH
AAcABwAHAAcABwAHAAcABwAGAAgACAAIAAgABgAGAAYABgAIAAgACAAIAAkACQAIAAgA
CQAJAAkACQAHAAcABwAHAAgACAAHAAcABwAIAAgACAAIAAgACAAIAAgACAAIAAgACAAI
AAgACAAIAAgACAAIAAgACAAIAAgACgAKAAoACgAKAAoACgAKAAoACgAKAAoACAAIAAgA
CAAKAAkACQAJAAkACQAJAAkABwAHAAcABwAHAAcABwAHAAcABwAHAAcABwAHAAcABwAH
AAcABgAGAAYABgAGAAYABgAGAAYABgAGAAYABgAGAAYABgAGAAYABgAGAAUABQAFAAUA
BgAGAAYABgAGAAYABgAGAAYABgAGAAYABgAGAAYABgAGAAYABgAGAAYABgAGAAYABgAG
AAQABAAEAAQABAAEAAQABQAFAAUABQAFAAUABQAGAAYABgAGAAYABAAEAAQABAAGAAYA
BgAGAAQABAAEAAQABgAGAAYABgAIAAgACAAIAAkACgALAAwADwARABQAFgAXABcAGAAY
ABMAEAAOAAwACQAHAAUABAADAAEAAQABAAIAAgADAAMAAQABAAIAAgADAAMAAwADAAMA
AwACAAIAAQABAAEAAQADAAMAAwADAAIAAgABAAEAAgACAAEAAQABAAIAAgACAAIAAgAC
AAIAAgACAAIAAgACAAIAAgACAAIAAgACAAIAAgACAAIAAgACAAIAAgADAAEABQAJABEA
HQAsADwASwBWAFoAVgBJAD0AMQAYAPj/6P/g/8n/s/+t/6j/kv92/2P/Wv9e/2//j/+v
/8T/1v/m//P//f8CAAMAAwAFAAYABwAIAAkACgALAA0ADQANAA0ADQANAA4ADgAOAA4A
DgAOAA8ADwAOABAAEQARABEAEQARABEAEQASABIAEwATABMAEwATABQAFAATABMAEwAU
ABQAFAAUABIAEgARABEAEwATABQAFAAUABQAFAAUABUAFQAUABQAFQAVABUAFAAUABUA
FQAVABMAFAAUABQAFQAVABUAFAAWABYAFgAXABcAFwAXABgAFwAXABcAFgAYABgAGQAZ
ABgAGAAYABgAGAAYABkAGgAaABoAGgAaABoAGgAaABoAGwAbABsAGwAaABoAGgAZABkA
GAAYABgAFwAWABYAFAATABIAEgARABAAEAAQAA4ADgANAAwACwAKAAkACQAIAAgACAAI
AAcABwAHAAcACAAGAAYABgAGAAYABgAGAAYABgAGAAYABgAGAAYABgAGAAQABAAEAAQA
BgAGAAYABQAFAAUABQAFAAUABQAFAAUABQAFAAUABAAEAAQABAAEAAQABAAEAAQABAAE
AAQABAADAAMAAgACAAMAAwADAAMAAwADAAMAAwAEAAQAAwADAAUABgAGAAYABgAGAAYA
BgAEAAQABAAEAAYABgAGAAYABgAGAAYABgAGAAYABgAGAAQABAAEAAQABgAGAAYABgAG
AAYABgAGAAQABAAEAAQABgAFAAUABQAFAAUABQAFAAUABQAFAAUABQAFAAUABQAFAAUA
BQAFAAUABQAFAAUAAwADAAIAAgAEAAQABAAEAAQABAAEAAQABAAEAAQABAAEAAQABAAE
AAQABAADAAMAAwADAAQABAAEAAQABAAEAAQABAAEAAQAAgACAAIAAgAEAAQABAAEAAIA
AgACAAIAAgACAAIAAgACAAIAAgACAAIAAgACAAMAAwADAAMAAwABAAEAAgAAAAAAAAAA
AAIAAgACAAIAAgACAAIAAgAAAAAAAAAAAAAAAAAAAAAAAQACAAMABAAFAAYABwAIAAkA
CgAMAA8AEgASABEAEQARAA0ACwAKAAcABAACAAAA/v/9//v/+//7//z//P/9////////
/wAAAAD////////9//3//f/8//7////////////////////9//7//v/9//3//v/+//3/
/////wAAAAD+//7//v/+//7//v/+//7//v/+//7//v8AAAAAAAAAAP7//v/+//7//v/+
//7//v///wEAAwAHAA0AGQAoADgARQBQAFgAVgBLAD0ALwAaAPz/6P/i/9H/t/+v/67/
ov+I/2//Xv9e/2v/hf+j/7r/yv/c/+n/8f/6/////////wAAAQACAAMABAAFAAcABQAD
AAQABQAGAAgACAAIAAgACAAIAAkACQAIAAgACQAJAAkACwALAAsACwAMAAwADQANAAsA
CwALAAwADAALAAsACwAMAAwADAAMAA4ADgANAA0ADQANAA4ADgAMAAwADAAMAA0ADQAM
AAwADQANAA0ADAAMAA0ADQANAA0ADgAOAA4ADwAPAA8ADgAQABAAEAARABEAEQARABIA
EQARABEAEAAQABAAEQARABIAEgASABIAEgASABMAFAAUABQAFAAUABQAFAAUABQAEwAT
ABMAEwASABIAEgARABEAEAAQABAADwAOAA4ADAANAAwADAALAAgACAAIAAYACAAHAAYA
BQACAAEAAQAAAAIAAgACAAEA////////AAAAAAAAAAAAAAIAAgACAAIAAgACAAIAAgAC
AAIAAgACAAIAAgACAAIAAgACAAIAAQABAAEAAQABAAEAAQABAAEAAwADAAMAAgAAAAAA
AAAAAAAAAAAAAAAAAgACAAIAAgADAAMAAgACAAMAAwADAAMAAwADAAMAAwAEAAQAAwAD
AAMABAAEAAQABAAEAAQABAACAAIAAgACAAQABAAEAAQABAAEAAQABAACAAIAAgACAAQA
BAAEAAQAAgACAAIAAgACAAIAAgACAAIAAgACAAIAAgABAAEAAQADAAMAAwADAAEAAQAB
AAEAAQABAAEAAQABAAEAAQABAP//////////AQABAAAAAAAAAAAAAAAAAP7//v/+//7/
AAAAAAAAAAD+//7//v/+/wAAAAD//////////wAAAAD+//7//v/+//7//v/+//7//v/+
//7//v/+//7//v/+/wAAAAAAAAAAAAAAAAAAAAAAAAAAAAAAAAMABAAFAAcABwAHAAcA
BwANAA4AEAAQABAAEAAOAA8ADwAOAAkABwAEAP3//P/6//j/9v/2//b/9//3//b/9//4
//r/+v/7//v/+//7//z//P/7//n/+f/5//n/+//6//r/+//5//n/+f/5//n/+f/5//r/
+v/5//n/+v/8//v/+//7//z//P/8//z//P/8//z//P/8//z//P/8//z//P/8//z//P/8
//z//P/8//z//P/8//7//P/9//3/AQAFAA0AGQAoADgARQBQAFYAUgBFADcAJwASAPb/
5P/g/8//tf+v/7D/oP+C/2n/Xv9e/23/i/+p/7r/zP/e/+v/8//6//3//f///wAAAQAC
AAEABAAFAAUABQAFAAUABQAFAAYACAAIAAgACAAIAAkACQAIAAoACwALAAsACwALAAsA
CwAMAAwADQANAAsACwALAAwADgANAA0ADQAMAAwADAAMAA4ADgANAA0ACwALAAwADAAM
AAwADAAMAA0ADQAMAAwADQANAA0ADAAMAA0ADQANAA0ADgAOAA4ADwAPAA8ADgAOAA4A
DgAPAA8ADwAPABAAEQARABEAEAAQABAAEQARABIAEgASABIAEgASABMAFAAUABQAFAAU
ABQAFAAUABQAEwATABMAEwASABIAEgARAA8ADgAOAA4ADwAOAA4ADAALAAoACgAJAAgA
CAAIAAYABAADAAIAAQACAAEAAQAAAP7//v/+//3//f/9//3//v/+//7//v/+/wAAAAAA
AAAAAAAAAAAAAAD+//7//v/+/wAAAAAAAAAAAAAAAAAA////////////////////////
/////////v8AAAAAAAAAAP7//v/+//7//v/+//7//v8BAAEAAAAAAAEAAQABAAEAAQAB
AAEAAQACAAIAAQABAAEAAgACAAIAAgACAAIAAgACAAIAAgACAAIAAgACAAIAAgACAAIA
AgACAAIAAgACAAIAAgACAAIAAgACAAIAAgACAAIAAgACAAAAAAAAAAAAAgABAAEAAQAB
AAEAAQABAAEAAQABAAEAAQABAAEAAQD//////////wEAAQABAAEAAQABAAAAAAAAAAAA
AAAAAAAAAAAAAAAA/v/+//7//v8AAAAAAAAAAAAAAAD//////////wAAAAD+//7//v/+
/wAAAAAAAAAA/v/+//7//v8AAAAAAAAAAP7//v/+//7//v/+//7//v/+//7//v/+//7/
/v/+///////////////9//3//v/+//7//v/+//7//v/+//7//v/+//7//v/+//7//v/+
//7//v/+//7//v/+//7//v/+//7//v/+//7//v/+//7//v/+//7//v/+//7//v/+/wAA
AAAAAAAAAgACAAIAAgADAAUACAAKAA0ADQAOAA4ADAAKAAkACAADAAEA///+//3/+//7
//v/+//6//r/+f/5//n/+v/6//n/+f/5//n/+//7//r/+v/5//n/+f/5//v/+//7//v/
+v/6//n/+f/6//r/+f/5//n/+v/6//r/+v/6//r/+v/6//r/+v/6//r/+v/6//r//P/8
//z//P/6//r/+v/6//z//P/8//3/+//9////AwALABQAJAAzAEIAUABWAFEARQA3ACwA
FgD2/+L/2f/F/6v/ov+e/4j/af9U/07/T/9f/4H/ov+6/8z/3f/r//T/+//9/////v//
/wIAAwACAAMABQAFAAUABgAHAAgACgAKAAoACgAKAAoACwALAAoACgALAAsACwANAA0A
DQANAAwADAANAA0ADQANAA0ADgAOAA0ADQANAA4ADgAOAA4AEAAQAA8ADwAPAA8AEAAQ
ABAAEAAQABAAEQARABAAEAAPAA8ADwAOABAAEQARABEAEQASABIAEgATABMAEwASABQA
FAAUABUAFQAVABUAFgAVABUAFQAUABQAFAAVABUAFgAWABYAFgAYABgAGQAaABgAGAAY
ABgAGAAYABgAGAAZABkAGQAZABoAGgAaABkAGQAYABgAGAAZABgAGAAWABUAFAAUABMA
EgASABIAEAASABEAEAAPAA4ADQANAAwACgAKAAoACQAJAAkACQAKAAgACAAIAAgACAAI
AAgACAAIAAgACAAIAAgACAAIAAgABgAGAAYABgAGAAYABgAFAAUABQAFAAUABQAFAAUA
BQAFAAUABQAEAAQABAAEAAQABAAEAAQABAAEAAQABAAEAAMAAwACAAIABQAFAAUABQAF
AAUABQAFAAYABgAFAAUABQAGAAYABgAGAAYABgAGAAYABgAGAAYABgAGAAYABgAGAAYA
BgAGAAYABgAGAAYABgAGAAYABgAGAAYABgAGAAgACAAIAAgABgAGAAYABgAIAAcABwAH
AAUABQAFAAUABQAFAAUABQAFAAUABQAFAAUABQAFAAUAAwADAAMAAwAFAAUABAAEAAQA
BAAEAAQABAAEAAQABAAEAAQABAAEAAQABAAEAAQABAAEAAMAAwADAAMABAAEAAQABAAE
AAQAAgACAAIAAgAEAAQABAAEAAQABAAEAAQAAgACAAIAAgACAAIAAgACAAIAAgACAAIA
AgACAAIAAwADAAMAAwADAAMAAwAEAAIAAgACAAIABAAEAAQABAAEAAQABAAEAAQABAAE
AAQAAgACAAIAAgAEAAQABAAEAAIAAgACAAIAAgACAAIAAgAEAAQABAAEAAQABAAEAAQA
BgAGAAYABgAHAAkADAAOABEAEQASABIAEQAQABAAEAAOAA0ADAAMAAkABQADAAEAAAAA
AAEAAQABAAEAAgACAAEAAQABAAEAAQABAAAAAAABAAEAAQABAAEAAQABAAEAAgACAAEA
AQACAAIAAQABAAEAAgACAAIABAAEAAQABAACAAIAAgACAAIAAgACAAIAAgACAAIAAgAC
AAIAAgACAAIAAgACAAMAAwAFAAcACwATAB4ALgA9AEoAVgBcAFcASQA7AC4AFAD2/+j/
3//H/7H/rv+k/4z/cf9g/1j/X/91/5P/sP/E/9b/5//z//z/AQADAAUABgAJAAoACwAM
AAsACwALAA0ADQANAA0ADgAOAA4ADgAOABAAEQARABAAEgATABMAEwATABMAEwATABIA
EgATABMAEwATABMAFAAUABMAEwATABYAFgAWABYAFgAWABUAFQAVABUAFgAWABYAFgAW
ABYAFwAXABYAFgAXABcAFwAWABYAFwAXABcAFwAYABgAGAAXABcAFwAWABcAGAAZABsA
GQAZABkAGgAZABkAGQAYABkAGgAcAB0AHAAcABwAHAAeAB4AHwAgAB4AHgAeAB4AHgAe
AB4AHgAhACEAIQAhACAAIAAgAB8AHwAeAB4AHgAdABwAHAAaABoAGgAbABsAGAAYABgA
FgAWABUAFAATABIAEQARABAAEAAQABAADwANAA0ADQAOAA4ADgAOAA4ADgAOAA4ADgAM
AAwADAAMAAwADAAMAAwACgAKAAoACgAMAAwADAALAAkACQAJAAkACQAJAAkACQAJAAkA
CQAIAAoACgAKAAoACgAKAAoACgAKAAoACgAKAAsACwAKAAoACQAJAAkACQAJAAkACQAJ
AAoACgAJAAkACQAKAAoACgAKAAoACgAKAAoACgAKAAoACgAKAAoACgAMAAwADAAMAAwA
DAAMAAwADAAMAAwADAAMAAwADAAMAAwADAAMAAwADAAMAAwADAAKAAkACQAJAAsACwAL
AAsACQAJAAkACQAJAAkACQAJAAsACwALAAsACwALAAsACwAJAAkACAAIAAkACgALAAwA
CgAKAAoACgAKAAoACgAKAAoACgAKAAoACgAKAAkACQAJAAkACgAKAAoACgAKAAoACgAK
AAoACgAKAAoACgAKAAoACgAKAAoACgAKAAoACgAMAAwADAAMAAwADAAMAAwACgAKAAoA
CwALAAsACwALAAsADQAMAAwADAAMAAwADgAOAA4ADgAPABAAEQASABMAFAAVABYAGQAa
ABsAHAAaABsAHQAeABsAGQAYABYADgAKAAcABAAFAAUABQAGAAcABQAFAAUABwAIAAoA
CwAJAAkACgAKAAkACQAJAAkACQAJAAgACAAJAAkACQAJAAkACQAJAAkACgAKAAkACQAK
AAoACQAJAAkACgAKAAoACgAKAAoACgAKAAoACgAKAAoACgAKAAoACgAKAAoACgAMAAwA
DAAMAAwADAAMAA0ADQAPABMAGQAjADIARABRAFwAZABkAFsASwA9ACoAEAD4//D/4//L
/73/wP+6/6L/g/9y/3L/ff+T/7H/xv/Y/+r/9/8BAAoADQANAA8AEAARABIAEwAUABUA
FQAVABUAFwAXABcAGAAaABoAGgAaABgAGQAZABgAGgAbABsAGwAbABsAGwAbABwAHAAd
AB0AHQAdAB0AHgAeAB0AHQAdAB4AHgAeAB4AHgAeAB0AHQAdAB0AHgAeAB4AHgAeAB4A
HwAfAB4AHgAfAB8AHwAeAB4AHwAfAB8AIQAiACIAIgAhACEAIQAgACIAIgAiACMAIQAh
ACEAIgAjACMAIwAiACQAJAAlACUAJgAmACYAJgAkACQAJQAmACQAJAAkACQAJgAmACYA
JgAlACUAJQAlACQAJAAkACMAJQAkACQAJAAjACIAIgAgAB8AHgAeAB0AGgAaABoAGAAa
ABkAGAAXABgAFwAXABYAFAAUABQAEwATABMAEwAUABQAFAAUABQAFAAUABQAFAAUABQA
FAAWAA==
         </WaveFormData>
      </LeadData>
      <LeadData>
         <LeadByteCountTotal>10000</LeadByteCountTotal>
         <LeadTimeOffset>0</LeadTimeOffset>
         <LeadSampleCountTotal>5000</LeadSampleCountTotal>
         <LeadAmplitudeUnitsPerBit>4.88</LeadAmplitudeUnitsPerBit>
         <LeadAmplitudeUnits>��V</LeadAmplitudeUnits>
         <LeadHighLimit>2147483647</LeadHighLimit>
         <LeadLowLimit>268435456</LeadLowLimit>
         <LeadID>V2</LeadID>
         <LeadOffsetFirstSample>0</LeadOffsetFirstSample>
         <FirstSampleBaseline>0</FirstSampleBaseline>
         <LeadSampleSize>2</LeadSampleSize>
         <LeadOff>FALSE</LeadOff>
         <BaselineSway>FALSE</BaselineSway>
         <ExcessiveACNoise>FALSE</ExcessiveACNoise>
         <MuscleNoise>FALSE</MuscleNoise>
         <LeadDataCRC32>3975417447</LeadDataCRC32>
         <WaveFormData>
MAAwADAAMAAxADIAMwA0ADYAOAA6ADwAPgBAAEIARABHAEgASQBKAE4AUABSAFQAVgBY
AFoAXABeAGAAYgBkAGYAaABqAGwAbwBwAHEAcgBzAHQAdQB2AHgAeAB4AHgAeAB4AHgA
eAB3AHYAdQB0AHEAcABvAG4AaQBmAGMAYABbAFYAUQBMAEcAQgA9ADgAMwAuACkAJAAe
ABoAFgASAA0ACgAHAAQAAAD+//z/+v/3//b/9f/0//P/8v/x//D/7v/u/+7/7v/s/+z/
7P/s/+z/7P/s/+z/7P/s/+z/7P/s/+z/7P/s/+z/7P/s/+z/7v/u/+7/7v/u/+7/7v/u
//D/8P/w//D/8P/w//D/8P/w//D/8P/w//D/8P/w//D/7v/u/+7/7v/w//D/8P/w//D/
8P/w//D/8P/w//D/8P/w//D/8P/w//D/8P/w//D/7v/u/+7/7v/s/+z/7P/s/+z/7P/s
/+z/6v/q/+r/6v/q/+r/6v/q/+r/6v/q/+r/6P/o/+j/6P/m/+b/5v/m/+b/5v/m/+b/
5v/m/+b/5v/m/+b/5v/m/+b/5v/m/+b/5P/k/+T/5P/k/+T/5P/k/+T/5P/k/+T/5P/k
/+T/5P/i/+L/4v/i/+L/4v/i/+L/4v/i/+L/4v/k/+T/5P/k/+L/4v/i/+L/4v/i/+L/
4v/i/+L/4v/i/+L/4v/i/+L/4v/i/+L/4v/i/+L/4v/i/+D/4P/g/+D/4P/g/+D/4P/i
/+L/4v/i/+D/4P/g/+D/4P/g/+D/4P/g/+D/4P/g/+D/4P/g/+D/4v/i/+L/4v/k/+T/
5P/k/+f/6P/p/+r/7f/v//D/8f/0//T/8//y//T/9P/z//L/8v/y//D/8P/r/+r/6P/o
/+b/5v/m/+X/5f/k/+L/4f/i/+H/4P/f/9z/3P/c/9z/3P/c/9v/2//b/9v/2//b/9z/
3P/c/93/2//b/9v/2//a/9r/2v/a/9r/2v/a/9r/3P/c/9v/2//Z/9n/2f/Z/9n/2f/Z
/9n/2f/Z/9n/2f/Z/9n/2//b/9z/4f/n//D///8PACQAQgBqAIUAhQB7AHUAWAAfAPH/
1/+s/3v/Yf9T/0D/M/8y/zf/Q/9g/5H/v//T/9n/3f/h/+X/7P/y//X/9v/3//f/+P/5
//v//f/8//r/+//9//3//f/9//3//v/+/////v///////////wEAAQABAAIAAgACAAIA
BAAFAAcABwAHAAcABwAIAAgACgAKAAsACwALAAwADQALAAsADQANABAAEQARABIAEQAS
ABIAEwAUABUAFQAWABcAGQAZABoAGwAcABwAHgAeAB8AIAAiACEAIgAjACUAJgAnACgA
KQAtAC4AMQAyADEAMgA2ADYANwA6ADwAPgBAAEIARABFAEcASgBMAE0ATwBRAFQAVgBW
AFgAWgBcAGAAYgBkAGYAaABqAGwAbgBvAHAAcQByAHMAdAB1AHUAdQB1AHYAdgB3AHYA
dAB0AHUAdABzAHAAbgBsAGoAZgBjAF8AWgBXAFIATABIAEMAPgA5ADQALwAqACYAIQAe
ABkAFQASAA8ADAAJAAYAAwAAAP7//P/6//j/+P/2//b/9P/z//P/8v/v/+//8P/w/+//
7//v/+//7//v/+//7//v/+//7//v/+//7//v//D/8P/w//D/8f/v/+//8P/w/+//7//w
//D/8v/y//L/8v/w//H/8f/x//H/8f/x//H/8f/x//H/8f/x//H/8f/x//H/8f/x//L/
8P/w//D/8P/y//L/8v/y//D/7//v/+//7//v/+//7//w//D/7//v/+7/7v/u/+7/7v/u
/+3/7f/t/+3/7P/s/+z/7P/r/+v/7f/t/+v/6//p/+n/6f/p/+n/6f/o/+j/6v/q/+r/
6v/p/+n/6f/p/+n/6f/o/+j/6P/o/+j/6P/m/+b/5f/l/+f/5//n/+f/5//n/+f/5//n
/+f/5//m/+b/5v/m/+b/5v/m/+b/5v/m/+b/5v/m/+b/5v/m/+b/5v/m/+b/5v/m/+b/
5v/m/+X/5f/k/+T/6P/m/+b/6P/o/+j/6P/r/+z/7f/u//D/8P/w//D/8v/y//L/8//1
//b/9//4//X/8//x//D/8P/v/+7/7v/u/+z/7P/p/+r/6P/o/+j/6v/q/+n/6f/m/+T/
4//i/+H/4P/f/97/4P/g/+D/4P/e/93/3f/d/9//3//f/97/3P/c/93/3f/d/93/3f/c
/9z/3P/c/9z/3v/e/97/3v/c/9v/2//b/9v/2//b/9v/2//b/9v/2//b/9v/2//b/9v/
2//b/97/4//p//L/AQAVACgARgBsAIcAiQB/AHkAYgAvAAcA7f++/4f/Z/9d/0z/O/8y
/zH/O/9Y/4n/tf/F/8v/0//X/93/5v/s/+//7v/v/+//8P/x//P/8//0//L/8//1//X/
9f/1//X/9v/2//f/+P/5//n/+f/5//v/+//7//z//P/8//z//P/9//////////////8A
AAAAAgACAAMAAwADAAQABQAFAAUABwAHAAgACQAJAAoACwAMAAwADQAOAA8ADwAQABEA
EwATABQAFQAWABYAGAAYABkAGgAcAB0AHgAfACEAIAAhACIAIwAnACgAKwAsAC0ALgAy
ADIAMwA2ADgAOgA8AD4AQABBAEMARgBIAEkASwBNAFAAUgBWAFgAWgBcAFwAXgBgAGIA
ZgBoAGoAbABrAGwAbQBuAG8AcABxAHEAcQBxAHIAcgBvAG4AbABsAG0AbABrAGgAZABi
AGAAXABXAFMATgBLAEYAQAA8ADcAMgAtACgAIwAeABoAFQASAA0ACQAGAAMAAAD9//r/
9//4//b/9P/y//D/8P/u/+7/7v/t/+3/7P/r/+v/7P/s/+n/6f/p/+n/6//r/+v/6//r
/+v/6//r/+v/6//r/+z/7P/s/+z/7f/r/+v/7P/s/+3/7f/u/+7/7P/s/+z/7P/u/+//
7//v/+3/7f/t/+3/7//v/+//7//v/+//7//v/+3/7f/t/+7/8P/w//D/8P/w//D/8P/w
//D/7//v/+//7//v/+//7//u/+7/7f/t/+z/7P/s/+z/7P/s/+v/6//r/+v/6v/q/+r/
6v/p/+n/6f/p/+f/5//n/+f/5//n/+f/5//m/+b/5v/m/+b/5v/l/+X/5f/l/+X/5f/k
/+T/5P/k/+T/5P/k/+T/4//j/+P/4//j/+P/4//j/+P/4//h/+H/4f/g/+L/4v/i/+L/
4v/i/+L/4v/i/+L/4v/i/+L/4v/i/+L/4P/g/+D/4P/i/+L/4v/i/+P/4//i/+L/5P/k
/+T/5v/m/+b/5v/o/+j/6P/o/+n/6v/r/+z/7P/s/+3/7//w//H/8v/y/+7/7P/r/+r/
6//q/+r/6v/o/+j/5f/k/+P/5P/l/+b/5P/j/+P/4v/g/9//3v/d/9z/2//a/9r/2v/a
/9r/2v/Z/9n/2f/Z/9v/2//a/9r/2P/Z/9n/2f/Z/9n/2P/Y/9r/2v/a/9r/2P/Y/9j/
2P/Z/9n/2f/Z/9f/1//X/9f/2f/Z/9n/2f/Z/9n/2f/Z/9v/3f/g/+X/7//+/xEAJQBA
AGYAhACLAIMAeQBpADoACwD1/9X/nP9x/1//U/9A/zP/Lv81/0v/eP+r/8P/yf/T/9n/
3f/l/+z/7P/t//D/8f/x//L/8//z//P/9P/2//f/9//3//f/9//5//r/+v/7//r/+//7
//v/+//9//3//f/+//7//v/+//7///8BAAEAAQABAAEAAgACAAQABAAFAAUABQAGAAcA
BwAHAAkACQAKAAsACwAMAAsADAAMAA0AEAARABEAEgARABMAEwAUABcAGAAYABoAGgAb
ABwAHgAfACAAIQAjACYAJwAoACkAKwAsAC8AMAAxADIANgA2ADcAOgA8AD4AQABCAEQA
RQBJAEwATgBPAFEAUwBWAFgAWgBcAF4AYABkAGYAaABqAGoAbABuAHAAcQByAHMAdABz
AHQAdQB1AHMAcwB0AHQAdQB0AHIAcgBvAG4AbQBqAGYAZABiAF4AWQBVAFAATQBGAEAA
PAA3ADQALwAqACUAIAAcABcAFAAQAA0ACwAJAAYAAwAAAP3//P/6//j/9v/1//b/9f/2
//T/8//z//L/8f/x//L/8v/z//P/8//z//H/8f/x//H/8f/x//H/8f/z//P/8//0//L/
8v/y//P/8//z//T/9P/1//X/9v/2//b/9v/2//b/9P/1//X/9f/1//X/9f/1//f/9//3
//f/9//3//f/9//3//f/9//4//j/+P/4//j/+P/4//j/+P/4//f/9//3//f/9//3//f/
+P/4//f/9//0//T/9P/0//T/9P/z//P/8//z//L/8v/y//L/8f/x//P/8//x//H/7//v
/+//7//x//H/8P/w//D/8P/w//D/7//v/+//7//v/+//7v/u/+z/7P/s/+z/7v/u/+3/
7f/t/+3/7f/t/+3/7f/t/+3/7f/t/+3/7P/s/+z/7P/s/+z/7P/s/+z/6v/q/+r/6v/q
/+r/6v/q/+r/6v/q/+r/6v/q/+r/6v/r/+v/6v/q/+z/6v/q/+r/6v/q/+r/6v/q/+r/
6v/q/+r/6v/q/+r/6v/q/+r/6v/q/+r/6v/q/+r/6v/q/+r/6v/q/+r/6v/q/+r/6v/q
/+r/6v/q/+3/7v/v//D/8f/y//P/9P/2//f/+f/6//v//P/8//v/+P/4//j/9//4//j/
+P/2//j/9f/0//L/8P/w//D/8P/v/+//7v/s/+v/6v/p/+j/6f/o/+j/6P/m/+b/5v/l
/+f/5//n/+f/5f/k/+T/5P/l/+X/5f/l/+f/5v/m/+b/5v/m/+b/5v/k/+T/5P/j/+P/
4//j/+P/4//j/+P/4//l/+X/5f/l/+P/4//j/+P/5f/o/+v/7//4/wcAGQAsAEoAbgCJ
AI0AhQB9AGYALwD9/+X/wP+L/2X/V/9I/zn/Nv83/z3/Vv+H/7n/1f/d/+H/5f/p//L/
9v/5//r/+//9//7///////3/AAAAAAEAAQABAAEAAQABAAIAAgADAAQABQAFAAUABQAH
AAcABwAIAAgACAAIAAoACwANAA0ADQANAA0ADgAOABAAEAARABEAEQASABMAEwATABUA
FQAUABUAFQAWABcAGAAYABkAGgAbABsAHAAdAB8AHwAgACMAJAAkACYAJgAnACgAKgAr
ACwALQAvADAAMQAyADMANQA2ADkAOgA7ADwAQABAAEEARABGAEgASABKAEwATQBRAFQA
VgBXAFkAWwBeAGAAYABiAGQAZgBoAGoAbABuAHIAdAB2AHgAdwB4AHkAegB7AHwAfQB9
AH0AfQB+AH4AfQB8AHoAegB7AHoAeQB2AHQAcgBwAGwAaQBlAGAAXQBYAFIATgBJAEQA
PwA6ADUAMAAsACcAJAAfABsAGAAVABAADQAKAAcABgAEAAIAAAD+//7//P/8//z/+//7
//r/9//3//j/+P/3//f/9//3//f/9//3//f/9//3//f/9//5//n/+f/6//r/+v/6//v/
+//7//z//P/5//n/+v/6//r/+v/6//r/+v/7//v/+//7//v/+//7//3//f/9//3/+//7
//v/+//7//v/+//8//z//P/8//z//P/8//z//P/8//v/+//7//v/+//7//v/+v/6//n/
+f/4//j/+P/4//j/+P/3//f/9//3//b/9v/2//b/9f/1//X/9f/z//P/8//z//P/8//z
//P/8v/y//L/8v/y//L/8f/x//H/8f/x//H/8P/w//D/8P/w//D/8P/w/+//7//x//H/
8f/x/+//7//v/+//7//v/+//7v/u/+7/7v/u/+7/7v/u/+7/7v/u/+7/7v/u/+7/7v/u
/+7/7v/u/+7/7v/u/+7/7v/v/+//7v/u/+7/7v/u/+7/7v/u/+7/7v/u/+7/7v/u/+7/
7v/u/+7/7v/u/+7/8P/w//D/8P/y//L/8v/y//P/9P/1//b/+P/5//v//P///wAAAAD/
/wAAAAAAAP///P/8//z/+v/4//X/9P/y//L/8v/y//L/8f/x//D/7v/t/+z/6//q/+n/
6P/o/+j/6P/o/+j/5//n/+f/5//n/+f/5v/m/+b/5//n/+f/5//n/+b/5v/m/+b/5v/m
/+b/5v/m/+b/5f/l/+X/5f/l/+X/5f/l/+X/5f/l/+X/5f/l/+X/5f/l/+f/6P/t//P/
AAARACMAOgBaAHwAjQCJAIMAeQBQABMA7//T/6L/df9f/1H/QP85/zz/P/9N/3T/qf/P
/93/4//n/+v/7//4//r/+//8//3//f8AAP////8BAAIAAgABAAMAAwADAAMAAwAEAAQA
BQAGAAcABwAHAAcACQAJAAkACgAKAAoACgAKAAsADQANAA0ADQANAA4ADgAQABAAEQAR
ABEAEgATABMAEwAVABUAFgAXABcAGAAZABoAGgAbABwAHQAdAB4AHwAhACEAIgAhACIA
IgAkACYAJwAoACoAKwAsAC0ALwAwADEAMgAzADUANgA5ADoAOwA8AEAAQABBAEQARgBI
AEgASgBMAE0ATwBSAFQAVQBXAFkAXABeAGAAYgBkAGYAaABqAGwAbgBwAHIAdAB2AHcA
eAB5AHoAewB8AH0AfQB7AHsAfAB8AH0AfAB6AHoAdwB2AHUAcgBwAG4AbABoAGUAYQBc
AFkAVABOAEoARQA+ADkANAAvACoAJgAhAB4AGwAXABQAEQAOAAsACAAFAAQAAgAAAP7/
/P/8//r/+v/4//f/9//2//X/9f/2//b/9f/1//X/9f/1//X/9f/1//f/9//3//f/9//3
//f/+P/2//b/9v/3//f/9//4//j/9//3//j/+P/4//j/+P/4//j/+f/5//n/+f/5//n/
+f/5//n/+f/5//n/+f/5//n/+f/5//n/+v/4//j/+P/4//j/+P/4//j/+P/3//f/9//3
//f/9//3//j/+P/3//f/9v/2//b/9v/0//T/8//z//P/8//y//L/8v/y//H/8f/z//P/
8f/x//H/8f/x//H/8f/x//D/8P/w//D/8P/w/+//7//v/+//7//v/+7/7v/u/+7/7v/u
/+7/7v/t/+3/7f/t/+3/7f/t/+3/7f/t/+3/7f/t/+z/7P/s/+z/7P/s/+z/7P/s/+z/
7P/s/+z/7P/s/+z/7P/s/+z/7P/s/+z/7P/s/+z/6//r/+r/6v/o/+j/6v/q/+r/6v/q
/+r/6v/q/+r/6v/q/+r/6v/o/+j/6P/o/+j/6P/o/+j/6f/q/+v/7P/t/+7/7//w//L/
8v/z//X/9v/3//j/+P/4//j/+f/6//f/9v/2//b/8v/y/+//7v/s/+z/7P/s/+7/7f/t
/+z/6v/p/+j/5//k/+P/4v/i/+L/4v/i/+L/4f/h/+H/4f/h/+H/4P/g/+D/4f/h/+H/
4f/h/+D/4P/g/+D/4P/g/+D/4P/g/+D/3//f/9//3//f/9//3//f/9//3//f/9//3//f
/9//3//h/+P/5P/n/+3/+P8JABsAMABQAHYAjQCNAIMAewBeACkAAQDp/7z/hf9p/13/
TP87/zb/N/8//2D/k/+//8//0//Z/93/4//s//T/9f/0//X/9//4//n/9//5//r/+v/7
//3//f/9//3//f/+//7////+////////////AQABAAEAAgACAAIAAgACAAMABQAFAAUA
BQAFAAYABgAIAAgACQAJAAkACgALAAsACwANAA0ADgAPAA8AEAAPABAAEAARABQAFQAV
ABYAFwAZABkAGgAZABoAGgAcAB4AHwAgACIAIwAkACUAJwAoACkAKgArAC0ALgAxADIA
MQAyADYANgA3ADoAPAA+AEAAQgBEAEUASQBMAE4ATwBRAFMAVgBYAFgAWgBcAF4AYgBk
AGYAaABoAGoAbABuAG8AcABxAHIAcwB0AHUAdQB1AHUAdgB2AHcAdgB0AHQAcwByAHEA
bgBqAGgAZgBiAF8AWwBWAFMATgBIAEQAPwA4ADMALgApACYAIgAdABoAFQARAA4ACwAK
AAcABAABAAAA/v/8//r/+P/4//b/9v/2//X/9f/0//H/8f/y//L/8//z//P/8//x//H/
8f/x//H/8f/x//H/8//z//P/9P/0//T/9P/1//f/9//4//j/9f/1//b/9v/2//b/9v/2
//b/9//3//f/+f/5//n/+f/3//f/9//3//n/+f/5//n/+f/5//n/+v/4//j/+P/4//j/
+P/4//j/+P/3//f/9//1//X/9f/1//b/9v/1//X/8v/y//L/8v/0//T/8//z//H/8f/w
//D/8P/w/+//7//x//H/7//v/+3/7f/t/+3/7//v/+7/7v/s/+z/7P/s/+v/6//r/+v/
6//r/+r/6v/q/+r/6v/q/+r/6v/p/+n/6f/p/+n/6f/p/+n/6f/p/+n/6f/p/+j/6P/o
/+j/6P/o/+j/6P/o/+r/6v/q/+r/6v/q/+r/6v/s/+z/7P/s/+3/7v/v//D/8//z//L/
8v/2//b/9v/2//b/9v/1//f/+P/5//f/9v/0//L/8v/y//H/8P/u/+7/7P/s/+r/6v/p
/+r/6v/q/+r/6f/n/+b/5P/j/+L/4f/g/9//4P/g/+D/4P/g/+D/3//f/93/3f/d/93/
3v/e/97/3//d/93/3f/d/9z/3P/c/9z/3P/c/9z/3P/c/9z/2//b/9v/2//b/9v/2//b
/9v/2//d/93/3f/d/9//3f/b/93/4P/l/+3/+v8LAB8ANABUAHgAiwCJAH8AdQBUACEA
///p/7z/hf9p/13/TP89/zb/N/9B/2T/mf/B/83/0//b/93/4//s//L/8//0//X/9f/2
//f/+f/5//r/+v/7//v/+//7//v//f/+//7////+////////////AQABAAEAAgACAAIA
AgACAAMABQAFAAUABQAFAAYABgAIAAgACQAJAAkACgALAAsACwANAA0ADgAPAA8AEAAR
ABIAEgATABQAFQAVABYAFwAZABkAGgAZABoAGgAcAB4AHwAgACIAIwAkACUAJwAoACkA
KgArAC0ALgAxADIAMwA0ADgAOAA5ADwAPgBAAEIARABGAEcASQBMAE4ATwBRAFMAVgBY
AFwAXgBgAGIAZABmAGgAagBqAGwAbgBwAHEAcgBzAHQAdQB2AHcAdwB1AHUAdgB2AHUA
dAByAHIAbwBuAG0AagBoAGYAZABgAFsAVwBSAE8ASgBEAEAAOwA2ADEALAAnACIAHgAZ
ABYAEQANAAoABwAGAAMAAAD9//7//P/6//j/9v/2//T/9P/0//P/8//y/+//7//w//D/
7//v/+//7//v/+//7//v/+//7//v/+//7//v/+//8P/y//L/8v/z//P/8//0//T/8//z
//T/9P/0//T/9P/0//T/9f/1//X/9f/1//X/9f/1//X/9f/1//f/9//3//f/9f/1//X/
9v/2//b/9v/2//b/9v/2//b/9v/1//X/9f/1//X/9f/1//T/9P/z//P/8v/y//L/8v/y
//L/8f/x//H/8f/w//D/8P/w/+//7//v/+//7f/t/+3/7f/t/+3/7f/t/+z/7P/s/+z/
7P/s/+v/6//r/+v/6f/p/+j/6P/q/+r/6v/q/+r/6v/p/+n/6f/p/+n/6f/n/+f/5//n
/+f/5//n/+b/6P/o/+j/6P/o/+j/6P/o/+b/5v/m/+b/5v/m/+b/5v/m/+b/5v/m/+b/
5v/m/+b/5//n/+b/5v/k/+b/5v/m/+b/5v/m/+b/5v/m/+b/5v/m/+b/5v/m/+b/5v/m
/+T/5P/k/+T/5v/m/+b/5v/m/+b/5v/m/+b/5v/m/+b/5v/m/+b/5v/m/+b/5v/m/+j/
6P/o/+j/6//s/+3/7v/u/+//8f/y//X/9v/2//X/9f/2//f/9//0//T/9P/y//P/8f/x
//D/7f/s/+v/6v/r/+v/6v/o/+f/5v/l/+T/4//i/+L/4v/g/+D/4P/f/9//3//f/9//
4f/g/+D/4P/f/9//3//f/9//3v/e/97/3v/e/97/3v/c/9z/3P/b/93/3f/d/93/2//b
/9v/2//b/9v/2//b/9v/2//b/9v/3f/e/9//4//q//X/AwAWACwATABtAIEAfQBzAGwA
RwAJAN//xv+Z/2f/S/8+/y3/Jv8r/zH/PP9d/4//u//P/9X/2//f/+b/7P/x//L/8f/z
//b/9//1//X/+P/2//f/+f/5//n/+f/5//r/+v/7//r/+//7//v//f////////8AAAAA
AAAAAP7///8BAAEAAwADAAMABAAEAAYABgAHAAcABwAIAAkACwALAA0ADQAMAA0ADQAO
AA8AEAAQABEAEgATABMAFAAVABcAFwAYABkAGgAaABwAHgAfACAAIgAjACQAJQAnACgA
KQAqACsALQAuADEAMgAzADQAOAA4ADkAPAA+AEAAQgBEAEYARwBJAEwATgBPAE8AUQBU
AFYAWABaAFwAXgBiAGQAZgBoAGoAbABuAHAAcQByAHMAdAB1AHYAdwB3AHkAeQB6AHoA
eQB4AHYAdgB3AHYAdQByAHIAcABuAGoAaABlAGEAXwBaAFQAUABLAEYAQQA8ADcAMgAu
ACkAJgAfABsAGAAVABAADQAKAAcABgAEAAIAAAD8//z/+v/6//j/9//3//b/9f/1//b/
9v/z//P/8//z//P/8//z//P/9f/1//X/9f/z//P/8//0//T/9P/0//X/9f/1//b/9v/1
//X/9v/2//b/9v/2//b/+P/5//n/+f/3//f/9//3//n/+f/5//n/9//3//f/9//3//f/
9//4//j/+P/4//j/+P/4//j/+P/4//f/9//3//f/9//3//f/9v/2//X/9f/2//b/9v/2
//T/9P/z//P/8//z//L/8v/y//L/8f/x//P/8//x//H/8f/x//H/8f/x//H/8P/w/+7/
7v/u/+7/7f/t/+3/7f/t/+3/7P/s/+z/7P/s/+z/7P/s/+v/6//r/+v/6//r/+v/6//r
/+v/6//r/+v/6v/s/+z/7P/s/+r/6v/q/+r/6v/q/+r/6v/q/+r/6v/q/+r/6v/q/+r/
6v/q/+r/6v/r/+v/6v/q/+j/6P/q/+r/6v/q/+r/6P/o/+j/6P/o/+j/6P/o/+j/6P/o
/+j/6P/o/+j/6P/o/+j/6P/o/+b/5v/m/+b/6P/o/+j/6P/o/+j/6P/o/+r/6v/q/+r/
7P/s/+z/7P/t/+//8v/0//f/+P/4//f/9//4//n/+f/5//r/+//6//j/9f/0//L/8f/w
/+//7v/t/+3/7P/q/+v/6v/p/+j/5f/k/+T/5P/k/+T/5P/j/+P/4//j/+P/4//i/+L/
4v/j/+P/4//j/+H/4P/g/+D/4v/i/+L/4v/i/+L/4v/h/+H/4f/h/+H/4f/h/+H/4f/h
/+H/4f/h/+H/4f/h/+H/4//k/+X/6//y//3/DQAgADgAWgB9AI0AhQB9AHAARQALAOn/
yv+b/3H/X/9O/zv/Nv87/0H/Uv97/6//0f/d/+H/5//r//L/+P/5//r//f/9//7/AQAB
AAEA/v8AAAEAAwADAAMAAwADAAQABAAFAAYABwAHAAcABQAHAAcABwAKAAoACgAKAAoA
CwANAA0ADQANAA0ADgAOABAAEAARABEAEQASABMAEwATABUAFQAWABcAFwAYABkAGgAa
ABsAHAAdAB0AHgAfACEAIQAiACMAJAAkACYAJgAnACgAKgApACoAKwAtADAAMQAyADMA
NQA2ADkAOgA5ADoAPgA+AEEARABGAEgASABKAEwATQBPAFIAVABVAFcAWQBcAF4AYABi
AGQAZgBoAGoAbABuAHAAcgB0AHYAdwB4AHkAegB7AHwAfQB9AH8AfwCAAIAAfwB+AHwA
fAB9AHwAewB4AHgAdgB0AHAAbwBrAGYAYwBeAFgAVABPAEwARwBCAD0AOAA0AC8ALAAl
ACEAHgAbABYAEwAQAA0ACgAIAAYABAAEAAQAAgACAP7//f/9//z/+//7//z//P/5//n/
+f/5//n/+f/5//n/+//7//v/+//7//v/+//8//z//P/8//3/+//7//z//P/9//3//v/+
//7//v/+//7//P/9//3//f////////////3//f/9//3//f/9//3//f/9//3//f/+//7/
/v/+//7//v/+//7//v/+//3//f/9//3//f/9//3//P/8//v/+//6//r/+v/6//r/+v/5
//n/+f/5//j/+P/4//j/9//3//f/9//1//X/9f/1//X/9f/1//X/9P/0//T/9P/0//T/
8f/x//H/8f/x//H/8P/w//L/8v/y//L/8v/y//H/8f/v/+//7//v/+//7//v/+//8f/x
//H/8P/u/+7/7v/u/+7/7v/u/+7/7v/u/+7/7v/u/+7/7v/u/+7/7v/u/+7/7v/u/+7/
7v/v/+//7v/u/+7/8P/w/+7/7v/u/+7/8P/w//D/8P/x//L/8//0//X/9v/3//j/+f/6
//v//P/6//v//f/+////AAAAAP//+//6//n/9//4//j/+P/2//b/8//y//D/8v/y//L/
8v/x//H/8P/u/+v/6v/p/+j/6f/o/+j/6P/o/+j/6P/n/+f/5//n/+f/5//m/+b/5v/l
/+X/5f/l/+f/5v/m/+b/5v/m/+b/5v/m/+b/5v/l/+f/5//n/+f/5f/l/+X/5f/l/+X/
5f/l/+X/5f/l/+X/5//o/+v/8//+/w0AHwA0AFAAdgCTAJkAjwCHAHIAQwAVAPn/0P+Z
/3X/Z/9Y/0f/PP87/0P/YP+R/7//0//Z/9//4//p//T/+v/7//z//f/9//7/AQABAAEA
AgACAAMABQAFAAUABQAHAAgACAAJAAgACQAJAAkACQALAAsACwAMAAwADAAMAAwADQAP
AA8ADwAPAA8AEAAQABIAEgATABMAEwAUABUAFQAVABcAFwAWABcAFwAYABkAGgAaABsA
HgAfAB8AIAAfACEAIQAiACUAJgAmACgAKAApACoALAAtAC4ALwAxADIAMwA0ADUANwA4
ADsAPAA9AD4AQgBCAEMARgBIAEoATABOAFAAUQBTAFYAWABZAFsAXQBgAGIAZgBoAGoA
bABsAG4AcAByAHQAdgB4AHoAewB8AH0AfgB/AIAAgQCBAIMAgwCEAIQAgQCAAH4AfgB9
AHwAewB4AHgAdgB0AHAAawBnAGIAXwBcAFYAUgBNAEYAQQA8ADcAMgAuACkAJgAjAB0A
GgAZAA==
         </WaveFormData>
      </LeadData>
      <LeadData>
         <LeadByteCountTotal>10000</LeadByteCountTotal>
         <LeadTimeOffset>0</LeadTimeOffset>
         <LeadSampleCountTotal>5000</LeadSampleCountTotal>
         <LeadAmplitudeUnitsPerBit>4.88</LeadAmplitudeUnitsPerBit>
         <LeadAmplitudeUnits>��V</LeadAmplitudeUnits>
         <LeadHighLimit>2147483647</LeadHighLimit>
         <LeadLowLimit>268435456</LeadLowLimit>
         <LeadID>V3</LeadID>
         <LeadOffsetFirstSample>0</LeadOffsetFirstSample>
         <FirstSampleBaseline>0</FirstSampleBaseline>
         <LeadSampleSize>2</LeadSampleSize>
         <LeadOff>FALSE</LeadOff>
         <BaselineSway>FALSE</BaselineSway>
         <ExcessiveACNoise>FALSE</ExcessiveACNoise>
         <MuscleNoise>FALSE</MuscleNoise>
         <LeadDataCRC32>3466161136</LeadDataCRC32>
         <WaveFormData>
DAAMAAwADAANAA4ADwAQABMAFAAVABYAGQAaABsAHAAfACAAIQAiACYAKAAqACwALgAw
ADIANAA4ADoAPAA+AEIARABGAEgATABOAFAAUgBUAFYAWABaAFwAXgBgAGIAZQBmAGcA
aABpAGoAawBsAGwAbABsAGwAaABmAGQAYgBeAFoAVgBSAE0ASABDAD4ANwAyAC0AKAAi
AB4AGgAWABIADgAKAAYAAQD+//v/+P/1//T/8//y//H/8P/v/+7/7f/s/+v/6v/q/+r/
6v/q/+r/6v/q/+r/6v/q/+r/6v/q/+r/6v/q/+r/6v/q/+r/7P/s/+z/7P/s/+z/7P/s
/+7/7v/u/+7/7v/u/+7/7v/u/+7/7v/u/+7/7v/u/+7/7v/u/+7/7v/u/+7/7v/u/+7/
7v/u/+7/7v/u/+7/7v/u/+7/7v/u/+7/7v/u/+7/7f/s/+v/6v/q/+r/6v/q/+j/6P/o
/+j/6P/o/+j/6P/m/+b/5v/m/+b/5v/m/+b/5P/k/+T/5P/i/+L/4v/i/+L/4v/i/+L/
4v/i/+L/4v/g/+D/4P/g/+D/4P/g/+D/4P/g/+D/4P/e/97/3v/e/9z/3P/c/9z/3P/c
/9z/3P/c/9z/3P/c/9z/3P/c/9z/3P/c/9z/3P/c/9z/3P/c/9z/3P/c/9z/3P/c/9z/
3P/a/9r/2v/a/9z/3P/c/9z/3P/c/9z/3P/a/9r/2v/a/9r/2v/a/9r/2v/a/9r/2v/a
/9r/2v/a/9r/2v/a/9r/2v/a/9r/2v/a/9r/2v/a/9r/2v/a/9r/2v/a/9r/2v/b/9z/
3f/e/+H/4v/j/+T/5P/m/+f/6P/r/+z/7P/s/+7/7//v/+7/7v/t/+3/7P/q/+j/6P/o
/+f/5v/j/+H/4v/i/+H/4P/e/9z/2//b/9f/1//X/9f/1v/W/9b/1v/U/9T/1P/T/9X/
1f/V/9X/1f/V/9X/1f/U/9T/1P/U/9T/1P/T/9P/0//T/9P/0//T/9P/0//S/9L/0v/T
/9P/0//S/9L/0//R/9P/1f/V/9P/0//S/8//y//N/9P/5/8EACMAOgBPAGUAeACCAJ0A
wwDgAPMABwERARABEgEVAQkB9ADkANgAxACbAGcAOQAZAAgAAgADAAUAAgD+//z/+f/1
//b/9v/y/+//7v/s/+v/6v/p/+n/6f/o/+j/6v/p/+n/6f/n/+f/6P/o/+j/6P/o/+j/
6v/r/+3/7f/q/+r/6//r/+3/7f/t/+3/7//v//D/8f/v/+//7//x//H/8f/x//P/8//z
//P/9P/1//b/9v/2//f/+P/4//r/+P/5//n/+//7//z//P/9//7//////wAAAQACAAMA
BAAFAAYABwAIAAwADQANAA4AEAASABMAFgAXABcAGAAZABoAHAAeACAAIgAjACYAKAAq
ACwALwAxADYAOQA6AD0APwBBAEMARQBHAEkATQBPAFEAUwBVAFcAWQBaAFwAXABfAF8A
YABiAGIAYgBjAGMAYwBiAGEAXwBfAF0AWgBWAFIATgBJAEQAPwA7ADYAMQArACYAIQAd
ABgAFAARAA0ABwADAAEA///7//r/9//2//L/8f/v/+7/7f/s/+v/6//q/+r/6f/p/+j/
6P/n/+f/5//n/+f/5//n/+f/6P/o/+j/6P/o/+j/6P/p/+n/6f/n/+f/5//n/+f/6P/o
/+j/6v/q/+r/6v/o/+j/6f/p/+n/6f/p/+n/6//r/+v/6//p/+n/6f/p/+n/6f/p/+j/
6P/o/+j/6P/o/+j/5//n/+f/5//n/+b/5v/m/+b/5v/o/+f/5//n/+P/4//k/+T/5P/i
/+L/4v/k/+T/4//j/+P/4//i/+L/4v/i/+L/4P/g/+D/4P/g/97/3v/d/93/3//f/9//
3//f/9//3v/e/9z/3P/c/9z/2//b/9v/2//d/93/3P/c/9r/2v/a/9r/2v/a/9r/2v/c
/9z/2//b/9v/2//b/9v/2//b/9v/2//b/9v/2//b/9v/2//b/9v/2//b/9v/2v/a/9v/
2//b/9v/2//b/9v/3f/d/9z/3v/e/97/3v/f/+D/4f/i/+P/5P/l/+b/5v/m/+b/5v/o
/+n/6v/r/+r/6v/q/+r/6f/p/+j/5v/l/+X/5P/i/+H/4v/j/+T/5P/i/+H/4P/f/93/
2//Y/9j/1//X/9X/1f/V/9X/1P/S/9L/0v/S/9T/1P/T/9P/0//T/9P/0//T/9P/0//S
/9L/0v/S/9L/1P/T/9P/0//R/9H/0f/R/9H/0f/Q/9D/zv/P/8//z//O/87/z//P/8//
0f/R/9H/z//M/8n/x//L/9X/5/8GACcAQABVAG8AggCQAK0A1QDuAP8ADwEZARgBGAET
Af0A5ADQAMYAsACFAFUAKwANAPz/+P/7//3//P/6//b/8//x/+7/7P/s/+n/6P/o/+f/
5v/l/+X/5f/k/+T/5P/j/+P/4//j/+P/5P/k/+b/5v/m/+b/5v/n/+n/6f/o/+j/6f/p
/+n/6f/p/+n/6//r/+z/7f/t/+3/7f/v/+//7//v//H/8f/x//H/8v/z//T/9P/0//f/
+P/4//r/+v/7//v//f/7//z//P/9//7//////wAAAQACAAMABAAFAAYABwAIAAoACwAL
AAwADgAQABEAFAAXABcAGAAZABwAHgAgACIAJAAlACgAKgAuADAAMwA1ADYAOQA6AD0A
QwBFAEcASQBLAE0AUQBTAFUAVwBZAFsAWwBcAF4AXgBhAGEAYgBkAGQAZABlAGUAZQBk
AGMAYQBeAFsAVwBSAEwASABDAD4ANwAzAC4AKQAhABwAFwATAA4ACgAHAAMA///7//n/
9//z//L/7//u/+z/6//p/+j/5//m/+X/5f/m/+b/5f/l/+T/5P/j/+P/5f/l/+X/5f/j
/+P/5P/k/+b/5v/m/+b/5P/l/+X/5f/l/+X/5f/l/+f/6P/o/+j/5v/m/+b/5v/o/+j/
6f/p/+f/5//n/+f/6f/p/+n/6f/n/+f/5//n/+f/5//n/+b/6P/o/+j/6P/o/+j/5//n
/+f/5//n/+b/5P/k/+T/5P/k/+P/4//j/+L/4//l/+b/5P/i/+L/4v/g/+D/3//f/9//
3//e/97/3v/e/97/3P/c/9z/3P/c/9z/3P/b/9v/2//b/9v/2//b/9v/2v/a/9z/3P/c
/9z/2//b/9v/2//b/9v/2v/a/9r/2v/a/9r/2v/a/9r/2v/Y/9j/1//X/9n/2f/Z/9n/
2f/Z/9n/2f/Z/9n/2f/Z/9n/2f/Z/9n/2f/Z/9n/2P/Y/9n/2f/Z/9n/2f/Z/9n/3f/d
/9z/3v/e/97/3v/f/+D/4f/i/+T/5P/k/+T/5v/m/+b/6P/r/+z/7f/u/+v/6v/p/+n/
6f/o/+b/5f/l/+T/4v/g/+H/4v/j/+T/4P/f/97/3v/b/9r/2P/W/9X/1f/T/9P/0//T
/9L/0v/S/9L/0v/S/9L/0f/R/9H/0f/R/9H/0f/P/8//zv/O/9D/0P/Q/9D/z//P/8//
z//P/8//z//P/8//zv/O/87/z//P/8//zv/O/8//z//P/9H/z//P/83/zP/L/83/0//l
/wEAIgA/AFYAawB/AJAAqADPAPEAAgETAR8BIQEeARoBCQHrANQAygC+AJgAZwA7ABcA
///8/wAA///9//7//P/2//X/8f/w/+7/7v/r/+r/6v/p/+j/5//n/+f/5v/m/+j/5//n
/+f/5//n/+j/6P/q/+r/6v/q/+j/6f/r/+v/6v/q/+v/6//t/+3/7f/t/+3/7f/u/+//
7//v/+//8f/x//H/8f/z//P/8//z//T/9f/2//b/9v/1//b/9v/4//r/+//7//3//f/+
//7///8AAAEAAQACAAMABAAFAAYACQAKAAsADAAQABEAEQASABQAFgAXABoAGwAbABwA
HQAiACQAJgAoACwALQAwADIANAA2ADkAOwA+AEEAQgBFAEkASwBNAE8AUQBTAFcAWQBb
AF0AXwBhAGEAYgBkAGQAZgBnAGkAbABtAGwAbABrAGkAaABnAGUAYABdAFkAVABOAEoA
RQBAADkANQAwACsAJQAgABsAFwAUABAADQAJAAUAAQD///3/+f/4//X/9P/z//P/8v/y
/+//7v/t/+3/7v/u/+3/7f/u/+7/7f/t/+3/7f/t/+3/6//r/+z/7P/s/+z/7P/s/+7/
7//v/+//7//v/+//7//v//D/8P/w//D/8P/w//D/8P/w//H/8f/v/+//7//v//H/8f/x
//H/8f/x//H/8f/x//H/8f/w//D/8P/w//D/8v/y//H/8f/x//H/8f/w//D/8P/w//D/
8P/v/+//7//t/+3/7v/u/+7/7P/s/+z/7P/s/+v/6//r/+v/6v/q/+r/6v/q/+j/6v/q
/+r/6v/o/+j/5//n/+f/5//n/+f/5//n/+b/5v/m/+b/5v/m/+X/5f/l/+X/5f/l/+T/
5P/k/+T/5P/k/+T/5P/k/+T/5P/k/+P/4//j/+P/4//j/+P/4//j/+P/4//j/+P/4//j
/+P/4//j/+P/4//j/+L/4v/j/+P/4//h/+H/4f/h/+P/4f/i/+T/5P/k/+T/4v/i/+L/
4v/i/+L/4v/i/+T/5P/k/+T/5P/k/+T/5P/k/+T/5P/k/+T/5P/k/+T/4v/i/+L/4v/k
/+T/5P/k/+X/5v/n/+j/6f/q/+v/7P/t/+7/8f/z//L/8//0//T/8v/y//P/8//z//L/
8v/z//L/8P/u/+7/7P/s/+z/6v/r/+r/6v/p/+j/5v/k/+P/4f/f/9//3//h/+D/4P/g
/+D/4P/g/+D/3//f/9//3//f/9//3//f/9//3v/e/97/3v/e/97/3f/d/93/3f/d/93/
3f/d/93/3v/e/97/3//f/9//3v/e/93/3f/d/93/3//f/93/2v/X/9X/1f/b/+3/BgAl
AD4AVQBpAH4AiACdAMcA5gD5AAsBGQEaARwBHQEPAfYA4gDYAMoApwB3AEcAIwAMAAYA
BQAHAAgABgACAP///f/6//b/9v/1//L/8v/x//D/7//v/+//7v/u/+7/7f/t/+3/7//v
//D/8P/u/+7/7v/u//D/8f/z//P/8v/y//P/8//1//X/9f/1//X/9f/2//f/9//3//f/
+f/5//n/+f/7//v/+//7//z/+//8//z//P///wAAAAACAAIAAwADAAUABQAGAAYABwAI
AAkACQAKAAsADAANAA4ADwAQABEAEgAUABUAFQAWABgAGgAbAB4AHwAfACAAIQAkACYA
KAAqAC4ALwAyADQANAA2ADkAOwA+AEEAQgBFAEkASwBNAE8AUQBTAFcAWQBbAF0AXwBh
AGMAZABmAGYAaQBpAGoAbABsAGwAbQBtAG8AbgBtAGsAaQBnAGQAYABaAFYAUQBMAEUA
QQA8ADcAMwAuACkAJQAeABoAFwATAA0ACQAHAAUAAQAAAP3//P/6//n/9//2//X/9P/z
//P/8v/y//H/8f/y//L/8f/x//H/8f/x//H/8f/x//L/8v/y//L/8v/y//L/8//z//P/
8//z//P/8//x//L/8v/y//T/9P/0//T/9P/0//X/9f/1//X/9f/1//X/9f/1//X/9f/1
//X/9f/1//X/9f/0//L/8v/y//L/9P/0//P/8//1//X/9f/0//L/8v/y//L/8v/x//H/
8f/x//H/8v/y//L/8P/w//D/8P/w/+//7//v/+//7v/u/+z/7P/s/+r/7P/s/+z/7P/s
/+z/6//r/+n/6f/p/+n/6f/p/+j/6P/q/+r/6v/q/+f/5//n/+f/5//n/+b/5v/m/+b/
5v/m/+b/5v/m/+b/5v/m/+X/5f/l/+X/5f/l/+X/5f/l/+X/5f/l/+X/5f/l/+X/5f/l
/+X/5f/l/+T/5P/l/+X/5f/l/+X/5f/l/+f/5//m/+T/5P/k/+T/5v/m/+b/5v/k/+T/
5P/k/+L/4v/i/+L/4//k/+X/5v/o/+j/6P/o/+n/6v/r/+z/7v/u//D/8f/0//X/9v/2
//b/9v/3//f/9v/0//P/8//y//D/7v/u/+z/7P/s/+r/6//q/+r/6f/o/+b/5P/j/+P/
4f/h/+H/3//e/97/3v/g/+D/4P/g/93/3f/d/93/3f/d/93/3f/d/9z/3P/c/9z/3P/c
/9v/3f/d/93/3f/b/9v/2//b/9z/3P/c/93/2//b/9r/2v/b/9v/2//b/9n/2//b/9j/
1f/T/9f/4//3/xIAMQBIAF0AdQCCAJAArwDVAO4AAQETARkBGAEeARsBCQHyAOYA2gDA
AJEAXwA1ABkACgAIAAkACQAGAAQAAgD///3/+v/4//j/9f/y//L/8f/w/+//8f/x//D/
8P/w/+//7//v/+//7//w//D/8P/w//D/8P/w//H/8//z//L/8v/z//P/9f/1//X/9f/1
//X/9v/3//f/9//3//n/+f/5//n/+//7//v/+//8//v//P/8//z///8AAAAAAgABAAEA
AAABAAMABAAEAAUABgAHAAcACAAJAAoACwAMAA0ADgAPABAAFAAVABUAFgAYABoAGwAe
AB8AHwAgACEAJAAmACgAKgAsAC0AMAAyADIANAA3ADkAPAA/AEAAQwBHAEkASwBNAE8A
UQBVAFcAVwBZAFsAXQBfAGAAYgBiAGQAZQBnAGoAawBqAGoAaQBpAGgAZwBlAGEAXwBc
AFgAUgBOAEkARAA/ADsANgAxACsAJgAhAB0AGAAUABEADQAJAAUAAwABAP3//P/5//j/
9v/1//P/8v/x//D/7//v//D/8P/v/+//8P/w/+//7//v/+//7//v/+//7//w//D/8P/w
//D/8P/u/+//7//v//H/8f/x//H/7//w//D/8P/y//L/8v/y//L/8v/z//P/8//z//P/
8//z//P/8//z//P/8//z//P/8f/x//H/8P/w//D/8P/w//D/8P/v/+//7//v/+//7v/t
/+z/6//q/+r/6f/p/+n/5//n/+j/6P/o/+b/5v/m/+b/5v/l/+X/5f/l/+T/5P/k/+T/
5P/i/+T/5P/k/+T/4v/i/+H/4f/h/+H/4f/h/+P/4//i/+L/4v/i/+L/4v/f/9//3//f
/9//3//e/97/4P/g/+D/4P/g/+D/4P/g/97/3v/d/93/3//f/9//3//f/9//3//f/9//
3//f/9//3f/d/93/3f/d/93/3f/c/9z/3f/d/93/2//b/9v/2//Z/9v/3P/a/9r/2v/a
/9r/2v/a/9r/2v/a/9r/2v/a/9r/2v/a/9r/2v/a/9r/3P/c/9z/3P/f/+D/4f/i/+T/
5P/k/+b/5//o/+n/6v/s/+z/7P/t/+3/7P/q/+n/5//m/+T/4v/g/+D/4P/g/+D/3//e
/97/3f/c/9r/2P/X/9f/1f/V/9X/1f/U/9T/1P/U/9T/1P/U/9P/0//T/9P/0//T/9P/
0//T/9L/0v/Q/9D/0P/Q/9H/0f/R/9H/0f/R/9H/0f/R/9D/0P/Q/8//z//P/87/0P/R
/9H/0f/R/9H/0f/P/87/y//J/83/1//r/wgAJwBAAFUAawB8AIwAqQDRAOwA/QAPARkB
GAEYARMBAQHmANQAzAC2AIkAVwAvAA0A/P/8/wEAAQD+//z/+v/3//X/8v/w//D/7f/s
/+r/6f/o/+f/5//n/+b/5v/m/+X/5f/l/+f/5//o/+j/6v/q/+r/6v/o/+n/6//r/+r/
6v/r/+v/7f/t/+3/7f/t/+3/7v/v/+//7//v//H/8f/x//H/8//x//H/8f/y//X/9v/2
//b/9//4//j/+v/4//n/+f/7//v//P/8//3/AAABAAEAAgADAAQABQAGAAkACgALAAwA
DgAPAA8AEAASABQAFQAYABkAGQAaABsAIAAiACQAJgAmACcAKgAsAC4AMAAzADUAOgA9
AD4AQQBFAEcASQBLAE0ATwBTAFUAVwBZAFsAXQBhAGIAZABkAGcAZwBoAGoAagBqAGsA
awBpAGgAZwBlAGEAXwBcAFgAUgBOAEkARAA9ADkANAAvACkAJAAfABsAFgASAA8ACwAH
AAMAAQD///v/+v/3//b/9v/1//P/8v/v/+7/7f/t/+7/7v/t/+3/7v/u/+3/7f/t/+3/
7f/t/+3/7f/u/+7/7v/u/+7/7v/w//H/8f/x//H/8f/x//H/7//w//D/8P/y//L/8v/y
//D/8P/x//H/8//z//P/8//x//H/8f/x//H/8f/x//H/8f/x//H/8P/u/+7/7v/u/+7/
7v/t/+3/7//v/+//7v/s/+z/7P/s/+z/6//r/+v/6f/p/+r/6v/s/+r/6v/q/+j/6P/n
/+f/5//n/+b/5v/m/+b/5v/k/+L/4v/i/+L/4//k/+T/5f/j/+P/4//j/+P/4//i/+L/
4v/i/+L/4v/h/+H/4f/h/+P/4//i/+L/4v/i/+L/4v/g/+D/4P/g/+D/4P/f/9//3//f
/9//3//f/9//3//f/+H/4f/h/+H/3//f/9//3//g/+H/4v/i/+P/5f/m/+f/6f/p/+n/
6f/p/+z/6v/q/+r/6v/s/+7/7//w/+//8P/w//D/7//v/+7/7P/o/+f/5//m/+b/5P/k
/+T/5P/k/+L/4f/e/97/3f/c/9r/2P/X/9f/1f/V/9X/1f/W/9b/1v/W/9T/1P/U/9P/
0//T/9P/0//T/9P/0//T/9L/0v/S/9L/0v/S/9H/0f/R/9H/0f/R/9P/0//T/9L/0v/S
/9P/0//T/9L/0v/T/9P/0//R/9P/0//R/9L/z//N/9H/2//x/xIAMQBKAF8AdQCIAJoA
uwDlAP4ADQEfASkBKAEmAR8BBwHoANYAzgC0AIUAVQAtAA0A/v/+/wMAAwAAAP7/+v/3
//X/9P/w//D/7//u/+z/6//q/+n/6//r/+r/6v/q/+n/6f/p/+n/6f/q/+r/7P/s/+z/
7P/s/+3/7//v/+7/7v/v/+//8f/x//H/8f/x//H/8v/z//P/8//z//X/9f/1//X/9//3
//f/9//4//n/+v/6//r/+//8//z//v/+//////8BAAEAAgACAAMABAAFAAUABgAHAAgA
CQAKAA0ADgAPABAAEgATABMAFAAWABgAGQAcAB8AHwAgACEAIgAkACYAKAAsAC0AMAAy
ADQANgA5ADsAPgBBAEIARQBJAEsATQBPAFEAUwBXAFkAWwBdAF8AYQBjAGQAZgBmAGcA
ZwBoAGoAagBqAGsAawBpAGgAZwBlAGIAXwBbAFYAUABMAEcAQgA5ADUAMAArACcAIgAd
ABkAEgAOAAsABwAFAAEA///9//v/+v/3//b/8v/x/+//7v/v/+7/7f/t/+z/7P/r/+v/
7P/s/+v/6//r/+v/6//r/+v/6//s/+z/7P/s/+z/7P/q/+v/6//r/+3/7f/t/+3/7f/u
/+7/7v/u/+7/7v/u/+7/7v/v/+//7//v/+//7//v/+//7//v/+//7//v/+//7//v/+//
7v/w//D/8P/w/+7/7v/t/+3/7f/t/+3/7P/u/+7/7v/u/+z/6//r/+v/6//r/+z/7P/q
/+j/6P/o/+j/6P/n/+f/6f/p/+j/6P/o/+j/6P/m/+b/5v/m/+b/5P/k/+P/4//j/+P/
4//j/+P/4//i/+L/4v/i/+L/4v/h/+H/4f/h/+H/4f/g/+D/4v/i/+L/4v/g/+D/4P/g
/+D/4P/f/9//4f/h/+H/4f/h/+H/4f/h/9//3//f/9//3//f/9//3//d/93/3f/c/97/
3//f/9//3f/d/93/3f/d/9//3v/e/97/3v/e/97/3v/e/97/3v/e/97/3v/e/97/3v/e
/97/3v/e/97/3v/e/97/3v/e/97/3v/e/97/3v/e/97/3v/e/97/3v/e/97/3v/e/+D/
4P/g/+D/4f/i/+P/5P/l/+b/6f/r/+r/6//s/+z/7f/u//D/8f/w/+7/7f/t/+3/7P/r
/+z/6//q/+n/5v/n/+b/5v/l/+T/4v/g/9//3f/b/9v/2//Z/9j/2P/Y/9j/2P/Y/9j/
2f/Z/9n/2f/X/9f/1//X/9X/1P/U/9T/1P/U/9T/0//T/9P/0//T/9H/0f/R/9H/0v/S
/9L/0//T/9P/0v/S/9P/0//T/9P/0//T/9H/0P/P/83/y//L/9P/6P8DACIAOwBPAGYA
dgCBAJ0AxADdAO8AAwEOAQ4BEQEVAQYB7ADcANIAuwCTAGEANQAUAAIA/f////7//P/6
//f/9f/y/+7/7P/r/+j/6P/n/+b/5f/l/+X/5P/k/+T/4//j/+P/4f/h/+L/4v/k/+T/
5P/k/+L/4//l/+X/5f/m/+j/6f/p/+n/6f/p/+n/6f/q/+v/6//r/+v/7f/v/+//7//x
//H/8f/x//L/8//0//T/9P/1//b/9v/4//j/+f/5//v/+//8//z//f8AAAEAAQACAAMA
BAAFAAYABwAIAAkACgAMAA0ADQAOABAAEgATABYAGQAZABoAGwAcAB4AIAAiACQAJQAo
ACoALAAuADEAMwA2ADkAOgA9AEEAQwBFAEcASQBLAE8AUQBTAFUAVwBZAFsAXABeAF4A
YQBhAGIAZABmAGYAZwBnAGkAaABnAGUAZABjAGEAXgBZAFYAUgBOAEkARQBAADsANQAw
ACsAJwAgABwAGQAVAA8ACwAJAAcAAQAAAP3//P/6//n/9//2//X/9P/z//P/8P/w/+//
7//w//D/7//v/+//7//v/+//7//v//D/8P/w//D/8P/w//D/8f/x//H/8f/x//H/8f/x
//L/8v/y//L/8v/y//L/9P/0//X/9f/z//P/8//z//X/9f/1//X/8//z//P/8//z//P/
8//y//T/9P/0//T/8v/y//H/8f/x//H/8f/w//L/8v/y//L/8P/v/+//7//v/+//8P/w
//D/7v/u/+7/7v/u/+3/7f/t/+3/7P/s/+z/7P/s/+r/6v/q/+r/6v/q/+r/6f/p/+n/
6f/p/+n/6f/p/+j/6P/o/+j/6P/o/+f/5//n/+f/5//n/+b/5v/m/+b/5v/m/+b/5v/m
/+b/5v/m/+X/5f/l/+X/5f/l/+P/4//j/+P/5f/l/+X/5f/j/+P/4//j/+P/4//j/+L/
4v/j/+P/4//j/+P/4//j/+P/4//k/+T/5P/k/+T/5P/k/+T/5P/k/+T/5P/k/+L/4v/i
/+L/4v/i/+L/4v/k/+T/5P/k/+T/5P/k/+T/5P/k/+T/5P/k/+T/5P/k/+b/5v/m/+b/
6P/o/+j/6P/p/+r/7f/v//D/8f/y//L/9P/0//X/9f/3//b/9v/3//T/8v/w//D/7//u
/+3/6v/q/+r/6//r/+r/6P/m/+X/4//h/+H/4f/h/+D/4P/g/+D/4P/g/+D/3//f/9//
3//f/9//3//f/93/3P/c/9z/3v/e/97/3f/d/93/3f/d/93/3f/d/93/3P/c/9z/3f/d
/93/3P/c/93/3f/d/93/3f/d/93/3P/Z/9X/1f/Z/+X/+v8XADQASQBdAHYAhgCTALUA
2gDvAAUBFwEcARoBHwEdAQoB9gDqAN4AvQCNAF0AMwAaAAwACwALAAwACgAGAAUAAwAA
APz/+P/3//b/9v/1//T/8//x//H/8P/w//L/8f/x//H/8f/x//L/8v/y//L/8v/y//L/
8//1//X/9P/0//X/9f/3//f/9//3//f/9//4//n/+f/5//n/+//7//v/+//9//3//f/9
//7/AQACAAIAAgABAAIAAgAEAAQABQAFAAcABwAIAAgACQAIAAkACQAKAA0ADgAPABAA
EQASABMAFAAUABUAFQAWABoAHAAdACAAIQAhACIAIwAmACgAKgAsAC4ALwAyADQANgA4
ADsAPQA+AEEAQgBFAEcASQBLAE0AUQBTAFcAWQBZAFsAXQBfAGIAZABnAGgAaQBpAGoA
bABuAG4AbwBvAHEAcABvAG0AawBpAGYAYgBfAFwAWABUAE8ASwBGAEEAOwA2ADEALQAm
ACIAHwAbABUAEQAPAA0ACQAIAAUABAACAAEA///+//3//P/7//v/+P/4//f/9//2//b/
9f/1//f/9//3//f/+f/5//r/+v/6//r/+v/6//j/+f/5//n/+f/5//n/+f/7//z//P/8
//r/+v/6//r/+P/4//n/+f/7//v/+//7//n/+f/5//n/+f/5//n/+f/7//v/+//6//r/
+v/6//r/+v/6//n/+f/7//v/+//6//j/+P/4//j/+P/3//f/9//1//X/9v/2//b/9P/0
//T/9P/0//P/8//z//P/8v/y//L/8v/y//D/8P/w//D/8P/w//D/7//v/+//7//v/+//
7//v/+7/7v/u/+7/7v/u/+3/7f/t/+3/7f/t/+z/7P/s/+z/7P/s/+z/7P/s/+z/7P/s
/+v/6//r/+v/6//r/+v/6//r/+v/6f/p/+n/6f/r/+v/6//r/+n/6f/p/+j/6P/p/+n/
6f/n/+f/5//n/+n/6f/o/+r/6v/q/+r/7P/s/+z/7P/u/+7/7v/u/+//8P/x//L/9P/0
//T/9P/0//T/9v/3//j/+f/6//r/+f/4//j/9//2//T/8//z//L/8P/u/+7/8P/w//D/
7v/r/+r/6v/p/+b/5P/i/+H/4v/h/+L/4//j/+L/4v/i/+L/4v/i/+L/4//j/+P/4//h
/+H/4f/h/+H/4P/g/+D/4v/i/+L/4f/h/+H/4f/h/+H/4f/h/+H/4P/g/+D/4f/h/+H/
4P/g/+H/4f/h/+H/3//h/9//3v/d/9v/2//l//f/FAA1AFAAZQB7AJAAoAC7AOEA/gAP
ASEBLQEuASwBJwEVAfoA6ADeAMoAoQBvAEUAIQAOAAwADwARAA4ADAAIAAcABwAEAAAA
/v/9//z/+v/5//j/9//5//n/+P/4//j/9//3//f/9//3//j/+P/4//j/+P/4//j/+f/7
//v/+v/6//v/+//9//3//f/9//3//f/+////////////AQABAAEAAQADAAMAAwADAAQA
BQAGAAYABgAHAAgACAAKAAoACwALAA0ADQAOAA4ADwAQABEAEQASABUAFgAXABgAGQAa
ABsAHAAeAB8AHwAgACIAJAAlACgAKwArACwALQAwADIANAA2ADgAOQA8AD4AQgBEAEcA
SQBKAE0ATgBRAFUAVwBZAFsAXQBfAGMAZQBnAGkAawBtAG8AcAByAHIAcwBzAHQAdgB4
AHgAeQB5AHcAdgB1AHMAcQBvAGwAaABiAF4AWQBUAEsARwBCAD0ANwAyAC0AKQAmACAA
HQAZAA==
         </WaveFormData>
      </LeadData>
      <LeadData>
         <LeadByteCountTotal>10000</LeadByteCountTotal>
         <LeadTimeOffset>0</LeadTimeOffset>
         <LeadSampleCountTotal>5000</LeadSampleCountTotal>
         <LeadAmplitudeUnitsPerBit>4.88</LeadAmplitudeUnitsPerBit>
         <LeadAmplitudeUnits>��V</LeadAmplitudeUnits>
         <LeadHighLimit>2147483647</LeadHighLimit>
         <LeadLowLimit>268435456</LeadLowLimit>
         <LeadID>V4</LeadID>
         <LeadOffsetFirstSample>0</LeadOffsetFirstSample>
         <FirstSampleBaseline>0</FirstSampleBaseline>
         <LeadSampleSize>2</LeadSampleSize>
         <LeadOff>FALSE</LeadOff>
         <BaselineSway>FALSE</BaselineSway>
         <ExcessiveACNoise>FALSE</ExcessiveACNoise>
         <MuscleNoise>FALSE</MuscleNoise>
         <LeadDataCRC32>1872878385</LeadDataCRC32>
         <WaveFormData>
+P/4//j/+P/6//r/+v/6//3//v///wAAAgACAAIAAgADAAQABQAGAAkACgALAAwADwAQ
ABEAEgAVABYAFwAYABoAHAAeACAAIgAkACYAKAArACwALQAuAC8AMAAxADIANQA2ADcA
OAA6ADoAOgA6ADsAPAA9AD4AOwA6ADkAOAA2ADQAMgAwAC0AKgAnACQAHwAcABkAFgAT
ABAADQAKAAcABAABAP7/+v/4//b/9P/z//L/8f/w/+//7v/t/+z/6v/q/+r/6v/q/+r/
6v/q/+r/6v/q/+r/6v/q/+r/6v/q/+r/6v/q/+r/6v/q/+r/7P/s/+z/7P/s/+z/7P/s
/+7/7v/u/+7/7v/u/+7/7v/u/+7/7v/u//D/8P/w//D/7v/u/+7/7v/u/+7/7v/u/+7/
7v/u/+7/7v/u/+7/7v/u/+7/7v/u/+7/7v/u/+7/7P/s/+z/7P/q/+r/6v/q/+r/6v/q
/+r/6v/q/+r/6v/o/+j/6P/o/+j/6P/o/+j/6P/o/+j/6P/m/+b/5v/m/+b/5v/m/+b/
5v/m/+b/5v/m/+b/5v/m/+b/5v/m/+b/5P/k/+T/5P/k/+T/5P/k/+L/4v/i/+L/5P/k
/+T/5P/i/+L/4v/i/+L/4v/i/+L/4v/i/+L/4v/k/+T/5P/k/+L/4v/i/+L/4v/i/+L/
4v/i/+L/4v/i/+L/4v/i/+L/4v/i/+L/4v/i/+L/4v/i/+D/4P/g/+D/4v/i/+L/4v/g
/+D/4P/g/+D/4P/g/+D/4P/g/+D/4P/g/+D/4P/g/+D/4P/g/+D/4v/i/+L/4v/k/+T/
5P/k/+X/5v/n/+j/6v/q/+z/7v/x//H/8f/x//H/8f/x//H/8P/w/+//7v/t/+z/6//r
/+n/6P/n/+b/6P/n/+b/5f/k/+L/4v/g/97/3v/e/97/3f/d/93/3f/c/9z/3P/c/93/
3f/d/97/3v/e/97/3f/b/9v/2//b/93/3f/c/9z/3P/c/9v/2//b/9v/2//b/9v/2//c
/9z/3P/b/9v/2//b/9z/3v/d/9n/2P/S/8v/xP+//8H/zv/j//z/FwAxAFAAcgCVAMQA
+AAqAVUBcQF6AXcBeAF2AWsBVgE6AQwBxwCGAFIALgAcABEACgAJAAsABwACAP//+//4
//f/9v/y//D/7v/t/+z/6//q/+n/6P/o/+j/5v/m/+b/5v/m/+b/5v/l/+f/5//n/+f/
6P/o/+j/6P/o/+j/6P/p/+n/6v/q/+r/6v/q/+r/6v/q/+r/6v/q/+3/7v/u/+3/7f/t
/+3/7f/s/+3/7f/t/+3/7v/u/+7/7//v//D/8P/x//H/8v/y//L/8//z//P/8//0//T/
9P/0//T/9v/3//j/+P/6//v/+//8//7///8AAAEAAgADAAMABAAGAAcABwAIAAoADAAM
AA4AEAARABUAFwAYABkAGgAcAB4AHgAiACUAJwApACkAKwAuAC4ALQAuADEAMQA0ADUA
NgA4ADcANgA3ADYAOAA4ADcANwA2ADUANAAxADAALQAsACgAJwAjACAAHQAYABUAEQAN
AAkABwAFAAMA///7//n/+P/2//T/8v/w/+//7//u/+3/7P/r/+v/6//p/+n/6P/o/+j/
6P/o/+j/6P/o/+j/6P/o/+j/6P/o/+b/5//n/+f/6f/p/+n/6v/o/+j/6P/o/+j/6P/o
/+j/6P/o/+j/6f/p/+n/6f/p/+z/7P/s/+z/6//r/+r/6v/o/+j/6P/o/+r/6v/q/+r/
6P/o/+j/6f/r/+r/6v/q/+r/6v/q/+r/6f/p/+n/6f/p/+n/6f/o/+b/5v/m/+b/6P/o
/+f/5//n/+X/5f/l/+X/5f/l/+X/5f/l/+X/5P/k/+T/5P/j/+P/4//j/+P/5f/l/+T/
5P/k/+P/4//j/+P/4//j/+T/5P/k/+P/4//h/+H/4f/h/+P/4//j/+P/4//i/+L/4v/i
/+L/4v/i/+L/4v/i/+L/4v/i/+L/4v/i/+L/4v/i/+H/4f/h/+L/4v/i/+L/4v/i/+L/
4v/i/+L/4v/i/+L/5v/i/+L/5P/k/+T/5P/n/+j/6f/q/+r/6v/q/+r/6v/q/+r/6v/s
/+7/8P/x/+//7//v/+//7f/t/+3/7P/q/+n/6P/n/+f/5//o/+n/6f/p/+n/6v/m/+T/
4v/g/97/3v/c/9z/3P/c/9z/2//b/9v/2//a/9z/3P/c/9v/2f/Z/9r/2v/a/9r/2f/Z
/9v/2//b/9v/2f/Y/9j/2P/a/9n/2f/Z/9f/1//X/9f/1//Y/9j/2P/X/9f/1//X/9b/
1v/X/9f/0v/M/8X/vP+5/73/yv/f//r/FwA1AFYAegCfANAACgE8AWMBfQGGAYUBiAGC
AXEBWAE2AQIBvwCAAEwAJgASAAcAAgABAAEA/f/4//f/9f/w/+3/7v/s/+r/5v/j/+L/
4f/g/+H/4P/g/+D/3v/e/97/3v/g/+D/4P/f/+H/4f/h/+H/4f/g/9//3v/g/+D/4P/h
/+H/4v/i/+L/4v/i/+L/4v/i/+L/4v/i/+P/5P/k/+P/5f/l/+X/5f/k/+X/5f/l/+f/
6P/o/+j/5//n/+j/6P/p/+n/6v/q/+z/7f/t/+3/7f/u/+7/7v/u/+7/8P/x//L/8v/0
//X/9//4//r/+//8//3//v//////AAACAAMABQAGAAgACgAKAAwADgAPABEAEwAUABUA
GgAcAB4AHgAeACEAIwAlACcAKQAsACwALQAuADEAMQAwADEAMgA0ADYANgA4ADgANgA2
ADUANQA0ADMAMgAvAC0AKQAnACIAHQAZABYAEwAQAA0ACQAFAAEA///9//v/9//z//H/
8P/u/+z/6v/o/+f/5//m/+X/5P/j/+P/4//j/+P/4v/i/+D/4P/g/+D/4P/g/+D/4P/g
/+D/4P/g/+L/4//j/+P/4//j/+P/5P/i/+L/4v/i/+T/5P/k/+T/4v/i/+L/4//l/+X/
5f/l/+b/5v/m/+b/5//n/+b/5v/k/+T/5P/k/+b/5v/m/+b/6P/o/+j/6f/o/+b/5f/k
/+b/5v/m/+b/5f/l/+X/5f/n/+f/5//m/+b/5v/m/+b/5v/m/+X/5f/l/+P/4//j/+P/
4//j/+P/4//j/+P/4v/i/+L/4v/h/+H/4f/h/+H/4//j/+L/4v/i/+H/4f/h/+H/4f/h
/+L/4P/g/9//3//f/9//3//f/+H/4f/h/+H/3//e/97/3v/e/97/3v/e/+D/4P/g/+D/
3v/e/97/3v/g/+D/4P/g/93/3f/d/97/3v/e/97/3v/e/97/3v/e/97/3v/e/97/4P/i
/+L/4v/i/+L/4v/j/+T/5f/m/+j/6P/o/+j/6P/o/+j/6P/r/+7/8P/x//D/7//u/+3/
6//r/+r/6v/r/+r/6f/o/+n/6f/p/+j/5//m/+b/5f/i/+H/4P/e/97/3P/c/9z/3v/e
/93/3f/d/93/3P/c/9z/3P/b/9v/2//c/9z/3P/a/9n/2f/Z/9v/2//b/9v/2v/a/9r/
2v/b/9v/2//b/9n/2f/Z/9n/2v/a/9r/2f/b/9v/2//c/9r/1//V/9L/zP/F/77/v//J
/9z/9/8UADMAUwB4AJ4AzQAEATgBZgGHAZcBlgGZAZwBkgF7AV4BMgHwAKcAagA+ACAA
EAALAAoACQAHAAUAAAD7//f/9P/z//D/7v/s/+r/6f/o/+f/5v/l/+T/5P/k/+T/5P/k
/+T/5P/k/+T/4//j/+P/4//j/+T/5P/k/+T/5P/k/+T/5f/l/+b/5v/m/+T/5P/k/+T/
5v/m/+b/5v/n/+j/6P/n/+f/5//n/+f/6P/p/+n/6f/p/+r/6v/q/+v/6//s/+z/7f/t
/+7/7v/u/+//7//v//H/8v/y//L/8v/y//T/9f/4//j/+v/7//n/+v/8//3//v///wAA
AQADAAQABgAHAAkACgAMAA4AEAASABQAFQAZABsAHAAdAB4AIAAiACIAJgApACsALQAr
AC0AMAAwADMANAA3ADcAOgA7ADwAPgA8ADwAPgA+AD4APgA9AD0AOwA5ADcAMwAwAC0A
LAAoACMAHwAcABkAFAARAA0ACQAHAAUAAwABAP//+//5//j/9v/0//L/8P/v/+//7v/t
/+7/7f/t/+3/6//r/+r/6v/s/+z/7P/s/+r/6v/q/+r/6v/q/+r/6v/q/+v/6//r/+3/
7f/t/+7/7P/s/+z/7P/s/+z/7P/s/+7/7v/u/+//7//v/+//7//u/+7/7v/u//H/8f/w
//D/8v/y//L/8v/w//D/8P/w//D/8P/w//H/8f/w//D/8P/w//D/8P/w/+//7//v/+//
7//v/+//7v/u/+7/7v/u/+7/7v/t/+3/7f/r/+v/6//r/+v/6//r/+v/6//r/+r/6v/q
/+r/6f/p/+n/6f/p/+n/6f/o/+j/6P/n/+f/5//p/+n/6f/q/+n/6P/m/+X/5//n/+f/
5//n/+f/5//n/+f/5v/m/+b/5v/m/+b/5v/m/+b/5v/m/+j/6P/o/+j/5v/m/+b/5v/n
/+f/5//o/+j/6P/o/+j/5v/m/+b/5v/m/+b/5v/m/+j/5v/m/+j/6P/o/+j/5v/m/+b/
5v/m/+b/5v/m/+b/5v/m/+b/5v/m/+b/5v/m/+b/5v/m/+b/5v/m/+b/5v/m/+b/5v/m
/+b/5v/m/+f/6P/p/+r/6//s/+3/7v/w//D/8P/y//L/8//z//P/9f/1//X/9f/3//b/
9v/1//T/8//y//H/7//v/+7/7f/u/+7/7f/s/+v/6v/o/+j/5v/m/+b/5v/m/+X/5f/l
/+X/5P/k/+T/4v/h/+H/4f/k/+T/5P/k/+P/4//j/+P/4//j/+P/4v/i/+L/4v/h/+P/
4//j/+P/4f/h/+H/4v/i/+L/4f/h/+H/4f/i/+L/4f/f/97/2v/T/8r/xf/F/9D/4//6
/xcANQBUAHQAlwDGAPwAMAFbAX0BjAGLAYwBjgGFAXABVgEuAesApgBsAEAAJgAbABIA
DwAPAA8ADAAHAAMAAAD7//j/9v/2//T/8f/w/+//7v/t/+z/7P/s/+z/7P/s/+z/7P/s
/+z/6//r/+v/6//r/+z/7P/s/+z/7P/s/+z/7f/t/+7/7v/u/+7/7v/u/+7/8P/w//D/
8P/x//L/8v/x//P/8//z//P/8v/z//P/8//1//b/9v/2//X/9f/2//b/9//3//j/+P/4
//n/+f/5//v//P/8//z//P/8//7///8AAAAAAgADAAMABAAGAAcACAAJAAoACwANAA4A
EAARABEAEgAUABYAFgAYABoAGwAdAB8AIAAhACYAKAAqACoAKgAtAC8AMQAzADUAOAA4
ADkAOgA9AD0APgA/AEAAQgBCAEIARABEAEYARgBFAEUAQgBBAEAAPQA8ADkAOAA0ADEA
LQAqACcAIgAfABsAFwATABEADwANAAkABQADAAIA/v/8//r/+P/5//n/+P/3//T/8//z
//P/8//z//L/8v/y//L/8v/y//L/8v/y//L/8v/y//L/8v/y//P/8//z//X/9f/1//b/
9P/0//T/9P/0//T/9P/0//b/9v/2//f/9f/1//X/9f/2//b/9v/2//n/+f/4//j/9v/2
//b/9v/4//j/+P/4//b/9v/2//f/+f/4//j/+P/4//j/+P/4//f/9//3//f/9//3//f/
9v/2//b/9v/2//T/9P/z//P/9f/z//P/8//x//H/8f/x//H/8f/x//D/8P/w//D/7//v
/+//7//v/+//7//u/+7/8P/v/+//7//v/+//7//w/+7/7v/t/+3/7f/t/+3/7f/t/+3/
7f/t/+3/7P/s/+z/7P/s/+z/7P/s/+z/7P/s/+z/7P/s/+z/7P/s/+z/7P/r/+v/6//s
/+r/6v/q/+r/6v/q/+r/6v/s/+z/7P/s/+7/7P/s/+z/7P/s/+z/7P/s/+z/7P/s/+z/
7P/s/+r/6v/q/+r/7P/s/+z/7P/u/+7/7v/u/+//8P/x//L/9P/0//T/9v/4//n/+f/5
//v/+//7//v/+f/4//j/9//0//P/8v/x//P/8//y//H/8P/w/+//7v/t/+z/6v/q/+b/
5v/m/+b/6P/n/+f/5//n/+b/5v/m/+T/4//j/+P/5v/m/+b/5v/l/+X/5f/l/+X/5f/l
/+T/5P/k/+T/4//j/+P/4//j/+X/5f/l/+b/5P/k/+P/4//j/+P/5P/k/+H/4f/g/9j/
0f/K/8f/zf/a/+3/CgAnAEMAZgCGAKsA3AAUAUIBaQGBAYQBgQGGAYQBcQFaATwBBAG/
AIAAUAAwAB4AFQAQABEADwALAAgABQABAP7/+//6//b/9P/y//P/8v/x//D/7f/s/+z/
7P/s/+z/7P/s/+z/7P/s/+v/7f/t/+3/7f/s/+z/7P/s/+z/7P/s/+3/7f/u/+7/7v/u
/+7/7v/u/+7/7v/u/+7/7//w//D/7//x//H/8f/x//D/8f/x//H/8//0//T/9P/z//P/
9P/0//X/9f/2//b/9v/3//f/9//5//r/+v/6//r/+v/8//3//P/8//7//////wAAAgAD
AAQABQAGAAcABwAIAAoACwANAA4AEAASABQAFgAYABkAGQAbABwAHQAeACAAIgAiACQA
JwApACsALQAvADIAMgAxADIANQA1ADgAOQA6ADwAPAA8AD4APgA8ADwAOwA7ADoAOQA4
ADUAMgAvAC4AKgAnACMAIAAdABgAFQARAA0ACQAHAAUAAwABAP3/+//6//r/+P/2//T/
8//z//L/8f/w/+//7//v/+//7//u/+7/7v/u/+7/7v/s/+z/7P/s/+7/7v/u/+7/7P/t
/+3/7f/t/+3/7f/u//D/8P/w//D/7v/u/+7/7v/w//D/8P/x/+//7//v/+//8P/w//D/
8P/v/+//7v/u/+//8P/x//L/8P/w//D/8P/w//D/8P/x//H/8P/w//D/8P/w//D/8P/v
/+//7//v/+//7//v/+7/7v/u/+7/7v/u/+7/7f/t/+//7f/t/+3/7f/t/+3/7f/t/+3/
7f/s/+r/6v/q/+n/6//r/+v/6//r/+v/6v/q/+r/6f/p/+n/6//r/+v/7P/q/+r/6f/p
/+v/6//r/+v/6f/p/+n/6f/p/+j/6P/o/+r/6v/q/+r/6P/o/+j/6P/q/+r/6v/q/+r/
6v/q/+r/5//n/+f/6P/q/+r/6v/q/+j/6P/o/+j/6P/o/+j/6P/o/+j/6P/m/+b/5v/m
/+b/5v/m/+b/5v/m/+b/5v/k/+T/5P/k/+b/5v/m/+b/5P/k/+T/5P/n/+j/6f/q/+v/
7P/t/+7/7v/w//H/8f/z//P/8//z//P/8//y//L/7//u/+3/7P/r/+v/6//q/+v/6v/q
/+n/5v/l/+T/4v/i/+D/4P/g/+L/4v/h/+H/3//f/97/3v/c/9z/2//b/93/3v/e/97/
3v/d/93/3f/b/9v/2//b/9v/3P/d/97/2//b/9v/2//d/93/3f/d/93/3P/b/9n/2//b
/9v/3P/c/9v/2//Y/9L/y//E/7//w//O/+P//v8bADcAWgB+AKUA2AAQAUABaQGDAYoB
iQGKAYgBdwFgAUQBEAHJAIQAUAAqABgACwAKAAsACQAFAAIA///9//j/9f/0//L/8P/s
/+v/6v/p/+j/5//m/+b/5v/m/+b/5v/m/+b/5v/m/+X/5//n/+f/5//m/+b/5v/m/+b/
5v/m/+f/5//o/+j/6P/o/+j/6P/o/+r/6v/q/+r/6//s/+z/6//p/+n/6f/p/+r/6//r
/+v/7f/u/+7/7v/v/+//8P/w/+//7//w//D/8v/z//P/8//1//b/9v/2//T/9P/2//f/
+P/4//r/+//7//z//v///wAAAQACAAMAAwAEAAYABwAJAAoADAAOAA4AEAASABMAFwAZ
ABoAGwAeACAAIgAiACQAJwApACsAKwAtADAAMAAzADQANwA3ADYANwA4ADoAOgA6ADwA
PAA+AD4APQA9ADoAOQA4ADUAMgAvAC4AKgAnACMAIAAdABgAFQARAA0ACQAHAAUAAwD/
//v/+f/4//b/9P/y//D/8f/x//D/7//u/+3/7f/t/+v/6//q/+r/7P/s/+z/7P/q/+r/
6v/q/+z/7P/s/+z/6v/r/+v/6//t/+3/7f/u/+7/7v/u/+7/7P/s/+z/7P/u/+7/7v/v
/+//7//v/+//8P/w//D/8P/v/+//7v/u//D/8P/w//D/7v/u/+7/7v/u/+7/7v/v/+//
7v/u/+7/7v/u/+7/7v/t/+3/7f/t/+v/6//r/+r/6v/q/+r/6v/s/+z/6//r/+n/5//n
/+f/5//n/+f/5//n/+f/5//m/+T/5P/k/+P/5f/l/+X/5f/l/+X/5P/k/+T/4//j/+P/
4//j/+P/5P/k/+T/4//j/+X/5f/l/+X/4//j/+P/4//j/+L/4v/i/+L/4v/i/+L/4P/g
/+D/4P/i/+L/4v/i/+L/4v/i/+L/4f/h/+H/4v/k/+T/5P/k/+X/5v/n/+j/6v/q/+r/
6v/s/+z/6v/q/+r/6v/r/+z/7//y//H/8f/x//H/7//v/+//7//s/+z/6//q/+v/6v/p
/+n/6f/o/+f/5v/k/+P/4v/h/+D/3v/e/9z/3v/e/97/3v/d/93/3f/d/9r/2v/a/9r/
2//b/9v/3P/c/9z/3P/b/9v/2//b/9v/2//b/9r/2v/a/9r/2f/Z/9n/2f/Z/9n/1//X
/9j/2P/a/9n/2f/Z/9v/2v/Y/9n/1//U/9D/yf/C/73/wf/O/+X/AgAhAEEAZACKALMA
5gAeAVABdwGRAZgBmQGeAZwBiQFuAUwBFAHJAIYAUgAuABoADwAMAAsACwAHAAIA///7
//j/9//0//L/8v/u/+3/7P/r/+r/6//q/+r/6v/o/+j/6P/o/+j/6P/o/+f/5//n/+f/
5//q/+r/6v/q/+r/6v/q/+v/6//s/+z/7P/s/+z/7P/s/+z/7P/s/+z/7f/u/+7/7f/v
/+//7//v/+7/7//v/+//8f/y//L/8v/x//H/8v/y//P/8//0//T/9v/3//f/9//4//j/
9//2//j/+P/6//v/+v/6//z//f/9//7/AAABAAQABQAGAAcABwAIAAoACwANAA4AEAAS
ABIAFAAWABcAGQAbABwAHQAiACQAJgAmACgAKwAtAC8ALwAxADQANAA1ADYAOQA5ADoA
OwA8AD4APgA+AEAAQABAAEAAPwA/ADwAOwA6ADcANAAxADAALAAoACMAHwAbABgAFQAR
AA0ABwAFAAMAAQD///v/+f/4//j/9v/0//L/8f/x//D/7//s/+v/6//r/+v/6//q/+r/
6v/q/+r/6v/q/+r/6v/q/+r/6v/q/+r/6v/r/+v/6//r/+v/6//s/+z/7P/s/+z/7P/s
/+z/7P/u/+7/7v/v/+//7//v/+//7v/u/+7/7v/v/+//7v/u//D/8P/w//D/8P/w//D/
8P/w//D/8P/x//H/8P/w//D/7v/u/+7/7v/v/+//7//v/+3/7f/t/+z/7v/u/+7/7v/u
/+7/7f/t/+v/6f/p/+n/6f/p/+n/6f/p/+n/6f/o/+j/6P/o/+f/5//n/+f/5//n/+f/
5v/m/+b/5f/l/+X/5f/l/+X/5v/o/+j/5//n/+X/5f/l/+X/5//n/+f/5//l/+T/5P/k
/+T/5P/k/+T/5P/k/+T/5P/k/+T/5P/k/+T/5P/k/+T/4//j/+P/5P/i/+L/4v/i/+T/
5P/k/+T/4v/i/+L/4v/i/+L/5P/k/+T/5P/k/+T/5P/k/+T/5P/k/+T/5P/k/+T/5P/k
/+T/5P/k/+T/5v/m/+b/5v/k/+T/5P/k/+b/5v/m/+b/5v/m/+b/5v/m/+b/5v/m/+j/
6P/o/+j/6v/q/+r/6v/r/+z/7f/w//D/8f/x//H/9P/1//b/9//3//b/9v/1//T/8//y
//H/7//v/+7/7f/u/+7/7f/s/+v/6v/o/+j/5v/m/+b/5v/k/+P/4//j/+P/4v/i/+L/
5P/j/+P/4//i/+L/4v/i/+H/4f/h/+H/3//f/9//3v/e/97/3v/d/93/3f/d/93/3f/d
/93/3v/e/97/3f/d/93/3f/e/97/3f/d/9r/2P/T/8z/wf+9/8L/zf/g//v/GQA0AFYA
ewCeAM4ABAEzAV0BegGDAYABhAGHAXoBYgFIARcBzgCIAFQAMAAdABIACwAJAAkABAD/
//3//P/1//L/8P/u/+r/6//q/+n/6P/n/+b/5v/m/+T/5P/k/+T/5P/k/+T/4//l/+X/
5f/l/+X/5P/j/+L/4//k/+X/5//l/+b/5v/m/+b/5v/m/+b/6P/o/+j/6P/p/+r/6v/p
/+n/6f/p/+n/6v/r/+v/6//r/+z/7P/s/+3/7f/u/+7/7//v//D/8P/w//H/8f/x//H/
8v/y//L/9P/0//b/9//4//j/+v/7//v//P/+////AAABAAIAAwADAAQABgAHAAcACAAK
AAwADAAOABAAEQAVABcAGAAZABwAHgAgACAAIAAjACUAJwApACsALgAuAC8AMAAzADMA
NAA1ADYAOAA4ADgAOgA6ADwAPAA7ADsAPAA7ADoANwA4ADUANAAwACsAJwAkACEAHQAb
ABgAFQAPAA0ACwAJAAUAAQD///7//P/6//j/9v/z//P/8v/x//D/7//v/+//7f/t/+z/
7P/s/+z/7P/s/+z/7P/s/+z/7P/s/+z/7P/s/+3/7f/t/+3/7f/t/+7/8P/w//D/8P/u
/+7/7v/u/+7/7v/u/+//8f/x//H/8f/w//D/8P/w//P/8//y//L/8P/w//D/8P/y//L/
8v/y//L/8v/y//P/8//y//L/8v/y//L/8v/y//H/8f/x//H/7//v/+//7v/w//D/8P/w
/+7/7v/t/+3/7//t/+3/7f/t/+3/7f/t/+3/7f/t/+z/6v/q/+r/6f/p/+n/6f/p/+v/
6//q/+r/6v/p/+n/6f/p/+n/6f/q/+r/6v/p/+n/5//n/+f/5//p/+n/6f/p/+n/6P/o
/+j/6P/o/+j/6P/o/+j/6P/o/+b/5v/m/+b/5v/m/+b/5v/n/+f/5//o/+b/5v/m/+b/
5v/m/+b/5v/m/+b/5v/m/+b/5v/m/+b/5v/m/+b/5v/m/+b/5v/m/+b/5v/m/+T/5P/k
/+T/4v/i/+L/4v/k/+T/5P/k/+L/4v/i/+L/5P/k/+T/5P/i/+L/4v/i/+T/5P/k/+T/
5v/m/+b/5v/n/+j/6f/s/+7/7//v/+//8f/x//H/8f/z//L/8v/x/+7/7f/s/+v/6f/p
/+j/5//n/+j/6P/o/+X/5P/i/+L/4P/g/+D/4P/g/9//3//f/9//3v/e/97/3v/d/93/
3f/c/9z/3P/c/9v/2//b/9v/3f/d/93/3P/c/9z/3P/b/9v/2//b/9v/2//b/9v/3P/a
/9r/2f/Z/9v/2//c/9z/2//Z/9j/1v/P/8j/wf+//8b/0f/o/wUAIQA8AF4AgQCoANgA
DgE9AWEBdAF3AXYBeAFzAWIBTAEsAfMAqgBuAEAAJgAZABAACwAJAAkABgABAP///P/5
//b/8v/w/+7/7f/s/+v/6v/p/+j/6P/o/+j/6P/o/+j/5v/m/+b/5f/n/+f/5//n/+b/
5v/m/+b/5v/m/+b/5//n/+j/6P/o/+r/6v/q/+r/6v/q/+r/6v/r/+z/7P/r/+v/6//r
/+v/7P/t/+3/7f/t/+7/7v/u/+//7//w//D/8f/x//L/8v/y//P/8//z//X/9v/2//b/
9v/2//j/+f/6//r//P/9//v//P/+////AAABAAIAAwAFAAYACAAJAAkACgAMAA4ADgAQ
ABIAEwAVABcAGAAZABoAHAAeAB4AIAAjACUAJwAnACkALAAsAC8AMAAzADMAMgAzADQA
NgA2ADYAOAA4ADoAOgA5ADkAOAA3ADYAMwAyAC8ALgAqACcAIwAgAB0AGgAXABMADwAL
AAkABwAFAAEA/f/7//r/+P/2//T/8v/x//H/8P/v/+7/7f/t/+3/6//r/+r/6v/q/+r/
6v/q/+j/6P/o/+j/6v/q/+r/6v/q/+v/6//r/+n/6f/p/+r/6v/q/+r/6v/s/+z/7P/s
/+r/6v/q/+v/7f/t/+3/7f/u/+7/7v/u/+3/7f/s/+z/7P/s/+z/7P/s/+z/7P/s/+z/
7P/s/+3/7f/s/+z/7P/s/+z/7P/s/+n/6f/p/+n/6//r/+v/6v/o/+j/6P/o/+b/5v/l
/+X/5//l/+X/5f/l/+X/5f/l/+X/5f/l/+T/4v/i/+L/4f/h/+H/4f/h/+H/4f/g/+D/
4P/f/9//3//f/9//3//g/97/3v/d/93/3f/d/93/3f/d/93/3f/d/9//3v/e/97/3P/c
/9z/3P/a/9r/2v/a/9z/3P/c/9z/2v/a/9r/2v/b/9v/2//c/9z/3P/c/9z/2v/a/9r/
2v/a/9r/2v/a/9r/2v/a/9r/2v/a/9r/3P/c/9z/3P/e/97/3v/e/+D/4P/g/+D/4f/i
/+P/5P/i/+L/4v/k/+j/6f/p/+n/6P/n/+b/5f/l/+T/5P/j/+L/4f/g/9//4P/h/+H/
4f/d/9z/2v/Y/9f/1v/U/9T/1P/U/9T/1P/S/9H/0f/R/9H/0P/Q/9D/0v/R/9H/0f/Q
/9D/0P/Q/8//z//P/8//z//P/8//zv/Q/9D/0P/P/83/zf/N/83/zf/N/83/zv/M/8z/
y//L/83/zf/O/87/zf/N/8j/xP+9/7T/sf+z/7z/0f/u/w0AKQBIAG4AlQDCAPgAKgFV
AXMBfgF/AX4BegFrAVQBOgEKAcUAggBMACQADAABAPr/+f/7//f/8v/v/+3/6v/p/+b/
5P/g/97/2//a/9n/2P/Y/9j/2f/a/9n/2P/X/9b/1v/W/9b/1f/X/9f/1//X/9b/1v/W
/9b/1v/W/9b/1//X/9j/2P/Y/9r/2v/a/9r/2P/Y/9j/2P/X/9j/2P/X/9j/2f/a/9v/
2v/b/9v/2//b/9z/3P/c/93/3f/e/97/4f/h/+L/4v/g/+H/4f/h/+P/5P/k/+T/5P/k
/+b/5//m/+b/6P/p/+n/6v/s/+3/7v/v//D/8f/x//L/9P/1//f/+P/6//z//P/+/wAA
AQABAAMABAAFAAoADAAOAA4AEAATABUAFwAXABkAHAAcAB0AHgAhACEAIAAhACIAJAAm
ACYAKAAoACgAKAAnACcAJAAjACIAHwAcABkAGAAUAA8ACwAIAAUAAgD///v/9//z/+//
7//r/w==
         </WaveFormData>
      </LeadData>
      <LeadData>
         <LeadByteCountTotal>10000</LeadByteCountTotal>
         <LeadTimeOffset>0</LeadTimeOffset>
         <LeadSampleCountTotal>5000</LeadSampleCountTotal>
         <LeadAmplitudeUnitsPerBit>4.88</LeadAmplitudeUnitsPerBit>
         <LeadAmplitudeUnits>��V</LeadAmplitudeUnits>
         <LeadHighLimit>2147483647</LeadHighLimit>
         <LeadLowLimit>268435456</LeadLowLimit>
         <LeadID>V5</LeadID>
         <LeadOffsetFirstSample>0</LeadOffsetFirstSample>
         <FirstSampleBaseline>0</FirstSampleBaseline>
         <LeadSampleSize>2</LeadSampleSize>
         <LeadOff>FALSE</LeadOff>
         <BaselineSway>FALSE</BaselineSway>
         <ExcessiveACNoise>FALSE</ExcessiveACNoise>
         <MuscleNoise>FALSE</MuscleNoise>
         <LeadDataCRC32>1272773891</LeadDataCRC32>
         <WaveFormData>
9v/2//b/9v/4//j/+P/4//r/+v/6//r/+//8//3//v8AAAAAAAAAAAMABAAFAAYABwAI
AAkACgALAAwADQAOABEAEgATABQAFwAYABkAGgAbABwAHQAeACEAIgAjACQAJQAmACcA
KAApACoAKwAsAC0ALgAvADAALwAuAC0ALAApACgAJwAmACQAIgAgAB4AGwAYABUAEgAO
AAwACgAIAAQAAgAAAP7//P/6//j/9v/0//T/9P/0//P/8v/x//D/7v/u/+7/7v/u/+7/
7v/u/+z/7P/s/+z/7P/s/+z/7P/s/+z/7P/s/+7/7v/u/+7/7v/u/+7/7v/w//D/8P/w
/+7/7v/u/+7/7v/u/+7/7v/w//D/8P/w//D/8P/w//D/7v/u/+7/7v/w//D/8P/w//D/
8P/w//D/8P/w//D/8P/w//D/8P/w//D/8P/w//D/7v/u/+7/7v/u/+7/7v/u/+7/7v/u
/+7/7v/u/+7/7v/s/+z/7P/s/+7/7v/u/+7/7P/s/+z/7P/s/+z/7P/s/+z/7P/s/+z/
6v/q/+r/6v/s/+z/7P/s/+r/6v/q/+r/6v/q/+r/6v/q/+r/6v/q/+j/6P/o/+j/6v/q
/+r/6v/o/+j/6P/o/+r/6v/q/+r/6P/o/+j/6P/o/+j/6P/o/+j/6P/o/+j/6v/q/+r/
6v/o/+j/6P/o/+j/6P/o/+j/6P/o/+j/6P/o/+j/6P/o/+b/5v/m/+b/6P/o/+j/6P/m
/+b/5v/m/+b/5v/m/+b/5v/m/+b/5v/m/+b/5v/m/+b/5v/m/+b/6P/o/+j/6P/o/+j/
6P/o/+n/6v/r/+z/7P/t/+7/7//y//P/8//z//X/9v/2//b/9f/0//P/8//x//H/8f/x
//H/7//u/+7/7v/u/+7/7f/q/+j/6P/n/+X/5P/k/+P/5f/l/+b/5v/k/+P/4//j/+X/
5P/k/+T/5P/k/+T/5P/j/+P/4//k/+T/5P/k/+T/4v/i/+H/4f/h/+H/4f/h/+P/4//j
/+P/4//j/+P/4//j/+P/5P/j/+D/3f/W/83/xv+//73/x//a//P/EAAtAFAAfACsAOEA
GAFGAW4BhAGEAXcBbgFfAUcBJAH9AMIAfABKACoAFwAOAAsABgAGAAUABAD+//v/+P/1
//X/9f/x/+//7//u/+3/7P/q/+z/7P/s/+v/6//r/+v/6v/o/+j/6f/p/+n/6f/p/+n/
6//r/+z/7P/q/+r/6v/q/+r/6v/q/+r/6v/q/+r/6//r/+v/6//r/+v/7P/s/+z/7P/s
/+z/7P/s/+z/7P/s/+//7//v/+//7f/u/+7/7//v/+//7//v//D/8P/w//D/8P/x//H/
8v/w//D/8f/x//P/9P/1//X/9v/3//j/+f/5//n/+//7//z//f/+/////v///wAAAQAC
AAMABAAFAAgACgALAAwADQAQABAAEgAVABcAGQAbABsAHQAeAB8AIQAiACMAJAAjACQA
JQAmACUAJgAnACgAKgAqACoAKgAqACkAKAAnACcAJQAjACEAHgAbABgAFQASABAADQAK
AAgABQADAAEA///9//z/+v/4//f/9f/0//H/8P/w/+//7v/u/+7/7f/s/+z/7P/s/+r/
6v/q/+r/6v/q/+n/6f/r/+v/6//r/+n/6f/q/+r/7P/s/+z/7f/r/+v/6//r/+v/6//r
/+v/6//r/+v/6//s/+z/7P/s/+z/7P/s/+z/7f/t/+3/7f/t/+3/7f/t/+3/7f/t/+3/
7f/t/+7/7v/u/+3/7f/t/+7/7v/t/+3/6//r/+z/7P/t/+3/7f/t/+z/7P/s/+z/7v/u
/+7/7v/u/+z/7P/t/+v/6//r/+v/7f/t/+z/6//r/+v/6//r/+v/6//r/+v/6//r/+v/
6//r/+r/6v/q/+r/6v/q/+r/6v/q/+r/6v/q/+r/6v/q/+r/6f/p/+n/6f/p/+n/6f/r
/+v/6//q/+r/6v/q/+r/6P/o/+j/6P/o/+n/6f/p/+n/6P/o/+j/6f/p/+j/6P/o/+n/
6f/p/+j/6P/o/+j/7P/q/+j/6f/q/+v/7P/t/+7/7//w/+7/7v/u/+7/8P/w//D/8P/x
//L/8//0//X/9f/1//X/9f/0//P/8f/w/+//7//v//H/8f/x//H/8P/w//H/8f/t/+v/
6P/m/+X/5v/m/+f/5P/k/+P/4//j/+T/5P/k/+P/4//j/+P/4v/i/+L/4v/i/+L/4v/h
/+H/4f/i/+L/4v/i/+L/4v/i/+H/4f/h/+H/4f/h/+H/4f/h/+H/4f/f/9//3//f/9//
3v/f/97/2f/S/8f/vP+3/7f/wf/U//H/EAAxAFgAhgC4AO0AJAFUAXwBjgGMAYEBdgFl
AUcBIAHvAK4AbABAACQADwAGAAMAAAAAAP///P/4//X/9P/x/+//7f/t/+n/5//m/+X/
5P/i/+T/5P/k/+P/4//j/+P/4v/k/+T/5f/l/+P/4//j/+P/4//j/+T/5P/k/+T/5P/k
/+b/5v/m/+b/5v/m/+b/5//m/+X/5P/j/+X/5v/m/+b/5v/m/+b/5v/m/+b/5v/m/+n/
6f/p/+n/5//o/+j/6f/p/+n/6f/p/+z/7P/s/+z/6v/r/+v/7P/s/+z/7f/t/+3/7v/v
/+//8v/z//T/9f/1//X/9//3//b/9//4//n//P/9//7///8AAAEAAgADAAQABgAHAAgA
CwAOAA4AEAAPABEAEwAVABYAGQAbAB0AHQAeAB8AIAAhACIAIwAkACUAJgAnACgAKAAo
ACgAKAAmACUAJAAjAB8AHQAbABkAFgATABAADQAKAAgABQACAAAA/f/7//n/9v/z//H/
7v/u/+3/6//q/+f/5v/m/+X/5v/m/+b/5f/k/+T/5P/k/+L/4v/i/+L/5P/k/+P/4//h
/+H/4f/h/+P/4//k/+T/5P/k/+T/5f/j/+P/4//j/+H/4f/h/+H/4f/h/+H/4f/j/+T/
5f/m/+b/5v/m/+b/5//n/+f/5//m/+X/5P/j/+T/5f/m/+f/6f/p/+r/6v/o/+f/5//n
/+j/6P/n/+f/5f/l/+b/5v/n/+f/5//n/+j/6P/o/+j/5v/m/+b/5v/m/+T/5P/l/+X/
5f/l/+X/5f/l/+T/4//l/+X/5f/l/+X/5f/l/+X/4//j/+P/4//l/+T/5P/k/+L/4v/i
/+L/5P/k/+T/5P/k/+T/5P/k/+T/4//j/+P/4f/h/+H/4f/h/+H/4f/g/+H/4v/j/+T/
4v/i/+L/4v/g/+H/4f/h/+H/4P/g/+D/4f/h/+D/4P/g/+H/4f/h/+D/4P/g/+D/4v/k
/+T/5P/k/+T/5P/m/+b/5v/m/+j/6P/o/+j/6P/o/+j/6f/r/+3/7//x/+//7//v//D/
7//u/+z/6v/r/+v/6//r/+3/7f/t/+v/6P/o/+f/5v/l/+P/4v/g/+D/3//f/97/3v/d
/93/3f/e/97/3v/d/9//3//f/97/3v/e/97/3v/e/97/3f/d/93/3v/e/97/3P/c/9z/
3P/b/9v/2//b/9v/2//b/9v/2//b/9v/2//b/9v/2//b/9z/2f/Y/9P/yv+//7b/tf+9
/83/6P8HACgATQB4AKwA4gAZAUoBdAGOAZABhAF7AXIBWQEzAQoB0QCKAFAALgAWAAkA
BAADAAIAAAD9//z/+P/1//D/7//v/+3/6//p/+v/6v/p/+j/5v/m/+b/5v/l/+X/5f/l
/+T/5P/k/+X/5f/l/+X/5f/l/+X/5f/m/+b/5v/m/+b/5v/o/+j/6P/o/+b/5v/m/+f/
5//n/+f/5//n/+j/6P/o/+j/6P/o/+j/6v/q/+r/6v/p/+n/6f/p/+v/7P/s/+3/7f/t
/+3/7f/u/+7/7v/u//D/8f/x//L/8v/y//P/8//1//b/9//3//b/9//4//n/+f/5//v/
+//+////AAABAAIAAwAEAAUACAAJAAoACwAOABAAEQASABEAFAAUABYAGQAbAB0AHwAf
ACEAIgAjACUAJgAnACgAKwAsAC0ALgAvADAAMQAyADIAMgAyADIAMQAvAC0AKwApACcA
JQAjAB4AGwAYABUAEgAQAA0ACgAKAAcABQADAAAA/f/7//j/+P/3//X/9P/1//T/9P/z
//D/8P/w/+//8P/w//D/8P/w//D/8P/w//D/8P/v/+//7f/t/+3/7f/v/+//8P/w//D/
8P/w//H/8f/x//H/8f/x//H/8f/x//H/8f/x//H/8v/y//L/8v/y//L/8v/y//P/8//z
//P/9f/1//X/9f/1//X/9f/1//X/9f/2//b/9v/1//X/9f/2//b/9f/1//P/8//0//T/
8//z//P/8//0//T/9P/0//T/9P/0//T/8v/w//D/8f/z//P/8//z//P/8//y//H/8f/x
//H/8f/x//H/8f/x/+//7//v/+//8f/w//D/8P/w//D/8P/w//D/8P/w//D/8P/w//D/
8P/u/+3/7f/t/+3/7f/t/+3/7//v/+//7v/u/+7/7v/u/+7/7v/u/+7/7P/t/+3/7f/v
/+7/7v/u/+//7//u/+7/7v/v/+//7//u/+7/7v/u/+7/7P/s/+7/7v/u/+7/7v/u/+7/
7v/u/+7/7v/u/+7/7v/u/+7/7v/u/+7/7v/s/+z/7P/s/+7/7v/u/+7/7P/s/+z/7P/s
/+z/7P/s/+3/7v/v//D/8f/y//P/9P/0//T/9f/2//f/+P/5//n/+//7//z//P/8//v/
+v/5//n/+f/5//n/+f/5//f/9v/2//X/9P/z//H/8P/u/+7/7f/t/+z/7P/r/+v/6//s
/+z/7P/r/+v/6//r/+r/6v/s/+z/7P/s/+r/6f/p/+n/6v/q/+r/6v/q/+r/6v/p/+v/
6//r/+v/6f/p/+n/6f/p/+n/6f/p/+n/6f/p/+j/6f/o/+X/4P/X/87/xf/D/8n/2v/z
/xIAMQBUAHwArADjABoBSgF0AZABkgGHAX4BcwFbAToBEQHaAJQAWgA4ACEAFgATABAA
DgANAAwACAAFAAIA///7//f/9//3//f/9P/z//L/8P/w//D/8P/v/+//7//v/+7/7v/u
/+//7//t/+3/7f/t/+//7//w//D/8P/w//D/8P/w//D/8P/w//D/8P/w//H/8f/x//H/
8f/x//L/8v/y//L/8v/y//L/8v/y//L/8v/z//P/8//z//X/9v/2//f/9f/1//X/9f/2
//b/9v/2//j/+f/5//r/+v/6//v/+//7//z//f/9//7///8AAAEAAQABAAMAAwAEAAUA
BgAHAAoACwAMAA0ADAANAA4ADwASABQAFQAWABcAGgAaABwAHQAfACEAIwAjACUAJgAn
ACkAKgArACwALQAuAC8AMAAxADIAMwA0ADYANgA2ADYANgA1ADQAMwAvAC0AKwApACgA
JQAiAB8AHAAaABcAFAASAA8ADQALAAcABQAEAAIA/v/9//v/+v/7//r/+v/5//j/+P/4
//f/9v/2//b/9v/2//b/9v/2//b/9v/1//X/9f/1//X/9f/1//X/9v/2//b/9v/2//f/
9//3//f/9//1//X/9f/1//f/9//3//f/9v/2//b/9v/4//j/+P/4//n/+f/5//n/9//3
//f/9//5//n/+f/5//f/9//4//j/+v/5//n/+f/6//r/+f/5//n/+f/6//r/+f/5//n/
+f/4//j/+P/4//b/9v/2//b/+P/2//b/9//1//X/9f/1//X/9f/0//P/9f/1//X/9f/1
//X/9f/1//P/8//z//P/8//y//L/8v/0//T/9P/0//L/8v/y//L/8v/y//L/8v/y//H/
8f/x//H/8f/x//H/8f/x//H/8P/y//L/8v/y//D/8P/w//D/8P/x//H/8f/x//D/8P/w
//H/8f/w//D/7v/v/+//7//w//D/8P/w//D/8P/w//D/8P/w//D/8P/w//D/8P/w//D/
8P/w//D/8P/w//D/8P/w//D/8P/y//L/8v/y//P/9P/1//b/9v/2//f/+P/5//r/+//7
//3//f/+//7//P/7//r/+f/5//n/+f/5//n/+f/3//b/9v/1//T/8//x//D/7v/u/+3/
7f/s/+z/7f/t/+3/7v/u/+7/7f/t/+v/6//q/+r/7P/s/+z/7P/s/+v/6//r/+r/6v/q
/+r/7P/s/+z/6//r/+v/6//r/+v/6//r/+v/6f/p/+n/6f/r/+v/6//q/+n/6P/l/9z/
0//K/8X/yf/R/+T/AQAgAEEAaACUAMQA+wAwAV4BggGSAYoBfQF2AWUBRwEiAfUAtABy
AEYALAAbABQAEQAOAAwACwAIAAQAAQAAAP3/+//5//f/9f/1//T/8//y//D/8P/w//D/
7//v/+//7//u/+7/7v/v/+//8f/x//H/8f/v/+//8P/w//D/8P/w//D/8P/w//D/8P/w
//D/8P/x//H/8f/x//H/8f/y//L/8v/y//L/8v/y//L/8v/y//L/8f/x//H/8f/x//L/
8v/z//P/8//z//P/9v/2//b/9v/2//f/9//4//b/9v/3//f/9//4//n/+f/6//v//P/9
//3//f//////AAABAAIAAwAEAAUABgAHAAgACQAKAAsADAAOAA8AEAARABQAFAAWABcA
GQAbAB0AHwAhACIAIwAjACQAJQAmACkAKgArACwAKwAsAC0ALgAuAC4ALgAuAC4ALQAs
ACsAJwAlACMAIQAeABsAGAAVABIAEAANAAoACgAHAAUAAwABAP///v/8//r/+f/3//b/
9f/0//T/8//y//L/8v/x//D/8P/w//D/8P/w//D/8P/w//D/7//v//H/8f/x//H/7//v
//D/8P/w//D/8P/x//H/8f/x//H/7//v/+//7//x//H/8f/x//D/8P/w//D/8P/w//D/
8P/x//H/8f/x//P/8//z//P/8f/x//H/8f/z//P/9P/0//T/8//z//P/8v/y//H/8f/x
//H/8v/y//P/8//z//P/8P/w//D/8P/w//D/8P/w//L/8P/w//H/8f/x//H/8f/x//H/
8P/v//H/8f/x//H/7//v/+//7//v/+//7//v/+3/7P/s/+z/7v/u/+7/7v/u/+7/7v/u
/+7/7v/u/+7/7v/t/+3/7f/t/+3/7f/t/+3/7f/t/+z/7v/u/+7/7v/u/+7/7v/u/+z/
7f/t/+3/7//u/+7/7v/v/+//7v/u/+z/7f/t/+3/7P/s/+z/7P/s/+r/7P/s/+z/7P/s
/+z/7P/s/+z/7P/s/+z/7P/s/+z/7P/s/+r/6v/q/+r/6v/q/+r/6v/t/+7/7//w//L/
8v/y//P/8v/z//T/9f/3//f/9//4//j/+P/3//b/8//z//P/8//z//P/8//x//L/8v/x
//D/7//t/+z/6v/o/+f/5//m/+j/5//n/+f/6P/o/+j/5//n/+f/5//m/+b/5v/m/+b/
5P/k/+P/4//j/+T/5P/k/+T/5P/k/+T/5f/l/+X/5f/j/+P/4//j/+P/4//j/+P/5f/l
/+X/5f/k/+P/4v/d/9b/zf/E/73/vf/H/9r/9f8UADUAXACIALwA9QAsAVwBggGUAZAB
gwF6AWkBSwEkAfkAuAB0AEYAKAATAAwACQAIAAgABwACAP7//f/6//f/9f/z//P/8f/v
/+7/7f/s/+r/6v/q/+r/6f/p/+n/6f/o/+j/6P/p/+n/6f/p/+n/6f/r/+v/7P/s/+r/
6v/q/+r/7P/s/+z/7P/s/+z/7P/t/+v/6//r/+v/7f/u/+7/7v/t/+z/6//q/+v/7P/t
/+7/7//v/+//7//v//D/8P/x/+//7//v/+//8P/w//D/8P/w//H/8f/y//T/9P/1//X/
8//0//X/9f/4//n/+v/7//n/+f/7//v//P/9//7///8CAAMABAAFAAQABQAGAAcACgAM
AA0ADgAPABIAEgAUABcAGQAbAB0AGwAdAB4AHwAjACQAJQAmACcAKAApACoAKwAsAC0A
LgAuAC4ALgAuAC4ALQAsACsAKQAnACUAIwAeABsAGAAVABIAEAANAAoACAAFAAMAAQD/
//3//P/6//j/9//1//T/8//y//L/8f/u/+7/7v/t/+7/7v/u/+7/7v/u/+7/7v/u/+7/
7f/t/+3/7f/t/+3/7f/t/+7/7v/w//D/8P/x/+//7//v/+//7//v/+//7//x//H/8f/x
//D/8P/w//D/8P/w//D/8P/x//H/8f/x//H/8f/x//H/8//z//P/8//x//H/8v/y//L/
8f/x//H/9P/0//P/8//z//P/9P/0//H/8f/x//H/7v/u/+7/7v/v//D/8f/y//H/7v/t
/+3/7//v/+//7//v/+//7v/t/+v/6//r/+v/7f/t/+3/7f/r/+v/6//r/+v/6v/q/+r/
6v/q/+r/6v/s/+z/7P/s/+z/7P/s/+z/7P/r/+v/6//r/+v/6//r/+n/6f/p/+j/6v/q
/+r/6v/q/+r/6v/q/+r/6//r/+v/6//q/+r/6v/t/+3/7P/s/+3/7//w//H/8v/y//L/
8v/y//L/8v/y//L/8v/0//X/9v/3//j/+f/5//n/+P/4//f/9v/z//L/8f/x//L/8//0
//X/9f/z//L/8v/u/+z/6v/n/+j/5v/m/+X/5//m/+b/5f/l/+X/5v/m/+b/5f/l/+X/
5f/k/+T/5P/k/+T/5P/k/+P/4//j/+T/5P/k/+T/5P/k/+T/4//j/+H/4f/h/+H/4//j
/+P/4//j/+P/4//j/+X/4//i/+P/4P/b/9b/zf/C/7v/vf/H/97/+/8cAD8AaACWAMwA
AwE4AWYBigGaAZQBiQGCAXEBUQEoAfcAtgBwAEQAKgAXABAADQAKAAgABwAEAAAA+//4
//f/9f/1//P/8//x//D/7//u/+z/7v/u/+7/7f/r/+v/6//q/+z/7P/t/+3/6//r/+v/
6//t/+3/7v/u/+7/7v/u/+7/8P/w//D/8P/w//D/8P/x//D/7//u/+3/7f/u/+7/7v/w
//D/8P/w//D/8P/w//D/8f/x//H/8f/x//L/8v/z//P/8//z//P/9P/0//T/9P/0//X/
9f/2//b/9v/3//f/9//4//n/+f/6//v//P/9//3//f///////v///wAAAQAEAAUABgAH
AAoACwAMAA0ADgAQABEAEgATABYAFgAYABkAGwAdAB8AHwAhACIAIwAnACgAKQAqACsA
LAAtAC4ALQAuAC8AMAAwADAAMAAwADAALwAuAC0AKQAnACUAIwAgAB0AGgAXABQAEgAP
AAwACAAFAAMAAQD///3//P/6//j/9//1//T/8//y//L/8f/w//D/8P/v/+z/7P/s/+z/
7v/u/+7/7v/u/+7/7f/t/+3/7f/t/+3/7f/t/+7/7v/s/+z/7P/t/+//7//v/+//7f/t
/+3/7f/v/+//7//v//D/8P/w//D/8P/w//D/8P/x//H/8f/x//H/8f/x//H/8//z//P/
8//z//P/9P/0//L/8f/x//H/8v/y//H/8f/x//H/8v/y//H/8f/x//H/8v/y//L/8v/y
//L/8v/y//D/7v/u/+//7//v/+//7//v/+//7v/t/+//7//v/+//7f/t/+3/7f/t/+3/
7f/t/+v/6v/q/+r/7P/s/+z/7P/s/+z/7P/s/+z/7P/s/+z/7P/r/+v/6//r/+v/6//r
/+n/6f/p/+j/6v/q/+r/6v/q/+r/6v/q/+r/6//r/+v/6//q/+r/6v/p/+n/6P/o/+r/
6//r/+v/6v/q/+r/6v/o/+r/6v/s/+z/7P/s/+r/6v/q/+r/6v/q/+r/6v/q/+r/6v/q
/+r/6v/q/+r/6v/q/+r/6v/q/+r/6v/q/+r/6v/q/+r/6v/q/+r/6v/q/+r/6v/q/+z/
7P/s/+z/7v/u/+7/7v/v//D/8v/0//P/9P/1//X/9//3//j/+P/5//n/+f/5//f/9//3
//f/9f/1//P/8v/0//P/8v/x//H/8P/u/+7/6//r/+r/6v/p/+n/6f/q/+r/6v/p/+n/
6f/p/+j/6P/m/+b/5v/m/+j/5//n/+f/5v/m/+b/5v/m/+b/5v/l/+X/5f/l/+X/4//j
/+P/4//l/+X/5f/l/+X/5f/l/+T/4//k/+H/3v/Z/9D/w/+7/73/xv/X//T/FQA0AFgA
hgC1AOoAIAFOAXIBiAGHAXoBbwFlAUwBJQH8AMAAeABEACsAGAAPAAwACgAHAAYAAgD9
//r/+f/1//P/8f/v/+3/7v/t/+z/6v/q/+r/6v/p/+n/6f/p/+j/6P/o/+n/6f/p/+n/
6f/p/+f/5//o/+j/6v/q/+r/6v/o/+j/6P/o/+r/6v/q/+v/6f/p/+n/6f/p/+r/6v/q
/+r/6v/q/+r/6v/q/+r/6v/t/+3/7f/t/+v/7P/s/+3/7//v/+//7//w//D/8P/w//D/
8f/x//L/8v/y//P/8//z//T/9f/1//T/9f/2//f/+f/5//v/+//6//v//P/9//7///8A
AAEAAgADAAQABQAGAAgACQAKAA0AEAAQABIAEwAVABcAGQAZABsAHAAdAB0AHgAfACAA
IwAkACUAJgAnACgAKQAqACoAKgAqACoALAArACoAKQAoACcAJgAlACIAHwAcABkAGAAW
ABMAEAAMAAkABwAFAAEA///+//z/+v/5//f/9v/1//T/9P/z//L/8v/y//H/8P/w//D/
8P/u/+7/7v/u/+7/7v/t/+3/7//v/+//7//v/+//8P/w/+7/7v/u/+//8f/x//H/8f/x
//H/8f/x/+//7//v/+//8v/y//L/8v/y//L/8v/y//P/8//z//P/8//z//P/8//z//P/
8//z//P/8//0//T/9P/z//P/8//0//T/8//z//P/8//0//T/8//z//P/8//0//T/9P/0
//P/8v/x//D/8v/w//D/8f/x//H/8f/x//H/8f/w/+//7//v/+//7//v/+//7//v/+//
7//v/+//7//u/+7/7v/u/+7/7v/u/+7/7v/u/+7/7v/u/+7/7v/u/+3/7f/t/+3/7f/t
/+3/7f/t/+3/7P/u/+7/7v/u/+z/7P/s/+z/7P/t/+3/7f/t/+z/7P/s/+3/7f/s/+z/
7P/t/+3/7f/q/+r/6v/q/+r/7P/s/+z/7P/s/+z/7P/s/+z/7P/s/+z/7P/s/+r/6v/q
/+r/6v/q/+r/6v/q/+r/6v/q/+r/6v/q/+r/6v/q/+r/6v/q/+r/6v/q/+r/6v/q/+r/
7P/s/+z/7P/u/+7/7//w//H/8v/z//P/8//z//T/9P/1//X/9f/1//P/8//z//P/8//z
//H/8P/y//H/8P/v/+3/7P/q/+r/5//n/+b/5v/n/+f/5//o/+b/5v/l/+X/5f/l/+T/
5P/k/+T/5P/k/+T/4//j/+P/5P/k/+T/5P/k/+T/5P/j/+P/4//j/+P/4//j/+P/4//j
/+P/4//j/+P/4//j/+L/4//i/+H/3P/V/8r/wf+9/8H/zP/h//7/GwA8AGIAkADDAPgA
KgFaAXoBhgF/AXQBaQFZAToBFQHoAKYAZAA6ACEAFAAPAAwACgAHAAYABAD///7/+//5
//f/8//x//H/8P/v/+7/7P/s/+z/7P/r/+3/7f/t/+z/7P/s/+3/7f/t/+3/7f/t/+v/
6//s/+z/7P/s/+z/7P/s/+z/7P/s/+7/7v/u/+//7//v/+//7//t/+7/7v/u/+7/7v/u
/+7/8P/w//D/8P/v/+//7//v/+//8P/w//H/8f/x//H/8f/y//L/8v/y//T/9f/1//b/
9P/0//X/9f/1//b/9//3//j/+f/6//v/+//7//3//f/+////AAABAAIAAwAEAAUABgAH
AAgACQAMAA4ADwAQAA8AEgASABQAFQAXABkAGwAZABsAHAAdACAAIgAkACYAJQAmACcA
KAApACoAKwAsAC4ALgAuAC4ALAArACoAKQAoACcAJgAlACIAHwAcABkAFgAUABEADgAM
AAkABwAFAAEA///+//z/+v/5//f/9v/1//T/9P/z//L/8v/y//H/8P/w//D/8P/u/+7/
7v/u/+7/7v/t/+3/7//v/+//7//v/+//8P/w//D/8P/w//H/7//v/+//7//x//H/8f/x
//H/8f/x//H/8P/w//D/8P/y//L/8v/y//L/8f/w/+//8f/x//H/8f/x//H/8f/x//H/
8f/y//L/9P/z//P/8//y//L/8f/x//H/8f/y//L/8f/x//H/8f/w//D/8P/w/+7/7v/u
/+7/7v/s/+z/7f/v/+//7//v/+3/7f/s/+v/6//r/+v/6//r/+v/6//r/+v/6//r/+v/
6//q/+r/6v/o/+j/6P/o/+r/6v/q/+r/6P/o/+j/6P/o/+f/5//n/+f/5//n/+f/5//n
/+f/5v/m/+b/5v/m/+b/5v/m/+b/5P/l/+X/5f/n/+b/5v/m/+X/5f/k/+T/5P/l/+X/
5f/k/+T/5P/k/+T/5v/k/+b/5v/m/+b/5v/m/+b/5v/o/+j/6P/o/+n/6v/r/+z/7P/s
/+z/7P/s/+z/7f/u//H/8v/z//P/8v/x//H/8P/w/+//7v/t/+3/7f/t/+3/7//v/+3/
7P/r/+n/5//l/+X/5P/i/+L/4f/h/+D/4P/f/9//3//g/+D/4P/f/9//4f/h/+D/4P/e
/97/3v/e/97/3f/d/93/3v/e/97/3v/e/97/3v/d/93/3f/d/93/2//b/9v/2//b/9v/
2//b/93/3f/d/9z/2//a/9f/0v/J/77/t/+3/7//0P/t/wwALQBQAH4AsgDpABwBTAF0
AYoBigF/AXYBZQFJASYB+wC+AHgARAAmABEABgAFAAIAAAD///z/+P/1//T/8//x/+//
6//r/+n/5v/l/+T/4v/k/+T/5P/j/+H/4f/h/+D/4P/g/+H/4f/j/+P/4//j/+H/4f/i
/+L/4v/i/+L/4v/i/+L/4v/i/+T/5P/k/+X/5f/l/+X/5f/j/+T/5P/k/+b/5v/m/+b/
5v/m/+b/5v/n/+f/5//n/+f/6P/o/+n/6f/p/+n/6f/q/+r/6v/q/+r/6//r/+z/7P/s
/+3/7f/t/+7/7//v//D/8f/y//P/8//z//X/9f/0//X/9v/3//j/+f/6//v//v///wAA
AQACAAQABQAGAAcACgAKAAwADQAPABEAEwAVABcAGAAZABsAHAAdAB4AHQAeAB8AIAAh
ACIAIwAkACQAJAAkACQAIgAhACAAHwAdABsAGQAXABQAEQAOAAsACAAGAAMAAAD+//v/
+f/3/w==
         </WaveFormData>
      </LeadData>
      <LeadData>
         <LeadByteCountTotal>10000</LeadByteCountTotal>
         <LeadTimeOffset>0</LeadTimeOffset>
         <LeadSampleCountTotal>5000</LeadSampleCountTotal>
         <LeadAmplitudeUnitsPerBit>4.88</LeadAmplitudeUnitsPerBit>
         <LeadAmplitudeUnits>��V</LeadAmplitudeUnits>
         <LeadHighLimit>2147483647</LeadHighLimit>
         <LeadLowLimit>268435456</LeadLowLimit>
         <LeadID>V6</LeadID>
         <LeadOffsetFirstSample>0</LeadOffsetFirstSample>
         <FirstSampleBaseline>0</FirstSampleBaseline>
         <LeadSampleSize>2</LeadSampleSize>
         <LeadOff>FALSE</LeadOff>
         <BaselineSway>FALSE</BaselineSway>
         <ExcessiveACNoise>FALSE</ExcessiveACNoise>
         <MuscleNoise>FALSE</MuscleNoise>
         <LeadDataCRC32>265590409</LeadDataCRC32>
         <WaveFormData>
NAA0ADQANAAyADIAMgAyADMANAA1ADYANgA2ADYANgA2ADYANgA2ADcAOAA5ADoAPAA8
ADwAPAA9AD4APwBAAEEAQgBDAEQARQBGAEcASABKAEoASgBKAEsATABNAE4ATwBQAFEA
UgBUAFQAVABUAFYAVgBWAFYAVQBUAFMAUgBPAE4ATQBMAEkASABHAEYARABCAEAAPgA8
ADoAOAA2ADMAMgAxADAALgAsACoAKAAoACgAKAAoACcAJgAlACQAIgAiACIAIgAgACAA
IAAgACAAIAAgACAAIAAgACAAIAAeAB4AHgAeAB8AIAAhACIAIgAiACIAIgAiACIAIgAi
ACIAIgAiACIAIAAgACAAIAAiACIAIgAiACIAIgAiACIAIAAgACAAIAAiACIAIgAiACAA
IAAgACAAIgAiACIAIgAgACAAIAAgACAAIAAgACAAIAAgACAAIAAeAB4AHgAeAB4AHgAe
AB4AHAAcABwAHAAcABwAHAAcABwAHAAcABwAGgAaABoAGgAaABoAGgAaABoAGgAaABoA
GAAYABgAGAAYABgAGAAYABgAGAAYABgAGAAYABgAGAAYABgAGAAYABYAFgAWABYAFgAW
ABYAFgAUABQAFAAUABQAFAAUABQAEgASABIAEgASABIAEgASABIAEgASABIAEgASABIA
EgAQABAAEAAQABIAEgASABIAEAAQABAAEAAQABAAEAAQAA8ADgANAAwADAAMAAwADAAM
AAwADAAMAAoACgAKAAoADAAMAAwADAALAAoACQAIAAoACgAKAAoACgAKAAoACgAKAAoA
CgAKAA0ADgAPABAADgAPAA8AEAAQABEAEQARABQAFAAUABQAFAASABIAEgAQABAAEAAQ
AA4ADQAMAAsADAAMAAsACQAIAAcABgAGAAMAAwADAAMAAgACAAMAAwAAAAAAAAAAAAIA
AQABAAEAAQABAAEAAQD//////////////////////////////v/+//7//v/+/wAAAAAA
AAAA/v/+//7//v/+//7/AAD///z/+f/z/+z/5f/g/+D/5//1/wgAHgA2AFQAdgCdAMkA
9QAcATsBSQFDATQBJQEUAfkA3QC5AIsAWwA8ACoAHwAbABkAFwAWABcAFQASAA8ADAAK
AAoACgAHAAYABwAFAAQAAwADAAEAAQABAAAAAgACAAIAAQD//wAAAAAAAP7///////7/
//8AAAIAAwABAAEAAQABAAEAAQABAAEAAQABAAEAAgAAAP///////wEAAgADAAMAAQAB
AAEAAQAAAAAAAAAAAAIAAgACAAIAAQABAAEAAQADAAMAAwADAAIAAQAAAP//AQACAAIA
AgACAAIAAwADAAQABAAFAAUABQAHAAgACAAGAAYABwAHAAcACAAJAAoACwAMAA0ADQAO
AA8AEAAQABEAEgATABMAEwAVABYAFgAZABoAHAAdABwAHgAfACAAIQAiACMAJAAlACUA
JgAnACYAJwAnACcAKQApACkAKQApACgAJwAmACUAJAAjACAAIAAeAB0AGgAWABUAEwAR
AA8ADQAMAAoABgAFAAMAAwABAAAA///+//7//f/9//z/+f/4//j/+f/5//j/+P/4//j/
+P/4//j/9//3//f/9//3//f/9//3//X/9f/1//X/9v/3//j/+v/4//j/+P/4//j/+P/4
//j/+//7//v/+//5//n/+f/5//n/+v/6//r/+v/6//r/+v/4//j/+P/4//j/+P/5//n/
9//3//f/9//5//n/+f/5//n/+v/6//n/9//3//f/9//5//n/+f/5//b/9v/2//f/9//3
//f/9//5//f/9//4//b/9v/2//b/+P/4//j/9//3//f/9//3//f/9//2//b/9v/2//b/
9v/2//X/9f/1//X/9f/1//X/9f/1//X/9f/3//f/9//3//f/9//3//f/9f/1//X/9f/3
//f/9//2//T/9P/0//T/9P/0//T/9P/0//T/9P/0//T/9P/0//T/9v/2//b/9v/0//X/
9f/1//X/9f/0//T/+P/2//b/9v/2//b/9v/4//j/+P/4//j/+P/4//j/+P/4//j/+P/5
//n/+v/8//v/+//7//z//P/8//z//P/4//j/+P/4//r/+v/6//r/+//6//n/+P/1//P/
8P/u/+7/7v/v/+//7f/t/+3/7P/s/+3/7f/s/+z/7P/s/+z/6f/p/+n/6f/r/+v/6//r
/+v/6//r/+v/6//r/+v/6//p/+n/6P/o/+j/6P/o/+j/6v/q/+r/6v/q/+r/6v/q/+j/
6P/n/+b/4//d/9T/y//E/8b/z//f//T/DAAoAEgAbACVAMEA6wAQAS8BOQExASIBEwH+
AOEAvwCXAGcAOQAeAA4AAwD9/////f/6//n/+f/2//X/+P/2//L/8v/x/+7/6//t/+z/
6//r/+v/6//r/+r/6v/q/+r/6f/r/+z/7P/s/+r/6//r/+r/7P/s/+3/7f/t/+3/7f/t
/+3/7f/t/+3/7//v/+//8P/v/+3/7P/r/+v/7P/t/+3/7//v/+//7//u/+7/7v/u//D/
8P/w//D/7//v/+//7//x//H/8f/x//P/8//z//P/8v/y//H/8P/x//L/9P/1//T/9P/1
//X/9f/3//j/+P/6//r/+//7//n/+v/7//z///8AAAEAAQAAAAEAAgACAAUABgAHAAcA
CQALAAwADAANAA4AEAARABQAFgAXABgAGQAaABsAHAAdAB0AHgAfACAAIQAhACEAHwAf
AB8AHwAfAB4AHQAcABsAGgAZABYAFAASABEADgAMAAsACQAHAAMAAQAAAP7//P/7//n/
+f/4//j/+P/4//j/9//3//b/9f/0//T/9f/1//T/9P/0//T/9P/0//T/8//z//P/8//x
//H/8f/x//P/8//z//P/8f/x//H/8v/w//D/8P/w//L/8v/y//L/8f/x//H/8f/y//P/
9P/1//P/9P/0//T/9f/2//f/+P/3//b/9f/0//b/9v/3//f/9//3//f/9//1//X/9f/1
//f/+P/4//f/9f/1//X/9f/3//f/9//3//j/+P/4//n/+P/3//b/9f/3//X/9f/2//b/
9v/2//b/9P/0//T/8//1//X/9f/1//X/9f/0//T/9P/0//T/9P/0//P/8//z//P/8//z
//P/8//z//P/8//z//P/8//z//P/8//z//P/8f/x//H/8f/x//H/8f/w//H/8v/z//T/
9P/0//T/9P/0//T/9P/0//L/8v/y//L/8P/w//D/8P/y//P/8//z//H/8f/w//D/9P/0
//T/9P/0//T/9P/2//b/9v/2//j/+P/4//j/+P/4//j/+f/6//z///8BAAAA//////7/
/f/8//v/+P/5//r/+//8//7//v/+//3/+v/5//j/+P/1//P/8v/x/+7/7v/t/+3/7//v
/+7/7v/t/+3/7P/s/+7/7v/u/+3/7f/t/+3/7f/t/+3/7f/t/+3/7f/t/+3/6//r/+v/
6//t/+z/7P/s/+z/7P/s/+z/6v/q/+r/6v/s/+z/7P/s/+r/6f/m/+H/2//U/83/zP/S
/9//8f8IACIAQABkAI4AuwDlAAsBLAE9ATcBJwEaAQ0B9ADVALEAhQBTAC8AGgAMAAcA
BwAHAAcABAADAAMAAAD9//r/+v/6//j/9//2//f/9f/0//P/8//z//P/8//y//T/9P/0
//P/8//0//T/9P/0//X/9f/0//b/9v/3//f/9f/1//X/9f/3//f/9//3//X/9f/1//b/
+P/3//f/9//3//j/+f/5//f/9//3//f/9v/2//b/9v/2//b/9v/2//n/+f/5//n/9//3
//f/9//3//f/9//3//n/+v/6//r/+v/6//v/+//8//z//f/9//v//f/+//7//v/+////
//8BAAIAAwAEAAUABgAHAAcACgALAAwADAAPABAAEQARABEAEwAUABQAFQAWABgAGQAY
ABoAGwAcAB8AIAAhACIAJQAlACYAJwAmACcAJwAnACcAJwAnACcAJQAkACMAIgAhACAA
HwAcABgAFgAVABIAEAAPAA0ACwALAAkACAAGAAIAAQD////////+//3//P/8//v/+//6
//n/+P/4//n/+f/4//j/+P/4//j/+P/4//f/9//3//f/9f/1//X/9f/3//f/9//3//f/
9//3//j/+P/4//j/+P/4//j/+P/4//n/+f/5//n/+f/5//n/+f/5//r/+v/6//r/+v/6
//r//P/8//z//P/8//z//f/9//3//f/9//3////////////9//7//v/9//3//f/9//3/
+//7//v/+//8//z//P/9//3//f/9//3//f/7//v//P/8//z//P/8//z//P/8//v/+//7
//v/+//7//v/+v/6//r/+v/6//r/+v/5//n/+f/5//n/+f/5//n/+f/5//n/+//7//v/
+//6//n/+P/3//n/+f/5//n/+f/5//n/+P/4//j/+P/4//r/+v/6//r/+P/4//j/+P/6
//r/+v/6//r/+v/6//r/+P/5//n/+f/5//n/+P/4//j/9v/2//j/+P/4//j/+P/4//j/
+P/4//j/+P/4//j/+P/4//j/+P/4//j/+P/2//b/9v/2//b/9v/2//b/9v/2//b/9v/2
//b/9v/2//j/+P/4//j/+f/6//v//P/8//z//f/9//z//v//////AQACAAIAAgAEAAQA
AgACAAAAAAAAAAAAAAAAAP///v////7//v/9//v/+v/5//j/9v/1//X/9f/1//T/9P/1
//f/9v/2//b/9P/0//P/8//0//X/9v/3//b/9f/0//P/9f/1//X/9f/z//P/8//z//T/
9P/0//T/9P/0//T/9P/y//L/8v/y//L/8v/y//L/8//y//H/7f/k/9v/1P/S/9n/5f/6
/xAAKABEAGYAjQC5AOUADAEtAT0BOQEqARsBDAH1ANcAtQCJAFcANAAiABUADQANAAsA
CAAHAAcABgADAAAAAAD8//r/+f/6//n/+f/4//f/9//1//X/9f/0//T/9P/0//P/8//0
//T/9P/y//P/8//y//P/9P/2//f/9f/1//X/9f/1//X/9f/1//f/9//3//j/9v/1//X/
9f/1//b/9//3//X/9f/1//X/9v/2//b/9v/4//j/+P/4//f/9//3//f/9//3//f/9//3
//f/9//3//n/+v/6//r/+v/6//v/+//6//r/+//7//v//f/+//7//v/+/////////wAA
AQACAAMABAAFAAUABAAFAAYABgAIAAoADAANAA0ADwAQABAAEQASABQAFQAWABgAGQAa
ABkAGgAbABwAHQAdAB4AHwAgACEAIQAhACMAIwAjACMAIwAiACEAIAAdABwAGwAYABgA
FgAVABIAEAAPAA0ACwAJAAcABgAEAAIAAQD/////+//6//n/+P/6//n/+f/4//f/9v/2
//f/9f/0//T/9P/2//b/9v/2//X/9f/1//X/8//z//P/8//z//P/8//z//X/9f/1//b/
9v/2//b/9v/0//T/9P/0//X/9f/1//X/9f/1//X/9f/1//b/9v/2//j/+P/4//j/9v/2
//b/9v/2//b/9//3//f/9//3//f/9//3//f/9//3//j/+P/3//f/9//3//f/9//3//f/
9//0//T/9P/1//X/9f/1//X/9f/z//P/9P/y//L/8v/y//L/8v/y//H/8//z//P/8//z
//P/8v/y//L/8v/y//L/8P/v/+//7//v/+//7//v/+3/7f/t/+3/7f/t/+3/7f/v/+//
7//v/+//7//v/+//7//v/+//7v/u/+7/7v/u/+7/7v/u/+7/7v/u/+7/7v/s/+z/7P/s
/+z/7P/s/+z/7P/t/+3/7f/v/+//7v/u//D/8P/w/+7/7v/u/+7/7v/u/+7/7v/u/+7/
7v/u/+z/7P/s/+z/7v/u/+7/7v/w//D/8P/w//H/8v/z//T/9P/0//X/9f/2//j/+f/5
//v//P/8//z//P/8//r/+v/6//r/+v/6//j/+P/3//b/9f/0//T/8//z//L/8f/w//D/
7//v/+//7//u/+7/7//v/+7/7v/u/+z/7P/r/+v/7P/t/+7/7//u/+3/7P/r/+v/6//r
/+v/7f/t/+3/7f/s/+z/7P/s/+z/7P/s/+z/6v/q/+r/6v/s/+z/7P/s/+n/6P/l/9//
2P/R/8z/0P/Z/+f//P8UAC4ATgByAJsAxQDvABYBMwE5ASsBGgENAfoA3wC9AJcAZwA7
ACAAEgAJAAUABQADAAIAAQABAP7/+//6//b/9P/0//P/8v/z//P/8v/x//H/8f/x//H/
8P/u/+7/7v/t/+//8P/w//D/7v/v/+//7v/u/+7/7//v/+3/7f/t/+3/7//v/+//7//v
/+//7//w//D/7//v/+//7//w//H/8f/v/+//7//v//D/8P/w//D/8P/w//D/8P/v/+//
7//v//H/8f/x//H/8f/x//H/8f/z//T/9P/0//T/9P/1//X/9P/0//X/9f/1//f/+P/4
//j/+P/5//n/+f/6//v//P/9//7//////wAAAQACAAIABQAGAAcABwAHAAkACgAKAAsA
DAAOAA8AEAASABMAFAATABQAFQAWABkAGQAaABsAGgAbABsAGwAbABsAGwAbABsAGgAZ
ABgAFwAWABUAEgASABAADwAMAAoACQAHAAUAAwABAAAA/v/8//v/+f/5//f/9v/1//T/
9v/1//X/9P/x//D/8P/x//H/8P/w//D/8P/w//D/8P/v/+//7//v/+//7//v/+//7//v
/+//7//v/+//7//w//D/8P/w//D/7v/u/+7/7v/v/+//7//v//H/8f/x//H/7//w//D/
8P/u/+7/7v/u//D/8P/w//D/8P/w//H/8f/v/+//7//v/+//7//v/+//7//w//D/7//v
/+//7//v//H/8f/x//H/8P/w//D/8f/x//H/8f/x//H/7//v//D/7v/u/+7/7v/w//D/
8P/v//H/8f/x//H/8f/x//D/8P/w//D/8P/w/+7/7f/t/+3/7//v/+//7//t/+3/7f/t
/+3/7f/t/+3/7f/t/+3/7f/t/+3/7f/t/+//7//v/+7/7P/s/+z/7P/s/+z/7P/s/+z/
7P/s/+z/7P/s/+z/7P/u/+7/7v/u/+3/7f/s/+v/6//r/+r/6v/o/+j/6P/o/+j/6P/o
/+r/6v/q/+r/6v/q/+r/6v/o/+j/6P/o/+j/6P/o/+j/6P/o/+j/6P/p/+r/6//s/+z/
7P/s/+3/7f/u//D/8f/z//P/9P/0//L/8v/y//D/8v/y//L/8v/w//D/8P/v//D/7//u
/+7/7f/r/+r/6f/o/+j/5//n/+X/5f/k/+T/5//n/+b/5v/m/+b/5v/l/+f/5//n/+f/
5f/l/+X/5f/l/+X/5f/l/+X/5f/l/+X/5f/k/+T/5P/m/+b/5v/m/+T/5P/k/+T/5v/m
/+b/5v/m/+f/5P/f/9f/0v/L/8b/yP/R/9//9P8KACQAQgBoAJMAwQDrABIBLwE5AS8B
HgEPAfwA3wC/AJkAaQA7AB4ADgAFAAEAAQABAAAA///9//r/+f/4//b/9P/y//P/8v/x
/+//7v/t/+3/6//r/+v/6v/s/+z/7P/r/+v/7P/s/+z/7P/t/+3/7P/u/+7/7//v/+3/
7f/t/+3/7v/v//D/8f/v/+//7//w//D/7//v/+//7//w//H/8f/w/+//7v/t/+//8P/x
//L/8P/w//D/8P/v/+//7//v//H/8f/x//H/8f/x//H/8f/z//T/9P/0//L/8v/z//P/
9P/0//X/9f/3//n/+v/6//r/+v/7//v//f/+////AAD//wAAAQABAAQABQAGAAYACQAK
AAsACwALAA0ADgAOABEAEgAUABUAFQAWABYAFgAZABoAGwAcAB0AHQAeAB8AHgAfAB8A
HwAhACEAIQAhACEAIAAfAB4AHQAcABsAGAAUABIAEQAOAAwACwAJAAcABgAFAAUABAAA
AP///f/9//v/+v/5//j/+P/3//f/9v/1//T/9P/1//X/9P/0//T/8v/y//L/8v/z//P/
8//z//P/8//z//P/8f/x//H/8f/y//P/9P/2//T/9P/0//T/9P/0//T/9P/1//X/9f/1
//P/8//z//P/9f/2//b/9v/2//b/9v/2//j/+P/4//j/+v/6//v/+//6//n/+P/3//n/
+f/5//n/+f/6//r/+f/5//n/+f/5//n/+f/5//n/9v/2//b/9//4//n/+v/7//r/9//2
//b/+P/4//j/+P/4//j/+P/3//X/9f/1//X/9//3//b/9v/0//T/9P/0//T/8//z//P/
8//z//P/8//1//X/9f/1//X/9f/1//X/8//z//P/8//1//X/9f/1//f/9//3//b/9P/0
//T/9P/0//T/9P/0//T/9P/0//T/9P/0//T/9P/1//b/9//4//r/+//7//v//f/9//z/
/P/+//z/+v/6//r/+v/7//3//v8AAAAAAQABAAEAAAAAAAAAAAD+//z//P/8//7//v/+
//7//v/9//z/+//5//j/9v/z//T/8//y//L/8//z//P/8//w//D/8f/x//D/8P/w//D/
7v/t/+3/7f/t/+3/7f/t/+//7//v/+//7//v/+//7//v/+//7//u/+z/7P/s/+z/7v/u
/+7/7v/u/+7/7v/u/+7/7v/u/+3/7v/p/+X/3v/V/87/zv/X/+n/AAAYADQAVAB6AKcA
0QD5AB4BOQE/ATMBJAEXAQYB6QDHAJ8AawA/ACQAGAANAAsACQAHAAgABwAFAAQAAQD+
//z//v/+//3/+v/5//n/+P/3//f/9//3//f/9v/2//b/9v/1//f/+P/4//j/9//3//b/
9P/2//b/9//3//n/+f/5//n/+f/5//n/+f/3//f/9//4//j/9//3//f/9f/2//f/9//3
//f/9//3//j/+P/4//j/+P/4//j/+P/5//n/+f/5//n/+f/5//n/+f/5//n/+f/5//r/
+v/6//r/+v/7//v//P/8//3//f/9////AAAAAAAAAAABAAEA//8AAAEAAgADAAQABQAF
AAYABwAIAAgACQAKAAsACwAPABEAEgASABEAEgAUABUAFgAYABkAGgAbABwAHQAeAB0A
HQAeAB8AIAAhACEAIQAhACEAIQAhAB8AHgAdABwAGwAaABkAFgAUABIAEQAOAAwACwAJ
AAcABQADAAIAAAD+//3/+//7//f/9v/1//T/9P/z//P/8v/z//L/8v/z//H/8P/w//D/
8P/w//D/8P/v/+//7//v/+3/7f/t/+3/7//v/+//7//v/+//7//w//D/8P/w//D/8P/w
//D/8P/v/+//7//v//H/8f/x//H/8f/y//L/8v/y//L/8v/y//L/8v/y//L/9P/0//X/
9f/1//X/9f/1//P/8//z//P/8//0//T/8//z//P/8//z//H/8f/x//H/8v/y//L/8//z
//P/8//z//P/8f/x//L/8v/y//L/8v/w//D/8P/v//H/8f/x//H/7//v/+7/7v/u/+7/
7v/u/+7/7f/t/+3/7f/t/+3/7f/t/+3/7f/t/+v/6//r/+v/7f/t/+3/7f/t/+3/7f/t
/+v/6//r/+r/7P/s/+z/7P/q/+r/6v/q/+z/7P/s/+z/6v/q/+r/6v/q/+r/6v/q/+z/
7f/t/+3/6//r/+r/6v/q/+r/6v/q/+r/6v/q/+r/6v/q/+r/7P/s/+z/7P/q/+r/6v/q
/+r/6v/q/+r/7P/s/+z/7P/s/+z/7P/s/+z/7P/s/+z/7P/s/+z/7P/u/+7/7v/u/+7/
7v/u/+7/8P/w//D/8P/x//L/9P/1//X/9v/2//X/9//4//j/+P/6//r/+P/4//b/9v/2
//b/9v/2//X/9P/0//T/9f/1//P/8v/x//D/7v/t/+3/7f/t/+z/7P/t/+3/7P/s/+z/
6v/q/+n/6f/p/+n/6f/p/+v/6//r/+v/6f/p/+n/6f/r/+v/6//r/+j/6P/o/+j/6v/q
/+r/6v/q/+r/6v/q/+r/6v/q/+r/6//q/+n/5//i/9n/0P/K/83/0//g//b/DgAmAEQA
aQCRALsA5AAJAScBMwEsARsBDgH9AOUAwwChAHMAQAAiABUACwAHAAcABAABAP///v/9
//z/+v/2//b/9f/0//H/8//y//H/8f/x//H/8f/w//D/8P/w/+//7//w//D/8P/w//H/
8f/w/+7/7v/v/+//8f/x//H/8f/x//H/8f/x//H/8f/x//L/8v/x//H/8f/x//L/8//z
//P/8//z//P/9P/0//T/9P/2//b/9v/2//X/9f/1//X/9f/1//X/9f/3//f/9//3//f/
+P/4//j/+P/4//n/+f/6//r/+//7//v//f/+//7//v/+/////////wAAAQACAAEAAgAD
AAMABAAFAAYABgAHAAgACQAJAA0ADwAQABAAEQASABQAFQAWABgAGQAaABkAGgAbABwA
HQAdAB4AHwAiACMAIwAjACMAIwAjACMAJQAkACMAIgAjACIAIQAeAB4AHAAbABgAFgAV
ABMAEQANAAsACgAIAAgABwAFAAUAAQAAAP///v/+//3//f/8//3//P/8//3/+//6//r/
+v/6//r/+v/6//n/+f/5//n/+f/5//n/+f/7//v/+//7//n/+f/5//r//P/8//z//P/8
//z//P/8//3//f/9//3////////////9//7//v/+//7//v/+//7//v/+//7//v/+//7/
/////wEAAQABAAEA/////////////wAAAAD///////////////////////8AAAAAAAAB
AAAA///+//3//v/9//7/AAD+//7//v/+//7//v/+//3////////////9//3//P/8//3/
/v///wAA/v/9//3//f/9//3//f/9//3//f/9//3//f/9//3//f/9//3//f/9//3//f/9
//3//f/9//3//P/+//7//v/+//z//P/8//z//v/+//7//v/8//z//P/8//z//P/8//z/
/P/9//3//f/7//v/+v/6//r/+v/8//z//P/8//z//P/8//z//P/8//z//P/8//z//P/8
//z//P/8//z//P/+//7//v/+//z//P/8//z//v/+//7//v/8//z//P/8//7//v/+//7/
AAAAAAAAAAACAAIAAwADAAQABgAHAAcABwAIAAgACAAKAAoACAAIAAgACAAIAAgABgAG
AAUABAAEAAQABQAFAAEAAAD///7//v/9//3//f/9//z//P/9//3//P/8//z//v/+//3/
/f/7//v/+//7//v/+//7//v//f/9//3//f/7//v/+//7//z//P/8//z//P/8//z//P/+
//7//v/+//7//v/+//7//f/8//v/9//y/+n/4v/g/+H/6f/6/xIAKABCAGIAiQCzAN0A
BgErAUUBSQE+AS8BIAENAe8AzwCpAHcASgAyACcAHwAdAB0AGgAXABcAFgATABAAEAAO
AAwACQAIAAkABwAGAAUABQAHAAcABwAGAAYABgAGAAUABQAGAAYABgAGAAcABwAGAAQA
BAAFAAUABwAHAAcABwAHAAcABwAHAAcABwAHAAgACgAJAAkACQAHAAgACQAJAAsACwAL
AAsADAAMAAwADAAMAAwADAAMAAsACwALAAsACwALAAsACwANAA0ADQANAA0ADgAOAA4A
DgAOAA8ADwAQABAAEQARABEAEwAUABQAFAAUABUAFQAXABgAGQAaABkAGgAbABsAHAAd
AB4AHgAhACIAIwAjACMAJQAmACYAKQAqACwALQAtAC4ALgAuADAAMgA0ADYANQA1ADYA
NwA4ADkAOQA5ADoAOwA8AD0AOwA6ADkAOAA5ADgANwA0ADIAMAAvACwAKgApACcAJQAj
ACEAIAAeABwAGwAZABkAFwAWABUAFAASABEAEQAQABEAEAAQABEAEQAQABAAEAAOAA4A
DgAOAA8ADwAPAA8AEQARABEAEQARABEAEQARAA8ADwAPABAAEAAQABAAEAASABIAEgAS
ABEAEQARABEAEQARABEAEQARABIAEgASABAAEAAQABAAEgASABIAEgASABIAEwATABUA
FQAVABUAFQAVABUAFQAVABYAFgAVABUAFQAVABUAFQAVABUAFQASABIAEgATABMAEwAT
ABMAEwARABEAEgAUABQAFAAUABIAEgASABEAEQARABEAEQARABEAEAAQABAAEAAQABAA
EgARABEAEQARABEAEQARABEAEQARABEAEQARABEAEQAPAA8ADwAPABEAEQARABEADwAP
AA8ADgAOAA4ADgAOABAAEAAQABAADgAOAA4ADgAQABAAEAAQAA4ADgAOAA4ADgAPAA8A
DwARABEAEAAQAA4ADgAOAA4ADgAOAA4ADwAQABEAEgAUABQAFAAUABYAFgAWABYAFgAW
ABYAFgAWABYAFwAXABgAGgAbABsAGQAaABoAGgAaABoAGAAYABgAGAAYABgAGgAaABkA
GAAWABQAEwARABEAEAAPAA4AEAAPAA8ADwANAAwADAANAA0ADAAMAAwADAAMAAsACwAL
AAsACwALAA0ADQANAA0ACwALAAsACwANAA0ADQANAA4ADgAOAA4ADgAOAA4ADgAQABAA
EAAQAA4ADgAOAA4ADQAMAAsABwAAAPf/8P/w//f/BQAaADIASgBoAI4AuQDnAA8BNAFT
AWEBWwFKAT0BLAEPAfEAywCbAGkATAA8AC8AKwArACsAKgApACcAJAAhACAAIAAgAB4A
GwAaABkAGQAYABcAFwAZABkAGQAYABcAFgAVABMAFAAWABcAGAAYABkAGQAYABgAGAAZ
ABkAGQAZABkAGQAZABkAGQAZABsAGwAbABwAHAAbABsAGwAbABwAHQAdAB0AHQAdAB0A
HgAeAB4AHgAeAB4AHgAeAB8AHwAfAB8AIQAhACEAIQAjACMAIwAjACMAJAAkACQAJAAk
ACUAJQAkACQAJQAlACcAKQAqACoALAAsAC0ALQArACwALQAuADEAMgAzADMANAA1ADYA
NgA1ADYANwA3ADsAPQA+AD4APwBAAEIAQwBEAEYARwBIAEkASgBLAEwASwBLAEwATQBQ
AFEAUQBRAFEAUQBRAFEAUQBQAE8ATgBPAE4ATQBKAEgARgBFAEIAQgBBAD8APQA5ADcA
NgA2AA==
         </WaveFormData>
      </LeadData>
   </Waveform>
</RestingECG>
