# Supplementary material for: Detection of Left Atrial Enlargement Using a Convolutional Neural Network-Enabled Electrocardiogram
Source: Front Cardiovasc Med. 2020 Dec 17;7:609976. doi: 10.3389/fcvm.2020.609976 (PMC7773668; doi:10.3389/fcvm.2020.609976)
Supplement: Supplementary file 5 [file Data_Sheet_5.ZIP › normal4/1802036131_7653_0000002S.XML]

<?xml version="1.0" encoding="Windows-1252"?>
<!DOCTYPE RestingECG SYSTEM "restecg.dtd">
<RestingECG>
   <PatientDemographics>
      <PatientID>1802036131</PatientID>
      <PatientAge>80</PatientAge>
      <AgeUnits>Years</AgeUnits>
      <Gender>Female</Gender>
      <PatientLastName>lixiaohen</PatientLastName>
   </PatientDemographics>
   <TestDemographics>
      <DataType>Resting</DataType>
      <Site>1</Site>
      <AcquisitionDevice>MAC55</AcquisitionDevice>
      <Status>Unconfirmed</Status>
      <Priority>Normal</Priority>
      <AcquisitionTime>11:27:58</AcquisitionTime>
      <AcquisitionDate>08-11-2017</AcquisitionDate>
      <CartNumber>1</CartNumber>
      <AcquisitionSoftwareVersion>009C</AcquisitionSoftwareVersion>
      <XMLSourceVersion>MAC5000 v1.0</XMLSourceVersion>
   </TestDemographics>
   <RestingECGMeasurements>
      <VentricularRate>68</VentricularRate>
      <AtrialRate>68</AtrialRate>
      <PRInterval>138</PRInterval>
      <QRSDuration>86</QRSDuration>
      <QTInterval>416</QTInterval>
      <QTCorrected>442</QTCorrected>
      <PAxis>-27</PAxis>
      <RAxis>50</RAxis>
      <TAxis>42</TAxis>
      <QRSCount>11</QRSCount>
      <QOnset>222</QOnset>
      <QOffset>265</QOffset>
      <POnset>153</POnset>
      <POffset>209</POffset>
      <TOffset>430</TOffset>
      <ECGSampleBase>500</ECGSampleBase>
      <ECGSampleExponent>0</ECGSampleExponent>
   </RestingECGMeasurements>
   <Diagnosis>
      <Modality>Resting</Modality>
         <StatementCount>2</StatementCount>
         <LabelText>12SL ��ϳ���</LabelText>
      <DiagnosisStatement>
         <StmtFlag>ENDSLINE</StmtFlag>
         <StmtText>�������</StmtText>
      </DiagnosisStatement>
      <DiagnosisStatement>
         <StmtFlag>ENDSLINE</StmtFlag>
         <StmtText>���� ECG</StmtText>
      </DiagnosisStatement>
   </Diagnosis>
   <Waveform>
      <WaveformType>Rhythm</WaveformType>
      <WaveformStartTime>0</WaveformStartTime>
      <NumberofLeads>8</NumberofLeads>
      <SampleType>CONTINUOUS_SAMPLES</SampleType>
      <SampleBase>500</SampleBase>
      <SampleExponent>0</SampleExponent>
      <HighPassFilter>16</HighPassFilter>
      <LowPassFilter>150</LowPassFilter>
      <ACFilter>NONE</ACFilter>
      <LeadData>
         <LeadByteCountTotal>10000</LeadByteCountTotal>
         <LeadTimeOffset>0</LeadTimeOffset>
         <LeadSampleCountTotal>5000</LeadSampleCountTotal>
         <LeadAmplitudeUnitsPerBit>4.88</LeadAmplitudeUnitsPerBit>
         <LeadAmplitudeUnits>��V</LeadAmplitudeUnits>
         <LeadHighLimit>2147483647</LeadHighLimit>
         <LeadLowLimit>268435456</LeadLowLimit>
         <LeadID>I</LeadID>
         <LeadOffsetFirstSample>0</LeadOffsetFirstSample>
         <FirstSampleBaseline>0</FirstSampleBaseline>
         <LeadSampleSize>2</LeadSampleSize>
         <LeadOff>FALSE</LeadOff>
         <BaselineSway>TRUE</BaselineSway>
         <ExcessiveACNoise>FALSE</ExcessiveACNoise>
         <MuscleNoise>FALSE</MuscleNoise>
         <LeadDataCRC32>4266971656</LeadDataCRC32>
         <WaveFormData>
HAAcABwAHAAQAAYA/P/y//L/8v/y//L/8v/y//L/8v/0//T/9P/0//L/8v/y//L/9f/2
//f/+P/4//j/+P/4//f/9v/1//T/9P/0//T/9P/z//L/8f/w//L/9P/2//j/9f/0//P/
8v/z//T/9f/2//j/+P/4//j/9P/y//D/7v/w//L/9P/2//j/+P/4//j/+P/4//j/+P/6
//z//v8AAAAAAAAAAAAAAwAEAAUABgAIAAgACAAIAAcABgAFAAQABAAEAAQABAACAAIA
AgACAAIAAgACAAIABwAKAA0AEAAPAA4ADQAMAA8AEgAVABgAFgAUABIAEAASABQAFgAY
ABgAGAAYABgAFQAUABMAEgAUABQAFAAUABMAEgARABAAEAAQABAAEAAPAA4ADQAMAAkA
CAAHAAYABAAEAAQABAABAAAA///+////AAABAAIAAQAAAP///v/7//r/+f/4//r/+v/6
//r/9//2//X/9P/2//b/9v/2//b/9v/2//b/8//y//H/8P/z//T/9f/2//T/8v/w/+7/
8P/w//D/8P/z//T/9f/2//L/8P/u/+z/7v/u/+7/7v/v//D/8f/y//X/9v/3//j/+v/6
//r/+v/8//z//P/8//7/AAACAAQAAAD+//z/+v/8//7/AAACAAAAAAAAAAAA///+//3/
/P/+/wAAAgAEAAMAAgABAAAAAgACAAIAAgAAAAAAAAAAAP7//v/+//7///8AAAEAAgAA
AAAAAAAAAAEAAgADAAQAAwACAAEAAAAAAAAAAAAAAAIAAgACAAIAAQAAAP///v8AAAAA
AAAAAAIAAgACAAIAAAAAAAAAAAABAAIAAwACAAEAAQADAP//AgADAAQABAD//wAAAAD/
/wEAAAAAAAAAAAACAAIABAACAAAA/v/8//7/AAACAAUABAAEAAIAAgABAAEAAQACAAMA
BAAEAAUABgAFAAMAAgD///////8AAP7//v/9//3//////////v///wAAAAABAP3//P/8
//v//P/8//v/+v/8//3//f/9//r/+f/3//b/+f/6//r/+//3//j/8//z//X//P/6//X/
8//x/+3/8f/2/wUAFwAvAEkAXABxAI4AmACcALAAsgCbAIYAeABjAEwANgAZAAAA8//r
/+v/9f/5//j/+P/w/+v/7P/0//b/9P/2//n/+//9/////P/6//j/9P/0//X/+P/5//f/
9//4//j/+v/5//n/+f/5//j/+P/6//n/+f/5//n//P/8//3//v8AAAAAAgACAP///f/7
//n//P/9//7////6//j/+P/3//j/+f/5//r//v/+//7////8//z//P/8/wAAAQACAAQA
AwABAAAA/v/+/wAAAQABAAIAAgAEAAIAAQAAAP7//f8AAAEAAQACAAAAAAABAAEABAAE
AAQABQAHAAgACQAJAAsADQAOAA8AEAAQABEAEQAQAA8ADQAKAAsADwARABIADwAPAA8A
DgAOABAAEQARABIAEwAVABgAFgAUAA4ACwANAA0ACgAKAAkACAAGAAUAAwADAAIAAQAA
AAAAAQABAP7//P/8//z/+v/4//j/+P/5//n/+P/2//T/9f/1//T/8//y//L/8//0//T/
8//z//X/9f/0//T/9f/0//L/7//t/+3/7f/v/+7/7//w//H/8f/x//L/8v/v/+z/7//x
//P/8//z//L/8P/u/+//7f/u//D/8//1//b/+f/7//z//P/9/wEABQABAAAAAAAAAAAA
AAABAAEAAwADAAMAAwACAAIAAgABAAEAAwADAAMABQAEAAQABAAFAAIAAQABAAEAAQAD
AAEAAQACAAIAAwAGAAcACQALAAwACAAFAAQAAgACAAEAAQACAAIAAQABAAEAAAD///7/
AQAAAP7/AQADAAMAAQABAAIAAwACAAEAAwABAAEAAQACAAIAAgACAAIAAwAEAAQAAwAF
AAEA/v8DAAMAAQABAAIAAwAEAAUAAgABAAEAAAADAAEAAAAAAAAAAAAAAPz//P/9/wAA
AAABAAIAAwD///z//f/9//z/+//5//j/+//8////AAAAAAAAAAAAAAAAAAAAAAAA//8A
AAAA/v8AAAEAAQABAAQABAAEAAMAAgADAAIAAAABAAEAAgADAAMAAgABAP//AQABAAEA
AQAAAAAAAAD///7//P/7//v//P/8//v/+f/2//j/+f/5//n/+f/5//j/+f/6//v/+//5
//v/9v/1//f/+f/4//b/8f/r/+f/6f/t//r/DQAhADMARQBgAHcAhgCWAKYAtAC4AKsA
lgCAAGUAUgBAACMACgABAPP/7//3//3/9v/0//j/+f/2//j/+P/4//z//P/7//r/+f/5
//j/9//0//X/9f/3//f/9P/z//P/8v/1//X/9v/3//n/+P/4//r/+f/5//n/+f/7//r/
+v/6//j/9v/2//T/9v/3//j/+f/3//f/9//3//T/9P/2//f/+v/7//v//P/8//r/+P/3
//n/+v/7//z/AQABAAEAAgABAAEAAgACAAEABAAGAAcABgAEAAQAAAADAAQABAAFAAYA
BQADAAIAAgACAAMAAwAFAAYABwAJAAkACAAHAAUACAAJAAkACQAPABAAEgATABIAEwAT
ABIAFAAXABgAGAAZABkAGQAYABYAGAAZABkAFwAVABQAFAASABIADgANAA4ADwANAA4A
CgAIAAUAAwAHAAkACgALAAYABAADAAEAAgAAAAAAAAD+//z//P/8//v/+//6//j/+P/5
//n/+P/2//T/8//z//T/9P/z//P/9f/3//j/+v/5//j/9v/z//H/8f/x//P/8f/x//H/
8f/v/+//8P/w//D/8P/2//v/+f/3//X/8v/w//D/8//z//T/9P/1//X/9P/1//X/9P/0
//X/+f/9//j/+P/5//r//P/8//3//f/9//3//f/9//z//P/8//v//f8BAAMABQADAAIA
AgACAAQAAgACAAMABQAFAAcABQABAAAA/v/9////AQAEAAcACAAEAAEAAAADAAQABAAF
AAYABgAFAAUABQAEAAMAAgADAAIAAAADAAUABQADAAMABwAJAAkACQAIAAUABAADAAIA
AgACAAIAAgADAAQABAADAAUAAQD+/wQABQAEAAUAAwADAAMAAwACAAEAAQAAAP//////
////BwAJAAIAAAAAAAAAAAAAAAAAAQAEAP///////////v/8//7///8BAAEAAAAAAAAA
AAACAAIAAgACAAIAAgABAAAA///+/wAAAgADAAIA//////7//f/+//7//v/9////AwAF
AAYABQADAAIAAQAFAAYABwAHAAQAAwACAAEAAAAAAAAA//8AAAAAAQADAAIAAAD9//n/
+P/6//v/+//5//n/+f/4//r/+v/6//n/+f/5//b/9//5//n/9P/w/+v/6f/t//X/+f8E
AB0ANQBJAGMAdgCHAJ4AtAC8ALgAsACdAIAAaABVAEIAJgATAAwAAQD3//f/9//3//z/
+v/y//f/AAD8//j//P8AAP3/+//5//f/9v/2//b/9P/1//X/9//3//n/+f/6//r/9//1
//T/8//1//T/9P/2//f/9//3//f/9f/0//T/9P/1//b/+f/6//b/9f/0//P/9v/3//j/
+f/4//j/+v/7//r/+f/3//b/+//8//3////8//z//P/8/wIAAwAEAAYABQAFAAYABgAG
AAgACQAJAA0ADgARABAADQAMAAoACQAJAAkACAAIAAgACAAJAAkACAAIAAgACQAMAA4A
EAARABEAEQAQAA8AEwAUABYAFwAYABkAGQAYABcAGQAZABgAGgAbABwAHAAZABoAGgAZ
ABgAFwAXABgAFgAWABIAEQARABEADgAOAA8ADgAMAAsACwALAAoACQAHAAYABgAFAAEA
/v/9//z/+//6//v//P/9//3//P/6//j/+f/5//j/+f/4//j/+f/3//b/9P/z//X/9f/0
//T/9v/2//X/8//0//X/9v/5//f/9//3//f/9f/1//b/9v/y/+7/8P/x//L/8//0//T/
8v/y//X/9f/y//L/8//z//H/8//0//T/8f/x//T/9//2//j/+//+//3//P/8//v//f/9
//3//f8AAAIABAAFAAMAAwABAP//AQAAAAAAAAACAAAAAAABAAEAAQADAAEAAgACAAEA
AQABAAEAAgADAAUAAgAAAAAA/v/+//3//f///wAAAAABAAIAAgACAAIAAQD+//r/+/8A
AAEAAAABAAAAAQAAAP///f/7//v/+//+//7//v/+//v/+//7//r/+/////3//P/9//3/
+//7//z//f/+////AwAHAAYAAgAAAP7//P/9//7/AAAEAAEAAQABAAEAAQAAAAMABQAE
AAMAAQAAAP7//v8AAAAABQAGAAcACAAGAAYABgAGAAcACAAIAAYABgAHAAcABwAIAAgA
CAAHAAoADQAOAA4ADQALAAoACQAIAAgACAAHAAcABwAHAAcABAAEAAQAAwAFAAQABAAF
AAcABgAEAAEA+//8//z/+//9//3//f/8//r/+v/6//n//f/5//7//f/3//n/+P/y/+//
6f/x//n/+/8AAA8AHQAzAEsAXgB7AJIAoAC6AMwAvACnAJYAegBdAEgANgAlABAA///1
//X/9//z/+7/9P/4//n/9v8AAP7/8v/w//P/8//z//P/9//6//3//v/6//n/+v/5//v/
+//8//z//v/9//3//f/9//z//P/+/////////////f/8//z//P/8//z//v/+//7///8A
AAEAAAD///7//f/+//7/AAABAP/////+//7//v/+//7///8BAAIAAwAEAAYABQAEAAQA
CAAJAAsADAAIAAgABwAFAAYABgAIAAYAAwACAAAA//8EAAUABQAGAAkACgAMAA0ADAAK
AAgABwAJAAoACwALAA8AEQASABMAEwASABIAEQAUABUAFQAUABUAGQAbABwAGgAZABgA
FgAVABgAGgAbABcAFQAUABQAFwAYABUAFQATABMAEAAQABEAEAAOAA0ADgAPAA8ADwAM
AAoACQAHAAcABgAHAAgACAAGAAYABgADAAMAAgAAAAAAAQABAAAA/v/8//v/+////wAA
AAABAAMAAwACAAIAAQAAAP7/+//7//v/+//9//r/+f/4//f/+P/5//v//P/3//T/9//5
//n/+f/5//j/9v/2//n/+f/3//b/9v/1//b/+f/7//z/+f/5//z////6//r/+//8//3/
/v8AAAEA//////////8DAAYACQALAAgACQAIAAcABQAEAAQABAAIAAYABgAHAAsACwAN
AAsACgAKAAkACQAJAAkACgALAA8ADAAKAAoACAAIAAcABwAIAAgABwAHAAoACgAKAAoA
CgAIAAUABwALAAsACQAJAA0ADwAPAA8ADwANAA0ADQAMAAwADAAMAAsACQAJAAQABgAG
AAYABgACAAIAAwAGAAMAAwADAAMABAACAAQABQACAAEA///+/wAAAAACAAIAAgACAAIA
AgAAAAAAAAAAAAQABgAHAAYABwAJAAoACwALAAoACQAHAAcACQAJAAgACAAHAAcABwAI
AAgACAAHAAkACQAJAAkABgAGAAYABQAGAAYABwAJAAYABAABAP3/+v/8//3//f//////
///+//7//v/+//3/+/8BAAAA///9//n/9v/w/+3/7f/x//X///8IABUAKQA/AFcAcACJ
AJoAqAC6AL4AsACZAIIAagBXAEIAKgAVAAYA9//v//P/+f/1//j//v/8//n//P/8/wAA
AgD6//v/+//7//v//P/8//z/+v/3//f/+f/5//z//f///wAA/f/7//r/+f/6//r/+//+
//7//f/8//v/+//6//r/+v/8//7/AgAEAAAA///+//3//v///wAAAQD+//7/AAABAAMA
AwACAAIABgAGAAYABwAFAAYABwAIAAkACQAJAAoACQAJAAoACgAKAAwADQANAA0ADAAN
AAoACQAIAAYABQAKAAsACwAMAA0ADgAQABEAEgASABIAEwAXABgAGQAZABkAGQAYABcA
GQAYABgAFwAbAB0AHgAeABwAHwAgACAAHQAdAB0AHAAZABoAGgAZABoAGQAZABoAHAAc
ABgAFwAWABUAEQAQAAwACgAHAAUABwAHAAYABQAFAAQABAADAAIAAAAAAAAA/f/6//n/
+P/5//n/+P/2//P/8//y//D/8P/w//H/8//y//L/8f/x//H/8f/w//D/8v/y//H/7//t
/+3/7f/v/+7/7//w//H/7v/t/+3/7P/p/+b/6f/r/+n/6f/p/+j/6f/q/+7/7//x//L/
9P/1//P/9f/2//b/9f/1//j/+//4//j/+f/6//f/9v/2//X/9f/1//X/9f/1//b/9//3
//b/9//2//X/+f/6//z//v/9//r/+f/5//z//f8AAP///f/8//r/+f/5//n/+v/7/wAA
/v/9//7//P/8//v/+//+//7//f/9//v/+v/5//j/+v/6//n//f///////f/9//z//f/8
//v//f/7//v/+//8//z//P/8//n/+f/5//j/+f/9//v/+v/6//n/9v/1//X/9f/1//X/
9f/1//b/9v/0//P/8v/x//H/9//3//T/8v/y//L/8v/x//L/9P/4//T/8//y//H/7f/q
/+v/6//u//H/8//2//X/9P/1//T/+P/4//j/+P/2//b/9v/2//f/+P/4//b/+P/5//n/
+f/5//j/9//1//b/+f/6//r/+P/3//f/9//4//j/+P/3//n/+f/5//n/+P/4//j/9//4
//j/+f/7//n/+P/2//P/7v/w//H/8f/y//P/9P/0//H/8P/v/+3/7f/x//D/7//t/+v/
5v/k/+H/3f/d/+n/9f/+/w8AJQA5AFEAZgB3AIoAoAC0ALYAqACTAH4AZgBPADgAIgAL
APz/8f/r/+//8f/p/+T/5P/q/+3/7v/w//D/6v/k/+f/5//n/+f/6//s/+3/7P/p/+n/
6//r/+v/6//s/+z/7v/t/+3/7f/q/+j/5//o/+v/6//r/+v/7P/s/+3/7v/t/+z/7f/s
/+v/6//r/+v/6P/n/+b/5f/m/+j/7P/v/+3/7f/s/+z/7v/u/+7/7//y//T/9v/4//r/
+f/4//j/+v/7//3//v/+/wAAAQABAAEAAAABAP7///8AAAAAAQAAAP///f/8//z//P/9
//3///8AAAEAAwAFAAYABwAHAAoACwALAAsADAAMAA0ADQAQABEAEQAQABAAEwAUABQA
EQARABEAEAAOABAAEQARAA4ADQANAA4AEAAQAAwACwALAAsACAAIAAgACAAHAAcABQAF
AAQAAwAAAP7//f/7//z/+v/6//r/+P/2//b/9v/0//P/8f/u//H/8//0//T/8v/w/+//
7//x//L/8v/z//H/8f/w//D/8v/y//H/7//y//P/9P/3//L/8f/w/+//8f/x//L/8v/v
/+z/7//x/+//7f/r/+j/6f/q/+7/7//s/+z/7f/t/+//8f/y//L/8f/x//T/9//z//L/
8v/y//T/9v/5//v/+f/5//n/+f/7//z//f/9//r/+//6//n/+v/6//v//P8AAP7//v//
/wAA//8AAP3//v/+//3//f/9//3//v///wAA/P/5//j/+P/4//f/9//6//r/+f/5//j/
+P/4//j/9//0//D/8f/1//f/9//5//v//f/9//3/+//3//X/8//3//j/+f/6//f/9//3
//b/9v/7//z//P/8//z//P/5//j/+P/6//X/9f/1//X/9v/2//r//f/6//n/9//2//j/
+v/+/wAA///+//3//P/9//7///8AAAEAAgACAAAA/f/9//z/+////wAAAQABAP7////+
//z//////wAAAQAAAAAAAAD///3//f/9//3//v/+//7//f/9//z//P/9//3//P/6//f/
9P/2//f/9//1//X/9f/0//b/9v/2//X/9f/x//L/8//1//X/8v/u/+n/5f/j/+X/6//4
/wUAFQApAEMAXABzAIgAmACqALgAtACjAJAAeABfAEgANAAbAAYA9//v/+3/9f/3//D/
6v/s/+3/7P/u//D/8P/0//P/8//z//P/8//y//H/7v/w//H/9P/1//T/8//z//L/8//z
//T/9f/1//T/9P/2//b/9f/0//P/9P/0//X/9v/z//L/8//y//P/9f/3//n/9//3//f/
9//0//T/9v/3//f/9//2//b/+v/6//r/+//7//z//f/+/////////wAAAAD//////v/+
/wAAAQABAAIAAgAEAAIAAQAAAP7//f///////v/+////AAACAAMABAAEAAQABQAFAAYA
BwAHAAYABwAHAAcADQAOABAAEQAQABEAEQAQABIAFQAWABYAEgARABAADgAPABIAFAAV
ABUAFQAWABgAFwAWABEADwARABEADgAOAAsACgAIAAcACQAJAAgABwAFAAQABAADAAAA
/v/+//7//v/8//z//P/9//3//P/6//j/+f/5//j/+f/4//j/+f/3//b/9P/z//X/9f/0
//T/+P/4//f/9f/y//H/8P/x//H/8//1//f/9P/z//P/8v/w/+7/8v/1//T/8//y//D/
8v/y//X/9f/y//L/8//z//D/8f/x//D/7//v//L/9f/z//T/9v/4//r/+v/7//v//f/9
//3//f/9//z/+//5//3/AQADAAUABAACAAEAAAAEAAIAAgADAAUABQAHAAUAAgACAAEA
AQABAAEAAgADAAYABAADAAQAAAD+//v/+f/7//z//P/9//v/+v/5//j/+v/6//n//f/+
//3/+v/5//n/+//7//v//f/7//v/+//7//r/+f/4//j/+f/6//r/+P/7//j/9v/5//n/
9//3//n/+f/5//n/9v/1//X/9P///wMAAgD///7//f/8//r/+v/7//7//P/9//7////8
//r//P/9///////+//7//P/8//7//v////7//f/8//7/AAACAAQAAgACAAEA/v8BAAMA
BAAFAAMAAgABAP///v////7//P//////AAABAAAAAAAAAP/////////////8//z//P/7
//v/+v/6//v//v/+//3/+//1//b/9v/1//X/9f/1//T/9f/2//f/9//z//H/8v/3//f/
9//4//T/6//n/+P/5f/v//r/CQAhAD0AUQBkAH0AjgCYAKgAtACsAJ0AjgB4AF0ARgAs
ABEAAgD5//H/8//5//n/9v/y/+7/8f/y//L/9P/2//j/+P/3//b/9f/1//T/8//w//H/
8f/z//P/8//z//T/9P/0//P/8//z//H/8P/w//L/8//z//P/8//x//D/8P/w//D/8P/y
//L/9P/1//b/9//2//X/9P/z//H/8P/x//H/8//1//b/+P/3//b/9f/1//f/+P/5//r/
+//7//v//P8AAAEAAwAEAAAAAgADAAMAAgACAAQAAgAFAAYABgAHAAcABwAGAAYABQAE
AAQAAwAGAAYABgAHAAgACAAIAAcACQALAAwADQAOAA4ADwAPAA4ADwAPAA4ADgARABIA
EgARABEAEQAQAA8AEgAUABUAEwARABAAEAASABIADgANAA4ADwANAA4ADAAKAAcABQAH
AAcABgAFAAEAAAAAAP///P/6//r/+v/6//j/+P/4//X/9f/0//L/8//1//b/9v/1//T/
9P/1//j/+P/3//f/9//3//b/9v/2//b/9f/z//H/8f/x//P/8//z//P/8//y//H/8f/w
/+3/6v/t/+//7//v/+//7v/w//L/9//5//n/+v/8//3//P/9//3//P/5//n//P////z/
/P/9//7//P/8//3//f/7//v/+//7//v//P/9//3//v8BAAIAAwABAAAAAAAAAAMAAgAD
AAUABQAFAAcABQADAAIAAAD//wAAAQADAAUABQACAAAAAAABAAIAAgADAAMAAgAAAP//
AAAAAAAAAAADAAIAAAADAAIAAQD+//3/AAADAAQABQADAAEAAQABAAIAAgACAAIA////
/////v/+/wEA/v/8/wEAAQD/////AQABAAEAAQD+//3//f/8//////8BAAAA/f/8//v/
+v/7//z//v8CAP///////////P/4//j/9//5//v//P/+//3//P/9//z/AAAAAAAAAAAA
AAAAAAAAAAMABAAEAAIAAgADAAMAAwABAAAA///9////AQABAAAAAgABAAEAAQACAAIA
AgABAAMAAwADAAMABAAEAAQAAwABAAAAAAABAP///v/8//n/9v/4//n/+f/5//n/+f/4
//j/+P/4//f/9//1//j/9//5//v/9P/q/+X/5f/n/+3/9/8KAB0AKwA9AFsAegCNAJoA
rAC6ALgApgCRAHwAZgBPADoAJgARAAIA+f/z//H/8f/x/+7/7P/u//P/9v/0//L/8v/y
//L/8f/w/+//8f/y//P/8v/v/+//8f/x//H/8f/y//L/8//z//T/9f/z//L/8v/0//f/
9//3//f/9f/0//T/9P/2//b/+P/4//f/9//3//f/9f/1//X/9f/y//L/9P/1//P/8//y
//L/9v/2//b/9//4//r//P/+/wMAAwADAAQABwAHAAgACAAEAAYABwAHAAoACgAMAAoA
CwAMAAwADQANAA0ADAAMAAsACgAKAAkACwAMAA0ADwAOAA4ADgANAA4ADwAPAA8AEAAQ
ABEAEQAUABUAFQAUABQAFwAYABgAFwAXABcAFgASABQAFQAVABYAFQAVABYAFwAYABUA
FQATABEADAAKAAsACgAIAAcABQAFAAQAAwADAAIAAgABAAEAAAABAAIA///8//v/+v/5
//n/+P/2//j/+f/5//j/9//2//b/9//6//r/+f/5//j/9//1//T/9v/2//X/8//z//P/
8//1//P/8//z//P/9P/1//f/+P/z//D/8//1//X/9f/1//T/8v/y//X/9f/0//T/9f/1
//f/+//+/wAA/P/7//3////8//z//f/+//3//P/8//v//P/9//7//////wAAAQABAAAA
AQAAAP//AgACAAMABAAFAAIAAQABAAQABQAIAAcACAAIAAcABwAFAAUABgAHAAcABAAC
AAIABAAEAAMAAwAEAAQAAwADAAQABAAEAAQAAwAAAPz//f///////f/9/wAAAwAEAAUA
BQADAAMAAwACAAIAAgACAAAA///+//z///8DAAEAAAAHAAUA//8CAAAAAAAAAAAA//8A
AAIABgAAAP///v/9//3//P///wEAAgADAAMABAACAAIABAAEAAcACAAJAAoACQAIAAcA
BgAGAAYABQACAAAAAQABAAEAAgACAAIAAQAEAAcACAAIAAcABQAEAAMABgAGAAYABQAF
AAUABQAFAAIAAgACAAEAAQAAAAAAAQAAAP7/+//3//f//P8AAAMAAAD///7//P/6//r/
+v/5//3/+//4//n/+//7//z/+v/x/+3/7//1//3/BgAPACMAPQBTAGgAfwCQAKAAsgC+
ALYAoQCOAHIAUQBCADgAIQAMAAEA9//1//n/9f/y//b/+P/3//j//P/4//T/8P/z//X/
9//5//r/+v/6//j/9//3//n/+f/6//v//f/+//3/+//6//n/+//6//r//P/9//3//f/9
//v/+v/6//r/+f/4//n/+P/3//f/9//3//j/+f/6//v/+//8////AQD///3/+v/4//v/
/P/9////AQACAAMABAAGAAUABAAEAAUABQAGAAYABAAGAAcABwAJAAoADQAMAAwADAAL
AAsADgAPAA8AEAAOAA4ADwAPAA0ADAALAAsADgAQABIAEwAUABUAFQAVABcAFgAWABUA
FwAZABoAGgAXABkAGQAYABgAGQAaABoAGAAaABsAGwAYABcAFwAYABcAFgARAA8AEAAR
AA8AEAARABAADgANAAoACQAHAAUABQAEAAQAAwADAAIAAwAEAAAA/v/+//7//P/7//n/
9v/4//n/+f/4//f/9v/2//f/+f/6//r/+//6//n/9//2//n/+v/6//n/9//3//f/+f/2
//X/9P/z//T/9f/3//j/9f/y//X/9//6//v//P/8//z//P////////8AAAIAAwABAAMA
BAAEAAIAAQADAAUAAwAEAAYACAAIAAgACQAJAAgABwAGAAUACQAKAAsACwAJAAsACwAL
AAkACAAIAAgADAAKAAoACwAKAAkACgAHAAkACgAKAAsACAAHAAcABwALAAgABgAGAAgA
CAAHAAcABgAGAAUABQAIAAgACAAIAAYABAABAAMAAwADAAEAAQAFAAcABwAHAAcABQAF
AAUACAAIAAgACAAHAAcABwAGAAgACwAIAAYACQAJAAcABwAHAAcABwAHAAUABQAGAAYA
BQABAAIAAgACAAIAAgADAAQABgAKAAUABQAFAAUABQAEAAcACQAIAAcABQAEAAMAAgAD
AAIABwAIAAkACgAJAAgABwAGAAgACgALAAoACgALAAsACwAJAAgABwAFAAgACwAMAAwA
CgAJAAkACQAMAAwADAALAAkACQAJAAkACgAKAAoACQAJAAgACAAJAAsACgAIAAUAAAAC
AAMAAwABAAEAAQAAAAAAAAAAAP//BQADAAAAAQD///n//P8AAPf/7//v//P/9/8CABUA
JwA1AEsAagCHAJoAqgC8AMQAvgCpAJYAigBxAFQARAAtABIABQD///X/9/8DAAQA/P/+
////AAAAAPz/+v8AAAEAAQABAAEAAAAAAAAA/v//////AQABAAMAAwAEAAQAAQD///7/
/f/9//z//P/+/wAAAQACAAMAAQAAAAAAAAAAAAAAAgACAAMAAwADAAMAAQABAAEAAQAA
AAAAAgADAAMAAwACAAIABgAGAAYABwAGAAYABgAGAAoACwAMAA4AEQARABIAEgAOABAA
EQARABUAFgAZABgAGAAYABcAFwAbABsAGgAaABoAGgAbABsAHgAeAB4AHwAjACQAJQAl
ACMAIwAiACEAJgAoACsALQAsAC0ALQAsACoALQAuAC4ALgAvADAAMAAsAC4ALwAvAC4A
LQAtAC4ALgAuACoAKQArACsAKAAoACkAKAAmACUAIgAhAB8AHQAcABwAHQAdABoAGAAY
ABgAFgAUABQAFAAWABcAFwAWABUAFQAUABIAEwASABIAEwASABIAEQARABMAEwASABIA
EgAUAA==
         </WaveFormData>
      </LeadData>
      <LeadData>
         <LeadByteCountTotal>10000</LeadByteCountTotal>
         <LeadTimeOffset>0</LeadTimeOffset>
         <LeadSampleCountTotal>5000</LeadSampleCountTotal>
         <LeadAmplitudeUnitsPerBit>4.88</LeadAmplitudeUnitsPerBit>
         <LeadAmplitudeUnits>��V</LeadAmplitudeUnits>
         <LeadHighLimit>2147483647</LeadHighLimit>
         <LeadLowLimit>268435456</LeadLowLimit>
         <LeadID>II</LeadID>
         <LeadOffsetFirstSample>0</LeadOffsetFirstSample>
         <FirstSampleBaseline>0</FirstSampleBaseline>
         <LeadSampleSize>2</LeadSampleSize>
         <LeadOff>FALSE</LeadOff>
         <BaselineSway>TRUE</BaselineSway>
         <ExcessiveACNoise>FALSE</ExcessiveACNoise>
         <MuscleNoise>FALSE</MuscleNoise>
         <LeadDataCRC32>2202150306</LeadDataCRC32>
         <WaveFormData>
DgAOAA4ADgD8/+z/3P/M/9D/0v/U/9b/2v/c/97/4P/l/+j/6//u/+v/6v/p/+j/6f/q
/+v/7P/u/+7/7v/u/+z/7P/s/+z/7f/u/+//8P/v/+7/7f/s/+//8P/x//L/8P/w//D/
8P/y//L/8v/y//L/8v/y//L/8P/w//D/8P/x//L/8//0//T/9P/0//T/9v/2//b/9v/5
//r/+//8//7//v/+//7/AQACAAMABAAEAAQABAAEAAMAAgABAAAAAAAAAAAAAAAAAAAA
AAAAAAEAAgADAAQACAAKAAwADgAQABAAEAAQABEAEgATABQAFgAWABYAFgAZABoAGwAc
ABwAHAAcABwAGgAaABoAGgAcABwAHAAcABoAGAAWABQAFAAUABQAFAATABIAEQAQAA0A
DAALAAoACQAIAAcABgADAAAA/f/6//v//P/9//7/+//6//n/+P/1//T/8//y//L/8v/y
//L/8P/w//D/8P/w//D/8P/w//D/8P/w//D/7f/s/+v/6v/s/+z/7P/s/+v/6v/p/+j/
6P/o/+j/6P/o/+j/6P/o/+X/5P/j/+L/5P/k/+T/5P/m/+b/5v/m/+f/6P/p/+r/7f/u
/+//8P/y//L/8v/y//P/9P/1//b/9f/0//P/8v/z//T/9f/2//b/9v/2//b/9v/2//b/
9v/4//j/+P/4//f/9v/1//T/9//4//n/+v/3//b/9f/0//b/9v/2//b/+P/4//j/+P/3
//b/9f/0//b/9v/2//b/9v/2//b/9v/2//b/9v/2//b/9v/2//b/8//y//H/8P/w//D/
8P/w//H/8v/z//T/9P/0//T/9P/1//b/9//4//X/9f/0//P/8v/z//X/9v/2//f/9//3
//f/9//3//j/+P/4//v//v/8//r/+v/6//z/+f/4//j/9v/2//n/+f/7//v/+//5//j/
9v/1//T/8//y//H/8P/s/+r/6v/s/+7/7P/s/+3/7f/t/+v/6f/q/+3/7v/y//H/8P/v
//D/8f/w//D/8P/w//D/8f/x/+//8P/w/+//8f/x//L/8v/w//D/7v/t/+3/7v/r/+P/
4v/k/+T/5P/w/wcAIwA+AFoAeACXALYA1ADyAA0BJgEkAfwAwACXAHIARQAbAAYA8//a
/87/0P/O/8//1//d/9v/3P/f/+L/5v/s/+//8P/y//P/8P/w/+//7v/w//H/8//z//L/
8v/x//D/8P/w//H/8f/z//T/9P/1//T/8//y//H/9P/3//j/+f/5//j/+P/5//f/9v/2
//b/+P/5//n/+f/2//X/9P/z//f/+P/5//r/+v/6//r/+//6//r/+f/5//v/+//7//z/
+//6//n/+f/8//z//P/9//v//P/8//z/+v/6//r/+v/8//z//f/+//3//P/8//z//f/+
////AwAGAAcACAAKAAsACwALAAwADgAQABEAEwAQABEAEQAQABEAEwAUABcAFQAVABYA
FgATABMAEwASABUAFgAXABgAFwAUABIAEAAMAAwACAAHAAQABAADAAEAAgABAAEAAgAB
AP7//v/+//r/+P/2//T/9v/1//P/8//w/+//7//v/+v/6//r/+v/6//t/+//8f/v/+//
7//v/+7/7f/r/+r/7P/s/+z/7P/p/+j/5v/l/+j/6f/q/+z/6//q/+j/5//n/+X/5f/m
/+j/6P/o/+j/5f/i/+T/4//m/+f/6P/p/+z/7//w//T/9P/0//b/9v/0//T/9v/2//T/
9P/0//X/9v/3//j/+v/6//n/+P/3//n/+v/7//z//P/8//z//P/4//r/+//8//7//f/9
/////P/6//j/9//6//z///8CAAEA/v/9//z/+f/4//j/+P/6//r/+v/7//r/9//2//X/
9v/4//n/+v/6//r/+f/5//j/+f/6//b/+P/5//n/+v/5//n/+f/5//z//P/9//7/////
//7//P/9//z/+//6//z//P/8//v/+f/5//n/+f/4//n//P/7//r/+f/4//X/9P/0//P/
9f/1//f/+v/3//b/9v/1//P/8//z//P/9f/2//f/+//8//z/+v/6//z//P/5//j/9//0
//P/9f/1//X/9f/1//X/9P/0//X/8v/w/+7/7P/t/+z/6//s/+z/7P/q/+r/7f/v/+//
7f/p/+n/6//r/+3/7v/t/+z/7//w/+//7//u/+7/7v/v//D/8f/z//T/9f/1//X/9v/0
//L/7v/u//H/7//s/+X/3//a/9b/2P/i//L/CwAlADoAUABwAJUAtADUAPIAEwEsASoB
/AC+AJMAbAA7AA8A+P/p/9b/yP/M/9L/1//d/+P/5f/m/+n/7v/u//D/7//u/+7/7f/u
/+7/7f/s/+7/7//x//H/7//u/+z/6v/s/+7/8f/z//P/9P/0//X/8v/x//D/7//w//P/
9P/1//L/8P/v/+//8P/w//H/8v/y//P/8//z//P/8//z//P/9f/2//f/+P/3//b/9f/1
//X/9v/2//f//P/9//7/AAABAAAA/////wIAAgACAAMAAgACAAEAAAAAAAAAAAAAAP7/
/v///wAAAAAAAAEAAgAEAAQABAAHAAcABwAHAAgACgALAAwADgARABQAFgAZABkAGwAc
ABwAHgAfAB8AIQAeAB0AHQAcABwAHQAeAB4AHQAcABsAGgAYABYAFQAUABUAFgATABMA
EQAQAA4ACwALAAkACAAIAAcABAAEAAQABAACAAAA/v8AAP///f/9//r/+f/5//n/9f/1
//X/9f/x//H/8f/x/+//7//v/+//8P/x//H/8v/v/+7/7f/s/+z/7P/r/+v/7f/t/+3/
7v/u/+7/7f/t/+7/7f/u//D/7//u/+3/7P/u/+z/7//v/+//7//v/+//7//v/+3/7v/v
//D/8//0//L/8v/0//T/9P/0//T/9f/3//f/9//4//n/+f/5//n/+//8//3//v/9//z/
+//6//r//P/9//7//v/9//3////7//r/+f/5//r/+v/7//z//P/6//r/+v/7//r/+v/6
//z//P/8//3//P/5//j/9//6//z//f/+//z//P/7//v//f///wEA/v///////v/+//z/
+//6//n/+v/6//v//P/8//v/+f/2//n/+v/7//z//P/8//z/+//5//n/+f/5//j/+f/5
//f/9//6//z/+v/6//r/+v/6//r/+//7//r/9//2//b/9v/2//f/9//3//f/9//3//r/
+v/6//3/AAAAAP7//v/8//z/+f/4//r/+P/4//v/+v/5//j/9//1//L/8P/v/+//8P/x
//L/8P/u/+z/7P/v//D/7//w/+//8f/x/+//7P/r/+z/6//w//L/8v/y//L/8v/w/+//
8P/w//D/8f/v/+//8P/w//H/8f/x//L/9v/4//j/8v/v/+v/5P/f/9//3v/i/+j/9P8E
ABsANQBSAHAAjgCtANIA9gAUASkBJAH4AL4AlgBzAEQAGwAFAPb/3//Q/8z/0P/Y/+H/
6f/r/+3/8P/x//L/8v/w//L/8v/z//P/8P/w/+//7v/u/+//8f/x//H/8v/y//L/7v/u
/+//7//x//L/8v/z//T/9f/2//f/9f/3//f/9//5//j/+P/5//b/9P/z//L/8v/z//P/
8//0//X/9v/3//j/+P/4//j/+v/6//r/+//6//r/+f/5//7///8AAAIABgAGAAYABwAG
AAYABgAHAAgACgALAAwACAAIAAgACAAKAAoACwAMAAsACgAKAAoACgAKAAoADQAQABEA
EgAUABMAEwATABQAFwAaABwAHwAhACMAJAAkACMAIwAiACMAJgAnACkAKgApACkAKQAo
ACcAJgAlACQAJAAiACEAIAAdABwAFwAVABUAFgAWABUAEgAPAA0ADAANAAoACgAKAAYA
BAACAAAAAgABAP/////+//3//f/9//n/+f/5//n/9//3//f/9//3//f/9//3//f/9//2
//b/+P/4//j/+P/2//b/9f/1//X/9f/1//b/9P/0//P/8//x/+//7//w//H/8v/z//T/
8v/w//P/8//z//P/8//z//T/9f/0//b/8v/y//T/9P/2//b/+P/4//j/+P/4//n//P/9
//7/AAD/////////////AAABAAIAAgACAAIAAgD+/wAAAQACAAQAAwADAAUAAwACAAEA
AQACAAIAAwAEAAQAAgACAAIA///+//7//v8AAAAAAAABAAMAAQABAAEAAAAAAP///v//
/wAAAAABAAAAAQACAP7///////7//v8BAAEAAQABAP///v/+//7/AAABAAEAAAAAAAAA
AAAAAAIAAgACAAEABQAHAAYABQAEAAMAAgACAAIAAwADAAUAAwADAAQABgAGAAcABwAF
AAUABQAFAAUABAADAAUACgAKAAgACAAKAAoABwAGAAYABAAEAAcABwAHAAcABwADAAAA
/v/9//3//v///wAA/v/8//r/+v/8//z/+v/6//3///////3/+f/5//v/+//+/wAAAAAA
AAIAAgAAAP///f/8//v/+//8//3///8AAP///////wAAAAAAAP7//v/9//n/9P/v/+n/
5v/q//L/+P8IAB0AMQBIAGYAgAChAMQA4gAAAR8BNAEuAQAByACdAHgATQApABQAAwDs
/9z/2P/W/9f/3//n/+3/7v/v//D/9P/2//j/+P/5//n/+//8//z//P/8//3//////wEA
AgACAAIA///+//7//f///wAAAAABAAMAAwADAAMAAQADAAMAAwADAAIAAgADAAMAAgAC
AAIABAAFAAUABQAFAAUABQAFAAQABAAEAAQACAAIAAgACQAJAAoACgALAAoACQAIAAgA
CwAMAA0ADwANAAwACwALAAkACgAKAAoACAAIAAgACAAGAAYABwAIAAsADAAOABAADQAM
AAsADQAOAA8AEAASABYAFwAYABoAGwAcABwAHQAfACEAIgAiACAAIQAhACMAIwAjACQA
JAAjACMAIwAiACEAIAAfAB4AIQAgACAAIAAeAB4AGgAZABYAFgAVABMAEwATABQAFgAU
ABAADwAOAA4ADAAKAAgACAAHAAUABQAEAAMAAwADAAEAAQABAAEA/f/9//3//f///wEA
AwAFAAQAAwABAAAA/v/+//7//v/8//z/+//7//j/9//2//b/+f/6//r/+//6//f/9v/2
//j/+P/4//j/9v/0//f/9//0//P/8v/x//X/9//3//r/9v/2//j/+P/5//r//f/+/wAA
AAAAAAEA////////AAADAAUABwAJAAgACAAIAAgACAAIAAgACAAGAAgACQAKAAoACQAJ
AAsACgAKAAoACwALAAoACgAKAAwACgAKAAoABwAGAAYABgAGAAYABgAHAAkABwAHAAcA
BgAGAAUABAAGAAYABQAFAAcACQALAAgABwAHAAYABgAJAAkACQAJAAcAAAAAAAAAAgAC
AAIAAgABAAAAAAD///3/+//7//z//v/+///////8//v/+v/5//v//P/9/wEAAgACAAAA
AAD///7/+v/4//v/+v/7////AQABAAEAAQD9//r/+P/3//T/9P/0//T/9v/0//L/8v/2
//b/9P/0//P/9f/1//P/8f/x//P/8//2//j/+P/4//n/+P/1//P/8v/y//L/8//0//X/
9//4//n/+f/5//r/9v/6//z/+v/1/+//6v/l/+H/4P/i/+j/8v8EABkALwBKAGwAjACv
ANIA8AAMAScBMgEOAdAAoAB/AFgAKwALAPj/4//S/87/zv/S/93/6f/p/+n/7v/x//T/
9v/2//b/9v/3//f/9P/0//P/8v/y//P/9f/1//b/+P/5//r/9v/2//f/9//5//r/+v/7
//v/+//7//v/+f/7//v/+//8//z//f////7//P/7//r//P/9//3//f/9//3//f/9/wAA
AAAAAAAAAgACAAIAAwABAAIAAgADAAQAAwACAAIABAAEAAQABQAGAAYABgAHAAcACAAI
AAgABQAEAAMAAgADAAQABgAIAAYABgAHAAgACgAKAAoADQAQABEAEgAUABQAEwASABIA
FAAWABcAGQAZABsAHAAcAB0AHwAgACMAIQAhACIAIgAeAB0AHAAaABsAHAAdAB4AHgAc
ABsAGgAWABYAEgARABAAEAAPAA0ACQAHAAYABgAFAAIAAgACAAAA/v/8//r/+P/3//X/
9f/1//X/9v/3//P/8f/v/+3/7f/v//H/8//z//P/8//z//L/8f/v/+7/7v/u/+7/7v/s
/+z/6//r/+z/7f/u//D/7//u/+z/6//p/+f/5//o/+r/6v/q/+r/6v/o/+v/6//u/+//
8P/x//L/8//y//T/8v/y//T/9P/2//b/+P/4//f/9v/1//X/9f/1//X/9v/1//X/9f/1
//P/9P/1//b/+P/4//j/+P/0//b/9//4//v/+//8///////+//3//f/7//r/+v/6//v/
+v/7//z/+f/4//j/+P/5//r/+//9//3/+//7//v/+f/6//r/+v/8//z/+//7//r/+//8
//j/+f/5//j/+P/6//v//P/9//v/+v/6//r//f/9//z/+v/5//j/9//2//b/9v/2//X/
8//z//P/8//y//P/8//x/+//9v/5//T/8//y//H/8P/w//D/8f/x//H/7//v//D/7//u
/+7/7f/w//H/8v/z//L/8v/y//X/+v/6//j/+P/2//b/8//y//T/8v/y//X/9//3//f/
9//1//L/8P/v//D/8P/w//D/8P/u/+z/7P/t/+z/6f/o/+v/7f/t/+v/6f/p/+v/6//w
//L/8v/y//T/9P/y//H/7v/u/+7/7//w//H/8//0//L/8f/w//D/8P/y//L/8v/v/+n/
5P/d/9f/1P/Y/+T/8v8EABsAMQBKAGQAhACjAMgA7AAMAScBLgEMAcwAnAB3AEgAGwAB
APL/3f/O/8r/yv/O/9X/3f/l/+v/7P/v//L/7v/q/+z/7P/t/+3/7f/u/+7/7v/s/+3/
7//v/+//8P/w//D/8P/w//H/8f/u/+7/7f/t/+7/7//w//H/7//x//H/8f/z//L/8v/z
//H/8P/w//D/7//v/+7/7f/v//H/8//1//X/9P/z//L/9P/0//T/9f/2//j/+f/7//3/
/f/9//7/AQACAAMABQAEAAQABAAFAAQABAADAAIAAQACAAMABAADAAIAAgACAAUABgAI
AAoACQAIAAcACQAMAA0ADgAQABEAEQARABIAEgAUABUAFwAZABsAHAAcAB0AHwAgACMA
IQAhACIAIgAjACMAIwAiACEAIAAfAB4AHwAeAB4AHgAbABoAFQATABQAFAATABEAEQAP
AA4ADgAKAAYABQAEAAMAAgABAAAA/v/9//v/+//4//f/9//3//f/9//3//f/8//z//P/
8//1//X/9f/1//P/8//y//L/8v/y//L/8v/y//L/8f/x/+//7//v//D/8v/y//H/8f/w
/+3/7P/s/+r/6v/q/+r/6v/o/+v/6//r/+v/6//r/+//8f/x//T/9P/0//b/9v/0//T/
9v/2//j/+P/4//n/9//3//f/+P/7//v/+//7//j/+P/4//j/+v/6//r/+v/6//z//f/+
//3/+//6//v/+v/6//r/+//7//r/+v/6//r/+P/4//j/+P/4//n/+v/5//j/9//3//j/
9//4//n/9//2//T/8v/1//b/9v/3//n/+//9//r/9v/1//P/8v/1//X/9f/1//X/9P/0
//T/9f/3//b/9P/0//T/9P/y//L/8//z//P/8f/x//L/8//0//b/9//1//X/9f/1//n/
+v/7///////+//v/+v/7//z/+v/6//r/+P/4//v/+v/5//j/9//2//T/8//z//H/8P/v
/+7/8P/u/+z/7P/s/+z/6v/q/+3/7//v/+3/6//r/+3/7f/v//D/7//u//L/8v/w/+//
7v/u/+7/7//x//H/8v/y//H/8f/x//L/8P/u/+z/7P/r/+3/6v/j/93/3v/c/9z/4v/y
/wUAHQA4AFQAcgCTALQA0gDwAA8BKAEkAfgAvgCVAHAAQwAbAAYA8//e/9L/0v/S/9P/
2f/d/9//4v/l/+b/6P/u//L/8v/z//P/8f/w/+7/7P/t/+//8v/z//H/8v/y//L/8v/y
//P/8//1//b/9v/3//T/8//y//H/8v/1//b/9//3//b/9v/3//n/+P/4//j/+v/7//v/
+//5//f/9f/z//X/9v/3//j/+P/4//j/+f/5//r/+v/7//3//f/9//7//f/8//v/+//9
//7///8BAAAAAAD///7/+v/6//r/+v/4//j/+f/6//z//P/9//7/AQACAAMABwAHAAcA
BwAIAAsACwALAAwAEAASABMAFQASABMAEwASABQAFQAVABcAFwAXABgAGAAaABsAHAAc
AB4AHgAeAB4AHAAaABkAGAAYABgAFAATABAAEAAPAA0ACwAJAAgACAAHAAQABAAEAAAA
/v/8//r//P/7//n/+f/2//X/9f/1//X/9f/1//X/8//z//P/8//y//H/8P/v//H/8f/w
//D/8v/y//L/8v/v/+7/7P/r/+7/7//w//L/8f/w/+7/7f/v/+3/7f/u/+3/7P/r/+r/
6v/o/+v/6//p/+n/6f/p/+r/6//q/+z/6//s/+//8P/w//D/8v/y//P/9P/1//f/9//3
//f/+P/4//f/9v/1//j/+v/8//7/+//6//n/+P/5//z//v8AAP7//f/9/////f/8//v/
+//+//7///8AAAAA/v/+//7/+v/4//f/9v/2//b/9v/3//b/8//y//H/9P/2//f/+P/2
//b/9f/1//b/+f/8//r/+P/3//X/9P/0//P/8v/x//T/9P/1//b/9f/1//T/8v/y//L/
8v/y//T/9P/0//P/8f/x//H/8f/2//n/+P/4//j/+P/4//j/+P/5//n/+//5//n/+v/4
//j/+f/5//r/+//8//3//f/8//v//f////7/+//6//v//P/6//r/+f/2//X/9//6//v/
/P/9//r/9v/z//H/7f/s/+v/6v/s/+z/7P/u/+//7v/r/+r/6//t/+3/6//n/+f/6f/p
/+z/7v/u/+7/8f/y//H/8f/u/+7/7v/v/+3/7f/u/+7/7f/t/+3/7v/s/+r/7P/w/+//
7f/o/+P/2//Y/9j/2v/i//T/CwAlAEAAWgB2AJkAvADaAPYAEwEqAR4B5gCsAIcAYAAr
AAcA+P/n/9D/yv/M/8z/0//d/9//3//m/+v/7P/w//T/9P/y//H/7//u/+7/7f/s/+r/
6//t/+3/7f/u/+7/7v/t/+7/8P/x//D/8P/v/+//7//v/+//7//t/+//7//v/+3/7P/s
/+3/7//w//L/9P/z//P/8v/x/+//7//v/+//8v/0//b/+P/3//b/9f/1//f/+P/4//n/
+//7//v//P8AAAAAAAABAAAAAAAAAAEA//8AAAAAAAAAAAIABAAGAAUABAAEAAQAAwAC
AAIAAgADAAQABQAJAAcABwAHAAgACgALAAwADgAPABAAEAARAA8AEQASABIAEgATABMA
FQAVABUAFgAWABYAFwAYABgAFwAWABUAFAAWABQAEwASABEAEgAPAA8ADAAMAAsACQAH
AAUABAAEAAIA/v/9//z//P/6//j/9v/2//X/8//z//H/7//u/+3/7P/t/+7/7//r/+v/
6//r/+3/7f/t/+3/7f/t/+z/7P/q/+r/6v/q/+r/6v/p/+n/6//r/+v/7P/q/+r/6f/p
/+n/5//n/+j/5v/m/+b/5v/p/+j/7P/t/+7/7//w//H/8f/z//P/9v/y//L/9P/0//L/
8v/0//T/9v/2//b/9//2//X/9P/0//X/9f/1//X/9f/2//f/+P/4//j/+P/4//f/+v/8
//7//f/7//r/+//7//r/+f/5//r/+v/7//z/+//4//f/9v/4//j/+f/6//j/+P/4//n/
+//5//n/+f/7//z//P/8//n/+P/2//X/9//5//v/+P/1//X/9P/0//X/9f/1//X/9//2
//b/9v/1//X/9P/y//X/9v/3//j/9v/2//b/9f/z//P/8//z//j/+f/5//j/9//2//X/
9P/0//T/9f/1//X/8//z//T/8//y//L/8f/y//P/9P/1//T/9P/0//f//P/8//r/+v/5
//j/9P/y//T/8v/y//X/9f/1//X/9f/x/+7/7P/r/+z/7P/s/+z/7v/s/+r/6v/q/+r/
6P/o/+v/7f/t/+v/6f/p/+v/6//u//D/8P/w//D/8P/u/+3/7v/u/+7/7//w//H/8//0
//L/8f/w//D/8v/y//T/9P/t/+f/4P/Z/9X/1P/W/97/7v8EABkALwBIAGYAigCvAMwA
7AAKASMBHgHwALQAigBnADgADwD3/+j/1f/I/8T/xv/O/9X/3f/f/9//4v/n/+b/5v/o
/+n/6P/o/+f/5//o/+j/6P/o/+n/6//r/+n/6v/q/+r/6f/q/+z/7f/s/+z/6//r/+z/
7f/u/+//7f/v/+//7//v/+7/7v/v/+//7v/u/+7/7v/v/+//7//x//H/8f/x//D/7v/s
/+r/7f/u/+//8f/0//b/9//5//3//f/9//7/AgACAAIAAwACAAIAAgADAAQABgAHAAgA
CAAIAAgACAAIAAgACQAKAAkACAAIAAgACgAKAAoADQAMAA0ADgAQABAADwAOAA4ADwAQ
ABAAEQAUABcAGQAaABoAGwAbAB0AHQAdAB4AHgAdAB0AHQAcABoAGgAaABoAGwAaABoA
GgAVABQADwANAA4ADgANAAsACQAHAAYABgAFAAIAAgACAAEAAAD///7/+//5//b/9f/2
//X/9f/1//P/8//z//P/7//v/+//7//x//H/8f/x/+//7//u/+7/7v/u/+7/7v/w//D/
7//v/+z/6//q/+r/6//s/+z/7f/s/+n/6P/o/+n/6v/r/+z/7P/q/+3/7f/t/+3/7f/t
//D/8//0//j/9f/0//X/9P/y//L/9P/0//b/9v/2//f/9//3//f/+P/7//v/+//7//n/
+v/7//z//v/+//7//v/8//7///8AAP///f/8//3//P/8//z//f/9//z//P/8//z/+v/6
//r/+//6//r/+v/8//z//P/9//3/+//7//v/+v/6//n/+P/4//j/9//3//j/+//+//z/
/f/9//z//P/7//v/+//7//r/+P/3//b/9//3//b/9P/4//j/9P/2//b/9v/2//b/9//4
//r/+//6//f/9v/2//b/9v/3//f/+P/5//r/+//6//r/+v/9/wAAAAD+//7//v/+//v/
+v/6//j/+P/7//v/+//7//v/9//y/+7/6//s/+7/8P/y//D/7v/s/+z/8P/w/+7/7v/v
//H/8f/v/+3/7f/v/+//9P/2//b/9v/4//j/9v/1//b/9v/2//f/9f/1//b/9v/0//P/
8v/y//T/9P/0//T/9f/z//D/6f/j/+L/4v/o//D/AAAVACsASABkAH4AoQDEAOIAAAEd
AS4BHAHmAK4AhwBiADcAFwAEAO//2v/S/87/zv/V/9//4//j/+b/6f/s//D/8P/0//T/
9f/1//T/9P/z//L/8//1//j/+f/6//z//f/+//n/+P/4//f/+f/6//r/+//5//n/+f/5
//j/+f/4//f/9//2//b/9//5//j/+P/4//r/+//7//v/+//7//v/+//6//j/9v/0//n/
+v/7//3///8AAAAAAQABAAEAAQACAAIAAgACAAMABAAEAAQABQAGAAgACQAKAAgACAAI
AAgACgAKAAsADAAKAAoACwAMAAoACgAKAA0AEAARABIAFAATABMAEwAUABYAGAAZABsA
GwAdAB4AHgAcAB0AHQAfACEAIQAiACIAIAAfAB4AHAAcABwAHAAcABwAGgAZABgAFgAW
ABIAEQATABQAFAATAA8ACwAIAAYABgAEAAUABgAGAAQAAgAAAP///f/6//n/+v/5//n/
+f/3//f/9//3//b/9//4//n/+f/5//n/+f/3//f/9v/2//j/+P/4//j/9v/2//X/9f/z
//P/8//0//T/9P/z//P/8//x//H/8v/2//j/+v/8//r/+P/7//v//P/9//7//////wEA
AQAEAAEAAAABAAAAAQACAAUABgAEAAQABAAFAAUABQAFAAYABwAHAAcABwAHAAgACQAK
AAoACgAKAAoABgAIAAkACgAKAAkACQALAAkACAAHAAcACAAIAAkACgAKAAgACAAIAAUA
BAAEAAQAAgACAAIAAwAEAAMABAAFAAIAAgABAAAAAgACAAEAAQAAAAEAAgD+/wAAAQAB
AAIAAQABAAEAAQABAAAAAAAAAAMAAwACAAAAAAAAAAAAAAAAAAAAAAD/////////////
/P/7//z//P/8//z//P/9//7/AAABAAEA/////wAAAgACAAMAAwACAAEAAAD//wAAAAAA
AAMACAAIAAYABgAEAAQAAQAAAAAA/v/+/wEA///////////+//z/+//7//z//P/8//z/
+v/4//b/9v/6//r/+P/4//f/+f/5//f/9//3//n/+f/7//z/+//6//z//P/6//n/+v/6
//r/+//5//n/+v/6//n/+f/5//r/+v/6//j/9v/x/+3/7P/p/+P/4P/i/+T/5v/0/wsA
IQA6AFwAegCZALoA3AD6ABcBLgEoAfoAwACZAHQAQQAZAAIA7//c/9D/zP/Q/9v/5f/r
/+//7v/t/+7/8v/0//j/+P/5//n/+P/4//f/9v/0//X/9//3//n/+v/6//r/9//2//b/
9f/3//j/+P/5//f/9//3//f/9//5//n/+f/7//r/+v/7//n/+P/4//j/+v/7//v/+//5
//n/+f/5//z//P/8//z//v/+//7////+//7//f/9/wIAAwAEAAYACgAKAAoACwALAAoA
CQAJAAwADgAPABAADwAQABEAEgASABIAEwAUABQAFAAVABYAFgAWABYAGQAcAB0AHgAg
AB8AHwAfACAAJQAoACoALQAsAC0ALQAsACwALQAtAC8ALwAvADAAMAAvAC8ALwAuAC4A
LgAuAC4ALAAqACkAKAAnACgAJQAlACMAIgAgAB0AGgAXABUAFAAWABQAFQAWABMAEAAN
AAoACgAJAAcABwAIAAcABwAHAAQAAwACAAEAAAABAAIAAwABAAEAAQABAAEAAQAAAAAA
AAAAAA==
         </WaveFormData>
      </LeadData>
      <LeadData>
         <LeadByteCountTotal>10000</LeadByteCountTotal>
         <LeadTimeOffset>0</LeadTimeOffset>
         <LeadSampleCountTotal>5000</LeadSampleCountTotal>
         <LeadAmplitudeUnitsPerBit>4.88</LeadAmplitudeUnitsPerBit>
         <LeadAmplitudeUnits>��V</LeadAmplitudeUnits>
         <LeadHighLimit>2147483647</LeadHighLimit>
         <LeadLowLimit>268435456</LeadLowLimit>
         <LeadID>V1</LeadID>
         <LeadOffsetFirstSample>0</LeadOffsetFirstSample>
         <FirstSampleBaseline>0</FirstSampleBaseline>
         <LeadSampleSize>2</LeadSampleSize>
         <LeadOff>FALSE</LeadOff>
         <BaselineSway>TRUE</BaselineSway>
         <ExcessiveACNoise>FALSE</ExcessiveACNoise>
         <MuscleNoise>FALSE</MuscleNoise>
         <LeadDataCRC32>3122043432</LeadDataCRC32>
         <WaveFormData>
qP+o/6j/qP+6/8r/2v/q//D/9P/4//z/AAACAAQABgAIAAgACAAIAAgACAAIAAgACgAK
AAoACgAKAAoACgAKAAoACgAKAAoACgAKAAoACgAMAAwADAAMAAwADAAMAAwADAAMAAwA
DAAMAAwADAAMAAwADAAMAAwADQAOAA8AEAASABIAEgASABAAEAAQABAAEgASABIAEgAT
ABQAFQAWABgAGAAYABgAGAAYABgAGAAYABgAGAAYABgAGAAYABgAFgAWABYAFgAWABYA
FgAWABgAGAAYABgAFwAWABUAFAASABIAEgASABEAEAAPAA4ADgAOAA4ADgALAAoACQAI
AAcABgAFAAQABAAEAAQABAADAAIAAQAAAP7//v/+//7//P/8//z//P/+//7//v/+//7/
/v/+//7//P/8//z//P/+//7//v/+/wAAAAAAAAAA/v/+//7//v8AAAAAAAAAAP///v/9
//z//v/+//7//v/+//7//v/+//7//v/+//7/AAAAAAAAAAD+//7//v/+/wEAAgADAAQA
BgAGAAYABgAGAAYABgAGAAgACAAIAAgACgAKAAoACgAKAAoACgAKAAoACgAKAAoACwAM
AA0ADgAMAAwADAAMAAwADAAMAAwACgAKAAoACgAIAAgACAAIAAoACgAKAAoACAAIAAgA
CAAGAAYABgAGAAYABgAGAAYABgAGAAYABgAFAAQAAwACAAIAAgACAAIAAAAAAAAAAAAC
AAIAAgACAAAAAAAAAAAAAAAAAAAAAAAAAAAAAAAAAP7//v/+//7/AAAAAAAAAAD+//7/
/v/+//7//v/+//7//v/+//7//v/+//7//v/+//7//v/+//7//f/8//v/+v/8//z//P/8
//7//v///wAAAQABAAIAAgADAAQABQAHAAgACQAKAAoADAANAA0ADAANAAwACwAHAP//
+P/y/+//7//w//H/8f/1//X/9f/1//X/9v/3//j/9v/2//b/9f/0//P/8//z//b/9v/3
//j/+P/4//r/+//5//n/+f/4//r/+v/6//r/+P/4//j/+P/6//n/+v/7////BgASACEA
LAA4ADsALwAiABUAAwDn/87/vf+q/5L/fv9t/1b/UP9Z/2f/dP+D/5b/sf/N/9//9P8O
ABYACQAGAAsACwAMABAAEgAQAAwACgAKAAoACgAKAAoACwAMAA0ADgAOAA4ADgAPAA0A
DQANAA0ADAAMAA0ADQANAA0ADQAOAAwADAAMAA0ADQANAA0ADQANAA0ADQAOAA4ADgAO
AA4ADQANAAwADAAOAA8AEAAQABAAEQARABMAEwATABMAEwATABMAFAAUABMAEwATABQA
FAAVABUAFQAXABcAFgAWABQAFAAUABQAFgAWABYAFgATABMAFAAUABQAFAATABMAEwAT
ABMAEwATABIAEgASABEADgAOAA0ACwALAAsACgALAAkACAAIAAUABAAEAAMABAADAAMA
AgABAAAA///+//7///8AAAEAAQABAAEAAQD////////+//7//v/+//7//v///wAAAgAB
AAAA///+//z//P/7//v//f/9//3//f/7//r/+v/6//r/+v/6//r//P/8//z//P/+//7/
/v/+//v/+//8//z//P/8//z//f/9//7//v/+//////////////8AAAEAAQABAAIAAwAD
AAEAAgACAAQABAADAAMABQAFAAUABQAGAAcACQAKAAsACgAKAAkACQAJAAkACQAJAAcA
BwAHAAcAAwAFAAYABgAGAAYABQAFAAUAAwADAAMAAQACAAIAAgACAAIAAQABAAEAAQAC
AAIAAAD/////AAAAAAAAAAAAAP///v/+//7//v/8//z//f/9//3//f/8//v/+//7//v/
/f/9//3//P/6//r/+v/7//v/+v/6//r/+P/4//j/+P/6//r/+//7//r/+v/6//r//P/8
//z//P/8//v/+//7//n/+f/4//j/+v/6//r/+v/4//r//P/7//r/+f/4//j/+P/4//j/
+P/4//j/+P/4//j/+P/4//f/9v/1//X/9v/4//n/+//9////AQADAAUABgAHAAgACAAI
AAkACQAIAAcABgAFAAIA/v/5//X/8v/x//H/8f/v//H/8f/x//P/8v/y//L/8v/y//L/
8v/x//D/7//v/+3/7v/u/+//8v/y//L/9P/1//X/9f/1//b/9v/2//b/9v/2//b/9v/2
//b/9//4//n//f8EAA4AHQAqADAAMQArAB4ADQD5/+P/zv/F/7b/nv+G/2//Xv9W/03/
Rf9M/2P/eP+N/6v/x//c//D/9P/x//j//////wQACgAKAAYABAAIAAgACAAIAAgACAAI
AAgACAAIAAYABgAGAAcABwAHAAcABwAIAAgACQAJAAkACQAJAAoACgAKAAoACwALAAsA
CwALAAsACwALAAwADgAOAA4ADgANAA0ADAAMAAwADQAOAA4ADgAPAA8AEQARABEAEQAR
AA8ADwAQABAAEgATABQAFgAWABcAFwAXABcAFwAWABYAFgAWABYAFgAYABgAGAAYABcA
FwAYABgAGAAYABcAFwATABMAEwATABUAFAAUABQAEwAQABAADwARABEAEQAQABEADwAO
AA4ACwAKAAoACQAGAAUABQAEAAMAAgABAAAA//////////////////////3//f/9//z/
/f/+////AAD+//3//P/8//z//P/8//z//P/8//v/+//7//v/+//7//v/+v/6//r/+P/4
//j/+P/4//j/+P/4//j/+P/4//j/9//3//j/+P/6//r/+v/7//n/+v/6//r//f/9//3/
/f///wAAAQABAP7//v/+//3///8AAAAAAgACAAEAAQADAAEAAQABAAIABAAFAAUABQAI
AAgABwAHAAkACQAJAAkACAAHAAYABQADAAUABgAGAAcACAAIAAkACAAFAAQAAwABAAIA
AgACAAIAAgABAAEAAQABAAIAAgACAAEAAQACAAEAAAD///7//v/+////AAD+//z//P/9
//v/+//7//r/+//7//v/+//9//3//f/8//z//P/8//3/+//6//r/+v/6//r/+v/6//j/
+P/5//n/+f/6//v//P/6//r/+v/6//r/+f/5//n/9//3//b/9v/4//j/+P/4//j/+P/4
//j/9v/2//r/+P/4//j/+P/4//j/+P/4//b/9v/2//b/+P/4//j/+P/2//b/9v/3//r/
/P/9////AgADAAQABQAHAAgACQAKAAgACAAJAAkABgAFAAQAAwD///r/9P/v/+//7//w
//H/8f/z//P/8//x//D/8P/w//L/8v/y//L/8f/w/+//7//t/+7/7v/v//L/8v/y//T/
8//z//P/8//y//L/8v/y//L/8v/y//L/9P/0//X/+P/7/wEADAAaACcAMAAwACcAGwAI
APX/4f/R/8T/s/+c/4j/cP9f/1b/Sv9F/0n/Vv9r/4L/nf+3/8//4v/o/+b/7f/2//X/
+f8EAAYAAgACAAQABAACAAQABAAEAAQABAAEAAQABAAGAAYABgAHAAYABQAEAAMABAAE
AAUABQAFAAUABQAGAAgACAAIAAkABwAHAAcABwAJAAkACQAKAAoACgAKAAoACgAJAAcA
BgAIAAkACgAKAAsADQAOABEAEAAPAA4ADQAPAA8AEAAQABMAEwATABQAFAAVABUAFQAX
ABcAFgAWABYAFgAWABYAFgAWABYAFgAVABUAFgAWABYAFgAVABUAEwATABMAEwARABAA
EAAQABEADgAOAA0ACwALAAsACgAJAAcABgAGAAUABAAEAAMABAADAAMAAgABAAAA///+
//v/+//7//v/+//7//v/+//5//n/+f/4//r/+v/6//r/+P/3//b/9v/4//j/+P/4//j/
+P/3//f/9//3//f/9//3//b/9v/2//j/+P/4//j/9//2//X/9P/1//b/9//4//f/9//4
//j/+P/4//j/+f/3//j/+P/4//n/+f/5//n/+f/6//v/+//7//z//f/9//3//v/+/wAA
AAD/////AQABAAEAAQACAAAAAQABAAEAAgACAAEAAQABAAEAAQABAAMAAwADAAMAAwAF
AAYABgADAAIAAAD//wEA//////////8AAAAAAAAAAAAA//////3//f/+//7//v/9//3/
/v/8//z//P/8//v/+v/6//r//P/6//r/+//6//n/+P/2//f/9//3//f/+f/5//n/+P/2
//b/9v/3//f/9v/2//b/9v/2//b/9v/2//b/9//3//b/9v/2//b/9f/0//P/8v/0//P/
8//z//X/9f/0//T/9P/y//L/9P/0//T/9P/y//L/8v/y//T/9P/0//T/9v/2//b/9v/2
//b/9v/3//j/+v/7//3//v///wAAAQAFAAYABwAIAAYABgAHAAcABgAFAAQAAwABAPz/
9v/x/+3/7f/u/+//8f/z//P/8//z//L/8v/y//L/8v/y//L/8f/w/+//7//v//D/8P/x
//L/8v/y//T/9P/z//L/8f/w//D/8P/w//P/9P/1//b/9P/2//P/9P/3//n/AAAMABsA
KAAuADEAKwAeAA0A+f/h/8r/u/+o/5L/fP9j/0z/Sv9R/1v/ZP9x/4L/nf+1/8X/4P/8
/wAA9f/4/wEA///+/wQACgAGAAQAAgAEAAYABgAGAAYABAAEAAQABAAEAAQABAAFAAcA
BwAHAAcABAAEAAUABQAHAAcABwAIAAYABgAGAAcABwAHAAcABwAFAAUABQAGAAYABgAG
AAYACQAJAAgACAAIAAkACgAKAAoACwALAA0ACwALAAsACwALAAsADAAMAAsACwALAAwA
DAANAA0ADQAPAA8ADgAOAAwADAAMAAwACgAKAAoACgALAAsADAAMAAwADAALAAsACQAJ
AAkACQAJAAgACAAIAAkABgAGAAUABQAFAAUABAABAP///v/+//3//P/8//v/+v/5//n/
+P/3//b/9f/0//X/9f/1//X/9f/1//X/9f/1//X/9f/0//b/9v/2//b/9//3//f/+P/2
//b/9v/2//b/9v/1//X/9f/1//X/9f/1//T/9P/0//L/8v/y//L/8//0//X/9v/2//b/
9v/2//X/9f/2//b/9P/0//T/9f/z//T/9P/0//b/9//4//n/+f/6//v/+//5//r/+//7
//v//P/8//7//v/9//3///////////8AAP/////+//3/AAAAAP//////////////////
/////////f///wAAAAD+//7//f/9/////f/9//3/+//8//z//P/8//z/+//7//v/+//8
//z/+v/5//n/+v/4//j/+P/4//f/9v/2//b/9//2//f/+f/3//f/9//2//f/9//3//f/
9//3//f/9v/2//b/9v/3//n/+P/4//j/+P/4//j/+P/4//j/+f/5//r/+P/4//r/+P/4
//j/+P/3//b/9f/0//b/9v/2//b/9P/0//T/9P/2//b/9v/3//b/+P/5//v//v///wAA
AQABAAIAAwAEAAQABAAFAAUABgAFAAQAAwD8//b/7//p/+r/6//t/+//7//x//H/8f/x
//D/8P/w//D/8P/w//D/7//u/+3/7f/s/+z/6//r/+7/7v/u//D/7//v/+//7//v//D/
8f/y//D/8P/w//D/7v/u//H/8v/z//n/BAASAB8AKgAuACkAGwAOAPv/4//N/7z/q/+W
/4L/bv9X/0r/TP9V/13/Zv95/5L/qf+9/9P/7v/6//T/8f/4//3//f/+/wIABAAEAAAA
AAACAAQABAAEAAQAAgACAAIAAgACAAIAAgADAAMAAwADAAMAAgACAAMAAwADAAMAAwAE
AAYABgAGAAcABQAFAAUABQAHAAcABwAIAAgACAAIAAgACQAJAAgACAAKAAsADAAMAAwA
DQANAA8ADwAPAA8ADwAPAA8AEAAQAA8ADwAPABAAEAARABEAEQARABEAEAAQABIAEgAS
ABIAEAAQABAAEAARABEAEgASABIAEgARABEADwAPAA8ADwAPAA4ADgAOAA0ACgAKAAkA
CQAJAAkACAAHAAUABAAEAAMAAgACAAEAAAD//////v/9//z/+//6//n/+f/5//n/+//7
//v/+//7//v/+//6//r/+v/6//r/+f/5//n/+v/4//j/+P/4//r/+v/5//n/+f/5//n/
+f/5//j/+P/4//j/+P/4//j/+v/6//r/+v/6//r/+v/6//n/+f/6//r/+P/4//j/+f/7
//z//P/8//3//f/9//3//f/+//////8BAAIAAwADAAEAAgACAAQABgAFAAUABwAJAAkA
CQAKAAgACQAJAAkADAAMAAsACwAJAAkACQAJAAkACQAJAAkABQAHAAgACAAGAAYABQAF
AAcABQAFAAUAAwAEAAQABAACAAIAAQABAAEAAQACAAIAAQABAAIABAACAAIAAgACAAEA
AAAAAAAAAgAAAAAAAQABAAEAAQAAAAEAAQABAAEA/////////v/+//7//v////3//P/8
//z//v/+//7//v/+//7///////7//v/+//7//P/8//z//P/6//n/+f/5//n/+f/4//j/
+v/6//r/+v/8//z//P/8//r//P/9//r/+P/4//j/+P/4//j/+P/4//j/+P/4//j/+v/6
//r/+v/6//r/+v/7//z//v///wEAAAABAAIAAwAFAAYABwAIAAkACgAMAA0ACgAJAAgA
BwADAP7/+P/z//H/8f/y//P/8//1//X/9f/z//L/8v/y//L/8v/y//L/8//y//H/8f/v
//D/8P/x//P/9P/1//j/9//3//f/9//0//T/9P/0//T/9P/0//T/9v/0//X/+P/9/wEA
DAAaACcAMAAyAC8AIwASAP//6f/X/8r/u/+m/5D/eP9h/1b/Tv9H/0X/VP9n/3z/l/+1
/83/4P/s/+z/7//2//n//f8EAAYABAAEAAYABgAIAAgACAAIAAgABgAGAAYABgAGAAYA
BgAHAAcABwAHAAcABgAGAAcABwAJAAkACQAKAAoACgAKAAsACQAJAAkACQAJAAkACQAK
AAoACgAKAAoADQANAAwADAAMAA0ADgAOAAwADQANAA8ADwAPAA8ADwAQABEAEwAUABUA
FQAVABYAFgAXABcAFwAXABcAFgAWABgAGAAYABgAGAAYABgAGAAXABcAGAAYABgAGAAX
ABcAEwATABMAEwAVABQAFAAUABEADgAOAA0ADQANAA0ADAALAAkACAAIAAcABgAGAAUA
AgABAAEAAAABAAAA///+//3//f/9//3/+//7//v/+//7//v/+//6//r/+v/6//r/+f/5
//n/+v/6//r/+v/6//z//P/7//v/+//7//v/+//7//r/+v/6//j/+P/4//j/+P/4//j/
+P/2//b/9v/2//X/9f/2//b/+P/4//j/+f/5//r/+v/6//v/+//7//v/+//8//3//f/9
//7/////////AAAAAAIAAAD/////AQADAAMAAwAEAAQABQAFAAUACAAIAAcABwAHAAcA
BwAHAAUABQAFAAUABQAHAAgACAAIAAgABwAHAAcABQAFAAUAAwAEAAQABAAEAAQAAwAD
AAEAAQACAAIAAAD/////AAAAAAAAAAAAAP///v/+//7//v/8//z//f/7//v/+//6//n/
+f/5//n/+f/5//n/+P/5//r/+//9//v/+v/6//r/+v/6//r/+v/6//r/+//7//r/+v/6
//r//P/8//r/+P/4//j/+P/6//r/+v/6//r/+v/6//r/+v/6//r/+v/6//r/+v/7//z/
/v///wEAAAABAAIAAwAHAAgACQAKAAoACgALAAsACgAJAAgABwADAP7/+P/z//H/8f/y
//P/8//1//X/9f/1//T/9P/0//b/9v/2//b/9f/0//P/8//x//L/8v/z//T/9P/0//b/
+f/5//n/+f/2//b/9v/2//b/9v/2//b/+P/4//n/+P/7////BgAQAB8ALAA0ADUALwAg
AA8A+//j/87/vf+s/5j/gv9r/1b/Tv9V/2H/av91/4j/of+9/8//5v8AAAYA///+/wMA
AwAEAAoAEAAQAAoACAAIAAoACgAKAAoADAAMAAwADAALAAoACQAJAAsACwALAAsACgAK
AAsACwALAAsACwAMAA4ADgAOAA8ADQANAA0ADQANAA0ADQAOAAwADAAMAAwADwAPAA4A
DgAOAA8AEAAQAA4ADwAPABEAEwATABMAEwATABMAFAAUABMAEwATABQAFAAVABUAFQAX
ABcAFgAWABYAFgAWABYAFAAUABQAFAATABMAFAAUABIAEgARABEAEAARABIAEwARABAA
EAAQAA8ADAAMAAsACwALAAsACgAHAAUABAAEAAMAAgACAAEAAgABAAEAAAD///7//f/8
//3//f/9//3//f/9//3//f/9//3//f/8//7//v/+//7/+//7//v//P/+//7//v/+//7/
/v/9//3//f/9//3//f/9//z//P/8//7//v/+//7//v/+//7//v/8//z//P/8//3//f/+
//7//v/+//7////9//7//v/+/wEAAQABAAEAAwAEAAUABQAEAAQABAADAAMABAAEAAYA
BgAFAAUABwAFAAUABQAGAAYABwAHAAcABgAGAAUABQAHAAcABwAHAAcABwAHAAcABQAH
AAgACAAIAAgABwAHAAcABQAFAAUAAwAEAAQABAAEAAQAAwADAAMAAwAEAAQAAgABAAEA
AgACAAIAAgACAAEAAAAAAAAA/v/8//z//f/9//3//f/8//v/+//7//v/+//7//v/+v/8
//z//P/9//v/+v/6//r/+v/6//r/+v/6//r/+//7//r/+v/6//r/+v/6//r/+v/8//v/
+//7//v/+//6//r/+v/6//r/+v/4//r/+v/6//r/+v/6//r/+v/6//r/+v/6//r/+v/6
//r/+v/6//r/+v/6//v//P/+////AQACAAMABAAFAAUABgAHAAgACQAKAAwADQAMAAsA
CgAJAAUAAAD6//X/8v/x//H/8f/z//X/9f/1//X/9P/0//T/9P/0//T/9P/z//L/8f/x
//H/8v/y//P/9P/0//T/9v/3//f/9//3//b/9v/2//b/9v/2//b/9v/2//b/9//4//v/
//8IABQAJQAyADYAMwApABwACwD1/93/zP+//6r/lv+A/2f/Vv9U/1P/U/9c/3H/hv+d
/7n/0f/q//r/+P/1//z///8BAAYACgAKAAoACAAIAAoACgAKAAoACgAIAAgACAAIAAgA
CAAIAAkACQAJAAkACQAIAAgACQAJAAkACQAJAAoACgAKAAoACwALAAsACwALAA0ADQAN
AA4ADgAOAA4ADgANAA0ADAAMAAwADQAOAA4AEAARABEAEwARABEAEQARABEAEQASABIA
EwATABMAFAAVABcAGAAZABkAGQAYABgAGgAaABoAGgAaABoAGgAaABcAFwAYABgAGAAY
ABcAFwAXABcAFwAXABkAGAAYABgAFQASABIAEQAPAA8ADwAOAA0ACwAKAAoACwAKAAoA
CQAIAAcABwAGAAUABAADAAIAAQABAAEAAQD//////////wEAAQABAAAAAAAAAAAAAAD9
//3//f/+//z//P/8//z//P/8//v/+//7//v/+//7//v/+v/6//r/+v/6//r/+v/8//z/
/P/8//r/+v/6//r/+f/5//r/+v/6//r/+v/7//v//P/8//z//f/9//3//f/7//z//f/9
//3//v//////AQACAAIABAAEAAMAAwAFAAcABwAHAAgABgAHAAcABwAKAAoACQAJAAkA
CQAJAAkABwAHAAcABwAFAAcACAAIAAYABgAFAAUABQADAAMAAwAFAAYABgAGAAYABgAF
AAUAAQABAAIAAgAAAP////8AAAAAAAAAAAAA/f/8//z//P/+//z//P/9//3//f/9//z/
+//7//v/+//7//v/+//6//r/+v/6//v//f/8//z//P/6//r/+v/6//j/+P/5//n/+P/4
//j/+P/6//r/+v/6//z/+//7//v/+f/5//j/+P/4//j/+P/4//j/+P/4//j/9v/2//b/
9v/2//b/9v/2//b/9v/2//b/9P/0//T/9P/1//b/9//5//j/+v/7//3/AAABAAIAAwAF
AAYABwAIAAgACAAJAAkABgAFAAQAAwABAPz/9v/x/+//7//w//H/8f/z//P/8//x//D/
8P/w//D/8P/w//D/8f/w/+//7//v//D/8P/x//D/8P/w//L/8//z//P/8//0//T/9P/0
//L/8v/y//L/8v/0//X/9v/3//3/CgAcACkALgAuACkAHQAMAPf/4f/P/8T/t/+i/4z/
cP9d/1T/TP9H/0f/Vv9r/4L/m/+1/83/4v/o/+j/7//2//f//f8EAAYAAgACAAQABgAG
AAYABgAGAAYABgAGAAYABgAGAAYABgAHAAcABwAHAAcABgAGAAcABwAHAAcABwAIAAoA
CgAKAAsADQANAA0ADQALAAsACwAMAA4ADgAOAA4ADwAPAA4ADgAMAA0ADgAOAA4ADwAP
ABEAEQARABEAEQATABMAFAAUABUAFQAVABYAFgAXABcAFwAbABsAGgAaABoAGgAaABoA
GgAaABoAGgAZABkAGgAaABkAGAAWABUAFQAVABUAFQATABIAEgASABEADgAOAA0ACwAL
AAsACgAHAAUABAAEAAQABAAFAAUAAgABAAEAAAABAAAA///+//z/+//6//n/9//3//f/
9//5//n/+f/4//j/+P/4//j/9//3//f/+P/6//r/+v/6//r/+v/5//n/+f/5//n/+f/5
//j/+P/4//b/9v/2//b/+P/4//j/+P/2//b/9v/2//f/9//4//j/9v/2//b/9//5//r/
+v/6//r/+f/4//f/+P/6//z//f/9//7/////////AAAAAAIAAgABAAEAAwAFAAUABQAG
AAQABQAFAAUABgAGAAUABQAFAAUABQAFAAcABwAHAAcABAAFAAUABAACAAIAAQABAAMA
AQABAAEAAwAEAAQABAACAAIAAQABAP////8AAAAA/P/7//v//P/+//7//v/+//3//P/8
//z/+v/4//j/+f/5//n/+f/4//f/9//3//f/+f/5//n/+P/3//b/9f/1//f/9v/2//b/
+P/4//j/+P/4//j/+f/5//r/+v/6//r/9//2//X/9P/0//P/9f/0//T/9P/0//T/9v/2
//b/9v/4//j/+P/4//b/9v/2//b/+P/4//j/+f/4//r/+//9//7///8AAAEAAQACAAMA
BAAGAAYABwAHAAQAAwACAAEA+//2//D/6//r/+v/7P/t/+//8f/x//H/7//u/+7/7v/w
//D/8P/w/+3/7P/r/+v/6//s/+z/7f/x//L/8//2//T/8//y//H/8P/w//D/8P/w//D/
8P/w/+7/7v/t//D/9//9/wQAEgAhACwAMgAvACUAFgAFAO//1f/C/7H/nv+I/3b/Xf9K
/0r/U/9d/2b/df+K/6P/vf/P/+r/AgD8//P/+P////3/AAAEAAgABgAEAAQABAACAAIA
AgACAAAAAAAAAAAAAQACAAMABQADAAMAAwADAAIAAgADAAMAAQABAAEAAgACAAIAAgAD
AAMAAwADAAMAAwADAAMABAAEAAQABAAEAAcABwAGAAYABAAFAAYABgAGAAcABwAJAAkA
CQAJAAkACwALAAwADAALAAsACwAMAAwADQANAA0ADQANAAwADAAMAAwADAAMAAwADAAM
AAwACQAJAAoACgAKAAoACQAJAAcABwAHAAcABwAGAAYABgADAAAAAAD//wEAAQABAAAA
/f/7//r/+v/5//j/+P/3//T/8//z//L/8f/w/+//7v/t/+3/7f/t/+7/7//w//H/7//v
/+//7v/w//D/8P/w/+3/7f/t/+7/7v/u/+7/7v/s/+z/6//r/+v/6//r/+v/7f/s/+z/
7P/s/+z/7P/s/+z/7P/s/+z/7P/s/+z/7P/p/+n/6v/q/+z/7P/s/+3/7f/u/+7/7v/t
/+3/7f/t/+//8P/x//H/8//0//X/9f/1//b/9v/4//b/9f/1//f/+f/5//n/+v/5//n/
+P/3//j/+P/3//f/9//3//f/9//3//f/9//3//P/9f/2//b/9P/0//P/8//1//P/8//z
//H/8v/y//L/8P/w/+//7//v/+//8P/w/+7/7f/t/+7/7//w//H/8v/w/+7/7f/s/+z/
6v/q/+v/6f/p/+n/6P/o/+n/6v/r/+v/6//r/+r/6v/q/+r/6//p/+j/6P/o/+r/6v/q
/+r/6v/q/+v/6//q/+r/6v/q/+r/6v/q/+r/6v/p/+n/6f/n/+f/5v/m/+b/5v/m/+b/
5P/m/+b/5P/k/+T/5P/l/+b/5//o/+j/6P/o/+j/5v/m/+b/5v/k/+T/5P/l/+j/6v/r
/+3/7v/v//D/8f/z//T/9f/2//b/9v/3//f/9v/1//T/8//v/+r/5P/f/93/3f/e/9//
3f/f/9//3//f/97/3v/e/97/3v/e/97/3f/c/9v/2//b/9z/3P/d/97/3v/e/+D/4f/h
/+H/4f/i/+L/4v/i/+D/4P/g/+D/3v/g/+P/4v/j/+n/8P/6/wkAFgAeAB8AFwAKAPf/
4//N/7r/rf+a/4T/bv9V/0L/QP8//zv/Pv9R/2b/e/+X/7H/yP/c/+D/2//e/+f/6f/s
//T/8v/u//D/8P/u/+//8P/x//L/8P/w//D/8P/w//D/8P/x//H/8f/x//H/8P/w//H/
8f/x//H/8f/y//T/9P/0//X/9f/1//X/9f/z//P/8//0//T/9P/0//T/9//3//b/9v/0
//X/9v/2//T/9f/1//f/9//3//f/9//3//f/+P/4//n/+f/5//r/+//9//7///8BAAEA
AAAAAAAAAAAAAAAAAAAAAAAAAAD/////AAAAAAIAAgABAAEA//////////////7//v/+
//v/+P/4//f/+f/5//n/+P/3//X/9P/0//P/8v/y//H/8P/v/+//7v/t/+z/6//q/+n/
6f/p/+n/5//n/+f/5//n/+f/5//m/+b/5v/m/+b/5//n/+f/6P/n/+b/5f/k/+L/4v/h
/+H/4//j/+P/4//j/+L/4v/i/+L/4v/i/+L/4v/i/+L/4v/i/+L/4v/i/+H/4f/i/+L/
4v/g/w==
         </WaveFormData>
      </LeadData>
      <LeadData>
         <LeadByteCountTotal>10000</LeadByteCountTotal>
         <LeadTimeOffset>0</LeadTimeOffset>
         <LeadSampleCountTotal>5000</LeadSampleCountTotal>
         <LeadAmplitudeUnitsPerBit>4.88</LeadAmplitudeUnitsPerBit>
         <LeadAmplitudeUnits>��V</LeadAmplitudeUnits>
         <LeadHighLimit>2147483647</LeadHighLimit>
         <LeadLowLimit>268435456</LeadLowLimit>
         <LeadID>V2</LeadID>
         <LeadOffsetFirstSample>0</LeadOffsetFirstSample>
         <FirstSampleBaseline>0</FirstSampleBaseline>
         <LeadSampleSize>2</LeadSampleSize>
         <LeadOff>FALSE</LeadOff>
         <BaselineSway>TRUE</BaselineSway>
         <ExcessiveACNoise>FALSE</ExcessiveACNoise>
         <MuscleNoise>FALSE</MuscleNoise>
         <LeadDataCRC32>1524707314</LeadDataCRC32>
         <WaveFormData>
9P70/vT+9P4U/zL/UP9u/3//kP+h/7L/vP/G/9D/2v/g/+T/6P/s/+3/7v/v//D/8f/y
//P/9P/2//b/9v/2//f/+P/5//r//P/8//z//P/+//7//v/+/wAAAAAAAAAAAgACAAIA
AgAEAAQABAAEAAYABgAGAAYACQAKAAsADAAOAA4ADgAOABAAEAAQABAAEwAUABUAFgAZ
ABoAGwAcAB4AIAAiACQAJwAoACkAKgAtAC4ALwAwADIANAA2ADgAOgA8AD4AQABEAEYA
SABKAE4AUgBWAFoAXgBgAGIAZABnAGoAbQBwAHMAdAB1AHYAeQB6AHsAfAB6AHoAegB6
AHoAegB6AHoAdwB2AHUAdAByAHAAbgBsAGkAZgBjAGAAXABYAFQAUABNAEoARwBEAEAA
PAA4ADQALwAqACUAIAAdABoAFwAUABEADgALAAgABQACAP///P/5//j/9//2//P/8v/x
//D/7//u/+3/7P/q/+r/6v/q/+z/7P/s/+z/7P/s/+z/7P/s/+z/7P/s/+3/7v/v//D/
8f/y//P/9P/2//b/9v/2//j/+P/4//j/+v/6//r/+v/8//z//P/8//3//v///wAAAgAC
AAIAAgACAAIAAgACAAIAAgACAAIABAAEAAQABAADAAIAAQAAAAIAAgACAAIAAAAAAAAA
AAD///7//f/8//v/+v/5//j/+P/4//j/+P/3//b/9f/0//L/8v/y//L/8P/w//D/8P/w
//D/8P/w/+7/7v/u/+7/7P/s/+z/7P/u/+7/7v/u/+3/7P/r/+r/6v/q/+r/6v/q/+r/
6v/q/+r/6v/q/+r/6v/q/+r/6v/q/+r/6v/q/+f/5//n/+f/5f/l/+X/5f/n/+f/5//n
/+j/6f/q/+z/6//q/+v/7P/t/+7/8f/z//L/8v/z//T/9v/2//b/9P/0//X/9f/0/+//
7f/o/+b/5P/i/+D/4P/i/+L/4v/i/+T/5P/k/+T/5P/k/+L/4v/h/+D/4P/g/+L/4//l
/+b/5f/l/+T/4//i/+L/4v/i/+D/4P/h/+H/4P/g/+D/4P/i/+H/5P/n/+z/9v8GABUA
IAAvAEEATwBZAGkAgACYALcA1ADQAKEAZQA/ABwA1P96/zH/+f7W/tT+7f4L/x//Of9e
/3j/g/+V/6j/s//A/83/2P/e/+H/5f/q/+7/7//x//L/8//1//f/+f/4//n/+v/7//z/
/f/9//7//P/8//3//f/9//7/////////////////AAAAAAEAAQABAAIAAgADAAYABgAG
AAcABgAHAAcABwALAAwADQAOAA8AEAARABIAEQASABMAFAAVABcAGAAZABgAGgAbAB0A
HgAiACMAJAAnACkAKQAqACoAKwAuADEAMwA1ADcAOgA6AD0AQABDAEcASQBNAFAAUwBV
AFkAXgBgAGIAZgBpAGsAbABuAHAAcQBzAHUAdQB1AHUAdgB2AHYAdQB0AHMAdAB0AHIA
cQBwAG8AbQBrAGkAZwBjAGAAYABbAFgAVgBPAEsARwBDAD4AOgA3ADMAMQAsACoAJwAi
AB0AGAAVABEADgAKAAgABQACAAAA/f/5//f/9f/0//P/8f/v/+//8P/w/+//7//u/+3/
7P/s/+n/6f/q/+r/6v/p/+j/5//p/+n/6f/p/+n/6v/q/+v/7P/s/+3/7f/u/+//7//x
//H/8f/z//P/9P/1//b/9//3//j/+P/5//3//v///wAAAAABAAEAAQACAAIAAgACAAIA
AgADAAMAAgACAAIAAwADAAMAAgACAAAAAAAAAAAA/////wAAAAD///////////7//f/9
//3/+v/5//n/+f/5//n/+P/4//f/9v/1//X/9v/1//X/9P/y//L/8v/x//P/8v/y//L/
7//v/+//7v/u/+7/7v/u/+7/7v/u/+7/7P/r/+v/6//t/+3/7f/s/+z/7P/s/+z/7v/u
/+3/7f/t/+3/7P/s/+r/6v/q/+r/6v/r/+v/6//r/+v/6v/q/+r/6v/q/+r/6f/p/+n/
6f/p/+n/6f/n/+f/5//n/+X/5f/l/+X/6P/o/+j/6v/q/+v/7P/v//D/8P/v/+//8v/y
//L/8v/u/+7/7//v/+//7f/s/+j/5P/i/+D/3v/d/9z/2//a/9r/2v/a/9r/3P/c/9z/
2v/Y/9f/1v/W/9T/1P/V/9f/2v/b/9v/2v/Z/9j/2P/Y/9j/1v/W/9f/1//W/9b/1v/Y
/9j/2f/Y/9v/3v/o//b/AwAOABsALwBFAFEAZQCGAK4A0wDqANoAmwBfAEMAKgDc/2z/
Gf/l/rz+rv7F/uf+Bf8r/1L/bP9//5X/pP+r/7r/yf/Q/9T/2//f/+L/5P/l/+f/6P/o
/+n/6v/r/+r/6//s/+3/7P/t/+3/7v/v//D/8v/z//X/9v/3//f/+P/3//b/9f/4//j/
+f/5//n/+v/6//v//P/8//z//f/+/////////wEAAgADAAQABQAGAAcACAALAAwADQAO
AA4ADwAPAA8AEQAUABYAGQAaAB4AHwAgACEAIwAjACQAJgAnACoALQAvADEAMwA2ADoA
PQBAAEMARQBHAEsATgBPAFEAVQBaAF4AYABkAGcAaQBqAGwAbgBxAHMAdQB1AHcAdwB4
AHgAdgB1AHQAcwBwAHAAbgBtAGwAawBpAGcAZQBjAF8AXABYAFMAUABOAEkARQBBAD0A
OgA2ADMALwApACIAHgAZABYAEQAMAAkABwAEAAAA/v/7//j/9v/z//H/7//t/+z/6//p
/+f/5//o/+j/5//n/+T/4//i/+L/4f/h/+L/4v/k/+P/4v/h/+P/4//j/+P/5f/m/+b/
5//o/+j/6f/p/+n/6f/o/+n/6f/p/+v/6//s/+3/7v/v/+//8P/w//H/8v/y//L/8v/0
//X/9f/1//b/9v/2//b/9P/0//X/9f/0//T/9P/1//j/+f/5//r/+f/4//f/9v/z//P/
9P/0//P/8//z//P/8v/x//H/8f/y//H/8f/x/+//7//u/+7/7//u/+3/7f/s/+v/6//q
/+r/6v/q/+n/6f/o/+j/6P/p/+n/6f/o/+j/6P/o/+j/5v/m/+b/5v/m/+X/5f/l/+P/
4//j/+L/5P/k/+T/5P/k/+T/4//j/+P/4//i/+L/4v/i/+L/4v/i/+P/4//j/+H/4f/g
/+D/3//f/+L/4v/i/+L/4v/i/+H/4f/h/9//3//f/9//3//f/9//3//d/93/3f/d/9//
4P/h/+T/5v/n/+j/6//v//D/8P/x//D/8P/w//D/7v/u/+//7//s/+n/5//i/+D/3v/c
/9r/3P/c/9z/3P/a/9r/2v/a/9r/2v/a/9j/2P/X/9b/1v/W/9b/1//Z/9z/3f/d/9z/
2f/Y/9j/2P/Y/9b/1v/X/9X/1P/U/9T/1v/W/9f/2v/f/+b/9v8EAA0AGgAtAEMAUwBl
AIcAsADcAPMA5ACsAHEAUQA5AOr/dP8e/+P+r/6k/r7+3/7//iX/T/9q/3r/j/+d/6T/
s//E/83/1P/a/9//4f/i/+T/5f/n/+j/6v/r/+z/7f/u/+//8P/x//D/8f/x//L/9P/0
//X/9f/1//b/9//3//n/+f/5//n/+P/4//n/+f/7//z//P/9//7//v/+/////v//////
//8DAAQABQAGAAkACgALAAwACwAMAA0ADgARABMAFAAVABYAGAAZABsAHgAiACMAJAAn
ACkAKQAqACwALQAwADMANQA3ADkAPABAAEMARgBJAEsATQBRAFQAVwBZAF0AYgBiAGQA
aABrAG8AcAByAHQAcwB1AHcAdwB1AHUAdgB2AHYAdQB0AHMAcgByAHAAbwBsAGsAaQBn
AGUAYwBfAFwAWQBTAE8ATABHAEMAPwA7ADYAMgAvACsAJAAeABsAFwAUAA8ACgAHAAUA
AgD+//z/+f/2//T/8f/v/+3/6//q/+v/6f/n/+f/5P/k/+P/4//k/+P/4v/i/+H/4f/i
/+L/4v/h/+D/3//h/+H/4f/h/+P/5P/k/+X/5v/m/+f/5//m/+f/5//p/+n/6f/r/+v/
7v/v//D/8f/v//D/8P/x//D/8P/w//D/8v/z//P/8//0//T/9P/0//b/9v/3//f/+P/4
//j/+f/4//f/9f/0//T/9P/0//T/9f/1//b/9v/z//P/8//z//H/8f/y//P/8P/v/+//
7//v/+//7v/u/+v/6v/p/+n/6v/p/+n/6P/m/+b/5v/l/+f/5v/m/+b/5//n/+f/5v/l
/+T/4//i/+L/4v/i/+L/4v/h/+H/4f/j/+P/4//i/+L/4v/i/+L/4P/g/9//3//h/+H/
4P/g/97/3v/e/97/4P/f/97/4P/g/+D/4P/e/93/3f/d/9//3//f/9//3//f/9//3//f
/9//3//f/+L/4v/i/+T/5P/l/+b/6f/t/+7/7v/v//D/8P/w//D/7P/s/+3/7f/u/+v/
6f/k/+L/4P/e/9z/3P/c/9z/3P/c/9z/3P/c/97/3v/e/9z/3P/b/9r/2v/a/9r/2//d
/97/3//f/97/2//a/9r/2v/a/9j/2P/Z/9v/2v/a/9r/2v/c/9n/2v/f/+T/7P/8/wsA
FAAhADUASQBVAGUAgACgAMUA4ADaAKkAaQBBAB4A1P9u/x//4/68/rr+1f7z/gn/K/9S
/2j/df+L/6D/pf+s/73/yv/O/9X/2//g/+T/5f/n/+j/6P/p/+r/6//s/+3/7v/v//L/
8//z//T/8v/y//P/8//1//b/9//3//f/9//3//f/9v/2//f/9//3//j/+P/5//r/+v/6
//v//v///////////wAAAQACAAEAAgADAAQABwAIAAkACgALAA0ADgAPAA4AEAARABMA
EwAWABYAFgAZABsAGwAcAB4AHwAiACUAJwApACsALgAuADEANAA3ADsAPQBBAEQARwBJ
AE0AUgBUAFYAWgBdAF8AYABiAGQAZwBpAGsAawBpAGkAagBqAGwAawBqAGkAaABoAGYA
ZQBiAGEAXwBdAF0AWwBXAFQAUgBNAEoASABFAEEAPQA5ADQAMAAtACkAJgAgAB0AGQAU
AA8ACgAHAAMAAAD8//r/9//0//L/7//r/+n/5//m/+X/4//h/+H/4P/g/9//3//e/93/
3P/c/9n/2f/a/9r/2v/Z/9j/1//Z/9n/2f/Z/9v/3P/c/93/3P/c/93/3f/e/9//3//h
/+H/4f/j/+P/5P/l/+b/5//l/+b/5v/n/+r/6v/q/+r/7P/t/+3/7f/u/+7/7v/u//D/
8P/x//H/8P/w//D/8f/v/+//7v/u/+7/7v/u/+7/7f/t/+7/7v/r/+v/6//r/+n/6f/q
/+v/6P/n/+f/5//l/+X/5P/k/+X/5P/j/+P/5P/j/+P/4v/i/+L/4v/h/+H/4P/g/+D/
3//f/9//3v/e/97/3v/e/97/3v/e/97/3v/d/93/3f/f/9//3//e/+D/3v/e/+D/3v/e
/97/3v/c/9v/2//b/9v/2//b/9v/2f/Z/9n/2f/b/9v/2//b/9z/3P/c/97/4P/h/+L/
5f/n/+j/6P/p/+r/6v/q/+r/6v/q/+v/6//p/+X/4v/c/9z/2v/Y/9b/2P/Y/9j/2P/Y
/9j/2P/Y/9j/2P/Y/9b/1P/T/9L/0v/S/9L/0//V/9b/1//X/9b/1f/U/9T/1P/U/9L/
0v/T/9P/0v/S/9L/0P/S/9X/1v/Z/+D/7v/8/wkAFgAlADkARwBVAGsAigCwANEA2ACy
AHMARwAtAPj/mP8+//3+y/62/sj+5f77/hf/P/9e/3D/gf+X/6T/rf+2/8P/zv/S/9X/
2f/g/+L/4//l/+b/5P/l/+b/5//q/+v/7P/t/+7/7//v//D/8P/w//H/8f/x//L/8//z
//f/9//3//f/9v/2//f/9//4//r/+//9//z//P/8//3//v////////8DAAQABQAGAAcA
CAAJAAoACwAMAA0ADgANAA8AEAARABIAFAAVABcAGAAcAB0AHgAhACMAIwAkACgAKQAs
AC8AMAAxADIANAA2ADkAPAA/AEEAQwBHAEoATwBRAFUAWgBcAF4AYgBlAGcAaABqAGwA
bQBvAHEAcQBvAG8AcABwAHIAcQBwAG8AbABsAGoAaQBkAGMAYQBfAF0AWwBXAFQAVABP
AEwASgBFAEEAPQA5ADQAMAAtACkAJAAeABsAFwASAA0ACAAFAAMAAAD8//r/9//0//L/
7//u/+3/7P/s/+n/5//l/+X/5v/m/+X/5f/i/+H/4P/g/+H/4f/i/+L/4P/f/97/3f/e
/9//4P/h/+P/5P/k/+X/5P/k/+X/5f/o/+n/6f/r/+v/6//t/+3/8P/x//L/8//z//T/
9P/1//j/+P/4//j/+v/7//v/+//8//z//P/8//z//P/9//3//P/8//z//f/9//3//P/8
//r/+v/6//r/+f/5//r/+v/3//f/9//3//X/9f/2//f/9v/1//X/9f/z//P/8v/y//H/
8P/v/+//8P/v/+//7v/u/+7/7v/t/+//7v/u/+7/6//r/+v/6v/q/+r/6v/q/+j/6P/o
/+j/6v/p/+n/6f/p/+n/6f/o/+j/6P/o/+j/5v/m/+X/5f/l/+X/5P/k/+T/5P/k/+T/
5P/l/+X/5f/l/+X/5P/k/+P/5f/o/+b/5P/k/+T/5P/i/+H/4f/h/+H/4f/h/+H/4//j
/+P/4//j/+P/4//j/+T/5P/k/+b/6P/p/+r/7f/x//L/8v/z//T/9P/0//T/8v/y//P/
8//y/+//7f/o/+T/4v/g/97/3v/e/97/3v/c/9z/3P/c/97/3v/e/9z/3P/b/9r/2v/a
/9r/2//d/+D/4f/h/+D/3f/c/9z/3P/c/9r/2v/b/93/3P/c/9z/3P/a/9v/4P/j/+j/
+P8GAA8AGgAtAEUAVQBjAIEArADWAPMA7gC8AH0AWQBDAAQAlP80//f+wf6o/rr+2/77
/h//Sf9o/3z/j/+f/6r/t//G/8//1v/c/+H/4//m/+j/6f/r/+z/6v/r/+z/7f/u/+//
8P/x//T/9f/1//b/9v/2//f/9//3//j/+f/5//v/+//7//v//P/8//3//f/9//7//v//
/wAAAAAAAAEABAAFAAUABQAHAAgACQAKAAkACgALAAwADQAOAA8AEAATABUAFgAXABoA
HAAdAB8AHgAiACMAJAAnACkAKQAqACwALQAwADMANQA3ADkAPABAAEMARgBJAE0ATwBT
AFYAVwBZAF0AYgBkAGYAagBtAG0AbgBwAHIAdQB3AHkAeQB5AHkAegB6AHoAeQB4AHcA
dAB0AHIAcQBwAG8AbQBrAGcAZQBhAF4AWgBVAFIAUABNAEkARQBBADwAOAA1ADEAKgAk
ACEAHQAaABUAEAANAAkABgACAAAA/f/6//j/9f/1//P/8f/w/+//7f/r/+v/6P/o/+f/
5//m/+X/5P/k/+P/4//k/+T/5//n/+f/5//n/+f/5//n/+X/5v/m/+f/6v/q/+v/6//q
/+v/6//t/+3/7f/v/+//7v/v//D/8f/x//L/8v/z//b/9v/2//b/+P/5//n/+f/6//r/
+v/6//j/+P/5//n/+P/4//j/+f/5//n/+P/4//j/+P/4//j/9f/1//b/9v/1//X/9f/1
//T/8//z//P/8v/x//H/8f/x//H/8P/w/+//7v/t/+3/7v/t/+3/7P/r/+r/6f/n/+f/
5v/m/+b/5f/l/+X/5P/m/+b/5v/m/+b/5v/m/+b/5P/j/+P/4//l/+X/5f/k/+T/5P/k
/+T/5v/k/+L/4v/i/+L/4v/i/+H/4f/h/+P/4//j/+P/4//j/+P/4//j/+P/4//j/+T/
5P/k/+b/5v/n/+j/6//v//D/8P/x//L/8v/y//L/8P/w//H/8f/w/+3/6//m/+b/5P/i
/+D/3v/e/97/3v/e/97/3v/e/+D/4P/g/97/3v/d/9z/3P/a/9r/2//d/97/3//f/97/
3//e/97/3v/c/9r/2v/b/9v/2v/a/9r/3P/c/9v/3P/f/+T/8P/+/wsAFgAjADUARwBT
AGMAfACcAMMA4ADcAK8AcQBHACYA3v96/yf/6/7C/r7+1/71/g3/K/9S/27/ff+P/6L/
q/+2/8X/0P/W/9v/3//i/+j/6f/r/+z/7v/v//D/8f/w//H/8v/z//b/9//3//j/+P/4
//n/+f/5//r/+//7//3//f/9//3//v/+//////8BAAIAAgADAAMAAgABAAEABAAFAAUA
BQAFAAYABwAIAAkACgALAAwADwAQABEAEgARABMAFAAVABYAGAAZABsAHAAgACEAIgAl
ACcAJwAoACgAKQAsAC8ALwAxADMANgA4ADsAPgBBAEMARQBJAEwAUQBTAFcAXABdAF4A
YQBjAGcAaABqAGwAbwBxAHMAcwBxAHEAcgByAHIAcQBwAG8AbwBwAG8AbwBsAGsAaQBn
AGUAYwBfAFwAXABXAFQAUgBNAEkARQBBAD4AOgA3ADMALAAmACMAHwAeABkAFAARAA0A
CgAGAAQAAQD+//z/+f/1//P/8f/w/+//7f/r/+v/6v/q/+n/6f/m/+X/5P/k/+X/5f/m
/+b/5v/l/+T/4//j/+P/4//j/+P/5P/k/+X/6P/o/+n/6f/o/+n/6f/r/+3/7f/v/+//
8P/x//L/8//x//L/8v/z//T/9P/0//T/9P/1//X/9f/3//j/+f/6//r/+v/7//v//P/8
//z//f/9//3//P/8//r/+v/6//r/+f/5//r/+v/5//n/+f/5//b/9f/1//X/9v/1//X/
9f/z//P/8v/y//H/8P/v/+//7v/t/+3/7P/s/+z/7P/r/+n/6P/o/+j/5//n/+f/5v/o
/+j/6P/o/+b/5v/m/+b/6P/n/+f/5//l/+X/5f/k/+T/5P/k/+T/5v/m/+X/5f/l/+X/
5P/k/+T/5P/k/+T/4v/j/+P/4//j/+P/4v/k/+T/5P/k/+b/5f/l/+X/4//j/+P/4//j
/+P/4//j/+P/4//j/+P/5P/k/+T/5v/o/+n/6v/t/+//8P/w//H/8v/y//L/8v/y//L/
8//z//L/7//t/+j/5P/i/+D/3v/g/+D/4P/g/97/3v/e/97/3v/e/97/3P/c/9v/2v/a
/9r/2v/b/93/3v/f/9//3v/f/97/3v/e/97/3P/c/93/3f/c/9z/3P/c/9z/3f/e/+H/
6P/y/wIADwAaACcAPQBPAF0AcQCSALoA3wDwANQAlQBfAEUAIADG/1z/Ff/h/r7+vv7b
/vn+Ff89/2L/dv+H/5v/qv+z/77/yf/U/9z/3//l/+j/6v/r/+3/7v/u/+//8P/x//L/
8//0//X/9v/3//f/+P/4//j/+f/5//n/+v/7//v//f/9//3//f/+//7///////3//v/+
////AgACAAIAAwAEAAUABQAFAAUABgAHAAgACwAMAA0ADgANAA4ADwAQABEAEwAUABUA
GAAaABsAHQAeACIAIwAkACcAKQApACoALgAvADIANQA1ADcAOQA8ADwAPwBCAEUARwBJ
AE0AUABVAFcAWwBgAGIAZABoAGsAbQBuAHAAcgBzAHUAdwB3AHcAdwB4AHgAeAB3AHYA
dQByAHIAcABvAG4AbQBrAGkAZQBjAF8AXABaAFUAUgBQAE0ASQBFAEEAPAA4ADUAMQAs
ACYAIwAfABoAFQAQAA0ACQAGAAIAAAD9//r/+P/1//P/8f/v/+7/7f/r/+n/6f/o/+j/
5//n/+b/5f/k/+T/4//j/+T/5P/k/+P/4v/h/+P/4//j/+P/5f/m/+b/5//m/+b/5//n
/+r/6//r/+3/6//r/+3/7f/u/+//8P/x//P/9P/0//X/+P/4//j/+P/6//v/+//7//r/
+v/6//r/+P/4//n/+f/6//r/+v/7//v/+//6//r/+P/4//j/+P/5//n/+v/6//n/+f/5
//n/9v/1//X/9f/0//P/8//z//P/8//y//L/8f/w/+//7//u/+3/7f/s/+z/7P/s/+v/
6//q/+r/6v/p/+n/6f/o/+j/6P/o/+j/6P/o/+j/6P/m/+X/5f/l/+X/5f/l/+T/5P/k
/+T/5P/m/+b/5f/l/+X/5f/k/+T/5P/k/+T/5P/i/+P/4//j/+P/4//k/+T/4v/i/+L/
4v/i/+H/4f/h/+H/4f/h/+H/3//f/9//3//g/+H/4v/j/+L/4v/i/+T/6P/p/+r/7f/v
//D/8P/x//L/8v/y//L/8v/y//P/8//w/+3/6//m/+T/4v/g/97/3v/e/97/3v/c/9z/
3P/c/9z/3P/c/9r/3P/b/9r/2v/a/9r/2//d/9z/3f/d/9z/2//a/9r/2v/c/9r/2v/b
/9n/2P/Y/9j/2v/c/93/3P/h/+r/+v8IABEAHAAvAEcAVwBpAIsAtgDeAPcA6gCyAHUA
VQA7AOz/ev8k/+f+tf6o/sL+4/4B/yn/Uf9u/4D/lf+h/6z/uf/I/9H/1v/e/+P/5//o
/+v/6//s/+z/7v/v//D/8f/y//P/9P/1//T/9f/1//b/+P/4//n/+f/5//r/+//7////
////////AAAAAAEAAQABAAIAAgADAAQABAAEAAUABgAHAAcABwAJAAoACwAMAAsADAAN
AA4AEQASABMAFAAXABkAGgAbABwAHgAfACEAIgAmACcAKAArAC0ALQAuADIAMwA2ADkA
OwA9AD8AQgBGAEkATABPAFAAUQBUAFYAWwBdAGEAZgBmAGgAbABvAHEAcgB0AHYAdwB5
AHsAewB5AHkAegB6AHoAeQB4AHcAdgB2AHQAcwBwAG8AbQBrAGgAZQBgAFwAWgBVAFIA
UABLAEcAQwA/ADoANgAzAC8AKgAkACEAHQAcABcAEgAPAAkABgACAAAA/f/6//j/9f/1
//P/8f/w/+3/6//p/+n/6P/o/+f/5//m/+X/5P/k/+X/5f/m/+b/6P/n/+b/5f/n/+f/
5//n/+b/5v/l/+X/6P/o/+n/6f/q/+v/6//t/+3/7f/v/+//8P/x//L/8//1//b/9v/3
//b/9v/2//b/+P/5//n/+f/4//j/+P/4//r/+v/7//v/+f/4//f/9//3//f/9v/2//j/
+P/4//j/+f/5//r/+v/5//n/+f/5//T/8//z//P/8v/x//H/8f/x//H/8P/w/+//7v/t
/+3/7P/r/+v/6v/q/+r/6v/p/+f/5v/m/+b/5//n/+f/5v/k/+T/5P/k/+b/5v/m/+b/
5v/l/+X/5f/l/+X/5f/k/+b/5v/m/+b/5f/k/+L/4f/h/+P/4v/g/+D/4P/g/+D/4f/h
/+L/4//j/+P/4//j/+H/4f/h/+H/4//j/+P/4//k/+T/5P/m/+j/6f/q/+3/7f/u/+7/
7//w//D/8P/w//D/8P/x//H/7//r/+j/4v/g/97/3P/a/9z/3P/c/9z/3P/c/9z/3P/c
/9z/3P/a/9r/2f/Y/9j/2v/a/9v/3f/g/+H/4f/g/9z/2v/Z/9j/2v/Y/9j/2f/Z/9j/
2P/Y/9j/1v/X/9j/3f/m//T/BAAPABoAKwA9AE0AWQBvAIoArADPAOIAygCRAFsAOwAM
ALD/Uv8L/9P+uP7E/uH+/f4T/zn/YP9w/33/k/+i/6v/tv/F/9D/1P/Z/9//5P/m/+f/
6f/q/+j/6f/q/+v/7f/v//H/8//y//P/8//0//T/9P/1//X/8//0//X/9f/3//f/9//3
//r/+v/7//v/+f/6//r/+//8//z//P/9/wAAAQABAAEAAQACAAMABAAFAAYABwAIAAkA
CgALAAwADQAPABAAEQASABQAFQAXABYAGgAbABwAHwAhACEAIgAkACUAKAArAC0ALwAx
ADQANAA3ADoAPQBBAEMARwBKAEsATQBRAFYAVgBYAFwAXwBhAGIAZABmAGcAaQBrAGsA
awBrAGwAbABuAG0AbABrAGgAaABmAGUAZABjAGEAXwBbAFkAVQBSAFIATQBKAEgAQwA/
ADsANwA0ADAALQApACQAHgAbABcAFAAPAAoABwADAAAA/P/6//X/8v/w/+3/7f/r/+n/
6P/n/+X/4//j/+D/4P/f/9//3P/b/9r/2v/X/9f/2P/Y/9n/2f/Z/9n/2//b/9v/2//b
/9z/3P/d/97/3v/f/9//4v/j/+P/5f/l/+X/5//n/+j/6f/q/+v/7f/u/+7/7//w//D/
8P/w//L/8//z//P/9P/0//T/9P/0//T/9f/1//T/9P/0//X/8//z//L/8v/w//D/8P/w
/+//7//w//D/7f/t/+3/7f/r/+v/7P/t/+r/6f/p/+n/6//r/+r/6v/n/+b/5f/l/+T/
4//j/+L/4v/i/+L/4f/j/+L/4v/i/+H/4f/h/+D/3v/e/97/3v/e/97/3v/e/+D/3//f
/9//3//f/9//3v/c/9z/3P/c/97/3v/d/93/3f/d/9z/3P/c/9z/3P/c/9z/3f/d/93/
2f/b/9z/2v/a/9r/2v/c/9v/2//b/9v/2//b/9v/2//b/9v/2//Z/9n/2f/Z/9r/2v/a
/9z/3v/f/+D/4//n/+j/6P/p/+j/6P/o/+j/6P/o/+n/6f/q/+f/5f/g/97/3P/a/9j/
1v/W/9b/1v/U/9T/1P/U/9b/1v/W/9T/1P/T/9L/0v/S/9L/0//V/9b/1//X/9b/1f/U
/9T/1P/U/9L/0v/T/9P/0v/S/9L/0P/S/9X/1P/V/9z/5v/0/wMADgAZAC0AQQBRAGMA
ggCsANMA6ADWAJkAXQBBACIA0v9o/xf/3f60/rD+x/7n/gP/J/9O/2j/d/+L/5z/pf+y
/8H/yv/O/9X/2//c/97/3//h/+L/5P/l/+b/5//o/+n/6v/r/+z/7f/t/+7/7v/u/+//
7//v//D/8f/x//P/8//z//P/9P/0//X/9f/1//b/9v/3//j/+P/4//n//P/9//3//f/9
//7///8AAAEAAgADAAQAAwAEAAUABgAJAAsADAANAAwADgAPABEAFAAYABkAGgAdAB8A
HwAgACIAIwAmACkALQAvADEANAA0ADcAOgA9AD8AQQBFAEgASwBNAFEAVgBYAFoAXgBh
AGMAZABmAGgAaQBrAG0AbQBtAG0AbgBuAG4AbQBsAGsAagBqAGgAZwBkAGMAYQBfAF0A
WwBXAFQAUABLAEgARgBDAD8AOwA3ADAALAApACUAIgAcABkAFQAQAAsABgADAP3/+v/2
//T/8f/u/+z/6f/l/+P/4f/g/9//3f/b/9v/2v/a/9n/2f/W/9X/1P/U/9P/0//U/9T/
1P/T/w==
         </WaveFormData>
      </LeadData>
      <LeadData>
         <LeadByteCountTotal>10000</LeadByteCountTotal>
         <LeadTimeOffset>0</LeadTimeOffset>
         <LeadSampleCountTotal>5000</LeadSampleCountTotal>
         <LeadAmplitudeUnitsPerBit>4.88</LeadAmplitudeUnitsPerBit>
         <LeadAmplitudeUnits>��V</LeadAmplitudeUnits>
         <LeadHighLimit>2147483647</LeadHighLimit>
         <LeadLowLimit>268435456</LeadLowLimit>
         <LeadID>V3</LeadID>
         <LeadOffsetFirstSample>0</LeadOffsetFirstSample>
         <FirstSampleBaseline>0</FirstSampleBaseline>
         <LeadSampleSize>2</LeadSampleSize>
         <LeadOff>FALSE</LeadOff>
         <BaselineSway>TRUE</BaselineSway>
         <ExcessiveACNoise>FALSE</ExcessiveACNoise>
         <MuscleNoise>FALSE</MuscleNoise>
         <LeadDataCRC32>3855530848</LeadDataCRC32>
         <WaveFormData>
EP8Q/xD/EP8m/zr/Tv9i/3X/hv+X/6j/sf+6/8P/zP/R/9T/1//a/9z/3P/c/9z/3f/e
/9//4P/h/+L/4//k/+b/5v/m/+b/5//o/+n/6v/q/+r/6v/q/+z/7P/s/+z/7f/u/+//
8P/y//L/8v/y//T/9P/0//T/9//4//n/+v/8//z//P/8//7//v/+//7///8AAAEAAgAE
AAYACAAKAAsADAANAA4AEQASABMAFAAXABgAGQAaABsAHAAdAB4AIAAiACQAJgAoACoA
LAAuADEANAA3ADoAPgBAAEIARABHAEoATQBQAFEAUgBTAFQAVwBYAFkAWgBYAFgAWABY
AFYAVgBWAFYAUwBSAFEAUABOAEwASgBIAEUAQgA/ADwANwA0ADEALgAqACgAJgAkACEA
HgAbABgAFQASAA8ADAAKAAgABgAEAAIAAAD+//z/+v/4//b/9P/z//L/8f/w/+//7v/t
/+z/6v/q/+r/6v/o/+j/6P/o/+b/5v/m/+b/5v/m/+b/5v/k/+T/5P/k/+b/5v/m/+b/
6P/o/+j/6P/o/+j/6P/o/+r/6v/q/+r/7P/s/+z/7P/u/+7/7v/u//D/8P/w//D/8f/y
//P/9P/2//b/9v/2//b/9v/2//b/+P/4//j/+P/4//j/+P/4//r/+v/6//r/+P/4//j/
+P/2//b/9v/2//T/9P/0//T/9P/0//T/9P/z//L/8f/w/+7/7v/u/+7/7P/s/+z/7P/s
/+z/7P/s/+v/6v/p/+j/5v/m/+b/5v/m/+b/5v/m/+b/5v/m/+b/5P/k/+T/5P/i/+L/
4v/i/+T/5P/k/+T/4v/i/+L/4v/k/+T/5P/k/+L/4f/h/+H/3//e/97/3v/f/9//3//f
/+D/4f/j/+T/4//j/+T/5P/l/+b/6f/r/+n/6v/r/+v/7P/r/+v/6v/q/+r/6v/q/+b/
4//f/9z/3P/a/9f/1v/W/9b/1v/W/9f/2P/a/9v/2f/Z/9j/1//X/9b/1v/X/9f/2P/Z
/9r/2v/a/9n/1v/W/9f/2P/Y/9r/2v/a/9r/1//X/9j/2P/a/9n/2f/Z/9v/3f/j/+X/
4//q//r/CwAjAEYAfAC7AAQBTwGMAbABzAHuAQgC6wGHAf8AWACq/zD/Ef8V/xb/J/9J
/17/Z/96/5D/n/+s/7r/xf/K/83/0//Y/9z/3f/e/9//4P/h/+P/5//m/+f/6P/p/+r/
6v/q/+v/6//t/+3/7f/t/+7/7v/v//D/8f/x//L/8v/y//T/9P/0//X/9f/3//f/9//4
//j/9//4//j/+P/7//3//f/9/wEAAQACAAMAAwADAAMABQAGAAcABwAJAAoACwANAA4A
EAASABIAFAAXABkAGQAaABkAGwAcAB8AIwAlACYAKAAoACoALgAwADQANgA4ADwAPwBC
AEYASQBMAE0AUABTAFUAVwBZAFsAWwBdAF4AXgBgAGAAYQBhAF8AXQBdAFwAXQBcAFsA
WQBWAFQAUQBOAE4ASgBIAEUAQgA/ADwAOQAzAC8AKwAoACQAIQAfABoAGQAVABMAEQAN
AAkABgADAAAA/v/7//n/+P/2//T/8v/v/+3/6//p/+r/6P/n/+f/6f/p/+j/6P/m/+T/
5P/k/+L/4v/j/+P/4v/g/97/3v/f/9//3//f/9//3//e/97/3//f/9//3//f/9//3//g
/+D/4P/i/+L/5P/k/+T/5P/l/+f/5//o/+n/6v/s/+3/7f/v/+//7//w//D/8P/x//H/
8f/x//H/9P/0//T/9f/z//T/9f/1//X/9f/1//X/9f/1//X/9f/z//P/8//z//P/8v/y
//L/8f/w//D/8P/w//D/8P/v/+z/6//r/+v/6v/o/+j/6P/q/+n/6f/p/+f/5//l/+X/
5//m/+b/5f/j/+P/4//j/+P/4//j/+P/4v/h/+H/4f/h/+H/4f/h/+L/4v/j/+P/5P/k
/+T/5P/h/+H/4f/h/+H/4f/h/+H/3//f/9//3//d/+H/4v/g/+D/4P/g/97/3v/d/93/
3//f/97/3v/e/9//3//f/97/3f/c/9z/3v/e/9//4f/k/+X/5v/p/+v/6//s/+3/7f/s
/+v/6//q/+r/6v/q/+z/6v/n/+P/4P/g/97/2//Y/9j/2P/Y/9j/2P/Y/9n/2//b/9v/
2v/X/9X/1P/U/9P/1f/W/9f/2v/a/9r/2f/W/9b/1//Y/9r/2v/a/9r/2v/Z/9n/2v/a
/9r/2//b/9v/2f/Z/9f/1f/P/9D/4P/5/xMAOAB0AL8ADAFZAZQBugHYAQQCKgITAq0B
JwGGAMj/Nv8B/wX/Ev8p/0v/Yv9z/4r/nv+p/7b/xP/J/87/1f/Z/9r/2v/b/9z/3f/f
/9//4P/j/+L/4//k/+X/5v/m/+b/5//p/+v/6//r/+v/7P/s/+3/7f/t/+z/7P/u/+7/
8P/w//D/8f/x//P/8//z//T/9P/1//b/9v/2//f/+f/5//n/+//7//z//f////////8B
AAAAAQABAAMABQAHAAoADAAMAA4ADgAQABEAEwATABQAFQAXABgAGwAfACEAIgAkACYA
KAAsAC4ALgAwADIANgA3ADoAPgBBAEYARwBKAE0AUQBTAFUAVwBZAFsAXABcAF4AXgBf
AF8AXQBbAFsAWgBZAFgAVwBVAFMAUgBQAE4ATABIAEYAQwBAAD0AOgA3ADUAMQAtACoA
JgAjACEAHAAYABMAEAANAAsABwAEAAEA/v/8//n/9//4//b/9P/y//D/7//u/+3/6v/o
/+f/5//p/+n/6P/o/+b/5P/k/+T/5P/k/+X/5f/m/+T/4v/i/+P/4//j/+P/5P/l/+X/
5v/n/+f/5//n/+b/5f/k/+T/4v/i/+T/5P/m/+b/5v/m/+X/5//n/+j/5v/m/+f/5//p
/+v/6//r/+z/7P/s/+3/6//r/+v/6//s/+z/7P/t/+//8P/x//H/8f/x//H/8f/v/+//
7//v/+//7//v/+//7//u/+7/7v/v/+7/7v/u/+z/7P/s/+v/6//r/+z/7f/s/+r/6v/q
/+r/6f/p/+n/6f/p/+f/5//p/+j/6P/n/+f/5//n/+f/5f/l/+X/5f/m/+X/5f/l/+P/
4//j/+P/5P/k/+X/5f/i/+L/4v/i/+H/4f/h/+H/4f/h/+H/4f/h/+H/4f/h/+H/4f/h
/+H/3v/e/+L/4v/i/+L/4v/i/+L/4f/h/9//3//e/97/4P/h/+H/4f/f/9//3//g/+H/
4v/k/+f/6P/p/+r/7f/v/+//8P/x/+//7v/t/+3/7P/s/+z/7P/q/+j/5f/h/+D/4P/e
/9v/2v/a/9r/2v/Y/9j/2P/Z/9v/2//b/9r/2f/X/9b/1v/X/9n/2v/b/9z/3P/c/9v/
2P/Y/9n/2v/Y/9j/2P/Y/9j/1//X/9j/2v/a/9v/2//Z/9f/2f/V/8//0f/e//T/DwAx
AGYAsgABAUwBhwGwAdIB/AEkAg4CpQEhAYUAxv80/wL/B/8R/yr/S/9h/3L/if+a/6T/
s//C/8j/zf/U/9f/2f/Y/9r/2//c/93/3f/d/97/4f/k/+X/5v/n/+f/5v/l/+X/5f/n
/+f/5//p/+r/6v/r/+z/7f/t/+7/7P/s/+7/7v/w//H/8f/z//X/9f/2//b/9v/2//X/
9P/1//f/9//3//v/+//8//3//f/9//3///8AAAEAAQADAAQABQAHAAgADAAOAA4AEAAT
ABUAFQAWABcAGQAaAB0AHQAfACAAIgAmACgALAAuADAAMgA0ADgANwA6AD4AQQBCAEMA
RgBJAEsATQBPAFEAUwBVAFYAVgBUAFQAVQBVAFUAUwBTAFIAUwBSAFEATwBNAEwASgBI
AEQAQAA+ADsAOAA1ADIALwArACcAIwAgAB4AGwAZABQADwALAAkABwAHAAMAAAD9//z/
+v/3//X/9P/y//D/7v/s/+v/6v/p/+r/6P/n/+f/5f/l/+T/5P/m/+T/5P/k/+D/4P/h
/+H/4f/g/9//4P/f/9//3//f/9//3//e/97/3//f/9//3//f/9//3//g/+D/4P/i/+L/
4v/i/+L/4v/h/+P/4//k/+L/4v/j/+P/5f/n/+f/5//o/+j/6P/p/+r/6//s/+3/7v/u
/+7/7//u/+7/7v/t/+//7//v/+//8f/x//H/8f/v/+//7//v//H/8P/w//D/7f/s/+z/
7P/s/+z/7P/r/+r/6f/p/+n/6P/m/+b/5v/k/+P/4//j/+X/5f/j/+P/5f/k/+T/4//i
/+H/4P/f/9//3//f/9//3v/d/93/3f/f/9//3//f/9z/3P/d/93/3P/c/9z/3P/b/9v/
2//b/9v/2//b/9v/2//b/9r/3P/c/9z/3P/a/9r/2f/Z/9v/2//a/9r/2v/b/9v/2//b
/9v/2//c/97/3v/f/+H/4v/j/+T/5//p/+n/6v/r/+n/6P/n/+f/5v/m/+b/5v/m/+T/
4f/d/9r/2v/Y/9X/1v/W/9b/1v/W/9b/1v/X/9f/1//X/9b/1f/T/9L/0v/T/9X/1v/X
/9j/2P/Y/9f/0v/S/9P/1P/W/9b/1v/W/9j/1//X/9j/1v/Y/9f/1//Z/9f/2f/b/9v/
2f/c/+r/AQAZADwAcAC1AAABSQGEAbABzgHuAQwC8wGNAQEBXACo/y7/Df8P/xD/J/9L
/1r/Zf9+/5T/nf+m/7b/w//G/8n/0f/W/9j/2f/a/9v/3f/d/97/4f/i/+P/5P/l/+j/
6P/o/+n/5//p/+n/6f/r/+z/7P/t/+z/7f/t/+7/7v/u//D/8P/w//H/8f/z//P/8//0
//T/9//4//j/+P/3//n/+f/5//v/+//8//3/////////AQACAAMAAwAFAAYABwAJAAoA
CgAMAAwADgARABMAEwAUABUAFwAYABsAHQAfACAAIgAmACgALAAuADAAMgA0ADgAOwA+
AEIARQBIAEkATABPAFEAUwBVAFcAWwBdAF4AXgBeAF4AXwBfAF8AXQBdAFwAWwBaAFkA
VwBVAFQAUgBQAE8ATABLAEkARABBAD4AOwA5ADUAMQAuACgAJQAjAB4AHQAZABcAFQAR
AA0ACgAHAAQAAgD///3/+v/4//b/9P/w/+//7v/t/+z/6v/p/+n/5//n/+b/5v/o/+b/
5v/m/+T/5P/l/+X/5P/i/+D/4P/h/+H/4f/h/+H/4f/g/+D/4f/h/+H/4f/h/+H/4f/i
/+L/4v/k/+T/5P/k/+T/5P/l/+f/5//o/+j/6P/p/+n/6f/r/+v/6//s/+z/7P/t/+//
7//v/+//8P/w//D/8f/x//L/8//z//P/8//z//P/8//z//P/8//x//H/8f/x//H/8P/w
//D/7//u/+7/7v/u/+7/7v/t/+z/6//r/+v/7P/q/+r/6v/q/+n/6f/p/+n/6f/n/+f/
5//m/+b/5f/l/+X/5f/l/+X/5f/l/+X/5P/j/+P/4//j/+P/4//j/+b/4v/h/+T/5P/k
/+T/5P/i/+L/4f/h/+H/4f/g/+D/3v/f/9//3//f/9//3//g/+D/4P/h/+P/5v/n/+j/
6//r/+v/7P/t/+3/7P/r/+v/6v/q/+r/6v/q/+j/5f/h/97/3v/c/9n/2v/a/9r/2v/a
/9r/2v/b/9v/2//b/9r/2f/X/9b/1v/V/9f/2P/Z/9r/2v/a/9n/1v/W/9f/2P/Y/9j/
2P/Y/9j/1//X/9j/1v/W/9n/2f/Z/9n/2f/Z/9X/1f/e//L/CQAnAFYAmADlADQBdQGo
AcoB7AEUAhgCzQFPAbUA/P9c/xT/Df8L/xj/Of9T/2L/d/+M/57/qf+0/8D/yf/O/9H/
1f/a/9z/3f/e/9//3//f/+D/4//i/+P/5P/l/+j/6P/o/+n/6f/r/+v/6//r/+z/7P/t
//D/8f/x//L/8P/w//L/8v/0//X/9f/3//f/9//4//j/+f/6//r/+v/9/////////wEA
AQACAAMABQAFAAUABwAIAAkACQALAAoACwANAA4AEAASABIAFAAVABcAFwAYABsAHQAe
ACEAIwAlACYAKAAqACwAMAAyADQANgA4ADwAPQBAAEQARwBMAE0AUABTAFUAVwBZAFsA
XQBfAGAAYABgAGAAYQBhAGEAXwBfAF4AXABaAFgAVQBRAFAATgBMAEoARgBEAEEAPgA7
ADgANQAxAC0AKQAmACIAHwAdABgAFQARAA8ADQAJAAUAAgD///z/+v/3//X/9P/y//D/
7v/u/+3/7P/r/+j/5v/l/+X/5//n/+b/5v/m/+T/5P/k/+L/4v/j/+P/4v/g/97/3v/f
/9//3//f/+H/4f/g/+D/4f/h/+H/4f/j/+P/4//k/+L/4v/k/+T/5v/m/+b/5v/n/+n/
6f/q/+z/7P/t/+3/7f/v/+//7//w//D/8P/x//H/8f/x//H/8v/y//L/8//z//T/9f/1
//P/8//z//P/9f/1//X/9f/z//P/8//z//X/9P/0//T/9f/0//T/9P/y//L/8v/x//D/
7//v/+//8P/u/+7/7v/u/+3/7f/t/+3/7f/r/+v/6//q/+r/6f/p/+n/6f/p/+f/5//n
/+f/6P/n/+f/5//n/+f/5//n/+b/5v/n/+f/5P/k/+T/5P/j/+P/4//j/+H/4f/h/+H/
4//j/+P/4//j/+P/4//j/+D/5P/m/+T/4//i/+H/4P/g/+D/3//f/+H/4f/g/+D/4P/h
/+H/4f/j/+P/4//k/+L/4v/j/+X/5v/n/+j/6//t/+3/7v/v//H/8P/v/+//7P/s/+z/
7P/s/+r/5//j/+D/4P/e/9v/2v/a/9r/2v/Y/9j/2P/Z/9v/2//b/9r/2f/X/9b/1v/X
/9n/2v/b/97/3v/e/93/2P/Y/9n/2v/a/9r/2v/a/9z/2//b/9z/3P/a/9v/3f/b/9n/
2//X/8//y//W/+7/BwAlAFgAngDvADoBeQGoAcwB9gEkAiYC1wFZAcUACgBc/wr/A/8P
/yT/Q/9d/3D/hf+Y/6T/sf/A/8j/zf/U/9n/2f/a/9r/2//c/93/3f/d/97/4f/g/+H/
4v/j/+b/5v/m/+f/5//p/+n/6f/p/+r/6v/r/+z/7f/t/+7/7P/s/+7/7v/u/+//7//x
//H/8f/y//L/9f/2//b/9v/3//n/+f/5//r/+f/5//n/+//7//v//f8AAAEAAQADAAYA
BwAJAAoADAAOAA4AEAASABMAEgASABUAFwAYABsAHQAfACAAIgAkACYAKgAsADAAMgA0
ADgANwA6AD4AQQBEAEUASABLAEsATQBPAFEAUwBVAFYAVgBYAFgAWQBZAFkAVwBXAFYA
VwBWAFUAUwBRAFAATgBMAEoARgBEAEEAPgA7ADgANQAzAC8AKwAoACQAIQAfABoAFwAT
ABEADwALAAcABAABAP///v/8//v/+P/2//T/8v/y//H/8P/v/+z/6v/p/+n/6f/p/+j/
6P/o/+b/5v/m/+b/5v/n/+f/5//m/+X/5v/n/+f/5//n/+X/5f/k/+T/5f/l/+X/5f/l
/+X/5f/m/+b/5v/o/+j/5v/m/+b/5v/n/+n/6f/q/+r/6v/r/+v/7f/v/+//7//u/+7/
7v/v/+//7//v/+//8P/w//D/8f/x//L/8//z//P/8//z//P/8f/x//H/8f/z//P/8//z
//P/8v/y//L/8//y//L/8v/w//D/8P/v/+7/7f/t/+3/7P/q/+r/6v/o/+f/5//n/+f/
5//l/+X/5f/k/+T/4//j/+P/4//j/+P/4//j/+P/4v/h/+H/4f/h/+H/4f/h/+L/4v/j
/+P/5P/i/+D/4P/g/+D/4P/g/+D/3//f/+H/4f/g/+D/4P/h/+H/4f/f/9//3//g/+L/
4v/j/+X/5P/l/+b/6f/t/+3/7v/v/+3/7P/r/+v/6v/q/+r/6v/q/+j/5f/h/+D/4P/e
/9v/2v/a/9r/2v/a/9r/2v/b/93/3f/d/9z/2f/X/9b/1v/V/9f/2P/Z/9z/3P/c/9v/
2P/Y/9n/2v/a/9r/2v/a/9j/1//X/9j/2P/a/9n/2f/Z/9v/3f/d/93/2//e/+r///8Z
ADgAbACvAPwASQGGAbQB0gH0ARYCAQKfARMBbgC4/zb/D/8R/xT/J/9L/17/af+A/5T/
of+s/7r/x//M/83/0//W/9n/2//d/9//4f/h/+L/5f/k/+X/5v/n/+r/6v/q/+v/6//t
/+3/7f/t/+7/7v/v//D/8f/x//L/8v/y//T/9P/2//f/9//5//j/9//3//b/+f/6//r/
+v/7//3//f/9//////8AAAEABQAFAAUABwAIAAkACQALAAoACwANAA4AEAASABIAFAAX
ABkAGQAaABsAHQAeACEAIQAjACQAJgAqACwAMAAyADQANgA4ADwAQABEAEkATQBPAE8A
UQBTAFcAWQBbAF0AYQBjAGQAZABiAGIAYwBjAGMAYQBhAGAAXwBeAF0AWwBZAFgAVgBU
AFQAUABOAEsASABFAEIAPwA5ADUAMQAuACoAJwAlACAAGwAXABUAEwATAA8ADAAJAAQA
AgD///3//P/6//j/9v/y//H/8P/v//D/7v/t/+3/7f/t/+z/7P/r/+j/5//m/+b/5v/n
/+f/6P/m/+T/5P/j/+P/4//j/+P/4//i/+L/5f/l/+X/5f/j/+P/4//k/+T/5P/m/+b/
6P/o/+j/6P/n/+n/6f/q/+r/6v/r/+v/6f/r/+v/6//u/+7/7v/v/+//7//v/+//8P/w
//D/8f/z//T/9f/1//P/8//z//P/8//z//P/8//z//P/8//z//H/8P/w//D/7//u/+7/
7v/w//D/8P/v/+7/7f/t/+3/6v/o/+j/6P/o/+f/5//n/+X/5f/j/+P/5f/k/+T/4//j
/+P/4//j/+H/4f/h/+H/4v/h/+H/4f/h/+H/4f/h/97/3v/f/9//4P/g/+D/4P/f/9//
3//f/93/3f/d/93/3//f/9//3//d/93/3P/e/97/3v/e/97/3v/d/93/3//f/97/3v/e
/9//3//f/9//3//f/+D/3v/e/9//4f/i/+P/5P/n/+n/6f/q/+v/7f/s/+v/6//q/+r/
6v/q/+z/6v/n/+P/3v/e/9z/2f/Y/9j/2P/Y/9j/2P/Y/9n/2f/Z/9n/2P/X/9X/1P/U
/9X/1//Y/9n/2v/a/9r/2f/Y/9j/2f/a/9j/2P/Y/9j/2P/X/9f/2P/a/9r/2//b/9v/
2f/b/9v/1//T/9j/6P///xsARgCEAM0AHAFlAZoBwAHiAQwCJgL9AYsBAQFYAKD/KP8L
/w//Gv83/1P/ZP91/47/nv+r/7b/wP/J/9D/1f/X/9z/3P/d/97/3//f/9//4P/j/+T/
5f/m/+f/5v/m/+b/5//p/+v/6//r/+n/6v/q/+v/7P/t/+3/7v/u/+7/8P/w//D/8f/x
//P/8//z//T/9P/1//b/9v/2//X/9//3//f/+//7//z//f////////8BAAIAAwADAAUA
BgAHAAkACgAOABAAEAASABMAFQAVABYAGQAbABwAHwAfACEAIgAkACYAKAAsAC4ALgAw
ADIANgA5ADwAQABDAEYARwBKAE0ATwBRAFMAVQBVAFcAWABYAFoAWgBbAFsAWwBZAFkA
WABXAFYAVQBTAFEAUABOAEwASgBGAEQAQQA+ADsAOAA1ADMALwArACgAJAAhAB8AGgAX
ABMAEQAPAAsABwAEAAEA/v/8//n/9//2//T/8v/w/+7/7f/s/+v/6v/o/+f/5//l/+X/
5P/k/+b/5P/k/+T/5P/k/+X/5f/k/+L/4P/g/+H/4f/h/+H/4//j/+L/4v/h/+H/4f/h
/+P/4//j/+T/4v/i/+T/5P/k/+T/5P/k/+f/6f/p/+r/6P/o/+n/6f/p/+v/6//r/+z/
7P/s/+3/6//r/+v/6//u/+7/7v/v/+3/7v/v/+//7//v/+//7//x//H/8f/x//P/8//z
//P/8f/w//D/8P/v/+7/7v/u/+7/7v/u/+3/6v/p/+n/6f/q/+j/6P/o/+j/5//n/+f/
5//n/+X/5f/l/+T/5P/j/+P/4//j/+P/4//j/+P/4//i/+H/4f/h/9//3//f/9//3v/e
/9//3//e/97/3v/e/97/3//g/+H/3//f/9//3//d/93/3f/d/9//3//f/97/3P/c/9z/
3P/e/97/3f/d/93/3f/c/9z/2v/b/9v/2//d/93/3f/e/9z/3P/d/9//4v/j/+T/5//p
/+n/6v/r/+v/6v/p/+n/6v/q/+r/6v/o/+b/4//f/9z/3P/a/9f/1v/W/9b/1v/U/9T/
1P/V/9f/1//X/9b/1f/T/9L/0v/V/9f/2P/Z/9j/2P/Y/9f/0v/S/9P/1P/V/9b/1//Y
/9f/1f/U/9T/1v/Y/9f/1//V/9P/0//R/8v/yf/W/+7/CQArAGQArgD9AEYBgwGwAdQB
/gEmAhQCswEtAYsAzP84/wL/A/8P/yb/Sf9f/3D/h/+a/6T/sf++/8b/yf/O/9P/1f/W
/9b/1//Y/9n/2//b/9z/3//g/+H/4v/j/+T/5P/k/+X/5f/n/+f/5//l/+b/5v/n/+j/
6f/p/+r/7P/s/+7/7v/u/+//7//x//H/8f/y//L/8//0//T/9P/1//f/9//3//f/9//4
//n//f/9//3///8CAAMAAwAFAAYABwAJAAoACgAMAAwADgARABMAEwAUABcAGQAaAB0A
HwAhACIAJAAmACgALAAuAC4AMAAyADYANwA6AD4AQQBCAEMARgBJAEsATQBPAFEAUQBT
AFQAVABUAFQAVQBVAFcAVQBVAFQAUQBQAE8ATQBNAEwASgBIAEUAQAA9ADkAOAA1ADIA
LwArACcAIwAgAB4AGwAZABQADwALAAkABwAHAAMAAAD9//r/+P/1//P/8v/w/+7/7P/s
/+v/6v/p/+j/5v/l/+X/5f/l/+T/5P/i/+D/4P/g/+D/4P/h/+H/4v/g/97/3v/f/9//
3//f/93/3f/c/9z/3f/d/93/3f/f/9//3//g/97/3v/g/+D/4v/i/+L/4v/j/+X/5f/m
/+b/5v/n/+f/5//p/+n/6f/o/+j/6P/p/+v/6//r/+v/6//q/+n/6f/p/+r/6//r/+3/
7f/t/+3/7//v/+//7//v/+//7//v/+3/7P/s/+z/6//q/+r/6v/o/+j/6P/n/+j/5//n
/+f/5v/k/+T/5P/k/+P/4//j/+P/4//h/+H/4f/g/+D/3//f/9//3//f/9//3//f/9//
3v/d/93/3f/d/93/3f/d/97/3v/f/9//3f/c/9v/2v/b/9n/2f/a/9r/2v/a/9r/3P/c
/9v/2//d/93/3P/c/9v/2//a/9n/2v/b/9z/3v/e/97/3//h/+D/4f/i/+X/5f/l/+b/
5//n/+b/5f/l/+T/5P/k/+T/4v/g/93/2f/W/9b/1P/R/9H/0v/T/9T/1P/U/9T/1f/V
/9X/1f/U/9H/z//O/87/0f/T/9T/1f/Y/9j/2P/X/9P/0v/S/9L/0v/S/9L/0v/Q/8//
z//Q/9D/0P/R/9H/0//V/9f/2f/X/9f/3v/w/wUAHwBIAIQAywAYAV0BlAG6AdoBAAIQ
AtkBYQHPAB4AdP8Y/wv/Df8S/y//T/9a/2f/gP+U/53/qv+4/8H/xP/J/8//1P/U/9X/
1v/X/9f/1//Y/9v/3v/f/+D/4f/i/+L/4v/j/+H/4//j/+P/4//k/+T/5f/k/+X/5f/m
/+j/6P/q/+r/6v/r/+v/7f/t/+3/7v/u//H/8v/y//L/8f/z//P/8//z//P/9P/1//n/
+f/5//v//P/9//3////+////AQACAAQABgAGAAgACwANAA0ADgARABMAFAAXABkAGwAc
AB4AHgAgACQAJgAqACwALgAyADMANgA6AD0APgA/AEIARQBHAEkASwBNAE8AUQBSAFIA
UgBSAFMAUwBTAFEAUQBQAE8ATgBNAEsARwBGAEQAQgBAADwAOgA3ADYAMwAwAC0AJwAj
AB8AHAAaABcAFQAQAAsABwAFAAMAAQD9//r/9//0//L/7//t/+v/6P/l/+L/4v/h/+D/
3//e/9z/2//b/9n/2f/Y/9j/2P/W/9b/1v/S/9L/0//T/9P/0v/R/9L/0//T/9P/0//T
/9P/0v/S/9P/0//T/9P/0//T/9P/1P/W/9b/2P/Y/9j/2P/Y/9j/2f/b/9v/3P/e/97/
3//f/9//4f/h/+H/4v/i/+L/4//j/+P/4//j/+T/5P/k/+X/5f/m/+f/5//n/+f/5//n
/+f/5//n/+f/5v/l/+T/4//l/+T/5P/k/+P/4v/i/+L/4v/i/+L/4f/g/9//3//f/97/
3P/c/9z/2v/Z/9n/2f/b/9v/2f/Z/9n/2P/Y/9f/1//X/9f/1//X/9f/1//X/9b/1f/V
/9X/1f/V/9X/1f/U/9T/1f/V/9T/1P/U/9T/0//T/9P/0//T/9P/0//T/9P/0//T/9P/
z//R/9L/0P/Q/9D/0P/S/9L/0f/R/9H/0f/Q/9D/0P/R/9H/0f/R/9H/0f/S/9L/0v/T
/9X/1v/X/9j/2//b/9v/3P/d/9//3v/d/93/3P/c/9z/3P/c/9r/1//T/9D/0P/O/8v/
yP/I/8j/yP/I/8j/yP/J/8v/y//L/8r/x//F/8T/xP/F/8f/yP/J/8r/yv/K/8n/yP/I
/8n/yv/K/8r/yv/K/8j/x//H/8j/yP/K/8v/y//J/8n/yf/J/8f/w//E/9D/5/8DACgA
YgCtAP4ARwF+AaYBxgHwARQC+wGXAQ8BagCu/yb/+f77/gT/G/87/1D/X/90/4r/l/+i
/7D/t/+6/8H/x//G/8r/y//M/83/zf/N/87/0f/Q/9H/0v/T/9b/1v/W/9f/1f/X/9f/
1//X/9j/2P/Z/9r/2//b/9z/3v/e/+D/4P/e/9//3//h/+H/4f/i/+L/4//k/+T/5P/l
/+f/5//n/+n/6f/q/+v/6//r/+v/7f/u/+//7//x//L/8//1//b/+P/6//r//P///wEA
AQACAAUABwAIAAsACwANAA4AEAASABQAGAAaAB4AIAAiACYAJQAoACwALwAyADMANgA5
ADsAPQA/AEEAQwBFAEYARgBIAEgASQBJAEkARwBHAEYARQBEAEMAQQA/AD4APAA6ADoA
NgA0ADEALAApACYAIwAhAB0AGQAWABAADQALAAYABQABAP///f/5//X/8v/v/+7/7P/p
/+f/5P/i/+D/3v/c/9v/2v/Z/9r/2P/X/9f/1//X/9b/1v/U/9L/0v/S/9D/0P/R/9H/
0P/Q/w==
         </WaveFormData>
      </LeadData>
      <LeadData>
         <LeadByteCountTotal>10000</LeadByteCountTotal>
         <LeadTimeOffset>0</LeadTimeOffset>
         <LeadSampleCountTotal>5000</LeadSampleCountTotal>
         <LeadAmplitudeUnitsPerBit>4.88</LeadAmplitudeUnitsPerBit>
         <LeadAmplitudeUnits>��V</LeadAmplitudeUnits>
         <LeadHighLimit>2147483647</LeadHighLimit>
         <LeadLowLimit>268435456</LeadLowLimit>
         <LeadID>V4</LeadID>
         <LeadOffsetFirstSample>0</LeadOffsetFirstSample>
         <FirstSampleBaseline>0</FirstSampleBaseline>
         <LeadSampleSize>2</LeadSampleSize>
         <LeadOff>FALSE</LeadOff>
         <BaselineSway>TRUE</BaselineSway>
         <ExcessiveACNoise>FALSE</ExcessiveACNoise>
         <MuscleNoise>FALSE</MuscleNoise>
         <LeadDataCRC32>2903785332</LeadDataCRC32>
         <WaveFormData>
hv+G/4b/hv+J/4z/j/+S/53/qP+z/77/xP/K/9D/1v/Z/9z/3//i/+L/4v/i/+L/4v/i
/+L/4v/j/+T/5f/m/+j/6P/o/+j/6v/q/+r/6v/q/+r/6v/q/+z/7P/s/+z/7P/s/+z/
7P/u/+7/7v/u/+7/7v/u/+7/7//w//H/8v/y//L/8v/y//L/8v/y//L/8//0//X/9v/3
//j/+f/6//v//P/9//7/AAAAAAAAAAACAAIAAgACAAQABAAEAAQABgAGAAYABgAHAAgA
CQAKAAwADgAQABIAEwAUABUAFgAYABoAHAAeAB8AIAAhACIAIwAkACUAJgAmACYAJgAm
ACYAJgAmACYAJAAkACQAJAAjACIAIQAgAB0AHAAbABoAGAAWABQAEgAPAA4ADQAMAAkA
CAAHAAYAAwACAAEAAAD///7//f/8//r/+v/6//r/+f/4//f/9v/1//T/8//y//H/8P/v
/+7/7v/u/+7/7v/u/+7/7v/u/+7/7v/u/+7/7P/s/+z/7P/r/+r/6f/o/+r/6v/q/+r/
6v/q/+r/6v/o/+j/6P/o/+j/6P/o/+j/6v/q/+r/6v/s/+z/7P/s/+z/7P/s/+z/7f/u
/+//8P/y//L/8v/y//T/9P/0//T/9v/2//b/9v/2//b/9v/2//f/+P/5//r/+v/6//r/
+v/5//j/9//2//b/9v/2//b/+P/4//j/+P/2//b/9v/2//T/9P/0//T/8v/y//L/8v/y
//L/8v/y//D/8P/w//D/7v/u/+7/7v/u/+7/7v/u/+7/7v/u/+7/7v/u/+7/7v/s/+z/
7P/s/+7/7v/u/+7/7P/s/+z/7P/u/+7/7v/u/+3/7P/r/+r/6P/o/+j/6P/p/+r/6//s
/+7/7//v//D/7//u/+//7//w//D/8v/z//P/8//z//T/9P/z//P/8//y//L/8v/w//D/
7v/q/+r/5v/k/+P/4//i/+H/4f/i/+P/5P/l/+f/5f/m/+b/5P/h/+H/4v/i/+b/5//o
/+n/5//n/+X/5P/k/+X/5v/m/+j/6P/p/+n/5v/m/+b/5v/q/+j/6P/o/+f/4v/e/9b/
zv/O/9f/5v/+/yEAUQCKAMwAFQFgAaMB4wEjAlMCUgL+AWYBvAAxANP/oP+J/37/hP+Q
/5P/k/+d/6v/tv/B/8z/0//Y/9n/3v/h/+P/5P/l/+X/5//n/+j/6f/r/+3/7f/t/+z/
7P/t/+7/7v/u/+7/7v/w//L/8v/y//D/8P/x//H/8//z//T/9f/1//T/9P/0//X/9f/1
//X/9P/0//T/9P/3//j/+P/4//v/+//8//z/+//7//v//P////////8AAP7//////wAA
AAABAAIAAwAFAAUABQAGAAYABgAIAAgACQALAA0ADgAMAA8AEAARABUAFQAWABgAGQAb
ABwAHwAfAB8AIQAkACYAJgAnACgAKAApACsALAAuAC4AMAAwADAAMAAwADAAMAAwAC8A
LwAsACsAKgApACoAKQAoACYAJQAiACAAIAAbABkAFwAVABEADwAOAAwACwAMAAsADAAI
AAYABAAEAAMAAgD///7//P/8//v/+v/3//b/9f/1//b/9v/1//X/9f/1//X/9f/0//T/
9P/0//L/8v/y//L/8P/w//D/8f/x//H/7//v/+//7//v/+//7//v/+//7P/s/+3/7f/t
/+3/7f/u/+7/7P/s/+z/7f/t/+3/7v/v//D/8f/y//P/8//z//P/9f/1//X/9f/2//b/
9v/3//f/+P/4//r/+v/6//r/+//7//v//P/8//z/+v/8//z//P/8//z//P/8//z//P/8
//z/+v/6//r/+v/8//z//P/8//j/+P/4//j/+P/3//f/9//2//b/9v/2//b/9v/2//X/
9f/3//f/9v/0//T/9P/0//T/9P/0//T/8v/x//H/8v/0//T/9P/0//P/8//0//T/9v/1
//X/9f/1//X/8//z//L/8v/y//L/8v/z//P/8//x//P/9P/y//L/8v/y//L/8v/y//L/
8v/y//L/8v/y//L/8v/y//D/8P/x//H/9P/0//T/9v/3//j/+P/6//3//f/9//3//P/8
//v/+//5//j/+P/4//f/+P/3//T/8v/w/+7/7f/t/+z/6//r/+z/7P/s/+z/7f/t/+7/
7v/s/+n/6f/q/+j/6v/r/+z/7f/t/+3/6//q/+r/6//s/+7/7v/u/+//7//u/+7/7v/w
/+7/7v/w/+7/6f/k/9z/0v/G/8T/y//e//j/GwBNAIoAygAVAVwBmwHZARcCRwJIAvQB
YgHEAD0A2/+e/4H/fP+E/4z/kf+b/63/u//G/8//2P/d/+D/5f/m/+f/5//o/+n/6f/r
/+v/7P/t/+3/7//v/+//7//u/+7/7v/v//D/8f/y//L/9P/0//T/8//y//L/8f/z//P/
9P/1//X/9P/0//T/9f/1//X/9f/0//T/9P/0//f/+P/4//j/+f/5//r/+v/7//v/+//8
//v/+//7//z//v//////AAAAAAEAAgADAAMAAwADAAQABAAEAAYABgAIAAkACgAKAAoA
DQAOAA8AEQARABIAFAAVABcAGAAbAB0AHQAfACIAJAAkACUAJgAqACsALQAuADAAMAAy
ADIAMAAwADAAMAAuAC4ALQAtACwAKwAqACkAKAAnACYAJAAjACAAHgAeABsAGQAXABUA
FQATABIAEAALAAoABwAGAAYABAACAAIAAQAAAP3//P/6//r/+f/4//f/9v/1//X/8v/y
//H/8f/x//H/8f/x//D/8P/w//D/7v/u/+7/7v/u/+7/7v/v/+//7//t/+3/7f/t/+3/
7f/v/+//7//s/+v/6//q/+n/5//n/+j/6P/o/+j/6P/p/+f/5//o/+n/6f/p/+n/6f/r
/+v/6//t/+3/7f/t/+7/7P/s/+3/7f/u/+7/8P/w//L/8v/z//P/8f/y//L/8v/y//T/
9P/0//T/9P/0//T/9P/0//T/9P/2//b/9v/2//T/9P/0//T/9P/0//T/9P/0//P/8//z
//L/8v/y//L/8v/y//L/8f/x//P/8//y//L/8v/y//L/8P/w//D/8P/y//H/8f/y//H/
8P/v/+7/7//v//D/8P/w/+//7//v/+//7//t/+3/7v/u/+7/7v/u/+//7//v/+//7//u
/+7/7P/s//D/8P/w//D/8P/u/+7/7v/u/+z/7P/s/+z/7v/u/+7/7v/s/+z/7f/t/+//
8P/x//T/9f/2//b/+P/5//n/+f/5//j/+P/3//f/9//2//b/9v/y//L/8P/s/+7/7P/q
/+n/6f/o/+f/5//m/+b/5v/m/+f/5//o/+j/5v/j/+P/5P/k/+b/5//o/+v/6//r/+n/
5v/m/+f/6P/o/+j/6P/p/+n/6P/o/+j/6v/o/+j/6P/m/9//2P/O/8b/wv/K/9v/8v8S
AD8AewC8AAABRQGEAb8B+QEpAicC0gFEAawALADP/5n/gP95/4L/jP+O/5f/pf+z/7v/
yP/T/9j/2//g/+P/4v/j/+P/5P/l/+X/5f/l/+b/5//n/+n/6f/p/+j/6P/p/+r/7P/s
/+z/7P/q/+z/7P/s/+7/7v/v/+//7f/t/+7/7//v/+7/7v/u//H/8f/x//H/8f/w/+//
7v/v//D/8P/w//L/8//1//b/9v/1//T/9P/1//X/9f/2//j/+f/5//r//P/9//7/////
//////8AAAIAAgAEAAQAAgADAAQABAAGAAkACgALAA0ADQAOABAADwARABIAFQAXABcA
GQAcAB4AHgAfACAAIgAjACUAJgAkACQAJgAmACYAJgAmACYAJgAmACUAJQAmACUAJAAj
ACAAHwAeABwAGwAYABYAFgATABEADwANAAsACQAIAAYAAAAAAP7//v/+//z/+v/6//n/
+P/1//T/8v/y//H/8P/t/+z/6//r/+z/7P/r/+v/6f/p/+n/6f/q/+r/6v/q/+j/6P/o
/+j/5v/m/+b/5//l/+X/4//j/+P/4//j/+P/4//j/+P/4P/g/+H/4f/h/9//3//g/+D/
4v/i/+L/4//i/+H/4f/h/9//3//f/9//4f/h/+H/4//j/+P/4//k/+b/5v/n/+f/6P/o
/+r/6v/o/+j/6f/p/+v/7P/s/+z/7P/u/+7/7v/u/+7/7v/u/+7/7v/u/+7/7v/u/+7/
7v/u/+7/7v/u/+z/7P/s/+z/7P/r/+v/6//o/+j/6P/o/+j/6P/o/+f/5//p/+n/6P/m
/+b/5v/m/+b/5v/m/+b/5v/l/+X/5v/m/+b/5v/m/+X/5f/m/+b/5P/j/+P/4//j/+P/
4f/h/+L/4v/i/+L/5v/j/+T/5v/m/+b/5v/k/+T/5P/k/+T/5P/k/+T/5v/m/+b/5v/m
/+b/5//n/+j/6P/o/+r/6//s/+z/7v/x//H/8f/x//D/8P/v/+//7//u/+7/7v/s/+z/
6v/m/+b/5P/i/+H/4//i/+H/4f/g/+D/4P/g/+P/4//k/+T/4v/f/9//4P/g/+L/4//k
/+X/5f/l/+P/4f/g/+D/4P/h/+L/4//l/+X/5P/k/+T/5P/m/+T/4v/i/9//2v/W/87/
xv/E/83/4v/6/xsASQCCAMQACwFSAZUBzwEFAjUCNALeAUIBogAhAMv/nP+D/3j/gP+M
/4v/jf+d/6//tv+9/8j/z//Q/9P/2v/f/9//4P/h/+H/4f/h/+L/4//j/+X/5f/l/+f/
6P/q/+z/6//q/+n/6P/q/+z/7P/s/+z/7P/t/+3/7f/t/+7/7//t/+z/7P/s/+3/7f/t
/+3/7//w//H/8v/x//L/8v/y//P/8//0//T/9//3//f/+P/3//f/9//4//j/+f/5//r/
+v/7//z//f////////8AAAAAAAACAAIAAgADAAQABAAGAAkACgALAA0ADQAOABAAEQAT
ABQAFwAZABkAGwAeACIAIgAjACQAKAApACsALAArACoAKwAqACoAKgAqACoAKgAqACkA
KQAqACkAKAAnACYAJQAkACIAIQAeABwAHAAbABkAFwAVABEADwAOAAwACQAKAAkACgAG
AAQAAgACAAEAAAD9//z/+v/6//n/+P/1//T/8//z//L/8v/x//H/8f/x//H/8f/w//D/
8P/w/+7/7v/u/+7/7P/s/+z/7f/t/+3/6//r/+n/6f/p/+n/6f/p/+n/5v/m/+f/5//n
/+f/5//o/+j/6P/o/+j/6f/o/+f/5//n/+f/5//n/+f/6P/p/+r/7f/t/+3/7f/u/+z/
7P/t/+3/8P/w//L/8v/y//L/8//z//P/9P/0//T/9P/2//b/9v/2//b/9v/2//b/9v/2
//b/9v/2//b/9v/2//b/9v/2//T/9P/0//T/9P/z//P/8//y//L/8v/y//L/8v/y//H/
7//x//H/8P/w//D/8P/w//L/8v/y//L/8v/x//H/8v/y//L/8v/y//P/8f/y//T/8v/y
//L/8v/w//D/8P/w/+7/7v/u/+7/7v/u/+7/7v/u/+7/7//v//L/8v/y//T/9f/2//b/
+P/3//f/9//3//j/+P/3//f/+f/4//j/+P/2//b/9P/w//D/7v/s/+v/6//q/+n/6f/s
/+z/7P/s/+v/6//s/+z/6v/n/+f/6P/o/+r/6//s/+v/6//r/+n/6P/o/+n/6v/s/+z/
7P/t/+v/6v/q/+r/6v/q/+z/7P/o/+X/3v/W/8z/xv/I/9f/7P8MADUAbQCuAPYAPwGG
AcUBAwI7AlMCHgKWAfAAXgD1/7P/jv97/3z/iP+Q/5P/nf+t/73/xv/N/9b/2//g/+H/
5P/p/+n/6v/r/+v/6//r/+z/7f/t/+//7//v//D/8P/x//L/8v/y//L/8v/y//T/9P/0
//b/9v/3//f/9f/1//b/9//5//j/+P/4//n/+f/5//n/+v/6//r/+v/9//7//v/+////
//8AAAAAAQABAAEAAgABAAEAAQACAAIAAwADAAQABAAFAAYABwAJAAkACQAKAAoACgAM
AAwADAANAA4ADgAOABEAEgATABUAFQAWABgAGwAdAB4AIQAjACMAJQAoACoAKgArACwA
LgAvADEAMgAwADAAMgAyADQANAA0ADQAMgAyADEAMQAuAC0ALAArACoAKQAoACYAJwAk
ACIAIgAfAB0AGwAZABcAFQAUABIADgAOAAwADAAIAAYABAAEAAMAAgD///7//P/8//v/
+v/7//r/+f/5//b/9v/1//X/9//3//f/9//2//b/9v/2//T/9P/0//T/8v/y//L/8//z
//P/8f/x//H/8f/x//H/8f/x//H/7v/w//H/8f/x/+//7//w//D/8P/w//D/8f/x//H/
8v/z//P/8//z//P/9f/1//X/9//1//X/9f/2//b/9v/3//f/+P/4//r/+v/6//r/+//7
//v//P/8//z//P/+//7//v/+//7//v/+/wAAAAAAAAAAAAAAAAAAAAD+//7//v/+//7/
/v/+//7//v/9//3//f/8//z//P/8//z//P/8//v/+f/7//v/+v/6//r/+v/6//j/+P/4
//j/+P/3//f/+P/4//j/+P/4//f/9//4//j/+P/3//f/9//1//X/8//z//T/9P/0//T/
9P/1//X/9f/3//f/9v/2//T/9v/5//b/9P/0//T/9P/0//T/9P/0//T/9P/0//T/9P/0
//T/9P/0//T/9f/1//b/9v/2//j/+f/6//r//P/9//3//f/9//7//v/9//3//f/8//z/
/P/8//z/+v/2//T/8v/w/+//7//u/+3/7f/s/+z/7P/s/+3/7f/u/+7/7v/r/+v/7P/s
/+7/7//w//H/8f/x/+//7P/s/+3/7v/w//D/8P/x//H/8P/w//D/8P/u//D/8v/u/+f/
4v/a/8z/xP/K/9v/8v8OADcAcQCyAPQAOQF8AbsB+QEvAj8CCAKGAegAXADz/63/iP9/
/4T/jP+S/5n/qf+3/8P/zP/X/9z/3//k/+f/6P/p/+n/6v/r/+v/6v/p/+n/6f/p/+v/
6//r/+7/7v/v//D/7v/u/+7/7v/u//D/8P/w//D/8P/x//H/7//v//D/8f/x//D/8P/w
//P/8//z//P/8v/y//L/8v/1//b/9v/2//X/9f/2//b/9//3//f/+P/5//n/+f/6//z/
/f/9//7//v///wAAAQABAAEAAQACAAIAAgAEAAQABgAHAAgACAAIAAsADAANABEAEQAS
ABQAFAAVABUAFwAbABsAHQAgACAAIAAhACIAJAAlACcAKAAqACoALAAsACwALAAsACwA
LAAsACsAKwAsACsAKgApACYAJQAkACIAIQAeABwAHAAZABcAFQATABMAEQAQAA4ACgAK
AAgACAAEAAIAAAAAAAEAAAD9//z/+v/6//n/+P/3//b/9f/1//L/8v/x//H/8f/x//H/
8f/w//D/8P/w/+7/7v/u/+7/7v/u/+7/7//v/+//7f/t/+3/7f/t/+3/7f/t/+3/6v/o
/+n/6f/p/+n/6f/q/+r/6P/o/+j/6f/p/+n/6v/r/+v/6//r/+v/7f/t/+3/7//u/+3/
7P/s/+z/7P/t/+3/7v/u//D/8P/y//L/8//z//H/8v/y//L/8v/0//T/9P/0//T/9P/0
//T/9P/0//T/9v/2//b/9v/2//b/9v/2//L/8v/y//L/9P/z//P/8//w//D/8P/w/+7/
7v/u/+3/7f/v/+//7v/u/+7/7v/u/+7/7v/u/+7/7v/t/+3/7v/u/+7/7v/u/+3/7f/u
/+7/8P/v/+7/7P/s/+z/7P/s/+z/7P/s/+3/7v/v//D/7v/u/+7/7v/u/+7/7//v//D/
8P/w//L/8//0//T/9v/3//f/9//3//b/9v/1//X/9f/0//T/9P/0//T/8v/u/+7/7P/q
/+n/6f/o/+f/5//o/+j/6P/o/+v/6//s/+z/6P/l/+X/5v/m/+j/6f/q/+3/7f/t/+v/
6v/q/+v/7P/q/+r/6v/r/+n/6P/o/+j/6v/q/+r/6P/o/+f/4v/c/9T/zv/K/9H/4v/6
/xkARwCCAMIACwFUAZkB1QENAj8CQgLwAVYBtAAvANX/oP+J/37/hP+O/5P/lf+h/7H/
vP/F/9D/1//a/9v/4P/j/+X/5v/n/+f/6f/p/+r/6//r/+3/7f/t/+z/7P/t/+7/7v/u
/+7/7v/u//D/8P/w//L/8v/z//P/8//z//T/9f/1//T/9P/0//X/9f/1//X/9v/2//b/
9v/3//j/+P/4//n/+f/6//r/+//7//v//P/9//3//f/+//z//f/9//7/AAABAAIAAwAF
AAUABQAGAAgACAAKAAoACAAJAAoACgAMAA8AEAARABEAEQASABQAFgAZABsAHwAgAB8A
IAAiACYAJgAnACgAKwAtADAAMgAxADAAMQAwADAAMAAwADAAMAAwAC8ALwAuAC0ALAAr
ACwAKwAqACgAJwAkACIAIgAfAB0AGwAZABcAFQAUABIADAAMAAoACgAKAAgABgAGAAUA
BAABAAAA/v/+//3//P/5//j/9//3//j/+P/3//f/9//3//f/9//0//T/9P/0//T/9P/0
//T/8v/y//L/8//x//H/7//v/+//7//v/+//7//v/+//7P/s/+3/7f/t/+3/7f/u/+7/
7P/s/+z/7f/r/+v/7P/t/+3/7f/t/+3/6//r/+v/7f/u/+//8P/y//L/8v/z//P/9P/0
//b/9v/4//j/+f/5//f/+P/4//j/+P/6//r/+v/8//z//P/8//r/+v/6//r/+v/6//r/
+v/8//z//P/8//j/+P/4//j/+P/3//f/9//0//T/9P/0//T/9P/0//P/8f/z//P/8v/y
//L/8v/y//L/8v/y//L/8v/x//H/8v/y//L/8v/y//H/8f/y//L/8v/x//H/8f/x//H/
7//v//D/8P/w//D/8P/x//H/8f/x//H/8P/w//D/8P/w//L/8v/y//L/8v/y//L/8v/y
//L/8v/y//T/9P/1//X/9P/0//T/9v/3//j/+P/6//v/+//7//v//P/8//v/+//7//r/
+v/6//j/+P/2//L/8v/w/+7/7f/t/+z/6//r/+z/7P/s/+z/7f/t/+7/7v/s/+n/6f/q
/+r/7P/t/+7/7//v/+//7f/s/+z/7f/u/+7/7v/u/+//7//u/+7/7v/w/+7/8P/w/+7/
6//m/9z/0v/K/8r/0//o/wIAJwBbAJoA3gAlAWoBqwHpASECSQI4AtABNAGaACEAzf+c
/4X/gv+M/5L/lf+f/6//v//I/9H/1v/d/+L/5f/o/+n/6f/q/+v/6//r/+v/7P/t/+3/
7//v/+//8P/w//H/8v/y//L/8v/y//D/8v/y//L/9P/0//X/9f/1//X/9v/3//X/9P/0
//T/9//3//f/9//2//b/9v/2//f/+P/4//j/+//7//z//P/7//v/+//8/////////wAA
AAABAAEAAgAEAAUABgAHAAcABwAHAAgACgAKAAwADAAMAA0ADgAOAAwADwAQABEAEwAT
ABQAFgAZABsAHAAfACEAIQAjACYAJgAmACcAKAAqACsALQAuAC4ALgAwADAAMAAwADAA
MAAwADAALwAvADAALwAuAC0AKgApACgAJgAlACIAIAAgAB8AHQAbABkAFwAVABQAEgAO
AA4ADAAMAAgABgAEAAQAAwACAP///v/8//z/+//6//n/+P/3//f/9v/2//X/9f/1//X/
9f/1//T/9P/0//T/9P/0//T/9P/z//L/8f/x//H/8f/v/+//7//v/+//7//t/+3/7f/q
/+z/7f/t/+3/6//r/+z/7P/s/+z/7P/t/+3/7f/u/+//7//v/+//7//v/+//7//x//H/
8f/x//L/8P/w//H/8f/y//L/9P/0//T/9P/1//X/9f/2//b/9v/4//r/+v/6//r/+v/6
//r/+P/4//j/+P/4//j/+P/4//r/+v/6//r/+P/4//j/+P/4//f/9//3//b/9v/2//b/
9v/2//b/9f/z//X/9f/0//T/9P/0//T/9P/0//T/9P/0//P/8//0//L/8v/y//L/8f/x
//L/8v/y//H/8f/x//P/8//x//H/8v/y//L/8v/w//H/8f/x//P/8f/y//L/8P/w//D/
8P/w//D/8P/w//D/8P/w//D/7v/u/+7/7v/w//D/8f/x//D/8P/w//L/9P/2//f/+v/7
//v/+//7//r/+v/5//n/+//6//r/+v/4//j/9v/y//D/7v/s/+v/6//q/+n/6f/o/+j/
6P/o/+v/6//s/+z/6v/n/+f/6P/q/+z/7f/u/+3/7f/t/+v/6P/o/+n/6v/s/+z/7P/t
/+v/6v/q/+r/7P/u/+7/7P/o/+H/2v/S/8b/wv/I/9v/9P8WAEMAfQC+AAIBSQGKAcUB
/wEvAjEC4AFQAbYANADX/53/gP97/4T/jv+S/5v/q/+5/8H/zP/V/9r/2//g/+X/5P/l
/+X/5v/n/+f/5//n/+j/6f/p/+v/6//r/+z/7P/t/+7/7v/u/+7/7v/s/+7/7v/u//D/
8P/x//H/8f/x//L/8//z//L/8v/y//X/9f/1//X/9P/0//T/9P/1//b/9v/2//X/9f/2
//b/+f/5//n/+v/9//3//f/+//7//////wAAAAABAAIAAwAFAAUABQAGAAgACAAKAAoA
CgALAAwADAAMAA8AEAARABEAEQASABQAFQAXABgAGwAdAB0AHwAiACQAJAAlACYAJgAn
ACkAKgAsACwALgAuAC4ALgAuAC4ALAAsACsAKwAsACsAKgApACYAJQAkACIAIQAeABwA
HAAZABcAFQATABEADwAOAAwACAAIAAYABgAGAAQAAgACAP///v/7//r/+P/4//f/9v/3
//b/9f/1//L/8v/x//H/8f/x//H/8f/w//D/8P/w//D/8P/w//D/7v/u/+7/7//v/+//
7f/t/+z/6//q/+n/6f/p/+n/5v/n/+n/6v/r/+f/5//o/+j/6v/q/+r/6//r/+v/7P/t
/+v/6//r/+v/6//r/+v/7f/t/+3/7f/u/+7/7v/v/+//7v/u//D/8P/w//D/8f/x//P/
9P/0//T/9v/4//j/+P/4//j/+P/4//b/9v/2//b/9v/2//b/9v/0//T/9P/0//T/9P/0
//T/9P/z//P/8//y//L/8v/y//L/8v/y//H/8f/z//P/8v/w//D/8P/w//D/8P/w//D/
8P/v/+//8P/y//L/8v/y//H/8f/y//L/8f/v/+7/7f/v/+//7//u//D/8P/w//D/8v/y
//L/8v/y//L/8v/y//L/8v/y//L/9P/0//X/9f/0//T/9P/2//f/+P/4//r/+//7//v/
+//6//r/+f/5//n/+P/4//j/9P/0//L/7v/w/+7/7P/r/+3/7P/r/+v/7P/s/+z/7P/t
/+3/7v/u/+r/5//n/+j/6v/s/+3/7v/x//H/8f/v/+z/7P/t/+7/7v/u/+7/7//t/+z/
7P/s/+7/7v/u/+7/7v/r/+b/4P/W/9L/1P/f//L/DgA1AGcAogDmAC8BdAG3AfMBKQJP
AjICvAEYAYAACwDB/5z/if+E/47/mP+Z/53/rf+7/8T/zf/Y/93/3v/j/+j/6//r/+z/
7f/t/+v/6//s/+3/7v/x//L/8//0//T/9f/2//T/9P/0//T/8v/0//T/9P/2//b/9//3
//f/9//4//n/+f/4//j/+P/5//n/+f/5//z//P/8//z/+//8//z//P/9//3//v/+/wEA
AQABAAIAAQABAAEAAgAEAAUABQAGAAYABwAIAAkACQAJAAkACgAMAAwADgAOABAAEQAS
ABIAEgAVABYAFwAbABsAHAAeAB0AHwAgACMAJQAlACcAKgAqACoAKwAsADAAMQAzADQA
MgAyADQANAA0ADQANAA0ADIAMgAxADEAMAAvAC4ALQAsACsAKgAoACkAJgAkACQAHwAd
ABsAGQAZABcAFgAUABAAEAAOAA4ADAAKAAgACAAHAAYAAwACAP7//v/9//z//f/8//v/
+//8//z/+//7//n/+f/5//n/+P/4//j/+P/0//T/9P/0//T/9P/0//X/9f/1//P/8//x
//H/8f/x//H/8f/x/+7/8P/x//H/8f/x//H/8v/y//L/8v/y//P/8//z//T/9f/1//X/
9f/1//f/9//3//n/+f/5//n/+v/8//z//f/9//z//P/+//7//v/+/////////wAAAAAA
AAAAAgACAAIAAgACAAIAAgACAAIAAgACAAAAAAAAAAAAAgACAAIAAgAAAAAAAAAAAAAA
/////////P/8//z//P/+//7//v/9//v//f/9//z//P/8//z//P/8//z//P/8//z/+//7
//z//P/8//z//P/7//v//P/8//z/+//7//v//f/9//v/+//6//r/+v/6//r/+//7//v/
9//5//r/+P/4//j/+P/5//r/+//8//z//P/8//z//P/8//z//P/6//r/+//7//z//P/8
//7/AQACAAIABAAFAAUABQAFAAQABAADAAMAAwACAAIAAgABAAIAAQD+//z/+v/4//f/
9f/0//P/8//2//b/9v/2//f/9//4//j/9v/z//P/9P/0//b/9//4//n/+f/5//f/+P/4
//n/+v/6//r/+v/7//n/+P/4//j/+P/6//z/+v/4//X/8P/o/+D/1v/S/9n/7P8GACcA
WQCWANoAHwFkAaUB4QEbAkkCSAL0AVwBwABBAOX/rP+P/4r/kv+a/5//pf+z/8X/0v/b
/+T/5//o/+//9P/z//X/9v/3//f/9//3//j/+f/3//n/+f/5//r/+v/7//z//P/8//z/
/P/8//7//v/+//7//v///////////wAAAQABAAAAAAAAAAMAAwADAAMABAAEAAQABAAF
AAYABgAGAAUABQAGAAYABwAHAAcACAAJAAkACQAKAAwADQANAA4AEAARABIAEwATABMA
EwAUABYAFgAYABgAGgAbABwAHAAcAB8AIAAhACMAIwAkACYAJwApACoALQAvAC8AMQA0
ADYANgA3ADgAOgA7AD0APgBAAEAAQgBCAEIAQgBCAEIAQgBCAEEAQQBAAD8APgA9ADwA
OwA6ADgANwA0ADIAMgAxAC8ALQArACkAJwAmACQAIAAgAB4AHgAcABoAGAAYABcAFgAT
ABIAEgASABEAEAANAAwACwALAAwADAALAAsACQAJAAkACQAIAAgACAAIAAYABgAGAAYA
BgAGAA==
         </WaveFormData>
      </LeadData>
      <LeadData>
         <LeadByteCountTotal>10000</LeadByteCountTotal>
         <LeadTimeOffset>0</LeadTimeOffset>
         <LeadSampleCountTotal>5000</LeadSampleCountTotal>
         <LeadAmplitudeUnitsPerBit>4.88</LeadAmplitudeUnitsPerBit>
         <LeadAmplitudeUnits>��V</LeadAmplitudeUnits>
         <LeadHighLimit>2147483647</LeadHighLimit>
         <LeadLowLimit>268435456</LeadLowLimit>
         <LeadID>V5</LeadID>
         <LeadOffsetFirstSample>0</LeadOffsetFirstSample>
         <FirstSampleBaseline>0</FirstSampleBaseline>
         <LeadSampleSize>2</LeadSampleSize>
         <LeadOff>FALSE</LeadOff>
         <BaselineSway>TRUE</BaselineSway>
         <ExcessiveACNoise>FALSE</ExcessiveACNoise>
         <MuscleNoise>FALSE</MuscleNoise>
         <LeadDataCRC32>3434872775</LeadDataCRC32>
         <WaveFormData>
DgAOAA4ADgAAAPT/6P/c/+L/6P/u//T/+f/8////AgADAAQABQAGAAYABgAGAAYABAAC
AAAA/v/+//7//v/+//z//P/8//z//f/+////AAD+//7//v/+/wAAAAAAAAAAAAAAAAAA
AAAAAAAAAAAAAAAAAAAAAAAAAQACAAMABAAGAAYABgAGAAQABAAEAAQABAAEAAQABAAF
AAYABwAIAAoACgAKAAoADAAMAAwADAAKAAoACgAKAAwADAAMAAwADgAOAA4ADgAOAA4A
DgAOABIAFAAWABgAGQAaABsAHAAfACAAIQAiACMAJAAlACYAKAAqACwALgAuAC4ALgAu
AC8AMAAxADIAMQAwAC8ALgArACoAKQAoACUAJAAjACIAIAAeABwAGgAZABgAFwAWABIA
EAAOAAwACgAIAAYABAABAAAA///+//3//P/7//r/9//2//X/9P/z//L/8f/w/+7/7v/u
/+7/7P/s/+z/7P/q/+r/6v/q/+r/6v/q/+r/6f/o/+f/5v/l/+T/4//i/+L/4v/i/+L/
4P/g/+D/4P/g/+D/4P/g/97/3v/e/97/3//g/+H/4v/g/+D/4P/g/+L/4v/i/+L/5f/m
/+f/6P/o/+j/6P/o/+j/6P/o/+j/6P/o/+j/6P/o/+j/6P/o/+r/6v/q/+r/6v/q/+r/
6v/o/+j/6P/o/+b/5v/m/+b/6P/o/+j/6P/m/+b/5v/m/+f/6P/p/+r/5//m/+X/5P/i
/+L/4v/i/+L/4v/i/+L/4v/i/+L/4v/g/+D/4P/g/+D/4P/g/+D/3//e/93/3P/c/9z/
3P/c/9z/3P/c/9z/2v/a/9r/2v/c/9z/3P/c/9v/2v/Z/9j/2P/X/9f/1//a/9r/2v/a
/9n/2v/b/9v/2v/a/9v/3P/a/9r/3P/d/93/3P/c/9z/3P/c/9z/3P/c/9z/3P/a/9n/
2P/X/9X/0//S/9D/0P/R/9H/0f/R/9L/0v/S/9L/1f/V/9T/0//S/9D/0v/T/9T/1f/W
/9b/2P/Y/9b/0//T/9X/1//X/9j/2P/Y/9j/1//X/9j/2P/c/9r/2v/Y/9X/0f/J/77/
tf+z/7n/w//Y//j/IABNAH4AuQD5ADABagGiAckB1gGyAVAB4ACSAFYAEgDZ/7z/s/+s
/6n/q/+t/7P/vP/F/8r/z//P/8//0v/W/9n/2f/Z/9r/3P/b/9v/3P/c/9v/2//d/9z/
3P/d/93/3f/d/93/3f/d/93/3f/d/93/3f/c/9v/3f/d/97/3v/c/9z/3P/c/9z/3f/d
/93/3f/d/93/3v/e/97/3//f/+D/4f/h/+L/4P/i/+L/4//j/+T/5P/k/+T/5P/j/+H/
4//m/+b/5//p/+n/6P/o/+j/6P/o/+j/6f/q/+v/7P/s/+z/7v/u/+//7//w//H/8//0
//f/+f/8//z///8BAP//AQADAAQABgAHAAoADAANAA4ADgAPAA8ADwAQABEAEwATABMA
FAATABMAEwATABQAEwAUABQAEgARABEAEAALAAkABwAFAAQAAwADAAEA///+//z//f/7
//n/+P/3//P/8v/y//D/7v/u/+3/7f/r/+r/6f/p/+v/6f/n/+T/5f/m/+f/6P/p/+n/
6P/n/+j/5//n/+X/5//m/+b/5v/m/+X/4//h/+H/4f/h/+L/4P/g/9//3f/d/9//4P/g
/+L/4v/g/9//3//f/97/3v/f/9//4P/g/+P/5P/l/+b/5v/m/+f/6P/q/+n/6f/p/+j/
6f/q/+r/6//q/+r/6//t/+3/7f/t/+//7v/u/+3/7v/v//D/8f/x//H/8P/w//D/8P/w
//H/8f/w/+//7v/w//H/8v/y/+//7//v/+//7//v/+//7//x//H/8P/v/+//7//v/+//
7v/t/+7/7v/w//D/8P/w//D/7//u/+7/7v/u/+7/7//v//D/8P/v//H/8f/x//L/8//z
//P/9P/y//L/8v/y//L/8v/z//P/8//y//H/8f/y//T/9P/x//D/7//u/+7/7v/u/+7/
8P/w/+//7//t/+7/7v/u/+z/7f/u/+//8f/w//D/8f/0//T/9P/2//n/+f/4//j/+P/4
//j/+P/2//b/9v/2//X/9f/1//X/8f/x//D/7v/s/+v/6//r/+3/7P/s/+z/7f/v//D/
8P/v/+7/7P/u/+3/7v/v//D/8f/y//P/8v/t/+3/7//x//P/9P/0//T/9v/1//X/9v/2
//T/9v/2//T/7//p/9//1P/L/8f/y//Z/+7/DAA0AF8AjgDHAAUBPAFyAagB0QHeAbwB
YAH4AK4AcgAuAPP/1v/L/8b/wf/H/9H/2f/g/+X/6v/v//H/8//0//T/9f/1//X/9v/2
//X/9f/2//b/9f/1//f/9//2//b/9f/2//f/+P/5//v/+//7//v/+//7//r/+f/7//v/
/P/8//z//P/8//z//P/9//3//f/9//3//f/+//7//v//////AQABAAAAAAAAAAIAAgAD
AAEAAgACAAIABAAGAAcABwAHAAoACgALAAsACwAKAAoADAAMAAwADAANAA4ADwAQAA8A
EAATABQAFQAVABYAFwAYABgAGgAbACAAIAAjACUAJwApACsALAAuAC8AMgA0ADUANgA2
ADcANwA3ADgAOQA3ADcANwA4ADkAOQA5ADkAOAA3ADgAOAA2ADUANQA0ADMAMQAvAC0A
KwArACwAKwAmACQAIQAhACEAHwAeAB0AGQAYABgAFgAUABQAEwATABEAEAAPAA8AEQAP
AA0ACgALAAwADQAOAA0ADQAMAAsADAALAAsACQALAAoACgAKAAkACQAIAAcABgAHAAgA
CgAMAAwACwAJAAgACQAJAAgABgAGAAQAAwAFAAUABAAEAAUABQAGAAYABgAGAAYABgAG
AAYABwAIAAoACQAJAAkACAAJAAoACgALAAoACgALAAwADQAOAA8AEQAQABAADwAPAA8A
DwAPABEAEQAQABAAEgASABIAEwAUABQAFAAUABIAEwAUABQAFAAVABYAFwAVABUAFQAV
ABcAFwAWABUAFwAXABcAFwAYABcAGAAYABgAGAAYABgAGAAXABYAFgAYABgAGAAZABcA
GAAYABcAGAAZABoAHAAcABsAGgAaABoAGgAaABoAGgAaABsAGwAbABoAGQAZABoAGgAa
ABsAGQAZABwAHAAcABwAHAAcABwAHAAcABwAHAAbABsAGwAcABwAHAAaABsAHAAdAB8A
HgAeAB8AIQAiACMAJgAnACcAJgAmACQAJAAkACQAJAAkACQAJAAhAB8AHQAbABcAFwAW
ABQAEgARABEAEQARABAAEAAQABIAEwATABIAEQAQAA4AEAATABQAFQAWABgAGAAYABYA
EwATABUAFwAVABYAFgAWABQAEwATABQAFgAWABYAFgASAAsAAwD5//D/6//v//v/DwAq
AEwAeACrAOIAGQFRAYYBugHkAfEBygFwAQ4BwgCIAEwAFgD7//D/5//i/+f/8f/3//3/
BAALAA4AEQATABUAFAAUABUAFQAVABYAFgAVABUAFgAYABcAFwAZABgAGAAZABkAGQAZ
ABkAGQAbABsAGwAbABwAHQAdAB0AHQAdAB4AHgAeAB4AHgAeAB4AHwAfAB8AHQAdAB0A
HgAeAB4AHwAfACEAIQAgACAAHgAgACAAIQAjACQAJAAkACcAKAAoACcAJQAoACgAKQAr
ACsAKgAqACoAKgAqACoALAAsACwALAAtAC4AMQAyADEAMQAyADMANAA0ADYANwA6ADoA
PQA/AD8AQQBDAEQARgBHAEoATABOAE4ATQBNAE0ATQBOAE8AUABRAFIAVABUAFMAUgBR
AFEATwBPAE4ASgBJAEkASABFAEMAQQA/ADwAOwA7ADkANgA0ADEAMQAvAC0ALAArACkA
KAAoACYAIwAiACAAHwAdABwAGwAbABsAGQAXABQAFAAUABQAFAAVABUAFAATABIAEQAR
AA8ADwAOAA4ADgANAA0ADAALAAkACQAJAAoACAAIAAcABQAFAAcACAAIAAYABgAEAAMA
AwADAAIAAgABAAEAAgACAAAAAAAAAAAA/v/+////AAAAAP///////wIAAwAEAAQAAQAA
AAAAAQADAAMAAwADAAUABAAEAAMABAAFAAYABwAJAAkACAAIAAYABgAGAAcABgAGAAYA
BgAIAAkACgAKAAcABwAHAAcACQAJAAkACQALAAsACgAJAAsACwALAAsACgAJAAoACgAM
AAwADAAMAAwACwAKAAoACgAKAAoACwALAAwADAALAAsACwALAAwACgAJAAgACAAKAAoA
CgAKAAoACgALAAsACwAIAAgACgAKAAoACgAMAAwADAAMAAwADAALAAsADQAOAA4ADgAO
AA8AEAARABEAEAAQABEAEgASABIAFAAVABUAFAAUABQAFAAUABQAFAAUABQAFAASABEA
EAAPAAsACwAKAAgACAAHAAcABwAFAAQABAAEAAUABwAIAAgABQAEAAIABAAHAAgACQAK
AAgACAAIAAYAAQABAAMABQAFAAYABgAGAAgABwAHAAgABgAIAAYABgAGAAMA+//z/+j/
3f/Z/93/7f8CACAARgBxAKIA2QAVAU4BggGyAdkB6gHCAV4B9gCuAHQANAD7/97/1//Q
/8v/zf/V/93/4P/l/+z/8f/x//H/9v/6//r/+f/4//j/+P/3//f/+P/6//n/+f/7//7/
/v///////f/9//3//f////////////7//////////////wAAAAAAAAAAAAAAAAAAAQAB
AAEAAwADAAMABAAEAAQABQAFAAUABQAEAAQABgAIAAgACQAHAAgACAAIAAkACgAKAAkA
BwAKAAoACwAJAAkACAAIAAoACgAKAAoACgAKAAoACgALAAwADwAQABMAEwAUABUAFgAW
ABgAGQAcABwAHwAhACMAJQAnACgALAAtADAAMgA0ADQAMwAzADUANQA2ADcAOQA5ADkA
OgA6ADkAOAA3ADYANQA2ADYANAAzADMAMgAvAC0AKwApACYAJQAlACMAIgAgAB0AHQAb
ABkAGAAXABMAEgASABAADQAMAAoACQAHAAYABQAFAAUAAwABAP7/AAAAAAAAAAABAAEA
AAD//wAA//////3//f/8//z//P/7//v/+v/5//f/9//3//j/9v/2//X/8//y//P/8//y
//T/9P/y//H/8//z//L/8v/x//H/8v/y//L/8v/y//L/8P/w//H/8v/x/+//7v/t/+7/
7//w//D/7//u/+7/7//t/+3/7f/t/+//7v/u/+3/7v/v//D/8f/x//H/8P/w//L/8v/y
//P/8v/y//L/8v/y//P/9P/0//P/8//z//P/8//z//P/8//z//P/8v/x//H/8f/x//H/
8P/v//D/8P/y//L/8v/y//L/8f/w//D/8P/w//D/8f/x//L/8v/x//P/7//x//L/8v/y
//L/8v/y//L/8v/y//D/8P/v/+//8f/y//L/8v/y//P/9P/1//X/9P/0//X/8//y//H/
8v/x//H/8P/w//L/8v/y//L/9P/0//T/9P/y//H/8P/v/+3/7f/s/+r/7P/r/+v/6//p
/+j/6P/o/+b/5//n/+b/5f/k/+L/5P/l/+b/5//o/+j/6P/o/+b/5f/l/+f/6f/p/+r/
6v/q/+r/6f/p/+r/6v/q/+z/6v/o/+H/2f/R/8b/wf/B/8v/3f/4/xwARgB1AK4A6QAl
AVwBlAHCAdsBzAF8AQwBtgB8AEAAAADV/8b/v/+6/7v/w//L/9P/3P/f/+L/5f/n/+f/
6v/s/+3/7f/t/+7/7f/r/+r/6v/r/+v/7P/v//D/8P/x//H/8//z//P/8//z//P/8//z
//b/9//3//f/9//3//j/+P/4//j/+P/4//j/+f/5//n/+//7//v//P/+//7//////wEA
AQAAAAAAAAACAAIAAwADAAQABAAEAAUABgAGAAUABgAKAAsADQATABcAGgAeACAAIgAk
ACYAJAAkACQAJAAlACYAKQAqACsAKwAsAC0AMAAwADIAMwA4ADgAOwA9AD0APwBBAEIA
RgBHAEoATABOAE4ATQBNAE8ATwBQAFEAUQBRAFEAUgBRAFEAUQBRAFEATwBPAE4ATQBN
AE4ATgBLAEkARwBFAEMAQwBEAEMAQAA+ADsAOwA7ADkAOAA3ADUANAA0ADIAMQAwAC4A
LQAsACwALAAtAC0AKwApACYAKQAqACsALAAtAC0ALAArACwAKwArACkAJgAkACMAIgAh
ACEAIAAfAB8AHwAfACAAHgAeAB0AGwAbAB0AHgAeAB0AHAAZABcAGQAZABgAGAAbABsA
HAAcABoAGgAaABoAHAAcAB0AHgAgAB8AHwAfAB8AHwAfAB4AGwAaABoAGwAdAB0AHQAd
AB8AHgAeAB0AHwAfAB8AHwAhACEAIAAgACEAIgAjACUAJgAmACYAJgAkACUAJgAmACcA
JwAnACcAJwAnACcAJwApACkAKAAnACkAKQApACkAKAAnACgAKAAqACoAKgAqACoAKQAo
ACgAKgAqACoAKwArACwALAArAC0ALQAtAC4ALgAtACwALAAsACwALAAsAC4ALgAvAC8A
MQAwAC8ALwAwADAAMAAxAC8AMQAyADAALgAuAC4ALgAuAC4ALgAuAC8AMAAwADEAMQAy
ADIAMgAyADMANAA1ADcANgA2ADcAOgA6ADoAPAA9AD0APAA8AD4APgA+AD4AQABAAEAA
QABAAD8APgA9ADsAOwA6ADgAOAA3ADcANwA3ADYANgA2ADQANQA1ADQAMQAwAC4AMAAz
ADQANQA2ADYANgA2ADQAMwAzADUANwA1ADYANgA2ADgANwA3ADgAOAA2ADgAOgA2ADEA
KQAfABIACwAPABsALQBGAGgAkgDBAPQALwFnAZwB1AEAAhcCBgK6AVAB/gDCAIIARAAf
ABQACwAEAAcADwAXAB0AJAArAC4AMQAzADcANAA0ADcANwA3ADgANgA1ADUANgA2ADUA
NQA3ADoAOgA7ADsAOQA5ADkAOQA7ADsAOwA7ADoAOwA7ADsAPQA9AD4APgA+AD4APgA+
AD4APwA/AD8APwA/AD8AQABAAEAAQQBBAD8APwA+AD4AQABCAEIAQwBDAEQARABEAEcA
SABIAEcARwBKAEoASwBLAEsASgBKAEwATABMAEwATQBOAE8AUABRAFIAVQBWAFgAWQBb
AF0AXQBcAF0AXQBhAGIAZgBpAGkAawBtAG4AcABxAHQAdgB3AHgAeAB5AH0AfQB+AH8A
fwB/AH8AgAB/AH8AfwB/AH8AfQB9AHwAegB5AHkAeAB1AHMAcQBvAGwAawBrAGkAZABi
AF8AXwBbAFkAWABXAFMAUgBSAFAATwBOAEwASwBKAEoASgBLAEsASQBHAEQARgBGAEYA
RgBHAEcARgBFAEYARQBFAEMARQBEAEQARABFAEUARABDAEMAQwBDAEQARABEAEMAQQBA
AEEAQQBAAEAAQAA+AD0APwA/AD4APgA9AD0APgA+AEAAQABAAEAAQgBCAEMARABCAEEA
QQBBAEAAQQBCAEIAQQBAAEAAQQA9ADsAOQA3ADUANAA0ADMAMwAzADMAMwAzADMAMgAy
ADQANAA0ADUANgA2ADYANgA2ADcAOAA4ADUANQA1ADUANQA1ADUANQA1ADUANAAzADAA
LwAuAC0AKwApACkAKAAmACYAJgAmACYAJQAkACQAIwAiACEAIQAfACAAIAAfAB8AHwAf
ACAAIAAfAB4AHQAcABsAGgAaABoAGgAaABwAHAAbABsAGQAaABoAGgAYABkAGgAbABwA
HAAdAB8AIAAgACAAIgAjACMAIgAiACIAIgAiACIAIAAgACAAIAAfAB8AHwAfAB0AHQAc
ABoAGAAXABcAFwAZABgAGAAYABkAGwAcABwAGQAYABYAGAAXABgAGQAaABQADgAIAAAA
+//5//n/+f/3//j/+P/4//b/9f/1//b/9v/2//b/9P/0//P/7//n/97/1//R/9X/4f/0
/xIAOABjAJYAzQALAUQBdgGmAc0B3AG6AVoB7gCmAGwALADx/9T/y//C/73/v//F/8v/
1P/b/+D/5f/l/+P/5P/o/+n/6f/p/+r/5f/h/97/3P/S/8n/wf+7/7n/uP+4/7f/tf+1
/7X/tf+1/7X/tf+1/7X/tf+0/7P/s/+z/7T/tP+0/7T/tP+0/7P/s/+y/7H/sf+x/7H/
sv+x/7D/sP+v/7D/sf+x/7L/sv+0/7T/tf+z/7T/tP+0/7P/tP+0/7P/sf+0/7T/tf+0
/7P/sf+w/6//rv+t/6z/rP+s/6z/rP+r/6z/r/+w/7D/r/+v/6//sf+y/7X/t/+5/7j/
uv+7/7v/vf+//8D/wv/D/8b/yP/K/8r/yf/J/8n/yf/K/8v/y//L/8v/zP/L/8v/y//L
/8r/yf/K/8r/xv/F/8X/xP/D/8H/v/+9/7r/uf+5/7f/tP+y/6//r/+v/63/rP+r/6f/
pv+m/6T/o/+i/6D/n/+d/5z/m/+b/5z/m/+a/5j/mv+a/5r/mv+Z/5n/mP+X/5f/l/+Y
/5f/mf+Y/5j/mP+X/5f/lv+V/5P/k/+T/5T/lP+U/5P/kf+P/5H/kv+S/5T/lP+S/5H/
kf+R/5D/kP+P/4//kP+Q/5D/kP+Q/5D/kv+S/5P/lP+W/5X/lf+V/5j/mf+a/5r/mv+a
/5v/nf+f/5//n/+f/6D/oP+h/6H/o/+j/6P/o/+k/6X/pf+m/6j/qP+o/6n/qP+o/6j/
qP+q/6v/rP+s/6v/q/+r/6v/qf+p/6n/qf+p/6n/qP+n/6n/qf+p/6n/qP+n/6j/qP+q
/6r/qv+q/6r/qf+o/6j/qf+q/6v/rf+s/6z/q/+p/6v/q/+r/6z/rP+r/6r/qv+s/6z/
rP+s/6z/rP+t/63/r/+u/63/rf+u/7D/rv+u/67/rv+u/7D/sP+w/7D/sv+y/7H/sf+z
/7T/tP+0/7L/s/+0/7X/t/+2/7b/t/+4/7j/uP+6/73/vf+8/7z/vP+8/7z/vP++/77/
vv++/77/vf+8/7v/t/+3/7b/tP+2/7X/tf+1/7f/tv+2/7b/tP+1/7X/tP+x/7D/rv+w
/7P/tP+1/7b/uP+4/7j/tv+1/7X/t/+5/7n/uv+6/7r/uv+5/7n/uv+4/7r/vP+8/7j/
tf+v/6X/mv+T/4//lf+l/77/3v8GADMAZgCdANcADgFGAXYBlwGeAWoBBAGkAGIAJgDk
/7H/nP+T/4r/hf+N/5f/n/+m/6v/rv+z/7f/uf+6/7z/vP+7/7r/uv+4/7f/t/+4/7r/
uf+5/7v/vP+8/73/vf+//7//v/+//7//v/+//7//wP/B/8H/wf/B/8H/wv/C/8T/xP/E
/8T/xP/F/8X/xf/F/8X/xf/G/8j/yP/J/8n/yv/L/8v/zP/M/87/zv/P/8//0P/Q/9D/
0//U/9T/0//V/9j/2P/Z/9n/2f/Y/9j/2f/a/9v/3P/e/97/3v/e/93/3v/h/+L/4f/h
/+L/4//l/+b/6f/r/+7/7v/x//P/8//1//f/+P/6//v//v8AAAEAAgACAAMABQAFAAYA
BwAHAAcABwAIAAkACQAJAAkACQAHAAcABgAEAAMAAwACAAAA///+//3/+v/5//n/9//2
//T/8f/x/+//7f/s/+v/5//m/+b/5P/i/+L/4f/h/+H/4P/f/9//4f/f/93/2v/b/9z/
3f/e/93/3f/c/9v/3P/b/9v/2f/b/9r/2v/a/9n/2f/Y/9f/1//X/9f/2P/X/9b/1P/R
/9H/0//U/9T/1P/U/9L/0f/T/9P/0v/S/9X/1f/W/9b/1P/U/9T/1P/S/9L/0//U/9L/
0f/R/9H/0P/R/9L/0v/S/9L/0//V/9f/1//X/9f/2f/Y/9j/1//Y/9n/2v/b/93/3f/c
/9z/2v/a/9r/2//c/9z/3P/c/9z/3f/e/97/2//b/9v/2//d/93/3f/d/9//3//e/93/
3f/d/93/3f/c/9v/3P/c/9z/3P/c/9z/3f/d/93/3v/e/97/3v/f/97/3v/d/9v/3f/d
/93/3v/g/9//3v/e/+D/4P/g/+D/3v/e/9//3//h/+D/3//f/+L/4v/g/+D/3v/e/97/
3v/c/9z/3P/c/9n/2P/W/9X/0//U/9T/1P/U/9X/1v/X/9f/1v/W/9f/2v/a/9r/3P/d
/93/3P/c/9z/3P/c/9z/3v/e/97/3v/c/9v/2v/Z/9f/1//W/9T/1P/T/9P/0//Q/87/
zf/M/8v/y//K/8j/x//G/8T/xv/J/8r/y//M/8z/zP/M/8r/yf/J/8v/zf/N/87/zv/O
/87/zf/N/87/0P/S/9L/zv/K/8X/vf+1/6j/of+n/7X/y//o/woANgBlAJwA1QANAUIB
dgGeAa0BjAEyAcoAggBIAAgAzv+z/6r/o/+e/6P/rf+z/7n/wP/H/8j/yf/N/8//zv/O
/83/zf/N/87/zv/N/83/zv/Q/8//z//R/9D/0P/R/9H/0f/R/9H/0f/P/8//z//P/9L/
0//T/9P/1f/V/9b/1v/U/9T/1P/U/9b/1//X/9f/1f/V/9X/1v/U/9T/1f/V/9f/1//W
/9b/1v/Y/9j/2f/b/9z/3P/c/9v/3P/c/9v/2//e/97/3//d/93/3P/c/9z/3P/c/9z/
3P/c/9z/3P/f/+D/4//k/+P/4//k/+X/5v/m/+j/6f/s/+z/7//x//H/8//1//b/+v/7
//7/AAABAAIAAgADAAcABwAIAAkABwAHAAcACAALAAsACwALAAcABQAFAAQAAgABAAEA
AAD///3/+//5//T/8//z//H/8P/u/+v/6//r/+n/6P/n/+X/5P/k/+L/3v/c/9n/1//X
/9b/1f/V/9X/0//R/87/0P/Q/9D/0P/P/8//zv/N/83/zf/O/83/zf/M/8z/zP/P/8//
zv/N/8n/yf/J/8r/yv/K/8n/x//J/8v/zP/M/8r/yv/I/8f/x//H/8b/xv/H/8f/yP/I
/8j/yP/I/8j/yP/I/8n/yv/K/8n/yf/J/8z/zf/O/87/y//K/8r/y//L/8v/y//L/8z/
zP/N/83/z//P/8//z//R/9H/0P/Q/87/zv/O/8//zv/O/87/zv/O/8//0P/Q/83/zf/N
/83/y//L/8v/y//N/83/zP/L/8v/y//L/8v/yP/F/8T/wv/A/77/vP+6/7r/uf+4/7j/
tv+2/7b/t/+3/7j/uP+3/7f/t/+3/7j/t/+1/7P/sv+y/7T/tP+0/7T/tP+0/7T/tP+0
/7T/tP+y/7L/sf+x/6//sP+w/7D/sP+x/7L/s/+x/7D/sP+x/7L/sv+y/7T/s/+z/7L/
sv+w/7D/sP+w/67/rv+u/67/q/+p/6f/pf+k/6X/pf+k/6L/of+h/6H/o/+i/6L/ov+k
/6X/pf+k/6H/oP+e/6D/o/+k/6X/pv+m/6b/pv+k/5//n/+h/6P/of+i/6L/ov+g/5//
n/+g/6D/oP+g/6D/nv+b/5X/if9+/3n/ef+B/4//qP/K//L/HwBSAIkAwwD+ADIBYgGB
AYABQAHWAHYANgD6/7r/i/92/2//av9p/2v/c/99/4L/h/+M/4//j/+R/5T/mP+W/5X/
lP+U/5T/k/+T/5T/lf+V/5b/mf+Y/5j/mf+Z/5n/mf+Z/5n/mf+Z/5n/mf+Y/5n/mf+Z
/5n/mf+a/5r/mv+a/5r/mv+Y/5n/mf+Z/5v/m/+b/5z/mv+a/5v/m/+b/5v/mv+a/5r/
nP+c/53/m/+c/5z/nP+b/5z/nP+b/5v/nv+e/5//n/+f/57/nv+g/6D/oP+g/6L/ov+i
/6L/of+i/6X/pv+n/6f/qP+p/6r/qv+s/63/sP+w/7P/tf+z/7X/t/+4/7r/u/++/8D/
wf/C/8L/w//D/8P/xP/F/8P/w//D/8T/w//D/8P/w//B/7//v/++/7z/u/+7/7r/tv+z
/7D/rf+q/6n/qf+n/6L/oP+d/53/m/+Z/5j/l/+T/5L/kv+Q/43/jP+K/4n/iP+I/4j/
if+J/4f/hf+C/4T/hP+E/4T/g/+D/4L/gf9+/33/ff97/3z/fP99/37/fv99/3v/ef93
/3f/d/94/3b/dv91/3P/c/91/3b/dv94/3j/dv91/3X/df90/3T/df91/3b/dv92/3b/
dv92/3b/dv93/3j/ev95/3n/ef96/3v/fP98/33/fP98/33/ff99/33/ff99/3z/fP97
/33/ff99/33/ff99/3z/fP9+/37/fv9//3//fv99/3z/fP99/37/fv99/33/ff99/3z/
e/96/3n/ef95/3j/d/94/3n/ev97/3v/ef95/3j/ev96/3r/ev96/3n/eP94/3j/eP94
/3n/ef96/3r/ef93/3f/d/94/3r/ef94/3j/eP94/3j/eP92/3b/d/93/3f/dv91/3X/
cv90/3T/dP90/3T/dP92/3b/dv92/3T/dP9z/3P/c/90/3T/dP9y/3P/dP91/3P/cv9y
/3P/dv92/3b/eP95/3n/eP94/3b/dv92/3b/dP90/3T/dP90/3P/cv9x/23/bf9s/2r/
aP9n/2f/Z/9n/2b/Zv9m/2b/Z/9n/2b/Zf9k/2L/ZP9j/2T/Zf9m/2b/Zv9m/2T/Yf9h
/2P/Zf9k/2T/Y/9i/2D/X/9f/2D/Xv9e/2D/Xv9c/1n/U/9J/z7/Nf8v/zP/P/9Y/3T/
mP/F//j/LQBlAJwA0AACASkBOAESAbAASAACAMj/hv9L/zD/Jf8a/xf/G/8h/yn/Mv85
/zz/Pf89/0H/RP9A/z//P/8//0D/P/89/zz/PP86/zn/Of87/zr/Ov87/zv/O/87/zv/
O/87/zv/O/87/zz/Pf89/z3/Pf89/z7/Pv8+/z7/Pv8+/z3/Pf88/zv/Pf89/z3/Pv88
/zz/Pf89/zv/O/86/zr/OP86/zr/O/85/zr/Ov86/zv/PP88/zv/O/8+/z7/P/8//z//
Pv8+/z7/Pv8+/z7/Pv8+/z7/Pv89/z7/Qf9C/0H/Qf9C/0P/Qv9C/0T/Rf9I/0j/S/9N
/0v/Tf9P/1D/Uv9T/1b/WP9a/1r/Wf9Z/1n/Wf9a/1v/W/9b/1v/XP9c/1v/Wv9Z/1n/
V/9X/1b/U/9R/1D/Tv9L/0n/R/9F/0D/P/8//z3/Ov84/zX/Nf8x/y//Lv8t/yj/Jv8l
/yL/If8g/x7/Hf8Z/xj/F/8X/xf/Ff8T/xD/EP8Q/xD/EP8Q/w//Df8L/wr/Cf8J/wf/
B/8E/w==
         </WaveFormData>
      </LeadData>
      <LeadData>
         <LeadByteCountTotal>10000</LeadByteCountTotal>
         <LeadTimeOffset>0</LeadTimeOffset>
         <LeadSampleCountTotal>5000</LeadSampleCountTotal>
         <LeadAmplitudeUnitsPerBit>4.88</LeadAmplitudeUnitsPerBit>
         <LeadAmplitudeUnits>��V</LeadAmplitudeUnits>
         <LeadHighLimit>2147483647</LeadHighLimit>
         <LeadLowLimit>268435456</LeadLowLimit>
         <LeadID>V6</LeadID>
         <LeadOffsetFirstSample>0</LeadOffsetFirstSample>
         <FirstSampleBaseline>0</FirstSampleBaseline>
         <LeadSampleSize>2</LeadSampleSize>
         <LeadOff>FALSE</LeadOff>
         <BaselineSway>TRUE</BaselineSway>
         <ExcessiveACNoise>FALSE</ExcessiveACNoise>
         <MuscleNoise>FALSE</MuscleNoise>
         <LeadDataCRC32>4101463529</LeadDataCRC32>
         <WaveFormData>
9v/2//b/9v/n/9j/yf+6/73/wP/D/8b/yv/M/87/0P/T/9T/1f/W/9X/1P/T/9L/1P/U
/9T/1P/U/9T/1P/U/9L/0v/S/9L/0//U/9X/1v/Y/9j/2P/Y/9b/1v/W/9b/1//Y/9n/
2v/a/9r/2v/a/9r/2v/a/9r/3P/c/9z/3P/e/97/3v/e/97/3v/e/97/3P/c/9z/3P/d
/97/3//g/+L/4v/i/+L/4//k/+X/5v/k/+T/5P/k/+L/4v/i/+L/5P/k/+T/5P/k/+T/
5P/k/+b/6P/q/+z/7v/u/+7/7v/v//D/8f/y//T/9P/0//T/9v/4//r//P/+//7//v/+
/wAAAAAAAAAAAQACAAMABAACAAIAAgACAAEAAAD///7//f/8//v/+v/4//j/+P/4//f/
9v/1//T/8f/w/+//7v/r/+r/6f/o/+b/5v/m/+b/5f/k/+P/4v/h/+D/3//e/9z/3P/c
/9z/3P/c/9z/3P/a/9r/2v/a/9z/3P/c/9z/2v/a/9r/2v/a/9r/2v/a/9j/2P/Y/9j/
2P/Y/9j/2P/a/9r/2v/a/9j/2P/Y/9j/2v/a/9r/2v/c/9z/3P/c/97/3v/e/97/4f/i
/+P/5P/k/+T/5P/k/+b/5v/m/+b/5v/m/+b/5v/m/+b/5v/m/+j/6P/o/+j/6v/q/+r/
6v/o/+j/6P/o/+j/6P/o/+j/6v/q/+r/6v/p/+j/5//m/+f/6P/p/+r/6v/q/+r/6v/o
/+j/6P/o/+j/6P/o/+j/6f/q/+v/7P/s/+z/7P/s/+z/7P/s/+z/7P/s/+z/7P/u/+7/
7v/u//H/8v/z//T/9v/2//b/9v/3//j/+f/7//n/+P/4//j/+P/4//j/+P/5//r/+//8
//7//////////f/9//3///8CAAIAAgADAAEAAQABAAEAAgACAAIAAwADAAEAAQABAAAA
///+//3//f/7//v/+//6//n/+f/5//r/+//8//7//v/+//v/+//9//3//f///wAAAAAA
AAEABAAEAAIAAQABAAEAAgACAAMAAwADAAMABQAFAAUABQAJAAkACQAHAAYAAgD8//L/
6//r/+//9f8EABsAOABVAHcAngDJAPAAGgFEAWMBdQFuATQB7gC+AJYAYAAvABcACAD7
//P/8v/z//f//v8DAAcACAAIAAoADAAOAA8ADwAQABAAEQASABIAEwATABMAEwATABMA
EwAUABQAFAAVABUAFQAWABcAFwAYABcAGQAaABoAGwAcAB4AIAAeAB4AHgAeAB8AHwAf
AB8AHwAfAB8AHwAhACEAIQAhACMAIwAjACMAJAAkACUAJQAjACMAIwAkACQAIwAiACEA
IAAhACEAIQAjACMAIwAkACIAIgAiACIAIgAkACQAJAAkACQAJgAmACgAKQApACoAKgAr
AC0ALAAuAC8AMgA0ADIANAA1ADcANwA4ADsAPQA/AD8AQQBCAEEAQgBDAEMAQwBFAEUA
RQBEAEQAQwBDAEQARABEAEMARABDAEIAQgA9ADwAOwA5ADYANgA1ADIAMQAwADEAMQAu
ACwAKgAqACkAKAAmACUAJAAjACEAIQAeABwAHAAcABsAGgAZABkAGgAbABwAHQAbABsA
GwAbABkAGQAZABkAGAAXABYAFgAYABcAFwAXABcAFgAWABYAEwATABMAEwARABEADwAO
ABAAEAAQABAAEAAQABAAEAAQABAAEAARABIAFAAVABYAFgAXABYAFgAWABYAFgAVABQA
EwAUABMAEwATABMAEwARABEAEAAQABMAEwAUABQAEwATABUAFwAXABYAFQAUABUAFQAV
ABYAFQAUABQAEwATABMAFAAUABIAEQARABIAEAAPAA8ADwARABEAEQAQABAAEAAPAA0A
DwAPAA8ADwANAA4ADgAOAAsACwALAAsACgAKAAoACgAJAAkACAAIAAcABwAHAAgACAAI
AAgACAAHAAcABgAFAAUABQAFAAUABQAFAAUABQACAAQABgAEAAQABAAEAAMAAwACAAIA
BAAEAAQABAADAAIAAQAAAAAAAAABAAEAAQABAAEAAQADAAQABAAEAAUABQAFAAUAAwAC
AAIAAgABAAEA/////wIAAgACAAIAAAD///z/+//9//z/+//7//v/+//7//v//P/+//7/
+//5//n/+f/5//v//P/8//z//f/+//7//P/7//v/+//8//7////////////////////9
//3///////v/+v/0/+z/5P/d/9f/2//l//T/CQAkAEEAXwCEAK0A2AD+ACYBRwFbAVAB
HAHcAK4AggBMABsA///w/+P/2f/e/+H/5f/q/+//8f/0//b/+P/2//b/9f/1//b/9v/2
//b/9f/1//f/9//3//f/9v/1//X/9P/1//f/+P/5//v/+//6//r/+P/5//n/+P/4//j/
+f/6//j/+P/4//j/9//3//f/9//3//f/9//3//f/9//3//f/9//3//f/9//4//j/+f/5
//f/9//3//j/+f/5//n/+f/6//v/+//7//v/+//7//z/+v/6//r/+v/6//z//P/8//z/
/P/+//7//v//////AAAAAAEAAwACAAQABQAIAAoACgAMAA0ADwARABIAFQAXABUAFQAX
ABgAGQAaABsAGwAZABsAGwAbABoAGgAZABkAGgAaABoAGQAYABcAFgAWABMAEgARAA8A
DgAOAA0ACgAHAAQAAwABAAIAAAD+//7//f/8//r/+f/4//f/9f/1//L/8P/w//D/7//u
/+3/7f/t/+3/7f/t/+v/6//r/+v/6//r/+v/6//s/+v/6v/q/+r/6f/p/+n/6v/q/+v/
7P/r/+v/6//r/+r/6f/m/+T/5P/k/+T/5P/m/+b/5v/m/+b/5v/m/+f/5f/m/+b/5v/l
/+f/5//o/+f/6P/p/+n/5//n/+n/6f/p/+n/6f/p/+r/6//r/+z/6//r/+z/7P/p/+n/
6//t/+3/7P/r/+r/6v/r/+z/7v/s/+z/7f/t/+3/7f/u/+7/7v/t/+3/7v/u/+3/7f/t
/+3/7f/t/+z/7P/s/+v/6f/q/+v/7P/t/+v/7P/s/+z/7f/t/+3/7f/u/+7/7v/u/+v/
6//q/+r/7P/t/+7/8P/v/+7/7f/s/+3/7f/s/+v/6//r/+v/6//r/+v/6//r/+r/6v/q
/+r/6P/o/+z/7P/s/+z/7P/t/+3/7P/s/+r/6v/q/+r/6v/q/+r/6v/q/+r/6//r/+v/
6//r/+v/7f/u/+7/7v/v/+//7//v/+//7v/u/+7/7f/t/+v/6//r/+r/6f/o/+f/5//l
/+X/4//i/+H/4f/j/+P/4//j/+L/5P/k/+H/4f/h/+H/4f/j/+T/5P/k/+X/5v/m/+T/
4//j/+P/5P/i/+P/4//j/+H/4f/h/+H/4//j/+P/4//f/9r/0v/I/8L/v//B/8f/1//q
/wEAHgBBAGUAigCxANwAAgEmATkBKwH4ALwAjgBkADIAAgDn/9f/xv+//8H/xv/H/83/
0v/X/9n/2v/c/9z/3P/a/93/3f/e/97/3v/e/93/3f/d/93/3f/d/93/3f/e/97/3P/d
/93/3f/e/9//3//g/9//4f/i/+L/4P/g/+H/4v/i/+L/4v/i/+H/4f/h/+H/4P/f/97/
3f/d/93/3f/d/9//3//f/9//3//e/97/3f/d/93/3f/e/+H/4f/h/+H/5P/l/+X/5f/j
/+P/4//k/+T/5P/k/+T/4v/k/+T/5P/l/+b/6f/q/+j/6f/p/+r/6f/r/+7/7v/u/+//
8v/0//T/9v/3//n/+f/6//3/////////AQACAAEAAgADAAMABQAHAAcABwAKAAoACQAJ
AAYABgAGAAUAAgABAAAAAAD9//z/+//5//j/+P/3//T/8P/u/+7/7f/s/+r/6P/o/+n/
6P/m/+X/5P/j/+H/4f/g/97/3v/e/9//3v/d/93/2//b/9v/2//c/93/3v/f/93/3f/d
/93/3v/d/9z/3P/c/9v/2//b/9v/2v/a/9r/2f/Z/9n/2f/X/9f/1f/U/9b/1v/W/9b/
1v/W/9b/1v/U/9T/1P/V/9X/1v/W/9b/1f/X/9f/2P/Y/9j/2P/X/9n/2f/b/9v/2//b
/9v/2//b/9v/2v/a/93/3f/e/97/3f/d/9//4f/h/+D/3//e/9//3//f/+D/3v/e/9//
3//f/9//4P/g/9//3//g/+L/4v/h/+H/4f/f/9//3//e/+D/4P/f/93/3v/f/+D/4f/f
/+D/4P/g/9//3//f/9//4P/g/+D/4P/h/+H/4P/g/9//3//f/+D/3v/e/97/3v/d/93/
3P/b/93/3f/d/93/3//f/97/3v/e/97/3v/f/9//3v/e/97/3v/e/97/4P/g/+D/4P/i
/+L/4//j/+P/4//j/+P/5f/m/+b/5v/n/+f/5//n/+f/5v/m/+b/5//n/+X/5f/l/+T/
4//i/+P/4//h/+H/4v/i/+L/4//h/+H/4f/h/+L/5P/k/+H/4//j/+P/4//m/+j/6f/q
/+r/6v/p/+b/4//j/+P/5P/m/+f/5//n/+n/6f/p/+n/5//p/+f/5//p/+b/3v/Y/9D/
y//H/8v/1f/m//3/GAAzAFMAeAChAMoA9AAWATcBTQFAAQYBxgCYAHAAPAAJAO//5P/V
/8v/zP/R/9f/2v/b/9//5P/k/+T/6P/s/+z/6//r/+r/6v/q/+n/6f/q/+v/7P/t/+7/
7//x//L/7//v/+7/7f/v//H/8v/0//f/+f/6//r/+P/4//n/+v/6//r/+v/6//3//f/9
//3/////////////////////////////////AgACAAMAAwABAAEAAQACAAEAAQABAAEA
AgADAAMAAwADAAMAAwAEAAIAAgACAAIAAgAEAAQABAAFAAYACQAKAAsADQAOABAADwAR
ABQAFAAVABcAGwAeACAAIgAjACUAJQAmACkAKwAtAC0ALwAwAC8AMAAxADEAMgA1ADYA
NwA2ADYANQA1ADQANAA0ADMAMgAxADAAMAAvAC4ALQArACgAKAAnACQAJQAkACUAJQAi
ACAAHgAeAB8AHgAcABsAGAAXABUAFQAUABIAEgASABEAEAAPAA8ADQANAA0ADQAPAA8A
DwAPAA0ADQANAA0ADgANAAwADAAOAA0ADQANAAsACgAKAAoACQAJAAkACQAHAAcABQAE
AAYABgAGAAYABgAGAAYABgAIAAgACAAJAAkACgAKAAoACQALAAsADAANAA4ADwAPABEA
EQATABMAEwATABMAEwAVABUAFAAUABMAEwAUABQAFQAVABcAGQAYABgAGAAYABcAFwAX
ABgAFgAWABcAFwAVABUAFgAWABUAFQAWABgAGAAXABcAFwAZABkAGQAYABoAGgAZABcA
FwAXABcAFwAVABYAFgAWABcAFwAXABcAGAAYABgAGAAZABkAGAAYABkAFQAVABYAFgAW
ABYAFgAXABcAFgAWABQAFAAUABQAFAAUABQAFAAUABQAFQAVABcAFwAXABcAGQAaABoA
GgAaABkAGAAXABkAGAAYABgAGwAbABkAGQAZABgAFwAWABUAFQATABMAEwASABEAEQAR
ABEAEQARABIAFAAUABEAEQARABEAEQARABIAEgASABMAFAAUABIAEQARABEAEgASABMA
EwATABMAEwATABMAEwATABMAEQANAAoAAgD6//L/7f/t//P///8SACkARABlAIkAtADd
AAgBMAFUAW0BbQFCAfwAyACgAHAAOgAXAAUA+P/r/+v/8P/z//n//v///wEABAAGAAYA
BgAIAAkACQAKAAoACgAKAAkACQAJAAkACQAJAAkACQAKAAoACgALAAsACwALAAsACgAK
AAsADQAOAA4ADAAMAA0ADgAOAA4ADgAOAA0ADQANAA0ADQANAA0ADQAPAA8ADwAPAA8A
DwAPAA8ADgAOAA8ADwAOAA0ADAAMAAsACwALAAsACgALAAsACwAJAAkACQAKAAgACAAI
AAgABwAIAAcABgAFAAQABQAEAAMAAwACAAIAAwAFAAgACAAIAAkADAAOAAwADgAPABEA
EwAUABcAGQAXABcAGQAaABkAGgAbABsAGwAdAB0AHQAcABwAGwAbABoAGgAaABkAGAAX
ABYAFgATABIAEQAPAAwADAALAAgABAACAAIAAQAAAP7//P/8//v/+v/4//f/9v/1//P/
8//0//L/8v/y/+//7v/t/+3/7//v/+//7//v/+//7//v/+//7//v/+//7v/t/+z/7P/s
/+v/6//r/+v/6v/q/+r/5//n/+f/5//n/+f/5f/k/+T/5P/k/+T/5v/m/+b/5v/m/+b/
5v/n/+X/5v/m/+b/5f/n/+f/6P/o/+j/6P/n/+X/5f/n/+f/5//n/+f/5//p/+n/6P/o
/+f/5//o/+j/5//n/+n/6//p/+j/5//m/+b/5//o/+r/6v/q/+v/6//p/+n/6v/q/+r/
6f/p/+r/6v/p/+n/6f/p/+n/6f/o/+n/6v/q/+n/6f/p/+n/6f/n/+j/6P/o/+f/5//n
/+f/5v/m/+b/5v/n/+f/5v/m/+f/5//n/+j/5v/m/+b/5v/l/+X/5P/j/+P/4//j/+P/
4//j/+P/4//k/+T/5P/k/+L/5P/m/+T/4//i/+H/4P/h/+H/4P/g/+L/4v/i/+L/4P/g
/+D/4P/i/+L/4//j/+H/4f/h/+H/4//k/+T/5P/j/+P/4//j/+X/5P/k/+T/5f/l/+P/
4//h/+D/3//e/9//3//d/93/3f/c/9v/2//Z/9n/2f/Z/9j/2v/a/9f/1//X/9f/1//b
/9z/3P/c/9v/3P/c/9r/2f/Z/9n/2v/a/9v/2//b/9n/2f/Z/9n/2f/X/9n/2f/X/9L/
zP/E/7j/s/+1/73/y//c//P/EAAtAE8AdgCfAMgA8gAWAS0BLQEGAcQAkABoADYAAgDh
/9P/xP+1/7X/uv+7/8H/yP/L/8//0v/U/9T/0v/S/9H/0f/S/9L/0P/Q/8//z//N/83/
zf/N/8//z//Q/9D/zv/P/8//z//P/8//zv/O/8//0f/S/9L/0f/Q/9D/0P/Q/9D/0P/Q
/9H/0f/R/9H/0f/R/9H/0f/R/9H/0f/R/8//z//P/8//0v/S/9P/0//V/9X/1f/W/9f/
1//X/9f/2P/Z/9n/2f/Z/9n/2f/a/9r/2v/a/9r/2P/a/9r/2v/a/9r/3P/c/93/3//g
/+L/4P/h/+P/4v/k/+X/6P/q/+r/7P/t/+//8f/y//X/9//5//n/+//8//7/AAACAAMA
BAAHAAgACQAKAAoACQAJAAYABgAGAAUABgAFAAQABAD///7//f/7//z//P/7//j/+P/2
//b/9f/y//D/7v/u/+//7v/s/+v/7P/r/+n/6f/q/+j/6P/o/+b/5P/i/+H/4f/h/+H/
4f/j/+P/4//j/+P/4//j/+P/5P/j/+L/4v/k/+P/4//j/+P/4v/i/+L/4f/h/+H/4f/h
/+H/3//e/97/3v/e/97/3v/e/97/3v/e/97/3v/f/9//4P/g/+D/4f/j/+P/5P/l/+b/
5//n/+f/5//p/+n/6f/p/+n/6f/p/+n/6P/o/+n/6f/q/+r/6f/p/+v/7f/u/+7/7v/u
/+3/7f/t/+7/7v/u/+//7//v/+//8P/w/+z/6//r/+z/7v/t/+3/7f/t/+3/7f/s/+r/
6v/p/+f/6f/p/+n/6f/r/+z/7P/s/+3/7f/t/+3/6v/q/+r/6v/r/+v/6v/q/+v/6//r
/+z/8P/w/+7/7P/s/+z/7P/t/+3/7P/s/+3/7v/v//D/7f/s/+v/6v/s/+z/7f/t/+//
7//v/+//8f/y//L/8v/1//X/9f/1//X/9P/0//T/8//z//H/8f/z//L/8f/w/+//7//t
/+3/6//q/+n/6f/r/+v/6//r/+z/7v/u/+v/6//r/+v/6//r/+z/7P/s/+//8P/w/+7/
7f/t/+3/7v/u/+//7//v//H/8f/x//H/8f/x//H/7//t/+z/6P/i/9z/1f/T/9P/2//q
////GgA5AFkAgACrANYA+gAgAT8BVQFIARAB0ACkAHwARgAVAPv/7P/f/9f/2P/Z/93/
4v/l/+n/7v/u/+7/8P/0//X/9f/2//b/9P/0//P/8//2//f/+P/5//n/+f/6//r/+f/5
//j/9//4//n/+f/6//r/+//7//r/+v/6//v//P/+//7//v/+////////////AQABAAEA
AQAAAP///v/9//7///8AAAEAAgACAAMAAwADAAMAAwAEAAUABQAFAAUABAAFAAUABQAG
AAcACAAKAAoACgAKAAoACQAKAAkACAAKAAoADAAMAAwADQANAA4AEAATABcAGAAWABcA
GgAcAB4AIAAhACMAJAAmACoALQAsACsALAAsAC0ALgAvAC8AMQAzADMAMwA0ADQAMwAz
ADQANAA0ADMAMAAvAC4ALgArACoAKQAnACgAKAAnACQAIAAeAB4AHQAeABwAGgAaABcA
FgAUABMAFAATABEAEQAOAAwADAAMAA0ADAALAAsACwALAAsACwAJAAkACQAJAAkACQAJ
AAkACgAJAAgACAAIAAcABwAHAAUABAAEAAQAAwADAAMAAwADAAMAAQAAAAIAAgACAAIA
AgACAAIAAgAAAAAAAAABAP//AAAAAAAAAQADAAMABAADAAQABQAFAAUABQAHAAcABwAH
AAcABwAJAAkACAAIAAkACQAKAAoACQAJAAsADQAMAAwADAAMAAkACQAJAAoACAAIAAkA
CQAJAAkACgAKAAoACQAJAAoACQAHAAYABQADAAMAAwACAAEAAAD+//v/+//7//v/+//5
//r/+v/6//n/+f/5//n/+v/6//r/+v/5//n/+P/4//n/+f/5//r/+P/4//j/+P/5//n/
+P/3//n/+f/5//n/9//3//f/9//4//j/+P/2//b/9v/2//f/9//2//b/9v/2//b/9v/0
//T/9P/0//b/9v/3//f/9f/1//X/9f/1//b/9v/2//f/9//3//f/9//2//b/9v/3//f/
9f/1//f/9v/1//T/8f/x/+//7//v/+7/7f/t/+3/7f/t/+3/7v/w//D/7f/s/+v/6v/p
/+3/7v/u/+7/7//w//D/7v/t/+3/7f/u/+7/7//v/+//7f/t/+3/7f/t/+3/7//v/+3/
6v/m/97/1P/P/83/0f/b/+z/AwAeADsAXQCCAKsA1AD+ACIBQQFPAToB/ADAAJYAagA0
AAcA8f/i/9P/zf/S/9f/2//i/+X/5f/o/+z/7v/w//L/8v/x//H/8P/u/+7/7f/t/+3/
7f/t/+3/7f/t/+7/7v/u/+//7//v/+//7//u/+7/7//x//L/8v/w//D/8f/y//L/8v/y
//L/8//z//P/8//x//H/8f/x//H/8f/x//H/8//z//P/8//y//L/8//z//T/9f/2//j/
+f/5//n/+f/6//v/+//7//3//f/9//7//v/+//7//v/+/wAAAAAAAP7//v8AAAAAAAAB
AAEAAgAFAAcACgAKAAoACwAOABAADgAQABEAEwATABQAFwAZABkAGQAbABwAHQAeAB8A
HwAdAB8AHwAfACAAIAAfAB8AHgAeAB4AHQAcABsAGgAaABgAGAAYABcAFQAUABIADgAM
AAoACgAJAAYABAACAAIAAQAAAP7//f/8//v/+f/5//j/9v/2//b/9//2//X/9f/z//P/
8//z//P/8//z//P/8//z//P/8//y//H/8P/w//L/8f/x//H/8f/w//D/8P/t/+3/7f/t
/+//7//t/+z/7P/s/+z/7P/s/+z/7P/s/+7/7v/u/+//7//w//D/8P/w//H/8P/w//D/
8P/w/+//7f/t/+//7//v/+//7//v//H/8f/w//D/8f/x//L/8v/z//P/9f/3//b/9v/2
//b/9f/1//X/9v/0//T/9f/1//X/9f/2//b/8v/x//H/8v/0//P/8//z//P/8//z//L/
9P/0//P/8f/z//P/8//z//H/8v/y//L/8//z//P/8//y//L/8v/y//H/8f/w//D/8f/x
//H/8v/w//D/8P/w//D/8f/x//H/7//v/+//7//t/+3/7f/t//D/8v/w//D/7v/u/+7/
7v/v/+//7v/u/+7/7v/u/+7/7P/s/+z/7P/u/+7/7//v/+3/7f/t/+3/8f/y//L/8v/z
//P/8//z//P/8v/y//L/9f/1//P/8//x//D/7//u/+3/7f/r/+v/6//q/+n/6f/p/+n/
6f/p/+r/7P/s/+n/6f/p/+n/6f/t/+7/7v/u/+3/7v/u/+z/6f/p/+n/6v/s/+3/7f/t
/+z/6//q/+n/7f/t/+3/6//n/+L/2v/U/8r/x//J/9P/4//4/w0AKgBJAG0AlgC9AOYA
DAEuAUMBOQEGAcYAlgBuADoACgDv/+H/0v/J/83/0v/V/9v/3v/h/+P/5P/m/+j/6P/m
/+X/5f/m/+b/6P/o/+f/5//p/+n/6f/p/+v/6//s/+z/7P/t/+3/7f/r/+v/6v/q/+3/
7//w//D/7v/u/+//8P/w//D/8P/w//P/8//z//P/8//z//P/8//z//P/8//z//H/8f/x
//H/9P/0//X/9f/3//f/9//4//j/9//2//X/+P/5//n/+f/5//n/+f/6//r/+v/6//r/
+v/8//z//P/+//7/AAAAAAIAAwADAAQABAAFAAcABgAGAAcACgAMAAoADAANAA8ADwAQ
ABMAFQAXABcAGQAaABsAHAAdAB0AHQAfAB8AHwAiACIAIQAhAB4AHgAeAB0AHAAbABoA
GgAXABYAFQATABAAEAAPAAwADAAKAAoACQAKAAgABgAGAAUABAACAAEA///9//r/+f/5
//j/+f/6//n/+P/3//f/9//3//f/9//3//f/9//3//f/9//3//f/9//3//f/+P/6//n/
+f/5//j/9v/1//T/9f/1//X/9f/3//f/9f/0//b/9v/2//b/9v/2//b/9v/2//b/9v/3
//X/9v/2//b/9f/3//f/+P/4//j/+P/3//n/+f/7//v/+f/5//n/+f/7//v/+v/6//v/
+//8//z//f/9////AQABAAAA///+//3//f/9//7//P/8//3//f/9//3//v/+//7//f/9
//7//P/7//v/+//7//v/+//6//v//P/8//v/+f/5//n/+f/5//r/+v/6//v/+//7//v/
/P/8//z//P/9//3//P/8//v/+//7//z/+//6//n/+P/7//v//P/6//z//P/8//z/////
//7//v/+//7//v/+/wAAAAAAAAAAAAAAAAEAAQABAAEAAQABAAMABAAEAAQABQAFAAUA
BQAFAAQABAAEAAUABQADAAMAAgAAAP7//P/+/////v///////v/9//3//f/9//3//f8A
AAIAAgD//wEAAQABAAEABQAGAAYABgAHAAgACAAGAAUABQAFAAYABAAFAAUABQAFAAUA
BQAFAAUABwAHAAcABQAEAP7/9P/s/+f/6f/t//f/CgAjAD4AWwB9AKQAzQD2AB4BQgFf
AWsBTgEMAdAAqAB8AEQAGwAHAPj/7f/p/+r/7f/z//r//f8BAAIABAAGAAoADAALAAsA
DAAMAAwADAALAAsADAANAA4ADwAPAA8AEAAQABAAEQARABEAEwATABIAEgATABUAFgAW
ABYAFgAXABgAFgAWABYAFgAXABcAFwAXABkAGQAZABkAGQAZABkAGQAZABkAGQAZABoA
GgAbABsAHQAdAB0AHgAfAB8AHwAfACAAIQAhACEAIQAhACEAIgAkACQAJAAkACQAJgAm
ACYAJgAmACgAKAApACsALAAuAC4ALwAxADAAMgAzADYAOAA2ADgAOQA7AD0APgBBAEMA
QwBDAEUARgBHAEgASQBJAEsATQBNAE0ATQBMAEoASQBKAEoASgBJAEgARwBGAEYAQQBA
AD8APQA+AD4APQA6ADgANgA2ADUANAAyADAAMAAvAC4ALAArACgAJwAlACUAJQAkACUA
JgAjACIAIQAhACMAIwAjACMAIQAhACEAIQAfAB8AHwAfACAAHwAeAB4AHgAdAB0AHQAd
ABwAHAAcABkAGQAZABkAGwAbABkAGAAbABwAHQAeABwAHAAcABwAHgAeAB4AHwAfACAA
IAAgAB8AIQAhACIAIQAiACMAIwAjACMAJQAlACUAJQAlACUAJwAnACYAJgAlACUAJgAm
ACcAJwApACsAKwAqACkAKAAnACcAJwAoACgAKAApACkAKQApACoAKgAoACcAJwAoACgA
JwAnACcAJwAnACcAJgAoACgAJwAlACcAJwAnACcAJwAoACgAKAApACkAKQApACgAKAAo
ACgAKQApACgAKAAnACcAJwAoACgAKAAoACgAKQApACgAJwApACkAKQApACkAKQApACkA
JAAmACYAJgAmACYAJgApACkAKAAoACgAKAAoACgAKgAqACoAKgApACgAKAAnACcAJwAn
ACcAKQAqACoAKgApACkAKQApACkAKAAoACgAJwAnACUAJQAnACYAJQAkACEAIQAfAB8A
HQAcABsAGwAdAB0AHQAdABwAHgAeABsAGwAbABsAGwAdAB4AHgAeAB8AIAAgAB4AHwAf
AB8AIAAeAB8AHwAfAB4AHQAcABsAGwAbAB0AHQAbABgAFAAMAAQA/f/7//3/BQAWACsA
RABjAIUAqADPAPgAIAFGAWcBewFuATQB8gDIAKIAagA7ACMAEgABAPv//P///wcADgAR
ABUAFgAUABgAHAAaAB0AHQAeAB4AHAAcABsAGwAbABsAGwAbABsAGwAcABwAHAAdAB0A
HQAfAB8AHgAeAB0AHwAgACAAIAAgACEAIgAiACIAIgAiACIAIQAgAB8AIQAhACEAIQAh
ACEAIQAhAB8AHwAfAB8AIAAgACEAIQAhACEAIQAiACUAJQAlACUAKAApACkAKQArACsA
KwAsAC4ALgAuAC4ALgAwADAAMAAwADAAMgAyADQANQA1ADYANQA3ADoAOgA8AD0AQABC
AEAAQgBDAEUARwBIAEsATQBLAEsATQBOAE8AUABRAFEAUQBTAFMAUwBUAFQAUwBTAFQA
VABUAFMAUABPAE4ATgBNAEwASwBJAEgASABHAEQAQgBAAEAAPwA+ADwAOgA6ADcANgA0
ADMANAAzADEAMQAuACwALAAsACsAKgApACkAKQApACkAKQApACkAKQApACkAKQApACkA
KAAnAA==
         </WaveFormData>
      </LeadData>
   </Waveform>
</RestingECG>
