# Supplementary material for: Detection of Left Atrial Enlargement Using a Convolutional Neural Network-Enabled Electrocardiogram
Source: Front Cardiovasc Med. 2020 Dec 17;7:609976. doi: 10.3389/fcvm.2020.609976 (PMC7773668; doi:10.3389/fcvm.2020.609976)
Supplement: Supplementary file 5 [file Data_Sheet_5.ZIP › normal4/1802036134_7654_00000000.XML]

<?xml version="1.0" encoding="Windows-1252"?>
<!DOCTYPE RestingECG SYSTEM "restecg.dtd">
<RestingECG>
   <PatientDemographics>
      <PatientID>1802036134</PatientID>
      <PatientAge>75</PatientAge>
      <AgeUnits>Years</AgeUnits>
      <Gender>Female</Gender>
      <PatientLastName>chentianbo</PatientLastName>
   </PatientDemographics>
   <TestDemographics>
      <DataType>Resting</DataType>
      <Site>1</Site>
      <AcquisitionDevice>MAC55</AcquisitionDevice>
      <Status>Unconfirmed</Status>
      <Priority>Normal</Priority>
      <AcquisitionTime>08:39:53</AcquisitionTime>
      <AcquisitionDate>08-12-2017</AcquisitionDate>
      <CartNumber>1</CartNumber>
      <AcquisitionSoftwareVersion>009C</AcquisitionSoftwareVersion>
      <XMLSourceVersion>MAC5000 v1.0</XMLSourceVersion>
   </TestDemographics>
   <RestingECGMeasurements>
      <VentricularRate>64</VentricularRate>
      <AtrialRate>64</AtrialRate>
      <PRInterval>148</PRInterval>
      <QRSDuration>92</QRSDuration>
      <QTInterval>390</QTInterval>
      <QTCorrected>402</QTCorrected>
      <PAxis>21</PAxis>
      <RAxis>55</RAxis>
      <TAxis>51</TAxis>
      <QRSCount>11</QRSCount>
      <QOnset>228</QOnset>
      <QOffset>274</QOffset>
      <POnset>154</POnset>
      <POffset>214</POffset>
      <TOffset>423</TOffset>
      <ECGSampleBase>500</ECGSampleBase>
      <ECGSampleExponent>0</ECGSampleExponent>
   </RestingECGMeasurements>
   <Diagnosis>
      <Modality>Resting</Modality>
         <StatementCount>2</StatementCount>
         <LabelText>12SL ��ϳ���</LabelText>
      <DiagnosisStatement>
         <StmtFlag>ENDSLINE</StmtFlag>
         <StmtText>�������</StmtText>
      </DiagnosisStatement>
      <DiagnosisStatement>
         <StmtFlag>ENDSLINE</StmtFlag>
         <StmtText>���� ECG</StmtText>
      </DiagnosisStatement>
   </Diagnosis>
   <Waveform>
      <WaveformType>Rhythm</WaveformType>
      <WaveformStartTime>0</WaveformStartTime>
      <NumberofLeads>8</NumberofLeads>
      <SampleType>CONTINUOUS_SAMPLES</SampleType>
      <SampleBase>500</SampleBase>
      <SampleExponent>0</SampleExponent>
      <HighPassFilter>16</HighPassFilter>
      <LowPassFilter>150</LowPassFilter>
      <ACFilter>NONE</ACFilter>
      <LeadData>
         <LeadByteCountTotal>10000</LeadByteCountTotal>
         <LeadTimeOffset>0</LeadTimeOffset>
         <LeadSampleCountTotal>5000</LeadSampleCountTotal>
         <LeadAmplitudeUnitsPerBit>4.88</LeadAmplitudeUnitsPerBit>
         <LeadAmplitudeUnits>��V</LeadAmplitudeUnits>
         <LeadHighLimit>2147483647</LeadHighLimit>
         <LeadLowLimit>268435456</LeadLowLimit>
         <LeadID>I</LeadID>
         <LeadOffsetFirstSample>0</LeadOffsetFirstSample>
         <FirstSampleBaseline>0</FirstSampleBaseline>
         <LeadSampleSize>2</LeadSampleSize>
         <LeadOff>FALSE</LeadOff>
         <BaselineSway>FALSE</BaselineSway>
         <ExcessiveACNoise>FALSE</ExcessiveACNoise>
         <MuscleNoise>FALSE</MuscleNoise>
         <LeadDataCRC32>3735999744</LeadDataCRC32>
         <WaveFormData>
9v/2//b/9v/2//b/9v/2//T/9P/0//T/9v/2//b/9v/0//T/9P/0//b/9v/2//b/9//4
//n/+v/3//b/9f/0//X/9v/3//j/9v/2//b/9v/2//b/9v/2//f/+P/5//r/+P/4//j/
+P/4//j/+P/4//r/+v/6//r/+//8//3//v/9//z/+//6//n/+P/3//b/9//4//n/+v/4
//j/+P/4//n/+v/7//z/+f/4//f/9v/2//b/9v/2//f/+P/5//r/9//2//X/9P/2//b/
9v/2//b/9v/2//b/+P/4//j/+P/4//j/+P/4//f/9v/1//T/9v/2//b/9v/2//b/9v/2
//j/+P/4//j/9v/2//b/9v/2//b/9v/2//f/+P/5//r/9//2//X/9P/2//b/9v/2//b/
9v/2//b/9v/2//b/9v/2//b/9v/2//j/9//3//n/+P/3//X/9P/1//b/9//4//T/9P/1
//b/9P/0//b/+P/3//f/+P/5//n/+f/7//z///8BAAIAAwABAP///v/8/wAAAQACAAQA
AwABAAAAAwABAPz///8BAAEAAgAHAAgABAAEAAQABAD/////AAAAAAAA/P/8//7/+v/4
//f/9//5//n/9//3//f/9v/2//f/9f/0//T/9v/0//T/9P/0//P/9f/x/+3/8f/5//7/
//8DABEAHAAoAD0AUgBjAHUAhQCPAJQAjgB+AGgAUAAnAPn/4//i/97/2f/d/+H/5f/r
/+f/3//l/+7/7v/s/+v/6P/o/+z/7v/s//H/9v/y/+//7v/x//H/8v/0//X/9f/1//X/
8//1//X/9f/3//n/+//9//v/9//1//T/9//5//r/+v/3//f/+P/4//X/9//2//X/9v/5
//v//P/6//j/9v/1//b/+f/6//v/+//8//z/+f/9//3/+P/4//v/+v/5//j/+v/6//r/
+//4//f/9v/1//f/+f/9/////f/9//z//P8AAAIA///8//z//////wIAAwAAAAIAAgAB
AAEABAACAAIABQAFAAQAAgAEAAQABAADAAMAAwADAAcACQAKAAsACwAKAAgABQAFAAgA
BQAFAAcACAAJAAoACAAIAAgABwABAP7/AQAAAAQABgAGAAUAAQADAAMAAQD/////////
//v/+P/3//f/+//5//n/9//5//z//v////n/9//1//T/9f/1//X/8//x//P/8//0//T/
9P/z//P/8//z//L/8v/y//P/9P/3//b/9v/0//T/8v/y/+//8f/1//X/9v/2//T/9f/4
//n/9v/3//T/8//4//j/9v/1//P/8v/y//H/8f/y//P/8//0//X/9v/3//H/8v/y//H/
8v/z//T/9f/0//H/8P/w//P/9P/1//j/+P/2//P/8//x//P/8//z//T/9f/2//f/9//3
//b/9v/z//X/9P/x//D/9P/1//X/8f/w//D/7//x//P/9P/0//L/8f/x/+//8P/x/+7/
7f/v//P/8//y//T/9P/0//T/8v/0//D/7f/w//H/8P/0//X/8v/x//P/9P/1//P/8f/y
//H/7//u//H/8f/v/+//8f/v/+//8f/w//L/8P/v//D/8f/0//L/7//v//H/8f/z//P/
8f/x//P/8f/x//H/8v/y//L/9P/7//b/8//y//H/8P/x//L/8//0//T/9P/0//P/8f/z
//P/8//0//T/9P/0//L/8v/w//D/9P/2//f/+P/5//r/9v/1//T/9f/1//X/+v/8//3/
///+//3//P/7//v/+v/8//v//v8AAAEAAQD+/wEA/v/4////AwACAAQABgAEAAAA/v/8
//z/+f/5//z//v/+//z/+v/8//r/+P/1//X/9f/1//H/8f/x//D/8v/z//P/8v/z//b/
9f/2//X/9P/y//H/7//z/+3/8f/8/wUADQAXACQANgBJAFwAcwCFAJMAmwCaAIwAfgBo
AEAACQDn/9//3v/a/9n/4//l/+H/4f/n/+v/5f/g/+T/6v/t/+7/7P/u/+7/7v/x//T/
9v/1//D/8f/x//L/9P/1//X/9f/1//X/9//3//f/9//3//f/9//5//f/9//4//n/+f/4
//b/9f/1//b/9v/1//n/+v/7//r/+//7//r/+//6//n/+f/4//n/+P/3//r//P/9//v/
//////r/+v/9//z/+//6//v//P/9/////f/9//3//f/7//v//f/9/wAAAQABAAIAAgAE
AAEA/v/8//////8CAAYABAAHAAgABwAHAAoACAAFAAcABgAEAAcACgALAAwACwALAAsA
CwALAAsACgAJAAwADgAPAA8ADgAQAAwACwAOAA4ADgAOAAoACgAKAAkACAAGAAoACgAI
AAgABgADAAMABQAFAAMAAQABAAEAAQADAAIAAwAFAAUAAQD///v/+//8//z/+//7//v/
+//8//z/+//6//f/9//5//n/+v/4//j/9//3//j/+f/5//r/+P/3//b/9//4//j/9v/2
//n/+v/4//v/+f/3//b/9P/z//X/+f/7//n/+//5//n//P/8//r/+f/4//j/+f/5//f/
+P/5//n//P/9//7////7//z//P/7//v/+//7//v/+//5//n/+v/8//z//P/+//3/+v/2
//X/+P/7//z//f////////////7//f/7//r/+f/7//r/9//1//r//P/9//v/+v/6//n/
+//9//7//v/9//v/+v/3//n/+//5//n/+//9//v/+P/5//j/9//2//r//v/8//v/+P/3
//T/9v/4//b/9v/5//r/+//5//f/+//7//r/+v/8//v/+P/3//n/9//3//n/+P/4//T/
8f/1//f/+//6//n/+f/7//v/AQD9//f/+//+//r/+P/2//T/9//4//n/+f/5//v/+//7
//r/+v/6//r/+v/6//j/+P/2//b/9f/0//j/+v/3//f/+v/7//v/+//8//z/+//7//z/
/f/+/////v/+/wEAAQABAAIAAgABAAMABwAFAAAAAgADAP///v8EAAQAAgACAAUABgAE
AAUAAwACAP//+v/8//7//P/6//f/9//3//f/+P/5//r/+v/3//f/9v/0//T/9v/0//T/
9P/0//P/8//9//P/7//3//z//f8HABEAGAAkADsAUABjAHUAgQCLAJgAkgB8AGoAVAAn
APn/4f/Y/9b/0//P/9P/2//b/9n/3//n/+j/6P/q/+f/6P/s/+z/7v/y//X/8v/y//X/
/P/6//f/9f/0//X/9f/1//X/8//1//X/9f/2//f/+P/5//r/+f/6//z//P/9//3//P/7
//v//P/8//n/+//6//n/9//5//r/+v/8//z//P/9//v//f/9//3//f/+//7/+//8//v/
9f/0//v//P/9//7/AAAAAAAAAQD///////////3//f//////AQABAAAAAAABAAIA/v/6
//z/AQADAAgABwACAAIAAAAAAAEABQAEAAIABQAFAAQABAAGAAYABgAHAAcABwAHAAgA
CQAJAAkACgAKAAkABwAMABAADgAPAA0ADAALAAoACwAMAA0ADQAIAAQABgAEAAYABgAE
AAEAAQADAAMAAQD9//3//f/9//r/+P/4//n/+f/3//f/9f/3//j/+P/3//X/9f/1//b/
9P/z//L/7//x//P/8//0//T/9P/z//P/9P/1//X/9v/y//H/8P/x//P/9P/z//T/9P/0
//H/8//1//X/9v/2//H/8f/z//P/8f/z//H/8f/1//b/9f/1//b/9v/3//f/9v/2//b/
9f/z//P/8//z//L/9v/5//v/+v/5//j/9//5//f/9//4//n/+P/3//j/+v/4//X/9f/z
//X/9f/1//f/9//3//f/+v/7//v//P/5//v/+v/3//H/9P/0//P/8//0//b/9//2//X/
8//w//L/8//1//X/9v/3//T/8//1//f/9f/y//T/9P/0//T/8//2//P/8f/y//P/8v/2
//b/9P/0//f/9//3//T/8f/1//X/9P/0//f/9//1//X/9//1//X/9//1//b/8//x//L/
8//2//T/9f/1//f/9//1//P/7//t//P/8//1//f/9v/2//b/+P/5//b/9P/0//T/9P/y
//L/8v/x//L/9f/2//f/+P/4//j/+P/3//b/8//y//T/9v/3//j/+f/6//b/9f/4//n/
+f/5//j/+P/3//f/+v/7//z//f///wAABAAFAAIAAgABAP//AQAFAAMA/v8DAAUAAgAC
AAUABAABAAAAAAAAAP3//f/+//7//P/4//v//v/9//z/+f/5//n/+f/3//f/9//2//T/
9f/1//T/8v/0//L/8v/w//D/7//v///////7//X/+P///wEACQAeAC4AOQBGAFsAbwB9
AIkAkACOAIIAdgBeADMAAwDn/9r/1v/b/9v/2//n//P/8f/r/+n/5v/o/+z/8//2//L/
8P/u/+r/6//w//T/9f/0//b/9f/1//b/9v/1//T/8//2//n/+v/7//n/9//1//P/9f/z
//P/9P/3//n/+v/6//n/+f/6//r/+P/7//v/+//7//3//v/+//v/+v/5//n/+f/7//v/
+//6//r/+f/1//v//f/6//z/AAD+//z/+v/4//j/+P/5//r/+//8//3//////wEAAQD/
/////v/+//7/AAD9//r/+////wAABAAFAAIABAAEAAMAAwAGAAQABgAJAAkACAAHAAgA
BwAGAAcABwAHAAcACgALAAsACwAOAA4ADQALAAsADgALAAsACwAKAAkACAAHAAgACQAJ
AAgABgAKAAoACAAIAAYAAwADAAUABQADAAAA///+//3//v/+/wAAAwADAAEAAQD///3/
/v/+//3//P/9//7/AAD+//3//P/5//j/+f/4//j/+f/6//r/+//5//n/+P/4//j/+f/6
//3//v/+//z//P/6//r/9//5//r/+f/5//j/9//5//3////8//3/+v/5//r/+v/4//f/
+P/4//n/+f/6//z//v////z/+//6//n/+f/8//7////8//v/+v/5//r/+f/6//z//P/8
//z//v/+//z/+f/5//n/+//7//v//f/9//3//f/7//v/+v/6//z///////3/+f/8//z/
+//6//r/+//7//r/+//7//r/+//7//z/+//7//3/+//7//n/+//5//b/+v/6//r/+v/7
//7/+//5//n/+f/3//r/+v/4//j/+//5//n/9v/z//n/+//8//7////9//n/9//1//P/
8//1//n//P/7//v/+f/5//v/+P/5//n/+//7//v/+//5//n/+f/3//f/9//4//j/+P/6
//n//P/7//r/+f/4//j/+P/4//j/+P/4//j/+P/6//r/+v/6//j/9//3//n/+f/5//j/
+P/6//r/+v/6//j/+P/5//r/+v/6//z//v/6//n/+f/5//r/+//+/wAA/v/////////+
//3//f/8/wIAAwAEAAYABgAFAAUACQAHAAIABQAHAAIAAgAGAAYABgAGAAYABgADAAMA
BAAEAAEA/P/7//z/+v/4//f/9//4//n/+P/5//n/+P/4//n/9//0//L/8v/0//b/+P/6
//f/8//x//X/9//5/wAABwANABUAJgA6AEcAWAB3AIsAkwCZAJoAjAB4AGYARAAVAPH/
5f/i/+L/5//r/+v/8f/z/+3/6//v//D/8P/0//n/+P/w/+r/7v/2//3/AAD0/+3/+P/4
//f/9//4//j/9//2//X/+f/9////AQD+//3//P/7//n/9//3//j/+//9//7//v/8//v/
+//6//r//f/9//3/+//9//7//v/9//z/+//7//v//f/9//3//v8AAAEA//8AAP//+f/4
/wAAAAAAAAAAAAAAAAAAAQADAAMAAwADAAEAAQADAAMAAgABAP///v8BAAQAAgAAAAIA
BQAFAAgACQAGAAgACAAHAAcACgAIAAoADQANAAwADAAOAA4ADgAKAAkACAAHAA0AEQAU
ABcAFQAUABIADwAPABIADwAPAA8ADgANAAwADQAOAA8ADwAKAAgADAAMAAwADAAKAAcA
BQAHAAcABQAEAAUABgAHAAgABgAGAAcACAAFAAQAAQD+//7//f/7//v//f///wIABAAD
AAIA///+/////v/+//z//P/7//v//P/9//3//v/9//3//f////7//v/8//z//v/+//v/
/f//////AAAAAPv/+//9//3/+//9//v/+/8AAAAA/v/9//r/+v/7//v//v8AAAIAAwAB
AP///f/7//r//P/9//3/AAABAAIAAwAAAP3//P/8//z//P/8//7/AQAAAP7//////wEA
AQABAP//////////AQABAAAAAAD+/wEAAQD///3/AAAAAP///f/8//z/+//+///////+
//////8AAP///v////z/+//+/wEAAAD+//3//P/7//r//v8CAAAA//8BAAEA//8CAAIA
/v/8//3///8BAAAA///+//3/+//6//v/+//5//n//P/7//z////+/wAA/v/9//v/+//9
//r/+//7//3//f/9//3/+//7//3/+////wAA/v/+//7//v/7//r/+f/3//n//f///wEA
AgACAAIAAgABAAAA/f/8//z//P/7//r//f8AAP7///8CAAMAAwADAAQABAADAAMABAAF
AAYABwAGAAYACQAJAAsADAAMAAsACQANAAsABgAHAAkABgAGAAsADAALAAwACQAIAAQA
AwAFAAYABQACAP//AAD9//r//P/9//7////9//3//f/8//z//f/9//z//P/+//z//P/6
//r/+f/5//f/+f///wEAAAAFABEAIQAwAD4AUwBqAHUAgQCPAJkAnACOAHYAYAA4AAMA
6f/f/9T/2P/d/9//4//h/9//5//x/+3/6P/m/+7/8f/u//D/9v/y//T//f8AAPz/+//+
//z/+//7//z//f/9//3//f/+/wEAAgADAAEA///9//v//v/9//7/AAD//////v/8//7/
//8BAAIA//8BAAAA//8BAAMABAAEAAEAAAD/////AQADAAMAAwAFAAYABgADAAMAAQD6
//j/AQACAAMABAAGAAYABgAHAAYABQAEAAMAAwADAAUABQAFAAUABAAEAAcACgAIAAYA
BQAHAAYACAAMAAoADQAOAAsACwAOAAwACwANAAwACgAMABAAEgAUABAADwAOAA0AEgAT
ABMAEwAWABYAFQATABQAFgASABEAFAAUABQAFAASABIAEgARAAwACgAOAA4AEAAQAA4A
CwAJAAsACwAJAAcABwAHAAcABQACAAEAAQACAP///v/7//7/AAABAAEA////////AAD+
//3//P/5//b/9//2//b/+P/4//f/9//4//n/+f/6//n/+f/5//v//P/8//r/+v/5//j/
9P/1//f/9//4//j/9//3//n/+f/7//3/+//7//z//P/6//n/+P/4//n/+f/7//z//f/9
//v/+//7//v/+v/8//3//f/9//3//f/9//3/+//7//z//P/8//z//v8AAP7/+//7//n/
+//7//v/+f/5//n/+f/7//v/+v/6//r//f/9//v/+f/8//z/+//5//j/+P/3//r/+//7
//r/+f/3//b/8//3//n/9//3//n/+//5//b/9//2//X/9P/2//r/+P/3//f/9//1//j/
+f/2//X/9//4//n/9//1//n/+f/4//j/+f/5//f/9//5//f/9//5//r//P/6//n/+P/3
//j/9P/x//H/8//z//j/+f/4//n/+f/3//f/9//0//T/9v/2//b/9v/0//T/9P/z//X/
+f/7//3/+f/4//f/9v/0//T/8v/y//T/9v/3//j//P/+//v/+//6//v/+//7//3//v/+
/////f/9//3//f///wAABAAFAAMABAAEAAMAAQAFAAMA/v8BAAMAAAAAAAYABgAEAAQA
AgACAP/////+//7//P/4//v//v/9//z/+v/5//j/9//1//X/9f/0//T/9f/1//T/9v/4
//b/9v/2//b/9f/1//f/9//1//f/+v///wsAGQAiAC4AQwBUAGEAdQCFAI8AkgCKAHgA
ZgBGABkA8f/h/97/3v/d/+H/5//l/93/2//j/+3/6v/i/+D/5f/u//b/8v/u//D/8//y
//T/9//8//n/9f/y//D/8//z//P/8//2//n/+v/7//n/+f/5//n/+f/3//f/+P/6//v/
+//6//j/9//3//b/9//7//z//f/8//3//f/8//z//P/8//3//P/9//z/+//9//7//v/7
//v/+//2//b//P/8//z//P/+//7//v////3//f/9//3//////wEAAQD//////v/+/wIA
BAABAP7//v8BAAEABAAFAAIABAAEAAMAAwAGAAQABgAJAAkACAAGAAgACAAIAAkACQAJ
AAkADQAPABAAEQAQAA4ACwAHAAkADAAJAAkACwAMAA0ADgAKAAoACgAJAAgABgAKAAoA
CAAIAAYAAwD//wEAAQD//////////////v/8//z//f8AAP//AAD///3//P/6//f/+P/5
//r//P/6//n/+P/1//f/+f/5//r/+v/6//n/+f/3//f/9v/2//f/9//3//n/+v/6//j/
+P/4//j/9f/3//n/+f/6//r/9v/1//b/9f/2//n/+P/5//z//P/6//n/9v/2//f/9//4
//r//P/9//r/+f/4//f/9v/4//n/+f/7//v/+//7//n/9//3//j/+v/6//r//P/8//r/
9//3//f/+f/5//n/+f/5//n/+f/3//f/9v/2//j/+//7//n/9f/4//j/9//4//j/+f/5
//z//f/9//z/+//5//j/9f/6//3//P/9//v/+//3//L/9//4//n/+v/5//z/+f/3//f/
9//1//j/+v/4//j/+//5//n/9v/z//b/9//3//j/+//7//n/+f/2//P/8v/z//X/+P/3
//f/9v/1//b/8v/z//X/+f/7//v/+//5//n/+f/3//f/9//4//j/+P/6//f/+v/4//j/
+P/4//r/+v/6//r/+P/4//j/+P/4//j/+P/4//j/+P/4//j/+P/3//f/+f/3//f/9v/2
//f/+P/5//r/9//2//b/9v/4//j/+v/8//n/+f/6//v/+f/5//v//P/+/////////wAA
AQADAAQABQADAAEAAAACAAEAAQAFAAQAAAAEAAcAAgACAAYABgACAAIAAgACAAEAAQAC
AAIA///6//n/+v/6//r/+//9//r/+f/2//X/8//y//L/8//2//b/9//6//b/9v/2//b/
9//3//X/8f/v//P/+v8BAAkAFwAoADoASwBcAGsAeQCFAJEAmACUAIIAagBIAB0A+f/r
/+T/3v/h/+v/6//j/+P/6f/r/+f/6P/q/+j/5//u//j/+P/0//j/+f/s/+7/+//4//f/
9f/0//T/9//3//f/9//1//f/9//3//f/9//3//f/+f/3//f/+P/4//n/+f/4//X/9f/2
//b/9f/5//r/+//5//v//P/8//r/+P/2//X/+P/7//z//f/7//z//P/5//n/+f/0//T/
/f/+////AAD///7//f/9//3//f/9//3//f/9//////8AAAEAAQACAAMABAAAAPz/+v/9
//3/AAAGAAQABwAIAAUAAwAEAAAAAgAFAAUABAAHAAoACwAMAAkACQAJAAkACwALAAoA
CQAMAAwACwAJAA4AEgAQABEADwAOAA0ADAAMAAwADAALAAgABgAKAAoACQAIAAUAAQAA
AAMABAADAAEAAQABAAEAAAD+//7///8BAP/////9//3//v/+//3/+v/5//j/+P/7//v/
+//5//f/+f/5//r//P/8//v/+//7//v/+v/6//n/+f/5//v/+v/6//j/+P/5//r/+P/7
//v/+//8//z/+//7//3//f/7//3/+//7//z//P/6//n/+v/6//v/+//7//z//f/9//3/
/f/9//3//P/+///////+//3//P/7//n/9//3//j//f/+////AgABAP7/+v/5//r//f/+
/////f/9//3//f/7//v/+v/6//z///////3/+f/8//z/+//8//z//f/9//z//f/9//z/
/v/9//3/+//7//v/9//1//b/+f/4//b/+v/6//r/+v/6//z/+P/1//f/9//1//j//P/6
//r//f/8//v/9//z//P/8//y//L/+P/5//j/+f/5//f/9//5//r//P/6//n/9//3//n/
9v/1//X/9//3//n/+f/3//f/9//1//X/9f/0//T/9P/2//v/+v/4//b/9P/y//b/+P/6
//z/+f/4//b/9f/5//n/+f/4//f/9v/1//T/9v/0//T/9f/2//b/9v/4//r/9//3//j/
+f/5//n/+//8//z//f/9/////////wAAAAADAAMAAwAEAAQAAwADAAkABwACAAUABAAA
AP//AgAEAAIAAgACAAQAAQABAAIAAQD+//n/+P/7//r/+f/5//v/+//7//n/+P/3//X/
9P/3//f/9v/2//X/8v/x//D/8v/z//X/9//7//n/+f8AAAcABwARABoAKgBLAGQAaQB3
AIcAiQCKAIwAggBkADgADQDt/9n/zP/M/9H/1//d/93/3f/j/+H/2//g/+j/6P/p/+z/
7v/s//L/8P/t//L/9v/z//r/+v/5//n/+v/5//n/+f/5//n/+//7//v/+v/5//j/9//1
//P/8//0//j/+f/5//j/+f/5//r/+v/4//v/+//7//n/+//8//z//P/8//z//f/9////
//////3//v/+//v///////r/+v8AAAAAAAAAAAAAAAAAAAEAAgADAAQABQACAAEAAgAB
AAEAAQAAAAAAAgAEAAEA/v8AAAMAAwAGAAcABAAGAAYABQAFAAgABgAJAA0ADgAOAAwA
DgAOAA4ADwAPAA8ADwARABEAEAAPABEAEgASABEAEgAUABAADwAOAA4ADgAOAAwADAAM
AAsACQAIAA0ADgAOAA4ADAAJAAUABwAHAAUAAQABAAEAAQADAAIAAwAFAAYAAwACAP//
/v/+//3/+//6//v//P/+//z/+//6//f/+f/7//v//P/8//z/+//7//v/+//6//r/+P/3
//b/9//4//j/9v/2//b/9v/z//X/+f/5//r/+v/1//X/9//3//r//f/8//3//f/8//n/
9//3//j/+v/7//v//P/9//3//f/9//3//f/6//z//f/9/////////////f/7//v//P/8
//z//P/+/wAA/v/7//v/+f/7//v/+//7//v/+//7//n/+f/4//j/+f/9//7//f/5//z/
/P/7//n/+P/4//f/9v/3//f/9v/3//f/+P/3//n/+//5//n/+f/7//n/9v/6//r/+v/6
//v//v/7//n/+//7//n//P/9//r/+f/7//3//f/6//f/+P/3//X/9P/5//n/9//3//X/
8//z//X/9//6//n/+f/3//f/+f/2//P/8//1//X/+P/5//j/+f/7//3/9f/0//b/+P/6
//z/+//6//n/9//1//f/9//3//j/+P/4//j/+P/4//b/9v/4//r/+//8//z//P/3//X/
9f/1//T/8//5//z//v8BAP//////////AgACAAUABQACAAAA/f/5//3/AwADAAAAAwAF
AAIAAgAEAAQAAgACAAMABAACAAMAAwACAP//+v/6//z/+v/4//n/+f/5//n/9f/1//X/
9P/y//P/8//y//L/9P/y//L/8//0//T/9f/1//n/9//x//T/+/8DAA8AFAAkAD0ATgBb
AG8AgQCJAJIAkAB+AGYAVAAzAAMA3f/S/9T/2f/h/+H/4f/n/+f/3//h/+j/6v/m/+n/
7P/o/+r/8P/s/+v/8v/w/+//9P/1//X/9v/4//X/8//x/+//8f/z//P/8//1//X/9f/1
//f/9f/1//b/9v/3//f/9v/3//f/+P/4//X/9//2//X/9v/5//v//P/6//j/9v/1//f/
+f/5//n/9//4//j/9f/5//n/9P/0//r/+v/6//r/9//2//X/9f/5//v//f////v/+f/5
//f/+v/7//v//P/+/wAA/f/6//j/+//7//7/AQD+/wAAAAABAAEABAACAAAAAwADAAIA
BAAGAAYABgAFAAUABQAFAAcABwAGAAUABgAGAAUAAwAGAAoACAAJAAoACgAKAAoABQAE
AAMAAQACAAIACAAKAAcABgADAP///f///////f/7//v/+//7//v/+v/7//3//f/7//v/
+f/7//z//P/7//j/9//2//b/9P/z//L/7//x//X/9//6//n/+P/2//X/8v/x/+//7v/v
//H/8//3//j/+P/2//b/9v/2//P/9f/4//n/+//8//X/8//z//H/8v/1//T/9f/6//r/
+P/3//T/9P/1//X/8//0//X/9f/2//f/+P/5//b/+P/5//n/+P/3//b/9f/1//P/8//0
//f/+P/5//z/+v/4//X/9f/1//f/9//3//f/9//3//f/+f/5//j/+P/3//n/+P/1//T/
+P/5//n/9f/0//T/8//2//f/9//2//b/9f/1//P/9v/5//j/+f/2//f/9P/w//L/8v/y
//L/9f/4//X/8//1//X/8//2//f/9P/z//X/9f/1//L/7//z//P/8v/y//f/9//1//X/
9P/x//D/8f/0//b/9P/z//X/9f/3//T/8f/x//P/8//z//P/8f/x//H/7//v/+//8f/y
//P/9v/7//b/9f/0//P/8v/0//T/9P/0//P/8v/x//D/8v/y//L/8v/0//T/9P/z//D/
8f/w/+//8f/y//P/9P/0//T/8v/y//P/9P/0//T/8//0//D/7//x//P/9P/1//n/+v/6
//v/+f/5//n/+f/4//j/+//7//7/AAABAAEAAAADAAAA+v/9/////P/8//7//v/8//z/
/v/+//v/+////wAA///8//n/+v/3//T/8//z//P/8//v/+//7//u/+//8f/y//L/7//w
/+3/7P/t/+7/7v/v//H/7//x//P/8v/3/wEACwAWACYANwBKAGMAdwCBAIcAjACIAHoA
aABKACEA+f/f/9b/2P/Z/9f/2//h/+X/5//n/+X/4v/k/+b/4//k/+b/5P/i/+b/6//u
//L/9f/w/+7/7f/t/+7/8P/x//L/8//w//H/8P/v//H/8//1//f/9v/z//L/8v/q/+//
9f/w/w==
         </WaveFormData>
      </LeadData>
      <LeadData>
         <LeadByteCountTotal>10000</LeadByteCountTotal>
         <LeadTimeOffset>0</LeadTimeOffset>
         <LeadSampleCountTotal>5000</LeadSampleCountTotal>
         <LeadAmplitudeUnitsPerBit>4.88</LeadAmplitudeUnitsPerBit>
         <LeadAmplitudeUnits>��V</LeadAmplitudeUnits>
         <LeadHighLimit>2147483647</LeadHighLimit>
         <LeadLowLimit>268435456</LeadLowLimit>
         <LeadID>II</LeadID>
         <LeadOffsetFirstSample>0</LeadOffsetFirstSample>
         <FirstSampleBaseline>0</FirstSampleBaseline>
         <LeadSampleSize>2</LeadSampleSize>
         <LeadOff>FALSE</LeadOff>
         <BaselineSway>FALSE</BaselineSway>
         <ExcessiveACNoise>FALSE</ExcessiveACNoise>
         <MuscleNoise>FALSE</MuscleNoise>
         <LeadDataCRC32>2965853740</LeadDataCRC32>
         <WaveFormData>
9v/2//b/9v/2//b/9v/2//T/9P/0//T/9f/2//f/+P/2//b/9v/2//f/+P/5//r/+P/4
//j/+P/2//b/9v/2//j/+P/4//j/9v/2//b/9v/0//T/9P/0//X/9v/3//j/9v/2//b/
9v/2//b/9v/2//j/+P/4//j/+P/4//j/+P/2//b/9v/2//b/9v/2//b/9v/2//b/9v/0
//T/9P/0//b/9v/2//b/9P/0//T/9P/0//T/9P/0//T/9P/0//T/8v/y//L/8v/0//T/
9P/0//P/8v/x//D/8v/y//L/8v/z//T/9f/2//X/9P/z//L/9P/0//T/9P/y//L/8v/y
//L/8v/y//L/8P/w//D/8P/x//L/8//0//b/9v/2//b/8//y//H/8P/w//D/8P/w//H/
8v/z//T/9P/0//T/9P/y//L/8v/y//L/8f/x//L/8v/z//P/8v/w//H/8f/v//D/8f/0
//X/9f/2//f/9//5//f/9//6//r/+f/4//f/+P/8//3//f/6//n/+P/3//j//P/9//7/
/P/7//v//P/8//r/+f/5//r/9//3//X/9f/1//b/9v/0//T/9f/1//H/8f/y//L/8P/v
/+3/7f/v//D/8P/x//P/8f/x//L/8P/w//D/8P/t/+3/8P/w/+3/7f/t/+n/7v/0//L/
7P/r//P/+v8DABUAJAAwAEEAVABnAH8AmwCmAKAAkAB+AHEAbwBrAFUAPAAtACcAHwAd
ABsAFAAQABIAEAAMAAcAAAD+/wAA/v/6//z//f/5//H/6//u/+//7v/v//D/7//w//L/
8f/w//D/7//y//L/8v/z//H/7//v//D/8//z//T/9P/x//H/9P/y//D/7//u/+v/7//x
//L/8//y//L/8f/x//P/9P/0//T/8v/0//L/8f/z//P/8//z//b/9v/2//f/9f/0//T/
9f/0//P/8//y//T/9v/4//z/+//6//n/+v/9//3//P/6//r//P/+/wAA///+/////v/+
////AwAGAAUABQAFAAcACAAIAAkACQALAAsADAANABIAFAAUABYAFgAWABYAFwAVABUA
FAATABUAFgAXABsAFwAXABgAGAAWABMAFQASABUAFQAVABMADwANAAsACgAKAAgACAAH
AAMA///+//3//P/8//n/9//7//7/AAAAAPz/+v/5//n/+f/5//j/9//1//T/9P/0//P/
8//z//P/9P/1//b/9v/4//j/+P/5//v/+P/1//T/9v/0//b/9v/3//n/+v/6//r/+//8
//z/+v/6//T/9f/2//b/9f/2//X/9f/1//b/9P/1//b/9v/2//X/9f/z//X/9v/3//f/
+f/5//f/9v/0//P/8//1//P/9P/1//X/9v/2//X/9v/3//j/+f/5//f/9v/0//f/9f/1
//T/8v/y//T/9v/z//X/9//3//X/9P/0//P/8v/0//T/9f/1//H/8P/w/+//7//v/+3/
7f/x//T/9f/1//P/8//x//H/8v/y//L/8v/z//T/9P/1//P/8v/y//L/8v/x//H/8f/z
//P/8P/y//T/8v/y//P/8f/x//H/8P/u/+7/7v/u//D/8v/1//P/8v/w/+//7v/v//D/
8P/x/+//7//v//H/7//v/+//7//5//T/8f/w/+//7v/u/+7/7v/u//H/8v/z//P/8f/y
//L/8//z//L/8v/z//H/7//v/+//8v/z//b/+P/3//f/9//1//X/+P/5//n/+v/7//z/
AAD9//v/+P/3//f/9//3//r/+//8//3//f/8//z/+//4//n/+f/4//X/9f/z//H/8f/x
//D/7//u//H/8//z//X/9P/0//T/8//x//H/8v/y//D/7//u/+v/6//s/+z/7P/v//D/
8P/x//P/8v/w/+//7f/p/+b/5P/q//L/9f/1//7/DwAdACYANgBHAFoAcwCPAKMAqACa
AIYAegB3AHMAYwBPAEIAOQAtACcAJQAhAB4AGAAQAAwADAALAAgABAACAAAAAgD+//v/
+f/5//X/9f/1//P/8//1//P/8//0//L/8v/z//P/8//y//H/8f/z//H/8f/y//H/8f/y
//L/7//v//L/8P/w//H/8v/x//L/8//z//P/9P/0//P/8//y//L/8f/w//P/9v/1//X/
9//3//f/9//4//b/9P/z//T/9P/1//f/9//3//j/+P/3//b/9f/2//f/+P/5//z/+//7
//r/+P/4//r//P/+/wAAAAACAAIAAQABAAQABgAGAAUABAAFAAkACgAMAA0ADQANAA4A
DwARABIAEQASABUAFgAXABkAGAAZABkAGQAaABoAGgAdABoAGQAZABgAGQAXABoAGAAW
ABUAFAARAA0ACwAJAAgACAAGAAYABQAFAAMABAAFAAMAAgD+//v/+//8//z/+v/3//b/
9v/3//n/+f/4//f/9//2//b/9v/3//f/9//3//j/+f/6//r/9//2//X/9f/6//j/9v/2
//f/9v/5//r/+P/5//n/+P/6//v//P/8//v//P/3//n/+v/6//n/+v/3//f/9//4//b/
9//4//j/+f/5//r/+f/4//j/+P/3//r/+//6//r/+v/5//n/+//6//r/+v/5//X/9P/y
//L/9v/4//r/+//8//z/+/////z/+//5//b/8//0//X/8f/z//f/+f/5//f/+P/4//j/
9v/2//f/9//y//L/8//z//P/8//x//H/8//2//f/9//0//P/8P/v//X/9v/3//j/9f/0
//L/8f/z//L/8v/y//P/8//0//X/9//3//T/9v/2//T/9P/1//T/8//y//D/7f/s/+v/
6v/u//L/9//3//X/9P/0//T/9P/0//P/9f/4//b/9P/y//D/8v/y//L/8f/z//T/9P/1
//X/9P/0//X/9f/z//P/8//y//H/8v/y//T/9f/2//X/9f/4//n/+f/3//f/9//6//r/
+f/3//f/9//3//f/+v/8//z//P/7//z//v////7/+v/5//f/8//z//H/7//v//L/9P/2
//j/9v/1//L/8f/y//L/8v/x/+3/7f/u/+7/7v/v//D/7//v//D/8P/w/+7/7v/t/+3/
7v/u/+3/7f/z/+X/5P/s/+z/6P/r/+3/7v/7/w8AHAAqAD0AUABlAIUAnQCkAKAAlACI
AIMAgwB3AF8ATAA7AC8AJwAnACUAHAAYABgAFgAUAA8ACgAIAAYABAAAAAAA+//z//P/
9f/z//P/8f/x//P/8f/x//L/8f/w//D/7//v/+7/7f/t/+7/7f/u//D/8f/x//L/8v/v
/+//8v/w/+//7//v/+3/7//v/+7/7f/v//D/8P/x//H/8v/y//L/8v/0//L/8f/w/+//
7v/t//H/8v/z//X/9f/0//T/9f/1//X/9v/2//b/9v/2//j/+v/6//r//P/6//n/9//0
//f/+v/9/wAA/v/+/wAAAAD/////AgAEAAMAAwADAAUACAAIAAkACQALAAsADAANABAA
EgASABQAFAAUABQAFQAXABkAGgAbABkAGAAXABkAFwAXABgAGAAVABMAFgAUABYAFQAU
ABEADwANAAsACgAGAAQABAADAAQAAQABAAEA/v/+//v/+f/7//z//P/6//j/9v/1//X/
9f/1//T/8//2//b/9//4//j/9//2//X/9//3//f/9v/0//T/9P/1//r/+P/2//b/9v/0
//b/9v/2//f/9//2//j/+f/6//r/+P/4//L/8//2//b/9f/2//f/9//3//j/9v/3//j/
+P/2//X/9f/z//X/9v/3//f/+P/3//T/8v/z//P/9P/3//X/9v/3//f/9f/0//L/8v/x
//L/8//z//X/9P/y//X/9P/1//X/9P/z//T/9f/x//P/9f/1//P/8//0//T/9P/z//L/
8v/x//H/8v/0//X/8//z//H/8f/w//L/8v/x//P/8//x//H/8v/y//L/8v/0//T/8//z
//H/8P/w//D/8f/x//L/8//1//X/8v/0//L/8P/w//H/8//z//P/8v/w//D/8P/w//H/
8v/0//H/8f/w//D/8P/t/+z/6v/p/+z/7//y//f/9P/z//L/8f/x//D/8v/y//L/8v/x
//D/7//t/+7/8P/x//P/9f/0//T/9f/0//H/8P/v//P/8//1//b/9f/1//X/8//2//r/
/P/9//n/9//1//b/+f/5//j/+f/6//v//P8AAP3//P/7//n/+//8//z/+v/7//v/+v/3
//X/8//x//H/8P/w//D/8P/z//P/8f/x//T/9P/0//P/7//v//D/8P/v/+//7//t/+//
8P/w//D/7//u/+z/6//s/+z/6//r//n/9//y/+7/7P/s/+v/7//6/wUADwAaACgAOQBM
AGMAfwCXAKQApACWAIIAcwBxAGcATwA+ADMAJwAlACUAHwAaABYAEgAOAAwACwAGAAQA
BAACAPr/9v/5//n/9f/1//f/9//1//X/9P/x//D/8P/y//L/8//z//P/8v/x//H/7//t
/+3/7v/x//H/8v/y//D/7//x/+7/8P/x//L/8f/0//X/9f/1//X/9P/y//H/8//0//T/
9P/y//T/8v/x//T/9f/2//f/9//2//X/9f/1//T/9P/1//f/9//4//j/+P/4//j/+v/6
//r/+v/8//z/+//5//b/+P/6//z//v8AAAAAAgACAP////8CAAQABwAHAAcACQAKAAoA
CwALAAsACwAMAA0AEQAUABUAGAAWABYAFgAXABgAGQAZABkAFwAWABUAFwAWABcAGQAa
ABkAFwAaABgAGAAXABYAEwAPAA0ACwAKAAgABgAGAAUABgADAAMAAwACAAIA///9//v/
/P/8//r/+//6//r/+//7//v/+v/5//j/9v/1//T/+P/5//r/+//5//n/+f/4//r/+v/6
//v//v/8//r/+v/4//b/+P/4//b/9//3//b/+P/5//r/+v/4//r/9v/5//v/+v/4//j/
9//3//f/+P/4//n/+v/6//r/+f/5//f/+f/6//v/+//8//v/+P/2//j/9//3//n/9//4
//n/+f/5//j/9v/2//X/9v/3//f/+f/4//b/+f/3//f/9v/0//X/+P/7//n/+P/5//j/
9f/1//b/9v/2//T/9P/1//X/8//0//b/9//1//X/8//z//L/9P/0//P/8//z//H/8f/0
//T/9P/0//T/9P/z//P/9f/0//T/9P/y//H/8f/x//T/9f/z//b/+P/2//b/9//0//P/
8v/w//H/8v/z//T/8//0//b/8//1//T/9P/0//L/8v/x//H/7//v/+//8f/y//P/9P/1
//X/+P/1//T/8//y//L/8v/y//L/9P/0//T/9P/y//L/8v/y//P/8//0//b/8//z//L/
8P/x//P/9P/z//P/8//1//X/+f/6//v/+//6//f/9v/4//v/+//7//v/+//+//7//f/6
//n/+P/3//j//P/9//7/AAD/////AAD+//z/+//7//r/9//3//X/8f/x//L/8v/0//T/
9f/1//P/8//0//T/9P/z//H/8f/0//T/8//z//H/7//v//D/7v/u/+7/7v/w//H/9f/2
//P/7//v/+//6v/o/+z/7v/v//n/BgAPABkAKgA8AEsAYAB5AI8AnQCgAJQAggB2AHUA
bwBdAEkAPgA1ACsAKQArACUAHgAaABoAFAAOAA0ADAAGAP7//v/+//7////5//P/9//1
//X/8//z//H/7//v//D/8//0//b/9//1//T/8//z//L/7//u/+7/8P/x//P/9P/x//H/
9P/y//H/8f/x/+//8v/z//P/8//0//T/8//z//H/8v/y//L/9f/4//f/9//1//X/9f/1
//b/9v/2//f/9f/0//T/9f/2//f/+f/6//r/+v/6//z/+f/4//f/+P/7//v/+v/4//j/
+v/8//7///8AAAMABAAFAAUACAAKAAoACQAIAAkADgAOAA8ADwAOAA0ADQANABQAGAAa
AB4AHQAcABsAGwAbABsAGgAZABUAFAATABUAFQAXABoAHAAbABkAHAAaABcAFQATAA8A
DgANAAwADAALAAoACwALAAoABwAHAAcABQAEAAAA/f/7//z//P/6//v/+v/6//v//v//
///////8//r/+f/4//f/9//3//f/+f/5//n/+P/5//r/+//9//7//P/6//r/+f/2//f/
9v/4//n/+f/4//r/+//8//z/+f/6//X/9//6//r/+f/6//j/9//2//b/+P/5//r/+v/4
//f/9//1//b/+P/6//v//f/9//v/+v/5//f/9v/3//T/9P/0//P/9f/2//b/+P/2//b/
9v/1//f/9v/0//f/9//3//b/9P/2//j/+v/3//b/9//2//P/8f/y//L/8v/0//T/9f/1
//X/9v/4//n/9v/1//L/8f/0//b/9v/1//T/8//w/+//8//0//X/9v/4//j/9//3//b/
9P/z//L/8v/x//H/8f/z//P/8P/y//D/7v/u/+//8f/x//H/8P/y//L/8v/y//L/8v/z
/+//8f/w//D/8P/w//D/7//v/+//7//z//L/8P/w//D/8P/t/+z/6//p/+3/8P/y//X/
9f/0//T/9f/0//H/8P/v/+//7//x//L/8//z//P/8f/z//b/9//3//X/9f/1//j/+P/3
//X/9f/3//f/9//6//z//P/8//v/+v/6//n/9v/1//X/9P/x//H/7//t/+3/7P/s/+z/
7P/w//H/8P/x//D/7v/s/+n/6P/p/+v/7P/t/+3/7f/r/+v/7P/s/+z/7P/s/+v/6//s
/+z/6//r/+f/6f/o/+T/4v/i/+n/9f/+/wUAEwAiADAAQQBWAHEAkQChAJoAjACEAIAA
fQBzAFsATQBEADkALwAnACEAIQAgABYADgAMAAwACwAEAP7/AAAAAPz/+v/5//X/7//v
/+//7//t/+3/7v/t/+7/8P/u/+7/7//v/+7/7P/q/+n/7P/r/+z/7v/s/+v/6//q/+v/
6//u/+z/6f/p/+n/5//s/+3/7f/t/+z/7P/r/+v/7f/u/+7/7v/s/+7/7P/r/+v/6//r
/+v/7//w//H/8//z//L/8v/z//L/8f/x//D/8v/y//L/9P/y//L/8v/0//b/9//3//b/
9f/2//f/+P/6//r//P/8//z//f8BAAQAAgABAAAAAQAGAAgACwANAAoACQAJAAkADQAQ
ABEAFAAUABQAFAAVABMAEwASABEAEQASABMAFwAXABcAGAAYABYAEwAVABIAEgARABAA
DQANAAsACQAIAAYABAAEAAMAAAD9//3//f/6//r/9//1//b/+P/5//j/9//2//b/9//3
//f/9v/1//P/8v/y//L/8f/x//H/8f/z//P/8//y//L/8v/y//P/+P/2//T/9P/0//L/
9P/0//L/8//z//L/8v/z//T/9P/1//j/9f/5//n/+P/2//b/8//z//P/9P/2//f/+P/4
//j/9//3//X/8//0//X/9f/2//X/8v/w//P/8//0//f/9v/2//b/9f/0//T/8//0//L/
8v/y//H/8v/y//H/9f/z//P/8v/w//L/9P/2//P/9f/3//f/9f/0//T/8//y//T/9P/1
//X/8P/w//H/8f/z//P/8f/x//D/8v/y//H/8f/x/+//7//0//T/9P/0//T/9P/z//P/
8//y//L/8v/y//H/8f/x//H/8f/u//D/8f/w//H/8//z//P/8//y//L/8v/y//L/8v/y
//P/7//v/+7/7v/u//D/8v/z//X/8v/x//D/8f/v//D/8v/y//L/8v/y//L/8v/x//L/
9P/1//f/9P/y//H/8f/v/+3/7f/t//D/8f/0//b/+f/5//n/9//1//j/+f/5//n/+f/5
//z/+v/5//f/9//5//n/+f/8//7//v/+//3//P/8//v/+P/3//f/9v/z//T/8//y//P/
8v/y//L/8v/x//H/7//v//L/8v/y//H/7f/t/+7/7v/t/+3/7f/r/+3/7v/u/+7/7//w
//D/8f/x//D/7v/t//H/8f/s/+j/5v/o/+v/9f/+/wcAFQAgACoAPQBUAGsAiQCjAKgA
mgCIAHoAdQBvAF8ASwA4AC0AJwAfABUAFQAYABQAEAAIAAIAAwAIAAgABAD+//z/+P/z
//H/8//3//T/8//w/+//7//t/+3/7v/x//L/9P/1//L/8P/u/+3/7v/t/+7/8P/z//P/
9P/0//D/7//x/+7/8P/x//L/8f/z//P/8v/x//T/9P/z//P/8f/y//L/8v/y//T/8v/x
//H/8f/x//H/9v/2//b/9//1//T/9P/1//f/9//4//j/+P/4//j/+v/4//j/+P/6//3/
/f/8//r/+v/8//7/AAAAAAAAAgACAP////8CAAQABwAHAAcACQAKAAoACwALAAwADQAP
ABEAEgAUABQAFgAUABQAFAAVABQAFQAVABUAFgAYABoAHwAcABsAGwAaABcAFQAYABYA
FgAVABQAEQANAAsACQAIAAgABgAGAAUABAABAAEAAQACAAIA///9//z//P/7//j/+P/4
//n/+//5//n/+P/3//n/+P/4//j/+f/5//n/+f/3//f/9//2//j/+P/4//n/+v/4//b/
9v/4//b/+P/4//b/9//3//b/9P/1//b/9v/3//r/9//7//v/+v/4//j/9v/1//T/9P/3
//n/+//8//r/+f/5//f/9//4//n/+f/7//v/+f/4//j/9//3//n/+f/6//v/+//5//j/
9v/2//X/9v/3//f/+f/4//b/+f/3//f/9v/0//L/9P/2//P/8//1//X/8//z//T/9P/0
//X/9v/4//n/9f/0//T/8//2//f/9v/3//X/9v/1//P/8//z//H/8f/0//T/9P/0//T/
9P/z//P/8//y//L/8v/y//H/8f/x//T/9f/z//b/9P/y//L/8//z//P/8//y//H/8P/v
/+7/8f/y//T/8f/y//L/8//0//b/9v/1//X/9P/z//L/8//1//X/9f/1//P/8v/y//L/
8v/y//T/9P/0//T/9P/0//T/9P/0//T/9P/0//L/8v/y//L/8P/v/+//8P/y//P/8//y
//L/8//z//H/8f/x//P/8//2//j/+v/7//n/9//3//r/+f/5//n/+f/7//7//v/9//z/
/f/+/////f/+//z/+v/8//v/+//8//z/+v/5//n/+v/3//f/9f/x//H/8v/y//D/8P/x
//H/7f/t/+7/7v/w//H/8f/z//P/8v/w/+//7//t/+3/7v/v//D/8f/y/+//7//y//L/
9//1/+3/4//g/+T/5v/m/+v/8/8CAA8AFwAiAC4APwBSAGkAhwCdAKAAlACEAHwAcwBt
AF8ASQA4ADEAJwAfABsAGQAWABIAEAAOAAYA+//+/wYABgAAAAAA/v/1//P/9f/x//H/
8f/v/+//7//t/+3/7v/u/+7/7//v//H/8P/v/+//7//t/+3/7v/t/+3/7v/u/+3/7f/w
/+7/7f/t/+3/6//s/+3/7f/t//D/8P/v/+//8f/y//L/8v/w//L/8P/v/+3/7f/t/+3/
8f/y//P/9f/1//T/9P/1//X/9f/2//b/9P/0//T/9v/2//b/9v/4//n/+f/4//b/+P/6
//z//v/+//7/AAAAAP7//f///wAAAQABAAEAAwAIAAgACQAJAAsACwAMAA0ADwAQAA8A
EAAQABAAEAARABMAFQAWABcAFgAWABYAGQAXABcAGAAYABcAFQAYABYAEwARAA8ACwAK
AAkACAAIAAQAAgACAAEA/v/7//v/+//7//z/+v/5//n/+v/6//j/9f/0//T/9f/3//f/
9v/1//f/9v/2//b/+f/5//n/+f/2//X/9P/y//T/9P/0//X/+v/4//b/9v/2//T/9v/2
//X/9f/0//L/8v/z//T/9P/3//r/9//7//j/9v/z//L/8//z//P/9P/0//X/9v/2//b/
9f/1//P/8//0//X/9f/1//X/8//y//P/8//0//f/+f/6//v/+//4//b/8//y//X/9v/3
//f/+f/4//b/+f/2//X/8//w/+7/8P/y/+//8P/z//T/8//1//b/9v/2//T/9P/1//X/
8P/w//H/8f/w/+//7P/r/+7/8v/0//X/8//z//H/8f/y//D/7v/s/+7/7v/t/+3/7v/u
/+//8P/v/+3/7P/r/+v/6//o/+r/7P/s/+7/8f/v/+//7//u/+7/7v/u/+7/7v/u/+//
6//p/+j/6P/o/+n/6v/q/+v/7f/t/+3/7//s/+v/6v/p/+v/8v/w/+7/7P/q/+z/7P/s
/+z/6//q/+j/5//r/+z/7v/v/+3/7P/s/+v/6f/p/+n/6//p/+v/7P/t/+7/7//u/+//
8v/z//P/8//x//H/9P/0//H/7//v/+//8f/x//T/9P/2//b/9f/1//j/+P/2//X/8v/w
/+z/6//r/+n/6f/q/+z/7P/s/+3/7P/p/+j/6P/p/+r/6v/p/+v/7P/s/+v/6v/p/+b/
5f/o/+j/6P/o/+f/5f/k/+b/6P/p/+v/7f/t/+j/4v/g/+L/4//n//D/+f8LAB4AKAA3
AEgAXwB9AJkAnACOAIAAegB7AG8AWwBLAEIANwArACMAHwAfABIACgAOABAACgAFAAQA
AAD8//z/+P/0//X/8f/r/+3/7v/v/+7/7//s/+n/6P/o/+r/6v/r/+v/6//q/+n/6f/p
/+f/5//o/+n/6f/q/+r/6//r/+7/7P/q/+n/6P/l/+n/6//s/+3/7v/u/+3/7f/v//D/
8P/w/+//8P/t/+v/6//r/+v/6//u/+7/7v/v//D/8P/x//P/8f/x//L/8v/w//D/8P/y
//T/9P/0//b/9//3//b/9P/0//b/+P/6//n/+P/5//j/9f/1//j/+v///wEAAwAHAAkA
CAAIAAcACQAJAAoACwANAA4ADQAOAA8AEAARABMAFAAVABUAFQAUABQAFAAXABMAEwAU
ABQAFQATABYAFAAUABMAEgAPAAsACQAHAAYAAwAAAP///f/9//v//P/9//z//P/5//f/
9f/2//b/9P/1//T/9P/1//X/9f/0//P/8//y//L/8v/x//H/8f/x//P/8//z//L/8P/w
//D/8f/2//T/8v/y//D/7v/w//D/8//1//b/9v/0//P/8v/w//L/9P/w//P/8//y//D/
8P/x//H/8f/y//L/8//0//T/9P/z//P/8f/x//L/8//z//f/9//1//T/8//x//D/8f/x
//L/8//z//H/8P/u/+7/7//w//H/8f/v/+7/7P/v/+3/7f/s/+r/6//u//H/7//v//H/
8f/v/+3/7v/u/+7/7f/s/+z/6//q/+r/6//r/+3/7f/r/+v/7P/u/+7/7f/v/+//7f/t
/+//7v/t/+z/7v/u/+3/7f/v/+7/7v/u/+7/7f/t/+3/7v/t/+n/6v/o/+b/5v/n/+j/
6f/q/+r/6//s/+3/7v/v//D/8v/v/+z/6v/p/+j/6v/q/+n/6f/t/+3/6f/s/+z/7P/s
/+z/7P/s/+z/6//o/+j/5//n/+j/6P/p/+v/7f/r/+v/6//v/+//8f/y//D/7//u/+v/
6f/q/+n/5//q/+3/8P/2//j/9//1//X/9P/z//L/9P/x//D/7//t/+7/8P/x//D/8f/x
//D/7f/t/+v/6f/p/+r/6v/q/+r/6P/n/+T/4//m/+j/6v/r/+n/6f/q/+r/6P/n/+b/
4//h/+L/4v/i/+L/4v/h/+H/5f/m/+b/5//n/+f/4v/c/9z/3v/h/+X/6v/3/wcAEgAe
AC0APgBTAHEAiQCSAJAAiAB8AG8AZQBZAEkANgArACMAGQAXABcADAAGAAYABgAEAP//
+v/2//T/9P/w/+7/6//p/+v/7f/s/+v/6P/n/+X/4//j/+T/4v/i/+P/4//j/+L/4f/h
/+T/4//k/+b/5f/l/+b/5v/j/+P/5v/k/+H/4f/h/9//4//l/+b/5//n/+b/5P/j/+X/
5v/m/+b/5P/m/+T/4//j/+P/4//j/+j/6P/o/+n/6P/m/+X/5f/m/+f/6f/q/+j/5v/k
/+T/5//o/+n/7P/t/+3/7P/q/+n/6v/r/+z/7P/s/+7/7v/t/+3/8P/y//P/8//z//X/
+P/4//n/+f/5//n/+v/7//3//v/9//7/AAAAAAAAAQADAAUABgAHAAUABAADAAUAAAD/
/////v//////BAAEAAMAAQD///v/+//5//f/9v/y//D/8P/v/+z/6f/p/+n/6f/q/+j/
5//p/+r/6v/o/+X/5P/k/+X/5P/j/+H/3//i/+L/4//k/+X/5f/l/+X/5P/j/+L/4P/g
/+D/4P/h/+b/5P/i/+L/5P/i/+T/5P/m/+f/5//m/+P/4//j/+L/5P/m/+L/5f/l/+T/
4v/i/+H/4f/h/+L/4v/j/+T/5P/l/+X/5v/l/+P/5P/l/+X/5v/l/+L/4P/f/93/3P/d
/9//4v/l/+f/4//i/+D/4P/g/+D/4P/f/+D/4P/f/+P/4//j/+L/4P/e/+D/4v/f/9//
4f/h/9//3f/e/97/3v/g/+D/4f/h/+D/4P/h/+H/4f/h/9//3//f/+D/3//d/9//3//d
/93/3v/e/97/3v/c/9z/2//b/9v/2v/a/9r/2//b/9z/3f/e/93/2f/a/93/3P/d/9//
3P/b/9r/2P/b/9z/3f/e/9z/3P/d/9n/2v/a/9v/3P/c/9z/2//b/9n/2f/Z/9v/3f/d
/93/3f/f/9z/3P/c/9z/3P/c/9z/3P/c/9v/2v/Z/9j/2v/a/9r/2v/c/9z/3P/b/9j/
2P/X/9f/2v/a/9v/3f/d/9v/2//b/9v/2//d/97/3v/d/9z/2f/a/97/4P/h/+P/4//j
/+b/5P/j/+H/4f/h/+H/4f/k/+b/5v/m/+X/5P/k/+P/4P/h/+H/4P/d/9v/2f/X/9f/
2P/Y/9j/2P/a/9v/2v/b/9v/2v/Z/9f/0//T/9T/1P/V/9X/1f/T/9X/1v/W/9b/1P/U
/9P/0//W/9b/1f/V/9f/1f/U/87/zP/O/9P/1//g/+v/8/8AABIAJQA2AEsAZwB9AIYA
egBmAFYAVQBXAEcALwAaAA8ACQABAAEABQAEAPz/9P/w/+z/5f/i/+b/5P/c/97/3v/Z
/9v/3f/X/9b/1f/S/9H/1P/T/9T/1v/V/9T/1P/T/9T/1P/U/9X/1P/R/9D/0P/P/8//
0P/O/w==
         </WaveFormData>
      </LeadData>
      <LeadData>
         <LeadByteCountTotal>10000</LeadByteCountTotal>
         <LeadTimeOffset>0</LeadTimeOffset>
         <LeadSampleCountTotal>5000</LeadSampleCountTotal>
         <LeadAmplitudeUnitsPerBit>4.88</LeadAmplitudeUnitsPerBit>
         <LeadAmplitudeUnits>��V</LeadAmplitudeUnits>
         <LeadHighLimit>2147483647</LeadHighLimit>
         <LeadLowLimit>268435456</LeadLowLimit>
         <LeadID>V1</LeadID>
         <LeadOffsetFirstSample>0</LeadOffsetFirstSample>
         <FirstSampleBaseline>0</FirstSampleBaseline>
         <LeadSampleSize>2</LeadSampleSize>
         <LeadOff>FALSE</LeadOff>
         <BaselineSway>FALSE</BaselineSway>
         <ExcessiveACNoise>FALSE</ExcessiveACNoise>
         <MuscleNoise>FALSE</MuscleNoise>
         <LeadDataCRC32>2046480104</LeadDataCRC32>
         <WaveFormData>
BAAEAAQABAAGAAYABgAGAAQABAAEAAQABAAEAAQABAAEAAQABAAEAAYABgAGAAYABAAE
AAQABAAGAAYABgAGAAYABgAGAAYABAAEAAQABAAGAAYABgAGAAQABAAEAAQABAAEAAQA
BAAEAAQABAAEAAYABgAGAAYABQAEAAMAAgAEAAQABAAEAAQABAAEAAQABAAEAAQABAAE
AAQABAAEAAQABAAEAAQABAAEAAQABAAEAAQABAAEAAQABAAEAAQABAAEAAQABAAEAAQA
BAAEAAIAAgACAAIABAAEAAQABAAEAAQABAAEAAYABgAGAAYABAAEAAQABAAEAAQABAAE
AAQABAAEAAQAAwACAAEAAAABAAIAAwAEAAQABAAEAAQAAgACAAIAAgACAAIAAgACAAQA
BAAEAAQAAgACAAIAAgACAAIAAgACAAIAAgABAAEABAAEAAQABAABAAEAAgADAAMAAgAC
AAMAAwADAAMABAAGAAYABwAHAAcACAAIAAYABQAFAAYABgAGAAYABQAEAAYABwAHAAUA
AgABAAEAAAACAAEA//////3//P/6//r//P/8//z//P/+//3//f/8//r/+//8//z/+v/7
//v/+//+//7//////wEAAQABAAEAAgACAAEAAAD+//7/AAAAAAAAAAD//wEABQAOABUA
FQAYAB4AIgApACwAKgAoACgAKQAlAB0AFwANAPP/2f/M/8X/s/+h/5n/l/+X/5n/nf+m
/67/uf/C/8n/zv/U/9r/3f/h/+f/6//u//P/9v/6//v/+//8//3//f/+////////////
AAAAAAIAAwAFAAUABAAEAAIAAwADAAMABQAFAAUABgAGAAUABQAFAAQABAADAAIABAAF
AAUABQAFAAYABgAGAAYABgAFAAUABwAHAAYABgAGAAYABgAHAAcABgAGAAcABQAFAAQA
BAACAAIAAgACAAMABAAFAAYABQAFAAUABAAEAAQAAwADAAUABQAFAAYABAAEAAQABAAG
AAYABgAGAAgABwAHAAcABwAHAAUABQAGAAUABQAFAAUABgAGAAYABgAFAAQABAADAAIA
AAD//wAAAAAAAAAAAAAAAP7//v8AAAAAAAAAAAEAAAD///7/AAACAAIAAgACAAQABQAF
AAUABQAFAAcABQAEAAQABAAHAAcABwAHAAUABAAEAAQABQAFAAUABQADAAMAAwADAAQA
BAAEAAUAAwAEAAQABAAGAAUABQAFAAUABQAFAAUABgAGAAYABgAIAAkACQAIAAUABQAG
AAYABAAEAAQABAAGAAYABgAGAAgACAAIAAgABgAGAAYABgAGAAYABgAFAAcACAAIAAgA
BwAGAAUAAwAFAAUABgAGAAUACAAJAAoABgAIAAgACAAGAAYABwAHAAUABQAFAAUABQAF
AAUABAAGAAcABwAHAAUABgAGAAUABQAFAAUABQAFAAUABQAFAAQABAAEAAYABgAGAAUA
AwAFAAUABQAFAAcABwAGAAYABwAHAAgACAAHAAYABQAEAAYABAAEAAUABQAEAAQABAAH
AAcABwAHAAUABAAEAAUAAwADAAQABAAGAAYABQAEAAQABQAFAAUABQAFAAUABQAFAAUA
BAAEAAYABgAGAAYABQAGAAYABAAFAAQABAAEAAQABAAEAAQABAAEAAQABAAEAAQABQAF
AAYABgAEAAQAAwADAAIAAwADAAIABAAFAAUABQAHAAgACAAIAAkACQALAAwADAAKAAkA
CQAIAAgACAAIAAcABgAGAAcABwAFAAQAAwADAAIAAgABAP////////7//P/8//7//v/8
//z//P/7//3//P/8//3///8AAAEAAwABAAEAAgACAAIAAQAAAP///////wAAAAAAAAAA
AQACAAIAAgACAAIAAwADAAkAEAAXABsAHgAgACIAKQAsACwAKgAmACMAHwAbABsADQDz
/9//2v/P/7v/p/+f/5//of+l/6v/sP+4/8P/zP/R/9b/2v/g/+X/6f/r//H/9v/1//b/
/P/9//3//P/9//3//v8BAAEAAQABAAIAAgAEAAUABQAFAAQABAAEAAUABQAFAAUABQAF
AAYABAADAAMAAwADAAQABAAEAAYABwAHAAcABQAGAAYABgAGAAYABQAFAAcABwAGAAYA
BAAEAAQABQAHAAYABgAHAAcABwAGAAYABAAEAAQABAAGAAYABgAGAAUABQAFAAQABAAE
AAMAAwAFAAUABQAGAAQABAAEAAQABgAGAAYABgAIAAcABwAHAAYABQACAAEAAAD/////
//8BAAIAAgACAAAA///+//7//v/+//3//f/8//z//P/8//r/+v/4//j/+v/6//r/+v/8
//z//P/8//7/AAAAAAAA//8AAAAA//8BAAEAAQADAAMAAgACAAIAAwADAAMAAwADAAIA
AgACAAMAAwADAAMAAwADAAMAAwACAAIAAgADAAMABAAEAAQAAgABAAEAAQADAAMAAwAD
AAQABAAEAAQABgAHAAcABgADAAMABAAEAAQABAAEAAQABAAEAAQABAAEAAQABAAEAAQA
BAAEAAQABAAEAAQAAwABAAIAAgACAAQABAAEAAMAAwADAAQABAAAAAIAAgACAP7/AAAA
AAAA//8AAAIAAwADAAMAAwADAAMAAwADAAIAAgADAAMAAwABAAIAAgABAAMAAwADAAMA
AwADAAMAAwABAAAA//8AAAIAAgABAP//AwADAAMAAwACAAEA///+/wAAAQADAAQAAwAC
AAEAAAABAAAAAQADAAMAAgACAAIAAQABAAEAAQADAAIAAgADAAEAAQACAAIAAgACAAEA
AAAAAAEAAQABAAEAAQABAAEAAQADAAAA/v8AAAAAAAAAAAAAAQACAAMABAABAAEAAgAC
AAIAAgABAAEABAAFAAUABAAEAAUABQAFAAcACAAIAAgACAAHAAgACAAIAAYABQAFAAYA
BgAGAAYABQAEAAQABQAFAAMAAgABAAMAAgACAAEA/////////v/7//r/+//6//v//P/9
//3//f/8//z//f/+//7//v////3//f/+//7///////////8BAAEAAgACAP///v/+//7/
AAAAAAAAAAADAAEABQAMAA8AEQAWABoAHgAjACgAKgAoACYAJQAjACEAHwAbAA8A///0
/+v/3//N/7n/rf+p/6v/r/+y/7b/uf/C/8n/0P/W/9z/4f/l/+n/7f/u//H/9P/0//X/
9//5//v//P/+/wAAAQACAAMAAwACAAMAAwABAAEAAAAAAAIAAwADAAMABQAFAAUABgAI
AAcABwAHAAYABgAFAAQAAgADAAMAAwAFAAYABgAGAAYABgAFAAUABQAFAAQABAACAAIA
AgADAAQABAAFAAcABQAFAAQABAAEAAQABAAEAAQABAAEAAQABQAFAAUABAAGAAYABQAF
AAMAAwADAAQABAAEAAQABAACAAIAAgACAAIAAQABAAEAAQABAP////8AAP//////////
AAAAAAAA///9//v/+v/6//r/+f/5//r/+v/6//r/+P/4//b/9v/2//b/9v/2//r/+v/6
//r/+v/8//z//P/+/wAAAQABAAEAAQABAAMAAwACAAIAAgAEAAUABgAHAAYABAADAAIA
AwADAAMAAwAFAAUABQAFAAYABgAGAAcABQAGAAYABgAGAAUABQAFAAUABQAFAAUABgAG
AAYABgAIAAkACQAIAAcABwAIAAgABwAGAAUABAAGAAYABgAGAAQABAAEAAQABQAGAAcA
CAAGAAYABgAFAAUABgAGAAYABAAEAAQAAwAFAAUABgAGAAQABgAGAAYABAAGAAYABgAC
AAIAAwADAAUABQAFAAUABQAFAAUABAACAAMAAwADAAQABgAHAAcABwAHAAcABwAFAAUA
BQAFAAQABAAEAAYABgAGAAUAAwAFAAUABQAFAAcABwAGAAYABQAFAAYABgAGAAYABgAG
AAQAAgACAAMABQAEAAQABAAHAAcABwAHAAYABAADAAMABQAFAAYABgAGAAYABQAEAAQA
BQAFAAUAAwADAAMAAwAFAAUABAAEAAYABgAGAAYABQAGAAYABAADAAQABgAGAAYABgAE
AAQABAAEAAUABQAGAAYABgAGAAUABQAEAAUABQAEAAYABwAHAAcABQAGAAYABgAIAAkA
DAAOAA0ACgAIAAcACAAIAAgACAAJAAgACAAJAAkABwAGAAUAAwACAAIAAQABAAEAAQAA
AP7//v8AAAAA/v/+//7//f/9//z//P/9//7//v/+////AQABAAIAAgABAAEAAQABAAMA
AwAEAAQAAQAAAAAAAAAAAAAAAAAAAAMABQAHAA4AFQAZABwAIAAmACsALgAuACoAKAAr
ACsAIwAfABUA+f/d/9D/yf+7/6X/mf+V/5X/l/+d/6j/sP+5/8T/yf/Q/9T/2P/d/+P/
6f/t//D/8//4//r/+f/7//z//f/9//7/AQABAAEAAQACAAIABAAFAAUABQAEAAQAAgAD
AAMAAwAEAAUABgAIAAYABQAFAAUABQAGAAYABgAGAAcABwAHAAcACAAIAAgACAAIAAcA
BwAHAAcABgAGAAYABgAGAAcABwAGAAYABwAHAAcABgAGAAYABgAGAAYABAAEAAQABAAH
AAcABwAGAAYABgAFAAUABQAFAAUABgAGAAYABgAGAAYABgAGAAYACAAHAAcABwAHAAcA
BQAFAAQAAwADAAMAAwAEAAQABAAEAAMAAgACAAIAAgABAAEA/v/+//7//v8AAAAA/v/+
//7//v/+//7/AgACAAIAAgAAAAIAAgACAAIABAAFAAUABQAFAAUABwAHAAYABgAGAAUA
BQAFAAUABQAEAAQABAADAAMAAwADAAMAAwADAAMABAAEAAQABQADAAQABAAEAAYABQAF
AAUABQAFAAUABQAFAAQAAwACAAQABQAFAAQABQAFAAYABgAEAAQABAAEAAYABgAGAAYA
BgAGAAYABgAGAAYABgAGAAYABgAGAAUAAwAEAAQABAAGAAYABgAFAAMAAwAEAAQAAgAE
AAQABAADAAYABwAIAAQABAAFAAUABQAFAAUABQAFAAUABQAEAAQABQAFAAUABQAGAAYA
BQAFAAUABQAFAAMAAwADAAMABAAEAAQABgAEAAQAAwABAAMAAwADAAMAAQABAAAAAAAD
AAMABAAEAAYABgAGAAYABAACAAIAAwADAAIAAgACAAMAAwADAAMABQAEAAQABQADAAMA
BAAEAAQABAADAAIAAwAFAAYABwAFAAUABQAFAAMAAwACAAIAAgACAAIAAgADAAQABAAC
AAUABgAEAAQABAAEAAQABAAEAAQABAAEAAQABAAEAAQABAAEAAQABAADAAMAAgACAAIA
AgADAAMABAAFAAUABAAEAAUABwAHAAcACAAHAAYABgAFAAcACAAIAAYABQAFAAYABgAG
AAYABQAEAAQABQAFAAMABAADAAMAAgACAAEA//////3//P/6//r//P/8//z//P/+//3/
/f/8//z//f/+//7//v////////8AAAAAAQABAP//////////AAAAAP///v/+//7/AAAA
AAIAAAADAAUABwAMABUAGQAeACIAKAApACwALgAqACYAJQAhABcADwD9/9//zf/I/73/
qf+Z/5X/l/+X/5v/of+q/7b/v//E/8v/0v/W/9r/4//n/+v/6//u//H/9v/6//n/+//8
//3//f/+////////////AAAAAAIAAwADAAMAAgACAAIAAwADAAMAAQABAAEAAgAEAAMA
AwADAAIAAgABAAAAAQADAAQABQADAAQABAAEAAYABgAFAAUABQAFAAQABAAGAAYABgAH
AAUABAAEAAUAAwADAAIAAgAEAAQABAAEAAQABAAEAAQAAwADAAMAAgAEAAQAAwADAAMA
AwADAAQAAgACAAIAAgAEAAQABAAEAAQAAwADAAMAAwADAAEAAQD+//3//f/9//3//v/+
//7/AAD///7//v8AAAAA//////z//P/8//z/+v/6//j/+P/6//r/+v/6//z//P/8//z/
/v8AAAAAAAD//wAAAAD//////////wEAAwACAAIAAgABAAEAAQABAAEAAAAAAAAAAQAB
AAEAAQABAAEAAQABAAAAAAAAAAEA//8AAAAAAAABAAEAAgADAAMAAwADAAMAAgACAAIA
AgACAAMAAwACAAEAAQACAAIAAAAAAAAAAAAAAAAAAAAAAAIAAgACAAIAAgACAAIAAgAE
AAQABAADAAEAAgACAAIAAwAEAAUABQADAAMABAAEAAIABAAEAAQAAAACAAIAAgAAAAAA
AQABAAEAAQABAAEAAQABAAEAAAAAAAEAAQABAAEAAgACAAEAAwADAAMAAwABAAEAAQAB
AAIAAgACAAQAAgACAAEA//8BAAEAAQABAAEAAQAAAAAAAwADAAQABAACAAIAAgACAAIA
AAAAAAEAAQAAAAAAAAABAAEAAQABAAEAAAAAAAEAAQABAAIAAgAAAAAA///+/wAAAQAB
AAEAAQABAAEAAQADAAMAAgACAAIABAACAAAAAAAAAAAAAAAAAAAAAAAAAP////8AAAAA
AgACAAEAAQACAAMAAwACAAAAAQABAAEA//8AAAAAAAACAAMABgAIAAgABgAFAAUABAAE
AAQABAABAAAAAAABAAEA///+//3//v/+///////9//3//f/8//n/+P/5//j/+P/4//j/
9//4//j/+f/7//z//P/8//3//P/7//v/+v/8//3//v////3//f/+//7//f/8//z//P8A
AAAAAAAAAAEABQAHAAwADwARABQAGAAeACMAJgAoACYAJAAfAB0AHwAfABUAAwD3//D/
5f/R/7v/r/+t/6//s/+1/7T/uv/D/8j/z//W/9r/3v/h/+H/5f/p/+z/8f/2//r/+f/7
//z//f/9//7////////////+//7/AAABAAEAAQAAAAAAAgADAAMAAwABAAEAAQACAAQA
AwADAAMAAQACAAIAAgACAAMAAwADAAMABAAEAAQABgAGAAUABQADAAMAAgACAAQABAAE
AAUAAwACAAIAAwAFAAUABAAEAAIAAgACAAIABAAEAAQABAADAAMAAwACAAIAAgABAAEA
AQABAAEAAgACAAIAAgACAAIAAgACAAIAAAD///////8BAAEA//////z/+//7//v//f/+
//7//v/8//v/+v/6//j/+P/3//f/9v/2//b/9v/4//j/9v/2//b/9v/2//b/+P/4//j/
+P/6//z//P/8//z//v///////f/9//3///8BAAAAAAAAAAMAAwADAAMAAwACAAIAAgAD
AAMAAwADAAUABQAFAAUAAgACAAIAAwADAAQABAAEAAYABQAFAAUAAwADAAMAAwAEAAQA
BAAEAAIAAwADAAIAAwADAAQABAAGAAYABgAGAAQABAAEAAQABAAEAAQABAAGAAYABgAG
AAQABAAEAAMAAQACAAIAAgAEAAQABAADAAUABQAGAAYAAgAEAAQABAACAAQABAAEAAIA
AgADAAMAAwADAAMAAwABAAEAAQAAAAEAAwAEAAUABQAGAAYABQADAAMAAwADAAMAAwAD
AAMAAgACAAIABAAGAAYABQADAAMAAwADAAMAAwADAAIAAgADAAMABAAEAAYABgAGAAYA
BgAEAAQABQADAAIAAgACAAMAAwADAAMABQAEAAQABQADAAMABAAEAAQABAADAAIAAgAD
AAMAAwADAAMAAwADAAUABQAEAAQABAAEAAQABAADAAQAAgACAAIAAgACAAIAAgACAAEA
AQACAAIABAAEAAMAAwACAAMAAwACAAIAAwADAAMABQAGAAYABgAHAAcACQAKAAgABgAF
AAUABgAGAAYABgAHAAYABgAHAAkABwAGAAUAAwACAAIAAQD////////+//7//v8AAAAA
/v/+//7//f/9//z//P/9//7//v/+/////////wAAAAABAAEAAQABAAEAAQACAAIAAQAA
AAAAAAAAAAAAAAAAAAMABQAJABAAFQAZABoAHgAkACkALAAqACYAJgAnACMAHQAbAA0A
8f/b/9T/y/+5/6f/n/+d/53/of+j/6j/tv/D/8b/zf/U/9r/3v/j/+n/6//v//L/8//2
//j/+////wAAAQABAAIAAQABAAEAAQACAAIABAAFAAMAAwACAAIABAAFAAUABQAFAAUA
BQAGAAYABQAFAAUABQAGAAYABgAEAAUABQAFAAUABgAGAAYABgAGAAUABQAHAAcABgAG
AAQABAAEAAUABwAGAAYABwAHAAcABgAGAAYABgAGAAYABgAGAAYABgAHAAcABwAGAAYA
BgAFAAUABwAHAAcACAAHAAYABQAEAAQABAAEAAQABgAFAAUABQAHAAcABQAFAAYABQAF
AAUABAAEAAMAAgACAAEAAAAAAAAAAAD/////AAAAAAAAAAAAAAAA/v/+//7//v/+//7/
AAAAAAAAAAD+/wAAAAAAAAIABAAFAAUAAwADAAMABQAFAAQABAAEAAUABQAFAAUABwAG
AAYABgAFAAUABQAFAAUABQAFAAUABAAEAAQABQAFAAYABgAGAAYABQAFAAUAAwADAAMA
AwAGAAYABgAGAAYABwAHAAYABQAFAAYABgAGAAYABgAGAAYABgAGAAYABAAEAAQABAAG
AAYABgAGAAQABAAEAAMABQAGAAYABgAGAAYABgAFAAUABQAGAAYABAAGAAYABgACAAQA
BAAEAAQABAAFAAUABQAFAAUABQAFAAUABQAEAAMAAwACAAEAAgAEAAUABQAFAAUABQAF
AAUABQAFAAUABAAEAAQABgAIAAgABwAFAAUABQAFAAUABQAFAAQABAAHAAcACAAIAAcA
BgAFAAQABgAEAAQABQAFAAQABAAEAAUABQAFAAUAAwACAAIAAwAEAAUABwAIAAcABgAE
AAIABAAFAAUABQAHAAcABwAHAAUABQAEAAQABAAEAAQABAAFAAYABgAEAAMABAACAAIA
AgACAAIAAgACAAIAAwAEAAUABgAEAAQABAAEAAIAAgACAAIAAgACAAEAAQADAAQABQAG
AAQAAwADAAMAAwACAAIAAwAEAAUABgAIAAYABgAHAAcACQAKAAoACAAHAAcACAAIAAoA
CgAJAAgABgAHAAcABQAEAAMAAwACAAAA///9//3////+//z//P8AAAAAAAAAAP7//f/9
//z/+v/7//z//P/9////AAABAAIAAgADAAMAAQABAAEAAQAAAAAA///+////AAADAAQA
BAAEAAMAAQADAAwAFQAZABwAIAAoACsAKgAsACoAKAAlACEAHQAZAAcA5//T/87/w/+p
/5v/mf+Z/5n/nf+j/6z/tv+//8b/zf/U/9j/3P/h/+f/6f/r//D/9f/4//r//f///wAA
AQABAAIAAQABAAEAAQAEAAQABgAHAAUABQAEAAQABAAFAAUABQAFAAUABQAGAAYABQAF
AAUABQAGAAYABgAEAAUABQAFAAcACAAIAAgACgAKAAkACQAJAAkACAAIAAYABgAGAAcA
BwAGAAYABwAJAAkACAAIAAgACAAIAAgACAAIAAgACAAHAAcABwAGAAYABgAFAAUABwAH
AAcACAAIAAgACAAIAAcABgAFAAQABgAFAAUABQAFAAUAAwADAAQAAwADAAMAAwAEAAQA
BAAEAAMAAgACAAAAAAD//////v/+//7//v8AAAAA/v/+/wAAAAAAAAAAAAAAAAAAAAD+
/wAAAAAAAAAAAgADAAMAAwADAAMABQAHAAYABgAGAAYABQAEAAMAAwACAAIAAgAFAAUA
BQAFAAUABQAFAAUABAAEAAQABQAFAAYABgAGAAYABQAFAAUABQAFAAUABQAEAAQABAAE
AAQABQAFAAQAAwADAAQABAAGAAYABgAGAAYABgAGAAYABAAEAAQABAAEAAQABAAEAAQA
BAAEAAMAAwAEAAQABAAEAAQABAADAAEAAQACAAIAAQAEAAUABgACAAQABAAEAAIAAgAD
AAMABQAFAAUABQADAAMAAwACAAIAAwADAAMABQAGAAYABQADAAMAAwADAAUABQAFAAUA
AgACAAIABAACAAIAAQD//wMAAwADAAMAAwADAAIAAgABAAEAAgACAAQABAAEAAQAAgAA
AAAAAQADAAIAAgACAAIAAQAAAP//AAAAAAEAAwABAAEAAgACAAIAAgABAAAAAgADAAMA
AwABAAEAAQABAAEAAQAAAAAAAgACAAIAAgABAAIAAgAAAAEAAgAAAAAAAAAAAAIAAgAC
AAIAAAAAAAAA/////wAAAAAAAAIAAQABAAIAAQABAAAAAAD//////////wIAAgACAAMA
BQAHAAgACAAGAAUABQAGAAQABAAEAAMAAgACAAMAAwADAAIAAQABAAAAAAD///3/+//7
//r/+P/4//r/+v/6//j/+P/3//f/9v/2//f/+P/5//r//P/9//3//v/+/////f/9//3/
/f/9//7//v/9//z//P/8//7/AAAAAAAAAQABAAUACgANABEAFgAaABwAHwAiACgAKAAi
AB0AGwAdAB0AFwALAP3/9P/r/93/yf+5/7H/r/+x/7P/tP+4/8H/yP/P/9T/2v/c/93/
4f/l/+v/7v/v//T/+P/5//v/+v/7//v//P////////////7//v8AAAEAAQABAAAAAAAC
AAMAAwADAAMAAwADAAQAAgABAAEAAQABAAIAAgACAAQABQAFAAUAAwAEAAQABAAEAAQA
AwADAAMAAwACAAIAAgACAAIAAwADAAIAAgADAAMAAwACAAIAAAAAAAAAAAAAAAAAAAAA
AAMAAwADAAIAAAAAAP////////////8AAAAAAAAAAAAA///+//3//P/9//3//v//////
///9//3//P/7//v/+//6//r/+f/4//j/9//2//b/9P/0//P/8//z//T/9f/2//T/9P/y
//L/9P/0//T/9P/0//T/9P/0//T/9v/2//b/+P/6//v/+//7//v/+//9/////v/+//7/
AQABAAEAAQABAAAAAAAAAAEAAQABAAEAAQABAAEAAQD+//7//v//////AAAAAAAAAAD/
//////8BAAEAAQABAAIAAgACAAIAAgADAAMAAgD/////AAAAAAAAAAAAAAAAAAAAAAAA
AAACAAIAAgACAAIAAgACAAIAAgACAAIAAQD//wAAAAAAAAIAAgACAAEAAwADAAQABAAA
AAIAAgACAP7/AAAAAAAAAAAAAAEAAQABAAEAAQABAAEAAQABAAAAAgADAAMAAwADAAQA
BAADAAMAAwADAAMAAgABAAAA//8AAAAAAAACAAIAAgABAP//AQABAAEAAQADAAMAAgAC
AAEAAQACAAIAAgACAAIAAgAEAAIAAgADAAEAAAAAAAAAAwADAAMAAwABAAAAAAABAAMA
AwAEAAQAAgACAAEAAAACAAMAAwADAAMAAwADAAMAAQABAAAAAAAAAAAABAAEAAQABAAE
AAQABAAEAAQABAACAAEAAQAAAAAAAAD/////AgADAAMAAgAEAAUABQAFAAMABAAEAAQA
BAADAAQABAAHAAYABgAHAAgACAAIAAgABQAEAAQABQAFAAMAAgABAAEAAAAAAP//////
/////v/8//z//v/+//3//P/7//n/+f/4//j/+f/8//z//P/9//////8AAAAAAQABAAEA
AQABAAEAAgACAP///v/+//7/AgACAAIAAgABAAEAAwAIAA0AEwAWABwAIAAnACwALAAq
ACgAJQAjAB8AHQAXAAUA7f/g/9n/yf+1/6f/of+f/6H/pf+q/7L/vf/E/8f/0P/Y/9z/
3f/j/+f/6f/u//P/9v/4//v//////////v/+/wEAAQABAAEAAgACAAQABQAFAAUABAAE
AAIAAwADAAMABQAFAAUABgAGAAUABQAFAAMABAAEAAQABgAHAAcABwAHAAgACAAIAAgA
CAAHAAcABQAFAAQABAAGAAYABgAHAAcABgAGAAcABwAHAAYABgAGAAYABgAGAAQABAAE
AAQABwAHAAcABgAIAAgABwAHAAcABwAHAAgABgAGAAYABgAGAAYABgAGAAgABwAHAAcA
BwAHAAUABQAEAAMAAwADAAMABAAEAAQABgAFAAQABAAEAAQAAwADAAAAAAAAAAAAAAAA
AP7//v8AAAAAAAAAAAAAAAAAAAAAAAACAAIAAgACAAQABQAFAAUABQAFAAcABwAGAAYA
BgAFAAUABQAFAAYABgAHAAgABwAHAAcABwAJAAkACQAJAAgACAAIAAkACAAIAAcABgAG
AAUABQAFAAYABwAIAAkACgAKAAoACgAIAAkACQAIAAcABwAIAAgACAAIAAgACAAIAAgA
CAAIAAgACAAIAAgACAAIAAgACAAIAAgACAAHAAkACgAKAAoACAAIAAgABwAHAAcACAAI
AAgACgAKAAoACAAKAAoACgAGAAYABwAHAAkACQAJAAkACQAJAAkACAAGAAcABwAHAAcA
CAAIAAcACQAJAAkACQAJAAkACQAJAAcABgAFAAYACAAIAAcABQAHAAcABwAHAAkACQAI
AAgABwAHAAgACAAIAAgACAAIAAYABAAEAAUABgAGAAcACAAHAAcABwAHAAkACAAIAAkA
CAAHAAcABgAIAAgABwAGAAQABQAFAAUABwAHAAcABwAHAAcABgAGAAYABgAGAAYABQAG
AAYABAAJAAgACAAIAAgACAAGAAYABgAGAAQABAAEAAQABQAGAAcACAAIAAgACAAIAAUA
BQAGAAYACAAIAAcABwAGAAcABwAGAAgACQAJAAkABwAIAAgACAAJAAkACwAMAA0ADAAM
AA0ADAAMAAwADAANAAwADAANAAwACQAHAAUABwAGAAYABQADAAMAAwACAP7//v8AAAAA
AAAAAAAA//////7//v///wIAAgACAAMAAQABAAIAAgADAAMAAwADAAMAAwAEAAQABAAE
AAUABgAGAAYABgAGAAcABwALABAAFQAbAB4AIAAmACsALgAwAC4ALAAtACkAJQAfABEA
8//Z/9D/yf+7/6f/m/+b/53/nf+h/6r/uP/D/8r/zf/U/9r/3v/h/+n/7f/v//L/9f/4
//7/AwADAAIAAwADAAQAAwADAAMAAwAGAAYACAAJAAsACwAKAAoACAAJAAkACQAJAAkA
BwAIAA==
         </WaveFormData>
      </LeadData>
      <LeadData>
         <LeadByteCountTotal>10000</LeadByteCountTotal>
         <LeadTimeOffset>0</LeadTimeOffset>
         <LeadSampleCountTotal>5000</LeadSampleCountTotal>
         <LeadAmplitudeUnitsPerBit>4.88</LeadAmplitudeUnitsPerBit>
         <LeadAmplitudeUnits>��V</LeadAmplitudeUnits>
         <LeadHighLimit>2147483647</LeadHighLimit>
         <LeadLowLimit>268435456</LeadLowLimit>
         <LeadID>V2</LeadID>
         <LeadOffsetFirstSample>0</LeadOffsetFirstSample>
         <FirstSampleBaseline>0</FirstSampleBaseline>
         <LeadSampleSize>2</LeadSampleSize>
         <LeadOff>FALSE</LeadOff>
         <BaselineSway>FALSE</BaselineSway>
         <ExcessiveACNoise>FALSE</ExcessiveACNoise>
         <MuscleNoise>FALSE</MuscleNoise>
         <LeadDataCRC32>1631835151</LeadDataCRC32>
         <WaveFormData>
AAAAAAAAAAAAAAAAAAAAAP7//v/+//7/AAAAAAAAAAAAAAAAAAAAAAEAAgADAAQABAAE
AAQABAAEAAQABAAEAAYABgAGAAYABAAEAAQABAAGAAYABgAGAAYABgAGAAYACAAIAAgA
CAAGAAYABgAGAAgACAAIAAgABgAGAAYABgAGAAYABgAGAAQABAAEAAQABgAGAAYABgAF
AAQAAwACAAIAAgACAAIAAgACAAIAAgACAAIAAgACAAAAAAAAAAAAAAAAAAAAAAACAAIA
AgACAAEAAAD///7/AAAAAAAAAAACAAIAAgACAAAAAAAAAAAAAAAAAAAAAAD+//7//v/+
//7//v/+//7//v/+//7//v8AAAAAAAAAAP7//v/+//7//v/+//7//v/+//7//v/+//7/
/v/+//7//v/+//7//v/+//7//v/+//7//v/9//3//f/+//7//f/7//z//P/8//7//v/+
//7/AAABAAIAAwABAAEAAQABAAMABAAEAAQAAwAFAAUABQAHAAcABgAGAAcACAAIAAgA
BwAGAAYABgAEAAIAAAAAAAEAAAD///7//v/+//7//v/+//7//v/9//v/+//8//z//P/7
//r/+v/4//j/9//3//f/9//3//f/+P/6//v/+v/4//j/+v/6//r/+P/4//r/AQAOABoA
JAAzAEsAaQCJAKIAsgDCANQA4gDiANEAuwCWAE8A9v+l/2r/QP8k/x3/Jf8y/z//S/9d
/23/fv+O/5r/pP+u/7j/wv/L/9T/2//e/+L/6f/s/+7/7//y//T/9P/1//f/+P/4//j/
+f/6//v/+//+/////////wAA///+//3//////////////wAAAQABAP//////////AQAC
AAIAAgACAAIAAwADAAIAAgACAAIAAwAEAAYABwAFAAYABgAGAAcABwAHAAcABwAHAAcA
CAAGAAYABwAHAAkACQAJAAoACgAKAAsADAAMAAwADAAMAA4AEAARABEADwAPAA8ADwAP
AA8AEQASABQAFAAUABQAFAAUABQAFQAVABUAFQAVABMAEwASABEAEgATABIAEgASABEA
EQARAA4ADAAMAAsADQALAAoACQAKAAkACAAIAAYABgAEAAQABQAFAAUABQAFAAUABgAH
AAUABQAFAAYABAAEAAQABAAGAAYABgAGAAgABwAHAAcABQAFAAUABQADAAMAAgACAAQA
BAAEAAIABAAFAAYABgAGAAYABgAGAAQABAAEAAUABQAFAAUABQAHAAgACAAGAAQABgAH
AAcABAAEAAQABAAHAAcABgAGAAYABgAHAAgABgAGAAYABgAGAAcABwAFAAcACQAJAAkA
CgAKAAkACQAHAAcABwAHAAkACQAJAAgACAAIAAgACAAHAAYABgAHAAcABwAHAAYABgAG
AAYABgAHAAcABwAHAAUABQAFAAQABAAEAAUABQAEAAQABAAEAAEAAQABAAEAAQABAAEA
AQADAAQABQAGAAYABQADAAEAAwADAAMAAwABAAAAAAABAAEAAQABAAEAAwACAAEAAQAB
AAIAAgACAAEAAAAAAAEAAgACAAIAAQABAAEAAQABAAEAAQABAAEAAAAAAAAAAAAAAAAA
AAD/////AAAAAAAAAAAAAP///f8BAAAAAAAAAAAAAAAAAAAAAAAAAAAAAAAAAAAA////
////AAD+//3//f/+/wAAAAAAAAAAAgACAAIAAwADAAMAAgABAAMAAwAFAAYACAAIAAkA
CwAKAAkACAAHAAYABgAHAAgACgAKAAkACAAIAAgACAAGAAIAAgABAAAA///+//7//v/+
//7//P/8//7//f/9//3/AAAAAAAA///9//z/+//6//n/+f/5//n/+//7//v//P/8//r/
+v/6//v/+v/5//j/+v/8/wcAEgAgADIAQwBZAHUAkwCsAL4A0ADgAOYA4gDRALcAfgAp
AND/j/9m/0T/Kv8p/zX/QP9N/1v/af93/4j/mv+m/7D/uv/E/8z/0f/U/9v/4v/k/+f/
7P/u/+//8f/0//X/9//5//r/+v/6//v//P/9//3//v////////8BAAEAAQABAP//////
//////8AAAEAAQADAAMAAwADAAMABAAEAAQABAAEAAUABQAEAAQABAAEAAYABgAHAAcA
BQAGAAYABgAHAAcABwAHAAkACQAJAAoACgAKAAsACwALAAsACwAMAAoACgALAAwADgAO
AA4ADgAMAA4ADwAPAA8ADwAPAA8ADwAPABEAEgAUABQAFAAUABQAFAAUABUAFAATABIA
EQATABMAEgARABEAEQAPAA4ADgANAA0ADQAMAAoACgAJAAcABQAEAAMABAADAAIAAgAE
AAQAAgACAAMAAwADAAMAAgABAAEAAQADAAMAAwAEAAIAAgACAAIAAwAEAAUABgAEAAMA
AwADAAEAAQABAAEAAQABAAAAAAACAAIAAgAAAAAAAQACAAIAAAAAAAAAAAAAAAAAAAAB
AAEAAQABAAEAAwAEAAQAAgAAAAIAAwADAAIAAgACAAIAAwADAAIAAgAEAAQABQAGAAUA
BAADAAIAAwAFAAYABQADAAUABQAFAAYABgAFAAUABwAHAAcABwAFAAUABQAEAAQABAAE
AAQABQAEAAQABQADAAMAAwACAAIAAgACAAIAAQABAAEAAQABAAEAAQAAAAAAAAABAAEA
/v/+//7//v///////////////////////v/+//7//v///////v/9///////////////+
//7////9//3//f/9/////v/9//3//f/+//7//v/9//z//P/9//z//P/8//v/+//7//v/
+//9//3//f/9//r/+v/6//r//v/+//7//f/8//r/+v/6//r//P/8//z//P/7//v/+//8
//z/+//7//z//P/8//z//P/8//z//P/9//7/////////AQABAAMABAACAAIAAwAFAAMA
AwADAAMABAAEAAUABgAGAAYABQAEAAQABAAEAAIAAAAAAP///v/9//z//P/8//z//P/6
//r/+v/5//n/+f/6//r/+v/5//j/+P/4//j/9//3//f/9//3//f/9//4//j/9v/2//b/
+P/4//j/+P/6//j//f8IABIAHgArAD8AVwB5AJgArgDAANAA3ADiAN0AzQCsAHUAJADP
/4z/Yv9E/y//L/86/0f/U/9f/2v/dv+E/5L/nv+s/7j/wP/H/87/1f/Y/9z/4f/m/+j/
6//t//D/8f/z//f/+P/4//j/+f/6//v/+//8//3//f/9//7//f/8//v//f/9//3//f/+
/wAAAgADAAIAAQAAAP//AQACAAIAAgACAAIAAwADAAIAAgACAAIAAwAEAAYABwAGAAYA
BQAEAAcABwAHAAcABwAHAAcACAAGAAYABwAHAAcABwAHAAgACAAIAAkACgAMAAwADAAM
AAoADAANAA0ADwAPAA8ADwAPAA8AEQASABEAEAAPAA4AEAAQABAAEQATABMAEwATABIA
EQAPAA0ADwAPAA0ADAAMAAsACwALAAoACAAIAAcABQADAAIAAQAAAP///v/+/wAAAAD+
//7/////////////////AAABAAMAAwADAAQAAgACAAIAAgAEAAQABAAEAAQAAwADAAMA
AwADAAMAAwADAAMAAgACAAIAAgACAAAAAgADAAQABAACAAIAAgACAAIAAgACAAMAAQAB
AAEAAQACAAQABQAEAAIABAAFAAUABAAEAAQABAAHAAcABgAGAAQABAAFAAYACAAIAAgA
CAAIAAkACQAHAAkACwALAAsACwAKAAgABwAJAAkACQAJAAkACQAJAAgACAAIAAgACAAF
AAQABAAFAAUABQAFAAQABAAEAAQABAABAAEAAQABAAIAAwAEAAQABAAEAAUABQAEAAQA
BAAEAAUABQAFAAUAAwADAAMAAwACAAIAAgACAAMAAwACAAEAAwADAAMAAwADAAIAAgAD
AAIAAQAAAP//AAAAAAAAAQD//wAAAAAAAP///v/+////AgACAAIAAQABAAEAAQABAAIA
AQAAAP//AAAAAAAAAAD+//7//v/9////AAAAAAAAAgACAAEA/////wAAAgACAAIAAgAA
AAAAAAAAAP///////wAAAAD/////AAD+//7//v/+/wAAAAAAAAEAAgADAAMAAwADAAMA
BQAGAAQABAAFAAcACQAJAAkACQAGAAYABwAIAAoACgAJAAgACAAIAAgABgAEAAQAAwAC
AAEAAAAAAAAAAAAAAP7//v8AAP////////7//v/+//3/+v/6//r/+v/7//v/+//7//v/
+//7//z/+v/4//j/+P/6//r/+v/6//z//v///woAFgAiADEARwBlAIMAngCwAMAA0gDg
AOIA2QDHAKQAXwAKALn/dv9I/yj/G/8h/zD/Pf9N/1//b/+A/5D/nP+m/7L/uv/A/8n/
0v/X/9r/3v/l/+r/7P/x//L/9P/0//X/9f/2//b/9v/5//r/+//7//z//f/9//3/////
////////////////////AAABAAEAAwADAAMAAwABAAIAAgACAAQABAAFAAUABAAEAAQA
BAAEAAQABQAFAAUABgAGAAYABQAFAAUABQAHAAcABwAIAAgACAAJAAkABwAHAAcACAAK
AAoACwAMAAoACgAKAAoADAAOAA8ADwAPAA8ADwAPAA8ADwARABIAEgASABIAEgASABIA
EgATABMAEwATABMAFQAVABQAEwATABMAEQAQABIAEQARABEADgAMAAwACwALAAkACAAH
AAYABQAEAAQABgAGAAQABAAEAAMAAgABAAMAAwAEAAUABQAFAAUABgAFAAQAAwACAAQA
BAAEAAQABgAFAAUABQADAAMAAwADAAEAAQAAAAAAAgACAAIAAAACAAMABAAEAAIAAgAC
AAIAAgACAAIAAwADAAMAAwADAAMABAAEAAIAAgAEAAUABQAEAAQABAAEAAMAAwACAAIA
BAAEAAUABgAGAAYABgAGAAYABwAHAAUAAwAFAAUABQAIAAgABwAHAAcABwAHAAcABQAF
AAUABAAEAAQABAAEAAQABAAFAAcABQAFAAUABAACAAIAAgACAAMAAwADAAMABQAFAAUA
BAACAAIAAwADAAQABAAEAAQAAwADAAMAAwABAAEAAQABAAAAAAAAAAAA//////7//f//
/////////wAAAAABAAMAAQABAAEAAQD///7//f/9////AAAAAAAA///+//7////+//7/
/v/9////////////AQABAAEAAQD+//7//v/+//z//P/8//v/+//8//z//P/9//7//v/9
/wEAAgABAAAA///+//7//v/+//7/AAAAAAAAAAD///7//f/8//7//v/9//3//f/+//7/
/f/9//7//v/+//7//v/+//7//v///wAAAQABAAEAAQABAAMABAAEAAQABQAHAAcABwAF
AAUABAAEAAcACAAIAAgABQAEAAQABAAEAAIAAAAAAAEAAAD///7//v/+//7//v/6//r/
+v/5//v/+//8//z//P/7//r/+v/6//r/+f/5//f/9//3//f/+f/6//r/+P/4//j/+v/6
//r/+v/8//7/BQAQABwAKgA9AFcAdwCRAKgAvgDQAN4A6ADgAMsAqQBsABcAwP9//1D/
Lv8c/yH/Lf88/0n/V/9r/3v/iv+W/6T/rv+0/77/yv/R/9b/2f/e/+L/6f/u//D/8f/y
//T/9P/1//X/9v/2//b/9//4//n/+f/6//v/+//7/////////////f/9//3//f/9//7/
//////3//f/9//3///8AAAAAAAAAAAAAAQABAAIAAgACAAIABAAEAAUABQAFAAYABgAG
AAUABQAFAAUABQAFAAUABgAGAAYABwAHAAkACQAJAAoACAAIAAkACgAKAAoACgAKAAgA
CgALAAsACwALAAsACwAMAA0AEAASABAAEAAQABAAEAAQABAAEQAPAA8ADwAPABEAEQAQ
AA8ADwAPAA0ADAAOAA0ADQANAAwACgAKAAkACAAFAAMAAQACAAEAAAAAAAIAAgAAAAAA
////////////////AAABAAEAAQABAAIAAgACAAIAAgACAAIAAgACAAIAAQABAAEA////
/////////////v/+/wAAAAAAAP7//P/9//7//v8AAAAAAAAAAP7//v/+/////f/9//3/
/f///wAAAAD+/wAAAgADAAMAAAAAAAAAAAABAAEAAAAAAAAAAAABAAIAAgACAAIAAgAE
AAUABQADAAEAAwADAAMAAgACAAEAAQADAAMAAwADAAEAAQABAAAAAgACAAIAAgABAAAA
AAABAAEAAQABAAAA///+//3//P/+////AAABAP////////7//v/+///////+//7//v/+
//3//f/9//3//f/9//3//f/+//7//v/+//7//f/7//n/+v/7//z//f/9//z//P/9//v/
+//7//v/+f/4//f/9//5//r/+v/6//r/+v/7//3//v/+//7//f/7//v/+//7//z/+//6
//n/+f/6//v//P/8//z//P/7//n/+v/4//r/+v/6//r/+v/4//j/+P/4//n/+f/5//r/
+v/5//n/+v/6//r/+v/6//z//P/8//3//P/9//3//f//////AQACAAIAAgADAAUAAwAD
AAMAAwAEAAQABQAGAAQABAADAAIAAgACAAIAAAD+//7//f/8//n/+P/4//j/+P/4//b/
9v/5//n/+v/7//v/+v/5//f/9v/2//b/9v/1//X/9f/1//X/9f/1//b/9v/0//T/9P/2
//b/9v/2//j//P8DAA4AGAAkADcAUwBzAI8AqAC+AM4A2gDcANoAzwCzAH4AMwDg/5n/
bP9M/zT/Mf85/0b/U/9d/2X/c/+E/47/mv+o/7T/vv/G/8n/zv/V/9r/3v/j/+j/7P/v
//D/8v/y//P/9f/2//b/9v/3//j/+f/5//j/+f/5//n//f/9//3//f/7//v/+//7//3/
/v///////////////////wAAAAAAAAAAAAABAAEAAgACAAIAAgAAAAAAAQABAAEAAgAC
AAIABAAFAAYABwAFAAUABQAGAAQABAAFAAUABgAHAAgACgAIAAgACQAKAAoACgAKAAoA
CAAKAAsACwALAAsACwALAA0ADQAPABAADgAOAA4ADgAOAA4ADgAPAA8ADwAPAA8ADwAP
AA4ADQALAAsACQAIAAYABQAFAAUABQAEAAUABQADAAEAAAD///7//f/8//z//P/8//r/
+v/7//v/+//7//3//f/+////////////AAAAAAAAAAAAAAIAAgACAAIAAAD///////8B
AAEAAQABAAEAAQAAAAAAAAAAAAAA/v8AAAEAAgACAAAAAAAAAAAA/v/+//7/////////
////////AAAAAP7///8CAAQABQAEAAQABAAEAAMAAwACAAIAAgACAAMABAAGAAYABgAG
AAQABQAFAAMAAwAFAAUABQAEAAQAAwADAAUABQAFAAUABQAFAAUABAAGAAYABgAGAAMA
AgACAAMABQAFAAUABAADAAIAAQAAAAEAAQABAAEAAwADAAMAAgAAAAAAAQABAAAAAAAA
AAAA/f/9//3//f/+////AAABAAAAAAAAAAAA//////7//f///////////////v/+////
//////////////7//f/9//3//v/+//7////+//7///8AAAAAAAD/////////////AAD/
//7//f/8//z//P/8//7//v/+//3//f/+//7//v/+//7//v/+//7//v/+//7//v/+//v/
+//7//z//v/9//3//v/8//z//P/8//7//v/+////AAABAAEAAQD/////AQACAAQABAAF
AAcABwAHAAcABwAGAAYABwAIAAgACAAHAAYABgAGAAYABAACAAIAAQAAAP///v/+//7/
/v/+//z//P/8//v/+//7//z//P/8//v/+v/6//r/+v/5//n/+f/5//n/+f/5//r/+v/4
//j/+P/6//r/+v/6//z//v8FABIAHgAqADkAUQBxAJEApgC2AMgA2ADiANwAzQC1AIIA
MQDa/5P/YP88/yT/If8r/zj/Rf9T/2H/d/+I/5T/nv+q/7T/vv/I/8//0v/X/9z/4v/l
/+r/7v/z//T/9v/2//f/+f/6//r/+v/7//z//f/9//3//f/8//v/////////////////
//////3//v//////AQABAAEAAQABAAIAAgACAAIAAgADAAMAAgACAAIAAgACAAIAAwAD
AAUABgAGAAYABwAHAAcABwAHAAcABwAIAAgACAAJAAkACQAJAAkACgAKAAoACwAMAAwA
DAAMAAwADAAOAA8ADwANAA0ADQANAA0ADQAPABAAEgASABIAEgASABIAEgATABMAEwAT
ABMAEQARABAADwARABEADwAOAA4ADQANAA0ADAAKAAoACQALAAkACAAHAAYABQAEAAQA
BAAEAAIAAgABAAEAAQABAAEAAQACAAMAAQABAAEAAgAEAAQABAAEAAQABAAEAAQABAAD
AAMAAwADAAMAAwADAAUABQAEAAQAAgACAAIAAAAAAAEAAgACAAQABAAEAAQABAAEAAQA
BQAFAAUABQAFAAMABAAEAAIAAgAEAAUABQAGAAYABgAGAAUABQAEAAQABAAEAAUABgAI
AAgACAAIAAYABwAHAAUAAwAFAAUABQAHAAgACAAJAAcABwAHAAcABwAHAAcABgAGAAYA
BgAGAAUABAAEAAUABQAFAAUABAAGAAYABgAGAAMAAwADAAMAAwADAAMAAgACAAIAAwAD
AAIAAgACAAIA//////////8AAAEAAgADAAQABAAEAAQAAwADAAIAAQADAAMAAwADAAEA
AAAAAAEAAQABAAEAAQADAAIAAQABAAEAAgACAAIA///+//7///8CAAIAAgABAP//////
////AQABAAEAAQAAAAAAAAAAAAIAAgACAAEA//8AAAAAAAACAAIAAQD//wEAAAAAAAAA
AAAAAAIAAgACAAIAAAAAAAAAAAAAAAAAAAAAAAIAAgACAAIAAAAAAP///////wAAAAD/
////AAAAAAAAAAAAAAAAAAAAAAEAAgADAAUABQAFAAUABwAIAAgACAAJAAsACwALAAsA
CwAKAAoACQAKAAoACgAJAAgACAAIAAgABgAEAAQAAwACAAEAAAAAAAAAAAAAAP7//v/+
//3/+//7//z//P/9//3//f/+//7//v/9//3/+//7//v/+//9//7//v/8//7//v8AAAAA
/v/+//r/+v8BABAAHgAsAD0AVQB1AJEApAC4AMwA3gDoAOIA0QC1AH4AKwDW/4//Wv80
/yD/I/8v/zr/R/9Z/2v/e/+M/5b/ov+w/7r/wP/I/9H/1v/Z/97/6P/v//D/8v/z//b/
+P/4//n/+f/6//r/+v/7//z//f/9//7/////////AwADAAMAAwABAAEAAQABAAEAAgAD
AAMAAwADAAMAAwABAAIAAgACAAQABAAFAAUACAAIAAgACAAGAAYABwAHAAcACAAIAAgA
CQAJAAkACQAHAAcABwAIAAkACgAMAA0ACwALAAsADAAMAAwADQAOAA4ADgAOAA4ADAAO
AA8ADwARABEAEQARABEAEQATABQAEgASABIAEgAUABQAFAAVABcAFwAXABcAFwAXABYA
FQAVABUAEwASABIAEQARABEADgAMAAwACwANAAsACgAJAAgABwAGAAYABAAEAAIAAgAD
AAMAAwADAAEAAQACAAMABQAFAAUABgAGAAYABgAGAAYABgAGAAYABAADAAMAAwAEAAUA
BgAHAAUABQAEAAQABAAEAAQAAgAEAAUABgAGAAUABAADAAIAAgACAAIAAwAFAAUABQAF
AAUABgAGAAQAAgAEAAUABQAGAAYABgAGAAUABQAEAAQABAAEAAUABgAEAAQABAAEAAQA
BQAFAAMABQAHAAcABwAGAAYABQAFAAcABwAHAAcACQAJAAkACAAGAAYABgAGAAMAAgAC
AAMABQAFAAUABAACAAIAAgACAAEAAQABAAEAAwADAAMAAgACAAIAAwADAAIAAgACAAIA
//////////8BAAEAAQABAAIAAgACAAIAAgABAP///f/9//3//f/9/////v/+/////f/9
//3//f/9//z/+//7//v//P/8//z//f/8//z//f/8//z//P/7//v/+//7//v//f/9//3/
/f/6//r/+v/6//r/+v/6//n/+//8//z//P/8//z/+//5//3//v/9//z/+//6//z//P/8
//z/+v/6//r/+f/5//n/+v/6//v/+//8//z/+v/6//r/+v/4//j/+f/6//3//f/9//3/
/f///wAAAAAAAAEAAwADAAMAAwADAAIAAgADAAQABAAGAAUABAAEAAQABAACAAAA///9
//v/+f/6//r/+v/6//r/+P/4//j/9f/1//X/9v/4//j/9//2//b/9v/2//X/9f/1//X/
9f/1//X/9v/2//T/9P/0//b/9v/2//b/9v/6////CAAUACAALwBHAGUAgwCcALgAzgDY
ANwA3ADVAMEAkgBNAPr/r/9+/1z/Pv8z/zn/Qv9P/1n/Zf9x/37/iv+Y/6b/sP+6/8L/
xf/M/9X/2v/e/+P/6P/q/+3/7v/w//D/8f/z//T/9P/0//X/9v/3//f/+v/7//v/+//9
//3//f/9//3//f/9//3//f/+///////9//3//f/9//3//v/+//7//v/+//////8AAAAA
AAAAAAAAAAABAAEA//8AAAAAAAABAAEAAQABAAMAAwADAAQABAAEAAUABQAFAAUABQAG
AAYABgAHAAgACAAIAAgACAAIAAoACwALAAsACwALAAsACQAJAAsADAAMAAwADAAMAAwA
DAAMAA0ACwALAAsACwALAAsACgAJAAkACQAHAAYABAADAAMAAwACAAAAAAD//wEA///+
//3/+v/5//j/+P/4//j/9v/2//f/9//3//f/+f/5//r/+//7//v/+//8//z//P/8//z/
/v/+//7//v/+//3//f/9//v/+//7//v//f/9//z//P/6//r/+v/4//r/+//8//z//P/8
//z//P/+//7//v////////////////8AAAAA/v/8//7//////wAAAAAAAAAAAQABAAAA
AAAAAAAAAQACAAIAAgACAAIAAgADAAMAAQADAAUABQAFAAQABAADAAMAAwADAAMAAwAD
AAMAAwACAAIAAgACAAIAAQAAAAAAAQABAAEAAQAAAAAAAAAAAAAA//////////8BAAEA
AQAAAP7//v///////v/+//7//v/9//3//f/9//3//f/9//3//P/8//z//P///////v/9
//3//f/9//3//f/8//z//f/9//3//f/9//3//P/7//v//f/+//7//v/7//r/+v/7//z/
/P/8//v/+//7//v/+//9//3//f/9//z//P/8//z//P/8//z/+//9//z//P/+//z//P/8
//z//v/+//7//v/7//v/+//8//r/+f/5//r/+//8//3//v/+//7//v////7/////////
/f/9////AAABAAIABAAHAAcABwAHAAcABAAEAAUABgAIAAgABwAGAAYABgAGAAQABAAE
AAMAAgABAAAAAAAAAP7//v/8//z/+v/5//n/+f/7//z//f/9//r/+v/6//r/+f/5//n/
+f/7//v/+//8//r/+P/4//j/+v/6//r/+v/6//r///8IABIAIAAtAEMAXwCBAJwAsADC
ANIA3gDkAN0AyQCiAGUAFAC//4D/VP80/yX/Kf82/0P/T/9b/23/fP+K/5b/pv+0/7z/
wP/J/9L/0//a/+D/5f/q//D/8//y//T/9P/1//f/+P/4//j/+f/6//v/+//+////////
////////////AQABAAEAAQD//wAAAQABAAMAAwADAAMABQAGAAYABgAFAAQABAADAAYA
BgAGAAYABAAEAAUABQAHAAgACAAIAAcABwAHAAcABwAHAAcACAAIAAgACQAJAAkACQAJ
AAoADAAMAA0ADgAOAA4ADgAOAA4AEAARABEAEQARABEAEQARABEAEwAUABQAFAAUABQA
FgAWABYAFwAWABUAFAATABUAFQAUABMAFQAVABMAEgASABEAEQARAA4ADAAMAAsACwAJ
AAgABwAGAAUABAAEAAIAAgAAAAAAAgADAAQABQAFAAUABgAHAAUABQAFAAYABgAGAAYA
BgAIAAgACAAIAAgABwAHAAcABgAFAAQAAwAFAAUABAAEAAYABgAGAAQABAAFAAYABgAE
AAQABAAEAAYABgAGAAcABwAHAAcABwAFAAYABgAEAAYACAAJAAkACgAKAAoACgAJAAkA
CAAIAAgACAAJAAoACgAKAAoACgAKAAsACwAJAAsADQANAA0ADQAMAAoACQAHAAcABwAH
AAgACQAKAAoACgAKAAoACgAJAAgACAAJAAkACQAJAAgACAAIAAgACAAHAAcABwAHAAcA
BwAHAAYABgAGAAcABwAIAAgACAAIAAUABQAFAAUABwAHAAcABwAHAAYABQAEAAUABQAE
AAMAAwADAAMAAwAFAAQABAAFAAQAAwACAAEAAwACAAEAAQABAAIAAgACAAMAAgACAAMA
AgACAAIAAQADAAMAAwADAAQAAwACAAEAAgACAAIAAgACAAIAAgABAAMABAAEAAQABAAE
AAMAAQADAAIAAgACAAIAAgAEAAQABAAEAAIAAgACAAIABAAEAAQABAACAAIAAgACAP//
/////wAAAQABAAIABAAEAAQABAAEAAMAAgABAAEABAAFAAUABQAGAAcACgAMAAoACgAL
AA0ACwALAAsACwAKAAoACwAMAA4ADgANAAwACgAKAAoACAAGAAYABQAEAAMAAgACAAIA
AgACAAAAAAAAAP///////wAAAAAAAP///P/8//z//P/9//3//f/9//3//f/9//7/AAD+
//7//v8AAAAAAAAAAP7//v8DAA4AHgAsAD0AUQBtAIkAogC4AMoA2gDmAOYA1wC/AJQA
RwDs/6H/aP9E/yj/Hf8p/zj/Q/9T/2X/ef+K/5j/ov+s/7b/vv/G/9H/1v/Z/+D/6P/r
//L/+P/5//n/+v/5//n/+//8//z//P/9//7//////wAAAQABAAEAAwADAAMAAwAFAAMA
AQABAA==
         </WaveFormData>
      </LeadData>
      <LeadData>
         <LeadByteCountTotal>10000</LeadByteCountTotal>
         <LeadTimeOffset>0</LeadTimeOffset>
         <LeadSampleCountTotal>5000</LeadSampleCountTotal>
         <LeadAmplitudeUnitsPerBit>4.88</LeadAmplitudeUnitsPerBit>
         <LeadAmplitudeUnits>��V</LeadAmplitudeUnits>
         <LeadHighLimit>2147483647</LeadHighLimit>
         <LeadLowLimit>268435456</LeadLowLimit>
         <LeadID>V3</LeadID>
         <LeadOffsetFirstSample>0</LeadOffsetFirstSample>
         <FirstSampleBaseline>0</FirstSampleBaseline>
         <LeadSampleSize>2</LeadSampleSize>
         <LeadOff>FALSE</LeadOff>
         <BaselineSway>FALSE</BaselineSway>
         <ExcessiveACNoise>FALSE</ExcessiveACNoise>
         <MuscleNoise>FALSE</MuscleNoise>
         <LeadDataCRC32>4083368285</LeadDataCRC32>
         <WaveFormData>
/v/+//7//v/+//7//v/+//z//P/8//z//v/+//7//v/8//z//P/8////AAABAAIAAgAC
AAIAAgACAAIAAgACAAQABAAEAAQAAgACAAIAAgAEAAQABAAEAAQABAAEAAQABgAGAAYA
BgAGAAYABgAGAAYABgAGAAYABAAEAAQABAAEAAQABAAEAAQABAAEAAQABAAEAAQABAAC
AAIAAgACAAIAAgACAAIAAAAAAAAAAAAAAAAAAAAAAAAAAAAAAAAAAAAAAAAAAAAAAAAA
AAAAAP7//v/+//7//v/+//7//v8AAAAAAAAAAP7//v/+//7/AAAAAAAAAAD+//7//v/+
//7//v/+//7//P/8//z//P/9//7///8AAP///v/9//z//v/+//7//v/8//z//P/8//7/
/v/+//7//v/+//7//v/+//7//f/9//3//f/9//3////////////9//3//v/+//7//v/+
//7/////////AAABAAEAAQACAAIAAwADAAMABQAHAAcABwAHAAcABwAIAAgACgAKAAoA
CAAHAAYABgAIAAcABAADAAMAAgABAAAAAAAAAAAA/v///////////////////////f/8
//r/+v/6//r/+v/5//j/+P/5//n/+//8//z/+//5//n/+v/6//z/+f/5//r//v8HABAA
GAAnAD8AXwCEAKkAywDyABwBQQFWAV4BWQE4AesAgQAaAMz/nf95/2T/Yv9q/3L/d/+D
/4z/l/+h/6z/s/+8/8P/y//S/9n/3//i/+f/6//u/+//7v/w//D/8v/z//f/9//3//f/
9//3//j/+f/8//z//P/8//v/+//7//v//v/+//7//v/+//7/AAAAAPz//v/+//7/AQAB
AAEAAQD//wAAAQABAAAAAAAAAAAAAgACAAIAAgABAAEAAQACAAQABAAEAAQABAAEAAQA
BQADAAMAAwAEAAcABwAHAAcACAAHAAcABgAHAAgACQAIAAgACQAJAAoACgAKAAsACwAM
AAwADgAPAA8ADwAPAA8AEAAQABAAEAASABIAEwATABEAEQASABIAFAARABAAEAAOAA0A
DQAMAAwACwAKAAoACgAJAAcABgAGAAYABgAFAAMAAwABAAAAAAAAAAAAAAABAAEAAQAC
AAAAAAAAAAEAAQD/////AAAEAAQABAAEAAUABQAFAAUABgAGAAYABgAEAAMAAwADAAMA
AwADAAMABQAFAAUABQAHAAcABQAHAAUABQAEAAQABAAEAAUABQAHAAgACAAIAAYABwAI
AAgABQAFAAUABgAIAAgACAAIAAgACAAIAAkABwAIAAgACAAGAAcABwAGAAcACAAKAAsA
CQAJAAkACAAIAAkACQAJAAkACQAJAAgACgAKAAkACQAJAAkACQAJAAoACgAJAAkABwAG
AAYABQAHAAgACQAJAAcABwAGAAQABgAGAAYABgAEAAQABQAFAAMAAwADAAMAAwADAAMA
AwAFAAUABAAEAAIAAgABAAEAAwADAAMAAgACAAIAAgACAAIAAgACAAIAAQABAAAAAAAD
AAMAAwADAAEAAQABAAEAAQABAAEAAQAAAAAAAAAAAAAAAAAAAAAAAAD///////////7/
/v/+/wAAAAAAAAAAAAAAAP////8AAAAAAAAAAAAAAAD+//7//v/+/////////////f/9
//3//f/9//3//f/9//7//v/+//7/AAAAAAEAAQD//wAAAQABAAEAAgAEAAUABwAHAAcA
CQAHAAcABwAHAAcACAAIAAoACgAKAAoACQAIAAgACAAHAAIAAQABAAAA///+//7//v/+
//z/+//7//3//f/9//3//f/9//3//P/4//j/+P/4//j/9//2//b/9//3//f/+P/6//n/
+f/5//j/+P/4//f/9f/4//7/BwASACIAMwBLAGsAkAC1ANsAAgEoAUUBUgFWAUUBCgGn
ADsA6P+6/5X/df9s/3D/dv96/4P/i/+U/5//q/+0/7v/wv/L/9H/1P/X/93/5P/l/+X/
6P/r/+7/8P/w//L/8//1//X/9f/1//P/8//0//X/+P/4//j/+P/5//n/+f/5//j/+P/4
//j/+v/6//z//P/6//z//P/8//3//f/9//3/+//8//3//f/8//z//P/8//3//v///wAA
////////AAAAAAAAAAAAAAIAAgACAAMAAQABAAEAAgADAAMAAwADAAUABQAGAAYABgAG
AAYABAAGAAcABwAIAAgACAAJAAkACAAIAAoACwAMAA0ADgAPAA4ADgAOAA4ADgAOAA8A
DwAPAA8AEAAQABAADQAMAAwADAALAAsACgAIAAcABgAGAAQAAwABAAAAAAAAAAAA////
/////f/8//z//P/8//z//P/7//r/+v/8//z//P/9/////f/9//7/AgACAAIAAgD/////
//////7//v/+//7//v/9//3//f///////////////////////f/9//v//f/9//3//P/8
//z//P/9//3///8AAAAAAAD+////AAAAAP3//f/9//7///8AAAEAAgACAAIAAgADAAEA
AgACAAIAAgADAAMAAgACAAIAAwADAAUABQAFAAQABAAFAAUABQADAAMAAwACAAIAAgAB
AAEAAwADAAMAAwACAAIAAQABAAEAAAAAAP///v/+//7//f///////v/8//z//P/8//z/
+v/6//v/+//7//v/+//7//v/+//7//v/+//7//r/+v/6//r/+f/5//3//f/9//z/+v/6
//r/+v/6//r/+v/6//n/+f/4//j/+f/5//n/+f/3//f/9//3//f/9//3//f/9v/2//b/
9v/4//j/+P/4//j/9//3//f/9//6//z/+v/4//f/9v/1//T/9f/1//X/9f/3//f/9//3
//f/9//3//f/+P/4//j/+P/2//b/9//3//n/+v/7//v/+//8//7////9//3//f///wEA
AQABAAEAAQACAAIABAAEAAQABAADAAIAAgACAAEA/v/9//3//P/7//r/+v/6//r/+P/3
//f/9f/1//X/9f/3//f/9//2//L/8v/y//L/9P/z//L/8v/z//P/8//0//T/8//z//P/
8v/y//L/8f/z//L/9P/9/wQAEAAdADEATwB2AJ0AwQDmABABMwFOAV4BXQFAAfsAlwAs
ANz/rf+J/2z/ZP9q/3D/d/9//4b/i/+T/57/p/+y/73/w//K/8//1f/Y/9v/3f/g/+H/
5P/o/+j/6v/r/+//7//v/+//7//v//D/8f/y//L/8v/y//H/8f/x//H/9P/0//T/9P/2
//b/+P/4//b/+P/4//j/9//3//f/9//5//r/+//7//j/+P/4//j/+v/6//r/+v/6//n/
+P/4//n/+v/7//z/+v/6//r/+//7//v/+//8//3//f/9//3//////wAAAAAAAAAAAAD+
/wIAAwADAAQABAAEAAUABQAGAAYACAAJAAgABwAGAAUACAAIAAgACAAKAAoACwALAAkA
CQAKAAoACgAHAAYABgAIAAcABwAGAAYABQAEAAQAAAD///3//P/6//r/+v/5//n/+f/3
//b/9v/2//b/9v/5//n/+f/6//z//P/8//3//v/7//r/+v/9//7///8AAP//////////
/v/+//7//v8AAP///////////////////f/9//3//f/9//3/+//9//3//f/8//z//P/8
//3//f/9//7//v/+//7///8AAAAA/f/9//3//v///wAAAQACAAIAAgACAAMAAwAEAAQA
BAAEAAUABQAEAAYABgAHAAcABQAFAAUABAAEAAUABQAFAAUABQAFAAQABgAGAAUABQAD
AAMAAwADAAQABAADAAMAAwACAAIAAQAAAAAAAAD//wAAAQABAAAAAAAAAAAAAAAAAAAA
AQABAAEAAQABAAEA///////////9//3//P/8//7//v/9//3//////////v/+//7//v/+
//3//P/7//r/+v/7//v//P/9//3//f/9//z/+//6//n/+v/7//z//f/8//z//P/8//z/
/P/8//z//P/7//v/+//7//r/+v/6//v//P/9//7//P/8//v/+//6//z//v/+//7//v/7
//v/+//7//v/+//7//v/+//7//v/+//6//r/+v/6//z//P/9//3//f/+/////////wAA
AgADAAEAAQABAAMABAAFAAYABwAFAAYABgAIAAgACAAIAAcACAAIAAgABwAEAAMAAwAC
AAEAAAAAAAAAAAD+//3//f/9//3//f/9//3//f/9//z/+v/6//r/+v/6//n/+P/4//n/
+f/5//r/+f/3//b/9f/2//b/9v/1//v/+v/6/wEACgAUACEANwBVAHoAnwDDAOYAEAE3
AVIBXgFfAUYB/wCZADAA2P+h/3v/Yv9c/2T/bP91/4H/iv+V/5//qv+x/7j/v//F/8z/
1f/Z/9r/3//l/+j/6f/s/+7/7v/w//H/8f/x//H/8f/z//P/9P/1//b/9v/2//b/9//3
//f/9//2//b/9v/2//b/9v/4//j/9//6//v//P/8//v/+v/5//n/+v/7//v/+v/6//r/
+v/6//r/+v/6//v/+//7//z//P/8//z//P/+//7//v///wEAAQABAAIAAgABAAAA//8B
AAEAAgACAAIAAgACAAAABAAFAAUABgAGAAYABwAHAAYABgAIAAkACQAJAAkACQAMAAwA
DAAMAAoACgALAAsADQANAA4ADgAOAAsACgAKAAsACwAMAAwACwAJAAcABgAGAAUAAwAC
AAAAAAAAAP//AQABAP///v/9//z/+//6//3//f/9//7//v/+//7///////3//f/+/wAA
AAAAAAAAAQABAAEAAQAAAAAAAAAAAAAA////////AQABAAEAAQABAAEAAQABAAEAAQD/
/wEAAQABAAAAAAAAAAAAAQABAAEAAgACAAIAAgADAAQABAADAAMAAwAEAAIAAgACAAIA
BAAEAAQABQAFAAYABgAGAAQABQAFAAQABAAEAAUABQAHAAcABwAGAAQABQAFAAUABQAF
AAUABAAGAAYABQAFAAUABQAFAAUABAAEAAMAAwADAAIAAgABAAMABAAFAAUABQAFAAQA
AgACAAIAAgACAAIAAgADAAMAAwADAAMAAwABAAEAAQABAAEAAQAAAAAA/v/+//3//f//
///////+////AAABAAIAAAAAAAAAAAD//////v/+////////////////////////////
/////wAAAAAAAAAAAgACAAIAAgAAAP///////////v/+//7//v/+//7//v8AAAAA////
/wIABAABAAAA///+//7//v/+//7///8AAAEAAgABAAAA/v/9/////////////f/9//3/
/f/9//3//v/+//7//v/+//7/////////AAABAAEAAQACAAQABQAFAAUABwAJAAkACQAH
AAcABwAIAAoADAAMAAwACgAJAAgACAAIAAcABAADAAMAAgABAAAA/v/+//7//P/7//v/
+//7//3//f/9//3//f/8//r/+v/6//r/+v/5//j/+P/5//n/9//4//j/9//5//n/+v/6
//r/+f/7//z//v8HABAAGgAtAEsAbQCQALUA3QAGASwBSwFaAVgBQQEEAaEANwDk/67/
h/9t/2T/bP9y/3j/gf+N/5j/n/+p/7L/u//A/8f/z//W/9n/3f/g/+P/5//s/+3/7v/w
//D/8v/z//T/8//y//H/8//z//T/9f/2//b/9v/2//n/+f/5//n/+P/4//j/+P/4//j/
+v/6//b/+P/4//j/+//7//v/+//5//r/+//7//z//P/8//z//v/+//7//v/9//3//f/+
//7//v/+//7//v/+//7///8BAAEAAQACAAEAAQABAAEAAQABAAIAAgAEAAQABAACAAIA
AwADAAQABgAGAAcABwAKAAoADAANAAsACwALAAsADgAOAA4ADgAMAAwADQANAA8ADwAQ
ABAAEAANAAwADAAMAAsACwAKAAoACQAIAAgABAADAAEAAAAAAAAAAAD///3//f/7//r/
/P/8//z//P/9//3//f/+//7//v/+////AQD/////AAACAAIAAgACAAEAAQABAAEAAgAC
AAIAAgAAAP///////////////////////////////////f///wEAAQAAAAAA/v/+////
/////wAAAAAAAAIAAwAEAAQAAgABAAAAAAAAAAAAAAAAAAIAAgACAAMAAwAEAAQABAAE
AAUABQAEAAQABAAFAAUABQAFAAUABAAEAAUABQAFAAMAAwADAAIABAAEAAMAAwADAAMA
AwADAAQABAADAAMAAgAAAP///f8AAAIABAAFAAMAAwACAAAA/v/+//7//v/+//7/////
//7///8AAAEAAAD///7//f///////v/+//7//v/9//3//////////v/8//z//P/8//r/
+v/6//r/+f/5//j/+P/7//v/+//7//3//f/9//3//f/9//3//f/8//z//P/8//v/+v/5
//j/+f/5//r/+//7//r/+v/6//j/+v/6//r/+P/4//j/+P/3//f/9//3//n/+f/5//n/
+f/5//n/+f/6//r/+v/6//z//P/9//3//P/8//z/+//9//7/AAABAAEAAQABAAMAAwAD
AAMAAwADAAQABAAGAAgACAAIAAcABQAEAAMAAQD+//3//f/8//n/+P/4//j/+v/4//f/
9//4//n/+v/7//r/+f/4//b/9P/0//T/9P/0//P/8v/y//X/9f/1//b/9P/z//P/8//y
//L/8v/x//X/+P/8/wUADgAYACsASwBxAJQAuQDhAAgBKgFDAVIBWAFDAQIBoQA7AOr/
uP+R/3P/av9u/3T/ev+B/4P/jP+V/53/pP+x/7r/w//J/8z/0f/V/9r/3f/h/+T/5//o
/+r/6v/s/+3/7//v/+//7//v/+//8P/x//L/8v/y//L/9f/1//X/9f/0//T/9P/0//b/
9v/4//j/9P/2//b/9v/3//f/9//3//X/9v/3//f/+P/4//j/+P/2//b/9v/2//n/+f/5
//r//P/8//z//P/6//r/+v/7//v/+//7//z/////////////////AAAAAAAAAAAAAP7/
/v//////AAABAAIABAAFAAYABgAIAAkABwAHAAcABwAIAAgACAAIAAgACAAJAAkACQAJ
AAoACgAIAAUABAAEAAQAAwADAAIAAgABAAAAAAAAAP///f/8//j/+P/4//f/9//3//X/
9P/0//T/9P/0//X/9f/1//b/+P/4//j/+f/7//n/+f/6//z//P/8//z/+f/5//n/+f/6
//r/+v/6//z/+//7//v/+f/5//n/+f/7//v/+//7//n/+f/3//n/+f/5//j/+P/6//r/
+//7//n/+v/6//r//P/9//7//v////////8AAP7//v/+//7//v/+//7///8BAAIAAgAC
AAIAAwADAAIAAgACAAMAAwADAAMAAwACAAQABQAFAAUABAADAAIAAAABAAIAAgADAAIA
AQAAAP//AgACAAEAAQD///7//v/9////AAABAAEAAQABAAAA/v/+//7//v/+//z//P/9
//3/+//7//v/+//9//3//f/9//3//f/8//z//P/8//v/+//9//3//f/8//z//P/8//z/
+v/6//r/+v/7//v/+v/6//v/+//7//v//f/9//3//f/7//v/+//7//r/+v/6//r/+v/6
//r/+v/6//n/+f/5//r/+v/7//z/+v/6//r/+v/6//r/+v/6//r/+v/5//n/+f/5//n/
+f/5//n/+f/5//n/+f/4//j/+P/4//n/+v/8//3/+//8//3//f/9//7/AAABAAEAAQAB
AAMAAwADAAMAAwAFAAYABgAIAAYABgAGAAUABAAEAAQAAwAAAP/////+/////v/+//7/
/P/6//n/+f/5//n/+f/5//v/+//7//r/+P/4//j/+P/4//f/9v/2//X/9f/1//b/9v/1
//X/9f/2//b/9v/1//f/+v/+/wUADgAaACkAQQBnAI4AsQDTAPoAIgFDAVQBWAFPAR4B
wQBVAPj/uP+N/23/Xv9i/2r/cP93/4H/kP+b/6P/qv+1/7z/xf/N/9L/1f/Z/97/4f/j
/+b/6f/u//D/8P/y//P/8//z//P/8//1//X/9v/3//f/9v/1//T/9//3//f/9//4//j/
+P/4//b/9v/4//j/+P/6//r/+v/5//n/+f/5//v//P/9//3/+v/6//r/+v/8//z//P/8
//3//f/9//7//v/+//7//v/8//z//P/9/////////wAA//////////8BAAEAAgACAAIA
AgACAAAABAAFAAUABgAEAAQABQAFAAYABgAIAAkACwALAAsACwAMAAwADAAMAAwADAAN
AA0ACwALAAwADAAMAAkACAAIAAgABwAHAAYACAAHAAYABgAEAAMAAQAAAPz//P/8//v/
+//7//n/+P/4//j/+P/4//n/+f/5//r/+v/6//r/+/////3//f/+/wAAAAAAAAAA/f/9
//3//f8AAAAAAAAAAAAA///////////////////9//3//f/9///////9//////////7/
/v8AAAAAAQABAP//AAAAAAAA/v///wAAAAABAAEAAQACAAIAAgACAAIAAAAAAAAAAQAD
AAQABAAEAAIAAwADAAIAAgACAAMAAwAEAAUABgAGAAQABQAFAAUABQAFAAUABAAEAAQA
AwADAAMAAwADAAMABAAEAAMAAwAFAAQABAADAAIAAgACAAEAAQABAAAA/v///wAAAQAC
AAAAAAABAAEA//////////8BAAEAAQABAAEAAQAAAAAA/v/+//3//f/////////+//7/
/v/+//7/AAAAAAAAAAD//////v/+/////////////f/9//3//f///////////////v/9
//z//v/+//7//v8AAP///////wEAAAAAAAAA/v/+//7//v/+//7//f/9//7//v/+//7/
/v/+/wAAAAAAAAAA/v/+//7//v/+//7//v/+/wAAAAD//////f/9//3//f//////////
//3//f/+//7//v/+//7//v8BAAEAAQACAAMAAwADAAQABgAHAAcABwAHAAkACQAJAAkA
CQAJAAoACAAKAAoACgAMAAsACgAKAAoACQAGAAUABQAEAAMAAgACAAIAAgAAAP//////
/////f/9//3//f////7//P/8//z//P/8//v/+v/6//v/+//9//7//v/9//v/+//8//z/
/v/9//n/+P/8/wcAEgAeAC0ARwBpAI4ArQDRAPwAJgFHAVgBXAFNARYBuQBRAPb/uP+N
/2//Zv9s/3D/dv+B/43/lv+f/6n/sv+7/8L/x//N/9b/2f/b/+D/5//t/+7/7//w//L/
8v/0//X/9//3//f/9//1//X/9v/3//r/+v/6//r/+//7//v/+//6//r/+v/6//r/+v/8
//z/+v/8//z//P/7//v/+//7//3//v//////AAAAAAAAAAD+//7//v/+/////////wAA
AAAAAAAAAAAAAAAAAAABAAMAAwADAAQAAwADAAMAAwAFAAUABgAGAAYABgAGAAQABgAH
AAcACAAKAAoACwALAAoACgAMAA0ACwALAAsACwAOAA4ADgAOAA4ADgAPAA8ADwAPABAA
EAAQAA0ADAAMAA4ADQANAAwACgAJAAgACAAIAAcABQAEAAIAAgACAAEAAAD///z/+v/8
//z//P/8//z/+//6//r/+//8//3///8BAP////8AAAIAAgACAAIAAQABAAEAAQACAAIA
AgACAAIAAQABAAEAAQABAAEAAQABAAEAAQABAP/////9//////////7//v8AAAAAAQAB
AP//AAAAAAAA/v///wAAAAAAAAEAAgAEAAQABAAEAAQAAgACAAIAAwABAAIAAgACAAIA
AwADAAIABAAEAAUABQADAAMAAwACAAQABQAFAAUABQAFAAUABAAEAAQAAwADAAEAAQAB
AAEAAgACAAEAAQABAAAAAAD///3//v//////AQABAAAA/v8AAAAAAAAAAP7//v//////
+//7//v/+//7//v/+//7//z//f/9//7//P/8//v/+//7//v/+//6//z//P/8//z//P/8
//z//P/7//v/+v/6//n/+f/5//n/+f/5//n/+f/5//n/+f/5//r/+v/6//r/+v/6//r/
+v/5//f/9v/1//b/9v/3//j/+P/4//j/+P/4//j/9//3//j/+P/2//b/9v/2//j/+P/4
//f/9f/1//X/9f/3//f/9//3//f/9//3//j/9v/2//b/9v/0//X/9f/1//j/+f/5//n/
+v/8//3//f/7//v//f/9//3//f/9//3///8AAAMABAAEAAQAAwACAAIAAgABAP7/+//7
//r/+f/2//b/9v/2//b/9f/1//X/8//z//P/8//1//X/9P/y//L/8v/y//L/8f/w//D/
8f/v/+//8P/w/+//7//v//D/8v/y//H/8f/0//b//f8GABIAIQA9AGEAhgCpAM8A+AAa
ATcBTgFYAUcBFAG9AFUA+v/E/53/ef9o/2z/cv92/3v/gf+K/5H/mf+i/6v/tv+//8P/
xv/L/9P/1v/X/93/4v/j/+T/5v/m/+j/6f/r/+v/6//r/+v/6//s/+3/8P/w//D/8P/x
//H/8f/x//L/8v/y//L/8v/y//T/9P/w//L/8v/y//X/9f/1//X/8//0//X/9f/2//b/
9v/2//T/9P/0//T/9f/1//X/9v/0//T/9P/0//X/9v/3//n/9//3//f/+P/5//n/+f/5
//n/+f/6//r//P/8//z/+v/8//3//f/+//7//v///////v/+/wAAAQABAAEAAQABAAIA
AgACAAIAAgACAAMAAwABAAEAAgACAAQAAQAAAAAA/v/9//3//P/8//v/+v/6//j/9//1
//T/9P/0//T/8//x//H/7//u/+7/7v/u/+7/7//v/+//8P/w//D/8P/x//X/8//z//T/
9v/2//b/9v/1//X/9f/1//b/9v/2//b/9P/z//P/8//z//P/8//z//P/8//z//P/8//z
//H/8//0//X/9f/2//T/9P/1//X/9//4//j/+P/3//f/9//2//f/9//3//j/+P/4//j/
+P/6//r/+v/7//n/+v/6//r/+v/7//v/+v/6//r/+//7//v/+//7//r//P/9//3//f/9
//3//f/8//r/+v/5//n/+f/5//n/+f/8//z/+//7//n/+P/4//f/9//4//n/+f/5//n/
+P/2//j/+P/4//j/9v/2//f/9//1//X/9f/1//X/9f/1//X/9//3//b/9v/2//b/9f/1
//X/9f/1//T/8v/y//L/8v/0//T/9P/0//X/9f/0//T/9f/1//X/9f/z//P/8//z//X/
9f/1//X/9P/0//T/9P/2//b/9v/2//b/9f/1//X/9f/0//T/9P/0//T/9P/2//T/9P/0
//T/9f/1//X/9f/z//P/8//z//P/8//z//P/9v/2//b/9v/2//b/9//3//X/9v/3//f/
9v/2//f/9//6//v//P///////////////f/+//7/AAAAAAAAAAD//wAAAAAAAP///P/7
//v/+v/5//j/+P/4//j/9v/1//X/8//z//P/8//1//X/9f/0//D/8P/w//D/8v/x//D/
8P/x//H/8f/y//D/7//v/+//8f/y//P/8//z//L/9P/5/wIADAAZAC0ATwB2AJsAvQDi
AAoBLwFIAVgBVQE2AfMAjwAmANb/o/99/2T/YP9m/2z/cf97/4T/j/+X/6D/q/+4/73/
wf/I/8//0f/U/9v/3//i/+f/6v/r/+r/6//r/+3/7f/t/+3/7f/t/+7/7//w//D/8P/w
//P/8//z//P/9P/0//T/9P/y//L/9P/0//T/9v/2//b/9//3//f/9//1//b/9//3//j/
+P/4//j/9v/2//b/9v/3//f/9//4//j/+P/4//j/+P/4//j/+f/7//v/+//8//v/+//7
//v//////wAAAAAAAAAAAAD+/wAAAQABAAIAAgACAAMAAwACAAIABAAFAAcABwAHAAcA
CgAKAAoACgAIAAgACQAJAAkACQAKAAoADAAJAAgACAAIAAcABwAGAAQAAwACAAIAAAD/
//3//P/8//z//P/7//n/+f/3//b/+P/4//j/+P/3//f/9//4//r/+v/6//v//f/7//v/
/P/+//7//v/+//3//f/9//3//P/8//z//P/+//3//f/9//3//f/9//3//f/9//3//f/7
//v/+f/7//3//f/8//z//v/+///////9//7//v/+//7///8AAAAAAQABAAEAAgAAAAAA
AAAAAAIAAgACAAMAAwAEAAQABAAEAAUABQAEAAYABgAHAAcABQAFAAUABAADAAMAAgAB
AAIAAwAEAAQABAAEAAMAAwABAAEAAQABAAIAAgABAAEAAwACAAIAAQD//wAAAQABAP//
///+//z//v/+//7//v8AAAAAAQABAP3//f/9//3//f/9//3//f/9//3//P/8//7//v/9
//3//v/9//z/+v/8//z//P/8//r/+v/6//r/+//7//r/+v/5//n/+f/5//v/+//7//v/
+f/5//n/+f/6//r/+v/6//j/+P/4//j/+v/5//n/+f/7//r/+v/6//j/+P/4//j/+f/6
//r/+//6//j/+v/6//r/+v/6//r/+v/6//j/+P/4//j/+v/6//r/+v/5//n/+f/5//f/
9//3//f/+P/5//r/+//6//r/+v/6//j/+P/5//n/+//8//3//f/9//7/AAABAAMAAwAD
AAUAAwADAAMAAwADAAQABAAGAAYABgAGAAUABAAEAAQAAwAAAP/////+//v/+v/6//r/
/P/6//n/+f/5//n/+f/5//n/+f/5//j/9v/2//b/9v/2//X/9P/0//X/9f/1//b/9v/1
//X/9f/2//b/9v/1//X/9v/4////CgAWACMANwBZAH4AoQDHAO4AGAE7AU4BVgFPASgB
0wBnAAQAvv+T/3H/Wv9a/2T/bP9x/33/jv+Z/6H/qP+v/7j/v//F/87/0//V/9r/3//h
/+j/7f/s/+z/7P/u/+//7//v/+//7//x//H/8v/z//T/9P/0//T/9f/1//X/9f/2//T/
9P/0/w==
         </WaveFormData>
      </LeadData>
      <LeadData>
         <LeadByteCountTotal>10000</LeadByteCountTotal>
         <LeadTimeOffset>0</LeadTimeOffset>
         <LeadSampleCountTotal>5000</LeadSampleCountTotal>
         <LeadAmplitudeUnitsPerBit>4.88</LeadAmplitudeUnitsPerBit>
         <LeadAmplitudeUnits>��V</LeadAmplitudeUnits>
         <LeadHighLimit>2147483647</LeadHighLimit>
         <LeadLowLimit>268435456</LeadLowLimit>
         <LeadID>V4</LeadID>
         <LeadOffsetFirstSample>0</LeadOffsetFirstSample>
         <FirstSampleBaseline>0</FirstSampleBaseline>
         <LeadSampleSize>2</LeadSampleSize>
         <LeadOff>FALSE</LeadOff>
         <BaselineSway>FALSE</BaselineSway>
         <ExcessiveACNoise>FALSE</ExcessiveACNoise>
         <MuscleNoise>FALSE</MuscleNoise>
         <LeadDataCRC32>1890052119</LeadDataCRC32>
         <WaveFormData>
9v/2//b/9v/4//j/+P/4//b/9v/2//b/+P/4//j/+P/4//j/+P/4//n/+v/7//z//P/8
//z//P/+//7//v/+//7//v/+//7//v/+//7//v8AAAAAAAAAAAAAAAAAAAAAAgACAAIA
AgAAAAAAAAAAAAIAAgACAAIAAAAAAAAAAAAAAAAAAAAAAAAAAAAAAAAAAAAAAAAAAAD+
//7//v/+//7//v/+//7//v/+//7//v/8//z//P/8//z//P/8//z//P/8//z//P/8//z/
/P/8//r/+v/6//r/+v/6//r/+v/8//z//P/8//z//P/8//z//P/8//z//P/6//r/+v/6
//r/+v/6//r/+v/6//r/+v/8//z//P/8//r/+v/6//r/+v/6//r/+v/6//r/+v/6//r/
+v/6//r/+v/6//r/+v/8//z/+//7//n/+f/4//j/+//7//v/+//5//n/+v/6//n/+f/6
//r/+v/6//v//P/+//3//f////7//v////////8BAAEAAQABAAEAAQABAAQABAAEAAQA
AgACAAIAAgACAAEAAAD9/////v/9//z//v/9//3//P/9//3//f/9//v/+//8//z/+f/5
//b/9P/4//j/+P/2//b/9//3//f/9//3//f/9v/0//T/9v/2//b/9v/2//b/+P/9/wEA
BQASACQAQwBoAJEAuQDlABcBQwFiAXsBhQFwASkBwABaABIA6//Q/7b/qv+s/6z/rP+v
/7P/tv+7/8P/x//M/9L/2P/b/+L/5v/m/+j/7P/v/+//7f/v//D/8f/x//L/8v/y//P/
8//z//T/9P/4//j/9//3//f/9v/1//T/9v/3//f/9v/4//j/+f/5//f/9//4//j/+v/6
//r/+v/5//r/+v/6//r/+v/6//r//P/9//3//f/9//3//f/9/wEA/////wEA////////
///9//3//f/+/wAAAAABAAEA//8BAAIAAgAEAAQABAAEAAQABgAHAAcABgAGAAYABgAI
AAoACwAMAA0ADQANAA4ADgAOAA8ADwAQABAAEAARABIAEwATABMAFQAVABUAFAASABEA
EAAQABIAEgARABAADwAPAA8ADAANAAwACwALAAoACQAHAAYABQAEAAMAAwABAAIAAgAC
AAAAAAD+/wAAAAAAAAAAAAAEAAUABQAEAAQABAAFAAUABQAFAAUABQADAAMAAgACAAEA
AgADAAMABAAEAAUABQAEAAQABAAEAAMAAwADAAEAAwADAAQABQAGAAYABQAEAAQABwAH
AAYABgAFAAUABwAJAAcABwAIAAgACAAIAAkABwAHAAcACAAKAAoACgAKAAwACwALAAsA
CgALAAsACgAJAAkACwALAAsACwALAAkACQAJAAoACgAKAAkACQAKAAoACQAIAAgACgAI
AAcABwAHAAgACQAJAAkACQAIAAcABwAIAAgABwAIAAgACAAIAAcABwAGAAUABQAGAAYA
AwAEAAQABQAHAAUABAAEAAQABAAEAAQABAACAAIABAAFAAMAAwACAAEAAwACAAEAAQAD
AAQABAAEAAQAAwACAP//AQACAAIAAgACAAIAAQABAAAAAQABAAAAAgABAAEAAQABAAAA
AAAAAAEAAQABAAIAAAAAAP////8CAAAAAgACAAIAAgAAAAAAAAAAAAEAAQABAAEAAAAA
AAEAAQD//////////wAAAAD/////AgACAAIAAgABAAIAAgABAAEAAwAEAAQABwAHAAcA
CQAHAAcABwAHAAUABQAIAAgACgAKAAoACgAKAAoACgAJAAYAAwADAAIAAQAAAAAA///9
//z/+//7//z//f/+////AAAAAP/////6//j/+v/6//r/+P/4//n/+//7//v/+//9//z/
/P/8//3//P/7//j/9v/2//j//f8HABMAIgA2AFcAfAClAM8A+wApAUsBZgF7AXUBPgHf
AHYAKgAEAOn/zP+6/7j/tv+0/7b/uf+7/8L/yf/L/8//1P/a/97/4f/i/+b/7P/q/+j/
6//t/+//8f/y//P/8//0//T/9P/1//P/8//0//T/9v/2//X/9f/2//b/9v/2//b/9//3
//b/9v/2//f/9//3//f/+P/4//j/+P/4//j/+f/6//r/+v/4//j/+P/4//n/+//8//3/
/P/7//r/+f/7//n/+f/7//3//f/9//3/+//7//v//P/+//7/////////AQACAAIAAAAA
AAAAAAACAAQABQAFAAQABAAEAAQABAAGAAcACAAKAAsADAAOAA0ADAAMAAsADAAMAAwA
DQAOAA8ADwAPAA8ADwAPAA4ADgANAAwADAAMAAwACwAKAAcABwAHAAQABQAEAAMAAwAC
AAEA///+/////v/9//3/+v/6//n/+P/6//r/+P/6//r/+v/6//r//P/9//3//P/4//j/
+f/5//n/+f/5//n/9//3//b/9v/3//j/+f/5//j/+P/5//n/9//2//X/9P/3//f/9//1
//X/9f/2//f/+v/6//n/+P/2//n/+f/4//j/9//3//n//f/7//v//P/8//z//P/9//v/
+//7//z//v/+//7//v/8//v/+//7//7///////7//f/9///////9//3//f/7//v/+//8
//z//P/7//v//P/8//v/+v/6//z/+v/5//n/+P/4//j/9//4//n/+f/5//f/+P/4//f/
+P/4//j/+P/3//f/9v/1//X/9v/2//P/9f/0//T/9f/z//L/8v/y//P/9P/1//b/9f/0
//X/9f/z//P/8v/x//L/8v/y//P/9f/2//b/9v/0//P/8v/v//H/8v/y//L/8P/w/+//
7//y//P/8//y//D/7//v/+//8f/0//T/8v/y//H/8P/v/+7/7//v/+//7//w//D/8f/x
//H/8f/x//H/8v/y//H/8f/w//D/8P/w//P/9P/0//P/8f/z//T/9P/1//X/9f/3//f/
9//3//f/9//3//r/+v/6//r/+v/6//z//P/8//v/+P/1//X/9P/z//L/8v/x//P/8v/x
//H/7//v/+//7//w//D/7//v/+z/6v/s/+z/7P/q/+r/6//r/+v/6//r/+v/6v/q/+r/
7P/s/+z/6v/s/+r/7P/v//P/+f8IABgANQBcAIUArQDbAAsBOQFgAX8BiwF2ATEBygBg
ABYA7//S/7b/qP+o/6j/pv+p/6v/rP+v/7P/uf/A/8j/zP/P/9T/2P/a/9z/3P/d/9//
3//i/+T/5v/n/+r/6v/q/+v/6f/p/+r/6v/s/+z/6//r/+r/6v/q/+r/7P/t/+3/7P/t
/+7/8P/x/+//7//w//D/7v/u/+7/7v/x//L/8v/y//L/8v/y//L/8v/z//P/8//z//P/
8//z//X/8//z//X/8//z//P/8//1//X/9f/2//b/9v/3//f/9//5//r/+v/8//z//P/8
//z//v//////AAAAAAAAAAAAAAIAAwAEAAMAAwADAAQABgAGAAcABwAKAAoACgALAAoA
CwALAAsACwALAAsACgAMAAsACgAKAAoACgAJAAgABQAFAAUAAgABAAAA/////wAA///9
//z/+//6//n/+f/5//r/+v/6//r/+v/4//r/+P/4//j/+P/8//3//f/8//j/+P/5//n/
+f/5//n/+f/5//n/+P/4//f/+P/5//n/+P/4//n/+f/4//j/+P/4//n/+f/5//f/9//3
//j/+f/6//r/+f/4//j/+//7//r/+v/5//n/+/////3//f/+//7//v/+////AQABAAEA
AgACAAIAAgACAAQAAwADAAMAAgADAAMAAgADAAMABQAFAAMAAwADAAEAAwADAAQABAAC
AAEAAQACAAIAAQAAAAAAAgAAAP/////+//7//v/9//7///////////8AAAAA///+//7/
/v/+//7///////////8AAAAA/f/9//z//P/9//3//P/8//z//P/8//z//P/8//z//v//
//7//f/7//n/+v/6//r/+//9//7//v/+//7//f/8//n/+v/8//3//v/8//z/+//7//z/
/f/9//z/+v/5//n/+f/7//r/+v/6//3//f/9//7//P/8//v/+//4//r/+//8//3//v/7
//v/+//7//r/+v/7//v/+//7//v/+//8//z/+//7//7//v/+//7//f/+//7//f///wEA
AgACAAEAAQABAAMABQAFAAUABQAFAAUACAAIAAYABgAGAAYACAAIAAgABwAEAAEAAQAA
AAEAAAAAAP/////+//3//f/9//3//f/9//z//P/7//v/+P/2//j/+P/6//j/+P/5//n/
+f/5//n/9//2//b/9v/4//j/+P/2//z/+v/4//n//f8DAA4AIAA9AGIAhwCxAN0ADQE7
AV4BewGNAX4BQQHeAHQAHgDx/9b/uv+q/6r/rP+s/7H/tf+4/7//xf/J/87/0v/S/9n/
4P/i/+T/5v/q/+v/6//t/+//8P/x//H/8v/y//L/8//z//P/9P/0//b/9v/1//X/9v/2
//b/9v/2//f/9//2//b/9v/3//f/+f/5//r/+v/4//j/+P/4//n/+v/6//r/+v/6//r/
+v/6//v/+//7//v/+//7//v//f/7//v//f/9//3//f/9/////////wAA/v/+////////
/wEAAgACAAIAAgACAAIAAgAEAAUABQAGAAYABgAGAAYACAAJAAoACwALAAsADAAOAA4A
DwAPAA4ADgAOAA8AEgATABMAEwARABEAEQAQABEAEQARABIAEQAQAA4ADAALAAsACwAI
AAkACAAHAAcABgAFAAMAAgD///7//f/9////AAAAAAAAAAAAAP7/AAD+//7//v/+/wAA
AQABAAAAAAAAAAEAAQD////////////////+//7/AQACAAMAAwAAAAAAAQABAAAAAAAA
AAAAAQABAAEA////////AAABAAIAAgABAAAAAAADAAMAAgACAAEAAQADAAUAAwADAAQA
BAAEAAQABQAHAAcABwAIAAYABgAGAAYABgAFAAUABQAIAAkACQAIAAUABQAHAAcACQAJ
AAkABwAHAAcACAAIAAYABQAFAAYABgAFAAQABAAGAAQAAwADAAMABAAFAAUABQAFAAQA
AwAFAAYABgAFAAIAAgACAAIAAgADAAMAAwADAAQABAABAAMAAgACAAMAAQAAAAAAAAAC
AAIAAgACAAIAAgAEAAUAAwADAAIAAQABAAAA////////AAAAAAAAAQABAAEA/////wAA
AAAAAAAAAAD/////AAABAAEAAAAAAP///////////v/+//7//f/9//3//v8AAAAA////
/wIAAgAAAAAAAAAAAP7//v/+//7///8AAAEAAgABAAAA/v/9//7//////wAAAAD///7/
/f/9//3//v/+//////8AAAAAAAAAAAEAAgACAAEAAQADAAQABAAFAAUABQAHAAcABwAF
AAUABQAFAAoACgAKAAoACAAIAAgACAAIAAcABgADAAMAAgABAAAAAAD//////v/9//3/
/f/9//3//f/+//7//f/9//r/+P/6//r/+v/4//b/9//3//f/9//3//f/9v/4//j/+v/6
//r/+P/6//r/+P/7/wMACQAYADQAVwB6AKEAzwD7ACcBUQFsAXkBbwE6Ad0AdgAmAPr/
3//G/7b/tP+y/7D/sv+5/73/wP/F/8n/zf/Q/9T/3P/f/+L/5P/k/+b/6v/t/+//7//v
//D/8f/x//D/8P/w//H/8f/x//L/8v/0//T/8//z//T/9P/0//T/8v/z//P/8v/0//T/
9f/1//P/8//0//T/9v/2//b/9v/1//b/9v/2//b/9v/2//b/+P/5//n/+f/5//n/+f/5
//n/9//3//n/+f/5//n/+f/7//v/+//8//r/+v/7//v/+f/7//z//P/8//z//P/8//r/
/P/9//3/AAAAAAAAAAACAAQABQAGAAUABQAFAAYACAAIAAkACQAIAAgACAAJAAwADQAN
AA0ACwALAAsACgAKAAkACAAIAAoACgAJAAgABgAFAAQAAAABAAAA//////z/+//5//j/
+f/4//f/9//3//j/+P/4//j/+P/2//j/+P/4//j/+P/4//n/+f/4//j/+P/5//n/+f/5
//n/+f/5//n/+P/4//f/+P/5//n/9//2//b/9f/2//b/9v/2//n/+f/5//f/9f/1//b/
9//4//j/9//2//b/+f/5//j/+P/3//f/+f/5//f/9//4//j/+P/4//n/+//7//v//P/8
//z//P/8//z/+//7//v/+v/7//v/+v/7//v//f/9//v/+//7//n/+f/5//r/+v/8//v/
+//8//z/+//6//r/+//4//b/9f/2//j/+v/7//n/+f/4//f/9v/2//X/8//0//T/9P/0
//T/9f/1//X/8//0//T/8f/y//L/8//1//P/8v/y//L/9P/0//T/9P/z//L/8//z//H/
8f/w/+//7//u/+3/7f/v//D/8P/w//P/8//z//H/7//w//D/8P/w//D/7//v/+7/7//v
/+7/8P/v/+//7//x//D/8P/w/+3/8f/x//D/7//u/+3/7P/r/+v/6//r/+v/7P/u/+//
7f/t/+3/7f/u/+7/7f/t//D/8P/w//D/8P/w/+//7f/v//H/8v/y//P/8//z//X/9f/1
//X/9f/1//X/+P/4//r/+v/6//r/+f/4//f/9f/0//H/8f/w/+//7v/u/+3/7f/s/+v/
6//s/+3/7v/v/+//7v/s/+v/5v/k/+b/5v/o/+b/5v/n/+n/6f/p/+n/5//m/+b/5v/o
/+j/6P/m/+j/6v/q/+3/8//9/w4ALABTAHgAoQDNAPsAKQFNAWoBewFtAS4BywBmABwA
9P/V/7b/qP+o/6j/qP+o/6f/qf+s/6//s/+9/8L/xv/K/83/0P/U/9b/2P/c/9//3//h
/+L/4v/i/+H/4//k/+X/5//l/+X/5v/m/+j/6P/n/+f/6v/q/+r/6v/o/+n/6f/o/+r/
6v/r/+v/6f/p/+r/6v/r/+z/7f/u/+3/7v/u/+7/8P/w//D/8P/v/+//7v/t/+//7//v
/+//8f/v/+//8f/x//H/8f/x//H/8f/x//L/9P/0//X/9f/1//f/+P/4//j/+P/4//j/
9v/4//n/+f/7//z//f/+//7/AAABAAIAAQABAAEAAgAEAAQABQAFAAYABgAGAAcACgAL
AAsACwAKAAkACAAGAAYABQAEAAQABgAGAAUABAADAAMAAwAAAP3//P/7//v/+v/5//f/
9v/3//b/9f/1//P/9P/0//T/9v/2//T/9v/2//b/9v/2//b/9//3//b/9P/0//X/9f/3
//f/9//3//n/+f/4//j/+P/4//j/9//0//T/9f/1//T/9P/0//T/9f/1//X/8//1//X/
9v/3//b/9v/1//T/9f/5//r/+v/8//v/+//9//7/+//6//r/+v/6//r/+//9//3//f/+
//7//v/+//7//v/9//3//f/+///////+//////8BAAEAAAD///7/+//8//3///8AAP//
/f/8//z//v/9//z//P/8//r/+f/5//v//P/9//3/+//7//r/+f/5//r/+v/5//r/+v/6
//r/+P/5//n/+f/5//r/+v/3//j/+P/5//v/+f/4//j/+P/4//j/+P/4//b/9v/4//n/
+f/5//j/9//5//j/9//3//f/+P/4//j/+f/5//n/9//3//j/+P/4//j/+P/3//f/+P/5
//n/+P/2//X/9f/1//b/9v/3//j/9//3//f/+P/4//j/+P/4//j/+P/3//f/9//3//b/
9v/3//f/9//3//f/9//4//j/9//3//r/+v/6//r/+//8//z/+//5//v//P/8//3//f/9
//////////////8BAAEABAAEAAQABAAEAAQAAgACAAIAAQAAAP3//f/8//3//P/8//v/
+//6//n/+f/5//n/+f/5//r/+v/5//n/9v/0//b/9v/2//T/9P/1//P/8//z//P/9f/0
//T/9P/0//T/9P/y//b/+P/4//n///8HABQAKgBPAHYAnQDHAPMAIwFNAWoBfwGDAVoB
AQGUADgAAADh/8T/rv+o/6r/qv+o/63/tf+8/7//w//J/8z/1P/Y/9v/3P/g/+T/5v/m
/+n/6//v/+//8P/x//H/8v/y//L/8//z//P/9P/0//X/9P/y//H/9P/0//T/9P/0//X/
9f/0//T/9P/1//X/9//3//j/+P/2//b/9v/2//n/+v/6//r/+P/4//j/+P/4//n/+f/5
//v/+//7//v//f/7//v//f/7//v/+//7//3//f/9//7//v/+/////////wEAAgACAAIA
AgACAAIAAgAEAAUABQAEAAQABAAEAAQABgAHAAgACwALAAsADAAMAAwADQANAA4ADgAO
AA8ADgAPAA8ADwAPAA8ADwAOAA4ADQAMAAwADAAMAAsACgAJAAkACQAGAAUABAADAAMA
AgABAP///v/9//z/+//7//v//P/8//z//P/8//r//P/+//7//v/+//7///////7//v/+
/////////////////wEAAQAAAAAAAAAAAAAA///+//7//////wAAAAAAAAAAAQABAAEA
//8BAAEAAgADAAMAAgAAAP7/AAADAAMAAgAEAAMAAwAFAAUAAwADAAQAAgACAAIAAwAE
AAUABgAIAAYABgAGAAYACAAHAAcABwAIAAkACQAIAAUABQAHAAcABQAFAAUAAwAFAAUA
BgAGAAYABQAFAAYACAAHAAYABgAIAAYABQAFAAMABAAFAAUABQAFAAQAAwADAAQABAAD
AAQABAAEAAQAAgADAAMAAwAFAAYABgADAAUABAAEAAUAAwACAAIAAgAEAAQABAAEAAMA
AgADAAMABQAFAAQAAwAFAAQAAwADAAEAAgACAAIAAQABAAEA//8BAAIAAgACAAIAAgAB
AAEAAgADAAMAAgAEAAMAAwADAAUABAAEAAQAAwADAAMABAAEAAQAAwADAAIAAgACAAIA
AgACAAQABAAEAAQAAgACAAIAAgACAAIAAgACAAQABAADAAMAAQABAAAAAAADAAMAAwAD
AAEAAQACAAIAAQABAAIAAgADAAQABgAIAAgABwAHAAkACAAIAAkACQALAA0ADQANAAsA
CwALAAsADAAMAAwADAAMAAwADAAMAA4ADQAMAAkACQAIAAcABgAGAAUABQAEAAMAAwAD
AAMAAQABAAIAAgADAAMAAAD+/wAAAAAAAP7//v////////8BAAEAAQAAAP7//v8AAAAA
AgAAAPz/+P/6/wEABwAPABwANgBXAHwAnwDHAPUAJQFNAWwBgQF/AVIB+wCUADwABgDn
/8z/vP+2/7b/tv+4/73/w//E/8f/zf/T/9j/2P/c/+P/5v/o/+z/8P/0//P/9f/1//X/
9v/3//f/+P/4//j/+f/3//f/+P/4//r/+v/5//n//P/8//z//P/8//3//f/8//z//P/9
//3//f/9//7//v/8//z//P/8//3//v/+//7/AAAAAAAAAAD+//////////3//f/9//3/
AQD/////AQD//////////wAAAQACAAQAAgACAAMAAwADAAUABgAGAAQABAAEAAQABAAG
AAcABwAIAAgACAAIAAgACgALAAwACwALAAsADAAOAA4ADwAPABAAEAAQABEAEgATABMA
EwARABEAEQAQABIAEQAQABAAEAAQAA8ADgALAAsACwAIAAcABgAFAAUAAgABAP///v/9
//z/+//7//r/+v/5//j/+f/6//n//P/8//z//P/8//7///////7//P/8//3//f//////
///////////+//7//f/+///////8//z//f/9//z//P/8//z/+//7//v/+f/6//v//f//
//7//v/9//z/+v/9//3//P/9//3//v8BAAEA/////wAA/v/+//7///////////8AAP7/
/v/+//7/AAD////////+///////+//7///8CAAMAAQABAAEA////////AAAAAP7//f/9
//7/AAD///7//v/+//z/+//7//n/+v/7//v//f/9//z/+//9//7//v/9//r/+v/6//r/
+f/5//j/9//3//j/+P/1//j/+P/5//v/+v/4//f/9v/2//b/9v/2//T/9P/2//f/9//3
//b/9f/1//T/8//z//P/9P/0//T/9f/1//X/8//z//T/9P/0//T/9P/z//P/9P/1//X/
9P/y//H/8f/x//P/8v/y//L/8f/x//H/8v/y//L/8f/x//L/8v/y//L/8v/y//L/8v/y
//H/8f/x//H/8P/w//H/8f/x//P/8//z//T/8//x//D/8P/w//D/8P/x//P/9P/0//X/
9f/2//b/9//1//X/9//3//f/9//3//f/+f/8//z//P/+//7//v/+//z//P/7//r/9//3
//b/9f/y//L/8f/x//D/7//v/+//7//v/+//8P/w/+//7//s/+r/7P/s/+z/7P/s/+3/
7f/r/+v/6//r/+r/6v/q/+z/7P/s/+r/7P/u/+7/7f/z//v/DAAmAEsAbgCTAMEA7QAZ
AT8BYgF7AXUBQgHrAIIALAD+/+H/wP+u/6z/rP+q/6j/qf+t/7D/sf+3/7v/wv/I/8z/
zf/S/9b/1v/Y/97/4f/h/+H/4f/i/+P/4//k/+T/5P/l/+X/5f/m/+b/6v/q/+n/6f/q
/+r/6v/q/+r/6//r/+r/7P/s/+3/7f/s/+v/6//q/+v/7P/t/+7/7v/u/+3/7P/u/+7/
7v/u/+7/7//v/+//7//v/+//7//v/+3/7f/v//H/8f/x//H/8f/x//H/8v/y//L/8//z
//P/9f/2//b/9v/2//b/9v/2//j/+f/5//r/+v/6//r/+P/6//v//P////////8AAAAA
AAABAAEAAgACAAIAAwAEAAUABQAFAAUABQAFAAQABAADAAIAAgACAAIAAQAAAP3//f/9
//r/+//6//n/+f/2//X/8//y//H/8P/v/+//7//w//D/8P/w//D/7v/w//L/8v/y//L/
8v/z//P/8v/w//D/8f/x//P/8//z//P/8v/x/+//7v/t/+7/7//v/+7/7v/v/+//7v/u
/+7/7v/w//H/8v/x/+//7//w//H/9P/0//P/8v/w//P/8//y//T/8//z//X/9//1//X/
9v/2//b/9v/3//f/9//3//j/+P/4//j/+P/6//n/+f/5//r/+//7//r/+f/5//v/+//7
//v/+//5//j/9//3//b/+P/3//f/+P/4//f/9v/2//j/9v/1//X/9f/2//f/9//3//f/
9v/1//f/+P/4//f/9P/0//T/9P/0//X/9f/1//P/9P/0//H/8v/y//P/9f/1//T/9P/0
//T/9P/0//T/8v/y//T/9f/1//X/9P/z//X/9P/z//P/9f/2//b/9v/2//X/9P/x//P/
9P/0//T/9P/0//P/8//0//X/9f/0//T/8//z//P/8//y//L/8v/1//X/9f/2//T/9P/0
//T/9f/1//X/9f/y//L/8//z//P/8//z//P/9v/2//X/9f/2//b/9v/2//f/+P/4//f/
9v/3//f/9v/6//v//P///////////////f/9/wAAAAACAAIAAgACAAIAAgACAAEAAAD9
//3//P/7//r/+v/5//f/9v/1//X/9f/1//X/9f/4//j/9//3//T/8v/0//T/8v/w//D/
8f/z//P/8//z//H/8P/w//D/9P/0//T/8v/0//L/8v/z//f///8KABwAOwBgAIcArwDb
AAsBNQFaAXcBgwFwATEBzgBmABwA8f/U/7r/rv+s/67/rP+t/7H/tv+5/73/xf/M/87/
0v/Z/97/3v/g/+T/5v/n/+v/7//w//D/8P/v//D/8P/w//H/7//v//D/8P/y//L/8f/x
//L/8v/y//L/9P/1//X/9P/y//L/8//z//P/8//0//T/9v/2//b/9v/1//b/9v/2//j/
+P/4//j/9v/3//f/9//5//n/+f/5//v/+f/5//v/+f/5//n/+f/7//v/+//8//z//P/9
//3//f///wAAAAAAAAAAAAAAAAAAAgADAAMABAAEAAQABAAEAAYABwAIAAsACwALAAwA
DAAMAA0ADQAMAAwADAANAA4ADwAPAA8ADwAPAA8ADgAQAA8ADgAOAA0ADAAKAAgABwAH
AAcABAAEAAQABAAFAAIAAQD///7////+//3//f/7//z//P/8//r/+v/4//r//P/8//z/
/P/+///////+//7//v///////f/9//3//f///////v/+//3//v///////v/+///////8
//z//P/8//////////3//////wAAAQAAAAAA///+/wAAAwADAAIAAgABAAEAAwADAAEA
AQACAAQABAAEAAUABQAFAAUABgAIAAgACAAIAAoACQAJAAkACQAJAAgABgADAAMABQAF
AAcABwAHAAUABQAFAAYABgAGAAUABQAGAAYABQAEAAQABgAEAAMAAwABAAIAAwADAAMA
AwACAAEAAwAEAAQAAwAEAAQABAAEAAMAAwACAAEAAQACAAIA//8BAAAAAAABAAEAAAAA
AAAA/v/+//7//v/+//7/AAABAP/////+//3//v/+//7////9//7//v/+//////////3/
+//8//z//P/+//7//f/9//z//f/9//z//v/9//3//f////7//v/+//3//f/9//7/AAAA
AP////8AAP7//v/+//7//v/+//7//v/+//7//v/+//7//v/+//7//v/9//3//f/9//r/
+v/7//v//P/9//7////+//7//f/9//7//v/+//7/AQACAAIAAQABAAMABAAEAAUABQAF
AAcABwAHAAcABwAHAAcACgAKAAgACAAIAAgACAAIAAgABwAIAAUABQAEAAMAAgACAAEA
AQAAAP///////////////wAAAAD/////+v/4//r/+v/8//r/+v/7//n/+f/5//n/+v/6
//v//P/8//z//P/6//r/+v/6//v/AQALABYAKABHAGwAkQC9AOsAGQFDAWQBewGDAWgB
GQGwAEwADADt/9D/tP+s/67/rv+s/7P/vf/E/8X/x//L/9D/1P/Y/9//5P/m/+r/7P/u
//P/9f/1//X/9v/3//f/+P/4//j/+f/5//n/+v/6//z//P/7//v//P/8//z//P/8//v/
+//6/w==
         </WaveFormData>
      </LeadData>
      <LeadData>
         <LeadByteCountTotal>10000</LeadByteCountTotal>
         <LeadTimeOffset>0</LeadTimeOffset>
         <LeadSampleCountTotal>5000</LeadSampleCountTotal>
         <LeadAmplitudeUnitsPerBit>4.88</LeadAmplitudeUnitsPerBit>
         <LeadAmplitudeUnits>��V</LeadAmplitudeUnits>
         <LeadHighLimit>2147483647</LeadHighLimit>
         <LeadLowLimit>268435456</LeadLowLimit>
         <LeadID>V5</LeadID>
         <LeadOffsetFirstSample>0</LeadOffsetFirstSample>
         <FirstSampleBaseline>0</FirstSampleBaseline>
         <LeadSampleSize>2</LeadSampleSize>
         <LeadOff>FALSE</LeadOff>
         <BaselineSway>FALSE</BaselineSway>
         <ExcessiveACNoise>FALSE</ExcessiveACNoise>
         <MuscleNoise>FALSE</MuscleNoise>
         <LeadDataCRC32>3499951395</LeadDataCRC32>
         <WaveFormData>
9v/2//b/9v/4//j/+P/4//f/9v/1//T/9f/2//f/+P/4//j/+P/4//r/+v/6//r//P/8
//z//P/6//r/+v/6//z//P/8//z//P/8//z//P/+//7//v/+//7//v/+//7/AAAAAAAA
AAD+//7//v/+/wAAAAAAAAAA/v/+//7//v/+//7//v/+//7//v/+//7//v/+//7//v/8
//z//P/8//z//P/8//z//P/8//z//P/8//z//P/8//z//P/8//z/+v/6//r/+v/8//z/
/P/8//v/+v/5//j/+v/6//r/+v/6//r/+v/6//r/+v/6//r/+v/6//r/+v/6//r/+v/6
//r/+v/6//r/+P/4//j/+P/6//r/+v/6//j/+P/4//j/+P/4//j/+P/4//j/+P/4//r/
+v/6//r/+v/6//r/+v/6//r/+v/6//n/+f/4//j/+v/7//v/+//5//n/+f/4//j/+P/5
//n/+v/6//r/+//9//3//f////7//v/+//7//v8AAAAAAAAAAP////8AAAIAAgACAAIA
AQABAAEAAQABAAAA///9/////v/9//3////+//3//P/8//z//P/8//z//P/9//3/+v/4
//b/9v/4//j/+P/2//b/9//3//f/9//3//f/9v/2//b/9//3//f/9v/2//X/9v/4//j/
+P///xAAJgBEAGcAjQC3AOAACAEpAUUBWQFRASYB3QCQAFgAQAAuABcABAD+//r/8v/u
/+z/6P/o/+r/6//r/+3/8P/x//P/9f/2//j/+P/6//j/9v/1//X/9f/2//j/+P/4//j/
+P/4//n/+f/8//z//P/8//v/+v/5//j/+f/6//v//P/8//z//f/9//v/+//7//z//v/+
//7//v/+//////////3//v/+//7/AAAAAAAAAAAAAAAAAQABAAIAAgACAAQABAADAAMA
AwAEAAMAAgABAAIAAwAEAAYABQAGAAYABgAIAAkACQAJAAcACQAKAAsACwALAAwADAAO
ABAAEgATABIAEwAUABQAFwAYABkAGgAZABkAGQAbABsAHQAeAB4AIAAgACAAIAAfAB8A
HwAfACEAIQAhACEAIAAfAB4AHgAeAB0AHAAbABoAGAAXABUAFQAVABIAEQARABAADwAO
AAsACgAJAAgABgAFAAQABAAFAAcACAAIAAYABgAIAAYABwAHAAYABgAGAAQABAAFAAUA
BgAHAAcABgAGAAcABwAHAAcABwAHAAYABgAGAAQABgAGAAYACAAIAAgABwAFAAcACQAJ
AAkACQAIAAcABwAIAAgABgAIAAgABwAHAAkACQAJAAkACQAHAAcABwAHAAgACQAKAAwA
DAALAAoACQAKAAoACgALAAsACwALAAsACgAKAAoACgAIAAcABwAHAAkACQAJAAkACwAL
AAgACAAIAAkACgAKAAoACQAIAAYABgAGAAYABgAGAAYABgAGAAUABQAEAAMAAwADAAMA
AQABAAIABAAFAAMAAwABAAEAAgACAAIAAgACAAIAAgAFAAMAAgABAAAAAgACAAAAAAAD
AAQABQAFAAMAAgACAAAAAAAAAP///////wAAAAAAAAEAAQABAAAA/////wAAAAAAAP//
//8AAAAAAQABAAEA//////7//v/+/wAAAAAAAAAAAAD///7//f/8//7//v/9//3//P/8
//z//f/9//3//f/9//3//P/8//z//////wAAAAD+//////////3///8AAAAAAQACAAMA
BgAFAAQAAwABAAMABAAGAAYABgAGAAcABwAHAAcABwAGAAMAAQABAAAA/////////v/9
//z//P/8//7//v/+//7///////7//P/4//j/+P/4//b/9P/0//X/9f/1//X/9f/3//b/
9v/2//X/9f/1//T/9P/z//L/8v/4/wAACwAaADQAVAB7AJ8AxwDwABIBMQFNAVMBMQHu
AJ8AZABKADoAIgANAAQA/P/2//D/8P/s/+r/7P/q/+n/6//t/+7/7//v//H/9P/y//D/
8P/y//L/8//z//P/9P/0//T/9P/0//L/8v/z//P/9P/0//T/9P/2//b/9v/2//b/9v/2
//b/9v/2//f/9//3//f/9//4//b/9v/2//b/9v/3//f/9//1//b/9v/2//f/+P/5//r/
+P/4//n/+f/4//j/+P/6//z/+//7//v/+//7//v/+//9//3//f/+////AAAAAAAA/v//
//////8BAAMABAAFAAUABQAGAAYABAAGAAgACQAMAA0ADgAOAA0ADgAPABAAEQARABEA
EwARABMAFAAUABYAFgAWABYAFwAXABcAFwAXABcAFwAXABQAEwASABIAEgARABAADwAO
AAwACwAJAAcABwAEAAMAAgAAAP7//P/7//r/+f/4//r/+f/4//j/9v/3//f/9v/0//T/
9v/0//X/9f/0//T/8v/w//D/8f/z//T/9f/1//L/8v/z//P/8f/x//H/8f/w//D/8P/u
//D/8P/w//L/9P/0//P/8f/v//H/8f/x//D/8P/w//H/9P/0//L/9P/2//X/9f/3//X/
9f/1//X/9//3//f/9//1//X/9f/2//b/9f/0//P/8//0//X/9//2//X/9P/z//L/8v/y
//L/9P/z//P/8//z//P/8//z//P/8//w//D/7v/v//D/8P/x//H/8f/w/+7/7v/u/+7/
7v/u/+7/7v/s/+3/7f/t/+v/6//r/+n/6f/q/+z/7f/r/+v/6f/p/+v/7P/t/+7/7f/s
/+v/7f/r/+r/6f/o/+r/6v/o/+j/6f/q/+v/6//p/+j/6P/m/+b/5v/l/+X/5f/m/+b/
5v/p/+n/6f/o/+X/5f/m/+b/6P/p/+n/6P/o/+b/5v/m/+b/5v/m/+X/5f/m/+b/5v/n
/+f/5//n/+f/6f/o/+j/6P/o/+f/5//m/+j/6f/p/+n/5//p/+r/6v/q/+r/6v/s/+z/
7P/s/+v/6//s/+7/7v/u/+7/7//v//H/8f/x//D/7f/r/+v/6v/p/+n/6f/o/+f/5v/m
/+b/5v/m/+b/5v/n/+f/5v/k/+L/4v/i/+L/4v/g/+D/4f/h/+H/4f/h/+H/4P/g/+D/
4f/h/+H/4P/i/9//3v/e/97/4P/p//b/DgAwAFUAewChAMwA+AAfAUEBVwFNASIB1wCG
AE4ANAAgAAMA8P/q/+b/3v/a/9b/1P/Q/9D/0f/T/9f/2P/Z/9v/3f/e/97/3v/e/97/
3v/h/+H/4f/i/+T/5P/k/+T/5P/k/+X/5f/m/+b/5v/m/+T/5P/k/+T/5f/m/+f/6P/o
/+j/6f/p/+f/5//n/+j/6P/o/+j/6P/p/+v/7P/t/+z/7P/r/+r/6//s/+3/7v/s/+z/
7f/t//D/8P/w//L/8v/x//H/8f/z//P/8//z//P/8//z//T/9f/2//b/9v/4//n/+f/5
//n/+//8//3//////wAAAAAAAAIABAAFAAUABQAFAAQABwAIAAkACgANAA0ADQAPAA8A
EQASABIAFAAUABQAFAAVABUAFQAVABUAFQAVABUAFAATABIAEgAQAA8ADgANAA0ADAAM
AAsACQAJAAYABQAFAAQAAwACAP///v/9//z/+v/5//j/+P/5//v//P/8//v/+v/7//j/
+f/5//j/+P/4//b/9v/3//X/9v/3//f/9v/2//f/9//3//f/9//3//j/+P/4//b/9v/2
//b/+P/4//j/9//1//f/+f/5//n/+P/4//j/+f/8//z/+v/8//z/+//7//3/////////
/////////////wEAAQABAAIAAQABAAEAAQAAAAAAAAABAAEAAQABAAEAAAAAAAAAAAD+
//3//f/9/////////////f/9//r/+v/4//n/+v/6//z//f/+//7//v/+//7//v/8//z/
/P/8//z//f/9//3//f/9//3/+//6//r/+//7//3//f/7//v//P/8//z//P/8//z//P//
//7//P/6//j/+f/6//n/+v/7//z//f/9//z/+v/5//b/+f/6//r/+//5//r/+v/6//v/
+//7//r/9//3//j/+P/4//f/9//4//r/+//7//v/+//7//r/+v/2//j/+f/6//v//P/6
//r/+f/5//r/+v/6//v/+//7//v/+//7//r/+v/6//3//f/+//7//P/9//3//f/9////
AAAAAP7//v/+/wAAAQACAAMAAwABAAIABAAEAAIAAgADAAMABQAFAAUABAADAAEAAQAA
AP////////7////+//7//v/+//7//v/+//3//f/8//r/+P/4//j/+P/4//b/9v/3//f/
9//3//f/9//2//b/9v/3//f/9//2//r/+f/2//b/9P/2////DAAiAD4AYQCFAK0A1gD+
ACEBQQFZAVkBNAHxAKQAZABEADIAGQAEAPz/+P/0//L/7v/s/+r/6v/r/+v/6//s/+//
8f/x//D/8v/0//T/9P/0//X/9f/1//b/9P/0//T/9P/2//b/9//3//j/+P/4//j/+P/4
//j/+P/4//j/+P/4//j/+P/5//n/+f/5//n/+v/6//r/+v/6//r/+//7//v/+//8//z/
/P/8//z//P/8//7//v///////v/+//7/AAAAAP///////wEAAQABAAEAAQABAAEAAgAD
AAQABAAEAAQABQAFAAUABQAHAAgACQAJAAkACgAKAAgACgAMAA0ADgAPABAAEAATABQA
FQAWABYAFQAUABUAFgAZABsAHAAcABwAHAAcAB0AHQAdAB0AHAAbABoAGQAaABkAGAAY
ABoAGQAYABcAGAAWABUAEwAPAA8ADAALAAsACgAJAAgABwAGAAUABAAEAAMAAgACAAIA
AwADAAIABAAEAAYABAABAAEAAAAAAAAA/v/+////AQACAAMAAwAAAAAAAQABAAEAAQAB
AAEAAgACAAIAAAAAAAAAAAACAAIAAgABAP//AQADAAMAAwAEAAQABAAFAAQABAACAAQA
BAADAAMABQAHAAcABwAHAAUABQAFAAUABQAFAAUABgAJAAkACQAJAAYABgAGAAcABwAH
AAcABwAGAAYABgAGAAYABQAFAAUABQAFAAUABQAFAAUAAgACAAQABQAGAAYABQAFAAUA
BAAGAAYABgAGAAQABAAEAAQAAgADAAMAAwADAAMAAwABAAAAAAABAAEAAQABAP////8A
AAAAAAAAAAIAAgACAAUAAwACAAEAAAAAAAAA/v/+////AAABAAEAAQAAAAAA/v8AAAAA
////////AAAAAAAAAQABAAEAAAD/////AAAAAP7//f/9//7//P/9//3//f///////v/+
/wIAAgABAAAA///+//z//P/8//z//f/+////AAD+//7//v/+///////+//7//f/9//z/
+//9//3//f/8//z//P/9//3//v/+//7////9//3//f///wAAAAAAAAAAAgAEAAQABAAC
AAEAAQACAAYABgAGAAYABQAFAAUABQAFAAQAAwABAAMAAgABAAEA///+//3//P/8//z/
/P/8//z//P/9//3//P/6//j/+P/4//j/+P/2//T/9f/1//X/9f/1//X/9P/2//b/9//3
//f/9v/4//X/8v/y//T/+P8DABoANABSAHcAoQDHAOwAEgEzAUcBSwEtAe4AoQBmAEgA
NgAgAAsAAgD+//j/8v/w//D/7P/q/+z/6f/n/+n/7v/v/+//7//w//D/8v/0//T/8v/x
//H/8f/y//D/8P/w//D/8v/y//P/8//0//T/9P/0//T/9P/0//T/9P/0//T/9P/0//T/
9f/1//P/8//z//T/9v/2//b/9v/0//X/9f/1//P/9P/0//T/9f/2//f/+P/2//b/9//3
//j/+P/4//r/+P/3//f/9//5//n/+f/5//v/+//7//z//P/8//v/+v/8//3//f/9//v/
/f/+////AQABAAIAAgAEAAYACAAJAAgACQAKAAoACwAMAA0ADgANAA0ADQAPAA8AEQAS
ABIAFAAUABQAFAAUABMAEgARABMAEwATABMAEAAPAA4ADgAQAA8ADgANAAoACAAHAAUA
AwADAAAA///9//z/+//6//v/+v/5//j/+P/3//b/9v/0//X/9f/0//T/9P/2//T/9f/1
//T/9P/0//L/8v/z//P/9P/1//X/8//y//L/8f/z//P/8//z//L/8v/y//D/8P/w//D/
8v/0//T/8//x//H/8//z//P/8v/y//L/8//0//T/8v/0//T/8//z//X/9//3//f/9//3
//f/9//3//X/9f/1//b/9//3//f/9//2//b/9v/3//b/9f/0//P/9P/0//T/9P/2//X/
9f/1//P/8//z//P/8//z//D/8P/y//P/9P/0//T/8//y//D/7v/u/+7/7v/u/+7/7v/u
/+7/7//v/+//7//v/+//7f/u/+7/7//v/+3/7f/r/+v/7v/u/+7/7v/t/+z/6//t/+3/
7P/r/+r/6v/q/+j/6P/n/+j/6f/p/+r/6v/r/+r/7P/s/+v/6//p/+r/6v/q/+n/6f/p
/+j/6f/p/+r/6v/q/+n/6f/q/+j/6f/p/+j/5v/m/+b/5v/m/+b/5f/l/+X/5v/n/+n/
5//n/+f/5//n/+b/5v/m/+n/6f/q/+r/6f/p/+j/5//n/+n/6v/q/+z/7P/s/+7/7P/s
/+z/6//t/+7/8P/w//D/8P/x//H/7//v/+//7v/v/+3/7f/s/+r/6f/o/+b/5f/k/+T/
5P/n/+j/6f/q/+j/5//l/+L/4v/i/+L/4v/i/+D/4P/h/+H/4f/h/+H/3//e/97/3v/h
/+H/4f/g/+D/4f/e/97/4P/k/+//CAAoAEgAbwCVAL8A6gAOAS0BRwFHAR8B1ACHAFAA
NAAeAAQA7//q/+b/3v/a/9b/1P/Q/87/zP/R/9P/1f/W/9f/2f/b/9r/3P/e/97/3v/e
/9//3//f/+D/4v/i/+L/4v/i/+L/4//j/+T/5P/k/+T/5P/k/+T/5P/k/+T/5P/k/+b/
5v/n/+f/5f/l/+X/5v/o/+j/6P/o/+j/6f/p/+n/6f/q/+r/6v/o/+j/6P/o/+r/6v/r
/+v/7v/u/+7/8P/w/+//7//v/+//7//v/+//8P/x//L/9P/z//T/9P/0//T/9f/1//X/
9f/3//j/+f/6//v//f/+//7/AAACAAMAAwADAAMAAgAFAAYABwAIAAkACQAJAAsADAAP
ABEAEgAQABAAEAAQAA8ADwAPAA8AEAARABIAEwASABEAEAAQAA4ADQAMAAsACgAIAAcA
BQADAAMAAAD//////v/9//z/+f/4//f/9v/4//f/9v/2//T/9f/1//T/8v/y//T/8v/z
//P/8v/y//T/8v/y//P/8v/y//L/8f/w//D/8f/x/+//7//v/+//8v/y//L/8P/y//L/
8v/0//L/8v/x/+//8v/1//b/9//2//b/9v/3//b/9v/0//b/9v/1//X/9//4//n/+v/7
//3//f/9//3//P/7//r/+v/7//v/+//7//z//P/8//3/+//7//v/+//8//z//P/8//v/
+f/4//f/+f/5//n/+f/3//f/9P/0//b/9//4//j/+f/5//n/+P/2//b/9v/2//b/9v/2
//b/9P/1//X/9f/3//f/9//1//b/9v/3//f/9f/1//P/8//2//b/9v/2//T/9P/0//f/
9f/0//P/8v/z//T/8//0//P/9P/1//X/9//2//b/9P/2//b/9f/1//P/9P/0//T/9f/1
//X/9P/z//P/9P/0//b/9f/1//b/9P/1//X/9f/1//b/9v/2//b/9v/2//b/9f/1//T/
9P/0//X/8//z//P/8//1//T/9P/0//X/9f/2//b/9v/3//f/9//3//n/+v/6//r/+v/6
//z//P/8//z/+//9//7/AAAAAAAAAAABAAEAAQABAAEAAAD///3//f/8//3//f/9//z/
+//6//r/+v/4//j/+P/4//v/+//6//j/9v/2//b/9v/2//T/9P/1//P/8//z//P/8//y
//L/8v/z//P/8//y//T/9f/y//D/8v/2////EAAuAFAAdQCbAMEA6gAQATEBTQFbAUUB
CAG7AHYASgA2ACAABwD6//b/8P/q/+b/6v/q/+b/5v/n/+n/6//u/+//7f/v//L/8v/w
//D/8v/2//f/9//3//j/9//2//X/9P/2//b/9//3//f/9v/1//T/9v/2//b/9v/2//b/
9v/2//b/9v/3//f/9//3//f/+P/2//b/9v/2//f/+f/6//v/+f/6//r/+v/6//r/+v/6
//r/+v/7//v//v/+//7/AAD+//3//f/9/wEAAQABAAEA////////AAABAAIAAgACAAIA
AwADAAMAAwAFAAYABwAJAAkACgAKAAgACgAMAA0ADgAPABAAEAARABIAEwAUABcAFwAX
ABkAGAAZABkAGAAaABoAGgAaABkAGQAZABkAGwAbABsAGwAaABkAGAAYABYAFQAUABMA
EgAQAA8ADQANAA0ACgAJAAkACAAHAAYABQAEAAMAAgAEAAMAAgACAAIAAwADAAIAAAAA
AAIAAAABAAEAAAAAAAIAAAAAAAEA//8AAAEAAQAAAAAAAQABAP//////////AAAAAAAA
/v8AAAAAAAACAAIAAgABAP////8BAAEAAQAEAAQABAAFAAQABAACAAQAAgABAAEAAwAE
AAUABgAHAAUABQAFAAUABQAFAAUABgAJAAkACQAJAAgACAAIAAkABwAHAAcABwAGAAYA
BgAGAAYABQAFAAUABQAFAAUABQAHAAcABAAEAAIAAwAEAAQABQAFAAUABAAEAAQABAAE
AAQABAAEAAQAAgADAAMAAwAFAAUABQADAAQABAAFAAUAAwADAAEAAQAEAAQABAAEAAIA
AgACAAUABQAEAAMAAgAEAAQAAgACAAEAAgADAAMAAwACAAIAAAAEAAQAAwADAAEAAgAC
AAIAAwADAAMAAgADAAMABAAEAAQAAwADAAQAAwADAAIAAQADAAMAAgACAAIABAACAAIA
AgACAAQABAAEAAQAAgACAAIAAgACAAIAAgACAAQABAAEAAQAAQABAAAAAAACAAMAAwAD
AAMAAwADAAIAAAAAAAEAAQADAAQABQAHAAcABwAHAAkACAAIAAgACAAIAAoACgAKAAoA
CQAJAAoADAAMAAwADAALAAsACwALAAsACgAJAAcACQAIAAcABwAHAAYABQAEAAQABAAE
AAQAAgACAAMAAwAEAAIAAAAAAAAAAAAAAP7//P/9//3//f/////////+//7//v//////
AQD+//z/9//2//j//P8AAAsAHAA4AFYAdQCZAMMA7AASATMBTwFZAT8BAgG5AHgAUgA8
ACgAFQAKAAIA/P/4//j/9v/0//D/8P/x//H/7//y//X/9//3//j/+v/8//z/+v/6//v/
+//7//z/+v/6//r/+v/4//j/+f/5//z//P/8//z//v/+//7//v/8//z//P/8//r/+v/7
//v/+//7//v//P/6//r/+v/6//z//f/9//3//f/+//7//v/+//7//v/+//z//P/9//3/
/v/+//7/AAD+//3//f/9/wEAAQABAAEAAQABAAEAAgADAAQABAAEAAIAAwADAAMAAwAF
AAYABwAHAAcACAAIAAgACgAMAA0ADAANAA4ADgARABIAEwAUABUAFQAVABcAFQAXABgA
GAAYABgAGAAYABkAGQAZABkAGwAbABsAGwAYABcAFgAWABYAFQAUABMAEAAOAA0ACwAJ
AAkABgAFAAMAAgABAAAAAQAAAP///v8AAP///v/+//z//f/9//z/+v/6//z/+v/7//v/
+v/6//r/+P/4//n/+f/6//v/+//4//j/+f/5//n/+f/5//n/+P/4//j/9v/4//j/+P/6
//r/+v/5//f/9//5//n/+f/6//r/+v/7//z//P/6//z/+v/5//n/+//7//v/+//7//n/
+f/5//n/+f/5//n/+v/5//n/+f/5//r/+v/6//v/+//7//v/+//4//j/+P/4//j/9//3
//f/+f/5//n/+f/3//f/9P/0//T/9f/2//b/9//3//f/9v/0//T/9P/0//P/9P/1//b/
9f/1//T/8//z//P/8//x//P/9P/2//f/9P/z//D/7//w//D/8P/w//D/8P/w//P/8f/w
/+//7v/w//D/7v/u/+//8P/x//H/8f/w//D/7v/u/+7/7f/t/+3/7v/u/+7/7//v/+//
7v/r/+v/7P/s/+z/6//r/+z/7P/t/+3/7f/t/+3/7P/s/+z/7v/s/+z/7P/s/+z/7P/s
/+z/6v/p/+n/6P/q/+r/6//r/+3/7f/t/+3/6v/q/+r/6//p/+r/6v/q/+3/7f/t/+3/
7f/u/+7/7v/u/+7/8P/w//D/8P/v/+//8P/y//L/8v/0//X/9f/1//P/8//y//H/7f/t
/+z/6//r/+v/6v/p/+j/6P/o/+j/5v/m/+b/5//n/+b/5P/i/+T/5P/k/+T/4v/i/+P/
4//h/+H/4f/h/+D/4P/g/+H/4//j/+L/4v/j/+D/3P/c/+L/7f8CACAAPgBhAIkAswDa
AAABJQFDAUsBLQHsAJsAWgA6ACYACgD1/+z/6P/g/9z/2P/W/9L/0P/Q/9H/0//X/9j/
1//Z/9v/3P/c/97/4P/g/97/3//f/9//4P/g/+D/4P/g/+D/4P/h/+H/4v/i/+L/4v/i
/+L/4v/i/+L/4v/i/+L/4v/i/+P/4//i/+H/4P/g/+P/5P/l/+b/5P/l/+X/5f/l/+b/
5v/m/+b/5v/m/+b/5v/m/+f/5//m/+b/5v/o/+r/6f/p/+n/6f/p/+n/6f/r/+v/6//s
/+3/7v/u/+7/7v/v/+//7//v//H/8v/z//X/9f/2//b/9P/2//j/+f/6//v//P/8//3/
/v///wAAAQABAAEAAwADAAUABgAGAAgACAAIAAgACQAJAAkACQAJAAkACQAJAAgABwAG
AAYACAAHAAYABQACAAAA///9//v/+//4//f/9f/0//P/8v/x//D/7//u/+7/7f/s/+z/
7P/t/+3/7P/r/+r/6//o/+n/6f/o/+j/6P/m/+b/5//m/+b/5v/l/+b/5v/n/+f/5//n
/+f/5//q/+r/6v/o/+j/6P/o/+r/7P/s/+v/6f/n/+n/6f/p/+r/6v/q/+v/7v/u/+z/
7v/w/+//7//x//H/8f/x//H/8f/x//H/8f/x//H/8f/y//L/8f/w/+//8P/w//D/8f/x
//H/8f/x/+7/7v/u/+7/8P/v/+//7//v/+//7//v/+//7//s/+z/7P/t/+7/7v/t/+3/
7f/s/+7/7v/u/+7/6v/q/+r/6v/q/+v/6//r/+3/7f/t/+v/7P/s/+3/7f/t/+3/6//r
/+r/6v/q/+r/6v/q/+r/7f/t/+z/6//q/+z/7P/q/+r/7f/u/+//7//t/+z/7P/q/+z/
7P/r/+v/6//s/+z/7P/t/+3/7f/s/+v/6//s/+z/7P/r/+v/7P/u/+3/7f/u/+7/7v/u
/+7/7v/u/+3/7f/s/+z/7P/t/+3/7f/t/+3/7//u/+7/7v/v/+//8P/w//D/8f/x//H/
8P/x//H/8P/z//T/9f/4//b/9v/2//X/9f/2//j/+P/6//r/+//7//v/+//7//r/+f/3
//f/9v/1//X/9f/0//P/8v/y//L/8P/w//D/8P/y//P/8//y//D/8P/w//D/8P/u/+7/
7//v/+//7//v/+3/7P/s/+z/7//v/+//7v/u/+3/7P/q/+j/7P/z/wIAGgA6AFsAfwCn
ANAA+AAbAT0BUwFNASQB3wCSAFoAPAAoABEA/v/2//T/7P/m/+b/4v/g/+D/4f/j/+X/
5P/n/+n/6f/o/+r/7P/u//D/8v/y//H/8P/w//D/8P/w//D/8P/w//H/8f/y//L/8v/y
//L/8v/y//L/8v/y//L/8v/y//L/8//z//H/8f/x//L/9P/0//T/9P/2//f/9//3//f/
+P/4//j/9v/2//b/9v/4//j/+f/5//r/+v/6//z/+v/5//n/+f/9//3//f/9//v/+//7
//z///8AAAAAAAAAAAEAAQABAAEAAwAEAAUABQAFAAYABgAEAAYACAAJAAwADQAOAA4A
DwAQABEAEgARABEAEQATABMAFQAWABYAGAAYABgAGAAZABkAGQAZABgAFwAWABUAFgAV
ABQAFAAUABMAEgARABAADgANAAsACwALAAgABwAFAAQAAwACAAEAAAD///7/AAD///7/
/v/+///////+//7//v8AAP7/+//7//r/+v/8//r/+v/7//v//P/9//3//P/8//3//f/7
//v/+//7//7//v/+//z//P/8//z//v8AAAAA///9//3/////////AAAAAAAAAQAAAAAA
/v8AAAAA/////wEAAwADAAMAAwADAAMAAwADAAMAAwADAAQAAwADAAMAAwAAAAAAAAAB
AAMAAwADAAMAAgACAAIAAgACAAEAAQABAAEAAQABAAEAAQABAP7//v/8//3//v/+//3/
/f/9//z//v/+//7//v/9//7///8AAP/////+//3//f/9//3/+//6//r/+//7//3//f/7
//v/+v/6//r/+v/6//r/+v/9//v/+v/5//j/+f/6//n/+v/6//r/+v/5//v/+v/6//j/
+P/4//f/9//5//r/+v/6//n/+f/5//j/+f/5//r/+v/6//n/+f/6//j/+f/5//n/+//7
//r/+v/8//r/+v/6//r/+v/6//r/+v/6//r/+v/6//r//P/8//z//P/6//r/+f/5//j/
+P/4//n/+v/7//z//f/7//r/+v/6//v/+//8//z//P/9//3//f/9////AAAAAAAAAAAA
AAIAAgACAAIAAQABAAIABAAEAAQABAAFAAUABQAFAAUABAAFAAMAAwACAP////////7/
/f/8//z//P/+//7//v/+///////+//z/+P/4//j/+P/6//j/+P/5//f/9//3//f/+f/4
//j/+P/5//n/+f/4//j/9//2//T/9P/6/wEADgAmAEQAZwCPALcA4AAGAScBQwFVAUkB
FgHLAIAAUAA8ACgADQD+//r/9v/u/+z/8P/w/+z/6v/p/+n/6f/s/+//8//x//L/9P/0
//j/+v/4//f/9//3//j/+P/4//j/+P/4//j/+f/5//z//P/8//z/+v/6//r/+v/8//r/
+P/4/w==
         </WaveFormData>
      </LeadData>
      <LeadData>
         <LeadByteCountTotal>10000</LeadByteCountTotal>
         <LeadTimeOffset>0</LeadTimeOffset>
         <LeadSampleCountTotal>5000</LeadSampleCountTotal>
         <LeadAmplitudeUnitsPerBit>4.88</LeadAmplitudeUnitsPerBit>
         <LeadAmplitudeUnits>��V</LeadAmplitudeUnits>
         <LeadHighLimit>2147483647</LeadHighLimit>
         <LeadLowLimit>268435456</LeadLowLimit>
         <LeadID>V6</LeadID>
         <LeadOffsetFirstSample>0</LeadOffsetFirstSample>
         <FirstSampleBaseline>0</FirstSampleBaseline>
         <LeadSampleSize>2</LeadSampleSize>
         <LeadOff>FALSE</LeadOff>
         <BaselineSway>FALSE</BaselineSway>
         <ExcessiveACNoise>FALSE</ExcessiveACNoise>
         <MuscleNoise>FALSE</MuscleNoise>
         <LeadDataCRC32>583806112</LeadDataCRC32>
         <WaveFormData>
+P/4//j/+P/4//j/+P/4//j/+P/4//j/+P/4//j/+P/4//j/+P/4//n/+v/7//z//P/8
//z//P/8//z//P/8//7//v/+//7//v/+//7//v/+//7//v/+//7//v/+//7/AAAAAAAA
AAAAAAAAAAAAAAAAAAAAAAAA/v/+//7//v/+//7//v/+//7//v/+//7//v/+//7//v/8
//z//P/8//z//P/8//z//P/8//z//P/8//z//P/8//z//P/8//z/+v/6//r/+v/8//z/
/P/8//r/+v/6//r/+v/6//r/+v/6//r/+v/6//r/+v/6//r/+v/6//r/+v/6//r/+v/6
//r/+v/6//r/+P/4//j/+P/6//r/+v/6//r/+v/6//r/+P/4//j/+P/4//j/+P/4//r/
+v/6//r/+v/6//r/+v/6//r/+v/6//j/+P/3//f/+v/6//r/+v/6//r/+v/6//n/+f/6
//r/+f/5//n/+v/8//z//f/9//z//P/8//z//P/+//7//v/+//7//v/+/////////wAA
AAAAAAEAAQABAAEA///+//v/+//7//v/+//7//v//P/8//z//P/8//z//f/9//v/+P/4
//f/9f/3//j/+P/2//b/9//3//f/9//2//b/9v/1//X/9//3//f/9v/0//X/9P/0//T/
8f/1/wAAEQAlAD4AXAB6AJsAuADUAO0ABAEIAfMAywCeAHoAawBgAE0AOgAyACwAIQAa
ABIADQAJAAcABAAAAP///v/+////AQD///7//v/+//3/+f/5//n/+f/5//n/+P/4//j/
+P/4//n/+f/7//v/+v/6//j/+f/5//n/+//7//v/+//5//v/+//7//r/+v/5//j/+f/6
//v//P/8//7//v/9//v//P/8//v//f/+/////////////v/+/////////wEA////////
/////////////wIAAgADAAMAAgAEAAQABAAEAAQABAAFAAUABQAIAAgABwAHAAgACAAK
AAwADwAQABEAEgASABMAFQAWABYAFwAXABgAGAAZABsAHAAdAB4AHgAfAB8AIAAeAB8A
HwAeACAAIQAhACEAIQAhACEAIQAfAB4AHgAcABwAHAAaABgAFwAVABMAEQARABEADwAP
AAwACgAKAAkABgAFAAQABAAFAAUABgAFAAMAAgACAAIAAwADAAMAAwABAP////8AAP7/
//8AAAAAAQABAAIAAgACAAIAAgACAAIAAQAAAP7//v///wEAAgACAAIAAgAAAAAAAgAC
AAIAAAAAAAAAAQADAAMAAwADAAQABAAGAAYABQAEAAQAAwADAAMAAgACAAQABAAEAAQA
AwADAAMAAwADAAQABAADAAMAAwADAAMAAgADAAQABQADAAIAAgAEAAMAAwACAAEAAQAC
AAEAAgACAAMABAAEAAMAAwACAAAAAAABAAEAAQABAAEAAQABAP////8AAAAAAAAAAAAA
AAD//wAAAAD9//3//v/+//7//////wAAAAD+//7//v/+//7//v/+/////f/8//z//P//
/wAAAQABAP7//f/9//v//f/9//3//f/8//z//P/8//7//v/+//3/+//7//v/+//7//v/
+//6//z//P/9//3/+//7//r/+v/9//z//P/8//z//P/7//r/+f/4//r/+v/6//r/+f/5
//r/+v/6//r/+v/6//r/+v/5//n/+v/6//v/+//5//r/+v/6//v/+//8//z//f/+////
AgABAAAA///+/wAAAAABAAEAAQACAAIAAgABAAEAAQABAP///v/9//3//f/9//z/+//4
//j/+P/4//n/+v/7//3//f/7//r/+v/3//X/9f/2//T/8v/y//P/9f/1//X/9P/2//b/
9f/1//X/9f/1//T/8v/x//D/7v/w//f//f8IABkAMQBMAGgAhgCnAMQA4AD7AAgB+gDV
AKcAggByAGkAVgBBADgAMAAkABsAFgAOAAkABQABAP7//v////7//P/5//n/+//4//b/
9v/1//P/9f/1//X/9f/3//b/9v/2//X/9P/0//P/9f/1//T/9P/2//f/9//3//b/9f/0
//P/8//1//X/9f/1//b/9v/2//b/9v/2//b/9P/2//b/9f/1//b/9v/1//b/+P/6//v/
+f/5//j/+P/3//f/9//5//v/+//7//v/+//7//v/+//8//z//f/9//7/AAAAAAAA/v/+
//7///8BAAEABAAEAAMAAwAEAAQABgAIAAsADAANAA4ADgAPAA8AEAAQABEAEwAUABQA
FQAXABgAGQAaABwAHQAdAB4AHgAfAB8AHgAcAB0AHQAdABsAGwAbABsAGwAaABoAGAAW
ABYAFAASABEADwANAAsABwAHAAUABQAAAP7//v/9//7//f/8//z/+v/5//n/9//3//b/
9v/2//X/9f/1//X/9f/z//P/9P/0//X/9v/2//P/8//0//T/8v/y//L/8v/x//H/8f/w
//H/8f/y//L/9P/0//T/8v/y//T/9P/0//L/8v/y//P/9f/1//X/9f/2//b/+P/4//f/
9v/2//X/9//3//b/9v/2//b/9v/2//b/9f/0//P/9P/2//f/9//1//X/9f/1//P/8//z
//P/9f/0//T/9v/2//X/8//x//D/8P/u/+7/7v/v//D/8P/w//H/8f/w/+7/7//v/+//
7//v/+//7//t/+3/7v/u/+z/7P/s/+z/7f/u/+7/6//p/+r/6v/q/+r/6//t/+7/7f/s
/+v/6v/q/+r/6v/r/+3/7P/s/+z/6//s/+3/7f/s/+v/6//p/+n/6f/p/+n/6f/o/+f/
5v/n/+j/6f/p/+f/5//n/+f/6f/p/+n/6P/o/+b/5v/m/+b/6P/o/+j/6P/p/+n/6v/q
/+j/6P/o/+j/6v/q/+n/6f/o/+j/6f/p/+v/7P/s/+z/6//r/+z/7P/s/+z/7P/u/+7/
7v/u/+7/7v/u/+//7//v//D/8P/w//H/8f/x//H/7//u/+3/7f/t/+3/7P/r/+z/7P/s
/+z/6v/q/+r/6//r/+n/6P/o/+f/5f/l/+b/5v/k/+T/5f/l/+X/5f/k/+T/5P/j/+P/
4//j/+P/4v/m/+H/4P/g/97/3//j/+z//f8TADAATABoAIkArADMAOsAAgEGAe8AxwCW
AHQAYwBUAD0AKgAgABgADQAGAAIA+//z//H/7v/s/+3/7P/q/+n/6//p/+j/6P/o/+f/
5f/m/+f/6P/p/+v/6v/q/+r/6P/o/+n/6f/p/+n/6P/o/+b/5//n/+f/6P/p/+r/6//r
/+3/7f/t/+v/7P/s/+z/7P/s/+z/7P/s/+7/7v/t/+3/7v/u/+3/7f/u/+//7//v/+//
7v/u//D/8f/y//X/9f/1//X/9f/1//X/9f/1//b/9v/3//f/+P/6//r/+v/6//r/+v/7
//3//f8AAAAAAQABAAIAAgACAAQABwAIAAcACAAIAAkADQAOAA4ADwATABQAFAAVABUA
FgAXABgAGAAZABkAGgAcAB0AHQAcAB4AHwAfAB8AHQAdAB0AHQAZABgAGAAWABgAGAAW
ABQAEwARAA8ADQALAAsACQAJAAYABAAEAAMAAQD///3//P/9//3//v/9//v/+v/6//r/
+f/5//n/+f/7//n/+f/6//j/+f/6//r/+f/5//r/+v/6//r/+v/6//n/+f/5//j/+f/5
//r/+v/6//r/+v/4//j/+v/6//r/+P/4//j/+f/6//v//P/9//z//P/+//7//v/+////
/////////v/+/wAAAAAAAAAA/////////////wAAAAD////////////////////////9
//z//P/+///////+//3//P/8//r/+v/4//n/+v/6//z//f/9//z//P/9//3//f/5//n/
+f/5//j/+f/7//z/+v/6//r/+v/5//r/+v/3//j/+v/7//z/+f/5//r/+v/8//z//P/8
//v/+v/5//n/+//6//r/+v/7//z//f/9//r/+f/5//f/+P/5//r/+//6//r/+v/6//z/
/P/8//v/+f/5//n/+f/5//n/+f/4//r/+v/7//v/+//7//r/+v/3//j/+v/6//r/+v/6
//r/+v/6//v/+//8//z/+v/6//r/+v/6//r/+f/5//r/+v/7//v/+//8//z//P//////
AAAAAP///v/9//7///8AAAEAAgAAAAAAAQABAAEAAgACAAIAAwADAAMAAwABAAAA////
/wEAAQAAAP///v/+//7//v/+//7//v///////f/8//z/+//5//n/+v/6//j/+P/5//n/
+f/5//j/9v/2//X/9f/3//f/9//2//z/+//4//b/8v/z//f/AAAPACMAOgBWAHQAkwCy
ANAA7QAGAQwB+wDZAKwAhABxAGYAUQA8ADIALAAlAB4AGAARAA0ABwAEAAIA///8//7/
//////3//P/+//7/+//7//v/+//7//v/+f/4//j/+P/6//r/+//7//n/+f/4//j/+P/5
//n/+f/5//n/+f/5//f/+f/5//n/+//8//z//P/6//r/+v/6//r//P/8//v/+//8//z/
+//5//r/+//7//3//f/8//z//f/9//3////9//3//f/9/////////////v/+//////8C
AAQABAAEAAQABAAEAAUABQAFAAgACAAJAAkACgAKAAgACgANAA4ADQAOAA4ADwATABQA
FAAVABYAFgAVABUAFgAYABoAHAAcAB0AHQAeAB4AHwAfAB4AHgAfAB8AHwAfAB8AHwAf
AB0AHAAcABoAHAAcABoAGAAVABMAEQAPAA8ADwANAA0ACgAIAAgABwAEAAMAAgACAAQA
AwADAAEAAwACAAIAAgD//////////////f/9//7/AAABAAIAAgD/////AAAAAAAAAAAA
AAAAAQABAAEAAAD/////AAAAAAAAAAAAAP7/AAACAAIAAgAAAAAAAAABAAEAAQABAAEA
AAAAAAIAAgACAAIAAwADAAMAAwACAAIAAgACAAIAAgAFAAUABQAFAAQABAADAAEAAwAD
AAMAAwABAAEAAQABAAEAAAAAAAIAAQABAAAA//8AAAAA/v/+/wAAAQACAAIAAAABAAEA
AAAAAAEAAQABAP///////////////wAAAAD+//7//v/+//3//v/+//v/+//8//z//P/9
//3//v/+/wAAAAAAAAAA/v/+//7////+//z/+//6//v//P/9//3//v/9//3/+//7//v/
+//7//z//P/8//z//v/+//7//f/7//v/+//7//n/+f/5//j/9v/2//f/9//4//n/+f/6
//3//v/9//z/+//6//r/+v/6//r//P/8//z//P/6//r/+v/6//r/+v/5//n/+P/4//j/
+P/4//j/+P/4//n/+f/6//r/+//7//v//P/6//r/+//7//z//P/8//z//v8AAAAAAAD/
//7//f/8/////////wAAAAAAAAEAAQD//////f/8//3//f/9//3/+v/5//j/+P/4//j/
+P/4//j/+f/5//f/+P/4//f/9f/1//b/9v/0//L/8//z//P/8//y//L/8v/z//P/9f/1
//P/8v/0//P/7v/s/+z/7//1/wYAGQAtAEgAZgCEAKEAwgDgAPUAAAH0ANMApwCEAHIA
ZwBWAEMANgAwACYAHQAWABIACQAFAAMA/v/6//n/+v/4//f/9f/1//b/9v/4//f/9f/z
//P/8//z//H/8P/w//D/8v/y//P/8//z//P/8v/y//D/8f/x//H/8f/x//H/8f/x//P/
8//z//H/8v/y//L/9P/0//T/9P/z//T/8//x//P/9P/0//P/8//0//X/9f/z//P/8v/y
//X/9f/1//f/9f/1//X/9f/3//f/9//3//j/+P/5//n/+f/6//n/+P/6//r/+v/7//n/
+f/8//z//////wAAAAACAAQABwAIAAgACAAHAAcACwAMAAwADQAOAA4ADQANAA4AEAAS
ABQAFAAVABUAFgAWABcAFwAWABYAFwAXABcAFgAVABQAEwASABIAEwASABAAEAAOAAwA
CwAJAAcABQADAAMAAQABAPz/+v/6//n/+v/5//j/+P/2//X/9f/z//P/8v/y//L/8//z
//P/8//x/+//7//w//D/8f/y//L/7//v//D/8P/w//D/8P/w//H/8f/x//D/7//v//D/
8P/x//L/8//y//D/8v/y//L/8P/w//D/8f/v/+//7//v//D/8P/y//L/9P/0//X/9f/1
//X/9P/0//T/9P/0//T/9f/1//X/9f/z//T/9P/z//H/8f/x//H/8f/x//H/8f/z//L/
8v/0//P/8//y//H/8P/w/+7/7v/w//H/8v/y//D/8f/x//D/7v/v/+//7//v/+//7//v
/+//7//w//D/7v/u/+7/7v/v//D/8P/t/+v/7P/s/+z/7f/t/+7/7v/s/+z/7P/s/+z/
7P/s/+3/6//q/+r/6v/p/+r/6//r/+v/6//s/+v/6//r/+v/6//q/+r/6v/q/+r/6v/q
/+n/6//r/+v/6//r/+v/6//q/+j/6v/p/+j/5v/m/+b/5v/m/+b/5v/m/+b/5//p/+r/
6P/o/+j/6P/o/+j/5//n/+r/6v/r/+v/6f/q/+r/6v/p/+n/6v/q/+z/7P/s/+7/7v/u
/+7/7v/u/+7/7//v/+//8P/w//D/7//v/+//7//v/+7/7f/t/+z/6//p/+f/6P/o/+j/
6P/p/+r/6//t/+r/5//l/+T/4//h/+H/4v/k/+L/4v/j/+P/4//j/+L/4v/i/+H/4f/j
/+P/4//i/+L/4f/e/9z/3P/f/+f/+P8NACUAQABeAIAAoQC+ANoA9QD+AOoAwQCTAHIA
YABRADoAJwAeABYADgAFAP7/+P/z/+3/6f/o/+r/6f/o/+b/5//p/+f/5v/o/+j/5//n
/+f/5//n/+f/6f/o/+j/6P/n/+b/5v/l/+f/5//m/+b/6P/p/+n/6f/n/+f/5//n/+f/
6f/p/+n/5//o/+j/6P/q/+r/6v/q/+r/7P/s/+v/6//s/+z/6//p/+r/6//r/+3/7f/s
/+z/7f/t/+3/7//v/+//7//v//H/8f/x//H/9P/0//X/9f/0//b/9v/2//j/+P/4//n/
+f/5//z//P//////AAAAAAAAAgAFAAYABQAGAAYABwALAAwADAANAA0ADgAOAA8AEgAU
ABYAGAAWABcAFwAYABYAFwAXABYAFwAZABoAGwAZABkAGQAZABcAFgAWABQAEgASABAA
DgANAAsACQAHAAUABQADAAMAAAD+//7//f/6//n/+P/4//b/9f/1//P/8//y//L/8v/z
//P/8//z//X/8//z//T/8//z//P/8v/x//H/8v/y//D/8P/w//D/8//z//P/8v/z//P/
9P/0//L/8v/y//D/8v/0//T/9P/2//b/9v/3//X/9f/1//X/9P/0//b/9v/3//j/+v/7
//v/+//6//r/+P/4//j/+P/7//v/+//7//v//P/8//v/+//7//v/+//7//v/+//7//r/
+P/3//j/+//7//r/+f/4//j/9v/2//j/+f/6//r/+v/7//v/+v/5//n/+P/3//f/9//3
//f/9f/1//b/9v/2//b/9v/2//f/+P/4//X/8//0//T/9P/0//X/9//4//b/9v/2//b/
9v/2//b/9//1//T/9P/0//X/9v/3//f/9//3//j/9//3//f/9//3//b/9v/2//b/+P/4
//j/9//1//X/9f/1//b/9//4//j/9//2//b/9f/1//b/9v/2//b/9v/2//b/9v/2//X/
9f/2//b/9v/2//b/9v/2//b/9f/1//j/+P/5//n/+f/6//r/+v/7//v//P/8//z//P/8
//7//P/8//z//P/+//7/////////AAAAAAAAAQABAAEAAQD///7//f/9///////+//3/
+v/6//r/+v/8//z//P/9//3/+//6//r/+f/3//f/+P/4//b/9v/3//X/9f/1//T/9v/2
//X/9f/2//X/9P/y//b/9f/y/+7/7v/x//X/AgAXAC8ASgBmAIQAowDCAN4A+wAMAQYB
5QC5AJAAdgBpAFgAQQAyACwAJAAZABIAEgANAAUAAQAAAP7///8AAP7/+//7//3/+v/4
//b/+f/7//v/+//7//v/+f/4//j/+P/6//r/+//7//r/+f/3//b/+P/5//n/+f/5//n/
+f/5//f/+f/5//n/+f/6//r/+v/6//r/+v/6//r//P/8//v/+//8//z/+//7//z//f/9
//3//f/8//z//f/9//3//////////////wEAAQABAAEAAAAAAAEAAQACAAQABAAEAAQA
BAAEAAUABQAFAAgACAAJAAkACgAKAAgACgANAA4AEQASABIAEwATABQAFAAVABcAGAAY
ABkAGQAaABsAHAAcAB0AHQAeABwAHQAdABwAHgAfAB8AHwAfAB8AHwAfAB0AHAAcABoA
GgAaABgAFgAVABMAEQAPAA0ADQALAAsACAAGAAYABQAGAAUABAAEAAQAAwADAAEAAQAA
AAAAAAD//////////////f/9//7//v///wAAAAD/////AAAAAP7//v/+//7/////////
/v//////AAAAAP7//v/+//z//v8AAAAAAAACAAIAAgADAAEAAQABAAEAAAAAAAIAAgAC
AAIAAwADAAMAAwACAAIABAAEAAQABAAFAAUABQAFAAMABAAEAAMAAQABAAEAAQAAAAEA
AgADAAMAAgACAAQAAwADAAIAAQABAAIAAQACAAAAAQACAAIAAgADAAMAAgACAAMAAwAD
AAEAAQABAAEA/////wAAAAACAAIAAgACAAEAAgACAP////8AAAAAAAABAAEAAgACAAAA
AAAAAAAAAAAAAAAAAQABAAAAAAAAAP//AAABAAEAAAD//////f/+////AAABAAEAAAD/
//7/AAAAAAAA//8BAAEAAQABAAEAAQABAAAA/v/+//////8BAAEAAAAAAP//AAAAAAAA
AAAAAAIAAgACAAIAAAAAAAAAAAAAAAAAAAAAAAAAAAAAAAAAAAAAAP////8AAAAAAAAA
AAAAAAAAAAAA/////wAAAAADAAMAAwAEAAIAAgADAAMAAgACAAIAAgAEAAYABgAGAAYA
BgAGAAYABwAHAAcACAAIAAgACQAJAAkACQAHAAYABQAFAAUABQAEAAMAAgACAAIAAgAC
AAIAAAABAAEA//8AAAAA///9//3//v/+//z/+v/7//v/+//9//z//P/8//v/+//9//3/
///8//j/9f/y//T/9P/3//3/CgAdADEASABiAIIAoQDAAOAA+wAIAf4A4QC3AI4AdgBr
AFwASwA+ADQALAAlACAAGgATAA0ACQAIAAQA//8AAAIAAwABAP//AAAAAP7//f////3/
/f/9//3/+//6//r/+v/6//r/+//7//v/+//6//r//P/9//3//f/7//v/+//7//n/+//7
//v/+//8//z//P/6//r/+v/6//j/+v/6//n/+v/8//3//f/7//z//f/9//v/+//6//r/
+//7//v//f/9//3//f/9//3//f/9//3//v/+//////8AAAIAAgACAAAAAAAAAAEAAQAB
AAQABAAHAAcACAAIAAYACAALAAwACwAMAAwADQARABIAEgATABUAFgAWABcAFwAYABkA
GgAYABkAGQAaABwAHQAdABwAHAAdAB0AHQAdAB0AHQAdABsAGgAaABgAFgAWABQAEgAP
AA0ACwAJAAUABQADAAMAAgAAAAAA//8AAP///v/+//z/+//7//n/+f/4//j/+P/5//n/
+f/5//f/9f/1//b/9v/3//j/+P/1//X/9v/2//b/9v/2//b/9f/1//X/9P/1//X/9v/2
//b/9v/2//T/9P/2//b/9v/2//b/9v/3//n/+f/5//n/9v/2//j/+P/4//j/+f/5//f/
9//2//b/+P/4//j/+P/3//f/9//3//f/+P/4//f/9//3//f/9//1//X/9f/1//X/9P/0
//b/9//3//b/9f/2//b/9P/0//L/8//0//T/9P/1//X/9P/y//P/8//z//L/8//0//X/
8f/x//L/8v/w//D/8P/w//P/9P/0//H/7//w//D/8P/v/+//8P/w//D/8P/w//D/8P/w
//D/8f/x//D/8P/w//D/8P/w/+//8P/v/+//7f/t/+3/7f/t/+z/7P/s/+z/7v/u/+7/
7f/r/+v/6//r/+3/7f/t/+z/6v/q/+v/6//r/+v/6v/q/+v/7v/s/+z/7P/s/+z/7P/s
/+z/6v/q/+r/6f/p/+r/6v/q/+z/7P/s/+z/6v/p/+n/6v/o/+n/6f/p/+z/7P/s/+3/
7f/u/+7/7v/u/+7/8P/w//D/8P/w//D/8P/x//H/8f/0//T/9P/1//P/8//z//H/7v/t
/+3/7f/v/+7/7f/s/+z/7P/s/+z/6v/q/+v/6//p/+j/6P/n/+f/5//o/+j/5v/m/+f/
5//l/+X/5P/k/+T/4//j/+X/5f/l/+T/5P/l/+D/3P/a/93/4//y/wkAHQA4AFYAdgCT
ALIA1ADxAAAB8gDPAJ8AeABkAFUAPgArACIAGgAQAAcAAAD+//f/8f/t/+r/6v/r/+r/
5v/l/+f/5//m/+b/5v/l/+X/5f/l/+X/5f/l/+T/5P/k/+T/5P/l/+X/5//n/+b/5v/m
/+f/5//n/+f/5//n/+f/5f/n/+f/5//m/+b/5f/k/+X/5v/n/+j/5v/o/+j/5//o/+r/
6//r/+n/6v/r/+v/6f/p/+j/6P/p/+n/6f/r/+3/7f/t/+3/7f/t/+3/7f/u/+7/7//v
//D/8v/y//L/8v/y//L/8//1//X/+P/4//n/+f/6//r/+P/6//3//v8BAAIAAgADAAMA
BAAEAAUACQAKAAoACwALAAwADQAOABAAEQARABIAEgATABMAEgAUABUAFQAVABMAEwAT
ABMAEwASABIAEAAOAA4ADAAKAAcABQADAAEA//////3//f/6//j/+P/3//T/8//y//L/
8v/x//H/7//t/+z/7P/s/+3/7f/t/+3/6//p/+n/6v/o/+n/6v/q/+n/6f/q/+r/6v/q
/+r/6v/t/+3/7f/s/+n/6f/q/+r/6//s/+3/7P/q/+z/7P/s/+7/7v/u/+//7//v/+//
7//w//D/8v/y//D/8P/x//H/8f/x//D/8P/w//D/8P/w//H/8f/x//H/8f/y//L/8f/x
//H/8f/x/+//7//v/+//7//u/+7/8P/x//H/8P/v/+7/7v/s/+z/7P/t/+7/7v/u/+//
7//u/+7/7//v/+//7f/t/+3/7f/t/+3/7v/u/+7/7v/u/+7/7f/u/+7/6//t/+7/7v/u
/+v/6//s/+z/7P/s/+z/7P/u/+7/7v/v/+3/7P/s/+z/7//w//H/8f/u/+3/7f/r/+3/
7f/t/+3/7P/s/+z/7P/u/+7/7v/t/+3/7f/t/+3/7f/t/+3/7P/w//D/7//w/+7/7v/u
/+7/8P/w//D/8P/t/+3/7v/u/+7/7v/u/+7/7v/u/+3/7f/w//D/8f/x//H/8v/y//L/
8v/x//H/8P/z//T/9f/4//j/+P/4//j/9v/2//f/9//5//r/+v/6//n/+f/5//n/+f/4
//f/9//3//f/9v/1//T/9P/0//T/8v/y//L/8//0//P/8//0//H/7//v//D/8P/u/+7/
7//x//H/8f/w/+7/7v/t/+3/7//v/+//7v/u/+3/7P/o/+b/6f/r//b/BwAdADgAUgBw
AI8ArgDMAOsAAAEEAfMAzQCgAH4AawBcAEkANgAsACYAGwASAA4ACQABAP3//P/8//n/
9v/4//n/9f/z//b/9v/0//f/9//1//X/9f/1//X/9P/0//T/8v/y//P/8//1//X/9P/0
//T/9f/1//X/9f/1//X/9f/z//X/9f/1//X/9v/2//b/+P/4//j/+P/4//r/+v/5//n/
+v/6//n/9//4//n/+f/7//v/+v/6//v/+//7//3/+//7//v/+//9//3//f/9//7//v//
////AAACAAIAAgACAAIAAgADAAMAAwAGAAYABQAFAAYABgAGAAgACwAMAA8AEAAQABEA
EwAUABQAFQAVABYAFgAXABkAGgAbABwAHAAdAB0AHgAgACEAIQAgAB8AHwAeAB0AHQAd
AB0AHQAdABwAHAAaABgAGAAWABQAFQATABEADwANAA0ACwALAAgABgAGAAUABgAFAAQA
BAACAAEAAQD//wEAAAAAAAAA/f/9//3//f////3//f/+//z//f/+//7//f/9//7//v/9
//z/+//6//3//f/9//z//f/9//7//v/+//7//v/8//z//v/+//7/AAAAAAAAAQAAAP//
/v/9//7//v8AAAAAAAAAAAEAAQADAAMAAgACAAIAAgACAAIAAQABAAEAAQD//wAAAAD/
/wEAAQABAAEAAQABAAEAAQD///7//v8AAP/////+//3//v/+//z//P/6//v//P/8//z/
/f/9//z//v////////////////////v/+//8//z//P/8//z//P/7//z//P/5//v//P/8
//z/+//7//z//P/8//z//P/8//r/+v/6//v//f/8//z//P/8//z//P/7//v/+//8//v/
+//7//v/+//8//z//P/8//r/+v/6//n/+//7//v/+//9//3//f/8//r/+v/7//v//f/9
//z//P/9//z//P/8//z//P/8//z//P/8//r/+v/6//r//P/8//z//P/8//z//P/8//r/
+f/5//j/+f/6//v//P/8//z/+//7//z//P/9//3//f/+//7//v//////AAAAAAAAAAAA
AAIAAgACAAIAAgACAAIAAwADAAMABAAEAAQABQAFAAUABQADAAIAAQABAAEAAQAAAP//
/v/+//7//v8AAAAAAAABAAEA///+//7/+//5//n/+v/6//j/+P/5//n/+f/5//j/+f/6
//r/+//7//v/+//6//r/+f/2//T/8v/1//n/BAAVACkAQABgAIAAnQC6ANYA8QAGAQQB
6wC/AJIAdgBrAF4ARwA4ADIAKgAhABwAGgAXAA8ACQAEAAQAAQAAAAAAAQD//////v/8
//7/AQD///3//f/9//3/+//6//r/+v/8//z//f/9//3//f/8//z//P/9//3//f/9//3/
+//5/w==
         </WaveFormData>
      </LeadData>
   </Waveform>
</RestingECG>
