# Supplementary material for: Detection of Left Atrial Enlargement Using a Convolutional Neural Network-Enabled Electrocardiogram
Source: Front Cardiovasc Med. 2020 Dec 17;7:609976. doi: 10.3389/fcvm.2020.609976 (PMC7773668; doi:10.3389/fcvm.2020.609976)
Supplement: Supplementary file 5 [file Data_Sheet_5.ZIP › normal4/1802036135_7658_00000006.XML]

<?xml version="1.0" encoding="Windows-1252"?>
<!DOCTYPE RestingECG SYSTEM "restecg.dtd">
<RestingECG>
   <PatientDemographics>
      <PatientID>1802036135</PatientID>
      <PatientAge>72</PatientAge>
      <AgeUnits>Years</AgeUnits>
      <Gender>Female</Gender>
      <PatientLastName>quhuiling</PatientLastName>
   </PatientDemographics>
   <TestDemographics>
      <DataType>Resting</DataType>
      <Site>1</Site>
      <AcquisitionDevice>MAC55</AcquisitionDevice>
      <Status>Unconfirmed</Status>
      <Priority>Normal</Priority>
      <AcquisitionTime>09:03:24</AcquisitionTime>
      <AcquisitionDate>08-12-2017</AcquisitionDate>
      <CartNumber>1</CartNumber>
      <AcquisitionSoftwareVersion>009C</AcquisitionSoftwareVersion>
      <XMLSourceVersion>MAC5000 v1.0</XMLSourceVersion>
   </TestDemographics>
   <RestingECGMeasurements>
      <VentricularRate>80</VentricularRate>
      <AtrialRate>80</AtrialRate>
      <PRInterval>178</PRInterval>
      <QRSDuration>110</QRSDuration>
      <QTInterval>400</QTInterval>
      <QTCorrected>461</QTCorrected>
      <PAxis>69</PAxis>
      <RAxis>17</RAxis>
      <TAxis>56</TAxis>
      <QRSCount>13</QRSCount>
      <QOnset>211</QOnset>
      <QOffset>266</QOffset>
      <POnset>122</POnset>
      <POffset>178</POffset>
      <TOffset>411</TOffset>
      <ECGSampleBase>500</ECGSampleBase>
      <ECGSampleExponent>0</ECGSampleExponent>
   </RestingECGMeasurements>
   <Diagnosis>
      <Modality>Resting</Modality>
         <StatementCount>2</StatementCount>
         <LabelText>12SL ��ϳ���</LabelText>
      <DiagnosisStatement>
         <StmtFlag>ENDSLINE</StmtFlag>
         <StmtText>�������</StmtText>
      </DiagnosisStatement>
      <DiagnosisStatement>
         <StmtFlag>ENDSLINE</StmtFlag>
         <StmtText>���� ECG</StmtText>
      </DiagnosisStatement>
   </Diagnosis>
   <Waveform>
      <WaveformType>Rhythm</WaveformType>
      <WaveformStartTime>0</WaveformStartTime>
      <NumberofLeads>8</NumberofLeads>
      <SampleType>CONTINUOUS_SAMPLES</SampleType>
      <SampleBase>500</SampleBase>
      <SampleExponent>0</SampleExponent>
      <HighPassFilter>16</HighPassFilter>
      <LowPassFilter>150</LowPassFilter>
      <ACFilter>NONE</ACFilter>
      <LeadData>
         <LeadByteCountTotal>10000</LeadByteCountTotal>
         <LeadTimeOffset>0</LeadTimeOffset>
         <LeadSampleCountTotal>5000</LeadSampleCountTotal>
         <LeadAmplitudeUnitsPerBit>4.88</LeadAmplitudeUnitsPerBit>
         <LeadAmplitudeUnits>��V</LeadAmplitudeUnits>
         <LeadHighLimit>2147483647</LeadHighLimit>
         <LeadLowLimit>268435456</LeadLowLimit>
         <LeadID>I</LeadID>
         <LeadOffsetFirstSample>0</LeadOffsetFirstSample>
         <FirstSampleBaseline>0</FirstSampleBaseline>
         <LeadSampleSize>2</LeadSampleSize>
         <LeadOff>FALSE</LeadOff>
         <BaselineSway>FALSE</BaselineSway>
         <ExcessiveACNoise>FALSE</ExcessiveACNoise>
         <MuscleNoise>FALSE</MuscleNoise>
         <LeadDataCRC32>3169845037</LeadDataCRC32>
         <WaveFormData>
FAAUABQAFAASABIAEgASABIAEgASABIAEQAQAA8ADgAOAA4ADgAOAAsACgAJAAgABwAG
AAUABAACAAIAAgACAP///v/9//z//P/8//z//P/7//r/+f/4//b/9v/2//b/9v/2//b/
9v/0//T/9P/0//b/9v/2//b/9f/0//P/8v/y//L/8v/y//D/8P/w//D/8P/w//D/8P/y
//L/8v/y//L/8v/y//L/8v/y//L/8v/0//T/9P/0//L/8v/y//L/8//0//X/9v/1//T/
8//y//P/9P/1//b/9P/0//T/9P/2//b/9v/2//j/+P/4//j/9v/2//b/9v/2//b/9v/2
//j/+P/4//j/9v/2//b/9v/4//j/+P/4//j/+P/4//j/9v/2//b/9v/3//j/+f/6//n/
+P/3//b/+P/4//j/+f/3//f/+v/9//////////7//P/9//3//f////////8AAAMABAAE
AAUAAwADAAMAAwABAP///f/8//z/+v/4//b/8//z//P/8//1//T/9P/0//H/8f/x//H/
9P/0//P/8//z//P/8//z//D/8P/w//D/8f/y//P/9f/0//H/8P/w//L/8v/y//L/8v/2
//L/7v/u//H/9/8BAAoAFAAiAC0ANQA9AEkAVgBkAHMAfQB9AHIAWAAyAAgA4//N/8T/
u/+2/7b/t/+3/7v/w//K/8v/zv/X/9z/3v/k/+z/7f/q/+3/7v/w//H/8f/u/+7/8P/y
//D/8v/z//P/8//0//T/8//z//T/9P/1//X/9f/1//f/+P/6//v/+P/3//b/9f/2//f/
+f/6//r/+v/7//v/+f/5//n/+f/8//z//f/9//3//f/+//7//P/9//7//v///wAAAgAD
AAQABAAFAAYADgAWAB0AJAAcABYAEAAMAAsACwAMAAwADAAOAA4ADgAOAA8ADwAQABMA
FAAVABYAFgAXABkAGQAbABsAGwAbABkAGgAaABkAGAAYABgAGAAZABgAGAAYABQAEwAT
ABIAEwATABIAEAAPAA8ADgAOAAsACgAIAAgACQAJAAcABgAEAAQAAwADAAEAAQABAP//
AQABAAIAAgABAAAA//////7//v/+//7//P/8//z/+v/8//z//P/8//z//P/7//v/+f/4
//j/+f/7//v/+//7//v/+//7//r/+//7//v/+//5//r/+v/6//j/+P/4//j/+f/6//v/
/f/8//v/+//6//v/+//8//z//P/8//z//P/6//v/+//7//3//v///wAA///+//3//P/+
//7////////////+//7//P/8//z//P/+///////////////+//7/AAAAAAAAAAAAAAAA
AAAAAP//////////AAD+//7//v/+//7//v/+//7///8BAAEABAAHAAUABQAFAAQABgAH
AAcABwAIAAcABgAGAAkACgAKAAsADAANAA4ADwAKAAcABAACAAIAAAD+//z/+//7//v/
+//7//r/+v/6//v/+//7//v/+f/4//b/9f/2//f/+P/5//j/+P/4//j/+P/4//j/+f/5
//f/9//4//b/9v/2//b/9v/6//j/8v/0//v//f8DAA4AGgAmADMAPQBJAFkAZABsAHkA
gwCBAHgAYAA8ABAA7f/Z/87/wf+4/7j/vf+//8P/x//O/9H/1P/b/+L/5P/m/+7/8f/w
//P/9v/2//P/8//0//T/+P/4//j/+v/5//j/9//3//b/+f/5//r/+v/7//v/+//7//r/
+v/7//v//f/9//3//f/7//v//P/8//3//v8AAAEAAQABAAEAAQACAAIAAwADAAUABQAG
AAYABQAFAAUABAAEAAQABQAFAAgACAAJAAoACQAKAAoACgAMAAwADAAOAA0ADQAOAA4A
DgAQABAAEAAUABUAFQAWABUAFgAXABgAGgAbAB0AHQAbABsAGwAbABsAHAAcABsAGgAa
ABoAGgAXABYAFgAWABUAFQAWABYAFAATABEADgANAA0ADAAMAAsACgAIAAgABwAHAAUA
BAAGAAYABQAFAAMAAwADAAEAAQABAAIAAgABAAAA//////7//v/+//7//v/+//7//P/6
//r/+v/6//z//P/7//v/+f/4//j/+f/7//v/+//7//3//f/9//z/+v/5//j/9//4//r/
+//8//z//P/8//z/+v/6//r/+//7//v//P/8//v/+//8//z//P/8//z//P/+////////
/////v/9//z//v/+//7//v/+//7//////wEAAQAAAAAA/v/+//7//v/8//3//f/9////
///+//7//P/8//z//P/+//7//v/+//3//f/9//3//P/8//z//f/+////AAAAAP//////
//7//P/+//////8CAAEAAAD///7//v/+//7///8BAAEABAAHAAYABQAEAAIABQAHAAgA
CQAJAAkACQAKAAsADAAMAA0ADQANAA0ADQAKAAcABAACAAIAAAD+//z/+//7//v/+//7
//r/+v/6//n/+f/5//n/+P/4//f/9//5//n/+f/5//b/9v/2//b/+P/4//j/+f/7//n/
+f/6//n/+P/3//b/+v/4//b/9v/0//f///8JABAAHAAuADsAQwBPAFsAZAByAIEAhwCB
AHIAVAAsAAIA3//N/8b/uf+w/7T/u/+9/8H/yf/O/8//1P/b/+D/5P/m/+z/8f/0//P/
8P/y//H/8f/0//b/9v/0//b/9P/x//L/8//1//b/+f/5//r/+v/5//n/+f/5//z//P/9
//3/+//7//v/+//7//v//P/8//7//v/////////////////+//7///////////8AAAAA
AAABAAIAAgAEAAQABQAFAAQABAAFAAYABQAGAAYABgAHAAgACQAMAAwACwALAAoACwAO
AA8AEAAQABEAEQASABMAFAAVABYAFgAXABkAGQAXABcAFwAXABkAGgAaABkAFgAWABYA
FgAXABYAFgAWABQAEwATABIADwAPAA4ADAANAA0ADAAMAAkACAAGAAYABwAHAAUABAAE
AAQAAwADAAAA///+//v//P/9////AAD9//z/+//7//r/+v/6//r//P/8//z/+v/5//j/
9//2//f/+P/4//n/9//2//b/9//1//X/9f/1//f/9//3//b/8//z//P/8//2//j/+f/6
//n/+P/3//b/9v/2//b/9//3//f/+P/4//X/9f/2//b/+P/4//j/+P/2//f/9//3//b/
9v/2//b/+P/4//j/+P/2//b/9//3//n/+f/4//j/9v/2//b/9v/3//n/+v/7//v/+//6
//r/+f/4//f/9v/3//j/+f/6//r/+f/4//f/+P/4//j/+f/5//n/+f/4//j/9P/2//b/
9v/2//j/+P/4//n/+//7//7/AQD////////+//7/////////AQABAAEAAgADAAQABAAF
AAUABQAFAAUAAwABAP///v/6//j/9v/0//X/9f/1//X/9f/0//T/9P/z//P/8//z//T/
9P/z//P/8f/x//H/8f/y//L/8v/y//L/8v/y//P/8f/v/+//8P/x//L/8//0//L/8P/u
/+r/6P/t//v/BQAKABQAJgAzADMAPQBPAFwAagB5AIEAfwBwAFQALAACANv/x//A/7f/
rv+u/7H/s/+3/73/wv/H/9D/1f/a/+L/5v/m/+n/6v/p/+r/8v/z/+//8P/y/+7/7v/w
//D/7//x//H/8v/y//H/8f/y//L/9P/1//b/9//2//b/9//3//f/9//3//f/+f/5//r/
+v/5//j/+P/3//n/+f/5//n//P/8//3//f/8//v/+//6//v//f///wAA///+//7//f/+
//7///8AAAEAAgACAAIAAgACAAIABAAGAAcACQAKAAgACgAKAAoADAANAA0ADgAPABAA
EQASABIAEwAVABUAFwAXABcAFwAWABYAFQATABQAFAAUABQAEQAQABAAEAAMAAsACwAK
AAoACwALAAoACAAHAAUABAAEAAQAAwAEAAMAAwABAAAA/v/+//3//f/9//3//f/7//n/
+f/6//r/+f/4//f/9//0//T/9P/0//T/9P/0//L/9P/0//T/9P/y//L/8f/x//H/8P/w
//H/8//z//P/8//x//H/8f/w//L/8//0//X/9P/0//P/8v/0//T/9P/0//L/8v/y//P/
8//z//T/9P/0//X/9//4//f/9v/1//T/9v/3//f/9//4//j/+P/4//b/9v/2//b/+P/4
//n/+f/4//f/9f/0//T/9P/0//T/9f/3//j/+f/4//f/9f/0//X/9v/3//j/9v/2//b/
9v/3//f/9//3//b/9v/2//f/9f/1//X/9P/1//f/+f/6//j/9v/0//T/9P/0//b/9v/2
//f/9f/1//j/+//9//3//f/8//z//f/9//3//f/9//3//v8AAAIAAwAFAAQAAwACAAEA
AQD///3//P/8//r/+P/2//P/8//z//P/8//y//L/8v/x//H/8f/x//L/8v/x//H/8f/x
//H/8f/w//D/8P/w//L/8v/y//P/8v/v/+7/7v/v//D/8f/y//T/9P/u/+z/7P/t//P/
/f8GAA4AHAArADMAOwBJAFYAYABtAH0AgQB2AGAAPgAUAOn/0f/G/7v/sv+w/7X/t/+5
/73/xP/H/8z/0f/W/97/4v/m/+X/6P/r/+r/7P/v/+//7P/u//D/7v/s/+7/8f/v/+//
8P/w//L/8//1//b/9f/1//X/9f/2//b/9//3//X/9f/1//X/9//3//j/+P/2//b/9//3
//n/+f/5//n//P/8//3//f/8//v/+//6//z//f/+//7/AAAAAAEAAQACAAIAAwAEAAMA
BAAEAAQABgAGAAYACAAJAAkACgAKAAoADAAMAAwADgAPAA8AEAATABQAFQAWABQAFQAX
ABcAGQAZABkAGQAXABgAGAAXABYAFgAWABYAFwAWABYAFgAUABMAEwASABEAEQAQAA4A
DQANAAwADAALAAoACAAIAAkACQAHAAYABQAEAAIAAQABAAEAAQD///3//f/+//7////+
//3//f/8//z//P/8//z//P/8//r/+v/6//r/+v/6//r/+f/5//f/9v/2//f/+f/5//n/
+f/3//f/9//2//b/9//4//n/9//4//j/+P/2//b/9v/2//f/+P/5//v/+f/5//r/+v/7
//v//P/8//z//P/8//z/+v/7//v/+//8//z//P/8//7//v/+//7//v/+////////////
/v/+//7//v/+//7/AAABAAEAAQD//////v/+//7//v/+//7/AAAAAAAAAAD//////f/+
//7//v/+//7//v/+//7///8BAAEABAAHAAcABwAHAAYABAAFAAUABQAIAAkACgAMAAwA
DAALAAsADQANAA0ADQALAAkABwAGAAIAAAD+//z//f/9//3//f/7//r/+v/6//v/+//7
//v/+v/6//n/+f/5//n/+f/5//n/+v/7//z/+f/4//f/9//4//f/+P/6//j/+P/4//j/
+P/6//b/9v/4//v/AwAJAA4AFgAmADUAOwBFAFMAZAB0AIEAhwCFAHwAYgA8ABYA8//b
/9L/x/+6/7j/v//B/73/xf/S/9X/1v/f/+T/5v/q/+7/7//y//X/9v/2//f/9f/y//T/
9P/0//b/+v/7//n/+f/6//r/+//7//z//P/9//3//f/9//7//v//////////////////
////AAAAAP7//v//////AAABAAIAAwADAAIAAgABAAIAAwAFAAYABAAFAAYABgAEAAQA
BQAFAAcACAAKAAwACwAMAAwADAAOAA4ADgAQAA8ADwAQABAAEgAUABQAFAAWABcAFwAY
ABkAGgAbABwAGgAbAB0AHQAfAB8AHwAfAB0AHgAeAB0AHQAeAB8AIAAcABoAGQAYABgA
FwAXABYAFQAVABQAEgAPAA8ADgAOAA4ADgANAA4ACgAJAAYABAAFAAYABgAHAAUABQAF
AAMAAQABAAIAAgADAAIAAQABAP7//v/+//7/AAAAAAAA/v/+//7//v/+//z//P/7//v/
/f/8//z//f/7//v/+//7//v/+//7//r/+v/7//z//f/8//z/+//6//z//P/8//z/+v/6
//r/+//7//v//P/8//n/+f/6//r/+v/6//r/+v/7//3//v////7//v/+//7/AAAAAAAA
AAD+//7////////////+//7//v/+//7//v/8//3//f/9//3//f/8//z//P/8//z//P/8
//z//P/8//3//f/9//3//P/8//z//f/9//3////+//z//P/8//z//P/8//z//f//////
AgAFAAQAAwACAAAAAgADAAMAAwAFAAUABQAGAAcACAAIAAkACwALAAsACwAIAAUAAgAA
AAAA/v/8//r/9//3//f/9//5//j/+P/4//f/9//3//f/9v/2//X/9f/1//X/9f/1//T/
9P/0//T/9P/0//T/9f/3//X/9f/2//b/9v/2//b/9P/2//T/8v/0//v///8DAA4AGgAo
ADkAQwBLAFcAZABwAH8AhQB7AGgATAAkAPj/2f/L/8D/s/+w/7T/t/+5/7//x//O/8//
0v/X/97/4v/m/+7/8f/u//H/8v/w/+//7//s//D/9v/0//L/9P/3//b/9f/1//T/9//3
//j/+P/3//f/9//3//j/+P/5//n/+//7//v/+//6//n/+f/4//r/+v/7//v/+//7//v/
+//8//z//f/9//////8AAAAA/////////v8AAAAAAQABAAIAAgADAAQAAwAEAAQABAAF
AAYABwAKAAoACQAJAAgACgAMAAwADAAOAA8ADwAQAA8AEAARABIAFQAXABoAGwAYABcA
FgAVABcAGAAYABcAFAAUABQAFAARABAAEAAQABAADwAPAA4ADAALAAkABgAHAAkACgAM
AAkACAAGAAYABAADAAAA/v///wAAAAABAP3//f/9//v/+//7//z//P/7//r/+f/5//b/
9v/2//b/+P/4//j/9v/1//T/8//y//P/9P/0//X/8//y//L/8//z//P/8//z//X/9f/1
//T/8//z//P/8//z//T/9P/0//L/8v/y//L/9P/0//T/9f/3//f/+P/4//b/9f/1//T/
9v/2//b/9v/0//X/9f/1//T/9P/0//T/9v/2//b/9v/0//T/9f/1//b/9//3//j/+P/4
//j/+P/2//f/9//3//n/+f/4//j/9P/0//b/9v/2//b/9v/4//j/+P/5//f/9//6//3/
/////////v/8//3//f/9/////////wAAAQACAAIAAwABAAEAAQABAAAA///+//7//P/6
//j/9v/1//X/9f/1//X/9P/0//T/8v/x//D/7//x//L/8v/z//L/8f/w/+//7//w//H/
8v/y//L/8v/z//L/7//u/+7/8P/w//D/8P/y//D/7v/u/+z/7f/x//n/AAAIABIAHwAt
ADMAOQBGAFgAYwBxAHsAeABqAFIALgD//93/0P/F/7j/sv+z/7P/tf+5/77/w//M/9P/
1v/c/+D/4v/j/+b/6f/q//D/8//x//D/8P/u/+7/7v/u/+//8f/x//L/8v/x//H/8v/y
//P/8//z//P/9v/2//f/9//1//X/9f/1//X/9f/2//b/9v/2//f/9//3//f/9//3//r/
+v/7//v/+f/5//r/+v/6//v//P/8//r/+v/7//v//P/8//3//v///wAAAAAAAP7//v/+
/wAAAwADAAQABAAEAAYABgAGAAcABwAGAAYACgAMAA4AEAAOAA8AEQARABEAEQARABEA
EQASABIAEQAQABAAEAAQABEAEAAQABAADAALAAsACgALAAsACgAIAAUABQAEAAQAAQAA
AP7//v///////f/8//v/+v/4//f/9v/3//j/9//3//f/+P/4//f/9v/1//X/9v/2//b/
9v/0//T/9P/y//P/9P/1//b/9f/0//L/8f/z//L/8v/z//P/8//z//P/8v/x//D/7v/u
/+//8P/x/+//8P/w//D/7v/u/+7/7v/v//D/8f/z//L/8f/x//D/8P/x//P/9P/z//L/
8f/w//H/8//0//X/9P/0//T/9P/y//L/8v/y//P/9P/2//f/9f/1//T/9P/0//T/9P/0
//T/9f/1//X/9f/1//T/9P/0//T/9P/0//T/9P/0//T/8//z//P/8//2//j/9v/0//T/
9P/0//T/9v/2//b/9//2//X/9//5//v/+//7//r/+v/7//v/+//7//v/+//8//7/AAAB
AAMAAgABAAAA///+//3//P/8//r/+P/2//T/8f/x//H/8f/y//L/8//0//P/8//z//P/
8v/y//H/8f/x//H/8f/x/+7/7v/u/+7/7//w//H/8//x/+//7//w//D/8P/w//D/8P/w
//D/7P/q/+3/8f/3/wAACAAQAB0AKQAvADkARABQAFsAawB1AHYAbABWADIABwDj/87/
w/+8/7j/t/+5/7n/uf++/8X/yP/N/9b/2v/c/+D/5f/o/+n/6v/q/+3/8f/u/+z/7v/w
/+z/7P/t/+3/7f/u/+7/8P/x//P/9P/0//P/8v/x//L/8v/z//P/8//z//P/8//1//X/
9v/2//T/9P/1//X/9f/1//X/9f/4//j/+f/5//f/9//4//j/+P/5//r/+v/8//z//f/9
//z//P/9//7/AQACAAIAAgAAAAAAAAACAAMAAwAEAAQABgAIAAgACAAJAAkACAAIAAsA
DAANAA4ADAANAA8ADwARABEAEQARABEAEgASABEAEAAQABAAEAARABAAEAAQAAwACwAL
AAoACQAJAAgABgAHAAcABgAGAAMAAgAAAAAAAAABAAAAAAD///7//P/7//v/+//7//n/
+//7//z//P/6//j/9v/1//X/9v/3//j/9v/2//b/9P/0//T/9P/0//X/9v/2//f/9v/0
//P/8//z//P/8//z//H/8f/x//D/8f/x//H/8f/x//L/8v/y//D/8P/w//D/8f/y//P/
9f/z//P/9P/0//X/9f/2//b/9P/0//T/9P/0//X/9f/1//j/+P/4//j/9//2//X/9P/2
//b/9//3//f/9//2//b/9v/2//b/9v/4//n/+f/5//j/9//1//T/9f/2//f/+P/2//b/
9v/2//f/9//3//f/+v/6//r/+//5//f/+P/2//b/9v/2//f/+P/5//v/+v/5//v//f/9
//3//f/8//7/////////////////AAADAAQABAAFAAMAAwADAAMAAwABAP///v/+//z/
+v/4//b/9f/0//P/9P/0//X/9v/0//P/8v/x//T/9P/z//P/8f/x//H/8f/y//L/8v/y
//L/8v/y//P/8f/v/+//8P/x//L/8//0//T/8P/w//D/7P/t//f///8EABAAHgAlACsA
MwBBAE4AXABrAHcAewB2AGIAPgAYAPX/2//M/8P/uP+0/7v/u/+5/7//yP/L/87/1f/a
/+D/5v/m/+f/7P/r/+r/7v/x//P/8v/0//L/7v/y//L/7//y//P/9f/2//b/9f/1//T/
9f/1//X/9f/4//j/+f/5//j/9//2//X/9v/3//n/+v/4//j/+f/5//n/+f/5//n//P/8
//3//f/8//v/+//6//v//f///wAA/v/+//////8AAAAAAQACAAMABAAEAAQAAgACAAIA
BAAHAAcACAAIAAYACAAIAAgADAANAA0ADgAPABAAEQASABEAEQASABEAEgATABQAFQAV
ABYAFgAVABQAFAAUABQAEwASABIAEgAOAA0ADQAMAAwADQANAAwACwALAAoACgAHAAYA
BAAEAAQABQAEAAQAAwACAAAA///+////AAD///3//f/+//7//P/6//j/9//3//j/+f/6
//j/+P/4//b/+P/4//j/+P/4//j/9//3//f/9v/2//f/9//3//f/9//1//X/9f/0//T/
9f/2//f/9f/2//b/9v/0//T/9P/0//b/9v/2//f/9f/1//b/9v/3//f/+P/4//j/+P/4
//j/9//3//b/9f/4//j/+P/4//b/9v/2//b/9//4//r/+//5//n/+P/4//j/+P/4//j/
+P/5//n/+f/3//f/9v/2//f/+P/5//r/+P/4//j/+P/5//n/+f/5//j/+P/4//n/9//3
//f/9v/4//n/+v/6//j/+P/3//f/+P/3//f/9//5//n/+f/6//j/9//3//j/9//4//j/
+P/4//j/+P/2//b/9v/3//n/+f/8/////f/9//3//P/+/////////wEAAQABAAIAAgAC
AAEAAQAEAAUABgAHAAMAAQD///7//P/6//j/9v/1//X/9f/1//X/9P/0//T/9f/1//X/
9f/0//T/8//z//P/8//z//P/8v/y//L/8v/w//D/8P/x//T/8//0//b/8//y//H/8P/w
//D/8P/u//D/8//3////BgAMABoALQA5AD0ASQBYAGQAbQB3AHkAcgBcADoAEADr/9X/
yv+//7T/sv+3/7v/vf/D/8r/z//O/9X/3v/g/+L/6v/t/+7/8f/0//T/7//t/+7/7v/w
//L/8v/y//P/8f/x//L/8v/z//P/9P/0//X/9f/1//X/9v/2//f/9//5//n/+f/5//f/
9//4//j/+P/4//n/+f/7//v/+//7//r/+v/7//v//P/9////AAD+////AAAAAAIAAgAD
AAMABAAEAAUABgAGAAYABQAEAAcACAAJAAwADAALAAsACgAMAA4ADgAOAA4ADwAPABAA
EQASABMAFAAVABcAGgAbABkAGQAZABkAGQAaABoAGQAYABgAGAAYABUAFAAUABQAEwAT
ABQAFAARABEAEAAOAA8ADwAOAA4ADQAMAAoACgAJAAkABwAGAAcACAAIAAkABgAFAAQA
AQD/////AAAAAAAAAAAAAAEA///+//3//P/9//7////+//3//P/7//r//P/8//v/+//9
//z//P/9//v/+//7//v//f/9//3//P/5//n/+f/5//n/+v/6//r//P/8//z//P/6//r/
+v/7//z//f///wAA/v/9//3//P/+//7//v/+//7//////////v/+//7//v8AAAAAAAAA
AP7//v//////AQABAAAAAAAAAAAAAAAAAAAAAQABAAEAAwADAAIAAgABAAAA///+/wAA
AAAAAAAAAQABAAEAAQABAAAA//////////////7//P/9//7//v8AAAAA/////wAA////
////////////AAACAAEAAQACAP///v8AAP7//v8AAAAAAAAAAP7//v/+////AQABAAQA
BwAHAAcABwAGAAQABQAFAAUACQAJAAkACgALAAwADAANAA0ADQANAA0ADQALAAkACAAE
AAIAAAD+/////////////f/8//z//P/5//n/+f/5//v//P/8//3//P/7//r/+f/5//r/
+//8//v/+v/5//n/+//5//n/+v/6//r/+v/6//b/+P/4//b/+P///wMACwAUABwAJgAx
ADsARwBVAGQAcAB9AIcAhQB4AGAAOgAQAO3/2f/O/8P/uP+6/8H/wf/B/8n/0v/X/9r/
3//k/+j/7P/u/+3/8P/3//r/+v/5//n/9v/0//b/+P/4//j/+//5//n/+v/6//n/+f/6
//r//f/9//3//f/+//7//////////////////////wAAAAD+//7//////wEAAQABAAEA
AAAAAAEAAQABAAEAAgACAAQABQAGAAYABAAEAAUABQAHAAgACgAMAAwADAALAAoADAAM
AAwADgAPAA8AEAAQAA8AEAAPAA4AEQATABQAFgAVABYAFwAYABgAGQAbABsAHQAdAB0A
HQAbABwAHAAbABwAHAAcABwAGQAYABgAGAAWABUAFQAUABQAFQAVABQAEgARAA8ADgAP
AA4ADAAMAAkACQAHAAYABgAGAAUABQAFAAUABQADAAIAAQABAAAAAQAAAP/////+//7/
/v/+//3//P/7//j/+f/6//v//P/6//r/+f/5//v/+v/6//v/+//7//v/+//5//n/+f/4
//n/+f/5//n/9//4//j/+P/6//r/+v/6//n/+P/3//f/+f/5//r/+v/5//n/+v/6//j/
+P/4//j/+f/7//z//f/8//z//P/8//z//P/8//z//v/+///////9//3//P/8//z//P/8
//z/+v/7//v/+//9//3//P/8//7//v/+//7//P/8//z//P///wEA/v/8//z//P/8//r/
+v/6//v//P/9/wEABQAEAAMAAgAAAAIAAwADAAMABgAHAAgACgAJAAoACgALAAsACwAL
AAsABwAFAAMAAgD+//z/+v/4//n/+f/5//n/9//2//b/9v/2//f/+P/5//n/+P/2//X/
9f/1//X/9f/2//b/9v/2//X/9P/z//P/9P/z//T/9v/0//T/9P/0//L/9P/2//T/8v/1
//v/AwAKABIAHgAvAD0AQwBNAFwAagB1AH0AfQBwAFgAMAAEAOH/z//E/7f/rv+u/7P/
uf+9/8P/zP/P/9D/1f/c/+D/5P/q/+3/7v/x//L/8v/z//P/8P/u//L/9P/4//j/9f/1
//X/9v/2//f/9//4//j/9//3//f/9//4//j/+f/5//v/+//7//v/+f/5//r/+v/8//z/
/f/9//3//f/9//3//v/+//////8BAAEAAgACAP////////7/AAAAAAEAAQACAAIAAwAE
AAQABAADAAIABQAGAAcACgAJAAkACgAKAAoADAAMAAwAEAARABEAEgARABIAEwAUABYA
FwAZABkAGAAXABYAFQAWABgAGQAZABgAGAAYABgAFwAWABYAFgAUABMAEwASABEAEQAQ
AA4ACwALAAoACgAJAAgABgAGAAUABQADAAIABAAEAAMAAwD////////9//////8AAAAA
///+//3//f/6//r/+v/6//r/+v/6//j/9v/2//b/9v/4//j/9//3//n/+P/4//n/+P/3
//b/9f/3//f/9//2//P/8//z//P/9f/2//b/9v/4//j/+P/4//b/9v/2//f/+f/5//r/
+v/5//n/+v/6//z//P/8//z/+v/7//v/+//6//r/+v/6//v//P/9//7//f/8//z/+//9
//3//P/8//z//P/8//z/+v/7//v/+//8//3//f/+//3//P/7//r//P/8//z//P/9////
/f/7/w==
         </WaveFormData>
      </LeadData>
      <LeadData>
         <LeadByteCountTotal>10000</LeadByteCountTotal>
         <LeadTimeOffset>0</LeadTimeOffset>
         <LeadSampleCountTotal>5000</LeadSampleCountTotal>
         <LeadAmplitudeUnitsPerBit>4.88</LeadAmplitudeUnitsPerBit>
         <LeadAmplitudeUnits>��V</LeadAmplitudeUnits>
         <LeadHighLimit>2147483647</LeadHighLimit>
         <LeadLowLimit>268435456</LeadLowLimit>
         <LeadID>II</LeadID>
         <LeadOffsetFirstSample>0</LeadOffsetFirstSample>
         <FirstSampleBaseline>0</FirstSampleBaseline>
         <LeadSampleSize>2</LeadSampleSize>
         <LeadOff>FALSE</LeadOff>
         <BaselineSway>FALSE</BaselineSway>
         <ExcessiveACNoise>FALSE</ExcessiveACNoise>
         <MuscleNoise>FALSE</MuscleNoise>
         <LeadDataCRC32>1360084350</LeadDataCRC32>
         <WaveFormData>
KgAqACoAKgAqACoAKgAqACoAKgAqACoAKQAoACcAJgAkACQAJAAkACMAIgAhACAAHwAe
AB0AHAAZABgAFwAWABQAEgAQAA4ADAAMAAwADAALAAoACQAIAAcABgAFAAQAAwACAAEA
AAD9//z/+//6//r/+v/6//r/+f/4//f/9v/0//T/9P/0//T/9P/0//T/9P/0//T/9P/2
//b/9v/2//b/9v/2//b/+P/4//j/+P/4//j/+P/4//j/+P/4//j/+f/6//v//P/6//r/
+v/6//z//P/8//z/+v/6//r/+v/8//z//P/8//7//v/+//7//P/8//z//P/8//z//P/8
//z//P/8//z/+v/6//r/+v/6//r/+v/6//3//v///wAAAQACAAMABAAFAAYABwAIAAgA
CAAIAAgACgAKAAwADQARABQAFgAVABcAFwAXABcAFwAXABcAFwAXABUAEgAQAA8ADAAJ
AAkACAAIAAgABwAJAAgABgADAAQAAgAAAPv/9//1//X/9f/1//T/9P/0//P/8//z//P/
8v/y//L/8v/x//H/7//v/+z/7P/t/+3/7//u/+7/7v/u/+3/7f/t/+//7//v/+//7f/s
/+n/5f/n/+z/9f8BAAwAEgAdACoAMgA/AE0AVwBgAGgAagBcAEYAJQD//+L/1v/R/87/
0f/U/8//x/+7/7H/q/+m/6L/qv+1/7v/wf/K/9H/0//W/9j/2//h/+X/5//o/+r/7P/s
/+v/7v/u/+//7//v//D/8P/x//H/8v/y//L/8v/y//X/9f/1//b/9P/0//T/9f/1//X/
9f/2//b/9v/2//b/+P/5//n/+v/7//z//P/8//r/+v/7//v//v//////AAACAAMAAwAE
AAIABAAFAAYACQAKAA0ADwAOAAwADAALAA4ADwAQABEAFAAXABcAGAAZABoAGwAeACAA
IgAkACcAJQAmACkAKQAqACwALQAtAC0ALAAsACwAKgAqACoAKgApACoAKgAqACcAJwAm
ACUAJAAkACMAIAAgAB4AHgAbABoAGAAXABUAFQAUABEAEQAPAA0ACwALAAkACAAIAAcA
BgAGAAUABAADAAIAAQABAAAAAAAAAAAA/f/9//3/+//7//z//P/8//z//P/6//r/+v/6
//r/+//9//3//f/9//v/+//7//v//f/9//3//f/9//3//f/+//z//P/8//z//v/+//7/
///+//7//f/8//7//v/+////////////AAAAAAAAAAAAAAIAAgACAAIAAAAAAAAAAAAA
AAAAAAABAAEAAAAAAAAA/v/+//z//v8AAAAAAAAAAAAAAAAAAAAAAgACAAIAAwAEAAYA
CAAJAAkACQALAAwACgAIAAkACgALAAwACgAKAAwADQAUABgAGwAbABkAGQAZABkAGQAZ
ABkAGQAYABUAEQAOAAsACAAFAAUACAAKAAwADQAMAAoABwADAAIAAAD+//n/+f/3//f/
9//1//T/9P/0//X/9f/1//X/8//y//H/8P/w//H/8P/x//L/8v/z//P/8f/w//D/8P/w
/+//7//v/+3/7f/t/+3/7f/w/+3/6f/r//L/+f8BAAgAEAAdACwANgBDAFEAWQBgAGYA
ZABSADgAGQD1/9r/0P/N/8r/y//M/8n/wf+5/63/pf+k/6b/rv+1/7//xf/M/9P/2f/c
/9z/4f/l/+f/6f/s/+7/7v/w//H/8v/y//H/8f/x//L/8v/z//P/9P/0//T/9P/0//P/
8//z//T/9v/2//b/9//3//f/9//4//j/+P/4//j/+P/5//n/+v/7//z//P/8//7//v//
//////////7//v8AAAEAAQACAAAAAgADAAQABAAEAAYABwAKAAoADAANAAwADQAOAA8A
EAATABMAFAAXABgAGQAcABwAHgAgACMAJQAmACkAKQApACoAKgApACoAKgArACwAKgAq
ACoAKgAoACgAJwAmACUAJQAkACMAIQAgAB4AGgAYABYAFgATABQAEgARAA8ADQAMAAkA
CQAIAAcABgAHAAMAAgACAAEAAAAAAP///v////7//f/9//z//P/8//z/+//7//v/+f/3
//j/+P/4//r/+v/4//j/9v/2//b/9//5//n/+f/5//v/+//7//v/+v/5//j/9//4//n/
+v/8//r/+v/6//r/+P/4//j/+f/5//r/+v/6//r/+v/6//v//f/9//3//v/+//7//v/+
//3//P/7//r//P/8//z//P/6//r/+v/7//v/+v/6//r//P/8//r//P/6//r/+v/6//r/
+v/6//r/+P/4//j/+f/5//r/+//7//r/+f/6//r/+f/4//j/+P/5//v//f//////AAAB
AAIAAgAFAAMABAAGAAUABAADAAIABAAEAAYABwAOABIAFQAVABQAEwASABEAEQARABEA
EQAQAA0ACQAGAAUAAgD/////AAACAAQABQADAAIAAAD9//z/+v/4//P/8//x//H/8f/z
//L/8v/y//H/8f/x//H/7v/u/+7/7v/v/+//7f/t/+z/7P/t/+3/7f/s/+z/7P/u/+3/
7f/t/+z/6//q/+n/7f/q/+f/5//n/+7/9/8BAAgAEAAfACoANABDAE8AUwBcAGIAWABE
ACwABwDl/9L/yP/D/8T/x//G/8P/v/+z/6n/pf+k/6b/rv+3/73/xf/M/9P/1f/Y/9j/
3f/h/+X/5f/o/+r/7P/s/+3/7P/s/+v/6//r/+z/7v/v/+//8P/u/+7/7v/u//D/8f/y
//T/8v/y//L/8//z//P/8//0//b/9v/2//b/9P/1//X/9v/1//b/9v/2//j/+P/5//n/
+P/5//n/+v/7//3//v8AAP//AAAAAAAAAAAAAAIAAwAGAAYACAAJAAoACwAMAA0ADgAR
ABEAEgATABQAFQAYABoAHAAeACEAHwAgACMAIwAiACQAJQAlACcAJgAmACYAJQAkACMA
IgAhACIAIgAiACEAIQAgAB8AHQAcABoAFgAVABQAFQATABAADgANAAsADQAMAAkACQAF
AAMAAQABAP3//P/8//v/+//8//z//P/7//r/+f/5//j/+P/4//j/+f/5//n/9//1//b/
9v/2//j/+P/2//b/9f/0//P/8//1//X/9f/1//X/9f/1//X/8//z//P/8//1//X/9f/2
//T/9P/0//T/9v/2//b/9//3//j/+P/4//f/9v/1//X/9v/3//j/+v/5//j/9//2//b/
9v/2//b/9v/2//b/9v/0//T/9P/1//b/9v/3//j/9//2//P/9P/2//b/9v/2//b/9v/2
//b/9P/0//T/9f/1//b/9//3//X/9f/3//j/+f/6//z//v/+////AAABAP3//P/9//7/
//8AAAAAAAACAAMACAAMAA8ADwAPAA8ADwAPAA8ADwAPAA8ADwANAAoACAAFAAIA////
////AAABAAEAAwACAAAA/f/7//j/9f/v/+//7f/t/+3/7//u/+7/7v/r/+v/6//r/+z/
7P/s/+z/6v/p/+b/5f/m/+b/5//n/+n/6P/o/+j/5//l/+T/4//k/+X/5v/n/+f/4v/f
/93/2//i/+//+//+/wYAFwAiACYAMwBHAFEAWABgAF4AUAA4ABcA8//Y/8j/xf/G/8n/
yv/H/8P/t/+r/6P/nv+g/6j/r/+1/7//xP/H/8n/zP/O/9P/2f/d/9//4v/k/+L/4v/j
/+T/5P/l/+X/5f/m/+b/5//n/+j/6v/q/+r/6v/p/+n/6f/q/+r/6v/q/+v/7f/t/+3/
7v/t/+z/6//q/+z/7f/t/+7/7//w//D/8P/u/+7/7//v//H/8//0//b/9P/1//X/9v/2
//j/+f/6//r/+v/8//3//v/+/wAAAQACAAMABAAFAAYACQAJAAoADwAQABEAFAAUABYA
GAAbABkAGgAdAB0AIAAiACMAIwAhACAAIAAgACAAIAAgACAAHAAcABsAGgAZABkAGAAX
ABgAGAAXABQAEAAOAA4ACwALAAoACgAJAAcABgADAAMA///9//v/+//7//r/+v/5//b/
9v/1//T/8//y//H/8f/w//D/8P/w/+//7//v/+3/7//w//D/8P/u/+7/7P/s/+7/7v/u
/+//7//v/+//7//v/+//7//v//H/8f/x//H/8P/v/+7/7v/w//D/8P/w//L/8v/y//P/
8f/y//L/8v/0//T/9P/1//P/8//z//T/9f/2//f/+P/4//j/+P/4//f/9v/1//T/9f/2
//f/+f/4//b/9f/0//T/9P/y//T/9f/2//f/+P/3//b/9f/0//T/9P/0//X/9P/0//T/
8//x//H/8//0//T/9P/1//b/+P/5//r/+//8//7/AAACAAAAAAAAAAAAAAAAAAAAAAAC
AAMACAAMAA8ADwAPAA8ADwAPABEAEQARABEADwANAAoACAAGAAQAAgADAAIAAgACAAEA
AwACAAAA/f/8//r/+P/z/+//7f/t/+3/7//u/+7/7v/t/+3/7f/t/+z/7P/s/+z/7f/t
/+v/6//o/+j/6f/p/+n/6P/o/+j/5v/l/+X/5f/n/+f/5//n/+n/5v/j/+H/3//k/+v/
+f8CAAoAFQAiACwANwBHAFMAWgBiAGQAWgBEACUAAQDi/9L/zf/K/8v/yv/J/8X/vf+v
/6P/oP+g/6b/rf+1/73/xP/J/83/zv/S/9X/2f/f/+P/5P/m/+j/6P/n/+j/6P/p/+n/
6f/q/+v/7f/u//D/8P/w//D/8P/x//H/8f/y//D/8P/w//H/8f/x//H/8v/0//T/9P/0
//L/8//z//T/9f/2//b/9v/2//b/9//3//r/+//7//z//P/9//3//v/+/wAAAQACAAQA
BAAGAAcABgAGAAgACQAMAA0ADgAPAA8AEQAQABAAFQAWABcAGgAcAB4AIAAjACIAIgAk
ACMAJgAoACkAKQApACgAKAAoACoAKgAqACoAKAAoACcAJgAjACMAIgAhACAAIAAfABwA
GwAaABsAGQAWABQAEwARABEAEAANAA0ADQALAAkACQAHAAYABgAFAAQABAADAAIAAQAA
AP/////+//7//v/+//v/+//7//n/+//8//z//P/8//z/+v/6//j/+P/4//n/+f/5//n/
+f/5//n/+f/5//v/+//7//v/+//7//v//P/6//r/+v/6//z//P/8//3//f/+//7//v/+
//7//v////3//f/9//7//P/8//z//P/9//7///8AAAAAAAAAAAAAAAAAAAAAAQADAAIA
AgACAAIAAgAAAAIAAgACAAIAAgABAAAA///+/wEAAgADAAUABwAIAAkACQALAAsACQAK
AAwADAAMAAwADAAMAA4ADwAUABgAGwAbABkAGQAZABkAGQAZABkAGQAbABkAFgAUAA8A
DAAJAAkACQAKAAsACwANAAwACgAHAAYABAACAP3/+//5//n/+f/3//b/9v/2//f/9//3
//f/9v/2//b/9v/z//P/8f/x//H/8v/0//X/9P/y//H/8P/y//H/8f/x//H/8f/x//H/
7//u/+3/6//t//L/+/8FAAoAEAAdACgAMgA/AE8AWwBkAG4AaABWAEAAHwD5/+D/1P/P
/87/z//O/8v/x/+9/6//qf+o/6r/sv+5/7//x//O/9P/1//c/97/4f/l/+n/6f/q/+z/
7P/s/+//8v/0//P/8//z//T/9P/1//X/9v/4//j/+P/4//f/9//3//j/+P/4//j/+f/7
//v/+//8//v/+v/5//j/+f/7//z//v/+//7//f/8//3//v8AAAEAAAABAAEAAgACAAMA
AwAEAAQABgAHAAgABgAGAAgACQAMAAwADgAPAA4ADwAQABEAFAAXABcAGAAbABwAHQAg
AB4AIAAiACUAJwAoACsAKwAuADAAMQAxAC8ALgAuAC4ALgAuAC4ALgAsACwAKwAqACcA
JwAmACUAJgAmACUAIgAeABwAHAAZABoAGAAXABUAFAASAA4ADQAMAAsACgALAAcABgAG
AAUABAAEAAMAAgADAAIAAQABAP7//v/+//7//f/9//3/+//7//z//P/8//z//P/6//r/
/P/8//z//f/9//3//f/9//v/+//7//v//f/9//3//f/8//v/+v/6//v//P/9//7//P/8
//z//f/9//7//v/+//7//v/+////////////AAAAAAAAAAAAAP7//v/+//7///8AAAEA
AgAAAAAAAAABAP///v/+//7/AAAAAP7/AAD+//7//v/+//z//P/8//z//P/8//z//f/7
//z//f/9//////8BAAIABAAEAAUABgAKAAsADAAKAAgACAAIAAgACAAIAAoACwAQABQA
FwAXABUAFQAVABUAFwAXABcAFwAVABMAEAAOAAsACAAFAAUABgAIAAoACwAKAAgABQAB
AAAA/v/8//f/9//1//X/9f/z//L/8v/y//P/8//z//P/8P/w//D/8P/x//H/7//v/+7/
7v/v/+//7f/s/+z/7P/t/+3/7v/v/+7/7f/s/+v/6//s/+v/5//n//D/+/8FAAoAEgAf
ACwAOABFAFEAWwBiAGYAXgBKADAAEQDv/9r/0v/P/87/z//M/8f/wf+3/6v/pf+m/6r/
rv+1/73/xf/K/8//0//U/9j/2//h/+X/5//m/+j/6v/q/+n/6v/s/+3/7f/t/+7/7v/v
/+//8P/u/+7/7v/u//H/8f/x//L/8v/y//L/8//z//P/8//0//T/9P/0//T/8v/z//P/
9P/1//b/9v/2//j/+P/5//n/+P/5//n/+v/6//v/+//8//3/AAACAAQAAwACAAMAAwAG
AAYACAAJAAgACQAKAAsADgARABEAEgAVABYAFwAaABgAGgAcAB8AIQAiACUAJQAlACYA
JgAlACcAJgAmACYAJAAkACQAJAAgACAAHwAeAB8AHwAeAB0AGgAaABkAFgAXABYAFwAV
ABMAEAAOAAsACQAIAAUABQAFAAMAAQABAP3//P/8//v/+v/6//n/+P/5//j/9//3//b/
9v/2//b/9v/3//j/9//2//b/9f/0//T/9P/y//L/8P/w//D/8f/z//P/8//z//P/8//z
//P/8f/x//H/8f/z//P/8//0//b/9v/2//b/9P/0//T/9f/2//j/+f/6//n/+P/3//f/
+f/5//n/+v/6//r/+v/6//r/+v/6//r//P/8//z//P/7//r/+f/5//v/+v/6//r//P/8
//r//P/+//7//v/+/wEAAgADAAQABAAAAAIAAwAEAAUABgAEAAQABgAHAAoADgARABEA
FAAVABYAFwAWABUAFAATABQAEwARABAADwAMAAkACQAGAAYABgAFAAYABgAFAAMAAQD+
//v/9f/1//P/8//z//P/8v/y//L/7v/t/+z/6//r/+z/7f/u/+3/7f/r/+v/6v/q/+v/
6//p/+j/6P/o/+r/6f/p/+n/6P/n/+b/5f/n/+j/5f/j/+H/4v/p//f/AgAIAAsAFgAm
ADEAPQBRAGAAaABwAHAAYABHACkABgDm/9v/2v/T/9D/zf/J/73/sf+n/57/mv+e/6X/
q/+x/7j/vf/D/8b/zP/V/9v/3//h/+L/4v/i/+T/5//m/+j/6//r/+v/7P/q/+v/6//s
/+7/7v/u/+7/7//v/+//8P/w//D/8P/x/+//7//v//D/8v/y//L/8v/w//H/8f/y//X/
9v/2//b/9P/0//X/9f/4//n/+f/6//j/+f/5//r/+v/8//3//v8AAAAAAgADAAIAAgAE
AAUACAAJAAoACwAMAA8ADwAQABEAEgATABYAFwAaAB0AIQAgACAAIgAhACIAJAAlACUA
JQAkACQAJAAlACYAJwAoACYAJgAlACQAIgAhAB8AHQAeAB4AHQAaABgAFgAWABMAEAAO
AA0ACwALAAoABwAHAAUAAwABAAEA/f/8//z/+//6//r/+f/4//f/9v/1//X/9P/0//T/
9P/z//P/8//x//H/8v/y//L/8P/w/+7/7v/u/+7/7v/v/+//7//v/+//7//v/+//7//w
//H/8v/z//L/8f/w//D/8v/y//L/8v/0//T/9P/1//P/9P/0//T/9v/2//b/9//1//X/
9f/2//b/9v/2//b/9v/2//b/9v/0//T/9P/0//f/+P/5//v/+v/4//f/9v/4//j/9v/4
//b/9v/2//b/9P/0//T/9P/2//b/9v/3//f/+P/5//n/+v/7//7/AAACAAQAAwAAAAAA
AAAAAAAAAgACAAQABQAJAAwADgANAA4ADwAQABEAEwATABMAEwATABEADgAMAAoACAAG
AAcABQAEAAMAAQADAAIAAAD9//z/+v/4//P/7//t/+3/7f/v/+7/7v/u/+3/7f/t/+3/
7P/s/+z/7P/t/+3/6//r/+n/6P/o/+f/5//m/+b/5v/m/+X/5f/l/+X/5f/l/+X/5//o
/+f/4//h/97/4//t//z/BAALABgAJgAvADsATQBYAGIAbgBwAGYAUQAxAAgA6P/X/9D/
yf/K/8v/xf+9/7H/of+a/5b/lv+d/6f/sf+4/73/wf/G/87/0f/V/9v/3//g/+L/5v/m
/+P/5P/m/+n/6f/p/+r/6v/r/+v/7P/q/+r/6v/q/+3/7f/t/+7/7P/s/+z/7f/u/+//
8P/y//H/8P/v/+7/8P/x//H/8v/1//b/9v/2//X/9P/0//P/9v/3//f/+P/2//f/9//4
//j/+v/7//z//f/+/wEAAwADAAIAAwADAAQABQAGAAcACQANAA4AEAASABIAEgAUABUA
GAAbAB8AHQAeACEAIQAiACQAJQAlACcAJgAmACYAJgAmACYAJgAmACYAJQAkACEAIQAg
AB8AHgAeAB0AGgAaABgAGAAVABQAEgARAA8ADwAOAAsACwAHAAUAAwADAAMAAgACAAEA
AAAAAP///v/7//r/+f/5//r/+v/6//r/+P/3//b/8//1//b/9v/2//b/9v/0//T/9P/0
//T/9f/1//X/9f/1//P/8//z//P/9f/1//X/9f/1//X/9f/2//X/9P/z//L/9f/2//f/
+f/3//j/+P/4//r/+v/6//v//f/9//3//v/9//z/+//6//z//P/8//z/+v/6//r/+v/8
//z//P/9//3//P/8//z/+v/6//j/+v/8//z//P/8//r/+v/6//r/+v/6//r/+//5//r/
+//7//3//f///wAAAwAEAAYACAAIAAcACAAGAAYABgAGAAgACAAKAAsADwASABQAEwAV
ABUAFQAVABUAFQAVABUAFQATABAADgANAAoABwAHAAUABgAHAAcACQAIAAYAAwABAP7/
+//1//P/8f/x//H/8//y//L/8v/v/+//7//v//D/8P/w//D/7f/t/+v/6//q/+r/6//r
/+3/7P/s/+z/6//p/+j/5//q/+v/7P/t/+3/6v/n/+P/3//i/+3/+/8EAAwAFQAiACwA
OQBHAFUAYABqAHAAagBYADsAFQDu/9j/0//Q/8//zv/L/8X/uf+r/6P/nP+a/6D/qf+x
/7n/wv/H/8v/zv/S/9X/2//h/+P/6P/s/+r/6P/r/+z/6v/t/+3/7f/u/+z/7f/t/+7/
8P/w//D/8P/v/+//7//w//D/8P/w//H/8f/x//H/8v/w//D/8P/w//L/8//z//T/9//4
//j/+P/2//b/9//3//n/+//8//7//P/9//3//v/+/wAAAQACAAAAAAACAAMAAwACAAMA
AwAFAAcACQALAAoADQANAA4AEwAUABUAGAAYABoAHAAfAB0AHgAhACEAJAAmACcAJwAn
ACYAJgAmACQAJAAkACQAIwAkACQAJAAhACEAIAAfACAAIAAfABwAGgAYABgAFQASABAA
DwANAA4ADgAMAA0ACgAHAAQAAwACAAIAAwADAAAAAAD///7//f/8//v/+//6//r/+v/6
//n/+f/5//f/+f/6//r/+v/6//r/+P/4//j/+P/4//n/9//3//f/9//3//f/9//3//n/
+f/5//n/9//3//f/+P/4//j/+P/4//j/+P/4//n/+f/6//r/+v/6//r/+v/7//3//f/9
//7//P/8//z//P/+//7//v/+//z//P/8//z//v/+//7////9//z//P/8//z//P/6//z/
+v/6//r/+v/6//r/+v/6//z//P/8//3//P/8//z/+//6//n/+v/6//j/+P/5//r/+P/5
//r/+//6//r/+v/6//n/+f/4//j/+f/5//n/+//8//z//f8AAAMABAAEAAUACQAJAAoA
CQAIAAcABgAEAAQABgAHAA0AEgAWABcAFgAVABQAEwAVABUAFQAVABMAEQAOAAwABwAE
AAEAAQACAAQABgAHAAcABgAEAAEAAAD+//z/9//1//P/8//z//H/8P/w//D/8f/x//H/
8f/u/+7/7v/u/+//7//t/+3/7P/s/+3/7f/r/+r/6v/q/+v/6//s/+3/6//r/+v/6//r
/+r/6f/l/+f/6v/z////CAAOABcAKAA0AD8ATwBbAGIAaABoAGAASgAtAAkA6P/Y/9P/
zv/L/8z/yf+//7f/q/+h/57/oP+i/63/uf+//8T/y//R/9T/2v/f/+H/4f/j/+T/5v/q
/+z/7f/u/+7/7v/t/+z/7P/u/+//7//w/+7/7v/u/+7/8f/x//H/8v/0//T/9P/1//T/
8//y//L/8v/y//L/8v/0//X/9f/2//f/+P/4//j/+v/6//v/+//6//v/+//8//7/////
/wAAAAACAAMABAAEAAQABgAHAAoACgAMAA0ADQANAA0ADQAQABMAEwAUABUAFgAXABoA
GgAcAB4AIQAiACQAKAApACgAKgArACsAKwAqACoAKgAqACoAKgAqACgAKAAnACYAJgAn
ACcAJwAlACQAIgAeAB0AHAAdABsAGgAYABcAFQATABIADwAPABAADwAOAA8ADAAKAAkA
BwAEAAQAAwACAAMAAgABAAEA/v/+//7//v/////////9//v//P/8//z//v/+//z//P/+
//7//v////3//f/9//3//v///wAAAQAAAP///v/9/////////wAA/v/+//7//v/+//7/
/v///wEAAgACAAIAAgACAAIAAwADAAMAAwAEAAQABAAEAAQAAgACAAIAAgAEAAQABAAE
AAIAAgACAAMABQAEAAQABAAEAAQAAgAEAAQABAAEAAQABgAGAAYABgADAAIAAQABAAEA
AgADAAMAAQABAAMABAADAAIAAgACAAAAAQACAAMAAQAAAP///v8AAAEAAQACAAIAAQAA
AAEAAwACAAIABAAHAAgACAAJAAsACwANAAwADAAMAAwADAAMAAwADAAOAA8AFAAYABsA
GwAdAB0AHQAdABsAGwAbABsAHQAbABgAFgARAA4ACwALAAsADAANAA0ADQAMAAoABwAI
AAYABAD//////f/9//3/+//6//r/+v/5//n/+f/5//n/+v/7//z/+f/5//f/9//2//b/
9//3//X/9P/0//T/9P/z//P/8//1//X/9f/1/+//8P/t/+3/8f/2/wEACwAQABQAHQAq
ADQAQwBTAF0AZABsAGoAXABGACcAAQDi/9j/0//Q/9H/zv/J/8P/u/+v/6f/qP+q/7D/
uf/B/8f/zv/T/9f/3P/i/+P/5f/p/+3/7P/u//D/8P/x//T/9v/1//X/9f/2//T/9f/1
//b/+P/4//j/+P/3//f/9//4//j/+P/4//n/+f/5//n/+v/4//j/+P/4//j/+f/5//r/
+f/6//r/+v/8//z//f/9//7//////wAAAAABAAEAAgAEAAYABwAIAAYABgAIAAkACAAI
AAoACwAOAA8AEAARABEAEwASABIAFwAYABkAHAAcAB4AIAAjACMAJAAnACcAJgAoACkA
KQApACgAKAAoACkAKgArACwAKgAqACkAKAAnACcAJgAlACYAJgAlACIAHQAaABkAFQAV
ABQAFAATABEAEAANAA0ACwAJAAcABwAFAAQABAADAAIAAgABAAAAAAAAAAAAAQD+//7/
/v/+//v/+//7//n/+f/6//r/+v/4//j/9v/2//j/+P/4//n/+f/5//n/+f/7//v/+//7
//v/+//7//v/+v/5//j/+P/5//r/+//8//r/+v/6//v/+f/6//r/+v/6//r/+v/7//n/
+f/5//r//f/+////AAD+//7//v/+//7//v/+//7//v/+//7////9//z//P/8//7//v/8
//7//v/+//7//v/+//7//v/+////AAABAAMABAAGAAgACQALAAsACgAKAAoACgAKAAoA
CgAMAA0AEgAWABkAGQAYABcAFgAVABcAFwAXABcAFwAVABIAEAANAAoABwAHAAkACgAL
AAsACQAIAAYAAwACAAAA/v/5//X/8//z//P/8//y//L/8v/y//P/9P/1//L/8v/y//L/
7//v/+3/7f/u/+7/7//v/+3/7P/s/+z/7f/t/+7/7//u/+3/7P/r/+n/6v/r/+n/6f/w
//n/AQAGAAwAFwAoADQAQwBTAF0AYgBoAGgAWgBCACUAAwDo/9z/1f/S/9P/0P/L/8f/
vf+x/6v/pv+m/6z/tf+//8f/zP/R/9X/2P/a/9//4f/j/+f/6v/s//D/8P/z//b/8v/x
//H/8f/y//T/9f/1//b/9P/0//T/9P/1//X/9f/2//j/+P/4//n/9//3//f/+P/5//r/
+//8//r/+//7//z/+//8//z//P/9//7/AAABAP/////+//7/AAABAAEAAgACAAQABQAG
AAYABgAIAAkADAAMAA4ADwAOAA8AEAARABQAFwAXABgAGQAaABsAHgAeACAAIgAlACcA
KAArACsAKgAsAC0ALQAvAC4ALgAuAC4ALgAuAC4ALAAsACsAKgArACsAKgApACcAJgAk
ACAAHgAcABwAGQAYABYAFQATABEAEAANAA0ADQALAAkACQAJAAgACAAHAAYABgAFAAQA
AwACAAEAAQD+//7//v/+//////////3/+//8//z//P/+//7//P/8//z//P/8//3/+//7
//v/+//7//v/+//7//n/+f/5//n/+//7//v//P/+//7//v/+//z//P/8//3///8AAAAA
AAD+//7//v///////////wAAAgACAAIAAgAAAAAAAAAAAAAAAAAAAAAA/v/+//7///8A
AAAAAQACAAIAAgAAAAIAAQAAAP///v///wAAAQACAP///v/9//3//v8AAAIAAwAHAAcA
BQAGAA==
         </WaveFormData>
      </LeadData>
      <LeadData>
         <LeadByteCountTotal>10000</LeadByteCountTotal>
         <LeadTimeOffset>0</LeadTimeOffset>
         <LeadSampleCountTotal>5000</LeadSampleCountTotal>
         <LeadAmplitudeUnitsPerBit>4.88</LeadAmplitudeUnitsPerBit>
         <LeadAmplitudeUnits>��V</LeadAmplitudeUnits>
         <LeadHighLimit>2147483647</LeadHighLimit>
         <LeadLowLimit>268435456</LeadLowLimit>
         <LeadID>V1</LeadID>
         <LeadOffsetFirstSample>0</LeadOffsetFirstSample>
         <FirstSampleBaseline>0</FirstSampleBaseline>
         <LeadSampleSize>2</LeadSampleSize>
         <LeadOff>FALSE</LeadOff>
         <BaselineSway>FALSE</BaselineSway>
         <ExcessiveACNoise>FALSE</ExcessiveACNoise>
         <MuscleNoise>FALSE</MuscleNoise>
         <LeadDataCRC32>4054834916</LeadDataCRC32>
         <WaveFormData>
AgACAAIAAgAAAAAAAAAAAP7//v/+//7//f/8//v/+v/4//j/+P/4//j/+P/4//j/+P/4
//j/+P/4//j/+P/4//r/+v/6//r/+v/6//r/+v/6//r/+v/6//r/+v/6//r/+v/6//r/
+v/8//z//P/8//z//P/8//z//v/+//7//v/+//7//v/+/wAAAAAAAAAAAAAAAAAAAAAA
AAAAAAAAAAAAAAAAAAAAAAAAAAAAAAAAAAAAAAAAAAIAAgACAAIAAAAAAAAAAAAAAAAA
AAAAAAIAAgACAAIAAAAAAAAAAAAAAAAAAAAAAAAAAAAAAAAAAAAAAAAAAAAAAAAAAAAA
AAAAAAAAAAAAAAAAAAAAAAD+//7//v/+/wEAAgADAAQABwAIAAkACgAKAAoACgAKAAwA
DAAMAAwADgAMAAsACgAJAAgABwAFAAMAAQABAAAA/v/9//z//P/6//n/+P/3//b/9f/1
//X/9f/1//X/9//4//j/+f/5//j/+P/5//n/+v/6//r/+v/6//r/+v/6//r/+v/7//v/
+//7//v//P/8//z//P/8//3//f/9//3//f/9//3//f/9//3//f/9//3//f/9//3/AQAC
AAcAEAAYAB8AJQArADcATABrAJAArwCxAJEAWQAYANv/sP+P/27/Tf82/yj/Gf8R/xP/
Hf8w/0P/Vf9o/37/jf+X/57/qP+z/7v/w//M/9P/2f/f/+T/6v/x//X/+f/6//7//v8A
AAMAAwACAAUABQAFAAYACAAJAAkACQAJAAkACQAJAAsACwALAAsADAAMAAwADAAMAAwA
DAAMAAoACwALAAoADAANAA0ADQALAAwADAAMAA0ADQANAA0AEAAQABAAEAARABEAEQAS
ABAAEQASABIADgANAA4ADQAQABEAEgATABUAFQAWABcAGAAYABcAFwAXABYAFgAWABYA
FgAWABUAFAATABIAEgATABEAEQARABAADwAOAA4ADQAMAAwACwAKAAoACQAIAAcABwAG
AAYABgAGAAYABgAHAAcABwAGAAgACAAIAAgABgAGAAcABwAHAAcABgAGAAUABgAGAAYA
BQAFAAYABgAFAAUABQAFAAUABQAFAAUABwAGAAYABgAGAAYABgAGAAYABgAHAAcABQAF
AAUABgAEAAQABAAEAAYABgAGAAYABgAGAAYABwAFAAYABgAGAAYABgAGAAcABwAGAAYA
BwAJAAkACQAJAAcABwAHAAYACAAIAAkACQAIAAgACQAJAAcABwAHAAcABwAHAAcABwAG
AAYABgAGAAUABQAEAAQABAAEAAQABAAEAAQABAAEAAQABQAFAAUABwAHAAcABwAKAAsA
DAAOABAAEAARABEADQAOAA8AEAARABIAEgAQAA8ADgALAAoACQAHAAUAAwADAAIAAAD/
//7//v/8//v/+v/5//j/9//3//f/+f/5//n/+//8//z//f/9//7//v/////////+//3/
/P/+//7//v/+//7//v//////AQABAAEAAgAAAAAAAAAAAAEAAQABAAEAAQABAAEAAQAB
AAEAAQABAAEAAQABAAEAAwAEAAsAEgAaAB8AIwArADsAVAB1AJoAswCtAIcATwAQANX/
rv+N/2b/Rf8y/x7/Ef8J/wv/F/8u/0H/Vf9q/37/if+R/57/qv+1/7v/xf/Q/9f/2//h
/+j/7v/z//n//f8AAAQABAAEAAUABwAIAAkACQAJAAoACgALAAsACwALAAsACwALAA0A
DQANAA0ADAAMAAwADAAOAA4ADgAOAA4ADwAPAA4ADAANAA0ADQAPABAAEAAQABEAEQAR
ABEAEAAQABAAEAATABMAEwAUABQAFQAWABYAFwAXABkAGQAXABcAFwAXABcAFwAYABkA
GAAYABcAFwAZABgAGAAYABgAGAAYABcAGAAXABYAFgAVABMAEwATABIAEQAQABAADQAM
AAwACwAMAAwACwAKAAkACQAIAAgACAAIAAgACAAJAAkACQAIAAgACAAIAAgACAAIAAkA
CQAJAAkACAAIAAcACAAIAAgABwAHAAgACAAJAAkACQAJAAcABwAHAAcABwAGAAYABgAG
AAYABgAGAAYABgAHAAcABQAFAAUABgAIAAgACAAIAAgACAAIAAgACAAIAAgACQALAAwA
DAAMAAwADAAMAA0ACwAKAAoACwALAAsACwALAAsACwALAAoACgAKAAsACwAKAAoACwAL
AA0ADQANAA0ADAALAAoACQAKAAoACgAKAAkACQAIAAgACgAKAAoACgAKAAoACgAKAAgA
CQAJAAkACwALAAsACwAJAAkACQAKAAgACAAJAAkACQAJAAoACgAMAA0ADQANAA4ADwAP
AA8AEwAUABMAEwAUABYAFgAWABYAFgAUABMAEgARABAADwANAAsACQAJAAgABAADAAIA
AgAAAP///v/9//z/+//7//v/+//7//v//f8AAAAAAQABAP7//v//////AAAAAAAAAAAA
AAAAAAAAAAIAAgADAAMAAQABAAEAAgACAAIAAgACAAMAAwADAAMAAwADAAMAAwADAAMA
AwADAAUABQAFAAUABwAKABEAGAAgACcAKwAzAEMAWgB3AJoArwCnAIEASQAKANP/rv+P
/2r/Tf86/yr/G/8V/xX/I/84/0n/W/9y/4b/kf+Z/6T/sP+5/8P/zf/W/9n/3//l/+z/
8v/5//3/AQAEAAYABgAIAAkACwAKAAkACQAJAAoADgAPAA8ADwAPAA8ADwAPAA8ADwAP
AA8AEAAQABAAEAASABIAEgASABAAEQARABAAEAARABEAEQARABIAEgASABEAEQARABEA
EgASABIAEgATABMAEwAUABQAFQAWABYAFQAVABcAFwAXABcAFwAXABcAFwAYABkAGAAY
ABcAFwAZABgAGAAYABYAFgAWABUAFAATABIAEgATABEAEQARABAADwAOAA4ADQAMAAwA
CwAKAAoACQAIAAcABwAGAAYACAAIAAgACAAHAAcABwAGAAgACAAIAAgACAAIAAkACQAH
AAcABgAGAAcACAAIAAgACQAJAAoACgALAAsACwALAAkACQAJAAkACQAIAAgACAAKAAoA
CgAKAAkACAAIAAcACQAJAAkACgAKAAoACgAKAAoACgAKAAoADAAMAAwADQALAAwADAAM
AAwADAAMAA0ADQAMAAwADQANAA0ADQANAAsACwALAAoACgAKAAsACwAKAAoACwALAA0A
DQANAA0ACwALAAsACwAKAAoACgAKAAkACQAIAAgACAAIAAgACAAIAAgACAAIAAoACwAL
AAsACQAJAAkACQAHAAcABwAIAAoACgALAAsADQANAA4ADgAQABEAEQARABMAFAAWABYA
FgAWABQAEgARABAAEQAQAA8ADQAJAAcABwAGAAQAAwACAAIAAAD///7//f/8//v/+//7
//v/+//7//3/AAAAAAEAAQACAAIAAwADAAIAAgACAAIAAAAAAAAAAAACAAIAAwADAAMA
AwADAAQAAgACAAIAAgADAAMAAwADAAMAAwADAAMAAwADAAMAAwAFAAUABQAFAAUACAAP
ABgAIAAlACkALQA5AEwAZwCIAKUArQCdAG8ALADt/8D/n/+A/2P/UP9A/y//Jf8h/yf/
Nv9J/1n/bv+C/5H/m/+i/67/t//B/8v/1P/Z/9//5f/q/+7/8//5//3//v8AAAQABgAH
AAkACgALAAsACwAMAAwADQANAA0ADQANAA0ADQANAA0ADQANAA4ADgAOAA4ADAAMAAwA
DAAMAA0ADQAMAA4ADwAPAA8ADQAOAA4ADgAPAA8ADwAPABAAEAAQABAAEQARABEAEgAR
ABEAEQAQAA8ADwARABEAEwATABMAEwARABEAEgATABQAFAATABMAEwASABIAEgASABIA
EgARAA4ADQAMAAwACwAJAAkACQAIAAcABgAGAAUABAAEAAMAAgACAAEAAAD//////v/+
//7//v/+//7//f/9//3//P/9//7///8AAAAAAAABAAEAAwADAAIAAgABAAIAAgACAAEA
AQACAAIAAwADAAMAAwADAAMAAwADAAUABAAEAAQABAAEAAQABAAEAAQABQAFAAUABQAF
AAYABAAEAAQABAAGAAYABgAGAAYABgAGAAcABwAIAAgACAAGAAYABgAHAAcABgAGAAcA
BwAHAAcABwAHAAcABwAGAAYABgAHAAcABgAGAAcABwAHAAcABwAHAAUABQAFAAUABAAE
AAQABAAFAAUABAAEAAIAAgACAAIABAAEAAQABAAEAAUABQAFAAMAAwADAAMABQAFAAUA
BgAFAAQABAADAAMAAwAEAAQABwAJAAoACwANAA0ADAALAA8ADgAOAA4ADgAOAA8ADgAO
AA4ACwAKAAkABwAFAAMAAwACAAAA///+//7//P/7//r/+f/2//X/9f/1//f/9//3//n/
+v/6//v/+//6//r/+//7//z//P/8//z//P/8//z//P/8//z//f/9//v/+//7//z//v/+
//7//v//////////////////////////////////////////////AgAHAA4AGAAfACMA
JwAzAEYAYwCGAKUArwCZAGcAKADp/7r/m/96/1f/Pv8u/yH/F/8V/xv/LP8//1H/ZP94
/4n/k/+a/6b/s/+7/8H/yv/R/9X/2//i/+j/7//1//n//P/+/wAAAgADAAMAAgAFAAUA
BQAGAAYABwAHAAcACQAJAAkACQAJAAkACQAJAAoACgAKAAoACgAKAAoACgAMAA0ADQAM
AAwADQANAA0ACwAMAAwADAANAA0ADQANABAAEAAQABAADwAPAA8AEAAQABEAEgASABEA
EQATABMAEwATABMAEwATABMAFAAVABgAGAAXABcAFwAWABYAFgAUABQAFAATABQAEwAS
ABIAEQAPAA8ADwAOAA0ADAAMAAsACgAKAAkACAAIAAcABgAFAAUABAAEAAQABAAEAAQA
AwADAAMAAgAEAAQABAAEAAIAAgADAAMABQAFAAQABAAFAAYABgAGAAMAAwAEAAQAAwAD
AAMAAwAFAAUABQAFAAUABAAEAAQABAAEAAQABAAEAAQABQAFAAUABQAFAAYABgAGAAYA
BgAGAAYABgAGAAYABgAGAAcABwAIAAgACAAIAAgACAAJAAkACAAIAAkACQAJAAkACQAJ
AAkACQAIAAgACAAJAAkACAAIAAkACQAHAAcABwAHAAkACQAJAAkACAAIAAgACAAHAAcA
BgAGAAgACAAIAAgACAAIAAgACAAGAAcABwAHAAoACwAMAA0ADgAPABAAEgASABIAEwAS
ABAAEAAQABAAEgAQAA8ADgANAAwACwAJAAcABQAFAAQABAADAAIAAgD+//3//P/7//r/
+f/5//n/+f/5//n/+//8//z//f/9//7//v///////v/+//7//v/+//7//v/+//7//v//
////////////AAAAAAAAAAAAAAEAAQABAAEAAQABAAEAAQADAAMAAwADAAEAAQABAAEA
AwAGAA0AFAAcACMAJwAvAD0AUgBtAJAAqwCtAI8AWwAcAN//sv+T/3L/T/82/yT/Ff8N
/wv/Ff8q/z//Uf9m/37/i/+R/5z/qv+z/7v/xf/O/9X/2f/h/+j/7P/z//n//f8AAAIA
BAAGAAcABwAIAAkACQAJAAoACgALAAsACwALAAsACwALAA0ADQANAA0ADAAMAAwADAAM
AAwADAAMAAwADQANAAwADAANAA0ADQANAA4ADgAOABEAEQARABEAEAAQABAAEAARABEA
EQASABIAEwAUABQAEwATABUAFQAVABUAFQAVABUAFQAWABcAGAAYABcAFwAXABYAFgAW
ABYAFgAWABUAFAATABIAEgARAA8ADwAPAA4ADQAMAAwACwAKAAoACQAKAAoACQAIAAcA
BwAGAAYABAAEAAQABAAFAAUABQAEAAQABAAEAAQABAAEAAUABQAFAAUABAAEAAUABgAG
AAYABQAFAAYABgAHAAcABwAHAAUABQAFAAUABQAEAAQABAAEAAQABAAEAAQABAAFAAUA
BQAFAAUABgAGAAYABgAGAAYABgAGAAYABgAGAAYABwAHAAgACAAIAAgACAAIAAkACwAK
AAoACwAJAAkACQAJAAkACQAJAAgACgAKAAsACwAKAAoACwALAAkACQAJAAkACQAJAAkA
CQAKAAoACgAKAAkACQAIAAgABgAGAAYABgAGAAYABgAGAAYABwAHAAcABwAHAAcABwAJ
AAkACQAKAAoACgALAAsADAANAA8AEAAQABEAEQAQABEAEgATABQAFAASABEAEAANAAwA
CwAJAAcABQAFAAQAAgABAAAAAAD+//3//P/7//r/+f/5//n/+f/5//n/+//8//z//f/9
//7//v///////v/+//7//v8AAAAAAAAAAAAAAAABAAEAAQABAAEAAgAAAAAAAAAAAAEA
AQABAAEAAwADAAMAAwADAAMAAwADAAEAAQABAAEAAwAIAA8AGAAgACUAKQAxAEEAWgB7
AJ4AswCnAH8AQQD+/8v/qP+J/2j/T/88/y7/If8b/x//K/8+/0//Yf92/4j/kf+Z/6T/
sP+5/8P/y//U/9n/3f/l/+r/7v/z//n//f/+/wIABgAGAAcABwAIAAkACQAJAAoACgAL
AAsACwALAAsACwALAAsACwALAAsADAAMAAwADAAMAAwADAAMAAwADQANAAwADAANAA0A
DQALAAwADAAMAA0ADQANAA0ADgAOAA4ADgAPAA8ADwAQAA4ADwAQABAAEQARABMAEwAT
ABMAEwATABMAEwAUABUAFAAUABMAEwATABIAEgASABIAEgASABEADgANAAwADAAMAAsA
DAANAAoACQAIAAgABwAGAAYABQAEAAQAAwACAAMAAwACAAIAAAAAAAAAAAABAAEAAQAA
AAEAAgADAAQAAgACAAMAAwADAAMAAgACAAUABgAGAAYABQAFAAYABgAFAAUABQAFAAUA
BQAFAAUABQAEAAQABAAEAAQABAAEAAQABAAFAAUABwAHAAcACAAGAAYABgAGAAYABgAG
AAYABgAGAAYABwAHAAgACAAIAAgACAAIAAkACQAIAAgACQAHAAcABwAHAAkACQAJAAgA
BgAGAAcABwAGAAYABwAHAAUABQAFAAUABQAFAAUABQAEAAQABAAEAAUABQAEAAQABgAG
AAYABgAHAAgACQAKAAwADQANAA0ADwANAAwADgAOAA4ADgAPAA4ADgAOAA0ADAALAAkA
BQADAAMAAgAAAP///v/+//z/+//6//n/+P/3//f/9//3//f/9//5//r/+v/7//v//P/8
//3//f/+//7//v/+//7//v/+//7//v/+///////9//3//f/+//7//v/+//7/////////
/////////////wEAAQABAAEAAQABAAEAAQABAAIABQAMABQAHQAhACcALQA6AFEAcACV
ALEAswCPAFQAFwDe/7H/lP91/1b/RP81/yv/If8j/zD/Qf9T/2b/eP+L/5v/ov+m/7H/
vf/D/8r/0//Z/93/4v/o/+v/8f/3//z//v8AAAIAAQABAAIABQAFAAUABgAIAAkACQAJ
AAcABwAHAAcABwAHAAcABwAIAAgACAAIAAgACAAIAAgACAAJAAkACAAIAAkACQAJAAsA
DAAMAAwACwALAAsACwAKAAoACgAKAAsACwALAAwACgALAAwADAANAA0ADwAPAA8ADwAP
AA8ADQANAA4ADwASABIAEQARABEAEAAQABAADgAOAA4ADQAMAAsACgAKAAkABwAHAAcA
BgAFAAQABAADAAIAAgABAAAAAAD///7///////7//v/8//z//P/8//3//f/9//z//v/+
//7//v/+//7///////3//f/8//z//f/+//7//v/9//3//v/+////////////////////
//////7//v/+//7//v/+//7//v/+//////////////8AAAAAAAAAAAAAAgACAAIAAgAC
AAIAAgADAAEAAgACAAIAAgACAAIAAwADAAIAAgADAAEAAQABAAEAAQABAAEAAAAAAAAA
AQABAAAAAAABAAEA/////////////////////wAAAAAAAAAAAQABAAAAAAAAAAAAAAAA
AP7//v/+//7//v///////////////////wEAAQABAAIABAAEAAUABQAHAAcACgAMAAwA
DAAMAAwADAAKAAkACAAHAAYABQADAAEA//////7//P/7//r/+v/4//f/9v/1//T/8//z
//P/8f/x//H/8//0//T/9f/1//T/9P/1//X/+P/4//j/+P/4//j/+P/4//j/+P/5//n/
+f/5//n/+v/6//r/+v/6//v/+//7//v/+f/5//n/+f/7//v/+//7//v/+//7//v/+//8
////BgAMABUAHQAhACcANgBNAG4AlQCxALEAiwBQAA8A1v+r/4r/Z/9I/zT/Kf8d/xf/
G/8m/zf/S/9e/3L/h/+V/5z/pP+t/7f/vf/G/83/0f/X/97/5P/p/+//8//4//r//P/8
//////8AAAEAAQABAAIABAAFAAUABQAFAAUABQAFAAUABQAFAAUABgAGAAYABgAGAAYA
BgAGAAgACQAJAAgACAAJAAkACQAJAAoACgAKAAsACwALAAsADAAMAAwADAANAA0ADQAO
AA4ADwAQABAADwAPABEAEQATABMAEwATABMAEwAUABUAFgAWABUAFQAXABYAFgAWABYA
FgAWABUAFAATABIAEgARAA8ADwAPAA4ADQAMAAwADQAMAAwACwAKAAoACQAIAAcABwAG
AAYABgAGAAYABgAFAAUABQAEAAQABAAEAAQABAAEAAUABQAFAAUABAAEAAMABAAEAAQA
AwADAAQABAADAAMAAwADAAMAAwADAAMAAwACAAIAAgACAAIAAgACAAIAAgADAAMAAwAD
AAMABAACAAIAAgACAAQABAAEAAQABAAEAAQABQADAAQABAAEAAIAAgACAAMABQAEAAQA
BQAFAAUABQAFAAUABQAFAAQABAAEAAUABQAGAAYABwAHAAUABQAFAAUABQAFAAUABQAE
AAQABAAEAAUABQAEAAQAAgACAAIAAgACAAIAAgACAAIAAwADAAMAAQABAAEAAQABAAEA
AQACAAMABAAGAAcACQAJAAoACgAMAA0ADgAMAAwADAAMAAwACgAJAAgABwAGAAUAAwAD
AAEAAQAAAP7//f/8//z/+v/5//j/9//2//X/9f/1//X/9f/1//f/+P/4//n/+f/2//b/
9//3//r/+v/6//r/+v/6//r/+v/6//r/+//7//v/+//7//z//P/8//z//P/9//3//f/9
//v/+//7//v//f/9//3//f/9//3//f/9//3//v8DAAoAEgAbAB8AJQAxAEIAXwCGAKcA
tQChAG0ALADv/77/m/94/1P/Ov8s/x3/E/8R/xn/Kv8//1P/aP98/43/l/+c/6b/sf+5
/7//yP/R/9f/2//g/+j/7//z//f//P/8//7/AAABAAEAAgADAAMAAwAEAAYABwAHAAcA
BwAHAAcABwAHAAcABwAHAAgACAAIAAgACAAIAAgACAAIAAkACQAIAAgACQAJAAkACQAK
AAoACgALAAsACwALAA4ADgAOAA4ADwAPAA8AEAAOAA8AEAAQAA8ADwARABEAEwATABMA
EwAVABUAFgAXABYAFgAVABUAFwAWABYAFgAWABYAFgAVABQAEwASABIAEQAPAA8ADwAM
AAsACgAKAAsACgAKAAkACAAIAAcABgAFAAUABAAEAAIAAgACAAIAAwADAAMAAgAEAAQA
BAAEAAIAAgADAAMAAwADAAIAAgABAAIAAgACAAEAAQACAAIAAQABAAEAAQABAAEAAQAB
AAEAAAAAAAAAAAAAAAAAAAAAAAAAAQABAAEAAQABAAIAAgACAAIAAgACAAIAAgACAAIA
AgACAAMABQAGAAYABgAEAAQABAAFAAUABAAEAAUABwAHAAcABwAFAAUABQAEAAQABAAF
AAUABAAEAAUABQAFAAUABQAFAAUABQAFAAUABAAEAAQABAAFAAUABAAEAAQABAAEAAQA
AgACAAIAAgACAAMAAwADAAMAAwADAAMAAwADAAMABAACAAIAAwADAAMAAwAEAAQABAAF
AAUABQAFAAUABAADAAUABAADAAMAAwADAAMABAAFAAYABwAHAAgACQAKAAsAEAAOAA4A
EAAQABAAEAAQAA4ADQAMAAsACgAJAAcABQADAAMAAgAAAP///v/+//z/+//6//n/+v/5
//n/+f/5//n/+f/7//z//P/9//3//v/+///////+//7//v/+//7//v/+//7//v/+////
//////////8AAAAAAAAAAAAAAQABAAEAAQABAAEAAQABAAEAAQABAAEA//////////8D
AAQACwASABoAIQAlAC0AOQBOAGsAjgCvALcAmwBjACQA5/+6/5n/dv9T/zr/LP8d/xP/
E/8f/zD/Q/9X/2z/fv+N/5f/oP+q/7X/vf/F/8z/0//Z/9//6P/u//X/+f/9/wAABAAE
AAYABwAHAAgABwAHAAcACAAKAAsACwALAAsACwALAAsADQANAA0ADQAOAA4ADgAOAA4A
DgAOAA4ADgAPAA8ADgAOAA8ADwAPAA8AEAAQABAAEQARABEAEQAUABQAFAAUABMAEwAT
ABQAFAAVABYAFgAVABUAFwAXABkAGQAZABkAGQAZABoAGwAcABwAGwAbAB0AHAAcABwA
HAAcABwAGwAaABkAGAAYABkAFwAXABcAFgAVABQAFAARABAAEAAPAA4ADgANAAwACwAL
AAoACgAKAAoACgAKAAkACQAJAAgACAAIAAgACAAIAAgACQAJAAcABwAGAAYABwAIAAgA
CAAHAAcACAAIAAcABwAHAAcABQAFAAUABQAHAAYABgAGAAYABgAGAAYABAAEAAUABQAF
AAUABQAGAAYABgAGAAYABgAGAAYABgAGAAYABgAHAAcACAAIAAgACAAIAAgACQALAAoA
CgALAAkACQAJAAkACwALAAsACgAIAAgACQAJAAoACgALAAsACQAJAAkACQAJAAkACQAJ
AAgACAAIAAgABwAHAAYABgAGAAYABgAGAAYABgAGAAYABgAHAAcABwAHAAcABwAHAAcA
BwAHAAgABgAGAAcABwAHAAcACAAIAAcABwAGAAUABQAFAAQAAwAEAAQABAAFAAYABQAE
AAQABQAGAAcABwAJAAkACQAJAAwADgAQABIAEgAQABAAEAAQABIAEAAPAA4ADQAMAAsA
CQAHAAUABQAEAAIAAQAAAAAA/v/9//z/+//6//n/+f/5//v/+//7//3//v/+///////+
//7//////wAAAAAAAAAA/v/+//7//v/+//7//////////////wAAAgACAAIAAgABAAEA
AQABAAEAAQABAAEAAQABAAEAAQABAAEAAQABAAUABgALABQAHAAhACUALQA5AFAAbwCW
ALEAswCTAFsAGgDd/7L/k/9u/03/Nv8k/xX/C/8L/xf/LP8//1H/Zv98/4n/kf+a/6b/
sf+5/8P/zP/T/9n/4//o/+7/8f/3//v//v8AAAIABAAHAAcABgAHAAcABwAIAAoACwAL
AAsACwALAAsACwANAA0ADQANAA4ADgAOAA4AEAAQABAAEAAQABEAEQAQAA4ADwAPAA8A
DwAQABAAEAAPAA8ADwAPABIAEgASABIAEwATABMAFAASABMAFAAUABUAFQAXABcAFQAV
ABUAFQAVABUAFgAXABgAGAAXABcAFwAWABYAFgAWABYAFgAVABQAEwASABIAEQAPAA8A
DwAQAA8ADgAOAA0ADAAMAAsACAAIAAcABgAFAAUABAAEAAIAAgACAAIAAwADAAMAAgAA
AAAAAAAAAAIAAgADAAMAAwADAAIAAgABAAIAAgACAAEAAQACAAIAAQABAAEAAQABAAEA
AQABAAEAAAAAAAAAAAAAAAAAAAD+//7//////////////wAA/v/+//7//v8AAAAAAAAA
AAAAAAAAAAEA//8AAAAAAAD+//7//v///wEAAAAAAAEAAQABAAEAAQABAAEAAQAAAAAA
AAABAAEA/v/+/////////////////////////////v/+//7//v/9//3//P/8//z//P/8
//z//P/8//z//P/8//3//f/9//7///8AAAEAAwADAAMABAAGAAQABgAGAAYABgAGAAYA
BAADAAIA///+//3/+//3//X/9f/0//T/8//y//L/8v/x//D/7//s/+v/6//r/+v/6//r
/+3/7v/u/+//7//u/+7/7//v/+7/7v/u/+7/7v/u/+7/7v/s/+z/7f/t/+//7//v//D/
8P/w//D/8P/v/+//7//v/+//7//v/+//7//v/+//7//v/+//7//v//H/9P/5/wAACAAP
ABMAGQAnADwAWQB8AJkAoQCFAE0ADADP/6T/hf9k/0X/Mv8i/xX/C/8J/xX/Jv81/0f/
XP9w/33/hf+O/5j/of+r/7P/vP/D/8n/z//U/9j/3f/l/+f/6v/u/+7/7v/v//H/8v/x
//H/8f/y//L/8//z//P/9f/1//X/9f/1//X/9f/1//T/9P/0//T/9v/2//b/9v/2//f/
9//2//T/9f/1//X/9f/2//b/9v/1//X/9f/1//j/+P/4//j/+P/3//b/9v/2//f/+P/4
//n/+f/7//v/+//7//v/+//7//v//P/9//z//P/7//v/+//6//r/+v/4//j/+P/3//b/
9f/0//T/9f/z//P/8//w/+//7v/u/+3/7P/s/+v/6v/q/+n/6P/n/+f/5v/m/+b/5v/m
/+b/5f/l/+X/5P/m/+b/5v/m/+j/6P/p/+n/6f/p/+j/6P/p/+r/6v/q/+n/6f/q/+r/
6f/p/+n/6f/p/+n/6f/p/+n/6P/o/+j/6v/q/+r/6v/q/+r/6//r/+v/6//r/+z/7P/s
/+z/7P/s/+z/7P/s/+z/7P/s/+3/6//s/+z/7P/s/+z/7P/t/+3/7P/s/+3/7f/t/+3/
7f/r/+v/6//q/+r/6v/r/+v/6v/q/+v/6//p/+n/6f/p/+n/6f/p/+n/6v/q/+r/6v/p
/+n/6P/o/+j/6P/o/+j/6P/o/+j/6P/m/+f/5//n/+n/6f/p/+n/6f/p/+n/6v/s/+z/
7f/t/w==
         </WaveFormData>
      </LeadData>
      <LeadData>
         <LeadByteCountTotal>10000</LeadByteCountTotal>
         <LeadTimeOffset>0</LeadTimeOffset>
         <LeadSampleCountTotal>5000</LeadSampleCountTotal>
         <LeadAmplitudeUnitsPerBit>4.88</LeadAmplitudeUnitsPerBit>
         <LeadAmplitudeUnits>��V</LeadAmplitudeUnits>
         <LeadHighLimit>2147483647</LeadHighLimit>
         <LeadLowLimit>268435456</LeadLowLimit>
         <LeadID>V2</LeadID>
         <LeadOffsetFirstSample>0</LeadOffsetFirstSample>
         <FirstSampleBaseline>0</FirstSampleBaseline>
         <LeadSampleSize>2</LeadSampleSize>
         <LeadOff>FALSE</LeadOff>
         <BaselineSway>FALSE</BaselineSway>
         <ExcessiveACNoise>FALSE</ExcessiveACNoise>
         <MuscleNoise>FALSE</MuscleNoise>
         <LeadDataCRC32>1098380009</LeadDataCRC32>
         <WaveFormData>
SABIAEgASABGAEQAQgBAADwAOgA4ADYAMwAwAC0AKgAnACQAIQAeABoAGAAWABQAEAAO
AAwACgAIAAYABAACAP///v/9//z/+//6//n/+P/1//T/8//y//D/8P/w//D/7v/u/+7/
7v/s/+z/7P/s/+z/7P/s/+z/7v/u/+7/7v/u/+7/7v/u//D/8P/w//D/7v/u/+7/7v/w
//D/8P/w//D/8P/w//D/8v/y//L/8v/y//L/8v/y//P/9P/1//b/9v/2//b/9v/2//b/
9v/2//b/9v/2//b/9v/2//b/9v/4//j/+P/4//b/9v/2//b/9v/2//b/9v/2//b/9v/2
//X/9P/z//L/8v/y//L/8v/y//L/8v/y//T/9P/0//T/9f/2//f/+P/4//j/+P/4//j/
+P/4//j/+v/5//j/9//3//f/9//1//L/8P/v/+3/6//q/+r/6P/l/+X/5f/l/+X/5f/l
/+b/6P/q/+r/6v/q/+r/6v/o/+f/5P/k/+X/5//l/+X/5f/k/+T/5P/k/+T/5P/k/+T/
5v/m/+b/5v/m/+f/5//n/+f/5//n/+f/5f/m/+b/5v/m/+b/5v/m/+j/6P/o/+j/6//t
//X/AgAQACEAMQBEAGIAkgDLAAABGgEOAegAtwB+AEgAFwDb/4//P//1/qr+aP5F/jv+
Qf5W/nr+ov7O/vf+HP8y/0b/Xf9z/4X/l/+q/7b/vf/G/87/2P/f/+X/6f/s//D/8//1
//j/+v/6//v//P/9//7///8BAAIAAgACAAMABAAFAAcACAAIAAgACwAMAAwADgAPAA8A
EAARABIAEwATABQAFwAYABgAGQAYABkAGwAbAB4AHwAgACIAIwAlACYAJwAoACsAKwAt
AC4AMAAzADUAMgAzADUANwA7AD4AQgBFAEkASwBNAFAAUgBUAFYAWABbAFwAXgBfAGAA
YQBiAGIAYgBiAGIAYABgAF8AXgBcAFkAVwBVAFMAUQBOAEwASQBGAEMAQAA9ADoANwA0
ADAALQAqACgAJQAjACAAHgAbABsAGAAWABQAEwARAA8ADQALAAoACQAIAAcABgAFAAQA
AwACAAEAAAABAAAAAAD///3//f/8//v/+//7//v/+v/6//r/+f/5//n/+f/5//n/+f/5
//n/+f/5//n/+v/6//r/+v/6//r/+//7//v//P/8//z//f/9//3//f/+//7/AAABAAEA
AgAAAAAAAQACAAIAAgACAAIABAAEAAUABQAEAAQABAADAAMABAAEAAQABAAEAAQABAAE
AAMAAwADAAIAAgACAAIAAQABAAEAAQABAAEAAAAAAAAAAAAAAAAAAgACAAIAAgAEAAQA
BAAFAAcABwAHAAcABQAGAAYABgAGAAYABgAFAAQAAwADAAMAAwABAP7//P/7//n/9//2
//b/9P/z//P/8//z//X/9f/1//b/9v/4//j/+P/2//b/9v/0//P/8P/w//H/8f/v/+//
7//w//D/8P/w//D/8P/w//D/8v/y//L/8v/y//P/8//z//P/8//z//P/8//0//T/9P/y
//L/8v/y//L/8v/y//L/9f/5/wEACgAaAC0APwBUAHgAqgDnABwBMAEcAfIAvwCIAFIA
HQDb/4n/N//v/qD+XP49/jX+Pf5W/nz+qv7Y/gH/IP82/0z/Z/97/4v/n/+y/7z/xf/O
/9j/4P/n/+//8//2//r/+//9/wAAAgAEAAUABgAHAAgABwAJAAoACgAKAAsADAANAA8A
EAAQABAAEQASABIAFAAVABUAFgAXABgAGQAZABoAGwAcABwAHQAgACEAIwAjACQAJQAm
ACgAKQArACwALQAuADEAMQAzADYAOAA7AD0APwBBAEQARwBGAEgASwBNAFEAUwBVAFgA
WABaAFwAXgBhAGIAZABlAGYAZwBoAGgAaABoAGgAZgBkAGMAYgBgAF8AXQBbAFkAVQBS
AFAATQBIAEUAQgA/AD4AOwA4ADQAMQAuACwAKQAlACIAIAAdAB0AGgAYABYAFQATABEA
DwANAAwACwAKAAkACAAHAAYAAwACAAEAAAABAAAAAAD///3//f/8//v/+//7//v/+v/6
//r/+f/5//n/+f/5//n/+f/5//n/+f/5//n/+v/6//r/+v/6//r//f/9//3//v/+//7/
/////wEAAQACAAIAAAABAAEAAgACAAIAAwAEAAYABgAGAAYABgAGAAcABwAIAAgACAAH
AAcACAAIAAgABgAGAAYABgAGAAUABQAFAAQABAAEAAQAAwADAAMAAwADAAMAAgACAAAA
AAAAAAAAAAAAAAAAAAAAAAAAAAABAP////////////////////8BAAEAAQABAAIAAwAE
AAUABQAFAAUABgAGAAYABgAGAAYABgAFAAQAAwADAAMAAwABAAAA/v/9//v/9//2//b/
9P/y//P/9P/1//X/9f/1//b/9v/4//j/+P/4//j/+P/2//f/9P/0//X/8//x//H/8f/y
//L/8v/y//T/9P/0//T/9P/0//T/9P/0//X/9f/1//X/9f/1//X/9f/2//b/9v/2//b/
9v/2//b/9v/2//b/+f///wcAFAAkADUARQBeAIYAugDxACABLAEWAe4AuQB8AEQADQDH
/3X/J//d/pD+Vv4//jf+Q/5g/ob+sP7g/gf/Jv88/1L/af+B/5H/pf+2/8D/yf/S/9z/
5v/t//H/9f/6//z///8BAAIABAAIAAcACAAJAAoACwANAA4ADgAOAA8AEAARABMAFAAU
ABQAEwAUABQAFgAXABcAGAAZABoAGwAbABwAHQAeAB4AHwAgACEAIwAjACQAJQAmACgA
KwAtAC4ALwAuADEAMQAzADQANgA5ADsAPQA/AEIARQBEAEYASQBLAE0ATwBRAFQAVgBY
AFoAXABfAGAAYgBjAGIAYwBkAGQAZABkAGQAYgBgAF8AXgBcAFsAWQBXAFUAUQBOAEwA
SQBGAEMAQAA9ADgANQAyAC4ALAAqACkAJwAjACAAHgAbABkAFgAUABIAEQAPAA0ACwAL
AAoACQAIAAcABgAFAAQAAwACAAEAAAD///7//v/9//v/+//6//n/+f/5//n/+P/6//r/
+f/5//f/9//3//f/+f/5//n/+f/5//n/+v/6//r/+v/6//r/+//7//v//P/+//7/////
//////8AAAAAAgADAAMABAAEAAQABQAGAAQABAAEAAQABgAGAAcABwAGAAYABgAFAAUA
BgAGAAYABgAGAAYABgAGAAUABQAFAAIAAgACAAIAAQABAAEAAQABAAEAAAAAAAAAAAAA
AAAA/v/+//7//v/8//z//P/9////////////AQABAAEAAQADAAMAAwADAAMAAgAEAAQA
BAAEAAQAAwACAAEAAwADAAMAAQD+//z/+//5//X/9P/0//L/7//v/+//7//v/+//7//w
//L/9P/0//T/8v/y//L/8P/x/+7/7v/v/+3/6//r/+v/7P/s/+z/7P/s/+z/7P/s/+z/
7P/s/+z/7P/t/+3/7f/t/+3/7f/t/+3/7v/u/+7/7v/u/+7/7v/u/+7/7v/u/+//8//7
/wYAFAAlADUASABoAJQAywD+ABoBFAH8AM8AkgBWACMA5f+Z/0v/Bf+4/nT+U/5F/kX+
Vv52/p7+zP73/hj/Mv9G/1v/cf+F/5n/qv+2/8H/yv/S/9z/4f/l/+n/7P/w//P/9f/4
//r//P/9//7///8AAAEAAwAEAAQABAAFAAYABwAHAAgACAAIAAkACgAKAAwACwALAAwA
DQAOAA8ADwAQABMAFAAUABUAFgAXABkAGQAYABkAGgAcAB0AHwAgACEAIgAlACUAJwAo
ACoALQAvAC0ALwAyADUAOAA6AD0APwA/AEEAQwBGAEgASgBMAE4ATwBQAFIAUwBUAFUA
VgBWAFYAVgBWAFQAUgBRAFAATgBNAEsASQBHAEMAQAA+ADsANgAzADAALQAqACcAJAAg
AB8AHAAaABcAFQASABAADQAMAAoACQAIAAcABQADAAEA///+//3//P/7//r/+f/4//f/
9v/1//T/9f/0//T/8//z//P/8v/x//H/8f/x//D/8P/w/+//7//v/+//7//v//H/8f/x
//H/8f/x//L/8v/0//T/9P/0//X/9f/1//b/9v/2//f/9//3//f/+P/4//j/+f/5//r/
+v/6//v//P/6//r/+v/6//z//P/9//3//P/8//z/+//7//z//P/8//r/+v/6//r/+v/5
//n/+f/6//r/+v/6//f/9//3//f/9//3//b/9v/4//j/+P/4//b/9v/2//b/9v/2//b/
9//1//X/9f/1//X/9f/1//X/9v/3//j/+f/7//v/+//7//v/+v/6//r/+v/6//z/+//6
//n/+f/5//n/9//2//T/8//x/+3/7P/s/+r/6f/p/+n/6f/p/+n/6f/q/+z/7v/u/+7/
7v/u/+7/7P/r/+j/6P/p/+n/5//n/+f/5v/m/+b/5v/o/+j/6P/o/+j/6P/o/+j/6v/r
/+v/6//t/+3/7f/t/+3/7v/u/+7/7v/u/+7/7v/u/+7/7v/u/+//8//7/wYAFAAlADUA
RgBkAJAAxwD+ACABHAH8AM8AlgBeACsA9f+t/13/Ef/G/n7+U/5F/kX+Vv52/p7+yv71
/hr/NP9I/13/df+H/5n/qv+4/8H/yv/U/9z/4//p/+//8v/0//f/+//8//7/AAABAAIA
AwAEAAUABwAIAAgACAAJAAoACwALAAwADAAMAA8AEAAQABIAEgARABEAEQAUABUAFQAW
ABcAGAAYABkAGgAbAB0AHQAeAB8AIAAiACMAJQAmACcAKgAtAC0ALwAwADIANQA3ADcA
OQA8AD8AQABCAEUARwBJAEsATQBQAFIAVABWAFgAWwBcAF4AXwBiAGMAZABkAGQAZABk
AGIAYgBhAGAAXgBbAFkAVwBVAFMAUABOAEsASABFAEIAPwA8ADkANgAyAC8ALAAqACcA
JQAiACAAHQAbABgAFgAUABMAEQAPAA0ACwAKAAkACAAHAAYABQAEAAMAAgABAAAA///+
//7//f/9//3//P/7//v/+//7//r/+v/6//n/+f/5//n/+f/5//n/+f/5//n/+f/5//r/
+v/6//r/+v/6//v/+//7//z//P/8//3//f//////AAAAAAAAAQABAAIABAAEAAUABgAE
AAQABAAEAAQABAAFAAUABgAGAAYABQAFAAYABgAGAAYABgAGAAYABgAFAAUABQAEAAQA
BAAEAAMAAwADAAMAAwADAAIAAgACAAIAAgACAAQABAAEAAQABgAGAAYABwAHAAcABwAG
AAYABgAGAAYABgAFAAQAAwADAAMAAwABAAAA/v/9//v/+f/4//j/9v/1//X/9f/1//X/
9f/1//b/9v/4//j/+P/4//j/+P/2//f/9P/0//X/8//x//H/8f/y//L/8v/y//L/8v/y
//L/9P/0//T/9P/y//P/8//z//P/8//z//P/8//0//T/9P/0//T/9P/0//T/9P/0//T/
9f/5/wEADgAcAC0APwBUAHYApADbAA4BJgEYAfYAyQCQAFwAKwDv/5//Tf8B/7L+av5F
/jf+Pf5U/nj+pP7U/v/+IP80/0r/Zf95/4v/n/+y/77/x//Q/9j/4v/p/+//8//2//r/
//8BAAIABAAEAAUABgAHAAgACQALAAwADAAOAA8AEAARABEAEgASABIAEwAUABQAFgAX
ABcAGAAZABgAGQAZABoAHQAeAB4AHwAgACEAIwAjACQAJQAmACgAKQArACwALQAuADEA
MQAzADYAOAA7AD0APQA/AEIARQBGAEgASwBNAE8AUQBTAFYAWgBcAF4AYABhAGIAZABl
AGgAaQBqAGoAagBqAGoAaABmAGUAZABiAF8AXQBbAFkAVwBUAFIATwBKAEcARABBAD4A
OwA4ADQAMQAuACwAKQAlACIAIAAdAB0AGgAYABYAFQATABEADwANAAwACwAKAAkACAAH
AAYAAwACAAEAAAABAAAAAAD////////+//3//f/9//3//P/6//r/+f/5//v/+//7//v/
+//7//v/+//7//v//P/8//z//P/8//z//f/9//3//v/+//7///////////8AAAAAAgAD
AAMABAAEAAQABQAGAAYABgAGAAYABgAGAAcABwAIAAgACAAHAAcACAAIAAgACAAIAAgA
CAAKAAkACQAJAAYABgAGAAYABQAFAAUABQAFAAUABAAEAAIAAgACAAIAAgACAAIAAgAC
AAIAAgADAAMAAwADAAMABAAFAAYABwAHAAcABwAGAAgACAAIAAgACAAHAAYABQAFAAUA
BQADAAAA/v/9//v/+f/4//j/9v/1//X/9f/1//X/9f/1//b/+P/6//r/+v/6//r/+v/4
//f/9P/0//X/9f/z//P/8//0//T/9P/0//b/9v/2//b/9v/2//b/9v/0//X/9f/1//X/
9f/1//X/9f/2//b/9v/2//b/9v/2//b/9v/2//b/+f///wkAFAAiADMAQwBaAIQAugDz
ABwBJgEOAeQArQBwAD4ACQDD/3X/K//h/pb+Yv5L/kf+Uf5s/pL+vv7q/hH/Lv9A/1b/
bf+B/5P/pf+0/77/x//Q/9j/3v/l/+n/7//y//T/9//5//z//v/+////AAABAAIAAQAD
AAQABAAGAAcACAAJAAkACgAKAAoACQAKAAoADAANAA0ADgAPABIAEwATABQAFQAWABYA
FwAYABkAGwAbABoAGwAcAB4AHwAhACIAIwAkACcAJwApACoALAAvADEAMQAzADYAOQA4
ADoAPQA/AEMARQBHAEoASgBMAE4AUABRAFIAVABVAFgAWQBaAFoAWABYAFgAVgBWAFUA
VABSAE8ATQBLAEkARwBEAEIAPwA8ADkANgAzADAALQAqACYAIwAgAB4AGwAZABYAFAAR
ABEADgAMAAoACwAJAAcABQABAAAA///+/////v/9//z/+//6//n/+P/3//b/9v/1//X/
9f/0//P/8//z//P/8v/y//L/8f/x//H/8f/x//H/7//v/+//7//v/+//8P/w//D/8P/w
//D/8//z//P/9P/y//L/8//z//H/8f/y//L/9P/1//X/9v/2//b/9//4//j/+P/4//j/
+P/4//n/+f/4//j/+P/3//f/+P/4//j/+P/4//j/+P/4//f/9//3//b/9v/2//b/9//3
//f/9//5//n/+P/4//n/+v/7//z//P/6//r//P/8//z//P/8//v/+v/5//f/9//3//X/
9v/0//P/8f/t/+z/7P/q/+f/5//n/+f/5//n/+f/6P/o/+r/6v/q/+v/7P/t/+z/6f/m
/+b/5//n/+X/5f/l/+b/5v/m/+b/6P/o/+j/6P/m/+b/5v/m/+b/5//n/+f/5//n/+f/
5//l/+b/5v/m/+j/6P/o/+j/5v/m/+b/5v/l/+n/7//2/wQAEQAhADIARgBmAJUAzAD+
ABQBCAHjALQAggBRACMA6/+l/1v/Ev/I/of+Z/5f/mL+eP6a/sL+6/4W/zb/TP9f/3H/
h/+X/6j/tv/B/8b/zP/W/93/4//p/+z/7v/x//P/9P/2//j/+f/6//v//P/7//3//v/+
//7///8AAAEAAQACAAIAAgADAAQABAAGAAcABwAIAAkACAAJAAkACgALAAwADAANAA4A
DwARABEAEgATABQAFgAXABkAGgAbABwAHwAfACEAIAAiACUAJwAnACkALAAvADAAMgA1
ADcAOQA7AD0AQABCAEQARgBIAEkASgBMAE0ATgBPAFAAUABSAFIAUgBQAFAATwBOAEwA
SwBJAEcARQBDAEAAPgA7ADoANwA0ADEALgArACgAJAAjACAAHgAbABkAFgAUABEAEQAO
AAwACgAJAAcABQADAAEAAAD///7//f/8//v/+v/7//r/+f/4//f/9v/2//X/9f/1//T/
8//z//P/8//y//T/9P/z//P/8//z//P/8//z//P/8//z//P/8//0//T/9P/0//T/9P/z
//P/8//0//b/9v/3//f/9f/1//b/9v/2//f/9//4//b/9v/3//j/+P/4//j/+P/4//j/
+f/5//r/+v/6//n/9//4//j/+P/4//j/+P/4//r/+f/5//n/+v/6//r/+v/5//n/+f/5
//f/9//2//b/+P/4//j/+P/2//b/9v/2//j/+P/4//n/+//7//v/+//9//3//f/+//7/
/v/+//7//v/9//z/+//5//n/+f/3//j/9v/1//P/8f/w//D/7v/r/+v/6//r/+n/6f/p
/+r/6v/s/+z/7P/t/+7/7//u/+3/6v/q/+v/6//p/+n/6f/q/+r/6v/q/+r/6v/q/+r/
6v/q/+r/6v/q/+v/6//r/+v/6//r/+v/6//s/+z/7P/s/+z/7P/s/+z/7P/s/+z/7f/t
//H/+v8GABUAJwA4AEoAagCXANAABAEcAQ4B5wC0AIAATQAfAOn/of9V/xD/zP6L/mn+
Yf5m/nz+nv7G/vH+Gv84/0z/X/9z/4f/l/+o/7b/v//G/87/1v/d/+X/6//s/+7/8//1
//b/+v/6//v//P/9//7///8BAAIAAgACAAMABAAFAAUABgAGAAYABwAIAAgACgAJAAkA
CgALAA4ADwAPABAADwAQABAAEQAUABUAFwAXABgAGQAaABwAGwAdAB4AHwAiACUAJQAn
ACYAKAArAC0ALQAvADIANQA2ADgAOwA9AD8AQQBDAEYASABKAEwATgBRAFIAVABVAFYA
VwBYAFgAWgBaAFoAWABYAFcAVgBUAFUAUwBRAE8ATQBKAEgARQBEAEEAPgA7ADgANQAy
AC4ALQAqACgAJQAjACAAHgAbABkAFgAUABIAEQAPAA0ACwAJAAgABwAGAAMAAgABAAAA
/f/8//v/+v/7//r/+v/5//n/+f/4//f/9//3//f/9v/4//j/9//3//X/9f/1//X/9f/1
//X/9f/z//P/9P/0//b/9v/2//b/9f/1//X/9v/2//b/9//3//f/9//4//j/9v/3//f/
+P/4//j/+f/6//r/+v/6//r//P/8//3//f/+//7//v/9//3//v/+//7//P/8//z//P/8
//v/+//7//z//P/8//z/+f/5//n/+f/3//f/9v/2//j/+P/4//j/9v/2//b/9v/2//b/
9v/3//n/+f/5//n/+//7//v/+//7//3//P/8//z//P/8//z/+//6//n/+f/5//n/9//2
//T/8//x/+//7v/u/+z/6f/p/+n/6f/p/+n/6f/q/+7/8P/w//D/8P/w//D/7v/r/+j/
6P/p/+n/5//n/+f/6P/o/+j/6P/o/+j/6P/o/+r/6v/q/+r/6v/r/+v/6//r/+v/6//r
/+n/6v/q/+r/7P/s/+z/7P/s/+z/7P/s/+v/7//3/wAADAAdAC8AQABaAIIAtQDwABgB
HAH8AM0AmABkADMA//+7/23/I//c/pT+Yf5P/k/+YP5+/qj+0v7//iL/PP9O/2H/d/+J
/5n/qv+4/8H/yP/Q/9r/4f/n/+v/7v/w//H/9f/4//r/+v/7//z//f/+////AQACAAIA
AgADAAQABQAFAAYABgAGAAkACgAKAAwACwALAAwADQAOAA8ADwAQAA8AEAAQABEAFAAV
ABcAFwAYABkAGgAcAB0AHwAgACEAIgAlACUAJwAoACoALQAvAC8AMQA0ADcAOAA6AD0A
PwBBAEMARQBIAEoATABOAFAAUwBUAFYAVwBYAFkAWgBaAFwAXABcAFoAWgBZAFgAVgBT
AFEATwBNAE0ASgBIAEUAQgA/ADwAOQA2ADMAMAAsACkAJgAkACEAHwAcABoAFwAVABIA
EAAOAA0ACwAJAAcABQAEAAMAAgABAAAA///+//v/+v/5//j/+f/4//j/9//1//X/9P/z
//P/8//z//L/8v/y//H/8f/x//H/8f/x//H/8f/x//H/8f/x//L/8v/y//L/8v/y//P/
8//z//T/9P/0//X/9f/1//X/9v/2//b/9//3//j/+P/4//n/+v/6//r/+v/6//r/+v/7
//v//P/8//z/+//7//z//P/8//z//P/8//z//P/7//v/+//6//r/+v/6//n/+f/5//n/
+f/5//j/+P/2//b/9v/2//b/9v/2//b/9v/2//b/9//1//X/9f/1//X/9f/1//X/8//z
//P/8//z//P/8//z//P/8f/x//D/8v/y//L/8f/z//L/8//z//b/9v/3//b/9//3//j/
+P/4//j/+P/4//f/9v/1//f/9//3//X/9P/y//H/7//t/+z/7P/q/+n/6f/p/+n/6f/p
/+n/6v/s/+7/7v/u/+7/7v/u/+z/6//o/+j/6f/p/+f/5//n/+b/5v/m/+b/5v/m/+b/
5v/o/+j/6P/o/+b/5//n/+f/6f/p/+n/6f/p/+r/6v/q/+r/6v/q/+r/6P/o/+j/6P/r
/+3/9f8AAA4AHwAvAEIAYACMAMMA+AAaARQB8gC/AIgAVAAlAOv/of9P/wX/vP52/kn+
Pf5D/lj+ev6k/tL+/f4g/zz/UP9j/3v/j/+f/7D/vP/F/8z/2P/i/+n/7f/x//b/+v/7
//3/AAAAAAIAAwAEAAUABgAHAAkACgAKAAoACwAMAA0ADwAQABAAEAARABIAEgAUABUA
FQAWABcAGAAZABkAGgAbABwAHAAdAB4AHwAhACEAIgAjACQAJgApACsALAAtACwALwAv
ADEANAA2ADkAOwA7AD0AQABDAEIARABHAEkASwBNAE8AUgBWAFgAWgBcAF8AYABiAGMA
ZABlAGYAZgBoAGgAaABmAGYAZQBkAGIAYQBfAF0AWwBZAFYAVABRAE4ASwBIAEUAQgA/
ADwAOAA1ADIAMAAtACsAKAAmACMAIwAgAB4AHAAZABcAFQATABEAEAAPAA4ACwAKAAkA
CAAHAAYABQAEAAMAAgACAAEAAQABAAAA///////////+//7//v/9//3//f/9//3//f/9
//3//f/9//3//f/+//7//P/8//z//P////////8AAP7//v//////AQABAAIAAgACAAMA
AwAEAAQABAAFAAYACAAIAAgACAAIAAgACQAJAAoACgAKAAkACQAKAAoACgAKAAoACgAK
AAoACQAJAAkACAAIAAgACAAHAAcABwAHAAcABwAGAAYABgAGAAYABgAEAAQABAAEAAIA
AgACAAMAAQABAAEAAQABAAEAAQABAAEAAQABAAEA//////////8BAP/////+//7//v/+
//3////+//////8CAAIAAwACAAUABQAGAAcABgAGAAYABgAGAAYABQAEAAMABQAFAAUA
AwACAAAA///9//v/+v/6//j/9f/1//X/9f/3//f/9//4//r//P/8//z//P/8//z/+v/5
//b/9v/3//f/9f/1//X/9P/0//T/9P/0//T/9P/0//T/9P/0//T/9P/1//X/9f/1//X/
9f/1//f/+P/4//j/9v/2//b/9v/4//j/+P/4//n//f8FABIAIAAvAEEAVAB0AKYA3wAU
AS4BIgH8AMsAkgBcACkA6/+f/0v/Af+y/mz+Sf4//kP+XP6A/qj+1v4B/yL/Ov9O/2X/
ff+P/6P/sv/A/8v/1v/g/+b/7f/z//f/+v8AAAMABQAGAAgACAAJAAoACwAMAA0ADwAQ
ABAAEAARABIAEwAVABYAFgAWABkAGgAaABwAGwAbABwAHQAeAB8AHwAgACEAIgAiACMA
IgAjACUAJQAoACkAKgAsAC0ALwAwADEAMgA1ADUANwA2ADgAOwA9AD8AQQBEAEcASABK
AE0ATwBRAFMAVQBYAFoAXABeAGAAYQBiAGQAZQBoAGkAagBqAGoAagBqAGgAaABnAGYA
ZABlAGMAYQBfAFsAWABWAFMAUABNAEoARwBEAEEAPgA6ADcANAAyAC8ALQAqACgAJQAh
AB4AHAAaABkAFwAVABMAEQAQAA8ADgANAAwACwAKAAcABgAFAAQAAwACAAIAAQABAAEA
AAD///////////7//P/8//v/+//9//3//f/9//v/+//7//v//f/9//7//v/+//7//v/+
/////////wAA/v/+////////////AAAAAAAAAQABAAIAAgACAAMABAAEAAQABAAEAAYA
BgAHAAcABgAGAAYABQAFAAYABgAGAAYABgAGAAYABgAFAAUABQAEAAQABAAEAAMAAwAD
AAMAAwADAAIAAgAAAAAAAAAAAAEAAgADAAQABgAGAAYABwAFAAcACAAGAAYABgAGAAYA
BQAEAAMAAQABAAEA///+//z/+//5//X/9P/0//L/7//v/+//7//t/+3/7f/u//D/8v/y
//L/8v/y//L/8P/v/+z/7P/t/+3/6//r/+v/7P/s/+z/7P/q/+r/6v/q/+z/7P/s/+z/
7P/t/+3/7f/t/+3/7f/t/+v/7P/s/+z/7P/s/+z/7P/s/+z/7P/s/+3/8//5/wQAEgAj
ADMARABiAJIAyQD6ABYBDAHuAL0AggBOAB0A4f+V/0f//f6w/nD+T/5F/kn+Xv6A/qj+
1v7//iD/OP9K/2H/d/+J/5n/qv+4/7//yP/Q/9r/4f/l/+f/7P/u/+//8f/0//b/9v/3
//j/+f/6//n/+//8//z//v///wAAAQD//wAAAAAAAAEAAgACAAQABQAFAAYABwAIAAkA
CQAKAAsADAAMAA0ADgAPABEAEQASABMAFAAWABUAFwAYABkAGgAdAB0AHwAiACQAJwAp
ACcAKQAsAC8AMgA0ADcAOQA7AD0APwBCAEIARABGAEgASwBMAE4ATwBQAFEAUgBSAFIA
UgBSAFAAUABPAE4ATABJAEcARQBDAEEAPgA8ADkANgAzADAALQAqACcAJAAgAB8AHAAa
ABcAEwAQAA4ACwALAAgABgAEAAMAAQD///3/+//6//n/+P/3//b/9f/0//X/9P/z//L/
8f/w//D/7//v/+//7v/t/+3/7f/t/+z/7v/u/+3/7f/t/+3/7f/t/+3/7f/t/+3/7f/t
/+7/7v/u/+7/7v/u/+//7//v//D/8P/w//H/8f/x//H/8v/y//L/8//z//T/9P/0//X/
9v/2//b/9v/2//b/9v/3//f/9v/2//b/9f/1//b/9v/2//b/9v/2//b/9v/1//X/9f/0
//T/9P/0//P/8//z//P/8//z//L/8v/w//D/8P/w//D/8P/w//D/8v/y//L/8//z//P/
8//z/w==
         </WaveFormData>
      </LeadData>
      <LeadData>
         <LeadByteCountTotal>10000</LeadByteCountTotal>
         <LeadTimeOffset>0</LeadTimeOffset>
         <LeadSampleCountTotal>5000</LeadSampleCountTotal>
         <LeadAmplitudeUnitsPerBit>4.88</LeadAmplitudeUnitsPerBit>
         <LeadAmplitudeUnits>��V</LeadAmplitudeUnits>
         <LeadHighLimit>2147483647</LeadHighLimit>
         <LeadLowLimit>268435456</LeadLowLimit>
         <LeadID>V3</LeadID>
         <LeadOffsetFirstSample>0</LeadOffsetFirstSample>
         <FirstSampleBaseline>0</FirstSampleBaseline>
         <LeadSampleSize>2</LeadSampleSize>
         <LeadOff>FALSE</LeadOff>
         <BaselineSway>FALSE</BaselineSway>
         <ExcessiveACNoise>FALSE</ExcessiveACNoise>
         <MuscleNoise>FALSE</MuscleNoise>
         <LeadDataCRC32>3031079728</LeadDataCRC32>
         <WaveFormData>
SgBKAEoASgBGAEQAQgBAADwAOgA4ADYAMgAwAC4ALAApACYAIwAgAB0AGgAXABQAEgAQ
AA4ADAAJAAgABwAGAAMAAgABAAAA/f/8//v/+v/5//j/9//2//T/9P/0//T/8v/y//L/
8v/w//D/8P/w/+7/7v/u/+7/7v/u/+7/7v/w//D/8P/w/+7/7v/u/+7/7v/u/+7/7v/w
//D/8P/w//L/8v/y//L/8v/y//L/8v/0//T/9P/0//X/9v/3//j/+v/6//r/+v/6//r/
+v/6//z//P/8//z//P/8//z//P/+//7//v/+//7//v/+//7//P/8//z//P/8//z//P/8
//r/+v/6//r/+v/6//r/+v/4//j/+P/4//n/+v/7//z//f/+////AAAAAAAAAAAAAP7/
/v/+//7//v/+//7//v8AAAEAAQABAP7//f/7//n/9//2//X/9P/z//L/8f/w//D/7//v
/+//8f/z//P/8//z//P/8v/x/+7/7f/s/+z/7P/r/+v/6//r/+v/6//r/+n/6f/p/+n/
6f/p/+n/6f/p/+n/6f/p/+v/6//r/+v/6//r/+v/6//r/+v/6//r/+v/6//s/+z/7v/w
//P/+v8FABUAKwBEAGoAoQDoACkBUgFbAVYBQQEbAfMAwAByAAYAj/8r/8z+d/5C/iz+
J/4w/kj+bP6W/r3+2/7y/gn/I/89/1T/bP+A/4//nf+r/7j/xf/R/9v/4P/k/+j/7P/t
//L/9f/2//j/+v/6//v//f//////AAABAAMABAAEAAUABgAGAAYABwAIAAgACQALAAsA
DAANAA4ADwAPABAAEQASABIAEwAUABUAFQAWABcAFwAYABoAHQAeAB4AHwAhACIAIwAl
ACYAKQAqACwAKgApACsAKwAuADIANgA7AD0APwBBAEMARQBHAEoATABMAE0AUABSAFIA
VABVAFYAVgBWAFYAVgBWAFQAUwBSAE4ASwBKAEgARgBCAD8APAA7ADgANQAyAC8ALAAq
ACcAIwAhAB8AHQAdABsAFwAWABQAEgAQAA8ADQAMAAwACQAJAAgABwAGAAUABAADAAIA
AQAAAP///v/9//3//P/7//r/+f/5//j/+f/4//f/9//3//b/9v/2//T/8//z//P/8//z
//P/8//1//X/9f/1//X/9f/1//X/9P/0//T/9f/3//f/9//4//j/+P/5//r/+v/6//z/
/f/9//7//////wEAAQACAAIAAwADAAQABAAEAAUABQAFAAMAAwAEAAQABAAEAAQABAAF
AAUABAAEAAIAAgACAAIAAQABAAEAAQABAAEAAQAAAAIAAgACAAIAAgACAAIAAgADAAQA
BgAHAAkACQAJAAkABwAIAAgACAAIAAgACAAIAAgACAAIAAkACQAJAAYABQADAAEAAQAA
AP///v/9//z/+//6//r/+f/5//n//f/////////9//3//P/7//j/9//2//b/9P/z//P/
8//z//P/8//z//P/8//z//P/8//z//P/8//z//P/8//z//P/8//z//P/8//z//P/8//z
//P/8//z//P/8//0//T/9v/4//v/AAALAB8AMwBOAHgAswD6AD0BYgFlAVwBRwEfAfMA
vABkAPL/f/8f/8L+b/5A/iz+Kf42/lD+dv6g/sX+3/74/hH/Lf9F/1z/dv+K/5f/pf+1
/8L/z//b/+P/6P/u//L/9v/5//r/+//8//7/AAAAAAEABQAHAAcACAAJAAsADAAMAA0A
DgAOAA4ADwAQABAAEQARABEAEgATABQAFQAVABYAFwAYABgAGQAcAB0AHQAeAB8AHwAg
ACIAIwAkACQAJQAnACgAKQArACwALwAwADIANAA1ADkAOwA8AD4AQABDAEMARQBHAEkA
SwBNAFAAUgBSAFMAVgBYAFgAWgBbAFwAXABcAFwAXABaAFgAVwBWAFQAUQBQAE4ATABI
AEUAQgA/ADwAOQA2ADMAMAAuACsAJwAlACMAIQAfAB0AGQAYABgAFgAUABMAEQAQABAA
DQANAAwACwAKAAkACAAHAAYABQAEAAMAAgABAAEAAAD///7//f/9//z/+//6//n/+f/5
//j/+P/4//j/9//3//f/9f/1//X/9f/3//f/9//3//f/9//3//f/+P/4//j/+f/7//v/
+//8//z//P/9//7//v/+/wAAAQD//wAAAQABAAMAAwAEAAQABQAFAAYABgAGAAcABwAH
AAcABwAIAAgACAAIAAgACAAJAAkACAAIAAgACAAIAAgABQAFAAUABQAFAAUABQAEAAQA
BAAEAAQABAAEAAQABAACAAIAAwADAAEAAQABAAEAAQACAAMAAwADAAMAAwACAAMABAAF
AAYACAAIAAcABwAIAAYABgAGAAYACAAIAAgACAAIAAkACQAJAAYABQADAAEAAQAAAP//
/v/9//z/+//6//r/+f/5//n//f/////////9//3//P/7//j/9//2//b/9P/z//P/8//z
//P/8//z//X/9f/1//X/8//z//P/8//z//P/8//z//X/9f/1//X/9f/1//X/9f/3//f/
9//3//X/9f/2//b/9v/4//3/BAATACcAOwBYAIYAwwAGAUEBXAFhAVYBNwELAdsAngBA
AMz/Y/8J/6z+Y/4+/i7+L/4+/lr+gP6q/s3+6f4A/xn/M/9N/2T/ev+O/53/qf+3/8b/
0//d/+X/6v/u//L/9v/3//r//f/+//7/AAAAAAEABQAHAAcACAAHAAkACgAKAA0ADgAO
AA4ADQAOAA4ADwATABMAFAAVABQAFQAVABYAFwAYABgAGQAaABsAGwAcAB0AHQAeACAA
IQAiACIAIwAlACYAJwApACoALQAuADAAMAAxADUANwA4ADoAPAA/AD8AQQBDAEUARwBJ
AEwATgBQAFEAVABWAFUAVgBWAFYAVgBWAFYAVgBUAFIAUQBQAE4ASwBKAEgARgBCAD8A
PAA5ADYAMwAwAC0AKgAoACUAIwAhAB8AHQAbABkAFQAUABIAEAAOAA0ADQAMAAwACQAH
AAYABQAEAAUABAADAAIAAQAAAP///v/7//v/+v/5//j/9//3//b/9//2//X/9f/1//T/
9P/0//L/8f/x//H/8//z//P/8//z//P/8//z//X/9f/1//X/9v/2//b/9//3//f/9//4
//j/+P/5//r//P/8//7//////wAAAQABAAEAAQACAAIAAwADAAQABAAEAAUABQAFAAUA
BQAGAAYABAAEAAQABAAFAAUABAAEAAQABAAEAAQAAwADAAMAAwABAAEAAQAAAAIAAgAC
AAIAAAAAAAAAAAD///7//v/9////////////AQACAAMAAwADAAMAAwACAAIABAAEAAQA
BAAEAAQABAAEAAQABgAHAAcABwAEAAMAAQD///3//P/7//r/+f/4//f/9v/2//X/9f/1
//n/+//7//v/+f/5//j/9//2//X/9P/0//L/8f/x//H/7//v/+//7//v/+//7//v/+//
7//v/+//7//v/+//7//v/+//7//v//H/8f/x//H/8f/x//H/8f/v/+//8P/w//L/9P/3
//7/CwAZAC0ARgBsAKEA4gAjAUoBWwFgAUsBHwHvALwAbAACAJX/N//a/oX+Uv46/i/+
NP5K/m7+lv69/t3+9v4L/yX/P/9W/27/hP+V/6H/sf++/8n/0f/Z/+D/5v/q/+7/8//2
//f/+v/6//z//P/9////AQABAAIAAwAFAAYABgAHAAgACAAIAAkACgAKAAsACwALAAwA
DQAOAA8ADwAQABEAEgASABMAFgAXABcAGAAZABkAGgAcABsAHAAcAB0AHwAgACEAIwAk
ACcAKAAqACoAKwAvADEAMgA0ADYAOQA7AD0APwBBAEEAQwBGAEgASgBLAE4AUABQAFIA
UwBUAFIAUgBSAFIAUABOAE0ATABMAEkASABGAEIAPgA7ADgANQAyAC8ALAApACYAJAAh
AB0AGwAZABcAFQATAA8ADgANAAwACwALAAkACAAIAAUABQAEAAMAAgABAAAA///+//3/
/P/7//r/+f/5//j/9//4//f/9//2//X/9P/z//P/8//y//L/8v/y//H/8f/x//H/8f/x
//H/8//z//P/8//1//X/9f/1//b/9v/2//f/9//3//f/+P/4//j/+f/6//j/+P/6//v/
+//8//3//f//////AAAAAAEAAQACAAIAAgADAAMAAwABAAEAAgACAAIAAgACAAIAAQAB
AAAAAAAAAAAAAAAAAP//////////AQABAAEAAAAAAAAAAAAAAP7//v/+//7//P/8//3/
/f/7//v/+//7//v//P/9//3//////////v///wAAAQACAAIAAgACAAIAAgACAAIAAgAC
AAIABAAFAAUABQAEAAMAAQD///3//P/7//r/+f/4//f/9v/0//P/8//z//X/9//3//f/
9//3//b/9f/y//H/8P/w/+7/7f/t/+3/7f/t/+3/7f/t/+3/7f/t/+3/7f/t/+3/7//v
/+//7//v/+//7//v/+//7//v/+//7f/t/+3/7f/v/+//8P/w//D/8v/1//r/BQAVACkA
QgBkAJcA2gAfAUwBXQFcAU0BKQH/ANIAjAAmALH/Sf/q/o/+VP46/i/+NP5I/mj+kP63
/tf+8v4H/yH/O/9S/2j/fv+P/53/q/+4/8f/0//b/+D/5P/o/+z/7//0//X/9v/4//r/
+v/7//3//////wAAAQADAAQABAAFAAYABgAGAAkACgAKAAsACwALAAwADQAQABEAEQAS
ABEAEgASABMAFAAVABUAFgAZABkAGgAcAB0AHgAeAB8AIQAiACMAJQAmACkAKgAsACwA
LQAxADMANAA2ADgAOwA9AD8AQQBDAEUARwBKAEwATABNAFAAUgBSAFQAVQBWAFYAVgBW
AFYAVgBUAFMAUgBSAE8ATgBMAEoARgBDAEAAPQA6ADcANAAxAC4ALAApACUAIwAhAB8A
HQAbABcAFgAUABIAEAAPAA0ADAAMAAkACQAIAAcABgAFAAQAAwACAAEAAAD///7//f/9
//z/+//6//n/+f/4//n/+P/3//f/9//2//b/9v/2//X/9f/1//X/9f/1//X/9f/1//X/
9f/1//X/9f/1//T/9P/0//X/9//3//f/+P/6//r/+//8//z//P/+//////8AAAEAAQAB
AAEAAgACAAUABQAGAAYABAAFAAUABQAFAAUABgAGAAgACAAIAAgABwAHAAYABgAEAAQA
BAAEAAUABQAFAAUABQAFAAUABAAEAAQABAAEAAYABgAGAAYACAAIAAkACQALAAkACQAI
AAgACAAIAAgACAAIAAgACAAIAAkACQAJAAgABwAFAAMAAQAAAP///v/9//z/+//6//r/
+f/5//n/+//9//3//f/9//3//P/7//j/9//2//b/9P/z//P/8//z//P/8//z//H/8f/x
//H/8f/x//H/8f/x//H/8f/x//H/8f/x//H/8//z//P/8//x//H/8f/x//H/8f/y//L/
8v/0//n/AAALABsALwBMAHQAqwDuAC0BVgFfAVoBSQEjAfsAyAB6AAwAl/8z/9T+ff5I
/jD+Kf4y/kr+bv6a/sH+3f70/g3/Kf9B/1j/cP+G/5X/o/+x/77/zf/Z/+H/5v/s//D/
8v/1//j/+//8//7/AAAAAAEAAQADAAMABAAHAAkACgAKAAkACgAKAAoADQAOAA4ADwAR
ABEAEgATABIAEwATABQAFwAYABgAGQAaABsAGwAcAB0AHQAeACAAIQAiACIAIwAlACYA
JwApACoALQAuADAAMAAxADUANwA4ADoAPAA/AEEAQwBFAEcASQBLAE4AUABSAFMAVgBY
AFgAWgBbAFwAXABcAFwAXABaAFgAVwBWAFQAUQBQAE4ATABIAEUAQgA/ADwAOQA2ADMA
MAAuACsAJwAlACMAIQAfAB0AGQAYABYAFAASABEADwAOAA4ACwALAAoACQAIAAcABgAF
AAQAAwACAAEAAAD//////v/9//z/+//7//r/+//6//n/+f/3//b/9v/2//b/9f/1//X/
9f/1//X/9f/z//P/8//z//X/9f/1//X/9v/2//b/9//3//f/9//4//j/+P/5//r/+v/6
//z//f///wAAAQABAAEAAQACAAIAAQABAAIAAgAEAAUABQAFAAUABQAGAAYABgAGAAYA
BgAHAAcABgAGAAYABgAGAAYAAwADAAMAAwADAAMAAwACAAIAAgACAAIAAAAAAAAAAAAA
AAAAAQABAAMAAwADAAMABQAGAAcABwAHAAkABwAGAAYABgAGAAYABgAGAAYABgAIAAkA
CQAJAAYABQADAAEA///+//3//P/7//r/+f/4//j/9//3//f/+//9//3//f/9//3//P/7
//b/9f/0//T/8v/x//H/8f/x//H/8f/x//P/8//z//P/8f/x//H/8f/x//H/8f/x//P/
8//z//P/8f/x//H/8f/z//P/8//z//H/8f/y//L/9v/4//3/BgATACMAOQBYAIgAyQAO
AUUBYAFlAVoBOQELAd0AoABCAND/Z/8L/6z+Zf5C/jT+M/5A/l7+iP6w/s/+6/4C/xn/
M/9N/2T/ev+O/5v/qf+3/8T/zf/X/+H/5v/s//D/8v/z//j/+//8//7/AAAAAAEAAQAD
AAMABAAFAAcACAAIAAkACgAKAAoACQAKAAoACwANAA0ADgAPABAAEQARABIAEwAUABQA
FQAWABcAFwAYABkAGQAaABwAHwAgACAAIQAhACIAIwAlACYAKQAqACwALgAvADMANQA0
ADYAOAA7AD0APwBBAEMARQBHAEoATABMAE0AUABSAFIAVABVAFYAVgBWAFYAVgBWAFQA
UwBSAE4ASwBKAEgASABEAEEAPgA7ADgANQAyAC0AKgAoACUAIQAfAB0AGwAbABkAFQAU
ABIAEAAOAA0ADQAMAAwACQAIAAYABAACAAMAAgABAAAA///+//3//P/7//v/+v/5//r/
+f/5//j/9//2//X/9f/3//b/9v/2//b/9f/1//X/8//z//P/8//z//P/8//z//P/8//z
//P/9v/2//b/9//1//X/9f/2//b/9v/3//j/+P/4//r/+//5//r/+//7//3//f/+//7/
/////wAAAAD+//////////////8AAAAAAAAAAAAAAAD//////v/+/wAAAAAAAAAA////
//////8BAAEAAQAAAAMABAAFAAYABgACAAIABAAEAAQABAAEAAQABAAEAAQABQAFAAUA
BgAFAAMAAQD///7//f/8//r/+P/2//T/9P/z//P/8//1//f/9//3//n/+f/4//f/8v/x
//D/8P/s/+v/6//r/+3/7f/t/+3/7f/t/+3/7f/r/+v/6//r/+v/6//r/+v/6//r/+v/
6//r/+v/6//r/+3/7f/t/+3/6//r/+z/7P/q/+7/8//2//3/CQAZADAATAB1AK4A9QA4
AVsBZgFfAUcBJQEAAdIAiAAjALP/Sv/h/oT+Tv43/jD+OP5S/nj+of7F/uT+/f4T/yn/
RP9a/3L/hf+V/6H/rP+7/8n/0//c/+L/5v/o/+v/8P/z//T/9v/4//j/+f/7//3//f/+
//3///8AAAAAAQACAAIAAgADAAQABAAFAAcABwAIAAkACgALAAsADAANAA4ADgAPABIA
EwATABQAFQAVABYAGAAXABgAGAAZAB0AHgAfACEAIgAlACYAKAAoACkALQAvADAAMgA0
ADcAOQA7AD0APwBBAEMARgBIAEoASwBOAFAAUABSAFMAVABWAFYAVgBWAFYAVABTAFIA
UQBPAE8ATgBKAEYAQwBAAD8APAA5ADYAMwAwAC4AKwAnACUAIwAhAB0AGwAXABYAFgAU
ABIAEQANAAwADAAJAAcABgAFAAQAAwACAAEAAAD///7//f/8//v/+//6//n/+P/3//f/
9v/3//b/9f/1//X/9P/0//T/9P/z//P/8//x//H/8f/x//H/8f/x//H/8f/x//H/8f/y
//L/8v/z//P/8//z//T/9P/0//X/9v/0//T/9v/3//f/+P/5//n/+f/5//r/+v/7//v/
/P/8//z//f/9//3/+//7//z//P/8//z//P/8///////+//7//v/+//7//v//////////
//3//f/9//z//P/8//z//P/8//z//P/8//z//P/9//3///////////8BAAIAAwAEAAIA
AgACAAIAAgACAAIAAgAAAAEAAQABAAIAAQD///3/+//6//n/+P/1//T/8//y//L/8f/x
//H/8f/z//P/8//0//X/9f/1//D/7//u/+7/7v/t/+3/7f/r/+v/6//r/+v/6//r/+v/
6//r/+v/6//r/+v/6//r/+v/6//r/+v/6//r/+v/6//r/+v/6//r/+v/6//s/+z/7P/s
//H/9v/9/wkAGwAwAEwAcwCuAPUANgFdAWYBXQFDASEB/ADQAIoAIwCv/0j/4/6E/kr+
Mf4u/jj+UP52/qH+xf7i/vv+Ef8p/0L/WP9w/4P/k/+f/67/u//H/9P/3P/i/+T/6v/t
//D/8//0//b/+P/4//n/+//9//3//v///wEAAgACAAMABAAEAAQABQAGAAYABwAJAAkA
CgALAAwADQANAA4ADQAOAA4ADwASABMAEwAUABUAFQAWABgAGQAaABoAGwAfACAAIQAj
ACIAJQAmACgAKAApAC0ALwAwADIANAA3ADkAOwA9AD8AQwBFAEgASgBMAE0AUABSAFIA
VABVAFYAWABYAFgAWABYAFYAVQBUAFQAUQBQAE4ATgBKAEcARABDAEAAPQA6ADUAMgAw
AC0AKwApACcAJQAhAB8AGwAaABgAFgAUABMADwAOAA4ACwAJAAgABwAGAAUABAADAAIA
///+//3//P/7//v/+v/5//r/+f/5//j/9//2//X/9f/1//T/9P/0//L/8f/x//H/8f/x
//H/8f/x//H/8f/x//H/8f/x//H/8P/w//D/8f/x//H/8f/y//L/8v/z//T/8v/y//T/
9f/1//b/9//3//f/9//4//j/+f/5//r/+v/6//v/+//7//3//f/+//7//v/+//7//v//
/////v/+/wAAAAAAAAAA/f/9//3//f/9//3//f/8//z//P/8//z//P/8//z//P/6//r/
+//7//z//f/+////AQACAAMAAwADAAUABAACAAIAAgACAAIAAgACAAIAAgADAAMAAwAC
AAEA///9//v/+v/5//j/9f/0//P/8v/0//P/8//z//X/9//3//f/9//3//b/9f/w/+//
7v/u/+z/6//r/+v/6f/p/+n/6f/r/+v/6//r/+v/6//r/+v/6//r/+v/6//r/+v/6//r
/+v/6//r/+v/6//r/+v/6//r/+v/7P/s/+z/7v/z//b///8PACMAOgBeAI8AzgAXAUwB
YwFgAU8BMQENAeQAqABKANP/Yf/+/p3+Uv4u/iP+KP48/mD+iv6x/tH+7P4F/xv/Nf9M
/2L/eP+N/5v/p/+0/8H/z//Z/+D/5P/o/+r/7//y//X/9v/4//r/+v/7//3//////wAA
//8BAAIAAgAFAAYABgAGAAcACAAIAAkACwALAAwADQAOAA8ADwAQAA8AEAAQABEAEgAT
ABMAFAAXABcAGAAaABsAHAAcAB0AHwAgACEAIwAkACcAKAAqACwALQAxADMANAA2ADgA
OwA7AD0APwBBAEUARwBKAEwATgBPAFIAVABUAFYAVwBYAFgAWABYAFgAWABWAFUAVABS
AE8ATgBMAEsASABGAEQAPwA8ADkANgAzADAALgArACcAJQAjACEAHwAdABkAGAAUABIA
EAAPAA0ADAAMAAkABwAGAAUABAAFAAQAAwACAP///v/9//z/+//7//r/+f/4//f/9//2
//X/9P/z//P/8//y//L/8v/y//H/8f/x//H/8f/x//H/8f/x//H/8f/x//H/8f/x//L/
8v/y//P/8//z//P/9P/0//T/9f/2//T/9P/2//f/9//4//n/+f/5//n/+v/6//v/+//8
//z//P/9//3//f//////AAAAAAAAAAAAAAAAAQABAAAAAAAAAAAAAAAAAP//////////
/////////v/+//7//v/+//z//P/8//z//P/8//3//f/7//v/+//7//n/+v/7//v/+f/5
//n/+P/4//j/+P/4//j/+P/3//f/+f/5//n/+P/5//n/+v/7//z//P/+//7/AgAAAAIA
AgACAAIAAgAAAAAAAAAAAAEAAwAEAAUAAgABAP///f/7//r/+f/4//f/9v/1//T/9v/1
//X/9f/3//n/+f/5//n/+f/4//f/9P/z//L/8v/w/+//7//v/+3/7f/t/+3/7f/t/+3/
7f/v/+//7//v/+3/7f/t/+3/7f/t/+3/7f/v/+//7//v//H/8f/x//H/8P/v/+//7v/u
//L/9f/8/wcAFQApAEIAaACdAOAAJQFUAWMBXgFJASUB/wDSAIwAJACr/z//3v6B/kD+
Jv4h/iz+QP5k/o7+s/7T/u7+B/8f/zv/Uv9q/37/j/+d/6v/uv/J/9P/3f/i/+j/7P/u
//P/9v/3//j//P/+//7///8BAAMAAwAEAAMABQAGAAYABwAIAAgACAAJAAoACgALAA0A
DQAOAA8AEAARABEAEgARABIAEgATABYAFwAXABgAGQAZABoAHAAfACAAIAAhACMAJAAl
ACcAJgApACoALAAuAC8AMwA1ADQANgA4ADsAPQA/AEEAQwBFAEcASgBMAE4ATwBSAFQA
VABWAFcAWABYAFgAWABYAFoAWABXAFYAVABRAFAATgBMAEgARQBCAD8APAA5ADYAMwAw
AC4AKwAnACUAIwAhAB8AHQAZABgAGAAWABQAEwARABAAEAANAAsACgAJAAgABwAGAAUA
BAADAAIAAQAAAP/////+//3//P/7//v/+v/5//j/9//3//f/9v/2//b/9v/1//X/9f/1
//X/9f/1//X/9f/1//X/9f/1//X/9f/2//b/9v/3//f/9//3//j/9v/2//f/+P/6//r/
/P/9//3//v//////AQABAAIAAgABAAEAAgACAAIAAwADAAMABQAFAAYABgAGAAYABgAG
AAcABwAGAAYABAAEAAQABAADAAMAAwADAAMAAwADAAIABAAEAAQABAACAAIAAgACAAAA
AAABAAEA///////////9//7///////////////7//P/8//z//P/8//z/+//7//v/+//7
//r/+//7//z//f/+//7/AAAAAAQABAAEAAYABgAEAAQABAAEAAQABAAEAAQABgAHAAcA
BwAGAAUAAwABAP///v/9//z/+//6//n/+P/4//f/9//3//n/+//7//v/+//7//r/+f/4
//f/9v/2//T/8//z//P/8f/x//H/8f/x//H/8f/x//H/8f/x//H/8f/x//H/8f/x//H/
8f/x//P/8//z//P/8f/x//H/8f/z//P/9P/0//b/+P/7/wIADQAdADEASgByAKkA7gAx
AVgBYwFeAUcBIQH3AMYAdgAIAJP/K//O/nX+QP4q/iX+MP5K/m7+lv67/tv+8v4L/yX/
Qf9Y/3D/hv+X/6X/tf/C/8//1//h/+b/7P/w//T/9//6//3//v/+/wAAAAABAAUABwAH
AAgABwAJAAoACgALAAwADAAMAA8AEAAQABEAEwATABQAFQAUABUAFQAWABcAGAAYABkA
GgAbABsAHAAdAB0AHgAgACEAIgAiACMAJwAoACkAKwAqAC0ALgAwADIAMwA3ADkAOAA6
ADwAPwBBAEMARQBHAEkASwBOAFAAUABRAFQAVgBWAFgAWQBaAFwAXABcAFwAWgBYAFcA
VgBWAFMAUgBQAE4ASgBHAEQAQwBAAD0AOgA3ADQAMgAvACkAJwAlACMAIwAhAB0AHAAY
ABYAFAATABEAEAAQAA0ADQAMAAsACgAJAAgABwAGAAUABAADAAIA//////7//f/+//3/
/f/8//v/+v/5//n/9//2//b/9v/2//X/9f/1//P/8//z//P/9f/1//X/9f/1//X/9f/1
//b/9v/2//f/9//3//f/+P/4//j/+f/6//j/+P/6//v/+//8//3//f//////AAAAAAEA
AQACAAIAAgADAAMAAwADAAMABAAEAAQABAAEAAQABQAFAAQABAAEAAQABAAEAAMAAwAD
AAMAAwADAAMAAgACAAIAAgACAAMABAAFAAYACAAIAAkACQAJAAcACAAGAAYABgAGAAYA
BgAGAAYACAAJAAkACQAGAAUAAwABAP///v/9//z/+//6//n/+P/4//f/9//3//n/+//7
//v/+//7//r/+f/2//X/9P/0//D/7//v/+//8f/x//H/8f/v/+//7//v//H/8f/x//H/
8f/x//H/8f/x//H/8f/x/+//7//v/+//7//v/+//7//v/+//8P/w//L/9P/5//7/CQAZ
AC0ARgBuAKUA5gAnAU4BXQFcAUMBGwHxAMAAcAAEAJP/L//O/nf+RP4w/in+Mv5K/m7+
mP6//t3+9v4L/yX/P/9Y/27/hP+T/6P/r/++/8v/1//f/+T/6P/q/+7/8f/0//X/9v/4
//r/+v/7//3//////wAAAQADAAQABAAFAAYABgAGAAcACAAIAAkACwALAAwADQAOAA8A
DwAQABEAEgASABMAFAAVABUAFgAXABcAGAAaABsAHAAcAB0AHQAeAB8AIQAkACcAKAAq
ACoAKwAvADEAMAAyADQANwA7AD0APwBBAEMARQBIAEoASgBLAE4AUABQAFIAUwBUAFQA
VABUAFQAVABSAFEAUABOAEsASgBIAEgARABBAD4AOwA4ADUAMgAtACoAKAAlACMAIQAf
AB0AGQAXABMAEgASABAADgANAAsACgAKAAcABQAEAAMAAgABAAAA///+/////v/9//z/
+f/5//j/9//2//X/9f/0//P/8v/x//H/8f/w//D/8P/w/+//7//v//H/8f/x//H/8f/x
//H/8f/x//H/8f/x//L/8v/y//P/9f/1//X/9v/0//T/9f/2//b/9v/4//n/+f/6//v/
+//7//v//P/8//3//f/+//7//v//////////////AAAAAAAAAAAAAAAA//////7//v/8
//z//P/8//3//f/9//3//f/9//3//P/8//z//P/8//r/+v/6//r//P/8//3//f////3/
/f/9/w==
         </WaveFormData>
      </LeadData>
      <LeadData>
         <LeadByteCountTotal>10000</LeadByteCountTotal>
         <LeadTimeOffset>0</LeadTimeOffset>
         <LeadSampleCountTotal>5000</LeadSampleCountTotal>
         <LeadAmplitudeUnitsPerBit>4.88</LeadAmplitudeUnitsPerBit>
         <LeadAmplitudeUnits>��V</LeadAmplitudeUnits>
         <LeadHighLimit>2147483647</LeadHighLimit>
         <LeadLowLimit>268435456</LeadLowLimit>
         <LeadID>V4</LeadID>
         <LeadOffsetFirstSample>0</LeadOffsetFirstSample>
         <FirstSampleBaseline>0</FirstSampleBaseline>
         <LeadSampleSize>2</LeadSampleSize>
         <LeadOff>FALSE</LeadOff>
         <BaselineSway>FALSE</BaselineSway>
         <ExcessiveACNoise>FALSE</ExcessiveACNoise>
         <MuscleNoise>FALSE</MuscleNoise>
         <LeadDataCRC32>3232262915</LeadDataCRC32>
         <WaveFormData>
OgA6ADoAOgA3ADYANQA0ADEAMAAvAC4ALAAqACgAJgAkACIAIAAeABwAGgAYABYAFAAS
ABAADgANAAwACwAKAAcABgAFAAQAAgACAAIAAgABAAAA///+//3//P/7//r/+P/4//j/
+P/2//b/9v/2//T/9P/0//T/8v/y//L/8v/y//L/8v/y//T/9P/0//T/8v/y//L/8v/y
//L/8v/y//T/9P/0//T/9f/2//f/+P/6//r/+v/6//r/+v/6//r//P/8//z//P/+//7/
/v/+/wAAAAAAAAAAAgACAAIAAgAEAAQABAAEAAQABAAEAAQABAAEAAQABAACAAIAAgAC
AAIAAgACAAIAAAAAAAAAAAD+//7//v/+////AAABAAIAAwAEAAUABgAGAAYABgAGAAYA
BgAGAAYABgAGAAYABgAJAAsACwALAAkACAAHAAYABQAEAAMAAgADAAIAAQAAAP3/+v/6
//v//f/+/wAAAAAAAAAA/v/7//n/9//2//X/8//x//H/8f/x//H/8f/w//D/8P/x//H/
8P/w//D/8P/u/+7/7v/u/+7/7v/t/+3/7//w//D/7//v/+//7//v/+//7//v/+//7//t
/+3/7f/v//3/EgAvAFAAewCxAOwAGgFAAWMBdgFxAVwBKwHJAEIAtP9H/wL/2P68/rH+
s/63/r/+0P7j/vT+Av8U/yL/N/9N/1//df+H/5P/n/+s/7j/xf/Q/9f/3P/f/+P/5v/n
/+n/7f/u/+7/7//w//H/9f/2//b/9//2//f/+P/4//r/+v/7//v/+//9//3//f/+//7/
/v/+////AAAAAAAAAgADAAQABAADAAQABAAEAAYABwAIAAgABwAHAAcACQAMAA0ADgAP
AA4ADwAQABEADgAOABAAEQAUABYAGAAbAB4AIAAhACQAJAAmACcAKgArACwALwAxADEA
MwA0ADUANQA2ADYANwA3ADcANwA3ADUANAAzADAAMAAuACwAKgAoACYAJAAiACIAHwAd
ABwAGgAYABcAFQATABIAEQARAA4ADgAMAAsACgAJAAkABwAGAAUABAADAAQAAwACAAIA
AQAAAAAA///8//z//P/7//r/+f/4//j/+f/4//f/9//2//X/9f/0//T/9P/0//P/8f/x
//H/8f/x//H/8f/x//H/8f/x//H/8v/y//L/8v/1//X/9v/3//f/9//3//j/9v/3//n/
+f/7//v//f/9//3//v/+/wAAAAAAAAAAAQABAAIAAgACAAMAAwADAAQAAgACAAIAAgAC
AAIAAgADAAEAAQAAAAAAAAAAAAAAAAD/////////////////////AQABAAEAAQACAAMA
BQAGAAYABgAGAAYABAAGAAYABgAGAAYABgAGAAYABgAJAAsACwALAAkACAAHAAYABQAE
AAMAAgABAAAA///+//3/+v/6//v//f/+/wAAAAAAAAAA/v/7//n/9//2//X/8//x//H/
8f/x//H/8f/w//D/8P/x//H/8P/w//D/8P/w//D/8P/w//L/8v/x//H/7//w//D/7//v
/+//7//v/+//7//v/+//8f/x/+3/7f/x////FgAzAFQAfwC3APAAHAE+AVsBagFhAUQB
CwGjABoAmP85//z+1v7A/rf+u/7B/sv+2v7t/vz+Cv8Y/yz/Qf9V/2n/ff+P/53/qf+2
/8D/y//U/9v/4v/l/+n/6v/r//H/8//0//T/9f/2//f/+f/6//r/+//6//v//P/8//7/
/v////////8BAAEAAQACAAIAAgACAAMABAAEAAQABAAFAAYABgAJAAoACgAKAAoACwAM
AAwADwAPAA8AEQARABEAEQARABQAFQAWABcAGQAaAB0AHwAfACAAIQAjACIAJAAlACgA
KgAsAC0AMAAvADAAMwA1ADUANwA4ADkAOwA8ADwAPQA9AD0APQA9ADsAOgA5ADYANAAy
ADAALgAsACoAKAAmACQAIQAfAB4AHAAaABkAFwAVABQAEwATABAAEAAOAA0ADAALAAsA
CQAKAAkACAAHAAgABwAGAAYAAwACAAIAAQAAAAAAAAD///7//f/8//z//f/8//v/+//6
//n/+f/4//j/+P/4//f/9f/1//X/9f/3//f/9//3//f/9//3//f/+P/4//j/+P/7//v/
/P/9//v/+//7//z//P/9////////////AQABAAEAAgACAAQABAAEAAQABQAFAAYABgAG
AAcABwAHAAgACAAIAAgACAAGAAYABgAHAAcABwAGAAYABgAGAAYABgAFAAUABQAFAAMA
AwADAAMAAwADAAMAAwADAAMABAAEAAIAAgACAAIAAAABAAEAAQADAAMAAwACAAMABQAH
AAgACAAJAAkACQAIAAYABgAGAAYACAAIAAgACAALAA0ADQANAA0ADAALAAoABwAGAAUA
BAADAAIAAQAAAP///P/8//3/AQACAAQABAACAAIAAAD9//3/+//6//n/+f/3//f/9//3
//f/9//2//b/9v/3//f/9v/2//b/9v/2//b/9v/2//b/9v/1//X/9f/2//b/9f/3//f/
9//3//X/9f/1//X/9f/z//P/8//5/wkAIgA/AGIAjwDFAPoAIAFEAV0BYAFPATAB6wB5
APT/fP8r//b+1v7E/r/+wf7J/tP+4v73/gb/FP8i/zb/S/9d/3P/h/+X/6P/rf+6/8b/
0f/a/9//5v/p/+v/7v/x//P/9f/2//f/9//3//f/+//8//z//f/+////AAAAAAAAAAAB
AAEAAQADAAMAAwAEAAQABAAEAAUABgAGAAYABgAHAAgACAAJAAoACgAKAAwADQAOAA4A
DwAPAA8AEQASABMAFAAVABYAFwAYABkAGQAaAB0AHwAhACIAIwAlACQAJgAnACoAKgAs
AC0AMAAxADIANQA3ADUANwA4ADkAOwA8ADwAPQA7ADsAOwA7ADkAOAA3ADQANAAyADAA
LgAsACoAKAAmACQAIQAfAB4AHgAcABsAGQAVABQAEwATABAAEAAOAA0ADgANAA0ACwAK
AAkACAAHAAgABwAGAAYABQAEAAQAAwACAAIAAgABAP7//f/8//z//f/8//v/+//6//n/
+f/4//j/+P/4//f/+f/5//n/+f/3//f/9//3//n/+f/5//n/+v/6//r/+v/9//3//v//
//3//f/9//7/AAABAAMAAwADAAMABQAFAAMABAAEAAYACAAIAAgACQAHAAgACAAIAAkA
CQAJAAoACAAIAAgACAAIAAgACAAJAAkACQAIAAgACAAIAAgACAAHAAcABwAHAAcABwAH
AAcABwAHAAcABwAFAAUABgAGAAYABgAGAAYACAAJAAkACQALAAsACwAKAAoACgAKAAoA
CgAKAAoACgAKAAoADwARABEAEQAPAA4ADQAMAAsACgAJAAgABwAGAAUABAAFAAIAAgAD
AAUABgAIAAgABgAGAAQAAQD///3//P/7//v/+f/5//n/9//3//f/9v/4//j/+f/5//j/
+P/4//j/9v/2//b/9v/2//b/9f/1//f/+P/4//f/9//3//f/9//5//n/+f/5//f/9//1
//P/9/8FABgANQBUAH0AswDqABgBQAFlAXQBaQFOARsBuQA4ALb/U/8S/+b+zv7F/sP+
x/7P/tz+7/4A/w7/HP8s/0H/Vf9p/33/kf+d/6n/uP/E/83/1v/d/+T/6f/r/+7/8f/z
//P/9P/4//n/+v/7//3//v/+/////v///wAAAAAAAAAAAQABAAMABQAFAAUABgAGAAYA
BgAFAAYABgAGAAgACQAKAAoACQAKAAoACgAMAA0ADgAOAA8ADwAPABEAEAARABIAEwAW
ABcAGAAZABkAGgAdAB8AHwAgACEAIwAkACYAJwAqACoALAAtADAALwAwADMANQA3ADkA
OgA7ADsAPAA8AD0AOwA7ADsAOwA7ADoAOQA2ADQAMgAwAC4ALAAqACgAJgAiAB8AHQAc
ABwAGgAZABcAEwASABEAEQAQABAADgANAAoACQAJAAcABgAFAAQAAwAEAAMAAgACAP//
/v/+//3//P/8//z/+//6//n/+P/4//f/9v/1//X/9v/1//X/9P/0//T/9P/z//X/9f/1
//X/9f/1//X/9f/3//f/9//3//b/9v/2//b/9//3//j/+f/3//f/9//4//r/+//9//3/
/f/9///////9//7//v8AAAIAAgACAAMAAwAEAAQABAADAAMAAwAEAAQABAAEAAQABAAE
AAQABQAFAAUABAAEAAIAAgACAAIAAQABAAEAAQABAAEAAQABAP///////////////wAA
AAD+//7//v/+//7/////////AQABAAEAAAACAAMABAAEAAQABAAEAAQABAAEAAIAAgAC
AAIABwAJAAkACQAJAAgABwAGAAUABAADAAIAAQAAAP///v/9//r/+v/7//v//P/+//7/
/v/+//z/+f/5//f/9v/1//P/8f/x//H/8f/x//H/8P/w//D/8f/x/+7/7v/u/+7/7v/u
/+7/7v/w//D/7//v/+//8P/w/+//7//v/+//7//v/+//7//v/+3/7f/t/+v/7//5/w4A
KQBKAHEAowDcAA4BNgFbAXABbwFcATMB3QBeANT/X/8W/+b+yv69/rv+v/7F/tD+4/70
/gL/Ev8g/zP/R/9b/3H/g/+R/5//qv+0/8H/zv/V/9z/3//j/+T/5//r/+v/7P/w//H/
8v/z//X/9v/2//f/+P/5//r/+v/6//r/+//7//v//f/9//3//v/+//7//v///wAAAAAA
AAAAAQACAAIAAwAEAAQABAAEAAUABgAGAAkACQAJAAsADAANAA4ADwAQABEAEgATABMA
FAAXABkAGQAaABsAHQAeACAAIQAkACQAJgAnACoAKwAsAC8AMQAxADMANAA1ADUANgA2
ADcAOQA5ADkAOQA3ADYANQAyADQAMgAwAC4ALAAqACgAJgAkACEAHwAeABwAGgAZABcA
EwASABEAEQAQABAADgANAAoACQAJAAcACAAHAAYABQAEAAMAAgACAAEAAAAAAP///v/+
//7//f/8//v/+v/6//f/9v/1//X/9v/1//X/9P/y//L/8v/x//P/8//z//P/8//z//P/
8//z//P/8//z//L/8v/y//L/8//z//T/9f/3//f/9//4//j/+f/7//v//f/9///////9
//7//v8AAAAAAAAAAAEAAQACAAIAAgADAAMAAwAEAAQABAAEAAQABAAEAAQABQAFAAUA
BAAEAAQABAAEAAQAAwADAAMAAwADAAMAAwADAAUABQAFAAUABgAHAAkACgAKAAgACAAI
AAgACAAIAAgABgAGAAYABgALAA0ADQANAA0ADAALAAoABwAGAAUABAADAAIAAQAAAP//
/P/8//3///8AAAIAAgACAAIAAAD9//3/+//6//n/9f/z//P/8//z//P/8//y//L/8v/z
//P/8v/y//L/8v/y//L/8v/y//D/8P/v/+//8f/y//L/8f/x//H/8f/x//H/8f/x//H/
8f/x/+//7//x////FAAxAFIAewCvAOgAFAE2AVcBaAFhAU4BGwG3ADYAsP9J/wb/3P7E
/rn+uf6//sn+2P7r/v7+Cv8W/yj/Pf9R/2X/e/+N/5n/p/+y/7z/x//S/9n/3v/j/+f/
6v/r/+//8f/y//T/9f/2//f/+f/6//r/+//8//3//v/+//z//P/9//3//f////////8C
AAIAAgACAAEAAgACAAIABAAFAAYABgAHAAgACAAIAAgACQAKAAoADQANAA0ADwAOAA8A
EAARABIAEwAUABUAFwAYABsAHQAbABwAHQAfACIAJAAlACgAKAAqACsALgAtAC4AMQAz
ADUANwA4ADkAOwA8ADwAPQA9AD0APQA9ADsAOgA5ADYANgA0ADIAMAAuACwAKgAoACYA
IwAhACAAHgAcABsAGQAVABQAEwATABAAEAAOAA0ADAALAAsACQAKAAkACAAHAAYABQAE
AAQAAwACAAIAAQAAAAAAAAD///7//f/8//z/+//6//n/+f/4//f/9//2//b/9v/2//X/
9f/1//X/9f/1//X/9f/1//X/9f/1//X/9v/2//b/9v/3//f/+P/5//n/+f/5//r/+v/7
//3//f/9//3/////////AAAAAAIAAgACAAIAAwAFAAYABgAGAAUABQAFAAYACAAIAAgA
CAAIAAgACAAJAAcABwAGAAYABgAGAAYABgAFAAUABQAFAAUABQAFAAUAAwADAAMAAwAD
AAMABAAEAAQABAAEAAQABgAHAAcABwALAAsACQAIAAgACAAIAAgACAAIAAgACAANAA8A
DwAPAA0ADAALAAoACwAKAAkACAAHAAYABQAEAAMAAAAAAAEAAwAEAAYABgAGAAYABAAB
AP///f/8//v/+f/3//f/9//3//f/9//2//j/+P/5//n/9v/2//b/9v/2//b/9v/2//b/
9v/1//X/9f/2//b/9f/1//X/9f/1//X/9f/1//X/+f/1//P/8//7/w0AJgBFAGgAlwDT
AAYBMAFYAXMBdAFlAUIB9wCBAPb/fv8t//j+1v7E/sH+w/7F/tH+5P73/gb/FP8i/zT/
Sf9d/3H/hf+V/5//rf+6/8b/0f/a/9//5P/n/+v/7P/x//P/9f/0//b/9//4//n/+//8
//z//f/+////AAAAAAAAAAABAAEAAQADAAMAAwAEAAQABAAEAAMABAAEAAQABgAHAAgA
CAAJAAoACgAKAAoACwAMAAwADwAPAA8AEQAQABEAEgATABQAFQAWABcAFwAYABsAHQAf
ACAAIQAjACIAJAAlACgAKgAsAC0AMAAxADIANQA3ADUANwA4ADkAOwA8ADwAPQA7ADsA
OwA7ADsAOgA5ADYANAAyADAALgAqACgAJgAkACIAHwAdABwAHAAaABkAFwAVABQAEwAT
ABAAEAAOAA0ACgAJAAkABwAIAAcABgAFAAIAAQAAAAAAAQAAAAAA///+//7//v/9//z/
+//6//r/9//2//X/9f/2//X/9f/0//L/8v/y//H/8//z//P/8//z//P/8//z//H/8f/x
//H/9P/0//T/9P/1//X/9v/3//f/9//3//j/+P/5//v/+//7//v//f/9//3//v/+/wAA
AAAAAAAAAQABAAIAAgACAAMAAwADAAQAAgACAAIAAgACAAIAAgADAAUABQAEAAQABAAE
AAQABAAEAAUABgAHAAkACQAJAAkACQAHAAgACgAKAAoACgAIAAgACAAIAAsADQANAA0A
DQAMAAsACgAJAAgABwAGAAUABAADAAIAAQD+//7//////wAAAgACAAIAAgAAAP3/+//5
//j/9//1//P/8//z//X/9f/1//T/8//y//L/8f/w//D/8P/w//D/8P/w//D/8P/w/+//
7//v//D/8P/v/+3/7f/t/+3/7f/t/+3/7f/x//P/7//r/+v/8f/+/xUANgBbAIkAxgAC
ATQBXwGIAZsBlgGDAVMB8ABmANP/Xv8M/9r+vf6v/q3+sf66/sv+3P7s/vz+Dv8d/y//
Rf9d/3P/g/+R/5z/qv+3/8T/zf/Y/93/3//k/+f/6f/p/+z/7v/v//D/8f/1//b/9v/3
//b/9//4//j/+v/6//v/+//7//3//f/9//7//v/+//7/AQACAAIAAgABAAEAAQAAAAIA
BAAFAAYACAAJAAoACgAJAAkACQALAAwADQAOAA8AEAARABIAEwAVABYAGQAbABsAHAAd
AB8AIAAiACMAJgAmACgAKQAsAC0ALgAxADMANQA3ADgAOQA9AD4APgA/AD0APQA9AD0A
PAA8ADwAOgA4ADYANAAyADAALgAsACoAKgAnACUAJAAgAB4AHQAbABkAGAAXABcAEgAS
ABAADwAMAAsACwAJAAgABwAGAAUABAADAAIAAgABAAAAAAD///7//v/+//3/+v/5//j/
+P/3//b/9f/1//T/8//z//L/8v/y//L/8f/v/+//7//v/+//7//v/+//7//v/+//7//w
//D/8P/w//H/8f/y//P/8//z//P/9P/y//P/9f/1//f/9//5//n/+//8//z//v/+//7/
/v////3//v/+//7/AQABAAEAAgAAAAAAAAAAAAIAAgACAAMAAwADAAIAAgACAAIAAgAC
AP//////////AQABAAEAAQD//////////wEAAQACAAIABAAEAAQABAAGAAcABwAIAAgA
CAAIAAgABgAGAAYABgAHAAkACQAJAAoACgAKAAoABwAGAAUABAADAAIAAQAAAP///P/8
//3//f/+/wAAAAACAAIAAAD9//v/+f/4//f/9f/z//P/8//x//H/8f/w//D/8P/x//H/
7v/u/+7/7v/u/+7/7v/u/+7/7v/t/+3/7f/u/+7/7f/v/+//7//v/+//7//v/+//7//t
/+3/6//r/+3/+v8TADIAVwCFAMAAAAE2AWEBiAGfAZ4BjQFjAQQBdgDf/2T/EP/W/rf+
p/6l/qn+sv7B/tj+6v76/gb/F/8r/0H/V/9t/3//i/+a/6r/s//A/8v/0v/Z/93/4v/l
/+f/6f/q/+z/7f/u/+//8f/y//L/8//2//f/+P/4//b/9v/3//f/9//5//n/+f/6//r/
+v/6//v//P/8//z//P/9//7//v///wAAAAAAAAIAAwAEAAQABQAFAAUABwAIAAkACgAL
AAwADQAOAA8ADwAQABMAFQAVABYAFwAZABoAHAAdACAAIgAkACUAKAAnACgAKwAtAC8A
MQAyADMAMwA0ADQANQA3ADcANwA3ADUANAAzADAAMgAwAC4ALAAqACgAJgAkACIAHwAd
ABwAGgAYABcAFQATABIAEQARAA4ADgAMAAsACAAHAAcABQAEAAMAAgABAAAA///+//7/
///+//7//f/6//r/+v/5//j/9//2//b/9f/0//P/8//y//H/8f/w/+7/7v/u/+3/7f/t
/+3/7f/t/+3/7f/t/+//7//v/+//7v/u/+7/7v/t/+3/7v/v//H/8f/x//L/8v/z//X/
9f/1//X/9//3//f/+P/4//r/+v/6//r/+//9//7//v/+//3//f/9//7///8AAAEAAgAA
AAAAAAABAAEAAQAAAAAAAAAAAAAAAAD////////////////////////////////9//3/
/v/+////AAABAAIABAAFAAUABQADAAUABAAEAAQABAAEAAQABAAEAAQACQALAAsACwAL
AAoACQAIAAcABgAFAAQAAQAAAP///v////z//P/9//3//v8AAAAAAAAAAP7/+//5//f/
9v/1//H/7//v/+//7//v/+//7v/u/+7/7//v//D/8P/w//D/8P/w//D/8P/w//D/7//v
/+3/7v/u/+3/7f/t/+3/7f/v/+//7//v/+3/7f/v/+3/6//1/wYAIQBEAGsAnQDcABYB
QgFpAYgBkQGIAWkBIQGmAA4Ahf8m/+T+vP6p/qX+qf6x/rz+0f7m/vT+BP8W/yf/Pf9R
/2f/ef+L/5n/pv+y/7//zP/V/9r/3//j/+b/6f/r/+v/7P/u/+//8P/x//X/9v/2//f/
9v/3//j/+P/4//j/+f/5//v//f/9//3//P/8//z//P///wAAAAAAAAAAAQACAAIAAwAE
AAQABAAGAAcACAAIAAkACQAJAAsADAANAA4ADwAOAA8AEAARABMAFAAXABkAGQAaABsA
HQAcAB4AHwAiACQAJgAnACoAKwAsAC8AMQAxADMANAA1ADcAOAA4ADkANwA3ADcANwA1
ADQAMwAwADAALgAsACoAKAAmACQAIgAgAB0AGwAaABoAGAAXABUAEwASABEAEQANAAwA
CQAHAAgABwAHAAUABAADAAIAAQAAAP///v/+//3//P/8//v/+P/4//j/9//4//f/9v/2
//X/9P/z//P/8v/x//H/8P/w//D/8P/v/+//7//v/+//7//v/+//7//v/+//7//v//D/
8P/w//D/8f/x//L/8//z//P/8//0//L/8//1//X/9//3//n/+f/5//r/+v/8//z//P/8
//3/+//8//z//P////////8AAAAAAAAAAAAAAAAAAAAAAQABAAEAAAAAAAAAAAAAAAAA
AQABAAEAAQD//////////////////////f/9//7//v/+//7//v/+//z//f/9//3/+//7
//v/+v/4//n/+v/6//r/+f/5//v/+//7//r/+v/9//z//P/9////AAACAAMAAgABAAIA
AAAAAAAAAAACAAIAAgACAAcACQAJAAkABwAGAAUABAADAAIAAQAAAAEAAAD///7/+//4
//j/+f/7//z//v/+/wAAAAD+//v/+f/3//b/9f/z//H/8f/x//H/8f/x//D/7v/u/+//
7//w//D/8P/w/+7/7v/u/+7/7v/u/+3/7f/r/+z/7P/r/+3/7f/t/+3/7f/t/+3/7f/t
/+v/6//p/+v/9f8KACcASABxAKcA4gAWAT4BZQF8AXsBbAFFAe8AbADY/13/Dv/Y/rj+
qf6n/q3+tf7C/tX+5v72/gb/GP8t/0P/Wf9t/4H/j/+b/6b/tP/B/8z/1f/a/9//4f/k
/+f/6//r/+z/7v/v//D/8f/z//T/9P/1//b/9//4//j/+P/4//n/+f/5//v/+//7//7/
/v/+//7///8AAAAAAAAAAAEAAgACAAEAAgACAAIABAAFAAYABgAJAAkACQALAAoACwAM
AA0ADgAPABAAEQATABQAFwAZABcAGAAZABsAHAAeAB8AIgAiACQAJQAoACkAKgAtAC8A
LwAxADIAMwAzADQANAA1ADcANwA3ADcANQA0ADMAMAAuACwAKgAoACgAJgAkACIAIAAd
ABsAGgAWABQAEwARABEAEAAPAA8ADAAMAAoACQAKAAkACQAHAAgABwAGAAUABAADAAIA
AgD///7//v/9//7//v/+//3//P/7//r/+v/5//j/9//3//b/9f/1//T/9P/0//T/8//z
//P/8//z//P/8//z//P/8//z//P/8//0//T/9P/0//X/9f/2//f/9//3//f/+P/4//n/
+//7//v/+//9//3///8AAAAAAgAAAAAAAAABAAEAAgACAAIAAwADAAMABAAEAAQABAAE
AAQABAAEAAUABQAFAAQABAAEAAQABAAEAAMAAwADAAMAAwADAAMAAwABAAEAAQABAAEA
AQACAAIAAAAAAAAAAAD+//////////////////7//P/9//7//v/+//3//f/////////+
//7////+//7//////wAAAgADAAYABwAHAAcACAAGAAYABgAGAAYABgAGAAYACwANAA0A
DQANAAwACwAKAAkACAAHAAYABwAGAAUABAABAP7//v///wEAAgAEAAQABAAEAAIA////
//3//P/7//n/9//3//f/9//3//f/9v/2//b/9//3//b/9v/2//b/9v/2//b/9v/2//b/
9f/1//f/+P/4//f/9f/1//X/9f/1//X/9f/1//f/9//3//X/+f8DABgAMwBWAH8AtQDu
ABwBQAFhAXABawFWASUBxwBEALz/Uf8M/97+wv63/rn+v/7H/tb+6f76/gr/GP8q/z3/
U/9p/3//kf+f/6v/uP/E/8//2v/h/+b/6f/t//L/8//1//f/+v/6//v//P/9////AAAA
AAEABAAFAAYABgAEAAQABQAFAAcACQAJAAkACgAKAAoACgALAAwADAAMAAwADQAOAA4A
DwAQABAAEAAQABEAEgASABMAEwATABUAFgAXABgAGQAcAB0AHgAfAB0AHgAhACMAIwAk
ACUAJwAoACoAKwAuAC4AMAAxADQANwA4ADsAPQA9AD8AQABBAEEAQgBCAEMAQwBDAEMA
QwBDAEIAQQA+AD4APAA6ADgANgA0ADIAMAAuACsAKQAoACYAJAAjACEAHQAcABsAGwAY
ABgAFgAVABQAEwATABEAEAAPAA4ADQAOAA0ADAAMAA0ADAAMAAsACgAKAAoACQAIAAcA
BgAGAAUABAADAAMAAgABAAEAAAD+//7//v/9//3//f/9//3/////////////////////
/wAAAAAAAAAA/////wAAAQADAAMAAwAEAAIAAwAFAAUABwAHAAkACQAHAAgACAAKAAwA
DAAMAA0ACwAMAAwADAAPAA8ADwAQABAAEAAQABAADgAOAA4ADwAPAA8ADgAOABAAEAAQ
ABAADwAPAA8ADwANAA0ADQANABAAEQASABMAFAAVABcAGAAWABYAFgAWABYAFgAWABYA
FgAWABYAFwAZABkAGQAbABoAGQAYABUAFAATABIAEwASABEAEAANAAoACgALAA8AEAAS
ABIAEAAQAA4ACwAJAAcABgAFAAMAAQABAAEAAQABAAEAAAAAAAAAAQABAAAAAAAAAAAA
AAAAAAAAAAAAAAAA/////wEAAgACAAEA////////////////////////AQD///3///8N
ACIAPwBeAIkAvwD4ACYBUAF1AYIBeQFkATMB0QBKAML/Wf8S/+T+yv7D/sH+w/7N/tz+
8f4E/xL/IP8w/0X/W/9x/4X/l/+l/7H/vv/K/9f/4v/p/+7/8//1//b/+f/9////AAAC
AAMABAAFAAUABgAGAAcACAAJAAoACgAKAAoACwALAAsADQANAA0ADgAOAA4ADgAPABAA
EAAQABAAEQASABIAEwAUABQAFAAUABUAFgAWABcAFwAXABkAGAAZABoAGwAeAB8AIAAh
ACEAIgAlACcAJwAoACkAKwAuADAAMQA0ADQANgA3ADoAOwA8AD8AQQA/AEEAQgBDAEcA
SABIAEkASwBLAEsASwBHAEYARQBCAEIAQAA+ADwAOgA4ADYANAAyAC8ALQAsACoAKAAn
ACUAIQAgAB8AHwAcABwAGgAZABgAFwAXABUAEgARABAADwAOAA0ADAAMAAsACgAKAAkA
BgAGAAYABQAGAAUABAAEAAMAAgABAAEAAAD//////v/+//7//v/9//3//f/9//3//f/9
//3//f/9//3//f/9//7//v/+//7//////wAAAQABAAEAAQACAAIAAwAFAAUABQAFAAcA
BwAFAAYABgAIAAgACAAIAAkACwAMAAwADAALAAsACwAMAAwADAAMAAwADAAMAAwADQAL
AAsACgAKAAwADAAMAAwACwALAAsACwAJAAkACQAJAAkACQAJAAkACQAJAAoACgAMAAwA
DAAMAA==
         </WaveFormData>
      </LeadData>
      <LeadData>
         <LeadByteCountTotal>10000</LeadByteCountTotal>
         <LeadTimeOffset>0</LeadTimeOffset>
         <LeadSampleCountTotal>5000</LeadSampleCountTotal>
         <LeadAmplitudeUnitsPerBit>4.88</LeadAmplitudeUnitsPerBit>
         <LeadAmplitudeUnits>��V</LeadAmplitudeUnits>
         <LeadHighLimit>2147483647</LeadHighLimit>
         <LeadLowLimit>268435456</LeadLowLimit>
         <LeadID>V5</LeadID>
         <LeadOffsetFirstSample>0</LeadOffsetFirstSample>
         <FirstSampleBaseline>0</FirstSampleBaseline>
         <LeadSampleSize>2</LeadSampleSize>
         <LeadOff>FALSE</LeadOff>
         <BaselineSway>FALSE</BaselineSway>
         <ExcessiveACNoise>FALSE</ExcessiveACNoise>
         <MuscleNoise>FALSE</MuscleNoise>
         <LeadDataCRC32>1654287807</LeadDataCRC32>
         <WaveFormData>
LgAuAC4ALgAtACwAKwAqACkAKAAnACYAIwAiACEAIAAdABwAGwAaABcAFgAVABQAEAAO
AAwACgAHAAYABQAEAAEAAAD///7//f/8//v/+v/3//b/9f/0//P/8v/x//D/7v/u/+7/
7v/t/+z/6//q/+r/6v/q/+r/6P/o/+j/6P/o/+j/6P/o/+j/6P/o/+j/5v/m/+b/5v/m
/+b/5v/m/+j/6P/o/+j/6v/q/+r/6v/s/+z/7P/s/+z/7P/s/+z/7P/s/+z/7P/u/+7/
7v/u//D/8P/w//D/8P/w//D/8P/y//L/8v/y//L/8v/y//L/8v/y//L/8v/y//L/8v/y
//D/8P/w//D/7v/u/+7/7v/u/+7/7v/u/+//8P/x//L/9P/0//T/9P/2//b/9v/2//T/
9P/0//T/9P/0//T/9f/3//n/+f/5//v/+//7//n/9//2//b/9v/2//b/9f/1//L/8P/v
/+7/8P/z//T/9P/0//P/8v/v/+3/6//p/+n/5v/l/+X/5f/n/+f/5v/m/+T/5P/k/+P/
4//j/+P/4//j/+P/4//j/+P/4//j/+P/5f/l/+T/5P/j/+P/5P/k/+T/5P/k/+X/5f/h
/97/3P/a/+P/9v8RACsARQBsAJkAvgDfAAIBFwEfAR8BCAHHAGcA9v+T/1n/OP8l/x3/
Hf8g/yX/Lv82/zv/Qv9L/1T/Yf9w/3//jf+b/6X/rv+1/77/x//N/9P/1//a/97/3//g
/+L/5P/k/+X/5v/n/+f/6P/p/+r/6v/q/+v/7P/s/+z/7f/u/+7/8P/x//H/8v/y//P/
9P/0//X/9v/2//b/+P/5//r/+//5//r/+v/6//r/+//7//v//P/9//7//v///wAAAAAC
AAMAAwAEAAQAAwABAAAAAAADAAUACQAMAA8AEQASABMAFgAYABoAHAAbABwAHQAgACIA
IwAlACgAJgAnACkAKgAsACwALQAtAC0ALAArACoAKgApACgAJwAkACMAIQAfAB8AHwAd
ABwAGAAXABYAFAAVABQAEwARABAADwAOAAwACAAIAAcABgAGAAUAAgABAAEAAAAAAP//
/v/9//z/+//5//n/+f/4//n/+f/5//f/9//2//b/9v/1//T/8//z//H/8f/x//H/8f/x
//D/7//v//D/8f/x//L/8v/y//L/8v/y//L/8v/y//P/8//z//X/9v/2//X/9f/2//f/
9//4//j/+P/5//n/+f/6//r/+//7//v//P/8//z//f/+/wAA/////////v/+////////
/////v/+//7//v/+//7//v/+//7//v/+//7//v/9//3//f/9//3///////////8BAAIA
AwAEAAUABQAFAAUAAwAEAAQABAAEAAQABAAEAAQABQAJAAsACwALAAkACQAJAAcABwAG
AAYABgAEAAQAAwADAAEAAAAAAAAAAgAFAAYABgAEAAMAAgD//////f/7//v/9v/1//X/
9f/3//f/9v/2//b/9v/2//X/9f/1//X/9f/1//X/9f/1//X/9f/1//X/9f/1//T/9P/1
//X/9v/2//b/9v/2//f/9//3//L/7v/u//n/DAAlAD0AWwCEAK8A0ADxABABIQEnASMB
AgG7AFcA7v+Z/2f/Sv85/zX/N/88/0H/SP9O/1P/WP9h/27/ff+K/5n/qf+1/73/xv/P
/9b/3f/j/+n/7f/w//L/8//0//b/+P/4//n/+v/7//v//P/9//7//v/8//3//v/+/wAA
AQACAAIAAgADAAMABAAGAAcACAAIAAcACAAIAAgACAAJAAoACwALAAwADAAMAA4ADwAP
AA8AEAARABIAEgARABIAEgAUABUAFQAWABYAGQAZABoAHAAbABsAHQAeAB8AIQAiACMA
JAAmACgAKgAtAC4ALwAyADIAMwA1ADgAOgA7AD0APgA8ADwAPQA9AD0APAA7ADoAOgA5
ADgANwA2ADUAMwAxAC0ALQArACoAKAAnACYAJAAhACAAHwAdABoAGQAYABYAFgAWABUA
FAAUABMAEAAPAA0ADAAMAAsACgAJAAgABwAFAAUABQAEAAMAAwADAAEAAQAAAAAAAAD/
//7//f/9//3//f/9//3/+//7//r/+f/7//z//f/9//z//P/8//z//P/8//z//P/+////
////////AAAAAP////8AAAEAAQAAAAAAAAABAAMAAwAEAAQAAwADAAMABAAEAAQABQAG
AAgABwAHAAcABgAGAAcABwAFAAUABAAEAAUABgAHAAgABgAGAAYABgAGAAYABgAFAAMA
AwADAAMAAwADAAMAAwAEAAQABAAEAAMAAwADAAMAAwADAAMAAwAFAAYABgAHAAkACQAJ
AAkACQAJAAoACgAKAAgACAAIAAgACgAKAAoACwANAA8ADwAPAA8ADwAPAA0ADQAMAAwA
DAAKAAoACQAJAAcABgAGAAYACAALAAwADAAKAAkACAAFAAMAAQD//////v/9//3//f/7
//v/+v/6//z//P/8//v/+//7//v/+//7//v/+//7//v/+//7//v/+//7//r/+v/7//v/
/P/8//z//P/8//3/+//5//b/8v/0/wEAGAAxAEsAaQCSALsA2gD9ABgBIwElARkB7gCd
ADcA0v+H/13/Rv83/zX/N/86/0H/Sv9Q/1f/XP9n/3L/gf+O/53/q/+3/7//xv/P/9b/
3//l/+n/7f/w//L/8//0//b/+P/4//f/+P/5//n//P/9//7//v/+////AAAAAAAAAQAC
AAIAAgADAAMABAAEAAUABgAGAAcACAAIAAgABgAHAAgACQAJAAoACgAKAAwADQANAA0A
DgAPABAAEAARABIAEgAUABMAEwAUABQAFwAXABgAGgAZABkAGwAcAB0AHwAgACEAJAAm
ACgAKgApACoAKwAuAC4ALwAxADQANAA1ADcAOAA2ADYANwA3ADcANgA1ADQANAAzADIA
MQAuAC0AKwApACcAJwAlACQAIgAhACAAHgAdABwAGwAZABYAFQAUABIAEAAQAA8ADgAM
AAsACAAHAAcABgAGAAUABAADAAIAAQABAAEAAQAAAP3//f/9//v/+v/6//v//P/5//j/
9//3//X/9f/1//X/9f/1//T/8//1//b/9//3//b/9v/2//b/9v/2//b/9v/2//f/9//3
//f/+P/4//f/+f/6//v/+//6//r/+v/7//v/+//8//z//f/9//3//v/8//z//f/+//7/
/f/9//3//v/+///////9//3//P/8//z//P/8//z//P/8//z//P/6//r/+v/5//n/+f/5
//n/+//7//v/+//7//r/+f/4//n/+f/5//n/+v/7//z//f/9//7//v////3//P/8//z/
/P/8//z//P/8//3/AQADAAMAAwABAAEAAQD//////v/+//7//P/8//v/+//5//j/+P/4
//r//f/+//7//P/7//r/9//3//X/8//z/+7/7f/t/+3/7f/t/+z/7P/s/+z/7P/r/+v/
6//r/+v/6//r/+v/6//r/+v/6//r/+v/6//q/+r/6f/p/+r/6v/q/+r/6v/r/+v/6f/m
/+L/4P/n//r/EwAtAEkAcACdAL4A3wAEARkBGwEZAQABvQBdAPD/k/9b/zz/Kf8j/x//
Iv8n/zD/OP89/0T/Tf9Y/2X/dP+D/5H/n/+p/7D/uf/C/8n/z//T/9f/2v/c/9//4P/i
/+T/5P/l/+b/5//n/+j/6f/q/+r/6v/r/+z/7P/s/+3/7v/u//D/8f/x//L/8v/z//T/
9P/z//T/9P/0//T/9f/2//f/9//4//j/+P/6//v/+//7//v/+//7//r/+//8//z//v//
////AAAAAAMAAwAEAAYABwAHAAkACgALAA0ADgAPABAAEgAUABYAFQAWABcAGgAcAB0A
HwAiACQAJQAnACgAJgAmACcAJwAnACYAJQAkACQAIwAiACEAHgAdABsAGQAXABcAFQAU
ABIAEQAQAA4ADAAKAAgABQAGAAUABAACAAAAAAD///7//P/7//j/9//3//b/9v/1//L/
8f/w/+//7//v/+//7v/t/+3/7f/r/+n/6P/o/+j/5//m/+X/5f/l/+X/5f/l/+X/5f/k
/+P/5f/m/+f/5//o/+j/6P/o/+b/5v/m/+b/6P/p/+n/6f/n/+j/6P/n/+j/6v/s/+3/
7v/u/+7/7//t/+3/7v/u//H/8f/x//L/8v/y//P/9P/y//H/8f/x//L/8v/z//P/8//z
//L/8v/y//L/8v/y//L/8v/y//L/8v/y//L/8f/z//P/8//z//H/8f/x//H/8P/w//D/
8P/x//H/8f/x//H/8f/x//H/8//0//T/9f/3//f/9//3//f/+P/3//b/9f/0//b/9v/2
//f/+//9//3//f/9//3//f/7//v/+v/6//r/+v/6//n/+f/1//T/9P/0//b/+f/6//r/
+v/5//j/9f/z//H/7//v/+z/6//r/+v/6//r/+r/6v/q/+r/6v/p/+f/5//n/+f/6P/p
/+r/6//r/+v/6//r/+n/6f/o/+j/5//n/+j/6P/q/+r/6v/r/+v/6f/m/+L/4P/n//j/
EQApAEcAbACXALwA3wACARsBIwEjARIB2wCDABgAsf9v/0z/Nf8r/yv/LP8x/zb/Pv9F
/0r/Uf9a/2X/dP+D/5P/of+r/7T/u//E/83/1f/b/9//4P/i/+X/5v/q/+r/6v/t/+7/
7//v//D/8f/y//L/8v/z//T/9P/0//X/9v/2//j/+f/5//r/+v/7//z//P/9//7//v/+
//z//f/+//////8AAAAAAAACAAMAAwADAAQABQAGAAYABwAIAAgACgAJAAkACgAKAA0A
DQAOABAADwAPABEAEgAVABcAGAAZABoAHAAeACAAIQAiACMAJgAoACkAKwAuAC4ALwAx
ADIANAA0ADUANQA1ADQAMwAyADIAMQAwAC8ALgAtACsAKQAnACcAJQAkACIAIQAgAB4A
HQAcABsAGQAWABUAFAASABAAEAAPAA4ADAALAAgABwAHAAYABgAFAAQAAwACAAEAAQAB
AAEAAAD////////9//v/+v/6//r/+f/4//f/9//3//f/9//3//f/9//2//X/9//4//n/
+f/4//j/+P/4//b/9v/2//b/+P/5//n/+f/7//z//P/7//v//P/9//3//v/+//7/////
////AAAAAAEAAQABAAIAAgACAAMABAAEAAMAAwADAAQABAAFAAUABQAFAAQABAACAAIA
AgACAAQABAAEAAQAAgACAAIAAQADAAMAAwADAAUABQAFAAUACAAIAAgACAAJAAkACQAI
AAgACAAIAAgACAAIAAgACQANAA8ADwAPAA8ADwAPAA0ADQAMAAwADAAKAAoACQAJAAUA
BAAEAAQABgAJAAoACgAKAAkACAAFAAMAAQD//////P/7//v/+//7//v/+v/6//j/+P/4
//f/+f/5//n/+f/5//n/+f/5//n/+f/5//n/+f/5//j/+P/5//n/+v/6//r/+v/6//v/
+f/5//b/8v/y//n/DAAlAD8AWQCAAKkAygDrAA4BIQEpASkBDAHNAG8ABACp/3H/Uv8/
/zf/N/88/0H/SP9Q/1f/XP9h/2z/ff+K/5f/p/+z/7v/xP/N/9T/3f/j/+n/6//w//L/
8//0//b/+P/4//n/+v/7//v//P/9//7//v8AAAEAAgACAAAAAQACAAIAAgADAAMABAAG
AAcACAAIAAkACgAKAAoACgALAAwADQANAA4ADgAOAA4ADwAPAA8AEgATABQAFAATABQA
FAAWABUAFQAWABYAGQAZABoAHAAdAB0AHwAgACEAIwAkACUAJAAmACgAKgAtAC4ALwAy
ADQANQA3ADoAPAA9AD8AQABAAEAAQQBBAD8APgA9ADwAPAA7ADoAOQA4ADcANQAzADEA
MQAvAC4AKgApACgAJgAlACQAIwAhAB4AHQAcABoAGAAYABcAFgAWABUAEgARAA8ADgAO
AA0ADAALAAoACQAJAAkACQAIAAcABwAHAAUAAwACAAIAAgADAAIAAQABAP//////////
/f/9//z/+//7//z//f/9//z//P/8//z//P/8//z//P/8//3//f/9//3//v/+//3//f/+
//////8AAAAAAAABAAEAAQACAAIAAQABAAEAAgAEAAQABQAGAAYABQAFAAUABgAGAAcA
BwAHAAcABgAGAAQABAAEAAQABAAEAAQABAAEAAQABAADAAMAAwADAAMAAwADAAMAAwAE
AAQABAAEAAUABQAFAAUABgAHAAgACQAJAAoACAAIAAgACAAIAAgACAAIAAgACQANAA8A
DwAPAA0ADQANAAsACwAKAAoACgAIAAgABwAHAAUABAAEAAQABgAJAAoACgAKAAkACAAF
AAMAAQD/////+v/5//n/+f/5//n/+P/4//j/+P/4//f/9f/1//X/9f/1//X/9f/1//X/
9f/1//X/9f/1//T/9P/z//P/9P/0//T/9P/0//X/9//z/+7/6v/s//v/FgAvAEUAZQCQ
ALcA2gABAR4BKQEtASEB8gCdADUAzv+D/1f/Pv8z/y//Mf8y/zn/Qv9I/03/VP9d/2j/
d/+G/5P/o/+t/7X/vv/H/9D/1f/b/9//4//m/+b/6f/s/+7/7v/u//H/8v/z//P/8v/z
//T/9P/0//X/9v/2//b/9//4//j/+P/5//n/+v/4//n/+v/6//n/+v/6//r/+v/7//z/
/f/9//7//v/+//7/////////AAABAAIAAgADAAQABAAGAAcABwAIAAgACQAJAAoADAAL
AAsADQAOAA8AEQASABMAFgAYABoAHAAbABwAHQAgACIAIwAlACgAKgArAC0ALgAsACwA
LQAtACsAKgApACgAKAAnACYAJQAjACEAHgAbABkAGQAXABYAFgAVABQAEgAPAA4ADQAL
AAgABwAGAAQAAAAAAP///v/+//3/+v/5//f/9v/2//X/9v/1//T/8//x//H/8f/w/+3/
7f/t/+v/6//q/+r/6v/p/+j/5//n/+X/5f/l/+X/5f/l/+T/4//j/+T/5f/l/+T/5P/k
/+T/5f/m/+f/6P/o/+n/6f/p/+f/6P/o/+f/6f/q/+v/6//s/+z/7P/t/+3/7f/u/+7/
7//v/+//8P/w//D/8f/y//T/8//z//P/8v/y//P/8//x//H/8P/w//L/8v/y//L/9P/0
//T/9P/2//b/9v/1//f/9//3//f/9//1//T/9f/2//f/+P/4//j/+P/5//z//f/8//v/
/f/9//3/+//9//z//P/8//r/+v/5//n/9f/0//T/9P/0//f/+P/4//r/+f/4//X/8f/v
/+3/7f/q/+n/6f/p/+v/6//q/+r/6f/o/+f/5f/j/+P/4//j/+P/4//j/+P/5v/n/+j/
6f/o/+f/5f/k/+P/4//k/+T/5P/k/+T/5f/p/+n/5v/g/97/3f/k//v/GQA1AFIAfQCs
ANMA9gAdATMBPQFCASsB7QCMABcArf9k/z3/Kf8d/xr/Hf8i/yj/Lf8y/zn/RP9R/17/
bf99/4//m/+m/63/tv+//8f/z//X/9z/3v/f/+D/4v/k/+b/5//o/+n/6f/o/+n/6v/q
/+z/7f/u/+7/7v/v//D/8P/w//H/8f/y//L/8//0//T/9f/2//b/9v/0//X/9v/3//j/
+v/7//z//P/9//3//f/9//3//f/8//3//v/+/wAAAgADAAUABgAFAAUABgAIAAoACwAO
ABAAEAARABEAEQAUABYAGAAaAB0AHgAfACIAJAAlACcAKgAsAC0ALwAwADAAMAAxADEA
MwAyADEAMAAuAC0ALAArACoAKQAnACUAIwAjACEAIAAcABsAGgAYABcAFgAVABMAEAAP
AA4ADAAJAAgABgAEAAIAAQD+//3/+//6//r/+f/5//n/+f/5//f/9//3//b/9f/1//X/
8//v/+7/7v/u/+3/7P/r/+v/6//r/+v/6//p/+n/6P/n/+f/6P/p/+n/6P/o/+j/6P/o
/+j/6P/o/+r/6//r/+v/7f/u/+7/7f/t/+7/7//v//D/8P/w//H/8f/x//L/8v/1//X/
9f/2//b/9v/3//j/+P/3//f/9//2//b/9//3//n/+f/4//j/+P/4//j/+P/4//j/+P/4
//j/+P/4//f/9//3//f/9//3//f/9//3//j/+P/4//j/+//7//v/+//9//3/+//8//z/
/P/8//z/+v/6//r/+//9/////////wEAAQABAP///f/8//z//P/8//z/+//7//n/+P/4
//j/+P/7//z//P/+//3//P/5//f/9f/z//P/7v/t/+3/7f/t/+3/7P/s/+z/7P/s/+v/
6f/p/+n/6f/p/+n/6f/p/+f/5//n/+f/6f/p/+j/6P/p/+n/6v/q/+j/6P/o/+n/6//p
/+b/5P/g/9//6P/9/xkANQBUAH8ArgDVAPwAIQE7AUUBSgE3AfsAmgAjALP/aP8//yn/
Hf8a/x3/Iv8o/y//Nv89/0T/Tf9c/23/f/+P/5v/pP+v/7r/w//J/9H/1//c/+D/4//k
/+b/5v/m/+f/6P/p/+n/6//t/+//8P/u/+//8P/w//D/8f/y//L/8v/z//P/9P/y//P/
9P/0//X/9v/2//b/+P/5//r/+//7//z//P/8//7//////////v///wAAAAABAAIAAgAE
AAUABQAGAAYACQAJAAoADAALAAsADQAOAA8AEQASABMAFQAYABsAHgAdAB4AHwAiACQA
JQAnACoAKgArAC0ALgAvADAAMgAzADMAMgAxADAALgAtACwAKwArACsAKgApACYAJQAi
ACAAIAAfAB4AHAAbABoAGQAXABQAEwASABAADgAOAA0ADAAKAAkABgAFAAMAAgACAAEA
AAD///7//f/7//v/+//6//v/+//7//n/9//2//b/9v/3//b/9f/1//H/8f/x//H/8f/x
//D/7//v//D/8f/x//D/8P/w//D/7v/u/+7/7v/w//H/8f/x//H/8v/y//H/8//0//X/
9f/0//T/9P/1//f/9//4//j/+f/5//n/+v/6//r/+//8//z/+//7//v//P/8//3//f/9
//3//P/8//z//P/8//z//v/+//7//v/8//z//P/7//v/+//7//v/+//7//v/+//7//r/
+f/4//r/+//8//3///////////8BAAIAAgABAAAA///+//7//v/+////AQADAAMAAwAD
AAMAAwABAAMAAgACAAIAAAAAAP/////9//z//P/8//r//f/+//7//v/9//z/+f/3//X/
8//z/+7/7f/t/+3/7//v/+7/7v/u/+7/7v/t/+3/7f/t/+3/7f/t/+3/7f/v/+//7//v
/+7/7f/r/+r/6f/p/+r/6v/q/+r/6v/r/+v/6//q/+b/4v/n//T/CwApAEMAZACTAMAA
4QAGASUBNQE9ATYBDQG7AEwA1/9//0z/L/8j/x3/IP8j/yr/Mv83/z7/Rf9Q/13/av95
/4n/l/+l/67/t//A/8n/0f/X/9v/3v/g/+P/5P/m/+b/6P/p/+r/6//r/+z/7f/u/+7/
7v/v//D/8P/w//H/8v/y//L/8//z//T/8v/z//T/9P/3//j/+P/4//j/+f/6//v/+//8
//z//P/8//3//f/9//7///8AAAAAAQACAAIABAADAAMABAAEAAcABwAIAAoACwALAA0A
DgAPABEAEgATABQAFgAYABoAGwAcAB0AIAAiACMAJQAoACgAKQArACwAKgAqACsAKwAr
ACoAKQAoACoAKQAoACcAJAAjACEAHwAdAB0AGwAaABoAGQAYABYAFQAUABMAEQAPAA0A
CwAIAAYABgAFAAQABAADAAAA//////7//v/9//z/+//6//n/+P/3//b/9P/1//X/9f/z
//P/8v/y//L/8f/w/+//7//r/+v/6//r/+3/7f/s/+v/6//s/+3/7f/q/+r/6v/q/+z/
7P/s/+z/7v/v/+//7//t/+7/7v/t/+3/7v/v/+//8P/w//D/8f/x//H/8v/y//X/9f/1
//b/9P/0//X/9v/2//X/9f/1//b/9v/3//f/+f/5//j/+P/4//j/+P/4//b/9v/2//b/
9v/2//b/9f/3//f/9//3//X/9f/1//X/9f/0//P/8v/1//X/9f/1//X/9f/1//X/8//0
//T/9f/z//P/8//z//P/8//0//T/8v/y//L/8v/0//T/9f/1//f/9//4//n/+//5//r/
+v/6//r/+v/6//r/+v/7////AQABAAEAAQABAAEA//////7//v/+//z//P/7//v/+f/4
//j/+P/4//v//P/8//7//f/8//n/9f/z//H/8f/u/+3/7f/t/+3/7f/s/+z/7P/s/+z/
6//t/+3/7f/t/+3/7f/t/+3/6//r/+v/6//p/+n/6P/o/+j/6f/r/+z/6v/q/+r/6//r
/+n/5v/i/+D/5f/4/xMALQBJAG4AmQDAAOEABgEhASsBLwEgAesAjwAeALH/af9C/yn/
H/8d/yD/I/8s/zT/Of8+/0f/VP9h/3L/g/+R/53/p/+w/7f/wv/L/9P/1//b/97/4P/j
/+T/5v/o/+j/6f/q/+v/6//s/+3/7v/u/+7/7//w//D/8P/x//L/8v/y//P/8//0//T/
9f/2//b/9//4//j/+P/6//v//P/9//v//P/8//z//P/9//3//f8AAAEAAgACAAEAAgAC
AAQABQAFAAYABgAHAAcACAAKAAsACwANAA4ADwARABIAEwAUABYAGAAaABsAHAAdACAA
IgAjACUAKAAmACcAKQAqACwALAAtAC0ALQAsACsAKgAoACcAJgAlACYAJQAjACEAHwAf
AB0AHAAaABkAGAAWABcAFgAVABMAEgARABAADgAKAAoACQAIAAoACQAGAAUABQAEAAQA
AwAAAP///v/9//3//f/9//z/+//7//v/+f/5//j/+P/4//f/9v/1//X/8//z//P/8//1
//X/9P/z//P/9P/1//X/8v/y//L/8v/0//T/9P/0//b/9//3//f/9f/2//b/9f/3//j/
+f/5//r/+v/6//v//P/9////AAD///////8AAAAAAAABAAIAAgABAAEAAQAAAAAAAQAB
AAMAAwACAAIAAgACAAIAAgACAAIAAgACAAIAAgACAAEAAQABAAEAAQABAAEAAQABAAAA
AAAAAAAA//////////////////////3//v/+/////f/9//3//f/9//3//v/+//7//v/+
//7/AAAAAAEAAQABAAEAAgADAAUABwAHAAcABgAEAAQABAAEAAQABAAEAAUACQALAAsA
CwANAA0ADQALAAsACgAKAAoACAAIAAcABwAFAAQABAAEAAQABwAIAAgACgAJAAgABQAD
AAEA//////z/+//7//v/+//7//r/+v/4//j/+P/3//f/9//3//f/9//3//f/9//3//f/
9//3//f/9//2//b/9f/1//b/9v/2//b/9v/3//X/9f/0//D/8P/3/woAIwA7AFcAfgCp
AMwA7QAOASEBKQEnARAB0QBzAAYAqf9t/0z/Of8x/zH/Nv85/z7/SP9P/1T/Xf9o/3X/
gv+T/6P/r/+5/8L/zf/U/9v/4//p/+v/7v/w//H/9P/2//j/+P/5//r/+//7//z//f/+
//7//v///wAAAAAAAAEAAgACAAIAAwADAAQABAAFAAYABgAHAAgACAAIAAYABwAIAAkA
CwAMAAwADAAMAA0ADQANAAwADQAOAA4ADwAQABAAEgATABMAFAAUABcAFwAYABoAGQAZ
ABsAHAAdAB8AIAAhACAAIgAkACYAKAAqACwAMAAwADEAMwA2ADQANQA3ADgAOgA6ADsA
OwA9ADwAOwA6ADoAOQA4ADcANgA1ADMAMQAvAC8ALQAsACgAJwAmACQAIwAiACEAHwAe
AB0AHAAaABgAGAAXABYAFgAVABIAEQAPAA4ADgANAA4ADQAMAAsACQAJAAkACAAHAAcA
BwAFAAUABAAEAAQABQAEAAMAAwD///////////3//f/8//v//P/+/wAAAQD+//7//v/+
//7//v/+//7//P/9//3//f///wAAAAD/////AAABAAEAAgACAAIAAwADAAMABAAEAAUA
BQAFAAYABgAGAAcACAAIAAcABwAHAAgACAAJAAkABwAHAAYABgAGAAYABgAGAAcACAAJ
AAoACgAKAAoACQAHAAcABwAHAAgACQAKAAsADQAOAA8AEAAPAA0ADgAMAAwADAAMAAwA
DAAMAA0ADwARABEAEQARABEAEQAPAA8ADgAOAA4ADAAMAAsACwAJAAgACAAIAAoADQAO
AA4ADQALAAkABQADAAEA//////r/+f/5//n/+f/5//j/+P/6//r/+v/5//n/+f/5//n/
+f/5//n/+f/3//f/9//3//f/9//2//b/9f/1//b/9v/2//b/9v/3//f/9f/y/+z/6v/z
/wgAIQA5AFcAfgCnAMoA7QASASUBKwErARIB0QBxAAIAof9j/0L/Mf8r/yn/Kv8t/zb/
Pv9H/0z/U/9e/23/fP+L/5n/pf+x/7j/wf/K/9P/2//f/+P/5v/o/+f/6P/s/+7/7v/v
//D/8f/x//L/8//0//T/9P/1//b/9v/0//X/9v/2//b/9//3//j/+P/5//r/+v/7//z/
/P/8//z//f/+//////8AAAAAAAD+/////////wAAAQACAAIAAwAEAAQABgAHAAcACAAI
AAsACwAMAA4ADQANAA8AEAATABUAFgAXABgAGgAcAB4AIQAiACMAJgAnACcAKAAqACwA
LQAvADAAMgAyADMAMwAxADAALwAuAC4ALQAsACsAKgApACcAJQAjACMAIQAgAB4AHQAc
ABoAFwAWABUAEwAQAA8ADgAMAAoACgAJAAgABwAFAAEA//////7//v/9//z/+//6//n/
+P/3//b/9P/z//P/8//x//H/8P/w//D/7//u/+3/7f/s/+3/7v/v/+3/7f/s/+v/6//s
/+3/7f/s/+z/7P/s/+r/6v/q/+r/7P/t/+3/7f/v//D/8P/v/+//8P/x//H/8v/y//L/
8//z//P/9P/0//X/9f/1//b/9v/2//f/+P/4//f/9//3//j/+P/5//n/+f/5//j/+P/2
//b/9v/2//b/9v/2//b/9v/2//b/9f/1//X/9f/1//X/9f/1//X/+P/4//j/+P/3//f/
9//3/w==
         </WaveFormData>
      </LeadData>
      <LeadData>
         <LeadByteCountTotal>10000</LeadByteCountTotal>
         <LeadTimeOffset>0</LeadTimeOffset>
         <LeadSampleCountTotal>5000</LeadSampleCountTotal>
         <LeadAmplitudeUnitsPerBit>4.88</LeadAmplitudeUnitsPerBit>
         <LeadAmplitudeUnits>��V</LeadAmplitudeUnits>
         <LeadHighLimit>2147483647</LeadHighLimit>
         <LeadLowLimit>268435456</LeadLowLimit>
         <LeadID>V6</LeadID>
         <LeadOffsetFirstSample>0</LeadOffsetFirstSample>
         <FirstSampleBaseline>0</FirstSampleBaseline>
         <LeadSampleSize>2</LeadSampleSize>
         <LeadOff>FALSE</LeadOff>
         <BaselineSway>FALSE</BaselineSway>
         <ExcessiveACNoise>FALSE</ExcessiveACNoise>
         <MuscleNoise>FALSE</MuscleNoise>
         <LeadDataCRC32>274321118</LeadDataCRC32>
         <WaveFormData>
IgAiACIAIgAiACIAIgAiACAAIAAgACAAHwAeAB0AHAAZABgAFwAWABMAEgARABAADQAM
AAsACgAJAAgABwAGAAMAAgABAAAA///+//3//P/5//j/9//2//X/9P/z//L/8v/y//L/
8v/w//D/8P/w//D/8P/w//D/7v/u/+7/7v/u/+7/7v/u/+7/7v/u/+7/7P/s/+z/7P/s
/+z/7P/s/+7/7v/u/+7/7v/u/+7/7v/w//D/8P/w//L/8v/y//L/8v/y//L/8v/y//L/
8v/y//T/9P/0//T/9v/2//b/9v/2//b/9v/2//b/9v/2//b/9v/2//b/9v/2//b/9v/2
//b/9v/2//b/9v/2//b/9v/0//T/9P/0//b/9v/2//b/9//4//n/+v/8//z//P/8//r/
+v/6//r/+v/6//r//P/9/wAAAAABAAEAAAAAAAAA/////////////////v/8//r/+f/5
//n//P/+//////////3//P/5//f/9v/0//P/8f/v/+//7//v/+//7//u/+7/7v/u/+7/
7v/t/+3/7f/t/+3/7f/t/+3/7f/t/+3/7P/s/+z/6//t/+3/7f/t/+v/7P/s/+z/7P/p
/+f/4//j/+j/9f8GABgAKgBFAGUAfQCXALEAxQDRANkA0gCyAHwANwDy/8L/pv+W/4v/
iP+E/4T/hv+E/4T/hv+J/4//l/+h/6r/tf+9/8T/yf/Q/9X/2v/f/+L/4//m/+f/6f/q
/+z/7f/u/+z/7f/t/+7/8f/x//H/8f/x//L/8v/z//P/9P/0//T/9f/1//X/9v/2//b/
9v/2//f/+P/4//j/+P/5//n/+f/5//n/+f/5//z//P/8//3//v/+//7//////wAAAAAA
AAEAAgADAAMA///+/wAAAAADAAUACAAKAA0ADgAPABAAEQASABMAFQAWABcAGQAaABsA
HgAgACAAIgAjACQAJAAmACcAKAAoACgAKAAoACgAJgAkACMAIwAiACIAIQAgACEAIAAe
AB0AHAAbABoAGQAYABcAFgAUABIAEQAQAA8ADgANAAwACwALAAoACQAIAAcABgAGAAUA
BAAEAAIAAgABAAAAAAD////////+//3//P/8//v/+//7//r/+v/6//n/+f/5//n/+f/5
//n/+P/4//j/+P/4//j/+P/4//j/+P/4//j/+P/4//j/+f/5//n/+f/6//r/+v/6//v/
+//9//7//v////////////////8AAAAAAAABAAEAAgACAAIAAgADAAMAAQABAAEAAQAB
AAEAAQABAAEAAQABAAEAAQABAAEAAQABAAEAAQABAAIAAgACAAIAAAABAAEAAQABAAIA
AwAFAAcACAAIAAgABgAIAAgACAAIAAgABgAGAAYACAAJAAwADAANAA0ADAAMAAwACwAL
AAsACwAJAAkACAAGAAYABQAFAAUABgAIAAkACQAJAAcABgADAAMAAgAAAP//+//5//n/
+f/5//n/+f/4//r/+v/6//r/+v/5//n/+f/3//f/9//3//f/9//3//f/+P/4//j/9//3
//f/9//3//f/+P/4//j/+P/3//P/7f/t//T/AQASACQAOABTAHEAiQChALkAywDVANkA
zgCmAG4AKQDs/8T/rv+e/5n/lP+U/5T/lP+U/5D/kP+V/53/p/+v/7j/w//L/9L/1//c
/+H/5P/p/+7/8f/y//X/8//0//b/9//4//b/9//3//j/+f/5//n/+f/5//r/+v/7//v/
/P/8//z/////////AAD+//7//v/+////AAAAAAAAAgADAAMAAwAFAAUABQAFAAYABgAG
AAcACAAIAAgACQAJAAoACgAKAAsADAANAA0ADgAOABEAEgAQABEAEwAUABMAFAAVABYA
GQAaABsAHQAeAB8AIQAiACMAJgAoACgAKgArACwALAAsAC0ALgAuACwALAAsACwALAAq
ACkAKQAoACgAJwAmACUAJAAiACEAIAAfAB4AHQAaABkAGAAWABYAFQAUABMAEgARABAA
DwANAAwACwAKAAsACgAKAAkACAAIAAYABgAFAAQABAADAAMAAwACAAEAAAAAAP//////
//7//v/+//3//f/9//3/+//7//v/+v/8//z//P/8//z//P/8//z//P/8//z//P/+//7/
//////3//f/+//7//v/+/////////wAAAAABAAEAAQABAAEAAQACAAIAAgABAAEAAgAC
AAQABAAFAAUABQAFAAUABQADAAMAAwADAAUABQAFAAUABQAFAAUABQADAAMAAwADAAIA
AgACAAIAAgADAAMAAwAAAAAAAAABAP//AAAAAAAAAgACAAIAAgADAAMAAwADAAUABQAF
AAUABwAHAAcABgAGAAYABgAGAAYACAAIAAgACgALAA4ADgAPAA0ADAAMAAwACwALAAsA
CwALAAsACgAIAAgABwAHAAcACAAKAAsACwALAAkACAAFAAMAAgAAAP/////9//3//f/7
//v/+//6//r/+v/6//r/+v/5//n/+f/5//n/+f/5//n/+f/5//n/+v/6//r/+f/5//n/
+f/5//f/+P/4//j/+P/3//P/7f/x//r/CQAaACoAQABdAHkAkQCtAMMAzwDXANkAwgCW
AFoAFQDe/7z/pv+a/5P/kP+Q/5D/kv+S/5D/kv+Z/5//qf+x/7z/xf/P/9T/1//c/+P/
6v/t/+7/8f/y//P/8//0//b/9//4//b/9//3//j/+//7//v/+//7//z//P/9//3//v/+
//7/////////AAAAAAAAAAAAAAEAAgACAAIAAgADAAMAAwADAAMAAwADAAUABgAHAAkA
CAAIAAgACQAJAAoACgAKAAsADAANAA0ADgAOABEAEgAQABEAEwAUABMAFAAVABYAGQAa
ABsAHQAeAB8AIQAiACEAJAAmACYAKAApACoAKgAqACsALAAsACoAKgAqACoAKAAmACUA
JQAmACYAJQAkACMAIgAgAB8AHgAdABwAGwAYABcAFgAUABIAEQAQAA8AEAAPAA4ADQAL
AAoACQAIAAUABAAEAAMABAAEAAIAAgABAAAAAAD////////+//3//P/8//v/+//7//r/
+v/6//n/+f/5//n/+f/5//n/+P/2//b/9v/2//b/9v/2//b/9v/2//b/9v/4//j/+f/5
//n/+f/6//r/+v/6//v/+//5//r/+v/7//v/+//7//v//f/+//7//v/9//3//v/+//7/
/v////////////////////////////3//f/9//3//f/9//3//f/9//3//f/9//7//v/+
//7//P/9//3//f/6//r/+v/7//v//P/8//z//f/+////AAABAAEAAQABAP//AAD+//7/
/v/+/wAAAAAAAAIAAwAGAAYABwAFAAQABAAEAAMAAwADAAMAAwADAAIAAAAAAP//////
/wIABAAFAAUAAwABAAAA/f/9//z/+v/5//X/8//z//P/8//z//P/8v/w//D/8P/w//L/
8f/x//H/8f/x//H/8f/x//H/8f/x//D/8P/w/+//7//v/+//7//v//D/8P/w/+7/7f/r
/+f/5f/q//n/CgAaACwARwBlAH0AmQC1AMkAzwDXANAArAB2ADEA8P/C/6b/lv+L/4b/
gv+C/4T/hP+E/4b/if+R/5n/o/+u/7n/wf/G/8v/0P/V/9r/3f/g/+X/5v/n/+n/6v/q
/+v/7P/u/+//7//w/+//7//v/+//8f/y//L/8//z//T/9P/0//X/9f/1//b/9v/2//b/
9v/1//b/9v/2//j/+f/5//n/+f/5//n/+f/6//r/+v/7//z//P/8//3//f/+//7//v//
/wAAAQABAAAAAAADAAQABAAFAAcACAAJAAoACwAMAA8AEAARABMAEgATABUAFgAZABwA
HgAeACAAIQAiACIAIAAhACIAIgAiACIAIgAiACIAIAAfAB8AHAAcABsAGgAZABgAFgAV
ABQAEwASABEADgANAAwACgAJAAkACQAJAAYABQAEAAMAAQAAAP///v/9//z//P/7//j/
+P/2//b/9//2//b/9f/1//X/9P/z//L/8v/x//H/8f/w//D/8P/v/+//7//v/+//7//v
/+7/7v/u/+7/7v/w//D/8P/w//D/8P/w//D/7v/u/+//7//x//H/8v/y//L/8v/z//P/
8//0//T/9f/1//X/9f/1//f/+P/4//j/+f/5//r/+v/4//j/+f/5//n/+f/5//n/+f/5
//n/+f/5//n/+f/5//n/+f/5//n/+f/5//n/+f/6//r/+v/6//n/+f/4//f/+P/4//j/
+f/3//j/+P/4//j/+P/4//j/+//7//v/+//7//v/+//7//3//P/8//z//P/8//z//P/8
//7///8CAAIAAwADAAIAAgACAAEAAQABAAEAAwADAAIAAAD+//3//f/9//7/AAABAAEA
AwABAAAA/f/7//r/+P/3//X/8//z//P/8//z//P/8v/y//L/8v/y//L/8f/x//H/8f/x
//H/8f/z//P/8//z//D/8P/w/+//7//v/+//7//x//L/8v/y/+7/7f/r/+f/5f/q//f/
CAAYACoAQwBhAH0AlwCzAMcA0QDbANgAvgCQAE0ABgDS/7T/oP+V/5D/jv+M/4z/jP+K
/4r/i/+R/5n/o/+u/7f/wf/I/8//0v/X/9z/4f/m/+n/6v/r/+v/7v/w/+//8P/w//H/
8f/y//P/8//z//P/8//0//T/9f/1//b/9v/2//n/+f/5//r/+v/6//r/+v/7//z//P/8
//z//f/9//3//f/9//3//f8AAAAAAAABAAIAAgACAAMAAwAEAAQABAAFAAYABwAHAAYA
BgAJAAoACgALAA0ADgAPABAAEQASABUAFgAXABkAGAAZABsAHAAfACIAJAAkACQAJQAm
ACYAJwApACsALAAqACoAKgAqACoAKAAnACcAKAAoACcAJgAjACIAIAAfAB4AHQAcABsA
GgAZABgAFgAWABUAFAATABIAEQAQAA8ADQAMAAsACgAJAAgACAAHAAYABgAEAAQAAwAC
AAIAAQABAAEAAAD///7//v/9//3//f/8//z//P/7//v/+//7//v/+//7//r//P/8//z/
/P/8//z//P/8//r/+v/6//r/+v/6//v/+//7//v//P/8//7//v////////8AAAAAAQAB
AAEAAQABAAEAAgACAAIAAwADAAQABAACAAIAAwADAAMAAwADAAMABQAFAAUABQAFAAUA
BQAFAAMAAwADAAMABQAFAAUABQAEAAQABAAEAAQABQAFAAUABQAGAAcACQAJAAgACAAK
AAgACAAIAAgABgAGAAYACAALAA4ADgAPABEAEAAQABAADQANAA0ADQANAA0ADAAKAAoA
CQAJAAkACgAMAA0ADQANAAsACgAHAAUABAACAAEA///9//3//f/9//3//f/8//r/+v/6
//r//P/7//v/+//5//n/+f/5//n/+f/5//n/+v/6//r/+f/7//v/+//7//n/+v/6//r/
+P/3//X/8//x//b/AwAWACYAOABRAG8AhwChALkAywDXAN0A1gCyAH4AOwD8/9D/tP+k
/53/mv+Y/5b/mP+Y/5j/lv+X/5//qf+x/7r/x//P/9L/2f/c/+H/5v/r/+7/8f/0//X/
9//4//j/+f/6//r/+//7//z/+//7//v/+//9//7//v//////AAAAAAAA////////AAAC
AAIAAgACAAMABAAEAAQABAAFAAUABQAHAAcABwAHAAYABgAGAAcACQAKAAsADQALAAwA
DAAMAA0ADgAPAA8ADwAQABQAFgAUABUAFwAYABcAGAAZABoAGQAaABsAHQAgACEAIwAk
ACcAKgAsACwALgAvADAAMAAuAC8AMAAwADAAMAAwADAAMAAuAC0ALQAsACwAKwAqACkA
KAAmACUAJAAjACIAIQAeAB0AHAAaABoAGQAYABcAFgAVABQAEwARABAADwAOAAsACgAK
AAkACAAIAAYABgAHAAYABgAFAAUABQAEAAMAAgACAAEAAQD///7//v/+//3//f/9//3/
/f/9//3//P/+//7//v/+//z//P/8//z//P/8//z//P/+//7///////3//f/+//7//P/8
//3//f/9//7//v////////////////8AAAAAAAADAAMABAAEAAIAAgADAAMAAwADAAMA
AwADAAMAAwADAAMAAwADAAMAAQABAAEAAQABAAEAAQABAAIAAgACAAIAAgADAAMAAwAA
AAAAAAABAAEAAgACAAIABAAEAAQABAAFAAUAAwAEAAQABAAEAAQABAAEAAQABgAJAAwA
DAANAAsACgAKAAoACQAJAAkACQALAAsACgAIAAcABQAEAAMABgAIAAkACQAJAAcABgAD
AAEAAAD+//3/+//5//n/+f/5//n/+f/4//j/+P/4//j/9v/1//X/9f/3//f/9//3//f/
9//3//f/9v/2//b/9f/z//P/8//z//X/9v/2//b/9v/x/+3/6f/t//b/BwAYACgAPABd
AHkAkQCvAMcA0wDdAN8AygCcAFwAFwDc/7j/pP+Y/5H/jP+K/4r/jP+K/4r/jP+R/5n/
of+r/7b/wf/H/8r/z//W/9v/4P/j/+b/6f/q/+v/7f/w//L/8f/w//L/8//z//T/9f/1
//X/9f/1//b/9v/3//f/+P/4//j/9//3//f/+P/2//b/9v/2//n/+v/6//r/+v/7//v/
+//7//v/+//7//7//v/+////AAAAAAAAAQABAAIAAgACAAMABAAFAAUAAgACAAUABgAG
AAcACQAKAAsADAANAA4AEQASABMAFQAUABUAFwAYABkAHAAeAB4AIgAjACQAJAAkACUA
JgAmACQAJAAkACQAIgAgAB8AHwAcABwAGwAaABkAGAAWABUAFQAVABUAFQAUABMAEgAQ
AAwACwAKAAkABgAFAAQAAwABAAAA///+//3//P/8//v//P/8//r/+v/3//b/9v/1//X/
9f/0//P/9P/0//P/8//x//D/8P/w//H/8f/x//H/8P/v/+7/7P/s/+z/7P/s/+7/7v/u
/+7/8P/w//D/8P/w//D/8f/x/+//7//w//D/8P/w//H/8f/z//T/9P/1//f/9//3//f/
9f/2//b/9v/3//f/+P/4//b/9v/3//f/9//3//f/9//3//f/9//3//f/9//3//f/+P/5
//r/+//7//v/+//7//v//P/9//7//v/7//z//v/+//7//v/8//z//P/+//3/AAAAAAEA
AwACAAIAAgADAAMAAwADAAEAAQAAAP7/AAD////////+/wAAAQABAAMAAQAAAP3/+//6
//j/9//0//H/8P/v//H/8f/x//D/8P/w//D/8P/u/+3/7f/t/+v/6//r/+v/7f/t/+3/
7f/s/+z/7P/r/+n/6f/p/+n/6//s/+z/7P/w/+//6//n/+P/4P/n//j/DAAcAC8ATQBv
AIcAowC/ANEA3wDqAOYAygCXAFAABADM/6z/l/+K/4T/gP+A/37/fP94/3v/f/+H/4//
mv+p/7X/vP/D/8b/y//Q/9X/3P/f/+T/5f/j/+T/5P/n/+r/7P/t/+3/7v/t/+3/7f/t
/+3/7v/u/+//7//w//D/8P/x//H/8f/y//L/8v/y//L/8//0//T/9P/0//X/9f/1//n/
+f/5//n/+P/4//j/+f/6//r/+v/7//v//P/8//z//f/+///////+//7/AQACAAQABQAH
AAgABwAIAAkACgALAAwADQAPABAAEQATABQAFwAaABwAHAAeAB8AIAAgACAAIQAiACIA
JAAkACQAJAAkACIAIQAhAB4AHgAdABwAGwAaABgAFwAWABUAFAATABIAEQAQAA4ACgAJ
AAgABwAEAAMAAgABAP3//P/7//r/+//6//r/+f/4//j/9v/2//b/9v/3//f/9v/1//P/
8f/w//D/7//v/+//7v/u/+7/6//r/+v/6//t/+3/7f/s/+r/6v/q/+r/6v/q/+r/6v/s
/+z/7P/s/+z/7P/t/+3/7f/t/+7/7v/u/+7/7//v/+//8P/w//H/8//z//P/8//z//T/
9P/0//X/9f/2//b/9P/0//X/9f/1//X/9f/1//f/9//3//f/+f/5//n/+f/3//f/9//3
//f/9//3//f/+P/4//j/+P/2//f/9//3//b/9v/2//f/+f/6//r/+v/8//z//P/8//z/
/P/8//z/+v/6//r//P/7//7//v///wEAAAAAAAAA/////////////////v/8//z/+//7
//v//v8AAAEAAQABAP///v/7//n/+P/2//X/8f/v/+//7//x//H/8f/w//D/8P/w//D/
7v/t/+3/7f/r/+v/6//r/+v/6//r/+v/6v/q/+r/6f/q/+v/7P/t/+v/7P/s/+z/7P/p
/+f/5f/j/+L/5//2/woAGgAtAEkAawCFAKEAvwDVAOEA6gDqAM4AnQBUAAgA0P+s/5n/
jP+E/4D/fv98/3z/eP95/33/hf+N/5j/pf+x/7r/v//G/8v/0P/V/9z/3//i/+X/5//o
/+j/6f/o/+r/6//r/+z/7f/t/+3/7f/t/+7/7v/v/+//8P/w//D/8f/x//H/8v/w//D/
8P/w//P/9P/0//T/9P/1//X/9f/1//X/9f/1//j/+P/4//n/+P/4//j/+f/7//z//P/8
//3//v///////v/+/wEAAgAAAAEAAwAEAAUABgAHAAgACwAMAA0ADwAOAA8AEQASABMA
FgAYABgAGgAbABwAHAAdAB8AIQAiACIAIgAiACIAIAAeAB0AHQAeAB4AHQAcABkAGAAW
ABUAFgAVABQAEwASABEAEAAOAAwACwAKAAkACAAHAAYABQADAAIAAQAAAP3//P/8//v/
/P/8//r/+v/5//j/+P/3//f/9//2//X/9P/0//P/8//z//L/8v/y/+//7//v/+//7//v
/+//7v/u/+7/7v/u/+7/7v/u/+7/7P/s/+z/7P/u/+7/7//v/+//7//w//D/8P/w//H/
8f/x//L/8v/z//P/8//z//P/8//0//T/9P/z//P/9P/0//b/9v/3//f/9//3//f/9//3
//f/9//3//f/9//3//f/+f/5//n/+f/4//f/9v/1//b/9v/2//b/9v/3//f/9//2//b/
9v/3//n/+v/6//r//P/8//z//P/9/////v/8//z//P/8//r/+v/6//z//f8AAAAAAQAB
AAAAAAAAAAEAAQABAAEAAQABAAAA/v/8//v/+//7//z//v/////////9//z/+f/1//T/
8v/x/+//7f/t/+3/7f/t/+3/7P/u/+7/7v/u/+z/6//r/+v/7f/t/+3/7f/t/+3/7f/t
/+r/6v/q/+n/6f/p/+n/6f/p/+r/6v/q/+r/6f/p/+X/4f/i/+3//v8QACAANwBVAHMA
jQCpAMMA0wDfAOQA0gCoAGsAIADe/7T/nP+P/4b/gv+A/4D/fv98/3z/f/+D/4v/lf+g
/6v/tf++/8X/yP/N/9T/2f/e/9//4v/l/+X/5v/m/+f/6P/q/+v/6//s/+3/7f/t/+3/
6//s/+z/7f/v//D/8P/w//H/8f/x//L/8P/w//D/8P/x//L/8v/y//L/8//z//P/9//3
//f/9//4//j/+P/5//r/+v/6//v/+f/6//r/+v/5//r/+//7//v//P8AAAIAAAABAAMA
BAAFAAYABwAIAAsADAANAA8AEAARABMAFAATABYAGAAYABoAGwAcABwAHAAdAB4AHgAc
ABwAHAAcAB4AHAAbABsAGgAaABkAGAAVABQAEgARABIAEQAQAA8AEAAPAA4ADAAIAAcA
BgAFAAQAAwACAAEAAQAAAP///v/9//z//P/7//r/+v/4//j/9f/0//T/8//z//P/8v/x
//L/8v/x//H/7//u/+7/7v/t/+3/7f/t/+//7//v/+7/7v/u/+7/7v/s/+z/7P/s/+z/
7P/s/+z/7v/u/+//7//t/+3/7v/u//D/8P/x//H/8f/y//L/8//x//H/8f/x//P/9P/0
//T/8//z//T/9P/0//T/9f/1//X/9f/1//X/9//3//f/9//3//f/9//3//X/9f/1//X/
9f/1//X/9f/2//b/9v/2//T/9f/1//X/9P/0//T/9f/1//b/9v/2//T/9P/0//T/9f/1
//X/9f/z//P/8//z//P/8//z//T/8v/z//P/9P/0//T/9P/0//X/9v/3//r/+v/5//r/
+v/6//r/+v/4//j/+P/6//3/AAAAAAEAAQAAAAAAAAD9//3//f/9///////+//z/+v/5
//n/+f/6//z//f/9/////f/8//n/9//2//T/8//z//H/8f/x/+//7//v/+7/7v/u/+7/
7v/u/+3/7f/t/+3/7f/t/+3/7f/t/+3/7f/q/+r/6v/p/+r/6//s/+3/6//s/+z/7P/s
/+n/5//j/9//4v/x/wQAFAAmAD8AXQB3AJEArwDDAM8A2wDaAMIAkABLAAAAyv+q/5b/
i/+E/4D/gP+A/4D/fP98/4H/if+R/5v/qP+x/7n/wP/F/8r/z//W/9v/3v/h/+T/5f/l
/+b/6P/p/+j/6P/p/+n/6v/t/+3/7f/t/+3/7v/u/+//7//w//D/8P/x//H/8f/y//L/
8v/y//L/8//0//T/9P/0//X/9f/1//f/9//3//f/+P/4//j/+f/8//z//P/9//v//P/8
//z//f/+///////+//7/AQACAAIAAwAFAAYABwAIAAkACgALAAwADQAPAA4ADwARABIA
EwAWABgAGAAaABsAHAAcAB4AHwAgACAAIAAgACAAIAAeABwAGwAbABwAHAAbABoAGQAY
ABYAFQAUABMAEgARABIAEQAQAA4ADgANAAwACwAIAAcABgAFAAQABAAEAAQAAQAAAAAA
///+//7//P/8//v/+v/6//n/+f/5//j/9//4//j/9//3//X/9P/0//T/8//z//P/8//z
//P/8//y//T/9P/0//T/9P/0//T/9P/0//T/9P/0//T/9P/1//X/9f/1//b/9v/2//b/
9//3//n/+v/6//v/+//7//v/+//5//r/+v/6//v/+//8//z//P/8//3//f/9//3//f/9
/////////////f/9//3//f////////////3//f/9//3//v/+//7//v/8//3//f/9//z/
/P/8//3/+//8//z//P/8//z//P/8//3//f/9//3/+//7//v/+//7//v/+//8//v/+//6
//r//P/8//z//P/9//7///8CAAIAAwACAAIAAgAAAAAAAAAAAAAAAAAAAAIABQAIAAgA
CQAJAAgACAAIAAcABwAHAAcABwAHAAYABAAEAAMAAwADAAQABgAHAAcACQAHAAYAAwAB
AAAA/v/9//n/9//3//f/9//3//f/9v/2//b/9v/2//b/9f/1//X/9f/1//X/9f/1//X/
9f/1//b/9v/2//X/9f/1//X/9f/1//b/9v/2//b/9f/x/+//7f/w////EAAgADIATQBr
AIUAnQC3AMkA1QDbANYAtACAADsA+P/K/67/nv+V/5L/kP+O/47/kP+O/47/k/+Z/6H/
q/+2/8H/yf/Q/9X/3P/h/+T/6f/u/+//8P/z//P/9P/2//X/9v/2//f/9//4//n/+f/5
//n/+f/6//r/+//9//7//v/+//3//f/9//7/AAAAAAAAAAABAAIAAgACAAAAAQABAAEA
AwADAAMAAwAGAAYABgAHAAYABgAGAAcACQAKAAoACgAJAAoACwALAAwADAAPABAADwAP
ABAAEAARABIAEwAUABUAFgAXABkAHAAdAB8AIAAhACQAJgAmACgAKQAqACoAKgArACwA
LAAsACwALAAsACwAKgApACkAKAAoACcAJgAlACQAIgAhAB4AHQAcABsAHAAbABoAGAAW
ABUAFAATABIAEQAQAA8ADwAOAA0ADAALAAoACgAJAAgACAAGAAYABQAEAAQAAwABAAEA
AAD//wAAAAD////////+//7//v/7//v/+//7//v/+//7//r//P/8//z//P/6//r/+v/6
//z//P/8//z/+v/6//v/+//7//v//P/8//r/+v/7//v/+//8//z//f//////////////
AAAAAAAAAQABAAIAAgACAAIAAwADAAMAAwADAAMAAQABAAEAAQABAAEAAQABAAEAAQAB
AAEAAwADAAMAAwACAAIAAgACAAQABQAFAAUABQAGAAcACQAJAAgACAAGAAYABgAGAAQA
BAAEAAYABwAKAAoACwALAAoACgAKAAkACQAJAAkACQAJAAgABgAGAAUABQAFAAgACgAL
AAsACwAJAAgABQADAAIAAAD///z/+f/4//f/+f/5//n/+P/2//b/9v/2//b/9f/1//X/
9//3//f/9//1//X/9f/1//T/9P/0//P/8//z//P/8//z//T/9P/0//b/8//x/+v/6f/u
//3/DgAeADIATwBrAIMAnwC5AMkA0wDdANYAtgCAADkA9P/E/6r/mv+R/4z/hv+G/4b/
hv+G/4b/if+R/5v/pf+u/7f/wf/I/8//1P/Z/+D/5f/o/+n/7P/t/+v/7P/u//H/8P/w
//H/8f/y//X/9f/1//X/9f/2//b/9//1//b/9v/2//f/9//3//j/+v/6//r/+v/7//z/
/P/8//z//f/9//3////////////+//7//v///wAAAAAAAAEAAQACAAIAAgADAAQABQAF
AAYABgAJAAoACAAJAAsADAANAA4ADwAQABEAEgATABUAGAAZABsAHAAbAB4AIAAgACQA
JQAmACYAKAApACoAKgAoACgAKAAoACgAJgAlACUAJAAkACMAIgAhACAAHgAdABwAGwAa
ABkAFgAVABQAEgAQAA8ADgANAAwACwAKAAkABQAEAAMAAgABAAAAAAD//wAAAAD+//7/
+//6//r/+f/5//n/+P/3//b/9v/1//X/9f/0//T/9P/1//X/9f/1//P/8//z//L/8v/y
//L/8v/y//L/8v/y//D/8P/w//D/8v/y//P/8//z//P/9P/0//T/9P/1//X/9f/2//b/
9//3//f/9//3//n/+v/6//r/+//7//z//P/6//r/+//7//3//f/9//3/+//7//v/+//7
//v/+//7//v/+//7//v/+//7//v/+//6//r/+v/6//j/+f/5//n/+f/6//v//f/9//z/
/P/8/w==
         </WaveFormData>
      </LeadData>
   </Waveform>
</RestingECG>
