# Supplementary material for: Detection of Left Atrial Enlargement Using a Convolutional Neural Network-Enabled Electrocardiogram
Source: Front Cardiovasc Med. 2020 Dec 17;7:609976. doi: 10.3389/fcvm.2020.609976 (PMC7773668; doi:10.3389/fcvm.2020.609976)
Supplement: Supplementary file 5 [file Data_Sheet_5.ZIP › normal4/1802036140_7672_0000001W.XML]

<?xml version="1.0" encoding="Windows-1252"?>
<!DOCTYPE RestingECG SYSTEM "restecg.dtd">
<RestingECG>
   <PatientDemographics>
      <PatientID>1802036140</PatientID>
      <PatientAge>70</PatientAge>
      <AgeUnits>Years</AgeUnits>
      <Gender>Female</Gender>
      <PatientLastName>liuyeshi</PatientLastName>
   </PatientDemographics>
   <TestDemographics>
      <DataType>Resting</DataType>
      <Site>1</Site>
      <AcquisitionDevice>MAC55</AcquisitionDevice>
      <Status>Unconfirmed</Status>
      <Priority>Normal</Priority>
      <AcquisitionTime>10:07:31</AcquisitionTime>
      <AcquisitionDate>08-12-2017</AcquisitionDate>
      <CartNumber>1</CartNumber>
      <AcquisitionSoftwareVersion>009C</AcquisitionSoftwareVersion>
      <XMLSourceVersion>MAC5000 v1.0</XMLSourceVersion>
   </TestDemographics>
   <RestingECGMeasurements>
      <VentricularRate>70</VentricularRate>
      <AtrialRate>70</AtrialRate>
      <PRInterval>162</PRInterval>
      <QRSDuration>76</QRSDuration>
      <QTInterval>408</QTInterval>
      <QTCorrected>440</QTCorrected>
      <PAxis>22</PAxis>
      <RAxis>-27</RAxis>
      <TAxis>29</TAxis>
      <QRSCount>12</QRSCount>
      <QOnset>223</QOnset>
      <QOffset>261</QOffset>
      <POnset>142</POnset>
      <POffset>193</POffset>
      <TOffset>427</TOffset>
      <ECGSampleBase>500</ECGSampleBase>
      <ECGSampleExponent>0</ECGSampleExponent>
   </RestingECGMeasurements>
   <Diagnosis>
      <Modality>Resting</Modality>
         <StatementCount>3</StatementCount>
         <LabelText>12SL ��ϳ���</LabelText>
      <DiagnosisStatement>
         <StmtFlag>ENDSLINE</StmtFlag>
         <StmtText>�������</StmtText>
      </DiagnosisStatement>
      <DiagnosisStatement>
         <StmtFlag>ENDSLINE</StmtFlag>
         <StmtText>T ���쳣���ɿ���Ϊǰ���ļ�ȱѪ</StmtText>
      </DiagnosisStatement>
      <DiagnosisStatement>
         <StmtFlag>ENDSLINE</StmtFlag>
         <StmtText>�쳣 ECG</StmtText>
      </DiagnosisStatement>
   </Diagnosis>
   <Waveform>
      <WaveformType>Rhythm</WaveformType>
      <WaveformStartTime>0</WaveformStartTime>
      <NumberofLeads>8</NumberofLeads>
      <SampleType>CONTINUOUS_SAMPLES</SampleType>
      <SampleBase>500</SampleBase>
      <SampleExponent>0</SampleExponent>
      <HighPassFilter>16</HighPassFilter>
      <LowPassFilter>150</LowPassFilter>
      <ACFilter>NONE</ACFilter>
      <LeadData>
         <LeadByteCountTotal>10000</LeadByteCountTotal>
         <LeadTimeOffset>0</LeadTimeOffset>
         <LeadSampleCountTotal>5000</LeadSampleCountTotal>
         <LeadAmplitudeUnitsPerBit>4.88</LeadAmplitudeUnitsPerBit>
         <LeadAmplitudeUnits>��V</LeadAmplitudeUnits>
         <LeadHighLimit>2147483647</LeadHighLimit>
         <LeadLowLimit>268435456</LeadLowLimit>
         <LeadID>I</LeadID>
         <LeadOffsetFirstSample>0</LeadOffsetFirstSample>
         <FirstSampleBaseline>0</FirstSampleBaseline>
         <LeadSampleSize>2</LeadSampleSize>
         <LeadOff>FALSE</LeadOff>
         <BaselineSway>FALSE</BaselineSway>
         <ExcessiveACNoise>FALSE</ExcessiveACNoise>
         <MuscleNoise>TRUE</MuscleNoise>
         <LeadDataCRC32>3834292310</LeadDataCRC32>
         <WaveFormData>
/v/+//7//v/5//b/8//w//L/9P/2//j/+P/4//j/+P/5//r/+//8////AAABAAIA///8
//n/9v/6//z//v8AAP3//P/7//r/9v/0//L/8P/2//r//v8CAP3/+v/3//T/9//6//3/
AAD///7//f/8//j/9v/0//L/9f/4//v//v/9//z/+//6//3//v///wAA/f/8//v/+v/6
//r/+v/6//z//P/8//z/+v/6//r/+v/6//r/+v/6//j/+P/4//j/+P/4//j/+P/4//j/
+P/4//b/9v/2//b/+f/8////AgACAAEAAAD9//j/+f/5//v//v8BAAEAAAD///z/+//7
////AQACAAMAAwD///v/+f/3//b/+P/9/wAABAAHAAoADQAOAA4ADQAOAA8AEAASABEA
DwAMAAgABQAEAAMAAwAFAAUABAACAPn/9v/0//P/9//8//3//v/9//z/+v/4//b/9v/1
//T/9P/2//f/+f/0/+7/6//o/+z/8P/2//z/+f/4//X/8//y//v/+f/w/+j/5v/t//f/
/P8DAAoAGAAtAEEAVABmAHcAhQCRAKsAygDcAOYA6QDcALoAkABqAFEAOgAmACAAHgAX
ABEAEQAOAAIA+v/0//b/9v/2//b/+v/6//j/9//4//n/+v/4//P/9P/z//L/8v/z//P/
8v/w//D/7v/u//H/9v/7//3/9//z//L/7v/x//b//v8CAP7/9//x/+z/7f/v//L/9//5
//r/+v/3//T/8v/x//D/9P/2//j//P/z/+7/7//u//D/8v/w//f//P///wEABAAAAPr/
9//z//b/+P/7//z/+v/5//f/9f/6//3/+//8/wEAAgADAAYAAgD9//v/+f/3//j/+v/6
//3//v///wAAAAAAAAEABQAHAAcABgAGAAAA+//6//f/9v/3//v//P8CAAgABwAGAAUA
AwADAAUACwALAAsACwAIAAUAAgAAAP7/AQABAAEA/v/9//3//P/5//j/+f/9////AAAA
AAAAAAAAAP///f/6//r//f/9//z/+v/4//b/8v/x//H/8f/2//j/+//9//3/+//3//b/
+f/9//7///8AAP7/+P/z//f/+f/7//7//v/9//z//P/+//3/+f/0//b/+f/8/wEAAQD/
//v/9v/1//X/9f/3//n//P///wAA9//y/+//7P/x//n///8EAAEA///7//f/+v/7//3/
AQD///z/+f/2//X/9f/1//b/9f/4//v//v8AAAAA/f/7//z/+//6//n//P/8//n/+f/1
//H/6//p/+3/9f/6//7////9//v/9//2//P/8//0//j//f///wEA+f/z/+//7P/w//P/
9//5//3//f/9//3/+f/2//T/9P/4//r//f8BAP//+//1//P/9P/2//f/+v/4//j/+P/3
//L/9P/3//j/+f/6//b/9P/w/+3/8//2//v/AAAAAP///f/7//r/+f/5//z/AAABAAIA
BQACAP///v/8//r//f8DAAQABAAFAAYABgAHAAcABgAHAAkACQAKAAsACQAIAAYABgAD
AAAA/v/7//v/+v/4//T/8v/x//H/8v/5//r/+//8//n/9//1//L/8P/v/+7/7v/x//P/
9v/1//P/9P/1//b/9v/4//r/+v/2//L/7//s/+3/7//q/+7/8v/z//n//P///wgAFgAj
ADMASABgAHkAjQCfALMAyADWANwA2wDMAKwAhgBiAEkAMgAgABYAFAAPAAkACwAOAAoA
AgD8//j/9v/0//L/9v/2//T/8//x/+//7f/o/+j/7P/u//D/9P/1//X/9P/z//L/7//u
//D/9P/4//n/9v/z//P/8P/y//T/+f/6//z/+f/3//b/8f/v/+7/7//z//T/9P/x//T/
9v/5//z/+//6//n/+v/4//b/+v/8//r/+P/y//X/9v/3//f/+P/7//j/+P/3//X/9P/0
//L/+f/9/wAAAwD///3/9v/y//n//P///wQAAAD7//n/9//4//r//f/+/wEAAgADAAQA
/v/6//f/9//+/wMABwAMAAkABQAFAAMAAAD//wEAAAACAAYAAwAAAP///f/9////BgAH
AAgACQAFAAEA/f/6//n//f/+////AQABAAIAAgD8//r/+v/9////AAAAAAAA+//6//j/
9f/0//T/9//3//n/+P/3//b/9f/3//r//f/9//z//P/7//r/9//y//D/8f/1//b/9//8
//z/+P/1//X/8//x//D/8//1//f/+v/4//X/7//o/+z/7//y//f/+P/3//T/8P/x//H/
8f/z//j//P8AAAIA+//4//f/9v/0//f/+P/4//v/+//5//f/9v/1//X/9//7//z//f/+
//7//f/8//z/9//4//n/+v/4//j/9f/z//b/9//4//n//v/+//v/+//5//f/8//z//D/
8f/v/+z/8v/1//j/+f/7//n/+v/8//r/+//5//f/9v/1//b/+P/3//f/+P/3//b/9f/0
//P/8v/y//P/9v/2//b/9//5//n/9//z//P/8v/y//H/8v/w//T/+v/6//v//P/9//7/
/v/+//z/+//5//j/+f/6//v/+f/2//P/9f/3//r/AAD9//v/+f/5//n/+f/7//z/+v/9
/wMABAAFAAUABQAEAAQAAwABAAEAAQABAAIAAwAGAAYABQAGAAQABAAFAAUABQACAP7/
+P/4//f/9//4//n/9v/z//D/9f/3//n/+v/5//f/9f/0//X/9f/2//P/8v/0//b/+P/1
//T/8//w//L/8v/z//T/8//t/+b/5v/o/+v/8//8/wsAHgAsADMAPwBQAF4AcwCPAKUA
uwDWANwA0gDDAKwAggBcAEgAOwAuACgAIAAUAAkAAQD9//7/+v/4//r/+P/4//j/+P/4
//b/8v/v//L/8//0//L/8P/y//L/8v/z//P/8v/w//T/9v/2//j/9f/0//P/7//w//H/
9f/2//T/9P/3//b/+P/1//P/8v/y//P/9f/5//n/+P/2//H/8f/y//T/9v/4//j/+P/6
//X/8v/1//b/9P/0//D/9f/2//f/9//4//3//P/+/////v/+/////v///////v/9////
AQD+//7//f/8//v//P////3//v////7//v////7/AAAAAAAAAAAAAAAAAQAFAAMA///6
//b/+v/9/wQACQAEAAMABQAEAAcADAAKAAgABQADAAMABQAHAAUAAwABAAQABQAGAAgA
AgADAAEA//8BAAEAAgACAP7//P/8/////P/8//v/+v/7//z//P/7//j/9v/3//X/+f/8
////AgD8//v/+//7//f/9P/y/+//+f/9////BAD+//3/+f/1//z//v/8//v//P/7//r/
+v/5//f/9f/0//r//f/9//z/+f/3//X/9f/4//n/+P/2//j/+f/6//3/+v/6//r/+P/3
//j/+//+//v//f/9//z/AAABAAAA///9//3//v8BAAAA/v/8//r/+v/7//z//v/7//z/
/f/+//z//P/5//f/+f/5//n/+f/8//z/+f/5//z//f/8////+v/7//n/9v/6//v//P/7
//7//f///wIA//////z/+f/4//f/+P/6//j/9//3//X/+//9////AQD9//z//P/+//3/
/P/8//3/AQABAP//AQD+//7//f/+//v/+v/5//f/AAAAAAAAAAD7//j/9f/y//T/9v/2
//f//P/+/wIABgAHAAUAAgD///3//f/+/wIAAgABAAAAAQACAAMABgAIAAQABQAJAAgA
CAAJAAoACgALAAsACgALAAgABwAHAAcACQAKAAoADAAKAAgABwAFAAUABAACAP7/+//5
//j/+P/4//b/9P/y//T/9f/2//b/9v/1//T/9P/2//f/+f/3//f/+v/9/wAA/v/+//7/
/P////7//v/+////9//u/+r/6v/t//f/AAALABYAJAAtADUASABgAHUAhQCXALUA1ADm
AOwA6QDUAKwAegBeAFkATAA2ACgAIgAhABkACwACAAQABAD6//r/+v/6//r//P/8//r/
+f/8//3//v/8//n/+v/5//j/+P/5//n/+P/2//b/9P/0//L/9P/2//X/+P/5//3//v/5
//j/+v/4//3/+//6//r/+f/5//r//f/+//7//f/5//v//P/+/wAA/P/4//T/8v/z//T/
+/8AAP7//P/2//n//f///wAAAgAAAPr/9//z//P/9P/2//b/+P/5//n/+f///wUABgAK
AAoACAAGAAYABwAFAAYABwAEAAIAAQD+/wAAAAAAAAAAAgACAAMABwAHAAUAAgAAAAIA
AQAEAAUAAAD//wEAAAAGAAwACwAKAAsACQAJAAsACwAJAAcABQAIAAcABgAGAAIAAwAB
AP//AAABAAMABAACAAIABAAJAAcABgAEAAIAAwAEAAQAAwD///7/AAD//wEAAAD///7/
/P/9////AQD///z/+v/3//3//////wIA/f/7//b/8f/5//z/+//7/wAAAQACAAQAAwAB
AP///v8DAAUABAACAP7//f/8//3/AAABAAAA/v/8//v/+v/7//z//v8AAAAA///+////
AAD//wEAAQAAAAMABQAFAAUAAgD///3//f8AAAAAAAAAAAEAAwAFAAgAAwACAAEAAAAB
AAIAAAD//wAA///+//3/AAAAAP3//f8AAAEAAAADAP7////9//r//////////f/+//v/
+//8/wEABQAGAAcAAgD///7//v/9//3//v/9//3//f/9//3//f/8//z//v/8//z//f//
/wEAAQD//wEA/P/6//f/9v/6//7/AgAFAAQABAD+//v/+v/5//j//f8AAAEAAwACAAAA
AAAAAAIAAQD///3/AAADAAcADgAJAAUAAQD//wEAAQADAAQAAgAFAAsADAALAAsACwAK
AAwADQANAA8ACwAJAAgABwALAAwADAAOAA0ADAAMAAsABgACAP3/9v/2//f/+f/8////
/v/9//z//v///wAAAAAAAP///v/+//7///8BAP//+v/6//r/+v/4//j/+P/2//v//P/+
/wAA+f/r/+D/2v/i//H///8IAA8AHAAoADMAPQBKAF4AcwCDAJUAswDUAOgA6ADfANAA
tACIAGgAWQBMADoALgAoAB8AFwAPAAoABgACAAAA/v/+//7//v/7//b/7//p//L/+f8A
AAQA/v/8//j/9P/0//X/9f/0//n//P/9/wAA/v/+//7/+//7//n/+v/4//X/9P/2//T/
+f/3//b/9v/1//f/+v///wAAAAD///v//f/+/wAAAgD///z/+f/4//X/9P/5//z/AAAC
AAAABwAHAAUAAgAAAAEA/v/+//3/+//8//7//v8BAAMABAAFAAUABQAAAP7//v/+//7/
AAACAAEAAwAFAAUABgAIAAgACgAKAAoACgAIAAYABQAHAAcABwAGAAYACAAJAA4AEQAK
AAcABwAEAAkADgAMAAoACgAJAAoADQANAAsACQAHAAsACwALAAwAAwABAPz/9//9/wEA
BgAKAAkACAAJAA0ACwAKAAgABgAHAAoADAANAAcABAAEAAEAAwACAAEAAAD+////AQAD
AAEAAAAAAP//AwADAAEAAgD//wEAAAD//wMABAABAP///f/7//n/+P/2//X/9P/0//3/
AQACAAIAAQABAAEAAwAJAAsACwAKAAgABwAGAAcABQAGAAcABgAEAAQABgAIAAQABQAE
AAIABQAHAAcABwAHAAcACAALAAkABgADAAAAAAABAAIABAD//wAAAQACAAIAAgD///3/
AgADAAQABQAIAAgABQAFAAcABQABAAEAAAADAAMAAgAHAAcABwAFAAIA/////wAAAAAD
AAMAAwACAAEAAgAEAAIAAwAFAAUABgAFAAQAAwACAAIAAwAGAAIAAAD/////AQABAP//
AQAAAAAA//8AAAMABAAFAAUABgD6//L/9f/4//v//v8DAAYABwAJAAYABAAEAAQACgAL
AAsACwAIAAcABwAKAAcABQADAAMAAwADAAUABgADAAUACgAKAAoACwAMAAwADgAPAA8A
EQAOAA0ADQANABEAEgASABQAEgAQAA8ADQAOAAwACQAEAP///f/8//z/AAAAAAAAAAAC
AAMABAAEAAAA/f/6//j/+v/7//3/+//7//z//f/+//v//P/9//z////+//7//v8DAPv/
9P/u/+j/5f/r//r/CwAUABwAJQAvAEQAWABnAHkAjwCnALwAzgDWANUAzACyAI4AagBP
ADwALAAmACgAHwANAAUAAgD4//T//v/8//z//P/8//j/9P/u/+n/7f/v//H/8P/v//L/
8//0//P/8//y//D/8f/y//H/8v/y//T/9v/1//b/9f/3//b/8//y//T/8v/2//P/8f/w
/+v/6//s/+//7//u/+z/5//r//D/9v/8//z/+v/4//j/9f/y//X/9v/2//b/8v/3//f/
9//2//b/+f/2//b/9f/z//T/9v/2//T/8//x/+//9f/5//j/+v/4//b/9P/0//X/8//0
//X/+P/6//3//v///wAAAQACAAAA/v/9///////9//r/+P/7//v///8BAP3/+//8//r/
+//+//r/9v/3//X/9f/3//n/+f/5//n//P/7//r/+v/2//n/+f/5//v/+//8//z/9f/y
//H/8//2//j/+f/6//v//P/8//v/+P/2//f/9f/3//b/9f/0/+7/7f/t/+3/7v/u/+//
7//z//P/8f/y/+7/7//t/+v/8P/w/+z/6f/u/+//8P/y//H/7//t/+z/8f/z//L/8P/r
/+n/5//n/+3/8f/z//T/9f/1//X/9//2//b/9v/0//P/8v/z//T/8P/x//D/7v/x//P/
8//z//X/9f/2//n/+P/2//T/8v/z//X/9//6//P/8v/x//D/8v/y/+//7f/z//X/9//5
//j/9v/x/+//8P/v/+z/7f/s/+//7//u//X/9//5//n/+f/3//j/+v/5//n/9v/z//P/
8//1//j/8//x//D/7f/v/+//7//v//H/8v/0//j/8//w/+7/7f/x//P/8//3//L/8P/t
/+z/8P/0//j/+//4//j/+P/5//L/9v/0//f/+P/5//r/+P/2//L/7//w//D/8v/0//v/
/f/+////+v/3//X/9v/5//n/+f/7//j/9f/0//L/8v/1//v//P8BAAMABQAGAAYABQAD
AAMAAQABAAIAAwABAP7/+v/4//z//v8BAAMAAQD+//r/9P/x/+//7v/u//P/9P/1//b/
8//x/+//7P/t/+3/7f/u//P/9f/4//f/7//s/+n/5v/n/+r/7f/u//D/8P/x//L/5//j
/+z//P/6/+//7//0//P//P8MAB0ALwBGAFoAaQB3AIsApwDCANgA6ADlANYAuACMAGIA
SQA0ACIAGgAeACEAFwANAAoAAgD4//L/7v/s/+r/6P/t/+7/7f/t/+7/7//w/+7/6v/s
/+z/7P/u/+//7//u/+7/7v/s/+z/7//y//X/9f/w/+v/6f/k/+b/6v/x//T/9P/v/+v/
6P/n/+n/7P/x//b/+P/5//f/8v/w/+//7v/x//L/8//2/+//7P/v//D/7f/q/+P/5f/t
//P/+P/+//z/9v/z/+//7v/u/+//7v/x//P/9P/1//j/+//5//r/+v/6//r//P/6//f/
9//3//r//P///wAA/f/8//v/+v/5//j/+P/7/wAAAQABAAIA/v/7//z/+//7//v//v/+
//3//v/4//L/8//z//X/+f////////////3/+//5//j/+P/9////AQD+//3//f/8//j/
9v/2//n//P/+////AAD9//z/+v/3//b/9v/5//n/+//6//n/+P/1//X/9v/3//r/+v/7
//v/+f/1/+//7P/u//P/9f/3//j/+P/0//H/8f/x//H/8v/1//X/9f/2//j/9//z/+7/
7//x//P/9//6//v/+v/4//T/8//y//P/9//6//3//v/4//T/8v/w/+3/7//v/+7/8v/z
//L/8f/0//X/9//7//7//v/+//7/+f/3//X/9P/z//b/+f/8//v/+v/2//P/8v/x//D/
7//2//j/9//5//j/9f/w/+//8P/1//f/+P/5//n/+f/3//L/7f/r/+r/7v/z//X/9//y
/+//7v/u//D/8//3//n/+f/5//n/+f/0//L/8f/y//D/8P/x//P/9v/1//L/8//1//b/
9v/4//T/8v/w/+3/5v/w//j/9//6//j/9v/0//L/7//u/+v/6f/v//T/+/8CAAEA///8
//n/8//x//D/8v/3//v///8FAP//+//5//b/9//7/wIABAAGAAcACAAIAAcABQACAAEA
AwADAAQABQADAAAA/P/6//7/AAADAAUAAAD8//f/8P/s/+n/5//m//L/+P/+/wQA///7
//f/8v/y//H/8P/w//L/8//1//P/7//u/+3/7P/v//L/9f/2//T/8P/t/+r/5//t/+z/
5v/k/+n/8//6//v/BgAaAC8AQQBOAGAAdQCPAKcAuQDKANgA3gDXAMAAnABuAEwAMwAc
ABIAFgAYABEACQADAPr/9P/w/+7/7v/u/+7/7v/z//T/8//z/+3/6f/l/97/4//q/+//
9P/0//P/8f/u/+z/7P/q/+r/7P/w//T/9f/x/+3/7P/o/+3/8v/6//7//P/1/+//6v/n
/+f/6P/r//D/8v/z//H/7//u/+7/7v/z//T/9f/4/+7/6P/o/+b/6v/u/+7/9//3//f/
9v/2//n/9v/2//X/9P/0//X/9P/1//X/9P/z//b/+f/3//j/+//8//3/AAD///v/+v/5
//r//P///wAA/f/6//f/9P/1//b/+P/9//3/+//4//b/9//3//v//f/9////BAAGAAUA
BgAAAPr/+f/3//f/+f///wEAAwAFAAQAAQD+//z/+////wAAAQD+//v/+f/2//b/9v/4
//3//P/8//v/+v/1//T/8v/v//L/9v/9/wEA///8//n/9v/z//P/9P/1//T/9P/1//X/
9v/z/+7/7P/s/+//7//v//L/8v/u/+v/8P/z//b/+v/4//X/8v/w//X/9f/y/+7/7//x
//P/9//2//X/8v/u/+//8f/z//f/9v/4//r/+v/0//L/8v/y//P/9//5//r/+v/5//b/
8//x//H/8v/1//f/+P/5//r/9//1//P/8v/z//b/+f/8//j/9v/x/+3/8v/1//j/+//7
//r/9v/1//L/7f/m/+P/6f/z//r/AAD+//v/+P/z//T/8f/x//L/9//7//z//f/3//P/
8f/w/+7/7//x//H/8P/v/+7/7f/u//D/8//4//r/+v/7//3/+P/z/+z/6f/u//T/+f8A
AP7/9v/y//H/7v/x//L/8//0//X/9P/x/+//7//u/+//8P/3//v//v8BAPv/9//0//T/
9v/3//j/+//2//P/8v/w//L/9////wIAAgADAAQABAACAAEA//////////8AAAEABAAE
AAMABAAEAAQABQAFAAUAAgD+//j/8//x//D/8P/x//D/7//u//D/8f/y//L/8f/v/+3/
7P/v//H/9P/z/+7/7P/q/+j/6f/s/+//8P/y//L/8//0//H/7f/q/+r/7P/t//H/+P/5
//j/AgANAB0AOgBWAGcAdQCJAJkArgDGANQA0wDMALYAkABwAFMANAAeABQAEAAPABEA
EQAKAAAA+P/0//L/8v/y//L/8v/y//D/7//v/+//7//s/+3/8P/x//L/9f/3//j/+P/0
//L/7v/s/+7/8v/2//f/8v/v/+//7P/q/+z/8f/y//f/9//4//r/9P/z//P/9f/5//r/
+v/3//T/9P/1//b/9v/0//L/8v/w//D/9v/6//f/9P/t/+//9P/1//X/9v/5//b/9v/1
//f/+P/6//r//P/9//3//f/7//v/9v/0//j/+P/4//r//f/7//z//f/5//j/+P/2//r/
/v8CAAYAAQD+//z//f/9//3//P/8//n/9//5//n/+f/7/wAAAgAGAAoABwAEAAAA/f/8
//3/AAD///7//f/8//n/9v/0//b//f8BAAUAAwADAAQABAD9//r/+f/7//7/AAABAAIA
///+//z/+f/4//j/+//7//3//P/7//r/9P/z//P/8//1//b/+P/5//j/9f/w/+7/8P/1
//f/+f/7//r/9f/x//L/8f/w//D/8//1//f/+v/7//n/9P/u/+//8f/z//f//P/9//z/
+v/2//X/9P/1//f/+v/9//7/+f/2//X/9P/0//f/+P/4//f/9//1//P/8f/x//L/9f/4
//r//P/+//r/9//0//L/8v/0//b/+P/5//r/+P/3//f/9//3//f//P/8//n/+f/2//P/
7v/t/+3/8f/y//L/+P/5//r/+f/2//P/8//0//j/+//7//v/9v/z//L/8v/x//H/8v/x
//b/9//4//n/9P/y//H/8v/z//T/9v/5//f/9f/x//H/8//2//j//P/7//r/+f/3/+z/
6v/o/+n/8P/0//j//P8AAP3/+v/1//H/9f/2//n//P///////v/9//j/9//3//r//f//
/wEABQD9//f/8//u//H/9/8AAAQABgAHAAgACAAHAAUAAgABAAMABQAIAAsACAAGAAMA
AgADAAQABgAHAAIA/v/5//L/8//z//T/9v/6//r/+v/6//j/9f/y/+7/7//v/+//8P/1
//f/+v/5//b/9v/2//b/9f/2//f/9v/0//L/8f/w/+3/6f/s//D/8P/x/+3/7v/3/wQA
GgA1AEcAUgBkAHcAhwCdALUAzADcAOYA4QDMAKwAgABcAEEAKgAgACAAIgAdABcADwAE
APb/7v/u//D/8P/w//D/9f/2//X/9f/y//H/8P/s/+z/7v/u/+7/8P/x//H/8P/x//L/
8f/y//L/9P/2//X/8f/t/+z/6P/p/+z/8v/0//f/9f/0//T/7v/t/+3/7//y//T/9f/z
/+//7v/u/+7/8f/y//P/9v/v/+r/6//q//H/9v/3/wEAAQD///z/+v/3//L/8P/t/+//
8v/2//j/+//9//7////9//3/+P/2//r/+v/6//z/+//3//b/9f/2//j/+//8//v/+v/5
//j/+f/4//j/+/8CAAUABwAKAAQA///+//v//P/9/wEAAgABAAQAAAD8//7//f/+/wEA
BQAFAAUABQAEAAEA/v/8//3/AQACAAMAAwADAAQABAAAAP7//v8BAP7//v/9//z/+v/6
//n/9//5//r//v////7//P/6//j/9//3//j/+f/8//7/AQADAAIA/f/2//L/8//3//j/
+f/6//r/9v/z//f/9//3//j/+v/7//z//v8AAP//+//2//j/+//+/wMAAQD///v/9v/1
//X/9f/3//j/+v/8//z/+v/4//j/+P/8/wEABAAGAAIA///6//X/+P/7////BQAFAAQA
AwACAPz/+f/2//T/9f/4//v//v///wAA/v/9//7//f/8//v//f/8//j/9//6//n/9v/3
//b/+f/5//j//f/9//3/+//5//X/9P/0//v/AQAEAAcAAQD7//f/9P/4//v///8BAAAA
///+//3/+v/4//f/+P/5//r//P////z/9//w/+3/8P/y//P/9v/2//b/9v/1//j/9v/4
//r/+v/6//r/9//0/+//6//x//T/+f/+/wIAAwADAAMA/v/7//n/+v///wEAAwAHAAQA
AQAAAP7//v8BAAcACAAKAAsADAAMAAkABwAEAAMAAwADAAQABQADAAAA/P/6//z//P/9
//3//v/8//n/9P/0//X/9//6//z//P/8//z/+//5//f/9P/1//X/9f/2//b/9//5//f/
8//y//H/8P/z//b/+f/6//b/8v/v/+z/6//v//L/7v/s/+//7f/q/+///v8UACcANQBI
AGoAgQCFAI0AowC0AM4A5ADfAMoArgCGAFwAOQAeABYAHAAkAB0AEQANAAYA/P/2//L/
9P/0//T/9P/3//j/9//3//P/8f/v/+r/6v/u//D/8v/x/+//7P/o/+v/7P/r/+z/7//0
//n/+//3//P/8v/u/+7/8P/1//b/+v/3//X/9P/x//H/8v/1//f/+P/4//X/8v/w/+//
7v/0//b/+P/8//n/9v/5//r/+P/2//D/8//2//f/9//4//b/8v/x/+//8v/0//f/+P/5
//n/+P/3//z////9//7/AwAEAAUACAAEAP///f/7//3//v8AAAAAAgACAAIAAgD///7/
/v8BAAQABQAFAAYAAQD9//3/+//6//v///8AAAQACAAFAAIA///7//n/+f///wEAAwAF
AAUAAwABAAAAAQAFAAYABwAGAAUABQAEAP3/+v/5//v//v8AAAEAAgD///7//P/5//b/
9v/5//n/+f/4//f/9v/x//H/8v/z//b/+P/7//3/+v/1/+7/6v/v//f//P8BAP///P/1
/+//8v/z//T/9v/5//n/+f/6//v/+//4//T/9P/1//b/+f/5//n/9//0//P/8//z//X/
9v/4//r/+v/0//L/8v/y//P/9//5//r/+v/5//b/8//v/+3/7P/t//H/9P/3//r/9v/1
//T/9P/z//b/+f/8//7/AAD//////v/9//z/+/8AAAAA/f/9//z/+f/0//P/9P/5//v/
/P/8//v/+v/3//X/8f/w//D/9P/3//f/9//z/+//7f/s/+//8//4//v/+//5//f/9f/2
//b/9//6//r/+v/7//3//f/7//f/9//5//z//v8CAAEAAAD///3/8v/y//b//v/+//7/
/v/+//z/+v/2//P/9v/4//z/AAACAAEA///9//f/8//w//D/9f/5//3/AwABAP/////+
/wAAAwAJAAoADgAPABAAEAAMAAkABQADAAgACwAPABMADwAMAAgABgAGAAYABwAHAAYA
BAABAPz/+f/3//b/9v/8//z//P/8//r/+f/4//b/9//3//f/+P/1//P/8v/t/+//8v/1
//j/+v/8//7//v/6//b/8//w//P/9//0//b/AAADAP3/AAAHABAAHgA3AEcAUgBmAH8A
iQCVAK8AzADeAOQA2wDKAKoAgABeAEcAMAAiACIAIgAXAA0ABwD+//b/8P/0//n//P//
/wIABAAEAAIAAQD8//n/9v/w/+//8v/z//T/+P/7//3//v/7//r/9//2//j//P8AAAEA
+v/3/w==
         </WaveFormData>
      </LeadData>
      <LeadData>
         <LeadByteCountTotal>10000</LeadByteCountTotal>
         <LeadTimeOffset>0</LeadTimeOffset>
         <LeadSampleCountTotal>5000</LeadSampleCountTotal>
         <LeadAmplitudeUnitsPerBit>4.88</LeadAmplitudeUnitsPerBit>
         <LeadAmplitudeUnits>��V</LeadAmplitudeUnits>
         <LeadHighLimit>2147483647</LeadHighLimit>
         <LeadLowLimit>268435456</LeadLowLimit>
         <LeadID>II</LeadID>
         <LeadOffsetFirstSample>0</LeadOffsetFirstSample>
         <FirstSampleBaseline>0</FirstSampleBaseline>
         <LeadSampleSize>2</LeadSampleSize>
         <LeadOff>FALSE</LeadOff>
         <BaselineSway>FALSE</BaselineSway>
         <ExcessiveACNoise>FALSE</ExcessiveACNoise>
         <MuscleNoise>TRUE</MuscleNoise>
         <LeadDataCRC32>1411030687</LeadDataCRC32>
         <WaveFormData>
AgACAAIAAgD///7//f/8//z//P/8//z///8AAAEAAgAFAAYABwAIAAgACAAIAAgABgAE
AAIAAAADAAQABQAGAAMAAgABAAAA/P/6//j/9v/8/wAABAAIAAQAAgAAAP7/AQACAAMA
BAACAAIAAgACAAAA/v/8//r//P/+/wAAAgAAAAAAAAAAAAIAAgACAAIAAAAAAAAAAAAA
AAAAAAAAAAIAAgACAAIABAAEAAQABAACAAAA/v/8//7//v/+//7/AAAAAAAAAAD9//z/
+//6//3//v///wAAAQACAAMABAAGAAYABgAGAAQAAwADAAUABwAKAAsACwALAAwADQAO
ABAAEwATABIAEAAOAA4ADgAMAAcABwAHAAoACAAHAAgACwAQABYAFAAQAA0ADAAKAAgA
BwAFAAQAAwADAAEAAQAEAAcABQADAAEA/v/+//3//f8BAAEAAQD///7//v/9//3//f/8
//n/9//5//n/+f/2//T/8v/w//P/9f/4//z/+//6//n/+P/8/wMAAwD7//P/9v8CAA4A
EgAQABAAEAASABYAGQAaABoAHQAlADQAPQA1ACsAHwALAPr/7P/c/83/wv+7/73/zP/f
/+7/+f/5//b/+P/4//j/+v/5//j/+f/6//r/+////wIAAwAEAAEA/f/6//b/9//4//r/
/P/7//v/+v/5//z///8AAAEA///+//3/+//9////BQAIAAMA/f/5//b/+f/6//z///8A
AAAA/v/9//n/+P/4//v//f/+////AAD8//n/9//6/////v/9/wAABQAHAAkADQALAAcA
BQABAAEAAgADAAMAAgABAAAAAAAFAAYABwAIAAkACgAMAA8ACgAIAAcABwAGAAUAAwAB
AAIABAAFAAcACQAKAAwADwARAAwACAAGAAMAAQADAAEAAAD/////AAAGAA0AEAAPAA0A
DQANAA4ADAAMAA0ADQAKAAkACgAHAAQAAwADAAMAAgABAAAA//////7///8CAAIAAgAC
AAIABAAEAAQAAgAAAP/////+//z/+//6//r/+f/2//j/9//4//j/+v/8/wAAAAD///z/
/v///////f/9////+//5/wAAAQABAAEA/v/7//f/+f8AAAAA///+/wAAAAAAAAAAAAD/
//7/+v/7//3///8BAAEAAgAEAAQA/v/5//n/9/8AAAMACAAJAAQAAwAAAP//AgAFAAYA
CQAGAAIA///8////AAACAAUAAgABAAEAAAADAAMAAwADAAEAAgACAAIAAAAAAP//+//6
//r/+v/7//3///8CAAcAAwACAAEA//8AAP7//v/+/wAABAAFAAQAAAD9//n/+P/9////
/////wMABQAGAAgABQADAAEAAAABAAEAAgADAAMAAwADAAIAAAAAAAEAAQAAAAAAAAAA
APz//P/9//7///8AAP3//P/7//r//v8DAAoADwAOAA0ACwAIAAoADAAOABIAFAATABEA
EAAMAAwADAAMAAoADQAQABEADQAKAAkACAAMAA8ACgAJAAgACQAJAAkACAAGAAUABQAB
AP3/+//6/wAA///+//3/+v/6//n/9//9////AQADAP///v/8//v/+//6//f/9//5//n/
+f/4//z//v8AAAIA/////wAAAAD8//j/9P/u//X////9////BgAMAAoABgAEAAoADgAK
AAgACwASABYAGwApADYAMwApACMAGwANAP7/8P/e/83/wP+5/73/zP/h//L/+//5//r/
/P/6//r//P/7//r/+v/6//n/+f/5//r/+f/4//v/+//8//z/+v/6//v//P/6//v/+//7
//3//////////f/8//v/+f/7//3/AwAGAAYAAwACAAIAAAD+//3//f/9//z/+f/3//r/
/v8DAAsACgAIAAYABAADAAMABAAKAAoABgACAAIAAwABAP////8CAAMABgAHAAQABAAE
AAMABgAJAAwAEAAQAAwACAAEAAgACgANABEADQAMAAwADQAOAA8ADwAPABEAEgASABMA
DQAKAAgABwAQABAAEQAUABAADwASABEADwANAAwADAAPABMAEwAPABEAEQARABIAEgAS
ABMAEwAOAA0ADgALAAoACQAJAAkACQAJAAkACQAKAAgACAAKAAoACgAKAAoABwAGAAUA
AgABAAEAAgACAAAA///+//7/AQACAAgACwAIAAYABgAGAAQAAgD///r///8BAAIAAQAD
AAUAAQD//wEAAQAAAP//AQABAAAABQAFAAIA/v/6//7/AAACAAQABAADAAIA/v8BAAMA
BQAHAAoADAAPABAADQAJAAoACQALAAsADQALAAkACQAHAAcABQAHAAcACQAKAAoACwAM
AAkACAAIAAkACAAHAAcABgAGAAUABAADAAUACAAKAAwACgAKAAkABQADAAQABQAHAAAA
/f/7//v//f8AAAMABQAIAAgACgAMAAgACAAFAAAAAgADAAMABgAGAAcABgAFAAMAAQD+
//z///8BAAMABgAEAAMAAwADAAUABQAFAAQAAwACAAIAAQD4//z/AgAEAAcACgANABAA
DQAMAAsACgAIAAkADAANAA8ADwAOAAwADQAOAA8AEgATABMAEgASABEAEgATABQADwAR
ABMAEwAQAA4ADgAOAA4ADwAIAAUABgAJAAsADQALAAoACgALAA0ACwALAAwADQALAAkA
BwACAAIAAQD//wAA///+//3//v8AAAEAAwADAAIA//////////////7/AAAAAAAAAAD+
//3//f/8//z//P/8//r////9//v/AwAKAAwADAAIAAwAGAAYABAAFgAdABoAHgAtAD0A
RgBFADkAKQAXAAcA9P/g/9D/xf/A/8f/0//g//H//P/9/////v/6//r//f8AAAAAAAD+
//7//f/9//7/AAAAAAAAAgABAAEAAAD+//7///8AAAEAAwAEAAUAAQABAP///f8BAAIA
AwADAAEAAQAFAAYABAABAAAAAAACAAIAAwAFAAQABAACAAEA///+//7/AQAFAAYABwAI
AAQAAwADAAgACAAEAAAAAAAEAAUABgAJAAwACwAMAAsACQAKAAsACwAJAAkACQAKAAwA
DAAMAAwADAAMAA0ADwALAAoACgALAA4ADwAPAA8ADgAOAA0ADQAOAA4ADwARABAACgAF
AAIABQAHAA0ADwAQAA8ADwAQABMAFwAXABMAEAAPAA4ADgAMAAwADQANAAwADQAQAA8A
CgAJAAkACQAJAAkACQAJAAcABAADAAQABgAGAAYABgAGAAYABgAEAAIAAQABAAAAAgAF
AAgADAAJAAQABAABAP3/+v/5//j/AAAEAAcACAAJAAcABAD//wMABwAFAAUABwAFAAIA
//8BAP///P///wUABgAGAAYAAwACAAEAAAABAAEAAQD+/wIABQAIAAsACgAKAAsACgAK
AAcACQAJAA0ADQAPAA0ADQANAAsACwAJAAsACwANAAsACgAKAAoACwAKAAoACwALAAsA
DAAMAAsACQAHAAUAAwAEAAQABAAHAAgACAAFAAYACAAKAA0ABgADAAEAAQAEAAYACAAJ
AAsACgALAAwACwAMAAoABgADAAEA/v/+////AQABAAEABQAHAAgACgAJAAcABQAEAAUA
BQAGAAcACQAJAAkACAAGAAYABwAHAAMAAgABAAAABgAHAAkACgAHAAQAAQD+////AAAB
AAIABQAJAA8AEwAUABMAEQAOABAAEAAQABIAFwAXABYAFgAVABYAFwAYABQAFQAWABUA
EAAOAA4ADgAQABMADgANAAkACQAIAAcACAAIAAkACwAJAAcABwAIAA4ADQAMAAsABgAE
AAEA/f8AAP///v/9//7//v/9//3//v/+//z//f/////////+/wEAAgADAAQAAwADAAQA
BAACAAIAAgAAAAMAAQD/////AgAKAA4ADAAOABIAFgASAA4AEQAaABwAHwAnADgAQQA5
ADEAJwAPAPb/4v/U/8//yP/B/8X/2P/v//7/+//x//T/+P/y//X/+v/8//7///8AAAAA
AQAAAAIAAgACAAQAAwADAAIAAQAAAAAAAAD//////v/9//3/////////AQACAAMAAwAC
AAEABAAEAAUAAwADAAQAAgACAAMABQAGAAYABAADAAIAAgADAAcAAwAAAP3/+v/9////
AgAKAAgABAAAAAAABgAHAAgACwAIAAMAAAD7//7/AAACAAMAAgABAAAAAAAKAA4AEgAW
ABMAEgASABMAEAAOAA0ADQANAA0ADAALAAgACAAHAAcABwAIAAoADQAQAAwACQAIAAUA
BQAJAAkABwAFAAQABAAJAA8AEQAPAA8ADwAPABAADwAOAA4ADQALAAsADQALAAUAAwAC
AAEAAwADAAMAAwAGAAYACAAMAAkACAAHAAYABgAGAAYABAAFAAUABgAGAAMAAQD///7/
AAD+/wEAAQD+//z//P/8/wEAAgACAAAA///9//r/9f/4//3//P/9/wQABQAFAAUAAwAB
AP7/AQAGAAYABQAEAAIAAgACAAIAAwADAAMAAAD//////////wEABAAIAAoABwADAAQA
AwAFAAUABwAFAAUABwAHAAkABwAHAAUABQAIAAgACQAKAAsACgAKAAsACgAJAAkACAAJ
AAkACQAJAAQAAgD///z///8AAAAA/f8BAAQABwALAAYAAwABAAEAAAAAAAAA///+//z/
/P/8/wEABgAIAAgABQABAPz/+v8AAAMABAAFAAQAAwABAAAA////////AAACAAEAAQAB
AAMAAwADAAIA/f/6//j/9f/5//z///8CAAIABQAEAAMAAgABAAAAAwAEAAUABgADAAMA
BQAFAAcABwAGAAQACgAOABIAGAAWABMADwAMAA0ADgAPABAADwARABMAEwAOAAoACAAG
AAoADQAIAAcAAwADAAIAAQABAAAAAAABAAMAAQABAAIAAgD///z/+f/4//j/9//1//z/
/f/+/////v/+//3//f////7/+//7//7///8AAAAA/v/8//r/+P/2//X/9f/0//j/+v/8
//z/9f/t/+v/7f/4/wYAEAAOAAwADgAQAA4ADAALAA4AEAAPABkALgA9ADkALwAfAA0A
+v/m/9j/0f/I/7//w//Q/+H/9P/9//f/8v/y//L/8//2//b/9v/z//D/7P/p//D/+P/+
/wQAAAD9//v/+P/3//b/9v/2//n//f8AAAMAAgADAAIAAQD+//z/+v/3//T/8//2//b/
9//1//X/9v/4//r//f8BAAIAAgAAAP//AAAAAAEABQABAP7/+//4//f/9//4//7/AwAE
AAUACgAKAAkACAAJAAYAAwACAP//AQACAAMAAwAEAAUABgAIAAkABgADAAAAAQACAAQA
BwAIAAgACQALAAwADQANAA0ADgAOAA0ADQAKAAgABwAHAAwACgAJAAoADAANABIAEwAO
AAsACQAIAAsADwAPAAsACwALAAsADAAKAAoACwALAAkACQALAAkAAAD7//f/8//6////
BAAJAAoACAAIAAoACAAGAAQAAgAGAAgACgAKAAUAAwACAAAA/v/9//z//P/9//z/AAAB
AP7//P/8//z//v/+//3/+v/8//3//f/7//7/AQD+//3////9//r/9//1//P/8P/z//3/
AAACAAQABAAEAAQABAAKAAsADAAKAAkACQAJAAkACAAIAAkACAAGAAMABQAFAAgABwAI
AAUABwAJAAkACwAIAAkACAAJAAgABgAFAAQAAwACAAIAAwADAAMABAAEAAMAAQD///3/
/v8AAAEAAgAGAAgACQAHAAQABAAEAAUABAADAAMABQAFAAYABwAHAAQAAAD+//z///8E
AAYABgAFAAMAAAAAAAMABQAFAAUABAADAAEAAAADAAMAAwAEAAMAAQAAAP//////////
/v8AAAAAAQABAAMABAAFAAYABAD5//L/9f/4//v//v8AAAIABAAGAAYABwAKAAsADwAR
ABIAEgARABAADwAQABAADwANAAwADQAOAA8AEAAMAA0ADgANAAgABgAGAAYACAALAAYA
BQAEAAUABQAFAAcABgAGAAcABgADAAIAAgAIAAcABgAFAAAA/v/7//f//f///wEAAwAC
AAIAAQABAP7//P/4//f/+//7//v/+v/6//r/+v/6//v/+//8//z/+v/6//r/+P/7//v/
/f/7//j/+P/6/wAACAAOAAwACAAIABEAFgAUABUAHwAuADcALwAnAB8ADwD8/+z/3P/H
/7b/r/+z/8r/3f/q//H/8f/o/+b/8P/z//b/9v/2//L/8P/t/+v/7v/w//D/8P/0//X/
9//4//b/9P/z//L/8P/x//H/8f/y//X/9v/3//j/+P/4//f/9P/z//b/9v/2//P/8v/y
//D/8P/x//P/8f/w/+3/6//u//L/9////////v/9//z/+P/3//f//P/8//r/+P/6//v/
+//7//3//P/5//j/9f/4//r//P/9//v/+f/3//b//P/+/wAAAgAAAP7//f/9//n/+P/4
//n//v8BAAMABQAGAAYABQAFAAEAAAAAAAEABAAAAP3//P/8//3/AgADAAEA///+//7/
/f////3/9//3//f/9//4//v//P/+/////P/7//z/+f/5//n/+v/7//3//f/9//3/+f/0
//H/8P/1//j/+//+//z//P/8//r/9//3//j/+P/4//f/9v/2//P/7v/u/+v/7v/u//D/
8v/0//T/8//w//L/8f/v/+v/7P/v/+z/6//w//H/8f/x//H/7//s/+//9v/2//X/9P/y
//D/7v/s//T/9//6//r/+v/7//z//f/7//z//v/+//v/9//4//f/+P/3//j/9f/3//n/
+f/7//r/+//6//v/+f/4//j/+P/6//r/+//9//n/9//2//T/9P/z//L/8f/1//j/+v/8
//r/+v/5//X/8v/y//L/8//y//H/8f/z//f/+v/9/////v/8//z//P/7//z/+v/2//j/
9//1//b/9f/1//P/8f/z//P/8v/y//T/9f/2//j/9v/z//H/7//z//X/9//4//T/8v/x
/+//8f/0//f/+v/5//n/+P/3//n/9v/0//X/9v/3//j/9v/0//L/8P/z//X/+f/7/wAA
AwAFAAYAAwACAAEAAgADAAMAAgACAP7//v/+//7/+f/7//3//f/+//7/AAACAAYACQAE
AAMA/v/9//v/+f/3//T/8v/x//T/9f/4//z//f/7//n/9//1//b/9v/1//j/9//2//X/
8f/w/+7/7f/w//D/7v/v//P/8//z//L/7//s/+n/5v/l/+X/5v/m/+v/7v/x//L/5//l
//P/BQAGAP7/AAAAAPr/+v8AAAIABAAJAAoACAAJABcAKgA1ADEAKQAZAAEA8P/i/87/
vf+y/6v/sf/K/+P/7v/x/+//7v/u/+z/6v/s/+v/6v/q/+r/6f/p/+z/8P/y//T/8f/v
/+7/7P/t/+7/8P/y//T/9f/1//X/9P/1//T/8//w/+7/7P/p/+v/7f/z//b/9P/v/+z/
6v/u//D/8//3//r/+v/4//f/9f/0//T/9//5//j/9//2//P/8f/w//T/8v/u/+r/6v/y
//f//P8DAAAA/f/8//n/9//2//X/8//0//X/9v/4/wAAAgAEAAYABAACAAEAAQABAAAA
AAABAAQABQAFAAUAAQAAAP7//f/9//7/AAADAAgABAABAAAA/f/9/wEAAQD+//3//f/+
//r/+//4//H/9P/3//r//v/8//z//f/9//n/+f/7//n/+v/7//3////8//v/+v/5//n/
+P/5//z//v/+//7//v/8//z//P/6//n/+f/6//r/9v/1//T/9P/1//T/+P/5//r/+P/4
//j/9v/0//H/7P/x//P/9P/z//X/9//z//H/9P/1//X/9f/3//X/8v/1//n/+P/2//T/
9v/2//b/9v/8//3//v/8//r/+//8//3//f/+/wAAAAD8//n/+//7//z/+f/4//P/9P/1
//T/9f/6////AgAHAAYABAADAAIA/v/8//v/+//9//3//v/+//z/+//6//n/+P/4//f/
9v/4//r/+//5//f/+P/5//v/+f/5//r//f/8//z//P/7//f/9P/z//L/9P/4//n/+P/1
//P/8P/w//b/+f/6//v//f/9//z//P/8//v/+v/6//f/9f/0//P/9//5//v//P/+//7/
//////n/9v/z//D/7P/3/wEA///+//r/+P/2//T/9f/2//f/+P/9/wEABwALAAsACwAK
AAgAAwAAAP3//P8EAAkADQASAA8ADgANAAwABwAJAAsACwAKAAgACAAIAAgACQACAP//
/f/9//z/+//7//r/+v/7//7//f/+/wAAAAD9//r/9//w/+7/6//n//T/+/8CAAkABQAC
AP7/+//4//b/8v/x//b/9//4//j/9//2//X/9P/1//X/9v/2//b/9v/2//T/+f/9//f/
8//2/wAABgAEAAIAAgAEAAgACAADAAQADAAbAC0ANAAtACcAJQAXAAUA9v/k/9D/wf+0
/7P/wf/W/+n/9P/z/+3/7v/y//L/8v/0//P/8v/1//b/9v/3//P/8v/v/+z/8P/z//f/
+v/4//j/+f/6//j/+f/5//n/+v/9//7////9//r/9//z//b/+f8AAAQAAQD7//f/9P/2
//b/9//5//v//P/7//v/+v/6//v///8BAAAA///+//r/9//1//j//f/+////BAAFAAMA
AQABAAUABQAHAAcABQAEAAMAAQABAAEAAQACAAYABgAGAAYABwAIAAoADQALAAoACgAL
AAkACQAIAAcABQAEAAIAAQAEAAYACQANAAsABAD+//r//f8BAAkADQAKAAkACQAKAAkA
CwAJAAMAAwADAAMABAAHAAgACgALAAkACQALAAkABAADAAMAAwACAAEAAAD//wAAAAAC
AAYAAwACAAEAAAD9//z/+//4//r//f8BAAQAAQD///3//P/6//j/+//7//n/9v/1//T/
+P/4//f/9P/3//f/9v/z//b/+f/2//X//P///wEAAwD///v/9v/3////AAAAAAAA/v/+
//7//v8AAP///v/6//3///8BAAMAAQACAAQABAADAAEABAAFAAYABQAGAAMAAwADAAEA
AQD//wEAAQADAAEAAAAAAAAAAQAAAAAAAQD/////AAAAAP///f/7//n//P8AAAMABgAD
AAIAAAD7//j/9v/0//P/9f/5//7/BQACAAIAAgABAP7//P/8//z//v8CAAMAAgADAAEA
/v/+//z/+//4//X/9//3//b/9v/6//3/AAAEAAIAAQABAAEA/f/7//n/9v/5//z/AAAD
AAIA/v/8//z/+v/8//z//P/8//z//P/8//z/+//7//3//f8FAAkADAAOAAsACgAJAAoA
CwALAAoACgAFAAQAAwACAAMABwALAA0ACAAGAAYABgAKAA0ACAAHAAIAAQD///3/AAAA
AAEAAwAGAAUABgAIAAgABQACAP///P/8//v/+f/6//n/+P/3//n/+v/6//v/+//6//f/
9//5//n/+f/4//b/9P/y//D/8f/x//L/8v/0//b/+P/4//v/9//5//v//v8AAAYACgAG
AAAA/P/6//z/CwAWABYAFwAhADAAOQA5ADUAKwAZAAIA8v/m/9P/vv+z/7P/vv/T/+7/
/f/7//T/8P/y//X/+P/4//j/9//2//T/8//0//b/9v/2//f/9//4//j/+//8//7/AAD8
//v/+f/3//f/+f/5//n/9//2//X/8//z//P/9//4//z/+//8//7//f/8//z//f/+//7/
/P/7//j/+P/5//3/+//6//n/+P/3//f/+P/+/////P/5//r/+v/5//j/+f/7//v//f/9
/wAAAgAEAAUAAwADAAMABAAFAAQAAwACAAEAAAAAAAEAAgACAAMABQADAAMAAgABAAQA
BgAHAAkABwAGAAYABwAJAAQAAAD+//3//f8BAAEAAgADAAUACAAHAAsACwAHAAUABQAF
AAYABAACAAEA///7//v//f/7//7/AQAFAAkABgAFAAQAAwACAAAAAAACAAIAAgACAAIA
AAAAAAAA/v/+////AQACAP7//f/8//z/+//4//r/+f/6//j/+P/4//n/+P/2//L/+f/7
//z/+//4//n/9P/x//b/9//3//f/+f/5//j//f8AAP7/+//4//n/+v/7//z/AgADAAQA
AgD//////////wEAAgAEAAQAAQD9//7//f8BAAEAAwABAP3//f/7//v/+//9//3///8C
AAIAAwAEAAEA/v/8//v//f/9//7//v8AAP///v/9//7/AAABAAIAAgACAAEA/f/7//r/
+f/5//n/+f/6//3//f/+//////////7///8AAP//AgACAAAA/f/7//j/+P/5//v/+//7
//z//f/9//7//v/9//z//P/8//v/+//7//v/+//7//r//P/+/wEAAwD///7//f/8//T/
8f/x//H/9v/5//z///8CAAEAAAD///7///8BAAUABwAKAAsACwAKAAoACgAKAAwAEQAR
ABAAEAAKAAgABgAEAAQABwAKAAsACgAIAAgACAAIAAsABgAFAAUABQAEAAMAAwACAAIA
AwAEAAMABAAGAAYAAwAAAP3/+//8//z/+//+//3//P/7//n/+P/2//X/9f/0//H/8f/3
//n/+//8//z//P/8//z/+P/3//f/9v/2//b/9v/0//P/8f/3////BAAGAAIA/P/+/wYA
EAAaABoAFwAYAB4AIwAvAD4APQAzACsAGQABAPD/5v/U/8H/tv+1/8P/2v/v//j/9//z
/+7/7P/w//L/9v/3//j/+f/6//r/+//7//z/+//6//j/9//3//b/+f/6//z//v8AAAEA
AQABAP7////+//3//f/8//v/+f/7//v///8AAAMAAQABAAIA///8//r/+f/9//7//f/9
//r/+v/7/////f/8//v/+v/1//P/8v/2//7/AgAGAA4ADQAJAAUAAwADAAEAAQD/////
AAABAAEABAAFAAYACAAJAAgABwAGAAQABAAFAAcABwAGAAYABwAGAAcABwAHAAQABAAD
AAMAAwAEAAYACQAPAAwACgAKAAYABQAIAAcACAAHAAcACAAHAAkABwABAAUABwAJAAwA
CwAKAAoACQAHAAcACQAHAAYABQAFAAUABgAHAAgACQAGAAQABAAGAAIAAAD+//z//v8A
AAIAAgABAAEAAgACAP7//f/8//z//v/8//////8BAAAAAQACAAMAAgAAAPz///////7/
+//7//3/+f/3//3///8AAAEAAwABAP7/AQAFAAQAAgAAAAMABAAFAAYABgAFAAQAAAD/
////////////AAACAAIAAgABAAUABwALAAsADQALAAUAAwD///3/AAAFAAgADQAMAAoA
CQAIAAUAAgAAAP///////wAAAAADAAUABwAJAAgACAAHAAYAAwAAAPz/9f/5//z///8D
AP///f/8//3/AAACAAQABQACAP7//P/6//7/BAAHAAgABgADAP///v8CAAUABgAHAAYA
BQADAAIAAQABAAEAAgACAAEAAQABAP7//f/8//r/+f/4//j/9//3//j/+f/6/wYAAwAC
AAEAAAD///7/+v/4//b/9P/5//3/AwAHAAsADQAOAA4ACwAKAAkACgAQABEAEQASABIA
EgASABIADQAPABEAEQAOAAwADAAMAA0ADwAJAAcABAADAAEA///8//r/+f/5//v/+f/5
//r//v/9//z/+//9/wAAAgADAAUAAwABAP///P/8//v/+//9//7//f///////f/7//j/
9//2//X/9P/1//f/+v/8//n/+P/3//T/+f/7//3/+//8/wAA+v/y//b/AgAKAAoABAAH
ABYAHAAXAB0ALAArAC0ANQAnAA0AAADy/9j/vf+s/63/xf/g//H/+P/7//X/8v/0//r/
+f/8//z//P/8//z/+//7//n/+v/5//j/+f/5//r/+v/2//T/8//y//X/9//4//n//P//
/wAAAQD///7//f/7//r/+f/8//z////9//3//v/9//z//P/9//z//P/6//n/9v/2//f/
+////wAAAQACAAAA/////wQABAAAAPz//P////////8BAAEA//////3//f/+///////9
//3//f/+/wQABgAIAAoACgAKAAsADQAJAAgACAAJAAwADQANAA0ADQAOAA4ADwAMAAwA
DQAPABEADAAIAAYABQAFAAkACQAIAAcABwAIAAcACwALAAcABAADAAIAAgAFAAYACAAJ
AAgACQAMAAsACgAJAAkACQAJAAkACQAJAAUAAgABAAIABAAEAAQABAAEAAQABAACAP//
//8AAAAA/v/9//z//P/8//r//f/9//3//P/9//7//f/6//b/8P/6////AwAFAAAA///4
//P/+v/9////AQABAP///P///wQABAADAAIAAQAAAP///v8CAAMABAACAAAAAQACAAMA
AQACAAQABAAEAAEAAwADAAUABQAHAAUAAQABAP/////7//v/+f/5//7/AAADAAYABQAE
AAQABQAFAAUABgAGAAgACQAKAAsACgAKAAkACAAGAAYABQABAP//AAABAAMAAgABAAEA
AwACAAIAAgABAP7//P/8//z//P/+//3/+v/6//n/9//4//7/AQACAAMAAAD///3//P//
/wEAAwAGAAUAAwACAAEAAgADAAQABAAGAAYABwAHAAYABgAGAAYAAAD//wEABgAEAAQA
BAAEAAMAAgABAAAAAwAFAAkACwAMAA0ADQAMAAgABgAEAAQACQALAAwADgAOABAAEgAU
AA8AEQATABMAEwASABMAFAASABMADAAJAAoACwALAAsACQAIAAgACQAIAAUABAAEAAgA
BwAGAAUAAgACAAEA//8AAP///v/9////AAAAAAEA///+//v/+//4//X/8v/u//L/9v/6
//7//f/9//7//v/9//z/+//4//3////9/wcAFgAYAA4ADAAQABAAEAAUABQAEwAYACAA
IwAvAEAAQwA5AC8AHQAJAPr/6v/Y/8f/uv+5/8f/2P/n//L/8//t/+z/8P/2//z/AgAF
AAgABgAGAAUABQADAAIA///8//v/+f/4//b/+v/+/wMACAAGAAUAAwABAAMABQAFAAUA
BQAGAA==
         </WaveFormData>
      </LeadData>
      <LeadData>
         <LeadByteCountTotal>10000</LeadByteCountTotal>
         <LeadTimeOffset>0</LeadTimeOffset>
         <LeadSampleCountTotal>5000</LeadSampleCountTotal>
         <LeadAmplitudeUnitsPerBit>4.88</LeadAmplitudeUnitsPerBit>
         <LeadAmplitudeUnits>��V</LeadAmplitudeUnits>
         <LeadHighLimit>2147483647</LeadHighLimit>
         <LeadLowLimit>268435456</LeadLowLimit>
         <LeadID>V1</LeadID>
         <LeadOffsetFirstSample>0</LeadOffsetFirstSample>
         <FirstSampleBaseline>0</FirstSampleBaseline>
         <LeadSampleSize>2</LeadSampleSize>
         <LeadOff>FALSE</LeadOff>
         <BaselineSway>FALSE</BaselineSway>
         <ExcessiveACNoise>FALSE</ExcessiveACNoise>
         <MuscleNoise>TRUE</MuscleNoise>
         <LeadDataCRC32>1813978370</LeadDataCRC32>
         <WaveFormData>
CgAKAAoACgAKAAoACgAKAAgACAAIAAgACgAKAAoACgAKAAoACgAKAAoACgAKAAoACgAK
AAoACgAIAAgACAAIAAgACAAIAAgABQAEAAMAAgAFAAYABwAIAAgACAAIAAgACAAIAAgA
CAAGAAYABgAGAAQABAAEAAQABgAGAAYABgAIAAgACAAIAAgACAAIAAgACAAIAAgACAAI
AAgACAAIAAYABgAGAAYABwAIAAkACgAHAAYABQAEAAYABgAGAAYABgAGAAYABgAFAAQA
AwACAAMABAAFAAYABgAGAAYABgAIAAgACgAKAAkACQAKAAoADQANAA0ADgAOAA4ADwAR
ABEAEQATABQAFAATABMAEwASAA8ADQAJAAYAAQD///z///8AAAMABAAAAP///////wEA
AQABAAAA/v/+//7//v8AAAEABAAGAAcACAAJAAoACQAIAAYABQAHAAcABwAHAAUABgAG
AAQABAAEAAQABAAEAAMAAwAEAAYABQAFAAUABQAFAAUABQAIAAsACQAKAAoADAATABwA
IAAgAB4AHQAZABoAGgAVAAcA8//a/7//qv+P/2//Vv9G/0T/Uf9j/3D/fP+M/5v/qv+7
/87/3//r//P//P///wAAAQAAAAAAAQACAAIABAAGAAcACQALAAgABwAFAAQABgAGAAgA
CAAIAAgACAAHAAgACAAJAAkACQAJAAkACQAIAAgACAAIAAcABQAFAAcACQAJAAkACQAH
AAcABgAGAAUABQAFAAYACAAIAAcABwAEAAMAAwAEAAUABQAFAAUABgAHAAcABwAFAAYA
BgAEAAMAAgABAAAAAAAAAAAAAAACAAMAAwACAAMAAgACAAIAAAAAAP///v/7//r/+v/5
//v/+//5//n/+//8//z/+//6//n/+P/3//T/9P/1//X/8f/v/+7/7v/w//L/8//z//P/
8//z//P/8//x//H/8v/1//X/9f/2//T/9f/1//X/9v/3//j/+f/6//r/+//9//z//P/8
//7/AAACAAMAAwABAAEAAQACAAEAAQACAAMAAwACAAIAAgAEAAQAAwADAAcACAAIAAgA
BQAFAAMAAwADAAMAAgACAAUABgAIAAgABgAEAAMAAwAFAAYABwAHAAYABgAFAAUABgAG
AAYABgAHAAcABwAHAAUABAAEAAMAAgACAAMAAwAEAAUABAAHAAUAAwADAAQABgAHAAgA
CAAFAAQAAwACAAMABAAFAAcABgAFAAQAAgADAAQABQAGAAQABQAFAAUABQAFAAMAAgAA
AAEAAgACAAMAAgADAAUABQAFAAYABgAFAAUABQAFAAMABQAFAAMAAwADAAMAAwACAAIA
AgACAAMABAAFAAYABAAFAAUABQAGAAUABQAFAAgACAAJAAkACAAGAAMAAgAEAAQABAAG
AAUABgAEAAQABAAEAAIABAAEAAQABwALAA4AEQAOAA0ADQAMAA4ADwARABEAEQATABQA
FAATABMAEwATABEAEAANAAoAAwABAP7//v8AAAIAAgAAAP//////////AQABAAAAAAD/
//7//f/+/wEABAAGAAYABgAGAAYABgAEAAMAAwADAAMAAwADAAMABgAGAAQABgAEAAQA
BAAEAAYABwAJAAoACAAHAAYABQADAAMAAwAEAAcACwAMAA4AFAAXABgAGgAcABwAGQAV
ABIAEgAPAAUA8f/Y/8H/qP+P/3f/YP9M/0j/Vf9l/3D/ev+M/53/sP/D/9L/4//v//X/
+v/9////AQABAAIAAQACAAIABAAHAAcACAAJAAkACQAIAAgACAAIAAoACgAMAAwADAAL
AAgACAAJAAkACwALAAsACwAKAAoACgAKAAsACQAJAAsACgAJAAgABwAHAAcABgAGAAgA
CQAKAAwACgAKAAkACQAKAAkACQAKAAkACQAJAAkACAAHAAUAAwAGAAgACQAIAAUABAAD
AAIABQAGAAcACAAHAAcABgAEAAMAAgACAAIAAgACAAEAAAAAAAAAAQABAP/////9//3/
/f/+//7//f/8//v/+v/5//j/+P/5//n/9//1//T/9P/1//b/9v/1//f/9//3//f/9//1
//X/9v/3//f/9//4//j/+f/5//n/+v/7//z//f/8//z//f///wAAAAAAAAIABAAGAAcA
BwAFAAUABQAGAAkACQAKAAsADQAMAAwADAAMAAwACwALAA0ADgAOAA4ADQANAAsACwAN
AA0ADAAMAA0ADgAQABAADwAOAA4ADwAOAA4ADgANAA4ADgANAA0ADAAMAAwADAAMAA0A
DgAPAA4ADgAPAA8ADgAOAA8ADwAPAA8ADQAPAA0ACwALAAwADQANAA0ADAAMAAwADAAM
AA4ADgAOAA8ADwAPAA8ADgANAAwACwAKAAsADQAOAA8ADQANAAsACgAMAA0ADgAOAAsA
CAAHAAcACAAJAAsADAAMAA0ADgAPAA0ADQALAAcACAAJAAoACwAMAAwADAAMAAsACgAJ
AAgACQALAAwADQAKAAkACQAJAAoACgALAAsACQAIAAYABgAGAAYABgAKAAsADAANAA4A
CwAMAAsACgALAA0ADgAPAA0ADQAOAA4ADgAPABEAEQATABUAFgAWABMAEwATABMAEQAQ
AA0ACgAFAAMAAAAAAP7/AAAAAP7/AAABAAIAAwACAAEA///+////AAABAAQAAwAGAAgA
CAAHAAYABQAEAAQAAwADAAMABAAFAAYABwAIAAgABgAIAAYABgAGAAYABQAFAAYABgAH
AAcABwAHAAUABQAFAAYACQANABAAEgAWABkAGAAYABgAGgAXABMAFAAWAA0A/f/l/8z/
t/+i/4f/bf9a/1D/VP9j/2//eP+I/5j/qf+8/8//4P/t//X/+f/6//v///8BAAEAAgAF
AAYABgAIAAYABQAFAAUABgAHAAcACAAGAAYACAAIAAoACgAKAAkACAAIAAkACQAIAAcA
BgAFAAcACAAJAAoACAAFAAQABQAFAAUABQAFAAcABwAGAAYAAwADAAMABAAGAAYABQAF
AAQAAwADAAQAAwADAAMAAwAEAAUABQAFAAMABAAEAAIABAAEAAQABAADAAIAAQAAAP7/
//////7//v/+////AAD///7//P/6//r/+v/7//v/+f/5//f/9//3//j/+P/3//T/8//y
//H/8P/w//H/8f/w/+//7//w//H/8v/y//H/7//v/+//7//v/+3/7f/u/+//7//v//D/
8P/x//H/8f/y//P/9P/1//T/9P/1//f/+//8//3/AAD9//7//v/9//7///8AAAIAAwAD
AAQABQADAAIAAgACAAIAAgABAAEABQAGAAYABgAFAAUAAwADAAUABQAEAAQABAAEAAUA
BAAFAAQABAAFAAMABAAFAAUABgAGAAUABQAEAAQABAAEAAMAAwADAAMAAwAEAAYABwAF
AAQABAADAAQABQAEAAcABQADAAMABAAFAAUABQAEAAQABAAEAAQAAgACAAIAAwAFAAUA
BQAEAAIAAgACAAIAAgADAAMAAwAEAAUABAAEAAIAAwAEAAQABAACAAIAAwADAAMABAAE
AAQABQAGAAcABQAHAAcABQAEAAMAAgABAAQABAAEAAQABgAGAAYABgAFAAUABAADAAMA
AwAEAAUABQAEAAQAAwAEAAQAAwAEAAIAAgACAAQABQAFAAUABgAEAAQABAAEAAMABAAD
AAIABgAJAAsADQALAAsADAAMAAwADQAPAA8AEQATABQAFAARABEAEQARAA8ADgALAAgA
AQD///z//P/8//7//v/8//3//f/9//3/+//7//r/+v/6//r/+v/8//7/AgAFAAYAAwAC
AAEAAAACAAEAAQABAP//////////AQACAAEABAACAAIAAgACAAMAAwAEAAQABQAFAAUA
BQAEAAMAAgACAAMABwAKABAAFAAVABYAFgAYABgAFwAXABYAFgARAAMA7f/Q/7X/nv+F
/2v/VP9C/0L/T/9f/2z/ev+I/5n/rP+//9T/4f/n/+3/8v/z//b/+f/6//z///8AAAAA
AgABAAEAAgADAAUABQAEAAQAAwACAAMAAgAAAAAAAAD//wAAAAABAAEAAwADAAMAAwAC
AAIAAgACAAEA/////wEAAQABAAEAAQACAAMAAwAEAAEAAQABAAIAAAAAAP//////////
AAACAAEAAQABAAEAAQABAAAA///8//z/+//4//v//P/9//7//f/8//v/+v/8////AQAC
AP///v/+//7//P/8//v/+v/7//r/+v/5//f/9//1//X/9//4//j/9//2//X/9P/z//D/
8P/x//H/7//t/+z/7P/t/+7/7v/t/+//7//v/+//7f/r/+v/7P/t/+3/7f/u//D/8f/x
//H/8f/x//H/8f/1//b/+P/7//r/+v/6//z/+//8//z/+//8//3//v8AAAAA////////
AQAAAAAAAAAAAAAA////////AAAAAAAAAQABAP////8BAAEAAAAAAAMABAAGAAYABQAE
AAQABQADAAQABQAFAAYABgAFAAUABAAEAAQABAADAAMAAwADAAMABAAGAAcAAwACAAIA
AQAEAAUABAAHAAUAAwADAAQAAwADAAMAAgADAAQABQAGAAYABgAGAAcABQAFAAUABAAE
AAQABAAEAAQABQAFAAUABwAHAAUABAADAAMAAwACAAMAAgADAAUAAwADAAQABAADAAMA
AwADAAUABwAHAAUAAwADAAMAAwAHAAgACQAKAAcABgAFAAQABAAFAAUABQAGAAUABQAF
AAQABAAFAAUABgAGAAUABgAIAAgACAAKAAcABwAIAAYABgAGAAYABgAIAAgACAAHAAkA
CgALAAsACwAMAAwADQAPABIAEwATABUAFgAWABMAEwATABMAEwASAA8ADAAHAAUAAgAC
AAAAAgACAAAAAQABAAEAAQD//////v/+/wAAAAAAAAIAAQAEAAYABgAGAAYABgAGAAkA
CQAKAAsACgAJAAgABwAKAAoACAAKAAgACAAIAAgABQAFAAYABgAFAAUABQAFAAYABwAI
AAoABwAJAAoADgAUABsAHAAcAB4AHgAbABcAFgAUABMACwD3/97/xf+y/5v/g/9q/1j/
Tv9X/2f/cv9+/4r/m/+w/7//0P/j/+3/8f/4//v//v8BAAIABAAEAAQAAwAEAAgACQAL
AA0ADQANAAwADAAKAAoADAAMAA4ADgAOAA0ADAAMAA0ADQAMAAsACgAJAAwADAAMAAwA
CwAJAAkACwALAAsACwALAA0ADQAMAAwACwALAAsADAAMAAwACwALAAoACQAJAAoACwAL
AAsACwALAAsACgAJAAcACAAIAAYABwAIAAkACgAIAAgACAAIAAUABQAEAAIABAAEAAUA
BgAEAAQAAwACAAIAAgADAAMAAQABAP///////wAAAAD///7//f/8//v/+v/6//v/+//7
//n/+P/4//f/+P/4//f/9f/1//X/9f/2//X/9v/4//f/9//3//j/9v/3//f/9//4//n/
+v/7//7//v///wEAAgACAAIABAAGAAgACQAJAAkACQAJAAoACwALAAwADQAPAA4ADgAO
AA4ADgANAA0ADgAOAA0ADAAMAA0ADAANAA0ADQAMAAwACwAMAA4ADgANAAwADAANAA0A
DgAPAA8AEAAQAA8ADwAQABAAEAAQAA8ADwAPAA8AEAAQABEAEQAOAA4ADwAPAA8ADwAN
AA8ADwANAA0ADgAPAA8ADwAOAA4ADgAOAA4ADQAMAAsACwAMAA0ADgAOAA0ADAALAAoA
CwANAA4ADwAQABEAEAAQAA0ADQANAAwADgAMAAwADQAPAA8AEAAQAA8ADwAPAA8ADwAR
ABEADwANAA0ADQANABAAEAAQABAADgAOAA4ADgAOAA8ADwAPAA4ADQANAA0ADAAMAA0A
DQAQABAADwAQAA4ADgAOABAACwAHAAgACwAMAA0ADgAMAA4ADgAOAA8AEQASABMAEwAT
ABQAFAASABMAFQAVABUAFwAYABgAGQAZABkAGQAZABgAFQASAAsACQAGAAYABAAGAAYA
BAAGAAcACAAJAAcABwAGAAYABgAGAAYACAAHAAoADAAMAAoACgAKAAoACwALAAwADQAL
AAsACwALAAwADAAKAAwACgAKAAoACgAJAAkACgAKAAsACwALAAsACgAJAAgACAAJAA0A
EgAUABQAFwAaABwAIAAgAB0AGQAaABwAGwATAP//5v/J/7T/nf+D/2z/Wv9Q/1X/Zf9u
/3j/iP+Z/6z/v//Q/+H/7f/x//T/+////wEAAQACAAMABAAEAAYABgAFAAUABQAIAAkA
CQAKAAkACAAJAAgACAAIAAgABwAJAAoADAANAAwACwAKAAkACAAIAAgACAAHAAUABQAH
AAcABwAHAAcABwAHAAYABgAHAAcABwAIAAoACgAJAAkABwAFAAQABAAFAAUABQAFAAcA
BwAGAAUABAAEAAMAAAABAAIAAwAEAAEAAAD///7/AAABAAEAAAABAAAAAAAAAP///v/8
//r//P/8//3//f/9//3/+//7//r/+v/5//f/+P/3//b/9f/y//L/8//z//P/8f/w//D/
7//w//D/7//t/+3/7f/t/+//7f/t/+7/7v/t/+z/7P/u/+//7//v//D/8f/y//P/8//y
//L/8//2//j/+v/+//z//v//////////////AAD/////AAABAP///v/+//7/AQACAAIA
AwAEAAQAAwACAAMAAwABAAEAAwADAAIAAgABAAIABAAEAAMAAgACAAMAAQACAAMAAwAC
AAIAAQABAAQABAAEAAQABQAFAAUABQAFAAYACAAJAAYABAADAAEAAwADAAEAAwAFAAMA
AwAEAAMAAwADAAIAAgACAAIAAgAAAAAAAAABAAEAAQABAAAAAAAAAAAAAAAAAAEAAQAB
AAMAAwABAAAA/////////v////7///8BAAEAAQACAAIAAQABAAEAAQD//wEAAQD/////
////////AAAAAAAAAAAAAAAAAAAAAAIAAwADAAMAAgABAAEAAQABAAAAAAD//wEAAAD+
//7/AAAAAAAAAgABAAEAAQD//wMAAQACAAAAAAAAAAAA/v8AAAAAAAADAAUABgAHAAUA
BQAGAAYABwAJAAwADQAMAA0ADQAMAA0ADQANAA0ACgAIAAQAAAD9//v/+P/4//n//P/9
//z/+f/5//n/+f/3//f/9v/2//f/+P/5//z/+//+/wAAAAACAAIAAgACAAIAAQABAAEA
AQABAAEAAQACAAIAAAACAAIAAgACAAIA/////wAAAAD9//3//f/9/wAAAQACAAQAAQAB
AAgAEAASABEAFAAWABYAFgAVABMAEgAQAA0AAQDr/9T/u/+k/4v/bf9Q/zz/Ov9H/1X/
Yv9u/37/kf+k/7X/xv/V/9//5//u//P/8//1//X/9v/1//b/9v/4//r/+//9/////f/9
//z//P/8//z//v/+//7//v/+//3//P/8//3//f/9//3//f/9//7//v/+//7/+//5//n/
+//8//3//v/////////+//7//f/9//3//v/8//z/+//7//j/9//3//j/9//3//f/9//5
//n/+P/3//f/+P/4//b/9f/0//P/8v/y//L/8v/y//X/9//4//j/9v/0//P/8v/0//T/
8//y//H/8P/w/+//7//v/+3/7f/t/+7/7v/t/+r/6f/o/+f/6P/o/+n/6f/n/+X/5P/k
/+T/5P/j/+H/4v/j/+T/5f/j/+H/4f/i/+X/5f/l/+b/5P/l/+X/5f/k/+X/5v/n/+r/
6v/r/+3/7f/s/+v/7P/t//D/8v/z//H/8f/x//L/8//z//T/9f/3//b/9v/2//X/9P/y
//H/8//0//T/9P/0//X/9P/1//X/9f/0//T/9f/2//j/+P/1//T/9P/1//X/9v/3//f/
9v/2//X/9f/2//b/9v/2//f/9//3//f/9v/2//f/9//2//b/9//3//X/9f/z//X/9f/z
//P/9P/2//f/+P/4//b/9v/2//b/+P/4//j/+f/3//f/9//2//T/9P/0//T/9P/1//X/
9f/3//f/9f/0//T/9f/2//b/9v/0//T/9f/z//P/9P/0//P/8//z//P/8//1//X/8//z
//P/8//z//X/9v/3//j/9//2//X/9P/2//f/9//3//T/8//z//P/9v/2//f/9//3//b/
9P/0//L/8v/y//T/9f/3//f/9//2//X/9P/z//L/8//2//f/+P/7//3//v////////8A
AAAA/////wAA//8BAAMABAAEAAMAAwADAAMA///+//v/+P/1//P/8P/w/+7/8P/w/+7/
7P/r/+r/6f/r/+v/6v/q/+r/6v/q/+z/7f/w//L/8v/x//D/7//u//H/8f/y//P/9f/1
//X/9f/1//T/8f/y//T/9P/0//T/8//z//T/9P/z//P/8//z//X/9f/1//b/9f/5//r/
/P8CAAkADAAMAAwADAAJAAUAAgACAPv/7//f/8b/r/+a/3//Y/9O/0D/Qv9T/2P/cP98
/4z/nf+u/7//0P/d/+f/7f/y//X/9//5//n/+v/7//z//P/+//3//f/+////AQABAAAA
AAACAAIABAAEAAIAAgACAAEAAQACAAQABQAFAAUABQAFAAYABgAGAAYABQADAAMABQAE
AAMAAgABAAMAAwACAAIAAQABAAEAAgAEAAQAAwADAAAA/////wAAAgADAAQABQAEAAMA
AQD//wIABAAFAAQAAQAAAP///v///wAAAQACAAQABQAFAAQAAQAAAAAAAAACAAIAAQAA
AP3//P/8//v/+//7//n/+f/5//r/+v/5//b/9f/0//P/8//0//b/9//3//X/9P/0//P/
9P/0//P/8//z//P/8//1//P/8//0//X/9f/1//b/9v/3//f/9//6//v//P/9//7//v//
/wEABAAEAAQABgAEAAYABwAHAAkACQAJAAoADQANAA4ADwARABAAEAAQAA4ADgANAA0A
EQASABIAEgAPAA8ADQANABAAEQARABIAEwAUABYAFgAUABIAEQARABIAFAAWABcAFAAU
ABMAEwAUABQAFAAUABUAFQAVABUAFAAUABUAFQAUABQAFQAVABQAEwAQABEAEwARABEA
EgARABEAEQAQAA4ADgAOAA4ADwAQABEAEwARABEAEQAQABAAEAAQABAAEgATABMAEwAR
ABEADwAOAAwADQAOAA4ADwAOAA8AEQARABEAEgASABEAEQARABEADwARABEADwAQABEA
EgATABIAEAAOAAwADgAOAA4ADgAQABEAEQARABAADwAPAA8ADgAOAA8ADwASABIAEQAS
ABQAFAASABIAEgAQABAAEAAQABAAEgASABIAEQATABQAFQAXABcAGAAYABgAGQAbABsA
GQAbABwAHAAbABsAGwAbABoAGgAYABYADwANAAoACgAMAA4ADgAMAAkACQAJAAkACwAL
AAoACgAMAAwADAAOAA4AEAARABAAEgASABIAEgAPAA0ADAALAAwADQAOAA8AEgASABAA
EgAQABAAEAAQAA8ADwAQABAADQANAA0ADQAPAA8ADwAQABMAEwAWABgAGgAbAB4AJAAo
ACYAHwAdABwAHAAdABUAAwDu/9X/vv+r/5P/ev9i/1b/W/9r/3b/fv+O/53/rv/B/9L/
4//v//X/+v///wQABwAIAAoACgAKAAkACgALAAsADAANAA8ADwAOAA4ADgAOABAAEAAQ
ABAAEAAPAA4ADgAPAA8ADQANAA0ADQAOAA4ADgAOAA4ADQAOABEAEQARABEAEQAQAA8A
DQAMAA0ADQANAA4ADgAOAA0ADQAMAAsACwAMAAsACwALAAsACQAJAAgABwAIAAoACwAK
AAoACgAKAAoACAAIAAgACAAJAAsADAAMAAoACAAHAAYACAAIAAcABgADAAIAAgABAAMA
AwABAAEAAQACAAIAAQD///3/+//5//j/+P/5//n/+v/5//n/+v/4//j/9//1//X/9f/1
//X/9P/x//D/8P/z//P/8//0//X/9//4//n/+P/5//r/+//8//z//f////7//v/+/wAA
AAACAAMAAwAEAAUABgAIAAcABwAIAAkACQAIAAgACAAIAAgABwAHAAcACAAIAAgACAAJ
AAgACQAKAAkABwAGAAkACgAMAAwACwAKAAoACwALAAwADQANAAwADAALAAsADAAMAAwA
DAANAA0ADQANAAoACgALAAsACAAIAAkACQALAAsACQALAAkABwAHAAgACwALAAsACgAI
AAgACAAIAAgACAAIAAkACwALAAsACgAIAAgACAAIAAkACwAMAA0ACwALAAkACAAIAAkA
CgAKAAoACAAIAAkACQAJAAoACgALAAsACwALAAkACwALAAkACQAJAAkACQAKAAoACgAK
AAgACAAIAAgACgALAAsACwAIAAcABwAHAAgACAAJAAkACgAKAAkACgAIAAgACAAKAAkA
BwAJAAkACAAIAAgACAAIAAoADAAMAAwADQAPABAAEQARABEAEgASABIAEwAVABUAEwAV
ABYAFgAVABUAFQAVABIAEAAMAAgAAwABAP7//v///wIAAwACAP//////////AQABAAAA
AAAAAAAAAAACAAMABgAIAAgACAAIAAgACAAGAAUABQAFAAcABwAHAAcABgAGAAQABgAI
AAgACAAIAAkACQAKAAoABwAHAAcABwAHAAcABwAIAAkACQAOABIAFAAZABoAGgAcABwA
HQAdABwAGAATAAUA7//W/7v/ov+H/2n/UP9C/0T/U/9l/3L/fv+O/6H/tP/F/9j/5f/v
//P/+P/9////AQABAAIAAwAEAAQABgAJAAkACgALAAoACQAHAAYACAAIAAoACgAKAAoA
CgAJAAYABgAHAAcABwAHAAcABwAGAAYABgAGAAYABQAGAAkABwAHAAcABwAHAAcABgAG
AAcABwAHAAgABgAGAAUABQAEAAMAAwAEAAgACQAKAAsACAAHAAUAAwAFAAYABgAEAAIA
AgACAAIAAwAEAAUABgAFAAUABAACAAEAAAAAAAAAAgACAAEAAAD///7//v/9//v/+//5
//n/+//8//z/+//8//v/+v/5//b/9v/3//f/9f/z//L/8v/x//L/8v/x//H/8f/x//H/
8f/v/+//8P/z//P/8//0//L/8//z//P/9v/3//j/+f/6//r/+//9//3//P/7//z//v8A
AAEAAQABAAEAAQACAAMAAwAEAAUABwAGAAYABgAGAAYABQAFAAUABgAGAAYAAwADAAEA
AQAFAAUABAAEAAUABgAIAAgABwAGAAYABwAJAAoACwALAAgACAAHAAcABgAGAAYABgAG
AAcACAAJAAcABgAGAAUABQAGAAgACQAJAAkABwAJAAkABwAHAAgACQAJAAkACAAIAAgA
CAAIAAgACAAIAAkACAAHAAYABAAFAAYABwAIAAYABwAHAAcABwAHAAUABAAGAAcACAAI
AAcABAADAAMABAAFAAcACAAFAAUABQAFAAcACQAJAAcABwAHAAcABwAKAAoACgAKAAgA
CAAIAAgACAAJAAkACQAGAAUABQAFAAgACAAJAAkABwAGAAQABAAGAAYABgAIAAsACQAI
AAUABAADAAIABAAGAAYABgAJAAsADAANAA0ADQAOAA4ADgAPABEAEQARABMAFAAUABQA
FQAWABcAFAASAA4ACgAFAAMAAAAAAAAAAgACAAAA/f/9//3//f/9//3//P/8//z//P/8
//7///8CAAQABAAFAAYABwAIAAcABQAEAAMABQAFAAUABQAGAAYABAAGAAQABAAEAAQA
BAAFAAcACAAFAAUABQAFAAUABQAFAAYACQANAA4AEAAUABcAFgAWABoAHgAbABUAEAAQ
ABMACQDz/9b/v/+o/5X/f/9m/1L/UP9d/2v/dP9+/47/o/+2/8f/1v/l/+//8//6////
//8BAAEAAgADAAQABAAGAAcABwAIAAkACQAJAAgACAAGAAYACAAIAAoACgAKAAkABgAG
AAcABwAJAAkACQAJAAoACgAKAAoACQAHAAcACQAJAAkACQAJAAcABwAGAAYABQAFAAUA
BgAGAAYABQAFAAYABQAFAAYABgAFAAQAAwADAAMAAgABAAIABAAFAAQAAgACAAIAAgAC
AAIAAgACAAQABQAFAAQAAQAAAAAAAAAAAAAA///+//3//P/8//v//f/9//v/+//5//r/
+v/5//b/9f/0//P/9P/0//X/9f/x/+//7v/u//H/8v/y//H/7//v/+//7//v/+3/7f/u
//D/8f/y//T/8v/z//P/8//2//f/+P/5//j/+P/5//v/+v/6//r//P/9/wAAAgADAAIA
AQAAAAAAAQABAAIAAwAFAAQABAAEAAYABgAFAAUABgAGAAUABAAGAAcABgAHAAgABwAF
AAQABQAGAAgACAAFAAQABAAFAAYACAAKAAsACQAIAAYABQAIAAgACAAIAAcABwAHAAcA
BgAGAAcABwAGAAYABwAHAAUABQADAAUABQADAAMABAADAAMAAwACAAAAAAAAAAAAAQAC
AAMABQAFAAUABQAEAAYABgAGAAYABgAHAAcABwAFAAUAAwACAAQABQAGAAYABAACAAIA
AwABAAEAAgACAAMAAwADAAMAAgADAAIA//8BAAEAAQABAAIAAgACAAIAAAAAAAAAAAAB
AAMABAAFAAIAAQABAAEAAwAEAAYABwAFAAQAAgACAAIAAgACAAQABQADAAUABgAFAAQA
AwACAAQABgAGAAYABgAHAAcABwAJAAkACgAKAAgACQALAAsACwANAA4ADgAOAA8AEAAR
AA0ADAAJAAYAAQD///z//P/8//7//v/8//3//f/9//3//f/9//z//P/6//r/+v/8//3/
AAACAAIAAgACAAIAAgAAAP///////wEAAQABAAEAAAAAAP7/AAD+//7//v/+//7///8B
AAIAAQABAAEAAQABAAEAAQACAAUAAwAEAAwAEgATABQAGAAaABoAFwATABAAEAANAP//
6//S/7f/oP+H/2v/Uv9E/0b/Vf9l/3D/fP+M/5v/qv+5/8z/2//j/+v/8P/1//j/+//8
//7//f/+//7/AAD/////AAABAAAA///9//z//v8AAAQABgAFAAQAAwABAAAAAAABAAEA
AwADAA==
         </WaveFormData>
      </LeadData>
      <LeadData>
         <LeadByteCountTotal>10000</LeadByteCountTotal>
         <LeadTimeOffset>0</LeadTimeOffset>
         <LeadSampleCountTotal>5000</LeadSampleCountTotal>
         <LeadAmplitudeUnitsPerBit>4.88</LeadAmplitudeUnitsPerBit>
         <LeadAmplitudeUnits>��V</LeadAmplitudeUnits>
         <LeadHighLimit>2147483647</LeadHighLimit>
         <LeadLowLimit>268435456</LeadLowLimit>
         <LeadID>V2</LeadID>
         <LeadOffsetFirstSample>0</LeadOffsetFirstSample>
         <FirstSampleBaseline>0</FirstSampleBaseline>
         <LeadSampleSize>2</LeadSampleSize>
         <LeadOff>FALSE</LeadOff>
         <BaselineSway>FALSE</BaselineSway>
         <ExcessiveACNoise>FALSE</ExcessiveACNoise>
         <MuscleNoise>TRUE</MuscleNoise>
         <LeadDataCRC32>685143120</LeadDataCRC32>
         <WaveFormData>
BAAEAAQABAAEAAQABAAEAAQABAAEAAQABgAGAAYABgAIAAgACAAIAAYABgAGAAYABgAG
AAYABgAGAAYABgAGAAYABgAGAAYAAwACAAEAAAABAAIAAwAEAAQABAAEAAQAAgACAAIA
AgACAAIAAgACAAEAAAD///7//v/+//7//v8AAAAAAAAAAP7//v/+//7//v/+//7//v/+
//7//v/+//z//P/8//z//f/+////AAD///7//f/8//7//v/+//7//P/8//z//P/6//r/
+v/6//v//P/9//7//v/+//7//v/+//7//v////7//v//////AQABAAEAAwAFAAUABgAH
AAYABgAGAAYABgAHAAcACAAGAAYABgAGAAQAAwABAAEABQAGAAcABwACAAEAAQABAAMA
AwABAAAA///9//v/+v/9//3//v/+//7//f/8//z/+P/4//f/9//5//n/+f/5//f/+P/4
//b/9v/2//f/9//0//T/9f/2//j/9//2//b/9//3//f/9//5//v/+v/2//T/9P///xAA
IAAyAEsAagCFAJIAmgCjAKcAnQCOAIoAlQCZAIcAbABHABgA4v+5/5r/hf9+/4X/mv+x
/8X/1//j/+r/7v/0//T/8//y//H/8f/x//H/8//1//f/+P/4//f/9f/0//L/8//1//b/
+f/4//j/+P/3//f/+P/5//r/+//7//v//P/6//r/+v/6//j/9//3//j/+v/6//v/+//6
//r/+v/6//j/+P/4//r//P/8//v/+v/3//f/9//5//v/+//8//3//f/8//v/+//+//7/
/v/9//z/+//6//n/+f/6//r/+v///////v/9//3//P/8//z//f/9//3//f/7//n/9//1
//b/9//3//j/+P/4//j/9//1//P/8f/x/+//7v/u/+7/6v/p/+j/5//q/+v/6//s/+v/
6//r/+r/6P/o/+j/6P/q/+z/7P/u/+z/6//r/+v/7f/v//D/8//y//T/9P/1//f/9//3
//j/+v/7//z//P/7//v/+v/6//j/+P/4//j/+f/5//n/+f/4//j/+f/6//z//P/8//z/
+//7//n/+f/5//n/+f/5//v//f8AAP7//P/5//j/+f/9//7//v/+//7//f/8//z/+v/7
//3//f////7//v////3//f/9//3//f/9//3//f///////v/+//7//f/9//3/AAAAAAAA
AAD+//z/+//6//z//P/8//3/+//7//n/+f/7//z//P/8//z//P/8//z//P/6//r/+f/3
//f/9//3//n/+f/5//n/+f/5//n/+f/5//n/+f/4//j/+f/5//j/+P/4//f/9//4//j/
+P/3//n/+v/6//r/+P/5//n/+f/6//n/+f/5//n/+v/6//r/+P/4//j/+P/6//r/+P/6
//r/+v/4//j/+P/4//b/9v/3//f/+f/8//7////+//3//v/9////AAABAAIABAAEAAQA
BAAFAAUABgAGAAYABgAGAAYAAwABAAEAAgAEAAQAAwAAAP/////////////9//z//P/5
//j/+P/5//n/+v/6//r/+//6//r/+P/2//X/9f/1//X/9f/1//X/+P/4//b/9v/0//X/
9f/0//b/9//4//j/9//2//b/9//3//f/9//3//f/+v/4//j//P8FAA4AHAAyAE0AbACF
AJAAmgCnAKsAoQCWAJQAnQCbAIcAaABBAA4A3P+x/5D/e/92/4P/nv+1/8P/1f/j/+r/
7v/y//P/8//z//P/8f/x//H/8//z//X/9v/2//j/9//3//b/9v/3//f/+f/4//j/+P/3
//b/9v/2//b/+f/5//n/+v/6//r/+v/6//j/9//3//j/+P/4//n/+f/4//j/+P/4//j/
+P/4//r/+v/6//n/+P/5//n/+f/7//v/+//8//3//P/6//j/9//5//r/+//7//r/+f/4
//f/+v/8//3//v8AAP///f/7//v/+v/6//r/+//7//v/+//7//v/+//7//v/+//6//r/
+P/4//j/9//5//f/9f/1//X/9P/0//T/8v/x//D/7//x//H/8P/w/+//7//v/+7/7P/s
/+z/7P/s/+7/7v/w//H/8f/y//P/8f/z//T/9//4//r/+v/7//v/+//7//z//v///wAA
AAD//////v/+//7//v/+//7/AAABAAIAAwD+//7///8AAAAAAAAAAAAA//////3//f/+
////AAABAP//AQAEAAIAAQD/////AQACAAIAAQAAAAEAAQABAAIAAAABAAMAAwAEAAQA
BQAHAAcABwAHAAcABwAHAAcABwAHAAcABgAGAAYABQAFAAUACAAIAAgACAAHAAYABgAG
AAYABgAGAAcABwAHAAUABQADAAQABAAEAAUABgAHAAgABgAEAAQAAwAEAAUABgAHAAUA
AwABAP//AAABAAIAAwAGAAcACAAIAAYABQADAAAAAQACAAIAAwAEAAQABAADAAIAAgAB
AAAAAQADAAQABQACAAEAAQABAAMABAAEAAQAAwACAAEAAAD+//7/AAACAAUABgAHAAgA
BQAEAAQAAwAEAAYABwAHAAUABQAHAAcABQAGAAcACAAKAAoACgAKAAkACQAKAAoACgAK
AAoACgALAAkACQAKAAkACAAGAAIABAAFAAYABwAGAAMAAQAAAAAAAAABAAMAAwAEAAQA
BAAAAP7//f/6//v/+//8//3//f/9//3//f/+//7//P/8//z//f/9//z/+v/7//z//P/8
//z//f////z/+//6//n/+//6//z/AAAGABEAHAAqAEAAYQB8AI0AmACkAKsApQCVAIwA
lACfAJEAdwBYACsA9v/M/6X/iv+B/4b/mf+w/8X/1//j/+3/8v/y//L/9f/1//X/9f/3
//f/9//5//j/+f/5//j/+f/5//r/+v/4//n/+f/7//z//P/8//v/+v/6//r/+v/7//v/
+//8//7//v/+//7//f/7//r/+v/6//r/+//7//z//P/8//z/+//6//n/+v/7//z//P/8
//v/+//7//3/+//7//z//f////7//f/9//z//P/8//v//P/9//7////9//7//v/+/wAA
///9//v//P/8//3//v/+//3//P/7//v/+//7//v/+f/5//j/+P/4//j/+P/3//f/9f/z
//P/8//y//L/8v/y//H/8P/v//H/8f/w//D/7v/t/+z/6v/s/+z/7P/s/+r/7P/s/+7/
8P/v/+//7//v//H/8v/1//X/9v/1//X/+P/5//r//P/7//v/+//6//3//f/8//z//f/+
////AAD+//3//P/7//r/+v/7//z//P/8//z//P/9//3/+//7//3//f/9//3//P/9////
/P/9//v/+//9//3//v/+//7/AAD///7//v/+////AQABAAEAAAAAAAEAAwADAAMAAwAB
AAEAAQABAAQABQAFAAYABAADAAMAAwACAAIAAgACAAMAAgACAAIAAAAAAAAAAQACAAMA
AgADAAIAAgABAAAA/v/+//7//v////7/////////////////////////////////////
/wEAAQABAAAAAAABAAEAAAD///7//P/7//7//v/+//3//f/+//7//v/8//3//f/9//3/
/f/+/////f/+//7//v/+//7//v/+//z//P/6//z//P/+/wAAAAD///7//f/8//z//P/9
//3/AAACAAMAAwABAAEAAwADAAUABgAHAAgACgAKAAoACgAJAAkACgAKAAwADAAMAAwA
CAAFAAQABAAGAAYABQACAAEAAQABAAEA///9//z//P/9//z//P/9////AAAAAAAA/v/8
//v/+P/6//n/+f/5//f/9//3//f/+v/6//j/+P/4//n/+f/4//j/+f/6//r/+//6//r/
+//5//n/+f/5//n/+v/6//7/AAAHABAAIAA0AE8AbgCJAJQAnACpAKkAmQCGAIQAjwCR
AIMAaABDABIA3v+1/5j/g/9+/43/pP+7/8//3f/j/+j/7v/u//L/8//0//X/9//3//f/
+f/4//n/+f/4//n/+f/6//r/+P/5//n/+//6//r/+v/5//r/+v/6//r/+//7//v//P/8
//z//P/8//z/+//7//z//P/8//3//f/+//7//v/+//z//P/8//7//P/8//v/+v/6//v/
/P////3//f/+////AQAAAP/////9//z/+//5//z//f/+/////v/+//3//P8AAAEAAQAB
AAMAAgACAAIAAAD///7//f/+//3//P/7//v/+//6//r/+v/6//r/+f/5//f/9f/1//P/
8v/y//L/8v/x//D/7//v/+//7v/u/+3/7f/t/+z/6v/q/+r/6v/q/+z/7P/u/+7/7f/t
/+3/7f/v//D/8//2//j/+P/5//r/+//8//7//f/9//3//P///////v/+//z//P/8//z/
///////////8//z//f/+//7//v/+//7//f/9//v/+//9//3//f/9////AQAEAAIAAQD/
////AQACAAIAAQAAAAIAAQAAAAAAAAABAAMAAwABAAAAAAABAAMAAwADAAMAAgABAAAA
//8EAAUABQAGAAQAAwADAAMAAgACAAIAAgACAAIAAwAEAAIAAgACAAMAAwADAAEAAQAB
AAIAAgACAAIAAgACAAIAAgAAAAAA/////////////wEAAQABAAEAAAD///7//f//////
///+////AQACAAIAAQAAAP7//f///wAAAQABAAAAAAD///7/AAABAAEAAQACAAEAAQAB
AP//AAAAAAAAAgACAAIAAgACAAIAAAACAAAAAAAAAAAAAAAAAAAAAgACAAMAAwACAAQA
BQAFAAUABQAHAAcACQAKAAsADAAMAAwADAAMAAsACwAMAAwADQAOAA8AEAANAAsACwAM
AAoACgAJAAYABQAFAAUABQAHAAUABAAEAAMAAgACAAMAAwAEAAQABAABAAAAAAD+////
//8AAAEAAAD///7//f///wAA//8AAP7///////7//f/9//3//P/8//z//f//////////
/////f/6//r/+v8AAAsAFAAiADQATQBqAIUAlgCeAKkAsQCpAJoAlAChAKcAlwB8AFkA
KADw/8X/pP+L/37/h/+g/7f/yf/d/+v/8P/y//b/+P/5//r/+//6//n/+P/5//v//f/+
//7/AAD//////v/8//3//f///wIAAgACAAEAAgACAAIAAgABAAEAAQACAAIAAgACAAIA
AAD/////AAAAAAAAAQABAAEAAgADAAQAAgACAAIABAAGAAYABQAEAAEAAQABAAMAAwAD
AAQABQAHAAYABQAFAAQABAAEAAMABQAFAAUABQAFAAYABgAGAAgABwAFAAMABgAGAAcA
CAAIAAcABgAFAAUABQAFAAUAAwADAAIAAgAAAAAAAAD//wEA///9//3/+//6//r/+v/5
//n/+f/5//n/+f/4//j/9f/1//X/9P/2//b/9v/2//X/9v/1//b/9P/z//P/8//1//f/
+P/7//z//v/+////AAABAAIABAAFAAUABQAEAAUABQAEAAQABAAEAAQABAAFAAUABQAF
AAQABAAFAAYABQAEAAMAAgAEAAUABAAFAAMAAwADAAMAAwAFAAgABgAFAAMAAwAFAAUA
BgAGAAYABwAHAAcACAAIAAkACwALAAkACAAIAAkACwALAAsACwALAAsACwALAA0ADQAM
AAwADAALAAsACwAMAAwADAAMAA0ADAAMAAwACwAKAAkACQAKAAsACgALAAoACgAJAAgA
BgAGAAYABgAHAAYABwAHAAQAAwACAAEAAwADAAMAAwADAAMAAwADAAEAAQABAAAAAgAD
AAMAAgAAAAAA/////wEAAgADAAMAAgACAAEAAAACAAMAAwADAAAA/////////f/+//7/
/v///wAAAQACAAIAAgAAAAIA/v/6//z//f/+////AAAAAAAAAQABAAIABAAFAAUABQAF
AAcABwAGAAYABgAGAAgACAAIAAgACQAJAAoACgAKAAoACgAKAAkABwAHAAgACAAIAAcA
BAAEAAUABgAHAAUAAwACAAIAAQAAAAAAAQABAAIAAgACAP///v/+//z//f/9//7////+
//3//P/7//7//v/8//z/+v/7//v/+v/4//n/+v/6//r/+v/7//3//P/7//r/+f/5//z/
/v/+//7/AQAKABYAKgBBAFoAdwCMAJgAowCpAKMAkgCGAI0AlwCNAHQAVQAoAPb/yf+i
/4f/fP+B/5j/s//D/9P/4f/m/+r/8P/z//P/8//z//P/8//z//X/9P/1//X/9P/1//X/
9v/2//X/9f/0//X/9v/2//b/9f/1//b/9//4//f/9//3//j/+P/4//j/+P/2//X/9f/2
//b/9v/3//f/9v/2//b/9v/4//j/+P/6//z//P/7//r/9//3//f/+f/5//n/+v/7//v/
+v/5//n/+P/4//j/9//5//n/+f/5//j/+P/3//b/+//7//r/+f/7//r/+v/6//j/9//2
//X/9v/3//j/+f/3//f/9v/2//X/9P/z//H/8v/x//D/8f/v/+7/7v/u/+7/7f/s/+v/
6f/p/+j/6P/l/+X/5f/k/+b/5v/m/+b/5f/m/+X/5v/o/+f/5//n/+n/6//s/+//7f/u
/+3/7f/w//H/8v/0//T/9f/2//b/+f/5//j/+P/2//b/9v/2//b/9f/0//P/8//0//b/
+P/3//b/9f/0//X/9f/z//P/9f/1//X/9f/1//f/+v/4//n/9//3//n/+v/6//n/+P/6
//n/+P/4//r/+//9//3//f/8//z//f/+////AAABAP7//f/8//v//f/9//z//P/+//3/
/f/9//7//v/+//7//f/8//z//P/6//r/+v/7//3//f/7//v/+v/6//n/+P/6//r/+v/6
//z/+v/6//n/+P/3//b/9f/3//f/9//3//n/+f/5//n/+f/5//n/+P/2//f/9//2//b/
9v/1//X/9v/2//b/9f/1//b/9v/2//b/9//3//f/+P/3//f/9//1//b/9v/2//b/9v/2
//b/+P/4//b/+P/4//j/+P/4//n/9//2//b/9v/2//b/9v/2//f/9//4//r/+//7//v/
+//9//3///8AAAEAAgAAAAAAAAAAAAEAAQACAAIAAAAAAAAAAAABAP////8AAAIAAgAB
AP7/+//7//v/+//5//f/9v/2//b/9v/3//n/+f/6//r/+v/5//j/+P/2//b/9f/1//X/
8//z//P/8//2//b/9P/0//T/9f/1//T/8//z//P/8v/v/+7/7v/v//L/8//0//X/8f/w
//b/+v/8////CAAYACoAQQBgAH0AjgCUAJ8AoQCVAIYAggCLAI8AgwBmAEEAFADg/7X/
lP9//3b/gf+a/7H/wf/R/93/5P/q/+7/7f/t/+3/7f/t/+3/7f/v//D/8//1//b/9P/z
//P/8v/y//P/8//1//b/9v/2//X/8v/y//L/8v/1//X/9f/2//b/9v/2//b/9P/z//P/
9P/1//b/+P/5//j/+P/4//j/9v/2//b/+P/4//j/9//2//T/8//y//P/8//z//T/9f/2
//b/9v/3//j/+P/4//f/9f/1//X/9f/z//T/9P/0//j/+f/5//n/9//2//b/9v/5//n/
+f/5//j/9//2//X/9f/1//T/9P/0//T/9P/z//H/7//t/+3/7//u/+7/7v/s/+v/6v/p
/+j/5//l/+T/5P/l/+b/5v/m/+b/5v/m/+b/6P/o/+r/6P/n/+f/5//n/+n/6v/t/+7/
8P/w//H/8//z//P/9P/2//f/+P/4//f/9//2//b/+P/4//j/+P/5//n/+f/5//b/9v/3
//j/+P/4//j/+P/7//v/+f/5//n/+f/5//n/+f/7//7//P/7//n/+f/7//3//v/+//7/
/v/9//z//P/+////AQABAAEAAAAAAAEA///////////////////////////+//7//v/9
//3//f///wAAAQACAAEAAAAAAAAAAAAAAAAAAQD//////f/9//3//v/+//7//v/+//7/
/v8AAP7//v/9///////////////////////9//3//f/9//v/+//7//r//P/9//3//P/8
//z/+//7//7//v/+//3/+//8//z//P/+//////////z/+//7//v//f/+//7//v/8//z/
/P/8//r/+v/4//r/+v/+/wAA/v/+//v/+v/5//j/+f/6//z//f8AAAIAAwADAAMAAwAF
AAUAAwAEAAUABgAIAAgACAAIAAkACQAKAAoACgAKAAoACgAHAAUABQAGAAYABgAFAAIA
//////////8BAP///v/+//3//P/8//3///8AAAAAAAD8//r/+f/2//j/+f/7//3//f/9
//3//f/8//z/+v/6//r/+//7//r/+v/7//z//P/5//j/+P/5//v/+//7//v/+//8//r/
+P/+/w0AGgAoAD4AWwB4AIsAlgCgAKsArQChAJgAnAChAJUAeQBYAC0A+P/K/6X/iv97
/37/j/+q/7//0f/f/+n/7v/0//b/9f/1//X/9f/3//f/9//5//j/+f/5//j/+f/5//r/
+v/8//3//f///////v/9//v/+//8//3//v////////8AAAAAAAAAAAAA///9//z//P/6
//r/+//7//z//P/8//z//v/+//7/AAD+//7//f/8//v/+//7//3//////wAAAQD///7/
/f/9////AAABAAEA/v/9//z/+//8//7///8AAAEAAQAAAP/////+//7//v8BAAEAAQAB
AP7//f/8//v/+//7//r/+v/8//z//P/7//r/9//0//P/9P/0//X/9v/0//P/8v/x//H/
8f/w//D/7f/t/+3/7P/t/+7/7//w/+7/8P/w//L/8P/v/+//7//v//H/8v/1//b/+P/4
//n/+//7//v//P/8//3//v/+///////+//7/AAAAAAAAAAD///////////z//P/9//7/
/v/+//7//v/+//3/+v/5//r/+//8//3//f///wIAAAD9//v/+//9/wEAAgACAAIAAAD/
//7//v8AAAEAAwADAAMAAgACAAMAAwADAAMAAwAEAAUABgAHAAYABQADAAIAAwADAAQA
BQAGAAYABgAGAAUABAAEAAQABgAGAAYABwAGAAUAAgABAAEAAgACAAIABAAEAAQABAAE
AAIAAgABAP//////////AAABAAIAAwADAAMAAwADAAEAAQABAAAAAAABAAEAAAABAAIA
AgADAAIAAAD+//v//f/+//7//v///wEAAgADAAAA/////////f/+//7//v///wAAAQAC
AAIAAgACAAIAAgAAAAAAAAAAAAIAAgADAAMAAwAEAAQAAwADAAMABQAFAAUABgAHAAgA
CgAKAAoACgAKAAkACQAIAAkACgALAAwACQAHAAcACAAJAAoACgAIAAYABQAEAAMABAAD
AAMABAADAAIAAgADAAEAAgACAAIAAwACAAIAAAD///3//P/7//z//f/+/////v/+//z/
/P/8//3//f/8//z//f/+//7//f/8//z//f/9//3//f/9/////P/+//7/AAADAA4AHAAu
AEEAWgB1AIgAlgChAKcAowCWAIoAjwCZAJEAeABVACYA9v/N/6j/i/9+/4P/lP+t/8P/
0//h/+j/7P/w//T/9f/2//f/9v/1//T/9f/1//f/+P/4//r/+f/5//j/+v/7//v//f/8
//z//P/7//j/+P/4//j/9//3//f/+P/4//j/+P/4//n/+f/6//z/+v/6//v/+//6//r/
+v/6//r/+v/6//z/+v/6//n/+P/5//n/+f/7//v/+//8//3//P/6//j/9//7//z//f/9
/////////////f/+//7//v8BAAEAAAD///3//P/8//z//f/9//3//f/6//n/+P/3//n/
+f/4//j/+P/4//j/9//1//P/8f/x//H/8P/w//D/7//v/+//7//u/+3/6//q/+n/6f/p
/+j/5v/m/+b/5v/m/+j/6P/q/+v/6//s/+3/6//t/+7/8f/y//T/9P/1//X/9f/1//b/
9v/3//j/+P/7//v/+v/6//j/+P/4//j/+//7//v/+//2//b/9//4//j/+P/4//j/+f/5
//f/9//3//f/9//3//n/+//+//z/+//5//n/+//7//z//P/8//7//f/8//z//P/9////
//////7//v////////////////////////8BAAEAAAAAAAAA////////AAAAAAAAAAAB
AAAAAAAAAP///v/9//3//v////7////9//7//v/+/wAAAAAAAAAA/v/8//z/+//7//v/
+//7//v/+//7//v/+//7//v/+//9//3//f/8//r/+//7//r/+v/6//n/+f/6//r/+v/5
//n/+v/6//r//P/9//3//f/7//n/+P/3//n/+v/6//r//P/8//z//P/6//r/+P/6//r/
+P/2//b/9v/4//j/+P/4//r/+v/7//v/+v/8//3//f//////AQABAAMABAAFAAYABAAE
AAQABAADAAMABAAEAAQABAAEAAQAAQD/////AAACAAIAAQD+//3//f/9//3////9//z/
/P/5//j/+P/5//n/+v/6//r/+f/4//j/9v/0//P/8//z//X/9f/1//X/9P/0//L/8v/0
//X/9f/0//T/9f/2//b/8//y//L/8//1//X/9f/1//X/8v/y//T/+P///woAHAAwAE0A
bgCHAJIAmACjAKMAlQCIAIYAjwCNAHkAXAAzAAIA0P+r/5D/e/94/4v/pP+5/8n/1//h
/+b/6P/s/+//7//v/+//7//v/+//8f/x//P/9P/0//L/8f/x//D/8v/z//P/9f/2//b/
9v/1//T/9P/0//T/9f/1//X/9v/0//T/9P/0//b/9f/1//b/9P/0//X/9f/0//T/9P/0
//b/9v/2//j/9v/2//X/9P/z//P/8//1//j/+f/7//3/+v/4//b/9f/2//b/9v/1//f/
9//3//f/+f/6//r/+v/7//v/+v/5//n/+P/4//j/+f/5//n/+f/4//f/9v/1//P/8//y
//L/8v/y//L/8f/y//H/8P/x/+//7v/u/+7/6v/p/+j/5//p/+n/6P/o/+f/5//n/+b/
5P/k/+T/5P/m/+j/6P/q/+j/5//n/+f/6f/r/+z/7//w//L/8v/z//H/8f/x//L/9v/3
//j/+P/5//n/+P/4//j/+P/4//j/+f/5//n/+f/4//j/+f/6//j/+P/4//j/9//3//X/
9f/3//f/9//3//f/+f/8//r/+//5//n/+//9//7//v/+//z/+//6//r/+v/7//3//f//
//7//v////7//f/8//v//P/9//7//////////v/+/wAA////////AAAAAAAAAAD9//z/
/P/8//7//v/+/////f/9//v/+//9//7//v/+//7//v/+//7//P/6//r/+f/6//v//P/9
//z/+//6//n/+//7//v/+//5//n/+f/4//n/+//8//z/+v/6//n/+f/8//z//P/7//v/
/P/8//z/+v/7//v/+//4//f/9//3//n/+v/6//r/+P/4//j/+P/6//r/+P/6//7//P/8
//v/+v/5//j/+P/4//n/+f/6//z//f/9//7///8CAAMAAQACAAMABAAGAAYABgAGAAkA
CQAKAAoACAAIAAgACAAJAAcABwAIAAYABgAFAAIAAAD///7//f/+//3//f/+//v/+v/6
//v/+//8//z//P/+//7////+//v/+f/4//f/+f/5//n/+f/6//r/+P/4//j/+f/5//j/
+P/5//r/+v/3//b/9v/3//f/9//3//f/+f/6//r//P/+/wUADgAcADIATQBuAIMAjgCY
AKkArQCfAJIAkgCbAJ0AiwBsAEMAFADi/7f/lP99/3j/if+m/73/zf/b/+f/7P/w//T/
9f/1//X/9f/1//X/9f/3//X/9//4//j/+v/5//n/+P/2//f/9//5//r/+v/6//n/+v/6
//r/+v/9//3//f/+//3//P/7//r//P/7//v//P/8//z//f/9//r/+v/6//r/+v/6//r/
/P/+//7//f/8//3//f/9/////f/9//7////9//z/+//7//7//v/+//3//f/9//3//f/7
//z//P/8/wAAAQABAAEA///+//7//v////////////z/+//6//n/+v/7//v//P/6//r/
+v/5//f/9f/z//P/9f/0//T/9P/y//H/8P/v//H/8f/w//D/7v/t/+z/6v/q/+r/6v/q
/+v/7v/v//L/8P/v/+//7//x//P/9P/3//f/+P/3//f/+f/5//n/+v/+////AAAAAAAA
///9//z//v/+//7//v/+//3//P/7//n/+v/8//7//P/8//z//P///////f/9//z/+//6
//n/+//9/wAA/v/9//v/+//9////AAAAAAAA/v/9//z//P/+////AQABAAEAAAAAAAEA
//////////8AAAEAAgADAAQAAwABAAAAAAD////////+//7//v/+/////v/+//7/AAAA
AAAAAQABAAEA////////AAAAAAAAAAAAAAAAAAD+//z//P/7//3//f/9//3//f/9//3/
/f/7//v/+//7//v/+//7//r/+P/5//n/+P/6//r/+f/5//r/+v/6//n/+f/6//r/+v/8
//3//f/9//r/+f/5//n/+//8//z//P/6//r/+v/6//z//P/6//z/+v/6//z//P/6//r/
+v/6//r/+v/7//v/+v/8//3//f/9//3/////////AAABAAIABAAEAAQABAAFAAUABgAG
AAYABgAGAAYABQADAAMABAAEAAQAAwAAAP//////////AQD///7//v/8//r/+f/5//v/
/P/8//z/+//6//r/+P/2//X/9f/1//f/9//3//f/9v/2//T/9P/y//P/8//y//T/9f/2
//b/9f/0//T/9f/1//X/9f/1//X/9P/y//b//v8FAA4AHgA0AE8AbACDAIwAlgChAKMA
lwCIAIoAkwCRAHsAXAA1AAIA1P+t/47/e/94/4n/nv+x/8X/0//b/+L/6P/s/+//7//v
/+//7//v/+//8f/v//H/8v/y//D/7//v/+7/8f/z//T/9//1//T/8//x//L/8v/y//L/
9f/1/w==
         </WaveFormData>
      </LeadData>
      <LeadData>
         <LeadByteCountTotal>10000</LeadByteCountTotal>
         <LeadTimeOffset>0</LeadTimeOffset>
         <LeadSampleCountTotal>5000</LeadSampleCountTotal>
         <LeadAmplitudeUnitsPerBit>4.88</LeadAmplitudeUnitsPerBit>
         <LeadAmplitudeUnits>��V</LeadAmplitudeUnits>
         <LeadHighLimit>2147483647</LeadHighLimit>
         <LeadLowLimit>268435456</LeadLowLimit>
         <LeadID>V3</LeadID>
         <LeadOffsetFirstSample>0</LeadOffsetFirstSample>
         <FirstSampleBaseline>0</FirstSampleBaseline>
         <LeadSampleSize>2</LeadSampleSize>
         <LeadOff>FALSE</LeadOff>
         <BaselineSway>FALSE</BaselineSway>
         <ExcessiveACNoise>FALSE</ExcessiveACNoise>
         <MuscleNoise>TRUE</MuscleNoise>
         <LeadDataCRC32>40076023</LeadDataCRC32>
         <WaveFormData>
AgACAAIAAgAEAAQABAAEAAIAAgACAAIAAwAEAAUABgAIAAgACAAIAAYABgAGAAYABgAG
AAYABgAGAAYABgAGAAQABAAEAAQAAwACAAEAAAACAAIAAgACAAQABAAEAAQAAgACAAIA
AgAAAAAAAAAAAP7//v/+//7//v/+//7//v8AAAAAAAAAAP7//v/+//7//v/+//7//v/+
//7//v/+//7//v/+//7/AAAAAAAAAAD+//7//v/+//7//v/+//7//v/+//7//v/9//z/
+//6//v//P/9//7//v/+//7//v/+//7//v////3//f///wAAAgACAAIAAgAGAAYABgAI
AAgACAAHAAYACAAIAAgACAAGAAcABwAIAAgABwAGAAYACQAKAAsACwAHAAQABAAFAAUA
BQAEAAMAAAD///7//v///wAAAAAAAAIAAAD///7/+v/6//r/+v/8//v/+//7//v/+//7
//r/+f/4//f/9v/0//T/9P/0//X/9f/2//f/9//3//j/+P/6//z/+v/1//P/9v8AABEA
IgAzAFAAdACRAKMAtQDJANkA3ADbAOQA9AD4AN8AvQCMAFAAEQDX/6X/gv9x/3f/jv+p
/77/0f/c/+X/7P/v//D/7//u/+3/7v/u/+7/7//w//P/9f/3//T/8v/x//D/8f/y//T/
9f/1//f/9f/1//b/9v/2//b/9//3//f/9//3//f/9//3//T/9P/0//T/9f/3//f/9v/2
//b/9f/1//f/9//3//j/+P/4//b/9v/0//T/9P/3//f/9//3//f/+v/6//n/+f/5//n/
+f/5//f/9//2//b/9//3//j/+P/6//r/+v/4//j/+P/4//j/9v/2//b/9v/0//L/8f/w
//H/8f/w//D/8v/x//D/8P/t/+r/6v/p/+X/5f/k/+T/4f/g/97/3v/g/+H/4v/h/+D/
4P/f/9//3f/d/93/3f/g/+L/4v/j/+H/4f/h/+L/4//k/+f/6f/r/+3/7//w//H/8v/z
//P/9//4//r/+v/5//j/+P/3//f/9//3//j/9v/2//b/9v/3//f/9//3//j/+f/6//v/
+v/5//f/9v/2//b/9v/2//n/+f/7//v/+f/3//b/9v/4//n/+f/6//r/+v/6//r/+//7
//z//P/8//z//f/9//v//P/8//z//P/8//z//P///wAAAAAAAP7//f/9//3/AAAAAAAA
AAD9//z/+//7//z//f/+/////f/9//z//P/+//7//v/+//z//P/8//z//P/8//r/+f/3
//j/+f/5//v/+f/5//n/+//7//z//P/6//r/+v/6//r/+//7//n/+f/5//f/+f/4//j/
9//3//j/+f/6//v/+v/7//v/+v/4//j/+P/3//j/+f/6//v/+v/5//r/+f/6//r/+f/5
//n/+v/5//j/9//2//b/9v/3//f/+P/7//3/AAD///7//f/+////AAADAAUABgAGAAYA
BgAEAAQABAAEAAUABQAGAAYAAwACAAIAAgAEAAQAAwABAP7//v/////////+//3//P/5
//j/+P/5//r/+v/6//r/+v/5//j/9v/2//b/9v/2//X/9f/1//X/9f/1//T/9P/y//L/
8v/y//P/9P/1//b/8//z//P/8//z//T/9P/0//b/+P/1//P/+v8EAA0AHAAzAFAAcgCL
AJ0ArwDHANkA3ADfAOoA9gDyANkAswCCAEQAAwDF/5P/cv9l/3P/jv+p/7z/z//a/+P/
6v/t/+3/7f/t/+3/7P/s/+z/7f/t/+//8P/x//H/8P/w//D/8v/y//P/8//1//f/9f/1
//L/8v/y//L/9f/1//X/9f/1//X/9f/1//L/8v/y//L/8//1//X/9P/0//T/8//z//f/
9//3//j/9v/2//T/9P/z//T/9f/5//f/9//3//f/9v/2//X/9f/2//f/+P/5//j/9//1
//T/+P/5//v//P/7//r/+f/2//b/9v/2//b/9v/2//b/9v/4//b/9f/0//X/9f/0//T/
8v/x//D/8P/w/+7/7//v/+3/7f/s/+z/6//q/+j/6P/l/+X/5f/j/+T/5P/j/+P/4//j
/+P/4//k/+b/5v/n/+n/6f/p/+r/6//s/+//8f/v//H/8//0//X/9v/3//f/+f/6//z/
/P/6//r/+//7//v/+//7//z//f/+////AAD+//3//P/7//3//f/9//3//f/9//z//P/8
//z//P/8//3//f///////v/9//3//v/9//3//P/8//7//v/+//7//////wAAAAACAAIA
AwADAAUABgAGAAYABgAGAAYABgAFAAYABgAGAAYABQAFAAUABgAGAAYABgAEAAQABAAF
AAcABwAHAAcABQAFAAQABAAEAAQABAAEAAYABgAGAAYABAAEAAIAAQADAAQABQAFAAQA
AQAAAP//AQABAAIAAgADAAQABQAGAAQAAwABAP3//v////7/AQAAAAAA//////3//f/9
//3///8BAAIAAgAAAAAAAAD//wEAAQABAAEAAAD//wAA///6//z//f/+/wEAAgADAAQA
AQAAAAAA//8BAAMABAAGAAUABAADAAQABAAEAAYABwAIAAgACAAIAAgACAAIAAgACwAL
AAwADAALAAoACgAKAAkACAAGAAMAAwAEAAYABwAGAAQAAgAAAAAAAAABAAMAAgACAAIA
AgD///3/+//4//r/+v/6//r/+//7//v/+//5//n/+P/4//j/+P/4//j/+v/6//r/+v/7
//v/+//7//r/+v/5//j/+v/6//n/+/8EABAAGwAsAEcAagCMAKEAtwDPAOMA6QDqAO8A
AAEMAfwA2wCxAHgANgD3/73/kf98/3v/kf+s/8f/2P/n//L/9f/2//f/+//7//v/+//8
//z//P/9//v//f/+////AQAAAAAAAAD+//7//////wEAAwABAAEAAgACAAIAAgABAAEA
AQABAAIAAwAEAAUAAwACAAEAAAABAAMAAwACAAMABAAEAAUABAADAAIAAgADAAQAAwAE
AAIAAgACAAUAAwADAAMAAwAGAAYABQAFAAUABQAFAAUABwAHAAYABgAFAAUABgAGAAYA
BgAGAAQABgAGAAYABgAFAAQAAwACAAMAAgACAAIA//////7//v/+//3//P/8//n/9v/2
//X/8//z//L/8v/y//L/8f/y//H/8f/x/+//7f/s/+r/6f/r/+v/6//r/+z/7v/u/+//
8f/x//H/8v/x//L/9f/3//X/9//5//r//P/+/wAAAQACAAIAAwACAAIAAgADAAMABAAF
AAYACAAFAAQAAwACAAEAAQABAAEAAwADAAMAAwABAAEAAAAAAAIAAgACAAIAAgABAAIA
AQACAAEAAQACAAIAAwADAAQABAAEAAQABAAFAAUABgAGAAYABgAHAAcACQAKAAoACgAI
AAgACAAIAAoADAANAA4ADQALAAoACQAKAAoACgAKAAoACgAKAAsACgAJAAgABwAIAAkA
CQAKAAgACAAIAAgABgAGAAYABgAHAAgABwAHAAUABgAHAAcABwAFAAUABQAHAAcACAAI
AAgACAAIAAgABgAHAAcABQADAAMAAQADAAQABAADAAMABQAFAAUABQAEAAUABQAEAAMA
BAAFAAUAAwADAAMAAwADAAMABQAFAAIAAgABAAEAAwADAAUABgAFAAQAAwACAAIAAgAD
AAMABAAHAAkADAALAAoACQAKAAoACgAMAA0ADwAQABEAEgASABIAEgASABEAEQASABIA
DwAOAA4ADgAOAA4ADQALAAgACAAJAAkABwAGAAUABAAFAAQABAAFAAgACAAIAAgABQAD
AAEA/v/+//7//v/+//3//f/9//3//v//////AAD+//7//v/+/wAAAAAAAAAA////////
///9//7//v/+//7//v///wEABAAMABUAJAA9AFoAfACZAK0AvQDTAOEA4ADfAOgA9gD2
AOMAvwCMAE4ADwDT/6P/hP91/4H/nP+3/87/2//i/+n/8P/v//L/8//0//X/9f/2//f/
+f/4//n/+f/5//v/+v/6//r/+P/4//n/+f/5//v/+f/5//r/+v/6//r/+f/5//n/+f/7
//v/+//7//z//P/8//z//f///////v/+//7//f/9//3//f/9//7//P/8//r/+v/5//r/
+/////3//f/9//3/AAAAAP/////8//v/+v/5//z//f/9//7//v/9//3//P///wAAAQAA
AAAAAAAAAAAA///+//3//P/+//z/+//6//f/9//2//b/+P/3//b/9v/1//L/8v/x/+3/
7f/s/+z/6//q/+j/6P/p/+n/6f/n/+b/5v/l/+X/5f/l/+X/5f/k/+b/5v/n/+n/6f/p
/+r/6v/q/+z/7f/w//P/9v/4//n/+v/7//v//P/8//3//P/9//7/AAABAAAA///+//7/
AAAAAAAAAAD9//3//f/9//////////////////7//v/8//z//P/8//////8BAAEAAAD/
////AAD+//////8AAAIAAgACAAIAAQABAAIAAgAAAAAAAQABAAMABAAEAAQAAgACAAIA
AgAEAAYABwAIAAYABQAFAAUABAAEAAQABAADAAQABQAHAAcABwAHAAcABwAHAAYABgAG
AAYABgAGAAQABAAEAAQABAAEAAIAAQD//wAAAQABAAIAAQACAAMAAQABAAIAAgACAAIA
AgACAAMABQAGAAUAAgABAP7///8BAAIAAgADAAIAAQAAAP////8BAAIAAgACAAIAAgAB
AP///////////////wEAAQACAAIAAQABAP//AQACAAAAAAAAAAAAAgACAAMAAwABAAMA
BAAGAAYABgAGAAgACgAKAAwADQAOAA4ADgAOAAwADAAMAAwADwAPABAAEAAPAA4ADgAO
AAwADAALAAkACAAIAAkACQAJAAgABwAGAAUABAAEAAUABAAEAAQABAACAAEAAAD+////
AAABAAIAAAD///7//f/+//////8AAAAAAAAAAAAA///+//3//P/9//3//f/9////AAAA
AAAA/P/6//n/+/8CAAwAFwAkADcAUgByAJEApwC5AM0A3wDmAOMA7gAAAQYB8QDPAKIA
ZAAhAOX/r/+I/3P/ef+S/6//xP/Z/+b/7f/y//X/9//3//f/9//0//T/9P/1//b/+f/7
//3//f/8//z//P/8//z//f/9////AQD/////AAAAAAAAAAAAAP///v/9//3//f/9//3/
/P/8//z//P/9///////+////AAAAAAEAAQABAAEAAgAEAAQAAgACAP7//v/+/wEAAQAB
AAEAAQAEAAQAAwADAAEAAQABAAEAAwADAAIAAgADAAMABAAEAAUABAADAAAAAQACAAMA
BAACAAIAAgACAAMAAgACAAIAAQABAAAAAAD///3/+//6//v/+P/4//f/9f/1//T/9P/1
//T/8v/y//H/8f/x/+//7v/u/+3/7f/t/+3/7f/t/+7/8P/w//H/8P/v/+7/7v/w//L/
9v/5//n/+//9//7///8AAAEAAQABAAIABAAEAAYABgAHAAcABwAHAAcACAAIAAgACAAI
AAcABwAHAAcABQAFAAUABQAHAAcABgAGAAYABgAGAAYABgAFAAYABQAGAAUABQAGAAYA
BwAHAAgACgAKAAoACgAJAAkACgAKAAgACAAJAAkACgAMAA0ADgAMAAwADAAMAA8AEAAQ
ABAADgANAA0ADQAOAA4ADgAOAAwADAAMAA0ADAALAAoACQAKAAsACwAMAAoACgAKAAoA
CgAKAAoACgALAAwACwALAAoACgAKAAkACwAJAAkACQAJAAkACgAKAAgACAAIAAgACAAJ
AAkABwAFAAUAAwAFAAgACAAHAAcABQAFAAUABQAFAAcACAAIAAYABgAGAAUAAwADAAMA
AwAEAAUACAAJAAYABgAFAAUAAwD//wAAAQACAAMABAAEAAQABQAFAAUABwAIAAoACgAK
AAoADAAKAAoADAANAA4ADgAOAA4AEAAQABAAEAARABEAEgASAA8ADgAOAA4AEAAQAA8A
DQAMAAwADQANAAwACgAIAAYABwAGAAYABwAKAAoACgAKAAYABQAEAAIABAAEAAQABAAB
AAEAAQABAAEAAQAAAAAA/v/+//7//v/+//7//v/+//7///8AAAEA/v/+//3//P/8//7/
/////wAABAANABwALwBKAGgAiQClALcAzwDhAOgA5QDqAPoABAH3ANcAqgByADMA8/+5
/4r/cf9z/4z/qf++/8//3P/j/+j/7f/x//H/8f/x//D/8P/w//H/7//x//L/8//0//T/
9f/2//T/9P/1//X/9f/3//X/9f/1//b/9//4//j/9//2//X/9f/1//X/9f/0//T/9P/0
//P/9f/1//T/9P/0//P/8//1//X/9f/2//f/+P/3//j/9P/0//T/9//3//f/9//3//j/
+P/3//f/9f/1//X/9f/3//f/9v/2//b/9f/1//T/+P/4//j/9v/2//b/9v/2//X/9P/z
//L/9f/0//T/9P/z//P/8v/y//H/7//t/+z/7P/q/+v/6//n/+f/5v/m/+f/5v/k/+T/
4v/h/+D/3f/a/9r/2f/Z/9r/2//c/93/2//c/9v/2//c/93/3v/g/+H/4v/l/+f/5v/n
/+j/6P/r/+7/8f/z//T/9P/1//T/9v/2//f/9//1//X/9f/2//X/9P/z//L/9P/1//b/
9//2//X/9P/z//P/8//y//L/9P/0//T/9P/z//P/9f/1//X/9f/2//j/9v/3//f/+P/4
//j/+P/4//v/+//8//z/+v/6//v/+//8//7///8AAP///v/9//z//f/+//7//v/+//3/
/f/9//7//v/+//7//P/8//z//f/7//v/+//7//3//f/8//z/+v/6//r/+v/8//z//P/8
//z//P/6//n/+P/4//j/9//4//f/+P/5//n/+f/6//r/+v/6//r/+v/4//n/+f/3//f/
9//1//f/9v/2//X/9f/3//f/9//3//f/+f/6//r/+P/4//j/9//3//f/9//3//X/9f/3
//f/9//4//j/+f/5//n/+f/5//r/+P/4//b/9v/2//b/9v/2//f/9//5//v//P/+//7/
/v/+/wAAAgACAAQABQAFAAQAAwACAAIAAgACAAIAAwADAAQABAADAAIAAgACAAMABAAE
AAMA///+//7//f/7//r/+f/4//j/+P/5//v/+v/6//r/+v/6//n/+P/2//T/9P/0//T/
8//z//P/8//1//X/9P/0//T/9P/0//T/8//y//H/8P/v/+//7//v//D/8v/z//T/8v/w
//P/+f/6//7/CQAaACsARgBoAIcAnQCtAMEA0QDSANMA3ADsAPAA3QC5AIgATgAPANP/
n/98/2n/cf+M/6f/vP/N/9j/3//m/+v/7P/r/+r/6f/o/+j/6P/p/+r/7f/v//H/7//u
/+7/7v/u/+7/7//v//H/8//x//H/8P/w//D/8P/x//H/8f/x//P/8//z//P/8P/w//D/
8P/z//X/9f/0//T/9P/z//P/8//z//P/9P/0//T/8v/y/+7/7v/u//H/7//v/+//7//x
//L/8v/z//P/8//z//P/8f/x//D/8P/x//H/8v/y//b/9v/2//T/8//y//H/8P/x//L/
8//0//T/8v/x//D/7f/t/+z/7P/u/+3/7P/s/+r/5v/l/+P/4v/j/+P/5P/h/+D/3v/e
/9r/2f/Y/9X/1//Y/9j/2f/X/9f/1//X/9j/2v/a/9v/2//b/9v/3P/b/9z/3//h/+P/
5f/n/+j/5//o/+n/6f/s/+7/8f/y//D/8P/x//H/8//z//P/9P/0//T/9P/0//P/8//z
//P/8//z//P/8//1//X/9P/0//L/8v/y//L/9f/1//f/9//2//X/9f/2//b/9//3//j/
+P/4//j/+P/5//n/+v/6//r/+v/7//v/+f/6//r/+v/6//r/+v/6//n/+v/6//r//P/7
//v/+//+//7//v/+//z//P/8//3//f/9//3//f/9//3//P/8//r/+v/6//r/+v/6//r/
+v/8//z/+v/5//v//P/9//3/+//5//n/+f/5//n/+v/6//n/+P/3//b/+P/5//n/9//5
//n/9//5//r/+v/5//n/+v/7//z//f///wEAAgACAP7//v/+//3/AAABAAIAAwACAAEA
AgABAP7//v/9//3///8BAAUAAwAAAP///v/9//z//f/+/wAAAQADAAUABgAIAAgACAAI
AAoACQAIAAkACQAMAAwADAAMAAwADAAMAAwADQANAA4ADgALAAoACgAKAAgACAAHAAUA
AgACAAMAAwAFAAQAAwACAP///v/+////AgACAAIAAgD///3/+//4//v//P/9//7/////
///////+//3/+//6//v//P/9//7//P/8//z//P/7//v/+//7//v//P/8//z//P/8//n/
+f8AABAAHwAsAEEAYgCCAJsAqwDBANcA4wDoAO8A/AACAfQA0wClAGwAMADz/7n/jf9y
/2//g/+g/7n/zv/b/+b/7f/y//X/9v/1//T/8//z//T/9f/3//b/9//3//f/+f/4//j/
+P/5//r//P/9//z//f/6//n/+f/6//v//P/9//3//f/9//3//f/9//3/+v/6//r/+v/5
//v/+//6//z//P/7//v//f/9//3//v/8//z/+v/6//r/+v/6//3//v///wAAAQABAAAA
/v/9/wAAAQACAAMAAAD///3//P/+////AQACAAIAAgACAAAAAAAAAAAAAAAAAAAAAAAA
AAAA/v/9//z/+//7//r/+v/8//v/+v/6//j/9P/z//H/8P/x//H/8v/x//D/7v/u/+3/
7f/t/+v/6P/o/+f/5//o/+n/6v/r/+z/7v/u/+//7f/t/+3/7v/v//D/8//1//f/+f/7
//z/+//8//3//f///wAAAgACAAIAAgADAAMABQAFAAUABgAGAAYABgAGAAUABQAFAAUA
AwADAAMAAwABAAEAAAAAAAIAAgACAAIABQAFAAcABwAFAAMAAgACAAMABQAGAAgABgAG
AAYABgAHAAcACAAIAAoACgALAAsACwAMAAwADAAOAA4ADgAOAAwADAALAAoACwALAAwA
DQAOAA4ADgAOAAwADAAMAA0ADwAPAA8ADwAOAA0ACwAKAAoACgAKAAoACgAKAAoACgAK
AAoACAAHAAUABgAHAAcACAAHAAgACQAJAAkACgAKAAkACAAHAAYACAAJAAkABwAJAAkA
BwAJAAcABgAEAAMABQAFAAUABQAHAAkACgAKAAgACAAIAAcABQAFAAUABQAFAAUABwAH
AAgACAAHAAcACAAGAAYABgAGAAYABgAHAAcABQAHAAgACgAKAAoACgAMAAwADAAOAA8A
EAAQABAAEAAQABAAEAAQABIAEwAVABYAFAASABEAEAARABIAEgARAA0ADAAMAAsADQAM
AAsACgAJAAgACAAJAAgACAAIAAgACAAHAAYABAADAAIAAQAAAAAAAQACAAMAAQABAAAA
AAAAAAAAAAAAAAAAAAAAAAAA//////////8BAAIAAgACAAQAAAABAAEAAgAIABMAIgA1
AEoAaACJAKMAtwDLAOEA6gDrAO4A/gAIAf0A3QCwAHQANwD9/8H/kv93/3X/iv+n/8D/
0f/g/+n/7P/z//b/9//4//n/9//2//X/9f/3//n/+v/7//v/+v/6//r/+v/6//v/+//9
/////f/9//r/+v/6//r/+//7//v/+//7//v/+//7//v//P/9//7//f///////v/8//z/
+//7//3//f/9//7//v/+//z//P/6//r/+v/9//3//f/9//3//P/8//v/+//8//3//v//
/wEAAQAAAAAA/////wAAAAACAAIAAgAAAP7//v/+//7/AAAAAAAAAAD+//z/+//6//v/
+//6//r//P/7//r/+v/4//T/8//x/+//7//u/+7/7//u/+z/7P/p/+n/6f/n/+b/5v/l
/+X/4//j/+P/4//i/+T/5P/l/+b/5//o/+r/6f/q/+3/7//x//P/9f/2//X/9v/3//f/
+//8//7//v8AAAAAAQABAP///////wAAAAAAAAAAAAD9//3//f/9//3//f/9//3/////
//7//v/8//z//P/8//////8BAAEAAAD/////AAD+//////8AAAIAAgACAAIAAwADAAQA
BAAEAAQABQAFAAUABgAGAAYABgAGAAYABgAHAAgACAAIAAYABQAFAAUACAAIAAgACAAG
AAYABgAHAAYABQAEAAMABAAFAAUABgAEAAQABAAEAAUABgAHAAgABgAGAAQAAwABAAIA
AwADAAUAAwADAAMAAwADAAQABAAGAAYABgAGAAUABQAEAAEAAwADAAEAAwACAAIAAQAB
AAEAAQABAAEAAQADAAQABAAAAAAAAAD//wEAAQABAAEAAQABAAMAAwAAAAAA/////wEA
///9/////v8AAAAAAAAAAAIAAgADAAMAAQADAAQABgAIAAgACAAKAAoACgAMAA0ADAAM
AAwADAAMAAwADAAMAA0ADQAOAA4ACwAKAAoACgAMAAwACwAJAAYABgAHAAcACQAIAAcA
BgADAAIAAgADAAQABAAEAAQAAgABAAAA/v/8//z//P/8//v/+//7//v/+//7//r/+v/7
//z//f/+//7//v/+//7/+//7//v/+//7//z//P/8//z/+P/5//v//v8IABMAJAA5AFgA
fACbAK0AvQDRAN0A3gDhAOoA+ADyANkAswB+AEAAAwDL/53/fP9z/4P/oP+5/8z/2f/k
/+v/7v/x//P/8//z//P/9P/0//T/9f/3//n/+v/7//r/+P/3//b/+P/4//n/+f/7//3/
+//7//j/+P/4//j/+//7//v/+//5//n/+f/5//v//P/9//7//v////7//P/8//z/+//7
//3//f/9//7//v/+//z//P/6//r/+v/9/wAAAQACAAMAAgAAAP3/+//9//3//f/9//3/
/f/8//z//////wAAAAAAAAAAAAD+//z//P/8//z//v/+//7//v/+//z/+//6//f/9//2
//b/+P/3//b/9v/2//T/9f/1//P/8//y//L/8P/u/+v/6v/p/+n/6f/n/+j/6P/n/+f/
5f/l/+X/5f/m/+j/6P/p/+n/6f/p/+r/7f/u//H/8//z//X/9//4//j/+P/4//f/+v/8
////AAAAAAAAAQABAAEAAQABAAIAAgACAAIAAgADAAMAAwADAAEAAQABAAEA//////7/
/v8AAAAAAAAAAAEAAQADAAMABAADAAMABAAGAAcABwAIAAYABgAGAAYABwAHAAgACAAI
AAgACQAJAAcACAAIAAgACgAKAAoACgALAAwADAAMAAoACQAJAAkADAAMAAwADAAKAAoA
CgALAAsACwALAAsACQAJAAgACAAKAAoACgAKAAoACgAKAAoACgAKAAgABwAIAAoADAAN
AAwACQAIAAcACQAJAAoACgAIAAgACAAIAAoACwALAAkACQAJAAcACQAKAAoACQAJAAsA
CwALAAsACgALAAsACgAIAAgACAAHAAkACQAJAAkABwAHAAkACQAJAAoACgALAA8ACwAM
AAoACgAKAAoACAAIAAkACQALAA0ADgAQABAAEAAQABIAEgASABQAFQAWABYAFgAWABcA
GAAZABoAGQAZABoAGgAZABgAGAAYABgAGAAXABUAEQAQABAADwAQABAAEAAQAA4ADAAL
AAsADgAOAA4ADgAPAA8ADwAOAAsACgAJAAgABQAFAAUABQAFAAUABAAEAAQABAAEAAQA
BAAEAAQABAADAAMAAwADAAMABAAEAAQABgAGAAUABQAKABIAGwAqAEEAYACEAJ0ArwDD
AN8A7wDwAPEA/AAMAQoB8wDNAJoAXgAfAOH/qf+E/3n/h/+m/8H/1P/l//D/9f/6////
AQABAAEAAQAAAAAAAAABAP//AQACAAMABQAEAAQABAACAAIAAwADAAUABwAFAAUABgAG
AAYABgAJAAkACQAJAAcABwAHAAcACAAIAAgACAAHAAkACQAIAAYABgAFAAUABwAHAAcA
CAAKAAoACAAIAAgACAAIAAsACwALAAsACwAKAAoACQAJAAsACwALAAsADQANAAwADAAL
AAsADAAMABAAEAAQAA4AEAAQABAAEAAQABAAEAAQAA8ADAAKAAgACQAJAAgACAAKAAkA
CAAIAAUAAgACAAEAAQABAAAAAAD9//z/+v/6//r/+//8//v/+P/4//f/9//1//X/9f/1
//j/+v/6//v/+//7//v//P///wAAAwAFAAMABQAHAAgACQAKAAsACwAPABAAEgASABAA
EAARABEAEQARABEAEgAQABAAEAAQABEAEQARABEAEQARABEAEQATABMAEgASABEAEAAP
AA4AEQARABMAEwASABEAEQASABQAFQAVABYAFQAUABMAEgAVABUAFgAWABYAFgAXABcA
FQAWABYAFgAXABgAGQAaABkAGgAaABoAGgAZABkAGQAYABgAGAAYABgAGAAYABkAGwAb
ABsAGwAbABsAGgAaABwAHAAcABwAGgAaABoAGgAYABgAFgAVABcAGAAZABkAGQAXABcA
FwAVABUAFgAWABQAFAAUABQAFAAVABUAEwAVABUAEwAVABgAGAAXABcAFwAXABcAFwAX
ABkAGgAaABcAFgAVABMAFAAVABYAFwAXABcAGQAZABgAGAAXABcAFwAXABkAGgAZABgA
FwAWABYAFgAXABcAFwAZABoAHAAeAB4AHgAgAB8AHgAfAB8AIgAiACIAIgAjACQAJQAm
ACcAJwAoACgAJQAkACQAJAAmACYAJQAjACAAIAAhACEAIQAgAB8AHgAbABoAGgAbAB4A
HgAeAB4AHgAdABwAGgAZABgAFwAWABYAFwAYABkAGAAXABUAFAASABIAEgASABUAFgAX
ABgAFQAVABUAFQAVABYAFgAWABgAFAATABcAHgAmADEAQABXAHYAmACzAMMA1wDvAPsA
/gABAQ4BGgEWAfkA0QCcAGAAIwDp/7f/lv+N/53/tP/L/+L/7//4/wEACgANABEAEQAR
ABEAEAAQABAAEQARABMAFAAVABQAEgARABAAEgAUABcAGQAYABkAFgAVABQAFAAUABQA
FwAXAA==
         </WaveFormData>
      </LeadData>
      <LeadData>
         <LeadByteCountTotal>10000</LeadByteCountTotal>
         <LeadTimeOffset>0</LeadTimeOffset>
         <LeadSampleCountTotal>5000</LeadSampleCountTotal>
         <LeadAmplitudeUnitsPerBit>4.88</LeadAmplitudeUnitsPerBit>
         <LeadAmplitudeUnits>��V</LeadAmplitudeUnits>
         <LeadHighLimit>2147483647</LeadHighLimit>
         <LeadLowLimit>268435456</LeadLowLimit>
         <LeadID>V4</LeadID>
         <LeadOffsetFirstSample>0</LeadOffsetFirstSample>
         <FirstSampleBaseline>0</FirstSampleBaseline>
         <LeadSampleSize>2</LeadSampleSize>
         <LeadOff>FALSE</LeadOff>
         <BaselineSway>FALSE</BaselineSway>
         <ExcessiveACNoise>FALSE</ExcessiveACNoise>
         <MuscleNoise>TRUE</MuscleNoise>
         <LeadDataCRC32>3262618055</LeadDataCRC32>
         <WaveFormData>
BAAEAAQABAAEAAQABAAEAAIAAgACAAIABQAGAAcACAAIAAgACAAIAAYABgAGAAYABgAG
AAYABgAGAAYABgAGAAYABgAGAAYABQAEAAMAAgAEAAQABAAEAAIAAgACAAIAAgACAAIA
AgAEAAQABAAEAAMAAgABAAAAAgACAAIAAgAAAAAAAAAAAAIAAgACAAIAAAAAAAAAAAD+
//7//v/+//7//v/+//7/AAAAAAAAAAD+//7//v/+//7//v/+//7/AAAAAAAAAAD///7/
/f/8//7//v/+//7//P/8//z//P/9//7///8AAP//AAABAAIAAgACAAIABAAHAAcABwAK
AAgACAAIAAcACQAKAAoACwAKAAgABwAIAAoACAAHAAcACwAMAA0ADQAHAAUABAACAAQA
BAAEAAIAAAD///3//f///wAAAQABAAIAAQD///3/+v/6//n/+f/7//v/+//7//v/+//7
//v/+f/5//n/+f/5//j/+P/4//r/+P/4//n/+//7//v//P/8//7//P/4//f/+v8FABgA
JAAwAEQAYAB0AIUAlgCmALYAvAC/AMkA0wDKAK4AjQBgAC0A/v/Q/6r/kP+G/4v/nv+4
/8z/2v/k/+r/8f/z//L/8v/y//L/8v/z//P/8//2//f/+f/8//r/+P/0//L/9f/1//b/
+P/3//f/9v/1//f/9//4//j/+v/5//n/+P/4//n//P/8//v/+P/3//f/+f/5//n/+f/5
//n/+P/4//n/+f/5//v/+//7//n/+P/3//f/9//6//z//P/8//z////////////9//7/
/v/+//7//v/8//v/+f/6//v//P//////////////AQD///7//v///////v/8//r/+f/5
//v/+f/4//j/+v/5//n/+f/1//P/8v/x/+//7f/v/+//7f/r/+j/5v/p/+z/7v/v/+3/
6v/q/+n/6//r/+v/6//q/+z/7f/t/+3/7P/s/+3/7v/v/+//8P/y//L/9v/4//j/+f/6
//r//P/+//7//v/8//z/+v/6//r/+//8//3/+//7//v/+f/6//r/+//+/wAAAAAAAP7/
///+//3/+//9//7//v/+//7///////7//f/9//3//v8AAAAAAAACAAAA////////AgAC
AAMAAwABAAIAAgACAAAAAQABAAEAAQABAAIAAwAEAAQABQAGAAQAAwADAAQABAAGAAYA
BgAEAAMAAwADAAUABAAEAAQAAwACAAEAAAADAAQABQAGAAMAAwADAAMAAAAAAAAAAAAA
AAAAAQABAAMAAgAAAAAA/v///wAAAAACAAIAAgACAAIAAgACAP//AQABAAAAAAD///3/
/P/7////AQADAAUAAQACAP7/+//9//3//v/+/wEAAgACAAMAAwACAAEA//8AAAAAAAAD
AAMAAAD+//7//v/+//7//v/+//7/AAACAAQABAAEAAQABgAHAAkACQAMAAwACgAKAAkA
CQAKAAoACwALAAwADAAOAA4ACgAHAAUABAAGAAgACQAIAAYABQADAAIAAgACAAAAAAD9
//v/+//9////AQACAAIA///9//v/+v/7//v//P/9//z/+//6//n/+//7//v/+//5//n/
+f/5//z//v8AAAIA/P/6//n/9//3//f/+P/4//r//v/8//3/BAAPABYAIAAyAEgAYAB0
AIEAkACkALIAuADBAM0AzwDAAKgAhwBcACsA+P/G/5z/hv+A/43/pP+8/87/2P/g/+r/
8//1//T/9P/0//T/8v/z//P/8//z//P/9P/2//j/+P/2//b/9f/1//b/+P/5//n/+P/3
//f/9//4//j/+P/3//f/9v/2//f/+v/6//z/+v/6//v/+v/5//j/9//3//f/9v/2//n/
+//9/wEA///9//n/9v/2//f/+P/8//r/+v/6//r/+f/5//n/+f/8//7///8AAP3//P/5
//f/+f/8////AgABAP///f/7//z////+//7//f/9//z/+v/8//r/+f/5//v/+f/4//j/
9v/1//X/9f/0//P/8//z//D/7f/u/+3/7v/t/+v/6v/o/+r/6//r/+r/6P/p/+n/5//n
/+f/5//o/+r/6//r/+n/6P/o/+n/7f/v//D/8v/w//D/9P/2//j/+f/6//r//P/+//7/
/v/7//r/9//2//j/+f/6//v//v///wAA///+//z/+//8//v/+v/5//b/+f/6//v/+//5
//r/+v/6//r/+//7//r/+//7//v//P/9//z/+//8//7//f/9//3//v/+/////////wAA
AAAAAAEAAwAEAAUABQAFAAYABwAHAAYABgAGAAgABwAHAAgABwAIAAcABgAGAAUABQAF
AAYABgAHAAgABwAGAAUABAAEAAQABAAEAAQABQAGAAcABQAEAAMAAgACAAIAAwADAAEA
AAD+//7//v///wAAAAABAAIAAwAEAAEAAAD///v//v//////AAACAAEAAQABAAAA///+
//3///8CAAAA//8BAAEAAgACAAIAAgABAAEAAQAAAP///f/6//z//v8AAAMABAAFAAYA
AwACAAEAAAAAAAIABAAEAAQABAAGAAcABwAHAAoACgAMAAwACwALAAkACAAIAAcABwAI
AAsADAAKAAkACQAKAAkACAAGAAIABAAFAAUABgAFAAQAAQAAAAEA/////wEABAAFAAUA
BAACAP///P/6//j/9//3//f/+v/7//z//f/8//v/+v/5//n/+f/5//n/+v/6//r/+v/4
//j/+f/5//f/9//4//j/+v/6//z///8GABEAGgAiADgAVgBwAIIAlwCuAL4AxADMANcA
5QDlAM4ArgCFAFAAGwDm/7T/kv+C/4T/lf+u/8j/2P/i/+j/7P/t/+3/7//w//H/8v/y
//P/8//z//H/8f/y//T/9v/2//T/9P/0//P/8//0//f/9//2//X/9//3//j/+P/2//X/
9f/0//X/9//7//z/+v/4//j/+f/5//n/+f/5//v/+//6//r/+f/3//X/9f/3//n/+f/6
//j/9//2//j/9v/2//b/9v/4//n/+v/7//v//P/8//z//v/+//z/+//6//r/+v/6//3/
/f/9//3//f////3//P/7//v/+v/4//n/+P/4//n/9//1//T/9P/0//P/8//z//H/7//u
/+3/7f/r/+3/7f/v/+3/6v/o/+j/6v/r/+v/5//k/+T/4//l/+X/5f/l/+b/6P/p/+n/
6v/q/+v/7f/t/+3/7P/s/+7/7v/y//T/9v/3//j/+P/5//r/+f/4//r/+v/4//j/+f/7
//3////8//v/+v/3//f/9v/2//j/+v/6//r/+P/6//r/+v/5//n/+v/6//r/+P/5//n/
+P/5//n/+f/6//z//P/8//7//P/7//v/+//8//z//f/9////AAAAAAAAAgADAAMAAwAA
AP///////wIAAgADAAQAAwABAAAAAAAAAAIAAgACAAIAAQABAAEAAQAAAAAAAAACAAIA
AgACAAAAAAAAAAAA/////////////wAAAQACAAAAAAABAAEA///+//z//P/8//3//v/+
/wAAAAAAAAAAAAAAAAAA/f/+//3/+//6//z/+//7//v//f/9//3//f/7//7//P/7//3/
/f/+//7//P/8//v/+//+//7//v/9//v/+v/5//v/+//8//7//v/9//z/+//6//r/+v/6
//r//v8AAAIAAgACAAIABAAFAAUABQAIAAgACAAIAAcABwAIAAgACQAJAAoACgAMAAwA
CQAHAAYABgAIAAgABwAEAAEAAQAAAAAAAgACAAAAAAD///3//f///wAAAQABAAAA/f/7
//n/+P/6//n/+f/5//f/9//3//f/+f/5//n/+f/5//n/+f/5//r/+v/6//r/+v/6//v/
+//6//n/+f/4//j/+P/2//n/AAAHABAAHAAsAEQAXAByAIMAkgCkALIAtgC7AMUAzQDC
AKwAiwBaACcA9v/G/6D/iP9+/4v/pP++/9L/3v/g/+T/6f/p/+3/7v/v//D/8v/z//P/
8//x//H/8v/0//b/9v/0//T/8//z//T/9v/3//f/9v/1//f/9//4//j/+P/3//f/9v/2
//f/+v/6//j/9v/2//f/+P/5//r/+//7//v/+v/6//n/+f/5//v/+//7//n/+P/5//n/
+f/8//r/+v/6//r//f/9//3//f/8//z/+//6//z//P/6//n/+f/6//v//P/+////AAAB
AP//AQD///7//f/9//z/+v/7//r/+v/7//r/9//1//T/9v/1//X/9f/1//P/8v/x/+7/
6//s/+v/7P/r/+n/6P/o/+r/6//r/+n/5v/m/+X/5//n/+f/5//m/+j/6f/p/+v/6v/q
/+v/7v/v/+//8P/y//L/9v/4//b/9//4//j/+P/6//r/+v/7//z/+//8//v/+//7//v/
/f/9//3/+//7//r/+v/8//7//v/+//z//P/8//z/+//7//z//P/8//7///////7//f/9
//3//v/+//7//v8AAAIAAQABAAEAAQAAAAAA/////wAAAAAAAAIAAwADAAMAAgABAAEA
AQADAAIAAgACAAIAAQABAAIAAAACAAIAAgAEAAMAAwADAAUABAAEAAQABAAEAAQABAAD
AAIAAQAAAP3//f/9//3//f/+////AAACAAIAAwADAAMAAgAAAAAA/////////v8AAAAA
AAAAAAIAAgACAP//AAD///3//P/+////AQADAAIAAQAAAP///v8AAP3/+//+////AQAC
AAEAAAD+//3//P/8//z/+//7//z//f8BAAEABAAEAAMAAgABAAAA/v/+//7//v/+/wAA
AgACAAQABAAGAAcACQAJAAwADAAMAAwACwALAA4ADgAPAA8ADQAMAA0ADAAIAAcABwAI
AAoACgAJAAYABwAHAAYABgAFAAQAAQAAAAIAAQACAAUABQAFAAQAAgABAP///f/8////
//8AAAEAAAD///7//f///////////wEAAQABAAEA/v/8//r/+P/4//j/+f/5//v/+//8
//z/+v/6//r///8GAA0AFAAgACwAQABaAHIAgwCSAKQAtAC6AL0AyQDXANIAugCZAHAA
OwAGANT/rv+U/4T/if+g/7z/0v/g/+j/7P/v//P/9P/0//T/9P/z//P/8v/x//T/9f/3
//r//P/8//r/+v/5//n/+v/8///////+//3//f/9//7//v/9//v/+v/4//j/+f/8//z/
/v/8//z//f///////////wEAAQAAAAAAAAD///7//////////f/8//v/+//7//7/AAAA
AAAAAAADAAMAAwADAAEAAAD+//z///8AAP/////9//7///8AAP//////////AQADAAEA
AAAAAAEAAQAAAAMAAgACAAMAAgD///3//P/7//n/+P/3//j/9//3//f/9f/z//X/9f/z
//H/7v/s/+7/8P/x//H/8f/u/+7/7f/r/+v/6//r/+z/7v/v/+//7f/q/+j/5//t//H/
9P/4//f/9v/5//r//P/9//7//v/+/wAAAAAAAAAAAAD+//7//v///wAAAQABAAEAAQD/
/wEAAAAAAAIA///+//3/+v///wAAAQABAAEAAgACAAIA//////7//P/9//3//f/+/wIA
AgACAAQABgAFAAUABQAGAAYABwAHAAkACgAKAAoACQAJAAgABwAFAAUABgAHAAgACAAJ
AAoACAAHAAcACAAGAAgACAAIAAoACQAJAAkABwAGAAYABgAIAAgACAAIAAYABgAGAAYA
BQAFAAUABQAFAAYABwAIAAUABAAEAAMABgAGAAUABgAEAAUABgAGAAUABAADAAIAAwAE
AAUAAwAFAAUABAAEAAYABQAFAAUABQAFAAUABQADAAYABAADAAMAAwAEAAQAAQAAAP7/
/f8BAAIAAwADAAIAAgACAAUAAQD+//z///8AAAEAAgACAAIAAgACAAQABgAIAAgACAAI
AAoACwAKAAkACwAKAAsADAAMAA0ADQAMAAwACwAMAAwADgAOAAwACwALAAwADgAOAA0A
CgALAAsACgAKAAgACAAGAAYABQADAAMABQAGAAcABwAGAAMAAQD///7//////wAAAQAA
AP///v/9//3//f/9//3//f/9//3//f/6//r/+v/6//v//P/+/////v/9//3//P/6//r/
/P/9//7/AQAMABgAKAA+AFYAcACDAJYArAC+AMQAxwDRAN8A3gDKAK0AggBPABwA6P+0
/5D/fP99/5T/sv/G/9b/4P/i/+X/6//t/+7/7//w/+7/7//v/+//7f/t/+7/8P/x//L/
8f/y//H/8f/y//T/8//z//L/8f/y//P/9f/2//b/9f/1//T/8v/z//b/9v/0//L/8v/z
//P/8//z//P/8//z//L/8v/1//X/9f/3//n/+f/3//b/8//z//P/9v/2//b/9v/2//f/
9//3//f/9f/2//b/9v/3//j/9//3//b/9v/2//b/+P/5//r/+//6//v/+P/2//T/9f/1
//T/9v/2//f/+f/5//f/9v/2//P/8f/w/+//7v/t/+3/7f/r/+n/6//r/+v/6f/m/+T/
4//k/+T/4//h/97/3v/d/9//3//f/9//3//g/+D/3//g/+D/4f/j/+b/5//n/+j/5f/k
/+f/6P/r/+3/7//w//D/8v/y//L/8//0//P/9P/y//P/9P/1//T/8//y/+//8v/y//P/
9v/1//T/8//w//L/8v/y//H/8//0//T/9P/y//P/8//y//P/8//z//T/9P/0//T/9v/2
//X/9f/1//n/+v/8//3//P/8//v/+v/8//3//f/9//z/+//7//v//f/8//z//P/+//3/
/f/+//z//v/+//7/AAD////////+//z/+//6//r/+v/6//r/+P/4//j/+P/4//n/+v/7
//r/+v/6//r/9//2//b/9f/2//b/9f/2//j/+f/6//r/+v/6//r/+v/4//j/+P/1//X/
9f/0//T/9v/1//X/9f/z//P/8//z//X/+P/2//X/9f/1//b/9v/2//b/9f/1//b/9v/2
//X/9P/0//T/9//5//j/+P/3//n/+f/4//b/9v/2//b/9P/0//T/9P/4//r//P/8//z/
/P/+/////////wIAAgACAAIAAQABAAAAAAABAAEAAAAAAAIAAgACAAEAAQACAAMABAAE
AAIAAAD///3//P/8//z/+v/6//r/+f/6//3//P/9//3//P/8//v/+v/6//n/9//2//X/
8//z//P/8//1//X/9f/1//X/9f/1//X/8v/y//L/8v/w//D/8f/x//T/9f/3//j/8v/y
//b//f8AAAMADAAYACYAOgBUAGwAfQCKAJwAqACuALUAwwDLAMQArgCLAFwAKwD8/8z/
pP+K/37/g/+c/7T/yP/W/+D/5v/t/+//7v/u/+7/7v/t/+3/7P/r/+7/7//x//T/8//y
/+//7v/x//H/8v/0//f/9//2//X/9P/z//P/8v/0//P/8//y//T/9f/4//j/9//0//P/
8//0//X/9v/3//f/9//2//b/9//3//f/+f/5//n/9//2//X/9f/1//j/9v/2//b/9v/4
//n/+v/7//n/+v/6//r/+P/4//b/9f/3//j/+f/6//3//f/9//3//P/9//r/+P/6//v/
+//6//j/9v/1//X/9f/z//L/8v/0//P/8//z/+//7f/s/+v/7f/r/+3/7f/r/+n/5v/k
/+H/4v/i/+H/4v/g/+H/4f/g/9//3v/d/+D/4v/j/+P/5P/k/+X/5//p/+n/6P/o/+n/
6v/v//L/8P/x//L/8v/0//b/9v/2//j/+P/2//b/9f/1//X/9f/3//f/9//1//X/9P/0
//b/9v/2//b/9P/4//j/+P/3//X/9v/2//b/+P/5//n/+P/2//X/9P/0//f/+P/5//z/
+//5//j/9//7//z//v////7//v/9//z//P/9//3//f//////AAABAP7//P/7//r/+//7
//z//v///wIAAwAEAAEA///+//3//v/+////AAD+//7//v/+/wAAAAAAAAAA/f/9//3/
/f/8//z//P/8//3//v8AAAEAAAD+//v/+v/8//3//v/+//z//P/8//z//P/8//z/+f/9
//3//P/8//3//f/+/////f/9//3//f///wIAAAD///3/+//6//j/+v/8//3///8AAAAA
AAD///3//P/7//3/+/8AAAIA///+//3//P/7//r//f/+////AAACAAQABgAGAAcACAAL
AA0ACgAHAAcABAAIAAoACwANAA4ADgAPAA8ADQAMAA0ADAAKAAkACQAKAAoACgAJAAYA
BQAFAAQABAAEAAQAAgACAAEA/////wEABAAFAAUABAAAAP3/+v/4//v//f8AAAMAAAD/
//7//f/7//v/+//7//z//f/+/////f/8//v/+v/6//r/+//7//z//f///wAAAAD+//j/
+f8CABEAHgAqADgATgBkAHgAiQCaAKwAtAC+AMsA1wDVAMAAogB7AEgAFwDs/77/mP+E
/4L/kf+q/8D/1P/g/+j/8P/3//f/9f/0//P/8v/z//X/9v/3//b/9f/1//b/9//4//f/
+P/3//f/+P/6//n/+f/4//f/+f/5//r/+v/8//v/+//6//r/+//+//7//P/6//r/+//6
//n/+P/3//n/+f/4//j/+f/5//n/+//7//v/+f/4//X/9f/1//j/+v/6//r/+v/7//v/
+//7//3//v/+//7//P/8//r/+f/3//j/+f/6//3//f/9//3//f////3//P/8//3//f/8
//z/+v/5//n/+P/1//P/8v/1//X/9v/3//T/8f/v/+3/7v/t//D/8f/x/+//7P/q/+r/
7P/t/+3/6v/m/+X/4//k/+X/5v/n/+n/7P/u/+//7f/q/+j/5//r/+3/7v/w//P/9P/5
//z/+v/5//j/9v/4//r/+v/6//v//P/7//z/+v/7//z//f/9//3//f/7//v/+v/6//z/
/v/+//7//P/9//z/+//5//r//P/9//7//v///////v/9//3//f/+/wIAAgACAAQAAwAB
AAAA//8CAAIAAwADAAMABAAEAAQABAAFAAUABQAHAAcACAAJAAcABgAGAAYACAAHAAcA
CAAIAAoACgAKAAkABwAGAAUACAAIAAkACgAHAAYABQAEAAYABgAGAAYABwAHAAcABwAE
AAQABAAEAAEAAAAAAP//AQACAAIABAACAAMABAAEAAQABAAEAAQABAAEAAQAAQAFAAUA
BAAEAAMAAQAAAP//AQABAAEAAQACAAYABQAFAAQAAwADAAIAAgACAAEAAQACAAIAAgAB
AAIAAgACAAEAAgACAAIAAgACAAIAAgACAAIAAwAEAAUABAAFAAYACQALAAsACwAOAA4A
DAAMAAsACwALAAoACgAJAAoADAAQABIADwANAAwADAAOAA4ADQAKAAgABwAFAAQABQAG
AAUABgAHAAUABQAHAAYABwAHAAYABQADAAEAAAD+//3//f/9////////////////////
///9//3//f/9//z//P/8//z/+v/6//v/+//9//3//v/+//7//P/8////AAAJABIAHgAq
ADoAUgBsAIEAlACoALgAxADNANcA4wDiANAAswCGAE8AHgDu/77/lv+C/4H/kv+u/8b/
2P/k/+j/6//x//T/9P/0//T/8//z//L/8f/y//P/9f/4//j/+P/2//b/9f/1//b/+P/4
//f/9f/z//P/8//0//T/9v/1//X/9P/y//P/9v/2//f/9v/3//n/+f/5//n/+f/3//f/
9v/2//n/+f/5//v/+f/5//f/9v/3//f/9//6//r/+v/6//r/+P/3//b/9f/2//j/+f/6
//v//P/7//v/+//8//3//v/+//3//P/7//n/+//5//j/+v/7//v/+v/4//b/9f/1//f/
9f/0//T/9v/1//X/9f/y/+//7f/r/+3/6//t/+3/7//t/+r/6P/m/+j/6f/p/+f/5P/k
/+P/4v/h/+D/3//g/+L/4//j/+b/5v/n/+n/6//r/+r/6v/s/+z/8P/y//D/8f/y//L/
9v/4//j/+P/4//j/9v/2//T/9f/2//f/+f/5//n/9//1//T/9P/2//j/+P/4//b/9v/2
//b/9f/0//T/8//y//P/9f/2//b/9v/3//j/+v/7//r/+f/6//r/+f/5//n//P/8//3/
/f/7//z//P/8//7//////////f/9//7///8BAAAAAAAAAP7//f/9//7/AAACAAIAAgAA
AP////////3//P/8//z//v/+//7//v/8//z//P/8//7///8AAAEA///+//3//P/6//r/
+//7//3//P/6//r/+v/7//z//P/+//7//v/+//3//P/7//f/+//7//r/+v/8//v/+//7
//n/+f/5//n/+f/8//r/+f/3//f/+P/4//r/+v/5//n/+v/6//r/+f/4//j/+P/7//n/
+P/2//f/9v/3//j/+f/6//z//P/8//z//f/+/////v///wAAAwAFAAMAAwAGAAYABAAE
AAMAAwAEAAQABQAFAAQABAAGAAYABAADAAMABAACAAIAAQD+//v/+//6//r/+//8//v/
/P/7//n/+f/7//r/+//7//r/+f/3//X/9P/0//P/8//z//P/8//z//P/8f/x//H/8f/z
//P/8//z//L/8v/y//L/8P/w//H/8f/v/+//8P/w//L/8P/w//P/+P///woAFgAmAD4A
WgByAIEAjgCgAKwAsgC5AMEAxQC4AJwAdwBIABUA6P+8/5j/fv94/4f/ov+4/8r/1v/c
/+L/5f/p/+r/6v/q/+r/7P/t/+3/7f/t/+3/7v/w/+//7v/r/+r/7f/t/+7/8P/x//H/
8P/v/+//7//w//D/8v/x//H/8P/v/+//8f/w//H/8P/x//P/8v/x//D/7//x//H/8P/w
//H/8f/x//P/8f/x/+//7v/v/+//7//y//P/9P/1//b/9v/1//T/8//z//T/9P/0//P/
8v/v/+3/8P/y//T/9v/1//X/9f/1//L/8//w/+7/8f/z//T/9P/0//L/8f/x/+//7f/s
/+z/7v/t/+3/7f/r/+n/6P/n/+n/5//p/+n/6P/l/+H/3v/c/97/3//f/97/3P/d/93/
3P/b/9r/2f/c/97/3//f/+H/4P/g/+H/5P/l/+X/5v/l/+T/5//o/+j/6f/q/+r/7f/w
//H/8v/y//L/8P/w//L/8//0//X/8//z//P/8f/y//L/8//2//X/9P/z//D/8f/w/+//
7f/u//D/8f/y//T/9f/1//T/8f/x//H/8v/0//T/9P/2//j/9//3//f/9v/2//f/9//1
//b/9v/2//j/+f/5//n/+//7//z//f/7//r/+v/6//j/9//3//j/+f/8//3//v/8//v/
+//7//n/+P/4//j/9v/2//b/9v/5//r/+//8//n/+f/5//n/9//2//X/9P/3//j/+v/7
//j/9v/z//L/9f/3//n/+v/5//j/9//2//j/+P/4//X/+f/5//j/+P/4//f/9//3//f/
9//3//f/9//6//j/9//3//f/+P/4//f/9v/0//P/8v/y//L/8f/z//T/9f/5//n/9v/2
//X/9P/z//L/8P/w//D/8P/1//j/+//8//r/+v/8//3//f/9/wAAAAAAAAAA/////wIA
AgADAAMAAAAAAAIAAgAAAP////8AAAIAAgABAP7/+v/5//f/9v/4//j/9v/2//X/8//z
//X/9v/3//f/9v/4//f/9v/2//X/8//y//H/8//z//P/8//z//P/8//z//D/7//u/+3/
7f/u/+//8P/w//D/8f/x//P/8//0//T/9v/y/+7/7//0//3/CAASACAAOgBYAGwAewCK
AKAAsAC2AL8AywDPAMQAqgCDAFQAJQD2/8T/mv9+/3T/f/+a/7L/xv/W/97/4v/r//H/
8P/u/+z/6v/q/+v/6//r/+v/6//s/+7/7v/u/+z/7P/r/+v/7P/u/+//7//u/+3/7//v
//D/8P/w/+//7//u/+z/7f/w//D/8v/w//D/8f/z//P/8//z//L/8f/v/+7/7//v/+//
8f/y//P/8v/y/+//7//v//L/8v/y//L/8v/z//P/8//z//L/8v/x//D/8v/y//D/7//v
//D/8f/y//X/9f/1//X/8//1//P/8v/y//P/8//y//L/8P/v/+//8P/v/+//8P/u/+3/
7f/t/+n/5//m/+X/5//l/+f/5//l/+P/4P/e/97/4P/h/+H/3//c/9z/2//d/93/3f/d
/9z/3v/f/9//4f/g/+D/4f/i/+P/4//k/+L/4v/m/+j/5v/n/+j/6P/t//D/8f/y//D/
8P/u/+7/7v/v//D/8f/x//H/8f/v/+3/7P/s/+7/7v/u/+7/7P/u/+7/7v/t/+v/7P/s
/+z/7v/v/+//7v/v/+//7//w//D/8P/w//L/8f/v/+7/7f/v//D/8v/z//H/8v/y//L/
8v/z//P/8//1//X/9v/3//X/9P/0//T/8v/x//H/8v/x//L/8f/w//H/8f/y//P/9f/0
//T/9P/y//L/8v/y//P/9P/1//b/9f/1//X/9f/z//L/8f/w/+7/7v/v/+//7//u/+z/
7P/u/+//8P/w/+//7v/t/+z/6v/q/+r/5//q/+v/6//s/+z/6//r/+v/6//r/+v/6//t
//D/7v/t/+z/6//r/+r/6//s/+z/7f/u/+7/7v/t/+z/7P/s/+//7f/s/+z/7P/q/+r/
6v/q/+z/7P/s/+z/7P/u//D/8P/y//L/9P/1//L/8f/z//L/9P/0//P/8//1//b/+P/5
//b/9v/4//j/+P/3//f/+P/4//j/9//0//P/8//y//L/8v/y//D/8P/u/+v/6v/r/+3/
7//w//D/7//t/+v/6v/p/+f/5v/l/+b/5//o/+n/6P/n/+b/5f/k/+P/4v/h/+L/5P/m
/+j/5P/k/+X/5f/l/+X/5v/m/+j/5v/k/+n/8v/3//7/DAAeADYATABgAG8AggCWAKIA
qgC1AMMAxQC0AJYAbwA+AA8A3v+u/4b/bv9o/3X/jP+i/7b/wv/I/9D/1//b/9z/3P/c
/9z/2v/b/9v/2//Z/9n/2v/c/9v/2v/X/9b/2v/b/93/4P/g/9//3f/b/93/3f/e/97/
3v/f/w==
         </WaveFormData>
      </LeadData>
      <LeadData>
         <LeadByteCountTotal>10000</LeadByteCountTotal>
         <LeadTimeOffset>0</LeadTimeOffset>
         <LeadSampleCountTotal>5000</LeadSampleCountTotal>
         <LeadAmplitudeUnitsPerBit>4.88</LeadAmplitudeUnitsPerBit>
         <LeadAmplitudeUnits>��V</LeadAmplitudeUnits>
         <LeadHighLimit>2147483647</LeadHighLimit>
         <LeadLowLimit>268435456</LeadLowLimit>
         <LeadID>V5</LeadID>
         <LeadOffsetFirstSample>0</LeadOffsetFirstSample>
         <FirstSampleBaseline>0</FirstSampleBaseline>
         <LeadSampleSize>2</LeadSampleSize>
         <LeadOff>FALSE</LeadOff>
         <BaselineSway>FALSE</BaselineSway>
         <ExcessiveACNoise>FALSE</ExcessiveACNoise>
         <MuscleNoise>TRUE</MuscleNoise>
         <LeadDataCRC32>3570206061</LeadDataCRC32>
         <WaveFormData>
BgAGAAYABgAGAAYABgAGAAQABAAEAAQABwAIAAkACgAMAAwADAAMAAwADAAMAAwADgAO
AA4ADgAOAA4ADgAOAA4ADgAOAA4ADQAMAAsACgAMAAwADAAMAAwADAAMAAwACgAKAAoA
CgAKAAoACgAKAAkACAAHAAYACAAIAAgACAAIAAgACAAIAAgACAAIAAgACAAIAAgACAAG
AAYABgAGAAQABAAEAAQABAAEAAQABAADAAIAAQAAAAIAAgACAAIAAgACAAIAAgABAAAA
///+/wAAAAAAAAAAAAAAAAAAAAACAAIAAwADAAIAAgACAAQAAwADAAMABAAHAAgACQAM
AAsACwALAAoACgAKAAoACwAJAAkACQAKAAwACwALAAsADAAOAA8ADwAMAAkACAAGAAYA
BgAHAAcABwAGAAQAAgAEAAUABQAFAAQAAwACAAAA///+//7//v/8//z//P/8//z//P/8
//v/+f/5//n/+f/2//b/9v/2//j/9v/2//b/9//3//f/9//3//n/9//1//P/8//9/wkA
FAAeACwAQgBUAGMAcwCDAJIAmwCmALQAwAC8AKkAjgBpAD8AFQDs/8v/tf+s/67/vP/O
/9v/5f/r/+7/8//0//P/8v/w/+//8P/x//D/8f/0//X/9//3//X/8//w/+7/8f/y//T/
9f/2//j/9v/1//b/9//4//r/+//7//v/+v/6//r/+//8//v/+v/5//f/+f/5//n/+v/6
//r/+P/4//f/+P/5//r//P/8//v/+//3//f/+P/6//z//P/8//z//v/+//7//v/9//3/
/f/9//v/+//6//r/+//7//v/+//9//3//f/9//3//f/9//3/+//7//r/+v/5//j/9//2
//f/9//2//b/+P/3//f/9//0//P/8v/w/+7/7v/v/+//7v/s/+r/5v/r/+z/7f/u/+//
7v/u/+3/6//r/+v/7P/s/+3/7f/t/+3/7f/t/+3/7//v//D/8P/w//H/8v/z//P/9P/0
//T/9P/2//f/9//0//P/8//z//P/8//x//P/8f/x//H/8f/v//D/8f/y//T/9P/0//X/
9f/0//P/7//z//P/8f/x//T/9P/2//b/9f/z//H/8P/0//X/9f/1//T/9P/z//L/8v/z
//T/9P/2//b/9v/2//T/9v/2//b/9P/0//T/9P/1//f/+P/5//n/+P/4//j/+f/6//v/
+//5//j/9//1//f/9//3//f/9v/1//T/8//2//f/9//3//X/9v/2//f/9f/0//L/8f/x
//L/8v/z//T/8//z//T/9P/0//T/9P/y//P/8//y//L/8//z//H/8f/y//L/8//z//L/
8//w//H/8v/z//T/8v/y//L/8v/x//H/8f/x//P/8//z//P/8v/y//L/8v/0//P/8//z
//P/8P/w//D/8P/w/+7/7//v/+//8v/z//b/9//1//X/9v/2//f/+P/7//3//P/7//n/
+P/4//j/+f/5//v/+//8//z/+v/5//j/9//5//r/+v/5//X/9f/0//T/9P/1//X/9f/y
//D/7v/w//L/8//0//T/8f/w/+7/7f/u/+7/7v/u/+z/7P/s/+z/7v/u/+3/7f/r/+v/
6//q/+3/7v/v//D/7P/s/+z/7f/s/+v/6v/p/+v/7//t/+3/8//5////CAAYACoAPABM
AFkAZwB5AIgAkQCgALAAtACqAJkAfABZADEABQDY/7f/o/+a/6D/sv/E/8//1//b/+D/
5f/o/+n/6P/m/+X/5f/l/+P/4//i/+P/5f/l/+f/5//m/+b/5v/m/+f/5//m/+j/5v/l
/+X/5f/l/+b/5//n/+f/5v/o/+j/6f/q/+r/6v/q/+n/5//n/+f/6P/o/+j/5v/m/+r/
7P/u//D/7v/u/+3/7f/r/+v/7P/u/+z/7P/s/+z/6v/q/+r/6v/u/+//8P/x/+7/7f/r
/+r/7f/v//H/8//y//H/8P/v//D/8f/y//P/8f/x//D/8P/w//D/8P/w//D/8f/x//L/
8P/v/+//7//x//H/8f/w/+7/7v/v/+//7f/s/+v/6P/s/+z/7P/s/+3/7P/s/+v/6//r
/+v/7P/q/+v/6//r/+v/6//r/+v/7//v//D/8P/w//H/8v/z//X/9v/2//b/9f/2//b/
9f/0//P/8//z//P/8//x//P/9v/3//j/+f/0//T/9P/0//P/8v/x//H/9P/0//T/8f/1
//X/8//z//L/8v/0//T/9v/1//T/9P/1//X/9P/z//X/9v/2//b/9P/1//b/9v/4//j/
+P/4//r//P/8//z//v/+//7//v/8//3//f/9/////v/+//7///8AAAEAAQD+//7//v/9
//7///8AAAEA/////////////////v/9//7/AAABAAMAAgAAAP3/+//8//7///8BAP//
/f/8//z/AAAAAAAAAAACAAMAAwACAAEAAQAAAP3///8AAAAAAQAAAAAAAgAAAP///v/9
//z//f/+////AAD9//3//f/9///////////////+//3//P/6//v//f/+/wEAAgADAAQA
AQABAAAA//8AAAEABAAFAAMAAwAEAAQABAAEAAYABwAJAAkACAAIAAUABAAEAAMABAAF
AAcACAAHAAcABwAHAAcABgAEAAEAAQADAAQABgAFAAUABAADAAQAAgAAAAIAAwADAAMA
AgAAAP7/+//5//j/+P/4//j/+v/6//r/+v/6//r/+f/5//n/+f/5//j/9v/2//b/9v/0
//T/9P/1//T/8//y//H/8//1//P/9//9/wMACwASACIAOgBSAGAAcwCJAJkAogCvAMAA
0ADQAMIAqQCIAF0AKwD9/9L/tf+n/6j/tP/G/9j/4f/n/+v/7v/t/+z/8P/w/+//7//v
/+//7f/t/+z/7f/v/+//8P/x//H/8v/x//D/8P/v//L/9P/y//H/8f/x//H/8v/x//H/
8f/w//H/8v/0//b/9f/0//P/8f/z//P/8//0//T/9P/y//L/8P/w//D/8P/y//T/9f/3
//T/8//z//T/9P/0//T/9P/1//b/9//4//n/+f/5//n/+f/5//j/+P/3//f/9//3//v/
+//7//v/+//7//v/+//6//n/9//2//f/+P/5//r/+P/3//X/9P/0//P/8//z//L/8f/w
/+7/7v/u/+//7//w//D/8P/u//D/8P/w//D/7f/s/+z/6//r/+v/6//s/+z/7f/t/+3/
7//v/+//7//w/+//7//u/+7/7//w//H/8v/0//X/9v/1//b/9v/1//b/9f/1//X/9v/3
//b/+f/4//f/9v/1//D/8P/w//D/8f/y//P/9f/0//T/9P/x//X/9f/z//P/8//y//P/
8v/0//P/8v/y//T/9f/1//X/8//0//T/9P/y//P/9P/0//X/9v/3//j/+P/6//r/+v/4
//j/+P/4//n/+//8//3/+//6//r/+v/7//z//f/9//7//v/+//3/+//7//v/+//8//3/
/v////3//f/8//v/+//8//z//f/+//7//f/9//v//P/8//3//f/7//r/+v/6//r/+v/6
//z//f/9//z//P/9//3/+//4//j/9//3//r/+v/8//r//P/8//z//P/6//r/+v/6//v/
+//7//v/+//7//v/+//6//r/+v/6//j/9//3//f/+f/5//v//P/7//r/+f/4//b/9//3
//f/+f/7////AQD/////AAAAAAAAAAACAAMABQAFAAQABAAEAAQABQAFAAcABwAIAAgA
BgAFAAQAAwAEAAQAAwABAAEAAQAAAAAA/v////////8AAP7//P/+/wEAAQABAAAA/P/6
//f/9f/1//b/9//4//b/9v/2//b/9//4//j/+f/3//f/9//2//j/+P/4//j/+P/4//j/
+f/4//f/9v/1//X/9//1//f/+/8BAAUADgAcADAARgBYAGcAcwCHAJQAmwCmALYAwAC8
AKsAkgBpAD0ADwDk/8X/sf+o/7D/wv/W/+P/6f/n/+r/7//s/+//8P/w//H/8//z//H/
8f/w//H/8//z//X/9f/0//T/8v/y//P/8//0//b/9P/z//X/9f/1//b/9f/1//X/9P/2
//b/9//4//f/9v/1//P/9f/1//X/9v/2//b/9P/0//P/9P/1//b/9v/2//X/9f/1//X/
9v/4//b/9v/2//b/+P/4//j/+P/4//f/9v/1//b/9//3//j/9//3//f/9//6//v//P/9
//v/+//7//v/+f/5//j/+P/4//j/+P/4//b/9f/z//L/9P/z//P/8//y//H/8P/u/+3/
7P/s/+v/7f/s/+v/6P/s/+z/7P/s/+3/7P/s/+v/6//r/+v/7P/s/+3/7f/t/+z/6//q
/+n/6//r/+z/7P/t/+//8f/z//P/9P/0//T/8//0//T/8//1//X/9v/3//b/9f/y//P/
8//z//P/8//y//L/8v/y//D/8P/w//H/8P/w//D/7f/x//H/7//v//L/8v/0//T/9P/z
//L/8v/y//P/8//z//X/9v/2//b/9f/1//X/9P/0//T/9P/0//X/+P/5//r/+f/4//f/
9v/4//n/+f/5//n/+P/4//j/9//4//n/+f/6//r/+v/5//n/+f/5//n/+f/5//n/+f/5
//n/+P/3//T/9P/z//P/9f/0//L/8f/y//T/9f/3//f/9f/0//T/8//y//H/8P/y//P/
8//y//P/9f/2//X/8v/y//H/8f/z//T/9//2//T/9P/0//T/8v/y//L/8v/y//P/9P/1
//P/8//z//P/8//y//H/8P/x//H/8v/z//X/9//4//b/9v/2//b/9v/3//f/9//3//f/
+f/5//f/9//4//j/+//8////AQD//////v/+/wAAAAABAAEAAQABAAIAAgD/////////
/wAAAAD///3//f/9//z//P/5//n/+P/3//j/+P/4//z/+v/5//j/9v/1//T/8v/x//P/
9P/1//b/9P/0//T/9P/0//T/8//z//X/9f/1//T/8v/y//L/8v/w//D/8P/x//P/8//z
//P/8f/v/+//8//3//3/BQAMABYAJgA6AE4AXwBtAH0AjACXAKAAsgDAAL4ArQCUAHEA
RQAVAOr/yf+z/6T/pv+4/8r/2//l/+f/6P/p/+z/7v/u/+3/7f/r/+v/6f/p/+3/7//y
//P/8//z//L/8v/w//D/8f/x//T/9v/0//P/8//z//P/9P/y//H/8P/u//D/8P/x//L/
8v/y//L/8f/z//P/8//0//b/9v/0//T/9P/0//T/9P/0//T/8//z//H/8f/y//T/9f/2
//f/+P/4//j/+P/4//b/9f/0//P/9P/1//X/9v/1//X/9f/1//X/9f/1//X/9v/3//j/
+f/5//n/+P/4//r/+v/6//r/9//3//b/9v/0//P/8//z//P/8//z//L/8v/y//P/8//z
//L/8f/u//D/8P/w//D/7//u/+7/7f/v/+//7//w//D/8f/x//H/7v/t/+z/6//x//P/
9v/4//b/9//4//n/9//4//j/+P/6//z//f/9//z/+//7//v/+//7//n/+//9//3//f/9
//r/+v/6//r/+P/4//j/+f/8//z//P/5//3//f/7//v/+f/4//n/+P/4//f/9v/2//n/
+//8//3///8AAAAAAAAAAAEAAgACAAQABAAEAAQAAgAEAAQABAACAAIAAgACAAQABQAF
AAUABQAEAAQABAADAAQABQAFAAYABgAGAAUAAwADAAMAAwADAAMAAwADAAEAAQAAAP//
AQACAAIAAwAEAAQAAwADAAEAAgACAAMABQADAAIAAgAEAAQABAAEAAMAAwACAAAAAQAD
AAQAAwACAAIAAQABAAQABAAGAAQAAgACAAIAAgAEAAQABAAEAAMAAwADAAMAAgABAAAA
//8CAAIAAgACAAQAAwADAAMAAQD///z//f/+////AAAAAAEAAQABAAIAAwAGAAcABwAH
AAgACAAHAAYABwAHAAkACQAIAAgABgAGAAcABwAHAAcACAAIAAkACQAJAAkACgAKAAkA
BwAGAAcABwAIAAcABwAGAAUABAACAAAAAgADAAMAAwACAP///v/8//v/+//8//3//v/8
//z//P/8//r/+v/5//n/+//7//v/+v/6//r/+v/6//n/+v/7//3//P/7//r/+f/3//v/
+//5//n//f8DAAwAGgAsAD4AVABlAHcAiQCaAKMArAC8AMoAzAC/AKoAhwBbAC0A/v/T
/7X/pv+m/7b/yv/Z/+H/5//m/+n/7v/w//D/7//v/+//7//t/+3/7P/t/+//7//w//H/
8f/y//H/8P/w/+//8P/y//D/7//w//H/8v/0//P/8//z//L/8P/w//H/8v/w//D/8P/v
//H/8f/x//L/8v/y//D/8P/z//T/9f/2//j/+P/3//f/9P/z//P/9P/0//T/9P/0//b/
9v/2//b/9v/1//T/8//2//f/9//4//b/9f/0//P/9v/3//j/+f/3//f/9//3//X/9f/0
//T/9//4//n/+v/5//n/+P/4//b/9f/1//X/9v/1//T/8v/w//D/8f/x//P/8v/x/+7/
7//u/+3/7P/r/+r/6v/p/+r/6//s/+7/7f/t/+z/6//s/+3/7v/v/+//7//w//D/7f/t
/+3/7f/v//L/9P/2//T/9v/3//f/+P/3//f/9//3//f/9f/3//b/9f/0//P/8//0//X/
9v/1//T/8//z//b/9v/2//P/9f/1//P/8//0//T/9v/2//b/9f/0//T/9P/1//X/9f/1
//b/9v/2//f/+f/7//z/+v/6//r/+v/6//z//P/8//r/+v/6//r//P/9//3//f////7/
/v/+//3//v//////AAAAAAAA///9//3//f/9//v/+//7//v/+//7//r/+f/7//z//P/9
//3//P/6//n/+P/4//f/9//4//f/9//4//z//P/8//z//P/9//3//P/6//v/+//5//j/
+P/3//f/+P/4//r/+P/4//j/+P/4//j/+P/4//j/9f/1//X/9f/3//f/9//3//b/9v/2
//b/+P/3//f/9//3//n/+f/5//v/+f/4//j/+P/4//j/9v/3//f/9//4//n//P/9//3/
/f/+//7/AAAAAAIAAwABAAEAAAAAAAAAAAABAAEA/////wAAAAABAAEAAQABAAQABAAD
AAEA/v/9//v/+v/6//v/+//7//z/+v/4//r//f/9//3//P/7//r/+P/3//T/9P/0//T/
9P/0//T/9P/0//T/8//z//X/9f/1//T/8f/w/+//7v/s/+z/7P/t//D/8f/y//P/7//t
//P/9//5//v/AwAMABYAJAA6AEwAXQBpAHkAhgCPAJwArgC6ALgApwCKAGMAOwARAOb/
w/+t/6D/pP+4/8r/1f/f/+P/5v/r/+7/7//u/+z/6//p/+n/5//n/+n/6//u/+//7v/t
/+v/6v/s/+z/7f/t//D/8v/w/+//7f/t/+3/7v/t/+3/7f/s/+7/7v/v//D/7v/u/+7/
7f/u/+//8P/y//T/9P/y//L/8f/y//P/9P/2//b/9f/1//P/8//0//b/9P/0//T/9P/3
//j/+f/6//n/+f/5//n/+P/3//X/9P/3//f/9//3//r/+//8//3//P/7//r/+f/7//v/
+v/6//j/+P/4//j/9f/1//T/9P/2//X/9f/1//L/8f/w/+7/8P/w//H/8f/v/+7/7f/q
/+v/6v/p/+j/6f/o/+j/5//l/+X/5f/m/+j/6f/p/+n/6//r/+v/6//r/+v/7P/s/+7/
7//w//H/8f/y//L/8v/y//T/9f/1//T/8//z//P/8f/x/+//8f/z//P/8//z//D/8P/w
//D/8P/w//D/8f/0//T/9P/x//H/8f/v/+//8v/y//T/9P/x/+//7f/s/+//8f/y//P/
8v/y//H/8P/x//P/9f/2//b/9v/2//b/9f/2//X/9P/1//b/9//4//X/9f/0//P/9P/0
//X/9v/4//r//P/9//v/+v/5//f/+f/5//n/+f/3//f/9//3//f/9//2//X/8//0//T/
9f/3//b/9P/z//X/9v/2//f/9v/z//H/8P/w//D/8P/w//D/8f/x//D/8P/x//H/7//w
//D/7//v//D/8P/y//D/8P/w//D/8P/y//L/8v/y//D/7//u/+3/7v/v//D/8f/y//L/
8v/y//D/7//v/+//7//x//X/8//w/+//7v/t/+z/7f/v//D/8f/y//P/9v/3//n/+f/6
//r/9//2//f/9//6//v/+//8//7//v///////v/9//3//P/7//v/+//7//z//P/7//n/
+f/5//j/+P/2//f/9//3//b/9P/y//T/9//3//f/9v/y//D/7f/r/+3/8P/z//b/9f/0
//P/8v/x//D/7v/t/+7/7//w//D/7v/u/+7/7v/s/+z/7P/t/+7/7//w//H/8f/v/+v/
6f/v//v/BQAMABgALABAAFAAXQBvAH0AigCXAKgAtgC2AKoAlQB0AEsAHwD3/9D/s/+h
/57/qv+8/8r/1//d/+P/5v/r/+r/6//q/+j/5//o/+n/6P/p/+n/6f/q/+n/6v/r/+v/
7P/q/+r/6//r/+z/7v/s/+v/7f/t/+3/7v/t/+3/7f/s/+7/7v/v//D/7v/u/+7/7f/r
/+v/6//s/+7/7v/s/+z/7f/u/+//8P/y//L/8f/x/+3/7f/u//D/8P/w//D/8P/y//L/
8v/y//X/9f/1//X/8//z//L/8v/z//P/8//z//X/9f/1//X/9//3//f/9//5//n/+P/4
//f/9v/1//T/8//z//L/8v/z//P/9P/1//L/8f/w/+7/8f/y//T/9f/z//L/8f/u/+7/
7v/u/+7/6//q/+r/6f/r/+v/6//s/+3/7//w//H/7v/t/+z/6//v/+//8P/w//L/8//0
//X/9P/0//P/8v/y//T/9f/1//X/9f/2//f/9f/1//P/9f/1//X/9f/1//L/8v/y//L/
9P/0//T/9f/1//T/8//v//L/8//y//P/9f/2//n/+v/5//f/9f/0//f/+f/6//v/+v/6
//n/+P/4//n/+v/6//z//P/8//z//P/+//7//v8AAAAAAAAAAP7/////////AQAAAAAA
AAD//wAAAQABAP7//v/+//3//v///wAAAQD////////////////+//3///8AAAAAAQAB
AAAA/v/9//r/+v/5//n/+//7//z//v/+//7//v/+//z//f/9//z//P/9//3/+//7//z/
/P/9//v/+v/7//j/+v/6//r/+v/8//z//P/8//n/+f/5//n/+//7//v/+//+//7//v/+
//z/+//7//v//P/8//z//P/8//7//////////////wEAAQACAAMABQAGAAYABgAIAAkA
BwAHAAYABgAEAAQABQAFAAYABwAJAAoACQAJAAkACQAMAAwACwAJAAUABQAEAAQABgAH
AAcABwAIAAYABAAGAAYABQAEAAIAAwACAAAA///8//z//P/8//7//v/+//7//P/8//v/
+//9//3//f/8//r/+v/6//r/+P/4//j/+f/7//v/+//7//3/+//7//v//f8BAAcAEgAc
ACgAPABQAGMAdQCHAJgAowCwAMIA0gDUAMcAsgCLAF8AMwAIAN3/v/+s/6j/tv/K/9v/
5//t//D/8f/0//b/9v/1//X/8//z//H/8f/0//X/9//3//f/9//2//b/9v/2//f/9//2
//j/9v/1//X/9f/1//b/9//3//f/9v/2//b/9//4//r/+v/6//n/+//7//v//P/6//r/
+P/4//f/+P/5//r/+v/6//n/+f/3//f/+P/6//r/+v/6//r/+P/4//j/+P/6//v//P/9
//3//f/8//z//f/9//3//f////////////7//f/8//v//P/9//3//v/8//z//P/8//3/
/f/8//z//v/9//3//f/7//n/9//0//b/9v/3//f/+f/4//f/9P/0//T/9P/0//X/9P/0
//P/8P/v/+7/7v/u/+//7//v//L/8//0//X/9f/1//b/9v/2//f/+P/5//f/+P/4//j/
+v/8//3//f/8//v/+//7//n/+f/3//n/+f/5//n/+f/2//b/9v/2//j/+P/4//n/+P/4
//j/9f/1//X/8//z//X/9v/5//r/+v/5//j/+P/6//v/+//7//3//v/+//7//v///wAA
AAD+//7//v/+//7/AAAAAAAAAAAAAAAAAAAAAAEAAQABAP///v/+//7/AQACAAMAAwAA
AAAAAAD//////////////////////////////v/9////AAAAAAEA///+//z/+//7//z/
/P/9/////f/8//z//P/8//z//P/+///////+//z//f/9//v/+v/6//n/+f/6//r//P/6
//j/+P/4//j/+v/6//r/+v/3//f/9//3//n/+f/5//n/+v/6//r/+v/4//f/9//3//f/
9f/1//X/9v/4//j/+P/4//j/+f/5//n/+P/5//z//f//////AAAAAAAAAAACAAMAAQAB
AAAAAAAAAAAAAQABAAEAAQACAAIAAQABAAEAAQAAAAAA///9//v/+//6//r//P/9//3/
/f/8//r/+P/6//v/+//7//r/+f/4//b/9f/y//L/8v/y//L/8v/y//L/8P/w/+//7//x
//H/8f/w//L/8v/y//L/7v/u/+7/7//v/+//7//v/+//7f/t//H/9f/5/wEACAAUACgA
QABSAF8AbQB9AIoAlQCiALAAtgCuAJkAfABVACsAAQDa/7v/p/+e/6r/vv/O/9n/4f/j
/+b/5//o/+z/7P/r/+v/7f/t/+v/6//s/+3/7//v/+7/7f/r/+r/7P/s/+3/7f/u//D/
7v/t/+v/6//r/+z/7f/t/+3/7P/s/+z/7f/u/+//8P/x//H/8P/v/+7/7v/w//D/7v/u
/+//8P/x//L/7//u/+z/6//p/+n/6v/s/+//8P/x//L/8f/w/+//7v/x//H/8f/x//D/
7//t/+z/7//v/+//7//v/+//7//v/+z/6//q/+n/6v/r/+v/7P/s/+z/7P/s/+v/6//q
/+r/7P/r/+v/6//q/+n/6P/m/+b/5v/n/+f/5f/k/+P/4P/g/+D/4P/g/+H/4P/g/9//
3f/d/93/3v/g/+H/4f/h/+H/4f/h/+H/5f/l/+b/5v/k/+X/5v/n/+b/5v/l/+T/5f/o
/+r/6//q/+n/6f/p/+v/6//p/+v/6f/p/+n/6f/n/+j/6f/q/+j/6P/o/+n/6P/o/+j/
5f/p/+n/5//n/+r/6v/s/+z/6v/p/+j/6P/q/+v/6//r/+n/6v/q/+r/7P/t/+7/7v/t
/+z/6//q/+r/7P/s/+z/7f/u/+//8P/v/+//7v/t/+3/7P/s/+z/7//w//H/8f/w//D/
8P/v/+3/7f/t/+3/6//r/+v/6//u/+//7//v/+//8P/w//H/8P/u/+v/6f/q/+z/7f/v
/+7/6//p/+j/7f/u/+//8P/t/+3/7P/q/+z/7f/t/+v/7P/s/+v/6//q/+r/7P/q/+z/
7P/s/+z/6v/q/+r/6v/p/+n/6f/p/+n/6f/p/+n/6f/o/+f/5v/n/+f/6P/p/+3/7f/s
/+n/6P/n/+b/5P/l/+X/5f/n/+n/7f/v/+//7//w//D/8P/w//L/8//x//H/8P/w//L/
8v/z//P/8//z//T/9P/z//P/8//z//T/9P/z//H/7v/t/+v/6v/s/+3/7f/t/+r/6P/m
/+j/6//r/+v/6v/s/+z/6//r/+n/6P/n/+b/6P/o/+j/6P/o/+j/5//n/+b/5f/k/+L/
4v/i/+L/4v/i/+L/4v/j/+X/5f/l/+X/5//l/+H/4f/j/+n/7//2/wIAGAAyAEYAUQBh
AHUAggCNAJoAqgCyAKwAmwB8AFUAKwABANb/sf+Z/5D/mv+u/77/y//V/9n/2v/f/+b/
5f/k/+L/4f/h/+H/3//f/+D/4f/j/+P/4//j/+L/4v/h/+D/4P/f/+D/4v/g/9//4f/h
/+H/4v/j/+P/4//i/9//3v/e/97/4P/g/+D/3//h/+H/4f/i/+D/4P/e/97/3f/e/9//
4P/i/+L/4f/h/+H/4f/i/+T/4v/i/+L/4v/i/+L/4v/i/+H/4f/h/+H/4f/h/+D/4P/h
/+H/4f/h/+X/5f/l/+X/4//j/+P/4//l/+X/5P/k/+T/5P/k/+T/5P/l/+X/5v/k/+P/
4//j/+D/3//e/9z/3v/e/9//3//d/9z/2//Y/9r/2v/a/9r/1//W/9b/1f/X/9f/1//Y
/9j/2f/Z/9n/2f/Z/9n/2f/b/9v/3P/c/9v/2//b/9v/2//c/9z/3P/d/+D/4v/j/+H/
3//e/93/3f/d/9v/3f/d/93/3f/d/9r/2v/a/9r/2v/a/9r/2//c/9z/3P/Z/9n/2f/X
/9f/2f/a/93/3v/c/9v/2v/a/9z/3f/d/93/3P/c/9v/2v/c/93/3v/e/97/3v/e/97/
3P/e/97/3v/g/+D/4P/g/97/3//f/9//3//e/97/3v/c/9z/3P/b/9v/3P/d/93/3v/f
/+D/4f/f/9//3//f/+H/4f/g/9//3//g/+D/4f/g/97/2//Z/9n/2v/a/9v/2//Z/9j/
2P/a/9r/2v/a/9n/2f/Y/9b/1P/V/9X/0//V/9b/1v/X/9f/1v/X/9T/1P/U/9T/1P/V
/9b/1//Y/9b/1f/U/9P/1P/V/9b/1//W/9b/1v/W/9b/1f/V/9X/1f/T/9X/1P/S/9L/
0v/S/9T/1f/V/9X/1P/V/9j/2f/b/9v/3P/c/9v/2v/b/9v/2//b/9r/2v/b/9z/3v/f
/93/3f/e/97/3//f/9//3//e/97/3f/b/9v/2//a/9r/2v/b/9v/2//Z/9b/0//U/9f/
1//X/9b/1f/U/9L/0f/P/87/zf/M/87/zv/O/87/zP/M/8v/y//K/8n/yP/G/8j/yv/M
/87/yv/K/8r/y//L/8v/y//L/8v/yf/H/8v/0//X/9v/5v/y/wYAGgAqADkARwBbAGoA
dQCCAJQAnACQAHkAWgAzAAkA3f+y/5H/ff92/37/jv+e/6v/s/+1/7r/vf/A/8T/xP/D
/8P/w//D/8H/wf+//7//wP+//77/vf+7/7r/vf++/8D/wf/B/8L/v/+9/7//v/+//8D/
wf/B/w==
         </WaveFormData>
      </LeadData>
      <LeadData>
         <LeadByteCountTotal>10000</LeadByteCountTotal>
         <LeadTimeOffset>0</LeadTimeOffset>
         <LeadSampleCountTotal>5000</LeadSampleCountTotal>
         <LeadAmplitudeUnitsPerBit>4.88</LeadAmplitudeUnitsPerBit>
         <LeadAmplitudeUnits>��V</LeadAmplitudeUnits>
         <LeadHighLimit>2147483647</LeadHighLimit>
         <LeadLowLimit>268435456</LeadLowLimit>
         <LeadID>V6</LeadID>
         <LeadOffsetFirstSample>0</LeadOffsetFirstSample>
         <FirstSampleBaseline>0</FirstSampleBaseline>
         <LeadSampleSize>2</LeadSampleSize>
         <LeadOff>FALSE</LeadOff>
         <BaselineSway>FALSE</BaselineSway>
         <ExcessiveACNoise>FALSE</ExcessiveACNoise>
         <MuscleNoise>TRUE</MuscleNoise>
         <LeadDataCRC32>1155467307</LeadDataCRC32>
         <WaveFormData>
/v/+//7//v/8//z//P/8//z//P/8//z//f/+////AAACAAIAAgACAAIAAgACAAIAAAAA
AAAAAAAAAAAAAAAAAAAAAAAAAAAA/f/8//v/+v/9//7///8AAP7//v/+//7//v/+//7/
/v/+//7//v/+//3//P/7//r//P/8//z//P/8//z//P/8//r/+v/6//r//P/8//z//P/6
//r/+v/6//r/+v/6//r//P/8//z//P/7//r/+f/4//n/+v/7//z//P/8//z//P/7//r/
+f/4//r/+v/6//r/+v/6//r/+v/8//z//P/9//z/+//9//3//v/+//7///8BAAEAAgAC
AAIAAwADAAMAAwADAAMAAwABAAEAAQACAAMAAwABAAEABAAHAAgACAAGAAMAAgAAAAAA
AAABAAEA//////3//f////////////3//P/7//r/+f/4//j/+P/4//j/+P/4//j/+P/4
//f/9//3//j/+P/1//X/9f/1//b/9f/2//j/+P/4//n/+f/7//3/+//3//L/9P/6/wUA
DQASABwAKwA3AEEASwBYAGMAbgB4AIYAkQCRAIQAcgBbAD4AHwABAOj/1f/N/87/1//j
/+3/8v/2//j/+f/7//j/+P/3//b/9//3//f/9//4//n/+//8//r/+f/3//b/9//2//n/
+v/4//r/+v/6//v/+//7//v//P/8//z/+//7//v//P/8//v/+f/4//j/+v/6//r/+v/6
//r/+f/5//n/+f/5//r//P/8//v/+//4//j/+f/6//z//P/8//z//v/+//7//v/9//3/
/f/9//v/+v/6//r/+v/6//v//f////////////////8AAAAAAQABAAEAAQD+//3//P/7
//z//f/9//7///////////////3//f/8//r/+v/7//v/+v/3//b/9P/2//n/+//9//3/
/P/8//v/+//7//z//P/8//z//P/8//r/+v/6//n/+f/5//r/+//7//v/+//8//z//P/8
//z//v/+//7//v/9//z/+//5//r/+v/6//r/+P/4//j/+P/5//n/+f/5//v/+//7//r/
+v/7//v/+v/4//j/+P/4//v/+//8//z/+//4//f/9//6//v/+//7//n/+f/5//n/+f/6
//r/+v/8//z//P/8//v/+//7//v/+f/5//n/+v/8//3//f/9//3//P/8//z//f/9//7/
/v/7//v/+//7//3//f/9//3/+v/6//r/+f/6//z//f/9//v//P/8//z/+f/5//j/+P/4
//j/+P/4//n/+f/6//v/+f/5//r/+v/6//r/+v/5//n/+v/6//n/+f/5//f/9//4//j/
9//3//r/+//8//3//P/7//r/+f/3//f/9//3//j/+v/6//n/9v/2//f/9//4//j/9//3
//f/9v/0//T/9P/0//T/9P/1//X/9//6//v//P/6//r/+//7//z//v///wAAAAD///7/
/f/9//3//f/9//////8AAAEAAAD9//z/+//+//////////v/+//6//r/+v/7//v/+//5
//f/9//3//n/+f/5//f/+P/3//b/9f/2//b/9v/2//X/9P/z//L/9P/0//P/8//y//L/
8f/v//H/8//1//f/9P/z//P/8v/x//H/8P/v//H/9f/x//D/9P/6//3/AwAKABYAJQAv
ADcAQwBSAF0AZgB0AIYAiwCFAHwAagBRADQAEwDz/9r/yf/D/8b/0//f/+f/7P/u//D/
8//1//T/9P/z//L/8f/x//H/8f/x//H/8v/y//P/8//y//L/8v/w//L/8v/y//T/9P/0
//H/8f/x//H/9P/0//T/8//z//P/9P/0//b/9f/1//b/9P/0//T/9P/0//T/8//z//b/
9//4//r/+P/4//f/9//4//j/+f/6//j/+P/4//j/9//2//X/9P/4//n/+v/7//j/9v/1
//T/9v/4//v////8//v/+v/5//v/+//8//z/+//7//v/+//7//v/+//7//3//f/8//z/
+//7//v/+//8//v//P/8//r/+v/7//v/+f/3//f/9v/4//n/+f/5//v/+v/6//n/9//3
//j/+P/4//j/+P/4//j/+P/4//f/+f/5//r/+//7//v/+//8//z//P/8//z/+v/6//r/
+v/4//j/+P/3//b/9v/2//b/+f/6//v//P/5//n/+f/5//f/9//3//b/9v/3//f/9v/4
//j/+P/4//n/+f/6//r/+v/4//j/+f/5//n/+P/3//n/+f/5//n/9//4//j/+P/5//r/
+//8////////////////////AAAAAAEAAQABAAEAAAAAAAAAAQABAAIAAgD/////////
/////////////v/+//7//f/9//7//v/9////AAAAAAAA//////7//v/+//7//v/+//z/
+//7//v//f/9//7//v8AAAAAAAD///z//P/7//n/+v/7//r/+//8//z/+//7//z/+//6
//n/+v/7//z//f/7//v/+//7//r//P/8//v/+P/4//n/+f/2//j/+f/8//3//v///wAA
/f/8//z/+//7//7///8AAP7//v////////8AAAAAAAADAAMAAwADAAEAAQABAAEAAwAD
AAQABQAFAAMAAwADAAQAAwABAP//AAABAAEAAgABAAEAAAD//wEA////////AQABAAEA
///9//v/+f/3//b/9v/2//b/+P/4//j/+P/2//b/9f/1//X/9v/2//X/9f/1//X/9f/1
//X/9v/2//X/9f/0//P/9f/1//X/9v/8/wAAAwAHABIAJAAzAD8ATQBdAGgAcQB8AI4A
nACfAJkAiABwAFMAMAANAO3/2P/N/83/1v/h/+3/8//0//b/9v/z//P/9f/2//b/9v/3
//f/9//3//X/9f/2//b/+f/5//j/+P/3//T/9f/0//b/+P/4//j/9//3//f/9//2//b/
9v/1//f/9//4//j/9v/1//X/9v/4//j/+P/4//j/+P/3//f/9v/1//T/9P/3//j/+P/5
//b/9v/3//j/+P/4//j/+P/6//r/+v/6//v/+//7//v//f/8//z//P/6//r/+//9//3/
/f/9//3//f/9//7//v/7//v/+//7//3//f/9//3/+//7//r/+v/7//v/+//7//v/+f/5
//j/+P/4//n/+f/7//n/+f/4//j/+f/5//n/9//2//b/9f/3//f/+P/4//b/9v/2//b/
+P/4//j/9//3//f/+P/5//f/9//3//j/+v/6//r/+v/4//j/+P/4//j/+P/4//f/9//4
//n/+v/5//j/9//2//P/8//z//P/9P/1//b/9v/2//f/9//2//b/9v/2//b/9v/1//X/
9P/2//T/9P/1//b/9//3//f/9//3//f/9//3//j/+P/4//r/+v/6//r/+//7//v/+//5
//n/+f/6//3///8AAAEAAAD+//3//P/9//3//v/+//3//f/9//3//f/9//3//f/+//7/
/v/9//v//P/8//v/+//8//z//P/9//3//P/8//z//P/8//z//P/7//v/+//7//v//P/8
//7//v/+//3/+//8//z/+//6//n/9v/1//f/+P/4//n/+f/5//n/+f/5//n/+f/5//j/
+f/6//v/+//8//v/+f/6//r/+//7//j/+P/3//f/+f/6//z//P/7//r/+f/4//b/9v/3
//f/+P/8//7/AAD+//7//////wEAAgACAAIAAwADAAMAAwADAAMAAwADAAUABQAGAAcA
BgADAAIAAQADAAMAAgABAAEAAQAAAAAA/v////////8BAP////////////////3/+//5
//f/9f/1//b/9//4//b/9v/2//b/+P/4//f/9//3//j/+P/3//n/+f/5//n/9//3//j/
+P/2//f/9//3//f/9//3//j/+v/8////BQAOABoAKQA3AEEASwBYAGMAbAB2AIYAkQCP
AIYAdgBZADgAGQD5/+L/0//L/87/3f/p//P/9P/y//L/9f/z//X/9v/2//b/9//3//f/
9//3//f/+P/4//n/+f/4//j/9v/0//b/9v/2//j/+P/4//n/+f/5//n/+P/4//j/9//5
//n/+v/6//j/9//3//j/+v/6//r/+v/6//r/+f/5//n/+f/5//r/+v/6//n/+f/6//r/
+//8//z//P/8//z//P/8//z//P/8//v/+v/5//z//P/9//7//f/8//z//f8AAAEAAgAD
AAEAAQACAAIAAAD///7//f////////////7//f/7//r//f/9//3//f////3//f/8//v/
+v/6//n/+//5//n/+P/6//v/+//7//3//P/8//v/+f/5//r/+v/6//r/+v/6//j/+P/4
//f/9//3//j/+f/6//v//P/+//z//P/8//z//P/8//z//P/+//7//v/9//r/+v/6//r/
+v/6//r/+v/5//n/+f/5//n/+f/5//j/+P/5//n/+P/4//j/+P/4//v/+//8//z//P/6
//r/+//6//v/+//7//v/+//7//v/+f/6//r/+v/6//r/+v/6//z//f/+/////v/9//z/
/P/+/////////////v/+//7//f/9//7//v///////////////////////v/+//7//f/9
//7//v/9//z//P/7//r/+//7//r/+v/8//z//P/8//z/+//7//v/+v/5//n/+P/6//r/
+v/5//r//P/9//3//P/7//j/9//5//r/+v/7//z/+//6//n/+f/5//n/+f/5//n/+f/5
//n/+v/5//f/9P/0//X/9f/1//b/9v/3//f/+v/6//j/+P/4//j/+P/4//n/+f/3//r/
+//8//z//P/9//3///8AAAAAAAD///////////3//f/9//3//v///wEAAwABAP//////
/wEAAQAAAP///f/9//z//P/6//v/+//7//z/+//8//3//P/7//r/9//2//X/9P/z//X/
9v/3//j/9//2//X/9P/2//b/9f/1//X/9v/2//X/8//z//P/8//x//H/8v/y//L/8//z
//P/8//x/+//8v/2//r///8DAAgAFAAjADEAOwBHAFIAXQBmAHAAggCPAI8AhgB4AGEA
QgAdAPv/5P/T/8X/yP/V/+H/6//y//L/8P/v//H/8//0//T/9P/y//H/8P/v//L/8//1
//b/9f/1//T/9P/y//D/8v/y//P/9v/3//j/9//3//f/9//2//b/9v/1//X/9f/2//b/
9v/1//X/9v/4//j/+P/4//n/+v/6//v//P/7//r/+v/6//r/+f/5//b/9v/3//j/+f/6
//v//P/8//z//P/8//z/+//6//n/+v/6//v//P/8//z//f////3//f/9//3//////wAA
AAD//////////wAAAQACAAMAAgABAP///v/9//3//f/9//7//f/+//7//v/+///////9
//v/+//6//z//f/9//3//f/8//z/+//7//v//P/8//r/+v/6//r/+f/4//f/9f/4//n/
+//9//3//f/9//7//P/8//z//P/8//z//P/8//7//v/+//3/+v/6//r/+v/8//z//P/8
//n/+f/5//n/9//3//f/9v/3//n/+v/6//r/+v/6//r/+v/5//n/+P/4//b/9v/3//r/
+//7//v//f/9//3//f/9//7//v/+/wAAAAAAAAAA//////////////////8AAAIAAwAD
AAMAAQAAAAAAAAABAAEAAgACAAEAAQABAAEA/////////////wAAAQABAP//AAAAAP//
//8AAAAAAAAAAAEAAQACAAEAAAD///7/AAD/////////////AAAAAP7//v/+//3///8A
AAAA/////////f/9////AAAAAAEAAAD///7//f////////////3//f/9//3/+//8//v/
+f/7//z//v////7//v/9//3/+//4//j/+f/6//v//P/8//z//f/9////AgADAAQAAgAC
AAMAAwABAAIAAgACAAMAAwADAAMAAwADAAMAAwADAAMABAAFAAUAAwADAAMABwAHAAYA
BQAEAAUABQAGAAUABQAEAAMAAwABAAEAAQADAAMAAwABAP///f/7//n/+f/6//v//P/6
//r/+v/6//r/+v/5//n/9//4//j/9//3//f/9//3//b/9//5//r/9//3//b/9f/1//f/
9//2//b/9v/7/wEACgAWACMAMQA/AE0AWgBlAG4AeACIAJUAlwCSAIQAbQBOAC0ACwDq
/9P/x//I/9X/4//r//D/8v/w/+//8f/z//T/9P/0//H/8f/x//H/7//v//D/8P/y//P/
8//0//P/8P/x//D/8P/y//L/8v/y//P/9P/1//T/9P/0//P/8//z//T/9P/y//H/8f/y
//T/9P/0//T/8v/y//H/8f/1//X/9f/2//j/+P/3//f/9f/0//T/9P/2//b/9v/2//j/
+P/4//j/+P/3//b/9f/2//b/9//4//f/9v/2//f/+f/5//n/+f/5//n/+v/6//f/9//3
//f/+P/5//r/+//7//v/+v/6//r/+f/4//f/+P/3//j/+P/2//b/9//3//n/9//3//b/
9f/1//T/8//x//D/8P/v//D/8f/z//T/8//y//H/8P/x//L/8//z//P/8//0//X/8v/x
//D/8P/z//T/9f/2//b/9v/2//b/9v/2//b/9f/0//T/9P/0//P/8v/x//D/8P/x//L/
8//x//H/8f/w//L/8//z//L/8v/y//L/8v/x//H/8v/y//T/8v/y//P/8v/z//P/8//1
//X/9f/1//f/+P/4//j/+P/4//j/+P/7//v/+//7//j/9//2//b/+P/5//n/+f/5//j/
+P/4//n/+f/6//r/+f/5//n/+f/5//n/+f/5//j/+P/4//f/9f/2//b/9f/3//j/+P/4
//n/+f/4//j/9//2//X/9P/2//X/9f/1//b/9//5//r/+v/6//r/+f/3//j/+P/3//f/
9//1//X/9v/2//X/9f/1//X/9f/1//X/9f/1//X/9f/1//X/9f/0//b/9v/1//b/9v/3
//f/+P/4//f/9//1//b/9v/2//r/9v/2//b/9v/2//b/9P/0//X/9f/1//j/+f/6//z/
/P/9//3///8AAAAAAAAAAP///v/9/////////////f/9//7///8BAP///////wIAAwAD
AAMAAAD///3//P/6//v/+//7//z/+//8//3//f/9//3/+//8//v/+v/5//b/9v/2//b/
9P/0//T/9P/2//b/9f/1//X/9v/2//X/8//z//P/8//v/+//8P/w//P/9f/2//f/8f/x
//X/+v/8//z///8FAAwAFAAjADEAOwBFAFIAWwBiAHAAggCPAI8AhgByAFkAPAAdAPv/
4v/T/8f/yv/X/+X/6//w//L/8v/1//X/8//0//T/9P/x//H/8f/x//L/8//1//b/9v/1
//P/8v/z//L/9f/2//b/+P/4//j/9f/1//X/9f/0//T/9P/z//X/9f/2//b/9P/z//P/
9P/1//b/9//4//r/+v/5//n/+f/5//n/+v/6//r/+f/5//b/9v/3//j/9v/2//b/9v/5
//r/+//8//v/+//7//v/+f/4//j/+P/4//j/+f/7//z//f/+/////v/9//3//P/8//3/
/v///////////////f/9//z//P/9//3//f/9//v/+f/5//j/+v/6//v/+//7//n/+f/4
//X/9f/0//P/9P/0//X/9f/z//P/9P/0//b/9v/2//b/9v/2//b/9f/z//P/9P/1//f/
9//3//j/+P/4//j/+P/6//r/+v/6//j/+P/4//f/9v/2//b/9v/4//j/+P/4//X/9f/1
//X/9f/1//X/9P/2//f/9//2//T/9P/0//T/9//3//j/+P/2//T/9P/1//b/9//3//f/
9f/1//X/9f/2//j/+f/6//r/+v/6//r/+v/5//j/9//4//n/+v/8//n/+f/4//f/+f/4
//j/+P/6//v//f/+//v/+//7//v/+//7//v/+//6//r/+v/5//n/+v/6//n/9//4//j/
+P/5//n/+P/4//r/+v/6//r/+P/3//f/9//1//X/9v/2//b/9v/2//X/9f/2//b/9f/3
//f/9f/1//j/+P/3//f/9//3//f/9//3//f/9//3//P/8//z//P/9v/4//j/9//2//b/
9//3//T/9P/z//P/8//2//r/+P/2//X/9P/z//L/9P/0//X/9f/3//r/+//8//7//v//
/////P/8//v/+v/8//3//v///////////////f/9//7///////3//f/9//3//f/8//v/
+f/5//j/+P/6//v/+//7//n/9//3//f/9//3//f/9f/y//H/8P/v//D/8v/0//b/9v/2
//b/9v/1//T/8v/x//P/9P/0//P/8f/x//H/8f/v/+//8P/w//L/8//z//P/8//x/+//
7v/y//r/AQAFAAwAGAAlADEAOwBJAFYAYQBuAH4AjACNAIUAeABiAEUAJgAHAOv/1v/H
/8P/yv/X/+P/6//s/+z/8P/z//H/7//w//D/8P/x//H/8f/x//D/7//v/+7/8P/x//H/
8v/0//L/9P/0//L/9P/0//T/8//z//P/8//0//T/9P/z//X/9f/2//b/9P/z//P/9P/y
//L/8v/y//T/9P/z//P/9f/1//X/9v/2//b/9f/1//T/9P/1//b/+P/4//j/+P/4//j/
+P/4//v/+//7//v/+f/4//j/+P/2//b/9//5//n/+f/5//n/+//7//z//P/7//v/+//7
//n/+f/5//n/+f/5//j/+P/7//v/+//7//n/9//3//b/9//4//r/+//7//n/+f/4//b/
9//3//f/9f/0//T/8//1//X/9v/2//j/+P/4//j/9//2//X/8//1//X/9v/3//n/+f/5
//r/+f/4//f/9v/2//b/9v/2//j/+P/4//f/9v/2//b/9v/2//b/9v/2//P/8//z//P/
9f/1//X/9P/z//P/8v/w//H/8v/z//T/9//3//j/+P/2//T/9P/1//f/+f/6//v/+v/5
//j/9//5//r/+v/6//j/+P/4//j/+f/5//n/+f/6//v//P/+//3//f/8//v//f/8//z/
/P/7//v//P/8//v/+//7//v//f/9//3//f/6//r/+v/5//n/+v/6//n/+//8//z//P/7
//v/+v/6//n/+P/3//b/9//3//j/+f/5//n/+v/6//j/+P/4//f/9//4//j/9//4//n/
+P/5//f/9v/0//P/9f/1//X/9f/2//f/+P/5//f/9//3//f/9v/4//j/9//4//j/+f/5
//b/9v/3//f/+P/2//b/9v/2//j/+P/5//n/+P/6//r/+v/8//z//f/9////AAAAAAAA
///////////+//3//P/7//z//f///wEA///9//3//f8BAAEAAAD///v/+//6//r//P/9
//3//f/+//3//v////3//f/9//v/+v/5//j/9//0//T/9P/0//b/9v/2//b/9v/2//X/
9f/1//b/9v/1//X/9f/1//X/8f/x//L/8v/0//X/9f/1//X/8//1//T/9P/4//3/AwAK
ABAAGwApADkARwBUAGEAagB2AIYAlQCZAJQAhgBtAEwAKwALAOz/1f/H/8T/zf/b/+f/
7v/w/+7/7//x//P/9P/0//T/8v/x//D/7//x//H/8v/y//H/8f/w//D/8f/w//P/9P/z
//T/8//y//H/8f/x//H/8v/y//L/8f/x//H/8v/y//P/8//0//b/9v/2//b/9v/0//T/
8//z//X/9f/1//b/9P/0//P/8//y//L/8//0//b/9v/2//b/9f/0//P/8v/0//X/9v/3
//n/+P/4//j/9v/2//f/+f/5//n/+f/5//f/9//4//j/+f/5//n/+f/3//f/9//3//n/
+f/4//j/+f/5//n/+f/4//X/9P/y//T/9P/1//X/9//1//X/9P/0//X/9f/1//X/9P/0
//P/8v/x//H/8P/y//L/8v/y//P/9P/1//X/8//z//T/9f/1//X/9f/2//T/9P/0//T/
9v/2//b/9v/2//b/9v/1//T/9P/0//T/9P/0//T/9P/x//H/8f/x//P/8//z//L/8v/z
//P/8v/w//D/8P/w//P/8//0//T/9v/0//T/9f/2//f/9//3//X/9f/1//X/9//4//j/
+P/4//j/+P/4//f/9//3//f/9//3//f/+P/6//v/+//7//n/+P/4//j/+//7//z//P/7
//v/+//7//n/+f/5//n/+v/6//r/+f/5//r/+v/5//v//P/8//z/+f/5//j/+P/2//b/
9v/2//j/9//3//f/9//3//j/+P/6//r/+v/5//f/+P/4//f/9//3//X/9f/2//b/9f/1
//X/9f/1//X/9//3//f/9//z//P/8//z//T/9v/2//X/9v/2//f/9//2//b/9f/1//X/
9P/y//T/9P/2//b/9v/2//b/9v/3//f/9v/4//j/+P/5//r//P/9//3//v/+//7//f/9
//3//f/9//3//f/9//3//f/+///////9//3//f///////v/9//v/+//6//r//P/9//3/
/f/7//n/+f/5//f/9//3//X/9v/1//T/8//w//D/8P/w//L/8v/y//L/8P/w/+//7//x
//L/8v/x//P/8//z//P/7//v//D/8P/w//H/8f/x//H/7//t//D/8v/2//n///8GABQA
JQAzAD0ARQBSAFsAZAB0AIIAhwCDAHgAZABJACoACwDv/9r/x//B/8r/2f/j/+f/6v/q
/+z/7f/t/+3/7v/u/+7/7//v/+//7//v/+//8P/w//D/7//t/+z/7f/s/+//8P/w//L/
8v/y/+//7//v/+//8P/w//D/7//v/+//8P/w//H/8f/y//T/8//y//H/8P/y//L/8f/x
//P/8//z//T/8//y//D/7//u/+7/7//w//P/9P/1//b/9f/0//P/8v/z//P/8//z//H/
8P/w//D/8f/y//T/9//1//X/9f/1//T/8//z//L/8v/z//T/9f/z//P/8//z//P/8//y
//L/8//z//P/8//1//P/8//y//D/8P/x//H/7//t/+3/7P/u/+//7//v/+//7v/u/+3/
7f/t/+7/7v/u/+7/7v/u/+z/7P/s/+v/7f/t/+7/7//t/+3/7f/u/+z/7P/s/+z/7f/u
/+//8P/u/+7/7v/t/+7/7v/u/+7/7v/u/+7/7v/t/+3/7f/t/+3/7f/t/+z/6v/r/+v/
6v/s/+z/7P/s/+//7//w//D/7v/s/+z/7f/w//H/8f/x/+//7//v/+//7//w//D/8P/u
/+7/7v/u/+//7//v/+//8f/x//H/8v/w//H/8f/x//H/8P/w//D/8//z//T/9P/x//H/
8f/x/+//7//v/+//7f/s/+v/6f/r/+7/8P/x/+//8P/w//D/7v/t/+v/6v/r/+z/7f/u
/+3/6//q/+n/6v/r/+3/7v/t/+z/6//p/+r/7P/t/+3/7f/t/+v/6//s/+z/6//r/+3/
7f/t/+3/6//r/+v/6//n/+f/5//n/+j/6v/q/+n/5//m/+b/5f/l/+b/5v/n/+3/7P/q
/+n/6P/n/+b/5v/m/+f/5//p/+z/7f/u/+7/7v/v/+//7//w//D/8P/x//H/8f/x//P/
8//z//P/8f/x//L/8//z//H/8f/x//P/8//y//H/7v/t/+v/6v/s/+3/7f/t/+v/6f/p
/+n/6//r/+v/6f/r/+v/6//r/+n/6P/n/+b/5P/k/+T/5P/m/+b/5f/l/+P/5P/k/+P/
4//j/+P/4//h/+H/4v/i/+L/4//j/+P/5//l/+P/4v/k/+b/6f/t//b/BgAXACEAKwA3
AEgAVQBaAGgAeAB/AH0AdgBiAEcAKgAJAOf/zP+5/7P/uv/J/9P/2//g/+D/4P/j/+X/
4//k/+T/5P/h/+H/4f/h/+H/4f/i/+L/4//j/+L/4v/g/97/4P/g/+D/4v/i/+L/4//j
/+P/4//k/+T/5P/j/+H/4f/i/+L/5P/j/+P/5P/k/+T/5P/k/+P/4v/g/9//4f/h/+H/
4v/k/+T/4//j/+T/5P/l/+b/5P/k/+T/5P/i/+L/4v/i/+X/5f/l/+X/4//i/+L/4v/i
/+L/4//l/+f/5//n/+f/5f/l/+b/5v/l/+X/5f/l/+X/5f/l/+X/5//n/+b/5v/n/+f/
5//n/+b/4//i/+D/4f/i/+T/5f/j/+H/4f/g/+L/4//j/+P/4v/g/9//3f/f/9//4P/g
/+L/4v/i/+L/4P/g/+D/3//h/+H/4v/j/+H/4f/h/+L/4P/g/+D/4P/h/+L/4//k/+P/
4v/h/9//4P/g/+D/4P/e/97/3v/e/93/3f/d/93/2//b/9v/2v/d/9//4P/g/9//3v/d
/9z/3f/d/97/3v/e/9z/3P/d/+D/4f/h/+H/4P/f/97/3f/f/+D/4P/g/+D/4P/g/+D/
3//f/9//3//h/+H/4f/i/+D/4f/h/+H/3//e/97/3v/d/93/3v/e/9//3//f/9//4f/h
/+H/4f/g/+D/4P/f/+H/4v/i/+H/4f/i/+L/4v/f/9//3v/e/97/3v/e/97/3P/b/9v/
2//b/9v/3P/c/9v/2v/Z/9f/1f/W/9b/1f/W/9f/1v/X/9j/2P/X/9f/2f/Z/9n/2f/b
/9v/2//b/9f/1//X/9f/2P/a/9r/2f/Y/9j/2f/Z/9r/2v/Z/9n/2f/W/9j/2P/W/9b/
1v/W/9j/2P/Z/9n/2P/a/9r/2v/c/9z/3f/d/9z/3P/b/9r/3f/d/93/3f/f/9//3//f
/93/3f/e/9//4P/f/+D/4f/h/+H/4P/f/9v/2//a/9r/3P/d/93/3f/c/9n/2P/X/9n/
2f/Z/9f/1v/V/9T/0//Q/9D/0P/Q/9L/0v/S/9L/0P/Q/8//z//O/87/zf/L/87/z//Q
/9H/zf/N/87/zv/O/8//z//P/8//zf/L/9D/1v/Y/9v/4f/q//b/AwAPABkAJQAyAD0A
SABWAGYAbQBnAFoARgApAAwA7f/N/7T/o/+d/6T/rf+3/8H/xP/E/8b/yf/L/83/zv/O
/87/y//L/8v/y//J/8n/yv/K/8j/x//F/8T/yP/I/8z/zv/L/8z/y//K/8n/yf/J/8n/
zP/K/w==
         </WaveFormData>
      </LeadData>
   </Waveform>
</RestingECG>
