# Supplementary material for: Detection of Left Atrial Enlargement Using a Convolutional Neural Network-Enabled Electrocardiogram
Source: Front Cardiovasc Med. 2020 Dec 17;7:609976. doi: 10.3389/fcvm.2020.609976 (PMC7773668; doi:10.3389/fcvm.2020.609976)
Supplement: Supplementary file 5 [file Data_Sheet_5.ZIP › normal4/1802036142_7675_00000025.XML]

<?xml version="1.0" encoding="Windows-1252"?>
<!DOCTYPE RestingECG SYSTEM "restecg.dtd">
<RestingECG>
   <PatientDemographics>
      <PatientID>1802036142</PatientID>
      <PatientAge>71</PatientAge>
      <AgeUnits>Years</AgeUnits>
      <Gender>Female</Gender>
      <PatientLastName>ronghuanjia</PatientLastName>
   </PatientDemographics>
   <TestDemographics>
      <DataType>Resting</DataType>
      <Site>1</Site>
      <AcquisitionDevice>MAC55</AcquisitionDevice>
      <Status>Unconfirmed</Status>
      <Priority>Normal</Priority>
      <AcquisitionTime>10:37:07</AcquisitionTime>
      <AcquisitionDate>08-12-2017</AcquisitionDate>
      <CartNumber>1</CartNumber>
      <AcquisitionSoftwareVersion>009C</AcquisitionSoftwareVersion>
      <XMLSourceVersion>MAC5000 v1.0</XMLSourceVersion>
   </TestDemographics>
   <RestingECGMeasurements>
      <VentricularRate>71</VentricularRate>
      <AtrialRate>71</AtrialRate>
      <PRInterval>160</PRInterval>
      <QRSDuration>88</QRSDuration>
      <QTInterval>400</QTInterval>
      <QTCorrected>434</QTCorrected>
      <PAxis>62</PAxis>
      <RAxis>47</RAxis>
      <TAxis>32</TAxis>
      <QRSCount>12</QRSCount>
      <QOnset>219</QOnset>
      <QOffset>263</QOffset>
      <POnset>139</POnset>
      <POffset>189</POffset>
      <TOffset>419</TOffset>
      <ECGSampleBase>500</ECGSampleBase>
      <ECGSampleExponent>0</ECGSampleExponent>
   </RestingECGMeasurements>
   <Diagnosis>
      <Modality>Resting</Modality>
         <StatementCount>2</StatementCount>
         <LabelText>12SL ��ϳ���</LabelText>
      <DiagnosisStatement>
         <StmtFlag>ENDSLINE</StmtFlag>
         <StmtText>�������</StmtText>
      </DiagnosisStatement>
      <DiagnosisStatement>
         <StmtFlag>ENDSLINE</StmtFlag>
         <StmtText>���� ECG</StmtText>
      </DiagnosisStatement>
   </Diagnosis>
   <Waveform>
      <WaveformType>Rhythm</WaveformType>
      <WaveformStartTime>0</WaveformStartTime>
      <NumberofLeads>8</NumberofLeads>
      <SampleType>CONTINUOUS_SAMPLES</SampleType>
      <SampleBase>500</SampleBase>
      <SampleExponent>0</SampleExponent>
      <HighPassFilter>16</HighPassFilter>
      <LowPassFilter>150</LowPassFilter>
      <ACFilter>NONE</ACFilter>
      <LeadData>
         <LeadByteCountTotal>10000</LeadByteCountTotal>
         <LeadTimeOffset>0</LeadTimeOffset>
         <LeadSampleCountTotal>5000</LeadSampleCountTotal>
         <LeadAmplitudeUnitsPerBit>4.88</LeadAmplitudeUnitsPerBit>
         <LeadAmplitudeUnits>��V</LeadAmplitudeUnits>
         <LeadHighLimit>2147483647</LeadHighLimit>
         <LeadLowLimit>268435456</LeadLowLimit>
         <LeadID>I</LeadID>
         <LeadOffsetFirstSample>0</LeadOffsetFirstSample>
         <FirstSampleBaseline>0</FirstSampleBaseline>
         <LeadSampleSize>2</LeadSampleSize>
         <LeadOff>FALSE</LeadOff>
         <BaselineSway>FALSE</BaselineSway>
         <ExcessiveACNoise>FALSE</ExcessiveACNoise>
         <MuscleNoise>FALSE</MuscleNoise>
         <LeadDataCRC32>2439779963</LeadDataCRC32>
         <WaveFormData>
9v/2//b/9v/y//D/7v/s/+v/6v/p/+j/7P/u//D/8v/z//T/9f/2//b/9v/2//b/9P/0
//T/9P/y//L/8v/y//T/9P/0//T/8v/y//L/8v/y//L/8v/y//L/8v/y//L/8v/y//L/
8v/x//D/7//u//H/8v/z//T/8//y//H/8P/v/+7/7f/s/+7/7v/u/+7/7v/u/+7/7v/w
//L/9P/2//b/9v/2//b/8//w/+3/6v/v//L/9f/4//b/9v/2//b/8//y//H/8P/z//b/
+f/8//r/+P/2//T/9//4//n/+v/4//b/9P/y//T/9v/4//r/+P/4//j/+P/3//P/8v/2
//n/+v/8//3/+P/2//L/8v/0//T/9P/5//j//P///wIA///+//z/+//+/wAAAgAFAAMA
AwAEAAQAAwADAAMAAwAFAAUABAAAAAAAAQADAAMAAgACAAcACQAAAPr/9//z//H/8v/2
//X/9v/7//z//f/7//b/9P/3//r/9//2//T/9v/2//b/9f/0//T/9f/4//r/+P/6//z/
9v/1//X/9P/t/+//8P/3//3/BQASACYANgBNAGQAbgBwAHgAewB7AG4AXgBNAD8ALAAo
ACoAKgAlAB0AEwAOAAkABgAAAAIACgAIAPn/+P/4//z/+//9////AgD////////+//v/
9//1//T/+f/4//n/+v/9//z/+//4//b/9//9//7//f/+//7///////n/+P/5//v/+//8
//z//P/9//3//f/9//z//f/9//z//f/9//3/BAAMAA0AEQAWABQAEQAUABIADwALAAUA
BgAFAAYACgALAAsADQANAAsACgAJAAgACQAIAAkACgAMAAwADgAKAA0ADQAQAAoACwAL
AAwADAATABIAEAAUABUAGQAdABoAGQAYABoAFgAZABoAGwAdAB8AHwAiACIAIAAbAB0A
GAAbAB4AIwAoACQAIgAjABwAGgAYABoAGgAdAB8AIAAgABwAGwAeABcAEQAXABQAFAAV
ABQAEgALAAsACAAMAAoADAAOAA4ACgAKAAsACwAHAAoACAAIAAkABwAHAAcABQAJAAsA
DQAOAAwADAAFAAEAAwAFAAMAAwAIAAwACQAKAAgACgAFAAIACAAJAAkABwAIAAkACQAH
AAQAAwACAAEAAgADAAIABQADAAAABgAGAAIA////////AQAHAA0ADwAMAAkABAACAAcA
CQALAA0ADQALAAgA/v8BAAYACQAGAAQACgAMAAwADwALAA8ADQAKAAgABQADAAUABgAG
AAYABAADAAMAAgAFAAcACAAGAAYAAwAFAAUAAwADAAEAAwAEAAYACAAFAAAAAAAEAAIA
BAAFAAYABwAIAAYAAgD5//7/AQAEAAkACQAHAAUAAQAAAP//AQD9/wAAAgADAAMAAAD/
//////8IAAQACAAFAAIA///8//r/+/8BAAIABAAFAAUABAACAAAAAgACAAUABgAMAAgA
CQAJAAkACAAGAAUABQAFAAgACQALAAkABwAIAAgABwAJAAkACQALAAsACgAGAAYABwAJ
AAkABgAHAA0AEAAPAAUAAAD6//L/9v/7//v//f////////////j/9P/1//f/+f/7//z/
/v/7//r/+P/2//T/9f/4//j/9v/2//b/9v/3//H/7P/x//P/+v8BAAcABwASABwAJAAx
AE4AZgB2AHwAgQB/AHwAagBXAEsAPgAuACoALAApABsAEwAMAAUAAAAAAP7/BAAMABMA
EAAIAPb/7f/h//H//v/7//n/9//0//f/9f/1//b/9//0//P/8v/4//j/+P/2//H/8f/2
//b/9v/2//X/9f/3//H/8P/x//L/8//1//b/9P/1//X/9f/1//T/9f/1//T/9f/1//X/
9f/2//D/7f/z//T/9P/6//z/+//5//X/9v/1//b/+v/9//3//////////v/9//z//P/6
//r/+v/9//7/AQD+/wMAAwAGAAAAAQABAAIAAgAIAAYAAwAGAAkADQARAA4ACwAIAAgA
AgAGAAgACgANAA8ADwASABIAEgAPABMAEAASABIAFAAWABEAEAASAAwADgAMAA4ADgAL
AAsACgAIAAgACQAOAAkA//8FAAIAAgADAAIAAAD5//n/9v/6//j/+//+/////P/6//v/
+//3//r/+P/4//n/9v/1//T/8f/2//f/+P/4//f/+P/y/+//8v/1//T/9f/1//j/9P/0
//L/9P/v/+z/8f/z//T/8//1//X/9P/x/+7/7f/s/+v/7//x//H/9f/z/+7/8v/w//D/
7//x//P/8f/1//n/+f/4//f/9P/0//T/8//y//H/8//z//L/6v/t//L/9f/y/+3/8v/z
//L/8v/t//D/7f/u//D/8f/z//H/8v/y//L/8P/v/+//7v/w//H/8f/u/+//7f/w//H/
7//v/+3/7//v/+7/7f/n/+j/7P/0//b/8v/v/+z/6f/t/+z/6f/h/+b/6f/s//H/8v/x
//D/7f/r/+v/7v/r/+n/6v/q/+n/6P/n/+f/5//q/+7/6f/o/+v/7v/v//D/7P/t/+b/
5P/q/+v/5//s/+f/4f/f/+L/5P/m/+j/6v/o/+n/7//w/+z/6//p/+b/6f/q/+//8v/w
/+7/8f/q/+7/7//w//D/7v/t/+3/7f/w//H/8//x//T/9v/3//f/9P/x/+7/7f/w//D/
7f/u/+//8f/x/+7/6//t/+z/5//n/+j/6P/m/+X/5//k/+P/5f/l/+X/5f/h/+D/5P/p
/+T/4//h/+D/4//m/+j/6v/o/+n/7P/s/+b/5P/i/+D/3//h/9j/6//j/9b/1//t//H/
AAASAB4AMQBKAFYAYABuAHcAcQBmAFIARQA1ABYA/P8CAAwACQAFAAEA8v/r/+j/6P/m
/+r/7v/t/+T/4v/i/+X/5f/l/+L/4//l/+f/6P/q/+n/6v/s/+v/5v/j/+D/5v/o/+r/
6v/l/+P/5v/k/+X/5v/m/+f/6//n/+j/6//t/+3/7v/u/+r/6f/n/+X/5P/i/+L/4f/h
/+P/5P/l/+j/7P/p/+n/6v/o/+X/6P/s/+3/7f/r/+3/6//r/+7/7f/t/+//7//y//L/
8v/y//D/7v/u/+7/9P/2//r/+P/5//f/+P/w//X/9//6//z////8//j/+v/5//3/AQD+
/wAAAgAHAAYAAwACAAEAAQAEAAUACQAKAAsACQAOAAwACgAIAAgACAAJAAoADgAKAAcA
BAAFAAQABQAHAAgACAAAAP3//v/1//D/+f/5//z///8AAAAA+//5//b/+v/4//v//v//
//z/+f/5//j/8//2//T/9P/1//P/8//z//H/8v/x//D/7v/w//T/8f/x//X/9//1//X/
8//0/+7/7P/v//T/8v/y//X/9f/0//H/9f/3//j/9//2//X/9P/z//P/8//x//P/9P/y
//n/+v/2//H/7//t/+3/8f/1//X/9//3//X/9v/1//P/8f/v//T/9//5//T/8//2//f/
8v/t//D/7//s/+7/6//w/+//8v/0//X/9//3//j/+P/4//b/9f/1//T/8//z//L/7v/z
//P/+P/7//j/9//0//X/+P/6//z/+f/z//L/9f/y//L/8//0//X/+v/6//j/8f/z//P/
8//1//b/9f/0//H/9f/3//z/+//6//r/+f/3//7/AgD9//r/9//0//L/8//5//r/+f/5
//j/9v/5//j/+//8//7//v8DAP7//v/9//z/+v///wEABAAHAAMAAQAAAPv/+//8//z/
+//8//3//v8BAP7//P/3//b/+v/9//7//P/5//v/+v/1//P/9P/0//L/8P/z//H/8f/1
//X/9f/1//L/8P/z//f/9P/z//H/8P/t/+z/6v/o/+r/7f/y//T/7v/u/+7/7v/x/wEA
9P/j//X/8v/x/+v/8f8AACoANgA5AFYAbgBuAHIAeQBrAFgASAA9ACsAHgASAAgACAAP
AAkA/f/8//3/8P/q//b//v/y/+n/6v/y//T/9//3//X/7v/u/+//8P/w//H/7//v//D/
9//2//f/+P/4//b/9P/w/+//8f/4//r/9v/2//X/9f/1/+//7v/v//D/8f/z//T/8v/z
//P/8//u/+z/7P/r/+7/8f/z//X/+P/8//n/+f/7//j/9P/2//z//f/9//v/+f/3//f/
+v/5//n/+//7//7//v/+//7//v/8//z//P/+//7/AAD8/wMABQAKAAYACAAHAAcABgAH
AAQAAAACAAYACwAQAA4ACwAKAAwACAALAAwADQAPAA8ADwASABIAFAARABUAEgAQABAA
EgAUABQAFAAXABIAEAAOABAAEAAPAA8ADgAMAAsACwAPAAkA//8FAAIAAgACAAIAAQD7
//7//P8BAAAA//8AAP//+v/5//n/+P/z//n/+P/5//v/+P/3//b/8//2//f/+P/4//b/
+P/z//H/9f/3//X/9f/5//z/+P/4//b/+P/z//D/9v/3//f/9f/2//f/9//1//T/8//y
//H/9P/1//T/9//1//L/+P/4//f/9f/2//f/8v/1//j/9//3//f/9f/2//n/+f/5//n/
+P/3//X/7P/u//T/+P/2//b//P/+//7//f/3//n/9f/1//b/9v/3//f/+P/4//j/9f/1
//b/9v/2//f/9//0//f/9f/4//n/9v/1//L/8//1//b/9//z//D/8v/4//j/9f/1//X/
9f/5//j/9f/t/+//7//v//H/8//z//P/8f/y//P/9//1//P/9P/0//P/8P/v/+//7//x
//b/8v/y/+//8P/v/+7/+v/7//T/9P/y//D/7v/s/+z/7f/z//T/9P/1//X/9P/0//L/
9P/0//f/+P/+//r/+//7//v/+v/4//X/8//x//P/9f/4//f/9//4//j/9//6//3/AAAF
AAIA/v/3//T/9f/3//f/9P/w//P/8//v/+7/7v/t/+r/7P/x//H/8//0//H/7v/r/+P/
4P/i/+X/5//p/+r/7P/q/+r/6f/o/+n/6//v//D/6f/o/+f/5v/j/+P/5v/n/+n/6v/x
//X/+/8IABwALgA/AFAAYABmAGgAbQBtAGIAUAA/ADMAJAAYABgAGgAPAP//9f/0//n/
9v/u//D/9P/w/+3/7v/s/+z/8/////3/8v/s/+n/5v/i/+P/4f/h/+L/6P/m/+b/5v/r
/+z/7f/s/+f/5f/o/+b/4f/g/97/3f/h/93/3v/h/+T/5//r/+7/6//p/+b/4//k/+T/
5v/n/+T/5f/l/+X/6P/s/+n/6f/v/+7/7P/w/+7/6//n/+H/5P/l/+j/7v/v/+//8f/x
/+7/7P/q/+j/7P/u//L/9v/0//D/7v/m/+v/7f/y/+7/8//z//T/9P/6//j/9f/4//b/
+f/8//j/+v/6//3/+v/7//z//f////7//f////7/AAD9/wEA/v///wAAAwAGAAEAAAAC
APz////+/wEAAgAAAAEAAQAAAPv/+/////n/8v/5//f/+P/4//b/8//r/+7/7P/x//D/
8v/0//T/8P/v/+//7v/p/+z/6v/q/+v/6f/p/+n/5//r/+v/6//q/+z/7v/p/+f/6//t
/+v/6//r/+7/6v/q/+n/7P/o/+b/6f/p/+j/5f/q/+3/7//v/+3/6//p/+f/6f/p/+f/
6f/p/+b/7P/s/+7/7f/v//H/7P/t/+7/6//q/+n/5v/m/+n/6//t/+//7v/t/+v/4v/l
/+r/7f/q/+X/6v/r/+r/7P/n/+r/5//p/+r/6v/r/+v/7P/s/+z/7v/v//H/8v/w/+//
7f/o/+n/5//q/+v/7P/t/+z/7//u/+7/7v/p/+f/6v/x//L/7//v/+//7//y//L/8P/p
/+z/7f/u//H/8P/v/+7/6//r/+v/7v/r/+3/7v/u/+3/7f/t/+7/7//u//D/6f/m/+b/
6P/o/+j/6v/v/+z/7v/v/+3/5v/o/+f/5v/n/+j/6f/q/+r/6//x//L/8v/z//P/8v/1
//T/9//4//b/9P/3//D/8v/z//T/9P/1//X/9v/3//X/9f/2//P/9v/4//n/+f/3//X/
8//z//P/8v/u/+7/8f/z//P/8P/w//P/8//v/+7/7v/t/+r/5//n/+L/3//l/+f/6f/r
/+b/5P/n/+v/5//l/+L/4P/j/+T/5P/k/+L/4//m/+b/4//k/+X/5v/b/9//3v/Z/9v/
6P/v//P/+f8GABoAKAAzAEgAXgBqAG4AcwBvAF4ATAA5ACkAGAAQAA4ADgANAAkA///4
//P/6P/k/+j/6v/m/+f/7v/w/+z/4//Z/93/5v/k/+X/5v/m/+T/4f/g/+D/4//g/9//
3v/i/+L/4v/g/9//3//k/+T/4f/g/97/3f/i/9//4f/l/+L/4f/h/+D/4f/j/+T/5f/h
/97/3f/b/9z/3//h/+P/5P/m/+H/3//j/+L/4P/k/+r/6//r/+n/5v/h/97/3v/j/+X/
6f/r/+n/5v/j/+D/4//k/+f/6v/q/+r/7P/o/+v/6//u/+j/7P/t/+//8P/1//T/8v/2
//T/9f/2//D/8//0//j/9v/2//b/9v/3//b/9f/3//b/+P/3//3//P/4//b/9v/2//X/
9v/6//b/+f/4//v//P/4//f/9f/y/+//7//z/+3/6P/v/+3/7v/w//D/7//p/+b/4v/l
/+L/4v/k/+T/4P/h/+P/5P/h/+P/4P/f/9//4P/h/+L/4f/i/+H/4P/e/9//4v/e/93/
3v/f/9z/2//b/97/2v/a/93/4P/c/9r/2//b/9r/1//a/9v/2//Z/9r/2//c/93/2//Z
/9X/1f/Y/9b/3f/e/9r/1//X/9f/1P/X/9r/2f/b/9v/2f/a/9j/1//W/9X/2//d/97/
2P/Y/9z/3v/a/9b/3P/e/97/3f/X/9n/1f/X/9j/2P/Z/9f/2P/Y/9j/1P/T/9P/0v/V
/9f/2P/W/9f/1f/Y/9n/1v/V/9L/0//W/9j/2v/X/9P/1P/Z/9j/1f/T/9H/z//W/9j/
2P/T/9L/0f/Q/9H/1f/V/9X/0//R/9H/1P/R/9T/1v/X/9f/0//R/9D/z//O/9D/yf/G
/9D/1P/S/9D/zv/M/8n/yf/O/87/0v/X/9v/3v/b/9b/1f/S/9D/0P/V/9D/1P/X/9r/
3P/c/9v/2//b/9r/2//d/9v/2P/Y/9f/1f/W/9f/2P/b/93/3v/c/97/4f/j/+P/4P/e
/+H/4f/d/93/3v/e/9z/3v/h/9//3//l/+X/5f/l/+L/4P/j/+f/6P/p/+n/6v/q/+r/
6f/o/+r/6//u/+7/6v/q/+r/6v/v//P/8v/t/+v/7v/3/wEACQASACAANgBRAGgAdAB2
AHgAfQB5AGwAYABPADUAJgAqAC4ALgApACEAFwAQAAsABgAEAAYACAAMAAsABgAEAAoA
CwADAAEACAAIAAkACgAKAAoABwAGAAYADAAKAAoACgAOAA4ADgAMAAsACwAQABAAEQAS
ABIAEwAWABEAEQATABAADwAPAA4ADwARABIAEwATABIAEwATABIAEwATABMAGAAcABkA
GQAZABYAEgAUABkAGwAcABsAHQAdAB8AJAAjACEAIQAfACEAIgAjACQAJgAkACQAJAAk
ACQAJgAiACUAJQAoACIAKQArAC4AMAAwACwAJwAoACsALwAzADAAMgAyADUAMgAwADAA
MAAxADEAMQA0ADQAMgAvADMAMAA0ADYAOgA+ADkAOAA6ADQANQA0ADcAOAA6ADsAOwA6
ADUAMwA1AC0AJwAvAC4AMAAwADAALwApACkAJgAqACgAKwAuAC8ALAAqACkAJwAhACcA
JgAnACkAKQApACkAJwArACsAKwAqACsALgAqACkAKQApACUAIwAjACYAIgAiACQAKAAl
ACQAIgAfABsAFQAbAB0AHgAdAB4AHwAgACEAJAAnACgALQArACYAKgAoACYAIwAjACMA
IwAnACsAKwAqACkAJgAmACgAKQAqACsALAAtAC0AJgAmACoALAAoACYALAAuAC4ALAAn
ACoAJwAqAC4AMQA1ACgAHAAPAAIABwALABAAFAAjADEAPgBIAD8ANQAwACkAIAAZABAA
CwAbACgANQA9ADAAKgAoACAAIwAnACsALwAzADIALwAnACcAJwAnACkAKwArACsAKQAn
ACcAKgAnADMAOgA6ADEAMAAsACoAKAAmACMAIwAoACgAKgAtAC8AMAAyADAAMgAyAC8A
LgAyACwAKwArACsAKgAhABcADgAFABAAGQAjACkAJAAgABsAFQAcACMAKgAzADAALgAp
ACgAJgAlACIAHAAkADEAOwBBADMAKAAcAA4AFQAfACQAKwAtAC0ALQAtACkAKAAsADEA
MQAxADAAMAAyADQANQA2ADUANQA3ADYAJwAcABEABgDf/wEAQABBAPv/AgAtACUAHwA2
AFAAeACdAKIAmACaAKgAmQCBAIIAkAB9AEcAMgBEADYAHAAtADcASwA4ABUAHAD8//z/
NgAmADkAJAAUAAoAIQABANP/zP/h//X/CQAcABoAFQASABAAGwAeACMAKAAsACwALAAq
ACMAHwAgABwAFgAUABEADwAVABMAFgAbABkAFwAWABQAFQAXABgAGQAXABYAFwAXABYA
FwAXABcAHAAgAB0AHQAcABgAEwAUAB0AIQAkACUAIgAfAB4AIAAhACEAIwAjACkALAAv
ADIALgAoACQAIAAkACYAKgAoAC0ALQAwACoAKwArACwALAAyADAALQAwAC8AMQAzAC4A
MAAwADMAMAAzADYAOQA9ADwAOQA5ADYAOQA5AEAAQAA9ADwAPQA+ADoAOAA5ADIAOAA8
AEQASgBDAD0ANgAuACwALQAyAC0AKAAvAC0ALgAvAC4ALAAlACgAJgArACoAJwAoACcA
IgAlACcAKAAlACMAHgAbABkAGgAbABwAGwAgACMAJgAoACQAJAAdABkAHQAfAB0AHQAe
ACAAGwAaAB4AIgAfAB4AHgAdABsAFwAbAB0AHgAdAB8AIQAjACUAIQAfABsAGwAbABgA
HgAeAB8AHQAeAB8AHQAhACUAJQAhAB8AGwAaAB4AHwAgACEAIgAjACMAHAAaAB4AIAAc
ABgAHgAgACAAIgAfACQAIwAhACAAHgAdAB8AIAAgACAAHwAfACAAIAAgACEAIQAeAB8A
HQAgACEAHwAfAB0AHwAdABwAGwAVABEAEgAXABYAFAATABIAEQAYABgAFgAPAAsABwAD
AAEA+f/x/+n/3//c/9n/2f/T/9D/zv/L/8f/xP/D/8P/w//B/8T/vv+8/7b/uv+8/73/
vv+//8D/v/+//8T/xP/C/8H/v/+8/7z/uv+8/7z/uv+6/7//uv+//8H/w//E/8T/w//D
/8P/wv/D/8X/w//F/8b/xv/F/8X/xf/F/8f/xf/E/8D/wP/B/8P/w//A/7z/v/+//7v/
vP++/7//vv+4/7f/sf+t/7X/t/+5/7v/uP+2/7n/vf+9/73/vP+8/77/vv+9/7z/uf+3
/7f/tP+0/7b/uP+6/8H/vf+8/7f/r/+u/8H/zf/R/9z/7P/6/w8AJAA4AEIASABLAEkA
OAAkAA0A9//q/+T/5P/s/+f/3//Z/9b/z//O/8b/vv/A/8b/wf/E/8r/xv+9/7//wf++
/7z/vf++/77/v/+9/73/vv/C/8D/wP/A/8b/xv/G/8T/v/+//8T/xP+//77/vP+7/8P/
wf/E/8n/yf/J/8r/yv/M/83/zf/N/83/zP/N/83/z//R/9L/0//U/9j/1f/V/9r/2P/V
/9j/3f/f/+D/3//d/9n/1//Y/9z/3f/g/+H/4v/i/+L/4v/i/+D/4P/g/+T/5v/q/+j/
6f/p/+z/5v/o/+f/5//m/+3/7P/q/+7/7f/x//X/8v/z//T/+P/2//f/+P/5//v//v//
/wMABAACAP//AwAAAAIAAgAEAAYABAAEAAcAAgD///z//f/8//7/AQADAAQAAQABAAUA
///3//3/+v/6//z//P/7//X/9//0//j/9v/3//r/+//4//b/9//3//P/9v/0//T/9f/0
//P/8v/v//P/8//z//L/9f/6//j/+f/3//f/8//x//T/+P/1//b/+P/8//n/+P/5//f/
9P/v//X/9//4//f/9//3//f/9//1//X/8//1//b/9P/7//z/+P/1//X/9f/x//X/+f/5
//n/+f/3//j/+f/5//n/+f/8//3//f/2//T/+P/6//b/9f/8////AAAAAPv//v/7//j/
+P/3//f/+v/8//3//v/8//v/+//6////AQACAAAA/v/7//3//f/9//3/+//9//7/AAAC
AP///P/8/wAA/v///////////wIAAgAAAPn/+//9////AwACAAEAAAD9//////8CAP//
/v/+//3/+//6//n/+f/5//z/AgD//wAA/v8AAAAAAAACAAUAAgD2//T/+P/6//z//v/9
//3/AgACAAIAAwADAAIAAgAAAAIAAgAEAAQACQAEAAQABQAGAAYACAAHAAcABwAIAAkA
CwAJAAcACAAIAAcABgAFAAQABQAJAAoACAAKAAoACwAKAAYAAQADAAIA/f/7//z//P/6
//j/+//5//n//f/9//3//f/5//j//P8BAP7//f/7//r//v8AAAEAAgD+//3//v/8//v/
/P/9//7/AwD9//T/8//5//r//f8FABEAIAAuAD4AUQBiAHIAgACIAIkAhQB6AGwAWwBF
ADQALgAyADAAIwAZABcAEgANAAoACgAKAAgABgAFAAYACgAKAAEA/////wAA/v///wAA
AAABAP////8AAAAA/P/6//j//f/+/////v/9//3/AgACAAAAAAD/////BAD/////AQAA
AP/////+////AQACAAMA///8//v/+f/7////AgAFAAYACAADAAEABAACAP//AgAGAAcA
BwAFAAUAAwADAAYACAAJAAwADQALAAoACQAIAAoACAAIAAgADAAOABIAEAAQAA8AEQAK
AA8ADwAQABAAFgAUABEAFAAVABkAHQAaAB0AHgAiACAAGwAYABUAEwAZABsAIAAiACQA
IwApACgAIwAgAB8AHgAfACAAJAAgACAAHgAgACAAHgAfAB8AHgAdAB0AIQAbABAAFQAR
ABAAFQAWABYAEQAPAAwAEAAOAA0ADgANAAgACgALAAsABwAKAAgACAAJAAoACwAMAAsA
DwAPAA8ADgAMAAwABQABAAUABwAFAAUACQAMAAgACAAJAAwACAAGAAYABQADAP//BQAH
AAgABwAJAAkACQAJAAYABQACAAMABAACAAkACgAIAAUABQAFAAMABwALAAsACQAHAAMA
AgADAAMAAwADAAcACQAKAAQAAgAGAAgABAACAAgACgAKAAoABQAIAAUAAQAAAP7//f/+
/wAAAQACAAMAAwAEAAQABgAHAAcABAADAP//AAD//wAAAQAAAAMABAAGAAgABQAAAAAA
BAACAAMAAwADAAMACgAKAAgAAQAAAP///v///wIAAwAEAAMAAgABAAMA/////wAAAAD/
//7//f/9//3//v8CAP3//P///wIAAwAEAP7/+f/4//7/AAAAAAAAAAD/////BAAEAAMA
AwACAAAAAgACAAYACAAGAAQABwAAAAQABQAGAAYACAAHAAcABwAKAAsADQALAA0ADgAO
AA0ACQAHAAUABQAHAAgABgAIAAcABwAFAAAA//8DAAQAAQD9//z/+v/2//X/9//0//P/
+f/5//n/+f/1//T/+P/9//n/9//0//L/8//0//T/9P/y//P/9v/2//b/+P/6//z/9f/p
/+j/7//z//b/+f8BAAkAFAAmADgATwBgAGIAagB4AIMAfwB0AGIAUQA/ADAAJgAkACYA
IQAVABEADgAHAAAAAAD+/wIAAgD9//r/+v/8//v/8//z//D/8f/z//X/9v/4//X/9P/0
//b/9P/0//T/+P/4//j/9v/1//X/+v/6//X/9P/y//H/9v/x//H/8//z//P/9P/0//X/
9//4//n/9f/y//H/7//y//X/9//5//v//v/6//n/+v/4//X/+P/+///////9//r/9//2
//j/+//9/wEAAwACAAIAAgACAP///P/7//r/AAACAAYABAAHAAcACgAEAAUABQAGAAYA
CAAGAAMABgAIAA0AEgAQAA0ADAAOAAoADQAOAA8AEQATABMAFgAWABUAEQAUABAAEgAS
ABQAFgAVABYAGgAWABMAEAARABAAEQATABQAFAAPAA8AEwANAAMACQAGAAYACgAKAAkA
AwABAP7/AgAAAAIABAAEAAAAAAABAAEA/f////z/+//7//3///8BAAEA///9//v/+P/8
/wAA/f/9////AQD/////AAACAP3//P/+/wIA///+//3/+//4//P/+P/5//n/9//5//n/
+f/5//v/+//5//v/+//4//7//v/+//v/+//7//f/+f/7//n/+v/5//b/9v/6//v//P/9
//7///////j/9f/4//n/9P/2//7/AgAEAAIA+//8//f/9//4//j/+f/8//7///8AAP7/
/f/9//z//P/9//3/+v/7//n//P/9//v/+f/1//X/+v/+/wIAAQD+//7/AgAAAP7//f/8
//v/AAAAAP7/9//5//n/+f/7//////////3//////wIA//8AAAIAAwADAAMAAwAEAAUA
CQAQAA4AEAAEABIA+v///wQACQAOAAUA///+//j//P8BAAUACAAKAAoADgAQAAcAAAD+
//L/9f/3//n/+v/7//v//P/9/wEABQAKAAsACgAKAAkABwAIAAkACgANAA0ADAAIAAgA
CwAPABEAEAALAAsACAABAAAAAAD///z/AQAHAAgACwALAAcAAwD///v/+v/+/wMABAAF
AAUABgACAAAA/f/6//3/AQAHAAoAAwACAAEAAAD/////AAAFAAcADAALABMAGwAsADAA
QgBjAIAAhACQAJQAiQB3AHAAYgBTADsAKgAgACQAHgAbABcAFQAMAA8AEgAQAAgADAAK
AAkACAAMAAwABwADAAsADgANAA0ADQAMAAoABwAGAAYACgAIAAgACAAKAAoACgAIAAUA
BQAKAAoACgAKAAkACQAOAAkACQALAAkACQAKAAoACQAJAAgABwAGAAYACAAJAAoADQAP
ABEAEwAWABIAEQASABAADQAQABAADwANAAkADAANABAAFgAVABUAFwAXABcAFgAVABQA
GgAgAA==
         </WaveFormData>
      </LeadData>
      <LeadData>
         <LeadByteCountTotal>10000</LeadByteCountTotal>
         <LeadTimeOffset>0</LeadTimeOffset>
         <LeadSampleCountTotal>5000</LeadSampleCountTotal>
         <LeadAmplitudeUnitsPerBit>4.88</LeadAmplitudeUnitsPerBit>
         <LeadAmplitudeUnits>��V</LeadAmplitudeUnits>
         <LeadHighLimit>2147483647</LeadHighLimit>
         <LeadLowLimit>268435456</LeadLowLimit>
         <LeadID>II</LeadID>
         <LeadOffsetFirstSample>0</LeadOffsetFirstSample>
         <FirstSampleBaseline>0</FirstSampleBaseline>
         <LeadSampleSize>2</LeadSampleSize>
         <LeadOff>FALSE</LeadOff>
         <BaselineSway>FALSE</BaselineSway>
         <ExcessiveACNoise>FALSE</ExcessiveACNoise>
         <MuscleNoise>FALSE</MuscleNoise>
         <LeadDataCRC32>2405863367</LeadDataCRC32>
         <WaveFormData>
7P/s/+z/7P/r/+r/6f/o/+n/6v/r/+z/7P/s/+z/7P/t/+7/7//w/+//7v/t/+z/7P/s
/+z/7P/t/+7/7//w/+7/7v/u/+7/7v/u/+7/7v/v//D/8f/y//D/8P/w//D/8P/w//D/
8P/t/+z/6//q/+3/7v/v//D/8v/y//L/8v/x//D/7//u/+3/7P/r/+r/7f/u/+//8P/v
/+7/7f/s/+7/7v/u/+7/7P/s/+z/7P/t/+7/7//w/+7/7v/u/+7/7//w//H/8v/y//L/
8v/y/+//7v/t/+z/7f/u/+//8P/u/+7/7v/u/+//8P/x//L/8P/w//D/8P/w//D/8f/1
//r/+//9////AAAAAAAAAAD+//7/AQABAAEAAgAEAAYABQAGAAYABQAHAAcACQALAAkA
CAAIAAkACAAGAAUABAAEAAMAAAD///3//P/8//3///////7//P/3//X/9f/z//T/9P/0
//P/8P/w//D/8P/w/+//7v/u//D/8P/x//H/7//v/+//7//t/+z/7P/r/+7/7//v/+//
7f/t/+3/6v/q/+3/8//7/wIACgAYACcAOABMAGQAeQCHAI0AkwCdAKUArACtAJQAYAAs
ABAAAwD6//D/7v/z//r///8EAAIA/P/2//T/8f/1//f/8//v//P/9//2//b/9f/y//T/
9P/z//P/9P/0//T/9P/2//b/9v/2//T/8//z//L/8//0//b/9//5//n/9//2//j/+f/6
//r/+v/5//j/9v/3//b/9v/3//n/+f/6//r/9//3//j/+P/8//z//P/8//z//v/+//7/
/v8BAAEAAQD//wAAAQABAAAAAAD/////AwAGAAcACAAGAAYACAAJAAkACQAKAAsADQAO
ABEAEQATABMAEwAUABgAGQAZABoAGwAbABsAHAAaABsAHAAeACAAIQAhACEAIQAhACAA
IAAjACMAIwAjACEAIQAfAB8AHwAeAB0AHQAfAB8AHgAdABoAGQAXABYAFgAWABUAFAAS
ABIAEgASAA8ADgAOAA0ADQAOAA4ACwAJAAgACAAIAAgACAAIAAgACgAJAAkACQAJAAkA
CAAIAAoACgAJAAkABwAHAAcABwAIAAkACgALAAsACgAKAAoACQAJAAoACwAKAAoACgAI
AAoACgAJAAkACgALAA0ADgAMAAoACAAHAAkABgAJAAkADQAPABAAEQAOAA0ADAAMAA4A
DgAOABAADwANAAwACwALAAwADQAOAA4ADwAPAA8ADgANAAwACgANAA4ADwAQAA8ADgAM
AAoACgAKAAoACgAIAAgACQAJAAgABwAHAAcABwAHAAcACAAIAAgACAAHAAQABAAEAAQA
BgAHAAgACQAGAAUAAgABAAIAAwAEAAYABAAEAAQABAAGAAYABgAEAAYACAAIAAYABQAD
AAIAAQACAAYABgAFAAQAAwACAAAAAQAFAAgACwANAA8AEAAQABAAEAAQABAAEwATABMA
FAAWABgAGQAYABgAFwAXABcAFwAXABYAFgAXABkAFwAWABQAEgAQABEADgANAAsACQAI
AAgABwAHAAYABAABAP3//f/7//r//P/8//v/+v/6//r/+v/6//f/9v/2//b/+P/5//n/
+f/3//f/9//2//j/+f/5//n/9//2//X/9f/3//P/8v/y//P/9f/9/wIACgAWACUANABG
AGAAeQCJAJEAlQCdAKcArACvAKYAegBCAB4AEQAIAPr/9P/5//7/AwAIAAwACgACAPj/
8//3//n/+f/3//f/9//3//j/+P/2//X/9P/y//H/8//0//X/9v/4//j/+P/4//b/9f/1
//T/8v/y//P/8//x//H/7//u//H/8//1//b/9v/1//T/8v/x//D/8P/x//H/8f/y//L/
8P/v/+//7v/y//T/9v/4//f/+P/3//b/9v/5//n/+f/5//r/+//7//r/+v/5//n/+v/8
//z//P/+//7/AAABAAEAAQACAAMABQAGAAkACQAHAAcABwAIAAoACwALAAwADwAPAA8A
EAASABMAFAAWABQAFQAVABUAFQAVABQAFAAXABcAFwAXABUAFQATABMAEQAQAA8ADwAP
AA8ADgANAAoACQAHAAYACAAIAAcABgACAAIAAgACAP///v/+//3/+//8//z/+f/6//r/
+//8//z//P/8//z/+v/5//n/+f/5//n/+P/4//z//P/7//v/+f/5//n/+f/7//v/+//7
//r/+P/3//b/9//3//j/+f/6//r/+v/4//n/+P/2//X/9v/3//n/+v/3//b/9f/1//X/
8v/1//X/+P/7//3////7//n/9//2//j/+v/8/wAA///9//z/+//6//r/+v/6//j/+f/5
//n/+f/5//n/+P/5//r/+//8//n/+P/2//T/9v/2//b/9v/2//b/9//3//j/9//3//f/
9f/1//X/9v/0//T/9P/z//D/8P/w//D/8v/z//T/9f/0//P/8P/v//L/8//0//b/9f/0
//P/8v/w//D/8P/u//D/8v/y//D/7//t/+z/6//t/+7/8P/x/+7/7f/s/+v/7P/t//D/
8f/w//H/8v/y/+7/7P/s/+z/7v/u/+7/7v/u/+//8//2//f/+f/7//z//v/+//7//v/7
//3//P/7////AgAFAAcABwAGAAQAAwABAAEAAQAAAAIAAwAFAAMA///8//n/9v/4//b/
9v/1//L/8v/z//P/8f/w/+7/6//r/+v/6f/o/+b/5v/l/+T/5P/k/+T/5P/j/+L/4v/i
/+L/4//j/+P/5f/l/+X/5P/i/+P/4//j/+X/5P/j/+P/5f/h/97/4P/f/9//5//y//7/
DAAZACYAPABWAGcAcwCDAIkAjwCXAKAAowCIAE4AGgAAAPf/8P/q/+b/5f/o//H/9P/0
//L/7v/s/+n/5//p/+f/5f/l/+X/5f/m/+b/5P/m/+b/5f/l/+X/5P/j/+L/5f/m/+f/
6P/n/+f/6P/o/+r/6v/r/+v/6v/p/+b/5P/k/+X/5v/m/+n/6f/p/+j/5f/k/+T/5f/p
/+n/6v/q/+v/6//s/+z/7f/s/+v/6v/t//D/8f/y/+//8f/w/+//8P/y//T/9f/0//T/
8//z//L/9P/0//T/9//4//v//f/9//3//v////7//v8AAP//AgADAAQABgAGAAcABwAI
AAoACwAMAA4ADQANAA0ADgAQABEAEQARAA8ADwAOAA4ADwAPAA8ADwARABEADwAPAA4A
DAAKAAkACQAJAAgABwAHAAcABgAGAAYABgAFAAQABQAGAAcACAACAAAA///9//7/AAAB
AP/////+//7//v/9//z/+//6//z/+//7//v/+f/5//j/+P/8//z/+//7//v/+//7//v/
+v/5//j/9//6//r/+//8//r/+f/5//n//P/8//z/+v/8//z/+//7//v/+//8//z//P/8
//z//f/7//j/+//7//3///8AAAEA/f/9//3//v/9//z/+//8//3//f/+////AAAAAAAA
AAD+//////////////////7//P/8//z//P/9//7//v/+//3//P/7//r//P/8//3//f/+
//3//f/9//v/+//7//z//v/+//7//f/7//r/+f/4//v/+//7//v/+//7//n/+f/7//v/
+//8//7//v/+//7//v/+//7//P/8//7//v/8//r/+P/5//r/+//8//3///8EAAgACAAJ
AAoACgAIAAgACAAIAAkADQAOAA8ADQAOAA8ADwARABIAEgATABMAEwATABIAEgATABUA
EwAQAA4ADAAKAAgABAACAP//AAAAAAEAAQABAAAA/v/7//f/9//1//T/9f/2//b/9v/0
//T/9P/0//T/9P/1//b/9f/1//T/8//x//H/8f/w//P/9f/2//f/9v/0//L/8f/z//X/
+P/0//X/+f/9/wQAEAAcACcAOABMAGQAeQCDAIcAjQCVAJcAmACVAHYAQgAgABYADwAE
APz/9P/1//z/AQAGAAgABAD6//L/8f/z//P/9f/1//P/8//z//T/9P/y//T/9P/z//P/
9P/0//T/9P/0//T/9P/0//X/9f/2//b/9f/0//T/8//1//X/8//y//T/9f/2//b/9v/1
//T/8v/z//L/8v/z//P/8//0//T/9P/1//f/+P/4//j/+P/4//b/+P/4//j/+f/9//7/
///8//z//P/7//7//v/9//3///8CAAMABAABAAAAAQABAAQABQAHAAkACQAIAAkABwAI
AAkACgAMAA4ADwAPABAADgANAAwADAAOABEAFAAYABUAFQAUABMAFQAVABQAFAAXABcA
FwAXABQAEwAQAA8AEgASABIAEwASABEADwANAA4ADQALAAoADAAMAAsACgAFAAQAAwAC
AAIAAgADAAMAAgACAAEA/f/7//r/+v/6//z//P/8//z/+//5//j/9//5//v//P/+//7/
/P/5//f/+f/5//n/+f/7//v/+//7//v/+v/6//r/+//7//z//f/9//z/+//4//z//P/7
//v//f/9//7//v/7//r/+f/5//v/+v///wEA//////7//f/9//3//f/+/wAAAAAAAAIA
///9//z/+//+/wAAAgAEAAIAAwADAAMAAgABAAAA/v8AAAAAAAAAAP7//v/9//z///8A
AAEAAgD///7//v/9//7//f/9//3//f/9//3//v/9//z/+//5//n/+v/7//z/+//7//v/
+//7//v/+f/5//f/9//3//j/+v/6//r/+v/6//r/+v/4//f/+P/3//T/9f/1//b/9//4
//j/+f/5//b/9f/0//P/9//3//f/+P/2//b/9v/2//T/9f/5//z///8BAAMABAACAAIA
AgACAAMABwAIAAkACQAKAAsACwAMAAwACwALAAsACwALAAoACAAJAAsACQAHAAYABQAE
AAIA/v/8//n/+v/6//v/+//5//j/9v/z//P/8//x//D/8P/w/+//7v/r/+r/6f/o/+j/
6P/p/+r/6v/r/+v/6//r/+v/6//q/+r/6//r/+v/6P/m/+T/4//l/+X/5v/o/+n/7f/1
//z/AgAQACEANABMAGYAdwCDAIcAiwCXAKMApgChAIAARgAWAAIA9//q/+L/5v/t//b/
/f/8//r/+v/y/+r/6f/p/+f/5//p/+v/6//p/+r/6v/o/+j/6P/n/+f/5v/m/+b/5v/m
/+b/5v/m/+f/5//o/+j/5//m/+b/5f/l/+X/4//i/+T/5//q/+z/6//p/+f/5P/m/+b/
5//p/+r/6f/p/+j/5f/l/+b/5v/q/+r/6v/q/+j/6v/q/+r/7f/x//L/8//y//L/8v/x
//D/8P/v/+//8f/0//X/9v/0//L/8v/x//L/8//1//f/+//8///////+//3//P/8/wAA
AQABAAIAAwADAAMABAAEAAUABgAIAAgACQAJAAkACQAJAAgACAAJAAkACQAJAAcABwAF
AAUABgAGAAYABwAHAAcABgAFAAQAAwABAAAA/v/+//3//P/4//j/+P/4//b/9v/3//f/
9f/2//b/8//z//L/8v/y//L/8v/y//L/8P/v/+//7//x//H/8P/w//D/8P/v/+//8f/x
//H/8f/x//H/8f/x/+//7v/u/+7/8P/x//P/9f/1//T/8//w//L/8v/x//H/8v/z//X/
9v/1//T/8//z//X/8v/1//X/9P/1//X/9f/z//P/8//0//T/9P/0//b/9P/z//P/8//0
//T/9P/0//H/8f/w/+//8f/z//X/9v/0//T/9P/0//L/8v/x//D/8v/y//L/8v/w//D/
8f/x//D/7//v/+//8P/x//L/9P/y//L/8v/x//H/8v/z//T/8//z//P/8//1//X/8//z
//H/8f/x//L/8f/w/+//7v/v//D/8f/w/+7/8P/w/+7/8P/v/+//7//u/+7/7//v/+//
7//v/+//7f/t/+//7//s/+3/7v/u/+z/7v/w//D/8P/w//L/8//3//r/+f/7//3//v//
/wAAAQACAAEAAwACAAEABAAGAAgACQAJAAgABgAFAAEAAQABAAAAAQADAAYABQAAAPz/
+P/0//T/8v/y//H/8f/y//T/9f/0//L/7//r/+r/6//q/+r/5//m/+T/4v/j/+T/5f/m
/+X/5P/k/+T/5P/l/+X/5f/n/+f/5//m/+X/5f/k/+P/4//i/+H/4f/h/9//4P/e/9//
4//t//j/BAAUACkAPABMAGAAcwCBAIcAjwCZAKEApgCbAHAAOAAQAPz/8f/s/+b/6P/t
//L/8//w//T/9P/q/+b/5//n/+n/5//h/+H/4//h/+L/4v/g/+T/5P/j/+P/4v/i/+L/
4v/j/+T/5f/m/+T/4//j/+L/5P/k/+X/5f/n/+f/5f/k/+L/4//k/+T/5//n/+f/5v/k
/+L/4f/h/+H/4f/i/+L/4v/j/+X/5v/m/+b/5v/m/+j/6v/q/+r/6f/r/+r/6f/p/+r/
6//r/+3/7v/u/+//7v/w//D/8P/y//L/9P/1//T/8//z//P/9//4//v/+//9//3//f/+
//7//////wAAAwADAAMABAACAAMABAAGAAQABQAFAAUABgAHAAcACAAIAAcABgAFAAYA
BwAGAAcABAACAAAA//8AAAEAAQABAAAA///9//z/+v/6//n/+P/4//j/+P/4//X/9P/0
//P/8f/y//L/7//w//D/8f/y//H/8P/v/+7/8P/v/+//7//t/+3/7P/s/+//8P/w//H/
7//v/+//7//t/+3/7f/t/+7/7v/v//D/7v/t/+3/7f/s/+z/7P/q/+3/7v/u/+//7v/t
/+3/7P/v//D/8f/z//H/7v/x//H/8P/x//H/8f/w//H/8v/0//H/8P/v//D/8f/x//L/
8//x//D/7//u//D/8f/x//H/8f/x//H/8P/w//D/8P/w//D/8P/v/+7/7P/s/+z/7P/u
/+7/7//v/+z/6//r/+v/7f/t/+3/7v/w//D/8P/v/+z/7P/s/+z/7f/t/+3/7f/t/+3/
6//r/+n/6f/p/+r/6v/q/+r/6v/o/+j/6P/m/+j/6v/q/+j/6P/n/+f/5//m/+b/5//n
/+n/6v/p/+j/5//m/+f/6f/u//L/9P/3//r//P/7//r/+f/4//j/+//7//v//P/+/wAA
AQAAAAAA//////3//f/9//z/+//7//z/+f/4//b/9P/y//L/8P/w/+//6//q/+r/6f/r
/+r/6P/l/+H/4f/f/97/3v/e/93/3P/c/9z/3P/c/9r/2P/X/9b/2f/b/9z/3f/b/9v/
2//a/9z/3f/d/93/3f/c/9v/2//X/9f/1v/W/9n/2//j/+z/+v8IABcAKAA8AFQAZwBz
AH0AhQCNAJEAmACNAGAAKAAIAPj/6//i/9z/3P/h/+T/6f/w/+7/5v/g/9z/2f/Z/9n/
1f/V/9f/2//b/9z/3P/a/9v/2v/Y/9f/2v/a/9r/2v/Y/9j/2P/Y/9n/2f/a/9r/3P/c
/93/3f/b/9v/2f/Y/9r/2//c/9z/2//b/9v/2v/b/9r/2v/b/93/3f/e/97/3P/b/9v/
2v/e/97/3v/e/97/4P/g/+D/4P/j/+P/4//k/+b/6P/p/+n/6P/m/+X/5//q/+v/7P/q
/+r/7P/t/+3/7f/u/+//8f/y//X/9f/1//X/9f/2//j/+f/5//r/+//7//v//P/7//v/
+//8//7///////////////7//v8AAAEAAgADAAIAAQD+//3////+//3//f/9//3//P/7
//r/+f/3//b/+P/4//f/9v/y//L/8v/y/+//7v/u/+3/7//w//D/7f/r/+r/6v/q/+v/
7P/t/+7/6//p/+j/5//o/+n/6f/q/+z/7P/r/+v/6f/p/+n/6f/r/+v/6//r/+n/6P/o
/+j/6v/r/+3/7//w//D/8P/u/+3/7P/q/+n/6//r/+z/7P/t/+7/7//x//H/7v/x//H/
8P/x//H/8f/x//H/8f/y//D/8P/w//L/8P/v/+//7//v//D/8f/y//P/9f/2//f/9f/z
//H/7v/v//D/8f/y//D/8P/v/+7/8P/w//D/8P/y//L/8//z//D/7//v/+//8f/x//H/
8v/0//T/9P/z//L/8v/y//L/9f/1//X/9f/0//P/8P/v/+//7//v//D/8f/y//P/9P/z
//L/8f/u//D/9P/2//T/8v/x//D/7//u//H/8//4//z/+v/7//z//P/+//7//v/+/wAA
AwADAAMAAQACAAMAAwAGAAgACQALAAcABwAHAAYABgAHAAkABwACAAAA/v/8//3/+v/5
//f/+P/4//n/+f/2//T/8f/t/+z/7f/s/+z/6v/q/+n/6P/o/+j/6P/o/+n/6P/o/+j/
5//n/+b/5f/m/+f/6P/o/+n/6//s/+3/6v/o/+b/5f/n/+f/5v/k/+P/5//x//z/BgAS
AB8AMABEAFgAZQBzAHkAfQCHAJMAlgCLAGwAOgAWAAoABwD8//T/8P/x//T/9//4//r/
9v/w/+z/6f/r/+3/6//r/+3/7//t/+z/6v/m/+v/7P/s/+3/7v/u/+7/7v/u/+7/7v/u
/+3/7f/u/+7/7P/s/+3/7f/v/+//7f/s/+v/6//r/+r/7f/t/+3/7P/s/+z/7f/v/+//
7f/s/+r/6//t//D/8v/2//b/9v/2//b/+P/4//j/9//5//j/9//1//b/9//3//r//P/9
/////v/+//z/+v/9//7/AQADAAEAAQACAAMABQAGAAkACQALAAsACwAMAAsACwAKAAoA
DAANAA4AEAARABMAFQAYABUAFQAUABMAFAAVABUAFgAVABUAFQAVABUAFQATABMAFQAU
ABMAEwAQAA8ADQALAAwADQANAA4ADQAMAAoACAAEAAQABAAEAAIAAgADAAMAAwAEAAQA
AQABAAAAAAAAAP///v/9//z//f/9//7///8BAAEAAAAAAP///v/8//v//P/9//7/////
//////////7//P/7//r/+v/7//3///8AAAAAAAD+/wEAAgACAAMAAAD//////v8AAAAA
AAABAAIAAAAEAAUAAwADAAIAAQACAAMABAAGAAUABAADAAQABQAFAAYABwAGAAYABgAG
AAQABQAFAAUABgAHAAgACAAGAAYABgAGAAYABgAFAAQABgAGAAYABgAFAAQABAADAAUA
BQAGAAcABgAFAAQABAACAAIAAgABAAMABAAFAAYABAADAAIAAQAEAAUABAAFAAUABQAF
AAYABAAEAAQABAAGAAYABgAEAAMABAADAAAAAQABAAIAAwADAAIAAgABAP//AwAEAAQA
BAAEAAQAAgADAAcACgANAA8AEQASABIAEgASABIAFAAXABcAFwAYABoAHAAdAB4AHgAd
AB0AGwAbABsAGgAaABsAHQAbABgAFgAUABIADwAMAAsACQAGAAYABwAHAAkACAAGAAMA
AQABAP///v/7//r/+P/2//j/+v/8//7/+//6//r/+v/6//v/+//7//v/+//7//r/+P/5
//n/+f/7//r/+f/5//v/9f/y//L/8//5/wUAEAAYACYAMwBEAFoAcACFAJMAmQCdAKUA
qwCwAKkAhgBSACoAGAANAAAA+v/6//3//v8FAAgABgAEAAQAAAD9//3/+f/3//f/9//3
//n/+v/6//j/+f/4//b/9f/4//j/+P/4//r/+v/6//r/9//3//j/+P/2//b/9//3//j/
+f/4//j/+P/5//r/+v/7//v/+//6//f/9v/2//f/+v/7//3//v/9//3//v/+//7//v/+
//7/AAACAAIAAgABAAMAAgABAAQABgAIAAkACAAIAAcABwAKAAwADAAMAAwADAAOAA8A
DQANAA4ADwATABQAFwAXABkAGQAZABoAGwAbABoAGgAcAB0AHgAgACAAIQAiACQAJgAn
ACcAJwAlACUAJAAkACcAJwAnACcAJwAnACUAJQAjACIAIQAhACMAIwAiACEAIAAfAB0A
HAAaABoAGQAYABcAGAAZABoAFQAUABQAEwAVABYAFgATABMAEgASABIAEgASABIAEgAQ
AA8ADwAPAA0ADQAMAAwAEQASABIAEwASABEAEAAPABEAEQARABEAEQAQABAAEAAPAA8A
EAARABIAEgASABAAEAAQAA8ADwAPAA8AEAAQABIAEgASABMAEQAOABEAEQAQABEAEQAR
ABEAEQARABIAFAAUABQAFgAWABUAFQAVABMAEgARABAAEQATABQAFQAUABMAEgAQAA4A
DgAOAA4ADwAQABAAEAAPAA4ADQAMAA0ADgAQABEADgANAA0ADQANAA0ADQAOABAAEAAQ
AA8ADAAMAAwADAANAA0ADQANAA8ADwANAA0ACwALAAsADAAMAAwADAAMAAsACgAJAAYA
CAAKAAoACAAIAAcABwAHAAYABgAHAAcABQAFAAUABQADAAUABQAFAAYABgAGAAYABgAE
AAUACQAMABAAEwAWABgAFgAWABYAFgAVABcAFgAVABYAGAAaABsAGwAaABgAFwAVABUA
FQAUABYAFwAZABcAFAASABAADgAPAAwACwAJAAUABAAEAAMABAAEAAMAAQD9//3/+//6
//j/+P/3//b/+f/6//v//P/6//j/9//2//j/+f/5//n/+f/5//n/+P/2//f/9//3//n/
+P/3//f/+f/3//b/9v/3//v///8KABgAJgAzAEYAXABwAH8AkQCbAJ8AqQCzALgAswCO
AFIAJgASAAkAAgD+//7///8EAAcACAAIAAYAAAD8//v/+//5//n/+f/3//n/9//4//j/
9v/6//r/+f/5//j/+P/4//j/+v/6//r/+v/4//f/9//2//f/+P/6//v/+v/5//b/9P/2
//f/+P/4//r/+//8//z/+v/4//f/9//7//v//P/8//n/+f/6//r//P/8//z//P/8//7/
/v/+//z/////////AAACAAQABQAEAAQAAwADAAMABAADAAIABAAGAAoADQAMAAsACwAL
AA8AEAATABMAEQARABEAEgAUABUAFQAWABcAFwAXABgAFgAXABgAGgAbAB0AHgAfAB8A
HwAeAB4AHQAdAB0AHQAdAB0AGwAbABsAGgAZABkAGQAZABgAFwAWABUAEwASABEAEAAO
AAwACwAMAA0ADgAKAAgABwAFAAcACAAIAAUAAwACAAIAAgACAAIAAgACAAMAAwAEAAUA
BAADAAEAAAACAAIAAQABAAEAAQABAAEAAQABAAEAAQADAAIAAgACAAAA////////AQAC
AAMAAgACAAIAAQABAAEAAQACAAIABAAEAAQABQACAP7/AAD//wMABQAGAAcABAADAAIA
AgAEAAQABAAGAAYABQAFAAUAAQAAAP///v8AAAEAAQABAAMAAwADAAIAAAAAAAAAAAAC
AAIAAQAAAP7//v/+//7///8AAAIAAwD///3//P/7//z//f/+/wAAAAAAAAAA///8//z/
/P/8//v/+//7//v//f/9//v/+//5//n/+f/6//z//P/8//z/+v/6//r/+P/5//z//f/8
//r/+f/5//n//P/8//3//f/9//3//f/9//v/9//3//r/+//8//3//v/+////AwAGAAUA
BwAJAAoACwAMAA0ADgALAA0ADAALAA8AEgAVABcAFgAWABUAFQATABMAEwASABIAEwAV
ABMAEAAOAAwACgALAAgABwAFAAIAAgADAAMAAwACAAAA/f/7//v/+f/4//b/9v/1//T/
9//4//n/+v/4//b/9f/0//X/9//4//n/+P/3//b/9P/2//f/9//3//n/+P/3//f/9//z
//L/8P/x//n/AwAMABQAIgAxAD4AVABuAH8AjQCbAKEAqQCzALoAtQCUAFwALAAUAAsA
BgAAAAAABQAGAAkADAAKAAYAAgD8//v//f////v/+f/5//f/+f/6//r/+P/8//z/+//7
//z//P/8//z//P/8//z//P/7//v//P/8//7//v////////////3//P/6//v//P/8////
//////7////+//7///8AAP/////+/wAAAQADAAQABQAEAAMAAgACAAQABAAEAAIABQAF
AAUABwAIAAkACQAKAAoACQAJAAoADAAMAAwADgAOABAAEQAQAA8ADwAPAA8AEAATABMA
FAAVABYAGAAaABsAGwAcAB0AHQAdAB4AHgAfACAAIgAiACMAIwAjACEAIQAgACAAIQAh
ACEAIQAjACMAIQAhACAAHgAcABsAHAAdAB0AHQAaABkAFwAWABYAFgAVABQAEgASABIA
EgANAAwADAALAA0ADgAOAAsACQAIAAgACAAIAAgACAAIAAsACwAMAA0ACgAJAAcABgAI
AAgABwAHAAkACQAJAAkACQAJAAkACQAJAAgACAAIAAUABQAGAAcACgAKAAoACAAIAAgA
BwAHAAcABwAIAAgACgAKAAoACwAKAAYACAAHAAoACwALAAsACQAJAAkACgAKAAoACgAM
AA8ADwAQABEADQAMAAsACgAKAAsACwALAAsACwALAAoADAAMAAwADAAPABAAEAAQAA0A
DAALAAoACgAKAAsACwAMAAsACwALAAoACQAIAAgACwAMAA0ADQALAAoACQAIAAoACwAM
AA0ACwALAAkACQAHAAcABwAIAAkACgALAAwADAAMAAwACgAKAAwADAAKAAwACwALAAsA
CwAKAAoACQALAA0AEgAQAA4ADAAKAAoACwAPABIAFAAXABoAHAAZABgAFwAWABcAGwAc
AB0AHAAeACAAIQAkACQAIwAjAB8AHwAfAB4AIAAhACMAIQAeABwAGgAYABUAEgARAA8A
DwAQABIAEwARABAADgALAAkACQAHAAYACAAIAAcABgAIAAgACAAIAAkACAAIAAgACAAJ
AAkACQAJAAkACQAIAAkACwAMAA0ADAAKAAgABwAFAAUACAAKAA0ADwAVACAALAA2AEMA
WAByAIQAkQCfAKkAqwCvALUAugCrAHwATAA2ACwAHQAQABAAEAAPABYAIQAiABwAFgAW
ABIADwAPAA0ADQARABMAFQAUABQAEwAQABAAEAAPAA8AEQASABMAFAAUABQAFAAUABMA
EwAUABQAEgASABMAEwATABMAEQAQABIAEwAUABQAEwATABMAEgAUABQAFQAXABcAFwAY
ABgAFgAVABUAFAAZABoAGwAcABoAHAAcABwAHgAhACEAIQAfACAAIQAhACQAJAAjACMA
JgAqAA==
         </WaveFormData>
      </LeadData>
      <LeadData>
         <LeadByteCountTotal>10000</LeadByteCountTotal>
         <LeadTimeOffset>0</LeadTimeOffset>
         <LeadSampleCountTotal>5000</LeadSampleCountTotal>
         <LeadAmplitudeUnitsPerBit>4.88</LeadAmplitudeUnitsPerBit>
         <LeadAmplitudeUnits>��V</LeadAmplitudeUnits>
         <LeadHighLimit>2147483647</LeadHighLimit>
         <LeadLowLimit>268435456</LeadLowLimit>
         <LeadID>V1</LeadID>
         <LeadOffsetFirstSample>0</LeadOffsetFirstSample>
         <FirstSampleBaseline>0</FirstSampleBaseline>
         <LeadSampleSize>2</LeadSampleSize>
         <LeadOff>FALSE</LeadOff>
         <BaselineSway>FALSE</BaselineSway>
         <ExcessiveACNoise>FALSE</ExcessiveACNoise>
         <MuscleNoise>FALSE</MuscleNoise>
         <LeadDataCRC32>1154120678</LeadDataCRC32>
         <WaveFormData>
AgACAAIAAgADAAQABQAGAAgACAAIAAgABwAGAAUABAAIAAoADAAOAA0ADAALAAoACgAK
AAoACgAMAAwADAAMAAsACgAJAAgACgAKAAoACgAKAAoACgAKAAgACAAIAAgACAAIAAgA
CAAHAAYABQAEAAQABAAEAAQABQAGAAcACAAGAAYABgAGAAQABAAEAAQABgAIAAoADAAJ
AAgABwAGAAQABAAEAAQABAAEAAQABAAFAAYABwAIAAcABgAFAAQABQAGAAcACAAGAAYA
BgAGAAQABAAEAAQAAgACAAIAAgACAAIAAgACAAIAAgACAAIABQAGAAcACAAIAAgACAAJ
AAoACgAJAAoACgAKAAsACwANAA0ADgAOAA4ADQAKAAgACgAJAAcABAD///z/+v/8/wAA
AAD+//3//v/+//7/AAD+//3//f/+//7//P/8//z//v//////AAADAAQABAADAAUABQAF
AAcABgAFAAQAAwABAAIAAgACAAQAAgAEAAQABwAHAAkACQAHAAYABQADAAUABQAFAAUA
BwAGAAcADAAcACoANwA9AEMAQwA4ACAABADq/9X/x/+0/53/iP9t/03/Nv8s/yz/MP8s
/yn/L/87/1H/bP+B/4//of+z/7z/w//R/+H/6f/1//z///8BAAcACQAKAAoACgAMABAA
EAAQABEAEQARABEAEQAQABAADgAQABAAEAAQABIAFgAWABYAFQAWABcAGAAZABsAGgAZ
ABkAGgAbABcAFgAXABcAFwAXABkAGQAZABkAFgAUABMAEQAPABQAFAARABQAFgAYABwA
HAAcABwAGwAWABUAFAAUABkAGwAcAB4AIAAiACIAIQAfAB0AHQAdAB8AHgAdAB0AGwAd
AB0AHQAYABgAFwAUABMAFgAWABYAFAAQAA4AEAAPAA4ACgAJAAsACQAIAAgABwAHAAcA
BwAFAAQAAwABAAAA//8AAAEABQAHAAkACwAKAAoACQAJAAcABwAIAAkACQAKAAoACwAK
AAkACAAHAAcACAAKAAsADQAPABAAEQAQAA8ADgANAAsADAAMAAwACwALAAsADAAKAAsA
CwALAAsACgAJAAgACgALAAwADQANAA0ADQANAA0ADAANAA4ADQAPAA8ADwAMAAwADQAN
ABEADwANAA0ADwAPAA8AEQAQAA8ADgANAA8AEAAQABAAEgASABEAEAAOAA4ADQANAA0A
DgAOAA4AEAAQABEAEwASABEAEAAQABAADwANAA0ADAALAAsACgANAA4ACwAMAAoACQAL
AAoACgAKAAwADAAJAAgACAAHAAgACAAIAAYACAAIAAgABwAEAAQAAwADAAcACAAJAAoA
DAALAAsACgAIAAoADAAKAAkACAAHAAYACQAKAAsADAAMAAwACgAKAAoACAAIAAkACQAK
AAcABgAGAAgABgAGAAYABgAGAAMAAgACAAMABwAIAAsADAAMAA0ADQANAA8AEAAQABEA
DwANAAwADAANAAsACAAFAAEA/v///wAAAQAAAAAAAAD+//7/AAAAAAAAAQADAAQAAAAA
AAAAAQD///z/+v/7//3//v/+/////////wEAAQAEAAUABgAHAAgACAAIAAgABQAGAAUA
BQAFAAcABwAGAAcACAAIAAkACAAHAAYABwAGAAcADAAWACIALQAzADcAOwA6ADAAHgAG
AOn/0/+4/5v/gv9v/1f/Qv84/zD/NP82/zH/Mf83/0n/ZP9//4//n/+x/77/yf/R/9X/
2f/n//b/AQALAAcAAwAGAAgACgAOAA0ADAALAAsADgAPABAAEQASABIAEAASAA8ADgAN
AA4AEwAUABUAFQATABMAEwATABMAEgARABEAFgAZABcAGAAYABcAFgAVABMAEwATABMA
FAAUABUAFQAVABoAGgAXABcAGAAZABwAGwAcAB0AHQAaABkAGAAYABkAGQAYABgAHAAe
AB4AHQAcABsAHAAdAB8AHgAdAB0AHQAfAB8AHwAbABoAGAAUAA8AEgASABIAEQAOAA0A
EAARABAADAALAA0ACwAKAAoABwAHAAcABwAFAAQAAwABAP////8BAAMABgAHAAgACQAJ
AAoACgALAAoACQAJAAkACQAKAAoACwANAA0ADQANAA4ADgAPAA8ADwAPAA4ADQAPAA8A
DwAPAA8AEAAQABAADAALAAoACgANAA8AEAARABQAFAAUABQAEgARABAADwARABEAEQAR
ABIAEAAQABAAEQATABMAEwAUABQAFQAVABgAFQASABEADwAPAA8AEQAPAA8ADwAPABAA
EgATABQAFQAWABYAFgAVABQAEgARABIAFAAVABYAEwASABIAEwARABEAEQASABQAEwAR
ABEAEQARABIAEgARABAACwAKAA0ADQAQABAAEgASABQAFAAQABAAEQARABIAEgASABAA
EQAQAA8ADQANAA4ADgAPAA0ADAALAAoADQANAA4ADgAQABIAFAASAA8ADgANAAwADAAM
AAwADAAMAAwACgAKAA4ADAAMAA0ADgAQAA4ADgAQABAAEAAQAA8ADQAMAAwADQAOAA8A
EAAPAA8ADwAOABEAEQAQABAADwAOAA0ADAAOAA4ADwARABQAFAAWABYAFQAVABQAEwAV
ABYAFgAXABgAFwAXABgAFgATAA8ACwAKAAgACgAMAAoACAAHAAYABAAEAAYABgAIAAkA
CwAMAAgACAAIAAkACQAIAAgACwAOAA4ADQANAAsACwANAA0ADQANAA0ADQAPABAAEQAS
ABEAFAAVABcAFQAVABMAEAAQABAADwAPABEAEQARABMAFAAVACAAJgA0AD0AQQBBAEMA
PgAuABoAAgDv/9//zv+5/6b/j/9x/1j/TP9O/1T/Vv9N/0n/T/9h/3T/h/+V/6n/v//Q
/9f/4f/v//n/AQAKAA8AEQATABUAFAAUABQAFgAVABQAEwATABEAEQARABEAEQAQAA0A
DgAPABAAEQAUABUAFAATABEAEAAPAA4ADQAPAA4ADQANAA8AEQAOAA4AEgATABQAFQAU
ABMAEgARAA8ADgAOAA0ADAAQAA8ACwAMAAwADAAOAAwADAAMAAsACwALAAsADAAMAAsA
CQAIAAgACgAKAAkACQAHAAcABwAHAAYABQAFAAQABQAEAAMAAwAEAAQAAgD9/wAAAAAA
AP7/+v/4//r/+f/4//T/8//1//P/8v/y/+//7//v/+//8f/w/+//7f/s/+v/7P/t/+3/
7f/t/+3/6v/q/+n/6f/v//P/+P/9//v/+v/4//f/+f/5//n/+f/2//b/9//3//b/9//3
//f/9//3//f/9//1//b/9v/2//b/9f/0//T/9P/1//X/9f/2//b/9v/2//b/9f/0//P/
9f/3//n/+//6//j/+P/4//b/9//2//X/9f/2//j/+f/7//n/9//3//n/+f/5//v/+P/3
//b/9f/1//b/9v/2//j/+P/3//b/9f/0//L/8f/0//b/9//4//X/9P/0//X/8//x/+//
7v/x//P/9P/3//X/9f/2//b/9f/0/+//7v/v/+//8v/y//D/8P/y//L/8v/y//P/8//v
/+7/7f/q/+3/7v/v/+//7v/u/+3/7f/u/+7/7v/u/+7/7f/t/+z/6//s/+3/6v/t//D/
8//2//T/8v/w/+7/7v/u/+z/7P/w/+7/7v/v/+r/6P/p/+r/6//s/+7/7v/v//H/8v/y
//T/9P/y//P/8//z//H/8v/y//P/8v/v/+3/7P/s/+v/6f/n/+f/5v/p/+z/6//o/+b/
5P/i/+L/5P/k/+X/5f/m/+b/4v/i/+L/4//j/+L/4v/l/+b/5v/l/+X/5f/l/+f/5//p
/+n/6f/p/+r/6v/q/+r/5f/m/+X/5f/n/+v/7f/u/+7/7v/t/+3/6//r/+v/7f/u/+3/
+v8IAAoADwATABcAFwASAPz/6P/a/8v/v/+2/6n/pP+h/43/cP9i/2z/cv9m/1H/O/8x
/zn/Sv9h/3v/jf+Z/6b/s/+//8X/zf/V/97/4f/l/+f/6f/s/+z/7P/u//D/8P/w//H/
7//v/+//7//y//L/8P/y//L/8v/y//T/9P/0//T/8//0//X/9v/3//X/9P/z//P/8//z
/+7/7P/x//P/9f/3//f/9//3//f/9v/0//P/8f/x//b/9v/z//T/9P/0//b/+f/6//v/
+//3//f/9//4//n/+f/4//j/+P/6//r/+f/5//f/9//3//X/9P/z//P/8P/x//D/7//w
//L/8//y/+3/8P/w//D/7v/q/+j/6v/s/+z/6f/p/+n/5//m/+b/5f/l/+X/5f/n/+b/
5f/j/+P/4//l/+f/6f/p/+n/6f/p/+r/6v/r/+3/7f/u/+//7f/u/+7/7//x//P/9f/3
//X/9P/0//P/9P/1//X/9f/3//f/9//3//X/9v/2//b/9f/1//X/9v/4//n/+f/5//r/
+v/6//r//f/9//3//f/9//3//f/9//7//P/8//z///8BAAEAAQD+//7//////wUAAwAB
AAEA////////AQD+//3//P/7//z//v///wAAAQACAAIAAgACAAIAAQABAP//AAAAAAAA
/f/8//z//f8AAAEAAgAEAAEA///8//v//f///wIABAAEAAQAAAAAAAEAAQAEAAQAAgAC
AAQABAAAAAAAAQABAAIAAgACAAAAAgACAAIAAQAAAAAA/////wIAAgACAAIABAADAAMA
AgD//wAAAQD+////AAABAAIABAAGAAgACgAJAAgABQAEAAYABAAEAAUABAAGAAQABAAE
AAQABAAEAAYABQAFAAYAAgAEAAYABAAGAAYABgAGAAQABAAFAAcACAAIAAoACgAMAA0A
DQANAAoACgAJAAkADQANAA4AEAANAAsACAAFAAAA/v8AAAIABAACAAEAAAD///7////+
//7///8BAAIA/v/+//7///////7//v8BAAQABAADAAMAAwADAAUABQAEAAMAAgABAAQA
BAAEAAQABgAKAAwADwARABMAEwASABEAEAAOAA0ACgAJAAgACQAMABEAGgAmADAANwA9
AEMAQQA4ACQACgDy/93/yf+y/6P/kv95/13/Sv9C/0L/Qv86/zH/Mf89/13/gP+R/53/
rf+9/8r/1//j/+n/8f/7/wAAAQAFAAcADQARABIAEwAWABYAFgAWABcAFAATABIAEQAU
ABQAEgAUABUAFgAXABoAGAAWABQAEQATABUAFwAZABwAHAAcAB0AHQAfABwAHAAbABsA
GwAbABsAGwAbABsAGwAaABoAGQAWABoAGQAVABgAGgAcACAAIQAiACMAIwAgAB8AHgAe
AB8AHwAeAB4AHwAgAB8AHQAdAB0AHwAhAB8AHgAdAB0AHQAfAB8AHwAaABoAGQAWABUA
GAAYABgAFAAQAA4AEAARABAADAALAA4ADQANAA4ACwALAAsACwALAAoACQAHAAUABQAH
AAkABwAHAAcABwAJAAwADgARAA8ADwAQABEADgAOAA0ADQAOAA8AEAARABEAEgAUABUA
FAATABEADwAPAA8ADwAPABAAEgATABQAFAATABIAEgARABEAEAAPABAAEAAQABAAFAAV
ABYAFwAVABUAFQAVABYAFAAUABQAFwAZABkAGQAXABYAFgAVABsAGQAXABcAGQAZABkA
GwAaABkAGAAXABUAFgAWABYAFwAYABgAGAAXABYAFAATABQAFgAXABgAGAAYABkAGwAY
ABcAFgAWABgAFwAVABUAFgAXABkAGgAaABoAFgAWABUAFQAYABgAFQAUABUAFAAUABQA
FQAVABIAEgASABAAFAAUABQAEwAVABYAFgAXABYAFgAWABYAFgAVABUAFAAUABYAGAAW
ABgAGAAYABgAFQAUABMAEgAUABQAEgASABYAFAAUABUAFQAWABMAEgAUABQAFAAUABIA
EQARABIAEwAUABUAFgAVABUAFQAUABcAFgAYABgAGAAYABgAGAAZABsAGgAaABwAHAAc
AB0AHQAdAB0AHgAeAB8AHQAbABoAGgAWABMADwALAAsACgANABAADwAMAAoACAAJAAoA
DQAOAA0ADQAOAA4ADAAMAAwADQAQABAAEQAVABUAFAASABEAEwATABUAFQAVABUAFQAV
ABQAFAAUABQAFQAYABkAGwAaABsAGgAYABUAFAASABEAFAAVABYAGQAeACEAKgA0AD4A
RwBNAFMAUQBEADIAGgAAAOX/y/+0/6H/jP9v/1X/RP88/z7/Qv9C/0H/Rf9X/3H/iP+Z
/6v/vf/J/9j/5//x//f/+/8DAAwAEQATABUAFwAcAB4AIAAkACUAJAAjACMAIQAhACEA
IQAjACQAIwAmACQAJAAkACYAKAAoACgAJwAnACcAJwAnACUAJAAjACMAIwAlACIAIgAj
ACMAIwAjACIAIQAgAB8AIQAiACQAJQAlACoAKgAnACYAJgAmACgAKwAsAC0ALQApACkA
KQAqAC4ALwAvADAAMAAwAC4AKwAqACkAKgArACgAJgAkACMAIwAlACUAJQAkACQAIwAg
AB0AIAAgACAAHQAYABUAFgAZABoAGAAZABsAGQAYABgAFgAVABQAEwAVABQAEwARABEA
EQATABUAFAATABIAEQATABQAFAAVABUAFQAWABcAFgAWABUAFQATABMAEwATABUAFgAY
ABkAFwAXABYAFQAZABsAHQAfAB4AHgAdABwAGQAXABUAFAAVABcAGAAZABoAGgAaABoA
GQAZABkAGQAbABsAGwAbABgAFgAWABYAGQAbABsAGwAcABwAHQAdACAAHQAaABkAGAAX
ABYAFwAbAB0AHwAhAB8AIAAgACAAHgAeAB0AHAAaABoAGQAZABoAHAAdAB4AHQAcABwA
HQAbABsAGwAcABwAGwAZABkAGwAbABwAHAAcABwAGAAYABkAGQAcABwAGgAYABgAFgAW
ABgAGwAdABoAGgAaABgAHAAcABwAGwAaABoAGQAZABgAGAAYABgAGQAZABoAGgAZABoA
GwAYABgAGAAYABgAGgAaABoAGgAYABgAFgAWABYAFAAUABUAFQAWABMAEgAUABYAGAAa
ABoAGAAaABoAGgAaABoAGgAbAB0AHQAcAB0AHAAdAB8AIAAhACEAIgAiACMAIgAfAB0A
HAAZABcAFAARAA8ADgARABQAEwAQAA4ADAANAA4AEQASABMAEwAUABQADwAOAA0ADQAL
AAoACgANAAwADAALAAsADAANABAAEQAPAA8ADwAPAA0ADAALAAoACAAKAAoACwALAA0A
DQAMAAwADAALAAsACwALAAsADQAGAAcADgAcACwAOQA9AD0AOQA0ACQADADw/9X/v/+q
/5f/hP9l/0f/NP8w/zb/OP8y/y3/L/8//1v/cv+B/5P/p/+3/8D/y//V/93/5//v//L/
9f/9/wMAAQAAAAAAAAACAAEAAAD/////AwAFAAcACQAHAAYAAwAEAAIAAgACAAQABgAG
AAYABQADAAMAAwADAAQABAAEAAUABQAHAAQABAAFAAUABQAFAAQAAwACAAEAAwACAAIA
AQD+/wIAAQD9//7/AAACAAYABwAIAAkACQAJAAkACQAKAAgABwAFAAQABgAIAAgABwAH
AAUABQAFAAUABAADAAMAAAABAAAA///+//7//f/6//f/+v/6//r/+P/0//L/9P/z//L/
7v/t/+//7//w//L/8f/x//H/8f/v/+7/7f/r/+n/6f/r/+3/7f/t/+3/7f/v//D/8P/x
//H/8f/y//P/8f/y//L/8//z//P/8//z//D/8P/x//H/8f/x//D/7//y//P/9P/1//P/
9P/0//T/8v/x//D/8P/u/+//7//v//D/8P/w//D/8//z//P/8//z//P/8//z//D/7v/u
/+7/8f/1//f/+f/3//b/9v/1//X/8f/t/+v/7P/t/+7/8f/z//P/8//z//X/9v/2//b/
9f/0//L/8P/w//D/7//v/+3/7v/u/+7/6//q/+r/6//s/+3/7v/w//D/7//t/+3/7P/r
/+v/6v/p/+j/4//i/+j/6//x//T/8v/w//D/7v/p/+b/5P/h/+T/5v/o/+j/7P/u//D/
8f/s/+j/4//f/+L/5P/m/+j/5v/l/+X/5P/j/+T/5f/i/+P/5P/l/+b/6P/o/+j/6P/n
/+b/4//i/97/3v/g/+X/5P/i/+L/4v/i/+L/4v/j/+X/5v/m/+j/6P/q/+v/6//r/+v/
7P/s/+3/7P/p/+f/5v/q/+v/6//r/+T/4P/g/+D/4//i/+L/4v/e/9z/3P/a/9v/2//c
/9z/2v/a/9r/2//Z/9b/1P/V/9n/3P/e/+H/3v/d/97/3f/c/9v/2v/Z/9j/2P/Y/9j/
1v/Y/9j/2f/Y/9n/2P/W/9n/2v/a/9v/3v/h/+T/6f/4/+//4P/q/wgADQADAAkADwAG
APb/2v++/63/p/+c/5P/lv+b/4X/YP9S/2r/cv9W/0H/Of8v/zP/PP9V/2//ef+T/6L/
nf+t/6//vf/N/9z/2f/l//n//f/1/+7/5//i/+X/5v/n/+n/5//l/+P/4f/i/+L/4P/i
/+X/5v/n/+r/6v/q/+r/6f/n/+f/5//n/+n/6P/n/+f/6f/r/+j/6P/p/+n/6f/p/+f/
5//n/+f/5f/k/+T/4//l/+z/7v/t/+v/6v/p/+r/6v/q/+r/6f/n/+f/5//o/+n/6f/o
/+j/6P/q/+r/6f/n/+X/5f/l/+P/4v/h/+H/4v/l/+b/5//i/+L/4f/e/9v/3v/e/97/
3f/a/9n/3P/c/9r/1f/T/9b/1f/V/9b/0v/R/9D/z//R/9L/0//T/9T/1f/Y/9v/2f/X
/9X/0//V/9b/1v/X/9n/2//e/+H/3//g/+D/4f/f/9//3//f/+D/4P/h/+H/4v/j/+P/
4//j/+P/4//j/+P/5P/k/+T/4//j/+P/5P/i/+P/4//j/+b/5v/m/+b/5P/j/+L/4f/j
/+X/5//p/+j/5v/m/+b/5//p/+n/6f/m/+b/5//n/+r/5//k/+P/4f/h/+H/4//m/+f/
6P/p/+f/6P/o/+j/5//m/+T/4v/l/+b/5v/n/+b/5v/l/+T/4f/g/+D/4f/j/+X/5//q
/+n/5//k/+P/4//j/+T/5P/m/+b/4v/i/+H/4f/k/+T/4v/i/+T/5P/i/+L/4//j/+X/
5v/n/+b/5v/m/+b/5f/l/+b/5v/n/+b/5v/m/+b/5v/l/+X/5P/m/+r/7v/u/+//8P/x
//L/9P/2//j/+v/8//7//v8AAAAA/v/+////AQAEAAMABAAEAAQABAAEAAgACwAKAAkA
CAAHAAYACAAIAAkACwAOAA4AEAAQABAAEQARABEAEAAQAA8ADwASABEAEQASAA8ADQAK
AAcAAgAAAAIABAACAAAA///+/wAAAAACAAIAAwADAAQABAACAAIAAgADAAEAAAAAAAMA
BgAGAAUABQADAAMABQAFAAQAAwACAAEABgAIAAoADAAJAAoACQAJAAgACQAIAAYABwAI
AAgACQAHAAcABwAJAAgACwASAB4ALAA1ADcAOQA3ADIAIgAOAPL/3//P/7r/pf+U/33/
Yf9K/0L/Rv9M/0b/Pf83/zn/Tf9o/3//k/+l/7P/wP/P/93/5f/r//P/+v8BAAMABQAH
AAoACgAKAAwADgAOAA4ADwARABEAEQARABIAEgAQABIAEAAQABAAEgAUABQAFAATABMA
EwATABMAEQAQAA8ADwAPABEADgAOABAAEQASABMAEwATABMAEwAVABQAFAATABEAFgAW
ABMAEgASABIAFAAUABQAFAATABQAFQAWABgAFwAXABYAFgAaABwAHAAbABgAFQAUABMA
FQAUABMAEwAVABcAFwAXABMAEgAQAAwACgAOAA8AEAAPAAwACwAOAA0ADAAIAAcABwAF
AAQABAADAAMAAwADAAUABAADAAEAAQABAAMABQAFAAUABQAFAAIAAgABAAEAAwADAAQA
BQAHAAgACAAJAAsACwALAAsACQAIAAgABwAKAAsACwALAA0ADQANAA0ACwAMAAwADAAK
AAkACAAIAAoACwALAAsACgAKAAoACgALAAsACwALAAsACwALAAsACgAIAAgACAAJAAsA
CwALAAoACgALAAsADQALAAkACQALAAsACwANAA8ADwAPAA8ADQAOAA4ADgAMAAwACwAK
AAwADAALAAsACwAMAAwADAANAAwADAANAAsACwALAAwADAALAAkACQAJAAkACgAKAAgA
CAAEAAQACAAJAA0ADgAMAAwADgAOAAwADAANAA0ADAAMAAwACgALAAoACQAHAAcACAAI
AAkACgAKAAoACgAIAAcABwAGAAgACgAMAAoACgAKAAoACgAJAAgABwAGAAMAAgD///7/
BQAIAA0AEwASABIADgAMAAkACAAHAAYACAAHAAcACAAGAAYACAAMAAwACQAIAAcABgAE
AAQABQAHAAoACgAMAAwADgAPAA8ADwANAA4ADgAPAA0ACwAKAAoABwADAP7/+f/4//j/
/P8AAAEAAAAAAAAAAAAAAAIAAgAAAP/////+//z//P/8//3////+//7/AQAAAAAA////
//////8BAAEAAwADAAMAAwACAAIAAgACAAAAAgACAAMAAQADAAMAAgAFAAYABgAHAAUA
BQAFAAcABgAJABQAIgAuADUAOQA/AD0ANAAgAAoA7P/R/7n/pP+T/4D/Y/9F/zD/Jv8m
/yj/KP8n/y3/P/9b/3T/g/+R/5v/p/+4/8v/3//p/+3/8f/4////AwAHAAsACgAKAAoA
DAAMAAwADAANABAAEQASABMAEwASAA8AEAAOAA4ADgAQABIAEgASABEAEQARABEAEQAR
ABAADwAPABEAEwAQABAADwAPAA8ADwATABUAFwAZABgAFgAVABMAEwAYABgAFQAVABYA
FwAaABoAGgAaABkAFwAXABcAGAAZABkAGAAYABkAGgAZABcAGAAXABgAGQAXABYAFQAV
ABcAGQAZABkAFAAUABMAEAANABAAEAAQAA8ADAALAA4ADgAOAAsACwAJAAcABgAGAAUA
BQAFAAUABwAGAAUAAwACAAEAAgADAAMAAwADAAMAAwAEAAQABQAEAAMAAwADAAQABgAH
AAkABwAFAAMAAQACAAQABwAJAAgACQAJAAkABwAHAAcABwAFAAYABgAGAAYABQAEAAQA
BAAFAAUABQAIAAgACAAIAAcABwAHAAcABgAFAAQAAwAGAAYACAAKAAoACwAKAAkABgAG
AAcABwAJAAcABQAFAAcACQALAA8ADgANAAwACwAKAAoACQAIAAsADAAMAAwACgAKAAkA
CQAHAAgACAAIAAcABgAGAAcABwAHAAcACAAIAAcABQAFAAcABwAIAAgABgAGAAIAAgAF
AAUACAAIAAgACAAKAAoACAAIAAkACQAIAAgACAAGAAgACAAIAAcABAAEAAMAAwAEAAQA
BAAEAAQAAwADAAIAAgAEAAYABAAEAAQABAAEAAYABgAGAAYABAAEAAIAAgADAAAA////
/wMABgAFAAYACAAIAAgACAAFAAMAAgACAAQABAAEAAIAAgACAAIAAgAEAAQABQAHAAYA
BgAIAAgACgALAAsACwALAAwADAANAAsACQAIAAgABwAFAAIA///+//z//v8AAP7//P/7
//r/+v/6//z//P/7//v//P/8//z//P/8//3//f/8//z////+//7//f/9//////8BAAEA
AQABAAEAAQACAAIAAgACAAEABAAFAAcABAAFAAQAAgAEAAQAAwADAAIAAQAAAAEABgAN
ABIAGAAgACkANQBBAD8ANAAiAAgA7P/T/7//rP+X/4L/Z/9H/zD/Jv8o/yr/Kv8n/yv/
O/9V/27/gf+R/6P/s//A/83/2f/h/+n/8f/4//v///8DAAUAAwACAAEAAgAHAAoADQAR
ABEAEQARABEAEQAQAA0ADgAOAA4ADgAQABIAEgASABEAEwATABMAEwATABIAEQARABEA
EwAQABAAEQARABEAEQAPAA8ADwAPABIAEgATABMAEQAWABYAEwAPAA4ADQAOABIAFgAa
AB0AGQAZABkAGgAaABkAFwAWABgAGgAaABkAGQAXABcAFwAVABQAEwATABEAEwATABMA
EAAQAA8ADAAJAAwADAAMAAwACAAGAAgACAAIAAUABQADAAEAAAAAAAEAAQABAAEA/v/8
//r/9//5//v///8DAAEAAQABAAEAAQACAAIAAwABAAEAAgADAAUABgAGAAcABQAFAAUA
BQAFAAYACAAJAAkACQAIAAcABQAFAAUABQAFAAYABgAGAAQAAwACAAIAAwAFAAYABwAG
AAYABgAGAAcABwAHAAcABwAHAAcABwAEAAIAAgACAAUABwAHAAcABAAEAAUABQALAAkA
BwAHAAcABwAHAAkABgAFAAQAAwADAAQABAAEAAcACAAIAAgABgAGAAUABQAFAAYABgAG
AAUABAAEAAUABQAFAAUABgADAAEA/v/9//7///8BAAIABAAEAAAAAAD/////AgACAAAA
/v/+//z//f/+/wAAAQACAAIAAgAAAAAAAAAAAP//AAAAAP////////7//f/8//3//f/+
//7//P/+/wAA/v/+//7//v/+//v/+v/5//j/+v/8//z//v/+//z//P/9//3//v/7//r/
+P/2//T/8v/4//X/AAD9//r/9//0//b/+P/7///////+/////v/9//3//P/7////AgAE
AAcABgADAAEAAAD9//v/+P/1//H/7v/v//D/8v/w/+//7v/u/+7/8P/w/+7/7f/t/+z/
6//s/+3/7//v/+7/7v/x/+//7v/s/+v/7v/v//L/8//0//X/9v/3//f/9v/1//T/8P/y
//L/8//0//f/+P/4//f/9v/0//P/8//z//P/9f/2//3/BgAQABgAGQAbAB0AHwAYAAoA
9P/c/8n/v/+w/6X/mv+J/23/WP9U/1z/Wv9M/zv/N/87/0v/YP95/4f/l/+l/7L/uf/D
/83/1//f/+b/6//z//X/9f/2//b/9v/4//n/+P/3//f/+f/5//n/+f/4//j/9v/4//b/
9v/2//j/+P/4//j/9//2//X/9P/z//X/9v/3//n/+f/7//j/+P/3//f/9//3//T/8//y
//H/8v/y//P/8//0//r/+//5//j/+P/4//r/+f/6//v/+//3//f/9//4//n/+f/4//j/
9P/2/w==
         </WaveFormData>
      </LeadData>
      <LeadData>
         <LeadByteCountTotal>10000</LeadByteCountTotal>
         <LeadTimeOffset>0</LeadTimeOffset>
         <LeadSampleCountTotal>5000</LeadSampleCountTotal>
         <LeadAmplitudeUnitsPerBit>4.88</LeadAmplitudeUnitsPerBit>
         <LeadAmplitudeUnits>��V</LeadAmplitudeUnits>
         <LeadHighLimit>2147483647</LeadHighLimit>
         <LeadLowLimit>268435456</LeadLowLimit>
         <LeadID>V2</LeadID>
         <LeadOffsetFirstSample>0</LeadOffsetFirstSample>
         <FirstSampleBaseline>0</FirstSampleBaseline>
         <LeadSampleSize>2</LeadSampleSize>
         <LeadOff>FALSE</LeadOff>
         <BaselineSway>FALSE</BaselineSway>
         <ExcessiveACNoise>FALSE</ExcessiveACNoise>
         <MuscleNoise>FALSE</MuscleNoise>
         <LeadDataCRC32>3289148434</LeadDataCRC32>
         <WaveFormData>
+P/4//j/+P/6//r/+v/6//v//P/9//7//v/+//7//v/8//z//P/8//r/+v/6//r/+//8
//3//v8AAAAAAAAAAAAAAAAAAAAAAgACAAIAAgAEAAQABAAEAAQABAAEAAQABAAEAAQA
BAACAAIAAgACAAIAAgACAAIABAAEAAQABAAEAAQABAAEAAAA/v/8//r/+//8//3//v/8
//z//P/8//r/+v/6//r//P/8//z//P/6//r/+v/6//j/+P/4//j/+f/6//v//P/6//r/
+v/6//n/+P/3//b/+P/4//j/+P/4//j/+P/4//n/+v/7//z/+P/2//T/8v/1//b/9//4
//j/+f/5//v//v///wAAAQAAAP//AAD//////f/9//z//v/+//z//P/6//f/9//4//n/
+f/5//n/9//3//b/9v/4//n/+v/7//r/9//1//X/8//y//H/8f/y//T/9f/2//b/9v/2
//b/8//y//H/8P/w//H/8v/y//P/8//0//X/9f/1//b/9v/0//X/9f/1//X/9f/0//T/
9f/4//z/BgAdADYATQBiAHgAhwCLAIUAfgBuAFMAOQAYAOb/tv+A/zv/6/6s/or+e/5w
/n7+n/68/tr+/f4d/zb/T/9p/3v/jP+h/7X/xv/Z/+j/7f/y//n/+//8//3///8BAAQA
BwALAA4ADAAMAAwADgAQABAAEAASABAADwANAAwADQAQABIAEwAUABUAFgAXABgAGAAY
ABkAGQAZABsAGwAZABsAHAAeAB4AHQAdACAAHgAeAB0AGwAbAB4AIAAeACEAJQAqAC4A
KwAsACoAJwAoACsALQAvADMANAA1ADcAOAA4ADsAPAA9AD4APgBAAEIAQgBCAEQARgBI
AEkASgBIAEcARwBFAEYARgBDAEQARgBFAEQARABDAD8AOwA6ADwAPAA7ADkAOAA4ADgA
NQAyADIAMAAuADAALgAtAC0ALAAqACUAJQAmACYAIwAhACEAHgAcABwAHAAaABYAFQAT
ABEAEAAQAAwACwALAAsACgAKAAcABgAFAAUABAAEAAEAAQABAP///v/+//7/AAACAAIA
AAD//////////////v/+//7///////3/+//7//7//////////f/+///////9//3//f/+
/wAAAAAAAAAAAQACAAIAAgAAAAAAAAD//wEAAQABAAEABAADAAIAAAABAAIAAwAEAAEA
AQABAAEAAwADAAQABQADAAIAAQABAAIAAwACAAMA///+//3//f///////v/+//3//f/9
//z//P/9//7//v/6//r//P/8//v/+//6//r//P/6//r/+f/5//n/+f/5//f/9v/1//X/
+f/6//r/+f/2//b/9v/4//j/+P/4//j/+P/4//j/+P/4//f/9//4//b/9f/1//X/9//4
//j/+P/z//X/9v/2//b/9v/2//T/9P/0//b/9//3//n/+//9//3//f/9//r/+//6//v/
/P/9//3//f/8//n/+P/4//X/9f/2//f/9//3//f/9//2//T/8//z//T/9f/2//b/8//x
//H/8f/v/+3/7P/r/+//8P/x//L/8P/w//D/8P/u/+7/7v/u//H/8v/y//L/7//v/+//
7//x//L/8v/y//P/8//z//P/8v/w/+//7//y//b//P8NACYAPQBQAGIAdQB/AIEAgAB6
AGMASQAoAPr/yP+c/13/C/++/pL+ff5y/nb+k/6u/sj+6f4N/yr/Qf9b/3X/jP+Z/6H/
rP/B/9j/5//y//H/8f/0//f/+/////7///8BAAIAAwAEAAUACAAKAAoACgAMAAsACwAK
AAoACgAMAA0ADQAPAA8ADwAPABAAEAAQABEAEQARABMAEwARABMAFAAWABYAFQAVABgA
GgAcAB0AHQAcAB4AHwAcAB0AHwAiACQAIwAmACYAJQAlACcAKAApAC0ALgAvADEAMAAw
ADMANAA1ADYANgA4ADoAOgA6ADwAPAA+AD8AQAA+AD8AQQBBAD8APgA6ADoAPAA9AD4A
QABBAD0AOQA4ADYANgA1ADMAMgAyADIALwAsACwAKgAoACoAKgArAC0AKgAmAB8AHQAf
ACAAHgAdABsAGAAWABYAFgAUABAADwAPAA0ADAAMAAwACwALAAsABwAGAAIAAAAAAAEA
AQACAAEAAQABAP//AAAAAAAAAgABAAAA/f/7//z//f/+///////+//3//f/9//v/+f/5
//r/+//7//v/+//8//3//f/9//3//f/+//7//v/+//7/AQACAAIAAgAEAAQABAADAAIA
AQAAAP//AwADAAMAAgAAAAAAAAAAAAIAAwAEAAUAAwADAAQABQAFAAQAAwADAAEAAQD/
//////8AAAEAAwACAAEA///+//3//f/9//z//f/9//3//P/6//r//P/8///////+//7/
+//4//f/9f/4//n/+v/7//j/9v/0//P/9v/4//n/+f/6//r/+v/8//n/+P/3//b/9P/0
//T/9P/1//X/9v/4//b/9f/1//X/8//0//T/9P/1//P/9v/2//T/9P/0//T/9v/2//b/
+P/x//L/9f/0//T/9P/1//T/9P/0//T/9P/2//b/9v/4//n/+f/7//3/+//7//v/+//5
//v/+//9//z//f/9//3//P/5//j/+P/z//P/9P/1//X/9f/1//X/9f/0//T/9f/2//f/
+P/4//P/8f/x//H/8P/v/+//7//w//D/8P/w/+7/7v/u/+7/7//w//H/8v/x//L/8v/y
//P/8//z//P/8//0//T/9P/z//P/8//z//X/9P/0//X/+P/4/wYAFQAuAEUAWgBqAHsA
gQB9AHQAaABRADMAEgDm/7j/hv9B//H+sP6U/ov+gv6G/qH+vv7c/vv+G/8y/0n/Y/97
/5D/of+z/8T/0//i/+//9v/7//3//P/9////AQABAAMABgAIAAoACgAKAAwADAAMAAwA
DgAPAA8ADgAOAA4AEAARABEAEQARABEAEQAQABAAEAARABIAEwAWABcAGQAbABwAHgAa
ABkAGQAcABoAHAAdAB0AGwAeACAAHgAfACEAJAAmACYAKAAnACUAJwApACoAKwAtAC4A
LwAxADAAMAAzADQAMwA0ADQANgA5ADoAOwA+AD0APgA+AD4APgA/AEEAQQBBAEAAPAA8
AD0APQA9AD4AQAA9ADoAOgA4ADgANwA1ADIAMgAyAC8ALgAuACwAKgAoACYAJQAlACcA
JgAiACMAIwAiAB4AGwAfAB4AHgAgAB4AGgAUABEAEAAPAA8AEAAMAAsACwALAAoACgAH
AAYABwAHAAYABgAEAAMAAgD//wAAAAAAAAIABAAEAAIAAQAAAP///v/9//z//P/8//3/
/v/9//z//f/8//3//f/9//v//P/9//3/////////AAABAAIAAwAEAAMABAAEAAQAAgAC
AAIAAQACAAMABAAFAAkACQAJAAgABQAEAAMAAgADAAUABwAJAAgABwAHAAcABwAGAAUA
BQAHAAcABQAFAAYABgAGAAcABAADAAEAAAD9//3//f/8//z//f/+//7//f/+/wEAAgAB
AP///P/6//v/+v/7//v/+f/5//n/+f/6//r/+v/7//v//P/8//v/+f/4//f/+P/5//r/
+//8//r/+v/6//r/+f/3//b/9v/4//f/9//3//P/8v/0//b/+P/6//r/+v/6//z/////
/wEAAwACAAEAAAD///7////+/////v/////////8//n/+P/4//b/9//5//v/+f/5//n/
+f/5//j/+P/5//n/+f/5//j/8//x//H/8f/x//H/8v/z//P/8v/x//D/8v/y//L/8v/0
//T/9P/0//X/9v/2//b/8//z//P/8//0//b/9//4//f/9//3//f/+f/4//j/+f/4//r/
DAAlADQARwBYAGoAewCBAHEAZgBaAEEAJwAMAOT/uP+S/1f/Cf/M/rz+s/6g/pr+p/6+
/tb+9f4X/zL/Tf9n/3//lP+n/7X/xP/T/+D/6//0//f/+//+////AQADAAQABQAHAAgA
CAAIAAgACgAMAAwADAAOAA8ADwAOAA4ADQAOAA4ADQAOAA8AEAARABEAEAAPAA8ADwAP
ABEAEQARABMAFAAWABUAFQAWABoAGQAaABoAGQAXABoAHAAaABoAGwAdAB4AIAAkACUA
JQAlACcAKAApACkAKgArAC0AMAAwADMANAA3ADgAOAA6ADgAOAA4ADoAOQA6ADoAOgA8
AD0APwA/AD8APgA6ADoAPAA7ADoAOgA+ADsAOAA4ADgAOAA3ADUANAA0ADQAMQAuAC4A
LAAqACgAJgAlACUAJQAkACAAIQAiACIAHwAdABsAGAAWABYAGQAYABUAFQASAA8ADQAM
AAwACwALAAsACAAIAAUABAAFAAUABAAEAAEAAQABAP//AAAAAAAAAgAEAAQAAgABAP//
////////AgACAAIAAwABAP///f/9////AQACAAMAAQACAAMAAwABAAEAAQACAAUABgAH
AAgABwAGAAQAAgAEAAQABAADAAQABQAGAAcACQAJAAkACAAIAAgACAAIAAcABwAHAAcA
BQAFAAYABwAHAAYABQAFAAYABwAGAAcABAAEAAQABQAFAAUABAAEAAUABQAFAAQABQAF
AAUABAACAAIABAAEAAIAAQD///7////+/////////////////////v/9//3//f/+//7/
/f/8//z//P/+//7//v/+//7///8AAAEAAgD///3//P/8//7//f/9//3//f/+//7//v/9
//v//v/+//z//P/8//z/+P/4//z//v/+//7//v/+//z//P/8//7//////wEAAwAFAAUA
BQAFAAQABQAEAAUABQAFAAQAAwACAP///v/+//3//f/+///////////////8//r/+f/5
//z//f/+//7/+//5//n/+f/2//X/9f/1//j/+P/4//j/9v/2//b/9v/2//b/9v/2//n/
+v/6//r/+f/5//n/+f/7//z//P/8//3//f/9//3//P/6//n/+f/+/wQAEgApAEIAVQBs
AIIAjwCRAIkAegBkAEkALQAEANb/qv96/zP/4/6q/pT+h/6C/pT+sf7I/ub+C/8r/0D/
V/9x/4X/mP+r/7v/yv/d/+r/8f/4//3///8DAAUACAALAAsADQAQABIAEAAQABAAEgAU
ABQAFAAWABYAFQATABIAEgAUABUAFQAWABcAGAAZABwAHAAcAB0AGwAbAB0AHQAcAB0A
HQAeAB8AHwAgACQAIwAkACQAIwAjACYAKAAmACcAKQAsAC4ALwAyADIAMQAxADMANAA1
ADkAOgA7AD0AOwA6ADwAPAA+AEAAQQBEAEQARABEAEYARwBKAEwATgBLAEsATABLAE0A
TABIAEgASQBJAEkASgBLAEcAQwBCAEMARABEAEMAPgA+AD4AOwA6ADoAOAA2ADYANAAz
ADMAMgAwACsAKwAqACoAJwAlACUAIgAgACAAIAAeABoAGQAZABcAFgAWABYAFQAVABUA
EQAQAAwACgALAAsACgAKAAkACQAJAAcABgAGAAYACAAHAAYAAwABAAMAAwADAAMABAAE
AAQABQAFAAMAAQABAAQABQAFAAUABgAIAAoACwAJAAcABQAEAAYABgAGAAYACAAKAAsA
DAALAAoACQAHAAcABwAHAAcADQANAA0ADAAMAAwADAAMAAkACQAJAAkACwALAAwADQAM
AAoACAAHAAkACQAHAAcACQAKAAsADQALAAkABgAEAAYABwAIAAgABAADAAIAAAAAAAAA
AgACAAMAAwACAAIAAgAAAAAA/////////////wEAAAD///////8AAAAA///+//7//v8A
AAAAAAAAAAAA///+//3//P/9//3//v8AAP7//f/9//3/+//8//z//P/9//v//v/+//7/
/v/+//7//f/8//v//P/4//r//v/+//7//v/+//7//v/+////AAABAAQAAgABAAIAAwAF
AAUABQAFAAUABwAHAAkABwAHAAYABQABAP3/+//6//j/+f/7//3/+//7//v/+//8//z/
/f////z/+//6//j/+P/3//j/+f/6//n/+f/5//f/9v/1//T/9f/2//f/+P/4//j/+P/4
//f/+P/4//j/+f/5//n/+f/5//r/+v/6//3//f/9//3/+v/4//f/9//+/wYAGAAvAEYA
WwBwAIYAjwCNAIkAgABqAE0AKwD8/8z/oP9k/xf/y/6Y/oT+ef6A/pr+tf7S/vL+E/8t
/0j/Yf91/43/ov+x/73/zP/d/+r/8//6////AQAEAAUABwAJAAsADQAQABIAEQAQAA8A
EAASABIAEgAUABcAFwAWABYAGAAaABsAGwAZABkAGQAZABwAHAAcAB0AHQAdAB8AHwAd
AB8AIAAiAB4AHQAdACAAIQAkACYAJwAnACoALAAqACgAKQArACwAMAA0ADUANQA0ADUA
NQA1ADoAPAA+AEEAPwA+AEAAQABBAEIAQgBEAEQARABEAEYASABKAEsATABKAEsATQBN
AE8ATgBKAEoASgBJAEgASABKAEcARABEAEIAQgBBAD8APgA+AD4AOwA6ADoAOAA2ADQA
MgAxADEALgAsACcAJwAqACoAJwAlACMAIAAeAB4AIgAgABwAGwAXABUAFAAUABQAEwAT
ABMAEAAQAA0ADAAOAA8ADwAQAA0ADQANAAsABwAGAAUABgAIAAgABgAFAAcABwAHAAcA
BgAGAAYABwAJAAcABQAFAAgACQAJAAkABgAGAAYABQAFAAUABQAGAAcACAAJAAoACwAM
AAwADAAKAAoACgAJAAoACwAMAA0ADwAPAA8ADgAOAA4ADgAOAA8ADwAPAA8ADgANAA0A
DQANAAwACwALAAsACwAJAAkACQAKAAsADQAMAAsACQAIAAkACQAJAAgACQAJAAkACAAI
AAgACgAKAAoACQAHAAYABwAGAAcABwAFAAUABQAFAAUABAADAAMABQAGAAYABQACAAIA
AgAEAAQABAAEAAQABAAEAAQABAAEAAMAAwAEAAMAAQAAAP//AAACAAMABAAFAAMABgAG
AAQAAAAAAAAAAAAAAAIABAAGAAoACQAHAAcABwAJAAkACQAJAAsADQANAA8ACwALAAoA
CQAIAAUABAAEAAMAAwAEAAUABwAHAAcABwAFAAQABAAFAAUABQAFAAQA/v/7//r/+f/5
//n/+v/7//n/+P/3//b/9P/0//T/9P/0//T/9P/0//P/9P/0//T/9f/1//X/9f/z//T/
9P/0//P/8//z//P/9P/0//X/9//4//7/CgAhADgASQBeAHIAgQCDAIEAeABeAD8AIQD4
/8j/lv9e/w3/u/6M/nj+b/5w/oj+pf7A/uD+//4b/zL/T/9r/3//kP+j/7H/wv/T/9z/
4f/o//H/8f/0//X/9//5//n/+//+/wAAAgACAAIABAADAAIAAQACAAMAAwACAAIAAgAE
AAUABQAGAAcACAAJAAgACAAIAAkABwAHAAkACQAKAA0ADwASAA4ADQANABAADgAQABEA
EQARABQAFgAUABYAFwAZABoAGQAcABwAGwAcAB8AIQAjACQAJAAkACUAJwAoACwALgAv
ADAAMAAyADAAMAAwADIAMgA0ADUANgA2ADcAOQA5ADcANgAyADIANAAzADIAMgAyAC8A
LAAsACoAKgApACcAJQAmACcAJQAiACIAIAAeAB4AHAAbABsAHAAaABUAFQAWABYAEwAR
ABAADAAJAAgACAAGAAIAAQACAAEAAQACAP///f/8//v/+f/4//T/8v/y//P/8//0//P/
8//z//H/7v/u/+7/8P/u/+7/7P/r/+v/6//r/+v/7v/u/+7/7//x/+//7f/t/+z/7f/t
/+3/8P/y//T/9f/1//X/9f/2//X/9P/z//L/8P/w/+//7v/x//L/8//z//X/9f/1//X/
9v/1//T/8v/y//L/8v/y//H/8f/x//H/7//v//D/8f/x//D/7//v//D/8f/w//H/7//u
/+3/7f/s/+v/6f/o/+z/7//y//T/8v/x//D/7v/n/+T/4//g/+T/5f/l/+b/6//s/+//
8f/s/+n/5v/j/+X/5v/n/+n/6f/o/+b/4//i/+L/4v/k/+T/5P/k/+T/5v/m/+b/5v/k
/+P/4//k/+D/4f/j/+f/5P/i/+L/4v/i/+P/5P/l/+j/5//n/+n/6//p/+n/6f/p/+v/
7f/t/+//7f/t/+z/6//v/+//8f/0/+7/6//p/+f/6v/r/+z/7f/r/+j/5v/l/+X/5f/l
/+T/4//j/+X/5//g/9v/1//T/9n/3P/f/+L/4P/g/+D/4P/e/9z/2v/Y/9n/2v/a/9r/
2//b/9v/2//a/9r/2f/Y/9r/2//c/93/4v/k/+f/6//8//b/7P8BACwAOwA6AFAAZwBt
AGUAUgA4ACEAEQD6/87/oP92/zn/5f6w/q7+p/6I/oT+nf6w/sb+2/4B/yb/Of9f/3v/
fv+T/5n/rv/D/9b/2f/q/wEACQABAPn/8v/r//D/8//3//r/9//2//X/9v/0//T/9P/2
//j/+f/5//r/+//+/wAAAQAAAP///v/9//z//P/8//3//f/9/////////wEAAgAEAAAA
/////wIAAgAEAAUABQAGAAoADQAMAAoACQAJAAgACwAOAA4ADQANAA8AEAARABEAEgAT
ABUAGAAYABsAHAAdAB4AHgAgACIAIgAiACQAJAAmACcAKAAoACkAKwArACoAKAAjACIA
IwAjACMAJAAmACMAIAAgACAAIAAfAB0AGgAaABoAFwAZABoAGQAYABcAFAASABEADgAK
AAMAAQAFAAYABAADAAQAAgABAAIABAACAP7//f/5//f/9v/2//L/8f/x//H/8f/y//D/
8P/v/+//7v/u/+3/7f/t/+v/7P/s/+z/7v/t/+z/6f/n/+j/6f/q/+v/6//q/+n/6f/q
/+n/6P/p/+r/6//r/+v/6f/q/+v/6//t/+3/7f/u//D/8P/w//D/8P/w/+//7v/w//D/
8P/v//H/8f/x//H/8v/x//D/7v/x//L/8//0//H/8f/x//H/8//z//T/9f/z//L/8f/x
//H/8f/v/+//7P/s/+z/7f/v/+//7v/u/+3/7f/t/+z/7P/t/+7/7v/r/+r/6//q/+v/
6//q/+r/7P/q/+r/6f/r/+v/6//r/+z/7P/s/+3/7//w//D/7//s/+z/7P/u/+7/8P/y
//T/9v/4//r//P8AAAEAAwAGAAQAAwADAAMABQAGAAYABgAHAAUACAAIAAoACgAKAAgA
CAAIAAgACgAKAAoADAANAA0ADwARABEAEQARABEAEgAVABYAGQAVABUAFAATABAADQAM
AAwACwALAAwADQALAAsACwALAA0ADAAMAA0ADQANAA0ADAAHAAUABQAFAAQAAwADAAMA
AgACAAIAAgAEAAQABAAEAAYABgAGAAYABwAIAAgACAAGAAUABAADAAUABgAGAAYABwAH
AAcABwAHAAYABgAHAAgADgAWACsARgBdAG4AggCPAJMAkQCKAHYAWwA/AB4A7P+8/4j/
Q//x/rj+ov6Z/pD+nP61/tD+7P4R/y//RP9Z/3P/if+e/7P/w//S/+P/8v/7//7/AQAH
AAoACwANAA8AEAARABMAFAAVABYAFwAaABgAGAAYABoAGwAbABoAGgAaABwAHQAdAB0A
HQAdAB0AHgAeAB4AHwAfAB8AIQAhACAAIQAhACIAIQAhACIAJgAkACYAJwAnACcAKgAs
ACoAKgArAC0ALgAvADIAMgAxADMANQA2ADcAOwA8AD0APwBAAEAAQwBEAEQARABDAEQA
RQBGAEcASgBMAE4ATwBQAE4ATwBRAFEATwBOAEoASgBMAEsASgBKAEwASQBGAEYARABE
AEMAQQBAAEAAQAA9ADoAOgA4ADYAOAA2ADUANQA2ADQALwAvAC0ALAAoACUAJQAiACAA
IAAkACIAHgAdABsAGQAYABgAFgAVABUAFQASABIADwAOAAsACwAKAAoACgALAAwACwAI
AAgACAAKAAgACAAGAAUABwAHAAcABwAHAAYABQAFAAcABQADAAMAAgADAAMAAwAEAAYA
CAAJAAgABwAGAAYABwAIAAkACgAJAAoACgAKAAoACgAKAAkACgALAAwADQAOAA0ADAAK
AAoACgAKAAoACgALAAwADQANAA0ADgAPAA0ADAALAAsADQANAAsACwAIAAgACAAJAAcA
BwAGAAYABgAHAAgACAAFAAUABQAEAAAAAAACAAIAAwADAAIAAgADAAIAAwADAAEAAQAB
AAEA///+//3//f///wAAAAD/////AAABAAQAAAAAAAAAAAD///7//f/8//7//f/9//7/
/v/9//3//f/9//7//v/+//v/+f/8//z/+v/6//r/+v/8//r/+v/8//7//f/8//v/+v/7
//z//f8AAAEAAQADAAUAAwADAAMAAwADAAUABQAHAAUABQAEAAMAAQD9//v/+v/5//n/
+v/7//v/+//7//v//P/8//3////+//3//P/6//X/8//z//P/8//z//T/9f/1//T/8//y
//L/8v/y//L/8//0//X/9v/3//j/+P/4//X/9f/1//X/9f/2//b/9v/1//X/9f/1//f/
9v/2//f/+v8CABIAKQA+AFEAZAB4AIcAiQCFAH4AagBNACsAAgDS/6j/dP8n/9X+mv6C
/nX+dv6M/qv+yP7q/gv/Jf88/1P/a/+D/5b/qf+7/8r/1//i/+3/9v/7//v//P/9////
AQAFAAcACgAMAA4ADgAOABAADgAOAA4AEAAPAA8ADgAOAA4AEAARABEAEQARABEAEQAT
ABQAFQAXABcAFwAZABkAFwAZABoAHAAaABkAGQAcAB4AIAAhACEAIQAkACYAJAAiACMA
JQAmACkALAAsACsAKwAtAC4ALwAxADIAMwA1ADYANgA5ADoAOwA8ADwAPgA/AEAAQQBE
AEMARABEAEQAQgBDAEUARQBGAEYAQwBEAEMAQQA/AD4AQQA/AD0APgA9ADwAOgA3ADYA
NgA2ADMAMgAyADAALgAsACoAKQApACoAKAAjACMAIgAiAB8AHQAbABgAFgAWABYAFAAQ
AA8ADgANAA0ADgAKAAkACQAJAAYABgADAAIAAQABAAAAAAD////////9//z//P/8//7/
/P/8//r/+f/7//v/+//7//7//v/+/////f/7//n/+f/6//v/+//7//v//P/9//3//v//
/wAAAgD///7//f/8//7/AAABAAIAAgACAAIAAQD+//3//P/7/wAAAQACAAIABAAEAAQA
BAADAAMAAwADAAEAAQACAAMABQAEAAMAAwABAAEA//////7//v/+//////////7//v/+
////AAAAAPz/+//6//j/9//4//v//P/7//v/+v/6//z/+v/6//n/+P/3//b/9f/2//b/
9v/3//j/+P/3//X/9v/2//b/+P/2//b/9v/2//b/9v/2//b/9v/1//X/9v/2//X/9f/1
//X/9v/2//b/9//1//j/+P/3//b/9f/0//b/9v/2//b/9P/0//T/9P/2//b/9v/4//f/
9//5//v//f/9//3//f/9//////8BAP7//f/7//n/+P/1//T/9P/z//P/9P/1//X/9f/1
//X/9v/2//f/+f/4//f/9v/0//P/8f/x//H/7v/t/+3/7f/w//D/8P/w//D/8P/w//D/
8P/w//D/8P/v//D/8P/w//D/8f/y//P/8v/y//H/8P/z//P/8//z//H/8P/w//H/9P/8
/woAHwA0AEsAYAB2AIMAhwCBAHgAYgBHAC8ADADc/6z/dv8p/9f+mv5+/nH+cP6C/qH+
wP7i/gH/G/80/1H/af9//5L/p/+3/8b/1//i/+f/7P/z//n/+v/7//3///8BAAMABgAI
AAgACAAIAAoACAAIAAgACgANAA0ADAAMAAoADAANAA0ADgAPABAAEQAQABAAEAARAA8A
DwARABEAEwAVABYAGAAXABcAGAAcABoAHAAdAB0AHQAgACIAIAAfAB8AIAAgACIAJgAn
ACcAKQArACwALQAsACwALAAtAC8AMAA0ADYAOQA6ADoAPAA7ADoAOQA6ADoAPAA9AD4A
QABBAEMAQwBCAEAAOwA6ADoAOQA4ADgAPAA5ADYANgA2ADYANQAzAC4ALgAuACsAKgAq
ACgAJgAmACQAIwAjACQAIgAdAB0AHgAeABsAGQAXABQAEgASABYAFAAQAA8ADQALAAoA
CgAKAAkACQAJAAYABgADAAIA//////7//v/+////AAD///7//v/+/wAA///+//v/+f/5
//n/+f/5//r/+v/6//v//P/7//r/+//7//v/+v/5//r//P/+////AQABAAEAAgABAAAA
///+/wEAAgACAAIAAgACAAIAAQABAAEAAQABAAcABwAHAAYABQAEAAMAAgD/////////
/wEAAQACAAMABAAEAAQABQADAAEA/f/7//v//P/9//////////7//v/////////+//v/
+//7//r/+v/6//z//P/9//3//P/8//z/+v/6//n/9//3//f/9//1//T/8//z//f/+P/4
//f/9v/2//b/+P/2//b/9v/2//b/9v/2//b/9P/z//P/9P/0//P/8//z//X/9v/2//b/
8//v//D/7v/2//T//v/6//b/8v/u//L/9P/2//r/+f/5//v//f/6//n/+P/3//v///8B
AAUABQAFAAQAAwAAAP3//P/8//j/9//3//f/+f/5//n/+f/3//b/9v/3//X/9f/1//T/
8//x//H/8f/y//H/8f/x//D/8P/w//D/7//u/+3/7P/u//D/8v/0//T/9P/z//L/8f/x
//H/8f/0//b/9//4//b/9f/0//P/8//y//L/8//4/wIAFAApADwASQBWAGgAewB9AHkA
agBSADUAIQACANL/ov9w/yn/4f64/qz+n/6U/pb+rf7E/uL+Bf8n/z7/Vf9v/4n/nP+t
/73/zP/X/+T/7f/0//f/+//9////AgAFAAQABQAHAAgACgAKAAoADAAMAAwADAAOAA8A
DwAOAA4ADgAQABEAEQAQAA8ADgANABAAEAAQABEAEQARABMAEwATABUAFgAYABYAFQAV
ABgAFwAYABgAFwAYABwAHwAeAB4AHwAhACIAJQAoACgAJwAmACcAJwAnACsALAAtAC8A
KgAsAA==
         </WaveFormData>
      </LeadData>
      <LeadData>
         <LeadByteCountTotal>10000</LeadByteCountTotal>
         <LeadTimeOffset>0</LeadTimeOffset>
         <LeadSampleCountTotal>5000</LeadSampleCountTotal>
         <LeadAmplitudeUnitsPerBit>4.88</LeadAmplitudeUnitsPerBit>
         <LeadAmplitudeUnits>��V</LeadAmplitudeUnits>
         <LeadHighLimit>2147483647</LeadHighLimit>
         <LeadLowLimit>268435456</LeadLowLimit>
         <LeadID>V3</LeadID>
         <LeadOffsetFirstSample>0</LeadOffsetFirstSample>
         <FirstSampleBaseline>0</FirstSampleBaseline>
         <LeadSampleSize>2</LeadSampleSize>
         <LeadOff>FALSE</LeadOff>
         <BaselineSway>FALSE</BaselineSway>
         <ExcessiveACNoise>FALSE</ExcessiveACNoise>
         <MuscleNoise>FALSE</MuscleNoise>
         <LeadDataCRC32>1895557808</LeadDataCRC32>
         <WaveFormData>
8v/y//L/8v/0//T/9P/0//b/9v/2//b/9P/0//T/9P/0//T/9P/0//L/8v/y//L/8//0
//X/9v/3//j/+f/6//z//P/8//z//v/+//7//v///wAAAQACAAAAAAAAAAAAAgACAAIA
AgAAAAAAAAAAAAAAAAAAAAAAAQACAAMABAACAAIAAgACAAAA/v/8//r/+//8//3//v/9
//z/+//6//r/+v/6//r/+v/6//r/+v/6//r/+v/6//n/+P/3//b/9//4//n/+v/4//j/
+P/4//f/9v/1//T/9v/2//b/9v/2//b/9v/2//b/9v/2//b/9f/0//P/8v/z//T/9//4
//v/+//7//3/AAABAAIABAADAAIAAQAAAAAAAAAAAAAAAQABAAAA/v/+//7//v/+//7/
/v////////////3//f/////////+//7/+//5//j/9v/2//T/9P/2//X/9f/1//T/9P/0
//T/8//y//H/8P/u/+//7//w//H/8v/z//T/9f/1//X/9f/z//P/9P/0//b/9v/1//X/
9f/1//j//v8PACUAPgBYAHIAiACaAK8A1gD4AA8BIgElAQgB1ACNADUA0/9+/zj/9f7A
/r3+1v7o/vX+D/8p/0T/XP9z/4X/k/+l/7r/xv/Y/+X/6//u//X/+f/4//v//P/9////
AgAEAAQABQAFAAUABgAIAAkACQAMAAsACQAIAAcACQALAAwADQAPAA8ADwAPAA8AEAAR
ABMAEwATABMAEwARABIAFAAUABUAFgAYABsAFwAVABMAEQATABcAFwAXABoAHQAgACMA
IAAhACIAIQAjACMAJAAlACUAJwAnACgAKgAtAC0ALAAsAC4AMAAwADEAMQAyADIANAA1
ADcAOQA2ADQAMwAyADMANAAxADIANAA0ADQANAAzADEALQArACsAKwArACkAKQApACcA
JQAjACMAIgAgACAAIAAfAB4AHgAdABoAGgAZABkAGQAXABUAFAARABEAEAAQAA8ADgAM
AAwACwAKAAgABwAGAAYABQAEAAMAAgAAAAAA//////7//v/9//3//f/9//v/+//9//z/
+//7//v//f/9//z/+//7//v/+//6//n/9//2//f/+P/5//v/+f/6//r/+v/4//j/+P/6
//z/+//7//z//f/+//7//v/9//z/+//6//z//P/8/////v/+//7//v///wAAAgADAAIA
AQAAAP//AQABAAEAAgACAAEAAQABAAQABAACAAIA//////7//P///wAAAAABAAAA///+
//z//P/9//7//v/6//r/+//7//v/+//5//n/+P/5//n/+P/6//j/9//3//f/9v/1//T/
9f/3//j/9//1//X/9f/2//b/9v/1//X/9//3//f/9//3//f/9//3//X/9f/2//b/9v/2
//b/9v/z//X/9P/2//b/9v/2//X/9v/1//f/+f/5//v//f//////AAAAAP///v/9//7/
AAAAAAAA//8BAAAA/v/+//z//P/8//z//P/9//3//f/9//v/+//7//v/+//6//j/9f/z
//L/8v/x/+7/7f/s/+7/7//w//D/7v/u/+7/7v/u/+7/7v/u//H/8f/y//L/8f/w/+//
7//x//H/8f/x//H/8v/y//L/8f/v/+7/7//x//L/+P8BABUALABCAFoAcgCGAJsAvgDk
AAMBFgEfAQ4B5ACpAFkA9f+Y/1D/Df/O/rX+yP7e/uv+//4b/zb/Tv9l/33/kf+d/6L/
sP/C/9f/5f/w/+//7//x//X/9//5//j/+v/7//r//P/9//7/AAAAAAEAAQAEAAQAAwAD
AAMAAQADAAQABQAFAAUABQAFAAcACAAJAAsACwALAAsACwAJAAoADAAMAAwADAANAA8A
EQARABEAEQARABUAFQAVABgAGQAaABsAGgAbABwAGwAbABsAHAAdAB0AHwAfACAAIgAl
ACUAJAAkACYAKAAoACcAJwAoACgAKgArAC0ALwAtACwALAAsACoAKgAmACYAKQAqACsA
LAAqACkAJgAlACIAIQAgAB0AHwAfAB0AGwAZABkAGAAWABcAGAAYABgAFQATAA8ADgAR
ABEAEQAPAA0ADAAJAAkACAAIAAcABgAEAAQAAwACAAQAAwACAAIAAAD+//z/+v/8//z/
+//7//r/+v/5//n/+//7//n/+f/4//b/9P/z//X/9//3//b/8//z//P/8//z//P/8v/y
//L/8v/y//P/8f/y//L/8v/0//T/9P/2//b/9f/1//b/9//4//j/+P/6//r/+v/6//n/
+P/3//n/+//8//3//v/7//r/+v/5//z//f/+////////////AAD+//3//f/9//7//v/8
//z//v///////v/8//z/+//7//n/+f/5//j/+f/5//n/+P/2//b/9//3//n/+f/3//f/
9//3//b/9P/1//T/9P/1//P/8v/x//D/8//1//b/9f/1//X/9f/2//X/9P/y//H/8f/x
//H/8f/x//H/8f/x//H/8f/y//L/8f/w/+//7v/v/+//8f/x/+//7f/t/+7/7//v//D/
8f/u/+//8f/w//D/8f/x//L/8P/w//D/8P/w//L/8v/1//X/9f/3//n/+f/5//r/+v/4
//j/+P/6//z//P/8//v//f/8//r/+v/4//j/+P/4//b/9//3//f/+f/3//f/9//5//n/
+P/2//P/8f/w//D/8P/u/+7/7v/v/+//7//u/+z/7P/s/+z/7P/s/+z/7P/t/+3/7v/u
//D/8P/w//H/7//v/+//7//t/+7/7v/u/+//7//w//P/9f/0//z/BwAfADYAUABkAHoA
jACfALwA4AD3AAYBCQH2AMQAfwAnAMn/dv84//3+yv65/tD+6v73/gn/Jf8+/1b/bf+D
/5X/pf+0/8T/0v/h/+n/8P/1//n/9//5//n/+f/7//7/AAAAAAMAAwADAAQABAAFAAUA
CAAIAAcABwAHAAkACwAMAA0ACwALAAsACwAJAAoACwANAA4ADwAQABEAEQASABQAFAAU
ABQAFQAXABcAFwAXABcAFgAZABgAFwAaABsAHAAdABwAHQAeAB0AHgAfACEAIwAjACUA
JQAmACQAJwAnACYAJAAmACgAKAAsAC0ALwAwADAALwAvAC8ALwAuAC4ALgAwADAALAAs
AC4ALgAuAC4ALAArACgAJwAoACcAJgAjACEAIQAfAB0AHQAdABwAGgAYABgAFwAWABUA
FQATABQAEwATABMAEQATABQAEwAVABEAEAAOAAwACwAMAAwADAAKAAkACAAIAAcABgAF
AAQABgAGAAUABQACAAIAAQABAAMAAwABAAEAAwACAAEAAQD+/////v/8//3//f/9//3/
/f/9//z//P/8//z//P/9//v//P/8//z//v/+//7/AAABAAEAAgAEAAMABAAEAAQAAgAC
AAIAAgAEAAQABAAHAAoACgAKAAoACQAIAAgABwAIAAkACgALAAsACwALAAwACgAJAAkA
CQAMAAwACgAKAAoACwALAAoACQAIAAYABQAFAAUABQAEAAMAAwADAAIAAwAEAAYABwAE
AAMAAAD//wIAAwADAAIAAgAAAP////8AAAAAAAAAAAAAAQABAP///f/9//3//v///wAA
AAABAAEAAQABAAEAAAD///7//f/9//3//v/+//r/+P/7//z//f/+/wAAAgACAAUABwAH
AAkACwAKAAkACQAIAAYABgAGAAgACgAKAAoACQAJAAgABgAGAAgACAAIAAgABgAHAAcA
BwAHAAUABQAFAAUABQAEAAIA///9//z//P/+//z//P/8//r/+f/4//b/+P/4//j/+P/4
//j/+P/4//v/+//8//z/+v/6//r/+//7//v/+//7//3//v/+//7//v/9//3////9//7/
DgAlADMATABgAHYAigCeAKUAugDaAOkA8gD3AOIArgBxAB8Awf9y/zj/Af/S/sH+zP7g
/u3+Af8h/0D/Wv9z/4v/n/+v/7r/yP/W/+P/7//4//3///8AAAMABAAFAAUACAAKAAoA
CwALAAsADAAMAA0ADQAQABAADwAPAA8ADQAPABAAEQATABMAEwATABEAEgATABUAEwAT
ABMAEwATABQAFgAWABgAGAAZABsAGQAZABkAGQAZAB0AHQAdABwAHQAeAB8AIQAjACUA
JQAjACMAJAAlACUAJwAnACgAKgAtAC0ALAAuADAAMgAyADIAMQAxADAALwAvADAAMQAy
ADIAMwA0ADIAMgAuAC4ALgAuAC4ALgAwAC8ALAArACgAJwAmACMAIwAjACEAHwAfAB8A
HgAcABkAGAAWABQAEwATABEAEgARABEAEQAPAA8ADgALAAsACwAMAAwADAAJAAgABgAE
AAYABQAEAAQAAwACAAEAAAAAAAAA//////7//v/9//3//f/9//v/+//8//z//P/9//r/
+//6//j/+P/5//r/+//5//n/+P/4//r/+v/6//v/+f/6//r/+v/6//r/+v/8//3//f/+
/wAAAAAAAP///v/+//7//v/+////AAABAAUABgAGAAYABgAEAAQABQAFAAUABQAFAAUA
BQAFAAUABgAIAAcABwAHAAgACAAGAAYABAAFAAUABAAEAAQAAwADAAMAAwADAAIAAwAD
AAMAAgAAAAAAAQABAP/////9//3//v///////v/+//z/+//7//z//P/8//z/+v/7//v/
+f/7//v/+//8//z//P/7//v//f/9//3//f/8//v/+v/5//n/+f/6//r/+v/6//r/+v/3
//f/+f/5//v/+f/5//r/9v/3//n/+v/6//r/+v/6//j/+v/6//3//////wEAAwADAAMA
BAAEAAIAAgACAAQABAAEAAQAAwADAAIAAAAAAAIAAgACAAIAAgADAAMAAwACAP///v/9
///////+//z/+//5//j/+P/4//b/9v/2//X/9f/1//T/9P/0//T/9P/y//L/8v/y//X/
9f/2//b/9v/2//b/9//3//f/9//3//f/+P/4//j/9v/1//X/9//5//7/CAAZADEASABi
AHoAjgCgALkA3AD8ABMBIgEdAfwAyACBACcAw/9y/zD/7f6+/sP+3P7q/vn+F/8z/0r/
YP93/4v/nf+t/7r/yP/Y/+X/6//w//X/9//7////AQADAAMABgAIAAgABwAHAAcACAAG
AAcABwAKAAwACwALAAsACQALAAwADQANAA0ADQANAA8AEAARABMAEwATABMAEwARABIA
FAAUABYAFgAXABkAFwAXABcAFwAXABsAGwAbAB4AHwAgACEAIwAlACcAJwAlACUAJgAn
ACkAKwArACwAKgAtAC0ALAAuADAAMgAyADEAMQAyADIANQA1ADYANwA1ADQANAA0ADUA
NgAzADQAMgAyADIAMgAwAC8ALAArACsAKwArACkAJwAnACUAIwAhACEAIAAeABwAHAAb
ABoAGgAZABYAFgAVABUAFQATABUAFAARABEAEAAQAA8ADgAMAAwACwAKAAwACwAKAAoA
CAAGAAQAAgACAAIAAQABAAIAAgABAAEA//////3//f/9//z/+//7//n/+//7//r/+//7
//v/+//7//v/+v/6//r/+v/6//v//P/+////AAD9//z/+//8//7//f/9//7/AQACAAIA
AgAAAAAAAAAAAAAAAAAAAAMABgAGAAYABgAGAAYABwAHAAYABQAEAAMABAAFAAYACAAH
AAUABAADAAQABAACAAIAAwAFAAYABgAFAAQAAgABAAMAAwADAAIAAAD///7//P/7//z/
/v/////////9//3//P/9//3//P/8//r/+f/5//r/+v/6//r/+v/7//v/+f/5//n/+f/6
//r/+v/5//n/9//3//f/9//5//n/+f/5//n/+f/6//r/+P/4//j/+P/5//n/+//7//v/
+f/5//r/+f/3//b/9f/1//f/+v/6//j/+P/6//r/+v/6//r//P/8/////f/9////AQAB
AAEAAgACAAIAAgACAAQABAAEAAQAAwABAAAA/v/+//7//v/+//7//v////////////3/
/f/9//v/+//6//j/9v/1//X/9v/2//T/9P/0//L/8f/w/+7/8f/y//P/9P/y//L/8v/y
//P/8//0//T/9v/2//b/9//1//X/9f/1//f/+P/4//j/9//1//T/9f/5//z/CAAdADMA
SABkAHwAkgCmAMUA7gAKAR0BJgEZAfIAuABrAAsAqf9c/xb/1f64/sf+4P7u/gP/Hf83
/1D/Zv95/4//o/+v/7r/yP/Y/+X/7f/y//f/9//6//3//v//////AgAEAAQABQAFAAUA
BgAGAAcABwAKAAoACQAJAAkACwANAA4ADwANAA0ADQANAA0ADgAPABEAEwATABMAEwAT
ABQAFgAWABQAFAAVABcAGQAZABkAGQAZAB0AHQAdABwAHQAeAB8AIAAjACYAJwAmACUA
JQAlACcAKwAtADAALQAvAC4ALAAuADAAMgAyADIAMQAxADAAMwAzADQANQA1ADQANAA0
ADYANgAyADIAMgAyADIAMgAwAC8ALAArACoAKQAoACUAJQAlACMAIQAfAB8AHgAcABwA
HAAbABoAFgAVABIAEgAVABUAFQATABEAEAANAA0ADQAOAA4ADgAKAAoACQAIAAoACQAI
AAgABwAGAAUABAAGAAYABQAFAAQABAADAAMAAgABAP7//f////7//f/9//3///////7/
/f/9//3//f/9//3//P/8//7//v/+/////v/+//3//P/8//z//P/+/wAA/////wAAAQAC
AAIAAgACAAIAAgACAAMABAAFAAkACQAIAAcABgAIAAgACQAJAAkACQAJAAkABwAHAAcA
CAAIAAcABwAHAAYABgAEAAQABQAHAAgACAAGAAYABQAFAAUABQAFAAQABQAFAAUABAAC
AAIAAwADAAEAAQD/////AgADAAMAAgACAAAA//////7//v/+//7/AAABAAEA///9//3/
/f/+//7//v/9//3////////////9//3//f/9//v/+//8//z//v/+//7//v/9//3/////
//3//P/8//z//P/8//3/AAABAAUABAADAAQABQAFAAUABgAGAAgACAAIAAoACgAKAAoA
CQAHAAYABAAEAAYABgAGAAYACAAJAAkACQAIAAUABAADAAMAAwACAAAA/P/5//f/9v/4
//b/9v/2//T/8//y//D/7v/u/+7/7v/u/+7/7v/u/+3/7f/u/+7/7v/u/+7/7//v/+//
7//v/+//8P/w//D/8P/v/+//8f/v//L/+v8NACMAOgBSAGoAgACYALUA2AD0AAUBEgEL
AeYAqABZAPf/lf9I/wb/x/6o/rX+0P7g/vH+C/8l/z7/WP9x/4P/k/+j/7D/wP/O/9f/
2//i/+n/6//q/+3/7v/v/+//8v/0//T/9//3//f/+P/2//f/9//6//r/+f/5//n/9//5
//r/+//9//3//f/9////AAABAAMAAgABAAAA//8AAAIABQAGAAQABAAFAAcABQAFAAUA
BQAGAAsADAANAA0ADQANAA0ADQAPABEAEQASABMAFQAXABUAFwAXABgAGgAdAB0AHAAa
ABwAHgAeAB0AHQAeAB4AHwAfACAAIQAjACIAIgAiACAAIAAcABwAHAAcABwAHAAcABsA
GAAXABYAFQAUABEAEQARAA8ADQALAAsACgAIAAgACAAHAAYABgAFAAIAAgABAAEAAQD/
/////v/7//v//P/8//v/+v/6//r/+f/4//b/9f/0//T/8f/w/+//7v/w//D/7//v/+7/
7v/t/+3/6//r/+n/6f/p/+j/5//n/+X/5//n/+b/5v/n/+j/6f/r/+v/6v/q/+j/6P/o
/+n/7P/u/+//8P/w//D/8P/y//H/7//u/+7/7P/s/+v/6v/t/+7/7//w//L/8v/y//X/
9P/0//T/9P/y//L/8//z//H/8f/x//H/8f/x//H/8v/y//H/8f/x//P/9P/z//T/8f/x
//D/7v/s/+z/6//r//D/8//2//j/9v/1//T/8v/s/+j/5f/h/+P/5f/l/+f/6//v//L/
9P/v/+r/5v/j/+b/6P/q/+z/6f/p/+j/5f/l/+X/5f/m/+b/5v/l/+X/5v/n/+j/6f/n
/+f/5//n/+P/4//m/+j/5P/m/+b/5v/m/+j/6v/q/+3/6//r/+3/7//t/+3/7v/u/+//
8P/x//T/9P/0//T/8//3//r//P8AAPv/+P/1//L/9P/3//n/+//3//P/8f/v/+//7//u
/+z/6//r/+z/7v/p/+L/3f/Y/93/4f/l/+j/5f/k/+P/4v/f/97/3f/c/9//3//g/+D/
4P/g/+D/4f/g/9//3v/d/+D/4v/j/+T/5//p/+z/8f8BAPr/7v///ysAPABCAFwAeACI
AJkAqgC8AM8A4gDnAMoAmABZAAUAn/9U/yr/9/68/q/+yP7Y/t/+6/4P/zb/SP9t/4f/
h/+b/6D/tP/K/93/3//w/wUACwAEAP//+P/x//P/+P/8//7//f/7//n/+P/2//f/9//6
//3//f/+//////8BAAIAAwACAAEAAAD/////AAABAAMAAQABAAEAAQADAAQABgAGAAUA
BAAEAAUABwAHAAcABwAIAA0ADgAPAA4ADQAMAAsADQAPABEAEQAPAA8AEAARABEAEwAT
ABQAFgAZABkAGAAYABoAHAAcAB0AHQAeAB4AHwAfACAAIQAhACAAIAAgAB4AHgAaABoA
HAAcABwAHAAbABkAFQATABQAEwASAA8ADgANAAoABwAIAAkACQAIAAcABgAEAAIA/f/7
//f/9v/4//n/+v/5//r/+v/4//n/+P/4//f/9v/0//T/8//y//L/8f/w//D/8P/w//D/
8P/u/+7/7f/t/+7/7v/t/+3/7f/t/+v/6//p/+j/5//n/+f/6f/p/+j/5//n/+f/5//p
/+n/6P/o/+b/5v/m/+f/6f/q/+r/6v/q/+r/6v/s/+7/7f/t/+7/7f/u/+7/7v/w//D/
8P/w//L/8v/y//X/8//y//H/8P/z//T/9v/3//b/9f/0//P/9f/1//X/9v/2//X/9f/1
//T/9P/y//L/8P/x//H/8P/y//L/8f/x//H/8f/x//D/8f/x//H/8P/s/+z/7f/t/+//
7//t/+3/7f/t/+z/6v/t/+z/7P/t//D/8P/w//D/8P/x//H/7//t/+3/7f/u//D/8v/z
//X/9//5//v//f///wEAAwAFAAUABQAGAAYABgAGAAYABgAHAAcACQAJAAkACQAKAAgA
CAAIAAgACAAKAAoADQAPAA8AEQATABUAFQAWABYAGAAYABgAGgAaABoAGgAZABcAFgAU
ABQAFAAUABQAFAASABMAEwATABMAEQARABEAEQARABAADgANAAsACgAKAAoACAAIAAgA
BQAFAAUABAAGAAYABgAGAAYABgAGAAYABwAHAAgACAAHAAYABQAFAAUABQAFAAUABwAI
AAgACAAIAAcABwAJAAkACgAQACMAOwBWAGwAhACYAKwAxQDoAAYBHQEqASsBDAHWAI0A
MwDR/4D/QP8D/9L+z/7m/vj+B/8h/zv/Uv9m/3//lf+p/7v/yv/W/+b/8//9/wAAAQAF
AAgACwAMAA0ADQAQABIAEgAVABUAFQAWABQAFQAVABgAGAAXABcAFwAZABsAHAAdABsA
GwAbABsAGQAaABsAHQAdAB0AHQAdABwAHAAdABwAHQAeACAAIwAjACMAIwAjACEAJQAl
ACUAJAAlACYAJwApACsALQAtAC8ALwAwADEAMQAzADMANAA2ADkAOQA4ADcAOAA5ADgA
OwA7ADwAPAA/AD8AQABBAEEAQABAAEAAPgA+ADoAOgA6ADoAOgA6ADoAOQA2ADUANAAz
ADIALwAvAC8ALQArACcAJwAmACQAJgAmACUAJAAkACMAIAAgAB4AHQAcABkAGwAaABcA
FwAYABgAFwAWABQAFAATABIAEgARABAAEAANAAwACwAKAAgACAAHAAcACAAIAAcABwAH
AAcABQAFAAUABAADAAMAAQADAAMAAgABAAEAAQABAAEAAQAAAAAA/v/+//7///8BAAIA
AgACAAIAAgACAAQABAADAAMABAAFAAYABgAGAAYABgAGAAYACAAIAAgACwAKAAoACgAK
AAoACgALAAsADQANAA0ADQANAA0ADQAOAA4ADQANAA0ADAAMAAoACgAIAAkACQAIAAgA
CAAHAAcACQAJAAkACAAFAAUABQAEAAQABAAFAAUABQAFAAMAAwAEAAUABQAEAAQAAgAB
AAEAAAAAAAAAAAAAAAEAAQD//wAAAQACAAQAAwACAAAA////////////////////////
/////wAAAAAAAAAAAAAAAP7//f/+//3////9//3//v/+//3//f///wAA/v/+//7//v/+
/wAAAAADAAUABQAHAAkABwAHAAgACAAIAAgACAAKAAoACgAKAAkABwAGAAQABAAEAAQA
BAAEAAQABQAFAAUABwAFAAUABQAEAAMAAQD+//n/9//2//b/+f/4//n/+v/3//f/9//2
//T/9P/0//T/9f/2//f/+P/3//f/+P/4//j/+P/4//n/9//3//f/9//3//j/+P/4//r/
+f/5//v/+/8AAAwAGwAvAEYAYAB4AI4AogC9AOYABAEZASYBIQEAAcwAgwAlAL//bv8o
/+X+vP7F/t7+8v4F/x//N/9O/2T/ef+P/6H/sf/A/87/2v/l/+//9v/7//3//P///wAA
AQADAAYACAAIAAkACQAJAAoACgALAAsADgAOAA0ADQANAA0ADwAQABEADwAPAA8ADwAR
ABIAEwAVABUAFQAVABUAFQAWABgAGAAWABYAFwAZABoAGwAcAB0AHQAhACEAIQAhACEA
IQAhACMAJQAnACcAJwAnACgAKQApACsAKwAsACwALwAvAC4AMAAyADQANAA1ADUANgA2
ADcANwA4ADkANwA2ADYANgA4ADgANAA0ADIAMgAyADIANAAzADAALwAuAC0ALAApACcA
JwAlACMAIwAjACIAIAAeAB4AHQAcABwAGwAYABgAFwAXABcAFQATABIADwAPABAAEAAP
AA4ADgAOAA0ADAAKAAkACAAIAAkACAAHAAYABAAEAAMAAwACAAIAAQABAAEAAQD/////
///+//3//f/9///////+/////////////f/9//z//P/+//7//v////3//v/+//7///8A
AAEABAABAP///v/+/wAAAgADAAQABAAEAAQABAADAAIAAQADAAUABgAHAAgACAAIAAkA
CQAJAAkACQAJAAcABwAHAAgACgAJAAkACQAIAAgABgAGAAYABwAHAAYABgAGAAUABQAH
AAcABwAGAAQAAwACAAAA//8AAAIAAwADAAMAAQABAAIAAwADAAIAAgAAAP////8AAAAA
AAAAAP7///////3//f/9//3//v/+//7//f/9//3//f/9//3//f/9//3//f//////AAAA
AP7//v/+//7//f/9//////////3//f/+//7//f/9//7//P/8//z//P/+/wAAAAADAAMA
AwAFAAcABwAHAAgACAAIAAgACAAKAAoACgAKAAkACwAKAAgACAAGAAYABgAGAAYABwAH
AAcACQAHAAcABwAFAAUABAACAAEA///+//7//P/6//r/+v/7//v/+//6//r/+v/6//r/
+v/6//r/+v/7//v//P/8//3//v///wEAAAD///7//f///wAAAAAAAP7//f/9//////8E
AA4AHQAxAEgAZAB8AJAApAC/AOAA/gAXASgBKQEKAdIAiQArAMn/dv8y/+/+xP7J/uT+
+v4J/yH/O/9S/2z/gf+V/6f/t//E/9T/5P/v//P/+P///wMAAgAFAAYABwAHAAoADAAM
AA8ADwAPABAAEAARABEAFAAUABMAEwATABMAFQAWABcAGQAZABkAGQAXABgAGQAbABkA
GQAZABkAGgAcAB8AIAAeAB4AHwAhACIAIwAkACUAIwAnACcAJwAmACcAKAApACsALQAv
AC8ALwAvADAAMQAvADEAMQAyADMANwA4ADgAOAA6ADwAPAA8ADsAOwA6ADsAOwA8AD0A
PwA+AD4APgA8ADwAOAA4ADoAOgA6ADoAOAA3ADQAMwA0ADMAMgAvAC8ALwAtACsAJwAn
ACYAJAAkACQAIwAiACEAIQAfACAAHwAfAB8AHQAdABwAGQAZABkAGgAaABoAGAAYABcA
FgAYABcAFgAWABUAFAATABIAEQAQAA4ADQANAA4ADgAPAA8ADwANAA0ACwAKAAkACQAJ
AAsACwAKAAsACwALAAsADQANAAwADAALAAoACQAJAAoADAANAA4AEAAQABAAEgAQAA8A
DwAQABEAEgASABIAEwAUABUAFgAUABQAFAAXABoAGgAaABoAGAAYABkAGQAXABcAFwAX
ABgAGQAaABwAHgAdAB0AHQAbABoAFwAWABcAGQAaABoAGgAaABkAGQAZABkAGQAYABkA
GQAZABgAFgAWABcAFwAYABkAGAAZABkAGQAYABYAFgAUABMAEwASABIAEgASABMAFQAW
ABUAFQAVABUAFgAUABQAEwATABUAFQAVABUAEwATABMAEwATABMAFAAUABQAFAAUABQA
EAAPABAADwAXABMAHAAZABYAEwAQABIAFgAYAB0AHQAdAB8AIQAfAB0AHAAaAB8AIgAl
ACoAKAAoACgAJwAnACYAJAAkACIAIgAiACIAIgAjACMAIwAjACEAIQAhAB8AHwAeABwA
GwAZABgAGAAaABgAGAAYABUAFQAVABQAEgASABIAEgAUABYAGAAaABkAGQAaABoAGAAY
ABgAGQAcAB0AHgAfAB0AHgAeAB4AHAAbABsAHQAfACYANgBJAF0AcACCAJgArgDAANkA
9gAKARcBJgEhAf4AwAB1ABsAw/+A/0r/Ff/y/u/+BP8U/yP/Pf9d/3b/jP+l/73/z//d
/+z/+v8EAA8AGQAgACMAJwAqAC0ALgAvAC0AMAAyADIANQA1ADUANgA2ADcANwA6ADoA
OQA5ADkAOQA7ADwAPQA9AD0APQA9AD0APgA/AEEAQQBBAEEAQQBDAEQARgBGAEQARABF
AEcARQBFAEUARQBGAEsATABNAE4ATwBQAFEAUQBTAFUAVQBTAFMAVABVAFcAWQBZAFoA
WgBdAA==
         </WaveFormData>
      </LeadData>
      <LeadData>
         <LeadByteCountTotal>10000</LeadByteCountTotal>
         <LeadTimeOffset>0</LeadTimeOffset>
         <LeadSampleCountTotal>5000</LeadSampleCountTotal>
         <LeadAmplitudeUnitsPerBit>4.88</LeadAmplitudeUnitsPerBit>
         <LeadAmplitudeUnits>��V</LeadAmplitudeUnits>
         <LeadHighLimit>2147483647</LeadHighLimit>
         <LeadLowLimit>268435456</LeadLowLimit>
         <LeadID>V4</LeadID>
         <LeadOffsetFirstSample>0</LeadOffsetFirstSample>
         <FirstSampleBaseline>0</FirstSampleBaseline>
         <LeadSampleSize>2</LeadSampleSize>
         <LeadOff>FALSE</LeadOff>
         <BaselineSway>FALSE</BaselineSway>
         <ExcessiveACNoise>FALSE</ExcessiveACNoise>
         <MuscleNoise>FALSE</MuscleNoise>
         <LeadDataCRC32>3562557920</LeadDataCRC32>
         <WaveFormData>
7v/u/+7/7v/w//D/8P/w//L/8v/y//L/8P/w//D/8P/u/+7/7v/u/+z/7P/s/+z/7v/u
/+7/7v/v//D/8f/y//T/9P/0//T/9P/0//T/9P/1//b/9//4//j/+P/4//j/+v/6//r/
+v/5//j/9//2//j/+P/4//j/+//8//3//v/9//z/+//6//n/+P/3//b/9//4//n/+v/3
//b/9f/0//T/9P/0//T/9f/2//f/+P/3//b/9f/0//T/9P/0//T/9v/2//b/9v/0//T/
9P/0//L/8v/y//L/8v/y//L/8v/0//T/9P/0//T/9P/0//T/8v/y//L/8v/0//X/9v/3
//f/+P/4//r//f/+////AAD+//7//v////3//f/+/wAAAAAAAAAA//8BAAAAAAABAP//
/////wEAAQAAAP3//f/+//3//f/8//z/+v/4//j/9//2//T/8v/y//P/8//0//P/8//x
//H/8P/v/+7/7v/u/+7/7v/u//D/8P/w//H/8//y//L/8v/x//H/8P/v//H/8f/x//D/
8P/w/+7/7v/z//v/CwAdADMASQBoAI0AvwDzACEBTAFjAVYBLQH3ALoAdAA2APz/vP+J
/3n/fv9+/3j/ev+E/5H/nv+r/7L/t//A/8r/0v/c/+P/5v/m/+r/7P/s/+7/7//w//P/
8//0//T/8//z//L/8v/z//T/9f/3//b/9f/0//P/9f/3//j/+P/6//r/+v/6//r/+v/6
//v/+v/6//r/+v/6//r/+v/7//z//f/+/wAA/P/6//j/9v/4//v/+//6//z//v8AAAMA
AgADAAMAAgABAAEAAQABAAIAAgACAAMABQAGAAYABgAGAAYABgAHAAkACAAIAAkACwAM
AA0ADQAMAAsACgAKAAwACgAKAAoACwAMAA0ADgAMAAwADAALAAsACwAKAAkACgALAAwA
DAALAAoABwAFAAcABwAHAAcABwAFAAUABQAFAAUABQAFAAUABAABAAAAAAAAAAAAAAAA
AAAA///+//z//P/8//z//P/7//v//P/6//j/+P/4//b/9v/2//X/9f/1//X/9P/0//P/
8f/x//L/8//1//b/9P/0//T/9P/y//D/8P/w//P/8//z//P/8f/x//L/8v/v/+//8P/x
//P/8//z//P/8//1//X/9f/0//P/8v/x//P/8//z//X/9v/3//f/9//2//b/9//3//X/
9v/2//b/+P/4//n/+f/3//f/9v/2//n/+f/3//n/9v/1//T/8//1//f/9//5//r/+f/4
//X/9//4//r/9//y//L/9P/0//T/9P/z//P/9P/1//X/9P/z//P/8//z//H/8f/w//D/
8v/z//T/9f/z//L/8v/y//H/8f/x//H/8f/y//L/9P/0//T/8//z//P/8//y//L/8v/y
//H/8P/v//H/8P/x//L/8//0//L/8v/y//P/9v/2//j/+v/6//r/+v/6//n/+P/4//f/
+f/6//z//P/8//z/+//7//r/+v/7//v/+//7//3//f/8//n/+f/4//j/+f/5//j/9P/y
//L/8v/x/+//7f/r/+z/7P/t/+3/6//p/+n/6f/p/+n/6v/q/+r/6v/q/+r/6P/o/+n/
6f/q/+r/6v/q/+n/6f/p/+n/6//r/+r/6v/q/+r/6v/r//H/+f8JABsAMQBMAG8AmwDP
AAEBLgFJAUwBMQEDAcoAhgBGABAAzv+R/3f/ev9+/3j/dP98/4n/lP+h/6z/s/+2/7b/
vP/K/9n/4v/o/+T/4P/j/+b/6P/q/+n/5//m/+T/5f/n/+j/6v/s/+z/7P/t/+3/7f/t
/+3/6//t/+7/7v/u/+7/7v/u/+7/7v/u/+//8P/w//D/8P/u/+7/7v/v//D/8f/y//T/
9v/2//b/9v/0//f/9//2//j/+P/4//n/9//5//r/+v/5//n/+f/5//r/+v/6//v/+f/6
//r/+v/8//z//P/9//3//P/8//3///8AAAEAAQABAAEAAQACAAAA/v/+//7/AQACAAMA
BAACAAIAAgABAAEAAQAAAP///////////v/8//z/+v/5//r/+//8//3//P/5//j/9//5
//n/+f/5//j/+P/2//b/9v/2//b/9v/2//b/9f/0//T/9P/0//T/8P/v/+//8P/y//D/
8P/w//D/8P/w/+//7//v/+//7v/t/+v/6P/n/+r/6//t/+7/7f/s/+v/6v/q/+j/6P/o
/+n/6f/p/+n/5//n/+j/6P/p/+n/6v/r/+n/6f/p/+n/6f/r/+v/6//r/+v/6//r/+n/
6f/p/+v/7f/v//D/8f/t/+z/7P/r/+7/8P/x//L/8v/y//P/8//x//H/8P/w//H/8f/v
//H/8f/x//H/8f/v/+//7f/t/+//7//v/+3/7f/u//D/7f/q/+r/7P/s/+7/7v/t/+3/
7f/t/+z/6v/q/+v/7P/t/+r/6f/n/+b/6v/r/+z/7f/t/+z/7P/s/+n/6f/p/+n/5//o
/+j/6v/o/+j/5//n/+n/6f/o/+j/6P/o/+f/5v/l/+X/6P/p/+j/5f/k/+P/5P/m/+n/
6v/l/+j/6P/n/+j/6P/q/+r/6f/o/+f/5v/n/+j/6f/r/+7/7v/w//L/8P/w//D/8P/u
/+7/7//v//H/8v/0//T/9v/2//X/9f/y//L/8//z//H/8f/z//P/9P/x//H/8P/x//H/
8P/u/+7/7P/s/+z/7P/r/+r/6f/n/+b/5v/l/+X/4//j/+P/4//j/+T/5P/m/+b/5v/m
/+b/5v/n/+f/5v/m/+b/5v/l/+X/5f/l/+b/5//n/+j/6P/k/+j/5//x////EQAjADkA
VgB5AKUA2QAJAS4BQQE8ARcB4QCkAGYAKgDy/7T/hf9x/3b/fP94/3T/ev+F/5L/nf+q
/7H/uP/A/8j/0P/Z/97/4P/g/+L/4f/i/+L/4v/l/+X/5v/m/+j/6f/p/+r/6v/q/+r/
6//s/+3/7v/v/+//8f/y//L/8f/w/+//7v/s/+z/7P/t//H/8v/z//T/9v/2//b/9//5
//n/+f/6//r/+v/6//r/+f/7//r/+P/6//r/+v/7//n/+//8//z//P/9//7////+//7/
/v//////AAAAAAAA///+//3//f8BAAIABAAHAAUABgAHAAcABQAFAAUABgAIAAYABgAG
AAYABgAGAAYABgAGAAYABQAFAAUABAADAP////////7/AAAAAP7//f/9//3//f/9//7/
/f/+//////////////8DAAQAAwAEAAIAAAD+//z//f/+//7//v/8//z//P/8//z/+//7
//z//v/8//z//P/6//r/+v/5//v/+//7//r//P/7//n/+f/4//f/9//2//b/9v/2//b/
+P/2//b/9v/3//f/9//3//X/9f/2//b/9f/1//b/9//4//n/+v/7//3//////////f/9
//3//f/+////AAADAAIAAwADAAMAAgACAAMAAwAEAAYABwAIAAYABgAHAAcABQAFAAQA
BAAGAAcABgAJAAoACwAMAA0ACgAJAAYABQAHAAcABwAFAAcACAAKAAcABQAGAAkACgAJ
AAgABgAFAAgACQAJAAgABwAHAAcABwAJAAkACAAIAAcABwAHAAcACQAIAAgACAAKAAsA
DAANAAwADAALAAwACgAKAAkACQAJAAkACAAIAAQAAAADAAYACQAMAAsADAANAA8AEAAQ
ABIAFAAUABQAFAAUABQAFAAVABUAFgAYABsAHAAbABoAGAAXABkAGgAcAB0AHAAbABwA
GwAbABkAGgAaABcAFwAWABQAEgAQABAAEAASABEAEAAPAA4ADAALAAkACwAJAAkACQAK
AAsADQAOABAAEAAQABAADwAOAA4ADQANAA4ADwAQABEAEQARABEAEQARABAAEAAQAAwA
FAAfACEAMwBHAF8AeQCWALEA3wAZAUUBagF9AXABRQELAcIAdAA0APz/wv+b/5H/mv+e
/5j/lP+a/6P/tP/D/87/1//g/+T/7P/0//v/AAAGAAgACgAKAAwADQAOAA0ADQAOAA4A
DgAPAA8AEAASABIAEgATABMAEwATABMAEQATABQAFAAWABYAFgAWABYAFgAWABcAFwAW
ABUAFAAWABYAFgAXABkAGQAZABoAGQAYABcAFgAWABkAGQAYABYAFgAWABcAGAAbAB0A
HgAbABsAGwAbABwAHAAcAB0AHQAeAB4AHgAeAB4AHgAfAB8AHgAeAB8AHgAeAB4AHQAf
AB8AHwAgAB4AHAAcABwAGgAaABoAGgAcABwAHAAbABkAGQAYABcAFwAXABcAFgAUABQA
EgARAA8ADwAPAA8AEQAPAA8ADwARABEAEQARABEAEAANAAwADgAOAA4ADgAMAAwACwAK
AAoACgAKAAoACgAJAAkACgAIAAYABgAGAAYABgAGAAUABQAFAAUABAAGAAUAAwADAAEA
AQACAAIAAgACAAIAAgACAAAAAAAAAAMAAwADAAMAAQABAAIAAgABAAEAAgADAAMAAwAD
AAMAAwAFAAUABQADAAMAAwADAAQABQAGAAkACgALAAsACwAIAAgACQAJAAkACgAKAAoA
CgAKAAsACwANAA0ADAAMAAsACwAJAAsACQAJAAkACQALAAsACQAJAAsACwALAAkACwAM
AA4ACwAGAAYACAAIAAYABgAFAAUABgAHAAcABgAFAAUABQAFAAMAAwACAAIAAwADAAMA
AwADAAIAAgACAAMAAwADAAMABQAGAAYACAAFAAQAAgABAAEAAQAAAAAAAQACAAIAAgAB
AAEABAAFAAUAAwADAAMAAQAAAAIAAgAEAAQABAAEAAQABAAEAAUACAAIAAoADAAMAAwA
DAAMAAwADAANAA0ADQAOABAAEAAQABAADwAPAA4ADgAPAA8ADwAPABEAEQAPAAsACgAI
AAgACQAJAAgABgAEAAQABAAGAAUABAADAAMAAgACAAEA///9//3//f/7//v//P/8//3/
/v///wAA/v/+//////8AAAAAAAAAAP///////////f/9//z//P/+//7/AAAFAA0AHQAx
AEcAXwCAAKkA3wAXAUsBdAGFAXIBQQEFAb4AdAA0APb/tP+H/3//iP+G/4L/hv+S/53/
qv+1/8D/yf/Q/9b/3P/k/+n/7P/u//D/9P/3//r//P/+//3//f/+//7//P/9//3//v/8
//z//P/9//7///8AAAEA//8BAAIAAgACAAIAAgACAAIAAgACAAMABAAEAAQABAAEAAQA
BAAFAAcABwAHAAgABgAGAAYABgAEAAcABwAGAAcACAAJAAsACwANAA4ADgALAAsACwAL
AAwADAAMAA0ADQAOAA4ADgAQABAAEAARAA8ADgAOAA8ADwAQABEAEQAPAA8ADwAQABIA
EAAQABAAEAAQABAAEAAOAA4ADgANAA4ADwAPAA8ACwALAAsACgAIAAgABgAFAAcABwAH
AAcABwAFAAUABQAFAAUABQAFAAYABgAEAAQAAgACAAIAAgADAAQABAAEAAQABAAEAAQA
AQD///7//v8AAP7//v/+//7//v/+//3/+//7//v/+v/8//v/+f/5//n/+f/6//r/+v/6
//r/+v/6//j/+P/4//n/+f/5//n/+v/7//3//v/6//n/+f/5//v/+//7//v//f//////
///9//3//f/9//v/+//7//3///8BAAIAAwAAAAAAAQABAP//AAAAAAAAAgACAAMAAwAB
AAEAAAAAAAEAAQD//wEAAgADAAQABQAEAAMAAAD//wEAAQABAP///v/+////+//7//z/
//8AAP7//v/9//3//P/9//3//P/9//3//f/9//3//f/8//z//f/9//3//f/9//z//P/8
//3//f/9//3/+//8//z//v/+//7//f/9//3//f/8//z//P/8//v/+v/7//v//v//////
/f/9//3/+v/6//v/+v/4//z//f/9//z//P/+//7//v/+////AAABAAMAAgACAAQABgAG
AAYABgAGAAYABgAHAAcABwAIAAoACgAJAAgABgAFAAQABAAFAAUABwAHAAkACQAGAAMA
AwACAAEAAQAAAP7//f/8//3//v/8//v/+v/5//f/9v/2//X/9v/1//b/9//1//X/9v/2
//b/9v/2//b/+P/4//n/+f/4//j/+P/4//f/9//3//f/9f/1//T/9P/4//b/+v///wcA
FQAnAEEAXwCCAK8A5wAdAUkBbAFzAVgBJwHpAKQAXgAiAOL/pP+D/4P/iP+E/4D/hP+Q
/53/qP+z/77/x//M/9D/1v/e/+f/7P/w//D/8P/u//D/8f/y//X/9f/2//b/9v/3//f/
+P/4//j/+P/5//f/9//3//f/+f/7//z//P/+//7//v/+//z//P/8//3//v/+//7//v/+
//7//v///////////wAAAgACAAIAAgAAAAMAAwACAAIAAgACAAMABAAHAAkACgAGAAUA
BAADAAYACAAKAA0ADAAMAAsACgAMAAwADAANAAsACgAKAAsACwAMAA0ADQANAA0ADQAO
ABAADgAOAA4ADgAOAA4ADgAMAAwADAALAAsACwAKAAkACQAJAAkACAAIAAgABgAFAAUA
BQAFAAUAAwABAAEAAQADAAMAAwADAAQABAACAAIAAgACAAIAAgAAAAAA///+/wAAAAAA
AAAA/v/9//3//v8AAP7//v/+//7//v/+//3//P/7//r/+P/5//n/+P/5//n/+f/6//r/
+P/4//j/+P/4//b/9v/2//n/+f/5//n/9//3//j/+P/3//f/+P/5//n/+f/5//n/+//9
//3//f/7//v/+//7//z//f/+/wEAAQABAAAA//8AAAAAAQABAP//AAAAAAAAAAAAAAEA
AQABAAEAAAAAAP/////9////AQABAAEAAQABAAEA//////////////3///8AAAIA///8
//z//v/+//7//v/9//3//v///////v/7//v/+//7//v/+//6//r//f/9//3//f/7//r/
+v/6//v/+//7//v/+f/6//r//P/8//z/+//7//n/+f/4//j/+v/6//n/+P/5//n//P/9
//v/+P/4//j/+P/4//v//P/9/////v/+/wAAAgACAAIAAgACAAQABAAFAAUABQAGAAgA
CAAGAAYABQAFAAQABAAFAAUABwAHAAkACQAGAAMAAwACAAEAAQAAAP7/+//4//f/9v/2
//X/9P/z//L/8P/v/+3/7f/r/+v/6//r/+v/7P/s/+r/6v/q/+r/6P/o/+n/6f/o/+j/
6P/o/+n/6f/p/+n/6//r/+r/6v/k/+L/4v/n//H///8TACkARQBoAJMAwQDzAB8BQgFP
ATgBCQHNAIwASAAMAM7/jv9v/2//dP9u/2r/cP96/4X/lP+h/6r/rf+2/7z/xP/M/9P/
1P/Y/9r/3P/a/9z/3f/e/93/3f/e/97/4P/h/+H/4v/i/+L/4v/j/+H/4f/h/+H/3//h
/+L/4v/k/+T/5P/k/+b/5v/m/+f/5v/m/+b/5v/m/+b/5v/n/+f/5//n/+j/5v/m/+b/
5v/n/+v/7P/s/+z/7P/s/+3/7P/t/+3/7P/u/+//8P/x//H/8P/v/+//8f/y//L/8v/y
//L/8v/z//P/8v/y//P/8f/y//P/8//1//X/9f/2//b/9P/0//T/9P/0//T/9P/y//L/
8v/x/+//7//u/+3/7P/t/+7/7v/s/+z/6v/p/+v/6//r/+v/6f/n/+f/5//p/+n/6f/p
/+r/6v/o/+j/5v/m/+b/5v/o/+j/5//m/+b/5v/m/+b/5v/l/+X/5v/k/+L/4v/i/+L/
4v/i/+H/4f/h/+H/4P/i/+H/3//f/97/3f/d/9z/3v/e/97/3v/f/97/3//g/9//3//f
/9//4f/j/+b/6P/n/+f/6P/p/+b/5f/k/+P/4P/h/+D/3//i/+P/5P/l/+f/5//n/+n/
6P/p/+n/6f/o/+j/6f/p/+n/6v/q/+r/6P/o/+n/6f/p/+n/6P/o/+z/7f/s/+//7P/r
/+r/6f/n/+f/5f/l/+3/8f/1//f/9f/0//T/7//n/+T/4//g/+T/5v/n/+n/7P/v//H/
8v/u/+v/6P/l/+n/6//s/+7/7P/r/+r/6f/p/+j/6P/o/+j/6f/q/+v/6//s/+z/7v/s
/+z/6//r/+f/5//q/+z/6v/q/+r/6v/q/+z/7v/w//P/9P/0//b/+P/3//b/9f/0//X/
9v/4//n/+f/6//z//P8AAAIAAwAFAAEAAAAAAP//AgADAAYABwAEAP///f/6//n/+f/4
//b/9//2//f/+P/z/+//6//n/+z/7v/x//P/8f/t/+v/6f/n/+f/6P/o/+j/6P/o/+j/
6P/o/+n/6f/m/+b/5v/m/+r/6//s/+3/8P/z//X/+P8IAP7/6v/t/w8AHQAhADsAWwB2
AJUAuwDnABcBQAFPATwBFQHhAJwATAAQAOb/rv99/3f/jP+K/4D/cv98/5H/mv+x/8L/
uf/E/8L/0P/g/+v/6P/2/wgACgABAPz/9v/w//T/9f/3//j/9f/1//T/9P/y//L/8v/z
//b/9//4//n/+//9//7//v/9//z/+//6//r/+v/6//v/+v/6//r/+v/8//z//P/9//v/
+//7//z//v/+//7//v8AAAMAAwACAAAA/v/8//v//P///wEAAgD///////////7//v/+
////AQACAAIAAgACAAIAAgADAAMAAgACAAMABQAGAAcABwAFAAUABQAGAAQAAgACAAIA
BAAEAAQABAADAAIAAQD////////+//3/+//7//v/+v/8//z/+v/5//n/+f/5//n/9//z
//H/7//y//P/9P/1//j/+P/2//b/9v/2//b/9v/0//T/8//y//L/8v/y//L/8f/x//L/
9P/y//D/8P/w//D/8P/w/+//8f/x//H/8P/u/+3/6//r/+v/6//s/+z/7P/s/+z/7P/s
/+r/6v/q/+r/6f/o/+f/6P/p/+v/7P/r/+v/7P/t/+3/7f/t/+3/7f/v/+//7//x//H/
8f/x//H/8f/x//P/8f/x//D/7//x//L/9P/1//P/9P/0//T/9v/2//f/9//3//f/9v/2
//X/9f/z//X/9f/1//X/9f/3//f/9f/1//b/9f/0//H/8//0//b/8//w//D/8v/y//T/
9P/z//P/8v/z//P/8v/x//H/8f/x//T/9f/1//b/9f/1//X/9f/3//b/9v/2//f/+f/7
//3///8CAAQACAAJAAoACgALAAsACwAKAAoACwAMAAwADAANAA0AEAARAA8AEQAQABAA
EAAQABAAEQASABMAFQAYABgAGgAcABwAHAAcABwAHgAeAB8AHwAfACAAIgAiACAAIAAf
AB8AHgAeAB8AHwAfAB8AIQAhACAAHQAdABwAGwAbABoAGAAWABQAFAAUABQAEwASABEA
DwAOAA4ADQANAAsACwALAA0ADQAOAA4ADgAOAA4ADgANAAwADAALAAwADAAMAAwADQAN
AA0ADQANAA0ADAAMAAoACAAGAA0AGQApADsAUwBtAIwAswDnAB0BTQF0AYcBdAFHAQkB
xgB8AD4AAgDE/5n/kf+W/5b/jv+S/5j/of+u/73/yv/T/9r/5P/o//D/9//8//7//v8A
AAIABAAFAAYABQAFAAYABgAIAAkACQAKAAgACAAIAAkACQAJAAkACQAJAAsADAAMAAoA
CgAKAAoACgAKAAoACwAMAAwADAAMAAsACgAJAAkACgALAAwADgAOAA4ADgAOAAwADwAP
AA4ADgAOAA4ADwAPABEAEgASABEAEQARABEAEgASABIAEwAVABYAFgAWABQAFAAUABUA
FQAUABQAFQAXABgAGQAZABkAGQAZABoAGAAWABYAFgAWABYAFgAWABYAFgAWABUAEwAT
ABIAEQARABEAEQAQABAAEAAOAA0ADQANAA0ADQAPAA0ADQANAAsACwALAAsACgAKAAgA
CAAKAAoACgAKAAoACgAJAAgACAAIAAgACAAGAAUABQAGAAQAAgACAAIABAAEAAQAAwAD
AAMAAwACAAAA///9//3//f/9//7//v/+//7//v/+//7//P/8//z/+//7//v/+//9//3/
/v/+//v/+//8//3//f/9//3//f/9////////////////////AQABAAEAAwACAAMAAwAD
AAIAAgADAAMAAwAEAAQABAAEAAQABQAFAAcABwAGAAYABQAFAAMABQADAAMAAwADAAMA
AwABAAEABQAFAAUAAwABAAIABAABAP7//v8AAAAAAAAAAP////8AAAEAAQAAAP//////
//////////7//v/9//3//f/9//7//v///wAA/f/9//3//f/7//z//P/+//7//v/9//3/
/f/9//z//P/+//7//f/8//n/+f/8//3//v/7//r/+f/7//r//P/+//7//f/8//v/+v/7
//z//f///wEAAgAFAAgABgAGAAYABgAEAAQABQAFAAUABgAIAAgABgAGAAUABQAEAAQA
BQAFAAUABQAHAAcACAAFAAUABAACAAEA///8//r/+P/4//j/+v/5//j/9//1//T/9P/z
//P/8f/x//H/8//z//T/9P/y//L/8v/y//T/9P/1//X/8v/y//L/8v/z//P/8//z//P/
8//y//L/8v/0//b/+f8BAA8AIQA3AFEAcgCdANEABwE3AVwBawFaAS0B8wCwAGgAKgDs
/6j/f/97/4L/gv+A/4T/jP+X/6D/q/+2/7//xv/O/9T/2v/h/+b/7P/s/+z/6v/s/+3/
7v/x//H/8v/y//T/9f/1//b/9P/0//T/9f/1//X/9f/1//P/9f/2//b/9v/2//b/9v/4
//j/+P/5//r/+v/6//r/+v/6//r/+//7//v/+//8//z//P/8//z//P///////v/+//7/
/v////3///8AAAAAAQABAAEAAQACAAIAAgADAAMABAAEAAQABgAGAAYABwAHAAYABgAH
AAcACAAJAAkABwAHAAcACAAKAAgACAAIAAcABgAFAAQABQAGAAcABwAFAAUABAADAAEA
AQABAAAAAAAAAP7//f/9//3//f/9//3/+//7//v/+//7//v/+//6//r/+P/4//j/+P/4
//j/+P/4//f/9v/2//b/9v/2//b/9f/1//b/9v/0//T/9P/z//L/8f/v/+//7//v/+7/
7v/t/+v/6//s/+3/7//w//D/8P/w//D/7v/s/+z/7P/v/+//7//v/+//7//w//D/7f/t
/+7/7//t/+3/7f/t/+//8f/x//H/8//z//P/8//w/+//7v/v//H/8//0//X/9P/0//X/
9f/1//b/9v/2//T/9P/1//X/9f/1//T/9P/z//P/8f/z//P/8//z//P/9f/1//P/8//1
//X/9f/z//H/8v/0//H/7//w//P/9P/y//L/8f/x//L/8//z//L/8//z//P/8//z//P/
8v/y//L/8f/w/+//7//u/+7/7v/u/+//8P/x/+//8P/w//L/8P/w/+//7//x//H/8P/w
//D/8P/v/+7/7//v//L/8//0//H/8P/v/+//7v/u/+7/7v/u/+7/7v/x//L/8//1//T/
9P/2//j/+P/4//j/+P/6//r/+//7//v//P/+//7//v/+//3//f/6//r/+//7//v/+//9
//3//v/7//v/+v/3//f/9v/0//T/8v/y//L/8P/v/+7/7f/t/+z/7P/r/+3/6//r/+v/
6//r/+z/7P/s/+z/7P/s/+7/7v/v/+//7P/s/+z/7P/v/+//7//v/+7/7f/r/+r/7P/u
/+7/7//3/wUAGQAtAEcAZACLALkA6wAZAUIBVQFEARkB5QCoAGQAKADs/6z/gf97/4L/
gv9+/4D/iP+T/57/qf+0/7n/wP/G/9D/2P/d/+D/4v/k/+b/5P/m/+f/6P/p/+n/6v/q
/+r/6//r/+z/7P/s/+z/7f/t/+3/7f/t/+3/7//w//D/8P/w//D/8P/u/+7/7v/v//D/
8P/w//D/8f/y//P/9f/z//P/8//0//b/9v/2//b/9P/3//f/9v/0//T/9P/1//j/+//9
//7//P/7//r/+f/6//r/+v/7//z//v///wAAAAAAAAAAAQD///7//v//////AAABAAEA
AwADAAMABAACAAAAAAAAAAIAAgACAAIAAgACAAIAAQABAAEAAAD///3//f/9//z/+v/6
//j/9//3//f/9//3//n/9//3//f/9v/1//T/8//0//T/8v/y//P/9P/1//b/9P/0//P/
8v/0//T/9P/0//L/8f/x//L/8v/w//D/8P/y//L/8v/x//H/8f/x//D/8P/v/+3/7f/r
/+v/7P/s/+z/7P/s/+z/7v/s/+z/7P/s/+v/6v/p/+z/7f/v//D/7//v//D/8f/v/+//
7//v/+//8f/x//H/8f/x//H/8f/x//H/8f/z//b/9//3//f/9v/2//f/9//1//b/9v/2
//f/+P/6//v/+//7//r/+v/6//n/9v/3//j/+f/6//v//f/9//v/+//7//v/+//5//n/
+v/8//n/9v/2//j/+P/7//z//P/9//3//f/8//r/9//3//f/9//3//f/9v/2//j/+f/6
//v/+//6//r/+v/5//n/+f/5//n/+v/6//z/+v/6//n/+f/3//f/9v/2//n/+v/6//r/
9v/1//f/9//7//f/AgD+//z/+v/4//3/AAADAAcABgAGAAgACgAIAAYABAACAAcACgAO
ABEADwAQABIAEgASABIAEQARAA4ADgAPAA8ADwAPABEAEQAQAA0ADQAMAAsACwAKAAgA
BgAEAAQABAAEAAMAAgABAP///v/+//3//f/7//v/+//9////AgAEAAIAAgACAAIAAAAA
AAEAAQADAAQABQAGAAUABQAFAAUABQAFAAQABAAEAAYACgARAB8ALQA/AFUAbwCMALUA
5QATATcBVAFbAUIBFQHbAJgAWgAiAOb/sP+X/5X/nv+c/5b/lv+e/6n/tv/F/9L/1//g
/+b/7v/0//n/AAAEAAQABgAIAAoACwAMAAwACwALAAoACwANAA4AEAASABIAEgATABIA
EQAQAA8AEQATABQAFAASABIAEgASABMAFAAVABcAGAAYABgAGAAYABgAGAAZABkAGQAZ
ABoAGAAYABgAGAAaAB0AHQAcAB0AHgAfACEAHwAhACIAIgAfAB8AHwAfACAAIAAgACEA
IQAiAA==
         </WaveFormData>
      </LeadData>
      <LeadData>
         <LeadByteCountTotal>10000</LeadByteCountTotal>
         <LeadTimeOffset>0</LeadTimeOffset>
         <LeadSampleCountTotal>5000</LeadSampleCountTotal>
         <LeadAmplitudeUnitsPerBit>4.88</LeadAmplitudeUnitsPerBit>
         <LeadAmplitudeUnits>��V</LeadAmplitudeUnits>
         <LeadHighLimit>2147483647</LeadHighLimit>
         <LeadLowLimit>268435456</LeadLowLimit>
         <LeadID>V5</LeadID>
         <LeadOffsetFirstSample>0</LeadOffsetFirstSample>
         <FirstSampleBaseline>0</FirstSampleBaseline>
         <LeadSampleSize>2</LeadSampleSize>
         <LeadOff>FALSE</LeadOff>
         <BaselineSway>FALSE</BaselineSway>
         <ExcessiveACNoise>FALSE</ExcessiveACNoise>
         <MuscleNoise>FALSE</MuscleNoise>
         <LeadDataCRC32>1906363743</LeadDataCRC32>
         <WaveFormData>
9v/2//b/9v/2//b/9v/2//f/+P/5//r/+P/4//j/+P/2//b/9v/2//T/9P/0//T/9v/2
//b/9v/3//j/+f/6//j/+P/4//j/+P/4//j/+P/5//r/+//8//z//P/8//z//P/8//z/
/P/6//r/+v/6//r/+v/6//r//f/+////AAD+//7//v/+//3//P/7//r/+//8//3//v/9
//z/+//6//r/+v/6//r//P/8//z//P/6//r/+v/6//r/+v/6//r//P/8//z//P/6//r/
+v/6//n/+P/3//b/9//4//n/+v/6//r/+v/6//j/+P/4//j/+P/4//j/+P/6//v//P/8
//7//v/+//7///8AAAEAAgAAAAAAAQABAAAAAAACAAIABQAFAAUABQAHAAYABgAGAAUA
BAAFAAQABQAEAAQABQAEAAMAAgACAAIAAAD//////f/8//v/+v/7//v//P/7//v/+v/5
//n/+P/3//b/9v/0//T/9P/z//T/9P/1//X/9//3//f/9//2//X/9P/z//X/9f/1//X/
9f/1//T/8P/w//T//f8HABUAJwA/AFgAegCcALsA2gDrAOkA2gDHALIAkwByAEkAEQDf
/8z/zf/L/8T/xP/H/8//1v/e/93/2v/d/+X/5//u//L/8P/w//L/8v/y//L/8v/z//X/
9v/3//f/9f/1//X/9f/2//f/+P/5//j/9//1//T/9v/4//r/+v/7//v/+//6//z//P/8
//z/+//7//r/+f/3//f/9//3//j/+v/8//3/+f/3//f/8//1//X/9v/2//f/+v/7//3/
+//8//3//f/+//7//v/+//7//v////////8CAAIAAgABAAEAAgADAAUABQAFAAYACAAM
AAwADQAMAAsADAALAAwADQAOAA8AEwATABMAEwATABQAEwASABIAEgASABIAFAAVABYA
FwAWABUAFAATABUAFAASABEAEwASABIAEwASABEADwAMAAwACwAJAAkABwAJAAcABwAF
AAQABAAEAAEAAQABAAAA/v/+////AAD///7//P/6//r/+//7//n/+//8//z/+//5//n/
+P/3//r/+//8//3//P/8//v/+v/5//j/+P/4//n/+f/5//n/9//4//j/+P/2//b/9v/2
//j/+P/5//r/+v/6//r/+v/5//f/9v/0//b/9v/3//j/+f/6//r/+v/6//r/+v/6//j/
+P/4//j/+v/6//z//P/7//r/+v/7//v/+//7//v/+v/5//j/+P/7//z//f/9//z/+//6
//j/+v/6//z/+v/3//f/+v/6//j/+P/4//j/+P/4//j/9//2//b/9//3//f/9//2//b/
9//5//r/+//5//j/9//2//b/9v/2//f/9f/2//b/9v/4//f/9//3//b/9v/2//b/9P/1
//X/9f/z//X/9P/2//b/9v/2//b/9v/1//f/+v/7//z//P/+//7//v/+//3//f/8//z/
/P/+//7//////////////wAAAAAAAAAAAAACAAIAAgAAAP/////+/////v/+//z/+P/3
//f/9//1//P/8f/w//L/8//y//P/8v/x//H/8f/v/+//8P/w//D/8P/v/+7/7v/v/+//
7//v/+//7//v/+//7//v/+//7//v/+//7//x/+7/7P/q/+z/7f/1////EQAnAEIAYgCE
AKkAyADbAN8A1ADHALIAlQB4AFUAHQDl/8r/yf/J/8L/vv/B/8f/zP/U/9v/3P/X/9H/
0//c/+j/7v/0/+z/6P/r/+z/7f/v/+z/7P/s/+v/7f/t/+3/7f/u/+//8P/x/+//7//u
/+7/7P/u//D/8P/v/+//7//u//D/8P/w//D/8P/x//H/8f/v/+//7//v//H/8v/z//P/
8//z//X/8//z//P/9P/0//T/9v/2//f/9f/2//f/9//2//b/9v/2//b/9v/3//f/9//6
//r/+v/7//v//P/9//3//f/9//7//v8CAAIAAwADAAMABQAFAAMAAwADAAMABwAJAAsA
DQANAA4ADQAMAAwADAAMAAwADQANAA0ADQANAA0ADQANAA4ADgANAA0ADAAKAAkACQAL
AAsACgAIAAcABQACAAEAAQADAAEAAQD///7//v/+//3//f/9//z/9//2//b/9v/4//j/
9//2//j/+f/5//f/9//4//j/9//2//X/8//x//T/9f/2//f/9v/2//X/9P/1//T/9P/0
//P/8//z//P/8f/y//L/8v/0//T/9P/0//L/8v/z//T/9P/0//T/9P/0//P/8//y//D/
8P/x//L/9P/2//f/+P/1//T/8//y//T/9v/4//r/+P/4//r/+v/3//b/9v/3//f/9//3
//f/9//3//f/+P/2//b/9v/1//X/9f/1//T/9P/0//b/9P/z//P/9v/2//T/9P/0//T/
9P/0//T/8//0//T/9f/1//T/8//x//D/8//1//b/9//0//T/9P/0//P/8v/x//H/7//w
//D/8P/w/+//7//v/+//8P/x//L/8f/x//D/7//v/+//8P/w/+3/7f/t/+3/7//v//D/
8f/w//D/8f/v//D/8P/y//L/8f/w/+//7v/v//D/8P/z//T/9f/2//b/9v/2//b/9v/0
//X/9f/2//j/+v/6//v/+//7//v/+//6//r/+v/6//n/+v/5//j/+P/3//f/9v/3//b/
9v/0//L/8f/x//H/8v/x//D/8P/t/+3/6//r/+r/6f/p/+n/6f/p/+r/6v/q/+r/6f/o
/+r/6//r/+v/6f/p/+n/6f/n/+f/5//n/+j/6f/q/+v/7f/o/+j/4v/m/+3/+f8DABcA
LQBIAGgAjACxAMoA2QDZAMoAtQCeAIMAYgA5AAEA1f/A/8H/w/+8/7j/u/+//8b/zP/T
/9T/1f/X/93/4v/m/+j/5v/k/+b/5v/m/+b/5//p/+r/6//r/+n/6f/p/+n/6//r/+v/
6//s/+3/7f/u/+7/8P/y//L/7v/t/+z/6v/o/+j/6P/o/+v/7f/u/+//7//v/+//7//x
//L/8//z//H/8f/z//H/8P/v/+//7v/t//D/8f/z//H/8v/z//P/8//0//X/9v/2//b/
9//3//b/+P/3//b/8//z//T/9f/5//v//f8AAP3/AAD//////f/9//////8BAAEAAQAB
AAUABQAFAAUABAAGAAYABgAGAAYABgAGAAIAAQAAAP//AAABAAIAAwAEAAQAAwADAAUA
BAAEAAUAAwADAAIAAAAEAAUABQAHAAIAAQD8//n/+v/6//v//P/5//n/+f/4//X/9P/0
//T/9f/2//b/9v/1//X/9P/x//P/9P/0//P/8//z//L/8f/w/+//7v/t/+3/7v/u/+7/
7v/u/+//8P/y//P/9P/1//L/8v/x//D/7v/u/+7/7v/v//D/8v/0//b/9v/2//b/9P/z
//P/8v/z//T/9v/4//f/+P/4//j/+P/4//j/+P/7//z//f/+//3//P/9//z/+f/4//j/
+f/6//v//P/9/////////wAA///+//3/+//7//v/+//6//v//P////7//f/9/wAAAAD+
//z/+v/4//v//P/9//3/+v/6//v/+//7//v/+v/6//j/+f/5//n/+//8//3//v8AAAAA
AAABAAAAAAD///7//v/9//3//f/8//z//P/8//b/8v/1//j/+//+//3//v/+/wEAAwAF
AAcACAAHAAYABQAEAAQABQAFAAYACAAKAAoACwAJAAkACQAJAAsADAANAA4ADQAOAA0A
DAAMAAsACwAKAAcABgAGAAQABAADAAMAAwAEAAMAAgACAP7//f/6//n/+v/5//n/+f/6
//v//f/+//7//v/9//z/+v/7//v/+//9//3//f/9//3//f/9//3////////////9//j/
/v8EAPz/BwAVACcAPwBXAGoAjAC2ANcA8AD/APcA4gDLAKgAfQBUACcA7//L/8b/zf/N
/8j/xv/J/8//2v/i/+f/6P/p/+v/7//y//b/+P/6//z//P/8//z//P/9//v//P/9//3/
+//7//v/+//9//3//f/9///////+//7//P/+/wAAAAABAAEAAQAAAAAAAAAAAAAA/v//
/////////////////wAAAgAEAAUAAgABAAIA////////AAAAAP7/AAAAAAEAAgAEAAYA
BwAGAAYABgAGAAYABgAHAAcABwAKAAoACgAJAAkACgALAAkACQAJAAoACgAOAA4ADwAP
AA8AEQARABEAEQARABEAEgARABAADwASABQAFAAUABQAFAAUABQAEwATABMAEwATABMA
EwATABEAEAAOAA0ADQAMAAwADQAPAA8ADgAMAAoACQAHAAcACQALAAkACQAFAAQABAAE
AAUABQAFAAQAAQAAAAAAAAAAAAAA///+//z//f/9//v/+//8//z/+//9//3//P/7//r/
+f/4//f/9//4//j/+P/3//b/9v/2//n/+f/5//n/9//4//j/+P/4//j/+P/4//n/+v/8
//7//P/8//z//P/6//n/+f/4//v//P/+/wAAAQACAAIAAgAAAAAAAAAAAAIAAgACAAIA
AgACAAQABAAFAAQABAAFAAMAAwADAAMAAQABAAEAAgACAAIAAgABAAEAAQABAAAAAQAC
AAUABAD/////AgACAAEAAAD///7/AAAAAAAA///+//7////////////+//7//v//////
///8//z//P/8//z//P/8//3///8AAAAAAAD+//3//f/9//z//P/8//z//v/////////9
//3//v/+//3//f/9//3//P/9/////v/+//7//v/+//3//v/+/wEAAgADAAQABAAGAAYA
BgAGAAQABQAFAAYABgAIAAgACQALAAsACwALAAwADAAMAAwACgAMAAwADAAIAAcABwAG
AAcABgAGAAQAAAD///////////////8AAP/////9//3/+v/5//n/+f/3//f/+P/4//n/
+v/6//r/+P/5//n/+f/7//v/+//7//n/+f/5//n/9//3//f/9//5//j/+P/4//r/AwAP
ABsALwBHAGYAiACyANcA8AD9APcA5ADNALQAjwBqADsA/f/T/8r/zf/J/8T/yv/N/9P/
2v/g/+P/5v/p/+f/6f/u//D/7v/u/+7/8v/0//b/+P/7//n/+v/7//v/+v/5//j/9//2
//X/9P/z//X/9//4//r/+v/8//7//v/7//v/+//6//r/+v/6//r/+P/5//n/+f/7//v/
+//7//3//v///////v/9//7/+//5//n/+v/6//v//v///wEA//8AAAEAAQAAAAAAAAAA
AP7//v////////8CAAIAAgADAAMABAAFAAUABQAFAAYABAAIAAgACQAJAAkACwALAA4A
DwAQABEAEgARABAADwAOABAAEAAQABEAEgATABQAEQARABEAEQAQAA8ADgANAA4ADgAN
AA0ADwAOAA4ADwAPAA8ADgAMAAwACwAJAAkABwAJAAcABwAHAAYABgAGAAUABQAFAAQA
///+//7//v/+//7//f/8//7///////3/+//8//z/+//7//v/+v/5//n/+f/5//n/+//8
//z//P/7//r/+v/6//v/+//7//v//P/+////AAD+//z/+v/4//n/+v/8//7/AAAAAAAA
AAD+//3//f/8//r/+v/7//z//v8AAAEAAgAAAAAAAAAAAP7//v/+//7/AAAAAAIAAgAB
AAAAAAABAP//////////AAABAAIABAACAAIAAgABAP////////7//P/8//7//P/8//3/
AQACAAAAAAAAAAAA/v/+//7//f/+//7////////////+//7//v////////8AAAAAAAAA
AP7//v/+/////f/+//7//v8AAP////////7//v/+//7//P/9//3//f/9//3//v/+////
/////////f/7//r/+f/4//r//f/9//7//v8AAAAAAAAAAP//AAAAAAMAAgADAAQABAAG
AAYABgAGAAYABwAHAAgACAAKAAoACwAJAAkACQAJAAYABgAGAAYABwAKAAsADAAJAAcA
BgAEAAUABAAEAAIAAgABAAEAAQD+//3//P/8//v/+//5//n/+f/5//r/+//6//n/+f/4
//r/+v/5//j/+v/7//v/+//5//n/+f/5//n/+f/5//n/9//3//f/9//7//j/+P/4//r/
//8NAB8ANQBRAHAAlgC6ANkA7gD1AO0A2gDHAKwAiwBmADMA+f/Z/9T/0//P/8r/zP/R
/9f/3P/g/+X/5v/n/+f/6f/u//L/9v/2//b/9P/0//T/9P/1//f/+P/5//n/+f/5//n/
+f/5//n/+f/5//n/+f/4//j/+v/8//7//v/9//3//f/8//r/+v/6//r//P/9//3//f/9
//3//f/9//v//P/9//3//////wEA////////AAAAAPz//v/+////AAACAAQABQADAAIA
AQAAAAIABAAHAAkABgAIAAcABgAHAAcACAAJAAcABwAHAAgACgAOAA4ADwANAA0ADwAP
ABAAEQASABMAEwATABMAEwASABQAFAAUABYAFgAWABYAFQAVABUAFQAVABUAFQAVABUA
FAASABEADwAOAA4ADwAQABEAEQAQABAADwANAA0ACwANAAsACwAHAAYABgAGAAcABwAH
AAYABQAEAAQABAAEAAQAAwACAAIAAwADAAEA//8AAAAA//8BAAEAAAD//wEAAQABAAEA
AQACAAIAAgABAAAAAAAAAP////////////8AAAAAAAAAAAAAAAAAAAIAAgADAAQAAgAC
AAIAAgACAAEAAQAAAAEAAgAEAAYABQAGAAYABgAGAAYABgAGAAYABgAGAAYABgAGAAgA
CAAFAAQABAAFAAUABQAFAAUABgAHAAgACgAJAAgABwAFAAcABwAHAAYABgAGAAgABgAD
AAMABgAGAAQABAAEAAQABgAGAAYABQAEAAQABQAFAAMAAwACAAIAAgADAAMAAwACAAIA
AgACAAIAAgACAAMAAQACAAIAAgACAAEAAQABAP7//v/+//7/AAABAAEAAQD/////AAAA
AAEAAAAAAAAAAAAAAAMABAAEAAcABwAHAAcABgAIAAgACAAIAAoACwALAAwACgAMAAwA
DQALAAsACwALAAsADAANAA4ADgAQABAAEAAMAAsACwAKAAkACAAIAAYAAwABAAAA///+
//3//P/8//r/+f/2//X/9P/z//P/8//z//P/9P/0//L/8v/x//D/7v/v/+//7//v/+//
7//v//H/8f/x//H/7//v/+//7//p/+b/5P/k/+r/8f/7/wsAIwA9AFoAfACcALkA1ADh
ANsAyAC1AJoAeQBUACEA5//F/8D/wf+7/7b/uP+9/8P/zP/S/9P/0v/T/9f/2//e/97/
3v/g/+L/4P/g/+D/4P/h/+H/4v/j/+P/5f/l/+X/5f/j/+P/4//j/+P/4//i/+L/4P/i
/+T/5P/j/+P/4//i/+T/5P/k/+T/4v/j/+P/4//l/+X/5f/l/+X/5v/n/+f/5v/l/+b/
4//k/+X/5//o/+b/6P/o/+n/6P/o/+j/5//p/+r/6//s/+r/6v/r/+v/6f/s/+z/7P/t
/+3/7v/v/+3/7f/t/+7/7v/y//L/8//1//X/9//3//X/9f/1//X/9//3//f/9//2//j/
+P/4//j/+P/4//j/+f/5//n/+f/5//n/+f/5//f/9v/0//P/9f/0//T/9f/1//X/9P/y
//L/8f/v/+//7f/v/+3/7f/t/+z/7P/s/+r/6f/o/+b/5P/k/+X/5v/m/+b/5f/k/+T/
5f/l/+P/4f/i/+L/4f/j/+P/4v/h/+D/3//e/93/3//g/+D/4P/h/+D/4P/g/9//3//f
/9//4f/k/+b/6P/o/+j/6P/o/+b/5P/j/+L/4P/g/+D/4P/h/+H/4v/i/+P/5P/m/+j/
6P/o/+f/5v/l/+T/4//i/+P/5P/l/+b/5P/k/+b/5v/j/+L/4v/j/+X/5//p/+v/6P/n
/+b/5v/j/+L/4f/f/+b/6//w//T/8P/u/+7/6v/j/9//3v/a/97/4P/i/+T/6P/q/+z/
7f/p/+b/5P/h/+T/5//p/+z/6v/p/+f/5f/j/+L/4f/g/+H/4v/j/+X/5//o/+j/6P/m
/+X/5f/l/9z/3v/k/+b/5P/m/+b/5v/m/+n/6v/q/+3/7P/t/+7/7v/s/+z/7P/s/+3/
7//w//L/8P/y//L/8//1//f/+f/7//j/+P/4//j/+v/+/wAAAgD9//n/9v/y/+//7v/u
/+z/7P/t/+//8f/s/+f/4v/e/+L/5f/m/+n/5f/j/+L/4f/f/9//4P/g/97/3v/d/9z/
3v/f/9//3//e/93/3P/b/9z/3f/e/9//5P/n/+r/7f/9//D/2P/Y//L/9//1/wsAJwA9
AFQAbgCMAK8AzADVAMsAvACrAIoAWwA2ABUA4f+x/7D/w/+9/7L/qP+v/73/wP/S/9v/
zP/R/8v/0//e/+j/4v/s//z//v/1/+7/5//h/+P/5v/p/+v/6P/n/+b/5f/j/+P/4//j
/+b/5//n/+j/5v/o/+r/6v/n/+f/5//m/+n/6v/r/+z/6f/p/+j/5//p/+n/6f/p/+j/
6P/o/+f/6f/p/+v/6f/r/+v/7P/s/+f/6P/n/+f/6P/q/+z/7f/q/+r/6v/q/+r/6v/r
/+v/6//u/+7/7v/t/+3/7v/v//D/8f/y//T/8v/2//b/9//1//X/9//3//f/9//3//f/
+f/5//n/+f/3//j/9//2//b/9v/2//b/9//3//f/9//5//n/+f/5//n/+P/2//X/9P/y
//H/8f/z//P/8v/w//P/8//y//P/8f/z//H/8f/t/+z/7P/s/+v/6//r/+r/6v/q/+v/
7P/p/+j/5v/k/+X/5//o/+f/5f/m/+b/5f/j/+P/4v/h/+H/4f/h/+H/4f/i/+L/4v/i
/+L/4//k/+T/4//i/+H/4//k/+T/5P/k/+T/5P/k/+T/5P/l/+b/5v/m/+b/5v/n/+f/
6P/o/+j/6P/p/+r/6P/o/+f/5v/p/+r/6//s/+r/6v/q/+r/6//s/+//8P/v/+7/7v/v
/+7/7f/s/+v/6//r/+v/7P/s/+z/7P/r/+n/6f/p/+j/6f/q/+3/7P/p/+n/7P/s/+z/
7P/s/+z/6v/q/+r/6f/o/+j/6f/p/+v/7f/u//D/7//v/+7/7f/u/+7/7v/u//D/8v/0
//f/+f/8//7/AAADAAMABAAFAAYABgAGAAYACAAJAAkACQAJAAkACgAKAAsACwAMAAoA
CgAKAAoACwAMAAwADwASABMAFAAUABQAFAAUABQAFgAXABcAGAAYABoAGgAbABkAGQAZ
ABkAGAAYABgAGAAYABoAGgAaABgAFwAXABYAFQAUABQAEgAOAA0ADQANAA4ADQAMAAwA
CwALAAkACQAIAAcABwAHAAcABwAIAAgACAAIAAcABgAEAAUABQAFAAUABQAFAAUABwAH
AAcABwAJAAkACQAJAAUAAgD8//7/BAAPABkAKQA9AFUAcgCUALoA2wD0AAEB+wDoANEA
uACVAHIARQANAOP/2v/Z/9X/0P/Q/9P/1//c/+b/7f/w//H/9f/3//j//P/+//r/+v/+
/wAAAAAAAAEA//8AAAEAAQABAAEAAQABAAEAAQABAAEAAQABAAAAAAAAAAIABAAEAAMA
AwADAAIAAAAAAAAAAAACAAMAAwADAAAA///+//3//v8AAAIAAwADAAMABQADAAMAAwAE
AAQAAAACAAIAAwADAAQABQAFAAYABgAGAAYABgAGAAcABwAHAAoACgAKAAkACQAKAAsA
CQAJAAkACgAMABAAEAARABEAEQATABMAEwATABMAEwAVABUAFQAVABQAFgAWABYAFAAU
ABQAFAAVABUAFQAVABUAFQAVABUAFwAWABQAEwAVABQAFAAVABQAEwARAA4AEAAPAA0A
DQALAA0ACwALAAkACAAIAAgABQAFAAUABAACAAIAAwAEAAIAAgABAAAAAAABAAEA////
/wAAAAD////////+//3//f/9//3//f/9//7//v/+//3//P/8//z/+//7//v/+//9//7/
/v/+//z//P/8//z//v/+////AAD+//7//v/+//7//f/9//z//f/+/wAAAgACAAIAAQAA
AAAAAAAAAAAAAAAAAAAAAAACAAIABAAEAAMAAgACAAMAAwADAAMAAwABAAEAAQACAAAA
AAAAAP//AAABAAIAAgABAAAAAQD+//z//f8BAAIAAAAAAAAAAAAAAAAAAAD///7//v//
//////////7//v/8//3//f/9//3//v///wAA///+//3//f/9//7//v/+//z/+//7//v/
/P/8//z//P/8//3//f/9//z/+//7//r/+f/5//n/+f/6//n/+f/9//z/+v/6//r/+v/5
//r/+v/9////AQADAAQABgAGAAYABgADAAMAAgACAAQABgAGAAcABQAFAAUABQAEAAQA
BAAEAAYACAAIAAgABgAFAAUABAACAAAA///8//r/+f/5//n/+v/5//j/+P/1//X/8//z
//L/8f/x//H/8//z//T/9P/y//L/8f/w//L/8//z//P/8f/x//H/8f/z//P/8//z//P/
8//z//P/8f/w//L/8P/y//n/BQATACcAQQBeAIIAqADHAN4A7QDpANgAxQCqAIkAZgA3
APv/0f/I/8v/y//I/8b/y//P/9L/2P/d/97/3//h/+X/6P/q/+7/8P/w/+7/7v/u/+7/
7//v//D/8f/x//P/8//z//P/8//z//P/8//x//H/8P/w//D/8v/0//T/8f/x//H/8P/y
//L/8v/y//P/9f/2//f/9f/1//X/9f/z//T/9f/1//P/8//1//P/9P/1//f/+P/0//b/
9v/3//f/+P/5//n/+P/4//j/+P/6//r/+//7//n//P/8//z//f/9//7///////////8A
AAAABAAEAAUABQAFAAcABwAHAAcABwAHAAcABwAHAAcACgAMAAwADAAMAAwADAAMAAkA
CQAJAAkACwALAAsACwALAAoACAAHAAkACAAIAAkABwAHAAYABAACAAEA////////AQD/
/////f/8//z//P/5//n/+f/4//j/+P/5//r/+P/4//f/9v/0//X/9f/z//P/9P/0//P/
8f/x//D/7//y//P/9P/1//X/9v/2//b/9P/y//H/8P/y//P/9P/1//P/9P/0//T/9P/0
//T/9P/z//L/8v/y//P/9P/1//b/9v/1//X/9P/z//L/8v/y//T/9v/3//j/9v/2//b/
9v/4//j/+P/4//b/9v/4//j/9//2//b/9//3//f/9//3//f/9//3//j/+P/4//j/9//5
//n/+f/4//f/9v/3//T/9P/1//n/+v/4//j/+P/4//b/9v/2//X/9v/2//f/9//1//X/
9P/0//T/9f/1//X/9P/0//T/9P/0//T/9P/1//P/9P/0//T/9P/z//P/8//z//T/9f/2
//T/9f/1//X/9f/1//b/9v/1//X/9f/1//b/9f/1//T/9P/0//T/9P/3//j/+P/7//v/
+//7//r//P/8//z//P/8//3//f/+//7/AAAAAAEAAQABAAEAAQD+//7//v/+//7/AAAA
AAAAAAD//////v/7//r/+v/4//f/9//4//n/9v/1//T/9P/1//X/8//z//L/8f/x//H/
8f/x//L/8v/y//L/8f/w//L/8//z//P/8f/x//H/8f/x//H/8f/x/+//7//v/+//8f/y
//D/7P/s//P/AQARACMAOQBWAHQAlgC3ANYA5QDhANAAvwCoAIsAaAA7AP//1//M/83/
zf/I/8j/y//P/9T/2v/d/9z/3f/f/+P/6P/q/+z/7v/u/+7/7P/s/+z/7f/t/+7/7//v
//H/8f/x//H/8f/x//H/8f/v/+//7v/u//D/8v/0//T/8//z//P/8v/y//L/8v/y//D/
8f/x//H/8//z//P/8//z//T/9f/1//f/9//5//f/9f/1//b/9v/0//b/9v/3//f/+P/5
//n/+P/4//j/+P/4//j/+f/5//n//P/8//z//f/9//7////9//3//f/+//7/AgACAAMA
AwADAAUABQADAAMAAwADAAYABwAIAAkACAAKAAoACgAKAAoACgAKAAsACwALAAsACQAJ
AAkACQAJAAgABgAFAAcABgAGAAcABgAFAAMAAAACAAEA////////AQD/////+//6//r/
+v/5//n/+f/4//f/9v/2//b/9P/0//P/8v/0//X/9f/z//P/9P/0//P/8//z//L/8f/v
/+//7//v/+//8P/w//D/8f/w//D/8P/w/+//7v/t/+7/8P/x//L/8v/y//L/8v/x//D/
8P/w//L/8v/y//L/9P/z//P/8v/w//D/8f/y//X/9v/2//b/9f/0//P/8v/y//L/8v/y
//P/9P/3//j/9f/0//T/9f/z//P/8//z//T/9f/2//j/+P/4//j/9//3//f/9//2//T/
9P/2//T/8f/x//T/9P/3//j/+f/6//n/+P/3//X/9P/0//X/9f/1//X/9P/0//b/9//3
//f/9P/0//T/9P/0//T/9P/1//X/9v/2//b/9P/z//P/8//y//L/8v/y//T/9f/1//X/
8//x//D/7v/1//H/+v/2//T/8v/w//P/9v/4//3//P/9//7//v/8//r/+P/2//r///8D
AAgABgAIAAgACQAIAAcABgAFAAQABAAEAAQABAAGAAYABgAEAAMAAwACAAEAAAAAAP7/
/P/7//v/+//6//n/+P/4//b/9f/y//H/8v/x//H/8f/0//X/9//4//j/+P/3//b/9P/1
//X/9f/2//f/+P/5//f/9//3//f/9f/1//X/9f/1//b/9v/4//7/BwATACUAOwBRAG4A
kACwAMkA3gDjANsAxgCxAJIAcQBKABUA3//J/8j/zf/J/8b/xP/J/83/1v/e/+X/5v/p
/+v/7f/u//D/8v/2//j/+P/6//r/+v/7//f/9v/1//P/9f/3//n/+//8//3//v////7/
/f/7//r/+P/6//z//P/7//v/+//6//v//P/9//7//v/////////9//3//f/9//v//P/9
//3//f/9/////f/+////AQACAAEABAAFAAcABQAGAAcABwAEAAQABAAEAAYABgAHAAcA
BQAIAA==
         </WaveFormData>
      </LeadData>
      <LeadData>
         <LeadByteCountTotal>10000</LeadByteCountTotal>
         <LeadTimeOffset>0</LeadTimeOffset>
         <LeadSampleCountTotal>5000</LeadSampleCountTotal>
         <LeadAmplitudeUnitsPerBit>4.88</LeadAmplitudeUnitsPerBit>
         <LeadAmplitudeUnits>��V</LeadAmplitudeUnits>
         <LeadHighLimit>2147483647</LeadHighLimit>
         <LeadLowLimit>268435456</LeadLowLimit>
         <LeadID>V6</LeadID>
         <LeadOffsetFirstSample>0</LeadOffsetFirstSample>
         <FirstSampleBaseline>0</FirstSampleBaseline>
         <LeadSampleSize>2</LeadSampleSize>
         <LeadOff>FALSE</LeadOff>
         <BaselineSway>FALSE</BaselineSway>
         <ExcessiveACNoise>FALSE</ExcessiveACNoise>
         <MuscleNoise>FALSE</MuscleNoise>
         <LeadDataCRC32>2710969661</LeadDataCRC32>
         <WaveFormData>
AAAAAAAAAAD+//7//v/+/wEAAgADAAQAAgACAAIAAgAAAAAAAAAAAAAAAAAAAAAAAAAA
AAAAAAABAAIAAwAEAAIAAgACAAIAAAAAAAAAAAADAAQABQAGAAYABgAGAAYABgAGAAYA
BgAFAAQAAwACAAQABAAEAAQABwAIAAkACgAJAAgABwAGAAYABgAGAAYABwAIAAkACgAI
AAYABAACAAMABAAFAAYACAAIAAgACAAHAAYABQAEAAQABAAEAAQABQAGAAcACAAGAAYA
BgAGAAUABAADAAIABAAEAAQABAAGAAYABgAGAAQABAAEAAQABgAGAAYABgAGAAgACAAI
AAkACgALAAwADgAOAA8ADwAOAA4ADQANAA0ADQAOABAAEQARABAAEAASABIAEgASABAA
EAARABMAFQATABEAEAASABEADwAPAA4ADgAMAAwADAAMAAoACgAMAAsACwAJAAsACgAJ
AAkABgAFAAQAAwADAAMAAwADAAMABAAFAAgABgAFAAUABQABAAMAAwADAAUABQAFAAUA
BAAEAAEAAAABAAEABQALABMAGwAqADUARQBWAGoAfACLAJAAkgCTAJcAlQCPAHcATQAj
ABAADQAIAP7//P/+/wMABgALAAcAAgADAAcACAALAAsACQAFAAcACAAJAAkACQAJAAwA
DAAMAAwACgAKAAoACgAMAAsACgAKAAgABwAGAAYACAAJAAoACgALAAsADAAMAA0ADAAM
AAwADAAMAAsACwAIAAgACAAIAAgACgAOABEADgALAAgABAAGAAoACgAJAAkACwANABEA
EAAQABEAEQATABIAEgASABIAEQARABQAFwAXABYAFQAVABUAGAAZABgAFwAWABYAGAAa
ABwAHgAdABwAHAAbAB0AHgAfACIAIgAjACMAJAAiACIAIgAjACMAJAAkACQAJwApACoA
KgAoACgAKAAoACYAJgAlACUAJAAkACMAIgAiACIAIgAiAB8AHwAcABwAGwAaABoAGgAb
ABoAGgAZABcAFgAVABUAFgAWABYAFgAUABIAEgASABIAEgASABIAEgASABIAEQAOAA0A
DQANABEAEgATABUAFAATABIAEAAQABAAEAARABIAEgASABIAEQASABEAEAAOAA4ADwAR
ABEAEQAPAA8AEAARABMAFQATABEADwANAA0ADgAPABAAEQARABIAEwATABEAEQARABEA
EAAOAA4AEQARABEAEQATABEAEQASABMAEwATABMAEQAQAA4ADQAQABIAEwAVABUAFAAT
ABAAEAAQABMAEAAOAA4ADwAPAA0ADQAMAAwADwAQABAADgAOAA4ADgAMAAwADAALAAsA
DAAOAA8ADwAOAA0ADAALAAsACwALAAsADAAMAAwADAAQAA4ADgAOAAwADAANAA0ACwAK
AAkACAAHAAkACgAMAAwADAAMAAsACgAJAAkACwANAA8AEAAOAA8ADwAQAA4ADQANAA0A
DwAQABIAEwARABAAEAAQABIAEgASABIAEAARABMAEwARAA8ADgAOAA8ADQANAAwACQAG
AAUABAACAAAAAAAAAAAAAQAAAAEAAAD///////////////////3//f/9//z//P/8//7/
/v/////////9////////////////////AAD+//v//P/5//n/+f/7/wEACQAWACUANQBK
AGAAcgB9AIQAhACHAIsAiQCHAHcAUQAjAAoAAwAAAPr/9P/2//n/+v/9/////P/1/+v/
6v/x//f//f////n/9P/2//f/+P/5//b/9P/y//D/8f/y//P/9P/0//P/8v/y//D/7//u
/+7/7P/t/+7/7v/s/+v/6//q/+r/6v/r/+z/7v/u/+3/7f/s/+z/7P/s/+v/7P/v//H/
8f/x//H/8P/w//T/9P/z//L/8//0//f/9v/2//f/9//5//j/+P/4//j/9//3//r//f/9
//z/+//7//v//v////3//f/9//7/AQACAAMABAAEAAQABQAFAAYABgAGAAgACwANAA4A
EAAQABAAEAARABEAEgASABIAEgATABMAEgAUABQAFAAUABYAFgAVABUAEgASABEAEAAS
ABIAEgASABAADwALAAoACgAKAAsADAALAAoACgAJAAsACgAJAAkABgAGAAYABgAHAAYA
BwAIAAoACgAKAAoADAAMAAwACwAJAAcABgAFAAcACAAJAAsACgAJAAgABgAHAAgACQAL
AAoACgAKAAoACQAKAAkACAAJAAoADAAPAA0ADQALAAsADQANAA4ADwAPAA8ADwAPAA4A
DgAOAA4AEAARABMAFQAUABEAEAAPABMAFAAUABYAFwAXABcAFwAVABMAEwAUABYAFwAY
ABkAGgAaABkAGQAaABoAGQAZABgAGAAYABYAGAAYABsAGAAXABgAGgAbABsAGwAaABoA
GQAaABoAGAAZABoAGwAaABkAGAAWABUAFwAaABwAHQAbABsAGwAbABsAGwAbABsAHAAc
ABwAHAAdABoAGQAYABkAGgAcAB0AHAAcABwAHAAdAB0AHwAfABwAGgAZABgAGQAaABsA
HAAaABsAHQAdAB0AHQAcABwAHAAcABwAHAAdABwAGwAbAB4AHwAgACAAIAAhACEAIgAi
ACEAIQAhACMAJAAmACcAJwAmACYAJgAkACQAJAAkACQAJQAnACcAJQAjACIAIgAjACEA
IQAgACAAHgAeAB4AHAAaABoAGgAZABkAFwAXABQAEwATABMAEwATABMAEwATABMAEwAS
ABQAFAAWABYAEwATABMAEQASABEAEAAPABIAEwAUABYAGAATABIACQAJAA8AFwAbACcA
NgBFAFUAaAB6AIoAkwCaAJgAmQCdAKEAmwCDAFcAMwAgAB0AHAAYABYAGgAfACgAKwAt
ACwAKQApAC4ALwAxADEALQArACoAKgApACgAJwAmACYAJgAmACQAJAAkACQAIwAhAB8A
HgAgAB8AHgAeABwAHQAeAB4AHAAbABsAGgAYABYAFQAUABUAFgAWABcAFQAUABMAEgAQ
ABAAEgATABEAEQARABAADgAQAA4ACwALAA0ADwATABIAEAAPAA0ADgAOAA8AEAAQAA8A
DwASABEADwAMAAkABwAHAAoACwAMAA0ADgAQAA4ADgAOAA4ADgAOAA8ADwAOAA4ADgAQ
ABAAEQARABIAEAAQABAAEQARABIAEgASABAADwANAAoADAAMAAwADAAOAA4ADQANAAoA
CgAJAAgABQAEAAMAAgADAAUABAAGAAEA/v/8//r/+v/6//v/+//5//j/9//3//X/9P/z
//L/8//y//P/9P/x//D/7//u/+//8P/x//H/7v/t/+3/7f/r/+r/6f/p/+v/6//r/+r/
6v/q/+r/6//w//L/9P/2//T/9P/y//D/7v/u/+//8f/y//P/8v/z//L/8f/x//H/8P/v
/+7/7f/s/+z/7P/s/+r/6f/p/+n/6P/l/+T/4//m/+b/5f/m/+X/5f/l/+X/5P/h/+D/
4P/i/+P/5P/l/+X/5P/i/+H/3//e/9z/2//d/97/3//e/93/3P/e/9r/2v/a/9v/2//Y
/9f/1f/U/9P/1P/U/9L/1P/U/9T/0v/S/9L/0f/R/8//0P/Q/8//0f/R/9H/0f/R/9H/
0f/R/9H/0P/P/87/z//M/8v/yv/K/8r/y//L/8b/wv/E/8b/yP/K/8v/yv/J/8n/yv/L
/8z/zP/J/8n/yP/I/8j/x//H/8f/yP/K/83/z//O/8z/y//K/83/zv/P/9D/zf/N/87/
zf/N/8v/yv/K/8n/x//H/8b/xv/E/8T/xP/F/8T/xf/G/8L/wf++/73/v/+//8D/wf/B
/8H/wf/B/8P/w//D/8L/wv/C/8T/xP/F/8X/xf/D/8P/w//D/8P/w//D/8P/xP/A/73/
wP/D/7v/wf/J/9X/4//u//H/AwAeADAAPgBJAEoASABLAEcAQQAzABcA6//N/8j/yf/E
/77/vv++/8H/yP/N/8v/yP/F/8P/wv/D/8X/x//H/8f/yP/H/8f/x//H/8j/yP/I/8j/
yP/I/8j/yP/I/8f/xv/G/8f/x//H/8j/xv/H/8j/yP/K/8v/zf/O/83/zP/M/8z/yv/K
/8n/yf/J/8r/y//M/8v/zP/P/9H/z//P/8//zv/Q/9T/1P/T/9H/0f/R/9P/1//Y/9r/
2//a/9j/1//W/9j/1//X/9r/3P/d/93/3f/d/93/4P/h/+H/4f/h/+L/4//k/+X/5v/n
/+j/6v/r/+z/7P/s/+7/7P/t/+3/7v/x//L/8//1//P/9P/0//T/9P/1//X/9P/2//b/
9v/2//X/9P/y//H/8f/y//L/8v/0//T/9P/0//H/8f/u/+7/8P/w//H/8v/x//D/8P/v
//H/8P/v/+//7P/s/+z/7P/q/+j/6P/o/+r/6v/q/+r/6f/o/+f/5f/n/+f/6P/p/+n/
6P/n/+f/5f/l/+X/5P/k/+T/5P/l/+b/5v/m/+b/5P/m/+b/5v/k/+T/5f/n/+n/6f/n
/+f/6f/p/+r/6//o/+f/5v/l/+b/6P/q/+z/7v/t/+3/7f/t/+v/6//r/+z/7P/r/+z/
6//r/+v/6//s/+v/7P/u/+3/7f/t/+3/7f/s/+r/6f/s/+z/6//r/+v/6v/p/+b/6f/q
/+7/7P/o/+j/6f/p/+f/5//m/+b/6P/q/+v/6v/o/+j/6P/m/+j/6P/n/+f/5//o/+j/
5//n/+f/5//n/+f/5//n/+f/6v/q/+r/6v/s/+r/6v/q/+j/6P/p/+n/6v/q/+r/6v/p
/+n/6//r/+n/6P/o/+j/5v/o/+r/7P/q/+r/6v/q/+v/6v/p/+n/7f/v//H/8v/w//H/
8f/y//L/8f/x//H/8f/y//T/9f/3//b/9v/2//j/+P/4//j/9v/3//n/+f/3//X/9P/0
//X/8//z//L/8f/u/+3/7P/t/+z/7f/u/+//7//t/+3/7P/r/+v/6//q/+n/6P/n/+j/
6f/q/+r/6v/q/+z/7P/r/+v/6//p/+n/6f/p/+n/6f/p/+n/6v/s/+v/6v/p/+v/7//z
//n/AQAOAB0AMQBIAF4AbAB3AHwAegB7AH8AewBxAFEAIQD///L/8f/s/+j/6v/s/+//
9P/3//X/9P/x/+3/7P/t/+3/6//p/+n/7v/x//P/9f/3//f/9v/1//T/8v/y//L/8v/x
/+//7f/s/+7/7//w//L/8v/z//T/9P/x//H/8v/y//P/8v/y//L/8v/y//H/8f/x//L/
8//0//P/9P/3//n/+P/3//b/9P/0//j/+P/3//f/+f/7////AAAAAAEAAQABAAAAAAAA
AP7//f/9/wAAAwADAAIAAQADAAMABgAHAAUABQAFAAYABQAGAAcACAAIAAgACQAJAA0A
DgAPABIAEAARABEAEgAQABAAEAARABQAFgAXABgAFgAXABcAFgAWABYAFgAWABgAGAAX
ABcAGAAYABcAFgAWABYAFgAWABQAEwAPAA4ADwAOAA4ADgANAAwADAALAAwADAAMAA0A
CgAKAAoACgAIAAYABgAGAAcACAAJAAoACQAIAAcABQAGAAUABQAFAAYABgAGAAcABwAH
AAcABgAGAAYABgAHAAYABgAGAAYABwAKAAsADAAHAAYABgAHAAcABwAFAAUACAAJAAsA
DQAKAAkACAAHAAUABgAHAAgACwALAAwADQANAAsACwALAA0ADAAKAAoACwALAAsACwAN
AAsACwAMAAsACwALAAsADQAOAA4ADwAOAA4ADQANAAwADAAMAAoACAAIAAsACAAIAAoA
DQAPAA0ADQAMAAwADQAOAA4ADAAMAAwADAAKAA4ADgANAA0ADQAOAA4ADQANAA0ADQAN
AA8ADwAPAA8ADwAOAA0ADAAQAA4ADgAOAA4ADgAPAA8ADAAMAAwADAANAA0ADwAPAA8A
DgAOAA4ADQAMAAsACgAKAAsADQANAA0ADAAOAA4ADgAOABIAEgASABMAEgATABQAFAAW
ABcAFwAYABgAFwAXABcAFwAYABoAGwAbABoAGgAaABgAGAAYABgAGgAbAB0AHQAaABcA
FQAUABUAEwATABIAFAASABIAEgAQAA4ADgAOAA0ADQALAAsACwALAAwADQAMAAsACgAJ
AAsACwALAAoADAAMAA4ADgAPAA8ADwANAA4ADQAMAAsACwALAAsADAAOAAsADAALAAcA
BwAPABkAJwA4AEkAXQByAIIAjgCXAJgAmACbAJ8AnwCRAG0APwAjABgAFQAQAAwADAAQ
ABMAFAATABMAFAARAA0ADgAPABEAEwATABEAEAARABEAEQARABQAFAAUABQAEgASABIA
EgAUABMAEgASABQAEwASABIAEgATABQAFAATABMAFAAUABEAEAAQABAAEQASABIAEwAU
ABQAFAAUABIAEgAUABUAFgAXABgAGAAWABoAGgAZABkAGQAZABsAHgAeAB8AHwAeABwA
GwAaAB4AHwAhACYAJQAjACAAHQAfAB8AIgAjACEAIQAhACIAIwAkACUAJgAmACYAJwAn
ACkAKgArAC4ALAAtAC0ALgAuAC4ALgAvADEAMgAyADIAMAAxADEAMAAyADIAMgAyADIA
MgAxADEALwAuACwAKgArACwALQAuAC0ALQAqACoAJwAmACYAJgAlACQAJAAjACMAIgAh
ACEAHgAeAB4AHgAgAB4AHgAeABwAHAAcABwAGgAaABoAGQAaABkAGQAZABkAGAAXABcA
GQAZABkAGAAWABYAFgAXABYAFgAWABYAFAAWABYAFgASABIAEwAVABUAFQATABMAEQAR
ABIAEwATABMAEwATABEAEgATABQAEgARABEAEQATABEAEQARABAADgALAAoACwALAAsA
CwAKAAcABgAGAAYABQAEAAMABgAGAAUABQADAAIAAAD//wAAAAAAAP7//v/+/wEA/v/8
//z//f/9//3//f/8//z//f/+//7//P/+//7//v/8//z//P/7//v//f/+//7//f/9//3/
/f/9////////////AAAAAAAAAAACAAAAAAAAAP///v/+//3//f/+////AAD/////AQAB
AAEAAgACAAIAAgACAAQABAAEAAUACAAJAAoACgAMAA0ADQAOAA4ADQANAA0ADwAQABIA
EwARABAAEAAQABIAEgASABIAFAAVABcAFwAUABEADwAOAA8ADQANAAwACwAIAAcABgAG
AAQABAAEAAIAAQD+//3//v/9//3//f/9//3//f/9//v/+//7//r/+v/6//z//P/5//n/
+f/3//n/+f/5//n/+f/5//n/+v/0//H/8P/v//H/9f/7/wUAEQAeAC0APwBOAGAAcAB/
AIQAhACHAIkAhQB5AFUAJwALAAIA/f/2//L/8P/y//X//P////3/+P/1//X/9v/3//X/
8//z//X/9v/3//f/9//3//b/9v/2//b/+P/4//j/+P/4//f/9v/2//j/9//2//b/9P/1
//b/9v/0//P/8//y//T/9P/1//b/9f/0//L/8f/w//D/8P/w//D/8P/y//P/8P/v/+7/
7P/t//L/8//z//L/8//0//f/9//2//b/9f/4//j/+f/6//n/9//2//j/9//3//b/9f/2
//f/+//9//z/+//6//r/+//8//3//v/+//7///////7//v/+/wAAAAABAAEAAgAAAAAA
AAABAAMABAAEAAQAAgADAAMAAgACAAIAAgACAAIAAgABAAEA/v/+//3//P/8//z//P/8
//n/+f/2//b/9f/0//T/9P/z//L/8v/x//D/7v/s/+v/6v/q/+r/6v/q/+j/6P/o/+b/
5v/m/+b/5f/k/+P/4f/g/9//3//f/+D/4P/g/+H/4//j/+P/4v/g/+D/4P/h/+D/4P/g
/+D/4//m/+f/6P/m/+b/5//p/+f/5f/h/9//3v/d/93/3f/e/9//4P/h/+H/4v/j/+T/
4v/h/+H/4f/i/9//3v/d/+D/4P/f/+D/4//j/+P/4//h/9//3//g/+b/6f/s/+//7v/u
/+3/7f/w//D/7//v//T/+P/8//7/+v/4//n/9P/u/+r/5//j/+X/5//o/+r/7f/w//L/
8v/u/+r/5v/g/+T/5v/n/+n/5v/m/+X/4//g/9//3v/d/93/3f/d/93/3v/e/97/3v/e
/9z/3P/c/9r/2v/d/93/2v/Y/9j/2P/Y/9z/3P/c/93/3P/d/97/3v/d/93/3P/c/93/
3f/e/9//3v/e/9//3//i/+T/5//q/+b/5P/i/+D/4v/l/+n/6//l/+H/3v/c/9r/1//W
/9T/1//W/9f/2P/S/8z/yP/E/8j/y//M/8//yv/H/8X/w//C/8H/wP+//7//v/+//77/
vf+8/73/vP+6/7n/uP+1/7r/u/+8/73/wf/D/8X/yP/U/8n/sv+v/8X/x/+//83/3//o
//H/+/8IABwAMAA5ADgAOgBDAEEAMwAlABUA7f/D/8D/y//A/7j/rv+y/73/vP/L/83/
uP+5/7P/uP/B/8f/v//J/9f/2P/Q/8n/wv+7/77/wP/C/8T/wf/A/7//vv+9/7v/uf+4
/7r/u/+8/77/vv+//8D/wP+//7//wP/A/8D/wP/B/8L/v/++/7z/u/+7/7z/vf++/7r/
uv+8/73/vv+//8D/wP/B/8b/x//H/8L/wf/A/8H/w//E/8b/x//F/8T/xP/E/8T/w//D
/8b/yf/J/8j/x//H/8f/yv/L/8z/zf/O/9D/0f/S/9P/1P/W/9b/1//X/9b/1v/W/9j/
2v/b/9v/3P/c/9z/3P/d/93/3v/e/97/3P/d/93/3P/d/97/3//g/+D/4P/f/9//3f/c
/9r/2P/Z/9r/2//c/93/3f/a/9r/2//a/9r/2v/Y/9b/1f/T/9X/1P/T/9P/1P/U/9T/
1P/U/9L/0v/S/9D/0P/Q/9D/0P/Q/9D/z//Q/8//z//P/8//zv/N/83/zf/N/83/zP/N
/87/z//R/8//zv/N/8z/zf/Q/9H/0v/Q/9D/0f/T/9P/0//R/9H/0//T/9T/1f/T/9P/
0//T/9X/1v/X/9j/1//V/9T/0//W/9X/1v/X/9n/2P/W/9b/2P/Z/9r/2//d/9v/2//c
/9z/2//a/9n/3P/c/9v/2//e/97/3f/d/93/3P/b/9j/2f/a/97/3P/a/9r/2//b/93/
3f/c/9z/3P/c/9v/2P/Z/9r/2//a/9//4P/g/+H/3//g/+D/3//f/9//3//f/+H/4//l
/+f/6v/s/+7/8P/1//T/9f/2//b/9v/3//f/9//4//n/+v/5//n/+//7//v/+v/6//z/
/P/8//z//P/8//z//f///wEAAwAEAAYABwAHAAgACAAHAAcABwAHAAgACgALAAsACgAK
AAoACgAKAAoACgAMAA0ADwAPAAwACQAHAAYABwAFAAUABAAEAAIAAgACAAQAAgACAAIA
//////3//f/8//v/+//7//v/+//7//v/+//7//v/+v/4//j/+v/6//v/+//7//n//f/9
//3//f/9//3//f/+//r/9//y//H/9f/7/wEACQAVACIALwA/AFIAZgB0AH0AgACAAIEA
hQCDAHkAWwAvAA8ABAD///r/9v/0//T/9f/4//3////+//3//f/8//v/+//7//n/9//4
//v/+//7//v//P/8//z//P/8//z//P/8//z/+//6//r//P/7//r/+v/6//v//P/8//r/
+f/5//j/9f/0//T/9P/1//b/9v/3//X/9P/z//L/8f/y//X/9//5//n/+f/4//f/+v/5
//f/9v/3//j/+//6//r/+//7//z//P/9//7//P/7//v//v///////v/9//3//f8AAAEA
AAD///7//v8BAAIAAwAEAAQABAAFAAUABgAGAAYACAAIAAkACQAKAAoACgAKAAsACwAM
AAwADAAMAA0ADQAMAAwADAAMAAwADQAOAA4ADwAQABAADwAOAA0ADAALAAoACQAJAAYA
BgAFAAQABAAEAAUABAAEAAMAAgAAAP7//f/+//7//v/+//7//P/8//z//v/+//7//v8A
AAAAAAD///z/+//7//v//P/8//z//f/9//3//f/8//z//P/8//3//P/8//z//P/+/wAA
AAAAAPz//P/9//////////3//f//////AAABAP//////////AQACAAMABAAEAAMAAwAD
AAMAAQABAAEAAwACAAAAAAACAAMABAAFAAUAAwADAAQABQAFAAUABQAEAAQAAwADAAQA
BAADAAMABQAGAAcABgAFAAQABgACAAIAAgADAAMAAwADAAIAAgABAAIAAgAAAAIAAgAC
AAAAAgACAAEAAQABAAIAAgABAAMAAwADAAMAAQABAAEAAQAEAAQABAAEAAQAAgACAAIA
BAAEAAUABQAGAAYABgAGAAQAAwAEAAMABQAEAAQABAAEAAIAAgAEAAYABAAEAAQABAAG
AAYABgAHAAkACwANAA4ADgAPAA8AEAAPAA0ADAALAA0ADgAQABEADwAOAA4ADgAQABAA
EAAQABIAEwAVABUAEQAPAA4ADgANAAsACwAKAAgABgAGAAYABwAGAAcACAAFAAUAAwAD
AAAA////////AQABAAEAAQD////////+/wAAAAACAAIA/////////f///////////wEA
AQABAAIAAAD///7/+//7////BQANABcAJgA1AEcAWgBsAHgAhQCKAIwAkQCRAI0AhQBl
ADUAEQAGAAMABAAAAP7//v///wAA//8BAAAA///9//7//f/9///////9//7//f/9//3/
/f8AAAAAAAAAAAAAAAAAAAAAAgABAAAAAAD///3/+//6//r/+//8//z/+f/5//r/+v/7
//r/+v/6//z//P/7//v/+P/4//j/+P/4//j/+v/7//n/+f/5//j/+P/8//z/+//5//n/
+f/7//v/+v/6//n/+f/4//j/+P/4//f/9//6//j/9//1//P/8f/x//T/9f/0//P/8v/y
//P/9P/1//b/9f/0//T/8//y//L/8v/0//P/8//y//L/9P/0//T/9f/1//b/9v/2//X/
9f/0//L/9P/0//T/9P/0//T/8//z//H/8P/u/+z/7v/u/+7/7v/r/+v/6P/o/+f/5v/m
/+b/5//m/+b/5f/j/+L/4f/h/+H/4v/j/+T/5P/i/+L/4v/g/+D/4P/g/+L/4v/i/+H/
3//d/9z/2//f/+D/4f/j/+P/4//j/+L/3v/e/97/3//h/+L/4//k/+P/5P/j/+L/4v/i
/+P/5f/k/+P/4P/f/+D/4f/j/+X/5f/l/+X/5f/k/+T/5P/k/+f/5//o/+n/6//p/+n/
6f/r/+r/6P/o/+n/6f/p/+n/6f/n/+f/6P/p/+n/6f/p/+z/7P/r/+v/7P/s/+v/6//u
/+7/7v/s/+v/6v/s/+j/6P/q/+3/7//v/+//7v/u/+7/7v/t/+r/6//s/+3/7P/u/+7/
7f/t/+3/7v/u/+3/6//r/+v/6//r/+v/6//r/+z/7P/s/+z/7v/s/+z/7P/s/+z/7f/t
/+z/7P/s/+z/6//r/+3/7f/t/+z/7P/s/+z/6v/o/+j/6v/q/+r/6v/t/+7/7//x//H/
8f/x//D/8v/z//P/9P/0//P/8//z//X/9v/4//n/+f/4//j/+P/3//b/9f/0//b/9//5
//n/9//1//T/9P/x/+//7//u//D/7v/u/+7/7P/q/+r/6v/p/+n/5//n/+b/5f/l/+X/
5f/l/+X/5f/l/+X/5f/k/+b/5v/o/+j/5f/l/+X/4//l/+X/5f/l/+P/4//j/+T/5v/n
/+T/3//d/9//5//x//v/CAAXACUAOABKAF4AbQBwAHAAcwB3AHcAbQBPACEA///w/+3/
7P/o/+b/6P/p/+r/7f/r/+b/5f/l/+j/6f/p/+f/5//n/+b/5//n/+f/5//q/+r/6v/q
/+r/6v/q/+r/7P/r/+r/6v/o/+f/5v/m/+b/5//o/+j/5//n/+j/6P/l/+T/5P/k/+T/
5P/j/+P/5P/k/+T/5P/i/+L/5P/l/+f/5//n/+b/5f/o/+f/5f/l/+X/5f/n/+r/6v/r
/+v/6v/o/+f/5v/o/+f/5//q/+n/6f/o/+f/5//n/+r/6//p/+n/6f/q/+v/7P/t/+7/
8P/w//H/8f/x//D/7//w//H/8//0//b/9P/0//T/9f/1//b/9v/2//j/+f/5//j/9//2
//X/9P/2//b/9f/1//T/9P/z//L/8P/w//D/8P/v/+//7P/s/+3/7P/s/+z/6f/o/+j/
5//l/+T/4//j/+L/4v/i/+L/5P/i/+L/4v/g/+D/4P/g/+L/4v/i/+H/4v/h/+H/4f/h
/+D/3//f/9//3//f/97/3v/e/97/3//e/97/3v/e/+D/4v/i/+L/4P/g/+H/4//i/+H/
3v/d/9//3//g/+H/4//j/+P/4//g/+D/4P/g/+H/4f/i/+P/4//h/+H/4f/f/97/3P/c
/+D/4f/i/+P/4f/f/9//4P/f/9//3//f/+H/4v/i/+P/4//i/+D/3//i/+L/4v/g/97/
3v/h/97/3v/e/9//3//h/+H/4P/g/97/3v/d/9r/2v/a/9r/2P/Y/9j/1//X/9n/2v/a
/9n/2f/Z/9n/2f/X/9f/1//X/9r/2v/a/9r/2//Y/9f/1v/U/9T/1f/V/9b/1v/W/9b/
0//R/9H/z//T/9D/2v/Y/9b/1P/S/9b/2P/a/93/4P/h/+L/4v/g/9//3f/c/+D/4//n
/+v/7f/u//D/8f/x//D/8P/w//L/8v/y//L/8v/z//X/9f/0//P/8//0//X/8//z//L/
9P/y//L/8v/1//T/9f/2//T/8//w/+//7v/t/+3/7f/v//H/8//1//X/9f/1//T/8v/y
//T/9P/0//X/9v/1//f/9//3//f/9f/1//X/9v/y//H/8v/x//X/+f8BAAsAFwAiADMA
RQBWAGIAcgB7AH4AgACDAH8AeQBnAEEAFwAFAAAA///4//T/8v/0//X/+v///wEA/v/7
//v/+v/7////AQAFAAUACAALAAsACwALAAsACgAJAAgACwAMAA0ADgAOAA0ADAAMAAsA
CQAHAAYABAAFAAYABgADAAMABAAEAAUABAAEAAQABgAGAAUABQAEAAQABAAEAAIAAgAE
AAUABAADAAIAAAABAAYABwAHAAcABwAHAAkACAAIAAkACQAHAAYABgAGAAQAAwADAAYA
BQAHAA==
         </WaveFormData>
      </LeadData>
   </Waveform>
</RestingECG>
