# Supplementary material for: Detection of Left Atrial Enlargement Using a Convolutional Neural Network-Enabled Electrocardiogram
Source: Front Cardiovasc Med. 2020 Dec 17;7:609976. doi: 10.3389/fcvm.2020.609976 (PMC7773668; doi:10.3389/fcvm.2020.609976)
Supplement: Supplementary file 5 [file Data_Sheet_5.ZIP › normal4/1802036143_7664_0000000C.XML]

<?xml version="1.0" encoding="Windows-1252"?>
<!DOCTYPE RestingECG SYSTEM "restecg.dtd">
<RestingECG>
   <PatientDemographics>
      <PatientID>1802036143</PatientID>
      <PatientAge>69</PatientAge>
      <AgeUnits>Years</AgeUnits>
      <Gender>Male</Gender>
      <PatientLastName>limuhong</PatientLastName>
   </PatientDemographics>
   <TestDemographics>
      <DataType>Resting</DataType>
      <Site>1</Site>
      <AcquisitionDevice>MAC55</AcquisitionDevice>
      <Status>Unconfirmed</Status>
      <Priority>Normal</Priority>
      <AcquisitionTime>09:32:46</AcquisitionTime>
      <AcquisitionDate>08-12-2017</AcquisitionDate>
      <CartNumber>1</CartNumber>
      <AcquisitionSoftwareVersion>009C</AcquisitionSoftwareVersion>
      <XMLSourceVersion>MAC5000 v1.0</XMLSourceVersion>
   </TestDemographics>
   <RestingECGMeasurements>
      <VentricularRate>66</VentricularRate>
      <AtrialRate>66</AtrialRate>
      <PRInterval>134</PRInterval>
      <QRSDuration>92</QRSDuration>
      <QTInterval>406</QTInterval>
      <QTCorrected>425</QTCorrected>
      <PAxis>70</PAxis>
      <RAxis>66</RAxis>
      <TAxis>51</TAxis>
      <QRSCount>11</QRSCount>
      <QOnset>217</QOnset>
      <QOffset>263</QOffset>
      <POnset>150</POnset>
      <POffset>205</POffset>
      <TOffset>420</TOffset>
      <ECGSampleBase>500</ECGSampleBase>
      <ECGSampleExponent>0</ECGSampleExponent>
   </RestingECGMeasurements>
   <Diagnosis>
      <Modality>Resting</Modality>
         <StatementCount>3</StatementCount>
         <LabelText>12SL Õï¶Ï³ÂÊö</LabelText>
      <DiagnosisStatement>
         <StmtFlag>ENDSLINE</StmtFlag>
         <StmtText>ñ¼ÐÔÐÄÂÉ</StmtText>
      </DiagnosisStatement>
      <DiagnosisStatement>
         <StmtFlag>ENDSLINE</StmtFlag>
         <StmtText>µçÑ¹·ûºÏ×óÐÄÊÒ·Ê´óµÄ×îµÍ±ê×¼£¬²»³ýÍâÊÇÕý³£±äÒì</StmtText>
      </DiagnosisStatement>
      <DiagnosisStatement>
         <StmtFlag>ENDSLINE</StmtFlag>
         <StmtText>ÁÙ½ç ECG</StmtText>
      </DiagnosisStatement>
   </Diagnosis>
   <Waveform>
      <WaveformType>Rhythm</WaveformType>
      <WaveformStartTime>0</WaveformStartTime>
      <NumberofLeads>8</NumberofLeads>
      <SampleType>CONTINUOUS_SAMPLES</SampleType>
      <SampleBase>500</SampleBase>
      <SampleExponent>0</SampleExponent>
      <HighPassFilter>16</HighPassFilter>
      <LowPassFilter>150</LowPassFilter>
      <ACFilter>NONE</ACFilter>
      <LeadData>
         <LeadByteCountTotal>10000</LeadByteCountTotal>
         <LeadTimeOffset>0</LeadTimeOffset>
         <LeadSampleCountTotal>5000</LeadSampleCountTotal>
         <LeadAmplitudeUnitsPerBit>4.88</LeadAmplitudeUnitsPerBit>
         <LeadAmplitudeUnits>¦ÌV</LeadAmplitudeUnits>
         <LeadHighLimit>2147483647</LeadHighLimit>
         <LeadLowLimit>268435456</LeadLowLimit>
         <LeadID>I</LeadID>
         <LeadOffsetFirstSample>0</LeadOffsetFirstSample>
         <FirstSampleBaseline>0</FirstSampleBaseline>
         <LeadSampleSize>2</LeadSampleSize>
         <LeadOff>FALSE</LeadOff>
         <BaselineSway>FALSE</BaselineSway>
         <ExcessiveACNoise>FALSE</ExcessiveACNoise>
         <MuscleNoise>FALSE</MuscleNoise>
         <LeadDataCRC32>256353399</LeadDataCRC32>
         <WaveFormData>
/P/8//z//P/7//r/+f/4//n/+v/7//z/+//6//n/+P/6//r/+v/6//z//P/8//z/+//6
//n/+P/5//r/+//8//r/+v/6//r/+v/6//r/+v/8//z//P/8//v/+v/5//j/+f/6//v/
/P/8//z//P/8//z//P/8//z//v/+//7//v/8//z//P/8//3//v///wAAAAAAAAAAAAAC
AAIAAgACAAQABAAEAAQABAAEAAQABAAFAAYABwAIAAgACAAIAAgACQAKAAsADAANAA4A
DwAQAA4ADgAOAA4ADwAQABEAEgASABIAEgASABQAFAAUABQAEgASABIAEgAPAA4ADQAM
AAwADAAMAAwACQAIAAcABgAFAAQAAwACAAAAAAAAAAAA///+//3//P/+//7//v/+//3/
/P/7//r/+v/6//r/+v/6//r/+v/6//j/+P/4//j/+f/6//v//P/7//r/+f/4//r/+v/6
//r/+v/6//r/+v/4//j/+P/4//r/+v/6//r/+v/6//r/+v/6//r/+v/6//z//P/8//z/
+v/6//r/+v/8//z//P/8//r/+v/6//r/+v/6//r/+v/8//z//P/8//v/+v/5//j/+f/6
//v//P/6//r/+v/6//r/+v/6//r//P/8//z//P/6//r/+v/6//z//P/8//z/+v/6//r/
+v/6//r/+v/6//z//P/8//z/+//6//n/+P/5//r/+//8//r/+v/6//r/+v/6//r/+v/8
//z//P/8//n/+P/3//b/+P/4//j/+P/2//b/9v/2//j/+P/4//j/+P/4//j/+P/3//b/
9f/0//b/9v/2//b/9P/0//T/9P/0//T/9P/0//T/9P/0//T/8//y//L/8f/y//P/9P/0
//L/8v/z//T/9P/0//T/9f/3//X/9//4//f/9v/1//T/9f/2//f/+P/2//X/9f/4//b/
9v/4//j/+v/4//v/+//5//r/+v/6//z//P/8//3//f/7//n/+P/2//T/8f/x//D/7f/v
/+//7v/t/+n/5v/m/+f/5v/n/+j/5f/k/+T/5P/k/+L/4v/i/+P/5f/m/+L/4P/e/9z/
3v/f/9//4f/k/+T/5v/s//H/+P8DABMAHwAqADQAOgA7ADUAKwAhABgACgD8//L/7P/o
/+b/4//h/+L/4f/i/+L/4v/j/+L/4P/i/+L/4v/k/+b/5v/k/+T/5f/l/+P/4//h/+H/
4//k/+X/5v/j/+L/4v/j/+L/4//k/+X/4f/k/+b/4//j/+P/4//i/+X/5f/m/+r/6f/n
/+X/4//k/+T/5f/k/+X/5f/l/+b/5v/m/+T/5P/n/+j/6P/p/+n/6f/o/+f/5//n/+f/
5//q/+r/6P/o/+n/6f/o/+j/6v/t/+//8f/w//L/8//0//X/9v/3//n//v/8//z//f/9
//3/AAACAAAAAQAFAAYAAgAEAAYABwAIAAgACAAKAAwADAAMAAwADAAMAAsACwAMAA0A
DAAMAAoACwALAAsACwALAAsACwAIAAgACgAIAAUABQAFAAIAAgACAAIAAQD///3/+//6
//v/+v/6//v/+f/4//j/+P/2//b/9v/0//X/9v/3//f/9f/1//X/9f/3//X/9f/1//b/
9P/3//f/9P/0//T/8//z//T/9//4//f/9f/0//T/9v/0//T/9f/z//X/9f/1//T/9P/0
//P/9f/2//f/+P/3//j/9//2//f/9//2//b/9//3//j/+P/7//f/9v/0//f/+v/5//f/
+f/5//j/+P/5//n/+f/6//r/+v/5//n/+f/5//j/9f/3//j/+f/6//r/+f/4//f/9//2
//b/+f/5//f/9//3//X/9v/2//b/9f/2//f/+P/1//b/9f/0//P/8//0//b/9f/0//H/
8P/u/+7/7v/u/+//8P/v/+//7P/t/+3/7P/u/+//7//t/+v/6//r/+v/6//r/+v/6//q
/+v/7P/u/+3/7v/t/+z/7v/u/+7/7f/u/+7/7v/u/+7/7f/t/+z/7P/s/+3/7//r/+j/
6v/q/+r/6v/t/+3/7f/t/+v/6v/q/+r/7f/u/+7/7v/u/+//7//t/+7/7v/t/+z/7f/u
/+//8P/u/+7/7v/t/+//8v/y//L/9P/0//T/8v/1//X/9f/2//j/+P/4//j/9//3//j/
9//3//j/+P/2//T/9f/z//H/8f/x//H/8f/v/+7/7v/v/+v/6//t/+v/7f/u/+7/7v/u
/+7/7f/t/+7/8P/s/+z/7v/u/+z/6//p/+n/7P/w//L/+v8BAAYADwAdACUALgA4AEAA
QQA9ADcALwAoABoACgD+//j/9P/y//P/8//y//H/8P/s/+r/7f/u/+7/8P/y//L/8v/y
//D/7v/u/+//7//w//H/8P/x//D/8P/w//D/8P/w//H/8//v/+//7//v/+z/7v/v/+v/
7f/t/+3/7P/s/+v/6//u/+3/7f/t/+3/7//u/+7/7P/u/+3/7P/s//D/8P/u/+7/8v/y
//H/8f/0//X/9f/1//j/+//+/wEABAAEAAIAAgAHAAcABgAGAAYABwAHAAcABgAIAAkA
CgAMAAwADAANAA8ADAALAAsADQANABAAEgARABEAFAAUABAAEgAUABUAGAAYABgAGgAZ
ABgAFwAWABgAGgAbAB0AFAANAAQA/P///wMABgAJAA4AEQAUABcAFQAUABUAEgAPAA8A
DwAMAAsADAANAA0ACwAHAAMAAAAEAAQABQAHAAYABAADAAIABAAEAAQAAgACAAIAAgAB
AP//////////AwABAAEAAQD///z//v/9////AAABAAEAAAAAAAIAAgABAP///v/+/wAA
/v/+/////f/////////+//7//v/9//7//v/+//7//v8AAAAAAAABAAEAAAAAAAAA////
//7/BAABAAEAAAACAAQAAgD//wEAAQAAAAAAAgABAAAAAAD8//r/9//1//v/AQAGAAkA
AgD8//b/8P/1//n//f8BAAQABAAFAAkABQABAP///f/+/wAAAQACAP7//v/+//7//f/+
//3//P/9////AgAGAAQAAgD+//z//f/+////AAD///7/+//5//n/+//8//z/+//7//r/
9//3//f/9//3//j/+f/6//v/9//3//f/+P/4//r/+v/6//r/+v/6//n/9//2//X/9P/4
//n/+//8//n/+P/4//n/+//7//r/+v/8//z//f/9//X/9//2//f/+P/5//r/+//7//v/
+//7//r/+v/6//3//v/+//7/+//7//r/9//7//z//P/8//z//P/8//z//v/+//7//f/9
/wAAAAAAAAEAAAD///z/AQABAAEAAgD///7//f/8//7/AQAFAAcACQAKAAoACAAEAAMA
///7/////////////P/6//n/+f/3//f/+f/3//j/+v/7//z/+f/4//b/9f/w//L/+v/4
//j/9P/2//P/7//r/+7/9P/+//r/+/8OABcADwAdADIAQgBIAFEAVQBTAEcAQAAyACIA
FAAQAAoACAAFAAUABAABAPr/9v/0//n/AAACAAIABAACAPz/+P/8//z//P/9//3//f/9
//v/+//6//r/+v/6//z//P/9////+f/5//n/+f/5//z//v/7//3//f/9//z/+v/5//n/
/P/9//3//f/9//v/+v/6//j//f/9//3//v8CAAIAAAAAAP///v/8//v//v/////////+
//3//P/7/wAAAAD+//7/AwADAAIAAgD//////v/9/wAAAgADAAQAAwACAAEAAQACAAAA
AAABAAIAAwAHAAoABQAFAAgACAAIAAoADAANAAwADAAMAA4AEAAQABAAEAASABQAFQAX
ABQAEwAQAA4AEQATABQAFQATABMAEwATABAAEAASABAADgAPABAADgAJAAgABwAFAAYA
BQAEAAQAAwAAAP7//f8AAAAAAQACAAIAAgACAAAA/v/+//7//f///////////////f/9
//3//P/6//3//f/+//7//v/9//r/+v/8//z//f/9//7/AAD///z/+//7//v//f/9//3/
/v/+//7//f/6//r/+v/6//v//v///wAA/v/9//v/+v/9//3//v/+/wAA/f/9//z//P/+
//z/+f/+//////8AAP7//f/8//z//v/+//3//f/+///////9//r/+v/6//r//P/9//7/
///9//z//P///////f/9//3///8AAAAAAAD7//r/+f/4//r//P/8//z/+f/5//r//P/6
//r/+P/4//n/+v/7//z/+v/6//j/9//5//v//P/8//z//f/9//v/+v/5//j/9//6//v/
/P/9//r/+f/4//j/+f/8//3//v/9//z/+//5//r/+v/6//r/+//7//z//P/6//j/9//3
//j/+f/5//r/+P/4//n/+f/7//X/9f/6//r/+v/6//r/+P/3//b/9f/4//j/+f/6//n/
+v/6//r/+v/7//v/+f/8//7///8AAP3//P/7//r//P/8//z/+//7//7//v/+//7//v/+
//z/AAABAAIABAADAAIAAQAAAAEAAwAGAAcABwAIAAgABgAFAAUAAgD//wMAAwADAAMA
///8//r/+f/4//n//P/7//n/+v/6//r/9//2//T/8//2//j/+v/4//L/8P/u/+v/7f/v
//L/+P/8//z///8EAAcAEwAnADYAPgBKAFcAWQBRAEcAPgAuAB4AGgAUAAgABAAFAP//
/P////z/9v/4//v//v8AAPz/+P/4//r/+P/2//f/+P/6//v/+v/5//b/9f/4//j/+P/4
//j/+P/5//v/9f/1//X/9f/0//j/+//5//f/9//3//b/9v/1//X/+P/5//n/+f/5//n/
+P/4//b/+v/7//z//v/9//z/+f/4//z//P/7//v//v/////////8//v/+v/5//7//v/8
//z///////7//v8AAAEAAQABAAEAAgACAAIAAgACAAIAAwAIAAYABgAHAAYABQAHAAgA
BwAHAAoACgAKAAwADgAPAA0ADAALAAwADQAOAA8AEAAQABAADwAPABAAEQAQABAAEQAT
ABQAFQASABEAEAAPABAAEgAWABYAEQAPAA0ACAAGAAYABgAFAAgABwAGAAYABAACAAEA
AQABAAAAAAAAAAAAAAAAAP7//v/+//7//f///////////wAA/f/8//v/+//6//7////8
//z//P/7//v//P///wAA/v/9//3//v/9//r/+f/5//v///8BAAMA///+//3/+//6//r/
+v/6//r//P/8//z/+//7//r/+v/8//3///8AAAEA/f/8//r//P/+//z/+f/8//3//f/+
//z/+//6//r//f/+//7//////////v/7//v//P/9//7//f/9//3//f/8//r/+f/7//7/
/f/+/////v/+//3//P/8//z//P/8//z//v/+//7/+f/5//r//P/9//7//f/+//r/+P/2
//T/9//4//f/9//3//n/+v/6//r/+//7//n//P/9//7////8//v/+v/5//j/+f/6//z/
+//8//v/+v/4//j/+P/3//n/+v/7//z/+v/5//n/+P/5//j/+P/5//v/+//6//r/+f/4
//j/9//4//n/+v/7//n/+f/5//n/9f/4//r/+v/6//r/+f/5//n/+f/5//j/+P/4//n/
+v/6//r/+P/5//n/9//7//z//P/8//r/+v/6//r//P/8//z/+//7//7//v/+//7//v/+
//z/AAABAAIABAACAAIAAgACAAIAAwAFAAUABQAGAAYABAABAAEA/v/7////////////
+v/4//f/9//3//f/+f/3//f/+P/4//j/9P/0//P/8//4//r/+P/4//b/9v/u/+//7f/v
//T/+P/6/wIABQAKAA8AHwAtADwASABSAFUAUQBHAEMAOAAqABgAEAAIAAQAAgADAP3/
+v/3//j/9P/2//n/+v/6//7//P/8//j/+v/2//f/+P/6//v/+f/5//f/9//4//j/+P/4
//r/+v/7//3/9//3//f/9//1//j/+v/3//f/9//3//b/9v/1//X/+P/5//n/+f/5//f/
9v/2//T/9//3//f/+P/6//r/+P/4//j/+P/3//f/+//9//7////+//3//P/7/wAAAAD+
//7///////7//v/+/////////wIABAAFAAYAAwACAAEAAQAGAAQABAAFAAUABQAIAAoA
BwAHAAoACgAJAAwADwARABAADgAMAAwADQAOAA8AEAAPABAAEAARABEAEQAPAA4ADwAR
ABIAEwASABEAEAAPAA4ADgAQAA4ADQANAA0ACgAHAAYABQADAAQAAwACAAIAAAD+//3/
/f////7//v/+//z//P/8//r/+v/6//r/+f/6//v//P/9//7/+//6//n/+v/4//v/+//4
//j/+P/3//b/9v/4//j/+v/5//n/+v/4//b/9v/3//f/+f/5//n/+P/4//j/9//4//j/
+P/4//r//P/8//z/+f/5//j/+P/7//v//P/8//7/+//7//r/+v/8//r/9//8//3//f/+
//z/+//6//r//P/8//v/+//8//3//f/7//r/+v/6//r/+//7//v/+//5//j/+P/7//3/
+//7//v/+//8//z//P/6//r/+v/6//z//v/+//7/+v/5//n/+v/6//r/+P/4//j/+P/4
//j/+P/4//b/9f/3//n/+v/6//n/+f/4//X/9//3//f/9//3//f/9//3//X/9f/1//b/
+P/6//r/+v/5//j/9//1//X/9v/3//j/9//3//j/+P/3//b/9v/3//j/+f/5//r/+P/4
//f/9f/2//f/+P/5//r/+v/5//j/9//5//j/+P/4//f/+P/4//j/9//3//b/8//1//b/
9v/2//b/9v/2//b/9v/2//b/9f/3//r/+v/6//v/+v/5//b//P/9//7/AAD///7//f/8
//z//f////////8AAAAA/v/5//n/9v/z//f/9//3//f/8v/w/+//7//v/+//8f/v//H/
8v/y//L/7v/u/+3/7f/y//T/8v/y//L/7v/s/+v/6//t//T/+P/8/wIABQAKABUAIwAv
ADoARABKAEcAQQA5AC0AIAAQAAQA/v/8//r/9v/3//X/8v/v//D/8P/w//P/9P/0//j/
+P/0//L/8v/y//T/9P/1//X/9f/1//P/8//y//L/8v/y//L/8v/z//X/8f/x//H/8f/x
//T/9v/z//P/8//z//L/8v/x//H/9P/3//f/9//3//b/9P/z//D/8//z//P/9P/3//j/
9//4//z//P/7//v//f///wAAAQAAAP///v/9/wIAAgAAAAAAAwADAAIAAgACAAMAAwAD
AAQABgAHAAgABwAGAAUABQALAAoACwANAAoACQALAAwACQAJAAwADAANABAAEwAVABQA
EgAQABAAEwAUABUAFgAVABYAFgAXABcAFwAVABQAFgAXABcAFwAWABUAFAATABIAEgAU
ABIADwAPAA8ADAAIAAgACAAHAAgABwAGAAYABQACAAAA//8AAAAAAQACAAIAAgACAAAA
/v/+//7//f/+////AAABAAAA/f/8//v/+//6//7////+//7//v/9//r/+v/8//z//P/7
//v//P/8//r/+v/7//v//f/9//3//P/8//z/+//6//r/+v/6//z//v/+//7/+//7//r/
+v/9//3//v/+/wIA//////7//P/+//z/+f/+//////8AAAAA///+//7/AAAAAP////8C
AAMAAwABAP7//v/+//7//f/9//3//f/8//r/+f/7//z/+//8//3/+//8//z//P/6//r/
+v/6//z//v/+//7/+v/5//n/+v/8//z/+v/6//j/+P/4//j/+v/8//z//f/7//3//v/+
//3//f/8//n/+v/7//z//f/9//3//f/9//3//f/9//7//v8AAAAAAAD9//z/+//5//v/
/P/9//7//P/7//v/+v/5//j/+P/5//v/+//6//r/+P/4//n/+f/4//n/+v/7//v//f/6
//j/+P/4//j/+//7//v/+//5//j/+P/4//n/+v/6//r//P/9//3/+//8//z/+//6//3/
/v///wAA///+//3/+//9/wAAAAAAAAUABgAHAAYABQADAAEAAAADAAQABQAGAAYABwAJ
AAkABwAIAAgABgAFAAUAAgD//wAA///+//3//f/8//z//f/5//n/+//5//f/+P/4//j/
9//4//j/+f/4//j/9v/2//j/+P/2//X/9f/x//L/9v/2//r/BwAMABUAIQAxADYAQABI
AFEAUwBRAEcAPgA0ACQAEgAKAAgABgADAAMABAD///z//P/4//f//P/+//r//P/8//z/
/v/+//3//P/8//v//P/9//z//f/8//z//P/8//r/+v/7//3//P/9//7////6//z//f/5
//v/+//7//r//P/7//v//v/8//v/+v/5//z//P/9//z//P/7//r/+v/+//7//P/8/wAA
AAD//////f/9//z/+//+////AAABAAMAAgD///7/AQABAAAAAAACAAMAAwADAAIABAAF
AAYACAAIAAgACQAKAAYABAADAAUABQAIAAoACAAJAA0ADgAJAAoACwALAA4AEAASABYA
FAASABAADgARABIAEgATABUAFQATABIAEAARABEAEQAUABUAFgAXABMAEAAPAAoACwAN
AA8ADgALAAoACQAHAAkABwAFAAQABAACAAEAAQABAAAAAAAAAAIAAgACAAAAAAAAAAAA
///9//3//f/9//3/+//7//v/+P/2//n/+f/7//z//f/9//v/+v/7//r/+P/3//f/+P/6
//r//P////3//f/7//n/+f/6//v/+//6//r/+v/6//f/+P/3//b/+P/5//n/+v/5//n/
+v/6//7/+//7//r/+//+//3/+//7//v/+v/6//3//f/9//7//f/8//r/+f/4//n/+f/3
//j/+v/8//7/+v/3//T/8f/2//j/+/8BAP//+//5//f/9//4//j/+P/5//r/+//8//n/
+v/5//j/9//5//z/AAD9//r/9f/y//X/+P/7//7//f/8//n/9//3//n/+v/6//z//f/9
//v/+f/5//n/+f/4//f/9v/1//T/9f/2//j/9v/4//j/+P/6//z//v////z/+v/4//b/
+f/5//r/+v/7//r/+v/7//n/+f/4//j/+v/6//v/+//4//f/9v/1//P/+//7//v//P/5
//j/9//2//f/9//3//f/+f/4//j/+P/2//b/9f/0//j/+//9//3//f/+//7//v/8//z/
/P/8//7//v/+//3/+v/8//v/+v///wAAAQAAAAMAAwADAAQAAgACAAIAAgADAAUACAAJ
AAcACAAIAAYABQAFAAIA//8AAP///v/9//v/+v/6//v/+f/5//v/+f/2//b/9f/0//P/
9P/0//X//P/2//L/8v/0//L/8v/z//H/7//y//b/9P/6/wEABAALAB0AKQA0AEQASABJ
AE8AUwBJADwANAAmABYADAAOAAoA/f/9/wQA///2//T/9v/5//b/9P/2//L/9v8AAAIA
/v/9//z//P/7//n/+f/3//f/+v/8//7/AAD9//z//P/9//j/9//2//X/9P/4//v/+f/4
//f/9v/0//b/9f/1//j/+//7//v/+//7//r/+v/4//r/+f/4//j/+f/4//X/9P/5//r/
+v/7//r/+//7//v/+f/5//n/+f/+//7//P/8//3//f/8//z//f///wAAAQD//wAAAAAA
AP7//v/+////AgAAAAAAAQADAAMABgAIAAUABQAIAAgABgAIAAoACwAOAA4ADgAQABIA
EgASABIAEAAQAA8ADwARABMAEwAUABIAEwATABMAEgARABAADwAPABAAEwASAA8ADwAP
AAwABwAGAAUAAwAFAAMAAQAAAAEAAAAAAAEAAQAAAAAAAAD+//7//v/8//7//v/+//3/
+//7//v/+//9//v/+//7//z/+v/9//3/+v/6//r/+f/5//r//f/+//3/+//6//r//P/6
//r/+//5//v/+//7//j/+P/4//f/+f/6//v//P/7//z/+//6//v/+//6//r//f/9//7/
/v8BAP3//P/6//v//v/9//v/+//7//r/+v/8//v/+v/6//z//P/7//v/+//7//r/9//5
//r/+//8//z/+//6//n/+f/4//j/+//7//n/+f/5//j/+P/3//b/9v/4//r//P/7//z/
+//6//f/9//4//r//P/8//r/+v/6//r/+v/6//j/+P/2//X/9f/3//j/+P/4//n/+f/3
//n/+f/5//n/+P/3//b/9f/2//f/+P/6//n/+v/5//j/+P/4//j/9//4//j/+P/4//j/
9//3//b/9v/2//f/+f/4//f/9f/0//b/9v/3//f/+f/5//j/9f/0//P/8v/0//X/9v/3
//f/9v/2//b/9f/2//b/9v/4//n/+f/3//j/+P/3//b/9//4//n/+v/4//j/+P/3//n/
/P/8//z/AAAAAAAA/v////////8AAAIAAgACAAIAAAABAAMAAwACAAIAAQD+//v/+//4
//X/9P/z//L/8f/v/+7/7v/v/+z/6//s/+n/6f/q/+r/6v/p/+r/6v/r/+b/7P/s/+D/
3P/o/+b/5//n/+X/3v/k/+j/7v/z//7/AwATAB0ALAAyAD4APwA/ADUAMwAoABwACgD+
//L/8P/s/+v/5//s/+n/6v/o/+j/5f/o/+b/6v/s//j/8v/o/+z/6//q/+r/6f/q/+v/
6v/r/+v/6v/p/+j/6P/o/+n/6//p/+n/6f/p/+T/5v/n/+P/4//j/+P/4v/k/+P/4//m
/+b/5f/k/+P/5v/m/+f/5v/o/+f/5v/m/+j/6P/m/+b/6P/o/+f/5//m/+f/5//n/+r/
6//s/+3/7v/u/+z/7P/x//H/8P/w//L/9f/3//n/+P/6//v//P/+//7//v///wAA/v/+
////AQABAAQABgAFAAUACAAIAAUABgAHAAcACgAKAAoADAAKAAoACgAKAA0ADgAOAA8A
EQARAA8ADgAMAA0ADQANAA8ADwAPAA8ADQAMAA0ACgAHAAcABwAEAAQABAAEAAMAAQD/
//3//P////7//v////7//P/7//r/+v/6//r/+P/6//r/+v/5//j/9//2//X/+P/3//j/
+f/2//T/9//3//b/9v/2//X/9v/2//j/+P/3//X/9P/0//f/9v/3//n/+P/5//j/9//4
//j/+P/3//j/+P/4//j/9//4//f/9v/4//n/+f/6//r/+f/5//j//P/5//n/+P/6//z/
+v/3//n/+f/4//j/+v/5//j/+P/4//j/9//3//j/+f/5//f/9//4//n/+v/6//n/+P/3
//j/+P/5//3//P/5//j/9//3//j/+P/4//f/+P/5//r/+f/6//n/+P/2//f/+f/8//v/
+v/3//b/+P/4//j/+P/4//j/9v/1//P/9f/2//b/+P/5//n/9//1//X/9f/1//f/9//3
//f/9//3//f/+P/3//j/9//2//f/+P/5//n/+P/4//j/+P/3//f/+P/4//n/+P/4//n/
9//1//L/8P/y//L/8//z//H/7//v/+//7v/w//D/8P/w/+//7//v/+//8f/w//D/8P/y
//T/9f/2//T/9f/1//P/9//4//j/+P/4//j/+P/4//j/+P/4//f/9//6//r/+v/7//r/
+f/2//r/+//8//7//P/8//z//P/6//v//f/9////AAAAAP7/+//7//j/9f/3//f/9//3
//T/8v/x//H/7f/t/+//7f/u//D/8f/y/+7/7v/t/+3/7v/w//D/8P/w/+7/6v/p/+f/
4//m/+7/8v/2//v/AAAFABEAHQAmADIAPgBDAEEAOwAzACoAHgAOAAIA+v/4//b/9f/1
//D/7f/q/+r/6P/p/+z/7v/w//D/8P/u/+z/7P/s/+z/7f/t/+//7//t/+3/7P/s/+z/
7P/s/+z/7f/v/+v/6//r/+v/6f/s/+7/6//t/+3/7f/s/+r/6f/p/+z/7//v/+//7//t
/+z/7P/q/+7/7//w//L/9f/2//X/9v/2//b/9f/1//j/+f/5//n/9//3//f/9//6//r/
+P/4//3//f/8//z/+f/5//j/9//5//z//v8AAP///v/9//3/AgAAAAAAAQADAAMABgAI
AAIAAQADAAIAAwAGAAkACwALAAoACQAKAAwADAAMAAwADwAQABAAEQAPAA8ADQAMAA0A
DwAQABEAEAAPAA4ADQAKAAoADAAKAAgACQAKAAgABAAEAAQAAwADAAEA///+//z/+v/5
//n/+//6//r/+v/6//r/+v/4//b/9v/2//X/9v/3//j/+f/6//f/9v/1//b/9P/3//f/
9v/2//b/9f/y//L/9P/0//b/9f/1//b/9P/y//L/8//x//P/8//z//P/9P/1//X/8v/y
//L/8v/0//b/9v/2//X/9f/0//T/9f/1//b/9v/4//X/9f/0//T/9v/0//H/9v/3//f/
+P/2//X/9P/0//T/9P/z//P/9v/3//f/9f/y//L/8v/y//X/9f/1//X/8//y//L/9f/1
//P/8//z//P/9P/0//T/8v/y//L/8v/y//T/9P/0/+//7//w//L/8v/y//D/8P/y//L/
8v/y//D/8P/u/+3/7v/x//P/9P/z//P/8v/v//H/8f/x//H/8f/x//H/8f/v/+//7//w
//D/8v/y//L/8f/w/+//7f/t/+7/7//w/+//7//w//D/7f/s/+z/7f/u/+//7//w/+7/
7v/v/+//7f/t/+3/7f/x//H/8f/t/+7/7v/u/+7/7v/v/+//7//v/+3/7P/s/+z/7f/u
/+7/7v/u/+//7//t/+3/7v/u/+7/7//w//H/8v/w//D/8P/v//H/9P/0//T/9P/0//T/
8v/1//X/9f/2//j/+P/4//j/9//3//j/9//5//r/+v/4//f/9//0//H/8f/x//H/8f/v
/+7/7v/v/+z/6//s/+n/6//s/+z/7P/s/+z/6//r/+j/6P/o/+r/6v/o/+b/4//f/+H/
5P/m/+z/9P/7/wAACwAXACEALAA4AEAAQwBDADsANQAuABwADAACAPr/9P/0//X/8//w
/+//7P/o/+b/6f/o/+r/7v/u/+z/7v/s/+r/6P/o/+n/6f/q/+v/6v/r/+v/6v/p/+j/
6P/o/w==
         </WaveFormData>
      </LeadData>
      <LeadData>
         <LeadByteCountTotal>10000</LeadByteCountTotal>
         <LeadTimeOffset>0</LeadTimeOffset>
         <LeadSampleCountTotal>5000</LeadSampleCountTotal>
         <LeadAmplitudeUnitsPerBit>4.88</LeadAmplitudeUnitsPerBit>
         <LeadAmplitudeUnits>¦ÌV</LeadAmplitudeUnits>
         <LeadHighLimit>2147483647</LeadHighLimit>
         <LeadLowLimit>268435456</LeadLowLimit>
         <LeadID>II</LeadID>
         <LeadOffsetFirstSample>0</LeadOffsetFirstSample>
         <FirstSampleBaseline>0</FirstSampleBaseline>
         <LeadSampleSize>2</LeadSampleSize>
         <LeadOff>FALSE</LeadOff>
         <BaselineSway>FALSE</BaselineSway>
         <ExcessiveACNoise>FALSE</ExcessiveACNoise>
         <MuscleNoise>FALSE</MuscleNoise>
         <LeadDataCRC32>3356072907</LeadDataCRC32>
         <WaveFormData>
9P/0//T/9P/x//D/7//u//D/8P/w//D/7v/u/+7/7v/u/+7/7v/u/+7/7v/u/+7/7v/u
/+7/7v/w//D/8P/w//D/8P/w//D/8P/w//D/8P/y//L/8v/y//H/8P/v/+7/7//w//H/
8v/w//D/8P/w//D/8P/w//D/8v/y//L/8v/w//D/8P/w//H/8v/z//T/9P/0//T/9P/2
//b/9v/2//f/+P/5//r//P/8//z//P///wAAAQACAAMABAAFAAYACQAKAAsADAAPABAA
EQASABQAFAAUABQAFQAWABcAGAAZABoAGwAcABwAHAAcABwAGgAaABoAGgAZABgAFwAW
ABQAFAAUABQAEgAQAA4ADAALAAoACQAIAAcABgAFAAQAAQAAAP///v/+//7//v/+//z/
/P/8//z/+v/6//r/+v/6//r/+v/6//j/+P/4//j/+v/6//r/+v/4//j/+P/4//j/+P/4
//j/+v/6//r/+v/5//j/9//2//f/+P/5//r/+P/4//j/+P/4//j/+P/4//r/+v/6//r/
+v/6//r/+v/8//z//P/8//z//P/8//z/+v/6//r/+v/8//z//P/8//v/+v/5//j/+f/6
//v//P/6//r/+v/6//j/+P/4//j/+f/6//v//P/7//r/+f/4//n/+v/7//z/+v/6//r/
+v/4//j/+P/4//r/+v/6//r/+P/4//j/+P/4//j/+P/4//b/9v/2//b/9v/2//b/9v/4
//j/+P/4//b/9v/2//b/+P/4//j/+P/3//b/9f/0//b/9v/2//b/9v/2//b/9v/0//T/
9P/0//b/9v/2//b/9f/0//P/8v/y//L/8v/y//L/8v/y//L/8P/w//D/8P/x//L/8//0
//P/8v/x//H/8f/y//L/9f/3//r//v////z//f/8//v///8AAAAAAAAAAAAAAQADAAgA
CgANAA0ACgAIAAcABQAFAAcABwAIAAgABgAFAAQA///8//n/9//3//X/9P/0//P/8v/y
/+//6//n/+X/4v/j/+P/4v/h/+D/3//f/+D/3v/e/97/3v/g/+D/4P/g/9z/2f/U/9L/
0f/T/9P/1v/b/93/3v/j/+n/8P/9/xAAJQA5AE4AZgB/AJMAmgCUAH8AYQBDADsAOQAw
ACkAIAASAAoAAgD8//j/9//z//H/7//r/+b/5f/n/+n/5f/k/+T/4//j/+H/4f/g/9//
4P/j/+T/5f/i/+H/4f/g/9//3//g/+D/4v/j/+P/4v/k/+P/4v/i/+H/4v/i/+L/4v/i
/+H/4f/h/+L/4//j/+X/5f/k/+T/4v/i/+L/4//k/+T/5P/k/+L/4v/j/+T/5v/n/+f/
5//l/+b/5v/m/+T/5f/l/+X/6P/r/+z/7v/u//D/8v/z//b/9//5//z//////wAAAQAB
AAIAAwAFAAcACQALAA0ADAAMAAwADAAQABIAEwAUABYAFwAYABkAGgAaABkAGAAaABsA
GwAcABwAHAAcAB0AHQAcABsAGgAaABoAGQAYABUAFAATABIAEQAPAA4ADgALAAsACQAI
AAgABwAGAAUABAADAAIAAgAAAAAAAAAAAAEAAAABAAIA////////////////////////
//////7//v/+//7//v8AAAAA//////7//f/8//z//v/+//7//v////////////7//v/9
//z//v///wAAAAD+//7//v//////AAAAAAAAAAD///////8AAAEAAQABAAMAAwADAAMA
AwADAAMAAwADAAMAAwACAAQABAACAAIAAAABAAEAAQACAAIAAQACAAAAAAABAAEAAQAB
AAAAAAABAAEAAQABAAAA///+//7/AAD/////AAD///7//P/6//z//P/8//v/+f/7//v/
+//6//n/+P/3//f/9v/2//b/9v/2//X/9P/2//X/9P/0//L/8//z//P/8//z//L/8v/z
//P/9P/2//T/9P/0//T/9v/2//X/9P/2//f/9//4//f/9v/1//T/8//0//X/9v/0//L/
8v/y//L/8v/z//T/9f/2//b/9v/2//b/9v/3//f/+P/4//v//P/+/////////wEAAwAD
AAUABgAGAAYABgAGAAkACwAOABAAEwATABIAEAANAAsACwANAA8AEAAQAA4ACwAKAAgA
BgAEAAMAAwABAAIAAgABAAAA/v/7//n/9f/1//L/8f/x/+//7f/r/+n/6//s/+z/7P/s
/+z/7P/s/+z/7P/q/+n/6P/k/+H/4f/j/+T/6f/t/+7/9f/9/wQADQAeAC8AQQBWAGwA
hwCdAKoApgCVAHUAVQBFAEEAOgAzAC4AIgAYABAACgAEAAEA//////v/+f/4//X/9f/1
//H/7v/u/+3/7f/v/+//7v/t/+v/7f/t/+3/7f/t/+7/7v/r/+v/7P/s/+n/6f/o/+b/
6f/p/+n/6v/p/+r/6v/q/+r/6v/p/+n/6//s/+3/7f/r/+v/6v/q/+z/7P/s/+3/7v/u
/+7/7v/v//D/8v/0//j/+//9//////8AAAAAAAABAAMABAAFAAQABQAEAAQAAgAEAAYA
BwAHAAcACAAKAAkACQAKAAsACwAMAA0ADwAQABEAEgATABMAFAAVABYAGAAaABsAHAAd
AB0AHQAdACEAIgAiACIAIAAhACEAIgAiACIAIgAjACUAJAAjACIAIQAgAB4AHAAbABoA
GQAYABUAEwASABIADwAPAA0ADAAMAAsACgAJAAYABQAEAAQABAAEAAQABAACAAAAAAAA
AP/////////////////////9//3//f/8//7//v/+//7//v/+//3//f/7//v/+//8//z/
/P/8//z/+//7//v/+//9//7//v/+//3//f/9//z//P/8//z//f///wAAAAAAAP7//f/9
//3//v///////////////////////////////////////v/+//7//P/8//z//f/9//3/
/f/8//r/+v/4//j/+f/5//v/+//6//r/9//3//f/9//5//n/+f/6//j/9//3//j/+P/4
//f/9v/2//b/9v/1//P/9f/1//X/9f/1//X/9f/1//T/9P/0//T/9P/z//L/9P/z//L/
8v/w//H/8f/x//P/8//y//L/8v/x//H/8v/y//L/8v/y//T/9P/z//L/8P/x//H/8v/y
//L/8v/y//L/8v/y//L/8v/z//P/8v/0//T/9P/0//L/8v/w//L/8v/y//L/8v/y//L/
8v/w//D/8P/w//L/8//z//T/8v/1//b/+P/7//v/+//9//////8BAAIAAAAAAAAAAAAD
AAUACAAKAAsACwAKAAgACQAHAAcACQAHAAgACAAGAAUABAACAAAA/////wAA///8//z/
+//6//r/9//1//H/8f/u/+3/7f/q/+n/6P/n/+n/6v/q/+r/6P/o/+j/6P/o/+r/6v/p
/+b/5P/f/9v/3f/g/+P/6f/u/+//8//6/wEACgAdADEARgBcAHkAlQCsALgArwCXAHkA
XwBNAEAANwAwACgAIAAUAAgAAgABAAEAAwABAPv/+P/3//X/8//z//L/8v/x//H/8f/x
//D/7//u/+//7v/t/+z/7f/v//D/7f/t/+7/7v/s/+3/7f/s/+3/7f/t/+7/7v/u/+3/
7P/t/+7/7v/v/+3/7v/v/+//7//v/+7/7v/w//D/8P/x//H/8P/v/+7/8P/w//H/8v/w
//H/8f/x/+//8P/w//D/8v/z//P/8//y//P/8v/y//L/9P/2//f/9f/1//b/+P/3//f/
+P/5//r//P/+/wEAAQABAAEAAQACAAQABgAIAAgACgALAAwADwAPAA8ADwASABQAFQAW
ABQAFQAVABYAGAAYABgAGQAZABgAFwAWABQAFAATABIAEwASABEAEAAMAAkABwAGAAUA
BQADAAIAAAD///7//f/8//v/+v/6//j/+P/4//j/9v/0//T/9P/0//X/9v/3//f/9//3
//f/9f/1//X/9P/2//b/9v/2//T/9P/z//P/9f/1//X/9v/0//T/9P/0//P/8//z//P/
9f/2//b/9v/2//X/9P/y//P/9P/1//f/9f/2//b/9v/2//X/9f/1//b/9//3//f/9//3
//f/9//5//n/+f/5//f/9//3//b/9v/2//T/9P/2//f/9//3//X/9P/y//L/8//0//b/
9//1//X/9P/0//P/8//z//P/9f/1//X/9v/1//P/8v/y//T/9P/z//L/8v/y//L/8f/v
//H/8f/x//P/8//z//P/8f/w//D/8P/z//T/9P/0//L/8f/w//D/8P/x//H/8f/z//P/
8v/y//D/7//v//D/8v/y//L/8v/y//L/8f/w/+7/7//v//D/8v/y//L/8v/u/+7/7v/u
/+7/7//v/+7/7v/u/+7/7v/u/+7/7//w//D/8P/w//D/7//u/+3/7P/u/+7/7v/u/+7/
7//v//D/7v/x//L/9P/5//n/+f/7//n/+f/7//z//v/+//7//v///wEABAAGAAkACQAI
AAYABwAFAAUABwAGAAYABQACAAIAAgABAAAA/v/9//3/+//6//r/+f/4//r/9//1//H/
7v/q/+j/5//o/+f/5v/l/+X/5v/m/+b/5v/m/+b/5v/o/+j/6P/n/+T/4P/b/9n/2//g
/+P/5//q/+3/7//0//v/BAAXAC8ARABaAHUAjwCkALAAqwCXAHkAYwBRAEQAOQAwACgA
HgASAAgAAgABAAEAAQD9//f/8v/x/+//7//v//D/8P/v/+//7f/t/+z/6//r/+3/7f/t
/+v/6//s/+z/6//r/+z/7P/s/+3/7f/s/+z/6//q/+r/6//s/+z/7P/u/+7/7f/t/+v/
7P/t/+3/7v/v/+//8P/u/+7/7v/v/+7/7v/u/+7/8P/w//H/8v/x//H/8P/v//H/8v/y
//L/8P/x//H/8f/x//P/8//0//L/9P/2//f/9f/1//b/+P/7//v//P/9//v//P/9////
AAABAAIAAwAEAAYACAAKAAsADAAMAAwADgAPABAAEQARABIAEgASABQAFQAVABYAFgAW
ABYAFwAVABQAEwASABMAFAAUABQAEgAQAA4ADAALAAkACAAIAAUABQADAAIAAQD///3/
+//7//v/+//8//j/+P/4//j/+P/2//b/9v/1//X/9f/1//P/8//z//P/9f/1//X/9P/y
//L/8v/y//T/9P/z//P/8//z//P/9P/y//L/8v/y//L/8//0//X/8//0//T/9P/1//X/
9f/0//b/9v/2//f/9v/2//X/9P/1//X/9v/3//f/9//2//X/9//3//f/9//3//f/9//3
//X/9f/1//T/9f/2//X/9v/0//X/9f/1//X/9P/y//L/9P/0//X/9f/z//P/8v/y//P/
8//z//P/8f/x//H/8v/0//P/8//0//T/9P/z//L/8P/w//D/7//u//H/8v/z//L/8f/w
/+//8f/w//D/8P/x//L/8v/y//D/7//u/+7/8P/x//H/8f/v/+//7v/u//D/7//v//D/
8P/w//D/8P/u/+7/7f/s/+3/7//w//L/8f/w/+//7v/s/+z/7P/s/+7/7//v/+7/7P/s
/+z/7P/t/+7/7v/v/+3/7P/s/+z/7f/u//D/8P/w//D/7v/u/+7/7v/w//D/8P/w//D/
8f/x//L/8P/z//T/9v/7//v/+//9//v/+//9//7/AAAAAAAAAAABAAMABgAIAAkACQAI
AAYABwAFAAUABwAHAAgACAAGAAUABAACAAAAAAD//////f/6//r/+f/4//r/9//1//H/
7//s/+v/6//q/+n/6P/n/+n/6v/q/+r/6f/o/+f/5v/q/+r/6v/r/+b/4v/d/9v/3f/g
/+X/6f/s//H/9f/6/wEAEAAlADkAUABoAIMAmwCoAKgAmwCBAGEAUQBLAEIAOwA0ACYA
GgASAAoABAADAAUABQABAP3/+v/1//P/8//z//T/9P/z//P/8//z//L/8f/w//H/8P/v
/+7/7//x//L/8P/v/+//7v/s/+3/7f/s/+7/7f/s/+z/6//s/+z/7P/t/+7/7v/v/+7/
7v/u/+3/7//v/+7/7v/w//D/8P/x//D/8P/w//D/8f/y//T/9v/1//X/9P/z//T/9v/3
//j/+P/5//n/+f/3//n/+f/6//r//P/+/////v/9//3//v8AAAEAAwAFAAMABAAFAAcA
BgAHAAgACQAKAAwADgAQABEAEgASABIAFQAVABUAFQAVABYAFgAWABYAFwAXABgAGgAa
ABoAGwAaABgAFgAUABYAFgAVABQAEwASABEAEAALAAkACAAIAAYABwAGAAYABQADAAEA
//8AAP///v/+//z//P/8//z//P/6//r/+v/6//v//P/9//z/+//6//n/+f/5//n/+P/6
//r/+v/6//j/+P/3//f/+f/5//n/+v/4//j/+P/4//j/+f/6//v/+f/6//r/+v/7//v/
+//6//v//P/9/////P/8//v/+v/7//v//P/9//z//f/9//3/+//7//v/+//8//3//v//
//7//f/8//r/+//8//v//P/8//3//f/9//3//P/6//r//P/8//3//f/8//v/+f/4//j/
+f/6//v/+//7//v//P/6//n/+f/6//v//P/8//z/+v/6//r/+f/3//n/+f/5//f/9//3
//f/9//2//b/9v/3//j/+P/4//b/9f/0//T/9P/1//X/9f/3//f/9v/2//T/8//z//T/
9v/2//b/9v/0//T/8//y//P/9f/2//j/+P/4//j/+P/2//b/9v/2//j/+f/5//j/+P/2
//b/9P/0//X/9v/3//j/9v/2//b/9v/4//j/+P/4//b/9//3//j/9//5//n/+v/9//3/
/f////////8BAAIAAAAAAAAAAAADAAUACAAKAAsACwAKAAgACAAHAAgACwAJAAoACgAI
AAUABAACAAAAAAD//////f/6//r/+f/4//r/9//1//H/7f/q/+n/6f/q/+n/6P/n/+n/
6v/q/+r/6P/o/+j/6P/s/+z/7P/p/+T/3v/b/93/3//k/+v/7//0//n///8EABEAJAA5
AEsAZAB+AJUApQCmAJgAfwBfAEcAQwBDADwAMwAqAB4AEgAKAAQAAgD/////AQD9//v/
+P/1//P/8//x//L/8v/x//H/7//v/+7/7f/t/+//7//v/+//7//w//D/7f/t/+7/7v/u
/+//7//u/+7/7f/s/+z/6//s/+z/7P/t/+7/7v/v/+7/7v/u/+3/7//v/+7/7v/v//D/
8f/z//T/9P/0//T/9f/2//j/+v/4//n/+f/5//n/+v/6//r//P/9//3//f/7//3//f/+
//7/AAACAAMAAgABAAEAAgAEAAUABwAJAAkACgALAA0ADAANAA4ADwAQABIAFAAWABUA
FgAWABYAGQAZABkAGQAdAB4AHgAeAB4AHwAfACAAIgAiACIAIwAhACAAHwAeAB4AHgAd
ABwAGQAYABcAFgATABEAEAAQAA4ADwAOAA4ACwAJAAcABQAGAAUABAAEAAQABAAEAAQA
BAACAAIAAgADAAMAAwADAAIAAQAAAP///////////v/+//7//v/+//7//v/9//3/////
////AAD+//7//v/+/////////////f/+//7//v/9//3//f/8//3//v///wEAAAAAAP//
/v//////AAABAAAAAQABAAEA//////////8BAAEAAQABAP////////7///8AAP//AAD+
/////////wEAAAD+//7//v/+///////9//3//P/8//3//f/9//3/+//7//v//P/8//v/
+//8//7//v/9//z/+v/6//r/+f/4//v//P/9//v/+//7//v/+//6//r/+v/9//7//v/+
//z/+//6//r/+v/7//v/+//7//v/+v/6//r/+f/5//r/+v/6//r/+v/6//r/+f/4//r/
+//7//z/+v/6//r/+v/4//j/+P/4//r/+//7//r/+f/4//f/9v/4//j/9//3//n/+P/4
//b/9v/2//b/+P/4//j/+P/2//b/9v/2//b/9//3//j/+v/9//7/AAABAAEAAQADAAUA
BQAHAAgABgAGAAYABgAHAAkADAAOABMAEwASABAADQALAAsADQAPABAAEAAOAA0ADAAK
AAgACAAHAAcABQAEAAQAAwACAAEA/f/6//X/9P/y//L/8//w/+//7v/t/+3/7v/u/+7/
7v/u/+7/7v/u/+7/7P/r/+r/6P/j/+X/5//o/+n/7f/w//X//f8EAAkAGAArAD8AUgBq
AIUAnwC0ALoArwCXAHkAXwBPAEQAOQAyACwAJAAYABAACgAHAAcABwABAP3//P/7//v/
+f/5//f/9v/0//P/9f/1//T/8//z//X/9f/1//P/8//0//T/9f/1//b/9v/1//X/9P/y
//T/8//y//L/8//0//T/9P/y//L/8f/x//P/9P/1//X/8//z//L/8v/0//T/9P/1//T/
9P/0//T/9P/0//X/9v/4//n/+f/5//j/+P/3//b/+P/5//n/+f/5//v/+//8//r//P/+
/////////wAAAgABAAEAAgADAAUABgAHAAkACAAJAAoACwANAA4ADwAQABIAFAAVABYA
FQAVABUAFQAZABoAGgAaABoAGwAbABwAGgAaABoAGwAdABwAGwAaABgAGAAXABYAFQAU
ABMAEgARAA8ADgAOAAoACQAGAAQABgAFAAQAAwABAP///f/8//z//P/8//z//P/6//r/
+v/3//f/9//3//n/+f/5//n/9//3//f/9v/4//j/+P/4//j/+P/3//f/9f/1//X/9v/4
//j/+P/4//f/9//3//f/9//4//j/+P/5//n/+f/4//j/+P/4//n/+f/6//r/+v/6//n/
+f/5//r/+//7//v/+//7//v/+//5//n/+f/5//v/+//7//r/+v/6//j/+P/4//n/+f/5
//v/+v/4//j/9v/2//f/9//5//n/+P/4//X/9f/1//X/9f/1//X/9v/2//X/9f/2//b/
9v/1//T/9v/2//b/9f/x//P/8//z//P/8//z//P/9f/0//T/9P/0//T/8//y//P/8//z
//T/8v/z//P/8//z//P/8v/y//T/8//z//T/8v/y//L/8v/z//T/9P/0//P/8//y//L/
8v/y//L/8v/y//L/8v/y//D/8f/x//D/8v/y//L/8v/w//D/7//v/+//8v/0//L/8v/w
//D/8P/w//D/8P/w//D/8P/w//D/8P/v/+//7v/u//H/9f/3//r/+//7//v//f/9//3/
//8AAAEAAgADAAQAAgADAAUABgAKAAsACwAKAAcABQAFAAcABwAIAAgABgAGAAYABQAE
AAEA///+//v/+//8//z//P/6//f/9f/x/+//7P/r/+v/7P/r/+r/6f/n/+j/6P/o/+j/
6P/o/+j/6v/o/+b/5//k/+D/3f/d/93/4P/l/+f/6P/t//H/9v///wwAHQAxAEYAXABz
AI8ApACwAKsAmQB9AGMAVQBGADsAMgAqAB4AFgAOAAYAAwADAAMA+//3//T/8//z//P/
8f/w//D/7//v/+3/7f/s/+v/7f/v/+//7//r/+v/7P/s/+v/6//s/+z/7P/t/+3/7P/s
/+v/6v/q/+3/7v/u/+7/7P/s/+v/6//r/+z/7f/t/+3/7f/s/+z/7P/s/+z/7f/u/+7/
7v/u/+z/7P/t/+7/7v/v/+//7//v//D/8P/w//D/8f/x//H/8//1//X/9v/1//b/9//3
//f/9//4//r/+//7//z//f/9//7///8BAAQABQAGAAcABwAIAAkACgAKAAwADQAOABEA
EQARABEAEwAUABQAFAAWABcAFwAYABYAFgAWABcAGQAYABcAFgAUABQAEwASAA8ADgAN
AAwACgAJAAkACgAGAAUAAgAAAAAA///+//3//P/7//r/+v/2//b/9v/2//j/9v/2//b/
8//z//P/8//1//X/9f/1//X/9f/1//T/9P/0//T/9P/0//T/8//z//P/8//z//T/9P/0
//T/9P/z//P/8//z//H/8v/y//L/9f/1//X/9P/y//L/8v/z//P/9P/0//T/9v/1//X/
9f/0//X/9f/1//X/9f/1//X/8//z//P/8//1//X/9f/0//T/9P/y//L/8P/x//H/8f/y
//L/8f/y//D/8P/x//H/8v/z//P/9P/x//H/8f/x/+//7//v//D/8v/x//H/8v/w//D/
7//u//D/8P/w/+//7//x//H/8f/v/+//7//v//H/8P/w//D/8P/w/+//7v/w/+//7v/u
//D/8f/x//H/8P/v/+3/7P/t/+3/7v/w/+//7v/t/+z/7f/u/+7/7v/u/+//7//w/+7/
7v/u/+7/7f/u/+//8P/v/+//7v/s/+7/7v/u/+7/8P/w/+7/7P/s/+z/7P/t/+7/7//w
/+//7v/t/+z/7P/t/+3/7v/w//P/9P/2//j/9//2//f/+P/5//z//v/+//7//v/+//3/
//8CAAQACQAJAAgABgADAAEAAQADAAQABgAHAAYABQAEAAIAAAD9//v/+v/3//b/9v/1
//T/8f/t/+r/5f/l/+L/4f/h/+D/3//e/93/3P/c/9v/2v/c/9z/3P/c/9j/2P/Y/9X/
1P/U/8//z//R/9L/0//Z/9r/3f/l/+7/9f8CABUAKQA8AFQAbQCDAJIAlgCJAG8ATQA5
ADMAMAArACQAFgAMAAQA/P/4//X/8f/v/+3/6//o/+n/6f/n/+f/5f/k/+L/4f/h/+H/
4P/f/93/3//f/9//3f/d/97/3v/d/93/3v/e/9v/2//a/9j/2P/X/9b/1v/Z/9r/2v/a
/9j/2P/X/9f/2P/a/9z/3f/b/9v/2v/a/9r/2v/a/9v/3P/c/9z/3P/c/9z/3f/e/97/
3//f/9//4f/i/+L/4v/j/+X/5v/n/+n/7f/v//L/8P/y//T/9f/3//f/+P/6//n/+f/6
//v/+f/6//v//f8AAAEAAgADAAEAAgADAAQABgAIAAkACgALAAsACwALAA0ADgAOAA4A
DgAPAA8AEAAOAA4ADgAPABEAEAAPAA4ADAAMAAsACgALAAoACQAIAAcABQAEAAQA////
//3//P/9//3//f/9//r/+f/4//j/9v/2//b/9v/2//T/9P/0//H/8f/x//H/8v/z//T/
9f/z//P/8//y//L/8v/y//L/8v/y//H/8f/x//H/8f/y//T/9P/0//T/8//z//P/8//z
//T/9P/0//X/9f/1//T/9P/0//T/9f/3//j/+P/4//b/9f/1//X/9v/3//f/9//3//f/
9//3//X/9f/1//X/9//3//f/9v/2//b/9P/0//b/9//3//f/+f/4//b/9v/0//T/9f/1
//f/9//2//b/8//z//P/8//z//P/8//0//b/9f/1//b/9f/0//L/8P/z//T/9f/1//H/
8//z//P/8//z//P/8//z//L/8v/y//H/8v/y//L/9P/z//L/8v/w//H/8f/x//H/8f/w
//D/8v/x//H/8v/w//D/8P/w//H/8v/y//L/8P/x//H/8v/w//D/8P/w//D/8P/w//D/
7v/t/+v/6P/q/+r/6v/q/+j/5v/l/+X/5P/m/+b/5v/m/+b/5v/m/+b/6P/o/+j/6P/p
/+v/7P/u/+z/7//w//L/9//3//f/+f/3//f/+f/6//r/+v/6//r//f///wIABAAFAAUA
BAACAAEA/////wEAAQACAAIAAAD///7//P/6//j/9//3//X/8v/y//H/8P/x/+//7v/r
/+j/5P/i/+H/4v/h/+D/3//f/+D/4P/g/9//3v/d/9z/3v/g/97/3//e/9j/0f/R/9H/
0v/V/93/4P/j/+n/8P/1/wIAEwAnADwAVABvAIcAmgCeAJMAeQBZAD8ANQAwACcAIgAa
AA4ABAD6//T/8f/x//H/8f/t/+r/5//j/+P/4f/i/+L/4f/h/+H/4f/g/9//3f/f/9//
3//f/9//4P/g/93/3f/e/97/3P/d/93/3P/e/93/3P/c/9z/3P/b/9r/2//c/9z/3f/c
/9z/3P/b/93/3f/c/9z/3//g/+H/4//i/+L/4v/i/+P/5P/m/+j/5v/n/+f/5//n/+j/
6P/o/+r/6//r/+v/6v/r/+r/6v/s/+7/8P/x//D/7//v//D/8f/x//L/8//1//b/9//5
//n/+f/5//n//P/+/wAAAgADAAQABAAEAAcABwAHAAcACwAMAAwADAAKAAsACwAMAA4A
DgAOAA8ADQAMAAsACgAMAAwACwAKAAcABgAFAAQAAQD///7//v/9//3/+//6//n/9//1
//P/8v/x//D/8P/w//D/8P/w/+//7P/r/+r/6v/r/+z/7f/s/+v/6v/p/+v/6//r/+r/
6v/q/+r/6v/o/+j/5//n/+j/6f/q/+z/6//q/+n/6P/p/+n/6f/p/+v/7P/s/+z/7P/r
/+r/6P/p/+r/6//t/+z/7P/r/+r/7P/r/+v/6//s/+3/7f/t/+z/6//q/+n/6v/r/+z/
7f/r/+v/6//q/+z/7P/q/+r/6v/r/+v/6//p/+j/5v/m/+f/6P/q/+v/6v/p/+f/5v/n
/+f/5//n/+f/5//n/+j/5//l/+T/5P/m/+b/5f/k/+T/5P/k/+P/4//l/+X/5f/l/+X/
5f/l/+P/4v/i/+L/4//k/+T/5P/i/+H/4P/g/+D/4f/h/+H/4f/h/+D/4P/g/9//3//g
/+L/4v/i/+L/4P/g/9//3v/e/9//3//g/+D/4P/g/+D/3P/c/9z/3P/d/9//4P/g/97/
3v/e/97/3v/e/93/3f/h/+D/4P/e/97/3v/e/97/3v/e/97/3v/e/9z/3P/c/9z/3v/f
/9//4P/g/+P/5P/m/+f/5//n/+n/6//r/+3/7v/s/+z/7P/s/+//8f/0//b/+f/5//j/
9v/z//H/8f/z//X/9v/2//T/8f/w/+7/7P/s/+v/6//p/+j/6P/n/+b/5P/h/9//2//b
/9j/1//X/9T/0//S/9H/0//U/9T/1P/S/9L/0v/S/9D/0P/Q/9H/zv/K/8f/x//F/8b/
y//P/9T/2//h/+b/7//+/w8AIwA6AFAAbQCHAJgAmACLAHEAUQA9AC8AIAAZABYADAAA
APb/7v/m/+X/5//l/+H/3//c/9v/2//Z/9f/1P/U/9P/0//V/9X/1P/T/9L/0//S/9H/
0f/P/w==
         </WaveFormData>
      </LeadData>
      <LeadData>
         <LeadByteCountTotal>10000</LeadByteCountTotal>
         <LeadTimeOffset>0</LeadTimeOffset>
         <LeadSampleCountTotal>5000</LeadSampleCountTotal>
         <LeadAmplitudeUnitsPerBit>4.88</LeadAmplitudeUnitsPerBit>
         <LeadAmplitudeUnits>¦ÌV</LeadAmplitudeUnits>
         <LeadHighLimit>2147483647</LeadHighLimit>
         <LeadLowLimit>268435456</LeadLowLimit>
         <LeadID>V1</LeadID>
         <LeadOffsetFirstSample>0</LeadOffsetFirstSample>
         <FirstSampleBaseline>0</FirstSampleBaseline>
         <LeadSampleSize>2</LeadSampleSize>
         <LeadOff>FALSE</LeadOff>
         <BaselineSway>FALSE</BaselineSway>
         <ExcessiveACNoise>FALSE</ExcessiveACNoise>
         <MuscleNoise>FALSE</MuscleNoise>
         <LeadDataCRC32>3948525264</LeadDataCRC32>
         <WaveFormData>
BgAGAAYABgAHAAgACQAKAAsADAANAA4ADgAOAA4ADgAQABAAEAAQABAAEAAQABAAEgAS
ABIAEgASABIAEgASABIAEgASABIAEgASABIAEgASABIAEgASABIAEgASABIAEAAQABAA
EAAQABAAEAAQABAAEAAQABAAEAAQABAAEAAQABAAEAAQABAAEAAQABAAEAAQABAAEAAQ
ABAAEAAQAA4ADgAOAA4ADAAMAAwADAAKAAoACgAKAAoACgAKAAoACAAIAAgACAAHAAYA
BQAEAAIAAgACAAIAAAAAAAAAAAD///7//f/8//z//P/8//z/+//6//n/+P/4//j/+P/4
//r/+v/6//r/+v/6//r/+v/6//r/+v/6//z//P/8//z//P/8//z//P/8//z//P/8//z/
/P/8//z//v/+//7//v/+//7//v/+//7//v/+//7//v/+//7//v/+//7//v/+/wAAAAAA
AAAAAgACAAIAAgAAAAAAAAAAAAIAAgACAAIAAgACAAIAAgACAAIAAgACAAIAAgACAAIA
AgACAAIAAgACAAIAAgACAAIAAgACAAIAAgACAAIAAgACAAIAAgACAAIAAgACAAIAAgAC
AAIAAgACAAIAAgACAAIAAgACAAIAAAAAAAAAAAACAAIAAgACAAAAAAAAAAAAAAAAAAAA
AAACAAIAAgACAAIAAgACAAIAAgACAAIAAgACAAIAAgACAAIAAgACAAIAAgACAAIAAgAC
AAIAAgACAAIAAgACAAIAAAAAAAAAAAAAAAAAAAAAAAAAAAAAAAAAAAAAAAAAAAAAAAAA
AAAAAAAAAAAAAAAAAAAAAAAAAAAAAAAAAAAAAP7//v/+//7/AAAAAAAA///9//3//v/+
/////////////////wAAAAAAAAAAAAAAAAIAAwADAAMABAAEAAUABQAFAAUABQADAAIA
AQD+//3/+//3//T/8//z//L/8v/y//T/9P/1//X/9P/0//P/8v/y//P/9f/2//f/+P/4
//f/9P/0//T/9v/3//j/+P/4//n/+f/5//n/+//7//z//P/6//r/+//7//3/AAAHABAA
FgAYABgAFgAQAA4ACQABAPn/8v/s/+P/3f/a/9f/y//G/8X/vv+v/6L/oP+g/5P/h/+C
/4T/h/+O/5n/p/+y/77/yv/V/9//6P/x//n//P/7//v//P/9//7///////3/////////
//8AAAAAAQABAAEAAgACAAQABAAEAAQABAADAAIAAQABAAEAAQABAAMAAwADAAMAAwAD
AAMAAwABAAEAAgACAAIAAgACAAIAAwADAAMAAwABAAIAAwADAAMAAwADAAQABAADAAMA
AwADAAMAAwADAAQABAAEAAQAAgACAAIAAgAEAAQAAwADAAUABQAEAAQABAAEAAQAAwAD
AAMAAwACAAIAAgABAAEAAQABAAAAAAAAAAAA/v/+//7//f/9//z//v/+//3//P/5//n/
+v/6//r/+f/5//j/+f/5//n/+f/5//n/+P/4//r/+v/6//v/+//8//z/+//7//z//P/8
//z//P/8//z//P/8//z//P/8//z//P/8//3//f/9//3//f/9//3//f//////////////
///////////////////+//7//v/+//7//v/+//7//v/+//7///////7//v/+//7/////
/////v/+//7//v////////////////////////////7//v/+//////////3//f/9//3/
/f/9//3//f/9//3//f/8//7//v/+//7//////////v/+//7//v/+//7//v/+//7//v/+
//7//v/+//3//f/+//7//v/+//7//v/9//3//f/9//3//f/9//3//f/9//3//P/8//3/
/f/9//3//f/9//r/+v/6//v//f/9//z//P/8//z//P/8//z//P/8//z//P/8//z//f/7
//r/+v/6//z//P/8//v/+//7//v/+//7//v/+//7//v/+//7//v/+f/6//r/+f/7//z/
+v/6//r/+v/6//n/+f/5//r/+v/5//n/+//7//v/+//6//r/+v/6//r/+v/6//v/+//7
//z//P/9//3///////3/+//6//n/9v/1//P/7//s/+v/6//q/+z/7P/s/+z/7f/t/+3/
7v/w//D/8P/x//P/9P/1//b/9v/1//T/9P/0//b/9//4//j/+P/5//n/+//7//v/+//8
//z//P/8//3//f///wIABwAOABYAGAAYABgAFAASAA0AAwD5//L/7P/l/93/3P/X/83/
xP/D/7z/r/+i/57/oP+X/4v/hv+G/4n/kP+b/6f/sv++/8r/1f/h/+z/8//5//z////9
//7///8AAAEAAQABAAMAAwADAAEAAgACAAMAAwADAAQABAAEAAQABAAEAAUABQAFAAUA
AwADAAMAAwADAAMAAwADAAMAAwADAAMAAwADAAQABAAGAAYABgAGAAcABwAHAAcABQAG
AAcABwAHAAcABwAIAAkACQAKAAsADQANAA0ADQAMAAwADAAMAAwADAAMAAwADAAMAAsA
CwALAAsACgAKAAoACgAKAAkACwALAAsACgAKAAoACQAJAAkACQAIAAgACAAIAAYABgAG
AAUABQAEAAQABAADAAIABQAHAAoADAAJAAcABgAEAAEAAQABAAEAAQABAAAAAAAAAAAA
AAABAP//AAAAAP//AQACAAIAAgAAAAAAAAAAAAIAAgACAAIAAgACAAIAAgADAAMAAwAD
AAMAAwADAAMAAwADAAMAAwADAAMAAwADAAEAAQABAAEAAgACAAIAAgAEAAQABAAEAAQA
BAAEAAUABQAEAAQABAAEAAUABQAFAAQABAAEAAQAAwADAAMAAwADAAMAAwADAAMAAwAC
AAIAAAABAAEAAQD//////////wEAAQABAAEAAQABAAEAAAABAAIAAwAEAAIAAQAAAP7/
AAACAAQABgADAAIAAQAAAP7//v/+//7/AAD/////AAAAAAAAAAAAAAIAAQABAAEAAQAB
AAEAAQD//////////wAAAAABAAEA//////////8AAAAAAAABAP/////+//7/AAAAAAAA
AAAAAAAAAAAAAAAAAAAAAAEAAQAAAAAAAAAAAAAAAAD/////////////AQABAAEAAQD/
/////////wEAAgACAAEAAQABAAEAAQABAAEAAQABAAEAAQACAAAAAAAAAAAAAgABAAEA
AQAAAAAA////////////////AAAAAAAAAAACAAIAAgADAAEAAQACAAIAAwADAAUABQAF
AAMAAgABAAAA///9//n/9P/z//P/8v/z//T/9f/2//b/9f/0//T/9P/0//T/9f/3//j/
+f/6//r/+f/4//j/+P/6//v//P/8//z//f/9//3//f/9//3//v/+//7//v8BAAEA//8C
AAUADAASABgAGgAcABoAFgAPAAsABQD6//T/9f/t/+b/3//X/8r/v/+u/5f/fv90/3T/
c/9t/27/cP91/37/i/+Z/6r/vP/I/9P/4f/u//f//f/+/wEAAwACAAEAAgADAAMABQAH
AAcABwAHAAgACAAJAAkACQAKAAoADAAMAAwADAALAAsACwALAA0ADQANAA0ADQANAA0A
DQANAA0ADQANAA0ADQAOAA4ADgAOAA4ADgANAA0ADQANAA0ADgAPAA8ADQANAA0ADgAQ
AA8ADwAPAA8ADwAPAA8ADgAOAA4ADgAOAA4ADgAOABAAEAAPAA8ADwAPAA4ADgAOAA4A
DgANAA0ADQANAAwADgAOAA0ADQALAAsACgAKAAoACgAIAAgACAAHAAcABgAEAAQAAwAC
AAMAAwAEAAQAAwABAAAA/v/9//3//f/9//3//f/8//z//P/8//z//f/9//7//v/9//v/
/P/8//z//v/+//7//v/8//z//P/8//z//P/8//z//f/9//3//f/9//3//f/9////////
/////////////////////////wIAAgACAAIABAAEAAQABAAEAAQABAAFAAUABAAEAAQA
BAAFAAUABQAEAAQABAAEAAUABQAFAAUABQAFAAUABQAFAAUABAAEAAQABQAFAAUABQAF
AAUABQAFAAUABQAFAAUABQAFAAQABAAEAAQABAADAAMAAwACAAQABAAEAAQABAAEAAQA
BAACAAIAAgACAAIAAQABAAIAAgACAAIAAgACAAEAAQABAAEAAQABAAEAAQABAAEAAQAA
AAAAAQABAAEAAQABAAEAAAAAAAAAAQADAAMAAgACAAAAAAAAAAAAAQACAAMABAACAAIA
AgADAAUABAAEAAQABAAEAAQAAwADAAMAAwADAAMAAwADAAMAAwADAAMAAwADAAQABAAD
AAMAAwADAAMAAwADAAMAAwADAAMABQAEAAIAAgACAAIABAADAAMAAwAEAAQAAwADAAEA
AQABAAEABAAEAAQABAACAAIAAgADAAUABQAGAAYABwAHAAkACQAJAAcABgAFAAIAAQD/
//v/+P/3//f/9v/2//b/9v/2//f/9//3//j/+P/4//j/+f/7//z//f/+//z/+//6//r/
/P/+////AAAAAAAAAQABAAEAAQABAAEABAAEAAQABAAFAAUAAwAGAAsAEgAaACAAIgAk
ACIAHAAXABMACwAEAAAA/f/1//D/7f/j/9b/y//A/6v/kv+E/4L/ff95/3b/eP99/4b/
k/+f/7D/wv/Q/9v/5//y////BQAIAAcACQAMAAsADAANAA0ADQAPAA8ADwAPABAAEAAR
ABEAEQASABIAEgASABIAEgATABMAEwATABMAEwATABMAEwATABMAEwATABMAEwATABMA
EwAUABQAEgASABIAEgAVABUAFQAVABMAFAAVABUAEwATABMAFAAWABUAFQAVABUAFQAV
ABUAFAAUABQAFAAUABQAFAAUABQAFAATABMAEwATABIAEgAQABAAEAAPABEAEQARABAA
EAAQAA8ADwANAA0ADAAMAAwADAAKAAoACgAJAAkACAAIAAgABwAGAAUABQAGAAYABAAD
AAMAAgABAAEAAQABAP/////+//7/AAAAAAAAAQABAAIAAgABAAEAAgACAAIAAgACAAIA
AgACAAIAAgACAAIAAgACAAIAAwADAAMAAwADAAMAAwADAAMAAwADAAMAAwADAAMAAwAD
AAMAAwADAAQABAAEAAQABAAEAAQABAAGAAYABgAHAAUABAAEAAQABgAHAAcABwAGAAYA
BgAGAAUABQAFAAUABQAFAAUABQAFAAUABAAEAAQABQAFAAUABQAFAAUABQAFAAUABQAF
AAcABwAHAAYABgAGAAYABgAFAAUABQAEAAYABgAGAAYABgAGAAYABgAGAAYABgAGAAYA
BQAFAAYABgAGAAYABgAGAAUABQAFAAUABQAFAAUABQAFAAUABQAEAAQABQAFAAcABwAH
AAcABgAGAAYABwAFAAUABAAEAAQABAAEAAQABAAEAAQABAAEAAQABAAFAAMAAgACAAIA
BAAEAAQAAwAFAAUABQAFAAMAAwADAAMABQAFAAUABQAHAAgACAAHAAcABwAHAAcABwAH
AAcABwAHAAcABwAHAAcABwAHAAcABwAGAAYABgAGAAYABgAFAAUABQAGAAYABQAFAAUA
BQAFAAUABgAGAAYABgAGAAYABgAHAAcABwAIAAgACQAJAAsACwALAAkACAAHAAQAAwAB
AP3/+v/5//n/+P/4//j/+P/4//v/+//7//z//P/8//z//f/9//7///8AAAAA///+//7/
/v8AAAEAAgAEAAQABQAFAAUABQAFAAUABAAEAAQABAAFAAcACQAKAA0AFAAeACIAJAAi
AB4AGgAXAA0ABQD+//r/8f/r/+j/5//d/9T/0f/I/7X/oP+Y/5j/j/+F/4D/gv+F/47/
mf+n/7T/xP/Q/93/5//0//v/AwAGAAUABQAIAAcACAAJAAkACQALAAsACwANAA4ADgAP
AA0ADQAOAA4ADgAOAA4ADgANAA0ADQANAA0ADQANAA0ADQANAA0ADQAPAA8ADwAPAA0A
DQAOAA4ADgAOAA4ADgANAA0ADQANAA0ADgAPAA8ADwAPAA8AEAAQAA8ADwAPAA0ADQAN
AA0ADAAMAAwADAAOAA4ADgAOAA4ADgANAA0ADQANAAwADAAMAAwADAALAAsACwALAAoA
CgAKAAkACQAHAAcABgAGAAYABgAEAAQABAADAAMAAgAAAAAA///+//////8AAAAA/v/9
//3//P/9//3//f/9//3//f/8//z//P/8//z//f///wAAAAD///3//v/+//7//v/+//7/
/v/+//7//v/+//7//v/+//7//f/9//3//f/9//3//f/9////////////////////////
/////////wAAAAAAAAAAAgACAAIAAgACAAIAAgADAAMAAgACAAIAAgADAAMAAwACAAIA
AgACAAEAAQABAAEAAQABAAEAAQABAAEAAAAAAAAAAQABAAEAAQABAAEAAQABAAEAAQAB
AAEAAQABAAAAAgACAAIAAgABAAEAAQAAAAIAAgACAAIAAAAAAAAAAAACAAIAAgACAAIA
AQABAAIAAgACAAIAAgACAAEAAQABAAEAAQABAAEAAQABAAEAAQAAAAAAAQABAP//////
////AAAAAAAAAQABAAEAAAAAAAAAAAAAAAAAAAAAAAAAAAD+//7//v///////v/+//7/
AAAAAAAA/////////////////////////f/9//3//f///wAAAAD/////////////AQAB
AAEAAQACAAAAAAAAAAAAAAD///////8CAAIAAQABAAEAAQABAAEAAAAAAAAAAAAAAAAA
AAABAAEAAQACAAIAAwADAAUABQADAAEAAAD///z/+//5//X/8v/x//H/8P/w//D/8P/w
//P/8//z//T/9P/0//T/9f/3//j/+f/6//r/+f/4//j/+P/6//v//P/8//z//f/9//3/
/f/9//3//v/+//7//v//////AQAGAA0AFAAYABoAGgAYABYAEgAJAAEA+f/y/+r/4f/d
/9r/1f/L/8j/x//A/6//pv+o/6b/l/+L/4j/iv+P/5b/of+v/7z/xv/U/93/5//w//n/
/f8AAP////8AAAEAAgADAAMAAwAFAAUABQAFAAYABgAHAAUABQAGAAYACAAIAAgACAAJ
AAkACQAJAAcABwAHAAcACQAJAAkACQAJAAkACQAJAAkACQAKAAoACAAIAAgACAALAAsA
CwALAAsADAANAA0ACwALAAsADAAMAAsACwALAA0ADQANAA0ADAAMAAwADAAMAAwADAAM
AAwADAALAAsACwALAAoACgAIAAgACAAHAAkACQAJAAgACAAIAAcABwAFAAUABAAEAAYA
BgAEAAQAAgABAAEAAAACAAIAAQAAAP////8AAAAA/v/9//3//P/9//3//f/9///////+
//7//v/+//7//////wAAAAD/////AAAAAAAAAAAAAAAAAAAAAAAAAAAAAAAAAAAAAAAA
AQABAAEAAQABAAEAAQABAAEAAQABAAEAAQABAAEAAQABAAEAAQABAAIAAgACAAIAAgAC
AAIAAgACAAIAAgADAAMAAgACAAIAAAABAAEAAQACAAIAAgACAAEAAQABAAEAAwADAAMA
AwAFAAUABAAEAAIAAwADAAMAAwADAAMAAwABAAEAAQABAAEAAQABAAAAAgACAAIAAgAB
AAEAAQAAAAIAAgACAAIABAAEAAQABAAEAAQABAAEAAQAAwADAAQAAgACAAIAAgAEAAMA
AwADAAMAAwADAAMAAwADAAMAAwAEAAQABQAFAAUABQAFAAUAAgACAAIAAwADAAMAAgAC
AAIAAgACAAIABAAEAAQABAACAAIAAgADAAMAAgACAAIAAgACAAIAAQACAAMABAAFAAUA
BQAFAAUABQAFAAUABQADAAQABAADAAUABQAFAAUABQAFAAUABQADAAMAAwADAAUAAwAE
AAQABAAEAAQABAADAAMAAwAEAAQAAwADAAMAAwADAAMABAAEAAQABAAEAAQABAAFAAUA
BQAGAAYABwAHAAkACQAJAAcABgAFAAAA///9//n/9//3//j/+P/4//j/+P/4//f/9//3
//j/+v/6//r/+//9//7///8AAAAA///+//7//v8AAAEAAgACAAIAAwADAAUABQAFAAUA
BAAEAAQABAAFAAUABwAKAA0AFAAcACAAIAAgAB4AGgAXABEACQACAP7/9//x/+7/5//b
/9D/x/+2/5//iv+A/37/ff95/3b/eP9//4r/lf+l/7T/xP/S/93/6f/0////BQAGAAcA
BwAGAAcACAAJAAkACwANAA0ADQANAA4ADgAPAA8ADwAQABAAEAAQABAAEAARABEAEQAR
ABMAEwATABMAEQARABEAEQATABMAEwATABEAEQASABIAEgASABIAEgARABEAEQARABEA
EgATABMAEwATABMAFAAWABUAFQAVABUAFQAVABUAFgAWABYAFgAUABQAFAAUABQAFAAT
ABMAEwATABIAEgAUABQAFAATABMAEwATABIAEAAQAA8ADwARABEAEAAQAA4ADgAMAAwA
DgANAA0ADAAMAAwACwAKAAkACQAKAAoACAAHAAcABgADAAMAAwADAAUABQAEAAQABAAE
AAQABQAFAAYABgAFAAMABAAEAAQABgAGAAYABgAEAAQABAAEAAIAAgACAAIAAQABAAEA
AQABAAEAAQABAAMAAwADAAMAAwADAAMAAwABAAEAAQABAAIAAgACAAIAAgACAAIAAgAC
AAIAAgADAAUABAAEAAQABAAFAAUABQAEAAQABAAEAAUABQAFAAUABQAFAAUABQAFAAUA
BAAEAAQABQAFAAUABQAFAAUABQAFAAUABQAFAAUABQAFAAQABAAEAAQABAAFAAUABQAE
AAQABAAEAAQABgAGAAYABgAFAAQAAwACAAQAAwADAAQABAAEAAQABAACAAEAAQABAAMA
AwADAAMAAQABAAEAAQABAAIABAAFAAQAAwACAAEAAgACAAIAAwADAAMAAgACAAIAAgAC
AAIAAgACAAIAAgAEAAQABAAFAAMAAgACAAIAAgACAAIAAQD//////////wEAAQABAAEA
AQABAAEAAQABAAIAAgABAAEAAQABAAEAAQABAAEAAQABAAEAAQABAAMAAQABAAEAAgAC
AAIAAgACAAIAAQABAAEABAAEAAMAAwADAAMAAwADAAIAAgACAAIAAgACAAIAAwAFAAUA
BgAGAAcABwAJAAkACQAHAAYABQACAAEA///7//b/9f/1//T/9v/2//b/9v/1//X/9f/2
//b/9v/2//f/+f/6//v//P/8//v/+v/6//r//P/9//7//v/+//////8BAAEAAQABAAIA
AgACAAIAAQABAAMABAAHAAwAFgAaAB4AIAAcABgAFwAPAAcAAAD6//P/7//q/+X/3//U
/8n/vv+p/5L/gv9+/3v/df9u/3D/d/+A/4v/mf+q/7r/yP/T/+H/7v/5/wEAAgABAAEA
AgADAAQABQAFAAcACQAJAAkABwAIAAgACQAJAAkACgAKAAsADAANAA4ADQANAA0ADQAP
AA8ADwAPABEAEQARABEADwAPAA8ADwAPAA8AEAAQABAAEAAQABAADwAPAA8ADwAPABAA
EQARABAADwAOAA4AEAAPAA8ADwAPAA8ADwAPAA4ADgAOAA4ADAAMAAwADAAMAAwACwAL
AA0ADQAMAAwACgAKAAoACQALAAsACwAKAAwADAALAAsACQAJAAgACAAIAAgABgAGAAYA
BQAFAAQABgAGAAUABAADAAMABAAEAAIAAQABAAAAAQABAAEAAQD//////v/+//7//v/+
////AQACAAIAAQABAAIAAgACAAIAAgACAAIAAAAAAAAAAAACAAIAAgACAAEAAQABAAEA
AQABAAEAAQABAAEAAQABAAEAAQABAAEAAwADAAMAAwACAAIAAgACAAIAAgACAAIAAgAC
AAIAAwADAAIAAgACAAIAAwADAAMAAgACAAIAAgADAAMAAwADAAMAAwADAAMAAwADAAIA
AgACAAMAAwADAAMAAwADAAMAAwADAAMAAwADAAMAAwACAAIAAgACAAIAAwADAAMAAgAC
AAIAAgACAAIAAgACAAIAAgACAAIAAgACAAEAAQACAAIAAgACAAIAAgABAAEAAQABAAEA
AQABAAEAAQABAAEAAAAAAAEAAQABAAEAAQABAAAAAAAAAAEAAQABAAAAAAAAAAAAAAAA
AAAAAAAAAAAAAAAAAAAAAQABAAAAAAAAAAAAAAAAAP//////////////////////////
//////////8AAAAA//////////////////////////////7/AAAAAAAAAAAAAP//////
/wAAAAD///////////////8AAAAAAAAAAAIAAgACAAMAAwADAAQABAADAAMABQAFAAcA
BQAEAAMA/v/9//v/9//0//P/8//y//L/8v/y//L/8//z//P/9P/0//T/9P/1//X/9v/3
//j/+P/3//b/9v/2//j/+f/6//r/+v/7//v/+//7//v/+//6//r/+v/6//3/+//7/wIA
BwAIABIAFgAWABYAFgASAAsAAwD9//T/7v/l/93/2P/Z/9H/yP/F/8T/uf+o/57/oP+Z
/4n/gP+A/4H/iP+R/53/qv+4/8L/z//Z/+T/7f/1//b/+f/9//z//f/+/////////wEA
AQABAAEAAgACAAMAAQABAAIAAgACAAIAAgACAAEAAQABAAEAAQABAAEAAQABAAEAAQAB
AAEAAQABAAEAAQABAAIAAgACAAIAAgACAAEAAQABAAEA//8AAAEAAQABAAEAAQACAAIA
AQABAAEAAwADAAMAAwACAAIAAgACAAQABAAEAAQABAAEAAMAAwADAAMAAgACAAIAAgAC
AAEAAwADAAMAAgAAAAAA///////////+//7//v/+//z//P/8//v/+//6//r/+v/5//j/
9//3//j/+P/4//f/9//2//f/9//3//f/+f/5//j/+P/4//j/+P/5//n/+v/6//n/+f/6
//r/+v/6//r/+v/6//r/+v/6//r/+v/6//r/+v/5//n/+f/5//v/+//7//v/+//7//v/
+//7//v/+//7//v/+//7//v//P/8//z//P/8//z//P/8//r/+v/6//v/+//6//r/+v/6
//v/+//7//r/+v/6//r/+f/5//n/+f/5//n/+f/5//n/+f/4//j/+P/5//n/+f/5//n/
+f/5//n/+f/5//n/+f/5//n/+P/4//j/+P/4//n/+f/5//j/+P/4//j/+P/4//j/+P/4
//j/+P/4//j/+v/5//n/+v/4//j/+P/4//j/9//3//f/+f/5//n/+f/5//n/+f/5//j/
+P/5//n/+f/5//n/+f/4//j/+P/5//n/+f/4//j/+P/4//j/+P/4//j/+P/4//j/+P/4
//n/+f/4//j/+P/4//j/+P/3//f/9//3//f/9//3//f/9//3//f/9//3//f/+P/4//f/
9f/1//X/9f/1//X/9f/1//X/9f/1//X/9P/0//T/9P/0//b/9f/1//X/+P/4//f/9//3
//f/9//3//j/+P/4//j/+P/4//j/+f/5//n/+v/6//v/+//9//3//f/7//r/+f/2//X/
8//v/+z/6//r/+r/6v/q/+r/6v/r/+v/6//s/+z/7P/s/+3/7f/u/+//8P/y//H/8P/w
//D/8v/z//T/9v/2//f/9//1//X/9f/1//j/+P/4//j/+f/5//v//P/9/wQADAASABQA
FAASAA4ACQABAPf/8P/s/+X/3f/Y/9f/zf/C/7v/tP+l/5T/iv+M/4n/f/94/3j/e/+A
/4v/l/+m/7L/wP/L/9f/4v/r//P/9v/3//f/+P/5//r/+//7//v//f/9//3//f/+//7/
////////AAAAAAAAAAAAAAAAAQABAAEAAQABAAEAAQABAAMAAwADAAMAAQABAAEAAQAB
AAEAAgACAAIAAgACAAIABQAFAAUABQAFAAYABwAHAAUABQAFAAYABgAFAAUABQAFAAUA
BQAFAAQABAAEAAQABAAEAAQABAAEAAQAAwADAAMAAwACAAIAAgACAAIAAQABAAEAAQAA
AAAAAAD///////////7//v/+//7//P/8//z/+//7//r/+v/6//n/+P/1//X/9v/2//b/
9f/1//T/8//z//P/8//z//P/8v/y//L/8v/y//P/8//0//T/8//1//b/9v/2//b/9v/2
//b/9v/2//b/9v/2//b/9v/2//f/9//3//f/9//3//f/9//3//f/9//3//f/9//3//f/
9//3//f/9//4//j/+P/4//b/9v/2//b/9v/2//b/9//3//b/9v/2//T/9f/1//X/9v/2
//b/9v/1//X/9f/1//X/9f/1//X/9f/1//T/9P/y//P/8//z//X/9f/1//X/8//z//P/
8//z//P/8//y//T/9P/0//T/8//z//P/8v/y//L/8v/y//L/8v/y//L/8v/y//L/8v/y
//H/8f/y//D/8P/w//D/8v/x//H/8f/x//H/8f/x//H/8f/x//H/8v/y//P/8//x//H/
8f/x//L/8v/y//P/8f/x//D/8P/w//D/8P/w//D/8P/w//D/7v/u/+7/7//v/+7/7v/u
/+7/7v/u/+3/7f/t/+3/7f/t/+3/7f/t/+3/7f/t/+3/6//s/+z/6//r/+v/6//r/+v/
6//r/+v/6//r/+v/6//r/+v/6//r/+r/6v/q/+r/6v/q/+n/6f/p/+r/6v/p/+n/6f/p
/+n/6f/o/+j/6P/o/+r/6v/q/+v/6//r/+z/7P/t/+3/7//v/+//7f/s/+v/5v/l/+P/
3//c/9v/2//a/9r/2v/a/9r/2//b/9v/3P/c/9z/3P/d/9//4P/h/+L/4v/h/+D/4P/g
/+L/4//k/+T/5P/l/+X/5f/l/+X/5f/m/+b/5v/m/+X/5//p/+r/7//4//7/AgACAAIA
/v/6//X/6//l/97/2v/T/8//zP/F/7f/rv+l/5L/ef9k/17/Xv9X/1X/Vv9W/1//av93
/4X/lv+m/7L/v//L/9b/3f/j/+T/4//l/+b/5//o/+n/6f/p/+v/6//r/+v/7P/s/+3/
7f/t/w==
         </WaveFormData>
      </LeadData>
      <LeadData>
         <LeadByteCountTotal>10000</LeadByteCountTotal>
         <LeadTimeOffset>0</LeadTimeOffset>
         <LeadSampleCountTotal>5000</LeadSampleCountTotal>
         <LeadAmplitudeUnitsPerBit>4.88</LeadAmplitudeUnitsPerBit>
         <LeadAmplitudeUnits>¦ÌV</LeadAmplitudeUnits>
         <LeadHighLimit>2147483647</LeadHighLimit>
         <LeadLowLimit>268435456</LeadLowLimit>
         <LeadID>V2</LeadID>
         <LeadOffsetFirstSample>0</LeadOffsetFirstSample>
         <FirstSampleBaseline>0</FirstSampleBaseline>
         <LeadSampleSize>2</LeadSampleSize>
         <LeadOff>FALSE</LeadOff>
         <BaselineSway>FALSE</BaselineSway>
         <ExcessiveACNoise>FALSE</ExcessiveACNoise>
         <MuscleNoise>FALSE</MuscleNoise>
         <LeadDataCRC32>1092019336</LeadDataCRC32>
         <WaveFormData>
AAAAAAAAAAADAAQABQAGAAgACAAIAAgACgAKAAoACgALAAwADQAOAA4ADgAOAA4AEAAQ
ABAAEAAQABAAEAAQABAAEAAQABAAEgASABIAEgAUABQAFAAUABQAFAAUABQAFQAWABcA
GAAYABgAGAAYABgAGAAYABgAGgAaABoAGgAcABwAHAAcAB4AHgAeAB4AIAAgACAAIAAi
ACIAIgAiACQAJAAkACQAJgAmACYAJgAoACgAKAAoACoAKgAqACoALAAsACwALAAsACwA
LAAsACoAKgAqACoAKQAoACcAJgAlACQAIwAiACEAIAAfAB4AHAAaABgAFgATABIAEQAQ
AA8ADgANAAwACwAKAAkACAAHAAYABQAEAAIAAgACAAIAAAAAAAAAAAD+//7//v/+//z/
/P/8//z//P/8//z//P/6//r/+v/6//z//P/8//z//P/8//z//P/8//z//P/8//z//P/8
//z//v/+//7//v/+//7//v/+/wAAAAAAAAAAAAAAAAAAAAAAAAAAAAAAAAIAAgACAAIA
AgACAAIAAgACAAIAAgACAAIAAgACAAIAAgACAAIAAgACAAIAAgACAAIAAgACAAIAAgAC
AAIAAgAAAAAAAAAAAAAAAAAAAAAAAAAAAAAAAAAAAAAAAAAAAP7//v/+//7//v/+//7/
/v/+//7//v/+//7//v/+//7//v/+//7//v/+//7//v/+//7//v/+//7//v/+//7//v/+
//7//v/+//z//P/8//z//P/8//z//P/8//z//P/8//z//P/8//z//P/8//z//P/8//z/
/P/8//z//P/8//z//P/8//z//P/8//z//P/8//r/+v/6//r/+v/6//r/+v/7//v/+//7
//n/+v/6//r//P/8//z//P/8//3//f/9//7//v/+//7//////wAAAAD+//////////3/
/P/7//n/9//1//P/8//y//L/8v/y//P/8//z//T/9P/0//X/9f/z//P/9P/0//T/9P/0
//L/8f/x//H/8v/y//L/8v/y//L/8//z//P/8f/y//L/8//z//P/8//z//b/+f8AAAoA
EgAUABUAFgAWABgAFgAQAAsACwATAB4AKgA2ADkAKQARAPH/zP+m/3v/V/9G/zf/Kf8v
/z//Tf9f/3X/iP+Z/6f/tv/E/9T/4f/r//L/9P/1//b/+P/4//j/+f/6//r/+//8//3/
/f/+//7//v8AAAEAAgACAAEAAgACAAMAAQABAAEAAQABAAEAAQACAAQABAAEAAQABAAF
AAUABgAGAAYABgAGAAUABQAFAAUABgAIAAgACAAIAAgABwAHAAcACAAKAAsACQAKAAoA
CgAIAAgACgAKAAwADAAMAAwADQANAA0ADgARABEAEgASABQAFAAUABUAFgAWABYAFwAZ
ABwAGgAaABoAGwAbABwAHQAdAB0AHQAdAB0AHQAdAB0AHQAcABwAHQAdAB0AGwAaABoA
GAAYABYAFAATABIAEgARABAADgAOAAwACgAJAAsACgAIAAcABgAFAAQAAwABAAAA////
//v/+//7//r/+//6//n/+f/2//b/9v/2//b/9f/0//T/9v/1//X/9f/z//P/8//z//P/
8//y//L/9P/0//T/9P/0//T/9P/0//T/9P/0//X/8//z//T/9P/0//T/9P/1//X/9f/1
//X/9f/2//b/9v/4//j/+P/5//f/9//3//j/+P/4//j/+P/4//j/+f/5//n/+f/5//n/
+f/5//n/+f/5//n/+f/5//n/+f/5//n/+f/5//n/+f/5//n/+f/5//n/+P/4//j/+f/5
//n/+f/4//j/+P/4//j/+P/5//n/9v/2//b/9v/3//f/9//3//X/9f/1//X/9P/0//X/
9f/1//X/9f/1//b/9v/3//f/9//3//f/9//5//n/+f/5//f/9//3//f/9//3//f/9//5
//n/+f/5//n/+P/4//j/+P/4//j/+P/6//r/+v/6//r/+v/6//r/+v/6//r/+v/6//r/
+v/6//r/+v/6//r/+f/5//n/+f/5//r/+v/6//r/+v/6//r/+v/7//v/+//8//z//P/8
//3//f/+//7//v////3//f/7//r/+f/3//X/8//z//P/9P/0//L/8v/x//H/8//0//T/
9P/1//X/9f/1//b/9v/2//b/9v/0//P/8//1//b/9v/2//b/9v/2//f/+f/5//n/+v/4
//n/+f/5//v//f/+/wEABgAQABgAGgAbAB4AHgAeABwAFgAPAA8AFQAgACwANgA3ACkA
DwDx/8z/qP+D/2H/Tv9B/zX/N/9F/1X/Zf95/47/n/+t/7z/yv/Y/+f/8f/2//z//f/8
//7/AAAAAAEAAgAEAAUABgAHAAcACAAIAAgACAAJAAoACgAJAAoACgALAAsACwALAAsA
CwALAAsADAAMAAwADAAMAAoACwALAAwADAAMAAwADAANAA0ADQANAAwADgAOAA4AEAAQ
AA8ADwAPABAAEgATABUAFgAWABYAGAAYABoAGgAaABoAGgAaAB0AHQAdAB4AHQAdAB4A
HgAgACAAIAAhACIAIgAiACMAIwAmACQAJAAoACkAKQAqACkAKQApACkAKQApACkAKQAp
ACkAKAAoACcAJwAnACUAJgAoACgAKgAmACQAIwAiAB8AHQAbABgAGAAWABQAEwATABIA
EAAPAA0ACwAJAAcABgAGAAYABwADAAMAAwACAAMAAgABAAEA/v/+//7//v/+//3//P/8
//7//f/9//3//f/9//3//f/9//3//P/8//z//P/8//z//P/8//z//P/8//z//P/9//3/
/f/+//7//P/8//z//f/9//3//f/9//3//v/+//7//v/+//7///////////8AAAAAAAAA
AAAAAAAAAAEAAQD//////////wEAAQABAAEAAQABAAEAAQADAAMAAwADAAAA///+//3/
//8BAAMABQACAAAA///+//v/+//7//v/+//8//3//v/8//z//f/9//7//v/+//7/////
///////+//3//P/7//z//P/9//3/+//7//v/+//8//z//f/9//v/+//7//v//f/9//3/
/f/7//v/+//7//v/+//7//v/+//7//v/+//7//r/+v/6//z//P/8//z//P/8//z//P/6
//r/+v/6//z//P/8//z//P/8//z//P/6//r/+v/6//z//P/+//z//P/8//z//P/8//v/
+//7//v/+//8//r/+v/6//r//P/8//z//f//////AAAAAAAAAAABAAEAAAAAAAAAAQAD
AAMAAQAAAP///f/7//n/9//3//j/+P/6//r/+f/5//j/+P/3//b/+f/5//n/+f/6//r/
+v/6//r/+P/3//f/9//4//j/+P/4//j/+P/5//f/9//3//j/+v/7//v/+//9//3/+v/9
/wAACAAQABQAFQAYABgAGgAYABoAGQATABcAKAA4AEAAPwA5ACcACQDa/6z/hf9b/zb/
Lf8p/yn/Nf9L/13/bf+C/5f/q/+8/8r/2P/n//P/+P/8//3//v/+/wAAAAABAAIABAAF
AAYABwAJAAoACgAKAAoACwAMAAwACwAMAAwADQANAA0ADQANAA8ADwAPABAAEAAQABAA
EAAQABEAEQASABIAEgASABIAEwATABMAEwASABQAFAAUABYAFgAVABUAEwAUABYAFwAX
ABgAGAAYABgAGAAaABoAGgAaABoAGgAdAB0AHQAeAB0AHQAeAB4AIAAgACAAIQAiACIA
IgAjACUAKAAmACYAKAApACkAKgArACsAKwArACsAKwArACsAKQApACgAKAAnACcAJwAl
ACQAJAAiACIAHgAcABsAGgAYABcAFgAUABIAEAAOAA0ADQAMAAoACQAKAAkACAAHAAUA
BAADAAMAAQABAAEAAAD///7//f/9//z//P/8//z//P/7//r/+v/6//n/+f/5//n/+f/5
//n/+f/5//j/+P/4//j/+P/4//j/+P/4//j/+P/4//j/+f/7//v//P/8//z//P/8//3/
+//7//v/+//9//7//v/+//z//P/8//3/////////AAAAAAAAAAAAAP7//v//////AQAB
AAEAAQD////////////////////////////////////////////////////////+//7/
/v/9//3//f/9//z//P/8//z/+v/6//v/+//8//z//P/8//v/+//7//v/+//7//v/+//6
//r/+//7//v/+//7//v/+v/6//v/+//7//v/+//7//v/+//7//v/+//7//v/+//7//v/
+//7//v/+//7//v/+//6//r/+v/6//r/+v/6//r/+v/6//r/+v/6//r/+v/8//z//P/8
//r/+v/6//r/+v/6//r/+v/4//r/+v/6//r/+v/6//r/+v/6//n/+f/3//f/9//4//j/
+P/4//j/+P/4//j/+f/7//v//P/8//z//P/9//3//v/+//7//////////f/8//v/+f/3
//X/8//z//T/9P/0//T/8//z//P/9P/0//T/9//3//f/9//4//j/+P/4//b/9P/z//P/
8//0//T/9P/0//T/9P/1//X/9f/1//b/+P/5//n/+f/3//f/+P/5//7/BgAOABQAFQAU
ABYAGAAYABgAFQARABcAJAAyAD4ARQA/AC0AEQDk/7b/jf9h/zr/K/8j/yP/Mf9F/1f/
a/98/5H/pf+2/8T/1P/h/+//9v/4//n/+P/8//z//P/9//7/AAABAAIAAwADAAQABAAE
AAQABQAGAAYACQAKAAoACwAJAAkACQAJAAsACwALAAwADAAMAAwADAAMAA0ADQAOAA4A
DgAOAA4ADwAPAA8ADwAOABAAEAAQABAAEAAPAA8ADwAQABIAEwATABQAFAAUABQAFAAW
ABYAFgAWABYAFgAZABkAGQAaABsAGwAcABwAHgAeAB4AHwAgACAAIAAhACEAJAAiACIA
JAAlACUAJgAnACcAJwAnACcAJwAnACcAJQAlACQAJAAjACMAIwAhACAAIAAeAB4AHAAa
ABkAGAAUABMAEgAQAA4ADAAKAAkACgAKAAkACQAIAAcABgAFAAEAAAD/////////////
/v/9//z/+//7//r/+v/6//r/+v/5//j/+P/4//f/9//3//f/9//3//f/9//3//b/9v/2
//b/9v/2//b/9v/2//b/+P/4//j/+f/5//n/+v/6//j/+P/4//n/+//7//v/+//7//z/
/P/8//z//P/8//3//f/9//3//v/+//7//v/+//7//v//////////////////////////
/wEAAQABAAEA///////////////////////////////////+//7//v////////////7/
/v/+//7//v/+///////8//z//P/8//3//f/9//3//f/9//3//f/8//z//f/9////////
/////P/8//3//f/9//3//f/9//v/+//7//v/+//7//v/+//9//3//f/9//v/+//7//v/
/f/8//z//P/8//z//P/8//z//P/8//z//P/8//z//P/8//z//P/8//z//P/8//z//P/8
//z//P/8//z//P/8//z//P/8//z//P/8//z//P/8//z//P/8//v/+//7//v/+//8//r/
+v/6//r//P/8//z//f/9//3//v/+//7//v//////AAAAAAAAAQABAAEA///+//3/+//5
//f/9f/1//b/9v/2//b/9f/1//f/+P/4//j/9//3//f/9//6//r/+v/6//j/9v/1//X/
9//4//j/+P/4//j/+P/5//n/+f/5//r/+v/7//v/+//7//v//P///wQADAAWABgAGwAc
AB4AHgAeABgAEwATABsAJgA2AEIASQA/ACsACwDi/7b/jf9f/0L/N/8r/yv/O/9N/1//
c/+G/5n/q/+6/8j/1v/l/+//+P/6//v/+v/+//7//v///wAAAgADAAQABQAHAAgACAAI
AAYABwAIAAgACQAKAAoACwALAAsACwALAAsACwALAAwADAAMAAwADAAMAA0ADQAOAA4A
DgAOAA4ADwAPAA8ADwAPABAADwAOABAAEAAPAA8ADwAQABIAEwATABQAFAAUABQAFAAW
ABYAFAAUABQAFAAVABUAFQAWABcAFwAYABgAGgAaABoAGwAeAB4AHgAfAB8AIgAgACAA
IAAhACEAIgAjACMAIwAjACUAJQAlACUAJQAlACQAJAAhACEAIQAfACAAIAAeAB4AHAAa
ABkAGAAYABcAFgAUABQAEgAQAA8ADwAOAAwACwAKAAkACAAHAAMAAgABAAEA////////
/v////7//f/9//r/+v/6//r/+v/5//j/+P/4//f/9//3//f/9//3//f/9//3//b/9v/2
//b/9v/2//j/+P/4//j/9v/2//b/9//3//f/+P/4//j/+P/4//n/+f/5//n/+f/5//r/
+v/6//r/+v/6//v/+//7//v//P/8//z//P/8//z//P/9//3/////////////////////
/////////////f/9//3//f/9//3//f/9//v/+//7//v/+//6//r/+v/7//v/+//7//r/
+v/6//r/+v/6//v/+//6//r/+v/6//n/+f/5//n/+f/5//n/+f/4//j/+f/5//f/9//3
//f/+P/4//n/+f/3//f/9//3//f/9//3//f/+f/5//n/+f/3//f/9//3//f/9//3//f/
9//2//b/9v/4//j/+P/4//b/9v/2//b/9v/2//b/9v/4//j/+P/4//j/+P/4//j/+P/2
//b/+P/4//b/9v/2//b/+P/4//f/9//3//f/9//4//j/+P/4//j/9v/2//b/9//3//f/
+P/4//j/+P/5//n/+v/6//r/+//7//v/+f/4//X/8//x/+//7//v//D/8P/u/+7/7f/t
/+//8P/w//D/8f/x//H/8f/y//L/8v/y//L/8P/v/+//7//w//D/8P/y//L/8v/z//P/
8//z//T/8v/z//P/8//1//f/+P/7/wQADgASABQAFQAWABYAFgAUAAwABwAJABMAHgAo
ADIALQAZAP//3/+6/5b/b/9R/0b/N/8t/zX/Rf9T/2f/e/+O/5//rf+8/8r/2P/l/+3/
8v/2//f/9v/4//z//P/9//7//v///wAAAQABAAIAAgACAAIAAwAEAAQAAwAEAAQABQAF
AAUABQAFAAUABQAFAAYACAAIAAgACAAIAAkACQAKAAgACAAIAAgACQAJAAkACQAKAAwA
DAAMAA0ADgAOAA8ADQAOABAAEQAPABAAEAAQABIAEgAUABQAFAAUABQAFAAVABUAFQAW
ABcAFwAYABgAGAAYABgAGQAaABoAGgAbAB0AIAAeAB4AHgAfAB8AIAAhACEAIQAhACMA
IwAjACMAIQAhACAAIAAfAB8AHwAdABwAHAAaABoAGgAYABcAFgAWABUAFAASABIAEAAO
AA0ADQAMAAoACQAIAAcABgAFAAUABAADAAMAAQABAAEAAAD///7//f/9//z//P/8//z/
/P/7//r/+v/6//n/+f/5//n/+f/5//n/+f/5//j/+P/4//j/+P/4//j/+P/4//j/+P/4
//j/+f/5//n/+v/6//r/+v/6//v/+f/5//n/+f/5//r/+v/6//r/+v/6//v/+//7//v/
/P/+//7//v/+//7//v/////////////////////////////////////////////////9
//3//f/9///////////////+//7//v////////////7//v/+//7//v/+///////+//7/
/v/+//3//f/9//3//f/9//3//f/8//z//f/9//3//f/9//3//P/8//3//f/9//3//f/9
//3//f/9//3//f/9//3//f/9//3//f/9//v/+//7//v//f/8//z//P/+//7//v/+//z/
/P/8//z//P/8//z//P/8//z//P/8//z//P/8//z//P/8//z//P/8//z//P/8//z//P/8
//z//P/8//z//P/8//v/+//9//3//f/+//z//P/8//z//v/+//7/////////AAAAAAAA
AAABAAEAAgACAAIAAwADAAMAAQAAAP3/+//5//f/9//3//j/+P/4//j/9//3//f/+P/4
//j/+f/5//n/+f/6//r/+v/6//r/+P/3//f/9//4//j/+P/4//j/+P/5//n/+f/5//r/
+v/7//v/+//7//v//P///wIADAAUABgAFwAaABwAHAAeAB4AFwAXAB8ALAA4AEQAQwA5
ACUAAwDS/6b/f/9R/zL/Lf8n/yf/N/9N/1//c/+G/5v/q/+8/8z/2v/p//X//P/8//3/
/v/+/wIAAgADAAQABgAHAAgACQAJAAoACgAKAAwADQAOAA4ADQAOAA4ADwARABEAEQAR
AA8ADwAPABAAEgASABIAEgASABMAEwAUABQAFAAUABQAFQAVABUAFQAUABYAFgAWABYA
FgAVABUAFwAYABoAGwAZABoAGgAaABoAGgAcABwAHAAcABwAHAAdAB0AHQAeAB8AHwAg
ACAAIAAgACAAIQAkACQAJAAlACcAKgAoACgAKAApACkAKgAtAC0ALQAtACsAKwArACsA
LQAtACwALAApACkAKQAnACYAJgAkACQAJAAiACEAIAAdABsAGQAWABgAFgAUABMAEQAQ
AA4ADQAMAAsACgAJAAUABAADAAMAAwADAAMAAgABAAAA//////z//P/8//z//P/7//r/
+v/8//v/+//7//v/+//7//v/+//7//r/+v/6//r/+v/6//r/+v/6//r//P/8//z//f/7
//v//P/8//7//v/+///////////////9//7//v/+/wAAAAAAAAEAAQABAAEAAgACAAIA
AgACAAIAAgADAAMAAwADAAMAAwADAAMAAwADAAMAAwADAAMAAwADAAMAAwADAAMAAwAD
AAEAAQABAAEAAgACAAMABAABAAEAAQABAAIAAgACAAIAAAAAAAEAAQD+//7//v/+////
//////////////////8AAAAAAQABAP///////////v/+//////////////////3//f/9
//3//f/9//3//f////////////3//f/9//3////+//7//v/8//z//P/8//7//v/+//7/
/P/8//z//P/8//z//P/8//7//v/+//7//P/8//z//P/+//7//v/+/wAA/v/+//7//v/+
//7//v/+//7//v/9//3//f/9//3//v/8//z//P/8//7//v/+/////////wAAAAAAAAAA
AQABAAIAAgACAAMABQAFAAMAAgABAP///f/7//f/9//4//j/+P/4//f/9//5//r/+v/6
//n/+f/5//n//P/8//z//P/6//j/9//3//f/+P/4//j/+v/6//r/+//7//v/+//8//z/
/f/9//3/+//9//z//f8CAAgAEgAWABcAGgAcABwAHgAcABcAFQAZACQANABAAEcARQA1
ABkA7P+8/5P/Y/88/y//J/8h/y3/R/9X/2f/fv+V/6f/tv/G/9b/5f/z//z//P/7//z/
/v8AAAAAAQACAAQABQAGAAcABwAIAAgACAAKAAsADAAMAA8AEAAQABEADwAPAA8ADwAR
ABEAEQASABIAEgASABIAEAARABEAEgAUABQAFAAUABUAFQAVABUAFAAWABYAFgAYABgA
FwAXABUAFgAYABkAGQAaABoAGgAYABgAGgAaABoAGgAaABoAGwAbABsAHAAdAB0AHgAe
ACAAIAAgACEAIgAiACIAIwAjACYAJAAkACYAJwAnACgAKQApACkAKQApACkAKQApACcA
JwAmACYAJwAnACcAJQAkACQAIgAiACAAHgAdABwAGgAZABgAFgAUABIAEAAPAA8ADgAM
AAsACwALAAsACwAHAAYABQAFAAMAAwADAAIAAQAAAP/////+//7//v/+//7//f/8//z/
/P/7//v/+//7//v/+//7//v/+//6//r/+v/6//r/+v/6//r/+v/6//r/+v/6//v/+//7
//z//P/8//z//P/9//3//f/9//3//f/+//7//v/+//7//v///////////wAAAAAAAAAA
AAAAAAAAAQABAAEAAQABAAEAAQABAAEAAQABAAEAAQABAAEAAQABAAEAAQABAAEAAQAB
AAEAAQABAAEAAAAAAAAA///////////+//7//v/+//7//v///////v/+//7//v/9//3/
/f/9/////////////P/8//3//f/9//3//f/9//z//P/9//3/+//7//v/+//7//v/+//7
//v/+//7//v/+//7//v/+//7//v/+//7//v/+v/6//r/+v/6//r/+v/8//z//P/8//r/
+v/6//r/+v/6//r/+v/6//r/+v/6//r/+v/6//r/+v/6//r/+v/6//r/+v/6//r/+f/5
//n/+f/5//r/+v/6//r/+v/6//r/+v/7//v/+//8//z//P/8//3//f/+//7//v//////
///9//z/+//5//f/9f/z//P/9P/0//T/9P/z//P/8//0//T/9P/z//P/8//z//T/9P/0
//T/9P/y//H/8f/v//D/8P/w//L/8v/y//P/8f/x//H/8v/y//P/8//z//P/8f/y//n/
AAAEAAwAEAARABIAFgAWABYAEAALAAcACwAWACIAMAA7ADMAHwAFAOL/uv+R/2X/Sv87
/y3/Jf8z/0P/U/9l/3z/jf+d/6z/vP/K/9n/5f/u/+7/8//2//b/+P/4//n/+v/8//3/
/v////3//v/+//7//v///wAAAAD//wAAAAABAAEAAQABAAEA////////AAAAAAAAAAAA
AAIAAwADAAQABAAEAAQABAAFAAUABQAFAAQABgAGAAYACAAIAAcABwAFAAYACAAJAAcA
CAAIAAgACgAKAAwADAAMAAwADAAMAA8ADwAPABAAEQARABIAEgASABIAEgATABYAFgAW
ABcAFwAaABgAGAAaABsAGwAcAB0AHQAdAB0AHQAdAB0AHQAfAB8AHgAeAB0AHQAdABsA
GgAaABgAGAAYABYAFQAUABQAEwASABAAEgAQAA4ADQANAAwACgAJAAYABQAEAAMAAQAA
AP/////9//3//f/8//v/+v/5//n/+P/4//j/+P/4//f/9v/2//j/9//3//f/9f/1//X/
9f/z//P/8v/y//T/9P/0//T/9P/0//T/9P/y//L/8v/z//P/8//0//T/9P/0//T/9f/1
//X/9f/1//X/9v/2//b/9v/2//b/9//3//f/9//4//j/+P/4//j/+P/4//n/+f/3//f/
9//3//f/9//3//f/+f/5//n/+f/3//f/9//3//f/9//3//f/9//3//f/9//3//b/9v/2
//f/9//3//f/9v/2//b/9v/2//b/9//3//b/9v/2//b/9f/1//X/9f/1//X/9f/1//T/
9P/1//X/9f/1//X/9f/0//T/9f/1//X/9f/1//X/9f/1//X/9f/z//P/8//z//P/8//z
//P/8//z//P/8//1//T/9P/0//L/8v/y//L/9P/0//T/9P/y//L/8v/y//L/8v/y//L/
8P/w//D/8P/w//D/8P/w//D/8P/w//D/8P/w//D/8P/w//D/8P/v/+//7//v/+//8P/y
//L/8v/y//L/8v/y//P/8f/x//L/8v/y//L/8//z//T/9P/0//X/9f/1//P/8v/x/+//
7f/r/+n/6f/q/+r/6P/o/+f/5//p/+r/6v/q/+v/6//r/+v/7P/s/+z/7P/s/+r/6f/p
/+n/6v/q/+r/7P/s/+z/7f/t/+3/7f/u/+7/7//v/+//7//v//D/8//2//7/BgAMAA0A
DgAOABAAEAAMAAUAAwAHABAAHAAmACsAJQAPAPX/zv+k/4H/W/8+/zH/J/8h/y//P/9P
/2H/dv+J/5n/qP+4/8b/1f/h/+j/7v/v//D/8v/y//L/8//0//b/9//4//n/+f/6//r/
+v/6//v//P/8//3//v/+/////f/9//3//f////////8AAAAAAAAAAAAAAAABAAEAAgAC
AAIAAgACAAMAAwADAAMABAAGAAYABgAIAAgABwAHAAkACgAMAA0ACwAMAAwADAAKAAoA
DAAMAAwADAAMAAwADwAPAA8AEAAPAA8AEAAQABIAEgASABMAFAAUABQAFQAVABgAFgAW
ABgAGQAZABoAGwAbABsAGwAbABsAGwAbABsAGwAaABoAGQAZABkAFwAWABYAFAAUABIA
EAAPAA4ADgANAAwACgAIAAYABAADAAMAAgAAAP///v/9//z/+//5//j/9//3//X/9f/1
//T/9f/0//P/8//y//L/8v/y//L/8f/w//D/8P/v/+//7//t/+3/7f/t/+3/7f/s/+z/
7P/s/+z/7P/u/+7/7v/u/+z/7P/s/+3/6//r/+z/7P/u/+7/7v/v/+3/7f/t/+3/7f/u
/+7/7v/u/+7/7v/v/+//7//v//D/8v/y//L/8v/y//L/8//z//P/8//z//P/8f/x//H/
8f/z//P/8//z//H/8f/x//H/8f/x//H/8f/x//H/8f/x//H/8P/w//D/8f/x//H/8f/w
//D/8P/w/+7/7v/v/+//7v/u/+7/7v/t/+3/7f/t/+3/7f/t/+3/7P/s/+3/7f/t/+3/
7f/t/+z/7P/t/+3/7f/t/+3/7f/t/+3/7f/t/+v/6//r/+v/6//r/+v/6//r/+v/6//r
/+3/7P/s/+z/6v/q/+r/6v/s/+z/7P/s/+r/6v/q/+r/6v/q/+r/6v/q/+r/6v/q/+r/
6v/q/+r/6v/q/+r/6v/q/+r/6v/q/+r/6v/q/+r/6v/q/+r/6f/p/+n/6f/p/+r/6v/q
/+r/6v/q/+r/6v/r/+v/6//s/+z/7P/s/+3/7f/u/+7/7v/v/+//7//t/+z/6f/n/+X/
4//j/+P/5P/k/+T/5P/j/+P/4//k/+T/5P/l/+X/5f/l/+T/5P/k/+T/5P/i/+H/4f/h
/+L/4v/i/+L/4v/i/+P/4//j/+P/5P/k/+X/5f/l/+X/5//m/+n/8P/4//7/AgABAAQA
BAAGAAYAAAD9////BwAWACQALAArAB0ABQDh/7D/hP9Z/y3/Fv8T/w3/E/8n/zf/S/9f
/3T/h/+Z/6j/tv/I/9X/3f/i/+T/5f/m/+j/6v/q/+v/7P/u/+//8P/x//H/8v/y//L/
9P/z/w==
         </WaveFormData>
      </LeadData>
      <LeadData>
         <LeadByteCountTotal>10000</LeadByteCountTotal>
         <LeadTimeOffset>0</LeadTimeOffset>
         <LeadSampleCountTotal>5000</LeadSampleCountTotal>
         <LeadAmplitudeUnitsPerBit>4.88</LeadAmplitudeUnitsPerBit>
         <LeadAmplitudeUnits>¦ÌV</LeadAmplitudeUnits>
         <LeadHighLimit>2147483647</LeadHighLimit>
         <LeadLowLimit>268435456</LeadLowLimit>
         <LeadID>V3</LeadID>
         <LeadOffsetFirstSample>0</LeadOffsetFirstSample>
         <FirstSampleBaseline>0</FirstSampleBaseline>
         <LeadSampleSize>2</LeadSampleSize>
         <LeadOff>FALSE</LeadOff>
         <BaselineSway>FALSE</BaselineSway>
         <ExcessiveACNoise>FALSE</ExcessiveACNoise>
         <MuscleNoise>FALSE</MuscleNoise>
         <LeadDataCRC32>48521142</LeadDataCRC32>
         <WaveFormData>
8v/y//L/8v/0//T/9P/0//b/9v/2//b/+P/4//j/+P/6//r/+v/6//z//P/8//z//v/+
//7//v8AAAAAAAAAAAAAAAAAAAAAAgACAAIAAgAEAAQABAAEAAYABgAGAAYABwAIAAkA
CgAMAAwADAAMAA4ADgAOAA4AEAAQABAAEAASABIAEgASABMAFAAVABYAFwAYABkAGgAd
AB4AHwAgACEAIgAjACQAJQAmACcAKAAqACwALgAwADEAMgAzADQANwA4ADkAOgA8ADwA
PAA8ADoAOgA6ADoAOQA4ADcANgAzADIAMQAwAC0ALAArACoAJgAkACIAIAAeABwAGgAY
ABYAFAASABAADgAMAAoACAAFAAQAAwACAAAA/v/8//r/9//2//X/9P/x//D/7//u/+z/
7P/s/+z/7P/s/+z/7P/q/+r/6v/q/+r/6v/q/+r/6P/o/+j/6P/o/+j/6P/o/+r/6v/q
/+r/7P/s/+z/7P/u/+7/7v/u//D/8P/w//D/8P/w//D/8P/y//L/8v/y//T/9P/0//T/
9P/0//T/9P/2//b/9v/2//b/9v/2//b/+P/4//j/+P/4//j/+P/4//b/9v/2//b/9v/2
//b/9v/2//b/9v/2//T/9P/0//T/9P/0//T/9P/0//T/9P/0//L/8v/y//L/8v/y//L/
8v/w//D/8P/w//L/8v/y//L/9P/0//T/9P/0//T/9P/0//b/9v/2//b/9v/2//b/9v/2
//b/9v/2//T/9P/0//T/9P/0//T/9P/2//b/9v/2//T/9P/0//T/9P/0//T/9P/0//T/
9P/0//T/9P/0//T/9P/0//T/9P/0//T/9P/0//T/9P/0//T/9P/0//T/9P/0//P/8//z
//X/9f/1//X/9f/2//b/9v/4//n/+v/6//r/+//8//3//f//////////////AAAAAAEA
AQABAP///v/8//r/+v/4//j/+P/3//n/+P/4//j/+P/4//j/9//1//X/9f/1//X/9f/1
//H/7f/s/+v/6//t/+3/7f/t/+3/7f/t/+3/7f/t/+7/7//v//D/8P/w//L/9P/7/wYA
EAAVABsAJAAtADUAOgA7AD0ASABjAIcAsADeAAMBGwEgARMB+ADFAF4A3f+J/1f/Lv8w
/0n/V/9p/4L/lv+l/7P/v//L/9j/5//w//b/+P/6//r/+f/6//v//P/9//7///8AAAAA
/v8AAAAAAAACAAIAAgACAAUABQAFAAUABAAEAAQABQAIAAgACAAIAAcACAAIAAgACwAL
AAsADAALAAsACwAMAAwADQANAA0AEAARABEAEQAQABEAEwATABEAEQATABQAFQAWABYA
FgAYABoAGwAcAB0AHQAeAB8AIAAhACIAIwAkACUAJgAnACoAKwAtAC4AMAAxADMAMwA2
ADkAOgA6ADwAPgA/AEAAQwBDAEMARABGAEYARgBGAEcARwBHAEcARQBFAEQAQwBBAEAA
PwA8ADsAOAA3ADQAMgAxAC8ALQArACkAJwAlACMAIQAdABsAGAAVABMAEQAPAAwACwAJ
AAcABQADAAIAAgACAAAA///+//3/+//7//j/9//2//b/9v/2//X/9f/0//T/9P/z//P/
8v/y//L/8f/x//H/8f/x//H/8P/w//P/8//z//P/8v/y//L/8//z//P/8//1//f/9//3
//j/+P/4//j/+v/8//z//P/9//3//v/+/wAAAAAAAAAAAQABAAEAAgACAAIAAgADAAMA
BAAEAAQABAACAAIAAgADAAMAAwACAAEAAgACAAIAAgAAAAEAAQD//////v/+///////9
//3//f/9//3//f/8//z//P/8//z//P/7//v/+//7//v/+v/6//r/+f/5//n/9//3//f/
9//2//b/9v/2//T/9P/0//T/9P/z//P/8//1//X/9f/1//P/8//z//P/8//y//L/8v/y
//L/8v/y//L/8v/y//L/8v/y//L/8v/y//L/8v/y//D/8P/w//D/8P/w/+//7//x//D/
8P/w//D/8P/w//D/8P/v/+//7//v/+//7//v/+//8P/w//D/8v/z//T/9P/0//X/9P/1
//X/9//3//f/9//3//j/+P/5//n/9//1//T/8v/w//D/8P/w//D/7//v/+7/8P/w//D/
8P/w/+//7//v//H/8f/x//H/8//v/+3/7P/p/+n/6f/p/+v/6//r/+v/6//r/+v/6//s
/+3/7f/u/+7/8P/w//L/+f8EAAwADwAVAB4AJwAvADQAMwAzADwAUQB1AJ4AyADrAAEB
BAHzANQAqQBYANn/f/9T/yr/Iv87/03/X/96/47/n/+t/7v/x//W/+P/7v/0//b/+P/4
//n/+v/7//z//f/8//3//v/+//7/AAAAAAAAAgACAAIAAgADAAMAAwADAAQABAAEAAUA
BAAEAAQABAAFAAYABgAGAAcABwAHAAgACQAJAAkACgAKAAsACwALAAwADQANAA0ADgAP
ABEAEQARABEAEwAUABcAGAAYABgAGgAcAB0AHgAfAB8AIAAhACIAIwAkACUAJgAnACgA
KQAqACsALQAuAC4ALwAxADEANAA3ADgAOAA6ADwAPQA+AEEAQQBBAEIARABEAEQARABF
AEUARQBFAEEAQQBAAD8AQQBCAEMAQgBAADwAOgA2ADMAMQAuACsAJwAlACMAIQAhAB8A
GwAZABcAEwAQAA0ADQAKAAkABwAFAAMAAQAAAP7//v/8//v/+v/5//f/9//2//X/9P/0
//T/9P/z//P/8v/y//L/8f/x//D/8P/w/+//7//v/+//7//v/+7/7v/v/+//7//v//D/
8P/w//H/8f/x//H/8//z//P/8//0//T/9P/0//b/9v/2//b/9//3//j/+P/6//r/+v/6
//v/+//7//z//P/8//z//f/9//7//v/+//7//v/+//7///8BAAEAAAD///3//P/7//r/
/f///wAA///+//z/+//7//n/9//3//f/+f/5//n/+P/4//j/+P/4//j/9//3//f/9//3
//b/9v/2//X/9f/1//X/9f/1//X/9P/0//T/9P/0//T/9P/0//T/8//z//P/8//z//P/
8//x//H/8f/x//H/8P/w//D/8v/y//L/8v/w//D/8P/w//D/8P/w//D/8P/w//D/8P/u
/+7/7v/u//D/8P/v/+//7//v/+//7//v/+//7//v//H/8f/w//D/8P/w//D/8P/w//D/
7//v/+//7//v/+3/7f/t/+7/7v/u//D/8f/0//T/9P/1//b/9//3//n/9//3//f/9//4
//j/+f/5//v/+f/4//b/9P/0//T/9P/2//X/9f/0//P/8v/x//D/8v/x//H/8f/x//H/
8f/x//H/7f/r/+r/6f/p/+n/6f/n/+f/5//n/+f/5//n/+f/6v/r/+v/7P/q/+r/6v/s
/+3/9P/8////AwAMABUAHwAoADMAOwBAAE8AeQCqANQA+wAdATQBNQEgAf8AxgBPAMn/
ff9M/yT/K/9P/2X/eP+M/5//rf+7/8f/1P/j/+7/9P/0//T/9P/z//T/9f/2//f/+P/5
//r/+v/6//z//P/8//7//v/+//7/AQABAAEAAQAAAAAAAAABAAQABAAEAAQAAwAEAAQA
BAAHAAcABwAIAAkACQAJAAoACAAJAAkACQAKAAsACwALAA4ADwARABEADwAPABEAEgAV
ABYAFgAWABQAFgAXABgAGQAZABoAGwAcAB0AHgAfACAAIQAiACMAIgAjACUAJgAoACkA
KwArADAAMwA0ADQANAA2ADcAOAA9AD0APQA+AEAAQABAAEAAPwA/AD8APwA9AD0APAA7
ADkAOAA3ADQAMwAwAC8ALAAoACcAJQAjACEAHwAdABsAGQAXABMAEQASAA8ADQALAAcA
BAADAAEAAAD///7//v/6//r/+P/3//T/8//x//H/8v/x//D/8P/w//D/7//v/+z/7P/s
/+v/7f/s/+z/7P/t/+3/7f/t/+3/7f/s/+z/7f/t/+3/7f/u/+7/7v/v/+//7//v//H/
8f/x//H/8v/w//D/8P/y//L/8v/y//P/8f/y//L/9P/0//T/9P/1//P/8//0//T/9P/0
//X/9f/0//T/9P/0//T/9P/0//X/8//z//L/8f/y//L/8v/y//L/8//z//H/8f/w//D/
8f/x/+//7//v/+//7//v/+7/7v/u/+7/7v/u/+3/7f/t/+3/7f/s/+z/7v/t/+3/7f/r
/+v/6//r/+z/7P/s/+z/7P/s/+z/7P/s/+v/6//r/+v/6//r/+v/6//r/+v/6//r/+r/
6v/q/+r/6v/q/+r/6P/o/+j/6P/o/+j/6P/o/+j/6P/o/+j/6P/o/+j/6P/q/+r/6f/p
/+f/5//n/+f/5//n/+f/5//n/+n/6f/o/+j/6P/o/+j/6P/o/+j/5//n/+f/5//n/+f/
5//n/+j/6P/o/+r/6//s/+z/7P/t/+7/7//v//H/8f/x//H/8f/y//L/8//z//P/8f/w
/+7/7P/s/+z/7P/s/+v/6//q/+r/6v/q/+r/6v/p/+n/6f/p/+n/6f/p/+f/4//h/+D/
4f/h/+H/4f/f/9//3//f/9//3//f/9//4v/j/+P/5P/k/+T/5P/k/+f/7v/2//v/AQAI
ABEAGQAkAC0AMwA6AE8AcQCeANAA+wAfATYBPQEsAQ8B1gBlAN3/h/9Q/yL/Kf9L/1//
cv+G/5n/p/+x/73/zP/b/+b/7v/u/+z/7P/v/+7/7//w//H/8v/z//T/9P/0//b/9v/2
//b/9v/2//b/9//3//f/9//4//j/+P/5//r/+v/6//r/+//8//z//P/9//3//f/+////
/////wAAAAABAAEAAQAEAAUABQAFAAQABQAHAAcABQAFAAcACAALAAwADAAMAAwADgAP
ABAAEQARABIAEwAUABUAFgAXABgAGQAaABsAHAAdAB8AIAAgACEAIwAjACYAKQAqACoA
LAAuAC8AMAAzADMAMwA0ADgAOAA4ADgANwA3ADcANwA3ADcANgA1ADEAMAAvACwAKwAo
ACcAJAAiACEAHwAdABkAFwAVABMAEgARAA4ADQAKAAcABQADAAEA/v/9//v/+//5//f/
9v/y//L/8P/v/+7/7f/r/+v/6v/p/+j/6P/o/+j/5//n/+b/5v/m/+X/5//m/+b/5v/l
/+X/5f/l/+X/5f/k/+T/5f/l/+X/5f/o/+j/6P/p/+f/5//n/+n/6f/p/+n/6v/s/+z/
7P/u/+7/7v/u/+//7f/u/+7/8P/u/+7/7v/v/+//7//w//D/8P/w//H/8f/w//D/8P/w
//D/8P/w//H/8f/x//D/7//w//D/8P/w/+7/7//v/+3/7//u/+7/7//v/+3/7f/t/+3/
7f/t/+z/7P/s/+z/7P/s/+v/6//r/+v/6//q/+r/6v/p/+n/6f/r/+v/6//r/+z/7P/s
/+z/6v/q/+r/6v/q/+n/6f/p/+n/6f/p/+n/6f/p/+n/6f/r/+r/6v/q/+r/6v/q/+r/
7P/s/+z/7P/u/+7/7v/u/+7/7v/u/+7/7v/u/+7/7v/w//D/7//v/+//7//v/+//7//v
/+//7//v/+//7//v/+//7//v/+//7//u/+7/7v/u/+7/7v/u/+7/7f/v/+//7//v/+//
7//v//D/8P/w//L/8//0//T/9P/1//T/9f/1//f/9//3//f/9//6//r/+//7//v/+f/4
//b/9P/0//T/9P/0//P/8//y//L/8v/y//L/8v/x//H/8f/x//H/8f/x//H/7f/r/+r/
6f/p/+n/6f/n/+f/5//n/+n/6f/p/+n/6v/r/+v/7P/q/+r/7P/u//P/+v8EAAkADwAW
ACEAKwA0ADcAOwBGAF0AgwCwAN4ACQEpAToBOQEkAf0ArAAlALP/df9C/yj/Qf9Z/2f/
fv+U/6P/sf+7/8f/1v/l/+7/9P/2//b/9P/1//T/9f/2//f/+v/7//z//P/8//7//v/+
/wAAAAAAAAAAAQABAAEAAQAAAAAAAAABAAIAAgACAAIABQAGAAYABgAHAAcABwAIAAcA
BwAHAAgACAAJAAkACQAKAAsACwALAAwADQAPAA8ADwAPABEAEgARABIAEgASABQAFgAX
ABgAFwAXABgAGQAaABsAHAAdAB4AHwAgACEAIgAjACUAJgAoACkAKwArACwALwAwADAA
MgA0ADUANgA7ADsAOwA8AD4APgA+AD4APwA/AD8APwA9AD0APAA7ADkAOAA3ADQAMwAw
AC8ALAAqACkAJwAlACMAIQAfAB0AHQAbABcAFQAUABEADwANAAsACAAHAAUAAwABAP//
/v/6//r/+P/3//b/9f/z//P/8v/x//D/8P/u/+7/7f/t/+z/7P/s/+v/6//q/+r/6v/p
/+n/6f/p/+n/6f/o/+j/6f/p/+n/6f/o/+j/6P/p/+v/6//r/+3/7f/t/+3/7v/u/+7/
7v/w//L/8v/y//P/8//0//T/9v/2//b/9v/3//f/9//4//j/+P/4//n/+f/6//r/+v/6
//j/+P/4//n/+f/5//j/9//4//j/+P/4//b/9//3//X/9f/0//T/9f/3//X/9f/1//X/
9f/1//T/8v/y//L/8v/y//H/8f/x//P/8//y//L/8v/x//H/8f/x//H/8f/x/+7/7v/u
/+7/7v/u/+7/7v/u/+3/7f/t/+//7//v/+//7f/t/+3/7f/t/+z/7P/s/+7/7v/u/+7/
7P/s/+z/7P/s/+z/7P/s/+z/7P/s/+z/7P/s/+z/7P/u/+7/7f/t/+3/7f/t/+3/7f/t
/+3/7f/s/+z/7P/s/+z/7P/s/+z/6//r/+v/6//r/+v/6//r/+z/7P/s/+7/7//w//D/
8P/x//L/8//z//X/8//z//P/8//0//T/9f/1//P/8f/w/+7/7v/u/+7/7v/s/+v/6//q
/+z/7P/s/+z/7P/r/+v/6//r/+v/6//r/+n/5f/j/+L/4//j/+P/4//j/+P/4//j/+X/
5f/l/+X/5P/l/+X/5v/m/+b/6P/u//X/AAAIAA0AEwAcACUALQAuAC0ALwA+AFsAgQCq
ANQA9QADAQAB6QDKAI8AIACr/2v/P/8g/yr/Q/9P/2X/fv+S/5//rf+3/8X/1P/h/+j/
7P/u/+7/7v/v//D/8f/y//P/9P/1//b/9v/2//j/+P/4//r/+v/6//r/+//7//v/+//8
//z//P/9//7//v/+//7///8AAAAAAAABAAEAAQACAAMAAwADAAQABAAFAAUABQAIAAkA
CQAJAAwADQAPAA8ADQANAA8AEAARABIAEgASABAAEgATABQAFwAXABgAGQAYABkAGgAb
ABwAHQAeAB8AIAAhACMAJAAmACcAKQApACwALwAwADAAMgA0ADUANgA5ADkAOQA6ADwA
PAA8ADwAOwA7ADsAOwA5ADkAOAA3ADUANAAzADAAMQAuAC0AKgAoACcAJQAjAB8AHQAb
ABkAFwAVABEADwAOAAsACQAHAAcABAADAAEA///9//v/+v/4//j/9v/1//T/8//x//H/
8v/x//D/8P/u/+7/7f/t/+z/7P/s/+v/6//q/+r/6v/p/+n/6f/p/+f/5//m/+b/5//n
/+f/5//o/+j/6P/p/+n/6f/p/+v/6//r/+v/7P/s/+z/7P/u//D/8P/w//H/8f/y//L/
9P/0//T/9P/1//X/9f/2//b/9v/2//f/9//4//j/+P/4//j/+P/4//n/+f/5//j/9//2
//b/9v/2//b/9//3//X/9//2//b/9//3//X/9f/1//X/9f/1//T/8v/y//L/8v/y//H/
8f/x//H/8f/w//D/8v/x//H/8f/v/+//7//v//D/8P/w//D/7v/u/+7/7v/w/+//7//v
/+//7//v/+//7f/t/+3/7f/v/+7/7v/u/+z/7P/s/+z/7P/s/+z/7P/u/+7/7v/u/+7/
7v/u/+7/7v/u/+7/7v/s/+z/6//r/+3/7f/t/+3/7f/t/+3/7f/t/+3/7f/t/+//7f/u
/+7/7v/u/+7/7v/u/+7/7f/t/+3/7f/t/+3/7f/t/+7/7v/u//D/8f/y//L/8v/z//L/
8//z//X/9//3//f/9//4//j/+f/5//f/9f/0//L/8v/y//L/8v/y//H/8f/w/+7/7v/u
/+7/7v/t/+3/7f/t/+3/7f/t/+//6//p/+j/5f/l/+X/5f/n/+f/5//n/+X/5f/l/+X/
5v/n/+f/6P/q/+r/6P/q/+3/9P/+/wMABQAOABkAIwAuADcAOwBEAFsAgwCyAOAABwEn
AToBNQEeAfsAtAAvALP/df9C/yD/Nf9V/2f/fP+S/6H/r/+7/8f/1P/j/+7/8v/y//L/
8v/z//L/8//0//X/9v/3//j/+P/4//r/+v/6//z//P/8//z///////////8AAAAAAAAB
AAIAAgACAAIAAwAEAAQABAAFAAUABQAGAAcABwAHAAgACgALAAsACwAKAAsACwALAAwA
DQAPAA8AEAARABQAFgAVABYAFgAWABYAGAAZABoAGwAbABwAHQAgACEAIgAjACIAIwAk
ACUAKAApACsALAAuAC8AMQAxADQANwA4ADgAOgA8AD0APgBDAEMAQwBEAEQARABEAEQA
RwBHAEcARwBFAEUARABDAEEAQAA/ADwAOwA4ADcANAAwAC8ALQArACsAKQAnACUAIwAh
AB0AGwAaABcAFQATAA8ADAALAAkACQAHAAUABAACAAIAAAD///z/+//5//n/+P/3//b/
9v/2//b/9f/1//T/9P/0//P/9f/0//T/9P/z//P/8//z//P/8//y//L/9f/1//X/9f/0
//T/9P/1//f/9//3//n/9//3//f/+P/4//j/+P/6//z//P/8//3/+//8//z//v/8//z/
/P/9//3//f/+//7//v/+//////8AAAAAAAAAAP7//v/+//////////7//f/+//7//v/+
//z//f/9//v//P/8//3////9//v/+//7//v/+//7//r/+v/6//r/+v/4//f/9//3//n/
+f/4//j/+P/3//f/9//5//n/+f/5//f/9v/1//T/9v/2//b/9v/2//X/9f/1//f/9//3
//f/9f/1//X/9f/3//b/9v/2//b/9v/2//b/9P/0//T/9P/0//T/9P/0//T/9P/0//T/
8v/y//L/8v/0//T/8//z//P/8//z//P/8//z//P/8//z//P/8//z//X/8//1//X/9P/0
//T/9P/0//T/9P/0//P/8//z//P/8//z//P/8//0//T/9P/2//f/+P/4//j/+f/4//n/
+f/7//3//f/9//3//v/+//////////3//P/6//b/9v/2//b/9v/1//X/9P/0//T/9P/0
//T/8//z//P/9f/1//X/9f/1//H/7//u/+3/7f/t/+3/6//r/+v/6//r/+v/6//r/+7/
7//v//D/7P/u/+7/8P/x//j/AAAFAAkAEgAbACcAMgA5AD8ARgBXAHcApgDYAAMBKQFE
AU0BPAEdAeYAcwDr/5f/Yv8u/zH/V/9r/3r/kP+l/7H/u//H/9j/5//y//j/+P/2//T/
9//4//n/+v/7//z//f/+//7//v8AAAAAAAAAAAAAAAAAAAIAAwAEAAUABAAEAAQABQAI
AAgACAAIAAkACgAKAAoACQAJAAkACgANAA0ADQAOAA4ADwAPAA8AEAARABEAEQAQABEA
EwATABMAEwAVABYAFQAWABYAFgAWABgAGQAaABkAGQAaABsAHgAfACAAIQAiACMAJAAl
ACYAJwApACoALAAtAC8ALwAwADMANAA0ADYAOAA5ADoAPwA/AD8AQABAAEAAQABAAEMA
QwBDAEMAQQBBAEAAPwA9ADwAOwA4ADcANAAzADAAMAAvAC0AKwAnACUAIwAhAB8AHQAZ
ABcAFwAVABQAEwAPAAwACwAJAAcABQADAAIAAAAAAP7//f/8//v/+f/5//j/9//2//b/
9P/0//P/8//y//L/8v/x//H/8P/w//D/8f/x//H/8f/x//H/8P/w//H/8f/x//H/8v/y
//L/8//z//P/8//1//X/9f/1//b/9v/2//b/+P/4//j/+P/5//n/+v/6//z/+v/6//r/
+//7//v//P/8//z//P/9//3//v/+//7//v/+//7//v/////////+//3//v/+//7//v/8
//3//f/7//3//P/8//3/+//5//n/+f/5//n/+f/4//r/+v/6//r/+P/3//f/9//3//f/
9v/2//j/9//3//f/9f/1//X/9f/2//b/9v/2//b/9v/2//b/9v/1//X/9f/z//P/8//z
//P/8//z//P/9f/0//T/9P/y//L/8v/y//L/8v/y//L/9P/0//T/9P/0//T/9P/0//L/
8v/y//L/9P/0//P/8//z//P/8//z//P/8//z//P/8f/z//L/8v/y//L/8v/y//L/8v/x
//P/8//z//P/8//z//P/9P/0//T/9v/3//j/+P/4//n/+v/7//v//f/9//3//f/9//7/
/v/////////9//z/+v/6//r/+v/6//j/9//3//b/9v/2//b/9v/2//X/9f/1//P/8//z
//P/8//v/+3/7P/r/+v/6//r/+v/6//r/+v/6//r/+v/6//q/+v/6//s/+7/7P/s//L/
9//8/wYADQARABoAJwAvADYANwA5ADwATwBxAJoAxgDzABMBIgEjARIB8QCoACkAt/95
/0j/Kv87/1H/X/90/4z/nf+r/7f/w//S/+H/7P/y//T/9v/4//f/+v/7//z//f/+////
AAAAAAAAAgACAAIABAAEAAQABAAFAAUABQAFAAYABgAGAAcACgAKAAoACgALAAwADAAM
AA0ADQANAA4ADwAPAA8AEAAQABEAEQARABIAEwATABMAEgATABUAFQAVABUAFwAYABcA
GAAYABgAGgAcAB0AHgAhACEAIgAjACIAIwAkACUAKAApACoAKwAsAC0ALwAwADIAMwA1
ADUAOAA7ADwAPAA+AEAAQQBCAEUARQBFAEYASgBKAEoASgBLAEsASwBLAEkASQBIAEcA
RQBEAEMAQABBAD4APQA6ADgANwA1ADMAMwAxAC8ALQArACkAJQAjACAAHQAbABkAFwAU
ABMAEQAPAA0ACwAKAAgACAAGAAUABAADAAEAAQAAAP///v/+//7//v/9//3/+v/6//r/
+f/3//b/9v/2//f/9//3//f/9//3//b/9v/1//X/9f/1//b/9v/2//f/9//3//f/+f/5
//n/+f/6//r/+v/6//z//P/8//z//f///wAAAAACAAAAAAAAAAEAAwADAAQABAAEAAQA
BQAFAAQABAAEAAQABAAEAAQABQAFAAUABAADAAQABAAEAAQAAgADAAMAAQABAAAAAAAB
AAEA/////////////////v/+//7//v/+//7//f/9//3//f/9//z//P/8//v/+//7//v/
+//7//v/+v/6//r/+v/6//r/+v/6//z/+//7//v/+f/5//n/+f/7//v/+//7//v/+v/6
//r/+v/6//r/+v/6//r/+v/6//r/+v/6//r/+v/6//r/+v/6//r/+v/6//j/+P/3//f/
9//3//f/9//3//f/9//3//f/9f/1//X/9v/0//T/9P/0//T/9P/0//P/9P/1//b/9//3
//f/9//4//j/+P/6//v//P/8//z//f/8//3//f///wEAAQABAAEAAgACAAMAAwADAAEA
AAD+//r/+v/6//r/+v/5//n/+P/4//j/+P/4//r/+f/5//n/+f/5//n/+f/7//f/9f/0
//H/8f/x//H/8f/x//H/8f/z//P/8//z//L/8//z//T/9P/0//b/+P/7/wIADAATABUA
HgAnADEAOAA7ADsAQABPAG8AmADCAOsACQEaARUB/gDbAKAALwC1/3f/TP8s/zn/Vf9l
/3r/kv+j/7H/vf/J/9j/5//y//r//P/+//z//f/+////AAABAAIAAwAEAAQABAAGAAYA
BgAIAAgACAAIAAsACwALAAsADAAMAAwADQAOAA4ADgAOAA8AEAAQABAAEQARABEAEgAT
ABMAEwAUABQAFQAVABUAFwAZABoAGwAcAB0AHwAfAB8AHwAhACIAIQAiACIAIgAiACQA
JQAmACcAJwAoACkAKgArACwALQAsAC0ALgAvADIAMwA1ADYANgA3ADkAOQA6AD0APgA+
AEIARABFAEYASQBJAEkASgBMAEwATABMAE0ATQBNAE0ASwBLAEoASQBJAEgARwBEAEMA
QAA/ADwAOgA5ADcANQAzADEALwAtACsAKQAlACMAIgAfAB0AGwAZABYAFQATABMAEQAP
AA4ACgAKAAgABwAIAAcABQAFAAQAAwACAAIAAAAAAP/////+//7//v/9//3//P/8//z/
+//7//v/+//9//3//P/8//v/+//7//v/+v/6//r/+//7//v/+//9//3//f/9//7//v/+
//7/AAACAAIAAgADAAMABAAEAAYABgAGAAYABwAHAAcACAAIAAgACAAJAAkACgAKAAoA
CgAKAAoACgALAAsACwAKAAkACAAIAAgACAAIAAkACQAHAAcABgAGAAcABwAFAAUABQAF
AAUABQAEAAQABAAEAAQABAADAAMAAwAFAAUABAAEAAQAAwADAAMAAwADAAMAAwACAAIA
AgACAAIAAgACAAIAAgABAAEAAQABAAEAAQABAAMAAwADAAMAAwACAAIAAgACAAIAAgAC
AAIAAgACAAIAAgACAAIAAgACAAIAAgACAAIAAgACAAIAAgACAAEAAQABAAEAAQABAAEA
AQABAAEAAQABAAEAAQABAAEAAQABAAIAAgACAAIAAgACAAIAAgABAAMAAwADAAMAAwAD
AAMABAAEAAQABgAHAAgACAAIAAkACgALAAsADQANAA0ADQANAA4ADgAPAA8ADwANAAwA
CgAIAAgACAAIAAgABwAHAAYABgAGAAYABgAIAAcABwAHAAUABQAFAAUABQABAP///v/9
//3//f/9//////////////////////8AAAEAAQACAAIAAgACAAQACQAQABgAHQAhACoA
NQA/AEgATQBVAGAAewClANYAAgEnAUMBUgFNATABBwGuACMAuf+D/1D/Pv9b/3X/h/+e
/7D/v//L/9f/5f/2/wMACgAOAA4ADAAMAA0ADgAPABAAEQASABMAFAAUABYAGAAYABgA
GAAaAA==
         </WaveFormData>
      </LeadData>
      <LeadData>
         <LeadByteCountTotal>10000</LeadByteCountTotal>
         <LeadTimeOffset>0</LeadTimeOffset>
         <LeadSampleCountTotal>5000</LeadSampleCountTotal>
         <LeadAmplitudeUnitsPerBit>4.88</LeadAmplitudeUnitsPerBit>
         <LeadAmplitudeUnits>¦ÌV</LeadAmplitudeUnits>
         <LeadHighLimit>2147483647</LeadHighLimit>
         <LeadLowLimit>268435456</LeadLowLimit>
         <LeadID>V4</LeadID>
         <LeadOffsetFirstSample>0</LeadOffsetFirstSample>
         <FirstSampleBaseline>0</FirstSampleBaseline>
         <LeadSampleSize>2</LeadSampleSize>
         <LeadOff>FALSE</LeadOff>
         <BaselineSway>FALSE</BaselineSway>
         <ExcessiveACNoise>FALSE</ExcessiveACNoise>
         <MuscleNoise>FALSE</MuscleNoise>
         <LeadDataCRC32>2672725556</LeadDataCRC32>
         <WaveFormData>
6v/q/+r/6v/o/+j/6P/o/+b/5v/m/+b/5v/m/+b/5v/o/+j/6P/o/+r/6v/q/+r/6v/q
/+r/6v/s/+z/7P/s/+z/7P/s/+z/7P/s/+z/7P/u/+7/7v/u//D/8P/w//D/8f/y//P/
9P/2//b/9v/2//f/+P/5//r//P/8//z//P/9//7///8AAAEAAgADAAQABwAIAAkACgAN
AA4ADwAQABMAFAAVABYAGAAaABwAHgAhACQAJwAqAC4AMAAyADQAOAA6ADwAPgBAAEIA
RABGAEcASABJAEoASgBKAEoASgBKAEoASgBKAEkASABHAEYAQgBAAD4APAA5ADYAMwAw
ACwAKAAkACAAGwAYABUAEgANAAoABwAEAAEA/v/7//j/9P/y//D/7v/r/+r/6f/o/+f/
5v/l/+T/5P/k/+T/5P/i/+L/4v/i/+L/4v/i/+L/4P/g/+D/4P/g/+D/4P/g/+D/4P/g
/+D/4v/i/+L/4v/i/+L/4v/i/+L/4v/i/+L/5P/k/+T/5P/m/+b/5v/m/+j/6P/o/+j/
6v/q/+r/6v/q/+r/6v/q/+z/7P/s/+z/6v/q/+r/6v/s/+z/7P/s/+z/7P/s/+z/7P/s
/+z/7P/q/+r/6v/q/+r/6v/q/+r/6v/q/+r/6v/q/+r/6v/q/+j/6P/o/+j/6P/o/+j/
6P/o/+j/6P/o/+j/6P/o/+j/6P/o/+j/6P/o/+j/6P/o/+j/6P/o/+j/5v/m/+b/5v/m
/+b/5v/m/+T/5P/k/+T/5P/k/+T/5P/m/+b/5v/m/+T/5P/k/+T/5P/k/+T/5P/k/+T/
5P/k/+b/5v/m/+b/5P/k/+T/5P/k/+T/5P/k/+L/4v/i/+L/5P/k/+T/5P/k/+T/5P/k
/+T/5P/k/+T/5P/k/+X/5//n/+j/6f/q/+r/6//r/+z/7v/v/+//7//t/+7/7v/w//D/
8P/w//D/7v/t/+z/7P/s/+z/7P/s/+z/7P/s/+z/7P/r/+v/6f/n/+j/6P/m/+b/5v/m
/+P/4f/d/9z/3P/c/9v/2v/a/9v/2//b/9v/2//c/93/3f/e/97/3f/d/9//3//f/+D/
4v/n/+///P8NACEAOQBTAHEAmQDTABsBZgG3AQcCWAKeAsQCygKPAvUBFwFVAMz/h/+P
/6z/sv+8/83/0v/T/9X/1f/Y/+L/7P/u//D/8P/v/+7/7P/r/+v/6//r/+v/7P/s/+z/
6v/q/+n/6f/r/+3/7f/t/+7/7v/u/+//7//v/+//8P/w//D/8P/w//P/8//z//P/9f/2
//b/9v/1//X/9//2//b/9v/2//j/9//4//j/+f/7//v//f/9//3//f///wEABAAEAAUA
BQAGAAcACAAJAAwADQAOAA8AEQASABMAFQAYABkAHAAfACQAJQAnACkAKwAuADEAMwA3
ADoAOwA9AEEARABHAEoATwBRAFIAVABWAFgAWQBaAF4AYABhAGEAYQBhAGIAYgBfAF8A
XQBfAF4AWgBXAFUAUwBPAE4ASwBHAEMAPwA5ADUAMQAsACkAIwAgABwAFwASAA4ACwAI
AAMAAAD+//v/+P/1//P/8f/x//D/7v/u/+r/6f/n/+f/5//l/+X/5f/l/+X/5f/j/+L/
4v/i/+L/4P/f/9//3//c/9z/3P/b/93/3f/d/93/3//g/+D/4P/e/97/3v/e/+H/4f/i
/+P/4//k/+X/5f/n/+j/6P/q/+z/7P/t/+7/8P/w//H/8f/y//P/8//z//P/8//0//T/
9f/1//X/9f/1//X/9f/1//P/8//z//P/9P/0//T/9P/z//P/8//z//D/8P/w//D/8P/w
/+7/7v/u/+7/7v/u/+7/7v/u/+3/6//r/+v/6//t/+z/7P/s/+r/6//r/+r/6//r/+v/
6//p/+n/6f/p/+f/5//n/+b/5v/m/+b/5v/m/+b/5v/m/+X/5f/l/+b/5v/m/+b/5f/j
/+P/4v/i/+T/5P/k/+T/4v/i/+L/4v/i/+L/4v/i/+L/4v/i/+H/4//j/+P/4//j/+L/
4v/i/+L/4v/i/+L/4v/i/+D/4P/g/+D/4P/g/+D/4P/j/+X/5f/m/+X/5v/m/+f/5//o
/+j/6f/p/+n/6f/q/+j/6v/s/+z/7P/s/+r/6f/q/+r/6v/q/+j/6P/m/+b/6P/o/+j/
5//n/+X/5f/m/+j/5v/m/+b/5v/j/+H/3f/c/9z/3P/b/9r/2v/b/9v/2//b/9v/3P/d
/93/3v/e/9//3//f/9//3//g/+D/4//p//T/BQAZAC8ASwBnAIkAwQAJAVgBpwH1AUYC
igKyAr4CmwIbAkkBdwDe/4H/d/+Y/6b/sP/B/8j/yf/N/8//0v/a/+T/6P/q/+r/5//k
/+T/4//j/+P/4//h/+L/4v/i/+L/4v/h/+H/4f/j/+P/4//i/+L/4v/j/+H/4f/h/+L/
4v/i/+L/4v/j/+P/4//j/+X/5v/m/+b/5P/l/+j/6P/m/+b/5v/o/+n/6v/q/+v/7f/t
/+//7//v/+//8f/z//X/9v/4//n//P/9//7///8AAAEAAgADAAcACAAJAAsADQANAA8A
EQAUABUAFwAZABkAHAAfACEAJQAoACkAKwAvADIANQA4AD0APwBAAEIARgBIAEkASgBM
AE4ATwBPAE0ATQBOAE4ATwBRAFEAVQBSAE4ASwBJAEYAQQA/ADsANgAzADAAKwAnACMA
HgAbABYAEgANAAcABAAAAP3/+v/1//L/8P/t/+z/6f/n/+X/5f/k/+L/4v/g/9//3f/d
/9//3f/d/93/3f/d/93/2//a/9r/2v/a/9j/1//X/9f/1v/W/9b/1f/X/9f/1//X/9f/
2P/Y/9j/2P/Y/9j/2P/b/9v/3P/d/9v/3P/d/93/3f/e/97/4P/g/+D/4f/i/+L/4v/j
/+P/5P/l/+X/5f/l/+X/5v/m/+f/5//n/+f/5//n/+f/5//p/+n/6f/p/+X/5P/j/+L/
4//l/+f/6f/l/+T/4//i/+D/4P/e/97/4P/g/+D/4P/e/97/3v/d/9//3//f/9//3//e
/97/3v/c/93/3f/c/93/3f/d/93/2//b/9v/2//d/93/3f/c/9z/3P/c/9z/3P/c/9z/
3P/b/9v/2//c/9r/2v/a/9n/2//b/9r/2v/a/9r/2v/a/9r/2v/a/9r/2v/a/9r/2v/Y
/9j/2P/X/9j/2f/a/9v/2f/Z/9n/2f/Z/9n/2f/Z/9v/2f/a/9r/2v/a/9r/2v/a/9r/
2v/Y/9j/2P/Y/9j/2P/Y/9j/2//d/93/3v/f/+D/4P/h/+H/4v/i/+P/4//j/+P/5P/i
/+T/5v/m/+j/6P/m/+X/5P/k/+T/5P/m/+b/5P/k/+L/4v/i/+H/4//h/+H/4v/k/+L/
4v/i/+L/3//d/9n/2P/Y/9j/1//W/9b/1//X/9X/1f/V/9b/1//X/9j/2P/b/9v/2f/Z
/9f/1v/U/9P/1f/c/+n/+/8NACkASwBnAJMA2wAqAXcBwwEQAl4CmgK4ArkCewLdAQsB
VgDL/4P/jv+u/7z/w//M/8//z//T/9b/3v/m/+r/7P/q/+n/6P/k/+P/4//j/+P/4//k
/+T/5P/k/+T/4//j/+X/5//n/+f/6P/o/+j/6f/n/+f/5//o/+j/6P/o/+j/6//r/+v/
6//r/+z/7P/s/+z/7f/w//D/8P/w//D/8v/x//L/8v/z//X/9f/3//f/9f/1//f/+f/8
//z//f/9//7///8AAAEAAgADAAQABQAHAAgACQALAA0ADQAPABEAFAAVABcAGQAbAB4A
IQAjACUAKAApACsAMQA0ADcAOgA9AD8AQABCAEYASABJAEoATABOAE8ATwBRAFEAUgBS
AFEAUQBPAFEATwBMAEoASQBHAEMAQgA/ADwAOQA2ADEALwArACYAIwAdABoAFgARAAwA
CAAFAAIAAQD+//z/+f/2//P/8f/v/+3/7P/q/+r/6v/p/+f/5//n/+X/5f/l/+X/5f/l
/+P/5P/k/+T/5P/k/+P/4//j/+T/5P/k/+P/4//j/+P/4//j/+T/5P/k/+b/5v/m/+b/
5f/l/+b/5//m/+b/5v/l/+P/5P/k/+b/5v/m/+f/6P/m/+b/5//n/+b/5//n/+f/5//n
/+j/6P/n/+f/5//n/+f/5//n/+f/5//n/+f/5//m/+b/5v/m/+X/5f/l/+X/5P/k/+T/
5P/k/+T/4v/i/+T/5P/k/+T/5P/k/+T/4//j/+P/4//j/+P/4v/i/+L/4v/j/+P/4v/h
/+H/4f/h/+H/4f/h/+H/4f/h/+H/4P/g/+D/4P/g/+D/4P/g/+D/4f/h/+H/4v/h/+D/
3//d/9//3//e/97/3v/e/97/3v/e/97/3v/e/97/3v/e/97/3v/e/97/3f/d/93/3f/d
/93/3f/d/93/3f/d/93/3f/d/93/3v/e/9z/3P/c/9z/3P/c/9z/3P/a/9r/2v/a/9r/
2v/a/9r/2//d/93/3v/f/+D/4P/h/+P/5P/k/+X/5f/l/+X/5v/m/+j/6v/q/+z/7P/q
/+n/5v/m/+b/5v/m/+b/5P/k/+T/5P/k/+P/5f/j/+P/5P/i/+D/4P/g/+D/3f/b/9f/
2P/Y/9j/1//U/9T/1f/V/9f/1//X/9j/2f/Z/9r/2v/b/9v/2//Z/9v/2v/Y/9f/2f/g
/+v/+/8PACcARQBnAJMA0wAeAW8BvQEIAlQCkgKyArMCdwLfAREBWgDT/43/lP+0/77/
yf/Q/9H/0f/T/9b/3v/m/+z/7v/q/+f/5v/m/+P/4//j/+P/4//k/+T/5P/k/+T/4//j
/+P/5f/l/+X/5v/m/+b/5//n/+f/5//o/+b/5v/m/+b/6f/p/+n/6f/p/+r/6v/q/+r/
6//u/+7/7P/s/+z/7v/x//L/8v/z//H/8f/z//P/8//z//X/9//4//j/+f/5//z//f/+
/////v///wAAAQADAAQABQAHAAkACQALAA0AEAARABMAFQAVABgAGwAdACEAJAAlACcA
KwAuADEANAA3ADkAOgA8AEAAQgBDAEQASABKAEsASwBLAEsATABMAEsASwBJAEsASQBG
AEQAQwBDAD8APgA7ADYAMwAwACsAKAAlACEAHwAZABYAEgANAAgABAABAP7/+//4//b/
8//y/+//7f/r/+n/6P/m/+b/5v/l/+P/4//j/+H/4f/h/9//3//f/93/3v/e/97/3v/e
/93/3f/d/9z/3P/c/9v/3f/d/93/3f/f/+D/4P/g/97/3v/e/97/3//f/+D/4f/h/+L/
4//j/+P/5P/k/+b/5P/k/+X/5v/k/+T/5f/l/+T/5f/l/+X/5f/l/+b/5v/n/+f/5//n
/+f/5//n/+f/5//n/+f/5//m/+b/5v/m/+X/5f/l/+X/5P/k/+T/5P/m/+b/5P/k/+T/
5P/k/+T/4v/i/+L/4f/h/+H/4f/h/+P/4v/i/+L/4P/h/+H/4P/f/9//3//f/+H/4f/h
/+H/4f/h/+H/4P/g/+D/4P/g/97/3v/e/97/3//f/9//4P/e/97/3v/d/9//3//e/97/
3P/c/9z/3P/e/97/3v/e/97/3v/e/97/3v/e/97/3f/f/9//3//f/9//3//f/9//3//f
/9//3//h/+H/4P/g/9//3//e/97/3v/g/97/3v/e/97/4P/g/+D/4P/g/+D/4P/g/+D/
4P/g/+D/4f/j/+P/5P/l/+b/5v/n/+f/6P/o/+n/5//n/+f/6P/o/+r/7P/s/+z/7P/q
/+n/6v/q/+r/6v/q/+r/6P/o/+r/6v/q/+n/5//l/+X/5v/m/+T/5P/k/+b/4//h/93/
3P/c/9z/2//a/9r/2//b/9v/2//b/9z/3f/d/97/3v/d/9//3//f/93/2v/c/93/4f/s
//3/EQAnAEEAYQCDALkA/QBKAZkB6QE4AoQCuALOArUCRwJ9Aa0AEACr/4//qv+6/8L/
0f/Y/9X/1//Z/9z/4P/q/+7/7v/u/+3/6v/q/+f/5//n/+f/5//o/+j/6P/q/+r/6f/p
/+n/6//r/+v/6v/q/+r/6//r/+v/6//s/+z/7P/s/+z/7//v/+//7//x//L/8v/y//D/
8f/0//T/9P/0//T/9v/1//b/9v/3//n/+f/7//v/+//7//3////+//7//////wEAAwAF
AAcABgAHAAgACQALAAwADQAPABMAEwAVABcAGAAZABsAHQAfACIAJQAnACsALgAvADEA
NQA4ADsAPgBBAEMARABGAEwATgBPAFAAUgBUAFUAVQBTAFMAVABUAFMAUwBRAFMAUQBO
AEwASwBLAEcARgBDAEAAPQA6ADUAMQAtACgAJQAfABwAGAATAA4ACgAHAAQA///8//r/
9//0//H/7//t/+v/6v/o/+j/5v/l/+P/4//j/+H/4f/h/+H/4f/h/9//3v/e/97/3v/c
/9v/2//b/9z/3P/c/9v/2//b/9v/2//Z/9r/2v/a/9z/3P/c/9z/3f/d/97/3//f/+D/
4f/h/+H/4v/i/+T/5P/k/+X/5v/o/+j/6f/p/+r/6//r/+v/7f/t/+7/7v/t/+3/7f/t
/+3/7f/t/+3/7f/t/+3/7f/s/+z/7P/s/+3/7f/t/+3/6v/q/+r/6v/s/+z/6v/q/+r/
6v/q/+r/6f/o/+f/5f/n/+f/5//n/+n/6P/o/+j/5v/n/+f/5v/l/+X/5f/l/+P/4//j
/+P/4//j/+P/4v/i/+L/4v/i/+T/5P/k/+T/4//j/+P/5P/k/+T/5P/j/+X/5f/k/+T/
5P/k/+T/5P/k/+T/5P/k/+T/5P/k/+T/5P/k/+T/4//l/+X/5f/l/+X/5f/l/+X/4//j
/+P/5f/k/+T/5P/k/+T/5P/k/+T/5P/m/+b/5v/m/+T/5P/k/+T/5f/n/+f/6P/p/+r/
6v/r/+v/7P/s/+3/7f/t/+3/7v/u//D/8v/y//L/8v/w/+//7P/s/+z/7P/s/+z/6v/q
/+r/6v/q/+n/6f/n/+f/6P/q/+j/6P/o/+b/4//h/93/3P/c/9z/2//a/9r/2//b/9v/
2//b/9z/2//b/9z/3P/d/93/3f/d/9//4P/k/+f/8f8AABEAIwA7AFUAcwChAOEALQF8
AcsBGQJmAp4CugKyAmECsQHXACUArP97/4//qP+s/7r/yf/M/83/0f/T/9b/3v/k/+j/
6P/o/+X/5P/i/+P/4//j/+P/4f/i/+L/4v/i/+L/4f/h/+H/4//j/+P/4v/i/+L/4//j
/+P/4//k/+T/5P/k/+T/5f/l/+X/5f/n/+j/6P/o/+b/5//q/+r/6v/q/+r/7P/v//D/
8P/x//P/8//1//X/9f/1//f/+f/6//r/+//7//z//f/+////AgADAAQABQAHAAgACQAL
AA8ADwARABMAFAAVABcAGQAbAB4AIQAjACcAKgArAC0AMwA2ADkAPAA/AEEAQgBEAEgA
SgBLAEwATQBOAE4ATQBNAE0ATgBOAE0ATQBLAE0ASwBIAEYARQBDAD8APgA7ADYAMwAw
ACsAKQAlACAAHQAXABQAEAALAAYAAgD///z/+f/2//T/8f/w/+3/6//p/+f/5v/k/+T/
4v/h/9//3//h/9//3//f/93/3f/d/9v/2v/a/9r/2v/a/9n/2f/Z/9j/2P/Y/9f/2f/Z
/9n/2f/X/9j/2P/Y/9r/2v/a/9r/2//b/9z/3f/b/9z/3f/d/9//4P/g/+L/5P/k/+X/
5v/o/+j/6f/p/+r/6//r/+v/6//r/+z/7P/t/+3/7f/t/+3/7f/t/+3/6//r/+v/6//q
/+r/6v/q/+n/6f/p/+n/6P/o/+j/6P/q/+r/6P/o/+b/5v/m/+b/5v/m/+b/5f/l/+X/
5f/l/+P/4v/i/+L/4P/h/+H/4P/h/+H/4f/h/+P/4//j/+P/4v/h/+D/3v/g/+D/4P/g
/+D/4P/g/+D/3//f/9//4P/e/97/3v/d/9//3//e/97/3v/e/97/3v/g/+D/4P/g/97/
3v/e/97/3v/e/97/3f/d/93/3f/d/9//3//f/9//3//f/9//3//f/9//3v/e/+H/3//g
/+D/4P/g/+D/4P/g/+D/4P/g/+D/4P/g/+D/4P/g/+D/4f/j/+P/5P/l/+b/5v/n/+f/
6P/o/+n/6f/p/+n/6v/q/+z/7v/u/+z/7P/q/+n/6v/q/+r/6v/q/+r/6P/o/+j/6P/o
/+f/6f/n/+f/6P/o/+b/5v/m/+b/4//h/93/2v/a/9r/2f/Y/9j/2f/Z/9n/2f/Z/9r/
2//b/9z/3P/d/9v/2//b/9n/2P/Y/9f/2//m//X/BQAdADkAVQB3AKsA7wBAAZEB3QEq
AnQCqALAArMCWwKlAdUALgC5/4n/nv+6/8T/zf/U/9X/1f/X/9z/5P/s//L/8v/u/+3/
6v/o/+f/5//n/+f/5//o/+j/6P/q/+r/6f/p/+n/6//r/+v/6v/q/+r/6//t/+3/7f/u
/+7/7v/u/+7/7//v/+//7//v//D/8P/w//D/8f/0//T/9P/0//T/9v/1//b/9v/3//X/
9f/3//f/+f/5//v//f/8//z//f/9//7///8AAAEAAgADAAQABQAHAAgACQALAA0ADQAP
ABEAFAAVABcAGQAdACAAIwAlACcAKgArAC0ALwAyADUAOAA8AD8AQQBEAEYASABJAEoA
TABOAE8ATwBRAFEAUgBSAE8ATwBNAE8ATwBMAEoASQBHAEMAQgA/AD4AOwA4ADMALQAp
ACQAIQAdABoAFgARAAwACAAFAAIA///8//r/9//2//P/8f/v/+v/6v/o/+j/6P/n/+X/
5f/l/+P/4//j/+X/5f/l/+P/4v/i/+L/4v/i/+H/4f/h/+L/4v/i/+H/4//j/+P/4//j
/+T/5P/k/+T/5P/k/+T/4//j/+T/5f/l/+b/5//n/+f/6P/o/+r/6P/o/+n/6v/o/+j/
6f/p/+r/6//r/+v/6//r/+z/7P/t/+3/7f/t/+3/7f/t/+3/7f/t/+3/7f/u/+7/7v/u
/+z/6//q/+n/6f/q/+v/7P/r/+r/5//m/+j/6P/o/+j/6P/o/+j/5//l/+X/5f/l/+f/
5v/m/+b/5P/l/+X/5P/k/+X/5v/n/+b/5f/k/+P/5f/l/+X/5P/k/+T/5P/k/+T/5P/k
/+T/4//j/+P/5P/m/+b/5v/l/+X/5f/k/+T/5P/k/+T/5P/i/+L/4v/i/+T/5P/k/+T/
5P/k/+T/4//j/+P/4//j/+P/4//j/+P/4//j/+P/4//l/+X/5P/k/+f/5f/k/+b/5P/k
/+T/5P/k/+T/5P/k/+T/5P/k/+T/5P/k/+T/5P/k/+X/5//n/+j/6f/q/+r/6//r/+z/
7P/t/+//7//v//D/8P/y//T/9P/0//T/8v/x/+7/7v/u/+7/7v/u/+z/7P/s/+z/7P/r
/+v/6f/p/+r/6v/o/+j/6P/o/+X/4//f/97/3v/e/93/3P/c/93/3f/d/93/3f/e/+H/
4f/i/+L/3//h/+H/3//f/97/3P/b/93/5v/z/wMAFwAvAEsAbwCZANUAIgFzAb8BDgJc
ApoCuAK5An8C5QEVAWIA3/+R/5j/uv/E/8v/1v/b/9n/2f/c/+T/7P/y//T/8v/t/+r/
6v/p/+n/6f/p/+n/6v/q/+r/6P/o/+f/5//p/+v/6//r/+7/7v/u/+//7f/t/+3/7v/w
//D/8P/w//H/8f/x//H/7//w//D/8P/w//H/9P/0//T/9P/0//b/9//4//j/+f/5//n/
+//7//v/+//9////AAAAAAEAAQACAAMABAAFAAQABQAGAAcACQAKAAsADQAPAA8AEQAT
ABYAFwAZABsAGwAeACEAIwAlACgAKQArAC8AMgA1ADgAOwA9AD4AQABEAEYARwBIAEoA
TABNAE0ATgBPAFEAUgBPAE8ATQBPAE8ATABKAEkASABFAEUAQwA+ADsAOAAzADEALQAo
ACUAIQAeABoAFQAQAAwACQAGAAEA/v/8//n/9v/z//H/7//v/+7/7P/s/+r/6f/n/+f/
5//l/+X/5f/j/+P/4//h/+L/4v/i/+L/5P/j/+P/4//i/+L/4v/h/+P/4//j/+P/4f/i
/+L/4v/k/+T/5P/k/+P/4//k/+X/5f/m/+f/5//n/+j/6P/q/+j/6P/p/+r/6v/q/+v/
6//q/+v/6//r/+3/7f/u/+7/7//v/+//7//v/+//7//v/+3/7f/t/+3/7v/u/+7/7v/t
/+3/7f/t/+z/7P/s/+z/7P/s/+r/6v/q/+r/6v/q/+z/7P/s/+v/6f/p/+n/6f/p/+j/
6P/o/+j/6f/p/+j/6f/p/+n/6f/n/+f/5//n/+f/5//n/+b/5v/m/+b/5v/m/+b/5v/m
/+f/5//n/+j/6P/o/+j/5//n/+f/5v/m/+b/5v/m/+b/5v/m/+b/5v/m/+b/5v/m/+b/
5v/m/+X/5f/l/+X/5f/l/+X/5f/l/+X/5f/l/+X/5f/l/+T/5v/m/+b/5v/m/+b/5v/m
/+T/5P/k/+T/5v/m/+b/5v/n/+n/6f/q/+v/7P/s/+3/7f/u/+7/7//v/+//7//w//D/
8v/0//T/9P/0//L/8f/w//D/8P/w//D/8P/u/+7/7v/u/+7/7f/t/+v/6//s/+r/6P/o
/+j/6P/l/+P/3//e/97/3v/d/9z/3P/d/93/2//b/9v/3P/d/93/3v/e/93/2//b/9//
4f/c/97/3//l//D/AQATACkAPwBbAHsArwDxAEABjQHfASwCegKyAs4CvwJbApcBvwAY
AKv/h/+g/7L/tv/F/9L/0f/T/9X/2P/e/+j/7P/u/+z/7//s/+j/5//n/+f/5//n/+j/
6P/o/+r/6v/p/+n/6f/r/+v/6//s/+z/7P/t/+v/6//r/+z/7v/u/+7/7v/t/+3/7f/t
/+//8P/w//D/8P/x//T/9P/0//T/9P/2//X/9v/2//f/9//3//n/+f/5//n/+//9//7/
/v//////AQADAAUABwAKAAsADAANAA8AEAARABMAFwAXABkAGwAcAB0AHwAhACMAJgAp
ACsALwAyADMANQA7AD4AQQBEAEcASQBKAEwAUABSAFMAVABYAFoAWwBbAFkAWQBaAFoA
WwBbAFkAWwBZAFYAVABTAFMATwBOAEsASABFAEIAPQA3ADMALgArACUAIgAeABkAFAAQ
AA0ACgAFAAIAAAD9//r/9//1//P/7//u/+z/7P/q/+n/5//n/+f/5f/l/+X/5f/l/+X/
4//g/+D/4P/g/+L/4f/h/+H/3v/e/97/3f/d/93/3f/d/93/3v/e/97/3v/e/97/3v/f
/9//4P/h/+H/4v/j/+P/4//k/+T/5v/m/+b/5//o/+r/6v/r/+v/7P/t/+3/7f/v/+//
8P/w/+//7//v/+//7//v/+//7//v/+//7//v/+7/7v/u/+7/7f/t/+3/7f/s/+z/7P/s
/+z/7P/q/+r/6v/q/+r/6v/q/+r/6v/p/+n/6f/p/+n/6f/o/+j/6P/m/+f/5//m/+f/
5//n/+f/5f/l/+X/5f/l/+X/5f/k/+b/5v/m/+b/5P/k/+T/5P/j/+P/4//k/+T/5P/k
/+P/5f/l/+T/5P/k/+T/5P/k/+L/4v/i/+L/4v/i/+L/4v/i/+L/4v/h/+P/4//j/+P/
4v/h/+D/3//f/9//3//f/9//3//e/97/3v/c/9z/3P/c/9z/3P/c/9z/3v/e/97/3v/e
/97/3v/e/9//4f/h/+L/4//k/+T/5f/l/+b/5v/n/+f/5//n/+j/6P/q/+z/7P/q/+r/
6P/n/+T/5P/k/+T/5P/k/+L/4v/i/+L/4v/h/+H/3//f/+D/4P/e/97/3v/g/93/2//X
/9T/1P/U/9P/0v/S/9P/0//T/9P/0//U/9P/0//U/9T/1f/V/9X/1f/V/9b/1v/X/9n/
4v/v/wEAFQArAEcAZwCVANUAIgFxAb8BDAJaApQCrgKnAmECtQHfACoArf91/4b/ov+q
/7f/xP/F/8X/x//K/9L/2v/g/+L/4v/h/97/3v/b/9v/2//b/9n/2v/a/9r/3P/c/9v/
2//b/93/3f/d/97/3v/e/9//3//f/9//4P/g/+D/4P/g/+P/4//j/+P/4//k/+T/5P/i
/+P/5v/m/+b/5v/m/+j/6//s/+z/7f/v/+//8f/x//P/8//1//f/9v/2//f/9//4//n/
+v/7//z//f/+////AQACAAMABQAHAAcACQALAA4ADwARABMAEwAWABkAGwAdACAAIQAj
ACkALAAvADIANQA3ADgAOgA+AEAAQQBCAEQARgBHAEcARwBHAEgASABHAEcARQBHAEcA
RABCAEEAQQA9ADwAOQA2ADMAMAArACcAIwAeABsAFQASAA4ACQAGAAIA///8//f/9P/y
/+//7v/r/+n/5//j/+L/4P/g/+D/3//d/93/3f/b/9v/2//b/9v/2//Z/9j/2P/Y/9j/
2P/X/9f/1//W/9b/1v/V/9X/1f/V/9X/1f/W/9b/1v/W/9b/1v/W/9f/1//Y/9n/1//Y
/9n/2f/b/9z/3P/e/97/3v/f/+D/4P/g/+H/4f/g/+H/4f/h/+H/4f/i/+L/4//j/+P/
4//j/+P/4//j/+H/4f/h/+H/4v/i/+L/4v/h/+H/4f/h/+D/4P/g/+D/3v/e/9z/3P/c
/9z/3P/c/9z/3P/c/9v/3f/d/93/3f/b/9r/2v/a/9r/2//b/9r/2//b/9v/2//Z/9n/
2f/Z/9n/2f/Z/9j/2v/a/9r/2v/Y/9j/2P/Y/9f/1//X/9j/2P/Y/9j/1//X/9f/1v/W
/9b/1v/W/9b/1v/W/9b/1v/W/9b/1v/W/9b/1v/W/9X/1f/V/9X/1f/V/9X/1f/V/9X/
1f/V/9X/1f/V/9T/1P/V/9f/1v/W/9b/1v/W/9b/1v/W/9b/1v/W/9b/1v/W/9b/1v/W
/9b/1v/X/9n/2f/a/9v/3P/c/93/3f/e/97/3//f/9//3//g/+D/4v/k/+T/5P/k/+L/
4f/g/+D/4P/g/97/3v/c/9z/3v/e/97/3f/d/9v/2//c/9z/2v/a/9r/2P/V/9P/z//O
/87/zv/N/87/zv/P/8//z//P/8//0P/R/9H/0v/S/9H/0f/R/8//z//O/8z/zf/T/9z/
6//9/xUAMQBPAHUArQD1AEQBkwHfASoCdAKkArIClQIjAl8BlwD+/5f/f/+e/7L/uP/F
/8j/x//H/8v/0P/a/+D/4v/i/+D/3//c/9r/2//b/9v/2//b/9z/3P/c/9z/3P/b/9v/
3f/d/w==
         </WaveFormData>
      </LeadData>
      <LeadData>
         <LeadByteCountTotal>10000</LeadByteCountTotal>
         <LeadTimeOffset>0</LeadTimeOffset>
         <LeadSampleCountTotal>5000</LeadSampleCountTotal>
         <LeadAmplitudeUnitsPerBit>4.88</LeadAmplitudeUnitsPerBit>
         <LeadAmplitudeUnits>¦ÌV</LeadAmplitudeUnits>
         <LeadHighLimit>2147483647</LeadHighLimit>
         <LeadLowLimit>268435456</LeadLowLimit>
         <LeadID>V5</LeadID>
         <LeadOffsetFirstSample>0</LeadOffsetFirstSample>
         <FirstSampleBaseline>0</FirstSampleBaseline>
         <LeadSampleSize>2</LeadSampleSize>
         <LeadOff>FALSE</LeadOff>
         <BaselineSway>FALSE</BaselineSway>
         <ExcessiveACNoise>FALSE</ExcessiveACNoise>
         <MuscleNoise>FALSE</MuscleNoise>
         <LeadDataCRC32>2424919054</LeadDataCRC32>
         <WaveFormData>
3P/c/9z/3P/b/9r/2f/Y/9b/1v/W/9b/1v/W/9b/1v/W/9b/1v/W/9b/1v/W/9b/1P/U
/9T/1P/U/9T/1P/U/9T/1P/U/9T/1v/W/9b/1v/W/9b/1v/W/9j/2P/Y/9j/2v/a/9r/
2v/c/9z/3P/c/97/3v/e/97/4P/g/+D/4P/i/+L/4v/i/+T/5P/k/+T/5//o/+n/6v/t
/+7/7//w//P/9P/1//b/+P/6//z//v8AAAIABAAGAAkADAAPABIAFgAYABoAHAAeACAA
IgAkACcAKAApACoAKwAsAC0ALgAwADAAMAAwADIAMgAyADIALwAuAC0ALAAoACYAJAAi
AB0AGgAXABQADwAMAAkABgADAAAA/f/6//b/9P/y//D/7f/s/+v/6v/n/+b/5f/k/+P/
4v/h/+D/4P/g/+D/4P/e/97/3v/e/97/3v/e/97/3v/e/97/3v/e/97/3v/e/+D/4P/g
/+D/4P/g/+D/4P/i/+L/4v/i/+L/4v/i/+L/5P/k/+T/5P/m/+b/5v/m/+j/6P/o/+j/
6P/o/+j/6P/q/+r/6v/q/+z/7P/s/+z/7P/s/+z/7P/s/+z/7P/s/+z/7P/s/+z/7P/s
/+z/7P/s/+z/7P/s/+z/7P/s/+z/6v/q/+r/6v/s/+z/7P/s/+z/7P/s/+z/7P/s/+z/
7P/s/+z/7P/s/+z/7P/s/+z/7P/s/+z/7P/s/+z/7P/s/+7/7v/u/+7/7v/u/+7/7v/u
/+7/7v/u/+7/7v/u/+7/7P/s/+z/7P/u/+7/7v/u/+7/7v/u/+7/7v/u/+7/7v/w//D/
8P/w//D/8P/w//D/8P/w//D/8P/u/+7/7v/u/+7/7v/u/+7/8P/w//D/8P/w//D/8P/w
//D/8P/w//D/8v/y//P/8//0//T/9P/z//X/9f/1//X/+P/6//r/+f/5//r/+v/8//v/
/P/9//3//f/8//v/+//9//7//v/+//3//f/9//3/+//5//n/+f/3//f/9//2//b/9v/0
//L/8P/u/+z/6v/p/+n/6P/o/+j/6P/o/+j/6P/o/+j/6f/p/+n/6f/p/+n/5//k/+H/
3f/b/93/5f/y/wEAFgAvAE0AcgCjAN8AHQFcAZcBzwH/ARYCEgLrAZABCgGLADoAEwAP
AA8ACAADAAIA/v/5//f/9f/0//n//f////z/+v/5//f/9v/0//P/8v/y//L/8v/y//L/
8v/y//H/8f/y//P/9f/2//b/9v/2//b/9v/2//b/9v/2//b/9v/2//j/+P/4//j/+P/5
//n/+f/3//f/9//4//r/+v/6//v/+//7//v//P/8//7//////wEAAgACAAIAAwADAAQA
BQAGAAgACQAJAAkACwAMAAwADwAQABIAEwAWABgAGQAaAB0AHwAfACEAIwAmACoAKwAs
ADAAMQAxADQAPQA/AEAARABGAEkASwBNAE8AUQBTAFYAVwBaAFsAWwBcAFwAXABgAGAA
YABhAGAAXwBdAFsAWABXAFQAUQBQAEsASQBEAEEAPAA5ADYAMAAsACcAIwAhAB0AGwAY
ABUAEwAQAA0ACAAHAAUAAwACAAAAAAD///z/+//6//r/+v/5//n/+f/6//r/+v/6//f/
9//2//b/9v/2//b/9v/2//b/9f/1//X/9f/1//b/+P/4//j/+P/4//j/+P/5//n/+v/6
//r//P/9//7/AAAAAAEAAQADAAUABQAFAAYABgAGAAcABwAHAAgACAAIAAgACQAJAAkA
CQAJAAkACQAJAAkACQAJAAgACAAIAAgACAAIAAgABwAHAAcABwAHAAYABgAGAAYABgAF
AAUABQACAAIAAgACAAIAAgACAAIAAgABAAEAAQABAAEAAQABAP/////+//7//v/+//7/
/v/+//3//f/9//v/+//7//v/+//6//n/+f/7//v/+//7//n/+f/5//n/+//7//r/+v/4
//j/+P/4//j/+P/3//f/9//3//f/9//2//b/9v/2//j/9//3//f/+P/4//j/9//3//b/
9v/2//b/9v/2//b/9v/2//T/9P/0//T/9v/2//b/9v/5//n/+//8//v/+//7//v/+f/5
//r//P/8//v/+//8//r//P/9//7//////////v/9//3//f/+//7//v/9//3/////////
/f/7//v/+//7//v/+v/6//r/+v/4//b/9P/w/+7/7f/t/+7/7v/u/+7/7v/u/+7/7v/u
/+//7//v//H/8f/v/+//7P/l/9//3f/f/+X/8v8BABYALwBNAG4AnwDdACEBYgGfAdkB
CwIoAioCCwK+ATwBtQBQABkADQAPAAoABQAEAP7/9//1//X/9v/5//v//f/8//r/+f/1
//T/8v/x//D/8P/u/+7/7v/u//D/8P/v/+//7//v//D/8P/w//D/8P/w//D/8P/w//D/
8P/w//D/8P/w//D/8P/w//D/8f/x//H/8f/x//H/8v/y//L/8v/z//P/8//z//T/9P/2
//f/9//3//j/+P/4//z//f///wEAAgAEAAUABQAFAAcACAAIAAkACgAMAA0ADgAQABEA
EgAVABcAFwAZABsAHgAiACMAJAAoACkAKQArADMANAA0ADgAOgA9AD8AQwBFAEcASQBK
AEsATgBPAFEAUgBSAFIAVwBYAFkAWwBYAFcAVQBTAFEATwBLAEcARQA/ADwANgAzAC4A
KwAoACIAHgAZABUAEwAPAA0ACgAFAAMAAAD9//z/+//5//f/9v/0//T/8//y//H/8P/w
/+7/7f/t/+3/7P/s/+z/7P/r/+v/6v/q/+r/6v/q/+r/6P/o/+f/5//p/+n/6f/q/+r/
6v/q/+r/6P/o/+j/6f/p/+r/6v/q/+v/6//r/+z/7P/t/+3/7//v/+//7//w//D/8P/x
//H/8f/y//L/8v/y//P/8//z//P/8//z//P/8//z//P/8//0//T/9P/0//H/8P/v/+3/
7//x//P/9f/y//D/7v/s/+z/6//r/+v/7P/s/+z/7P/q/+r/6v/q/+z/6//r/+v/6//r
/+v/6//p/+n/6P/o/+r/6v/q/+r/6P/n/+f/5//p/+n/6f/p/+f/5v/l/+X/5//n/+f/
5//l/+X/5f/l/+X/5f/k/+T/5P/k/+T/5P/k/+T/4//j/+P/4//j/+P/5P/k/+T/5P/k
/+P/4//j/+T/5P/k/+P/4//j/+P/4//j/+P/4//j/+X/5f/m/+T/5P/k/+T/5v/m/+b/
5v/k/+T/5P/k/+L/4v/i/+L/5f/l/+f/6P/p/+n/6f/p/+n/6f/q/+z/6v/p/+n/6v/q
/+z/7f/u/+//7//v/+7/7f/t/+3/7v/v//D/8P/x/+//7//v/+3/6//r/+v/6//t/+z/
7P/s/+r/6P/m/+T/4v/g/9//3//e/97/3v/e/9z/3P/c/9z/3v/f/9//3//h/+H/3//f
/9z/2f/R/8v/y//P/9b/4//w/wkAJQA8AF8AmQDXABIBSwGDAbkB5AH0AfEBzAF0AfsA
igA5ABEACwAQAAsABAD8//X/7f/r/+z/7//x//P/8v/w/+3/7f/q/+j/5//m/+b/5v/m
/+b/5v/m/+b/5f/l/+X/5f/m/+b/5v/m/+b/5v/k/+T/5P/k/+b/5v/m/+b/5v/m/+b/
5v/m/+f/5//n/+f/5//n/+j/5v/m/+b/5//n/+f/5//o/+r/7P/t/+3/6//s/+z/7P/v
/+//8P/x//H/8v/y//H/8f/z//T/9P/1//b/+P/5//r//P/9//7///8BAAEAAwAFAAgA
DAANAA4AEgATABMAEwAbABwAHAAiACQAJwApACsALQAvADEAMgAzADYANwA3ADgAOAA4
ADoAOgA6ADsAOwA7ADoAOQA4ADcANAAxADEALQAsACgAJwAiAB8AHAAZABYAEgAPAAsA
BwAFAAIAAQD///z/+f/2//X/8//x//D/7v/u/+3/7P/r/+r/6v/q/+n/6f/p/+r/6v/q
/+r/6f/p/+j/6P/o/+j/6P/o/+r/6v/p/+n/6f/p/+n/6v/q/+r/6v/q/+r/6v/q/+v/
6//s/+z/7P/r/+v/6//s/+z/7f/t/+//7//v/+//8P/u/+7/7//v/+3/7v/u/+7/7v/v
/+//7//v/+//7//v/+3/7f/t/+3/7P/s/+z/7P/u/+7/7v/t/+3/7f/t/+3/6v/q/+r/
6v/s/+v/6//r/+r/6v/q/+r/6v/q/+r/6v/q/+n/6f/p/+n/6f/p/+n/6//r/+r/6v/q
/+r/6v/q/+r/6f/p/+n/6f/p/+n/6f/p/+j/5//n/+X/5f/l/+X/5//n/+f/5//l/+X/
5P/k/+T/5P/k/+T/5v/m/+X/5f/l/+X/5f/l/+T/5P/k/+T/5v/l/+X/5f/m/+b/5v/l
/+X/5f/l/+X/5f/l/+X/5f/l/+X/5f/m/+T/5P/k/+T/5P/k/+T/5P/i/+L/4v/i/+L/
4v/i/+L/4//j/+X/5v/n/+f/5//n/+f/5//o/+r/6v/p/+n/6v/q/+z/7f/u//H/8f/x
//D/7f/t/+3/7v/u/+7/7f/t/+3/7f/t/+v/7f/t/+3/7f/r/+r/6v/q/+j/5v/k/+L/
4P/e/93/3f/a/9r/2v/a/9r/2v/a/9r/3P/d/93/3f/b/9v/2//Z/9j/1f/P/8v/yf/L
/9L/3f/s/wEAGwA2AFkAiwDDAAIBPwFzAacB0AHiAd8BvAFoAfMAggAzAA0ABwAIAAUA
/v/0/+3/5//l/+b/6f/r/+3/7v/s/+n/5//m/+T/4//i/+L/4v/i/+L/4v/i/+L/4f/h
/9//3//g/+D/4P/g/+D/4P/g/+D/4P/g/+D/4P/g/+D/3v/e/97/3v/e/9//3//f/9//
3//f/+D/4P/g/+D/4f/h/+H/4f/i/+L/5P/l/+X/5f/m/+b/5v/p/+n/6v/r/+r/7P/t
/+3/7f/v//D/8P/x//L/9P/1//b/+P/5//r/+//9//3//////wIABgAHAAoADgAPAA8A
DwAXABgAGAAcAB4AIQAjACcAKQArAC0ALgAvADIAMwA3ADgAOAA4ADgAOAA4ADkAOQA5
ADgANwA2ADUAMgAvADAAKwApACQAIwAeABsAGAATABAADAAJAAMA///9//r/9//1//L/
7//u/+3/6//p/+b/5P/k/+P/5P/j/+L/4v/i/+H/4f/h/+D/4P/g/+D/3//f/97/3v/e
/97/3v/e/97/3v/d/93/3//f/9//4P/g/+D/4P/g/97/3v/e/9//4f/i/+L/4v/j/+P/
4//k/+L/4//j/+X/5f/l/+X/5v/k/+T/5f/l/+X/5v/m/+b/5v/n/+f/5//n/+f/5//n
/+f/5//n/+f/5v/m/+b/5v/m/+b/5v/l/+X/5f/l/+X/5v/m/+b/5v/m/+X/5f/l/+T/
5P/k/+T/5P/k/+T/5P/k/+P/4//j/+X/5f/l/+X/4//j/+L/4v/k/+T/5P/k/+b/5f/l
/+X/4//j/+P/4//j/+L/4f/h/+H/4f/h/+H/4f/h/+H/4f/h/+H/4P/g/+D/4P/g/+D/
4P/g/9//3//h/+H/4f/h/+D/4P/g/+D/4P/f/9//3//g/+D/4P/f/9//3//f/9//3//f
/9//3//f/9//3//f/93/3f/d/93/3//g/+D/4P/g/+D/4P/g/+D/4P/e/97/3v/e/97/
3v/e/97/4f/h/+P/5P/l/+X/5f/l/+X/5f/m/+j/6v/p/+n/6v/q/+z/7f/u/+//7//v
/+7/7//v/+//8P/w//D/7//v/+//7//v/+3/7f/t/+3/7f/r/+r/6v/q/+r/6P/m/+T/
4v/g/9//3//e/97/3v/e/97/3v/e/97/4P/h/+H/4f/h/+H/4f/h/9z/1//T/83/z//T
/+D/7f8AABcAMQBQAHsAsQDxAC4BaQGfAdEB8gH6AeUBpAEyAbMAVAAdAAsACwAIAAMA
/v/6//H/7f/r/+z/7//z//X/9P/0//H/8f/w/+//7f/r/+r/6v/q/+r/6v/q/+r/6f/p
/+v/6//s/+z/7P/s/+z/7P/s/+z/7P/s/+z/7P/s/+z/7v/u/+7/7v/w//H/8f/x//H/
8f/x//L/8v/y//L/8//1//X/9f/2//b/+P/5//n/9//4//j/+P/5//n/+v/7//z//v//
//////8BAAIAAgABAAIABAAFAAcACgAMAA4ADwARABEAEwAVABgAHAAdAB4AIgAjACMA
JQAtAC4ALgAyADQANwA5ADsAPQA/AEEAQwBFAEkASwBLAEwATABMAE4ATgBOAE8ATwBP
AE4ATQBMAEsASABFAEYAQQA/ADoANQAwAC0AKgAlACIAHgAbABcAEwARAA4ACwAJAAYA
AwAAAP///f/7//j/9v/2//X/9P/z//L/8v/y//H/8f/x//D/8P/w//D/8f/x//D/8P/w
//D/8P/w//D/8P/v/+//7f/t/+3/7v/w//D/8P/w//D/8P/w//H/8//0//T/9P/z//P/
8//0//T/9f/1//f/9//3//f/+P/6//r/+//7//v//P/8//z//P/9//3//f/9//3//f/9
//3//f/9//3//v/+//7//v/8//z//P/7//v/+//7//v/+v/6//r/+v/6//n/+f/5//j/
+P/4//j/+P/4//j/+P/6//n/+f/5//n/+f/5//n/+f/5//j/+P/4//j/+P/4//b/9f/1
//X/9//3//f/9//3//b/9f/1//f/9//3//f/9f/1//X/9f/1//X/9P/0//b/9v/2//b/
9v/2//X/9f/3//f/9//3//j/+P/4//j/+P/3//f/9//6//r/+v/5//n/+f/5//n/+f/5
//n/+//6//r/+v/6//r/+v/6//r/+v/6//r/+v/6//r/+v/6//r/+//7//3//v//////
//////////8AAAIAAgABAAEAAgAEAAYABwAIAAgABwAGAAQAAwADAAMABAAEAAQAAwAD
AAMAAwADAAEAAQABAAEAAQABAAAAAAAAAP7//P/6//j/9v/0//P/8//y//L/8v/y//L/
8v/y//L/8v/z//P/8//x//H/8f/v/+r/5f/j/+H/5f/v//z/DQAkAD8AWwCEALsA+wA9
AXwBtQHrARMCIAISAt0BdAHsAHcALgATABEAEQAIAAUABAD+//n/9//3//j/+///////
/v/8//v/+f/4//b/9f/0//T/9P/0//T/9P/0//T/8//z//X/9f/2//b/9v/2//b/9v/2
//b/9v/2//b/9v/2//b/9v/2//b/9v/2//f/9//3//f/9//3//j/+P/4//j/+f/6//v/
/P/+//7/AAABAAEAAQACAAIAAgABAAEAAgADAAIABAAFAAUABQAHAAgACAAJAAoADAAN
AAwADgAPABAAEwAVABUAFwAXABoAHgAfACIAJgAnACcAKQAxADIAMgA0ADYAOQA7AD8A
QQBDAEUARABFAEgASQBLAEwATABMAEwATABMAE0ATQBNAEwASwBIAEcARABBAD4AOQA3
ADIAMQAsACkAJgAiAB4AGQAVABEADQALAAgABQADAAAA/f/6//n/9//1//b/9P/0//P/
8v/x//D/8P/u/+3/7f/t/+z/7P/s/+z/6//r/+r/6v/q/+r/6v/q/+j/6P/n/+f/6f/p
/+n/6v/o/+j/6P/o/+j/6P/o/+n/6f/q/+r/6v/p/+n/6f/q/+z/7f/t/+//7//v/+//
8P/w//D/8f/x//H/8v/y//L/8v/z//P/8//z//P/8//z//H/8f/x//H/8P/w//D/8P/u
/+7/7v/t/+3/7f/t/+3/7v/u/+7/7v/u/+3/7f/t/+z/7P/s/+z/6v/q/+r/6v/q/+n/
6f/p/+n/6f/p/+n/6f/p/+j/6P/o/+j/6P/o/+r/6f/p/+n/6P/n/+b/5f/m/+b/5v/n
/+X/5f/l/+X/5f/l/+X/5f/l/+X/5P/k/+L/4v/i/+L/5P/k/+P/4//l/+X/5f/l/+T/
5P/k/+T/5P/j/+P/4//k/+T/5P/j/+X/5f/l/+X/5f/l/+X/5f/l/+X/5f/l/+P/4//i
/+L/4v/i/+L/4v/i/+L/4v/k/+T/5P/k/+T/5P/k/+T/4//j/+X/5v/n/+f/5//n/+n/
6f/q/+z/7P/r/+v/7P/q/+z/7f/u/+3/7f/t/+z/7f/t/+3/7v/u/+7/7f/t/+3/7f/t
/+v/7f/t/+3/7f/t/+z/7P/s/+r/6P/m/+T/4P/e/93/3f/e/97/3v/e/97/3v/e/97/
3v/f/9//3//h/9//3//d/9r/1f/R/83/y//R/9r/5//6/xEAKQBGAG0AowDhACABWQGN
Ab8B4gHuAeMBrgFKAc8AbAApAAsACQAKAAUA/v/4/+//6f/p/+z/7f/v//H/8v/u/+3/
6f/o/+j/5//m/+b/5v/m/+b/5v/m/+b/5f/l/+X/5f/m/+b/5P/k/+T/5P/k/+T/5P/k
/+T/5P/k/+T/5P/k/+T/5P/k/+X/5f/l/+X/5f/l/+b/5v/m/+b/5//n/+f/5//o/+b/
6P/p/+n/6//s/+z/7P/r/+v/7P/t/+3/7v/u/+3/7f/v//D/8P/v//D/8v/z//T/9v/3
//j/+//9//3///8BAAQACAAJAAwAEAARABEAEQAZABoAGgAgACIAJQAnACkAKwAtAC8A
MgAzADYANwA5ADoAOgA6ADoAOgA6ADsAPQA9ADwAOwA6ADkANgAzADQALwAtACgAJQAg
AB0AGgAVABIADgALAAcAAwABAP7/+//5//b/8//u/+3/6//p/+j/5v/m/+X/5P/j/+L/
4v/i/+H/4f/h/+D/4P/g/+D/3//f/97/3v/e/97/3v/e/+D/4P/f/9//3//f/9//4P/g
/+D/4P/g/+D/4P/g/+H/4f/i/+L/4v/j/+P/4//k/+T/5f/l/+f/5f/l/+X/5v/k/+T/
5f/l/+f/6P/o/+j/5v/n/+f/5//p/+n/6f/p/+f/5//n/+f/5v/m/+b/5v/m/+b/5v/l
/+P/4//j/+P/4//k/+X/5v/k/+P/4//j/+L/4v/i/+L/4v/i/+L/4v/g/9//3//f/+H/
4f/h/+H/4f/h/+D/4P/g/+D/4P/g/97/3f/d/93/3//f/9//3//f/97/3f/d/93/3f/d
/93/3f/d/93/3f/d/93/3P/c/9z/3P/c/9z/3P/c/9v/2//Z/9n/2f/Z/9r/2v/a/9r/
2v/Z/9n/2f/a/9r/2v/Z/9n/2f/Z/9n/2f/Z/9n/2f/b/9v/2//b/93/2//b/9v/3P/a
/9r/2v/a/9r/2v/a/9r/2v/a/9r/2v/a/9r/2v/a/9n/2f/b/9z/3//f/9//3//h/+H/
4v/k/+T/4//j/+T/5P/m/+f/6P/p/+n/6f/o/+X/5f/l/+b/6P/o/+f/5//n/+f/5//l
/+X/5f/l/+X/5f/k/+T/5P/i/+D/3v/c/9r/2P/X/9f/1v/W/9b/1v/W/9b/1v/W/9j/
2f/Z/9n/1f/X/9f/1f/U/8//yf/F/8P/x//O/9v/6v/9/xcANgBXAIUAwQAAATkBbwGj
AcwB3gHbAbgBYgHtAIAANQALAAEACAADAPj/9P/t/+X/4//k/+n/6//r/+7/6v/l/+P/
4v/i/+H/4P/g/97/3v/e/97/3P/c/9v/2//d/93/3v/e/+D/4P/g/+D/3v/e/97/3v/g
/+D/4P/g/+D/4P/g/+D/3v/f/9//3//f/9//3//g/+L/4v/i/+P/4//j/+P/5P/k/+b/
5//n/+X/5v/m/+b/6f/p/+r/6//q/+z/7f/t/+3/7//w//D/8f/y//T/9f/2//j/+f/6
//3//////wEAAQAEAAgACQAKAA4ADwAPABEAGQAaABoAHgAgACMAJQAnACkAKwAtAC4A
LwAyADMANQA2ADYANgA4ADgAOAA5ADkAOQA4ADcAOAA3ADQAMQAyAC0AKwAmACMAHgAb
ABgAFwAUABAADQAHAAMAAQD+//n/9//0//H/7v/t/+v/6f/o/+b/5v/l/+b/5f/k/+T/
5P/j/+P/4//i/+L/4v/i/+H/4f/g/+D/4v/i/+L/4v/i/+L/4f/h/+H/4f/h/+L/4v/i
/+L/4v/i/+L/4v/j/+P/5P/k/+T/5f/l/+X/5v/m/+f/5//p/+n/6f/p/+r/6P/o/+n/
6f/r/+z/7P/s/+z/7f/t/+3/7f/t/+3/7f/v/+//7//v/+7/7v/u/+7/7v/u/+7/7f/t
/+3/7f/t/+z/7P/s/+z/7P/r/+v/6//q/+r/6v/q/+z/7P/s/+z/6v/p/+n/6f/n/+f/
5//n/+j/6f/p/+r/6v/q/+r/6v/q/+n/6f/p/+n/6f/p/+n/6f/o/+f/5//n/+f/5//n
/+f/5//n/+f/6f/p/+j/6P/q/+r/6v/q/+r/6v/p/+n/5//n/+f/5//o/+j/6P/o/+r/
6f/p/+n/6v/q/+r/6f/n/+f/5//n/+n/6f/p/+n/6f/p/+r/7P/s/+z/7P/s/+z/7P/s
/+r/6v/q/+r/7P/s/+z/7P/t/+3/7//w//H/8f/x//H/8f/x//L/9P/0//P/8//0//T/
9v/3//j/+f/5//n/+P/3//f/9//4//r/+v/5//n/+f/5//n/9//1//X/9f/1//P/8v/y
//L/8v/w/+7/7P/q/+j/5//n/+b/5v/m/+b/5v/m/+b/5v/m/+f/5//n/+n/5//n/+v/
6v/h/9v/1f/V/9v/6P/1/wYAGQA1AFQAfwC3APcANgFzAakB3wECAg4C+wHAAUwBxwBe
ACMADwARAA4ABwACAAAA+f/1//P/9v/3//v//f/8//j/+f/5//b/9P/z//L/8v/y//L/
8v/y//T/9P/z//P/8//z//T/9P/0//T/9P/0//L/8v/y//L/8v/y//L/8v/z//T/9f/2
//T/9f/1//X/9//3//f/+P/4//j/+P/5//v/+//7//z//P/+/////////wAAAAAAAAEA
AQACAAMABgAIAAkACQALAA0ADgAOAA0ADgAQABEAFAAWABcAGAAdAB8AHwAhACEAJAAo
ACkALAAwADEAMQA1AD0APgA+AEIARABHAEkATQBPAFEAUwBWAFcAWgBbAFsAXABcAFwA
YABgAGAAYQBhAGEAYABfAF4AXQBaAFcAVgBRAE8ASgBFAEAAPQA6ADUAMgAuACsAJQAh
AB8AHAAZABcAFAARAAwACwAJAAcABgAEAAQAAwACAAEAAAAAAAAA/////////P/8//z/
/P/9//3//P/8//z//P/8//z//P/8//v/+//5//n/+f/6//r/+v/6//r//P/8//z//f/9
//7//v/+/////////wAAAAABAAEAAwAFAAUABQAGAAYABgAHAAcABwAIAAgACAAKAAsA
CwALAAsACwALAAsACwALAAsACwAKAAoACgAKAAoACgAKAAkABwAHAAcABwAGAAYABgAG
AAYABQAFAAUABAAEAAQABAAEAAQABAAEAAQAAwADAAMAAQABAAEAAQABAAEAAAAAAAAA
AAAAAAAAAAD//////////////////wEAAAD//////f/9//3//f/9//3//f/9//3//f/8
//z//P/8//z//P/8//z/+//7//v/+//7//v/+v/6//r/+v/6//n/+f/5//r/+v/6//n/
+f/5//n/+f/3//f/9//3//f/9//3//f/9v/0//T/9P/0//b/9v/2//b/9v/2//b/9v/4
//j/+P/4//n/+f/7//z//f/9//3//f/9//3//v8AAAAA/////wAAAAACAAMABAADAAMA
AwACAAEAAQABAAIAAAAAAP/////////////9//3//f/9//3/+//6//r/+v/6//j/9v/0
//D/7v/t/+3/7P/s/+z/7P/s/+z/7P/s/+z/7f/t/+3/7f/t/+3/6//o/+X/3//b/9n/
2//k//H/AgAXADMAUAB3AKsA6wAsAWkBoQHXAQACDAIBAtQBcgHvAHwAMQARAA8AEAAJ
AAQAAAD3//H/8f/y//X/9//5//r/+P/1//P/8v/w/+//7v/u/+z/7P/s/+z/7P/s/+v/
6//t/+3/7v/u/+7/7v/u/+7/7v/u/+7/7v/u/+7/7v/u//D/8P/w//D/8P/x//H/8f/x
//H/8f/y//L/8v/y//P/9f/1//X/9v/4//r/+//7//v//P/8//z/+//7//z//f/8//7/
////////AQACAAIAAwAEAAYABwAGAAgACQAKAAsADQANAA8ADwASABYAFwAYABwAHQAd
AB8AJwAoACgALgAwADMANQA3ADkAOwA9AD4APwBCAEMARQBGAEYARgBIAEgASABJAEkA
SQBIAEcARgBFAEIAPwA+ADkANwAyAC8AKgAnACQAIAAcABcAEwAPAAsACQAGAAMAAQD+
//v/+P/3//X/8//y//D/8P/v/+7/7f/s/+z/7P/r/+v/6//q/+r/6v/q/+n/6f/o/+j/
6P/o/+j/6P/o/+j/5//n/+f/5//n/+j/6P/o/+j/6P/o/+j/6P/p/+n/6v/q/+r/6//r
/+v/7P/s/+3/7f/v/+//7//v//D/8P/w//H/8f/x//L/8v/y//L/8//z//P/8//z//P/
8//z//P/8//z//L/8v/y//L/8v/y//L/8f/v/+//7//v//D/8P/w//D/8P/v/+//7//u
/+7/7v/u/+7/7v/u/+7/7v/t/+3/7f/t/+3/7f/t/+3/7f/s/+z/7P/s/+z/7P/s/+v/
6//r/+v/6//r/+v/6//q/+n/6f/p/+n/6f/p/+n/6f/p/+n/6f/p/+j/6P/o/+j/6P/o
/+b/5v/l/+X/5f/l/+X/5f/m/+b/5v/m/+j/5//n/+f/5v/m/+b/5f/l/+X/5f/l/+X/
5f/l/+X/5f/l/+X/5f/l/+f/5//n/+b/5v/m/+b/5v/m/+b/5v/m/+b/5v/m/+b/5v/m
/+b/5v/p/+n/6//s/+3/7f/t/+3/7//v//D/8v/w/+//7//w//D/8v/z//T/9f/1//X/
9P/z//P/8//0//T/9P/z//P/9f/1//X/8//z//P/8//z//P/8v/y//L/7v/s/+r/6P/m
/+T/4//j/+L/4v/i/+L/4v/i/+L/4v/k/+X/5f/l/+X/5f/l/+P/4P/b/9X/0f/T/9n/
4v/x/wIAGQA1AFQAfwC3APUAMAFnAZsBzQHqAfAB2wGaAS4BtwBaACMADwARABAACwAE
APz/8//v/+//8v/1//f/9//2//T/8f/v/+7/7v/t/+z/7P/s/+z/7P/s/+z/7P/r/+v/
6//r/w==
         </WaveFormData>
      </LeadData>
      <LeadData>
         <LeadByteCountTotal>10000</LeadByteCountTotal>
         <LeadTimeOffset>0</LeadTimeOffset>
         <LeadSampleCountTotal>5000</LeadSampleCountTotal>
         <LeadAmplitudeUnitsPerBit>4.88</LeadAmplitudeUnitsPerBit>
         <LeadAmplitudeUnits>¦ÌV</LeadAmplitudeUnits>
         <LeadHighLimit>2147483647</LeadHighLimit>
         <LeadLowLimit>268435456</LeadLowLimit>
         <LeadID>V6</LeadID>
         <LeadOffsetFirstSample>0</LeadOffsetFirstSample>
         <FirstSampleBaseline>0</FirstSampleBaseline>
         <LeadSampleSize>2</LeadSampleSize>
         <LeadOff>FALSE</LeadOff>
         <BaselineSway>FALSE</BaselineSway>
         <ExcessiveACNoise>FALSE</ExcessiveACNoise>
         <MuscleNoise>FALSE</MuscleNoise>
         <LeadDataCRC32>2075968072</LeadDataCRC32>
         <WaveFormData>
5P/k/+T/5P/j/+L/4f/g/97/3v/e/97/3v/e/97/3v/e/97/3v/e/9z/3P/c/9z/3P/c
/9z/3P/c/9z/3P/c/9z/3P/c/9z/3P/c/9z/3P/c/9z/3P/c/97/3v/e/97/3v/e/97/
3v/g/+D/4P/g/+D/4P/g/+D/4v/i/+L/4v/k/+T/5P/k/+b/5v/m/+b/5//o/+n/6v/t
/+7/7//w//H/8v/z//T/9f/2//f/+P/6//z//v8AAAQABgAIAAoADAAOABAAEgAUABYA
GAAaAB0AHgAfACAAIQAiACMAJAAlACYAJwAoACoAKgAqACoAKAAoACgAKAAmACQAIgAg
ABwAGgAYABYAEwAQAA0ACgAGAAQAAgAAAP3/+v/3//T/8//y//H/8P/u/+7/7v/u/+3/
7P/r/+r/7P/s/+z/7P/s/+z/7P/s/+z/7P/s/+z/7P/s/+z/7P/q/+r/6v/q/+v/7P/t
/+7/7v/u/+7/7v/w//D/8P/w//D/8P/w//D/8v/y//L/8v/0//T/9P/0//T/9P/0//T/
9v/2//b/9v/2//b/9v/2//T/9P/0//T/9v/2//b/9v/4//j/+P/4//j/+P/4//j/9v/2
//b/9v/0//T/9P/0//b/9v/2//b/9v/2//b/9v/2//b/9v/2//b/9v/2//b/9v/2//b/
9v/2//b/9v/2//b/9v/2//b/9v/2//b/9v/2//b/9v/2//b/9v/2//b/+P/4//j/+P/4
//j/+P/4//b/9v/2//b/9v/2//b/9v/2//b/9v/2//T/9P/0//T/9v/2//b/9v/2//b/
9v/2//b/9v/2//b/+P/4//j/+P/2//b/9v/2//b/9v/2//b/+P/4//j/+P/4//j/+P/4
//j/+P/4//j/+v/6//r/+v/6//v//P/8//7//////wAAAgADAAMAAwABAAEAAQACAAQA
BQAGAAYABgAGAAYABgAGAAcABwAIAAgACAAIAAgACAAHAAcABwAFAAQAAwACAAIAAQAB
AP7//P/6//j/9v/2//X/9P/0//T/9P/0//T/9P/z//P/8//1//b/9v/2//X/8v/x/+v/
5f/i/+L/5f/v//r/CAAZACwAQwBiAIcAsgDYAP0AIAE+AUoBRQExAQQBxACEAFwARwA9
ADUAKgAdABUADQAGAAUABAACAAIABgAGAAQAAgAAAAAAAAD///7//f/8//z//f/9//z/
/P/8//r/+v/9//3//P/8//3//f/9//z//P/8//v/+//9//3//f/9////////////////
/////v/8//z//v/+////////////AQABAAEAAQADAAQABQAFAAUABQAGAAYABQAHAAcA
BwAJAAkACwALAAoACgAMAA0ADQAOAA8AEQASABMAEwAUABcAGAAbABwAHAAdACEAIgAl
ACgAKgAqAC4AMQAzADYAOAA7AD0APwA+AEAAQgBCAEUARwBHAEkASwBMAE4ATwBPAE8A
UQBTAFIAUABPAE4ATQBLAEsASgBIAEUAQQBAAD0AOAA2ADQALgAqACkAJgAjACAAHwAd
ABoAGAAXABUAEwARABEAEAAPAAsACwAKAAoACQAJAAkACQAIAAgACAAIAAgABwAGAAgA
CAAIAAgACAAHAAcABwAGAAUABQAGAAYABgAFAAQABgAGAAcABwAIAAgACAAIAAgACAAI
AAgACwALAAsADAAMAAwADAAMAA4ADQANAA0ADwAPAA8ADwAQABEAEQAQABAAEAARABEA
EQARABEAEQAQABAAEAAPAA8ADwAPAA8ADwAPAA8ADwAQAA8ADwAPAA4ADQAPAA4ADQAN
AA0ADQANAA0ADQANAA8ADwAPAA4ADgANAA0ADQALAAsADAAMAAwADAAMAAsACQAJAAkA
CQAJAAsACwALAAsACQAIAAgACAAHAAcABwAHAAcABwAHAAUABAAEAAUABQAFAAUABQAF
AAUABQAFAAUABQAFAAUAAwADAAMAAwADAAMAAwADAAMAAwADAAMABAAEAAQABAAEAAQA
AgACAAIAAgACAAIAAgACAAIAAgACAAIAAAAAAAAAAAACAAIABAAFAAQABAAEAAUABQAG
AAYABwAFAAUABQAFAAUABgAIAAkACgAKAAoACgAKAAoACgALAAkACgAKAAoADAAMAAwA
CwAJAAkACQAIAAkACAAIAAcACQAGAAQAAgAAAP7//v/9//z//P/8//z/+v/6//r/+f/5
//n/+f/6//z//P/7//j/9f/v/+n/5v/m/+v/8//8/woAGwAsAEMAYgCJALQA3AABASIB
QAFOAUsBOQEUAdYAlABiAEcAOwA1ACoAHwAXAA0ABAABAAAA/v8AAAAAAAAAAP7//v/8
//r/+f/4//f/9v/2//f/9//2//b/9v/0//T/9f/1//T/9P/1//X/9f/0//T/9P/z//P/
8//z//P/8//z//P/8//z//P/8//z//L/8v/y//T/9P/z//P/8//z//P/8//z//P/8//0
//X/9f/3//f/+P/4//n/+//7//v//f/9///////+//7/AAABAP//AAABAAMABAAFAAUA
BgAHAAgACwAMAAwADQARABIAEwAWABgAGAAbAB0AHgAgACIAJQAnACkAKgAsAC4ALgAx
ADMAMwA1ADUANgA4ADkAOwA9AEEARQBCAEAAPwA+ADwAOQA4ADYANQAxACwAKgAnACIA
IAAeABkAFAASAA4ACwAIAAcABQAAAP7//f/7//n/9//3//b/9f/x//H/8P/w/+//7//v
/+//7v/u/+7/7v/u/+3/7P/s/+z/7P/s/+r/6f/p/+n/6f/p/+r/7P/q/+r/6f/o/+r/
6v/r/+v/6v/q/+r/6v/s/+z/7P/s/+3/7f/t/+7/7v/u/+7/7v/u/+3/7f/t/+//7//v
/+//7v/v/+//7v/u/+7/7//v/+//7//v/+//8P/w//D/7//x//H/8f/x/+7/7f/s/+v/
7P/t/+//8f/v/+3/7v/s/+f/5//n/+f/6f/p/+n/6f/n/+f/5//m/+j/5//n/+f/5f/l
/+b/5v/k/+T/5P/j/+X/5f/l/+X/5P/l/+T/4//l/+P/4v/i/+L/4f/h/+H/4//j/+P/
4//j/+L/4v/j/+H/4f/h/+H/4f/h/+H/4f/f/9//3//f/+H/4f/h/+H/4f/h/+H/4f/f
/9//3//f/+D/4P/g/+D/4v/i/+L/4v/i/+H/4f/h/+L/4v/i/+D/4P/g/+D/4P/g/+D/
4P/g/+D/4P/g/97/3v/e/97/4P/g/+L/4//k/+T/5P/l/+X/5v/m/+f/5//n/+f/5//n
/+j/6v/r/+z/7P/s/+z/7P/s/+z/7f/v//D/8P/w/+//7v/t/+v/7f/t/+3/7P/t/+z/
7P/r/+n/5v/k/+L/4P/e/97/3f/a/9r/2v/a/9r/2v/a/9n/2f/Z/9n/2v/c/9z/2f/a
/9f/0//L/8b/xP/H/8v/0v/c/+3//v8NACIARwBwAJYAuwDgAAIBHAEpASkBFgHqAK4A
dABNADUAKwAmAB0ADwABAPj/7//u/+7/7v/u/+7/7P/s/+r/6P/m/+X/5P/j/+L/4v/j
/+P/4v/i/+L/4P/g/+H/4f/g/+D/4f/h/+H/4P/g/+D/3//f/+H/4f/h/+H/4f/h/+H/
4f/h/+H/4f/g/+D/4P/i/+L/4f/h/+H/4f/h/+H/4f/h/+H/4v/j/+P/4//j/+T/5P/l
/+f/5//n/+f/5//p/+n/6v/q/+z/7f/t/+7/7//x//D/8f/x//L/8//0//f/+P/4//n/
/f/+////AgAEAAQABwAJAAoADAAQABMAFQAXABoAHAAeAB4AIQAjACMAJQAlACYAKAAp
ACsAKwAtAC8ALwAuAC4ALgAtACsAKwAqACwAKQAlACQAIQAcABoAGAAUABAADwAMAAUA
AgABAP///v/8//v/+f/3//X/9f/0//P/7//v/+7/8P/v/+//7//t/+z/7P/s/+7/7v/t
/+z/7P/s/+z/7P/s/+v/6//r/+v/6//s/+7/7v/u/+3/7P/u/+7/7//v/+7/7v/u/+7/
8P/w//D/8P/v/+//7//w//D/8P/w//D/8v/x//H/8f/x//H/8f/x//L/8//z//L/8v/y
//P/8//z//P/8//z//T/9P/0//P/8//z//P/8//x//H/8f/x//L/8f/x//H/7//v//L/
8v/x//H/8f/x/+//7//v/+//7//v/+//7v/w/+//7//v/+//7//w//D/7v/u/+7/7f/t
/+3/7f/t/+v/7f/t/+3/7//t/+z/7P/u/+3/7f/t/+3/7f/t/+3/7//u/+7/7//t/+3/
7f/t/+3/7f/t/+3/7f/t/+3/7f/t/+3/7f/t/+v/6//r/+v/6//r/+v/6//s/+z/7P/s
/+r/6v/q/+r/7P/r/+v/6//q/+z/7f/s/+z/7P/s/+z/7P/s/+z/7P/q/+r/6v/q/+r/
6v/q/+r/6v/q/+z/7f/u/+7/7v/v/+//8P/w//H/8f/x//H/8f/x//L/9P/1//j/+P/4
//j/9v/2//b/9//3//j/+P/4//j/+P/4//f/9//3//f/9v/3//b/9v/1//P/8P/u/+z/
6v/o/+j/5//k/+T/5P/k/+T/5P/k/+P/5f/l/+X/5v/m/+b/5f/k/+H/3f/X/9D/zv/P
/9P/3P/m//P/BAAVACwASQBuAJgAwQDiAAQBIAEtAS0BHAH0ALgAfgBVAD8ANQAuACUA
FwALAAAA+f/0//b/9v/0//b/9v/y//D/8P/w/+3/7P/r/+r/6v/r/+v/6v/q/+r/6P/o
/+n/6f/o/+j/5//n/+f/5v/o/+j/5//n/+j/5//m/+X/5//n/+f/5//n/+f/5//m/+b/
5v/o/+j/5//n/+f/5//p/+n/6f/p/+f/6P/p/+n/6f/p/+r/6v/r/+3/7f/t/+3/7f/v
/+//8P/w//L/8//z//T/9f/3//j/+f/5//r/+f/6//3//v/+////AwAEAAUACAAKAAoA
DQAPABAAEgAUABcAGQAbAB4AIAAiACIAIwAlACUAJwApACoALAAtAC0ALQAvADEAMQAw
ADAAMAAxAC8ALwAuACwAKQAlACQAIwAeABwAGgAWABIAEQAOAAkABgAFAAMA/v/8//v/
+f/5//f/9//2//X/8f/x//D/8v/x//H/8f/v/+7/7v/u/+7/7v/t/+z/7v/u/+7/7v/u
/+3/7f/t/+v/6//s/+7/7v/u/+3/7P/u/+7/7//v/+7/7v/u/+7/8P/w//D/8P/x//H/
8f/y//L/8v/y//L/9P/z//P/8//z//P/8//z//T/9f/1//T/9P/0//X/9f/1//X/9f/1
//T/9P/0//P/9f/1//X/9f/z//P/8//z//T/8//z//P/8//z//b/9v/z//P/8//z//P/
8//z//P/8//z//P/8v/y//H/8f/x//H/8f/y//L/8v/y//L/8f/x//H/8f/x//P/9f/1
//X/8//x//D/8P/w/+//7//v/+//7//v/+//7//u/+7/7//v/+//7//v/+//7//v/+//
7//v/+//7//v/+//7//v//H/8f/x//H/7//v/+//7//w//D/8P/w//D/8P/w//D/8P/v
/+//7//w//D/8f/x//H/8f/x//D/8v/w//D/8P/w//D/8P/w//D/8P/w//D/8P/w//D/
8P/w//D/8v/y//T/9f/4//j/+P/5//f/+P/4//n/+f/5//n/+f/5//r//P/9//7//v/+
//7/AAAAAAAAAQABAAIAAgACAAIAAgACAAEAAQABAAEAAAABAAAAAAD//////P/6//j/
9v/0//T/8//w//D/8P/w//L/8v/y//H/8//z//P/9P/y//L/8f/w/+3/5f/h/9z/3P/f
/+f/8P/8/wsAHAAvAEwAbQCYAMAA5QAIASgBPAFBATMBFgHcAJwAagBPAD8ANwAuACMA
GwARAAYAAwACAAIAAgAEAAIAAgACAAAA/v/+//v/+v/5//j/+P/5//n/+P/4//j/9v/2
//f/9//2//b/9//3//f/9v/4//j/9//3//n/+f/5//n/+f/5//n/+f/7//v/+//6//j/
+P/6//r/+//7//v/+//7//v/+//7//3//v//////AQABAAIAAgABAAMAAwADAAUABQAH
AAcABgAGAAgACQAHAAgACQALAA4ADwAPABAAEQASABUAFgAWABcAGwAcAB0AIAAiACIA
JQAnACgAKgAqAC0ALwAxADQANgA4ADgAPQA/AD8AQQBBAEIARABFAEUARQBHAEkASQBI
AEgASABHAEUARQBEAEQAQQA9ADwAOQA0ADIAMAAsACgAJwAkAB8AHAAbABkAFgAUABMA
EQARAA8ADwAOAAsABwAHAAYABgAFAAUABQAFAAQABAAEAAYABgAFAAQABAAEAAQABAAE
AAMAAwADAAEAAQACAAQAAgACAAEAAAABAAIABAAFAAQABAAEAAQABgAGAAYABgAFAAUA
BQAGAAYABgAGAAYABwAHAAgACQAJAAkACQAJAAoACwALAAoADAAMAA0ADQANAA0ADQAN
AA4ADgAOAA0ADQANAA0ADQALAAsACwALAAoACQAJAAkABwAHAAoACgAJAAkACQAJAAkA
CQAJAAkACQAJAAkACAAJAAkACgALAAkACQAKAAoACAAIAAgABwAHAAcABwAHAAUABwAH
AAcACQAHAAYABgAGAAUABQAFAAcABwAHAAcABwAGAAYABwAFAAUABQAFAAUABQAFAAUA
BQAFAAUABQAFAAUABQAFAAMAAwADAAMABQAFAAUABQAGAAYABgAGAAYABgAGAAYABgAH
AAcABwAGAAQABAAEAAQABgAGAAYABgAGAAYABgAGAAYABgAGAAYABgAGAAgACQAKAAoA
CgALAAsADAAMAA0ADQANAA0ADQANAA4AEAARABIAEgASABIAEgASABIAEwARABIAEgAS
ABIAEgASABEAEQARABEAEAAPAA4ADgANAA0ACgAIAAYABAACAAIAAQACAAIAAgACAAAA
AAAAAP//AQABAAEAAgACAAIAAQD+//n/8//v/+z/7P/z//3/CgAYACkAPgBXAHoAowDO
APQAFwE4AU4BVAFJAS0B/AC4AH4AXABLAEMAOwAuACMAGwATAAwACQAKAAgACgAMAAoA
CgAKAAgABgAGAAUABAADAAIAAAABAAEAAAACAAIAAAAAAAEAAQAAAAAA/////////v8A
AAAA/////wAA///+//3//f/9//3//f/9//3//f/8//z//P/+//7//f/9//3//f//////
////////AAABAAEAAQABAAIAAgABAAMAAwADAAMAAwAFAAUABgAGAAgACQAHAAgACQAL
AAoACwALAAwADQAOABEAEgASABMAFwAYABkAHAAeAB4AIQAjACQAJgAoACsALQAvADAA
MgA0ADQANQA3ADcAOQA5ADoAPAA9AD0APQA/AEEAQQBAAEAAQAA9ADsAOwA6ADkANQAw
AC4AKwAmACQAIgAcABgAFwAUAA8ADAALAAkABgAEAAMAAQD///3//f/8//3/+f/5//j/
+P/3//f/9//1//T/9P/0//T/9P/z//L/8P/w//D/8P/y//H/8f/x/+//7//w//L/8v/y
//H/8P/w//D/8f/x//L/8v/y//L/8v/y//L/8v/z//P/8//0//T/9P/0//T/9P/z//P/
8//z//P/8//z//T/9f/1//T/9P/0//X/9f/1//X/9f/1//T/9P/0//P/8//z//P/8//x
//H/8f/x//L/8f/x//H/7//v//L/8v/x//H/8f/x//D/7//u/+3/7f/t/+3/7P/u/+3/
7f/t/+3/7f/u/+7/7P/s/+z/6//r/+v/6//r/+v/7f/t/+3/6//p/+j/6P/q/+n/6f/p
/+n/6f/p/+n/6f/o/+j/6f/p/+n/6f/p/+f/5//n/+f/5//n/+f/5//n/+f/5//n/+f/
5//n/+f/5//n/+f/5//m/+b/5v/m/+T/5P/k/+T/5v/l/+X/5f/k/+T/5f/l/+X/5f/m
/+b/5v/m/+b/5P/k/+T/5P/m/+b/5v/m/+b/5v/m/+b/5v/m/+j/6f/q/+r/6v/r/+v/
7P/s/+3/7f/t/+3/7f/r/+z/7v/v//D/8P/w//D/8v/y//L/8//x//L/8v/y//L/8v/y
//H/8f/x//H/8P/x//D/8P/v/+3/6v/o/+b/5P/i/+L/4f/g/+D/4P/g/+D/4P/g/9//
3//f/9//4P/i/+L/4f/g/93/1//R/8z/zP/P/9X/3P/q//n/CAAbADYAWQCAAKgAzQDw
ABIBKAEvASkBEAHeAKAAbgBNADcALQAoAB0ADwAFAPz/9f/y//L/8v/y//T/8v/w/+7/
7P/q/+v/6v/p/+j/5v/n/+f/5v/o/+j/5v/m/+f/5//m/+b/5f/l/+X/5P/m/+b/5f/l
/+f/5//n/+f/5//n/+f/5//p/+n/6f/o/+b/5v/o/+j/6f/p/+n/6f/p/+n/6f/p/+n/
6v/r/+v/7f/t/+7/7v/u/+//7v/t/+3/7f/v/+//8P/w//L/8//z//T/9f/3//b/9//3
//j/+f/6//3//v8AAAEABQAGAAcACgAMAAwADgAPAA8AEAAUABcAGQAbABwAHgAgACAA
IwAlACUAJwAnACgAKgArAC0ALQAvADEAMQAwADAAMAAtACsAKwAqACwAKQAlACQAHwAa
ABgAFgASAA4ADQAKAAUAAgABAP///v/8//v/+f/1//P/8//y//H/7f/t/+z/7P/r/+v/
6//t/+z/7P/s/+z/7P/r/+r/7P/s/+z/7P/q/+n/6f/p/+v/6//s/+7/7P/s/+v/6v/q
/+r/6//r/+z/7P/s/+z/7P/s/+z/7P/v/+//7//w//D/8P/w//D/8P/v/+//7//v/+//
7//v//D/8f/x//D/8P/w//H/8f/x//H/8f/x//D/8P/w/+//7//v/+//7//v/+//7//v
/+7/7f/t/+3/7//v//L/8v/u/+3/7P/r/+3/7f/t/+3/6//r/+v/6v/o/+f/5//n/+n/
6f/q/+r/6P/o/+j/5//p/+n/6f/p/+j/6f/o/+f/6f/n/+b/5v/m/+X/5f/l/+X/5f/l
/+X/5f/k/+T/5f/n/+f/5//n/+X/5f/l/+X/5f/l/+X/5f/j/+P/4//j/+X/5f/l/+X/
5f/l/+X/5f/k/+T/5P/k/+T/5P/k/+T/5P/j/+P/4//i/+L/4//j/+X/4//h/+L/4v/i
/+L/4v/i/+L/4v/i/+L/4v/i/+L/4v/g/+D/4P/g/+D/4P/i/+P/5v/m/+b/5//n/+j/
6P/p/+n/6f/p/+n/6f/q/+z/7f/u/+7/7v/u/+z/7P/s/+3/7//w//D/8P/w//D/8P/v
/+3/7f/t/+z/7f/s/+z/6//t/+r/6P/m/+P/4P/f/93/3P/c/9z/3P/e/97/3v/d/9//
3//f/+D/3P/e/9//3P/b/9f/0f/K/8j/yf/P/9b/4v/v//7/EQAoAEUAagCUALkA3gAA
ARwBJwElARQB7ACwAHgAUwA3ACsAKAAdAA0AAwD8//P/7v/w//L/8v/y//L/7v/q/+j/
5v/n/+b/5f/k/+T/5f/l/+T/4v/i/+D/4P/j/+P/4v/i/+X/5f/l/+T/5P/k/+P/4//j
/+P/4//j/+X/5f/l/+X/4//j/+P/4v/i/+L/5P/k/+X/5f/l/+X/5f/l/+X/5f/j/+T/
5f/l/+X/5f/m/+b/5//p/+n/6f/p/+n/6//r/+j/6P/q/+v/7f/u/+//8f/w//H/8f/y
//X/9v/5//r//P/9/wEAAgACAAQABQAEAAkACwAMAA4AEAATABUAFwAWABgAGgAaAB8A
IQAhACMAJQAmACgAKQApACkAKwAtAC0ALAAsACwALAArACwALAArACcAIgAgAB8AGgAY
ABYAEwAQABAADgAJAAYABQADAP7//P/7//n/9//1//X/9P/1//H/8f/w//D/7//v/+//
7//u/+7/7v/u/+7/7f/s/+z/7P/s/+z/7f/t/+7/7//t/+3/7v/w//D/8P/v/+7/7v/u
/+//7//w//D/8P/w//D/8P/w//D/8//z//P/9P/0//T/9P/0//b/9f/1//X/9f/1//X/
9f/0//X/9f/0//b/9v/3//f/9//3//f/9//4//j/+P/3//f/9//3//f/9//3//f/9//4
//f/9//3//X/9f/4//j/9f/1//X/9f/1//X/9f/1//X/9f/1//T/9P/z//P/8//z//P/
9P/0//T/9P/0//P/8//z//P/8//x//P/8//z//X/8//y//L/9P/z//P/8//z//P/8//z
//P/8v/y//P/9f/1//X/9f/1//X/9f/1//P/8//z//P/8//z//P/8//1//X/9f/1//X/
9f/1//X/9v/2//b/9v/0//T/9P/0//b/9f/1//X/9v/2//b/+P/4//j/+P/4//j/+P/4
//j/+P/4//j/+P/4//j/+P/4//j/+v/7//7//v/+//////8AAAAAAQABAAEAAQABAAMA
BAAGAAcABgAGAAYABgAGAAYABgAHAAkACgAKAAoACgAKAAoACQAHAAcABwAGAAUABAAE
AAMAAwAAAP7//P/6//j/+P/3//j/+P/4//j/9v/2//b/9f/1//X/9f/2//b/9P/z//b/
9f/r/+X/4P/e/9//6f/0//7/CwAcADEATgBzAJ4AxgDrAAwBLgFAAUMBOQEcAeQAogBs
AE8AQQA7ADIAJQAbABUADAAHAAYABgAEAAYABgAEAAAAAgAEAAIAAQAAAP///v/+////
///+/wAAAAD+//7//f/9//z//P/9//3//f/8//7//v/9//3//f/9//3//f//////////
//////////7//v/+/wAAAAD//////////wAAAQACAAMAAwAEAAUABQADAAMABAAEAAUA
BwAHAAcACAAJAAwADQAOAA4AEAARABEAEgATABUAGAAZABkAGgAbABwAHwAgACAAIQAl
ACYAJwAqACwALAAxADMANAA2ADYAOQA7AD0APgBAAEIAQgBFAEcARwBJAE0ATgBQAFEA
UQBRAFMAVQBTAFIAUgBSAFMAUQBRAFAATgBLAEcARgBDAD4APAA6ADYAMgAxAC4AKwAo
ACcAJQAgAB4AHQAbABcAFQAVABQAFQARABEAEAASABEAEQARAA8ADgAOAA4ADgAOAA0A
DAAMAAwADAAMAA4ADQANAA0ACwALAAwADgAMAAwACwAKAAoACgALAAsADAAMAAwADAAO
AA4ADgAOAA8ADwAPABAAEAAQABAAEAASABEAEQARABMAEwATABMAFAAVABUAFAAUABQA
FQAVABUAFQAVABUAFgAWABYAFQAVABUAFQAVABUAFQAVABUAFAATABMAEwARABEAFAAU
ABMAEwATABMAEwATABMAEwATABMAEwASABIAEQARABEADwAPABAAEAAQABAAEAAPAA8A
DwAPAA8ADQAPAA8ADwARAA8ADgAOABAADwAPAA8ADQANAA0ADQAPAA4ADgAPAA0ADQAN
AA0ADQANAA0ADQANAA0ADQANAAsACwALAAsADQANAA0ADQANAA0ADQANAAwADAAMAAwA
CgAKAAoACgAIAAcABwAHAAgACAAJAAcABgAGAAYABgAGAAYABgAGAAYABgAGAAYABgAI
AAgACAAIAAgACAAKAAsADAAMAAwADQALAAwADAANAA0ADQANAA0ADQAOABAAEQASABIA
EgASABAAEAAQABEADwAQABAAEAAQABAAEAAPAA0ADQANAAwACwAKAAoACQALAAgABgAE
AAAA/v/+//3//P/8//z//P/6//r/+v/5//n/+f/5//r/+P/4//n/+P/z/+//6f/k/+L/
4//p//L//v8LABwALwBIAGsAlAC+AOUABgEoAUABRwE/ASYB9gC0AHoAVwBDADsANAAp
AB0AFQAKAAMAAAAAAAAAAAACAAIAAAD+//z//P/7//r/+f/4//b/9//3//b/9v/2//T/
9P/1//X/9P/0//X/9f/1//T/9P/0//P/8//z//P/8//z//H/8f/x//H/8//z//P/8v/y
//L/9P/0//P/8//z//P/9f/1//X/9f/3//j/+f/5//n/+f/6//r/+f/7//v/+//7//v/
/f/9//z//P/+//////8AAAEAAwACAAMAAwAEAAUABgAJAAoACAAJAA0ADgAPABIAFAAU
ABcAGQAaABwAHgAhACMAJQAmACgAKgAqAC0ALwAvADEAMwA0ADYANwA3ADcAOQA7ADkA
OAA4ADgAOQA3ADcANgA2ADMALwAuACsAJgAkACIAHgAaABkAFgARAA4ADQALAAYABAAD
AAEA///9//3//P/9//n/+f/4//j/9//3//f/9//2//b/9v/3//b/9P/y//L/8v/y//L/
9P/z//P/8//z//P/9P/2//X/9P/y//D/8v/y//P/8//y//L/8v/y//T/9P/0//T/9f/1
//X/9v/2//b/9v/2//j/9//3//f/+f/5//n/+f/4//n/+f/4//j/+P/5//n/+f/5//n/
+f/4//j/+P/3//f/9//3//f/9//3//f/9//2//X/9f/1//P/8//2//b/9f/1//X/9f/1
//X/9f/1//X/9f/1//T/9P/z//P/8//z//P/9P/0//T/9P/0//P/8//z//P/8//x//P/
8//z//X/8//y//L/8v/x//H/8f/x//H/8f/x//H/8P/w//H/7//v/+//7//v/+//7//v
/+//7//v/+//7//v/+//7//v/+//7//v/+//7//v/+//7v/u/+7/7v/u/+7/7v/u/+7/
7f/t/+3/7v/u/+//7//v/+//7//w/+7/7v/u/+7/7v/w//D/8P/w/+7/7v/u/+7/7v/u
/+7/7v/w//D/8v/z//T/9P/0//X/9f/2//b/9//3//f/9//3//f/+P/6//v//P/8//z/
/P/8//z//P/9//3//v/+//7//v/+//7//f/////////+//v/+v/6//n/+f/2//T/8v/w
/+7/7v/t/+z/7P/s/+z/7P/s/+z/6//r/+v/6//s/+z/7P/r/+r/5f/f/9n/1v/W/9n/
3//q//b/BQAWAC0ARgBpAJQAugDdAP4AIAE0ATcBKwEMAdYAmgBqAE0APwA3AC4AIwAX
AAsAAgD9//z//v/+//7//v/8//r/+P/2//b/9f/0//P/8v/y//P/8//y//T/9P/y//L/
8//x/w==
         </WaveFormData>
      </LeadData>
   </Waveform>
</RestingECG>
