# Supplementary material for: Detection of Left Atrial Enlargement Using a Convolutional Neural Network-Enabled Electrocardiogram
Source: Front Cardiovasc Med. 2020 Dec 17;7:609976. doi: 10.3389/fcvm.2020.609976 (PMC7773668; doi:10.3389/fcvm.2020.609976)
Supplement: Supplementary file 5 [file Data_Sheet_5.ZIP › normal4/1802036145_7682_0000002X.XML]

<?xml version="1.0" encoding="Windows-1252"?>
<!DOCTYPE RestingECG SYSTEM "restecg.dtd">
<RestingECG>
   <PatientDemographics>
      <PatientID>1802036145</PatientID>
      <PatientAge>85</PatientAge>
      <AgeUnits>Years</AgeUnits>
      <Gender>Female</Gender>
      <PatientLastName>lihuamei</PatientLastName>
   </PatientDemographics>
   <TestDemographics>
      <DataType>Resting</DataType>
      <Site>1</Site>
      <AcquisitionDevice>MAC55</AcquisitionDevice>
      <Status>Unconfirmed</Status>
      <Priority>Normal</Priority>
      <AcquisitionTime>10:55:21</AcquisitionTime>
      <AcquisitionDate>08-12-2017</AcquisitionDate>
      <CartNumber>1</CartNumber>
      <AcquisitionSoftwareVersion>009C</AcquisitionSoftwareVersion>
      <XMLSourceVersion>MAC5000 v1.0</XMLSourceVersion>
   </TestDemographics>
   <RestingECGMeasurements>
      <VentricularRate>82</VentricularRate>
      <AtrialRate>82</AtrialRate>
      <PRInterval>162</PRInterval>
      <QRSDuration>82</QRSDuration>
      <QTInterval>394</QTInterval>
      <QTCorrected>460</QTCorrected>
      <PAxis>26</PAxis>
      <RAxis>29</RAxis>
      <TAxis>13</TAxis>
      <QRSCount>13</QRSCount>
      <QOnset>226</QOnset>
      <QOffset>267</QOffset>
      <POnset>145</POnset>
      <POffset>196</POffset>
      <TOffset>423</TOffset>
      <ECGSampleBase>500</ECGSampleBase>
      <ECGSampleExponent>0</ECGSampleExponent>
   </RestingECGMeasurements>
   <Diagnosis>
      <Modality>Resting</Modality>
         <StatementCount>4</StatementCount>
         <LabelText>12SL ��ϳ���</LabelText>
      <DiagnosisStatement>
         <StmtFlag>ENDSLINE</StmtFlag>
         <StmtText>�������</StmtText>
      </DiagnosisStatement>
      <DiagnosisStatement>
         <StmtText>ST����</StmtText>
      </DiagnosisStatement>
      <DiagnosisStatement>
         <StmtFlag>ENDSLINE</StmtFlag>
         <StmtText>T ���쳣���ɿ���Ϊǰ���ļ�ȱѪ</StmtText>
      </DiagnosisStatement>
      <DiagnosisStatement>
         <StmtFlag>ENDSLINE</StmtFlag>
         <StmtText>�쳣 ECG</StmtText>
      </DiagnosisStatement>
   </Diagnosis>
   <Waveform>
      <WaveformType>Rhythm</WaveformType>
      <WaveformStartTime>0</WaveformStartTime>
      <NumberofLeads>8</NumberofLeads>
      <SampleType>CONTINUOUS_SAMPLES</SampleType>
      <SampleBase>500</SampleBase>
      <SampleExponent>0</SampleExponent>
      <HighPassFilter>16</HighPassFilter>
      <LowPassFilter>150</LowPassFilter>
      <ACFilter>NONE</ACFilter>
      <LeadData>
         <LeadByteCountTotal>10000</LeadByteCountTotal>
         <LeadTimeOffset>0</LeadTimeOffset>
         <LeadSampleCountTotal>5000</LeadSampleCountTotal>
         <LeadAmplitudeUnitsPerBit>4.88</LeadAmplitudeUnitsPerBit>
         <LeadAmplitudeUnits>��V</LeadAmplitudeUnits>
         <LeadHighLimit>2147483647</LeadHighLimit>
         <LeadLowLimit>268435456</LeadLowLimit>
         <LeadID>I</LeadID>
         <LeadOffsetFirstSample>0</LeadOffsetFirstSample>
         <FirstSampleBaseline>0</FirstSampleBaseline>
         <LeadSampleSize>2</LeadSampleSize>
         <LeadOff>FALSE</LeadOff>
         <BaselineSway>FALSE</BaselineSway>
         <ExcessiveACNoise>FALSE</ExcessiveACNoise>
         <MuscleNoise>FALSE</MuscleNoise>
         <LeadDataCRC32>543004411</LeadDataCRC32>
         <WaveFormData>
8v/y//L/8v/v/+7/7f/s/+7/7v/u/+7/7v/u/+7/7v/v//D/8f/y//L/8v/y//L/8P/w
//D/8P/0//b/+P/6//b/9P/y//D/8P/w//D/8P/x//L/8//0//T/9P/0//T/9f/2//f/
+P/5//r/+//8//7//v/+//7//v/+//7//v8AAAAAAAAAAAIAAgACAAIAAwAEAAUABgAE
AAQABAAEAAIAAgACAAIAAAAAAAAAAAAAAAAAAAAAAP3//P/7//r/+P/2//T/8v/w//D/
8P/w//H/8v/z//T/8f/w/+//7v/w//D/8P/w//D/8P/w//D/7//u/+3/7P/t/+7/7//w
/+7/7v/u/+7/7//w//H/8v/y//L/8v/y//L/8v/y//L/8P/w//D/8P/z//T/9f/2//T/
9P/0//T/9P/0//T/9P/2//b/9v/2//X/9P/z//L/9P/0//T/9P/z//L/8f/w//L/8v/y
//L/8v/y//L/8v/w//D/8P/w//H/8v/z//T/8f/w/+//7v/u/+7/7v/u/+7/7//x/+//
7v/v/+//7v/x//H/8v/2//b/8v/y//T/9P/0//T/9f/1//j//P/8//r//f8AAAAA///+
//7//v8CAAMAAwD///7//v/9//r/+v/7//v/+f/0//H/8P/w/+7/7v/u/+7/7f/r/+r/
6v/r/+v/6v/r/+3/7v/u/+7/7P/s/+v/6//t/+v/6//r/+v/6//r/+v/6//s/+z/7f/v
/+3/7P/r/+3/7v/w/+7/7P/q/+3/9/8FABQAIQAtAD4AVwBzAIQAkwChAJ8AkgCLAIYA
dQBYADUAFwADAPb/7//t/+z/7f/t/+r/6v/s/+7/6//n/+n/6v/q/+3/7v/u/+//8v/z
//P/8f/t/+v/6f/n/+r/6v/q/+r/7f/u/+3/7v/s/+3/7//v/+7/7v/t/+r/6v/q/+n/
6f/q/+v/6//r/+z/7P/q/+r/7v/u/+7/7v/u/+7/7//v/+3/7P/s/+z/7v/v/+//7//x
//L/8v/y//P/8//z//P/8//z//T/9v/z//D/7//u//P/8//x//H/8f/x//H/8v/2//f/
9//2//f/+f/6//z/+f/4//j/+P/4//n/+v/9/wAA/v/9//7/AQACAAIABAAGAAUAAwAC
AAAAAQABAAAAAwAEAAYABwADAAMAAwACAAAAAAD///7//v/+//3/+//5//j/+P/3//j/
+P/5//v/+//6//r/+v/4//b/9f/1//X/9f/y//L/9P/1//X/9f/3//X/9f/1//X/9f/0
//T/9P/0//T/9P/0//b/+P/4//T/8v/w/+7/8f/z//T/9f/z//T/9P/z//L/8f/w/+//
8v/y//T/9P/0//T/9f/3//b/9f/z//L/9P/0//T/9P/0//T/9P/2//b/9f/z//X/9v/2
//b/9v/0//T/9P/0//L/8//z//L/9P/0//P/8v/2//P/8//2//T/9P/0//T/9P/0//T/
9P/1//f/9f/1//X/9v/2//b/9f/1//j/+P/2//b/+P/4//j/+P/5//v//P8AAAAA/v8D
AAYABgADAAQABAAEAAYABQAFAAEAAAAAAP///P/8//3//f/7//j/9v/2//f/9v/1//T/
8//y/+7/7f/t/+z/7f/t/+//8f/w//D/8P/w//D/7//v//H/7f/t/+3/7f/t/+3/7f/t
/+//8P/y//P/8f/w//H/8f/s/+j/6v/u/+7/8f/9/w0AGgAlAC0APABZAHUAhgCXAKUA
nwCWAJUAigBxAFoAPQAdAA0ABAD3//P/9P/r/+n/7v/s/+b/6P/v/+3/7f/w/+r/6//s
/+z/7f/u/+//7//t/+v/6//r/+v/7v/u/+7/7v/s/+z/6v/q/+z/7f/v/+//7//w//D/
7v/u/+7/7f/t/+7/7//v/+//8P/w/+7/7v/w//D/8P/w/+7/7v/v/+//8P/w//H/8v/x
//H/8P/v/+3/7v/u/+7/8f/x//H/8f/x//H/8v/0//L/8P/w//D/9f/1//P/8//3//f/
9//4//n/+f/4//b/+P/5//n/+v/8//z//f/+//z//f/+/wEAAwAAAP7//v8BAAIAAgAE
AAcABwAGAAYABgAHAAcABgAEAAQABQAFAAMAAwADAAIABAAEAAMAAgAAAAAA///9////
/v/+//3/+//6//r/+//8//z//f/+//3/+v/4//f/9//3//T/9P/4//n/+f/5//f/9f/1
//X/9//3//b/9v/1//T/8//y//L/9P/2//b/8v/y//L/8v/y//P/8//z//X/9v/2//X/
9f/1//X/9f/0//T/9v/2//j/+P/5//v/+P/3//X/9P/2//b/9v/2//b/9v/2//j/+P/3
//X/9//4//j/+P/4//b/9v/2//b/+P/5//n/+P/3//b/9P/y//L/9//3//P/8P/z//T/
9f/2//X/9P/z//L/9f/3//X/9f/1//b/9v/2//f/9//6//r/9//4//v//P/8//z//f//
/wAABAAEAAIABwAKAAoABwAEAAQABAAGAAkACQAFAAQAAQD///v/+v/7//v/+f/2//T/
9P/1//T/8//y//H/8P/w//H/8//0//X/8//z//P/8//y//H/8P/z//P/9P/3//P/8//z
//P/9f/1//X/9f/0//T/9f/1//P/9P/1//X/9v/2//T/9P/4////CwAdACoANQBDAFgA
bwCFAJwArQCtAKMAmgCVAIQAYwBCACUADQD5//L/8//1//T/8f/x//L/9P/0//L/9f/1
//X/9v/6//n/+P/2//X/9f/1//T/8f/z//P/8//z//f/+P/5//r/9//2//P/8v/0//X/
9//3//X/9v/2//T/9v/2//X/9f/4//n/+f/5//j/+P/2//b/+v/6//r/+v/3//b/9v/1
//b/9v/3//j/+f/7//z//f/7//z//P/8//v/+//7//v//f/9//7/AAAAAP7//v/+/wMA
AwABAAEAAQABAAEAAgAGAAcABwAGAAUABQAEAAQABQAGAAgACgAMAA0ADgARABEADAAI
AAYACgAMAA0AEAASABEADwAOABAAEQARABAAEgASABMAEwATABMAEwASABAAEAAPAA4A
DAAMAAsACQAHAAYABgAFAAcABgAGAAcABQAEAAQABAAEAAIAAQABAAEAAQD+//7/AAAB
AAEAAQABAP///////wEAAQAAAAAAAAAAAAAAAAAAAAIABAAEAAQABAAEAAQAAgADAAMA
AwAEAAYABwAHAAQAAwACAAEAAwAEAAcACAAJAAgACAAJAAcABwAGAAYABQAEAAMAAgAD
AAQABQAIAAYABQADAAUABAAEAAQABAAAAAAAAAAAAAEAAwAEAAQABQAGAAYABgACAAMA
///5//r//P/+/wAAAgAEAAQABAAEAAMABQADAAMABQAGAAYABgADAAMABgAGAAAAAAAC
AAIAAgACAAMABQAJAA4ADwAOAA8AEgASAA8ADAAMAAwADgARABEADQAMAA8ADwANAA4A
DgANAAoABgABAAAAAAD+/wAAAAAAAAAA/////wAAAAABAP////////7//v/+//7//P/7
//v//f/7//v/+//7//3//f/9//3/AAAAAAEAAQADAAIA/f/7//z/+v/4//j/+v///wcA
FQAiAC8APQBMAF8AcwCKAJ0AqQCpAKIAnQCQAH8AZgBFAB8ABQD2//P/+//8//f/+f/6
//r/+v/4//X/+//9//r/+P/5//r/+v/7//z//f/9//v/+//7//v/+//6//r/+v/6//z/
/P/6//r/+v/7//3//f///wAAAAD+//3//P/6//n//P/9//3//f/9//z/+f/4//r/+v/6
//r//P/8//3//f/9//z//P/8//z//f/9//3///8AAAAAAAABAAEAAQABAP////8AAAIA
AAD+//7//v8BAAEA/////wMAAwADAAQABAAFAAUABAAFAAcACAAKAAkACAAIAAgACQAL
AA0AEQATABAADgAOAA8AEAAQABIAFQAVABQAFAAUABUAFQAUABMAEgASABEAEAARABIA
EgAPAA4ADAAKAAwADAALAAkACgAKAAsACwAJAAgACAAJAAcABgAGAAYABAACAAEAAQAC
AAMAAQACAAIAAwADAAMAAwABAAEAAQABAAEAAAAAAAAAAAAAAAAAAAACAAQABAAEAAQA
BAAEAAQABQAFAAUAAgACAAEA//8AAAEAAgADAAMAAgADAAIAAwAEAAYACQALAAsACgAK
AAgABgAEAAIABQAGAAcACgAHAAUAAgADAAcACAAJAAoABgAGAAYABgAIAAsADQAOAAsA
CgAIAAYABQAFAAYABQAGAAwACQAIAAcABgAEAAQABAAEAAgACwAKAAsACwAMAAwADAAK
AAkACwAKAAkACgANAA4ACwAKAAoACwAPABQAFQAUABcAGgAaABcAGAAYABgAGgAaABkA
FAASABIAEQAOAA4AEQARAA8ADAAHAAYABgAEAAYABgAGAAYAAwADAAQABAADAAEAAQAB
AP///v/9//z//v/9//3//////////////wIAAwAEAAUABAACAAEA//////z/+//9//7/
/P/+/wAAAgAJABcAIQAwAD0ARwBcAHkAkQCmALUAuQCxAKwApQCSAHsAYgBBACUAFwAI
AAEABQAAAPn//f8CAAIAAgD8//v/BQAJAPz/+P/4//j/9//3//n/+//8//v//f/9//3/
/f/+//7//v/+//7//v/8//z/+v/7//3//f/7//z//P/6//z//P/7//v/+v/7//v/+//+
//7//P/8////AAABAAIAAQAAAAAA//8BAAAAAAAAAP/////+//3///8AAAAAAAACAAMA
BAAFAAIAAQABAAIAAAD+//7//v8EAAUABAAFAAYABQAEAAQACAAJAAkACAAJAAsADAAO
AAwADAANAA4AEAARABIAFQAWABIADwAOAA8AEAAQABIAFQAVABQAFAAVABcAGAAYABgA
GAAZABkAFgAVABQAEgAUABQAEwASABAAEAAPAA0ADgAOAA8ADwAPAA4ADgAPABEAEAAQ
ABAADwAMAAoACQAHAAcABAAEAAgACQAJAAkACwAJAAkACQAHAAcABgAGAAgACAAIAAgA
BAAGAAgACAAGAAYABgAGAAYABwAHAAcABwAIAAgABwAIAAkACgALAAwADAAOAA4ADAAK
AAkACQALAAsACgAKAAoACgAKAAoADAAMAAwADgAOAA0ACwANAA4ADgAOAA4ACgAKAAoA
CgAIAAkACQAIAAsADAAMAAwADgALAAcADAAKAAoACgAKAAgACAAIAAgACQALAAkACQAM
AA4ADwAQAA4ADQAPAA4ACwAMAA8AEAAOAA4ADwARABYAHAAeAB4AHgAgAB8AGwAcABwA
HAAeAB8AHwAbABoAGwAbABkAGgAaABkAFgASAA8ADgAOAAwADQAOAA8AEAAOAA0ADQAM
AAsACQAJAAkADQAOAA8AEAAMAAkABwAHAAYABwAIAAkABwAHAAcABwAJAAoADAANAAUA
CgAJAAUACgAKAAYADAASABUAGwAnADIAPQBPAGQAewCVAKoAvQDJAMEAsgCrAJ4AhQBo
AFEAQQAtABYACwALAAYAAwAJAAoABgAEAAIABQAPABUADgAIAAoACgAJAAkACgALAAsA
CQAHAAcABwAHAAYABgAGAAYACAAIAAYABgAHAAkADAANAAsADAAMAAoACQAIAAYABQAJ
AAsADAANAA0ADAAJAAgACwAMAA0ADgALAAoACgAJAAoACgALAAwADQAPABAAEQARABIA
EgASABMAEwATABMAEwATABQAFgAXABYAFwAYAB0AHQAbABsAGgAZABgAGAAcAB8AIQAi
ACAAHwAdABwAHAAcAB0AHgAeAB8AIAAjACYAJAAjACQAJwAoACgAKgArACsAKgAqACgA
JwAlACIAIQAgACAAHwAaABkAGAAWABcAGAAYABgAGgAcAB0AHQAbABgAFgATABQAFAAV
ABcAGAAYABkAGgAcABoAGQAZABsAGwAYABgAHQAfACAAIQAfABsAGQAXABQAEwARABAA
EQASABMAFAAQABIAFAAUABAAEAAQABAAEAARABEAEQATABQAFAATABAADwAOAA0ADgAO
ABAAEAAMAAoACQAJAAsACwAKAAoACwAMAA0ADgAPABAAEQAUABEADwAMAA0ADQAMAAsA
CgAGAAYABgAGAAYABwAHAAYABQAEAAIAAAD9//3//v/9/wIA///5//L/9P/0//T/9P/z
//L/8f/w/+//8f/v/+//7//w//D/8P/x//H/9P/0//L/8v/0//T/8P/u/+3/7f/t//D/
7//s//L/9v/3//X/8P/u/+z/7P/t/+3/6f/o/+j/5//k/+T/5f/l/+P/4P/c/9r/2f/W
/9b/1v/W/9b/1v/X/9n/2v/c/9v/3P/d/9v/2v/Z/9j/2f/Z/9r/3f/Z/9n/2f/Z/9f/
1//X/9f/2f/a/9z/3f/Z/87/0f/X/9T/2P/c/9T/0P/X/+X/8//+/w0AHQA0AE8AZQBy
AIMAlQCRAH4AbQBeAEcAKgAFAOf/1f/K/8X/yf/O/83/zf/O/8r/zv/U/9P/0f/R/87/
0v/Q/9D/z//P/8//z//O/8v/zf/P/9H/0//T/9L/0f/Q/9D/0P/O/87/zP/N/8//z//P
/9D/0P/O/9H/0v/S/9P/0v/T/9P/0//W/9b/1P/U/9b/1v/W/9b/2P/Y/9n/2f/Y/9b/
1f/U/9b/1//X/9f/1//Y/9j/2P/Z/9n/2f/Z/9v/2//c/97/3v/c/9z/3P/c/9v/2P/X
/9r/2//c/97/3v/f/9//3v/c/93/3f/e/+D/4P/h/+L/4v/j/+T/5//r/+j/5v/m/+b/
5v/l/+b/6f/p/+j/6P/r/+3/7v/u/+z/7P/t/+3/7P/t/+7/7v/t/+z/6v/o/+j/6P/n
/+X/4//i/+L/4f/f/97/3v/f/+D/4P/h/+L/4P/e/93/3f/d/93/2v/a/9r/2//b/9v/
3P/b/9z/3f/e/9//3//g/+D/4P/g/+D/3v/g/+L/4v/g/+D/4P/g/+D/4f/h/+H/4v/k
/+X/5f/l/+X/5f/l/+X/5P/l/+T/4//i/+L/4//l/+X/5P/k/+T/5P/k/+T/4f/g/9//
4P/j/+P/4v/l/+b/5v/m/+b/4v/i/+L/4v/i/+P/4//i/+T/5P/j/+L/4P/h/+P/4//j
/+P/5P/k/97/2P/Z/9r/2//c/97/4P/i/+T/4//l/+P/4//i/+L/4f/g/9//3//i/+L/
3//g/+P/5P/m/+b/5//p/+r/7P/q/+b/7P/w//H/7//t/+z/6//s/+//7//r/+r/6v/p
/+b/5v/o/+n/6P/m/+L/4P/f/9z/2v/a/9r/2v/b/9v/3P/c/9n/1//X/9f/2f/a/9v/
3P/b/9n/2P/Z/9j/2f/a/9v/2f/X/9X/0//W/9j/2//d/9v/1v/V/9X/0v/U/97/4P/e
/+H/6//5/wYAEwAjADgATwBfAG4AgwCNAIMAeABzAGoATwAsAA0A7//d/9L/0f/Z/9b/
0f/V/9j/2P/a/+D/3//b/9v/3v/e/9v/2v/Y/9f/2f/b/9z/2//b/9v/2//b/9r/2v/a
/9r/2P/Y/9b/1v/X/9n/3P/d/9v/3P/c/9r/3P/c/9v/2//e/9//3//f/93/3P/Z/9j/
3P/c/9z/3P/e/97/3//f/93/3P/c/9z/3v/f/9//3//f/+D/4P/g/9//3//f/9//4f/h
/+L/5P/k/+L/4v/i/+f/5//l/+X/5//n/+f/6P/s/+3/7f/s/+v/6//q/+r/6//s/+7/
8P/w//H/8v/1//X/8P/s/+r/7f/u/+7/8P/1//X/9P/0//T/9f/1//T/9P/0//X/9f/z
//P/8//y//T/9P/z//L/8f/w/+7/6//t/+z/7P/r/+3/7P/s/+3/7P/q/+n/6P/o/+b/
5f/l/+b/5//l/+b/6P/p/+n/6f/m/+P/4v/h/+P/4//i/+L/5P/k/+T/5P/g/+L/5P/k
/+P/5P/l/+b/5v/n/+f/5//l/+b/5v/l/+j/6f/q/+v/7P/s/+7/7v/r/+r/6v/r/+r/
6f/n/+b/6f/q/+v/7P/r/+r/6f/q/+v/6//q/+3/7f/s/+v/6v/r/+z/7f/u/+3/7f/s
/+r/6v/q/+n/6P/o/+n/6//r/+z/6//r/+r/6v/u/+z/6v/o/+b/6f/q/+v/7P/s/+3/
6v/p/+z/7v/v//D/8P/x//X/9v/w/+7/7v/s/+3/7v/w//P/9//8//3//P/9//7//P/3
//j/+P/4//r//P/9//r/+v/8//v/+P/4//b/9f/y/+7/6f/o/+j/5v/n/+j/6f/q/+n/
6f/q/+r/6f/n/+f/5//q/+r/6v/q/+j/5//n/+n/6P/p/+r/6//p/+n/6f/p/+j/6P/p
/+n/6//o/+X/4f/i/+b/5v/k/+b/8f/9/wsAFgAhAC0APgBZAHUAigCZAKMAoQCaAJcA
jAB1AFoAOQAZAAMA9v/t/+3/6v/l/+X/4v/g/+b/6P/p/+v/7//u/+7/6v/o/+X/4//l
/+f/6P/n/+n/6//t/+//7v/u/+7/7v/s/+r/5v/k/+T/5f/n/+f/5//o/+j/5v/o/+r/
6//t/+3/7f/s/+v/6v/q/+j/6P/q/+r/6v/q/+j/6P/p/+n/7P/s/+3/7v/t/+3/7P/r
/+v/7P/s/+z/7f/t/+3/7f/v/+//8P/y//L/8P/w//D/8v/x/+7/7f/x//H/8f/y//L/
8//z//L/9P/1//X/9v/4//j/+f/6//r/+//8////AQD+//z//P/8//z/+//8///////+
//7/AQADAAQABAAEAAQABQAFAAEAAQABAAAAAQACAAIAAgAAAAAA///9//v/+v/6//n/
+P/2//X/9f/3//b/9v/2//f/9v/2//f/9f/1//L/8v/2//f/9//3//X/8//z//P/8P/v
/+3/7P/t/+7/7//w/+//8v/1//b/8//y//H/8P/w//H/8f/x//D/8P/v/+3/8P/x//L/
8//0//T/9v/2//H/7v/s/+v/7f/v//D/8v/w//D/8P/w/+7/7v/u//D/8//z//L/9f/0
//T/9P/0//L/8v/y//L/8v/z//P/8v/x//D/7v/s/+7/8f/1//f/9f/z//L/8P/w//D/
9v/4//j/+P/4//f/9v/1//T/8v/z//D/7//z//b/+P/6//n/+f/8//z/+v/6//z//P/7
//r/+v/7//7/AgACAAAAAwAGAAYAAwACAAIAAgAEAAUABQABAAAAAgABAP7//v8AAAEA
AAD+//n/9v/0//D/8P/w//D/8P/x//P/9v/4//P/7//t/+v/7v/u/+7/7v/r/+n/6P/p
/+v/7f/v//H/8//z//P/8//x//D/8P/v/+n/6v/v//H/9P/0//D/7v/u//P//f8PACAA
KwAzADwAVQB5AJAAnwCrAK8ApACbAJQAfwBiAEUAIwAFAPz/+f/z//D/8f/r/+b/6P/u
/+7/8f/1//P/7P/u//H/8v/y//P/8f/x//D/7f/r/+v/6//r/+7/7v/u/+7/7v/u/+z/
7P/s/+3/7//v//H/8v/y//D/7v/u/+3/7f/w//H/8f/x//T/9P/y//L/8f/w/+//7v/x
//L/9P/1//T/8v/x//D/8P/x//H/8f/y//T/9f/2//b/9f/0//P/8//z//T/9v/4//b/
9v/2//j/9//0//P/9v/3//j/+v/6//n/9//0//X/9//4//r//P/8//3//v/8//3//v8B
AAYABAADAAQAAwACAAAAAAAFAAUABAAEAAIAAwADAAIABAAEAAUABQAGAAcACAAIAAcA
BgAEAAIABAAEAAMAAQABAAAAAAD//////v/+/////f/8//z//P/6//j/9//3//j/+f/3
//j//P/9//3//f/5//X/8//x//L/8//z//T/9P/0//T/9P/0//b/+P/4//b/9v/2//b/
9f/1//T/8//0//b/9//3//T/8//y//H/8v/y//T/9P/0//T/9f/3//b/9f/z//L/9f/2
//f/+P/4//j/+P/6//r/+f/3//n/+v/6//r/+v/2//b/9v/2//b/9//3//b/+P/4//f/
9v/3//n//P/9//n/9//2//T/8P/0//T/9P/0//T/9P/0//T/9P/2//n/+P/5//v//P/8
//z/+//7//7//v/4//j/+v/6//z//P/9////AgAGAAYABAAHAAoACgAHAAYABgAGAAgA
CwANAAsADAAJAAUA///8//3//f/7//j/+P/4//n/+P/2//b/9v/2//X/9f/2//b/9//1
//X/9f/2//b/9v/2//j/9//3//n/9f/1//X/9f/2//f/+P/5//n/+P/4//f/+//2//P/
9/8AAP7/+P/8/wIA//8JAB8ALAA1AEMAXAB7AJEAogCtALUAsQCmAJ0AkABxAE4AMwAb
AAUA9v/z//X/9v/1//X/9v/6//7//v////3/9f/0//r/+P/4//f/9//6//v/+//5//b/
9f/0//P/9//4//n/+v/8//z/+v/6//n/+f/6//n/9//4//j/9v/5//r/+v/7//r/+//7
//v//P/8//r/+v/+//7//v/+//7//v//////AQAAAAAAAAD9//3//P/7//3//v/+//7/
/f/9//3//f//////AAACAAQAAgACAAIABAADAAAA//8DAAMAAwAEAAkACwAMAAwACwAL
AAoACgAJAAgACAAIAAYABwAIAAsAEAAOAA0ADgAOAA4ADQAOABIAEwATABQAEgATABMA
EgASABIAEwATABIAEwAUABQAFAAUABMAEgARABAADgALAA0ADAAMAAsACwAKAAoACwAK
AAgABwAGAAgABgAFAAUABwAHAAQABAAEAAMAAQD//wIAAQACAAMAAwADAAIAAgACAAIA
AgACAP//AAABAAAAAQACAAMABAAGAAcABwAHAAQABAADAAEABAAFAAYABwAGAAYACAAI
AAgACAAJAAsACAAHAAUABAACAAIAAgACAAMABAAFAAgABwAFAAIAAwAGAAYABgAGAAIA
AgACAAIABAAFAAUABAAEAAQAAwACAAEAAQACAAEAAQABAAIAAgD+//7/AQACAAMABAAE
AAQABAAEAAUABwAFAAUACQAKAAoACgAGAAUABwAGAAAAAAACAAIAAwAEAAYACQAMABAA
EAAOAA8AEgASAA8AEAASABQAGAAWABMADAAIAAkACQAHAAgABwAHAAUAAgAAAAAAAQAA
AP7//v/+//7//////wAAAAD///3//f/9//r/+P/2//T/9v/3//n//f/9//3//f/9//v/
+f/3//X/+P/4//n/+f/5//r/9//1//T/9v/4//b/9v/7/wcAFwAiAC0APwBUAGcAfQCU
AKMApwClAJwAkQCAAGcASgAvABUA///w//H/8f/w//P/9f/w//D/8v/y//X/9f/x//L/
9v/2//b/9f/1//T/9f/1//P/8//z//P/8//y//L/8v/y//T/9P/y//L/8//1//j/+f/2
//b/9f/y//P/9P/0//X/9P/1//X/9f/3//j/9//4//f/9v/1//T/9P/0//X/9f/0//L/
8f/w//L/8//z//P/8//0//T/9P/1//X/9f/1//P/8//0//b/9P/y//L/8v/4//n/+P/5
//n/+f/5//r/+v/7//v/+v/6//v/+//8//z//P/9//7///8BAAMABwAHAAQAAgACAAUA
BgAGAAgACQAJAAgACAALAA0ADgAOAAsACgAKAAkACgALAAwADAAJAAgABgAEAAYACAAJ
AAkABQACAAAA/f/9//z//P/9//3//P/8//z//v/8//v/+//7//v/+P/4//j/+f/5//n/
+f/3//f/9//4//n/+f/6//j/+P/4//j/+P/6//z//P/4//j/+P/4//n/+//8//3/+//8
//z/+//9//3//f/9//z//P/+//7//P/6//n/+f/7//3//v8AAP7//v/+//7//f/8//v/
/P/6//n/9//5//z//P/8//z/+//8//3//v/8//3//f/8//r/+v/5//j/+v/7//3//f/8
//v/+//6//r//P/6//r/+v/6//r/+v/6//r/+//9//v/+//9//7//v/+//////8CAAIA
/f/8//3//P/8//z//f///wQACAAIAAYABwAKAAoABwAIAAoADAAQAA8ADQAHAAQABgAF
AAIAAgADAAMAAQD+//7//v////7/+//6//n/+P/1//X/9v/2//X/8//z//P/9v/2//b/
9v/4//f/9//5//b/9f/0//P/8//z//P/8//0//T/9f/1//n/9v/x/+//8v/y/+7/8P/w
//n/CQATABwAKQAzAEIAVwBxAIoAnwCvALEApACZAJIAgQBmAEkALQARAP7/+f/7//T/
7//z//b/+v/2//D/8//3//H/8v/0//P/8v/w/+//8v/z//P/8f/x//H/8f/x//L/8v/y
//L/9P/0//L/8v/x//H/8v/x//T/9v/3//b/8//y//D/7//w//H/8f/x//T/9P/y//L/
8v/y//L/8v/z//T/9v/3//X/9P/0//T/9P/1//X/9f/1//b/9v/2//b/9f/0//P/9P/1
//f/+v/4//b/9v/2//b/9f/y//H/9f/3//n//P/9//3//P/6//z//f/9//7/AAAAAAEA
AgD+//3//P/9/wEAAAAAAAIAAQACAAIABAAIAAkACQAKAAgACQAJAAgACAAIAAkACQAJ
AAkACQAIAAYABgAFAAQABAAEAAMAAQACAAIAAwADAAEAAAAAAAEA///8//r/+P/7//r/
+v/7//v/+//4//j/+v/7//v/+//9//v/+//7//v/+//6//r/+P/4//j/+P/2//j/+v/6
//j/+P/4//j/9//3//b/9f/2//j/+f/5//b/9f/0//P/9//4//v//P/7//r/+v/7//n/
+f/4//j/9v/2//b/9v/2//b/9v/4//r/+f/3//n/+v/6//r/+v/6//r/+v/6//j/+f/5
//j/+P/4//f/9v/4//n/+//7//r/+f/5//j/+v/6//n/+f/4//f/+P/6//r/+P/4//j/
+P/2//b/+P/6//v/+v/7/wAA/v/9//3//v/+/////v/+/wEABQAIAAYAAwAGAAsACQAJ
AAcABQAGAAcACQAKAAcACAAJAAkAAwD///v/9/8EAAAA+P/4//j/+P/4//f/9v/1//T/
9f/2/w==
         </WaveFormData>
      </LeadData>
      <LeadData>
         <LeadByteCountTotal>10000</LeadByteCountTotal>
         <LeadTimeOffset>0</LeadTimeOffset>
         <LeadSampleCountTotal>5000</LeadSampleCountTotal>
         <LeadAmplitudeUnitsPerBit>4.88</LeadAmplitudeUnitsPerBit>
         <LeadAmplitudeUnits>��V</LeadAmplitudeUnits>
         <LeadHighLimit>2147483647</LeadHighLimit>
         <LeadLowLimit>268435456</LeadLowLimit>
         <LeadID>II</LeadID>
         <LeadOffsetFirstSample>0</LeadOffsetFirstSample>
         <FirstSampleBaseline>0</FirstSampleBaseline>
         <LeadSampleSize>2</LeadSampleSize>
         <LeadOff>FALSE</LeadOff>
         <BaselineSway>FALSE</BaselineSway>
         <ExcessiveACNoise>FALSE</ExcessiveACNoise>
         <MuscleNoise>FALSE</MuscleNoise>
         <LeadDataCRC32>166458197</LeadDataCRC32>
         <WaveFormData>
8P/w//D/8P/t/+z/6//q/+v/7P/t/+7/7v/u/+7/7v/v//D/8f/y//L/8v/y//L/8f/w
/+//7v/y//T/9v/4//b/9P/y//D/8v/y//L/8v/0//T/9P/0//b/9v/2//b/+f/6//v/
/P/+//7//v/+/wAAAAAAAAAAAQACAAMABAAEAAQABAAEAAcACAAJAAoACgAKAAoACgAK
AAoACgAKAAoACgAKAAoACQAIAAcABgAEAAQABAAEAAEAAAD///7//f/8//v/+v/4//j/
+P/4//j/+P/4//j/9//2//X/9P/0//T/9P/0//b/9v/2//b/9f/0//P/8v/0//T/9P/0
//b/9v/2//b/+P/4//j/+P/4//j/+P/4//r/+v/6//r/+P/4//j/+P/5//r/+//8//z/
/P/8//z//v/+//7//v/+//7//v/+//3//P/7//r//P/8//z//P/7//r/+f/4//r/+v/6
//r//P/8//z//P/5//j/9//2//f/+P/5//r/+f/4//f/9v/2//b/9v/2//j/+P/5//n/
+P/6//v/+//+//7/AAACAAQAAwADAAYABAACAAEA///+///////+//7//v8AAAAAAAAB
AAMABAAAAAAAAAD///7//P/4//X/9f/1//X/9//1//b/9//5//n/9v/2//T/7//u/+7/
7v/v//D/8f/y//L/8//z//L/8P/w/+7/7v/u/+7/7v/v/+//7//v//D/8v/y//L/8v/y
//H/8f/x//X/8//v/+//7f/j/+H/6//5/wYAFwAmADkAUABfAGMAYQBhAF4AVwBZAGcA
cAByAG0AaABjAGMAYgBYAEgAPAAsABwAFAAQAAoAAgD7//n/9v/y//T/9P/z//L/9f/2
//f/9//y//D/7f/r/+3/7v/v/+//8f/w/+//7//y//P/9P/0//H/7//t/+z/7P/s/+3/
7f/v/+//7//w//D/7//v/+//7//w//H/8f/y//H/8f/x/+//7//w//L/9P/z//L/8v/y
//L/8v/y//T/9P/1//f/9f/1//X/9v/1//P/8v/x//P/9P/1//b/9P/2//b/9v/4//v/
/P/9/////////wAAAAAAAP7//f///wEAAgADAAQAAwAEAAcACgAKAAsACwAMAAwACwAL
AAwACwAKAAkACQAKAAsADAALAAsACgAKAAcABwAEAAQABQAFAAMAAgD//////v/9//7/
//8AAAEAAAAAAAAAAAD8//v/+//6//r/+v/5//n/+f/7//n/+f/7//v/+v/6//v/+//7
//r//P/+//7//P/6//3//f/7//n/+f/5//n/+v/8//3//v/8//z//v/7//j/+P/4//j/
+v/7//z//P/9//3//v/+//z//P/8//z//P/8//z//P/9//3//v/+//7//v/+/wAAAAD/
/////v/+//3//f/9//z//P/8//v/+//9//3//f/9//r/+v/8//z//P/8//z//P/8//z/
/P/6//v/+//8//z//f/9//7/AAACAAQABAADAAMABgAEAAMAAwACAAMAAwAEAAQABAAE
AAYABgAFAAUABgAGAAQAAgACAAEA/v/8//j/9f/1//X/9f/3//f/+P/5//v/+//6//r/
+P/1//L/8P/u/+z/7//w//H/8v/x//H/8P/w//L/8P/w//D/7v/u/+//7//v/+//8P/w
//H/8v/z//T/8//z//P/8//t/+n/6f/p/+P/4//r//f/BgAVACYANwBOAF8AYwBjAGEA
XABXAF0AaQByAHYAcwBqAGkAbQBqAFwATAA4ACYAHAASAAYAAAACAP3/9//0//L/9P/0
//P/8v/y//L/8v/x//L/8v/x//H/8v/y//L/8f/v/+7/7f/t/+//8f/z//T/8v/x//D/
8P/u/+7/7//v/+//7//v//D/8P/v/+//7//v//D/8f/x//D/7//v/+//8v/z//X/+P/2
//X/9P/0//H/8P/v/+7/7v/u/+//8f/z//P/8//0//L/8f/x//H/8//0//X/9v/0//b/
9v/2//f/+f/5//n/+v/7//z//v/+/wAAAAABAAMABQAGAAcABwAFAAUABwAGAAYABwAH
AAoACgAJAAkACwALAAsACwAJAAgABwAGAAUABQAEAAQABgAHAAUABgAGAAUAAgAAAAEA
AQAAAP//AQABAAEAAQACAAIAAgACAAAA//////7//f/8//r/+f/7//3/+//7//3//f/8
//z//P/7//r/+P/2//j/+P/2//b/+f/5//f/9f/1//X/9f/4//r/+//8//z//P/+//v/
+v/6//r/+v/4//n/+v/6//v/+//8//z//P/8//z//P/6//r/+v/6//n/+f/6//r//P/8
//z//v/8//v/+//6//r/+f/5//n//P/8//z/+//5//v/+//7//n/9v/2//T/9v/3//j/
+f/6//r/+v/6//r/+f/5//j/+P/8//3//f/+//7/AAACAAIAAQABAAQAAgACAAEA////
////AAAAAAAAAQAEAAUABQADAAQABAACAAIAAgABAP7/+//2//L/8f/x//H/8//z//f/
+f/8//3/+P/2//L/7f/s/+z/7P/s/+3/7v/v//D/7//v/+7/7v/w/+7/7v/u/+7/7v/v
/+//8f/x//L/8v/w//D/8P/w/+v/7f/v/+//8f/x/+v/4//h/+f/8f/9/wwAGwAoADcA
RgBNAE0ASwBJAEIAPQBHAFkAYgBeAFsAXgBhAGUAZABcAEwAOgAqABwAFgAQAAQA/P/9
//3/+P/2//X/9P/y//D/7//u/+3/6//r/+z/7P/t//D/8P/w/+//7v/s/+r/6f/s/+3/
7v/u/+7/7f/s/+z/7P/s/+3/7f/v/+//7//w/+3/6//q/+n/7P/u//D/8f/u/+v/6f/n
/+r/6//t//D/8v/x//D/8P/w//D/8P/w/+//7v/u/+//8P/x//L/9P/2//X/9f/1//P/
8v/x//D/8//2//f/+P/6//3//v////z/+f/2//T/9//6//v//f///wEAAgADAAIA///+
////AwAEAAYABwAJAAgABgAFAAUABQAFAAUABQAGAAcACAAJAAkACAAIAAUABQACAAIA
AgABAP7//P/+//////////z/+//6//n/9v/2//b/9v/1//X/9v/2//b/9v/1//X/8//1
//P/8//1//X/9P/0//X/9f/1//T/9v/4//j/9v/4//v/+//5//f/9//3//f/9f/2//b/
9v/5//r//f/7//r/+v/6//r/+P/5//r/+v/8//v/+//6//r/+v/6//r/+f/4//f/9v/3
//f/+P/4//b/9v/2//j/+P/3//f/9v/0//P/8//z//b/9v/2//X/9v/5//r/+//3//T/
8v/0//b/9v/2//b/9v/2//b/9v/2//T/9f/1//b/+f/7//z//v/8//7/AAAAAP3//f8A
AP7//P/7//n/+f/9//7//v/+//7/AAAAAP///P/8//v/+P/5//r/+v/4//n/9v/0//X/
8v/x//L/8f/y//P/9f/1//P/9P/z//H/8v/y//L/8v/w//D/8P/w//H/8f/w//D/8P/u
/+7/7v/u/+7/7//v/+//7//w//D/8v/y//L/8v/1//P/8f/v/+//7f/p/+P/4f/f/+P/
8f8AAA8AIgAzAEQAUQBbAF0AWwBWAFEATQBVAGQAbgBnAFwAXQBjAGgAYgBYAEoAPAAu
ACIAFgAKAAIAAQD///j/8v/0//T/8//y//T/9P/0//P/9P/0//P/8//z//L/8f/v//D/
8P/w//H/8v/z//T/9P/0//P/8v/y//D/8P/x//H/8f/x//H/8v/x/+//7v/t/+3/7v/v
/+//8P/v/+//7//v/+//8P/y//T/8//y//L/9P/0//T/9P/0//T/9f/3//X/9f/1//b/
9P/z//P/8//y//L/8v/y//P/9v/3//j/+f/7//v/+//8//3//v8AAP//AAD/////AQAD
AAQABQAGAAUABgAJAAkACAAIAAcACwAMAAwADQAPAA8ADwAPAA0ADAALAAoACgALAAsA
DAAKAAkABQAEAAcABwAFAAQABQAFAAQAAwACAAEAAAD/////AAABAAIA///9//z/+v/4
//j/9//3//j/+//6//v/+//7//r/+v/7//v/+//6//j/+v/6//j/+v/9//3/+//9//3/
/f/9//3//v/+//7//v/+/wAA/f/8//z//P/8//7///8AAAAAAQABAAIAAgACAAIAAgAC
AAEAAAD///7//f/9//7//v/+//7//v8AAAIAAQABAAAAAAD///////8BAAIAAwADAAAA
AQAAAP///f/8//z//P/+/wAA/v/+//7//v/8//z//P/8////AQACAAQABAAFAAUABgAE
AAYACAAIAAcABwAKAAgACAAHAAUABQAHAAgACAAIAAgACgAKAAkABwAIAAgABgAGAAYA
BQACAAIA/v/7//v/+//7//3//f/+////AQABAP7//v/8//n/+P/4//j/+P/4//j/+P/4
//j/9//1//T/9P/y//L/8v/z//T/9v/3//j/+f/7//z/+f/4//f/9v/3//f/9//5//f/
9f/1/+//6//v//n/BQAWACkAOABLAF4AZQBnAGkAZQBgAGEAaQB1AHwAegBzAG4AbQBr
AGQAWABIADYAKgAiABgADgAIAAgACQAFAPz/+P/4//j/9//2//b/9v/2//X/9v/2//X/
9f/4//j/+P/3//f/9v/1//X/9P/1//b/9v/2//X/9P/0//T/9P/1//X/8//z//P/9P/1
//X/9v/3//f/+P/5//n/9v/1//X/9f/1//X/9v/4//b/9f/0//T/9v/2//b/9v/4//j/
+f/7//r/+f/4//j/+P/3//f/9//5//r/+//8//r//P/8//z///8BAAEAAQADAAMAAwAE
AAQABgAGAAcABwAJAAoACwAJAAcABwAJAAgACAAJAAkADgAOAA0ADQAPAA8ADwAPABAA
EAAQABAADgANAAsACgAJAAkABgAGAAkACQAHAAYABQAFAAQAAwAFAAUABQAFAAUABgAH
AAgABQADAAIAAAD+//7//f/9//3////9//3///////7//v/9//3//f/8//z//v/+//z/
/P///////f/9//3//f/9////AAAAAAAA//8AAAMAAQAAAAAAAAAAAAIAAwAEAAQAAwAB
AAAA/v///wAAAQACAAIAAgACAAIAAQABAAIAAgAEAAQABAAGAAYABQAFAAQAAQD///7/
/f8AAAAAAAD//wEAAwADAAMABQD+//r/AgD///7//f/8//z//P/8//z//v//////AAAE
AAUABQAGAAQABgAIAAgABwAHAAoACAAIAAcABQAFAAgACgALAAwACwAMAAsACQAJAAoA
CgAIAAYABgAFAAIAAwAAAP7////+//3//v/9/wAAAQADAAMAAQACAAEA///7//r/+f/4
//j/+P/4//j/+v/7//v//P/5//b/9f/0//b/9v/3//f/9f/1//b/9v/4//j/+P/4//P/
9//1//X/+f/3//H/8//z//P/9f/9/woAGQAuAEEAUgBfAGUAaQBpAGIAXwBlAGsAbgBy
AHMAeAB1AG0AZABUAEAAMgAoABoADgAKAAgABgADAAEA/P/2//b/9v/1//T/9f/2//f/
9//0//L/7//t/+//8P/x//H/7//u/+3/7f/v//H/8//0//L/8f/w//D/8P/w//H/8f/x
//H/8f/y//L/8f/x//H/8//0//X/9f/y//H/8f/x//D/7//v//D/8P/v/+7/7v/w//D/
8P/w//L/8v/z//X/9f/1//X/9v/2//X/9f/1//b/9v/2//b/9P/2//b/9v/5//v/+//7
//n/+f/5//r//v8AAAAAAQD//wEAAgADAAEA/////wEABQAGAAgACQAMAAwACwALAAsA
CQAHAAUABgAGAAYABgAHAAcABgAGAAYABwAFAAYABQAFAAMAAgD//////v/9//7///8A
AAEAAAAAAAAAAAD8//v/+//6//r/+v/5//n/+//9//v/+//5//n/+P/4//j/9//2//T/
9f/4//n/+P/4//v/+//5//f/9//3//f/9//4//j/+P/3//j/+//5//j/+P/4//j/+f/7
//3//v/9//v/+v/4//r/+v/6//r//P/8//z//P/5//n/+v/6//r/+v/6//z//P/7//v/
+v/6//n/+f/5//r/+v/6//n/+//9//3//f/8//z//f/+/wQA///9//z//v/+//7//v/8
//z//P/8//7//////wAAAAABAAEAAgAEAAYACAAIAAkACQAMAAoABgAFAAMAAwAFAAYA
BgAGAAgADAAOAA8ADQAMAAoABgAIAAgABwAEAAEA/P/4//f/9//3//n/+f/7//3/AAAB
APz//P/6//f/9v/2//b/9v/4//j/+P/4//j/9//1//T/9f/0//X/9v/0//T/9f/1//X/
9f/2//b/+P/4//j/+P/5//P/8//1//f/+//5/+3/4//l/+//+/8GABkAKgA5AEwAWQBb
AFcAVwBUAEsARQBPAGAAaABlAFoAXQBpAGoAYgBYAEgANgAqABwAEgAQAAwABQD///z/
/v/8//z/+//6//j/+P/4//f/+P/4//f/9//2//b/9v/1//X/9P/z//P/9P/1//b/9v/0
//P/8v/y//T/9P/1//X/8//z//P/9P/2//X/9f/1//X/9v/3//f/9//3//j/+f/4//f/
9//4//b/9f/0//T/9v/2//b/9v/4//j/+f/7//v/+//7//z//P/7//v/+//6//r/+v/6
//z//v/+//7//f/////////9//3//f/+/wIABAAEAAUAAwAFAAYABwAHAAUABQAHAAoA
CgALAAsADAAMAAsACwAPAA8ADwAPAA4ADgAOAA4ADQANAAwADAAJAAkABgAGAAcABwAF
AAQAAwADAAIAAQD//////////wAAAAAAAAAA/v/9//3//P/7//r/+P/3//n/+//5//n/
+//7//r/+v/9//3//f/8//z//v/+//z//P///////f////////////3//v/+//7/AAAC
AAYABQAEAAQABAAEAAMAAwADAAIABAADAAMAAgACAAIAAgACAAAAAAAAAAAA/f/9//7/
/v8AAAAAAAACAAAA//////7/AAD////////+//7//v/9//7/AQACAAMAAAD+//3//P/+
//3//f/9//X/+v/6//r/+v/6//z//v8AAAIAAAABAAEAAgADAAMAAgACAAAAAgAEAAQA
BQAFAAgABgAFAAUABAAFAAUABAACAAAAAQAEAAUABQADAAQABAACAAIAAgABAP7//v/6
//f/9//3//f/+f/5//j/+f/7//v/+P/4//b/8//y//L/8v/y//L/8v/y//L/9f/1//T/
9P/y//D/8P/w//L/8v/z//P/8f/v/+7/7P/v//D/8f/y/+//7f/v/+//7f/r/+3/7f/p
/+f/7f/5/wwAHQAqADkAUABbAFcAVQBVAE4ARQBLAF0AZgBmAGMAYgBjAGcAaABgAEwA
OgAuACQAGgASAAwABAD///v/+P/2//X/9P/y//D/8P/w//D/7//w//D/7//v/+7/7v/u
/+3/7f/s/+v/6//s/+3/7v/u/+z/6//q/+r/7P/s/+3/7f/v/+//7//w/+//7f/s/+v/
6//s/+3/7f/u/+3/7f/t/+3/7f/u//D/8P/v/+7/7v/u/+7/7v/u/+7/7v/v//H/8f/x
//H/8v/y//H/8f/x//T/9P/0//T/8//0//P/8v/0//f/+P/5//f/9//3//j//P/+//7/
/////wEAAgADAAIA///+////AAAAAAEAAQAGAAYABQAFAAcABwAHAAcABgAGAAYABgAF
AAUABAAEAAUABQACAAIAAQABAP///v/7//v/+v/5//r/+//8//3/+v/4//b/9P/z//P/
9P/0//f/+P/4//n/+P/5//b/9f/y//H/7//u//H/8f/x//D/8f/0//X/9P/y//X/9f/z
//X/9f/1//X/8//0//T/9P/z//T/9//1//X/9v/3//j/+v/7//z//P/6//n/+f/4//b/
9v/2//b/9v/2//b/9v/2//f/+f/6//j/+P/4//r/+P/3//f/9v/3//f/+P/5//j/+P/4
//f/9f/3//f/9//1//T/9P/0//X/9f/2//f/9//4//X/9P/z//L/8//0//X/9v/4//n/
+f/6//r/+//7//z///8CAAUABgADAAEAAgD+//z/+//5//n//f/+//7//v/+/wAAAAD/
//3//v/+//z//f/+//7//P/7//j/9v/3//X/8//z//H/8P/x//P/8//x//L/8f/v/+7/
7v/u/+7/7P/s/+z/7P/v/+//7v/u/+7/7P/s/+z/7f/u//D/8f/w/+//7//u/+z/7P/s
/+z/7f/r/+v/6//p/+v/6//n/+P/4//p//X/CAAZACQANQBMAFcAWQBZAFkAVgBRAFUA
YwBuAG4AZwBiAGEAYwBgAFQARAAyACAAFAAMAAgAAgD+//v/+f/2//L/8f/w/+7/7P/s
/+z/7P/r/+v/7P/s/+3/8P/w//D/7//t/+r/5//l/+j/6f/q/+r/7P/r/+r/6v/q/+r/
6//r/+3/7f/t/+7/7v/t/+3/7f/q/+r/6v/p/+n/6f/q/+v/6//r/+z/7v/s/+v/6v/q
/+z/7P/s/+z/6v/q/+v/7f/t/+3/7f/u//D/7//v/+//7//u/+3/7P/u//D/8P/w//H/
8//z//P/9P/1//b/+P/4//r/+v/7//v//f/+////AQD/////AQABAAAAAAD//wQABAAD
AAMABQAFAAUABQAEAAQABAAEAAMAAwACAAIAAQABAP7//v///////f/8//v/+//6//n/
+f/5//n/+f/2//b/9v/2//b/9f/1//T/9P/0//P/8//1//f/9f/1//f/9//2//b/9f/z
//H/7v/u//D/8P/u//D/8//z//H/8f/x//H/8f/x//L/8v/y//H/8v/1//P/8//0//X/
9v/4//n/+v/6//b/8//x/+7/7//w//H/8v/z//T/9f/2//T/8//z//L/8//0//X/+P/2
//X/9f/0//T/8//z//P/9P/0//T/8//y//P/8v/x//L/8v/z//T/9P/z//P/8//1//b/
9v/2//b/9v/2//T/9P/0//T/9P/1//X/9v/4//n/+f/6//v//v8BAAIAAAD//wEA/v/+
//3/+//7//3//v/+//7//f/+//3/+//7//z//P/6//v//P/8//r/9v/y/+//7//w//H/
9P/1//T/8//z//H/8P/w/+7/6//t/+7/7//w/+7/7P/q/+j/6f/p/+j/6P/o/+b/5v/m
/+j/6P/p/+n/6v/r/+3/7v/r/+r/6f/o/+n/6f/p/+v/7f/t/+f/4//f/9v/4//z/wQA
DwAaACsAQABPAFMAUwBVAFQATwBTAF8AbgBuAGUAXgBbAF8AYgBSADwAKAAaAAoABAAC
AAAA/P/5//P/7v/u//D/8P/v/+7/7f/s/+v/6f/n/+b/5P/j/+X/5v/n/+f/6f/o/+f/
5//l/+X/5f/k/+f/5//n/+j/5//m/+b/5f/l/+X/5f/m/+f/5//o/+n/5v/m/+b/5f/m
/+X/5f/l/+P/4//k/+b/5//n/+f/6P/o/+j/6P/o/+X/5P/k/+X/5v/n/+j/6v/s/+v/
6//r/+v/6v/p/+j/6f/s/+3/7v/u/+//7v/t/+//7//v//D/8P/y//L/8//0//f/+f/7
//n/9//3//n/+f/4//j/9//6//r/+f/5//v/+//7//v//P/8//z//P/7//v/+v/6//n/
+f/2//b/+P/5//j/+P/1//X/9P/z//H/8f/x//H/8v/y//L/8v/u/+3/7f/s/+3/7v/u
/+//7//x/+//7//u/+3/6//q/+n/6f/p/+j/6P/q/+r/6P/r/+//8P/v/+7/7f/s/+v/
6f/q/+r/6v/t/+7/8f/v/+3/7P/r/+r/7P/t/+7/7v/w/+//7//u/+z/7P/s/+z/7//w
//H/8v/v/+//8P/w/+7/7v/u//D/8v/x//H/8P/y//H/8f/x/+//7v/t/+v/6//t/+3/
7f/t/+7/8P/y//H/7//u/+3/6f/m/+f/6P/p/+r/6v/q/+r/6v/s/+3/7f/u//H/8//0
//b/+P/6//z//P/4//f/+f/2//T/8//x//H/9P/2//f/+P/6//z//P/7//r/+v/5//b/
+P/4//f/9P/w/+r/5f/j/+X/5f/n/+f/6f/r/+7/7//r/+r/5//j/+T/5P/k/+T/5v/m
/+b/5v/n/+f/5v/m/+j/5v/m/+b/5v/m/+f/5//l/+X/5v/m/+b/5v/m/+b/5f/j/+H/
4//p/+n/5f/f/9f/1f/j//H//v8NABwALQA+AEcARQBBAD8APAA3AEEAVwBgAFgAVwBc
AFsAWQBWAEwAQAAwAB4AEgAMAAgAAgD8//H/5//m/+r/6P/o/+f/5v/o/+j/6P/n/+P/
4v/g/9//4P/g/+D/3//i/+L/4v/j/+L/4//k/+T/4v/h/+D/4P/h/+L/5P/l/+P/4//j
/+T/4v/h/+H/4f/j/+T/5f/l/+b/5f/l/+X/4//j/+T/5v/m/+X/5P/k/+T/5P/k/+T/
5P/k/+X/5//l/+X/5f/m/+n/6f/q/+v/6//q/+n/6P/o/+r/6v/q/+z/7//w//H/7//v
/+//8P/x//L/8f/x/+//8f/y//P/9P/z//T/9//4//j/+f/5//z//P/7//v//f/9//3/
/f/6//r/+v/6//z//f/9//7//f/9//r/+v/6//n/9v/0//P/8//y//H/8f/x//H/8f/v
/+7/7f/s/+v/6//s/+z/7v/u/+3/7f/r/+3/6//r/+r/6f/n/+b/6P/p/+r/6v/s/+7/
7v/s/+v/7f/s/+n/6v/r/+z/7f/u//D/8f/y//D/8P/y/+//7//w//H/8v/x//H/8f/w
//L/8//1//b/8//y//H/8P/t/+z/6//q/+z/7f/v//D/7v/u/+7/8P/y//H/8f/w//D/
7//v/+//8P/w//D/7//t/+//7//v/+v/6v/q/+r/7P/r/+v/6//x//b/8v/w/+7/7P/u
/+7/7v/u/+//8f/y//T/9P/1//X/9v/0//b/+P/4//f/9//6//j/9P/z//H/8f/y//L/
8f/w//H/9P/1//X/9v/4//n/+P/1//L/7v/o/+n/5v/k/+X/5f/l/+f/5//q/+v/7f/t
/+v/7P/r/+n/5v/m/+b/5v/m/+b/5v/m/+X/5f/k/+T/5v/k/+T/5P/l/+b/6P/p/+f/
5f/k/+L/4//k/+X/5v/n/+n/5//l/+P/4//h/9//1//X/93/7f/8/wsAHgAzAEQAUQBX
AFUAUwBOAEUARQBPAFoAXABbAFwAXQBfAF4AVABIAD4ALgAeABQACgAAAPr/9f/t/+r/
6v/q/+r/6f/o/+b/5v/m/+X/5P/k/+P/4//k/+T/5P/j/+X/5P/j/+P/5P/l/+b/5v/k
/+P/4v/i/+T/5P/l/+X/5f/l/+X/5v/o/+f/5//n/+b/5v/m/+X/5v/l/+X/5f/k/+P/
4//k/+b/5f/k/+T/5v/m/+b/5v/k/+T/5f/n/+X/5f/l/+b/6P/n/+f/5//q/+r/6v/q
/+r/7P/s/+z/6//t/+3/7f/r/+v/6//s/+7/8P/w//H/8//1//b/9//3//X/9f/3//n/
+v/8//3/AAAAAP////8BAAEAAQABAAAAAAAAAAAA//////7//v/9//3/+v/6//z//f/8
//z/+P/1//H/7f/u/+//8P/x//D/8P/w//D/8P/v/+//7v/s/+z/6//r/+v/7f/r/+v/
6//r/+r/6v/r/+v/6//q/+r/7P/s/+r/7P/v/+//7f/r/+v/6//r/+z/7v/v//D/8P/w
//L/7//w//D/8P/w//L/8//0//T/8f/v/+7/7P/u//D/8v/0//T/9P/0//T/8P/v/+//
7v/u/+7/7v/w//D/7//v/+7/7//v//D/8f/w//D/8P/v/+3/7//v/+//7v/u/+//8P/w
/+//7//v/+//8P/w//D/8P/w/+7/7v/u/+7/7v/v/+//8P/y//P/8//0//b/+P/6//r/
+P/3//n/9v/2//X/8//z//P/9P/0//T/9P/2//b/9f/2//j/+f/4//b/9v/1//L/7v/q
/+f/5//o/+n/7P/t/+7/7//x//H/7P/s/+r/5//k/+T/5P/k/+L/4v/i/+L/5P/l/+X/
5v/o/+b/5v/m/+X/5P/k/+P/4//j/+T/5P/k/+T/5P/k/+f/4//j/+f/5//j/9//3//d
/9n/3f/r//b///8SACcAPABLAFUAWQBZAFIASwBLAFEAWgBiAGEAXABXAFcAWABQAEAA
MAAiABQADAAGAPz/9v/z/+3/6v/m/+X/5P/i/+D/4v/i/+L/4f/i/+L/4f/h/+D/4P/g
/9//4f/g/9//3//d/93/3f/c/9//3//f/+D/4P/g/+H/4f/e/93/3P/c/97/3f/d/93/
3P/c/9z/2//c/93/3//h/+D/3//f/+D/4v/h/+D/4P/e/97/3v/e/9z/3P/d/9//4P/h
/+L/5P/i/+H/4f/h/+H/4P/f/97/3//i/+P/5P/j/+X/5f/l/+b/5//o/+r/6v/s/+z/
7f/q/+v/6//r/+7/7f/u//H/8v/y//P/8//2//b/9f/1//X/9f/1//X/9P/0//T/9P/1
//X/9P/0//P/8//w//D/7//v/+3/7P/t/+3/7P/r/+v/6//r/+v/5//m/+X/5P/j/+P/
5P/k/+b/5v/l/+X/4//l/+P/4//j/+P/4v/i/+P/4//j/+L/4P/i/+L/4P/f/+H/4P/d
/9//3//f/9//3//g/+D/4P/h/+L/5f/j/+D/4P/g/+D/4v/j/+T/5P/k/+P/4//i/+L/
4v/i/+L/4v/i/+L/4v/e/93/3f/c/93/3v/f/+L/4v/h/+H/4P/g/9//3//f/97/3v/e
/93/3f/f/9//3//g/+D/4f/i/+H/3//e/93/2//c/9z/3P/d/93/3f/d/93/3f/d/97/
3f/d/93/3//g/+H/4v/m/+n/6P/n/+j/6f/p/+n/6f/l/+f/5//n/+b/5f/k/+P/5v/m
/+P/4//k/+P/4//j/+L/4//j/+L/2//Y/9b/1P/X/9j/2P/Y/9j/2P/Y/9b/1v/W/9b/
1f/U/w==
         </WaveFormData>
      </LeadData>
      <LeadData>
         <LeadByteCountTotal>10000</LeadByteCountTotal>
         <LeadTimeOffset>0</LeadTimeOffset>
         <LeadSampleCountTotal>5000</LeadSampleCountTotal>
         <LeadAmplitudeUnitsPerBit>4.88</LeadAmplitudeUnitsPerBit>
         <LeadAmplitudeUnits>��V</LeadAmplitudeUnits>
         <LeadHighLimit>2147483647</LeadHighLimit>
         <LeadLowLimit>268435456</LeadLowLimit>
         <LeadID>V1</LeadID>
         <LeadOffsetFirstSample>0</LeadOffsetFirstSample>
         <FirstSampleBaseline>0</FirstSampleBaseline>
         <LeadSampleSize>2</LeadSampleSize>
         <LeadOff>FALSE</LeadOff>
         <BaselineSway>FALSE</BaselineSway>
         <ExcessiveACNoise>FALSE</ExcessiveACNoise>
         <MuscleNoise>FALSE</MuscleNoise>
         <LeadDataCRC32>4180783031</LeadDataCRC32>
         <WaveFormData>
EgASABIAEgAQABAAEAAQAA8ADgANAAwADAAMAAwADAAOAA4ADgAOAAwADAAMAAwACwAK
AAkACAAJAAoACwAMAAkACAAHAAYABgAGAAYABgAFAAQAAwACAAAAAAAAAAAA///+//3/
/P/7//r/+f/4//X/9P/z//L/8f/w/+//7v/s/+z/7P/s/+z/7P/s/+z/7P/s/+z/7P/s
/+z/7P/s/+3/7v/v//D/8v/0//b/+P/5//r/+//8////AAABAAIABAAEAAQABAAHAAgA
CQAKAAwADAAMAAwADgAOAA4ADgAOAA4ADgAOABAAEAAQABAADgAOAA4ADgAQABAAEAAQ
AA4ADgAOAA4ADgAOAA4ADgAOAA4ADgAOAAwADAAMAAwACgAKAAoACgAMAAwADAAMAAoA
CgAKAAoACwAMAA0ADgANAAwACwAKAAoACgAKAAoACgAKAAoACgAMAAwADAAMAAwADAAM
AAwADAAMAAwADAAKAAoACgAKAAwADAAMAAwACgAKAAoACgAMAAwADQANAAwADAAMAAwA
DwAQABAADwAPABAAEgAUABQAFAAWABcAFgAWABcAFwAUABAACgAHAAgACAAGAAQAAgAB
AAEAAwABAAMAAwADAAMAAwACAAIAAgACAAMABQAFAAcABwAJAAsACwAMAAwACAAIAAgA
CAAKAAoACgAKAAoACwALAAsADAAMAAsACwALAAsACwALAAsACwALAAwACgAKAAoACgAM
AAwADAAMABIAFQAUABYAGAAUABMAEQAPABUAJAA0ADgALgAdABUAEgANAAsA/P/W/6v/
iP9q/1n/V/9c/23/hP+Y/6f/uP/H/9P/3v/q//P/9//8/wIACAAJAAkACQAJAAgACgAM
AA0ADQALAAsACwALAA0ADgAPAA8ADQANAA0ADQAPABAAEAAQAA4ADgAOAA0ADQANAA0A
DQANAA0ADQANAA8ADwAPAA8ADwAMAAwADAAMAAwADAAMAA4ADQAMAAwACgAKAAoACQAJ
AAkACQAJAAoACgAKAAoACAAIAAgABgAGAAYABgAFAAQABAAEAAQABQAFAAMAAAACAAIA
AQAAAAEA//////7//P/6//j/9v/1//T/9P/z//T/8//y//L/8P/v/+7/7f/t/+3/7f/t
/+//7//v/+//8P/w//D/8f/1//j/+f/8//v/+//7//z//////wEAAgACAAIABAAFAAUA
BgAIAAgACAAKAAoACgAKAAoACwALAAoACQAIAAcACAAIAAgACAAKAAoACgALAAsACwAK
AAoADAAMAAwACwAJAAoACgAKAA0ADQANAA0ADQANAA0ADQANAA0ADQAMAAwADAAMAA0A
CwALAAsACwAOAA8ADwAQAA8ADgAMAAsADQANAA0ADQANAAwADAAMAA0ADQANAA0ADQAN
AA4ADgAMAAwADAALAA0ADgAOAA0ACwALAAsADAAMAAoACgAMAA4ADgAOAA4ADAANAA0A
DgAQABAAEAARABAAEAAPAA8AEAASABQAEgAUABYAFwAYABYAFwAXABYAEgAMAAkACAAG
AAQAAgAAAAAAAQAEAAUABQAFAAUABQAFAAQABAAEAAUABwAKAA0ADQANAA8ADwAPABAA
EAAOAAwADAAMAAwADAAMAAwADAAOAA8AEAASABEADwAOAA0ADwAPAA8ADwAPAA8AEAAQ
ABAAEAAQABAAEAASABQAFAATABYAGAAaABoAGQAVABMAFwAmADQAOgAuAB8AGwAYABMA
DwD8/9L/p/+C/2T/Vf9V/1z/b/+K/5z/qf+6/8n/1f/k/+7/8//7/wIABgAKAAsADAAN
AA4ADgAMAA4ADwAPAA8ADwAPAA8ADwAQABEAEQARABEAEQARABEAEgASABIAEgASABIA
EQASABMAFAAVABMAEwATABMAEQARABEAEQATABAAEAAQABIAEgASABIAEwATABMAFAAT
ABIAEQAPAA8ADwAPAA8ADAAMAAwADAAOAA4ADgAMAAoACgAKAAkABwAIAAkACgAJAAkA
BwAEAAQABAADAAIAAwABAAEAAAD///7//f/8//v/+v/6//n/+P/3//b/9v/2//X/9P/z
//T/9f/2//f/9v/1//T/8//2//b/9v/3//n//P/9/wAAAQABAAEAAgAFAAUABwAIAAcA
BgAHAAcABwAIAAoACgALAA4ADwAQAA8ADgAOAA0ADQANAA0ADQAOAA4ADgAOAA4ADgAO
AA8AEAARABEAEgAQABAAEAAPAA8AEAAQABAAEQARABEAEQARABEAEQARABMAEwATABIA
EAAQABAAEQASABMAFAAVABMAEwASABIAEAAQAA8ADwAPAA8ADwAPAA8ADgAOAA4AEQAR
ABEAEQAPAA8AEAAQAA4ADgAOAA0ADgAQABEAEQAQAA8ADgAOAA4ADAAMAA8AEgAQABAA
EAAQAA4ADwAPABAAEAAQABAAEQASABIAEQARABQAFgAYABYAFAAWABcAGAAYABkAGQAY
ABQADgALAAoACgAIAAYABAABAAEAAwADAAcABwAHAAcABgAEAAMAAgAFAAcACgANAA0A
DQAPAA8ADQAOAA4ADAAMAAwADAAMAAwADAAMAAwACwALAAsADAAOAA0ADQANAA0ADQAN
AA0ACwALAAwADAAMAAwADAAMAAwADgAOABIAFQAWABgAGAAYABcAEwANABMAIgAuAC4A
IgATAA0AEAATABUACgDq/8P/pP+I/3X/c/96/4f/lv+o/7f/xP/P/9n/5P/u//P/9/8A
AAYABgAFAAYABwAIAAgACAAKAAsACwANAA0ADQANAAsADAANAA0ADQANAA0ADQAPABAA
EAAQAA4ADgAOAA0ADQANAA0ADQANAA0ADQANAA0ADQANAA0ADwAMAAwADAAKAAoACgAK
AAwACwAKAAoACgAKAAoACQAJAAkACQAJAAgACAAIAAgABwAGAAUAAgADAAQABQAFAAQA
BAAEAAQAAwADAAEA/v/+//7//f/8//r/9//2//T/9f/0//P/8v/y//L/8//z//D/7//u
/+7/8P/v/+7/7f/r/+v/6//r/+v/6//r/+v/7v/u/+7/7//x//T/9f/4//f/9//3//j/
/f/9////AAAEAAQABgAHAAUABgAIAAgACAAKAAoACgAMAAwADQANAA8ADwAPAA8ADgAO
AA4ADgAMAAwADAANAA0ADQAMAAwADAAMAAwACwANAA4ADgAOAA0ADQANAA0ACwALAAsA
CwALAAsACwAKAAgACAAIAAkACQAJAAkACQAJAAkACAAIAAoACgAJAAkABwAHAAcABwAJ
AAgACAAIAAcABwAHAAcABwAHAAgACAAIAAgACAAHAAkACgAKAAkACQAJAAkACgAIAAgA
BgAHAAgABgAGAAYABgAIAAkACQAKAAgACAAIAAkADAAMAAsACwAKAAwADgAMAAoADAAN
AA4ADwARABIAEgAQAAoABwAGAAQAAgAAAP7/+//7//3//f///////////wEAAAAAAAAA
/////wAAAQAFAAUABwAHAAcACAAIAAYABgAGAAYABgAIAAgACAAIAAkACQAJAAoACAAH
AAcABwAHAAcABwAHAAcABwAIAAgACAAIAAgACAAKAAgACAAGAAkADgAOABAAFAATAA0A
CQAJABIAIgAuACoAGwAPAAoABwAJAAoA+v/V/7L/lv9//3P/dP99/4j/lP+l/7j/w//L
/9T/3v/j/+v/9P/6//r//f8AAAEAAgACAAQABgAHAAcABwAHAAcABwAFAAYABwAHAAkA
CQAJAAkACQAKAAoACgAIAAgACAAHAAUABQAFAAUABgAHAAgACQAHAAcABwAHAAkABgAG
AAYABAAEAAQABAAGAAUABAAEAAYABgAGAAUABAADAAIAAQACAAIAAgACAAQABAAEAAIA
AQAAAP///f/6//r/+v/6//v/+//5//b/+P/4//f/9v/1//P/8//y/+//7v/t/+z/6//q
/+r/6f/o/+f/5v/m/+b/5f/k/+P/4//j/+P/4//j/+P/4//j/+T/5P/k/+X/5//q/+v/
7v/x//H/8f/y//X/9f/3//j//P/8//7//////wAAAgACAAIABAAEAAQABAAEAAUABQAD
AAMAAwADAAYABgAGAAYACAAIAAgACQAHAAcABgAGAAgACAAIAAcABwAIAAgACAAHAAcA
BwAHAAcABwAHAAcABwAHAAcABgAGAAYABgAHAAcABwAHAAcABQAFAAQABAAEAAQAAwAD
AAMAAwADAAMAAwACAAIAAgADAAMAAwADAAMAAwAEAAQABgAGAAYABQAFAAYABgAFAAUA
BQAFAAYABAAEAAQABQAFAAQABAAEAAQABAACAAMAAwAEAAYABgAGAAcACAAIAAcABwAG
AAgACgAIAAoADAANAA4ADgAPAA8ADgAIAAIA///+//7//P/6//j/+f/5//v/+///////
/////////v/+//7//P/9////AQAFAAUABwAHAAUABgAGAAQABgAGAAYABgAIAAgACAAI
AAgABwAGAAYABgAFAAUABQAFAAUABQAFAAcABwAIAAgACAAIAAgACAAKAAoACgAMAA8A
EgAUABQAEAALAAcACwAXACoAOgA0ACIAFQARAAoAAQD5/9z/rv+H/2r/UP9H/03/Vv9t
/4b/lv+p/7r/yf/V/97/5v/t//X/+v/+/wIABQAGAAcACAAIAAUABgAGAAUABgAHAAgA
CQAJAAoACwALAAsACwALAAsACwAMAAwADAAMAAwADAALAAsACwALAAsACwALAAsACwAL
AAsACwALAA8ADAAMAAwACgAKAAoACgAMAAsACgAKAAoACgAKAAkACQAJAAkACQAIAAgA
CAAIAAYABgAGAAQABQAGAAcABwAEAAQABAAEAAMAAwABAP7/AAAAAP///v/7//n/+f/4
//n/+P/3//b/9//2//b/9f/0//P/8v/y//D/7//u/+3/7f/t/+3/7f/t/+3/7f/t/+//
8P/x//P/8v/0//T/9v/5//n/+f/6//////8BAAIAAwACAAMAAwADAAQABgAGAAYACAAI
AAgACAAIAAkACQAHAAcABwAHAAoACgAKAAoACAAIAAgACQAJAAkACAAIAAoACgAKAAkA
CwAMAAwADAANAA0ADQANAA0ADQANAA0ADwAPAA8ADgAOAA4ADgAPAA8ADwAPAA8ADwAP
AA4ADgAMAAwACwALAA0ADQANAA0ADQAMAAwADAANAA0ADQANAA0ADQAOAA4ACwAKAAkA
BwAIAAoACwALAA0ADQANAA4ADAAIAAoADAAKAAoACgAKAAgACQAJAAoADAAMAAwADQAQ
ABAADwAPAA4AEAASABAAEAASABMAFAASABMAEwASABAACgAHAAYABAACAAAA/v//////
AQABAAMAAwADAAMAAwACAAIAAgAAAAEAAwAFAAgACQAMAA0ADQAOAA4ADAAMAAwADAAM
AAoACgAKAAoACwALAAsADAAKAAkACQAJAAkACQAJAAkACwALAAwADAAMAAwADAAMAAwA
DAAKAAwAEQAUABYAGAAYABUADwAPABUAJgA0ADYAJgAZABUAFAAPAAkA8P/G/5f/cP9U
/03/Uf9c/23/gv+S/6P/uP/H/9P/3P/o//H/9//8/wAABAAFAAYABwAIAAgACAAKAAsA
CwAJAAkACQAJAAsADAANAA0ACwALAAsACwANAA4ADgAOAAwADAAMAAsADQANAA0ADQAM
AAsACgAJAAsACwALAAsADQAKAAoACgAMAAwADAAMAAoACQAIAAgACgAKAAoACQAIAAcA
BgAFAAQABAAEAAQABgAGAAYABAAEAAQABAADAP7//v/+//7///////3/+v/4//j/9//2
//f/9f/1//T/9f/0//P/8v/x//D/8P/v/+7/7f/s/+z/7v/t/+z/6//r/+v/6//r/+n/
6f/p/+n/7P/s/+z/7f/x//T/9f/4//f/9//3//j/+f/5//v//P/+//7/AAABAAEAAgAE
AAQABAAGAAYABgAEAAIAAQD//wAAAQACAAMAAgACAAIAAgADAAQABQAHAAcABwAGAAYA
BwAIAAkACQAHAAgACAAIAAcABwAHAAcABwAHAAcABwAHAAcABwAGAAcACAAJAAsACQAJ
AAkACQALAAsACgAKAAoACgAJAAkACQAJAAkACQAHAAYABgAGAAkACQAJAAkACQAJAAoA
CgAKAAoACgAJAAsADAAMAAsADQANAA0ADgAOAA4ADgAPABEADwARABQAEgASABIAEgAS
ABMAEwAUABYAFgAWABcAGgAaABkAGQAYABoAHAAaABwAHgAfACAAIgAjACMAIgAeABgA
FQAUABQAEgAQAA4ADwAPABEAEQATABMAEwATABMAEgASABIAEAARABMAFQAYABkAHAAd
ABwAHAAbABgAFgAWABYAFgAYABgAGAAYABkAGQAZABoAGgAZABkAGQAZABkAGQAZABkA
GQAaABoAHAAcABwAHAAcABwAGAAUABcAHAAeABwAGgAZABUADwAPABwALAA0ACoAHQAX
ABQAFQAbABYA9v/N/7D/lv+B/3f/eP+D/5L/ov+z/8b/0f/b/+L/6v/z//v/AAAEAAoA
CwAKAAsADAAMAAwADgAPAA8ADQANAA0ADQAQABIAFAAVABQAEwASABEADwAQABAAEAAS
ABIAEgARABMAEwATABMAEgARABAADwAPAA8ADwAPABEADgAOAA4AEAAQABAAEAANAAsA
CQAIAAoACgAKAAkACQAJAAkACQAGAAYABgAGAAYABgAGAAQABAAEAAQAAwACAAIAAgAC
AAMAAwABAP7//v/+//3//P/5//f/9//2//P/8v/x//D/8f/w//D/7//s/+v/6v/q/+z/
6//q/+n/6f/p/+n/6f/p/+n/6f/p/+r/6v/q/+v/7P/u/+7/8P/z//P/8//0//n/+f/7
//z//v/+/wAAAQD//wAAAgACAAQABgAGAAYACAAIAAkACQAJAAkACQAJAAkACAAHAAYA
BwAIAAkACwAJAAkACAAIAAYABgAGAAUABQAGAAYABgAHAAcABwAHAAUABQAFAAUABwAH
AAcABgAGAAYABgAHAAUABQAFAAUAAwADAAIAAgAEAAQAAwADAAMAAwADAAMABQAEAAQA
BAAFAAUABQAFAAMAAwAEAAQABAAEAAQAAwADAAQABAADAAUABQAFAAYABAAEAAQABQAF
AAMAAwADAAEACAAGAAYABgAGAAgACQAJAAoACAAIAAgACQAIAAgABwAHAAYACAAKAAgA
CQAMAA4AEAAOAA8ADwAOAAoABAABAAAA/v/8//r/+P/5//n/+//7//3//f/9//3//f/8
//z//P/8//3///8BAAMAAwAFAAUABwAIAAgABgAEAAQABAAEAAYABgAGAAYABwAHAAcA
CAAIAAcABwAHAAcABwAHAAcABQAFAAYABgAIAAgACAAIAAQABgAIAAoACwAQABIAFAAW
ABEACQAHAA8AHgAqAC4AJAAVAAsACAAJAA0ABgDo/8H/ov+I/3X/c/94/4P/lP+i/63/
vP/J/9P/3v/o/+//9//8/wAA/v8BAAIAAwAEAAQABgAIAAkACQAKAAsADAANAAwADAAM
AAsADQANAA0ADQALAAwADAAMAAwADAAMAAsACwALAAsACwANAA0ADQANAAsACwALAAsA
CwAIAAgACAAKAAoACgAKAAwACwAKAAoACAAIAAgABwAJAAkACQAJAAgACAAIAAgABgAG
AAYABAAEAAQABAADAAIAAgACAAIAAQABAP///P/8//z/+//6//n/9//3//b/9f/0//P/
8v/v/+7/7v/t/+7/7f/s/+z/6//p/+f/5f/n/+f/5//n/+j/6f/q/+v/6v/q/+r/6//t
//D/8f/0//P/8//z//T/+f/5//v//P/+//7/AAABAAMABAAGAAYABgAIAAgACAAIAAgA
CQAJAAoACwAMAA0ADQAMAAsACgAIAAgACAAJAAsACwAKAAoACwAMAA0ADQALAAwADAAM
AAwACwAKAAkACQAJAAkACQALAAsACwAKAAoACgAKAAsACQAJAAkACQAJAAkACAAIAAgA
CAAHAAcABwAHAAcABwAJAAgACAAIAAcABwAHAAcABwAHAAgACAAIAAgACAAHAAkACgAK
AAkACQAJAAkACgAIAAgACAAJAAkABwAHAAcACwAKAAgACAAIAAgACgALAAsADAAMAAwA
DAANAA4ADgANAA0ADAAOABAADgAQABIAEwAUABIAEwATABIADgAIAAUABAAEAAIAAAD+
//v/+//9//3/AAABAAIAAwABAAAAAAAAAAAAAQADAAUACQAJAAsACwAJAAoACgAIAAkA
CgALAAwACgAKAAoACgALAAsACwAMAAwACwALAAsADQANAA0ADQANAA0ADgAOAAwADAAM
AAwACgAMAA4ADgARABQAGAAYABYAEQAPAA0AFQAmADQAOAAsABsAEwAQAAkACQD6/9b/
rf+K/2z/Wf9Z/2D/b/+E/5b/p/+4/8f/1f/g/+r/7//3//7/BAAGAAcACgALAAwADAAK
AAwADQANAA0ADQANAA0ADQAOAA8ADwAPAA8ADwAPAA8AEAAQABAADgAOAA4ADQANAA0A
DQANAA4ADwAQABEAEQARABEAEQARAA4ADgAOAA4ADgAOAA4AEAAPAA4ADgAMAAwADAAL
AA0ADQANAA0ADAAMAAwADAALAAoACQAGAAcACAAJAAkABgAGAAYABgAHAAcABQACAAIA
AgABAAAA///9//3//P/7//r/+f/4//f/9v/2//X/9v/1//T/9P/y//H/8P/v/+//7//v
/+//7//v/+//7//u/+7/7v/v//H/9P/1//j/+f/5//n/+v/9//3///8AAAIAAgAEAAUA
BQAGAAgACAAIAAoACgAKAAoACgALAAsACQAJAAkACQAMAAwADAAMAAwADAAMAA0ACwAL
AAoACgAKAAoACgAJAAkACgAKAAoACwALAAsACwALAAsACwALAA0ADQANAAwADwAQABEA
EwASABEAEAAPAA0ADQAMAAwADAAMAAsACwAMAA0ADgAPAA8ADgAOAA4ADQANAA0ADQAN
AA0ADgAOAAwADAAMAAsACwAMAAwACwANAA0ADQAOAA4ADgAOAA8AEQAPAA8ADwAPABEA
DgAMAAwADAAMAAwADQANAA4AEAAQABAAEQAQABAADwAPABIAFAAWABQAFAAWABcAGAAa
ABsAGwAaABQADgALAAoACAAGAAQAAgABAAEAAwADAAYABwAIAAkACAAGAAUABAAGAAcA
CQALAAsACwANAA0ADwAQABAADgAOAA4ADgAOAAwADAAMAAwACwALAAsADAANAA0ADgAP
AA0ADQANAA0ADwAPABAAEAAQABAAEAAQABIAEAAOABAAFQAYABoAHAAcABcAEwARABcA
JAAyADgALgAdABcAFgARAA0A/P/S/6f/hP9k/0//Uf9c/23/hv+W/6P/sv/D/9H/4P/s
//P/9//6/wAACAANAAwADQAOAA4ADgAQABEAEQAQAA8ADgANAA8AEAARABEADwAPAA8A
DwANAA4ADgAOABAAEAAQAA8ADwAPAA8ADwAPAA8ADwAPABEAEQARABEAEQAOAA4ADgAO
AA4ADgAOABAADwAOAA4ADAAMAAwACwANAA0ADQANAAoACgAKAAoADAAMAAwACgAKAAoA
CgAJAAgACAAIAAgABwAHAAUAAgAEAAQAAwACAAEA//////7/+//6//n/+P/4//j/+f/5
//f/9f/z//L/9P/z//L/8f/w/+//7v/t/+//7//v/+//8v/y//L/8//z//b/9//6//v/
+//7//z//////wEAAgAEAAQABgAHAAUABgAIAAgACAAKAAoACgAKAAoACwALAAsACwAL
AAsACgAKAAoACgAMAAwADAANAAsACwAKAAoADAAMAAwACwANAA4ADgAOAA8ADwAPAA8A
DwAPAA8ADwAPAA8ADwAOAAwADAAMAA0ADwAPAA8ADwAPAA8ADgAOAA4ADgANAA0ADQAN
AA0ADQAOAA4ADwAQABAADwAOAA0ADQANAA4ADgAMAAwADAALAAkACgAKAAkACgALAAwA
DgAMAAwADAANAA0ACwALAAsADQAKAAwADAAMAAwADAANAA0ADgAOAA4ADgAPAA4ADgAN
AA0ADwASABUAFAATABQAFAAUABYAFwAXABYAEgAMAAkACAAHAAQAAQD+//7///8CAAMA
AwADAAMAAwADAAIAAgACAAAAAQADAAUACQAJAAsACwAJAAoACgAIAAgACAAIAAgACAAI
AAgACAALAAsACwAMAAoACQAJAAkACQAJAAkACQAHAAcACAAIAAoACgAKAAoACAAGAAgA
DAAPABIAFgAWABIADwALAAcADQAcACoALAAeABEADwAOAA0ADQAAAN7/uf+a/3r/af9r
/3L/ff+M/57/r//A/8n/1f/i/+z/8//3//b/+v/+/wEABAAFAAYABgAGAAgACQAJAAcA
BwAHAAcABwAIAAkACQALAAsACwALAAsADAAMAAwADAAMAAwACwAKAAkACAAHAAgACQAK
AAsACgAJAAgABwAJAAYABgAGAAgACAAIAAgACAAHAAYABgAGAAYABgAFAAMAAwADAAMA
AwAEAAUABgAEAAQABAACAAAAAAAAAP///v/+//7//v///////f/6//r/+v/5//j/9//1
//X/9P/x//D/7//u/+3/7P/s/+v/6v/p/+j/6P/p/+n/6f/p/+j/5//m/+X/5f/l/+X/
5f/o/+j/6P/p/+v/7v/v//L/8f/x//H/8v/3//f/+f/6//z//P/+/////f/+/wAAAAAC
AAQABAAEAAQABAAFAAUABwAHAAcABwAIAAgACAAIAAgACAAIAAkABwAHAAYABgAGAAYA
BgAFAAcACAAIAAgACQAJAAkACQAHAAcABwAHAAYABQAEAAIABAAEAAQABQADAAMAAwAD
AAQABQAFAAYABgAGAAUABQADAAMAAwADAAMAAgACAAIABQAFAAUABQAFAAUABgAGAAQA
BAAEAAMAAwAEAAQAAwABAAEAAQACAAQABAAEAAUABQADAAMAAwAHAAgABwAGAAUABAAC
AAMAAwAEAAYABgAGAAcACAAIAAcABwAIAAoADAAKAAgACgALAAwACgALAAsACgAHAAIA
AAAAAP7//P/6//j/9//3//n/+f/7//v/+//7//v/+v/6//r//P/9////AQABAAEAAwAD
AAMABAAEAAIABAAEAAQABAACAAIAAgACAAMAAwADAAQAAwABAAAA//8AAAEAAgADAAMA
AwAEAAQABAAEAAQABAAGAAYABgAMAA8AEAAQABAAEAALAAUABQALABYAJgAuACQAEQAF
AAIAAQAHAAQA6v/F/6b/iv93/3P/dv9//4j/lv+p/7j/wf/N/9j/4P/n/+//9P/4//r/
/f8AAAEAAgACAAIABAAFAAUABQAFAAUABQAFAAYABwAHAAcABwAHAAcABwAIAAgACAAG
AAYABgAFAAcABwAHAAcABQAFAAUABQAFAAUABQAFAAcABAAEAAQABAAEAAQABAACAAEA
AAAAAAIAAgACAAEAAQABAAEAAQAAAAAAAAAAAP7//v/+//z//f/+///////6//r/+v/6
//v/+//5//b/9P/0//P/8v/v/+3/7f/s/+3/7P/r/+r/5//m/+b/5f/k/+P/4v/i/+T/
4//i/+H/3//f/9//3//f/9//3//f/+D/4P/g/+H/4v/k/+T/5v/o/+n/6v/s/+//7//x
//L/9P/0//b/9//3//j/+v/6//r//P/8//z//v/+/////////////////wIAAgACAAIA
AAAAAAAAAQABAAEAAAAAAAAAAAAAAP//AQACAAIAAgABAAEAAQABAP//////////AQAB
AAEAAAAAAAAAAAABAAEAAQABAAEA//////7//v/+//7//f/9//7///8AAAEA///+//7/
/v////////////3//f/+//7//v/+//7//f/9//7//v/9//3//f/9//7//P/8//z//f//
//3//f/9/wEAAAACAAIAAgACAAEAAQAAAAAA/v/+//7///8CAAIAAQABAAIABAAGAAQA
BAAGAAcACAAIAAkACQAIAAQA/v/7//r/+v/4//b/9P/z//P/9f/1//f/9//3//f/9//2
//b/9v/2//f/+f/7//////8BAAEAAAAAAP///P/+//7//v/+//7//v/+//7/////////
AAAAAP///////////////////////wAAAAD+//7//v/+//z/+v/+/wQABwAIAAoAEAAQ
AAkAAQADAAcADgAgADAAKgAZAA8ADAABAPv/8v/S/6P/fP9g/03/R/9M/1n/bv+C/5P/
pP+1/8H/zv/a/+P/5f/s//L/9v/5//r/+//8//z//v8AAAEAAQABAAEAAQABAAEAAgAD
AAMAAwADAAMAAwADAAQABAAEAAQABAAEAAMABAAFAAYABwAGAAUABAADAAMAAwADAAMA
BQACAAIAAgAEAAQABAAEAAIAAQAAAAAAAQACAAMAAwABAAEAAQABAAAAAAAAAAAAAAAA
AAAA/v/+//7//v/9//z//P/8//z/+//7//n/9v/4//j/9//2//f/9f/1//T/8f/w/+//
7v/t/+z/7P/r/+j/5//m/+b/5//n/+f/5//l/+X/5f/l/+X/5f/l/+X/6P/o/+j/6f/q
/+z/7P/u//H/8f/x//L/8//z//X/9v/2//b/+P/5//v//P/+//7//P/+//7//v8AAAAA
AQABAAEAAQABAAEAAgACAAIAAgAAAAAAAAABAAEAAQAAAAAAAgACAAIAAQAAAAAA///+
/wAAAQACAAMAAwADAAMAAwABAAEAAQAAAAEAAgADAAUAAwADAAMAAwADAAMAAgACAAIA
AgABAAEAAwADAAMAAwABAAAAAAAAAAMAAwADAAMAAgABAAEAAAAAAAAAAAD/////AAAA
AP//////////AAAAAAAAAAABAAEA//////////////////8AAAAAAQABAP////8AAAAA
AAAAAAEAAQABAAEAAgAEAAUABQAGAAcACAAGAAcACAAHAAYABQADAPv/+v/5//j/9f/0
//P/8v/1//X/9f/1//b/9v/3//f/9v/1//X/9f/2//f/+v/8//z//P/8//7//v/+//7/
/f/8/w==
         </WaveFormData>
      </LeadData>
      <LeadData>
         <LeadByteCountTotal>10000</LeadByteCountTotal>
         <LeadTimeOffset>0</LeadTimeOffset>
         <LeadSampleCountTotal>5000</LeadSampleCountTotal>
         <LeadAmplitudeUnitsPerBit>4.88</LeadAmplitudeUnitsPerBit>
         <LeadAmplitudeUnits>��V</LeadAmplitudeUnits>
         <LeadHighLimit>2147483647</LeadHighLimit>
         <LeadLowLimit>268435456</LeadLowLimit>
         <LeadID>V2</LeadID>
         <LeadOffsetFirstSample>0</LeadOffsetFirstSample>
         <FirstSampleBaseline>0</FirstSampleBaseline>
         <LeadSampleSize>2</LeadSampleSize>
         <LeadOff>FALSE</LeadOff>
         <BaselineSway>FALSE</BaselineSway>
         <ExcessiveACNoise>FALSE</ExcessiveACNoise>
         <MuscleNoise>FALSE</MuscleNoise>
         <LeadDataCRC32>3724543303</LeadDataCRC32>
         <WaveFormData>
DgAOAA4ADgAMAAwADAAMAAwADAAMAAwADAAMAAwADAAMAAwADAAMAAsACgAJAAgACAAI
AAgACAAKAAoACgAKAAcABgAFAAQABAAEAAQABAADAAIAAQAAAAAAAAAAAAAA///+//3/
/P/7//r/+f/4//f/9v/1//T/8//y//H/8P/u/+7/7v/u/+7/7v/u/+7/8P/w//D/8P/x
//L/8//0//f/+P/5//r//P/+/wAAAgAEAAQABAAEAAcACAAJAAoADAAMAAwADAAOAA4A
DgAOAA4ADgAOAA4ADAAMAAwADAAOAA4ADgAOAA4ADgAOAA4ADgAOAA4ADgAOAA4ADgAO
AA4ADgAOAA4ADgAOAA4ADgAQABAAEAAQABAAEAAQABAAEgASABIAEgARABAADwAOABAA
EAAQABAAEgASABIAEgAQABAAEAAQAA4ADgAOAA4ADgAOAA4ADgAOAA4ADgAOAA4ADgAO
AA4ADAAMAAwADAAMAAwADAAMAA4ADgAOAA4ADgAOAA4ADgAOAA4ADgAMAAwADAAMAAsA
DQAPAA8ADwANAA0AEAAQABIAEwATABUAFQAVABQAEwAWABYAFQAVABcAFwAWABQAEQAQ
ABAAEAAOAA4ADgAMAAwADAAJAAYABgAGAAcACAAGAAgACAAJAAkACQAJAAkABgAFAAUA
BQAGAAcACAAIAAYABgAGAAYABgAGAAYABgAFAAUABQAFAAUABgAIAAYABgAGAAYABgAF
AAUABQAFAAwADwAQABUAHAAfACQAMQBFAGYAkgC+AOAA7QDvAO4A4wC/AJYAZwApANv/
if9A/wn/6f7o/gX/LP9M/2r/hP+a/6z/wP/R/93/5//v//X/+//7//r//P/+////AAAD
AAQABQAEAAUABQAEAAQABAAEAAUABwAHAAcABwAHAAgACQAJAAgABgAFAAQABgAGAAcA
BwAFAAUABQAFAAcABwAHAAcACAAIAAgACQAJAAgACAAIAAgABgAGAAcABwAGAAYABgAG
AAYABgAGAAYABgAGAAYABwAHAAcABgAGAAUABQAEAAQABAAEAAIAAgADAAMAAAD/////
///9//3//f/8//v/+f/4//f/9f/3//f/9f/1//X/9P/y//H/7//x/+//7//w//D/8P/y
//T/9P/0//b/9//3//f/+v/9/wAAAgADAAQAAwADAAQABgAHAAgACQAIAAgACQAKAAkA
CQAJAAkACQAKAAoACgAJAAkACQAJAAcABwAGAAYACAAJAAkACAAKAAoACgAKAAoACgAK
AAoACgAKAAsACwAJAAkACQAJAAkACwALAAsADQANAA4ADgAQAA8ADwAPAA0ADAALAAoA
DQANAAwADAAOAA8ADwAOAAwADAAMAAwADgAOAA4ADgAOAA4ADgAOAA4ADgANAA0ADQAN
AA0ADAAMAAwADAAMAAwADAAMAAwACwAKAAkACAAKAAkACQAKAAoACgAKAAoADAAMAAoA
DAALAAoACAAHAAkACQAJAAkACQAMAAwADAAPAA8AEQASABEAEQARABIAFAATABMAEwAR
ABAADgALAAoACgAKAAoADAAMAAoACAAIAAUAAgACAAIAAwAEAAQABAAEAAUABQAHAAcA
BwAGAAQAAwACAAEAAwADAAIAAgAEAAQABAAEAAIAAgACAAEAAQABAAEAAQADAAYABQAG
AAUABAADAAEAAwADAAcABgAFAAwAEwAYAB0AIgArAD8AYACOALoA2gDnAOkA7ADfALsA
kABbABcAx/93/y7/+f7b/tr++/4m/0T/Xv98/5L/pv+4/8n/1//h/+n/8f/3//n/+P/6
//z//f/7//3//f/9////AQACAAIAAQAAAP////8AAAEAAgADAAMABAAFAAUABQAEAAQA
BAAEAAQABQAFAAUABQAFAAUAAwADAAMAAwAEAAQABAAFAAcABgAGAAYABgAEAAQABQAF
AAQABAAEAAUABgAHAAgABQAEAAMAAgADAAMAAwACAAIAAQABAAAAAgACAAIAAAD+////
///8//3//f/9//v/+f/5//j/9//5//j/9//1//X/9f/z//P/8//y//D/7//v//H/7//v
//H/8v/z//b/9f/0//P/9P/3//f/9//6//n//P/+////AQABAAIABAAGAAcACAAJAAgA
CAAJAAoACwALAAsACwANAA4ADgAOAAsACwALAAsACwALAAoACgAMAA0ADQAMAAwADAAM
AAwADgAOAA4ADgANAAwADAALAA0ADQANAA0ADwARABEAEQAQAA8ADwAOABAADwAPAA8A
EAAQABAAEAATABMAEgASABIAEwATABIAEAAQABAAEAAQABAAEAAQABAAEAAQABAAEgAS
ABEAEQARABEAEQAQAA4ADgAOAA4AEAAQABAAEAAOAA4ADgAOABAADQALAA0AEAAPAA4A
DQAMAAwADAAKAAwADAAMAAsACwANAA0ADQANAA4AEgATABQAEwATABUAFgAXABcAFwAY
ABgAFwAXABcAFwAWABQAEQAPAA4ADQAMAA0ADgANAAwACgAHAAQABAAGAAcACAAIAAoA
CgALAAsACwALAAsACgAHAAcABwAHAAUABQAEAAQABgAGAAYABgAEAAQABAADAAQABQAG
AAcABgAIAAYABgAGAAYABgAFAAMABQAHAAoADQASABkAHgAjACoAMwBFAGoAmgDIAOgA
9QDzAOwA3wC9AJYAZwAlANH/f/8y//n+5f72/hf/OP9a/3b/jv+i/7L/xP/X/93/4//v
//f/+f/7//r//P/+//////8BAAEAAQADAAUABgAGAAQABAAEAAUABQAFAAUABQAHAAgA
CQAJAAcABgAGAAYABAAEAAUABQAHAAcABwAHAAUABQAFAAUABgAGAAYABwAGAAQAAwAC
AAMAAgADAAUAAwACAAIAAgADAAQABQAGAAMAAgABAAAA/////////v8AAP/////+//7/
/v/+//z//v///////P/5//n/+f/3//P/8//y//H/8//y//H/7//x//H/7//v/+7/7P/p
/+f/6P/r/+r/6//s/+z/7P/u/+7/7v/u//D/8f/x//H/9P/1//j/+v/7//3//f/+/wAA
AgADAAQABQAHAAgACgAMAAwACwAKAAkACQAKAAoACgALAAsACwALAA0ADQAMAAwADAAN
AA0ADAALAAoACQAIAAgACAAIAAgACgAKAAsACwALAAsACwALAA0ADwAPAA8ADQANAA4A
DgAQAA8ADwAPAA4ADgAOAA4ADQANAAwADAAOAA8ADwAOAA4ADgAOAA4ADgAOAA4ADgAM
AAwADAAMAAwADAALAAsADQANAA0ADAAMAAwADAAMAAoACgAKAAoADAAMAAwADAAKAAkA
BwAJAAoACAAIAAgACAAKAAoACAAKAAgACAAHAAcACgALAAwADQAMAA4ADQAMAA0ADQAP
ABAAEQARABEAEgAUABMAEwATABMAEgAQAA0ADAAMAAwADAAMAAwACgAIAAoABwAEAAQA
AgADAAQABAAIAAgACQAJAAkACQAJAAgABQAFAAUABQAHAAcABgAGAAYABgAGAAYABAAE
AAQAAwAFAAUABQAFAAYACAAGAAYABgAGAAYABQAHAAUABQAGAAkAEAARABYAHQAiACcA
MwBMAHIAngDIAOEA5QDkAN8AywCmAIEATwALAL//dP8x/wH/9P4H/yT/Pv9e/37/kv+i
/7b/xf/R/93/6f/x//P/9f/4//r//P/9//3///////////8BAAIAAgACAAIAAgADAAUA
BQAFAAUAAwAEAAUABQAFAAQABAAEAAQABAAFAAUABQAFAAUABQADAAMAAwADAAQABAAE
AAUABQAEAAQABAACAAAAAAABAAMAAgACAAIAAAAAAAAAAAACAAIAAgACAAEAAQABAAAA
/v/9//3//P/8//z//P/6//j/+f/5//b/9//3//f/9f/1//X/9P/z//H/8P/v/+3/7f/t
/+v/6//t/+z/6v/p/+j/6f/m/+X/5v/m/+b/6P/o/+j/6P/q/+v/6//r/+7/7//y//T/
9f/5//n/+v/8//z//f/+////AgACAAMABAAHAAcABwAHAAcACAAIAAgABQAFAAUABQAF
AAUABAAEAAIAAwADAAIAAgACAAIAAgACAAIAAgACAAIAAgADAAMABQAFAAUABQADAAUA
BQAFAAMAAwAEAAQAAgABAAEAAQAEAAQABAAEAAcABwAGAAYABgAHAAcABgAGAAYABgAG
AAYABgAGAAYABQAEAAMAAgADAAQABAAFAAQAAwACAAAAAgACAAIAAgACAAIAAgACAAIA
AgACAAIAAgABAAEAAQABAAAAAAAAAAAAAAACAAIAAAACAAAAAAD/////AwADAAMAAwAB
AAQABAAEAAUABQAHAAgACwALAAsADAAKAAkACQAJAAkACAAGAAMAAAAAAAAAAAACAAIA
AAD+//7/+//4//j/+P/5//r/+v/+//7///////3//f/9//z/+//7//v/+//7//v/+v/6
//j/+P/4//j/+P/4//j/9//5//n/+f/5//r//P/6//r/+v/6//r/+f/7//v/+/8AAAMA
CAAPABIAFQAeACsARwByAKQAzgDmAOsA6wDmAMkAnwByADkA7/+j/1f/Fv/n/tX+5P4L
/zD/TP9q/4b/nP+u/77/y//Z/+P/6f/t//H/8//z//T/9f/1//P/9f/1//X/9//5//r/
+v/6//r/+v/7//v/+//7//v/+//8//3//f/9//z//P/8//z//P/9//3/+//7//v/+//8
//3//v///wAAAAAAAAEA/v/8//v/+v/7//r/+//9//3//P/8//z//P/8//z//P/8//z/
/P/8//v/+//7//r//P/7//v/+v/4//j/+P/2//b/9//3//T/9f/1//X/8//x//H/8P/v
/+//7v/t/+v/6//r/+n/6f/r/+r/6P/n/+f/6f/n/+f/6P/o/+j/6v/q/+r/6v/s/+//
7//v//L/8v/0//X/9f/3//f/+P/6//r/+//8//3//P/8//3//v//////////////AAAA
AAAA///////////9//3//P/8//7///////7//P/8//z//P/9//7///8AAAAAAAABAAEA
AAD///7//f///wEAAQABAAEAAQACAAIAAgABAAEAAQACAAIAAgACAAMAAwACAAIAAgAD
AAMAAgAAAAAAAAAAAAIAAgACAAIAAAAAAAAAAAACAAIAAQABAAMAAwADAAIA///+//3/
/P/+//7//v/+/wAAAAAAAAAAAAD7//3/AAD9//z/+//6//z//P/6//z//v/+//3//f/9
//3//f/9//3/AAAAAAAAAQABAAMABAAFAAUABQAGAAgABwAHAAcABwAGAAQAAQD+//7/
/v/+//7//v/8//r//P/5//b/9v/0//X/9v/2//r/+v/7//v/+//7//v/+v/3//f/9//3
//f/9//2//b/+P/4//j/+P/2//b/9v/1//X/9f/1//X/9v/4//b/9v/2//b/9v/1//f/
9//1//j//f8CAAcADAATABgAIQA3AFwAjAC6ANQA3QDhAOIA0wCrAHoARQD//6f/U/8Q
/9/+yf7U/vX+Gv86/1b/dP+M/5z/rP/B/9H/1//b/+P/6f/p/+j/6v/s/+3/7v/x//L/
8//w//H/8f/w//L/8v/y//P/8//z//P/8//z//T/9f/1//X/9P/0//T/9P/0//X/9f/z
//P/8//z//X/9f/1//X/9P/0//T/9f/3//b/9v/2//T/8v/y//P/9f/0//T/9P/z//L/
8f/w//D/8P/w//D/8f/x//H/8P/w/+//7//u/+z/7P/s/+r/7P/t/+3/6v/o/+f/5v/j
/+P/4//i/+H/5P/k/+T/4//h/+H/3//f/93/3P/a/9n/2//d/9v/2//e/97/3v/g/+D/
4P/g/+L/5f/l/+X/6P/r/+7/8P/x//H/8f/y//T/9f/1//X/9f/4//j/+f/6//v/+//7
//v/+f/6//r/+v/4//f/9v/1//X/9f/0//T/9P/1//X/9P/2//b/9v/2//j/+P/4//j/
+f/6//z//f/8//v/+v/5//n/+//7//v//f/9//7//v/+//3//f/9/wAAAAAAAAAAAQAB
AAAAAAACAAMAAwACAAAAAAAAAAAAAAAAAAAAAAAAAAAAAAAAAAAAAAD/////AQABAAEA
AAD+//7//v/+////AAABAAIAAgACAAIAAgAEAAMAAwADAAcABgAGAAgACAAIAAgACAAI
AAgABgAIAAoACgAJAAkACQAJAAkACQALAA4ADgAOABEAEQATABQAFwAXABcAGAAYABcA
FwAXABkAGAAWABMAEgASABIAEgAQABAADgAMAAwACQAGAAYACAAJAAoACgAOAA4ADwAP
AA8ADwAPAA4ADAALAAoACQALAAsACgAKAAgACAAIAAgACgAKAAoACQAJAAkACQAJAAoA
DAAKAAoACwAMAA0ADQARAA0ABwAIABMAGAAbACAAIwAsADMAQwBkAJIAvgDiAPcA/QD+
APMA0wCqAIEAQQDt/5v/Tv8R/+3+8P4P/zD/UP9w/4z/pP+2/8b/0//j/+//8//5////
AQACAAQABgAHAAcACQAJAAkABwAJAAoACgALAAwADQAPAA4ADQAMAAsACwAMAA0ADQAP
AA4ADgAOABAAEAARABEAEAAPAA4ADQAPAA8ADwAPAA4ADgAOAA8ADwAOAA4ADgAOAAwA
DAANAA0ADAAMAAwACgAKAAoACgAIAAgACAAIAAkACQAJAAgABgAFAAUABAAEAAQABAAC
AAIAAwADAAAA/////////f/7//v/+v/5//f/9v/1//P/8//z//H/8f/v/+7/7P/r/+3/
7//t/+3/7v/u/+7/8P/w//D/8P/y//P/8//z//b/9v/4//n/+f/8//3///8CAAYABwAI
AAkADAAMAA0ADgANAA0ADQANAA0ADgAOAA4ADwAPAA8ADwAPAA8ADgAOAAwADQANAAwA
DQAOAA8AEAAOAA4ADgAOAA4ADgAPAA8ADwAPAA8ADwAPABEAEQARAA8ADwAQABAAEAAP
AA8ADwARABIAEwAUABMAEwASABIAEgATABMAEgASABIAEgASABAAEAAQABAAEAAQABAA
EAASABIAEQARAA8ADwAPAA4ADgAOAA4ADgAQABAAEAAQABEAEgATABQAEQAPAA4ADQAP
AA4ADgAOAA0AEgAQABAAEAAQABIAEgAQABIAEAAQAA8ADwAPAA8ADwAPAA8AEgASABIA
FQAVABcAGAAZABkAGQAaABgAFwAXABcAFwAWABQAEQAQABAAEAAQABEAEgARABAADgAL
AAgACAAIAAkACgAKAAwADAANAA0ADwAPAA8ADgAMAAsACgAJAAsACwAKAAoACgAKAAoA
CgAMAAwADAALAA0ADQANAA0ADQAOAAsACgALAAwADQANAAkACQANAA4AEQAWABsAIAAn
AC4AMwBHAGoAmgDEAOIA7wDxAOwA3wDBAJoAcQAzAOX/l/9Q/xX/9/7+/hv/Pv9a/3L/
iv+i/7T/xP/V/+P/7f/1//v//f8BAAAAAgAEAAUABQAHAAcABwAJAAsADAAMAAoACgAK
AAsADQANAA0ADQALAAwADQANAAsACgAKAAoADAAMAA0ADQALAAsACwALAA0ADQANAA0A
CgAKAAoACwALAAoACgAKAAwACgAKAAsACQAIAAgACAAKAAoACgAKAAgACAAIAAgABwAH
AAcABgAGAAUABQAEAAQABAAEAAIAAAABAAEA/v/9//3//f/7//v/+//6//n/+f/4//f/
9f/z//P/8f/x//P/8v/w/+//7f/v/+3/7f/u/+7/7v/w//D/8P/w//L/8f/x//H/9P/3
//r//P/9//////8AAAIABAAFAAYABwAKAAoACwAMAA0ADQANAA0ADQAOAA4ADgALAAsA
CwALAA4ADwAPABAADwAPAA4ADAAKAAoACgAKAAwADAAMAAwACgAKAAsACwALAAsACwAL
AAsADQANAA0ACwALAAwADAANAA0ADgAPAA4ADgAOAA4AEQARABAAEAAQABEAEQAQAA4A
DgAOAA4ADgAOAA4ADgAQABAAEAAQAA4ADgANAA0ACwALAAsACgAMAAwADAAMAAwADAAM
AAwADAAMAAwADAAMAAsACwALAA0ADAAMAAwACwAIAAoACgAKAAoACAAIAAYACAAJAAoA
CgALAAsACwALAAsACwAOAA4ADgAPAA8AEQASABMAEwATABQAFAATABMAEwAVABQAEgAP
AA0ADAALAAoACwAMAAsACgAIAAUAAgACAAAAAQACAAIABgAGAAcABwAFAAUABQAEAAUA
BQAFAAUAAwADAAIAAgACAAIAAgACAAIAAgACAAEAAQABAAEAAQAEAAYABAAEAAMAAgAB
AP//AQADAAMAAgAHAA4AEwAYAB0AIAApAEEAZgCWAMQA4gDtAO0A7ADdALUAjABdABsA
0f+B/zb//f7d/uD+//4k/0D/Xv9+/5T/pv+8/83/1//f/+n/8f/1//X/9v/4//r/+//7
//3//f/9//v//f/+//7/AAAAAAAAAQABAAEAAQABAAMABAAFAAUABAACAAEAAAACAAIA
AwADAAMAAwADAAMABQAFAAUABQACAAIAAgADAAMAAgACAAIABAACAAIAAwABAAAAAAAA
AAIAAgACAAIAAAAAAAAAAAD////////+/wAA//////7//P/8//z/+v/6//v/+//4//n/
+f/5//f/9f/1//T/8//1//T/8//x//H/8f/v/+//7//u/+z/6//r/+3/6//r/+r/6v/q
/+z/7P/s/+z/7v/v/+//7//y//X/+P/6//v/+//7//z//v8AAAEAAgADAAQABAAFAAYA
BwAHAAcABwAGAAYABQAEAAMAAwADAAMAAQABAAAAAAABAAMABAAEAAYABgAGAAYABQAE
AAMAAgACAAIAAwADAAEAAQABAAEAAwAFAAUABQAFAAUABgAGAAgABwAHAAcACAAIAAgA
CAAHAAcABgAGAAYABwAHAAYABgAGAAYABgAIAAgACAAIAAYABgAGAAYABgAGAAUABQAF
AAUABQAEAAQABAAEAAQABAAEAAQABAACAAIAAgACAAQAAwADAAMABQAEAAQABAADAAMA
AAACAAIAAgACAAIAAgAAAAIAAgACAAEAAQADAAMAAwADAAUACAAIAAgABwAHAAkACgAN
AA0ADQAOAAwACwALAAsACwAKAAgABQAGAAYABgAGAAYABgAEAAIAAAD9//r/+v/8//3/
/v/+//7//v//////AQABAAEAAAD///////////7//f/7//r//P/8//z//P/8//z//P/7
//n/+f/5//n//P/+//z//P/6//r/+v/5//v/+//7//z/AQAEAAkAEgAXABoAIwA5AF4A
jAC8AOAA6wDpAOgA3QC3AIgAVQARAMP/cf8m/+v+zf7O/u/+Gv84/1D/av+G/57/sv/F
/9H/2//j/+n/7f/v//D/8v/0//X/9f/3//f/9//2//f/9//2//f/+P/5//v/+f/5//n/
+f/7//z//f/9//3//P/8//z//P/8//3//f/9//3//f/9//3//f/9//3//v/+//7////9
//z//P/8//z/+v/6//v/+//6//r/+v/6//r/+v/6//r/+v/6//r/+//7//v/+v/6//n/
+f/4//j/+P/4//b/9v/3//f/9P/z//P/8//x//H/8f/w/+//7f/s/+v/6f/s/+3/7P/t
/+z/6v/n/+X/5f/n/+X/5f/k/+T/5P/m/+j/6P/o/+r/6//r/+v/7v/v//L/9P/1//f/
9//4//r//P/9//7///8AAAAAAQACAAEAAQABAAEAAwAEAAQABAABAAEAAQABAAIAAwAD
AAQABAAFAAUABAAEAAQABAAEAAIAAgACAAIABAAEAAUABQAFAAUABQAFAAMABQAFAAUA
BQAFAAYABgAIAAcABwAHAAgACAAIAAgACQAJAAgACAAIAAkACQAIAAgACAAIAAgACAAI
AAgACAAKAAoACgAKAAoACgAJAAkACQAJAAkACAAIAAgACAAIAAYABgAGAAYACAAIAAgA
CAAGAAUABQAFAAcABgAGAAYACQAEAAIAAgACAAIABAAEAAIABAAGAAYABQAFAAUABQAF
AAUACAAMAA0ADgAMAAsADAAMAA4ADwAQABIAEAAPAA8ADwAPAA4ADAAJAAgACAAIAAgA
BgAGAAQAAgACAP///P/8//z//f/+//7/AAAAAAEAAQD////////+/////////////f/9
//z//P/+//7//v/+//z//P/8//v//f/9//3//f/8//7//P/8//3//v//////+//3//n/
AAAFAAoAEQAWABUAHAArAD8AZgCYAMQA4gDtAO8A7gDbALUAigBZABMAwf9v/yL/6/7X
/ub+Bf8q/0r/av+G/5j/qP+8/83/2//j/+X/6f/t/+//8v/0//b/9//5//v/+//7//n/
+//8//z/+v/6//r/+//7//v/+//7//v//P/9//3////+//7//v/8//z//f/9////////
/////v/9//z/+//8//z//P/9/////v/+//7//P/6//r/+//9//z//P/8//r/+v/6//r/
+v/6//r/+v/7//v/+//6//j/9//3//b/9P/0//T/8v/y//P/8//w//D/8f/y//H/7//v
/+7/7f/q/+j/5v/j/+T/5f/k/+X/4//i/+D/3//h/+P/4f/h/+H/4P/f/+D/4v/i/+L/
5P/l/+X/5f/o/+n/7P/u/+//7//v//D/8v/2//f/+P/5//z//P/9//7/////////////
/wAAAAAAAAEAAQABAAEAAQABAAAAAAAAAAEAAQAAAAAAAAAAAAAAAAAAAAAAAAD+//7/
/////wEAAQABAAEAAwAFAAUABQADAAMABAAEAAIAAQABAAEABAAEAAQABAAHAAcABgAG
AAgACQAJAAgABgAGAAYABgAEAAQABAAEAAQABAAEAAQABAAEAAMAAwAFAAUABQAEAAYA
BgAGAAYABQAEAAMAAgAAAAAAAAAAAAEAAQACAAMAAQAAAAAAAAADAAYABAAEAAQABAAC
AAIAAAACAAQABAADAAMAAwADAAMAAwADAAYABgAGAAkACQALAAwADAALAAoACgAMAAsA
CwALAAsACgAIAAUABgAGAAYABgAEAAQAAgAAAAIA///8//z//P/9//7//v/+//7/////
//////////7////////////9//3//P/8//3//v///wAA///+//3/+//9//3//f/9//z/
/v/8//z//v/+//7//f///wEAAQACAAUACgAPABgAGwAcACMANwBYAIIArgDWAOMA4QDa
AM8AswCOAGkAMQDp/5v/Uv8X//f+9P4L/yr/SP9o/4L/lv+m/7b/w//R/93/5f/r/+3/
8f/y//T/9v/3//n/+//7//v/+//9//7//v/+//7//v////3//f/9//3//f/+//////8B
AAAAAAAAAP///v/+//3//f/9//3//f////////////7//v/+///////+//7//v/8//r/
+v/7//3//P/8//z//P/8//z//P/8//z//P/8//n/+f/5//j/+f/5//r/+v/5//j/9//0
//b/9//3//T/8f/x//H/7//r/+v/6v/p/+v/6v/p/+f/5f/l/+P/4//l/+T/4v/h/9//
4f/f/9//4P/g/+D/4v/g/+D/4P/i/+P/4//j/+b/5f/o/+r/6//v/+//8P/y//b/9//4
//n/+v/6//v//P/9//3//f/9////AAAAAAAA//////////8BAAEAAAAAAAAAAQABAAAA
/v/+//7//v/+//7//v/+//7//v/////////////////9//////////3//f/+//7/////
/wAAAQACAAIAAgACAAIAAQD///7//v///////v8AAAAAAAAAAAIAAgACAAIAAQAAAP//
/v/+//7//f/9//////////7//v/+//7//v/+//7//v/+//z//P/8//z//v/9//3//f/9
//z//P/8//v//P/+//7//v/+//3//P/5//r/+v/6//n/+f/9//3//f/9//v//v/+//7/
/f/9////AAADAAMAAwAEAAIAAQABAAEAAwACAAAA/f/8//z//P/8//7//v/8//r/+P/1
//L/8v/y//P/9P/0//b/9v/3//f/9f/1//X/9P/z//P/8//z//P/8//y//L/9P/0//T/
9P/y//L/8v/x//H/8f/x//H/8v/0//L/8v/w//D/8P/v/+3/7f/v//T/9f/4////DAAT
AA4AEQAnAEYAbACcAMoA3QDdAN4A1QC3AIwAXQAjANf/if9A/wP/2f7O/uP+CP8q/0j/
ZP9+/5T/pv+3/8P/y//T/93/4f/j/+T/5v/o/+n/6f/r/+v/6//r/+3/7v/u/+7/7v/u
/+//7//v/+//7//v//D/8f/x//H/8P/w//D/8v/y//P/8//y//H/8P/v/+//7//v/+//
8P/w//D/8f/x//D/8P/w//D/7v/u/+//8f/w//D/8P/u/+7/7v/u/+z/7P/s/+z/7P/t
/+7/7v/s/+v/6//q/+r/6v/q/+j/6P/p/+n/5v/n/+f/5//l/+P/4//i/+H/4f/g/9//
3f/b/9v/2f/Z/9n/2P/W/9X/1//Z/9f/1//X/9b/1f/W/9b/1v/W/9j/2//b/9v/3v/d
/+D/4v/j/+f/5//o/+r/6v/r/+z/7f/s/+z/7f/u/+//7//v/+//7f/u/+7/7v/v/+//
7//v//H/8f/w//D/7//v/+7/7P/u/+7/7v/u/+7/7v/u/+7/7v/u/+//7//u/+3/7P/r
/+v/7f/t/+3/7//v//D/8P/w/+//7//v//D/8P/w//D/8f/x//D/8P/w//H/8f/w//D/
8P/w//D/8P/w//D/8P/u/+7/7v/u//D/8P/v/+//7//v/+//7v/s/+z/7P/s/+z/7P/s
/+z/7v/u/+7/7v/s/+v/6//r/+v/6v/q/+r/6f/p/+n/6f/q/+r/6//t/+v/6//r/+v/
6v/r/+v/6//s/+z/7v/u/+z/7f/t/+//7//w//D/8P/x//P/9P/y//D/8P/y//D/7P/s
/+v/6f/r/+v/6v/p/+n/6P/n/+b/4v/h/+H/4f/i/+H/4v/i/+L/4v/i/+P/5P/l/+b/
4//i/w==
         </WaveFormData>
      </LeadData>
      <LeadData>
         <LeadByteCountTotal>10000</LeadByteCountTotal>
         <LeadTimeOffset>0</LeadTimeOffset>
         <LeadSampleCountTotal>5000</LeadSampleCountTotal>
         <LeadAmplitudeUnitsPerBit>4.88</LeadAmplitudeUnitsPerBit>
         <LeadAmplitudeUnits>��V</LeadAmplitudeUnits>
         <LeadHighLimit>2147483647</LeadHighLimit>
         <LeadLowLimit>268435456</LeadLowLimit>
         <LeadID>V3</LeadID>
         <LeadOffsetFirstSample>0</LeadOffsetFirstSample>
         <FirstSampleBaseline>0</FirstSampleBaseline>
         <LeadSampleSize>2</LeadSampleSize>
         <LeadOff>FALSE</LeadOff>
         <BaselineSway>FALSE</BaselineSway>
         <ExcessiveACNoise>FALSE</ExcessiveACNoise>
         <MuscleNoise>FALSE</MuscleNoise>
         <LeadDataCRC32>1361783749</LeadDataCRC32>
         <WaveFormData>
BAAEAAQABAAEAAQABAAEAAIAAgACAAIABAAEAAQABAAEAAQABAAEAAMAAgABAAAAAAAA
AAAAAAACAAIAAgACAP///v/9//z//P/8//z//P/7//r/+f/4//b/9v/2//b/9f/0//P/
8v/w//D/8P/w/+//7v/t/+z/6//q/+n/6P/o/+j/6P/o/+r/6v/q/+r/6//s/+3/7v/v
//D/8f/y//T/9v/4//r//f/+////AAABAAIAAwAEAAUABgAHAAgACgAKAAoACgAKAAoA
CgAKAAgACAAIAAgABgAGAAYABgAGAAYABgAGAAYABgAGAAYABgAGAAYABgAGAAYABgAG
AAYABgAGAAYABgAGAAYABgAIAAgACAAIAAoACgAKAAoADAAMAAwADAAKAAoACgAKAAwA
DAAMAAwADgAOAA4ADgAMAAwADAAMAAwADAAMAAwADAAMAAwADAAKAAoACgAKAAgACAAI
AAgACAAIAAgACAAGAAYABgAGAAgACAAIAAgABgAGAAYABgAGAAYABgAGAAYABgAGAAYA
CQAKAAoACgALAAsADQAOAA8ADwAQABEADwAQABAAEAASABIAEgASABMAEwATABEADwAN
AA0ADAAMAAwADAAKAAkABwAEAAEAAAAAAAEAAgAEAAUABQAHAAUABQADAAMAAgACAAIA
AQAAAAAAAQABAAAAAAAAAAAA/v/+//7//v////////8AAAAAAAAAAAAAAQABAAEAAQAA
AAAAAAAAAAQABwAHAA4AFAAbACMAOQBYAIMAuwDwAB8BQgFZAWIBWgE8AREB3wCiAFoA
BwCz/2P/Jf8T/yr/Tv9o/3z/kf+k/7L/w//T/9//5v/t//T/9v/3//b/9v/3//f/+P/7
//z//f/6//v//P/7//z//P/9//3//f/9//3//f///////////////v/9//z//P/8//z/
/P/9//3//v/+//7//v/+//7//v/+//7//v8AAP////////7//v/8//z//P/8//z//P/8
//z//P/8//3//f/+//7//f/9//3//P/6//n/+P/4//r/+v/5//j/+P/4//f/9f/2//b/
9v/0//P/8v/y//H/8P/v/+3/6//s/+3/7f/t/+7/7f/t/+7/7P/s/+z/7P/u/+//8f/x
//P/9P/2//f/+P/5//r//P/9//7/AAACAAEAAgACAAQABgAHAAgACAAIAAkACQALAAkA
CQAJAAkACQAJAAkACQAJAAgACAAIAAYABQAFAAUABwAHAAcABwAEAAQABAAEAAQABQAG
AAcABwAIAAgACAAHAAYABQAFAAUABQAGAAYACAAIAAgACgAKAAoACwALAAkACQAKAAoA
CwALAAoACgANAA0ADQANAAsACwALAAsACwALAAsADAAOAAsACwAMAAoACwALAAsACwAN
AA0ACwAJAAkACQAJAAsACwALAAsACQAJAAgACAAIAAcABwAIAAgACAAIAAgACAAIAAgA
CAAIAAgACAAJAAgACAAIAAkACwANAA4ADwAPABAAEQARABIAEgASABQAFAAUABQAFQAT
ABMAEQAPAA8ADwAOAA4ADgAOAAwACQAHAAQAAQAAAAIAAwAEAAYABQAFAAcABwAJAAcA
BwAEAAMAAgAAAP7/AAABAAEAAAACAAIAAgACAAAAAAAAAP///f/9//7//v///wAAAQAD
AAEAAQABAAAAAAACAAIAAgABAAcADAASABkAIwA1AFIAfwC1AOoAGQE8AVEBXAFWATYB
CQHVAJYATgD7/6X/V/8b/w3/LP9Q/2b/eP+N/6D/sP/B/8//2//m/+3/8v/2//f/+P/4
//n/+f/3//n/+f/5//n/+//9//3//P/8//3//f/9//3//f/9//3//f/9//3//v/+//7/
/v/+//7//v/+//////8AAAAA/v/+//7//v8AAAAAAAAAAAAA////////AAAAAP7//v/+
//7//v/+/wAAAAAAAAAA/v/9//3//P/9//3//f/8//z/+//6//r//P/8//v/+v/4//j/
9//1//T/9P/0//L/8//y//L/8f/x//H/8P/v/+//7//u/+3/7v/t/+3/7v/u/+7/7v/u
/+//8f/0//X/9f/2//j/+f/6//v//P/+////AAACAAQABQAGAAYACAAKAAsADAAMAAoA
CwALAA0ADQANAA0ADQANAA0ADQANAAsACgAKAAoADAALAAsACwALAAsACwALAAoACgAK
AAoACwALAAsACwAKAAoACQAIAAoACgAKAAsADQANAA4ADgAMAAwADAAOAA4ADgAPAA8A
DwAPABAAEAARABEAEAAQABEAEQARABEADwAPAA8ADwAPAA8ADwAQABIADwAPABAAEAAR
ABEAEQANAA8ADwANAA0ADQANAA0ADwAPAA8ADwANAA0ADAAMAA4ACwALAA0ADgAMAAwA
DAAMAAwADAAMAAwADAAMAAwADQAOAA4ADgAPABEAEwAUABUAFQAWABcAFwAWABYAFgAY
ABgAGAAYABkAGwAbABkAFwAUABMAEQAQABAAEAAOAAsACQAGAAMAAgAEAAUABgAIAAkA
CQALAAsACwAJAAkABgAEAAQAAwACAAAAAQABAAAAAgACAAIAAgACAAIAAgABAAEAAQAC
AAIAAgACAAIAAwADAAMAAwACAAAAAAACAAYACwAPABQAGAAfAC0AQQBeAIsAwwD2ACEB
QAFLAUoBPAEcAe0AvQCCADgA5/+P/0H/G/8j/0L/YP96/4z/nf+u/7z/y//b/+P/6P/x
//j/+P/5//r/+v/7//v/+//9//3//f/9////AQABAP7//v////////////////8BAAEA
AQABAAAAAAAAAAAAAAAAAAAAAAAAAAEAAwAEAAMAAgABAAAAAgACAAIAAgAAAP//////
/wIAAgAAAAAAAAAAAAAAAAAAAAAAAAAAAP3//f/+//7/+//7//v/+v/8//v/+v/6//r/
+v/5//j/+v/6//n/9//2//b/9v/0//D/7v/t/+v/7f/t/+z/6//r/+v/6v/p/+b/5f/l
/+b/6P/o/+j/6P/o/+n/6//r/+3/7v/w//H/9P/1//b/+P/5//r//P/+/wEAAgACAAQA
BAAFAAYABgAHAAkACgANAAsACwALAAsACwALAAsACwALAAoACgAKAAoACQAJAAkACQAJ
AAkACQAGAAYABgAGAAcABwAHAAcACQAKAAoACgAMAAwADAANAA0ADQAOAA4ADgAOAA4A
EAAQABAAEQARABEAEQASABIAEQARABAAEAARABEAEQARABEAEQARABEAEQARABEAEgAQ
AA0ADQAOAA4ADwAPAA8ADQAPAA8ADQANAA0ADQANAA0ADQANAA0ADQANAAwADAAKAAkA
BwAJAAoACgAKAAoACgAKAAoACgAKAAgACAAIAAkACwAMAA0ADwAOAA8ADwAPAA8AEAAR
ABEAEgASABIAFAAUABQAFAAVABcAFwAVABMADwAPAA4ADgAOAA4ADAAJAAkABgADAAIA
AQABAAEAAgAFAAUABwAHAAkABwAHAAQABAAEAAMAAgAAAAEAAQAAAAAAAAAAAAAAAAAA
AAAA////////AAAAAAAAAAAAAAEAAQABAAEAAAACAAAAAAAAAAMACQAMABAAFwAfAC0A
RABrAJsA1AAHAS4BRwFSAVIBPgEXAekAuAB2ACsA2f+D/zf/F/8m/0L/Wv90/4n/mv+q
/7v/yf/T/9z/5//u//D/8f/0//T/9f/1//f/+f/5//n/9//5//v/+//6//r/+//7//3/
/f/9//3//f/9//3//f/8//z//P/8//z//P/8//z//f/9//7//v/9//z/+//6//z//P/8
//z//P/7//v/+//6//r/+P/4//n/+v/7//z/+v/6//r/+v/5//n/+v/6//v/+//7//r/
+P/3//b/9v/0//T/8//y//L/8v/x/+//8P/w//D/7v/t/+z/7P/r/+n/6f/o/+f/6f/p
/+j/5//m/+X/5f/m/+T/5P/k/+T/5P/l/+f/5//p/+r/7P/t/+7/7//w//L/9f/2//j/
+v/7//z//P/+/wAAAQACAAIABAAFAAUABwAHAAcABwAHAAkACQAJAAkACAAGAAUABAAE
AAMAAwADAAMAAwADAAMAAgACAAIAAgABAAEAAQABAAEAAgACAAIABAAEAAQABQAFAAUA
BgAGAAQABAAEAAYABAAEAAUABQAHAAcACAAIAAkACQAIAAgACwALAAsACwAJAAkACQAJ
AAkACQAJAAoACgAHAAcACAAIAAkACQAJAAUABwAHAAUABwAHAAcABwAHAAcABwAHAAUA
BQAEAAQABAADAAMAAwAEAAQABAAEAAQABAACAAIAAgACAAQABAAEAAUABgAGAAYABwAH
AAkACgALAAsADAANAA0ADgAOAA4AEAAOAA4ADgAPAA8ADwANAAsACQAJAAgACAAIAAgA
BgADAAMAAAD9//z//P/9//7/AAADAAMABQAFAAQAAQAAAPz//v/+//3//P/8//3//f/8
//r/+v/6//r/+v/6//r/+f/7//v//P/8//7//v/+/////v/9//z/+v/8//z//v8CAAMA
BwAMABIAGQAnAEEAaACdANcADAEzAVABXwFeAUoBJAHzALsAegAuANv/hf87/xP/F/88
/1r/bv+C/5n/rP+6/8n/1f/f/+j/7f/y//T/8//0//T/9f/1//P/9f/1//X/9f/3//n/
+f/4//j/+f/5//n/+f/5//n/+f/5//n/+f/6//r/+v/6//z//P/8//z/+f/5//r/+v/8
//z//P/8//z//P/8//z/+//5//j/9//6//r/+P/4//j/+P/4//j/+v/6//r/+v/5//n/
+v/6//f/9//3//b/+P/3//b/9v/2//b/9f/0//T/9P/z//H/8v/y//L/8P/v/+7/7v/t
/+3/7f/s/+v/6//r/+r/6f/q/+n/6f/q/+r/6v/q/+r/6v/r/+3/7f/x//L/9P/1//j/
+f/6//z//P/8//3//v///wAAAAACAAQABQAGAAYABQAFAAQABQAHAAcABwAHAAcABwAH
AAcABQAEAAQABAACAAEAAQABAAMAAwADAAMAAgACAAIAAgADAAMAAwADAAMABAAEAAQA
AgACAAIAAwADAAMABAAEAAYABgAGAAgABgAGAAcABwAFAAUABgAGAAkACQAIAAgABwAH
AAcABwAJAAkACQAJAAkACQAJAAoACgAHAAcACAAIAAkACQAJAAkACwALAAkABgAFAAQA
AwAFAAUABQAFAAcABwAGAAYABgADAAMABAACAAIAAgACAAIAAgACAAIABAAEAAQABQAG
AAYABgAHAAcACQAKAAsACwAMAA0ADQAMAAwADAAOABAAEAAQABEAEQARAA8ADQALAAsA
CgAKAAgACAAGAAMAAwAAAP3//P/8//3//v8AAAEAAQADAAMABQADAAMAAAD+//7//f/8
//z//f/9//z//P/8//z//P/8//z//P/7//v/+//8//z//P/8//z//f/7//v/+//6//r/
/P/6//z/AQAFAAgADgAVAB8AMwBUAIEAuwDwAB0BOgFRAVoBTgEsAfsAxQCGADYA3/+N
/0P/Ef8N/y7/Tv9i/3T/i/+g/67/vf/P/9v/4v/n/+z/8P/v//D/8P/x//H/8//1//X/
9f/y//P/9P/z//T/9P/1//X/9f/1//X/9f/1//X/9f/1//b/9v/2//b/9v/2//b/9v/z
//P/9P/0//b/9v/2//b/9v/2//b/9v/2//X/9f/1//T/9P/y//L/9P/0//T/9P/y//L/
8v/y//H/8f/y//L/8//z//P/8v/y//H/8P/w/+//7v/s/+r/7P/s/+v/6f/m/+b/5v/k
/+X/5P/k/+P/5f/l/+T/4//h/+H/4P/f/97/3f/d/97/4P/g/+D/4P/i/+P/5f/l/+f/
6P/q/+v/7P/t/+7/8P/1//b/+P/6//v//P/8//7//////////v/+//////8BAAEAAQAB
AAEAAQABAAEAAQAAAP7//f/8//z/+//7//v/+//7//v/+//8//z//P/8//v/+//7//v/
/P/+////AAD+//7//v////////8AAAAAAAAAAAAAAgACAAIAAwADAAUABQAGAAYABwAH
AAYABgAFAAUABQAFAAUABQAFAAUABQAFAAUABgAGAAMAAwAEAAQABQAFAAUABQAHAAcA
BQAFAAUABQAFAAcABwAHAAcACQAJAAgACAAIAAcABwAHAAwACgALAAwADAAMAAwADAAM
AAwADAAMAA4ADgAOAA8ADgAOAA4ADwARABMAFAAVABcAGAAZABkAHAAcABwAHgAeAB4A
HgAfACEAIQAfAB0AGwAbABoAGgAYABgAFgATABEADgALAAoACgALAAwADgARABEAEwAT
ABMAEQARAA4ADQAMAAoACAAIAAkACQAIAAgACAAIAAgACgAKAAoACQAJAAkACgAKAAoA
CgAKAAsADQANAA0ADAAOAAwACAAKABEAFwAcAB4AIwAtAEEAXACFALsA7gAbAUABVQFa
AVIBMgEJAdkAngBWAAkAtf9l/y3/J/9A/2D/ev+Q/6P/tP/G/9H/3f/r//b/+f/8/wIA
AwAEAAQABQAFAAUABwAHAAcABQAHAAkACQAKAAoACwALAAoACQAIAAcABwAHAAcABwAI
AAgACAAIAAgACAAIAAgABwAHAAgACAAGAAYABgAGAAgACAAIAAgACAAHAAcABwAIAAgA
BgAGAAYABgAGAAYABAAEAAQABAABAAEAAgACAAMAAwADAAIAAgABAAAAAAAAAAAA///+
//z//P/7//n/+P/4//j/9v/1//T/9P/z//H/8f/w/+//7//v/+7/7f/q/+n/6f/q/+r/
6v/q/+r/6v/r/+3/7f/v//D/8v/z//T/9f/2//j/+//8//7/AAADAAQABAAGAAoACwAM
AAwADgAPAA8AEQAPAA8ADwAPAA8ADwAPAA8ADwAOAA4ADgAOAA0ADQANAAsACwALAAsA
CwAMAA0ADgALAAsACwALAAsADAAMAAwADgAOAA4ADwAPAA8AEAAQAA4ADgAOABAAEAAQ
ABEAEQATABMAFAAUABUAFQAUABQAFQAVABUAFQATABMAEwATABEAEQARABIAEgAPAA8A
EAASABMAEwATABAAEQAQAA0ADwAPAA8ADwAPAA8ADwAPABEAEQAQABAADgANAA0ADQAO
AA4ADQANAAsAEAAPAA4ADQAMAA4ADgAOAA4ADgAOAA4ADwAOAA4ADgAPAA8AEQASABMA
EwAUABUAFQAWABYAFgAYABgAGAAYABkAFwAXABUAEwARABEAEAAQABIAEgAQAA0ACwAI
AAUABAAEAAUABgAIAAkACQALAAsACwAJAAkABgAGAAYABQAEAAQABQAFAAQABgAGAAYA
BgAEAAQABAADAAUABQAGAAYABAAEAAQABQAHAAcABwAGAAQABAAGAAYACQANABAAGgAl
AC8APwBeAI8AxwD4ACMBRAFXAVoBTAEuAQMB0wCYAFAAAQCt/1v/J/8h/z7/Xv92/4j/
mf+q/7r/x//Z/+X/7P/z//j/+P/7//z//P/9//3//f///////////wEAAwADAAAAAAAB
AAEAAwADAAMAAwADAAMAAwADAAIAAgACAAIABAAEAAQABAADAAMABAAEAAQABAAEAAQA
AwACAAEAAAACAAEAAQABAAIAAgAAAAAAAAAAAAAAAAD+//7//v/+//////8AAAAA/f/9
//3//P/+//3//P/8//z//P/7//r/+P/4//f/9f/0//T/9P/y//P/8v/y//H/7//v/+7/
7f/t/+3/7P/r/+r/6f/p/+r/6P/o/+j/6P/q/+v/7f/t/+//8P/y//P/8v/z//T/9v/5
//r//P/+/wEAAgACAAQABgAHAAgACAAIAAkACQALAA0ADQANAA0ACwALAAsACwALAAoA
CgAKAAsACwAMAA0ACwALAAsACwAIAAgACAAIAAkACQAJAAkABwAIAAgACAAIAAgACAAJ
AAkACQAKAAoACgAKAAoADAAOAA4ADwAPAA0ADQAOAA4AEQARABAAEAAPAA8ADwAPABEA
EQARABEADwAPAA8AEAASAA8ADwAQAA4ADwAPAA8ADQAPAA8ADQANAA0ADQANAA0ADQAN
AA0ADQANAAwADAAMAAsACwALAAwADAALAAsACwAKAAoACgAKAAoACgAKAAoACgAMAAwA
DAANAAwADAAMAA0ADQAPABAAEQARABIAEwATABIAEgASABQAFgAWABYAFwAXABcAFQAT
AA8ADwAOAA4AEAAQAA4ACwALAAgABQAEAAMAAwADAAQABQAFAAcABwAHAAUABQACAAQA
BAADAAIAAAABAAEAAAAAAAAAAAAAAAAAAAAAAP//AQABAAIAAgACAAIAAgADAAEAAQAB
AAAAAAAAAAIAAgAFAAkADgAUABsAJQA3AFgAiQDBAPYAIQFCAVUBXAFUATQBBwHVAJoA
VgAFALH/Yf8l/xf/MP9S/2j/fP+R/6T/tP/H/9X/3//m/+//9v/4//n/+v/6//v/+//7
//3//f/9//v//f///////v/+///////9//3//f/9/////////////v/+//7//v8AAAAA
AAAAAP////8AAAAAAgACAAIAAgAAAAAAAAAAAAAA////////AAAAAP7//v/+//7//v/+
//7//v/+//7//f/9//7//v/7//v/+//6//v/+//7//z/+v/6//n/+P/4//j/9//1//b/
9v/2//T/8//y//L/8f/x//H/8P/v/+//7//u/+3/7v/t/+3/7v/s/+z/7P/s/+z/7f/v
/+//8f/y//T/9f/0//X/9v/4//3//v8AAAIAAwAEAAQABgAGAAcACAAIAAoACwALAA0A
DQANAA0ADQALAAsACwALAAsACgAKAAoACAAHAAcABwAIAAkACgALAAoACgAKAAoACAAH
AAYABQAFAAYABgAGAAYABgAGAAcABwAHAAgACAAIAAgACAAKAAwADAANAA0ADQANAA4A
DgAPAA8ADgAOAA4ADQAMAAsACwALAAsACwAMAA0ADgAQAA4ACwALAAwADAANAA0ADQAL
AA0ADQALAAsACwALAAsADQANAA0ADQALAAsACgAKAAoACQAJAAkACgAKAAkACQALAAsA
CgAKAAoACgAKAAoACgAKAAoACAAIAAgACQAKAAoACgALAAwADwARABMAEQASABMAEwAW
ABYAFgAYABYAFgAWABcAFwAXABUAEwARABEAEAAQABAAEAAOAAsABwAEAAEAAAACAAMA
BAAGAAUABQAHAAcACQAHAAcABAAGAAYABQAEAAMAAwACAAAAAAAAAAAAAAACAAIAAgAB
AP////8AAAAAAgACAAIAAwACAAEAAAD+/wIAAgAAAAIABQAJAAwAFAAbACMANQBUAIEA
twDqABsBPgFRAVgBUgE0AQUB0QCWAE4A//+r/1v/Hf8P/yz/Uv9m/3b/if+e/7L/xf/T
/9//6P/t//T/+P/5//r/+v/7//v/+//9//3//f/6//v//P/7//z//P/9//3//f/9//3/
/f/9//3//f/9//7//v/+//7//v/+//7//v/9//3//v/+//7//v/+//7//v/+//7//v/8
//v/+//7//z//P/6//r//P/8//z//P/8//z//P/8//v/+//8//z/+//7//v/+v/6//n/
+P/4//r/+v/5//j/+P/4//f/9f/0//T/9P/y//P/8v/y//H/7//v/+7/7f/u/+//7//v
/+3/6//q/+r/6v/q/+r/6v/o/+n/6//r/+//8P/y//P/9P/1//b/+P/7//z//v8AAAEA
AgACAAQABgAHAAgACAAIAAkACQALAAsACwALAAsACwALAAsACwAJAAgACAAIAAkACQAK
AAsACwALAAsACwAKAAoACgAKAAcABwAHAAcACQAKAAoACgAMAAwADAANAAwACwALAAoA
CgAKAAoADAAOAA4ADwAPAA0ADQAOAA4ADwAPAA4ADgAPAA8ADwAPAA8ADwAPAA8ADwAP
AA8AEAASAA8ADwAQABAAEQARABEADQAPAA8ADQAPAA8ADwAPAA4ADQAMAAsADAANAA0A
DgAMAAsACwALAAwADAALAAsADQAKAAoACgAKAAoACgAKAAoACgAMAAwADAANAAwADAAM
AA0ADgARABMAFQAUABQAFAATABYAFgAWABgAGAAYABgAGQAXABcAFQATABMAEwASABIA
EQAQAA0ACQAHAAQAAQAAAAAAAQACAAQABQAFAAcABwAHAAUABQACAAQABAADAAIAAgAD
AAMAAgACAAIAAgACAAAAAAAAAP//AQABAAIAAgAAAAAAAAABAAMAAwADAAIAAAD+//7/
AgAHAA0AFgAYABsAJwA/AGIAjwDFAPgAIQE+AU0BUAFAARoB6wC9AIAAOADn/5H/Rf8d
/yH/Pv9e/3b/jP+d/6z/uv/L/9n/5f/u/+//8P/0//f/+P/4//n/+f/7//3//f/9//v/
/f///////P/8//3//f/9//3//f/9////////////AAAAAAAAAAD+//7//v/+//////8A
AAAA///+//3//P/8//z//P/8//3//f/+/////v/+//z//P/8//z//P/8//z//P/8//z/
/f/9//7//v/7//v/+//6//r/+f/4//j/9v/2//X/9P/0//T/8//x//L/8v/y//D/7//u
/+7/7f/q/+n/5//l/+f/5//m/+X/5P/j/+P/5P/m/+b/5v/m/+X/5f/m/+X/6f/q/+z/
7f/u/+//8P/y//X/9v/4//r/+//8//z//v8BAAMABQAGAAYABwAHAAkACQAJAAkACQAL
AAsACwALAAkACAAIAAgACAAHAAcABwAJAAkACQAJAAYABgAGAAYABwAHAAcABwAFAAYA
BgAGAAgACAAIAAkACwALAAwADAAMAAwADAAOAAwADAANAA0ADwAPABAAEAARABEAEAAQ
ABMAEwATABMAEQARABEAEQAPAA8ADwAQABIADwAPABAADgAPAA8ADwANAA8ADwANAA4A
DwAQABEADwAPAA8ADwAOAA0ACwAKAAsACwAMAA0ADAAMAAsACwALABAADgAOAA4ADgAN
AAwACwAKAAsADAANAA8ADgAOAA4ADwAPABEAEgATABUAFgAXABcAFwAWABUAFgAWABYA
FgAXABkAGQAXABUAFQAVABQAFAATABIADwALAAsACAAFAAQABAAFAAYACAAJAAkACwAL
AAsACQAJAAYACAAIAAcABgAEAAUABQAEAAYABgAGAAYABQAEAAMAAQADAAMABAAEAAQA
BAAEAAUABwAHAAcABgAIAAgABgAIAAsADwAWAB4AJQAtAD8AXgCLAMEA9gApAUoBWQFe
AVQBNgELAd8ApgBiABMAvf9p/y//If84/1b/bv+G/5v/qv+4/8f/0//f/+j/8f/2//b/
+//+//7//////wEAAwADAAMA//8BAAMAAwACAAIAAwADAAMAAwADAAMAAwADAAMAAwAE
AAQABAAEAAIAAgACAAIAAQABAAIAAgAEAAQABAAEAAIAAgACAAIABAADAAMAAwACAAIA
AAAAAAAAAAAAAAAAAgACAAIAAgABAAEAAgACAAEAAQABAAAAAgABAAAAAAD///7//P/6
//z//P/7//n/9v/2//b/9P/x//D/8P/v//H/8f/w/+//7f/t/+z/6//s/+v/6//s/+r/
6v/q/+r/6v/r/+3/7f/t/+7/8P/x//T/9f/2//j/+f/6//z//v8BAAIAAgAEAAgACQAK
AAoACgALAAsADQANAA0ADQANAA8ADwAPAA8ADQAMAAwADAANAA0ADgAPAA0ADQANAA0A
CgAKAAoACgAJAAkACQAJAAkACgAKAAoACgAKAAoACwALAAsADAAMAAwADAAMAA4ADgAO
AA8ADwAPAA8AEAAQABEAEQAQABAADwAPAA8ADwARABEAEQARABMAEwATABQAEgAPAA8A
EAAQABEAEQARAA8AEQARAA8ADwAPAA8ADwAPAA8ADwAPAA8ADwAOAA4AEAAPAA8ADwAO
AA4ADQANAA0ADAAOAA4ADgAOAAwADAAMAAwADAAMAAwADQAQABAAEAARABEAEwAUABUA
EwAUABUAFQAYABgAGAAaABgAGAAYABkAGwAbABkAFwAVABUAFAAUABQAFAASAA8ADQAK
AAcABgAGAAcACAAKAAsACwANAA0ACwAJAAkABgAIAAgABwAGAAYABwAHAAYACAAIAAgA
CAAGAAYABgAFAAUABQAGAAYACAAIAAgACQAHAAcABwAGAAQABAAGAAoACwANABIAHgAl
ACcAMwBUAH0ArQDoAB8BRgFdAWwBbAFQAScB9QC8AHYAJwDX/4X/Pf8b/yr/TP9o/3z/
kf+m/7b/x//X/+P/6v/x//j//P/9/wAAAAABAAEA//8BAAEAAQABAAMABQAFAAQABAAF
AAUABQAFAAUABQAFAAUABQAFAAYABgAGAAYACAAIAAgACAAGAAUABQAEAAYABgAGAAYA
BgAGAAYABgAGAAUABQAFAAYABgAEAAQABgAGAAYABgAEAAQABAAEAAMAAwAEAAQABAAF
AAYABgAEAAMAAgACAAIAAgABAAAAAgACAAEA///+//7//v/8//3//P/8//v/+//7//r/
+f/4//f/9f/z//T/8//z//T/9v/2//b/9v/1//X/9v/1//n/+v/8//3//v///wAAAgAF
AAYACAAKAA0ADgAOABAAEAARABIAEgASABMAEwAVABcAFwAXABcAFgAVABQAEwATABIA
EgASABQAEwATABMAEwATABMAEwASABIAEgASABMAEwATABMAEwAUABQAFAATABIAEQAR
ABEAEQASABIAEgASABIAFAAWABYAFwAXABcAFwAYABgAFwAXABYAFgAXABcAFwAXABcA
FwAXABcAGQAZABkAGgAaABcAFwAYABgAGQAZABkAGQAbABsAGQAXABcAFwAXABcAFwAX
ABcAGQAZABgAGAAYABcAFwAXABYAFgAVABUAFQAVABUAFQAXABcAFwAXABcAGAAYABgA
FwAXABcAGAAZABoAGwAcAB8AHwAfACAAHwAfACAAIAAhACMAJAAkACMAIwAkACQAHwAf
AB4AGwAcABwAGwAbABsAGgAZABYAEgARABEAEQASABEAFAAUABQAFAAUABYAFgAWABYA
EwASAA==
         </WaveFormData>
      </LeadData>
      <LeadData>
         <LeadByteCountTotal>10000</LeadByteCountTotal>
         <LeadTimeOffset>0</LeadTimeOffset>
         <LeadSampleCountTotal>5000</LeadSampleCountTotal>
         <LeadAmplitudeUnitsPerBit>4.88</LeadAmplitudeUnitsPerBit>
         <LeadAmplitudeUnits>��V</LeadAmplitudeUnits>
         <LeadHighLimit>2147483647</LeadHighLimit>
         <LeadLowLimit>268435456</LeadLowLimit>
         <LeadID>V4</LeadID>
         <LeadOffsetFirstSample>0</LeadOffsetFirstSample>
         <FirstSampleBaseline>0</FirstSampleBaseline>
         <LeadSampleSize>2</LeadSampleSize>
         <LeadOff>FALSE</LeadOff>
         <BaselineSway>FALSE</BaselineSway>
         <ExcessiveACNoise>FALSE</ExcessiveACNoise>
         <MuscleNoise>FALSE</MuscleNoise>
         <LeadDataCRC32>3422310064</LeadDataCRC32>
         <WaveFormData>
9v/2//b/9v/0//T/9P/0//T/9P/0//T/9P/0//T/9P/2//b/9v/2//X/9P/z//L/8v/y
//L/8v/0//T/9P/0//P/8v/x//D/8P/w//D/8P/t/+z/6//q/+r/6v/q/+r/6P/o/+j/
6P/o/+j/6P/o/+j/6P/o/+j/5v/m/+b/5v/m/+b/5v/m/+f/6P/p/+r/7f/u/+//8P/z
//T/9f/2//f/+P/5//r/+//8//3//v8AAAAAAAAAAAAAAAAAAAAA/v/+//7//v/+//7/
/v/+//z//P/8//z/+//6//n/+P/4//j/+P/4//j/+P/4//j/9v/2//b/9v/4//j/+P/4
//r/+v/6//r/+v/6//r/+v/6//r/+v/6//v//P/9//7/AAAAAAAAAAAAAAAAAAAAAAAA
AAAAAAAAAQACAAMABAACAAIAAgACAAIAAgACAAIAAgACAAIAAgACAAIAAgACAAAAAAAA
AAAAAAAAAAAAAAD+//7//v/+/wAAAAAAAAAA/v/+//7//v/+///////+//7//v/+//7/
//8AAAAAAAAAAAIAAwAEAAYABwAIAAkABwAHAAcABwAHAAkACQAJAAsADAAMAAsACwAK
AAkACAAGAAYABgAEAAEA///9//n/+v/6//r//f/8//z//f8AAP7//f/8//v/+f/5//j/
9//5//n/+f/4//j/+P/4//j/9v/2//b/9v/3//f/9//4//j/+P/5//n/9//3//f/9//4
//j/+P/4//z//P/6/wAABAAKABgAMwBYAIcAvQDyACQBUwF1AYIBegFdATAB/gDMAJgA
XAAZAND/kv94/4P/mP+i/6f/s/+9/8f/0f/b/+H/5f/r//D/8f/y//D/8P/w//D/8f/z
//X/9v/z//T/8//z//X/9f/1//X/9f/1//X/9f/0//T/9P/0//T/9P/0//T/9P/0//T/
9P/0//T/9P/0//T/9P/0//T/8//z//T/9P/2//b/9//3//f/9v/2//f/9//2//X/9f/1
//X/9f/1//f/9f/3//f/9//3//b/9v/1//P/8f/v//H/8f/x//D/8v/y//H/8P/w//D/
7//v/+3/7f/t/+3/6//r/+v/6//r/+z/7f/u/+7/7v/u/+7/7//v/+//7//u//D/8f/0
//f/+P/6//v//P/+//7///8BAAMAAwAFAAQABAAEAAUABgAGAAYABgAEAAQABAAEAAIA
AwADAAIAAgACAAIAAQD////////////////+//7//v/+//7//P/+//7//v/9//3//f/9
//3//f/9//7//v/9//z/+//6//z//P/9//3//f/9//7/AAAAAAAAAAABAP////8AAAAA
AAAAAAEAAQADAAMAAwADAAEAAQABAAEAAQABAAIAAgADAAMAAwADAAEAAQABAAEAAwAD
AAMAAgAAAAAAAAAAAAIAAgACAAIAAAAAAP////////////8AAAAAAAAAAAAA//////7/
/v/+//7//v///wAAAAAAAAAABAAFAAYABgAHAAgACQAJAAkACQAJAAkACwALAAsADQAM
AAwACwAJAAoACQAIAAgACAAIAAYAAwABAP//+//6//r/+v/9//7//P/9/wAA/v////7/
/f/7//n/+P/3//f/+f/5//j/+P/4//j/+P/4//b/9v/2//X/9f/1//b/9v/3//n/+v/7
//n/+f/5//j/+P/4//r/+P/2//j//P8AAAYAFgAtAFIAgQC1AOoAGgFHAWkBeAFwAVMB
JgH0AMIAjgBSAA8Axv+K/3T/g/+c/6L/o/+t/7f/wf/J/9P/3f/j/+n/7P/v//D/7v/u
/+7/7v/u/+//8P/w//D/8v/y//P/8f/x//H/8f/z//P/8//z//L/8v/y//L/8v/y//L/
8v/0//T/9P/0//T/9P/0//T/9P/0//T/9P/x//H/8v/y//T/9P/1//X/9f/0//T/9f/z
//L/8f/x//P/8//z//P/8f/v//H/8f/z//P/8v/y//L/8f/w/+//8f/x//H/8P/u/+7/
7f/s/+z/7P/r/+v/6//r/+v/6//p/+n/6f/p/+r/6v/q/+r/6v/q/+r/6v/r/+v/6//r
/+3/8P/y//b/9v/2//f/9//4//r/+v/7//3//////wEAAgACAAIAAwACAAIAAgACAAIA
AgACAAIAAgADAAMAAgAEAAQABAADAP////////////////7//v8AAAAAAAD+//7//v/+
//3//f/9//3//f/7//v//P/8//r/+v/6//r//P/8//3//f/9//3//v8AAAAAAAAAAAEA
/////wAAAAACAAIAAwADAAMAAwADAAMAAwADAAMAAwABAAEAAgACAAEAAQABAAEAAwAD
AAMAAwADAAMAAwACAAAAAAAAAAAAAgACAAIAAgACAAIAAQABAAEA/////wIAAgACAAIA
AgACAAEAAQAAAAAAAAAAAAAAAQACAAIAAgACAAYABwAIAAgACQAKAAsACwALAAsACwAL
AA0ADQANAA8AEAAQAA8ADQAKAAkACAAIAAYABgAEAAEAAQD///v/+v/6//r//f/+//7/
//8CAAAA///+//3/+//5//j/9//3//f/9//2//b/+P/4//j/+P/2//b/9v/1//f/9//4
//j/+P/5//n/+f/3//f/9//2//b/+P/4//r//P/+/wIABAAQACYAQQBiAI0AwwD0ACIB
RwFbAVgBRAEfAe4AvgCSAGQALADn/6L/gP+C/5P/pP+w/7X/u//D/8v/0//f/+H/4//r
//D/7//s/+7/7v/u/+7/8P/x//L/8v/y//T/9P/1//T/8//y//H/8//z//P/8//0//T/
9P/0//L/8v/y//L/8v/y//L/8v/z//T/9f/2//X/9P/z//L/8//z//T/9P/y//L/8//z
//T/9P/1//f/9f/0//P/8//z//P/8//z//P/8f/z//P/8f/x//D/8P/w/+//7v/t/+//
7//v/+7/8P/w/+//7v/s/+z/6//r/+j/5//m/+X/5v/n/+j/6f/m/+b/5v/m/+T/5P/k
/+T/5//n/+f/5//q/+z/7f/w/+//8P/y//P/9v/4//j/+f/7//3//f////7//v/+////
AgACAAIAAgACAAIAAgACAAAAAQABAAAAAAAAAAAA///9//3//f/9//3//f/8//z/+v/6
//r/+P/6//r/+v/5//n/+f/5//n/+v/7//3//v/+//7//v/+////AAACAAMAAQABAAIA
BAAGAAYABgAHAAUABQAGAAYABgAGAAcABwAHAAcABwAHAAcABwAHAAcABwAHAAgACAAF
AAUABQAFAAUABQAFAAUABQAFAAUABAAEAAQABAAEAAIAAgACAAIAAgACAAEAAQABAP//
/f8AAAIAAAAAAAAAAAABAAEAAAAAAP7//v/+////AQACAAMABAAFAAUABQAEAAMABAAF
AAUABgAHAAgACQAJAAkACQALAA4ADgANAAsACAAHAAYABgAIAAgABgADAAMAAQD9//z/
+//6//z//P/+////AgAAAAEAAAD///3/+//6//n/+f/7//v/+v/6//j/+P/4//j/9v/2
//b/9f/1//X/9v/2//b/9//3//f/+f/5//n/+P/6//j/9v/2//j/+v/8/wAABgASACcA
SABzAKcA3gASAUEBZQF4AXgBYQE2AQQB0gCiAG4AMQDm/57/fP+B/5L/nP+l/6//t/+/
/8n/0//Z/93/4//o/+v/7P/s/+z/7P/s/+7/7//w//D/7v/w//D/8f/x//H/8f/x//P/
8//z//P/8v/y//L/8v/y//L/8v/y//D/8P/w//D/8v/y//L/8v/w//D/8P/w//H/8f/y
//L/8v/y//P/8//x//D/8P/x//L/8v/y//P/8f/x//H/8f/x/+//8f/x//H/8f/w//D/
7v/t/+z/6//r/+v/6//q/+r/6v/p/+j/6v/q/+n/6f/p/+n/6f/p/+j/5//m/+X/5v/m
/+b/5v/m/+b/5v/m/+f/5//n/+f/6v/s/+3/8P/x//L/9P/1//b/+P/4//n/+f/7//v/
/f/+//7//v///wIAAgACAAIAAgACAAIAAgACAAMAAwACAAQABAAEAAMA///////////9
//3//P/8//z//P/8//r/+v/6//r/+f/3//f/9//3//n/+f/6//r/+v/6//r/+v/6//r/
+//7//v/+//8//7//P/8//z//f/9//3//v/+/wAAAAABAAEAAwADAAMAAwABAAEAAQAB
AAEAAQACAAIAAQABAAEAAQADAAMAAwADAAIAAQAAAP7/AAAAAAAAAAD+//7//v/+/wAA
AAD////////9//3//v/7//z//v/+//7//v/9//3//P/8//z//P/8//3//v/+//7//v8A
AAEAAgACAAMABAAFAAUABQAFAAUABQAFAAUABQAHAAgACAAHAAUABgAFAAQABAAEAAQA
AgD///3/+//3//b/9P/0//f/+P/6//v//v/8//n/+P/3//X/9//2//X/9f/1//X/9P/0
//L/8v/y//L/8v/y//L/8f/z//P/9P/0//b/9//3//f/9f/1//X/9P/0//b/9v/2//j/
+v/+/wQADAAeAD0AaACbANUACgE6AWEBdQF4AWYBPQEMAdoAqgB2ADgA8f+s/4D/ev+P
/57/ov+r/7f/wf/L/9P/2f/h/+n/6//u/+//7v/u/+7/7v/u/+z/7f/u/+7/7P/u/+7/
7//v/+//7//v//H/8f/x//H/8P/w//D/8P/w//D/8P/w//L/8v/y//L/8P/w//D/8P/y
//L/8v/y//H/8f/y//L/8f/w//D/7//x//D/8P/x//H/8P/v/+//8f/x//H/8f/x/+//
8f/x/+//7//u/+7/8P/v/+7/7f/t/+3/7f/s/+r/6v/p/+j/6v/q/+n/6f/n/+f/5//n
/+n/6f/p/+n/6P/o/+j/6P/o/+j/6P/o/+n/6f/p/+n/6v/s/+3/8P/x//L/9P/1//j/
+v/6//v//P/9//z//f/+//7//v///wAAAAAAAAAAAAAAAAAAAAD+///////+//7//v/+
//3//f/9//3//f/7//v/+v/6//r/+v/6//j/+v/6//r/+f/5//n/+f/5//v/+//8//z/
+v/6//r/+v/6//r/+//7//n/+f/6//z//P/8//z//f/7//v//P/8//z//P/9//3//f/9
//3//f/7//v/+//7//3//f/+//7//f/9//3//f/9//3//f/9//////////7//f/8//v/
+v/8//z//P/8//z//P/7//v//f/5//f/+v/4//j/+P/4//n/+f/4//j/+v/6//r/+//+
//7//v/+//7///8AAAAAAQACAAMAAwADAAMAAwADAAUABQAFAAcACAAIAAcABQAEAAMA
AgACAAIAAgAAAP3/+//5//X/9P/0//T/9//4//r/+//+//z/+//6//n/9//3//b/9f/1
//X/9f/0//T/9P/0//T/9P/0//T/9P/z//H/8f/y//L/9P/1//X/9f/z//P/8//y//D/
8v/w//L/9P/2//j//P8EABIAKwBSAIEAtwDuABwBRwFlAW4BZAFFARIB4ACwAHgAOgD5
/7b/gv92/4f/mP+c/6H/rf+3/8H/yf/V/9//4//l/+j/6//o/+j/6P/o/+j/6f/r/+3/
7v/p/+r/6f/p/+v/6//r/+v/6//r/+v/6//s/+z/7P/s/+z/7P/s/+z/7f/u/+//8P/t
/+z/6//q/+v/7P/t/+7/7f/t/+7/7v/s/+z/7f/t/+v/6v/q/+v/7f/s/+v/6//r/+v/
6//r/+v/6f/r/+v/6f/p/+j/6P/q/+n/6P/n/+b/5f/k/+L/4//k/+T/5P/i/+L/4f/h
/93/3f/d/93/4P/h/+L/4//g/+D/4P/g/9//3v/d/9z/3v/f/+D/4f/i/+T/5f/o/+n/
6v/s/+3/7v/w//D/8f/1//f/9//5//z//P/8//3//f/8//v/+v/8//z//P/8//r/+//7
//r/+v/6//r/+f/1//X/9f/1//X/9f/0//T/9P/0//T/8v/0//T/9P/z//P/8//z//P/
9f/1//b/9v/0//T/9P/0//L/8v/z//P/9f/1//b/+P/2//b/9v/3//n/+f/6//r//P/8
//3//f/7//v/+//7//v/+//7//v//f/9//7//v/7//v/+//7//3//f/9//3//f/9//3/
/P/8//z//P/8//7//v/+//7/AAAAAP////8BAP////8AAAMAAQACAAQABAAEAAQABAAF
AAUABAAEAAQABAAEAAUABgAGAAYABgAKAAsADAAMAA0ADgAPAA8AEAARABIAEwATABMA
EwAVABcAGAAYABcAFAATABIAEgAQABAADgALAAsACQAFAAQABAAEAAcACAAKAAsADgAM
AAkACAAHAAUAAwACAAEAAQABAAEAAAAAAP7//v/+//7///8AAAEAAQABAAEAAgACAAIA
AwADAAMABQAFAAUABAAGAAQAAAAAAAQACgAMAA4AEgAiADsAXgCLAL8A8gAeAUUBXwFm
AVgBMwEGAdgAqAB4AEYACwDG/5b/iv+b/67/uv+//8P/y//V/9v/4f/t//X/9//4//v/
/P/8//z//P/8//r/+//8//z/+v/8//z//f/+////AAABAP///////////v/+//7//v/+
//7//v/+//7//v/+//7//v/+//7//v/+//7//v/+//3//f/+//7//v/+///////9//z/
/P/9/////v/9//3/+//7//v/+//7//n/+//7//n/+f/4//j/+v/5//j/9//3//f/9//2
//T/9P/z//L/9P/0//P/8//x//H/8f/x//D/7//u/+3/7P/s/+z/7P/q/+r/6v/q/+3/
7f/t/+3/7P/u/+//8v/1//b/+P/5//r//P/8//3///8BAAEAAwACAAIAAgADAAUABgAH
AAgACAAIAAgACAAGAAcABwAGAAYABgAGAAUAAwADAAMAAwADAAMAAgACAAEAAAD///z/
/f/+/////////////////wEAAQACAAIAAgACAAIAAgAEAAQABQAFAAUABQAGAAgACAAI
AAgACQALAAsADAAMAAoACgALAAsACwALAAsACwANAA0ADQANAAwACwALAAoABwAHAAcA
BwAIAAkACgALAAoACQAIAAYABgAGAAYABgAEAAQABAAEAAUABgAGAAcABQADAAMABAAF
AAUABAAEAAIACAAFAAQAAwACAAUABQAEAAQABAAEAAQABQAEAAQABAAEAAYABwAIAAgA
CwAMAA0ADQANAA0ADQANAA8ADwAPABEAEAAQAA8ADQAKAAkACAAIAAkACgAJAAcAAwAB
AP3//P/8//z///8AAAAAAQAEAAIAAwACAAEA//////7//f/9//3//f/8//z//v/+//7/
/v/8//z//P/7//3//f/+//7//f/9//z/+//9//3//f/8//r//P/+//z//v8AAAIACgAW
ACQAPwBmAJkA0QACATABXQF3AXoBbAFJARgB6AC4AIgAUAANAML/kP+G/5X/qv+y/7P/
uf/D/83/1f/f/+f/7f/x//T/9f/2//b/9v/2//b/9v/3//j/+P/2//j/+P/5//f/9//3
//f/+f/5//n/+f/4//j/+P/4//j/+P/4//j/+P/4//j/+P/6//r/+v/6//r/+v/6//r/
+f/5//r/+v/4//j/+f/5//n/+P/4//n/+//6//n/+f/3//f/9//3//f/9f/3//f/9//3
//b/9v/2//X/9P/z//P/8//z//L/8P/w/+//7v/u/+7/7f/t/+3/7f/t/+3/7f/t/+3/
7f/q/+r/6v/q/+z/7P/s/+z/6//r/+v/6//u//D/8f/0//X/9v/4//n/+P/6//r/+///
/wEAAQADAAQABAAEAAUABgAGAAYABgAGAAYABgAGAAYABwAHAAYABAAEAAQAAwADAAMA
AwADAAUABQAEAAQAAgACAAIAAAD+//7//v/9/////////////////wAAAAD+//7//v/+
//7//v//////AQABAAIABAAEAAQABAAFAAUABQAGAAYACAAIAAkACQAJAAkACQAJAAkA
CQAJAAkACQAJAAoACgAJAAkACQAJAAkACQAJAAkABwAHAAcABgAIAAgACAAIAAgACAAI
AAgABgAGAAUABQAFAAMAAwAEAAUABQAEAAQABAACAAIAAgACAAIABQAFAAQABAAGAAYA
BgAHAAgACAAIAAgACgALAAwADAALAAwADQANAA0ADQANAA0ADwAPAA8AEQASABIAEQAP
AAwACwAKAAoADAAMAAoABwAHAAUAAQAAAP///v8AAAAAAgADAAYABAADAAIAAQD/////
/v/9//3//f/9//z//P/8//z//P/8//z//P/8//v/+//7//z//P/8//3//f/9//v/+//7
//r/+v/6//z//P/+/wAABAAKAA4AGgAzAFoAiwDDAPYAJAFRAW0BdgFuAU8BIAHuAL4A
kABYABcA0P+W/4L/j/+i/6j/q/+3/8H/y//V/9//5f/p/+//8v/1//T/9P/0//T/9P/y
//P/9P/0//T/9v/2//f/9//3//f/9//1//X/9f/1//b/9v/2//b/9v/2//b/9v/2//b/
9v/2//j/+P/4//j/+P/4//j/+P/1//X/9v/2//b/9v/3//f/+f/4//j/+f/5//j/9//3
//f/9//3//f/9//1//f/9//2//X/8//y//P/8//z//P/8f/x//H/8P/w//D/7//u//D/
8P/v/+//7f/t/+3/7f/t/+3/7f/t/+z/7P/s/+z/7v/u/+7/7v/t/+3/7f/t/+7/8P/x
//T/8//0//b/9//4//r/+v/7////AQABAAMAAgACAAIAAwAEAAQABAAEAAQABAAEAAQA
BAAFAAUABAACAAIAAgABAAEAAQABAAEA//////7//v///wAAAQAAAAAAAAAAAP///f/9
//3//f/7//v//P/8//z//P/8//z//P/8//3//f//////AAACAAAAAAAAAAEAAQABAAIA
AgAAAAAAAQABAAEAAQABAAEAAQABAAEAAQADAAMABAAEAAMAAwADAAMAAQABAAEAAQAD
AAMAAwACAAIAAgACAAIAAgACAAIAAgACAAIAAQABAAEA/////wAAAwADAAIAAgACAAIA
AAAAAAAAAAAAAAEAAQAAAAAAAAAAAAAAAQACAAIAAgACAAYABwAIAAgACAAIAAgABwAI
AAkACgALAA0ADQANAA8ADgAOAA0ACwAKAAkACAAIAAoACgAIAAUAAQD///v/+v/6//r/
/f/+//z//f8AAP7////+//3/+//7//r/+f/5//f/9//2//b/9v/2//b/9v/4//j/+P/3
//X/9f/2//b/+P/5//n/+f/3//f/9//2//j/+P/2//b/+P/6//z/AgAKABQAKwBQAH8A
sQDkABYBQwFfAWoBYAFDARQB4gCyAIQAUAARAMr/kP98/4n/nv+i/6P/q/+3/8P/zf/Z
/+H/5f/p/+z/7//w//D/8P/w//D/8P/x//L/8v/v//D/7//v//H/8f/x//H/8f/x//H/
8f/y//L/8v/y//L/8v/y//L/8v/y//L/8v/y//L/8v/y//L/8v/y//L/8f/x//L/8v/w
//D/8f/x//H/8P/w//H/8f/w/+//7//v/+//7//v/+//7f/v/+//8f/x//D/8P/u/+3/
7P/r/+3/7f/t/+z/6v/q/+n/6P/q/+r/6f/p/+n/6f/p/+n/6f/p/+n/6f/q/+r/6v/q
/+n/6P/n/+b/6f/p/+n/6f/o/+r/6//u//H/8v/0//X/9v/4//j/+f/6//v/+v/7//7/
/v/+////AgACAAIAAgAAAAAAAAAAAAIAAwADAAIAAAAAAAAA///+////AAABAP/////+
//7//v/+//7//P/+//7//v/9//z/+//6//n/+//7//z//P/+//7//v/+//3//P/8//v/
+//7//z//v/+//7//v////3//f/+//7/AAAAAAEAAQABAAEAAQABAAMAAwADAAMAAQAB
AAIAAgADAAMAAwADAAMAAwADAAMAAwADAAMAAgACAAIAAgACAAAAAAAAAAAAAgACAAEA
AQADAAEAAQACAAIAAQD///7/AAD8//z//P/8//z//f/9//z//P/+//7//v///wAAAAAA
AAAAAwAFAAcACAAGAAYABgAFAAcABwAHAAcACwALAAsADQANAAwACgAHAAcABwAHAAgA
BQAEAAEA/f/7//n/9f/0//b/9v/5//r/+v/7//7//P/5//j/9//1//f/9v/1//X/9//3
//b/9v/0//T/9P/0//L/8v/y//H/8//z//T/9P/y//P/8//z//X/9f/1//T/8v/w//D/
8v/2//r/AAAEAAgAGgA7AGAAjQC/APIAHgFDAVMBVAFAARcB5gC6AI4AYgAsAOf/qP+E
/4T/lf+m/67/s/+3/7v/xf/R/9v/4//n/+f/5v/p/+r/6P/o/+j/6P/q/+v/7P/s/+z/
7v/u/+//7f/t/+3/7f/v/+//7//v//D/8P/w//D/8P/w//D/8P/u/+7/7v/u//D/8P/w
//D/7v/u/+7/7v/r/+v/7P/s/+3/7v/w//H/7//u/+7/7//v/+7/7f/t/+v/6//r/+v/
7v/t//D/8f/v/+//7v/u//D/7//u/+3/7P/r/+r/6P/o/+j/5//m/+b/5v/l/+X/4//j
/+P/4//i/+H/4P/f/9//4P/h/+L/4v/i/+L/4v/j/+P/4//j/+L/5P/l/+j/6f/q/+z/
7f/w//L/8v/z//X/9//3//n/+P/4//j/+f/7//z//f/+//z//P/8//z/+v/7//v/+v/8
//z//P/7//n/+f/5//n/+//7//r/+v/5//j/9//0//L/8v/y//H/8v/z//T/9f/z//P/
9P/0//b/9v/2//b/+P/4//n/+f/7//v//P/+//7//v/+/////////wAAAAACAAIAAwAD
AAMAAwADAAMAAwADAAMAAwACAAEAAQAAAAEAAQABAAEA///////////////////+////
AAABAAIAAQAAAP///v/+//7//f/9/////f/9//7//f/9//z//P/6/wAA///+//3//P/7
//v/+v/6//v//P/9/////v/+//7//v8AAAEAAgACAAUABgAHAAcABAADAAIAAQAFAAUA
BQAHAAoACgAJAAcABgAFAAQABAACAAIAAAD9//v/+f/1//T/9v/2//n/+v/4//n//P/6
//v/+v/5//f/9//2//X/9f/1//X/9P/0//b/9v/2//b/9P/0//T/8//z//P/9P/0//T/
9f/1//X/9//3//f/9v/4//j/9v/2//j/+v/+/wQADAAcADcAXgCRAMcA/AAwAVsBdwF+
AXIBUwEkAfIAxACUAFwAFwDK/5L/fv+J/5r/pv+v/7X/u//D/83/0//b/+P/6f/q/+v/
7P/u/+7/7v/u//D/8f/y//L/8P/y//L/8//x//H/8f/x//H/8f/x//H/8P/w//D/8P/y
//L/8v/y//L/8v/y//L/8v/y//L/8v/y//L/8v/y//H/8f/y//L/8v/y//P/8//x//D/
8P/x//H/8P/v/+//8f/x//H/8f/v/+3/7//v/+//7//u/+7/8P/v/+7/7f/r/+v/6//q
/+z/7P/r/+r/6P/o/+f/5//l/+X/5f/l/+f/5//n/+f/5P/k/+T/5P/k/+T/5P/k/+f/
5//n/+f/5v/o/+n/7P/t/+7/8P/x//T/9v/2//f/9//5//n/+//8//z//P/9////AAAB
AAIAAQAAAP///v/+///////+/wAAAAAAAP//+//7//v/+//9//3//P/8//z//P/8//r/
+P/4//j/9//5//n/+f/5//f/9//4//j/+v/6//r/+v/6//r/+//7//n/+f/6//z//v/+
//7/////////AAAAAAAAAAABAAEAAQABAAEAAQADAAMAAwADAAUABQAGAAYABAADAAIA
AQADAAMAAwADAAMAAwADAAIAAAAAAAAAAAAAAAAAAAAAAAAAAAD/////AQD/////AAAB
AAEAAAAAAP7//v/+//7//v/+//3//f/8//z//P/8//z//f8AAAAAAAAAAAIAAwAEAAQA
AwAEAAUABQAHAAcABwAHAAcABwAHAAkADAAMAAsACQAIAAcABgAGAAYABgAEAAEA///9
//n/+P/4//j/+//8//z//f8AAP7//f/8//v/+f/7//r/+f/5//f/9//2//b/9v/2//b/
9v/2//b/9v/1//P/8//0//T/9v/3//f/9//3//f/9//2//L/8P/0//j/+P/4//z/BAAM
ABIAJQBKAHcApQDgABgBSQFtAYABgAFnAToBCAHWAKQAbAAvAOb/pP+A/4H/lP+g/6P/
rf+5/8P/y//X/9//4f/l/+z/7//u/+7/7v/u/+7/7v/v//D/8P/u//D/8P/x//H/8f/x
//H/8f/x//H/8f/y//L/8v/y//L/8v/y//L/9P/0//T/9P/z//L/8f/w//L/8v/y//L/
8//z//T/9P/y//L/8//z//P/8v/y//P/9f/0//P/8//x//H/8f/x//H/7//x//H/8//z
//L/8v/y//H/8P/v/+//7//v/+7/7v/u/+3/7P/s/+z/6//r/+v/6//r/+v/6//r/+v/
6//o/+j/6P/o/+j/6P/o/+j/6v/r/+z/7f/t/+7/7v/w//P/9P/2//f/+P/6//r/+//7
//3//f///wIAAgACAAMAAgACAAIAAgAEAAQABAAEAAQABQAFAAQAAwACAAEA///+////
AAABAAEAAQAAAAAAAAAAAAAA/v8AAAAAAAD//wEAAQABAAEA/////wAAAAD///7//f/8
//z//P/9//3//f/9//7/AAAAAAAAAAABAAEAAQACAAIAAgACAAMAAwADAAMAAwADAAMA
AwADAAMABQAFAAYABgADAAMAAwADAAMAAwADAAMABQAFAAUABAACAAIAAgACAAIAAgAC
AAIABAAEAAMAAwADAAEAAQACAAEAAQAAAAAAAAAAAAAA//8BAAEAAQACAAAAAQABAAIA
AAABAAIAAgAEAAQABgAHAAgACAAIAAgABwAIAAgACAAKAAsADQAOAAsACwAMAAwADAAM
AAoACQAJAAkACQAIAAYABQACAAEA/v/9//z/+//9//3//v8AAAAAAAAAAAAAAAAAAAAA
/f/8/w==
         </WaveFormData>
      </LeadData>
      <LeadData>
         <LeadByteCountTotal>10000</LeadByteCountTotal>
         <LeadTimeOffset>0</LeadTimeOffset>
         <LeadSampleCountTotal>5000</LeadSampleCountTotal>
         <LeadAmplitudeUnitsPerBit>4.88</LeadAmplitudeUnitsPerBit>
         <LeadAmplitudeUnits>��V</LeadAmplitudeUnits>
         <LeadHighLimit>2147483647</LeadHighLimit>
         <LeadLowLimit>268435456</LeadLowLimit>
         <LeadID>V5</LeadID>
         <LeadOffsetFirstSample>0</LeadOffsetFirstSample>
         <FirstSampleBaseline>0</FirstSampleBaseline>
         <LeadSampleSize>2</LeadSampleSize>
         <LeadOff>FALSE</LeadOff>
         <BaselineSway>FALSE</BaselineSway>
         <ExcessiveACNoise>FALSE</ExcessiveACNoise>
         <MuscleNoise>FALSE</MuscleNoise>
         <LeadDataCRC32>289840243</LeadDataCRC32>
         <WaveFormData>
DgAOAA4ADgAMAAwADAAMAAwADAAMAAwADgAOAA4ADgAOAA4ADgAOAAwADAAMAAwADgAO
AA4ADgAQABAAEAAQAA4ADgAOAA4ADAAMAAwADAAMAAwADAAMAAwADAAMAAwADgAOAA4A
DgAQABAAEAAQABIAEgASABIAEgASABIAEgAUABQAFAAUABcAGAAZABoAGwAcAB0AHgAf
ACAAIQAiACIAIgAiACIAIgAiACIAIgAiACIAIgAiACEAIAAfAB4AHQAcABsAGgAaABoA
GgAaABkAGAAXABYAFAAUABQAFAATABIAEQAQABAAEAAQABAAEAAQABAAEAAQABAAEAAQ
ABIAEgASABIAFAAUABQAFAAWABYAFgAWABYAFgAWABYAGAAYABgAGAAYABgAGAAYABoA
GgAaABoAHAAcABwAHAAaABoAGgAaABoAGgAaABoAGgAaABoAGgAYABgAGAAYABYAFgAW
ABYAFgAWABYAFgAUABQAFAAUABYAFgAWABYAFAAUABQAFAAWABYAFgAWABQAFAAUABUA
FQAWABYAFgAWABYAGAAZABsAGwAcABwAGwAbABoAGQAbAB0AHQAeAB8AIAAgACAAHgAe
AB0AHQAdAB0AHQAbABoAGAAWABUAEwATABMAFAAVABUAFQAWABQAFAATABEAEQAQAA8A
DgAOAA4ADgAOABAAEAAQABAAEAAPAA8ADgAOAA4ADgAPAA8ADwAPAA8ADwAPAA8ADwAP
AA8ADgAOABIAEAAOABEAEwAXACEAOgBcAIEArADXAAIBMwFaAW8BdwFuAU8BKAEEAd0A
rwB6AEAACgDs/+r/8v/2//b/9//7//3/AQAHAAkACgAOABEAEQAPAA0ADQANAA0ADgAP
ABAAEQAPAA4ADgANAA8ADwAPAA8ADwAPAA8ADwAPAA8AEAAQAA8ADgANAAwADgAOAA4A
DgAOAA4ADQANAA4ADgAOAA4ADgANAA0ADQANAA0ADgAOABAAEAAQABAADgAOAA0ADQAO
AA4ADgAOAA4ADQANAA0ADwAPAA8ADwANAA0ADQANAA0ADQANAA0ADQANAAwACwANAA4A
DgAOAA4ADgAOAA4ADQAOAA4ADgAOABEAEQAQABIAEgASABQAFQAWABYAFwAWABcAGAAZ
ABoAGwAdAB4AHwAfAB8AHwAgACAAIAAhAB8AHwAeAB4AHgAeAB4AHAAcABsAGwAbABsA
GwAaABkAGgAaABoAGQAWABUAFAAUABUAFQAUABQAFAAUABQAEgASABIAEgASABQAFAAU
ABQAEgASABIAEgAPAA8ADwAQABAAEAAQABEAEQARABEAEgAQABAAEQARAA8ADwAPABAA
EAARABEAEQATABIAEgATABEAEQARABIAEAAQABAAEAAQABAADwAPABAAEAAQABAAEgAS
ABIAEgAPAA8ADwAPAA8ADwAPAA8ADQANAA0ADQAOAA0ADQAMAA4ADgAOAA4ADAAMAAwA
DAAMAAwADQANAAwADAAMAAwADAAOAA8ADwARABIAEgASABEAEQARABEAFQAVABYAFwAW
ABYAFgAUABIAEQARABEADwAPAA0ACgAGAAQAAwABAAEAAQACAAMAAwADAAQABAAEAAMA
AQABAP7//f/8//z//v/+//7//v/+//7//v/+//v/+//6//r/+v/6//v/+//9//3//f/9
//v/+//7//v/+//8//z/+v/4//r/+f/7////CwAiAEIAaQCQALsA6AATAToBUwFZAU4B
MQEMAegAwwCVAGIAKADy/9b/2P/g/+L/4P/h/+P/5f/p/+3/8f/2//j/+f/5//n/+f/5
//n/+f/5//n/+f/5//j/+P/5//n/9//3//f/9//5//n/+f/5//n/+f/6//r/+v/6//r/
+v/6//r/+v/6//z//P/7//v/+v/6//r/+v/8//v/+//7//v/+//8//z//P/8//z//P/6
//r/+f/5//z//P/8//z//P/7//v/+//7//v/+//7//v/+//7//v/+//7//v/+//7//v/
+v/5//n/+v/6//r//P/8//z//P/9//7//v/+//z///////7/AAAAAAAAAgABAAIAAgAD
AAYABwAIAAkACAAJAAsADAANAA0ADQANAA4ADgAOAA8ADQANAAwADAAMAAwADAAKAAoA
CQAJAAkACwALAAoACQAKAAoACgAJAAYABQAEAAQABQAFAAQABAAEAAQABAACAAIAAgAC
AAIAAgACAAIAAgABAAAA///+/////////wAAAAAAAAAAAQD///////8AAAIAAgADAAMA
AQABAAEAAgAEAAUABQAFAAUABAAEAAUAAwADAAMABAAEAAQABAAEAAQABAADAAMABgAG
AAYABgAEAAQABAAEAAMAAwADAAMABQAFAAUABQAFAAUABQAFAAQAAQABAAQABAAEAAQA
BAAEAAIAAgACAAIAAAAAAAEAAQAEAAQABAAEAAYACAAJAAkACwAMAAwADAALAAsACwAL
AA0ADQAOAA8AEgASABIAEAAPAA0ADAALAAsACwAJAAYABgAEAAMAAQABAAEAAgADAAMA
AwAEAAQAAgABAP/////+//3//P/8//z//P/8//z/+v/6//r/+v/7//v/+v/6//r/+v/7
//v/+//7//v/+//7//v/+//7//f/+P/4//r/+v/8//3//f8FABkANgBUAHkApADPAPoA
IwE+AUkBQwEqAQEB2gC0AI8AYwAqAPD/zv/K/9T/3P/i/+T/4//n/+n/7f/x//H/8P/0
//f/9f/1//X/9f/1//X/8//z//P/8//z//T/9v/3//X/9f/1//X/8//z//P/8//0//X/
9//4//b/9v/2//b/9P/0//T/9P/2//b/9f/1//T/9P/0//T/9v/1//X/9f/1//X/9v/2
//b/9v/2//b/9v/2//X/9f/2//b/9v/2//T/8//z//P/8//z//P/8//1//X/9f/1//P/
8//z//P/9f/1//T/8//z//T/9P/0//P/8v/x//D/8//0//T/9P/0//f/9//2//T/9P/0
//b/+P/6//v//f/+////AAABAAAAAQADAAQABQAFAAUABQAGAAYABgAHAAUABQAEAAQA
BAAEAAQAAgACAAEAAQABAP/////+//3//v/+//7//f/8//v/+v/6//n/+f/4//j/9v/2
//b/9P/2//b/9v/2//T/9P/0//T/9f/2//f/+P/5//n/+f/6//r/+v/6//v/+//7//v/
/P/9//7/AAABAP///////wAAAAABAAEAAQABAAAAAAABAP///////wAA/v/+//7//v/+
//7//f/9//z//P/8//z//P/8//z//P/7//v/+//7//n/+f/5//n/+f/5//n/+f/4//X/
9f/2//j/9v/2//b/9v/2//b/9v/2//b/9v/3//f/+P/4//j/+P/4//r/+//7//n/+v/6
//r/+//7//v/+//9//3//v///wAAAAAAAP7//v/9//3//f/9//3/+//4//f/9v/2//X/
9P/z//P/8//1//X/9v/2//T/8//x//H/8P/v/+7/7v/u/+7/7v/u/+z/7P/s/+z/7f/t
/+z/7P/q/+r/6//r/+3/7f/t/+3/7//v/+//7//v/+z/7P/q/+r/7P/t/+3/8//7/xAA
LgBTAH4AqwDYAAUBMAFNAVkBUAEzAQ4B5gC/AJcAZgAmAOr/yP/C/8j/zP/Q/9P/1f/X
/9v/3f/f/+L/5v/p/+n/6f/p/+n/6f/p/+n/6f/p/+n/6v/q/+v/6//r/+v/6//r/+3/
7f/t/+3/7f/t/+7/7v/u/+7/7v/u/+z/7P/s/+z/7v/u/+3/7f/s/+z/7P/s/+7/7f/t
/+3/7f/t/+7/7v/u/+7/7v/u//D/8P/v/+//8P/w//D/8P/w/+//7//v/+//7//v/+//
7f/t/+3/7f/t/+3/7f/t/+3/7f/s/+v/7f/u/+7/7v/w//D/8P/w//H/8v/y//L/8v/1
//X/9P/0//T/9P/2//f/+P/4//n/+v/7//z//f/+////AQACAAMAAwADAAMABgAGAAYA
BwAFAAUABAAEAAQABAAEAAIABAADAAMAAwABAAEAAAD//wAAAAAAAP///P/7//r/+v/5
//n/+P/4//j/+P/4//b/+P/4//j/+P/2//b/9v/2//j/+P/4//j/+f/5//n/+v/6//r/
+v/7//v/+//7//z//P/8//3//f/9//3//f/+/wAAAQABAAEAAwACAAIAAwABAAEAAQAC
AAIAAgACAAIAAgACAAEAAQACAAIAAgACAAAAAAAAAAAAAQABAAEAAQABAAEAAQABAAEA
AQABAAEA/v/9//3//v/+//7/AAAAAAAAAAD+//7//v/+//7//v//////AAAAAAAAAAAC
AAQABQAFAAUABgAGAAYABwAHAAcABwAJAAkACgALAAoACgAKAAgACgAJAAkACQAJAAkA
BwAEAAQAAgABAP///f/9//7///8BAAEAAgACAAIAAQD//////v/9//z//P/8//z//P/8
//r/+v/6//r/+//7//r/+v/8//z//f/9//3//f/9//3/+//7//v/+//7//z//P/8//z/
/P/9////BQAXADIAVgCBAKoA1wAEAS8BTAFbAVkBQgEfAfwA2ACvAIMASgAOAOb/2P/e
/+T/5P/m/+n/6//t/+//8f/1//r//P/7//v/+//5//n/+f/5//f/9//3//f/9//4//r/
+//5//n/+f/5//v/+//7//v/+//7//z//P/8//z//P/8//z//P/8//z/+v/6//n/+f/8
//z//P/8//z/+//7//v/+f/5//r/+v/6//r/+v/6//r/+v/5//n/+v/6//r/+v/8//v/
+//7//n/+f/5//n/+f/5//n/+f/3//f/9//3//n/+f/4//f/+f/6//r/+v/6//r/+v/6
//v//P/8//z//P///////v/+//7//v8AAAEAAgACAAMABAAFAAYABwAIAAkACwAMAA0A
DQANAA0ADAAMAAwADQANAA0ADAAMAA4ADgAOAAwACgAJAAkACQAJAAkACAAHAAcACAAJ
AAkACAAHAAYABgAFAAUABAAEAAQABAAEAAIAAgACAAIAAgACAAIAAgACAAIAAgACAAIA
AQABAAEAAgACAAIAAgADAAMAAwADAAQAAgACAAMAAwABAAEAAQACAAIAAwADAAMABQAE
AAQABQADAAMAAwAEAAYABgAGAAYABgAGAAUABQAIAAgACAAIAAgACAAIAAgABgAFAAQA
AwAFAAUABQAFAAUABQAFAAUABgADAAEABAACAAIAAgACAAIAAgACAAIAAgACAAMAAwAG
AAYABgAGAAQABgAHAAcACQAKAAoACgAJAAkACQAJAA0ADQAOAA8ADgAOAA4ADAAOAA0A
DQANAA0ADQALAAgACAAGAAUAAwABAAEAAgADAAUABQAGAAYABgAFAAMAAwACAAEAAAAA
AAAAAAAAAAAA/v/+//7//v/9//3//P/8//z//P/9//3///////////////////////3/
/v/8//z//v/+//3///8FABEAKABIAG8AmgDHAPAAHQFAAVUBWQFKASkBBAHgALUAhQBU
AB4A7v/c/97/5P/i/+D/4//n/+n/6//x//f/+P/6//v/+//3//f/9//3//f/+P/5//r/
+//3//b/9v/1//b/9//4//n/9//3//f/9//3//f/+P/4//r/+v/6//r//P/8//z//P/7
//r/+P/3//r/+v/6//r/+v/5//n/+f/5//n/+v/6//n/+P/3//b/9v/2//X/9f/2//b/
9v/2//b/9f/1//X/9f/1//X/9f/1//X/9f/1//T/8//y//H/8//z//L/8f/x//L/8v/y
//L/8v/y//L/9P/2//f/+P/2//n/+f/4//b/9v/2//j/+//8//z//f/+////AAABAAIA
AwAFAAYABwAHAAcABwAJAAoACwANAA0ADQAMAAwACgAKAAoACAAIAAcABwAHAAcABwAG
AAUABgAGAAYABQADAAEA///+///////+//7//v/+//7//P/8//z//P/8//z//P/8//z/
/v/+//7//v////////8AAP7//v/+////////////AAD+//7//////wEAAQABAAIABAAF
AAUABQADAAIAAgADAAMAAwADAAQABAAEAAQABAAEAAQAAwADAAYABgAGAAYABgAGAAYA
BgAFAAUABQAFAAcABwAHAAcACQAJAAkACQAKAAkACQAKAA4ADAAOAA4ADgAOAA4ADgAQ
ABAAEAAQABAAEAARABEAEgASABIAEgASABQAFQAVABcAGAAYABgAGwAbABsAGwAdAB0A
HgAfACIAIgAiACAAIAAfAB8AHwAdAB0AGwAYABYAFAATABEAEQARABIAEwAVABUAFgAW
ABQAEwARABEADgANAAwADAAOAA4ADgAOAA0ADAALAAoACgALAAsADAAMAAwADQANAA8A
DwAPAA8ADwAPAA8ADwARABAADAAKAA4AEgARAA8AEwAjADwAXACBAKwA1QD+ACkBTAFd
AVsBRAEhAfoAzgCpAIMAUgAaAO7/4P/o//L/+P/4//n/+////wEAAQAJAA4ADgANAA0A
DQALAAsACwALAAsACwALAAsACgAKAAsACwAMAA0ADgAPAA0ADQANAA0ACwALAAwADAAK
AAoACgAKAAwADAAMAAwADgAOAA0ADQAMAAwADAAMAA4ADQANAA0ADwAPABAAEAAPAA4A
DQAMAAwADAALAAsADAAMAAwADAAMAAsACwALAAsACwALAAsACwALAAsACwALAAsACwAL
AAsACwAKAAkACwAMAAwADAAKAAoACgAKAAkACgAKAAoACgANAA0ADAAKAAoACgAMAA8A
EAAQABEAEgATABQAFQAYABkAGwAcABsAGwAbABsAHAAcABwAHQAbABsAGgAaABwAHAAc
ABoAGgAZABkAGQAXABcAFgAVABIAEgASABEAEgARABAAEAAPAA8ADgAOAAwADAAMAAoA
CwAMAA0ADgAOAA4ADgAOAA4ADgAOAA4ADQANAA0ADgAPABAAEQATABMAEwATABQAFAAU
ABUAFQAXABcAFwAYABYAFwAXABcAFwAWABYAFwAZABkAGQAaABkAGAAXABYAFAAUABMA
EwAWABYAFgAWABQAFAAUABQAEwATABMAEwARABEAEQARABMAEwATABMAEAAPAA8AEAAQ
ABAAEAAPAA0AFAATABIAEQAQABAAEAAQABAAEAAQABEAEQAQABAAEAAQAA4AEAARABEA
EwAUABQAFAAVABUAFQAVABcAFwAYABkAGAAYABgAFgAYABcAFwAXABkAGQAXABQAEAAO
AA0ACwALAAsADAANAA0ADQAOAA4AEAAPAA0ADQAKAAkACAAIAAgACAAIAAgACAAIAAgA
CAAHAAcABgAGAAYABgAHAAcABQAFAAUABQAHAAcABwAHAAUABgAGAAYABAAEAAMABwAR
AB8AOABcAIcAtADdAAgBNwFaAWkBaQFWATEBCAHeALcAjQBWABgA6v/a/97/6P/s/+r/
6f/t//H/9f/7//3//v8AAAEA//////////////////////////8AAAAAAQABAP//////
////////////////////AAAAAAAAAAAAAAAA/v/+//7//v8AAAAA/////wAAAAAAAAAA
AAD////////9//3//v/+/wAAAAAAAAAAAAAAAP/////+//7//v/+//7//f/9//3//f/9
//3//f/9//3//f/9//3//f/9//3/+//7//r/+f/5//r/+v/6//z//P/8//z//f/+//7/
/v/8///////+/wAAAAAAAAIAAQACAAIAAwAFAAcACQALAAwADQAPABAAEAAPAA4ADQAQ
ABAAEAARAA8ADwAOAA4ADgAOAA4ADAAMAAsACwALAAsACwAKAAkABgAGAAYABQAGAAUA
BAAEAAUABQAEAAQAAgACAAIAAAD+//7//v/+/wAAAAAAAAAAAAAAAAAAAAABAAEAAQAC
AAAAAAAAAAEAAwADAAMABAAEAAQABQAFAAcABwAHAAgACAAJAAkACQAJAAgACAAJAAsA
CwALAAwACwAKAAkACAAIAAgABwAHAAgACAAIAAgACAAIAAgACAAHAAcABwAHAAcABwAH
AAcABQAFAAUABQAEAAMAAwAEAAIAAgACAAEAAwACAAIAAgACAAIAAgACAAIAAgAEAAQA
BQAFAAQABAAEAAQABAAGAAcABwAJAAoACgAKAAsACwALAAsACwALAAwADQAQABAAEAAO
AAwACwALAAsADQANAAsACAAIAAYABQADAAIAAQABAAEAAwADAAQABAACAAEA/////wAA
///+//7//P/8//z//P/8//z//P/8//3//f/8//z//P/8//3//f/9//3//f/9//v/+//7
//v/+//8//z//P/6//z//f///wMADQAkAEYAbwCaAMMA7gAbAT4BUQFXAUoBKwEEAeAA
vQCTAF4AJADy/9r/2v/g/+D/4v/j/+X/5//t//H/8f/0//j/+//7//n/9//3//f/9//3
//f/9//3//j/+P/5//n/+f/5//n/+f/3//f/9//3//n/+f/6//r/+P/4//j/+P/4//j/
+P/4//r/+v/5//n/+v/6//r/+v/4//f/9//3//n/+f/6//r/+v/6//r/+v/6//r/+f/5
//r/+v/6//r/+v/5//n/+f/3//f/9//3//n/+f/5//n/9//3//f/9//3//f/9v/1//f/
+P/4//j/+P/4//j/+P/7//z//P/8//r//f/9//z//v/+//7/AAD//wAAAAABAAIAAwAE
AAUABgAHAAkACgAJAAkACQAJAAsADAANAA8ADQANAAwADAAMAAwADAAKAAoACQAJAAkA
CwALAAoACQAGAAYABgAFAAYABQAEAAQAAwADAAIAAgAEAAQABAACAAQABAAEAAQAAwAC
AAEAAAD+//7//v/+/////////wAAAAAAAAAAAQD///////8AAAIAAgADAAMAAwADAAMA
BAACAAMAAwADAAEAAAAAAAEAAQABAAEAAgAEAAQABAAEAAQABAADAAMABAAEAAQABAAE
AAQABAAEAAMAAwADAAMAAwADAAMAAwADAAMAAwADAAIAAQABAAIAAgACAAIAAQAFAAUA
AgACAAIAAgACAAIAAgACAAIAAgACAAMAAwAEAAQABAAEAAYACAAJAAkACAAIAAcABgAJ
AAkACQAJAAkACQAKAAsADAAMAAwACgAKAAkACQAJAAsACwAJAAYABAACAAEA////////
AAABAAEAAQACAAIAAgABAP/////+//3//P/8//r/+v/6//r/+v/6//r/+v/7//v/+v/6
//j/+P/5//n/+//7//v/+//5//n/+f/5//v/+v/6//j/+v/6//v//f8BAAkAHgBAAGcA
jgC1AOIAEQE0AUcBTQFAASMB/ADYALMAjQBcACIA7v/Y/9j/4P/e/9r/2//d/+H/5//t
//H/9P/0//f/+f/3//f/9//3//f/9f/1//X/9f/0//T/9f/1//X/9f/1//X/8//z//P/
8//1//X/9v/2//b/9v/2//b/9v/2//b/9v/2//b/9f/1//b/9v/2//b/9v/1//X/9f/z
//P/9P/0//b/9v/2//b/9v/2//X/9f/2//b/9v/2//b/9f/1//X/9//3//f/9//1//X/
9f/1//X/9f/1//X/9f/1//T/8//z//T/9P/0//T/9P/0//T/9f/2//b/9v/4//v/+//6
//n/+P/3//j/+//8//z//f/8//3//v///wIAAwAFAAYABwAHAAcABwAIAAgACAAJAAcA
BwAGAAYACAAIAAgABgAGAAUABQAFAAUABQAEAAMABAAEAAQAAwACAAEAAAAAAAMAAwAC
AAIAAAAAAAAA/v8AAAAAAAAAAP///v/9//z//v/+//7//v////////8AAP///v/9//3/
/f/9//3//v/+//7///////3//f/9//7//v////////8BAAAAAAABAAEAAQABAAIAAgAC
AAIAAgAEAAQAAwADAAQABAAEAAQABAAEAAQABAAFAAUABQAFAAQAAwACAAEAAwADAAMA
AwAEAAMAAwAEAAIAAgACAAEABQAAAAAAAAAAAAAAAAAAAAAAAAACAAIAAwADAAQABAAE
AAQABQAIAAoACwAKAAoACQAIAAkACQAJAAkACwALAAwADQAOAA4ADgAMAA4ADQANAA0A
DAALAAgABAAAAP7//f/7//3//f/+/////////wAAAAAAAP///f/9//7//f/8//z//P/8
//z//P/6//r/+v/6//n/+f/4//j/+v/6//v/+//5//n/+f/5//n/+f/5//n/9//2//b/
+P/6//z//////wMAEwAyAFIAeQCkAM0A+AAhAT4BRwE/ASYB/QDWALQAkQBnADAA/P/a
/9T/2P/e/+T/5P/j/+P/5f/r//H/9f/4//T/8f/z//P/8//z//P/8//z//P/8//z//L/
8v/z//P/8//z//P/8//z//P/8//z//P/8//0//T/8v/y//L/8v/y//L/8v/y//T/9P/z
//P/8v/y//L/8v/w/+//7//v//H/8f/y//L/8v/y//L/8v/y//L/8f/x//D/8P/w//D/
8f/x//L/8//z//P/8//z//H/8f/x//H/8P/v/+7/7f/v/+//7v/t/+//8P/w//D/8P/w
//D/8P/w//D/7//u//D/8//z//L/9P/0//T/9v/3//j/+P/5//j/+f/6//v//P/9////
AAABAAEAAQABAAQABAAEAAUAAwADAAIAAgAEAAQABAACAAIAAQABAAEA//////7//f/8
//z//P/7//z/+//6//r/+//7//r/+v/8//z//P/6//n/+P/3//b/+P/4//j/+P/4//j/
+P/4//n/+f/5//r//P/8//z//f////////8AAAAAAAABAAEAAQABAAEAAgAAAAEAAQAB
AAIAAgADAAUABQAFAAUABgAFAAQAAwACAAQABAADAAMAAwACAAEAAAACAAIAAgACAAMA
AwADAAMAAQABAAEAAQAAAP///v/9//7//f/9//7//v/+//7//f/9/wAA/v/+//7//v/+
//7//v/+//7//v///////v/+//7//v8AAAIAAwADAAMABAAEAAQABAADAAIAAQAFAAUA
BgAHAAoACgAKAAgACgAJAAkACQAIAAcABAAAAAAA/v/9//v/+//7//z//f/9//3//v/+
//7//f/7//v/+v/5//j/+P/4//j/+P/4//r/+v/6//r/+P/3//X/9P/2//b/9//3//X/
9f/1//X/9v/3//j/+f/5//r/+P/4//b/9v/3//v/AQANACYATAB1AKAAzQD8ACsBTgFh
AWUBVgE1AQwB5AC9AJEAWgAaAOb/0P/Q/9b/2v/e/9//3//h/+X/5//r/+7/8P/x//H/
8f/x//H/8f/x//P/8//z//P/8v/y//P/8//z//P/8//z//P/8//z//P/8//z//T/9P/0
//T/9P/0//L/8v/y//L/8v/y//H/8f/0//T/9P/0//T/8//z//P/8//z//T/9P/y//L/
8v/y//L/8v/x//H/8v/y//L/8v/0//P/8//z//P/8//z//P/8//z//P/8//y//H/8P/v
//H/8f/w/+//7f/u/+7/7v/w//D/8P/w//P/9P/0//T/8v/1//X/9P/2//b/9v/4//n/
+v/6//v//P/9//7////+////AQACAAUABQAFAAUABgAGAAYABwAHAAcABgAGAAYABgAG
AAQAAgABAAEAAQABAAEAAAD///7//v/+//3//P/7//r/+v/7//v/+v/6//z//P/8//r/
+P/4//j/+P/2//b/9v/2//b/9v/2//b/9//3//f/+P/4//j/+P/5//n/+f/5//r/+v/6
//v/+//9//3//f/+//7////////////+//7///////////8AAAIAAgACAAIAAAAAAP//
//8CAAIAAgACAAAAAAAAAAAA////////////////////////////////AAD/////AAD+
//7//v/9//3//P/+//7//v/+//z//P/8//z//P/8//3//f8AAAAAAAAAAP7/AAABAAEA
AQACAAIAAgAFAAUABQAFAAUABQAGAAcACgAKAAoACAAIAAcABwAHAAcABwAFAAIAAAD+
//3/+//7//v//P/9//////8AAAAA/v/9//v/+//8//v/+v/6//j/+P/4//j/+P/4//j/
+P/5//n/+P/4//b/9v/3//f/+f/5//n/+f/3//f/9//3//X/9P/2//r/+P/2//f/+/8B
AAcAFgA4AF0AggCvAOAADQE4AVMBXwFaAT8BGgH0AM0AoQByADoAAgDc/9T/2v/c/9z/
3//h/+P/5f/r/+//7v/y//X/9f/1//X/9f/1//X/9f/1//X/9f/0//T/9f/1//P/8//z
//P/9f/1//X/9f/1//X/9v/2//b/9v/2//b/+P/4//j/+P/3//b/9P/z//T/9P/0//T/
9v/1//X/9f/3//f/+P/4//b/9v/2//b/9//4//j/+f/5//j/9//2//j/9//3//f/9//3
//f/9//3//f/9//3//f/9//3//f/9//3//b/9f/3//j/+P/4//j/+P/4//j/+f/6//r/
+v/6//3//f/8//7//v/+/wAAAQACAAIAAwACAAMABAAFAAgACQALAAwADQANAA0ADQAO
AA4ADgAPABEAEQAQABAAEAAQABAADgAOAA0ADQANAA0ADQAMAAsACAAIAAgABwAHAAcA
BwAIAAkACQAIAAgACAAIAAgABgAIAAgACAAIAAgACAAIAAgACAAIAAgACAAFAAUABQAG
AAYABgAGAAcABQAFAAUABgAIAAgACQAJAAkACQAJAAoACAAJAAkACQAJAAgACAAJAAsA
CwALAAwADAAMAAwADAAKAAoACQAJAAwADAAMAAwADgAOAA4ADgALAAsACwALAA0ADQAN
AA0ADQANAA0ADQAOAA0ADQAOAA4ADgAOAA0ADQANAA0ADQAPAA8ADwAPABAAEAAQABAA
DgAPABAAEAASABMAEwAVABcAFwAXABgAFgAXABgAGAAaABoAGwAbABkAGgAaABoAHAAb
ABoAGgAbABoAGgAaABgAGAAXABUAEgARABAADwAPABEAEgASABIAEgASABIAEgASABIA
DwAOAA==
         </WaveFormData>
      </LeadData>
      <LeadData>
         <LeadByteCountTotal>10000</LeadByteCountTotal>
         <LeadTimeOffset>0</LeadTimeOffset>
         <LeadSampleCountTotal>5000</LeadSampleCountTotal>
         <LeadAmplitudeUnitsPerBit>4.88</LeadAmplitudeUnitsPerBit>
         <LeadAmplitudeUnits>��V</LeadAmplitudeUnits>
         <LeadHighLimit>2147483647</LeadHighLimit>
         <LeadLowLimit>268435456</LeadLowLimit>
         <LeadID>V6</LeadID>
         <LeadOffsetFirstSample>0</LeadOffsetFirstSample>
         <FirstSampleBaseline>0</FirstSampleBaseline>
         <LeadSampleSize>2</LeadSampleSize>
         <LeadOff>FALSE</LeadOff>
         <BaselineSway>FALSE</BaselineSway>
         <ExcessiveACNoise>FALSE</ExcessiveACNoise>
         <MuscleNoise>FALSE</MuscleNoise>
         <LeadDataCRC32>1195080433</LeadDataCRC32>
         <WaveFormData>
8P/w//D/8P/w//D/8P/w//D/8P/w//D/8P/w//D/8P/w//D/8P/w//D/8P/w//D/8P/w
//D/8P/y//L/8v/y//D/8P/w//D/8P/w//D/8P/w//D/8P/w//L/8v/y//L/9P/0//T/
9P/2//b/9v/2//b/9v/2//b/+P/4//j/+P/6//r/+v/6//v//P/9//7/AAAAAAAAAAAA
AAAAAAAAAAAAAAAAAAAA/v/+//7//v/+//7//v/+//3//P/7//r/+P/4//j/+P/4//j/
+P/4//b/9v/2//b/9f/0//P/8v/w//D/8P/w//L/8v/y//L/8v/y//L/8v/0//T/9P/0
//T/9P/0//T/9v/2//b/9v/2//b/9v/2//j/+P/4//j/+v/6//r/+v/6//r/+v/6//r/
+v/6//r/+//8//3//v/8//z//P/8//r/+v/6//r//P/8//z//P/6//r/+v/6//j/+P/4
//j/+v/6//r/+v/4//j/+P/4//r/+v/6//r/+P/4//j/+P/4//j/+P/4//j/+f/5//n/
+P/6//r/+v/6//r/+v/7//v/+//7//z//P/8//3//f/7//z//f/+//7//v/////////+
//7//v/+//7//v/8//v/+P/2//b/+P/2//b/9//3//f/9//4//b/9v/0//P/8//z//L/
8f/x//H/8f/x/+//7v/t/+z/7P/r/+v/6v/q/+v/6//r/+v/6//r/+v/6f/p/+n/6v/q
/+r/6v/p/+r/6v/n/+f/5//n/+3//f8SACwASABjAIQApwDGANcA4gDiANEAvgCtAJoA
gABjAEEAIAAJAAEAAQD9//n/8//w/+3/7P/u/+z/7P/s/+z/6//q/+j/6P/n/+f/5//o
/+r/6//n/+f/5//n/+f/5//o/+j/6v/p/+n/6f/p/+n/6v/q/+j/5//n/+f/5//n/+f/
6P/q/+n/6f/p/+n/6f/p/+n/5//n/+f/6P/o/+j/6P/o/+j/6P/o/+j/6P/o/+j/6P/o
/+j/6f/p/+f/5//n/+f/6f/p/+n/6f/p/+n/6v/q/+r/6f/p/+r/7P/s/+z/7P/s/+3/
7f/t/+7/7v/v/+//7//v/+//8P/0//T/9f/1//X/9f/2//j/+f/5//n/+//7//v//f/+
//7//v///wAAAgACAAIAAAAAAAAAAAD//////f/8//z//P/7//v/+//5//n/+P/4//j/
9//3//b/9//3//f/9//1//T/9P/0//L/8v/y//H/8//z//P/8//1//X/9f/0//T/9P/0
//T/8v/y//P/8//x//H/8f/x//H/8f/y//L/9P/0//T/9P/0//X/9f/0//L/8v/z//T/
8//z//P/8//0//X/9v/3//X/9f/1//X/9//3//f/9//3//f/9//3//f/9//3//j/+v/6
//r/+f/3//f/9//2//j/+P/5//n/9//3//f/9v/4//n/9//4//j/+P/4//j/+P/4//j/
+P/5//n/+f/6//r/+v/6//r//P/8//3//f/9//3//v/+//7/////////AAABAAIAAgAC
AAMAAwADAAQABAAEAAQABAAEAAIAAQD+//z//P/8//r/+v/7//v/+//7//z//P/+//z/
+//7//r/+P/2//X/9//3//f/9v/4//j/+P/4//f/9//2//b/9//3//f/9//5//n/+f/5
//f/9//4//j/+P/4//n/+P/0//P/8//z//X/+/8JAB4AOABSAG8AjACtAMoA3wDqAOoA
2wDIALcApgCOAHMAUQAwAB0AFwAXABEACQADAAAA/f/6//r/+v/8//7//P/7//r/+v/6
//n/+f/4//j/+f/5//f/9//3//f/9//3//j/+P/6//n/+f/5//n/+f/6//r/+v/5//n/
+f/5//n/+f/6//z/+//7//v/+f/5//n/+f/5//n/+f/6//r/+v/6//r/+v/6//r/+v/4
//j/+P/4//j/+P/5//n/+f/5//n/+f/7//v/+//7//n/+f/6//r//P/7//v//P/8//z/
/P/8//z//f/9//3//v/+//////8DAAMAAwAEAAQABAAFAAUABQAFAAYACAAJAAkACQAL
AA0ADQAPABAADgAOAA8AEAAQABAAEAAOABAAEAAQAA8AEQAPAA4ADgAOAA0ADQANAA0A
DQAMAAwADAALAAsACgAJAAkACQAJAAcABgAGAAYABgAGAAYABQAFAAUABQAFAAUABQAF
AAQABAAEAAQABAACAAIAAwADAAMAAwADAAMAAwADAAQABAAEAAQABAAEAAQABQAFAAQA
BAAEAAUABgAJAAkACQAJAAcABwAHAAcABwAHAAcABwAHAAcABwAHAAcABwAHAAcABwAH
AAcACAAIAAgACAAHAAcABwAHAAYACAAIAAkACQAHAAcABwAGAAgABQAFAAUABgAGAAYA
BgAGAAQABAAEAAQABQAFAAUABgAIAAgACAAIAAoACgALAAsADQANAA4ADgAMAA0ADQAN
AA4ADwAQABAAEgATABMAEwARABAADwAOAA4ADgAMAAsACgAIAAgACAAGAAYABwAHAAcA
BwAIAAgABgAEAAMAAwABAAAA/////wEAAQABAAAA/v/+//7//v///////v/+////////
////////////////////AAAAAP7//P/9//7//P/9//3/+//9/wsAHwAyAEoAaACFAKQA
wwDcAOcA6ADeAMcAsACdAIwAdABRAC0AFgARABEAEwATAA0ABwAGAAEAAAACAP7/+v/8
//7/+//6//z//P/7//v/+P/4//n/+f/4//n/+v/7//v/+//8//z/+v/5//n/+f/7//v/
/P/8//r/+f/5//n/9//3//f/+P/6//n/+f/5//f/9//3//f/+f/5//n/+v/4//j/+P/4
//r/+v/6//r//P/8//z//P/8//z//f/9//z/+//6//n/+//7//v/+//7//v//P/8//7/
/f/9//7//v/+//7//v/+/////////////v/+//3/AQABAAEAAgAEAAQABQAFAAMAAwAE
AAYABwAHAAcACQAJAAkACwAMAAwADAANAA4ADAAMAAwACgAMAAwADAALAA0ACwAKAAoA
CAAHAAcABwADAAMAAgACAAIAAQABAAAA//////////////7//v/+//z//P/8//v/+f/5
//n/+f/5//n/+f/4//j/+P/4//j/+v/6//v/+//9//3//f/9//////8AAAAA/v/+//7/
/v8AAAEAAQAAAP7//v///wAA///////////////////////////////////////////9
//3//f/9//v/+//7//z//P/8//z/+//7//v/+//6//j/+P/5//n/+f/5//n/+P/4//X/
8//1//b/9P/0//T/9P/2//b/9v/2//X/9f/1//b/+P/4//j/+P/4//j/+f/5//n/+f/6
//r/+f/5//j/9//4//n/+v/6//z//f/9//3/+v/6//r/+v/8//z/+v/5//j/9v/2//b/
8//y//L/8f/z//P/9P/0//T/8v/x//H/7//u/+3/7f/v/+//7//u/+z/7P/s/+z/6//r
/+r/6v/t/+3/7f/t/+3/7f/t/+3/7f/t/+7/7v/u/+z/6//q/+r/6f/p/+n/6f/t//n/
DgAoAEIAYQCAAKMAwgDbAOoA6gDdAMYAsQCcAIgAbQBJACQACwADAAEA/f/7//n/9P/x
//D/7v/s/+z/7P/s/+v/6v/q/+r/6f/p/+j/6P/p/+n/6f/p/+n/6f/n/+f/6P/o/+r/
6f/p/+n/6//r/+z/7P/q/+n/6f/p/+n/6f/p/+r/6v/p/+n/6f/p/+n/6f/p/+n/6f/p
/+r/6v/q/+r/6v/q/+r/6v/q/+v/7P/t/+7/7P/s/+3/7f/v/+//7//v//H/8f/x//H/
8P/v/+//7v/w/+//7//w/+7/7v/u/+7/8P/x//H/8f/y//L/8//z//P/8//z//T/9v/2
//f/9//5//n/+v/8//v/+//7//3//////wEAAgACAAIAAwAEAAQABAAEAAIAAgACAAIA
AQABAP///v/+//7//f/9//3/+//7//r/+v/6//n/+f/4//f/9//3//f/9f/0//T/9P/z
//L/8f/v/+//7//v/+//7//v/+//7v/u/+7/7v/u//D/8P/x//H/8f/x//H/8f/x//H/
8v/y//L/8v/y//L/8P/x//H/8P/y//L/8//0//P/8//z//P/9P/1//b/9//1//X/9f/1
//X/9f/1//X/9f/1//X/9f/1//X/9f/2//X/9P/z//H/8//z//P/8v/y//L/8//z//P/
8//z//L/8P/v/+//7//v/+7/8P/w//D/8P/w//D/8P/w//H/8f/x//L/8v/y//L/8v/0
//T/9f/1//f/9//4//j/9v/3//f/9//4//n/+v/6//z//f/9//3/+v/6//r/+v/8//z/
+v/5//b/9P/0//T/8P/w//H/8f/y//P/9f/2//T/8v/x//H/8f/w/+//7//v/+//7//u
/+7/7v/u/+7/7//v/+7/7v/v/+//7//v//H/8f/x//H/7//v//D/8P/u//D/8f/w/+7/
7f/v/+3/7//5/wsAJABAAFwAewCcALsA0gDfAOQA3ADJALgApwCUAHwAWwA3ABwADQAL
AAsABwABAP3/+P/3//T/8v/0//b/9P/y//P/8v/y//L/8f/x/+7/7v/v/+//7//v/+//
7//t/+3/7v/u//D/7//v/+//7//v//D/8P/w/+//7//v/+//7//v//D/7v/t/+3/7f/w
//H/8v/z//H/8f/x//L/8P/w//D/8P/y//L/8v/y//L/8v/y//L/8v/y//P/8//z//P/
8//z//P/8//z//P/8//z//T/9P/0//P/8//0//T/9P/0//T/9v/3//f/9//4//j/+f/5
//v/+//7//z//P/8//3//f//////AAACAAEAAQABAAMAAwADAAUABgAGAAYABwAIAAgA
CAAIAAYABwAGAAUAAwADAAEAAAAAAAIAAQABAAEA/f/9//z//P/+//3//f/8//3//f/9
//3/+//6//r/+v/6//r/+v/5//v/+//7//v/+//7//v/+v/8//z//P/8//z//P/9//3/
/f/9//3//f/7//v//P/8//7//v/+//7//P/9//3//P/8//z//f/+////////////////
/////////////////wEAAQABAAEAAQABAAEAAQADAAMAAwAEAAYABgAGAAUABAADAAIA
AAACAAIAAwADAAUABQAFAAQABgABAP//BAACAAIAAgACAAIAAgACAAIAAwADAAMABAAI
AAgACAAIAAgACAAJAAkACwALAAwADAALAAsACgAJAAwADQAOAA4ADgAPAA8ADwAOAA4A
DgAOAA4ADgAMAAsACQAIAAkACgAIAAgACQAJAAsACwAMAAwADAAKAAkACQALAAoACQAJ
AAkACQAJAAgACAAIAAgACAAHAAcABgAGAAcABwAHAAcABwAHAAcABwAHAAcACAAIAAYA
BgAFAAQABAADAAMAAwAFAAsAGQAwAEoAZgCDAKIAwwDeAO8A+AD0AOMA0gDBAKoAkAB1
AFcAOAApACUAIQAXAA8ADQAKAAcABAAGAAgACAAIAAgABwACAAIAAgABAAEAAQACAAQA
BQACAAEAAAD//wEAAQACAAIAAgABAAEAAQABAAEAAgACAAIAAQABAAEAAwADAAMABAAD
AAEAAAD//wAAAQACAAMAAwADAAMABAACAAIAAgACAAAAAAAAAAAAAAAAAAAAAAAAAAAA
AQABAP//////////AQABAAEAAQABAAEAAgACAAEA///+//7/AAAAAAAAAAD+////////
/wAAAAABAAEABQAFAAUABgAGAAYABwAHAAUABQAGAAgACwALAAsADQANAA0ADwAQABAA
EAARABIAFAAUABQAEgAUABQAFAATABMAEQAQABAADgANAA0ADQAMAA0ADQAOAA4ADQAN
AAwACQAJAAkACQAFAAQABAAEAAQABAAEAAMAAwADAAMAAwADAAMAAwACAAIAAgACAAIA
BAAEAAUABQADAAMAAwADAAEAAQACAAIAAgACAAIAAgACAAMAAwACAAQABAAFAAYABwAH
AAcABwAFAAUABQAFAAMAAwADAAMAAwADAAMAAwADAAMAAwADAAUABQAFAAYABAAEAAQA
AwADAAMAAwACAAQABAAFAAUABwAHAAcABgAIAAcABwAHAAsACQALAAwADAAMAAwADAAM
AAwADAAMAA0ADQANAA4ADgAOAA4ADgAQABAAEQARABMAEwAUABQAFgAXABcAFwAWABcA
GAAYABoAGwAbABsAGgAaABoAGgAaABoAGAAXABQAEgASABIADgAOAA8ADwARABEAEgAS
ABAADgANAA0ADQAMAAsACwANAA0ADQAMAAsACgAJAAgACQAJAAgACAAJAAkACQAJAAsA
CwALAAsACwALAAwADAAOAAwACQAIAAoACwAJAAcABwAPACEANgBOAGoAhwCkAMMA4ADx
APQA6gDZAMQAqwCWAIQAawBJACwAHwAfAB8AHQAZABMAEgAPAAwACgAOABAADgAMAAsA
CgAIAAgABwAHAAYABgAHAAcABQAFAAUABQAHAAcACAAIAAYABQAFAAUAAwADAAQABAAE
AAMAAwADAAMAAwADAAQABAADAAMAAwADAAMAAwADAAMAAwADAAQABAAEAAQABAAEAAQA
BAAEAAQABAAEAAQAAgACAAMAAwADAAMAAwADAAMAAwADAAMAAwADAAQABAAEAAMAAwAE
AAQABAAEAAQABgAHAAcABwAGAAYABwAHAAcABwAHAAgACAAIAAkACQAJAAkACgAMAA8A
DwAPABEAEQARABMAFAAUABQAFQAWABYAFgAWABQAFAAUABQAEwAVABMAEgASABAADwAP
AA8ADQANAAwADAAMAAsACwAKAAcABwAHAAcABwAGAAYABgAEAAQABAADAAEAAQABAAEA
AwADAAMAAgACAAIAAgACAAIAAgADAAMAAQABAAEAAQACAAMABQAGAAYABgAGAAYABgAH
AAcABgAGAAYABwAIAAcABwAHAAcABwAHAAcABwAHAAcABwAHAAUABQAFAAUAAwADAAMA
AwADAAMAAwAEAAIAAgACAAEAAwADAAMAAgACAAIAAwADAAMAAwADAAIAAAD///////8B
AAEAAQABAP3/AgAAAAAAAAAAAAAAAAAAAAAA////////AAAAAAAAAAAAAAIAAgADAAMA
AwADAAQABAACAAMAAwADAAQABQAGAAYABAAFAAUABQAGAAYABgAGAAQABAACAAEAAAD+
//7//v/8//z//f/9//3//f/+//7//v/8//v/+//7//r/+f/5//n/+f/5//j/+v/6//r/
+v/5//n/+P/4//n/+f/5//n/+P/3//b/9f/3//f/+P/4//b/+P/3//T/8v/x/+//8f/1
////EQAoAEYAZAB/AJwAwwDgAOsA8ADqANkAwACtAJoAggBjAD0AIAAPAA0ADwANAAUA
/f/6//n/+P/6//r/+P/4//b/8//0//L/8v/x//H/8P/w//H/8f/x//H/8f/x/+//7//w
//D/8P/v/+//7//v/+//8P/w//L/8f/x//H/7//v/+//8P/w/+//7//v/+//7//v/+//
7//v/+//8P/w//D/8P/w//D/8P/w//D/8P/w//D/8P/w//D/8f/x/+//7//v/+//8f/x
//H/8f/x//H/8v/y//L/8f/x//L/8P/w//D/8P/w//H/8f/x//T/9P/1//X/9//3//f/
+P/6//r/+//7//3//f/+/wAA////////AQADAAMABQAGAAYABgAHAAgABgAGAAYABAAI
AAgACAAHAAUAAwACAAIAAgABAAEAAQD//////v/+//7//f/9//z/+f/5//n/+f/3//b/
9v/2//f/+P/5//n/9//3//f/9//2//X/9P/y//P/9P/1//b/9P/0//X/9f/1//X/9f/1
//P/8//0//T/9v/2//b/9v/2//f/9//2//j/+P/5//r/+//7//v/+//5//n/+f/5//r/
+//8//3//P/7//r/+f/5//n/+f/5//n/+f/5//r/+v/6//r/+f/7//v/+//6//r/+v/7
//v/+f/5//n/+P/6//n/+f/5//n/+f/5//n/+f/4//j/+P/4//j/+P/4//j/+P/7//v/
+//8//z//P/8//z//P/8//3//f//////AAAAAP7/////////AAABAAIAAgACAAMAAwAD
AAAAAAAAAAAAAQACAAEAAQD+//z//P/8//n/+P/4//f/+f/5//r/+v/6//j/9//3//f/
9v/1//X/9f/1//X/9P/0//T/9P/0//P/8//y//L/8//z//P/8//z//P/8//z//P/8//0
//T/9P/0//X/9P/y//H/8f/x//H/9/8FAB4AOgBWAG8AjACvAMoA2wDkAOQA1QDAAK8A
nACIAGkARwAoABUAEQAPAAkABQD///r/9//2//b/9P/0//T/9P/z//L/9P/0//P/8//w
//D/8f/x/+//7//v/+//8f/x//L/8v/x/+//7v/t/+//7//w//D/8P/v/+//7//v/+//
7//w//L/8f/x//H/8f/x//H/8f/v/+//7//w//D/8P/w//D/8P/w//D/8P/y//L/8v/y
//T/9P/1//X/8//z//P/8//x//H/8f/x//P/8//0//T/8v/x//H/8v/y//L/8v/y//T/
9f/1//X/9v/2//f/9//5//n/+f/6//z//P/9//3//////wAAAgABAAEAAQADAAMAAwAF
AAYACAAIAAkACgAIAAgACAAGAAoACgAKAAkACwAJAAgACAAGAAUABQAFAAUABQAEAAQA
BAADAAMAAgABAAEAAQABAAEAAAAAAAAA/v/+//7//f////////////////////7//v/+
//7//v/+//7//////////////////////wAAAAAAAAAAAAAAAAAAAQABAAAAAgACAAMA
BAAFAAUABQAFAAQAAwACAAEAAQABAAEAAQAEAAUABgAHAAUABQAFAAUABQAFAAUABgAG
AAYABgAFAAUABQAFAAQABgAGAAcABwAFAAUABQAEAAQAAwADAAMABQAFAAUABQAFAAcA
BgAEAAQABAAEAAQABAAEAAQABQAFAAUABgAGAAYABgAGAAcACAAKAAsACQAJAAoACgAM
AA0ADQANAA4ADwAQABAADgAPAA8ADwAQABAAEAAQABIAEgAQAA8ACgAIAAgACAAIAAgA
CQAJAAcABwAIAAgACAAGAAUABQAFAAQAAwADAAEAAQABAAAAAAAAAAAAAAAAAAEAAQAC
AAEAAQABAAEAAwADAAMAAwADAAMABAAEAAQABAADAAIAAgADAAEAAQADAAcAEwAqAEQA
XAB3AJgAuQDUAOUA7gDsAN0AygC5AKgAlgB7AFcANgAlAB8AHwAZAA8ABwAEAAMAAgAE
AAYABgAEAAQABQAGAAYABgAFAAUABAAEAAUABQABAAEAAQABAAMAAwAEAAQABAADAAMA
AwAFAAUABgAGAAYABQAFAAUABQAFAAUABgAIAAcABwAHAAUABQAFAAUABQAFAAUABgAG
AAYABgAGAAYABgAGAAYABgAGAAYABgAGAAYABwAHAAUABQAFAAUABwAHAAcABwAHAAcA
CAAIAAgABwAHAAgACAAIAAgACAAIAAkACQAJAAwADAANAA0ADQANAA0ADgAQABAAEQAR
ABEAEQASABQAFQAVABUAFwAWABUAFgAWABkAGgAcAB4AHAAcABwAGgAcABwAHAAbABsA
GQAYABgAGAAXABcAFwAXABcAFgAWABYAFQAVABQAEwATABMAEwARABAAEAAQABAAEAAQ
AA8ADwAPAA8ADwARABEAEQAQAA8ADgANAAwADAAMAA0ADQAPAA8ADwAPAA4ADQANAAwA
DAAMAAwADAAOAA8ADwAOAAwADAANAA4ADwAPAA8ADwAPAA8ADwAPABEAEQARABEADwAP
AA8ADwAPAA8ADwAPABEAEQARABIAEAAQABAADwARABEAEQAQAA8ADgAOAA0ADwAPAA8A
DgAQAA8ADwAPAA0ADQANAA0ADwAMAAsACgAJAAgACgAKAAoACgANAA0ADQAOAA4ADgAO
AA4ADwAQABIAEwASABEAEQAQABIAEwATABMAFAAVABYAFgAWABcAFwAXABYAFgAWABYA
FQAUABEADwAMAAoACgAKAAgACAAJAAkACQAJAAoACgAKAAgABwAHAAcABgAFAAUABQAF
AAUABAAEAAQABAAEAAMAAwACAAIAAwADAAMAAwABAAEAAQABAAMAAwAEAAQAAgACAAEA
AgAEAAMABQADAAEACwAfADYAUABsAIkApgDHAN4A6QDqAN4AyQC0AKEAkgB8AF0AOwAm
AB0AGwAZABcAEwALAAYABQAGAAYACAAIAAIAAAD//wAAAAAAAP/////8//z//f/9//v/
+//7//v/+//7//z//P/+//3//f/9//z/+//7//r/+f/3//b/9f/1//X/9f/2//b/9f/1
//X/8//z//P/8//x//H/8f/y//P/9P/1//b/9v/2//b/9v/2//b/9v/2//T/9P/1//X/
9v/3//j/+f/3//f/9//3//b/9f/1//T/9P/z//P/9P/0//T/9P/0//b/9//3//f/+P/4
//n/+f/5//n/+f/6//z//P/9//3//f/9//7/AAADAAMAAwAFAAQAAwAEAAQABAAEAAUA
BgAGAAYABgAEAAYABgAGAAUABQADAAIAAgACAAEAAQABAP/////+//7//v/9//3//P/5
//n/+f/5//f/9v/2//b/9v/2//b/9f/3//f/9//3//b/9f/0//L/8//0//X/9v/1//T/
9P/z//X/9f/1//X/9//3//j/+P/6//r/+v/6//j/+f/5//j/+v/6//v//P/7//v/+//7
//3//f/9//3//f/9//3//f/7//v/+//7//v/+//7//v/+v/5//j/+P/6//r/+v/5//v/
+//7//r/+f/4//j/9//2//X/9P/y//P/8//0//X/9f/1//X/9f/1//j/9//2//X/9P/2
//b/9v/2//X/9f/1//b/9//2//X/9P/2//b/9//3//f/9//4//j/9f/1//T/8//0//X/
9v/2//f/+f/6//v/+P/4//j/+P/1//T/8f/v/+3/7P/t/+7/7P/s/+3/7f/r/+v/7P/s
/+z/6v/p/+n/5//m/+X/5f/l/+X/5f/k/+b/5v/m/+b/4//j/+L/4v/l/+X/5f/l/+T/
4//i/+H/4v/j/+X/5v/o/+b/5f/k/+T/4f/h/+H/4//r//3/FAAwAEwAawCMAK8AzADf
AOYA4gDVAL4AqQCUAHwAXQA1ABQAAQD5//f/9f/z/+3/6P/j/+L/4P/i/+T/5P/i/+H/
4v/g/+D/3//f/+D/4P/h/+H/3//f/9//3//d/93/3v/e/+D/3//f/9//3f/d/97/3v/e
/93/3f/d/93/3f/d/97/3P/b/9v/2//d/93/3f/d/93/3f/d/97/3v/e/97/3v/e/97/
3v/e/97/3v/e/97/3v/e/9//3//f/9//3//f/9//3//f/9//3//f/+D/4P/g/9//3//g
/+L/4v/i/+L/4P/h/+H/4f/i/+L/4//j/+f/5//n/+j/6P/o/+n/6f/r/+v/7P/u/+//
7//v//H/8f/x//P/9P/y//L/8//0//b/9v/2//T/9v/2//b/9f/z//H/8P/w//L/8f/x
//H/7f/t/+z/7P/q/+n/6f/o/+f/5//n/+f/5//m/+b/5v/m/+b/5v/l/+X/5f/l/+X/
4//j/+P/4v/i/+L/4v/i/+L/4v/j/+P/4//j/+P/4//l/+X/5v/m/+b/5v/m/+b/5v/n
/+f/5v/m/+b/5//o/+n/6f/p/+n/6f/p/+n/6f/r/+v/6//r/+3/7f/t/+3/7P/r/+r/
6f/p/+n/6f/q/+r/6v/q/+n/6//r/+v/6v/q/+r/6//r/+n/6f/p/+j/6v/p/+n/6f/n
/+f/5//n/+f/5v/o/+j/6P/o/+b/5v/m/+b/5//n/+f/6P/s/+z/7P/s/+r/6v/r/+v/
6//r/+z/7P/s/+3/7f/t/+7/7//w//D/8v/z//P/8//y//L/8v/y//L/8v/w/+//6v/o
/+j/6P/o/+j/6f/p/+v/6//s/+z/6//o/+b/5f/l/+T/4//j/+X/5f/l/+T/5P/k/+T/
5P/j/+P/4v/i/+H/4f/h/+H/4//j/+P/4//h/+H/4v/i/+D/4P/j/+b/5P/h/+H/4//l
/+X/7/8IACAAOABZAHoAnQC6ANEA4ADgANMAwgCvAJoAhABtAEsAKAAPAAMAAQD9//X/
8//w/+v/6P/q/+z/6P/o/+r/6f/m/+b/5v/l/+X/5P/k/+X/5f/l/+X/5f/l/+P/4//k
/+T/5v/l/+X/5f/l/+X/5v/m/+b/5f/l/+X/5f/l/+X/5v/k/+P/4//j/+X/5f/l/+X/
5f/l/+X/5v/o/+j/6P/o/+b/5v/m/+b/6P/o/+j/6P/o/+j/6f/p/+n/6f/p/+n/6//r
/+v/6//r/+v/7P/s/+r/6f/p/+r/6v/q/+r/6v/s/+3/7f/t//D/8P/x//H/8//z//P/
9P/0//T/9f/1//f/9//4//r/+//7//v//f/7//v//f/+////AAACAAQABAAEAAQAAgAE
AAQABAADAAUAAwACAAIAAAD////////9//3//P/8//z/+//7//r/+f/5//n/+f/5//j/
+P/4//j/+P/4//f/+f/5//n/+f/3//f/9//2//j/+P/4//j/+P/4//n/+f/3//f/9//3
//n/+f/6//r/+P/4//j/+P/4//n/+f/4//r/+v/7//z/+//7//v/+//9//3//f/9////
////////AQABAAEAAQD//////////wAAAQACAAQABAAEAAQAAwABAAEAAQAAAAIAAgAD
AAMAAwADAAMAAgAEAAMAAwADAAMAAwADAAMAAQABAAEAAQACAAMABAAGAAQABAAEAAUA
AwAEAAQABAAGAAcACQAKAAsACwALAAsACwAMAA0ADQANAA0ADwAPAA0ADQAOAA4AEAAP
AA8ADwARAA8ADgANAA8ADgANAAsABwAGAAYABgAFAAcACAAIAAgACAAIAAYABgAGAAYA
BQAEAA==
         </WaveFormData>
      </LeadData>
   </Waveform>
</RestingECG>
