# Supplementary material for: Detection of Left Atrial Enlargement Using a Convolutional Neural Network-Enabled Electrocardiogram
Source: Front Cardiovasc Med. 2020 Dec 17;7:609976. doi: 10.3389/fcvm.2020.609976 (PMC7773668; doi:10.3389/fcvm.2020.609976)
Supplement: Supplementary file 5 [file Data_Sheet_5.ZIP › normal4/1802036152_7669_0000000W.XML]

<?xml version="1.0" encoding="Windows-1252"?>
<!DOCTYPE RestingECG SYSTEM "restecg.dtd">
<RestingECG>
   <PatientDemographics>
      <PatientID>1802036152</PatientID>
      <PatientAge>70</PatientAge>
      <AgeUnits>Years</AgeUnits>
      <Gender>Male</Gender>
      <PatientLastName>lizhuochao</PatientLastName>
   </PatientDemographics>
   <TestDemographics>
      <DataType>Resting</DataType>
      <Site>1</Site>
      <AcquisitionDevice>MAC55</AcquisitionDevice>
      <Status>Unconfirmed</Status>
      <Priority>Normal</Priority>
      <AcquisitionTime>09:53:21</AcquisitionTime>
      <AcquisitionDate>08-12-2017</AcquisitionDate>
      <CartNumber>1</CartNumber>
      <AcquisitionSoftwareVersion>009C</AcquisitionSoftwareVersion>
      <XMLSourceVersion>MAC5000 v1.0</XMLSourceVersion>
   </TestDemographics>
   <RestingECGMeasurements>
      <VentricularRate>65</VentricularRate>
      <AtrialRate>65</AtrialRate>
      <PRInterval>162</PRInterval>
      <QRSDuration>94</QRSDuration>
      <QTInterval>410</QTInterval>
      <QTCorrected>426</QTCorrected>
      <PAxis>54</PAxis>
      <RAxis>-39</RAxis>
      <TAxis>12</TAxis>
      <QRSCount>11</QRSCount>
      <QOnset>210</QOnset>
      <QOffset>257</QOffset>
      <POnset>129</POnset>
      <POffset>186</POffset>
      <TOffset>415</TOffset>
      <ECGSampleBase>500</ECGSampleBase>
      <ECGSampleExponent>0</ECGSampleExponent>
   </RestingECGMeasurements>
   <Diagnosis>
      <Modality>Resting</Modality>
         <StatementCount>3</StatementCount>
         <LabelText>12SL ��ϳ���</LabelText>
      <DiagnosisStatement>
         <StmtFlag>ENDSLINE</StmtFlag>
         <StmtText>�������</StmtText>
      </DiagnosisStatement>
      <DiagnosisStatement>
         <StmtFlag>ENDSLINE</StmtFlag>
         <StmtText>������ƫ</StmtText>
      </DiagnosisStatement>
      <DiagnosisStatement>
         <StmtFlag>ENDSLINE</StmtFlag>
         <StmtText>�쳣 ECG</StmtText>
      </DiagnosisStatement>
   </Diagnosis>
   <Waveform>
      <WaveformType>Rhythm</WaveformType>
      <WaveformStartTime>0</WaveformStartTime>
      <NumberofLeads>8</NumberofLeads>
      <SampleType>CONTINUOUS_SAMPLES</SampleType>
      <SampleBase>500</SampleBase>
      <SampleExponent>0</SampleExponent>
      <HighPassFilter>16</HighPassFilter>
      <LowPassFilter>150</LowPassFilter>
      <ACFilter>NONE</ACFilter>
      <LeadData>
         <LeadByteCountTotal>10000</LeadByteCountTotal>
         <LeadTimeOffset>0</LeadTimeOffset>
         <LeadSampleCountTotal>5000</LeadSampleCountTotal>
         <LeadAmplitudeUnitsPerBit>4.88</LeadAmplitudeUnitsPerBit>
         <LeadAmplitudeUnits>��V</LeadAmplitudeUnits>
         <LeadHighLimit>2147483647</LeadHighLimit>
         <LeadLowLimit>268435456</LeadLowLimit>
         <LeadID>I</LeadID>
         <LeadOffsetFirstSample>0</LeadOffsetFirstSample>
         <FirstSampleBaseline>0</FirstSampleBaseline>
         <LeadSampleSize>2</LeadSampleSize>
         <LeadOff>FALSE</LeadOff>
         <BaselineSway>FALSE</BaselineSway>
         <ExcessiveACNoise>FALSE</ExcessiveACNoise>
         <MuscleNoise>FALSE</MuscleNoise>
         <LeadDataCRC32>3838959146</LeadDataCRC32>
         <WaveFormData>
6//r/+v/6v/q/+v/7f/v/+3/7f/t/+z/7v/v//H/8v/x//H/8v/z//L/8f/u/+z/7v/v
//D/8P/q/+j/5//m/+f/5f/k/+P/5f/m/+b/5v/m/+X/5P/h/+T/5f/m/+f/5P/k/+P/
4v/j/+L/4v/i/+L/4//j/+P/3//d/9z/3v/e/9v/2f/c/93/4//t//r/CgAgADoAUgBh
AGsAawBnAGMAVABAAC0AGgAFAPL/4f/P/8X/vv+6/7r/u/+9/8D/xf/I/8v/0f/Y/9//
4//l/+f/5//p/+r/6f/q/+r/6f/n/+r/6//s/+3/7P/s/+3/7f/t/+v/6//r/+z/7f/u
//H/7v/u/+3/7P/u/+//8P/y//D/8P/y//L/8v/y//L/8v/0//T/9P/1//X/9P/0//P/
9P/0//X/9v/2//b/9//2//j/+P/4//n/+//7//z//v/8//v/+//6//3//v///wAAAQAB
AAEAAgACAAIAAwADAAUABwAJAAwADAAMAAwACwANAA4AEAARABEAEgASABIAEgASABMA
EwAVABUAFgAXABUAFAATABIAEwAUABUAFgAUABQAFAATABEADwANAAsACgAKAAsACwAG
AAQAAgD+/////f/9//z/+v/5//f/9v/1//P/8f/w/+//8P/x//L/7//u/+z/6v/s/+z/
7P/t/+z/7P/r/+r/6v/p/+n/6P/q/+r/6v/r/+r/6v/p/+j/6f/o/+j/6f/p/+n/6f/q
/+j/6P/n/+f/6P/n/+r/6//p/+j/6P/n/+j/6f/q/+v/6v/q/+r/6//r/+v/6v/q/+v/
6//s/+3/7P/r/+r/6v/t/+z/7f/u/+7/7f/s/+v/7P/s/+r/6v/q/+v/7f/u/+v/6//q
/+n/6//r/+z/7f/t/+z/6//s/+r/6v/p/+n/6//s/+3/7//s/+z/6//p/+r/6v/q/+v/
6v/r/+v/6//r/+v/6v/q/+z/6v/s/+z/6//q/+r/6f/q/+r/6v/r/+n/6v/q/+r/6f/p
/+j/6P/q/+v/7P/t/+v/6v/q/+n/6v/q/+r/6//r/+z/7P/t/+z/6//q/+n/6v/r/+v/
7P/r/+r/6f/o/+n/6v/q/+r/6v/q/+v/7P/s/+z/7P/s/+z/7f/t/+7/7P/s/+v/6f/q
/+v/6//s/+r/6v/s/+z/6v/q/+n/6f/t/+//7//u/+3/7P/r/+r/7P/t/+7/7//w//D/
8P/w//H/8P/w/+//8P/w//D/8f/x//H/8f/x//P/9P/0//X/9v/2//f/9//3//f/9v/1
//b/9v/2//f/9P/y/+7/7P/u/+7/7f/r/+z/6//r/+z/6//q/+r/6f/q/+n/6v/r/+r/
6f/o/+j/6f/q/+v/6v/n/+b/5v/n/+X/5f/l/+f/6P/k/+T/4f/d/97/4f/l/+3//v8O
AB4ANgBMAF0AZwBtAG0AawBkAFQAPwAqABMA/P/p/9n/y//E/8T/xv/H/8f/yP/H/8r/
z//X/+L/6//t/+3/7//v/+3/7v/v//H/8v/y//H/8v/z//T/9f/y//L/8//z//b/9f/2
//f/9f/1//X/9//3//j/+P/4//n/+f/5//r/+f/4//n/+P/5//r/+//8//r/+v/6//v/
/P/8//3//f////7//v/+//7//v////7///8AAAEAAwABAAEAAgAEAAMAAwAEAAQABQAG
AAcACAAHAAcABwAIAAsADAAOAA8ADgAPABAAEgATABQAFQAVABgAGAAZABkAGQAaABoA
GgAbABwAHgAfAB0AHQAeAB8AIAAgACAAIAAfACAAIQAiAB8AHgAdABsAHgAdABwAGwAX
ABYAFgAVABEAEAAPAAwACwAJAAkACAAHAAUAAgAAAAAA///+//7/+//6//n/+P/4//j/
9//2//b/9v/2//f/9v/2//X/9P/1//X/9v/2//T/9P/0//X/8//0//T/9P/1//T/9P/1
//b/9f/0//T/9v/2//X/9f/1//P/9f/1//T/9P/1//X/9P/1//b/9//3//b/9f/1//b/
9//3//j/9f/1//b/9//3//f/9//4//r/+P/4//j/+P/3//b/9f/3//j/9//4//X/9f/2
//b/9v/3//f/9//4//f/9//3//f/9v/1//b/9f/2//b/9//0//T/9P/1//X/9v/2//X/
9v/2//b/9//1//X/9P/z//T/9f/1//b/9P/y//T/9P/0//T/9f/1//f/9v/1//X/9P/0
//P/8v/0//X/9f/2//P/8//z//P/8v/y//P/8//1//T/8//z//L/8v/x//H/8v/z//T/
9f/z//P/8v/y//T/9P/0//T/9v/2//X/9P/y//L/8//0//b/9v/2//b/8//z//L/8v/z
//T/9P/z//T/9f/1//b/8//y//P/8v/z//T/9P/1//P/8//z//P/8f/y//b/9v/2//b/
9v/1//T/8//y//P/9P/1//b/9v/3//f/9//3//b/9v/2//j/+v/6//v/+f/5//j/9//4
//r//P/+//7//v/9//v//f/+//7///8BAAIAAwADAAIA///9//v//P/9//3/+//5//j/
9//1//P/8v/x//H/9P/0//T/9f/0//P/8P/v//D/8f/y//P/8v/y//L/8v/w/+//7v/u
//D/8f/y//P/7//s/+r/5v/l/+f/6v/t//P/+/8GABYAKgBCAFwAcQB9AIMAhQB/AHAA
XgBHAC4AFwAGAPX/4//Z/9D/yv/K/8v/y//M/9P/2P/f/+f/8v/z//P/8//z//X/+f/6
//3//P/8//v/+f/5//n/+f/5//v//P/+/////v/7//r/+f/6//v//P////3//v/+//7/
/f/9//3//v8AAAAAAgACAAEAAAD///7///8AAAEAAwACAAIAAwADAAMAAgACAAIABAAG
AAkACgAJAAgABwAHAAkACQAKAAwACwALAAwADAAMAAwADAAMABAAEQASABQAEwASABIA
EQAUABUAFgAYABkAGgAbABsAHAAcAB0AHQAgACIAIwAkACMAIgAiACEAIgAjACUAJwAm
ACYAJgAmACYAJgAmACYAKAAoACgAJwAmACMAIAAdAB0AHAAcABsAGQAYABcAFAAQAA0A
DAAKAAwACwAJAAgABQADAAEAAAAAAAAAAAAAAP7//v/9//z/+f/4//f/9//5//r/+v/6
//j/9//3//b/+P/4//j/+f/3//j/+P/4//j/9v/1//X/+f/5//n/+v/5//j/9v/1//b/
9f/4//n/+P/4//n/+f/3//f/9//3//r/+v/6//v/+v/5//f/9v/2//f/+f/7//v/+//7
//z/+v/4//j/+P/7//v/+//7//v/+v/3//b/9v/3//n/+v/4//n/+f/5//b/9f/1//X/
+P/4//j/+v/2//b/9f/1//b/9v/2//f/9f/2//b/9f/1//T/8//z//b/9//3//f/9v/1
//P/8v/0//L/9P/0//T/9P/1//X/8//y//H/8f/z//T/9P/0//T/8//x//D/8P/x//L/
8//y//L/8//z//P/8v/x//H/8v/0//X/9//0//P/8v/x//P/8//y//L/9P/0//T/9P/y
//L/8f/w//H/8v/0//b/8//y//H/8P/w//H/8f/y//H/8v/y//H/7//v/+7/7v/x//L/
9f/2//P/8v/w/+//8f/x//H/8f/z//T/8v/x//D/7//u//H/8v/z//X/8//z//P/8v/y
//L/8v/0//b/9//3//f/9P/z//P/9P/3//j/+f/6//r/+f/5//r/+v/7//v//P/9//3/
/f/7//j/9//3//f/+P/1//T/9P/y//H/7//u/+3/7f/u/+7/8P/x//H/8f/u/+3/7P/r
/+z/7f/v//D/7v/u/+z/6//s/+z/7f/t/+//7//v/+r/5P/k/+H/4f/k/+v/8f/7/woA
GgAsAEQAWABpAHUAewB7AHEAZABQADkAIgALAPj/5//Z/9H/yv/I/8j/xf/D/8b/yf/Q
/9f/3//o/+//7//t/+3/7f/t//L/9f/1//b/9v/1//P/8//z//P/9f/2//j/+f/5//f/
9//3//f/9//3//n/+//8//z//P/4//f/9v/2//f/+P/7//z/+v/6//r/+v/6//r/+v/7
//7//v///////f/8//z//P///wAAAgACAAAAAAAAAAEAAQABAAIABAAFAAUABgAGAAQA
BAAEAAQABwAJAAsADgAMAAwADQANAA4ADwAQABIAFQAWABcAFwAVABQAFAATABcAGgAc
AB4AHAAcAB0AHQAdAB0AHgAfACAAIAAgACAAHAAcABwAHAAdAB4AHwAfAB0AGwAZABcA
FQAUABQAEwARABAADwAMAAoABwAGAAQABgAFAAMAAgABAP///f/8//j/+P/4//j/+v/6
//n/+P/3//b/9f/1//f/+P/4//j/9v/1//X/9P/0//T/9P/1//f/+P/4//j/9//0//L/
8f/1//X/9f/2//T/9P/z//P/9f/z//X/9f/2//b/9//3//P/8//z//P/9v/2//b/9//3
//f/9v/2//X/9f/2//f/+f/5//n/+v/4//b/9v/2//n/+f/5//n/+P/4//b/9v/1//X/
9v/2//j/+f/5//n/9v/1//X/9f/2//b/9v/4//b/9v/1//X/9P/0//T/9f/3//j/+P/3
//b/9P/y//H/8//1//b/9//1//X/9P/0//T/8v/0//T/9v/2//f/9//2//T/8v/x//L/
9P/1//b/9f/1//T/9P/z//P/8//z//b/9v/3//f/9v/0//L/8f/y//T/9f/3//b/9f/0
//P/9f/1//T/9P/4//j/+P/4//f/9v/0//L/8//0//b/+P/2//b/9v/2//X/9f/0//T/
9//4//j/9//2//X/8//y//P/9P/3//j/+P/4//X/9P/2//b/9v/2//n/+f/5//n/+P/4
//j/+P/6//r/+//7//v/+v/5//n/+P/5//r/+//9//7//v///////v/+//3///8BAAIA
AwABAAAA//////3//P/5//j/+v/6//n/9//0//P/8//0//b/9v/3//f/9f/z//P/8//z
//P/8//0//b/9v/2//T/8f/w//D/8f/x//P/8//z//L/7v/q/+f/5//m/+v/8//7/wYA
FgAoADoAUgBnAHEAeQB9AH0AcgBiAE0AMgAbAAYA8//j/9v/1P/Q/9L/z//N/87/0f/U
/9n/5f/w//X/+f/5//f/9//3//j/+//9//7//v/9//3//f/9//3/+//8//7///8BAP//
//////3//f/9////AQACAAIAAgABAAEAAQACAAIAAgAEAAQABAAEAAQABAACAAIAAgAD
AAUABgAIAAkABwAGAAYABgAHAAgACgAKAAwADAAMAA0ADAALAAsADAAOAA8AEQASABAA
EAAQABAAEgATABQAFgAWABYAFwAXABYAFwAYABoAHAAeACAAIQAgACAAIQAhACIAJAAl
ACYAJgAmACcAJwAlACUAJgAnACkAKgArACwAKAAoACgAKAAoACgAKAAnACkAJwAlACMA
IAAeAB0AGwAbABoAGQAWABQAEQAQAA4ADgANAAsACgALAAkABwAGAAMAAgABAAAAAgAC
AAEAAAD///7//f/9//v//P/8//z//v/9//3//P/7//r/+f/5//r//P/9//7//P/6//n/
+f/9//3//f/+//7//v/9//3//P/5//r/+f/7//z//v////v/+//7//v/+v/6//r/+//8
//3//f/+//z/+//7//v//f/9//3//v/8//r/+v/6//v/+//7//v//v/+//z//P/5//n/
+v/6//z//f/9//3/+v/5//n/+f/6//r/+v/8//z//P/7//v/+f/4//f/9//5//r/+v/5
//n/+P/3//f/9v/3//f/9//5//n/+P/4//b/9P/2//b/+P/4//n/+f/3//b/9f/1//X/
9v/2//b/+f/5//j/+P/1//X/9f/1//j/+P/5//n/9//2//X/9f/1//b/9v/3//f/9//3
//f/9f/1//T/9P/4//j/+P/4//b/9v/1//T/9P/0//X/9v/4//j/+P/4//X/9f/0//T/
9//4//j/9//3//f/9v/2//T/9P/2//b/+P/4//f/9//1//b/+P/4//j/+P/7//v/+//7
//j/+P/4//j//P/8//3//f/7//r/+f/5//z//f/+////AAAAAP/////+//7//////wEA
AwAEAAUAAwACAAEAAQABAAAA/f/8//z//P/7//n/9v/1//X/9v/4//j/+f/5//f/9f/1
//X/9f/1//X/9v/4//j/+P/2//P/8v/y//P/9f/1//X/9f/y//D/7P/p/+f/6v/v//X/
/f8MABwALABCAFwAbwB9AIUAiQCFAHoAagBRADYAHwAKAPX/5//d/9b/1P/U/9H/0f/Q
/9P/1v/h/+v/9P/5//n/9//3//n/+f/6//3/AAACAAMAAwABAP///f/7//3//v8AAAEA
AwABAAEAAQD///////8BAAIABAAFAAYABAADAAIAAgAEAAQABgAGAAYABgAGAAYABAAE
AAQABQAHAAgACgALAAkACAAIAAgACQAKAAwADAAOAA4ADgAPAA4ADQANAA4AEAARABMA
FAASABIAEgASABQAFQAWABgAGgAaABsAGwAaABsAHAAeACEAIgAjACMAIgAiACMAIwAk
ACYAJwAoACoAKgArACsAKQApACoAKwAtAC4ALwAwACwALAAsACwALAAsACwAKwAtACsA
KQAnACQAIgAhAB8AHgAeAB4AHAAZABUAEwAQABAADwANAAwACwAJAAcABgACAAIAAgAC
AAQABAADAAIA///+//3//f///wAAAAAAAAAA//////7//P/8//z//f/+/wAAAQACAAAA
/v/9//3/////////AAAAAAAA//////3/+//9//3///8AAAIAAwD///////////7//v/+
////AQABAAAAAAD9//3//v///wEAAQABAAIAAQD+//3//P///////////wAAAAD+//7/
+//7//z//P/+//////////z/+//7//v//P/8//z//v/+//7//f/9//r/+v/6//v//f/+
//7//f/7//r/+f/5//r/+//7//v/+//7//r/+v/4//b/+P/4//n/+v/8//3//P/6//j/
9//3//j/+P/4//n/+f/4//j/9//3//f/9//6//r/+//7//n/+P/3//f/+f/6//r/+//5
//n/+f/5//f/9//2//b/+v/6//r/+v/4//j/9//2//f/+P/6//z/+v/6//r/+v/5//n/
+P/4//v//P/8//v/+v/5//f/9v/4//j/+v/6//r/+v/5//n/9//4//r/+v/6//r/+//7
//v/+//6//r/+v/6//z//P/9//3//f/8//v/+//8//3//v///wAAAAD//////v/+////
//8CAAMAAwADAP///v/9//3//f/8//n/+P/4//j/9//1//T/8//z//T/9v/2//f/9//1
//P/8//z//P/8//z//T/9P/0//T/8v/x//D/8P/x//H/8f/x//H/7v/o/+b/5f/l/+r/
8f/5/wcAFgAmADoAVABoAHUAfwCBAH8AcwBkAE4ANQAeAAkA9v/l/9v/0//O/9D/zv/L
/8v/zv/R/9b/3//p//L/9f/3//X/8//1//X/+P/7//v//P/8//v/+v/5//j/9//6//z/
//8BAP///f/9//3/+//7//v//f///wAAAAAAAP7//f/8//z//f/+/wEAAgAAAAAAAAAA
AP7//v/+////AQACAAQABQADAAIAAgACAAUABgAIAAgABgAGAAYABwAHAAcACAAKAA0A
DQAOAA4ADQAMAAsACgANAA8AEQAUABIAEgATABMAFAAVABYAGAAbABwAHQAdAB0AHAAc
ABsAHgAgACEAIgAgACAAIQAhACEAIQAiACMAJAAkACQAJAAgACAAIAAgACEAIgAjACMA
IgAfABwAGQAXABYAFgAVABUAFAATABAADAAJAAgABgAIAAcABQAEAAMAAQD///7//P/8
//z//P/8//z/+//6//f/9v/1//X/9//4//j/+P/2//X/9f/0//T/9P/0//X/9//4//j/
+P/2//T/8//z//X/9f/1//b/9v/2//X/9f/1//P/9f/1//j/+P/5//n/9v/1//T/8//2
//b/9v/3//f/9//2//b/9f/1//b/9//3//f/9//4//b/9P/0//T/9//3//f/9//2//b/
9P/0//P/8//0//T/9f/3//j/+f/3//X/9P/z//b/9v/2//j/9v/2//X/9f/y//L/8v/z
//T/9v/3//f/9v/0//L/8f/0//X/9f/1//P/8//y//L/8v/w//L/8v/0//T/9f/1//T/
8v/w/+//8P/y//P/9P/z//P/8v/y//H/8f/x//H/8//0//b/9//2//T/8v/x//L/9P/1
//f/9f/1//X/9f/z//P/8v/y//b/9v/2//b/9f/0//L/8P/x//L/9P/2//T/9P/0//T/
8//z//L/8v/1//b/9v/1//P/8//y//L/8//0//f/+P/4//j/9v/0//T/9P/0//b/9//4
//n/+P/4//j/+P/4//j/+f/5//r/+v/6//v/+f/5//n/+f/7//z//P/9//z//P/9//3/
/v////////////7//f/9//v/+v/3//b/9//4//j/9//0//P/8//0//T/9P/1//X/9//1
//X/9f/z//P/8//0//b/9v/2//T/8//y//L/8//x//H/9f/1//L/8v/w/+v/5//o/+n/
7//3/wQAEgAkADgATgBhAG0AcwB5AHcAcABgAE8AOAAfAAwA+f/n/9n/1P/Q/87/0f/P
/87/z//S/9f/3//q//P/9//3//f/9f/1//b/9//7//z//P/7//v/+//7//v/+f/6//z/
/f/+//3//v////3//f/9//////8AAAAAAAABAAEAAQACAAEAAAABAAAAAQACAAMABAAD
AAIAAQABAAQABAAFAAUABwAGAAYABgAGAAYABwAGAAcACAAJAAsACgAJAAkACgANAA0A
DgAOAA4ADgAOAA4ADgAPABAAEgATABQAFgAXABcAFwAXABgAGwAcAB0AHQAgACAAIQAh
ACEAIgAiACIAIwAkACYAJwAlACUAJgAnACgAKAAoACgAKAAoACgAKAAmACYAJgAlACcA
JQAjACEAHQAcABwAGwAZABgAFwAUABQAEQAQAA4ADQALAAgABgAIAAcABgAGAAMAAgAB
AAAAAAAAAP///v////7//f/9//z//P/7//r//f/9//7//v/9//z/+//7//v//P/8//z/
/v/8//v/+//8//v/+v/6//v//P/8//3/+//5//v/+//+//7////////////////////+
//3//f/+//////8AAP3//f/+////////////AAAAAP7//v/+//3//f/9//3///8AAP//
AAD9//3//v/+//7//////////v/9//3//f/8//z//P/+//3//v/+/////f/8//v/+//9
//7//v/9//3//P/7//v/+v/7//v/+//8//3//f/+//3/+v/7//r//P/8//3//f/9//z/
+//7//n/+v/6//r//f/9//z//P/5//n/+f/5//r/+v/7//v//f/8//v/+//5//r/+v/7
//3//f/9//3/+//7//r/+v/8//z//P/8//z//P/7//r/+P/4//n/+v/7//z//f/+//z/
+//5//j/+//8//z/+//9//3//P/8//r/+v/8//z//f/+//7////9//z//P/8//z//P8A
AAEAAgADAAEAAAD///7/AgACAAMAAwADAAIAAQABAAAAAQACAAMABQAGAAYABwAHAAYA
BgAFAAgACQAJAAkABwAGAAUABQADAAIA///+////AAAAAP///P/7//v//P/6//r/+//7
//3/+//7//v/+f/5//n/+v/7//z//f/8//r/+P/3//f/9//5//n/+f/4//b/8P/t/+3/
7v/z//3/CQAaAC4ARABaAG4AewCDAIUAhQB/AHAAXABFACoAEwD+/+3/3//Z/9j/1v/Y
/9n/1//W/9n/3v/n//P//P/////////9//3///8AAAEAAwAEAAQAAwADAAMAAwADAAEA
AgAEAAUABgAFAAYABwAGAAUABAAFAAcACAAIAAgABwAHAAcACAAIAAgACgAKAAwADAAM
AAwACwAKAAkACQAMAAwADQANAA0ADAAMAAwACwAMAA4ADgAQABAAEAARAA8ADwAQABIA
FQAVABYAFgAWABYAFgAWABYAFwAYABoAGwAcAB4AHwAfAB8AHwAgACIAJAAmACcAJgAm
ACcAJwAmACgAKQAqACsALAAuAC8ALgAtAC0ALQAwADAAMAAwAC4ALgAuAC4ALAAsACwA
KwAtACsAKQAnACMAIgAiACEAHwAeAB0AGgAYABUAFAASABAADwANAAwADAALAAoACgAH
AAYABQAEAAYABgAFAAQAAwACAAEAAQD//wAAAAAAAAEAAQACAAIAAQAAAP////8BAAIA
AgACAAQAAgABAAEAAQABAAEAAgAEAAQAAwADAAEA//8BAAEABAAEAAUABQADAAMAAwAD
AAIAAgACAAMABQAFAAQABAACAAEAAQABAAMAAwADAAQABAACAAIAAgADAAMAAwADAAYA
BgAEAAQAAgABAAEAAAABAAMABAAFAAIAAQABAAEAAAAAAAAAAgABAAIAAgADAAEAAAD/
////AQACAAIAAQABAAAA///////////+//3//v//////AAD///z//f/8//3//v8AAAEA
///+//3//f/9//7//v/+/wEAAQAAAAAA/v/9//z/+//9//7/AAABAP///v/9//3//f/+
//7///8BAAEAAQABAP/////+//7/AgACAAIAAgACAAIAAQAAAP7//v///wAAAgACAAIA
AgD//////v/+/wEAAgACAAEAAQABAAAAAAD+//7/AAAAAAIAAgABAAEAAAD///7//f8B
AAQABAAEAAQABAAEAAMAAgABAAMABAAFAAYABwAGAAYABQAFAAQAAwADAAYABwAIAAkA
CQAIAAYABQAHAAgACgALAAsACwAKAAkACQAIAAcABwAJAAgABQAEAAMAAgAAAP3//f/9
//7/AAD+//7///////3/+//7//v//P/9//7/AAD9//z/+//4//r/+v/7//3////7//f/
9f/0//L/8v/1//P/9P/5////BQASACQAOgBUAGwAfQCFAI0AiQB/AHAAXgBHADIAHwAM
APn/6//d/9T/1P/W/9P/1f/Y/93/4v/p/+3/9P/5//v/+//9//////8AAAMABAAEAAMA
AQADAAMAAwADAAMABAAGAAcABgADAAIAAQAEAAUABgAJAAYABgAFAAQABAAFAAYACAAG
AAYACAAIAAYABgAGAAYACQAKAAsADQANAAwADAALAA0ADAAMAAwADQAOABAAEAAPAA4A
DQANABAAEQATABYAFAATABMAEgATABQAFQAWABgAGQAaABwAGgAaABsAGwAfACEAIwAm
ACQAJAAkACMAJgAmACcAJwAoACoAKwAsACoAKgArACsALgAvADEAMwAxADAALwAuAC0A
LgAvADAAMAAwADAALwAuACsAKAAlACYAJgAnACcAIgAgAB4AGgAZABcAFwAWABYAFQAT
ABIAEAANAAoACAAJAAoACwAMAAkACAAGAAQABAAEAAQABQAHAAgACAAIAAcABQAEAAIA
BQAGAAcACQAGAAYABQAEAAUABAAEAAUABwAHAAcACAAHAAYABAADAAYABQAIAAkABwAG
AAYABQAEAAUABgAHAAgACAAIAAkABwAHAAYABgAGAAcACQALAAgABwAGAAYABwAGAAcA
CAAJAAkACQAJAAgACAAGAAYABgAHAAkACgAJAAkACAAHAAgABwAHAAcACAAIAAgACgAG
AAYABQAFAAUABgAHAAkACAAIAAcABQAGAAYABgAHAAYABwAHAAcABQAFAAQABAAFAAQA
BwAIAAcABgAGAAUABwAGAAUABQAFAAYABgAGAAUABQAEAAQABgAHAAgACQAJAAgACAAH
AAcABgAFAAUABwAIAAgACQAHAAcABwAHAAgACQAJAAoACwAKAAkACAAIAAgABwAGAAgA
CAAJAAoACQAIAAcABgAIAAkACQAKAAoACgAJAAcACQAJAAgACAAIAAgACgAKAAYACAAH
AAgACQAKAAsADAANAA0ADQANAA4ADgAOAA4ADgAOAA8ADwAPAA4ADQANABAAEQASABMA
EgASABEAEQAUABQAFQAVABYAFwAXABcAEwASABEAEQASABIAEAAQAA8ADgAMAAkACQAJ
AAoADAAMAAwADQANAAwACQAIAAcACAAJAAoADAAKAAoACgAIAAkACAAIAAkADQANAAsA
BwAEAAQAAAD//wMABgALABMAGwAmADgATgBmAHwAiwCTAJUAlQCLAHgAYgBNADYAJQAU
AAMA9f/v/+j/5v/k/+X/5f/o/+3/9P/9/wcADAANAA0ADwAPAA8AEwAWABcAGAAYABcA
FQAVABUAFQAVABcAGAAaABsAGQAXABcAFwAYABkAGgAdABsAHAAcABwAGwAbABsAHAAe
AB4AIAAgAB8AHgAdABwAHQAeAB8AIQAgACAAIQAhACEAIAAgACAAIgAkACcAKAAnACYA
JQAlACcAJwAoACoAKwArACwALAAqACoAKgAqAC0ALwAxADQAMwAyADIAMQAzADUANwA6
ADkAOgA7ADsAPAA8AD0APQA/AEIARABGAEUARABEAEMARQBFAEYARwBGAEYARgBGAEQA
RABEAEQARgBGAEYARQBEAEEAPgA7ADoAOgA7ADsANwA2ADUAMgAuACsAKgAoACoAKQAn
ACYAJQAjACEAIAAgACAAIAAgAB4AHgAdABwAGwAaABkAGQAaABwAHQAeAB0AGwAaABgA
GQAaABsAHQAbABwAHAAcABwAGgAZABkAHAAdAB4AIAAfAB4AHAAbAB0AGwAdAB0AHAAc
AB0AHQAdAB0AHQAdACAAIAAgACEAIAAfAB0AHAAcAB0AHwAhACEAIQAhACIAIgAgACAA
IAAjACMAIwAjACMAIgAfAB4AIAAhACMAJAAiACMAIwAjACAAHwAfAB8AIQAiACMAJgAi
ACIAIQAhACIAIgAiACMAIwAkACQAIwAjACIAIQAhACQAJQAlACUAJAAjACEAIAAiACQA
JAAkAA==
         </WaveFormData>
      </LeadData>
      <LeadData>
         <LeadByteCountTotal>10000</LeadByteCountTotal>
         <LeadTimeOffset>0</LeadTimeOffset>
         <LeadSampleCountTotal>5000</LeadSampleCountTotal>
         <LeadAmplitudeUnitsPerBit>4.88</LeadAmplitudeUnitsPerBit>
         <LeadAmplitudeUnits>��V</LeadAmplitudeUnits>
         <LeadHighLimit>2147483647</LeadHighLimit>
         <LeadLowLimit>268435456</LeadLowLimit>
         <LeadID>II</LeadID>
         <LeadOffsetFirstSample>0</LeadOffsetFirstSample>
         <FirstSampleBaseline>0</FirstSampleBaseline>
         <LeadSampleSize>2</LeadSampleSize>
         <LeadOff>FALSE</LeadOff>
         <BaselineSway>FALSE</BaselineSway>
         <ExcessiveACNoise>FALSE</ExcessiveACNoise>
         <MuscleNoise>FALSE</MuscleNoise>
         <LeadDataCRC32>598966723</LeadDataCRC32>
         <WaveFormData>
CAAIAAYABgAGAAYABwAIAAUABQAEAAMAAgACAAMABgAFAAcACAAKAAYABQAEAAMAAQAA
AP//AAAAAP///P/7//v/+//6//r/+f/4//j/9//1//X/9P/z//P/8//0//b/9P/z//L/
8P/z//L/8//0//L/8v/z//P/7//v/+//9//+////AAACAPz/7//o/+b/5v/m/+3/+f8I
AA4AAgDy/+f/4//l/+v/8//v/+r/5f/a/9b/2//i/9v/0//R/9H/0//V/9X/2P/h/+n/
6v/s/+7/8P/y//H/8P/w//H/8f/w//P/9P/1//X/9P/0//T/8//1//X/9P/0//b/9v/2
//f/9f/0//P/8f/z//X/9//5//j/9//3//b/9//3//f/9//2//f/+f/7//n/+P/4//f/
9v/3//n/+v/6//n/+f/4//r/+//8//z//P/8//z//f/7//v/+v/5//v//f///wIAAAAB
AAMAAwADAAQABAAFAAcABwAJAAoACgAKAAkACQALAAwADQAPAA8AEAAQABAAEgASABIA
EwAVABUAFgAXABUAFQAVABQAFwAYABkAGgAYABkAGgAcABwAGwAbABsAHQAcABwAHAAb
ABoAGAAXABgAFwAWABcAFgAVABQAEQAQAA8ADgALAAoACwAMAAwACQAHAAUAAwAFAAUA
BQAGAAUABAADAAIAAgAAAAAA/v///wAAAQADAAIAAQAAAAAAAQD//wAAAgABAAAAAAAA
AAAAAAAAAP7///8AAAMABAABAAEAAAD//wIAAgACAAMAAgACAAMAAwACAAIAAQABAAIA
AwAEAAUABAADAAIAAQACAAMABAAGAAYABQAFAAQAAwADAAMAAgACAAMABAAFAAQABAAD
AAIABAAFAAUABgAFAAQABQAEAAQABAACAAIAAgADAAQABgADAAMAAgABAAEAAgABAAIA
AgADAAMABAACAAEAAQAAAAAAAQADAAQAAQABAAAA//8AAAAA//8AAAAAAQABAAIAAQAB
AAEAAAAAAAEAAgADAAAAAAD///7/AAABAAEAAQABAAIAAgACAAAAAAD///3//////wAA
AQABAAAA///9//7//v///////f/+///////+//7//f/8//z//f/+/wAA///+//7//f/+
////AAD///3//f/+/////f/+//7//v8EAAIAAwACAAQABAAEAAQACQAKAAoACwALAAsA
DAAMAAsADAALAAoACQAKAAoACgAJAAgABwAHAAgACQAIAAgABgAIAAkACwAKAAwACgAJ
AAsACwAJAAgAAwACAAIAAQAAAAEA//////v/+v/6//r/+f/5//n/+f/5//n/+f/5//j/
+P/3//f/+v/6//r/+P/4//j/+P/4//X/8//3//n/+f/9/wAAAQAAAAIAAAD5//L/8v/y
//D/8//5/wQADgAOAAAA9f/x//H/8//1//H/6P/f/9b/0P/X/+L/3f/T/9H/0f/R/9H/
1//e/+f/8f/0//L/8v/0//T/9f/0//b/9//3//b/9//4//n/+f/4//j/+P/3//j/+f/5
//r/+P/4//j/+f/6//r/+v/5//v/+//7//v/+v/5//n/+P/6//v//P/9//n/+f/6//v/
/P/8//3//f/9//3//v/+//7//f/9//z//f///wEAAgABAAAA/////wAAAQABAAEAAgAD
AAQABgAFAAUABgAFAAYACAAJAAsACgAJAAoACgANAA4ADgAPABEAEgATABUAEwAUABQA
FAAXABgAGQAbABoAGQAZABkAGgAbABwAHAAeAB4AHgAeAB0AHQAdAB4AHwAfACAAIQAg
AB4AHQAcAB4AHgAdAB0AHAAbABoAGwAYABcAFgATABUAFQAVABMAEAAPAA4ADAAMAAsA
CgAJAAoACQAIAAgABwAGAAUABAAFAAQABQAEAAQABAAEAAUABQAFAAUABgAIAAUABQAG
AAMAAgACAAIAAwAEAAUABAADAAIAAwACAAIAAwADAAMABAAEAAQABQAFAAQABAADAAUA
BgAGAAcABQAFAAUABQAHAAcABwAHAAgABwAGAAYABgAFAAUABAAGAAcACAAIAAUABQAF
AAUABQAGAAYABgAHAAcABgAGAAUABAAFAAQABQAGAAUABgADAAMAAwAEAAQABQAFAAUA
BQAGAAUABgADAAMAAgACAAUABQAGAAYABAADAAMAAgACAAMAAwADAAUABAACAAIAAQAB
AAAAAAACAAMABAAEAAEAAQABAAEA//8AAAAAAAAAAAEAAQABAAAAAAD///7/AAACAAMA
AwAAAP//////////AAABAAEAAAAAAAEAAQAAAAAAAAD//wIAAgABAAAA////////AAD+
//7//////wEAAQABAP///f/9//7///8BAAIAAgACAAEAAAAAAAEA/P/+/wAAAAAAAAAA
AAD+//7//v/+/wAAAgAEAAYACAAKAAoACQAJAAkACQAKAAwADAAOAA4ADQAKAAkABwAI
AAgACAAIAAkACQAJAAcABAAEAAYABwAKAAwADwAOAAwACgAIAAQAAwACAAMABQADAAEA
AQD+//3/+//6//r//P/9//3//f/6//j/9v/0//b/9//5//r/+v/6//n/+P/2//b/9v/2
//j/+f/5//n/9f/z//n//v///wIABgACAPv/9P/w/+z/7P/t//f/BgASAAwA/v/x/+n/
5f/n/+n/5//k/93/1v/U/9n/2v/P/8X/xf/L/9H/1f/b/+T/7f/t/+z/7v/s/+7/9P/3
//b/9f/1//T/8v/y//L/8v/x//L/9P/2//f/9v/1//P/8v/z//T/9f/3//b/9v/2//X/
9f/1//X/9f/3//f/+P/4//j/9//2//X/9P/1//f/+f/5//j/+P/3//f/9//4//j/+//7
//z//P/7//v/+//6//z//P/8//3//P/9//3//f/7//v/+//8//3///8CAAMAAgACAAEA
AQACAAMABgAIAAkACgAKAAsACgAKAAoACwAOABAAEQASABEAEAAPAA8AEAARABMAFQAW
ABcAGAAYABYAFgAWABYAGAAZABoAHAAbABkAGAAXABkAGAAYABgAGAAYABcAFwATABEA
DwAPABAAEQASABEADgANAAwACQAJAAkACQAIAAgABwAGAAUAAwABAP///v8AAAAAAAAA
AP7//P/8//r/+//8//3////+//3//P/8//z/+f/5//r/+//8//7/AAD9//z/+//4//n/
+v/9//7//v////////////7//f/9//7//v/////////+//z/+//8//3//v///wEAAQAB
AAEA/v/9//z//P//////AAAAAP7//f/8//r//P/9//7////9//7//v/+//v/+//6//r/
+//8////AAD///7/+//6//r/+//8//7//f/9//z/+//4//j/9v/2//f/+f/6//z/+//5
//j/9v/2//f/+f/6//r/+//7//v/+f/4//b/9v/5//v//P/+//3/+//5//b/+P/5//r/
+//5//r/+v/6//f/9//2//X/9v/4//n/+v/4//j/9//1//X/9f/2//f/+P/4//j/9//3
//b/9v/1//b/+P/6//v/+f/4//b/9P/0//X/9v/4//f/9v/2//X/8//z//P/8f/0//X/
9//5//j/+P/3//b/9v/2//f/+f/4//j/9v/4//j/+P/4//r//P/+/wIAAAD///////8A
AAIAAwAEAAQABAAEAAIAAAD///7//v///wAAAgADAAEA///+//7/AAABAAMABAAIAAYA
BQAEAAIA/v/7//j/+f/7//z/+//6//b/9P/x//L/8v/y//P/9f/1//X/9P/y//D/7v/t
/+//8P/y//T/8v/y//D/8P/y//L/8v/z//P/8//z//H/8f/0//f/+P/8//j/8f/s/+j/
4v/e/+P/7f/6/wYAAgDw/+f/5f/l/+f/6//n/+L/2//U/9D/1//c/9X/yf/H/8n/zf/R
/9X/3P/j/+n/6P/k/+b/6P/o/+v/8P/w//H/8f/w/+//7v/t/+v/7v/w//L/8//x//H/
8P/w//D/8P/w//H/8v/y//L/8f/u/+3/7P/r/+7/7//x//L/8f/x//H/8f/x//H/8v/z
//T/9P/1//X/8v/x//H/8P/0//X/9//4//X/9f/1//T/9P/0//T/9f/4//n/+f/5//n/
+f/5//r//P/9///////+//7//f/9//////8BAAIABQAGAAYABwAHAAYABQAFAAcACgAM
AA4ADAAMAAwADQANAA0ADgAPABAAEQASABIAEQAQAA8ADgARABMAFQAYABYAFQAVABUA
FQAUABQAFAAWABYAFQAVABEADwANAA0ADwAPAA8ADQAKAAkACAAFAAUABQAFAAQABgAF
AAQAAwAAAP///v/+/wAAAAAAAAAA/v/8//z/+v/8//z//P/9//3//f/9//7//P/5//n/
+v/7//z//v8AAP///v/9//r/+v/6//z//P/+//////////3//P/7//v//f/+/wAAAQAA
AAAA////////////////AwADAAMAAwABAP///f/8//7///8BAAIAAgABAAAA/v//////
/////wEAAgACAAIAAAD///3//P/9//7/AQACAAAAAAD+//7/+//7//v//P/9////AAAB
AP///v/7//r/+//9//7/AAD+//3//f/8//v/+//8//z//v/////////+//z/+f/4//n/
+//8//7//f/9//3//P/7//v/+//7//z//v///wAA/v/9//v/+f/6//z//f/+//7//v/9
//v/+v/5//n/+f/7//z//f/9//n/+P/4//f/+f/6//v/+//8//z/+//6//n/+f/5//r/
/P/8//3//f/8//v/+v/3//j/+f/7//3////+//z//P/9//7///8AAAUABgAGAAcABQAF
AAYABgAIAAoACgAKAAYABgAFAAQABAAEAAQABQAGAAcABgAGAAUABgAGAAcACgAMAAoA
CQAIAAcABAACAP7//v///////v////3//f/6//j/9//2//f/9//3//f/9v/1//T/8//x
//L/8v/z//X/9v/3//b/9f/0//P/8v/z//X/9f/3//n/+f/4//n//v/+//z/+//0/+z/
7v/s/+n/8/8AAAgACgAAAPP/7f/t/+3/7f/p/+T/3f/W/9L/1//e/9v/0//L/8v/z//R
/9P/3v/n/+3/8P/w/+7/7v/w/+//8v/2//f/9//2//T/9P/0//P/8//0//X/9f/3//f/
9v/2//T/9P/0//X/9//4//n/+f/4//f/9v/1//f/9//4//j/+f/5//n/+f/1//X/9v/3
//n/+v/8//3/+f/5//r/+v/5//n/+v/6//r/+//8//z//P/8//z//f8AAAEAAQABAP//
/////wAAAAABAAMAAwAFAAYABgAHAAUABQAHAAgACwAMAAwADQAMAAwADAANAA4AEAAR
ABIAFAAUABQAFQATABMAFAAVABYAFwAYABgAGAAYABgAGAAYABkAGgAcAB4AHQAdAB0A
HAAaABkAGAAZABoAGgAbABcAFQATABMAEwATABMAEQASABEAEAANAAoACQAIAAYABwAH
AAcABwAEAAMAAgACAAIAAgACAAIAAgAAAAAA/v/8//z//P/9/////////wAA/v/7//v/
/P/+//7///8AAAAAAAAAAP7//f/8//3//P/9////AAABAP///v/9//3//v/+//////8C
AAIAAQABAAAA///+//3/AAABAAIAAwAAAP///v/+//////8AAAAAAQABAAEAAAD9//3/
/f/9////AAAAAAAA//////7//v/+//7/AAAAAAAAAAD+//7/+//7//v//P/9////AAAB
AP7//v/8//z//P/9//3//v/+//3//f/8//n/+f/6//r/+//9//7////9//z/+v/6//r/
+//7//z/+//7//v/+v/5//n/+f/5//r//P/9//7/+//7//r/+f/5//r/+v/6//v//P/8
//v/+P/3//f/9//7//z//f/9//n/+P/4//f/+f/6//v/+//8//z/+//6//f/9//3//j/
+f/6//z//f/7//v/+//5//n/+f/6//v//f/+//7//v/8//7///8AAAEAAgAFAAYABgAH
AAYABQAFAAQABQAIAAkACgAGAAYABQAEAAYABgAGAAcABwAHAAUABAADAAQABAAFAAcA
CgAJAAkACAAHAAQAAgD+//7///////7////9//3/+v/4//f/9v/5//n/+f/5//b/9f/0
//P/9f/2//b/9//4//j/+P/2//T/9P/0//T/9//3//f/9//3//f/+v/7//7/AAAAAPv/
9P/w//D/7P/r//P/AAAKAAoA/v/v/+f/5f/l/+f/5f/g/9v/1P/U/9n/3P/V/8v/yf/L
/83/0f/Z/+T/7f/z//T/8v/w//D/8P/x//T/9//5//r/+v/4//b/9P/x//L/9P/2//f/
9//3//b/9v/0//T/9P/1//f/+P/5//n/+P/3//b/9f/3//f/+P/4//n/+f/5//n/9f/1
//b/9//5//r//P/9//r/+f/5//j/+v/7//3//v/8//3//v/+//7//v/+////AgADAAMA
AwACAAEAAAAAAAIAAwAFAAUABwAIAAgACQAHAAcACQAKAA0ADgAOAA8ADgAOAA4ADwAQ
ABIAEwAUABQAFAAUABUAEwATABQAFQAXABkAGwAcABsAGgAZABgAGgAbABwAHgAeAB0A
HQAdABsAGgAaABoAHAAcABsAGwAXABUAEwATABUAFQAVABMAEgARABAADQAJAAkACQAI
AAgABwAGAAUABAADAAIAAgAEAAQABAAEAAQAAgACAAAA///+//3//f////////8AAAAA
/f/9//7/AAAAAAEAAgACAAIAAgAAAP7//v8AAAAAAgADAAMAAwABAAAA/////wAAAAAB
AAEAAgACAAEAAQABAAEAAQABAAMAAwADAAMAAgABAAAAAAABAAEAAgACAAEAAQABAAAA
/f/9//3//f/+/wAAAQACAP/////+//7//v/+/wAAAAAAAAAA/v/+//v/+//7//z//f//
/wAAAQD///7/+//6//z//f/9//7/AAD//////v/7//v//P/8//7//////////f/8//r/
+v/8//3//f/+//////////7/+//7//v/+//9//7//v/+//v/+//6//n/+//8//z//P/7
//z//P/7//j/9//3//f/+//8//3//f/7//r/+v/5//n/+v/7//v//P/8//v/+v/5//n/
+f/6//v//P/+/////P/7//r/9//4//n/+//9//v//P/8//z//P/8////AAABAAIABQAG
AAYABwAFAAUABgAGAAgACgAKAAoABgAGAAUABAAEAAQABAAFAAUABQADAAIAAgAEAAUA
BwAIAAoACAAHAAQAAwAAAP7//v/+///////9//3/+v/5//f/9v/2//b/+f/5//n/+f/2
//X/9P/z//X/9v/2//f/9v/2//b/9P/0//T/9P/0//f/9//3//n/+f/7//7/AQAAAAIA
/v/1//D/7v/o/+T/6//5/wYACgD+/+7/5//p/+v/7//r/+f/4v/d/9j/2v/j/+L/1//P
/8//0//V/9f/3f/m/+3/7//u/+z/7P/u//D/8//2//j/+f/5//j/9//2//X/8//0//b/
+P/5//f/9//2//b/9v/2//b/9//4//j/+P/3//X/9f/1//X/9//3//j/+P/3//f/9//3
//f/9//4//n/+v/6//v/+//4//f/9//2//j/+f/7//z/+v/7//z//P/+//7//v///wAA
AQABAAEA////////AAACAAMABQAFAAUABgAGAAcABQAFAAcACAAKAAwADQAPAA8ADgAN
AA0AEAASABMAFAASABIAEgATABUAFQAWABcAGAAZABoAGgAYABgAGAAYABsAHQAfACIA
IQAfAB4AHQAbABoAGgAaABoAGgAZABkAFQATABEAEQASABMAFAATABIAEQAQAA0ACQAJ
AAkACAAKAAkACAAHAAUAAwABAAAAAQACAAMABAACAAAAAAD+//7//v/+////AQABAAEA
AgABAP3//P/8//3//v8AAAIAAAAAAAAA/v/+//7/AAAAAAIAAwADAAMAAgAAAP7//f//
/wAAAgADAAQABAADAAMAAQABAAEAAQADAAMAAwADAAIAAQAAAAAAAgADAAUABgAGAAUA
BAACAAEAAQABAAEAAwAEAAQABAACAAEA///+////AAADAAQAAgACAAAAAAD9//3//f/+
////AQACAAMAAQAAAP3//P/9////AAACAAAA//////7/+//7//z//P/9////AAABAAAA
/v/7//r/+//9//7/AAAAAP///v/8//3//f/9//3///8AAAAAAAD+//3/+//5//r//P/9
//7//v/+//3/+//7//v//P/9////AAABAAEA/v/8//v/+f/6//z//v////7//v/9//z/
+//7//v//P/+//7///////7//f/8//n/+v/7//3///8BAAAA/v8AAAAAAAAAAAUABgAG
AAcABQAFAAYABgAGAAgACAAIAAcACAAIAAgABwAGAAUABQAGAAcABgAGAAQABgAHAAkA
CgAMAAoACQAKAAkABgAEAAEAAAAAAP///v////3//f/5//j/+P/4//n/+f/5//n/+f/5
//n/+f/4//j/9//3//r/+v/6//j/9v/2//b/9v/1//X/9//5//v//f8AAP///v8AAP7/
+//2//L/8P/w/+3/7//8/woADAACAPX/7//t/+//8//t/+b/4f/a/9T/2f/i/+H/2f/R
/83/z//T/9P/2v/l/+3/8P/y//L/8P/w//H/8v/2//f/9//2//j/+P/4//f/9f/2//f/
9//5//n/+P/4//f/9v/1//X/+P/4//j/9//3//f/9//3//f/9//4//j/+//7//v/+//4
//f/9//3//r/+v/7//v/+//7//z//P/8//v/+//6//v//f///wAA///+//3//f8AAAEA
AQABAAEAAQABAAIAAAABAAMAAwAEAAYABwAJAAgABwAIAAgACwAMAAwADQAOAA4ADgAP
AA4AEAARABIAEwAUABUAFwAWABUAFQAVABgAGQAaABoAGgAaABoAGgAYABkAGgAcAB0A
HQAeAB8AHQAcABwAHAAcABwAGwAbABsAGQAXABcAFgAVABQAEQARABEAEQAPAAwACwAK
AAgACgAJAAgABwAGAAUABAAEAAIAAgACAAIAAwACAAMAAgABAAAA/////wEAAQABAAIA
AgD/////AAD+//7///8AAAEAAgADAAIAAQAAAAEAAAACAAMAAwADAAMAAgABAAEAAgAC
AAMAAwAGAAYABQAFAAQAAwACAAEAAwADAAMAAwAEAAMAAgACAAMAAwAEAAQABwAHAAcA
BgAEAAMAAgABAAMABAAEAAQAAwADAAIAAgAAAAAAAgACAAMABAADAAQAAQABAAEAAgAC
AAMAAwADAAQABAACAAIAAAABAAEAAgADAAMABAAEAAIAAQABAAAAAAABAAEAAQADAAIA
AAAAAP7//////wAAAwADAAMAAgD/////////////AAAAAAAA//////7//f/9//7//v/+
/wEAAgACAAEA///9//z/+//9//7//////////v/+//3/+//8//3//f8AAAAA///+//v/
+//7//z//v/+///////////////9//3//f/+////AQACAAIAAgAAAP7/AQACAAMABAAJ
AAoACgALAAkACQAKAAoADAAOAA4ADgAMAAwACwAKAAkACAAHAAcACAAJAAgACAAHAAgA
CAAJAAoADAAKAAkACAAHAAQAAgD+//7//////wAAAQD//////P/6//n/+P/5//n/+f/5
//j/9//2//X/9f/2//b/9//5//r/+//6//n/+P/3//b/9//3//n/+f/7////AAD//wIA
AgD8//f/9P/y//L/8v/3/wEADAAMAAAA8v/p/+f/6f/p/+X/3//a/9H/zP/U/93/2v/R
/8//z//P/8//1f/d/+j/8f/z//T/9P/y//D/8v/z//T/+P/5//n/+P/4//j/+P/3//X/
9v/3//f/+P/5//n/+v/5//j/9//3//r/+v/6//n/+f/5//n/+f/5//n/+v/6//v/+//7
//v/+P/3//f/9//5//r//P/9//v/+//8//z/+//7//z//P/9////AQACAAEAAAD/////
AgADAAMAAwADAAMAAwAEAAQABQAHAAcACQAKAAoACwAKAAkACgAKAAwADgAPABEAEAAQ
ABAAEQASABQAFQAWABgAGAAYABkAGAAXABcAFwAaABsAHAAcABwAHAAcABwAHAAdAB4A
IAAgAB8AHwAfAB4AHAAbABoAGwAcABwAHQAZABcAFQAVABMAEwATABEAEgARABAADQAJ
AAkACQAIAAoACQAIAAcABAADAAIAAgACAAIAAgACAAMAAgADAAIAAQAAAP////8BAAEA
AQACAAQAAQABAAIAAAAAAAEAAgAEAAQABAACAAAAAAACAAIABAAFAAUABQAFAAQAAwAD
AAMAAgACAAEABAAEAAMAAwACAAEAAAD//wQABQAGAAcABAADAAIAAgABAAEAAgACAAUA
BQAFAAQAAQABAAEAAQACAAQABQAGAAMAAwACAAIAAAAAAAIAAgAEAAQAAgACAP//////
/wAAAgADAAMAAwACAAIAAAAAAP7//////wAAAgABAAEAAAD/////AAAAAAAAAQABAAEA
AQAAAP7//v/+//////8AAAEAAQABAAAA/f/9//3//f/+/wAAAQACAP/////+//3/+//8
//z//P///wAAAAD///7//f/9//3/AQACAAMAAwD///7//v/9//3//v//////AAAAAP//
/v/9//3//f/+/wAAAAABAAEA/////////f/9//3//v//////AAAAAAAA/v/+////AQAC
AAYACAAIAAgACAAIAAgABwAHAAoACwANAA4ADQAOAA0ADAAKAAoACQAIAAkACgALAA0A
CwAJAAUAAgAEAAgACwAPAA8AEAANAAsACgAJAAYABAACAAIAAwADAP/////8//v//P/8
//3//v/+//3//P/7//r/+f/4//f/+f/6//r/+//7//r/+f/2//n/+v/7//z//f/7//f/
+f/7//3/AgAHAAgACAAGAPv/8P/u/+z/6v/x////CgAOAAQA8v/l/+P/4//r/+//7f/m
/+H/2v/Y/9//4P/X/9H/0//X/9n/2//d/+L/6f/t/+z/7P/y//b/9v/5//z//P/7//n/
9v/3//j/+f/5//n/+v/7//v/+f/5//j/+P/5//r/+//9//v/+v/5//f/+P/5//r/+//7
//v//P/8//z/+//6//n/+v/7//3////9//z//P/7//r/+//9//7//////wAAAAD/////
///+/wEAAgADAAUAAwADAAIAAQADAAMAAwAEAAYABwAJAAkABwAIAAgACQAMAA0AEAAS
ABEAEAAOAA0AEAAQABAAEQASABQAFQAWABQAFAAUABUAGAAZABsAHQAdAB0AHQAcAB4A
HgAeAB4AHgAfACAAIgAfAB0AHAAbAB4AHgAfACAAHgAeAB0AHQAcABsAGgAbABkAGQAZ
ABcAEwARAA8ACwALAA0ADwAQAA0ACwAJAAcABwAHAAcACAAIAAgACAAIAAYABAAEAAIA
AwAEAAUABwAGAAUABAAEAAYAAwADAAQABAAEAAUABgAFAAQAAwAAAAMABAAHAAgABwAH
AAYABQAHAAYABQAFAAgACAAJAAkACQAIAAYABQAIAAkACgALAAwACwAKAAkACQAJAAkA
CgAJAAkACgAKAAoACQAIAAYACAAJAAoACwAKAAoACQAIAAcABwAGAAYACAAIAAoACgAI
AAgABgAGAAgACQAKAAwACQAJAAgABwAIAAgABgAGAAgACQAJAAoACQAHAAYABAAGAAcA
CQAKAAcABwAGAAUABwAGAAQABAAGAAcABwAIAAgABwAGAAQABgAHAAgACQAGAAYABQAE
AAUABQAEAAMABQAGAAYABgAGAAYABQADAAUABQAGAAcABgAGAAYABQAEAAQABQAFAAcA
CAAJAAkABwAGAAQAAgADAAUABwAKAAkACAAIAAcABwAHAAcABQAGAAcACQALAAUACAAI
AAoADAAOABAAEgASABIAEQARABIAEwAVABYAFAAWABYAFgASABIAEQAQABEAEgATABUA
FAATABAADgAPABIAFAAXABYAGAAWABUAEgARAA4ADAALAAwADgAPAAwACwAHAAUABQAE
AAQABAAFAAUABQAFAAIAAQAAAP//AgAEAAUABwAFAAQAAwAAAAIAAgACAAIABQAFAAMA
AQABAAUACAALABAAEAAKAAUAAAD6//b/9v/9/wsAGgAcAA4AAAD5//X/9f/5//f/8//w
/+n/4v/k/+3/6P/f/9n/2f/b/+H/5f/r//T/+//5//j/+P/6//z/AgADAAQABQAFAAQA
AgAEAAQABAADAAUABgAHAAcABgAFAAMAAgAEAAQABAAFAAQABAAEAAMABQAFAAUABQAH
AAcACAAIAAgABwAGAAUABgAHAAkACwALAAoACgAJAAcABwAIAAgACgALAA0ADgALAAsA
CwAKAAwADAAMAA0ADgAPAA8ADwANAA0ADQAOABEAEwAWABcAFgAWABUAFQAXABcAGQAa
ABsAHAAcAB0AHAAcABwAHQAfACIAJAAmACUAJAAjACMAJAAlACcAKQAoACkAKgAqACgA
KAAoACgAKQArAC0AMAAvAC0ALAArACwALAAtAC4ALQAsACoAKQAlACMAIQAhACMAIwAj
ACEAHgAdABwAGQAYABkAGgAaABkAFwAVABMAEgARABAAEAASABIAEgASABAADgAOAAwA
DQAOAA8AEQAPAA8ADwAQAA4ACwALAAwADQAOABAAEgAPAA4ADQAKAAsADAAPABAAEAAR
ABEAEQARABAADwAPABIAEgATABMAEwASABAADwARABEAEQARABMAEwATABMAEgARABAA
EAASABMAFQAWABQAEwASABAAEAARABIAEwARABIAEgASABEAEQAQABAAEQASABUAFgAV
ABQAEQAQABAAEQASABQAFAAVABUAFQASABIAEAAQABEAEwAUABYAEwARABAADgAPABEA
EgAUAA==
         </WaveFormData>
      </LeadData>
      <LeadData>
         <LeadByteCountTotal>10000</LeadByteCountTotal>
         <LeadTimeOffset>0</LeadTimeOffset>
         <LeadSampleCountTotal>5000</LeadSampleCountTotal>
         <LeadAmplitudeUnitsPerBit>4.88</LeadAmplitudeUnitsPerBit>
         <LeadAmplitudeUnits>��V</LeadAmplitudeUnits>
         <LeadHighLimit>2147483647</LeadHighLimit>
         <LeadLowLimit>268435456</LeadLowLimit>
         <LeadID>V1</LeadID>
         <LeadOffsetFirstSample>0</LeadOffsetFirstSample>
         <FirstSampleBaseline>0</FirstSampleBaseline>
         <LeadSampleSize>2</LeadSampleSize>
         <LeadOff>FALSE</LeadOff>
         <BaselineSway>FALSE</BaselineSway>
         <ExcessiveACNoise>FALSE</ExcessiveACNoise>
         <MuscleNoise>FALSE</MuscleNoise>
         <LeadDataCRC32>2364428193</LeadDataCRC32>
         <WaveFormData>
BwAGAAYABQACAAAA/v/+//3//P/7//r/+f/4//j/+f/7//z//P/8//7//////////f/9
//3///8AAAIAAgACAAQABAAEAAQAAwADAAMABAACAAEAAQACAAQABAAEAAQABwAHAAcA
BwAFAAUABQAGAAYABgAGAAcACgALAA8AEgAUABkAGwAbABkAFgAQAAkA/v/t/9v/zf/E
/8L/xv/I/8f/y//V/97/6v/2/wQAFgAfACEAJwApACEAEwAJAAEA+v/z/+//7//x//P/
+P/9/wEAAwAFAAUABwAGAAYABgAGAAYABgAHAAcACQAJAAkACQAJAAkACQAJAAkACQAK
AAoACAAIAAgACAAIAAgACAAIAAgACAAIAAcABwAHAAcABwAHAAcABwAHAAcABwAHAAcA
BwAHAAcABwAHAAcABwAGAAQABAAEAAQABgAGAAYABQAFAAUABQAFAAUABQAFAAUABQAF
AAUABQAEAAQABAAEAAQABAAEAAQABgAFAAUABQADAAIAAgACAAIAAgACAAEAAQABAAEA
AQAAAAAAAAAAAAAA//////////////////////7//v/+//7//v/+//7///////////8A
AAAAAAABAP//AAAAAAAAAgACAAMAAwADAAQABAAEAAQABAAEAAQABQAFAAQABAADAAMA
AwADAAUABQAFAAUABQAFAAUABQAGAAYABgAFAAUABQAFAAUABQAFAAUABgAGAAYABgAG
AAUABQAFAAUABQAFAAUABQAEAAQABAAEAAMAAwADAAMAAwADAAMAAwADAAMAAwADAAUA
BQAFAAUABQAEAAQABAACAAMAAwADAAMAAwADAAMAAQABAAEAAQADAAMAAwADAAUABQAF
AAUAAwADAAMAAwAEAAQABAAEAAQABAAFAAUABQAFAAUABQAFAAUABQAFAAUABQAEAAQA
BQAFAAUABQAEAAQABAAEAAQABAAEAAQABQAEAAQABQAFAAQABAAEAAQABAAEAAQABAAE
AAQABAAEAAQABAAEAAIAAgACAAMAAwACAAIAAgACAAIAAQABAAEAAQABAAEAAQABAAIA
AgACAAIAAgACAAIAAgACAAIAAgABAAEAAQABAAEAAQABAAEAAQACAAIAAgACAAIAAgAC
AAIAAgACAAIAAgACAAIAAQABAAEAAQADAAUABAAEAAYABgAGAAYABwAHAAcACAAGAAYA
BgAGAAgABgAFAAQABAADAAAA/v/8//z/+//6//n/+P/3//b/9P/1//f/+P/6//r/+v/7
//v/+//7//v/+//9//7/AAAAAAAAAAAAAAAAAAABAAEA//8AAAAA/////wAAAAAAAAAA
AAABAAEAAQABAAEAAQABAAIAAgACAAQAAwAEAAUACQAMABAAFQAZABkAFwAUABIACQAA
APP/4//T/8b/wP/A/8D/wf/D/8v/1P/g/+z//P8OABcAGQAdAB0AFQAJAP//9f/w/+3/
6f/p/+v/7//0//n//f8BAAMAAwADAAQABAAEAAQABAAEAAUABQAFAAUABQAFAAUABQAF
AAUABQAFAAYABgAEAAQABAAEAAYABgAGAAYABgAGAAYABQAFAAUABQAFAAUABQAFAAUA
BQAFAAUABQAFAAUABQAFAAcABwAHAAYABAAEAAQABAAEAAQABAADAAMAAwADAAMAAwAD
AAMAAwADAAMAAwADAAIAAgACAAIAAgACAAIAAgACAAEAAQABAAEAAAAAAAAAAAAAAAAA
/////////////wAAAAAAAAAA/v/9//3//f/9//3//f/9//3//P/8//z/+v/6//r/+v/7
//v/+//7//z//P/8//3//f/+//7//v/+//7//////wEAAgACAAIAAgACAAIAAgABAAEA
AAAAAAEAAQABAAEAAQABAAEAAQABAAEAAQABAAQABAAEAAMABQAFAAUABQAFAAUABQAG
AAYABgAGAAYABQAFAAUABQAFAAUABQAFAAQABAAEAAQABQAFAAUABQAFAAUABQAFAAMA
AwADAAMAAwADAAMAAwADAAIAAgACAAAAAQABAAEAAQABAAEAAQABAAEAAQABAAEAAQAB
AAEAAQABAAEAAQABAAEAAQABAAAAAAAAAAAAAAAAAAEAAQABAAEAAQABAAEAAQABAAEA
AQABAAAAAAABAAEAAQABAAAAAAAAAAAAAAAAAAAAAAABAAAAAAABAAEAAAAAAAAAAAAA
AAAAAAAAAAAAAAAAAAAAAAAAAAAAAAAAAAAAAQABAAAAAAAAAAAAAAD/////////////
////////AAAAAAAAAAAAAAAA/v/+//7//v8AAP///////////////////////wAAAAAA
AAAAAAAAAAAAAAAAAAAAAAAAAAAAAAD//////////wEAAQACAAIAAgAAAAAAAgACAAIA
AgACAAIAAgACAAQABAAEAAQABAAFAAUABQAEAAQABAAEAAQABAACAAEAAgACAAEA/v/6
//j/+P/3//j/9//2//X/9P/0//X/9//4//j/+P/4//n/+f/5//n/+f/5//v//P/+//7/
/v/+//7//v/+/////////wAAAAABAAEAAgACAAIAAgACAAMAAQABAAEAAQABAAEAAgAC
AAIAAgADAAQABQAHAAoAEAAVABcAFQATABIADgAHAP7/7//d/83/wP+8/77/vv+//8P/
y//U/+D/7v/+/xAAFwAXABsAGwARAAMA+//1/+7/6f/p/+v/7f/x//b/+////wEAAQAD
AAMABAAEAAQABAACAAIAAwADAAMAAwADAAMAAwADAAMAAwADAAMABAAEAAQABAAEAAQA
BAAEAAQABAAEAAQABAADAAUABQAFAAUAAwADAAMAAwADAAMAAwADAAMAAwADAAMAAwAD
AAMAAgACAAIAAgACAAIAAgACAAEAAQABAAEAAQABAAEAAQABAAMAAwADAAMAAgACAAIA
AgACAAIAAgACAAIAAQABAAEAAQAAAAAAAAD+//7//v/9//3//f/9//3//P/8//z//P/8
//v/+//7//v/+//7//v/+//6//r/+v/6//r/+v/6//v/+//7//v//v/+//7//////wAA
AAAAAP7//v//////AQACAAIAAgACAAIAAgACAAMAAwACAAIAAwADAAMAAwADAAMAAwAD
AAMAAwADAAMAAgACAAIAAQADAAMAAwADAAMAAwADAAQAAgACAAIAAgADAAMAAwADAAMA
AwADAAMABAAEAAQABAADAAMAAwADAAMAAwADAAMAAwADAAMAAwABAAEAAQABAAEAAAAA
AAAAAAABAAEAAQADAAMAAwADAAMAAwADAAMAAwADAAMAAwADAAMAAwADAAMAAwADAAMA
AgACAAIAAgACAAIAAwADAAMAAwADAAMAAwADAAMAAwAFAAUABAAEAAUABQAFAAUABAAE
AAQABAAEAAQABAAEAAMAAgACAAMAAwACAAIAAgACAAIAAgACAAIAAgACAAIAAgACAAIA
AgAEAAQABAAFAAUABAAEAAQABAAEAAMAAwADAAMAAwADAAMAAwAEAAQABAAEAAQABAAE
AAQABAAEAAQAAwADAAMAAwADAAMAAwADAAMABAAEAAQABAAEAAQAAgACAAIAAgACAAIA
AgACAAMAAwADAAMAAwADAAQABAAGAAYABgAGAAYABgAGAAgACAAIAAkABwAHAAgACAAI
AAgACAAIAAgABwAGAAYAAwAAAP7//P/+//3//P/7//r/+f/4//j/+f/7//z//P/8//z/
/f/9//v/+//7//v///8AAAIAAgACAAIAAgACAAIAAwADAAMABAAEAAMAAwAEAAQABAAE
AAQABQAFAAUABQAFAAUABQAGAAYABgAGAAcACAAJAAsAEAAUABcAGQAZABUAFAAQAAcA
/P/v/93/z//G/8L/wv/E/8f/yf/R/9z/6P/2/wYAFgAfACEAJQAnAB0AEQAFAPv/9v/x
/+3/7//x//P/9v/9/wEAAwAFAAUABQAGAAYABgAGAAQABAAFAAUABwAHAAcABwAHAAcA
BwAHAAUABQAGAAYABgAGAAYABgAIAAgACAAIAAgACAAIAAcABQAFAAUABQAFAAUABQAF
AAUABQAFAAUABQAFAAUABQADAAMAAwACAAQABAAEAAQABAAEAAQAAwADAAMAAwADAAMA
AwADAAMAAQABAAEAAQACAAIAAgACAAIAAgACAAIAAgABAAEAAQABAAAAAAAAAP7//v/+
//3//f/9//3//f/8//z//P/8//z/+//7//v//f/9//3//f/7//r/+v/6//z//P/8//z/
/f/9//3//f/+//7//v//////AAAAAAAAAAAAAAEAAQD//wAAAAAAAAIAAgACAAIAAwAD
AAIAAgADAAMAAwADAAEAAQABAAEAAwADAAMAAwACAAIAAgABAAMAAwADAAMAAQABAAEA
AgACAAIAAgACAAEAAQABAAEAAQABAAEAAQACAAIAAgACAAEAAQABAAEAAQABAAEAAQAB
AAEAAQABAAEAAQABAAEAAQAAAAAAAAAAAAEAAQABAAEAAQABAAEAAQABAAEAAQABAAEA
AQABAAEAAQABAAEAAQABAAEAAQAAAAAAAAAAAAAAAAABAAEAAQABAAEAAQABAAEAAQAB
AAEAAQAAAAAAAQABAAEAAQACAAIAAgACAAAAAAAAAAAAAQAAAAAAAQADAAIAAgACAAIA
AgACAAIAAAAAAAAAAAAAAAAAAAAAAAAAAAAAAAEAAQAAAAAAAAAAAAAA/////wEAAQAB
AAEA/////wAAAAAAAAAAAAAAAAAAAAAAAAAAAAD///////////////////////8AAAAA
/v/+//7//v8AAAAAAAAAAAAAAAAAAAAAAQABAAEAAgAEAAQABAAEAAUABQAFAAYABAAE
AAQABAAEAAIAAQAAAAAA///8//r/+P/4//f/9v/1//T/8//y//L/8//1//b/9v/2//b/
9//3//f/9//3//X/9//4//r//P/8//z//P/8//z//f/9//3//v/+//3//f/+//7//v/+
//7///////////////////8AAAAAAAAAAAEAAgADAAMABgAMABEAEwAVABMAEAAMAAcA
/P/v/9//z//C/7z/vP+8/73/wf/H/9D/3P/o//j/CAAVABcAGQAfABcACwABAPf/8P/p
/+f/5//p/+3/8P/3//v//f///wEAAQAAAAAAAAAAAAAAAAABAAEAAQABAAEAAQABAAEA
AQABAAEAAQACAAIAAgACAAIAAgACAAIAAgACAAIAAgACAAEAAQABAAEAAQABAAEAAQAB
AAEAAQABAAEAAQABAAEAAQABAAEAAQAAAAIAAgACAAIAAAAAAAAA//8BAAEAAQABAAEA
AQABAAEAAQABAAEAAQAAAAAAAAAAAAAAAAAAAAAAAAD///////////7//v/+//z//P/8
//v//f/9//3//f/8//z//P/8//r/+f/5//n/+//7//v/+//7//r/+v/6//r/+v/6//r/
+//7//v/+//8//z//P/9//3//v/+//7//v/+//////8BAAIAAgACAAIAAgACAAIAAQAB
AAAAAAABAAEAAQABAAEAAQABAAEAAQABAAEAAQACAAIAAgABAAEAAQABAAEAAQABAAEA
AgAAAAAAAAAAAAEAAQABAAEAAQABAAEAAQAAAAAAAAAAAAEAAQABAAEAAQABAAEAAQD/
/////////wEAAQABAAEA///+//7//v/+////////////////////////////////////
///////////////////////////+//7//v/+//7//v//////////////////////////
/wEAAQAAAAAA//////////8AAAAAAAAAAAAAAAAAAAAA///+//7///////7//v/+/wAA
AAAAAAAA/v/+//7//v8AAAAAAAAAAP7//v/+////AQAAAAAAAAAAAAAA////////////
/////////wAAAAAAAAAAAAAAAAAAAAAAAAAAAAD///////////////////////8AAAAA
AAAAAAAAAAAAAAAAAAAAAAAAAAAAAAAAAQABAAEAAQADAAIABAAEAAQABAAFAAUABQAG
AAYABgAGAAYABgAEAAMAAgACAAEA/v/8//r/+v/5//j/9//2//X/9P/0//X/9//4//j/
+P/4//n/+f/5//n/+f/3//n/+v/8//7//v/+//7//v/+///////9//7//v/9////AAAA
AAAA/v/+/////////////////wEAAgACAAIAAAADAAQABQAHAAoADgATABcAFwAVABIA
EAAJAP7/8f/h/8//wv++/7z/vv/B/8X/y//U/+D/7P/+/w4AFQAXABsAGQAPAAMA+f/z
/+7/6f/n/+n/7f/v//T/+f///wEAAQABAAEAAgACAAIAAgACAAIAAwADAAMAAwADAAMA
BQAFAAUABQAFAAUABgAGAAQABAAEAAQABAAEAAQABAAGAAYABgAFAAUABQAFAAUAAwAD
AAMAAwADAAMAAwADAAMAAwADAAMAAwADAAMAAgACAAIAAgACAAIAAgACAAEAAQABAAEA
AQABAAEAAQABAAEAAQABAAEAAAAAAAAAAAAAAAAAAAAAAAAA///////////+//7//v/+
//7//v/9//3//f/9//3//P/8//z//P/8//v/+//7//v/+//7//v//f/8//z//P/8//z/
/P/8////////////AAAAAAAAAQABAAIAAgACAAAAAAABAAEAAQACAAIAAgACAAIAAgAC
AAUABQAEAAQAAwADAAMAAwADAAMAAwADAAUABQAFAAUABAAEAAQAAwADAAMAAwADAAMA
AwADAAQABAAEAAQABAAFAAUABQAFAAUABQAFAAUABgAGAAYABgAFAAUABQAFAAMAAwAD
AAMABQAFAAUABQADAAMAAwADAAUABAAEAAQABAAFAAUABQADAAMAAwADAAMAAwADAAMA
AwADAAMAAwADAAMAAwADAAMAAwADAAMAAgACAAIAAgACAAIAAwADAAEAAQABAAEAAQAB
AAEAAQABAAEAAAAAAAEAAQABAAEAAgACAAIAAgAEAAQABAAEAAEAAAAAAAEAAQAAAAAA
AAACAAIAAgACAAIAAgACAAIAAgACAAIAAgACAAIAAgADAAMAAgACAAIAAgACAAEAAQAB
AAEAAQABAAEAAQACAAIAAAAAAAAAAAAAAAAAAAAAAAAA////////////////////////
AAAAAAAAAAAAAAAAAgACAAIAAgACAAIAAgACAAMAAwADAAMABQAGAAYABgAGAAYABwAH
AAcACAAGAAYABgAGAAgABgAFAAQAAgABAP7//P/6//r/+f/4//f/9v/1//T/9P/1//f/
+P/6//r/+v/7//n/+f/5//n/+//9//7/AAAAAAAAAAAAAAAAAAABAAEA//8AAAAA////
/wAAAAAAAAAAAAABAAEAAwADAAMAAwADAAQABAAEAAQABQAGAAcACQAOABQAFwAbABkA
EwAQAAoAAQD2/+f/1f/F/77/vv/A/8L/xf/L/9P/3v/s//r/CgAaAB0AHwAlAB8AEwAH
AP//9//y/+3/6//t/+//8//4//3/AQADAAUABQAFAAYABgAGAAYABAAEAAUABQADAAMA
AwADAAMAAwADAAMAAwADAAQABAAGAAYABgAGAAQABAAEAAQABAAEAAQAAwAFAAUABQAF
AAMAAwADAAMAAQABAAEAAQADAAMAAwADAAMAAwADAAIAAgACAAIAAgAAAAAAAAD//wEA
AQABAAEAAQABAAEAAQABAAEAAQABAAIAAgACAAIAAAAAAAAAAAD+//3//f/9/////v/+
//7/AAAAAAAA//////////////7//v/+//7//v/9//3//f/9//3//f/9//v/+v/6//r/
/P/8//z//P/9//3//f/9//z//P/8//3///8AAAAAAAAAAAAAAQABAP//AAAAAAAAAAAA
AAAAAAABAAEAAAAAAAMAAwADAAMAAwADAAMAAwADAAMAAwADAAIAAgACAAEAAQABAAEA
AQADAAMAAwAEAAIAAgACAAIAAwADAAMAAwADAAMAAwADAAIAAgACAAIAAwADAAMAAwAB
AAEAAQABAAEAAQABAAEAAQABAAEAAQADAAIAAgACAAAAAQABAAEAAQABAAEAAQABAAEA
AQABAAEAAQABAAEAAQABAAEAAQABAAEAAQABAAAAAAAAAAAAAAAAAAEAAQABAAEAAQAB
AP//////////AQABAAAAAAD//////////wAAAAAAAAAAAAAAAAAAAAABAAAAAAABAAEA
AAAAAAAA/v/+//7//v/+//7//v/+/wAAAAAAAAAA/v/+//7///8BAAAAAAAAAP7//v/9
//3////////////9//3//v/+//7//v/+//7/AAAAAAAAAAAAAP//////////////////
/f/9//7//v/+//7//v/+//7//v/+//7//v/+//7//v//////AAAAAAAAAAAAAAEAAQAB
AAIAAgACAAIAAgACAAAA///+//7//f/6//j/9v/2//X/9P/z//L/8f/w/+7/7//x//L/
9P/0//T/9f/1//X/9f/1//P/9f/2//j/+P/4//j/+P/6//r/+//7//v//P/8//v/+//8
//z//P/6//r/+//7//v/+//7//v/+//8//z//P/+/////v///wEABAAIAA0AEQARABEA
EAAKAAUA/v/x/+H/0//E/7z/uv+6/7v/v//F/87/2P/k//L/AgATABcAFwAbABkADQAB
APn/8P/r/+f/5f/l/+f/7P/x//X/+f/9//3//f/+//7//v/+//7//v///////f/9//3/
/f/9//3//f/9//3//f/+//7/AAAAAAAAAAAAAAAAAAAAAAAAAAAAAP//////////////
///////////////////////////////////////+//z//P/8//z//v/+//7//f/7//v/
+//7//v/+//7//v/+//7//v/+//6//r/+v/6//r/+v/6//r/+v/5//n/+f/5//j/+P/4
//j/+P/4//f/9f/1//X/9f/2//b/9v/2//b/9f/1//X/8//z//P/8//z//L/8v/y//T/
9P/0//T/9f/1//X/9f/0//T/9P/1//f/+P/4//j/+P/4//n/+f/3//j/+P/4//r/+v/6
//r/+//7//r/+v/7//v/+//7//v/+//7//v/+//7//v/+//8//z//P/7//v/+//7//v/
+//7//v//P/8//z//P/8//3//f/9//3//f/9//3//f/8//z//P/8//v/+//7//v//f/9
//3//f/9//3//f/9//v/+//7//v//f/8//z//P/8//3//f/9//3//f/9//3//f/9//3/
/f/9//3//f/9//v/+//7//v/+//7//v/+//8//z//P/8//r/+v/7//v/+//7//v/+//7
//v/+//7//3//f/8//z/+//7//v/+//6//r/+v/6//z//P/8//z/+//6//r/+//7//r/
+v/6//z//P/8//z/+v/6//r/+v/6//r/+v/6//z//P/8//3/+//6//r/+v/8//z/+//7
//v/+//7//v/+//7//z//P/8//z//P/8//z//P/8//z//P/7//v/+//7//v/+//7//v/
+//8//z//P/8//z//P/8//z//P/8//z//P/8//z//f/9//3//f/9//7/AAAAAAAAAAAB
AAEAAQACAAAAAAAAAAAAAAD+//3//P/8//v/+P/2//b/9v/1//T/8f/w/+//7v/w//H/
8//0//T/9P/0//X/9f/1//X/9f/1//f/+P/6//r/+v/6//r/+v/6//v/+//7//z//P/7
//v//P/8//z//P/8//3//f/9//3//f/9//3//v/+//7//v///wIAAwAFAAgADgATABMA
EwARAA4ACAD///L/4f/P/8H/uv+6/7r/vP+//8P/zf/W/+T/9P8GABAAEQATABUADQAB
APX/7//r/+b/4f/j/+X/6f/v//T/9//7/////////////v/+//7//v/+//7/////////
////////////////////////AAAAAAAAAAAAAAAAAAAAAAAAAAAAAAAAAAD/////////
/////////////////////////////////////////////v/+//7//v/+//7//v/+//3/
///////////9//3//f/9//3//f/9//3//P/8//z//P/8//z//P/8//r/+f/5//n/+//6
//r/+v/6//r/+v/5//n/+f/5//n/+v/6//r/+v/6//n/+f/5//n/+f/5//n/+f/4//j/
+P/4//j/+P/4//n/+f/5//n/+v/6//r/+//7//z//P/8//z//P/9//3//f/+//7//v/+
//7//v/+//3//f/8//z//f/9//3//f////////////3//f/9//3//v/+//7//f/9//3/
/f/9//3//f/9//7//v/+//7//v/7//v/+//7//3//f/9//3//P/8//z//P/7//v/+//7
//v/+//7//v//f/9//3//f/9//3//f/9//3//P/8//z//P/9//3//f/9//3//f/9//3/
/f/9//3////////////9//3//f/9//3//f/9//3//v/+//7//v/+//7/////////////
/////////////////////v/+/////////////v/+//7//v/+//7//v/+/////v/+////
///+//7//v/+//7//v/+//7//v/+//7//v/+//7//v/+//7//v///////v/+//7//v/+
//3//f/9//3//f/9//3//f/+//7//P/8//z//P/+//7//v/+/wAA/////////f/9//3/
/f/9//3//v/+//7//v/+//7//v/+//7//v/+//7//v/+////////////AQABAAIAAgAC
AAIAAgACAAIAAgADAAMAAwAEAAQABAAEAAQABAACAAEAAAAAAP///P/6//j/+P/3//b/
9f/0//P/8v/y//P/9f/2//b/9v/2//f/9//3//f/9//3//n/+v/8//z//P/8//z//P/8
//3//f/9//7//v/9//3//v/+//7//v/+///////9//3//f/9//3//v/+//7//v///wIA
AwAFAAgADAARABUAFQATABAACgADAPj/6f/X/8f/vv+8/77/wv/D/8f/zf/W/+L/8P8A
ABIAFwAZACEAHwAVAAkA///3//D/6//p/+n/6//v//T/+f/9////AQABAAEAAAAAAAAA
AAAAAAAAAQABAAEAAQABAAEAAQABAAEAAQABAAEAAgACAAIAAgACAAIAAgACAAIAAgAC
AAIAAgABAAEAAQABAAEAAQABAAEAAQADAAMAAwADAAMAAwADAAMAAQABAAEAAAACAAIA
AgACAAAAAAAAAP//AQABAAEAAQD//////////wEAAQABAAEAAAAAAAAAAAAAAAAAAAAA
AAIAAQABAAEAAQAAAAAAAAD+//7//v/9//3//f/9//3//P/8//z//P/8//v/+//7//v/
+//7//v/+//6//r/+v/6//r/+v/6//n/+f/5//n//P/8//z//f/9//7//v/+//7//v//
//////8AAAAAAAAAAAAAAAAAAAEAAQAAAAAAAQABAAEAAQABAAEAAQABAAEAAQABAAEA
AAAAAAAA//8BAAEAAQABAP///////wAAAAAAAAAAAAD/////////////////////AAAA
AAAAAAD/////////////////////AQABAAEAAQD//////////wAAAAABAAIAAAABAAEA
AQADAAMAAwADAAUABQAFAAUAAwADAAMAAwAFAAUABQAFAAMAAwADAAMABAAEAAQABAAC
AAIAAwADAAMAAwADAAMAAwADAAMAAwADAAMAAgACAAEAAQABAAEAAAAAAAAAAAD+//7/
/v/+/////v/+///////+//7//v/+//7//v/+//7//v/+//7//v/+//7//v/+//7//v//
/////v/+//7//P/8//v/+//9//3//f/9//3//f/+//7//v/+//7//v/8//z//P/8//7/
/f/9//3//f/9//3//f/7//v//P/8//7//v/+//7//v/+//7//v/+//7//v/+/wEAAQAB
AAIAAgACAAIAAgABAAEAAQACAAIAAgACAAIAAgAAAP///v/8//v/+P/2//b/9v/1//T/
8f/w/+//7v/u/+//8f/y//L/8v/y//P/9f/1//X/9f/z//X/9v/4//r/+v/6//r/+v/6
//v/+//7//z//P/7//v//P/8//z/+v/6//v/+//7//v/+//7//v//P/8//z//v///wAA
AQADAAYADAAPAA8ADwANAAgAAgD7//D/3//P/8H/uv+4/7r/vP+9/8X/z//Y/+T/8v8C
ABAAFQAVABkAFwALAP3/9f/t/+j/4//h/+P/5//t//D/8//3//n/+f/7//v/+v/6//r/
+v/6//r/+//7//v/+//7//v//f/9//3//f/9//3//v/+//z//P/8//z//P/8//z//P/+
//7//v/9//3//f/9//3//f/9//3//f/7//v/+//7//v/+//7//v/+//7//v/+v/8//z/
/P/8//z//P/8//v/+//7//v/+//7//v/+//7//n/+f/5//n/+P/4//j/+P/4//j/+P/4
//j/9//3//f/9//2//b/9v/2//b/9v/1//X/9f/1//X/9P/0//T/9P/0//P/8//z//P/
8//z//P/8//y//L/8v/0//T/9P/0//P/8//z//P/9v/2//b/9//1//b/9v/2//b/9v/3
//f/+f/6//r/+v/6//r/+v/6//v/+//6//r/+//7//v/+//5//n/+f/5//n/+f/5//n/
+v/6//r/+f/7//v/+//7//n/+f/5//r/+v/6//r/+v/7//v/+//7//n/+f/5//n/+v/6
//r/+v/7//v/+//7//v/+//7//v/+//7//v/+//7//v/+//7//v/+v/6//r/+v/7//v/
+//7//v/+//7//v/+//7//v/+f/5//n/+f/7//v/+//7//v/+//7//v/+v/6//r/+v/6
//r/+//7//n/+f/5//n/+f/5//n/+f/5//n/+P/4//n/+f/5//n/+v/6//r/+v/6//r/
+v/6/w==
         </WaveFormData>
      </LeadData>
      <LeadData>
         <LeadByteCountTotal>10000</LeadByteCountTotal>
         <LeadTimeOffset>0</LeadTimeOffset>
         <LeadSampleCountTotal>5000</LeadSampleCountTotal>
         <LeadAmplitudeUnitsPerBit>4.88</LeadAmplitudeUnitsPerBit>
         <LeadAmplitudeUnits>��V</LeadAmplitudeUnits>
         <LeadHighLimit>2147483647</LeadHighLimit>
         <LeadLowLimit>268435456</LeadLowLimit>
         <LeadID>V2</LeadID>
         <LeadOffsetFirstSample>0</LeadOffsetFirstSample>
         <FirstSampleBaseline>0</FirstSampleBaseline>
         <LeadSampleSize>2</LeadSampleSize>
         <LeadOff>FALSE</LeadOff>
         <BaselineSway>FALSE</BaselineSway>
         <ExcessiveACNoise>FALSE</ExcessiveACNoise>
         <MuscleNoise>FALSE</MuscleNoise>
         <LeadDataCRC32>1294532186</LeadDataCRC32>
         <WaveFormData>
8//z//P/8f/w/+//7v/u/+//7//u/+3/6v/p/+n/6f/t/+3/7f/t/+r/6f/p/+n/6//r
/+v/7P/t/+3/7f/r/+r/6v/p/+n/6v/q/+r/6v/q/+r/6v/p/+n/6f/q/+r/6v/q/+r/
6v/q/+v/6//r/+v/6//r/+v/7f/w//L/9//9/wYACwAPABUAHwApADYAOwA2ADUAMAAg
ABUAEAD7/9j/tP+Y/3r/XP9D/zL/Jf8f/yH/KP8z/zv/Pf8+/0b/Uv9h/3X/kf+t/8X/
1f/f/+b/6v/y//j//P/9/wAAAQACAAQABgAHAAgACQAKAAsADAALAAsADAAMAA4ADgAO
AA8AEAARABEAEQASABIAFAAVABUAFgAXABgAGAAZABoAGwAbABwAHQAeAB8AIAAhACIA
IwAkACUAJwAoACkAKwAsAC0AMAAxADMANgA5ADsAPAA+AEAAQgBFAEcASQBLAE4AUABU
AFcAWABcAF8AYgBlAGgAawBuAHEAcwB2AHgAewB9AH8AggCEAIYAiACJAIoAiwCMAI0A
jgCPAI8AjwCQAI4AjgCMAIwAiwCJAIcAhQCDAH8AfAB5AHQAcABsAGgAYwBeAFoAVQBO
AEkARABBADwANwAzAC8AKgAnACMAHwAcABgAFgATABIAEAANAAwACgAIAAYABQAEAAMA
AgABAAAA///+//3//P/7//v/+//7//v/+//7//v/+//7//r/+v/6//r/+//7//v/+v/6
//r/+//7//v/+//7//v/+//8//z//P/8//z//P/8//z//P/9//3//f/9//3//f/9//3/
/f/9//3//f/9//3//f/7//v/+//7//3//f/9//3/+//6//r/+v/8//v/+//7//v/+//7
//v/+v/6//r/+f/5//n/+f/5//f/9v/2//X/9//3//b/9v/2//X/9f/1//X/9P/0//T/
9P/z//P/8//z//P/8//z//H/8P/w//D/8v/y//L/8v/v/+//7//v/+//7//v/+//7//v
/+7/7v/u/+7/7//v/+//7v/u/+7/7v/u/+3/7f/t/+3/7f/t/+3/7f/t/+3/7f/t/+3/
7f/t/+z/7P/t/+3/7f/t/+3/7v/u/+7/7v/s/+z/7P/s/+z/7P/s/+z/7P/s/+z/6//r
/+v/7P/s/+z/7P/s/+z/7P/s/+z/7P/t/+3/7f/u//D/8P/w//D/8P/w//H/8v/x//L/
8v/y//P/8f/x//H/8f/v/+7/7f/s/+z/6//r/+r/6f/o/+f/5//n/+n/6f/r/+v/6v/p
/+f/5//n/+f/5//o/+n/6f/p/+f/5v/m/+X/5f/m/+b/5v/m/+b/5v/m/+X/5f/l/+b/
5v/m/+b/5v/m/+b/5//n/+f/5//n/+n/6f/p/+r/7P/v//X//v8FAAcADQAXACMALgAz
ADIAMQAsAB4AEwAMAPf/1v+0/5j/fP9a/0H/LP8d/xf/Gf8e/yX/L/8z/zT/Pv9K/1n/
bf+L/6n/wf/P/9n/4P/m/+7/9P/4//n//P/9//7//v8AAAEAAgADAAQABQAGAAcABwAI
AAgACgAKAAoACwAMAA0ADQANAAwADAAOAA8ADwAQABEAEgAUABUAFgAXABcAGAAZABoA
GwAcAB0AHgAfACAAIQAjACQAJQAnACgAKQAsAC0ALwAwADMANQA2ADgAOgA8AD8AQQBD
AEUASABKAE4AUQBSAFYAWQBcAF8AYgBlAGgAawBtAHAAcgB1AHcAeQB8AH4AgACCAIMA
hACHAIgAiQCKAIsAiwCLAIwAigCKAIgAiACJAIcAhQCDAIEAfQB6AHcAcgBuAGoAZgBh
AFwAWABTAEwARwBCAD8AOgA1ADEALQAoACUAIQAdABoAFgAUABEADgAMAAkACAAEAAIA
AAD///7//f/8//v/+v/5//j/9//2//X/9f/1//P/8//z//P/9f/1//X/9P/0//T/9P/1
//X/9f/0//T/9P/1//X/9f/1//X/9f/1//b/9v/2//b/9v/2//b/9v/2//f/9//3//f/
9//3//f/9//3//f/9//3//f/9//3//f/9//3//f/9//3//f/9//3//b/9v/2//b/9f/1
//X/8//z//P/8//y//L/8v/x//H/8f/x//H/8f/w//D/7//v/+//7v/u/+7/7f/t/+3/
7//u/+7/7v/s/+v/6//r/+v/6//r/+v/6//q/+r/6v/q/+r/6v/q/+v/6//r/+v/6//r
/+v/6//p/+n/6P/o/+j/6P/p/+n/6f/o/+j/6P/o/+j/5//n/+f/5//n/+f/5//n/+f/
5//n/+f/5//n/+f/5v/m/+f/5//n/+f/5//o/+j/6P/o/+b/5v/m/+b/5v/m/+b/5v/m
/+b/5v/l/+X/5f/m/+b/5v/m/+b/5v/k/+T/5P/k/+X/5f/n/+f/5f/l/+T/5v/m/+b/
5v/m/+b/5v/m/+j/6P/o/+j/6v/q/+r/6//s/+3/7v/u/+7/7f/r/+v/7f/t/+v/6v/p
/+j/6P/n/+X/5P/j/+L/4f/h/+H/4//j/+P/4//i/+H/4f/h/+H/4//j/+T/5f/l/+X/
4//i/+D/3//f/+D/4P/g/+D/4P/g/+D/3//f/9//4P/g/+D/4P/g/+D/4P/h/+H/4f/h
/+H/4f/h/+P/5P/m/+n/8f/6////AwAJABMAHwAsADMAMAAvACQAFAALAAIA7f/Q/67/
jv9s/07/N/8k/xn/E/8V/xj/If8p/yv/MP86/0j/V/9v/4//rf/B/83/1//c/+T/6v/u
//L/8//2//f/+P/4//r/+//8//v//P/9//7/AQABAAIAAgAEAAQABAAFAAYABwAHAAcA
BgAGAAgACQALAAwADQAOAA4ADwAQABEAEQASABMAFAAVABYAFwAYABkAGgAbAB0AHgAf
ACEAIgAjACYAJwApACgAKwAtAC4AMgA0ADYAOQA5ADsAPQBAAEIARgBJAEoATABPAFIA
VQBYAFsAXgBhAGMAZgBoAGsAbQBvAHIAdAB2AHgAeQB6AHsAfAB9AH4AfwB/AH8AgACA
AIAAfgB+AH0AewB5AHcAdwBzAHAAbQBqAGYAYgBeAFkAVABQAEsASABDAD4AOwA2ADEA
LQApACQAIQAdABkAFgASABAADQAKAAgABQAEAAAA/v/8//v/+v/5//j/9//2//X/9P/z
//T/8//z//P/8f/x//H/8f/z//P/8//y//L/8v/y//P/8//z//L/8v/y//P/8//z//P/
8//z//P/8v/y//L/8v/0//T/9P/0//T/9f/1//X/9f/1//X/9f/1//X/9f/1//P/8//z
//P/9f/1//X/9f/1//X/9f/1//P/8v/y//L/8v/x//H/8f/x//H/8f/x//D/8P/w/+//
7//v/+//7//v/+7/7v/t/+v/6//q/+r/7P/r/+v/6//r/+r/6v/q/+j/5//n/+f/5//n
/+f/5//n/+b/5v/m/+b/5v/m/+b/5//n/+f/5//l/+X/5f/l/+f/5//m/+b/5v/m/+f/
5//n/+b/5v/m/+b/5v/l/+X/5f/l/+X/5f/n/+f/5//n/+f/5//n/+f/5//m/+b/5//n
/+f/5//n/+T/5P/k/+T/5P/k/+T/5P/k/+T/5P/k/+b/5v/m/+X/5f/l/+b/5v/m/+b/
5v/m/+b/5v/m/+b/5f/l/+f/5//n/+X/5v/o/+j/6P/o/+n/6v/r/+z/7P/t/+7/7//u
/+7/7v/t/+3/7f/t/+3/6//q/+n/6P/o/+f/5//m/+X/5P/j/+P/5f/n/+f/5//l/+T/
4//j/+P/4//j/+P/5P/l/+X/5f/j/+L/4v/h/+H/4v/i/+L/4v/i/+L/4v/j/+P/4//k
/+T/5P/k/+T/5P/k/+X/5f/j/+P/4//j/+X/5//o/+z/8f/3//7/BQAHAA8AGQAlADAA
NQA0ADMAKgAaABEADAD3/9b/sv+S/3T/VP89/yz/H/8b/x//JP8t/zX/Nf84/0L/Tv9Z
/2//jf+r/8H/z//Z/+D/5v/s//D/9P/3//r/+//8//z//v///wAAAQACAAMABAAFAAUA
BgAGAAYABgAGAAcACgALAAsACwAMAAwADgAPAA8AEAARABIAEgATABQAFQAVABYAFwAY
ABkAGgAbABwAHQAeAB8AIQAiACMAJQAmACcAKgArAC0ALgAxADMANAA2ADgAOgA9AD8A
QQBDAEYASABMAE8AUABUAFcAWgBdAGAAYwBmAGkAawBuAHAAcwB1AHcAegB8AHwAfgB/
AIAAgwCEAIUAhgCHAIcAhwCIAIgAiACGAIYAhQCDAIEAfwB9AHkAdgBzAG4AagBmAGIA
XQBYAFQATwBIAEMAPgA7ADYAMQAtACkAJgAjAB8AGwAYABQAEgAPAAwACgAHAAYABAAC
AAAA///+//3//P/7//r/+f/4//f/9v/1//X/9f/1//X/9f/1//X/9f/1//T/9P/0//T/
9f/1//X/9P/0//T/9f/1//X/9f/1//X/9f/2//b/9v/2//j/+P/4//j/+P/5//n/+f/5
//n/+f/5//n/+f/5//n/9//3//f/9//5//n/+f/5//f/9//3//f/+f/4//j/+P/4//f/
9//3//X/9f/1//X/9P/0//T/8//z//P/8//z//P/8v/y//H/8f/x//D/8P/y//H/8f/x
//H/8P/w//D/7v/t/+3/7f/t/+3/7f/t/+3/7P/s/+z/7P/s/+z/7P/r/+v/6//r/+v/
6//r/+v/6//r/+r/6v/q/+r/6//r/+v/6v/q/+r/6v/q/+n/6f/p/+n/6f/p/+v/6//r
/+v/6//r/+v/6//p/+j/6P/p/+n/6f/p/+n/6v/q/+r/6v/q/+r/6v/q/+j/6P/o/+j/
6v/q/+r/6f/n/+f/6P/o/+j/6P/o/+j/6v/o/+r/7P/s/+z/7P/s/+7/7v/v//D/7//w
//D/8P/v/+3/7f/t/+//7f/s/+v/6P/o/+f/5//m/+X/5P/j/+X/5f/n/+f/5//n/+b/
5f/l/+X/5f/l/+X/5v/n/+f/5//l/+T/5P/j/+P/5P/k/+T/5P/k/+T/5P/j/+P/4//k
/+T/5P/k/+T/5P/k/+X/5f/l/+X/5f/l/+f/5//o/+j/6//z//r///8DAAkAEQAbACgA
MQAwADEALAAeABMADAD5/9r/uP+c/37/Xv9D/y7/H/8X/xf/Gv8j/y//Mf80/zz/SP9T
/2f/hf+l/73/zf/X/97/5P/s//D/9P/3//r/+//8//z//v///wAAAQACAAMABAADAAMA
BAAEAAgACAAIAAkACgALAAsACwAMAAwADgAPAA0ADgAPABAAEgATABQAFQAVABYAFwAY
ABkAGgAbABwAHQAeAB8AIQAiACMAJQAmACcAKgArAC0ALAAvADEAMgA2ADgAOgA9AD0A
PwBBAEQASABMAE8AUABSAFUAWABbAF4AYQBkAGcAaQBsAG4AcQB1AHcAegB8AH4AgACB
AIIAgwCEAIUAhgCHAIcAhwCIAIYAhgCEAIQAhQCDAIEAfwB9AHkAdgBzAHAAbABoAGQA
XwBaAFYAUQBMAEcAQgA/ADoANQAxAC0AJgAjAB8AGwAYABQAEgAPAAwACgAHAAYABAAC
AAAA///8//v/+v/5//j/9//2//X/9P/z//P/8//z//P/8//z//H/8f/x//D/8v/y//L/
8//z//P/8v/y//L/8//z//P/9f/1//X/9f/0//T/9P/0//b/9v/2//b/9v/3//f/9//3
//f/9//3//X/9f/1//X/9f/1//X/9f/1//X/9f/1//X/9f/1//X/9//2//b/9v/2//X/
9f/1//P/8//z//P/9P/0//T/8//z//P/8//z//P/8v/y//H/8f/x//D/8P/w/+//7//v
/+//7v/u/+7/7v/t/+3/7f/t/+3/7f/t/+3/7P/s/+z/6v/q/+r/6v/p/+n/6f/p/+n/
6f/p/+n/6f/p/+j/6P/q/+r/6//r/+n/6P/o/+j/6v/q/+n/6f/p/+n/6f/p/+f/5//n
/+f/5//n/+f/5//n/+b/5v/n/+f/5//n/+f/5v/m/+b/5v/m/+b/5v/m/+b/5v/m/+b/
5v/m/+b/5f/l/+X/5v/m/+b/5v/m/+b/5v/m/+b/5v/n/+j/6v/q/+r/6v/s/+z/7f/u
/+//8P/w//D/7//t/+3/7f/v/+3/7P/r/+j/6P/n/+f/5P/j/+L/4f/j/+P/5f/l/+X/
5f/k/+P/4//j/+P/4//j/+T/5f/l/+X/4//i/+L/4f/h/+L/4v/i/+L/4v/i/+L/4f/h
/+H/4v/i/+L/4v/i/+L/4v/j/+P/4//j/+P/4//j/+P/5P/m/+n/8f/6/wEABQAJABMA
HwAuADUANAAzACoAGgATAAgA8//Y/7j/lv90/1T/O/8o/xv/Ff8V/xb/H/8n/yv/MP86
/0b/V/9t/43/rf/D/83/1//e/+T/6v/w//T/9f/4//n/+v/4//r/+//8//3//v///wAA
AQABAAIAAgAEAAQABAAFAAYABwAHAAcACgAKAAwADQANAA4ADwAQABAAEQASABMAEwAU
ABUAFgAXABgAGQAaABsAHAAdAB8AIAAhACMAJAAlACgAKQArACoALQAvADAAMgA0ADYA
OQA9AD8AQQBEAEQASABLAEwAUABTAFYAWQBaAF0AYABjAGcAagBsAG8AbwBxAHQAdgB4
AHoAewB8AH0AfgB/AIAAgQCBAIEAggCCAIIAgACAAIEAfwB9AHsAeQB1AHIAbwBsAGgA
ZABgAFsAVgBSAE0ASABDAD4AOwA2ADEALQApACQAIQAdABkAGAAUABIADwAMAAoABwAG
AAQAAgAAAP///P/7//r/+f/4//f/9v/1//b/9f/1//X/8//z//P/8//z//P/8//y//L/
8v/y//P/8//z//L/8v/y//P/8//z//X/9f/1//X/9P/0//T/9P/2//b/9v/2//T/9f/1
//X/9f/1//X/9f/3//f/9//3//f/9//3//f/9//3//f/9//1//X/9f/1//X/9P/0//T/
9P/z//P/8//z//P/8//z//L/8v/y//H/8f/x//H/8f/x//D/8P/v/+//7//u/+7/7v/t
/+3/7f/r/+r/6v/q/+z/6//r/+v/6//r/+v/6//r/+r/6v/q/+r/6v/q/+r/6f/p/+n/
6f/p/+n/6f/p/+n/6f/o/+j/6P/o/+n/6f/p/+j/6P/o/+r/6v/p/+n/5//n/+f/5//p
/+n/6f/p/+f/5//n/+f/6f/o/+j/6f/n/+f/5//n/+b/5v/m/+b/5v/m/+b/5v/k/+T/
5P/k/+b/5v/m/+X/5//n/+j/6P/m/+b/5v/m/+j/6P/o/+j/5//q/+r/6v/q/+r/7P/s
/+3/7v/v//D/8P/w/+//7f/t/+3/7f/r/+r/6f/o/+j/5//n/+T/4//i/+H/4//j/+X/
5f/l/+X/5P/j/+P/4//j/+P/4//k/+X/5f/j/+H/4P/g/+H/4f/i/+L/4P/g/+D/4P/i
/+H/4f/h/+D/4P/g/+D/4v/i/+L/4//j/+P/4//j/+P/5f/l/+b/6v/x//n/AAAFAAkA
EQAdACkANAA1ADIALwAiABQADwAEAOn/xP+i/4L/Yv9G/zP/JP8b/xf/Hf8m/y//M/8z
/zr/RP9Q/2H/ef+Z/7X/xf/T/9v/4v/o/+7/8v/2//X/+P/5//r//P/+////AAD//wAA
AQACAAMAAwAEAAQABgAGAAYABwAIAAkACQAJAAoACgAMAA0ADQAOAA8AEAAQABEAEgAT
ABMAFAAVABYAFwAYABkAGgAdAB4AHwAhACIAIwAlACYAJwAqACsALQAuADEAMwA0ADYA
OAA6AD0APwBBAEMARgBIAEwATwBQAFYAWQBcAF8AYABjAGYAaQBrAG4AcABzAHUAdwB6
AHwAfgCAAIEAggCDAIQAhQCGAIcAhwCHAIgAhgCGAIQAhACDAIEAfwB9AHkAdQByAG8A
agBmAGIAXgBZAFQAUABLAEYAQQA8ADkANAAvACsAJwAiAB8AGwAXABQAEAAOAAsACAAG
AAMAAgACAAAA/v/9//z/+//6//n/+P/3//b/9f/2//X/9f/1//P/8//z//P/9f/1//X/
9P/0//T/9P/1//P/8//y//L/9P/1//X/9f/1//X/9f/1//b/9v/2//b/9v/2//b/9v/2
//f/9//3//f/9//3//f/9//3//f/9//3//f/9//3//f/9//3//f/9//3//f/9//3//b/
9v/2//b/9f/1//X/9f/1//X/9f/0//T/9P/z//P/8//z//P/8//y//L/8f/x//H/8P/w
//D/7//v/+//7//u/+7/7v/u/+3/7f/t/+3/7f/t/+3/7f/s/+z/7P/u/+7/7v/u/+3/
7f/t/+3/7f/t/+3/7f/r/+v/6v/q/+r/6v/r/+v/6//q/+r/6v/s/+z/6//r/+v/6//r
/+v/6//r/+v/6//r/+v/6//r/+n/6P/o/+n/6f/p/+n/6f/q/+r/6v/q/+r/6v/q/+r/
6v/q/+r/6v/q/+r/6v/p/+f/5//o/+j/6P/o/+j/6P/q/+r/7P/s/+z/7P/s/+7/7v/v
//D/8f/y//L/8v/x/+//7//v/+3/6//q/+n/6P/o/+f/5//m/+X/5P/j/+P/4//l/+X/
5//n/+b/5f/l/+X/5f/l/+X/5v/n/+f/5//l/+T/5P/j/+P/5P/k/+L/4v/i/+L/5P/j
/+P/4//i/+L/4v/i/+T/5P/k/+X/4//j/+P/4//j/+X/5f/m/+j/6//x//r/AQADAAcA
DwAZACQALQAuAC0ALgAiABMADgADAOb/xP+m/4r/av9N/zj/J/8b/xn/Gv8h/y3/M/80
/zr/Rv9R/2H/e/+Z/7X/x//T/9z/4v/o/+7/9P/1//j/+f/6//z//v///wAA//8AAAEA
AgADAAMABAAEAAYABgAGAAcACgALAAsACwAKAAoADAANAA0ADgAPABAAEAARABIAEwAT
ABQAFQAWABcAGAAZABoAGwAcAB0AHwAiACMAJQAmACUAKAApACsALAAvADEAMgA0ADYA
OAA7AD0APwBBAEQARgBKAE0ATgBSAFUAWABbAF4AYQBkAGcAaQBsAG4AcQB1AHcAegB8
AHwAfgB/AIAAgwCEAIUAhgCHAIcAhwCIAIgAiACGAIYAhQCDAIEAfwB9AHkAdgBzAG4A
agBmAGIAXQBYAFQATwBKAEUAQAA9ADgAMwAvACsAJgAjAB8AGwAYABQAEgAPAAoACAAF
AAQAAgAAAP7//f/8//v/+v/5//j/9//2//X/9P/z//P/8//z//P/8//z//H/8f/x//D/
8v/y//L/8//z//P/8v/y//L/8//z//P/8//z//P/8//0//T/9P/0//T/9P/0//T/9P/1
//X/9f/1//X/9f/1//X/9f/1//X/9//3//f/9//1//X/9f/1//X/9f/1//X/9f/0//T/
9P/0//P/8//z//P/8//z//P/9P/0//T/8//x//H/8f/x//H/8P/w/+//7//v/+7/7v/u
/+3/7f/t/+//7v/u/+7/7P/r/+v/6//r/+v/6//r/+3/7P/s/+z/6v/q/+r/6v/p/+n/
6f/p/+n/6f/p/+n/6f/p/+j/6P/o/+j/6f/p/+n/6P/o/+j/6P/o/+f/5//n/+f/5//n
/+f/5//n/+f/5//n/+f/5//n/+b/5v/n/+f/5//n/+f/5v/m/+b/5v/m/+b/5v/m/+b/
5v/m/+b/5v/m/+b/5f/l/+X/5v/m/+T/5P/k/+T/5v/m/+b/5v/p/+j/6v/q/+r/6v/s
/+z/7f/u/+3/7v/u/+7/7f/r/+v/6//r/+n/6P/n/+j/6P/n/+f/5P/j/+L/4f/h/+H/
4//j/+P/4//i/+H/4f/h/+H/4f/h/+L/4//j/+P/4f/g/+D/3//f/+D/4P/g/+D/4P/g
/+D/3//f/9//4P/g/+D/4P/g/+D/4P/h/+H/4f/h/+H/3//h/+P/5v/m/+v/9f/8/wEA
BQANABkAJwAwAC8ALgApABwAEgALAPr/3f+8/5z/fP9a/0D/K/8a/xP/Ef8T/xj/Jf8p
/yv/Nv9C/1L/Z/+B/6H/u//J/9P/2//i/+j/7v/y//T/8//2//f/+P/6//z//f/+//3/
/v///wAAAQABAAIAAgAEAAQABAAFAAYABwAHAAcACgAKAAwADQANAA4ADwAQAA4ADwAQ
ABEAEwAUABUAFgAXABgAGQAaABsAHAAdAB8AIAAhACMAJAAlACgAKQArACwALwAxADIA
NgA4ADoAPQA9AD8AQQBEAEYASgBNAE4AUgBVAFgAWwBeAGEAZABnAGkAbABuAHEAcwB1
AHgAegB6AHwAfQB+AIEAggCDAIQAgwCDAIMAhACEAIQAggCCAIEAfwB9AHsAeQB1AHIA
bwBqAGYAYgBeAFcAUgBOAEkARAA/ADoANwAyAC0AKQAlACIAHwAbABcAFAAQAA4ACwAI
AAYAAwACAAAA/v/8//v/+v/5//j/9//2//X/9P/z//T/8//z//P/8f/x//H/8f/x//H/
8f/w//D/8P/w//H/8//z//L/8v/w//H/8f/x//P/8//z//P/9P/0//T/9P/0//T/9P/0
//T/9f/1//X/9f/1//X/9f/1//X/9f/1//X/9f/1//X/9f/1//X/9f/z//P/8//z//P/
8v/y//L/9P/z//P/8//x//H/8f/x//D/8P/w/+//7//v/+//7//v/+7/7v/t/+3/7f/s
/+z/7P/r/+v/6//p/+j/6P/o/+r/6f/p/+n/6f/p/+n/6f/p/+j/6P/o/+j/6P/o/+j/
5//n/+f/5//l/+X/5f/l/+f/5//m/+b/5v/m/+f/5//n/+b/5v/m/+b/5v/l/+X/5f/l
/+X/5f/l/+X/5f/l/+X/5f/l/+X/5f/k/+T/5f/l/+X/5f/l/+T/5P/k/+T/5P/k/+T/
5P/k/+T/5P/k/+T/5P/k/+P/4//j/+T/5P/i/+L/4v/i/+L/4v/i/+L/4//j/+X/5f/l
/+T/5v/m/+b/5v/o/+j/6f/q/+v/7P/s/+z/6//p/+n/6f/p/+f/5v/l/+T/5P/j/+P/
4P/f/97/3f/f/9//4f/h/+H/4f/g/9//3//f/9//3//d/97/3//f/+H/3//e/97/2//b
/9z/3P/c/9z/3P/c/9z/2//b/9v/3P/c/9z/3P/e/97/3v/f/93/3f/d/93/3//f/9//
4v/k/+n/7//4//3/AQAHABEAHwAqAC8ALgArACIAEgANAAgA8//S/67/jP9s/0z/Nf8k
/xf/E/8V/xz/Jf8r/yv/MP86/0b/V/9t/4v/qf+9/8n/0//a/+D/5v/s//D/8f/0//X/
9v/2//j/+f/6//v//P/9//7//////wAAAAACAAIAAgADAAQABQAFAAUABgAGAAgACQAJ
AAoACwAMAAoACwAMAA0ADwAQABEAEgATABQAFQAWABcAGAAZABsAHAAdAB8AIAAhACQA
JQAnACgAKwAtAC4AMAAyADQANwA5ADsAPQBAAEQASABLAEwATgBRAFQAVwBaAF0AYABj
AGUAaABqAG0AcQBzAHYAeAB6AHwAfQB+AH8AgACBAIIAgwCDAIMAhACCAIIAgACAAH8A
fQB7AHkAdwBzAHAAbQBoAGQAYABcAFcAUgBOAEkARAA/ADoANwAwACsAJwAjACAAHQAZ
ABUAEgAOAAwACQAGAAQAAQAAAP7//P/6//n/9v/1//T/8//0//P/8v/x//D/7//v/+//
7//v/+//7//v/+//7//u/+7/7v/u/+//7//v/+7/7v/u/+//7//v/+//7//v/+//8P/w
//D/8P/w//D/8P/w//D/8f/x//H/8//z//P/8//z//P/8//z//H/8f/x//H/8f/x//H/
8f/x//H/8f/x//H/8P/w//D/8P/v/+//7//v/+//7//v/+7/7v/u/+3/7f/t/+3/7f/t
/+z/7P/r/+v/6//q/+r/6v/p/+n/6f/p/+j/6P/o/+j/5//n/+f/5//n/+f/5//n/+b/
5v/m/+b/5v/m/+b/5f/l/+X/5f/l/+X/5f/l/+X/5f/k/+T/5P/k/+X/5f/l/+T/5P/k
/+T/5P/j/+P/4//j/+P/4//j/+P/4//j/+P/4//j/+P/4//i/+L/4//j/+P/4//j/+T/
5P/k/+T/4v/i/+L/4v/i/+L/4v/i/+L/4v/i/+H/4f/h/+L/4v/i/+L/4v/i/+L/5P/k
/+T/5v/m/+b/5v/m/+b/5//o/+n/6v/q/+r/6f/n/+f/5//n/+X/5P/j/+L/4v/h/+H/
4P/f/97/3f/d/93/3//f/93/3f/c/9v/3f/d/93/3f/d/97/3//f/9//3f/c/9z/2f/Z
/9r/2v/a/9r/2v/a/9r/2f/Z/9n/2v/a/9r/2v/a/9r/2v/b/9v/2//b/9v/3f/f/9//
4P/i/+f/7//0//n//f8HABEAGwAmACcAJgAlABgACgAFAPr/3f+6/5z/gP9e/0D/Lf8a
/w//D/8R/xj/I/8p/yf/MP88/0b/Wf91/5X/r/+//8v/0//Y/97/5P/q/+7/7f/w//H/
8v/y//T/9f/2//f/+P/5//r/+//7//z//P/+//7//v///wAAAQABAAEAAAAAAAIAAwAD
AAQABQAGAAYABwAIAAkACwAMAA0ADgAPABAAEQASABMAFAAVABcAFgAXABkAGgAbAB4A
HwAhACQAJwApACoALAAuADAAMwA1ADcAOQA8AD4AQgBFAEYASgBNAFAAUwBWAFkAXABf
AGEAZABmAGkAawBtAHAAcgByAHQAdQB2AHkAegB7AHwAewB7AHsAfAB6AHoAeAB4AHcA
dQBzAHEAbQBpAGYAYwBgAFwAWABUAE0ASABEAD8AOgA1ADAALQAoACMAHwAbABYAEwAP
AAsACAAEAAIA///8//r/9//2//b/9P/y//H/7v/t/+z/6//q/+n/6P/n/+b/5f/l/+X/
5f/l/+X/5f/l/+X/5f/k/+T/5P/k/+X/5f/l/+T/5P/k/+X/5f/l/+X/5f/l/+X/5v/m
/+b/5v/m/+b/5v/m/+b/5//n/+f/5//n/+f/5//n/+f/5//n/+f/5//n/+f/5//n/+f/
5//n/+f/5//n/+f/5v/m/+b/5v/l/+X/5f/l/+X/5f/l/+T/5P/k/+P/4f/h/+H/4f/j
/+L/4v/h/9//3//e/97/4P/f/9//3//f/97/3v/e/9z/2//b/9v/3f/d/93/3f/d/9z/
3P/a/w==
         </WaveFormData>
      </LeadData>
      <LeadData>
         <LeadByteCountTotal>10000</LeadByteCountTotal>
         <LeadTimeOffset>0</LeadTimeOffset>
         <LeadSampleCountTotal>5000</LeadSampleCountTotal>
         <LeadAmplitudeUnitsPerBit>4.88</LeadAmplitudeUnitsPerBit>
         <LeadAmplitudeUnits>��V</LeadAmplitudeUnits>
         <LeadHighLimit>2147483647</LeadHighLimit>
         <LeadLowLimit>268435456</LeadLowLimit>
         <LeadID>V3</LeadID>
         <LeadOffsetFirstSample>0</LeadOffsetFirstSample>
         <FirstSampleBaseline>0</FirstSampleBaseline>
         <LeadSampleSize>2</LeadSampleSize>
         <LeadOff>FALSE</LeadOff>
         <BaselineSway>FALSE</BaselineSway>
         <ExcessiveACNoise>FALSE</ExcessiveACNoise>
         <MuscleNoise>FALSE</MuscleNoise>
         <LeadDataCRC32>3318148905</LeadDataCRC32>
         <WaveFormData>
AAAAAAAA///+//7//v/+/wAAAAD+//3/+v/6//r/+v/8//z//P/8//n/+f/5//j/+v/6
//n/+f/5//n/+P/4//b/9f/0//P/9f/2//b/9v/0//L/8v/y//L/8v/y//L/9P/1//X/
9f/1//X/9f/1//T/9P/1//X/9f/1//j//P8DAAsAEQAYAB0AIQAlAC4AOAA7AEcAWgBl
AGYAXwBIAC8AGAABAOb/x/+r/5D/d/9i/13/Yv9o/2n/Zf9o/3L/ef+F/5b/qf+//9D/
2//h/+f/7P/x//X/+v/8//3//f/+/wEAAgADAAMAAwAFAAYABgAEAAUABQAFAAYABwAH
AAcABwAIAAgACQALAAsADAANAA0ADQANAA4ADAANAA4ADgAOABAAEAAQABEAEQATABQA
FAAUABQAFgAWABgAGAAZABwAHQAeAB8AIAAhACIAIwAkACYAJwAoACkAKgAsAC0AMAAz
ADMANgA1ADcAOQA5ADwAPgBBAEQAQwBEAEcARwBLAEwATQBOAE0ATgBQAFAAUABQAFAA
UQBRAFEAUQBRAFEAUQBRAE8ATwBOAE0ATABJAEgARwBGAEMAQgBAAD8AOwA5ADgANgA0
ADIAMAAuACoAKAAmACUAIwAgAB4AHAAaABgAFwAVABUAFAASABAADgAMAAsACgAJAAgA
BwAGAAUABAAEAAQAAQABAAEAAQACAAIAAQABAP////////////////////8BAAEAAQAC
AAIAAgACAAIAAgACAAIAAgACAAMAAwADAAMAAwADAAMABAAEAAQABQADAAMAAwADAAUA
BQAFAAUAAwAEAAQABAAEAAQABAADAAMAAwADAAMAAwADAAMAAwAEAAQABAAEAAQAAwAD
AAMAAwACAAIAAgACAAEAAQABAP7//v/+//7////////////9//3//P/8//z//P/8//v/
+//7//r/+v/6//r/+v/6//r/+v/5//n/+f/5//n/+f/5//n/+P/4//j/9//3//f/9f/1
//X/9f/1//X/9f/1//X/9f/1//T/9v/2//b/9v/2//X/9f/2//T/9P/0//T/9v/2//b/
9f/1//X/9f/1//X/9f/1//X/9f/1//X/9v/0//T/9P/z//X/9f/1//X/8//z//P/8//z
//P/8//z//P/8//z//T/9P/0//T/9P/1//f/9v/2//j/+P/4//j/+v/7//v/+//7//3/
/f/9//3//f/8//z//v/9//z//P/7//r/+f/4//j/9//2//b/9v/2//j/+P/4//j/9//3
//f/9v/2//b/9f/1//X/9f/0//T/8v/x//D/7//v//D/8P/w//D/7v/u/+7/7v/u/+7/
7v/u/+//7//v/+//7//x//H/8P/w/+//7//v/+//8P/0//v/AQAJABAAFQAZAB8AJgAw
ADcAPwBQAFsAYgBbAEgALwAaAAUA7P/N/63/jv9z/1z/Uf9S/1j/W/9b/17/aP9z/33/
jv+j/7v/zP/V/9v/4f/m/+v/7//y//T/9f/1//b/+f/6//v/+//5//v//P/8//7/////
/////v///////////wAAAAABAAMAAwAEAAUAAwADAAMABAAGAAcACAAIAAgACgAKAAoA
CQAJAAsADAAOAA4ADgAQAA4AEAAQABEAEgATABQAFQAWABcAGAAZABoAHAAdAB4AHwAg
ACIAIwAkACcAJwAqAC0ALwAxADEAMwA0ADYAOAA5ADoAPQA9AD0APgA/AEAAQQBCAEQA
RABEAEQARABFAEUARQBFAEUARQBFAEUAQwBDAEIAQQBAAD8APgA9ADwAOQA4ADYANQAz
ADEAMAAuACwAKgAoACYAJAAiACAAHwAdABoAGAAWABQAEgARAA8ADQAMAAoACAAGAAQA
AwACAAMAAgABAAAA///+//7//v/7//v/+//7//r/+v/5//n/+f/5//n/+f/7//v/+//7
//n/+f/5//r/+v/6//r/+v/8//z//P/8//r/+//7//v/+//7//v/+//8//z//P/9//v/
+//7//v/+//7//v/+//7//z//P/8//z//P/8//v//f/9//3//f/7//v/+//7//r/+v/6
//r/+v/5//n/+f/5//j/+P/4//j/9//3//f/9v/2//b/9v/1//X/9f/1//X/9f/0//T/
9P/0//T/8//z//P/8v/y//L/8v/y//L/8v/y//H/8f/x//H/8f/x//H/8f/w//D/8P/v
/+//7//x//H/8f/x//H/8f/x//H/7//v/+//7v/u/+7/7v/u/+7/7f/t/+7/7v/u/+7/
7v/u/+7/7v/t/+3/7f/t/+3/7f/t/+3/7f/t/+3/7f/u/+z/7P/s/+v/6//r/+v/6//r
/+v/6//r/+v/6//r/+v/6//r/+v/7P/q/+r/6v/q/+n/6f/q/+v/6v/q/+r/6v/q/+r/
6v/s/+z/7P/s/+7/7v/u/+7/8P/w//H/8f/z//P/9f/1//X/9f/1//T/9P/0//P/8v/x
//D/7//u//D/7v/t/+z/7P/s/+z/7v/w//D/8P/v/+//7//u/+7/7v/t/+3/7f/t/+z/
7P/q/+f/5v/l/+X/5v/m/+b/5v/m/+b/5v/m/+b/5v/m/+b/5//n/+f/5//n/+f/5//m
/+b/5//n/+f/5//q/+7/8//7/wMACAANABEAFQAeACYAKQAxAD4ARwBMAEUAMAAXAAIA
6//U/7n/nf+C/2v/Wv9R/1L/Vv9V/1f/Xv9o/3H/f/+Q/6f/vf/I/9H/1//d/+D/5f/p
/+z/7v/v/+//8P/v//D/8f/x//H/8//0//T/9v/3//f/9//4//n/+f/5//n/+v/6//v/
+f/5//r/+//7//v/+//8//z//f/+//7/AAACAAIAAgADAAMABQAGAAQABAAEAAYACAAK
AAoACwAMAA0ADgAPAA4ADwAQABEAEgAUABUAFgAXABgAGgAbABoAHQAdACAAIQAjACUA
JQAnACgAKgAsACsALAAvAC8AMQAyADMANAAzADQANgA2ADYANgA2ADcANwA3ADcANwA1
ADUANQAzADQANAA0ADQAMwAyADEAMAAvAC4ALAArACkAJwAmACQAJAAiACAAHgAaABgA
FgAVABUAEgAQAA4ADgAMAAsACQAHAAYABAACAAIAAAD///7//f/8//v/+v/5//j/+P/4
//f/9//3//f/9v/2//X/9f/1//X/9f/1//P/8//z//P/9f/1//X/9v/2//b/9v/2//T/
9P/0//T/9v/3//f/9//3//f/9//3//j/+P/4//n/+f/5//n/+f/5//n/+f/5//n/+v/6
//r/+v/6//r/+f/7//v/+//7//n/+f/5//n/+P/4//j/+P/6//n/+f/5//f/9v/2//b/
9v/1//X/9f/0//T/9P/0//P/8//z//P/8//z//L/8v/y//L/8v/x//P/8//y//L/8v/y
//L/8v/y//L/8f/x//H/8f/x//H/8f/x//D/8P/w/+//7//v//H/8f/x//H/8f/x//H/
8f/x//H/8f/w/+7/7v/u/+7/8P/v/+//8P/w//D/8P/w//D/8P/w/+//7//v/+//7//v
/+//7//v/+//7//v//D/7v/u/+7/7f/v/+//7//v//H/8f/x//H/7//v/+//7//x//H/
8f/y//D/8P/w//D/7//v//D/8f/y//D/8P/y//L/8v/y//P/9P/1//b/9//3//f/9//5
//n/+f/5//v/+v/6//r/9//2//b/9v/2//b/9v/0//X/9P/0//T/9P/2//b/9v/2//X/
9f/1//T/9P/0//P/8//z//P/8v/y//D/7//u/+3/7f/u/+7/7v/u/+z/7P/u/+7/7v/u
/+7/7v/v/+//7//v/+//7//t/+z/7P/t/+3/7f/v//L/9v/7/wMACwAQABMAFwAdACYA
MAA1AD8ATgBZAFwAUwA+ACcAEAD3/9z/vf+j/4z/c/9e/1n/Xv9k/2P/Yf9k/2z/df+B
/5D/pf+7/8r/1f/b/+P/6P/t/+//8v/0//X/9f/2//f/+P/5//n/+f/7//z//P/+////
/////wAAAQABAAEAAQACAAIAAwADAAMABAAFAAUABQAFAAYABgAHAAgACAAGAAgACAAI
AAkACQALAAwADAAMAAwADgAOABAAEAARABIAEwAUABUAFgAXABgAGQAcAB4AHwAgACEA
IgAkACUAJgApACkALAAvADEAMwAzADMANAA2ADgAOQA6AD0APQA9AD4APwBAAEMARABG
AEYARgBGAEYARwBHAEcARwBHAEcARwBHAEUARQBEAEMAQgA/AD4APQA8ADkAOAA2ADUA
MwAxADAALgAuACwAKgAoACYAJAAiACEAHwAcABoAGAAWABQAEwARAA8ADgAMAAoACgAI
AAcABgAFAAQAAwACAAMAAgACAAIA///////////+//7//f/9//3//f/9//3//f/9//3/
/f/9//3//f/+//7//v/+//7//P/8//z//P/+////////////////////AAAAAAAAAQD/
/////////wAAAQACAAMAAQACAAIAAgACAAIAAgABAAEAAQABAAEA//////////8AAAAA
AAAAAAAA///////////+//7//v/+//3//f/9//r/+v/6//r/+f/5//n/+f/7//v/+v/6
//j/+P/4//f/+f/5//j/+P/4//j/+P/4//b/9v/1//X/9f/1//X/9f/1//X/9P/0//b/
9f/1//X/9f/1//X/9f/z//P/8//z//P/8//z//L/8v/y//L/8v/y//H/8f/y//L/8v/y
//L/8v/y//L/8f/z//P/8//z//H/8f/x//H/8f/x//H/8v/0//T/9P/z//P/8//z//P/
8//z//P/8//z//P/8//z//H/8f/x//L/8v/y//L/9P/2//b/9v/2//b/9//3//f/+f/7
//v/+//5//n/+P/4//r/+f/4//j/9v/2//b/9v/0//P/8v/y//T/9P/2//b/9P/0//P/
8//1//T/9P/0//H/8f/x//H/8P/w/+7/7f/s/+v/6//s/+z/7P/s/+r/6v/q/+r/6v/q
/+r/6v/r/+3/7f/t/+3/7f/t/+z/7P/r/+v/6//r/+z/8P/1//3/AwAKAA8AEwAXACIA
LAAxADkASABXAF4AWwBIAC8AGgAFAOr/zf+v/5L/df9e/1H/VP9a/1v/W/9g/2j/cf97
/4z/n/+3/8r/1f/b/+H/5v/p/+//9P/2//f/9//4//n/+v/7//v/+//9//7//v/+////
/////wAAAQABAAEAAQACAAIAAwADAAMABAAFAAUABQAFAAYABgAHAAgACAAIAAoACgAK
AAkACQALAAwADgAOAA4AEAAQABIAEgATABQAFQAWABcAGAAZABoAGwAaABwAHQAeAB8A
IAAiACMAJAAnACcAKgArAC0ALwAvADEAMgA0ADYANQA2ADkAOQA7ADwAPQA+AD8AQABC
AEIARABEAEQARQBDAEMAQwBDAEMAQwBDAEEAQwBCAEEAQAA/AD4APQA8ADsAOgA4ADcA
MwAxADAALgAsACoAKAAmACYAJAAiACEAHwAcABoAGAAWABQAEwARAA8ADgAMAAoACAAG
AAUABAADAAIAAQAAAP///v/+//7/+//7//v/+//6//r/+f/5//n/+f/5//n/+f/5//n/
+f/5//n/+f/6//r/+v/6//r//P/8//z//P/8//3//f/9//3//f/9//3//P/8//z//f/9
//3//f/9//3//f/9//3//f/+//7//v/+//7//v/9//3//f/9//3//f/9//3//f/8//z/
/P/8//z/+//7//v/+//6//r/+v/6//n/+f/5//j/+P/4//j/9//3//f/9//3//f/9v/2
//T/9P/0//P/9f/1//T/9P/0//T/9P/0//T/9P/z//P/8//z//P/8//x//H/8P/w//L/
8f/x//H/8f/x//H/8f/x//H/8f/x//H/8f/x//D/8P/w//D/8P/w/+//7//w//D/8P/w
//D/8P/w//D/7//x//H/8f/x//H/8f/x//H/7//v/+//8P/y//L/8v/x/+//7//v/+//
7//v/+//7//v/+//7//v//H/8f/x//L/8P/w//D/8P/z//L/9P/0//T/9P/2//f/9//3
//n/+//7//v/+//7//r/+v/6//n/+P/4//j/+P/4//j/9v/1//T/9P/y//L/9P/0//b/
9v/1//X/8//y//L/8v/x//H/8f/x//L/8v/w/+//7v/t/+3/7v/u/+7/7v/s/+r/6v/q
/+r/6v/q/+r/6//r/+v/6//r/+v/6//q/+r/7f/r/+3/7f/u//L/9////wcADAARABUA
GwAiACoALQA1AEAATQBSAEsANgAfAAgA8f/a/8H/pf+M/3P/Xv9X/1j/Wv9b/1v/YP9s
/3X/gf+S/6n/v//O/9P/2//f/+T/6f/t//D/8v/z//P/9P/z//T/9f/1//X/9//4//j/
+P/5//n/+f/6//v/+//7//v//P/8//3//f/9//7///////////8AAAAAAQACAAIAAAAC
AAIAAgADAAMABQAGAAYABgAGAAgACAAKAAoACwAMAA0ADgAPAA4ADwAQABEAEgAUABUA
FgAXABgAGgAbABwAHwAfACIAIQAjACUAJQAnACgAKgAsAC8AMAAzADMAMwA0ADUANgA3
ADgAOgA6ADoAOgA6ADsAOQA5ADkAOQA5ADkAOQA3ADkAOAA3ADYANwA2ADUANAAxADAA
LgAtAC0AKwAqACgAJgAkACIAIAAeABwAGgAZABcAFAASABAADgAMAAsACQAJAAgABgAE
AAQAAgABAAAA///+//3//P/5//j/+P/4//f/9//3//f/9v/2//X/9f/3//f/9//3//f/
9//3//f/9//3//f/+P/4//j/+P/4//j/+P/4//j/+P/5//n/+f/5//n/+f/5//r/+v/6
//v/+//7//v/+//5//n/+f/5//v//P/8//z//P/8//z/+//7//v/+//7//v/+//7//v/
+P/4//j/+P/6//n/+f/5//f/9v/2//b/9v/1//X/9f/0//T/9P/0//P/8//z//P/9f/1
//T/9P/y//L/8v/x//H/8f/w//D/8v/y//L/8v/y//L/8f/x//H/8f/x//H/8//z//L/
8v/y//H/8f/x//H/8f/x//H/7//v/+//7//x//H/8f/w//D/8P/w//D/8P/v/+//8P/y
//L/8v/y//D/8P/w/+//7//v/+//7//v/+//7//v/+//7//v//D/7v/u/+7/7f/t/+3/
7f/t/+//7//v/+//7//v/+//7//x//H/8f/y//D/8P/w//D/8f/y//T/9P/0//T/9v/3
//f/9//3//n/+f/5//n/+f/4//j/+P/3//b/9v/2//b/9v/2//T/8//y//L/9P/0//b/
9v/0//T/8//z//P/8v/y//L/8f/x//H/8f/w//D/7v/t/+r/6f/p/+r/6v/q/+r/6P/q
/+r/6v/q/+r/6v/q/+v/6//r/+v/6//t/+3/7P/s/+n/6//r/+v/7v/2//3/BQANABIA
FQAZACEAKgAuADUAQQBOAFUAVABFACwAFQD+/+f/zP+x/5f/gP9n/1j/Wf9g/2D/X/9f
/2T/bv95/4f/mP+t/8H/zv/X/93/4f/k/+v/7//y//L/8//z//T/9f/2//f/9//3//n/
+v/6//r/+//7//v/+v/7//v/+//7//z//P/9//////8AAAEAAQABAAEAAgACAAMABAAE
AAQABgAGAAYABwAHAAkACgAMAAwADAAOAAwADgAOAA8AEgATABQAFQAUABUAFgAXABoA
HAAdAB4AHwAgACIAIwAkACcAJwAqACsALQAvAC8AMwA0ADYAOAA5ADoAPQA9AD8AQABB
AEIAQwBEAEYARgBIAEgASABJAEcARwBHAEcASQBJAEkARwBFAEQAQwBCAEEAQAA/AD4A
OwA6ADgANwA1ADMAMgAwAC4ALAAqACgAJgAkACIAIQAdABoAGAAWABYAFAATABEADwAO
AAwACgAKAAgABwAGAAUABAADAAIAAwACAAIAAgD//////////wAAAAD/////////////
/////////////////////wAAAAAAAAAAAAACAAIAAgACAAIAAwADAAMAAwADAAMAAwAC
AAIAAgADAAMAAwADAAMAAwADAAMAAwADAAQABAAEAAQABAAEAAMAAwADAAMAAwADAAMA
AwADAAIAAgACAAIAAgABAAEAAQABAAAAAAAAAAAA/////////v/+//7//v/9//3//f/9
///////+//7//v/+//7//f/9//3//P/8//z//P/8//z/+v/6//n/+f/7//v/+//7//v/
+//6//r/+v/5//n/+f/5//n/+f/5//f/9//3//f/+f/5//n/+P/4//j/+P/4//j/9//3
//j/9v/2//b/9v/2//b/9v/1//f/9//3//f/9//3//f/9//3//f/9//4//b/9v/2//X/
9f/1//X/9f/1//X/9f/1//X/9f/1//X/9f/1//X/9v/4//j/+P/4//j/+P/4//r/+//7
//v//f///////////////v/+//7//f/8//z/+v/6//r/+v/6//n/+P/4//j/+P/6//r/
+v/6//n/+f/7//r/+v/6//n/+f/5//n/+P/4//b/9f/y//H/8f/y//D/8P/w/+7/8P/w
//D/8P/u/+7/7v/v/+//7//v/+//7//v/+7/7v/v/+//7//x//L/9P/5/wEACQAOABMA
FwAdACQAMAA1ADsATABbAGQAYwBWAD8AKAATAPr/2/+7/5z/f/9i/1H/UP9W/1v/Xf9e
/2T/bf93/4T/l/+v/8T/0f/Z/9//5P/p/+//8v/2//f/9//4//n/+v/7//v/+f/7//z/
/P/8//3//f/9/wAAAQABAAEAAQACAAIAAwADAAMABAAFAAUABQAFAAYACAAJAAoACgAI
AAoACgAKAAsACwANAA4AEAAQABAAEgAQABIAEgATABQAFQAWABcAGAAZABoAGwAcAB4A
HwAgACEAIgAkACUAJAAnACcAKgAtAC8AMQAxADMANAA2ADgAOQA6AD0APQBBAEIAQwBE
AEMARABGAEYASABIAEgASQBHAEcARwBHAEcARwBHAEUARwBGAEUARABBAEAAPwA+ADsA
OgA4ADcANQAzADIAMAAuACwAKgAoACYAJAAiACEAHwAcABoAGAAWABQAEwARAA0ADAAK
AAgACAAGAAUABAADAAIAAQAAAP3//P/8//z/+//7//v/+//6//r/+f/5//n/+f/5//n/
+f/5//n/+f/5//n/+f/6//z//P/8//z//P/8//z//P/8//3//f/9//3//f/9//3//P/8
//z//f/9//3//f/9//3//f/9//3//f/+//7//v/8//z//P/7//3//f/9//3//f/9//3/
/f/8//z//P/8//z/+//7//v/+//6//r/+v/6//n/+f/5//j/+P/4//j/9//3//f/9//3
//f/9v/2//b/9v/2//X/9f/1//T/9P/y//L/8v/y//L/8v/x//H/8f/x//H/8f/z//P/
8v/y//L/8f/x//H/8f/x//H/8f/x//H/8f/x//H/8f/x//D/8v/y//L/8v/w/+//7//w
//D/8P/w//D/8P/w//D/7//x//H/8f/x//H/8f/x//H/7//v/+//8P/y//L/8v/x/+//
7//v/+//8f/x//H/8f/x//H/8f/x/+//7//v//D/8P/w//D/8P/x//L/9P/0//T/9P/2
//f/9//3//f/+f/5//n/9//3//b/9v/2//X/9P/0//T/9P/0//T/8v/x//D/8P/w//D/
8v/y//L/8v/x//H/8f/w//D/8P/v/+//7//v//D/8P/u/+3/6v/p/+n/6v/s/+z/7P/q
/+r/6v/q/+r/6v/q/+r/6//r/+v/6//r/+v/6//q/+r/6f/p/+v/7f/u//T/+/8BAAcA
DAARABUAHQAoACwAMQA/AEwAUwBSAEEAJgAPAPj/4f/G/6v/j/9y/1v/UP9P/1T/WP9X
/1n/ZP9u/3v/if+e/7X/xf/Q/9f/2//h/+b/6f/t/+7/8P/x//H/8v/z//T/9f/1//P/
9f/2//b/+P/5//n/+f/4//n/+f/5//n/+v/6//v//f/9//7///////////8AAAAAAQAC
AAIAAgAEAAQABAAFAAUABwAIAAgACAAIAAoACgAMAAwADQAOAA8AEAARABIAEwAUABUA
FgAYABkAGgAbABwAHgAfACAAIwAjACYAJQAnACkAKQArACwALgAwADEAMgA1ADUANQA2
ADcAOAA7ADwAPgA+ADwAPAA8AD0APQA9AD0APQA9AD0APQA7ADsAOgA5ADgANwA2ADUA
NAAzADIAMAAvAC0AKwAqACgAJgAkACIAIAAeABwAGgAZABUAEgAQAA4ADgAMAAsACQAH
AAYABAACAAAA/v/9//z/+//6//n/+P/3//b/9v/2//X/9f/1//X/9P/0//P/8//z//P/
8//z//P/8//z//P/8//z//P/9P/0//T/9P/0//T/9P/0//T/9v/3//f/9//3//f/9//3
//b/9v/2//f/9//3//f/9//3//f/9//3//X/9v/2//b/+P/4//j/9//3//f/9//3//f/
9//3//f/9v/2//b/9v/2//X/9f/1//P/8v/y//L/8v/x//H/8f/w//D/8P/w//H/8f/x
//H/7//v/+7/7v/u/+7/7v/t/+3/7f/s/+z/7P/s/+z/7P/s/+z/6//r/+v/6//r/+v/
6//r/+r/6v/s/+v/6//r/+v/6//r/+v/6f/p/+n/6f/p/+n/6f/o/+r/6v/q/+r/6v/p
/+n/6v/q/+r/6v/q/+j/6P/o/+f/6f/p/+n/6f/p/+n/6f/p/+f/5//n/+j/6P/o/+j/
5//n/+f/5//n/+f/5//n/+f/5//n/+f/5//n/+f/5//o/+j/6P/o/+j/6f/p/+r/6//q
/+r/7P/s/+z/7P/u/+//7//v/+//8f/x//H/8//z//L/8v/y//H/8P/w//D/8P/w//D/
7P/r/+r/6v/q/+r/7P/s/+7/7v/t/+3/6//q/+r/6v/r/+v/6//r/+j/6P/m/+X/5P/j
/+P/5P/k/+T/5P/i/+L/4v/i/+L/4v/i/+L/4//j/+P/4//j/+P/4//i/+L/4//j/+X/
5f/o/+z/8//7/wMACAALABEAFwAeACYAKQAzAEQATQBQAEcAMAAXAAIA6//Q/7X/m/+C
/2n/Vv9R/1j/XP9Z/1f/Xv9o/3H/ff+O/6P/t//G/8//1//b/+D/5f/p/+z/7v/v/+//
8P/z//T/9f/1//X/9//4//j/+P/5//n/+f/6//v/+//7//v//P/8//3/+//7//z//f//
//////8AAP7///8AAAAAAgAEAAQABAAFAAUABwAIAAoACgAKAAwADAAOAA4ADwAQABEA
EgATABQAFQAWABcAGgAcAB0AHgAdAB4AIAAhACQAJwAnACoAKwAtAC8ALwAzADQANgA4
ADkAOgA9AD0AQQBCAEMARABFAEYASABIAEgASABIAEkASwBLAEsASwBLAEsASwBJAEkA
SABHAEYARQBEAEMAQgA9ADwAOgA5ADkANwA2ADQAMAAuACwAKgAoACYAJAAjACMAIAAe
ABwAGAAWABUAEwARABAADgAMAAwACgAJAAgABwAGAAUABAADAAIAAgACAAEAAQABAAEA
AAAAAP//////////////////////////AQABAAEAAgAAAAAAAAAAAAIAAgACAAIAAgAD
AAMAAwADAAMAAwADAAQABAAEAAUABQAFAAUABQAHAAcABwAHAAUABgAGAAYABgAGAAYA
BQAFAAUABQAFAAUABQAFAAUABgAGAAYABgAEAAMAAwADAAMAAgACAAIAAgABAAEAAQAA
AAAAAAAAAP///////////f/9//z//P/8//z//P/7//v/+//6//r/+v/6//r/+v/8//z/
+//7//n/+f/5//n/+f/5//j/+P/6//n/+f/5//n/+f/5//n/+f/5//n/+f/3//f/9//2
//b/9v/2//b/9v/1//X/9v/2//b/9v/2//b/9v/2//X/9f/1//X/9f/1//X/9f/1//X/
9f/1//b/9v/2//b/9f/1//X/9f/1//X/9f/1//X/9f/1//X/9f/1//X/9f/2//j/+P/2
//j/+v/6//r/+v/8//3//f/9//3///////////////7//v/+//3//P/8//z//P/8//z/
+P/3//b/9v/4//j/+v/6//j/+P/3//f/9//2//b/9v/3//f/9//3//T/9P/y//H/8v/x
//H/8v/w//D/8P/u/+7/7v/u/+7/8P/w//D/8f/v/+//7//v//H/8f/w//D/7//x//H/
8f/0//j/AQAHAA0AEgAXAB0AJQAyADgAPQBNAFwAYwBkAFUAPAAlABAA9//a/7n/m/+A
/2X/WP9X/1z/Yv9f/1//aP9y/3v/i/+g/7f/y//W/9//5f/p/+7/8//3//r/+v/7//v/
/P/9//7//////wEAAwAEAAQAAgADAAMAAwAEAAUABQAFAAUABgAGAAcABwAHAAgACQAJ
AAkACQAKAAgACQAKAAoADAAOAA4ADgANAA0ADwAQABAAEAAQABIAEAASABIAEwAUABUA
FgAXABgAGQAaABsAHgAgACEAIgAjACQAJgAnACgAKwArAC4ALQAvADEAMQA1ADYAOAA6
ADsAPAA/AD8AQQBCAEMARABFAEYASABIAEYARgBGAEcASQBJAEkASQBHAEcARwBFAEUA
RABDAEIAQQBAAD8APgA9ADwAOgA5ADUAMwAyADAALgAsACoAKAAmACQAIgAhAB8AHAAa
ABgAFgAUABMAEQAPAA4ADAAKAAoACAAHAAYABQAEAAMAAgADAAIAAgACAP//////////
/v/+//3//f////////////3//f/9//3//f/9//3//v/+//7//v/+//7//v/+//7//v//
/////////////////wAAAAAAAAEAAQABAAEAAQADAAMAAwADAAMABAAEAAQABAAEAAQA
AwADAAMAAwADAAMAAwADAAMAAgACAAIAAgACAAEAAQABAAEAAAAAAAAAAAD////////+
//7//v/+//3//f/9//3//f/9//z//P/8//z//P/7//v/+//6//r/+v/6//r/+v/6//r/
+//5/w==
         </WaveFormData>
      </LeadData>
      <LeadData>
         <LeadByteCountTotal>10000</LeadByteCountTotal>
         <LeadTimeOffset>0</LeadTimeOffset>
         <LeadSampleCountTotal>5000</LeadSampleCountTotal>
         <LeadAmplitudeUnitsPerBit>4.88</LeadAmplitudeUnitsPerBit>
         <LeadAmplitudeUnits>��V</LeadAmplitudeUnits>
         <LeadHighLimit>2147483647</LeadHighLimit>
         <LeadLowLimit>268435456</LeadLowLimit>
         <LeadID>V4</LeadID>
         <LeadOffsetFirstSample>0</LeadOffsetFirstSample>
         <FirstSampleBaseline>0</FirstSampleBaseline>
         <LeadSampleSize>2</LeadSampleSize>
         <LeadOff>FALSE</LeadOff>
         <BaselineSway>FALSE</BaselineSway>
         <ExcessiveACNoise>FALSE</ExcessiveACNoise>
         <MuscleNoise>FALSE</MuscleNoise>
         <LeadDataCRC32>2181326572</LeadDataCRC32>
         <WaveFormData>
CgAKAAoACgAGAAYABgAGAAgABwAHAAcABQAFAAYABgAIAAkACQAJAAcABgAGAAYABgAE
AAQABAAEAAQAAgABAP7//f/8//v//f/9//3//f/9//3//f/8//z//P/8//z//P/8//3/
/f////////////3//P/8//z//P/8//z///8FAAwAEgAXABkAFwAYABwAHwAjAC4AQABN
AE4AQAAjAAgA+P/v/+b/2f/N/7//sf+e/5f/mv+c/5f/k/+V/5z/ov+q/7b/w//S/9z/
5f/p/+3/8P/z//b/+//7//z//P/8/wAAAAABAAEA//8AAAAAAQD//wAAAAAAAAAAAAAA
AAAAAgADAAMABAAGAAYABgAGAAQABAAEAAQAAwADAAMAAwAFAAUABQAGAAYABgAGAAcA
BwAIAAgACAAJAAoACgAKAAsACwAMAAwADgAPAA8ADwAPABAAEgATABMAEwAUABUAFgAX
ABgAGQAaABsAHAAdAB8AIQAiACUAJQAlACUAJQAmACYAJgAnACkAKwArACwALAAtAC0A
LgAuAC4ALgAvAC8ALgAuAC8ALwAvAC8ALwAvAC8ALwAtACwALAAsACwAKgApACgAKAAm
ACYAJQAlACQAIwAiACEAHwAdAB0AGwAaABkAGAAXABYAFAASABIAEQAQAA8ADgAPAA4A
DQAMAAkACQAJAAkACQAHAAcABwAGAAYABQAFAAUABQAFAAUABQAFAAUABAAGAAcACAAI
AAYABgAGAAYACAAIAAgACQAHAAgACAAIAAoACgAKAAoACgAKAAoACgAIAAkACQAIAAgA
CQAJAAkACgAKAAoACgAKAAoACgAKAAoACgAKAAoACAAIAAgACAAKAAkACQAJAAkACQAJ
AAkACAAIAAgACAAIAAgACAAHAAcABwAHAAYABgAGAAYABgADAAMAAwADAAUABAAEAAQA
AgACAAIAAgAEAAQABAAEAAYABQAFAAUAAwADAAIAAgADAAMAAwADAAIAAgACAAMAAwAD
AAMAAwACAAIAAgACAAIAAgACAAIAAgACAAIAAgACAAEAAQABAP//////////AQABAAEA
AQABAAEAAQABAAEAAQABAAEAAQABAAEAAQABAAEAAAAAAAAAAQABAAAAAAAAAAAAAAAA
AAAAAAAAAAEAAQABAAEA//////////8BAAEAAQACAAQABAAEAAQABAAGAAcABwAHAAkA
CQAIAAgACAAIAAgACAAIAAYABgAGAAYABgAFAAUABQADAAMABgAGAAgACQAHAAcABQAE
AAYABgAGAAQAAgACAAIAAgACAAEAAAD///7//f/9//3/+//7//v/+//7//r/+v/6//z/
/P/8//z//f/9//3//f/7//v/+//6//z//P/6//r//P///wUACgAQABUAFwAXABgAGgAf
ACMALAA6AEkAUABIAC8AEgD+//H/6P/d/8v/u/+r/5b/i/+M/5D/j/+N/4//lv+e/6j/
sv/B/9D/3P/j/+f/6f/s//H/9P/1//f/+P/4//j/+v/6//v/+//7//z//P/9//3//v/+
//7//v/+//7//v/+//////8AAAAAAAAAAAAAAAAAAAAAAAABAAEAAQABAAEAAQABAAIA
AAAAAAAAAQABAAIAAgACAAMABAAEAAQABQAFAAYABgAIAAkACQAJAAkACgAMAA0ADQAN
AA4ADwAQABEAEgATABQAFQAWABcAGAAZABkAGwAcAB0AHgAfACIAIgAiACMAIwAlACUA
JgAmACcAJwAoACYAJgAmACcAJwAmACYAJwAnACcAJwAnACcAJwAnACUAJAAkACQAJAAk
ACMAIgAiACAAIAAfAB8AHgAdABwAGwAZABcAFwAVABQAEwASABEAEAAOAAwADAALAAoA
CQAIAAcABgAFAAQAAwADAAMAAwADAAEAAQABAAAAAAD///////////////8BAAEAAQAA
AP7///8AAAAAAAAAAAAAAAAAAAAAAAABAP//AAAAAAAAAgACAAIAAgACAAIAAgACAAIA
AwADAAIAAgADAAMAAwACAAIAAgACAAIAAgACAAIAAgACAAIAAgAAAAAAAAAAAAAA////
//////////////8AAAAAAAAAAP7//v/+//3//f/9//3//P/8//z//P/8//v/+//7//v/
/f/8//z//P/6//r/+v/6//r/+v/6//r/+v/5//n/+f/5//n/+P/4//v/+//7//v/+P/4
//j/+f/3//f/9//3//j/+P/4//j/+P/4//j/+P/4//j/+P/4//j/9//3//f/9//3//f/
9//3//f/9//3//X/9f/1//X/9f/1//X/9f/1//X/9f/1//f/9//2//b/9P/1//X/9P/0
//T/9P/0//b/9v/2//b/9f/1//X/9f/1//X/9f/1//X/9f/1//b/9f/z//T/9v/2//b/
9v/2//b/9v/2//j/+P/4//j/+v/6//z//f/9//3///////7//v/+//7//v/+//7//P/6
//r/+v/6//v/+//7//n/9//4//j/+v/9//3//f/7//r/+v/6//r/+P/4//j/+P/6//j/
9//2//P/8v/x//H/8f/x//H/8f/x//H/8P/w//D/8P/w//D/8P/x//H/8f/x//H/8f/x
//D/8P/w//D/8P/y//X/+f/+/wQACQANAAsACAAMAA8AEQAYACYAMQA0ACoAEQD0/+L/
1//O/8X/uf+r/5v/iv+D/4b/iP+F/4P/h/+Q/5j/ov+u/7//zP/U/9n/2//h/+T/5f/o
/+v/6//s/+z/7P/u/+7/7//v/+//8P/w//H/7//w//D/8P/w//D/8P/w//D/8f/x//L/
8v/y//L/8v/y//L/8v/y//P/8//z//P/8//z//P/9P/2//b/9v/3//X/9v/2//b/9//4
//j/+P/5//n/+v/6//z//f/9//3//f/+/wAAAQABAAEAAgADAAQABQAGAAcACAAJAAoA
CwAKAAsACwANAA4ADwAQABEAFAAUABQAFQAVABcAFwAYABYAFwAXABgAGAAYABgAGQAb
ABoAGgAbABkAGQAZABkAGQAZABkAFwAYABgAGAAYABgAFwAWABYAFAAUABMAEwASABEA
EAAPAA8ADQANAAsACgAJAAgABwAGAAQAAgACAAMAAgABAAAA///+//3//P/7//v/+//7
//v/+f/5//n/+v/6//n/+f/5//n/+f/5//n/+f/5//j/+P/5//r/+v/6//r/+v/6//r/
+v/6//v/+//8//z//P/8//z//P/8//r/+v/6//r//P/9//3//P/8//3//f/9//7//v/+
//7//v/+//7//v/+//7//v/+//7//v/+//7//v/9//3//f/9//3//f/9//z//P/8//z/
/P/8//z/+//7//v/+//6//r/+v/6//r/+f/5//n/+f/5//j/+P/4//j/+P/4//j/+P/4
//j/+P/4//f/9//3//f/9//2//b/9//3//f/9//2//b/9v/3//f/9//3//f/9v/2//b/
9v/2//b/9v/2//b/9v/2//b/9v/1//X/9f/3//f/9//3//X/9f/1//X/9f/1//X/9f/1
//X/9f/1//X/9f/1//X/9f/1//T/9P/2//f/9//2//b/9v/2//b/9P/0//T/9P/3//f/
9//3//X/9f/1//X/9f/1//X/9v/3//X/9v/4//j/+P/4//n/+v/7//z//P/9//3//f8B
AAEAAAAAAAAAAAAAAAAAAAD+//7//v/+//7//f/9/////f/9//7//P/+///////9//v/
+v/6//r/+v/4//j/+P/4//j/9v/3//b/9f/0//X/9f/1//X/8//z//P/8//y//L/8v/y
//T/9P/0//X/8//z//P/8//z//P/8v/y//T/9P/0//b/+f///wQACgAPAA8ADQAMABAA
EwAXACAALgA9AEAAMAAVAPz/7P/j/9z/0f/D/7f/p/+U/43/kv+U/5H/jf+R/5b/nv+m
/7D/v//O/9r/3//j/+X/6P/t/+7/8f/z//T/9P/0//b/9v/3//f/9//4//j/+f/7//z/
/P/8//z//P/8//z//P/9//3//v/8//z//P/8//z//P/8//z//f/9//3//f/9//3//f/+
/wAAAAAAAAEAAQACAAIAAgADAAQABAAEAAUABQAGAAYABgAHAAcABwAHAAgACgALAA0A
DQAOAA8AEAARABIAEwASABMAFAAVABYAFwAXABkAHAAdAB4AHwAeAB4AHgAfACAAIwAk
ACYAJAAlACUAJgAoACgAKAApACkAKAAoACkAKAAnACYAJQAnACcAJwAlACQAJAAkACQA
IgAhACAAIAAfACAAIAAhAB4AHQAcABsAGQAXABcAFQAWABUAFAATABIAEAAOAA4ADQAM
AAsACgAJAAgABwAGAAUABQAFAAUABQADAAMAAwAEAAQAAwADAAMAAwADAAMAAwADAAMA
AgAEAAUABgAGAAYABgAGAAYABAAEAAQABQAFAAYABgAGAAYABgAGAAYABgAGAAYABgAG
AAcABwAGAAgACQAJAAkACAAIAAgACAAIAAgACAAIAAgACAAIAAgACAAIAAgACAAIAAcA
BwAHAAcABwAHAAcABgAGAAYABgAGAAYABgAFAAUABQAFAAQABAAEAAQABAAFAAUABQAF
AAMAAgACAAIABAAEAAQABAACAAIAAgACAAIAAQABAAEAAQABAAAAAAABAAEAAQABAAAA
AAAAAAEAAQABAAEAAQAAAAAAAAAAAAIAAgACAAIAAgACAAIAAgAAAP//////////////
/////////////////////////////////////////////////////v/+//7///////7/
AAAAAAAAAAD+//7//v/+////////////////////AgACAAIAAgACAAIABAAFAAUABwAJ
AAkACAAIAAgACAAIAAgACAAGAAYABAAEAAQAAwAFAAUAAwADAAQABAAGAAcABwAHAAUA
BAAEAAQABAACAAAAAAAAAAAA///////////8//v/+//7//v/+//7//v/+//6//r/+v/6
//r/+v/6//v/+//7//v/+//7//v/+v/6//r/+v/6//r///8DAAgADAARABUAFQAUABgA
HQAfACYANgBFAE4ASAAvABIA/v/x/+b/2//N/7//rf+a/43/jv+U/5P/j/+R/5j/nv+m
/7D/v//Q/9z/4//n/+v/7v/v//T/9//3//j/+P/4//r/+v/7//v/+//8//z//f/9//7/
/v/+//7//v/+//7//v//////AAAAAAAAAAAAAAAAAAAAAAAAAQABAAEAAQABAAEAAQAC
AAIAAgACAAMAAwAEAAQABAAFAAYABgAGAAcABwAIAAgACAAJAAkACQALAAwADgAPAA0A
DQAOAA8AEAARABIAEwAUABUAFgAXABgAGQAZABsAGgAbABwAHQAgACAAIAAhACEAIwAj
ACQAJAAlACUAJgAmACYAJgAnACUAJAAkACUAJwAnACcAJwAlACUAJQAjACQAJAAkACQA
JAAjACIAIgAiACIAIQAhAB4AHQAcABsAGQAXABcAFQAUABMAEgARABAADgAMAAwACwAK
AAkACAAHAAYABQAEAAMAAwADAAMAAwABAAEAAQAAAAAA////////////////////////
/v/+////AAAAAAAAAAAAAAAAAAAAAAAAAQD//wAAAAAAAAIAAgACAAIAAgACAAIAAgAC
AAMAAwACAAIAAwADAAMABAAEAAQABAACAAIAAgACAAIAAgACAAIAAgACAAIAAgACAAEA
AQABAAEAAQABAAEAAAAAAAAAAAAAAAAAAAD//wEAAQABAAAA/v/+//7//v/9//3//f/9
/////v/+//7//P/8//z//P/8//z//P/8//z/+//7//v/+//7//r/+v/7//v/+//7//r/
+v/6//v/+//7//v/+//6//r/+v/6//j/+P/4//j/+P/4//j/+P/4//f/9//3//f/9//3
//f/9//3//f/9//5//n/+f/5//f/9//3//f/9//3//f/9//3//f/9v/2//b/9//3//b/
9v/2//b/9v/2//b/9v/2//f/9//3//f/9//3//f/9//5//r//P/8//z//P/8//7/////
////AQABAAAAAAAAAAAAAAAAAAAA/v/+//7//v/+//3//f/9//v/+//6//r//P/9////
///9//z//P/8//z/+v/6//r/+v/6//r/+f/4//f/9P/z//P/8//x//H/8f/x//H/8P/w
//D/8v/y//L/8v/z//P/8//z//H/8f/x//D/8v/y//L/8v/0//f/+/8AAAQACQALAAsA
CgAMAA8AEQAWACIALwA2ACoADwD0/+L/1f/O/8X/uf+t/53/jP+D/4b/iP+F/4P/i/+S
/5j/ov+u/73/zP/W/9v/3//h/+T/5//q/+v/7f/u/+7/7v/u/+7/7//v/+//8P/w//H/
8f/y//L/8v/y//L/8v/y//L/8//z//T/9P/0//T/9P/0//T/9P/0//X/9f/1//X/9f/1
//X/9v/2//b/9v/3//f/+P/4//j/9//4//j/+P/7//v//P/8//z//f/9//3//f/+/wAA
AQABAAEAAgADAAQABQAGAAcACAAJAAoACwAKAAsACwANABAAEQASABMAFAAUABQAFQAV
ABcAFwAYABgAGQAZABoAGgAaABoAGwAdABwAHAAdABsAGwAbABsAHQAdAB0AGwAcABwA
HAAcABoAGQAYABgAFgAWABUAFQAUABMAEgARABEADwAPAA0ADAALAAoACQAGAAQAAgAC
AAEAAAD///7////+//3//P/5//n/+f/5//v/+f/5//n/+P/4//f/9//5//n/+f/5//f/
9//3//b/9v/3//j/+P/6//r/+v/6//r/+v/6//v/+//8//z//P/6//r/+v/6//z//P/8
//z//P/9//3//P/8//3//f/9//7//v/+//7//v/+//7//v8AAAAAAAAAAP7//v/+//7/
/P/7//v/+//9//3//f/9//r/+v/6//r/+v/6//r/+f/7//v/+//6//r/+v/6//r/+f/5
//n/+f/5//j/+P/4//j/+P/4//j/+P/4//j/+P/4//f/9//3//f/9//2//b/+f/5//n/
+f/2//b/9v/3//n/+f/5//n/+P/4//j/+P/2//b/9v/2//b/9v/2//b/+P/3//f/9//3
//f/9//3//X/9f/1//X/9//3//f/9//3//f/9//3//X/9f/1//X/9f/1//T/9P/2//f/
9//2//b/9v/2//b/9P/0//T/9P/1//X/9f/1//b/9//4//n/+//8//z//P/8//z/+v/8
//3//f/9///////+//7//v/+//7/AAAAAP7//v/+//7//v/9//3//f/7//v//P/8//7/
///9//3/+//6//r/+v/6//j/+v/6//r/+v/4//f/9v/1//L/8f/x//H/8//z//P/8//z
//L/8v/y//L/8v/y//L/8f/x//H/8f/z//P/8//y//L/8v/y//T/9v/9/wEABgAMAA8A
DQANAAwAEAATABkAJAAyAD0AOAAeAP//6v/e/9f/0P/H/7v/rf+b/4z/jf+U/5L/i/+L
/5H/mP+g/6j/tP/D/9L/2v/d/+H/4//o/+v/8P/x//H/8v/y//L/9P/0//X/9f/z//T/
9P/1//X/9v/2//b/9v/2//b/9v/2//f/9//4//r/+v/6//r/+f/4//f/9v/4//n/+v/7
//v/+//7//z/+v/6//r/+//9//7//v/+////AAAAAAAAAwADAAQABAAGAAcABwAHAAcA
CAAKAAsACQAJAAoACwAMAA0ADgAPABIAEwAUABUAFgAXABcAGQAaABsAHAAdACAAIAAg
ACEAHwAhACEAIgAiACMAIwAkACYAJgAmACcAJwAmACYAJwAlACUAJQAlACcAJwAnACUA
IgAiACIAIgAkACMAIgAiAB4AHgAdAB0AHgAdABwAGwAZABcAFwAVABQAEwASABEADQAK
AAcABgAGAAYABgAGAAcABgAFAAQAAwADAAMAAwADAAEAAQABAAIAAgABAAEAAQABAAEA
AQABAAEAAQAAAAAAAQACAAIABAAEAAQABAAEAAQABAAFAAMABAAEAAQABgAGAAYABgAG
AAYABgAGAAYABwAHAAYABgAHAAcABwAIAAgACAAIAAgACAAIAAgACAAIAAgACAAIAAgA
CAAIAAYABQAFAAUABQAFAAUABQAGAAYABgAGAAYABgAGAAUABQAFAAUABAAEAAQABAAE
AAMAAwADAAMAAQAAAAAAAAAAAAAAAAAAAAIAAgACAAIAAAD///////8BAAEAAAAAAAEA
AQABAAEAAAAAAAAAAQD///////////7//v/+//7/AAAAAAAAAAD+//7//v/+/wAA////
///////////////9//3//f/9/////////////f/9//3//f/////////////////+//7/
/P/9//3//P/+//7//v/+//z//P/8//z//f/9//3//f//////AAAAAAAAAAAAAAIABAAF
AAUABQAHAAcABgAIAAgACAAIAAgACAAGAAYABAAEAAQAAwAFAAUAAwADAAIAAgAEAAUA
BQAFAAMAAgACAAIAAgAAAAAAAAAAAAAAAAD///7//f/6//n/+f/5//n/+f/5//n/+//6
//r/+v/4//j/+P/4//n/+f/5//n/+f/5//n/+P/4//j/+P/2//j/+f/9/wQACgARABUA
FQAUABYAHQAhACYANABFAFAATgA7ABwABgD3/+z/4f/R/8H/sf+e/43/iv+O/4//jf+N
/5L/mP+g/6r/t//G/9b/3f/j/+X/6v/t//D/8//1//b/9v/2//j/+P/5//n/+f/6//r/
+//7//z//P/8//z//P/8//z//P/9//3//v/+//7//v/+/wAAAAAAAAAA////////////
//////8AAAAAAAAAAAEAAQACAAIAAgADAAQABAAEAAUABQAGAAYACAAJAAkACQAJAAoA
DAANAA0ADQAOAA8ADgAPABAAEQAUABUAFgAXABYAFwAXABkAGgAbABwAHQAgACAAIAAh
ACEAIwAjACQAJgAnACcAKAAmACYAJgAnACcAJgAmACcAJwAnACcAJwAnACcAJwAlACQA
JAAkACQAJAAjACIAIgAgACAAHwAfAB4AHQAcABsAGQAXABcAFQAUABMAEgARABAADgAM
AAwACwAKAAkACAAHAAYABQAEAAMAAwADAAMAAwABAAEAAQAAAAAA////////////////
/////////v/+////AAAAAAAAAAAAAAAAAAAAAAAAAQD//wAAAAAAAAAAAAAAAAAAAAAA
AAAAAAACAAMAAwACAAIAAwADAAMAAgACAAIAAgACAAIAAgACAAIAAgACAAIAAgACAAIA
AgACAAEAAQABAAEAAQABAAEAAAAAAAAAAAAAAAAAAAD///////////7//v/+//7//v/9
//3//f/9/////v/+//7//P/8//z//P/+//7//v/+//z/+//7//v/+//7//r/+v/7//v/
+//7//j/+P/4//n/+f/5//n/+f/6//r/+v/6//j/+P/4//j/+P/4//j/+P/4//f/9//3
//f/9//3//f/9//3//f/9//1//X/9f/1//f/9//3//f/9//3//f/9//3//f/9v/2//b/
9//3//b/9P/0//T/9P/2//b/9v/2//X/9f/1//X/9//3//f/9//3//j/+v/6//r/+v/6
//z//f/9//3///////7//v/+//7//v/+//7//P/8//z//P/8//v//f/9//v/+//6//r/
/P/9//3//f/7//r//P/8//z/+v/4//j/+P/4//b/9f/0//P/8v/x//H/8f/x//H/8f/x
//H/8P/w//D/8P/w//D/8P/x//H/8f/x//H/8f/x//D/7v/w//D/8v/0//n//f8CAAgA
CwALAAsADAAQABMAFwAkADIAOQA0AB4A/f/m/9j/z//G/73/r/+d/4v/gP+D/4b/hv+D
/4X/jf+W/57/qP+2/8f/0v/Y/93/3//j/+b/6f/q/+3/7f/u/+7/7v/w//D/8f/x//H/
8v/y//P/8//0//T/9P/0//T/9P/0//T/9f/1//b/9v/2//b/9v/2//b/9v/2//X/9f/1
//X/9f/1//X/9v/2//b/9v/3//f/+P/4//j/+f/6//r/+v/9//3//v/+//7/////////
//8AAAIAAwADAAMABAAFAAYABwAIAAkACgALAAwADQAOAA8ADwARABAAEQASABMAFgAW
ABYAFwAXABkAGQAaABoAGwAbABwAHAAcABwAHQAdABwAHAAdAB0AHQAdAB0AHQAdAB0A
GwAcABwAHAAcABoAGQAYABgAFgAWABUAFQAUABMAEgARAA0ACwALAAkACgAJAAgABwAG
AAQAAgACAP///v/9//z//f/8//v/+v/5//n/+f/5//n/9//3//f/+P/4//f/9//3//f/
9//3//f/9//3//b/9v/3//j/+P/4//j/+P/4//j/+P/4//n/+f/6//r/+v/6//r/+v/6
//j/+P/4//j/+P/5//n/+P/6//v/+//7//r/+v/6//r/+v/6//r/+v/6//r/+v/6//r/
+v/6//r/+v/5//n/+f/5//n/+f/5//j/+P/4//j/+P/4//j/9//3//f/9//2//j/+P/4
//j/9f/1//X/9f/1//T/9P/0//T/9P/0//T/9P/0//T/9P/0//P/8//z//P/8//y//L/
8//z//P/8//y//L/8v/z//H/8f/x//H/8P/w//D/8P/w//D/8P/w//L/8v/y//L/8v/x
//H/8f/x//H/8f/x//H/8f/x//H/8f/x//H/8f/v/+//7//v//H/8f/x//H/8f/x//D/
8P/w//H/8f/w//D/8P/w//D/8v/y//L/8v/y//H/8P/v//H/8f/x//H/8f/x//H/8v/z
//L/9P/0//T/9P/2//j/+f/5//n/+//7//r/+v/6//r/+v/6//r/+P/4//r/+v/6//n/
+f/5//f/9//4//j/+v/7//3//f/7//r/+P/4//j/9v/2//b/9v/2//T/8//y//H/8v/x
//H/8f/x//H/8f/x/+//7v/u/+7/7v/u/+7/7v/x//H/8f/x//H/8f/x//D/8P/w//D/
8P/y//f//f8CAAoADwAPAA8AEAASABMAFQAcACoANwA6ACgACQDw/+L/2f/S/8n/vf+z
/5//jv+J/5D/kv+L/4n/jf+U/5z/pP+u/7//zv/W/93/4f/j/+b/6f/u/+//7//w//D/
8P/y//L/8//z//P/9P/0//X/9//4//j/+P/6//r/+v/6//n/+f/4//j/+P/4//j/+P/5
//r/+//8//v/+//7//v/+//7//v//P/8//z//P/9////AAAAAAAAAQACAAIAAgADAAMA
BAAEAAQABQAFAAUABQAGAAgACQAJAAkACgALAA4ADwAQABEAEAARABIAEwAWABcAFwAZ
ABwAHQAeAB8AHgAeAB4AHwAdAB8AHwAgACIAIwAjACQAJgAmACYAJwAlACQAJAAlACUA
JQAlACUAJQAlACUAIwAiACIAIgAiACIAIQAgACAAIAAgAB8AHwAgAB8AHgAdABoAFwAW
ABMAEgARABAADwAOAAwACgAKAAkACAAHAAYABQAEAAMAAgADAAMAAwADAAMAAQABAAEA
AgACAAEAAQABAAEAAQABAP////////7/AAABAAIAAgACAAIAAgACAAIAAgACAAMABQAG
AAYABgAEAAQABAAEAAQABAAEAAQABAAFAAUABAAGAAcABwAHAAgACAAIAAgACAAIAAgA
CAAGAAYABgAGAAYABgAGAAYACAAHAAcABwAFAAUABQAFAAYABgAGAAYABgAGAAYABQAD
AAMAAwACAAIAAgACAAIAAwADAAMAAwADAAIAAgACAAIAAgACAAIAAQAAAP///v//////
AAABAAEAAQAAAAAA//////////8AAAAAAAABAP//////////AAAAAAAAAAAAAAAAAAAA
AAAAAAAAAAAAAAD////////////////////////////////////////9//3//f/9//3/
/f/9//3///////7//v/+///////+//7//v/+//7//v/+//7//v8BAAEAAQABAAEAAQAB
AAIABAAEAAQABAAEAAYABwAHAAUABwAHAAYACAAIAAgACAAGAAYABAAEAAUABgAHAAcA
BQAFAAMAAwACAAIABAAFAAcABwAFAAQAAgACAAIAAAAAAAAAAAAAAP7//f/8//v/+v/5
//n/+f/7//v/+//7//n/+P/4//j/+v/6//r/+v/5//n/+f/5//n/+f/5//j/+v/6//r/
+v/8/wEABQAKABAAFQAVABUAFgAcAB8AIwAyAEQATQBIADIAEwD+//L/5//a/83/vf+v
/5v/jv+L/5D/kP+N/43/k/+c/6L/rP+6/8v/2P/g/+P/5//r/+7/8f/0//X/9f/2//b/
9v/4//j/+f/5//v//P/8//3/+//8//z//P/8//z//P/8//7//////wAA/v/+//7//v/+
//7//v/+////////////////////AAACAAIAAgADAAEAAgACAAIAAwAEAAQABAAFAAUA
BgAGAAgACQAJAAkACwAMAA4ADwANAA0ADgAPABIAEwAUABUAFAAVABYAFwAYABkAGQAb
ABwAHQAeAB8AIAAgACAAIQAjACUAJQAmACQAJQAlACYAJgAmACYAJwAnACYAJgAnACcA
JwAnACcAJwAnACcAJQAkACQAJAAkACQAIwAiACIAIAAgAB8AHwAcABsAGgAZABcAFQAV
ABMAEgARABAADwAQAA4ADAAMAAsACgAJAAgABwAGAAUABAADAAMAAwADAAMAAQABAAEA
AgACAAEAAQABAAEAAQABAP////////7/AAABAAIAAgACAAIAAgACAAIAAgACAAMAAwAE
AAQABAAEAAQABAAEAAQABAAEAAQABAAFAAUABAAEAAUABQAFAAYABgAGAAYABAAEAAQA
BAAGAAYABgAGAAQABAAEAAQABgAFAAUABQAFAAUABQAFAAQABAAEAAQAAgACAAIAAQAD
AAMAAwACAAIAAgACAAIAAQABAAEAAQABAAAAAAAAAAAAAAAAAAAAAAAAAAAAAAD+////
/////w==
         </WaveFormData>
      </LeadData>
      <LeadData>
         <LeadByteCountTotal>10000</LeadByteCountTotal>
         <LeadTimeOffset>0</LeadTimeOffset>
         <LeadSampleCountTotal>5000</LeadSampleCountTotal>
         <LeadAmplitudeUnitsPerBit>4.88</LeadAmplitudeUnitsPerBit>
         <LeadAmplitudeUnits>��V</LeadAmplitudeUnits>
         <LeadHighLimit>2147483647</LeadHighLimit>
         <LeadLowLimit>268435456</LeadLowLimit>
         <LeadID>V5</LeadID>
         <LeadOffsetFirstSample>0</LeadOffsetFirstSample>
         <FirstSampleBaseline>0</FirstSampleBaseline>
         <LeadSampleSize>2</LeadSampleSize>
         <LeadOff>FALSE</LeadOff>
         <BaselineSway>FALSE</BaselineSway>
         <ExcessiveACNoise>FALSE</ExcessiveACNoise>
         <MuscleNoise>FALSE</MuscleNoise>
         <LeadDataCRC32>3281462248</LeadDataCRC32>
         <WaveFormData>
BgAHAAcABwAHAAcABwAHAAkACgAKAAkACQAJAAkACQAKAAsACwALAAkABwAHAAYABgAG
AAUABQADAAIAAQAAAP///v/9//z//v/+//7//v/+//7//f/9//z//P/8//z//v/+//7/
/v/8//3//f/8//z//P/8//z/+//7//v//f8BAAUACwAPAA8ADwASABYAHgAlADMARwBX
AFoATAAzABoACQD+//X/6f/Z/83/v/+u/6X/qP+r/6b/pP+m/6z/tP+6/8L/zP/Y/+H/
5v/o/+z/8P/z//b/+//7//z//f/9/////////////f/9//7////9//3//f/9//3//f/9
//3//v8AAAEAAgACAAIAAwADAAEAAAAAAAEA////////AAACAAIAAgACAAMAAwADAAMA
BAAEAAQABAAEAAUABgAGAAUABQAFAAYACAAIAAkACQAKAAoADAAMAA0ADQAOAA8AEQAS
ABMAFAAVABYAFwAYABgAGQAaABsAGgAbABwAHAAfACAAIQAiACEAIgAiACMAJAAkACQA
JQAnACcAJwAoACYAJgAmACYAKQApACkAKQAqACoAKgAqACkAKQApACgAJwAmACYAJQAj
ACIAIgAhACAAHwAdABwAGwAZABkAGAAVABQAEwARABIAEAAOAA4ADQAMAAsACgAJAAgA
CAAIAAQABAAEAAQABAADAAMAAwADAAIAAgACAAAAAAAAAAAAAAAAAAAAAAAAAAAAAQAB
AAEAAQABAAEAAQACAAIAAgACAAIAAwADAAMAAwADAAMABQAFAAUABQAEAAQABAAEAAQA
BAAEAAQABAAEAAQABAAEAAQABAAEAAQABAAEAAQABAAEAAQABAAFAAUABQAFAAMAAwAD
AAIAAgACAAIAAgADAAMAAwADAAEAAQABAAEAAQAAAAAAAAAAAAAAAAAAAAIAAQABAAEA
AAAAAAAAAAAAAAAAAQABAAIAAgACAAEAAAAAAAAAAAD+//7//v/9////////////////
/////v/+//7//v/+//7//v/+////AQAAAAAAAAD+//7//v/+//7//v/+//7//P/8//z/
/P/8//z//P/8//7//v/+//7//P/8//z//P/8//z//P/8//z//P/8//z//P/9//3//f/9
//3//f/9//3//f/9//3/+//7//v//P/8//7//f/+/wAAAAAAAAAAAwADAAMAAwAEAAQA
BQAFAAUABAAEAAUABQAFAAMAAwADAAMAAwAEAAQAAwADAAMAAQABAAIAAwADAAMAAwAB
AAMAAgACAAIA/////////v////7//f/8//v/+v/6//r/+v/6//r/+v/7//v/+v/6//r/
+v/6//r/+v/6//r/+//5//j/+P/4//r/+P/3//f/9//5//3/AQAFAAkACwANAAwAEAAY
AB8AKwA/AE8AWABSADsAIAALAP7/8//n/9f/x/+3/6T/mf+c/6H/oP+e/6L/qP+u/7b/
vv/K/9b/3//m/+j/7P/u//H/9P/1//f/+P/5//n/+//7//v/+//6//n/+f/5//f/9//3
//f/9//3//f/9//3//j/+P/4//j/+P/5//n/+f/4//j/+f/3//f/9//4//r/+v/6//r/
+//7//v/+//+//7//v/+//7///8AAAAAAQABAAEAAgACAAIAAwADAAQABAAGAAYABQAF
AAYABwAHAAgACQAKAAsADAANAA4AEAARABIAEwAUABUAFgAWABkAGgAbABwAHQAeAB4A
HwAgACAAIAAhACMAIwAjACQAIgAiACIAIgAiACEAIAAfAB4AHgAeAB4AHQAdAB0AHAAd
ABwAHAAbABkAGAAYABcAFgAVABMAEgATABEAEQAQAA8ADgANAAsADAAKAAgACAAFAAQA
AwACAAMAAgACAAIA/v/+//7//v/+//3//f/9//3//P/8//z//v/+//7//v8AAAAAAAAA
AAAAAAABAAEAAQABAAEAAQABAAIAAgACAAIAAgADAAMAAgABAAAA///+//3//P/7//z/
/P/8//z/+v/6//r/+v/6//r/+v/6//r/+v/6//r/+P/4//j/+P/4//j/+P/4//f/9//3
//f/9f/1//X/9P/0//T/9P/0//X/9f/1//X/9f/1//X/9f/1//T/9P/0//L/8v/y//L/
8v/x//H/8f/y//L/8v/y//L/8v/z//P/8v/y//L/8f/y//L/8v/y//D/8P/w/+//7//v
/+//7//x//H/8f/w//L/8v/y//L/8P/w//D/8f/x//D/8P/w//D/8P/w//D/8v/y//L/
8v/y//L/8v/y//D/8P/w//D/8v/y//L/8v/y//L/8v/y//L/8v/y//L/8v/y//L/8v/y
//P/8//z//X/9f/1//X/8//z//P/8//z//P/8//0//T/9P/1//X/8v/y//L/8//0//X/
9v/2//b/9v/2//f/+P/5//r/+v/7//v/+//9//7//v///wEAAQAAAAAAAQABAAEA////
/////////wIAAgABAAEAAQABAAEAAgADAAMAAwADAP/////+//7//P/7//v/+//8//v/
+v/5//b/9f/0//T/9P/0//T/9P/0//P/8//y//L/8v/y//L/8v/y//L/8v/z//P/8v/y
//L/8v/y//H/8f/z//P/9//7////AwAFAAUABAAGAAwAEwAdAC0AOwBCADoAHwAEAPH/
5P/d/9P/x/+7/6v/nP+T/5j/m/+W/5b/mv+i/6j/sv+8/8j/1P/b/+D/4v/k/+b/6f/s
/+3/7//w//H/8f/x//H/8f/x//H/8f/y//P/8//z//P/8//z//P/8//z//P/9P/0//T/
8v/y//P/8//1//T/9P/1//X/9f/1//b/9v/2//b/9v/3//f/9//3//j/+P/4//j/+v/7
//z//P/7//v/+//8//z//P/9//3//v/+/wAAAAD/////AAABAAEAAgADAAQAAwAEAAUA
BgAIAAkACgALAAwADQAOAA4ADwAQABEAEgATABQAFAAVABQAFAAUABUAFwAXABcAGAAa
ABoAGgAaABkAGQAZABkAGgAaABoAGgAZABkAGQAYABkAGAAYABcAFwAWABYAFQASABEA
DwAOAA8ADQANAAwACwAKAAkABwAIAAYABAAEAAMAAgABAAAA///+//7//v/8//z//P/8
//z/+//7//v/+//6//r/+v/6//r/+v/6//r/+v/6//r/+v/6//v/+//7//v/+//7//v/
/P/8//z//P/8//3//f//////////////////////AgACAAIAAgACAAIAAgACAAIAAgAC
AAIAAgACAAIAAgACAAIAAgACAAAAAAAAAAAA//////////8AAAEAAgACAAAAAAAAAAAA
/////////////////////////v/+//7//v/+//7//v8AAP////////7//v/+//7//v/+
///////+//7//v/9//7//v/+//7//v/+//7//f/9//3//f/9//3//f/9//z//P/8//z/
/P/8//z//P/9//v/+v/6//r/+v/6//r/+v/8//z//P/8//z//P/8//z/+v/6//r/+v/6
//r/+v/6//r/+v/6//r/+P/4//j/+P/6//r/+v/6//j/+f/5//n/9//3//f/9//5//n/
+f/5//f/9//3//j/9v/2//f/9//4//j/+P/5//r/+//8//7//v/+////////////AAD+
/////////wAAAAABAAEAAQD////////9//3//v/+//////////////8AAAEAAQABAAEA
/////wAAAAAAAP///f/9//z/+//6//n/+P/3//j/+P/4//j/+P/4//j/9//3//b/9v/2
//j/+P/4//j/9v/2//f/9//2//b/9v/2//T/9f/z//P/9//7////AwAFAAcABQAGAAoA
EAAZACcAOQBLAE4APgAlAAwA+//y/+v/3//R/8X/tf+m/5//pP+n/6T/ov+k/6j/rv+0
/77/yv/W/9//5P/m/+j/6v/t//D/8f/z//T/9f/1//X/9f/1//X/9f/1//b/9//3//f/
9//3//f/9//3//f/+f/6//r/+v/4//j/+f/5//v/+v/6//v/+f/5//n/+v/4//j/+P/4
//v/+//7//v//P/8//z//P/8//3//v/+/////////wAAAAAAAAEAAQACAAIABAAEAAUA
BQAGAAcABwAIAAkACgALAAwADQAOAA4ADwAQABEAEgATABQAFAAUABQAFAAUABcAGAAY
ABkAHAAcABwAHQAbABsAGwAcAB0AHgAfACAAIAAfAB4AHQAeAB4AHgAeAB0AHQAdABwA
GwAaABoAGQAbABoAGgAZABgAFwAVABQAEwARABEAEAAPAA4ADQALAAoACAAGAAYAAwAC
AAEAAAD///7//v/+//z//P/8//z/+v/5//n/+f/7//r/+v/6//z//P/8//z/+v/6//r/
+v/6//r/+//7//v/+//7//v/+f/6//r/+v/8//z//f/9//3//f/9//3//f/9//3//f8A
AAAAAAAAAP7//v/+//7//v/+//7//v/+//7//v/+//7//v/+//7/AAAAAAAAAAD/////
//////////////7//P/8//z//P/7//v/+//7//v/+//7//v/+//6//r/+v/6//r/+v/6
//z/+//7//v//P/8//z//P/8//z//f/9//z//P/8//v//P/8//z//P/7//r/+f/3//n/
+f/5//n/+f/5//n/+P/2//b/9v/2//j/+P/4//n/+f/4//j/+P/4//j/+P/4//j/+P/4
//j/+P/4//j/+P/4//j/+P/4//j/+P/4//j/+P/4//j/+P/2//b/9v/2//b/9v/2//b/
+P/5//n/+f/5//n/+f/5//n/+f/5//n/+f/5//n/+v/6//r/+v/6//3//f/9//3//v/+
///////9//z//P/9///////9//3/+//7//v//P/8//v/+//7//v/+//8//3//f/9//3/
+//8//z//f/+//v/+//7//r/+f/4//f/9v/1//T/9P/0//L/8v/y//L/8f/x//D/8P/y
//L/8v/y//L/8v/y//P/8//y//L/8v/y//L/8//z//P/8//3//n/+/8BAAMAAwAEAAgA
EAAXACEAMwBHAFIATAA1ABoABQD2/+v/4f/T/8P/s/+i/5P/lP+Z/5r/mv+c/6L/pv+u
/7b/wv/Q/9v/3v/i/+T/6P/p/+z/7f/t/+7/7//v//H/8f/x//H/8//z//T/9f/z//P/
8//z//X/9f/1//X/8//0//T/9P/0//T/9f/1//X/9P/0//X/9f/1//X/9v/2//b/9v/2
//f/9//3//f/+P/4//j/+P/4//n/+v/6//3//f/9//7//P/8//3//f/+//7/AAAAAAEA
AQACAAMAAwAEAAUABgAHAAgACQAKAAgACQAKAAsADAANAA4ADgAPABAAEQASABMAFAAU
ABUAGAAYABgAGQAZABkAGQAaABgAGAAYABgAGwAbABsAGwAcABwAHAAcABsAGwAbABoA
FwAWABYAFQAXABYAFgAVABQAEwARABAADQALAAsACgAJAAgABwAFAAQAAgAAAAAA///+
//3//P/7//r/+v/6//j/+P/4//j/+P/3//f/9//3//b/9v/2//b/9v/2//b/9v/2//b/
9v/2//b/9//3//f/9//3//f/9//4//j/+P/4//j/+f/5//n/+f/5//n/+f/5//n/+f/4
//j/+P/4//r/+v/6//r/+P/4//j/+P/6//r/+v/6//r/+v/6//r/+v/6//r/+v/5//n/
+f/5//n/+f/5//j/+P/4//j/+P/1//X/9f/1//f/9//3//f/9//2//b/9v/4//j/+P/4
//j/9//3//f/+P/4//j/+P/4//j/+f/5//b/9v/2//X/9v/2//b/9v/2//b/9v/1//X/
9f/1//X/9//3//f/9v/2//b/9v/2//b/9v/2//f/9f/0//T/9P/0//T/9P/0//T/9P/0
//T/9P/0//T/9P/0//T/9P/0//T/9P/0//T/9v/2//b/9v/3//j/+f/6//r/+v/6//r/
/P/9//3//f/9//3//f/9//3//f/9//3//f/9//3//v/+//7/AAAAAAAAAAADAAMAAwAD
AAIAAgADAAMABQAEAAQABQAFAAUAAwADAAMAAwADAAQAAgABAAEAAQABAAEAAgADAAUA
BQAFAAMAAwACAAIAAgD////////+/////v/9//z/+f/4//j/+P/4//j/+P/4//f/9//2
//b/9v/2//b/9v/2//b/9v/3//f/9v/2//b/9v/2//X/9f/3//n//f///wMABwAJAAcA
CAAKABAAFQAfADEAPwBGAD4AIwAIAPX/6P/f/9f/y/+9/7H/ov+Z/5z/n/+e/5z/ov+o
/67/tv/A/87/2v/j/+b/6P/s/+7/7//w//P/9f/2//f/9//3//f/9//3//f/9//4//n/
+f/5//n/+f/5//n/+f/5//n/+v/6//r/+v/6//v/+//7//r/+v/7//v/+//7//z//P/8
//z//P/9//3//f/9//7//v/+//7//v///wAAAAABAAEAAQACAAIAAgADAAMAAgACAAQA
BAAFAAUABgAHAAcACAAJAAoACwAMAA0ADgAOAA8AEAARABIAEwAUABQAEwAUABUAFgAX
ABgAGAAZABoAGgAaABsAGwAbABsAHAAcABwAHAAcAB8AHwAfAB8AIAAgACAAIAAfAB8A
HwAeAB0AHAAcABsAGwAaABoAGQAaABkAFwAWABUAEwATABIAEQAQAA8ADQAKAAgABgAG
AAUABAADAAIAAwACAAIAAgAAAAAAAAAAAAAA////////AQAAAAAAAAACAAIAAgACAAAA
AAAAAAAAAAAAAAEAAQABAAEAAQABAAEAAgACAAIAAgACAAMAAwABAAEAAQABAAMAAwAD
AAMABAAEAAQABAACAAIAAgACAAIAAgACAAIABAAEAAQABAAEAAQABAAEAAQABAAEAAQA
AwADAAMAAwAFAAUABQAEAAIAAgACAAIAAwADAAMAAwADAAMAAwADAAMAAgACAAIAAgAC
AAIAAgAAAP///////wAAAAAAAAAA/v/+///////+//7//v/9//7//v/+//7/AAAAAAAA
//////////////3//f/9//z//P/8//z//P/6//r/+v/7//v/+v/6//r/+v/6//r/+v/6
//r/+v/6//r/+v/6//r/+v/6//r/+v/6//r/+v/6//r/+v/6//r/+v/6//r/+v/6//r/
+v/6//r/+//7//v/+f/5//n/+f/7//v/+//7//v/+//7//z//P/+/wAAAAAAAAAAAQAB
AAEAAQACAAIAAwADAAMAAgACAAMAAwADAAEAAQABAAEAAQACAAIAAQABAAEAAQABAAIA
AwADAAMAAwABAP///v/+//7//f/9//3//P/9//z/+//6//n/+P/4//j/9v/2//b/9v/3
//f/9v/2//j/+P/4//j/+P/4//j/+f/3//b/9v/2//b/9v/3//f/9//7//3/AQAFAAcA
BwAHAAoAEAAWAB8ALQA/AEsARgAwABMA/P/v/+j/4f/V/8n/vf+t/6D/n/+k/6X/oP+g
/6b/rP+y/7r/wv/O/9r/4f/k/+b/6P/s/+//8v/z//P/9P/1//X/9//3//f/9//1//X/
9v/3//f/9//3//f/9//3//f/9//3//j/+P/4//j/+P/5//n/+f/4//j/+f/5//n/+f/6
//z//P/8//z//P/7//r/+f/8//z//P/8//z//f/+//7/////////AAAAAAAAAQABAAIA
AgAEAAQABQAFAAYABwAFAAYABwAIAAsADAANAA4AEAARABIAEwAUABUAFgAWABkAGgAb
ABwAGwAcABwAHQAeAB4AHgAfACEAIQAhACIAJAAkACQAJAAjACMAIwAjACQAJAAkACQA
IQAhACEAIAAhACAAIAAfAB0AHAAcABsAHAAbABkAGAAXABUAFQAUABMAEgARAA8ADgAM
AAoACgAJAAgABwAGAAUABAAEAAQAAAAAAAAAAAACAAEAAQABAAMAAgACAAIAAAAAAAAA
AAAAAAAAAAAAAP7//v//////AQABAAEAAQABAAIAAgACAAQABAAFAAUABQAFAAUABQAD
AAMAAwADAAQABAAEAAQABAAEAAQABAAEAAQABAAEAAQABAAEAAQABAAEAAQABAAEAAQA
BAAEAAMAAwADAAMABQAFAAUABAAEAAQABAAEAAUABQAFAAUAAwADAAMAAwADAAIAAgAC
AAIAAgACAAIAAgABAAEAAQAAAAAAAAAAAAAAAAABAAEA/v/+//7//f/+//7//v/+//7/
/v/+//3//f/9//3//f/7//v/+//6//r/+v/6//r//P/8//z//f/9//z//P/8//z//P/8
//z//v/+//7//v/8//z//P/8//z//P/8//z/+v/6//r/+v/8//z//P/8//z//P/8//z/
/P/8//z//P/8//3//f/9//3//f/9//3//f/9//3//f///////v8AAAAAAAAAAAMAAwAD
AAMABAAEAAUABQAFAAQABAAFAAMAAwABAAEAAQABAAEAAgAAAP///////wEAAQACAAMA
AwADAAMAAQADAAIAAgACAAEAAQABAAAAAQAAAP///v/7//r/+v/6//r/+v/6//r/+f/5
//j/+P/4//j/+P/4//j/+P/4//n/+f/4//j/+P/4//j/9//3//f/+f/5//3/AQAFAAkA
CQAKAA4AFAAbACcAOQBLAFoAWgBHACoAEwAEAPf/6//f/83/v/+s/5v/mP+f/6L/oP+g
/6T/qv+w/7j/xP/Q/9v/4v/m/+j/6v/t//D/8f/z//T/9f/1//f/9//3//f/9//3//j/
+f/5//n/+f/5//v/+//7//v/+f/6//r/+v/6//r/+//7//3//P/8//3//f/9//3//v/+
//7//v/+//3//f/9//3/AAAAAAAAAAD+////AAAAAAEAAQABAAIABAAEAAUABQAGAAYA
CAAIAAkACQAKAAsACwAMAA0ADgAPABAAEQASABIAEwAUABUAFgAXABgAGAAZABoAGwAc
ABsAHAAcAB0AIAAgACAAIQAfAB8AHwAgACAAIAAgACAAIwAjACMAIwAkACQAJAAkACMA
IwAjACIAIQAgACAAHwAfAB4AHgAdABwAGwAZABgAFwAVABUAFAARABAADwANAAwACgAI
AAgABwAGAAUABAADAAIAAgACAAIAAgACAAIAAgABAAEAAQD///7//v/+//7//v/+//7/
/v/+//7//v/+//7///////////////////8AAAAAAAAAAAAAAQABAAMAAwADAAMAAQAB
AAEAAQACAAIAAgACAAAAAAAAAAAAAAAAAAAAAAAAAAAAAAAAAAAAAAAAAAAAAAAAAAAA
AAD///////////////////7//v/+//7//v/9//3//f/9//3//f/9//3//f/8//z//P/6
//r/+v/6//z/+//7//v/+v/6//r/+v/6//r/+//7//j/+P/4//f/9//4//n/+v/8//z/
/P/7//n/+f/5//n/+f/5//n/+P/4//j/+P/4//j/+P/4//n/+//6//r/+v/6//r/+v/6
//r/+v/6//r/+v/6//r/+v/6//r/+v/6//r/+v/6//r/+v/6//r/+v/6//r/+v/6//r/
+v/6//r/+v/7//v/+//7//v/+//7//v/+//7//v/+//7//v//P/+//7/AAAAAAAAAAAB
AAEAAQABAAIAAgADAAMAAwACAAIAAwABAAEA/////////////wAAAAD/////////////
AAABAAEAAQABAP/////+//7//v/7//v/+//6//v/+v/5//j/9f/0//T/9P/0//T/9P/0
//X/9f/0//T/8v/y//L/8v/y//L/8v/z//P/8v/y//L/8P/w//H/8f/z//f/+f/9/wEA
AwADAAEABAAMABIAGwApADsARwBCACoADQD2/+n/3v/V/8v/vf+t/53/kv+T/5j/mf+W
/5j/oP+o/67/uP/E/9D/2v/f/+L/5P/o/+z/7f/u/+//8P/w//D/7//x//H/8f/x/+//
7//w//H/8f/x//H/8f/z//P/8//z//P/9P/0//T/9P/0//X/9f/1//T/9P/1//X/9f/1
//b/9v/2//b/9v/3//f/9//3//j/+P/4//j/9v/3//j/+P/5//n/+f/6//r/+v/7//v/
+v/6//z//P/9//3//v//////AAABAAIAAwAEAAUABgAIAAkACgALAAoACwAMAAwADwAQ
ABEAEgATABQAFAAVABYAFgAWABcAFwAXABcAGAAYABgAGAAYABkAGQAZABkAGgAaABoA
GgAZABkAGQAYABcAFgAWABUAEwASABIAEQASABEADwAOAA0ACwALAAoABwAGAAUAAwAE
AAIAAAAAAP3//P/7//r/+//6//r/+v/4//j/+P/4//j/9//3//f/9f/0//T/9P/2//b/
9v/2//b/9v/2//b/9v/2//f/9//3//f/9//3//f/+P/4//j/+v/6//v/+//7//v/+//7
//3//f/9//3//v/+//7//v/+//7//v/+//7//v/+//7/AAAAAAAAAAD+//7//v/+//7/
/v/+//7////////////9//3//f/8//7//v/+//7/+//7//v/+//7//v/+//7//v/+v/6
//r/+v/6//r/+v/6//n/+f/5//j/+P/4//j/+v/6//v/+//6//r/+v/5//b/9v/2//b/
+P/4//j/9//1//X/9f/1//X/9f/1//T/8v/y//L/8v/y//L/8v/z//X/9P/0//T/9P/0
//T/9P/0//T/9P/0//b/9v/2//b/9P/0//T/9P/0//T/9P/0//T/9P/0//T/9P/0//T/
9P/0//T/9P/0//T/9f/1//X/9f/1//X/9f/z//P/8//z//X/9f/1//b/9v/2//f/9//2
//b/+P/4//j/+P/7//v/+//7//7//v/////////+//7//////////f/9//3//f/9//7/
/v/9//3//f/9//3//v////3//f/9//v/+//6//r/+v/5//n/+f/4//X/9P/z//L/8//y
//L/8v/w//D/8P/w/+//7//u/+7/7v/u/+7/7v/u/+7/7v/v/+//7v/u/+7/7v/u/+3/
7f/v//H/9f/3//3/AQABAAEAAgAGAAoAEQAdAC8APQBAADAAEwD6/+v/4P/Z/9H/w/+3
/6f/mP+T/5r/m/+W/5T/mP+e/6b/rP+2/8L/zv/V/9r/3P/g/+D/4//o/+n/6f/q/+v/
6//t/+3/7f/t/+//7//w//H/8f/x//H/8f/x//H/8f/x//H/8v/y//L/8v/y//P/8//1
//T/9P/1//X/9f/1//b/9v/2//b/9v/3//f/9//3//b/9v/2//b/+P/5//r/+v/9//3/
/f/+//7//v//////AAAAAAIAAgADAAMABAAFAAgACgAMAA4ADgAOAA4ADgAQABEAEgAT
ABQAFQAWABYAFQAWABcAGAAZABoAGgAbABwAHAAcAB0AHwAfAB8AIAAeAB4AHgAeAB8A
HwAfAB8AIAAgACAAIAAfAB8AHwAeAB8AHgAeAB0AHQAcABwAGwAaABkAFwAWABMAEQAR
ABAAEQAQAA8ADQAMAAoACAAIAAcABgAFAAQAAwACAAIAAgACAAIAAgACAAIAAQABAAEA
AQAAAAAAAAAAAAAAAAAAAP7//v/+//7//v/+////////////////////AAAAAAAAAAAA
AAEAAQD//////////wEAAQABAAEAAAAAAAAAAAACAAIAAgACAAIAAgACAAIAAgACAAIA
AgACAAIAAgACAAIAAgACAAIAAQABAAEAAQABAAEAAQAAAAAAAAAAAAAA////////////
/////////////v/+//7//v/+//7//v/+//3//f/9//7//v/+//7//f/8//z/+//8//z/
/P/7//r/+v/6//r/+v/6//r/+f/7//v/+//7//v/+//7//r/+v/6//r/+v/6//r/+v/7
//n/+P/4//j/+v/6//r/+v/5//j/9//2//b/9v/2//b/+P/4//j/+P/2//b/9v/2//j/
+P/4//j/+P/4//j/+P/2//b/9v/2//b/9//3//f/9//3//f/9//5//n/+f/5//v/+//7
//z//v/+//7//v///////////wAAAAABAAEAAQAAAAAAAQABAAEA/////////////wAA
/v/9//3//f/9//3//v///wEAAQABAP/////+//7//v/9//3//f/8//v/+v/5//j/9//2
//b/9v/2//b/9v/2//P/8//y//L/9P/0//T/9P/y//L/8v/z//P/8v/y//L/8v/y//H/
8f/z//X/+f/7/wEABQAFAAUACAAQABYAHwAvAEUAUQBOADgAGQAEAPf/7P/h/9H/w/+z
/6P/lv+T/5j/mf+U/5b/nP+i/6j/sP+8/8j/1P/b/97/3v/i/+b/6f/q/+3/7f/u/+//
7//v/+//7//v/+//7//w//H/7//v/+//7//x//H/8f/x//H/8v/y//L/8P/w//H/8f/z
//L/8v/z//P/8//z//T/9P/0//T/9P/z//P/8//z//T/9P/0//T/9P/1//b/9v/3//f/
9//4//r/+v/7//v//P/8//7//v//////AAABAAEAAgADAAQAAwAEAAUABgAGAAcACAAJ
AAwADQAOAA4ADQAOAA8AEAARABIAEgATABQAFAAUABUAFQAVABUAFgAWABYAFgAWABcA
FwAXABcAGAAYABgAGAAXABcAFwAWABMAEgASABEAEQAQABAADwAOAA0ACwAKAAkABwAH
AAYAAwACAAEA//8AAP7//P/8//v/+v/5//j/+f/4//j/+P/4//j/+P/4//b/9f/1//X/
9f/0//T/9P/0//T/9P/0//L/8v/y//L/8v/y//P/8//z//P/8//z//H/8v/y//L/8v/y
//P/8//z//P/8//z//X/9f/1//X/9v/2//b/9v/4//j/+P/4//b/9v/2//b/9P/0//T/
9P/2//b/9v/2//b/9v/2//b/9f/1//X/9f/1//X/9f/0//T/9P/0//T/8f/x//H/8f/x
//H/8f/x//H/8P/w//D/8P/w//D/8P/w/+//7//v/+7/7v/u/+7/7P/s/+3/7f/s/+7/
7v/t/w==
         </WaveFormData>
      </LeadData>
      <LeadData>
         <LeadByteCountTotal>10000</LeadByteCountTotal>
         <LeadTimeOffset>0</LeadTimeOffset>
         <LeadSampleCountTotal>5000</LeadSampleCountTotal>
         <LeadAmplitudeUnitsPerBit>4.88</LeadAmplitudeUnitsPerBit>
         <LeadAmplitudeUnits>��V</LeadAmplitudeUnits>
         <LeadHighLimit>2147483647</LeadHighLimit>
         <LeadLowLimit>268435456</LeadLowLimit>
         <LeadID>V6</LeadID>
         <LeadOffsetFirstSample>0</LeadOffsetFirstSample>
         <FirstSampleBaseline>0</FirstSampleBaseline>
         <LeadSampleSize>2</LeadSampleSize>
         <LeadOff>FALSE</LeadOff>
         <BaselineSway>FALSE</BaselineSway>
         <ExcessiveACNoise>FALSE</ExcessiveACNoise>
         <MuscleNoise>FALSE</MuscleNoise>
         <LeadDataCRC32>3188660016</LeadDataCRC32>
         <WaveFormData>
CQAJAAkACQAIAAgACAAIAAoACgAKAAoACgAKAAoADAAMAAwADAAMAAoACQAJAAkACAAH
AAYABgADAAMAAwABAAEAAAD///7/AAAAAAAAAAD////////////////+//7/AAAAAAAA
AAD+//7//v/+//7//v/9//3//P/8//z//f8BAAIABAAGAAgACAAIAA4AFQAbACgAPQBO
AFYATQA5ACYAGQAPAAcA/P/w/+P/1//J/8H/wf/D/8L/wP/A/8T/yP/N/9X/3P/j/+r/
7P/u//D/9P/0//j/+v/6//z//P/8//z//P/9//7//v/+//7//v/8//3//f/9//3//f/9
//3/////////AAAAAAAAAAAAAAEAAQAAAAAA/v/+//////8BAAEAAQABAAEAAQACAAIA
AgACAAMAAwABAAIAAgACAAMAAwADAAQABgAHAAcABwAIAAgACQAJAAoACgAMAAwADwAQ
ABEAEQAQABEAEQASABUAFgAXABgAFgAXABgAGQAaABsAGwAcABwAHAAdAB0AHQAdAB4A
HwAhACEAIgAiACIAIwAjACQAJAAkACUAJQAlACUAJQAlACMAIwAjACIAJAAjACIAIgAh
ACAAHwAfABwAGwAZABgAFQAUABMAEgARABAADgANAA4ADQAMAAsACgAKAAkACAAKAAkA
CAAHAAUABQAFAAUAAwACAAIAAgACAAIAAgABAAEAAQABAAEAAQABAAEAAQADAAMAAwAD
AAMAAwADAAMAAgACAAIAAgADAAMAAwADAAMAAwADAAMAAwAEAAQABAAEAAQABAAFAAMA
AwADAAMABQAFAAUABQADAAMAAwADAAMAAwADAAMABQAFAAUABAAEAAQABAAEAAIAAgAC
AAIAAgABAAEAAQADAAMAAgACAAIAAgACAAIAAgABAAEAAQABAAEAAQABAP//////////
AQAAAAAAAAAAAAAAAAAAAP7//v/+//3//v/+//7//v8AAAAAAAAAAAAAAAD/////////
/////////////v/+//7//v/+//7///////7//v/+//3//f/+//7//v/+//7//v/+//7/
/v/+//7//f/9//3//f/9//3//f/9//3//v/8//z//P/8//7//v/9//3//f/9//3//f/9
//3//f/9//3//f/9//3//f/9//3//f////7///8AAAAAAAAAAAAAAgADAAMAAwAEAAQA
BAAEAAMAAwADAAMAAwADAAIAAgACAAIAAgACAAIAAgACAAIAAgAEAAQABAAGAAYABgAF
AAUABQAEAAMAAgACAAEAAQD///3//f/8//v/+v/6//r/+v/6//n/+f/5//n/+f/5//j/
+P/4//j/+P/4//j/+P/4//j/+P/4//f/9//2//b/9v/3//f/+v/+/wAAAgAAAAIABAAL
ABMAIAAzAEQATgBNADsAJgAVAAkAAQD4/+r/2//N/73/s/+z/7f/tv+0/7T/uP+8/8P/
yf/S/9v/4v/m/+j/7P/u//D/8v/0//T/9v/2//b/9P/0//X/9v/2//b/9v/2//j/+f/5
//n/+f/5//n/+f/5//n/+f/6//r/+v/6//r/+//7//r/+v/6//r/+//7//v/+//7//v/
+//7//z//P/8//z//f/9//3//v/+//7/////////AAAAAAEAAQABAAIAAgADAAMAAgAC
AAQABAAFAAYABwAHAAgACQAJAAoACwAMAA0ADgAQABEAEgATABQAFQAVABYAFgAWABcA
FwAZABkAGgAbABsAGwAcABwAHAAdAB0AHgAeAB4AHwAfAB8AHwAfAB8AHwAfAB8AHgAe
AB0AHAAcABsAGgAZABkAGAAXABUAFAATABIAEQAQAA8ADgAMAAsACgAJAAgABwAGAAYA
BQAEAAQAAwACAAEAAQABAAEAAQD///7//v/+//7//v/+//3//f/9//3//f//////////
//////////////////////8AAAAAAAAAAAEAAQABAAEAAQABAAEAAQABAAIAAgACAAIA
AgACAAMAAwADAAMAAwADAAMAAwADAAMAAwADAAMAAwADAAMAAwADAAMAAwACAAIAAgAC
AAIAAgACAAIAAgACAAEAAQABAAEAAQAAAAAAAAAAAAAAAAAAAP//////////////////
/f/9//3//f/9//z//P/8//z//P/8//z//P/8//z/+//8//z//P/8//z//P/8//z//P/8
//v/+//7//v/+//7//v/+//6//r/+v/6//r/+v/7//v/+v/6//r/+f/5//r/+v/6//r/
+v/6//r/+v/6//r/+v/5//n/+f/5//n/+f/7//v/+//8//r/+v/6//r/+v/6//n/+f/5
//n/+f/5//n/+f/5//n/+f/5//n/+f/5//n/+f/5//n/+v/7//z/+v/6//j/+v/6//r/
+v/8//z//P/8//7//v/+//7//v/+/////////wAAAAAAAAAAAQABAAEAAQABAAEAAAAA
AAAAAAAAAAAAAAAAAAAAAAAAAAIAAgACAAIAAgACAAEAAQABAAAA///+//7//f//////
/f/9//r/+f/4//j/+P/4//j/9//3//f/9//3//f/9v/2//b/9v/2//b/9v/2//b/9v/2
//b/9f/1//T/9v/2//f/+f/8//7/AAACAAAAAAAEAAkADwAcACsAOgBCAD0AKQAUAAUA
+//z/+z/4P/V/8n/u/+z/7X/uf+2/7T/uP+8/8D/x//P/9r/4//o/+r/7P/u/+7/8v/0
//T/9P/2//b/9v/2//b/9//4//j/+P/4//j/9v/3//f/9//3//f/9//3//f/9//3//j/
+P/4//j/+P/5//n/+P/4//j/+P/5//n/+f/5//n/+f/5//n/+v/6//z//P/9//3//f/+
//7//v////////8AAP7/////////AAAAAAEAAQACAAIABAAEAAUABgAHAAcACAAJAAkA
CgAJAAoACwAMAAwADQAOAA8ADgAPAA8AEAASABIAEwATABUAFQAWABcAFwAXABgAGAAY
ABkAGQAaABgAGAAZABkAGwAbABsAGwAbABsAGwAaABoAGQAYABgAFwAWABUAFQAUABMA
EQAQABEAEAAPAA4ADQAMAAoACQAIAAcABgAFAAQABAADAAIABAADAAIAAQD/////////
/////v/+//7/AAAAAAAA//////////////3//f/9//3///////////////////////7/
/v/+//7/////////////////////////AAAAAAAAAgACAAIAAwADAAMAAwADAAMAAwAD
AAMAAwADAAMAAwADAAMAAwADAAEAAQABAAAAAAAAAAAAAAACAAIAAgACAAAA////////
//////7//v/+//7//v/+//7//f/9//3//f/9//3//f/9//3//f/9//3//P/8//z//P/8
//z//P/8//z//P/7//z//P/8//z//P/8//z//P/+//7//f/9//3//f/9//3/+//7//r/
+v/6//r/+v/6//v/+//6//r/+v/5//n/+v/8//z//P/8//z//P/8//z//P/8//v/+//5
//n/+f/5//n/+f/5//r/+P/4//j/+P/4//j/9//3//j/+f/6//v/+//7//v/+//5//n/
+f/5//n/+f/5//n/+P/4//j/+P/4//j/+P/6//r/+v/6//z//P/8//z//f/9//3//v/+
//7//v/////////////////+//7//v/8//z//P/8//7//v/+//7//v/+//7//v/+//7/
/f/9//3//P/7//r//P/7//v/+//5//n/+P/3//T/9P/0//T/9P/z//P/8//z//P/8//y
//L/8v/y//L/9P/0//T/9P/y//L/8v/x/+//8P/w//D/8//1//b/+P/6//r/+v/6//7/
BQAPABwALwBAAEQAOQAnABYABwD///n/8P/i/9X/yf+5/7P/tf+3/7T/sv+0/7j/vP/B
/8f/0P/b/+L/5P/m/+j/6v/s/+7/7v/w//L/8v/y//D/8P/x//L/8v/y//L/8v/0//X/
9f/1//P/8//z//P/9P/1//b/+P/3//b/9f/0//X/9f/0//T/9v/2//f/9//1//X/9f/1
//f/9//4//j/9v/2//f/9//3//j/+P/4//v/+//7//z//P/9//3//f/+//7//////wAA
AAACAAIAAQACAAMAAwAGAAcABwAIAAcACAAJAAoACgALAAwADQAOAA8ADwAQABIAEgAT
ABMAFQAVABYAFwAVABUAFgAWABgAGQAZABoAGgAaABsAGwAbABsAGwAbABkAGQAZABgA
GAAXABYAFgAXABYAFQAVABIAEQAPAA4ADwAOAA0ADAALAAoACAAHAAYABQAEAAMAAgAC
AAEAAAAAAP///v/9//3//f/9//3//f/8//z//P/8//z//P/7//v/+//7//v/+//7//v/
+//5//n/+f/5//v/+//7//v/+v/6//r/+v/7//v/+//7//3//f/9//3//f/+//7//v/8
//z//P/9//3//f/9//3//f/9//3//f/9//3//f/9//3//f/9//3//f/9//3//P/8//z/
/P/8//z//P/8//z/+v/5//n/+f/7//v/+v/6//r/+v/6//r/+v/5//n/+f/5//n/+f/5
//n/+f/5//n/+f/4//j/+P/6//r/+v/6//j/+P/4//f/+P/4//j/+P/2//b/9v/2//b/
9v/1//X/9f/1//X/9f/1//X/9P/0//T/9P/0//T/9f/1//T/9P/0//P/8//0//T/9P/0
//T/8v/y//L/8v/0//T/8//z//P/8//z//P/8//z//P/9P/0//T/9P/0//T/9P/z//P/
8//z//P/8//z//P/8//z//P/8//z//P/8//z//X/9P/2//b/9v/2//j/+f/5//n/+P/4
//j/+P/5//n/+f/5//n/+f/4//j/+P/4//j/+P/4//j/+P/4//j/+v/6//r/+v/6//r/
+f/7//v/+v/5//j/+P/3//f/9//1//X/9P/x//D/8P/w//D/8P/v/+//7//v/+//7//u
/+7/7v/u//D/8P/w//D/7v/u/+7/7v/v/+//8P/u/+7/7//z//L/8v/2//j/9v/2//z/
AQAJABYAJwA6AEYARQAzABwADQABAPf/8P/i/9X/x/+3/63/rf+x/7D/rv+w/7T/tv+7
/8P/zP/X/97/4v/k/+b/6P/q/+z/7v/u//D/8P/w//D/8P/x//L/8v/y//L/8v/y//P/
8//z//P/8//z//P/8//z//P/9P/0//T/9P/0//P/8//y//L/9P/0//X/9f/1//X/9f/1
//f/9//4//j/9v/2//f/9//3//j/+P/4//n/+f/5//r/+v/7//v/+//8//z//f/9//7/
/v8AAAAA//8AAAEAAQAEAAUABQAGAAcACAAJAAoACgALAAwADQAQABEAEQASABIAEgAT
ABMAFQAVABYAFwAXABcAGAAYABYAFwAXABgAGgAaABsAGwAbABsAGwAbABsAGwAbABoA
GgAZABgAGAAXABYAFQAVABIAEQAPAA4ADQAMAAsACgALAAoACAAHAAQAAwACAAEAAAAA
AP///v8AAP///v/9//v/+//7//v/+//6//r/+v/6//r/+v/5//v/+//7//v/+//7//v/
+//7//v/+//7//v/+//7//v/+v/6//r/+v/7//v/+//7//3//f/9//3//f/+//7//v/+
//7//v////3//f/9//3//f/9//3//f/9//3//f/9//3//f/9//3//f/9//3//P/8//z/
/P/8//z//P/8//z//v/9//3//f/9//3//P/8//z//P/8//z//P/7//v/+//7//v/+//7
//v/+//7//v/+//6//r/+v/8//z//P/8//z//P/8//v/+v/6//r/+v/6//r/+v/6//z/
/P/7//v/+//7//v/+//7//v/+v/6//r/+v/6//r/+//7//r/+v/8//v/+//8//r/+v/6
//r/+v/6//r/+v/8//z/+//7//v/+//7//v/+f/5//n/+v/6//r/+v/6//r/+v/5//n/
+f/5//n/+f/5//n/+f/5//n/+f/5//n/+//7//v/+//7//z//v/+//7//v/+////////
/wIAAgACAAIAAQABAAEAAQABAAEAAAAAAAAAAAAAAAAAAAAAAAAAAAAAAAIAAgACAAIA
AgACAAEAAQABAAAA///+//7//f/9//3/+//7//r/+f/4//j/+P/2//b/9f/1//f/9//3
//f/9v/2//b/9v/2//b/9v/2//b/9v/2//b/9f/1//T/9P/0//X/9//6//z//v/+//7/
/v8AAAUADQAWACUANgA+ADkAJQAQAAEA9f/t/+j/3P/R/8X/t/+v/7H/s/+y/7D/tP+6
/77/xf/N/9T/3//m/+j/6v/s/+7/7v/w//L/9P/2//b/9v/0//T/9f/2//b/9v/2//b/
9v/3//f/9//3//f/9//3//f/9//3//j/+P/4//j/+P/5//n/+P/4//j/+P/5//n/+f/5
//n/+f/5//n/+v/6//r/+v/7//v/+//8//z//P/9//3//f/+//7/////////AAAAAAEA
AQACAAIABAAEAAUABgAHAAcACAAJAAkACgALAAwADQAOAA4ADwAQABEAEgATABMAFAAW
ABYAFwAXABcAFwAYABkAGQAZABoAGgAcAB0AHQAeABwAHAAdAB0AHwAfAB8AHwAfAB8A
HwAeAB4AHQAcABwAGwAaABkAGQAYABcAFQAUABMAEgARABAADwAOAAwACwAKAAkACAAH
AAgACAAHAAYABgAFAAQAAwADAAMAAwADAAMAAgACAAIAAAAAAAAA//8BAAEAAQABAAEA
AQABAAEAAQABAAEAAQADAAMAAwADAAIAAgACAAIAAwADAAMAAwAFAAUABQAFAAMABAAE
AAQABAAEAAQABQAFAAUABQAFAAUABQAFAAUABwAHAAcABwAHAAcABwAHAAcABwAHAAYA
BgAGAAYABgAGAAYABgAGAAYABQAFAAUABQAFAAQABAAEAAQABAAEAAIAAQABAAEAAQAB
AAEAAQABAAEAAQABAAEAAAAAAAAAAAAAAAAAAAAAAAAAAAD//wAAAAAAAAAAAAAAAAAA
AAACAAIAAQABAP///////////f/9//z//P/+//7//v/+//3//f/8//z//P/7//v//P/+
//7//v/+//7//v/+//7//v/+//3//f/9//3//f/9//3//f/9//7//v/+//7//v/8//z/
+//7//3//f/9//3//f/9//3//f/7//v/+//7//v/+//7//v//f/+/wAAAAAAAAAAAAAB
AAEAAQACAAIAAgACAAMAAwADAAMAAwADAAIAAgACAAIAAgACAAIAAgACAAIAAgAEAAQA
BAAEAAQABAADAAEAAQAAAP///v/+//3//f/9//v/+//6//v/+v/6//r/+v/6//n/+f/3
//f/9//3//b/9v/2//b/+P/4//j/+P/4//j/+P/4//f/9f/0//L/9P/3//n//P8AAAAA
/v/+/wIABgANABcAKAA5AEYAQgAvABsACgABAPn/9f/o/9r/z//D/7f/tf+5/7n/tP+0
/7j/vP/A/8f/zf/W/9//5P/m/+j/6v/s/+7/8P/y//D/8v/y//L/8v/y//P/9P/2//b/
9v/2//b/9//3//f/9f/1//X/9f/z//P/8//0//b/9v/2//b/9f/1//T/9P/2//b/9//3
//f/9//3//f/9f/1//b/9v/4//j/+f/5//n/+v/6//r/+//7//v//P/8//3//f/9//7/
/v//////AAAAAAIAAgABAAIAAwADAAQABQAFAAYABwAIAAkACgAMAA0ADgAPABAAEQAR
ABIAFAAUABUAFQAVABUAFgAXABcAFwAYABgAGgAbABsAHAAcABwAHQAdAB0AHQAdAB0A
GwAbABsAGgAcABsAGgAaABcAFgAVABUAFAATABEAEAANAAwACwAKAAkACAAGAAUABAAD
AAIAAQAAAAAA///+//7//f/8//v/+//7//v/+//7//r/+v/6//z//P/8//v/+//7//v/
+//5//n/+f/5//n/+f/5//n/+//7//v/+//6//r/+v/6//v/+//7//v//f/9//3//f/7
//z//P/8//z//P/8//3//f/9//3//f/9//3//f/9//3//f/9//3//f/9//3//f/7//v/
+//6//r/+v/6//r/+v/6//r/+v/8//v/+//7//v/+//6//r/+v/6//r/+v/6//n/+f/5
//n/+f/5//n/+f/5//n/+f/5//j/+P/4//j/+P/4//j/+P/4//j/9//4//j/+P/4//j/
+P/4//j/+P/4//f/9//5//n/+f/5//f/9//2//b/+P/4//j/+P/3//f/9v/2//j/9//3
//j/9v/2//b/9v/2//b/9v/2//b/9v/1//X/9f/1//X/9f/3//f/9//4//b/9v/2//b/
9v/2//X/9f/1//X/9f/1//X/9f/1//X/9f/1//X/9f/3//f/+P/4//j/+P/4//r/+//7
//v//P/8//z//P/7//v/+//7//v/+//6//r/+P/4//j/+P/6//r/+v/6//r//P/8//z/
/P/8//z/+//9//3//P/7//r/+v/5//n/+f/3//f/9v/1//T/9P/0//T/9P/z//P/8//z
//P/8//y//L/8v/y//L/8v/y//L/8v/y//L/8v/x//H/8P/u/+7/7//v//L/9P/4//r/
+v/6//z/AwALABYAJwA6AEoATQA/ACgAFwALAAEA+P/s/93/z/+//7P/rf+x/7L/sP+w
/7L/tv+7/8H/yP/R/9r/4P/i/+T/5v/o/+r/7P/u//D/8P/w//D/8P/x//L/8v/y//L/
8v/y//P/8//z//X/9f/1//X/9f/1//X/9v/2//b/9v/2//X/9f/0//T/9v/2//f/9//1
//X/9f/1//X/9f/2//b/+P/4//n/+f/3//j/+P/4//n/+f/5//r/+v/7//v/+//8//z/
/f/9//7//v8AAAAA//8AAAEAAQACAAMAAwAEAAUABgAHAAgACgALAAwADQAOAA8ADwAQ
ABIAEgATABMAFQAVABYAFwAVABUAFgAWABQAFQAVABYAFgAWABcAFwAXABcAFwAXABcA
FwAXABYAFgAVABQAFAAVABQAEwATABAADwANAAwACwAKAAkACAAHAAYABAADAAQAAwAC
AAEAAAAAAP///v/+//3//P/7//n/+f/5//n/+f/4//j/+P/4//j/+P/3//X/9f/1//X/
9//3//f/9//3//f/9//3//f/9//3//f/+P/4//j/+P/5//n/+f/5//v/+//7//v/+f/6
//r/+v/6//r/+v/7//v/+//7//v/+//7//v/+//7//v/+//7//v/+//7//v/+//7//v/
+v/6//r/+v/6//r/+v/6//r/+v/5//n/+f/5//n/+P/4//j/+P/4//j/+P/3//f/9//3
//f/9//3//n/+f/5//n/9//2//b/9v/2//b/9v/2//b/9v/2//X/9v/2//b/9v/2//b/
9v/2//b/9v/1//X/9f/1//X/9f/1//X/9P/0//T/9P/0//T/9f/1//T/9P/0//P/8//0
//T/9P/0//T/9P/0//T/9P/0//T/8//z//P/8//z//P/8//z//P/9P/0//T/9P/0//b/
9v/1//X/9f/1//X/9f/1//X/9f/1//X/9f/1//X/9f/1//X/9f/3//j/+P/4//j/+P/6
//v/+//7//z//P/8//z/+//7//v/+//9//3//P/8//z//P/8//z/+v/6//r/+v/6//z/
/P/8//z//P/8//v/+//7//r/+f/6//r/+f/5//n/9//3//b/8//y//L/8v/0//T/8//z
//P/8//z//P/8v/y//L/8v/y//L/8v/y//D/8P/w//D/7//v//D/8P/y//P/9f/4//r/
/P/8//r//P8CAAkAEQAiADMAPgA+AC0AFQAEAPn/7//n/97/0v/F/7X/rf+t/7H/sf+u
/7D/tP+6/8D/x//P/9r/4f/m/+b/6P/q/+z/7v/w//D/8P/y//L/8v/y//L/8//0//T/
9P/0//T/9v/3//f/9//3//f/9//3//X/9f/1//b/+P/4//j/+P/5//n/+P/4//r/+v/7
//v/+f/5//n/+f/5//n/+v/6//r/+v/7//v/+//8//z//P/9//3//f/+/wAAAQABAAEA
AAAAAAEAAQACAAIABAAEAAUABgAHAAcACAAJAAkACgALAAwADQAOAA4ADwAQABEAFAAV
ABUAFgAWABYAFwAXABcAFwAYABkAGQAZABoAGgAcAB0AHQAeAB4AHgAfAB8AHQAdAB0A
HQAdAB0AHQAcAB4AHQAcABwAGQAYABcAFwAWABUAEwASABEAEAAPAA4ADQAMAAoACQAK
AAkACAAHAAQABAADAAIAAgABAAAA/////////////wEAAAAAAAAA/v/+//7//f//////
/////////////////f/9//3//f/9//3//f/9//7//v/+//7///////////8BAAEAAQAB
AAEAAgACAAIABAAEAAQABQAFAAUABQAFAAMAAwADAAMAAwADAAMAAwADAAMAAwADAAUA
BQAFAAQABAAEAAQABAACAAIAAgACAAIAAQABAAEAAwADAAIAAgACAAIAAgACAAIAAQAB
AAEA/////////////////////////v/+//7/AAAAAAAAAAACAAIAAgABAAAAAAAAAAAA
AAAAAAAAAAAAAAAA/////////////////f/9//z//P/8//z//P/8///////+//7//P/7
//v//P/8//z//P/8//z//P/8//z//P/8//v/+//9//3//f/9//3//f/9//7//P/8//z/
/P/8//z/+//7//3//f/9//3//f/9//3//f/8//v/+v/5//v/+//7//v/+//8//3//v/+
//7//v/+//7//v8AAAEAAQABAAQABAAEAAQAAwADAAMAAwADAAMAAgACAAQABAAEAAQA
AgACAAIAAgACAAQABAAEAAQABAAEAAMAAwADAAIAAQACAAIAAQABAP///f/9//z//f/8
//z//P/8//z/+//7//n/+f/5//n/+P/4//j/+P/4//j/+P/4//j/+P/4//j/+f/5//j/
+P/2//f/+f/8/wAABAACAAAAAgAGAA0AEwAgADEAQABGADkAIQAQAAUA+//1/+7/4v/V
/8n/uf+1/7n/u/+2/7T/uP+8/8L/x//N/9b/3//k/+b/6P/q/+z/7v/y//L/8v/0//T/
9P/0//T/9f/2//j/+P/4//j/9v/3//f/9//3//f/9//3//n/+f/5//r/+v/6//r/+v/5
//n/+P/4//j/+P/5//n/+f/5//n/+f/5//n/+v/6//r/+v/7//v//f/+//7//v//////
//8AAAAAAQABAAEAAAAAAAEAAQACAAIABAAEAAcACAAJAAkACAAJAAkACgANAA4ADwAQ
ABAAEQASABMAFAAVABUAFgAWABYAFwAXABkAGQAaABsAGwAbABwAHAAaABsAGwAcAB4A
HgAfAB8AIQAhACEAIQAfAB8AHwAeAB4AHQAcABwAGwAaABkAGQAYABcAFQAUABMAEgAR
ABAADwAOAAwACwAKAAkACAAHAAQABAADAAIAAgABAAAA/////////////////v/+//7/
/v/+//7//f/9//3//f/9//v/+//7//v//f/9//3//f/9//3//f/9//7//v/+//7/////
///////9//3//f/9//3//v/+//7//v/+//7//////////////////////////f/9//3/
/f/9//3//f/9//////////7//P/8//z//P/8//z//P/8//z/+//7//v/+//7//r/+v/6
//r/+v/6//r/+f/5//n/+f/5//n/+f/5//n/+f/5//n/+P/4//j/9v/2//b/9v/4//j/
+P/3//b/9v/2//b/9P/0//T/9P/1//b/9v/3//X/9f/1//X/9f/1//T/9P/0//T/9P/0
//P/8//y//L/9P/z//P/9P/y//L/8v/y//L/8v/y//L/9P/0//P/8//x//H/8f/x//P/
8//z//T/9P/0//T/9P/0//T/8//z//P/8//z//P/8//z//P/8//z//P/8//z//X/9f/1
//T/9v/2//b/9v/2//f/9//3//j/+P/4//j/+f/5//n/+f/5//n/+P/4//r/+v/6//r/
+P/4//j/+P/4//r/+v/6//z//P/8//v/+//7//r/+f/2//b/9f/1//P/8f/x//D/7//u
/+7/7v/w//D/7//v/+3/7f/t/+3/7v/u/+7/7v/w//D/8P/w/+7/7v/u/+7/7//v/+z/
7v/u/+//8f/y//b/+P/4//j/+v8AAAkAEwAkADkARgBEADMAHQAMAAMA+f/v/+T/1v/H
/7n/r/+t/6//r/+u/67/sP+0/7r/v//J/9L/2//g/+D/4v/m/+j/6v/s/+z/7P/u/+7/
7v/u/+7/7//w//D/8P/w//D/8P/x//H/8f/x//H/8f/x//P/8//z//T/8v/y//L/8v/z
//P/8v/y//L/8v/z//P/8//z//P/8//z//P/9P/0//T/9P/1//X/9f/2//b/9v/3//f/
9//4//j/+f/5//n/+v/6//v/+//8//z//v/+////AAABAAEAAgADAAMABAAFAAYABwAI
AAgACQAKAAsADAANAA0ADgAQABAAEQARABEAEQASABMAFQAVABYAFgAWABcAFwAYABYA
FgAXABcAFwAXABcAFwAXABcAFwAWABYAFQAUABQAEwASABEAEQAOAA0ACwAKAAkACAAH
AAYABQAEAAIAAQAAAP///v/9//z//P/7//r/+v/5//j/9//3//f/9//3//f/9v/2//b/
9v/2//b/9f/3//f/9//3//f/9//3//f/9//3//f/9//3//f/9//3//j/+P/4//j/+f/5
//n/+f/5//n/+f/5//n/+v/6//r/+v/6//r/+//7//v/+//7//3//f/9//3/+//7//v/
+//7//v/+//7//v/+//7//r//P/8//z//P/8//z//P/8//z/+//7//v/+f/5//j/+P/6
//r/+v/6//r/+f/5//n/+f/5//n/+f/5//n/+f/5//n/+P/4//j/+P/4//j/+P/4//j/
+v/5/w==
         </WaveFormData>
      </LeadData>
   </Waveform>
</RestingECG>
