# Supplementary material for: Detection of Left Atrial Enlargement Using a Convolutional Neural Network-Enabled Electrocardiogram
Source: Front Cardiovasc Med. 2020 Dec 17;7:609976. doi: 10.3389/fcvm.2020.609976 (PMC7773668; doi:10.3389/fcvm.2020.609976)
Supplement: Supplementary file 5 [file Data_Sheet_5.ZIP › normal4/1802036153_7679_0000002U.XML]

<?xml version="1.0" encoding="Windows-1252"?>
<!DOCTYPE RestingECG SYSTEM "restecg.dtd">
<RestingECG>
   <PatientDemographics>
      <PatientID>1802036153</PatientID>
      <PatientAge>67</PatientAge>
      <AgeUnits>Years</AgeUnits>
      <Gender>Female</Gender>
      <PatientLastName>chenyanbing</PatientLastName>
   </PatientDemographics>
   <TestDemographics>
      <DataType>Resting</DataType>
      <Site>1</Site>
      <AcquisitionDevice>MAC55</AcquisitionDevice>
      <Status>Unconfirmed</Status>
      <Priority>Normal</Priority>
      <AcquisitionTime>10:49:36</AcquisitionTime>
      <AcquisitionDate>08-12-2017</AcquisitionDate>
      <CartNumber>1</CartNumber>
      <AcquisitionSoftwareVersion>009C</AcquisitionSoftwareVersion>
      <XMLSourceVersion>MAC5000 v1.0</XMLSourceVersion>
   </TestDemographics>
   <RestingECGMeasurements>
      <VentricularRate>73</VentricularRate>
      <AtrialRate>73</AtrialRate>
      <PRInterval>144</PRInterval>
      <QRSDuration>90</QRSDuration>
      <QTInterval>412</QTInterval>
      <QTCorrected>453</QTCorrected>
      <PAxis>34</PAxis>
      <RAxis>-34</RAxis>
      <TAxis>9</TAxis>
      <QRSCount>12</QRSCount>
      <QOnset>211</QOnset>
      <QOffset>256</QOffset>
      <POnset>139</POnset>
      <POffset>188</POffset>
      <TOffset>417</TOffset>
      <ECGSampleBase>500</ECGSampleBase>
      <ECGSampleExponent>0</ECGSampleExponent>
   </RestingECGMeasurements>
   <Diagnosis>
      <Modality>Resting</Modality>
         <StatementCount>4</StatementCount>
         <LabelText>12SL ��ϳ���</LabelText>
      <DiagnosisStatement>
         <StmtFlag>ENDSLINE</StmtFlag>
         <StmtText>�������</StmtText>
      </DiagnosisStatement>
      <DiagnosisStatement>
         <StmtFlag>ENDSLINE</StmtFlag>
         <StmtText>������ƫ</StmtText>
      </DiagnosisStatement>
      <DiagnosisStatement>
         <StmtFlag>ENDSLINE</StmtFlag>
         <StmtText>T ���쳣���ɿ���Ϊǰ���ļ�ȱѪ</StmtText>
      </DiagnosisStatement>
      <DiagnosisStatement>
         <StmtFlag>ENDSLINE</StmtFlag>
         <StmtText>�쳣 ECG</StmtText>
      </DiagnosisStatement>
   </Diagnosis>
   <Waveform>
      <WaveformType>Rhythm</WaveformType>
      <WaveformStartTime>0</WaveformStartTime>
      <NumberofLeads>8</NumberofLeads>
      <SampleType>CONTINUOUS_SAMPLES</SampleType>
      <SampleBase>500</SampleBase>
      <SampleExponent>0</SampleExponent>
      <HighPassFilter>16</HighPassFilter>
      <LowPassFilter>150</LowPassFilter>
      <ACFilter>NONE</ACFilter>
      <LeadData>
         <LeadByteCountTotal>10000</LeadByteCountTotal>
         <LeadTimeOffset>0</LeadTimeOffset>
         <LeadSampleCountTotal>5000</LeadSampleCountTotal>
         <LeadAmplitudeUnitsPerBit>4.88</LeadAmplitudeUnitsPerBit>
         <LeadAmplitudeUnits>��V</LeadAmplitudeUnits>
         <LeadHighLimit>2147483647</LeadHighLimit>
         <LeadLowLimit>268435456</LeadLowLimit>
         <LeadID>I</LeadID>
         <LeadOffsetFirstSample>0</LeadOffsetFirstSample>
         <FirstSampleBaseline>0</FirstSampleBaseline>
         <LeadSampleSize>2</LeadSampleSize>
         <LeadOff>FALSE</LeadOff>
         <BaselineSway>FALSE</BaselineSway>
         <ExcessiveACNoise>FALSE</ExcessiveACNoise>
         <MuscleNoise>FALSE</MuscleNoise>
         <LeadDataCRC32>3397626741</LeadDataCRC32>
         <WaveFormData>
+P/4//j/+P/2//b/9v/2//X/9P/z//L/8v/y//L/8v/w//D/8P/w//D/8P/w//D/8P/w
//D/8P/u/+7/7v/u//D/8P/w//D/7v/u/+7/7v/u/+7/7v/u//D/8P/w//D/7//u/+3/
7P/t/+7/7//w/+//7v/t/+z/7v/u/+7/7v/u/+7/7v/u/+z/7P/s/+z/7v/u/+7/7v/t
/+z/6//q/+j/6P/o/+j/6v/q/+r/6v/n/+b/5f/k/+b/5v/m/+b/5P/k/+T/5P/k/+T/
5P/k/+L/4v/i/+L/4P/g/+D/4P/g/+D/4P/g/9//3v/d/9z/3P/c/9z/3P/c/9z/3P/c
/9v/2v/Z/9j/2v/a/9r/2v/Y/9j/2P/Y/9b/1v/X/9f/2f/Z/9r/2v/Y/9j/2P/Y/9n/
2v/d/97/3P/b/9v/2v/c/9z/3v/e/+L/5P/l/+X/4//i/+L/4v/k/+T/5P/j/+D/3//d
/9z/2//a/9n/2P/Z/9n/2P/X/9X/0//R/9D/0f/S/9T/1f/S/9H/0f/S/9L/0v/S/9L/
1P/U/9T/1P/T/9P/0//T/9T/1P/S/9H/zP/H/8X/w//D/87/4f/x/wMAGAAsAD8AVABh
AGUAaQBrAF8ATQA3ACQAFwAKAP7/8//p/+L/3//b/9b/0P/K/8z/0P/S/9T/1v/Y/9j/
2v/Z/9j/2P/Y/9j/1//Z/9v/2//b/9r/2f/Z/9r/2//b/9v/2//b/9v/2//b/9n/2f/b
/9v/3v/e/97/3f/c/9z/3P/e/97/3v/e/97/3//h/+L/4v/i/+L/4//j/+X/5//l/+T/
5v/m/+b/5v/m/+f/5//n/+n/6f/p/+n/6f/p/+r/6//u/+//7//u/+//7//v//H/8f/x
//L/8f/y//T/9f/2//b/9v/2//X/+f/8//3//v/9//7///8CAAEAAQACAAMABAAGAAoA
DAAKAAoACwANAA8AEAARABIAEAAQABEAEgAUABQAFAAUABQAEwASABIAEAAQABAAEAAQ
AA8ADgANAAsACwAIAAcABQAFAAQAAwAEAAIAAAAAAP3//P/7//r//P/8//v/+f/4//f/
9//3//n/+P/4//n/+f/5//f/9v/2//b/9f/1//j/+P/4//f/9//3//b/9v/4//j/+P/4
//n/+f/4//f/9v/2//j/+f/7//v/+//8//r/+v/5//n/+//7//v//P/+//7//v/9//r/
+v/7//z//v////////////7//f/9//3//f//////AQAAAP/////+//7//v/+/wAAAQAB
AAEAAAD+//z/+//8//3///8AAAAAAAAAAP///f/9//3//f/9//7//v/+//7//v/9//z/
/P/9//3//v8AAAAA///+//7//v/9//3//v////////////7//f/9//z//P/8//3/////
/////v/8//z//P/8/wAAAAAAAP7//v/+//7//P/8//3//f8BAAEAAgACAAAAAAAAAAAA
AgACAAQABAADAAMABAAEAAYABgAIAAgACgAMAA0ADQALAAoACgAKAAoACgAKAAkACAAH
AAUABAADAAIAAQAAAP/////+//3/+v/5//j/+P/6//r/+//7//r/+f/5//r/+P/4//j/
+P/6//r/+v/6//f/9//3//f/+P/6//b/8//u/+v/6f/r//X/BAAXACkAPQBUAGwAfQCK
AJEAkwCTAIsAewBjAFEARgA7AC4AIgAZAA8ACAAFAAMAAAAAAP7//P/+//7//v/+/wAA
AAACAAEA/v/9//z/+//5//v//f/9//3//P/7//v//P/7//v/+//7//3//f/9//3/+f/5
//v/+//8//z//P/7//z//P/8//7//P/8//z//P/+///////+//z//P/9//3///8BAP//
/v/+//7//v/+//7/////////AAABAAIAAwABAAEAAgADAAQABQAFAAQABQAFAAUABwAG
AAcACQAJAAsADAAMAAwACwAMAA0ADQAQABIAEgASABMAFAAVABgAFwAXABgAGQAbABwA
HwAgAB4AHgAfACEAJAAkACQAJAAkACQAJQAmACYAJgAmACYAKAAnACYAJgAlACQAIwAi
ACAAHwAeAB0AGwAbABgAFwATABMAEgARABEAEAAPABAADAAKAAgABgAIAAgABwAFAAYA
BQAFAAUAAwACAAIAAwAFAAUAAwACAAAAAAD/////AAAAAAAA/////////v/+//7//v/+
//7/AQABAAAA///8//z//v////3//f/9//7//v/+//3//f/9//3//f/+//7//v/+//3/
+v/6//v//P/+/////////////v/9//3//f/9//////8BAAAA//////7//v/+//7/AAAB
AAEAAQABAAAA//////////8AAAAAAAAAAAAA///9//3//f/9//3//v/+//7///8AAAAA
AAD+//////8AAAAAAAD///7//v/+//3//f/+/////////////v/9//3//P/8//z//f//
///////+//z//P/8//z//v8AAAEAAAD///7//f/8//7//v//////AwADAAQABAAEAAQA
BAAEAAQABAAGAAYABwAHAAgACAAGAAYACAAIAAwADgAPAA8ADQAMAAwADAAMAAwADAAL
AAoACQAHAAYABQAEAAMAAgABAAEAAAD///3/+//5//j/+v/6//v/+//6//n/+f/6//r/
+v/6//r/+v/6//r/+v/4//f/9v/1//b/9v/2//H/7P/n/+P/4//r//j/CQAbADEASABg
AHMAggCNAJEAjwCNAIEAawBTAEgAPwAuACAAFQAJAAQAAQD9//r/+P/0//L/9P/0//T/
9v/4//b/+P/5//b/9f/0//P/8f/y//X/9v/3//T/8//z//T/9P/z//L/8f/y//P/9P/1
//H/8f/z//P/9P/0//T/8//y//L/8v/0//L/8v/y//L/8//1//b/9v/z//L/8v/x//P/
9f/z//L/9P/0//T/9P/0//X/9f/1//f/9//3//f/9f/1//b/9//4//n/+f/4//n/+f/5
//v/+//7//z/+//9//7//v/+//7//v/+//3/AAACAAIAAgACAAIAAgAEAAUABQAGAAcA
CQAKAA0ADgANAAwADAANABAAEAAQABAAEAAQABEAEgARABAADwAOAA8ADwAPABAADwAO
AA0ADAAMAAsACgAJAAcABwAEAAMAAwADAAIAAQD+//z/+v/6//n/+P/3//b/9P/0//P/
8f/y//H/8f/x/+//7v/u/+//7f/t/+v/6v/o/+j/5//n/+r/6v/q/+n/5//n/+b/5v/k
/+T/5P/k/+f/5//m/+X/5P/k/+b/5//p/+n/6f/q/+j/6P/n/+f/5//n/+f/6P/q/+r/
6v/p/+b/5v/n/+j/6v/r/+v/6//t/+z/6//r/+v/6//t/+3/7//u/+3/7f/q/+r/6v/q
/+r/6//r/+v/6//q/+n/6f/p/+n/6v/q/+z/7P/s/+v/6f/p/+n/6f/q/+z/7f/u/+7/
7v/t/+z/7P/t/+3/7v/w//D/7//u/+7/7v/t/+3/7v/v/+//7//v/+7/7f/t/+z/7P/s
/+3/7//v/+//7v/s/+z/7P/s//D/8v/y//D/8P/w//D/8P/w//H/8f/z//P/9P/0//T/
9P/0//T/9v/2//j/+P/7//v//P/8//v/+v/7//r//v8AAAEAAQD9//z//P/8//r/+v/6
//n/+P/3//X/9P/1//T/8//y//P/8//y//H/7v/t/+z/7P/s/+z/7f/t/+7/7f/t/+7/
7P/s/+z/7P/t/+7/7//w/+3/7f/t/+3/6v/s/+z/6f/k/+H/3f/d/+f/9v8FABkAMwBK
AGIAdQCCAIsAjwCPAIsAewBjAE0APgA1ACgAGgAPAAcA/v/7//n/+P/2//T/8v/y//T/
9P/y//T/9v/2//f/9P/y//L/8v/x//H/8//z//P/9P/z//P/9P/0//P/8v/x//L/8//0
//X/8f/x//P/8//2//b/9v/1//T/9P/0//b/9P/0//T/9P/2//f/9//2//T/9P/1//X/
9//5//f/9v/4//j/+P/4//n/+f/4//f/+P/5//r/+//7//v//P/9//z//f/9//z//f/9
//3/////////AAD//wAAAgADAAQAAwAEAAUABQAIAAoACgAKAAsADAANABAADwAPABAA
EQATABQAFwAYABYAFgAXABkAGgAaABoAGgAcABwAHQAeABwAHAAcABwAHgAdABwAHAAb
ABoAGQAYABYAFQAUABMAEwATABAADwALAAsACgAJAAoACAAGAAYAAwACAAEAAAACAAIA
AQD//wAA/////////f/8//z//f///////f/8//z//P/7//v/+v/6//r/+f/6//v/+//8
//r/+v/6//r//f/9//z/+//4//j/+v/7//v/+//7//z//P/8//v/+//5//n/+f/6//v/
/P/9//3/+v/6//v//P/+/////////////v/9//3/+//7//3//f/+//7//v////z//P/8
//z//P/9//3//f/9//z/+//7//n/+f/6//r//P/8//z/+//5//n/+f/5//n/+v/6//r/
+//8//z//P/7//v/+v/6//z//P/7//r/+P/4//f/9//4//n/+f/5//v/+v/5//n/+P/4
//j/+f/5//n/+f/4//b/9v/2//b/9v/2//f/9//7//r/+f/4//f/9v/4//j/+f/5//v/
+//8//z/+v/6//r/+v/7//z///8AAAAA//////7/AAAAAAIAAgAEAAYABwAHAAUABAAE
AAQABgAGAAYABQADAAEA/v/8//3//P/7//r/9//3//b/9f/0//P/8v/y//T/9P/1//X/
8v/x//H/8v/0//T/9P/0//L/8v/y//L/8f/x//H/8f/w//D/8P/t/+b/4f/f/9//5//4
/wcAGwAzAEwAYAB3AIgAjwCTAJUAkQCDAGsAUwBEADcAKgAaAAsAAwAAAPv/9//0//D/
7P/u/+7/8P/0//T/9P/0//b/8//w//D/8P/w/+//7//x//H/8f/u/+3/7f/u//H/8f/x
//H/8f/x//H/8f/t/+3/7//v//L/8v/y//H/8P/w//D/8v/w//D/8P/w//D/8f/x//D/
8P/w//H/8f/x//P/8f/w//L/8v/y//L/8//z//L/8f/z//P/8//z//L/8f/x//H/8v/z
//P/8v/x//H/8f/z//L/8//1//X/9//4//j/+P/4//j/+P/3//n//P/9//7//v/+//7/
AAD/////AAABAP//AAADAAQAAgACAAMABQAIAAgACAAIAAgACAAJAAoACAAIAAgACAAK
AAkACAAIAAYABgAGAAYABAADAAIAAQD9//3/+v/5//X/9f/0//P/9P/y//D/8P/v/+7/
7f/s/+7/7v/t/+v/6f/n/+b/5f/m/+b/5//p/+n/6f/n/+b/5v/m/+X/5f/o/+j/6P/n
/+b/5f/j/+L/5P/k/+T/5P/j/+P/4v/h/97/3v/g/+H/4//j/+P/5P/j/+L/4P/f/+H/
4f/h/+L/4v/i/+L/4f/e/97/3//g/+L/4//j/+P/4f/g/9//3//f/9//4f/h/9//3v/d
/93/3P/c/9z/3P/c/93/3f/d/93/3P/b/9v/3f/d/97/3v/e/97/3v/d/93/3f/d/93/
3v/g/+H/4v/g/+D/3//e/97/3//f/+D/4v/i/+H/4P/g/+D/3//f/+L/4//j/+P/4f/g
/9//3//i/+L/4v/j/+X/5f/i/+D/4P/g/+D/4f/i/+T/5f/m/+X/5f/k/+b/5v/m/+b/
6P/o/+r/6v/p/+n/6v/q/+v/7P/v//D/8P/y//P/8//z//L/8v/y//L/8v/y//H/7v/t
/+v/6v/s/+z/7P/s/+n/6f/o/+f/5v/l/+T/5P/m/+b/5//n/+T/4//j/+T/5f/m/+f/
6P/o/+j/6P/o/+f/5//n/+f/6v/q/+j/5f/e/9n/1//Z/+H/7v/9/xEAJQA4AE4AYwB0
AH0AhQCJAIMAdQBfAEkAOgAvACAAFAALAAEA+v/3//P/7P/o/+j/6v/u//D/8v/2//j/
+P/0//P/9P/2//b/9v/1//f/+f/5//n/9v/1//X/9v/5//n/+f/5//n/+f/5//n/9//3
//n/+f/6//r/+v/5//j/+P/4//r/+//8//3//v/9//3//P/6//z//P/9//3///8BAP//
/v/8//z//P/8/wAAAQABAAEAAQABAAEAAQABAAEAAgADAAQABQAFAAQAAwADAAMABQAG
AAcACQAJAAcACAAIAAgACwAMAA0ADQAQABIAEgASABIAEgASABQAFgAXABkAGwAZABoA
HQAeAB4AHgAfACEAJAAkACQAJAAkACQAJQAmACcAKAApACoAKAAnACYAJgAkACQAJAAk
ACQAIwAiACEAHQAdABoAGQAZABkAGAAXABQAEgAQABAADwAOAA0ADAAOAA4ADQALAAkA
BwAGAAUABwAGAAYABwAHAAcABQAEAAIAAgABAAEAAgACAAIAAQD//////v/+/wAAAAAA
AAAAAQABAAAA//8AAAAAAgADAAMAAwADAAQAAwACAAAA//8AAAEAAgAEAAQABAAEAAMA
AgACAAMABAAGAAcABwAHAAYABAACAAEAAgADAAYABwAFAAQAAwADAAIAAgACAAIABAAF
AAUABQADAAIAAQABAAIAAwAFAAYABAAEAAQAAwADAAMAAwADAAMABAAEAAQAAgACAAEA
AAACAAMAAwAEAAQABAADAAIAAgACAAEAAQACAAMAAwADAAEAAAD/////AgACAAIAAwAB
AAEAAQAAAP7//v/+//7/AAAAAAEAAQD////////+/wAAAAAAAAAAAAAAAAEAAQABAAEA
AgACAAQABAAEAAQAAgACAAQABAAHAAcACAAIAAgACAAKAAoACgAMAA0ADQAMAAwADQAO
AAsACgAJAAcACAAHAAUABAADAAIAAQAAAP/////+//3//P/7//r/+v/4//j/+f/5//r/
+f/5//r/+P/4//j/+P/4//j/+P/4//f/9//3//f/9v/0//D/7f/q/+n/6//t//f/BAAV
ACcAPQBUAGwAgQCQAJUAlwCVAIsAeQBfAE0ARAA5ACoAIAAVAAsABAD///v/+v/4//j/
+P/8//z/+P/4//j/9v/2//v//P/6//r/+v/5//j/+f/4//f/9//3//j/+v/6//n/+P/3
//X/9f/1//X/9f/1//f/9//3//b/9f/z//X/9v/3//r/+f/4//f/9v/2//f/9//2//j/
+P/5//n/9//5//f/9v/3//j/+f/6//n/+f/4//f/+f/5//n/+f/7//v//P/9//z//f/9
//z//v///wAAAwACAAMABQAFAAUABgAGAAYACQAKAAsACwAKAAwADAAMAA4AEAASABYA
FQAVABYAFwAXABgAGwAcAB4AHgAfACEAIQAgAB8AHgAgACAAIQAiACIAIgAiACIAIgAh
ACAAIAAgACAAIAAgAB0AGwAZABcAFgAXABUAFQARABEAEAAPAA4ADAAKAAoACQAIAAcA
BgAEAAQAAwABAAIAAQABAAEAAQAAAAAAAQD//////f/8//3//v/+///////+//3/+//9
//3//P/8//z//P/8//z/+//7//r/+f/5//r//f////z/+//6//r/+//8//z//f/7//v/
+//8//r/+v/6//n/+f/6//z//v/7//v/+v/5//z//P/8//3/+//7//3//f/9//z/+//7
//z//P/8//z/+v/7//v/+//9//z/+//7//n/+f/6//r/+v/6//r/+f/7//v/+//7//r/
+v/5//j/+v/6//n/+P/2//f/9//4//j/+P/3//b/9//4//j/+f/3//f/9v/1//b/9v/2
//f/9v/2//b/9//3//f/9//2//j/+P/4//j/9//2//b/9f/2//X/9v/3//r/9v/2//b/
9v/2//j/+P/5//n/+v/5//n/+P/4//j/+P/4//r/+v/8//z//P/7//v/+v/7//z///8A
AAAAAgADAAMA///+//7//v8AAAAAAAD///z/+//5//j/+f/4//f/9v/z//P/8v/x//D/
7//u/+7/8P/w//H/8f/v/+3/7P/s/+7/7v/u/+7/7P/s/+z/7P/r/+v/6//r/+z/7P/o
/+P/3v/Z/9f/2f/j//L/AwAXAC0AQgBaAG8AgACJAI8AkQCLAHsAYwBJADgALwAiABYA
DQADAPz/9//z/+7/6v/q/+r/7v/s/+z/8P/y/+7/7P/r/+z/7P/s/+z/6//t/+//7//v
/+z/6//r/+z/7//v/+//7//t/+3/7f/t/+v/6//t/+3/7v/u/+7/7f/s/+z/7P/u//D/
8P/w//D/7v/v/+//7v/u/+7/7//v//H/8//x//D/7//u/+3/7P/v//H/8v/z//L/8f/w
/+//7//v//D/8f/0//X/9f/0//H/8f/x//P/9P/1//f/9//3//j/+P/4//f/+P/5//n/
+//+////AAAAAAAAAAACAAQABQAHAAkABwAIAAsADAAMAAwADQAPABAAEAAQABAADgAO
AA8AEAAQABAAEAAQAA4ADQAMAAwACgAKAAoACgAKAAkACAAHAAMAAwAAAP//AAABAAEA
AQAAAP7//P/8//3//P/7//r/+v/6//n/9//0//P/8//z//X/9P/0//X/9f/1//P/8v/0
//T/8//z//L/8v/y//H/8f/x//D/8P/y//L/8v/y//H/8f/w/+//7//w//P/9f/2//f/
+P/6//r/+v/5//n/+v/7//z//v/9//z/+//5//b/9v/3//j/+P/5//n/+f/3//b/9f/1
//X/9f/3//f/9f/0//P/8//y//L/8v/y//T/9f/1//X/8//y//H/8f/z//P/9P/0//T/
9P/0//P/9f/1//X/9f/3//j/+P/4//j/+P/3//b/+P/5//n/+v/4//j/9//2//b/9v/1
//X/9P/1//X/9f/1//T/8//z//b/9v/2//f/9v/1//T/8v/y//L/8v/y//T/9v/0//T/
9P/0//b/9v/3//f/+P/3//f/9v/2//b/9v/2//b/9v/4//j/+P/3//f/9v/3//j/+//8
//7/AAABAAEA///+//7//v8AAAAAAAD///z/+//5//j/+v/6//r/+v/7//v/+v/5//r/
+f/4//j/+f/6//z//f/8//v/+//8//z//P/8//z/+v/6//r/+v/3//f/9//3//j/+P/2
//X/8P/p/+n/6f/r//T/BQAXACkAPABSAGUAfACHAI0AkQCPAIEAbwBbAEYANwAsACAA
EwAHAAAA///9//j/8v/u//D/9P/0//j/+v/8//z//v/9//r/+P/4//j/9//4//v//P/9
//r/+f/5//r//f/9//3//f/9//3//f/9//3//f//////AAAAAAAA///+//7//v8AAAAA
AAAAAAAAAgADAAMAAgABAAAAAAD//wAAAwACAAIAAgACAAIAAgACAAMAAwADAAQABQAG
AAcACQAJAAoACwAMAA0ADQAMAA0ADQANAA8ADgAPABEAEQATABQAFAAUABMAFAAVABUA
FwAaABsAHAAbABwAHQAgACEAIQAiACMAIwAkACcAKAAmACYAJwApACwALAAsACwALAAs
AC0ALgAuAC4ALgAuAC4ALQAsACwAKgAqACoAKgAqACkAKAAnACUAJQAiACEAIQAhACAA
HwAeABwAGgAaABcAFgAVABQAFAAUABMAEQAQAA8ADwAPAA0ADAAMAA0ACwALAAkACAAI
AAgABwAHAAgACAAIAAcABwAHAAYABgAIAAgACAAIAAkACQAIAAcABgAGAAgACQAJAAkA
CQAKAAgACAAHAAcABwAHAAcACAAKAAoACgAJAAgACAAJAAoADAANAA0ADQALAAoACQAJ
AAkACQALAAsADQAMAAsACwAKAAoACgAKAAoACwALAAsACwAKAAkACQAJAAkACgAKAAgA
CAAIAAcABQAFAAUABQAHAAgACAAIAAYABgAFAAQABAAFAAUABgAIAAgABwAGAAQABAAD
AAMABAAFAAUABQADAAIAAQABAAQABAAEAAUABQAFAAUABAACAAIAAgACAAQABAAFAAUA
BQACAAIAAgACAAIAAwAEAAYABwAIAAcABwAGAAYABgAGAAYABgAGAAgACAAHAAcACAAI
AAkACgANAA4ADwAQABAADwAPAA4ADgAOABAAEAAQAA8ADQALAAgABgAGAAYABgAGAAQA
AwABAP//AAD///7//v/8//z//f/9//z/+//7//z//v/+//7//v/8//z//P/8//3//f/9
//3//P/8//r/9f/y/+//7f/v//n/CAAVACMANwBOAGQAeQCKAJUAmwCbAJUAhwBvAFcA
SgBBADQAKgAhABcADAAHAAMA/v/8//r/+v/+/wAAAAAAAAAA/v/+/////v8AAAAAAAD/
//7////+//3//P/7//v//P/9//3//f/9//3//f/9//3//f/9///////+//7//v/9//z/
/P/8//7/AAAAAAAAAAD+///////+//7//v////////8BAP///v/+//7//v/+/wIAAwAD
AAMAAQABAAEAAQABAAEAAgADAAQABQAFAAQAAwADAAMABQAGAAcACQAJAAkACgAKAAoA
CwAMAA0ADQAOABAAEAAQABAAEAAQABIAFAAVABcAGQAYABgAGgAaABwAHAAdAB8AIAAg
ACAAIAAgACAAIQAiACQAJAAkACQAJAAjACIAIgAiACIAIgAiACIAIQAgAB8AGwAbABgA
FwAXABcAFgAVABIAEAAOAA4ADwAOAA0ADAAKAAoACQAHAAYABQAFAAUABwAGAAYABwAF
AAUAAwACAAQABAADAAMABAAEAAQAAwABAAEAAAAAAAIAAgACAAIAAQABAAAA//8AAAAA
AgADAAEAAQABAAIAAAAAAP////8AAAEAAgAEAAMAAgABAP////8AAAIABAACAAMAAwAD
AAEAAAD/////AAABAAQABQADAAIAAQABAAIAAgACAAIAAAABAAEAAQD///7//f/9////
//8AAAAA/v/+//7//f/9//3//f/9//v//P/8//z/+v/6//n/+P/5//v//P/+//3//P/6
//j/+P/4//f/9//4//n/+f/5//f/9v/1//X/+P/4//j/+f/3//f/9//2//b/9v/2//b/
9v/2//f/9//3//f/9f/1//j/9v/2//b/9v/2//b/9//3//n/+f/6//r/+v/6//r/+v/4
//j/+v/6//3//f/+//7//P/8//7//v8CAAQABQAFAAMAAgACAAIAAgACAAIAAQAAAP//
/f/8//n/+P/3//b/9//3//b/9f/0//P/8v/y//D/8P/x//H/8v/x//H/8v/w//D/8P/w
//L/8v/y//L/7//v/+//7//u/+z/7P/p/+T/3//d/+H/6f/4/wkAHQAzAEwAYgB3AIQA
iQCNAI0AgwBxAFsASQA6ADEAJgAWAAkAAQD6//X/9f/0//D/7v/w//L/7v/s/+7/7v/u
//D/7//u/+7/7v/u/+3/6//t/+3/7f/s/+v/6//s/+v/6//r/+v/7f/t/+3/7f/r/+v/
7f/t/+z/7P/s/+v/6//s/+3/8P/t/+z/6//q/+z/7f/t/+z/7P/s/+3/7f/t/+//7f/s
/+3/7v/v//D/8P/v/+3/6//s/+3/7v/v/+//7//w//H/8P/x//H/8P/w//H/8v/1//X/
9f/2//X/9f/2//b/9v/3//j/+f/5//r//P/8//z///8AAAEABAAEAAMAAwADAAQABgAK
AAwACgAKAAsADQAMAAwADAAMAA0ADgAQABIADwAOAA0ADAANAA0ADQAOAA0ADAALAAoA
CAAHAAYABQADAAMAAAD///v/+//6//n/+v/4//b/9v/1//T/8//y//D/8P/v/+3/7v/t
/+3/7f/s/+r/6f/p/+v/6//p/+j/6P/o/+f/5//m/+b/5v/l/+b/5//n/+j/5//m/+X/
5P/n/+f/5v/l/+T/5P/m/+f/5f/l/+X/5v/o/+j/5//n/+b/5f/k/+T/5v/m/+b/5f/m
/+b/5//o/+f/5//m/+X/5v/m/+b/5//m/+X/5v/l/+f/5v/l/+X/5v/m/+b/5v/k/+X/
5f/l/+f/5v/l/+X/4//j/+T/5P/m/+b/5v/l/+X/5f/l/+X/4//k/+T/5P/m/+b/5f/k
/+P/4//i/+L/5P/k/+P/4v/k/+T/4//j/+L/4//j/+P/5f/k/+P/4//j/+L/4f/h/+P/
4//j/+L/4v/i/+L/4v/g/+D/4f/h/+L/4f/i/+P/4v/i/+H/4f/i/+T/5P/k/+T/4v/i
/+P/4//l/+X/5v/m/+b/5v/m/+b/5P/k/+b/5v/p/+n/6v/q/+r/6v/s/+z/7v/w//H/
8f/x//D/8P/w/+//7v/t/+v/7P/r/+n/6P/n/+b/5f/k/+P/4//i/+H/4P/f/97/3v/c
/9z/3f/d/97/3f/d/97/3P/c/9z/3P/c/9z/3P/c/9v/2//b/9v/2v/Y/9T/0//Q/8v/
y//P/9f/5v/3/wsAIQA4AFIAZwB2AHsAfQB9AHUAXwBFADUALAAhABAAAgD3/+3/6P/h
/93/3v/c/9r/3v/g/97/3v/g/97/3P/e/9//3v/c/9z/3P/b/9n/2//b/9v/2//b/9z/
3v/e/93/3P/b/93/3f/d/93/2//b/93/3f/c/9z/3P/b/9z/3P/c/97/3P/c/9z/3P/c
/93/3f/c/97/3v/f/9//3f/f/93/3P/d/97/3//g/+H/4f/g/9//4f/h/+H/4f/h/+H/
4v/j/+P/4//i/+D/4v/j/+T/5//n/+f/6P/n/+f/6P/o/+j/6//s/+3/7f/s/+7/7v/u
//H/8v/z//b/9f/1//b/9//3//j/+//8//z//P/9////AAAAAAAAAAACAAIAAwAEAAIA
AgACAAIABAADAAIAAgAAAAAAAAAAAPz/+//6//n/+f/5//b/9f/x//H/8P/v/+7/7P/q
/+r/6f/o/+f/5v/k/+T/4//h/+H/4f/i/+P/4v/g/9//3//f/9//3f/c/9z/3P/b/9v/
3P/c/9z/2//c/93/3f/e/93/3P/b/9r/2//b/9r/2f/a/9r/3P/d/9z/2//a/9r/2//c
/9z/3f/b/9v/2//c/9z/3P/c/9v/3P/c/93/3v/d/93/3P/b/9z/3P/c/93/2//b/93/
3f/b/w==
         </WaveFormData>
      </LeadData>
      <LeadData>
         <LeadByteCountTotal>10000</LeadByteCountTotal>
         <LeadTimeOffset>0</LeadTimeOffset>
         <LeadSampleCountTotal>5000</LeadSampleCountTotal>
         <LeadAmplitudeUnitsPerBit>4.88</LeadAmplitudeUnitsPerBit>
         <LeadAmplitudeUnits>��V</LeadAmplitudeUnits>
         <LeadHighLimit>2147483647</LeadHighLimit>
         <LeadLowLimit>268435456</LeadLowLimit>
         <LeadID>II</LeadID>
         <LeadOffsetFirstSample>0</LeadOffsetFirstSample>
         <FirstSampleBaseline>0</FirstSampleBaseline>
         <LeadSampleSize>2</LeadSampleSize>
         <LeadOff>FALSE</LeadOff>
         <BaselineSway>FALSE</BaselineSway>
         <ExcessiveACNoise>FALSE</ExcessiveACNoise>
         <MuscleNoise>FALSE</MuscleNoise>
         <LeadDataCRC32>2646726163</LeadDataCRC32>
         <WaveFormData>
BAAEAAQABAADAAIAAQAAAP7//P/6//j/+f/6//v//P/6//r/+v/6//r/+v/6//r/+v/6
//r/+v/5//j/9//2//f/+P/5//r/+P/4//j/+P/6//r/+v/6//z//P/8//z/+v/6//r/
+v/7//z//f/+//z/+v/4//b/+f/6//v//P/8//z//P/8//v/+v/5//j/+P/4//j/+P/2
//b/9v/2//b/9v/2//b/9v/2//b/9v/1//T/8//y//T/9P/0//T/8//y//H/8P/u/+7/
7v/u/+z/7P/s/+z/7P/s/+z/7P/s/+z/7P/s/+v/6v/p/+j/6P/o/+j/6P/o/+j/6P/o
/+b/5v/m/+b/5v/m/+b/5v/k/+T/5P/k/+X/5v/o/+n/6P/o/+n/6f/n/+n/6v/q/+z/
7P/s/+v/6f/p/+r/6v/q/+r/6v/t/+//8f/x//H/8//w//D/7//r/+n/5v/l/+T/4//i
/+L/4P/f/9//4P/g/+D/3//e/9v/2v/a/9r/3P/c/93/3f/d/9z/3P/c/9z/3P/c/9v/
3f/d/93/3f/f/9//3//f/93/3f/e/+L/6P/t/+//8//z//H/7//t/+v/7f/x//n/BAAK
AA4AEgAUAAkA9P/e/9D/xv+7/6j/lP+E/33/e/+A/4z/mf+m/67/tv+9/8T/y//Q/9f/
2f/a/9j/2P/Z/9n/2f/d/97/3v/e/97/3v/e/97/4P/g/+D/4f/h/+H/4f/h/+H/4f/h
/+H/5P/k/+T/5P/k/+T/4//j/+b/5//n/+n/5//n/+f/5//p/+n/6f/q/+z/7P/s/+z/
6v/q/+r/6v/s/+z/7f/u//H/8f/v/+//7v/u/+//7//w//L/8//1//X/9f/1//T/9P/0
//b/9//3//j/+P/4//j/+P/5//n//v/////////9//3//v8AAAIAAgAEAAUACAAIAAgA
CAAIAAkACwALAA4ADgAOAA4ADAAMAAwADAANAA4ADwAQAA4ADgAMAAsACgAJAAgABgAF
AAUABgAGAAMAAgACAAIAAwABAAEAAQABAAEAAQAAAP7//v/+//3//v//////AAD+//3/
/f/9//7//v/+//7/AAD////////9//3/+//7//z//f/+/////f/9//3//f////7//v8A
AAAAAAD///////8AAAAA//8BAAIAAgADAAEAAQABAAIAAgABAAEAAQADAAQABAAEAAYA
BgAGAAYABgAGAAYABgAEAAUABQAGAAcABwAGAAUABQAFAAUABgAGAAUABQAFAAgACAAI
AAYABAAEAAUABQAHAAcABwAHAAcABwAHAAUAAwAEAAQABAAGAAcABwAFAAMAAwADAAMA
BAAFAAcACAAGAAUABQAFAAMABAAEAAQABAAFAAYABwAEAAQABQAFAAUABQAFAAUABQAF
AAUABAAEAAQABAAFAAYABgAIAAYABgAGAAYABwAIAAoACwAMAAwADQANAA0ADwAQABAA
EgASABIAEQAPAA8AEAAQAA4ADgAOABEAFQAXABcAFwAUABAADwANAAsACQAGAAUABAAD
AAIAAgACAAEAAQACAAQABAADAAIAAAD+//3//P/9//7/AAABAAEAAAAAAAAA/v/+//7/
/f////////////7//f/8//v///8BAAYADAASABEAEwAXABUADQANAA8AEwAXACEAKwAy
ADQANgA2ADIAHwAIAPr/8P/c/8f/tv+m/5j/m/+l/67/vv/R/9j/3v/o/+//8P/1//j/
+f/5//r/+v/6//v/+//7//3//v/+//7//v/+//7//v/+//7//v///wEAAQABAAEA////
//////8AAAAAAAAAAAAAAAD/////AAABAAEAAwADAAMAAwADAAEAAQABAAIABAAEAAQA
BAADAAIAAQAAAAIAAgADAAQABQAFAAMAAwACAAIAAwADAAUABgAGAAcABwAHAAcABgAE
AAQABgAHAAkACgAKAAoACAAIAAkACQANAA8AEAARABEAEQASABQAFgAWABgAGQAaABoA
GgAaABkAGQAaABkAHAAcABwAHAAcABwAHAAcABwAHAAcABwAHgAeABwAGwAZABkAGQAY
ABYAFQAVABQAEwASABIAEgARAA8ADwAPAA8ADwAPAA4ADQAMAAsACQALAAsACgAKAAoA
CQAJAAkACAAIAAgACAAIAAcABwAHAAUABQADAAMABQAFAAUABQADAAMAAwADAAMAAgAC
AAQABAAEAAMAAwADAAQABAADAAUABgAGAAcABQAFAAUABgAGAAUABQAFAAcACAAIAAgA
BgAGAAYABgAHAAgACQAKAAkACQAIAAgACQAJAAgABwAJAAkACQAKAAkABwAGAAUABwAI
AAkACAAGAAYABwAHAAkACQAJAAkACwALAAsACQAIAAgABwAGAAgACQAJAAcABQAFAAUA
BQAFAAUABgAGAAcABwAIAAkABwAIAAgACAAHAAcABwAHAAYABgAHAAcABwAHAAcABwAH
AAcABwAGAAYABgAGAAcABgAIAAoACgAJAAgABwAGAAcACAAKAAsADAAMAA0ADQALAA0A
DgAOABAAEAAQAA8ADwAPABAAEAAQABAAEAATABUAFwAXABcAFgASABEADwAPAA0ACgAJ
AAYABQAEAAQABAADAAMABAAEAAQAAwACAP///v/+//7/AAAAAAEAAQD///7//v/+//7/
/v/+//3////////////+//3//P/7//3///8CAAYADAAPABEAEwATAA8ACwALAA8AEwAZ
ACEAKgAuADAANAA2ACkAEAD+//b/5v/P/7j/pv+Y/5X/m/+k/7T/x//U/9j/3v/n/+z/
8f/2//f/9//6//r/+P/5//n/+f/7//z//P/8//r/+v/6//r/+v/6//r/+//9//3//f/9
//v/+//7//v//v/+//7//v/8//z/+//7//v/+//6//v//P/9//7////+//3//P/8//7/
/v/+//7//P/8//z//P/8//z//f/+/wEAAQD////////+//7//f///wAAAAABAAEAAQAB
AAAAAAAAAAIAAwABAAIAAgACAAEAAAAAAP//AgADAAMAAwAFAAUABgAIAAYABgAIAAkA
CgAKAAoACgAIAAkACwALAA0ADgAPABAADgAOAA4ADgAMAAwADAAMAA4ADgAMAAsACQAJ
AAkACAAGAAUABQAEAAMAAgACAAIAAQD////////////////+//z//P/8//v//f/9//z/
/P/8//v/+//7//j/+P/4//j/9//1//T/8//x//H/7//v//D/8f/y//P/8v/x//D/7//x
//D/8P/y//T/9P/z//P/8f/y//L/8f/z//T/9P/1//X/9f/1//b/9v/1//X/9f/3//j/
+P/4//b/9v/2//b/9//4//n/+v/4//n/+f/6//n/+f/4//f/+f/5//n/+v/6//n/+f/5
//r/+v/6//j/9v/2//f/9//1//X/9f/1//b/9//4//f/9//4//j/+P/5//v//P/7//v/
+//7//v/+f/5//r/+v/8//v/+//7//n/+v/6//r/+v/7//z//f/8//z//f/9//3//f/9
//3//f/9//3//P/8//z//P/9//7/AAAAAAAAAAAAAAAA//8AAAIAAwAEAAQABQAFAAYA
CQALAAwADgAOAA4ADQAMAAsACwAKAAgACAAIAAsADgARABIAEwARAAwACgAHAAUAAwAA
AP//AAD///7//v/8//v/+//8//3//v/+//7/+//6//r/+v/6//r/+//7//3//P/8//z/
+v/6//r/+f/7//v/+//7//n/+f/5//n/+f/9/wIACAAOAA8ADwATABEACwAHAAcACwAP
ABcAIwAqACwALgAwAC4AHwAKAPr/8P/g/8n/tv+m/5b/lf+f/6j/tv/J/9b/2v/i/+n/
6v/v//T/9//3//b/9v/2//f/9//3//n/+v/6//r/+v/6//r/+v/6//r/+v/7//3//f/9
//3//f/9//3//f/+//7//v/+//7//v/9//3//P/9//3//////////////////////wAA
AAAAAAAAAAAAAAAAAAAAAAAAAAABAAIABQAFAAMAAwADAAIAAgABAAMABAAEAAUABQAF
AAUABAACAAIABAAFAAYACAAJAAoACAAIAAkACQAOAA8ADwAPAA8ADwAQABIAEAAQABIA
EwAWABYAFgAWABQAFQAXABcAGAAYABgAGAAYABgAGAAYABgAGAAYABgAGgAaABgAFwAW
ABUAFAASABIAEQARABAADwAOAA4ADgANAAsACwALAAoACwAMAAwACwAKAAkABwAJAAkA
CAAIAAgABwAHAAcACAAIAAgACAAIAAcABwAHAAcABwAFAAUABQAFAAUABQAHAAcABwAH
AAUABAAEAAYACAAIAAcABwAFAAYABgAFAAcACAAIAAkACQAJAAkACgAKAAkACQAJAAoA
DAANAA4ADQAMAAsACgALAAwADQAOAAwADQANAA4ADQANAAwACwALAAsACwAMAAoACQAJ
AAkACgAKAAoACAAKAAoACwALAAoACQAIAAcACQAJAAkABwAHAAgACAAIAAoACwALAAkA
BwAHAAcABwAHAAcACAAIAAoACQAJAAkACAAIAAcABgAHAAcABwAHAAYABgAHAAcABgAF
AAQAAwAFAAUABQAEAAIAAgACAAMABAAEAAQABAAIAAgABwAGAAUABAAFAAYACAAJAAwA
DAANAA0ACwANAA4ADgAPABAAEQARAA8ADwAQABAAEgASABIAFQAXABkAGQAZABcAEgAQ
AA0ADQALAAgABwAEAAMAAgACAAIAAQABAAIABAAEAAMAAgABAAAAAAAAAAAAAAABAAEA
///+//7//v8AAAAAAAD/////////////////////////////AgAKAA4AEwAVABcAFwAT
AA0ACQANAA8AFQAfACoALgAwADYANAAjAAoA+P/s/+D/z/+6/6r/oP+b/5//qP+2/8X/
zv/U/9z/5f/u//H/9v/5//v/+P/2//T/9f/1//X/+P/6//v//P/7//r/+f/4//r/+v/6
//v/+//7//v/+//5//n/+f/5//z//P/8//z/+v/6//n/+f/4//n/+f/7//n/+f/5//n/
9//3//f/+P/6//r/+v/6//j/+P/4//j/+P/4//n/+v/7//v/+f/5//n/+P/4//f/+f/6
//r/+//6//n/+P/2//j/+P/6//v//f/+//7//v/8//z//f/9/wAAAQABAAEA/////wAA
AgABAAAAAQABAAIAAgACAAIAAAABAAMAAwAGAAYABgAGAAUABAADAAIAAgACAAIAAgAE
AAQAAgABAAAA///+//z/+v/5//n/+P/2//T/8//y//L/8f/y//P/7//v/+//7v/s/+z/
7P/r/+3/7f/s/+z/6//p/+j/5//n/+j/6f/q/+r/6f/p/+n/6f/p/+f/5//p/+n/6f/p
/+f/5//n/+f/5//m/+b/6P/o/+j/5//n/+X/5v/m/+X/5//o/+j/6f/o/+f/5v/m/+b/
5f/l/+X/5f/m/+b/5v/k/+T/5P/k/+b/5v/m/+b/5P/l/+X/5v/l/+X/5P/j/+T/4//i
/+L/4v/h/+H/4f/k/+T/5P/i/+D/4P/h/+H/4f/h/+H/4f/j/+P/4//h/+H/4v/i/+L/
5P/l/+X/4//h/+H/4f/h/+H/4f/i/+L/5P/j/+P/4//h/+L/4v/i/+L/4//k/+X/4v/i
/+P/4//k/+X/5v/n/+n/5//k/+T/5P/k/+T/5v/o/+v/7f/t/+z/7P/r/+z/7//x//L/
9P/0//T/8//x//H/8v/y//P/9P/1//n/+f/7//v/+//7//j/+P/3//X/8//w/+//7v/t
/+z/7P/u/+3/7f/u/+7/7v/t/+z/7f/s/+z/7P/s/+z/7f/t/+v/6v/q/+r/6//s/+3/
7f/s/+v/6v/p/+r/6//s/+3/7//v//L/9P/6////AQAFAAkABQD///3//f8BAAcAEQAc
ACAAIgAkACAAEQD6/+r/3v/U/8X/sv+m/5j/kf+T/5r/pv+z/77/xv/Q/9v/4P/j/+j/
6//t/+z/7P/t/+//8P/x//H/8v/y//L/8P/w//D/8P/z//T/9f/3//T/8//y//H/8//z
//P/8//0//T/9P/0//T/9P/z//P/9f/3//j/+//3//f/9//3//f/9//3//j/+v/6//r/
+v/6//r/+v/6//z//P/9//7//f/9//v/+//9//7/AAABAP//AAAAAAEAAQABAAEAAAAC
AAIABAAFAAQABAADAAIAAwAEAAYABwAKAAsACwALAAoACQAJAAoACwAMAA8AEQASABIA
EgASABIAEwAVABUAFgAWABYAFgAYABgAGAAYABoAGgAaABoAGAAYABYAFQAVABUAFQAU
ABQAEwATABIAEQAQABAAEAARAA8ADwAPAAsACwALAAoACAAIAAgABwAJAAkACAAIAAgA
BwAHAAcABgAGAAYABgAGAAUABQAFAAUABQADAAMABQAFAAUABQAFAAUABQAFAAUABAAE
AAYABAAEAAMAAwAFAAYABgAFAAUABgAGAAcABwAHAAcACAAKAAkACQAJAAkACgAKAAoA
CAAIAAgACAAKAAoACgAKAAgACQAJAAoADQANAAwACwAMAAsACgAKAAwACwALAAsACgAK
AAoACAAIAAgACQAJAAsACwALAAsACQAJAAkABwAIAAoACwAMAAoACwALAAkACQAJAAkA
CQALAAsADAAMAAsACQAIAAcABwAIAAgACAAJAAkACQAJAAcABgAGAAUABgAHAAgACQAH
AAcABwAGAAYABgAGAAcACAAIAAgACAAGAAUABQAGAAcACAAJAAoACQAKAAwADQAOAA4A
DwAPABEAEwAUABQAEwASABEADwAQABEAEwAUABIAEgASABUAFwAZABkAGQAaABYAFQAT
AA8ADQAKAAkACgAJAAgACAAGAAUABQAGAAYABgAFAAQABQAEAAQABAADAAIAAgABAAIA
AgADAAQAAgACAAIAAQABAAEAAQABAAMAAwADAAMAAQABAAQADAAUABkAGwAdABkAEQAL
AA8AEwAZACMALQA0ADYAOAA4ADIAHQAGAPr/8v/g/8v/uP+m/5r/mf+h/6r/vv/R/9r/
4P/q/+//8P/z//j/+f/7//z/+v/8//3//f/9//7//v/9//z//f/+////AAD+//7//v//
//3//f/9//3////////////+//7//v/+////AAAAAAEAAQABAAAAAQD//////////wEA
AQABAAIAAAAAAAAAAAACAAIAAgACAAAAAAABAAIABQAFAAMAAwAFAAYACAAJAAgACAAH
AAcACQAJAAkACAAIAAgACgALAAsADAAMAAwADAAMAA0ADQAOAA8ADwAPABAAEQATABYA
FAAUABYAFwAaABoAGgAaABoAGwAdAB0AHQAcABsAGgAcABwAHAAcABwAHAAcABwAHAAc
ABoAGQAbABsAGwAaABYAFQAVABQAEwASABIAEgAPAA0ADQANAA0ADQANAAwADgAOAA4A
DQAMAAsACQAIAAkACQAKAAsACAAIAAgACAAIAAcABwAHAAcABwAFAAUABQAFAAUABQAH
AAcABwAHAAYABAADAAQABAAEAAMAAwAFAAYABgAFAAMABAAEAAUABwAHAAcACAAIAAcA
BwAHAAcACAAIAAgACgAKAAoACgAIAAgACAAIAAoACwALAAwACwALAAoACQAKAAkACAAI
AAkACQAKAAsACwAKAAkABgAHAAgACgALAAkACQAJAAkABwAHAAcABQAGAAgACQAKAAkA
CQAIAAUABgAHAAgACQAIAAcABwAGAAgABwAHAAcACQAKAAoACgAIAAcABgAFAAUABgAI
AAkACAAHAAYABQAGAAcACAAIAAgACAAIAAkABwAGAAUABAAFAAUABgAHAAgACAAGAAYA
BgAGAAgACgANAA8ADwAOAA4ADQAPABEAEgASABQAFAAUABMAEgARABEAEAASABIAEgAV
ABUAFwAXABcAGAAUABMAEQAPAA0ACgAJAAgABwAGAAYACAAHAAcACAAHAAYABAACAAMA
AgACAAIAAAAAAAEAAQABAAAAAAAAAAEAAgADAAMAAAD///7//f///////////wMAAwAG
AAoAEAAVABcAGQAbABcAEQARABEAEwAZACUALAAwADQAOAA2ACcAEAD+//b/5v/P/7z/
rv+g/5//pf+s/7j/y//Y/97/5v/t//D/9f/6//n/+f/6//z//v///////////wAAAAAA
AAAAAAAAAAAAAgACAAIAAwACAAEAAAD//wEAAQABAAEAAgACAAIAAgACAAIAAQABAAIA
AwADAAUAAQABAAEAAQADAAMAAwAEAAYABgAGAAYABAAEAAQABAAEAAQABQAGAAYABQAC
AAEABAAEAAUABQAHAAgACAAJAAcABwAHAAYABwAIAAsADQALAAwADAAMAAwADAANAA0A
DgAPAA8ADwAPAA8AEAASABQAFAAWABcAFwAWABUAFAAWABcAGQAZABgAGAAYABgAFgAW
ABYAFgAYABgAGAAYABcAFgATABEAEQARABEAEAAOAA0ADQAMAAsACgAKAAoACQAHAAcA
BwADAAMAAwACAAQABAAEAAMAAwADAAIAAgABAP///v/9//3//v///wAA/v/9//3//f//
/////f/9//v/+//7//v/+v/5//j/9//4//j/+f/8//r/+v/5//n/+f/6//r/+f/5//r/
+v/7//n/+f/5//r//P/7//v/+//5//j/9v/0//L/8v/y//L/9P/0//T/9P/z//P/8v/y
//P/8//y//H/8P/v/+7/7v/w/+//7//v//D/8P/w/+7/7P/s/+3/7f/r/+v/6//r/+v/
6//r/+n/6f/q/+r/6v/q/+v/6//p/+n/6f/p/+n/6f/p/+r/6v/o/+f/5//n/+f/6P/o
/+j/5//n/+f/5//j/+L/4v/h/+T/5f/m/+f/5f/l/+X/5P/k/+T/5P/l/+j/5v/k/+T/
5P/k/+f/6P/q/+v/7P/s/+3/7f/s/+3/7f/s/+3/7v/v/+//7v/t/+3/7P/t/+7/7//z
//X/9//3//f/9v/y//H/7//v/+3/6v/p/+b/5f/k/+T/5v/l/+X/5v/m/+b/5f/k/+H/
4P/g/+D/4f/i/+T/5f/j/+L/4v/i/+L/4v/i/+H/4f/h/+H/4f/f/9//3//f/+P/4//k
/+b/7P/v//H/9f/1//P/8f/v/+//8f/1//v/BAAKAA4AEgAUAAkA8v/a/8z/xP+5/6j/
lP+I/4H/f/+E/5D/n/+o/67/tv+//8j/z//U/9n/3f/c/9r/2v/b/9v/2//f/+D/4P/g
/+D/4P/g/+D/4v/i/+L/4//l/+X/5f/l/+L/4f/g/9//4f/i/+P/5P/k/+T/4//j/+L/
4//j/+X/5v/n/+j/6f/o/+f/5v/m/+f/6P/p/+r/6v/q/+r/6v/q/+r/6//s/+7/7//u
/+//8P/w//H/8f/y//T/9f/3//X/9f/1//T/9P/0//b/9//5//r/+v/6//z//P/9//3/
AAABAAEAAQADAAMABAAGAAgACAAKAAsADAAMAAwADAAMAA0ADwAPABIAEgASABIAEgAS
ABIAEgAQABAAEAAQABIAEgAQAA8ADwAPAA8ADgAOAA0ADQAMAAkACAAIAAgACQAHAAcA
BwAHAAcABwAGAAQABAAEAAMAAwADAAIAAgAAAP///////wAAAAAAAAAA/v/9//3//f/9
//3/+//7//3//f/9//3//f/9//3//f/9//z//P/+/wAAAAD//////f/+//7//f/+/wAA
AQADAAMAAwADAAQAAgABAAEAAQABAAIAAgACAAIAAgACAAIAAwAEAAUABgAFAAUABAAE
AAUABQAEAAMABQAFAAUABgAGAAUABQAFAAYABgAGAAQABAAEAAUABQADAAMAAwADAAUA
BQAFAAMAAQACAAIAAgACAAMAAwABAAEAAQABAAEAAwADAAQABAACAAEAAQABAAEAAgAC
AAIAAQABAAEAAQAAAAAAAQABAAMAAwADAAMAAQABAAEAAAAAAAAAAAABAAQABAAEAAQA
AgAAAAAAAAAAAAAAAwAEAAYABwAGAAYABwAHAAkACwAMAAwADAAMAAwACwAJAAkACgAK
AAwADAAMAA8ADwARABEAEQAQAAwACwAJAAcABQACAAEAAAD///7//v/+//3//f/+//7/
/v/9//z/+//6//r/+v/4//j/+f/5//v/+v/6//r/+v/6//r/+f/5//n/+f/5//v/+//7
//v/+f/7//z/AAAIAA0ADwATABcAEQAJAAkACQANABUAHwAqADAAMgA0ADIAIwAIAPL/
6P/e/83/uP+q/5z/l/+d/6L/rP+//87/1P/c/+f/7P/v//L/8//z//T/9P/2//f/9//3
//f/+P/4//j/+P/4//j/+P/6//r/+v/7//r/+f/4//f/+P/5//r/+//6//r/+v/6//r/
+v/5//n/+v/7//v//f/5//n/+f/5//v/+//7//z//P/8//z//P/6//r/+v/6//z//P/9
//7//f/9//v/+//+//7///////3//v/+////AQABAAEAAAAAAAAAAgADAAEAAgACAAIA
BAAEAAUABQAHAAcABgAFAAcABwAIAAoADAAMAA4ADwAPAA4ADQAMAA0ADwASABMAFAAU
ABQAFAASABIAEgASABMAFAAVABYAFAAUABIAEQATABMAEwASABIAEQARABAADQAMAAwA
DAANAAsACwALAAkACQAJAAgACAAIAAgABwAHAAcABgAGAAYABQAFAAUABAAEAAQABAAE
AAMAAwADAAUABQADAAMAAwADAAMAAwABAAEAAQABAAMAAgACAAQAAgACAAEAAQABAAIA
AgABAAMABAAEAAUABAADAAIAAgADAAMABAAFAAQABAADAAIABAAEAAQABAAGAAYABgAG
AAUABQAEAAQABwAHAAYABQAGAAUABAAEAAYABQAFAAUABgAGAAYABAACAAIAAwADAAUA
BQAFAAUAAwADAAMAAQABAAIAAgACAAIAAwADAAEA////////////////AAAAAAAA////
//////8AAAAAAAD//////////wAAAAABAAEAAAD///7//f/////////+//7//v/+////
/v/+//7//v/8//3//f/9//7/AAAAAAAAAAAAAAAAAQABAAMABAAGAAcABQAHAAgACAAI
AAgACAAHAAkACQAKAAoACAAIAAgACwAPABEAEQARAA4ACgAJAAcABQADAAAA//8AAP//
/v/+//3/+//6//r//P/8//v/+v/7//r/+v/6//n/+P/4//f/+f/4//j/+P/4//j/+P/3
//f/9//3//f/9f/1//X/9f/3//f//P8EAAoADQAPAA8ADQAHAAMAAwAHAAsAEwAfACgA
JgAkACgAJAATAP7/8P/k/9T/wf+s/5j/jv+N/5P/oP+y/8P/zv/S/9r/3//i/+X/6P/r
/+3/7v/w/+//7//u/+3/7//w//D/8P/w//D/8P/w/+7/7v/u/+//8f/x//H/8f/v/+//
7//v//D/8P/w//D/8P/w/+//7//u/+//7//x//H/8f/x//H/7//v/+//8P/w//D/8P/w
//L/8v/y//L/8P/w//H/8v/z//P/8f/x//D/8P/x//H/7//w//D/8f/z//P/8//y//L/
8v/0//X/9//4//j/+P/4//j/+f/5//r/+//7//v//f/9//7/AAD///7//////wAAAAAA
AAAAAgADAAUABQAFAAQAAwACAAQABAAEAAQAAwACAAEAAAACAAIAAAD///3//f/9//z/
+v/5//n/+P/5//j/+P/4//X/8//z//P/8//z//P/8v/w//D/8P/v/+3/7f/s/+z/7v/t
/+3/7f/s/+z/7P/s/+7/7f/t/+3/6//r/+n/6f/r/+v/6//r/+n/6f/p/+n/5//m/+b/
6P/q/+r/6f/p/+n/6v/q/+n/6f/q/+r/6//r/+v/6//s/+r/6f/p/+n/6//s/+z/7P/q
/+r/6v/q/+r/6v/q/+r/7P/t/+3/7v/u/+3/6//p/+n/6f/p/+r/6v/p/+n/6f/s/+z/
7P/q/+r/6v/r/+v/6f/p/+n/6f/r/+v/6//p/+n/6v/q/+r/6P/p/+n/5//n/+f/5//n
/+X/5f/m/+b/6P/n/+f/5//l/+b/5v/m/+X/5f/l/+X/5P/k/+X/5f/j/+P/4//j/+X/
5f/l/+T/5P/k/+T/5f/m/+b/5v/m/+b/5f/l/+X/5P/j/+P/4//k/+b/5v/m/+b/5f/m
/+j/6f/q/+r/6//r/+v/7f/u/+7/7v/u/+7/7f/v/+//8P/w/+7/7v/u//H/9f/3//f/
9//0//D/7//t/+r/5//j/+H/4//j/+P/5P/j/+H/4P/g/+L/4v/h/+D/3//e/97/3v/c
/9z/3f/d/9//3v/e/97/3P/c/9z/2//b/9v/2//b/9v/2//b/9v/2f/b/+L/6P/u/+//
8//1//P/6//n/+X/5//t//f/AQAIAAwADgAOAAoA9//e/9D/xv+4/6X/lP+A/3L/df97
/4T/lv+p/7L/uP/A/8f/yP/L/8z/zf/R/9T/1P/U/9X/1f/V/9b/1v/V/9T/1v/W/9b/
1v/U/9T/1P/V/9f/1//X/9f/1f/V/9X/1f/W/9b/1v/W/9b/1v/V/9X/1P/V/9X/1//X
/9f/1//X/9f/1//X/9j/1v/W/9b/1v/W/9b/1v/W/9b/1v/X/9j/2f/Z/9f/1//Y/9j/
2f/Z/9f/2P/Y/9n/2//b/9v/2v/Y/9j/2v/b/9v/3P/c/9z/3v/e/9//3//h/+H/4P/f
/+D/4f/j/+b/5f/k/+X/5f/m/+b/5v/m/+T/5f/n/+f/5v/m/+b/5v/o/+j/6P/o/+f/
5v/l/+T/5P/k/+L/4f/h/+H/4f/g/9z/2//b/9r/2v/a/9v/3P/a/9f/1v/V/9X/1f/V
/9T/1P/U/9T/0//R/9H/0P/Q/9L/0f/R/9H/z//O/83/zP/O/83/zf/N/83/zf/L/8v/
y//L/8v/y//L/8v/y//L/8v/yv/K/8z/zP/M/8v/y//L/8z/zP/L/8v/zP/M/83/zf/N
/83/zv/M/8v/y//L/83/zv/O/87/zv/O/87/zv/M/8z/zP/M/87/z//P/9D/0P/P/83/
y//K/w==
         </WaveFormData>
      </LeadData>
      <LeadData>
         <LeadByteCountTotal>10000</LeadByteCountTotal>
         <LeadTimeOffset>0</LeadTimeOffset>
         <LeadSampleCountTotal>5000</LeadSampleCountTotal>
         <LeadAmplitudeUnitsPerBit>4.88</LeadAmplitudeUnitsPerBit>
         <LeadAmplitudeUnits>��V</LeadAmplitudeUnits>
         <LeadHighLimit>2147483647</LeadHighLimit>
         <LeadLowLimit>268435456</LeadLowLimit>
         <LeadID>V1</LeadID>
         <LeadOffsetFirstSample>0</LeadOffsetFirstSample>
         <FirstSampleBaseline>0</FirstSampleBaseline>
         <LeadSampleSize>2</LeadSampleSize>
         <LeadOff>FALSE</LeadOff>
         <BaselineSway>FALSE</BaselineSway>
         <ExcessiveACNoise>FALSE</ExcessiveACNoise>
         <MuscleNoise>FALSE</MuscleNoise>
         <LeadDataCRC32>4218228774</LeadDataCRC32>
         <WaveFormData>
CAAIAAgACAAKAAoACgAKAAwADAAMAAwACgAKAAoACgAMAAwADAAMAAwADAAMAAwADAAM
AAwADAAMAAwADAAMAAoACgAKAAoACgAKAAoACgAKAAoACgAKAAgACAAIAAgACgAKAAoA
CgAIAAgACAAIAAgACAAIAAgABgAGAAYABgAIAAgACAAIAAgACAAIAAgABgAGAAYABgAE
AAQABAAEAAQABAAEAAQAAgACAAIAAgAEAAQABAAEAAQABAAEAAQAAgACAAIAAgACAAIA
AgACAAAAAAAAAAAA/v/+//7//v8AAAAAAAAAAAAAAAAAAAAAAAAAAAAAAAD+//7//v/+
//z//P/8//z//P/8//z//P/8//z//P/8//7//////wAA///+//7//f8AAAEAAwADAAEA
AQABAAIABAAFAAUABQAHAAUABAADAAAA/v/8//z/+//6//j/9//0//P/8//z//P/8//z
//T/9P/0//T/9f/3//f/9//3//f/9//3//f/9//2//T/8//1//X/9f/1//X/9f/1//X/
9f/1//X/9f/1//X/9f/1//X/9//4//r/AQAIABAAGQAbABgAEQAKAAAA9f/g/8b/r/+k
/6D/nv+i/63/uf/D/8X/yf/M/8f/wv/C/8P/vv+//8n/1v/e/97/3//j/+f/6f/s/+z/
7f/w/+//8v/z//P/8//0//T/9P/0//T/9P/0//X/9f/1//X/9f/z//P/9P/0//b/9v/2
//b/+P/4//j/+P/4//j/+P/5//f/9//2//b/+f/5//n/+f/5//n/+f/5//f/9v/2//b/
+P/4//j/+P/4//j/+P/4//f/9//3//b/9v/2//b/9f/3//f/9//2//X/9f/1//T/9v/1
//T/8//z//L/8f/x//D/7//v/+7/6//q/+n/6P/p/+j/5//m/+X/5P/j/+L/4f/g/9//
3v/d/9z/2//Z/9j/1//X/9b/1v/V/9X/1P/U/9T/1P/U/9T/1P/U/9T/1//X/9n/2v/Z
/9r/2//c/9//4P/j/+X/5v/p/+v/6//u/+//8P/y//P/9P/1//f/+P/5//r/+//8//7/
//8AAAIAAgADAAQABAAEAAQABAAGAAYABgAHAAcABgAGAAUABwAHAAcABwAIAAgACAAI
AAgACAAIAAgACAAIAAgACAAGAAYABgAFAAUABQAFAAUABwAHAAcABwAGAAYABgAGAAgA
CAAHAAcABwAHAAcACAAIAAgABwAHAAkACQAIAAgABwAIAAgACAAGAAYABgAGAAgACAAI
AAgACAAIAAgACAAHAAcACAAJAAcABwAGAAYACAAIAAgACAAGAAYABwAIAAgABwAHAAcA
CQAJAAkACQAHAAcABwAHAAgACAAIAAkABwAIAAgACAAKAAkACQAJAAkACQAJAAkACAAI
AAgACAAKAAoACgAKAAoACgAKAAoACgAKAAoACgALAAsADAAMAAwADQANAA4ADwARABEA
EQARABEAEgASABMAEwATABMAEQAQAA8ADgAMAAoACgAJAAgABgAFAAQAAwADAAMABQAF
AAUABgAGAAYABgAHAAcABwAHAAcACQAJAAkACQAIAAgABwAHAAcABwAHAAcACQAJAAkA
CQAJAAkACQAJAAsACwALAAsADQAPABIAGAAfACYALgAxADEAKgAjABgACgDz/9j/xP+7
/7b/tP+4/7z/xf/L/9H/0//P/8b/w//G/8j/yf/O/9f/4f/o/+7/8v/1//n/+////wAA
AgADAAQABQAGAAcABwAHAAYABgAGAAYABgAGAAYABwAJAAkACQAJAAcABwAIAAgACAAI
AAgACAAIAAgACAAIAAoACgAKAAsACwALAAoACgALAAsACwALAAkACQAJAAkACQAIAAgA
CAAIAAgACAAIAAgACAAIAAgABwAHAAcABgAIAAgACAAHAAcABwAHAAYAAwADAAMAAgAE
AAMAAgABAAEAAAD//////v/9//3//P/5//j/9//2//f/9v/1//T/8f/w/+//7v/t/+z/
6//q/+v/6v/p/+f/6P/n/+f/5v/k/+P/4//i/+L/4v/i/+L/4v/i/+L/4v/j/+P/5f/m
/+f/6P/p/+r/6//s/+//8f/w//P/9f/1//j/+f/6//z//f/+////AQAAAAEAAgADAAUA
BgAGAAYACAAIAAkACgAIAAgACAAIAAgACAAIAAkACgAKAAsACwALAAsACwALAAwADAAM
AAwADAAMAAwADAAMAAwADAAMAAwADAAMAAsACwALAAsACwANAA0ADQANAA0ADAALAAoA
DAAMAAsACwALAAsACwAMAA4ADgANAA0ADQANAAwADAALAAwADAAMAAwADAAMAAwADAAM
AAwADAAMAAwADAAMAAsACwAMAA0ACwALAAoACgAMAAwADAAMAAoACgALAAwADgANAA0A
DQAPAA8ADwAPAA8ADwAPAA8ADgAOAA4ADwANAA4ADgAOAA4ADQANAA0ADwAPAA8ADwAO
AA4ADgAOAA4ADgAOAA4AEAAQAA8ADgAQABAAEAAQABAAEQARABIAEAAQABEAEQASABMA
FQAVABUAFQAVABYAFgAXABcAFwAZABcAFgAVABMAEAANAAwADQAMAAoACQAIAAcABwAH
AAcABwAHAAgACAAIAAgACQAJAAkACQAJAAsACwALAAsACgAKAAkACQAJAAkACQAJAAsA
CwALAAsACwALAAsACwALAAsACwALAA0ADQAQABYAHQAmACwAMwAzAC4AJwAeABAA+//i
/8z/vf+2/7T/tP+4/7//yf/P/9H/zf/G/8P/xP/I/8n/zP/T/93/6P/w//T/9//7////
AQACAAQABQAGAAcACAAJAAkACQAKAAoACgAKAAwADAAMAA0ADQANAA0ADQALAAsADAAM
AAwADAAMAAwADgAOAA4ADgAOAA4ADgAPAA8ADwAOAA4ADgANAAwACwANAA0ADQANAA0A
DAAMAAwADAAMAAwADAAMAAwADAAMAAkACQAJAAgACgAKAAoACQAHAAcABwAGAAUABQAF
AAQABgAFAAQAAwADAAIAAQABAP7//f/9//z//f/8//v/+v/3//b/9f/0//X/9P/z//L/
8f/w/+//7v/r/+r/6f/n/+b/5f/l/+T/5P/j/+P/4v/i/+L/4v/i/+L/4v/i/+L/4//j
/+X/5v/n/+j/6f/q/+v/7P/v//H/8v/1//f/9//4//n/+v/8//3//v///wEAAgADAAQA
BQADAAQABAAEAAYABgAHAAgABgAGAAYABgAGAAYABgAHAAcABgAGAAUABQAFAAUABQAG
AAYABgAGAAgACAAIAAgACAAIAAgACAAIAAgACAAHAAkACQAJAAkACQAJAAkACQAIAAgA
CAAIAAoACgAJAAkACQAJAAkACgAKAAoACQAJAAkACQAIAAgABwAIAAgACAAGAAYABgAG
AAgACAAIAAgABgAGAAYABgAFAAUABgAHAAcABwAGAAYACAAIAAgACAAGAAYABwAIAAgA
BwAHAAcABwAHAAcABwAHAAcABwAHAAgACAAIAAkABwAIAAgACAAGAAUABQAFAAUABQAF
AAUABgAGAAYABgAGAAYABgAGAAYACAAGAAYABgAGAAYABgAHAAcACAAKAAoACwALAAwA
DQAPAA8ADwAPAA8AEAAQABEAEQARABEADwAOAA0ADAAKAAgACAAFAAQAAgABAAAA////
////////////AAAAAAAAAAABAAMAAwADAAMAAwADAAMAAwAEAAQAAwADAAMAAwADAAMA
BQAFAAUABQADAAMAAwADAAUABQAFAAUACQAJAAoADgAXACAAKAAtACsAJgAfABQABgDx
/9j/wv+1/67/rP+u/7L/uf/F/8v/zf/J/8D/vf/A/8L/w//I/9H/2//k/+z/7v/x//f/
+f/7//7//v///wAAAwACAAMAAwADAAQABAAEAAQABAAEAAQABQAHAAcABwAHAAUABQAG
AAYACAAIAAgACAAIAAgACAAIAAYABgAGAAcABwAHAAYABgAHAAcABwAHAAUABQAFAAUA
BwAGAAYABgAGAAYABgAGAAQABAAEAAQAAwADAAMAAgAEAAQABAADAAEAAQABAAAA////
/////v8AAP///v/9//v/+v/5//n/+v/5//n/+P/1//T/8//y//P/8v/x//D/7//u/+3/
7P/p/+j/5//m/+X/5P/j/+H/4v/h/+H/4P/g/9//3//e/97/3v/e/97/3P/c/9z/3P/d
/93/3//g/+H/4v/j/+T/5f/m/+n/6//s/+//8f/x//L/8//0//b/9//4//n/+//8//3/
/v//////AAAAAAAAAAAAAAEAAgAEAAQABAAEAAQABAAEAAUABgAGAAcABwAFAAUABQAF
AAgACAAIAAgACAAIAAgACAAIAAgACAAIAAoACgAKAAkACQAJAAkACQAJAAkACQAJAAgA
CAAIAAgACgAKAAkACQAJAAkACQAKAAoACgAJAAkACwALAAoACgALAAwADAAMAAwADAAM
AAwACgAKAAoACgAKAAoACgAKAAkACQAKAAsACwALAAoACgAKAAoACgAKAAgACAAJAAoA
CgAJAAkACQALAAsACwALAAkACQAJAAkACgAKAAoACwALAAwADAAMAAwACwALAAsADQAN
AA0ADQAKAAoACgAKAAwADAAMAAwADAAMAA0ADQANAAwADAAMAAwADAAMAA0ADQAOAA4A
DgAPAA8AEAARABMAEwATABMAEwAUABYAFwAXABcAFwAVABQAEwAQAA4ADAAMAA0ADAAK
AAkABwAFAAQAAwAFAAUABQAGAAYABgAGAAcACQAJAAkACQALAAsACwALAAoACgAJAAkA
CwALAAsACwAJAAkACQAJAAkACQAJAAkACQAJAAkACQANAA8AEAAUABsAIAAoADEAMQAq
ACUAHAAOAPv/4v/M/7v/tP+w/7D/tv/B/83/0//V/9X/0v/N/87/zv/N/87/1//h/+z/
8P/y//X/+f/9////AgAEAAMABgAHAAgACQAJAAkACgAKAAoACgAIAAgACAAJAAkACQAJ
AAkACQAJAAoACgAKAAoACgAKAAoACgAKAAoACAAIAAgACQALAAsACgAKAAkACQAJAAkA
CQAJAAkACQAJAAgACAAIAAgACAAIAAgABgAGAAYABgAFAAUABQAEAAYABgAGAAUABAAD
AAIAAAABAAEAAQAAAAAA///+//3/+//6//n/+f/6//n/+f/4//X/9P/z//L/8f/w/+//
7v/r/+r/6f/o/+X/5P/j/+L/4f/g/9//3f/c/9v/2//a/9r/2f/Z/9j/2v/a/9r/2v/Y
/9j/2P/Y/9f/1//Z/9r/2//c/93/3v/h/+L/5f/n/+f/6f/q/+n/7P/t/+7/8P/v//D/
8f/z//T/9f/2//f/9//4//j/+P/4//j/+f/6//r/+v/6//r//P/8//z//f/8//z//f/9
//3//f/9//3//v/+//7//v/8//z//P/8//z//P/8//z/+v/6//r/+f/7//v/+//7//v/
+//7//v/+v/6//r/+v/6//r/+f/5//n/+f/5//r/+v/6//n/+f/7//v/+v/6//n/+v/6
//r/+P/4//j/+P/4//j/+P/4//j/+P/4//j/+f/5//r/+//6//n/9//2//j/+P/4//j/
9v/2//f/+P/6//n/+f/5//v/+//7//v/+f/5//n/+f/6//r/+v/7//n/+v/6//r/+v/5
//n/+f/5//n/+f/5//r/+v/8//z//P/8//z/+v/7//v//P/8//z//f/9//7///8BAAEA
AwADAAMABAAEAAUABQAFAAUAAwACAAEAAgAAAP7//v/7//r/+P/3//b/9f/1//X/9//3
//f/+P/2//b/9v/3//n/+f/5//n/+//7//v/+//6//r/+f/5//v/+//7//v/+//7//v/
+//7//v/+//7//3//f/9//3//f///wIABAANABYAHAAhAB8AGgAVAA4ABAD1/97/xP+z
/6z/pv+o/67/uf/F/8v/zf/R/9T/zf/I/8r/yf/G/83/2f/i/+b/6P/p/+3/8f/x//L/
9P/1//b/9//4//n/+f/5//r/+v/6//r//P/8//z//f/7//v/+//7//v/+//8//z//v/+
//7//v/+//7//v/+//7//v/+//////////7//v8BAAEAAQABAAEAAQABAAEA///+//7/
/v8AAAAAAAAAAAAAAAAAAAAA/////////v/+//7//v/9//3//f/9//z/+//7//v/+v/6
//n/+P/3//n/+P/3//f/9v/1//X/9P/x//D/7//u/+//7v/t/+z/6f/o/+f/5v/n/+b/
5f/k/+P/4v/h/9//4P/f/9//3v/e/93/3f/c/9r/2v/a/9r/3P/c/9z/3P/f/9//4f/i
/+H/4v/j/+T/5f/m/+n/6//s/+//8f/x//T/9f/2//j/+//8//3///8AAAEAAgADAAUA
BgAGAAYACAAIAAkACgAIAAgACAAIAAoACgAKAAsADAAMAA0ADQANAA0ADQANAA4ADgAO
AA4ADgAOAA4ADgAOAA4ADgAOAAwADAAMAAsADQANAA0ADQANAA0ADQANAAwADAAMAAwA
DgAOAA0ADQALAAsACwAMAA4ADgANAA0ADQANAAwADAALAAwADAAMAAwADAAMAAwADAAM
AAwADAAMAAwADAAMAAsACwAMAA0ADQANAAwADAAMAAwADAAMAAwADAANAA4ADgANAA0A
DQANAA0ADQANAA0ADQANAA0ADgAOAA4ADwANAA4ADgAOAA4ADQANAA0ADQANAA0ADQAM
AAwADAAMAA4ADgAOAA4ADAAMAA0ADQAPAA8AEQAQAA4ADgAOAA4ADgAPAA8AEAAQABAA
EQARABIAEwAVABUAFQAVABUAFgAWABcAFwAXABcAFQAUABMAEgAQAA4ADgALAAoACAAH
AAgABwAHAAcACQAJAAkACgAKAAoACgALAA0ADQANAA0ADQANAA0ADQAOAA4ADQANAA0A
DQANAA0ADQANAA0ADQAPAA8ADwAPAA0ADQANAA0ADwATABYAHAAjACoAMAA1ADMALAAl
ABoACgDz/9r/xv+7/7b/tv+4/7z/x//P/9X/1f/P/8b/xf/I/8r/y//S/93/5//w//T/
+P/7////AwAFAAYACAAJAAoACwAKAAsACwALAA4ADgAOAA4ADAAMAAwADQANAA0ADQAN
AA0ADQAOAA4ADgAOAA4ADgAOAA4ADgAOAA4ADgAOAA8ADwAPAA4ADgAPAA8ADwAPAA0A
DQANAA0ADwAOAA4ADgAMAAwADAAMAAwADAAMAAwACwALAAsACgAKAAoACgAJAAkACQAJ
AAgABwAHAAcABgAIAAcABgAFAAUABAADAAMAAAD//////v////7//f/8//v/+v/5//j/
9//2//X/9P/x//D/7//u/+3/7P/r/+n/6v/p/+n/6P/o/+f/5//m/+b/5v/m/+b/6P/o
/+j/6P/n/+f/6f/q/+3/7v/v//D/8f/y//X/9//2//n/+//7//7///8AAAIAAQACAAMA
BQAGAAcACAAJAAkACgAKAAoACgAKAAsADAAMAAwADAAMAAwADAAMAA0ADgAOAA8ADwAN
AA0ADQANAA4ADgAOAA4AEAAQABAAEAAOAA4ADgAOABAAEAAQAA8ADwAPAA8ADwANAA0A
DQANABAAEAAQABAAEAAQAA8ADwAPAA8ADwAQABAAEAAPAA8ADwAPAA4ADgAPABAAEAAQ
AA4ADgAOAA4ADgAOAA4ADgAQABAAEAAQAA0ADQAOAA8ADwAPAA4ADgAOAA4ADgAOABAA
EAARABIAEAAPAA8ADwAPAA8ADwAPAA8ADwAPAA8ADgAOAA4ADwAPABAAEAAQABAADwAP
AA8ADwAPAA8ADwAOAA4ADgAOAA4ADgAOAA4ADgAOAA8ADwANAA0ADQANAA0AEAAQABAA
EAAQABAAEQARABIAEgASABMAEwAUABUAFwAXABUAFQAVABYAGAAZABkAGQAZABcAFgAV
ABQAEgAQABAAEQAQAA4ADQAKAAkACQAJAAkACQAJAAoACgAKAAoACwANAA0ADQANAA8A
DwAPAA8ADgAOAA0ADQAPAA8ADwAPAA0ADQANAA0ADQANAA0ADQAPAA8ADwAPAA8AEwAU
ABoAHwAoADAANQA1AC4AJwAeABAA/f/k/8z/v/+4/7T/tP+4/8H/y//V/9f/1f/O/8n/
yv/M/83/0P/Z/+P/7v/0//j/+/8BAAUABQAGAAoACwAKAAsADAANAA0ADQAOAA4ADgAO
AA4ADgAOAA8ADQANAA0ADQAPAA8AEAAQABAAEAAQABAAEgASABIAEgAQABAAEAARABEA
EQAQABAAEQARABEAEQARABEAEQARABAADgANAAwADgAOAA4ADgAOAA4ADgAOAA0ADQAN
AAwADgAOAA4ADQAMAAsACgAIAAkACQAJAAgACAAHAAYABQADAAIAAQABAAIAAQABAAAA
///+//3//P/7//r/+f/4//f/9v/1//T/8//y//H/8P/v/+7/7f/r/+j/5//n/+b/5v/l
/+X/5P/k/+T/5P/k/+T/5P/k/+T/5//n/+n/6v/p/+r/6//s/+v/7P/v//H/8v/1//f/
9//4//n/+v/8//v//P/9/////v///wAAAQADAAQABAAEAAQABAAFAAYABQAEAAMAAgAC
AAIAAgADAAIAAgADAAMAAwADAAMAAwACAAIAAgACAAMABAAFAAYABgAGAAYABgAFAAQA
AwABAP///////////f/9//3//f/8//z//P/8//7//v/9//3/+//7//v//P/8//z/+//7
//r/+f/3//b/+f/6//r/+v/6//r/+v/6//j/+P/4//j/+P/4//j/+P/1//X/9v/3//b/
9f/z//L/9P/0//T/9P/0//T/9f/2//T/8//z//P/8//z//P/8//z//P/8//z//P/9P/1
//f/9v/2//X/9P/2//X/9f/1//P/8//z//P/9P/0//T/9P/0//T/9P/0//L/8v/y//L/
8v/y//T/9f/1//b/9v/2//f/9//4//n/+//7//v/+//7//z/+v/7//v/+//7//n/+P/3
//f/9v/1//b/8//y//D/7//s/+v/6//r/+v/6//r/+z/6v/q/+r/6//t/+3/7f/t/+//
7//v/+//7v/u/+3/7f/t/+3/7f/t/+3/7f/t/+3/7f/t/+3/7f/t/+3/7f/t/+3/7f/y
//T/+f8CAAoADwARABAACQAAAPj/7f/a/8D/q/+e/5r/mP+c/6X/s/+//8P/x//M/8n/
wv/A/7//uv+7/8X/0v/Y/9j/2f/b/9//4f/k/+b/5f/m/+n/6v/r/+v/6//s/+z/7P/s
/+7/7v/u/+//7//v/+//7//v/+//8P/w//D/8P/w//D/7v/u/+7/7v/u/+7/7v/v/+//
7//u/+7/7f/t/+3/7f/u/+//8P/x//H/8P/w//D/8P/w//D/8P/u/+7/7v/u/+//7//v
/+7/7v/u/+7/7f/t/+3/7f/s/+3/7f/t/+z/7v/t/+z/6//r/+r/6f/p/+r/6f/p/+j/
5f/k/+P/4v/h/+D/3//e/93/3P/b/9r/2f/Y/9f/1v/V/9T/0//R/9D/z//P/87/zP/L
/8v/yv/K/8r/yv/K/8z/zP/M/8z/zf/N/8//0P/R/9L/0//U/9X/1v/Z/9v/2v/d/9//
3//i/+P/5P/m/+n/6v/r/+3/8P/x//L/8//z//T/9P/0//X/9v/4//r/+v/6//r/+v/8
//z//P/9//7//v///////f/9//3//f8AAAAAAAAAAP7//v/+//7/AAAAAAAAAAD+//7/
/v/9//3//f/9//3//f/9//3//f/8//z//P/8//z//P/7//v/+f/5//n/+v/8//z/+//7
//v/+//6//r/+f/6//r/+v/8//z//P/8//r/+v/6//r/+v/6//r/+v/7//v//P/9//v/
+//6//r//P/8//z//P/6//r/+//8//z/+//7//v/+//7//v/+//7//v/+//7//z//P/8
//3/+//8//z//P/+//3//f/9//v/+//7//v//P/8//z//P/8//z//P/8//z//P/9//3/
/f/8//7//v/+//7//v//////AAD+//7//////wAAAQADAAMAAwADAAMABAAEAAUABQAF
AAUAAwACAAEAAAD+//z//P/9//z/+v/5//f/9f/0//P/9f/1//X/9v/2//b/9v/3//n/
+f/5//n/+f/5//n/+f/6//r/+f/5//n/+f/5//n/+f/5//n/+f/5//n/+f/5//n/+f/5
//n/+//7//7/BAALABQAHAAhACEAGgAVAA4AAADt/9T/vP+v/6b/ov+k/6j/r/+7/8P/
xf/D/77/t/+2/7r/uf+6/8X/0f/Y/97/4v/l/+n/7f/v//D/8v/1//b/9//2//f/9//3
//j/+P/4//j/+P/4//j/+f/5//n/+f/5//n/+f/6//r/+P/4//j/+P/6//r/+v/6//r/
+v/6//v/+//7//r/+v/5//n/+f/5//n/+f/5//n/+f/4//j/+P/4//j/+P/4//j/+P/4
//j/9//3//f/9v/4//j/+P/3//X/9f/1//T/9f/1//X/9P/0//P/8v/x//H/8P/v/+//
7v/t/+3/7P/r/+r/6f/o/+n/6P/n/+b/4//i/+H/4P/f/97/3f/c/9v/2v/Z/9f/1v/V
/9X/1P/W/9X/1f/U/9L/0v/S/9L/1P/U/9T/1P/T/9P/1f/W/9n/2v/b/9z/3//g/+P/
5f/k/+f/6f/p/+z/7f/u//D/8//0//X/9//2//f/+P/5//v//P/8//z//v/+////AAD+
//7//v/+/wAAAAAAAAEAAAAAAAEAAQABAAEAAQABAAIAAgACAAIAAgACAAIAAgACAAIA
AgACAAIAAgACAAEAAwADAAMAAwADAAMAAwADAAIAAgACAAIABAAEAAMAAwADAAMAAwAE
AAQABAADAAMAAwADAAIAAgADAAQABAAEAAQABAAEAAQABAAEAAQABAAEAAQABAAEAAEA
AQACAAMAAwADAAIAAgAEAAQABAAEAAIAAgADAAQABgAFAAUABQADAAMAAwADAAUABQAF
AAUABAAEAAQABQADAAQABAAEAAQAAwADAAMABQAFAAUABQAEAAQABAAEAAQABAAEAAQA
BAAEAAUABQADAAMABQAFAAQABAAEAAQABAAEAAUABQAGAAYABgAHAAcABgAHAAkACQAL
AAsACwAMAAoACwALAAsACwAJAAgABwAGAAQAAgACAAEAAAD+//3//v/9//3//f/7//v/
+//8//7//v/+/////////////////////////wAAAAD/////////////////////////
//////////////////////8BAAUACAAMABUAHAAkACcAJQAeABcADAD+/+n/zv+6/6//
qv+o/6j/rv+3/8H/xf/H/8H/uP+1/7r/vP+9/8L/y//T/97/5P/m/+v/7//z//P/9v/4
//n/+v/7//r/+//7//v//v/+//7//v/+//7//v///////////////////wAAAAAAAAAA
AAAAAAAAAAAAAAAA/v/+//7///8BAAEAAAAAAP///////////f/9//3//f////7//v/+
//7//v/+//7//v/+//7//v/9//3//f/8//z//P/8//v/+//7//v/+v/5//n/+f/4//b/
9f/0//P/9f/0//P/8//y//H/8f/w/+//7v/t/+z/6f/o/+f/5v/n/+b/5f/k/+H/4P/f
/97/3f/c/9v/2f/Y/9f/1//W/9b/1f/V/9T/1P/U/9T/1P/U/9T/1P/U/9X/1f/X/9j/
2//c/93/3v/d/97/4f/j/+L/5f/n/+f/6v/r/+z/7v/v//D/8f/z//T/9f/2//f/9//4
//j/+P/4//j/+f/6//r/+v/6//r/+v/6//r/+//6//r/+//7//3//f/9//3//v/+//7/
/v/8//z//P/8//z//P/8//z//P/8//z/+//7//v/+//7//v/+//7//v//P/8//z//P/8
//z/+//7//v/+//7//z//P/8//v/+//9//3//P/8//v//P/8//z/+v/6//r/+v/6//r/
+v/6//r/+v/6//r/+f/5//r/+//7//v/+v/6//r/+v/6//r/+v/6//v//P/8//v/+//7
//v/+//7//v//f/9//3//f/8//z//P/9//v//P/8//z//P/7//v/+//7//v/+//7//z/
/P/8//z//P/8//z//P/8//z//f/9//v/+//7//v/+//8//z//v/8//z//P/8//z//P/9
//3//v/+//7//////wAAAQADAAMAAwADAAMABAAEAAUABQAFAAUAAwACAAEA/v/8//r/
+v/5//j/9v/1//b/9f/1//X/8//z//P/9P/2//b/9v/3//f/9//3//f/+f/5//n/+f/4
//j/9//3//f/9//3//f/9//3//f/9//5//n/+f/5//f/9//3//f/+//9/wAABgANABYA
HAAfABsAFgAPAAQA9v/f/8b/sP+n/6D/nv+g/6b/r/+7/8H/wf+9/7T/sf+2/7j/t/++
/8f/0f/a/97/4P/l/+n/6//t//D/8v/z//T/9f/0//X/9f/1//b/9v/2//b/+P/4//j/
+f/5//n/+f/5//f/9//4//j/+P/4//j/+P/4//j/+P/4//j/+P/4//n/+f/5//j/+P/5
//n/+f/5//n/+f/5//n/+//6//r/+v/6//r/+v/6//j/+P/4//j/9//3//f/9v/2//b/
9v/1//X/9f/1//T/8//z//P/8v/y//H/8P/v//H/8P/v/+//7P/r/+v/6v/p/+j/5//m
/+X/5P/j/+L/4f/g/9//3v/d/9z/2//a/9f/1v/V/9P/0//T/9T/1P/S/9H/0f/Q/87/
zv/O/87/0P/Q/9D/0P/P/8//0f/S/9P/1P/V/9b/1//Y/9v/3f/e/+H/4//j/+T/5f/m
/+j/6f/q/+v/7f/u/+//8P/x//H/8v/y//L/8v/y//P/9P/0//T/9P/0//T/9P/0//X/
9v/2//f/9//3//f/9//3//f/9v/1//T/9v/2//b/9v/0//T/9P/0//b/9v/2//X/8//z
//P/8//z//P/8//z//T/9P/0//T/9P/0//P/8//z//P/8//0//T/9P/z//P/8//z//L/
8v/z/w==
         </WaveFormData>
      </LeadData>
      <LeadData>
         <LeadByteCountTotal>10000</LeadByteCountTotal>
         <LeadTimeOffset>0</LeadTimeOffset>
         <LeadSampleCountTotal>5000</LeadSampleCountTotal>
         <LeadAmplitudeUnitsPerBit>4.88</LeadAmplitudeUnitsPerBit>
         <LeadAmplitudeUnits>��V</LeadAmplitudeUnits>
         <LeadHighLimit>2147483647</LeadHighLimit>
         <LeadLowLimit>268435456</LeadLowLimit>
         <LeadID>V2</LeadID>
         <LeadOffsetFirstSample>0</LeadOffsetFirstSample>
         <FirstSampleBaseline>0</FirstSampleBaseline>
         <LeadSampleSize>2</LeadSampleSize>
         <LeadOff>FALSE</LeadOff>
         <BaselineSway>FALSE</BaselineSway>
         <ExcessiveACNoise>FALSE</ExcessiveACNoise>
         <MuscleNoise>FALSE</MuscleNoise>
         <LeadDataCRC32>4294336327</LeadDataCRC32>
         <WaveFormData>
DAAMAAwADAAMAAwADAAMAAwADAAMAAwADAAMAAwADAAMAAwADAAMAAoACgAKAAoACgAK
AAoACgAMAAwADAAMAAwADAAMAAwADgAOAA4ADgAMAAwADAAMAA4ADgAOAA4ADgAOAA4A
DgAOAA4ADgAOABAAEAAQABAAEAAQABAAEAAQABAAEAAQABAAEAAQABAADgAOAA4ADgAM
AAwADAAMAAwADAAMAAwACgAKAAoACgAKAAoACgAKAAoACgAKAAoACAAIAAgACAAGAAYA
BgAGAAYABgAGAAYABAAEAAQABAAEAAQABAAEAAQABAAEAAQAAgACAAIAAgAAAAAAAAAA
AAAAAAAAAAAAAAAAAAAAAAAAAAAAAAAAAAEAAQABAAEAAAABAAEAAQADAAQABAAEAAIA
AwAFAAYACQAKAAsACwALAAsACgAKAAoACgAKAAoACgAIAAcABgAFAAIAAQABAAAA/v/+
//3//P/7//v/+//6//r/+f/4//f/9//3//f/9f/1//T/9P/2//b/9v/2//T/9P/z//P/
9f/2//b/9f/z//P/8//z//X/+P/6//z///8NAB0ALQBAAFEAaQCBAJEAkQB9AFIAJwAI
AOr/y/+y/5j/e/9X/y//Gf8Q/wr/CP8P/x3/Kv83/0z/a/+I/53/rf+9/8v/0//a/9//
4v/n/+v/7P/u/+//8P/v//D/8f/x//P/8//z//T/9P/0//X/9f/z//T/9P/0//X/9f/0
//T/8//z//T/9P/0//T/9P/0//T/9P/0//T/9v/3//f/9//1//X/9v/2//X/9f/1//X/
9v/2//b/9v/2//f/9//3//b/9v/2//b/9//3//f/9//3//f/9//3//f/9v/2//f/9//3
//f/9//1//T/9P/0//T/9P/z//P/8//y//L/8v/y//D/7//u/+//7//v/+7/7f/s/+v/
6//q/+r/6f/n/+b/5P/j/+L/4P/g/9//3v/e/97/3v/c/9z/3P/c/9z/3f/d/93/3f/c
/93/3f/d/97/3//h/+P/5P/l/+b/5//o/+n/6v/r/+3/7v/v/+//7v/v/+//7//w//H/
8f/y//T/9P/0//T/8//0//T/8//z//T/9v/3//X/9f/1//X/9//3//j/+P/4//j/+f/5
//n/+f/5//n/+//7//v//P/6//r/+//7//z//P/8//z//P/8//z//f/8//z//P/7//3/
/f/9//3//P/9//3//f/9//3//f/8//7///////////////7//P/9//3//f/+//7//f/9
//3//f/8//z//P/7//v//P/8//7//P/8//z/+v/6//r/+v/6//r/+v/5//v/+//7//z/
/P/8//z//P/6//r/+v/6//v/+v/6//v/+v/6//r/+f/7//v/+v/6//v/+//7//v/+//7
//r/+v/7//v/+//8//v/+//6//z//P/8//z//f/9//3//f/+/////////wMABAAEAAQA
AgADAAUABgAHAAgACQAJAAkACQAIAAgACAAIAAgACAAIAAYABQAEAAMAAAD//////v/8
//z/+//8//v/+//7//z//P/7//r/+f/5//n/+f/5//n/+P/4//j/+P/4//j/+P/4//f/
9//3//j/+P/3//n/+f/5//n/+//+/wAABgATACEANQBLAGAAdwCNAJUAkwB9AFcAMAAT
APL/zv+x/5L/bv9F/x3/B////vr+/P4K/x3/K/86/1X/eP+X/67/v//N/9f/3//n/+7/
8f/0//f/+f/4//r/+//8//v//P/9//3/////////AAAAAAAAAQABAAEAAgACAAIAAwAD
AAIAAgADAAMABAAEAAQABAAEAAQABAAEAAQABAAEAAUABQAFAAUABQAGAAYABQAFAAUA
BQAIAAgACAAIAAgACQAJAAkACgAKAAoACgALAAsACwALAAsACwALAAsACwAKAAoACwAN
AA0ADQANAAsACgAKAAoACgAKAAkACQAJAAgACAAIAAoACAAHAAYABQAFAAUABAADAAIA
AQABAAAAAAD///3//v/8//v/+v/4//j/9//2//b/9v/2//T/9P/0//T/9P/1//X/9f/1
//b/9//3//f/+f/5//r/+//8//3//v////7///8AAAEAAwAEAAUABQAEAAUABQAFAAUA
BQAEAAQABgAGAAYABgAGAAYABQADAAIAAgADAAMAAwADAAMAAwADAAMABAAEAAQABAAF
AAUABQAFAAUABQAFAAUABQAGAAYABgAHAAcACAAIAAgACAAKAAoACgALAAoACgAKAAkA
CwALAAsACwAKAAsACwALAAsACwALAAoADAANAA0ADQANAA0ADAAKAAsACwALAAwACgAJ
AAkACQAJAAgACAAIAAkACQAKAAoACAAGAAYABgAIAAgACAAIAAgACAAIAAcABQAFAAUA
BgAGAAYABgAGAAQABAAEAAQABQAEAAQABQAEAAQABAADAAUABQAEAAQABQAFAAUABQAF
AAUABAAEAAMAAwADAAQABQADAAMAAgAEAAQABAAEAAcABwAHAAcABgAHAAcABwAJAAoA
CgAKAAoACwANAA4ADwAQABEAEQARABEAEAAQABAAEAAQABAAEAAOAA0ADAANAAoACQAJ
AAYABAAEAAMAAgABAAEAAQAEAAQAAwACAAEAAQABAAEA//////7//v/+//7//v/+//7/
/v/9//3///8AAAAA///9//3//f/9////AgAEAAgAEwAhADEARwBcAHEAhwCVAJcAiwBr
AEYAJQAGAOD/w/+i/37/W/8x/w///f72/vb+BP8X/yf/NP9L/27/kf+u/7//zf/b/+P/
6f/u//P/+P/5//v//P/+////AAD//wAAAQABAAMAAwADAAQABgAGAAcABwAFAAYABgAG
AAcABwAGAAYABwAHAAgACAAIAAgACAAIAAgACAAIAAgABgAHAAcABwAJAAkACgAKAAkA
CQAJAAkACAAIAAgACAAKAAsACwALAAgACAAIAAgACwALAAsACwAJAAkACQAJAAkACAAI
AAkACwALAAsACwAJAAgACAAIAAgACAAHAAcABQAEAAQABAAGAAQAAwACAAEAAQABAAAA
///+//3//f/8//z/+//5//j/9v/1//T/9f/2//b/9v/3//j/+f/4//j/+P/4//j/+f/5
//n/+f/8//3//f/9//3//f/+////AgADAAQABQAEAAUABgAHAAcACAAJAAkACgALAAsA
CwALAAsACgAKAAoACgAKAAoACgAKAAkABwAGAAYABwAHAAcABwAHAAcABQAFAAYABgAG
AAYABwAHAAcABwAHAAcACQAJAAkACgAIAAgACQAJAAoACgAKAAoADAAMAAwADQAMAAwA
DAALAA0ADQANAA0ADAANAA0ADQANAA0ADQAMAA4ADwAPAA8ADwAPAA4ADAALAAsACwAM
AAwACwALAAsACwAKAAoACgAJAAkACgAKAAoACAAIAAgACAAIAAgACAAIAAgACAAHAAcA
BwAHAAgACAAIAAgACAAIAAgACAAIAAkACAAIAAkACAAIAAgABwAHAAcABgAGAAcABwAH
AAcABwAHAAYABgAHAAcABwAIAAcACQAIAAgACAAIAAgACQAJAAkACQAMAA0ADQANAA0A
DgAOAA4ADgAPABEAEgAVABYAFwAXABcAFwAWABYAFgAWABYAFgAUABIAEQAQAA8ADAAL
AAsACAAGAAYABQAEAAMAAwADAAYABgAFAAQAAwADAAMAAwADAAMAAgACAAIAAgACAAIA
AgACAAEAAQABAAIAAgABAAEAAQABAAEABQAIAAoADgAXACkAOwBPAGIAdwCPAJsAmwCP
AG0ARAAlAAIA3v/B/6D/fP9X/y3/D/8B//r+/P4K/x//Lf88/1f/fP+d/7b/yf/X/+H/
6f/v//T/+f/8////AQACAAQABQAGAAUABgAHAAcABwAHAAcACAAKAAoACwALAAkACgAK
AAoACwALAAoACgALAAsADAAMAAwADAAMAAwADAAMAAwADAAMAA0ADQANAA0ADQAOAA4A
DwAPAA8ADwAQABAAEAAQABAAEQARABEAEAAQABAAEAARABEAEQARABEAEQARABEAEQAQ
ABAAEQATABMAEwATABEAEAAQABAAEAAQAA8ADwAPAA4ADgAOABAADgANAAwACwALAAsA
CgAHAAYABQAFAAQABAADAAEAAgAAAP///v/8//z/+//6//r/+v/6//j/+P/4//j/+P/5
//n/+f/5//z//f/9//3//f/9//7///8AAAEAAgADAAQABQAGAAcABwAIAAkACQAKAAsA
CwALAA0ADQAMAAwACgAKAAoACgALAAwADAALAAwADAANAA0ADQANAA0ADQALAAsADAAM
AA4ADgAPAA8ADQANAA0ADQAPAA8ADwAQABAAEAARABEAEAAQABAAEAARABIAEwAVABQA
FAAUABMAEwATABMAEwAUABUAFQAVABMAEwATABIAFAAVABUAFQAVABUAFAASABMAEwAT
ABQAEgARABEAEQARABAAEAAQAA8ADwAQABAAEAAOAA4ADgAOAA4ADgAOAA4ADgAOAA0A
DQANAA0ADgAOAA4ADgAOAAwADAAMAAwADQAMAAwADQAMAAwADAALAAsACwAKAAoACwAL
AAsACwALAAsACgAKAAsACwALAAwACwALAAsACwALAAwADAAMAAwADAANAA0ADQANAA4A
DwAPAA8AEwAUABQAFAASABMAFQAWABcAGAAZABkAGQAZABgAGAAaABoAGgAaABoAGAAX
ABYAEwAQAA8ADwAQAA4ADgANAAoACQAJAAkACgAKAAkACAAJAAkACQAJAAkACQAIAAgA
BgAGAAYABgAIAAgABwAHAAcACAAIAAcABQAFAAUABQAJAAwADAAQABkAJwA5AE0AXgBx
AIkAnQCjAJcAeQBOAC0ADADm/8f/rP+M/2v/Q/8j/xP/Dv8M/xT/Jf8z/0D/Vf92/5n/
tP/F/9X/4//p/+//9v/7//7/AQADAAQABgAHAAgACQAKAAsACwALAAsACwAMAAwADAAN
AA0ADQAOAA4ADgAPAA8ADgAOAA0ADQAOAA4ADgAOAA4ADgAQABAAEAAQAA4ADwAPAA8A
DwAPABAAEAAPAA8ADwAPABAAEAAQABAAEAARABEAEQAQABAAEAAQAA8ADwAPAA8ADQAN
AA0ADQAPAA4ADgAPAA8ADwAPAA8ADwAOAA4ADgAOAA4ADQANAAwACgAJAAgACgAIAAcA
BgAFAAUABQAEAAEAAAD//////v/+//3/+//4//b/9f/0//T/9P/z//L/8v/y//L/8P/w
//D/8P/w//H/8f/x//H/8P/x//H/8f/z//P/9P/1//T/9f/2//f/+v/7//z//f/9//7/
//////7/////////AAABAAEAAgACAAIAAgACAAMABAAEAAMAAgACAAMAAwADAAMAAwAD
AAMAAwAEAAQABAAEAAUABQADAAMAAwADAAUABQAFAAYABgAGAAcABwAGAAYABgAGAAYA
BgAGAAcABgAGAAYABQAHAAcABwAHAAYABwAHAAcABwAHAAcABgAGAAcABwAHAAYABwAH
AAYAAwADAAMABAAEAAMAAwADAAUABAAEAAQAAwADAAQABAAEAAIAAgACAAIAAgACAAIA
AgACAAIAAQABAAEAAQACAAAAAAAAAAAAAAAAAAAAAAABAAAAAAABAAAAAAAAAP//AQAB
AAAAAAD/////////////AQACAAAAAAAAAAAAAQABAAEAAQAEAAUABQAFAAUABgAGAAYA
BgAHAAkACgALAAwADQANAA0ADQAMAAwADgAOAA4ADgAMAAoACQAIAAkABgAFAAUABgAE
AAQAAwAAAP///////wIAAgABAAAA/////////////////v/+//7//v/+//7//v/+//3/
/f/9//7//v/9//3//f/9//3//f8CAAQABgAPAB0ALQA9AE4AXwB7AJMAnwCbAH0ATgAp
AA4A7P/R/7j/nP95/1P/L/8f/xz/Fv8W/yH/L/88/03/aP+H/6L/s//D/9P/3f/l/+r/
8f/0//f/+f/6//z//f/+////AAABAAEAAQABAAEAAgACAAIAAwADAAMABAAEAAQABwAH
AAYABgAFAAUABgAGAAgACAAIAAgABgAGAAYABgAIAAkACQAJAAcABwAIAAgACQAJAAkA
CQAMAAwADAAMAAoACwALAAsADAAMAAwADAALAAsACwALAAsACwALAAsACwAKAAoACwAL
AAsACwALAA0ADAAMAAwADAAMAAsACwAJAAgACAAIAAoACAAHAAYABQAFAAUABAADAAIA
AQABAAAAAAD///3//v/8//v/+v/4//j/9//2//T/9P/0//L/8v/y//L/8v/z//P/8//z
//b/9//3//f/+f/5//r/+//8//3//v///wAAAQACAAMABQAGAAcABwAIAAkACQAJAAsA
CwAKAAoADAAMAAwADAALAAwADAALAAwADAANAA0ADQANAA0ADQANAA0ADgAOAA4ADgAP
AA8AEQARABEAEQARABEAEQASABAAEAARABEAEgASABIAEgAUABQAFAAVABQAFAAUABMA
FQAVABUAFQAVABUAFAATABMAEwATABIAEgATABMAEwATABMAEgAQABEAEQARABIAEAAP
AA8ADwAPAA4ADgAOAA0ADQAOAA4ADAAKAAoACgAKAAoACgAKAAoACgAKAAkACQAJAAkA
CgAKAAoACgAKAAoACgAKAAoACwAKAAoACwALAAoACQAHAAgACQAJAAoACQAJAAkACQAJ
AAkACAAIAAcABwAHAAgACAAHAAYABQAHAAcACAAIAAYABgAGAAYABwAHAAcABwAKAAsA
CwALAA0ADgAOAA4ADgAPABEAEgARABIAEwATABMAEwASABIAEgASABIAEgAQAA4ADQAM
AA0ACgAJAAkACAAGAAYABQAEAAMAAwADAAQABAADAAIAAQABAAEAAQABAAEAAAAAAAAA
AAAAAAAAAAAAAP////8BAAIAAgABAP//////////AwAGAAgADgAZACkAOwBPAGQAewCP
AJcAkwB/AFsANAAXAPT/0v+1/5L/cP9J/x//B//7/vb++v4M/x//L/9A/13/gv+h/7j/
x//T/9//5//r//D/9f/4//v//f/8//7///8AAAEAAgADAAMAAwADAAMABAAEAAQABQAF
AAUABgAGAAYABwAHAAYABgAHAAcACAAIAAgACAAIAAgACAAIAAgACAAKAAsACwALAAkA
CQAKAAoACQAJAAkACQAKAAoACgAKAAoACwALAAsACgAKAAoACgALAAsACwALAAsACwAL
AAsACwAKAAoACwALAAsACwALAAsACgAKAAoACgAKAAkACQAJAAgACAAIAAgABgAFAAQA
AwADAAMAAgABAAAA//////7//v/9//v//P/6//n/+P/2//b/9f/0//T/9P/0//L/9P/0
//T/9P/z//P/8//z//b/9//3//f/9//3//j/+f/6//v//P/9//7///8AAAEAAQACAAMA
AwAEAAUABQAFAAUABQAEAAQABAAEAAQABAAFAAYABgAFAAQABAAFAAUABQAFAAUABQAF
AAUABgAGAAYABgAHAAcABwAHAAcABwAHAAcABwAIAAgACAAJAAkACgAKAAoACgAKAAoA
CgALAAwADAAMAAsACwALAAsACwAMAA0ADQANAA0ADQANAAwADAANAA0ADQAOAA8ADwAO
AAsACwALAAwADAALAAsACwALAAoACgAKAAsACwAMAAwADAAKAAoACgAIAAgACAAIAAoA
CgAKAAkABwAHAAcACAAIAAgACAAIAAgACAAIAAgABwAGAAYABwAKAAoACgAJAAcABwAG
AAYACQAJAAkACQAHAAcABgAGAAUABQAFAAYABwAHAAcABwAHAAcABgAGAAcACAAIAAgA
CAAIAAkACQAJAAkACgALAAsACwANAA4ADgAOAA4ADwARABIAFQAWABcAFwAVABUAFAAU
ABYAFgAWABYAFgAUABMAEgAPAAwACwALAAoACAAIAAcABgAFAAUABQAIAAgABwAGAAUA
BQAFAAUABQAFAAQABAAGAAYABgAGAAQABAADAAMAAwAEAAQAAwADAAMAAwADAAUACAAK
ABAAGQAlADcASwBcAHMAiQCXAJ0AkQBxAEoAKQAIAOL/xf+o/4T/X/83/xf/Cf8C/wD/
DP8f/y//PP9V/3j/m/+0/8X/0//h/+v/7//0//n//P/9////AgAEAAUABgAFAAYABwAH
AAkACQAJAAoACgAKAAsACwALAAwADAAMAA0ADQAMAAwADQANAA4ADgAOAA4ADgAOABAA
EAAQABAADgAPAA8ADwAPAA8AEAAQAA0ADQANAA0AEAAQABAAEAAQABEAEQARABAAEAAQ
ABAAEQARABEAEQARABEAEQARABEAEAAQABEAEQARABEAEQAPAA4ADgAOAA4ADgANAA0A
DQAMAAwADAAOAAwACwAKAAkACQAJAAgABwAGAAUABQAEAAQAAwABAAAA/v/9//z/+v/6
//n/+P/4//j/+P/2//b/9v/2//b/9//3//f/9//4//n/+f/5//n/+f/6//v//P/9//7/
//8AAAEAAgADAAQABAAEAAMABgAHAAcABwAJAAkACAAIAAgACAAIAAgABwAIAAgABwAE
AAQABQAFAAUABQAFAAUABQAFAAYABgAGAAYABwAHAAcABwAHAAcABwAHAAcACAAGAAYA
BwAHAAcABgAFAAQAAgACAAIAAwACAAIAAgABAAEAAQABAAEAAAABAAEAAQABAAEAAQAA
AP7//////////v///////v/9//3//f/+//7//f/9//3//f/8//z//P/5//n/+v/6//r/
+P/4//j/+P/4//j/+P/2//b/9v/1//X/9f/1//b/9P/0//T/9P/y//L/8v/y//P/8v/y
//P/8v/y//L/8f/z//P/8v/y//H/8f/x//H/8f/x//D/8P/v/+//7//w/+//8P/w//D/
8P/w//H/8f/x//H/8v/z//P/8//1//b/9v/2//b/9//5//r/+//8//3//f/9//3//P/8
//r/+v/6//r/+v/4//f/9v/1//L/8f/x//L/8P/w/+//7P/r/+v/6//s/+z/6//q/+n/
6f/p/+n/5//n/+b/5v/m/+b/5v/m/+b/5v/l/+X/5f/m/+b/5f/j/+P/4//j/+P/5v/q
/+z/8f/9/wsAHQAuAEEAVwBvAH8AhQBxAEQAFwD6/97/wf+q/5D/c/9R/y3/Ff8M/wb/
BP8H/xP/IP8v/0T/Y/9+/5H/of+x/7//x//O/9X/2P/d/+H/4P/i/+P/5P/j/+T/5f/l
/+f/5//n/+j/6v/q/+v/6//p/+r/6v/q/+v/6//q/+r/6f/p/+r/6v/s/+z/7P/s/+z/
7P/s/+z/6v/r/+v/6//t/+3/7v/u/+3/7f/t/+3/7v/u/+7/7v/s/+3/7f/t/+7/7v/u
/+7/7//v/+//7//v/+//7//v//H/8P/w//H/8f/x//H/8f/x//D/8P/w//L/8v/x//H/
8P/u/+3/7P/u/+z/6//q/+n/6f/p/+j/5//m/+X/5f/k/+T/4//h/+D/3v/d/9z/2v/a
/9n/2P/Y/9j/2P/W/9T/1P/U/9T/1f/V/9X/1f/W/9f/1//X/9j/2f/b/93/3v/f/+D/
4f/i/+P/5P/l/+n/6v/r/+v/7P/t/+3/7f/u/+//7//w//D/8P/w//D/8f/y//L/8f/y
//L/8//z//P/8//z//P/8//z//T/9P/2//b/9//3//X/9f/1//X/9//3//f/+P/4//j/
+f/5//j/+P/4//j/+P/4//j/+f/6//r/+v/5//v/+//7//v/+//7//r/+f/7//v/+//6
//r/+//7//v/+//7//r/+P/5//n/+f/6//r/+f/5//n/+f/4//j/+P/3//f/+P/4//j/
9v/2//b/9v/2//b/9v/2//b/9v/1//X/9f/1//b/9P/0//T/9P/2//b/9v/2//X/9P/0
//X/9v/2//b/9f/3//f/9v/2//X/9f/1//X/9f/1//T/9P/1//X/9f/2//X/9f/1//X/
9f/2//b/9v/2//b/9//3//f/9//4//n/+f/5//v//P/8//z/+v/7//3//v8BAAIAAwAD
AAEAAQAAAAAAAgACAAIAAgACAAAA///+//3/+v/5//n/+v/4//j/9//0//P/8//z//b/
9v/1//T/8//z//P/8//z//P/8v/y//L/8v/y//L/8P/w/+//7//v//D/8P/v/+//7//v
/+//8f/0//j/+v8DABEAJQA3AEoAXwB3AIkAjQCBAGEAOAAXAPj/1P+1/5j/dP9R/yv/
Df/9/vT+8v76/g3/Hf8q/z3/YP+B/5z/rf+7/8n/0//Z/+D/5f/o/+3/7//u//D/8f/y
//P/9P/1//X/9f/1//X/9v/2//b/9//3//f/+P/4//j/+f/5//j/+P/5//n/+v/6//r/
+v/6//r/+v/6//r/+v/6//v/+//7//v/+//8//z//f/9//3//f/+//7//v/+//z//f/9
//3//v/+//7//v//////////////////////AQAAAAAAAQABAAEAAQABAAEAAAAAAAAA
AAAAAP////////7//v/+//7//P/7//r/+f/5//n/+P/5//j/9//3//T/9P/z//H/8v/w
/+//7v/u/+7/7f/s/+r/6v/q/+j/6P/o/+j/6P/n/+f/5//n/+r/6//r/+v/7f/t/+7/
7//w//H/8v/z//T/9f/2//f/+f/6//v/+//6//v/+//7//v/+//6//r//P/8//z//P/7
//z//P/7//r/+v/7//v/+//7//v/+//7//v//P/8//r/+v/7//v/+//7//v/+//9//3/
/f/+//7//v//////AAAAAAAAAAAAAAAAAAABAAIAAgACAAEAAQABAAEAAQAAAAEAAQAB
AAMAAwADAAIAAAABAAEAAQAAAAEAAQAAAP///////wAAAAD///////8BAAAAAAAAAP3/
/f/+//7/AAD+//7//v/+//7//v/+//7//v/+//3//f/9//3//v/8//z//P/8//z//P/8
//z//f/8//z//f/+//7//v/9//3//f/8//z//f/9//3//f/9//3//P/8//3//f/9//7/
/v/9//z/+//9//3//P/+//7//v/+//7//v///////////wAAAQABAAEAAwAEAAQABAAE
AAUABwAIAAcACAAJAAkACQAJAAgACAAKAAoACgAKAAoACAAHAAYABQACAAEAAQAAAP7/
/v/9//z/+//7//v//P/8//v/+v/3//f/9//3//f/9//2//b/9v/2//b/9v/2//b/9f/1
//X/9v/2//X/9f/1//X/9f/5//z//v8CAA0AHQAxAEUAWgBvAIMAjQCNAHsAVwAwABEA
8P/O/7H/kP9q/0P/G/8B//X+7v7y/gL/Ff8j/zT/T/9y/5P/qv+5/8f/0//b/9//5v/p
/+z/7//x//D/8v/z//T/9f/2//f/9//3//f/9//4//j/+P/5//n/+f/6//r/+v/7//v/
+v/6//v/+//8//z//P/8//z//P/8//z//P/8//z//f/9//3/+//7//z//P/7//v/+//7
//z//P/8//z//P/9//3//f/8//z//P/8//3//f/9//3//f/9//3//f/9//z//P/9//v/
+//7//v//f/8//z//P/6//r/+f/5//v/+v/6//r/+v/4//f/9v/1//X/9f/0//P/8v/x
//H/7v/u/+3/6//r/+r/6v/q/+n/6P/m/+T/5P/k/+T/4v/i/+L/4v/i/+X/5f/l/+X/
5v/n/+f/5//n/+f/6P/p/+j/6f/q/+v/7P/t/+7/7//x//L/8//z//L/8//z//P/9f/1
//T/9P/0//T/9P/0//P/9P/0//P/9P/0//X/9f/z//P/8//z//P/8//0//T/9P/0//X/
9f/z//P/8//z//X/9f/1//b/9v/2//f/9//2//b/9v/2//b/9v/2//f/+P/4//j/9//3
//f/9//3//j/+f/5//n/9//3//f/9v/4//n/+f/5//n/+f/4//b/9//3//f/+P/2//X/
9f/1//X/9P/0//T/8//z//T/9P/0//L/8v/y//L/8v/y//L/8v/y//L/8f/x//H/8f/y
//D/8P/w//D/8v/y//L/8v/x//D/8P/x//D/8P/w/+//7//v/+7/7v/v/+//7//v/+//
7//u/+7/7f/t/+3/7v/t/+3/7f/t/+3/7f/s/+z/7f/s/+7/7P/s/+z/7P/s/+z/7f/t
/+3/7f/w//H/8f/x//P/9P/0//T/8v/z//X/9v/1//b/9//3//n/+f/4//j/+P/4//j/
+P/2//T/8//y//H/7v/t/+3/7P/q/+r/6f/o/+f/5//n/+j/6P/n/+b/5f/l/+X/5f/l
/+X/5P/k/+L/4v/i/+L/4v/i/+H/4f/h/+L/4v/h/+P/4//j/+P/5f/m/+j/7v/5/wsA
HQAxAEIAWQBtAHcAeQBlAD8AGAD5/9b/tP+X/3b/VP8v/wf/7f7j/tr+3v7u/gH/Df8e
/zv/Xv99/5T/of+x/73/xf/L/9D/1f/Y/9n/2//a/9z/3f/e/93/3v/f/9//4f/h/+H/
4v/i/+L/4//j/+H/4v/i/+L/4//j/+L/4v/j/+P/5P/k/+T/5P/k/+T/5P/k/+T/5P/i
/+P/4//j/+P/4//k/+T/4//j/+P/4//k/+T/5P/k/+T/5f/l/+X/5P/k/+T/5P/j/+P/
4//j/+P/4//j/+P/4//i/+L/4//j/+P/4//j/+P/4v/i/+L/4P/g/9//3//f/97/3v/e
/97/3P/b/9r/2f/Z/9n/2P/X/9b/1f/V/9T/1P/T/9H/0P/O/83/zP/K/8r/yf/I/8j/
yP/I/8b/xv/G/8b/xv/F/8X/xf/F/8j/yf/J/8n/yf/J/8r/y//M/83/zv/P/9D/0f/S
/9P/0//U/9X/1f/W/9f/1//X/9f/1//W/9b/1v/W/9b/1v/V/9b/1v/V/9T/1P/V/9X/
1f/V/9X/1f/V/9X/1v/W/9b/1v/X/9f/1//X/9f/1//X/9f/1//Y/9b/1v/X/9f/2P/Y
/9j/2P/Y/9j/2P/Z/9r/2v/a/9n/2f/Z/9n/2f/Y/9n/2f/Z/9f/1//X/9b/1v/X/9f/
1//W/w==
         </WaveFormData>
      </LeadData>
      <LeadData>
         <LeadByteCountTotal>10000</LeadByteCountTotal>
         <LeadTimeOffset>0</LeadTimeOffset>
         <LeadSampleCountTotal>5000</LeadSampleCountTotal>
         <LeadAmplitudeUnitsPerBit>4.88</LeadAmplitudeUnitsPerBit>
         <LeadAmplitudeUnits>��V</LeadAmplitudeUnits>
         <LeadHighLimit>2147483647</LeadHighLimit>
         <LeadLowLimit>268435456</LeadLowLimit>
         <LeadID>V3</LeadID>
         <LeadOffsetFirstSample>0</LeadOffsetFirstSample>
         <FirstSampleBaseline>0</FirstSampleBaseline>
         <LeadSampleSize>2</LeadSampleSize>
         <LeadOff>FALSE</LeadOff>
         <BaselineSway>FALSE</BaselineSway>
         <ExcessiveACNoise>FALSE</ExcessiveACNoise>
         <MuscleNoise>FALSE</MuscleNoise>
         <LeadDataCRC32>1857038797</LeadDataCRC32>
         <WaveFormData>
DAAMAAwADAAMAAwADAAMAAwADAAMAAwADAAMAAwADAAMAAwADAAMAAoACgAKAAoACgAK
AAoACgAMAAwADAAMAA4ADgAOAA4ADgAOAA4ADgAOAA4ADgAOABAAEAAQABAAEAAQABAA
EAAOAA4ADgAOABAAEAAQABAAEAAQABAAEAAQABAAEAAQABAAEAAQABAADgAOAA4ADgAO
AA4ADgAOAAwADAAMAAwADAAMAAwADAAKAAoACgAKAAoACgAKAAoACAAIAAgACAAKAAoA
CgAKAAgACAAIAAgABgAGAAYABgAGAAYABgAGAAYABgAGAAYABgAGAAYABgAEAAQABAAE
AAQABAAEAAQAAgACAAIAAgACAAIAAgACAAMAAwADAAQABAAEAAMAAgACAAQABQAFAAMA
AwADAAUABgAHAAcACAAKAAoACgAKAAoACwALAAoADAAKAAgACAADAAEAAAAAAP///v/9
//z/+//7//v/+//6//r/+P/4//j/9//3//f/9f/1//X/9f/0//T/9P/0//T/8//z//P/
9f/2//b/9v/0//T/9P/0//T/9v/5//z/BAARAB4AKwA2AD4ARQBSAGAAbABvAGEATQA8
ACMAAgDp/9D/sv+S/3L/XP9N/z7/Lv8o/yv/Mv9A/1b/cf+O/6H/sP++/8r/0f/W/9z/
4P/k/+b/6P/o/+n/6v/r/+v/6//s/+7/7v/u/+//7//v/+//7//u/+7/7v/v/+//7//v
/+//7//v//D/8P/w//D/8P/w//D/8P/w//D/8v/y//L/8v/y//L/8v/y//L/8v/y//L/
8v/y//H/8f/x//H/8f/x//H/8f/x//H/8f/x//H/8v/y//L/8v/x//H/8f/x//H/8//z
//P/8//y//L/8v/x//H/8f/x//H/7//t/+z/7P/t/+3/6//q/+r/6v/o/+j/5//n/+b/
5v/m/+X/5P/j/+L/4f/h/+H/4P/f/9//3v/e/97/3v/d/9z/3P/c/9z/3P/c/9z/3f/d
/93/3f/d/+D/4f/i/+P/5v/n/+j/6f/q/+v/7f/v//H/8v/z//T/9f/2//b/9v/5//r/
+//7//v/+//8//z//v/9//z//P/+//7//v///////v/+//7//v/+//7//v8AAAEAAQAB
AAEAAQABAAEAAQACAAIAAgADAAMAAwADAAMABAAEAAQABgAHAAcABwAFAAYABgAGAAgA
CAAIAAgACgAKAAoACgAKAAsACwALAAkACQAJAAkACQAJAAgACAAIAAgACAAIAAoACgAJ
AAkACQAJAAkACQAIAAgACAAIAAcABwAHAAcABgAGAAYABgAHAAYABgAGAAgACAAIAAgA
CAAIAAgACAAIAAgACAAIAAcABwAHAAcABwAIAAgACAAJAAkACQAJAAcABwAIAAgACAAH
AAcABwAHAAcABwAHAAkACQAIAAgACAAIAAgACQAJAAkACgALAAwADAAMAA4AEAARABEA
DwAPAA8AEQASABMAEwAUABQAFAAUABQAFAAVABUAFAAWABQAEgASAA8ADQAMAAwACQAI
AAcABgAFAAUABQAFAAgACAAGAAYABAADAAMAAwAFAAUABQAFAAIAAgACAAIABAADAAMA
AwADAAQABAAEAAQABAAEAAQABgAKAA0AFgAgAC0AOgBHAFAAWgBlAHAAfACAAHUAYwBP
ADIAEwD6/9//vv+a/3r/Yv9S/z//NP80/zr/Rf9W/2z/iv+n/7z/yf/W/97/5v/t//L/
9v/4//r//P/+//7///8AAP///////wAAAAAAAAAAAQABAAEAAQABAAIAAgACAAMAAwAD
AAMAAwADAAMABAAEAAIAAgACAAIAAgACAAIAAgAEAAQABAAEAAQABAAEAAQAAgACAAIA
AgAEAAQAAwADAAMAAwADAAMAAwADAAMAAwADAAMAAwAEAAQABAAEAAMAAwADAAMAAwAF
AAUABQAFAAIAAgACAAEAAQABAAEAAQABAP///v/+///////9//z//v/+//z//P/7//v/
+v/6//r/+f/4//f/9v/1//X/9f/0//P/8//y//L/8v/y//H/8P/w//D/8P/w//D/8P/x
//P/8//z//P/9P/1//b/9//6//v//P/9//7///8BAAMAAwAEAAUABgAFAAYABgAGAAcA
CAAJAAkACQAJAAoACgAKAAkACAAIAAgACAAIAAkACQAIAAgACAAIAAgACAAIAAgACQAJ
AAkACQAJAAkACQAJAAoACgAKAAsACwALAAsACwAMAAwADAAMAA0ADQANAA0ADgAOAA4A
DgAOAA4ADgAOAA4ADgAOAA4ADwAPAA8ADwAPAA8ADwAPAA8ADgAOAA4ADgAOAA4ADAAM
AAsACwALAAsACwALAAoACgAKAAoACQAJAAkACQAKAAoACgAKAAkACAAIAAgACAAIAAgA
CAAKAAoACgAKAAgACAAIAAgABwAHAAcABwAHAAgACAAIAAcABwAHAAcABwAHAAgACAAI
AAcABwAHAAkACQAJAAkACQAJAAgACAAIAAgACAAIAAsACwALAAwACwAMAAwADAAMAA4A
DwAPABEAEQARABMAEgATABMAFAAUABQAFAAUABYAFwAXABYAFgAUABIAEgAPAA0ADAAM
AAsACgAJAAgABwAHAAcABwAIAAgABgAGAAgABwAHAAcABQAFAAUABQAEAAQABAAEAAQA
AwADAAMAAwAEAAQABAAEAAQABAAEAAQABgALABAAHAApADQAQQBMAFQAXQBmAHIAegB3
AGcAVQA8ABsAAADn/8j/qP+G/2r/WP9F/zb/Mv84/0H/Tv9i/37/of+6/8f/0v/e/+b/
6//y//b/+P/6//z//v/+////AAABAAEAAQACAAQABAAEAAUABQAFAAUABQAEAAQABAAF
AAUABQAFAAUABQAFAAYABgAGAAYABgAGAAYABgAGAAYABAAEAAQABAAGAAYABgAGAAQA
BAAEAAQABAAEAAMAAwAFAAUABQAFAAMAAwADAAMAAwADAAMABAAEAAQABAADAAMAAwAD
AAMAAwADAAMAAwACAAIAAgABAAEAAQABAAEAAwABAAAAAAD//////f/8//z//P/6//r/
+//7//r/+v/4//f/9v/1//T/8//z//P/8v/x//H/8P/w//D/8P/v/+7/7v/u/+7/7v/u
/+7/7//x//H/8f/x//L/8//0//X/9v/3//j/+f/6//v//f///wEAAgADAAQABQAGAAYA
BgAGAAYABgAFAAUABQAGAAYACAAHAAYABgAGAAYABgAHAAUABAAEAAQAAgACAAIAAgAC
AAMAAwADAAUABQAFAAUABQAGAAYABgAHAAcABwAHAAcACAAIAAgACAAJAAkACQAJAAoA
CgAKAAoACgAKAAoACgAKAAoACgAKAAsACwALAAsACwALAAsACwALAAoACgAKAAoACgAK
AAoACgAJAAkACQAJAAkACQAKAAoACgAKAAcABwAHAAcACAAIAAgACAAJAAgACAAIAAgA
CAAIAAgACAAIAAgACAAIAAgACAAIAAcABwAHAAcABwAIAAgACAAHAAcABwAHAAcABwAI
AAgACAAHAAcABwAHAAcABwAHAAkACQAKAAoACgAKAAoACQAJAAkACgANAA4ADgAOAAwA
DgAPAA8ADwAPAA8AEQASABMAEwAUABQAFAAUABQAFgAXABcAFgAWABQAEgASAA8ADQAM
AAwACwAKAAkACAAFAAUABQAFAAgACAAGAAYABgAFAAUABQAFAAUABQAFAAQABAAEAAQA
BAADAAMAAwADAAQABAAEAAQABAAEAAQACAAKAA0AEgAeACsAOgBFAE4AVABfAGoAdAB6
AHMAYQBPADIAEQD4/93/vv+e/37/Zv9U/0H/Mv8w/zj/Q/9S/2j/iP+p/77/yf/W/+L/
6P/t//T/+P/6//r//P/+//7///8AAAEAAQABAAIAAgACAAIAAwADAAMAAwADAAQABAAE
AAUABQAFAAUABQAFAAUABgAGAAYABgAGAAYABgAGAAYABgAEAAQABAAEAAQABAAEAAQA
BAAEAAQABAAEAAQAAwADAAUABQAFAAUABQAFAAUABQAFAAUABQAGAAYABgAGAAUABQAF
AAUABQAFAAUABQAFAAQABAAEAAMAAwADAAMAAwADAAEAAAAAAAMAAwABAAAAAAAAAP7/
/v/9//3//P/8//z/+//6//n/+P/3//f/9//2//X/9f/0//T/9P/0//P/8v/y//L/8v/y
//L/8v/z//X/9f/1//X/9v/3//j/+f/8//3//v///wAAAQADAAUABQAGAAcACAAJAAoA
CgAKAAsADAANAA0ADQANAA4ADgAQAA8ADgAOAA4ADgAOAA8ADwAOAA4ADgAMAAwADAAM
AA4ADwAPAA8ADwAPAA8ADwAPABAAEAAQABMAEwATABMAEQASABIAEgAUABUAFQAVABMA
FAAUABQAFAAUABQAFAAUABQAFAAUABQAFQAVABUAFQAVABUAFQAVABUAFAAUABQAFAAU
ABQAFAAUABMAEwATABMAEwATABIAEgASABIAEwATABMAEwASABIAEgASABEAEAAQABAA
EAAQABAAEAAQABAAEAAQABAAEAAQABAAEQARABEAEQAPABAAEAAQAA8ADwAPAA8AEQAR
ABIAEgAQAA8ADwAPAA8ADwAPAA8ADwAPABAAEAAQAA4AEAAQABAAEAATABMAEwAUABMA
FAAUABQAFAAWABcAFwAXABcAFwAZABoAGwAbABwAHAAcABwAHAAeAB8AHwAeACAAHgAc
ABwAFwAVABQAFAATABIAEQAQAA8ADwAPAA8AEAAQAA4ADgAOAA0ADQANAA0ADQANAA0A
DAAMAAwADAAMAAsACwALAAkACgAKAAoACgAKAAoACgAOABAAEwAYACAALQA8AEkAUgBW
AGEAbgB4AHwAdwBlAFEANgAXAPz/5f/K/6z/jv92/2T/U/9E/zz/Pv9H/1T/Zv+E/6P/
uv/H/9T/4v/q/+//9P/4//r//v8AAAIAAgADAAQAAwADAAMABAACAAIAAgADAAMAAwAD
AAMABAAEAAQABQADAAMAAwADAAMAAwAEAAQABAAEAAQABAAEAAQABAAEAAQABAAEAAQA
AwACAAEAAAAAAAAAAAAAAP7//v/9//3////////////9//3//f/9//v/+//7//z/+v/6
//r/+f/7//v/+//7//n/+f/5//n/9v/2//b/9f/1//X/9f/1//P/8f/w//D/7//v/+3/
7P/s/+z/6v/q/+f/5//m/+b/5v/l/+T/4//g/9//3//f/97/3f/d/9z/3P/c/9z/2//a
/9r/2v/a/9r/2v/a/9v/2//b/9v/2//c/93/3v/f/+D/4f/i/+P/5P/l/+f/6f/p/+r/
6//s/+v/7P/s/+z/7//w//H/8f/x//H/8v/y//T/8//y//L/8v/y//L/8//z//L/8v/y
//L/8v/y//L/8P/x//H/8f/x//H/8f/x//P/9P/0//T/9f/1//X/9f/1//b/9v/2//T/
9f/1//X/9f/2//b/9v/2//b/9v/2//b/9v/2//b/9P/1//X/9f/1//X/9f/1//X/9f/0
//T/9P/0//T/9P/0//T/8//z//P/8//z//P/9P/0//T/9P/1//X/9f/1//T/9P/0//T/
8//y//L/8v/0//T/9P/0//L/8v/y//L/8v/y//L/8v/z//P/8//z//P/9P/0//T/8//z
//P/8//z//P/9P/0//T/9f/2//b/9v/2//b/9f/1//X/9v/5//r/+v/6//r//P/9//3/
////////AQACAAMAAwAEAAQABAAEAAQABgAHAAcABgAIAAYABAAEAAEA///+//7//f/8
//v/+v/3//f/9//3//r/+v/4//j/+P/3//f/9//3//f/9//3//b/9v/2//b/+P/3//f/
9//3//j/+P/4//j/+P/4//j/+P/8//3/AgAMABkAJgA1ADwAQgBNAFwAagB2AHEAXQBL
ADYAGQD+/+f/yv+q/4z/cP9e/1P/Qv80/zL/N/9C/1L/bP+L/6L/sf++/8z/1v/d/+L/
5v/q/+z/7v/u/+7/7//w//P/8//z//T/9v/2//b/9//3//f/9//3//j/+P/4//n/+//7
//v/+//5//n/+v/6//z//P/8//z/+v/6//r/+v/7//z//f/+//z//P/8//z//v/+//7/
/v/+//7//f/9//3//f/9//3//f/9//3//f/9//3//f/+//7//v/+//3/+//7//v/+//7
//v/+//7//z//P/8//v/+//7//v/+//7//n/+P/4//n/+f/3//b/9v/2//T/9P/z//P/
8v/y//L/8f/w/+//7v/t/+3/7f/s/+v/6//q/+j/6P/o/+f/5//o/+n/6v/q/+r/6v/r
/+v/6//r/+v/7v/v//D/8f/y//P/9P/1//j/+f/7//3///8AAAEAAgADAAQABAAEAAUA
BgAHAAcABwAHAAgACAAKAAkACAAIAAoACgAKAAsACwAKAAoACgAKAAoACgAKAAoACwAL
AAsACwALAAsACwALAAwADAAMAA8ADwAPAA8ADwAQABAAEAAQABEAEQARAA8AEAAQABAA
EgASABIAEgASABIAEgASABIAEwATABMAEwATABMAEwATABMAEgASABIAEgASABIAEgAS
ABEAEQARABEAEQARABAAEAAQABAADwAPAA8ADwAQABAAEAAQABEAEAAQABAAEAAQABAA
EAAQABAAEAAQABAAEAAQABAADwAPAA8ADwAPABAAEAAQAA8ADwAPAA8ADwAPABAAEAAQ
AA8ADwAPABEAEQARABEADwAPABAAEAAQABAAEAASABAAEAAQABAAEQARABEAEgAVABYA
FgAWABYAGAAZABkAGQAZABkAGwAaABsAGwAcABwAHAAcABwAHgAfAB8AHgAcABoAGAAY
ABcAFQAUABQAEwASABEAEAAPAA8ADwAPABAAEAAOAA4ADgANAA0ADQANAA0ADQANAAwA
DAAMAAwADAALAAsACwALAAwADAAMAAwADAAMAAwADgAQABUAHAAoADMAQgBPAFYAXgBn
AHIAfgCAAHUAZQBPADAAEwD6/9//wP+e/37/aP9U/0H/OP86/0L/Tf9e/3j/mP+1/8j/
0f/e/+j/8P/1//j//v8AAAIABAAEAAQABQAGAAkACQAJAAoACAAIAAgACQALAAsACwAL
AAwADAAMAA0ADQANAA0ADQANAA0ADgAOAAwADAAMAAwADAAMAAwADAAOAA4ADgAOAAwA
DAAMAAwADAAMAAwADAAMAAwACwALAA0ADQANAA0ADQANAA0ADQANAA0ADQAOAAwADAAM
AAsACwALAAsACwALAAsACwALAAoACgAKAAkACQAJAAkACQALAAkACAAIAAcABwAFAAQA
BAAEAAIAAgABAAEAAAAAAAIAAQAAAP///v/9//3//f/8//v/+//6//r/+v/6//n/+v/6
//r/+v/6//r/+v/7//3//f/9//3//v///wAAAQAEAAUABgAHAAYABwAJAAsACwAMAA0A
DgAPABAAEAAQABEAEgATABMAEQARABIAEgAUABMAEgASABIAEgASABMAEQAQABAAEAAS
ABIAEgASABIAEwATABMAFQAVABUAFQATABQAFAAUABUAFQAVABUAFQAWABYAFgAWABcA
FwAXABkAGgAaABoAGgAaABoAGgAYABgAGAAYABgAGQAZABkAGQAZABkAGQAbABsAGgAa
ABgAGAAYABgAGAAYABcAFwAXABcAFwAXABYAFgAWABYAFwAXABcAFwAWABYAFgAWABcA
FgAWABYAFgAWABYAFgAWABYAFgAWABYAFgAWABYAFQAVABUAFQAVABYAFgAWABUAFQAV
ABUAFQAVABYAFgAWABUAFQAVABUAFQAVABUAFQAVABYAFgAWABYAFgAWABUAFgAWABYA
FgAWABcAFwAXABgAGQAaABoAGgAcAB4AHwAfAB0AHQAdAB8AIAAhACEAIgAiACIAIgAi
ACYAJwAnACYAJgAkACIAIgAdABsAGgAaABkAGAAXABYAFQAVABUAFQAWABYAFAAUABQA
EwATABMAEwATABMAEwAUABQAFAAUABIAEQARABEAEwAUABQAFAASABIAEgASABQAFgAb
ACIAKgA3AEQAUQBaAGAAaQByAH4AhAB/AG0AWwBAAB8ABgDt/87/sP+Q/3j/aP9V/0T/
QP9G/0//XP9y/5D/r//G/9X/4P/u//b/+f/+/wQABAAGAAgACgAKAAsADAAPAA8ADwAQ
AA4ADgAOAA8ADwAPAA8ADwAQABAAEAARAA8ADwAPAA8ADwAPABAAEAAQABAAEAAQABIA
EgASABIAEgASABIAEgAQABAAEAAQABAAEAAQABAAEAAQAA8ADwAPAA8ADwAPAA0ADQAN
AA0ADwAPAA8AEAAOAA4ADgANAA8ADwAPAA8ADQANAA0ADQAMAAwADAALAAsACwALAAsA
CwAJAAgACAAHAAcABQAEAAQABAACAAIAAQABAAAAAAD+//3//P/7//r/+f/5//n/+P/3
//f/9v/2//b/9v/1//T/9P/0//T/9v/2//b/9//3//f/9//3//b/9//4//n/+v/7//z/
/f/8//3///8BAAEAAgADAAQABQAGAAYABgAHAAgACQAJAAcABwAIAAgACAAHAAYABgAE
AAQABAAFAAUABAAEAAQABAAEAAQABAAEAAUABQAFAAUABQAFAAUABQAGAAYABgAFAAUA
BQAFAAMABAAEAAQAAgADAAMAAwABAAIAAgACAAIAAgACAAIAAgACAAIAAgACAAMAAwAD
AAEAAQABAAEAAQABAAAAAAACAAIAAgACAAAAAAD////////////////8//z//P/8//v/
+//7//v/+v/6//r/+v/3//b/9v/2//b/9v/2//b/9v/2//b/9v/0//T/9P/0//X/9f/1
//X/8//0//T/9P/1//X/9f/1//P/8//0//T/8v/x//H/8f/x//H/8f/x//P/8v/y//L/
8v/y//H/8f/x//L/9f/2//b/9v/2//j/+f/5//f/9//3//n/+P/5//n/+v/6//r/+v/6
//z//f/9//z//v/8//r/+v/1//P/8v/y//H/8P/v/+7/7f/t/+3/7f/u/+7/7P/s/+r/
6f/p/+n/5//n/+f/5//o/+j/6P/o/+b/5f/l/+X/5f/m/+b/5v/m/+b/5v/m/+T/6P/t
//D/+P8DABAAHQAqADAANwBEAFIAYABlAFcAPwAsABUA+P/f/8j/qv+M/27/Vv9J/zz/
Kv8i/yP/KP84/07/bf+G/5f/pv+0/8D/x//O/9T/2v/c/+D/4v/i/+P/5P/k/+P/4v/i
/+T/5P/k/+X/5//n/+f/5//o/+j/6P/p/+f/5//n/+f/5//n/+j/6P/o/+j/6P/o/+j/
6P/o/+j/6P/o/+j/6P/q/+r/6v/q/+r/6v/q/+r/6v/q/+n/6f/p/+n/6f/p/+v/6//r
/+v/6//r/+v/7P/s/+z/7P/r/+v/6//r/+v/6//r/+v/6//q/+r/6v/p/+v/6//r/+v/
6//p/+j/6P/p/+n/5//m/+b/5v/k/+T/4//j/+L/4v/g/9//3v/d/9z/2//b/9v/2v/Z
/9n/2P/Y/9j/2P/X/9b/1v/W/9b/2P/Y/9j/2f/Z/9n/2f/Z/9z/3f/e/9//4P/h/+L/
4//k/+X/5//p/+v/7P/t/+7/8f/y//L/8v/z//T/9f/1//f/9//4//j/+v/5//j/+P/4
//j/+P/5//v/+v/6//r/+P/4//j/+P/5//v//P/9//3//f/9//3//f/+//7//v//////
////////AAAAAAAAAAABAAEAAQABAAIAAgACAAIAAgACAAIAAgACAAIAAgACAAMAAwAD
AAUABQAFAAUAAwADAAIAAgAEAAQABAAEAAQABAADAAMAAwADAAMAAwACAAIAAgACAAEA
AQABAAEAAgACAAIAAgADAAIAAgACAAIAAgACAAIAAgACAAIAAgACAAIAAgACAAMAAwAD
AAMAAwAEAAQABAADAAMAAwADAAEAAQACAAIABAADAAMAAwADAAMAAwADAAEAAQACAAIA
BAAEAAQABAAEAAQABQAFAAUABgAHAAgACAAIAAgACgALAAsACwALAAsADQAOAA8ADwAQ
ABAAEAAQABAAEgATABMAEgAUABIAEAAQAAsACQAIAAgACQAIAAcABgAFAAUABQAFAAYA
BgAEAAQABAADAAMAAwADAAMAAwADAAIAAgACAAIAAgABAAEAAQABAAIAAgACAAIAAgAC
AAIABAAGAAkADgAYACUAMgA/AEgATgBbAGYAcgB6AHcAZwBVADoAGwAAAOX/xv+o/4b/
av9Y/0f/NP8u/zL/Pf9I/1z/eP+Z/7D/v//K/9j/4P/n/+z/8P/0//b/9v/4//j/+f/6
//3//f/9//7//v/+//7//////////////wAAAAAAAAEAAQABAAEAAQABAAEAAgACAAIA
AgACAAIAAgACAAIAAgACAAIAAgACAAIAAgACAAIAAgACAAIAAgACAAIAAQABAP//////
////AQABAAEAAQABAAEAAQACAAIAAgACAAEAAQABAAEAAQABAAEAAQABAP7//v/+//3/
//////////////3//P/8//3//f/7//r/+v/6//j/+P/3//f/9v/2//T/8//y//H/8P/v
/+//7//u/+3/7f/s/+z/7P/s/+v/7P/s/+z/7P/q/+r/6v/r/+3/7f/t/+3/7v/v//D/
8f/y//P/9P/1//j/+f/7//3///8AAAEAAgADAAQABAAEAAMABAAFAAUABQAFAAYABgAG
AAUABAAEAAQABAAEAAUABQAEAAQABAAEAAQABAAEAAQABQAFAAUABQAFAAUABQAFAAYA
BgAGAAcABwAHAAcACQAKAAoACgAIAAkACQAJAAsADAAMAAwADAAMAAwADAAKAAoACgAK
AAwADQANAA0ACwALAAsACwALAAsACgAKAAoACgAKAAoACgAKAAkACQAJAAkACQAJAAgA
CAAIAAgACQAJAAkACQAKAAoACgAKAAkACAAIAAgACAAIAAgACAAIAAgACAAIAAgACAAI
AAgACQAJAAkACQAJAAoACgAKAAkACQAJAAkACQAJAAoACgAIAAcABwAHAAkACQAJAAkA
BwAHAAgACAAIAAgACgAKAAwACgAKAAoACgANAA0ADQAOAA0ADgAOAA4AEAASABMAEwAT
ABMAEwAVABQAFQAVABYAFgAWABYAFgAaABsAGwAaABoAGAAWABYAEwARABAAEAANAAwA
CwAKAAsACwALAAsADAAMAAoACgAIAAcABwAHAAcABwAHAAcABgAGAAYABgAIAAcABwAH
AAcACAAIAAgABgAGAAYABgAIAAwADwAWACIALwA8AEkAUABaAGMAbAB4AH4AdQBjAE0A
MAARAPj/3f++/5z/fP9m/1T/P/8y/zT/PP9F/1b/bP+M/6v/vv/L/9j/4v/q/+3/8v/2
//j/+v/8//7//v///wAAAQABAAEAAgACAAIAAgADAAMAAwADAAMABAAEAAQABQAFAAUA
BQAFAAUABQAGAAYABgAGAAYABgAGAAYABgAGAAYABgAGAAYABgAGAAYABgAGAAYABgAG
AAYABgAFAAUABwAHAAcABwAFAAUABQAFAAUABQAFAAYABgAGAAYABQAFAAUABQAFAAUA
BQAFAAUABAAEAAQAAwADAAMAAwADAAMAAQAAAAAA//////3//P/+//7//P/8//v/+//6
//r/+P/3//b/9f/2//X/9f/1//L/8f/x//D/8v/y//L/8f/y//L/8v/y//L/8v/y//P/
8//z//P/8//0//X/9v/3//b/9//4//n//P/9////AQACAAIAAgACAAUABgAGAAYABQAG
AAcABwAFAAUABgAGAAgABwAGAAYABgAGAAYABwAFAAQABAAEAAYABgAGAAYABgAHAAcA
BwAHAAcABwAHAAUABgAGAAYABwAHAAcABwAEAAQAAwACAAEAAQAAAP////8AAAAAAAAB
AAIAAwAEAAYABgAGAAYABQAFAAQAAwAFAAUABQAFAAUABQAEAAQABAAEAAQABAAEAAQA
AwADAAMAAwADAAMAAgACAAIAAgADAAMAAwADAAQABAAEAAQABQAEAAQABAAGAAYABgAG
AAQABAAEAAQABgAGAAYABgAFAAUABQAFAAUABgAGAAYABQAFAAUABQAHAAcACAAIAAYA
BQAFAAUABwAHAAcABwAHAAcACAAIAAYABgAGAAYABwAHAAcACAAIAAYABgAGAAYACQAJ
AAkACgALAAwADAAMAAwADgAPAA8ADwAPAA8AEQASABMAEwAUABQAFAAUABQAFgAXABcA
FgAWABQAEgASAA8ADQAMAAwACwAKAAkACAAJAAkACQAJAAoACgAIAAgACAAHAAcABwAH
AAcABwAHAAYABgAGAAYABgAFAAUABQAFAAYABgAGAAYABgAGAAYACAAMAA8AFgAiAC8A
PABJAFAAVgBhAGwAdgB6AG0AWwBHACoACwDy/9f/uP+a/37/aP9W/0P/NP82/z7/R/9Y
/3D/jv+r/77/y//Y/+T/6v/v//T/+v/8//z//v8AAAAAAQACAAMAAwADAAQABgAGAAYA
BwAFAAUABQAFAAYABgAGAAcABwAHAAcABwAHAAcACAAIAAgACAAIAAgACAAIAAgACAAI
AAgACAAIAAgACAAIAAgACAAIAAgACAAIAAgABwAHAAcABwAHAAcABwAHAAcABwAHAAcA
BwAIAAgACAAIAAcABwAHAAcABwAHAAcABwAHAAgACAAIAAcABQAFAAUABQAHAAUABAAE
AAUABQADAAIAAgACAAAAAAD//////v/+//7//f/8//v/+v/5//n/+f/4//f/9//2//b/
9v/2//X/9P/0//T/9P/2//b/9v/3//n/+f/5//n/+v/7//z//f/+////AAABAAIAAwAF
AAcABwAIAAkACgANAA4ADgAOAA0ADgAPAA8ADwAPABAAEAAQAA8ADgAOABAAEAAQABEA
EQAQABAAEAAQABAAEAAQABAAEQARABEAEQARABEAEQATABQAFAAUABUAFQAVABUAFQAW
ABYAFgAWABcAFwAXABkAGgAaABoAGAAYABgAGAAaABoAGgAaABgAGQAZABkAGQAZABkA
GQAZAA==
         </WaveFormData>
      </LeadData>
      <LeadData>
         <LeadByteCountTotal>10000</LeadByteCountTotal>
         <LeadTimeOffset>0</LeadTimeOffset>
         <LeadSampleCountTotal>5000</LeadSampleCountTotal>
         <LeadAmplitudeUnitsPerBit>4.88</LeadAmplitudeUnitsPerBit>
         <LeadAmplitudeUnits>��V</LeadAmplitudeUnits>
         <LeadHighLimit>2147483647</LeadHighLimit>
         <LeadLowLimit>268435456</LeadLowLimit>
         <LeadID>V4</LeadID>
         <LeadOffsetFirstSample>0</LeadOffsetFirstSample>
         <FirstSampleBaseline>0</FirstSampleBaseline>
         <LeadSampleSize>2</LeadSampleSize>
         <LeadOff>FALSE</LeadOff>
         <BaselineSway>FALSE</BaselineSway>
         <ExcessiveACNoise>FALSE</ExcessiveACNoise>
         <MuscleNoise>FALSE</MuscleNoise>
         <LeadDataCRC32>4095007165</LeadDataCRC32>
         <WaveFormData>
CAAIAAgACAAIAAgACAAIAAYABgAGAAYABAAEAAQABAAEAAQABAAEAAQABAAEAAQABAAE
AAQABAAEAAQABAAEAAIAAgACAAIABAAEAAQABAAGAAYABgAGAAQABAAEAAQABQAGAAcA
CAAFAAQAAwACAAMABAAFAAYABAAEAAQABAAGAAYABgAGAAUABAADAAIAAwAEAAUABgAE
AAIAAAD+//7//v/+//7//v/+//7//v/+//7//v/+//3//P/7//r/+v/6//r/+v/4//j/
+P/4//b/9v/2//b/9v/2//b/9v/0//T/9P/0//T/9P/0//T/9P/0//T/9P/z//L/8f/w
//D/8P/w//D/8P/w//D/8P/w//D/8P/w/+7/7v/v//D/8f/x//H/8f/x//P/8//z//P/
9P/0//T/8//z//P/9P/y//P/8//z//b/+P/5//r/+v/4//b/9f/w/+//7v/t/+3/7P/r
/+r/7P/r/+v/6//r/+r/6P/n/+f/5//m/+b/5v/m/+X/5f/j/+P/4//j/+X/5f/l/+X/
5P/k/+P/4//j/+L/4v/i/+X/4f/i/+z/9f/8/wQADAAUABQAFQAYAB4AJAAqACkAJAAY
AAoA+v/q/9n/wP+n/5j/j/+C/3D/Wv9P/0r/Tf9Y/2j/fv+T/6H/rP+3/7//xf/L/9H/
1P/W/9j/2f/a/9r/2//e/9//3//g/9//3//f/9//4v/i/+H/4f/h/+H/4v/j/+P/4//i
/+L/4v/i/+L/4v/l/+X/5v/m/+b/5v/m/+b/6P/o/+j/6P/o/+j/6f/p/+f/5//n/+f/
6f/p/+n/6f/r/+v/6//q/+r/6//r/+v/6//r/+v/7P/q/+n/6f/p/+v/6//s/+3/7f/t
/+3/7f/v/+7/7v/u/+3/7f/u/+7/8P/w//D/8f/v/+//7//v/+//8P/x//L/8f/y//P/
8//1//T/9P/0//L/8v/y//L/9P/0//T/8//z//P/8//z//H/8f/x//H/8//y//H/8f/z
//P/8//z//H/8f/x//H/8f/x//H/8f/z//T/9P/0//T/9f/1//b/+P/4//j/+P/4//j/
+P/5//n/+f/5//n/+f/5//j/+P/5//j/+P/4//n/+f/6//v/+//7//v/+//7//v/+//6
//z//f/9//3//f/9//3//f/+//7//v/+//7//v//////AQABAAIAAgAFAAUABQAFAAUA
BQAFAAUABQAGAAcABwAIAAgACAAIAAgACAAIAAkABwAHAAcABwAFAAYABgAGAAcABwAH
AAcACQAJAAgACAAGAAYABwAHAAgABwAHAAgACAAIAAcABwAHAAcABwAHAAcACAAIAAgA
CQAJAAgABwAFAAUABQAFAAUABQAFAAUABQAFAAQABAAEAAQABQAFAAYABgAGAAYABQAF
AAUABQAFAAUABQAFAAUABQAGAAYABgAGAAYACAAIAAkACgAJAAkACQAJAAsADQANAA0A
DQAOAA4ADgAPAA8ADwAQABAAEQARABEAEwAUABQAFAAUABIAEAAPAAwACwAKAAkACQAI
AAcABgAGAAUABQAFAAYABgAFAAUABQAFAAQABAAEAAQAAwADAAMAAwADAAMABQAFAAUA
BQAGAAYABQAFAAcABgAGAAYABwAJAA4AFgAfACgAMAA4ADoAOgA7AEAASABOAEwASQA+
ACwAHAAOAP7/5f/M/7v/sP+h/4z/dv9s/2v/cP99/47/pv++/8v/1f/e/+X/6//x//X/
+f/8//7//v/9//7//v///wAAAQABAAIAAwADAAMAAwAEAAQAAwADAAMAAwAEAAUABQAF
AAQABAAEAAQABAAEAAMAAwAEAAQABAAEAAQABAAGAAYABgAGAAYABgAHAAcABwAHAAcA
BwAHAAcABwAHAAcABwAHAAYABgAHAAcABwAHAAcABwAIAAgABwAHAAcABwAHAAgACQAH
AAcABwAHAAkACAAIAAgACQAJAAoACgAIAAgACAAJAAsACwALAAsADAAMAAwADAANAA4A
DwAPAA0ADAAMAAwADAAMAAwADAAMAAwADAALAAsACwALAAsACQAJAAkACQAJAAgABwAH
AAcABwAHAAcABwAHAAcABwAHAAcABwAHAAcACAAIAAgACgALAAsADAAKAAoACgAKAAoA
CgAKAAsACwALAAsACwALAAsACgAKAAkACAAIAAgACAAHAAcABwAHAAcABwAHAAcABwAH
AAYABgAHAAcABwAFAAUABQAFAAYABgAGAAYABgAGAAcABwAHAAcACAAIAAkACQAJAAkA
CQAJAAkACQAJAAoACwALAAwADAAMAAwACgAKAAoACwALAAsACwALAAsADAAMAAwACwAL
AAsACwALAAsACgAKAAoACgALAAsACgAJAAkACgAKAAoACQAJAAkACQAJAAkACQAKAAoA
CgALAAsACgAJAAkACQAJAAkABwAHAAcABwAHAAcABgAGAAYABgAHAAcABgAGAAYABgAH
AAcABwAHAAcABwAHAAcABwAFAAUABgAIAAgACAAIAAgACAAJAAoACQAJAAkACQAJAAsA
CwALAAsADAAMAAwADQANAA0ADgAOAA8ADwAPAA8AEAAQABAAEAAOAAwACwAKAAkACAAH
AAcABgAFAAQABAADAAMAAwAEAAQAAwADAAMAAwACAAIAAgACAAEAAQABAAEAAQABAAEA
AQABAAEAAgACAAEAAQABAAAAAAAAAAEAAQAGAAwAFwAgACgAMAA0ADQAMwA2ADwAQgBE
AEMAPAAsABoADAD+/+n/0v+9/67/of+M/3j/bP9n/2r/df+C/5r/tP/H/9H/2P/j/+n/
7f/x//X/+P/6//r/+//8//z//f/+//////8AAAEAAQABAAEAAgACAAEAAQABAAEAAgAD
AAMAAwACAAIAAgACAAIAAgADAAMABAAEAAQABAAEAAQAAgACAAIAAgACAAIAAwADAAMA
AwADAAMAAwADAAMAAwADAAMAAwACAAIAAwADAAMAAwADAAMABAAEAAMAAwADAAMAAwAE
AAUAAwADAAMAAwADAAIAAgACAAMAAwAEAAQABAAEAAQABQAFAAUABQAFAAYABgAGAAYA
BQAGAAcABwAHAAYABgAGAAYABgAGAAYABgAGAAYABQAFAAUABQAFAAUABQAFAAUABQAE
AAMAAwADAAMAAwADAAMAAwADAAMAAwADAAMAAwAFAAYABgAGAAQABQAFAAYABgAGAAYA
BgAGAAYABgAHAAUABQAFAAUABQAFAAQABAADAAIAAgACAAIAAQABAAEA//////////8B
AAEAAQAAAAIAAwADAAMAAQABAAEAAQACAAIAAgACAAQABAAFAAUABQAFAAYABgAHAAcA
BwAHAAcABwAHAAcABwAIAAkACQAIAAgACAAIAAoACgAKAAsACQAJAAkACQAJAAoACgAK
AAkACQAJAAkACQAJAAgACAAIAAgACQAJAAgABwAHAAgACAAIAAcABwAHAAcABwAHAAcA
CAAIAAgACQAJAAgABwAHAAcABwAHAAcABwAHAAcABwAHAAYABgAGAAYABwAHAAYABgAG
AAYABwAHAAcABwAHAAcABwAHAAcACQAIAAgACAAIAAgACAAIAAkACgANAA0ADQANAA0A
DwAPAA8ADwAQABAAEAARABEAEQASABIAEwATABMAFQAWABYAFgAWABQAEgARAA4ADQAM
AAsACwAKAAkACAAIAAcABwAHAAgACAAHAAcABwAHAAYABgAGAAYABQAFAAUABQAFAAUA
BQAFAAUABQAGAAYABQAFAAcABgAGAAYACQALAA4AFAAdACgAMgA4ADoAOAA5ADoAQgBI
AEgAQwA6ACwAGgAMAPz/5f/O/73/sP+h/4r/dv9s/2v/cP97/4r/pP++/8//1//g/+n/
7//z//f/+f/8//7/AAABAAIAAgADAAIAAwADAAQABQAFAAUABQAGAAYABQAFAAUABQAG
AAcABwAHAAYABgAGAAYABgAGAAcABwAIAAgACAAIAAgACAAIAAgACAAIAAgACAAJAAkA
CQAJAAkACQAJAAkACQAJAAkACQAJAAgACAAJAAkACQAJAAkACQAKAAoACQAJAAkACQAJ
AAoACwAJAAkACQAJAAsACgAKAAoACwALAAwADAAMAAwADAANAA0ADQANAA0ADgAOAA4A
DgANAA4ADwAPAA8ADgAOAA4ADgAOAA4ADgAOAA4ADgANAAsACwALAAsACwALAAsACwAL
AAoACQAJAAkACQAJAAkACwALAAsACwAJAAkACQAJAAkACgAKAAoACgALAAsADAAOAA4A
DgAOAA4ADgAOAA8ADQANAA0ADQAPAA8ADgAOAA8ADgAOAA4ADgANAA0ADQANAA0ADQAN
AA8ADwAPAA4ADgAPAA8ADwAPAA8ADwAPABAAEAAQABAAEgASABMAEwARABEAEgASABMA
EwATABMAFQAVABUAFQATABQAFQAVABYAFgAWABYAFAAUABQAFQAVABUAFQAVABMAFAAU
ABQAEwATABMAEwATABMAEgASABIAEgATABMAEgARABEAEgASABIAEQARABEAEQARABEA
EQASABIAEgATABMAEgARABEAEQARABEAEQARABEAEQARABEAEAAQABAAEAARABEAEgAS
ABIAEgARABEAEQARABEAEQARABEAEQARABEAEQAQABAAEAAQABAAEAAQABAAEQASABMA
EwATABMAFQAXABcAFwAXABgAGAAYABkAGQAZABoAGAAZABkAGQAbABwAHAAcAB4AHAAa
ABkAFAATABIAEQATABIAEQAQAA4ADQANAA0AEAAQAA8ADwANAA0ADAAMAAoACgAJAAkA
CgALAAwADQAMAAsACgAJAAoACgAJAAkACQAIAAgACAALAA8AEgAYACEAKAAwADoAOgA6
ADsAPAA+AEQARgBBADgALAAcAAwA/P/l/87/v/+2/6v/mP+E/3T/bf9w/3n/iv+g/7j/
yf/R/9z/5//t//H/9//7//z//P/+//7//v/9//3//v//////AAD//////////wAAAAD/
/////f/9//7//////////v/+//7//v/+//7//f/9//7//v/8//z//P/8//z//P/8//z/
/v/+///////9//3//f/9//3//f/9//3/+//7//v/+v/4//n/+f/5//n/+f/5//r/+P/3
//f/9//3//f/+P/5//n/+f/5//n/9//2//b/9v/3//f/+P/4//j/+P/4//n/9//3//f/
9//2//b/9v/2//b/9v/2//X/9f/0//T/9P/0//T/9P/0//P/8v/x/+//8f/x//H/8f/w
/+//7v/t/+7/7v/u/+//7f/t/+3/7f/t/+3/7f/t/+//7//v/+//7v/u/+3/7P/u/+//
7//w/+7/7v/u/+7/7v/u/+7/7//v/+//7//v/+//7//u/+7/7//u/+7/7v/u/+3/7f/t
/+3/7f/t/+3/7//v/+//7v/u/+//7//v/+7/7f/s/+v/7v/u/+7/7v/w//D/8f/x/+//
7//w//D/8P/v/+7/7f/v/+//7//v/+//8P/x//H/8v/y//L/8v/w//D/8P/x/+//7//v
/+//7//w//D/8P/v/+//7//v//H/8f/w//D/7//u/+7/7f/u/+3/7f/u/+7/7v/t/+3/
7//v/+//7//t/+7/7v/u//H/8f/w/+//7//v/+//7//v/+//7//v/+//7//u/+7/7v/u
/+//7//w//D/8P/w//H/7//w//D/8P/w//D/8v/y//P/9P/3//f/9//3//X/9//3//f/
+P/6//v//P/7//v/+//8//z//f/9//3///8AAAAAAAABAAAA//////z/+//6//n/9//2
//X/9P/0//P/8//z//b/9v/1//X/9f/1//T/9P/0//T/8//z//X/9f/1//X/8//z//P/
8//2//b/9f/1//X/9P/0//T/9f/3//j//v8JABIAHAAkACgAJgAnAC4ANAA4ADwAOQAw
ACQAFAAEAPb/4f/I/7X/qP+f/5L/fv9s/2P/ZP9p/3b/iP+g/7P/v//I/9P/2//f/+P/
5//s/+7/7v/v//D/8P/x//D/8f/x//L/9f/1//X/9f/2//b/9f/1//f/9//4//n/+f/5
//j/+P/4//j/+P/4//n/+f/6//r/+v/6//r/+v/8//z//P/8//z//P/9//3//f/9//3/
/f/9//3//f/9//3//f/9//z//P/9//3//f/9//3//f/+//7//f/9//3//////wAAAQD/
/////////wAAAAABAAIAAQABAAIAAgACAAIAAgADAAMAAwADAAMABAAEAAQABAADAAQA
BQAFAAUABAAEAAQABgAGAAYABgAGAAYABgAFAAUABQAFAAUABQAFAAUABQAFAAQAAwAD
AAUABQAFAAUABQAFAAUABQAFAAUABQAFAAMABAAEAAQABgAHAAcACAAIAAgACAAIAAgA
CAAIAAkACQAJAAkACQAJAAkACAAIAAgACAAJAAoACAAHAAcABwAHAAcABwAHAAgACQAK
AAoACgALAAsACwALAAsACwALAAwADAAMAAwACgAKAAsACwANAA0ADgAOAA4ADQAMAAsA
DQANAA0ADQANAA4ADwAPAA4ADgAOAA4AEAAQABAAEQAPAA8ADwAPAA0ADgAOAA4ADwAP
AA8ADwAPAA8ADgAOAAwADAANAA0ADgANAA0ADgAOAA4ADQANAA8ADwAPAA8ADQAOAA4A
DgAPAA8ADgANAA0ADQANAA0ADQANAA0ADQANAA0ADAAMAAwADAANAA0ADAAMAAwADAAN
AA0ADQANAA0ADQANAA0ADQANAA0ADQAOAA4ADgAOAA4ADgAOAA4ADgAOAA8AEAATABMA
EwATABMAFQAVABUAFQAWABYAFgAVABUAFQAWABYAFwAXABcAGwAcABwAHAAaABgAFgAV
ABIAEQAQAA8AEQAQAA8ADgAOAA0ADQANABAAEAAPAA8ADQANAAwADAAMAAwACwALAA0A
DQANAA0ACwALAAsACwAMAAwACwALAAsACgAKAAoADQAPABQAHAAnAC4AOABAAEAAPgBB
AEQASgBOAE4ASQA+ACwAHgAQAP7/5f/Q/7//sv+h/4r/eP9y/3H/eP+D/5j/sP/I/9X/
3f/m/+//8//3//v//f8AAAAAAgAFAAYABgAHAAgACQAJAAoACwALAAsACwAMAAwACwAL
AA0ADQAOAA8ADwAPAA4ADgAOAA4ADgAOAA0ADQAOAA4ADgAOAA4ADgAQABAAEAAQAA4A
DgAPAA8ADwAPAA8ADwAPAA8ADwAPABEAEQARABAAEAARABEAEQARABEAEQASABIAEQAR
ABEAEQARABIAEwARABEAEQARABMAEgASABIAEwATABQAFAAUABQAFAAVABMAEwATABMA
FAAUABQAFAAVABYAFwAXABcAFgAWABYAFgAWABYAFgAWABYAFgAVABMAEwATABMAFQAV
ABUAFQAVABQAEwATABEAEQARABEAEQARABEAEQATABMAEwATABMAFAAUABQAFAAVABUA
FgAWABYAFgAWABYAFgAWABcAFQAVABUAFQAXABcAFgAWABUAFAAUABQAFAATABMAEwAT
ABMAEwATABUAFQAVABQAFAAVABUAFQAVABUAFQAVABYAFgAWABYAFgAWABcAFwAXABcA
GAAYABkAGQAZABkAGQAZABkAGQAZABoAGwAbABoAGgAaABoAGgAaABoAGwAbABsAGwAb
ABkAGgAaABoAGwAbABsAGwAbABsAGgAaABoAGgAbABsAHAAbABsAHAAaABoAGQAZABkA
GQAZABkAGQAaABoAGgAbABsAGgAZABsAGwAbABsAGQAZABkAGQAZABkAGAAYABoAGgAb
ABsAGgAaABoAGgAZABkAGQAZABkAGQAZABkAGQAZABkAGQAcABwAHAAcABsAGgAaABoA
GgAaABwAHAAdAB4AHwAfAB8AHwAfACEAIQAhACEAIgAiACIAIwAjACMAJAAkACUAJQAl
ACcAKAAoACgAKAAmACQAIwAgAB8AHgAdAB0AHAAbABoAGgAZABkAGQAaABoAGQAZABcA
FwAWABYAFgAWABUAFQAXABcAFwAXABcAFwAXABcAGAAYABcAFwAXABYAFgAWABcAFwAa
ACIALQA4AEIASABKAEgARwBKAFAAVABWAFEASAA6ACoAHAAMAPf/4P/R/8b/uf+i/4z/
fv97/4L/i/+a/7D/yP/Z/+P/7v/5////AQAFAAkADAAOABAADwAQABAAEQASABMAEwAU
ABUAFQAVABUAFgAWABUAFQAVABUAFgAXABUAFQAUABQAFAAUABQAFAATABMAFAAUABYA
FgAWABYAFgAWABYAFgAWABYAFwAXABUAFQAVABUAFQAVABUAFQATABMAEwASABQAFQAV
ABUAFAATABIAEgASABEAEQARAA8ADwAQABEADwAPAA8ADwARABAAEAAQABAADwAPAA4A
DgAOAA4ADwANAA0ADQANAA4ADgAOAA4ADgAOAA4ADQANAAwADAAMAAwADAAMAAwADAAM
AAwACwAKAAkACAAHAAkACQAJAAkABwAGAAUABQAHAAcABwAHAAUABQAFAAUAAwADAAMA
AwADAAQABAAEAAIAAwADAAQABgAGAAYABgAEAAQABAAFAAMAAwADAAMABQAFAAQABAAB
AAAAAAAAAAAA///////////////////9//3//f/8//7//////////f/9//3//f/+//7/
/v/+//z//P/9//3/+//7//z//P/8//v/+v/5//n/+f/5//n/9//4//n/+f/2//b/9v/2
//b/9v/2//f/9f/1//X/9f/1//b/9v/2//P/8//z//P/9f/1//T/9P/x//D/8P/v//D/
7//v//D/7//u/+z/6//s/+3/7v/v/+7/7v/t/+z/7P/r/+n/5//p/+n/6f/p/+n/6f/p
/+n/6f/p/+j/6P/o/+j/6f/p/+b/5v/m/+b/5//n/+f/5//l/+X/5f/l/+f/5P/m/+b/
5v/m/+b/5v/n/+j/6P/n/+b/5f/m/+n/6v/r/+n/6v/q/+r/6f/p/+n/6v/o/+n/6f/p
/+3/7v/u/+7/8P/u/+z/6//o/+f/5v/l/+X/5P/j/+L/4v/h/+H/4f/f/97/3P/b/9z/
3f/d/97/3f/c/9r/2f/Z/9n/2f/Z/9n/2f/Z/9n/3P/c/9v/2//a/9j/1//W/9X/2//a
/9z/5//0//7/BgAOAAwABwAKABQAHAAgAB8AFgAKAPz/7P/a/8f/sP+d/5D/h/94/2j/
VP9H/0T/Sf9S/2D/dP+H/5f/ov+x/7v/v//B/8f/yv/O/9L/0f/S/9L/0//S/9P/0//U
/9f/1//X/9f/1v/W/9X/1f/X/9f/2P/Z/9f/1//W/9b/1//Y/9n/2v/Z/9n/2v/a/9r/
2v/a/9r/2P/Y/9j/2P/Z/9r/3P/d/93/3f/d/93/2//b/9v/2//a/9n/2P/W/9f/2f/a
/9v/3f/d/93/3v/c/9v/2//b/9z/3f/f/+H/3//f/9//3//f/97/3v/e/9//3//g/+D/
4P/g/+D/4f/j/+P/4//j/+T/5P/k/+T/4//k/+X/5f/n/+b/5v/m/+b/5v/m/+b/5v/m
/+b/5f/l/+X/5f/l/+P/4//j/+P/5f/k/+P/4//l/+X/5f/l/+X/5f/l/+X/5f/l/+X/
5f/l/+b/5v/m/+j/6f/p/+r/7P/s/+z/7P/q/+r/6v/r/+3/7f/t/+3/7f/t/+z/7P/s
/+z/7f/u//D/7//v/+//7//v/+//7//x//H/8f/w//D/8f/x//H/8//z//P/8//0//T/
9P/0//T/9P/1//X/9//3//j/+P/3//f/9//3//n/+f/5//n/+//8//3//f/8//z//P/8
//z//P/8//3//f/9//3//f/7//z//P/8//3//f/9//3//f/9//z//P/8//z//f/9//7/
/f/9//7//P/8//v/+//7//v/+//7//v//P/8//z/+//7//r/+f/7//v/+//7//v/+//7
//v/+//7//r/+v/8//z//f/9//z//P/8//z/+//7//v/+//7//v/+//7//3//f/9//3/
/v/8//7//v/+//7/AAAAAAEAAgADAAMAAwADAAMABQAFAAUABQAGAAYABgAHAAcABwAI
AAgACQAJAAkACQAKAAoACgAMAAoACAAHAAQAAwACAAEAAQAAAP///v/+//3//f/9//7/
/v/9//3/+//7//r/+v/8//z/+//7//v/+//7//v/+//7//v/+//8//z/+//7//v/+v/6
//r/+//9/wAACAARABoAIgAqAC4ALAAvADQAOgBAAEIAPwA2ACgAGAAKAPr/4//K/7f/
qv+d/4j/dP9m/2P/Zv9v/37/kv+q/73/x//Q/9v/4//n/+v/7//y//T/9P/1//b/9v/3
//j/+f/5//r/+f/5//n/+f/8//z/+//7//v/+//8//3/+//7//r/+v/6//r/+v/6//v/
+//8//z//P/8//z//P/8//z//P/8//z//P/9//3//f/9//3//f/9//3//f/9//3//f/9
//z//v/////////9//3//f/+//7//f/9//3//f/9//7//////////////////v/+//7/
/////wAAAAAAAAAAAAABAAEAAQABAAEAAAAAAAAAAAABAAIAAwADAAMAAgACAAIAAgAC
AAIAAgACAAIAAgABAAEAAQABAAEAAQABAAEAAQD///7//f/9////////////////////
////////////////AAAAAAAAAAABAAEAAgACAAIAAgACAAIAAgACAAMABQAFAAUABQAD
AAMAAgACAAMAAgACAAIAAgABAAEAAQABAAEAAQABAAEAAQABAAAAAgADAAMAAwADAAMA
AwADAAQABAAEAAQABAAEAAUABQAFAAUABgAGAAcABwAHAAcABwAHAAcABwAHAAgACQAJ
AAoACgAKAAoACQAIAAcABwAHAAcABwAHAAcACAAIAAgABwAHAAcABwAHAAcABgAGAAQA
BAAFAAUABAADAAMABAAGAAYABQAFAAUABQAFAAUABQAGAAYABgAHAAcABgAFAAUABQAF
AAUABQAFAAUABQAHAAcABgAGAAQABAAFAAUABgAGAAYABgAFAAUABQAFAAUABQAFAAUA
BwAHAAcABwAGAAYABgAGAAgABgAGAAYABgAGAAYABwAIAAkACQAJAAkACwANAA0ADQAN
AA4ADgAOAA8ADwAPABAAEAARABEAEQARABIAEgASABIAEAAOAA0ADAALAAoACQAJAAgA
BwAGAAYABQAFAAUABgAGAAUABQADAAMAAgACAAQABAADAAMAAwADAAMAAwADAAMAAwAD
AAIAAgABAAEAAwACAAIAAgADAAUACgAQABsAJAAuADQANgA0ADUAOAA+AEQARAA/ADYA
JgAWAAgA9v/f/8j/t/+q/5n/hP9y/2r/af9u/3n/iP+g/7r/yf/R/9z/4//p/+3/8//1
//b/9v/4//n/+v/6//v//P/9//3//v////////////7//v/9//3//f/9//7/////////
/v/+//7//v/+//7//////wAAAAAAAAAAAAAAAAAAAAAAAAAAAAAAAAEAAQD/////////
/////////////////////v8AAAEAAQABAAEAAQABAAIABAADAAMAAwABAAEAAgADAAEA
AQABAAEAAQAAAAAAAAADAAMABAAEAAIAAgACAAMAAwADAAMAAwAEAAQABAAEAAMABAAF
AAUABQAEAAQABAAEAAQABAAEAAIAAgACAAEAAwADAAMAAwADAAMAAwADAAMAAgABAAEA
/////////////////////wEAAQABAAEAAQACAAIAAgAAAAEAAQACAAIAAgACAAIABAAE
AAQABQADAAMAAwADAAMAAwACAAIAAwACAAIAAgACAAEAAQABAAMAAwADAAMAAwADAAMA
AgACAAMAAwADAAMAAwADAAMABAAEAAQABAACAAIAAwADAAUABQAGAAYABQAFAAUABQAF
AAUABQAFAAUABgAHAAcABgAGAAYABgAGAAYABgAHAAcABwAHAAcABQAGAAYABgAHAAcA
BwAHAAcABwAGAAYABgAGAAcABwAGAAUABQAGAAYABgAFAAUABQAFAAUABQAFAAYABgAG
AAUABQAEAAMAAwADAAMAAwAFAAUABQAFAAMAAwACAAIAAgACAAMAAwACAAIAAgACAAMA
AwADAAMAAwADAAMAAwADAAMAAwADAAQABAAEAAQABQADAAMABAAEAAQABAAEAAQABgAG
AAcACAAHAAcABwAHAAkACwALAAsACQAKAAoACgALAAsACwAMAA4ADwAPAA8ADwAQABAA
EAAQAA4ADAALAAoACQAIAAcABQAEAAMAAgACAAEAAQABAAIAAgABAAEAAQABAAAAAAAA
AAAA///////////////////////////+//7//f/9/////v/+//7/AQADAAgAEAAZACIA
KgAwADIAMAAxADQAOgA+AD4AOQAuABwADAD+/+z/1//E/7P/qP+Z/4L/cP9m/2f/bP93
/4r/ov+6/8f/0f/a/+H/5f/p/+//8//0//T/9v/3//j/+P/5//j/+f/5//r/+//7//v/
+//8//z/+//7//v/+//8//3//f/9//z//P/6//r/+v/6//3//f/+//7//v/+//7//v/8
//z//P/8//z//P/9//3//f/9//3//f/9//3//f/9//3//f/9//z//P/9//3//f/9//3/
/f/+//7//f/9//3//f/9//7////9//3//f/9//7//v///wAA/////wAAAAAAAAAAAAAB
AAEAAQABAAEAAgACAAIAAgABAAIAAwADAAEAAAAAAAAAAAAAAAAAAAAAAAAAAAD//wEA
AQABAAEA//////////////7//f/9//3//f/9//3//f/9//3//f/9//3//f/9////AAAA
AAAAAAABAAEAAgACAAIAAgACAAIAAgACAAMAAwADAAMAAwABAAEAAAAAAAEAAAAAAAAA
AAD///////8BAAEAAQABAAEAAQABAAAAAgADAAMAAwADAAMAAwADAAQABAAEAAQABAAE
AAUABQAFAAUABgAGAAcABwAHAAcABwAHAAcABwAHAAgACQAJAAgACAAIAAgACAAIAAgA
CQAJAA==
         </WaveFormData>
      </LeadData>
      <LeadData>
         <LeadByteCountTotal>10000</LeadByteCountTotal>
         <LeadTimeOffset>0</LeadTimeOffset>
         <LeadSampleCountTotal>5000</LeadSampleCountTotal>
         <LeadAmplitudeUnitsPerBit>4.88</LeadAmplitudeUnitsPerBit>
         <LeadAmplitudeUnits>��V</LeadAmplitudeUnits>
         <LeadHighLimit>2147483647</LeadHighLimit>
         <LeadLowLimit>268435456</LeadLowLimit>
         <LeadID>V5</LeadID>
         <LeadOffsetFirstSample>0</LeadOffsetFirstSample>
         <FirstSampleBaseline>0</FirstSampleBaseline>
         <LeadSampleSize>2</LeadSampleSize>
         <LeadOff>FALSE</LeadOff>
         <BaselineSway>FALSE</BaselineSway>
         <ExcessiveACNoise>FALSE</ExcessiveACNoise>
         <MuscleNoise>FALSE</MuscleNoise>
         <LeadDataCRC32>2340920381</LeadDataCRC32>
         <WaveFormData>
DAAMAAwADAAMAAwADAAMAAsACgAJAAgACAAIAAgACAAIAAgACAAIAAgACAAIAAgACgAK
AAoACgAIAAgACAAIAAgACAAIAAgACAAIAAgACAAKAAoACgAKAAoACgAKAAoACwAMAA0A
DgANAAwACwAKAAwADAAMAAwACgAKAAoACgAMAAwADAAMAAsACgAJAAgACQAKAAsADAAJ
AAgABwAGAAgACAAIAAgABgAGAAYABgAIAAgACAAIAAYABgAGAAYABAAEAAQABAAEAAQA
BAAEAAIAAgACAAIAAgACAAIAAgAAAAAAAAAAAAAAAAAAAAAA/v/+//7//v/8//z//P/8
//z//P/8//z/+v/6//r/+v/6//r/+v/6//n/+f/5//v/+//6//r/+//7//v//f/9//z/
+//6//r//P/7//v//P/8//3//f/9////AAABAAEAAQD///3/+//5//b/9f/0//T/8//z
//L/8f/w//D/8f/v/+//7v/t/+v/6//r/+r/6v/q/+n/6f/p/+n/6f/p/+n/6P/o/+n/
6f/p/+n/6P/o/+j/6P/o/+r/6P/p/+7/9P/7/wAACAAOAA4ADgASABkAIgArADIAMQAr
ACAAFAAFAPL/1v+8/6z/pP+X/4b/dv9o/2T/Zf9t/3z/kP+f/6v/s/+9/8T/yP/N/9P/
1v/X/9f/1//X/9f/2f/c/9z/3P/d/9v/3P/c/9z/3P/c/9z/3P/e/97/3v/e/+H/4f/g
/+D/4P/g/+D/4P/e/97/3v/e/+D/4P/g/+D/4P/h/+L/4//h/+H/4f/i/+D/4P/g/+H/
4f/h/+H/4P/i/+L/4v/i/+L/4//j/+P/4f/i/+L/4v/j/+P/4//j/+L/4v/j/+T/5P/k
/+T/5f/l/+X/5f/l/+X/5f/m/+f/6P/o/+j/6P/o/+j/6P/p/+v/7P/s/+r/7P/s/+3/
7f/t/+7/7v/u/+//7//v/+//7//v/+//7//v/+//7//v/+//7//v/+//7//v/+3/7f/t
/+3/7f/s/+r/6P/o/+j/6P/n/+f/5//n/+b/5v/m/+T/5P/k/+T/5P/k/+T/5P/k/+P/
4//j/+H/4f/h/+H/4f/h/+H/4f/h/+D/4P/f/+H/4f/h/+H/4f/h/+D/4P/g/+D/4P/g
/+L/4//j/+P/4//j/+P/4//j/+P/4//k/+L/4v/i/+L/5P/l/+X/5f/l/+X/5v/m/+b/
5v/n/+f/5//n/+f/5//p/+n/6f/p/+n/6f/p/+n/5//n/+f/5//n/+f/5//n/+f/5//n
/+f/5//n/+j/6P/m/+b/5f/k/+b/5v/m/+f/5//n/+b/5v/l/+X/5f/l/+f/5v/m/+b/
5v/m/+b/5v/l/+X/5f/l/+X/5f/l/+X/5f/l/+X/5f/j/+P/4//j/+X/5f/k/+P/4//k
/+T/4//j/+P/4//k/+T/4//i/+T/5P/k/+T/5f/l/+X/5//n/+b/5v/n/+f/5//p/+n/
6f/p/+n/6v/q/+n/6f/q/+r/6//r/+v/7f/u/+//7//t/+v/6f/n/+f/5P/j/+L/4v/h
/+H/4P/f/97/3v/f/+H/4f/g/9//3//f/9//3v/c/9z/2//b/93/3f/d/93/3f/c/9z/
3f/d/93/3f/c/9z/3P/c/9z/3P/e/+H/6P/w//X//P8CAAQABgAIAA4AGQAgACUAJgAh
ABUACAD+/+3/0v+4/6j/nv+Q/3v/aP9e/1r/YP9p/3f/jP+g/6v/s/+7/8H/xP/K/83/
0f/U/9X/1f/V/9X/1f/X/9b/1v/W/9f/1//Y/9j/2P/Y/9j/2P/Y/9j/2P/Y/9j/2f/Z
/9j/2P/Y/9j/2P/Y/9j/2P/Y/9j/2P/Y/9j/2P/Z/9n/2f/Z/9n/2f/Z/9r/2P/Y/9j/
2f/Z/9n/2f/Y/9j/2P/Y/9j/2P/Z/9n/2f/Z/9r/2v/a/9v/2//b/9v/3P/c/93/3v/c
/9z/3P/d/9//3//f/9//3//f/+D/4f/i/+L/4v/i/+T/5P/k/+X/5f/m/+b/5P/l/+b/
6P/p/+v/7P/s/+z/7f/t/+3/7f/t/+3/7f/t/+3/7f/t/+3/7f/t/+3/7f/r/+v/6f/p
/+n/6f/p/+j/6P/m/+b/5v/m/+X/5f/l/+X/5P/k/+T/5P/k/+T/5P/i/+L/4v/i/+T/
4//j/+P/4f/h/+H/4f/h/+H/4f/h/+H/4P/g/9//4f/h/+H/4f/f/9//3v/e/+D/4P/g
/+D/3v/f/9//3//f/9//3//f/9//3//f/+D/3v/e/97/3v/e/9//3//f/9//3//g/+D/
4P/g/+H/4f/h/+H/4f/h/+H/4f/h/+H/4f/h/+H/4f/h/+H/4f/h/+H/4f/h/+H/3//f
/9//3//f/9//4P/g/97/3v/d/9z/3v/e/97/3//f/9//3v/e/93/3f/d/93/2//a/9r/
2v/a/9r/2v/a/9n/2f/Z/9n/1//X/9f/1//X/9f/1//X/9f/1//X/9f/1//X/9b/1f/T
/9T/1P/T/9P/0//T/9T/1P/T/9L/0v/S/9L/0v/S/9P/0//T/9X/1f/U/9T/1f/T/9P/
1f/V/9X/1f/V/9b/1v/V/9X/1v/W/9f/1//X/9f/2P/Z/9n/2f/X/9X/0//T/9D/z//O
/87/zf/N/8z/y//K/8r/y//L/8v/yv/J/8n/yf/J/8j/yP/I/8f/x//H/8f/x//H/8f/
xv/G/8f/x//H/8f/xv/G/8b/xv/G/8T/xv/J/87/1v/b/+L/6P/s/+z/7P/u//f//v8F
AAgABwD9//D/5v/X/8L/qP+U/4j/ev9n/1b/SP9C/0T/S/9X/2j/gP+R/5n/n/+n/6z/
sP+1/7f/uv+7/73/vf+9/73/v//A/8D/wP/B/8H/wv/C/8L/wv/C/8L/wv/C/8L/wv/C
/8P/w//C/8L/wv/C/8L/wv/E/8T/xP/E/8L/wv/C/8L/wf/B/8H/wf/D/8P/w//E/8L/
wv/C/8P/w//D/8P/wv/C/8L/wv/C/8L/w//D/8P/w//E/8T/xP/F/8X/xf/F/8T/xP/F
/8b/yP/I/8j/yf/H/8f/x//H/8n/yf/K/8v/zP/M/8z/zP/O/87/zv/P/9H/0v/S/9D/
0f/S/9T/1f/W/9j/2f/a/93/3f/d/93/3//f/9//3//g/+H/4v/j/+T/5f/m/+f/6v/r
/+r/6//s/+3/7v/u/+//7v/v//D/8P/v/+//7//y//L/8//0//X/9v/3//j/+v/8//7/
AAACAAEAAQABAAQABQAGAAcACQAJAAkACQALAAoACgAJAAsACwALAAsADQANAAwADAAO
AA4ADgAOAA8AEQASABMAFAAVABYAFwAaABsAHAAeACEAIgAjACQAJgAnACcAJwAnACcA
KAAoACoAKgArACsALAAtAC4ALwAxADMANQA3ADgAOQA6ADsAPAA9AD4APwBBAEEAQQBB
AEIAQwBEAEUARQBFAEYARgBGAEYARQBEAEQARABEAEUARwBHAEYARgBIAEkASgBLAE0A
TABMAEwATgBOAE4ATgBRAFEAUQBRAFMAUwBTAFMAVgBXAFgAWQBbAFsAWwBbAFsAWwBa
AFkAWgBcAF0AXQBfAF8AXwBgAGIAYwBiAGIAYgBiAGIAYwBjAGMAZQBmAGYAZwBpAGcA
ZwBpAGkAawBrAGsAbABuAG0AbQBuAG4AbwBvAG8AcQByAHMAcwBzAHEAbwBtAGsAaABn
AGYAZQBjAGIAYABfAF4AXgBfAF8AXwBeAF0AXQBdAF0AXABaAFoAWQBZAFcAVwBXAFcA
VQBUAFQAVQBVAFUAVQBUAFIAUgBSAFIAVABUAFUAXABkAGkAcAB2AHgAdgB2AHoAgQCK
AI8AkgCNAIEAdABqAFsARAAsABoADgAAAO3/2v/O/8z/0P/X/+P/9v8MABsAIwApADEA
NAA4AD0APwBAAEEAQwBDAEMAQwBFAEUARABDAEMAQwBEAEQARABEAEQARABEAEIAQgBC
AEIAQwBDAEIAQgBEAEQARABEAEIAQgBCAEIAQgBCAEIAQgBBAEEAQQBBAD8APwA/AEAA
QABAAEAAQQBBAEEAQQBAAEAAQABAAEAAPgA/AD8APwA/AEAAQABAAD8APwA/AD8APgA+
AD8AQABAAEAAQABBAEEAQQBBAEEAPwA/AEAAQQBCAEIAQgBCAEMARABFAEcASABIAEcA
RABGAEYARwBHAEUARgBGAEYARQBFAEUARQBFAEUARQBFAEUARQBFAEUAQwBDAEMAQwBB
AEEAPwA/AD8APwA/AD4AQAA+AD4APgA8ADsAOwA7ADkAOAA4ADgAOAA4ADgAOAA6ADoA
OgA6ADoAOQA5ADkANwA3ADcANwA5ADkAOQA5ADcANgA2ADUANwA3ADcANwA1ADUANAA0
ADYANgA2ADYANAA1ADUANQA1ADUANQA1ADUANQA1ADYANAA0ADQANAA0ADUANQA1ADUA
NQA2ADYANgA2ADcANwA2ADUANAAzADUANQA1ADUAMwAzADMAMwAxADEAMQAxAC8ALwAv
AC8ALQAtAC0ALQArACsALAAsACwALAArACoAKgAqACoAKwArACsAKgAqACsAKwArACsA
KwAqACoAKgAqACoAKgAqACkAKQApACkAKQApACkAKQApACkAKQApACkAKQApACkAKQAp
ACgAJwApACoAKgApACcAJwAnACgAKgApACgAKAAoACgAKAAoACgAKAArACsAKwAtAC0A
LAAsAC0ALQAtAC8ALwAvAC8ALwAwADAALwAvADAAMAAxADEAMQAzADQANQA1ADUAMwAx
AC8ALwAsACsAKgAsACsAKwAqACcAJgAmACcAKQApACgAJwAlACUAJQAkACIAIgAhACEA
IgAjACQAJQAjACIAIgAjACMAIwAjACIAIgAiACIAIgAkACYAKQAuADQAOQBAAEYASABI
AEoATABTAFoAYQBkAF8AVQBIADwALQAUAPz/7v/k/9j/yf+4/6r/ov+g/6f/s//G/9z/
6//z//3/BQAKAA4AEwAXABgAGQAZABkAGQAZABsAHgAeAB4AHwAdAB4AHgAeACAAIAAg
ACAAHwAeAB0AHAAfAB8AHgAeAB4AHgAeAB4AHAAcABwAHAAaABoAGgAaABkAGQAZABkA
GgAbABwAHgAcABwAHAAdABsAGwAbABoAGgAaABoAGgAYABkAGQAZABkAGgAaABoAGQAZ
ABkAGQAXABYAFgAWABQAFAAUABUAEwATABMAEwATABMAFAAVABQAFAAUABQAFAAUABQA
FQAVABYAFgAUABQAFAAVABUAEwAUABQAFAAVABUAFQAVABQAEwASABEAEwATABMAEwAS
ABEAEAAPAA8ADwANAA0ADAALAAoACAAIAAYABgAGAAYABQAFAAUABAACAAEAAAAAAAAA
AAAAAAAAAAAAAAAA/v/9//3//f/7//v/+//7//v/+//7//v/+//6//r/+f/5//n/+f/5
//f/9//2//b/+P/4//j/+P/4//n/+f/5//f/9//3//f/9f/1//X/9v/4//j/+P/4//b/
9//3//f/9v/1//X/9P/2//b/9//3//f/9//3//f/9//3//f/9//1//X/9f/1//X/9f/1
//X/9f/1//X/9f/z//P/8//z//P/8//0//T/8v/y//H/8P/y//L/8v/z//P/8//y//L/
8f/x//H/8f/x//D/8P/w//D/8P/w//D/7//v/+//7//v/+//7//v/+3/7f/t/+3/7//v
/+//7//v/+//7v/t/+//7v/u/+7/7v/u/+7/7//v/+//8f/z//L/8v/z//P/8//1//X/
9//3//f/+P/2//X/9f/2//b/9//3//f/+f/6//v/+//8//v/+v/5//n/9v/1//T/8v/x
//H/8P/v/+7/7v/v//H/8f/w/+//7//v/+//7v/u/+7/7f/t/+3/7f/t/+3/7f/s/+z/
7f/t/+3/7f/s/+z/7P/s/+z/7v/u/+//9P/8/wMACgAQABQAFAAWABwAJQAsADMANgAz
ACkAHAASAAUA7v/S/77/sv+o/5v/iv98/3L/cP9z/3//kP+k/7P/u//D/83/1P/Y/9v/
4f/k/+X/5f/l/+X/5f/n/+j/6P/o/+n/6f/q/+r/6v/q/+r/6v/q/+z/7P/s/+z/7f/t
/+z/7P/s/+z/7P/s/+7/7v/u/+7/7P/s/+z/7P/s/+3/7v/v/+//7//v//D/8P/w//D/
8f/v/+//7//u//D/8P/w//D/8P/x//H/8f/v//D/8P/w//H/8f/x//H/8v/y//P/9P/0
//T/9P/1//f/9//3//f/+f/5//r/+//8//z//P/8//3//v///wEAAwAEAAQAAgAEAAQA
BQAFAAMABAAEAAQABwAHAAcABwAHAAcABwAHAAcABwAHAAcABwAHAAcABwAHAAcABQAF
AAUABQAFAAQABAACAAIAAgACAAEAAQABAP///v/+//7//v/+//7//v/+//7//v/+/wAA
/////////f/9//3//f/9//3//f/9//3//P/8//v/+//7//v/+//5//n/+P/4//n/+v/7
//z//P/9//3//f/9//3//f/9//3//f/9//7//v/+//7//v8AAAEAAQABAP////8AAAAA
AAAAAAEAAQABAAEAAQABAAEAAQABAAEAAwADAAMAAwADAAMAAwADAAEAAQABAAEAAwAD
AAMAAwABAAEAAgACAAIAAgABAAAAAgACAAIAAwABAAEAAAAAAAEAAQABAAEAAQAAAAAA
AAAAAAAAAAAAAAEAAQABAAEAAQABAAEAAQABAAEAAQABAAEAAQABAAEAAQABAAAA//8B
AAIAAgABAAMAAwADAAQAAgABAAAAAAAAAAIAAQACAAIAAgACAAIAAQABAAEAAwAFAAQA
BAAFAAcABwAJAAkABwAHAAcACAAIAAcABwAIAAgACQAJAAkACwAMAA0ADQANAAsACQAH
AAcABAADAAIAAgABAAEAAAD9//z//P/9//3//f/8//v/+//7//v/+v/6//r/+f/5//n/
+f/5//n/+f/4//j/+f/5//n/+f/4//j/+P/4//j/+v/8////BgAMABEAGAAgACIAIgAk
ACoAMQA4AD0AQAA5AC0AIgAWAAMA6v/S/8L/uP+o/5X/gv96/3j/fv+F/5X/rP/A/8v/
0f/b/+H/5P/o/+v/7//w//H/8f/z//P/8//1//b/9v/2//f/9f/2//b/9v/2//b/9v/2
//j/+P/4//j/+f/5//j/+P/4//j/+P/4//j/+P/4//j/+P/4//j/+P/5//n/+f/5//n/
+f/5//r/+P/4//j/+f/5//n/+f/4//r/+v/6//r/+P/5//n/+f/5//r/+v/6//v/+//7
//v//P/8//3//v/8//z//P/9//3//f/9//3//f/9//7///8AAAAAAAAAAAAAAAAAAAEA
AwAEAAQAAgAEAAQABQAFAAUABgAGAAYABwAHAAcABwAHAAcABwAHAAcABwAHAAcABwAH
AAcABwAFAAUAAwADAAEAAQABAAAAAgAAAAAAAAAAAP///////////v/+//7//v/+//7/
/v/+//7//v/+//z/+//7//v/+//7//v/+//9//3//f/9//3//P/8//v/+f/5//n/+f/5
//n/+P/4//j/+P/4//j/+P/5//n/+f/5//n/+f/5//n/+f/5//r/+v/6//r/+v/6//v/
+//7//v/+//8//z//P/8//3//f/9//3//f/9//v/+//7//v/+//7//v/+//9//3//f/9
//v/+//7//v//f/9//3//f/7//v//P/8//z//P/7//r/+v/6//r/+//5//n/+P/4//n/
+f/5//n/+f/4//j/+P/6//r/+v/6//v/+//7//v/+f/5//n/+f/5//n/+f/5//n/+f/5
//n/+f/5//j/9//3//j/+P/3//f/9//3//j/+P/3//b/9v/2//b/9//3//b/9v/2//b/
9v/2//X/9f/1//f/+f/4//j/+f/5//n/+//7//v/+//7//z//P/7//v//P/6//v/+//7
////AAABAAEA///9//v/+f/7//j/9//2//T/8//z//L/7//u/+7/7//x//H/8P/v/+3/
7f/t/+z/7P/s/+v/6//t/+3/7f/t/+v/6v/q/+v/7f/t/+3/7P/s/+z/7P/s/+z/7P/x
//b//v8FAAwAEgAUABQAFAAYAB0AJgArAC4AKwAfABIACAD5/+L/zP+8/7D/pP+R/3z/
bv9q/27/df+B/5T/qv+5/7//yf/T/9j/2P/d/+H/4v/j/+X/5f/l/+X/5//o/+j/6P/p
/+v/7P/s/+z/7P/s/+z/7P/q/+r/6v/q/+v/6//q/+r/6v/q/+r/6v/q/+r/6v/q/+z/
7P/s/+z/6//r/+v/6//r/+v/6//s/+r/6v/q/+v/7f/t/+3/7P/q/+r/6v/q/+z/7f/t
/+3/6//s/+z/7P/r/+v/6//r/+r/6v/r/+z/6v/q/+r/6//t/+3/7f/t/+3/7f/u/+//
8P/w//D/8P/u/+7/7v/v//H/8v/y//D/8P/w//H/8f/x//L/8v/y//P/8//z//P/8//z
//P/8//z//P/8//z//H/8f/x//H/7//v/+3/7f/v/+//7//u/+3/6v/p/+j/6P/n/+f/
5//l/+T/5P/k/+T/5P/k/+T/5P/k/+T/5P/i/+H/4f/h/9//3//f/9//3f/d/93/3f/b
/9r/2v/Z/9f/1//X/9f/1//X/9b/1v/Y/9j/2P/Y/9f/1//W/9X/1f/V/9X/1f/T/9P/
0//U/9L/0v/S/9L/0P/R/9H/0f/P/8//0P/Q/87/zv/P/8//zf/N/83/zf/N/83/zf/N
/8v/y//L/8v/y//L/8v/y//K/8n/yP/H/8n/yf/J/8n/x//H/8j/yP/F/8T/wv/A/8L/
wv/C/8P/wf/B/8D/wP/B/8H/wf/B/8H/wP/A/8D/v/++/73/vP+8/7v/uv+5/7v/u/+7
/7v/uf+5/7n/uf+3/7f/t/+3/7X/tf+0/7P/tf+2/7b/tf+0/7P/sv+y/7T/sv+w/7D/
sP+w/7H/sf+x/7P/sf+w/7D/sf+z/7P/tf+1/7P/s/+z/7T/tP+z/7P/tP+y/7P/s/+z
/7f/uP+5/7n/uf+3/7X/s/+x/67/rf+s/6z/q/+r/6r/p/+m/6b/p/+l/6X/pP+j/6P/
o/+j/6L/ov+i/6H/of+f/5//n/+f/5//nv+e/5//n/+f/5//nv+d/5z/m/+a/5r/nP+f
/6D/pv+v/7b/vv/E/8T/wv/E/83/1v/d/+L/3//Z/87/wP+x/57/hP9s/17/Vv9J/zj/
KP8a/xb/F/8f/yz/Pv9P/1v/Zf9v/3b/ev99/4P/hP+H/4n/if+J/4n/i/+K/4r/iv+L
/4v/jP+M/4z/jP+M/4z/jP+M/4z/jP+M/4v/i/+K/4r/i/+M/43/jv+M/4z/jP+M/4z/
jP+M/4z/if+J/4n/if+L/4v/i/+M/4v/iv+J/4n/iP+H/4b/hP+H/4j/if+K/4r/i/+L
/4v/if+K/4r/iv+J/4n/if+J/4r/iv+L/4z/iv+K/4r/i/+L/4v/i/+L/43/jf+O/4//
kv+S/5L/kv+U/5T/lP+V/5f/mP+Y/5b/lv+W/5f/l/+X/5j/mP+Y/5n/mf+Z/5n/mf+Z
/5n/mf+Z/5n/mf+Z/5j/l/+W/5X/l/+X/5X/lf+T/5P/k/+S/5L/kP+Q/5D/jv+N/43/
jf+L/4r/iv+K/4r/iv+K/4r/iP+I/4j/iP+H/4X/hP+D/4P/g/+D/4P/g/+D/4P/g/+B
/4D/gP9//3//f/9//3//ff99/3z/fP9+/37/fv9+/33/ff98/3v/ff99/33/ff97/3v/
e/98/37/fv9+/37/gP+B/4H/gf+D/4P/hP+E/4T/hP+F/4X/if+L/43/j/+R/5H/kf+R
/5L/k/+U/5X/lv+X/5j/mf+a/5v/nP+d/57/n/+g/6H/o/+j/6T/pP+m/6b/pf+k/6X/
pv+n/6n/rP+t/63/rv+v/7H/s/+1/7f/uP+6/7z/v//A/8H/wv/F/8f/yf/L/8//0f/T
/9X/1//X/9f/1//Z/9n/2f/Z/9v/2//a/9n/2//c/9z/2//c/93/3v/g/+L/4//k/+b/
6v/q/+3/7v/v//D/8//z//P/9f/4//j/+f/7//7///8CAAMABQAFAAUABgAJAAkACgAM
AA0ADwAQABEAFgAYABoAGwAeAB0AHAAbABwAGgAaABoAHAAbABsAGgAaABoAGwAdAB8A
HwAeAB0AHQAdAB0AHAAdAB4AHgAfACEAIQAhACEAIwAiACIAIwAlACUAJQAkACQAJAAk
ACQAJgAmACkALgA2ADsARABMAE4ATgBQAFgAXwBoAG8AcgBxAGkAXgBSAEMALAAQAPz/
8P/k/9P/wP+y/67/rv+1/8H/0v/o//X//f8FAA8AFgAaAB8AIQAkACUAJQAlACUAJQAn
ACYAJgAmACcAJQAmACYAJgAoACgAKAAoACgAKAAoACgAKQApACgAKAAqACoAKgAqACoA
KgAqACoALAAsACwALAArACsAKwArAC0ALQAtAC4ALgAuAC4ALwAtAC0ALQAsACoAKgAq
ACoAKgArACsAKwAtAC4ALgAuAC0ALQAtAC0ALgAuAC8AMAAyADIAMgAzADEAMQAxADEA
MwAzADQANQA2ADYANgA2ADgAOAA4ADkAOwA8ADwAOgA9AD4AQABBAEEAQgBCAEIAQwBD
AEMAQwBDAEMAQwBDAEUARQBFAEUARwBHAEcARwBJAEkARwBHAEcARwBHAEYASABGAEYA
RgBIAEcARwBHAEkASABIAEgARgBGAEYARgBIAEgASABIAEoASQBJAEkASwBLAEsASwBN
AE0ATQBNAE8ATgBOAE0ATQBNAE0ATQBNAE0ATABMAEoASgBKAEoASgBLAEsASwBJAEkA
SQBJAEkASQBJAEoASABIAEgASABKAEsASwBLAEsASwBMAEwASgBKAEsASwBNAE0ATQBN
AE0ATQBNAE0ATQBNAE0ATQBNAE0ATQBNAE0ATQBNAE0ATQBNAE0ATQBLAEsATABMAEwA
TABLAEoASABIAEgASQBHAEcARgBGAEUARQBFAEUARQBEAEQARABCAEIAQgBCAEEAQQBB
AEEAQQBBAEEAQQA/AD8APwA/AD8APwA/AD8AQQBBAEAAPwA/AEAAQAA/AD8APwA/AEAA
QgBBAEAAQABAAEAAQwBDAEQARABEAEQARABFAEUARQBHAEcARgBGAEcASQBJAEsASwBL
AEsASwBMAEwASwBLAEwATABNAE0ATQBPAFAAUQBRAFEATwBNAEsATQBKAEkASABIAEcA
RwBGAEUARABEAEUAQwBDAEIAQQBBAEEAQQBAAEAAQAA/AD8AQQBBAEEAQQA/AD4APgA/
AD8APwA/AD4APgA+AD4APgA+AEAAQwBIAFAAVwBeAGQAZgBkAGYAagBzAHwAgQCCAH8A
cwBmAFwASwAyABgACAD+/+7/2f/I/8D/vP/A/8n/1f/q/wAACwARABsAIwAmACoALQAv
ADAAMQAxADMAMwAzADUANAA0ADQANQA1ADYANgA2ADYANgA2ADYANAA0ADQANAA1ADUA
NAA0ADQANAA0ADQANAA0ADQANAA0ADQANAA0ADEAMQAxADEAMQAxADEAMgAwADAAMAAx
ADEAMQAxADAAMAAwADAAMAAwADEAMQAxADEAMgAyADIAMQAxADEAMQAwADAAMQAyADIA
MgAyADMAMwAzADMAMwA1ADUANgA3ADYANgA2ADYANwA4ADkAOwA9AD4APgA8AD4APgA/
AD8APwBAAEAAQABBAEEAQQBBAEEAQQBBAEEAQwBDAEMAQwBBAEEAQQBBAEEAQQA/AD8A
PQA9AD0APAA+ADwAPAA8ADoAOQA5ADkAOwA6ADoAOgA4ADgAOAA4ADYANgA2ADYANgA1
ADUANQA1ADUANQA1ADUANQA1ADUAMwAyADIAMQAxADEAMQAxADEAMQAwADAAMAAwADAA
MAAwADEAMQAxAC8ALwAvAC8ALwAvAC8AMAAwADAAMAAwADAAMQAxADEAMQAxADIAMgAw
ADAAMQAxADEAMQAxADEALwAvAC8ALwAvAC8ALwAvAC8ALwAvAC8ALwAvAC8ALwAtAC0A
LQAtAC0ALQAuAC4ALgAuAC0ALAAsACwALAAtAC0ALQAsACwAKwArACsAKwAtACwALAAs
ACwALAAsACwAKwArACsAKwArACsAKwArACsAKwArACsAKwArACsAKwArACsAKgApACsA
LAAsACsAKwArACsALAAsACsAKgAqACwALAAtAC0ALAArACsAKwAsACwALAAsACwALwAv
AC8AMQAxADAAMAAxADEAMQAzADMAMwAzADMANAA2ADUANQA2ADYANwA3ADcAOQA6ADsA
OwA7ADkANwA1ADUAMgAxADAAMAAvAC8ALgAtACwALAAtAC8ALwAuAC0ALQAtAC0ALAAu
AC4ALQAtAC0ALQAtAC0ALQAsACwALQAtAC0ALQAsAC4ALgAuAC4AMAAwADMAOgBCAEkA
UABUAFQAVABWAFoAYwBqAG8AcABpAF0AUABEADMAHAAGAPj/7v/e/8v/uv+w/6z/sP+7
/8n/3v/0////BQAPABcAGAAcACEAJQAmACUAKQApACkAKQArACoAKgAqACsAKwAsACwA
LAAuAC4ALgAuAC4ALgAuAC4ALwAvAC4ALgAuAC4ALgAuADAAMAAwADAAMAAwADAAMAAv
AC8ALwAvAC8ALwAvADAALgAuAC4ALwAvAC8ALwAuADAAMAAwADAALgAvAC8ALwAvADAA
MAAwADEAMQAxADEAMgAyADMANAAyADIAMgAzADUANQA1ADUAMwAzADQANQA4ADgAOAA4
ADgAOAA4ADkAOwA8ADwAOgA8ADwAPQA9ADsAPAA8ADwAPQA9AD0APQA9AD0APQA9AD0A
PQA9AD0AOwA7ADsAOwA7ADsAOQA5ADkAOQA5ADgAOAA2ADYANgA0ADMAMwAzADUANAA0
ADQANAA0ADQANAA0ADQANAA0ADIAMQAxADEAMQAxADEAMQAxADEAMQAxADEAMAAwAC8A
LwAvAC8ALwAvAC8ALgAuAC4ALgAuAC4AMAAxADEAMQAxADEAMQAxADEAMQAxADIAMgAy
ADIAMgAyADMAMwAzADMAMwA0ADQANAA0ADUANQA1ADUANQA1ADUANQA1ADUANQA1ADUA
NQA1AA==
         </WaveFormData>
      </LeadData>
      <LeadData>
         <LeadByteCountTotal>10000</LeadByteCountTotal>
         <LeadTimeOffset>0</LeadTimeOffset>
         <LeadSampleCountTotal>5000</LeadSampleCountTotal>
         <LeadAmplitudeUnitsPerBit>4.88</LeadAmplitudeUnitsPerBit>
         <LeadAmplitudeUnits>��V</LeadAmplitudeUnits>
         <LeadHighLimit>2147483647</LeadHighLimit>
         <LeadLowLimit>268435456</LeadLowLimit>
         <LeadID>V6</LeadID>
         <LeadOffsetFirstSample>0</LeadOffsetFirstSample>
         <FirstSampleBaseline>0</FirstSampleBaseline>
         <LeadSampleSize>2</LeadSampleSize>
         <LeadOff>FALSE</LeadOff>
         <BaselineSway>FALSE</BaselineSway>
         <ExcessiveACNoise>FALSE</ExcessiveACNoise>
         <MuscleNoise>FALSE</MuscleNoise>
         <LeadDataCRC32>3187997323</LeadDataCRC32>
         <WaveFormData>
IAAgACAAIAAeAB4AHgAeAB0AHAAbABoAGgAaABoAGgAYABgAGAAYABYAFgAWABYAFAAU
ABQAFAASABIAEgASABEAEAAPAA4ADgAOAA4ADgAMAAwADAAMAA4ADgAOAA4ADgAOAA4A
DgAMAAwADAAMAAwADAAMAAwACgAKAAoACgAKAAoACgAKAAgACAAIAAgABgAGAAYABgAF
AAQAAwACAAIAAgACAAIAAAAAAAAAAAD+//7//v/+//z//P/8//z/+//6//n/+P/2//b/
9v/2//T/9P/0//T/8v/y//L/8v/w//D/8P/w/+7/7v/u/+7/7P/s/+z/7P/q/+r/6v/q
/+r/6v/q/+r/6P/o/+j/6P/o/+j/6P/o/+b/5//n/+f/5f/m/+f/5//o/+n/6f/p/+j/
5//m/+X/5f/l/+X/5f/m/+X/5P/j/+P/5P/l/+X/5f/j/+L/4f/d/9z/2//Y/9f/1//X
/9X/0v/S/9L/0//S/9H/z//N/8z/y//K/8n/x//H/8b/xv/F/8X/xf/F/8P/wv/B/8D/
wP/A/8H/wf+//7//vv++/8D/vv+9/8L/xf/J/8v/z//U/9T/0//X/97/5//y//3/BAAF
AAAA+f/v/97/wv+p/5z/lP+I/3f/av9e/1b/Vf9b/2X/c/+B/4n/jv+W/5z/n/+i/6j/
qf+r/6z/rf+t/63/rf+u/6//r/+v/63/rf+t/67/rv+v/7D/sP+x/7D/sP+w/7D/sP+w
/7D/sP+w/7D/sP+w/7H/sv+y/7L/sv+y/7L/tP+0/7T/tP+0/7T/tP+0/7b/tv+2/7b/
tv+2/7b/t/+3/7f/t/+3/7n/uf+6/7r/uv+6/7r/uv+7/7v/vP+8/7r/uf+5/7r/u/+8
/77/wP/A/8D/wP/B/8H/wf/C/8P/w//E/8X/xf/G/8f/yP/J/8j/yf/J/8n/zP/M/83/
zf/Q/9D/0P/Q/9P/1P/U/9T/1f/V/9X/1f/X/9f/1//X/9f/1//X/9b/1v/U/9T/0//U
/9T/0//S/9H/0P/P/8//zv/N/83/zP/L/8v/y//L/8v/yv/K/8n/yf/J/8n/yP/K/8r/
yv/I/8j/yP/I/8j/yv/K/8r/yv/J/8n/yf/J/8v/yv/K/8r/yv/K/8r/yv/L/8v/yv/K
/8z/zP/N/83/zf/N/87/zv/N/83/zv/O/87/z//P/8//0f/S/9P/0//U/9X/1f/V/9X/
1f/W/9b/1//Y/9n/2v/a/9r/2v/a/9v/2//c/9z/2v/a/9r/2v/c/9z/3P/c/97/3v/e
/97/4P/f/9//3//f/9//3//f/+H/4f/h/+H/4f/h/+H/4v/k/+P/4//j/+X/5P/k/+T/
5v/m/+b/5v/k/+T/5f/l/+X/5f/l/+X/5//m/+b/5v/m/+b/5//n/+n/6f/p/+j/6P/o
/+j/6P/p/+n/6P/o/+r/6v/q/+z/7P/s/+z/7P/t/+3/7f/t/+7/7//v//D/8f/x//H/
8//z//P/8//1//X/9f/1//f/9//3//f/+//8//3//f/9//v/+v/5//b/9v/2//T/8//z
//P/8f/y//L/8v/z//X/9f/0//P/8f/x//H/8f/z//P/8v/y//P/8//z//P/9P/0//T/
9P/0//T/9f/1//f/9//2//b/9v/2//v/AAADAAcACwAPABIAEgATABkAJAAtADgAPwBC
AD0AOAAxACUADAD0/+P/2v/M/7z/q/+g/5z/nv+j/6//v//P/9X/2//i/+j/6v/t//L/
9P/1//X/9v/3//f/9//3//b/9//3//f/+f/5//n/+v/4//n/+v/6//v/+v/6//r/+v/6
//r/+v/8//z//P/8//z//f/+//7//v/+//7//v/+//7//v/+/wAAAAAAAAAAAAAAAAAA
AAACAAIAAgADAAMAAwADAAMABQAFAAYABgAGAAYABgAGAAcABwAIAAgACgAJAAkACgAK
AAoACwAMAAwADAAMAA0ADQANAA4ADwAPABAAEQARABIAEwAUABUAFgAXABcAFwAaABoA
GwAbABwAHAAcABwAHQAeAB4AHgAhACEAIQAhACMAIwAjACMAIQAhACEAIAAgAB4AHgAd
AB4AHgAdABwAGwAaABkAGQAWABUAFQAUABMAEwATABMAEwASABIAEQARABEAEQAQABIA
EgASABAAEAAQABAAEAAOAA4ADgAOAA8ADwAPAA8AEQAQABAAEAAOAA4ADgAOAA8ADwAO
AA4ADgAOAA8ADwAPAA8AEAAQAA8ADwAQABAAEAARABEAEQARABIAEwATABIAEwATABMA
EwATABQAFAATABQAFQAWABYAFgAWABYAFgAVABUAFAAUABQAFAAUABQAFAAUABQAFAAU
ABQAFAAUABMAEwATABUAFQAVABUAFQAVABUAFQAVABUAFQAWABYAFQAVABUAFQAUABQA
FAAUABQAFAAUABQAFAAVABUAFQAVABUAFQAVABQAFAAUABYAFgAXABcAFwAXABcAFgAY
ABgAGAAYABkAGQAYABgAGgAaABgAGgAaABoAGgAaABoAGwAbABsAGwAcAB0AHQAeAB8A
HwAfAB8AHwAfAB8AHwAfAB8AHwAhACEAIQAhACMAJAAlACUAJQAjACIAIQAeAB4AHgAc
ABsAGwAbABkAGAAYABgAGQAZABkAGAAXABcAFwAXABcAFwAXABYAFgAXABcAFwAXABYA
FgAWABYAFgAWABcAFwAXABcAFgAWABQAFgAZABwAIQAlACkALQAwADAALwAzADoAQwBM
AFcAXABXAFAATQBFADIAGgAHAPz/7v/e/83/wP+6/7j/u//D/9H/5f/z//f//v8EAAgA
CQAMABAAEQARABIAEwATABMAEwAUABUAFQAVABcAFwAXABgAFgAXABgAGAAZABgAGAAY
ABgAGAAYABgAGAAYABgAGAAYABkAGgAaABgAGAAYABgAGAAYABgAGAAYABgAGAAYABgA
GAAYABgAGgAaABoAGwAZABkAGQAZABsAGwAcABwAHgAeAB4AHgAdAB0AHgAeAB4AHQAd
AB4AIAAgACEAIgAgACAAIAAhACEAIQAiACMAIwAkACUAJQAmACcAKAApACgAKQApACkA
LAAsAC0ALQAwADAAMAAwAC8AMAAwADAAMQAxADEAMQAxADEAMQAxAC8ALwAvAC4ALgAs
ACwAKwAqACoAKQAoACkAKAAnACcAJgAlACUAJAAjACMAIwAjACEAIAAgAB8AHwAfAB8A
HgAeAB4AHgAcABwAHAAcABwAHAAcABwAHAAZABkAGQAZABkAGAAYABgAGAAYABgAGAAX
ABcAFgAWABYAFgAXABcAFwAXABgAGAAXABcAGAAYABgAGQAZABkAGQAaABsAGwAaABsA
GwAbABsAGwAcABwAGwAcAB0AHgAcABwAHAAcAB0AHQAeAB4AHAAcABwAHAAaABoAGgAa
ABwAHAAcABwAHAAbABsAGwAbABsAGwAbABsAGwAbABsAGwAbABsAHAAeAB0AHQAdAB0A
HAAcABwAHAAcABwAHAAaABoAGwAbABsAGwAbABsAHQAcABwAHAAaABoAGwAbABsAGwAb
ABoAHAAcABwAHAAdAB0AHAAcABwAHgAeAB4AHgAeAB4AHAAdAB0AHQAfACAAIQAhACAA
IQAhACEAIQAhACEAIQAjACMAIwAjACMAIwAjACMAJwAoACkAKQAnACUAJAAjACAAIAAg
AB4AHQAdAB0AGwAaABoAGgAbABsAGwAaABkAGQAZABkAGQAbABsAGgAaABkAGQAZABkA
GAAYABgAGAAaABoAGwAbABsAGwAaABoAHAAcAB8AIgAnAC0AMQA1ADYANgA1ADsAQgBL
AFQAXQBeAFkAVABPAEMAMAAYAAcA/P/w/97/zf/C/7z/vP/B/8v/2//v//n//f8EAAoA
DAAPABQAFgAXABkAGgAZABkAGQAZABoAGwAbABsAGwAbABsAHAAaABsAHAAcAB0AHAAc
ABwAHAAcABwAHAAeAB4AHgAeABwAHQAeAB4AHgAeAB4AHgAgACAAIAAgACAAIAAgACAA
IAAgACAAIAAiACIAIgAjACEAIQAhACEAIwAjACQAJAAkACQAJAAkACMAIwAkACQAJgAl
ACUAJgAmACYAJwAoACgAKAAoACkAKwArACwALQArACwALQAtADAAMQAyADMANAA1ADUA
NQA2ADYANwA3ADgAOAA4ADgANwA4ADgAOAA7ADsAOwA7ADkAOQA5ADkAOQA5ADkAOAA4
ADYANgA1ADQANAAzADIAMQAwAC8ALwAuAC0ALQAsACsAKwArACsAKwAqACoAKQApACkA
KQAoACoAKgAqACgAJgAmACYAJgAoACgAKAAoACcAJwAnACcAJwAmACYAJgAmACYAJgAm
ACcAJwAmACYAJgAmACcAJwAnACcAKAAoACcAJwAoACgAKgArACsAKwApACoAKwArACoA
KwArACsAKwArACwALAAsACwALAAsAC4ALgAuAC4ALQAtAC4ALgAsACwALAAsAC4ALgAu
AC4ALAAsACwALAAsACsAKwArACsAKwArACsAKwArACsAKwArACsAKwAsACwAKwArACsA
KwAqACoAKgAqACoAKgAqACoAKgArACsAKwArACsAKwArACoAKgAqACoAKgArACsAKwAr
ACsAKgAqACoAKgAqACsAKwAqACoAKgAqACoAKgAqACoAKgAqACoAKgAqACsAKwArACsA
LAAtAC0ALAAtAC0ALQAvAC8ALwAvAC8ALwAvAC8ALwAvAC8ALwAxADIAMwAzADMAMQAw
AC8ALAAsACwAKgApACkAKQAnACYAJgAmACcAJwAnACYAJQAlACUAJQAlACMAIwAiACIA
IwAjACMAIwAiACIAIgAiACIAIgAjACMAIQAhACAAIAAiACIAJQAoACsALwAzADcAOAA2
ADkAPQBCAEkAVABbAF4AWwBUAE8AQwAuABYABwD+//L/4v/T/8b/vP+6/7//x//V/+f/
8f/1//z/BAAGAAkADAAOAA8AEQASABEAEQARABEAEgATABMAEwARABEAEQASABAAEQAS
ABIAEQAQABAAEAAQABAAEAAQABAAEAAQABAADgAPABAAEAAOAA4ADgAOAA4ADgAOAA4A
DgAOAA4ADgAOAA4ADgAOAAwADAAMAA0ACwALAAsACwAJAAkACgAKAAgACAAIAAgABgAF
AAUABAACAAEAAQACAAAAAAABAAIAAQAAAP//////////AAABAAAAAAAAAP//////////
//8AAAEAAQABAAAAAAABAAEAAgACAAIAAgADAAQABAAEAAQAAwACAAEA///////////9
//3//f/8//r/+P/4//f/9P/0//P/8v/v/+7/7f/t/+z/6//r/+r/6P/n/+b/5f/l/+T/
5P/j/+H/4f/h/+D/3//e/93/2v/c/9z/3P/c/9z/3P/c/9z/2f/Z/9n/2f/X/9b/1v/W
/9b/1v/W/9b/1//X/9b/1v/U/9T/1f/V/9P/0//U/9T/0//T/9T/1P/U/9X/1f/V/9T/
1P/U/9P/0//T/9L/0f/R/9H/0v/S/9H/0v/T/9T/0v/S/9L/0v/R/9H/0v/S/9L/0v/S
/9L/0f/Q/8//zv/O/87/zv/O/87/zf/N/83/zf/N/83/zf/N/83/zf/N/8v/y//L/8z/
zP/L/8v/y//L/8r/yv/K/8j/yP/I/8j/xv/G/8f/x//F/8X/xf/F/8f/xv/G/8b/xP/E
/8X/xf/F/8X/xf/E/8T/xP/E/8T/xP/E/8T/xP/F/8X/xf/F/8b/x//H/8j/yf/J/8n/
yf/J/8n/yf/J/8n/yf/J/8v/y//L/8v/zf/O/8//z//R/8//zv/N/8r/yv/K/8j/x//H
/8f/xf/E/8T/xP/F/8X/xf/E/8P/w//D/8P/w//D/8P/wv/C/8P/w//D/8P/wv/C/8L/
wv/E/8T/xf/F/8X/xf/E/8T/xP/G/8f/zP/P/9X/2f/d/+D/4P/h/+f/8P/5/wIACwAS
AA8ACgAFAPv/6P/O/7n/rv+k/5j/i/98/3L/cP9z/3n/hf+V/6H/p/+w/7b/uv+//8L/
xP/H/8n/yv/J/8n/yf/J/8z/zf/N/83/z//P/8//0P/O/8//0P/Q/9H/0P/Q/9D/0v/S
/9L/0v/U/9T/1P/U/9T/1f/W/9b/1v/W/9b/1v/Y/9j/2P/Y/9r/2v/a/9r/3P/c/9z/
3P/c/9z/3P/d/9//3//f/9//4f/h/+L/4v/i/+L/4v/i/+P/4//k/+T/5v/l/+X/5v/o
/+j/6f/q/+z/7P/s/+3/7f/t/+7/7//v//D/8f/x//T/9f/2//f/+P/5//n/+f/8//z/
/f/9/wAAAAAAAAAAAQACAAIAAgAFAAUABQAFAAcABwAHAAcABwAHAAcABgAGAAQABAAD
AAQABAADAAIAAQAAAP/////+//3//f/8//v/+//7//v/+//6//r/+f/5//n/+f/4//r/
+v/6//j/+v/6//r/+v/6//r/+v/6//v/+//7//v//f/8//z//P/8//z//P/8///////+
//7//v/+///////9//3//v/+//////8AAAAAAAABAAEAAQABAAIAAwADAAIAAwADAAMA
AwADAAQABAADAAQABQAGAAYABgAGAAYABQAFAAYABgAGAAYABgAGAAYABgAGAAYACAAI
AAgACAAIAAcABwAHAAcABwAHAAcABwAHAAcABwAHAAcABwAIAAoACQAJAAkACQAIAAgA
CAAIAAgACAAIAAoACgALAAsACQAJAAkACQALAAoACgAKAAoACgALAAsACwALAAsACgAM
AAwADAAMAA0ADQAMAAwADAAMAAwADAAMAA4ADAAMAAwADAAMAAwADgAPAA8ADwAPABAA
EQARABQAFQAVABUAFQAVABUAFQAVABUAFQAVABcAFwAXABcAGQAaABsAGwAZABcAFgAV
ABQAFAAUABIAEQARABEADwAQABAAEAARABEAEQAQAA8AEQARABEAEQARABEAEAAQAA8A
DwAPAA8AEAAQABAAEAAQABAAEQARABEAEQAQABAAEgASABUAGAAdACEAJQApACwALAAt
ADMAOgBDAE4AVQBUAFEATABFADcAIAAKAPn/8P/i/9D/wf+2/7L/tP+7/8X/1//n/+//
8//6/wIABAAHAAoACgALAA0ADgAPAA8ADwAPABAAEQARABEAEQARABEAEgAQABEAEgAS
ABIAEgATABQAFAAUABQAFAAUABQAFAAUABIAEwAUABQAFAAUABQAFAAWABYAFgAWABYA
FgAWABYAFgAWABYAFgAYABgAGAAZABkAGQAZABkAGQAZABoAGgAcABwAHAAcAB0AHQAe
AB4AIAAfAB8AIAAgACAAIQAiACIAIgAiACMAIwAjACQAJQAlACYAJwAnACgAKQAqACsA
KgArACsAKwAuAC4ALwAvADIAMgAyADIAMwA0ADQANAA1ADUANQA1ADUANQA1ADUANwA3
ADcANgA2ADQANAAzADIAMgAxADAALwAuAC0ALQAuAC0ALQAsACsAKwArACsAKwAqACoA
KQApACkAKQAoACgAKAAoACYAKAAoACgAKAAoACgAKAAoACcAJwAnACcAJwAmACYAJgAm
ACYAJgAmACcAJwAmACYAJgAmACcAJwAnACcAKAAoACcAJwAoACgAKAApACkAKQApACoA
KwArACoAKwArACsALQAtAC4ALgAtAC4ALwAwAC4ALgAuAC4ALQAtAC4ALgAuAC4ALgAu
AC4ALgAuAC4AMAAwADAAMAAwAC8ALwAvAC8ALwAvAC8ALwAvAC8ALwAvAC8ALwAwAC4A
LQAtAC0ALwAuAC4ALgAwADAAMAAwADAAMAAxADEALwAvAC8ALwAxADAAMAAwADAAMAAx
ADEAMQAxADEAMAAwADAAMAAwADEAMQAwADAAMAAwADAAMAAyADIAMgAyADIAMgAyADIA
MgAyADIAMwAzADMANQA2ADcANwA2ADcANwA3ADkAOQA5ADkAOQA5ADkAOQA7ADsAOwA7
AD0APgA/AD8AQQA/AD4APQA4ADgAOAA2ADUANQA1ADMAMgAyADIAMwA1ADUANAAzADEA
MQAxADEAMwAzADIAMgAzADMAMwAzADIAMgAyADIAMgAyADMAMwAzADMAMgAyADIAMgA1
ADoAPwBDAEcASwBMAEwATQBRAFYAXwBoAHEAdABvAGgAYwBZAEYALgAfABQACgD4/+f/
2v/S/9L/1//h/+//AQALABEAGAAgACYAJwAoACwALQAtAC4ALwAvAC8ALwAwADEAMQAx
ADEAMQAxADIAMgAzADQANAAxADAAMAAwAC4ALgAuAC4AMAAwADAAMAAuAC8AMAAwADAA
MAAwADAAMAAwADAAMAAwADAAMAAwADAAMAAwADAAMgAyADIAMwAxADEAMQAxAC8ALwAw
ADAAMAAwADAAMAAvAC8AMAAwADIAMQAxADIAMQAwADAAMAAwADAAMAAxADEAMQAyADMA
MQAyADMAMwAyADMANAA1ADQANQA1ADUANgA2ADcANwA4ADgAOAA4ADcAOAA4ADgAOQA5
ADkAOQA3ADcANwA3ADUANQA1ADQANAAyADIAMQAuAC4ALQAsACoAKAAmACUAJAAjACMA
IgAgAB8AHgAdABsAGgAaABkAFwAXABcAFgAVABQAEwAQABIAEgASABIAEQAQAA8ADgAL
AAsACwALAAkACAAIAAgACAAIAAgACAAHAAcABgAGAAUABAAEAAMAAQABAAIAAgABAAEA
AgACAAEAAQAAAP///v/+//7//f/7//v/+v/5//f/9//4//j/+P/4//j/+P/3//b/9f/0
//T/8//z//L/8v/y//L/8v/w//D/8P/w/+7/7v/u/+7/7v/t/+3/7f/q/+n/6P/n/+f/
5//n/+f/5f/l/+X/5v/k/+P/4//j/+P/4v/i/+L/4f/g/9//3v/d/9z/3P/b/9v/2//b
/9v/2//a/9r/2v/Z/9j/2P/X/9X/1f/V/9T/1P/U/9T/1P/U/9P/0f/Q/9L/0v/Q/9D/
0P/Q/87/z//P/8//zf/O/8//z//Q/9H/0f/R/8//z//P/8//z//P/8//z//Q/8//zv/N
/83/zv/P/8//0f/P/87/zf/K/8r/yv/I/8X/xf/F/8P/wP/A/8D/wf++/73/u/+5/7n/
uf+5/7n/uP+3/7X/tP+z/7P/s/+z/7T/tP+0/7T/tP+0/7X/tf+y/7H/r/+u/67/sP+z
/7b/u/+//8H/xf/K/8r/yf/L/9T/3f/m//H/9v/3//L/6//h/9D/tv+h/5T/jP9+/3H/
ZP9W/1D/Uf9V/2H/bf95/3//iP+Q/5b/mf+e/6L/o/+l/6b/p/+n/6f/p/+n/6f/pv+l
/6f/p/+n/6j/p/+n/6f/pv+n/6b/pv+m/6T/pP+k/6T/pv+m/6b/pv+k/6X/pv+m/6T/
pP+k/6T/pP+k/6T/pP+m/6b/pv+m/6T/pP+k/6T/pP+k/6T/pf+n/6f/p/+n/6X/pf+m
/6b/pv+m/6b/pv+l/6X/pv+m/6j/p/+n/6j/qv+q/6v/rP+s/6z/rP+t/6//r/+w/7H/
sf+y/7P/s/+0/7X/tv+3/7j/uf+5/7n/vP+8/73/vf++/77/vv++/7//wP/A/8D/w//D
/8P/w//D/8P/w//D/8P/w//D/8L/xP/C/8L/wf/A/8D/v/++/7//vv+9/73/vP+7/7v/
uv+5/7n/uf+5/7n/uP+4/7f/t/+3/7f/tv+2/7b/tv+0/7T/tP+0/7T/tv+2/7b/tv+3
/7f/t/+3/7f/tv+2/7b/tv+2/7b/tv+4/7n/uf+6/7j/uP+5/7n/u/+7/7z/vP+7/7v/
vP+8/7z/vf+9/73/vf++/7//v//A/8H/wf/B/8H/wf/C/8L/w//E/8X/xv/G/8b/xv/G
/8f/x//I/8j/yP/I/8j/yP/I/8j/yP/I/8r/yv/K/8r/zP/L/8v/y//L/8v/y//L/83/
zf/N/83/y//L/8v/zP/O/83/zf/N/8//zv/O/87/zv/O/87/zv/O/87/z//P/8//z//P
/8//0f/Q/9D/0P/S/9L/0//T/9H/0f/R/9D/0f/S/9P/1P/T/9P/0v/S/9T/1P/U/9T/
1P/U/9b/1v/W/9b/1v/X/9f/1//Z/9r/2//b/9r/2//b/9v/3f/d/93/3f/d/93/3f/d
/+H/4f/h/+H/4//k/+X/5f/n/+X/5P/j/+D/4P/g/97/3f/d/93/2//a/9r/2v/b/93/
3f/c/9v/2//b/9v/2//b/9v/2v/a/9v/2//b/9v/3P/c/9z/3P/c/9z/3f/d/93/3f/c
/9z/3v/e/9//5P/n/+3/8f/1//b/+P/5////BgAPABoAIwAoACMAIAAbAA8A/P/k/9H/
xP+4/6j/mf+M/4b/hP+J/5P/n/+x/73/wf/I/9D/1P/X/9r/3v/f/93/3v/f/9//3//f
/+L/4//j/+P/4//j/+P/5P/k/+X/5v/m/+X/5P/k/+T/5v/m/+b/5v/m/+b/5v/m/+b/
5//o/+j/6v/q/+r/6v/o/+j/6P/o/+r/6v/q/+r/7P/s/+z/7P/s/+z/7P/t/+3/7f/t
/+3/7//v//D/8P/y//L/8v/y//H/8f/y//L/8v/x//H/8v/0//T/9f/2//T/9P/0//X/
9//3//j/+f/7//z//f/9//7///8AAAEAAgADAAMAAwAGAAYABwAHAAgACAAIAAgACQAK
AAoACgALAAsACwALAA0ADQANAA0ADQANAA0ADAAMAAoACgAJAAoACgAJAAgABwAGAAUA
BQAEAAMAAwACAAEAAQABAAEAAQAAAAAA///////////+//7//v/+//z//v/+//7//v/+
//7//v/+//3//f/9//3//f/8//z//P/8//z//P/8//3//f/8//z//v/+///////9//3/
/v/+//////8AAAAAAAABAAEAAQABAAIAAwADAAQABQAFAAUAAwADAAQABAADAAQABQAG
AAYABgAGAAYABQAFAAYABgAIAAgACAAIAAgACAAIAAgACgAKAAoACgAKAAkACQAJAAkA
CQAJAAkACQAJAAkACQAJAAkACQAKAAoACQAJAAkACwAKAAoACgAKAAoACgAKAAoACgAL
AAsACwALAAsACwALAAoACgAKAAoACgALAAsADQANAA0ADAAKAAoACgAKAAsACwAKAAoA
DAAMAAwADAAOAA4ADgAOAA4ADgAOAA4ADgAOAA8ADwAPAA8AEAARABEAEgATABMAEwAT
ABMAEwATABUAFQAVABUAFQAVABUAFQAZABoAGwAbABkAFwAWABUAEgASABIAEAAPAA8A
DwANAAwADAAMAA0ADwAPAA4ADQANAA0ADQANAA0ADQAMAAwACwALAAsACwAMAAwADAAM
AAwADAANAA0ADQANAAwADAAMAAwADwAUABkAHQAhACcAJgAmACcAKwA0AD0ASABNAFAA
SwBGAD8ANQAeAAYA9//u/97/zP+9/7T/rv+u/7P/vf/N/9//6f/t//T/+v/+/wEABAAG
AAcABwAIAAkACQAJAAkACAAJAAkACQALAAsACwAMAAoACwAMAAwADQAMAAwADAAMAAwA
DAAMAAwADAAMAAwADAANAA4ADgAOAA4ADgAOAA4ADgAOAA4ADgAOAA4ADgAOAA4ADgAO
AA4ADgAOAA8ADwAPAA8ADwAPAA8AEAAQABAAEAAQABAAEQARABIAEgASABEAEQASABIA
EgATABQAFAAUABQAFQAVABUAFgAXABcAGAAZABkAGgAbABwAHQAeAB8AHwAfACAAIAAh
ACEAIgAiACIAIgAjACQAJAAkACUAJQAlACUAJQAlACUAJQAlACUAJQAkACIAIAAgAB8A
HgAeAB0AHAAbABoAGQAZABgAFwAXABYAFwAXABcAFwAVABQAFAATABMAEwATABIAEgAS
ABIAEAAQABAAEAAQABAAEAAQABAAEQARABEAEQAPAA4ADgAOABAAEAAQABAADwAPAA4A
DgAOAA4ADwAPAA8ADwAQABAADwAPABAAEAAQABEAEQARABEAEgATABMAEgATABMAEwAT
ABMAFAAUABQAFAAUABQAEgASABIAEgATABMAFAAUABQAFAAUABQAFAAUABQAFAASABIA
EgASABQAEwATABMAEQARABEAEQARABEAEQARABEAEQARABIAEgARABEAEQATABIAEgAS
ABIAEgASABIAEAAQABEAEQARABEAEQARABEAEAAQABAAEAAQABEAEQARABEAEQAQABAA
EAAQABAAEQARABAAEAAQABAAEAAQABAAEAAQABAAEAAQABEAEQAQABAAEAAQABAAEgAT
ABMAEwATABQAFQAVABYAFwAXABcAFQAVABUAFQAVABUAFQAVABkAGQAZABkAGQAaABsA
GwAbABkAGAAXABYAFgAWABQAEwATABMAEQAQABAAEAARABEAEQAQAA8ADQANAA0ADQAP
AA8ADgAOAA0ADQANAA0ADAAMAAwADAAMAAwADQANAA0ADQAMAAwADAAOABEAFAAZAB8A
IQAlACQAJgAnACsAMgA9AEYASwBMAEUAQgA7AC0AFgACAPP/6v/e/8z/u/+w/6z/rP+z
/7//z//f/+f/6//y//j/+v/7/wAABAADAAMABgAHAAcABwAHAAYABwAHAAcACQAJAAkA
CgAJAAkACQAIAAkACAAIAAgACgAKAAoACgAIAAgACAAIAAgACQAKAAoACAAIAAgACAAK
AAoACgAKAAoACgAKAAoACgAKAAoACgAKAAoACgALAAsACwALAAsACwALAAwADAAMAAwA
DAAMAA0ADQAOAA4ADgANAA0ADgAOAA4ADwAQABAAEAAQABEAEQARABIAEwATABQAFQAV
ABYAFwAYABkAGAAZABkAGQAcABwAHQAdAB4AHgAeAB4AHwAgACAAIAAhACEAIQAhACEA
IQAhACEAHwAfAB8AHgAgAB4AHgAdABwAHAAbABoAGQAYABcAFwAWABUAFQAUABUAFQAV
ABUAFwAWABYAFQAVABUAFQAUABYAFgAWABQAFAAUABQAFAASABIAEgASABMAEwATABMA
EwASABIAEgASABIAEgASABEAEQAQABAAEAAQABEAEQARABEAEgASABEAEQASABIAEgAT
ABMAEwATABQAFQAVABQAFQAVABUAFQAVABYAFgAVABYAFwAYABYAFgAWABYAFwAXABgA
GAAWAA==
         </WaveFormData>
      </LeadData>
   </Waveform>
</RestingECG>
