# Supplementary material for: Detection of Left Atrial Enlargement Using a Convolutional Neural Network-Enabled Electrocardiogram
Source: Front Cardiovasc Med. 2020 Dec 17;7:609976. doi: 10.3389/fcvm.2020.609976 (PMC7773668; doi:10.3389/fcvm.2020.609976)
Supplement: Supplementary file 5 [file Data_Sheet_5.ZIP › normal4/1802036174_7696_0000003B.XML]

<?xml version="1.0" encoding="Windows-1252"?>
<!DOCTYPE RestingECG SYSTEM "restecg.dtd">
<RestingECG>
   <PatientDemographics>
      <PatientID>1802036174</PatientID>
      <PatientAge>76</PatientAge>
      <AgeUnits>Years</AgeUnits>
      <Gender>Female</Gender>
      <PatientLastName>chenyongbo</PatientLastName>
   </PatientDemographics>
   <TestDemographics>
      <DataType>Resting</DataType>
      <Site>1</Site>
      <AcquisitionDevice>MAC55</AcquisitionDevice>
      <Status>Unconfirmed</Status>
      <Priority>Normal</Priority>
      <AcquisitionTime>08:41:55</AcquisitionTime>
      <AcquisitionDate>08-13-2017</AcquisitionDate>
      <CartNumber>1</CartNumber>
      <AcquisitionSoftwareVersion>009C</AcquisitionSoftwareVersion>
      <XMLSourceVersion>MAC5000 v1.0</XMLSourceVersion>
   </TestDemographics>
   <RestingECGMeasurements>
      <VentricularRate>80</VentricularRate>
      <AtrialRate>80</AtrialRate>
      <PRInterval>154</PRInterval>
      <QRSDuration>102</QRSDuration>
      <QTInterval>390</QTInterval>
      <QTCorrected>449</QTCorrected>
      <PAxis>47</PAxis>
      <RAxis>-68</RAxis>
      <TAxis>41</TAxis>
      <QRSCount>13</QRSCount>
      <QOnset>214</QOnset>
      <QOffset>265</QOffset>
      <POnset>137</POnset>
      <POffset>183</POffset>
      <TOffset>409</TOffset>
      <ECGSampleBase>500</ECGSampleBase>
      <ECGSampleExponent>0</ECGSampleExponent>
   </RestingECGMeasurements>
   <Diagnosis>
      <Modality>Resting</Modality>
         <StatementCount>4</StatementCount>
         <LabelText>12SL ��ϳ���</LabelText>
      <DiagnosisStatement>
         <StmtFlag>ENDSLINE</StmtFlag>
         <StmtText>�������</StmtText>
      </DiagnosisStatement>
      <DiagnosisStatement>
         <StmtFlag>ENDSLINE</StmtFlag>
         <StmtText>������ƫ</StmtText>
      </DiagnosisStatement>
      <DiagnosisStatement>
         <StmtFlag>ENDSLINE</StmtFlag>
         <StmtText>�������� T ���쳣</StmtText>
      </DiagnosisStatement>
      <DiagnosisStatement>
         <StmtFlag>ENDSLINE</StmtFlag>
         <StmtText>�쳣 ECG</StmtText>
      </DiagnosisStatement>
   </Diagnosis>
   <Waveform>
      <WaveformType>Rhythm</WaveformType>
      <WaveformStartTime>0</WaveformStartTime>
      <NumberofLeads>8</NumberofLeads>
      <SampleType>CONTINUOUS_SAMPLES</SampleType>
      <SampleBase>500</SampleBase>
      <SampleExponent>0</SampleExponent>
      <HighPassFilter>16</HighPassFilter>
      <LowPassFilter>150</LowPassFilter>
      <ACFilter>NONE</ACFilter>
      <LeadData>
         <LeadByteCountTotal>10000</LeadByteCountTotal>
         <LeadTimeOffset>0</LeadTimeOffset>
         <LeadSampleCountTotal>5000</LeadSampleCountTotal>
         <LeadAmplitudeUnitsPerBit>4.88</LeadAmplitudeUnitsPerBit>
         <LeadAmplitudeUnits>��V</LeadAmplitudeUnits>
         <LeadHighLimit>2147483647</LeadHighLimit>
         <LeadLowLimit>268435456</LeadLowLimit>
         <LeadID>I</LeadID>
         <LeadOffsetFirstSample>0</LeadOffsetFirstSample>
         <FirstSampleBaseline>0</FirstSampleBaseline>
         <LeadSampleSize>2</LeadSampleSize>
         <LeadOff>FALSE</LeadOff>
         <BaselineSway>FALSE</BaselineSway>
         <ExcessiveACNoise>FALSE</ExcessiveACNoise>
         <MuscleNoise>FALSE</MuscleNoise>
         <LeadDataCRC32>1161852827</LeadDataCRC32>
         <WaveFormData>
AgACAAIAAgAEAAQABAAGAAQAAwADAAMACAAJAAoACwAKAAwADAANAA4ADwAQABQAFwAX
ABgAGAAVABUAFAATABMAEQAPAAwABQADAAEAAAADAAYACAAGAAQAAgAAAPz/+//5//j/
9//5//r/+//8//3//v///wAA///9//z//P/8//3//f/7//r/+v/7//v///////v/9f/0
//7/BAAAAAEACgAbAC4AQQBQAGEAewCHAHkAXgA+AB0A9P/M/67/nP+T/5H/kP+T/6H/
sv+9/8v/0v/U/9b/2P/a/+P/7//1//X/9f/y/+//8P/8/wAA/v///wQAAAD5//T/9v/2
//f/9//4//j//P8BAAEAAQAAAAAAAAAAAAIAAwAEAAIAAwAEAAIAAAD///3//f/+//7/
/f8BAAMABgALAAgABQAAAP3//P/+//7//v8AAAAAAAAAAAEAAgAFAAcABwAIAAgACAAD
AAIAAgADAAMABAAEAAMAAwAFAAgACwAKAAkABgAIAAcACAAJAAkACwAMAAwACgAKAAkA
BwAFAAUACQAJAAgABwAGAAYABgAFAAYACwAMAAsACgAHAAMAAwAFAAUABQAIAAgACAAI
AAgACAAHAAcACgANABAAEwALAAYAAgD9/////v/+////////////AAAAAP////////7/
/f/8//j/+//8//3//f/+////AAABAP7//P/6//j/+f/5//r/+v/9//3//f/9////////
/////f/+//7//v/7//X/9P/0//n/+v/7//v/+v/7//z//f/6//r//P/+/wEABAABAP//
/f/7//r/+P/7//7/AAACAP7//P/7//r//v8AAAEA///+//3/+v/5//3//v///wEABAAE
AAQAAwAAAP///v/8//r/+v/2//j//f///wAAAwD///z/+f/0//j/+v/+/wAA/f/8//z/
/f/7//v/+//7//3//f///////f/9//v/9v/4//r//P/+//7//v/+//7//v/+//7//v//
/////v/+////AQABAAEAAgADAAcACQAJAAkACQAJAA4AEQARABIADwANAAwACgAKAAoA
CAAGAAMAAAAAAAAA/////////v/8//z//P/8//r/+v/5//n/+P/4//f/9v/5//r/+//8
//r/+P/1//P/9P/0//X/9f/3//j/+v/9//f/9f/5//v/+//8//7//P/6//v/CAAdADIA
SQBeAGsAbwBvAGEAPAAWAPn/3P/C/7D/nv+L/4P/jP+f/6n/sv+9/8f/0P/Y/9z/5P/u
//f/9f/1//X/7f/k/+f/8P/6/wAA/v/3//T/+P////7//f/8//z/+//7//r//f8BAP//
///+//7//P/8//7////9//r/+v/6//v//P/+////AQACAAIAAQABAAEAAgAFAAMAAQD9
//v///8CAAMABAADAAIAAQAAAAAAAAACAAMABgAIAAkACgAGAAQAAwADAAIAAgABAP//
//8BAAQABwAIAAkACAAMAAsACgAJAAcACAAIAAcABAAGAAcABwAHAAUACQAJAAgACAAI
AAkACgAFAAQABwAGAAkACgAJAAcABQAFAAMAAQAFAAYABwAIAAgACAAHAAcABAADAAIA
AQD//wAAAgADAAUABAAEAAUAAgD///z/+v/4//f/9//3//n/+//9//z//P/8//z/+//5
//n/+f/5//j/+P/4//j/9P/z//P/8v/0//X/9v/3//r/+//8//3/+v/6//n/+P/6//f/
+f/8//z//P/8//v/+v/7//z//f/5//j/+f/6//3/AAD9//v//f/9//7//v/+//7//f/8
//n/+P/4//j//P8AAAMAAwABAP//+//5//j/+P/4//n//v8AAAIAAwACAAEAAAD+//3/
/P/3//j/+P/5//n/+//8//z//P/6//z//P/+//7///8AAAIABQD///v/9//z//n/+f/6
//z//v8AAAIAAQAAAP///v/9//z/+//6//3///8AAAIAAgADAAIAAQACAAMABwAJAAkA
CQAJAAkADAAPAA8AEAARABEAEgASAA4ACgAEAP7//v/8//3//v/8//3//v/+//r/+v/6
//r/+//8//z//f/7//r/+P/2//b/9v/2//b/9//4//j/+f/8//z//f/9//3//P/8//3/
+f/5//H/7//1//j/+P/4//7/BQAUACcANgBDAFQAZwB3AHsAawBCABIA7f/Q/7r/rP+e
/5f/m/+g/6f/sf+6/73/x//U/9b/1v/e/+T/5//t/+//7//x//b/+//6//j/9P/y//P/
+v/+////AgABAAAAAAD///3/+v/7//3///////7//v8AAAAAAgADAAIA/v/9//z///8A
AAIAAwADAAQABAADAAAA/////wEA//////3//f///wIAAwAEAAQABAAEAAQAAwACAAMA
AwAFAAYABgAGAAYABgAHAAkACQAKAAoACQAHAAcACAAJAAcABwAFAAgACQAKAAsACwAN
AA4ADgAMAAoACQAHAAUABQAJAAkACAAJAAgACAAIAAkACgAPABAADwAOAAsABwAFAAcA
BwAHAAgACAAIAAgACAAIAAcABwAGAAUABAADAAEAAgAEAAUABgAEAAMAAwACAAEAAAAA
AAIAAQABAAEA/////////P/6//r/+v/5//r/+//8//3/+v/6//r/+v/7//v//P/8//v/
+//7//v/+//7//v/+//7//z//P/8//3/+f/6//z/AAACAAQABQD///3/+//5//v//v8D
AAgABgAEAPz/9f/7//3/AAACAAAAAAD///7/AAAAAAEAAgAFAAYABgADAAQAAwAAAP//
AAAAAAAAAQAAAAAAAAD///////////7/AAAAAPz//v8DAAUABgAJAAYABAACAP7//f/8
//3//P/8//z//f//////////////AQABAAMAAwAFAAMAAwAFAPr/+v/7//z//f/+/wAA
AAAAAAAAAQACAAMABAAIAAkACQAKAAgACQAIAAcABQAFAAgACQAMAA0ADgAPABAAEwAT
ABQAFgAVABUAFAATABIADwAMAAgABAADAAIAAAABAAIAAgAAAAAAAAAAAP7//v/9//3/
/v8AAAEAAgAAAAAAAAAAAP7//P/5//f/+f/6//z//f/+//7///8BAPn/+f/7//v//f/+
//z//P/+////CAAdADIAPwBUAGsAfQCFAH0AYAA2ABEA7v/M/7T/ov+Z/5n/nv+l/6//
vv/J/9P/2v/a/9z/4P/i/+f/7//z//H/8//0//f/+v/+/wIABgAJAAYAAAD5//z/AAAC
AAUABwADAP7//f/9//7//////wAAAAAAAAIAAwAEAAIAAwAEAAQABAAFAAUABAAEAAMA
AQACAAEAAQADAAQABQAEAAUABAAGAAYABgAIAAgACAAIAAYABgAIAAkABwAGAAQAAgAC
AAQABwALAAsADAAMAAsACgALAA0ADwANAAsABwAIAAsADgARABMAEgAQAA0ACAAKAAsA
CwALAAsADwAPAA4ADQAMAAwADAAKAAoADgAOAA4ADgAMAAkABwAJAAkACQAMAAwADAAM
AAwADAALAAsACQAJAAkACQAJAAoADAANAAsACAAGAAUAAgABAAAAAAABAAEAAgADAAMA
AwADAAAAAwAEAAUABQACAAEAAAD//wAAAAAAAAAAAQABAAIAAgABAP///f/7//v/+//7
//v//v8AAAEAAgAEAP////8AAP///v/9//v/+//7//v/+//+/wAABAAIAAgACAACAP3/
/v/9//3//P/+/wAAAQACAP7//P/7//r//f8AAAIAAQAGAAcABgAHAAQAAgAAAP/////+
//3/+//9////AQACAAAAAAD8//7/AgADAAMABQACAAAA/v/6//j/+P/6//r/+v/6//v/
/f////////////////8BAAEAAwABAAEAAwACAAAA/f/6//z/+//5//n/+v/7////AgAE
AAMAAgABAAAA/f/8//v/+v/9//7///8AAAIAAwADAAQABQAHAAcABwAJAAkADAANAA8A
DwAPAA8ADwARABAAEAASABEAEQAQABEAEAANAAoACAAEAAMAAgD////////+//v//P/9
//7/+f/4//b/9f/2//j/+f/6//r/+v/6//r/+v/6//n/+f/8//z//f/9//j/9v/1//X/
+f/3//n/+//5//b/+v/6//z/AQAOABkAJgA7AFYAcQB9AHsAbwBUACwAAwDe/77/pv+W
/5H/jf+M/5H/n/+u/7n/w//O/9b/3v/g/9z/3f/h/+P/4//p/+7/8f/4//r/+v/8//3/
+v/2//f/+v/8//7/AQADAAAA/P/8//3/+//7//r/+v/7//z///8BAAEA/v/+//7//v/+
/////////wAAAAD///3/+//6//v//v////7///8AAAIAAgACAAIAAgACAAIAAgACAAQA
BQAHAAoADAAOAAgABAABAP//AgAEAAUABQADAAMABAAFAAcABwAFAAgABwAIAAkACQAJ
AAgABgACAAYABwAHAAcACQANAA0ADAALAAoACgAKAAQAAgAEAAIAAwAEAAMAAQADAAUA
BQAFAAYABgAGAAYABwAIAAgACQAHAAcABwAHAAMAAgACAAEAAgAAAP////8AAAEAAgAE
AAYABQAFAAUAAgD///z/9v/4//r//P/9//v/+//7//v/+f/4//f/9v/2//f/+f/6//z/
/f/+/////f/7//n/9//6//z//f/+//v/9f/0//T/9//4//n/+f/6//v//P/9//z//P/+
/wAAAAAAAPr/9f/6//v//f/+////AAAAAAAA/f/8//z//P///wIABAADAAEA///7//n/
+v/6//r/+////wAAAQABAP////////7///8AAP3/AAD//////v///wAAAAAAAP7//P/8
//7//v/9//z//P/9//3//f/9//3///8BAAUABwABAPv/9//1//j/+v/7//z/AAD+//z/
/P/8//z/AAACAAQABgADAAIAAQAAAAEAAQAAAAAABAAHAAgACQALAAsADgAPAA8ADQAL
AAkADAAPAA8AEAARABEAEgASABAADgAKAAYABQACAAIAAgABAAEAAQAAAP3//v///wAA
/P/8//v/+//9/wAAAgAEAAAA/v/8//r/+P/4//f/9//2//b/9//3//j/+P/5//v/+//7
//v/+f/3//j//v8AAAAAAQAGABcAMABDAFgAawB5AHkAawBQACoAAQDc/7z/pP+S/4v/
jf+U/5//o/+m/6//u//E/87/1P/U/9r/5f/v//P/9f/x/+7/7//w//T/+v/8//n/9v/2
//n/+v/7//z//v////7//P/+/wEA/v/9//v/+v/7//z///8BAAEA/v/+//7/AAAAAAEA
AQAFAAgACgALAAUA///6//f/+v/7//r/+////wIAAwAEAAYABgAGAAYABAAEAAYABwAE
AAIA///8//3//v8AAAMABgAIAAkACQAFAAUABgAHAAkACwALABAACwAIAAUAAQAEAAQA
AwAAAAUABwAIAAkACgAPABAAEAAMAAoACQAIAAQABAAIAAgACAAIAAYAAwAFAAcABwAH
AAgACAAIAAgACQAKAAoACwANAA0ADQANAAYAAgD///v//v/+////AQAAAP///v/+//z/
+//7//v/+//7//v/+P/5//r/+//7//n/+f/5//n/+v/6//r/+v/3//f/+P/4//n/+f/5
//n//P/9//7////7//r/+P/2//f/8//0//b/+f/6//v/+//6//v//P/9//r/+v/8//7/
AAACAP7/+//9//3//v/+////AAAAAAAA///+//7//v/8//z/+//3//3//////wEAAAD+
//z/+//+//7//v/9//7///8AAAAA///+//n/+v/+//////8BAAAA/v/8//j/+f/6//3/
/v////7//v////z/+//6//n/+f/5//v/+/////v/+//8//7//v/+//7/AAAAAAAAAAD/
//7//f/8//7//////wAAAwAFAAUABQAIAAkADQAPAA0ACQAFAAEABgALAA0AEAAQAA8A
DwAOAA4ADgAMAAoABAD+//v/+P/6//3/AAACAPz/+v/4//b/9v/4//n/+//4//j/9//2
//j/+v/8//7/+//6//j/9//6//r/+//7//f/9v/2//f/+//7//n/9f/x//b//v/6//b/
AQAOABsALgBLAGYAeQCBAHsAWwAuAAwA8f/U/7r/qP+g/6P/n/+Y/5v/qf+0/7v/xf/Q
/9b/4P/k/+b/7//x/+n/5//z//b/8f/w//b/+v/4//n/+v/2//f/+v/9//7/AAABAP3/
+v/7//3//f/9//z//P///wAAAwAFAAIA/v/9//z/+v/6//v/+////wAAAAD//wEAAQAC
AAUABwAHAAUABQADAAIA///8////AAABAAIABQAGAAkACwAHAAYABAACAAIAAgADAAUA
BAAGAAcABwAFAAUABgAHAAUABQADAAYACgAMAA4ADwARABAADgAKAAkABwAEAAEABAAJ
AAoACgAJAAgACAAIAAoADAASABQAEAAMAAYA//8BAAUABwAJAAoACgAKAAoABwAGAAQA
AwAHAAkACwANAAcABgAGAAUABQACAAAA//////////8AAP///f/8//v//f///wEAAAAA
AAAAAAD///z/+//6//n/+P/4//j/+P/5//n/+v/6//z//f/+////+//5//f/9f/5//z/
/v8AAP7/9//1//T/+P/6//z//f/+////AAABAP7//P/8//z//P/+//r/9//9////AgAE
AAQABAADAAIAAwACAAIAAgABAAAA/v/5//7////+////AQACAAMABQADAAIAAQD//wEA
AQABAAAA///+//n/+v///wEAAgAFAAMAAgABAP7//P/8//7//v/9//z//P/9////////
/////f/9//////8AAP//AAADAAwAEAANAPr/6P/u//L/9v/6//z//v8AAAIAAgACAAIA
AgAHAAkACgAMAAoACQAGAAMABQAFAAgACQANAA0ADQANABIAFwAZABwAGwAZABgAFgAS
ABAADAAIAAYABAAFAAYAAwADAAMAAgD8//z//P/8//z//P/7//v//v8AAAEAAgD///7/
/f/8////AAAAAAEA///+//7//f/7//r/+v/7//f/+//5//n///8EAAQAAAD4//n/BAAR
ACAAMwBKAGcAfwCHAIEAbgBMACUA/v/a/77/pv+f/6P/ov+f/6X/sv+9/8f/0P/a/97/
3v/e/+X/7f/t/+v/7f/4/wEAAgD+//b/8P/3/wAAAAD//wAA///+//7//f/9//z///8D
AAYABwAHAAgABgAEAAQAAwABAP7//v/+/wAAAAABAAEABgAIAAkACQAEAAEA/////wAA
AQAAAAEABQAIAAkACgAHAAYABQAEAAQABAAGAAcABQAGAAYABgAGAAYABwAJAAwADgAP
AA8ACwAJAAgABwAJAAkABwAKAA8AEgAVABcAEgAOAAkAAgAGAAcABwAHAAcACwALAAoA
CwAMAA4AEAAMAAoADAAKAAoACgAIAAUACAALAAwADQANAAwACwAKAAkACAAGAAUABwAH
AAcABwAGAAYABwAHAAgABgAFAAUAAwADAAMABAACAAEAAQABAP////////z//P/8//z/
+//+////AAABAP///v/9//z/+//7//z//P/9//3//f/9//v/+//7//v//f/+//7//v8A
APv/+//8////AAABAAEA/v/9//z/+//7//z///8CAAYACAAEAAEA///9//z/+v/8//7/
//8AAAMABAAGAAgABQAEAAIA/f///////f/9//3//P/7//v///8AAAEAAQAEAAUABgAG
AAIAAAD6//r//f///wAAAwADAAIAAQD+//7//v8AAAAAAwAEAAYACQAFAAEA/f/5//n/
+f/7//v//////wEABQAKAAoAAAD///7//f/8//z//P/8//z///8AAAEAAgAFAAcACAAK
AAkACwALAAsACQAHAAgABwAMAA0ADgAPABEAEwASABIAFQAVABYAFgAVABQAEQAOAAgA
BAADAAIAAAABAAIAAgD9//z/+//6//v//v8AAAMA/v/8//n/9v/3//j/+f/6//z//P/7
//v//v/+///////7//r/+v/7/wUABQADAPn/7f/y//z/+v/6/wMADgAfADQARwBWAG8A
hQCLAH0AYgA+AAsA2P+y/5j/kP+R/43/jP+V/6P/rv+7/8f/0P/U/9z/4v/m/+3/6//j
/+f/8//4//n/+P/0//T/+P/9/wIAAgD9//r//P/8//3//f/6//j/+v/9/wEAAwAEAAYA
AgAAAAAA//8BAP7//v/+/wAAAAABAAEAAAAAAP///f/9//3//v8BAAMAAwABAAEAAAAC
AAIAAgAAAAAAAAAAAAAAAAACAAMABQAIAAoADAAIAAYABQAFAAgACgALAAsABQADAAIA
AQACAAMAAgAGAAkACgALAAsACwAKAAgABAAGAAcABwAHAAcACwALAAoACwAKAAoACgAF
AAQABwAGAAkADAANAA0ACgAJAAYAAwAFAAYABwAIAAgACAAHAAcABQAFAAUABQAEAAYA
CQALAAcAAgD+//v/+//7//v//P/+//3//f/9/wAAAQACAAAA/f/8//v/+f/3//f/9//3
//b/9v/2//b/9v/3//n/+v/7//v/+//7//n/+f/5//n/+P/4//f/9v/3//P/9P/2//v/
/v8BAAMA/v/9//z/+//3//b/9//4//v//v/7//n//P/9////AAAAAAAA///+//7//v//
/wAAAAAAAP//+//9//3/+//7//7/AAACAAUABAACAAAA/f/6//n/+P/2//j/+v/4//z/
/v//////AQADAAIAAQD+//z//P/+//7//P/6//n/+f/7//3///8BAP7//f/+//3/AQD8
//7//v/+//7/AAAAAAAAAAD+//z/+v/4//3///8AAAIABQAHAAcABwAGAAUABwAHAAkA
CQAJAAkADgARABEAEgAUABMAEwASAA8ADgALAAgAAgD+//3//P/6//v//P/8//r//P/+
/wAA/P/8//v/+//6//r/+f/4//v//P/9//7//v/+//3//f/7//r/+v/5//j/+P/5//v/
AQABAPv/8//3//z//P/4//r/BwAYACsAOgBJAF4AdwCBAHMAWQA6ABgA9f/W/7j/ov+Y
/5H/j/+Y/6H/q/+4/8f/1f/g/+b/4v/a/9j/3//p/+//8f/x//L/+f/6//b/9v/6//v/
/P8AAAMAAgABAAAAAAD//////v8BAAUAAQD///z/+v/9//7/AQADAAQAAgADAAQAAQAA
AAAA//8EAAYABwAHAAYABQAFAAcABQADAP///f8CAAYACAAKAAYABAACAAAAAQACAAUA
BwAKAAwADQAOAAgABAABAP//BAAIAAsADQANAA0ADgAPAA4ADQAKAAwADwAQABEAEQAP
AA4ADAAIAAsADQAOAA8ADgARABAADgALAAoACgAKAAoACgAOAA4AEAAQAA4ACwANAA8A
DwAPABAAEAAQABAADgAOAA0ADQAKAAkACAAHAAgACgANAA8ACwAGAAIA//8AAAEAAgAE
AAYABQAFAAUABAADAAIA/v8AAAAAAAD///3//f/9//3//P/8//z//P/7//v//P/8////
/////////f/9//3//f8BAAQABgAIAAQA/f/7//r//f/+///////+////AAABAP7//v8A
AAIABAAGAAIA////////AAAAAAIABAAFAAYACAAIAAkACgAJAAgABgABAAEAAQD/////
AgACAAIAAwAFAAYABwAHAAUABQAFAAQABAAEAAAAAgAEAAUABQAHAAYABAACAP7///8A
AAMABAABAAAAAAABAAIAAwAEAAUAAwADAAUABQADAP//+f8AAAEAAgADAAQABgAGAAYA
BgAIAAgACAAIAAcABwAGAAYACQANAA8AEQANAAsADAALAA0ADQANAA0AEgAXABkAHAAY
ABUAEwAQABMAFAATABIADQAIAAYABAAEAAUABgAGAAIAAgACAAIAAQACAAIAAwADAAQA
BAAEAAMAAgABAAAA/v/+//3//f8BAAIABAAFAAEA/v/8//v/AQABAAUAAwD9//j/+v/+
/wAAAwAMABsAKgA7AFIAbQCJAJEAgwBoAEgAHwD6/+L/yv+u/53/n/+g/6P/q/+2/8H/
z//Y/9j/3P/q/+z/6//x/+//6//z//r/9//2//z//v/+/wEABgAGAAMABAACAAIAAwAD
AAQAAgAEAAcABAADAAEAAAACAAQACAALAA0ACgAKAAoABwAEAAIA//8EAAYABwAHAAYA
BQAFAAcACAAJAAgACQAJAAoACQAIAAgACAAIAAgABgAGAAgACQAKAAwADQAOAAsACgAK
AAsADQAQABIAEwAOAA0ADQANAA0ADQALAA4ADgAOAA4ADQARABIAEgAQABAAEQARABEA
DwATABMAEgAPAAwACgAIAAkACgAPABAAEQASABEADwAQABMAFAAVABIAEAAOAAwADQAO
AA4ADwAPAA8ADwAPABEAFAAYABsAFgAOAAcAAQACAAMABAAGAAYABQAFAAUABwAHAAcA
BAAFAAYABwAHAAUAAwABAP//AAACAAQABgADAAMABAAEAAcABwAHAAcACwANAA8AEQAJ
AAQA/v/4//z/+f/7//7///8AAAEAAQABAAMABQAHAAMAAgADAAQABQAGAAEA/f8CAAMA
BQAGAAgACgALAAwACAAGAAUABAAFAAYABgADAAYABwAGAAcABwAGAAUABQAIAAgACAAH
AAYABQAEAAIABQAGAAMABgAFAAUABAAFAAcACAAJAAgABwAGAAcABgADAAIAAgADAAYA
BwAIAAkABgAFAAYABQADAAMABQALAA4ADQAMAAsACgAIAAYABAACAAUABgAHAAgACAAJ
AAkACgAMAA8AEAARAA8ADwASABMAGAAZABoAGwAaABkAFQASABQAFQAXABgAGAAYABYA
FAAPAAoACAAGAAQABQAGAAYABQAGAAcACAAEAAIA///9////AgAEAAYABQAEAAMAAgAC
AAIAAQABAAMABAAGAAcAAgAAAP/////7//n//f8DAAMAAgAEAAYABAD//woAHwA0AEcA
XABzAIcAjQB7AF4AOAAXAPj/1v+2/6T/o/+f/5z/of+v/77/zf/X/9b/1v/Y/9T/0v/j
//X/9//1//n//P/9/wAAAgD+//r///8IAAoABQAEAAIAAAD///3/AAAAAAQACQAJAAkA
CAAIAAYABgAIAAkACAAEAAMAAgAFAAYACAAJAAgACAAHAAUABQAFAAYACQAIAAcABAAD
AAgADAAOABAADgAMAAoACAAIAAgACgALAA0AEAASABQADgAKAAcABQAJAAwADgAPAAsA
CwAMAA0ADwAPAA0AEAAPABAAEQARABEAEAAOAAoADQAPABAAEQAPABMAEwASABMAEgAS
ABIAEgASABYAFgASABAADAAHAAoADQAOAA8AEgASABIAEgARABAADgANAA4ADwAQABEA
CwAKAAoACQAKAAgABwAHAAoACwAMAA4ADQALAAoACQAHAAcABwAEAAEAAAD///3///8B
AAMABQADAAIAAQAAAAEAAQACAAIAAQABAAEAAQD//////////wIABAAFAAYABAD/////
AAAEAAYACAAJAAIA///8//n/+//8////AgAHAAoABwAFAAQAAwADAAIABgAIAAkACgAG
AAIA///8////AgAEAAMABQAFAAMAAwAHAAgACQALAAoACAAGAAMABgAHAAgACAAHAAYA
AQACAAYABwAHAAkACwAKAAkABgAEAAQABgAGAAQAAgABAAEAAwADAAMAAwAEAAUACAAJ
AAkABQD///7/AQACAAMABAAGAAYABgAGAAYABgAGAAYACAAJAAkACgALAA0ADQANAA8A
DwASABMAFQAVABUAFQAXABkAGAAYABoAGQAZABgAFwAWABMAEAALAAYABAACAAUABwAJ
AAoABAAEAAQABAAAAAAA////////AAAAAAAAAwAEAAUABgAEAAQAAwADAAMAAgACAAEA
AAAAAAEAAwABAP//+////wcACgAIAAYABgAPACAAMwBGAFkAcgCHAIkAdwBXADAACgDp
/8z/sP+c/5j/l/+Z/6D/q/+3/8D/y//V/9T/2P/g/+T/6v/1//n/9f/1//n/AAADAAgA
CAD+//j//f/+//7/AwAIAAYABgAHAAcABgAEAAYACQAJAAkACAAIAAYABAAEAAMABgAE
AAUABgAIAAgACQAJAAwADgAPAA8ACwAJAAgACQAHAAcABQAFAAgACgAKAAoADgAQABIA
FAAQAA4ADgANAAsADAAMAAwADAAMAA0ADwAOAA4ADQALAA0ADwASABUAEgARAA4AEAAR
ABIAEwATABUAFAASAA4AEQATABQAFQAUABcAFgAUABMAEgASABIAEQASABcAGAAYABgA
FgATABIAEwASABEAEgASABIAEgATABQAFAAVABcAFwAXABcAEgAQAA8ADQANAAoACAAH
AAgACQAKAAwADAALAAsACwAKAAkACAAEAAYABgAGAAUABQAFAAUABQAGAAYABgAGAAQA
AwADAAIABAAFAAYABwAGAAUABAADAAcACgAMAA4ADAAFAAMAAgAHAAgACQAJAAcABwAH
AAcABgAGAAgACgAMAA4ACgAHAAsACwAMAAwACwAMAAwADAALAAoACgAKAAwADgAPAA0A
DQANAAsACwANAA4ADwARABAADgAMAAkACQAJAAkACAAJAAoABwAKAAsACwAKAAsADgAO
AA4ADAANAA4AEQASAA8ADAAKAAkACQAJAAkACQAJAAkACwALAAwACwAMAA8AEgAUABUA
FgATAA8ACgAHAAsADQAOABAADgAOAA8AEQAVABkAGgAbABkAGQAaABwAGgAbAB4AIAAj
ACUAJgAnAB8AGQAXABUAFgAWABQAEAAOAA0AEAARAA8ADwAQABAACwAIAAkACQAMAA8A
DgALAAoACQAIAAkACgALAAwADgAOAA4ADgAMAAwADAAMAAwADAAMAAwADQAOAA8AEAAT
ABQAFQAWACUANABDAFIAYABsAHgAhABoAE4ANAAaAAEA6P/P/7b/tP+0/7T/tP+//8j/
0f/a/w==
         </WaveFormData>
      </LeadData>
      <LeadData>
         <LeadByteCountTotal>10000</LeadByteCountTotal>
         <LeadTimeOffset>0</LeadTimeOffset>
         <LeadSampleCountTotal>5000</LeadSampleCountTotal>
         <LeadAmplitudeUnitsPerBit>4.88</LeadAmplitudeUnitsPerBit>
         <LeadAmplitudeUnits>��V</LeadAmplitudeUnits>
         <LeadHighLimit>2147483647</LeadHighLimit>
         <LeadLowLimit>268435456</LeadLowLimit>
         <LeadID>II</LeadID>
         <LeadOffsetFirstSample>0</LeadOffsetFirstSample>
         <FirstSampleBaseline>0</FirstSampleBaseline>
         <LeadSampleSize>2</LeadSampleSize>
         <LeadOff>FALSE</LeadOff>
         <BaselineSway>FALSE</BaselineSway>
         <ExcessiveACNoise>FALSE</ExcessiveACNoise>
         <MuscleNoise>FALSE</MuscleNoise>
         <LeadDataCRC32>2287929335</LeadDataCRC32>
         <WaveFormData>
BAAFAAcABwAIAAoACwANAAwADAAMAA0AEQASABIAEQARABMAFgAZABgAFgAUABMAFAAU
ABQAEgAOAA4ADQAMAAkABwAFAAIAAAAAAP///v/8//v/+v/5//r/+v/5//j/9v/3//f/
9//5//j/+P/4//j/+P/4//j/9//2//b/9f/3//f/9v/2//X/9f/1//X/9f/3//n/9//7
/wIABAAEAAgADAALAA0AFgAeACMAIgAdAA8A8v/M/7L/rv+w/6j/nP+a/5n/l/+V/5v/
ov+p/7j/xv/P/9f/3//m/+3/9f/3//n/+v/4//b/9//4//b/9//8//z/+v/8/////f/9
//3//f/8//z//P/9//////8AAAAA/f/9//3//v/8//z//P/8////////////////////
///+//7//v/+//7//v//////AQABAAIAAgACAAMAAwAEAAMAAgABAAAAAQADAAQABQAE
AAQABAAEAAcABwAHAAcABgAGAAYABwAHAAgACAAIAAkACwANAA4ADQAMAAsACgAMAAwA
DAAMAAoACwALAAsADAAMAAwACwAKAAoACgALAAkACQAJAAkACwALAAsACwANAAwACwAL
AAgABwAGAAUABgAGAAcACAAEAAQAAwADAAMAAwABAAEAAwADAAIAAQD+//3//f/8//z/
/P/8//z//P/8//z/+v/6//r/+v/6//z//P/8//v/+f/5//n/+f/6//z//f/+//3//P/7
//r/+v/6//r/+//9//3//f/9//v/+//7//z//v/+//7//v/8//z//f/9//7///8AAAEA
AAAAAP///v/9//3//f/8//3//v/9/wAA//////7//P/+//7//v/+/wAA/////////v/9
//z/+//7//v/+//6//j/+P/4//j/+P/5//n/+P/6//r/+//7//r/+v/6//r/+v/6//n/
+f/5//n/+f/5//n/+f/5//r/+v/3//f/+P/6//r/+v/6//z//v8AAAMAAQABAAIAAgAF
AAYABgAGAAUABwAIAAgABQAFAAcACgAOAA8ADwAPAA4ADQALAAkACAAGAAYABQAEAAEA
///9//n/9f/z//D/8P/v/+//7//v/+7/7v/t/+7/7v/v/+//7f/t/+z/7P/r/+r/6f/o
/+n/6v/r/+3/6//r/+v/6v/q/+v/6//r/+//7f/t/+v/6//t//L/+P/+/wAA/v///wMA
DAASABEACAD9/+n/wv+i/6L/pv+c/47/hv+E/4X/h/+N/5H/lv+f/6z/uv/H/9H/2//k
/+n/7//x//H/7v/s/+z/6//q/+z/8f/w/+7/8P/w/+//7//v/+//7//y//L/8v/z//D/
7//v/+7/7//v/+//8P/y//L/8v/y//H/8f/x//H/8//z//P/8//y//L/8v/y//T/9P/1
//X/8//z//T/9P/2//f/9//4//j/+P/4//j/9v/3//f/9//4//j/+P/4//v/+//7//v/
+v/6//r/+//8//7///8AAP////////7/AAAAAAAAAAAAAAAAAAAAAAAAAQABAAEABAAE
AAQAAwAAAAAAAAABAAMAAwADAAMAAQABAAEAAQADAAIAAQABAAEAAQABAAEA///+//7/
/v/8//z/+//7//v/+//5//n/+f/5//j/9//4//f/9//2//P/8v/x//D/8v/y//L/8P/y
//L/8v/y//L/8v/y//H/8//z//P/8//x//L/8v/y//L/8v/y//L/9P/0//T/9f/z//P/
8//z//X/9f/1//b/9P/0//T/9P/2//b/9//3//X/9f/1//X/9//4//j/+P/5//n/+f/4
//j/+P/2//j/+P/5//n/+P/4//j/+P/4//b/9f/1//X/9//3//f/9//1//X/9f/0//T/
9P/0//T/9v/3//f/9v/0//T/9f/1//b/9v/2//b/9P/0//P/8//1//X/9f/1//X/9//2
//b/9v/2//b/+v/8//7/AQAAAP/////+/wEAAgACAAIAAwAFAAYABgADAAMABQAIAA0A
DQAMAAsACwALAAoACQAGAAQABAADAAIA///9//v/9v/z//L/8P/v/+//8P/x/+//7v/u
/+3/7v/u/+//7//t/+3/7P/s/+z/7P/s/+z/7v/u/+7/7//t/+3/7f/s/+z/7f/t/+3/
7//v/+//6//t/+//8P/2//7/BAACAAUACwASABgAGQASAAcA7//I/6j/ov+i/5r/kP+K
/4j/h/+L/4//k/+c/6X/sv/A/8n/0f/Z/+L/6//x//P/8f/u/+z/7v/t/+7/8P/z//L/
8v/0//L/7//x//H/8f/x//T/9P/0//X/8//z//T/9P/1//X/9f/2//T/9P/0//T/9f/1
//X/9f/2//f/+P/5//n/+P/3//b/9//4//r/+//5//n/+v/6//j/+f/5//r/+//8//3/
/v/8//3//f/9//7//v/+//7///////////8AAAAAAAABAAMABAAEAAQAAwADAAMAAgAD
AAQABQAGAAYABgAGAAYABAAFAAUABQAHAAgACQAJAAgACAAIAAkACwALAAsACwAJAAkA
CQAJAAkACAAHAAcACQAJAAkACQAIAAYABQAEAAQABAADAAMAAwADAAEAAQABAAEAAAD/
//////8AAAAA/f/8//v/+v/8//z//P/6//r/+v/6//r//P/8//z/+//7//v/+//7//n/
+v/6//r//P/8//z//P/8//z//P/9//v/+//7//v//P/9//7/AAD///7//f/8//3//v8A
AAEAAQABAAEAAQABAAIAAgACAAMAAwADAAIAAgACAAAAAgACAAMAAwACAAIAAgACAAIA
AgABAAEAAQAAAP///v/9//3//f/9//z/+v/6//r/+v/6//v/+//6//r/+v/7//v/+v/6
//r/+v/6//r/+f/5//v/+//7//v/+f/5//n/+v/6//n/+f/6//v//P/8//z//P/8//7/
AAACAAUABQAFAAYABgAHAAgACAAIAAkACwAMAAwACwALAA0AEAARABEAEAAPABEAEQAQ
AA8ACgAIAAgABwAIAAUAAwABAP7/+//6//j/9v/1//X/9f/3//b/9v/1//L/8v/z//P/
9P/1//X/9v/1//T/8//y//L/8v/y//P/9P/1//b/9v/1//X/9P/z//P/9//3//X/9//5
//r//P8CAAoADAALABEAGgAgACEAIAAZAAsA5v++/67/rv+m/5r/lP+Q/43/i/+N/5X/
nv+n/7b/xP/L/9H/2//k/+n/7//1//f/9P/2//j/9f/2//b/9//4//j/+v/6//3//P/7
//r/+f/8//z//P/9//3//f/+//7/+//7//v//P/+//7//v/+//3//f/9//3//f/9//3/
/f/+//7//v/+//7//v//////AQABAAIAAgACAAMAAwAEAAQABAAEAAQABAAFAAUABQAG
AAYABgAGAAkACQAJAAkACAAIAAgACQAJAAoACgAKAAoACwAMAAwADAAMAAwADAAMAAwA
DAAMAAwADQANAA0ADAAMAAwACwAKAAoACgALAAsACwALAAsADQANAA0ADQAMAAoACAAH
AAgACQAKAAsACQAIAAgACAAGAAYABQAFAAcABwAFAAUAAwADAAIAAQABAAEAAgACAAIA
AgACAAIAAQAAAP///P/9//7///8AAP7//v/+//3////////////9//7//v/+//z//P/8
//z///8AAAEAAwABAAEAAQABAAMAAwADAAQABAAEAAQABAADAAIAAgABAAIAAwAEAAUA
AwAEAAQABAAFAAUABQAEAAYABgAEAAYABAAFAAUABAAFAAYABwAIAAYABQAFAAUAAwAD
AAMAAwAEAAUABgAGAAYABgAGAAYABAAFAAUABAAEAAQABQAFAAQABAAEAAQABgAGAAUA
BQADAAMAAwADAAUABQAFAAYABAADAAMABAAFAAUABQAFAAQABgAGAAUAAgADAAUABgAG
AAgACAAIAAgACQAKAAsADQAPAA8AEAAQABEAEgASABIAEwAVABYAFgAVABUAFwAaABwA
GwAZABcAGAAZABkAGQAUABIAEgARABAADQALAAkACAAFAAQAAgAAAP///////////v/+
//3//P/8//3//f/7//v/+v/6//z//P/8//z/+//6//n/+f/6//v//P/8//z//f/9//3/
+//7////AwABAAEABAAEAAgADgASABEAFQAgACYAKQAmAB0ACwDq/8T/sv+y/7L/qP+e
/5z/mf+V/5n/of+o/7H/vP/I/8//2f/j/+r/8f/3//n/+//6//j/+v////z/+P/7//7/
/P/6//7/AQD//////////////v/9//3//v///wEAAgD///////8AAAAAAAAAAAAAAQAB
AAEAAQD//////////wIAAgACAAIAAAAAAAEAAQABAAEAAgACAAIAAwADAAQAAgACAAIA
AgADAAUABgAHAAYABgAGAAYACQAJAAkACQAKAAoACgALAAoACgAJAAgACAAJAAoACgAM
AAwADAAMAAwADAAMAAwADgAPAA8ADwANAAwACwAJAAkACgALAA0ADAALAAoACQALAAsA
CwALAAkACAAHAAcABwAHAAcABwAJAAgACAAIAAQABAADAAMABQAFAAMAAwADAAMAAgAB
AAAA//////7/AAAAAAAAAAD+//7//v/8//z//P/8//z//P/8//z/+//7//v/+//7//3/
/v/+//7//P/8//z//P/+//7//v///////////////v/9//z//P/9//7///8AAP7//v//
//////////////8BAAIAAgACAAIAAQAAAP7/AAAAAP7/AAD+///////+/wAAAAAAAAAA
/v/9//3//f/9//3//f/9//7///8AAAAA/v/+//7//v8AAAEAAQAAAP7//v///////P/8
//z//P///wAAAAABAP///f/7//n/+//7//v//P/8//v/+//8//z/+//6//n///8AAAAA
AAAAAAAAAQACAAMABQAHAAcACAAIAAgACAAHAAYACQALAAwADAAJAAkACwAOABIAEwAT
ABMAEwATABIAEQAOAAwADAALAAgABQADAAEA/v/7//r/+P/4//f/9//3//f/9v/2//X/
8v/y//P/8//x//H/8P/w//L/8v/y//L/8P/w//D/8f/x//H/8f/w//L/8//z//P/8//x
//X/9f/1//f/+v/+/wIABgAGAAUACwASABYAGQAUAAkA8f/O/7D/qP+u/6r/oP+Y/5L/
kf+R/5P/lf+a/6X/rv+8/8v/1f/d/+b/6//x//f/+f/2//T/8v/v/+7/8v/1//b/9v/4
//j/+f/5//n/+f/5//j/+P/4//n/+f/5//r/+v/5//n/+f/6//r/+v/6//r/+f/5//n/
+f/5//n/+f/5//v//P/9//7//f/8//z/+//9//3//v/+//3//f/8//z//f/+////AAAC
AAMAAwADAAEAAAD///7/AQABAAEAAQACAAIAAgADAAMABAAEAAQABAAFAAYABgAEAAQA
BAAEAAcACAAJAAoABwAHAAYABQAIAAgACAAHAAgACAAIAAkACAAHAAYABQAGAAcACAAJ
AAkACAAHAAcACQAJAAkACQAJAAgACAAIAAQABAADAAMABQAFAAMAAwABAAEAAAD//wAA
//////7/AAAAAAAAAAD///7//f/6//z//P/8//z/+v/6//r/+f/5//n/+f/5//n/+v/6
//r/+P/4//j/+P/5//r/+//9//v/+//7//v/+f/5//n/+v/7//z//f/+//3//P/8//v/
/f/9//3//f/7//z//P/8//3//f/9//z//P/8//r//P/8//3//f/8//3//v///wAA/v/9
//3//f/9//3//f/9//3//f/9//z/+v/6//r/+v/7//3//v/+//v/+v/6//n/+f/6//v/
/P/8//z/+//7//n/+f/5//n/+v/7//z//v/+//v/+//6//z//P/8//z/AAACAAQABwAF
AAUABgAGAAkACgAKAAoACwANAA4ADgAOAA8AEgAWABcAFwAWABUAFAATABEADwAOAAwA
DAALAAgABQADAAEA/v/7//r/+P/3//f/+P/5//j/9v/1//P/8//0//b/9//3//f/9v/2
//f/+P/5//r//P/8//z//f/7//v/+//6//z//f/9//3////9//n/+f/9/wEABgAIAAwA
EgAWABUAFwAgACYAJQAiABcA+f/S/7j/sv+y/6z/nv+Y/5r/nf+b/53/pf+s/7X/wv/Q
/9v/5//x//j///8DAAEAAQAAAP7//v///wQABAADAAIAAgACAAIAAwAFAAUABQAFAAQA
BAAEAAUABwAHAAgACAAHAAcABwAIAAYABgAGAAYABwAHAAcABwAHAAcABwAHAAgACAAI
AAgACgAKAAsACwAJAAkACgAKAAoACwALAAwADAAMAAwADAAMAA0ADQANABAAEAAQABAA
DwAPAA8ADwASABIAEgATABEAEgASABIAEAARABIAEgATABQAFQAWABQAFAAUABQAFAAV
ABUAFQAUABQAFAATABQAFAAUABUAFQAVABUAFQATABMAEwATABUAFAATABMAEwATABMA
EwATABIAEgASABIAEgARABEADgANAAoACQALAAsACgAJAAgABwAHAAYACAAIAAgACAAI
AAgACAAGAAQABAAEAAQABAAEAAQAAwAFAAUABQAFAAMABAAEAAQABQAGAAcACAAGAAYA
BgAHAAcABwAHAAcABwAHAAcACAAIAAgACAAIAAgACAAJAAkACAAHAAYABQAGAAgACQAK
AAsACwALAAoACgAKAAgACgAKAAsACwAKAAgACAAIAAgACAAHAAcABwAHAAcABwAHAAcA
BwAHAAYACAAIAAgACAAHAAcABgAEAAYABgAHAAcABgAGAAYABgAGAAYABQAFAAcABwAH
AAcABQAFAAUABgAIAAcABwAIAAcABwAFAAUABgAIAAgACAAIAAsADAANAA8ADQANAA4A
DgAQABIAEwAUABMAFQAWABYAFQAVABcAGgAdAB0AHAAbABsAGwAaABkAFgAUABQAEwAU
ABEADwANAAoABwAGAAQAAgABAAEAAQAAAP7//f/7//v//P/+/////f/9//z//P/8//z/
/P/8//z//P/8//3/+//7//v/+v/7//3//v////3/+//7//v//f///wIABgAIAA4AFAAV
ABMAGAAiACkALAAnABsA/v/Y/7r/tP+y/6b/nP+a/5v/mf+Z/53/ov+p/7b/wv/N/9f/
4f/o/+//9//7//v//v/8//r///8AAP7///8AAP7/AAAAAP//AQABAAEAAQACAAIAAgAD
AAEAAQACAAIAAwADAAMABAAEAAQABAAEAAUABQAFAAUABQAFAAUABQAGAAYABgAGAAcA
CAAKAAsACwALAAwADAAMAA0ADQAOAA4ADgAOAA4ADgAPAA8ADwAQABAAEAAQABEAEQAR
ABEAEgASABIAEwATABQAFAAUABQAFQAWABYAGAAYABgAGAAXABYAFQAUABYAFwAXABcA
FgAWABYAFQAUABQAFAAVABcAFwAXABcAFQAVABUAFQAVABQAEwATABMAEwATABMAEQAQ
ABAAEAAQABAADwAPAA8ADwANAA0ADQANAAwACwAIAAcABwAGAAgACAAIAAgACAAIAAgA
BgAGAAYABgAGAAgACAAIAAcABQAFAAUABQAFAAYABgAGAAYABgAGAAYABAAEAAQABQAF
AAUABQAFAAYABwAIAAoACAAIAAgACAAIAAgACQAJAAkACQAJAAkACwAMAAwADAALAAsA
CwAKAAoACgAIAAoACgALAAsACgAIAAgACAAIAAoACQAJAAkABwAHAAcABwAJAAkACQAI
AAkACgALAAwACQAJAAgABgAHAAgACgALAAoACgAKAAoACAAIAAcABwAJAAkACQAJAAcA
BwAHAAgACAAHAAcACAAJAAkACAAKAAoACgAKAAwADgAQABMAEwATABQAFAATABQAFAAU
ABUAFwAYABgAFwAXABkAHAAhACEAIAAfAB8AHwAeAB0AGAAWABYAFQAUABEADwANAAgA
BQAEAAIAAQABAAIAAwACAAAA///9//z//P/9//3//f/9//z//P/6//r/+v/6//z//P/8
//3//f/9//3//P/6//v/+//7//3//f/7//n/+f/7//z/AgAKABAAEAAPABMAGgAeAB8A
HAAVAAEA4P++/7L/tP+w/6b/nP+Y/5n/mf+b/5//pv+v/7j/wv/N/9v/4//o//P//f//
//3/+v/2//T/9f/0//j/+//8//z//P/6//n/+f/5//n/+f/7//z//f////z/+//7//r/
+v/7//z//v/8//z//P/8//3//f/9//3//f/9//3//f/8//z//P/8//7//v///////f/9
//7//v/+//////8AAAAAAAAAAAAAAgADAAMAAwAEAAQABAAEAAQAAwACAAEABAAEAAQA
BQAFAAYABgAGAAQABQAGAAYABgAGAAYABgAGAAYABgAGAAYABwAHAAcACAAIAAgABwAG
AAYABgAHAAcABwAHAAcABQAFAAUABQAHAAYABQAFAAMAAwADAAMAAQAAAAAAAAD//wAA
AAABAP/////9//3//P/7//n/9//3//f/+P/4//j/+P/4//j/9v/2//b/9P/2//b/9v/2
//T/9P/0//P/9v/3//j/+f/2//b/9f/0//b/9v/2//b/9P/0//T/9f/z//P/8//z//T/
9f/2//j/9v/2//b/9v/4//j/+f/5//n/+f/5//n/9//4//j/+P/6//v//P/8//v/+v/3
//j/+P/5//n/+P/6//r/+v/6//r/+f/5//n/+//7//v/+//5//n/+f/4//j/+P/4//j/
+P/5//n/+P/4//j/+f/5//r/+v/6//r/+f/4//b/9f/2//f/+P/5//f/9//3//j/+P/4
//r//P/+/wAA//8AAAEAAwABAAEAAgACAAUABgAGAAYABQAHAAgACAAIAAkADAAQABEA
EQAQAA8ADQANAAwACwAJAAgACQAJAAYAAwABAP//+v/3//b/9P/0//P/8//z//P/8v/y
//H/8P/w//H/8f/v/+//7v/u/+//8P/x//L/8P/w//D/8f/x//H/8f/w//L/8//z//P/
8f/v//H/8f/x//P/9v/6/wIABgAGAAcADQASABgAHQAWAAUA6f/C/6b/pP+o/57/kv+O
/47/j/+R/5P/l/+e/6f/tP/C/9H/2//h/+j/8f/3//X/8f/y//T/9P/1//b/9v/1//T/
9P/2//j/9//3//f/9//3//b/9v/2//f/+P/5//v//P/7//v/+//8//v/+v/5//j/+v/7
//z//f/7//v/+//7//z//P/8//z//P/8//3//f/9//3//v/+/wAAAQABAAIAAAAAAAAA
AAAAAAEAAQABAAQABAAEAAQAAwADAAMAAwAGAAYABgAHAAUABgAGAAYABgAHAAgACAAK
AAoACgAKAAgACAAIAAgACAAJAAkACQAKAAoACgAJAAoACgAKAAsACwALAAsACwAJAAkA
CQAJAAoACgAKAAsACQAJAAkACQAJAAgACAAIAAYABgAFAAUABQAFAAMAAwADAAMAAgAB
AAAA//////7//P/8//z//P/+//7//v/8//r/+v/6//r/+//8//3//f/7//v/+//7//v/
/P/8//z//P/8//z//P/6//r/+v/7//3//f/9//3/+//7//v//P/9//7///8AAP7//v//
/////f/9//3//f///wAAAAAAAAEAAQABAAAAAAAAAP7/AAAAAAEAAQAAAAAAAAAAAAAA
AgABAAEAAQD//////////wEAAQABAAAAAAAAAAAAAAD//////v/8////AAACAAMAAQAA
AP///v8AAAAA/////////////////f/9//3//v8AAAEA//8AAAAAAAAAAAAAAgAEAAYA
CQAHAAcACAAIAAkACgAKAAoADQAPABAAEAANAA0ADwASABMAEwASABEAEgATABMAEwAO
AAwADAALAAwACQAHAAUAAgD///7//P/6//n/+f/5//n/+P/4//f/9P/0//X/9f/3//f/
9v/2//T/9P/0//T/9P/0//T/9f/1//X/9f/0//T/9f/1//X/+f/5//f/+f/7//f/9v/6
/wAABgAOAA8AEQAWAB4AIQAiACEAFQD4/9D/tP+u/67/pP+W/5D/kf+N/4//l/+g/6f/
tP/C/8n/0f/b/+L/6f/z//n/+f/8//z/+v/3//j/+P/5//r//P/+//7//f/9//3//f/9
//7//v/+/////////wAAAAD///////8AAAIAAgACAAIAAgABAAAA//8AAAEAAgADAAIA
AgACAAIAAgACAAMAAwAFAAUABgAGAAUABQAEAAQABQAGAAcACAAIAAkACQAJAAoACgAK
AAoADQANAA0ADQAMAAwADAANAA0ADgAOAA4ADgAPABAAEAAQABAAEAAQABIAEgASABIA
EAARABEAEQASABIAEgARABAAEAAQABEADwAPAA8ADwAQABEAEgATABIAEAAOAA0ADgAP
ABAAEQAQAA4ADQAMAAoACgAJAAkACwALAAkACQAHAAcABgAFAAYABQAFAAQABAAEAAQA
BAAEAAQABAACAAQABAAEAAQAAgACAAIAAQADAAMAAwADAAEAAgACAAIAAAAAAAAAAAAB
AAIAAwAFAAQAAwACAAEAAwADAAMABAAEAAQABAAEAAQABAAFAAUABwAHAAcABwAFAAYA
BgAGAAcABwAHAAYABgAGAAQABgAGAAcABwAGAAgACAAIAAgABgAFAAUABQAHAAcABwAH
AAcABwAHAAYABgAGAAYABgAGAAcABwAGAAQABAAFAAUABgAGAAYABgAGAAYABQAFAAcA
BwAHAAcABwAHAAcACAAGAAUABQAGAAYABwAIAAkACgALAAwADQAPABEAEQASABIAEwAU
ABQAFAATABUAFgAWABcAFwAZABwAHQAdABwAGwAdAB0AHAAbABYAFAAUABMAEgAPAA0A
CwAKAAcABgAEAAAA////////AQAAAAAA///+//7///////3//f/8//z//v/+//7//v/8
//z//P/9//v/+//7//r/+//9//7///8BAP3/+f/9/wEAAQAEAAoADgAQABIAEwAXACAA
KAArACoAJQAVAPL/yv+4/7b/sP+m/57/nP+b/5n/m/+j/6z/tf/C/9D/1f/b/+P/6v/z
//3//////wAAAgACAP///v8AAAEAAgACAAIAAgADAAMAAwADAAMAAgACAAIAAwAEAAUA
BwAIAAUABQAFAAYACAAIAAgACAALAAsACwALAAoACQAIAAcACgAKAAoACgAKAAoACwAL
AAsACwAMAAwADAANAA0ADgAMAAwADAAMAA0ADwAQABEAEAAQABAAEAAPAA8ADwAPABEA
EgATABUAFAAUABMAEgAUABUAFgAWABYAFgAWABYAFAAUABQAFAAVABcAGAAZABcAFgAV
ABMAEgASABIAEwAVABUAFQAVABMAEwATABMAEwASABEAEQARABEAEQARABEAEAAQABAA
EAAQAA8ADwANAA0ACwALAA0ADQAMAAsACAAHAAcABgAGAAYABgAGAAgACAAIAAYABgAG
AAYABgAGAAYABgAFAAQAAwACAAEAAgAEAAUABgAGAAYABgAGAAQABAAEAAUABwAHAAcA
BwAFAAUABQAGAAgACAAIAAgABgAGAAcABwAHAAcABwAHAAcACAAIAAgACQAJAAkACAAI
AAgABgAIAAoACwALAAoACQAIAAcABgAHAAcACAAJAAgABwAGAAUABwAHAAcABgAEAAQA
BAAEAAQABQAFAAQABQAGAAgACQAHAAYABQAEAAYABgAFAAUABQAFAAUABQADAAMAAwAE
AAYABwAHAAYABgAGAAYABgAIAAoADAAPAA0ADQAOAA4ADwAQABAAEAARABMAFAAUABEA
EQATABYAGQAZABgAFwAZABkAGAAXABIAEAAQAA8AEAANAAsACQAFAAEA///8//v/+//8
//3//f/8//z/+//4//j/+f/5//v/+//6//r/+v/6//r/+v/4//j/+P/5//n/+f/5//j/
+v/7//v/+//5//n/+f/5//v/AQAEAAgADgAQAA4AEQAZABwAHAAbABYAAQDd/7r/rP+0
/7T/pP+W/5b/lv+T/5f/n/+l/6r/sf+8/8r/1//j/+n/8v/9/wEA/f/9//z/+P/2//v/
/v/8//v//P/8//z//P/9//v/+//7//v//v/+//7///8BAAEAAgACAAAA///+//7//v/+
//7//v///////////wAAAQACAAMAAgACAAIAAgAAAAAAAQABAAEAAQACAAIABAAFAAUA
BgAEAAQABAAEAAQABQAFAAUABgAGAAYABgAFAAUABQAFAAgACAAIAAkACwAMAAwADAAK
AAsADAAMAAwADAAMAAwADAAMAAwADAAKAAsACwALAA4ADgAOAA0ACgAKAAoACwANAA0A
DQANAA8ADwAPAA8ADQAMAAsACwANAA0ADQANAAwACgAJAAgACAAIAAcABwAHAAcABQAF
AAMAAwACAAEAAgABAAEAAAD///7//f/8//z//P/8//r//P/8//z//P/6//r/+v/5//v/
+//7//v/+f/6//r/+v/8//z//P/8//z//P/8//3//f/9//3//f/9//3//f/+//7//v/+
//7//v/+//////8BAAEAAQABAP//AAAAAAAAAwADAAMAAgAAAAAA/v8AAAIAAwADAAIA
AgACAAIAAgABAP///v/9//7///8AAAEA/////////v8AAAAAAAAAAAAAAQABAAAA/v/+
/////////wAAAQACAAEAAAD+//3///////////////////8AAAAA/////wAABgAHAAgA
CQAHAAoACwALAAwADQANAA4ADwARABEAEAAOABAAEAASABQAFQAWABkAFgAVABQAEwAP
AA4ADgANAAsACgAIAAcABQAAAPz/+P/5//n/+P/3//f/9v/2//X/9v/3//f/+P/4//n/
+P/2//b/9v/2//b/9v/2//b/9P/0//T/9P/2//b/9v/2//j/+P/4//j/+P/4//j/+P/+
/wIABgAKAA8AEgAVABgAFQASAA8ADAD2/+D/yv+0/6v/pP+d/5b/l/+Y/5n/mv+j/6r/
sf+4/w==
         </WaveFormData>
      </LeadData>
      <LeadData>
         <LeadByteCountTotal>10000</LeadByteCountTotal>
         <LeadTimeOffset>0</LeadTimeOffset>
         <LeadSampleCountTotal>5000</LeadSampleCountTotal>
         <LeadAmplitudeUnitsPerBit>4.88</LeadAmplitudeUnitsPerBit>
         <LeadAmplitudeUnits>��V</LeadAmplitudeUnits>
         <LeadHighLimit>2147483647</LeadHighLimit>
         <LeadLowLimit>268435456</LeadLowLimit>
         <LeadID>V1</LeadID>
         <LeadOffsetFirstSample>0</LeadOffsetFirstSample>
         <FirstSampleBaseline>0</FirstSampleBaseline>
         <LeadSampleSize>2</LeadSampleSize>
         <LeadOff>FALSE</LeadOff>
         <BaselineSway>FALSE</BaselineSway>
         <ExcessiveACNoise>FALSE</ExcessiveACNoise>
         <MuscleNoise>FALSE</MuscleNoise>
         <LeadDataCRC32>74735252</LeadDataCRC32>
         <WaveFormData>
BgAIAAgACAAIAAkACQAJAAkABwAGAAUAAgAAAAAA//////3//P/7//j/+P/4//j/9//3
//b/9f/3//f/9//3//f/+f/7//3/AQABAAEAAQD9//z//P///wIAAwACAAUAAwAEAAQA
BAACAAIAAgACAAIAAgACAAMAAwADAAMAAwAFAAQABAAFAAMAAwAEAAQABAAGAAYABgAI
AAgABAAEAAcACwAKAAcABQAKAA4AEAAOABMAHwApACYAHQAPAP3/6f/S/7n/qf+n/6b/
ov+t/7r/xv/Q/9n/4P/p//L/9f/4//3/BAAGAAgACgAIAAUABwAJAAoACgANAA0ADwAP
AA8AEAAOAA4ADgAPAA0ADQAOAA4ACwALAAwADAAMAAwADAANAA0ADQANAA0ADwAPAA4A
DgANAA4ADgAOABAAEAAQABAAEAAQABAAEAASABIAEgATABIAEQAQAA8AEQARABIAEgAS
ABMAEwATABUAFQAVABUAFAAUABMAEgAUABQAFQAVABUAFQAVABUAFAATABMAEgATABUA
FgAXABgAGAAYABgAFgAWABUAFQAVABMAEwATABMAEwATABMAFAAUABMAEwAQAA8ADgAO
AA4ADgAPAA8ADAAKAAgABwALAAwADAANAAsADAAMAAwACgAKAAgACAAKAAoACgAJAAkA
CQAJAAoACAAHAAcABwAGAAYABgAFAAYABwAIAAoACAAIAAgACAAKAAkACQAJAAgACAAH
AAYACAAIAAgACAAKAAoACwALAAgACAAHAAcACAAIAAgACAAIAAgACAAIAAUABQAFAAUA
CAAJAAoACwAIAAYABQAEAAYABwAIAAkABwAHAAcACAAIAAcABwAHAAcABgAEAAIAAgAC
AAIAAgAEAAUABgAHAAcABwAIAAgABAADAAMAAwAFAAYABwAHAAYABQADAAIABQAFAAUA
BQAEAAQABAAEAAQABAAEAAQABAACAAQABAAEAAQABAAEAAcACAAKAAoACAAIAAkACQAL
AAsACQAIAAcABgAEAAQAAwACAP///f/7//r/+v/6//r/+f/5//j/9f/1//X/9f/1//f/
+f/7//3////////////9//z//P/////////9/wEAAQACAAIABAAEAAQABAADAAIAAQAA
AAEAAQABAAEAAQABAAAAAAABAAEAAQACAAQABAACAAIAAAD+//7/AgAIAAsACQAEAP3/
+f/8/wIABgAIABMAIQAlACAAEwD///H/5//Y/8X/uf+z/67/rv+z/77/xv/Q/9n/3v/j
/+j/8//6////AgAEAAQAAgD+////AwAHAAgABgAFAAUABwAHAAcACAAGAAYABgAHAAcA
BwAIAAgACQAJAAoACgAKAAoACgALAAkACQAJAAkACQAJAAgACAAIAAgABwAGAAkACgAL
AAwACwAKAAkACAAIAAgACAAJAAkACQAJAAkABwAHAAgACAAKAAsACwALAA0ADQANAA0A
DAAMAAsACgAKAAoACwALAAsACwALAAsACwALAAwADAAMAA0ADQANAAoACgAKAAoACgAK
AAkACQAJAAcABwAHAAUABQAFAAUABgAGAAUABQAEAAMAAgACAAIAAgADAAMAAgACAAIA
AwACAAIAAQABAP//AAAAAAAAAQACAAEAAgAEAAQABAADAAEAAQABAAIAAgABAAEAAQAC
AAIAAgABAAEAAQABAAIABAAEAAQABAACAAEAAQABAAEAAgACAAIABAAEAAQABAACAAIA
AwADAAQABAADAAMAAwACAAEAAAACAAIAAgACAAEAAQABAAEAAQABAAEAAQADAAIAAgAC
AAIAAwAEAAUAAgABAAAAAAABAAEAAgADAAQABAADAAIAAQAAAP///v///////////wEA
AQACAAIAAQABAAIAAwABAAIAAwADAAIAAQD///7//f/9//3//f/+/wAAAgAEAAIAAgAC
AAAAAAAAAAAAAwAEAAYABgAIAAgACQAJAAcABwAFAAQABQAEAAIAAgABAAAA/f/7//f/
9v/2//b/9v/1//X/9P/x//H/8f/x//P/9//7////AAABAAAA//8BAP///v/+/wAA///+
//v//f/9//7//v8AAAAAAAAAAAAAAAAAAAAAAQABAAEAAQABAAEAAAAAAP///////wAA
AgACAAQABgACAAIAAgAEAAYACQAHAAAA/f///wQACgAKAAoAEQAhACcAIAANAPn/6//b
/8L/rf+p/6f/pP+o/7f/wv/K/9T/3f/k/+v/8v/5//7/AQACAAIAAgAEAAYACQALAAsA
CgAIAAcABwAJAAkACQAKAAoACgAKAAsACwALAAwADAALAAsADAAMAAwADAAMAA0ACwAL
AAsACwANAA0ADAAMAA0ADgAOAA4AEAAQABAAEAAOAA4ADgAOAA4ADgAOAA8ADwAPAA8A
DwAPAA8AEAAQAA4ADwAPAA8AEQARABEAEQATABQAFAAUABQAFAAVABUAEwATABMAEwAT
ABMAFAAUABYAFwAXABcAFgAWABYAFgAUABQAEwATABEADwAPAA8ADwAPAA8ADwAOAA4A
DQANAA4ADQAMAAwACgAKAAsACwALAAoACQAJAAoACgAJAAkACAAIAAcABgAIAAgABgAG
AAYABgAGAAUABQAFAAUABgAIAAcABwAHAAYABgAGAAUABQAFAAUABgAGAAYABgAGAAYA
BQAFAAUABQAGAAYABgAIAAgACAAIAAYABgAHAAcABAAEAAMAAwAFAAYABwAIAAcABgAF
AAQABAAFAAYABwAGAAUABAADAAUABAAEAAQAAgABAAAA//8BAAEAAQACAAIAAQABAAEA
AgACAAEAAAACAAIAAgACAAMAAwADAAMAAwADAAQABAACAAEAAQABAAMABAAFAAUABQAF
AAQABAADAAMAAwADAAIAAgACAAIAAgACAAIAAgACAAIAAgACAAYABgAEAAQABAAEAAUA
BgAIAAgACAAIAAkACQAHAAcABQAEAAUABAACAAIAAQAAAP3/+//3//b/9v/2//j/9//3
//b/9f/1//X/9f/1//f/+f/7//3/////////AQD///7//v/////////9//3//f/+//7/
AAAAAAAAAAD+//7//v/+/wAAAQACAAMAAwADAAIAAgACAAEAAAAAAAQABAACAAIAAgAC
AAIABAAGAAkACQAEAAEAAwAGAAgACgAOABMAHQAnACIAEQD7/+n/2f/A/6n/n/+f/5z/
nv+t/7z/xv/Q/9n/4P/n/+7/8//6////AgACAAQAAgACAAMAAwABAAIABAAHAAkACAAH
AAYABgAHAAgACQALAAkACQAKAAoACQAJAAoACgAKAAoACgALAAkACQAJAAkACwALAAoA
CgANAA4ADgAOAA0ADAALAAoADAAMAAwADAAMAAwADAANAA0ADQANAA0ADQANAA4ADgAM
AA0ADQANAA8ADwAPAA8ADQAOAA4ADgAQABAAEQARAA8ADwAPAA8AEAARABMAFAATABMA
EgARABIAEgASABIAEgASABEAEQARAA8ADwAPAA8ADwAPAA8ADgAOAA0ADQAKAAkACAAI
AAoACgALAAsACQAIAAcABwAHAAYABAADAAUABgAGAAYACAAIAAYABgAEAAQABAADAAUA
BQAFAAYABQADAAIAAQAEAAQABAADAAMAAwADAAQAAgACAAIAAgADAAMABAAFAAUABgAG
AAYABAAEAAQABAACAAIAAwADAAMABAAEAAUABgAGAAYABgAFAAQAAwACAAIAAwAEAAUA
BQAFAAUABQADAAIAAgACAAMAAwADAAMAAwADAAMABAACAAEAAQABAAQABAADAAIAAgAC
AAIAAgABAAEAAQABAAMAAwAEAAQAAgABAAEAAQABAAIAAwADAAMAAwACAAIAAwADAAMA
AwAAAAAAAAAAAAIAAgACAAIAAQAAAP///v///wAAAgAEAAUABQAEAAMABAACAAEA//8A
AAIAAgACAAIABQAGAAgACAAIAAgACQAJAAkACQAHAAYAAwACAAAAAAD///7/+//5//X/
9P/0//T/9f/1//b/9v/z//P/8//z//P/9f/3//n/+//9//3//f////3//P/8////////
//3//////wAAAAAAAAAAAAAAAAAAAAAAAAAA/////////////////v/+/wEAAQABAAIA
/v/+/wAAAgACAAIAAgACAAIABQAFAAIA/////wAABAAIAAwAEwAfACkAKAAbAAcA8//j
/8r/sf+p/6n/pv+m/6//uv/G/87/1f/e/+f/8v/5//7/AwAEAAQABgAIAAgABwAHAAcA
CAAIAAkACwAKAAkACAAIAAoACgAKAAsACwALAAwADAALAAsADAAMAAwADAAMAA0ADwAP
AA8ADwAPAA8ADgAOAA8AEAAQABAADgAOAA4ADgAOAA4ADgAOAA4ADgAOAA8ADwAPAA8A
DwANAA0ADgAOAA8AEQASABMAEwATABMAEwARABIAEgASABQAFAAVABUAEwATABMAEwAV
ABUAFgAWABYAFwAXABcAFAAUABQAFAAUABQAEwATABQAEwAUABUAFAATABIAEQASABIA
EQARABAADwAOAA4ADAAMAA0ADQAMAAwADAANAA4ADgANAA0ACwAMAAwADAAMAAwACgAK
AAkACAAHAAUABwAJAAsADgANAAsACgAJAAoACgAKAAkACgALAAwADgANAAwACwAKAAoA
CQAJAAkACwAMAAwADAALAAoACQAIAAoACgALAAsADAAMAAsACwAMAAwADAAMAAsACgAJ
AAgACQAJAAkACQAJAAkACQAJAAkACAAIAAgACAAJAAoACwAKAAkACAAIAAkACQAKAAsA
DAAMAAsACgAJAAgABwAGAAUABQAFAAUABQAFAAYABgAFAAUABgAHAAUABgAHAAcACQAJ
AAgACAAJAAkACQAJAAYABgAGAAYABAAEAAQABAAGAAgACgAMAAkACAAIAAgACAAKAAoA
CgAKAAoACAAIAAkACAAKAAoACwALAAwADQAMAAwACwAKAAgACAAFAAQAAQD///7//v//
/wAA/v/9//3//P/5//n/+f/5//v//f///wEAAQADAAMAAwAFAAMAAgACAAMAAwADAAEA
AwADAAQABAACAAIAAgACAAMABAAFAAYABwAHAAcABwAJAAkACAAIAAcABwAHAAgABgAE
AAQABgAIAAgACAAIAAgADQAPAAoAAQD9//z/AAAGAA4AEQAZACUAKgAjABMABQD9//D/
1f/D/73/vP+8/73/xv/O/9b/3//o/+//8P/3/wAABQAIAAoADAAMAAwADQALAA0ADgAM
AAsACwALAAsACwAMAAwADAAMAA0ADQANAA4ADgANAA0ADgAOAA4ADgAOAA8ADwAPAA8A
DwAOAA0ACwAKAA4AEAARABIAEgASABIAEgAQABAAEAAQAA4ADgAOAA8ADwAPAA8ADwAQ
ABEAEwAUABMAEwASABEAEQARABEAEQARABIAEgASABAAEAARABEAEgATABQAFQATABMA
FAAUABQAFQAVABUAEgASABIAEgASABIAEQARABMAEQARABEAEAAPAA4ADQAOAA4ADQAN
AAoACQAIAAgACgAKAAsACwAJAAgABwAHAAsADAAMAA0ACgAKAAkACAAKAAoACAAIAAgA
CAAIAAcACQAJAAkACgAIAAcABwAHAAgACAAIAAcABwAHAAcACAAGAAYABgAGAAgABwAH
AAcABQAGAAYABgAIAAgACAAIAAYABgAHAAcACAAIAAcABwAIAAgACAAIAAYABgAGAAYA
BQAFAAUABQAFAAUABQAFAAUABAAEAAQABQAFAAUABQADAAMAAwAEAAYABQAFAAUABgAG
AAUABAAEAAQABAAEAAUABQAFAAUAAwADAAQABAAEAAMAAwADAAEAAgADAAMAAQABAAAA
AAADAAMAAwADAAIAAgACAAIAAgACAAIAAgAAAAAAAgACAAQABAAEAAQAAwAEAAYABgAG
AAYABwAHAAcABwAFAAQAAgAAAP3//P/7//r/9//1//b/9v/3//j/9v/1//X/9P/z//P/
8//z//P/9f/3//n/+//9//3//f/9//v/+v/6//3//f/9//v/+//7//z//P/8//z//P/8
//r/+v/6//r/+//7//v/+//7//v/+v/6//3//f/9//7//P/8//z//P/+//7//P/+/wAA
AwAFAAAA+f/3//b/+v8AAAQAEQAhACUAGgAHAPf/6//d/8b/r/+p/6n/pv+o/7P/vv/G
/87/1//c/+P/6v/x//j/+//6//r//P8AAAAA////////AAAAAAMABQAEAAMAAgACAAAA
AAAAAAEAAwADAAQABAADAAMABAAEAAQABAAEAAUABQAFAAUABQAHAAcABgAGAAYABgAF
AAQABAAEAAQABAAGAAYABgAGAAYABgAGAAcABQAFAAUABQAHAAcACAAIAAgACQAJAAkA
CQAJAAkACQAJAAoACgAKAAoACgALAAsACgAJAAgABwAIAAkACwAMAA4ADwAPAA8ADQAM
AAsACgAKAAoACQAJAAgABQAEAAMABgAHAAgACQAGAAYABQAFAAQAAwACAAIAAgACAAMA
AwABAAAA/////wEAAgACAAMAAQACAAIAAgACAAIAAAAAAAAAAAAAAP///f/9//3//v8A
AP///////wAAAAAAAP//////////AAACAAIAAgACAAAA////////AAACAAMABAADAAIA
AQAAAAIAAgADAAMAAgACAAEAAQABAAAA///+////AAABAAIA////////////////////
/wEAAAAAAAAA/f/9//3//f/+////AAACAAAA/////////v/+//3//P/+//7//v/+//3/
/f/9//3//////wAAAAD8//v/+//7//v//P/9//3///////7//v/9//3//f/9//7//v/+
//7//v/+//7//v/8//z//P/8//j/+P/5//7/CAAFAAQAAwACAAIAAgADAAIAAgACAAMA
AwADAAMAAQAAAAEAAAD+//7//f/8//n/9//1//T/9P/0//H/7//u/+z/7P/t/+7/7//v
//H/8//1//X/9//3//f/+P/3//f/+P/5//n/+f/3//n/+f/6//r/+f/4//f/9v/5//r/
+//8//z/+//6//n/+//7//r/+v/9//3//f/+//7//P/8//z//P/6//r//P8AAAMABQAC
AP3/+f/4//z/AgAGAAcADwAdACAAFQABAO//3//K/6//nf+f/57/mv+h/6z/tv/A/8v/
1v/f/+T/6//w//n//P/6//j/+v/8/wEAAwABAP7/AAABAP//////////AAAAAAAAAAAB
AP////8AAAAAAAABAAMABAAGAAYABgAHAAUABQAFAAUAAwADAAIAAgAEAAYABwAIAAgA
CAAIAAgABQAEAAMAAgADAAQABQAHAAcABwAHAAcABwAHAAgACAAIAAkACQAJAAcABwAH
AAcACQAKAAoACgAMAAwADQANAAwACwAKAAkADAANAA8AEAAOAA8ADwAPAA4ADgAOAA4A
DAAMAAsACwANAAsACwALAAkACQAJAAkACAAIAAcABwAIAAcABgAGAAQABAAFAAUABQAE
AAMAAwACAAIAAQABAP//AAAAAAAAAAAAAP7//v8AAAAAAAD//////////wAA/v/9//3/
/f/+//7//v/9/////////wAA/v/+//7//v/+//3//f/9////AAAAAAAA/v/+//7//v/+
//7///////7//v/9//3//v/+//7//v/+//7//v/+//v/+//7//v//P/9//7///8BAAAA
AAAAAP7//f/8//v//f/9//3//v/+//3//f/9/wAAAAD///7//P/8//z//P/8//v/+v/5
//r/+//9//7//P/7//v/+//5//r/+//7//v/+//6//r/+f/5//n/+f/7//z//f/+//z/
/P/8//z/+v/6//r/+v/2//b/+v/8//z//P/8//7/AAADAAQAAwACAAIAAQD//////f/8
//3//P/6//r/+f/4//X/8//x//D/8P/w//L/8f/x//D/7//v/+//7//t/+//8f/z//P/
9f/1//X/9//1//T/9P/5//n/+f/3//j/9//3//b/9//4//n/+v/4//j/+P/4//v/+//7
//v/+f/5//j/+P/7//v/+//8//r/+v/4//r//P/8//z//v8CAAUABQD+//f/9//6//z/
/P8AAAcAEQAZABwAEwADAPf/5//Q/7f/rf+p/6T/pP+t/7j/wP/K/9P/2P/d/+T/7//4
//v//P/8//z//P/+////AQABAP7//v///wMAAQABAAEAAgAEAAQABAAFAAIAAQABAAAA
AAABAAMABAAEAAQABAAFAAMAAwADAAMABQAFAAQABAADAAQABAAEAAQABAAEAAQABgAG
AAYABgAIAAgACAAJAAkACQAJAAkACAAHAAcABgAHAAkACgALAAkACQAJAAkACgAMAA0A
DgAMAAwADQANAAsACwALAAsADQANAA4ADgANAA0ADAALAAwADAAMAAwADAAMAAsACwAM
AAsADAANAAwACwAKAAkACAAIAAcABwAHAAcABwAIAAgACAAJAAkABwAGAAUABQAEAAQA
AwADAAMABAAEAAQABQAGAAUABgAEAAQABAADAAEAAQABAAIABAADAAMAAwAEAAQABAAD
AAMAAwADAAQABgAGAAYABgAEAAMAAwADAAMABAAEAAQABAAEAAQABAAEAAQABQAFAAYA
BgAFAAUABAAEAAQABAAGAAYABgAGAAUABQAFAAUAAwADAAMAAwADAAIAAgACAAEAAQAB
AAEAAQABAAEAAgACAAEAAQABAAIAAgABAAAAAAAAAAAAAAADAAMAAwADAAEAAQACAAIA
AgABAAEAAQAAAAAAAAD////////+//7/AQABAAEAAQD///7//f/8//7//v/+//7//v8A
AAAAAAAAAAAA//8AAAIAAgADAAQABgAHAAUABQADAAIAAQAAAP7//v/7//r/9//1//X/
9P/0//T/8v/x//H/8P/t/+3/7f/t/+//8f/z//X/9//5//n/+f/5//f/9v/2//j/9//2
//P/9f/1//b/9v/2//b/9v/2//b/9v/2//b/+f/5//n/+f/5//n/+P/4//n/+f/5//r/
9v/2//r//P/6//r/+v/8//7////7//T/8f/v//L/9v/6//z/CQAVABsAFgAJAPn/7//l
/9L/vf+x/63/qP+m/6v/tP+8/8b/0//c/+P/6v/v//L/9f/4//j/+v/6//z//f/7//v/
/P/+//3/+//9//3//f/+//z//P/8//3//v///wEAAgD/////AAAAAP7//v/+////AQAB
AAEAAQABAAEAAAAAAP//AAAAAAAAAgACAAIAAgAAAAAAAAAAAAEAAgADAAUAAwADAAMA
AwACAAEAAQAAAAMABQAGAAcABgAFAAQAAwAFAAYABgAGAAYABgAHAAcABwAHAAcABwAJ
AAkACgAKAAgACQAJAAkACAAIAAgACAAKAAoACQAJAAkABwAHAAcABQAFAAUABQAEAAQA
AwADAAIAAQAAAAAAAAAAAAEAAQAAAAAAAAABAAAAAAD/////AAACAAMABAADAAIA///+
//7//v/+//3/////////AAACAAEAAQABAAEAAAD///3//v///wAAAgAAAAAAAAAAAP7/
/f/9//3//f/+//7//v/8//z//P/8////AAACAAMAAQAAAP7//f///wAAAQACAAAAAAAA
AAAA//////////8BAAEAAQABAP///v/+//7//f/9//3//f////////8AAAAA////////
/v/+//3//P/8//z//P/8//3//f/9//3//f/9//7//v/+//3//f/9//3//v//////////
//7//v////////////7//v/+//7//v/+//7//v/+/wAAAgAAAAAAAAAAAAAAAwAEAAYA
BgAEAAQABQAFAAcABwAFAAQAAQAAAP7//v////7/+//5//X/9P/0//T/9P/z//P/8v/z
//P/8//z//L/8//0//X/+f/7//v/+//7//n/+P/4//v/+//7//n/+f/5//r/+v/8//z/
/P/8//z//P/8//z//f/9//3//f/7//v/+v/6//z//f/+/wAA/v/+//z//v8CAAIAAAD+
/wAABQAHAAQA///9//7//v8AAAQACwAXACEAJAAXAAEA7f/f/87/s/+h/5//nv+e/6f/
tP++/8j/0f/Y/93/5v/v//b/+//+//7/AAACAAIAAQABAAEAAAACAAMAAwADAAMAAwAE
AAQABAAEAAUABQAFAAYABgAFAAUABgAGAAQABAAEAAUABgAHAAgACQAJAAkACAAIAAcA
CAAIAAgABgAGAAYABgAHAAgACQAKAAgACAAIAAkACQAJAAkACQAHAAcACAAIAAgACQAJ
AAkACQAJAAkACQALAAwADAAMAAwADAANAA0ADwAPAA8ADwANAA0ADgAOAAwADQANAA0A
DgAOAA4ADgAQABAADwAPAA0ACwALAAsACQAJAAkACQAKAAoACQAJAAoACQAIAAgABgAG
AAcABwAFAAQAAwADAAEAAAD+//3///8CAAQABgAEAAQAAgACAAAAAAAAAP//////////
AAAAAP///////wIAAgACAAEAAAD///7//v8AAAAAAAAAAP7//f/9//3//P/8//v/+v/9
/wAAAwAGAAMAAgACAAEAAAAAAP////////7//f/8//3//v///wAAAQABAAEAAQD/////
//////3//P/8//z//P/9//7///////////8AAP7//f/9//3/AAAAAP///v/8//z//P/8
//3//f/9//3//////wAAAAD+//3//f/9//z//P/8//v//f/9//z//P/9//3//f/9//z/
/P/8//z//v/+//7//v8AAAAA/v/+//z//P/8//z//P/+/wAAAwAEAAIAAgADAAMABQAF
AAMAAgAAAP7/+//6//v/+v/3//X/8v/w/+//7v/w//H/8//0//H/8f/x//H/7//x//P/
9f/3//n/+f/5//v/+f/4//j/+f/5//n/9//7//v//P/8//r/+v/6//r//P/8//z//P/9
//3//f/9//3//f/8//z/////////AAACAAAA/v/+/wAA/v/8//7/AgAHAAcAAgD9//3/
/v8CAAQACAARAB0AJQAiABEA/f/r/9n/vv+n/5//nf+c/57/p/+0/8L/zP/V/97/5//s
//H/9P/3//r//P8AAP7/AAADAAUAAwAAAAAAAQADAAQABQAGAAgABwAGAAUABQAFAAUA
BgAGAAUABQAGAAYACAAIAAgACQAJAAkACQAJAAkACQAIAAgABwAIAAgACAAKAAoACgAK
AAgACAAIAAgACgAKAAoACwAJAAkACQAJAAkACQAKAAoADQAPABAAEQAQAA8ADgANAA0A
DgAOAA4ADgAOAA8ADwAPAA8ADwAPABEAEQASABIAEgATABMAEwAQABAAEAAQAA4ADgAN
AA0ADwANAA0ADQANAA0ADQANAAwADAALAAsADAALAAoACgAKAAoACwALAAcABgAFAAUA
BwAIAAgACQAGAAYABQAEAAQABAACAAIAAgACAAIAAQABAAEAAQACAAUABQAGAAcABQAE
AAMAAQADAAMAAwAEAAIAAgACAAIAAwADAAQABQAFAAYABgAGAAMAAgABAAAAAQACAAQA
BQADAAIAAAD//wMABAAFAAYABAAEAAQABAABAAEAAQABAAMAAwADAAMAAQAAAAAAAAAC
AAMABAAFAAQAAwACAAIAAAD///////8AAAAA///+/wAAAAAAAAAAAQABAAEAAQADAAMA
BAAEAAEA///+//3//f/+/////////////v/+/wAAAQACAAMAAAAAAAAAAAD+//7//v/+
//7/AAAEAAQAAgACAAIAAgADAAQABgAGAAYABgAHAAcABQAFAAMAAgABAAAA/v/+//3/
/P/5//f/9//2//b/9v/0//P/8//y//P/8//z//P/8//1//f/+f/5//v/+//7//3/+//6
//r//f/9//3/+//9//3//v/+/wAAAAAAAAAA///+//3//P////////////3//f/8//z/
/f/9//3//v8AAAQAAgD8//r//P/+/wIABgAJAAUAAAD9//v//P8AAAYADAAZACUAKQAg
ABEAAQD3/+f/0P+9/7f/s/+w/7T/u//E/87/2v/f/+T/6//y//n//v8BAAIA/v/8//7/
AAABAAUABwAGAAYABQADAAUABQAFAAYABAAEAAQABQAFAAUABgAGAAgACQALAAwACwAK
AAkACQAIAAcABgAFAAcABwAGAAYABQAGAAYABgAHAAgACQAKAAwADAAMAAwACgAIAAYA
BQAHAAkACwANAAsACwAMAAwACgALAAsACwANAA0ADQANAAwADAALAAoADAAMAA0ADQAL
AAsACwALAAwADQAPABAADwAPAA4ADQAMAAwADAAMAAwADAALAAsACQAHAAcABwAHAAcA
BwAHAAgACAAHAAcABgAFAAQABAAEAAQABQAFAAEAAAD/////AQACAAIAAwAFAAYABgAG
AAYABgAEAAQAAgACAAIAAQADAAMAAwAEAAQAAwADAAMAAgACAAIAAQABAAEAAQACAAQA
BAAEAAQAAgABAAEAAQADAAQABAAEAAMAAgABAAAAAQACAAQABQACAAIAAQABAAAAAAAA
AAAAAAAAAAAAAAD/////////////////////AQAAAAAAAAD//////////////////wAA
AAD////////+//7//f/8////AAABAAIAAgABAAAA////////AAAAAP7//f/9//3//f/+
/////////////v/+//3//f/9//3//v/+//7//v/8//z//P/8//7//v/+//7/AAAAAAEA
AgAGAAcABwAHAAYABgAFAAUABAADAAIA///8//n/+P/2//X/9f/z//L/9P/0//P/8v/w
/+//7v/u//L/9P/1//b/+P/5//n/+//7//v/+//8//v/+v/5//j/+//8//z/+//6//r/
+v/8//z//P/8//z//P/8//z/+v/6//r/+v/8//z//P/8//z//P/8//z/+v/6//r/+v/8
//7/AAACAP///v/9//z/AAACAAQABgAKAA4AEgAWAAgA+v/s/97/z//C/7X/qP+t/7D/
s/+2/w==
         </WaveFormData>
      </LeadData>
      <LeadData>
         <LeadByteCountTotal>10000</LeadByteCountTotal>
         <LeadTimeOffset>0</LeadTimeOffset>
         <LeadSampleCountTotal>5000</LeadSampleCountTotal>
         <LeadAmplitudeUnitsPerBit>4.88</LeadAmplitudeUnitsPerBit>
         <LeadAmplitudeUnits>��V</LeadAmplitudeUnits>
         <LeadHighLimit>2147483647</LeadHighLimit>
         <LeadLowLimit>268435456</LeadLowLimit>
         <LeadID>V2</LeadID>
         <LeadOffsetFirstSample>0</LeadOffsetFirstSample>
         <FirstSampleBaseline>0</FirstSampleBaseline>
         <LeadSampleSize>2</LeadSampleSize>
         <LeadOff>FALSE</LeadOff>
         <BaselineSway>FALSE</BaselineSway>
         <ExcessiveACNoise>FALSE</ExcessiveACNoise>
         <MuscleNoise>FALSE</MuscleNoise>
         <LeadDataCRC32>3320868055</LeadDataCRC32>
         <WaveFormData>
AAAAAAEAAQACAAIAAgACAAIAAgABAAEAAQABAAEAAQADAAMAAwABAP//AAABAAEAAAAA
AP3//P/6//r/+f/5//f/+P/4//n/+//8//v/+v/5//X/9P/0//f/9//4//r/+P/4//j/
+P/4//j/+P/2//b/9v/2//b/9v/2//b/9v/3//j/+f/6//r/+f/4//f/9//5//f/+f/8
//z/+v/9/wkAGgApADQASwB3AKYAvwC9AKcAfgA7AOj/lv9F//7+z/61/qb+pf62/sz+
5/4P/zv/Wv9x/4b/mf+r/73/yv/V/+L/6//x//b/+v/4//j/+//9//7/AAADAAYABgAG
AAYACAAJAAoACwALAAkACQAKAAsACwAMAAwADQAOAA4ADgAPABEAEgASABMAEwATABMA
FAAUABQAEwASABQAFgAYABkAGQAaABoAGwAeAB8AIAAgACAAHwAfAB8AIgAiACIAJQAm
ACcAKAApACoAKgAsAC0ALAAtAC4ALwAwADEAMgAyADQANAA1ADYANQA2ADUANAA1ADUA
NgA3ADcANQA0ADMAMgAxADEALwAuACwAKgApACcAJwAmACYAJwAmACUAJAAhACAAHwAe
ABsAGwAbABoAGAAUABIAEAARABEAEQAQAA8ADgAOAA0ACwAJAAcABQAGAAUABAADAAQA
BAAEAAMAAwABAAEAAQD//wAAAAAAAAIAAQABAAEAAQABAAEAAQD//////////wEAAgAC
AAIAAAAAAAAAAQADAAQABQAFAAQABAAEAAUABQAFAAYABgAGAAYABgAGAAQABAAEAAUA
BwAHAAcABwAGAAQAAwACAAIAAwAFAAYABQAFAAUABQAFAAUABQAGAAQABAADAAIAAgAB
AAEAAgAEAAQABAAEAAQABAAEAAQAAgACAAIAAQADAAQABAAEAAIAAAD/////AAABAAIA
AgAAAAEAAQABAAEAAAAAAAAAAAAAAAEAAgAAAAAAAAAAAAIABAAEAAUABQAGAAYABgAG
AAYABgAFAAUABQAFAAUAAwADAAMAAwADAAMABAAFAAUABAAEAAEAAAD+//7//f/9//3/
/v/+//3//v/+//z/+v/6//f/9//6//r/+f/5//r/+v/6//r//P/8//z//P/4//r/+v/6
//r/+v/6//r/+v/6//r/+v/4//n/+f/5//3/+//7//n/+f/6//z/AAALABsALAA3AEIA
XQCFAKwAtQChAH8ATgAJALz/cP8n//L+2/7R/sj+z/7g/vL+Cf8r/0//bP+F/5r/q/+3
/8X/2P/l/+7/9f/5//z//P/8//7/AQAFAAYABgAHAAYACgAKAAoADAALAAwADQANAA0A
DQAOAA8AEQASABIAEwASABIAEgATABMAFAAUABUAFQAVABUAFgAVABYAFgAWABkAGgAb
ABsAGQAaABoAGwAeAB8AIAAgAB8AHwAgACEAIgAiACIAJQAoACkAKgArACwALAAuAC8A
LwAvAC8ALwAyADMANAA0ADYANgA3ADgANgA4ADgAOAA2ADUANQA1ADcANQA0ADMAMAAv
AC8ALQAsACoAKAAnACMAIwAiACIAIgAiACIAIgAfAB4AHQAcABkAGQAZABgAGQAWABUA
FAASABEAEAAOAA0ADAAMAAsADAALAAoACQAIAAcABgAFAAIAAgACAAEAAQD/////////
/wAAAAAAAAIAAQABAAEAAQABAAEAAQABAAEAAQABAP//AAAAAAAAAgACAAIAAwACAAIA
AgABAAEAAgADAAUABAADAAMAAgADAAQABQAGAAUABAADAAMABQAFAAUABQAHAAYABgAG
AAcABwAIAAgABAADAAIAAQACAAMABAAGAAYABgAFAAQAAwABAAAAAAACAAIAAgACAAQA
BAAEAAQAAgACAAIAAQABAAIAAgACAP///v/+/////v/9//z/+v/9////AAABAAEAAAAA
AP7//v/+//7//v8AAAAAAQADAAQABAAEAAIAAgACAAEAAQABAAEAAQD/////////////
//8AAAEAAQAAAAAA/f/6//j/+P/3//r/+//9//7//P/8//v/+P/4//j/9f/1//b/9v/1
//X/9P/0//T/9P/2//b/9v/2//T/9v/2//b/9P/0//T/9P/0//T/9P/0//T/9f/1//X/
9//3//n/+f/3//j/+P/8/wcAFQAkADEAQgBhAI8AtAC5AKUAfQBGAP//sP9g/xf/5v7N
/rn+sv67/tD+5v4H/zH/Vf9s/4X/mv+p/7f/x//U/9//6P/t//H/8v/0//b//P//////
/v/+////AAACAAIAAgAEAAcACAAJAAkABwAHAAgACQAJAAoACgALAA4ADgAOAA8ADQAO
AA4ADwAPAA8ADwAQABMAFAAUABQAFQAWABcAFwAVABYAFgAXABgAGQAaABoAHQAdAB4A
HwAgACAAIAAjACIAIwAkACUAJgAmACgAKQAsAC0ALgAvADAAMQAyADIAMgAyADMANAAy
ADQANAA0ADUANQA2ADcANQAzADIAMQAuAC0ALQArACgAJgAkACMAIwAjACIAIgAfAB4A
HQAcABsAGgAZABgAFQAVABUAFAAVABIAEQAQAA4ADQAMAAoABwAGAAYABQAGAAUABAAD
AAIAAQAAAP///v/+//7//f/9//v/+//7//n/+v/6//r//P/7//v/+//7//v/+//7//v/
+//7//v/+//8//z//P/+//7//v////3//v///////P/8//z//f/+////AQACAAEAAAD/
//7///8AAAEAAwABAAEAAQABAAMAAgACAAIA/////wAAAAD9//3//f/9/////////wAA
AAAAAP///v/+//3//f/+//7//v/+//7//v/+//7//v/8//z//P/7//3//v/+//7//f/8
//z//f/7//v/+//6//r/+//7//v/+//6//r/+v/6//r/+f/5//3//v/8//z//P/8//z/
/v/+//////8AAAAAAAD///7//f/7//z//f/+/////f/9//3//f/5//n/+v/7//z//P/9
//v/+P/2//b/9f/3//f/+P/4//n/+v/6//j/9P/0//H/8f/0//T/8//z//L/8v/y//L/
9P/0//T/9P/w//L/8v/y//T/9P/0//T/9P/0//T/9P/z//P/8v/x//X/9f/1//P/8//0
//b/+P///wsAHAApADgAVwCBAKoAvwC5AJ8AbAAjAND/eP8p/+j+wf6t/qD+p/66/tL+
8/4d/0P/YP93/4r/m/+t/73/yv/X/+L/6f/t//L/8v/0//T/9f/3//j//P///wAAAQAA
AP//AAACAAQABgAHAAUABQAGAAcABwAIAAgACQAKAAoACgALAAsADAAMAA0ADwAPAA8A
EAARABIAEgASABEAEgATABMAFQAWABYAFwAWABcAGAAYABsAGwAcAB0AIAAgACAAIwAj
ACMAIwAjACQAJAAmACcAKAApACoAKwAtAC8AMQAyADEAMAAwADAAMgA0ADQANAA0ADMA
MwAzADMAMQAwAC8ALgAtAC0AKwAqACgAJgAlACUAJQAkACQAIwAiACEAIAAeABwAGgAY
ABcAFwAXABYAFQASABEAEAAOAA0ADAAKAAsACgAKAAkACAAHAAYABQAEAAMAAgABAAAA
AAAAAP///f/7//v/+//7//z//P/8//z/+//7//v/+//7//v/+//9//3//f/9//3//v/+
//7//P/8//z//f/7//z//f/9//3//v///wEAAQABAAIAAgABAAAA///+////AAABAAMA
AwADAAMAAwABAAAAAAAAAAAAAQADAAQAAgABAAAA//////////8AAAIAAgABAAAAAAD/
////AAD+//7//v/+/wAAAAAAAAAA/P/8//z/+//9//7//v/+/////v/+/////f/9//3/
/P/6//v/+//7//3//P/8//z/+v/6//n/+f/7//v//P/9//v//f/9//3/+//6//r/+v/6
//z//P/8//z//P/+//7//////wAAAAAAAAAAAAAAAP////////////////////////v/
+//8//3////+//7/+//6//j/+P/3//X/9f/2//b/9//4//j/9v/2//b/8//z//T/9P/z
//P/9v/2//b/9v/0//T/9P/0//L/9P/0//T/9P/0//T/9P/0//T/9P/0//b/9//3//f/
9f/1//f/9//3//j/9v/4////CQAaACkAOABRAHcAogC7ALcAnQBuACkA2P+A/y3/6P6/
/qn+nP6h/rj+0P7t/hf/P/9c/3H/hP+Z/6v/v//Q/93/5v/t/+//9v/4//r/+v/7//v/
/P/+/wEABAAFAAQAAwAEAAcACAAJAAkACwALAAwADQALAAwADAANAA4ADgAOAA8ADwAQ
ABAAEQARABEAEQASABUAFgAWABYAFQAWABcAFwAZABoAGgAbABoAGwAcABwAHQAdAB4A
HwAeAB4AHgAhACMAJQAnACkAKAAoACoAKwAsAC0ALgAvADAAMQAyADIAMgAyADMANAA0
ADYANgA2ADQAMwAzADMAMwAxADAALwAuAC0ALQArACsAKgApACkAJQAlACQAJAAjACIA
IQAgAB8AHgAdABwAFwAXABcAFgAWABQAFAAUABQAEwASABAAEQAQABAADwAMAAsACgAJ
AAYABQAEAAMAAwAEAAUABQADAAEAAQABAAEAAgACAAIABAADAAMAAwABAAEAAQABAP//
////////AAACAAMABAACAAIAAgADAAUABgAHAAcABgAGAAYABwAFAAUABgAGAAYABgAG
AAYABgAGAAYABwAHAAcABwAHAAkACAAIAAgABwAHAAgACAAFAAUABQAFAAYABwAIAAoA
CgAKAAkACAAHAAUABAAEAAYABgAGAAYABAAEAAQABAAEAAQABAADAAEAAgACAAIAAwAC
AAIAAwAFAAUABQAEAAMAAwACAAEA///+//7//v8BAAIAAgADAAIAAQABAAEAAwAEAAIA
AgACAAIAAwAEAAMAAwAFAAYABgAGAAgACAAIAAcABQAFAAUABQAFAAUABQAFAAQABQAH
AAkABwAGAAYAAwAAAP7//v/9//////8AAAAA//8AAAAA/v/8//z/+f/5//r/+v/5//n/
+v/6//r/+v/4//j/+P/4//f/+v/7//z/+v/6//r/+v/7//z//f/+//z//f/9//3//f/7
//3//f/9//z//v8AAAcAFwAoADUAPgBVAHcAngC3ALEAkQBgACMA3v+S/0f/Cv/r/tf+
xv7D/tT+7P7//h3/Q/9i/33/kv+n/7n/xf/U/+P/7P/x//n//v/+//7/AgADAAUACAAI
AAcACAAKAAoACgAMAA0ADgAPAA8ADwAPABAAEQARABIAEgATABQAFAAUABUAFQAWABYA
FwAWABUAFAAUABgAGgAbABwAGwAcAB0AHQAdAB4AHgAfAB4AHwAgACAAIQAhACIAIwAl
ACYAJwArACsAKwArACsAKgAqACwALQAuAC8AMAAxADAAMQAyADIANQA2ADgAOgA5ADoA
OQA4ADgANwA3ADcANwA1ADQAMwAyADEAMQAvADAALgAsACsAJwAnACYAJgAlACQAIwAi
AB8AHgAdABwAGwAbABsAGgAZABYAFQAUABUAFQAVABQAEgAQAA8ADQAOAA0ADAALAAgA
BwAGAAUABgAGAAYABQAFAAMAAwADAAMABAAEAAQAAgABAAEAAQADAAMAAwADAAMAAwAD
AAMAAQACAAIAAgADAAQABQAHAAUABgAHAAcABgAGAAYABwAHAAcACAAIAAYABgAGAAYA
BgAGAAYABwAHAAcABwAHAAcABgAGAAYABQAFAAYABgAHAAcABwAHAAUABQAFAAYACAAI
AAcABgAEAAMAAwAEAAQABAAEAAQABAAEAAQABAACAAIAAgABAAEAAgACAAIAAQAAAAAA
AQABAAEAAQAAAAAAAQABAAEAAQAAAAAAAAAAAAAAAQAAAAAAAAAAAAAAAAACAAIAAwAD
AAQABAAEAAQABAAEAAMAAQABAAEAAQABAAEAAQABAAAAAQADAAUAAwACAAIA///+//z/
/P/7//v/+//8//z///8AAAAA/v/7//r/9v/1//f/+P/4//n/+f/4//f/9v/2//b/9v/2
//L/9P/0//T/9v/2//b/9v/0//T/9P/0//b/9//3//f/9//3//X/9//3//j/+P/+/wcA
FwAoADUAQgBfAIkAqgC1AKMAfwBKAAEArv9e/xn/7P7T/sH+uv7F/tr+7P4H/y3/Uf9s
/4P/mP+n/7X/xf/U/+H/6P/r/+//9P/4//j/+v/7//v//v8AAAEAAgADAAIAAQACAAMA
BAAFAAUABwAHAAgACQAJAAoACgALAAwADAAMAA0ADwAQABAAEQAPAA8ADwAQAA8AEAAQ
ABAAEQASABMAEwAVABYAFgAXABYAFwAYABgAGQAZABoAGwAeAB4AHgAhACAAIQAiACMA
JAAkACYAJwAqACsALAAtACwALQAuAC4ALgAuAC8AMAAwADIAMgAyADQAMwAzADMAMQAv
AC4ALQAsACsAKwApACcAJAAhAB8AIAAhACEAIgAfAB4AHQAcABkAGAAXABYAFQAVABUA
FAARAA4ADQAMAA4ADQAMAAoACQAIAAgABwAGAAUABAADAAQAAwACAAEA/v/+//7//f/9
//v/+//7//3//v/+//7//P/7//v/+//7//v/+//7//v/+//7//v//P/+////AAD///7/
/f/9////AAABAAEAAAAAAAAAAQD/////AAAAAAEAAgADAAQAAgACAAIAAwABAAEAAQAB
AAEAAAAAAAAAAQABAAIAAgADAAMAAwADAAIAAQAAAAAA/v/+//3//P/9//3//v8AAP7/
/v/+//7/AAAAAAAAAAD8//z//P/7//v//P/8//z//f/8//z//f/9//3//f/8//r/+//7
//v/+//6//r/+v/6//r/+f/5//X/8//0//v/AgD///7//f/8//3//v/9//3//f/+//7/
/v/+//7//v/9/////////////f/9//3//f/7//v//P/9//v/+v/6//f/9//2//f/9//3
//f/+P/4//f/+P/4//b/9v/2//P/8//y//L/8f/x//T/9P/0//T/8v/y//L/8v/x//T/
9f/2//X/9P/z//L/8v/y//L/8v/0//X/9f/1//f/8//1//X/8//y//L/9v/9/wcAFAAl
ADIARQBrAJgAtwC9AKkAgABDAPb/ov9P/wb/1f67/qr+pf60/sr+4/4J/zP/Uv9r/37/
k/+l/7X/xP/T/+D/5//p/+z/8P/0//j/+//7//r//P////7/AAAAAAAAAgABAAIAAwAD
AAMAAwAEAAUABwAIAAgACQAMAAwADAANAAsADAAMAA0ACwALAAsADAAOABAAEQASABMA
FAAVABUAEgASABEAEQATABUAFwAYABkAGQAaABsAHAAcABwAHwAgACEAIgAjACIAIgAk
ACUAKAApACoAKwAsAC0ALgAuACwALAAtAC4ALwAyADMANAA0ADMAMwAzADMAMQAwAC8A
LQArACoAJwAnACYAJQAlACMAIwAiACIAHwAeAB0AHAAdABwAGwAaABcAFwAXABYAFQAS
ABEAEAAOAA0ADAAKAAcABgAGAAUABgAFAAQAAwACAAEAAAD//wAAAAAAAP/////9//3/
/f/8//z/+//6//z/+//7//v/+//7//v/+//7//v/+//7//3//v/+//7//P/8//z//f/9
//7///////7//v/+/////////wAAAAAAAAAAAAAAAP7//v/+////AAABAAIAAwADAAIA
AgACAAAA//////7//v///wAAAQD///////8AAAEAAgACAAIAAQD///7//v/9//z/+//6
//3//v///wAA/P/8//z/+//7//z//P/8//v/+v/6//v/+f/5//n/+P/5//v//P/9//v/
+v/6//r/+v/6//n/+f/3//f/+v/8//z//P/8//7/AAAAAAEA//8AAAAAAAD+//7//v/9
///////////////////////9//3//v///wEAAAAAAP3/+v/4//j/9//3//f/+P/4//f/
+P/4//b/9v/2//P/8//0//T/8//z//P/8v/x//D/8f/y//P/9P/y//T/9P/0//T/9P/0
//T/8v/y//L/8v/0//X/9f/1//H/8//z//X/+f/6//j/+v8DABEAIAArADgAUwB9AKYA
uwCzAJMAXgAZAMz/fP8x//b+0f67/qz+r/7C/tb+8/4b/0H/Xv91/4r/m/+r/73/0P/f
/+j/6//v//L/9v/6//z//f/9//z//v8BAAQABAAEAAQABgAHAAgACQAJAAcABwAIAAkA
CgAMAA0ADwAOAA4ADgAPAA8AEAAQABEAEwATABMAFAATABQAFAAUABUAFgAXABcAFwAY
ABgAGQAaABsAHAAcAB8AHwAgACEAIQAgAB8AIQAjACUAJwApACgAKAAqACsALgAvADAA
MQAyADMANAA0ADIAMgAzADQANAA2ADYANgA2ADUANQA1ADMAMQAwAC8ALgAtAC0AKwAr
ACoAKQApACYAJQAjACIAIwAiACEAIAAhACAAHwAeABsAGwAbABoAGQAWABUAFAASABEA
EAAOAA8ADgAOAA0ADAALAAoACQAIAAcABgAFAAIAAgACAAEAAgABAAIAAwADAAQABAAE
AAIAAQABAAEAAwADAAMAAwABAAEAAQABAAMABAAEAAQABAAEAAQABQADAAQABQAFAAQA
BAAEAAUABwAHAAgACAAIAAgACAAIAAgACAAIAAkACAAHAAYABQAGAAYABwAIAAUABQAG
AAYABwAHAAcABwAHAAcABwAIAAcABgAEAAIABAADAAMABAAGAAYABgAGAAQABAAEAAQA
BAAEAAQAAwABAAIAAgACAAMAAgACAAMABQAFAAUABAADAAMAAgABAAEAAAAAAAAAAAAC
AAIAAgACAAIAAgAEAAQABQAHAAgACAAIAAcABgAFAAMAAwADAAMAAwADAAMAAwADAAIA
AwAFAAcABgAEAAMA///+//z//P/7//3//f/+//7//f/+//7//P/6//r/9//3//j/+P/3
//f/+P/4//j/+P/6//r/+v/6//b/+P/4//j/+P/4//j/+P/6//r/+v/6//r/+//7//v/
9//3//n/+//7//r//P8CAA0AGwAqADMAQgBfAIkArAC1AJ8AewBGAAEAtP9o/yX/+P7l
/tX+yv7R/uL+8v4J/yn/S/9o/4P/mv+v/7//zf/c/+P/6P/x//X/+P/6//7/AAD/////
AAACAAMABAAGAAYABgAIAAcACAAJAAkADAANAA8AEQAQABAADwAPAA4ADgAOAA8AEQAS
ABIAEwARABEAEQASABMAFAAUABQAFQAWABcAFwAVABYAFgAXABkAGwAdAB4AHQAdAB4A
HwAeAB4AHgAhACMAJQAnACkAKQAoACkAKQAsAC0ALgAvADAAMQAyADIAMgAyADMANAA2
ADgAOAA4ADYANQA1ADUANQAzADIAMQAyADEAMQAvACwAKgAoACcAIwAjACIAIgAhACAA
HwAeAB0AHAAbABoAFwAXABcAFgAWABQAFAAUABMAEQAPAAwADAAMAA0ADQALAAkABwAF
AAQAAwACAAEAAAAAAAAA//8BAP////////3//v/+//7//v/9//3//f/9//3//f/9//3/
/f/9//3//f/+//7//v/8//z//P/9//7/AAACAAMAAAAAAAAAAQADAAMABAAEAAQABAAE
AAQABAAEAAQABQAFAAUABQAFAAUABAAEAAQAAQABAAIAAgACAAMABAAFAAUABQAFAAYA
BAAEAAMAAgAAAP////8AAAIAAgACAAIAAAAAAAAAAAD+//7//v/9//7/AAABAAIA///+
//7////////////+//z//f/9//3//f/8//z//P/+//7////+//z//P/8//z//v8AAAAA
AQD//wAAAAAAAAIAAgACAAEA//////////8BAAEAAQABAP3//f/+////AQAAAAAA/f/9
//z//f/9//r/+f/5//j/+v/8//3//P/4//j/9f/1//b/9v/1//X/9P/0//T/9P/0//T/
9P/0//T/9v/2//b/9v/2//b/9v/0//T/9P/0//X/9//4//n/+f/3//X/9//5//j/+P/4
//3/CQAWACcANgBLAHEAmgC3AL8ArQCEAEUA9v+g/0v/BP/X/r/+rv6p/rj+0P7r/hH/
Of9Y/3H/hP+V/6X/t//I/9f/4v/p/+//9P/2//j/+P/7//v//P/+////AAACAAIAAgAE
AAUABgAHAAcACQAJAAoACwAJAAoACgALAAwADAAMAA0ADwAQABAAEQARABEAEQASABMA
FAAUABQAEwAUABUAFQAXABgAGAAZABgAGQAaABoAHQAdAB4AHwAeAB4AHgAhACIAIwAk
ACUAJgAmACgAKQAsAC0ALgAvADAAMQAyADIANAA0ADUANgA1ADYANQA0ADYANQA1ADUA
NQAzADIAMQAxADEAMgAxADAALgAsACsAJwAnACYAJgAjACIAIQAgACEAIAAfAB4AGwAb
ABsAGgAZABYAFQAUABEADwANAAoADAAMAA0ADQAKAAkACAAHAAYABQAEAAMAAgACAAIA
AQD///3//f/9////AAAAAAAA///9//z/+//8//3//v////3//f/9//3//P/8//v/+v/+
/wAAAgAFAAQABAAEAAMAAgACAAIAAwACAAEAAQAAAAEAAgADAAQABgAGAAYABwAGAAUA
BAADAAEAAAAAAAAAAAABAAMABAAFAAUABQAFAAMAAwADAAQABAAEAAMAAgAAAP////8A
AAIAAgACAAIAAAAAAAAAAAAAAAAAAAD///7//v/9//z//P/8//3////////////+//3/
/f/8//v//f/8//z//P/+//z/+//7//r//P/8//z//P/+/wAAAAABAAEAAgACAAIAAAAA
AAAA///9//3//f/9/////////////P/7//v/+//9//7/AAD///z/+v/6//n/9//3//j/
+P/7//z//P/6//b/9v/z//P/9P/0//P/8//2//b/9v/2//T/9P/0//T/8v/0//T/9P/0
//T/9P/0//T/9P/0//T/9f/3//j/+f/7//v/9//1//X/9v/2//r/AQAPAB4ALQA8AFUA
fwCqAMEAwQCpAHoAMQDc/4L/L//s/sH+qf6c/p/+tv7O/u/+Gf9B/17/df+K/5//sf/B
/87/2f/i/+v/8f/0//b/9v/6////AQD+//7///8CAAUABgAHAAoACgAKAAoACQALAAsA
DAANAA0ADgAOAA8AEgASABIAEwARABIAEgATABUAFQAVABYAFQAWABYAFgAXABgAGQAZ
ABkAGgAaABsAHgAfACAAIAAhACEAIgAjACIAIgAiACUAJwApACsALQAsACwALgAvADAA
MQAyADMANAA1ADYANgA4ADgAOQA6ADoAPAA8ADwAPAA7ADsAOwA7ADkAOAA3ADYANQA1
ADMAMAAuACwAKwAqACsAKwAsACsAKgApACgAJQAkACMAIgAhACEAIQAgAB4AGgAYABYA
FwAXABcAFgATABIAEgARAA4ADQAMAAsACgAJAAgABwAGAAYABgAFAAYABQAGAAcABgAG
AAUABAAEAAMAAwADAAMAAwADAAMABQAFAAUABQAFAAYABgAGAAQABAAEAAUABwAIAAkA
CQAHAAYABQAFAAYABwAJAAoACgAKAAoACgAIAAgACAAJAAsACwALAAsACgAIAAcABgAI
AAkACwAMAAsACwALAAsACQAJAAkACgAIAAgABwAGAAgABwAHAAgACAAIAAgACAAIAAgA
CAAIAAYABgAGAAUABQAGAAYABgAFAAQABAAFAAcABwAHAAYABgAHAAcABwAEAAIAAQAA
AAIABAAFAAYABgAGAAYABgAGAAgACAAJAAkACgAKAAoACAAIAAgABwAHAAcABwAHAAcA
BwAHAAcABwAHAAgACQAJAAgACAAFAAIAAAAAAP//AQABAAIAAgADAAQABAACAP7//v/7
//v//v/+//3//f/+//7//v/+//7//v/+//7/+v/8//z//P/+//7//v/+//7//v/+//7/
/v////////8BAAMAAwD9//v//v8CAAwAGQAnADQAQQBSAHEAmQC2ALcAnQBzADoA9f+m
/1j/F//w/tn+x/7E/tH+5v76/hn/Pf9f/3z/l/+o/7f/xf/V/+T/7f/0//n/+f/6//z/
AgAGAAcACQAKAAoACQAKAAwADAAMAA4AEQASABMAEwARABEAEgATABQAFgAXABkAGAAY
ABgAGQAXABgAGAAZABkAGQAZABoAGwAcABwAHAAfACAAIQAhACEAIgAiACMAIQAhACEA
IAAkACUAJwApACoAKgAqAC0ALAAtAC4ALwAyADIANAA1ADQANQA2ADcAOAA5ADoAOgA6
ADoAOwA8AD4AQABAAEAAPgA9AD0APQA7ADkAOAA3ADcANwA4ADcANAAyADAALwArACsA
KgAqACsAKgApACgAJwAmACUAJAAjACMAIwAiAB8AHAAbABoAHAAbABoAGAAXABYAFgAV
ABQAEwASABEADgANAAwACwAMAAwADAALAAwACwAMAA0ADAAMAAsACgAKAAkACQAJAAsA
CwALAAsACQAJAAkACQAKAAwADQAOAAsACgAJAAkACgAMAA4ADwAMAAwADAANAAsACwAM
AAwADgAOAA4ADgAOAA4ADgAPAA0ADQANAA0ADgAOAA8AEAANAA0ADgAOAA0ADQANAA0A
DQANAA0ADgANAAwACgAIAAsACwAMAA4ADAAMAAwADAAKAAoACgAKAAoACgAKAAkABwAI
AAgACAAJAAgACAAJAAkACQAJAAgACAAJAAkACQAJAAgACAAIAAgACAAHAAcACQAJAAoA
CwANAA8ADwAPAA0ADgAOAA4ADgAOAA4ADQAKAAoACgALAAsADAAMAAwADQANAAwACwAJ
AAcABQADAAUABwAIAAkABgAFAAUABQADAAMAAgACAAAA///+//7/AAAAAAAAAAABAP//
AAACAAIAAgACAAIAAgACAAIAAAAAAAAAAAACAAIAAgACAAQABAAEAAQAAwACAAEAAAAJ
ABAAFwAeADMARgBZAGwAfQCMAJsAqgB0AD4ACADS/5n/YP8n/+7+6f7m/uP+4P79/hj/
M/9O/w==
         </WaveFormData>
      </LeadData>
      <LeadData>
         <LeadByteCountTotal>10000</LeadByteCountTotal>
         <LeadTimeOffset>0</LeadTimeOffset>
         <LeadSampleCountTotal>5000</LeadSampleCountTotal>
         <LeadAmplitudeUnitsPerBit>4.88</LeadAmplitudeUnitsPerBit>
         <LeadAmplitudeUnits>��V</LeadAmplitudeUnits>
         <LeadHighLimit>2147483647</LeadHighLimit>
         <LeadLowLimit>268435456</LeadLowLimit>
         <LeadID>V3</LeadID>
         <LeadOffsetFirstSample>0</LeadOffsetFirstSample>
         <FirstSampleBaseline>0</FirstSampleBaseline>
         <LeadSampleSize>2</LeadSampleSize>
         <LeadOff>FALSE</LeadOff>
         <BaselineSway>FALSE</BaselineSway>
         <ExcessiveACNoise>FALSE</ExcessiveACNoise>
         <MuscleNoise>FALSE</MuscleNoise>
         <LeadDataCRC32>427092934</LeadDataCRC32>
         <WaveFormData>
BAAFAAUABQAHAAgACAAIAAYABgAGAAYABwAHAAcABwAJAAoACgAKAAkACAAJAAgACQAG
AAUAAwACAAAAAAAAAP7//v//////AAD///7//f/7//j/9//4//n/+P/5//v/+//7//v/
+//5//n/+f/4//j/+P/4//j/+P/5//n/+f/7//v/+f/7//v//P/5//j/+P/6//r//P/+
/wAAAQAJABYAJgA2AEgAYwCOALkAzgDNAK8AcAAYAMr/if9I/wr/4P7R/sf+xv7T/un+
//4b/zr/V/9u/4X/mv+t/7//zf/a/+X/7f/x//b/+f/4//b/+P/8//z//f8BAAQABQAG
AAcACAAIAAkACQAKAAgACAAJAAoACgAKAAsACwAMAAwADAANAA8AEAAQABAAEAAQABEA
EQAPAA8ADgANAA4AEAARABMAEwATABMAEwAWABcAFwAXABYAFgAWABcAGQAZABoAGgAc
ABwAHQAeAB4AHgAfAB8AHQAeAB4AHwAhACEAIgAiACAAIAAgACAAHQAdAB4AHgAfAB4A
HgAeAB4AHQAcABkAFwAXABYAFQAUABIAEAAPABEAEAAQABAAEAAQABAAEAAQABAAEAAQ
AA8ADwAPAA8ADgAMAAsACgANAA4ADwAPAA0ADAAMAAsACQAJAAgABwAHAAYABQAEAAUA
BQAEAAQAAgABAAEAAQABAAEAAQABAAMAAwABAAMAAQABAAAAAAAAAAAAAAABAAEAAQAB
AAEAAgACAAIAAgAFAAcABwAHAAcABgAGAAcABgAGAAYABgAIAAgACAAIAAYABgAHAAgA
CwALAAsACwAKAAgABwAGAAcACAAKAAsACAAIAAgACAAKAAoACgALAAkACQAJAAgACAAI
AAgACQAJAAkACQAJAAkACQAJAAkABwAHAAcABgAIAAkACQAJAAgABwAFAAQABgAHAAgA
CAAGAAYABgAGAAgACAAGAAYABwAHAAcABgAGAAYABgAGAAkACgALAAsACQAJAAoACgAK
AAoACgAKAAwADQANAA0ACwALAAwADAAOAA4ADgAQABAADwAMAAsACQAIAAYABgAGAAYA
BgAHAAYABQACAP/////+//z//P/+//7//P/8///////////////////////8//z//P/8
//z//P/9//3//f/9//3/+//9//7/AAD+/wAAAAAAAP7//v8AAAQACwAbACwAPgBMAGAA
gQCqAMsA0gC3AH8AMADk/6L/Yf8Y/+b+1v7X/tP+2P7p/vn+C/8n/0b/Y/9+/5X/qP+3
/8f/2//q/+//9//7//z/+//6//z/AgAEAAQABQAHAAYABwAIAAkACgAMAA0ADQAOAA4A
DgAPABAAEgASABMAEwAUABQAFAAVABMAFAAUABQAFgAWABcAFwAXABcAFgAVABYAGAAZ
ABsAGgAZABgAFwAZABsAHAAdABwAHAAcAB0AHQAdAB4AHgAgACAAIQAiACQAJAAlACUA
IwAkACQAJQAlACUAJgAmACYAJgAmACYAJQAlACYAJgAkACIAIQAgACAAHwAeABsAGQAZ
ABgAFwAYABYAFAATABEAEAAQABAAEQASABMAFAASABIAEgASABEAEQARABEAEQAQABAA
EAAQABAAEAAPAAwADAANAA0ADQANAAwACwALAAoACQAIAAUABQAEAAQABAADAAMAAwAD
AAMAAwADAAMAAwABAAMABQAFAAQABAAEAAQABAAFAAMAAwADAAMABgAGAAYABgAGAAcA
BgAFAAYABgAHAAkACQAIAAcABgAHAAgACQAKAAkACAAIAAgACwALAAsACwALAAoACgAK
AAwADAANAA0ACwAKAAkACAAJAAoACwANAAsACwALAAoABgAGAAYABwAHAAcABwAHAAkA
CQAJAAkABwAHAAcABgAGAAcABwAHAAUABQAEAAQABAADAAIAAAADAAQABQAGAAYABgAG
AAQABAAEAAQABwAIAAkACQALAAsADAAMAAoACgAKAAoACgALAAsACwAJAAkACgAKAAwA
DAAMAA4ADgANAAoACQAGAAQAAQAAAAMABAAFAAcABgAFAAIA//////7//P/8//z//P/6
//r/+f/5//n/+f/6//v//P/9//z//P/8//z/+v/6//v/+//7//v/+//5//n/+v/8//r/
/v/+/wIAAAD+/wAAAgAJABUAJgA2AEYAYACFALAA0QDWAL0AgQAwAOT/ov9b/xb/6v7a
/s/+yf7S/uP++f4R/zP/Uv9r/4L/mf+s/7v/y//Z/+b/7f/x//P/9P/3//r//v8AAAIA
AgABAAEAAgADAAQABQAGAAgACQAJAAoACgAKAAsADAAMAAwADQANAA4ADgAOAA8ADQAO
AA4ADgAQABAAEQARABIAEwATABMAEwAUABQAFQAVABUAFQAVABYAFwAXABcAGAAYABgA
GQAbABsAHAAcAB0AHAAcABwAHAAcAB0AHQAfACAAIAAhACEAIQAiACIAIAAgACAAIAAd
AB0AHgAeAB8AHgAeAB4AHgAdABwAGQAXABcAFgAVABIAEAAOAA0ADQAMAAwADAAMAAwA
DAAMAA4ADgAOAA4ADQANAA0ADQANAAwADAAMAAoACgAKAAkABgAGAAcABwAHAAcABgAF
AAUABAADAAIA//////7//v/+//3//f/9//v/+//7//v//f/9//v//f/9//3//P/8//7/
/v/+//////////////8AAAAAAAAAAP//AQABAAEA///+//7///8BAAIAAwAEAAIAAgAC
AAIAAwAEAAYACAAGAAUABAADAAQABAAFAAYABAAEAAUABQACAAIAAgACAAIAAgACAAMA
AwADAAMAAgACAAIAAgADAAMAAwADAAMAAwADAAMAAwD////////+/wAAAQABAAEAAwAD
AAIAAgACAAEAAAD+//7//v/+//7//v/+//z//P/9//3//f/9////AgAAAAAAAAAAAAEA
AgADAAMAAwADAAQABAACAAIAAgACAAQABQAFAAUABQAFAAYABgAFAAQAAwAEAAUABQAD
AAMAAQAAAP7//v/+//7//v/////////9//v/+f/4//b/9v/4//j/9v/2//X/9f/1//X/
9//3//f/9//0//T/9P/0//b/9v/3//f/9//3//f/9f/2//b/9//0//j/+v/6//j/+P/6
//z///8JABoALAA6AE4AcQCaAL0A0gDNAKcAXAAEALj/c/8s//L+1P7H/r/+wv7R/uf+
Af8j/0L/Xf90/4n/nP+v/7//zf/c/+X/6//v//T/8//0//T/9P/2//j//f///wAAAAAA
AAAAAAABAAMABAAGAAYABgAHAAgABgAGAAcABwAIAAgACAAJAAkACgAKAAoADAAMAA0A
DQAOAA8ADwAPAA0ADgAOAA8ADwAPAA8ADwAOAA8ADwAPABIAEgASABMAFQAVABYAFgAW
ABYAFwAYABgAGAAZABkAFwAYABgAGQAaABsAHQAeAB0AHAAbABoAGgAbAB0AHgAcABoA
GQAYABgAFwAWABMAFQAVABQAEwASABAADgANAA0ADAAMAAwADAAMAAwADAALAAoACQAI
AAkACQAJAAkACQAIAAgACAAGAAYABgAFAAYABgAHAAcABQAFAAQAAwADAAIAAQAAAAEA
AQAAAAAA///9//z/+//9//3//f/9//3//f/7//3/+//7//r/+v/7//z//f////3//f/9
//3//v/+//7//v/9/////////wEAAAAAAAEAAgACAAIAAgAAAAAAAAAAAAEAAgAEAAYA
BQAFAAUABQAFAAQABAAEAAYABgAHAAcABQAEAAMAAgACAAIAAgADAAUABQAFAAQABAAE
AAQABQAEAAMAAgABAAMAAwADAAMAAQABAAEAAAACAAMAAwADAAMAAwACAAIAAQABAAEA
AAAAAAAAAAAAAAIAAgAAAAAAAAD///7//f/+////AQAEAAMAAwACAAIAAAAAAAAA/v/+
////AAABAAIABQAGAAcABwAHAAcACAAIAAgACAAIAAgABgAHAAcABwAJAAkACgAKAAkA
CAAHAAgACQAJAAcABwAFAAQAAgACAAEAAAD/////AQABAP///f/9//z/+v/6//r/+v/4
//j/+//7//v/+//5//n/+f/5//j/+P/4//j/+P/4//n/+f/5//n/+f/3//v//P/+//z/
+v/6//r//P/8//z/AAADAAsAGgAqADoATgBrAJIAtQDKAMUAnQBUAAAAuv97/zT/+P7Y
/sv+w/7G/tn+7f4F/yX/RP9d/3T/if+c/7H/xf/V/+L/7f/v//H/9v/5//r/+v/8//z/
/v8BAAMABAADAAQABQAGAAgACQAJAAoADAAMAA0ADgAMAAwADQANAA4ADgAOAA8ADwAQ
ABAAEAAQABAAEQARABIAEwATABMAEwAUABQAFQAVABUAFQAVABYAFwAXABcAFgAWABYA
FwAXABcAGAAYABsAHAAeACAAIAAgACEAIQAfACAAIAAhACEAIQAiACIAIgAiACIAIgAf
AB8AIAAgACAAHgAdABwAGgAZABgAFQAXABcAFgAVABUAFAATABMAEgAQAA8ADgAOAA4A
DgAOAA4ADgAOAA4ADQANAA0ADQAOAA4ADwAQABAAEAAQAA8ADgAOAA8ADwANAA0ADAAL
AAkACAAHAAYABgAHAAcACAAGAAUABQAFAAUABQAFAAUABwAHAAUABwAFAAUABAAEAAIA
AgACAAMABAAFAAYABwAHAAYABQAEAAYACQAKAAsACQAIAAgACQAKAAoACgAKAAoACgAK
AAoADAAMAA0ADgANAA0ADQANAA8ADgAOAA4ADgAOAA8ADwANAAwACwAKAAsADAANAA8A
DwAPAA8ADgALAAoACQAJAAsACwALAAsACwALAAsACwAKAAsADAAMAAsACwAKAAkACwAL
AAoACgALAAsACwAKAAgACAAIAAgABgAGAAQABAAIAAkACgALAAoACQAJAAoACgAKAAoA
CgAKAAoACQAKAAsACwAMAA0ADwAQABAAEAAQABAAEAARABEAEQAPAA8AEAAQABMAFAAV
ABgAFwAVABEADwALAAoACAAIAAoACgAKAAsACQAJAAcABQADAAIAAAAAAAIAAgAAAAAA
AwADAAMAAwACAAEAAAD/////AAABAAIAAAAAAAEAAQACAAMABAADAAMABAAGAAQABgAC
AAIABAAEAAQABgALABcAKAA6AEgAWAB3AJgAuwDOAMMAkQBEAPr/vP+B/0D/Bv/q/t/+
1f7U/uP++f4N/yX/Qv9f/3r/kf+q/73/yf/Z/+j/8f/1//3/AAD//wAABAAGAAgACgAJ
AAkACgALAAwADQAOABAAEQARABIAFAAUABUAFgAWABYAFwAXABYAFgAWABcAFQAWABYA
FgAUABQAFQAVABgAGwAdAB8AHQAeAB4AHwAdAB0AHQAdAB4AHwAfAB8AHgAeAB4AHwAg
ACEAIwAkACQAJAAlACYAJAAkACUAJQAnACgAKAApACgAJwAnACYAJwAoACkAKgAnACcA
KAAoACgAJgAlACQAJAAjACIAHwAfAB8AHgAdAB4AHAAaABkAFwAWABYAFgAWABYAFgAW
ABQAFAAUABQAFQAVABUAFQAVABQAFAAUABUAFgAXABcAFQAUABQAEwARABEAEAAPAA8A
DgANAAwACwALAAoACgAIAAcABwAHAAkACQAJAAkACQAJAAcACQALAAsACgAKAAoACgAK
AAsACQAJAAkACQAMAAwADAAMAAsADQANAA0ADQAMAAwADQAOAA4ADgAOAA4ADgAOAA4A
DgAOAA8AEAAPAA8ADwAPAA8ADgAOAA4ADgAOAA8ADwAQABAAEAAQABAAEAAQABEAEQAR
ABEAEAAMAAwADAANAA0ADQANAA0ADQANAA0ADQALAAsACwAKAAoACwALAAsACwALAAoA
CgALAAsACwAKAAoACgAKAAoADAAMAAoACgALAAkACQAIAAoACgAKAAoACwAMAA0ADQAN
AA0ADgAOAA4ADgAOAA4ADAANAA0ADQAPAA8AEAAQABIAEgASABQAEgARAA4ADQALAAoA
CAAIAAYABgAGAAcACAAJAAgABwAEAAIA///+/wIAAgAAAAAA////////////////////
//z//P/8//z//v/+///////9//3//f/7////AAACAAAA/v/+//7//v8AAAIABAALABkA
KgA+AE4AZACDAKwAyQDQALkAfQAwAOT/oP9b/xr/7v7c/tP+0f7a/u3+//4V/zP/Uv9t
/4T/m/+u/7//z//d/+r/8f/z//X/+v/9//7/AAAAAAIAAgAFAAcABgAHAAgACQAKAAoA
CwALAAwADAAMAA0ADgAOAA4ADwAPABAAEAAQABEAEQASABIAEgAQABAAEQARABIAEwAT
ABMAEwAUABQAFQAXABcAFwAXABYAFwAXABcAFgAWABYAFwAYABkAGwAcABwAHAAdAB4A
HgAeAB8AHwAfACAAIAAhACEAIQAiACIAIAAgACAAIAAfAB8AIAAgACIAIAAfAB4AHAAb
ABoAFwAXABcAFgAVABIAEAAOAA0AEAAQABEAEgARABAADwAOAA4ADgAOAA4ADwAPAA8A
DwANAAwADAAMAA4ADgAOAA0ACgAKAAsACwALAAsACgAJAAkACAAHAAYAAwADAAIAAgAC
AAEAAQABAAMAAwADAAMAAQABAP//AQABAAEAAAAAAAAAAAAAAAEAAgADAAQABQAFAAQA
AwACAAUABwAHAAcABwAGAAYABwAHAAYABQAEAAUABgAHAAgACAAIAAkACgAKAAkACAAH
AAkACAAIAAgACAAIAAkACQAKAAoACgAKAAgACAAIAAkACAAHAAYABAADAAQABQAHAAUA
BQAFAAUABwAHAAcABwADAAMAAwACAAIAAwADAAMABQAFAAQABAADAAMAAwACAAQABAAE
AAQAAgACAAAAAAABAAEAAQABAP///f/8/wIACgAHAAYABQAEAAMABAAFAAUABQAFAAYA
BgAGAAYABgAGAAgACQAJAAkABwAHAAgACAAIAAgACAAKAAgABwAEAAMAAgACAAEAAgAC
AAIAAgADAAMAAwABAP///f/8//r/+v/6//r/+P/4//v/+//7//v/+v/5//j/9//3//j/
+f/6//n/+P/4//f/+f/5//n/9//7//z//v/8//z/+v/6//z/+v/6//z/AQAJABYAJgA4
AEoAYwCIALEAzgDTAL0AgAAsAN7/mf9S/xD/5P7T/sf+xP7T/uX++f4V/zb/U/9q/4H/
mP+r/7v/y//a/+X/7f/v/+7/8//2//r//v/+//z///8BAAIAAQACAAMABAAEAAUABQAG
AAQABAAFAAYACAAIAAkACQAMAAwADAANAA0ADgAOAA4ADAAMAA0ADQAQABEAEQARABEA
EgASABMAEgARABAADwASABMAEwATABQAFAAUABUAFwAXABgAGAAaABoAGwAcABsAGgAa
ABkAGgAcAB0AHwAdAB0AHgAeABwAHAAcABwAHgAfACEAIgAhAB4AHAAaABwAGwAaABcA
FgAVABMAEQARABAADwAPAA8ADgAOAA4ADQAMAAsACgAMAAwADAAMAAsACwALAAsACwAK
AAoACgAKAAoACgAJAAYABgAHAAcABwAHAAYABQAFAAQAAwACAAMAAwACAAIABAADAAMA
AwAAAP///v/9//7////+/wEAAQABAAAAAAAAAAAAAAABAAEAAQABAAEAAAAAAAAAAAAB
AAMAAwADAAMAAgACAAMABgAGAAYABgAGAAYABgAGAAUABAAEAAQABgAHAAgACQAJAAgA
CAAIAAcABgAGAAUABQAGAAcACAAIAAgACAAJAAkACQAJAAgABAAEAAQABQADAAMAAwAD
AAQABQAGAAcAAwADAAMAAgACAAMAAwADAAMAAwACAAIAAQABAAEAAAABAAIAAwAEAAQA
BAACAAIAAQABAAEAAQD9////AgAEAAQABAAEAAcACAAJAAkABwAHAAgACAAGAAYABgAG
AAgACQAJAAkACQAJAAoACgAKAAoACgAMAA4ADQAKAAkABQAEAAIAAgAAAAAAAAABAAEA
AQD///3//f/8//r/+v/8//z/+v/6//r/+f/4//f/+P/5//r/+//6//r/+v/6//r/+v/7
//v/+//7//v/+f/5//r//P/6//j/+P/6//z/AAAAAAAABwATACIAMgBAAFAAcQCaALsA
zAC/AJEAQgDy/7L/d/82/wD/4v7V/s3+0P7f/vP+Cf8n/0T/X/94/43/oP+x/8P/1//o
/+//8f/z//T/+f/8//7/AAAAAAAAAQAFAAYABQAGAAcACAAKAAsACwAMAAsACgAKAAoA
CwAMAA4ADwAQABAAEAARABEAEgASABIAEgASABMAEwASABMAEwATABMAFAAUABUAFQAV
ABUAFQAYABkAGQAZABoAGgAaABsAGQAZABoAGgAeAB4AHwAgAB4AHgAfAB8AIQAiACIA
IwAlACUAJgAmACQAJAAkACQAIwAjACQAJAAiACAAHwAeAB4AHQAcABkAGQAZABgAFwAY
ABYAFAATABIAEAAPAA4AEAAQABAAEAASABIAEgASABEAEQARABEAEQAQABAAEAAOAA4A
DgANAAwADAANAA0ADQANAAwACwAJAAgABwAGAAMAAwACAAIAAwADAAQABQAFAAUABQAF
AAUABQADAAUABQAFAAQABAAEAAQABAAFAAUABQAFAAUACAAIAAgACAAIAAkACAAHAAcA
BgAGAAcACgAKAAoACgALAAwADQAOAAwADAANAA4ADgANAAwACwANAAwADAAMAAwADAAN
AA0ADAAMAAwADAAOAA4ADgAPAA4ADQAMAAoACgAKAAoACwANAA0ADQANAAwACwAKAAkA
CAAJAAoACgAJAAkACAAHAAgACQAJAAoACQAJAAkACAAGAAYABgAGAAYABgAEAAQABQAI
AAgACAAIAAgACQAKAAsACwANAA0ADgAOAA4ADgAOAA4ADAANAA0ADQAPAA8AEAAQABIA
EgASABQAEwARAA0ACwAHAAYABAAEAAYABgAGAAcABwAHAAUAAwABAAAA/v/+//7//v/8
//z///////////////////////z//P/8//z//P/8//3//f/////////9////AAACAAAA
/v/8//7/AgACAAIABgAPAB0ALgA+AEwAYgCFALAAzQDQALUAdwAoAN7/nv9d/xz/8v7i
/tv+1/7c/u/+//4R/yv/SP9l/4D/mf+u/8P/1f/j/+r/7//1//n//P/9/wAAAgACAAIA
BAAFAAcACAAJAAoACwAMAAoACwALAAwADwAQABIAFAATABIAEgARABEAEAAPAA8AEAAS
ABMAFAASABIAEwATABQAFQAVABUAFwAYABgAGQAXABcAFwAXABoAGwAbABsAGgAaABoA
GwAbABsAHAAcAB8AIAAiACQAIwAiACIAIQAjACQAJAAlACUAJQAmACYAJAAkACQAJAAl
ACUAJgAmACQAIgAhACAAIAAfAB4AGwAdAB0AHAAbABoAGAAWABUAEwASABIAEgASABIA
EgASABIAEgASABIAEQARABEAEQATABIAEgASABAAEAAQAA8AEAAQABEAEQANAA0ADAAL
AAkACAAHAAYABwAHAAYABgAGAAUABQAFAAUABQAFAAUABQAFAAMABQAFAAUABAAEAAQA
BAAEAAUABQAFAAUABQAFAAQAAwACAAQABwAIAAkACQAIAAgACQAKAAoACgAKAAoACgAK
AAoACgAKAAsADAANAA0ADQANAA8ADgAOAA4ADQAMAAwACwAMAAwADAAMAAwADAAMAA0A
DQANAA0ADAAIAAgACAAJAAkACQAJAAkACQAJAAkACQAFAAUABQAEAAUABwAIAAkABwAH
AAYABgAJAAkACQAIAAYABgAGAAYABgAGAAQABAAHAAcACQAIAAYABgAGAAYABwAIAAkA
CQAJAAkACgAKAAsADAANAA4ADQANAAwACwANAA0ADgAOAAwADAAMAA4AEAAPAAwACwAK
AAoACQAKAAcABgAFAAUABgAHAAYABQADAAIAAAAAAAAAAAD+//7//f/9//3//f//////
//////7//v/+//7//v/+///////9//3//f/7////AAACAAAAAAAAAP7/AAACAAIAAgAF
AA0AGgAsAD4AUABpAJAAtwDSANkAwwCEADAA4P+Z/1D/Dv/m/tf+z/7K/tX+6f4B/x3/
Pv9b/3T/if+a/63/vf/P/+D/6//x//f/+v/9//z//v8AAAAAAgADAAUABgAFAAYABwAI
AAoACwALAAwADAAMAA0ADgAOAA4ADwAPABAAEAAQABEAEwAUABQAFAAUABQAFQAVABQA
FQAVABUAFQAWABYAFwAZABkAGQAZABgAGQAZABkAHAAcABwAHQAbABsAHAAcAB4AHgAf
ACAAIAAgACEAIQAjACQAJAAlACUAJQAmACYAJgAmACYAJgAjACMAJAAkACYAJAAjACIA
IgAhACAAHQAeAB8AHwAfABwAGgAYABcAFQAUABQAFAASABIAEgASABQAFAAUABQAEwAT
ABMAEwAVABQAFAAUABEAEAAPAA0ADwAQABIAEwAPAA8ADgANAA0ADAALAAoACQAJAAgA
CAAGAAUABQAFAAcABwAHAAcABgAFAAIAAwAFAAUABAAEAAQABAAEAAUABAADAAIAAQAE
AAYACAAKAAkACwALAAsACQAIAAgACQAIAAgACAAIAAkACgALAAwADgAOAA8AEAAQAA8A
DgANAAsACgAKAAoACwAMAA4ADwAOAA4ADgAOAA4ADgAOAA8ADwAPAA8ADgAMAAwADAAN
AA0ADQANAA0ACwALAAsACwALAAsACwAKAAkACQAIAAcACAAJAAkACgALAAsACwAKAAgA
CAAIAAgACgAKAAgACAAJAAkACQAHAAYACAAIAAgACAAKAAwADgAPAA0ADQAOAA4ADgAO
AA4ADgAMAA0ADQANAA0ADQAOAA4ADAAMAAwADgARABEADwAPAAsACgAIAAgABgAGAAYA
BwAJAAkABwAFAAMAAgAAAAAAAgACAAAAAAADAAMAAwADAAEAAQABAAEAAAAAAAAAAAAA
AAAAAQABAAEAAQABAP//AgAEAAcABgAIAAYAAgACAAQABAAGAAsAFQAkADYARgBYAHcA
oADFANoA2QC5AHAAGADK/4P/PP8A/97+z/7H/sr+2/7v/gv/Kf9K/2f/fv+T/6r/vf/N
/9v/5v/v//X/+//+////AAAEAAgACAAIAAcACQAMAA8AEAARABIAEQARABAAEAASABIA
EwAUABQAFAAVABUAGAAYABgAGQAXABgAGAAYABoAGgAbABsAGgAbABsAGwAbABwAHAAd
ABsAGwAbABsAHQAfACAAIQAiACIAIgAjACEAIQAiACIAJQAmACgAKgAoACgAKQApACsA
LAAsAC0AKwArACwALAAuAC4ALgAuAC0ALQAuAC4ALgAsACsAKgAsACsAKgAnACUAJQAk
ACMAIgAgAB4AHQAfAB4AHgAeAB4AHgAeAB4AHAAcABwAHAAdAB0AHQAdABsAGgAaABoA
GwAcAB0AHQAbABoAGgAZABcAFwAWABUAFwAWABUAFAATABMAEgASABQAEwATABMAEgAR
ABAADwAPAA8ADQAPAA8ADwAOAA4AEAAQABAAEQARABEAEQARABAAEAAQABAAEwAVABUA
FQAUABIAEQARABMAFAAVABYAFgAWABYAFgAWABYAFwAYABkAGQAZABkAFwAWABYAFgAZ
ABoAHAAdABoAGgAaABoAGAAYABgAGQAZABkAGQAYABYAFgAWABcAGQAZABkAGQAZABkA
GQAZABcAFwAXABYAFgAXABcAFwAVABUAFAAUABcAFwAXABYAGAAYABgAGAAVABQAEQAQ
ABMAFQAXABgAGAAYABgAGAAZABoAGwAbABsAGwAcABwAHAAcABwAHAAcAB0AHQAdAB0A
HQAeAB4AHgAeAB4AIAAiACEAHgAdABkAGAAWABYAFgAWABYAFwAZABkAFwAVABEAEAAO
AA4AEgASABAAEAAPAA8ADwAPAA8ADwAPAA8ADgAOAA4ADgAQABAAEQARABEAEQARAA8A
EQASABQAEgASABYAFAAQABAAFAAaACcANwBKAFYAaACCAKMAxgDdANgAsQBtACAA4P+i
/1//Hv/8/u7+4/7h/u7+A/8X/y3/S/9q/4f/pP+5/8r/1//n//f/AgAHAAsACwAKAA0A
FAAWABoAGgAaABkAGwAcAB0AHgAfACAAIgAjACMAJAAkACQAJQAmACcAKAAqACsAKwAq
ACkAKQApACoAKgAqACoAKgArACsALAAtAC0ALQAvADAAMAAxADMAMwAzADMAMQAxADAA
LwAzADQANQA3ADcANwA4ADgAOAA4ADkAOgA8ADwAPQA9ADsAPAA8AD0APQA9AD4APgA8
ADwAPAA8ADwAPQA/AEAAPgA8ADsAOgA6ADkAOAA1ADcANwA2ADUAMgAwAC4ALQAtACwA
LAAsAC4ALgAuAC4ALgAuAC4ALgAvAC8ALwAvAC0ALAAsACwALgAuAC4ALQAsACwALQAt
ACkAKQAoACcAJwAmACUAJAAlACUAJAAkACYAJQAlACUAIwAjACMAIwAjACMAIQAjACUA
JQAkACQAIgAiACIAIwAkACUAJgAnACcAJgAlACQAJwApACkAKQAnACYAJgAnACgAKAAo
ACgAKgAqACoAKgAqACoAKwAsACsAKwArACsALAAsAC0ALgAsACwALQAtACwALAAsACwA
LAAsACwALQArACsAKwAqACkAKgArAC0AKwArACsAKwArACsAKwArACsAKwArACoAKAAp
ACkAKQArACsAKgAqACkAKQApACgAKgAqACoAKgAqACoAKAAoACkAKQApACkAKwArACwA
LgAvADEAMgA0ADIAMgAyADIAMgAzADMAMgAxADEAMgAzADMAMwAzADUANQA1ADQANAAw
AC4ALAAqAC4ALgAuAC8ALgAsACoAKQAoACgAJwAkACMAIQAhACAAIQAjACUAJQAnACUA
JAAmACYAJgAmACYAJgAmACYAJgAmACYAJgAoACgAKAAoACoAKgAqACoAKAAoACgAKAAy
ADwARgBQAGcAfgCVAKwAuADEANAA3ACcAFwAHADc/6n/dv9D/xD/EP8Q/xD/EP8o/0D/
WP9w/w==
         </WaveFormData>
      </LeadData>
      <LeadData>
         <LeadByteCountTotal>10000</LeadByteCountTotal>
         <LeadTimeOffset>0</LeadTimeOffset>
         <LeadSampleCountTotal>5000</LeadSampleCountTotal>
         <LeadAmplitudeUnitsPerBit>4.88</LeadAmplitudeUnitsPerBit>
         <LeadAmplitudeUnits>��V</LeadAmplitudeUnits>
         <LeadHighLimit>2147483647</LeadHighLimit>
         <LeadLowLimit>268435456</LeadLowLimit>
         <LeadID>V4</LeadID>
         <LeadOffsetFirstSample>0</LeadOffsetFirstSample>
         <FirstSampleBaseline>0</FirstSampleBaseline>
         <LeadSampleSize>2</LeadSampleSize>
         <LeadOff>FALSE</LeadOff>
         <BaselineSway>FALSE</BaselineSway>
         <ExcessiveACNoise>FALSE</ExcessiveACNoise>
         <MuscleNoise>FALSE</MuscleNoise>
         <LeadDataCRC32>840206948</LeadDataCRC32>
         <WaveFormData>
BgAGAAgACAAJAAkACgAKAAsACwAKAAoACQAJAAoACgALAA4ADwAQAA4ADQANAAwADQAM
AAoACAAGAAQABAAEAAMAAwAEAAQABgACAAEAAQD7//n/+P/4//v/+v/7//3//f/9//3/
/f/7//v/+v/6//r/+v/6//r/+v/6//r/+v/6//r/+v/7//r/+v/6//r/+v/8//z//f8A
AAEABAAMABoAKAA0AEAAVwB5AJcAowCZAHgALwDY/5v/ff9d/zj/G/8T/w7/DP8V/yP/
MP9F/1v/cP+F/5f/q/+8/8n/1v/g/+r/7//z//b/+f/2//X/+P/8//v//P8AAAMAAQAC
AAIAAwAEAAUABgAGAAQABQAGAAYABAAEAAQABQAFAAUABgAGAAcACAAJAAoACQAJAAgA
CAAIAAcABwAGAAcACQAKAAsADQANAA0ADQAMAAwADQANAA0ADQANAA0ADgAOAA4ADgAR
ABIAEgATABMAEgASABIAEgARABAADwARABIAEgASABIAEgASABEAEAAPAA8ADgAOAA4A
DgAOAAsACwAKAAkABgAGAAYABAAFAAQABAACAAEAAQACAAIAAwADAAMAAwADAAMAAwAE
AAIAAgADAAMAAwADAAMAAwAFAAYABwAHAAYABgAFAAQABgAGAAQAAwAAAAAA/////wEA
AAAAAAAA/////////v/+//7//v/+/wAAAAD//////v/+//3//P/+//7//v/+//z//P/8
//z//v////////8CAAIAAwADAAEAAQABAAEAAAABAAEAAQACAAMABAAGAAQABAAEAAQA
BgAHAAgACQAGAAUAAgAEAAUABgAHAAgABgAGAAYABgAIAAgACAAIAAYABgAGAAUABAAE
AAQABQAHAAYABgAGAAUABQAFAAUABAADAAMAAwAGAAYABgAGAAQABAACAAIABAAEAAQA
BAADAAMAAwADAAUABQADAAMAAwACAAIABAACAAIAAgACAAYACAAIAAoACAAHAAcACAAK
AAsACwAKAAwADQANAA4ADAAMAA4ADgAQABEAEQASABEADwANAAoACQAIAAcACAAGAAUA
BQAGAAUABAD///3////8//v/+//8//z/+v/6//z//f/+/////f/9//3//P/8//z//P/8
//z//P/8//z//P/8//z//P/7//z//P/8//7//v/8//7/AQAEAAcADgAeAC4AOgBEAFgA
dQCVAKkApQCDAD4A5/+m/4P/X/8z/xD/Cf8N/w7/EP8b/yn/Nv9H/1//dv+P/6X/tf/E
/9P/4v/u//L/9//7//z/+//6//v/AAACAAMABAAGAAUABQAGAAYABwAKAAsADAAMAAoA
CwAMAAwADgAOAA4ADwAPAA8AEAAQABAAEAAQABAAEQARABAAEAAPAA8AEAAQABEAEwAU
ABUAEwATABMAEwAWABYAFwAXABcAFwAXABcAFwAWABUAFAAXABgAGAAZABoAGgAbABwA
HAAbABoAGQAXABgAGAAYABgAGAAYABcAFQAVABYAFgAVABQAEwASABEAEQAQAA8ADgAO
AA4ADAALAAoACgAIAAcABwAIAAgACwALAAsACwALAAsACwAMAAwADAANAA0ADwAPAA8A
DwAOAA4ADgANAAwADAALAAoACwAMAAsACwAKAAoACQAJAAgABgAFAAQAAwADAAMAAgAE
AAQABAAEAAQABAADAAMABQAGAAYABgAEAAQABAAEAAQABAAEAAQABgAHAAcABwAHAAYA
BgAFAAcABwAHAAcABgAHAAcABwAIAAkACgAMAAsACgAJAAgACwALAAsACwANAA0ACwAO
AA4ADgAOAA4ADQAMAAsACgALAAwADQAOAAwADAAMAAsACAAIAAgACQALAAoACgAKAAsA
CwALAAsACgAJAAkACQAIAAgACAAIAAgACAAGAAYABQAEAAMAAgAGAAcACAAJAAkACQAI
AAYABgAGAAYACAAKAAoADAAOAA0ADQAOAAwADQANAAwADgAPAA8AEAAPAA4ADwAOABAA
EQARABIAEgARABAADgAKAAgABgAGAAkACQAKAAwACwAKAAUAAwADAAAA/////wAAAAD+
//7//f/9//3//f/+////AAAAAP7//v/+//7//v/+//7//v/8//z//P/8//v//P/8//z/
AAAAAAIAAgABAAIABwAOABwAKgA2AEQAWgB5AJkArQCrAI0ARgDt/6z/h/9j/zn/HP8T
/w3/DP8Q/x3/Lf8+/1X/bf+C/5f/q/+7/8j/1//k//D/9P/3//f/+P/5//z/AQACAAIA
AwACAAIAAQACAAQABQAHAAoACwAMAAwACgALAAwADAAMAAwADAANAA0ADQAOAA4ADAAM
AAwADAAPAA8ADgAOAA0ADQAOAA4AEAARABEAEQARABEAEQARABIAEgATABMAEwATABMA
EwAUABQAFAAUABMAFAAUABUAFwAWABYAFgAXABcAFwAXABcAGAAYABgAFgAWABYAFQAU
ABMAEwASABIAEgASABIAEQARABAADwAMAAwADAAKAAgABgAFAAIAAgADAAUABgAHAAcA
BwAHAAkACQAJAAoACgAKAAsACwALAAsACwALAAoACgAKAAkABwAIAAgACAAIAAgABgAF
AAYABgAFAAUAAwACAAIAAgABAAEAAQAAAP7//v/+//7/AAAAAP///////wAAAAAAAAAA
AAAAAAAAAAAAAAAAAAAAAAEAAQABAAIAAgADAAMAAQABAAEAAQADAAUABgAHAAYABQAE
AAQABQAGAAcACAAIAAcABgAFAAcABwAFAAgABgAGAAYABgAGAAYABgAGAAYABgAGAAYA
CAAIAAgABwAGAAYABgAHAAcABgAGAAYABwAHAAcABwAEAAMAAwADAAYABgAGAAYACAAI
AAYABgAEAAQABAAEAAUABQAFAAUAAwADAAEAAQADAAQABAAEAAYABgAGAAYABgAGAAYA
CAAIAAoACgAJAAkACgAIAAkACQAIAAoACwALAAwADgAOABAAEAAPAA8ADgAOABAADwAO
AAwACgAIAAYABgAGAAUABQAGAAYABgACAAEAAQD+//3//f/+//7//P/8//v/+//7//v/
/f/9//3//P/6//r/+v/6//z//P/8//z//P/8//z//P/7//z//P/8//7/AAD+//7///8A
AAMACAAUACQAMgA6AEoAZwCJAKEAqwChAHIAHwDK/5f/df9L/yb/Ff8N/wj/Cv8T/yP/
Nv9L/2P/ev+N/5//sf/A/8//3P/o//D/8//3//r/+f/6//v/+v/8//3/AAAEAAUABAAE
AAMAAwAFAAcACQAKAAgACQAKAAoACgAKAAoACwALAAsADAAMAAoACgAKAAoADQANAAwA
DAANAA0ADgAOAAwADQANAA0ADwAPAA8ADwAOAA4ADwAPABEAEQARABEAEgASABIAEgAR
ABIAEgATABUAFAAUABQAEwATABMAEwAVABYAFgAWABIAEgASABEAEwATABQAFAARABAA
DwAOAA8ADwAOAA0ADAAMAAwACgAHAAYABgAEAAUABQAGAAYABQAFAAUABQADAAMAAwAE
AAYABgAHAAcABwAHAAcABwAGAAYABgAFAAcACAAIAAgACgAKAAgABwAGAAYABQAFAAUA
BAAEAAQAAgABAAAA/v///wAAAQACAAAAAAD///////8AAAAAAAACAAIAAgACAAAAAAAA
AAAAAgADAAMAAwACAAIAAwADAAUABQAFAAUABgAHAAcABwAEAAMAAgACAAMABAAFAAYA
BwAHAAcABwAHAAcABQAIAAkACgALAAwACwAKAAkACAAGAAYABgAGAAgACAAIAAcACAAI
AAgACQAHAAYABgAGAAcABwAHAAcABgAFAAUABQAGAAYABgAGAAgACAAGAAYABgAGAAYA
BgAFAAUABQAFAAUABQADAAMAAQACAAIAAgAEAAQABQAFAAQABgAGAAYAAwAFAAUAAwAC
AAQABAAEAAQACAAKAAoADAAMAAsACwAMAAoACwALAAoACgALAAsADAAMAAwADgAOAAwA
DQANAA4AEAAPAA4ADAAKAAgABgAGAAQAAwADAAQABAAEAAAA//8BAP7//f/9//z//P/6
//r//f/9//3//f/9//3//f/8//z//P/8//z/+v/6//r/+v/6//r/+v/6//3//v/+//7/
+v/6//z//v/9//7/AQAGABAAHgAsADgASABfAH0AkwCdAJEAYgATAML/k/91/0//KP8V
/w//Cv8O/xn/Kf84/03/Y/94/4v/nf+v/8D/0f/g/+r/8v/z//X/+P/5//r/+f/6//z/
/f8AAAIABQAEAAQAAwADAAQABQAGAAYACAAJAAoACgAIAAgACAAJAAsACwAMAAwADAAM
AAwADAANAA0ADAAMAA8ADwAQABAADwAPAA4ADQAPAA8ADwAPABAAEAARABEADwAPAA8A
DwAQABAAEAAQABIAFAAVABcAFQAUABQAFAAVABUAFQAVABMAFAAUABQAEgASABIAEQAR
ABEAEgASABEAEAAPAA4ADQANAAwACwAIAAgACAAGAAgACAAJAAgABgAFAAUABAADAAMA
AwADAAUABQAFAAYABAAEAAUABQAHAAcABwAHAAgACAAIAAcABwAIAAgACAAIAAgABgAF
AAQABAADAAMABQAEAAQABAABAAEAAQAAAAAAAAAAAAAAAgACAAEAAQD//wAAAAAAAP7/
/v/+//7///8AAAEAAgAAAAEAAQABAAQABAAFAAUABQAFAAUABQAGAAcABwAHAAUABQAF
AAYABgAGAAYABgAJAAkACQAJAAkACQAHAAoACgAKAAoACgAJAAgABwAGAAcACAAJAAoA
CgAKAAoACQAHAAYABQAFAAcABgAGAAYABwAHAAcABwAGAAUABQAFAAQABAAEAAQABgAG
AAQABAAFAAYABwAIAAgABwAGAAUAAwADAAEAAQAEAAYABwAIAAcABgAGAAUACAAIAAYA
BgAGAAYABgAIAAgACgAMAAsACwAMAAoACwALAAoACgALAAsADAAMAAwADgAOABEAEwAU
ABYAFQATABEADgAMAAoACAAIAAoACQAJAAoACQAIAAMAAQABAP7//f/9/wAAAAD+//7/
///////////+//3//P/6//v//P/9//7//P/8//z//P/9//7///8AAP//AAAAAAAAAAAA
AAAAAAABAAIABQAKABYAJgA0AD4ATgBnAIEAlwCfAIsAUgD7/7T/jf9z/0//Kv8Z/xP/
Dv8O/xf/J/84/0v/X/90/4v/of+1/8b/0f/e/+z/8v/1//n//P/7//z///8CAAIABQAG
AAYABwAFAAYABgAHAAoACwAMAAwADAANAA4ADgAOAA4ADgAPAA8ADwAQABAADgAOAA4A
DgANAA0ADAAMABAAEQATABQAEgATABMAEwATABMAEwATABQAFAAVABUAFQAVABUAFQAY
ABgAGAAYABgAGAAXABcAFwAWABYAFgAZABkAGQAZABYAFgAVABQAFAAWABgAGQAWABUA
FQAUABUAFAATABIADwAPAA4ADQAOAA4ADgAMAA0ADAAMAAoACQAJAAoACgALAAsACwAL
AAkACQAJAAoADAAMAA0ADQALAAsACwALAA0ADgAPAA8ADgAOAA0ADAAMAAwACgAJAAoA
CgAJAAkACQAIAAgACAAFAAUABQAEAAYABgAGAAYABgAGAAUABQAFAAYABgAGAAYABgAG
AAYABAAEAAQABAAFAAcACAAJAAoACgALAAsACQAJAAkACQAKAAsACwALAAsACwALAAwA
DAAMAAwADAANAA0ADQANAA0ADQALAA4ADgAOAA4ADgAQABAAEAAQAA4ADgAOAA4AEAAQ
ABAADwAMAAwADAANAAsACgAKAAoACwALAAsACwAMAAsACwALAAoACgAKAAoACgAKAAgA
CAAKAAoACgAKAAkACQAJAAkACwALAAkACQALAAoACgAKAAoACgAKAAoACgAMAAwADgAO
AA0ADQAOAA4ADwAPAA4ADgAPAA8AEAAQABAAEgASABMAFQAWABgAFwAVABMAEAAOAAwA
CgAKAAoACQAJAAoADAAMAAgABwAGAAIAAAD//wEAAgABAAIAAgABAAAA///////////+
//z//P/8//z//v/+//7//v/+//7//v/+////AAAAAAAA/v/+//7/AAADAAQABwAOAB4A
LgA+AEoAXAB3AJUApQCjAIUAQADr/6r/hf9h/zv/Hv8T/w//Dv8W/yX/Mf9A/1P/af+C
/5n/q/+9/8r/1//k//D/9v/1//f/+v/9//7///8AAAIAAQAEAAYABQAFAAYABgAHAAYA
BwAIAAgACAAJAAoACgAKAAoACgALAA0ADQAOAA4AEAAQABAAEAAPAA8ADgAOAA0ADQAO
AA4ADgAPAA8ADwARABEAEQARABAAEAARABEADwAPAA8ADwATABQAFQAWABUAFgAWABcA
FQAUABQAFAAVABUAFQAVABUAFgAWABYAEwASABEADwARABEAEgASABIAEgASABIADwAP
AA4ADQAKAAoACgAIAAUABAAEAAIABAAFAAcACAAIAAcABgAFAAcABwAHAAgACAAIAAkA
CQAHAAcABwAHAAoACgAKAAkABwAIAAgACAAIAAgABgAFAAYABgAFAAUAAwACAAIAAgAB
AAEAAQAAAAIAAgACAAIAAgACAAEAAQABAAIAAgACAAAAAAAAAAAAAQACAAMABAACAAMA
AwADAAYABgAHAAcABQAFAAUABQAEAAUABQAFAAcABwAHAAgACAAIAAgACAAJAAkACQAJ
AAkACQAHAAoACAAIAAgACAAKAAoACgAKAAgACAAIAAgABgAGAAYABQAFAAYABwAJAAkA
CAAIAAgACQAJAAkACQAGAAUABQAFAAYABgAGAAYACAAIAAYABgAGAAYABgAGAAUABQAF
AAUABQAFAAMAAwADAAQABAAEAAIAAAD//wUADAALAAoACQAIAAkACgAJAAoACgAJAAkA
CgAKAAsACwAKAAsADQAOABAADgAOABAAEAAQABEAEQASABEADwANAAoACgAIAAYABgAI
AAcABwAIAAYABgACAAEAAwAAAP////8AAAAA/v/+/////////////v/9//z/+v/7//z/
/f/+//3//P/7//r//P/8//z//P///wAAAAAAAAAAAAAAAP7////+/wEABgAQAB4ALAA4
AEYAWwB5AJcAqQCpAIoARQDs/6v/hf9h/zj/Hf8T/w7/DP8V/yH/MP9D/1n/cP+D/5f/
qf+8/8n/1v/k//D/9f/z//T/9//6//3/AAAAAP//AgAEAAUAAwAEAAQABQAGAAcACAAI
AAYABwAIAAgACgAKAAoACwANAA0ADgAOAAwADAAMAAwACwALAAoACgAMAA0ADwAQABAA
EQARABEAEAAPAA4ADQAQABAAEQARABEAEQARABEAEgASABIAEgARABIAEgATABMAEgAS
ABIAFQAVABUAFQAVABYAFgAWABIAEgASABEAEgATABUAFgATABIAEQAQAA8ADwAOAA0A
CwAKAAkABgAGAAYABwAGAAUABQAGAAYABgAFAAQAAwAFAAUABQAGAAgACAAJAAkACQAJ
AAkACQAIAAgACAAHAAcACAAIAAgACAAIAAYABQAGAAYABQAFAAUABAAEAAQAAwADAAMA
AgAAAAAAAAAAAAIAAgABAAEA//8AAAAAAAAAAAAAAAAAAAIAAgACAAIAAAABAAEAAQAC
AAIAAwADAAMAAwADAAMABAAFAAUABQADAAMAAwAEAAIAAgACAAIABgAHAAgACQAJAAkA
BwAKAAcABgAFAAQABQAGAAcACAAIAAgACAAIAAoACgAKAAkABgAGAAYABwAFAAQABAAE
AAcABwAHAAcABAADAAMAAwAGAAYABgAGAAYABgAEAAQAAgACAAIAAgAFAAUABQAFAAUA
BQADAAMAAQACAAIAAgAAAAAABAAEAAQABAAEAAYACAAIAAoACAAHAAcACAAGAAcABwAG
AAgACQAJAAoADAAMAA4ADgAOAA8ADwAQABAADwAOAAwACAAGAAQABAAEAAMAAwAEAAQA
BAAAAP/////8//v/+//+//7//P/8//z/+//6//n/+v/7//z//P/8//z//P/8//z//P/8
//z/+v/6//r/+v/7//z//P/8//r/+v/6//7/AQACAAEACgAYACYAMgA6AEgAYwCDAJcA
mwCJAFIA//+0/43/c/9T/zD/G/8V/xL/FP8f/yv/Ov9P/2P/dv+N/6P/sf/A/9H/4v/u
//T/9f/1//b/9//8//3//v8AAP///v8CAAMAAwAEAAQABQAIAAkACgAKAAkACQAJAAgA
CQAKAAsADQANAA0ADgAOAA4ADgAOAA4ADQANAAwADAANAA0ADgAOAA4ADwAPAA8ADwAP
AA8ADwAQABAAEQARABMAEwATABMAEgASABIAEgAVABYAFgAXABYAFAATABIAFAAVABYA
FwAXABgAGAAYABYAFgAWABUAEwATABQAFAATABIAEQAQAA8ADwAOAA0ACgAKAAoACAAI
AAgACQAIAAUABQAGAAYABwAHAAcABwAHAAcABwAIAAoACgALAAsACwALAAsACwAKAAoA
CgAJAAsADAAMAAwACgAKAAgABwAGAAYABQAFAAMAAgACAAIAAgADAAQABAAGAAYABgAG
AAQABAADAAMAAwAEAAQABAACAAIAAgACAAQABAAEAAQABAAFAAUABQAEAAQABQAFAAUA
BQAFAAUACAAJAAkACQALAAsACwAMAAoACgAKAAoACwALAAsACwANAA0ACwAOAA0ADAAL
AAoACgAKAAoACgAMAAwADAAMAAoACgAKAAkACgAKAAoACwANAAwADAAMAAwACwAKAAkA
CgAJAAkACQAIAAgACAAIAAoACgAIAAgACgAKAAoACgAKAAkACAAHAAcABwAFAAUABQAI
AAoACgAKAAoACwAMAAsADAANAA0ADgAQAA4ADwAPAA4ADAANAA0ADgAQABAAEgASABQA
FQAVABYAFQATABEADgAOAAwACgAKAAoACQAJAAoACgAKAAYABQAFAAIAAQABAAAAAAD+
//7/AQABAAEAAQABAAEAAQAAAP7//v/+//7/AAAAAAAAAAAAAAAAAAAAAAEAAgACAAIA
AAD+/wAAAgADAAQACQAWACQANAA8AEgAXAB7AJsArQCnAIEAOADf/6L/g/9h/zv/IP8X
/xX/Ev8Y/yX/Mf8+/03/Y/98/5X/qf+//9D/3//q//D/9P/5//v//P/9/wIAAwACAAIA
AwAGAAYABwAHAAgACAAJAAgACQAKAAoACwANAA8AEAAOAA4ADgAPAA4ADQANAAwADwAQ
ABEAEgASABEADwAOAA8ADwAQABAAEgATABMAEwARABEAEQARABQAFAAVABUAFQAVABUA
FQAUABQAFAAUABYAGAAZABsAGgAYABcAFgAZABkAGQAZABcAGAAYABgAGAAYABgAFwAX
ABcAGAAYABUAFAATABIAEQARABAADwAQABAAEAAOAA0ADAAMAAoABwAHAAgACAAJAAkA
CQAJAAsACwALAAwADAAMAA0ADQAOAA8AEAARAA8ADgANAAsADAAOAA8AEAAPAA4ACwAJ
AAgACAAHAAcABwAGAAYABgAFAAUABQAEAAQABAAEAAQABgAGAAUABQAFAAYABgAGAAQA
BAAEAAQABgAGAAYABgAFAAUABAADAAUABgAIAAkACQAJAAkACQAKAAsACwALAAsACwAL
AAwADAAMAAwADAANAA0ADQANAA0ADQALAA4ADQAMAAsACgAMAAwADAAMAA4ADgAOAA4A
DgAOAA4ADQAKAAoACgALAAsACgAKAAoACwALAAsACwAKAAkACQAJAAwADAAMAAwACgAK
AAgACAAKAAoACgAKAAoACQAIAAcACQAJAAcABwAJAAoADAAKAAoACgAKAAoACgAMAAwA
DgAOAA0ADQAOABAAEQARABAADwAPAA4ADgAQABAAEgASABAAEQARABIAEgARABAADgAP
AA4ADQAOAA0ACwAKAAoADAAMAAgABwAFAAIAAQABAAIAAgAAAAAA//////////8BAAEA
AQAAAAAAAAAAAAAAAAAAAAAAAAD+//7//v/+/wEAAgACAAIABAACAAAAAgAFAAYABQAK
ABIAIAAwADwASgBhAH8AmwCrAKsAjgBHAO7/rf+J/2H/Nv8f/xf/Ev8O/xX/I/82/0n/
Xf92/4v/nf+t/7z/y//c/+r/8v/3//v//v////7///8CAAIAAwAEAAYABwAHAAgACAAJ
AAgACQAKAAoADAANAA4ADgAMAAwADAANAA0ADQAOAA4AEAAQABAAEAARABEAEAAQABEA
EQASABIAEAARABEAEQATABMAEwATABIAEgATABMAFAAVABYAFwAXABYAFQAUABUAFgAW
ABcAGQAYABgAGAAZABkAGQAZABkAGgAaABoAGgAaABoAGQAYABcAFwAWABcAFgAVABQA
EwATABIAEQARABIAEwASAA8ADgAOAAwACQAJAAoACgAJAAkACQAJAAoACwAMAA4ADAAM
AA0ADQANAA0ADQANAA0ADAALAAkADAAOAA8AEAAOAA4ADAALAAoACgAJAAkACQAIAAgA
CAAFAAUABQAEAAUABgAHAAgABwAGAAQAAwAFAAYABgAGAAQABAAEAAQAAwACAAEAAAAE
AAcACQALAAsACgAKAAkACQAJAAkACQAJAAkACAAHAAgACQAKAAwADgAOAA4ADgAOAA0A
DAALAAsACwAJAAwADQAOAA8AEAAQABAAEAAQAA4ADgAOAA4ADgAOAA4ADQAMAAwADAAN
AA8ADgAOAA4ADQANAA0ADQAOAA0ADQANAA0ADAALAAoADAAMAAoACgAMAAwADAAMAAwA
CwAKAAkACgALAAoACwALAAoADAAKAAgACgAKAAoACgAOABAAEAASABAADwAPABAAEAAR
ABEAEAAQABEAEQASABIAEgAUABQAEwATABIAEgAUABUAFgAWABMAEAANAAwACgAJAAkA
CgAMAAwACAAHAAkABgAFAAUABAAEAAIAAgAFAAUABQAFAAMAAwADAAIABAAEAAQABAAC
AAIAAgACAAAAAAAAAAAAAgAEAAUABgAIAAgABAAEAAcABgAHAA4AGAAoADYAQABQAGkA
iQChAKsAowB6ACsA1v+f/3v/Uf8s/xn/E/8M/w7/G/8p/zz/T/9n/37/kf+j/7f/yv/X
/+L/7P/y//f//f/+//3//P8BAAQABgAFAAQABgAHAAgACgALAA0ADQANAA0ADAAMAA0A
DgAOAA4ADgAOAA8AEAARABMAFAASABIAEgASABMAEwASABIAEwATABQAFAAUABUAFQAV
ABQAEwASABEAEwAUABYAFwAXABcAFwAXABYAFgAWABYAGAAaABsAHQAbABoAGgAaAB0A
HQAdAB0AHAAcABsAGgAbABwAHQAdABsAGwAcABwAGwAaABkAGAAZABkAGAAXABUAFAAT
ABAADwAOAA4ADAANAA0ADgAOAA8ADwAPAA8ADwAPAA8AEAAQABAAEQARAA8ADwAPAA8A
EQASABMAEwARABIAEgASABAAEAAOAA0ADAAMAAsACwALAAoACgAKAAsACwALAAoACAAI
AAgACAAIAAgABwAHAAcACAAIAAgACgAKAAoACgAKAAoACgAKAAgACQAJAAkADAAMAA0A
DQAMAAsACgAJAA0ADwAQABEADwAPAA8AEAAPAA4ADQAMAA4ADwAQABEAEAAPAAwADgAR
ABIAEwAUABQAFAAUABQAEwASABEAEAASABIAEgARABAAEAAQABEADwAOAA4ADgARABEA
EQARABAADwAPAA8AEAAQABAAEAAQABAADgAOABAAEAAQABAAEQARABEAEQAQAA8ADAAL
AAsADgAQABAAEAAQABAAEAASABQAFAAWABYAFQAVABYAFAAVABUAFAAWABcAFwAYABcA
FgAXABYAGAAZABkAGgAcABsAGgAYABYAFAASABIAEgARABEAEgASABIADgANAAsACAAH
AAcACgAKAAgACAAJAAkACQAJAAkACQAJAAgACAAIAAgACAAIAAgACAAIAAgACAAIAAgA
CQAKAAoACgAKAA4ADgAKAAkADgAVACAAMABAAEgAWABuAIsAoQCrAJ8AbwAgANH/ov+H
/2P/O/8m/x3/Gf8W/yD/L/89/07/X/93/5L/q/+//83/2v/p//b//P8AAAUABQAEAAcA
CgALAA4AEAAPABAAEgATABMAFAAUABUAFAAVABYAFgAWABcAGAAYABkAGgAbAB0AGwAb
ABwAHAAaABoAGgAaAB0AHQAcABwAHQAdAB4AHgAgACEAIQAhACEAIQAhACEAHwAeAB4A
HQAgACEAIgAjACYAJgAmACYAJgAmACUAJQAnACYAJgAmACUAJQAlACUAJQAmACYAJgAk
ACQAJAAjACMAIwAkACQAIwAiACEAIAAhACEAIAAfAB4AHgAeABwAGQAYABgAFgAXABcA
GAAYABsAGwAbABsAGwAbABsAHAAcABwAHQAdAB0AHQAdAB0AIAAgACAAHwAfACAAIAAg
AB4AHgAcABsAGgAaABkAGQAZABgAGAAYABkAGQAZABgAFgAWABYAFgAWABYAFQAVABcA
GAAYABgAGAAYABgAGAAYABgAGAAYABYAFwAXABcAGQAaABwAHQAcABsAGgAZABwAHQAd
AB0AHQAdAB0AHgAgACAAIAAgAB8AHwAfAB8AIQAhAB8AIgAgACAAIAAgACIAIgAiACIA
IAAgACAAIAAgACAAIAAfAB8AIAAhACMAIQAgACAAIAAhACEAIQAhACIAIQAhACEAIQAg
AB8AHgAgACAAHgAeAB4AHgAeAB4AIQAhACEAIQAfAB8AHQAdAB8AIAAgACAAIAAgACEA
IQAjACYAJwAoACcAJwAnACcAJwAoACkAKQAmACYAJgAoACoAKgArACwALAAsACoAKgAn
ACUAIwAhACMAIwAjACQAIQAgAB4AHQAbABsAGgAZABoAGQAXABcAGQAZABoAGgAbABoA
GgAaABoAGgAaABoAGgAaABoAGAAYABgAGAAaABoAGgAaABwAHAAcABwAHAAcABwAHAAm
ADAAOgBEAFcAagB9AJAAkwCWAJkAnABfACQA6f+u/47/cP9S/zT/N/84/zn/Ov9L/1z/
bf9+/w==
         </WaveFormData>
      </LeadData>
      <LeadData>
         <LeadByteCountTotal>10000</LeadByteCountTotal>
         <LeadTimeOffset>0</LeadTimeOffset>
         <LeadSampleCountTotal>5000</LeadSampleCountTotal>
         <LeadAmplitudeUnitsPerBit>4.88</LeadAmplitudeUnitsPerBit>
         <LeadAmplitudeUnits>��V</LeadAmplitudeUnits>
         <LeadHighLimit>2147483647</LeadHighLimit>
         <LeadLowLimit>268435456</LeadLowLimit>
         <LeadID>V5</LeadID>
         <LeadOffsetFirstSample>0</LeadOffsetFirstSample>
         <FirstSampleBaseline>0</FirstSampleBaseline>
         <LeadSampleSize>2</LeadSampleSize>
         <LeadOff>FALSE</LeadOff>
         <BaselineSway>FALSE</BaselineSway>
         <ExcessiveACNoise>FALSE</ExcessiveACNoise>
         <MuscleNoise>FALSE</MuscleNoise>
         <LeadDataCRC32>1216892589</LeadDataCRC32>
         <WaveFormData>
GAAaABoAGgAaABoAGgAbABsAGwAbABsAHAAcABwAHQAfACEAIgAiACEAIAAgAB8AHwAe
AB0AHAAcABsAGgAZABcAFwAXABUAFwAVABIAEQAOAAwACwAKAAsADAANAA4ADgAOAA4A
DgAMAAwACwALAAsACwALAAsADQANAA0ADQANAA0ADQAOAA4ADQAMAAsADQAPAA0ADgAQ
ABMAFQAcACkAOABEAFEAawCOAKwAtgCqAIIAMgDT/5b/fv9p/0r/NP8t/yv/Lf82/0X/
VP9n/3v/kP+i/7L/w//S/+D/6v/y//v/AAACAAYACAAGAAQACAAMAAoADAAPABEAEQAS
ABMAEwATABMAEwATABEAEgATABMAEQARABIAEgASABMAFAAUABQAFQAXABgAFgAWABYA
FgAVABUAFQAVABgAGQAZABkAGQAXABkAGQAaABoAGgAaABkAGQAZABkAHAAcABwAHAAc
AB0AHgAeAB4AHgAdAB0AHQAcABsAGgAcABwAHAAbABwAHAAcABwAGwAaABkAGAAXABgA
FwAYABUAFQAUABQAEQAQAA8ADwAQAA8ADgANAA0ADQAOAA4ADwAPAA8AEAAOAA4ADgAP
AA8ADwARABEADwAOAA4ADgASABIAEgARABAAEAAQABAAEgARABAADwAMAAwACwALAA0A
DAAMAAwACgAJAAkABwAHAAgACAAIAAoACgAJAAkACQAIAAUABAAEAAQABQAFAAUABQAF
AAUABQAFAAYABgAJAAkACgAKAAgABwAHAAcABgAHAAcABwAKAAoACgAKAAgACQAJAAoA
CwAMAA0ADgALAAoACQAIAAkACwAMAA0ACgAKAAoACwALAAsACwALAAsACwALAAkABwAH
AAcABwAJAAoACQAMAAoACgAKAAoACQAJAAgABwAJAAoACgAKAAkACAAHAAYACAAIAAgA
CAAIAAgACAAIAAgACAAHAAcABgAGAAcACAAGAAYABgAGAAgACgAMAAwACwAKAAkACAAL
AAsACwALAA0ADgAOAA4ADQANAA8AEAASABIAEgATABEAEQAQAA8AEAAOAA0ADAAJAAkA
CQAJAAYABQACAP7////9//z//P/+//7//v/+/wAAAAAAAAAA/v/+//7//f/9//3//f/9
/////////////f/9//3//f/8//3//f/9////////////AAACAAcADwAeAC8AOgBGAFsA
fQCcALAAqgCCADQA0v+N/27/VP8x/xT/EP8V/xv/H/8s/zv/SP9Z/2//hP+a/6z/vf/K
/9j/5P/u//P/+P/+//7//P/6//r//v8CAAIABAAFAAMABQAGAAcABwAJAAkACQAJAAcA
CAAJAAkACwALAAwADAAMAA0ADgAOAA0ADQAOAA4ADgAOAA4ADgAOAA0ADAALAA4ADwAP
AA8ADwANAA8ADwASABIAEgASABMAEwATABMAEwASABEAEAASABMAFAAUABYAFgAVABUA
FQAUABMAEgASABIAEgARABIAEgASABIAEAAQABAAEAAOAA4ADAAMAAsACwAKAAoABwAG
AAUABQAGAAUABAADAAEAAQACAAIABAAFAAYACAAGAAYABgAHAAcABwAJAAkACQAIAAgA
CAAIAAgACAAHAAQABAAEAAQABgAFAAQAAwAEAAQAAwADAAAA/v/9//z//v/9//3/+//7
//z//P/8//7//v/9//3/AAAAAP7//v/8//z//f/9//v/+//7//v//P/9////AAD+//3/
/f/8//3//f/+/////v////////8CAAIAAgACAAEAAQAAAAAAAgACAAIAAgAEAAQABAAE
AAYABwAHAAcABQAEAAMAAwAFAAUABQAFAAMAAwADAAEA//////////8CAAIAAAACAAIA
AgACAAIAAwADAAIAAQD//wAAAAAAAAAAAAAAAAAA/f/8//v/+v/8//7/AAACAAAAAAAA
AP7//v/+//7/AAACAAQABAAEAAQABAAEAAUABQAFAAUABQAGAAYABgAFAAUABwAIAAoA
CgAKAAsACwALAAoACQAHAAQAAgAAAAIAAwAEAAUAAgABAP7/+v/7//n/+P/4//j/+P/4
//j/9v/2//b/9v/3//j/+f/5//f/9//3//f/9//3//f/9//1//X/9f/1//b/9//3//f/
+f/7//3/+//6//z/AQAHABYAIwAwAD4AVQB3AJgArACoAIQANADU/4//cv9Y/zX/HP8W
/xX/Ff8b/yr/Of9M/2H/d/+K/57/rv+9/8r/2P/g/+r/7//y//L/8v/0//j/+v/+//7/
/v/+//3//f///wAAAQABAAMAAwADAAMAAwAEAAUABQAFAAUABgAGAAYABwAIAAgABwAH
AAgACAAIAAgACAAIAAsACwALAAsADgAPAA8ADwANAAsADQANAA4ADgAOAA4ADwAPAA8A
DwAQABAAEAAQABAAEQASABIAEgASABEAEQAUABQAFAAUABQAFAAUABMAEgASABIAEgAR
ABAADwAOAA8AEAAPABAADQANAAwADAALAAoACQAJAAYABQAEAAMABQAFAAYABgAHAAcA
BwAIAAgACAAIAAkACwALAA0ADQALAAoACgAKAAoACgAKAAkACAAIAAgACAAIAAcABgAF
AAYABgAFAAUAAwACAAIAAgAEAAMAAwABAP//AAAAAAAAAgACAAEAAQACAAIAAAAAAAIA
AgADAAMAAwADAAMAAwADAAMABAAEAAMAAwAEAAQABAADAAMAAwAFAAcACAAJAAkACAAH
AAYACQALAAwADgANAAwACwAKAAsADAANAA4ADQANAAwACwAKAAoACgALAAsACwALAAsA
DQANAA0ACwALAAsACwALAA4ADgAMAA4ADAAMAAwADAALAAsACgAJAAsADAAMAAwADgAO
AA4ADgANAAwACwAKAAoACgAKAAoACgAKAAkACQAIAAgACQAJAAsADgAMAAwADAAMAAwA
DgAQABAAEAAQABAAEAAPAA8ADwAPABAAEgATABQAFQAVABcAGAAXABYAFQAVABcAFwAW
ABUAFAASABEAEAARABEAEQARAA8ADwANAAoACQAHAAYABgAGAAYABgAGAAQABAAEAAQA
BgAGAAYABQADAAMAAwADAAQABQAGAAcABwAHAAcABwAHAAcABgAFAAcACQAJAAcACAAI
AAsAEwAcACsAOgBEAFcAcwCUAK4AuACoAHQAGAC//47/dP9X/zj/Kv8l/yX/J/8w/0H/
Vv9p/33/kv+k/7T/w//S/97/6P/0//v//v8CAAQABAAEAAQABAAEAAgADAAPAA8ADgAO
AA4ADQAQABEAEgATABMAFAAVABUAEwATABQAFAAUABUAFgAWABUAFQAWABYAFgAWABYA
FgAZABkAGQAZABgAGQAZABkAGwAZABsAGwAaABoAGgAaABsAGwAbABsAHQAeAB8AIAAf
AB8AHwAeACAAIAAfAB8AHgAeAB4AHgAfACAAIQAhAB4AHgAeAB4AIAAgACAAIAAcABwA
GgAaABkAGQAYABgAGQAYABcAFwAWABUAFAATABMAEwAUABQAEwATABMAFAASABIAEgAT
ABUAFQAXABcAFwAWABYAFgAWABYAFgAVABYAFgAWABYAGAAXABYAFQAUABQAEwATABMA
EgASABIAEAAPAA8ADQAOABAAEQASABAAEAAPAA8AEAAQAA4ADgAQABAAEQARAA8ADwAP
AA8ADwAPABAAEAAPAA8AEAAQABEAEQASABMAEgATABMAEwATABIAEQAQABEAEwAUABYA
FgAWABYAFgAWABYAFgAWABcAGQAaABsAGQAYABcAFwAVABUAFQAVABcAFwAXABUAFwAX
ABcAFwAXABYAEwAUABYAFgAWABYAEwATABIAEQATABQAFAAUABQAFAAUABQAFAAUABQA
FAASABIAEgASABIAEgARABEADgAOAA8ADwARABEAEQATABIAEgATABMAEQARABEADwAQ
ABIAEgASABIAFAAWABgAGAAYABgAGAAYABcAFwAXABcAFwAYABgAGAAZABkAGwAcABoA
GgAaABsAHQAdABwAGwAYABYAFQAUABMAEwATABMAEQARAA8ADAANAAsACgAKAAgACAAI
AAgACgAKAAoACgAKAAoACgAJAAkACQAJAAkABwAHAAcABwAJAAkACQAJAAoACwALAAsA
CQAJAAkACwAKAAwADwATABwAKQA2AEQAVQBvAIwApACsAJwAZgAMALf/iv90/1f/Ov8o
/yX/J/8p/zb/Rf9W/2n/f/+S/6L/sP/B/9L/4v/u//j///8AAAAABAAGAAYABgAGAAgA
CgAMAA0ADwAOAA4ADgANAA8ADwAPAA8AEAASABQAFQAUABMAEwASABIAEwAUABQAEwAT
ABQAFAAUABQAFAAUABcAFwAXABcAFwAXABYAFQAXABUAFwAXABoAGgAaABoAGgAZABgA
FwAWABYAFgAWABcAGQAbABwAHAAcABsAGwAcABwAHAAcABoAGgAaABkAGAAYABgAGAAW
ABYAFgAWABYAFgAUABQAEQARABAAEAAPAA4ADQANAA0ADQANAA0ADAALAAsACgALAAsA
CwAMAAwADAAMAA0ACwALAA0ADQAPAA4ADgAOABAAEAAQAA8ADgAOAA4ADgAOAA0ADAAL
AAoACgAJAAkACwAKAAoACgAIAAcABwAFAAUABgAGAAYACAAIAAcABwAGAAYABAAEAAIA
AgADAAMABQAFAAUABQADAAMABAAEAAcABwAIAAgACAAHAAcABwAIAAkACQAJAAgACAAI
AAgACAAJAAkACgAMAAwADAAMAAoACgAKAAoACgALAAsACwAIAAgACAAJAAsACwALAAsA
CwALAAsACQAIAAcABgAFAAgACAAGAAgACAAIAAgACAAJAAkACAAHAAUABgAGAAYABgAG
AAYABgAIAAgACAAIAAcABgAFAAQAAgACAAEAAQADAAQABgAHAAYABQAEAAUABgAGAAYA
BgAGAAYABQAGAAcABgAHAAgACQAKAAkACQAJAAkABwAIAAgACAAJAAkACwAMAA8AEAAR
ABMAEgARAA8ADQAKAAgABwAGAAcABwAHAAcAAwADAAEA/v/9//v/+v/6//j/+P/4//j/
+f/6//v//P/7//r/+f/3//n/+f/5//n/9//3//f/9//4//n/+v/7//r/+//7//v/+//5
//v/+//8//7/AQAHABAAHwAwADwATQBpAIYAnACiAIgARADi/5P/cv9e/0H/JP8W/xP/
Ef8T/yD/Mf9E/1X/af9+/5D/pP+3/8b/0P/c/+j/7//w//T/+P/2//b/+P/8//7/AAAA
AP///////wAAAQABAAMAAwADAAMABQAGAAcABwAFAAUABgAGAAYABwAIAAgABwAHAAgA
CAAGAAYABgAGAAoACwAMAA0ADQANAAwACwALAAkACwALAAwADAAMAAwADQANAA0ADQAQ
ABAAEAAQAA4ADwAQABAADgAOAA0ADQAQABAAEAAQAA8ADgANAAsADQAOAA8AEAANAAwA
CwAKAAoACgAIAAgABQAFAAQABAAFAAQAAwADAAQAAwACAAEA/////wAAAAADAAMAAwAE
AAIAAgACAAMABQAFAAcABwAFAAQABAAEAAgACAAIAAcABAAEAAQABAAEAAMAAgABAAAA
AAD////////+//7//v/8//v/+//5//v//P/8//z/+v/6//n/+f/8//z/+v/6//r/+v/7
//v/+f/5//n/+f/6//v//f/+//3//f/+//7//P/7//v/+//+//////////7//v/+//7/
/v//////AAAAAAAAAAAAAAAAAAAAAAAAAAABAAEAAQACAAIAAgADAAEAAQABAAEAAwAD
AAMAAQABAAEAAQABAAAAAAD+/wAAAAAAAAAAAAD//////v/9//3//v/+//7//v/+//7/
/v/+//7//v/+//7//v/+//7//v/+//3//f/+//z//f/8//7//v/+//7///8AAAEAAAAC
AAIAAgACAAMAAwADAAMAAQACAAIAAgAFAAUABwAIAAkACgALAA0ADAALAAkABwAGAAQA
AwACAP///////////v////7//P/5//f/9v/2//j/+P/4//j/9v/2//b/9v/2//b/9v/1
//P/8//z//P/9f/1//X/9f/z//P/8//z//b/9//3//f/9f/1//X/9//6//r//f8HABQA
IwA0AEIAVwB1AJIAogCeAHgAKgDM/4v/av9Q/zP/GP8Q/xH/Ff8d/yz/O/9K/13/c/+G
/5r/rP+7/8r/1v/g/+r/7//u//D/8v/2//b/+P/4//j/+v/8//3//f/7//z//f/9/wEA
AQABAAEA//8AAAEAAQABAAEAAgACAAQABQAGAAYABwAHAAgACAAGAAYABgAGAAcABwAH
AAcABgAHAAcABwAIAAcACgALAAoACgAKAAoACQAJAAkACQALAAwADQAOAA4ADwAQABAA
DgAOAA0ADQAQABAAEAAQABAAEAAQAA8ADAAMAAwADAAMAAwADAAMAAsADAALAAwACQAJ
AAgACAAHAAYABQAFAAMAAQD///3/AAABAAMABAADAAMAAwAEAAQABAAEAAUABwAHAAkA
CQAHAAYABgAGAAgACAAIAAcABgAGAAYABgAIAAcABgAFAAQABAADAAMAAQAAAAAAAAAA
AP/////9////AAAAAAAAAAAAAP////8AAAAA/v/+//7//v//////AAABAAIAAwABAAEA
AgACAAUABQAGAAYABgAFAAUABQAEAAUABQAFAAgACAAIAAgACAAJAAkACgAKAAoACgAK
AAoACgAKAAoACgALAAsACwAMAAwADAANAAsACwALAAsACQAJAAkABwAIAAkACgALAAoA
CgAIAAoADAAMAAwADAAJAAkACAAHAAkACgAKAAoACgAKAAoACgAKAAoACgAKAAoACgAK
AAoACgAKAAkACQAIAAgACQAJAAUAAwAFAAsAEgAPAA4ADQAMAAwADgAQABAADgAOAA4A
DgAPAA8ADwAPABAAEgATABQAEwATABUAFgAWABYAFgAXABYAFQATABEAEgAQAA8ADgAO
AA8AEAARAA0ADQALAAgACQAHAAYABgAEAAQABAAEAAYABgAGAAYABAAEAAQAAwAFAAUA
BQAFAAMAAwADAAMABQAFAAUABQAIAAkACQAJAAkABwAHAAcABgAGAAkADwAYACUANABC
AE8AZwCGAKQAtgCyAJAAQgDh/57/gP9l/0T/Lv8n/yX/J/8u/z3/Tv9f/3P/iP+a/6r/
u//M/9j/5P/w//n//v/+//z/AAACAAYACgAKAAgACgANAA0ADQAOAA8ADwAPAA8ADwAP
AA0ADgAPAA8AEAARABMAFAAUABUAFgAWABMAEwAUABQAEgASABIAEgAUABUAFgAXABgA
GQAZABkAGAAVABYAFQAYABgAGAAYABkAGQAZABkAGgAaABoAGgAaABsAHAAcABwAHAAb
ABsAHgAeAB4AHgAeAB4AHgAdABsAGgAZABgAGwAcAB0AHgAaABoAGAAYABcAFwAWABYA
FAASABAADwAPAA8ADwAPAA8ADwAQABAAEAAPAA4ADgAQABAAEAARABEAEQATABMAEwAS
ABIAEgAUABQAFAATABIAEgASABIAEgARABAADwAQABAADwAPAA8ADgAOAA4AEAAPAA8A
DQALAAwADAAMAA4ADgANAA0ADAAMAAoACgAKAAoACwALAA0ADQANAA0ACwALAAwADAAN
AA0ADgAOABAADwAPAA8AEAARABEAEQAQABAAEAAQAA4ADwAPABAAEQASABMAFAAUABQA
FAAUABMAEwASABEAEQASABMAFQATABMAEwATABUAFQAVABMAEQARABEAEQAQABAADgAQ
ABEAEgATABQAEQARABAADwARABIAEgASABAAEAAQABAADwAOAA0ADAAPABAAEQASABAA
EAAPAA8ADAAMAA0ADQALAAsADgAQABAAEAAQABIAFAAWABYAFQAUABMAEgARABEAEQAR
ABMAFAAUABQAFQAVABcAGAAYABgAGAAZABkAGQAYABcAFAASABEAEAAPAA8ADwAPAA0A
DQALAAgACQAHAAYABgAGAAYABgAGAAUABAADAAIAAwAEAAUABQAFAAUABQAFAAUABQAF
AAUAAwADAAMAAwAEAAUABQAFAAMAAwAFAAcACgAMAAsAEwAgAC0AOgBEAFUAcQCSAKYA
qACQAFIA9P+j/4D/bv9V/zj/KP8l/yX/K/80/0P/VP9l/3n/iv+e/7D/v//M/9r/7P/2
//v/+v/6//z//v8CAAQABgAGAAQABAAHAAkACQAKAAsACwANAA0ADQANAAwADAAMAAsA
DAANAA8AEAAOAA8AEAAQAA8ADwAQABAAEAAQABAAEAARABEAEQARABIAEwATABMAEwAR
ABMAEwAUABQAFAAUABUAFQAVABUAFAAUABQAFAAWABcAGAAYABYAFgAVABUAGAAYABgA
GAAaABoAGgAZABcAFgAVABQAFAAUABQAFAASABIAEAAQAA8ADwAOAA4ACwAKAAkACQAK
AAkACAAHAAUABQAGAAYACQAJAAkACgAIAAgACAAJAAsACwANAA0ACwAKAAoACgAKAAoA
CgAJAAoACgAKAAoACgAJAAgABwAGAAYABQAFAAQAAgABAAAAAQABAAIAAQADAAQABAAE
AAMAAgAAAP//AgACAAAAAAD+//7/////////////////AQABAAIAAgACAAEAAQAAAAAA
////////AgADAAMAAwAGAAYABgAGAAQABQAFAAYABAAEAAQABAAGAAYABgAGAAQABQAF
AAUABAAEAAQABQAHAAcABwAHAAUABQAFAAMABQAFAAUABQAGAAYABAAGAAQABAAEAAQA
BQAFAAQAAwABAAIAAgACAAIAAgACAAIAAgACAAIAAgABAAAA///+/wAAAAD//////v8A
AAIAAgACAAIAAwAEAAUABAAGAAYABgAGAAUABQAFAAUAAwAEAAQABAAHAAcACQAKAAwA
DAAMAA0ADAALAAkABwAGAAQAAwACAAEAAQABAAEAAQABAP///P/7//n/+P/4//b/9v/2
//b/9v/2//b/9v/4//j/+P/3//X/9f/1//X/9f/1//X/9f/3//f/9//3//j/+f/5//n/
9f/1//f/+f/6//r///8LABgAJwAyAEAAVwB3AJgAqgCgAHQAIADA/3//ZP9M/y3/Fv8Q
/xP/E/8b/yb/Nf9C/1P/Z/9+/5T/pv+5/8r/2P/i/+b/6f/u//D/8P/y//T/9v/2//b/
+P/4//n/+f/7//z//f/9//7//f/8//v//v8AAAIAAwABAAEAAgACAAEAAQABAAAAAAAB
AAMABAACAAIAAgACAAMAAwADAAMABgAHAAcABwAFAAMABQAFAAgACAAIAAgABwAHAAcA
BwAGAAYABgAGAAkACwANAA4ADQAMAAoACQAKAAoACgAKAAwADAAMAAsACgAKAAoACgAK
AAoACgAKAAgACAAGAAYABQAFAAQABAAFAAQAAwADAAIAAQAAAP///f/9//7//v//////
//8AAAIAAgACAAMAAQABAAMAAwAEAAQABQAGAAUABAADAAEAAQACAAMABAACAAEAAAD/
//7//v/9//3//f/8//z//P/+//3//f/7//v//P/8//z//P/8//v/+//8//z/+v/6//r/
+v/7//v//f/9//3//f/8//v/+//6//z//f///wAAAAD///////8CAAMAAwADAAQABAAE
AAQABAAFAAUABgAGAAYABgAGAAYABgAGAAYABQAFAAQAAwADAAQABQAHAAcABwAHAAcA
BwAHAAcABQADAAMAAwADAAYABgAEAAYABAAEAAQABAADAAMAAgABAAIABAAFAAYABAAE
AAQABAAEAAQABAAEAAIAAgACAAIABAAEAAMAAwAEAAQABQAEAAYABgAGAAYABgAIAAoA
CgAIAAgACAAIAAsACwALAAsACQAKAAoACgAMAA0AEAASABAAEAAQABEAEQARABAADwAP
AA4ADgAOAAwACwAKAAkACAAJAAgABgADAAEAAAAAAAAAAAAAAAAA/v/+//7//v8AAAAA
AAD/////////////AQABAAEAAQD//////////wIAAwADAAMABQADAAEAAwAGAAYABwAL
ABQAIQAwADwASwBlAIYAoACwAK4AjAA8ANn/mv98/1//Pv8o/yP/If8h/yj/N/9K/13/
cf+G/5j/qP+3/8T/0v/i/+7/9f/6//z//v8AAAAAAgACAAQABAAGAAcACQAHAAgACQAJ
AAsACwALAAsADQAOAA8ADwANAA0ADgAOAA4ADwAQABAAEAARABMAFAASABIAEgASABMA
EwATABMAEgATABMAEwAUABMAFgAXABYAFgAWABYAGAAZABoAGwAbABoAGQAYABgAGQAa
ABoAHAAcABsAGwAeAB4AHgAeAB4AHgAeAB0AHgAeAB4AHgAdABwAGwAaABoAGgAYABgA
FwAXABYAFgAWABYAFgAXABQAEwASABEADwAPABAAEAARABEAEQASABQAFAAUABUAEwAT
ABUAFQAVABQAFAAUABUAFAATABEAEgAUABYAGAAWABUAFAATABIAEgARABEAEQAQABAA
EAAOAA0ADQALAAwADgAPABAADwAOAAwACwAOAA4ADAAMAAwADAANAA0ACgAJAAgABwAL
AA0AEAASABEAEQASABIAEgARABEAEQAQABEAEQARABIAEgASABIAEwAVABYAGAAXABYA
FQAUABQAFAAUABQAFQAXABgAGQAYABgAGAAZABcAFwAXABcAGQAZABkAFwAXABcAFwAX
ABoAGgAYABoAGAAYABgAGAAZABkAGAAXABYAFgAVABQAFgAWABYAFgAYABgAGAAYABYA
FgAWABYAGAAYABcAFwAWABYAFwAVABQAFgAWABYAFgAaABwAHgAeABwAHAAcABwAHQAd
AB0AHQAbABwAHAAcAB0AHQAfACAAHgAeAB4AHwAiACMAIwAjACAAHgAdABwAGQAZABkA
GQAYABkAGAAWABMAEQAQABAADgAOAA4ADgAPABAAEQASABEAEAAPAA0ADwAPAA8ADwAP
AA8ADwAPAA0ADQANAA0ADwARABIAEwAVABUAEQARABIAFAAVABsAJAAzAEAATgBfAHkA
mgC0ALwAsACCACgAy/+W/37/X/9A/zD/Lf8r/y3/OP9J/1z/b/+D/5j/qv+6/83/3v/o
//L/+v8BAAQACAAKAAoACgAOABIAFAASABAAEQAVABcAGAAZABkAGgAZABgAFwAXABgA
GQAZABkAGQAaABoAHAAdAB4AHgAbABsAHAAcABwAHAAcABwAHQAdAB0AHQAeAB8AHwAf
AB8AHQAfAB8AIgAiACIAIgAhACEAIQAhACAAIAAgACAAIQAjACUAJgAkACQAIwAjACYA
JgAmACYAJAAkACQAIwAjACQAJQAmACQAJAAkACQAIgAiACAAIAAfAB8AHgAeABsAGgAZ
ABkAFgAVABQAEwAWABcAGQAaABkAGQAZABoAGAAYABgAGQAZABkAGwAbABkAGAAYABgA
GwAcAB0AHQAaABoAGgAaABgAFwAWABUAFAAUABMAEwATABIAEgASABMAEwAUABMAEQAS
ABIAEgAQABAADwAPABAAEAAOAA4AEAAQABEAEQAPAA8ADwAPAA8ADwAQABAAEwATABQA
FAATABEAEAAPABEAEwAUABUAFAAUABQAFAASABMAEwAUABQAFAAUABQAEgASABIAEgAV
ABcAGAAZABgAGAAYABkAGAAXABYAFQAVABUAFQATABMAEwATABMAFAAUABIAFAAWABYA
FgAWABMAEwASABEAEwAUABQAFAASABIAEgASABIAEgASABIAEgASABIAEgAQABAADwAP
AA4AEAATABQAEgASABIAEgASABQAFgAWABYAFgAWABYAFwAXABcAFwAXABgAGAAYABcA
FwAZABoAHAAcABwAHQAfAB8AHgAdABsAGAAWABQAFQAVABUAFQATABMAEQAOAA0ACwAK
AAoACgAKAAoACgAIAAgACAAIAAoACgAKAAkACQAJAAkACQAJAAkACQAJAAcABwAHAAcA
CgALAAsACwAJAA0ADwALAAoADgAXACEAMgA/AEoAWgB1AJUArACyAKIAagAOALb/h/9y
/1b/N/8k/yL/H/8h/yv/PP9N/1z/b/+F/5z/tP/E/9H/3P/q//b//P8BAAIAAgAAAAIA
BgAIAAoADAAMAAwADQANAA0ADgAPAA8AEwATABMAEwATABQAFQAVABcAFwAYABgAFgAX
ABgAGAAVABUAFgAWABgAGAAYABgAGQAZABkAGQAaABsAGwAbAB0AGwAdAB0AHQAcABsA
GgAcAB0AHgAfACAAIAAgACAAHwAfAB8AHgAgACAAHwAfACAAIAAgACAAIAAgACAAHwAe
AB4AHgAeABwAHAAcABwAGgAaABgAGAAZABkAGAAYABkAGAAXABcAFAATABIAEQARABEA
EgASABQAFQAWABgAGAAYABgAGQAXABcAGQAZABcAFgAWABYAGgAaABoAGQAYABgAGAAY
ABgAFwAWABUAFAAUABMAEwARABAAEAAQABIAEQARAA8ADQAOAA4ADgAOAA4ADQANABAA
EAAOAA4ADgAOAA8ADwAPAA8ADwAPAA0ADQAOAA4AEQARABIAEgASABEAEQARABAAEQAR
ABEAFAAUABQAFAAUABUAFQAWABYAFgAWABYAFgAWABYAFgAWABcAFwAXABYAFgAWABcA
FwAXABcAFwAVABUAFQATABQAFQAWABcAFgAWABQAFgAUABQAFAAUABUAFQAUABMAEQAS
ABIAEgASABIAEgASABQAFAAUABQAFAAUABQAFAAUABQAEwATABIAEgATABMAEwATABMA
FQAXABgAGgAbABsAGwAbABsAGwAcABwAHAAaABoAGwAcAB8AHwAfACEAIQAhACEAIQAf
AB0AGwAZABoAGgAaABkAFwAUABMAEgAQAA8ADgANAAwADAAMAAwADQAOAA8AEAAPAA8A
DgAQABAAEAAQABAAEAAQABAADgAOAA4ADgAQABAAEAAQABIAEgASABIAFAAUABQAFAAf
ACgAMQA6AFAAZAB4AIwAjQCOAI8AkABRABIA0/+U/3r/Yv9K/zL/Nv86/z7/Qv9T/2T/
df+G/w==
         </WaveFormData>
      </LeadData>
      <LeadData>
         <LeadByteCountTotal>10000</LeadByteCountTotal>
         <LeadTimeOffset>0</LeadTimeOffset>
         <LeadSampleCountTotal>5000</LeadSampleCountTotal>
         <LeadAmplitudeUnitsPerBit>4.88</LeadAmplitudeUnitsPerBit>
         <LeadAmplitudeUnits>��V</LeadAmplitudeUnits>
         <LeadHighLimit>2147483647</LeadHighLimit>
         <LeadLowLimit>268435456</LeadLowLimit>
         <LeadID>V6</LeadID>
         <LeadOffsetFirstSample>0</LeadOffsetFirstSample>
         <FirstSampleBaseline>0</FirstSampleBaseline>
         <LeadSampleSize>2</LeadSampleSize>
         <LeadOff>FALSE</LeadOff>
         <BaselineSway>FALSE</BaselineSway>
         <ExcessiveACNoise>FALSE</ExcessiveACNoise>
         <MuscleNoise>FALSE</MuscleNoise>
         <LeadDataCRC32>3869732209</LeadDataCRC32>
         <WaveFormData>
DAAMAA0ADQAOAA4ADgAOABAAEAAQABAAEAAQABEAEQATABUAFgAXABcAFgAVABQAFgAW
ABQAFAATABIAEgARAA4ADQAMAAsACwAKAAoACQAEAAMAAgABAAMAAwAEAAYABgAGAAYA
BgADAAMAAwADAAMAAwADAAMAAwADAAMAAwAFAAMAAwAFAAMABAAEAAQAAgAEAAQABQAH
AAoADQARABsAIwAqADYASQBjAHgAfgByAFQAFgDK/5r/j/+H/3P/Y/9f/1//YP9m/3D/
fP+L/5v/qf+3/8T/0v/b/+X/6//y//j//f///wEAAwAAAP//AgAFAAQAAwAHAAkABwAI
AAgACgALAAsACwALAAkACQAKAAoACgAKAAoACwAJAAkACQAKAAwADAAMAAwADAALAAsA
DAALAAsACwAKAAwADQANAAwACwALAAwADAAMAA0ADQAOAA4ADgANAA0ADwAPAA8AEAAR
ABEAEQARABEAEAAQABEAEAAQAA8ADgAQABAAEQARABEAEQARABEADwAOAA4ADQAPAA4A
DQANAA0ADQALAAsACgAKAAoACgAKAAkACQAIAAgACQAJAAkACgAKAAsACwAIAAgACQAJ
AAkACQAJAAkABwAGAAYABgAKAAsADAALAAoACQAIAAcABwAHAAUABQAGAAUABQAEAAQA
AwADAAMAAQABAAEAAQAAAAAAAAAAAAEAAgADAAQAAgACAAIAAgABAAEAAQABAAEAAQAC
AAIAAAAAAAAAAAABAAMABQAGAAMAAwADAAMABAAEAAUABQAFAAUABQAFAAYABgAGAAYA
BwAHAAcACAAHAAUABAADAAUABgAHAAgABgAGAAYABgAIAAgACQAJAAcABwAHAAcABQAF
AAUABQAHAAcACAAIAAYABgAHAAcABwAHAAYABgAHAAcABwAIAAcABgAEAAMABAAFAAYA
BwAFAAcABwAIAAYABQAFAAQABgAGAAgACAAGAAYABgAGAAcACAAJAAsACQAKAAoACgAM
AAwADAAMAAwADgAOAA8ADQANAA8AEAARABIAEgASABIAEgASABAAEgARABAAEAANAAwA
CwAKAAcABgAEAAMAAwABAAEAAQABAAAA/////wAAAAAAAAAAAgABAAEAAQD/////////
/wEAAQABAAEAAQABAP//////////AAAAAAIAAgAAAAAA//8BAAYADQAXACEAKQA0AEQA
WwB1AIQAfABcAB4A0P+Y/4b/e/9j/0//S/9P/1X/Wv9i/27/eP+F/5X/p/+1/8T/0P/b
/+X/7//2//r//f8BAAEA///8//v/AAABAAQABQADAAMAAwAEAAQABgAHAAcABwAHAAUA
BQAGAAYACAAIAAgACQALAAsACwAMAAoACgAKAAoACgAJAAkACgAIAAkACgAKAAsADQAO
AA4ACwALAAwADAAOAA8ADwAQAA4ADgANAA0ACwALAAsADAAPAA8ADwAPABAAEAARABMA
EAAQAA8ADgAOAA4ADwAPAA8ADwAPAA8ADgAOAA8ADwANAAwACwALAA0ADQALAAsACgAK
AAoACgAKAAkACQAIAAgACQAJAAkADAAMAA0ADQAKAAoACwALAAsACwALAAsADQAMAAwA
DAALAAsACwAJAAcABwAHAAcACQAJAAcABwAGAAUABQAEAAIAAQABAAEA//////////8A
AAAAAAAAAAAAAAAAAAAAAgACAAIAAgD///////////////8AAAAAAgACAAIAAgABAAEA
AQAAAAAAAQACAAMAAgACAAMAAwAFAAUABQAFAAQABAAEAAQABwAHAAcACAAIAAcABwAH
AAoACgAKAAoABwAGAAUABAAFAAYACAAJAAcABwAHAAcAAwADAAMAAwAFAAUABgAGAAYA
BgAHAAcABwAHAAYABgAFAAUABQAGAAYABgAFAAUABAADAAIAAQACAAUABgAIAAgABwAG
AAQABAAEAAQABQAGAAcACQAJAAoACgAKAAoACgAKAAoACgAMAAwADQANAA0ADwAQABEA
EgASABIAEgASABIAEAAOAA0ADAAMAA4ADgAOAA4ACgAIAAUAAwADAAEAAQABAAEAAAD/
/////v/+//7//v//////AAABAP///////////////////////////f/9//3//f/+//7/
AAAAAAQABAABAAEABgALABMAHwAnADAAQgBbAHUAggB+AGAAIgDW/6L/jv+D/23/W/9V
/1X/V/9c/2T/cv+C/5H/of+v/73/yv/U/9//6f/x//b/+v/7//v/+//7//7/AQAEAAUA
BAADAAMAAwADAAQABAAGAAcABwAHAAcABwAHAAgACAAIAAgACAAJAAkACQAJAAoACAAI
AAgACAAKAAkACQAKAAoACwAMAAwADgAPAA8ADgANAA0ADgAOAAwADQANAA4AEAAQAA8A
DwAPAA8ADwAQAA8ADwAPAA8AEQAQABAAEQAPABAAEAAQABAAEAARABEADwAPAA8ADwAO
AA4ADwAPABEAEAAPAA8ADwAPAA0ADQAMAAwADAAMAAsACQAIAAYACAAJAAkACQAKAAoA
CwALAAoACgALAAsACwALAAsACwALAAoACgAKAAsACwALAAkABwAHAAcABwAHAAcABQAF
AAYABQAFAAQABAADAAMAAwABAAEAAQABAAAAAAAAAAAAAAAAAAAAAAAAAAAAAAAAAAEA
AQABAAEAAQABAAIAAgACAAIAAgACAAAAAQACAAIA//////////8BAAIABAAFAAMAAwAD
AAMABgAGAAYABgAFAAUABQAGAAgABwAHAAcABgAGAAYABgAEAAQABAAEAAYABgAHAAcA
BwAHAAcABwAFAAUABQAFAAcABwAIAAgACAAIAAkACQAFAAUABAAEAAcABwAHAAgACAAI
AAcABwAHAAcABwAHAAUABwAHAAgABgAFAAUABAAEAAQABAAFAAcACAAGAAYABgAGAAgA
CAAIAAkACQAKAAoACgAKAAoACgAKAAoADAAMAA0ADgAPABIAFAAUABQAEwASABIAEgAS
ABAAEAAPAA4ADgANAAwACwAKAAkACAAGAAUAAwABAAEAAQABAAAA/////wAAAAAAAAAA
AAD////////9//3//f/9//7///8AAAEAAQABAP//////////AAAAAAIAAgACAAIAAQAD
AAQACQARAB0AJQAsADoAUQBpAHoAgAB0AEoAAgC6/5j/i/97/2f/W/9Z/1n/WP9g/27/
fv+L/5v/rf+5/8T/0P/b/+X/7f/0//r/+//9///////+/////v///wAABQAHAAcABgAG
AAUABgAIAAkACgALAAkACQAKAAoACAAIAAgACQALAAsACwAMAAoACgAKAAoADAALAAsA
DAAMAA0ADgAOAAwADQANAAwADQANAA4ADgAMAA0ADQAOABAAEAAPAA8AEQARABEAEgAS
ABEAEAAPABEAEAAQABEADwAQABAAEAARABIAFAAVABIAEQAQAA8ADwAQABIAEwARABAA
DwAPAA8ADwANAA0ADAAMAAwADAAMAAsACwAKAAgACQAJAAkADAAMAA0ADQALAAoACgAJ
AAsACwALAAsACwAKAAoACgALAAsACwAJAAsACwALAAsADQANAAsACwAKAAkACQAIAAgA
BwAHAAcABgAFAAQAAwADAAQABQAGAAQABAAEAAQAAgACAAIAAgACAAMABAAFAAMAAwAE
AAQABAAEAAQABAACAAMABAAEAAQABQAGAAcABgAGAAcABwAGAAUABAADAAUABgAHAAgA
CQAJAAkACgAKAAkACQAJAAsADAANAA4ADQAMAAsACgAIAAgACQAJAAsACwALAAsACwAL
AAsACwAJAAkACgAKAAoACgALAAsACQAJAAgACAAJAAkACQAKAAoACgAJAAkACQAJAAkA
CQAHAAkACQAKAAoACQAJAAgABgAGAAYABwAJAAkACQAKAAoACgAKAAoACAAIAAgABwAI
AAoACgAKAAoADAAMAAwADQANAA4ADgAOAA4ADgAOAA4ADgAQABAAEQARABEAEwAUABMA
FAAUABQAFgAWABYAFAASABEAEAAQAA8ADgANAAwACwAKAAgABwAHAAUABQAFAAMAAgAB
AAEABAAEAAQABAACAAEAAQABAAEAAQABAAEAAQABAAEAAQADAAMAAQABAAUABQAGAAYA
AgACAAQABAAFAAUACAALABEAGwAjACwAOgBNAGMAdAB4AGoAQAD4/7T/kP+H/3v/Z/9Z
/1f/Wf9c/2T/cv+A/43/nf+r/7X/wv/O/93/6f/x//j//v/9////AQADAAIAAQACAAMA
BAAFAAkACQAIAAgABwAIAAkACQAJAAkACgALAA0ADgANAAwACwALAAsACwALAAwADAAM
AAwADAAMAAsACwAMAA4ADwAQABAADgAPAA8ADgAPAA8AEAAQABAAEQARABIAEAAQAA8A
DwANAA0ADQAOABAAEQASABMAEwASABIAEwATABQAFAAUABIAEgATABMAEQARABEAEQAQ
ABAAEQARABEAEAAPAA8ADQANAAsACwAKAAoACgAKAA0ADQAOAA4ADQANAAwACwAKAAoA
CwALAAwADAANAA0ACwALAAsACwANAAwADAAMAA0ADQANAAsADQANAA0ADQALAAsACQAJ
AAYABQAFAAQABwAHAAgACQAIAAcABgAFAAYABgAGAAYABgAGAAYABgAEAAQABAAEAAMA
AwADAAMABQAFAAYABgAEAAQABAAEAAYABwAIAAgABwAHAAcABwAIAAgACQAJAAkACQAJ
AAkACgAKAAoACgALAAsACwAMAAoACQAJAAkACgAKAAoACgAJAAgABwAGAAkACgAMAA0A
DQANAA0ADQAJAAkACQAJAAsACwAMAAwACgAKAAsACwALAAsACgAKAAkACQAJAAoACAAI
AAcABwAJAAkACQAJAAUABwAHAAgABwAFAAQAAgAFAAYABwAJAAgABwAGAAYACgAKAAoA
CgAKAAoACAAIAAgACQALAAwADAAMAAwADAAMAAwADAAOAA4ADwAPAA8AEQASABQAFgAX
ABgAFwAWABUAEgASABEAEAAQABEAEAAPAA4ACwAKAAgABwAFAAMAAwADAAMAAgABAAEA
AgACAAIAAgAAAP///////wAAAQACAAMAAQABAAEAAQADAAMAAQABAAEAAQACAAIAAgAC
AAIAAgABAAMABgAJABMAHwApADAAPgBTAGsAegB6AGQAMADi/6D/iP+B/3H/Xf9T/1P/
Uf9U/1z/av94/4X/k/+j/7P/wP/Q/93/5f/t//T/+v/7////AQD///7/AQAEAAUABgAH
AAUABwAFAAYABgAIAAcABwAHAAcACQAJAAoACgAIAAgACAAJAAsACwALAAwACgAKAAoA
CgAIAAcABwAIAAsADQAPABAADgAPAA8ADgANAA0ADgAOAAwADQANAA4AEAAQAA8ADwAR
ABEAEQASABIAEQAQAA8ADwAOAA4ADwAPABAAEAAQAA4ADgAPAA8ADgAPABAAEQAOAA4A
DwAPAA8ADgANAA0ACwALAAkACQAJAAoACwAMAAwACwALAAoACAAJAAkACQAMAAwADQAN
AAoACgALAAsADQANAA0ADQALAAoACgAKAA0ADQANAAsACQAJAAkACQAJAAkABwAHAAYA
BQAFAAQABAADAAMAAwABAAEAAQABAAIAAgACAAIAAgACAAIAAgACAAIAAgACAAEAAQAB
AAEA/////wAAAAABAAIAAwAEAAIAAwAEAAQABQAFAAUABQAGAAYABwAHAAUABQAFAAUA
CAAIAAgACAAJAAkACQAKAAoACQAJAAkACgAKAAoACgAKAAoACgAKAAoACgALAAsACwAL
AAsACwAJAAkACQAJAAkACQAKAAoACgAKAAsACwALAAsACgAKAAkACQAJAAoACAAIAAcA
BwAJAAkACQAJAAcACQAJAAoACgAJAAkACAAKAAgACAAIAAgACAAIAAgACQAKAAsADQAN
AA4ADgAOAA4ADgAOAA4ADAAOAA4ADwAPAA8AEQASABQAFgAXABgAFwAWABUAEgASABEA
EAAQAA8ADgANAAwADQAMAAoACQAFAAMAAwADAAQABAAEAAUABQAEAAMAAgACAAEAAQAB
AP///////////////////////////f/9/wEAAQACAAIAAgACAAAAAAADAAUABgANABcA
IwAvADoASABdAHMAfAB4AFoAIADW/6D/iv9//23/W/9T/1P/V/9e/2r/dv+A/4//of+v
/7//zP/Y/+H/6f/x//j//P/7//v//f8BAAAAAQACAAMABAAFAAUABQADAAQABAAGAAcA
BwAHAAcACQAJAAoACgAIAAgACAAJAAsACwALAAwADAAMAAwADAAMAAsACwAMAAoACwAM
AAwACgALAAsACgAKAAsADQAOAAwADQANAA4ADAAMAAsACwAMAA0ADgAQAA8ADwAPAA8A
EQAQABAAEQARABIAEgASABAAEAARABEADQANAA0ADQAMAAwADQANAA8ADgANAA0ADQAN
AAsACwAKAAoACgAKAAgABwAHAAYACQALAAwADQANAAwADAALAAoACgALAAsADQANAA0A
DQAMAAoACQAIAAoACwAMAAsACQAJAAkACQAJAAkABwAHAAgABwAHAAYABQADAAIAAQAB
AAEAAQABAAIAAgACAAIAAgACAAIAAgACAAIAAgACAAEAAQABAAEAAgADAAUABgAFAAQA
AwACAAQABQAGAAYAAwADAAMAAwACAAIAAwADAAUABQAFAAUABAAEAAQABAAFAAUABQAG
AAQAAwADAAMABgAGAAYABgAIAAgACAAIAAcABgAGAAUABQAFAAUABQAEAAUABgAHAAcA
BwAIAAgACAAIAAkACQAFAAUABAAEAAUABQAFAAYACAAIAAcABwAHAAcABwAHAAUABwAH
AAgABgAFAAUABAAEAAQABAAFAAMAAQABAAYADgALAAoACQAIAAoACgAKAAsACQAKAAoA
CgAKAAoACgAKAAwADgAOAA8ADwAPABEAEgATABQAFAAUABIAEgASABAAEAAPAA4ADgAO
AA4ADgAOAAsACgAIAAcABQADAAMAAwADAAIAAQABAAQABAAEAAQAAwABAAAA//8BAAEA
AQABAP//////////AQABAP////8BAAEAAgACAAQAAgACAAIAAQABAAQABwAPABkAIwAq
ADYARwBdAHQAgAB8AGAAJADW/6L/j/+F/3H/X/9Z/1n/Wv9i/2z/eP+H/5X/pf+x/77/
zP/X/+H/6f/w//j//f/7//n/+//+/wEABAADAAIAAwAFAAUAAwAEAAQABgAHAAcABwAH
AAcABwAIAAgACgAKAAoACwANAA0ADQAOAAwADAAMAAwACgAJAAkACgAMAA0ADgAOAA4A
DwAPAA4ADAALAAsACgAMAA0ADQAOAA4ADgANAA0ADwAPAA8AEAARABEAEQARAA8ADgAO
AA8AEQASABIAEgASABIAEwATABAADwAOAA0ADwAQABIAEwARABAADwAPAA8ADwANAA0A
CwAKAAkACAAJAAkACgAKAAgACQAJAAkACAAIAAkACQAIAAgACQAJAAsACwALAAsACwAK
AAoACgALAAsACwAJAAkACQAJAAkACQAJAAcABwAIAAcABwAGAAgABwAHAAcABQAFAAUA
BQACAAIAAgACAAQABAAEAAQABAAEAAQABAADAAMAAwADAAMAAwAEAAQABAAEAAQABAAC
AAMABAAEAAUABQAFAAUABAAEAAUABQAFAAUABQAFAAQABAAEAAQABgAHAAgACgAKAAkA
CQAJAAkACAAHAAYABwAIAAkACgAIAAgACQAJAAsACwALAAsACQAJAAkACQAIAAcABwAG
AAcACAAKAAsABwAHAAYABgAJAAkACQAKAAgACAAHAAcABQAFAAUABQAEAAcACAAKAAgA
BwAHAAYABAAEAAQABQADAAUACAAIAAgACAAIAAkACgALAA0ACwAMAAwADAAKAAoACgAK
AAwADgAOAA8AEQARABMAFAAVABYAFgAWABYAFgAWABQAEwARAA8ADgANAAwACwAKAAsA
CgAIAAcAAwABAAEAAQADAAIAAQABAAEAAAD///7/AQABAAIAAwABAAEAAQABAAEAAQAB
AAEAAQABAP////8BAAEAAgACAP7/AAAAAAIABwAHAAgADQAXACEAKQAwADwAUQBpAHgA
dgBiADAA5v+m/47/h/97/2n/Xf9X/1n/Xv9m/3D/fv+N/5v/qf+5/8b/0v/b/+f/8//8
//7//f/7//3///8CAAUABgAFAAQAAwAHAAcABQAGAAYACAALAAsACwALAAoACQAJAAgA
CQAKAAsADQALAAsACwAMAAwADAAMAAwADgANAA0ADgAMAA0ADgAOAAwADQANAAwADAAN
AA8AEAAOAA8ADwAQABAAEAAPAA8ADQANAA0ADgARABEAEQARABAADgANAA0ADgAQABEA
EgAQABAAEQARAA8ADwAPAA8AEAAQABEAEQAPAA4ADQANAA0ADQALAAsACAAIAAgACAAK
AAkACQAIAAYABwAHAAcACgAKAAsACwAKAAoACwALAAsACwALAAsACwAKAAoACgAJAAkA
CQAHAAkACQAJAAkABwAHAAUABQAEAAMAAwACAAAA////////AAABAAIAAwACAAIAAgAC
AAAAAAAAAAAAAAAAAAAAAAD///////////////8AAAAAAAAAAAAAAAD+////AAAAAP//
////////AQACAAQABQAFAAUABQAFAAQABAAEAAQAAwADAAMABAAGAAUABQAFAAQABAAE
AAQABgAGAAYABgAGAAYABwAHAAYABQAEAAMAAgADAAQABQAFAAUABgAGAAQABAAFAAUA
AwADAAIAAgABAAEAAQACAAMABAAEAAUABQAFAAUABQABAAMAAwAEAAQAAwADAAIAAgAC
AAQABAAEAAQABgAGAAYABwAJAAoACgAKAAgACAAIAAgACAAKAAoACwANAA0ADwAQABEA
EgASABIAEAAQABAADgAMAAsACgAKAAsACgAJAAgABwAGAAQAAwABAP///////////v/9
//3//v/+//7//v8AAP////////3//f/9//3//f/9//3//f/+/////v////////8AAAAA
/v/8/wAAAgABAAEABgAPABkAIwApADQARgBfAHcAhAB6AFYAFgDG/5T/hP95/2X/V/9R
/1H/Vf9Y/2T/bv96/4X/lf+l/7f/xv/W/+X/7f/z//T/9v/5//v/+//9/wAAAQAAAP//
AAABAAMAAwADAAQABAAGAAYABQAEAAMABgAHAAkACgAIAAgACAAJAAcABwAHAAgACQAK
AAsADAAKAAkACQAKAAoACwAMAAwADAANAA0ADAALAAsADAAMAA4ADwAPABAADgAOAA0A
DQALAAsACwAMABAAEQASABMAEgAQAA8ADwAPABAAEAAQABAAEAARABEADwAPAA8ADwAQ
ABAAEQARAA8ADgANAA0ADQANAAsACwALAAwADQAOAAwACwALAAoACgALAAsACwAMAAwA
DQANAAwADAANAA0ADQANAA0ADQAPAA4ADgAOAA4ADQAMAAkACgALAAwADQAMAAsACAAH
AAYABQAFAAQABAADAAMAAwAFAAUABQAFAAIAAgACAAIABAAEAAQABAACAAIAAgACAAMA
AwADAAMAAwADAAQABAADAAIAAQAAAAEAAwAFAAYABQAFAAUABQAGAAYABwAHAAcABwAH
AAcACAAIAAgACAAJAAkACQAKAAoACQAJAAkACAAIAAgACAAKAAoACgAKAAoACgALAAsA
CwALAAsACwAJAAkACQAJAAkACQAKAAoACAAIAAkACQAHAAcABgAGAAgACQAKAAwACwAK
AAgABwAJAAkACQAJAAUABwAHAAgACAAHAAcABgAIAAoACgAIAAgACAAIAAgACgAKAAoA
CwALAAwADAAMAA4ADgAOAA4ADAAOAA4ADwARABEAEwAUABMAFAAUABQAFAAUABQAEgAU
ABMAEgASABEAEAAPAA4ADwAOAAwACwAIAAUABAADAAUABAADAAMAAgACAAIAAgACAAEA
AQABAAMAAwADAAMAAwADAAMAAwABAAEA/////wIAAwAFAAYABAAEAAIAAgAHAAcACAAJ
ABEAGwAlACwAOABLAGEAdAB+AHwAYgAkANb/pP+T/4X/b/9f/13/W/9a/2D/bv98/4n/
l/+p/7f/wP/M/9X/4f/r//b//P//////AQABAAIAAQACAAMABAAFAAUABQAFAAYABgAI
AAsACwALAAsACwALAAwADAAKAAoACgALAAsACwALAAwADgAOAA4ADgAOAA0ADQAOAAwA
DQAOAA4ADgAPAA8ADgAPAA8AEAAQAA4ADwAPABAAEQASABIAEwARABEAEQASABEAEQAR
ABEAEwASABIAEwATABQAFAAUABIAEgATABMAEgATABQAFQATABIAEgARABMAEgARABEA
EQARAA8ADwAPABAAEQASABAADwAPAA4ADAANAA0ADQAMAAwADQANAA4ADgAPAA8AEQAR
ABEAEQAPAA4ADgAOAA4ADQAMAAkACwANAA8AEQAPAA8ADQANAAwACwALAAoACgAJAAkA
CQAHAAcABwAHAAcACAAJAAoACQAIAAcABgAIAAgACAAIAAcABwAHAAcABgAFAAUABAAG
AAgACgAMAAsACwALAAoACQAJAAkACQAIAAgACQAJAAsACwALAAsADgAOAA4ADgAOAA0A
DAAMAAwACwALAAsADgAOAA4ADgAQABAAEAAQAA4ADgAPAA8ADwAPAA8ADwANAA0ADQAN
AA8ADwAQABAADgAOAA8ADwAPAA8ADgAOAA4ADQAMAAwADgAOAA0ADQAPAA8ADwAPAAsA
DQANAA4AEAAPAA8ADgAOAA4ADgALAAoADAAMAAwADAAPABAAEQATABEAEgASABIAFAAU
ABQAFAASABQAFAAVABUAFQAXABgAFwAYABgAGAAbABwAHQAcABsAGQAXABYAFQAUABMA
EgATABIAEAAPAA0ACwALAAsACQAIAAcABwAKAAoACgAKAAgABwAHAAcACQAJAAkACQAJ
AAkACQAJAAcABwAFAAUACAAJAAsADAAOAA4ACgAKAAsACwAOABMAGwAlAC0ANABCAFcA
bwB+AIQAegBWABAAxP+e/5H/gf9v/2P/Yf9h/2L/av94/4b/k/+j/7X/wf/M/9z/6f/v
//X//P8AAAMABwAHAAcABgAJAA4ADwAMAAsACwANAA4AEAARABQAEgARABAADwARABEA
EgASABIAEgASABMAFQAVABUAFgAUABQAFAAUABYAFQAVABYAFAAVABYAFgAWABcAFwAW
ABUAFQAWABYAGAAZABkAGgAYABgAFwAXABUAFQAVABYAGAAZABoAGwAZABgAGAAZABsA
HAAcABwAHAAcAB0AHQAbABsAGwAbABoAGgAbABsAGwAaABkAGQAbABsAGQAZABYAFgAW
ABYAFAATABMAEgAUABUAFQAVABQAFAAVABUAFgAWABcAFwAZABkAGQAZABgAFgAVABQA
FgAXABgAFwAVABUAFQAVABMAEwARABEAEgARABEAEAASABEAEQARABMAEwATABMAEQAQ
AA8ADgAOAA4ADgAOAAwADAAMAAwADAANAA4ADwANAA0ADgAOAA4ADgAOAA4AEAARABIA
EgAQAA8ADgANAA8AEAASABMAEwATABMAEwATABIAEQAQABMAEwATABQAEgARABEAEQAT
ABQAFQAWABQAFAAUABQAEgASABMAEwAVABUAFQAVABUAFQAVABUAEwATABQAFAAWABYA
FwAXABMAEwASABIAEwATABMAFAAUABQAEwATABUAFQAVABUAEwAVABUAFgAVABMAEgAQ
ABAAEgAUABQAFgAWABYAFgAYABgAGAAZABcAGAAYABgAGgAaABoAGgAaABwAHAAdABsA
GwAdAB4AIQAiACIAIgAkACQAJAAiACAAHwAeAB4AHQAcABsAGgAZABgAFgAVABEADwAP
AA8AEAAQABAAEQASABIAEgASABIAEQARABEADwAPAA8ADwAPAA8ADwAPAA8ADwANAA0A
DwAPABAAEAAQABQAFAAQABEAFQAcACUALwA5AD8ATABgAHkAiQCOAH4AVAAKAML/nv+W
/4f/c/9j/2H/Yf9j/2r/eP+G/5L/of+x/8P/1f/k/+z/9f///wcACgAMAA8ADQALAA8A
EgATABYAFwAWABcAFwAXABUAFgAWABgAGwAbABsAGwAbABsAHAAcAB4AHgAeAB8AHQAd
AB0AHgAcABwAHAAcAB0AHQAeACAAIAAhACIAIgAiACMAIwAiACEAIQAiACIAIAAhACEA
IgAjACQAJAAlACUAJQAlACYAJQAlACUAJQAmACYAJwApACgAKAAnACYAJgAmACcAJwAn
ACcAJwAnACYAJgAnACcAJQAkACMAIwAlACUAIwAjACQAJAAkACQAIgAhACEAIAAiACMA
IwAjACYAJgAnACcAJgAmACcAJwAnACcAJwAnACUAJAAkACQAJQAlACUAIwAjACMAIwAj
ACEAIQAfAB8AHgAdAB0AHAAcABsAGwAbABsAGwAbABsAGgAaABoAGgAaABoAGgAaABwA
HAAcABwAGQAZABkAGQAbABsAHAAcABoAGgAaABoAHAAdAB4AHgAdAB0AHQAdAB4AHgAf
AB8AIQAhACEAIQAiACIAIgAiACEAIQAhACIAJAAjACMAIwAkACQAJAAkACQAJAAkACQA
JAAkACUAJQAjACMAIwAjACIAIwAkACUAIwAjACQAJAAkACQAJQAlACUAJQAkACQAIwAj
ACMAJAAiACIAIQAhACMAIwAjACMAIwAlACUAJgAkACMAIwAiACQAJAAkACUAJQAlACUA
JgAqACoAKgAqACwALAAsAC0ALgAuAC4ALQAtAC0ALgAwADMAMwAzADYANgA1ADMAMgAv
AC4ALQAtADAAMQAwADAALAApACgAJwAlACMAIgAiACIAIAAfAB4AIAAiACMAIwAjACIA
IgAkACQAJAAkACQAJAAkACQAIgAiACIAIgAkACQAJAAkACYAJgAmACYAJgAmACYAJgAv
ADYAPQBEAFMAYgBxAIAAfgB+AH4AfgBMABwA7P+8/6v/nP+N/37/g/+G/4n/jP+Z/6b/
s//A/w==
         </WaveFormData>
      </LeadData>
   </Waveform>
</RestingECG>
