# Supplementary material for: Detection of Left Atrial Enlargement Using a Convolutional Neural Network-Enabled Electrocardiogram
Source: Front Cardiovasc Med. 2020 Dec 17;7:609976. doi: 10.3389/fcvm.2020.609976 (PMC7773668; doi:10.3389/fcvm.2020.609976)
Supplement: Supplementary file 5 [file Data_Sheet_5.ZIP › normal4/1802036177_7702_0000003H.XML]

<?xml version="1.0" encoding="Windows-1252"?>
<!DOCTYPE RestingECG SYSTEM "restecg.dtd">
<RestingECG>
   <PatientDemographics>
      <PatientID>1802036177</PatientID>
      <PatientAge>66</PatientAge>
      <AgeUnits>Years</AgeUnits>
      <Gender>Female</Gender>
      <PatientLastName>xulihua</PatientLastName>
   </PatientDemographics>
   <TestDemographics>
      <DataType>Resting</DataType>
      <Site>1</Site>
      <AcquisitionDevice>MAC55</AcquisitionDevice>
      <Status>Unconfirmed</Status>
      <Priority>Normal</Priority>
      <AcquisitionTime>08:57:32</AcquisitionTime>
      <AcquisitionDate>08-13-2017</AcquisitionDate>
      <CartNumber>1</CartNumber>
      <AcquisitionSoftwareVersion>009C</AcquisitionSoftwareVersion>
      <XMLSourceVersion>MAC5000 v1.0</XMLSourceVersion>
   </TestDemographics>
   <RestingECGMeasurements>
      <VentricularRate>63</VentricularRate>
      <AtrialRate>63</AtrialRate>
      <PRInterval>154</PRInterval>
      <QRSDuration>92</QRSDuration>
      <QTInterval>398</QTInterval>
      <QTCorrected>407</QTCorrected>
      <PAxis>40</PAxis>
      <RAxis>35</RAxis>
      <TAxis>9</TAxis>
      <QRSCount>11</QRSCount>
      <QOnset>212</QOnset>
      <QOffset>258</QOffset>
      <POnset>135</POnset>
      <POffset>187</POffset>
      <TOffset>411</TOffset>
      <ECGSampleBase>500</ECGSampleBase>
      <ECGSampleExponent>0</ECGSampleExponent>
   </RestingECGMeasurements>
   <Diagnosis>
      <Modality>Resting</Modality>
         <StatementCount>3</StatementCount>
         <LabelText>12SL ��ϳ���</LabelText>
      <DiagnosisStatement>
         <StmtFlag>ENDSLINE</StmtFlag>
         <StmtText>�������</StmtText>
      </DiagnosisStatement>
      <DiagnosisStatement>
         <StmtFlag>ENDSLINE</StmtFlag>
         <StmtText>�������� T ���쳣</StmtText>
      </DiagnosisStatement>
      <DiagnosisStatement>
         <StmtFlag>ENDSLINE</StmtFlag>
         <StmtText>�쳣 ECG</StmtText>
      </DiagnosisStatement>
   </Diagnosis>
   <Waveform>
      <WaveformType>Rhythm</WaveformType>
      <WaveformStartTime>0</WaveformStartTime>
      <NumberofLeads>8</NumberofLeads>
      <SampleType>CONTINUOUS_SAMPLES</SampleType>
      <SampleBase>500</SampleBase>
      <SampleExponent>0</SampleExponent>
      <HighPassFilter>16</HighPassFilter>
      <LowPassFilter>150</LowPassFilter>
      <ACFilter>NONE</ACFilter>
      <LeadData>
         <LeadByteCountTotal>10000</LeadByteCountTotal>
         <LeadTimeOffset>0</LeadTimeOffset>
         <LeadSampleCountTotal>5000</LeadSampleCountTotal>
         <LeadAmplitudeUnitsPerBit>4.88</LeadAmplitudeUnitsPerBit>
         <LeadAmplitudeUnits>��V</LeadAmplitudeUnits>
         <LeadHighLimit>2147483647</LeadHighLimit>
         <LeadLowLimit>268435456</LeadLowLimit>
         <LeadID>I</LeadID>
         <LeadOffsetFirstSample>0</LeadOffsetFirstSample>
         <FirstSampleBaseline>0</FirstSampleBaseline>
         <LeadSampleSize>2</LeadSampleSize>
         <LeadOff>FALSE</LeadOff>
         <BaselineSway>FALSE</BaselineSway>
         <ExcessiveACNoise>FALSE</ExcessiveACNoise>
         <MuscleNoise>FALSE</MuscleNoise>
         <LeadDataCRC32>3084788124</LeadDataCRC32>
         <WaveFormData>
/P/9//3//f/8//7///8AAAAAAAAAAAAAAgADAAMAAwAFAAUABQAFAAQA///8//z/+f/2
//X/9P/1//T/9f/1//T/8v/w/+//7//x//H/8P/w//D/7//u/+v/6//r/+z/7v/w//L/
9f/0//L/8P/v/+3/8P/v/+7/7f/p/+f/6f/x//z/CwAfADQATgBqAHkAfgCEAIYAfABi
AD8AIQAMAPv/6f/j/+X/6P/l/+v/8P/t/+z/8P/v/+7/7//v/+3/8f/0//T/8f/x//H/
8v/y//D/8P/x//P/8//0//T/8v/y//L/8v/y//L/8v/z//P/8//z//P/8//y//L/8v/1
//b/9v/2//X/9f/1//T/9v/2//f/9//2//b/9v/2//X/9f/1//X/9//4//j/+f/4//j/
9//3//n/+P/4//n/+v/7//v/+//5//n/+v/6//z//P/9//3//P/8//z//P/+//7/////
/wAAAgACAAIA/////wAAAQADAAMABAAGAAYABgAGAAcACAAJAAsADgAPAA8ADwAPAA8A
DgANAA0ADgAPABEAEgARABEAEAANAA8AEAAQABAAEAAQAA8ADgALAAsACwALAAsACwAJ
AAkACwALAAoACQAIAAcABgAEAAYABgAGAAUAAgABAAEAAAABAAEAAAABAAAA///+//3/
/P/6//v/+//7//z//P/8//v/+//6//f/+P/3//j/+v/7//v/+v/6//j/+P/3//f/+f/5
//n/+P/3//j/9f/z//b/9//4//n/+f/4//f/9v/2//b/9//3//f/+P/5//n/9//3//j/
+P/5//n/+//8//v/+f/4//f/+f/5//n/+f/5//n/+f/5//f/9//3//X/9v/5//r/+//7
//v/+v/5//f/9//4//j/+//7//r/+v/4//j/9//3//r/+v/6//v/+f/3//f/+P/4//b/
9v/3//j/+P/4//b/+P/4//b/9v/5//n/+f/5//j/9//0//P/9f/2//f/+P/6//r/+v/6
//f/9//2//b/+f/5//n/+f/4//j/9v/2//b/9v/4//j/+P/5//n/9//1//X/9f/1//b/
9v/3//r/+//2//X/9f/3//f/9//3//r//P/6//f/9f/2//f/9//5//r/+//7//j/9//3
//f/+f/3//n/+f/4//j/9v/2//r//v/7//r/+f/4//j/+P/4//j/+P/4//j/+P/6//r/
+v/6//j/+P/4//j/+v/6//z//P/8//3//f/8//z//P/8//z/AgAFAAcACAAHAAcABgAF
AAYACAAJAAoADAAMAAwADAALAAsACgAJAAsACwALAAsABgABAP7//v/+//z//P/8//r/
+P/4//f/+f/4//f/9//5//v/+//6//j/+P/3//b/9f/1//X/9v/4//j/+P/5//j/9v/0
//P/9//2//X/9P/x/+//8f/1//n/BgAdADkAVABuAIIAiQCOAIwAgABoAEoAIwADAPL/
5//h/9//4f/i/+X/6//u//H/8v/y//P/9P/1//f/+f/3//T/9v/3//P/8f/4//r/+P/4
//n/+f/5//r/+v/4//j/+P/4//r/+v/6//v/+//7//v/+//7//r/+v/6//n/+v/6//r/
+//7//v/+v/8//z//f/9//3//P/7//r/+//7//v/+//9//7//v////7//v/9//3////+
//7////+//////////////8AAAAAAgACAAMAAwADAAIAAQAAAAIAAgADAAMABAAGAAYA
BgAHAAcACAAJAAkACQAKAAwACwAKAAkACQAJAAkACgAMAA8ADwAPAA8ADgAOAA4ADwAP
AA8AEAAQAA4ADwAPAA0ADgAQABEAEgASABIAEQAQAA4ADQAMAAsACwALAAkACQAJAAkA
CAAHAAcABwAHAAYABgAGAAYABQACAAEAAQAAAAIAAQD//////f/9//3//f/9//r/+v/5
//f/+P/4//j/9v/3//f/9f/2//X/9v/4//j/9//1//T/9f/2//b/9//3//f/9//2//T/
9v/0//P/9v/3//j/+f/4//j/+P/4//j/+P/5//n/9//4//n/+f/5//n/+v/6//v/+//9
//7//f/7//r/+f/7//v/+//7//v/+//7//v/+v/5//j/9f/2//n/+v/7//r/+f/3//X/
+P/5//v//P/7//v/+v/6//j/+P/3//f/+v/6//r/+//5//f/9//4//r/+P/4//n/+v/6
//r/+P/4//j/9v/2//n/+f/5//n//f/9//v/+//8//z//P/8//r/+v/6//r/+//7//r/
+v/9//3//f/9//r/+v/4//j/+v/6//z//P/8//3//f/7//n/+f/5//n/+//6//r//P/8
//j/+P/5//v/+//7//v//P/+//z/+f/5//r/+//7//v//P/9//3/+v/5//n/+f/7//n/
+//7//7//P/4//r//P/8//z//P/9//7///8CAAEAAAAAAP//AAAAAAAAAAAAAAMABQAG
AAUABAAEAAMABgAIAAsADQANAAwACwAKAAwADAANAA0ADwAPAA8ADwAOAAoABAAAAAEA
AAD//wAAAAAAAP7//v/9//3//P/7//v/+//9//3/+v/6//r/+f/5//n/+v/7//z//P/8
//z//f/9//z/+//9//v/+v/5//T/8f/v//P/+f8BAAoAGQArAD4AWAByAIEAigCQAJAA
hABsAEUAHwACAPP/5//l/+//9v/z//P/9v/1//T/9P/1//j/+//7//3/AQD+//r/+//7
//v//P////7///8BAAAA//////7//v/+//7//v/8//z//P/9////////////AAAAAAEA
AgAFAAYABgAGAAgACQAKAAoACgAKAAsACwAKAAoACgAKAAoACwAMAA0ACwAMAAwADQAO
AA4ADQANAA0ADAAMAA0ADgAPAA8ADwARABEAEgASABAAEAARABEAEgASABIAEgAUABQA
FQAVABQAFgAWABYAFgAXABkAGwAZABkAGgAcABoAGgAaABsAGwAbABwAHgAfAB8AHwAf
ACEAIgAjACUAJAAjACMAIgAkACUAJQAjACEAIgAiACIAIgAiACEAIAAhACEAIQAhAB8A
HwAdAB0AGwAbABoAGQAbABsAGwAaABgAGAAYABcAGAAXABcAFgAUABMAEQARAA8ADwAP
AA8AEAAOAA8ADwAOAA4ADQAMAA4ADwAPAA0ACwAJAAkACgAJAAkACAAIAAkACgAKAAsA
CQAJAAkACAAKAAwACgAJAAcABwAHAAcACgAKAAoACgAKAAoACwALAAkACgALAAsACgAL
AA0ADgAKAAkACgAKAAsACwAMAA0ADQANAA0ADQALAAsACwALAAwADQAOAA0ACwANAA0A
DQANAA0ADAALAAsACwAMAAwACwALAAoACgAKAAoACQAJAAwADAAMAA0ACwAJAAkACgAL
AAoACwANAA0ADAALAAgACwAMAAsADAALAAsACwALAAsACwAJAAkADAAMAAwADAALAAoA
CQAIAAgACQAJAAoACwALAAsACwAMAAwACgAKAAoACgAMAAwACgALAAsACQAKAAsADAAN
AAsACgAKAAwADgAKAAoACwALAAsACwALAAsADAAJAAUACAAKAAwADQAKAAoACgAJAAkA
CQAKAAsADQALAA0ADQANAAwACQAIAA4ADAAMAAwADAAMAAoACgAKAAoADAAMAAwADAAK
AAoACgAKAAgACAAIAAgACgAKAAoACgAKAAoADAAMAA4ADwAPAA4ADAAMAAwADAAPABEA
EgASABQAFQAVABUAFAAWABcAGAAaABoAGgAaABoAGwAbABsAGwAbABsAGwAYABMAEAAQ
AA4ADAAMAAwADQAMAA0ADQAMAAoACAAHAAkACwALAAoACgAKAAkACAAFAAUABQAGAAcA
CAAJAAsACgAIAAYABQAFAAQAAQD+/wMABwABAP//CQAUAB0AMQBIAGIAegCNAJYAmgCe
AJYAgABhAEEAKgAZAAkA//8BAAQABQABAAIABQAGAAgACQAGAAUABwAFAAEABgAQAA8A
CwALAAoACgAIAAgACQAJAAkACgAKAAoACgAKAAoACAAIAAgACQALAAsACwALAAkACAAI
AAgACQAKAAoACgAJAAkACQAIAAgACAAJAAkADAAMAAwADAAJAAkACQAJAAsADAAMAA0A
DgAOAA0ADQALAAoACgALAA4ADwAPAA8ADgANAA0ADAAMAAwADQANAAwADAAMAAwADQAO
ABAAEQASABQAFAAUABEAEQASABMAFQAVABYAGAAWABYAFgAXABcAFwAYABoAHAAdAB4A
HwAfAB4AHQAdABsAGwAcABwAHgAfAB8AHQAbABwAHAAcAB0AHgAeAB4AHAAbABoAGQAb
ABsAGQAZABkAGQAYABcAFgAVABQAEgAVABYAFwAXABMAEQAQAA4AEAAPAA0ADQAPAA8A
DwAPAA0ACgAKAAkACwAMAAwADAAJAAkACAAFAAYABQAGAAgACQAJAAgACAAGAAYABQAF
AAYABwAIAAgABwAIAAUAAwAFAAUABQAFAAgACAAIAAgABQAEAAQAAwAFAAYABwAHAAUA
BQAGAAYABQAFAAcACAAIAAcABwAHAAUABQAFAAUABwAHAAcABwAGAAUABAABAAMABQAF
AAUABwAHAAYABQADAAMABAAEAAcABwAGAAYABQAEAAIAAQAEAAQABAAFAAUAAwADAAQA
BAACAAIAAwACAAIAAgAAAAQABAACAAIAAwADAAMAAwADAAMAAQABAAEAAAD///7///8A
AAEAAgABAAEAAAAAAAEAAQABAAEAAAAAAP7//v/9//z//f/8//3///8AAP///f/9//3/
/f////7//v8AAAIA/v/+/////v/9//z/+//9/wAA///9//3//v///////v/+//7//f/+
//3//f/9//v/+f/7//v//v/+//z//P/6//r/+v/6//r/+v/8//z//P/8//v/+v/5//j/
+f/6//v//P/8//z//P/8//r/+v/6//r//P/8//7//v/9//3//P/6//z//P/8//z//f//
/wAAAAAAAAEAAQABAAMABgAIAAoACAAIAAgACAAKAAsACwALAAkACQAJAAkABQD///v/
+v/5//j/+f/6//f/9P/z//H/8//y//H/8f/v//H/8f/w//D/8P/v/+7/8P/x//L/9P/y
//D/7v/t/+3/7P/r/+v/9f/y/+n/6P/n/+H/5f/r//H/+v8JABsALgBIAGYAdQB8AIYA
igB+AGYAQQAZAPr/6f/f/9n/2f/a/93/4//k/+P/4P/e/+H/6v/v/+v/6//v/+7/7P/t
/+v/6//s/+7/7P/s/+3/7P/r/+v/6v/q/+r/6v/q/+z/7P/s/+3/6//r/+v/6//t/+z/
7P/s/+r/6v/p/+j/7P/t/+7/7v/u/+7/7//v/+//7v/t/+z/6//r/+v/6//r/+z/7P/t
/+7/7v/t/+3/7//u/+7/7//t/+3/7P/r/+z/7f/v//D/7v/u/+//7//w//D/8P/w//H/
8v/0//X/8//0//P/8v/y//P/9f/3//X/9f/2//j/+P/4//j/+f/7//v//P/+//z/+//6
//n//f/+////AQD/////AAAAAP7///////3///8AAAAAAAD+//7//f/8//z//f/+////
/f/9//v/+//7//v/+v/5//r/+f/4//b/9v/2//b/9f/2//X/9f/0//L/8f/v/+//7f/t
/+3/7f/t/+r/6v/p/+f/6P/o/+j/6v/r/+v/6f/n/+X/5f/m/+X/5f/k/+T/5f/m/+b/
5//n/+f/5//m/+b/6P/m/+X/5v/n/+j/6f/o/+j/6P/o/+r/6v/r/+v/6f/o/+f/5f/l
/+f/6v/s/+j/5//o/+j/6f/p/+r/6//s/+3/7v/v/+7/7f/s/+v/7f/t/+3/6//p/+v/
6//r/+3/7f/s/+v/7f/t/+7/7v/s/+v/6f/o/+j/6P/n/+f/6f/q/+v/7f/s/+n/6P/o
/+n/6P/p/+v/6//q/+n/5v/p/+r/6f/q/+v/6//r/+v/7P/r/+j/5//q/+r/6v/q/+n/
6P/n/+b/5//p/+r/7P/s/+v/6v/p/+r/6v/o/+j/6P/o/+r/6v/p/+n/6P/l/+b/5//o
/+n/6//q/+r/7P/t/+j/5//n/+n/6f/p/+n/6f/q/+f/4//m/+j/6v/r/+r/6v/q/+n/
6v/p/+n/6f/r/+n/6//r/+r/6P/o/+r/6v/q/+r/7P/s/+z/7v/t/+z/7P/r/+3/7v/v
//D/7//x//L/8v/y//L/8//z//T/9v/5//v/+//6//n/+P/5//r//P/9//z/+//6//n/
+f/2//H/7v/v/+7/7f/u/+3/7P/p/+j/6P/p/+n/6f/p/+n/6//r/+r/6v/q/+n/6v/p
/+n/6f/o/+j/6P/o/+v/6//q/+n/6f/p/+j/4//g/+P/5f/j/+f/8f/8/wsAHQAyAE4A
ZgB1AHoAfAB2AGoAUAAnAAEA7P/j/93/1//Z/+D/4f/f/+L/4f/g/+T/6//s/+v/6//p
/+f/6v/q/+n/6//t/+z/7f/s/+3/7//u/+3/7f/s/+3/7v/v//D/7v/u/+7/7//x//H/
8f/x//H/8P/w//D/7//w//D/8P/y//P/9P/0//H/8P/w/+//8f/y//P/9P/z//P/8//z
//L/8v/x//H/9P/2//f/+f/3//b/9v/3//b/9//3//f/+f/5//r/+v/4//j/+f/5//r/
+v/6//r/+v/6//v/+//8//7//v/+//3//f/+/////v/9//3//v8BAAIAAwAFAAQAAwAD
AAQABQAFAAUABQAIAAgACAAJAAgABwAHAAYABwAJAAoACQAHAAgACAAIAAYABgAFAAQA
BgAHAAgACQAIAAcABAADAAUABQAEAAMAAgABAAAA/v/8//z//P/7//r/+f/5//j/9v/1
//P/8//1//X/9f/1//P/8P/w/+//8f/y//L/8v/w//H/8f/v/+//7f/t/+7/8f/x//D/
8P/u/+7/7f/t/+//7//v/+7/7v/w/+7/7f/t/+3/7f/t/+7/7v/u/+7/7//w//L/8//x
//L/8//z//H/8f/y//L/8f/x//P/9P/2//X/9f/1//X/9f/1//X/8//z//P/8//0//X/
9v/1//L/8//y//H/8v/z//P/8//1//X/9v/2//X/9f/0//T/9v/2//X/9f/1//T/8//z
//T/8//0//b/9P/y//L/8//2//b/9v/0//T/9P/y//L/8f/x//H/8f/2//f/9v/3//f/
9v/1//T/9P/0//T/9P/0//X/9f/2//b/9f/0//P/8//0//P/9P/y//L/9P/0//L/8//z
//H/8v/z//T/9f/y//D/7//w//T/8v/0//f/9f/1//X/9f/2//j/9v/z//X/9v/3//f/
9v/2//b/9f/1//X/9v/3//X/8//1//X/9v/2//T/9P/2//j/9f/0//P/8v/z//T/9f/2
//b/9v/2//b/9P/0//T/9P/2//b/9v/2//T/9P/0//b/+P/4//n/+f/6//r/+v/6//n/
+//8//z//v/+///////+//7//////wEAAgADAAQABAAEAAUABQAEAAMAAgABAAMAAAD7
//j/+P/2//T/9P/0//T/8v/y//H/8f/w/+//7v/t/+7/7f/u/+7/7v/t/+z/6//r/+v/
7P/s/+z/7P/v/+//7v/t/+n/6//q/+n/6P/l/+P/5f/t//X//v8NACEAPABWAGoAdwCA
AIIAfABsAFAANQAbAAIA8f/p/+n/6//s/+n/5f/m/+f/7P/s/+v/8P/x/+3/6//t/+z/
7P/v/+//7f/w/+7/7P/s/+3/7f/t/+7/7v/u/+7/7v/u/+7/7v/u/+//8f/x//H/8f/v
/+7/7v/u//H/8v/y//L/8//z//P/8v/w//D/8f/x//T/9P/0//T/8f/x//H/8f/x//L/
8v/z//T/9P/z//P/9P/0//X/9//4//n/+f/5//f/9//4//j/9v/2//f/9//6//r/+v/6
//r/+v/7//v//P/+//7//v/9//3//v////////8AAAIAAgACAAIAAwAFAAUABgAIAAkA
CQAJAAkACgAKAAoACwALAAsADAAMAA4ADwAPAA0ACwAMAAwADAANAA4ADgAOAAsACwAL
AAsACQAJAAcABwAJAAkACAAHAAgABwAGAAQABgAGAAYABQACAAEAAQAAAAAA///9//3/
///////////7//j/+P/3//j/+v/7//z/+//7//r/9//5//f/9//4//b/9f/z//L/9f/2
//b/9//5//n/+f/4//b/+P/2//X/9//3//f/9//4//j/+P/4//f/9v/2//X/9//4//n/
+f/3//f/+P/4//X/9f/3//j/+f/5//r/+//6//n/+P/3//j/+f/6//v/+f/5//n/9//3
//n/+f/5//r/+//7//v/+f/5//r/+v/9//3//P/8//z//P/7//v/+v/6//r/+//9//v/
+//8//r/+P/4//n/+//8//3//P/8//z/+v/6//v/+//7//v///////3//f/9//z/+//6
//3//v///wAA/P/7//n/+P/8//3//v///wAAAAD+//7//P/8//7//v///wEAAgABAP//
/////////f/8//z//v8BAP7///8BAP//////////AAACAAAA/f///wAAAQABAP//AAAB
AAEAAgABAAEAAQABAP//AQABAAIAAgAAAAAABAAAAAAAAAAAAAAA/v/+//7//v8AAAAA
AAAAAP7//v/+//7/AAACAAQABgADAAIAAQACAAMABAAGAAcABAAEAAQABAAGAAkACwAM
AAwADAANAA0ACwAMAA4ADwARABIAEwAUABMAEgASABEAEQARABEAEQATABAACwAIAAYA
BAACAAIAAgACAAAAAAD//////v/9//3//f//////AAAAAAAA///9//v/+v/5//z//P/8
//z//f/9//z/+//5//v//P/7//b/9f/3//f//f8FABIAJQA9AFoAdACIAJEAlACUAIoA
bgBKACcADQD4/+3/6f/p/+f/6P/r/+3/7v/z//r//P/7//z/+f/3//n/+f/6//z//f/9
/////v/8//r/+v/7//z//f///wAAAAAAAAAAAAD+//7//v///////////////f/8//z/
/P/+/wAAAQACAAMAAwADAAIAAAAAAAEAAQAEAAQABAAEAAMAAwADAAMAAwAEAAQABQAG
AAYABQAFAAQAAgABAAEABAAHAAkACwAKAAkACQAIAAkACgAMAA0ADgAOAA4ADgAMAAwA
DQANAA4AEAAQABAADwAPABAAEQASABMAFQAYABYAFgAWABcAFwAXABgAGgAbABsAGwAb
ABoAGgAaABsAHAAdAB8AIAAgACEAIQAfAB0AHgAeAB4AIAAgAB8AHgAbABsAGwAbAB0A
HQAbABsAGwAbABoAGQAZABkAGQAYABgAGAAYABcAFQATABIAEAARABEAEAARAA8ADwAP
AA8ADwAMAAwACwANAA4ADgAOAAsACwAKAAcACAAHAAgACgAIAAcABQAEAAUABgAGAAcA
CAAJAAoACgAHAAgABQADAAYABwAIAAkACgAKAAoACgAKAAoACwALAAsADAANAA0ACQAJ
AAoACgAJAAkACwAMAAwACwALAAsACwALAAsACwAOAA8AEAARAA4ADQAMAAkACwANAA0A
DQANAA0ADAALAAkACQAKAAoADQANAAwADAALAAoACAAHAAsADAANAA8ADQALAAsADAAK
AAgACAAJAAsADAANAAwADAAMAAoACgALAAsACwALAAsACwAJAAkACQAIAAcABgAJAAoA
CwAMAAgABwAFAAQACAAJAAoACwAKAAoACAAIAAYABgAIAAgACgALAAsACQAJAAkACQAJ
AAsACgAKAAwADAAIAAgACQAHAAcABwAHAAkADAALAAkACAAIAAgABwAIAAoADAANAAoA
CQAJAAkACQAHAAkACQAMAAwACgAKAAgACgAKAAoACgAKAAsADAANAA4ADQAMAAsACwAM
AAwADQAOAAwADAAPABEAEgASABIAEwAUABUAFwAaABoAGgAZABgAGQAaABsAHQAbABsA
GwAbABsAGwAYABMAEAAQAA4ADAAMAAwADAAKAAoACQAJAAgABwAHAAcACQAJAAgACAAI
AAgACAAIAAkACAAIAAcABgAIAAkACQAIAAkABwADAAQAAwACAP///////wMACQASAB0A
LwBEAFgAcgCFAJQAoACgAJYAgABhADkAHAALAP//9//5//7////9//z//f/6//7/AwAG
AAkACwAJAAcABgAIAAcABwAJAAwADAAKAAoACwAIAAcABwAGAAgACgAMAA4ADQAMAAsA
CwALAAsACwALAA0ADAAMAAwADAAMAAsACgAMAA0ADgAOAAwADAANAA0ADAAMAAwADAAN
AA0ADQANAA8AEAAQABEAEAAQAA8ADwAPAA4ADgAPABAAEQARABEAEwATABQAFAATABIA
EgARABMAFAAVABYAFAAUABUAFQAUABYAFgAWABcAFwAYABkAFwAXABgAGgAbABwAHQAf
AB0AHQAeACAAHwAfAB8AHwAiACIAIgAjACEAIQAiACIAIwAlACYAJQAjACQAJAAkACIA
IgAhACAAIAAhACIAIwAiACEAHgAdAB4AHwAfAB8AHgAdABwAGgAaABoAGgAZABgAFwAX
ABYAFAATABEAEQATABMAEwATAA8ADAAMAAsACQAKAAoACgANAA8AEAAPAA0ACwALAAwA
DwAPAA4ADgAMAAwACwALAAkACQAJAAgACgAMAAoACQAHAAcABwAHAAoACgAKAAoACAAI
AAkACQALAAwADQANAAsACwAMAAwACQAJAAsADAAOAA0ADQANAA0ADQANAA0ACwALAAsA
CwANAA0ADQALAAkACwALAAsACwALAAoACQAIAAcABwAGAAgACQAJAAoADAAMAAsACwAL
AAoACQAJAAsACQAJAAoACgAIAAgACQAKAAoACgAIAAoACgAIAAgACAAHAAYABQAJAAkA
BwAHAAgACAAIAAgACAAIAAgACAAJAAkACAAIAAoACQAIAAcABwAIAAcACAAGAAYACAAI
AAgACQAJAAcABwAHAAcABwAGAAQAAwAEAAkABgAHAAkACAAHAAYABQAGAAgABgADAAUA
BgAHAAcABQAGAAcABwAHAAcACAAJAAkABwAJAAkACQAIAAUABAAKAAoABwAGAAUABAAF
AAYABwAIAAgACAAIAAgABwAGAAUABAAFAAYABwAIAAgACAAIAAgACgAMAAwADAANAA0A
DAAMAAoACgAKAA0AEQASABIAEgASABEAEAAQABMAFQAXABgAGAAYABgAGAAXABcAFwAX
ABkAGQAZABYAEQAOAA4ADAAKAAoACgAKAAgACAAHAAcABQADAAIAAQABAAEAAAAAAAIA
AQAAAP///////wAAAAD+//7///////7//f/7//3/AAD///7//f/5//f/+f///wQADwAl
AEAAWAByAIUAjACSAJYAjgB2AFkAQQAqABMA///3//f/+v/7//n/+v/9//z//v///wAA
AQD///3///8AAAIAAQADAAEAAAAAAP7//v///wAAAQADAAQAAwACAAEAAAABAAIAAwAF
AAMAAwADAAMAAQAAAAAAAAADAAQABAAEAAQAAwACAAAAAAAAAAEAAQAEAAQABAAEAAEA
AQABAAEAAQACAAIAAwAEAAQAAwADAAMAAgACAAMABgAHAAcABwAEAAMAAwACAAMABAAG
AAcABgAGAAYABgAEAAQABQAFAAcACgALAAwACgAJAAkACQAKAAsADQAQABAAEAAQABEA
EQARABIAFAATABMAEwATABIAEgASABMAFAAVABcAGAAWABcAFwAVABUAFgAWABYAGAAY
ABcAFgAUABMAEgARABQAFQAUABUAFAATABEADwAQAA8ADgAMAAwADAAMAAsACAAHAAcA
BgAHAAcABgAHAAUABQAFAAUAAQD+//7//f///wAAAAAAAP7///////3////9//3//v/+
//3/+//6//z//P/7//v//f/9//3//P/6//z/+v/5//n/+f/5//n/+v/6//r/+v/5//j/
+P/3//n/+v/7//v/9//3//j/+P/5//n/+//8//r/+f/5//n/9//3//f/9//4//n/+v/7
//j/9//2//P/9v/5//r/+//5//n/+P/3//f/9//4//j/+//7//r/+v/4//j/9//3//r/
+v/6//v/+f/3//f/+P/4//b/9v/3//j/+P/4//b/9v/2//T/9P/3//f/9//3//f/9//1
//X/9v/2//b/9v/4//j/+P/4//f/9//2//b/9//3//f/9//4//j/9v/2//T/9P/2//b/
9P/1//X/8//z//P/8//z//X/9P/0//b/9v/y//L/8//z//P/8//z//T/9v/0//H/7//w
//H/8f/z//T/9f/1//L/8f/x//H/8f/v//H/8f/y//L/8P/w//L/8P/w//D/8P/w//P/
9P/1//b/8//y//H/8P/x//T/9f/2//X/9f/0//T/9P/0//T/9//7//z//P/8//z/+//6
//r//f///wEAAgAAAAAAAAAAAAMAAwADAAMAAwADAAMAAAD6//b/9f/y//H/8v/z//T/
8P/w/+//7//w/+//7//v//H/8f/w//D/7//t/+v/6f/r/+v/7P/s/+z/7P/t/+3/6v/r
/+//7//s/+n/5v/l/+P/5f/n/+///P8NACEAOgBUAGwAeQB+AIIAfABqAE4AKQAJAPL/
4//b/9X/0//U/9P/1//i/+f/5P/i/+X/6P/n/+f/6//r/+z/7P/t/+n/5//o/+r/6P/o
/+n/6//r/+z/7P/q/+r/6v/q/+z/7P/s/+3/6//r/+v/6//r/+r/6v/q/+v/7P/s/+z/
6//r/+v/6v/q/+r/6//r/+r/6v/q/+r/6//r/+v/6//t/+7/7v/v/+//7v/s/+v/7P/s
/+3/7//v/+//7v/t/+7/7//x//L/8v/y//P/8//z//L/8f/w//H/8v/0//X/9P/2//b/
9v/1//X/9v/3//n/+f/6//z/+//6//n/+f/5//n/+v/8//7///8AAAEAAQAAAP////8A
AAEAAwAEAAMAAwACAP//AQACAAIAAgACAAIAAQAAAP//////////AQABAP//////////
/P/5/w==
         </WaveFormData>
      </LeadData>
      <LeadData>
         <LeadByteCountTotal>10000</LeadByteCountTotal>
         <LeadTimeOffset>0</LeadTimeOffset>
         <LeadSampleCountTotal>5000</LeadSampleCountTotal>
         <LeadAmplitudeUnitsPerBit>4.88</LeadAmplitudeUnitsPerBit>
         <LeadAmplitudeUnits>��V</LeadAmplitudeUnits>
         <LeadHighLimit>2147483647</LeadHighLimit>
         <LeadLowLimit>268435456</LeadLowLimit>
         <LeadID>II</LeadID>
         <LeadOffsetFirstSample>0</LeadOffsetFirstSample>
         <FirstSampleBaseline>0</FirstSampleBaseline>
         <LeadSampleSize>2</LeadSampleSize>
         <LeadOff>FALSE</LeadOff>
         <BaselineSway>FALSE</BaselineSway>
         <ExcessiveACNoise>FALSE</ExcessiveACNoise>
         <MuscleNoise>FALSE</MuscleNoise>
         <LeadDataCRC32>279773882</LeadDataCRC32>
         <WaveFormData>
9//3//f/9f/0//T/9f/2//j/+P/5//n/9//1//P/8P/v//L/9f/3//X/8//y//H/8f/u
/+3/7P/t/+z/7P/r/+n/5//l/+T/5v/m/+f/6P/m/+b/5P/j/+P/4v/i/+T/5f/m/+f/
6P/n/+b/5P/i/+b/6P/n/+T/4f/d/9v/2//Z/9z/5f/1/wkAKABMAGsAgACTAJ0AkgB0
AE0ALAATAAEA9P/v/+v/6f/n/+n/6//t//D/8//2//T/8P/u/+r/7P/v/+3/7P/r/+f/
5//n/+X/5f/m/+f/6P/p/+r/5//n/+j/6P/o/+j/6P/p/+n/6f/p/+j/6P/o/+j/6P/r
/+v/6//r/+r/6v/o/+j/6f/p/+j/6P/q/+r/6v/p/+n/6f/o/+j/6f/q/+v/7f/r/+r/
6f/o/+r/6v/r/+v/7v/u/+7/7v/r/+v/6//r/+3/7v/u/+//7v/u/+7/7//x//H/8f/y
//H/8f/y//L/9P/z//P/9P/1//b/+P/5//n/+P/3//b/+P/4//n/+v/6//v/+//7//j/
+P/4//j/+f/7//z//v/9//z/+v/4//j/+f/7//z/+v/6//r/+f/3//f/9v/2//j/+f/6
//v/+f/3//f/9v/1//X/9v/2//j/+f/5//j/9f/1//T/9P/1//b/9//4//X/9P/z//P/
8//z//P/8v/z//P/8v/y/+//7//v/+//8f/x//H/8f/v/+//7//v/+3/7v/w//D/7v/u
/+7/7v/u/+7/7f/t//L/9P/x//H/7//u/+7/7//v//D/8f/x/+//7//w//H/7//v/+//
7//y//L/8v/y//H/8f/x//H/8v/z//X/9f/0//T/9P/z//D/8P/v/+//8//0//X/9f/1
//T/9P/1//X/9f/2//X/8v/x//D/7//x//L/8v/y//H/8v/y//H/8P/u/+3/7f/w//H/
8//z//P/8//z//L/8P/w//D/8P/z//T/8//0//P/8f/v/+3/7P/s/+//8P/w//D/7//u
/+z/7P/r/+v/8P/x//H/8P/u/+7/7v/u//D/8f/y//L/8P/x//L/8//x//H/8P/v//D/
8f/x//H/8P/v/+z/7f/u/+//8v/1//T/9P/0//T/8P/w//D/8P/y//P/9P/0//L/8f/x
//H/8f/y//P/9f/1//X/9f/1/+//8P/w//D/8P/w//D/8P/w//D/8P/w//D/8P/y//T/
9v/4//r/+v/6//z/AAABAAEAAQADAAMAAwADAAEAAwAEAAQACAAIAAgACAAJAAkACQAH
AAYABgAHAAgACAAIAAkACQAEAAEA/v/6//v//v8BAAMAAgD///3/+//7//j/9//2//f/
9v/2//X/8v/x//D/8P/y//L/8//0//L/8v/w/+//8P/w//H/9P/2//b/9v/2//X/9P/y
//D/9P/0//H/7v/p/+X/4f/f/+H/6P/1/wkAIwBEAGQAeQCMAKEAmwB6AFoARQAyACMA
EQAAAPv/+f/1//X/9f/1//X/+v///wYACAAEAP7/+v/4//f/9//4//f/9f/1//f/9f/1
//b/9P/0//T/9P/y//H/8f/w//P/9P/1//f/9f/1//X/9P/0//T/9P/0//X/9f/1//X/
9v/2//T/9P/3//f/9v/2//b/9v/2//X/9P/z//H/8P/x//L/8//1//T/9P/0//T/9//4
//r/+//7//r/+f/4//b/9f/0//P/9v/2//X/9f/2//b/9v/3//f/9//3//j/+f/5//r/
+v/8//v/+//8//v/+v/6//n/+P/4//j/+P/7//z//v8AAP3//f/8//v/+//8//3//v/+
//////8AAP///v/8//r/9//3//j/+P/5//r/+//7//j/9//1//T/9v/3//j/+f/4//X/
9P/y//T/9f/3//j/+f/7//z//P/5//n/+P/4//b/9v/2//b/9f/0//P/8//0//X/9v/2
//f/9//2//b/9f/1//X/9f/3//f/9//3//b/9f/0//P/8//0//b/9v/0//T/9P/0//T/
9P/z//P/9v/4//X/9f/1//T/9P/1//P/9P/1//X/9P/1//f/+f/5//n/+f/5//v//P/9
//7//P/7//r/+f/4//n/+//7//r/+v/6//n/+P/4//f/9//4//j/+P/3//f/9v/2//f/
+P/5//v/+//6//n/+P/3//f/+P/4//j/+f/6//r/+f/2//T/8//z//b/9//5//n/9//3
//f/9v/0//T/9P/0//n/+v/5//r/+P/3//b/9f/0//T/9//4//j/+P/3//b/+P/4//f/
9//7//v/+v/4//b/9v/2//b/9//5//v//P/3//f/9//3//f/9//2//X/9v/3//f/9//3
//f/9f/3//f/9//5//v/9v/2//b/9v/2//b/9v/2//r/+//8//z/+f/3//b/9f/2//b/
9v/3//f/9//1//b/+f/6//v//P8BAAQABgAHAAQAAwACAAEAAgADAAYACAAIAAoACgAK
AAgACQAJAAkACAAIAAkACwALAAoACQAJAAsACQAHAAUABAACAAQABgAGAAUAAgAAAAIA
AQD//////P/5//b/9P/1//T/8//y//T/9P/0//X/9f/0//P/8P/x//P/9P/2//b/9P/y
//D/8v/y//L/8f/2//b/9P/v/+z/6f/l/+n/6//p/+z/8//9/xEAMABSAHEAjACjALMA
qACEAFsAPAAjABEAAgD7//v/+f/3//X/8f/v//L/+f8CAAgACAACAP7//v/7//f/9v/1
//X/+f/7//n/+f/6//n/+P/3//b/9//3//j/+P/4//j/+P/5//j/9//2//T/9//4//n/
+v/8//3//v///wIAAgAAAAAAAQABAAAAAAAAAAAAAAD//wIAAwADAAQAAgACAAIAAwAC
AAIAAgACAAQABAAFAAUABAAEAAQABAAEAAUABgAHAAYABgAFAAUACAAIAAgACQAJAAkA
CQAKAAkACQAKAAoACwALAAwADgAMAAwADQANAAwADAAMAAwADgAOAA8AEAAPAA8ADgAN
AA8AEAARABIAEQARABAAEAAQABAADwAOAA8ADwAQABAADwAOAA0ACwAMAA0ADQAOAAwA
CwAKAAkACgAJAAoACgALAAsADAAMAAsACwAKAAgACgALAAsADAALAAoACQAIAAgACAAI
AAkACQAJAAkACAAFAAUABAAEAAQABQAGAAcABQAFAAUABQAFAAUABQAFAAUABgAIAAgA
BAAEAAQABAAFAAYABgAHAAcACAAEAAMABAAEAAUABwAFAAYABwAHAAUABQAGAAcACAAJ
AAoACwALAAoACQAIAAgACQAKAAsACgALAA0ADQAKAAoACgAJAAkACgAKAAsACgAKAAoA
CQALAAoACgALAAoACwANAA0ACgAJAAgABwAJAAoACgAKAAgACAAHAAUABwAGAAYABwAG
AAcACQAJAAUABQAFAAQABQAGAAcACAAJAAgABQAEAAUABQAFAAUABgAGAAkACgAHAAYA
BAACAAUABgAGAAcACAAHAAUAAgADAAQABQAGAAYABwAIAAgAAwADAAMAAwAGAAcABwAH
AAYABQADAAEABAAFAAQABwAGAAUABgAHAAQABAAEAAQABQAGAAcACAAIAAcABgAEAAMA
AwAEAAUABgAGAAYABwAGAAUABAADAAcACAAGAAYABgAGAAUABAADAAIAAwAEAAUABgAF
AAQAAwACAAQABAAEAAQABQAGAAcACgAMAA0ADQANAA8ADwAPAA8ADQAPABAAEAAUABQA
FAAUABMAEwATABEADgAOAA8AEAASABIAEwATABMAEQAPAAwACgAMAA4ADwARAA8ADgAN
AAoABgAEAAIAAgACAAMAAwABAP///f/8//7//v///wAAAAAAAP7//f/7//r/+v/8//7/
/v/+//7//P/8//v/+v/6//z//f/8//f/9f/z//H/8f/0//f/BQAbADgAXAB/AJgApwCz
ALAAlgBvAEwALwAdABIACQADAP///f/9////AQAEAA0AEgAOAAoABAACAAAAAQAFAAQA
AQABAP///f/7//v//P/8//z//P/8//v/+//8//z/+v/6//r/+//9//3//f/8//v/+v/5
//j/+v/7//z//f/8//z/+v/6//v/+//6//r//v/+//7//f/8//v/+f/4//r/+v/6//v/
+v/6//r/+v/6//r/+//7//r/+v/6//r/9//3//f/9//5//r/+v/7//r/+v/6//v/+f/5
//n/+v/9//3//v/+//3/+//6//r/+//8//7///8AAAAAAAAAAP7//v///wAAAgADAAMA
AwABAAAA///+////AQACAAQAAgACAAEAAAD/////AAAAAAEAAgADAAMAAgABAP///v8B
AAEAAQABAAEA//////7/+//7//z//P/+///////+//z/+//5//j/+v/6//r/+v/6//r/
+v/7//r/+f/4//b/+P/5//n/+v/4//f/9v/1//f/9//3//f/9//3//f/9//1//b/+P/4
//j/+P/4//j/9v/2//X/9f/4//r/9//3//X/9P/0//X/8//0//X/9f/0//X/9//5//j/
9//2//X/+P/4//j/+P/3//f/9//3//b/9//5//n/+v/6//r/+f/2//b/9f/1//f/+P/5
//n/9//2//b/9//2//f/+f/5//n/+f/5//n/+P/4//f/9v/3//j/+P/3//f/9v/2//f/
9v/3//n/+f/5//n/+f/4//f/9v/1//T/+P/4//b/9v/2//X/9P/z//L/8v/1//b/+P/4
//f/9v/1//T/8v/x//b/9//3//b/9v/2//b/9v/z//P/8//y//D/8f/y//P/8f/x//D/
7//w//H/8f/x//P/8//x//P/8v/x//L/8//x//L/8//0//D/8P/w//D/9P/1//b/9v/0
//P/8//z//D/8P/w//H/8//z//P/8//v//D/8v/y//L/8v/y//L/8v/y/+7/7P/q/+j/
7P/u//D/8v/0//T/9P/0//T/9P/0//b/+//9//7////+//3//P/7//v//f/+//7/AgAC
AAIAAgADAAMAAwABAAEAAgAEAAYAAwACAAIAAQAAAP///v/8//r//P/+/////v/7//n/
9//2//T/9P/0//H/7v/s/+n/6v/r/+z/7v/v//D/8v/0//P/8v/v/+3/6//q/+r/7P/s
/+z/7P/s/+3/7v/u/+7/7P/q/+X/4v/d/9v/3//l/+P/5P/p//P/AQAaADoAWQByAIsA
nwCaAHoAVwA8ACkAFwAGAPf/7//t/+3/7//v/+v/7P/x//j//P8CAP7/9v/0//H/7//u
/+3/6//r/+7/7f/u//D/7v/u/+7/7v/t/+3/7v/u/+z/7P/s/+3/6//r/+v/6v/t/+7/
7//w//D/7//u/+3/8P/w/+7/7v/v/+//7v/u/+//7v/t/+v/7P/t/+3/7v/u/+7/7v/v
/+7/7v/u/+7/7v/u/+//7//u/+7/7v/u/+//8f/z//X/9f/0//L/8f/y//L/8v/z//P/
8//z//T/9f/1//b/9v/4//f/9//4//b/9v/3//f/+P/4//j/+P/2//b/9//4//b/9//3
//f/+f/6//v//P/6//n/9//2//j/+P/3//b/9//3//j/+P/2//b/9v/1//b/9//3//j/
+f/5//n/+f/7//n/+f/4//f/9//4//j/9//3//b/9P/0//X/9f/2//T/9P/0//T/9f/2
//f/+f/3//f/9//2//X/9f/0//T/8//z//P/8//x//H/8f/x//L/8//0//X/9f/2//j/
+P/0//T/9P/0//f/+P/4//n/+f/6//b/9f/1//T/9P/1//f/+P/5//n/9f/1//b/9//4
//n/+v/7//v/+v/5//j/+f/5//n/+f/6//v//f/9//z//P/8//v/+//8//z//f/7//r/
+f/3//f/9v/2//f/+v/7//3//f/8//v/+v/5//v//P/8//z/+//8//z/+//8//r/+f/5
//r/+//9//3/+v/5//j/9v/5//r/+//8//v/+v/3//b/9//3//f/9//4//j/+//8//n/
+P/2//T/9v/2//X/9f/3//f/9v/0//T/9P/0//T/9v/3//j/+P/z//P/8//z//X/9//4
//n/+P/3//X/8//z//P/8f/z//X/9f/3//n/9P/0//T/9P/1//b/9//4//j/9//2//T/
8//z//T/9f/2//b/9v/3//P/8//y//T/9v/4//r//f8AAAIAAwACAAEAAAD//wIAAwAG
AAgABwAIAAcABgAIAAkACQAJAAkACAAIAAkACAAIAAgACQAJAAcABQADAP7//P/+/wAA
AwADAAEAAAD9//v/+P/3//X/8//x//D/8v/y//L/8v/x//D/7//v//H/8v/z//L/8f/x
//D/8P/x//D/7//u/+//8P/x//H/7v/s/+r/5//k/+f/6f/n/+f/5f/o/+///f8TADIA
WAB3AI4ApQCtAJYAbgBLADAAGQANAAQA+f/1//X/8f/v/+3/7f/w//n/BAAGAAIA/v/4
//b/9f/z//D/8//1//H/8//x//H/8v/w//D/8P/w//D/8f/z//T/8//y//H/8f/z//P/
8//y//D/8P/w//D/7//v/+//7//x//L/8f/y//L/8f/v/+7/8v/y//L/8f/z//P/8v/y
//D/8P/w//H/9P/0//T/9P/z//L/8v/x//T/9P/0//T/9f/1//X/9f/z//L/8P/v//H/
8v/z//X/9P/z//L/8v/z//P/9P/0//b/9f/1//b/9P/0//X/9f/3//j/+f/6//n/+P/4
//j/+P/5//n/+f/6//r/+v/6//n/+f/4//j/+f/6//r/+v/3//f/+P/4//j/+P/4//f/
9//3//b/9v/0//P/8v/x//L/8f/y//L/7//v//D/8P/u/+//7//u/+7/7//v//D/7f/s
/+v/6v/s/+z/7P/t/+z/6//q/+j/6P/p/+n/6v/p/+n/6f/p/+f/5//n/+f/6v/r/+z/
7f/q/+r/6//q/+r/6v/q/+r/7P/s/+v/6//r/+z/6P/n/+n/6v/s/+//7v/u/+7/7f/t
/+3/7v/v/+//7//v/+//7v/u/+7/7v/u/+//8P/x//D/7//v/+3/7v/u/+7/7f/t/+7/
7v/v/+//7v/t/+v/7P/s/+3/7//t/+3/7v/t/+7/7f/s/+v/6//s/+z/7P/r/+z/7P/r
/+3/7P/s/+3/6//r/+z/6//q/+v/7P/s/+7/7v/u/+7/7//u/+v/6v/t/+3/7f/t/+r/
6v/t/+7/7v/u/+3/7P/u/+7/7f/t//D/7//t/+r/6//s/+3/7v/t/+3/7f/s/+r/6//s
/+3/7v/v/+//7//u/+3/6//p/+v/7f/t//H/7v/t/+7/7//u/+7/7v/u/+3/7v/v//D/
7//v/+//7v/u/+//8f/z//H/8P/v/+//8f/x//H/8f/z//L/8f/w/+//7v/v//D/8f/y
//D/8P/w//D/7v/u/+7/7v/y//T/9v/4//j/+v/7//v/+//7//v/+//8//3/AAACAP//
AAD///7///8BAAIAAwD///7//v///wAAAAAAAAEAAwABAP///f/5//b/9//4//r/+//6
//r/9//1//L/8f/u/+3/7P/s/+3/7P/r/+r/6P/o/+j/6f/r/+z/7f/s/+n/6f/o/+j/
6v/q/+r/6v/q/+r/6v/p/+j/6P/m/+X/5P/l/+H/4f/h/+H/5P/r//3/FwA8AGIAfQCS
AKEAowCQAGoAQQAiAA0A///6//f/8//t/+v/6//r/+//9v/7//7//P/4//T/8v/y/+//
7//y/+//7//x//D/7f/s/+z/7v/u/+7/7v/t/+3/7v/u/+3/7P/r/+v/7v/v//D/8P/v
/+7/7f/s/+3/7f/t/+3/7//w/+//8P/u/+3/6//q/+//8P/x//H/7//v/+7/7v/w//D/
8P/x//L/8v/y//L/8f/w//D/7//z//T/9f/2//T/8//y//H/9P/0//P/8//0//T/9P/1
//P/8//z//T/9f/1//b/9v/2//X/9f/2//j/+P/5//n/+v/6//r/+v/6//r/+//8//7/
/////////v/+//7//v/+//////8AAAIAAgABAAAA/f/9//7//v///wAAAQABAP/////+
//7///////////////3//f/8//n/+f/6//r/+//9//7//v/8//v/+f/4//r/+v/6//r/
/P/8//z//f/6//n/+P/2//j/+f/5//r/+P/3//b/9f/1//X/9f/1//X/9f/1//X/8//0
//b/9v/1//b/9//4//j/+P/3//f/+P/6//f/9//4//j/+f/7//j/+P/4//f/9v/3//n/
+//6//n/+P/3//r/+v/6//r/+//7//v/+//6//v//f/9//7//v/+//3/+v/6//n/+f/6
//r/+v/5//r/+v/7//3//P/7//v/+f/5//n/+f/5//n/+v/6//r/+f/6//r/+f/6//r/
+//9//z/+//7//n/+v/7//z//P/6//r/+v/6//7//v/8//z//f/9//3//f/5//j/+v/6
//v//P/8//z//P/8//v/+//9//3//P/6//3//v///wAA/f/9//3//P/7//3///8BAAAA
///9//v//f/9//z/+//9//3/+//9//3//f///wEA//8AAAEAAgD///7//f/8//z//f/+
//7//////wAAAQD9//z/+//7//7///8AAAEABQACAP///v/9//z//v/+//7//v/8//z/
/P/8//7//v/+//7/AgAEAAYACAAHAAgACAAHAAgACQAKAAsACwALAA0ADgAQABIAEgAS
ABQAFQAVABUAEgAQAA8ADwASABIAEgATABAADQAKAAcABgAEAAYACAAKAAsACgAKAAYA
AwD///3//f/9//3//v/9//z/+//6//r/+v/6//v//P/8//z/+v/3//f/9v/2//b/9v/2
//b/+P/4//j/9//4//j/+P/3//D/6//r/+n/5f/n/+7/9/8NACsATABsAIMAlgCpAKUA
gABgAEsANgAjABUABgD9//f/8//1//n/+////wQACwASAA4ABgACAP7//P/9/////v/7
//v/+//5//f/9//4//v//P/9//7/+//7//z//P/8//z//P/9//3//f/9//z/+v/6//r/
+v/9//3//f/9//3//P/5//j/+f/5//j/+P/9//7///////7//f/7//r/+v/6//r/+//8
//z//P/8//z//P/9//3//P/8//z//P/9//3//f/9/wAAAAD//////v/+//7///8BAAEA
AQACAAUABQAGAAYAAwABAAAAAAABAAIABAAFAAQABAAEAAQABgAGAAcACAAKAAsACwAL
AAkACAAHAAYABwAJAAoADAAMAAwACwAKAAcABwAIAAgACAAIAAgABwAFAAUABAAEAAYA
BwAIAAkACQAHAAcABgAHAAcACAAIAAkACwAMAAwACgAJAAcABgAHAAgACQAKAAgACAAI
AAkABwAHAAcABgAGAAcABwAIAAYABQAEAAMABQAFAAUABQAEAAMAAgABAAMABAAGAAYA
BgAIAAoADAAIAAYAAwABAAcACgAIAAkACwAKAAoACwALAAwADQANAAwADQAPABEADwAN
AAsACQALAAwADQAOAAsACwALAAsACgALAA0ADQANAA4ADwAPAA0ADAAKAAkACwAMAA0A
DQAPAA4ADgAPAA0ADQAOAA0ADgANAAwACwAKAAoACQAIAAkACgAKAAkACgAIAAcABwAG
AAcACQAJAAkACQAJAAgABgAGAAYABgAKAAoACAAIAAoACQAIAAcABQAEAAYABgAHAAgA
CAAIAAYABgAFAAUACQAJAAgABgAGAAYABgAGAAQABQAGAAYABAAFAAYABwAFAAUABAAD
AAYABwAHAAcABQAFAAMABQADAAMABQAHAAYABgAGAAYABAAEAAQABAAEAAUABgAGAAQA
AwADAAMABAAEAAQABQAHAAcABwAHAAMAAgADAAQABQAGAAgADAAQABMAEQARABEAEQAR
ABEAEQATABQAFAAWABYAFAAUABUAFQAWABUAFQAWABYAFgAVABQAFgAXABYAFQARAA4A
DAAOABAAEQARAA8ADwAPAA4ADAAKAAgABgAEAAQAAwACAAEAAAAAAAAAAAABAAIAAgAC
AAEAAQACAAIA//8AAP///v///wAAAQACAAMAAgD+/wAA///6//n/9//3//f/9//2//f/
AwATAC4AUAB1AJAApQC5ALgAmgB1AFIANQAhABYACwAHAAcAAwD///3/+//8/wMADgAU
ABQAEAAKAAYABQAFAAQAAwADAAMABQADAAMABAABAAAA///+/wAAAQADAAQAAwACAAEA
AQABAAEAAQAAAAIAAgACAAIAAQABAAEAAQAEAAQAAgACAAEAAQAAAAAAAAAAAAAA//8A
AAEAAQACAAAAAAAAAAEABAAEAAQABAACAAIAAwADAAQABAAEAAQABQAFAAUABQAEAAQA
AwADAAUABgAHAAkACAAHAAYABgAHAAcACAAIAAoACQAJAAoABwAGAAYABQAJAAoACwAM
AAoACgALAAwADAANAA0ADQAOAA4ADgAOAAwADQANAA4ADwAQABAAEAAOAA0ADQAMAA4A
DgAOAA0ADQANAAwADAAMAAsACgAJAAoACQAKAAoABwAHAAgACAAIAAkACQAIAAcABwAG
AAYABAAEAAQABAAGAAYABgAHAAYABQAEAAIAAwADAAIAAgADAAMAAwADAAEAAQABAAEA
AwADAAMAAwACAAIAAwACAAIAAgACAAIABAAEAAMAAwADAAQAAAD//wAAAAABAAMAAgAC
AAIAAQAAAAEAAwAFAAUABQAFAAUABQAEAAMAAgAEAAUABgAHAAUABQAGAAUABAAEAAQA
AwAEAAQAAwADAAMAAgABAP//AgACAAMABQAEAAMAAwABAAIAAQAAAP////8AAAAAAAAA
AAAA///9/////v/+/////////wAA///////////+/wAAAAAAAAAA///+//v/+v/9//3/
/f/9//r/+v/9//7//P/8//v/+v/7//z//P/9/////f/6//b/+P/6//z//v/9//3//f/8
//v/+//7//v/+v/7//v/+//5//n/+P/3//r/+//6//3/+v/5//r/+//4//j/+P/4//f/
+P/5//r/+f/5//n/+P/5//n/+v/7//j/+P/4//n/9//3//f/9//9//7//P/6//j/9v/4
//j/+P/4//r/+v/6//r/+f/4//f/9v/5//r/+//8//7//v8AAAIABAAFAAYABwAHAAcA
BwAHAAcACAAIAAoACwAMAA0ADwAOAA0ACgAIAAgACQAKAAoACwANAA4ADQAJAAcABAAC
AAYACAAJAAkABQAEAAMAAQAAAP///v/9//z//P/7//r/9//2//b/9v/2//f/+P/4//b/
9P/z//P/8//0//f/+P/2//b/9v/2//T/8//y//T/+P/3//T/8//v/+v/6//r/+r/7///
/xMALgBOAHEAigCdAK0ArgCSAG0ATAAxABkADAADAAEA///7//3///8BAAIABwAMAAoA
CAAIAAQAAgADAAUAAgABAAEA/f/9//v/+//8////AAABAAIA/////wAAAAAAAAAAAAAB
AAMAAwADAAIAAAAAAAAAAAADAAMAAwADAAIAAgAAAAAAAwADAAIAAgAEAAQABAADAAEA
AQAAAAAAAQACAAMABQAFAAQAAwACAAQABAAFAAUABgAGAAYABgADAAMAAwADAAUABgAG
AAcABgAGAAYABwAHAAcABwAIAAsACwAMAAwACgAJAAkACgANAA4AEAARAA8ADgANAAwA
DgAOAA8AEAASABMAEwATABAAEAAQABAAEgATABMAFAASABIAEQAQABEAEQASABIAEwAU
ABUAFQAUABMAEQAQABIAEwAUABUAEgAPAA4ADAALAAsADAAMAA4ADwAPAA4ADQANAAwA
DAANAA4ADwAQAA8ADgANAA0ACwALAAsACgAKAAsACwAMAAkABwAFAAMABgAHAAgACQAJ
AAkACQAJAAgACAAJAAgABwAIAAkACgAJAAgABgAFAAYACAAFAAUABwAGAAYABwAHAAgA
CQAJAAUABQAGAAcABQAFAAUABQAJAAoACwAMAAoACQAIAAcABgAHAAkACQAIAAgACAAH
AAgACAAHAAcACgAKAAoACQAHAAYABgAHAAcABwAIAAcABwAHAAcABwAGAAYABQAEAAcA
CAAIAAcABwAGAAYABwAGAAcACQAJAAUABQAFAAQAAgACAAIAAgAFAAYABQAGAAYABQAE
AAMAAgACAAUABgAIAAgABwAGAAQABAADAAMACQAJAAgABgAEAAQABAAEAAMAAwADAAIA
AAABAAIAAwABAAEAAAD//wAAAQABAAEAAQABAP//AQAAAP//AAABAAAAAAAAAAAA/f/8
//v/+v/9////AQACAAAA/////////P/8//z//f////////////v/+v/6//r/+v/6//3/
/v///wAAAQACAAUACAAKAAsADAANAAoACQAIAAcACwAMAAwADgAOAA4ADgAPAA8ADwAN
AAwADQAPABEAEgAPAA8ADgALAAkABwAEAAIABgAIAAkACQAGAAQAAgD/////////////
/f/8//r/+P/3//b/9v/2//b/9//4//j/+P/2//X/9f/2//b/+P/4//j/+P/4//j/+P/1
//b/+P/2//X/8v/r/+n/6//p/+f/6v/z/wEAFwA2AFQAbQCGAJ0AqQCWAHIAUwA+ACsA
GwAOAAMA+//3//f/+f/3//P/9P/7/wIACAAEAAAA/v/8//n/+f/4//f/8//z//X/8//z
//T/9v/2//b/9v/z//P/9P/0//X/9v/3//n/9v/1//T/8v/0//T/9P/0//X/9f/1//X/
9P/0//L/8v/1//X/9P/0//P/8v/x/+//8f/x//D/8P/x//L/8//1//X/9P/z//L/9P/0
//X/9f/0//T/9P/0//P/8//z//P/9f/2//b/9//1//T/8//z//X/9f/1//b/9v/1//X/
9P/0//P/8//0//X/9v/4//n/+P/4//j/+P/6//r/+//8//v/+//6//n/+P/4//j/+P/6
//v/+//8//v/+v/4//b/9v/3//n/+v/4//j/+P/3//f/9//2//b/+f/5//n/+f/1//X/
9f/0/w==
         </WaveFormData>
      </LeadData>
      <LeadData>
         <LeadByteCountTotal>10000</LeadByteCountTotal>
         <LeadTimeOffset>0</LeadTimeOffset>
         <LeadSampleCountTotal>5000</LeadSampleCountTotal>
         <LeadAmplitudeUnitsPerBit>4.88</LeadAmplitudeUnitsPerBit>
         <LeadAmplitudeUnits>��V</LeadAmplitudeUnits>
         <LeadHighLimit>2147483647</LeadHighLimit>
         <LeadLowLimit>268435456</LeadLowLimit>
         <LeadID>V1</LeadID>
         <LeadOffsetFirstSample>0</LeadOffsetFirstSample>
         <FirstSampleBaseline>0</FirstSampleBaseline>
         <LeadSampleSize>2</LeadSampleSize>
         <LeadOff>FALSE</LeadOff>
         <BaselineSway>FALSE</BaselineSway>
         <ExcessiveACNoise>FALSE</ExcessiveACNoise>
         <MuscleNoise>FALSE</MuscleNoise>
         <LeadDataCRC32>258682879</LeadDataCRC32>
         <WaveFormData>
BgAFAAQABAACAAIAAgACAAMAAwACAAIAAAAAAAIAAwAFAAUABgAGAAYABwAKAAoADAAM
AAsACwAJAAsADAAMAAwADAANAA0ADQANAA0ADQAOAA4ADgAOAA8ADwAPAA8ADwAPAA8A
DwARABEAEQARABIAEgAVABoAIwArAC8AMQA2AEEASABEADoALQAdABMABgDo/8H/pP+c
/6D/lv94/2P/Zv9v/3P/fv+U/6b/tP/H/9j/4v/q//L/+f///wUACAALAA4AEQATABQA
FAAVABYAFgAWABYAGAAZABkAGQAZABoAGgAaABoAGgAbABsAGwAbABsAGwAbABwAHAAc
ABwAHAAcABwAHAAcABwAHgAeAB8AHwAeAB4AHwAfAB8AHwAfAB8AHgAeAB0AHQAeAB4A
HgAfAB8AHwAfAB4AHgAeAB4AHgAgAB8AHwAfAB8AIAAgACAAIAAgACAAIAAeAB4AHgAe
AB4AHgAeAB4AHwAfAB8AHwAfAB8AHwAeABwAHAAbABoAGgAaABoAGgAYABgAFwAWABcA
FgAWABYAFgAWABQAEwASABIAEgASABAADwAOAA0ADgANAA0ADAAJAAkACAAIAAkACQAJ
AAkABQAFAAUABQAFAAQABAAFAAcABwAHAAcABwAHAAcABwAJAAkACgALAAsACwALAAsA
DAAMAAwADAAKAAsACwALAA0ADQANAA0ADAAMAAwADAAMAA0ADQANAA0ADQANAA0ADQAN
AA0ADQANAA0ADQANAA4ADgAOAA4AEAAPAA8ADwAPAA8ADwAPAA0ADgAOAA4ADwAPAA4A
DQAPAA8ADwAPAA8ADwAOAA4ADgAOAA8ADwAOAA0ADQANAA0ADQANAA0ADQANAAwADAAN
AA0ADAAMAAwADAAMAA0ACwALAAoACQAKAAoACgALAAsACwALAAsADQANAAwACwALAAsA
CwAKAAsACwAMAA0ACwALAAsACwALAAsACgAKAAsACwAMAA4ADQAMAAsACgAKAAkACQAJ
AAkACwALAAsACQAJAAoACgAMAAsACwALAAoACQAIAAcACQAJAAkACQAJAAkACQAJAAkA
CQAKAAsACwAKAAgACAAIAAkACQAJAAkACQAJAAkADAAMAAoACQAJAAkACQAJAAkACQAJ
AAkACQAIAAcABgAHAAcACAAJAAkACAAKAAoACgAKAAoACgAKAAoACAAIAAgACAAIAAgA
CAAIAAoACgAKAAwADwAQABAADwAMAAoACQAJAAgACAAIAAgABQADAP//+//8//v/+v/6
//r/+v/6//r/+//7//r/+v/6//r//P/9//3//f/+//7/AgADAAYABgAEAAQAAwADAAMA
BQAGAAYABgAGAAcABwAHAAcABwAHAAYABgAGAAYABwAHAAcABwAJAAkACQAJAAkACQAJ
AAkACAAMABMAGgAjACcAJwArADIAOQA6ADAAJAAXAA0ABQD0/9b/u/+y/7r/xP+4/5j/
f/94/3n/ff+I/5j/qP+2/8P/0P/e/+b/7P/z//v/AQAGAAkACgANAA0ADgAMAA8AEAAQ
ABAAEAASABMAEwATABMAFAAUABQAFAAUABUAEwATABMAEwAVABUAFgAWABgAGAAYABgA
FgAWABYAFgAUABQAFQAVABYAFgAXABcAFQAVABUAFQAYABgAFwAXABYAFgAWABcAFwAX
ABcAFgAYABgAGAAYABgAFwAXABcAFwAYABgAGAAYABgAGAAYABoAGgAaABoAGAAYABgA
GAAZABkAGQAZABsAGwAbABoAGAAYABcAFgAYABgAGAAYABQAFAATABIAEwASABIAEgAQ
ABAADgANAAwADAAMAAwACgAJAAgABwAEAAMAAwACAAIAAwADAAQAAgABAAAA///9//3/
/f/9//3//P/8//3/+//7//v/+//9//3//f/9//////8AAAEA//////////8AAAAAAAAA
AAAAAQABAAEAAwADAAMAAwAEAAQABAAEAAIAAwADAAMABQAFAAUABQAFAAUABQAFAAUA
BQAFAAUABgAGAAYABgAEAAMAAwADAAUABQAFAAUAAwAEAAQABAADAAMAAgABAAEAAQAB
AAEAAQABAAAAAAAAAAAAAQABAAIAAQABAAEAAQABAAEAAQD//////v/+/wEAAQAAAAAA
/v/+//7//////////v/9//z//P/8//3//f/9//3//f/9//3//P/7//v/+//7//r/+f/5
//r/+//7//v/+//7//3//f/8//z/+v/5//n/+v/6//r/+v/6//r/+f/5//n/9//5//n/
+f/3//f/+P/4//j/9//3//f/9f/1//X/9f/3//f/9//3//f/9//3//f/9f/1//b/9//3
//b/9P/0//T/9f/1//X/9f/1//X/9f/2//b/9P/z//X/9f/1//X/8//z//P/8//2//b/
9v/2//b/9f/1//T/9P/0//T/9P/0//X/9v/2//b/9v/1//X/8//y//L/8v/w/+//7f/p
/+b/5v/m/+b/5v/m/+b/5v/k/+X/5f/k/+T/5P/k/+b/5//n/+f/6P/o/+r/6//u/+7/
7v/u/+3/6//r/+3/7v/w//D/8P/x/+//7//v/+//7//w//D/8P/y//P/8//z//H/8f/x
//H/8f/x//H/8f/x//L/9P/3/wAACQARABMAEwAYAB8AJgAmABwADwABAPf/7P/W/7P/
nP+Y/6D/ov+M/2v/XP9f/2H/Zv90/4j/lv+h/7D/wv/M/9D/1//h/+f/6v/t//D/9f/1
//b/+P/3//j/+P/4//j/+v/7//v//f/9//7//v/+//7//v///////////////f/9//7/
/v8AAAAAAAAAAAAAAAAAAAAAAAAAAAEAAQAAAAAAAQABAAEAAQABAAEAAgACAAEAAQAC
AAIAAgADAAMAAwADAAIAAgACAAIAAgACAAEAAQABAAEAAgACAAIAAgACAAIAAgACAAIA
AgACAAIAAgACAAIAAwADAAMAAwADAAMAAwACAAIAAgABAAAAAAAAAAAAAAD+//7//f/8
//v/+v/6//r/+v/6//j/9//2//b/9v/2//T/8//y//H/8P/v/+//7v/t/+3/7P/s/+v/
6//r/+v/6f/p/+n/6f/n/+b/5v/n/+f/5//n/+f/6f/p/+n/6f/n/+f/6P/p/+v/6//r
/+v/6v/q/+r/6v/s/+3/7f/t/+3/7f/t/+3/7v/u/+7/7v/u/+//7//v/+7/7f/s/+v/
7f/t/+3/7f/v/+//7//v/+7/7v/u/+7/8P/v/+//7//v/+//7//v/+//8P/w//D/7//v
/+7/7f/t/+3/7f/t/+3/7f/s/+z/6v/q/+v/6//r/+v/7P/t/+v/6//r/+v/6//r/+r/
6v/r/+v/6v/q/+j/6P/o/+n/6f/p/+j/5//n/+j/6f/r/+z/6//q/+n/6f/p/+j/5//n
/+f/5//m/+f/5//o/+n/5//n/+f/5//n/+f/5v/m/+j/5//n/+j/5v/m/+b/5v/m/+X/
5f/l/+X/5//n/+f/5f/l/+b/5v/m/+X/5f/l/+X/5f/l/+X/4//j/+P/4//l/+X/5f/l
/+P/4//k/+X/5f/k/+L/4v/i/+P/4//j/+H/4f/h/+H/4v/i/+D/3//g/+H/4v/j/+L/
4f/g/9//4P/g/+D/4P/g/9//3//f/+H/4v/i/+L/4v/i/+H/4P/f/97/3v/e/97/3v/e
/97/3v/e/97/3v/e/97/3v/e/97/4P/h/+L/4v/h/+L/4P/f/9//3v/e/97/3v/d/9v/
1//T/9D/z//O/87/zv/O/87/zv/N/83/zP/M/8z/zP/O/8//0f/R/9L/0v/S/9P/1v/W
/9j/2P/X/9f/1f/X/9j/2P/Y/9j/2f/Z/9n/2f/Z/9n/2v/a/9r/2v/b/9v/2//b/9v/
2//b/9v/2//b/9v/2//c/9z/3//m/+v/9f/7//3/AAALABQAEAAIAP3/7f/f/9T/uv+T
/3L/ZP9m/17/RP8v/yz/Nf87/0T/WP9s/3z/i/+c/6j/sv+8/8P/x//N/9L/1f/W/9n/
3f/e/+D/3//g/+D/4P/g/+L/4//j/+H/4f/i/+L/5P/k/+T/5f/j/+P/4//j/+P/4//k
/+T/5P/k/+T/5P/m/+b/5v/m/+b/5v/n/+f/5P/k/+X/5f/l/+X/5f/l/+b/5v/l/+X/
5v/m/+b/5//n/+f/5//m/+b/5v/m/+b/5v/l/+X/5f/l/+b/5v/m/+b/5v/m/+b/5P/k
/+T/5P/m/+b/5v/m/+f/5//n/+f/5f/l/+X/5P/m/+b/5f/k/+L/4v/i/+L/4P/g/9//
3v/f/97/3v/e/9z/3P/a/9n/2P/Y/9j/2P/U/9P/0v/R/9L/0f/R/9D/z//P/87/zv/L
/8v/y//L/8v/y//L/8v/y//K/8r/y//L/8v/y//L/8v/y//L/8v/y//L/8z/zf/N/83/
zf/N/87/zv/O/87/0P/R/9H/0f/R/9H/0f/R/9D/0P/Q/9D/0P/R/9H/0f/R/9H/0f/R
/9H/0f/R/9H/0//T/9P/0//U/9T/1P/U/9L/0f/R/9H/0//T/9P/0//R/9L/0v/S/9P/
0//S/9H/0//T/9P/0//R/9H/0P/Q/9D/0P/R/9H/0v/R/9H/0f/P/8//z//P/9H/0f/Q
/9D/z//P/87/zv/O/87/zv/P/83/zf/M/8v/y//M/83/z//Q/8//zv/N/83/zf/M/8v/
y//L/8v/yv/L/8v/zP/N/8v/y//L/8v/zf/N/8z/zP/M/8v/y//M/8z/zP/M/8z/zP/L
/8v/y//L/83/zf/N/8v/y//M/8z/zv/N/83/zf/N/83/zf/N/8v/y//L/8v/zf/N/83/
zf/N/83/zv/P/8//zv/M/8z/zP/N/83/zf/N/83/zf/N/87/zv/M/8v/zP/N/87/z//N
/83/zf/N/9D/0P/Q/9D/0P/P/8//z//P/87/zv/O/87/zv/Q/9D/0P/Q/9D/0P/Q/9D/
zv/O/87/zv/Q/9D/0P/Q/9D/0P/Q/9L/0//U/9T/0//T/9L/0v/T/9L/0v/S/9L/0f/P
/8v/x//G/8X/xP/E/8L/wv/C/8L/w//D/8L/wv/C/8L/xP/F/8X/xf/G/8b/yP/J/8z/
zP/O/87/zf/N/8//0f/S/9L/0v/S/9P/0//R/9H/0f/R/9T/1P/U/9T/1f/V/9X/1f/V
/9X/1f/V/9f/1//X/9f/1P/Y/9v/4P/p//P/9f/1//r/AQAIAAgAAAD1/+f/3f/U/8L/
o/+G/37/hv+M/4D/Yf9I/0P/Rf9M/1j/bP96/4f/lP+m/7T/uP+//8n/0f/U/9X/1v/b
/93/4P/g/+H/4v/i/+L/5P/m/+f/5//n/+f/6P/o/+j/6P/o/+n/6f/p/+n/6f/r/+v/
7P/s/+z/7P/s/+z/6v/q/+r/6v/s/+z/7f/t/+z/7P/t/+3/7//v/+//7//w//D/7//v
//D/8P/w//H/8f/x//H/8P/y//L/8v/y//T/8//z//P/8//0//T/9P/2//b/9v/2//b/
9v/2//b/9v/2//b/9v/5//n/+f/5//n/+f/5//j/+P/4//f/9v/4//j/+P/4//j/+P/3
//b/9f/0//T/9P/0//T/8v/x//L/8v/y//L/8v/x//D/7//u/+3/7f/s/+v/6//q/+r/
6P/n/+b/5f/k/+X/5v/n/+f/5v/m/+f/5f/l/+X/5f/n/+f/5//n/+f/5//o/+n/6f/p
/+n/6f/s/+z/7P/s/+7/7//v/+//8f/x//H/8f/y//L/8v/y//L/8//z//P/8//z//P/
8//1//X/9f/1//X/9f/1//X/9P/0//T/9P/1//X/9v/3//f/9//3//f/9//4//j/+P/5
//n/+P/3//n/+f/5//n/+f/5//j/+P/4//j/+f/5//r/+f/5//n/+f/5//n/+f/6//v/
+//8//3//f/8//z//P/8//z//f/9//3//P/7//z//P/8//3//v/9//z/+//9//3//P/7
//3//f/9//z/+//7//z//f/9//3//f/9//3//f/8//z//f/9//7/AAAAAAAAAAAAAAAA
/////////f//////////////AAAAAAIAAQABAAEAAQABAAEAAQABAAEAAQABAAEAAQAB
AAEAAwADAAQABQAHAAYABAAEAAIAAwADAAMABQAFAAUABQAGAAYABAADAAUABQAFAAUA
BQAFAAUABQAGAAYABgAGAAgABwAGAAgACAAIAAgACgALAAwADAANAAwACgAJAAkACAAI
AAgABgAFAAMA///+//7//v/+//z//P/8//z//P/9//3//P/+//7//v8AAAEAAQABAAIA
BAAGAAcACgAIAAgACAAHAAkACQALAAwADAAMAAwADQANAA0ADQANAA8AEAAQABAADgAP
AA8ADwARABEAEQARABEAEQARABEAEQASABQAGQAgAC0AMQAzADUAOgBDAEgARAA6AC0A
HwAXAAwA8v/R/7z/vP/G/8T/qP+J/37/gf+F/4z/nP+u/7z/x//Y/+j/8P/2////BwAN
ABAAEwAWABkAGwAcAB4AHwAgACAAIAAgACIAIwAjACMAIwAkACQAJAAkACQAJQAnACcA
JwAnACcAJwAoACgAJgAmACYAJgAoACgAKAAoACoAKgArACsAKAAoACkAKQApACkAKQAp
ACwALAArACsAKgAqACoAKwAtAC0ALQAsACwALAAsACwALgAtAC0ALQAtAC4ALgAuADAA
MAAwADAALgAuAC4ALgAwADAAMAAwAC8ALwAvAC8ALwAvAC8ALgAuAC4ALQAsACwALAAs
ACwALAAsACsAKgApACgAKAAoACgAKAAmACUAJAAkACQAJAAkACMAIgAhACIAIQAhACAA
HQAdABwAHAAbABsAGwAbABsAGwAbABsAGwAaABoAGwAbABsAGwAbABsAGwAbABsAGQAZ
ABoAGwAdAB0AHQAdAB4AHgAeAB4AHgAfAB8AHwAhACEAIQAhACIAIgAiACIAIgAjACMA
IwAjACMAIwAjACMAIwAjACMAJQAlACUAJQAkACQAJAAkACYAJQAlACUAJQAlACUAJQAj
ACQAJAAkACcAJwAmACUAJwAnACcAJwAnACcAJgAmACQAJAAlACUAJgAlACUAJQAnACcA
JwAnACUAJQAkACQAJwAnACYAJgAkACQAJAAlACcAJwAmACUAJAAkACQAJQAlACUAJQAl
ACUAJQAkACMAJQAlACUAJAAjACMAJAAlACcAJwAnACcAJgAlACMAIgAkACMAIwAkACQA
JAAkACQAJAAjACMAIwAjACUAJQAlACUAJQAmACYAJgAlACUAJQAlACUAJQAlACUAJQAl
ACUAJQAlACUAJQAlACUAJgAnACUAJAAiACIAJAAlACUAJQAlACUAJQAlACYAJgAkACMA
JQAlACUAJQAnACcAJwAnACcAJgAlACQAJgAlACUAJQAlACYAJgAmACYAJgAkACQAJAAk
ACQAJAAkACQAJAAkACQAJAAlACYAJwAoACgAKQAqACoAKQAoACYAJQAnACYAJgAmACQA
IwAhAB0AGwAaABkAGAAWABYAFgAWABYAFwAXABYAFgAWABYAGAAbABsAGwAcABoAHAAd
ACAAIAAgACAAHwAfAB8AIQAiACIAIgAiACMAIwAjACMAIwAjACQAJAAkACQAJQAlACUA
JQAlACUAJQAlACUAJQAlACUAJgAoAC0ANAA/AEkASQBLAFQAXwBeAFYATAA9AC0AIQAM
AOr/x/+y/67/qv+U/3z/d/+A/4f/jf+e/7T/xP/U/+f/9P/8/wYADAARABcAHQAiACUA
KAArAC0ALAAsAC0ALgAuAC4ALgAwADEAMQAxADEAMgAyADIAMgAyADMAMwAzADMAMwAz
ADMANAA0ADIAMgAyADIANAA0ADQANAAyADIAMwAzADQANAA1ADUANQA1ADUANQA2ADYA
NQA1ADYANgA2ADcANgA1ADQAMgA0ADQANAA0ADQAMwAzADMANQA2ADYANgA0ADQANAA0
ADQANAA0ADQANAA0ADQANAAzADMAMwAzADUANQA1ADQAMgAyADEAMAAwADAAMAAwAC4A
LgAtACwAKwAqACoAKgAsACwAKgApACYAJgAmACYAJgAlACQAIwAiACEAIQAgACEAIQAg
ACAAHwAfAB8AHwAbABsAGwAbABsAGgAaABsAHQAdAB0AHQAbABsAGwAbAB0AHQAeAB8A
HQAdAB0AHQAgACAAIAAgAB4AHwAfAB8AHwAfAB8AHwAgACAAIAAgACIAIwAjACMAIQAh
ACEAIQAhACEAIQAhACEAIQAhACEAIgAiACIAIgAiACEAIQAhACEAIQAhACEAIQAiACIA
IgAjACMAIgAhACEAIQAhACEAIQAhACAAIAAiACIAIwAjACAAHwAfAB8AHwAfAB8AHwAf
AB8AHgAeAB8AHwAeAB4AHgAeAB4AHwAfAB8AHgAdAB4AHgAeAB8AHwAfAB8AHwAhACEA
IAAfAB0AHQAdABwAGwAbABwAHQAdAB0AHQAdAB0AHQAcABwAHAAbABsAHAAcABwAHAAc
ABwAGwAbABsAHQAfAB8AHwAbABsAHAAcABwAGwAbABsAGwAbABsAGwAbABsAGwAbABsA
GwAbABsAGwAbABwAHQAdABwAGgAaABwAHQAdAB0AGwAbABsAGwAcABwAGgAZABkAGQAZ
ABkAGQAZABkAGQAaABoAGgAaABoAGQAZABkAGQAYABgAGAAYABgAGQAaABsAHAAaABoA
GgAaABoAGgAaABoAGgAaABoAGgAcAB0AHgAeAB0AHAAaABkAGQAYABgAGAAYABcAFQAR
AA0ADAALAAoACgAKAAoACgAKAAsACwAKAAoACgAKAAwADQANAA0ADgAOABAAEQAUABQA
FAAUABMAFQAVABcAGAAWABYAFgAXABcAFwAXABcAFQAWABYAFgAWABcAFwAXABkAGQAZ
ABkAFwAXABcAFwAXABoAHAAjACwAMwA1ADcAOwBAAEcASABAADQAJQAbABEAAADg/8P/
vv/G/8z/vP+a/4P/gv+F/4v/lv+o/7b/xP/R/9z/7P/0//j/AQALAA8AEgATABgAGQAZ
ABoAGgAbABwAHAAcAB4AIAAhACEAIQAhACIAIgAgACAAIAAhACEAIQAhACEAIwAjACQA
JAAiACIAIgAiACIAIgAiACIAJAAkACUAJQAiACIAIwAjACMAIwAjACMAJgAmACUAJQAk
ACQAJAAlACcAJwAnACYAJAAkACQAJAAkACMAIwAjACUAJgAmACYAJgAmACYAJgAmACYA
JgAmACYAJgAmACYAJwAnACcAJwAnACcAJwAmACYAJgAlACQAJAAkACQAJAAiACIAIQAg
ACEAIAAgACAAHgAeABwAGwAYABgAGAAYABgAFwAWABUAFAATABMAEgARABEAEAAQAA0A
DQANAA0ACwALAAsACwAJAAgACAAJAAcABwAHAAcACQAJAAkACQALAAsADAANAAsACwAL
AAsADgAOAA4ADgAMAA0ADQANAA8ADwAPAA8ADgAOAA4ADgAQABEAEQARABAADwAOAA0A
DQANAA0ADQAPAA8ADwAPAA4ADgAOAA4ADAALAAsACwALAAsACwALAAsADAAMAAwACwAL
AAoACQAKAAsADAANAA0ADQAMAAwACwAKAAoACQAKAAkACQAJAAsACwALAAsACQAJAAgA
CAAHAAcABgAGAAgACAAIAAkABwAHAAYABQAGAAYABgAHAAcABwAHAAcABwAHAAYABQAH
AAcABwAGAAMAAwAEAAUAAwADAAMAAwADAAMAAgACAAIAAQABAAIABAAEAAQABAAEAAMA
AwADAAEAAwADAAMAAQABAAIAAgACAAEAAQABAAEAAQABAAEAAQABAAEAAQD/////////
/wEAAQACAAMAAQAAAP7//v/+////////////////////AgACAAAA///9//3//f/9//3/
/f/9//3//v/+//7//v/+//3//f/9//3//P/+//7//v/+//z//v///wAAAgABAAAA/v/9
//3//P/8//z//P/7//n/9f/x//D/7//s/+z/7P/s/+z/7P/t/+3/7P/s/+z/7P/u/+//
7//v//D/8P/y//P/9v/2//b/9v/z//P/8//1//j/+P/4//j/9//3//f/9//3//f/+P/4
//j/+P/5//n/+f/5//n/+f/7//v/+//7//n/+f/6//z///8EAAsAFQAZABkAHAAlAC4A
MAAqAB8AEQAFAPr/5v/F/6j/mv+e/6b/lv93/2L/Yf9l/2j/dv+K/5r/o/+0/8b/0v/W
/93/5f/t//L/9f/2//v//f/+/wAAAQACAAIAAgACAAQABQAFAAUABQAGAAYABgAGAAYA
BwAFAAUABQAFAAUABQAGAAYABgAGAAYABgAGAAYABgAGAAYABgAHAAcACAAIAAkACQAH
AAcABwAHAAgACAAHAAcACAAIAAgACQAJAAkACQAIAAgACAAIAAgACgAJAAkACQAJAAoA
CgAKAAoACgAKAAoACAAIAAgACAAKAAoACgAKAAkACQAJAAkACQAJAAkACAAIAAgABwAG
AAYABgAGAAYABAAEAAMAAgABAAAAAAAAAAAAAAD+//3//P/8//z//P/6//n/+P/3//j/
9//3//b/9f/1//T/9P/x//H/8f/x/+//7//v/+//7//u/+7/7//v/+//7//v/+//7//v
/+//7//v//D/8f/x//H/8f/x//L/8v/y//L/8v/z//P/8//z//P/8//z//T/9P/0//T/
9P/1//X/9f/1//X/9f/1//f/9//3//f/9f/1//X/9f/2//b/9v/2//b/9f/1//X/9f/1
//X/9f/z//T/9P/0//X/9f/0//P/8//z//P/8//z//P/8v/y//T/9P/1//X/9P/z//P/
8//z//P/8//z//P/8//y//L/8//z//L/8v/w//D/8P/x//H/8f/w/+//7v/u/+7/7//v
/+//7//v//H/8f/w/+//7//v/+//7v/t/+3/7v/v/+3/7f/t/+3/7//v/+7/7v/u/+3/
7f/u/+z/7P/s/+z/7v/t/+3/7f/r/+3/7f/t/+3/7f/u/+7/7P/r/+v/6//t/+3/7f/t
/+3/7f/t/+3/7f/t/+3/7f/r/+v/7P/t/+3/7P/q/+r/6v/r/+v/6//r/+v/6//r/+z/
7P/q/+n/6//r/+v/6//r/+v/6//r/+z/7P/s/+z/7v/t/+3/7f/t/+z/6v/q/+r/6v/q
/+r/6v/q/+z/7P/s/+z/6v/q/+r/6v/q/+r/6v/q/+r/6v/s/+3/8P/w/+//7v/u/+3/
7f/s/+r/6v/q/+n/6f/l/+H/4P/f/97/3v/e/9z/3P/c/93/3f/c/9z/3P/c/97/3//f
/+H/4v/i/+T/4//m/+b/5v/o/+f/5//n/+f/6P/o/+j/6v/r/+v/6//r/+v/6//s/+z/
7P/s/+3/7f/t/+3/7f/t/+3/7f/t/+3/7f/v/+7/7v/x//b///8JAA0ADwAUAB8AKAAm
ABwAEQADAPX/6v/U/6//jv9+/4D/ev9g/0f/RP9N/1P/Wv9u/4b/lv+l/7b/wP/I/9L/
2f/h/+f/6v/v//L/8//1//b/+P/5//r/+v/6//z//v///////////wAAAAAAAAAAAAAB
AAEAAQABAAEAAQABAAIAAgACAAIAAgACAAQABAAEAAQABAAEAAUABQAEAAQABQAFAAcA
BwAHAAcACAAIAAcABwAGAAYABgAHAAkACQAJAAgACAAIAAgACAAKAAkACQAJAAcACAAI
AAgACgAKAAoACgAKAAoACgAKAAoACgAKAAoACQAJAAkACQALAAsACwAKAAwADAALAAoA
CgAKAAoACgAIAAgABwAGAAcABgAGAAYABgAGAAQAAwACAAIAAgACAAIAAQAAAP//AAD/
/////v///////v/+//v/+//7//v/+//7//v/+//9//z//P/9//v/+//7//v//f/9//3/
/f/9//3//v///wEAAQABAAEAAgACAAIAAgAEAAUABQAFAAUABQAFAAUACAAIAAgACAAI
AAkACQAJAAsACwALAAsACQAJAAkACQALAAsACwALAAwADAAMAAwADAALAAsACwAOAA8A
EAARAA8AEAAQABAAEQARABAADwARABEAEQARABEAEQAQABAAEgASABMAEwASABEAEQAR
ABMAEwATABMAEwATABIAEgATABMAEgASABQAFAAUABUAEwATABIAEQASABIAEgATABMA
EwATABMAFQAVABQAEwAVABUAFQAUABUAFQAWABcAFQAVABUAFQAVABUAFAAUABYAFQAV
ABYAGAAYABgAGAAWABUAFQAVABUAFwAXABcAFwAXABgAGAAYABcAFwAXABkAGQAZABkA
GQAZABkAGQAbABsAGwAbABkAGQAaABsAGwAaABgAGAAaABsAGwAbABsAGwAbABsAHgAe
ABwAGwAbABsAGwAbAB0AHQAdAB0AHgAeAB4AHgAgAB8AHwAfAB8AHgAgACAAIAAgACAA
IAAgACAAIgAiACQAJQAmACYAJQAkACQAIwAjACIAIgAiACIAIQAgAB0AGgAaABcAFgAW
ABYAFgAWABYAFwAZABgAGAAYABgAGgAbABsAGwAcABwAHgAhACQAJAAkACQAIwAjACMA
JQAmACYAJgAoACkAKQApACkAKQApACoALAAsACwALQAtAC0ALQAtAC0ALQAtAC0ALQAt
AC0ALgAyADcAQABJAE0ATwBPAFYAWwBiAGAAVgBJADsAMQAmABAA8f/e/97/6P/m/9D/
r/+g/5//o/+s/7z/zv/a/+X/9v8GABAAFAAdACcAKwAuADMANgA3ADsAPAA8AD0APgA+
AD4APgBAAEEAQQBBAEEAQgBCAEIAQgBCAEMARQBFAEUARQBHAEcASABIAEgASABIAEgA
SABIAEgASABIAEgASQBJAEoASgBLAEsASwBLAEsASwBMAEwASwBLAEwATABMAE0ATwBP
AE8ATgBOAE4ATgBOAFAATwBPAE8AUQBSAFIAUgBSAFIAUgBSAFIAUgBSAFIAVABUAFQA
VABVAFUAVQBVAFUAVQBVAFQAVABUAFMAUgBUAFQAVABUAFQAVABTAFIAUQBQAFAAUABQ
AFAATgBNAE4ATgBOAE4ATgBNAEwASwBKAEkASQBIAEcARwBGAEYARQBFAEUARQBFAEMA
QwBDAA==
         </WaveFormData>
      </LeadData>
      <LeadData>
         <LeadByteCountTotal>10000</LeadByteCountTotal>
         <LeadTimeOffset>0</LeadTimeOffset>
         <LeadSampleCountTotal>5000</LeadSampleCountTotal>
         <LeadAmplitudeUnitsPerBit>4.88</LeadAmplitudeUnitsPerBit>
         <LeadAmplitudeUnits>��V</LeadAmplitudeUnits>
         <LeadHighLimit>2147483647</LeadHighLimit>
         <LeadLowLimit>268435456</LeadLowLimit>
         <LeadID>V2</LeadID>
         <LeadOffsetFirstSample>0</LeadOffsetFirstSample>
         <FirstSampleBaseline>0</FirstSampleBaseline>
         <LeadSampleSize>2</LeadSampleSize>
         <LeadOff>FALSE</LeadOff>
         <BaselineSway>FALSE</BaselineSway>
         <ExcessiveACNoise>FALSE</ExcessiveACNoise>
         <MuscleNoise>FALSE</MuscleNoise>
         <LeadDataCRC32>3685479677</LeadDataCRC32>
         <WaveFormData>
BQAEAAQAAwABAAMAAwADAAUABQACAAIAAgABAAEAAAACAAMABAAEAAEAAQACAAIAAwAD
AAIAAgAAAAEAAgACAAEAAQABAAEAAQAAAAAAAAADAAMAAwAEAAIAAQABAAIAAwADAAMA
AwAFAAUABQAGAAYABAAGAA8AHAApAC8ANgBLAGwAiACXAJwAmgCPAIIAaAA6AP3/uP+D
/17/Nf8B/9z+4v75/g3/Kv9S/2//hP+h/73/y//W/+D/6v/y//r///8CAAYADAAOAAwA
DwARABMAFAAWABUAFQAWABgAGQAZABoAGgAaABoAGgAcABwAHAAdAB0AGwAbABwAHAAe
AB8AIAAiACAAIAAhACEAIgAiACIAJAAkACUAJQAlACgAKAAoACgAKQAoACYAJQAnACkA
LAAtACsALAAtAC0ALQAtAC4AMAAzADQANgA2ADUANQA1ADYAOAA6ADoAOgA6ADsAPAA+
AD8AQABAAEMARgBIAEoASwBJAEsASwBMAE0ATQBNAE0ATwBQAFEAUQBQAFAAUABPAE4A
TgBNAE0ATABLAEsASgBJAEkASABHAEQAQgBAAD8APQA8ADoAOQA4ADYAMgAxADAALwAv
AC0AJwAkACEAHAAbABkAGQAXABgAFwAUABMAEwARABEAEAAPAA4ADgAOAAsACQAJAAkA
CgALAAsADAAKAAkABwAJAAsADQANAAwACQAJAAkACQAKAAsACwALAAoACQAJAAoACQAI
AAgABwAHAAgACQAKAAoADAANAA0ADQALAAoACgALAAsACwALAAkACgALAAsADQANAAwA
DAAOAA4ADAAMAAwADAAMAAwADAAMAAwADAAKAAoACgAKAAgACAAIAAoACgAKAAgACAAI
AAcABwAHAAgACAAIAAkABwAFAAUABQAHAAUABQAGAAUABgAGAAYABgAGAAUAAgABAAEA
AgACAAQAAwADAAMAAQABAAIAAwABAAEAAQABAAAA//8AAAEAAQACAAIAAgD+//7//v//
////AAAAAAAA/v///wIAAwABAAEAAQACAAIAAQD///3//v/8//7///8AAAAAAAAAAAAA
/////wAAAQABAP7//f/7//z//f/9//3//f/9//7/AAAAAP3//f////7//v/+//z//v/+
//3/+//7//v/+//9//7//v/+//3//P/+//7//v/+//z//P/8//z//P/8//z//P/8//z/
/P/8//z//P/8//7/AQAAAAAAAQAAAAAA///+//7//v/+//7//f/9//3/+v/3//b/9v/1
//b/+f/6//v/+f/5//b/9v/1//X/9v/2//b/9//4//j/+P/5//v//P/7//n/9v/0//b/
9//4//j/9//3//f/9//5//j/+P/4//f/9//3//j/+v/5//n/+v/7//v/+//7//v/+//7
//z//P/+/wYAEQAeACUAKQA2AE0AbACCAIsAkACOAIEAaABCAAQAwf+U/3P/TP8X/+n+
4P7y/v/+Ef8u/1D/b/+E/5X/q//B/9D/2P/i/+z/9P/5//z//v/+/wIABgAFAAUABwAI
AAoACQAJAAoADAANAA0ADgAOABAAEAAQABIAEQAQABAADwARABEAEgASABMAEwATABQA
EgASABMAEwAUABQAFAAWABYAFwAXABcAFgAWABYAFgAaABoAGQAZABoAGwAdAB0AHQAe
AB8AHwAfAB8AIAAiACMAJAAmACYAJwAnACcAKAAsAC4ALgAuAC4ALwAwADIAMwA0ADQA
NwA2ADgAOgA7ADwAPwBAAEIAQwBDAEMAQwBHAEgASQBJAEYARgBGAEUARABEAEMAQwBA
AD8APwA+AD8APwA+AD0AOAA2ADQAMwAxADAALgAtACwAKgAmACUAIQAfAB4AGwAYABYA
FAAQAA0ACwALAAkACAAHAAQAAwAFAAMAAwACAAEAAAAAAAAA/v/7//r/+f/5//n/+P/4
//j/9//1//f/9f/3//f/9v/2//f/+P/5//n/+f/4//f/9//3//j/+v/4//j/+f/5//r/
+v/6//r/+f/6//r/+f/5//f/9v/2//j/+f/6//v/+//8//3//f/9//3//P/8//7//v/8
//z/+v/6//r/+v/6//r/+v/6//z//P/8//z/+P/4//j/+v/8//z/+v/6//r/+f/5//n/
9//2//X/9f/1//P/8//z//X/8//z//T/8//0//T/9P/y//L/8f/u/+7/7//x//L/8v/x
//H/8f/v/+//8P/x//H/8f/x//H/7//t/+3/7f/t/+7/7v/u/+3/7v/v//H/8P/w/+//
7v/t/+3/7//v/+3/7f/t/+7/7f/t/+z/6//r/+r/7f/v/+7/7v/u/+7/7v/t/+3/7v/t
/+3/6v/p/+n/6v/r/+v/6//r/+v/7P/u/+7/6//r/+3/7P/s/+z/6v/s/+z/6//t/+3/
7f/t/+v/6v/s/+z/7P/s/+z/7P/s/+7/7P/r/+z/7v/v/+//6//q/+n/6P/q/+v/6//r
/+r/6f/o/+j/5f/j/+X/5f/l/+X/5f/i/+T/5f/l/+b/5v/m/+f/6P/o/+f/5//o/+j/
6P/n/+X/4//i/+L/4v/j/+X/5v/n/+X/5f/k/+T/4v/j/+P/4//l/+b/5v/n/+f/5//m
/+X/5//n/+f/5//o/+j/6P/s//f/BgAPABEAFgApAEQAYABzAHwAegBxAGAASgAcAOH/
qv9//17/Nf///tb+2P7r/vn+DP8s/0v/Yv93/4//pf+0/77/yP/S/9r/4f/k/+j/7P/s
/+7/7//v//H/8v/0//X/9f/2//j/+//7//z//P/6//r/+v/8//z//P/9//3/+//7//z/
/P////////8AAP7//v//////AQACAAMABgAEAAUABQAFAAYABgAGAAYACAAIAAcABwAK
AAsADQANAAsADAANAA0ADwAPABAAEgAQABAAEQAQABIAEwAUABYAFgAYABgAGAAaABsA
HAAeAB0AHgAeACEAIgAkACYAJwApACsAKwAsAC0ALQAtAC0AMQAyADMAMwAyADIAMgAx
ADIAMgAxADEALgAtAC0ALAAtAC0ALAArACYAJAAiACEAHQAcABoAGQAYABYAEgARAAwA
CwALAAkABQAEAAMAAAD+//v/+v/3//T/8//w/+//8f/v/+//7v/s/+r/6f/o/+j/5//o
/+n/5//n/+b/5v/o/+f/5f/n/+T/5f/k/+L/4v/j/+T/5f/k/+X/5f/l/+L/4f/h/+L/
4v/i/+P/4//j/+T/5f/m/+X/5v/m/+X/5//l/+T/5P/n/+f/5//n/+n/6v/r/+v/6v/p
/+f/5v/q/+r/6P/o/+j/6P/o/+j/6P/o/+j/6P/o/+j/6P/o/+b/5v/m/+j/6P/o/+b/
5v/k/+P/4//j/+T/5P/k/+X/4//h/+H/4f/j/+H/4f/i/+H/4v/i/+L/4P/g/9//3P/b
/9v/3P/c/97/3f/d/93/3f/d/97/3//d/93/3f/d/9z/2//c/93/3P/c/9v/2v/a/9r/
2v/b/9v/3P/c/9z/1//X/9n/2f/Z/9n/2f/a/9n/2f/Y/9f/2P/W/9j/2f/Y/9j/2P/Y
/9r/2f/Z/9r/2//b/9j/1//X/9j/2f/Z/9f/1//X/9j/2P/Y/9X/1f/W/9b/1//Y/9X/
1v/V/9P/1P/V/9b/1//V/9b/1v/W/9f/2P/W/9b/1v/W/9T/1P/U/9T/1v/W/9b/1v/U
/9T/1P/U/9T/1P/U/9T/1P/U/9T/1v/Y/9b/1f/V/9j/2P/X/9b/1v/W/9b/1v/W/9X/
1P/Q/9H/0P/Q/8//zf/P/8//z//R/9H/zv/O/87/zf/N/8z/zv/P/9D/0P/P/8//0P/Q
/9D/z//N/8z/zP/N/87/zv/N/83/zf/N/83/zP/M/8z/y//L/8v/zP/M/8v/y//M/8//
z//P/8//z//P/8//0P/Q/9D/1v/b/+T/7//5/wAADQAsAE4AXwBmAGgAXwBQADoAEADV
/5L/Wf8w/wv/2f6w/qj+vf7T/uz+Ev8x/0j/Yf99/5P/oP+s/7j/vP+8/8P/zP/O/9D/
1P/Y/9v/2f/b/9z/3v/f/9//4P/i/+H/4f/i/+L/4v/i/+L/5P/k/+T/5f/l/+X/5f/m
/+b/5//n/+f/6P/o/+j/6f/p/+j/6P/o/+r/6v/r/+v/6//u/+7/7v/u/+7/7v/t/+3/
7v/v//H/8f/x//L/8//z//P/8//0//b/9f/2//j/+P/7//v/+//8//z//v/+//7///8B
AAMABgAFAAYABgAJAAoADAAOAA8ADgAPAA4ADgARABEAEQARABMAFAAVABUAFAAUABQA
EwATABQAFAAVABIAEQARABAADwAPAA4ADQAIAAYABAADAAMAAgAAAP///v/8//j/9//z
//H/8P/t/+r/6P/m/+L/4f/f/9//3f/c/9v/2P/X/9X/0//T/9L/0f/Q/9D/0P/P/83/
zf/N/8//z//O/87/0P/P/83/z//O/8//zv/M/8v/y//L/8v/yv/L/8v/y//J/8n/yv/M
/8r/yv/L/8v/zP/M/8z/zP/M/87/z//P/83/y//K/8r/zf/N/83/zf/N/87/z//P/83/
zf/M/8z/0P/Q/87/zv/M/8z/zP/M/8z/zP/M/8z/zP/M/8z/zP/M/8z/zP/O/87/zv/M
/8z/yv/J/8n/yf/K/8r/yv/L/8v/yf/J/8n/yf/H/8f/yP/H/8j/yP/I/8b/xv/F/8L/
wv/D/8X/xv/E/8P/w//D/8X/xf/G/8f/xv/F/8T/w//C/8H/wv/D/8P/xP/E/8T/xP/E
/8T/xf/E/8T/w//C/7//v//B/8H/wf/B/8H/wv/D/8P/wv/B/8L/wP/C/8P/wv/C/8L/
wv/D/8P/xP/G/8X/xf/C/8H/v//A/8H/wf/C/8P/xP/G/8b/xv/D/8P/xf/E/8T/xP/C
/8T/xP/D/8X/xf/F/8X/xf/G/8b/xv/F/8b/xf/E/8P/wv/D/8T/xf/G/8T/xP/E/8T/
xP/E/8T/xP/G/8b/xv/G/8T/xP/E/8b/yf/I/8j/yf/I/8j/x//G/8j/yP/I/8j/y//L
/8v/yP/G/8T/w//B/8H/w//D/8P/w//D/8D/wP/B/8H/wv/C/8D/wf/C/8L/wv/D/8X/
xv/G/8X/w//C/8L/w//E/8T/xf/F/8X/xf/F/8T/xP/E/8X/xf/F/8b/yP/H/8f/yP/H
/8f/x//H/8n/yf/J/8r/yP/M/9D/1f/g/+3/8//2/wEAHAA6AFEAXABgAF8AUgA6ABAA
0f+Q/2P/Pv8V/+H+sv6u/sH+z/7i/gL/I/8+/1X/af+D/5j/oP+q/7j/wv/F/8b/yv/Q
/9b/1v/Z/9v/3f/e/+D/4P/f/9//4P/j/+P/5P/k/+T/5P/k/+b/5v/m/+f/5//p/+n/
6v/q/+n/6f/p/+r/6P/o/+n/6f/s/+z/7P/u/+7/7//v/+//8P/w//D/8P/z//T/9P/1
//j/+f/7//v/+f/6//v/+//7//v//P/+//3//v8AAAAAAwADAAMABAAIAAoACgAKAAwA
DQAOABAAEQASABIAFQAWABgAGgAbAB0AHwAfACAAIQAhACEAIQAlACYAJwAnACcAKAAp
ACkAKAAoACcAJwAoACcAJwAmACUAJQAkACMAIAAeABwAGwAbABoAGAAXABYAFAAQAA8A
CwAJAAgABQABAAAA///8//n/9//3//X/9v/1//L/8f/v/+3/7f/s/+n/6P/o/+j/6f/n
/+f/5//n/+f/5v/m/+j/5//l/+f/5//p/+n/6P/l/+X/5f/l/+j/6f/p/+n/6P/n/+f/
6P/o/+j/6f/p/+r/6v/q/+r/6v/s/+3/7f/v/+3/7P/s/+//7//v/+//7//w//H/8f/x
//H/8P/w//T/9P/y//L/8v/y//L/8v/y//L/8v/y//T/9P/0//T/9P/0//T/9v/4//j/
9v/2//b/9f/1//X/9P/0//T/9f/3//X/9f/1//P/8f/x//L/8f/y//L/8v/0//T/8//w
//H/8f/y//L/9P/z//P/8//z//P/9P/1//X/9f/1//X/9P/z//T/9f/z//T/9P/0//L/
8v/y//P/9f/2//b/9v/z//P/9f/1//f/9//3//j/9//3//b/9f/1//T/9//5//j/+P/4
//j/+v/5//n/+v/7//v/+P/3//f/+P/5//n/+f/5//n/+v/8//z/+f/5//r/+v/7//z/
+v/8//z/+//9//3//f/9//3/+v/6//v//P/9//7/AQAEAAMAAwACAAIAAQD//wAAAAAA
AAAAAAABAAEAAQD///////8AAP3/+//9//3//f/9//3/+v/8//3//f/+/wAAAAABAAIA
AAD/////AAACAAIAAQD//wAAAAABAAIAAgADAAMAAwABAAEAAAAAAAEAAwAEAAUABQAE
AAIAAQAEAAUABQAFAAUABQAFAAUACAAKAAwAEAAZACgAMQAzADwATwBsAIgAlwCgAKAA
kQCAAGYANgD5/8L/mf94/0v/E//4/gL/Ff8h/zj/WP93/4z/of+5/8//3P/m//L//P8C
AAcACgAKAA4AFAAYABkAGQAbABwAHgAdAB0AHgAgACMAIwAkACQAJgAmACYAKAAnACYA
JgAlACcAJwAoACgAKQApACkAKgAqACoAKwArAC4ALgAuADAALwAvAC4ALQAwADAAMAAw
ADQANAAzADMANAA1ADcANwA3ADgAOQA5ADsAOwA8AD4APQA+AEAAQABDAEMAQwBEAEgA
SgBKAEoASgBLAEwATgBPAFAAUABTAFYAWABaAFsAWQBbAFsAXABfAF8AXwBfAGEAYgBj
AGMAZABkAGQAYwBkAGQAYwBjAGAAXwBfAF4AXQBdAFwAWwBZAFgAVwBXAFUAVABSAFEA
TgBMAEgARwBCAEEAQQA/ADwAOgA4ADQAMQAvAC8ALQAuAC0AKgApACcAJQAlACQAIwAi
ACIAIgAhAB8AHwAfAB8AHwAeAB4AIAAfAB0AHwAdAB8AHwAeABsAGwAbABsAGgAbABsA
GwAZABkAGgAcAB4AHgAfAB8AHwAgACEAIgAfACAAIAAfACAAHwAfACAAIQAhACEAIQAf
ACAAIQAhACQAJQAlACYAJgAmACQAJAAmACYAJgAmACUAJAAjACIAIwAkACUAJgAmACYA
JgAoACYAJgAkACQAJAAjACMAIwAgACAAIAAhACIAIQAiACMAIQAfAB8AIAAfACAAIAAg
ACIAIgAhAB4AHwAfACAAIAAgAB8AHwAfAB0AHQAeAB8AHQAdAB0AHQAdABsAGwAbABsA
HAAcABwAHAAcABwAHQAdAB4AHgAeABsAGwAdAB0AGwAbABsAHAAdAB0AHAAbABwAGgAc
AB0AHgAeAB4AHgAeAB0AHQAeAB4AHQAZABcAGQAaABsAGwAbABsAGwAcABwAHAAZABkA
GwAaABoAGgAaABwAHAAbABsAGwAbABsAGQAaABoAGgAbAB4AHAAcABwAHAAaABoAGgAa
ABoAGgAaABoAGgAaABoAGgAdAB4AHwAgAB8AIAAdABsAGwAcABwAGwAcABwAHAAcABoA
GwAbABsAGgAZABgAGAAVABMAFQAVABcAFwAXABQAFAAVABUAFgAWABYAFwAYABYAFQAV
ABYAFgAWABUAEwAUABQAFQAWABQAFQAVABUAFQAVABQAFAAVABcAGAAZABcAFgAUABMA
FgAXABcAFwAXABcAFwAXABoAGgAcACAAKQA6AEUARwBSAG8AkACiAKsArACmAJsAigBo
ADQA9f+0/4X/Xv8x/wP/8P4C/xv/Mf9S/3b/j/+o/8X/2f/j/+7//P8EAAgADgAVABoA
HgAgACIAJAAjACMAJQAmACgAKwArACwALgAuAC0ALQAsAC4ALgAuADAAMAAwADEAMQAx
ADEAMgAyADMAMwAzADQANAA0ADUANQA1ADQAMwA0ADUANwA4ADkAOgA6ADoAOgA8ADwA
OwA7ADoAOwA9AD0APQA+AD8APwBBAEEAQgBEAEQARABFAEQARwBHAEcASABIAEoASgBK
AEsATQBPAFIAUwBUAFQAVwBWAFgAWgBbAFsAXQBdAF4AXwBfAF8AXwBfAGAAYQBhAGIA
YgBiAGEAYABgAF8AXwBgAF8AXwBeAFsAWwBaAFkAWABWAFQAUwBPAE4ATABLAEoASABE
AEMAQgBBAEEAPwA6ADgANgAyADAALQAsACkAKAAnACQAIwAjACEAIQAgACEAIAAgACAA
HQAbABsAGwAbABsAGgAaABoAGQAXABkAGQAbABsAGgAZABkAGQAZABwAHQAdAB0AGAAX
ABcAGAAaABoAGwAbABgAGAAYABgAGgAcAB0AHQAbABkAGAAYABkAGQAZABkAGQAaABsA
GwAbABsAGgAaABwAHAAaABoAGgAaABoAGgAaABoAGgAaABoAGgAaABoAGAAYABgAGgAa
ABoAGAAYABgAFwAXABcAFgAWABYAFwAXABUAFQAVABUAEwATABQAFQAWABYAFgAWABYA
FQASABEAEQASABIAEgARABEAEQARABEAEgATABMAEwATABMAEQAPAA8ADwARABIAEgAS
AA4ADgAOAA8AEQASABIAEgANAA0ADwAPAA8ADwAPABAAEQARABAADwAOAAwADgAPABAA
EAAQABAAEAAPAA8AEAARABEADgANAA8AEAARABEADwAPAA8AEAAOAA4ACwALAA0ADAAM
AAwADgAQABAADwANAA0ADQANAA0ADgAOAA4ADQAOAAwADAAMAAwADQAOAA8AEAAPAA4A
DQAMAA4ADgAOAA4ADAAMAAwADAAQABIAEAAPAA0ADgAOAA0ADgAOAA4ADgAMAA0ADQAN
AAwACwAKAAoACQAHAAkACQAHAAcABwAEAAQABQAFAAYABwAIAAoADAALAAkACAAIAAgA
CAAHAAUABgAGAAcACAAGAAcABwAHAAcABwAGAAYABAAFAAUABQAHAAgACAAJAAoACwAL
AAsACgAJAAgABwAKAAgADAAYACMALgAzADcAQgBZAHYAjgCbAKAAnACPAHYATgAOAM//
oP99/1L/G//t/uz+AP8P/yH/QP9i/33/kv+j/7X/zf/c/+b/8P/6/wAAAwAGAAwAEAAS
ABAADwAQABMAFQAYABcAFwAYABoAGwAbABwAHAAbABoAGQAaABoAGgAbABsAHQAdAB4A
HgAfAB8AHwAgAB4AHgAfAB8AIgAiACIAJAAiACMAIwAjACQAJAAkACQAKAAoACcAJwAm
ACcAKQApACsALAAtAC0ALQAtAC4AMAAvADAAMgAyADMAMwAzADQAOAA6ADoAOgA8AD0A
PgBAAD8AQABAAEMARQBIAEsATQBNAE8ATwBQAFEAUQBRAFEAUQBSAFMAUwBTAFQAVQBV
AFIAUgBRAFEAUABPAE8ATgBNAE0ATABLAEgARgBEAEMAPwA+ADwAOwA6ADgANAAzAC4A
LQAtACsAKAAmACQAIAAcABkAGAAVABQAEwAQAA8ADwANAA0ADAALAAoACgAKAAsACQAJ
AAkABwAHAAYABgAEAAMAAQADAAEAAwADAAIABAAFAAYABwAHAAcABgAFAAIAAQABAAIA
AAAAAAEAAQABAAIAAwAEAAIABAAFAAUABQADAAIAAgADAAMAAwADAAMABAAFAAUABQAF
AAQABAAGAAYABAAEAAYABgAGAAYABAAEAAQABAAGAAYABgAGAAQABAAEAAYABQAEAAEA
AAAAAP///////wAAAAAAAAEA///9//3//f/+//3//v8AAAAAAAD///7//v/+//3/+v/6
//v//f/+//v/+f/4//f/+f/5//r/+//5//n/+f/5//f/9f/1//X/9v/4//n/+v/4//j/
+P/5//f/+P/4//j/9f/1//f/9//1//X/9f/2//f/9//2//X/9P/y//T/9f/2//b/9v/2
//j/9//3//j/+P/3//P/8f/x//L/8//z//P/8//z//T/9P/0//H/8f/z//L/8v/y//D/
8v/y//H/8//z//P/8//x//L/8v/y//H/8v/y//L/8v/y//D/8v/0//L/8v/z//X/9v/z
//L/8v/y//H/8P/w/+//8f/u/+3/7P/s/+v/6f/r/+v/6//r/+v/6v/q/+v/6//s/+z/
7P/t/+3/7P/q/+n/6//s/+3/7f/o/+b/5f/l/+f/6P/q/+v/6f/p/+n/6P/q/+r/6//r
/+n/6v/q/+n/6f/q/+v/6//t/+3/7f/t/+v/7P/u//L/9v/5/wQADwAVABgAJQBAAGAA
dwCAAIYAgQBwAFoAOAABAMT/j/9m/0P/E//k/tb+5/71/gj/Jv9J/2L/df+N/6f/uP/E
/87/1v/c/+H/5P/o/+7/8v/0//f/9//5//r//P/7//v//P/+//3//f/+//7/AAAAAAAA
AgAAAAAAAQABAAEAAQACAAIABQAFAAUABgAEAAQABQAFAAYABgAGAAgACAAJAAkACQAI
AAgACAAIAAwADAALAAsADgAPABEAEQAPABAAEQARABEAEQASABQAEwAUABYAFgAZABkA
GQAaABoAHAAcABwAHgAfACAAIgAlACYAJgApACkAKgArACsALQAvAC8AMAAzADMAMwAz
ADMANAA1ADUANQA2ADcANwA0ADQAMwAzADQAMwAzADIAMQAxADAALwAsACoAKAAnACUA
JAAiACEAHgAcABgAFwASABEAEQAPAAsACgAJAAYABAABAAAA/f/8//v/+P/3//X/8//z
//L/8f/w//D/8P/v/+3/7f/t/+3/7f/s/+z/7v/t/+v/7f/r/+v/6f/m/+f/5//n/+f/
5v/n/+f/5//n/+f/6P/q/+r/6v/r/+v/6P/o/+j/6P/o/+r/6//r/+v/6f/o/+j/6//r
/+v/6//r/+z/7f/t/+v/6//q/+r/7f/u/+3/7v/u/+7/7v/u/+7/7v/u/+7/7P/s/+z/
7P/q/+r/6v/s/+z/7P/q/+r/7P/r/+v/6//o/+j/6P/p/+n/5//n/+f/5f/j/+P/5P/l
/+b/5v/m/+j/6P/n/+T/4//j/+T/5P/k/+P/4//j/+H/4f/i/+P/4//j/+P/4//j/+H/
4f/h/+H/4v/i/+L/4v/i/+L/4//h/+L/4v/i/93/3f/f/9//3//f/9//4P/h/+H/4P/f
/+D/3v/g/+H/4P/g/+D/4P/g/9//3//g/+H/4f/e/93/3f/e/9//3//d/93/3f/e/+D/
4P/d/93/3f/c/9z/3P/e/+D/4P/f/93/3f/d/93/3v/g/+H/4v/f/97/3v/e/97/3v/e
/97/3v/e/+D/4P/g/+D/4P/g/+D/4P/f/97/3f/c/97/3v/g/+L/4v/h/+H/4v/i/+H/
4P/g/+D/4P/g/+H/4f/h/97/3f/e/97/3f/b/9z/2//a/9n/2//Y/9j/2f/Z/9r/2v/a
/93/3v/e/93/2//c/9z/3P/d/9v/2v/a/9v/3P/c/93/2//b/9v/2//c/9z/3P/d/9v/
2//c/9z/3f/d/97/3//d/93/3f/d/9v/3//e/+D/4v/k/+f/8v8BAAsAEAAfAD4AXgBx
AHgAeABvAGQAUAAoAO//rv9z/0j/If/x/sT+uP7N/uX+/v4g/0X/Xv9z/5H/pf+y/7z/
xv/O/9L/2f/i/+b/6P/q/+7/7//v//H/8v/0//X/9f/2//j/+f/5//r/+v/6//r/+v/8
//3//v8AAAEA/////wAAAAABAAEAAQACAAQABAAFAAUABgAGAAYACAAGAAcABwAHAAgA
CAAIAAgACgAKAAkACQALAA0AEAARAA8AEAARABEAEwATABQAFgAVABYAGAAYABkAGQAZ
ABoAHgAgACAAIAAiACMAJAAmACcAKAAoACsAKwAsAC0ALQAuADEAMgA0ADcANwA3ADcA
NwA4ADkAOQA6ADoAOgA5ADoAOgA5ADkAOgA5ADkAOAA3ADcANgA1ADMAMgAxADEALwAu
ACwAKwAoACYAIgAhABwAGwAbABkAFQAUABMAEAAPAA0ADQALAAoACQAGAAUAAwABAAEA
AAD///7//v/+//7//f/+//////////7//v8AAP///f////7////+//z//P/9//7////+
//////////3//f/+/wAA/v/+/////////wAAAQACAAAAAgADAAMABQADAAIAAgAFAAUA
BQAFAAMABAAFAAUABQAFAAQABAAIAAgABgAGAAgACAAIAAgACgAKAAoACgAIAAgACAAI
AAgACAAIAAoACgAKAAgACAAKAAkACQAJAAoACgAKAAsACQAHAAcABwAHAAUABQAGAAcA
CAAIAAgACAAIAAcABAAEAAUABwAIAAgABwAHAAcABwAHAAgACQAHAAcABwAHAAgABwAI
AAkABwAIAAgACAAIAAgACAAJAAcACAAIAAgACAAJAAwADQAMAAsACgAKAAsACwAKAAkA
CgAIAAoACwAMAAwADAAMAA4ADQANAA4ADwAPAAwACwANAA4ADwAPAA8ADwAPABAAEAAQ
AA0ADQAPAA4ADgAOABAAEgASABEAEQARABEAEQATABQAFAAUABMADgAPABAAEQASABQA
FAAUABQAFAAUABYAGAAYABcAFwAYABoAGQAYABgAFgAWABYAFwAZABkAFgAVABQAFAAT
ABEAFQAVABUAFQAXABQAFAAVABUAFgAWABYAFwAYABgAFwAZABoAGgAaABkAFwAWABYA
FwAYABgAGQAbABsAGwAbABoAGgAaABsAGwAbABwAHAAdAB0AHgAfAB8AHwAfAB8AHwAf
ACAAIgAmACwANQBAAEcASwBSAGUAggCeALEAuAC6ALEAmgB8AEwACwDU/63/iP9b/yf/
DP8Y/yv/Of9O/27/jf+k/7X/y//j//b/AgAMABYAHAAfACYAKgAuADAAMgAxADMANQA2
ADgAOwA7ADwAPgA9AD0APgA+AD4APgA+AEAAQgBCAEMAQwBFAEUARgBGAEcARwBHAEgA
RgBGAEcARwBKAEoASgBMAEoASwBLAEsATQBOAE8AUABSAFIAUQBRAFIAUwBVAFUAVQBW
AFcAVwBZAFkAWgBcAFsAXABeAF4AYABhAGIAZABoAGoAagBqAGoAawBsAG4AcQByAHIA
dQB0AHYAeAB5AHsAfQB9AH4AgQCBAIEAgQCFAIYAhwCHAIYAhgCGAIUAhQCGAIYAhwCG
AIUAhQCEAIMAgwCCAIEAgAB+AHwAewB3AHYAdABzAHIAcABsAGsAaABnAGcAZQBgAFwA
WABWAA==
         </WaveFormData>
      </LeadData>
      <LeadData>
         <LeadByteCountTotal>10000</LeadByteCountTotal>
         <LeadTimeOffset>0</LeadTimeOffset>
         <LeadSampleCountTotal>5000</LeadSampleCountTotal>
         <LeadAmplitudeUnitsPerBit>4.88</LeadAmplitudeUnitsPerBit>
         <LeadAmplitudeUnits>��V</LeadAmplitudeUnits>
         <LeadHighLimit>2147483647</LeadHighLimit>
         <LeadLowLimit>268435456</LeadLowLimit>
         <LeadID>V3</LeadID>
         <LeadOffsetFirstSample>0</LeadOffsetFirstSample>
         <FirstSampleBaseline>0</FirstSampleBaseline>
         <LeadSampleSize>2</LeadSampleSize>
         <LeadOff>FALSE</LeadOff>
         <BaselineSway>FALSE</BaselineSway>
         <ExcessiveACNoise>FALSE</ExcessiveACNoise>
         <MuscleNoise>FALSE</MuscleNoise>
         <LeadDataCRC32>1346820419</LeadDataCRC32>
         <WaveFormData>
BQAFAAUABAACAAIAAgACAAUABQADAAIAAAAAAAAAAAAAAAAAAAABAP///////////v//
/////f/5//v/+//7//v//P/8//z//P/7//v/+//8//z//P/8//z//P/8//z/+//8//z/
/P/+//7//////wEA///9/wMACwAUABsAJgA9AGIAjQCtAM4A8gATASUBGgH0ALMAYAAG
ALP/Wv/w/qD+mP61/s7+7P4W/zT/S/9s/43/o/+1/8b/0P/b/+f/8P/0//r/AAACAAIA
AwAEAAYACQAJAAoACwALAA4ADwAPABAAEQARABIAEwATABUAFwAXABcAFgAVABUAFAAV
ABYAFwAZABkAGQAaABsAGwAcABwAHAAdAB4AHgAeACEAIQAhACEAIAAgAB8AHwAhACIA
JAAlACYAJwAnACcAJgAoACgAKgAsACwALQAuAC8ALwAvADAALwAxADMAMwAzADUANwA5
ADkAOQA6ADsAPgA/AEIAQwBCAEMAQwBDAEMAQwBCAEIAQwBGAEcARwBIAEcARwBGAEQA
RABCAEAAQgBBAEEAQAA+AD0APAA8ADcANAAyADEAMAAvAC8ALQApACkAJAAiACAAIQAh
ACEAGwAYABYAEQAPAA4ADwAPAA0ADAALAAoACwAKAAoACgAIAAgABwAHAAYABgAGAAYA
BgAGAAYABwAFAAMAAwADAAUABQAFAAUABAAEAAMAAQADAAUABQAFAAQAAwACAAAAAgAC
AAIAAgACAAMABAAEAAMAAwADAAIABAADAAIAAgAFAAYABwAIAAYABgAGAAYABwAHAAcA
BwAJAAkACAAHAAcABQAFAAYABgAGAAcABwAGAAYABgAGAAQABAAEAAUABgAGAAUABQAD
AAMAAwADAAIAAgADAAMAAgACAAIAAQABAAEAAQABAAEAAQABAAEAAQABAP7//P/8//z/
/P/9//7//v/+//3//P/8//v/+//7//v/+v/6//v/+//7//z/+v/6//r/+v/7//v/+v/5
//n/+f/4//j/+v/7//v//P/7//v/+//7//f/9v/2//b/9//3//f/9//3//f/+P/5//n/
+f/5//n/+f/4//j/+P/4//f/9//4//j/+P/4//n/+P/4//f/9v/4//j/+P/4//n/+f/5
//n/9//1//P/8v/1//b/9v/3//f/+P/4//j/+P/4//b/9v/2//b/9v/2//b/9v/2//b/
9v/2//f/+P/5//v//f/+//7///////7//f/8//3//f/9//z//P/+//7/+//7//v/+//6
//r/+v/6//r/+f/5//f/9v/2//b/9v/2//T/9P/0//X/9v/3//j/+f/1//X/9P/x/+//
8f/x//H/8f/y//L/8v/y//H/8f/x//L/8v/y//L/9P/0//T/9P/z//T/9P/0//b/9v/3
//f/9//3//v/AQALABQAGwAqAEMAaACNAK0A1AD6AAsBBwHuALYAZQAUAMj/d/8W/7z+
pP64/sn+2P70/hb/Mv9L/2T/gf+Z/63/vP/K/9X/4f/q/+7/8v/2//j/+v/5//z//v8B
AAEAAAABAAEABAAFAAUABgAHAAkACgALAAsACgALAAoACQAKAAsADQAOAA4ADgAOAA8A
DQANAA4ADwAPABAAEAAQABEAEgASABIAFAATABIAEQATABQAFAAVABUAFgAYABkAGgAb
ABsAGwAaABwAHAAeACAAIAAhACIAIwAjACMAJAAnACkAKwArACsALQAvADEAMQAxADIA
MwAyADMANgA3ADkAOwA8AD0APQA9ADwAPAA9AEAAQQBBAD4APQA9ADwAPgA+ADwAOgA4
ADcANwA2ADYANQA0ADQAMAAsACkAJwAlACMAIgAfAB8AHwAaABgAEwATABIAEQANAAwA
DAAJAAYABAAEAAMA///+//3//P/8//z//f/+//7//v/9//3/+//6//n/+P/4//j/+P/5
//n/9//3//f/9f/1//X/9f/4//j/9//1//T/9f/0//P/9P/1//b/9v/2//b/9v/2//b/
9//4//j/+f/5//n/+P/4//f/9v/2//n/+v/7//z//P/8//z//P/9//3//f/9///////+
//3//f/7//v//P/+//7///////7//v/+//7//P/8//z//f/8//z/+//7//n/+f/5//n/
+P/4//n/+f/4//j/+P/3//f/9//3//f/9//3//f/9//1//X/8v/w//H/8v/z//X/9P/0
//T/8//y//L/8f/x//P/8//y//L/7//v/+//8P/w//D/8P/w//H/8f/w/+//8f/x//D/
8P/u/+//7//w//H/8f/x//H/7f/s/+z/7P/u/+//8P/x/+//7//w//H/7//v/+//7//v
/+7/7v/u/+7/7f/t/+7/7v/u/+7/7//y//L/8f/w/+7/7v/u/+7/7f/t/+3/7f/t/+3/
7f/u/+//7P/s/+z/7f/u/+//8P/x//L/8v/x//L/9P/1//b/8//z//L/8f/w//D/8v/y
//H/8f/x//H/8P/u/+7/7v/u/+//7//t/+z/7P/s/+z/7P/s/+z/7P/t/+3/7f/t/+//
7f/t/+z/5v/j/+T/4//k/+X/5//o/+b/5v/l/+X/5f/m/+b/5v/o/+j/6P/o/+f/5//n
/+b/6P/o/+j/6f/p/+v/6f/r//H/+/8CAAcADgAjAEYAbwCTALQA2AD1AAMB/ADcAKEA
WAAIALv/Yv/0/qD+lv6v/r7+1P74/hr/L/9G/2X/gf+V/6b/tP/B/83/1v/a/+D/5v/o
/+j/6f/q/+z/7//v//D/8f/x//T/9v/3//n/+//5//r/+//7//3//////////v/9//3/
/P/+//7//v///wEAAQACAAMAAwAEAAQABAADAAQABAAEAAcABwAHAAcACAAIAAcABwAJ
AAoADAANAAwADQANAA0AEAASABIAFAATABIAEgASABUAFQAVABYAFwAZABsAGwAbAB0A
HwAhAB8AHwAgACEAJAAlACgAKQApACsALAAtAC0ALQAsACwALwAyADMAMwAyADEAMQAw
ADIAMgAwAC4ALAArACsAKgAoACcAJgAmACMAIAAeAB0AGQAXABYAEwARABEADAAKAAUA
BQAEAAMAAQAAAAAA/f/4//b/9v/1//H/8P/v/+7/7//u/+7/7v/t/+z/6v/p/+r/6v/q
/+r/5//m/+X/5f/n/+X/5f/l/+X/5f/l/+X/5P/k/+P/4f/h/+P/4//j/+L/4f/g/97/
4P/g/+D/4P/h/+P/5f/m/+b/5f/k/+L/5P/j/+L/4v/l/+b/5//o/+r/6v/q/+r/6f/p
/+n/6f/p/+n/6P/n/+n/5//n/+j/6P/o/+n/6f/o/+j/6P/o/+j/6P/o/+n/6P/o/+f/
5//j/+P/4//j/+L/4v/j/+P/4v/i/+L/4f/j/+P/4//j/+P/4//j/+P/4v/h/93/2v/c
/9z/3P/d/97/3v/e/93/3P/c/9v/2//d/93/3P/c/9v/2//b/9z/2//a/9n/2P/Z/9n/
2P/X/9j/2f/Z/9r/2P/Z/9n/2v/Z/9n/2f/Z/9n/2P/Y/9j/1//X/9f/1//X/9f/2P/Z
/9f/1//X/9f/1//W/9b/1v/W/9X/1f/W/9b/1v/W/9f/1v/W/9X/1P/V/9b/1//Y/9T/
0//S/9H/0//T/9P/1P/T/9T/1P/V/9f/2P/X/9b/1f/U/9T/1P/U/9T/1P/U/9T/1P/S
/9L/0v/S/9T/1P/U/9T/1v/W/9b/1//Y/9j/1//X/9j/2P/Y/9j/2f/Z/9n/2P/Y/9r/
2v/X/9X/1f/V/9T/1P/U/9T/1P/V/9X/0//S/9D/0P/Q/9D/0P/Q/9D/0f/T/9P/0//T
/9H/0f/Q/83/y//N/83/zf/L/8z/zP/M/8z/y//L/8v/yv/K/8r/yv/K/8r/yv/K/8v/
zP/M/8z/zP/M/83/zf/N/8//0f/T/9f/3v/p//T/BQAoAFMAdwCYALwA3QDzAPIA0gCX
AEgA8P+b/0T/3P6A/mT+e/6Y/rT+3P78/hX/MP9P/2v/g/+U/6L/qf+v/7j/wP/G/8r/
zP/Q/9P/0v/U/9f/1//a/9v/2//e/93/3f/e/9//3//g/+H/4f/f/+H/4f/h/+P/4//k
/+T/5P/k/+T/5f/n/+f/6P/p/+j/6P/n/+b/5//o/+j/6P/r/+v/6//r/+7/7v/t/+3/
7//w//L/8//z//P/8v/x//D/8v/y//T/9P/0//X/9v/5//n/+f/6//n/+//9//3//f//
/wEAAwADAAMABAAFAAgACQAMAA0ADAANAA0ADQAPAA8ADgAOAA8AEgATABMAEAAPAA8A
DgARABIAEQAQAA8ADQAMAAoACAAHAAYABgADAAAA/v/9//3/+//6//f/8//z/+7/7P/n
/+f/5v/l/+H/4P/g/93/3P/a/9r/2f/X/9b/1f/U/9H/0P/Q/9D/0P/Q/8//z//Q/9D/
0P/Q/8//zv/N/83/z//N/83/zf/L/8v/y//L/8r/yv/J/8f/x//J/8n/yf/L/8v/y//K
/8r/yv/K/8r/yP/J/8r/yv/L/8v/y//K/8j/x//G/8b/yf/K/8v/zP/M/8z/zP/M/83/
zf/N/83/z//P/87/zf/N/8v/y//M/8r/yv/L/8v/y//M/83/zv/M/8z/zP/N/87/zv/N
/83/y//L/8v/y//K/8r/y//L/8r/yv/K/8n/yf/J/8n/yf/H/8f/x//H/8f/x//E/8L/
w//E/8X/x//G/8b/xv/F/8T/xP/D/8P/xf/F/8T/xP/B/8H/wf/C/8T/xP/E/8T/xf/F
/8T/w//D/8P/wv/C/8D/wf/B/8L/wf/B/8H/wf/A/8D/wf/C/8H/wf/B/8H/wf/B/8L/
w//D/8P/w//D/8P/wv/C/8L/wP+//7//wP/C/8L/wv/D/8T/xP/D/8L/wv/C/8L/wv/B
/8H/wf/B/8H/wf/B/8L/w//E/8T/xf/D/8T/w//C/8H/wP/C/8L/wv/C/8T/xP/E/8T/
wv/C/8L/wv/E/8T/xP/E/8T/xP/E/8X/yP/I/8f/x//I/8j/yP/I/8n/yf/J/8j/yf/M
/83/y//K/8n/yP/G/8X/xv/H/8j/yP/H/8T/wv/E/8T/xP/E/8L/wv/C/8P/xf/F/8X/
xf/D/8P/wv+//7//wf/B/8H/wf/C/8L/wv/C/8H/wf/B/8L/wv/C/8L/wv/C/8L/wv/F
/8b/xv/G/8T/xP/F/8X/wf/F/8n/y//T/97/4//q//f/FAA7AF8AggCoAM0A4wDeAMAA
hwA4AOb/lf9C/+D+iv50/ov+mv6s/tD+8v4L/yD/Of9X/3H/gv+S/6P/r/+0/7r/vv/G
/8r/zv/P/9D/0v/V/9X/1v/X/9f/2v/b/9v/3P/d/93/3v/f/9//3//h/+H/4f/i/+P/
5f/m/+b/5v/m/+f/5f/l/+b/5//n/+j/6P/o/+n/6v/q/+r/7f/t/+3/7f/v//D/8P/x
//H/8v/0//X/9v/3//f/9//2//j/+P/6//z//P/9//7/AQABAAEAAgABAAMABQAFAAcA
CQALAA0ADQANAA4ADwASABMAFgAXABkAGwAcAB0AHQAdABwAHAAdACAAIQAhACEAIQAi
ACIAIAAgAB4AHAAeAB0AHQAcABoAGQAYABgAFwAUABIAEQAPAA0ADAAJAAkACQAEAAIA
/v/9//v/+f/3//b/9v/z//D/7v/u/+3/7f/s/+v/6v/p/+j/6P/o/+b/5v/l/+X/5v/m
/+b/5v/l/+T/4//j/+T/4//k/+X/5f/l/+X/5f/k/+T/4//h/+P/5f/l/+X/4//j/+P/
4v/j/+T/5f/m/+b/5//o/+j/6f/p/+n/6P/p/+n/6f/q/+v/7P/t/+7/7v/u/+7/7v/x
//H/8f/x//X/9f/0//P/9f/z//P/9P/0//T/9f/1//b/9v/2//b/9P/0//T/9f/2//b/
9f/1//X/9f/1//X/9P/0//X/9f/2//b/9v/1//P/8//z//P/8//z//P/8//1//X/8v/w
//L/8v/y//P/9P/0//T/8//0//T/8//z//T/9f/1//b/9f/1//X/9v/0//T/9P/0//f/
9//2//X/9//3//b/9v/0//X/9f/2//f/9//3//f/9v/2//f/+P/5//n/+f/5//f/9//4
//n/+//7//v/+//9//z//P/8//r/+f/5//r//P/8//z//f/+//7//f/8//7//v/+//7/
/f/9//3//f////////8AAP3//P/8//3//v///wAABAAGAAcABwAFAAYABgAGAAYABwAH
AAcABgAGAAgACAAGAAcACAAJAAgABgAGAAYABAAFAAUAAwAEAAQABAAEAAQABAAEAAQA
BQAFAAUABQAFAAMAAwACAAEA//8BAAEAAwADAAQABAAEAAQAAwADAAUABgAGAAYABAAE
AAQABAAGAAcACAAIAAgACAAIAAkACQALAA0ADQATAB8AKAAtADgATwByAJsAvQDiAAoB
IwEpASAB+gC7AGoAGADJ/2j//P6+/sb+2/7o/gL/Jv9E/1n/cP+P/6v/wf/S/+L/7f/3
//7/AgAGAAoAEAAUABcAFgAYABsAGwAeAB8AHwAiACMAIwAkACUAJQAmACcAJwAnACkA
KQApACkAKQAqACoAKgAqACoAKwArACsALAAtAC8AMAAwADAALwAwADAAMAAzADMAMwAz
ADYANgA1ADUANQA2ADgAOQA6ADsAOwA7ADwAPgA+AEAAQABAAEEAQgBFAEUARQBGAEkA
SwBNAE0ASwBNAE8AUQBTAFMAVABVAFgAWQBcAF0AWwBdAF4AXwBfAF8AXgBeAF8AYgBj
AGMAZABjAGMAYgBkAGQAYgBgAF4AXQBdAFwAWgBZAFgAWABWAFQAUwBTAFEATwBOAEsA
RwBHAEIAQAA7ADsAOgA5ADUANAA0ADEALgAsACwAKwAqACoAKgAqACgAJgAlACQAIgAi
ACEAIQAiACIAIgAiACEAIAAfAB8AIQAfAB8AHwAdAB0AHQAdAB4AHgAdABsAGQAbABsA
GwAdAB0AHQAcAB4AHgAeAB4AHgAfACAAIAAfAB8AHwAeAB8AHwAfACAAIgAiACIAIgAi
ACIAIgAiACQAJQAmACcAKQApACgAJwApACcAJwAoACcAJgAmACUAJQAmACcAKAAnACgA
KQArACsAKgAoACcAJQAlACUAJQAiACIAIwAjACMAJAAlACUAIwAjACMAIwAjACMAIwAj
ACUAJQAiACAAIAAgACAAIQAiACIAIgAhACIAIgAhACEAHwAfAB4AHgAdAB0AHQAeAB4A
HgAeAB4AHwAfAB4AHQAfAB8AHgAeAB4AHwAfACAAIAAfAB4AHQAdABwAHAAcAB0AHQAd
AB0AHQAdAB4AHwAhACEAIQAhAB4AHAAbABoAGgAZABkAGgAbABwAHQAfAB4AHgAdABwA
HAAcABwAHAAdAB0AHQAdAB4AHQAcABwAGwAcABwAHQAbABwAHgAeAB4AHgAcABwAHAAc
ABwAHAAcABwAHAAcABwAHAAfACAAIQAiACEAIgAiACEAIAAgAB8AHgAgACEAIQAhACIA
IgAkACQAIQAhACEAIQAeABwAHAAcABwAHQAdABsAGgAaABoAGgAcABwAHAAcABwAGwAa
ABkAGwAZABkAGAAVABMAFQAVABMAEwAUABQAFgAWABUAFQAXABgAGAAYABYAFgAWABYA
FgAXABgAGAAWABYAFgAXABkAGQAZAB0AIQArADQAOwBKAGsAlAC3ANUA9gAaATcBPwEq
AfgAtQBgAAYAr/9K/+T+sP7A/t3+9v4a/0D/Wv91/5j/s//H/9n/6P/w//n/AQAKABAA
FgAYABwAHgAfAB4AIAAjACMAJgAnACcAKgApACkAKgArACsALAAtAC0ALQAvAC8ALwAx
ADEAMgAyADAAMAAwADEAMwAzADQANQA0ADQAMwAyADQANgA3ADgAOQA5ADkAOQA8ADwA
OwA7ADkAOgA8AD0APgA/AD8APwBCAEQARABGAEQARABFAEYARwBHAEcASABHAEkASwBL
AEsATQBPAFEAUwBTAFQAVQBWAFcAWgBbAFkAWwBcAF0AXQBdAFwAXABbAF4AXwBfAGAA
XwBfAF4AYABgAF4AXABeAF0AXQBcAFgAVwBWAFYAVQBSAFAATwBNAEsASgBHAEMAQwA+
ADwAOwA7ADoAOQAzADIAMgAvACwAKgAqACkAJwAmACUAJAAjACIAIgAiACIAIgAhACEA
HgAeAB4AHgAdABwAGwAbABsAGQAZABkAGwAbABsAGwAaABoAGQAXABkAGwAbABsAGgAZ
ABgAFgAYABgAGAAYABYAFwAYABgAGwAbABsAGgAYABcAFgAWABkAGgAbABwAGgAaABoA
GgAbABsAGwAbABsAGwAaABkAHAAbABwAHgAdABwAHAAbABoAGgAaABoAGgAaABoAGwAc
ABwAGwAbABkAGQAZABkAGAAYABkAGQAWABYAFgAVABUAFQAVABUAFwAXABcAFwAZABkA
FgAUABQAFAAUABUAFAAUABQAEwAUABQAEwATABUAFQAUABQAEgARABAAEAASABIAEgAS
ABEAEQAQAA8AEQARABAAEAAOAA8ADwAQAA8ADwAPAA8ADgAOAA8AEAANAA0ADQANAA8A
DwAQABEAEQARABEAEQAPAA4ADgAOABAADwAPABAAEAAQABAAEQARABAADgAMAAwADAAM
AAwADQANAA0ADQAOAA0ADAAMAAsADAAMAA0ADQAOAA0ADAALAAoADQAOAA8AEAANAAwA
CwAKAAsADAANAA4ADgAOAA4ADgAPABAAEAAPAA8AEAAQABAAEAARABEAEQAQABAAEgAS
ABEAEQARABEAEAAOAA4ADgANAA0ADAAJAAgACAAIAAgACQAKAAsADAALAAsACwALAAoA
BwAGAAQAAgABAAQABQADAAMABAAEAAYABgAFAAUABAAEAAMAAgAEAAQABAAEAAYABwAI
AAgABgAGAAYABwAJAAcACQANABcAIQAmACsAOABTAHwAowDHAOwAEAEhAR0BAgHIAHsA
KADY/4P/GP/A/rD+yP7X/ur+Cv8u/0r/Yf92/43/qf+//8z/2v/p//H/9v/8/wIACAAI
AAgABwAKAAwADwAPABAAEQARABQAFgAXABkAGwAYABgAGAAXABcAGQAZABkAGQAZABoA
GgAbABwAHQAfAB0AHQAeAB8AHwAgACAAIAAhACIAIgAiACMAIwAjACMAJgAmACUAJQAj
ACQAJgAnACoAKwArACsAKgAsACwALgAuAC4ALwAwADMAMwAzADQANQA3ADkAOQA5ADsA
PQA/AD0APQA+AD8AQQBDAEcASQBHAEkASgBLAE0ATQBMAEwATABOAE4ATQBOAE0ATQBM
AEwATABKAEgASABHAEcARgBEAEMAQgBCAD8APAA6ADkANQAzADIALwAtAC0AKAAmACMA
IwAiACEAHQAcABwAGQAVABIAEQAPAA8ADgANAAwACwAKAAoACgAKAAoACQAJAAgACAAI
AAgACQAIAAcABwAFAAMAAwADAAMAAwADAAMABgAGAAUAAwADAAUABQAFAAQAAwACAAAA
/v/+//7//v///wEAAwAEAAMAAwADAAIABAADAAIAAgADAAQABQAGAAYABgAGAAYABQAF
AAUABQAJAAkACAAHAAgABwAIAAoABwAGAAYABQAFAAYABwAIAAgACAAIAAkACQAIAAYA
BQADAAMAAwADAAQABAAFAAUAAwACAAEA//8BAAEAAQABAAEAAQABAAEAAQABAP7//P/9
//7///8BAAAA/v/8//n/+f/6//r/+//7//v/+v/6//n/+f/5//r/+v/6//r/+v/7//v/
+v/5//n/+f/4//j/9v/3//f/+P/3//f/9//3//b/9v/3//j/9//3//f/9//1//X/9v/3
//n/+f/5//n/+P/2//X/9P/2//X/9f/2//b/9v/2//f/+P/4//f/9v/2//b/9v/2//X/
9f/1//X/9f/1//X/9v/1//b/9v/3//P/9P/2//b/9v/2//T/9f/2//b/9v/3//n/+v/4
//j/+f/5//n/+P/4//r/+v/3//f/9//3//b/9P/0//b/9v/3//f/9P/y//H/8P/x//L/
8//0//L/8//z//P/9f/1//P/8//x/+3/6v/r/+3/7f/t/+7/7P/s/+z/6//r/+v/7P/s
/+z/7P/s/+z/7P/s/+3/7v/w//D/8P/w/+//7f/x//P/8//1//v/BAALABIAIwBAAGkA
jQCuANQA9wANAQwB8gDBAHwAKgDX/4T/Hv+8/pj+q/68/tD+8v4W/y3/RP9j/4H/l/+q
/7r/x//R/9r/4P/k/+j/7P/w//P/9P/2//n/+f/4//n/+f/8//3//f/+////AQACAAMA
AwABAAMAAwADAAMAAwAEAAQABgAGAAYABwAFAAUABgAHAAkACgAKAAoACQAKAAoACgAN
AA0ADQANAA4ADgANAA0ADwAQABIAEwASABMAEwATABIAFAAUABYAFgAWABcAGAAaABsA
HAAeAB4AHwAgAB8AHwAhACMAJQAnACcAKAApACoAKwAuAC8ALQAvADAAMQAzADMAMgAy
ADMANgA3ADcAOAA3ADcANgA0ADQAMgAwADEAMQAyADIALgAtACwALAArACgAJgAlACMA
IQAgAB0AGQAZABQAEgANAA0ADAALAAkACAAIAAUAAAD+//7//f/5//j/9//2//X/9P/0
//T/8v/y//H/8f/y//L/8v/y//H/8P/v/+//8f/v/+//7//u/+3/7P/r/+z/7P/r/+n/
5//p/+n/6f/q/+v/7P/s/+z/7P/s/+z/6//r/+v/6v/t/+3/7f/s/+7/7f/s/+z/7f/u
/+//8P/w//D/8P/w/+//7//v/+//8f/x//D/7//w/+//8P/y//T/9P/1//X/8v/y//L/
8v/y//L/8v/z//L/8v/x//H/8f/x//H/8f/v/+7/7v/t/+7/7v/u/+3/7P/r/+r/6f/r
/+v/6//r/+z/7f/r/+r/6P/o/+j/6f/q/+r/6v/p/+j/6P/n/+f/6P/p/+n/6v/o/+f/
5v/m/+b/5v/m/+b/6f/p/+j/5//n/+f/5v/m/+T/5f/l/+b/5f/l/+X/5f/k/+T/5f/m
/+X/5f/l/+X/5f/l/+b/5//k/+P/4v/h/+L/4v/j/+T/5P/j/+P/5P/i/+L/4v/j/+T/
5P/j/+L/5P/k/+T/5P/l/+X/5f/l/+T/4//i/+L/5f/m/+b/5//l/+T/5P/k/+T/5P/i
/+L/4v/i/+T/5P/k/+T/5P/k/+T/5P/i/+L/4v/i/+P/5P/m/+j/6f/p/+r/7P/r/+r/
6f/p/+v/6//q/+r/7P/s/+n/6f/p/+n/6P/m/+b/5v/m/+f/5f/j/+L/4v/k/+T/5P/k
/+b/5v/n/+f/5f/l/+X/4//l/+T/4f/f/+H/4f/h/+H/4v/i/+L/4v/h/+H/4f/i/+L/
4v/i/+L/4P/g/+D/4f/i/+L/4v/i/+D/4//l/+X/5//n/+n/7f/2////CAAdAEIAawCL
AKgAygDtAAcBCgHuALcAbAAWAL//aP8C/6L+fP6T/rD+zP7w/hb/Mf9M/2v/hf+X/6j/
uP/D/8v/1v/g/+b/6P/q/+z/7//w//L/9f/1//j/+f/5//z/+//7//z//f/9//7/////
/wEAAwADAAMAAwADAAQABAAGAAYABgAHAAkACQAKAAsACQAKAAoACgANAA4ADgAOABAA
DwAOAA0ADwAQABAAEQATABQAFgAXABYAFwAXABcAGAAaABoAHAAeAB4AHwAgAB8AHwAf
ACAAIwAlACcAJwAnACkAKwAtAC0ALQAuAC8AMAAxADQANQA1ADcAOAA5ADoAOwA7ADwA
OwA+AD8APwA+AD0APQA8AD4APgA8ADoAPAA7ADsAOgA4ADcANgA2ADQAMgAxADEALwAt
ACwAKQAnACcAIgAgABsAGwAaABkAFwAWABYAEwASABAAEAAPAA0ADAALAAoABwAGAAYA
BgAGAAYABQAFAAYABgAGAAYABwAGAAUABQAGAAUABgAHAAUABQAFAAUABgAGAAUAAwAB
AAMAAwADAAYABwAIAAgABwAGAAUABAAEAAUABgAGAAcABwAHAAYACAAHAAYABgAJAAoA
CwAMAAoACgAKAAoACwALAAsACwAPAA8ADgANAA8ADQANAA4AEAAQABEAEQAQABAAEAAQ
ABAAEAAQABEAEgASABEAEQARABEAEQARABIAEgATABMAEgASABIAEQAPAA8ADwAPABEA
EQARABEAEQARAA4ADAANAA4ADwARABAAEAAQAA8AEAAQAA8ADwARABEAEAAQABEAEQAR
ABIAEgASABIAEgATABMAEgARABEAEQAQABAAEgATABMAFAAUABMAEgARABAAEAARABIA
EwATABMAEwAVABUAFgAXABUAFQAVABUAFwAWABYAFgAYABcAFwAYABgAGAAYABkAGgAa
ABkAGAAWABYAFgAWABYAFwAYABkAGQAZABkAGgAbABwAHAAdAB0AGgAaABoAGgAaAB0A
HgAfACAAIgAiACMAJAAkACMAIwAkACQAJAAkACUAJwAnACYAJgAqACoAJwAnACcAJwAm
ACQAJgAmACYAJwAlACMAIgAiACQAJAAkACQAJgAmACcAJwAnACcAJwAlACUAJAAhAB8A
IQAhACEAIQAkACQAJAAkACUAJQAlACYAJgAmACYAJgAoACgAKAApACoAKgAqACoAKgAr
AC0ALwAxADUAOQBBAEgATQBWAGsAjAC3ANsA/gAkAT8BQwE2ARABzQB8ACwA2/+C/x7/
5v7s/gP/Dv8m/0j/aP9//5b/r//N/+X/9v8EABEAGwAkACoAMAA0ADgAOgA5ADwAPgBB
AEEAQwBFAEYASgBJAEkASgBLAEkASgBLAEsATQBPAE8ATwBQAFEAUwBUAFQAVABUAFUA
UwBTAFQAVQBXAFgAWABYAFkAWgBaAFoAXQBdAF0AXQBgAGAAXwBfAGEAYgBkAGUAZgBn
AGcAZwBoAGoAagBsAGoAagBrAGwAcABxAHIAdAB1AHcAeQB5AHkAewB9AH8AfwB/AIAA
gQCCAIMAhgCHAIcAiQCKAIsAjQCNAIwAjACPAJIAkwCTAJIAkQCRAJAAkgCSAJAAjgCO
AI0AjQCMAIwAiwCKAIoAhwCEAIIAgQB9AHsAegB3AHcAdwByAHAAbQBtAGwAawBnAGQA
YgBfAA==
         </WaveFormData>
      </LeadData>
      <LeadData>
         <LeadByteCountTotal>10000</LeadByteCountTotal>
         <LeadTimeOffset>0</LeadTimeOffset>
         <LeadSampleCountTotal>5000</LeadSampleCountTotal>
         <LeadAmplitudeUnitsPerBit>4.88</LeadAmplitudeUnitsPerBit>
         <LeadAmplitudeUnits>��V</LeadAmplitudeUnits>
         <LeadHighLimit>2147483647</LeadHighLimit>
         <LeadLowLimit>268435456</LeadLowLimit>
         <LeadID>V4</LeadID>
         <LeadOffsetFirstSample>0</LeadOffsetFirstSample>
         <FirstSampleBaseline>0</FirstSampleBaseline>
         <LeadSampleSize>2</LeadSampleSize>
         <LeadOff>FALSE</LeadOff>
         <BaselineSway>FALSE</BaselineSway>
         <ExcessiveACNoise>FALSE</ExcessiveACNoise>
         <MuscleNoise>FALSE</MuscleNoise>
         <LeadDataCRC32>1291005570</LeadDataCRC32>
         <WaveFormData>
FAATABMAEgATABMAEwASABIAEgARABAADgAMAAsACwANAA4ADwAPAA8ADwAQABAADgAN
AAwACQAHAAcABgAGAAgACAAIAAgABgAGAAYABgAGAAYABgAGAAgABgAIAAgABwAIAAgA
BwAJAAkACQAJAAoACAAHAAUABQAIAA4AGAAoAEQAZgCOAL8A+wA4AWUBdwFtAUQB8gCD
ABgAtv9b/xb/Cv8b/yv/PP9T/2P/cf+J/6P/tv/H/9X/3v/m/+//9f/6//7/AwAEAAUA
BQAHAAgACgAMAAoACwAMAA4ADgAOABAAEAAQABEAEQARABEAEQATABMAEQARABIAEgAU
ABQAFQAVABUAFQAWABYAFgAXABcAFwAYABgAGAAZABkAGQAZABoAGwAbABsAGwAcABwA
HAAcAB4AHwAfAB8AHwAfAB8AIAAiACIAIgAjACMAJAAkACQAJAAlACYAJwAnACcAKAAp
ACkAKgAqACoALQAtAC0ALQAuADAAMAAwADAAMAAwADAAMAAwADAAMAAvAC8ALwAvAC0A
LQAsACoALAArACoAKgAoACgAJwAmACQAIwAhAB8AHwAdAB0AGgAXABYAFgATABIAEgAT
ABQAEQAOAA0ADAAMAAwADAAMAA0ADQANAA0ADQANAA0ADQANAA0ADQAOAA0ADgAOAA0A
DwAPAA4ADgAOAA4ADQANAA8ADgAOAA4ADQANAAwACwANAA4ADgAMAAsACwALAAsACQAJ
AAkACgAJAAkACQAJAAkACQAJAAkACQAJAAkACQALAAsACwALAAsADAANAA4ADAAMAAwA
DAAMAA4ADgAMAAwADQAOAA4ADgAOAA4ADgAOAA4ADgAOAA0ADAALAAoACwAMAA0ADgAM
AAwACgAJAAkACQAJAAkACAAIAAgACAAJAAkACQAIAAYABgAGAAYACQAKAAoACQAGAAUA
BAAEAAYABgAGAAYABgAGAAcABwAEAAQABAAEAAUABQAFAAQAAwADAAQABAAEAAQAAwAD
AAQABAAEAAMAAQABAAEAAQADAAMAAwADAAMAAwADAAMAAgACAAEAAQABAAEAAAD+////
AAABAAIAAQAAAAAAAQADAAMAAwACAAAA///+//7/AAAAAP7//v8BAAEAAQAAAP////8B
AAIAAAAAAP3//f/9//3//f/9//7//v/+//7//v/+//z//P/8//z//v/+//7//v/+//7/
/v/+/wAAAAAAAAEAAwAEAAQABQAFAAUABQAFAAQABQAEAAQABwAHAAcABwAGAAUABQAE
AAMAAwADAAIAAgACAAEAAAAAAP7//f/9//v//P/9//3//f/9//7//v/9//3//f/7//n/
+f/4//j/+f/4//f/9v/2//b/9v/2//b/9v/2//b/+P/2//j/+P/3//j/+P/3//j/+f/6
//v/+v/4//X/8//3/wIADAAYACoARABkAIwAwwABAS4BRwFJATMB7gCGACMA0v9+/zX/
GP8i/zH/N/9E/1P/W/9j/3f/j/+k/7f/x//S/9r/4f/n/+z/8P/1//b/9//z//X/9v/4
//r/+v/7//z//v/8//z//v/+////AQACAAMAAgABAAIAAQADAAMABAAEAAMAAgACAAEA
AQABAAIAAgAEAAUABQAFAAQABAAEAAUAAwADAAMABAAFAAUABQAFAAYABgAGAAYACQAL
AAwADQAMAAsACgAKAAoACgAKAAsADAAMAAsACgANAA8AEQATABEAEQASABMAFQAWABYA
FgAYABcAFgAVABQAFgAWABYAGAAYABgAGAAWABYAFgAWABQAEwASABEAEgATABMAEgAR
AA8ADQAMAAoACgAJAAgABAADAAEA//////3//f/6//f/9v/2//P/8//y//L/8v/u/+z/
7P/s/+7/7v/u/+7/7f/t/+3/7f/v/+//7//v/+//7//v//D/7//w//D/7//w//H/8f/y
//L/8v/x//H/7//u/+7/7v/v/+//7v/t/+v/7P/s/+r/6//t/+//8f/u/+3/7P/s/+3/
7f/t/+3/7//v/+//7//t/+3/7f/t/+//7//v/+//8f/y//P/9P/0//T/9P/0//T/9v/2
//T/8//z//P/8v/0//T/9P/0//b/9v/2//b/9f/0//P/8v/y//L/8v/y//L/8v/w/+//
8P/x//L/8//x//D/7//u/+3/7f/t/+z/7v/u/+7/7v/s/+z/6//p/+n/6f/p/+r/7P/s
/+z/7P/q/+r/6//r/+z/7P/s/+z/6f/p/+n/6P/n/+f/6P/o/+r/6v/p/+n/6P/o/+j/
5//n/+f/5//n/+n/6f/p/+n/6f/p/+n/6f/q/+r/6f/p/+j/6f/p/+j/6v/q/+r/6v/r
/+r/6v/r/+v/6f/n/+T/5v/n/+j/6v/s/+z/6v/q/+n/6f/p/+j/5f/l/+f/6P/q/+r/
5//n/+n/6f/p/+r/6//s/+3/7v/v//D/8P/v/+//7//v/+//7//v//H/8f/y//P/8//z
//P/8v/x//H/8P/v/+//7//u/+7/7v/t/+7/7v/s/+v/6f/p/+r/6//t/+3/7f/u/+7/
7P/r/+r/5v/j/+L/4P/h/+T/5f/m/+T/5P/k/+T/5P/k/+T/5P/m/+b/5P/m/+X/5f/l
/+T/5f/l/+X/5f/n/+b/5v/l/+X/5//s//L/+P8GACAAQgBsAJsA1wASAT0BUQFPATIB
5gB7ABIAtP9T/wz/+v4H/w3/GP8t/0H/Tf9b/3P/jP+f/63/uP/C/8v/0//Y/9z/3//g
/+P/5f/l/+b/6P/q/+j/6f/q/+z/7v/u//D/8P/w//H/8f/x//H/8f/z//P/8//z//T/
9P/0//T/9f/1//f/9//4//j/+P/5//n/+f/6//r/+v/7//v/+//7//z/+//7//v/+//+
//7//v/+//7/////////AQABAAEAAgAAAAAAAAABAAMABAAEAAQABAAFAAYABwAHAAcA
CAAJAAkACgAKAAoADQANAA0ADQAOABAAEAAQABAAEAAQABAAEAAQABAAEAAPAA8ADwAP
ABEAEQAQAA4ADAALAAoACgAIAAgABwAGAAQAAwABAP///f/7//v/+P/3//b/9v/z/+//
7v/u/+7/7v/s/+z/7P/r/+r/6f/o/+f/5//n/+f/6f/p/+n/6f/n/+f/5//o/+v/7P/s
/+v/6f/p/+j/6P/o/+j/5//n/+f/5v/m/+b/5//n/+b/5f/l/+b/5v/k/+P/4//j/+P/
4//j/+P/5P/n/+f/5//n/+X/5f/l/+X/5f/l/+X/5f/l/+X/5f/l/+f/6P/p/+r/6v/q
/+r/6v/q/+z/7P/q/+j/6f/q/+r/6v/q/+r/6v/q/+r/6v/q/+r/6v/q/+r/7P/s/+z/
7P/q/+r/6P/n/+f/5//n/+f/5v/m/+b/5v/n/+f/5//m/+b/5v/m/+b/5f/m/+b/5f/k
/+P/4v/i/+T/5P/k/+T/4v/i/+P/4//i/+L/4v/i/+P/4//j/+L/3//f/+D/4P/g/+D/
3//f/+D/4P/g/9//3//f/9//3//h/+H/4f/h/9//3//f/9//3v/e/93/3f/g/+H/4f/g
/+D/4P/g/+D/3//e/97/3//f/9//3//e/93/3f/d/97/3v/e/9z/3P/d/93/3f/c/9n/
2f/b/9z/3v/e/9v/2//b/9v/2//b/97/3v/c/9z/3P/c/9r/2v/a/9r/3P/c/9z/3P/a
/9r/2v/a/9r/2v/a/9r/2//c/93/3//i/+L/4f/h/+H/4f/h/+H/4f/j/+P/5P/j/+P/
4//j/+L/4f/h/+D/3//f/9//3v/g/+D/3//e/97/3P/b/9v/2f/a/9v/2//b/9v/3P/c
/9z/2//a/9f/1f/V/9T/1P/U/9T/1P/U/9T/1P/U/9T/1P/U/9T/1P/U/9L/1P/U/9P/
1P/U/9P/1f/V/9X/1f/U/9T/1f/V/9H/0v/Y/+L/8P8KACwAUgCBALsA+gAvAUcBQwEk
AeAAdwAEAJ7/P//w/tT+4f7x/gD/F/8r/zn/Tf9n/37/kf+f/6r/sP+3/7//xP/G/8n/
zv/P/8//z//Q/9L/1P/W/9f/2P/a/9j/2P/a/9r/2v/b/9v/2//b/9v/3f/d/9v/2//c
/9z/3P/c/93/3f/f/9//4P/g/97/3//f/9//3v/e/97/3//h/+H/4f/i/+P/4//j/+P/
5P/k/+T/5P/l/+X/5P/j/+P/4//j/+T/5v/m/+b/5//n/+j/6P/o/+r/6//s/+3/7f/t
/+7/7//v//D/8P/w//P/8//z//P/8v/0//T/9P/2//b/9v/2//b/9v/2//b/9f/1//X/
9f/1//X/9P/y//L/8f/w//D/7v/u/+3/7P/o/+f/5f/j/+P/4f/h/97/2//a/9r/1//V
/9T/1P/U/9L/0P/Q/9D/zv/O/87/zv/N/83/zf/N/83/zf/N/83/z//P/8//0P/P/9D/
0P/P/9H/0f/Q/9D/0P/Q/8//z//P/87/zv/O/83/zf/M/8v/y//M/8z/yv/L/8v/y//L
/8v/y//L/8z/y//L/8v/y//L/8v/y//L/8n/yf/J/8n/yv/L/8z/zf/L/8z/zf/O/8z/
zP/M/8z/zv/Q/9D/zv/O/8//0P/Q/87/zv/O/87/0P/Q/9D/0P/Q/9D/0P/Q/9D/0P/Q
/9D/0P/Q/87/zf/P/8//z//P/87/zv/O/87/zf/N/83/zP/K/8r/yv/K/8n/yv/K/8n/
yf/J/8n/yv/M/8z/zP/M/8n/yP/I/8f/yP/I/8j/yP/H/8f/x//G/8f/x//I/8j/yP/I
/8f/x//G/8b/xv/F/8X/xf/F/8X/xf/F/8X/xf/G/8f/yP/J/8f/xv/E/8P/xP/F/8X/
xP/F/8b/x//I/8X/xP/E/8X/xf/F/8X/xP/F/8X/xf/G/8b/xv/E/8T/x//H/8f/xv/D
/8P/xf/G/8b/xv/D/8P/xf/F/8X/xf/G/8b/xP/E/8T/xP/E/8T/xP/E/8T/xP/E/8T/
xP/E/8T/xP/F/8b/x//I/8j/yP/I/8n/y//M/8z/zf/L/8v/y//L/83/z//P/9D/0f/R
/9H/0f/S/9H/0f/Q/83/zf/N/8z/zP/M/8v/yv/K/8j/x//H/8f/yP/J/8n/yf/J/8r/
yv/I/8f/xv/D/8H/wf/A/8D/w//E/8X/xv/E/8T/xP/E/8L/wv/C/8L/wv/A/8L/wv/G
/8j/yf/J/8b/xf/E/8P/xP/E/8P/wf/D/8r/0P/W/+L/9P8SADQAYQCZANQAAwEXARkB
AAG8AFUA7P+W/0H//v7o/vH++f4C/xP/Jf8x/z3/Uf9m/3n/h/+W/6T/rf+z/7b/uv+/
/8b/yf/L/8n/yv/M/87/zv/P/9D/0v/R/9D/0f/Q/9L/0//T/9P/1f/V/9f/1//X/9f/
2P/Y/9n/2v/c/93/2//Z/9j/1v/W/9f/1//X/9r/2v/a/9v/3f/d/93/3v/f/9//3//f
/97/3v/e/97/4v/j/+P/4//j/+P/4//k/+T/5P/k/+X/6f/q/+r/6v/o/+n/6v/r/+3/
7f/u/+//7//w//D/8P/z//P/8//z//X/+P/5//r/+P/2//T/8v/z//T/9f/2//f/9//3
//f/9f/1//T/8v/y//H/8P/w/+7/7v/t/+z/7P/r/+n/5//j/+H/4f/e/97/3v/f/93/
2f/Y/9j/2P/X/9b/1//Y/9f/1v/V/9T/0//T/9P/0//U/9X/1v/X/9j/2f/a/9z/3P/c
/9v/2f/a/9v/2//c/9r/2v/Z/9n/2v/a/9v/3P/f/9//3v/d/93/3v/e/9z/2f/Z/9n/
2f/a/9v/3P/e/9//3//f/9//3//f/9//3//h/+H/4f/h/+H/4f/h/+H/4//k/+X/5v/k
/+T/5P/k/+X/6P/p/+j/6P/p/+r/6v/s/+z/7P/s/+z/7P/s/+z/6//q/+n/6P/q/+r/
6v/q/+z/7P/q/+n/6//r/+v/6//r/+z/7f/u/+3/7f/t/+z/6v/q/+r/6v/p/+r/6v/p
/+n/6f/p/+r/6P/o/+j/6P/q/+r/6//r/+v/7P/t/+7/6//r/+v/6v/q/+v/7f/u/+z/
7P/r/+v/7v/u/+7/7f/t/+3/7f/t/+3/7f/t/+3/7//v/+//7//v//D/8P/x//D/8f/x
//D/8v/y//L/8v/x//D/8P/x//H/8f/x//D/8v/z//T/9v/0//T/8v/y//P/8//z//L/
8//z//X/9v/3//j/9v/3//X/9f/2//n/+v/7//z//v8AAAEAAQD///////////////8B
AAEABAAFAAUABQAHAAYABQAFAAYABQAFAAUABAAEAAQAAwACAAIAAAD//wEAAQACAAMA
AwADAAMABAACAAAA///+//z/+//8//z//v8AAAAAAAAAAAAAAAAAAAAAAAAAAAAAAAAA
AP7/AAACAAMABAAEAAEAAQABAAEAAwAEAAQAAwAFAAkADgAUABwAKgBIAG4AmADNAA8B
SAFrAXsBdQFKAfAAgQAcALz/Xf8k/yL/L/8z/0D/Vf9l/3H/gf+Z/7L/x//V/+D/6v/z
//v//v8AAAMACAAJAAsACwAMAA4AEAASABMAFAAWABYAFgAYABgAGgAbABsAGwAbABsA
HQAdAB0AHQAeAB4AHAAcAB0AHQAfAB8AIAAgACAAIQAhACEAIgAiACIAIwAjACMAIwAk
ACcAJwAnACcAKAAoACgAKAAoACkAKQApACsAKwArACwALgAuAC4ALwAvADAAMAAwADIA
MwA0ADUANQA1ADYANwA3ADgAOAA4ADsAOwA7ADsAPAA+AD4APgA+AD4APgA+AEAAQABA
AEAAPwA/AD8APwBBAEEAQAA+ADwAOwA6ADoAOAA4ADcANgA1ADUANAAzADEALwAvACwA
KwAqACoAJwAjACIAIgAiACIAIAAgACAAHgAeAB4AHgAeAB8AIAAhAB8AHwAfAB8AHwAf
AB8AIAAhACIAIgAhACEAIQAgACAAIgAiACEAIQAhACAAIAAgAB8AHwAeAB0AHwAgACAA
HgAdAB0AHQAdAB8AHwAfACAAHwAfAB8AHwAfAB8AHwAfACEAIQAhACEAIQAhACEAIQAh
ACIAIwAkACYAJgAmACYAJgAoACgAJgAmACcAKAAoACgAKAAoACgAKgAqACoAKgAqACoA
KgAqACoAKgAqACoAKgAqACgAJwAnACcAJwAnACgAKAAoACgAJwAnACcAJgAmACYAJgAm
ACcAKAAoACcAJgAlACQAJAAkACQAJAAkACYAJgAnACcAJAAkACQAJAAjACMAIwAiACEA
IQAiACIAJAAkACMAIwAkACQAJAAjACMAIwAjACMAIwAjACMAIwAhACEAIQAhACEAIgAi
ACMAIgAjACMAIgAkACQAJAAkACEAIAAgACEAIQAhACEAIAAhACEAIQAiACIAIgAgACAA
IwAjACMAIgAhACEAIwAkACIAIgAfAB8AIQAhACEAIQAiACAAIgAiACIAIgAiACIAIgAi
ACIAIgAiACIAIAAgACAAIAAjACQAJQAmACkAKgAqACkAJwAnACcAJwAnACcAKQApACoA
KwArACsALQAsACsAKwAoACcAJwAnACYAJgAmACUAJAAkACIAIQAjACMAJAAlACMAIwAj
ACQAJAAiACEAIAAfAB0AHQAcABoAHAAcABwAHAAcABwAHAAcABwAHAAcABwAHAAaABwA
HAAdAB4AHgAdAB0AHQAdAB0AHAAeAB0AHQAfACIAKAA2AE4AbACQALgA7wAvAWwBjwGV
AYEBTAHsAHcACgCo/0//Hv8k/zn/Rf9Y/2//f/+T/6v/wf/U/+X/8f/4/wAABwANABIA
FgAZABoAHQAdABsAHAAeACAAIgAjACQAJgAmACYAKAAoACYAJwAnACcAJwAnACkAKQAr
ACsALAAsACsAKgAqACkAKwArACwALAAqACsAKwArACwALAAsAC0ALwAvAC8AMAAxADEA
MQAxADAAMAAwADAAMAAxADEAMQAyADMANAA2ADYANgA2ADcANwA4ADgAOAA2ADcAOAA5
ADsAOwA8AD0APQA+AD4APgBBAEEAQQBBAEIARABEAEQARABEAEQARABEAEQARABEAEMA
QwBDAEMAQwBDAEIAQABAAD8APgA+AD4APgA9ADwAOgA5ADcANQAzADEAMQAuAC0ALAAs
ACkAKQAoACgAKAAkACIAIgAiACAAIAAgACAAHwAfAB8AHwAfAB8AHwAfAB8AHwAfACAA
IQAiACIAIQAfAB8AHgAeAB4AHgAdAB0AHQAcABwAHAAdAB0AHAAbAB0AHgAeABwAGwAb
ABsAGwAZABkAGQAaABoAGQAYABcAGgAbABwAHQAbABsAGwAbABkAGQAZABkAGQAaABsA
HAAcABwAHAAcABwAHgAeABwAHgAfACAAIAAeAB4AHgAeABwAHAAcABwAHgAeAB4AHgAe
AB4AHgAeABwAHAAaABkAGQAZABkAGQAZABoAGwAcABkAGQAZABgAGAAYABgAGAAXABgA
GAAXABgAFwAWABYAFAAUABQAFAAWABYAFwAXABgAGAAYABgAFgAVABQAEgATABMAFAAU
ABQAFAATABMAEgASABIAEQATABMAEwATABEAEQARABEAEwATABMAEwAQABAADwAPABAA
EQARABAAEgASABIAEgARABAAEAARABEAEQARABAAEQARABEAEgARABAADQAMAA8ADwAP
AA4ADQANAA8AEAASABIADwAPAA0ADQANAA0ADgAMAAoACgAKAAoACwAMAA0ADgAMAAwA
DAAMAA4ADgAOAA4ADgAOAA4ADgAQABIAEwATABEAEQARABEAEQARABMAEwAUABUAFQAV
ABcAFgAVABUAEgARABEAEQAQABAAEAAPAA4ADgAMAAsADQANAA4ADwANAA0ADQAOAA4A
DAALAAoABwAFAAUABAAEAAYABgAGAAYABgAGAAYABgAGAAYABgAEAAQAAgAEAAYABwAI
AAgABwAHAAcABwAFAAQAAgAFAAcACwAOABQAHAAwAFAAeACiANkAFwFEAV0BXwFFAf4A
lAAvANT/ev8z/yD/LP8v/zP/SP9d/23/ef+L/53/sv/F/8//2v/m/+//8//2//r//f/+
//3///8BAAIABAAGAAUABQAFAAYABwAIAAsADAALAAsACgAJAAsACwANAA0ACwALAAwA
DAAMAAwADQANAAsACwAMAAwADgAPAA8ADwAQABAAEAARAA8ADwAPABAAEQARABEAEQAQ
ABAAEAAQABMAFQAWABcAFgAVABQAFAAUABQAFAAVABkAGgAaABoAGgAbABwAHQAbABsA
HAAdAB0AHgAeAB4AIwAjACMAIwAjACQAIwAiACIAIgAiACIAIgAiACIAIgAjACMAIwAj
ACIAIQAfABwAGwAZABcAFgAUABQAEwASABIAEQAPAA0ADQALAAsACAAGAAQAAwD///3/
/P/8//z//P/6//r/+v/6//r/+v/6//f/9//3//f/9//3//f/9//4//n/+v/8//z//P/7
//n/+v/7//v//P/6//r/+f/5//v/+v/6//r/+f/5//j/9//5//r/+v/4//f/9//3//f/
9v/1//T/9P/1//X/9f/1//b/9//4//n/9//3//f/9//4//n/+v/7//n/+v/7//z/+//6
//n/+P/6//z//P/6//z//f/+//7//v/+//7//v/+//7//v/+//z//P/8//z//P/8//z/
/P/6//r/+P/3//j/+f/6//v/+P/4//j/+P/3//f/9//2//j/+P/4//j/9//4//j/9//4
//f/9v/2//T/9P/0//T/8v/y//P/8//0//T/9P/0//H/8f/x//D/8f/x//L/8v/0//T/
8//z//L/8v/y//H/8f/x//H/8f/z//P/8//z//H/8f/x//H/8P/w/+//7//w//H/8f/w
//H/8v/z//T/8f/w//D/8f/z//P/8//y//H/8f/x//L/8v/y//D/8P/x//H/8f/w/+3/
7f/v//D/8v/y/+//7//x//H/8f/x//D/7v/v//D/8f/y//T/9f/2//b/9//3//f/9//3
//f/9//5//f/+P/5//n/+f/5//j/9//5//j/9//3//n/+P/4//j/9f/0//T/8v/z//P/
8//0//P/8//z//P/9P/0//L/8f/u/+v/6f/p/+r/6v/s/+z/6v/q/+r/6v/q/+r/6v/q
/+z/7P/s/+r/6v/q/+v/7P/u/+3/7f/t/+3/6//u/+7/7f/r/+v/7v/y//z/BgAeADwA
YgCPAMcABgE7AVUBWQFGAQwBpwA6ANj/d/8k/wD/B/8R/xz/L/9B/0//Xf9x/4r/of+z
/8D/xv/P/9f/3P/e/+P/5v/p/+v/7f/u//D/8v/w//H/8v/0//T/9P/2//b/9v/3//f/
9//3//f/+f/5//f/9//4//j/+v/6//v/+//7//v//P/8//r/+//7//v//P/8//z//f//
//////8AAAAA///+//3/AAAAAAAAAAAAAAEAAQABAAMAAwADAAQABAAEAAQABQAFAAYA
BgAGAAgACQAKAAsACwALAAwADQAPABAAEAAQABEAEQARABEAEgAUABQAFAAUABQAFAAU
ABQAFAAUABQAFQAVABUAFQATABMAEgAQABAADwAOAA4ADAAMAAsACgAIAAcABQADAAMA
AQABAP7/+//6//r/9//1//T/9P/0//L/8P/w//D/7//u/+3/7P/r/+v/6//r/+v/6//r
/+v/7f/t/+3/7v/t/+7/7v/t/+//7//u/+7/8P/w/+//7//u/+z/6//q/+3/7f/s/+v/
6f/q/+r/6P/o/+n/6v/r/+v/6//r/+z/7P/r/+r/6f/r/+v/6//r/+3/7f/t/+3/6//r
/+v/6//r/+z/7f/u/+7/7v/u/+7/7v/w//D/7v/w//H/8v/y//L/8v/y//L/8v/y//L/
8v/y//L/8v/y//D/8P/w//D/8v/y//D/7//v/+//7//v/+7/7v/u/+7/7f/t/+3/7P/s
/+z/7P/s/+3/7v/u/+3/7P/r/+r/6v/q/+r/6v/q/+r/6v/r/+v/6v/q/+r/6v/n/+f/
5//m/+f/5//o/+j/6v/q/+n/6f/o/+j/6P/n/+f/5//n/+f/5//n/+f/5//n/+f/5//n
/+j/6P/n/+f/5v/n/+f/5v/m/+b/5v/m/+f/5v/m/+f/5//n/+f/5v/l/+X/5f/m/+b/
5v/k/+T/5//n/+f/5v/l/+X/5//o/+j/6P/l/+X/5v/n/+j/6f/o/+j/5v/m/+b/5v/m
/+b/5v/m/+j/6P/o/+j/6P/o/+j/6P/o/+j/6P/o/+r/6v/r/+z/7f/t/+7/7//t/+3/
7f/t/+//7//w//H/8f/x//H/8P/x//H/8P/v/+//7//u/+7/7v/t/+z/7P/q/+n/6f/p
/+z/7f/t/+3/6//s/+z/6v/r/+r/5//l/+X/5P/k/+b/5P/k/+T/5P/k/+T/5P/k/+T/
5P/k/+T/4v/k/+T/5f/m/+b/5f/l/+P/5f/l/+b/6P/n/+X/5f/m/+r/8v8CABwAPABe
AIkAvwAAATUBUwFTATgB/ACXACYAvP9d/w7/6v71/gf/Fv8r/0H/Uf9j/3v/kv+j/7H/
vv/G/83/1f/a/+D/4//m/+f/6f/p/+r/7P/u//D/8f/y//T/9P/0//b/9v/2//f/9//3
//f/9//5//n/9//3//j/+P/6//r/+//7//v/+//8//z//P/9//3//f/+//7//v//////
/////wAAAQABAAEAAQACAAIAAgACAAQABQAFAAUABgAHAAgACgAKAAoACgALAAsADAAM
AAwADAANAA4ADwARABEAEgATABMAFAAUABQAFwAXABcAFwAYABoAGgAaABwAHAAcABwA
HAAcABwAHAAbABsAGwAbABkAGQAYABYAFwAXABcAGAAUABQAEwASABEAEQAQAA8ADwAN
AA0ACgAJAAgACAAFAAEAAAAAAAAA/f/6//n/+P/5//r/+//8//3//f/9//3//f/9//3/
/f/9//3//f/+//3//v/+//3///////7//v8AAAAA/////////v/+//7///////7//f/7
//z//P/6//v//f///wEA/v/9//z//P/9//3//f/9//3//f/9//3//v///wAAAQABAAEA
AQABAP//AAABAAIABAAEAAQABAAEAAYABgAEAAYABwAIAAgABgAGAAYABgAGAAYABgAG
AAgACAAIAAgACgAKAAoACgAKAAoACAAHAAgACQAKAAsACAAIAAgACAAHAAcABwAGAAcA
CAAJAAoACQAKAAoACQAKAAkACAAIAAYABgAGAAYACAAIAAkACQAIAAgACAAIAAgACQAK
AAoABwAHAAgACAAKAAoACQAJAAgACAAIAAcACAAJAAoACwAKAAkACAAHAAgACQAKAAsA
DAAMAAsACwAMAA0ADQAMAA4ADgAOAA4ADQAMAAwADQAPAA8ADwAOAA0ADQANAA4AEAAQ
AA4ADgAPAA8ADwAOAA0ADQAPABAAEQASABAAEQARABEAEQARABIAEAAQABAAEAAQABMA
FAAVABYAFwAYABoAHAAbABkAGAAXABkAGQAZABkAHAAdAB8AIQAfAB8AHwAeAB4AHwAf
AB8AIQAhACAAIAAfAB0AGwAaABoAGQAZABkAGwAdAB4AHwAdAB4AHgAcABsAGgAXABUA
FQAUABQAFgAYABgAGAAYABoAGgAaABoAGAAYABgAGAAYABoAGgAbABwAHAAbABsAGQAb
AB0AHgAgACMAIQAhACYALAAwAD4AWAB6AKYA1wARAUYBZwFzAW8BRAHsAH8AIgDM/3n/
Rv9G/1H/U/9c/3H/hf+P/5v/sf/K/9//7f/4/wIACQARABYAGgAfACAAIQAjACMAJAAm
ACgAKQArAC0AMAAuAC4AMAAwADAAMQAxADEAMQAxADMAMwA1ADUANgA2ADYANgA3ADcA
NwA3ADgAOAA4ADkAOQA5ADoAOgA6ADsAOwA7ADsAPAA/AD8APwA/AD4APgA+AD4AQgBD
AEMAQwBDAEMAQwBEAEQARABEAEUASQBKAEoASgBKAEsATABNAE0ATQBOAE8AUQBSAFIA
UgBTAFMAUwBTAFYAWABYAFgAWABYAFgAWABaAFoAWgBaAFcAVwBXAFcAVwBXAFYAVABW
AFUAVABUAFIAUgBRAFAATgBNAEsASQBJAEcARwBEAEMAQgBCAD8APQA8ADwAPAA4ADgA
OAA4AA==
         </WaveFormData>
      </LeadData>
      <LeadData>
         <LeadByteCountTotal>10000</LeadByteCountTotal>
         <LeadTimeOffset>0</LeadTimeOffset>
         <LeadSampleCountTotal>5000</LeadSampleCountTotal>
         <LeadAmplitudeUnitsPerBit>4.88</LeadAmplitudeUnitsPerBit>
         <LeadAmplitudeUnits>��V</LeadAmplitudeUnits>
         <LeadHighLimit>2147483647</LeadHighLimit>
         <LeadLowLimit>268435456</LeadLowLimit>
         <LeadID>V5</LeadID>
         <LeadOffsetFirstSample>0</LeadOffsetFirstSample>
         <FirstSampleBaseline>0</FirstSampleBaseline>
         <LeadSampleSize>2</LeadSampleSize>
         <LeadOff>FALSE</LeadOff>
         <BaselineSway>FALSE</BaselineSway>
         <ExcessiveACNoise>FALSE</ExcessiveACNoise>
         <MuscleNoise>FALSE</MuscleNoise>
         <LeadDataCRC32>2924288824</LeadDataCRC32>
         <WaveFormData>
IAAhACEAIAAgACAAIAAgACAAIAAgAB8AHQAcABoAGgAaABoAGgAbABsAGwAbABsAHAAa
ABkAFgAUABMAEwATABEAEQARABEAEgASABIAEgASABIAEQARABMAEwATABMAEQATABMA
EwASABIAEgASABQAEgAPAAsABwAFAAkADgAZAC0ARwBqAJgA0gARAUEBWwFpAVwBIgG+
AFQA/f+8/5D/gv+G/5D/l/+g/6f/rv++/87/2//o//D/9P/5////AwAGAAcACgALAAwA
DAAMAA0ADQAPABAAEQASABIAEgARABEAEwATABMAEwATABIAEgASABMAEQASABIAEgAU
ABQAFAAUABQAFAAVABUAFAAUABUAFQAVABUAFQAWABYAFgAWABcAFQAVABUAFQAXABcA
FwAXABcAGAAaABoAGAAYABgAGAAYABgAGAAYABsAHAAcABwAHAAdAB4AHgAdAB0AHQAe
AB0AHQAfAB8AHwAfAB8AIAAiACMAIwAjACMAIwAjACMAIwAjACMAIwAkACQAJAAkACQA
JAAiACIAIAAgAB8AHgAgAB8AHwAdABsAGgAZABkAGgAZABgAFgAWABUAFAATABUAFAAT
ABIADwAPAA8ADwAOAA4ADQANAA8ADwAPAA8AEAAQABAAEAASABIAEgASABEAEQARABEA
EQASABIAEgAQABAADgANAA4ADwAOAA8ADwAPAA8ADwANAA4ADgAOAA4ADgANAA0ADAAM
AAwADAAMAAwACwALAA0ADQAOAA4ADAAMAAwADQANAA0ADAAMAA0ADQANAA4ADAAMAAwA
DAANAA0ADQAOAA4ADwAPAA8ADwAPAA8ADwARABEAEQARAA8ADwAPAA8AEQARABEAEAAQ
ABAAEAAPAA4ADgANAAwADAAMAAwADAAOAA4ADgAOAAsACgAKAAoACwALAAsACgAMAAwA
CwALAAkACQAJAAkACwALAAsACwAJAAkACQAJAAkACAAHAAcACAAIAAcABwAHAAcABwAH
AAcACAAIAAgABwAHAAcABwAGAAUABAADAAYABwAIAAkACAAIAAgACAAFAAUABQAEAAUA
BAAEAAQABgAGAAYABgAIAAgACAAHAAYABQAEAAMABgAGAAQAAgAEAAUABQAEAAYABgAG
AAUABwAHAAcABwAGAAUABQAEAAIAAgACAAIAAgACAAAAAAAAAAAAAQACAAMABAAGAAYA
BgAGAAYABgAGAAcABwAHAAgACAAKAAkACQAHAAcABwAJAAoACwALAAsACgAMAA0ADQAM
AAoACgAKAAoACAAIAAgABwAHAAYABAAEAAQABAAEAAUABAADAAIAAQADAAIAAgAAAAAA
/////////P/7//r/+f/6//r/+v/6//r/+v/5//n/+//7//v/+//7//3//f/9//z//P/8
//z//P/4//H/6//p/+3/9f8AABMAKQBDAGgAmgDUAAEBIQE1ATsBEAGyAE4AAADD/5T/
gP+A/4b/iP+L/5T/m/+c/6L/sP+//8z/1v/c/+P/6f/t/+7/8f/2//v/+v/2//b/9//3
//n/+f/5//n/+P/6//n/+f/7//z//f/+/////v/+//7////+//7//f/8//r/+v/6//r/
/P/8//3//f/+//7///////3//f/9//7//f/8//v/+//9//3//f/9//v/+//7//v//P/+
/wEAAgAAAAAAAAAAAP///v/9//z//f/+//7//v///wEAAwAEAAMAAwADAAQABwAHAAkA
CQAIAAcABgAGAAUABQAEAAMABAAFAAYABwAHAAcABwAHAAUABAADAAIAAwAEAAMABAAD
AAIAAAD+//7//f/9//v/+v/4//b/9f/1//X/9f/0//H/7//t/+v/7f/s/+v/6v/o/+f/
5v/l/+X/5v/m/+f/6f/p/+n/6f/q/+r/6v/q/+f/5v/l/+T/5//n/+f/5//n/+j/6P/o
/+r/6v/o/+f/5//n/+X/5f/j/+P/4//j/+H/4v/i/+L/5f/m/+b/5//l/+T/4//i/+T/
5P/j/+P/5f/l/+b/5v/k/+T/5P/l/+X/5f/k/+T/5v/n/+j/6v/s/+z/7P/s/+v/6//r
/+z/6//r/+r/6f/r/+v/6//r/+v/6//r/+v/6//r/+v/6//r/+v/6//q/+r/6v/q/+n/
6//s/+z/7P/o/+j/6P/o/+j/6P/o/+j/6f/o/+j/6P/n/+f/5//m/+b/5v/l/+X/5//n
/+f/5//n/+f/5//n/+n/6f/p/+n/5//m/+X/5f/m/+b/5f/l/+X/5f/l/+X/5f/m/+b/
5v/j/+P/4//j/+T/5f/m/+f/5//n/+f/5//m/+b/5v/m/+T/5f/m/+b/5v/m/+f/6P/o
/+j/6P/o/+j/6P/o/+f/6f/p/+n/6f/q/+r/6P/m/+r/6//r/+r/6f/o/+f/5f/n/+f/
5//n/+n/6f/q/+r/7P/s/+z/7P/t/+//7//w//D/8P/v/+//7//x//H/8//0//X/9f/1
//b/9v/3//f/9P/0//T/9P/2//b/9v/2//X/9f/0//L/8v/y//L/8v/z//P/8//z//P/
8v/w/+//6v/o/+f/5//o/+n/6v/r/+v/7P/s/+z/6v/q/+r/6f/r/+v/6//r/+r/6f/q
/+n/6//q/+r/6v/s/+z/6v/n/+P/4f/h/+X/6v/z/wUAIQBEAHQAsADtABsBOQFLAUYB
EAGqAEAA6f+m/3j/aP9q/2z/b/96/4H/hv+Q/57/r/++/8j/zv/T/9n/3//i/+P/5v/n
/+j/6v/q/+v/6//t/+z/7f/u/+7/7//v//D/8//z//P/8//z//L/8v/y//P/8//0//T/
9P/2//b/9v/2//b/9v/3//f/9v/2//f/9//3//f/9//4//j/+P/4//n/+f/5//n/+f/7
//v/+//7//n/+v/8//z/+v/6//r/+v/8//z//P/8//3//v/+//7//v///wAAAAD/////
//8AAP////8BAAEAAgADAAQABgAEAAUABQAFAAcABwAHAAcABwAHAAcABwAGAAYABgAG
AAgACAAGAAYABAAEAAMAAgACAAEAAQD//////v/9//3//P/7//r/+P/4//f/9v/1//P/
8v/x//D/8f/x//H/8f/u/+7/7f/t/+//7//v/+//8P/w//D/8P/u/+7/7v/u//H/8f/x
//H/7//w//D/8P/w//D/7v/t/+3/7f/r/+v/6//r/+v/6//p/+r/6v/q/+r/6v/p/+n/
6v/q/+r/6v/s/+z/6//r/+v/6//s/+z/7P/s/+z/7f/r/+v/6v/q/+v/6//r/+z/7v/u
/+7/7v/v/+//7//w/+7/7//v/+//7//v/+//7//v/+//7//v/+//7//v/+//7//v/+//
7v/u/+7/7v/t/+3/7v/u/+7/7P/s/+z/7P/s/+z/7P/s/+v/6v/q/+r/6//r/+v/6v/q
/+r/6f/p/+n/6f/p/+n/6f/p/+n/6f/p/+n/6f/p/+n/6P/n/+f/6P/o/+f/5//n/+f/
5//n/+f/6P/o/+j/5f/l/+X/5f/n/+f/5//n/+f/5//n/+f/5v/m/+b/5v/m/+f/6P/o
/+f/5v/m/+b/5v/m/+b/5v/m/+b/5v/l/+P/4//j/+P/5v/m/+T/4v/k/+X/5f/k/+T/
5P/k/+P/4//j/+P/4//j/+P/5P/k/+T/5P/k/+T/5P/k/+T/5P/k/+T/4v/i/+L/4v/i
/+L/4v/i/+T/5P/k/+T/5v/m/+b/5//p/+n/6v/q/+r/6f/p/+f/6f/p/+v/7P/t/+3/
7f/s/+r/6//r/+r/6v/q/+r/6v/q/+r/6v/p/+f/5v/k/+T/5v/m/+b/5//n/+f/5//n
/+b/5P/j/+D/3v/d/93/3f/b/9v/2//b/9z/3P/c/9z/3P/c/9v/2//b/9v/2//b/9n/
2//b/9v/2v/a/9r/2v/a/9r/2f/X/9H/zf/R/9j/4f/x/wsAKgBWAJAAzwAFASUBNQEw
AQgBrgBAAOH/mP9m/0z/TP9U/1v/ZP9t/3T/gP+Q/6H/rv+2/7z/wf/F/8v/zv/P/9D/
0//U/9T/0v/T/9P/1f/Y/9n/2v/a/9r/2f/Z/9v/2//b/9v/2//a/9r/2v/b/9n/2v/a
/9r/2v/a/9r/2v/a/9r/2//b/9r/2v/b/9v/2//b/9v/3P/c/9z/3P/d/93/3f/d/93/
3f/d/93/3f/b/9z/3v/e/97/3v/e/97/3v/e/97/3v/h/+L/4v/i/+L/4//k/+T/4//j
/+P/5P/j/+P/5f/l/+f/5//n/+j/6P/p/+n/6f/p/+n/6f/p/+n/6f/p/+n/6P/o/+j/
6P/q/+r/6P/o/+j/6P/n/+b/5v/l/+X/4//h/+D/3//f/97/3f/c/9r/2v/Z/9j/1//X
/9b/1f/U/9P/0//T/9P/0v/S/9H/0f/R/9H/0f/R/9L/0v/S/9L/1P/U/9T/1P/T/9P/
0//T/9H/0v/S/9L/1P/U/9L/0f/R/9H/z//P/8//z//P/8//zf/O/87/zv/O/87/zf/N
/87/zv/O/87/zv/O/83/zf/N/83/zv/O/8z/zP/M/83/z//P/87/zv/P/8//z//Q/87/
zv/O/87/0f/R/9H/0v/S/9P/0//T/9H/0f/R/9H/0f/R/9H/0f/S/9P/1P/V/9P/0//T
/9L/0P/Q/9D/z//Q/9L/0//U/9L/0v/S/9L/0f/Q/8//zv/N/8z/zP/M/8//z//P/87/
0P/Q/8//z//P/8//z//P/87/zf/M/8v/zf/N/83/zf/L/8r/yf/J/8z/zP/L/8v/y//L
/8v/y//K/8r/yf/I/8j/yf/K/8v/yf/J/8n/yf/L/8v/y//L/8j/yP/I/8j/yP/J/8r/
yv/L/8r/yv/K/8j/yP/I/8j/yP/I/8j/x//I/8n/yv/L/8r/yv/I/8b/yf/L/8z/zP/K
/8r/yv/J/8f/x//H/8f/yf/J/8r/yv/K/8z/y//K/8n/yP/I/8j/yP/I/8j/yP/I/8j/
yP/I/8j/yP/J/8r/y//M/8z/zP/M/83/z//P/9D/0P/Q/8//z//N/8//z//R/9L/0//T
/9P/0v/U/9X/1f/U/9L/0v/S/9L/0v/S/9L/0f/P/87/zP/M/8z/zP/M/83/z//P/8//
z//M/8r/yf/G/8L/wf/B/8H/wv/D/8T/xf/I/8j/yP/I/8f/xv/E/8P/wf/B/8H/wf/E
/8f/yP/J/8b/xv/G/8b/wP/A/7//u/+5/7n/vf/E/8v/2f/v/wwANABoAKMA1QDzAAMB
BgHcAIAAGgDH/4r/Xv9M/0r/TP9P/1r/Y/9o/27/dv+F/5D/mv+k/63/sf+1/7j/vf/A
/8P/xv/E/8T/xf/F/8f/yv/L/8z/zP/L/8n/yP/J/8n/yf/J/8n/zP/M/8z/zf/N/87/
zv/O/8//0P/R/9L/0P/O/83/y//K/8r/y//L/8z/zf/O/9D/0P/Q/9D/0f/R/9H/0f/R
/8//z//P/8//0P/S/9X/1v/W/9b/1v/W/9T/1P/U/9T/1f/W/9b/1v/W/9f/2P/Y/9v/
2//b/9z/2//b/93/3f/d/93/3f/e/+H/4//k/+X/4v/h/+D/3//d/93/3f/d/+H/4v/j
/+T/4v/i/+D/4P/g/+D/3//e/9z/2//b/9n/2//a/9n/2f/W/9X/1P/S/9L/0f/Q/8//
0f/Q/8//zv/Q/9H/0v/T/9H/0P/O/83/z//P/8//z//Q/9D/0P/Q/9P/1P/V/9b/1f/V
/9X/1f/V/9b/1v/W/9b/1v/U/9P/1f/V/9P/0//U/9X/1v/X/9X/1v/W/9b/1P/U/9P/
0//V/9b/1//Y/9r/2v/Z/9n/2f/Z/9r/2v/a/9r/2v/b/9v/2//a/9r/3P/d/97/4P/e
/97/3v/e/+D/4f/i/+T/4v/j/+P/4//l/+X/5f/l/+X/5f/l/+X/4//j/+P/4//l/+X/
5f/k/+b/5v/m/+X/5//o/+j/6P/o/+j/6P/o/+r/6v/q/+r/5//m/+b/5v/n/+f/5//m
/+f/6P/o/+n/6P/n/+b/5f/n/+f/5//n/+j/6f/q/+v/6f/o/+f/5//q/+r/6f/p/+n/
6f/p/+n/6v/s/+3/7v/r/+v/6//r/+v/6//r/+v/6//r/+v/6//r/+z/7f/u/+7/7//w
//D/7//u/+7/7v/w//D/8P/w//L/8v/y//H/8v/z//T/9f/0//T/8v/w//L/8//z//L/
9P/0//T/8//0//X/9v/3//X/9f/2//f/+P/5//r//f//////AAAAAAAA//////3/////
/wEABAAFAAUABQAGAAYABwAHAAYABgAGAAYABgAGAAYABgAFAAUABAACAAMABAAFAAYA
BwAHAAcABwAFAAQAAgABAAEAAAAAAAEAAQABAAEAAQD//wAAAAAAAAIAAgACAAEAAQAB
AAEAAQACAAMABgAHAAUABAAEAAQABAAEAAQAAQD9//3///8FAAoAFQApAEcAbgCiAOAA
HQFFAWEBcQFiARgBqgBEAPX/tv+S/4j/iv+M/5H/mv+j/6j/sv/A/9H/4v/s//L/9//9
/wEABAAFAAgACwAMAAwADAANAA0ADwASABMAFAAUABUAFQAWABkAFwAXABcAFwAYABgA
GAAZABkAGgAaABoAGgAaABoAGgAcABwAHQAdABwAHAAdAB0AHQAdAB0AHgAeAB4AHgAf
ACEAIQAhACEAIQAhACEAIQAhACIAJAAkACYAJgAmACYAKAAoACgAKAAnACgAKAAoACoA
KwAsACwALQAtAC0ALgAvAC8AMQAxADMAMwAzADQANAA1ADUANQA1ADUANQA1ADcANwA3
ADcANgA2ADYANgA4ADgANgA2ADYANgA1ADQANgA1ADUAMwA1ADQAMwAzADAALwAuACwA
LAArACoAKQApACgAJwAmACcAJwAnACcAJgAmACUAJQAnACcAJwAnACgAKAAoACgAKAAo
ACgAKAApACkAKQApACkAKgAqACoAKgAqACgAJwApACkAJwAnACcAJwAnACcAJQAmACYA
JgAmACYAJQAlACYAJgAmACYAKAAoACcAJwAnACcAKAAoACoAKgAqACsAKQApACgAKAAr
ACsAKwAsAC4ALgAuAC4ALQAtAC0ALgAuAC8ALwAvAC8ALwAvAC8AMQAxADEAMQAxADEA
MQAxADEAMQAxADAAMgAyADIAMQAvADAAMAAwAC4ALgAuAC4ALgAuAC4ALgAvAC4ALgAu
AC8ALwAvAC4ALgAuAC0ALQAtAC0ALQAtAC8ALwAvAC8ALQAtAC0ALQAtACwAKwArACwA
LAArACsALQAtAC0ALQArACwALAAsAC0ALQAtAC0AKwArACsAKwArACsAKwArACwALAAs
ACwAKgArACwALAAtACwALAAsACwALAAsACwALAAsACwAKwArACsAKwArAC4ALgAsACoA
LAAtAC0ALAAsACwALAArACsAKwArACsAKwArACwALAAsAC4ALgAuAC4ALgAsACwALAAs
ACoAKgAqACoAKgAqACoAKgArACwALQAuAC8AMQAxADIAMgAyADEAMQAvADEAMQAzADQA
NQA1ADUANAA0ADUANQAyADIAMgAyADIAMgAyADIAMQAxADAALgAwADAAMAAwAC8ALwAv
AC8ALQAsACoAKQAoACYAJQAlACUAJQAlACUAIwAkACQAJAAmACYAJgAlACMAIwAjACMA
IwAjACUAJQAlACQAJAAkACYAJAAkACEAHQAbABsAHwAoADcATQBpAJAAxgAGAUMBaQF/
AYUBbAEgAbIASAD5/77/nP+W/57/pv+r/7b/vf/I/9j/5v/1/wAABgAKAA8AEwAZABwA
HQAeAB8AIgAiACAAIQAhACMAJAAlACYAJgAoACcAJwApACgAJwAmACUAKAAoACgAKQAn
ACgAKAAoACgAKAAoACgAKgAqACsAKwAoACgAKQApACkAKQApACoAKgAqACoAKwArACsA
KwArAC0ALQAtAC0ALAAsAC0ALAAuAC4ALgAuAC4ALgAuAC4ALwAwADAAMAAuAC8AMAAw
ADMAMwAzADQAMwAzADUANQA1ADUANQA2ADgAOQA5ADkAOQA5ADkAOQA5ADkAOQA5ADoA
OgA6ADoAOgA6ADgAOAA4ADgANwA2ADgANwA3ADUAMwAyADEAMQAwAC8ALgAsACwAKwAq
ACkAKwAqACkAKAAlACUAJQAlACQAJAAjACMAJQAlACUAJQAlACQAIwAiACQAJAAkACQA
JQAlACUAJQAjACQAJAAkACIAIgAgAB8AIQAhAB8AHwAfAB8AHwAfAB8AIAAgACAAHgAe
AB0AHQAeAB4AHgAeABwAHAAbABsAHQAdAB4AHgAeAB4AHgAfAB0AHQAcABwAHQAdAB0A
HgAgACAAIAAgAB8AHwAfACAAIAAhACEAIQAhACEAIQAhACEAIQAhACEAHwAfAB8AHwAg
ACEAIgAiACIAIgAiACEAIAAgAB8AHgAdAB4AHwAgACAAIAAgACAAHQAcABwAHAAdAB0A
HQAcABwAHAAbABsAGwAbABsAGwAbABsAGwAbABwAHQAeAB8AHgAcABoAGQAaABoAGQAZ
ABkAGQAZABkAGQAaABoAGgAXABcAFwAXABcAFwAXABcAGQAZABkAGQAYABgAGAAYABcA
FwAXABYAFgAWABcAGAAYABgAGAAYABYAFgAWABUAFgAXABgAGQAZABgAFQASABYAFwAX
ABYAFgAWABYAFQAXABcAFwAXABUAFQAWABYAGAAWABQAFAAUABQAFAAUABQAFAASABIA
EgASABMAFAAVABYAFAAUABQAFAAXABkAGQAaABoAGgAZABkAFwAZABkAGwAcAB0AHQAd
ABwAHAAdAB0AGgAaABoAGgAaABoAGgAaABcAFwAWABQAFAAUABQAFAAVABUAFQAVABUA
FAASABEAEAAOAA0ADQALAAsACwALAAsADAAMAAwACgAKAAoACQALAAsACwALAAsACwAN
AA0ADwAOAA4ADgAMAAgAAgABAP////8DAAcADgAbADMAUwB8ALIA7gAfAT8BUwFTASQB
wgBcAAwAyf+e/47/jv+M/4z/k/+e/6f/rv+4/8b/1f/i/+j/7P/z//f/+//+////AgAB
AAAAAgAEAAUABQAHAAcABwAHAAYACAAHAAcACQAJAAkACQAJAAwADAAMAA0ADAAMAAsA
CgAKAAoACgAKAAgACAAJAAkACwAMAA4ADwANAA0ADQAOAAwADAAMAA0ADQANAA0ADQAN
AA0ADQANAA0ADgAQABAADwAOAA0ADAAOAA4ADgAOAA8AEAAQABAAEgATABQAFAATABMA
EwAUABUAFQAXABcAFgAVABQAFAAUABUAFQAVABMAEwATABMAFAAVABYAFwAWABYAFgAW
ABUAFAARABAAEAAQAA8ADgAOAA0ADQALAAsACgAJAAkACAAHAAYABAACAAEAAAD/////
/v/9//z/+//7//v/+//7//z//P/9//3//f/9//3//f/8//v/+v/9//7///8AAAAA///+
//3///8AAAAAAAD+//7//P/7//3//f/7//v/+f/5//n/+f/5//r/+v/6//z//P/7//v/
+//6//n/+P/2//b/9f/1//b/9//5//r//P/8//z//f///////v/+/////////wAA/f/8
//v/+v/9//3//f/+//7/////////////////////////////////////////AQABAAEA
AAD+//7//v/9//3//v/+//7//P/8//z//P/8//z//P/8//3//P/8//z/+//7//v/+v/8
//z/+//7//v/+//7//v/+v/5//j/9//5//n/+f/5//n/+P/3//f/9v/2//X/9f/3//f/
9//3//f/+P/4//j/9f/1//X/9f/3//f/9//3//X/9f/1//X/9P/0//T/9P/0//X/9v/2
//b/9v/3//j/9//2//X/9P/1//b/9//3//f/9//3//f/9v/2//T/8v/0//X/9f/0//T/
9P/0//P/9f/1//X/9f/1//X/9v/2//b/8v/z//T/9f/2//f/+f/8//3//P/8//z/+//7
//n/+//7//3//v/////////+//7///////7//v/+/wAAAAAAAAAA/v/9//3//P/6//r/
+v/6//r/+//7//v//f/9//z/+v/3//T/8v/x//P/8//z//P/8//z//T/9P/y//L/8v/y
//P/8//z//P/8f/x//H/8//z//P/8v/y//L/8v/y//T/8f/t/+n/5//r//D/+f8HAB0A
PgBoAKAA3wAXATcBSQFQATAB2gBsAA0AxP+O/3L/bv90/3f/gP+J/47/lP+i/7H/wv/O
/9b/2//h/+X/6P/r/+z/7//w//D/8P/x//H/8//0//X/9v/2//b/9f/1//f/+f/5//n/
+f/4//j/+P/5//n/+v/6//r/+v/6//r/+v/6//r/+//7//r/+v/7//v/+//7//v//P/+
//7//v////7//f/8//v//P/9//7////9//7/AAAAAAAAAAAAAAAAAAAAAAAAAAABAAIA
AgACAAIAAwAEAAQABQAFAAUABgAHAAcACQAJAAcABwAHAAgACAAJAAkACQALAAsACwAL
AAsACwALAAsADAAMAAwADAAMAAwACgAKAAoACgAJAAgACAAHAAcABQAFAAQAAwADAAIA
AQAAAP7//v/9//z/+//5//j/9//2//f/9//3//f/9v/2//X/9f/z//P/8//z//T/9P/0
//T/9P/0//T/9P/3//f/9//3//X/9v/2//b/+P/4//b/9f/z//P/8f/x//H/8f/x//H/
8//0//T/9P/y//L/8f/x//T/9P/0//T/8v/y//H/8f/x//H/8v/y//T/9P/0//X/8//z
//L/8v/z//P/8//0//b/9v/2//b/9//3//f/+P/4//n/+f/5//f/9//3//f/+f/5//n/
+f/5//n/+f/5//n/+f/5//j/+v/6//r/+f/3//j/+P/4//b/9v/2//b/9P/0//T/9P/1
//T/9P/0//X/9f/1//T/9P/0//P/8//1//X/9f/1//X/9f/1//X/9f/1//X/9f/1//T/
8//z//T/9P/z//P/9f/1//X/9f/1//b/9v/2//P/8//z//P/8//z//P/8//z//P/8//z
//T/9P/0//T/8v/z//T/9P/z//L/8v/y//T/9P/0//T/9P/0//T/8//z//P/8//z//T/
9P/y//D/8v/z//P/8v/y//L/8v/x//H/8f/x//H/8v/z//X/9v/2//b/9P/0//T/9P/0
//T/9P/0//T/9P/0//T/9P/0//T/9P/2//b/9v/2//b/9v/3//n/+//8//z//P/7//v/
+f/7//v//f/+//////////7//v///////v/+//7//v/+//7//v/+//3//f/+//z//P/8
//z//P/9//3/+//7//v/+v/6//n/9v/0//P/8//z//P/8//z//P/9P/0//T/9P/0//L/
8f/x//H/8//z//P/8//z//P/8//y//L/9P/0//T/9P/z/+//7f/r/+v/8P/5/wsAIwBC
AGgAngDdABUBOQFLAUoBKAHUAGgABQC6/4b/bP9q/3L/ef+C/43/lP+g/7D/vf/I/9L/
2v/h/+X/6f/u//H/8v/z//T/9v/2//f/9//5//r/+//8//z//v/9//3////9//3//f/9
/wAAAAAAAAEA//8AAAAAAAACAAIAAgACAAAAAAABAAEAAAAAAAEAAQD///////8AAAAA
AAAAAAEAAQABAAEAAQABAAEAAQABAAEAAgAEAAQABAAEAAQABAAGAAYABgAGAAcACAAI
AAgABgAHAAgACAAJAAkACQAKAA0ADQAPAA8ADwAPAA8AEAASABMAEwATABEAEQARABEA
EwATABMAEwAUABQAFAAUABIAEgAQABAAEgASABEAEAAQAA8ADwANAA8ADgANAA0ADgAN
AAwACgAMAAsACgAJAAgABgAEAAIAAAD///7//f/9//7//v///wAAAQACAAMABgAGAAYA
BgAGAAYABgAGAAYABQAEAAMABQAGAAYABgAGAAYABAADAAUABQADAAMABAAFAAYABwAG
AAYABQAEAAQABAADAAMABAAEAAQABAAEAAQAAwADAAUABQAGAAYACAAIAAgACQALAAsA
CgAKAAkACQAJAAoACwAMAA0ADgANAA0ADQAOAA4ADwAPAA8ADwAPAA8ADwAPAA8ADwAP
ABAAEQASABMAEwATABMAEgAUABQAFAATABUAFgAWABYAFAAUABQAFAASABIAEgASABIA
EgATABQAFwAXABcAFgAUABQAEwATABMAEwATABMAFQAVABUAFQATABMAEwATABYAFgAW
ABcAFgAWABUAFQAWABcAGAAZABgAGAAXABYAFgAXABgAGQAXABcAFwAXABgAGQAaABsA
HAAcABwAHAAaABsAHAAcAB0AHAAcABwAHAAcABwAHAAdAB4AHwAfAB8AHwAfAB8AIAAg
AB4AHAAgACEAIQAgACIAIgAiACEAIwAjACMAIwAjACMAJAAkACQAIgAkACQAJAAkACUA
JgAnACgAKQAqACwALwAuAC4ALQAsAC0ALQArAC0ALgAxADMANQA1ADUANAA0ADcANwA2
ADYANwA4ADkAOgA3ADYANAAzADQAMgAyADIANAA0ADUANQA1ADUANQA0ADQAMwAwAC4A
KwArACsAKwAtAC0ALQAuADAAMAAwADAAMAAvAC8ALwAxADEAMQAxADEAMQAxADAALgAw
ADAAMgA0ADMALwArACsALwA0AD0ATwBrAI4AvgD6ADEBVwFvAX8BcAEqAcAAYgAbAOL/
wv+8/8D/vv/B/8z/1f/a/+D/7v///w4AGAAgACMAJwArAC4AMQA2ADcAOAA4ADgAOQA5
ADsAPgA/AEAAQABCAEEAQQBDAEMAQwBDAEMARABEAEQARQBHAEgASABIAEgASABIAEgA
SgBKAEsASwBKAEoASwBLAEsASwBLAEwATABMAEwATQBPAE8ATwBPAE8ATwBPAE8ATwBQ
AFIAUgBUAFQAVABUAFQAVABUAFQAVgBYAFkAWgBYAFkAWgBaAFsAWwBbAFwAXQBdAF8A
XwBfAF8AXwBgAGEAYwBkAGUAZQBlAGUAZQBmAGcAaABpAGcAZgBlAGQAZABkAGIAYgBk
AGQAYwBiAGQAYwBjAGEAYQBgAF8AXwBeAF0AXABaAFsAWwBbAFsAWQBYAFcAVgBXAFUA
VQBXAA==
         </WaveFormData>
      </LeadData>
      <LeadData>
         <LeadByteCountTotal>10000</LeadByteCountTotal>
         <LeadTimeOffset>0</LeadTimeOffset>
         <LeadSampleCountTotal>5000</LeadSampleCountTotal>
         <LeadAmplitudeUnitsPerBit>4.88</LeadAmplitudeUnitsPerBit>
         <LeadAmplitudeUnits>��V</LeadAmplitudeUnits>
         <LeadHighLimit>2147483647</LeadHighLimit>
         <LeadLowLimit>268435456</LeadLowLimit>
         <LeadID>V6</LeadID>
         <LeadOffsetFirstSample>0</LeadOffsetFirstSample>
         <FirstSampleBaseline>0</FirstSampleBaseline>
         <LeadSampleSize>2</LeadSampleSize>
         <LeadOff>FALSE</LeadOff>
         <BaselineSway>FALSE</BaselineSway>
         <ExcessiveACNoise>FALSE</ExcessiveACNoise>
         <MuscleNoise>FALSE</MuscleNoise>
         <LeadDataCRC32>1045428179</LeadDataCRC32>
         <WaveFormData>
GAAZABkAGQAZABoAGgAaABgAGAAYABgAGgAYABcAFgAWABYAFgAWABQAFQAVABIAEwAS
ABEAEAALAAsACwALAAsACgAKAAoACgAJAAkACQALAAsACwALAAsACwALAAsACQAJAAkA
CQAJAAkACQAJAAsACQAGAAEA+//3//n//f8EABMAJwBHAHEAqADfAAoBJgE+AUUBJgHh
AI8ARwAQAOn/0//M/87/0P/S/9H/0//c/+P/7P/1//v//P/9/wAAAwAEAAYABwAGAAYA
CAAIAAgACAAIAAkACgAKAAsACQAJAAoACwAJAAkACgAKAAoACgAKAAoADAAMAAwADgAN
AA0ADQAOAAwADAAMAAwADQANAA0ADQANAA4ADwAQAA4ADgAOAA4ADwAQABAAEAAQABEA
EgASABAAEAARABEAEgASABIAEwATABMAEwAUABUAFQAVABUAFgAWABYAFgAVABYAFwAX
ABgAGAAaABoAGwAbABsAGwAcAB0AHQAdABsAHAAdAB8AHwAfAB8AHwAhACIAIgAiACIA
IgAiACIAIAAgACAAIAAgACAAIAAfAB4AHgAdAB0AHgAeABwAHAAcABwAGgAYABoAGgAZ
ABkAFwAXABYAFgAWABUAFQAVABUAFQATABMAEwATABMAEgASABIAEgASABEAEQARABAA
EAAQABAADwAPAA8ADQAMAAwADAAMAA0ACwALAAsACwAJAAoACgAKAAwACwAKAAoACAAJ
AAoACgAMAAwADAALAAsACwALAAwACgAKAAkACQAKAAoACQAJAAwADAAMAAwACgALAAsA
CwANAA0ADAAMAAwADQANAA0ADQANAA0ADQAOAA4ADgAOAA4ADgAOAA4AEAAPAA8ADwAN
AA4ADgANAAsADQANAA0ADgAOAA4ADgAOAA4ADgAOAAsACwALAAsADQANAA0ADQANAA0A
DQAMAAoACgAJAAkACwAMAAwADAALAAsACwALAAkACgAKAAoACQAJAAkACQAKAAoACgAK
AAoACgAJAAkACwALAAoACQAIAAgACAAHAAoACwALAAwACwAKAAkACAAGAAYABgAHAAkA
CQAJAAoACAAHAAYABgAIAAgABwAHAAYABgAGAAYABgAGAAUABQAFAAYABgAHAAcABwAH
AAcABwAIAAkACgAIAAgABwAGAAUABgAIAAgACAAIAAcABgAFAAQABgAGAAYABgAIAAgA
CAAIAAYABgAGAAcABgAGAAcABwAJAAgACAAIAAkACQAJAAsADAAMAAwADAAOAA8ADwAP
AA4ADgANAAwADgAOAA4ADgAMAAoACQAIAAoACgAKAAoACAAJAAkABgAHAAYABQAEAAEA
AQABAAEAAAD+//3//P/8//v/+//7//3//f/9//3/+//7//v/+//7//v/+//7//v/+//7
//v/+f/3//L/6//l/+X/6//z/wAAEwAtAE8AfQC0AOEAAgEeATABHQHYAIcAQwALAOD/
yf+//77/vP+8/8D/xf/F/8b/zf/Y/+H/5//q/+//8v/1//T/9v/3//j/+P/0//b/9v/2
//b/9//4//j/+f/5//n/+v/7//n/+f/6//r/+v/6//r/+v/6//r/+v/8//v/+//7//z/
+v/6//r/+v/5//n/+f/5//n/+v/7//z/+v/6//r/+v/8//z/+//6//r/+//8//z//P/8
//3//f/+//7//v///////////wAAAwADAAMAAwAFAAYABwAIAAYABgAGAAUABgAGAAgA
CAAJAAkACQAJAAgACQAJAAkACwAMAA0ADwANAA0ADQANAAoACgAJAAgACQAKAAsADAAK
AAoACgAKAAgACAAIAAcABgAGAAUABQAFAAYABQAGAAUABAABAP7/AAAAAP////8BAAEA
AAAAAP7//f/9//3//f/9//v/+//9//3//f/8//v/+v/5//j/+f/5//n/+P/4//j/+P/3
//X/9f/z//L/8f/w/+//7//x//H/8f/x//D/8P/v/+7/8f/x//H/8v/w//H/8v/y//L/
8v/y//H/8f/x//H/8v/y//L/8f/x//T/9P/z//P/9P/0//T/9P/y//P/8//z//X/9f/0
//T/9P/1//X/9f/1//X/9f/1//b/9v/2//b/9v/2//b/9v/2//X/9f/1//X/9v/2//X/
8//1//X/9f/y//L/8v/y//D/8P/w//D/8f/x//H/8f/w/+//7v/t/+//7//v/+7/8P/w
/+//7//t/+7/7v/u/+//7//v/+//7v/u/+3/7P/t/+3/7f/t/+z/7P/s/+z/7P/s/+v/
6//r/+v/6v/p/+n/6v/r/+v/6//r/+r/6v/q/+r/6v/q/+r/6v/q/+v/6//r/+v/7P/s
/+v/6v/q/+r/6v/p/+n/6v/q/+r/6v/q/+r/6f/p/+n/6v/q/+v/6f/p/+n/6f/q/+r/
6v/q/+v/7P/u/+z/7v/u/+7/7v/v//D/8P/x//H/8f/w//D/8P/x//H/8f/z//T/9P/0
//T/9P/1//X/9f/1//b/9v/2//b/9v/2//j/+P/2//X/8v/y//L/8v/y//L/8//z//D/
7//u/+3/6v/n/+f/5//p/+n/6P/o/+j/6P/n/+f/5//n/+f/5//n/+f/5//n/+X/5f/l
/+X/5//n/+f/5//n/+f/5f/i/93/1//T/9X/2//i/+//BQAlAFEAhgC9AOoABgEiAS8B
EgHJAHUAKwDy/8v/s/+s/6r/qv+s/63/rf+0/7v/xP/P/9f/2P/b/97/4f/i/+L/4//k
/+T/5v/m/+b/5v/m/+f/6P/o/+n/6f/p/+r/6//r/+v/7P/s/+j/6P/o/+j/6v/q/+r/
7P/t/+3/7f/u/+7/7v/u/+7/7f/t/+3/7f/t/+7/7//w//D/8P/w//D/8P/w/+//7v/u
/+//8P/w//D/8P/x//H/7v/u/+7/7//x//H/8f/y//P/8//z//P/9P/0//T/9P/1//b/
9//3//b/9v/4//j/+f/5//n/+f/6//v/+//7//v//P/9/////////////////wAAAAAA
AAAAAAAAAAAAAAAAAAAAAAAAAAAAAAD///7//v/9//3//P/8//r/+v/4//j/9v/0//T/
9P/z//P/8//z//L/8v/y//H/8f/x/+//7//t/+3/7//v/+//7v/s/+z/7P/s/+3/7f/t
/+z/6v/q/+r/6f/p/+n/5//m/+X/5P/j/+P/4//j/+P/4//h/+L/4v/i/+L/4f/g/+D/
3v/f/+D/4P/g/+D/4P/f/+H/4f/h/+L/4v/i/+H/4f/i/+L/4f/h/+L/4v/i/+L/4v/j
/+P/4//l/+X/5P/k/+T/5f/l/+X/4//j/+P/4//k/+T/5P/k/+T/5P/k/+T/5P/j/+P/
4//j/+T/5P/j/+H/4//j/+P/4v/i/+L/4v/i/+L/4v/i/9//3//f/9//4f/h/+H/4f/h
/+H/4f/g/+D/4P/f/9//3f/e/97/3v/d/93/3f/d/93/3v/e/97/3//f/9//3//f/97/
3f/c/97/3v/d/93/3f/d/9z/2//c/9z/3P/b/93/3f/c/9z/3P/c/9z/3P/c/9z/3P/d
/9v/2//b/9z/3P/b/9r/2v/c/9z/2//b/9r/2v/a/9r/2v/a/9n/2f/Z/9r/2v/b/9n/
2f/Z/9n/2P/Y/9j/2P/X/9j/2P/Y/9n/2v/a/9r/2v/a/9r/2v/a/9r/2v/a/9r/2v/a
/9r/2v/a/9r/2v/a/9r/3P/c/9z/3f/e/97/3//f/+H/4P/g/+D/3//f/9//4f/i/+L/
4v/i/+L/4//j/+P/4//k/+T/5P/k/+T/5P/k/+T/4v/h/+D/4v/i/+L/4v/i/+P/4//g
/9//3v/d/9z/1//X/9f/1//X/9b/1v/W/9T/0//T/9P/0//T/9P/0//V/9X/1f/V/9X/
1f/V/9X/0//T/9P/0//T/9P/1P/P/8f/wf/B/8X/zP/Z/+3/CQAvAGQAnQDOAO4ABAEV
AQQByQB3ACsA7v/B/6P/lv+Y/5r/mv+b/5//pP+r/7T/vf/D/8b/x//K/83/zv/O/8//
0P/Q/9L/0P/Q/9D/0P/R/9L/0v/T/9P/0//U/9X/0//T/9T/1P/U/9T/1P/U/9T/1P/U
/9b/1v/V/9T/1P/U/9T/1P/U/9X/1f/V/9X/0//U/9X/1v/U/9T/1P/U/9b/1v/V/9T/
1P/V/9b/1v/U/9T/1f/V/9b/1v/W/9f/1//X/9f/2P/Z/9n/2f/Z/9r/2v/a/9r/2//c
/93/3f/c/9z/3v/e/9//3//f/9//4P/h/+H/4f/h/+L/4//l/+P/4//j/+P/5f/m/+b/
5v/m/+b/5v/m/+b/5v/m/+b/5P/k/+T/4//g/+D/3//f/97/3v/c/9z/3P/c/9r/2P/Y
/9j/1//X/9X/1f/U/9T/1v/V/9X/1f/T/9P/0f/R/9P/0//T/9L/0v/S/9L/0v/R/9H/
0f/Q/9D/0P/Q/8//0f/R/8//zv/N/8z/y//L/83/zf/N/83/y//M/8z/zP/M/8v/yv/K
/8r/y//M/8z/zP/M/8z/y//L/8v/y//M/8r/yv/J/8n/zP/M/8v/y//M/8z/zP/M/8z/
zf/N/83/z//P/87/zv/O/8//z//P/8//z//P/8//0v/S/9L/0v/Q/9D/0P/Q/9D/z//P
/8//z//Q/9D/z//P/9H/0f/R/9D/0P/Q/9D/zv/O/87/zv/P/8//z//P/8//z//P/8//
zf/N/83/zP/O/87/zf/N/83/zv/O/87/zf/N/83/zf/L/8z/zP/M/83/zf/N/83/zv/O
/87/zv/M/8z/y//L/83/zf/M/8v/zP/M/8z/y//N/83/zP/M/8z/zP/M/8z/zP/M/8z/
zf/N/83/zf/O/87/zf/M/8z/yv/K/8n/yf/M/8z/zP/M/8z/zP/L/8v/zP/O/8//0f/P
/83/y//J/8n/yv/L/8z/zf/O/87/zv/N/8z/zP/M/8z/zP/M/8z/zP/M/8z/zP/M/8z/
zP/M/8z/zP/M/8z/zP/M/87/zv/O/8//0v/S/9P/0//T/9L/0v/S/9H/0f/R/9P/1v/W
/9b/1v/Y/9n/2f/Z/9f/2P/Y/9j/1v/W/9b/1v/U/9L/0f/Q/9D/0P/Q/9D/0v/T/9P/
0P/P/87/zf/M/8f/x//H/8f/yf/I/8j/yP/I/8f/x//H/8f/x//H/8f/x//H/8f/x//I
/8n/yv/L/8n/yf/J/8n/xf/F/8T/wf+7/7n/u//B/8T/z//h//v/HwBQAIkAugDYAPAA
AQHsAKkAWQARANr/sf+b/5L/kP+Q/5D/lf+Z/5r/nf+m/6//tf+8/8H/xP/J/8r/yv/L
/8z/zP/M/87/zv/O/87/z//Q/9D/0f/Q/8//z//P/9H/0f/S/9L/0f/S/9P/1P/U/9T/
1P/W/9X/1f/V/9b/1f/U/9P/0v/S/9P/1P/V/9X/1v/X/9j/1v/W/9b/1v/X/9j/2P/Y
/9b/1//Y/9j/2f/a/9z/3f/a/9r/2v/b/9v/2//b/9z/3//f/9//3//e/97/3v/e/9//
4P/h/+H/4v/i/+T/5P/l/+X/5f/l/+f/6f/q/+v/6P/o/+j/6f/p/+n/6f/p/+r/7P/t
/+7/7v/u/+7/7v/s/+z/7P/s/+z/7P/s/+v/7P/s/+v/6//q/+r/6P/o/+r/6v/o/+b/
5v/m/+X/5f/n/+f/5v/m/+b/5f/l/+X/5f/l/+P/4//l/+X/5f/k/+T/5P/k/+T/4//j
/+P/4v/i/+L/4v/h/+H/4f/f/97/3v/e/97/3//h/+H/4f/h/+D/4P/f/97/4P/f/97/
3v/g/+H/4v/i/+L/4v/i/+H/3//f/9//4P/i/+L/4f/h/+T/5P/j/+P/5f/m/+f/6P/n
/+f/5v/l/+j/6f/p/+r/6P/p/+n/6f/r/+v/6//r/+z/7P/s/+z/7P/s/+z/7P/u/+3/
7f/t/+3/7v/u/+3/6//t/+3/7f/s/+z/7P/s/+3/7v/v//D/7v/t/+z/6//t/+3/7f/t
/+//7//v/+7/7P/s/+v/6//t/+7/7v/u/+//7//v/+//7f/u/+7/7v/v/+//7//v/+7/
7v/u/+7/7//w//D/8f/z//P/8v/x//L/8v/y//H/8f/x//D/8P/x//L/8//0//L/8v/y
//P/8//z//P/9P/2//X/9P/0//b/9v/1//X/9v/2//b/9v/2//b/9f/1//f/+P/4//n/
+f/5//n/+f/4//j/+P/4//n/+P/6//z//P/8//z///8AAAAAAQABAAEAAAAAAAIAAwAD
AAMABwAIAAgACAAIAAgACQAJAAkACQAKAAoACgAKAAoACgAKAAoACAAHAAgACAAIAAgA
CAAIAAkACQAIAAcABgAFAAQAAQABAAEAAQABAAAAAAAAAAAA////////////////AQAB
AAEAAQACAAMABAAFAAMAAwADAAMAAQABAAEA/v/3//P/8//1//n/AgATACsATwB9ALgA
7wAUATABSgFPASIB0QB/ADsACADj/9P/zv/M/8z/zv/P/9H/1v/d/+b/8f/5//r//f8C
AAUABgAGAAcACAAKAAoADAAMAAwADAANAA4ADgAPAA8ADwAQABEADwAPABAAEAAQABAA
EAAQABIAEgASABQAFAATABIAEgAUABQAFAAUABUAFQAVABUAEwAUABUAFgAYABgAGAAY
ABoAGgAZABgAGAAZABoAGgAaABoAGwAbABwAHAAcAB0AHQAdAB0AHgAdAB0AHQAdACAA
IAAgACAAIQAiACMAIwAkACQAJgAmACcAJwAnACcAKgArACsAKwApACoAKwAtAC0ALQAt
AC0ALQAuAC4ALgAwADAAMAAwADAAMAAwADAAMAAwADAALwAuAC4ALQAtAC4ALgAsACwA
KgAqACgAJgAoACgAJwAnACkAKQAoACgAJgAlACUAJQAlACUAIwAjACUAJQAlACQAJAAk
ACQAJAAjACMAIwAiACAAIAAgAB8AIQAhAB8AHgAfAB4AHQAdAB0AHQAdAB0AGwAcABwA
HAAcABsAGgAaABoAGwAcABwAHgAeAB4AHQAdAB0AHQAeACAAIAAfAB8AHgAeAB0AHQAg
ACAAIAAgACAAIQAhACEAIwAjACIAIgAkACUAJQAlACUAJQAlACUAJAAkACQAJAAmACYA
JgAmACgAJwAnACcAJQAmACYAJQAjACUAJQAlACQAJAAkACQAJAAkACQAJAAlACUAJQAl
ACUAJQAlACUAIwAjACMAIgAkACQAIwAjACMAJAAkACQAIwAjACMAIwAhACIAIgAiACMA
IwAjACMAIgAiACIAIgAkACQAIwAjACMAIwAiACEAIgAiACIAIQAhACEAIAAgACIAIgAi
ACIAIgAiACIAIwAjACMAIwAkACQAIwAiACIAIgAiACEAIQAiACIAIgAiACIAIgAhACEA
IQAiACIAIwAjACMAIwAjACIAIgAiACIAIQAiACIAIgAjACQAJAAkACQAJAAiACIAIgAi
ACIAIgAiACIAIgAiACIAIgAkACQAJAAkACcAKAAoACkAKQApACgAKAAoACkAKQApACsA
LAAsACwAKgAqACsAKwAtAC0ALgAuACwALAAsACwALAAsACoAKQAqACoAKgAqACoAKgAr
ACsAKAAnACYAJQAiAB8AHwAfAB8AHwAeAB4AIAAgAB8AHwAfAB8AHwAfAB0AHQAdAB0A
HwAfAB8AHwAfAB8AHwAfAB8AHQAdABoAEwAPAAsADwAVACAALwBJAGsAmwDWAAsBMgFI
AV4BXQEwAeMAjwBLABgA9//n/+T/5v/o/+j/6f/v//b//f8EAAsAEQASABUAGAAZABwA
HAAbABwAHAAcABwAHAAcABwAHQAeAB4AHwAfAB8AIAAhACAAHwAfAB4AHQAeAB8AIAAg
ACAAIAAiACIAIQAgACAAIgAiACIAIgAhACEAIQAhACEAIgAjACQAIgAiACIAIgAkACQA
IwAiACIAIwAkACQAIgAiACMAIwAkACQAJAAlACMAIwAjACQAJwAnACcAJwAmACYAJgAm
ACcAKAApACkAKgAqACwALAAtAC0ALQAtAC4ALwAvAC8ALwAwADEAMwAxADEAMQAxADMA
NAA0ADQANAA0ADQANAA0ADQANAA0ADQANAA0ADMAMgAyADEAMQAwADAALgAuADAAMAAu
ACwALAAsACsAKwArACsAKgAqACgAJwAnACcAJwAnACUAJQAlACUAJQAkACQAJAAkACQA
IwAjACMAIgAiACIAIgAhACEAIQAfAB4AHwAeAB0AHQAbABsAGwAbAB0AHgAeAB4AHAAb
ABoAGgAaABsAHAAcABsAGgAZABcAGQAZABkAGgAcABwAGwAbABwAHAAbABsAHAAcABwA
HAAcAB0AHQAdAB0AHQAcABwAHAAdAB0AHQAfAB8AHwAfAB4AHgAeAB4AHAAcABwAHAAd
AB0AHgAfAB8AIAAgAB8AGwAdAB0AHQAcABwAHAAcAB4AHgAeAB4AGwAbABsAGwAdAB0A
HQAdABsAGwAbABoAGgAaABkAGQAbABwAHAAcAB0AHQAdAB0AHAAcABsAGgAZABkAGQAZ
ABgAGAAYABgAGQAaABoAGwAZABkAGAAXABgAGAAYABcAGQAZABgAGAAYABgAGAAYABgA
GAAYABkAGQAZABkAGgAaABkAGAAYABgAGAAXABcAGAAYABgAGAAWABYAFQAVABUAFgAW
ABcAFQAVABUAFQAWABYAFgAWABUAFgAWABYAFwAYABcAFgAVABQAFAAUABQAFAAUABQA
FAAUABQAFAAUABQAFgAWABYAFgAZABoAGgAbABsAGwAaABoAGAAZABkAGQAdAB4AHgAe
AB4AHgAfAB8AHQAdAB4AHgAeAB4AHgAeABwAHAAaABkAGAAYABgAGAAaABoAGwAbABgA
FwAWABUAFAARABEAEQAQAA8ADQAMAA4ADgANAA0ADQANAA0ADQANAA0ADQANAAsACwAL
AAsADAANAA4ADwAPAAsABQAAAP3/+//7////AwAOACEAPwBnAJcA0AD7ABoBMgFCASkB
5ACVAFEAGQDy/93/0f/M/8j/yP/M/9P/2f/c/+P/7v/3//n/+v/9/wAAAwAEAAQABQAE
AAQABgAIAAgACAAIAAcACAAIAAkABwAHAAgACQALAAsADAAMAAoACgAKAAoACgAKAAoA
DAAMAAsACgAKAAkACAAHAAYACAAJAAoACwAJAAoACwAMAAsACgAJAAgACQAKAAoACgAI
AAkACgAKAAwADAANAA0ACgAKAAoACwANAA0ADQAOAA8ADwAPAA8ADgAOAA4ADgAPABAA
EQARABAAEAASABIAEQARABEAEQAUABUAFQAVABUAFgAXABkAFwAXABcAFwAXABgAGAAY
ABYAFgAWABYAFgAWABYAFgAUABQAFAATABIAEgARABEAEAAQAA4ADgAOAA4ADAAKAAoA
CgAJAAkACQAJAAgACAAKAAkACQAJAAcABwAFAAUAAwADAAMAAgAFAAYABwAIAAQAAwAC
AAAAAgACAAIAAQABAAEA///+//3//P/7//v/+//7//v/+//7//z//P/8//z/+//6//r/
+P/5//r/+v/4//j/+P/3//j/+f/6//z//P/8//v/+//8//z/+//7//r/+v/6//r/+P/5
//n/+f/9//3//P/8//z//f/9//3//f/9//3//f/8//z//P/8//7//v/+//7//v/9//3/
/f/7//z//P/7//n/+//7//v/+v/6//r/+v/6//r/+v/6//n/+f/5//n/9//3//f/9//5
//n/+f/4//j/+P/3//f/9f/2//b/9v/2//f/+P/5//j/+P/3//b/9//3//f/9//2//b/
9v/2//T/9P/z//P/9f/1//T/8//0//T/9P/z//P/8//y//L/9P/0//T/9P/y//L/8v/z
//X/9f/1//b/9v/1//T/9P/2//b/9f/1//b/9v/2//b/9v/2//X/9f/0//T/8//z//P/
8//z//P/8v/y//L/8v/z//T/9P/0//X/8v/0//T/9P/0//b/9//4//j/+f/5//n/+P/6
//r/+//7//n/+//8//z//P/8//z//f////////8AAAAAAAAAAAAA/v/+//7//P/9//z/
/P/8//r/+v/6//v//f/6//n/+P/1//T/8f/x//H/8f/x//D/8P/w//D/7//v/+//7//v
//H/8f/x//H/7//v/+//7//v/+//7//v/+//7//v/+//7v/p/+P/3//f/+H/6P/z/wUA
IQBHAHoAswDmAAYBHgExASgB7QCbAE0ADgDh/8P/uP+0/7T/tv+3/7n/vP/D/8r/0//d
/+L/4//m/+n/6v/s/+3/7v/u/+7/7v/u/+7/7v/x//L/8v/z//H/8f/y//P/8f/x//L/
8v/y//L/8v/y//L/8v/y//T/8//z//P/9P/0//T/9P/0//X/9f/1//X/8//0//X/9v/2
//b/9v/2//b/9v/1//T/9v/3//j/+P/4//j/+f/5//j/+P/4//n/+f/5//n/+v/7//v/
+//7//r/+v/6//r/+//8//3//f/+//7/AAAAAAEAAQABAAEAAgADAAMAAwADAAQABQAH
AAcABwAHAAcABwAIAAgACAAIAAgACAAIAAgACAAIAAgACAAIAAgABwAGAAYABQAFAAQA
BAACAAIAAgACAAAA/v/+//7//f/9//3//f/8//z//P/7//v/+//7//v/+f/5//n/+f/5
//j/+P/4//j/+P/3//f/9//2//b/9v/2//X/9f/1//P/8v/x//D/7//v/+//7//v/+//
7//w//D/8P/u/+3/7P/s/+7/7//w//D/8P/w//D/7//v/+//7//w//D/8P/v/+//8P/w
/+//7//w//D/8P/w//D/8f/x//H/8//z//L/8v/y//P/8//z//P/8//z//P/9P/0//T/
9P/0//T/9P/0//T/8//z//P/8//0//T/8//x//P/8//z//L/8v/y//L/8v/y//L/8v/x
//H/8f/x//H/8f/x//H/8f/x//H/8P/w//D/7//v/+//8P/w//D/7//v/+//7//v//D/
8P/w/+//7//v/+//8P/w//D/8P/w//D/7//v/+//7//u/+3/7P/s/+z/6//p/+n/6P/o
/+j/6P/o/+j/6P/o/+j/6f/p/+n/6f/q/+r/6f/o/+j/6v/q/+n/6f/q/+r/6v/q/+r/
6v/p/+n/6f/q/+r/6//r/+v/6//r/+r/6v/q/+r/6//s/+z/7P/t/+z/6v/q/+r/6v/s
/+z/7P/s/+z/7P/s/+z/7P/s/+z/7P/s/+z/7P/s/+7/7v/v//D/8v/z//P/8//y//L/
8v/z//H/8f/z//T/9v/2//b/9v/3//f/9//3//b/9v/2//b/+P/4//j/+P/4//f/9v/2
//j/+P/4//j/9//3//T/8//z//P/8//x/+//7//v/+//7v/u/+7/7v/t/+3/7f/t/+v/
6//r/+v/6//r/+v/6//t/+3/7f/t/+v/6//t/+3/7f/q/+f/4f/d/9v/3//k//H/BQAf
AEUAdgCvAOIABAEcAS0BIgHtAJ0ATQAOAOH/w/+2/7b/uP+6/73/v//E/8n/0P/Z/+H/
5v/p/+z/7f/w//L/8f/y//L/8v/y//L/8v/y//X/9v/2//f/9//3//j/+f/3//f/+P/4
//f/+P/5//r/+v/6//r//P/7//v/+//8//z//P/8//z//f/9//3//f/7//z//f/+//7/
/v/+//7/AAAAAP///v/+////AAAAAAAAAAABAAEAAAAAAAAAAQADAAMAAwAEAAcABwAH
AAcABgAGAAYABgAHAAgACQAJAAoACgAMAAwADQANAA0ADQAOAA8ADwAPAA0ADgAPABEA
EgATABQAFQAVABYAFgAWABgAGAAYABgAGAAYABgAGAAWABYAFgAVABUAFgAWABcAFgAW
ABQAFAAWABYAFAASABAAEAAPAA8ADwAPAA4ADgAQAA8ADwAPABEAEQAPAA8ADwAPAA8A
DgAMAAwADAAMAAsACwALAAoADAAMAAwACwALAAsACQAIAAgACAAIAAkACgALAAwADQAM
AAwACwAKAAgABwAGAAYACAAJAAoACgAIAAgACAAHAAcABwAHAAgACAAIAAcABwAKAAoA
CQAJAAoACgAKAAoACgALAAsACwAPAA8ADgAOABAAEQARABEAEQARABEAEQASABIAEgAS
ABIAEgASABIAFAATABMAEwATABQAFAATABMAFQAVABUAFAAUABQAFAAUABQAFAAUABUA
FQAVABUAFQAVABUAFQAVABUAFQAUABYAFgAVABUAFwAYABgAGAAXABcAFwAXABkAGgAa
ABoAGQAZABkAGQAaABoAGgAaABgAGAAXABcAGAAZABkAGQAYABgAGAAXABgAGQAZABoA
GgAaABoAGgAaABoAGgAbAB0AHQAdAB4AHgAdABwAHAAeAB4AHQAdAB4AHgAeAB4AHgAe
AB0AHQAeACAAIQAjACEAIQAhACEAIgAiACIAIgAhACIAIgAiACMAIgAiACIAIgAiACMA
JAAlACYAJgAmACcAKAAoACkAKQApACkAKgArAC0ALQAtAC8AMAAwADAAMAAwADIAMwA0
ADUANgA2ADYANgA0ADQANAA0ADMAMwAzADQANAA0ADQANAA1ADUAMgAxADIAMQAwAC0A
KwArACsAKwAsACwALAAsAC0ALQAtAC0ALwAvAC8ALwAvAC8ALwAvAC8ALwAvAC8ALwAv
AC8AMQAxAC4AKQAhAB8AIwAlAC4AOwBTAHEAnwDWAAsBMAFMAWYBaQE+Ae8AoQBhADAA
EQADAAAA/P/6//z/AQABAAQACwAWACEAKQAsAC0AMAAxADIANgA3ADgAOAA4ADgAOAA4
ADgAOwA8ADwAPQA9AD0APgA/AD8APwBAAEAAQABAAEAAQABCAEIAQgBEAEMAQwBDAEQA
RABEAEQARABFAEUARQBFAEUARgBHAEgASABIAEgASABKAEoASQBIAEgASQBKAEoATABM
AE0ATQBNAE4ATwBRAE8ATwBPAFAAUwBTAFMAUwBUAFQAVABUAFUAVgBXAFcAWABYAFoA
WgBbAFsAWwBbAF4AXwBfAF8AXwBgAGEAYwBjAGMAYwBjAGEAYgBiAGIAZABkAGQAZABm
AGYAZgBmAGYAZgBmAGUAZABkAGMAYwBkAGQAYgBiAGMAZABjAGIAYgBiAGEAYQBhAGEA
YABgAA==
         </WaveFormData>
      </LeadData>
   </Waveform>
</RestingECG>
