# Supplementary material for: Detection of Left Atrial Enlargement Using a Convolutional Neural Network-Enabled Electrocardiogram
Source: Front Cardiovasc Med. 2020 Dec 17;7:609976. doi: 10.3389/fcvm.2020.609976 (PMC7773668; doi:10.3389/fcvm.2020.609976)
Supplement: Supplementary file 5 [file Data_Sheet_5.ZIP › normal4/1802036195_7716_0000003V.XML]

<?xml version="1.0" encoding="Windows-1252"?>
<!DOCTYPE RestingECG SYSTEM "restecg.dtd">
<RestingECG>
   <PatientDemographics>
      <PatientID>1802036195</PatientID>
      <PatientAge>65</PatientAge>
      <AgeUnits>Years</AgeUnits>
      <Gender>Female</Gender>
      <PatientLastName>lingyanqiu</PatientLastName>
   </PatientDemographics>
   <TestDemographics>
      <DataType>Resting</DataType>
      <Site>1</Site>
      <AcquisitionDevice>MAC55</AcquisitionDevice>
      <Status>Unconfirmed</Status>
      <Priority>Normal</Priority>
      <AcquisitionTime>09:34:22</AcquisitionTime>
      <AcquisitionDate>08-13-2017</AcquisitionDate>
      <CartNumber>1</CartNumber>
      <AcquisitionSoftwareVersion>009C</AcquisitionSoftwareVersion>
      <XMLSourceVersion>MAC5000 v1.0</XMLSourceVersion>
   </TestDemographics>
   <RestingECGMeasurements>
      <VentricularRate>64</VentricularRate>
      <AtrialRate>64</AtrialRate>
      <PRInterval>142</PRInterval>
      <QRSDuration>90</QRSDuration>
      <QTInterval>442</QTInterval>
      <QTCorrected>455</QTCorrected>
      <PAxis>-4</PAxis>
      <RAxis>35</RAxis>
      <TAxis>21</TAxis>
      <QRSCount>11</QRSCount>
      <QOnset>209</QOnset>
      <QOffset>254</QOffset>
      <POnset>138</POnset>
      <POffset>190</POffset>
      <TOffset>430</TOffset>
      <ECGSampleBase>500</ECGSampleBase>
      <ECGSampleExponent>0</ECGSampleExponent>
   </RestingECGMeasurements>
   <Diagnosis>
      <Modality>Resting</Modality>
         <StatementCount>2</StatementCount>
         <LabelText>12SL ��ϳ���</LabelText>
      <DiagnosisStatement>
         <StmtFlag>ENDSLINE</StmtFlag>
         <StmtText>�������</StmtText>
      </DiagnosisStatement>
      <DiagnosisStatement>
         <StmtFlag>ENDSLINE</StmtFlag>
         <StmtText>���� ECG</StmtText>
      </DiagnosisStatement>
   </Diagnosis>
   <Waveform>
      <WaveformType>Rhythm</WaveformType>
      <WaveformStartTime>0</WaveformStartTime>
      <NumberofLeads>8</NumberofLeads>
      <SampleType>CONTINUOUS_SAMPLES</SampleType>
      <SampleBase>500</SampleBase>
      <SampleExponent>0</SampleExponent>
      <HighPassFilter>16</HighPassFilter>
      <LowPassFilter>150</LowPassFilter>
      <ACFilter>NONE</ACFilter>
      <LeadData>
         <LeadByteCountTotal>10000</LeadByteCountTotal>
         <LeadTimeOffset>0</LeadTimeOffset>
         <LeadSampleCountTotal>5000</LeadSampleCountTotal>
         <LeadAmplitudeUnitsPerBit>4.88</LeadAmplitudeUnitsPerBit>
         <LeadAmplitudeUnits>��V</LeadAmplitudeUnits>
         <LeadHighLimit>2147483647</LeadHighLimit>
         <LeadLowLimit>268435456</LeadLowLimit>
         <LeadID>I</LeadID>
         <LeadOffsetFirstSample>0</LeadOffsetFirstSample>
         <FirstSampleBaseline>0</FirstSampleBaseline>
         <LeadSampleSize>2</LeadSampleSize>
         <LeadOff>FALSE</LeadOff>
         <BaselineSway>FALSE</BaselineSway>
         <ExcessiveACNoise>FALSE</ExcessiveACNoise>
         <MuscleNoise>FALSE</MuscleNoise>
         <LeadDataCRC32>3144716341</LeadDataCRC32>
         <WaveFormData>
/v/+//7//v8AAAAAAAAAAAIABAAGAAgACwAMAA0ADgANAAwACwAKAA0ADgAPABAADwAO
AA0ADAAKAAoACgAKAAwADgAQABQAEgASABAADwARABIAEwATABMAFAAVABUAFQATABIA
EQAVABcAGQAaABkAFwATABIAEgARABEAEgASABEAEQARABAAEQATABAAEQARABEAEAAN
AAoABwACAAIAAgACAAMAAgACAAMAAwAFAAUABgAGAAMAAwAEAAQABQAHAAkACwALAAkA
CQAJAAcACQADAPz//f/9//n/+v8CAAoAFAAkADgASQBWAGIAbQB4AIAAhgCLAIsAfwB0
AGgAVwBIADkAKgAiACAAFgAJAP////8FAAkACwANAA8AEQAPAA0ACAAFAAcACAAJAAkA
CgAGAAMABgAHAAUABQAGAAYABgAGAAcABwAEAAMABQAEAAYABwAIAAkABgAGAAUABAAI
AAkACwAMAAwADQANAA0ADAAJAAgACAAGAAYACAAJAAsACgAJAAgACgALAAsADAALAAoA
CQAIAAUAAwACAAIABwAJAAsADQAPAA0ADQAOAA0ADQANAA4ADQANAAwADAAKAAsADQAP
ABAAEAARABEAEwAWABkAGwAYABkAGwAcAB8AHwAfAB8AHgAfAB4AHwAjACQAJAAiACcA
KAApACsAKgAqACkAJwAnACYAJQAlACUAJQAlACUAJQAkACMAIwAjACIAIQAgACIAIQAf
AB4AHgAeABwAHAAdABsAGgAaABUAFAATABEADwAOAA4ADQANAA0ADAALAAkACQAJAAYA
BgAFAAQABAACAAIAAgACAAIAAAAAAAAAAgACAAIAAQAEAAQABQAGAAMAAgACAAIA////
///////+//3//f/8//z/+v/6//r//f/+//3/AgAAAP7//P/+//3//f/+/wAAAQAAAAAA
AAABAAEAAQAAAPv/+v/5//b/+//9//7/AAABAAIAAwAAAAEAAAD///z/+//8//3//v8C
AAMAAwADAAMAAgACAAAA/////////v/+//7///////3//f/8//v/+f/4//T/9P/2//j/
+v/+//v/9//0//P/8v/x//D/7//t/+7/8f/y//H/7//t/+z/7f/t/+z/7P/o/+X/6P/s
/+b/5P/o/+j/5f/m/+b/5//o/+f/6P/o/+X/4//i/+H/4P/h/+D/3v/f/+D/4f/j/+X/
5v/n/+f/5//l/+T/5P/l/+T/4f/g/+H/4f/f/9//3//g/+D/3//e/97/3f/c/9//4P/g
/97/3//e/97/4P/j/+L/4//n/+b/5v/j/+L/4f/g/+P/5P/l/+b/6v/s/+7/8P/u/+7/
7v/w//D/8P/u/+3/7//w//H/8f/1//j/+//9//3//f/+////AAABAAIAAgAAAP///P/8
//r/+f/5//r/+v/5//n/+f/9/wEABgAGAAQAAwACAAAA///+//3/+v/3//b/9f/1//b/
9v/3//f/9//3//j/+P/2//X/9f/0//X/9//5//v//f/7//v/+//3/+//8f/0//H/8f/x
//T/+v8CABIAJAA0AD8AUABgAG0AdgB+AIQAhwCFAH8AcABgAFEAQAAtAB4AFAAOAAoA
///x//H//f8BAAEABQAJAAUA//////7/+//5//v/+//6//r/+f/3//v//f/7//v//P/8
//v/+v/6//n/+P/3//n/+P/2//f/+P/5//n/+v/6//r/+v/5//n/+P/4//n/+f/5//n/
9//3//j/+P/4//r/+//5//j/9//2//j/+f/5//r//f/+////AAADAAMABAAGAAgABwAG
AAUABQADAAMABAAGAAcACAAKAAsACwAKAAoACgALAA0ADwAOAA4ADwAPAA4AEAASABMA
FAAXABsAHgAgAB8AHgAdAB8AIQAhACMAJQAmACYAJAAmACYAJgAnACkAKgAqACkAJgAk
ACIAIQAdABsAGQAXABQAEgAQAA8AEAAQABAAEAAPAA0ACgAIAAoACgAIAAgACgAJAAkA
CgAFAAQAAwABAP7//P/7//n/9f/z//D/7f/t/+3/7f/q/+f/5f/j/+L/5P/k/+T/5P/i
/+D/4P/g/97/3v/e/93/3f/c/9z/3P/e/+D/4//m/+b/5//o/+n/5v/l/+X/5P/k/+L/
4v/i/+X/5P/h/+T/5v/m/+b/6v/q/+v/7f/w/+7/7P/r/+r/6f/p/+n/6P/k/+T/5P/i
/+T/5f/l/+b/5f/m/+f/5P/k/+T/5P/i/+P/5v/p/+z/7P/t/+3/7f/u/+7/7//u/+//
8f/z//T/9P/0//X/9f/2//f/9//3//T/8v/t/+z/7P/s/+z/7v/u/+v/6f/p/+v/6//r
/+v/7f/u//H/8v/x/+//7f/s//H/8f/w//D/8v/x//b//P/3//T/9//2//P/9P/0//X/
8//x//H/8P/y//H/8f/x//T/9//4//j/9//2//X/9f/z//T/9f/1//f/9//4//r//P/8
//r/+v/7//v/+f/5//r//P/7//n/+P/7//z//f/+/wEABAAFAAYABgAFAAUABgAGAAUA
BAAEAAYABwAKAAsADQAPABEAEwASABIAEgARAA0ADAALAAkACAAIAAcABQAHAAcABwAJ
AA0ADAANAA0ACgAIAAYABAAEAAAA///+//v/+//6//r/+v/5//j/9//4//j/9//3//r/
/P/+/wEAAAABAAEA//////////////3/+P/3//X/9f/0//r/BgAUACIAMgBBAFAAYABv
AHoAggCGAIkAhQB7AG4AZABXAEQALwAcABAACAAGAAMA+//7/wEACwALAAcACwANAAsA
CQAKAAUAAwAFAAUABAAEAAAA/f8AAAEAAwADAAQABAADAAIAAgABAAEAAQAEAAQABgAH
AAgACQAIAAgABwAGAAQAAwADAAIAAgADAAMAAwADAAEAAQACAAUABgAJAAsACQAIAAcA
BgAEAAUABQAGAAYABgAGAAYACAAHAAcACAAJAAkACQAJAAYAAwACAAIABgAHAAgACgAL
AAsACgAKAAoACwANAA8AFAAWABkAGwAZABoAGwAbABsAHQAgACIAIwAjACMAIwAlACcA
JwApACoAKgApACYAKwAsAC0ALwAwADAALwAtAC4ALgAuAC8AMQAxADEAMQAxADAALwAv
AC8ALgAtACwALQAtACwALAAqACoAKAAoACYAIwAhACAAHgAeAB4AHQAdABwAHAAbABkA
GQAYABcAFwAXABcAFAAUABMAEgASABIAEgASABIAEgAQABAAEAASABIAEgARABAADgAN
AAwACgAKAAsADAAOABEAFAAXABcAFwAYABgAFgAUABQAFAAVABQAEQAUABEADgALAAwA
DgARABUAGgAaABgAFwAWABcAFwAXABYAEQAQAA8ADAARABMAFAAWABYAGAAaABgAFgAU
ABIADgAOABAAEgAUABUAFQAUABMAEAAOAA0ACgANAA8AEQASABQAFgAZABsAGAAXABUA
EwARABAADAAMAAwADAAMAA4ADAAHAAMAAQD9//v/+f/3//n/+v/9//7/AAD///7//v8D
AAMAAgACAP//+//9/wAA+v/4//z//P/8//7///8BAAAA/f/8//r/+P/3//f/9//2//f/
9v/0//T/9P/0//X/9//4//n/+f/6//n/+f/6//z//P/6//r//P/9//z//f/8//7/////
//7//v/9//z//v/+//3/+v/3//b/9v/4//b/9P/0//f//v8AAP///v/9//z//P/8//z/
/P/6//r/+v/6//3//v///wAA/v8AAAAAAAD8//v/+//8//7///8AAAIABQAFAAcABwAH
AAcABwAHAAcABgAFAAMAAgACAAIAAQD//wAAAAD///3//f/9////BAACAAIAAQD+//z/
+v/4//X/8P/u/+z/7f/t/+z/7P/v//H/8//1//b/9v/1//X/9P/0//T/9f/0//X/9f/z
//P/9f/1//P/8f/u/+v/7f/z//L/9P/+/woAGgAqADsASgBWAGMAbgB2AH4AgwCBAHkA
agBcAE8APgAnABoAGgAUABAACQD///n/+/////3/+/8DAAMA/f/9//7//f/7//j/9//1
//T/7v/r/+7/7//u/+3/7f/s/+n/6P/o/+f/6v/r/+//8P/x//P/9f/3//j/+v/7//z/
+//7//z//P/6//v/+//7//7//f/+/wAAAgACAAQABQAGAAYABgAGAAUABQAEAAQAAgAC
AAIAAgAAAP////8AAAMAAwADAAMAAQD/////AAAAAAEAAgAEAAgACQAJAAoACQAJAAoA
CwAKAAoACwALAAwADgAQABEADwARABQAFgAaABsAHAAdAB0AHwAfACEAKAAqACsAKgAs
ACwALAAtACsAKAAkAB8AHAAaABgAFwAUABMAEgARAA8ADAAJAAcABQAEAAMAAgAEAAUA
BQAGAAMAAgD///7////9//z//P/5//j/9//1//H/8P/w/+//6//r/+r/6f/r/+v/6//o
/+f/5//n/+j/6P/o/+j/6P/l/+L/4f/g/+P/5P/l/+X/5//m/+b/5v/l/+T/5P/k/+b/
5//o/+n/6P/n/+f/5v/k/+L/4v/i/+T/4v/e/+D/4v/i/+L/5v/l/+X/5v/o/+j/5v/l
/+T/5f/l/+X/5P/j/+T/5f/k/+b/5//n/+j/5//o/+n/5v/m/+b/5v/k/+T/5P/k/+T/
5P/l/+X/5f/l/+T/5P/i/+L/4//k/+T/5P/k/+X/5f/j/+P/4v/h/+T/5P/h/+L/4//k
/+X/6P/o/+X/4//j/+X/5f/l/+X/4v/i/+T/5P/l/+X/5f/m/+f/5//m/+b/5P/h/+T/
6P/j/+D/4//i/+H/5P/m/+n/7P/r/+z/7P/r/+n/6P/n/+f/6f/p/+j/6v/s/+7/8f/u
/+7/7v/t/+v/6f/o/+j/6v/q/+j/6P/r/+v/6f/p/+j/6v/r/+v/6//s/+z/7P/s/+z/
6//o/+j/6P/p/+z/6v/o/+j/6//q/+z/6v/q/+r/6v/o/+j/6P/o/+n/6v/r/+z/7f/u
/+//8P/y//L/8v/w/+3/7f/u/+//7f/t/+7/7//x//P/8//0//T/9P/0//T/9f/2//b/
9P/y//L/8f/x//P/9P/0//X/8v/x//L/9P/w//D/7//u/+3/7P/r/+r/5v/l/+T/4//m
/+b/5//p/+f/5//n/+j/5v/l/+X/5v/o/+j/6f/q/+r/6f/m/+X/5//p/+n/5f/g/+H/
4f/d/9j/4P/y/wAACgAaAC0APABIAFEAWgBkAHAAdwBzAG0AYgBSAEUANAAbAAoAAAD8
//b/6f/b/9v/4//n/+n/7//x/+//9f/7//T/7//t/+v/6//q/+r/5v/j/+b/5//p/+n/
6v/q/+v/6v/q/+n/5//n/+r/6v/n/+f/5//n/+j/6v/r/+z/7P/r/+v/6v/q/+v/6//r
/+n/5//n/+j/6P/o/+r/6//t/+z/6//q/+r/6//r/+z/6v/q/+r/6v/r/+v/7P/u//H/
8f/x//H/8//x//H/8v/1//f/+f/8//z/+//5//j/+P/5//v//f/9//z//P/7////AgAF
AAcACQANABIAFgAYABcAFgAVABcAGQAZABsAGwAaABgAFAAWABYAFgAXAB0AIAAiACMA
JAAkACQAJQAnACcAJwAnACgAKAAoACkAJgAkACIAIAAfAB0AGgAYABgAGAAWABYAFgAT
ABEAEAARABIAEwATABIAEgATABMAEQARABAADwARABEAEQAOAAwACwAKAAoACAAIAAgA
CAAEAAAA/v/8//r/+P/2//P/8//y//L/8v/4//z/AQAGAAkACwANAA8ADQANAA4ADgAK
AAgACAAIAAsACgAHAAoACAAGAAQABgAHAAkADAAQAA4ADAALAAoACQAJAAkACAAIAAgA
CAAGAAgACQAJAAoADAAOABAADgAPAA4ADQAKAAgACAAIAAgADAANAA0ADQAKAAgABwAE
AAEAAQABAAAA+//6//r/+f/1//P/8P/t/+//7v/q/+r/6P/o/+j/6v/o/+X/4//j/+X/
5f/l/+X/6P/s//L/9v/6//3/AAAEAAgACQAJAAoACgAHAAoADgAIAAQABgAEAAIABAAF
AAcACQAJAAsADAAKAAkACQAJAAYABwAGAAQABwAIAAkACwAJAAoACwALAAgABQADAAIA
BAAEAAIAAgAJAAcABQAGAAcACAAJAAoACwAOAA8AEAALAAkACAAIAAoACwAMAA4AEQAR
ABMAEwASABMAFAAVABQAFAAUABMADwAOAA0ACwAMAA4ADwAPABIAEwAUABcAGAAUABIA
DwAMAAoACAAGAAQAAAD///7/+v/5//f/9v/1//X/9f/1//X/9P/y//H/8f/w/+//7//y
//P/8//x/+//7f/v/+//8f/w/+//7//z//j//v8CAAwAIgA6AEUAUABkAHEAeAB8AIAA
hQCHAIEAcgBoAGUAVgA9ACQAFgAQAA4ABQD7//n/AQALAA8AEQARAA8ADwATABYAEQAP
AAwACwAJAAgAAQD7//v/+f/4//f/9//2//r//P///wEA/////wIAAgAFAAcACQALAAkA
CgAKAAoADAANAA8AEAAOAA8ADwAPAAwACQAIAAgACAAIAAoACwAJAAgABwAGAAEA///8
//r/9//2//X/9P/z//H/8P/w//L/8f/w/+//8f/v/+//8P/2//v/AAAGAAkACwAMAA4A
EQATABYAGQAbABwAHgAfAB4AIAAiACMAIQAjACYAKAAtAC0ALQAtACwALQAsAC0AMQAy
ADIAMAAzADQANQA3ADgAOAA3ADUANwA2ADUANQA3ADcANwA3ADcANgA1ADUANwA2ADUA
NAA0ADMAMQAwADAAMAAuAC4ALAApACcAJgAnACgAKQApACUAJAAkACMAHgAdABsAGQAX
ABcAFwAUABMAEwATABQAFgAWABYAFgAXABYAFwAYABcAFgAVABMAEQAQABAAEAAOAAwA
CwAKAAkACQAJAAkABwAHAAgACAADAP7/+//4//j/9v/y//T/9P/y//D/8v/0//X/9//6
//j/9P/x/+7/7v/v//D/8P/u/+7/7v/s/+7/7//v//D/7//w//H/7v/t/+z/6//o/+j/
6v/s/+7/7f/t/+z/6//r/+r/6v/o/+r/6//s/+z/6v/q/+v/6//p/+n/6P/n/+v/7P/q
/+z/6v/q/+r/7P/t/+v/6v/r/+r/6f/o/+f/5f/m/+n/6v/q/+n/6P/o/+z/7f/t/+7/
6v/n/+r/7v/o/+b/6v/q/+b/6P/p/+v/7f/r/+v/6v/o/+f/5//n/+f/6f/p/+j/6v/q
/+r/6//r/+z/7f/t/+3/6//q/+r/6//q/+f/5v/p/+v/6//t/+v/7P/s/+v/6//s/+z/
7P/t/+7/7v/s/+3/7P/s/+7/8P/u/+7/8f/w//L/8v/y//L/8v/0//T/9P/0//P/8v/x
//D/8f/y//P/9P/1//b/9//4//j/+P/4//b/9v/3//n/+//7//v//P/9/wAAAwAEAAYA
BgAGAAYABgAEAAQAAwAAAAAAAAD//////v/+//3//f8AAAMACAAOAAkACAAGAAQA///8
//n/9v/1//X/9f/1//T/8v/x//H/8//z//P/9P/0//P/8//0//f/+P/6//z///////3/
/f////3//f/3//T/9//5//f/+v8CAAgAEAAgADAAPQBMAFYAYQBsAHYAfgCBAIEAeQBs
AF4ASQAyACcAHgAWABIADgABAPv/+////wMACQAPABEADwALAAkACAAHAAkACAAHAAUA
BAD///v//f/9//n/9//2//T/8f/w//D/7//x//H/9P/0//P/8//z//P/8P/w/+//7v/t
/+3/7v/u/+z/7f/t/+3/7f/r/+v/7P/q/+r/7P/t/+3/7P/r/+r/7P/t/+3/7v/v//D/
8f/y//L/8f/x//L/9P/z//L/8f/x/+//7//w//L/8//0//b/9//3//b/9v/2//f/+f/7
//z//P/9//3//f/+///////9////AgAEAAYABQAEAAMABQAHAAcACQALAAwADAAKAA0A
DgAPABEAEAAQAA8ADQANAAwACwALAA4ADwAQABEAFQAWABcAGQAZABgAFwAWABUAEwAQ
AA4ADgAOAAwADAAKAAcABQAEAAIAAgACAAEA///+//7//f/8//3//f/9//////////z/
+P/3//b/9v/1//T/8//y//X/9P/1//b/+//+/wEAAwAEAAQABQAGAAUABAAEAAQAAgAD
AAQABQACAAEAAQAAAP3/+v/5//j/+v/4//T/9v/2//T/8v/0//L/8//1//j/+P/2//X/
9P/z//P/8//y//D/8P/w/+7/8P/x//H/8v/0//b/+P/2//X/9P/z//D/8P/w//D/8P/y
//P/8//z//H/8P/w/+7/7P/t/+7/7v/r/+r/6v/p/+7/8f/z//X/9f/0//D/8P/w//D/
8P/y//L/7//t/+3/7//v/+//7//u/+7/8P/w/+7/7f/s/+z/7//v/+7/7v/s/+n/7P/w
/+r/6P/s/+z/7P/u/+//8f/w/+3/7P/q/+v/6//s/+3/7f/v/+//7v/r/+r/6f/p/+v/
7v/x//P/8v/v/+3/7P/y//L/8P/w/+//7//t/+3/7v/w//H/8f/w//D/7//u/+7/7v/t
/+r/7P/s/+3/8P/u/+z/7P/v//L/8P/w//D/8P/w/+//7v/t/+z/7v/w//D/8P/v/+//
8P/y//T/9f/2//j/9//3//n/+f/5//n/+f/5//z//P/8//v/+P/4//j/9//1//b/9v/1
//X/9f/1//f/+P/2//b/9f/y//D/7v/s/+v/6P/o/+j/6f/p/+j/6P/n/+f/5//n/+b/
5v/l/+X/5P/k/+T/5f/l/+X/5P/h/+H/3//d/+P/5f/i/9//2//b/97/5P/q//b/CgAc
ACcANgBGAFEAXABoAG4AcQBxAGkAWABIADsALAAbAAwAAAD2/+z/5f/d/93/4f/j/+X/
7f/x/+v/5//p/+b/3//h/+H/4f/g/+D/4f/h/+f/6//p/+n/6v/q/+f/5v/m/+X/4//j
/+b/5v/k/+X/5v/n/+T/5P/j/+L/5f/l/+b/5v/k/+X/5f/l/+X/4//j/+T/5P/k/+b/
5//l/+T/4//i/+L/4//j/+T/5f/m/+f/6P/m/+X/5f/m/+n/6f/p/+n/6f/n/+f/6P/o
/+n/6v/s/+r/6f/n/+b/5//p/+z/7//y//L/8//z//H/8v/z//P/8f/z//b/+P/7//v/
+//7//r/+//6//v/AAACAAMAAgACAAIAAgADAAQABAADAAEABAAEAAQABQAHAAcABwAH
AAgACAAIAAkABwAGAAUABAAGAAUAAwACAAEAAAD9//z//P/5//f/9v/0//T/9P/z/+//
7v/u/+3/7P/t/+3/7f/t/+3/7f/q/+j/5//m/+b/5v/m/+b/5v/o/+b/5v/m/+P/4v/h
/9//4f/g/+D/4P/g/+D/4f/i/+T/5f/m/+f/5P/j/+P/4v/g/97/3v/e/+H/4P/d/+D/
4P/e/9z/3v/e/9//4f/k/+L/4P/f/97/3v/f/+D/4P/g/+D/4P/e/+D/4f/h/+L/4//k
/+X/4v/g/97/3P/Y/9f/2P/Z/9r/3P/d/93/3f/f/97/3v/c/9//4f/j/+T/4f/g/+D/
3//e/9//3//f/9//3v/a/9r/2v/a/9r/3P/d/9v/2v/b/93/3f/d/93/2//c/9//4P/e
/93/3P/c/97/3f/b/9r/1v/T/9b/2v/a/9r/4P/i/9//4P/g/+H/3//d/93/3P/e/93/
3f/d/9z/3f/c/9r/2P/Y/9j/2f/b/9z/3f/d/9//3f/c/9z/2P/W/9T/1P/X/9r/3f/g
/+P/5v/n/+j/5//n/+j/6v/q/+n/6P/o/+f/5f/l/+P/5v/n/+j/6f/o/+j/6P/n/+X/
5v/n/+f/6v/s/+3/7f/u/+//8P/z//n/+v/9////AAAAAAAAAAD+//r/+f/4//v//f/+
/wAAAgADAAQABQAHAAgACAAJAAsADAANAA8ADgAPAA8ADQANAAcAAwAJAA0ACgALAA0A
CQAIABAAGgAmADYARgBXAGIAcACBAIoAjgCOAIcAewBrAFoATgA9ACgAFwAQAAQA9v/u
/+f/3//b/93/4//l/+f/6f/n/+X/6f/k/+H/4f/h/+H/4P/g/93/2//f/+H/3//f/+D/
4P/g/+D/4f/h/+L/4//n/+j/6v/r/+z/7f/0//r///8EAAkACwAOABAAEgATABMAEwAU
ABMAFAAWABUAFAAVABUAFgAWABYAFgAYABsAHQAgACEAIgAjACQAJAAjACMAJAAoACkA
KgArACkAJwAnACgAKAApACoALAAqACkAJwAmACYAJwApACsALwAwADIAMwAyADIAMgAx
ADQANwA7AD4APwA9ADsAOQA4ADkAOAA5AD8AQABAAD4AQgBCAEIAQwBCAEIAQQA/AEIA
QgBCAEMAQQBBAEEAQQBAAD4APAA7AD0APAA7ADoAOwA7ADoAOgA6ADoAOAA4ADYAMQAt
ACoAKgAsAC4ALwAwADAAMQAxAC0ALQAsACsAKQApACkAJgAiACEAIAAgACMAJAAlACYA
JAAiACIAIgAgACAAIAAfABsAGAAWABQAFgAWABcAGAAbAB0AHwAhACMAIwAkACQAJAAk
ACYAKAArACoAJwAqACwALAAsADAALwAvADAAMgAxAC4ALAAqACoAKwAsACwAKwAsAC0A
LAArACsAKgAqACwALgAwAC4ALgAuAC4ALAArACwALQAuAC4ALwAvAC8ALQAsACwAKgAn
ACUAIwAgABoAGAAXABUAEwARAA4ACwAJAAgABAAEAAMAAgABAAIAAAD9//v/+//7//v/
+//7//3//v8BAAIABAAFAAYACAALAAsACgAKAAwACwAQABYAEAAOABIAEgARABQAFgAZ
ABwAGwAcABwAHgAdAB0AHQAfACEAIQAgACAAIAAgACEAIQAiACMAIwAlACMAIgAiACMA
IgAfAB4AIQAhAB8AHwAhACQAJgAnACQAIgAfABwAGAAWABMADgAKAAgABwAIAAwADAAO
ABMAHgAYABkAGgAbABwAGgAYABYAFAASABAADgAMAA8AEgAVABgAGwAcAB8AIAAeABoA
FwAVABAADQAJAAUAAgABAP///////wAAAQACAAIAAgABAAAA/f/6//r/+v/4//f/9//2
//b/9//4//n/+//+//z//P/7//r/+P/2//L/8P/s/+v/6f/n/+b/5P/i/+P/4//j/+T/
5v/n/+f/5P/k/+P/4v/j/+T/5f/l/+f/5f/l/+P/3//b/9j/0//R/9X/2v/c/+j/+v8K
ABYAJQA0AEAASwBWAGIAagBrAGUAXQBOAD4AMQAiABEABAD+//b/7v/l/9//2f/Z/9//
5//n/+n/6//n/+P/5v/l/+H/4f/h/+D/4P/e/9v/3v/f/9//3//g/+D/4P/g/+H/4f/e
/93/3//e/9z/3f/e/9//3v/e/93/3P/c/9v/2//a/9z/3//h/+P/4v/f/97/3v/e/97/
4P/h/9//3v/d/9z/3f/f/+D/4v/g/+D/4P/g/+L/4f/h/+L/5//n/+f/5//m/+P/4v/i
/+T/5f/m/+j/6f/p/+j/6P/q/+v/7f/v/+z/6v/p/+f/6P/q/+z/7f/v//H/9P/2//b/
9f/0//P/8//1//X/9//7//z//P/6////AAABAAMABAAEAAMAAQACAAIAAgADAAMAAwAD
AAMAAwACAAEAAQACAAIAAgACAP///f/6//j/+//8//v//P/+//v/+f/4//T/9P/0//P/
7//u/+7/7f/t/+3/7P/r/+z/7f/u/+z/6f/n/+X/5P/k/+T/5P/k/+b/5v/o/+r/6v/q
/+r/6f/o/+b/5f/k/+T/5P/l/+b/5P/l/+b/5//m/+X/5f/k/+P/4v/j/+T/5v/k/+D/
4v/k/+L/4P/i/+P/5f/o/+z/6v/o/+f/5v/l/+X/5f/k/+L/4v/i/+D/4v/j/+P/5P/o
/+r/7P/q/+n/6P/n/+T/4P/e/9z/2v/Y/9f/1f/T/9f/2P/a/9r/2//d/9//4P/b/9r/
2v/Z/9z/3f/d/93/3P/a/9X/1P/W/9b/1v/Y/9v/2f/Y/9n/2f/Z/9n/2f/Y/9j/2v/a
/9n/1//V/9T/2f/Z/9j/2P/Z/9f/2//g/9z/2v/e/97/2f/a/9r/2//d/9v/2//a/9r/
2f/Z/9n/2P/Z/9j/1v/X/9j/2f/b/9v/3P/d/93/3f/b/9r/2v/d/9z/2f/Y/9v/2//Z
/9n/2P/a/9v/2//Z/9r/2v/a/9v/3P/c/9r/2f/Y/9j/2v/c/9r/2v/d/9z/3P/b/9r/
2f/Y/9r/2v/a/9r/2v/a/9r/3P/e/97/3P/b/93/3v/f/9//4v/k/+b/5//o/+f/5//n
/+n/6//t/+7/8P/v/+z/7P/u/+3/7f/u//D/8f/z//X/9f/3//r/+P/4//f/9v/0//D/
7P/o/+L/4P/e/9z/2//Y/9j/2f/Z/9j/1//X/9b/1//X/9j/2P/V/9X/1f/V/9f/1//Z
/9v/2//X/9H/0P/R/8//yf/K/9T/3v/o//b/CAAXACYANgBDAFIAXgBkAGUAZwBhAE4A
PAAtABwACQD4/+z/5v/g/93/1//V/9n/3f/d/9//4f/f/9//2//a/9v/2//a/9n/1//W
/9T/0f/U/9X/1//X/9j/2P/Z/9j/2P/X/9r/2//f/+D/4v/l/+j/6//r/+z/7P/s/+v/
6//s/+z/7f/v//D/8f/x/+//7//w//L/8v/0//X/9f/0//P/8v/y//P/8//0//b/9v/2
//b/+P/3//f/+P/5//n/+f/5//n/9//3//j/+f/5//n/+v/6//n/9//2//f/+f/8////
AAAAAAEAAQAEAAYACAAJAAgACQALAAwADwAPAA8ADwANAA8ADwARABgAGgAbABoAHQAe
AB8AIQAiACIAIQAfACEAIAAfAB8AHQAdAB0AHQAfAB4AHQAdAB0AHAAbABoAGAAXABUA
FAAUABQAEgASABAADQALAAoABgAGAAYABQABAAAAAAD/////AQACAAMAAgABAAAA/P/6
//n/+P/4//r/+v/6//r/9//0//P/8v/0//T/9P/z//X/9P/0//T/8//y//L/8v/y//X/
8P/r/w==
         </WaveFormData>
      </LeadData>
      <LeadData>
         <LeadByteCountTotal>10000</LeadByteCountTotal>
         <LeadTimeOffset>0</LeadTimeOffset>
         <LeadSampleCountTotal>5000</LeadSampleCountTotal>
         <LeadAmplitudeUnitsPerBit>4.88</LeadAmplitudeUnitsPerBit>
         <LeadAmplitudeUnits>��V</LeadAmplitudeUnits>
         <LeadHighLimit>2147483647</LeadHighLimit>
         <LeadLowLimit>268435456</LeadLowLimit>
         <LeadID>II</LeadID>
         <LeadOffsetFirstSample>0</LeadOffsetFirstSample>
         <FirstSampleBaseline>0</FirstSampleBaseline>
         <LeadSampleSize>2</LeadSampleSize>
         <LeadOff>FALSE</LeadOff>
         <BaselineSway>FALSE</BaselineSway>
         <ExcessiveACNoise>FALSE</ExcessiveACNoise>
         <MuscleNoise>FALSE</MuscleNoise>
         <LeadDataCRC32>562643090</LeadDataCRC32>
         <WaveFormData>
BgAGAAYABgAIAAgACAAIAAsADAANAA4ADwAQABEAEgAUABQAFAAUABQAFAAUABQAEgAS
ABIAEgAQABAAEAAQABMAFAAVABgAFgAWABUAFgAXABcAGAAbABkAFwAVABUAEwARABMA
FQAWABcAFAAUABIAEQAPAA4ACwAJAAYACAAKAAoACgAKAAkACgALAAoACwAOAA8AEAAP
AA4ADAAKAAkACQAJAAgACQAJAAkACwALAAkADAAMAAwADAANAA0ADQAOAA0ADAAMAA0A
DQALAA4ADAAFAAEA///7//b///8RAB0AIAAoADcARABSAGMAegCRAKEArAC3ALEAlQB6
AGoAXgBIADIAJAAYAAsA/f/5//3/BQANABUAGQAaAB0AHAAWABQAFQATAA8AEAARAA8A
DQAMAA4ADwAPAAsACgAJAAkACwAMAAsADgANAAwADQAMAAoACwAMAA4ADAALAAsACwAJ
AAgACAAJAA0ADgAPABAACwAJAAcABQAFAAUABgAGAAgACgALAAwACwAKAAkACAAIAAgA
CQAJAAkABwAHAAkACwAJAAkACQAKAAkACQAKAAoACQAKAAsADQAOAA4ACwAKAAsADQAM
AA8AEAASABMAEgASABMAEwARABIAFAATABUAGAAaABsAHQAdAB4AHgAcAB0AHQAdACEA
IQAiACIAIwAjACQAJQAlACUAJAAkACQAIgAkACYAJgAmACYAJgAmACYAJgAmACQAIgAg
ACAAJAAkACMAIwAhACAAIAAhACEAIAAfAB8AHgAdAB0AHQAbABkAFwAWABQAEwARAA4A
DgAMAAwADAANAA0ADAALAAkACAAIAAkACQAIAAcABwAHAAgACQAKAAgABwAFAAUACAAI
AAgACAAIAAcABgAGAAkACQAJAAgACwAJAAYABwAJAAkABgAIAAoACgAKAAoADAAMAAwA
DAALAAsACgAHAAcABwAFAAcACwALAA0ACwAIAAcACAAHAAYADAAQAAsABwAIAAcABwAJ
AAkACAAHAAcACAAIAAoACAAEAAYACQAFAAUACAAIAAQAAQADAAUAAwABAP//AAD+//z/
/P/8//z/+//6//j/9v/2//f/9//w//P/9v/2//X/9P/0//X/8v/x//L/8f/v/+7/7f/s
/+r/6f/u/+//7P/r/+v/6v/r/+v/6v/q/+j/6f/q/+r/5v/m/+j/6P/n/+b/5P/i/+T/
6f/s/+n/6v/q/+f/5//k/+L/4P/e/+T/4//k/+f/5v/l/+X/5P/k/+X/5f/k/+X/5f/k
/+X/4//i/+L/4//k/+X/5v/r/+r/6v/n/+b/5f/k/+X/5v/n/+j/6//s/+3/7v/u/+7/
7v/w//P/9P/0//b/9P/z//P/9f/2//X/9P/1//X/9f/5//3/+//7//f/9v/0//P/8f/w
//D/7//t//D/9P/0//T/9P/0//b/+P/4//b/+P/4//j/+f/6//r/+v/1//X/9f/0//X/
9f/1//f/+f/3//r/+v/1//T/9P/z//b/+v/8//7//f/9//z/+f/2//D/5//p/+//7f/s
//P/AQALABIAHgAnADAAQgBZAGwAfQCRAJwAnwCZAIEAZABUAEoAMgAaAAgA9v/r/+3/
6//n//H///8FAAUADAAPAAgA/v/+//3/+f/7//3//f/6//f/9v/4//n/+f/4//j/+P/5
//n/+P/1//b/9v/2//j/+P/1//P/8f/w//L/8f/x//H/8v/y//P/9f/1//T/8//y/+//
7//v/+//8P/x//P/9P/z//L/8P/u//H/8v/z//T/9f/2//j/+f/5//f/9//5//v/+f/5
//n/9v/1//X/9v/4//n//P///wAAAAD///v//f///wIAAgAEAAQABQAFAAMAAgACAAEA
BAAGAAkACQAIAAoACwALAA0ADQAOAA4ADQAPABAAEQAUABUAFwAYABkAGQAaABsAFwAV
ABIAEAALAAgACQAKAAgABgAEAAIAAwAEAAUABgAHAAYABQAGAAgACAAHAAcACQAIAAgA
CQAIAAYABAADAP3/+//6//n/9v/z//D/7v/u/+3/6//o/+j/5v/m/+b/5v/l/+P/4f/h
/+D/4P/h/+P/4v/h/+H/4P/g/+D/4P/g/+H/4f/j/+b/5v/m/+b/5P/j/+L/4v/k/+X/
5v/m/+f/5f/i/+P/5v/p/+n/7v/y//L/8v/y//D/8P/w//D/7//v/+7/6//o/+f/5P/l
/+n/6f/r/+n/5//n/+n/6f/n/+z/7//p/+j/6v/q/+v/7P/t/+3/7f/w//L/8//2//b/
8v/0//f/9//3//r/+v/4//X/9//5//P/7//r/+r/7P/s/+7/8P/v/+//7//u//D/8P/x
//H/6v/t//D/8P/w//D/8f/z//X/9f/3//f/+P/4//j/+P/3//X/+f/5//j/9//3//b/
8v/x/+//7v/w//P/9v/4//P/8v/z//L/9P/0//P/8v/0//n//P/5//z//P/5//n/+v/6
//r/+v/9//v/+//9//X/9//+/wIA/v/8//z//P/8//3/AAACAAQABQAIAAkACQAIAAkA
BgADAAEAAQABAAEABwALAAkACQAGAAYABwAHAAMAAgABAP//+//8//3//P/8//z//P/+
/wIAAgACAAQABgAGAAYABgAFAAQAAQABAP///v/9//3/+v/7//r/9//9//7//f/+/wEA
AQACAAQAAgACAAIAAwADAAMA/v/+////+//v/+3/9v/9/wMADwAcACIAJwAwAEAAVQBu
AIkAnQCmAKkAowCNAHIAYgBcAEoALgAaABIACQD///3//f8FAA0AEQAVABgAGwAaABIA
EAAPAA0ADQALAAsACAAFAAAAAgADAAMAAgACAAIAAwAFAAYABQAIAAcABgAHAAYABAAF
AAYACAAIAAcABwAHAAUABAAEAAUABgAGAAYABgAFAAUABQAFAAcABwAIAAgABwAGAAQA
AgAEAAQABAAEAAIAAgADAAMABQADAAMABQAFAAMAAwADAAAA/////wAAAQABAAMABQAH
AAgACAAFAAcACQAMAAwADAAMAA0ADQAOAA4ADwAPABEAFAAYABkAGAAaABsAGwAdAB0A
HgAeAB4AHwAfAB8AIQAhACIAIgAlACcAKgAtACwAKwApACgAJwAmACkALAAtAC4ALwAw
AC8ALgAtACwALQAsACsALAAtACwAKgApACcAJgAmACcAKQAoACcAJwAmACUAJQAlACIA
IQAgACAAHgAdABsAGAAYABYAFgAWABcAFwAWABUAFAAUABUAFwAYABgAGAAZABUAFAAT
ABIAEgATABMAFQAYABgAGAAYABsAGwAbABwAHAAbABoAGAAcABsAGQAbABkAGQAWABgA
GgAaABoAGgAbABwAHQAeACEAIQAgAB0AHAAbABgAGQAdAB0AHwAdAB0AHQAfAB8AGgAe
ACAAGQAZABwAHQAfAB0AHQAcABsAGgAaABkAGgAaABYAGAAbABoAGwAfACAAGwAXABgA
GQAYABUAEgASABIAEAAQABAADQALAAkABgAEAAIAAQD///v///8DAAQABgAGAAcACQAJ
AAkACwALAAcABgAFAAQA/v/7//7//f//////AAAAAP7//f/7//r/+v/7//z//P/6//r/
/P/8//r/+P/1//L/8//5//3/+/8AAAAA/f/9//7//v/+//7////9//3/////////AAAA
AAAAAQABAAAAAgABAP/////9//z//P/9//z/+//6//3/AAD+//z//P/8//z//f/+////
AAD///7//f/8//r/+v/6//r//P/+////AAAAAAIAAgABAAMABQADAAEAAQABAAEAAQAB
AAMA///9//n/+P/4//f/9v/2//b/9f/w//L/9P/0//L/8v/y//T/+P/4//j/+v/5//j/
9//2//X/9P/x//H/8//y//H/8f/y//X/9v/1//j/+P/2//b/9v/1//X/9v/3//j/+f/7
//v/+f/2//b/8//p/+X/6//0//f///8NABQAGgAhACoAOgBLAGAAewCTAJ4AnwCdAIsA
bgBcAFIAPgAeAAwABAD5//H/7f/v//n///8BAAMABgALAA4ACgAKAAcA///5//f/9//0
//H/7P/u/+//7//t/+z/6//r/+v/6v/n/+j/6f/q/+3/7v/y//X/+P/8//v/+f/4//f/
+P/4//n/+//6//r/+v/6//z//f/+/////////wAAAAAAAAAA///+//7//v/+//7//v/+
///////+//v/+v/7//3/+//7//v//P/7//v//P/8//v//P/9////AAAAAP3/+//9/wAA
AAACAAIAAwADAAIAAgADAAMABgAIAAsACwAKAAwADQANABAAEQATABQAFwAbAB4AIQAi
ACEAIQAgAB4AGwAZABcAFAATABEAEAAMAAgACAAIAAcABgAFAAQABAAEAAQABAAEAAIA
AAAAAAEAAAD+//3////+//7////9//z/+//7//r/+f/5//n/+P/3//b/9v/2//X/8//w
/+7/7P/s/+z/6//r/+r/6f/l/+T/5P/l/+j/6P/o/+n/6v/q/+r/6v/p/+n/6P/p/+r/
6v/q/+r/6v/p/+j/6P/p/+n/6f/o/+n/5//k/+X/6P/p/+f/6v/r/+r/6f/o/+n/6v/r
/+z/7P/r/+n/5f/p/+v/6//v/+//7f/t/+n/6f/p/+v/6//n/+z/7//p/+b/6P/o/+n/
6//r/+r/6f/o/+j/5//o/+r/5v/o/+v/6f/p/+z/7P/o/+X/5//p/+n/5//l/+b/6P/m
/+b/5v/n/+f/5//m/+T/5P/l/+X/3//h/+P/4v/j/+T/5v/p/+f/5f/l/+P/5f/m/+f/
6P/j/+H/5f/l/+X/5f/m/+b/5v/n/+f/6P/o/+n/6v/q/+r/6v/s/+z/7P/s/+v/6v/p
/+3/7//r/+3/7P/o/+f/5//o/+n/6v/r/+n/6f/r/+n/6f/q/+r/6P/p/+n/6P/q/+n/
5//n/+n/6P/o/+n/6f/p/+n/7f/u//D/7f/s/+v/6v/p/+j/5//m/+j/6P/o/+j/6P/o
/+j/6P/q/+v/7P/s/+7/7v/t/+3/8f/v/+3/6//p/+n/6f/t//H/7//v/+v/6v/q/+n/
5//k/+P/4f/e/+P/5v/n/+j/5v/k/+T/5P/i/+L/5P/k/+f/6P/p/+n/5v/j/+P/4//l
/+X/5v/n/+j/5//k/+b/5v/k/+T/5f/o/+r/7f/u/+z/7P/t/+3/7//u/+j/3//b/9n/
1//Y/9//6//3//7/BAANABwAKgBBAFoAbwB9AIgAkQCJAHUAXgBKADwAJgAKAPr/8v/p
/9//1//X/9//5//r//H/+v////7/+v/4//P/7f/v//H/8f/u/+v/6v/s/+3/7f/q/+j/
5v/l/+f/6P/n/+r/6f/o/+n/6P/m/+f/6P/q/+r/6f/p/+n/6P/m/+X/5f/o/+j/6P/o
/+f/5//n/+f/5//n/+j/6P/o/+j/5//m/+b/5v/m/+b/5v/m/+f/5//o/+f/6P/r/+z/
6f/o/+f/5//n/+j/6v/u/+//8v/1//X/9P/y/+3/7f/v//L/8v/y//L/8//z//f/+v/+
/wEAAAACAAUABQAGAAgACQAJAAoACwANAA4ACwALAAoACQALAAsADAAMAA8AEQAUABcA
GgAbABsAHAAcABoAHAAeAB4AHgAeAB4AIAAgACAAIAAdABgAEwAQABMAFAAUABUAGAAY
ABkAGwAdABwAGwAbABsAGwAcAB0AGgAZABgAGAAZABkAGAAWABQAEgASABIAEQAPAAwA
CQAFAAQABAAFAAAA/P/4//X/9f/2//f/+P/+/wMABwANABAAEAAQABAAEQARABEAEgAR
ABEAEQAQABMAEQAOAA8AEgATABEAFAATABIAEQAQABMAFAAVABYAGQAZABgAFQAVABUA
EwAVABcAFwAZABcAFAATABQAEwASABgAHAAXABIAEgAQAA8AEAARABEAEQAOAA4ADQAO
AAwABgAGAAcAAgABAAMAAgD9//f/9v/1//X/8//x//L/8v/w//D/8P/w/+//7v/s/+7/
7v/v/+//7P/x//b/+P/+/wIABwANAA0ADQAPAA8ADgAOAA4ADgALAAkADQANAA0ADQAO
AA4ADwAPAA4ADgAMAA0ADgAOAAoACgAMAAwADgAOAA0ADAAKAA0ADgAJAAoACgAHAAcA
BAAEAAQABAANAA8ACQAGAAgACgAMAA4ADgAQABEAEgAPABAADwANAA0ADwANAAsADQAP
ABEAEwAUABcAFAATAA0ADAAMAAsABwAGAAUAAwABAAQABwAIAAoACgAKAAwACwAKAAkA
CgAKAAoACgAKAAsACgAHAAcAAwAAAP3/+//4//n/+P/1//b/9v/0//T/8//z//T/9v/2
//b/9v/3//X/9//2//b/9//1/+//8f/4//3/BQANABYAKAA1ADwASgBhAHYAiQCfAK4A
swCvAJ0AgABuAGYAUgA4ACQAGAAHAPf/8//1//v/CwAZABsAIAAlACIAHAAcABkAFQAV
ABUAFQASAA8ABwAGAAQAAQD9//z/+//7//7/AAAAAAQABQAGAAkACgAMAA0ADgAQABIA
EQARABEAEAAOAA0ADQAQABAAEAAQAA4ADQAMAAsACwALAAwADAALAAoACAAGAAEA/v/7
//j/9v/0//P/8f/v/+3/7f/v//H/7//v/+//7P/r/+v/7P/x//X/+/8BAAYACAAJAAcA
CgANABEAEgATABQAFgAXABgAGAAZABkAGgAcAB8AHwAiACQAJQAlACQAIwAjACIAJQAn
ACgAKQArACsALAAsACsAKwAsAC0ALwAvAC4ALgAtACwALwAyADAAMAAwADAAMgAyADIA
MgA0ADIAMAAwADIAMgAxADEAMAAuAC0ALQAuAC4ALgAvACoAKQApACkAJQAjACEAIAAe
AB0AGwAYABkAGAAZABoAHQAdABwAGwAZABgAGAAZABgAFgAUABMAFAAUABQAFAARABEA
EAARAA8ADgANAAwACwAJAAcABgAGAAUABAACAAAA/f/5//n/+//7//j/+v/6//r/+v/6
//f/9v/1//T/9v/3//f/9f/1//X/8//1//b/9f/2//P/8v/z//b/9//y//b/+P/x/+7/
8P/w//H/8//z//L/8f/z//T/9P/2//P/7v/v//H/7//v//L/8v/w/+3/7//x//D/7f/q
/+r/7P/q/+r/6v/s/+3/7v/u/+z/7P/t/+3/6v/t//D/8P/u/+7/7//x/+7/7f/u/+3/
7P/s/+z/7P/r/+n/7f/t/+z/6//r/+r/7P/t/+3/7v/s/+3/7v/u/+r/6v/s/+z/7f/s
/+r/6P/o/+3/8P/t/+//7v/q/+n/6v/q/+r/6v/v/+3/7f/v/+z/6//r/+r/6//t/+7/
7v/w/+//7f/t/+7/7v/v//H/7//v/+//8//u//D/8v/y//L/8v/z//T/9f/2//b/9v/2
//b/+P/4//j/+P/4//j/+P/4//n/+f/5//j/+P/4//f/9//6//n/+P/3//j/+f/6////
AgD///7/+f/4//j/9//1//b/9f/z//D/8P/y//L/8v/1//b/+f/8//v/+v/7//r/+P/4
//j/9//4//X/9f/1//b/9f/1//X/9f/1//P/9v/2//T/9P/1//b/+P/7//z//v/+////
///9//z/9v/t/+3/8//z//b///8JAA8ADgAUACEALAA4AEsAYAB7AJEAmACbAJMAeQBg
AFQAQgAmABQADAD+//H/7f/r/+//+f8DAAkAEQAYABkAFAAQAAoABwAJAAsACQAHAAIA
/f/5//r/+v/5//b/9P/y//H/8P/w/+7/8P/u/+7/8P/w/+3/7f/t/+7/7P/r/+v/6//r
/+r/6v/r/+v/6v/p/+j/6f/p/+n/6f/n/+f/6P/o/+b/5v/l/+T/5//o/+n/6v/p/+j/
6P/n/+n/5//n/+n/6f/n/+f/5//m/+X/5f/m/+f/5//p/+v/7f/u/+7/6//p/+v/7v/u
/+//8P/y//P/8v/w/+//7f/u//D/8//z//L/9P/1//X/8//z//T/9P/3//n/+v/7//7/
//8BAAIAAAD///////8BAAEAAAAAAP///v8BAAQABgAGAAYABgAGAAYABgAGAAQAAgAA
AAAAAwAEAAQABQADAAIAAgADAAEAAAD//////P/7//v/+//9//3//f/+//z/+//5//b/
9v/0//T/9P/1//X/9P/z//L/8v/z//X/+P/4//j/+f/5//r/+//8//z//f/9////AAAA
AAAAAAD///3/+//6//r/+f/4//b/+P/1//H/8f/x//H/7v/w//T/9P/0//T/8//y//H/
8P/z//P/8v/v/+//7//t/+//7//v//H/7//u/+//8v/z/+7/8v/0/+3/6v/s/+z/7f/v
/+//7v/t/+z/7P/r/+z/7v/q/+z/7//q/+n/6//q/+v/6f/s/+//7P/p/+b/5v/o/+b/
5v/m/+b/5f/k/+L/4//k/+b/5//k/+f/6v/q/+j/6P/p/+v/6f/n/+f/5f/i/+L/4v/i
/9//3f/h/+H/5P/l/+f/6P/k/+P/4f/g/+L/4//k/+T/5P/k/+b/5v/j/+L/4P/e/9//
5f/p/+f/5//m/+L/4f/h/+L/4//k/+f/5f/l/+f/5f/l/+b/5v/o/+n/6f/o/+b/4//f
/93/4P/g/+H/4//j/+P/4//n/+L/4v/l/+b/5//o/+X/5P/j/+L/5P/m/+f/6P/q/+z/
7P/r/+v/7f/r/+n/5//n/+f/5//p/+3/6//r/+f/5v/m/+X/4f/g/9//3f/a/9z/3v/e
/+D/4P/g/+L/4//i/+H/4v/i/+L/4v/i/+T/5P/i/+P/4f/g/9//3//f/+H/4f/f/+H/
4P/d/9z/3f/d/97/4P/i/+L/4v/j/+P/3//e/9z/2f/V/9H/z//Q/9f/4f/t//L/+P8D
AA4AHgAzAEgAYQB3AIAAgwCBAG0ATgA+ADgAJgAIAPL/6P/f/9P/z//R/93/6f/p/+n/
9P/5/+7/5v/m/+X/4//l/+f/5//k/+H/3v/g/+H/4f/h/+D/3//f/+D/4P/e/+D/3//e
/9//3v/f/+H/4//m/+T/4f/f/93/2//a/9r/2//e/97/3v/e/9//3//f/9//3v/d/93/
3P/e/97/3f/c/9r/2v/a/9r/3P/c/93/3f/d/9v/2//d/9//3f/d/93/3P/b/9v/3P/f
/9//4f/j/+P/4v/g/9v/3f/f/+L/4v/i/+L/4//j/+b/5v/n/+f/5//o/+r/6f/s/+7/
7//v/+3/7f/u/+7/7//x//L/8//1//X/9v/2//f/9//4//n//P/9//3//v/8//r//P/+
/wAAAAAAAAAA/v/+//7//v8BAAAA//8AAAEAAAD+//3//f/8//z//f/7//r/+f/5//b/
9f/1//X/9P/z//L/8v/0//P/8f/u/+z/6v/q/+r/6//r/+r/6f/p/+j/6P/p/+f/5v/l
/+X/5f/m/+f/6P/m/+f/5//p/+j/6P/o/+j/6P/n/+b/5v/p/+n/6f/o/+n/5//k/+X/
5f/l/+L/5P/o/+j/6P/o/+b/5v/m/+b/6P/p/+n/5//o/+n/6P/r/+n/5//n/+P/5P/l
/+j/6f/m/+r/7P/l/+L/5P/k/+X/5f/l/+T/4//j/+T/5P/m/+j/5P/m/+n/5P/j/+X/
5P/i/9//4f/j/+L/4f/g/+L/5P/i/+L/4v/i/+H/4P/e/97/3v/f/9//3P/f/+L/4v/g
/+D/4f/j/+H/4f/j/+P/4P/g/+D/4P/b/9n/3f/d/97/3//h/+L/3//f/97/3v/c/93/
3v/e/9z/3P/e/97/3//e/9z/2v/a/9//4v/f/+D/4P/d/93/2v/c/97/3v/c/9z/3P/c
/97/4P/h/+L/5f/o/+n/6f/o/+n/5v/j/9//3//f/9//4f/l/+P/4//f/97/3v/d/9z/
3P/c/9v/2v/c/97/3v/g/+L/5P/o/+//8v/1//r/+v/6//r/+v/6//r/+P/5//z//P/8
//3/AAADAAQAAwAJAAoACQAKAAoACQAJAAoADAAMAAwADQAPAAsACAAKAAkABQADAAMA
CAALABMAIwAuADAANwBGAFYAaQCEAJsAqQCsAKkAlwB3AFwAUgBAACYAEAACAPL/3f/X
/9v/3f/d/+X/7//z//L/8f/w//D/7v/p/+n/6//o/+f/4//f/9r/3P/d/93/3f/e/9//
4f/g/+D/3v/g/+L/4v/k/+T/6P/r/+7/8v/4//v///8DAAUABgAIAAsADAAMAAwADAAM
AA0ADgAPABEAEQASABIAEQAQAA4ADAAPABIAFQAYABoAGgAbABsAGwAZABkAGwAeAB0A
HgAfABwAGwAbABwAGwAbAB0AHwAgACAAHwAbABsAHQAgACAAIAAgACEAIQAiACIAIwAj
ACIAJAAnACcAJgAoACkAKQApACkAKgAqACwALwAxADMAMwAzADQANAA0ADMAMwAzADMA
MwAyADIAMAAuADAAMgAyADIAMgAyADAAMAAwADAAMQAwAC8AMAAxADAALgAtAC8ALgAu
AC8AMAAwADAAMQAuAC0ALQAtAC4ALQAsACwAKgApACcAJAAgAB4AHgAeACIAIwAjACMA
HwAeAB4AHwAdABwAGwAbABcAFAARAA4AEQATABQAFwAZABoAGwAcAB0AHQAdAB4AIgAl
ACgAKgAtACsAKAApACsAKwAoACoALAAsACwALAAsACwALAAsAC8ALwAuACsAKwArACkA
KwAqACkAKgAnACgAKQAsAC0AKAAsAC4AJwAmACgAKAApACsAKwAqACkAJwAoACgAKgAn
ACAAHwAfABkAFQAUABAADAAHAAcABwADAP//+//6//z/+v/6//r/+f/5//n/+P/3//b/
9v/1//P/+f///wIAAQAAAAAAAQACAAMABgAHAAgACgAMAA4ADAALABAAEQASABMAFQAW
ABcAFwAWABYAFgAXABgAGAAYABgAGgAaAB0AHgAeAB4AGwAfACEAHQAeAB4AGwAbABoA
GgAaABoAHwAdAB0AHwAfAB8AIAAgAB4AHQAbABgAFQARAAwACQAFAAIAAAD//wIABQAI
AA8AFgASABMAFAAVABYAEwASABEAEAANAAoABwAEAAcACgANABAAEQASABUAFwAWABYA
GAAYABIADQAKAAMA/v/7//r/+f/4//v//v/7//n/9f/0//T/8v/v/+3/6//q/+j/6//u
/+z/7P/s/+z/8f/0//X/9v/3//b/9f/0//L/8f/w/+3/6//r/+r/6f/o/+f/6P/n/+b/
6v/r/+r/6v/r/+v/7P/s/+r/6P/m/+//6//n/+b/3v/X/9X/0f/R/9r/3//l//X/AgAG
AA8AHgAmADMATgBrAH8AjACNAIEAZwBKADoAMAAcAAQA8P/k/9v/0//R/9f/3f/h/+n/
7//2//f/8v/q/+b/6//p/+P/4//j/+D/3f/d/+D/4v/j/+H/4P/f/9//4f/i/+H/5P/j
/+L/4//i/+H/4f/h/+L/4f/f/97/3f/d/9z/3P/d/9z/3P/c/9z/2//b/9v/2//Z/9n/
2v/a/9r/2v/Z/9j/2f/a/9v/3P/a/9r/2//b/93/2//b/93/3f/b/9v/2//b/9v/3P/e
/9z/2//c/93/3P/c/9v/1//a/93/4f/i/+H/4P/g/9//4P/g/+H/4f/g/+L/5f/l/+T/
5v/n/+f/5f/l/+b/5v/o/+v/7f/v//H/8f/y//L/9f/1//b/9//4//n/+f/6//b/9P/2
//j/+v/6//r/+v/6//r/+v/6//z/+v/4//j//P/8//v/+//5//j/+P/5//n/+P/3//f/
8v/x//H/8f/y//H/8P/w//H/8f/w/+7/6v/o/+j/6P/r/+v/6v/p/+f/5v/m/+f/5//m
/+X/5f/l/+b/5//o/+f/5//m/+f/6P/o/+j/6P/n/+X/4//i/+X/5f/l/+T/5v/l/+P/
5f/n/+f/5P/m/+r/6v/q/+r/6v/q/+r/6v/p/+n/6P/l/+f/5//l/+f/6P/n/+j/5f/m
/+f/6v/r/+b/6v/s/+X/4//m/+f/6f/n/+f/5v/l/+T/5P/j/+T/5f/i/+X/6f/m/+X/
5//m/+X/4//m/+n/6P/l/+L/4v/i/+D/4P/g/+P/4//j/+L/4v/i/+P/4//c/9//4v/i
/+D/4P/h/+P/4v/h/+L/4f/g/+D/4P/g/9//3f/h/+H/3//f/+D/4P/g/+H/4f/i/+H/
4f/h/+D/3v/e/+D/4P/g/+D/3//e/9z/4f/k/+H/5P/k/+H/4f/e/97/3v/e/9//3f/d
/9//4P/h/+P/5P/j/+P/4v/g/+L/4f/f/9//3f/c/9z/3f/f/9//3//j/+D/3v/c/9z/
3P/c/93/3v/f/+D/3//e/93/3v/g/+L/4//m/+b/5f/l/+f/5f/j/+H/4f/f/9//4//n
/+b/5//k/+T/5v/l/+P/4v/h/9//3P/e/+P/5v/p/+z/6v/s/+7/7v/t/+7/7f/s/+v/
6v/o/+b/4f/h/+H/4P/c/9v/2v/b/93/2//e/97/3P/c/93/3f/b/9z/2//a/9v/3f/e
/93/3P/a/8//yf/N/83/yv/R/93/5//u//b/AwAOABoAKwBAAFsAdQCCAH8AdwBnAFIA
PAAoABQABAD0/97/z//J/8f/zf/V/9//4//j/+j/7f/q/+j/5v/j/+H/3//f/9//3P/Z
/9j/2v/b/9v/2f/Y/9f/1//a/9r/2P/a/97/4P/k/+b/5//p/+v/7v/t/+v/6v/p/+v/
6v/q/+v/7f/u/+//8P/t/+3/7f/t/+7/7//x//L/8//0//T/9P/2//b/9v/2//b/9v/3
//f/9//1//X/9//5//f/9//3//T/8//z//T/8//x//H/8f/0//b/9//1//T/9f/3//b/
+P/4//n/+f/7//z//v////7/AAADAAMABgAIAAkACQALAAsADAAMAA0ADwAQABEAFQAV
ABYAFgAVABUAFgAXABcAFwAWABYAFAASABQAFgAZABoAGwAcABsAGgAZABgAGgAYABYA
FgAaABoAGQAZABgAFgAVABUAEwASABEAEQAMAAsACwALAAsACwALAAwADgANAAsACAAF
AAIAAQAAAAMAAwACAAEA/f/8//z//f/+//7//v////z//P/8//z/+//7//r/+//+//z/
+P/4/w==
         </WaveFormData>
      </LeadData>
      <LeadData>
         <LeadByteCountTotal>10000</LeadByteCountTotal>
         <LeadTimeOffset>0</LeadTimeOffset>
         <LeadSampleCountTotal>5000</LeadSampleCountTotal>
         <LeadAmplitudeUnitsPerBit>4.88</LeadAmplitudeUnitsPerBit>
         <LeadAmplitudeUnits>��V</LeadAmplitudeUnits>
         <LeadHighLimit>2147483647</LeadHighLimit>
         <LeadLowLimit>268435456</LeadLowLimit>
         <LeadID>V1</LeadID>
         <LeadOffsetFirstSample>0</LeadOffsetFirstSample>
         <FirstSampleBaseline>0</FirstSampleBaseline>
         <LeadSampleSize>2</LeadSampleSize>
         <LeadOff>FALSE</LeadOff>
         <BaselineSway>FALSE</BaselineSway>
         <ExcessiveACNoise>FALSE</ExcessiveACNoise>
         <MuscleNoise>FALSE</MuscleNoise>
         <LeadDataCRC32>3316475827</LeadDataCRC32>
         <WaveFormData>
BgAGAAYABgAFAAQAAwACAAMABAAFAAYACAAIAAgACAAIAAgACAAIAAYABgAGAAYABgAG
AAYABgAGAAYABgAGAAYABgAHAAsADgAQABIAEAAQABIAEgATABUAFgAWABYAFgAVABQA
EgAMAAgABgAEAAQAAwACAAEA/v/9//3//f/9//3//f/8//v/+v/5//n/+f/6//z//f/9
//7///8AAAIAAgACAAEAAQABAAEAAQADAAQABQAGAAUABAADAAMAAwAFAAUABQAFAAYA
BgAGAAgACwARABQAGwAoADMAOwBAAEUAQQAxAB8AEAACAPv/+f/x/+D/xP+Z/2j/P/8t
/yj/KP8t/zP/OP87/0P/TP9Y/2f/df+F/5b/q/+7/8n/2P/n//D/9//6////AgADAAQA
BAAFAAYABwAJAAwADQAOAA8AEAAQABEAEQASABIAEwAUABIAEgATABMAEwAUABUAFQAT
ABMAEwAUABUAFQAVABYAFgAWABcAFwAZABkAGQAaABoAGgAaABoAGQAYABcAFwAaABsA
HAAcABwAHgAfAB8AHQAcABsAGwAcABwAHAAeAB4AHgAfACAAHwAfACEAIQAhACEAIgAj
ACQAJAAkACQAJgAnACcAJwAmACYAJgAmACkAKQAqACoAKQApACgAJwApACkAKQApACkA
KAAnACcAJgAlACQAJAAhACAAHwAeAB0AHAAcABsAGgAYABYAFgAXABYAFgAWABgAFwAX
ABcAFQAUABMAEgASABIAEgASABMAFAAUABMAEwATABQAFAAQAA8ADwAPAA0ADAALAAoA
CgAKAAoACwAIAAgACAAIAAYABQAFAAQABQAFAAYACAAHAAYABgAFAAgACAAIAAgABgAG
AAYABgAIAAgACAAIAAcABwAHAAgABgAGAAUABQAGAAYABgAGAAkACQAJAAkACgAKAAsA
CwAJAAkACAAIAAoACQAJAAkABwAHAAcABgAGAAYABgAGAAcABwAHAAUABwAHAAUABQAH
AAcABwAHAAgACAAIAAcABwAHAAcABwAFAAUABAAEAAUABAAFAAYABAADAAMAAwAAAAAA
AAAAAP////////////////////////////////7//f/8//v/+//9//3//P/6//r/+//7
//3/+//7//v//f/9//3//v/+//3/+//5//n/+f/6//r/+v/5//n/+f/4//f/9//3//f/
9v/2//b/9v/2//b/9//5//j/+P/4//b/9v/2//b/9P/0//b/9v/3//j/+P/4//j/+P/4
//j/9v/2//b/9//3//f/9//z//j/9v/4//j/+P/4//r/+v/6//r/+P/4//j/+P/6//r/
+////wIABAAGAAQABAAGAAYABwAKAAwADQAOAAwACwAKAAgABAAAAP7//P/8//v/+v/5
//j/9//3//f/9//3//f/9v/3//b/9f/1//X/9v/4//n/+//8//3//v/8//z//P/7//3/
/f/9//3//v/+//7//v///wAAAQADAAEAAwADAAMABQAGAAYABgAIAAkADQASABkAIgAt
ADkAQgBDADsALQAfABAABAD9//n/6//Y/7r/i/9a/zv/M/8u/yT/Kf8x/zb/Of8//0z/
WP9n/3n/i/+e/6//wf/R/+D/6//y//n//v///wIAAwAEAAQABQAGAAcACQAIAAkACgAL
AAwADAANAA0ADgAOAA8AEAAQABAAEQARAA8AEAARABEAEwATABMAFAAVABUAFQAWABQA
FAAVABUAFwAXABcAGAAaABoAGgAaABsAGgAZABkAGAAZABoAGgAZABoAGgAZABoAGgAa
ABsAHgAeAB4AIAAgACAAIQAiACEAIQAjACMAIwAjACQAJQAoACgAKAAoACcAJwAmACUA
KAAoACgAKAApACkAKgAqACsAKwAqACkAKQApACkAKQArACoAKQApACgAJwAmACYAIwAi
ACEAIAAdABwAHAAbABoAGAAWABYAFQAUABQAFAAUABMAEwATABQAFAAUABQAEgASABIA
EgATABQAFAATABAADwAPAA4ACgAJAAkACQAIAAgACAAIAAUABAADAAMAAgACAAIAAgAC
AAEAAQAAAAIAAQABAAIAAAAAAAEAAQACAAIAAgACAAQABAAEAAQAAgACAAIAAgAEAAUA
BgAIAAYABgAFAAUABwAIAAkACgANAA0ADQANAAoACgALAAsACQAJAAgACAAGAAUABQAF
AAgACQAKAAoACAAIAAgACAAJAAkACQAHAAkACQAHAAcABwAHAAcABwAIAAgACAAHAAkA
CQAJAAkACwALAAoACgAKAAgACAAIAAgABwAHAAcABAAEAAQABAADAAMAAwADAAMAAwAD
AAMABQAFAAUABQADAAMAAwADAAMABQAFAAQABAAEAAUABQAGAAUABgAHAAUABQAFAAYA
BwAHAAYABQAFAAUABgAGAAQAAwADAAMABAAFAAcACQAJAAgACAAIAAgACAAIAAkABwAG
AAYABgAEAAQABAAEAAgACAAIAAgABgAGAAYABgAGAAcACwAOABAAEgAQABAAEgAUABUA
FwAYABYAFgAWABUAFAASAA4ACgAKAAgABgAFAAIAAQAAAP//AQABAAEAAQABAAAA///+
//v/+//7//z//v///wEAAgADAAQABAAEAAIAAQABAAEAAwADAAQABAAEAAQABAAEAAYA
BwAHAAkABwAHAAcACAAGAAYACgARABUAGgAhACgAMwA7AEAAQwBDADcAJQASAAIA/f//
//X/6P/U/7H/gv9b/0X/QP88/0H/R/9Q/1n/X/9i/2r/d/+B/43/mv+p/7n/x//Y/+n/
8v/5/wIABwAJAAkACQAIAAsADAANAA8AEAARABIAEwAUABQAFQAVABQAFAAVABYAFgAW
ABcAFwAXABgAGQAZABcAFwAXABgAFwAXABcAGAAaABoAGwAbABoAGQAYABgAGgAaABoA
GgAZABgAFwAXABoAGwAcABwAGwAcABwAGwAbABoAGQAZABwAHAAcAB4AHAAcAB0AHgAf
AB8AIQAhACIAIwAlACcAJgAkACIAIAAkACUAJQAlACgAKAAoACgAKAAnACcAJgAnACcA
JgAlACUAJQAlACUAJwAmACUAJQAiACEAIAAgAB8AHgAdABwAHQAcABwAGwAaABgAFgAW
ABcAFgAWABYAFAATABMAEwAUABQAFAAUABQAFAAUABQAFQAWABYAFQATABMAFAAUABMA
EwAUABUAEgASABIAEgATABIAEQARAA8ADgANAAwADQANAA4ADgAOAA0ADQAOAA4ADgAP
AA8ADgAOAA4ADgAQABAAEAAQABAAEAAQABAAEgATABQAFgAVABQAEgARABQAFAAUABQA
EwATABMAEwAUABQAFQAVABMAEwASABIAFAATABMAEwATABMAEwASABAAEAAQABAADwAP
AA8ADQARABEADwAPAA8ADwAPAA8AEAAQABAADwANAA0ADQANAA0ADQAMAAwADQAMAA0A
DgAOAA0ADQANAAwADAAMAAwACAAHAAYABQADAAMAAwADAAMAAwADAAMABQAFAAUABQAD
AAUABQAEAAIAAgADAAMABAADAAQABQADAAMAAwAEAAMAAwACAAEAAQABAAIAAgACAAEA
AQABAAMAAwAEAAUAAwACAAIAAgACAAIAAgADAAMAAgACAAIABAAEAAQABAACAAIABAAE
AAUABgAGAAYABAAEAAQABAAEAAQABAAFAAMAAwADAP//AAAAAAEAAgADAAQABAAEAAQA
BAACAAIAAgACAAIAAgACAAIAAwAHAAoADAAOAAwADAAOABAAEQATABQAEgASABIAEQAS
ABAADAAIAAUAAgD///3//v/9//z/+//7//v/+//7//v/+v/5//j/9v/1//T/9P/2//f/
+f/6//v//P/8//z//P/7//v/+//9//3//v/+//z//P/8//z//v//////AQADAAMAAwAE
AAIABAAGAAkADQASABsAJAAxADkAPgBBAD0ALQAbAAwAAAD9//f/7f/c/8D/l/9k/z//
Mf8q/yL/Jf8x/zr/Pf9B/0j/VP9l/3X/hf+Y/6f/s//F/9r/6//y//X/+P/7//z//f/+
//7//f/+////AQACAAMABAAFAAgACAAJAAkACgAKAAsADAAOAA4ADwAPAA8AEAARABEA
EQARABEAEgATABMAEwAUABYAFgAXABcAGQAZABkAGgAYABgAGAAYABoAGgAaABsAGQAZ
ABkAGAAaABwAHQAdAB0AHAAbABsAHAAcABwAHgAeAB4AHwAgAB8AHwAhACEAHwAfACAA
IQAiACIAIgAiACYAJwAnACcAKgAqACoAKgApACkAKgAqACsAKwAqACkAKgArACwALQAr
ACoAKQApACcAJQAjACIAIQAgAB8AHgAaABgAFwAVABYAFAASABIAEQAQABAAEAAPAA0A
DAALAAoACgAKAAoADAAMAAwADAALAAwADAALAAkACQAKAAoACAAHAAcABwAEAAQABAAE
AAUABAADAAMAAAAAAAAAAAACAAEAAQAAAAIAAQABAAIAAAAAAAEAAQACAAIAAgACAAQA
BAAEAAQABAAEAAQABAAEAAMAAgACAAMABAAEAAUABAAEAAQABAAFAAUABQAFAAQABAAF
AAUABQAFAAQABAAEAAMAAwADAAQABQAGAAYABAAEAAQABAADAAMAAwABAAUABQADAAMA
AwADAAMAAwADAAIAAQD//wEAAQABAAEAAwADAAIAAgAAAP7//v/+/wAA/////////v/+
//7//v/9//3//f/9/////////////v/9//z/+//9//3//f/9//z//f/8//r/+v/6//v/
+//8//v//P/9//3//f/9//7///////7//f/9//3//v/+//7//f/9//3//f/9//7////9
//z//P/8//7//v/+///////+//7//v/+//7//v/+//7//v8AAAAAAAAAAP///v/+//7/
/v/+//z//P/8//3/////////+//+//7//P/8//z//P/8//z//P/8//z//P/8//z//P/8
//z//f8BAAQABgAIAAgACAAKAAoACQALAAwADAAMAAwACwAKAAgABAAAAP7//P/6//n/
+P/3//b/9f/1//P/8//z//P/9P/z//L/8f/v/+//8P/y//X/9//4//n/+v/6//r/+v/5
//n/+f/5//n/+v/6//r/+v/6//r/+v/5//n/+//7//3//f/+//7//v/+/wMACQAOABMA
HAAnADEAOAA9ADcAJQARAAIA9v/x/+3/4//W/77/k/9e/zv/Mf8q/yT/J/8x/zj/O/8/
/0j/Vv9l/3H/ff+Q/6P/tf/F/9D/2f/k/+3/8v/1//f/9//3//b/+f/6//v//f8AAAEA
AgADAAQABAAFAAUABgAGAAcACAAGAAYABwAHAAUABgAHAAcABwAHAAcACAALAAsACwAM
AAwADAANAA0ACwALAAsADAAMAAwADAAMAAwADAAMAA0ADgAPABAAEAAOABAAEQARABMA
EgARABEAFAAUABQAFgAUABQAFQAWABcAFwAZABkAFwAXABgAGQAcABwAHAAcAB4AHwAf
AB8AIgAiACIAIgAjACMAJAAkACUAJQAkACMAIgAhACAAHwAfAB4AHQAdAB0AHQAdAB4A
HQAcABsAGgAZABgAGAAXABcAFgAVABYAFQAUABQAFAARAA8ADgANAA4ADgAOAA4ADgAO
AA4ADgAPABAAEAAPAA8ADwAQABAAEAAPAA8ADwAMAAwADAAMAA0ADAALAAsACQAIAAcA
BgAGAAUABQAEAAMAAQAAAAAAAQACAAQABQAGAAYABgAGAAYABgAGAAYACQAKAAsADAAL
AAsACwAMAA4ADgANAA0ADgAOAA4ADgANAA0ADQANAAoACgALAAsACgALAAsADAAMAAsA
CwALAA4ADwAQABAADQAMAAsACgAJAAkACQAHAAoACwAKAAsACQAJAAkACQAIAAgACAAH
AAUABQAFAAUABQAFAAQABAADAAAA///+/wAA/////////P/8//z//P/9//3//f/9//v/
+//7//v//P/9//7///8AAAEAAgADAAUABwAHAAYABAAEAAUABQAHAAUABQAFAAUABQAF
AAYABgAFAAMAAQADAAMABAAEAAYABQAFAAUAAwADAAQABQADAAIAAgACAAIAAgACAAMA
AwACAAIAAgAAAAIABAAEAAIAAgACAAIAAwAHAAoADAAQAA4ADgAQAA0ADQAOAA4ADwAQ
ABEAEQAQAA4ACgAGAAYABAACAAEAAgABAAAA///9//3//f/9//v/+v/5//j/+f/5//n/
+v/8//3///8AAAEAAgACAAIAAAD////////8//v/+//6//r/+v/6//r/+v/7//v//f/9
//3//f/+/wAA/v8AAAUACwASABkAIAArADcAPgBBAEEAMwAjABIAAgD7//n/9f/o/9D/
qf96/1H/O/82/zD/L/81/z7/Rf9H/07/Wv9n/3f/hf+W/6f/s//B/9L/4//u//f//P//
/wIAAwAEAAQAAwAEAAUABwAHAAcABwAHAAsADAAOAA8AEgASABMAFAAUABQAFQAVABUA
FgAXABcAFgAVABQAFAAWABcAGAAaABkAGAAYABcAGQAZABkAGgAZABgAFwAWABMAEgAR
ABEAEgATABQAFAATABQAFAATABUAFAATABMAEgASABIAFAAXABgAGgAcAB0AHQAfAB8A
IQAhACIAIwAmACYAJgAmACoAKwArACsAKwAqACkAKAApACkAKgAqACwALQAtAC0ALAAr
ACoAKQArACoAKQApACYAJQAkACQAIwAiACEAIAAfAB4AHgAdAB4AHAAaABoAGwAaABoA
GgAYABcAFwAXABgAGAAYABgAFgAWABYAFgAVABYAFgAVABQAFQAXABgAFAATABMAEwAS
ABIAEgASABEAEAAPAA8ADgAOAA4ADgAOAA0ADQAMAAwACwALAAwACgAKAAsACwAMAAwA
DAAMAA0ADgAPABAADQAMAAsACgAJAAkACQAKAAgACAAHAAcACAAIAAgACAAIAAcABgAF
AAQABAAFAAUABAAFAAUABgAGAAUABQAFAAQABQAGAAYABAAEAAQABAAHAAcABwAFAAYA
BQACAAEAAQABAAEAAQACAAIAAgABAP//////////AQABAAAAAAAAAP7//v/+/wAA////
/////v/+//7//v/////////////////////////////////+//3//P/7//v//f/9//z/
+//8//7////9//v/+//7//3//f/9//7//f/9//z/+//9//3//v/+//z/+//7//v//f/9
//7////9//z//P/8//z//P/8//3//f/8//z//P/8//z//P/8//r/+v/8//z//f/+//7/
/v/+//7//v/+/wAAAAAAAAEAAAD///7/+f/+//z//v/+//7//v/+//7//v/+/wAAAAAA
AAAAAgACAAIAAgABAAAA/////wUACAAKAAwACgAKAAwADAAPABEAEgASABIAEgARABAA
DgAKAAYABAAAAP7//f/8//3//P/7//v/+f/5//n/+f/4//f/9v/1//X/9f/2//j/9//5
//r/+//8//z//P/8//3//f/9//3//f/+//7//v/+//7//v/+//////8BAAEA/////wAA
AAAEAAYACQARABgAHwAqADUAOwA8AD8AOwArABcACAD+//n/8//p/9b/tv+F/1D/Nf8t
/yj/IP8f/yv/NP85/0H/Sv9W/2f/e/+P/6D/rf+5/83/3v/r//T/+f/8/wEAAQABAAEA
AAABAAIAAwAFAAYABwAIAAkACQAIAAgABwAKAAoACwAMAAwADAANAA0ADAAMAAwACwAN
AA0ADQAOAA0ADQANAA4ADgAOAA8ADwAPAA8ADwAQABIAEgASABIAEwASABEAEQAQABEA
EgASABIAFAAVABUAFQAUABMAEwAUABQAFAAWABYAFgAXABgAGAAXABgAFwAXABcAGAAZ
ABwAHAAcABwAHgAfAB8AHwAgACAAIAAgACEAIQAiACIAIQAhACAAHwAfAB8AHwAfAB8A
HgAdAB0AHQAdAB0AHgAfAB4AHQAcABoAGAAXABUAFAASABAAEAARABAAEAAQABAADwAP
AA8ADwAQABEAEgARABAADwAOAA0ADgAOAA0ACwALAAwADAALAAsADAANAAoACgAKAAoA
CQAIAAcABwAGAAYABgAGAAYABQAFAAQABgAFAAUABgAGAAYABwAHAAgACAAIAAgACAAI
AAgACAAIAAgACAAIAAcABwAHAAgACAAIAAcABwAGAAYABgAGAAcABwAHAAcABAAEAAUA
BQAEAAUABQAGAAYABQAFAAUABgAHAAgACAAEAAQABAAEAAUABQAFAAMAAwADAAEAAQAC
AAMABAAFAAUABAADAAEAAwADAAMAAwADAAMAAgACAAEA/v/9//z//f/9//7////+//7/
/v/+//7///8AAAEAAQABAAEAAQAAAP///v/9/////////////f///////v/9//7/AAAB
AP///f/9//3/////////AAABAAEAAAD///////8AAAAA/v/9//3//f//////AAABAAEA
AAAAAAAA/v/+//7///8BAAAAAAAAAAAAAAAAAAAA/v/+/wAAAAD//wAAAAAAAAAAAAAA
AAAA/v/+//7///8BAAEAAQD9/wAAAAD+//7//v/+//7//v/+//7///8DAAYACAAKAAgA
CAAKAAoACwANAA4ADQAMAAsACQAJAAgABQACAP7//P/6//n/+f/5//n/+f/4//f/9v/1
//X/9P/z//L/8v/z//T/9v/2//f/+f/6//n/+v/6//r/+v/5//n/+f/5//n/+v/6//z/
/P/8//z/+v/7//v//f////////8AAAIABAAEAAUACQAOABUAHgApADMANgA5ADcAJwAT
AAQA+P/1//X/6//e/8j/n/9u/0f/Of8y/yz/L/85/0L/Rf9H/0z/WP9l/3P/gf+S/6P/
sf/B/9L/3//o/+//9P/3//z//f/+//7///8AAAEAAwACAAMABAAFAAYABgAHAAcACAAI
AAkACgAIAAgACQAJAAsADAANAA0ADQANAA0ADgAPAA8ADwAQABAAEAARABEAEAAPAA4A
DgAQABAAEAAQABEAEAAPAA8ADgAPABAAEAAQABIAEwATABUAFAATABMAEgASABIAFAAU
ABQAFQAWABUAFQAXABcAFwAXABgAGQAYABgAGAAYABwAHQAdAB0AHgAeAB4AHgAdAB0A
HgAeAB8AHwAeAB0AHQAdAB0AHQAdABwAGwAbABgAFwAWABYAFQAUABMAEgASABIAEwAT
ABQAEgAQABAADwAOAA4ADgAOAA0ADQANAAwADAAMAAwADAAMAAwADAAMAAwACwAJAAkA
CwAOABAACwAJAAgABwAIAAgACAAIAAkACAAHAAcABAAEAAQABAAEAAMAAwACAAQAAwAD
AAQABAAEAAUABQAGAAYABgAGAAUABAADAAIABAAEAAQABAAFAAUABQAGAAQABAADAAMA
BAAEAAQABAAHAAcABwAHAAQABAAFAAUABQAFAAQABAAEAAMAAwADAAQABQAGAAYAAgAC
AAIAAgADAAMAAwABAAUABQADAAMAAQABAAEAAQACAAIAAgABAP//////////AQABAAAA
AAACAAAAAAAAAAAA/////////v/+//7//v/9//3//f/9///////////////////////9
//3//f/9//3///////7/+v/6//v/+//7//n/+f/5//v/+//7//z/+//7//r/+f/5//n/
+v/6//z/+//7//v/+f/5//r/+//5//j/+P/4//r/+v/6//v/+f/6//j/+v/6//r/+v/6
//v///8CAAQABAACAAIABAAGAAcACQAKAAkACAAHAAUABgAEAAAA/P/6//j/9v/1//b/
9f/0//P/8//z//P/8//0//T/9P/0//T/9f/2//j//P/9////AAABAAIAAgACAAMAAwAE
AAUABQAFAAYABgAIAAgACAAIAAgACQAJAAsADQANAA0ADgAQABAAEAATABkAIAAnADIA
PwBFAEgATQBHADMAHwAQAAgAAwD9//P/4v/C/5X/ZP9D/zf/NP8y/zP/N/9C/0n/Tf9U
/17/af93/4f/mP+n/7H/wf/S/+H/6P/v//T/9//6//v//P/8////AAABAAMABAAFAAYA
BwAIAAgACQAJAAoACgALAAwADwAQABIAEwAUABYAGAAZABoAGwAcAB4AHwAfAB8AIAAg
ACAAIQAhACEAIQAhACIAIgAiACIAIgAkACQAJAAlACgAKQAqACoAKAAqACsAKwAtACwA
KwArACoAKgAqACwAKgAqACsALAAtAC0ALwAvADEAMQAyADMAMgAyADIAMgA0ADUANQA1
ADQANAA0ADQANQA1ADYANgA1ADUANAAzADUANQA1ADUANAAyADAALwAwAC8ALgAuAC8A
LgAtACwAKQAoACgAJwAmACQAIgAiACMAIgAiACIAIgAhACEAIQAiACIAIgAiACIAIgAi
ACIAIwAkACQAIwAgAB8AHwAeAB0AHQAeAB8AHgAeAB4AHgAbABoAGQAZABkAGgAbABwA
HAAbABsAGgAaABkAGQAaABkAGAAYABcAGAAYABgAGAAbABwAHQAeAB4AHgAeAB4AIQAh
ACEAIgAiACIAIQAhACAAIAAgACAAIwAjACMAIwAgACAAIQAhACEAIQAgACAAIgAhACEA
IQAiACMAJAAkACQAJAAkACQAJAAjACIAHwAhACEAHwAfACEAIQAhACEAIAAgACAAHwAe
AB0AHAAbABoAGQAXABYAFgAUABQAFAASABEAEQARAA4ADgAOAA4ADQANAA0ADQANAA0A
DQANAA8ADwAPAA8AEQARABEAEQARABMAEwASABMAFAAWABcAGQAXABcAFwAZABkAGQAa
ABsAGwAaABkAGQAZABoAGgAcABsAGwAbABsAGwAcAB0AHwAeAB4AHgAbABoAGQAZABoA
GgAbABwAHgAeAB4AHgAbABoAGwAaABkAGgAaABoAFwAWABUAFAASABIAEgATABQAFQAW
ABMAGAAWABgAGAAYABgAFwAWABUAFAAUABQAFAAUABUAFgAXABgAGAAZAB0AIAAiACQA
IgAiACIAIgAjACUAJQAkACMAIgAfAB4AHAAYABQAEgAQAA4ACwAKAAkACAAFAAUABQAF
AAYABwAHAAcACAAHAAcABwAGAAgACQALAAoACwAMAAwADgAOAA0ADQALAAsACwAMAAwA
DAAMAAwACgAKAAsACwAPAA8ADwAPAA4ADgAOABIAFQAbACAAJwAwADsARQBKAE0ARQAz
ACMAFAAKAAcAAQD1/+b/xv+T/17/Q/89/zb/Lv8x/zn/QP9F/0v/Vv9m/3X/hf+X/6j/
t//D/9P/4v/x//r/AQAEAAkACgALAAwADAAPABAAEQATABQAFQAWABcAGAAYABkAGQAY
ABgAGQAaABwAHAAdAB0AGwAcAB0AHQAdAB0AHQAeAB0AHQAdAB4AHgAeAB8AHwAfAB8A
HwAgACIAIgAiACIAIQAgAB8AHwAiACMAJAAkACIAJAAlACUAJQAkACMAIwAmACYAJgAo
ACYAJgAnACgAJwAnACkAKQApACkAKgArACwALAAsACwAMAAxADEAMQAwADAAMAAwADMA
MwA0ADQANQA1ADQAMwAyADEAMAAvADIAMgAyADMAMAAvAC4ALgAvAC4ALQAsACkAKAAo
ACcAJgAkACIAIgAjACIAIgAiACMAIwAkACUAIwAiACEAIAAeAB4AHgAeAB8AIAAgAB8A
HwAfACAAIAAeAB0AHQAdABwAHAAcABwAGwAaABkAGQAaABoAGgAaABgAFwAXABYAFgAV
ABUAFgAWABYAFwAXABoAGgAaABoAGAAYABgAGAAWABYAFgAWABcAFwAXABgAGQAaABoA
GwAcABwAHAAcABsAGwAbABsAHAAcAB0AHQAdAB0AHAAcAB4AHQAdAB0AHQAdAB0AHAAc
ABwAHAAcABsAGwAbABkAHQAdABsAGwAdAB0AHQAdABwAHAAcABsAGwAbABsAGwAbABsA
GgAaABsAGgAbABwAHgAdAB0AHQAaABoAGgAaABkAGQAZABkAGQAZABkAGQAXABcAFwAX
ABkAGQAZABkAGwAdAB0AHAAYABgAGQAZABsAGQAZABkAFwAXABcAGAAbABsAGgAZABsA
GwAcABwAHAAbABsAGwAZABkAGgAbABsAGgAaABoAGAAYABgAGQAZABgAGAAYABoAGgAa
ABoAGAAYABoAGgAbABwAHAAcABsAGgAZABgAGQAaABsAHQAcABsAGgAVABgAGgAaABoA
GgAaABoAGgAaABoAGAAYABkAHQAhACQAJwAmACQAJgAmACcAKgAsAC0ALgAuAC0ALAAq
ACYAIgAgAB4AGwAZABcAFQAVABUAFgAXABkAGQAZABgAGAAYABgAGQAXABgAGgAbABsA
HAAdAB4AHgAeAB4AHQAbABsAGwAbABwAHAAcABwAGgAaABoAGwAdAB8AHwAfAB0AHgAe
AB4AIAAjACcALgA1ADwARwBTAFgAWQBVAEcANwAsACAAGwAVAAkA+P/g/73/jv9p/1v/
VP9M/0//V/9c/2H/Zf9q/3j/h/+V/6P/tv/H/9X/4//y/wMADgATABYAGQAeAB8AIAAg
ACMAJAAlACcAJgAnACgAKQAsACwALQAtAC8AMAAyADQANAA0ADUANQA3ADgAOQA5ADkA
OQA5ADoAPQA9AD0APgA+AD4APwA/AD8APwA/AEAAQgBCAEIAQgBCAEIAQgBDAEIAQwBE
AEQAQwBEAEQAQwBEAEQARABFAEQARABEAEYASABIAEkASgBJAEkASwBLAEkASQBKAEsA
TgBOAE4ATgBQAFEAUQBRAFQAVABUAFQAVwBXAFgAWABXAFcAVgBVAFUAVQBVAFUAVQBU
AFMAUwBSAFEAUABQAE8ATgBNAEwATgBOAE8ATwBOAEwASgBKAEcARgBGAEYASABHAEcA
RwBIAEgASABIAEgASABIAEgARwBIAEgARwBDAEMARABEAEQAQwBDAEMAQABAAEAAQAA/
AD4APQA9AD0APgA/AEAAQAA/AD8APgBAAD8APwBAAD8APgA+AD0AQABAAEAAQABCAEIA
PgBAAA==
         </WaveFormData>
      </LeadData>
      <LeadData>
         <LeadByteCountTotal>10000</LeadByteCountTotal>
         <LeadTimeOffset>0</LeadTimeOffset>
         <LeadSampleCountTotal>5000</LeadSampleCountTotal>
         <LeadAmplitudeUnitsPerBit>4.88</LeadAmplitudeUnitsPerBit>
         <LeadAmplitudeUnits>��V</LeadAmplitudeUnits>
         <LeadHighLimit>2147483647</LeadHighLimit>
         <LeadLowLimit>268435456</LeadLowLimit>
         <LeadID>V2</LeadID>
         <LeadOffsetFirstSample>0</LeadOffsetFirstSample>
         <FirstSampleBaseline>0</FirstSampleBaseline>
         <LeadSampleSize>2</LeadSampleSize>
         <LeadOff>FALSE</LeadOff>
         <BaselineSway>FALSE</BaselineSway>
         <ExcessiveACNoise>FALSE</ExcessiveACNoise>
         <MuscleNoise>FALSE</MuscleNoise>
         <LeadDataCRC32>630016419</LeadDataCRC32>
         <WaveFormData>
8P/w//D/8P/v/+7/7f/s/+//8P/x//L/8v/y//L/8v/0//T/9P/0//P/8v/x//D/8v/y
//L/8v/0//T/9P/0//T/9P/1//f/+//8//z/+//7//3//v/+/wAAAgACAAEAAQACAAIA
AgD9//3//f/9//v/+f/3//j/9f/y//D/7//w//D/8P/u/+z/6//q/+r/6v/r/+v/7P/u
/+7/7v/u/+7/7v/u/+z/7P/t/+3/7f/u/+7/7v/u/+z/7P/s/+3/7//w//D/8f/x//H/
8v/y//L/8//2//X/+v8EABEAHwAyAEkAXABjAFsAUABNAFQAWQBVAFAARAAtAAIAz/+h
/3D/Nv8F/+T+3P7l/vj+C/8f/zD/Rf9a/3L/jf+k/7b/yP/X/+L/5v/t//L/8//0//b/
9//4//n/+v/8////AAABAAIAAwADAAMABAAGAAYABgAIAAcABgAFAAQABwAJAAkACQAH
AAgACAAJAAkACgAKAAwADAANAA0ADwARABEAEQASABEAEQARABMAEwATABMAFQAXABgA
GAAaABwAHQAeAB8AHgAgACAAIAAfACAAIgAkACYAKQAqACwALgAvADEAMwA0ADYAOAA7
AD4APwBBAEQASABLAE0ATwBSAFQAVgBYAFwAXgBgAGMAZQBoAGkAagBrAGwAbQBuAG8A
bwBvAG8AbwBuAG4AbABpAGgAZwBkAGQAYgBiAF8AXQBbAFgAVgBWAFQAUwBRAE8ATABI
AEYAQwA/ADsAOAAzAC8ALQArACsAJwAlACIAIQAfAB0AGgAWABMAEQAQAAwACAAIAAgA
CAAHAAcABQABAAEA/////wAAAAD///7/+//7//z//P/8//z//f/9//3//v/+//7/+//7
//v//P////////8AAP7//v/+/////f/9//3//v8AAAAAAAABAAMAAQABAAEAAwAFAAUA
BQAEAAMAAwACAAQABAAEAAQAAwACAAEA/v/+//7///8AAP7//v/+//7//v/+//7//f/9
//3//f/8//3//f/9//v/+//7//v/+//4//j/9//3//f/9//3//j/+P/3//X/9f/1//P/
8v/y//D/8f/x//H/8P/w//H/8f/w//D/8P/w//D/7//u/+3/7f/t/+7/7v/q/+r/6//r
/+n/6f/q/+r/6v/r/+v/7P/q/+r/6v/q/+r/6v/q/+n/6f/p/+r/6v/p/+n/6P/o/+j/
6P/o/+j/5//n/+j/6P/q/+r/6v/p/+f/6P/o/+j/5v/m/+b/5v/m/+f/5//n/+f/5//n
/+f/5//n/+j/6P/o/+j/5f/l/+j/6P/o/+j/6P/o/+b/5v/m/+b/6P/o/+j/6P/p/+r/
7P/v//P/9P/0//P/8//1//b/9v/6//z//P/7//n/+v/6//r/+f/5//n/+f/4//X/8v/y
//D/7v/t/+3/7P/s/+z/6v/q/+n/6P/o/+j/6f/p/+r/7P/s/+z/7P/q/+r/6v/o/+j/
6f/p/+n/6v/q/+r/6v/r/+z/7f/v/+3/7v/u/+//8f/x//L/8v/y//H/8v/1//r/AgAP
ACMAPABTAGQAaQBlAFoAVwBeAF8AWwBUAEoALQD+/83/of9m/yT/8f7a/tr+6f78/hH/
Jf84/0//Zv9+/5X/qv++/8z/2f/g/+j/7//w//P/9P/2//f/+P/5//r//P/7//z//f/+
/wEAAQABAAIAAgACAAIABAAEAAQABAAEAAMABQAFAAUABQAGAAYABwAHAAgACAAKAAoA
CwALAA0ADwAPAA8AEAARABEAEQATABUAFQAVABcAFQAWABYAGAAWABcAGAAZABwAHgAe
AB4AIAAiACUAKAAoACsALAAuAC4ALwAxADMANAA2ADgAOwBAAEEAQwBGAEgASwBNAE8A
VABWAFgAWgBcAF4AYABjAGUAaABpAGoAawBsAG0AbgBvAG8AbwBvAG0AbABsAGoAZwBm
AGUAYgBiAGAAYABdAFkAVwBUAFIAUABOAE0ASwBHAEQAQAA+AD4AOwA4ADYAMQAtACsA
KQAnACMAIQAeABoAFwAUABAADAAJAAcABgAGAAIAAgACAP7//f/9//v/+f/5//f/9//2
//b/9f/0//P/8//0//T/9P/0//X/9f/1//b/9v/2//f/9//3//j/9//3//f/+P/6//r/
+v/7//n/+f/5//r/+//8//3///8BAP////////7////+//3//f/9//7//v/8//z//P/8
//z//P/8//r/+//6//r/+v/6//r/+v/6//r/+v/6//n/+f/5//n/+P/5//n/+f/3//n/
+f/5//n/+f/6//r/+//4//f/9v/2//b/9f/z//P/8//x//D/8P/w//H/8f/x/+7/7v/v
/+//8P/w//D/8P/v/+//7//v//H/8f/y//L/8P/w//H/8f/x//H/8v/y/+//7//u/+7/
8P/w//D/8P/w//D/8P/v/+3/7f/u/+7/8f/x//D/8P/y//L/8v/y//H/8f/y//L/8P/w
//D/7//v//D/8P/w//D/8v/y//L/8P/y//L/8v/y//X/9//7//z/+v/5//n/+//+//7/
AAACAAAA/////wAAAAAAAP3//f///////P/5//b/9v/0//L/7//v//D/8P/w/+7/7P/r
/+r/6v/q/+v/6//s/+z/7P/s/+z/7P/s/+z/6v/q/+v/7f/t/+7/7v/u/+7/7v/u/+7/
7//v//D/7v/v/+//7//w//D/8v/3//j/+f/+/wYAEwAjADQASwBiAGsAZQBUAE0AVgBf
AFcATgBCACsAAADP/6H/cP86/wf/5v7g/u3++v4L/x3/Mv9F/1j/bP+D/5j/sP/E/9P/
3P/m/+3/8v/0//T/9f/1//f/+f/7//7///8AAAEAAgADAAMAAwAEAAQABAAEAAYABgAG
AAYABgAHAAkACQAJAAkACgAKAAsACwAMAAwADgAOAA8ADwARABAADwAOAA4AEQARABEA
EwATABMAEwAVABUAFgAWABgAGAAZABoAGwAcAB4AHgAeACEAIgAkACYAJwApACkAKgAs
AC0ALwAxADMANgA5AD0APQA9AD4AQABFAEkATABPAFIAVABWAFgAWgBcAF4AYQBjAGYA
ZwBoAGsAbABtAG4AbwBvAG8AbwBrAGoAagBoAGkAaABnAGQAZABiAGIAXwBdAFsAWABW
AFQAUgBRAE8ASwBIAEQAQgBAAD0AOgA4ADUAMQAvAC0AKwAnACUAIgAfAB0AGwAYABcA
FQAUABQAEAAMAAwADAAKAAkACQAHAAMAAwABAAEAAgACAAEAAAABAAEAAgACAAIAAgAD
AAMAAwAEAAQABAADAAMAAwAEAAMAAwADAAQABQAGAAcACQAJAAkACQAKAAoACgAKAAsA
CwAJAAkACQAJAAsACwALAA0ADQAOAA4ADAAMAAwADAAMAAwADAAKAAsACgAKAAoACAAI
AAgACAAIAAgACAAHAAUABQAFAAQABQAFAAUAAwABAAEAAQABAAAAAAD/////AAD///7/
/v8AAP///f/9/////f/8//z/+v/5//f/9f/0//T/9f/1//T/9P/0//T/9f/1//X/9f/1
//X/9v/2//L/8v/z//P/8//z//T/9P/z//P/8v/y//L/8v/y//L/8P/w//D/7//x//H/
8v/y//H/8f/w//D/8P/w//D/8P/x//H/8v/y//L/8v/y//H/8f/y//L/8v/w//D/8P/w
//D/8f/x//H/8f/x//H/8f/z//P/9P/0//L/8v/v/+//7P/u//D/8P/w//D/8v/y//L/
8v/w//D/8P/w//D/8P/w//D/8//1//n/+v/6//n/+f/7//z//P/+/wAAAAD/////AAD+
//7/+//7//v/+//4//X/9P/0//L/8P/t/+3/7v/u//D/7v/s/+v/6f/o/+f/5//p/+r/
6v/q/+z/7P/s/+z/6v/o/+j/6f/p/+n/6v/q/+r/6v/q/+r/7P/t/+3/7v/w//H/8f/x
//D/8P/w//H/9P/3//z/BAAPAB8AMgBJAFwAYQBZAE4ATwBYAFsAVQBOAEQALwAGANX/
q/92/zj/A//m/uD+6f76/gv/Hf80/0n/YP96/4//ov+2/8r/2f/i/+j/6//u/+//8P/y
//P/8v/z//T/9v/5//r/+//8//3//f/9//7/AAAAAAAAAgAEAAQABAAEAAcACQAJAAkA
CQAKAAoACwALAAwADAAOAA4ADwAPABEAEQARABEAEgATABMAEwAVABcAFwAXABkAFwAY
ABgAGgAbAB0AHwAhACAAIgAiACIAIwAkACYAKAAoACsALAAuADIAMwA1ADcANwA4ADkA
OwA+AD8AQQBEAEgASwBNAE8AVABWAFgAWgBeAGAAYgBlAGcAagBrAGwAbgBwAHIAdAB1
AHUAdQB1AHAAbgBtAGoAZwBmAGUAYgBhAF4AXQBZAFkAVwBUAFIAUABOAE0ASwBFAEIA
PgA8ADoANwA0ADIAMQAtACsAKQAlACEAHwAcABkAFwAVABIADwALAAgABgAGAAIAAgAC
AAAA//////3/+//7//n/+f/6//r/+f/4//n/+f/6//r/+f/4//j/9//5//r/+v/6//n/
+f/5//r/+f/5//n/+v/6//r/+v/7//3//f/9//7//P/8//z//f/+//3//v////3/////
/////f/9//7//v/+//7//v/+/wAAAAAAAP7////+//7//v/9//z/+//6//z//P/8//v/
+//7//v/+v/3//f/9//1//X/9f/1//X/9v/2//X/9f/0//P/8v/y//L/8f/v/+//8f/v
/+7/7v/u/+//7//v//D/8P/x//H/7//u/+3/7P/t/+3/7f/t/+v/6//s/+z/6v/q/+v/
6//r/+v/7P/s/+3/7f/s/+z/7P/s/+z/7P/u/+7/7v/t/+3/7f/u/+7/7f/t/+z/7P/s
/+z/7P/s/+3/7f/u/+7/7P/s/+z/6//t/+7/7v/u/+z/7P/s/+z/6v/r/+v/6//r/+v/
6//r/+n/6f/q/+r/7P/s/+n/6f/q/+r/6v/q/+r/6v/q/+r/6v/q/+r/6v/q/+r/6v/q
/+r/6//v//P/9P/0//H/8f/z//T/9P/2//j/+P/3//f/+P/4//j/9f/1//X/9//0//H/
7v/s/+r/6P/n/+f/6P/o/+j/6P/m/+X/5P/j/+L/4v/h/+P/5P/l/+b/5v/m/+b/5v/k
/+T/5f/l/+X/5v/m/+b/5v/m/+b/5v/l/+X/5v/m/+n/6f/p/+r/6v/q/+v/8P/z//j/
AAALABsAMABJAFwAYQBXAEoASQBSAFMATwBMAEQAKQD6/8f/nf9m/yr/9f7Y/tT+4f70
/gX/G/8w/0P/Vv9s/4f/oP+0/8D/y//W/97/4f/o/+n/6v/s/+3/7v/v//D/8v/1//b/
9//4//n/+f/5//r/+v/6//r//P/6//r/+v/6//n/+//7//v/+//8//z//f///wAAAAAC
AAIAAwADAAUAAwADAAMABAAFAAUABQAHAAgACQAKAA0ACwAMAAwADgAOAA8AEAARABAA
EgASABIAFgAYABsAHgAfACEAIQAiACQAJQAnACkAKgAsAC4AMQA2ADcAOQA8AD4AQQBD
AEUASQBMAE8AUgBWAFgAWgBdAF8AYgBjAGQAZABkAGQAZABlAGUAZQBlAGQAZABlAGQA
YwBiAGEAXgBgAF4AXgBbAFsAWQBWAFQAUgBQAE8ATQBGAEIAPQA6ADoANwA0ADIALwAr
ACkAJwAnACMAIQAeABsAGQAXABQAEgAPAA0ADAAKAAYABgAGAAQAAwADAAEA/v/9//r/
+f/4//j/9//2//L/8f/x//D/8//0//b/9//3//j/+P/4//f/9//3//j/+v/7//z//v/9
//z/+//7//z//f/+/wAA/v/+//7///////3//f/9//3//////////////wAAAAAAAAAA
AAAAAAIAAgACAAAA/f/8//z//P/8//z//P/8//7//v/+//3//P/7//r/+P/3//f/9//1
//X/9f/1//X/8//y//D/7//u/+3/7P/s/+z/6//p/+n/6f/n/+b/5v/m/+f/5//n/+b/
5v/n/+f/6P/o/+j/6P/s/+3/7v/v//H/8f/y//L/7//u/+7/7f/v/+//8P/w//H/8f/w
//D/7//u/+3/7P/s/+z/7P/r/+z/7f/v//D/7//v/+7/7v/u/+7/7v/u/+3/7f/u/+7/
7P/s/+z/6//r/+z/7v/s/+7/7v/u/+7/8f/z//f/+P/4//f/9//5//n/+P/5//r//P/7
//v//P/8//z/+f/5//v/+//4//X/9P/0//L/8P/t/+3/7v/u/+z/6v/o/+f/5v/m/+b/
5//p/+r/6v/q/+j/6P/o/+j/5v/k/+T/5f/k/+P/4//i/+L/4v/i/+L/4v/j/+P/5P/m
/+f/5//n/+r/6P/m/+n/7v/z//j//v8LABsALgBDAFgAYwBhAFYATQBQAFkAVwBQAEIA
LQAGANP/pf92/zz/Bf/g/tb+3/7w/gH/Ff8q/z//Uv9o/4H/mP+s/8D/0f/e/+b/6//w
//H/8v/0//X/9P/1//b/+P/4//j/+P/4//z//f/+/wAAAgACAAIABAAGAAYABgAGAAcA
CQAJAAkABwAIAAgACQALAAwADAAOAA0ADQAMAA0ADwAPAA8AEAAQAA8ADgAPAA0ADQAN
AA8ADQAOAA4AEAAQABEAEgATABIAFAAUABQAFwAYABoAHAAgACMAJAAmACkAKwAuADEA
MgA0ADYAOQA9AD8AQgBGAEoATQBPAFEAUgBUAFYAWABeAGAAYgBlAGkAbABtAG4AbQBu
AG8AcABzAHMAcwBzAHEAcABwAG4AbQBsAGsAaABoAGYAZgBjAGEAXwBcAFoAWABWAFUA
UwBRAE4ASgBIAEYAQwBAAD4AOQA1ADMAMQAvACsAKQAmACUAIwAhAB4AGgAXABUAFAAS
AA4ADgAOAAwACwALAAkACQAJAAcABwAGAAYABQAEAAEAAQACAAIAAgACAAMAAwABAAIA
AgACAAMAAwADAAQAAgABAAAAAAAAAAAAAAABAAEAAQABAAIAAAAAAAAAAQABAP//////
//3/////////AQABAAIAAgAAAAAAAAAAAAAAAAAAAP7////+//7//v/+//7//v/+//z/
/P/8//v/+f/5//n/+P/5//n/+f/3//X/9f/1//X/9v/2//X/9f/0//P/8v/y//T/8//x
//H/8//x//D/8P/u/+//7//v/+7/7v/v/+//8P/w//D/8P/w/+//7v/t/+v/6//s/+z/
6//s/+7/7//u/+3/7f/s/+3/7f/s/+z/7P/s/+z/7P/s/+z/7P/r/+v/6//s/+z/6//r
/+r/6v/q/+r/6v/q/+n/6f/q/+r/6v/q/+r/6f/r/+z/7P/s/+r/6v/q/+r/7P/t/+3/
7f/r/+v/6//r/+3/7f/u/+7/7P/s/+n/6f/s/+r/7P/s/+z/7P/u/+7/7v/u/+7/7v/u
/+7/8P/w//D/8P/u/+7/7v/v//P/9//4//j/9//3//n/+v/8//7/AAAAAP////8AAAAA
/v/7//v/+//7//j/9f/y//L/8P/u/+3/7f/u/+7/7v/s/+r/6f/o/+j/6P/p/+n/6v/q
/+r/6v/q/+r/6v/q/+j/6P/p/+n/6//s/+z/7P/q/+r/6v/q/+v/6//s/+z/7f/t/+3/
7v/y//L/8f/2//v/AAAIABcAIwA0AE0AYgBlAFsAUABRAFgAWQBXAFAARAAlAPT/xf+b
/2b/JP/v/tb+2v7r/v7+Ef8l/zj/T/9o/4D/lf+o/7z/zv/b/+T/6v/v//T/9v/2//f/
9//2//f/+P/6//v//P/9//7//v/9//z//P/+//7//v8AAAAAAAAAAAAA//8BAAEAAQAB
AAIAAgADAAMABAAEAAYABgAHAAcACQAJAAkACQAKAA0ADQANAA8ADwAPAA8AEQAPABAA
EAASABIAEwAUABUAFgAYABgAGAAbABwAHgAgACAAIwAkACYAJgAnACkAKwAuADAAMgA1
ADgAOQA7AD4AQgBFAEcASQBKAEwATgBQAFQAVgBYAFsAXQBgAGEAYgBhAGIAYwBkAGUA
ZQBlAGUAZQBkAGQAYgBiAGIAYgBgAF4AXABcAFkAVwBVAFIAUABOAEwASwBJAEcARABA
AD4APgA7ADgANgAzAC8ALQArACkAJQAjACAAGwAZABcAFAAUABEADwAOAAoABgAGAAYA
BAADAAMAAQABAAEA//////7//v/9//z//f/9//7//v/+//7///////3//v/+//7/////
////AAABAAEAAQACAAEAAAD/////////////AAAAAAAAAAABAAEA/////////f//////
////////AAAAAAAAAAAAAAAAAgACAAIAAAD9//z//P/8//7//v/+//7//f/8//v/+f/7
//v/+//6//n/+f/5//f/+f/5//n/+f/4//j/9//3//X/8//x//D/8v/x/+//7//x/+//
7v/u//D/8f/x//H/7v/u/+//7//s/+z/7P/s/+3/7f/t/+3/7f/t/+7/7v/s/+z/7f/t
/+3/7f/u/+7/7f/t/+z/7P/s/+z/7P/s/+r/6v/q/+n/6//r/+z/7P/t/+3/7P/s/+r/
6v/q/+r/5//n/+j/6P/p/+r/6//r/+v/7P/s/+z/6v/q/+r/6v/o/+n/6f/p/+v/6//r
/+v/6f/p/+r/6v/s/+z/6f/p/+r/6v/o/+j/6P/o/+r/6v/q/+r/7f/v//P/9P/y//H/
8f/z//T/9P/2//j/9v/1//X/9v/4//j/9f/1//P/8//w/+3/7P/s/+r/6P/n/+f/6P/o
/+b/5P/i/+H/4v/i/+L/4//j/+T/5P/k/+L/4v/i/+L/5P/i/+L/4//h/+H/4v/i/+T/
5P/k/+T/5P/l/+X/5v/o/+n/6f/p/+r/6v/o/+X/6P/p/+7/+P8FABUAJgA9AFIAWQBT
AEQAQQBMAFMATQBIAD4AJQD6/8n/nf9o/yr/9/7Y/tL+3/7u/v3+Ef8m/zv/UP9o/3//
lP+q/7z/yf/S/9j/3//m/+n/6v/s/+3/7v/v//D/8v/x//L/8//0//X/9f/1//b/+P/4
//j/+v/6//r/+v/6//v//f/9//3//f/+//7//////wAAAAACAAIAAwADAAUABAADAAIA
AgADAAMAAwAFAAcABwAHAAkACQAKAAoADAAOAA8AEAARABIAFAAUABQAEwAUABYAGAAY
ABsAHAAeACAAIQAjACUAKAAqACwALwAwADEAMwA2ADoAPQA/AEEAQgBEAEYASABMAE4A
UABTAFUAWABZAFoAXQBeAF8AYABfAF8AXwBfAF0AXABcAFoAWQBYAFcAVABWAFQAVABR
AFEATwBMAEoARgBEAEMAQQA/ADwAOAA2ADQAMQAuACwAKwAnACUAIwAfABsAGQAWABUA
EwARAA4ACgAHAAUABAAAAPz//P/8//z/+//7//n/9//3//X/9f/0//T/8//y//P/8//0
//T/9P/0//X/9f/z//T/9P/0//H/8f/x//L/9f/1//X/9v/2//b/9v/3//X/9f/1//b/
9v/2//b/9//5//f/9//3//X/9//3//f/9//3//j/+P/2//b/9v/2//j/+P/4//b/9f/0
//T/9P/0//T/9P/0//T/9P/0//P/8f/x//H/8P/v/+//7//t/+3/7f/t/+3/7v/u/+3/
7f/s/+v/6v/q/+z/6//p/+n/6f/n/+b/5v/m/+f/5//n/+b/5v/n/+f/5v/m/+b/5v/l
/+X/5f/l/+f/5//o/+j/5P/k/+X/5f/l/+X/5v/m/+X/5f/k/+T/5P/k/+T/5P/i/+L/
4v/h/+P/4//k/+T/4//j/+L/4v/i/+L/4v/i/+P/4//k/+T/5P/k/+L/5P/m/+b/5v/m
/+X/5//r/+z/7P/r/+v/7f/u/+7/8P/y//D/7//v//D/8v/y/+//7//t/+3/6v/n/+b/
5v/k/+L/4f/h/+L/4v/j/+L/4f/h/+H/4v/j/+X/5f/m/+b/5v/o/+j/6P/o/+r/6P/o
/+n/6//r/+z/7P/t/+7/7//w//D/8f/x//L/8v/z//P/8//2//T/9P/1//b/+f8AAAoA
GQApADoAUwBmAGcAWwBUAFUAXABZAFEASAA2ABUA5v+1/4f/VP8c/+v+0v7U/uX+8v4D
/xf/Kv8//1T/bP+B/5T/qP+8/8n/0v/Y/9//4P/l/+b/6P/p/+r/6//s/+7/7//w//H/
8v/1//X/9f/2//b/9v/2//j/+//8//3//v8CAAUABgAHAAkACgAKAAsACwAMAAwADgAO
AA8ADwARABEAEQARABIAFQAVABUAFwAZABkAGQAbABwAHgAfACIAIgAjACQAJQAmACgA
KAAoACkAKgAsAC4ALgAxADIANAA2ADcAOQA7AD4AQABCAEUARgBHAEkATABQAFMAVQBX
AFgAWgBcAF4AYgBkAGYAaQBrAG4AbwBwAHMAdAB1AHYAdgB1AHQAcwBxAHAAcABuAG8A
bgBtAGoAagBoAGgAZQBhAF8AXABaAFoAWABXAFUAUQBOAEoASABGAEMAQAA+ADsANwA1
ADMAMwAvAC0AKgAlACMAIQAeABwAGQAXABYAFgASABIAEgAOAA0ADQALAAsACwAJAAkA
CgAKAAkACAAFAAUABgAGAAUABAAEAAMABQAGAAYABgAIAAkACgAMAAwACwAKAAoACwAM
AA0ADwARABEAEQASABIAEgASABMAFQATABMAEwARABMAEwATABMAEwAUABQAFAAUABQA
FAAUABQAFAASABIAEgATABQAEgASABIAEgAQABAAEAAPAA8ADwAPAA4ADQANAA0ACwAK
AAkACAAHAAUABAACAAEA/v/9//z//P/8//v/+f/5//n/9//2//b/9P/1//X/9f/y//L/
8//z//X/9v/3//j/+f/5//n/+f/5//n/+v/6//n/+v/8//3//f/9//7//v///////v/+
/wAAAAAAAAAA/v/+//7//f//////AAAAAAEAAQAAAAAAAQACAAMABAAAAP/////+/wAA
AAAAAP//AQACAAIAAgABAAAA///+//7//////////f/7//n/9//3//f/+P/4//n/+v/4
//n//P/6//z//P/8//z/+v/6//r/+v/5//j/9//2//n/+v/7//z//P/9////AwAEAAQA
AwADAAUABgAGAAgABwAGAAQAAwADAAIAAQD9//////////z/+P/0//P/8P/w/+//7//w
//D/8P/u/+z/7P/s/+3/7v/v/+//8P/w/+7/7v/u/+7/7P/s/+r/6v/q/+n/6P/o/+r/
6v/q/+r/6v/q/+v/6//s/+z/7f/t/+v/7P/s/+7/7//y//X/+v8CABEAIwA2AE0AXABf
AFkAUgBRAFgAWQBTAE4ARAAlAPT/xf+b/2L/Iv/z/tr+1v7l/vr+C/8h/zb/Sf9g/3z/
kf+k/7T/xP/T/9z/4v/n/+z/7//w//L/8//2//f/+P/6//v//P/9//7//f/9//3//v/+
//7//v8AAAEAAgADAAQABAAFAAQAAwAFAAYABgAHAAUABgAGAAgACAAJAAkACwALAAsA
CwAMAA0ADQANAA8ADQANAA0ADwAQABIAEwAWABQAFQAWABcAFgAYABgAGAAbABwAHgAg
ACIAJQAmACgAKAApACsALQAsAC4AMAAzADYANwA5ADwAQABDAEUARwBKAEwATgBQAFQA
VgBYAFsAXQBgAGEAYgBhAGIAYwBkAGcAZwBnAGcAZQBkAGQAYgBhAGAAXwBcAF4AXABc
AFkAVwBVAFIAUABOAEwASwBJAEYARABBAEAAPgA7ADgANgAxAC0AKwApACUAIQAfABwA
GwAZABcAFAASAA8ADQAMAAwACAAIAAgABAADAAMAAQABAAEA//////z//P/7//r/+//7
//z//P/8//z//f/9//3//v/+//7//f/9//3//v/9//3//f/+//7//v/+////AQABAAEA
AgACAAIAAgADAAEA////////AQADAAMAAwADAAMABAAEAAQABAAEAAQAAgACAAIAAAAB
AAAAAAAAAP7//v/+//7///8AAAEAAQADAAMAAwACAAAA///+//v/+//7//v/+//8//z/
+//7//z/+//6//r//P/7//n/+f/7//n/+P/4//b/9//3//f/9v/2//f/9//0//T/9P/0
//X/9f/1//X/9//3//j/+P/0//T/9f/1//X/9f/2//b/8//z//L/8v/0//T/9P/0//T/
9P/0//P/8//z//T/9P/z//P/8v/y//L/8v/y//L/7//v//D/8P/w//D/8P/v//H/8v/y
//L/8P/w//D/8P/w//H/8f/x//D/7//u/+3/7//v//D/8P/w//D/7f/t/+7/8P/u/+7/
7v/u/+7/7v/u/+7/7v/u/+//8f/4//r/+//7//r/+//7//r//v8AAAAA//8BAAIAAgAC
AP3//f/9//3/+f/1//H/8P/v/+7/7v/v//H/8v/z//L/8f/x//H/8v/x//H/8P/w/+//
7v/t/+z/7P/s/+z/6v/o/+n/6f/p/+z/7P/s/+z/6//q/+n/6f/r/+z/7P/t/+v/6//s
/+z/6v/r/+7/8f/2//z/CQAbAC4AQQBWAF8AXwBaAFUAWgBbAFUATABGADEACADX/6n/
cv8y//v+2v7U/uP+9P4D/xf/Lv9B/1b/cv+L/57/rv/A/8//2v/g/+X/6P/t/+7/8P/x
//T/9f/2//j/+P/4//j/+P/6//v//P/+/wIAAgACAAQABgAGAAYABgAHAAkACQAJAAkA
CgAKAAsADQAOAA4AEAAQABEAEQATABEAEQARABIAFQAVABUAFwAZABkAGQAbABsAHAAc
AB4AHAAdAB4AHwAiACQAJAAkACUAJgAoACoAKwAtAC0ALgAwADEAMwA1ADQANgA4ADsA
QABBAEMARgBKAE0ATwBRAFQAVgBYAFoAYABiAGQAZwBpAGwAbQBuAG8AcABxAHIAcQBx
AHEAcQBvAG4AbgBsAGsAagBpAGYAZwBmAGcAZQBlAGMAYABeAFkAVgBUAFEATgBMAEkA
SABIAEUAQgBAAD0AOQA3ADUAMQAtACsAKAAkACEAHgAaABoAFwAVABQAEgAOAA4ADgAK
AAkACQAHAAcABwAFAAUABAAEAAMAAgADAAMABAAEAAMAAgACAAEAAwAEAAQABAADAAEA
//8CAA==
         </WaveFormData>
      </LeadData>
      <LeadData>
         <LeadByteCountTotal>10000</LeadByteCountTotal>
         <LeadTimeOffset>0</LeadTimeOffset>
         <LeadSampleCountTotal>5000</LeadSampleCountTotal>
         <LeadAmplitudeUnitsPerBit>4.88</LeadAmplitudeUnitsPerBit>
         <LeadAmplitudeUnits>��V</LeadAmplitudeUnits>
         <LeadHighLimit>2147483647</LeadHighLimit>
         <LeadLowLimit>268435456</LeadLowLimit>
         <LeadID>V3</LeadID>
         <LeadOffsetFirstSample>0</LeadOffsetFirstSample>
         <FirstSampleBaseline>0</FirstSampleBaseline>
         <LeadSampleSize>2</LeadSampleSize>
         <LeadOff>FALSE</LeadOff>
         <BaselineSway>FALSE</BaselineSway>
         <ExcessiveACNoise>FALSE</ExcessiveACNoise>
         <MuscleNoise>FALSE</MuscleNoise>
         <LeadDataCRC32>2214494847</LeadDataCRC32>
         <WaveFormData>
+P/4//j/+P/2//b/9v/2//f/+P/5//r//P/8//z//P/8//z//P/8//v/+v/5//j/+v/6
//r/+v/8//z//P/8//z//P/+////AwAFAAMAAwAFAAYABgAHAAkACgAKAAkABwAHAAgA
CAAGAAUABQAFAAUAAQD+//3/+//4//X/9f/3//f/9//2//X/9P/0//T/9f/1//b/9//3
//f/+P/4//j/+P/2//X/9f/1//X/9f/3//f/9//3//f/9//3//j/+P/5//n/+f/6//r/
+v/6//r/+P/2//P/8//4/wIAEgAkADwAUQBlAHYAigCgALwA2QDxAAcBEQEIAd8AngBZ
ABUAx/9+/0j/L/8u/zn/Q/9R/2D/cv+C/5X/q/+9/8v/2f/m/+3/8P/0//b/+v/6//r/
+v/8//z//f/9////AQABAAMAAwADAAMAAwAFAAUABQAFAAQABAAEAAMABQAIAAgACAAG
AAYABwAHAAUABQAFAAYABwAHAAkACgALAAsACgANAAwADAANAA0ADAAMAA0ADgAQABAA
EAARABIAEgASABMAFAAVABUAFQAVABYAFwAZABsAHAAdAB8AHwAfACAAIwAkACUAJQAo
AC0ALQAtADAAMwA0ADYAOQA5ADsAPAA/AD8APwBCAEUARgBHAEcASABKAEwATgBQAE4A
TgBNAEwATQBNAE0ATgBMAEoASQBJAEcARgBEAEMAQQBAAD8APwA/AD0AOwA7ADoANwA1
ADUAMQAwAC4ALAAoACYAJgAnACUAJAAhACAAHwAdAB0AGwAYABYAEwASAA4ADAAMAAwA
DAALAAsACwAKAAcABQAFAAYABQAFAAMAAQABAAMAAwABAAEAAgACAAQABAAFAAUAAwAC
AAEAAgAEAAQABAAFAAUABQAFAAYABQAEAAQAAwAEAAUABgAHAAcABwAIAAkACwAKAAoA
CgAIAAgACAAIAAgACAAHAAcABgAGAAUABAAEAAQAAwADAAIAAgACAAIAAwACAAIAAgAC
AAIAAQAAAAIAAgACAAEA/v/+//7//v/8//z//P/8//z/+//8//z/+v/6//n/+P/4//f/
9v/2//b/9v/3//f/9v/2//b/9v/z//P/8//z//L/8v/x//D/8P/w//D/8f/w/+//7//u
/+//7v/u/+7/7v/u/+7/7v/u/+7/7f/t/+3/7f/t/+3/7f/t/+3/7f/s/+z/6//r/+j/
6P/p/+n/6f/p/+r/6v/q/+r/6v/q/+j/6P/p/+n/6f/o/+j/6P/q/+r/6//r/+r/6v/q
/+r/6P/o/+j/6f/n/+f/5//m/+n/6v/q/+r/6v/q/+j/6P/o/+j/6v/q/+r/6v/s/+z/
7v/v//P/9f/z//P/8//0//T/9f/5//r/+v/5//f/9//4//j/+P/3//f/9//3//P/8P/v
/+//7P/p/+n/6//r/+v/6v/p/+j/6P/o/+f/5//o/+n/6f/p/+r/6v/o/+j/5v/l/+f/
5//n/+f/6f/p/+n/6f/r/+v/6//s/+r/6//r/+v/7v/u/+7/7v/s/+j/5v/l/+X/6v/2
/wgAIAA2AEkAXwByAIQAmAC0AM0A4QDzAPkA6gC5AHwAPQDz/6P/YP82/yf/Lv83/0P/
Uf9e/3D/hP+X/6n/uf/H/9P/3P/h/+b/7P/s/+7/7v/u/+7/8P/w//H/8f/y//P/8v/z
//T/9f/2//f/9//3//f/9//4//j/+P/3//X/+P/4//j/+P/4//n/+f/7//v/+//8//v/
+//9//7/AAD///3///8AAAAAAQABAAIAAgADAAQAAgACAAIAAwACAAIAAgADAAUABwAI
AAkADQAOAA8AEQATABQAFQAXABgAFwAXABkAGgAbABsAHgAjACMAIwAmACcAKAAqAC0A
LwAxADIANQA3ADcAOgA9AEAAQQBBAEIAQwBEAEUARgBIAEgARwBGAEQAQwBCAEIAQAA+
AD0APQA9ADwAOgA5ADYANAAyADEALwAtACsAKwAoACUAIwAjACQAJAAjACIAHwAcABsA
GwAZABgAFQAUAA8ADQANAAsACAAGAAMAAgAAAP7//v/+//3/+//6//n/+P/1//P/8//0
//P/8//x//H/8f/z//P/8f/x//L/8v/y//L/8//z//T/9P/0//b/9//2//X/9f/3//f/
9//4//j/+P/5//n/+v/7//z//f/9//3//v////3//P/8//z//P/8//z//P/8//z/+//7
//v//P/8//z//P/8//v/+//6//r/+v/6//n/+P/4//j/+P/4//f/9v/4//j/+P/3//j/
+P/4//j/9//4//n/+v/3//X/9f/0//T/9P/z//L/8v/x//D/8P/w//D/8f/x//D/8P/w
//D/8f/x//H/8f/v//D/8P/w//L/8v/y//P/8v/x//H/8P/w//D/8f/y//H/8P/v/+7/
8P/w/+//7//v/+//7//v/+3/7f/t/+3/7//w//D/8f/y//L/8//z//H/8f/y//L/8f/w
/+//7v/s/+z/7f/t/+//8P/y//D/8P/y//L/8v/y//L/8//3//n/9//3//f/+P/6//v/
/f/+//z/+//7//v//P/8//r/+f/7//v/+//3//L/8f/x/+7/6//r/+3/7f/r/+r/6f/o
/+b/5v/l/+X/5//p/+r/6//s/+z/7P/s/+r/6f/p/+n/6//r/+3/7f/r/+v/6//r/+v/
7P/s/+3/6//r/+z/7P/s/+7/7v/u/+7/6//r//D/+v8IABoAMgBNAGEAcACAAJQAsgDT
AOcA9QD/APIAxwCKAEkAAwC5/3L/Ov8j/yr/Mf83/0P/VP9k/3T/g/+V/6f/uf/L/9b/
3f/k/+j/7P/s/+z/7P/s/+//8P/y//P/9f/3//f/+f/5//n/+f/5//v/+//7//v//P/8
//z/+//7//7//v/+//z//P/9//3//f/9//3//v8BAAEAAwAEAAIAAQD//wEAAgACAAMA
AwACAAIAAwAEAAYABgAGAAcACAAIAAgACQAKAAsACwALAA0ADgAPABEAEQASABMAFQAZ
ABkAGgAdAB8AIQAiACYAJgAlACQAJgAqACwALwAzADUANwA4ADsAPQA9AEAAQwBGAEcA
RwBIAEgASgBMAE4ATgBOAE0ATABKAEkASABIAEoASABHAEcARQBEAEIAQQA/AD4APQA9
ADsAOQA3ADcANQAxAC4ALQAtACwAKgAoACYAJAAkACUAJAAiAB4AHAAZABcAFwAVABUA
FAASABIADgAMAAwADAALAAkACAAHAAYAAwABAAEAAQABAAIAAQAAAAEABAAFAAMAAwAE
AAQABAAEAAUABQAEAAQABAAGAAcABgAFAAUABgAHAAgACgAKAAoACwALAAsACwALAAsA
CQAJAAoACwANAAwADAAMAA4ADgAOAA4ADgAOAA0ADQANAA4ADgAOAA4ADgANAA0ADAAM
AAwADAANAAwADAAMAAoACgAJAAgACAAIAAgABwAEAAQABAAEAAQABAAEAAQABQADAAMA
AgAEAAQAAwACAAIAAQAAAAAA/f/8//z/+//4//j/+P/4//f/9//3//f/+f/6//r/+v/6
//r/+v/7//r/+f/5//j/+f/4//j/+P/4//j/+P/4//j/+P/3//f/9//3//f/9//3//f/
9//3//j/+P/3//f/9P/0//X/9f/1//X/9v/2//b/9v/2//b/+P/4//n/+f/3//b/9v/2
//b/9v/3//f/9v/2//b/9v/4//j/+P/5//f/9//3//b/8f/y//P/9P/1//b/+P/4//j/
+P/3//b/9f/0//T/9P/0//T/+P/5//3///////////8AAAAAAQADAAQABAADAAMAAwAE
AAQAAgABAAEAAQABAP3/+P/3//f/9P/x//H/8//z//P/8v/x//D/7//u/+z/6//u/+//
7//v//L/8v/y//L/8P/v/+//7//v/+//8f/x//H/8f/x//H/8f/y//L/8//1//X/9v/2
//j/9v/2//T/8v/x//H/9v/+/w4AIAA2AE0AYQByAIQAnAC6ANUA6wD/AAkBAgHbAJ4A
XwAXAMX/fP9K/zP/NP89/0P/Uf9i/3L/hv+Z/6v/uf/J/9f/5P/r/+7/8P/y//L/8v/y
//L/9P/0//X/9f/3//n/+f/7//v/+//7//v///////////8AAAAAAAD//wEABAAEAAQA
AgACAAMAAwAFAAUABQAGAAcABwAJAAoACgAJAAcACQAKAAoACwALAA4ADgAPABAADgAO
AA4ADwASABIAEgATABIAEwATABMAFQAWABcAGQAZABoAGwAdAB8AHwAgACMAIgAjACMA
JgApACkAKQAsAC8AMAAyADUAOQA7ADwAPwA/AD8AQgBFAEgASQBJAEoATABOAFAAUgBS
AFIAUQBQAEwASwBKAEoASQBGAEQAQwBCAEAAPQA7ADsAOgA5ADkANwA1ADMAMwAvACsA
KAAnACcAJgAkACIAIAAeAB4AHwAdABwAGQAYABUAEwATABEADgAMAAkACAAGAAQABAAE
AAUAAwACAAEAAAD9//v/+//8//v/+//5//j/+f/8//3//P/7//v/+v/8//z//f/9//r/
+v/6//z//f/8//v/+//7//v/+//8//3//v8AAAEA////////////////AAABAAEAAAAA
AAAAAAAAAAAAAAAAAAAA////////AAAAAAAAAAAAAP/////+//7//v/+/////v/+//7/
/P/8//v/+v/6//r/+v/5//j/+P/4//j/+P/4//j/+P/5//f/9//2//b/9v/1//T/9P/z
//L/8v/y//L/8//z//T/9P/0//T/8v/x//D/7//x//L/8v/y//D/8P/w//H/7//v//D/
8P/x//D/8P/w//L/8v/y//L/8v/y//H/8f/z//P/8//z//H/8f/x//H/8v/y//H/8f/w
//D/8f/x//H/8f/y//L/8P/w//D/8P/y//L/8//z//H/8P/w//D/7v/u/+//7//w//D/
8P/w//D/8P/w//H/7//v/+//7v/v//D/8P/w//D/8P/w//D/8P/w/+7/7v/u/+7/8P/w
//D/8v/z//f/+f/3//X/9f/2//b/+f/7//z//P/5//n/+f/6//z/+v/5//n/+f/5//X/
8v/v/+//7P/p/+v/7f/t/+3/6v/p/+j/6P/m/+X/5f/m/+j/6f/q/+z/7P/s/+z/6v/p
/+n/6f/p/+n/6//r/+v/6f/p/+n/6f/q/+r/6//r/+3/7v/u/+7/7v/s/+z/7P/r/+n/
7v/4/wgAHAA0AEkAXQBsAHoAlACuAMcA3wD1AAEB8AC/AIIARQD//6//av86/yf/Kv8x
/z3/Tf9c/2r/eP+L/5//tf/F/8//1v/d/+D/5P/o/+r/6v/q/+r/7v/u/+//7//v//H/
8f/z//X/9f/1//X/9f/1//X/9f/2//b/9v/1//P/9v/2//b/9v/2//f/9//5//n/+f/6
//n/+f/7//z//P/7//n/+//8//z//f/9/wAAAAABAAIAAgACAAIAAwAEAAQABAAFAAQA
BQAFAAUACAAKAAwADwAQABAAEAARABUAFQAWABkAGgAbABsAHgAhACEAIQAkACkAKgAs
AC8AMwA1ADYAOQA5ADkAPAA/AEAAQQBBAEIAQwBEAEUARgBGAEYARQBEAEUARQBFAEYA
RgBEAEMAQwBBAEAAPgA9AD0APAA7ADsAOwA5ADcANwAxAC0AKgApACcAJgAkACIAIgAg
ACAAIQAhACAAHQAcABkAFwAXABUAEwASABAAEAAOAAwADAAMAAkABwAGAAUABAABAP//
///+//3//f/7//j/9//4//f/+P/5//v//P/8//z//f/9//z//P/8//7/AgACAAIAAwAB
AAEAAQACAAQABAAFAAUABAADAAIAAQADAAMABAAFAAUABAAEAAQABgAGAAYABgAGAAYA
BQAFAAUABgAGAAYAAgACAAEAAQACAAIAAgACAAMAAgACAAIAAAAAAP///v/8//z//P/7
//r/+v/6//r/9//2//X/9P/z//H/8f/w//D/8P/v/+7/7P/r/+r/6v/q/+r/6//r/+r/
6v/q/+r/6v/r/+z/7f/u//D/8f/y//T/9P/0//X/9P/z//P/8v/y//L/8//0//T/9P/0
//T/8v/y//H/8f/x//H/8f/x//P/8//z//P/9P/0//P/8//y//L/8//z//H/8f/y//L/
8P/w//D/8P/w//D/8//y//L/8v/y//L/9v/3//v//f/7//v/+//8//v/+//8//z//f/9
//7///8AAAAA/v/9//3//f/9//n/+P/3//f/9P/x//H/8//z//H/8P/v/+7/7v/u/+3/
7f/w//H/8f/x//H/8P/v/+7/6v/p/+n/6f/n/+f/6f/p/+n/6f/p/+n/6f/q/+r/6//r
/+v/7P/s/+7/7P/o/+j/6v/r/+v/7v/4/wgAHAAyAEkAXwByAIQAmAC0ANMA7QABAQsB
BAHfAKAAXwAZAMn/fP9A/yX/Jv8t/zf/Q/9U/2T/dv+H/5v/r/+9/83/2v/n/+z/7v/w
//L/8v/y//L/9P/0//X/9f/2//f/9v/3//j/+f/6//v///////////8CAAIAAgABAAEA
BAAEAAQAAwACAAIAAQACAAMABAAGAAYABQAGAAYACAAHAAUABwAGAAYABwAHAAcABgAG
AAYABgAGAAYABwAGAAYABgAHAAgACQAJAAkACQAKAAsADQAQABIAFAAXABoAGwAdACEA
IAAhACEAJAAoACkAKgAuADMANAA2ADkAOQA7ADwAPwBBAEEARABHAEkASwBMAE4ATwBQ
AFEAUgBSAFIAUQBQAE8ATwBPAFAATgBMAEsASwBLAEoASABHAEMAQgBBAEEAPwA9ADsA
OwA4ADUAMwAzADIAMgAxADAALQAqACkAKQAoACYAIgAgAB8AHQAdABsAFwAWABQAFAAS
ABAAEAAQAA0ACwAKAAkACQAHAAYABwAGAAUABQADAP////8BAAEAAwADAAQABAADAAIA
AgABAAIAAgACAAQABAACAAAA//////////8AAAAAAAABAAEA///////////9//3//v//
/////v/+//7//v/+//7//v/+//7//f/9//3//v/+//7//P/8//v/+//+//7//v/+//v/
+v/6//r/+P/4//f/9v/4//j/+P/3//T/9P/0//T/9P/0//T/9P/1//P/8//y//L/8v/x
//D/8v/x//D/8P/u/+7/7//v/+7/7v/u/+7/7//v/+//7//u/+7/7f/s/+r/6v/q/+v/
7f/t/+7/7v/r/+r/6v/q/+z/7P/s/+z/7P/s/+v/6//r/+v/6//r/+v/6//r/+v/6v/q
/+n/6f/q/+r/6//r/+n/6f/q/+r/6v/q/+r/6v/q/+r/6//r/+v/6v/q/+r/6v/q/+v/
6//s/+z/7P/s/+7/7v/u/+//7P/r/+r/6P/r/+r/7P/s/+z/7P/u/+7/7v/u/+7/7v/u
/+7/8P/w//D/8P/u/+7/7v/w//P/9//5//f/9//3//j/+P/5//v//P/8//v/+//7//z/
/P/6//n/+f/3//f/8//w//H/8f/u/+v/7f/v/+//7//s/+v/6v/q/+z/6//r/+z/6//r
/+v/7P/s/+z/7P/q/+n/6f/p/+n/6//t/+3/7f/r/+v/6//r/+z/7P/t/+3/7f/u/+7/
7v/w/+7/7P/u/+3/7f/0/wAADgAgADYATwBjAHAAgACYALQAzwDnAPkA/QDoALcAegA/
APf/p/9g/zL/J/8u/zn/Rf9R/2D/cv+G/5v/q/+7/8n/1//g/+X/6v/u//L/8f/w/+//
7v/w//D/8f/x//P/9f/1//f/9P/z//L/8f/z//P/8//z//b/9v/2//X/8//2//b/9v/2
//b/9//3//f/9//3//j/9//3//n/+v/8//v/+f/7//7//v///////v/+////AAD+//7/
/v///wIAAgACAAMABAAFAAUABQAHAAgACQALAAsADAANAA8AEAAPAA8AEQAUABUAFQAY
ABsAGwAbAB4AIQAiACQAJwAnACkAKgAtAC8ALwAyADUANgA3ADcAOAA5ADoAOwA8ADwA
PAA7ADoAOQA5ADkAOgA7ADoAOgA7ADoAOAA1ADMAMQAwAC8ALwAvAC0AKwArACgAJQAj
ACMAIgAiACEAIAAeABwAHAAdABwAGgAWABQAEwARABEADwAPAA4ADAAMAAgABgAGAAYA
AwABAAAA//////3//P/9//7//f/9//v/+//7//3//f/9//3//v/+//7//v///////v/+
//7/AAABAAAA//////3//f/9//7//P/8//3//f/9//3//f/9//3//f/+/////f/8//z/
/P/+//7//v/+//7//v/9//3///8AAAAAAAD8//z/+//7//z//P/8//z/+//6//r/+v/6
//r/+f/4//j/+P/4//f/+P/4//j/+P/2//b/9v/2//P/8f/x//D/8v/y//H/8P/y//H/
8P/w//D/8P/x//H/8P/w//D/8P/t/+3/7f/t/+3/7v/u/+7/7v/u/+7/7//v/+//8P/w
/+//7v/u/+7/7P/s/+z/7P/s/+z/6//r/+v/6//r/+v/6//r/+v/6//u/+7/7f/t/+r/
6v/r/+v/6f/p/+r/6v/q/+r/6v/q/+r/6v/r/+v/6//q/+r/6v/o/+j/6f/p/+z/7P/s
/+z/6//q/+n/6f/p/+n/6f/o/+n/6v/o/+j/6P/o/+r/6v/q/+r/7P/t//H/8//x//H/
8f/y//D/8f/z//T/8v/x//H/8f/z//T/8//z//H/8f/x/+3/6v/p/+n/5v/l/+X/5//n
/+X/5P/j/+L/4v/i/+H/4f/i/+P/4//j/+L/4v/i/+L/4v/h/+H/4f/h/+H/4//j/+P/
4//j/+P/4f/i/+L/4//l/+X/5v/m/+j/6P/k/+D/3v/d/93/4v/s//z/DAAiADkATQBe
AGwAggCiAL0A0wDnAO8A4gC5AHwAPQD3/63/aP82/yH/JP8p/zH/Pf9O/17/cP+B/5P/
pf+1/8P/zv/T/9j/3P/g/+P/5P/l/+b/5v/m/+f/5//n/+n/6f/r/+v/6//r/+v/7f/t
/+3/7f/s/+z/7P/r/+3/8P/w//D/8P/w//H/8f/z//P/8//0//P/8//1//b/9v/1//P/
9f/0//T/9f/1//j/+P/5//r/+v/6//r/+//8//z//P/9//7///////////8AAAEAAwAD
AAQABQAHAAkACQAKAA0ADgAPAA8AEgAVABUAFQAYABsAHAAeACEAIQAjACQAJwAnACcA
KgAtAC8AMQAyADQANAA2ADgAOgA4ADgANwA2ADYANQA0ADQANAAyADEAMQAxADAALgAt
ACsAKgApACkAJwAlACMAIwAhAB0AGgAZABkAGAAWABQAEwASABMAFQASABAADAAKAAgA
BwAIAAcABAACAP///v/7//j/9//2//f/9f/0//P/9P/x/+//7//s/+v/6//p/+j/6f/s
/+3/7f/t/+7/7v/s/+z/7f/t/+r/6v/q/+z/7P/s/+z/7f/v/+//7//w/+3/7P/s/+v/
7P/t/+7/7//x//H/8v/z//H/8P/w//D/8P/w//D/8P/w//D/7//v//H/8v/y//L/7v/u
/+3/7f/u/+7/7v/u/+//7v/u/+7/7f/s/+r/6P/o/+j/6P/n/+b/5v/m/+b/5v/m/+b/
5v/l/+P/4//i/+T/5P/j/+L/4v/h/+D/4P/g/+D/4f/h/+D/4P/g/+D/3f/d/93/3f/d
/97/3v/e/+D/4P/g/+H/4P/f/9//3v/d/9z/3P/c/9z/3P/c/9z/3v/e/93/3f/c/9v/
2v/Z/9v/2//b/9v/3P/c/9v/2//Y/9j/2f/Z/9j/2f/b/9z/2v/Y/9j/3P/c/9z/3P/c
/9z/3f/h/+P/4f/h/+H/4v/k/+X/5//o/+b/5f/l/+X/6P/o/+b/5f/j/+P/4//f/9z/
2//b/9j/1v/X/9r/2//d/9z/2//a/9v/3P/c/93/4P/h/+H/4f/i/+L/4v/i/+H/4f/i
/+P/4//j/+X/5f/n/+f/5//n/+n/6v/q/+v/6//r/+z/7P/u/+z/6v/q/+b/5f/n/+z/
+v8KAB4ANgBPAGEAcACEAKAAvADRAOkA+QD7AOQArwBsACkA4f+V/0r/HP8R/xr/H/8n
/zf/Rv9W/2j/e/+N/53/q/+7/8b/zf/Q/9T/1v/a/9r/2v/a/9z/3P/d/93/3//h/+H/
4//j/+P/4//j/+X/5f/l/+X/6f/q/+v/6//t//L/9P/2//b/9v/3//f/+f/5//n/+v/7
//v//f/+//7//f/7//3//v/+//////8CAAIAAwAEAAUABgAHAAkADAAMAAwADQAOAA8A
DwAPABAAEAAQABEAEQASABMAFQAZABkAGgAdACAAIQAhACQAJwAnACcAKgAtAC4AMAAz
ADMANQA2ADkAOwA7AD4AQQBCAEMAQwBEAEYASABKAEwASwBKAEgARgBFAEUARQBGAEYA
RABDAEMAQwBCAEAAPwA7ADoAOQA5ADcANQAzADMAMAAtACsAKwArACoAKAAmACIAIAAg
ACEAIQAgAB0AHAAYABUAFAARAA8ADgAMAAwACgAIAAgACAAFAAMAAgABAAEA///+////
AAD//////f/9//3///////z/+//7//r/+v/6//v/+//9//7///8CAAMAAgABAAEAAgAD
AAQABgAGAAYABwAHAAcABwAHAAcABwAHAAgACQAHAAYABgAGAAYABgAGAAYACAAIAAcA
BwAHAAgACAAIAAgACAAHAAcABQAEAAMAAgABAAAAAAAAAP7//v/9//z//P/8//z/+//5
//j/9//2//H/8P/v/+7/6//p/+n/6P/o/+j/5//m/+b/5f/k/+T/4v/i/+P/4//g/+D/
4P/g/+L/4//k/+X/5f/m/+b/5v/m/+b/5v/n/+j/6f/r/+z/7f/s/+z/7P/s/+z/7P/s
/+7/7v/t/+3/6//r/+v/6//t/+3/7f/t/+7/7v/t/+3/7f/u//D/8f/u/+3/7f/s/+7/
7v/u/+7/8P/w//H/8f/w/+7/7f/s/+z/7P/t/+3/7P/q/+j/5v/k/+T/5P/l/+b/5//o
/+j/6f/o/+r/6v/q/+r/6P/o/+j/6P/m/+b/5v/m/+f/6P/p/+r/6v/s/+3/8f/x/+//
7//v//D/8P/x//P/8//y//D/7//u/+7/7f/q/+v/6//r/+v/5v/i/+D/3//e/9v/2//d
/93/3f/c/9v/3P/c/9z/2//b/9z/3f/d/9v/3P/c/9z/3P/a/9n/2f/X/9f/1//Z/9f/
1//X/9f/1//X/9j/2P/Z/9n/2f/a/9j/2P/Y/9j/1v/W/9P/1f/Y/+b/+P8MACAANwBJ
AFwAbgCGAKIAuwDRAOUA7QDWAKMAaAApAN//j/9M/x7/D/8W/x//Kf83/0b/Vv9o/33/
j/+d/6v/t//C/8f/zP/Q/9L/1v/W/9b/1v/Y/9j/2f/Z/9n/2//b/93/3f/d/93/3f/f
/9//3//f/+L/4v/i/+H/4P/i/+H/4P/g/+D/4f/h/+H/4f/h/+L/4f/h/+P/5P/k/+P/
4f/j/+T/5P/l/+X/5P/k/+X/5v/o/+j/6P/p/+r/6v/q/+v/7P/t/+3/7f/v//D/8f/z
//P/9P/1//f/9//3//j/+//7//v/+v/8/wEAAQABAAQABwAIAAoADQANAA8AEAATABUA
FQAYABsAHAAdAB0AHgAfACAAIQAiACQAJAAjACIAIAAfAB4AHgAgAB4AHQAdAB0AHAAa
ABkAFQAUABMAEwATABEADwAPAA0ACwAKAAsACQAIAAYABAAAAP7//v////7//P/4//b/
9f/z//P/8f/v/+7/7P/s/+z/6v/q/+r/5//l/+T/4//k/+H/3//f/9z/2//b/9n/2P/Z
/9z/3f/d/93/3v/e/9z/3P/d/93/3P/c/9z/3v/f/97/3f/d/9v/2//b/9z/3v/e/9//
3//f/9//3//f/97/3f/d/93/3v/e/9//4P/i/+L/4v/i/+L/4v/h/+H/3//g/+D/4P/g
/+D/3//f/97/3v/e/97/3//e/97/3v/f/+D/4P/g/9//3v/d/9v/2v/a/9r/2v/a/9r/
2v/a/9v/2f/Z/9j/2v/a/9n/2P/Y/9f/1v/W/9T/1P/V/9X/1P/U/9T/1P/T/9P/0//T
/9P/1P/U/9T/1P/U/9T/1f/U/9P/0//S/9L/0v/T/9T/0v/S/9L/0v/S/9L/0f/R/9H/
0f/R/9H/0//T/9P/0//S/9L/0f/R/9D/0P/R/9H/zf/N/87/zv/O/87/zv/O/9D/0P/R
/9H/0f/Q/9D/0P/Q/9D/0f/R/9H/0P/P/87/zv/O/87/z//P/8//z//O/8//zv/M/8z/
zP/M/87/zv/O/87/zv/O/9D/0f/W/9n/2P/Z/9j/2P/X/9f/2//c/9z/2//d/93/3v/e
/9z/2//b/9v/2P/T/8//zf/Q/87/zP/N/9D/0f/S/9L/0//S/9L/0v/Q/8//z//P/83/
zf/O/87/0P/Q/87/zf/N/83/zf/N/9H/0f/R/9H/z//P/8//0P/R/9P/1P/V/9X/1P/T
/9L/zv/M/8z/zf/N/9D/2v/s//7/EgArAEEAUgBmAHwAlACvAN8AKwFdAVgBOwEMAcsA
gwA1AOz/tv+h/6T/p/+t/7n/yv/Y/+j//f8RAB0AKQA1AEIASQBMAE4AUgBWAFYAVgBW
AFsAXABeAF8AXgBfAF4AXwBdAF0AXQBdAF0AXQBdAF0AXgBeAF4AXQBbAF4AXgBeAF4A
XgBfAF8AXwBfAF8AYABhAGEAYwBkAGIAYQBfAGEAZABkAGUAZQBmAGYAZwBoAGYAZgBm
AGcAZwBmAGUAZQBnAGkAagBrAGsAbABtAG8AbgBuAG4AbwBzAHMAdAB3AHcAdwB2AHgA
ewB7AHsAfgCBAIIAhACHAIkAiwCMAI8AkgCTAJcAmwCcAJ0AnQCeAJ4AoACiAKQAogCi
AKEAoACgAJ8AngCeAJwAmgCZAJkAmgCaAJkAmQCYAJgAmACZAJcAkwCPAI0AjACJAIcA
hwCGAIYAhQCEAIAAfgB+AH8AfAB6AHYAdABvAG0AbQBrAGsAagBoAGgAZABiAGIAYgBh
AF8AXgBdAF0AWwBaAFsAXABbAFsAWQBXAFcAWQBZAFgAVwBXAFYAWABYAFkAWQBaAFgA
VgBWAA==
         </WaveFormData>
      </LeadData>
      <LeadData>
         <LeadByteCountTotal>10000</LeadByteCountTotal>
         <LeadTimeOffset>0</LeadTimeOffset>
         <LeadSampleCountTotal>5000</LeadSampleCountTotal>
         <LeadAmplitudeUnitsPerBit>4.88</LeadAmplitudeUnitsPerBit>
         <LeadAmplitudeUnits>��V</LeadAmplitudeUnits>
         <LeadHighLimit>2147483647</LeadHighLimit>
         <LeadLowLimit>268435456</LeadLowLimit>
         <LeadID>V4</LeadID>
         <LeadOffsetFirstSample>0</LeadOffsetFirstSample>
         <FirstSampleBaseline>0</FirstSampleBaseline>
         <LeadSampleSize>2</LeadSampleSize>
         <LeadOff>FALSE</LeadOff>
         <BaselineSway>FALSE</BaselineSway>
         <ExcessiveACNoise>FALSE</ExcessiveACNoise>
         <MuscleNoise>FALSE</MuscleNoise>
         <LeadDataCRC32>2634584461</LeadDataCRC32>
         <WaveFormData>
DAAMAAwADAAKAAoACgAKAAwADAAMAAwADgAOAA4ADgAOAA4ADgAOAA0ADAALAAoADAAM
AAwADAAMAAwADAAMAAwADAAOAA8AEAAQAA8ADwAQABAAEAAQABMAFAAUABQAEgARABEA
EgAQABAAEAAPABEADwALAAkABwAFAAQABAAFAAYABgAEAAQABAAEAAQABAAEAAQABgAE
AAQABAAEAAYABgAGAAQABAAEAAMAAwAEAAQABQAFAAMAAwADAAMABAAEAAQABQAFAAUA
BQAEAAIAAAD8//b/8v/2//v/BAATACYAOwBOAGIAeQCVALMA0ADwAAoBFQEWAfoAwgCH
AFQAIwDw/8L/qP+e/5v/m/+f/6b/sP+7/8j/1f/i/+r/8P/4//n/+P/6//v/+//7//r/
+v/8//z//P/9//3//v/+////////////AAABAAEAAQABAAEAAAD///3//f/9//7//v/8
//z//P/8//r/+//7//v/+//7//z//P/+//7///////3//P/8//z//P/8//z//P/9//3/
/f/9////AAAAAAAA//////7//f/9//3//v/+//////8BAAIAAQACAAMAAwAFAAUABgAI
AAcABwAIAAkADAAMAA0ADgANAA4ADwAQABQAFQAWABgAGAAZABkAGAAbABwAHAAeABwA
HAAcAB0AHwAfAB8AHwAeAB0AHAAaABoAGQAZABkAGgAZABgAGAAYABgAFwAXABYAFgAW
ABQAEgARABAADwAOAA0ADQANAA0ACwAKAAgACAAHAAYABQACAAAA///+//z/+//7//r/
+//6//r/+v/3//b/9f/0//T/9P/z//L/8v/z//P/8f/x//L/8v/y//P/8//x//P/8v/v
//D/7//w//H/8v/0//P/8//y//H/7//v/+//8P/y//L/8v/y//L/8v/z//P/9f/1//X/
9f/0//P/8//y//P/8//z//P/8v/x//H/8P/v/+//7v/u/+7/7v/u/+7/7v/u/+7/7v/u
/+3/7f/t/+7/7v/u/+z/7P/s/+v/6f/o/+b/5v/m/+n/5//m/+f/5f/l/+P/4//k/+P/
4//j/+H/4f/h/+H/4P/g/+D/3//d/93/3v/e/9z/3f/d/97/3P/c/9z/3f/a/9r/2f/Z
/9j/2f/Z/9j/2P/Y/9n/2v/Y/9j/1v/W/9b/1v/V/9T/1P/V/9f/1//W/9X/1P/T/9P/
0//T/9P/0//T/9P/0f/R/9L/0//T/9H/0v/S/9H/0P/Q/9D/0f/R/9H/0P/P/8//z//Q
/9L/0f/P/87/zf/N/8z/zP/L/8//zv/O/87/zv/O/8z/zP/M/8z/zv/O/87/zv/O/87/
0P/R/9b/1v/V/9X/1P/U/9T/1P/V/9b/1v/W/9b/1f/V/9b/1v/W/9b/1f/V/9P/z//N
/83/y//K/8r/y//M/8z/yv/K/8r/yv/K/8r/yv/K/8z/zP/M/8z/zP/K/8r/yv/I/8r/
yv/J/8n/yv/K/8v/y//N/83/zf/N/87/zv/O/8//z//P/8//zv/M/8j/xv/A/77/vv/F
/9T/5//2/wcAHAAwAEUAWwB3AJQAsADEAM0AxACiAHAAPQAMANn/qv+I/3T/bv9t/2//
df98/4j/k/+e/6f/tP+8/8T/yP/J/8r/zv/N/8//z//O/87/zv/O/87/z//P/9D/0P/R
/9P/0//T/9T/0//T/9P/0//U/9T/1P/T/9P/0//U/9T/1P/U/9T/1P/U/9X/1f/V/9X/
1f/W/9b/1v/W/9f/1//Y/9j/2f/a/9r/2v/a/9r/2//b/9v/2//b/9z/3P/c/97/3//f
/9//4P/h/+P/5P/n/+f/6f/q/+n/6v/r/+v/7f/t/+7/8P/x//H/8v/z//X/9P/0//T/
9v/4//r//P/+////AAACAAMABQAGAAYABwAIAAgACgAMAAwADAANAA0ADQANAA0ADQAN
AA0ADAAMAAsACwALAAgABwAGAAYABgAGAAUABQAGAAYABgAEAAUABQAFAAUAAgABAAEA
AQADAAEAAAD+//z/+//6//n/9v/0//P/8v/y//H/8f/w/+//7v/u/+7/7//u/+3/7P/s
/+z/6//q/+r/6//r/+n/6//s/+z/7P/t/+3/6//t/+//7f/v/+//7f/t/+3/7v/v//H/
8v/z//P/8//z//T/9//4//n/+v/4//j/+f/5//n/+f/5//n/+f/5//r/+v/7//v/+//7
//v/+//8//z//f/9//z//P/6//r/+v/6//z//P/8//z//v/9//3//f/9//7////+//7/
/v/9//v//P/8//7/AAACAP///f/9///////9//3//P/7//v/+//7//v/+//7//z//P/8
//v/+//7//z//P/6//v/+//8//7//v/+//////8AAAAAAQAAAAEAAQAAAP7//v///wAA
AgACAAAAAAACAAIAAQAAAP7///8BAAEAAwADAAMAAwAFAAUABQAFAAUABQAFAAMAAwAE
AAUABQADAAQABAADAAQABAAGAAcACAAIAAgACAAIAAgACQAMAAwADQANAA4ADgAQABAA
EQASABAAEAAQAA8ADwAQABAAEAAQAA8ADwANAAsACQAJAAcABgAGAAcACAAGAAQABAAE
AAIAAgACAAIABAAGAAYABgAGAAYABgAGAAYABAAEAAQABQAFAAYABgAHAAcABwAHAAUA
BQAGAAYACAAJAAkACQAHAAgACAAGAAQA/v/6//r/AQAOAB0AMABDAFYAbACFAJ0AuwDc
APoAEAEbARYB+gDIAI8AWgArAPr/yv+y/67/q/+n/6n/sP+6/8X/0P/Z/+T/8P/6/wAA
AwAGAAoACwAJAAkACAAIAAkACgALAA0ACwAMAAwADQAPAA8ADwAQAA8ADwAPAA8ADgAO
AA4ADQANAA0ADgAOAA4ADgAOAA4ADgAPAA8ADwARABEAEgASABEAEAAQAA8AEQAQABAA
EAAQABAAEAAQABEAEQARABEAEQASABIAEgAUABUAFQAVABUAFQAWABYAFgAVABYAFgAZ
ABoAGwAbABwAHQAfACIAIgAhACEAIQAmACYAJwAoACsALAAtAC4ALgAvADAAMgAzADUA
NgA2ADcAOAA4ADoAPAA8ADwAPQA9AD0APQA9AD8APwA/AD4APgA9AD0APQA8ADsAOgA6
ADoAOgA5ADkANgA2ADYANAA0ADMAMgAxAC4ALQAtAC0ALwAtACwAKgAoACcAJgAlACYA
JAAjACIAIAAfAB8AHgAdABwAHAAcABoAGAAWABQAFgAWABUAFAAWABcAFwAVABcAGAAY
ABgAFwAXABUAFwAXABUAFwAXABUAFQAVABYAGAAZABkAGQAbABsAGwAcABwAHAAcABwA
GwAaABoAGQAbABsAGwAbAB0AHQAeAB4AHQAdAB0AHQAdAB0AHgAeABsAGwAaABoAGgAa
ABoAGgAaABoAGgAaABgAFwAXABcAGAAYABgAFgAWABYAFQATABQAEgASABIAFQATABIA
EwAVABUAEwATABIAEQARABEADwANAAsACQAIAAgACAAHAAUABQAGAAYABgAHAAcACAAG
AAYABgAHAAYABgAFAAUABAAFAAUABAACAAIAAwAEAAQABAACAAIAAgACAAEAAAAAAAEA
AwADAAEAAQABAAEA///////////////////9//3//v////////8AAAAA///+//7//v//
///////+//3//f/9//7/AAAAAP////////3//P/8//v/+f/6//z//P/8//z//P/8//z/
/P/6//r/+v/6//z//P/8//z//P/9/wAAAAABAAEAAgACAAIAAgADAAQAAgACAAIAAQAB
AAIAAgACAAAA//////3/+f/3//f/9f/0//T/9f/2//b/9P/0//T/8//y//H/8P/y//T/
9P/0//T/9P/0//T/8v/w//D/8P/x//H/8v/y//H/8f/x//H/8f/x//L/8v/0//X/9f/1
//X/9P/y/+7/6v/o/+b/5v/r//b/AwAUACcAOgBMAGUAgwChALwA2ADwAP8A/ADgAK4A
eQBGAA8A3P+0/57/lP+P/43/k/+c/6T/sf++/8f/0P/a/+T/6v/t/+z/7P/t/+v/6//q
/+r/6P/o/+j/6f/p/+r/6v/r/+v/6//r/+z/7f/t/+3/7f/u/+7/7v/t/+//7//w//D/
7v/u/+7/7v/u/+//7//v//H/8f/y//L/8v/y//P/8//x//D/8P/w//D/8P/w//D/7//v
/+//7//x//L/8v/y//D/8f/x//H/8f/x//L/8v/z//P/9f/2//f/+P/5//n/+P/3//f/
+P/5//n/+v/7//7//v///wAAAQACAAMABAAEAAUABgAIAAkACwAMAAwADgAQABEAFAAU
ABQAFAAVABIAEQAQAA8ADQANAA0ADAALAAkACAAHAAYABQAEAAQABAAEAAMAAwABAAAA
///8//z/+//6//n/+P/3//f/9//3//X/9P/y//L/8f/w/+//7P/q/+n/6P/o/+f/5//m
/+f/5v/m/+b/4//i/+H/4P/g/+D/3//e/+D/4f/h/9//3f/e/97/3v/f/9//3f/f/93/
2//d/93/2//b/9v/3P/c/93/3f/d/9//3//f/+D/3v/e/97/3v/e/97/3//f/9//3//f
/9//3f/d/97/3v/d/93/3f/d/9//3//g/+D/3//f/97/3v/c/9z/3P/c/9z/3P/c/9z/
3P/b/9v/2//a/9r/2v/Y/9r/2v/Z/9f/2P/W/9b/1v/X/9X/1P/V/9X/1f/T/9P/1P/T
/9P/0//T/9P/0//T/9T/1P/U/9P/0f/R/9L/0v/Q/9H/0f/S/9D/0P/Q/9H/0f/S/9L/
0//T/9P/0v/Q/87/zv/P/9D/0v/S/9D/0P/S/9L/0f/Q/87/z//R/9H/0f/R/9H/0f/P
/8//z//P/9H/0f/R/8//z//Q/9H/0f/R/9L/0v/R/9L/0v/S/9P/0f/R/9D/z//P/8//
0P/S/9L/0f/R/9H/0//S/9L/0f/T/9L/0v/S/9L/0v/U/9T/1P/U/9L/0v/S/9L/1P/U
/9T/1v/Z/9z/3P/b/9v/3P/c/9z/3P/d/97/3v/e/97/3f/d/97/3v/e/97/3//f/93/
2f/Z/9n/1//W/9b/1//Y/9j/1v/W/9b/1v/U/9T/1P/U/9n/2v/b/9z/3P/c/9z/3P/a
/9r/2v/Z/9v/3P/c/93/3f/d/93/3f/f/+D/4P/g/+H/4f/h/+H/4v/g/97/3P/Y/9b/
1v/d/+r/+f8KAB0AMABCAFcAcQCLAKgAxgDiAO0A5ADGAJIAXwAuAP3/zP+k/47/hv+B
/4P/i/+U/5z/o/+w/7//zv/Y/9z/3v/j/+b/6P/p/+f/5//m/+b/6P/o/+j/6f/r/+z/
7P/t/+3/7f/t/+7/7f/t/+3/7f/u/+7/7v/t/+3/7f/u/+7/7P/s/+z/7P/t/+//8P/x
//H/8f/y//L/8P/w//H/8f/x//D/8P/w//H/8v/z//T/9f/1//X/9f/3//j/+P/4//b/
9//3//f/+P/5//v//P/7//v//f/+/wAAAgAEAAUAAwADAAQABgAJAAkACgALAA4ADgAP
ABAAEgAUABYAGAAaABsAHAAeAB8AIQAiACIAIwAkACQAJgAoACgAKAApACsAKwArACsA
LQAtAC0ALAAsACsAKwArACoAKQAoACgAKgAqACkAKQAnACYAJQAiACIAIQAgAB8AIAAf
AB8AHwAgAB8AHwAeACAAHwAeAB0AHAAaABkAGAAWABUAFQAUABMAEgASABIAEAAOAAwA
CgAKAAoACQAIAAcABwAGAAMABgAIAAkACgANAA0ACwANAA0ACwANAA0ADgAPABAAEgAQ
ABEAEQARABEAEQARABIAEgASABIAEgAUABQAFQAVABUAFQAVABUAFwAXABgAGAAVABUA
FQAVABYAFwAZABoAFwAXABYAFgAWABYAFgAWABgAGAAYABgAFgAVABUAFQATABIAEQAO
ABAAEAAPAA0ADgAMAAwADAAMAAkABwAHAAkACQAHAAcABgAFAAUABQAFAAUABQAFAAYA
BgAGAAUABwAHAAgACAAJAAsADAAOABAAEAAQABEAEAAQAA8ADwAOAA8ADwAOABAAEAAR
ABIAEAAQAA4ADgAQABAADwAOAA4ADwARABEADwAPAA8ADwAPAA8ADwAPAA8ADwAPAA0A
DQAOAA8ADwAPABAAEgAQAA4ADgAOAA4AEgATABYAFgAXABcAGAAYABcAFgAWABYAFgAW
ABYAFQAXABgAGAAYABgAFwAXABUAEgARABIAEQAPAA4ADgAOAAwACgAKAAoACgAKAAoA
CgAMAA4ADgAOAAwADAAMAAwACwAIAAcABgADAAMABAAEAAUABQAFAAUAAwADAAQABAAE
AAUABQAFAAkABgACAAIAAgAAAPz/+v///wwAHQAuAD8AVABqAIEAmwC3ANYA+AAWASMB
IAEIAdgAnQBmADMA/v/O/7L/qP+j/6P/p/+u/7r/xf/Q/93/6P/w//r/AgAHAAoACgAJ
AAsACwAKAAoACAAIAAgACQAHAAgACAAJAAoACwAMAA4ADwAPAA8ADwAQABAAEAAPABEA
EQASABIAEQAQAA8ADgAQABEAEQARABAADwAPAA4ADgAOAA8ADwAOAAwACwAKAAkACAAH
AAYABwAHAAcABwAFAAYABgAGAAYABwAHAAcABQAFAAYABgAIAAkADAAOABAAEgAUABUA
FQAVABYAGAAbABsAHAAdACAAIAAhACIAIwAkACUAJgAoACkAKgAsAC0ALwAwADAALwAw
ADAAMgAzADQANQA3ADUANQA1ADUANQA1ADUANAA0ADMAMwAzADIAMQAwADAALgAuAC0A
LQAuAC4ALgAsACwAKwAqACkAJgAlACUAJQAkACEAHwAcAB4AHQAcABsAGgAYABcAFgAU
ABMAEwASAA8ADgAOAA4ADwAOAA0ADAAKAAoACQAIAAYABwAHAAUABwAIAAgACAAIAAcA
BAAFAAUAAwAFAAUAAgABAAAAAAACAAMAAwADAAMAAwADAAQAAwACAAEAAAAAAAAAAQAB
AP///////////////wAAAAD///////////////8AAAAA//////7//v8AAAAAAAAAAP7/
/v/+//7//P/7//v/+//6//r/+v/4//j/+P/3//X/9v/0//T/9P/1//P/8v/z//T/9f/0
//X/9P/z//P/8//z//P/8//z//L/8v/y//H/8//z//T/9P/x//H/8P/w/+7/7v/u/+//
7//w//D/8f/v/+//7v/s/+7/7v/v//D/8P/w/+7/7v/w//D/7//u/+z/7f/v/+//7f/t
/+3/7f/t/+3/7f/t/+3/7f/t/+v/6//s/+3/7f/r/+z/7P/r/+r/6v/q/+v/7f/t/+z/
6//r/+v/7P/u/+7/7f/t/+3/7P/q/+n/5//r/+r/7P/s/+z/7P/s/+z/7P/s/+z/7P/s
/+z/7v/u/+7/7v/t/+z/6//s/+//8v/y//H/8f/y//L/8v/y//P/9P/0//T/9P/z//P/
8v/y//L/8v/v/+//7f/p/+n/6f/n/+b/5v/n/+j/6P/k/+T/5P/k/+T/5P/k/+T/5v/m
/+b/5v/m/+b/5v/m/+L/4v/i/+H/4//k/+T/5f/j/+P/4//j/+P/5P/k/+T/5f/l/+X/
5f/m/+T/4P/g/97/3P/e/+X/8P/7/wwAIQA0AEQAWQBzAI8ArADKAOAA5wDaALgAhgBV
ACYA8f++/5r/iP+E/4P/hf+J/5D/nP+p/7b/v//I/9L/2v/e/9//4v/k/+X/5P/j/+H/
4P/e/97/3v/f/+H/4v/i/+P/4P/f/97/3v/f/9//3//f/+D/4P/g/9//3v/d/93/3P/e
/97/3v/e/9z/3f/d/93/2//b/9z/3P/a/9r/2//b/93/3P/c/9z/3v/e/97/3v/e/93/
3P/b/93/3v/e/97/3v/f/9//3//f/9//4P/g/9//3//h/+L/4v/i/+L/4f/j/+P/5P/m
/+f/5//o/+n/7P/s/+3/7v/t/+7/7//w//D/8f/y//T/9f/3//j/+P/3//j/+P/6//r/
+v/6//v//f/9//3//f/////////+//z/+//7//v/+v/5//j/+P/4//j/9//3//b/9v/2
//T/9f/1//X/9f/0//P/8//z//P/8f/w/+7/7P/r/+r/6f/p/+j/6P/o/+T/4//j/+L/
4f/g/+D/4P/h/+D/3//e/9z/3P/b/9r/3P/d/93/2//d/97/3v/e/93/3f/b/93/3f/b
/93/3f/f/9//3//g/9//3//e/93/3f/d/93/3v/c/9z/3P/c/97/3v/f/9//3f/d/93/
3f/d/93/3v/e/9v/2//b/9v/3f/d/97/3v/b/9v/2v/a/9r/2v/a/9r/2P/Y/9j/2P/a
/9n/2f/Z/9j/2P/Y/9b/1//Y/9j/1//Y/9b/1v/W/9j/1f/T/9P/1f/V/9P/0//T/9P/
1P/V/9f/1//X/9f/1v/W/9b/1f/T/9P/1P/U/9T/1f/V/9b/1P/U/9T/1f/V/9b/1v/X
/9j/2f/Z/9j/2P/Y/9n/2v/a/9r/2P/Y/9b/1v/V/9T/1v/X/9n/2f/b/9v/2//b/9n/
2f/Z/9n/2f/Z/9n/1//Y/9r/3P/d/93/3v/e/93/3P/c/9z/3f/b/9v/2v/Z/9z/3f/f
/+L/4f/f/97/3f/e/97/3//f/9//4P/g/+D/4P/g/+L/4v/i/+L/5P/l/+j/6P/n/+f/
6P/o/+r/6v/r/+z/6v/q/+r/6f/p/+r/6v/q/+r/6f/p/+f/5P/j/+T/4//i/+L/4//k
/+L/4P/g/+D/4v/i/+L/4v/k/+b/5v/m/+j/6P/o/+j/5v/k/+T/5P/l/+X/5v/m/+n/
6f/p/+n/6f/p/+r/6v/s/+3/7f/t/+//8P/s/+b/4v/g/97/3v/l/+7/+/8OACEAMgBG
AFsAdQCTALAAzADkAO8A6gDOAJwAZwA4AAkA2v+y/5r/kv+L/4n/jf+Y/6T/r/+6/8P/
zv/a/+L/5v/p/+z/8P/v//D/8f/x//L/8v/y//L/8//x//L/8v/z//P/8//z//T/9f/1
//X/9f/0//T/9P/z//X/9f/2//b/+P/4//j/+P/2//f/9//3//n/+f/6//r/+P/4//n/
+f/7//r/+v/6//z//P/8//z/+//7//v/+//9//7//v/+//7//////////////wAAAAAB
AAEAAwAEAAUABgAHAAcABwAHAAgACgANAA0ADgAPABAAEAARABIAEwAUABUAFgAaABsA
HAAeAB0AHwAgACAAIQAiACIAJAAkACQAJAAlACYAJwAoACkAJwAnACcAJgAoACcAJwAn
ACYAJQAkACQAJAAkACMAIwAiACIAIgAgACAAHwAeAB0AHgAdAB0AHQAdABsAGgAYABoA
GQAYABcAFAASABEAEAAOAA0ADQAMAAsACgAKAAoACwAKAAkACAAIAAgABwAGAAgACQAJ
AAcABwAIAAgACAAIAAcABAAFAAUAAwAFAAUABQAFAAUABgAIAAkACQAJAAcABwAHAAgA
CAAIAAgACAAKAAoACwALAAsACwALAAsACwALAAwADAALAAsACwALAA0ADQAOAA4ADQAN
AAwADAAMAAwADAAMAAwADAAMAAwADAALAAsACwAIAAgACAAGAAgACAAHAAUABQAEAAUA
BgAHAAUABAAFAAcABwAFAAUABAADAAMAAwAFAAUABQAFAAIAAgACAAEAAQABAAIAAgAA
AAEAAQACAAQABAAEAAUABAAEAAMAAwACAAMAAwACAAIAAgADAAQAAgACAAAAAAAAAAAA
///+/wAAAQADAAMAAQABAAEAAQD//////////wEAAQABAP////8AAP//AAAAAAAAAAAA
AAIAAwAGAAYABQAFAAYABgAGAAYABwAIAAYABgAGAAUABwAIAAgACAAHAAUABAABAP7/
/f/+//3//P/8//3//v////7///8AAAIAAgACAAIABAAGAAYABgAGAAYABgAGAAgABgAG
AAYABwAHAAgACAALAAsACwALAA0ADQAOAA4ADAANAA0ADQARAA4ADAAIAAYAAgAAAAAA
CQAWACcAOgBPAGIAdgCPAK0AyQDmAAQBHAEfARAB6gCwAHcARgATAN7/tP+k/6D/m/+b
/5//qP+y/7//yv/T/9z/5P/u//T/9//4//j/+f/7//v/+v/6//r/+v/6//v//f/+//7/
///9//3//f/+/wEAAQABAAEAAwAEAAUABQAGAAcACQAKAAwADAAMAAwADgAPAA8ADwAP
AA8AEAAQABAAEAARABEAEQAQABAAEAASABIAEgASABQAFQAWABcAFwAYABgAGAAaABsA
GwAbABkAGQAaABoAGQAZABsAHAAdAB4AHwAfACEAIQAiACQAIwAjACQAJQAoACgAKQAq
ACkAKgArACwAMAAxADIANAAzADUANgA2ADkAOgA6ADwAOgA6ADoAOwA7ADsAOwA7ADsA
OwA7ADoAOgA5ADkAOQA2ADUANAA0ADQANAAzADMAMgAyADIAMAAwAC8ALgAtACoAKQAp
ACkAKgApACkAKAAnACUAIwAhACAAHgAdABwAHAAbABsAGgAYABYAFQAUABUAFAATABIA
FAAUABMAEgAQABEAEQAPAAwADAALAAoACwALAAkACwANAA0AEQATABEAEQARABIAFAAV
ABUAFQATABMAEwAUABYAFgAWABYAFgAWABcAFwAVABUAFQAVABUAFQAWABYAFQAVABUA
FQAXABcAGAAYABkAGQAYABgAFQAUABMAEgAUABQAFAAUABQAEwATABMAEgASABIAEAAO
AA4ADQALAAkABgAFAAQABAABAP///////////f/9//z/+//7//v/+f/5//n/+f/6//r/
+v/5//v/+//8//z/+v/7//v//P/8//z//P/9////AAAAAAEAAAABAAEAAAAAAAAAAQAC
AAIAAgAAAAAAAAAAAP///v8AAAEAAwADAAEAAQABAAEAAgADAAQABQAEAAMAAgD//wEA
AgADAAMAAwAEAAQAAwAAAAAAAAABAAEAAQAAAP///P/7//v//P/6//n/+f/5//r/+v/7
//v//f/8//7//v/+//7//P/8//z//P/7//r/+f/4//v//P/9//7//v8AAAEABAACAAEA
AQACAAAAAAAAAAEAAQAAAP///v/7//v//P/8//r/+v/5//n/9f/x/+//7//t/+z/7P/t
//D/8P/u/+7/7v/u/+7/7v/u/+7/8P/w/+7/7v/u/+7/7v/u/+z/7P/q/+n/6f/q/+j/
6f/p/+n/6f/p/+n/6v/q/+r/6//r/+n/6f/o/+b/5P/g/97/3P/c/+P/8P///xAAIwA0
AEgAXwB7AJcAsgDOAOgA8QDkAL4AjABbACgA8//E/57/iv+E/4P/g/+J/5L/nP+n/7T/
v//G/87/1P/a/93/4P/g/+H/4//j/+L/4v/i/+L/4v/j/+P/5P/k/+X/5f/l/+X/5v/l
/+X/5f/l/+j/6P/o/+f/5v/l/+X/5P/k/+T/5P/k/+L/4//j/+P/4f/h/+L/4v/i/+L/
4//j/+P/4v/i/+L/4v/i/+L/4v/j/+P/4//j/+P/5P/k/+T/4v/j/+P/4//l/+X/5v/m
/+X/5f/n/+j/5//o/+n/6f/n/+f/6P/q/+v/6//s/+3/8P/w//H/8v/z//T/9f/2//b/
9//4//r/+f/7//z//P/9//7//v8AAAEAAgADAAUABAADAAIAAQADAAMAAwACAAIAAQAB
AAEAAAD///7//v/+//7//f/9//7//v/+//z//P/7//r/+f/2//X/9f/1//X/8//y//D/
8P/v/+7/7f/u/+z/6//q/+r/6f/p/+j/5f/k/+T/5P/l/+T/4//i/+D/4P/f/97/3v/f
/9//3f/d/97/3v/e/9//3//d/9//3f/b/93/3f/d/93/3f/e/9z/3f/d/93/3v/f/+D/
4v/g/+D/4P/g/97/3v/f/9//3//f/9//3//h/+H/4v/i/+H/4f/h/+H/3//f/+D/4P/d
/93/3P/c/97/3v/e/97/4P/g/+D/4P/i/+H/4f/h/97/3v/e/9z/3P/c/9v/2f/a/9j/
2P/Y/9v/2f/Y/9n/2v/b/9r/2//a/9n/2f/Z/9f/1//X/9f/2P/Y/9j/1//V/9X/1v/W
/9b/1//X/9j/1v/W/9b/1//W/9b/1f/V/9b/1//X/9b/1f/U/9T/1P/U/9T/0v/S/9T/
1P/T/9L/0v/T/9X/1f/T/9P/0//T/9P/0//T/9P/0f/R/9H/z//P/9D/0f/R/9P/1P/U
/9P/0v/S/9L/0//R/9H/0P/P/8//z//Q/9L/0v/R/9H/0f/R/9D/0P/P/9H/0v/Q/9D/
0P/Q/9D/0P/Q/9D/zv/O/9D/0f/X/9j/2P/Z/9j/2P/Y/9j/2//c/9z/3P/c/9v/2//c
/9z/3P/c/9v/2f/X/9P/0f/T/9H/0P/Q/9L/1P/V/9T/1v/W/9b/1v/U/9T/1P/W/9T/
1P/U/9T/0v/S/9L/0P/Q/9D/z//P/9L/0v/T/9P/0f/R/9H/0f/U/9T/1P/V/9X/1f/V
/9T/0P/O/8r/yP/G/8b/zf/a/+f/9v8JABoALgBFAF8AdwCSAK4AxgDRAMoAsgCGAFEA
IADv/8D/lv+A/3r/df9z/3n/gP+K/5X/pP+x/7r/wv/I/87/0//U/9T/1f/W/9f/1//Y
/9j/2P/Y/9n/1//Y/9j/2f/a/9v/3P/e/+D/4f/i/+P/5P/k/+T/4//j/+P/5P/k/+b/
5v/m/+b/6P/p/+n/6f/p/+n/6v/q/+j/6P/p/+n/6//q/+r/6v/r/+z/7f/u/+3/7f/t
/+3/6//s/+z/7P/u/+//7//v/+3/7f/u/+7/8f/x//P/9P/z//T/9f/1//X/9f/2//j/
+//7//z//f/+//7///8AAAMABAAFAAYACgALAAwADgANAA8AEAAQABMAFAAUABYAFgAW
ABYAFwAXABcAFwAXABUAFQAVABQAFQAVABYAFwAYABcAFgAWABUAFAASABEAEgASABIA
EAAQAA8ADgANAA4ADQANAA0ADwANAAwACgAJAAcABQADAAQAAgABAAAA/P/7//v/+v/5
//j/+P/4//n/+P/3//b/9v/2//X/9P/2//f/9//1//P/9P/0//T/9f/1//P/9f/1//P/
8//1/w==
         </WaveFormData>
      </LeadData>
      <LeadData>
         <LeadByteCountTotal>10000</LeadByteCountTotal>
         <LeadTimeOffset>0</LeadTimeOffset>
         <LeadSampleCountTotal>5000</LeadSampleCountTotal>
         <LeadAmplitudeUnitsPerBit>4.88</LeadAmplitudeUnitsPerBit>
         <LeadAmplitudeUnits>��V</LeadAmplitudeUnits>
         <LeadHighLimit>2147483647</LeadHighLimit>
         <LeadLowLimit>268435456</LeadLowLimit>
         <LeadID>V5</LeadID>
         <LeadOffsetFirstSample>0</LeadOffsetFirstSample>
         <FirstSampleBaseline>0</FirstSampleBaseline>
         <LeadSampleSize>2</LeadSampleSize>
         <LeadOff>FALSE</LeadOff>
         <BaselineSway>FALSE</BaselineSway>
         <ExcessiveACNoise>FALSE</ExcessiveACNoise>
         <MuscleNoise>FALSE</MuscleNoise>
         <LeadDataCRC32>1686475553</LeadDataCRC32>
         <WaveFormData>
BgAGAAYABgAFAAQAAwACAAUABgAHAAgACgAKAAoACgAKAAoACgAKAAkACAAHAAYACAAI
AAgACAAIAAgACAAIAAgACAAJAAsACwAMAAwACwALAAwADAAMAA4ADwAPAA8ADQANAA0A
DgANAA0ADAALAAsACQAJAAkABgAFAAUABQAGAAUABAADAAIAAgACAAEAAwAEAAQABQAF
AAUABQAFAAUABQAEAAMAAgACAAIAAwADAAMAAwADAAEAAQABAAIAAAABAAEAAQABAAIA
AgAAAAIA/f/6//P/7f/t//H/+P8EABQAIwA2AEoAYAB7AJYAsADRAOoA+QD7AOsAvwCN
AGkARgAfAPr/4P/R/8v/x//F/8f/zv/V/97/5//x//b/+v/9//7//f/9//z//P/8//v/
+//7//v/+//6//z//P/9//3//v/+//7//v/9//3//f/+//z//P/8//v/+//8//z//P/8
//v/+v/5//n/+f/5//n/+f/5//r/+v/8//z//P/8//r/+v/5//n/9//3//f/9//5//n/
+f/5//n/+v/6//r/+P/4//n/+f/5//n/+f/6//r/+v/7//3/+//8//3//f/9//3//v8A
AAEAAQABAAMABAAFAAYABwAGAAcACAAJAAwADQAPABAADwAQABEAEgATABQAFQAXABkA
GgAaABsAGwAbABwAHAAcABsAGgAXABkAGgAaABoAGgAYABgAGQAZABgAFwAXABkAGAAX
ABcAFQATABIAEQAOAA0ADAAMAA4ADQALAAkACQAJAAgACAAGAAMAAAD///7//f/8//v/
/P/7//v/+v/4//f/9v/1//T/9P/0//T/9P/0//T/8//x//L/8v/y//T/9P/0//T/8v/y
//L/8v/z//L/8//1//T/9P/0//T/8//y//H/8P/y//L/8//z//P/8//z//T/9P/z//P/
8//y//L/8v/y//T/9P/z//P/8//y//H/8P/y//H/8f/x//H/8f/w//D/7v/u/+7/7v/w
//D/8P/v//D/8P/w//D/7//v/+3/6//s/+v/6//r/+z/6//s/+z/6v/r/+v/6//o/+j/
6P/n/+X/5f/l/+X/5f/l/+X/5P/k/+P/4v/i/+L/4v/h/+D/3//g/+D/3//e/97/3v/e
/97/3v/e/93/3//f/+D/4f/h/+D/3//d/9v/2//a/9n/2//c/93/3v/d/9z/2v/Z/9n/
2P/Y/9j/2v/a/9r/2v/Y/9n/2v/b/9r/2f/Z/9j/2P/Y/9j/2P/a/9r/2f/X/9j/2P/Y
/9n/2P/Y/9f/1v/W/9b/1v/V/9f/2P/Y/9j/2P/Y/9b/1v/W/9b/2P/Y/9j/2P/Y/9j/
2f/b/93/3v/e/93/2//c/9z/3P/e/9//3//f/9//3//f/+D/4f/h/+D/3//g/93/3P/b
/9r/2f/Z/9n/2f/Z/9n/2f/Z/9r/2//b/9n/2v/a/9v/2//b/9v/2//Z/9n/2P/X/9b/
1v/W/9f/1f/V/9X/1f/X/9f/1//Y/9j/2f/Z/9n/2f/a/9r/2P/U/9H/zP/J/8X/w//H
/9L/4P/u//3/EAAkADgATwBqAIYAoQC2AMEAvQCnAH8AVwAzAA4A5//G/7L/p/+j/6H/
of+j/6r/s/+6/8H/yf/Q/9T/1//W/9f/2f/Y/9j/2P/X/9f/1//X/9f/1v/W/9b/1//X
/9r/2v/a/9r/2//b/9v/3P/c/9z/3P/b/9v/3P/c/9z/2//b/9v/2//d/93/3f/d/93/
3f/e/97/3v/e/97/3v/f/+D/4P/h/+H/4f/h/+H/4//j/+P/4//i/+L/4f/g/+L/4v/j
/+P/5P/l/+b/6P/q/+r/6//t/+v/7P/t/+3/7//v//D/8v/z//P/8//1//T/9f/2//f/
+v/7//z//f/+////AQACAAUABgAHAAgABwAIAAkACwANAA4ADgAPABEAEQASABIAEQAR
ABEADwAPABAAEAAQAA8ADAALAAsADQAMAAsACwANAAwACwALAAsACQAIAAcABgAFAAQA
BAAEAAMAAQD///3//f/8//z/+f/3//X/9f/0//P/8v/x//L/8f/x//D/8P/v/+7/7f/u
/+7/7v/u/+7/7v/u/+3/7f/u/+7/7v/w//D/8P/w//D/8P/w//D/8v/w//D/8f/z//T/
9f/2//T/9P/0//T/9//4//r/+//5//n/+f/6//r/+f/5//n/+P/4//j/+P/6//r/+f/5
//r/+v/6//r/+v/5//n/+f/7//v/+v/6//z//P/8//z//P/8//z/+//8//z//P/8//3/
/f/7//n/+v/7//3///////3//f/8//z//f/9//3/+v/6//r/+f/5//n/+f/5//n/+f/5
//j/+f/5//n/+v/5//r/+v/6//3//v/+//3//v/+//7//v8AAAAAAAD///7//f/9//3/
/v/+//7//f///////v/9//v//P/9//7/AAAAAP////8AAAAAAQACAAAAAAAAAAAA/v//
/wAAAQD/////AAAAAAIAAgAEAAQAAgACAAIAAgACAAMABQAHAAgACgAJAAkACgAIAAgA
CAAJAAsACwALAAsACQAKAAsACwALAAsACwAJAAgABwAGAAUAAwADAAUABQADAAMAAgAC
AAIAAQABAAIABAAFAAUABQAHAAcABwAHAAYABQAEAAQABQAHAAgACQAHAAcABwAHAAUA
BgAGAAcABwAHAAcACAAGAAQABAADAAAA+f/1//X/9/8AAAoAHAAtAEAAVgBuAIcApADC
AN8A9gABAQEB7wDJAJ0AdQBSACsABADs/+P/2//T/9H/1f/a/+H/6P/t//X//v8EAAcA
CAAJAAsADAAKAAoACQAJAAsACwALAAoADAAMAA0ADQAOAA4ADgAOAA0ADQANAA4ADgAO
AA4ADQANAA4ADgAOAA0ADQANAA0ADQANAA0ADQAOAA8AEQASABEAEAAPAA4ADgAOAA0A
DQANAA0ADQANAA0ADQANAA0ADQAOAA4ADgAQABAAEQARAA8ADwAPABAADgAOAA8AEQAT
ABQAFQAVABYAFwAZABwAGgAZABgAGQAbAB0AHwAhACQAJQAmACcAJgAnACkAKgAtAC4A
LwAwADEAMgAzADUANQA2ADYANwA5ADkAOgA6ADkAOQA5ADcAOQA6ADoAOgA4ADYANgA3
ADcANgA1ADUANQA0ADMAMwAxAC8ALgAtACwAKwAqACoAKAAnACUAIwAfAB8AHgAeAB8A
HQAbABsAGgAZABgAFwAWABUAFQAUABIAEQAQAA8ADgAOAA4ADgAOAA4ADgANAA8AEAAQ
ABAAEAAQABAAEAAQABAAEAAQAA4ADAAMAA0ADwAQABEAEgASABIAEgASABIAEgATABMA
EQARABEAEgAUABMAEwATABYAFgAWABYAFQAUABIAEQAUABQAFAAUABIAEQARABEAEQAR
ABAAEAASABIAEgASABAAEAAQAA8AEAAQABAAEAAPAA8ADQALAAwACwALAAsADAALAAwA
DAAKAAsACwALAAoACgAKAAkABgAFAAQAAwABAAEAAQAAAAIAAQAAAAAAAQACAAIAAgAB
AAIAAgABAAAAAAAAAAAAAAAAAAAA///9//3//v////7//v/+//3//f/9//z/+//7//z/
/f/+//z//P/7//v/+//6//r/+v/6//r/+v/6//j/+f/6//v/+f/5//r/+v/6//r/+v/6
//z//P/7//n/+P/4//j/+f/5//r/+v/6//r/+v/6//n/9f/2//f/+P/5//r/+v/6//r/
+v/5//j/9//2//j/+P/4//j/+f/7//3//v/8//v/+//8//z//P/8//3//f/9//3//f/9
//7///////7//f/8//n/9v/1//T/8//y//H/8v/x//H/8f/w//D/8P/v/+//8P/w//H/
8f/x//H/8f/x//H/8P/v/+7/7v/w//H/8f/x/+//7//v/+//7//w//D/8f/z//P/8//0
//T/8v/w/+v/6P/l/+H/4f/j/+r/9P8CABMAJAA4AE4AawCGAKAAuwDUAOMA5QDTAK0A
gwBdADQADQDs/9b/yf+//7n/t/+7/8D/yf/S/9n/3//m/+7/8f/w/+//7//u/+z/7P/r
/+v/6f/p/+n/6P/o/+j/6f/p/+r/6v/q/+r/6//r/+v/7P/u/+7/7v/t/+3/7v/u/+7/
7f/t/+3/7f/t/+3/7f/t/+3/7f/u/+7/8P/w//D/8P/u/+7/7f/t/+//7//v/+//7f/t
/+3/7f/v//D/8P/w/+7/7v/v/+//7//v/+//8P/u/+7/7//x//H/8v/z//P/8f/x//L/
9P/z//P/8//1//j/+f/6//v//P/9//7////+////AQACAAMABAAFAAYACAAKAAwADwAP
ABAAEAARAA4ADQANAAwACwALAAsACQAGAAYABQAEAAUABAAFAAcABQAEAAMAAwABAAAA
//////3/+//6//n/+v/5//j/+P/2//X/8//x//H/8f/w//D/7f/r/+n/6f/o/+f/5v/l
/+T/4//j/+L/4v/h/+D/3//e/97/3v/e/+D/4P/g/9//3v/e/93/3P/c/9z/3P/c/9z/
3P/c/9z/3v/c/9z/3f/c/9z/3P/c/97/3v/e/97/3P/c/93/3f/d/93/3f/e/97/3f/d
/93/3P/c/9z/3P/c/9z/2//b/9z/3P/c/9z/2v/Z/9n/2f/X/9f/1v/W/9j/2P/Y/9j/
1v/W/9b/1f/W/9b/1v/W/9f/1//V/9P/0v/R/9H/0f/T/9H/0f/Q/9D/0f/R/9H/0P/Q
/9D/z//P/8//z//P/9H/0f/R/9D/z//N/8v/yv/N/87/zv/O/83/zv/O/83/zv/O/87/
zv/O/87/zv/N/83/zf/O/8//0P/Q/9D/z//R/9H/0P/P/8//0P/R/9L/0P/Q/8//z//P
/87/zv/O/9D/0P/Q/9D/zv/P/9D/0f/R/9H/0v/S/9L/0v/S/9L/0v/S/9H/z//Q/9D/
0P/R/9H/0v/S/9L/1P/U/9T/0//T/9L/0v/S/9L/0v/S/9L/0v/S/9L/0v/S/9L/1P/U
/9T/1f/Z/9v/3P/c/9n/2f/a/9r/3P/c/93/3f/b/9v/2//b/97/3//f/97/3v/e/9z/
3P/Z/9j/1//X/9f/2f/Z/9n/2f/Y/9j/2P/X/9f/2P/Y/9r/2//c/93/3f/d/93/3P/d
/9z/3P/c/93/3f/d/93/3//f/9//3//g/+D/4f/h/+H/4f/i/+L/5P/i/9//3P/Z/9X/
0//X/+L/8P/8/w0AHgAyAEgAYQB6AJQAsQDMANkA1wDBAJkAcQBNACYA///e/8j/u/+z
/7H/tf+1/7j/v//I/9P/3//m/+b/5f/o/+n/6//q/+j/6P/n/+f/6f/p/+n/6P/q/+r/
6//r/+z/7P/s/+z/7f/t/+3/7v/u/+7/7v/t/+z/7P/r/+r/6//r/+v/6//s/+3/7v/v
/+//7//w//D/7v/u/+7/7v/w//D/7//v/+//7//v/+//8f/x//H/8f/z//T/9P/0//L/
8v/z//P/9P/1//b/+P/4//j/+f/7//3//v///////f/9//7/AAADAAMAAwAFAAYABwAI
AAkACwANAA8AEQAUABUAFwAYABsAHAAdAB4AHgAeAB4AHwAhACIAIgAjACUAJQAmACYA
KQApACkAJwApACoAKgAqACoAKAAoACkAKwAqACkAKQAmACQAIgAhACMAIQAgAB8AIAAf
AB4AHgAgAB8AHQAbABoAGwAbABwAGQAXABUAFQAWABUAFAATABIAEQARABAADwANAAsA
CQAKAAoACgAKAAgABgAEAAEABAAGAAcACAAKAAoACgAKAAgACAAIAAgACgAKAAwADwAO
AA4ADgAOAA4ADgAOAA4ADgAOAA8ADwAPAA8ADwAQABIAEQARABEAEgASABIAEgASABIA
EQARABQAFAAUABQAEgARABEAEQATABMAEgASABQAFAAUABQAEgASABIAEQAOAA4ADgAO
AA8ADwANAAsACgAJAAkACQAHAAUABQAEAAQABQAFAAUAAgACAAIAAQABAAEAAQABAAEA
AQABAAAAAQABAAEAAgAGAAgACQAKAAsADAAMAAsACgAKAAoACgAMAAwADAALAA0ADQAO
AA8ADQAMAAsACQAKAAsACwALAAkACgALAAwADAAMAAsACwALAAoACgAKAAoACgAKAAoA
CAAJAAoACwAJAAkADAAMAAoACgAKAAoACwANAA8AEAAQAA8ADwAQAA8ADgANAA0ADwAP
AA8ADwAPABAAEQARABAADwAOAAsADAALAAoACQAHAAcACQAJAAgABwAFAAQABgAFAAUA
BgAIAAkACQAJAAcABwAHAAcABQADAAEAAAD+/////////////////////f/+//7/////
//////8AAAIAAAD8//v/+v/3//X/8f/z//z/CAAWACcAOgBQAGYAfwCaALYA1wD0AAEB
AwH1AM8AoQB5AFQAKwACAOj/2f/R/83/y//N/9T/2//k/+3/9f/6/wAABQAIAAkABwAG
AAYABgAFAAUAAwADAAMAAgAAAAAAAQABAAMABAAFAAYACQAJAAkACgAKAAoACgAJAAkA
CgAKAAoACgAJAAgABwAIAAkACgALAAoACQAJAAgACAAIAAgACAAGAAYABQAFAAQAAwAC
AAEAAQABAAEAAQD//wAAAAAAAAAAAAABAAEA////////AAADAAQABgAJAAsADAANAA0A
DQANAA4AEAATABMAEwAVABYAFwAYABkAGgAbABwAHQAgACEAIwAkACUAJgAnACgAJwAo
ACkAKwAtAC4ALgAvAC0ALQAuAC4ALwAvAC8ALQAtAC4ALgAuAC4ALAAsAC0AKwAqACkA
KQApACgAJwAnACkAJwAmACUAIgAhACAAIAAeAB0AGwAZABcAFwAWABYAFQATABEAEQAO
AA0ADAALAAoACQAJAAgACgAJAAgABwAEAAQABAAEAAIAAgACAAEAAwAEAAQABAACAAIA
AgACAAIAAgACAAIAAQD+//3//f/9//7///8AAP7//v/+//7//f/8//z/+//5//n/+f/6
//r/+f/5//n/+v/6//r/+v/6//r/+f/5//r/+v/6//r/+P/3//f/9//4//n/+f/6//j/
+P/4//j/9v/2//b/9f/2//b/9v/2//X/9f/z//H/8f/x//L/8//1//P/8//y//L/8//z
//P/8v/y//L/8f/x//H/8f/x//H/8f/x//D/8v/x//D/8P/v//D/8P/w//D/8P/v/+3/
7v/u/+7/7v/v/+7/7f/r/+3/7f/u/+//7v/u/+7/7f/t/+3/7P/r/+v/7P/t/+7/7P/s
/+v/6//t/+z/7P/s/+z/7P/s/+z/6//r/+v/6//r/+v/7P/s/+r/6v/q/+r/7P/s/+v/
6f/q/+r/6v/r/+v/7P/s/+z/6v/q/+r/6f/p/+j/6v/q/+r/6v/s/+z/7P/s/+z/7P/s
/+z/7v/u/+7/7v/t/+z/6//r/+3/7//w//D/7//v//D/8P/y//L/8//z//P/8//z//P/
8v/z//P/8v/x//D/7f/s/+v/6v/p/+n/5//p/+n/6f/n/+b/5v/m/+f/5//o/+j/5//n
/+f/5//p/+n/6f/o/+X/5P/k/+T/5f/l/+X/5f/l/+X/5f/l/+b/5v/n/+f/5//n/+j/
6P/o/+b/4//g/93/2f/b/9//5v/w//z/DwAiADIASABhAHoAlACzAMgA0QDNALMAiwBn
AEUAHgD1/9T/wv+3/7P/sf+v/7H/uv/F/87/0//Z/+D/5v/n/+b/5//n/+r/5//m/+T/
4//j/+P/4//i/+L/4v/j/+P/4//i/+H/4P/f/9//3//g/+L/4v/i/+H/4P/g/9//3v/f
/9//3//f/93/3f/d/93/3f/d/97/3v/c/9z/3P/c/9z/3P/b/9v/2//b/9v/2//a/9n/
2P/X/9n/2v/a/9r/2v/a/9v/2//Z/9n/2f/a/9r/2v/b/93/2//c/93/3f/d/93/3v/g
/9//3//f/+H/4v/j/+T/5f/k/+X/5v/n/+j/6f/r/+z/6//s/+3/7v/t/+7/7//x/+//
8P/w//H/8//z//T/9P/3//f/9//1//P/9P/0//T/9P/y//L/8//z//L/8f/x//H/8P/v
/+//8f/v/+7/7f/s/+v/6v/q/+r/6f/n/+X/4//j/+L/4v/i/+H/4P/h/97/3f/c/9v/
2v/Z/9n/2P/a/9n/2P/X/9b/1v/W/9b/1v/W/9b/1f/X/9j/2P/Y/9j/2P/Y/9j/2P/Y
/9j/2P/Y/9b/1v/X/9b/1v/W/9b/1P/U/9T/1P/S/9L/0//T/9P/0//T/9T/0v/R/9H/
0f/U/9T/1P/U/9L/0v/R/9H/1P/U/9T/1P/S/9H/0f/R/9H/0f/Q/9D/zv/O/87/zv/Q
/9D/0P/P/87/zv/O/87/zv/P/87/zf/O/83/zf/N/83/y//L/8r/zP/N/83/zf/O/87/
zv/N/87/z//Q/9H/0f/R/9H/0P/S/9H/0P/Q/9H/0v/S/9L/0f/S/9L/0f/R/9L/0//U
/9b/1v/W/9X/1f/V/9b/1//W/9b/1v/V/9f/1//W/9X/1f/W/9f/2P/Z/9r/2v/b/9v/
2v/a/9r/2v/a/9r/2v/c/93/3v/f/9//3//g/+D/3v/e/97/3v/g/+D/3//d/97/4P/i
/+X/5P/k/+P/4v/k/+T/5P/j/+X/5v/k/+T/5P/k/+X/5v/n/+j/6f/r/+3/7v/u/+3/
7f/u//D/8P/w//H/8f/x//H/8f/v//D/8f/x//L/8f/w/+3/7v/t/+z/6//p/+n/6//r
/+n/6f/o/+j/6f/p/+r/7P/u/+//7//v/+//7//v/+//7v/t/+z/7P/s/+3/7f/t/+//
7//v/+//7//w//D/8f/y//P/9P/2//b/9v/w/+v/6P/l/+H/3//j/+r/9P8CABMAJgA6
AE4AZwCCAJ4AuwDUAOEA3wDNAKcAewBXADYAEQDu/9j/y//B/73/vf/B/8b/zf/W/9//
5f/s//L/9f/0//f/9//4//j/+P/3//f/+f/5//n/+P/2//b/9//3//j/+P/4//j/+//7
//v//P/6//r/+v/5//n/+v/6//r//f/9//3//f/9//3//f/9//v/+//8//z//P/8//z/
/P/+//7//f/9//3//f/9//3//f/9//3//f/9//7//v/+/wAAAAABAAEAAAD///7//v/+
//7///8BAAEAAgADAAMAAwADAAQABgAJAAkACQALAAoACwAMAA0AEAARABIAEwAUABUA
FwAYABkAGgAbABwAHQAeAB8AIQAhACIAIgAjACUAJQAmACYAJQAlACUAIwAlACYAJgAm
ACgAJgAmACcAJQAkACMAIwAjACIAIQAhACMAIQAgAB8AIAAfAB4AHgAeAB0AGwAZABkA
GQAYABgAFQATABEAEQAQAA8ADgANAAwACwALAAoACgAJAAgABwAGAAYABgAGAAgACAAI
AAcABwAIAAgACAAGAAYABgAGAAQABAAEAAQABgAEAAQABQAHAAgACQAKAAkACAAHAAYA
CAAIAAkACQAJAAkACQAKAAoACQAJAAkACgAKAAoACgAKAAoACQAJAAoACgAKAAoACgAJ
AAkACQAJAAkACAAIAAoACgAKAAoACQAIAAcABQAEAAQABAAEAAUABQADAAEAAQABAAIA
AwAFAAMAAwACAAQABQAFAAUAAgACAAIAAQADAAMAAwADAAEAAQABAAAAAgABAAAAAAAB
AAIAAgACAAMABAAEAAMAAAAAAAAAAAACAAIAAgABAAEAAQACAAMAAwACAAEA////////
/v/9////AAABAAIAAQAAAP7//f/9//z//P/8//3//v///wAA/v////7//v8AAAAAAAAA
AP//AQADAAQABAADAAMABAAEAAQABAAFAAMAAwADAAMAAwAEAAUABQAEAAMAAgD//wAA
///+//3/+//7//3//f///////v/+/wEAAQACAAQABAAFAAUABQAFAAUABQAFAAUABQAF
AAYABgAHAAcABwAIAAkACgALAAsADAAMAA0ADQANAA0ADgAQAAwACAAHAAIA/f/5//n/
/f8IABYAJgA5AEoAXgB4AJUAsADIAOcA/AADAfsA4QCzAIUAYQA+ABEA7v/a/9H/yf/F
/8X/yf/O/9f/4P/n/+3/8v/2//n/+v/7//v/+v/6//r/+f/5//n/+f/5//j/+P/4//n/
+f/6//r/+v/6//3//f/9//7///8AAAEAAQADAAQABAAEAAcABwAHAAcACQAJAAkACQAJ
AAkACgAKAAoACgAKAAoACgAKAAkACQAKAAsADAANAA4ADwAQABEAEQASABIAEgAQABAA
EQARAA8ADwAPABAAEAAQABEAEwATABQAFQAVABUAFQAWABgAFwAXABcAGQAaABsAHAAd
ABwAHQAeAB8AIgAjACUAJgAlACYAJwAoACsALAAtAC8ALQAuAC4ALwAvAC8AMAAwADEA
MQAxAC8ALwAwADAAMAAuACwALAAtAC8ALgAtAC0AKwAqACkAKQApACcAJgAlACQAIwAi
ACIAJAAjACEAHwAcABsAGQAYABkAFwAVABUAFAATABIAEQAOAA0ADQAMAA4ADQAMAAsA
CgAKAAoACgAKAAoACgAJAAYABgAFAAQABAAEAAQABAAHAAgACQAKAAoACAAIAAkACwAM
AA0ADgAMAAwADAAMAA4ADgAPAA8ADwAPAA8AEAAOAA0ADQANAA4ADgAOAA4AEAAQAA8A
DwAQABAAEAAQABIAEQARABEAEAAPAA0ADAAOAA4ADgAOAA4ADgAOAA0ADAAMAAwADAAJ
AAkABwAFAAMAAQAAAP///f/7//v/+v/6//v/+//7//j/+P/4//f/9//3//f/9//2//X/
9P/y//X/9f/1//b/9//4//j/+P/3//j/+P/3//n/+v/7//z//v/+//7//f/9//3//v//
/wAAAAAAAP///f/9//z/+//9//7///8AAAAAAAD/////AAAAAAEAAgABAAAA///+//7/
//8AAAEA/////wAAAAD+//7//v/+//7//v/9//v/+f/4//f/9//1//b/9v/2//f/+P/5
//n/+f/4//r/+v/6//r/+P/4//j/+P/2//b/9v/2//f/+P/5//r/+v/7//3////+//7/
/f/9//7//v/+//7//v/9//z/+//6//n/+f/5//n/+P/3//b/8v/w/+7/7P/r/+v/6//t
/+//7//v/+7/8P/w/+//7//w//D/8f/x/+//7//v/+//7//u/+3/7P/r/+r/6v/p/+n/
6f/p/+n/6f/p/+r/6v/r/+v/6//r/+j/6P/o/+b/4//g/9v/1//X/9v/5P/w//7/DQAg
ADQATABlAIAAmgC1AM4A2wDTALkAkwBrAEUAIAD5/9j/xP+5/7P/r/+v/7P/uv/B/8r/
0//X/9z/4P/j/+T/5f/l/+b/5v/m/+X/5f/l/+X/5f/k/+b/5v/n/+f/5v/m/+b/5v/l
/+X/5f/m/+b/5v/m/+X/4//k/+T/5P/l/+X/5f/l/+P/4//j/+P/4f/h/+L/4v/k/+T/
5P/k/+T/5P/j/+P/4f/h/+H/4f/h/+H/4f/h/+H/4v/i/+L/4P/g/+H/4f/j/+P/4//k
/+L/4v/j/+X/5f/m/+f/5//m/+X/5f/m/+n/6f/p/+v/7P/t/+7/7//u/+//8P/x//L/
8//1//b/9//4//n/+v/5//r/+//9////AAAAAAEA/////wAAAAADAAMAAwABAAMABAAE
AAQABAACAAIAAwADAAIAAQABAAMAAgABAAEAAQD///7//f/6//n/+P/4//j/9//1//P/
8//z//L/8v/x/+//7f/t/+7/7f/s/+v/6v/p/+n/6P/o/+f/5v/l/+L/4v/i/+L/4v/i
/+L/4f/h/+L/4v/i/+L/4v/i/+L/4v/i/+L/4v/i/+D/4P/h/9//4P/h/+L/5P/k/+T/
5P/i/+L/4//j/+H/4f/h/+L/5P/j/+P/4//k/+T/5P/k/+L/4v/h/+H/4v/i/+L/4v/g
/9//3//f/+H/4f/g/+D/4v/i/+L/4v/k/+T/5P/j/+D/4P/g/+D/4f/h/9//3f/e/93/
3f/d/97/3f/e/97/3v/f/9//3//e/97/3v/d/93/3f/d/93/3f/d/93/3P/c/9v/2v/a
/93/3v/e/97/3//g/+D/3//c/9z/3P/c/97/3v/e/93/2//b/9z/3f/c/9z/3P/b/9v/
2//a/9n/2//c/93/3v/c/9z/2//b/9n/2P/Y/9j/2P/Y/9j/2P/Y/9n/2v/b/9v/2//c
/9z/2v/a/9r/2v/a/9r/2f/X/9j/2P/Y/9n/2f/a/9r/2v/Y/9j/2P/X/9n/2v/Y/9j/
2P/Y/9j/2P/Y/9j/2P/Y/9n/2//f/+D/4P/f/93/3v/e/97/4P/h/+H/4f/j/+P/4//k
/+P/4//i/+H/4P/d/9z/2//c/9v/2//b/93/3f/d/93/3//g/+H/4f/f/+D/4P/h/+D/
3//e/93/3f/d/9z/2//a/9r/2v/b/9v/2//b/9v/2v/Z/9j/2P/b/93/3v/f/93/3v/e
/9z/2P/V/9L/z//L/8n/y//W/+L/7v/9/w4AIgA4AFEAagCCAJ8AtgDDAMMAtQCRAGcA
QQAgAPn/1v++/7X/q/+l/6X/qf+u/7X/wP/L/9H/1P/Y/9v/3v/f/93/3P/d/97/3v/f
/9//3//f/97/3v/e/9//3//i/+L/4v/i/+X/5f/l/+b/6P/o/+j/5//n/+j/6P/o/+n/
6f/p/+n/6//r/+v/6//r/+v/7P/s/+z/7P/s/+z/7v/u/+3/7f/v/+//7//v/+//7//v
/+//7f/u/+7/7v/u/+7/7//v/+//7//v//D/8v/y//P/9f/1//b/9//3//X/9f/2//j/
+//7//v//f/8//3//v///wIAAwAEAAUACAAJAAsADAANAA4ADwAQABMAFAAVABcAFgAW
ABUAFQAVABUAFgAWABcAFwAXABUAFgAYABkAGgAcABoAGgAbABoAGAAWABUAFwAWABUA
FQAVABMAEgARABEAEQARABIAEgARAA8ADQAKAAkABwAGAAcABQADAAMAAAD///7//f/8
//v/+//6//z/+//6//n/+P/4//j/+P/6//r/+v/5//j/+P/3//b/+P/4//j/+P/4//j/
9v/4/w==
         </WaveFormData>
      </LeadData>
      <LeadData>
         <LeadByteCountTotal>10000</LeadByteCountTotal>
         <LeadTimeOffset>0</LeadTimeOffset>
         <LeadSampleCountTotal>5000</LeadSampleCountTotal>
         <LeadAmplitudeUnitsPerBit>4.88</LeadAmplitudeUnitsPerBit>
         <LeadAmplitudeUnits>��V</LeadAmplitudeUnits>
         <LeadHighLimit>2147483647</LeadHighLimit>
         <LeadLowLimit>268435456</LeadLowLimit>
         <LeadID>V6</LeadID>
         <LeadOffsetFirstSample>0</LeadOffsetFirstSample>
         <FirstSampleBaseline>0</FirstSampleBaseline>
         <LeadSampleSize>2</LeadSampleSize>
         <LeadOff>FALSE</LeadOff>
         <BaselineSway>FALSE</BaselineSway>
         <ExcessiveACNoise>FALSE</ExcessiveACNoise>
         <MuscleNoise>FALSE</MuscleNoise>
         <LeadDataCRC32>3006498724</LeadDataCRC32>
         <WaveFormData>
/v/+//7//v/9//z/+//6//v//P/9//7/AAAAAAAAAAAAAAAAAAAAAP///v/9//z//P/8
//z//P/+//7//v/+//7//v///wEAAgADAAMAAwABAAEAAQABAAMAAwADAAMAAwADAAQA
BAACAAIAAgACAAQAAgD//////P/7//v/+//6//v/+//7//n/+P/4//n/+f/5//n/+v/6
//n/+f/5//v/+//6//n/+P/4//j/+f/5//r/+v/6//j/+P/4//j/+//7//v/+//6//r/
+v/5//j/9P/y/+v/5f/l/+f/6//0/wEADQAZACoAOwBOAGIAeQCUAKwAuAC/ALYAmgB2
AF8ATAAyABYAAQDz/+v/5v/j/9//4v/n/+v/8//4//r/+//9//v/+//5//b/9v/2//b/
9P/0//T/9P/0//X/9f/2//b/9v/2//b/9v/3//f/9//3//X/9P/y//H/8f/y//P/9P/y
//L/8v/y//D/8P/w/+//7//w//D/8P/y//L/8v/y//L/8v/x//H/7//v/+7/7v/x//H/
8P/w//H/8f/x//H/8P/v/+7/7f/u/+7/7f/u/+//8P/x//L/8P/x//H/8f/y//L/8v/y
//P/9P/0//T/+f/6//v/+//5//n/+f/6//v//v///////////wEAAgAEAAQABgAIAAgA
CAAIAAkACQAKAAwADAAKAAoACgAKAAwADAALAAoACgAKAAoACgALAAsACgAKAAwACgAK
AAoACAAGAAYABQACAAIAAQD//wEAAAAAAP3//v/9//v/+//3//f/9//3//X/8//z//H/
8P/w//D/8f/x//D/7v/t/+v/6//r/+v/6//r/+v/6//p/+n/6f/p/+n/6f/p/+r/6P/o
/+n/6P/q/+r/7P/s/+3/7P/r/+j/5//n/+j/6P/n/+f/6P/q/+r/6v/q/+r/7P/r/+r/
6v/q/+n/6f/q/+v/6//r/+v/6//q/+n/6P/o/+f/5//l/+X/5v/n/+f/5//n/+b/5v/m
/+f/5//n/+f/5v/m/+b/5v/m/+b/5v/k/+T/4//j/+T/5P/l/+X/5P/j/+H/4P/g/+D/
4P/g/97/3//f/9//3v/e/93/3f/d/93/3f/d/9z/2//a/9n/1//Y/9n/2f/Z/9f/1//X
/9f/1v/W/9b/1v/W/9f/2P/X/9f/1v/V/9X/1f/V/9T/0v/U/9X/1f/U/9P/0v/S/9D/
0f/S/9L/0v/T/9L/0v/U/9X/1v/X/9b/1f/V/9T/1P/U/9T/1P/U/9T/1P/T/9P/0//U
/9T/1f/U/9P/1P/U/9T/1P/T/9X/1v/U/9T/1P/U/9T/1P/U/9T/1f/W/9f/2P/Y/9j/
2f/b/9z/3f/d/93/3f/d/93/3f/f/9//3//f/9//3//g/+D/4P/g/+D/4P/i/+D/3f/d
/9z/2//b/9v/3P/d/93/3f/d/9z/3P/d/9v/2//b/9z/3f/d/97/3//d/93/3P/b/9z/
3P/c/93/3//g/+D/4P/h/+L/4//k/+P/4//j/+P/5v/m/+b/5f/i/+D/3P/Z/9X/0//R
/9n/5v/z//3/CwAcAC0APgBUAGsAggCUAKAAowCWAHwAYABJADIAGAAAAPH/5f/d/9r/
1//V/9r/4f/l/+v/8P/2//f/8//z//P/9f/y//L/8v/y//D/8P/w//D/8P/x//H/8v/y
//T/9P/0//T/9f/1//X/9f/1//b/9v/3//X/9v/3//j/+P/4//j/+P/4//j/+P/3//j/
+v/7//z//P/8//z//P/9//7//v///wEAAQAAAAAA//////7//v/9//3//f/9/wEAAQAB
AAEABAAEAAMABAAHAAgACQAKAAgACQAJAAkADAAMAAwADAAPABAAEAAQABAAEAAQAA8A
EgATABQAFgAVABgAGQAZAB0AHQAfACAAIAAgACIAJAAmACYAJgAnACcAKAAqACoAKAAo
ACgAKAAqACoAKQAoACYAJgAmACYAJwAnACYAJgAoACYAJgAmACgAJgAmACUAJAAkACMA
IQAhACAAIAAdABwAGwAZABkAFgAVABQAEwATABEAEQAPAA8ADgANAA0ADQAMAAoACQAJ
AAkACQAJAAkACQAJAAkACQAJAAkACQAJAAkACQAKAAkACgAMAAwACgAKAAwADAAOAA4A
DgAMAA0ADQAOAA4AEAARABMAFgAUABQAFAAUABQAEwASABIAEgARABEAEgARABEAEQAR
ABAAEAAQABAAEgARABEADwAPABAAEQARABEAEQAQABAAEAARABEAEQAQABAAEQASABIA
EgASABIAEwAUABQAFQAUABQAFQAVABMAEwASABIAEAAQABAAEAAOAA8ADwAPABAAEAAP
AA8ADwAPAA8ADwAPAA8ADwAPABEAEgATABMAEQAPAA8ADwAQABAAEQASABEAEAAQABAA
EQARABAADwARABEAEQAQAA8AEAAQAA8ADwAPAA8AEAASABMAFAAUABMAEwARABAAEAAR
ABIAEwARABEAEgASABAAEAASABIAEgASABIAEgASABEAEwAUABUAFwAXABcAFwAVABUA
FQAVABcAFwAXABcAFgAWABYAFgAYABgAGAAWABMAEwASABEAEAAPAA8ADwAPAA8ADwAO
AA4ADwAPAA8ADwAQABAADwAPAA8ADwAPAAwACwAKAAoACwANAA4AEAAOAA4ADgAOAA4A
DgAPAA8ADQANAA4ADgAOAA0ADAAKAAYAAwD///3//f8BAAgAFQAhAC0AQABVAGgAfACV
AK4AwgDOANMAyACuAJAAeQBkAEoALgAbABEABwAAAPn/+f/8////AwADAAgAEAATABMA
EwATABMAEAAOAA4ADgAMAA0ADgAPABAADwAPABAAEAAOAA4ADgAOAA0ADQANAA0ADgAO
AA0ADQALAAwADQAOAAwADAAMAAwACgAKAAoACQAKAAwADQAOAA0ADAALAAoACgAKAAkA
CQALAAsACgAKAAsACwAKAAoACQAJAAkACQALAAsACwALAAsACgAIAAgACQAKAAsADAAO
AA8ADwAPABIAEgASABIAEwASABAADgATABQAFQAVABYAFwAYABoAGgAcABwAGwAfAB8A
IQAiACIAIgAkACYAKAAoACgAKQAnACgAKgAqACoAKgAqACoALAAsACsAKgAqACoAKgAq
AC0ALQAsACwAKgAoACgAKAAmACQAJAAjACIAIgAhAB8AHwAeAB4AGwAaABkAFwAXABUA
FQAVABUAEwARABEADwAPAA4ADQANAAwADAALAAsACQAJAAkACQAJAAkACQAJAAkACQAJ
AAkACgAJAAgACAAHAAgACgAKAAkACAAJAAgADAAMAAwACgALAAsADAAMAAsACwAMAA4A
DQAMAAsACgALAAsACwAMAA4ADQANAA4ADgANAAwACwAKAAoACgAKAAwACwALAAkACQAK
AAsACwALAAsACgAKAAkACQAIAAcABgAGAAcACAAGAAYABgAGAAQABAADAAMABAAEAAUA
BQAFAAUABAAEAAQABAAEAAQAAgABAP///f/6//r/+f/5//n/+f/5//n/+//7//v/+//5
//r/+//7//r/9//2//X/9v/2//f/+P/2//b/9//4//j/9//1//P/8//z//P/8v/y//T/
9f/1//X/9f/1//b/9P/1//b/9v/1//X/8//y//L/8//0//X/9f/1//b/9v/0//T/9P/0
//T/9P/0//P/8f/x//L/8v/y//L/8v/0//L/8v/y//H/7f/u//D/8P/w//D/8v/y//L/
8v/w//D/8P/w//D/8P/w//D/7//x//L/8//z//P/8//z//P/8//z//P/8//z//P/8//y
//L/8v/y//L/8v/y//D/7f/t/+z/6//p/+n/6v/r/+v/6//r/+r/6P/p/+n/6f/p/+r/
6v/p/+n/6f/p/+n/6P/n/+b/5v/o/+n/6f/q/+n/6P/n/+b/5v/m/+f/5//p/+n/6v/q
/+z/6f/m/+L/3v/d/9n/1//X/9v/4v/t//n/BwAWACcAPgBUAGkAgACUAKQAqQCeAIYA
aABPADYAHgAGAPX/5//b/9T/0f/P/9L/1//f/+P/5P/q/+3/7f/r/+n/5//k/+L/4v/i
/+D/3v/e/97/3v/f/9//4P/g/97/3v/e/97/4f/h/+H/4f/h/+L/4v/j/+H/4v/j/+T/
4v/i/+L/4v/i/+L/4v/h/+P/5P/k/+T/5v/m/+b/5v/k/+T/4//j/+X/5f/k/+T/4//j
/+L/4v/l/+X/5f/l/+X/5f/l/+X/5//m/+T/5P/j/+T/5f/m/+b/5//n/+f/5v/m/+b/
5v/n/+j/6P/o/+v/7P/t/+3/7//v/+//8P/v//L/8//z//X/9f/3//j/+f/6//3/AAAA
AAAAAAABAP7//v////7//P/8//z//P/7//r/+P/2//j/+P/4//j/9//3//b/9v/0//L/
8v/y//L/8P/w/+//7v/u/+3/6//r/+r/6v/n/+b/5f/j/+P/4f/h/+H/4f/f/93/3f/b
/9r/2v/a/9v/2//a/9j/1//V/9X/1f/V/9f/1//X/9f/1v/V/9T/0//T/9P/0//U/9P/
1P/W/9b/1f/U/9X/1P/U/9T/1P/S/9T/1f/X/9j/1v/V/9X/1v/W/9b/1v/W/9j/1//W
/9b/1v/V/9X/1v/X/9f/1//X/9j/2P/Y/9j/2P/X/9f/1f/V/9b/1//X/9f/1//W/9b/
1v/X/9f/1//X/9b/1v/W/9j/2P/Y/9j/1v/W/9X/1f/W/9b/1//X/9f/1//W/9b/1v/W
/9b/1v/U/9X/1f/V/9X/1v/W/9f/1f/V/9X/1f/X/9f/1//X/9X/1v/X/9f/2f/X/9f/
1//Z/9j/2P/Y/9r/2v/b/9z/3f/d/9z/2//d/93/3f/c/9z/3v/f/9//3f/d/93/3v/c
/93/3v/e/97/3//e/97/3v/f/+D/4f/h/+H/4v/i/+L/4v/i/+L/5P/k/+T/4//j/+P/
5P/k/+b/5v/m/+j/6P/o/+j/5//n/+b/6P/o/+j/6P/q/+r/6v/q/+r/6v/q/+r/6//s
/+3/7//x//L/8//z//P/8//z//P/9P/1//b/9//2//X/9P/0//X/9v/3//j/+v/6//j/
9f/1//T/8//z//P/9P/1//X/9f/1//T/9P/z//P/8//z//f/+P/4//n/+//7//v/+v/7
//r/+v/6//v/+//8//z//P/8//z//P/8//3//f/9//3//v/+//7////8//r/9v/z/+//
7f/v//X//v8JABUAIQAwAEEAVgBqAH8AmACwAL4AwQC2AJgAfABlAEwANAAcAAkA/f/z
/+7/7f/r/+r/7//1//v/BAAIAAcABQAFAAUABQAEAAIAAgACAAAAAgACAAIAAgABAAEA
AgACAAIAAgACAAIAAwADAAMAAwACAAIAAQABAAAAAAAAAAAAAAAAAAAAAAABAAIAAwAD
AAMABAAEAAQAAgACAAIAAgAEAAQAAwADAAMAAwACAAIAAwADAAIAAgAFAAUABQAFAAYA
BQAEAAMABgAGAAUABgAFAAYABwAIAAoACwALAAsACgAKAAoACgANAA4ADgAOABEAEgAT
ABMAFAAVABYAGAAbAB4AHwAfAB8AHwAhACIAIQAgACEAIgAiACIAIgAjACQAJgApACoA
LAAsACwALAAuAC4ALQAsACwALAAsACwALQAtACwALAArACgAJwAmACgAJgAmACUAJAAk
ACMAIQAjACIAIgAfACAAHwAdAB0AHQAdAB0AHQAbABkAGQAXABcAFgAVABUAFQAUABIA
EQAPAA8ADwAPAAwACwAKAAkACgALAAwADQAPAA8ADwAQAA8AEAASABIAFAAUABYAFgAX
ABYAFQASABIAEwAVABYAEwATABQAFgAUABQAFAAUABYAFQAUABQAFAATABMAFAAVABUA
FQAVABgAGAAYABgAFgAVABUAEwATABQAFQAVABUAFQAUABQAEgATABMAEwARABAAEAAQ
AA4ADgAOAA4ADAAMAAsACwAIAAgACQAJAAkACQAIAAgABAAEAAQABAAEAAUABQAFAAYA
BgAFAAUABwAHAAcABwAKAAsADAANAA8AEAARABEAEAANAAwACwAMAAwADQAOAA4ADgAP
ABAAEAAPAA0ACwANAA0ADQAMAAoADAANAA0ACwALAAsADAALAAsACwAKAAsACwAJAAgA
BgAHAAgACQAJAAkACgAKAAgACAAIAAgACwANAA4ADwAPAA8ADwAPAA4ADQAMAAsADQAN
AA0ADQAQABAAEAAQAA4ADgAOAAwACwALAAoACQAHAAcACAAJAAcABwAHAAYACAAJAAkA
CQAJAAoACgAJAAgABwAGAAUAAgABAAAAAAD//////v/+//7//v/+//7//P/8//3//f//
////AAAAAAIA///8//r/+P/3//X/7//v//X//v8JABUAIwA0AEUAVgBsAIMAoAC4AMYA
ywDGAK4AjgBzAFwAQgAkAA8AAQD3//L/7f/r/+7/8//3//3/BAAGAAkACQALAAsACQAG
AAYABgAGAAQAAwACAAEAAAD9//3//v/+////AAABAAIAAwADAAMAAwAEAAQAAwADAAMA
BAAFAAYABQAEAAMAAgADAAQABQAFAAQABAADAAIAAgACAAIAAgAAAAAA//////7//f/7
//r/+//7//r/+v/6//n/+P/3//n/+f/5//n/+f/4//b/9v/4//r//P/+////AQACAAMA
BAAEAAQABAAJAAoACgAKAA0ADgAPAA8ADwAPAA8AEAARABQAFQAVABcAFwAZABoAGgAa
ABwAHgAgACAAIAAhAB8AIAAiACIAIgAiACIAIgAkACQAIwAiACIAIgAiACIAIwAjACIA
IgAiACAAIAAgACAAHgAeAB0AHAAcABsAGQAXABYAFgATABIAEQAPAA8ADQANAA0ADQAL
AAkACQAHAAYABgAGAAcACAAIAAcABwADAAMAAwADAAIAAQAAAP/////////////+//3/
/P/8//3//v8AAAAA/v/8//z/+v/6//r/+v/4//n/+f/6//r/+P/3//f/+P/2//b/9v/2
//j/9//2//b/9v/1//X/9v/3//f/9//3//b/9v/2//b/9v/1//X/8//0//b/+P/5//j/
9//1//T/8v/z//P/8//z//L/8v/y//D/8P/w//D/7//w//D/8f/w//D/8f/x//H/8f/w
//D/8P/w//D/8P/u/+//7//v/+7/7v/t/+3/7f/t/+3/7f/t/+3/7f/t/+z/7P/s/+v/
7P/r/+z/7f/r/+r/6v/q/+r/6v/r/+z/6//r/+r/6f/r/+v/6//q/+j/6v/r/+v/6f/p
/+n/6v/o/+n/6v/q/+v/6//p/+j/5v/n/+j/6f/p/+n/6v/q/+b/5v/m/+b/6P/o/+j/
5//n/+f/6P/o/+j/6P/o/+r/6f/o/+f/5f/n/+b/6P/o/+j/6P/o/+j/6P/o/+j/6P/o
/+j/6v/q/+r/6v/p/+j/5//n/+n/6v/r/+v/6//r/+v/6//t/+3/7f/t/+3/7f/t/+7/
7P/s/+z/7P/q/+r/6P/l/+f/5v/l/+X/5f/m/+f/5//l/+X/5P/k/+X/5f/l/+X/5v/m
/+X/5f/l/+X/5f/k/+H/4P/g/+D/4v/j/+X/5v/l/+T/4//i/+L/4//j/+P/4//k/+T/
5P/l/+L/3v/c/9n/1//V/9f/2//i/+3/+/8JABQAIwA6AE4AZQB+AJIAnACbAIwAcgBa
AEUALgAQAPj/5//d/9f/1P/P/83/0v/Z/9//4//k/+j/6//r/+n/6f/p/+j/5//m/+X/
4v/g/+D/4P/g/9//3//g/+D/3//e/93/3P/f/9//3//f/97/3v/d/93/3P/c/9z/3P/e
/97/3v/e/9z/3P/c/9v/2//c/9z/3P/c/9z/3P/c/9z/3P/b/9v/3f/d/9z/3P/c/9v/
2f/Y/9v/2//b/9v/3f/d/93/3f/d/9z/2v/a/9v/3P/d/97/3v/f/9//3//g/+D/4P/g
/+H/4v/i/+L/5f/m/+f/5//p/+n/6f/q/+v/7v/v/+//7//v//H/8v/y//L/9P/2//j/
+P/4//n/+//8//7//v8AAAAAAAAAAAAAAAD///7/AAAAAAAAAAABAAEAAAAAAAIAAAAA
AAAAAAD+//7//f/+//7//f/7//3//P/8//n/+P/3//X/9f/1//X/9f/1//P/8f/x/+//
7//u/+3/7f/u/+7/7f/t/+v/6//r/+v/7f/t/+3/7f/v/+//7//v//D/7//u/+7/7f/u
//D/8P/w//D/8v/y//P/8v/x/+7/7//v//D/8P/t/+3/7v/w//D/8P/w//D/8P/v/+7/
7v/v/+//8P/y//L/8f/w/+//8v/y//L/8v/y//H/8f/v/+//8P/x//H/8//z//L/8v/y
//P/8//z//H/8P/w//D/8f/y//P/9P/0//T/8//z//L/8v/z//P/8//z//L/8v/y//L/
8v/y//T/9f/1//X/9v/2//X/9f/1//X/9f/1//X/9f/1//X/9f/2//f/9//5//f/9//3
//j/+P/5//r/+v/6//v//P/9//3//P/7//v/+//7//r//P/+//////////////8AAP//
//////7//f/9//v/+v/7//3///8BAP////8AAAAAAAAAAAAAAAAAAAAAAAD//wEAAQAC
AAIAAwACAAEAAgACAAIAAgABAAEAAgACAAIAAgACAAQABAAEAAQAAwAFAAYABwAHAAcA
BwAHAAkACQAJAAkACQAJAAkACQAKAAoACgAKAAoACgAKAAgABwAHAAYABQADAAMABAAF
AAMAAwADAAIABAAFAAUABQAFAAYABgAFAAcABwAHAAcABgAFAAQABAAEAAUABQAGAAYA
BgAGAAYABgAGAAcABwAJAAkACgAKAAwACwAGAAAA/P/5//X/8//1//n/AgANABkAJwA0
AEUAWABuAIUAngC2AMIAxQC8AKIAhABtAFgAPgAmABUABwD7//T/8f/v//L/+f///wMA
CAAMAA0ADQALAAsACQAKAAoACgAKAAgACAAIAAgACAAHAAcACAAIAAYABgAGAAYABwAH
AAcABwAGAAYABQAFAAUABgAHAAgACgAKAAoACgAIAAgACAAHAAcACAAIAAgACAAIAAgA
CAAIAAgABwAHAAcABwAGAAYABwAHAAYABgAHAAcABwAHAAkACQAJAAkABwAGAAQABAAH
AAgACQAKAAoACwALAAsADAAMAAwADAAPABAAEAAQABIAEgASABEAEwATABMAFAAVABgA
GQAZABsAGwAdAB4AHgAeACAAIgAiACIAIgAjACUAJgAoACgAJgAmACYAJgAoACgAJwAm
ACgAKAAoACgAJwAnACYAJgAmACQAJAAkACYAJAAkACMAIgAiACEAHwAdABwAHAAZABoA
GQAXABcAEwATABMAEwARAA8ADwANAA0ADAALAAsADAAMAAsACwALAAsACwALAAsACwAL
AAsACwALAAsACwAIAAcABgAGAAYABgAHAAYABgAGAAgACAAKAAoACgAIAAcABwAIAAgA
BwAHAAgACgAKAAoACgAKAAoACQAIAAgACAAHAAcACAAJAAkACQAJAAoACgAKAAoACgAJ
AAkABwAHAAgACQAJAAkACQAIAAgABwAHAAYABQADAAIAAgACAAIAAgACAAIAAQACAAIA
AwACAAIAAwADAAMAAwACAAIAAAAAAAAAAAAAAAEAAQABAAAAAAD/////////////////
////////////AAABAAEA///9//3//f////7//v/+//z//P/9//7//v/9//v/+f/7//v/
+//6//j/+v/7//v/+f/5//n/+v/4//n/+v/6//r/+//6//r/+v/5//j/+v/6//r/+v/6
//v//f/+/////f/9//3//f//////////////////////AAAAAAAAAAD///7//f/6//n/
+f/4//f/9//3//j/+f/7//v/+//6//3///8AAAEAAQACAAIAAQABAAEAAQABAAIAAQAA
AAAAAAABAAEAAgADAAQABQAGAAYABgAHAAcABwAHAAgACAAKAAcAAgAAAP7/+f/z//H/
9f/7/wYAEQAfAC0APABPAGgAfACRAKoAvgDEAMMAtACUAHQAYQBKACwAEAD///f/7f/m
/+H/3//i/+n/7//x//b/+P/5//n/9//3//X/9P/0//T/9P/y//L/8v/y//L/8//z//T/
9P/0//T/9P/0//X/9f/1//X/9//4//j/+f/6//z//v8AAAIAAgACAAIABAAEAAQAAwAD
AAQABAAEAAQABAAEAAQABAAEAAMAAwAEAAUABQAGAAgACQAJAAoACwALAAsACwALAAsA
CwALAAkACAAGAAYABwAIAAkACgAKAAsACwALAA4ADgAOAA4ADwAQABAAEAARABIAEwAT
ABUAFQAVABYAFwAaABsAGwAbABsAHQAeACAAIAAiACQAIwAiACEAIQAjACQAJgAmACgA
KAAoACgAKAAoACcAJgAkACQAJAAkACcAJwAmACYAJAAiACIAIgAiACAAIAAfAB4AHgAd
ABsAHQAcABwAGQAWABUAEwATABEAEQARABEAEQAPAA8ADQALAAoACQAJAAoACgAJAAkA
BwAHAAcABwAHAAcABwAHAAQAAwACAAEAAgABAAAAAAAEAAYACQAKAAkACAAJAAgACgAK
AAoACAAIAAkACwAMAAsACwAMAA4ADAAMAAwADAAMAAsACgAKAAwACwALAAwACwALAAsA
CwAMAAwADAAMAA4ADQANAAsACgAKAAoACQALAAsACgAKAAgACQAJAAkACQAIAAgACAAH
AAYABQAEAP///v/8//v/+v/6//v/+//5//n/+P/4//T/9P/0//T/8v/z//P/8//y//L/
8f/x//L/8//0//X/9//3//f/9//1//b/9//3//j/9//4//n/+//6//r/+v/6//r/+//8
//3//f/8//v/+//7//v/+v/8//7///////3//f/9//7/AAABAAIAAgD//////f/8//7/
//8AAAEA/////wAAAAD+//7//v/+//z//P/8//v/+v/5//n/+P/5//j/9//4//r/+v/6
//n/+f/4//r/+v/6//r/+P/4//j/+P/2//b/9v/2//f/+P/5//r/+v/7//3//v/9//3/
/f/9//v/+//7//v/+f/5//n/+f/4//j/9//2//b/9v/2//b/8//v/+7/7P/r/+v/6//s
/+//7//v/+//8P/w//H/8f/x//H/8v/y//D/7//u/+3/7//u/+3/7P/r/+r/6v/p/+r/
6v/q/+r/6v/q/+r/6//r/+v/6//s/+r/6v/p/+j/5P/g/9v/2f/X/9f/3//o//P//f8L
ABwALQBCAFgAbQCEAJwAqACnAJYAfABiAEsAMgAYAAAA7f/h/9n/1P/R/9H/1P/Z/9//
5f/o/+r/6//r/+v/6//p/+j/6P/o/+j/5v/m/+b/5v/m/+X/5f/m/+b/5v/m/+b/5v/l
/+X/5f/l/+X/5v/m/+f/5v/m/+b/5v/m/+b/5v/m/+T/5P/k/+P/4//k/+T/5P/k/+T/
5P/k/+b/5v/l/+X/4//j/+L/4v/l/+X/5P/k/+X/5f/l/+X/5v/l/+T/4//l/+T/4v/i
/+P/5P/l/+b/5P/l/+X/5f/m/+b/5v/m/+n/6v/q/+r/7P/s/+z/6//t/+3/7f/u/+//
8v/z//P/8//z//X/9v/2//b/+P/6//v//P/9/////v/+/////v8AAAAAAAAAAAIAAgAB
AAAAAAAAAAAAAAABAAEAAAAAAAEAAAABAAIAAAD+//7//f/6//r/+f/3//n/+P/4//X/
9v/1//P/8//x//H/8f/x//P/8f/x/+//7f/s/+v/6//s/+z/6//r/+n/6f/p/+n/5//n
/+f/5//p/+n/6f/p/+r/6f/o/+j/5//o/+r/6v/p/+j/6f/o/+j/6P/o/+b/5v/n/+n/
6v/p/+n/6v/s/+v/6v/p/+j/6v/p/+j/6P/q/+n/6f/q/+n/6f/p/+n/6v/q/+r/6v/q
/+n/6f/n/+f/6P/p/+n/6//r/+r/6v/r/+3/7v/v/+v/6v/q/+r/7P/s/+z/7P/q/+r/
6f/p/+r/6v/r/+v/7f/t/+z/7P/q/+r/6v/q/+j/6f/p/+n/6P/o/+f/5//n/+f/5//n
/+j/6f/q/+v/6f/q/+v/6//p/+f/5//n/+j/6P/p/+r/6v/q/+v/7P/r/+v/6v/p/+v/
6//r/+r/6v/s/+3/7f/r/+v/6//s/+v/6//r/+r/6//r/+n/6P/o/+n/6v/r/+3/7f/u
/+7/7v/u/+7/7v/s/+z/7P/r/+3/7f/u/+7/8P/w//D/8v/w//D/8P/v/+//8P/u/+7/
7v/u//D/8P/w//D/8P/w//H/8//2//f/9//3//X/9f/1//X/9v/3//j/+f/5//n/+v/6
//r/+v/6//r/+P/2//P/8//0//P/8//z//X/9//4//n/+v/6//v//f/7//v/+//8//r/
+f/5//n/9//3//b/9f/y//L/8v/z//X/9v/2//b/9P/0//T/9P/2//f/+P/5//n/+P/3
//X/8v/w/+7/6f/l/+P/5f/r//T///8JABcAJgA5AEwAYAB1AIwAogCwALUArgCWAHgA
YQBKADIAGAAHAPv/8f/o/+X/5f/m/+v/8//7//7/AAD//wEAAQD///3//P/9//7////+
//7//v/+//7/+//7//z//P/9//7///8AAAMAAwADAAMAAwAEAAQABQADAAQABQAGAAYA
BgAGAAYACAAIAAgABwAJAAoACgAKAAgACAAIAAgACQAKAAoACwANAA0ADAAMAA0ADQAM
AAwACwALAAsACwANAA0ADQANAA0ADAAKAAoACwAMAA0ADgAOAA8ADwAPABAAEAAQABAA
FQAWABYAFgAYABgAGAAXABkAGQAZABoAHAAgACIAIwAjACMAJQAmACgAKAAqACwAKgAq
ACoAKwArACwALgAuAC4ALgAuAC4AMAAwAC8ALgAvADAAMQAyADIAMQAvAC4AMAAuAC4A
LgAuACwALAArACwALAArACkAKQAoACgAJQAiACEAHwAfAB8AHwAfAB8AHQAbABsAGQAX
ABYAFQAVABgAGAAXABcAFQAVABUAFQAVABUAFQAVABQAEwASABEAEQARABEAEgATABQA
EgAUAA==
         </WaveFormData>
      </LeadData>
   </Waveform>
</RestingECG>
