# Supplementary material for: Detection of Left Atrial Enlargement Using a Convolutional Neural Network-Enabled Electrocardiogram
Source: Front Cardiovasc Med. 2020 Dec 17;7:609976. doi: 10.3389/fcvm.2020.609976 (PMC7773668; doi:10.3389/fcvm.2020.609976)
Supplement: Supplementary file 5 [file Data_Sheet_5.ZIP › normal4/1802036215_7742_0000000I.XML]

<?xml version="1.0" encoding="Windows-1252"?>
<!DOCTYPE RestingECG SYSTEM "restecg.dtd">
<RestingECG>
   <PatientDemographics>
      <PatientID>1802036215</PatientID>
      <PatientAge>82</PatientAge>
      <AgeUnits>Years</AgeUnits>
      <Gender>Female</Gender>
      <PatientLastName>liqusong</PatientLastName>
   </PatientDemographics>
   <TestDemographics>
      <DataType>Resting</DataType>
      <Site>1</Site>
      <AcquisitionDevice>MAC55</AcquisitionDevice>
      <Status>Unconfirmed</Status>
      <Priority>Normal</Priority>
      <AcquisitionTime>08:58:56</AcquisitionTime>
      <AcquisitionDate>08-14-2017</AcquisitionDate>
      <CartNumber>1</CartNumber>
      <AcquisitionSoftwareVersion>009C</AcquisitionSoftwareVersion>
      <XMLSourceVersion>MAC5000 v1.0</XMLSourceVersion>
   </TestDemographics>
   <RestingECGMeasurements>
      <VentricularRate>67</VentricularRate>
      <AtrialRate>67</AtrialRate>
      <PRInterval>144</PRInterval>
      <QRSDuration>76</QRSDuration>
      <QTInterval>374</QTInterval>
      <QTCorrected>395</QTCorrected>
      <PAxis>54</PAxis>
      <RAxis>72</RAxis>
      <TAxis>63</TAxis>
      <QRSCount>11</QRSCount>
      <QOnset>213</QOnset>
      <QOffset>251</QOffset>
      <POnset>141</POnset>
      <POffset>196</POffset>
      <TOffset>400</TOffset>
      <ECGSampleBase>500</ECGSampleBase>
      <ECGSampleExponent>0</ECGSampleExponent>
   </RestingECGMeasurements>
   <Diagnosis>
      <Modality>Resting</Modality>
         <StatementCount>2</StatementCount>
         <LabelText>12SL ��ϳ���</LabelText>
      <DiagnosisStatement>
         <StmtFlag>ENDSLINE</StmtFlag>
         <StmtText>�������</StmtText>
      </DiagnosisStatement>
      <DiagnosisStatement>
         <StmtFlag>ENDSLINE</StmtFlag>
         <StmtText>���� ECG</StmtText>
      </DiagnosisStatement>
   </Diagnosis>
   <Waveform>
      <WaveformType>Rhythm</WaveformType>
      <WaveformStartTime>0</WaveformStartTime>
      <NumberofLeads>8</NumberofLeads>
      <SampleType>CONTINUOUS_SAMPLES</SampleType>
      <SampleBase>500</SampleBase>
      <SampleExponent>0</SampleExponent>
      <HighPassFilter>16</HighPassFilter>
      <LowPassFilter>150</LowPassFilter>
      <ACFilter>NONE</ACFilter>
      <LeadData>
         <LeadByteCountTotal>10000</LeadByteCountTotal>
         <LeadTimeOffset>0</LeadTimeOffset>
         <LeadSampleCountTotal>5000</LeadSampleCountTotal>
         <LeadAmplitudeUnitsPerBit>4.88</LeadAmplitudeUnitsPerBit>
         <LeadAmplitudeUnits>��V</LeadAmplitudeUnits>
         <LeadHighLimit>2147483647</LeadHighLimit>
         <LeadLowLimit>268435456</LeadLowLimit>
         <LeadID>I</LeadID>
         <LeadOffsetFirstSample>0</LeadOffsetFirstSample>
         <FirstSampleBaseline>0</FirstSampleBaseline>
         <LeadSampleSize>2</LeadSampleSize>
         <LeadOff>FALSE</LeadOff>
         <BaselineSway>FALSE</BaselineSway>
         <ExcessiveACNoise>FALSE</ExcessiveACNoise>
         <MuscleNoise>FALSE</MuscleNoise>
         <LeadDataCRC32>1740731056</LeadDataCRC32>
         <WaveFormData>
9P/0//T/9P/z//L/8f/w//L/9P/2//j/9v/2//b/9v/0//T/9P/0//b/+P/6//z/+v/6
//r/+v/8//z//P/8//z//P/8//z//v/+//7//v///wAAAQACAAEAAAD///7/AAAAAAAA
AAACAAIAAgACAAAAAAAAAAAAAQACAAMABAABAAAA///+/wEAAgADAAQABAAEAAQABAAC
AAIAAgACAAQABAAEAAQAAgACAAIAAgAEAAQABAAEAAQABAAEAAQABAAEAAQABAAFAAYA
BwAIAAUABAADAAIAAgACAAIAAgAEAAQABAAEAAQABAAEAAQABQAGAAcACAAHAAYABQAE
AAUABgAHAAgABgAGAAYABgAEAAQABAAEAAgACgAMAA4ACwAIAAUAAgAFAAYABwAIAAgA
CAAIAAgACAAIAAgACAAKAAoACgAKAAkACAAHAAYABwAIAAkACgAJAAYABQAHAAoACwAL
AAkACgAMAA0ADgANAA0ADgANAA8ADQANAA0ACwAMAAwADQAOABAAEQARABIAEQASABMA
EgASABEAEAAUABUAFAAUABMAEAANAA0ACgAJAAgABgAHAAkACQALAAgABwAGAAYABwAH
AAgACgAIAAcABgAGAAUABQAFAAUACAAJAAgACQAJAAcABgAGAAgACgASABoAGwAaACEA
KgAwADYANgA1ADIAMgAwACcAHQAUAAUA//8EAAYAAwAEAAgACQAIAAYAAgACAAUACQAO
AA4ADgAMAAsACwAKAAkACQALAAwADQALAAsACwANAAoACQAIAAcACAAJAAgACQAIAAgA
CgAKAAsACwAMAA0ACgAKAAoADAAKAAoACgAKAAsADAANAA4ACwALAAwACwANAA0ADAAL
AAwADAANAA4ACwALAAoACQALAAwADQAOAA8ADgAOAA4AEQARABEAEQARABIAEgATABQA
FAATABIAFQAXABgAGgAaABoAGQAaAB0AHgAeAB8AHwAfACEAIwAhACIAIwAjACQAJwAm
ACcAJAAjACQAIwAkACUAJgAmACMAIAAgACAAHQAbABkAFQAUABQAFQAWABQAEQAQAA8A
DwANAA0ADQALAAkACQAJAAkACAAGAAMABAAEAAUABQADAAMABAAEAAQAAwADAAMAAgAC
AAMAAwACAAEAAAD//wIAAwADAAMAAAD///7///8CAAIAAgAAAAAAAQADAAYABQADAAIA
//8AAAEAAgACAAEAAAACAAEAAQABAAIAAwACAAEAAAD//wAAAQABAAEAAQABAAIAAwAB
AAAA///+////AAABAAIABAAFAAUAAwAAAAIABAADAAMAAwAFAAcABgAEAAQAAwAEAAMA
BAAFAAQABAAEAAUABwAHAAYABgAHAAgABgAHAAUABgAGAAUABwAFAAUABgAIAAcABQAH
AAgABwAFAAQABwAHAAcACAAFAAUABAADAAQABQAGAAcABQAFAAYABwAGAAUABAADAAUA
BgAHAAgABQAEAAUABAAGAAUABAADAAUABQADAAUABAAEAAMAAQACAAMABAAGAAQABAAD
AAIAAwADAAQABQAFAAUABQAFAAQAAwACAAEAAgACAAEAAgAAAAAAAAD//wAAAQABAAEA
/v/+//7//v8AAPz//P///wAAAQACAP///v/7//r//f/+////////////AAAAAP///v/+
////AAABAAAAAQD/////AAAAAAEABAAGAAcACQAJAAcABwAGAAUABQAEAAUABwAIAAcA
BAADAAAA/f/9//3//f/9//7//f/9//v/+P/3//b/9f/3//j/+P/5//n/+P/2//T/9v/3
//f/9//5//n/+f/3//v/9f/1//j/+v/8/wIABgAIAAsADAARAB4ALAAwACwALQAuACYA
HAARAAkABAD7//P/9P/2//P/8v/y//P/8v/u//D/+v///////v/+//r/+v/8//3//f/9
//3//f/8//v/+v/5//j/+f/6//v//P/9//3//f/7//v/+v/6//z//P/9//3//v////z/
/P/8//7//P/8//z//P/8//z//P/8//r/+//9//3/AAABAAEAAQD+//z/+//6//3///8A
AAEAAAAAAAAAAAABAAAAAAAAAAIAAwAEAAUAAwAEAAQABQAJAAoACgAKAAoACwALAAwA
DAAMAAsADAAQABIAEwAVABQAEwAUABUAFwAYABkAGQAZABsAGQAZABcAFwAZABkAGwAb
ABsAGgAVABIAEgASABIAEQAQAA0ACwAKAAoACgAIAAUABAADAAMAAQABAAEA/P/5//j/
9//6//r/+f/3//j/+P/5//n/9//1//T/8v/1//X/9v/3//T/9P/1//X/9//3//f/9//3
//f/9v/1//L/8f/w//H/9f/2//f/9v/z//P/9P/2//f/9//4//f/9f/1//X/9P/x//D/
8v/x//T/9f/3//n/9v/1//T/8//2//f/9//3//b/9f/1//X/9P/0//T/9P/1//b/9//4
//X/9f/0//H/9P/4//z//f/5//f/9//3//b/9v/4//n/+v/5//r/+//5//j/9//3//j/
9//1//T/9v/4//f/+f/5//r/+v/5//r/+f/6//z/+f/3//T/9f/3//f/9v/2//j/9//2
//b/+P/5//n/+f/5//n/+f/5//b/9f/1//X/9v/3//j/+f/6//r/+v/6//n/+P/5//j/
+//7//v/+//5//f/8//z//j/+v/7//v/+v/5//j/+P/3//j/+P/4//r/+f/5//n/9//3
//f/9//5//n/+f/5//v/+v/4//j/9v/2//b/9f/3//n/+v/7//n/+P/3//b/+P/6//r/
+v/6//r/+v/5//j/9f/0//n//P///wEA/P/7//v/+v/8//z//f///wEAAQD/////////
/wAAAAADAAYACAAJAAgABwAEAAMABQAFAAYABgAIAAkACQAHAAQAAwAAAP3/////////
///9//v/+v/3//j/+f/6//v//P/8//v/+//7//r/+P/2//f/+f/6//v/+f/5//n/9//3
//n/+//8/wAAAgAEAAQACAANAA4AFQAkAC4AMgA0ADMALgAoACIAFwANAAQA/f/7//z/
/P/1//D/8P/3//r/+v/6//7////7//7//P/8/wIABAAFAAUABQABAAEAAAD///3//f/9
////AAABAAIAAwACAAEA/v/9/wAAAAACAAIABAADAAMAAwACAAIAAgAEAAQABAAEAAQA
AgACAAIAAgAEAAUABwAHAAUABQAEAAMAAgACAAMABAAFAAcACAAJAAcABgAFAAQACAAI
AAkACgALAAsACwALAAkACgAKAAsADQAOAA4ADgAOAA8ADwAQABQAFgAXABoAGQAaABoA
GwAZABkAGwAdAB4AIAAiACMAIAAhAB4AHQAeAB8AIgAjACUAJQAlACQAIAAcABsAGgAd
AB0AHQAbABcAFAASABAADwANAA0ADQANAAsACwALAAgABQAEAAMABQAGAAYABQAEAAIA
AQD//wEAAQACAAIAAgABAAEAAQD+//7//////wEAAQABAAEAAwADAAIAAQABAAEAAQAD
AAQABAAEAAIA/////wAAAgACAAEAAQD///3//f/9//z//v/+/wEAAQAAAP////////3/
/f/9//3/AQADAAQABQADAAEAAAD//wIAAgACAAIABAAEAAQABAADAAMAAgD//wEABAAH
AAcABAABAAAA//8CAAIABAAFAAUAAwADAAMAAgACAAIAAwAGAAcABwAIAAUABAAAAP//
AQAEAAYABwAHAAUABQAGAAUAAwAAAAEABAAFAAUABgAFAAMAAQAAAAIAAwADAAMABQAF
AAUABQACAAEAAQABAAIAAwAEAAUAAwACAAEAAAABAAIABQAGAAYABQAEAAMAAQABAP//
AQAFAAYABgAFAAMAAQD///7/AAACAAMABAAGAAUABQAFAAQAAwACAAEAAwADAAMAAwAF
AAQAAgACAAMAAgAFAAgABwAGAAUABAACAAIAAAAAAAUABgAHAAcABAADAAMAAgADAAQA
BgAJAAkACQAHAAcABQAFAAYABgAIAAwADwARABAADwAMAAsADQANAA4ADgAMAA0ADQAL
AAgABwAEAAEABAAFAAYABwADAAEAAAD9////////////AAAAAP/////+//7//f/8////
AQACAAMAAgABAAAA/f///wMAAwD+//7/CAAIAAYACgARABQAGwAmADQAOAAyAC0ALgAq
ABoADwAPAAoA+//3//z/+v/x/+7/8v/5//7//v/6//7/AwABAAAA/v/6//r/AAADAAUA
BwADAAMAAgABAP///////wEAAwADAAMAAwABAAEA/////wIAAgAEAAQAAgABAAEAAQAA
AAAAAAACAAMABAAFAAYABQAEAAMAAgAEAAUABwAHAAUABQAEAAMAAgACAAMABAAGAAcA
BwAHAAUABAADAAIACAAKAA0AEAAOAA0ADAALAAsADAAMAA0ADwAQABAAEAAOAA8ADwAQ
ABQAFgAXABoAGAAYABcAFwAXABcAGQAbAB4AIAAiACMAIAAhAB4AHQAgACEAJAAlACMA
IwAjACIAHgAaABkAGAAZABkAGQAXABMAEAAOAAwADAALAAwADQALAAkACQAJAAUAAwAD
AAMABgAGAAUAAwACAAAA///9//7///8BAAIAAgABAAEAAQAAAAAAAQABAAEAAQABAAEA
AAD///3/+//+////AAADAAMAAgABAP7/+//7//z//v8BAAEAAgABAP7//f/8//r/+//8
/wAAAQAAAP////////3//f/9//3/AAABAAEAAQD+//3//f/9////AAABAAIAAQAAAP//
/v/+///////9////AgAFAAUAAAD9//z/+////wAAAwAFAAQAAQAAAP//AAAAAAAAAQAD
AAMAAgACAAIAAgD//////v8AAAEAAQD///3//f/+//7//f/7//3/AQADAAQABgAEAAEA
/v/8////AQACAAMAAgABAAAA////////AAABAAMAAwADAAMA///+//3//P///wAAAwAE
AAIAAQAAAP////////3///8DAAQABAADAAEA///9//z///8AAAAAAAAAAP//////////
////////AwADAAMAAwACAAAA/f/8/wEAAgAAAAAAAAAAAP///v/7//r//v8AAAIAAwAB
AAEAAgACAAAAAAABAAMABAAFAAQABQAEAAMAAwACAAUACAAKAAsACQAJAAcABwAHAAcA
CAAIAAoACwALAAkABQADAP//+//8//3//v////7//f/9//v/+v/5//j/9//6//z//f//
//3//P/6//j/+//9//7////+//3//P/5//P/9//9/wIABAACAAYACAAGAAsAEAAZACYA
MAAwAC4ALQAqACQAHAATAAkAAAD3//n//P/6//X/8v/0//X/+P/4//j/+v///wMAAgD+
//r/+v/+///////////////+//3//P/7//r/+//8//3//v////3//f/7//v//v/+/wAA
AAAAAP////////z//P/8//7//v/+//7//v/8//z//P/8//3///8CAAMAAwADAAIAAQD9
//z//P/8/wAAAwAFAAcABAACAAAA/v8CAAIAAwAEAAUABQAFAAUAAwAEAAQABQAIAAoA
CwAMAAoACwALAAwADQAOAA4AEAAUABYAFwAZABgAFwAYABkAGwAcAB0AHQAdAB8AHQAd
ABsAGwAdAB0AHQAdAB0AHAAXABQAFAAUABUAFQAVABMADwAMAAoACAAJAAcABwAHAAUA
AwADAAMAAQD///////8CAAIAAQD///7//P/7//n/+v/7//3//v/+//3//f/9//n/+P/4
//f/+f/7//3////8//v/+f/3//f/9//3//n//P/8//z/+v/3//f/+P/6//z/+//7//n/
9//3//f/9v/4//j/+//7//r/+f/5//n/+P/3//b/9f/5//v//P/9//v/+f/4//f/+v/6
//r/+v/7//z//f/+//v/+//6//f/+P/8/wAAAQD+//v/+v/5//r/+v/8//3//v/9//7/
///8//r/+P/3//v//f/+/wAA/v/+//v/+//6//z//f/9/////f/9//7//f/7//j/+f/8
//3//f/+//7//f/8//z/+v/7//v/+//7//v/+//7//n/+f/6//v//f/9//3//f/8//z/
/P/8//r/+v/8//z//P/7//r/+f/4//f/9P/1//j/+v/7//v/+v/5//j/+P/3//j/+P/4
//n/+f/6//v/+v/5//j/9//6//v//P/9//z/+v/3//b/+f/6//v/+//7//v/+v/5//j/
+P/4//j/+v/8//7//v/6//j/9v/0//f/+P/3//j//P/+/wAAAQD8//v/+//6//v//P/+
/wEAAAD///z/+//7//v//P/8/wAABAAHAAkABwAFAAEA//8CAAMABQAGAAUABQAEAAEA
AQABAP///f/7//v/+//7//n/9//2//P/9v/3//j/+f/5//j/9v/1//j/+P/3//b/9v/3
//f/9//1//X/9f/z//f/+f/3//b/9v/8//7//P/8/wMADAATACIALgAuACYAIwAiACAA
HAAZABMACgD9//f/9v/2//H/6v/o/+3/9v/2//b/+v/5//f/+v/6//7/AAD//////v/9
//n/+f/4//f/9//3//f/+f/6//v//P/9//z/+//4//f/+f/6//3//v/7//n/+P/3//j/
+P/4//r//P/8//z//P/6//r/+v/6//v//f8AAAEA/v/9//v/+f/7//z//v8AAP7/////
////AAAAAAAAAAACAAIAAwAEAAQAAwACAAEAAwAEAAQABQAIAAoACwAMAAoACQAHAAYA
DAAOAA8AEgARABIAEgATABQAFQAYABsAGQAaABsAGwAZABsAGQAZABoAGwAeAB8AHQAd
AB0AHAAcABoAGwAcABoAGQAYABUAEAAOAA0ADAANAAsACwALAAYAAwACAAEAAgABAAIA
AwADAAIAAAD9//3//P/8//v//P/9////AAD9//v/+v/5//r/+v/7//v//P/9//7////9
//v/+P/1//f/+f/7///////+//3/+v/5//n/+v/8//z/+//7//n/9//3//f/9v/5//r/
/v////v/+f/4//f/+P/5//r/+//6//v/+//7//j/9//3//f/+f/6//v//P/7//r/+f/4
//r/+//7//n/+P/6//z/+//7//n/+f/5//v//P///wEAAAD9//z/+//8//z//P/9//3/
/f/8//z/+v/6//f/9//6//z//f/9//v/+f/5//r/+//7//r//f///////v/+//3/+//5
//j/+f/7//z//f/6//n/+P/3//j/+f/7//3/+//7//v/+//4//j/+P/4//v//P///wAA
/v/7//j/9f/4//n/+P/7//3//v/+//3/+//5//f/9v/4//r/+//8//v/+f/4//f/9//3
//f/9//7//v/+//7//v/+v/4//j/+v/8//7////8//v/+f/3//j/+P/4//j/+v/6//r/
+f/3//f/9//1//z/+//9//3/+v/5//j/9//2//n/+v/5//r//P/8//z/+//3//f/+P/4
//r//P///wMA///9//n/9//6//v//f/+//3/AAACAAMAAQABAP////8CAAMABQAGAAQA
AwABAP3///////3/+//5//n/+f/5//j/9//3//X/9v/3//j/+f/3//b/9P/z//b/+P/5
//r/+P/3//X/8//1//X/9f/z//v/+//5//T/8v/0//z/AgAGAAsAEgAdACYAKAAkACIA
JQAkABwAGAAVAA8AAADz//H/8v/u/+v/7v/y//X/9v/0//b/+P/1//H/9P/6//z//v/9
//3//P/7//f/9//2//X/+P/5//r//f/6//n/+P/3//n/+f/3//f/+P/4//r/+v/4//f/
9//3//j/+v/8/wAA/v/8//r/+P/6//r/+v/6//r/+//9//3/+//7//r/+f/7//z//v8A
AP3//f/8//v//f/+////AAABAAAAAAAAAP//////////AgAEAAUABwAGAAYABQAEAAUA
BwAIAAoADQAOAA4AEAAOAA4ADQANABAAEQAUABcAFAAUABQAEwAWABkAGAAZABcAFwAZ
ABkAFwAXABcAFgAVABQAFgAYABQAEQAOAAkACAAIAAkACgAHAAUABQAFAAIA///+//3/
/P/7//z//f/8//z/+//5//n/+P/4//f/+f/5//r/+v/4//f/9//3//n/+v/8//3/+f/3
//X/8//3//n/+v/7//n/9//1//X/+P/4//j/9v/3//f/+P/6//n/9//2//P/9P/1//b/
9v/2//b/+f/5//f/9f/0//P/9P/1//b/9//1//X/9P/z//X/9f/2//f/9v/2//b/9v/0
//T/9P/0//f/+f/6//n/9f/2//f/9f/2//X/9v/3//b/9v/4//n/9//1//X/9f/3//j/
+f/7//r/+f/3//b/+P/4//X/9f/4//r/+//7//n/9f/z//L/9f/3//j//f/9//v/+P/2
//j/9//2//b/9v/3//f/9//3//f/9//3//b/9//5//v/+P/3//b/9f/2//b/9v/2//b/
9v/4//j/9v/1//T/8//1//f/9//7//v/+v/4//X/9f/1//X/9v/3//j/+P/4//b/9f/1
//X/+P/5//r/+//7//n/9//1//f/9v/0//T/9//4//n/+f/4//f/9f/z//r//v/8//r/
+P/2//X/9P/x//D/9f/4//v//f/6//n/+f/4//j/+P/5//v//P/9//z//f/8//v/+//6
//7/AgAFAAcABAADAAAA//8BAAEAAgACAAEAAQAAAP3//v/9//r/9//4//n/+v/7//f/
9f/0//H/8v/z//T/9f/0//T/8//z//b/9v/1//T/9v/3//f/9//2//X/9P/x/+//8//1
//b/+v/4//j//v8EAAcACgATACAAJgAqACYAIQAaABYAEAAHAAEA+v/x/+//8P/y/+//
7P/s/+//8v/0//L/8v/1//X/9P/0//b/9v/6//v/+//7//f/9//2//X/8//z//P/9f/3
//f/9//3//f/9//1//X/9v/2//j/+P/6//n/+f/5//b/9v/2//j/+v/6//r/+v/5//j/
9//2//n/+//+/////v/9//v/+f/5//r//P/+/wAAAQABAAEA/v/8//r/+P/9//7/AAAC
AAIAAQAAAP//AQACAAIAAwAFAAYABgAGAAQABQAFAAYACgAMAA0AEAAQABAADwAPAA8A
DwARABMAFAAWABgAGQAWABcAFAATABYAFwAaABsAGgAZABgAFgAVABIAEgASABIAEQAQ
AA0ACAAGAAUABAAGAAUABgAHAAIA///+//3/+//5//n/+f/8//z/+//5//f/9v/2//X/
+P/5//v//P/6//n/+f/5//j/+P/5//n/9//3//f/9//3//f/9v/1//b/9//4//v/+v/6
//r/+P/3//f/+P/6//z/+//7//n/+P/3//b/9P/0//T/9//3//j/9//3//f/+f/5//n/
+f/6//v/+//7//f/9f/0//P/9f/2//f/+P/2//b/9v/2//j/+f/5//f/9//6//3//f/6
//f/9v/1//n/+v/9/////f/7//v/+//4//j/+P/5//3//f/8//z/+//6//b/9f/5//z/
/v////3/+//7//z/+v/5//f/+f/9//3//P/8//v/+f/3//b/9//5//r/+//7//v/+//7
//j/9//3//f/+f/5//n/+f/2//b/9v/2//j/+P/6//r//P/7//r/+f/3//f/9f/3//v/
/P/8//v/+f/3//X/9P/4//r/+//8//r/+f/5//n/9//3//f/9//6//v//P/9//r/+P/1
//T/9v/4//r/+//5//n/+P/3//b/+P/4//r//v/9//z/+//6//j/+P/2//b/+v/8//7/
///8//v/+//6//r/+v/7//3///////3//f/7//v//P/8////AgAEAAUABQAFAAMAAwAD
AAMABAAEAAcACQAKAAkABAABAPz/9//4//n/+v/7//r/+f/5//f/+f/5//n/+f/4//j/
9//3//j/+P/3//b/9//5//r/+//6//n/+P/1//P/9f/5//z//v/+//7/AgAGAAkADgAV
ACAALgA0ADAAKwAmACIAIAAVAAsABAD3//H/+P/2/+3/7P/s/+v/8P/4//7//v/7//n/
+P/4//j/+v/9////AAABAP3//f/8//v/+f/5//n/+//9//3//f/9//v/+//5//n/+//8
////AAD+//3//f/9//r/+v/6//z//v/+//7//v/8//z//P/8//3///8CAAMAAQABAAAA
///9//z//P/8//3///8AAAEA/v/+//7//v8CAAIAAwAEAAUABQAFAAUABQAGAAYABwAL
AAwADAAMAAsACwAKAAoADQAOAA4AEAASABQAFQAXABUAFQAXABkAGwAcAB0AHQAaABsA
GAAXABkAGwAfACEAHgAdABwAGgAZABYAFgAWABcAFwAXABUAEQAOAAwACgALAAkACQAJ
AAkABwAHAAcABAABAAAA//8CAAIAAQD///7//P/7//n/+v/7//3//v/+//3//f/9//r/
+v/7//v//P/9//7////8//v/+f/3//r/+//8///////+//3/+v/3//f/+P/6//3//f/+
//3/+v/5//j/9v/5//r//v////3/+//6//n/+//7//v/+//+//////////v/+f/4//f/
+f/6//v//P/8//z//P/8//z//f/9//v//f8AAAMAAwD+//v/+v/5//3//v8BAAMAAgD/
//7//f/8//z//P/9///////+//7//P/8//n/+f/6//z//f/9/wAA//8AAAIAAAD///3/
/////////v/+//z/+//6//r//P/9//3//f////////////z/+//7//v//v///wAAAQD9
//z/+//6//z//P/+//7//P/7//r/+f/7//v/+f/7//7/AAABAAEA///9//v/+v/7//z/
/P/8//7//f/9//3/+v/5//j/9//7//3///8BAAAA/v/7//r/+//8//3//f/9//3//P/7
//r/+v/6//r//v/+//7//f/5//f/8//0//f/+v/9/wAAAAAAAP7//v////7//f/7//v/
/f8AAAIAAQAAAAAAAQACAAMAAgADAAIAAQABAAAA/v8AAAEAAQADAAUABQAHAAUABQAG
AAYABgAHAAcABQAEAAMAAAD9//v/+//7//v/+//7//z/+//6//n/+P/3//r/+v/5//n/
+v/6//n/+P/2//f/9//3//f/9//3//X/8//3//v/+P/0//b//v8MABAABwAGABEAHAAi
ACgAMAAxAC4AKAAiABsADQD8//P/8f/0//b/9//0//D/8f/0//L/8v/2//n/+f/+/wAA
/v/+//3//f/8//v/+//7//r/+f/5//n/+f/7//n/+f/5//n/+v/7//r/+//6//r//P/8
//z/+//7//v/+v/6//r//P/6//r/+v/6//v//P/9//7/+//7//z/+//+//////////3/
/P/8//z//v/////////+//7//v/+//7//v///wAAAgADAAQABQADAAQABAAFAAUABgAG
AAYABwAJAAoADAAMAAwACwAMABAAEgATABUAFAATABQAFQAVABYAFwAXABkAGwAZABkA
FwAXABkAGQAaABsAHAAcABkAFgAWABYAFAATABIADwANAAwADAAMAAgABQAEAAMABAAD
AAQABQAAAP3//P/7//z//P/7//n//P/8//3//f/6//n/+f/4//j/9//3//f/+P/4//n/
+f/4//f/9v/1//b/9//3//f/9f/1//X/9//7//z//f/8//j/9//3//j/9v/1//X/8//0
//X/9v/2//T/9P/3//f/+P/3//f/9//3//f/9//3//f/9//2//X/9//3//j/+f/3//b/
9f/0//T/9P/0//T/9v/3//f/9f/z//b/+f/5//r/+f/6//v/+v/4//j/9//4//f/+P/5
//j/+P/4//n/+f/5//j/+P/7//z/+v/7//r/+v/5//f/+v/5//r//P/6//n/9//5//n/
+f/4//j/+f/5//n/+v/4//n/+f/5//r/+//8//3/+v/5//n/+f/4//f/9v/1//f/+P/5
//r/9//2//f/9v/4//n/+v/7//r/+f/2//f/+P/4//f/9f/2//f/+P/6//j/+P/3//b/
+P/3//f/9//5//n/+f/5//n/+f/5//n/+f/4//b/9v/2//b/9v/1//j/+f/5//n/9v/2
//j/8v/z//T/9f/2//f/+P/3//j/+f/4//f/9f/3//n//P/+//z/+v/5//n/+f/5//f/
9//4//n/+//8//z//v//////AQADAAMABQADAAEAAAD+//z//f/9//v//P/9//z/+//5
//f/9f/z//T/9f/3//f/9f/1//X/9f/z//L/8P/v//L/9P/1//b/8//z//L/8f/0//X/
9v/1//f/8f/x//T/8v/0//j//v8EAAsADAALABQAIAAiACIAJQAmACQAHgARAAUA+v/t
/+P/6P/w//H/7P/s/+//8P/w//D/8P/z//P/9P/6//r/9v/3//f/9v/1//X/9f/0//P/
9P/1//b/+f/2//X/9P/z//X/9//3//n/+P/2//b/9P/1//X/9v/3//b/9v/2//j/9v/2
//b/9v/5//r/+//8//r/+f/5//f/+P/5//n/+f/6//r/+//8//n/+f/4//f/+v/8//7/
AAAAAP7//f/8//7///8AAAEAAQACAAIAAwACAAIAAQAAAAMABQAGAAgACAAIAAcACAAL
AA4AEAATABMAEwAVABcAEwASABEADwARABUAFQAXABYAFQAWABUAFQAVABUAFAAUABIA
EwAUABEADwANAAkABwAGAAYABgAEAAEAAAD///7//f/+///////9//3//f/7//r/+P/1
//j/+P/5//n/+P/3//f/9v/4//f/9//3//b/9v/3//f/9v/1//T/8//2//f/9//3//b/
9f/0//X/9v/2//b/9P/1//X/9v/4//X/8//y/+//8f/z//X/9v/1//T/9v/1//T/8//z
//P/9P/1//b/9//2//X/8//x//T/9f/3//n/+f/4//f/9v/2//b/9v/2//j/+f/5//f/
8//2/w==
         </WaveFormData>
      </LeadData>
      <LeadData>
         <LeadByteCountTotal>10000</LeadByteCountTotal>
         <LeadTimeOffset>0</LeadTimeOffset>
         <LeadSampleCountTotal>5000</LeadSampleCountTotal>
         <LeadAmplitudeUnitsPerBit>4.88</LeadAmplitudeUnitsPerBit>
         <LeadAmplitudeUnits>��V</LeadAmplitudeUnits>
         <LeadHighLimit>2147483647</LeadHighLimit>
         <LeadLowLimit>268435456</LeadLowLimit>
         <LeadID>II</LeadID>
         <LeadOffsetFirstSample>0</LeadOffsetFirstSample>
         <FirstSampleBaseline>0</FirstSampleBaseline>
         <LeadSampleSize>2</LeadSampleSize>
         <LeadOff>FALSE</LeadOff>
         <BaselineSway>FALSE</BaselineSway>
         <ExcessiveACNoise>FALSE</ExcessiveACNoise>
         <MuscleNoise>FALSE</MuscleNoise>
         <LeadDataCRC32>2710077699</LeadDataCRC32>
         <WaveFormData>
+v/6//r/+v/3//b/9f/0//f/+P/5//r/+f/4//f/9v/1//T/8//y//T/9v/4//r/9//2
//X/9P/3//j/+f/6//j/+P/4//j/9v/2//b/9v/5//r/+//8//n/+P/3//b/9//4//n/
+v/4//j/+P/4//j/+P/4//j/+//8//3//v/8//r/+P/2//f/+P/5//r//P/8//z//P/5
//j/9//2//n/+v/7//z/+f/4//f/9v/3//j/+f/6//f/9v/1//T/9f/2//f/+P/4//j/
+P/4//X/9P/z//L/8//0//X/9v/0//T/9P/0//T/9P/0//T/9f/2//f/+P/2//T/8v/w
//L/9P/2//j/9//2//X/9P/y//L/8v/y//b/+P/6//z/+f/2//P/8P/x//L/8//0//T/
9P/0//T/9P/0//T/9P/0//T/9P/0//L/8v/y//L/9P/0//T/9P/1//X/9f/3//r/+//6
//n//f/+/wAAAQD+//3//P/7//7/AAABAAEA/v/9//3//v8AAAIAAgD//wEAAAABAAIA
AQAAAP7//f/+//z/+f/1//P/8v/0//b/8v/y//L/8P/z//L/8v/x/+7/7f/r/+r/7P/r
/+v/6//s/+v/6//s/+z/7P/s/+z/7//v/+3/7f/r/+j/5v/m/+r/7v/y//b/8v/t//X/
CQAeADcAUwBqAH4AjACFAGkAUQBGADoAKAAYAA0ACgD+/+//5P/b/9f/1//a/93/3f/j
/+r/7//v/+//8f/z//L/9P/1//b/9//1//X/9v/3//b/9f/1//T/9v/2//X/9f/1//T/
8//z//X/9v/3//f/9v/2//f/9//2//f/9v/0//b/9//5//v/+v/4//f/9//4//j/+f/4
//n/+//9//7/+//7//n/9f/4//r/+//8//v//P/8//z/AAACAAMABAAEAAQABQAGAAUA
BwAGAAYACgANABAAFQATABIAEgASABgAGQAcAB8AIAAhACMAJAAlACcAKgAqAC0ALgAv
ADEALwAxADAALwAwADIANQAzADEALwAtAC0AKwApACcAJAAjAB4AGwAZABUAEQAPAAwA
CwAKAAgACAAEAAEAAAAAAP7//f/7//n/+//7//n/+v/5//b/9f/1//j/9//3//f/9f/1
//f/9//2//X/9P/z//f/+P/3//j/9//2//X/9v/5//n/+f/3//T/9P/2//j/9//2//X/
9P/2//f/9//4//f/9//2//X/+P/4//f/9v/4//j/+P/5//f/9//2//X/+P/3//j/+f/3
//f/9v/1//f/9//3//f/+P/5//r/+//5//n/+f/1//f/+f/5//r/+P/4//f/9v/5//j/
+f/5//r/+v/7//v/+v/5//j/9//5//n/+f/5//r/+f/4//f/+P/4//n/+P/5//j/+P/7
//n/+f/5//n/+f/4//j/+f/4//f/9v/1//f/+f/2//X/9v/2//j/+P/2//f/+f/3//f/
9//3//j/9//1//P/8f/y//P/8//0//P/8//z//P/8//0//T/9P/3//f/9f/2//T/9P/z
//P/9P/1//b/9v/0//T/9P/0//L/8//0//T/8//0//b/+f/3//X/8//z//X/9f/z//L/
8v/y//P/8//w//H/9v/2//b/9v/2//X/9f/0//P/9//7//3//f/9//7//v////z/+//6
//n//P/9////AAD///////8AAAAABAAGAAYABAAFAAMAAwAAAP7//P/5//r/+//5//b/
8//y//L/9f/2//T/9P/0//T/9P/y//H/7v/t/+z/6v/r/+z/7P/t/+z/6v/o/+f/6f/s
/+3/7v/w//H/8f/v/+//6f/k/+j/8P/y//T/9P/0//L/8f/5/xEALgBJAGEAegCMAIoA
cwBXAEUAPAAuABoADgANAAQA8v/j/9r/1f/X/9v/4v/l/+f/6f/s/+3/7//y//X/+P/4
//f/9//3//f/9P/z//P/8//2//f/+f/6//j/+P/3//f/9v/2//b/9//5//r/+//7//n/
+P/4//f/9//5//n/+P/4//f/9//3//j/+P/5//v//P/8//3//P/7//v/+//6//3/////
//3//f/+//7//v/8//7///8AAAIABAAFAAYABQAEAAQABAAIAAsACwAMAA4ADwAQABMA
EwAUABYAGAAcAB0AIAAjACMAIwAkACQAKAArAC8AMAA0ADQANAA1ADUANwA2ADUANgA4
ADsAOQA0ADEALgAtACsAKQAnACQAIgAeABwAGwAWABMAEgAQABAADgALAAoAAwD///3/
/P/8//3//f/9//7//f/6//r/+f/2//X/9f/6//n/+f/5//X/9f/3//f/+P/5//r/+//6
//r/+P/4//f/9v/1//b/+f/5//n/9//0//T/9v/4//r/+v/6//r/+f/5//j/+P/2//f/
9//3//v//P/8//z/+f/4//f/9//6//v/+//7//3/+//7//v/+//7//r/+f/8//3//v//
//7//f/8//v/+//9/////f/9//3/+//6//r//P/9//7////+///////9//z//P/7//3/
/f/9//3////9//v/+f/8//3//v///wEAAAAAAP7//P/6//n/+//8//3//v////7//P/7
//v/+//7//v/+//8/////f/9//v/+v/7//r/+v/7//3/+//8//v/+v/6//r/+f/4//f/
+//9//7/AAD9//v/+f/3//r//P/9//7//v/9//r/+v/6//r/+f/5//r/+//8//z/+//6
//n/+P/6//v//P/8//v/+v/6//v/+v/5//j/+f/8//3//P/8//v/+v/6//n/9v/5//z/
/P/8//z//P/6//n/9//1//n///8DAAUABAAEAAMAAwABAAEAAQABAAIAAwAFAAYABAAD
AAIAAgAHAAwADwAQAAoACQAFAAMABAAEAAQAAwADAAMAAAD8//X/9P/0//f/+//6//v/
/P/6//r/+P/3//P/8//z//L/9P/0//P/8//x//D/7//v//P/9v/3//j/9f/1//T/8f/t
/+//8v/0//j/+P/0//L/9P/0//X/AQAZADIATQBnAHoAigCMAHkAWwBLAEQANgAiABQA
DQAEAPT/5//i/+P/4//l/+j/6f/p/+3/8v/z//f/+f/9/wEAAgAAAP///v/9//n/+f/6
//v//v///wEAAgD+//z/+f/3//v//P/9////AAAAAAAA///+//7//////wAAAwAEAAQA
AgD///3/+//9//7/AAADAAEAAAAAAP7//v///wAAAAACAAUABgAFAAQABAADAAIABAAG
AAcACAAJAAoACgAKAAgACAAJAAoADQARABIAFAAVABUAFQAXABoAHAAfACIAIwAjACUA
JwAqACsALQAuADMANQA4ADgANwA2ADUANQA3ADsAPAA9ADsAPAA+ADsANwA1ADMAMwA0
ADMAMgAwACsAJAAfABsAGwAZABkAGAAUABIADwAOAAgABQAEAAQABgAHAAcABwADAAEA
/f/8/////v///wEAAQD///7//f/6//n/+v/5//v//f///wEA///+//v/+v/7//z//f8A
AP////////3/+v/6//z//v/8//z//P/8//3//f/8//z//P/9//3//f8AAAAA///+//3/
/P/7//v///8BAAIAAwAAAP3//P/7//7//////////////////////////////wEAAwAF
AAMAAgABAP7//P/+/wAAAQACAAIAAAAAAP///P/8//3//f8CAAMABAAFAAMA///7//f/
+//9////AQABAAAAAAD+//v/+v/6//3////////////8//r/+f/5//z//f/+/////f//
//z/+//4//j/+v/6//z//f////3/+v/5//j/+P/7//v/+//7//v/+//6//r/9//3//f/
9//7//z//P/8//n/9//z//L/9v/4//n/+//7//v/+//6//n/+P/3//b/9//5//v//P/3
//b/9v/3//f/9//3//r/+v/6//r/+v/4//n/+f/5//v///8BAAEAAAAAAP////8BAAEA
AQABAAMAAwAEAAQAAQABAAEAAgAGAAoADAAMAAcABwAEAAMABAAEAAQAAwABAAEA/v/6
//X/9P/0//f/+//6//v//P/4//b/8v/v//D/8f/y//L/8P/w/+//7//t/+z/6//r/+3/
8P/x//L/8f/x//D/7f/v/+3/7P/u//T/9v/0//L/8v/u//H///8VAC4ASQBdAG4AfgCC
AHEAVwBLAEYAQAAyAB4AEQAKAPr/6f/i/+H/3//h/+j/6f/n/+X/5v/r/+//8f/1//n/
+v/5//n/+f/5//f/9//4//n/+//7//z//P/7//r/+P/3//r/+v/6//v//P/8//z/+//6
//r/+//7//3///////7//f/7//r/+f/8//z//f///////v/+//z/+v/7//z//P///wEA
AQD///3//v/+//7///8CAAQABgAGAAYABQAEAAYABgAHAAgACgANAA0ADgAPAA8ADwAR
ABYAGAAbAB4AIAAfACAAIQAiACMAJQAmACsALQAwADAALwAuAC0ALQAxADUANgA3ADkA
OgA8ADkANQAxAC0AKwAqACkAKAAmACIAHAAYABUAEwARABEAEAAOAAwACQAIAAQAAQAA
AAAAAAABAAEAAQD+//v/9v/0//n/+P/5//v//f/7//r/+f/3//f/+f/5//n/+f/5//n/
+P/4//b/9v/3//j/+f/8//v/+//7//n/9P/0//b/+P/5//r/+//8//j/9//1//T/9//5
//r/+//7//r/+P/2//j/+P/4//n/+P/5//n/+f/3//X/9f/1//n/+//8//3/+//7//v/
+//6//n/+P/3//r//f8AAP///f/7//f/9P/2//r//f8AAP7//P/8//v/+P/4//n/+f/9
//3//f/9//v/+f/3//X/+f/7//3////8//r/+f/2//f/9v/2//n/+//7//v/+//5//b/
9P/z//b/9//4//n/+P/5//X/8//0//T/9v/2//b/9//5//f/9f/z//H/8P/z//X/9//5
//b/9f/z//L/8f/x//H/8f/0//b/9//4//X/8//v/+7/8P/y//P/9f/z//P/8//y//L/
8v/y//L/9P/1//b/9v/x//D/8P/x//P/9P/0//T/9P/0//H/8f/w/+//8v/3//r/+//7
//z//P/9//v/+//7//v//P/9////AAD+//3//P/8////BAAHAAgAAwADAAAA///8//z/
/P/7//z//f/7//j/8v/w/+//8f/2//T/9P/0//L/8v/w/+//7P/r/+r/6P/r/+z/7P/t
/+z/6v/o/+f/6f/s/+3/7v/s/+3/7f/r/+n/6f/s/+z/7P/u//D/7v/o/+b/7f///xkA
MgBNAGcAfgCGAH4AZQBLAD8APAAwABwADgANAAAA6P/b/9j/0//X/9//5P/j/+X/5//o
/+n/6f/r/+//8//0//H/8f/x//H/7//v//D/8f/y//P/9f/2//X/9P/y//H/9P/0//T/
9f/2//b/9v/1//L/8v/z//P/9P/3//j/+P/3//X/9P/z//b/9v/3//n/+//6//r/+P/1
//X/9f/0//f/+//9//3/+//6//j/9v/4//r/+//8////AAAAAAAA/v/+////AAAEAAcA
BwAIAAoACwAMAA8ADwAQABIAFAAYABkAHAAfAB4AHwAhACIAJQAnACoAKgAqACoAKgAr
ACwALwAvAC8ALwAwADIALwArACkAJwAnACcAJQAjACAAHAAWABIADwAMAAkACAAGAAUA
BAACAAIA/P/5//j/+P/4//n/+f/5//f/9f/x//D/9P/y//L/8//3//X/9P/z/+7/7f/u
/+3/8P/x//L/8//y//L/8P/w//D/8P/w//L/8//z//P/8f/u/+7/8P/y//T/9P/0//T/
8P/v/+3/7P/t/+//8P/x//L/8v/x//D/7//u/+3/7f/x//P/9P/1//P/8f/x//H/8v/z
//P/8//1//X/9f/1//L/8f/w/+//8v/1//j/9//0//P/8P/u/+7/8P/x//L/9P/0//b/
9//0//L/8f/v//L/8//0//X/8//x/+//7f/y//P/9P/1//f/9v/2//T/8P/u/+3/7//w
//H/8v/z//D/7v/t/+3/7//v/+//7//x//P/8P/v/+z/7P/u/+7/7//x//T/8//x/+//
7f/s/+//7//v/+//8f/x//D/8P/u/+3/7P/r/+7/8P/x//L/8P/v/+z/7P/t/+7/7v/v
//D/8f/y//L/7//u/+3/7P/t/+//8f/y/+//7v/u/+//7P/r/+r/6//u/+//7v/u/+v/
6v/q/+n/7v/x//P/8v/v/+7/7f/s/+7/7//v/+//8f/1//f/9//2//b/9f/1//j/+f/6
//v/+P/3//f/9v/3//f/9//4//v/AAADAAQA/v/9//n/9//4//r//P/9//r/+f/1//D/
7P/s/+3/8f/y//D/8P/w/+z/7P/q/+n/6v/r/+z/7P/r/+r/6P/n/+f/5v/l/+X/6P/q
/+r/6v/o/+n/6f/n/+v/6f/q/+r/7P/s/+j/5v/o/+r/7f/3/wsAJgA/AFEAZAB6AIQA
ewBlAFEARAA2AB4ABgD7//b/6P/Z/9b/1//Z/93/4P/f/9v/2//i/+v/7//v//H/8//y
/+//7//v/+//8P/x//P/9f/0//P/8//y//L/8v/x//H/9P/0//T/9f/1//T/8//x//P/
9P/2//f/9f/3//f/9v/0//P/8//z//X/9v/4//v/+P/2//X/8v/1//f/+f/6//v//f/9
//v/+f/6//r/+v/9/wAAAgAEAAMAAgAAAP7/AQACAAQABgAIAAsACwAMAA0ADQANAA8A
EwAWABoAHgAeAB0AHgAfACEAIwAmACgAKQArAC4ALgAyADIAMgAzADYAOQA5ADkANgA2
ADcAMwA0ADMAMgAzAC8ALQArACgAIwAeABsAGQAYABUAFAASAA4ACgAFAAIAAgABAAIA
BAACAAEA///9//r/+f/2//b/+//6//v//f/7//f/9P/x//H/8//3//n/9//3//f/9//3
//b/8//y//X/9v/3//r/+v/5//j/9f/0//T/9v/4//f/9v/1//T/8//z//L/8v/z//X/
9v/3//b/9v/1//T/9f/2//f/+f/4//n/+f/5//f/9f/1//X/9//5//r/+//4//f/9v/1
//b/9//4//n/9//5//v/+f/5//n/9//2//n//P/+/wAA/f/6//n/9//5//r//P/9//3/
/f/9//3/+//5//f/9f/5//v//f////3/+v/4//T/9v/2//f/+//7//v/+//7//n/9v/0
//P/+P/5//r/+//5//n/9P/x//P/9P/3//j/9v/3//n/9//4//f/9v/2//n/+f/5//n/
9v/1//P/8v/z//X/9//5//r/+v/5//j/+P/3//T/9P/3//j/+P/5//j/9//2//T/9v/2
//b/9v/0//X/9v/2//P/8v/y//P/9f/3//n//f/7//n/9f/y//T/9P/1//X/9f/3//b/
9P/z//L/8v/y//r/+f/6//n/9P/z//L/8f/w//P/9f/2//f/9//7//3//f/9//7//v//
/wAAAQACAAMAAAD//////v///wEAAwAGAAQABgAGAAQAAgADAAEAAQABAAIAAwADAAAA
///7//b/8//0//b/+//7//j/9//2//L/8v/w/+//8P/x//L/8v/x//D/7v/t//D/8P/w
//H/8P/w/+7/7P/u/+//7//t/+//8f/u/+r/6P/s/+z/7P/y//T/+/8LAB0ALABDAF8A
cgB+AIIAdwBhAE8AQgAyABoACgAFAP7/8P/l/97/3f/d/9//4P/f/9v/4f/q//H/9f/1
//f/+f/4//b/9f/0//P/8//1//j/+//5//f/9v/0//b/9v/1//X/9v/2//b/9//3//b/
9f/z//T/9v/5//v/9//3//X/8v/1//X/9v/3//f/9v/2//f/9//2//b/9P/2//n//P/+
//3//f/7//f/+v/8//3//v/9//7//v/+//3//v/+//7/AAACAAUACAAIAAkABwAGAAsA
DQAPABMAFAAUABUAFgAXABcAGQAbAB8AIQAkACYAJwAnACgAJgArACwALQAvADIANQA1
ADUAMwAyADIALQAuAC0ALAAtACoAJwAkACAAHgAaABgAFwASAA8ADgAMAAkABgACAAAA
/f/7//v//P/6//n/9//1//b/9//2//j/+P/2//b/9//4//X/8//x//L/8//2//f/8//x
/+//7f/x//L/8f/y//D/8P/w//L/8P/v/+7/6//q/+z/8P/0//H/8P/v/+7/8P/x//H/
8v/y//P/8//z//L/8v/x//D/8f/y//P/9f/z//P/8v/x//L/8f/y//P/9P/1//X/9f/0
//P/8v/x//P/9f/3//n/9v/1//T/7//x//P/8//0//L/9P/1//b/9f/y//H/7//y//T/
9//5//f/9f/z//H/9P/z//L/8f/0//X/9v/3//T/8v/x/+7/8f/y//T/+f/1//P/8f/v
//H/8P/w//H/8f/x//H/8f/v//H/7v/t/+//8P/z//T/8v/x//H/7f/v/+//7//w//H/
8f/x//H/7v/t/+v/6v/r/+3/7//x//H/8P/u/+z/7//v/+3/7v/t/+7/7v/v/+7/7f/s
/+r/7P/u//D/8v/w/+//7v/s/+z/7P/t/+//7//v/+//8f/u/+3/6v/o/+7/9P/x//D/
7//u/+3/7f/s/+v/8P/1//j/+f/2//b/9f/1//f/9//3//f/+f/5//r/+v/4//f/9v/2
//n//v8BAAIA/P/7//f/9f/3//j/+f/5//f/9//0//D/6f/o/+j/6//u/+z/7P/s/+r/
6v/o/+f/5//n/+f/5v/o/+j/5//n/+T/4v/g/9//4f/k/+X/5v/l/+X/5P/h/+H/5f/k
/+b/7P/s/+T/5P/o/+j/5//5/xMALABFAF0AbgB4AHgAZwBNAD8APAA0ACAAEAAJAAAA
6v/b/9T/0//X/93/3v/b/9v/3f/i/+P/6f/s/+//8v/y//H/8f/x//H/7f/t/+7/7//x
//H/8v/y//D/8P/v/+//8v/y//L/8//0//T/9P/z//D/8P/x//H/8//1//X/9P/y//H/
8f/x//P/9P/2//n/9//2//b/9P/1//f/+f/6//3///////3/+f/4//b/9P/3//r//P/+
//7//v/9//z//f/+/wAAAgAEAAcABwAIAAkACQAJAAsADwAQABIAFAAXABcAGQAbABwA
HQAfACAAJgApAC0ALgAtACwAKwArAC8AMwA0ADUANAA0ADUAMQAvAC0AKwArACsAKQAn
ACQAHwAaABcAFQAUABEAEAAOAAsACAAEAAIAAAD9//z//P/8//3//f/9//v/+f/1//T/
9//2//f/+f/5//f/9v/1//P/8//1//X/9//3//f/9//2//b/9P/0//b/9v/2//j/+f/5
//n/9//0//T/9v/4//j/+P/4//j/9P/z//H/8P/z//X/9v/3//j/+P/3//b/9v/2//b/
9//5//v//P/9//v/9//1//P/9//5//r/+//6//n/+P/3//n/+f/5//n/+//9/////f/6
//n/9v/0//b/+v/9/wAA///8//v/+f/6//r/+//7//3//f/9//3//P/5//b/8//3//n/
+//9//v/+v/6//j/9f/0//T/9//5//n/+f/5//b/9P/z//P/9v/3//j/+f/3//n/9v/1
//T/9P/2//b/9v/3//n/9//1//P/8f/w//T/9f/2//f/9//3//b/9v/z//P/8//z//f/
+P/4//j/9//1//H/8P/y//T/9f/3//X/9f/1//T/8v/y//L/8v/1//f/+f/6//T/8v/x
//H/8v/z//T/9//3//f/9f/0//T/9P/z//P/9v/0//T/9P/0//P/8//y//H/9v/7//7/
///8//z/+//7//z//f/+/////////wAAAAD///////8AAAQACAAKAAoABAADAP///f/+
//7//v/9//7////9//r/8//w/+7/7//z//L/8//0//D/8P/u/+3/7P/t/+7/7v/s/+z/
6//r/+3/7P/r/+v/7f/w//H/8v/w/+//7f/p/+f/6//s/+z/8P/w/+7/7P/u/+z/7//9
/xMALABFAF8AcAB+AIIAdQBbAEcAQgA6ACYAEgALAAQA9P/j/9z/2//d/+H/6P/n/+P/
4f/k/+v/8f/z//f/+//8//r/+f/4//f/8//z//T/9f/2//f/+f/6//n/+P/2//X/9//4
//n/+//8//z//P/7//j/+P/5//n/+//9//3//P/6//n/+f/5//v//P/+/wEAAAD+//3/
+v/6//v//P/8////AQABAP///f/+//7//v8AAAIAAwAEAAUABgAGAAYABgAGAAcACAAK
AA0ADQAOAA8ADwAPABEAFAAWABkAHAAdAB0AHwAhACIAIwAlACYAKwAtADAAMAAxADAA
LwAvADEANQA2ADcANgA2ADcAMwAzADEALwAvAC4ALQAsACoAJgAgABwAGQAXABUAFQAU
ABAADgALAAoABgADAAIAAgADAAMAAgABAP///f/5//j/+//6//v//f////3//P/7//j/
9//4//f/+v/7//z//f/7//r/9//2//f/+P/5//z//P/7//r/9//2//b/+P/6//z//P/8
//z/+v/5//f/9v/3//n/+v/7//r/+v/5//j/9v/2//b/9//5//v//P/9//z/+f/4//f/
+v/7//v/+//5//n/+f/5//n/+f/5//n/+v/9/wAA///+//3/+v/4//n//P/+/wAA///8
//v/+f/2//b/9//3//r/+//8//3/+//5//f/9f/6//v//P/9//7//v////7//P/6//n/
+//7//v/+//7//r/+P/3//f/+//7//v/+//7//3/+v/5//b/9v/4//j/+v/7//3/+//5
//f/9f/0//j/+f/6//v/+v/5//f/9v/z//P/8//z//b/+P/5//r/+P/3//T/9P/1//b/
9v/3//f/9//3//b/9P/0//T/9P/1//f/+f/6//X/9P/0//X/9f/1//X/9//3//f/9f/0
//L/8v/z//P/9v/5//n/+P/3//T/8P/w//L/9P/2//j/9v/3//f/9//2//n/+v/5//z/
/v///wEA//////////8AAAEAAwAEAAAA///+//7//v8CAAQABAADAAUABAAFAAEAAAD/
//3///////z/+P/z//L/8v/1//b/9P/0//T/9f/2//X/9f/y//H/8P/u/+7/7v/t/+3/
7v/u/+7/7//v//D/7//u//D/8f/x/+//7//x/+z/6P/s//L/9v/4//j/8v/t//n/DQAg
AD0AXwB4AIoAjgCBAGMARwA4ADAAHgAMAAkACAD6/+n/3v/b/9v/3//k/+X/5//t//L/
9f/3//f/+f/7//r/9//3//f/9//3//f/+P/5//f/9//4//j/+f/6//r/+//6//r/+v/7
//z//P/8//v/+P/4//n/+f/5//v/+//6//z/+//7//v/+//6//r/+//+//7////+//z/
/f/+//7//f///////f///wAAAAAAAP3//v/+//7/AQAEAAYACAAHAAYABgAGAAgACwAL
AAwAEAARABIAFQAWABYAFwAYABwAHQAgACMAIgAjACUAJgApACsALgAuADIAMgAyADMA
MQAzADIAMQAzADYAOgA5ADQAMQAuAC0AKwApACcAJAAkACAAHgAdABgAEwAQAAwADQAM
AAoACgAFAAEA///+//v/+//6//n/+//7//n/+v/5//b/9f/1//n/9//2//X/8f/x//P/
8//z//P/8//z//b/9v/0//T/8f/w/+//8P/0//X/9v/1//D/8P/y//T/8//y//H/8P/x
//P/9P/2//P/8//y//H/8//0//T/9P/y//L/8v/z//L/8//z//P/9v/1//b/9//1//X/
9P/z//X/9f/1//X/9f/1//X/9f/z//X/9//1//j/+f/4//j/9v/2//X/9P/3//b/9//3
//b/9v/3//f/+P/3//b/9f/4//f/9v/1//b/9f/0//P/9v/2//f/9v/1//T/9P/3//b/
9f/0//P/9f/0//T/9f/0//P/8v/x//L/9f/z//P/8f/w//H/8P/w//H/8//x//H/8f/x
//L/8P/v/+7/7f/w//H/8f/y//D/7//u/+3/7v/u/+3/7P/u/+//7v/w/+//7v/s/+v/
7v/v//D/8P/y//L/8v/y/+//7//v/+7/7P/s/+3/7//u/+3/7P/t/+7/7//u/+7/8P/u
/+v/5v/p/+r/6//s/+3/7//w//H/7//x//H/7//y//b/+f/9//v/+f/3//X/8//z//T/
9P/1//f/+f/8//r//P/8//r/+v/9//3////6//j/9v/z//X/9f/y/+7/6//q/+r/7f/u
/+r/6P/m/+j/6v/q/+v/5v/l/+T/4v/g/+D/3//f/+D/4P/g/+H/4f/i/+H/4P/j/+X/
5v/l/+f/4f/e/97/3P/e/+T/6P/q/+7/6//r//n/EAAlAEEAXgB0AIAAeQBbAD0AMgAs
ABwACgADAAIA9v/l/9r/0//R/9P/1P/R/9H/1//e/+P/5f/l/+f/6f/o/+j/6f/q/+v/
6v/r/+3/7//r/+n/6P/m/+r/7P/t/+//7v/s/+r/6f/t/+7/7//v/+z/7P/t/+3/6//t
/+3/7P/t/+3/7v/v/+//7v/u/+//8f/w//D/7v/u/+//8P/w/+7/7//u/+v/7//y//T/
9v/0//T/8//y//T/9v/3//j/+P/4//n/+v/5//v/+v/6//7/AQAEAAkACAAIAAkACgAO
AA8AEgAVABQAFQAXABgAGgAbAB0AHAAhACIAIwAlACMAJQAkACMAJAAmACkAJwAmACUA
JAAlAB8AGwAXABIAEwAQAA8ADwALAAcABQACAAAA/v/7//r/9P/x//D/8P/t/+3/7P/r
/+v/6//p/+r/6f/m/+X/5f/o/+f/5//n/+X/5f/n/+f/5v/l/+T/4//l/+b/5f/m/+T/
5P/k/+b/6f/p/+n/5//m/+b/6P/q/+j/5v/k/+L/5P/l/+X/5v/l/+X/5P/j/+b/5v/l
/+T/5f/m/+f/6f/m/+X/4//h/+X/5f/n/+n/6P/n/+X/4//l/+X/5f/l/+b/5//o/+n/
4//j/w==
         </WaveFormData>
      </LeadData>
      <LeadData>
         <LeadByteCountTotal>10000</LeadByteCountTotal>
         <LeadTimeOffset>0</LeadTimeOffset>
         <LeadSampleCountTotal>5000</LeadSampleCountTotal>
         <LeadAmplitudeUnitsPerBit>4.88</LeadAmplitudeUnitsPerBit>
         <LeadAmplitudeUnits>��V</LeadAmplitudeUnits>
         <LeadHighLimit>2147483647</LeadHighLimit>
         <LeadLowLimit>268435456</LeadLowLimit>
         <LeadID>V1</LeadID>
         <LeadOffsetFirstSample>0</LeadOffsetFirstSample>
         <FirstSampleBaseline>0</FirstSampleBaseline>
         <LeadSampleSize>2</LeadSampleSize>
         <LeadOff>FALSE</LeadOff>
         <BaselineSway>FALSE</BaselineSway>
         <ExcessiveACNoise>FALSE</ExcessiveACNoise>
         <MuscleNoise>FALSE</MuscleNoise>
         <LeadDataCRC32>3287971911</LeadDataCRC32>
         <WaveFormData>
DgAOAA4ADgAOAA4ADgAOAA4ADgAOAA4ADgAOAA4ADgAMAAwADAAMAAoACgAKAAoACwAM
AA0ADgAMAAwADAAMAA4ADgAOAA4ADAAMAAwADAAKAAoACgAKAAwADAAMAAwACwAKAAkA
CAAKAAoACgAKAAgACAAIAAgABgAGAAYABgAIAAgACAAIAAcABgAFAAQABAAEAAQABAAG
AAYABgAGAAQABAAEAAQABAAEAAQABAACAAIAAgACAAQABAAEAAQAAgACAAIAAgAAAAAA
AAAAAAAAAAAAAAAAAAAAAAAAAAD+//7//v/+/wAAAAAAAAAA/v/+//7//v8AAAAAAAAA
AP7//v/+//7//v/+//7//v/+//7//v/+//z//P/8//z//P/8//z//P/6//r/+v/6//r/
+v/6//r//P/8//z//P/6//r/+v/6//z//P/8//z/+v/6//r/+v/6//r//P/8//3//v/+
/wAA////////AAABAAIAAwAEAAIAAgACAAEAAQD///3/+f/3//b/9v/1//L/8f/x//H/
8v/z//T/9f/0//T/8v/y//H/8//1//j/+v/6//r/+v/5//j/+P/3//j/9//3//f/9f/1
//X/9f/4//j/+P/4//j/+P/4//j/9v/2//f/+P/4//j/+v/8//7//f/5//P/8P/y//H/
7//z/wIAFQAjACcAIQAUAP3/3v+5/5X/cf9c/1T/Vv9Y/2X/ff+U/6n/vP/N/93/6P/w
//X/+///////AAABAAEAAQABAAEAAgADAAMAAwADAAYABgAGAAcABgAHAAgACAAKAAoA
CwALAAsACwALAAsACwALAAsACgAKAAoACgAKAAoACQAJAAkACQAIAAgACAAIAAcABwAH
AAgACAAIAAgACgAKAAoACgALAAsADAAMAAsACwAKAAkACQAJAAkACQAGAAYABgAGAAYA
BwAHAAgABgAGAAUABAAEAAQAAwADAAQAAgABAAEA/v/+//7//f/+//3//P/8//n/+f/6
//r/+f/5//r/+//5//r/+v/7//3//v///wAAAgADAAQABQADAAUABgAHAAgACAAIAAgA
CAAJAAkACQAHAAgACAAIAAgACQAKAAsACgAJAAgABwAHAAcABwAHAAYABgAGAAYABgAG
AAYABgAIAAgACAAHAAUABQAFAAUABQADAAMAAwABAAEAAgACAAIAAgACAAIABQAFAAUA
BQAFAAUABQAFAAcABwAIAAgABgAGAAYABgAGAAYABgAGAAgACAAIAAgABwAHAAcABwAJ
AAcACQAJAAkACAAIAAgACAAIAAgACAAKAAkACAAIAAgACAAHAAUABQAGAAYABgAGAAYA
BQAFAAQABAADAAMABQAEAAQABAABAAEAAgACAAIAAgACAAIAAgACAAIAAgAEAAQABAAE
AAMAAwADAAIAAQABAAEAAAABAAIABQAGAAUABAACAAEAAwABAAAAAAAAAAEAAQAAAAAA
AAAAAAAAAgACAAMAAwACAAIAAgACAAIAAgABAAEAAwACAAIAAgAAAAAAAQABAAEAAQAB
AAEAAQABAAEAAQABAAEAAQABAAIAAgACAAIAAAAAAAAAAAAAAAAAAAABAAEAAAAAAAAA
AQABAAEAAQABAAMAAgACAAIAAgACAAAAAAAAAAIAAwAFAAcACAAIAAkACQAJAAoACgAK
AAoACgAKAAoACgAJAAcABQADAP///f/8//z/+//6//n/+f/5//n/+f/5//f/+P/4//b/
9v/3//n/+////wAAAQACAAAAAAAAAAEAAQAAAP////////////////3//v/+//7/AAAA
AAAAAAAAAAAAAAABAAIABAAEAAYACAAIAAMA///9//7/AAD9//v/AwAWACkAMwAzACcA
GAD9/9b/rf+F/2n/XP9a/1j/YP93/5H/pv+7/87/3f/p//L/+P///wUABwAFAAYABwAH
AAcABwAHAAgACwALAAsACwAMAAwADAANAAwADQAOAA4AEAAQABEAEQAPAA8ADwAPABEA
EQARABAAEAAQABAAEAAOAA0ADQANAA8ADgAOAA4ADgANAA0ADQAMAAwADAAMAA0ADgAP
ABAAEAAPAA8ADgAPAA8ADgANAAsACwALAAsADAAMAAwADAAJAAkACAAIAAgACAAHAAYA
CAAIAAcABwAGAAQAAwADAAIAAgACAAEAAAD///7//v/9//3//v/+//7//f/9//3//f/+
//7///8BAAIAAwAEAAQABQAGAAcABwAJAAoACwAMAAwADAAMAAwADQANAA0ACwAMAAwA
DAALAAsACwALAAkACQAJAAkACwALAAsACwAKAAoACgAKAAoACgAKAAoACgAKAAoACQAJ
AAkACQAJAAsACQAJAAkABwAHAAgACAAIAAgACAAIAAkACQAJAAkABwAHAAcABwAJAAkA
CgAKAAkACAAHAAYACAAIAAgACAAKAAoACgAKAAkACQAJAAkACQAHAAkACQAJAAgACAAI
AAgACAAIAAgACAAHAAYABgAFAAYABgAFAAcACAAIAAgACAAIAAcABwAIAAgABwAHAAcA
BgAGAAYABQAFAAYABgAGAAYABgAGAAYABgAGAAYABgAGAAYABgAFAAUABQAEAAMAAwAD
AAIAAgACAAQABAAEAAQAAwADAAUAAwACAAIAAAABAAEAAAAAAAAAAAAAAAAAAAABAAEA
AAAAAAAAAAACAAIAAQABAAEAAAAAAAAA/v/+//////8BAAEAAQABAP//////////AQAB
AAEAAQAAAAAAAAAAAAAAAAAAAAAAAAAAAAAAAQABAAAAAAAAAAEAAQABAAEAAQABAAIA
AAAAAAAAAAACAAIAAgAEAAIAAwAEAAQACAAJAAkACQAIAAgACAAIAAgACAAIAAgACQAH
AAUAAwD9//v/+v/6//n/+P/3//f/+f/5//n/+f/4//j/9//0//X/9//6//3////+//3/
/P/8//z//P/9//3//P/7//v/+f/5//n/+f/7//z//P/8//z//P/8//z//P/8//z//f/+
//7//v8AAAIAAgADAP//+//6//z/+f/3////DgAhAC8AMQAnABYA/f/c/7H/h/9n/1r/
WP9W/17/c/+N/6T/uf/K/9n/5//w//b//f8DAAMAAwAEAAUABQAFAAUABQAGAAcABwAH
AAcACAAIAAgACQAKAAsADAAMAAoACgALAAsADQANAA0ADQANAA0ADQAMAAoACgAKAAoA
DAALAAsACwAJAAgACAAIAAoACQAJAAkACgAKAAoACgAKAAoACgAKAAsACwAMAAwACwAL
AAoACQAJAAkACQAJAAYABgAGAAYABwAHAAYABgAEAAQAAwACAAIAAgABAAEAAgAAAP//
///8//z//P/7//r/+f/4//j/9f/1//b/9v/2//X/9f/1//X/9v/2//f/9//4//n/+v/8
//3//v////3///8AAAEAAgACAAIAAgAAAAEAAQABAAMABAAEAAQAAgABAAAA//8BAAEA
AQABAAMAAwADAAMAAgACAAIAAgACAAIAAgACAAIAAgACAAEAAQABAAEAAQADAAEAAQAB
AP////8AAAAAAgACAAIAAgABAAEAAQABAAMAAwADAAMAAQABAAIAAgACAAIAAgACAAIA
AgACAAIAAgACAAIAAgADAAMAAwADAAMAAQADAAMAAwACAAIAAgACAAIAAgACAAAA///+
//7/AQACAAIAAQABAAIAAgACAAIAAgABAAEAAgACAAEAAQD///7//v/+//7///8BAAIA
AQAAAP///v/+//7//v/+//7//v/+//7//f/9//3//P/8//3//v/+//z//P/+//7//v/+
//3//f////3//P/8//r/+//7//r/+//8//3//v/8//z//f/9//z//P/8//z//P/8//v/
+//7//r/+v/6//z//P/9//3/+//7//v/+//5//n/+f/5//v/+//7//v/+P/4//j/+P/4
//j/+P/4//r/+P/4//j/9v/2//b/9v/4//j/+P/6//j/+f/6//r//v////////////7/
/f/8//3//v///wAA/f/7//n/9//z//H/8P/w//H/8P/v/+//7//v/+//7//v//D/8P/u
//D/8f/z//X/9v/2//b/9v/4//j/+P/5//n/+P/3//f/9f/1//X/9f/3//j/+P/4//b/
9v/2//b/9v/2//b/9//4//j/9v/4//r//P/5//X/8f/y//L/7//r/+///v8TACEAJwAh
ABYAAQDi/7//m/95/2D/Wv9a/17/af99/5T/p/+2/8n/2//m/+z/8f/3//n/+f/6//v/
+//9//3//f/+/////////////v/+//7///8AAAEAAgACAAAAAAABAAEAAwADAAMAAwAD
AAMAAwACAAAAAAAAAAAAAgABAAEAAQABAAAAAAAAAAAA////////AAAAAAAAAAAAAAAA
AAAAAAEAAQACAAIA//////7//f/9//3//f/9//z//P/8//z/+f/5//j/+P/6//r/+f/4
//j/+P/3//f/9v/0//P/8//y//L/8v/x//D/7//u/+7/7f/t/+7/7v/q/+n/6f/p/+v/
7P/s/+3/8f/y//P/9P/0//X/9v/3//n/+//8//3//v/+//7//v/+//////////3//v/+
//7//f/9//3//f///////////////////////v/+//7//v/8//z//P/8//r/+v/6//n/
+//7//v/+//5//f/9//3//n/+f/6//r/+//8//3//v/8//v/+v/5//r/+//8//3/+//7
//z//P/8//z//P/8//7//v/+//7//P/8//z//P////////////3/+//9//3////+//7/
/v8AAAAAAAAAAP///f/7//r//f/+//7//f/8//z/+//6//z//P/7//v//v/+//3//f/8
//r/+f/4//j/+f/7//z//P/8//z//P/6//r/+v/6//r/+v/6//r/+f/5//n/+P/4//n/
+v/6//j/+P/6//r/+v/6//n/+f/7//n/+P/4//j/+f/5//j/+v/6//r/+v/6//r/+//7
//r/+v/6//r//P/8//v/+//7//r/+v/6//r/+v/7//v/+f/5//n/+f/7//v/+//7//v/
+//7//v/+v/6//r/+v/6//r/+v/6//r/+v/8//z//P/8//z//P/8//7//v///wAAAAAE
AAUABQAFAAYABgAGAAYABAAEAAQABAAFAAMAAQD///n/9//2//b/9//2//X/9f/1//X/
9f/1//X/9v/2//T/9v/3//n/+//9//z/+//6//r/+v/6//v//f/8//v/+//5//n/+f/5
//v//P/8//z//P/8//z//P/8//z//P/9//7//v8AAAIAAgAEAAMA/f/5//j/9v/1//X/
//8UACUALQArACMAEADx/8z/p/+D/2f/Wv9a/1z/ZP97/5P/qP+5/8z/2//n//L/+P/9
/wMAAwADAAQABQAFAAUABQAFAAYACQAJAAkACQAIAAgACAAJAAwADQAOAA4ADgAOAA8A
DwAPAA8ADwAPABEAEQARABAADgAOAA4ADgAMAAsACwALAA0ADAAMAAwACgAJAAkACQAK
AAoACgAKAAoACgAKAAoADQANAA4ADgANAA0ADAALAAkACQAJAAkACQAKAAsADAAJAAkA
CAAIAAgACAAHAAYABAAEAAMAAwACAAAA//////7//v/+//3//P/7//r/+v/7//v//P/8
//j/9//3//f/+f/6//r/+//9//7///8AAAAAAQACAAMAAwAFAAYABwAIAAgACAAIAAgA
CQAJAAkACQAKAAoACgAHAAcABwAHAAcABwAHAAcABwAHAAcABwAGAAYABgAGAAcACAAJ
AAoACAAIAAgABwAHAAcABwAHAAkABwAHAAcABQAFAAYABgAGAAYABgAGAAcABwAHAAcA
CQAJAAkACQAHAAcACAAIAAgACAAIAAgACgAKAAoACgAIAAgACAAIAAkACQAJAAkACQAH
AAkACQAHAAYABgAGAAcACAAJAAoACgAJAAgACAAJAAoACgAJAAkACgAKAAoACAAIAAcA
BwAKAAoACQAJAAkACAAIAAgACQAJAAoACgAJAAgABwAGAAYABgAGAAYACAAIAAgACAAH
AAcABwAGAAYABwAIAAgABgAGAAgACAAIAAgABwAHAAsACQAIAAgABwAHAAYABAAGAAYA
BgAGAAYABgAHAAcABgAGAAYABgAIAAgABwAHAAUABAAEAAQABgAGAAcABwAFAAUABQAF
AAUABQAFAAUABQAFAAUABQAEAAQABAAEAAYABgAGAAYABAAEAAQABQAFAAQABAAEAAUA
BQAFAAUABQADAAUABgAEAAQABAAEAAQABAAEAAYACAAJAAoACgAMAA0ADQANAAwADAAM
AAwADAAMAAwADAANAAsACQAHAAEA///+//7////+//3//f/9//3//f/9//3//v/+//z/
+v/7//3///8CAAIAAgACAAQABAAEAAUABQAEAAMAAwAFAAUABQAFAAMABAAEAAQABAAE
AAQABAAGAAYABgAHAAYABgAGAAgACgAKAAkABwAFAAIAAgABAP//BQAUACcANwA7ADMA
IgAJAOj/v/+T/3H/YP9e/1z/YP9z/4//pv+5/8r/2//r//b//v8FAAkACwAJAAoACwAL
AA8ADwAPABAADwAPAA8ADwAQABAAEAARABIAEwAUABQAFAAUABUAFQAVABUAFQAVABMA
EwATABIAFAAUABQAFAAUABMAEwATABEAEAAQABAAEgARABEAEQASABIAEgASABQAFAAU
ABQAEwATABQAFAATABMAEgARABMAEwATABMAEgASABIAEgARABEAEAAQABAAEAAPAA4A
DgAOAA0ADQAMAAoACQAJAAcABgAFAAMABAADAAIAAgD/////AAAAAP7//f/9//3//f/+
//7///8BAAIAAwAEAAQABQAGAAcABwAJAAoACwAMAAwADAAMAAwADQANAA0ACwAMAAwA
DAALAAsACwALAA0ADQANAA0ACwALAAsACwAMAAwADAAMAAoACgAKAAoACgAKAAoACQAJ
AAkACQAJAAkABwAHAAcACQAJAAoACgAIAAgACAAIAAkACQAJAAkACQAJAAkACQAHAAcA
CAAIAAkACgALAAwACgAKAAoACgAMAAwADAAMAAsACwALAAsACQAHAAkACQAJAAgACAAI
AAgACAAIAAgACgAJAAgACAAHAAgACAAHAAcACAAIAAgACgAKAAkACQAKAAoACQAJAAkA
CAAIAAgABwAHAAgACAAIAAgACAAIAAgACAAIAAgACAAIAAgACAAHAAcABwAGAAcABwAH
AAYABAAEAAYABgAIAAgABwAHAAcABQAEAAQABAAFAAUABAAEAAQABAAEAAIAAgADAAMA
AgACAAIAAgAEAAQAAwADAAMAAgACAAIAAgACAAMAAwABAAEAAQABAAIAAwAEAAUAAwAD
AAMAAwABAAAA///+/wAAAAAAAAAAAAAAAAAAAQABAAAAAAAAAP//////////////////
AQABAAEAAQABAAEAAQAAAAMABAAEAAQABAAEAAMAAgABAAIAAgADAAQABAAIAAkACQAJ
AAkACAAHAAYACAAIAAgACAAFAAMAAQD///z/+//7//z/+f/4//f/9//3//f/9//3//f/
+P/4//b/9v/3//n/+//8//z//P/8//z//P/8//3//f/8//v/+//9//3//f/9//v//P/8
//z//P/8//z//P/+//7//v////7//v/+/wIABAAGAAMA///7//r/+P/3//f/AQASACcA
MwAxACMAEADz/9D/p/9//2H/Wv9Y/1j/YP91/4//ov+3/8r/2//p//L/+P///wMAAwAB
AAIAAwADAAcABwAHAAgACQAJAAkACQAMAAwADAANAA0ADQANAAwADAAMAA0ADQAOAA8A
EAARABAADwAOAAwADgAOAA4ADgAOAA0ADQANAA8ADgAOAA4ADgANAA0ADQANAAwACwAK
AAwADAAMAAwADQANAA4ADgANAA0ADAALAAsACwALAAsACAAIAAgACAAJAAkACAAIAAgA
CAAHAAYACAAIAAcABwAGAAQAAwADAAAAAAAAAP///v/9//z//P/7//v//P/8//z/+//7
//v/+f/6//r/+//8//z//P/8//3///8BAAMAAwAFAAYABwAIAAgACAAIAAgACQAJAAkA
CQAKAAoACgALAAsACwALAAsACwALAAsACQAJAAkACQAIAAgACAAIAAgACAAIAAgACAAI
AAgABwAFAAUABQAFAAcABQAFAAUABwAHAAgACAAHAAYABQAEAAUABQAFAAUABwAHAAcA
BwAHAAcACAAIAAgACAAIAAgACgAKAAoACgAIAAgACAAIAAkACQAJAAkABwAFAAcABwAJ
AAgACAAIAAYABgAGAAYACAAHAAYABgAFAAYABgAFAAUABgAGAAYACAAIAAcABwAGAAYA
BQAFAAUABAAEAAQAAwADAAQABAACAAIAAgACAAQABAAEAAQAAwACAAEAAAAAAAEAAgAC
AP////////7//v/+/wAAAAAAAAAA/////////f/8//z//v///////v8AAAAAAAAAAAAA
AAABAAEAAAAAAAAAAAAAAAAA/////wEAAAAAAAAA/v/+////////////////////////
//////////////8AAAAAAAAAAP7//v/+//7//v/+//7///////7//v/+////AAAAAAAA
AAAAAAIAAgACAAQAAgADAAQABAAGAAcABwAHAAgACAAIAAgACAAIAAgACAAFAAMAAQD/
//v/+f/4//j/+P/4//j/+f/3//f/9//3//f/+P/4//b/+P/5//v//f////7//f/8//7/
/v/+/////f/8//v/+//7//v/+//7//v//P/8//z//P/8//z//P/+//7//v///wAA/v/+
//7/AAACAAEA+//5//j/+P/1//X///8QACUALwAtACMAEADz/87/qf+B/2P/WP9a/1r/
ZP95/5H/ov+3/8r/2f/n//L/+P/9/wMAAwABAAIAAwADAAUABQAFAAYACQAJAAkACQAK
AAoACgALAAwADQAOAA4ADgAOAA8ADwAPAA8ADwAPAA8ADwAPAA4ADgAOAA4ADgAQAA8A
DwAPAA0ADAAMAAwADAALAAsACwAMAAwADAAMAA4ADgAOAA4AEQARABIAEgAPAA8ADgAN
AA0ADQANAA0ACgAKAAoACgAJAAkACAAIAAoACgAJAAgABgAGAAUABQAEAAIAAQABAAIA
AgACAAEA/v/9//z//P/9//3//v/+//z/+//7//v/+//8//z//f///wAAAQACAAIAAwAE
AAUABwAJAAoACwAKAAoACgAKAAwADQANAA0ADQAOAA4ADgALAAsACwALAA0ADQANAA0A
CwALAAsACwAMAAwADAAMAAoACgAKAAoACgAKAAoACQALAAsACwALAAsACQAJAAkACQAJ
AAoACgAKAAoACgAKAAkACQAJAAkACwALAAsACwALAAsADAAMAAwADAAMAAwADAAMAAwA
DAAMAAwADAAMAA0ADQANAA0ACwAJAAsACwANAAwADAAMAAwADAAMAAwADAALAAoACgAN
AA4ADgANAAwADAALAAoADAAMAAsACwAMAAwACwALAAkACAAIAAgACQAJAAoACgAIAAgA
CAAIAAoACgAKAAoADAAMAAwADAALAAsACwAKAAsACwALAAoACAAIAAoACgAKAAoACQAJ
AA0ACwAKAAoACAAJAAkACAAIAAgACAAIAAYABgAHAAcABgAGAAYABgAIAAgABwAHAAkA
CAAIAAgACAAIAAkACQAHAAcABwAHAAUABQAFAAUABwAHAAcABwAEAAQABAAEAAYABgAG
AAYABAAEAAQABQAFAAQABAAEAAcABwAHAAUABgAGAAYABgAGAAYABgAGAAgACAAJAAoA
CgAMAA0ADQANAAwADAAMAAwADAAMAAwADAAMAAsACgAJAAMAAQAAAAAAAQAAAP//////
//////////3//v/+//z//v///wEAAwAEAAQABAAEAAQABAAEAAUABQAEAAMAAwAFAAUA
BQAFAAUABgAGAAYABAAEAAQABAAEAAQABAAFAAgACAAIAAoADAAMAAkABQADAAIAAgD/
//3/BQAUACcANQA5ADEAIgALAOz/x/+f/3v/aP9k/2T/av97/5P/qP+3/8j/2//t//j/
AAAFAAsADQALAAwADQANAA0ADQANAA4AEQARABEAEQASABIAEgATABIAEwAUABQAFAAU
ABUAFQAVABUAFQAVABcAFwAXABYAFAAUABQAFAAUABMAEwATABMAEgASABIAEAAPAA8A
DwARABIAEwAUABIAEgASABIAEwATABQAFAAVABUAFAATABEAEQARABEAEAAQABAAEAAP
AA8ADgAOABAAEAAPAA4ADAAMAAsACwAKAAgABwAHAAgACAAIAAcABAADAAIAAgABAAEA
AgACAAAA//////////8AAAAAAQABAAIAAwAEAAQABQAGAAcACQALAAwADQAMAAwADAAM
AAwADQANAA0ADwAQABAAEAAPAA8ADwAPAA8ADwAPAA8ADwAPAA8ADwAOAA4ADgAOAA4A
DgAOAA4ADAAMAAwACwALAAsACwALAAsACQAJAAkACQAJAAoACgALAAwADQAOAA0ADQAN
AA0ADQANAA0ADQANAA0ADgAOAA4ADgAOAA4AEAAQABAAEAAPAA4ADQAMAA0ADQANAA0A
DwANAA8ADwAPAA4ADgAOAA4ADgAOAA4ADgANAAwADAAPABAAEAAPAA0ADgAOAA4ADgAO
AA0ADQAOAA4ADQANAA0ADAAMAAwACwALAAwADAAOAA4ADgAOAAwADAAMAAwADgAOAA4A
DgALAAsACwAKAAoACwAMAAwACgAKAAwADAAKAAoACQAJAA0ACwAKAAoACgALAAsACgAK
AAoACgAKAAoACgALAAsADAAMAAwADAAMAAwACwALAAsACgAKAAoACgAKAAsACwALAAsA
CwALAAsACwALAAsADQANAA0ADQAKAAoACgAKAAoACgAKAAoACgAKAAoACwALAAoACgAK
AA0ADQANAA0ADAALAAoACwANAA0ADwAQAA0ADAALAAoACgAKAAoADAAOAA8AEAAQABAA
EQARABEAFAAUABQAFAAUABQAFAAUABMAEQAPAA0ACwAJAAgACAAGAAQAAgABAAMAAwAD
AAMAAwAEAAQAAgAAAAEAAwAFAAoACgAKAAoACAAIAAgACQALAAoACQAJAAkACQAJAAkA
CQAKAAoACgAMAAwADAAMAAoACgAKAAsADgAOAAwADgASABQAEQALAAUABgAIAAUAAwAJ
ABoALQA7AD0ANQAoABEA8P/H/6H/ff9s/2b/ZP9q/33/l/+s/8H/1P/j//H//P8CAAcA
DQARAA8AEAARABEAEwATABMAFAAVABUAFQAVABYAFgAWABcAGAAZABoAGgAaABoAGwAb
ABoAGQAYABcAGQAZABkAGAAYABgAGAAYABgAFwAXABcAGQAYABgAGAAWABUAFQAVABYA
FgAWABYAFgAWABYAFgAXABcAGAAYABcAFwAWABUAFAATABIAEQARABIAEwAUABMAEwAS
ABIAEAAQAA8ADgAQABAADwAPAAwACgAJAAkACAAIAAgABwAGAAUABAAEAAEAAQACAAIA
AgABAAEAAQD//wAAAAABAAUABgAHAAgABgAHAAgACQAJAAsADAANABAAEAAQABAADgAP
AA8ADwAPABAAEAAQAA8ADwAPAA8ADwAPAA8ADwAPAA8ADwAPAA4ADgAOAA4AEAAQABAA
EAAQABAAEAAPABEAEQARABEADwANAA0ADQANAA0ADgAOAA4ADgAOAA4AEQARABEAEQAP
AA8ADwAPABEAEQASABIAEAAQABAAEAAQABAAEAAQABAAEAAQABAADwAPAA8ADwAQAA8A
EgATABEAEAAQABAAEAAQABAAEAASABEAEAAQAA8AEAAQAA8AEQASABIAEgAQABAADwAP
ABAAEAAPAA8ADwAOAA4ADgAPAA8AEAAQABAAEAAQABAAEAAQABAAEAAOAA4ADgAOAA8A
DwAPAA4ADQANAA0ADAAOAA4AEAAQAA4ADgANAA0ADwANAAwADAAMAA0ADQAMAAwADAAM
AAwADgAOAA8ADwAOAA4ADgAOAA4ADgANAA0ADQAMAAwADAAMAAwADQANAA0ADQANAA0A
DQANAA0ADQALAAsACwALAAwADAAMAAwACgAKAAoACgAMAAwADAANAAsACgAKAAoADwAP
AA0ADAAKAAoACgAKAAwADAAMAA4ADgAPABAAEAAUABUAFQAVABYAFgAWABYAFAAUABQA
FAATABEADwANAAsACQAIAAgABQAEAAMAAwAFAAUABQAFAAMABAAEAAIAAgADAAUABwAM
AAwADAAMAAwADAAMAA0ACwAKAAkACQALAAsACwALAAkACgAKAAoADAAMAAwADAAKAAoA
CgALAAgACgAMAA4AEAASAA8ACwAHAAQAAgABAP//AwAUACcANwA7ADcALAAZAPz/2f+3
/5P/eP9s/2r/bP91/4n/ov+5/8r/3f/r//T//P8DAAkADQANAA4ADwAPABEAEQARABIA
EwATABMAEwAWABYAFgAXABYAFwAYABgAGAAYABkAGQAbABsAGwAbABsAGwAbABoAHAAc
ABwAHAAaABkAGQAZABkAGAAYABgAGgAZABkAGQAaABoAGgAaABoAGgAaABoAGQAZABoA
GgAbABsAGgAZABsAGwAbABsAGAAYABgAGAAXABcAFgAWABQAFAATABIAFAAUABMAEwAQ
AA4ADQANAA4ADgAOAA0ADgANAAwADAAJAAkACgAKAAoACQAJAAkACQAKAAoACwALAAwA
DQAOAA8AEQATABUAEwAVABYAFwAaABoAGgAaABwAHQAdAB0AGwAcABwAHAAbABsAGwAb
ABkAGQAZABkAGwAbABsAGwAaABoAGgAaABoAGgAaABoAGgAaABoAGQAXABcAFwAXABgA
FwAYABkAFwAXABgAGAAaABoAGgAaABsAGwAbABsAGwAbABsAGwAbABsAHAAcAB4AHgAe
AB4AHAAcABwAHAAeAB4AHgAeAB0AHQAdAB0AHwAdAB8AHwAfAB4AHgAeAB4AHgAeAB4A
IAAfAA==
         </WaveFormData>
      </LeadData>
      <LeadData>
         <LeadByteCountTotal>10000</LeadByteCountTotal>
         <LeadTimeOffset>0</LeadTimeOffset>
         <LeadSampleCountTotal>5000</LeadSampleCountTotal>
         <LeadAmplitudeUnitsPerBit>4.88</LeadAmplitudeUnitsPerBit>
         <LeadAmplitudeUnits>��V</LeadAmplitudeUnits>
         <LeadHighLimit>2147483647</LeadHighLimit>
         <LeadLowLimit>268435456</LeadLowLimit>
         <LeadID>V2</LeadID>
         <LeadOffsetFirstSample>0</LeadOffsetFirstSample>
         <FirstSampleBaseline>0</FirstSampleBaseline>
         <LeadSampleSize>2</LeadSampleSize>
         <LeadOff>FALSE</LeadOff>
         <BaselineSway>FALSE</BaselineSway>
         <ExcessiveACNoise>FALSE</ExcessiveACNoise>
         <MuscleNoise>FALSE</MuscleNoise>
         <LeadDataCRC32>512158005</LeadDataCRC32>
         <WaveFormData>
AAAAAAAAAAD+//7//v/+//z//P/8//z//P/8//z//P/8//z//P/8//r/+v/6//r/+//8
//3//v/+//7//v/+/wAAAAAAAAAAAAAAAAAAAAAAAAAAAAAAAAIAAgACAAIAAgACAAIA
AgAEAAQABAAEAAQABAAEAAQAAgACAAIAAgAEAAQABAAEAAMAAgABAAAAAAAAAAAAAAAA
AAAAAAAAAP///v/9//z//P/8//z//P/8//z//P/8//z//P/8//z/+v/6//r/+v/4//j/
+P/4//r/+v/6//r/+P/4//j/+P/2//b/9v/2//b/9v/2//b/9P/0//T/9P/0//T/9P/0
//L/8v/y//L/8v/y//L/8v/y//L/8v/y//L/8v/y//L/8P/w//D/8P/u/+7/7v/u//D/
8P/w//D/7v/u/+7/7v/u/+7/7v/u/+7/7v/u/+7/7P/s/+z/7P/s/+z/7f/t/+7/7v/u
//D/7//v//H/8f/x//L/8//0//L/8//z//L/8v/y//L/8v/w//L/8v/y//H/8P/t/+z/
7v/t/+z/7P/s/+z/6v/o/+j/6f/r/+z/6v/p/+n/6f/n/+f/5//l/+f/5v/k/+T/4f/h
/+L/4v/i/+L/4v/i/+P/4//j/+P/4f/h/+H/4f/i/+b/7P/0//v/AAABAAQACwAUABcA
HAArAD8ATgBNADQACgDk/7//h/88//3+2v7e/vH+//4L/yj/T/9t/4T/mv+z/8v/3v/p
//L/+/8AAP7//v/+//z/+f/5//j/+P/4//j/+P/5//v/+//8//z//P/9//7//v/8//z/
/P/8//z//P/7//v//P/8//z//f//////AAABAP////8BAAIAAwADAAQABAAEAAYABgAG
AAcACQAKAAoACgALAAsADAAMAAwADQANAA4ADgAPAA8AEQATABQAFQAUABUAFwAZABwA
HgAgACIAIgAkACcAKgAuADEANAA2ADgAOgA9AD8APwBBAEQARABFAEYARwBHAEcASABJ
AEkASQBJAEkASABIAEcARgBGAEcARQBCAEAAPQA7ADgANQAuACwAKQAmACQAIAAeABkA
FgAUABEADgAMAAkABgADAAMAAgAAAP///f/8//z/+//5//n/+P/3//X/9f/1//X/9f/0
//P/8//1//X/9P/0//L/8v/x//H/8//y//L/8v/v/+//7//v//H/8f/x//H/8f/w//D/
8P/u/+7/7v/u//D/8P/w//D/8P/w//D/8P/x//H/8f/y//L/8v/y//L/8//z//T/9P/2
//b/9v/2//b/9//3//j/+P/5//n/+f/3//j/+f/5//r/+v/6//r/+//7//v/+//5//n/
+f/5//r/+v/4//j/+v/6//n/+f/3//f/9//2//j/9//2//b/9P/0//X/9f/2//b/9f/0
//P/8//z//P/8f/x//H/8f/x//L/8//0//P/8v/x//D/8v/y//L/8v/x//H/8f/x/+//
7//v/+//8f/x/+//7//v/+//7//v/+7/7v/t/+z/7v/u/+7/7v/s/+3/7f/t/+//7v/t
/+3/7P/t/+3/7P/u/+//7//t/+//7//w//D/7f/t/+3/7f/u/+7/7//v/+//7//v//D/
7v/u/+7/7v/u//D/8P/w//D/8P/w//D/8P/w//H/8//0//T/9P/0//X/9f/3//f/9v/2
//b/9v/2//f/9//0//T/9P/0//b/9v/4//j/9v/1//T/8f/y//L/8f/w/+7/7v/u/+z/
6v/q/+v/7f/v//D/8P/x/+//7//v/+//7f/t/+z/6v/q/+n/6f/q/+r/6v/q/+r/6v/r
/+v/6//r/+v/6//r/+v/7P/w//j/AAAFAAgACwAQABsAJAAnADAAQQBVAGIAWwA4AAwA
6P+7/3P/Jv/t/tz+6v73/gH/F/88/2P/ff+U/6z/x//b/+r/9f8AAAUABgAEAAQABAAC
AP/////+//7/AAAAAAAAAQABAAEAAgACAAIAAwAEAAQABAAEAAQABAAEAAQAAwADAAQA
BAAEAAUABQAFAAYABwAHAAcACQAKAAsACwAMAAwADgAQABAAEAAPABEAEgASABIAEwAT
ABQAFAAUABUAFQAWABYAFwAXABcAGQAaABsAHAAdAB8AIQAiACQAJgAoACoALAAvADIA
NgA5ADwAPgA8AD4AQQBDAEQARwBLAEwASwBMAE0ATQBPAFAAUQBRAFMAUwBTAFIAUgBR
AFAAUABNAEsASABGAEMAQQA+ADsANgA0ADEALgAqACYAJAAfABwAGgAXABQAEgAPAAwA
CQAJAAgABgAFAAEAAAAAAP////////7//f/7//v/+//7//3//P/7//v/+//7//r/+v/6
//r/+f/5//v/+v/6//r/9//3//f/9//3//f/9//3//X/9P/0//T/9P/0//T/9P/2//b/
9v/2//T/9P/0//T/9v/3//j/+v/4//j/+P/4//n/+f/6//r//P/8//z//P/6//v/+//8
//z//f/9//3//f/+//////8AAAAAAAAAAAEAAQABAAEAAQABAAEAAQACAAIAAAAAAAAA
AAD//////////////v8AAP///v/+//z//P/9//3//v/+//3//P/5//n/+f/5//n/+f/5
//n/+P/4//j/+P/4//j/+P/4//j/+P/4//j/9//3//f/9//3//f/9//3//f/9//1//X/
8//z//P/8//0//T/8//y//L/8v/y//L/8v/z//P/8//1//T/8//z//L/8//z//L/9P/1
//X/8//z//P/9P/0//P/8//z//P/9P/0//X/9f/z//P/8//0//L/8v/y//L/8v/0//T/
9P/0//T/9P/0//T/9P/1//X/9v/2//b/+P/5//n/+//7//r/+v/6//r/+v/7//v//P/8
//z//P/6//r//P/8//z/+//6//f/9v/2//X/9P/y//L/8v/w/+//8P/y//X/9P/0//P/
8//x//H/8f/x/+//7//u/+z/7P/r/+v/7P/s/+z/7P/s/+z/7f/t/+3/7f/t/+3/7f/v
//D/9P/6/wIACQAOABEAFgAfACYAKQAyAEUAWQBmAGMARAAUAO7/v/95/yz/8f7a/uT+
8/79/hH/Nv9d/3v/kv+s/8X/3f/s//X/AAAHAAYABAAEAAQAAgD//////v/+/wAAAAAA
AAEAAQABAAIAAgACAAMABAAEAAIAAgACAAIAAgACAAEAAQAEAAQABAAFAAMAAwAEAAUA
BwAHAAkACgAJAAkACgAKAAwADgAOAA4ADQAPABAAEAAQABEAEQASABQAFAAVABUAFAAU
ABUAFQAVABcAGAAZABwAHQAfACEAJAAmACgAKgAsAC4AMQA0ADQANwA6ADwAPgBAAEMA
RQBFAEcASgBKAEkASgBLAEsATQBOAE8ATwBPAE8ATwBOAFAATwBOAE4ATQBLAEgARgBB
AD8APAA5ADQAMgAvACwAJgAiACAAGwAYABYAEwAQABAADQAKAAcAAwACAAAA///9//z/
/P/7//n/+f/4//f/9f/1//X/9f/3//b/9f/1//X/9f/0//T/9P/0//P/8//1//T/9P/0
//H/8f/x//H/8//z//P/8//z//L/8v/y//L/8v/y//L/8P/w//D/8P/w//D/8P/w//H/
8f/x//L/9P/0//T/9P/1//X/9v/2//b/9v/2//b/9v/3//f/+P/4//n/+f/5//f/+P/5
//n/+v/6//r/+v/7//v/+//7//v/+//7//v//P/8//r/+v/6//r/+f/5//v/+//7//r/
+P/3//b/9v/2//b/9//3//b/9v/1//T/8//z//P/8//z//P/8//z//L/8v/y//L/8v/y
//L/8v/0//T/9P/0//H/8f/x//H/8//z//P/8//z//P/8f/x/+//7//v/+//8P/w/+//
7v/u/+7/7v/u/+7/7//v/+//8f/w/+//7//v/+//7v/s/+z/7f/t/+v/6//r/+z/7P/r
/+v/6//r/+z/7P/p/+r/6v/q/+r/6v/q/+r/6v/r/+v/7P/s/+z/7v/v/+//8f/v/+7/
7v/u//D/8P/x//H/8P/w//D/8P/w//D/8v/y//T/8//y/+//8P/w/+//7v/s/+z/7P/q
/+r/6v/r/+3/7P/s/+v/6//r/+v/6//r/+v/6//q/+j/5v/l/+X/5v/o/+j/6P/o/+j/
6f/p/+n/6f/p/+n/6f/p/+r/7P/0//r/AQAGAAcADAAVABwAHwAkADMAQwBMAEkALgAE
AN7/tf95/y7/8f7Y/uL+9f4B/xH/Lv9R/23/hP+a/7X/zf/g/+v/9P/9/wIAAgACAAIA
AAABAAEAAAAAAP7//v/+/////////wAAAAACAAMABAAEAAMAAgABAAAAAAAAAP////8C
AAIAAgADAAEAAQACAAMABQAFAAcACAAJAAkACgAKAAwADgAOAA4ADQAPABAAEAAQABEA
EQASABIAEgATABMAFAAUABUAFQATABUAFgAXABoAGwAdAB8AHgAgACIAJAAmACgAKwAu
AC4AMQA0ADYAOAA6AD0APwA/AEEARABEAEMARABFAEUARwBIAEkASQBHAEcARwBGAEgA
RwBGAEYARQBDAEAAPgA7ADkANgAzADAALgArACgAIgAeABwAFwAUABIADwAMAAwACQAG
AAMAAQAAAP7//f/7//r/+v/5//f/9//2//X/8//z//P/8//z//L/8f/x/+//7//u/+7/
8P/w/+//7//t/+z/7P/s/+3/7f/t/+3/7//v/+//7//u/+z/6//q/+r/6v/q/+r/6v/q
/+r/6v/q/+r/6v/q/+3/7f/t/+7/7P/s/+z/7P/v/+//8P/w/+7/7v/u/+7/7v/v/+//
8P/y//P/8//z//L/8v/y//H/8v/y//L/8v/x//H/8f/x//P/8//z//P/9P/0//L/8v/y
//L/8f/x//H/8f/x//D/8v/x//D/8P/v/+7/7v/t/+7/7v/t/+z/6//r/+v/6//t/+3/
7f/t/+z/7P/s/+z/7P/s/+z/7P/s/+z/7P/s/+v/6//r/+v/7f/t/+3/7f/t/+3/6//r
/+3/7f/t/+3/7v/u/+3/7P/s/+z/7P/s/+z/7f/t/+3/6//q/+n/6f/q/+v/6//q/+z/
7f/t/+v/7f/t/+7/7v/r/+v/6//r/+r/6v/s/+z/7P/s/+z/7P/s/+3/7//w//D/8P/w
//H/8f/z//P/8v/y//L/8v/y//P/8//y//L/8v/y//T/9P/2//b/9f/z//H/7f/u/+7/
7f/s/+z/7P/s/+r/6v/q/+v/7f/u/+7/7f/t/+3/7f/t/+3/7f/t/+z/6v/p/+f/5v/m
/+j/6P/o/+j/6P/p/+n/6f/p/+n/6f/p/+n/7P/y//j/AAAHAAwADQAUAB0AIAAlADAA
QwBVAF4ATQAmAAAA3P+l/13/Fv/p/uL+8v4B/wv/I/9I/2v/g/+Y/7D/y//f/+z/9f/+
/wUACAAHAAYABQACAAEAAQAAAAAAAgACAAIAAwABAAEAAgACAAQABQAGAAYABAAEAAQA
BAAGAAYABQAFAAYABgAGAAcABwAHAAgACQAHAAcACQAKAA0ADQAOAA4ADgAQABAAEAAP
ABEAEgASABIAEwATABQAFAAUABUAFQAYABgAGQAZABcAGQAaABsAHQAfACIAJQAkACYA
KAAqAC4AMAAzADYANgA5ADwAPgBAAEIARQBHAEcASQBMAEwASwBMAE0ATQBPAFAAUQBR
AFEAUQBRAFAAUABPAE4ATgBNAEsASABGAEEAPwA8ADkANAAyAC8ALAAoACQAIgAdABwA
GgAXABQAEgAPAAwACQAHAAYABAADAAEAAAAAAP//+//7//r/+f/5//n/+f/5//v/+v/5
//n/9//3//b/9v/4//j/9//3//f/9v/2//b/9f/1//X/9f/1//X/9f/1//X/9P/0//T/
9P/0//T/9P/2//b/9v/2//T/9P/0//T/9//3//f/+P/4//j/+P/4//n/+f/6//r/+v/6
//r/+v/4//n/+f/6//v//f/+//////8AAAEAAQAAAAAAAAAAAAEAAQABAAEAAQABAAEA
AQACAAIAAAAAAAAAAAD//////////////v/+//3//P/8//z//P/9//3//v/+//3//P/5
//n/+f/5//v/+//7//v/+v/6//r/+v/6//r/+v/6//j/+P/4//j/9//3//f/9//3//f/
9//3//n/+f/3//f/9f/1//X/9f/2//b/9f/0//T/9P/0//T/9v/3//f/9//3//b/9f/1
//b/9//3//b/9v/3//f/9f/1//X/9v/2//f/9//3//f/9v/2//f/9//1//X/9f/2//b/
9v/2//b/9v/2//b/9v/2//b/9v/2//T/9P/0//X/9f/2//b/9v/6//v/+//9//v/+v/6
//r//P/8//3//f/8//z//P/8//r/+v/8//z//v/9//z/+f/4//j/9//2//b/9v/2//T/
8P/w//H/8//0//T/8//z//P/8//z//P/8//z//L/8P/u/+3/7f/u/+7/7v/u/+7/7P/t
/+3/7f/v/+//7//v/+3/8P/0//j/AgAJAA4AEQAWAB0AJgApADAAQwBZAGgAawBSACYA
/P/V/5f/TP8H/+b+6P75/gH/Ef8y/1v/e/+S/6j/w//d//D/+/8EAA0ADgANAAwACwAI
AAcABwAGAAYABAAEAAQABQAFAAUABgAGAAYABwAIAAgACAAIAAgACAAKAAoACQAJAAgA
CAAIAAkACwALAAwADQANAA0ADwAQAA8ADwAQABAAEgAUABQAFAATABUAFgAWABYAFwAX
ABgAGgAaABsAGwAaABoAGwAbAB0AHwAgACEAIAAhACMAJQAoACoALAAuADAAMgA1ADgA
OgA9AEAAQgBCAEQARwBJAEkASwBOAE4AUQBSAFMAUwBTAFQAVQBVAFUAVQBVAFQAVgBV
AFQAVABTAFEATgBMAEkARwBEAEEAPAA6ADcANAAuACoAKAAjACAAHgAbABgAFAARAA4A
CwALAAoACAAHAAMAAgACAAEA//////7//f////////////3//P/7//v//f/9//z//P/+
//7//f/9//3//P/8//z//f/9//3//f/8//v/+v/5//n/+P/4//j/+v/6//r/+v/6//r/
+v/6//r/+v/6//r/+//7//v//P/8//z//P/8//3//f/+//7//f/8//v/+v/8//3//f/+
//z//f/9//3//f/+//////8AAAAAAAAAAAEAAQABAAEAAwADAAMAAwACAAIAAAAAAAIA
AgABAAEAAQABAAEAAAAAAP///v/+//7//v///////v/+//3//P/7//v/+//7//v/+//7
//v/+P/4//j/+P/6//r/+v/6//r/+v/6//r/+f/5//n/+f/5//n/+f/5//f/9//1//X/
9f/1//X/9f/2//b/9f/0//b/9v/2//b/9P/1//X/9f/1//T/8//z//b/9//3//b/9P/1
//X/8//y//H/8f/w//D/8f/y//P/8P/w//H/8f/z//P/8//0//P/8v/x//D/8v/y//L/
8v/x//H/8f/y//T/8//x//L/9P/0//T/9P/0//P/8v/x//H/8//0//T/9P/0//X/9f/3
//f/9v/2//b/+P/4//n/+f/3//b/9f/0//b/9v/4//j/9v/1//T/8f/w//D/7//u/+7/
7v/u/+z/6v/q/+v/7f/w//D/7//v/+3/7f/t/+3/7f/t/+z/6v/q/+n/6f/q/+r/6v/q
/+r/6v/r/+v/6//r/+v/6//r/+n/6v/w//j/AAAHAAwADQASABsAIAAlADAAQQBTAF4A
VwAyAAQA3v+v/2v/Iv/r/tr+6P73/gH/F/88/2H/e/+S/6z/x//d/+r/9f8AAAUABAAE
AAQABAACAAMAAwACAAIAAAAAAAAAAQACAAMABQAGAAUABQAFAAQABgAGAAYABgAGAAYA
BQAFAAUABAADAAMABAAFAAcACQAJAAkACwAMAA0ADQAOAA4AEAASABIAEgARABMAFAAU
ABQAFQAVABYAFgAWABcAFwAYABgAGQAZABsAHQAeAB8AHgAfACEAIwAmACgAKgAsACwA
LgAxADQAOAA7AD4AQABAAEIARQBHAEcASQBMAEwATQBOAE8ATwBPAFAAUQBRAFMAUwBT
AFIAUgBRAFAAUABNAEsASABGAEQAQwBBAD8AOAA2ADMAMAAsACgAJgAhAB4AHAAZABYA
FAARAA4ACwALAAoACAAHAAUABAAEAAMA//////7//f/7//v/+//7//3//P/7//v/+//7
//r/+v/6//r/+f/5//n/+P/4//j/+f/5//n/+f/3//f/9//3//f/9v/2//b/9v/2//b/
9v/0//T/9P/0//T/9P/0//T/9f/1//X/9v/2//b/9v/2//f/9//4//j/9v/2//b/9v/4
//n/+f/6//j/+f/5//n/+//8//3//f/8//z//P/8//v/+//7//v//f/9//3//f/8//z/
+v/6//r/+v/5//n/9//3//f/9v/4//f/9v/2//j/+P/5//n/9f/0//L/8P/w//H/8v/z
//H/8f/x//H/8P/w//D/8P/w//D/8P/w/+7/7v/u/+7/7//v/+//7//v/+//7//v//H/
8f/v/+//7//v/+//7//u/+7/7f/s/+7/7v/u/+7/7P/t/+3/7f/v/+7/7f/t/+z/7f/t
/+z/7P/t/+3/6//r/+v/7P/s/+n/6f/p/+n/6f/q/+z/7f/r/+v/6//s/+r/6v/s/+z/
7P/s/+7/7v/u/+//7v/u/+3/7P/u/+//7//x//H/8P/w//D/8v/y//P/8//w//D/8P/w
//D/8P/y//L/9P/z//L/7//s/+z/6//q/+z/7P/s/+r/6v/q/+v/7f/t/+z/6v/p/+v/
6//r/+v/5//n/+b/5P/m/+X/5f/m/+T/5P/k/+T/5P/l/+X/5f/n/+f/5//n/+f/6P/s
//L/+P8BAAYABwAMABcAGgAdACgAOQBJAFIARwAiAPb/0v+f/1v/FP/j/tj+6P75/gX/
Hf9C/2P/e/+Q/6r/xf/b/+j/8f/6/wEAAgAAAAAAAAD+//3//f/8//z//P/8//z//f//
////AAAAAAAAAQACAAIAAAAAAAAAAAACAAIAAQABAAIAAgACAAMAAwADAAQABQAHAAcA
CQAKAAkACQAKAAoADAAOAA4ADgANAA8AEAAQABIAEwATABQAFAAUABUAFQAUABQAFQAV
ABcAGQAaABsAGgAbAB0AHwAgACIAJAAmACoALAAvADIAMwA1ADcAOAA5ADwAQABDAEEA
QwBGAEYARwBIAEkASQBLAEwATQBNAEsASwBLAEoATABLAEoASgBJAEcARABCAD8APQA6
ADcANAAyAC8ALAAoACQAIgAdABoAGAAVABIAEgAPAAwACQAFAAQAAgABAAEAAAAAAP//
+//7//r/+f/7//v/+//7//n/+P/3//f/+f/5//j/+P/4//j/9//3//X/9P/0//T/8//z
//P/8//1//X/9f/1//P/8v/y//L/9P/0//T/9P/0//T/9P/0//b/9v/2//b/9//3//f/
+P/4//j/+P/4//n/+f/6//r/+v/6//r/+v/6//v/+//8//z//f/9//3//f/+//////8C
AAIAAgACAAIAAQAAAP////////////8AAAAA/v/+//7//v/9//3//////////v/8//v/
+v/6//r/+v/7//v/+v/6//n/+P/3//f/9//3//f/9//3//f/9v/2//b/9v/4//j/+P/4
//j/+P/4//j/9f/1//X/9f/3//f/9//3//f/9//1//X/9f/1//X/9f/2//b/9f/0//b/
9v/2//b/9v/3//f/9//1//T/8//z//T/9f/1//T/9v/3//f/9f/z//P/9P/0//X/9f/1
//X/8v/y//P/8//z//P/8//0//b/9v/2//b/9P/0//T/9P/0//T/9P/0//X/9f/2//b/
9v/4//n/+f/7//v/+v/6//r//P/8//3//f/8//z//P/8//r/+v/8//z//v/9//z/+f/4
//j/9//2//b/9v/2//T/8v/y//P/9f/0//T/8//z//P/8//z//P/8f/x//D/7v/w/+//
7//w//D/8P/w//D/7v/v/+//7//v/+//7//v//H/8v/4//z/BAALABAAEQAWAB8AJgAn
ADAAQQBVAGIAXwBCABYA8P/D/4H/OP/7/uL+6v79/gf/Gf86/1//e/+O/6T/wf/b/+r/
9f8AAAcADAAKAAoACgAIAAUABQAEAAQABgAGAAYABwAHAAcACAAIAAgACQAKAAoACAAI
AAgACAAKAAoACQAJAAwADAAMAA0ADAALAAsACwANAA0ADwAQABEAEQASABIAEAASABIA
EgAVABcAGAAYABgAGQAZABoAGgAaABsAGwAcABwAHQAdAB0AHwAgACEAIAAhACMAJQAm
ACgAKgAsADAAMgA1ADgAOAA7AD4AQABAAEIARQBHAEkASwBOAE4ATQBOAE8ATwBRAFIA
UwBTAFMAUwBTAFIAUgBRAFAAUABPAE0ASgBIAEUAQwBAAD0AOgA4ADUAMgAsACgAJgAh
AB4AHAAZABYAFgATABAADQAJAAgABgAFAAUABAAEAAMA//////7//f/9//3//f/9////
/v/9//3/+//7//r/+v/6//r/+f/5//f/9v/2//b/9//3//f/9//3//f/9//3//f/9v/2
//b/9v/2//b/9v/2//b/9v/2//b/9v/2//b/+f/5//n/+v/4//j/+P/4//n/+f/6//r/
+v/6//r/+v/6//v/+//8//z//f/9//3//f/+//////8CAAIAAgACAAEAAQABAAEAAQAB
AAEAAQACAAIAAAAAAAAAAAD//////f/9//3//P/8//v/+v/6//j/+P/5//n/+v/6//n/
+P/3//f/9//3//f/9//3//f/9v/2//b/9v/2//b/9v/2//b/9v/2//b/9f/1//X/9f/1
//X/9f/1//f/9//1//X/9f/1//X/9f/0//T/8//y//L/8v/y//L/8v/z//P/8//z//L/
8f/x//T/9f/1//T/9P/1//X/8//x//H/8v/y//P/8//z//P/9P/0//X/9f/z//P/8//0
//T/9P/0//T/8//y//H/8P/z//P/8//2//X/9P/z//L/8P/w//D/8f/z//T/9P/0//b/
9//3//n/+//6//r/+v/4//j/+f/5//j/+P/4//j/+v/6//z//P/7//n/9//z//T/9P/z
//L/8P/w//D/7v/s/+z/7f/v//D/8P/v/+//7//v/+//7//v/+//7v/s/+z/6//r/+z/
6v/q/+r/6v/s/+3/7f/t/+z/6//q/+n/6//s/+7/9v8AAAcADAALAA4AGQAgACMALAA/
AFMAYABhAEIAFgDw/8f/hf84//v+3v7i/vH++/4L/y7/V/9z/4z/pP+//9X/5P/v//j/
AQAEAAIAAgACAAAA//////7//v/+//7//v////////8AAAAAAAABAAIAAgACAAIAAgAC
AAAAAAD/////AAAAAAAAAQABAAEAAgADAAMAAwAFAAYABwAHAAgACAAIAAoACgAKAAsA
DQAOAA4ADAANAA0ADgAOAA4ADwAPAA4ADgAPAA8ADwARABIAEwAVABcAGgAdABwAHgAg
ACIAIgAkACcAKgAsAC8AMgA0ADQANgA5ADsAOwA9AEAAQABBAEIAQwBDAEMARABFAEUA
RgBHAEgASABGAEUARABEAEUAQwBAAD4AOwA5ADYAMwAuACwAKQAmACIAHgAcABcAEgAQ
AA0ACgAIAAUAAgD///3//P/6//n/9v/0//P/8f/x//H/8P/v/+3/7f/t/+3/7//u/+3/
7f/v/+//7v/u//D/8P/v/+//7f/s/+z/7P/r/+v/6//r/+n/6f/p/+n/6f/o/+j/6P/o
/+j/6P/o/+r/6v/q/+r/6v/q/+r/6v/r/+v/6//s/+z/7P/s/+z/7f/t/+7/7v/w//D/
8P/w/+7/7//v//D/8P/x//H/8f/z//T/9f/1//X/9P/z//L/9P/1//b/9//1//X/9f/1
//T/9P/y//L/8v/y//H/8f/x//H/8f/w//L/8f/w//D/7v/u/+//7//u/+7/7f/s/+3/
7f/t/+3/6//r/+v/6//s/+z/7P/s/+r/6v/q/+r/6v/q/+r/6v/r/+v/6//r/+n/6f/p
/+n/6//r/+n/6f/r/+v/6//r/+r/6v/p/+j/6P/o/+j/6P/m/+f/5//n/+j/6P/o/+n/
6P/p/+n/6P/m/+f/5//l/+f/5//o/+j/5f/l/+X/5f/m/+b/5//n/+f/5//n/+j/6v/q
/+b/5v/m/+b/5v/m/+b/5v/m/+f/5//o/+j/6P/q/+v/6//t/+3/7P/s/+z/7P/s/+3/
7f/s/+z/7P/s/+7/7v/w//D/7v/t/+z/6f/q/+r/6f/o/+b/5v/m/+T/4v/i/+P/5f/o
/+j/5//n/+f/5//n/+f/4//j/+L/4P/g/9//3//g/+D/4P/g/+D/4v/j/+P/4//h/+H/
4f/h/9//4P/k/+z/8v/5//7///8CAAsAFAAZAB4AKwA9AEwASwA0AAoA5P+9/4X/Ov/5
/tj+2v7r/vf+A/8e/0H/Yf96/5L/rf/D/9D/3f/q//P/+P/6//r/+v/4//f/9//2//b/
9v/2//b/9//3//f/+P/4//b/9//4//j/+P/4//j/+P/4//j/9//3//b/9v/2//f/+f/5
//r/+//7//v//f/+//////8AAAAAAgAEAAQABAADAAUABgAGAAYABwAHAAgABgAGAAcA
BwAKAAoACwALAAkACwAMAA0ADgAPABEAEwASABQAFgAYABgAGgAdACAAJAAnACoALAAq
ACwALwAxADEAMwA2ADYAOQA6ADsAOwA8ADwAPAA7AD0APQA9ADwAPAA7ADoAOgA5ADcA
NAAyADEALwAsACkAJAAiAB8AHAAaABYAFAAPAAwACgAHAAQAAAD9//r/9//3//b/9P/z
/+//7v/u/+3/6//r/+r/6f/p/+n/6f/p/+f/5v/l/+X/5f/l/+T/5P/k/+T/4//j/+P/
4v/i/+L/4f/h/+H/4f/h/+H/4f/h/+P/4v/i/+L/4P/g/+D/4P/e/97/3v/e/+D/4P/g
/+D/3//f/9//4P/i/+L/4v/i/+P/4//k/+T/5P/k/+T/5P/k/+X/5f/m/+j/6f/p/+n/
6f/q/w==
         </WaveFormData>
      </LeadData>
      <LeadData>
         <LeadByteCountTotal>10000</LeadByteCountTotal>
         <LeadTimeOffset>0</LeadTimeOffset>
         <LeadSampleCountTotal>5000</LeadSampleCountTotal>
         <LeadAmplitudeUnitsPerBit>4.88</LeadAmplitudeUnitsPerBit>
         <LeadAmplitudeUnits>��V</LeadAmplitudeUnits>
         <LeadHighLimit>2147483647</LeadHighLimit>
         <LeadLowLimit>268435456</LeadLowLimit>
         <LeadID>V3</LeadID>
         <LeadOffsetFirstSample>0</LeadOffsetFirstSample>
         <FirstSampleBaseline>0</FirstSampleBaseline>
         <LeadSampleSize>2</LeadSampleSize>
         <LeadOff>FALSE</LeadOff>
         <BaselineSway>FALSE</BaselineSway>
         <ExcessiveACNoise>FALSE</ExcessiveACNoise>
         <MuscleNoise>FALSE</MuscleNoise>
         <LeadDataCRC32>2568653084</LeadDataCRC32>
         <WaveFormData>
AAAAAAAAAAD+//7//v/+//z//P/8//z//P/8//z//P/8//z//P/8//z//P/8//z//P/8
//z//P/+//7//v/+//7//v/+//7//v/+//7//v8AAAAAAAAAAAIAAgACAAIAAgACAAIA
AgACAAIAAgACAAAAAAAAAAAAAAAAAAAAAAACAAIAAgACAAAAAAAAAAAAAgACAAIAAgAA
AAAAAAAAAAAAAAAAAAAA/v/+//7//v/8//z//P/8//z//P/8//z/+v/6//r/+v/6//r/
+v/6//j/+P/4//j/+P/4//j/+P/4//j/+P/4//j/+P/4//j/9v/2//b/9v/2//b/9v/2
//T/9P/0//T/9P/0//T/9P/y//L/8v/y//D/8P/w//D/7v/u/+7/7v/s/+z/7P/s/+3/
7v/v//D/8P/w//D/8P/w//D/8P/w//D/8P/w//D/7v/u/+7/7v/v/+//7//w/+7/7v/w
//H/8v/y//L/8//1//T/9P/0//T/8//z//L/8f/x//H/8//0//X/9v/2//T/8//x//D/
7//u/+7/7P/s/+v/6v/o/+j/6P/q/+z/6v/o/+j/6P/n/+f/5//m/+X/5P/i/+H/3//e
/97/3f/f/9//3//f/9//3//f/+D/4P/g/+D/4P/h/+T/5//u//r/BQAMABsAMQBGAFgA
cwCVALgA0QDfANwAwQCWAFcACgC3/2r/Nf8n/zD/Of8+/0r/Xf9u/3z/jf+k/7f/xP/N
/9j/4//n/+f/6P/q/+r/6v/q/+r/6v/q/+r/6v/q/+v/6//r/+z/7P/s/+3/7f/t/+3/
7f/t/+7/7v/u/+//7//v/+//7//v//D/8P/x//H/8f/x//L/8v/y//P/8//z//T/9P/0
//b/9//5//r/+P/5//r//P/8//3//v///wAAAQACAAIAAwAEAAYABwAIAAoADQAPAA8A
EgAUABYAGQAbAB8AIgAjACYAKQAsADEANAA3ADoAPQBBAEQARQBHAEkATABOAE4AUABR
AFMAVQBVAFUAVQBTAFMAUgBPAFAATgBKAEcAQgA9ADkANQAtACoAJQAhAB4AGQAWABEA
DQAJAAcAAwACAP///f/7//r/9v/1//T/9P/z//L/8f/v/+//7v/t/+3/7f/s/+z/7v/u
/+z/7v/u/+3/7f/t/+3/7f/t/+7/7v/t/+3/7f/t/+3/7f/t/+//7//v/+7/7v/u/+3/
7f/t/+3/7f/u/+7/7f/t/+3/7f/u/+7/7v/u/+3/7f/t/+v/7P/s/+z/7P/s/+z/7P/s
/+z/7f/t/+z/7P/s/+3/7v/u/+7/7v/s/+z/7P/s/+z/7f/t/+3/7f/t/+7/7v/u/+7/
7v/u//D/8P/v/+//7//v/+//7//u/+7/7f/t/+//7//u/+7/7f/t/+3/7f/t/+3/7P/s
/+r/6f/p/+n/6f/p/+n/6f/q/+r/6v/q/+j/6P/o/+j/6v/q/+n/6f/m/+b/5v/m/+X/
5f/l/+X/5v/m/+b/5v/m/+b/5v/m/+b/5v/m/+T/5P/k/+T/5f/j/+P/4//j/+X/5f/l
/+X/5f/l/+X/5f/n/+f/5v/m/+T/5P/k/+T/5v/l/+X/5v/m/+b/5v/m/+b/5v/l/+X/
5//o/+j/6P/k/+b/5v/m/+b/5v/m/+b/5//n/+f/6P/o/+j/6v/r/+z/7P/s/+3/7f/s
/+z/7P/t/+3/7v/u/+3/7f/t/+//8P/x//L/8v/w/+//7f/s/+v/6v/q/+j/6P/n/+b/
4v/i/+L/5P/n/+j/5//o/+b/5f/l/+X/5P/j/+L/4P/f/97/3v/f/93/3f/d/93/3//f
/9//3//g/+D/4P/g/+L/4f/i/+n/9P/+/wcAEgAjADkATgBkAIMAqQDKAOUA8wDqAMUA
jgBDAOz/l/9Q/y3/L/86/z3/Rv9U/2n/eP+I/53/sP/B/87/2f/i/+n/6//r/+z/7v/u
/+7/7v/u/+7/8P/w//D/8P/v/+//7//w//D/8P/x//H/8//z//P/8//y//L/8v/z//X/
9f/1//X/8//0//T/9f/1//X/9f/2//T/9P/1//X/9//4//j/+P/3//f/+P/4//j/+f/6
//z/+v/7//z//f/+////AAAAAAMABAAGAAcACAAKAA0ADwAPABIAFAAWABkAGwAfACIA
JQAoACsALgAxADQANwA6AD8AQwBGAEcARwBJAEwATgBQAFIAUwBVAFUAVQBVAFUAVwBX
AFYAUwBQAE4ASgBHAEQAPwA7ADcAMwAwACsAJwAkAB8AHAAXABMADwANAAkABgADAAEA
//8AAPz/+//6//j/9//2//X/9f/1//T/8//x//H/8P/w//D/8P/u//D/8P/v/+//7//x
//H/8f/y//L/8f/x//H/8f/x//H/8f/x//H/8f/w/+7/7v/t/+3/7//v/+//8P/u/+3/
7f/t/+v/7P/s/+z/7v/t/+3/7f/t/+7/7v/u/+7/7v/u/+7/7v/u/+//7//w//D/8P/x
//L/8v/y//L/9P/0//T/9P/0//X/9f/1//f/9//4//j/+P/4//j/+P/6//r/+f/5//n/
+f/5//n/+v/6//n/+f/5//n/+P/4//n/+f/5//n/+//7//r/+v/6//n/+f/5//v/+//7
//v/+v/6//r/+v/8//z//P/8//z//P/7//v/+v/6//r/+v/7//v/+//7//r/+v/6//r/
+v/6//r/+v/8//z//P/6//j/+P/4//n/+f/5//n/+f/5//n/+f/5//f/9//3//f/9//3
//b/9v/2//b/9v/2//b/9f/1//b/9P/0//T/9P/2//b/9f/1//X/9v/2//b/9P/0//b/
9v/2//b/9v/2//f/9//3//r/+v/6//z//f/+//7//v/9//3//P/8//z//f/9//7//v/9
//3//f///wAAAQACAAAA/v/9//v/+v/5//j/+P/2//b/9f/0//L/8v/y//T/9v/2//T/
9P/y//H/8f/x//D/7//u/+z/6//q/+r/6//p/+n/6f/p/+v/6//r/+v/6v/q/+r/6v/s
/+3/8P/z//z/BgARABwALQBBAFQAbACLALEA1gDvAAEB+gDXAJwAUQD+/6n/Yv87/z3/
SP9N/1L/YP9z/4T/lv+p/77/z//c/+X/7v/1//f/9//4//r/+v/6//r/+v/6//z//P/8
//z/////////AAAAAAAAAQABAAEAAQABAAEAAgACAAIAAwADAAMAAwADAAUABgAGAAcA
BwAHAAcACAAGAAYABwAHAAkACgAKAAoACwALAAwADAAKAAsADAAOAA4ADwAQABEAEAAR
ABIAEgAVABYAGAAZABgAGgAdAB8AIAAkACcAKgAsAC0AMAAyADMANgA5ADwAQQBEAEcA
SgBNAFEAVABVAFcAWQBcAF4AYABiAGMAZQBlAGUAZQBlAGUAZQBkAGEAXgBcAFgAVQBS
AE0ASQBFAD0AOgA1ADEAMAArACgAIwAgAB0AHAAZABYAEwARAA8ADgAKAAkACAAIAAcA
BgAFAAUABQAEAAMAAwADAAIAAgACAAIAAAACAAIAAQABAAEA////////AAAAAP//////
/////////////////////v/8//z/+//7//3//f/9//7//f/7//r/+f/5//r/+v/6//j/
9//3//f/+f/6//r/+v/8//z//P/8//7//v//////AgACAAIAAwACAAIAAgACAAQABAAE
AAQABQAHAAgACQALAAsADAAMAAwADAAMAAwACgAKAAkACQALAAsACwALAAwADAALAAsA
CQAJAAgACAAHAAcABwAHAAcABwAGAAYACAAHAAcABwAHAAcABwAHAAQABAAEAAQABgAG
AAYABgAEAAQAAwADAAIAAgACAAIABQAFAAUABQADAAIAAQAAAP7//v/+//7/AAAAAAAA
/v/+//7//v////3//f/9//3//f/9//3//f/7//v/+//7//3//f/8//z//P/8//z//P/6
//n/+f/6//z//P/4//j/+P/4//j/+P/4//n/+f/5//r/+v/6//z///8AAAAAAAAAAP//
/f/8//7//////wAAAAD//////////wAAAQACAAIAAAD///3//P/7//r/+v/4//j/9//2
//b/9v/2//j/+v/6//j/+P/4//f/9//3//T/8//y//D/7//u/+7/7//v/+//7//v//H/
8f/x//H/8P/w//D/8P/u/+//8v/5/wIAEAAZACIAMQBFAFYAaACFAKcAxgDbAOkA5ADF
AJAATQAAAK//Zv89/z3/TP9V/1j/ZP9z/4L/kP+j/7b/yf/Y/+P/6v/1//f/9//4//r/
+v/8//z//P/8//z//P/8//z//f/9//3//v/+//7///////3//f/9//3//v/+//7/////
////////////AAAAAAEAAwADAAMABAACAAIAAwADAAMABAAEAAQABQAFAAYABgAEAAUA
BgAIAAgACQAKAAsACgALAAwADAAPABAAEgATABQAFgAZABsAGwAeACAAIgAlACcAKwAu
ADMANgA5ADwAPwBCAEUASABLAE8AUgBTAFUAVwBaAFwAXgBgAGEAYwBhAGEAYQBhAGEA
YQBgAF0AWgBYAFQAUQBMAEcAQwA/ADsAOAAzAC8AKgAlACIAHQAbABcAFQARAA4ACwAJ
AAcABgACAAEAAAD+//3//P/7//n/+f/4//f/+f/5//j/+P/2//b/9P/2//b/9f/1//X/
9//3//f/+P/2//X/9f/1//f/9//3//f/+f/5//n/+P/2//b/9f/1//X/9f/1//b/9P/z
//P/8//z//T/9P/0//b/9f/1//X/8//0//T/9P/0//T/9P/0//T/9P/1//X/9v/2//b/
9//4//j/+P/4//j/+P/4//j/9v/3//f/9//3//f/+P/4//j/+P/4//j/+P/4//f/9//3
//f/9//3//b/9v/1//X/9//3//b/9v/1//X/9f/1//X/9f/0//T/9P/z//P/8//z//P/
8//z//L/8v/y//L/8v/y//L/8v/y//L/8f/x//D/8P/w//D/7//v/+//7//u/+7/7v/u
/+7/7v/u/+7/7v/u/+7/7P/u/+7/7v/v/+3/7f/t/+3/6//r/+v/6//r/+v/6//r/+v/
6//q/+r/7P/s/+z/7P/q/+n/6f/q/+j/6P/q/+r/6v/q/+r/6//r/+v/7P/s/+z/7v/v
//D/8P/w/+//7//u/+7/7v/v/+//8P/w/+//7//v//P/9P/1//b/9P/y//H/7//w/+//
7v/u/+z/7P/r/+r/6P/o/+j/6v/s/+z/6v/q/+r/6f/p/+n/6P/n/+b/5P/j/+L/4v/j
/+P/4//j/+P/4//j/+P/4//m/+b/5v/m/+b/5//s//P//v8KABUAIAAzAEcAWABwAJEA
tQDWAO0A8QDeALcAegArANb/hf9I/y//N/9A/0X/Tv9g/3H/fv+O/6X/uv/H/9T/3f/m
/+v/7f/t/+7/8P/w//D/8P/w//D/8P/w//D/8P/v/+//7//w//L/8v/z//P/8v/x//D/
7//w//D/8P/x//H/8f/x//H/8f/y//L/8//x//H/8f/y//T/9P/1//X/9f/2//b/9v/3
//f/+P/4//j/+f/6//z//v///wAAAQACAAMABAAEAAUABgAIAAkACgAMAA8AEQARABQA
FgAYABwAHwAkACgAKQAsAC8AMgA2ADoAPgBCAEMARwBKAEsATQBPAFIAVABWAFgAWQBb
AFsAWwBbAFsAWQBZAFgAVQBSAFAATABJAEUAPwA6ADUAMQAuACkAJQAgABsAGAATABEA
DQALAAcAAgD///3/+//8//j/9//2//T/8//y//H/7//v/+7/7f/v/+//7v/u/+7/7v/s
/+7/7P/r/+v/6//t/+3/7f/u/+7/7f/t/+3/6//r/+v/6//r/+v/6//q/+z/7P/r/+v/
6f/p/+n/6v/q/+n/6f/p/+f/6P/o/+j/6P/n/+f/5//p/+r/6v/q/+r/6v/q/+r/7P/s
/+3/7f/s/+z/7P/t/+7/7v/u/+7/8P/w//D/8P/w//H/8f/x//H/8f/y//L/9P/0//T/
9P/0//T/8//z//X/9f/1//X/9v/2//X/9f/1//X/9P/0//X/9f/1//X/9//3//b/9v/0
//P/8//z//X/9f/1//X/9P/0//T/9P/0//T/9P/0//L/8v/x//H/8P/w//D/8P/z//P/
8//z//D/8P/w//D/8P/w//D/8P/w//D/8P/u/+7/7v/u/+//8f/x//H/8f/v/+//7//v
/+//7//v/+//7//v/+7/7v/u/+7/7v/u//D/7//v//D/8P/w//D/8P/w//D/7//v/+//
8P/w//D/8v/y//T/9P/y//L/8v/y//L/8//z//P/9P/0//T/9v/5//r/+v/6//n/+f/4
//j/+v/7//v//P/8//v/+//7//3//v///wAAAAD+//3/+//6//n/+P/4//j/+P/3//b/
8v/y//L/9P/2//b/9P/0//T/8//z//P/9P/z//L/8P/v/+7/7v/v/+3/7f/t/+3/7//v
/+//7//w//D/8P/w/+7/8f/y//f/AAAKABMAHAArAD8AVgBsAIkAsQDWAPMABwEIAesA
vAB3ACYAz/+C/0v/P/9G/0v/UP9e/3H/hP+U/6f/uv/N/9z/5//y//f/+//7//z//v/+
//z//P/8//z//P/8//z//P/9//3//f/+//7//v////////////////8AAAAAAAABAP//
////////AQACAAIAAwABAAEAAQACAAIAAgADAAMAAwAEAAQABAAFAAUABgAGAAgACQAK
AAwACwALAAsACwAMAA0ADgAOABEAEgAUABUAFAAWABkAGwAbAB4AIAAiACUAJwArAC4A
MQA0ADcAOgA9AEAAQwBGAEkATQBQAFEAVABXAFsAXgBeAGAAYQBjAGUAZQBlAGUAZQBl
AGQAYQBgAF4AWgBXAFYAUQBNAEkAQwBAADsANwAyAC0AKgAlACEAHQAbABcAFAARAA8A
DQAMAAgABwAGAAQAAwACAAEAAQABAAAA//8BAAEAAAAAAP///v/7//z//v/9//3//f/9
//3//f/+//7//f/9//3////////////+//3//P/6//z//P/7//v/+//7//v//P/8//v/
+//7//v//P/8//z/+v/5//n/+f/5//r/+v/6//r/+v/6//r/+P/4//n/+f/8//z//P/9
//3//P/7//r//P/8//z//P/8//3//f/9//v/+//8//z//P/8//z//P/8//z/+//7//3/
/f/9//3//f/8//r/+f/7//v/+v/6//v/+//7//v/+f/5//j/+P/6//n/+f/5//f/9//3
//f/9v/2//b/9v/4//j/+P/4//b/9v/1//X/9f/2//f/+P/3//f/9//3//b/9v/2//b/
9v/2//b/9v/4//j/+P/2//b/9v/2//f/9//3//f/9//3//f/9//3//n/+f/5//n/9//3
//b/9v/0//T/9P/0//b/9f/1//b/9P/0//T/9P/0//T/8//z//H/8v/y//L/8v/y//L/
8//x//H/8f/x//H/8f/x//P/9P/y//L/8v/y//D/8f/x//H/9P/0//T/9v/1//b/9v/2
//f/9//2//b/9v/3//f/+P/2//X/9f/1//j/+v/8//7/+//4//b/8//y//H/8P/w/+7/
7v/t/+z/6v/q/+r/7P/u/+7/7P/s/+z/6//r/+v/7P/r/+r/6P/n/+b/5v/n/+f/5//n
/+f/5//n/+f/5//o/+j/6P/o/+r/6//u//P//P8KABMAHAAvAEUAVgBuAI0AsQDSAOkA
9QDoAMUAkABHAPT/of9c/zf/Of9E/0n/Tv9e/3H/gP+Q/6X/uv/J/9T/3//q/+//7//x
//L/9P/0//L/8v/y//L/8v/y//L/8v/1//X/9f/2//X/9P/0//P/9P/1//b/9//4//j/
+P/5//f/9//3//f/+f/6//r/+//7//v/+//8//7//v////////8AAAAAAAABAAEAAgAC
AAAAAQACAAQABAAFAAYABwAKAAsADAAMAAsADAAOAA8AEAASABUAFwAXABoAHAAeACEA
IwAnACoALQAwADMANgA5ADwAPwBCAEMARwBKAEsATwBRAFQAVgBXAFgAWABZAFoAWwBc
AF0AWwBbAFoAVwBUAFIATgBLAEoARQBBAD0ANwA0AC8AKwAqACUAIgAdABcAEwARAA0A
DAAJAAcABQACAP7//f/8//z/+//6//n/9//3//b/9f/z//P/8v/y//T/9P/y//T/9P/z
//P/8//x//H/8f/y//T/8//z//P/9f/1//X/9f/z//P/8//y//D/8P/v/+//8f/x//H/
8v/w/+//7//v/+//8P/w//D/8v/x//H/8f/x//L/8v/y//T/9P/0//T/9P/0//X/9f/4
//j/+P/5//j/+P/4//j/+v/6//r/+v/4//n/+f/5//n/+f/6//r/+P/4//j/+P/4//j/
9//3//f/9//3//f/9v/2//X/9f/1//X/9P/0//f/9//3//f/9v/1//P/8v/0//P/8//z
//H/8f/x//H/8v/y//L/8v/w//D/8P/w//D/8P/v/+//8P/w//D/8P/w/+//7v/t/+3/
7v/v//D/8P/w//D/8P/u/+7/7v/s/+7/7v/u/+//7f/t/+3/7f/v/+//7//v/+7/7f/s
/+v/7P/t/+3/7v/s/+z/7P/s/+r/6f/p/+r/7P/s/+z/7P/q/+r/6f/p/+n/6v/s/+z/
7P/s/+r/6//r/+v/7P/s/+z/7v/v//D/8P/w/+//7//u/+7/8P/x//H/8v/w/+//7//v
//P/9P/1//b/9P/y//H/7//s/+v/6v/q/+n/6v/q/+r/6P/o/+j/6v/r/+r/5//m/+j/
5//n/+f/5P/j/+L/4P/h/+D/4P/h/+H/4f/h/+H/4f/h/+H/4f/g/+D/4P/g/+D/4f/k
/+v/9v8CAAsAFgAnAD0ATABiAIMApwDEANkA4QDQAKkAcAAnANT/hf9G/yf/Lf84/z3/
SP9Y/2f/dP+I/5v/sP/B/9D/2f/i/+f/6f/p/+r/7P/s/+z/7P/s/+z/7P/s/+z/7P/t
/+3/7f/u/+7/7v/v/+//7f/t/+3/7f/w//D/8P/x/+//7//v/+//8f/y//L/8//z//P/
8//0//L/8v/z//P/9f/2//b/9v/1//X/9v/2//j/+f/6//z//P/9//7////+////AAAA
AAMABAAGAAcABgAIAAsADQANABAAEgAUABkAGwAfACIAJAAmACgAKgAvADIANQA4ADsA
PwBCAEMARQBHAEoATABOAFAAUQBTAFMAUwBTAFMAUwBTAFIATwBMAEoARgBDAEAAOwA3
ADMALQAqACUAIQAcABcAFAAPAAwACQAIAAUAAAD9//v/+f/4//T/8//y//L/8f/w/+//
7f/t/+z/6//t/+3/7P/s/+r/6v/o/+r/7P/r/+v/6//p/+n/6f/q/+r/6f/p/+n/6f/p
/+n/6f/p/+n/6f/o/+b/5v/l/+X/5//n/+f/6P/o/+f/5//n/+f/6P/o/+j/6P/n/+f/
5//n/+j/6P/o/+j/6P/o/+j/6P/o/+n/6f/q/+r/6v/r/+r/6v/q/+r/7P/s/+z/7P/s
/+3/7f/t/+v/6//s/+z/7v/u/+7/7v/u/+7/7f/t/+3/7f/t/+3/8P/w/+//7//u/+3/
6//q/+3/7f/t/+3/6//r/+r/6v/s/+v/6//r/+v/6//r/+v/6P/o/+j/6P/p/+r/6//s
/+r/6v/p/+n/6P/o/+j/6P/n/+f/5//n/+b/5v/m/+b/6P/o/+j/6P/o/+j/6P/m/+j/
6P/o/+n/5//n/+f/5//n/+f/5//n/+f/5//n/+f/5//n/+b/5v/m/+b/5v/m/+b/5f/l
/+b/5v/m/+b/5v/m/+b/5f/l/+f/6P/o/+b/5v/m/+b/5v/m/+b/5//n/+f/6P/o/+j/
6v/t/+7/7v/u/+3/7f/s/+z/7f/v//D/8v/w/+//7//v//H/8v/z//T/9f/0//T/8//w
/+//7v/u/+3/7v/u/+7/7P/s/+z/7v/w//D/7v/u/+7/7f/t/+3/6v/p/+j/5v/n/+b/
5v/n/+f/5//n/+f/5f/l/+X/5f/m/+b/5v/m/+j/5//q/+//+P8EAA0AFgAnAD0ATgBk
AIEApwDIAOEA8QDqAMsAkgBJAPb/o/9e/zX/Nf9C/0n/TP9a/23/ev+G/5n/sP/D/9D/
2//k/+v/7//v//D/8v/y//L/8v/y//L/8v/y//L/8v/z//P/8//0//T/9P/1//X/9f/1
//X/9f/2//b/9v/3//n/+f/5//n/9//4//j/+f/5//n/+f/6//z//P/9//3/+//8//z/
/P/9//3//v/+/wAAAQACAAQAAgADAAQABQAGAAcACAAIAAsADAAOAA8ADgAQABMAFQAX
ABoAHAAeACMAJQApACwALgAwADIANAA3ADoAPQBAAEMARwBKAEsATwBRAFQAVgBYAFoA
WwBdAF0AXQBdAF0AXQBdAFwAWQBYAFYAUgBPAEwARwBDAD8AOwA4ADMALwAqACUAIgAd
ABsAFwAVABEADgALAAkABwAEAAAA///+/wAA///+//3/+//7//r/+f/5//n/+P/4//j/
+P/2//j/+P/3//f/9//1//X/9f/2//b/9f/1//X/9f/1//X/9f/1//X/9f/0//T/9P/z
//P/8f/x//H/8v/y//H/8f/x//H/8v/y//L/8v/x//H/8f/z//T/9P/0//b/9v/2//b/
9v/2//f/9//6//r/+v/7//r/+v/6//r//P/8//z//P/8//3//f/9//3//f/+//7//v/+
//7//v/+//7//f/9//3//f/9//3//v/+//3//f/9//3//P/8//v/+//7//v/+//7//r/
+v/6//n/+f/5//v/+//7//v/+P/4//j/+P/6//r/+v/6//r/+v/5//n/+P/4//j/+P/5
//n/+f/5//b/9v/2//b/+P/4//j/+P/2//b/9v/0//T/9P/0//X/9f/1//X/9f/1//X/
9f/1//f/9//3//f/9//3//b/9v/2//b/9v/2//b/9f/1//b/9v/2//b/9v/4//j/9//3
//X/9v/2//b/9v/2//b/9//3//f/9//4//b/9v/2//b/9P/1//X/9f/4//j/+P/6//v/
/P/8//z///////7//v/+//////8AAAAA////////AwAEAAUABgAEAAIAAQD//wAA///+
//7//P/8//v/+v/2//b/9v/4//z//P/6//r/+v/5//n/+f/4//f/9v/0//X/9P/0//X/
9f/1//X/9f/1//X/9f/1//T/9P/0//T/9v/3//b/+/8GABIAGwAiADEASQBcAHAAjQCz
ANYA8wAFAQQB4wCwAGsAGADB/3b/S/9H/1L/Vf9a/2r/ff+M/5z/rf/A/9P/4P/p//L/
+/////3//v8AAAAAAAAAAAAAAAACAAIAAgACAAUABQAFAAYABgAGAAcABwAHAAcABwAH
AAYABgAGAAcACQAJAAkACQAJAAoACgALAAsACwALAAwADAAMAA0ADQANAA4ADgAOAA8A
DwAQABAAEAARABIAFAAUABUAFgAXABYAFwAYABgAGQAaABwAHQAgACIAJQAnACcAKgAs
AC4ALwAxADUAOAA7AD4AQQBEAEcASgBNAFAAUwBXAFoAWwBfAGEAZABmAGgAagBrAG0A
bwBvAG8AbwBtAG0AbABpAGoAaABkAGEAXgBZAFUAUQBNAEoARQBBADwANwA0AC8AKwAn
ACUAIQAgAB0AGwAZABYAEgARABAADgANAAwACwAKAAsACwALAAsACwAKAAoACgAKAAgA
CgAKAAkACQAJAAsACwALAAwACgAJAAkACQAJAAkACQAJAAkACQAJAAgACAAIAAcABwAH
AAcABwAIAAgABwAHAAcABQAGAAYABgAGAAUABQAFAAUABgAGAAYABwAIAAkACgAKAAoA
CwALAAoACgAKAAsADgAOAA4ADgAOAA4ADgAOAA4ADwAPAA8ADwAPABAAEAAQABAAEAAQ
ABAAEAAPAA8ADwAPAA8ADwAQABAADwAPAA8ADwAOAA4ADwAPAA8ADwAPAA8ADgAOAA4A
DQANAA0ADQANAA0ADQAMAAwADAAMAAwADAAMAAwADgAOAA0ADQAMAAwADAAMAAsACwAL
AAsADAAMAAwADAAMAAwADAAMAAwADAAMAAoACAAIAAgACQALAAsACwALAAsACwALAAsA
CwALAAsACwALAAsACgAKAAwADAAMAAwADAALAAsADAAMAAwADAAMAAwADAALAAsAEQAQ
AA4ADAAMAAwADAAMAAwADQANAA0ADgAOAA4AEAATABQAFAAUABUAFQAUABQAFAAVABUA
FgAWABUAFQAVABcAGAAZABoAGgAYABcAFQAVABUAFQAWABIAEgARABAADgAOAA4AEAAS
ABIAEAAQABAADwAPAA8ADAALAAoACAAJAAgACAAJAAsACwALAAsADQANAA0ADQAOAA4A
DgAOAA4ADwAQABcAHgAoADMAOgBJAF0AcgCEAJ0AvQDeAPkABwEGAe0AvgB/ADIA4/+a
/2f/W/9m/23/cv98/43/nP+s/7//1P/l//D/+/8GAA8AFQAVABYAGAAYABYAFgAWABYA
GAAYABgAGAAZABkAGQAaABgAGAAZABkAGwAbABsAGwAcABwAHAAdAB0AHQAdAB0AHQAe
AB4AHwAhACEAIQAiACIAIgAjACMAJQAmACYAJgAnACcAKAAoACgAKQAqACwAKgArACwA
LQAwADEAMgAyADMANAA2ADcAOAA6AD0APwA9AEAAQgBEAEUARwBLAE4AUwBWAFkAXABe
AGAAYgBkAGcAawBuAG8AcgB1AHkAfAB8AH4AfwCBAIMAgwCDAIMAgwCDAIIAfwB+AHwA
eAB1AHIAbQBpAGUAXwBcAFcAUwBOAEkARgBBAD8AOwA5ADUAMAAtACsAKQAoACQAIwAi
ACAAHwAeAB0AHQAdABwAGwAbABsAGgAaABgAGAAWABgAGAAXABcAFwAXABcAFwAYABgA
FwAXABcAFwAXABcAFwAXABcAFwAWABYAFgAVABUAFwAXABcAGAAWABUAFQAVABUAFgAW
ABYAGAAXABcAFwAXABgAGAAYABkAGgAbABwAHAAcAB0AHQAeAB4AHgAfACAAIAAgACAA
IAAgAA==
         </WaveFormData>
      </LeadData>
      <LeadData>
         <LeadByteCountTotal>10000</LeadByteCountTotal>
         <LeadTimeOffset>0</LeadTimeOffset>
         <LeadSampleCountTotal>5000</LeadSampleCountTotal>
         <LeadAmplitudeUnitsPerBit>4.88</LeadAmplitudeUnitsPerBit>
         <LeadAmplitudeUnits>��V</LeadAmplitudeUnits>
         <LeadHighLimit>2147483647</LeadHighLimit>
         <LeadLowLimit>268435456</LeadLowLimit>
         <LeadID>V4</LeadID>
         <LeadOffsetFirstSample>0</LeadOffsetFirstSample>
         <FirstSampleBaseline>0</FirstSampleBaseline>
         <LeadSampleSize>2</LeadSampleSize>
         <LeadOff>FALSE</LeadOff>
         <BaselineSway>FALSE</BaselineSway>
         <ExcessiveACNoise>FALSE</ExcessiveACNoise>
         <MuscleNoise>FALSE</MuscleNoise>
         <LeadDataCRC32>1145412912</LeadDataCRC32>
         <WaveFormData>
AAAAAAAAAAD+//7//v/+//z//P/8//z//v/+//7//v/9//z/+//6//z//P/8//z//P/8
//z//P/6//r/+v/6//z//P/8//z/+v/6//r/+v/7//z//f/+//z//P/8//z//v/+//7/
/v/+//7//v/+//7//v/+//7/AAAAAAAAAAAAAAAAAAAAAP7//v/+//7//v/+//7//v/+
//7//v/+/wAAAAAAAAAA///+//3//P/8//z//P/8//z//P/8//z/+v/6//r/+v/8//z/
/P/8//r/+v/6//r/+P/4//j/+P/4//j/+P/4//j/+P/4//j/+P/4//j/+P/4//j/+P/4
//b/9v/2//b/+P/4//j/+P/4//j/+P/4//b/9v/2//b/9P/0//T/9P/0//T/9P/0//T/
9P/0//T/9v/2//b/9v/0//T/9P/0//L/8v/y//L/8v/y//L/8v/z//P/9P/0//X/9P/z
//T/9f/2//j/+f/7//v/+//7//z/+//6//n/+f/5//n/+//8///////+//z//P/7//r/
+//7//n/+f/4//j/9f/0//P/8//0//b/9P/z//P/8v/0//T/9P/y/+7/7f/t/+z/6//r
/+z/7P/s/+z/7P/s/+z/7P/s/+3/7f/u/+7/7f/v/+//7//x//b///8KAB0AMgBHAGcA
kQDAAO0AEQExAUcBQgEMAacAOQDo/7P/kP+I/5b/pf+p/6f/p/+s/6//tv/C/87/1v/d
/+P/6v/u/+7/8P/x//L/8P/w//D/8P/w//D/8P/w//D/8f/x//H/8//0//T/9f/0//L/
8f/x//H/8f/y//L/9P/0//T/9P/z//P/8//0//b/9v/2//b/9P/0//X/9f/2//b/9v/2
//n/+v/6//r/+f/5//j/9//6//v/+//9//3//f/+//7/AAABAAIABAAEAAYABwAJAAoA
CwANAA4AEQATABYAFwAYABsAHgAfACIAJgArAC8AMQAzADUAOAA4ADoAPABAAEIARABE
AEQARQBGAEYARgBGAEYARQBDAEIAQAA+ADwANgA0AC8AKwAlACEAHQAZABYAEgAPAAsA
CAAGAAMAAAD9//z/+f/4//b/9P/z//P/8v/x//D/7//t/+3/7P/s/+r/6v/p/+n/6//r
/+v/6//r/+v/6//r/+v/6//q/+r/6v/q/+r/6v/o/+j/6P/o/+r/6v/q/+r/6v/q/+r/
6v/q/+n/6f/p/+r/6v/r/+v/6f/p/+n/6f/p/+n/6f/p/+n/6f/q/+r/7P/s/+z/7P/s
/+z/7P/t/+v/7P/s/+z/7//v/+//7//u/+3/7P/r/+7/7v/u/+7/7v/u/+7/7//t/+3/
7f/t/+//7v/u/+7/7v/u/+//7//v/+//7//u/+z/7P/s/+v/6//s/+z/7P/t/+3/7P/s
/+r/6v/q/+r/7P/s/+z/6v/s/+3/7f/t/+z/6//q/+n/6f/p/+j/5//n/+f/5//n/+f/
5//n/+f/5//n/+f/5//o/+j/6P/o/+f/5//n/+f/5f/l/+X/5f/o/+j/5//n/+f/5//n
/+f/5//n/+f/5f/l/+b/5v/m/+b/5v/n/+f/6f/o/+j/6f/n/+b/5v/n/+n/6f/p/+n/
5//n/+f/5//l/+f/5v/o/+j/6P/o/+j/5//n/+j/6P/q/+r/6v/s/+z/7P/t/+v/6//r
/+v/6//t/+3/7f/v/+//7//v//H/8v/1//X/9P/y//L/8f/w/+//7//t/+3/7P/s/+n/
6P/n/+f/6P/s/+z/6//r/+r/6v/q/+r/6P/m/+X/5f/k/+P/4//k/+T/5P/k/+T/5P/k
/+T/5P/n/+f/6P/o/+f/5f/l/+f/7f/0//3/CgAbADIASwBrAJcAxgDxABUBNQE/ASQB
2ABtAAkAxP+X/4T/jP+c/6H/o/+l/6f/qv+x/7r/xv/Q/9j/3//n/+r/6v/q/+z/7f/u
/+7/7v/u/+7/7v/u/+7/7v/u/+//7//v/+//8P/w//H/8f/w//D/8f/x//H/8v/y//T/
9P/0//T/8//z//P/9P/0//T/9P/0//T/9P/1//X/+P/4//j/+P/4//j/9//2//j/+f/5
//n/+v/7//v//f/9//3//v/+/wAAAQACAAQABAAGAAcACQAKAAsADQAOABEAEwAWABcA
GgAdACAAIQAlACgALAAvADEAMwA1ADgAOAA6ADwAQABEAEYARgBGAEcASABIAEgASABI
AEcARQBCAEAAPgA8ADYANAAvACsAKQAlACEAHQAYABQAEQANAAwACgAHAAQAAQAAAP3/
/P/6//j/9//3//b/9f/0//P/8//z//L/8v/0//T/8//z//H/8f/x//H/8f/x//H/8f/y
//P/8//0//L/8v/y//L/8v/y//L/8v/y//L/8v/y//L/8v/y//L/8v/x//H/8f/w//D/
8f/x/+//7//v/+//8f/x//H/8f/x//H/8v/y//L/8v/y//L/8v/y//L/8//z//T/9P/0
//P/8//z//P/9f/1//X/9f/2//b/9v/2//b/9v/2//f/+f/5//n/+f/3//b/9v/2//b/
9v/3//f/9//3//f/9v/0//T/9P/z//X/9v/2//b/9f/1//T/9P/0//T/9P/0//T/9P/0
//L/8v/z//P/8//z//P/8//z//P/8//y//H/8f/x//H/8f/z//P/8//z//L/8f/w/+//
8v/y//L/8v/x//H/8f/x//H/8f/x//H/9P/0//P/8//x//H/8f/x//P/8//z//H/8//0
//T/9P/0//T/9f/1//P/8v/y//P/8//y//L/8//1//X/9f/1//P/8//z//P/8//z//b/
9P/0//T/9P/y//H/8f/y//T/9v/2//b/+P/4//j/+f/3//f/9//3//n/+//7//v/+f/5
//n/+f/9//7/AQABAP7//P/8//v/+v/5//n/9//3//b/9v/z//L/8f/x//L/9P/0//P/
8//y//L/8v/y//D/7v/t/+3/7P/r/+v/7P/q/+r/6v/q/+z/7P/s/+z/6//r/+z/7P/r
/+3/7f/v//P/+v8DAA4AHQAwAEcAaQCVAMQA7QARATEBPQEiAdQAawALAMr/n/+M/5L/
ov+p/6n/qf+r/7D/t//C/8z/2P/g/+X/6//u/+7/8P/y//P/9P/0//T/9P/0//T/9P/0
//T/9v/3//f/9//3//j/+P/5//n/+P/4//n/+f/5//r/+v/4//j/+P/4//v/+//7//z/
+v/6//r/+v/4//j/+f/5//v//P/9//7//f/+//7//v8AAAEAAQABAAIAAwADAAUAAwAD
AAQABAAIAAkACgAMAAsADAAMAA0AEQATABYAGAAZABsAHgAfACAAIwAmACcAKwAuADIA
NQA1ADcAOQA8AEAAQgBEAEgASABKAEoASgBLAEwATABMAE4ATgBNAEsASABGAEQAQgA+
ADwANwAzAC0AKQAlACEAHwAcABoAFwAUABIADwAMAAkACAAFAAQAAgAAAP/////+//3/
/P/7//v/+//6//r/+v/6//n/+f/5//n/+f/5//n/+f/5//n/+f/5//j/+P/4//j/+P/4
//b/9v/2//b/+P/4//j/+P/4//j/+P/4//j/9//3//f/9v/2//f/9//3//f/9//3//X/
9f/1//X/9//3//j/+P/4//j/+P/4//r/+v/6//v/+//8//z//P/8//v/+v/5//v/+//7
//v//P/8//z//P/+//7//v///////////////f/8//z//P/+//7///////////////7/
/P/8//z/+//7//z//P/8//v/+//6//r//P/8//z//P/8//z//P/6//j/+f/5//n/+//7
//v/+//6//n/9//1//X/9f/1//X/+P/5//r/+//5//n/+f/5//j/+P/4//j/9//3//f/
9//1//X/9f/1//j/+P/3//f/9//3//f/9//3//f/9//1//f/+P/4//j/9v/2//f/9//1
//T/9P/1//f/+P/2//b/9v/2//b/9v/2//X/9f/2//j/+v/6//r/+v/6//r/+//7//v/
+//7//v//f/9//3//f/9//3//f///wAAAwADAAIAAAAAAP///v/9//3/+//7//r/+v/3
//b/9f/1//b/+P/4//f/9//2//b/9v/2//b/9P/z//P/8P/v/+//8P/w//D/8P/w//L/
8v/y//L/8f/x//L/8v/x//H/8//1//v/BAANABgAKQA8AFEAbwCbAMgA8QATATEBQwEu
AegAgQAbANb/qf+S/5b/qv+1/7f/tf+1/7b/u//C/87/2v/i/+X/6f/w//L/8//2//j/
+v/4//j/+P/4//r/+v/6//r/+P/5//n/+f/5//r/+v/7//n/+P/4//n/+//7//z//P/6
//r/+v/6//v/+//7//z//P/8//z//P/8//z//f/9//7//v/+//7///8AAAAAAAAAAAEA
AQABAAAAAQABAAMABQAFAAYABgAGAAcACAAKAAoADAANAA8AEgATABUAFgAZABsAHgAf
ACQAJwAqACsALQAwADQANwA7AD0APwBCAEIARABGAEoATABOAE4ATgBPAFAAUABQAE4A
TgBNAEsASgBIAEYARABAAD4AOQA1AC8AKwAnACMAIgAeABsAFwASABAADQAKAAkACAAF
AAQAAgAAAP/////+//3//P/7//3//f/8//z//P/8//v/+//5//n/+f/5//n/+f/5//n/
+f/5//j/+P/4//j/+P/4//r/+v/6//r/+//8//3//v/9//z/+//6//r/+f/5//n/+P/4
//n/+f/5//n/+f/5//v/+//7//v/+v/5//n/+P/2//b/9v/2//j/+P/4//n/+f/6//r/
+v/5//n/+f/5//v/+//7//v/+//6//n/+P/6//r/+v/7//v/+//7//v/+//6//r/+v/6
//r/+//7//r/+f/4//b/9//4//n/+f/3//j/+P/4//X/9f/0//T/9v/2//b/9v/0//T/
9P/y//T/9f/1//X/8//z//P/8//1//X/9P/z//P/8//z//P/8//z//P/8//x//H/8f/x
//L/8v/y//L/7//v/+//7//w//H/8v/z//L/8v/x//H/8f/x//H/8f/x//H/8f/v//H/
8v/y//L/8v/y//P/8//x//D/8P/x/+//7v/v//D/8f/y//L/8f/x//L/8v/0//T/9P/4
//j/+P/5//b/9f/0//P/9f/3//f/9//1//X/9f/1//n/+v/9//3/+//4//f/9f/0//P/
8//x//P/8v/y/+//8P/v/+//8P/w//D/7//v/+7/7v/u/+7/7P/q/+n/6f/m/+X/5f/m
/+b/5v/m/+b/5v/m/+b/5v/n/+f/6P/o/+f/5//n/+v/8//+/wkAFgAnADwAVQB7AKkA
2AABASUBPwFDARoBwABPAPP/uP+R/4b/kv+i/6f/p/+n/6n/rP+x/77/yv/U/9z/4f/n
/+r/7P/q/+z/7f/u//D/8P/w//D/7v/u/+7/7v/u/+//7//v/+//8P/w//H/7//u/+7/
7//x//H/8v/y//L/8v/y//L/8//z//P/9P/y//L/8v/y//T/9P/1//X/+P/4//j/+P/4
//j/9//2//b/9//3//f/+v/7//v//f/9//3//v/+/wAAAQACAAQABAAGAAcACQAKAAsA
DQAOABIAFQAZABsAHQAfACEAIQAkACgALQAxADIAMwA0ADYAOgA8AD4AQgBCAEQARABE
AEcASABIAEgASABIAEcARQBAAD4APAA6ADQAMgAtACkAJQAhAB0AGQAWABIADwALAAoA
CAAFAAIA/f/8//n/+P/4//b/9f/1//T/8//y//H/7//v/+7/7v/u/+7/7f/t/+3/7f/t
/+3/6//r/+v/6//t/+3/7P/s/+7/7v/u/+7/7P/s/+z/7P/s/+z/7P/s/+7/7v/u/+7/
7P/r/+v/6//q/+r/6//r/+v/6//r/+v/6//r/+v/6//t/+3/7v/u/+z/7P/s/+z/7v/u
/+7/7//t/+7/7v/u/+//7//v/+//8f/x//H/8f/w//D/8P/w//D/8P/w//H/8//z//P/
8//z//L/8v/y//L/8v/z//P/8//z//P/8v/w//D/8P/v/+//8P/w//D/8f/x//D/8P/u
/+7/7v/u//D/8P/w/+7/7v/v/+//7//v/+//7//v/+//7//u/+3/7f/t/+3/7f/t/+3/
7f/t/+3/7f/t/+3/7v/u/+7/7v/t/+3/7f/t/+3/7f/t/+3/7v/u/+3/7f/t/+3/7f/t
/+//7//v/+3/6//s/+z/7P/s/+z/7f/t/+3/7P/s/+3/7f/s/+z/7f/v/+//7//v/+7/
7f/s/+v/6//t/+//8P/u/+7/7v/u/+7/7f/t/+7/7v/w//D/8P/y//L/8v/z//X/9f/1
//X/8//1//X/9f/1//X/9f/1//X/9v/5//n/+P/2//b/9f/2//X/9f/z//P/8v/y/+//
7P/r/+v/7P/w//D/7//v/+z/7P/s/+z/6//q/+r/6//q/+n/6f/q/+j/6P/o/+j/6P/o
/+j/6P/p/+n/6v/q/+v/7f/r/+3/8f/2//3/CAAXACoAQwBjAI8AvgDrABMBMwFHAT4B
BAGhADUA5v+x/5D/iv+W/6H/o/+j/6f/rP+z/77/yP/S/9z/4f/n/+z/8P/u//D/8f/y
//L/8v/y//L/9P/0//T/9P/0//X/9f/1//X/9v/2//f/+f/4//j/+f/3//f/+P/4//j/
+P/4//j/+f/5//n/+v/4//j/+P/4//r/+v/7//v/+v/6//r/+v/7//z//P/8//7/////
/////v//////AQADAAMABAAEAAYABwAIAAoACgAMAA0ADwAQABEAEwAUABUAFwAaABsA
IAAjACYAJwAnACoALgAxADMANQA3ADoAPgBAAEIARgBHAEgARwBGAEgASgBLAEwASgBK
AEkARwBGAEQAQgBAADwAOgA1ADEALQApACUAIQAgABwAGQAVABAADgALAAgABQAEAAEA
AAD+//z/+//7//r/+f/4//f/+f/5//j/+P/2//b/9f/1//X/9f/1//X/9f/1//X/9f/1
//X/9P/0//T/9P/0//T/9P/0//T/9P/y//L/8v/y//T/9P/0//T/8v/x//H/8f/y//L/
8//z//P/8//z//P/8//z//P/8//z//P/9P/0//T/9P/0//T/8v/y//L/8//1//b/9v/2
//X/9f/1//X/9//3//f/9//2//b/9v/2//j/+P/4//n/9//3//f/9//5//j/+P/4//r/
+v/7//v/+v/5//j/9v/4//j/+P/3//f/+P/4//j/9//3//b/9v/4//j/+P/4//b/9v/2
//T/9P/1//X/9f/1//X/9f/1//X/9f/0//P/8//z//P/8//z//P/8//z//H/8f/x//H/
9P/0//T/9P/z//P/8//z//P/8//z//P/8v/y//H/8f/z//P/8//z//P/8//z//H/8f/y
//L/8v/x//D/8P/v//H/8P/w//H/8//y//L/8//x//H/8f/x/+//7//v/+//8f/x//H/
8v/w//D/8P/w//L/8v/y//L/9P/z//L/8f/w//D/7//v//D/8f/0//X/9v/2//b/9v/3
//n/+f/5//n/+P/5//j/9//3//f/9//3//r//P8AAAEA/v/8//z/+//6//n/+f/3//X/
9P/0//H/8v/x//H/8v/2//b/9f/1//P/8v/x//D/7//u/+7/7//s/+v/6//s/+z/7P/s
/+z/7P/s/+z/7P/t/+3/7v/u/+//7//v//H/9f/8/wcAEgAlADoAUwB3AKMA0AD5ABsB
NwE/ASQB3ABxAA8A0P+j/47/lP+i/6n/q/+t/6//sv+7/8b/zv/Y/97/5f/t//L/8v/y
//T/9f/2//T/9P/0//T/9P/0//T/9P/2//f/9//3//b/9v/1//X/9v/2//f/+f/7//v/
/P/8//r/+v/6//r/+//7//v//P/6//r/+v/6//z//P/9//3//v/+//7//v///wAAAAAA
AAAAAQABAAEABAAFAAUABwAJAAkACgAKAAkACQAJAAoADAAOAA8AEQASABMAFQAWABcA
GQAcAB0AIgAlACgAKQApACwAMAAzADUANwA5ADwAPgBAAEIARgBIAEoASgBKAE0ATgBO
AE4ATABMAEsASQBGAEQAQgBAAD4APAA3ADMALwArACcAIwAiAB4AGwAXABIAEAANAAoA
CQAIAAUABAAAAP7//f/9//3//f/9//3//P/7//n/+P/4//j/9//3//n/+f/5//n/+f/5
//n/+f/3//f/9v/2//f/+P/5//r/+v/6//r/+v/6//r/+v/6//n/+P/3//b/+P/3//f/
9//4//j/+f/5//f/9//3//f/9//3//f/9//3//f/+P/4//r/+v/6//r/+P/4//j/+f/5
//r/+v/6//v/+//7//v//f/9//3//f/8//z//P/8//z//P/8//3//f/9//3//f/+//7/
//8AAP///v/+//3//f/9//3//P/+//7//v/9//3//v/+//7/+//7//r/+v/8//z//P/8
//z//P/8//r/+P/5//n/+f/5//n/+f/5//v/+//6//n/+//7//v/+//5//n/+f/5//v/
+//7//v/+v/6//r/+v/5//n/+f/5//n/+f/5//n/+v/6//n/+f/7//v/+//7//n/+f/5
//f/+P/6//v//P/6//r/+//7//r/+P/3//f/+f/6//z////+//3//P/7//n/+v/8//z/
/P/8//v/+f/4//j/+v/8//z//P/+//7//v////3//f/9//3///8BAAEAAQD/////////
/wMABAAHAAcACAAGAAYABQADAAEAAAD9//7//v////3//v/9//3//v////7//P/7//r/
+v/6//r/9v/0//P/8//0//P/8//0//P/8v/x//D/8v/y//L/8v/z//P/9P/0//P/8//1
//f///8IABEAHAAvAEQAXQCBAK8A3gAHAScBQwFLASoB2ABnAAkAzP+j/5D/mv+q/6//
r/+x/7H/sv+7/8j/0v/e/+b/7f/x//T/9v/2//j/+f/6//r/+v/6//r/+v/6//r/+v/8
//3//f/9//3//v/+/////f/8//z//f/9//3//v/+/wAAAAAAAAAAAQABAAEAAgACAAIA
AgACAAIAAgADAAMAAgACAAIAAgAFAAYABgAGAAgACQAJAAkACAAJAAkACwALAAsADAAM
AA4ADwAQABIAEgAUABUAFwAYABkAGwAcAB8AIQAkACUAJwApACsAKwAtADAANAA3ADcA
OQA7AD4AQgBEAEYASgBKAEwATABMAE0ATgBOAE4AUABQAE8ATQBIAEYARABCAD4APAA3
ADMALwArACcAIwAgABwAGQAVABIAEAANAAoABQAEAAEAAAAAAP7//f/9//7//f/8//v/
+f/5//j/+P/4//j/9//3//f/9//3//f/+f/5//n/+f/3//f/9v/2//j/+P/4//j/+P/4
//j/+P/2//b/9v/2//b/9v/2//b/9v/1//X/9f/2//b/9//3//X/9f/1//X/9f/1//X/
9f/3//f/+P/4//b/9v/2//b/9v/2//b/9//5//r/+v/6//n/+f/5//n/+//7//v/+//6
//r/+v/6//r/+v/6//v//f/9//3//f/7//r/+v/6//z//P/9//3/+//7//v/+v/6//r/
+v/5//v//P/8//z/+f/5//j/+P/4//j/+P/4//j/+P/4//b/9v/3//f/9//3//f/9//3
//f/9//2//X/9//3//f/9//1//X/9f/1//X/9f/1//X/9v/2//b/9v/1//X/9f/1//f/
9//3//f/9v/2//X/9f/1//X/9f/1//f/9//3//X/8//0//T/9P/0//T/9f/1//X/9P/0
//X/9f/0//T/9f/1//X/9f/1//X/9//3//X/9v/2//b/9v/2//b/9f/1//b/+P/6//r/
+v/8//z//P/9//v/+//7//v//f/////////9//3//f/9////AAADAAMAAwACAAMAAwAA
AP/////9/////v/+//v/+P/3//f/+P/8//z/+//7//j/+P/4//j/9v/0//P/8//0//P/
8//0//L/8v/y//L/8v/y//L/8v/z//P/9P/0//X/9f/z//X/+/8EAAsAFgAnADwAUQBx
AJsAygD1ABcBNQFFAS4B5gB7ABkA2P+t/5T/mP+q/7P/s/+z/7X/tP+3/8L/0P/c/+L/
5//t//L/9P/0//b/9//4//b/9v/2//b/9P/0//T/9P/2//f/9//3//f/+P/4//n/+f/4
//j/+f/5//n/+v/6//r/+v/6//r/+f/5//n/+v/8//z//P/8//7//v/////////+//3/
/P///wAAAAAAAAIAAwADAAMAAgADAAMABQAFAAUABgAGAAgACQAKAAwACgAMAA0ADwAS
ABMAFQAWABkAGwAeAB8AIgAlACgAKQApACwAMAAzADUANwA5ADwAPgBAAEIARgBGAEgA
SABIAEsATABMAEwATABMAEsASQBGAEQAQgBAAD4APAA3ADMALwArACcAIwAiAB4AGwAX
ABIAEAANAAoABwAGAAMAAgAAAP7//f/9//z/+//6//n/9//3//b/9v/2//b/9f/1//X/
9f/1//X/9//3//f/9//1//X/9P/0//T/9P/0//T/9P/0//T/9P/0//T/9P/0//b/9v/2
//b/9P/z//P/8//y//L/8//z//X/9f/1//X/8//z//P/8//1//X/9v/2//b/9v/2//b/
+P/4//j/+f/5//r/+v/6//v/+//7//v/+//7//v/+//8//z//P/8//z//P/8//3//f/9
//3//f/7//r/+v/6//z//P/9//3/+//7//v/+v/6//r/+v/5//n/+v/6//r/+f/5//j/
+P/4//j/+P/4//j/+P/4//b/9v/3//f/9//3//f/9//3//f/9//2//X/9//3//f/9//3
//f/9//3//X/9f/1//X/+P/4//j/+P/3//f/9//3//f/9//3//f/9v/2//X/9f/3//f/
9//3//f/9//3//X/9f/2//b/9v/0//T/9f/1//X/9P/0//X/9//2//b/9//3//f/9//3
//b/9f/0//P/9f/1//X/9v/4//j/+P/6//n/+P/3//b/9v/1//X/9v/2//j/+P/4//z/
/P/8//3//f/9//3//f/9//////////3//f/9//3/AQACAAUABQAEAAIAAgABAAAA////
//3//f/8//z/+f/4//f/9//4//j/+P/3//f/9v/2//b/9v/2//T/8//z//L/8f/x//L/
9P/0//T/9P/y//L/8v/y//H/8f/y//L/8//z//H/8//7/wIACQASACEANgBNAGkAkwDA
AO0AEQEvAT8BLgHuAIkAJQDc/63/lP+Y/6j/sf+z/7X/t/+4/73/xv/Q/9z/5P/p/+//
9v/6//j/+v/7//z/+v/6//r/+v/8//z//P/8//z//f/9//3//f/+//7///////7//v//
//////8AAAAAAAAAAAAAAAABAAEAAQACAAIAAgACAAIAAgACAAMAAwAEAAQABAAEAAUA
BgAGAAYABgAHAAcABwAJAAsADAAPAA4ADQANAAwADAANAA4AEAARABQAFgAZABgAGQAb
ABwAHQAfACIAIwAmACkALAAtAC8AMgA2ADkAOwA9AD8AQgBEAEYASABMAFAAUgBSAFIA
UwBUAFQAVABSAFIAUQBPAE8ATgBNAEwARgBEAD8AOwA4ADUAMgAvACoAJgAjAB8AHAAa
ABcAFAARABAADQAMAAgABgAFAAUABAADAAIAAQABAAEAAAAAAAAAAAD//////f/9//3/
/f/9//3//f/9//7//////wAA///+//3//P/+//7//v/+//z//P/8//z//P/8//z//P/8
//v/+//7//z//P/9//3/+//7//v/+//7//v/+//7//v/+//8//z//P/8//z//P/+//7/
/v////3//v/+//7/AQABAAEAAQD//////////wIAAgACAAIAAAAAAAAAAQABAAEAAQAB
AAEAAAAAAAAAAAAAAAEAAQADAAMAAwACAAAAAAAAAP//AQACAAIAAgABAAEAAAAAAP7/
/v/+//7///8AAAEAAAD+//////////3//f/9//3///////7//f/9//3//f/9//3//f/9
//3//f/9//3//f/+//7//v/+//3//f/9//3//P/7//r/+f/7//z//P/9//3//f/9//3/
+//7//v/+f/5//r/+v/6//z//P/9//3/+//6//r/+//5//j/+P/5//v/+//7//v/AwAB
AP3//P/8//z//P/8//7//f/9//7//P/+//7//v8AAAAAAAABAAMAAwADAAMAAQADAAMA
AwAFAAUABQAFAAUABgAJAAkACgAIAAgABwAGAAUABQADAAEAAAAAAP3//v/9//3//v8C
AAIAAQABAP7//v/+//7//P/6//n/+f/4//f/9//4//r/+v/6//r/+P/4//j/+P/7//v/
/P/8//v/+//7//v///8GAA8AGAAnAD4AVQBzAJkAxADtAA8BLQFDATwBBAGhADkA8P/B
/6D/mv+q/7n/u/+7/7v/vP/B/8r/1P/a/+D/5//x//j//P/8//7///8AAP7//v/+//7/
AAAAAAAAAAD+/////////wEAAgACAAMAAwACAAIAAwAFAAUABgAGAAUABAADAAIAAwAD
AAMABAAGAAYABgAGAAYABgAHAAcACgAKAAoACgAJAAoACgAKAAoACwALAAsADAANAA0A
DwAPAA8AEAAQABIAEwAUABYAGAAaABsAHQAcAB0AHwAgACEAIwAmACcALAAvADIAMwAz
ADYAOgA9AEEAQwBFAEgASgBMAE4AUgBSAFQAVABUAFUAVgBWAFYAVwBYAFgAVwBUAFIA
UABOAEoASABDAD8APQA5ADUAMQAuACoAJwAjAB4AHAAZABYAEwASAA8ADgAMAAoACQAJ
AAgABwAGAAUAAwADAAIAAgACAAIAAQABAAEAAQABAAEA//////////8BAAEAAAAAAAAA
AAAAAAAAAAAAAAAAAAD+//7//v/+//7//v/+//7//v/9//3//f/8//z//f/9////////
///////////////9//3//v/+/wAAAAAAAAAAAAAAAAAAAQABAAIAAgACAAUABQAFAAUA
BQAFAA==
         </WaveFormData>
      </LeadData>
      <LeadData>
         <LeadByteCountTotal>10000</LeadByteCountTotal>
         <LeadTimeOffset>0</LeadTimeOffset>
         <LeadSampleCountTotal>5000</LeadSampleCountTotal>
         <LeadAmplitudeUnitsPerBit>4.88</LeadAmplitudeUnitsPerBit>
         <LeadAmplitudeUnits>��V</LeadAmplitudeUnits>
         <LeadHighLimit>2147483647</LeadHighLimit>
         <LeadLowLimit>268435456</LeadLowLimit>
         <LeadID>V5</LeadID>
         <LeadOffsetFirstSample>0</LeadOffsetFirstSample>
         <FirstSampleBaseline>0</FirstSampleBaseline>
         <LeadSampleSize>2</LeadSampleSize>
         <LeadOff>FALSE</LeadOff>
         <BaselineSway>FALSE</BaselineSway>
         <ExcessiveACNoise>FALSE</ExcessiveACNoise>
         <MuscleNoise>FALSE</MuscleNoise>
         <LeadDataCRC32>1158489678</LeadDataCRC32>
         <WaveFormData>
BgAGAAYABgAGAAYABgAGAAUABAADAAIAAwAEAAUABgAFAAQAAwACAAIAAgACAAIABAAE
AAQABAACAAIAAgACAAIAAgACAAIAAgACAAIAAgAEAAQABAAEAAQABAAEAAQABAAEAAQA
BAAGAAYABgAGAAQABAAEAAQAAgACAAIAAgADAAQABQAGAAUABAADAAIABAAEAAQABAAE
AAQABAAEAAQABAAEAAQAAwACAAEAAAAAAAAAAAAAAAIAAgACAAIAAQAAAP///v/+//7/
/v/+//7//v/+//7//P/8//z//P/8//z//P/8//7//v/+//7//f/8//v/+v/8//z//P/8
//v/+v/5//j/+v/6//r/+v/4//j/+P/4//j/+P/4//j/9v/2//b/9v/0//T/9P/0//T/
9P/0//T/9P/0//T/9P/2//b/9v/2//j/+P/4//j/9//2//X/8//1//X/9f/2//b/9v/3
//f/9//4//j/+f/6//n/+v/7//z//P/7//r//P/8//z//v8AAAEAAQABAP3//f/9//3/
/P/9//3//v/+//z/+f/4//X/9f/4//n/9//1//T/9P/1//X/9f/0//P/8v/x//H/8P/w
//D/8f/x//H/8f/x/+//7//v/+//8f/x//H/8v/y//P/8f/z//X/+f8BAAsAGQAmAD0A
YACFAKgAwQDZAO4A8ADNAIgAPwALAOr/0//L/9H/2P/V/9H/zv/M/9D/1f/a/97/4//m
/+n/7//y//P/9f/2//b/9v/2//b/9v/2//b/9v/3//f/9//4//j/+P/4//j/+P/3//f/
+P/4//b/9//4//j/9//3//f/9//4//j/+P/5//v/+//7//v/+v/6//r/+v/7//v/+//7
//3//v/+//7//f/9//3//v//////AAABAAEAAgACAAMAAwAFAAYABgAGAAcACQAMAA0A
DgAPABAAEQASABUAFwAbAB0AHwAhACQAJgAoACoALgAwADIANQA1ADYAOAA7AD8APwBB
AEIAQQBCAEIAQgBEAEQAQwBBAEEAPwA8ADoANQAyAC4AKgAlACIAHgAcABkAFgATAA8A
DAALAAoACAAEAAMAAgAAAP7//f/9//z//P/7//r/+f/2//X/9f/1//X/9f/1//X/9//2
//b/9//1//X/9f/1//X/9f/1//X/9f/0//T/9P/y//L/8v/y//P/9P/1//b/9v/2//T/
9P/z//P/8//z//X/9f/1//X/9f/1//X/9f/1//X/9f/1//X/9f/2//f/9//3//f/9//3
//f/9//3//f/9//3//j/+P/4//j/+P/2//b/9v/2//j/+P/4//j/+P/5//n/+f/4//f/
9v/1//f/+P/4//n/9//4//j/9//3//f/+f/5//n/+f/3//X/9f/2//f/9//5//n/+P/3
//X/9f/1//b/9v/2//b/9v/2//f/+P/5//f/9v/1//T/9v/2//X/9f/1//T/9P/0//P/
8v/z//L/9P/0//P/8v/0//T/8//z//T/9P/0//P/8f/x//H/8f/x//H/8f/y//T/9P/z
//P/8f/y//L/8f/z//T/9P/z//P/8//z//P/8f/x//L/8v/w//D/8f/x//P/8//z//P/
8v/y//P/8//x//P/9P/y//L/8v/y//P/8//z//P/9P/2//b/9//3//f/+P/4//n/+f/3
//f/9f/3//j/+P/4//j/+P/4//r//P/9//3//f/7//v/+//7//n/+f/4//b/9v/0//H/
8P/v/+//8v/1//X/8//y//L/8f/x//H/8P/v/+7/7f/t/+z/7P/s/+3/7f/t/+3/7f/t
/+3/7f/t/+3/7f/t/+z/6v/p/+v/7f/v//X///8LABcAKABDAGYAiQCoAMUA3QDoANoA
qQBgAB8A9f/Y/8n/yf/P/9D/zf/L/8z/zv/Q/9X/3P/e/+H/5v/r/+//8P/x//P/9P/0
//L/8v/y//L/9P/0//T/9f/z//P/9P/0//b/9v/2//b/9//3//j/+P/2//f/+P/4//n/
+f/5//n/+P/4//j/+f/5//n/+f/5//r/+v/6//r/+//7//v/+//7//z//P/8//3//f/9
//7//////wAAAQABAAIAAgADAAMABQAGAAYABgAHAAkADAALAAwADQAOABEAEgAVABcA
GwAdAB8AIQAkACYAKAAqACwALgAwADMAMwA0ADYAOQA9AD0APwBAAEEAQgBCAEIAQABA
AD8APQA9ADsAOAA2ADMAMAAsACgAJQAiAB4AHAAXABQAEQANAAoACQAIAAYABAADAAIA
AAD+//3//f/8//z/+//6//n/+P/3//f/9//3//f/9//3//f/9v/2//f/9//3//f/9//5
//n/+f/5//n/+P/4//j/+P/4//j/+P/4//j/+P/4//b/9v/0//T/9//3//f/9//3//f/
9//3//b/9f/0//P/9f/1//X/9f/1//X/9v/3//X/9f/1//X/9//3//f/9//3//f/9//4
//b/9v/2//b/+P/4//j/+P/4//j/+P/4//j/+f/5//n/+f/5//n/+f/6//r/+f/5//n/
+v/6//n/+f/5//v/+//7//v/+f/3//f/+P/5//n/+f/5//j/9//3//f/9//4//b/9v/2
//b/9//3//f/9//4//j/+P/4//j/+P/3//f/9//2//b/9v/2//b/+P/4//b/9v/1//T/
9P/0//P/8//2//b/9v/1//P/8//z//P/9f/1//X/9v/0//T/8//z//T/9v/3//f/9//4
//j/9//2//X/9P/z//P/8//0//T/9P/0//X/9f/1//X/9f/1//L/8v/z//P/8f/z//T/
9P/0//T/9P/z//P/8//z//T/9v/2//f/+f/5//r/+v/5//n/9//3//n/+//8//z/+v/6
//r/+v/8//7//////////f/9//3/+//5//n/+P/4//j/9v/z//T/8//z//b/9f/1//P/
8v/0//P/8//z//D/7//u/+3/7f/s/+z/7P/t/+3/7f/t/+3/7f/t/+3/7f/t/+3/7f/u
/+7/7//v/+//8//5/wMADQAXACYAPwBgAIUApAC/ANkA6ADaAKcAXAAdAPX/2P/J/8n/
0f/U/8//y//K/87/0v/X/97/4v/n/+j/6//v/+7/7//x//L/8v/0//T/9P/0//T/9P/0
//X/9f/1//b/9v/2//b/9v/2//P/8//0//T/9v/3//j/+P/3//f/9//3//j/+P/4//n/
+//7//v/+//7//r/+f/4//v/+//7//v/+//8//z//P/9//3//f/+//////8AAAEAAQAC
AAIAAwADAAUABgAGAAQABQAHAAoADAAOABAAEgAUABQAFgAXABkAGwAdAB8AIwAmACkA
LAAtAC4ALwAxADUANgA4ADsAOwA7AD0APgBBAEIAQgBCAEIAQgBBAD8APwA9ADoAOAA3
ADQAMAAsACYAIgAdABoAGAAWABQAEQANAAsACQAGAAQAAwACAAAA/P/7//v/+v/6//n/
+P/3//T/8//z//P/9f/1//X/9f/1//T/9P/1//X/9f/1//X/8//z//P/8//1//T/9P/0
//P/8v/x//D/8v/y//L/8v/0//T/8v/y//H/8f/x//H/8f/x//H/8f/x//H/8f/x//H/
8f/x//H/8f/x//L/8//z//P/8//z//X/9f/1//X/9f/1//X/9v/2//b/9v/2//T/9P/0
//T/9v/2//b/9v/4//n/+f/5//n/+f/5//n/+P/4//f/9//3//j/+P/3//j/+f/8//3/
+//7//n/9//3//j/+f/5//f/9//2//X/9//3//f/+P/6//r/+v/6//j/9//2//X/+P/4
//j/+P/2//b/9f/1//P/8v/y//L/9f/2//n/+v/4//j/9//2//T/9P/z//P/9v/2//b/
9f/z//P/8//z//P/8//z//T/9v/2//X/9f/z//T/9P/z//X/9v/2//X/8//z//P/8//v
/+//8P/w//L/9P/1//b/9P/0//T/9P/z//P/8//z//T/9v/2//f/9//3//j/+P/3//f/
9f/1//b/+f/7//z//P/8//z//P/8//7//////////f/9//3/+//5//n/+P/4//j/9v/z
//L/8f/x//T/9//3//X/9P/0//P/8//z//L/8f/w/+//7f/s/+z/7P/t/+3/7f/t/+3/
7f/t/+3/7f/t/+3/7f/u/+7/6//t/+//9f/7/wUADwAZACYAPwBiAIcApAC9ANkA6gDg
ALEAaAAjAPf/3P/N/8v/1f/a/9f/0f/Q/87/zv/T/9r/4P/l/+b/6f/t/+7/8f/z//T/
9P/0//T/9P/0//b/9v/2//f/9v/1//X/9P/0//T/9P/0//H/8f/y//L/9P/1//b/9v/1
//X/9f/1//T/9P/0//X/9v/3//j/+f/4//j/+P/4//n/+f/5//n/+//8//z//P/7//v/
+//8//3//f/+//////8AAAAAAQD//wEAAgACAAQABQAHAAoADQAOAA8AEAARABIAFQAX
ABkAGwAdAB8AJAAmACgAKgAsAC4AMAAzADUANgA4ADsAPwA/AEEAQgBAAEAAPwA+AEAA
QAA/AD0AOwA5ADYANAAyADAALQAqACYAIgAdABoAGQAWABMADwAJAAcABQACAAEAAQAB
AAAA/f/7//r/+P/6//n/+P/3//j/9//3//f/9f/1//X/9f/1//T/9P/1//P/8//z//P/
9f/1//X/9f/0//L/8f/w//P/9P/1//b/9v/2//b/9v/0//T/8v/y//X/9f/1//X/9P/z
//L/8f/z//P/8//z//X/9f/1//X/9P/z//P/8//z//P/8//z//X/9f/1//X/9f/1//X/
9v/2//b/9v/2//b/9v/2//b/9P/0//T/9P/0//X/9f/1//f/9//3//f/+P/4//f/9//1
//b/9v/1//X/9f/3//f/+f/5//f/9f/z//T/9f/1//X/9f/0//P/9f/1//X/9v/0//T/
9P/0//P/8//z//P/9P/0//T/9P/2//b/9f/1//X/9P/0//T/9P/0//b/9v/1//T/8v/w
//H/8v/y//P/9P/0//T/8//z//P/8//z//X/9f/1//b/9P/0//P/8//z//T/9P/z//H/
8v/y//H/8//z//P/8//x//H/8v/y//L/8P/y//L/8v/y//P/8//z//P/9P/2//b/9//5
//n/+v/6//r/+f/2//X/9f/3//j/+P/5//r/+//8//z//v///////f/7//v/+//7//n/
+f/4//r/+v/4//X/9v/1//X/+P/4//f/9P/y//L/8f/x//H/8v/x//D/7//t/+z/7P/s
/+3/7f/t/+3/7f/t/+3/7f/t/+3/7f/t/+7/7v/t/+3/8f/5/wEACQAVAB8AMABRAHQA
lQC0AM8A5QDsANgAmwBMABEA7//Y/8v/z//X/9b/0f/N/8z/zP/Q/9f/3v/i/+f/6v/t
/+//8P/v//H/8v/y//T/9P/0//T/9P/0//T/9f/z//P/9P/0//b/9v/2//b/9P/z//P/
8v/0//X/9v/2//f/9//3//f/9v/2//b/9//3//f/9//3//r/+v/6//r//f/9//3//f/7
//z//P/8//v/+//7//z//v///wEAAwADAAQABAAFAAQABQAFAAQABgAHAAkADAALAAwA
DQAOABIAFAAYABsAHQAfACEAIwAoACoALAAuAC8AMAAxADMANQA2ADgAOwA/AD8AQQBC
AEEAQgBCAEIAQABAAD8APQA/AD0AOgA4ADMAMAAsACgAJQAiAB4AHAAZABYAEwAPAA0A
CwAJAAYAAgABAAAA/v/+//3//f/8//r/+f/4//f/9v/1//X/9f/1//X/9f/1//X/9P/0
//X/8//z//P/8//1//X/9f/1//f/9v/2//b/9f/0//P/8v/y//L/8v/y//T/9P/y//L/
8//z//P/8//z//P/8//z//P/8//z//P/8//z//P/8//z//P/9P/1//P/8//z//P/9f/1
//X/9f/z//P/8//0//b/9v/2//b/+P/4//j/+P/2//b/9v/2//b/9//3//f/+f/5//n/
+f/4//j/9//3//n/+v/6//n/9//3//n/+f/3//f/9f/z//X/9v/3//f/9//3//b/9f/z
//P/8//0//b/9v/2//b/9f/1//X/9f/0//T/9P/0//T/9P/z//P/8//y//L/8v/y//L/
9P/0//T/9P/z//L/9P/0//P/8//0//T/9P/z//P/8//z//P/8//z//P/9P/0//T/8//z
//P/9P/0//P/8f/y//L/8f/z//P/8//z//P/8//0//T/8v/y//P/8//z//P/8//z//L/
8v/z//P/8//1//b/9P/0//T/9P/0//P/8//z//P/8v/0//T/9f/3//f/+P/4//n/+f/3
//f/9//5//r/+v/6//r/+v/6//r//P/9//3////9//3//f/9//v/+//6//r/+v/4//X/
8v/x//H/9P/1//X/8//y//D/7//v/+//8P/v/+7/7f/t/+z/7P/s/+v/6//r/+v/7f/t
/+3/7f/t/+3/7f/t/+7/7v/t/+3/8f/x//X//f8JABMAIAA5AFoAfwCiAL0A1wDsAOoA
xwCEADsACQDm/9H/yf/L/9L/0f/N/8r/zP/Q/9X/2v/g/+X/6P/r//H/8v/x//P/9P/0
//b/9v/2//b/9v/2//b/9//1//X/9v/2//b/9v/2//b/9//3//j/+P/4//n/+v/6//n/
+f/5//n/+v/6//r/+//5//n/+f/5//r/+v/6//r//f/9//3//f/7//z//P/8////////
/wAA/////wAAAQABAAIAAgADAAMABQAGAAYABgAHAAkADAANAA4ADwAQABMAFAAXABkA
HQAfACEAIwAkACYAKAAqACwALgAwADMANwA4ADoAPQA9AD0APwBAAEMARABEAEQARABE
AEMAQQBBAD8APAA6ADcANAAwACwAKQAmACIAIAAdABoAFwATABEADwANAAoABwAFAAMA
AAAAAP/////+//7//f/8//v/+v/5//n/+f/3//f/9//3//f/9v/2//f/9//3//f/9//3
//f/9//3//n/+P/4//j/+v/6//r/+v/5//j/9//2//j/+P/2//b/9f/1//X/9f/3//f/
9//3//X/9f/1//X/9f/1//X/9f/1//X/9v/3//f/9//3//f/9f/1//X/9f/3//f/9//4
//b/9v/2//b/+P/4//j/+P/6//r/+v/6//r/+//7//v/+f/5//n/+f/6//r/+f/5//v/
/P/8//v/+f/5//v/+//7//v/+f/3//f/+P/5//n/9//3//b/9f/2//f/+P/6//n/+P/3
//b/9f/1//X/9f/4//j/+P/4//b/9v/1//X/9f/0//T/9P/2//b/+P/4//b/9v/1//T/
9f/2//b/9//2//b/9v/1//f/9//3//f/9f/1//X/9v/0//T/8//z//X/9v/2//X/8//0
//T/8//z//P/8//z//L/8//1//b/9f/0//T/8//x//H/8f/x//L/8v/z//P/8//z//T/
9P/0//T/9P/0//L/8//z//T/8v/y//L/8v/y//H/8f/x//H/9P/2//b/9//3//f/+P/4
//f/9//1//X/9f/3//j/+P/2//b/9v/2//v//v8AAAEAAAD9//z/+//5//f/9//2//j/
+P/2//P/8v/x//H/9P/3//f/9f/0//L/8f/x//H/8P/v/+7/7f/t/+z/7P/s/+3/7f/t
/+3/7f/t/+3/7f/v/+//7//v//L/8P/v/+3/7//z//n/AQANABkAKgBJAG4AjQCsAMcA
3wDqANgAqQBgAB8A9//e/83/zf/T/9T/z//L/8r/zP/U/9v/4P/k/+X/6P/v//P/8P/x
//P/9P/0//b/9v/2//b/9P/0//T/9f/2//f/+f/6//j/9v/0//L/9P/1//f/+P/6//v/
/P/8//n/+f/5//n/+v/6//r/+//7//v/+//7//z//P/8//z//f/9//3//f/9//7//v/+
/////////wAAAQABAAIAAwAFAAYABgAHAAUABwAIAAgACAAJAAsADgAPABAAEQASABMA
FAAXABkAHAAfACIAJQAmACgAKgAsADAAMgA0ADcANwA4ADoAPQA9AD0APwBAAEMARABE
AEQARABEAEMAQQA/AD0AOgA4ADYANAAxAC4AKwAoACQAIgAdABoAFwATAA8ADQALAAgA
BgAFAAQAAgAAAP/////+/wAA///+//3/+v/5//n/+f/5//n/+f/5//n/+P/4//n/+f/5
//n/+f/5//n/+f/5//n/+P/4//j/+f/6//v//P/6//r/+v/6//j/+P/2//b/9//3//f/
9//5//n/+f/5//f/9//3//f/9//3//f/9//1//X/9v/3//n/+f/5//n/+P/3//b/9f/2
//f/+P/6//r/+v/6//r/+v/6//r/+v/6//r/+v/6//r/+//7//v//f/9//3//f8AAAAA
//////3//v/+//3//P/7//z/+//9//3/+//5//r//P/+/////v/9//v/+f/7//v/+//8
//z//P/8//z/+f/5//n/+f/6//r/+v/6//z//P/7//v/+f/4//j/+P/4//j/+v/6//r/
+v/5//j/+v/6//n/+f/4//j/+P/3//f/9//3//f/9//3//f/+P/4//j/9//3//f/+P/4
//f/9//4//j/9//5//n/+f/5//T/8//z//L/9P/2//n/+//6//n/+P/3//b/9v/4//j/
+P/4//f/9//3//f/+P/6//r/+//9//3//v/+//7//f/6//n/+//9//7//v/+//7//v/+
/wIABAAFAAUABwAFAAUABQAEAAEAAAD+/wAAAAD+//v//P/7//v//v/+//3/+v/4//r/
+f/5//n/+v/5//j/9//3//b/9v/2//b/9f/0//P/8//z//P/8//1//X/9f/1//b/9v/1
//X/+f/9/wMACwAZACUANgBTAHgAmQC4ANEA5wDyAOIAqwBeACEA+//i/9H/0//d/9z/
1//V/9L/0v/Y/9//5P/o/+3/8P/1//n/+v/5//v//P/8//r/+v/6//r/+v/6//r/+//9
//3//v/+//7//v/+//7//f/9//7//v/8//3//v/+//3//f/9//3/AAAAAAAAAQABAAEA
AQABAAIAAgACAAIAAQABAAEAAQABAAIAAgACAAUABQAFAAYABwAHAAgACQAHAAgACAAJ
AAkACwAMAAwADAANAA8AEgARABIAEwAUABgAGgAeACEAIgAjACQAJQAqACwALgAwADAA
MgA0ADcAOQA6ADwAPwBBAEEAQwBEAEUARgBGAEYASABIAEcARQBDAEEAPgA8ADcANAAw
ACwAKQAmACIAIAAdABoAFwATABEADwANAAoACAAHAAYABAAAAP/////+/wAA///+//3/
/P/7//v/+//5//n/+f/5//n/+P/4//n/+//7//v/+//7//v/+//7//n/+P/4//j/+v/6
//r/+v/4//j/+P/4//j/+P/2//b/+f/5//n/+f/5//n/+f/5//n/+f/5//n/9//3//f/
9//5//n/+v/7//v/+//7//v/+f/5//n/+f/5//n/+f/6//j/+P/4//j/+v/6//r/+v/8
//z//P/8//r/+//7//v/+//7//v/+//6//r/+f/5//v//P/8//v/+//7//3//f/7//v/
+f/3//j/+v/8//3/+//7//r/+f/5//n/+f/6//r/+v/6//r/+f/5//n/+f/6//r/+v/6
//z//P/7//v/+f/4//j/+P/2//b/+P/4//j/+P/3//b/+P/4//f/9//4//j/+P/3//n/
+f/5//n/9//3//f/+P/2//b/9f/1//f/+P/4//f/9f/2//b/9f/3//f/9//3//b/9//5
//r/+f/4//j/9//3//f/9//3//j/+P/5//f/+P/4//j/+P/4//f/9//3//f/+P/6//r/
+//7//v//P/8//3//f/7//v//f///wAAAAD+//7//v/+/wAAAgADAAMABQADAAMAAwAD
AAEAAQAAAAAAAAD+//v/+v/5//n//P/7//v/+f/4//j/9//3//f/9v/1//T/8//z//L/
8v/y//P/8//z//P/8//z//P/8//1//X/9f/1//b/9v/1//P/9//7////BwATAB0AKgBD
AGgAjQCqAMUA2wDsAOIAsQBoACkAAwDm/9P/0f/Z/97/2f/T/9T/0v/S/9n/4v/o/+n/
7P/x//X/+P/5//v//P/8//r/+v/6//r/+v/6//r/+//9//3//v/+//7//v/+//7//f/9
//7//v/+////AAAAAP//////////AAAAAAAAAQABAAEAAQABAAIAAgACAAIAAgABAAAA
//8AAAIAAwAEAAcABwAHAAgABwAHAAgACQAJAAoACgALAAsADQAOAA4ADgAPABEAFAAV
ABYAFwAYABsAHAAfACEAIwAlACcAKQAqACwALgAwADIANAA2ADkAOwA8AD4AQQBDAEMA
RQBGAEcASABIAEgASABIAEcARQBFAEMAQAA+AD0AOgA2ADIALwAsACgAJgAjACAAHQAZ
ABUAEwARAA4ADAALAAoACAAEAAMAAwACAAQAAwACAAEAAAD////////9//3//f/9////
/v/+///////////////9//3//f/9//3//P/8//z//P/8//z//P/+//7//v/+//7//v/8
//z//f/9//3//f/7//v/+//7//3//f/9//3/+//7//v/+//9//3//v//////////////
AQABAAEAAQABAAEAAQACAAIAAgACAAIAAgACAAIAAgACAAIAAgACAAIAAwADAAMAAwAD
AAMAAwAEAAQAAwADAAEAAgACAAEAAQABAAMAAwADAAMAAQD//wEAAgADAAMAAQABAAAA
//////////8AAAAAAAAAAAAAAQABAAEAAQAAAAAAAAAAAAAAAAD////////+//7//v/+
//7/AAAAAAAAAAD///7/AAAAAP/////+//7//v/9/////////////f/9//3//v8AAAAA
/////wEAAgACAAEA//8AAAAA//////////////3//f/+//7/AAAAAAEAAQABAAEAAQAB
AP7//v///////////wAAAAACAAIABAAEAAMAAgABAAAA//////////8CAAQABAAFAAUA
BQAGAAYACQAJAAcABwAHAAkACgAKAAkACAAHAAYACQAMAA4ADwANAAsACwALAAsACQAJ
AAgACAAIAAYAAwACAAEAAQAEAAcABwAFAAQAAgABAAEAAQACAAEAAAD//wEAAAAAAAAA
////////////////////////////////AgAAAP3//f8DAAcACwARABsAKQA2AE0AbgCR
ALIAzwDnAPgA8ADHAIIAPQAPAPD/3f/b/+H/5v/l/+P/4P/g/+T/6f/u//T/9//6//3/
AwAGAAUABwAIAAgACAAIAAgACAAIAAgACAAJAAkACQAKAAoACgAKAAoACgAJAAkACgAK
AAoACwAMAAwACwALAAsACwAMAAwADAANAA8ADwAPAA8ADgAOAA4ADgANAA0ADQANAA8A
EAAQABAAEwATABMAFAAVABUAFgAXABcAGAAYABkAFwAZABoAGgAbAB0AIAAkACQAJAAk
ACQAJQAmACkAKwAtAC8AMQAzADYAOAA6ADwAPgBAAEIARQBJAEoATABPAFEAUQBTAFQA
VQBWAFYAVgBUAFQAUwBRAFIAUQBPAE4ASwBIAEQAQAA9ADoANgA0ADEALgArACcAIwAh
AB8AHAAaABkAGAAWABQAEwATABIAEAAPAA4ADQAMAAsACwALAAsACwALAAsADQAMAAwA
DQALAAsACwALAA0ADQANAA0ADQAMAAwADAAKAAoACgAKAAwADAAMAAwADAAMAAoACgAL
AAsACwALAAsACwALAAsACwALAAsACwAJAAkACQAJAAsACwAMAA0ACwALAAsACwANAA0A
DQANAAsACwALAAwADQAOAA8AEAAOAA4ADgAOAAwADAAMAAwADQAPABAAEQAPAA8ADwAP
ABAAEAAPAA8ADQAOAA4ADQAPAA8AEQARAA8ADwANAAsADAAOABAAEQARABEAEAAPAA0A
DQANAA4ADgAOAA4ADgAPAA8ADwAPAA8ADgANAAwADgAOAA0ADQANAAwADAAMAAwADAAO
AA4ADgAOAA0ADAANAA4ADgAPAA4ADgAOAA0ACwALAAsACwANAA0ADQAOABAAEAAPAA8A
DgAOAA0ACwALAAwADAALAAwADQAOAA8ADQANAA4ADgANAAwADAALAAsACwALAAsAEgAS
AA8ADgANAAwACwAKAAwADQAOAA8ADgAQABAAEQARABEAEgASABQAFQAUABUAFAAVABUA
FAAWABYAFgAWABgAGgAbABsAGQAXABcAFwAYABcAGAAYABYAFgAUABEAEgARABEAFAAX
ABcAFQAUABIAEQARABEADgANAAwACwANAAwADAAMAA8ADwAPAA8ADwAPAA8ADwARABEA
EQARABAAEAAPAA8ADwATABkAHwApADcARgBfAIAAoQDCANsA8wAGAQYB4QCcAFUAKQAM
APf/6//x//r/+f/x/+7/8P/0//n/AAACAAEABAALABEAFAAVABcAGAAYABYAFgAWABYA
FwAYABkAGwAZABkAGgAaABoAGgAaABoAGwAbABwAHAAcAB0AHgAeABwAGwAaABkAGwAc
AB0AHwAfAB8AHwAfACAAIAAgACAAIwAjACMAIwAjACQAJAAkACUAJQAlACYAJQAlACYA
JwApACoAKgArACsALQAuAC4AMAAxADMANgA2ADYANgA2ADkAOgA9AD8AQgBFAEgASwBN
AE4ATwBQAFQAVgBYAFsAXwBgAGIAZQBlAGUAZwBoAGkAagBqAGoAbABsAGsAaQBpAGcA
ZABiAF8AXABYAFQAUwBQAEwASgBFAEIAPwA7ADkANwA1ADIALgAtACwAKgAqACkAKQAo
ACYAJQAkACMAJAAjACMAIwAjACMAIwAjACMAIgAiACMAIQAhACEAIQAhACEAIQAhACIA
IgAjACQAJAAkACQAJAAiACIAIgAiACQAJAAiACIAIwAjACMAIwAhACEAIQAhACIAIwAk
ACUAJQAlACUAJQAlACUAJgAnACUAJQAlACUAJwAnACcAJwApACkAKQAqACoAKgAqACoA
KgAsAA==
         </WaveFormData>
      </LeadData>
      <LeadData>
         <LeadByteCountTotal>10000</LeadByteCountTotal>
         <LeadTimeOffset>0</LeadTimeOffset>
         <LeadSampleCountTotal>5000</LeadSampleCountTotal>
         <LeadAmplitudeUnitsPerBit>4.88</LeadAmplitudeUnitsPerBit>
         <LeadAmplitudeUnits>��V</LeadAmplitudeUnits>
         <LeadHighLimit>2147483647</LeadHighLimit>
         <LeadLowLimit>268435456</LeadLowLimit>
         <LeadID>V6</LeadID>
         <LeadOffsetFirstSample>0</LeadOffsetFirstSample>
         <FirstSampleBaseline>0</FirstSampleBaseline>
         <LeadSampleSize>2</LeadSampleSize>
         <LeadOff>FALSE</LeadOff>
         <BaselineSway>FALSE</BaselineSway>
         <ExcessiveACNoise>FALSE</ExcessiveACNoise>
         <MuscleNoise>FALSE</MuscleNoise>
         <LeadDataCRC32>221141692</LeadDataCRC32>
         <WaveFormData>
DgAOAA4ADgAOAA4ADgAOAA0ADAALAAoADAAMAAwADAALAAoACQAIAAgACAAIAAgACgAK
AAoACgAJAAgABwAGAAgACAAIAAgACgAKAAoACgAKAAoACgAKAAgACAAIAAgACAAIAAgA
CAAKAAoACgAKAAkACAAHAAYABgAGAAYABgAHAAgACQAKAAkACAAHAAYACAAIAAgACAAG
AAYABgAGAAYABgAGAAYABAAEAAQABAAEAAQABAAEAAYABgAGAAYABQAEAAMAAgAEAAQA
BAAEAAIAAgACAAIAAgACAAIAAgACAAIAAgACAAIAAgACAAIAAAAAAAAAAAACAAIAAgAC
AP///v/9//z///8AAAEAAgAAAAAAAAAAAAAAAAAAAAAA///+//3//P/8//z//P/8//z/
/P/8//z//P/8//z//P/8//z//P/8//7//v/+//7//f/8//v/+v/6//r/+v/7//z//P/+
//7//P/9/////f/+//7//v/+//3///////7/AAAAAAEAAgADAAMAAwADAAEAAAAAAAAA
AQAAAAAAAQABAP///f/7//n/+v/6//v/+//5//j/+P/6//r/+v/5//f/9f/0//L/8v/y
//L/8v/0//T/9P/0//L/8v/y//L/8f/x//H/8f/z//P/8//y//T/9//7/wIACQARACEA
PQBXAG8AhACUAKIAqgCYAG4AQwAkAA0A/P/x//H/8//u/+b/4P/g/+L/5v/n/+n/6f/r
/+//9P/1//P/9f/2//f/9//3//f/9//3//f/9//3//X/9f/2//b/+P/4//j/+P/4//j/
+P/4//j/+P/3//b/9//3//f/9//3//j/+P/6//r/+v/5//n/+v/6//r/+//7//v/+//7
//3//v/+//7//P/9//3//f8AAAAAAQABAAAAAAABAAEAAQABAAQABQAFAAUABwAIAAkA
CgAMAA0ADQAQABIAEgATABYAGAAZABwAHgAhACMAJAAlACgAKgAsACwALgAvADEAMgAz
ADQANQA2ADYANgA2ADYANgA1ADUANAAxAC8AKwAoACUAIwAdABoAGAAVABUAEgAPAAwA
CgAJAAcABQADAAEAAAD+//3//f/8//v/+//6//n/+f/4//f/9//3//X/9f/1//X/9//3
//f/9//1//X/9f/1//X/9f/1//X/9f/1//X/9f/0//P/8v/w//H/8//0//T/9v/2//T/
9v/2//X/8//y//T/9P/0//T/9P/0//T/9P/0//T/9P/0//T/9P/1//b/9P/0//P/8//1
//X/9v/2//b/9f/1//b/9P/0//T/9P/0//T/9P/0//b/9v/2//T/9v/2//b/9v/0//T/
9P/0//X/9v/3//j/9v/2//b/9v/2//b/9v/2//b/9v/0//T/9P/1//b/9v/0//T/9P/y
//L/8v/y//P/8//0//T/8//z//T/9f/2//P/8v/x//H/8v/y//L/8//x//H/8f/w/+7/
7//w//D/8v/x//H/8f/z//P/8//z//T/9P/z//P/8P/w//D/8P/w/+//7//w//D/8f/x
//H/8f/x//H/8P/w//H/8f/x//L/8v/y//L/8v/w//P/8//x//H/8P/w//L/8v/y//L/
8P/w//H/8f/y//T/8v/y//L/8v/y//L/8v/y//L/8//0//T/9v/2//b/9//5//n/+P/4
//j/9//3//j/9//4//j/+P/5//r//f/9//3//f/9//z//P/8//z/+v/5//n/+f/3//X/
8//z//T/9P/1//X/8//y//T/9P/0//T/8//y//H/8f/w//D/8P/w/+7/7v/u/+7/8P/w
//D/8P/w//H/8f/x//H/7//t/+3/8P/w//P/+/8CAAkAFQAnAEEAWQBxAIYAmgCmAKAA
hgBcADEAEgD///L/7f/t/+3/6P/i/+D/4v/k/+T/5//n/+n/7f/v//L/9f/z//X/9v/3
//X/9f/1//X/9//3//f/9//1//X/9v/2//j/+P/4//j/+v/6//r/+v/6//r/+f/4//j/
+f/6//v/+f/6//r//P/8//z/+//7//z//P/8//3//////////////wAAAAAAAP7/////
////AgACAAMAAwACAAIAAwADAAMAAwAGAAcACQAJAAsADAALAAwADgAPAA8AEgAUABQA
FwAaABwAHQAeACAAIwAlACgAKQAsAC4ALgAuADAAMQA1ADYANwA4ADkAOgA6ADoAOgA6
ADoAOQA3ADYAMwAxAC0AKgAnACUAIwAgAB4AGwAXABQAEQAOAAwACwAJAAcABwAFAAQA
AgADAAMAAgABAP///v/9//3//v/9//3//f/7//v/+//7//v/+//7//v/+f/5//n/+f/7
//v/+//7//n/+f/5//n/+f/5//n/+P/6//v/+//6//j/+P/2//j/+//7//r/+v/6//r/
+v/6//n/+P/3//b/9//4//n/+v/4//j/+f/6//j/+P/3//f/+P/5//v//P/6//n/+f/6
//r/+v/6//r//P/8//z//P/+//7//v/8//7//v/+//7//v/+//7//v/8//z//P/8//7/
/v/+//7//v/+//7//v8AAAAA/v/+//z//f/+//7//v/+//7//P/8//z//P/9//v//P/8
//v//P/8//z//P/8//z//P/9//3//P/7//v/+//7//v/+v/6//v//P/8//z/+//7//v/
+//7//v/+//8//z/+//7//r/+v/6//r//P/7//v//P/7//v/+v/5//r/+//8//z//P/9
//3//f/8//z//P/8//z/+v/9//3//f/9//z//P/8//z//P/8//z//P/9//3//P/+/wAA
///+//3//P/8//z//P/8////AAAAAAIAAgACAAMABQADAAIAAgACAAIAAwAFAAUABAAE
AAQABQAGAAkACQAJAAkACQAIAAgACAAIAAYABQAFAAUAAwABAAEAAQACAAIAAQABAP//
/v8AAAAAAAAAAP3//P/7//v/+v/6//r/+v/6//r/+v/6//z//P/8//z/+v/7//v/+//9
//v/+//7//r//P8BAAcADAARABsALQBHAGEAeQCOAKIAsgCwAJAAYgA7AB4ABwD4//X/
+f/5//T/7P/q/+z/7v/w//P/9//5//n/+//8//v//f///wAAAQADAAMAAwADAAMAAwAD
AAMAAwADAAQABAAGAAYABgAGAAQABAAEAAQABQAGAAYABgAHAAcABwAHAAUABgAGAAgA
CgAKAAkACQAKAAoACgALAAsACwALAAsACwAMAAwADAAMAA0ADQANABAAEAARABEAEAAQ
ABEAEQATABMAFgAXABYAFQAWABYAGAAaAB0AHwAfACIAJAAkACMAJgAoACkALQAwADQA
NwA2ADcAOgA8AD4APgBAAEEAQQBCAEMARABHAEgASABIAEYARgBGAEUAQwBCAD8APQA8
ADoAOAA3ADAALAApACUAJQAiAB8AHAAaABkAFwAVABMAEQAQAA4ACwALAAoACQALAAoA
CQAJAAYABQAFAAUABwAHAAcABwAHAAcABwAHAAUABQAFAAUABQAFAAUABQAHAAcABwAH
AAUABQAFAAQABAAFAAUABAAEAAQAAgAEAAUABQAEAAQABAAEAAQABAAEAAQABAAEAAQA
BAAEAAQABAAEAAUABgAGAAYABQAFAAUABQAGAAYABgAFAAUABgAGAAYABgAGAAYABgAG
AAYABAAEAAQAAgAFAAYABwAIAAYABgAGAAYABAAEAAQABAAGAAYABgAGAAgACAAIAAgA
BgAGAAQABAACAAMABAAEAAQABAAEAAIABAAEAAQABQAFAAYABgAFAAQABAAEAAQABAAE
AAQABQADAAIAAQABAP////////7///8BAAMABAAEAAMAAwADAAEAAQABAAEAAgACAAEA
AQAAAAAAAAAAAAAA/////wAAAgADAAMAAwACAAEAAAD+/wAAAQABAAEAAAAAAAAAAAD/
//z//v/9//3////+/wAAAAAAAAAAAAD+//7//v/+////AAAAAAIAAgACAAMABQABAAAA
AAAAAAIAAwAFAAUABAAEAAQABQAGAAkACQAJAAcABwAGAAYABAAEAAIAAQABAAEA///9
//3//f/+//7/AQABAP///v/8//z//P/8//3//P/7//v/+f/4//f/9v/4//j/+P/4//j/
+P/4//j/+P/5//n/+f/5//n/9f/1//j/+v///wUADAARABkAKQBFAGEAdwCMAJ4ArACq
AJAAZAA7ACAADQD+//f/+f/5//T/7v/q/+j/5v/q/+3/7//z//X/9//6//n/+f/7//z/
/f/9//3//f/9/////////////f/9//7//v8AAAAAAAAAAP3//P/7//r//f/+//7//v/9
//3//f/9//3//v/+/wAAAgACAAEAAQAAAAAAAAABAAEAAQABAAEAAQACAAIAAgAAAAEA
AQABAAMABAAGAAcABgAGAAcABwAFAAUACAAJAAsACwANAA4ADwAQABIAEwAVABgAGgAa
ABkAHAAeAB8AIgAkACcAKQAqACsALgAwADAAMAAyADMANwA4ADkAOgA6ADoAOQA4ADoA
OgA6ADkANQA0ADEALwAuACwAKgApACQAIAAdABkAFwAUABEADgAKAAkABwAFAAUAAwAC
AAAA//////7//f/9//z/+//7//z/+//7//v/+f/5//n/+f/5//n/+f/5//f/9//3//f/
9//3//f/9//1//X/9f/1//f/9//3//b/+P/5//n/+P/2//b/9P/2//X/9f/0//T/9P/0
//T/9P/2//b/9v/2//b/9v/2//b/9v/2//f/+P/2//b/9f/1//X/9f/2//b/9v/1//X/
9v/2//b/9v/2//b/9v/2//b/9P/0//T/8v/2//b/9v/2//b/9v/2//b/+P/4//j/+P/2
//b/9v/2//b/9v/2//b/+P/4//b/9v/0//X/9v/2//T/9P/0//L/9P/0//T/9f/z//T/
9P/z//L/8v/y//L/9P/0//T/9f/1//T/8//z//P/8//z//L/8v/z//T/9P/0//P/8//z
//X/9f/1//X/9P/0//P/8//y//L/8v/y//T/8//z//T/8//z//L/8f/z//P/8//y//D/
8f/x//H/8f/y//P/9P/z//D/8v/x//H/8P/y//L/8v/y//L/8v/y//L/8//0//T/9v/4
//j/+f/7//j/9v/1//T/9P/1//f/9//3//j/+f/7//v//f/8//v/+//7//r/+v/6//r/
+P/3//f/9//1//P/8//z//T/9P/z//P/8f/w//D/8P/w//D/8f/w/+//7//u/+7/7v/u
/+7/7v/u/+7/7P/s/+z/7P/s/+3/7f/t/+//7f/t/+3/7v/0//n///8GAAsAFQAtAEcA
XwB1AIoAnACmAJwAeABIACUADgD9//D/7//x/+//5v/e/9z/3P/e/+T/5//n/+n/6//t
//D/7//v//H/8v/z//P/8//z//P/9f/1//X/9f/z//P/9P/0//b/9v/2//b/9P/0//T/
9P/3//j/+P/4//f/9//3//f/9f/2//b/+P/6//r/+f/5//r/+v/6//v/+//7//v/+//7
//z//P/8//r/+//7//v//v/+//////8CAAIAAwADAAIAAQADAAMABAAFAAgACgAJAAoA
DAANABEAFAAWABYAFQAYABoAGwAeACAAIwAlACQAJQAoACoALAAsAC4ALwAxADIAMwA0
ADUANgA2ADYANAA0ADQAMwAzADIALwAtACkAJgAjACEAHQAaABgAFQATABAADQAKAAgA
BwAFAAMAAwABAAAA/v/7//v/+v/5//n/+P/3//f/9v/1//X/9f/1//X/9f/1//X/9f/1
//X/9f/1//X/9f/3//f/9//3//X/9f/1//X/9f/1//X/9P/0//X/9f/0//T/9P/y//T/
9f/1//T/9P/0//T/9P/0//T/9P/0//T/8v/y//L/8v/0//T/9f/2//T/9P/z//P/8//z
//T/9P/0//P/8//0//b/9v/2//b/9v/2//b/9v/4//j/+P/2//b/9v/2//b/+P/4//j/
+P/2//b/9v/2//j/+P/4//j/+P/4//j/+P/2//b/9P/0//T/9f/2//b/+P/4//j/9v/0
//T/9P/1//f/+P/4//f/9v/2//b/9v/0//T/9P/1//X/9P/z//P/8//z//P/8v/y//P/
9P/0//T/8//z//P/9f/1//X/9f/0//T/8//z//L/8v/y//L/9P/z//P/9P/y//P/8//z
//P/8//z//L/8v/z//P/8//y//L/8v/y//P/8v/2//f/9v/1//P/8v/0//T/9P/0//L/
8v/z//P/9P/0//X/9P/0//T/9P/0//T/9P/0//T/9f/2//b/+P/4//j/+f/7//v/+v/6
//r/+v/7//3//f/8//z//P/9//z///////////////7//v/+//7//P/7//3//f/7//n/
9//3//j/+P/5//n/9//2//T/9P/0//T/9f/0//P/8//y//L/8v/y//D/8P/w//D/8P/w
//D/8P/w//H/8f/x//P/8//v/+//8v/y//X/+f8AAAUADwAhADkAVQBtAIIAlgCmAKwA
mABwAEMAIgALAPj/7f/t/+3/7P/m/+L/4P/i/+b/6f/r/+3/7//z//T/9//2//f/9//3
//n/+f/5//n/+f/5//n/+f/5//n/+v/6//z//P/8//z//P/8//z//P/7//z//P/8//3/
/f/9//3//f/+//7/AAD+//7//f/9//7//v/+///////////////9//7//v/+/wAAAQAB
AAEAAgACAAMAAwAEAAQABQAFAAUABQAIAAkABwAHAAkACgALAAwADgAPABEAFAAWABYA
GQAcAB4AHwAeACAAIwAlACYAJwAqACwAMAAwADIAMwAzADQANQA2ADcAOAA4ADgAOgA6
ADoAOQA3ADYAMwAxAC8ALAApACcAIwAgAB4AGwAZABYAEwAQAAwACwAJAAcABQADAAIA
AAABAAEAAAD//////v/9//3//P/7//v/+//7//v/+//7//v/+//7//v/+//7//v/+//7
//v/+//7//v/+//7//v//f/9//3//P/6//v/+//6//z//P/6//z//f/9//z//P/6//r/
+v/6//z//P/8//z/+v/6//r/+v/8//z//f/+//7//v/9//3/+//7//z//P/+//3//f/+
//z//P/8//z//v/+//7//v8AAAAAAAD+/wAAAAAAAAAAAAAAAAAAAAAAAAAAAAAAAAIA
AgACAAIAAAAAAAAAAAABAAIAAQACAAAAAQACAAIAAgACAAIAAAACAAIAAgADAAEAAgAC
AAEAAAAAAAAAAAAAAAAAAAABAAEAAAD//////////////v8AAAEAAgACAAAA////////
AQABAAEAAQACAAIAAQABAAIAAgACAAIAAAD/////AAD+/////////wEAAQABAAAA/v//
///////+//7//v/+/////v8CAAMAAwADAAIAAgAAAAAAAAAAAAAAAAABAAEAAAAAAAEA
AQABAAIAAgACAAIA/////wQABAACAAIAAgACAAAAAAAAAAAAAwAEAAQABgAGAAYABwAJ
AAUABAAEAAQABgAHAAkACQAHAAYABQAFAAcACwAMAA0ACwALAAoACgAIAAgABgAFAAUA
BQADAAEAAQABAAIAAgADAAMAAQAAAP7//v/+//7//f/8//v/+//8//z//P/8//z//P/8
//z//P/8//z//P/6//v/+//7/////f/7//n/+v/+/wEABwAOABMAHQAzAE8AaQB/AJQA
qACyAKwAkABkADsAIgANAP7/+f/7//n/8v/q/+r/6v/u//L/9f/1//X/9f/7//7//f/9
////AAABAAEAAQABAAEA//////////8AAAEAAwAEAAEAAAD///7///8AAAEAAgADAAQA
BAAEAAEAAQABAAEAAwAEAAQABgAEAAQAAwADAAYABgAGAAcABQAFAAUABQAFAAYABgAG
AAYABwAHAAcACAAIAAkACQAMAAwADQANAAwACwANAA0ADQANAA8AEAATABQAFgAXABcA
GgAcABwAHgAiACUAJwAnACgAKgArAC0ALwAzADYANwA2ADcANwA3ADgAOQA6ADwAPgA/
AEAAPgA+AD4APQA7ADoANwA1ADUAMgAvAC0AKQAmACQAIQAfABwAGQAWABMAEQAOAAsA
CQAHAAYABAADAAMAAgABAAMAAgABAAEAAAD////////9//3//f/9//3//f/9//3/////
///////+//3//P/7//3//f/9//3//////////v/+///////+//z//P/6//z//f/9//z/
/P/8//z//P/8//z//P/8//z/+v/6//r/+v/6//r/+//8//3//v/+/////v/9//3//P/+
//3//f/+/wAAAAAAAAAA///+//3//P/+//7//v/8//7//v/+//7//v/+//7//v8AAAAA
AAAAAP7//v/+//7//P/8//z//P/8//z/+v/6//v//f///wAA///+//3/+v/7//z//f//
//3//v/+//3/+v/6//r/+v/6//r/+v/7//v/+v/5//n/+//7//v/+v/4//n/+v/6//r/
+f/5//n/+f/5//n/+f/4//j/9//3//f/+P/5//r/+P/3//f/+P/2//f/9//3//f/9//3
//b/9v/3//f/9//3//j/+f/6//f/9P/2//X/9v/3//f/+P/4//j/+P/4//b/+P/4//j/
+P/4//j/+P/4//j/9//4//j/+v/6//r/+//9//v/+v/6//r//P/9///////8//z//P/9
/wAAAwADAAMAAwADAAIAAgAAAAAA/v/9///////9//v/+f/5//r/+v/5//n/9//2//b/
9v/2//b/9//2//X/9f/y//L/8v/y//L/8v/y//L/8P/w//D/8P/y//P/8//z//X/8//x
//H/8v/0//n/AQAKAA8AGQAtAEUAXwB1AIwAnACoAKIAggBSAC0AGAADAPT/7//z//H/
7P/m/+D/3v/g/+b/6f/r/+3/7//x//T/9f/1//f/+P/5//f/9//3//f/9//3//f/9//5
//n/+v/6//j/+P/4//j/+P/4//j/+P/5//r/+v/6//n/+f/5//n/+//8//z//v/+//7/
/f/9//7//v/+///////////////9//7//v/+/wAAAQABAAEAAgACAAMAAwACAAIAAwAD
AAUABQAIAAkABwAHAAkACgANAA4AEAARABMAFgAYABgAFwAaABwAHQAgACIAJQAnACYA
JwAqACwAMAAwADIAMwA1ADYANwA4ADcAOAA4ADgAOgA6ADoAOQA3ADYAMwAxAC0AKgAn
ACUAIQAeABwAGQAZABYAEwAQAA4ADQALAAkABQADAAIAAAD//////v/9//3//P/7//v/
/P/7//v/+//7//v/+//7//n/+f/5//n/+//7//v/+//7//v/+//7//n/+f/5//n/+//7
//v/+v/6//v/+//6//r/+v/4//r/+//7//r/+v/8//z//P/8//r/+v/6//r/+v/6//r/
+v/8//z//f/+//7//v/9//3/+//7//z//P/+//3//f/+//z//P/8//z//v/+//7//v8A
AAAAAAD+/////v/9//z//v/+//7//v/+//7//v/+//7//v/+//7/AAAAAAAAAAD+//7/
/P/8//7///8AAAAA/v/+//7//P/8//z//P/9//3//v/+//3//P/8//z//P/+//7//v//
/////v/9//3//f/9//3//P/6//v//P/8//z/+//7//v//f/9//3//f/8//z/+//7//z/
/P/8//z//P/7//v//P/6//v/+//7//v/+//7//r/+v/7//v/+//6//r/+v/6//z/+v/9
//3/+//7//r/+v/6//r/+v/6//r//P/9//v//P/6//r/+v/6//z//P/8//z//f/+//7/
AAAAAAAAAQADAP///v/+//7/AAABAAMAAwACAAIAAgADAAIABQAFAAUABwAHAAYABgAE
AAQAAgABAAMAAwABAP//+//7//z//P/9//3/+//6//z//P/8//z/+f/4//f/9//2//b/
9v/2//j/+P/4//j/9v/2//b/9v/4//n/+f/5//n/+f/3//f/+P/6//3/AwAKABEAGQAp
AEMAXQB1AIoAnACqAKgAjABgADcAHgALAPr/8//3//f/8P/q/+j/5v/k/+j/7f/x//H/
8//1//j/+//7//3//v////3//f/9//3/+//7//v/+//9//3//v/+/wAAAAAAAAAAAAAA
AAAAAAD//wAAAAAAAP///////////f/+//7/AAACAAIAAQABAAQABAAEAAUABAADAAIA
AQADAAQABAAEAAQABQAFAAUABgAGAAcABwAGAAYABwAHAAkACQAMAA0ACwALAA0ADgAR
ABIAFAAVABcAGgAcABwAGwAeACAAIQAiACQAJwApACoAKwAuADAAMgAyADQANQA3ADgA
OQA6ADsAPAA8ADwAOgA6ADoAOQA4ADgANgA1ADEALgArACkAJwAkACIAHwAdABoAFwAU
ABAADwANAAsACwAJAAgABgADAAMAAgABAAMAAgABAAEAAAD///////////////////3/
/f/9//3////////////9//3//f/9//v/+//7//v/+//7//v/+v/7//3//v/+//z//P/6
//z///////7//v/8//z//P/8//7//v/+//7//v/+//7//v/+//7///8AAP7//v/9//3/
/////wAAAAAAAP////8AAAAAAAAAAAAAAgACAAIAAgACAAIAAgAAAAAAAAAAAAAAAgAC
AAIAAgACAAIAAgACAAAAAAAAAAAAAgACAAIAAgACAAIAAAAAAAAAAQACAAIAAgACAAIA
AAAAAAAAAAABAAEAAgACAAEAAAAAAAAAAAAAAAAAAAABAP///v/9//3//////////v/+
////AAAAAAAA//////////////////8AAAAA/////wAAAAAAAAAA/v/9//3//v/+////
/////wEAAQABAAAA/v/////////+//7//v/+//7//P//////AQABAAAAAAAAAAAAAAAA
AAAAAAABAAEAAAAAAAEAAQADAAIABAAEAAMAAgABAAAAAAAAAAAAAAADAAQABAAGAAQA
BAAFAAcABgAGAAcACAAGAAcACQAJAAYABgAGAAcACQANAA4ADwAOAA0ACwAKAAsADAAL
AAsACQAJAAcABQAFAAUABgAGAAkACQAHAAYABAAEAAQABAADAAIAAQABAAAAAAAAAAAA
AgACAAIAAgACAAIAAgACAAIAAwADAAMABQADAP////8EAAYACQALABIAGwAjADMASwBl
AH8AlACmALYAtgCeAHYASwAsABcABgD////////8//j/9v/0//j/+v/9/////f///wMA
CAALAAkACwAMAA0ACwALAAsACwANAA0ADQANAA0ADQAOAA4ADgAOAA4ADgAOAA4ADgAO
ABEAEgASABIAEQARABEAEQARABIAEgAUABQAFAATABMAFAAUABQAFQATABMAEwATABQA
FgAXABgAFgAXABcAFwAYABgAGQAZABwAHAAdAB0AGwAbAB4AHwAgACEAJAAmACUAJgAo
ACkAKQAsAC4ALgAxADQANgA3ADgAOgA9AD8AQABBAEQARgBIAEgASgBLAE8AUABRAFIA
VQBWAFYAVgBVAFQAUwBRAFAAUABOAE0ASwBIAEUAQwBBAD4APAA5ADcANAAxAC4AKgAp
ACcAJQAlACMAIgAgAB8AHwAeAB0AGwAaABkAGQAYABcAFwAXABcAFwAXABcAGQAZABkA
GQAZABkAGQAZABsAGwAbABsAGQAZABkAGQAZABkAGQAYABgAGQAZABgAGAAYABYAGAAb
ABsAGgAaABoAGgAaABoAGAAYABgAGAAYABgAGAAYABgAGAAZABoAHAAcABsAGwAdAB0A
HgAeAB0AGwAaABoAGwAcAB0AHgAcABwAHAAcABwAHAAcABoAHQAeAB8AIAAeAB4AHgAe
AB4AHgAeAB4AHgAeAB4AHgAeAB4AHgAeABwAHAAaABoAHAAdAB4AHgAgACAAIAAeABwA
HAAcAB0AHQAeAB4AHQAcABwAHAAcABwAHAAcAB0AHQAcABsAGwAdAB0AHQAcABsAGwAb
ABoAHAAbABsAGwAdAB0AHQAdABwAHAAbABsAGgAaABoAGgAaABkAGQAaABwAHQAdAB0A
GwAbABsAGgAYABkAGQAZABkAGgAbABwAGwAYABoAGQAbABsAGgAaABgAGAAYABgAIAAe
ABsAHAAZABgAFwAWABcAGAAZABoAGQAaABoAHAAcABwAHQAfAB4AHgAfACAAHwAfACAA
HwAgACAAIAAhACIAJQAlACUAIwAjACIAIgAkACQAIgAhACEAIQAfAB0AGQAZABoAGgAe
AB8AHgAeAB0AHAAbABoAGQAYABcAFwAWABYAFgAWABgAGAAYABgAGAAYABgAGAAWABcA
FwAXABcAFwAVABcAGAAaAB0AHwAmAC0ANwBHAGEAewCRAKQAuADIAMwAuACOAGUASAA1
ACIAFQAVABkAFAAMAAgACAAKAAwAEQARAA0ADQATABgAGQAbAB0AHgAfAB4AHQAcABsA
HAAdAB4AHwAdAB0AHgAeACAAIAAgACAAHgAeAB4AHgAhACIAIgAiAB8AHwAfAB8AIQAi
ACIAJAAkACQAIwAjACQAJAAkACUAJQAlACUAJQAnACgAKAAoACYAJwAnACcAJgAmACcA
JwApACoALAAtAC0ALQAwADEAMQAxADMANAA1ADYAOAA5ADoAPAA9ADwAQABEAEcASQBH
AEgASgBLAE4ATwBSAFQAVwBYAFsAXQBeAF4AXgBeAGEAYgBiAGIAZABkAGQAYwBhAGAA
XQBbAFcAVABRAE8ATABKAEkARwBEAEAAPAA4ADgANwA1ADMAMQAvAC4ALAArACsAKgAp
ACkAKAAnACcAJgAlACUAJQAjACMAIwAjACUAJQAlACUAJQAlACUAJQAjACMAIwAjACQA
JQAmACcAJwAnACcAJgAkACUAJQAkACQAJAAiACQAJwAnACYAJgAkACQAJAAkACUAJgAn
ACgAJgAmACYAJgAoACgAKQAqACkAKAAmACUAJwAnACgAKAApACkAKgAsACoAKgAqACoA
KgAsAA==
         </WaveFormData>
      </LeadData>
   </Waveform>
</RestingECG>
