# Supplementary material for: Detection of Left Atrial Enlargement Using a Convolutional Neural Network-Enabled Electrocardiogram
Source: Front Cardiovasc Med. 2020 Dec 17;7:609976. doi: 10.3389/fcvm.2020.609976 (PMC7773668; doi:10.3389/fcvm.2020.609976)
Supplement: Supplementary file 5 [file Data_Sheet_5.ZIP › normal4/1802036221_7745_0000000L.XML]

<?xml version="1.0" encoding="Windows-1252"?>
<!DOCTYPE RestingECG SYSTEM "restecg.dtd">
<RestingECG>
   <PatientDemographics>
      <PatientID>1802036221</PatientID>
      <PatientAge>66</PatientAge>
      <AgeUnits>Years</AgeUnits>
      <Gender>Male</Gender>
      <PatientLastName>liyongyu</PatientLastName>
   </PatientDemographics>
   <TestDemographics>
      <DataType>Resting</DataType>
      <Site>1</Site>
      <AcquisitionDevice>MAC55</AcquisitionDevice>
      <Status>Unconfirmed</Status>
      <Priority>Normal</Priority>
      <AcquisitionTime>09:10:56</AcquisitionTime>
      <AcquisitionDate>08-14-2017</AcquisitionDate>
      <CartNumber>1</CartNumber>
      <AcquisitionSoftwareVersion>009C</AcquisitionSoftwareVersion>
      <XMLSourceVersion>MAC5000 v1.0</XMLSourceVersion>
   </TestDemographics>
   <RestingECGMeasurements>
      <VentricularRate>70</VentricularRate>
      <AtrialRate>70</AtrialRate>
      <PRInterval>152</PRInterval>
      <QRSDuration>88</QRSDuration>
      <QTInterval>388</QTInterval>
      <QTCorrected>419</QTCorrected>
      <PAxis>73</PAxis>
      <RAxis>67</RAxis>
      <TAxis>34</TAxis>
      <QRSCount>12</QRSCount>
      <QOnset>220</QOnset>
      <QOffset>264</QOffset>
      <POnset>144</POnset>
      <POffset>193</POffset>
      <TOffset>414</TOffset>
      <ECGSampleBase>500</ECGSampleBase>
      <ECGSampleExponent>0</ECGSampleExponent>
   </RestingECGMeasurements>
   <Diagnosis>
      <Modality>Resting</Modality>
         <StatementCount>2</StatementCount>
         <LabelText>12SL ��ϳ���</LabelText>
      <DiagnosisStatement>
         <StmtFlag>ENDSLINE</StmtFlag>
         <StmtText>�������</StmtText>
      </DiagnosisStatement>
      <DiagnosisStatement>
         <StmtFlag>ENDSLINE</StmtFlag>
         <StmtText>���� ECG</StmtText>
      </DiagnosisStatement>
   </Diagnosis>
   <Waveform>
      <WaveformType>Rhythm</WaveformType>
      <WaveformStartTime>0</WaveformStartTime>
      <NumberofLeads>8</NumberofLeads>
      <SampleType>CONTINUOUS_SAMPLES</SampleType>
      <SampleBase>500</SampleBase>
      <SampleExponent>0</SampleExponent>
      <HighPassFilter>16</HighPassFilter>
      <LowPassFilter>150</LowPassFilter>
      <ACFilter>NONE</ACFilter>
      <LeadData>
         <LeadByteCountTotal>10000</LeadByteCountTotal>
         <LeadTimeOffset>0</LeadTimeOffset>
         <LeadSampleCountTotal>5000</LeadSampleCountTotal>
         <LeadAmplitudeUnitsPerBit>4.88</LeadAmplitudeUnitsPerBit>
         <LeadAmplitudeUnits>��V</LeadAmplitudeUnits>
         <LeadHighLimit>2147483647</LeadHighLimit>
         <LeadLowLimit>268435456</LeadLowLimit>
         <LeadID>I</LeadID>
         <LeadOffsetFirstSample>0</LeadOffsetFirstSample>
         <FirstSampleBaseline>0</FirstSampleBaseline>
         <LeadSampleSize>2</LeadSampleSize>
         <LeadOff>FALSE</LeadOff>
         <BaselineSway>FALSE</BaselineSway>
         <ExcessiveACNoise>FALSE</ExcessiveACNoise>
         <MuscleNoise>FALSE</MuscleNoise>
         <LeadDataCRC32>3430294712</LeadDataCRC32>
         <WaveFormData>
7P/s/+z/7P/u//D/8v/0//H/8P/v/+7/7//w//H/8v/y//L/8v/y//H/8P/v/+7/8f/y
//P/9P/z//L/8f/w//L/8v/y//L/8v/y//L/8v/y//L/8v/y//T/9P/0//T/8//y//H/
8P/y//L/8v/y//D/8P/w//D/7v/u/+7/7v/v//D/8f/y/+//7v/t/+z/7f/u/+//8P/w
//D/8P/w/+//7v/t/+z/7//w//H/8v/x//D/7//u//D/8P/w//D/8P/w//D/8P/t/+z/
6//q/+3/7v/v//D/7v/u/+7/7v/u/+7/7v/u//D/8P/w//D/7//u/+3/7P/t/+7/7//w
/+//7v/t/+v/7P/t/+//8f/v/+//7f/t/+v/6//t/+//8//1//b/9//z//D/7//u//L/
9P/0//T/9f/2//b/9v/0//L/9P/0//T/9P/1//b/9v/2//b/9//5//n/+v/7//v/9//1
//T/7//r/+v/7P/t/+7/7//w/+3/6//p/+f/6v/s/+7/7//t/+3/7f/t/+v/6//r/+z/
7v/s/+7/7v/t/+3/7P/r/+z/9f///wMABwALABcAJgA2AEUAVwBiAGcAcgCBAIsAfwBa
AD0AKgAIAO//3f/J/7n/sf+v/7r/wv/C/8n/2P/i/+X/5f/p/+7/6v/o/+r/7P/v//L/
9f/1//b/8//y//P/8//x//H/9f/2//j//P/2//X/9v/1//T/9//4//n/+P/3//b/9f/2
//X/9v/7//7//v/+//z/+f/5//j/9v/5//3///8AAAAAAgACAAIA/f/8//3///8BAAIA
BQAGAAQAAwADAAUABwAJAAsADAAMAAwADQAPAA8AEQARABMAGgAeACAAIgAjACIAIAAg
ACEAJQAoACwAKgAtAC0ALgAxADEAMQAxADEANQA3ADcANQAxADAALwAwADEAMgAzADEA
MAAwAC8AKAAoACYAJAAkACQAJAAgABsAFwATABAADwAQAA8ADwAPAA0ACgAKAAMAAQAB
AAEAAQABAAEAAQD8//r/+f/3//f/+P/4//n/+//7//n/+f/4//b/9f/1//j/9//4//r/
9//2//T/8v/0//T/9P/0//X/9f/0//T/9v/0//T/8//0//b/+P/5//T/9v/1//H/8//z
//T/9f/3//j/+P/3//b/9P/z//P/9v/3//f/+P/2//b/9P/0//b/9v/5//r/+P/2//b/
9v/2//b/9//4//r/+v/6//r/9f/0//P/8f/z//f/+f/8//v/+P/3//b/8//z//L/8v/1
//f/+f/6//f/9v/1//T/8v/y//P/9f/3//X/8v/0//b/9f/0//T/9f/4//n/+P/1//P/
8v/y//P/9P/1//f/9//3//b/9f/y//H/8f/w//T/9v/3//b/9P/z//L/8f/z//P/8//z
//b/+P/1//T/8v/y//H/8f/1//X/9//5//T/8//y//D/8P/y//L/8//3//v/9P/z//L/
8f/w//L/8//1//f/9v/1//P/8f/w//H/8v/z//T/9f/1//X/9P/z/+//7P/w//L/9v/6
//f/9v/2//b/+f/6//v/+v/6//r/+v/6//j/+P/3//b/+P/7//3//////////v/5//f/
9v/z/+//8f/y//L/8v/w//D/7v/t/+7/7//x//T/8//x/+//7f/v/+//7f/t/+7/8P/x
//D/7//u//D/7//y//X/+v/9//3///8DAAUADQAcADAARQBXAGIAYwBmAHEAewB7AG4A
UQA0AB4ACwDx/9P/u/+x/6//tP/A/9L/2//c/+D/4f/h/+P/6P/q/+z/7v/w//X/9v/x
//D/8v/w//D/9P/1//T/9f/3//b/9v/4//X/9f/3//f/9v/5//r/+//5//f/9f/z//X/
9f/3//3//f/8//v/+P/6//v/+//6//v///8BAAIA//8AAP///v/9//7/AQAFAAUABAAF
AAQABAADAAMABQAJAAsADQAOAA0ADAAMAA0ADwARABEAEwAUABYAFgAWAB0AHgAeACAA
IQAlACgALAApACsAKgAqAC4ALwAwADEALwAzADUANQAyAC8ALwAvADAAMQAyADMAMQAu
ACwAKQAmACgAKAAoACYAJgAmACIAHgAbABgAFgAVABYAFQAVAA8ACwAGAAQAAQABAAMA
BQABAP///f/7//z//P/9//3//v/+//3//f/8//v/+P/3//n/+P/4//n/9//1//X/9v/4
//j/9//2//f/+P/5//r/+v/5//f/9v/3//b/9//3//X/9v/3//f/8//2//b/8//1//X/
9v/3//b/9v/1//P/9P/0//X/9//2//f/9//4//b/9v/0//T/9f/2//r//P/6//b/9P/y
//L/9P/3//r/+P/4//j/+P/0//T/9P/z//b/+f/6//z/+v/2//T/8v/z//X/9v/4//f/
9//3//b/8v/y//L/8v/z//T/9v/5//n/9f/w//D/9P/1//b/+P/3//j/9//0//L/8f/x
//L/9P/0//T/9f/0//P/8f/v//D/8f/z//T/8//0//T/8v/x//H/8f/x//T/9f/2//f/
9f/2//L/8P/x//L/8v/z//P/8//1//f/8//z//P/8v/y//T/9P/1//T/8//y//D/8//0
//X/9//1//X/9P/z/+//8//1//L/9f/2//f/+P/3//X/9P/z//b/9//3//f/8//z//P/
8//0//X/9f/1//j/+f/3//b/9P/y//L/8v/0//b/+f/8//r/+v/6//j/+v/6//r/+v/7
//z//P/8//r/+//7//v///8BAAIA///8//r/9v/x//H/8v/y//L/8//0//P/8//v/+3/
7P/s/+7/7//w//H/8f/x/+//7//t/+7/7v/s//D/8P/z//P/8P/r/+7/9//9/wEABwAL
ABMAHAAqADsASQBWAGUAbgB5AIsAkQCIAG8ATgAuABMA+//l/9H/xf+9/7z/yP/Q/8//
0v/g/+f/5//r//D/8v/y/+7/7P/x//b/9f/4//r/+P/4//f/9//1//X/+v/6//v//v/7
//v//f/9//n/+//7//v//v///wAAAQD9//n/9//5//z//v8AAAAA/v///////v/7//3/
/f/8////AgADAAQAAAAAAAIABQAHAAgACwAMAAoACQAJAAsADAANAA4ADgARABIAFAAX
ABUAFwAXABkAHAAeAB4AHgAhACIAIgAkACIAJQAnACoAKwAvADAAMgAyADEAMAAvADIA
NwA6ADsAOAA1ADUANQA1ADUANQA1ADYANgA3ADcAMQAwAC0AKgAsACwALAAoACQAIQAe
ABwAGQAYABUAEwASABEADwAQAAgABQAEAAMAAwADAAMAAwD///7//v/9//r/+v/5//n/
/P/9//z//f/6//j/9//3//j/9//4//r/+v/6//n/+P/2//b/9v/2//v/+//6//r/9//0
//P/8f/z//b/+f/7//f/+v/6//f/9f/1//b/9//4//r/+//7//j/9v/1//X/9//5//r/
/P/6//r/+P/4//f/9v/4//j/+//6//v//P/5//j/+P/4//r/+v/6//r/+v/6//r/+f/4
//n/+P/4//n/+P/5//r/9//3//b/9v/4//n/+v/6//j/+P/4//j/9P/0//X/9//6//n/
9//6//j/9//2//b/+P/6//r/+P/4//f/9//4//b/9v/2//f/+P/5//n/+f/4//f/9//2
//f/+P/4//b/9//3//f/9//1//X/9f/1//f/+v/4//j/9v/0//H/7//0//X/+P/7//f/
9//3//b/8//0//P/8//0//X/9v/2//X/9P/z//P/9f/3//j/+f/3//f/9f/y//T/8P/z
//T/9f/2//b/9f/1//X/8//z//L/8f/x//P/9f/3//f/9//2//X/+P/5//f/9v/0//T/
9v/4//f/9v/2//b/+P/6//z//P/7//r/+f/4//r//P/9//7/AAABAAEAAQD//////v/5
//r/+v/4//X/9P/0//P/8v/y//L/8P/v/+7/7f/t/+7/7f/t/+3/7f/u/+//7v/v/+7/
7v/t/+r/7v/u//H/8f/6//f/8v/z//f/+/8DAA0AEQAiAEAATwBXAGIAaQBuAH0AjwCT
AIAAXwBAACQAAwDj/83/vf+v/7P/xv/M/8j/z//Y/9r/3f/l/+v/8P/w//D/8P/s/+v/
7v/x//T/9v/0//T/9//3//X/9f/3//b/9v/4//b/9//6//v/9f/3//f/9//5//v//f//
//3/+//7/////v/8//r/9v/6//3///8AAP3///////7///8CAAMABAACAAIABAAHAAcA
BgAHAAYACAAJAAsADwAPAA8ADwAOABEAEgAUABcAFwAZABkAGwAdAB4AHQAcACIAJAAl
ACgAJgApACsALgAvADMANAA2ADYANQA0ADMAMQA1ADcANwA4ADcAOQA7ADkANwA1ADMA
NAA0ADUANQAwADAALgAsACkAKAAnACIAIAAfAB4AHgAaABgAFAARABAADwANAA4ACQAH
AAcABwAFAAMAAQD///7//v///////P/6//f/9f/3//n/+f/7//v/+v/6//v/+v/3//b/
9v/5//r/+v/6//n/+P/3//b/9//3//b/9v/4//b/9v/1//P/9P/1//X/9P/4//n/9//2
//X/9f/1//X/9v/2//X/9v/2//f/+f/3//f/9v/2//j/+P/2//b/9f/0//b/9v/3//b/
9//4//j/+P/5//r/9//2//X/9P/2//j/+v/7//n/+f/3//b/9//2//f/+P/5//n/+P/4
//X/9f/1//T/9P/2//j/+v/3//b/9v/3//f/9f/y//T/9f/1//X/9v/1//b/9f/y//X/
9f/2//j/9f/0//P/8//z//P/8v/x//L/8//1//b/9P/0//P/8P/x//P/9f/3//b/9f/0
//P/9P/2//P/8v/z//T/9P/1//P/8f/x//H/7//x//P/9P/z//T/8//z//P/8//z//L/
9P/0//T/9P/0//T/9P/z//P/8//0//X/9f/1//L/8f/w/+//9P/3//n/+//5//f/8v/u
/+//8P/z//b/+P/4//n/+v/5//j/9//0//n/+v/7//z/+v/6//n/+P/6//v/+//7//7/
//////v/+P/2//L/7f/w//L/8//0//H/8P/t/+v/7f/t/+7/8P/z//P/8//z//L/8f/u
/+3/7//w//D/7v/v/+7/8P/v//D/8//0//v/AQD//wMADwAXACIAOgBLAFcAZgBvAHQA
fwCHAH0AXgBBAC4AGAD7/+H/y/+z/6v/r/+4/8L/yP/R/97/5v/l/+P/5f/o/+r/6v/s
//D/9//4//X/9f/2//P/8v/0//X/9P/1//b/9v/3//r/9f/1//f/9//1//n/+//9//r/
+f/4//f/+P/3//j//f/8//z//P/6//n/+f/4//b/+P/9/wAAAgD//wAA///+//7//v8A
AAMABAAEAAYABgAFAAMAAgADAAgACwAOABAADQAMAAwADQAQABMAFAAXABoAHAAcABwA
HgAeAB0AHgAhACUAKAAsACkAKwAqACoALQAvADEAMwAyADUANgA1ADIALwAvAC8AMAAx
ADIAMwAxAC4ALAApACYAKAAoACgAJgAmACYAIgAdABkAFQASABEAEgARABEADgALAAcA
BgADAAEAAQABAAEAAQABAAEA/P/6//n/9//5//r/+v/7//j/9//0//P/9f/2//j/+//6
//f/9v/2//T/9P/z//L/9f/2//f/+P/5//f/9P/y//P/8v/z//P/9f/2//f/9//z//T/
8v/t//H/8//2//n/9v/2//X/8//1//T/9P/1//b/9//3//j/9v/2//T/9P/2//b/+f/6
//n/9v/1//T/9P/0//X/9v/2//b/9v/2//T/9P/0//P/9v/5//r//P/6//b/9P/y//L/
8//z//T/9f/3//n/+v/1//T/8//y//H/8v/0//f/9//1//L/9P/2//X/9P/0//T/9v/2
//T/8v/x//H/8v/1//b/9//5//f/9f/y/+//8f/x//L/8v/1//b/9v/0//H/8f/x//H/
9P/1//b/9//1//b/8v/w//P/9P/0//X/9v/1//b/9//x//H/8f/w//L/9P/0//X/8//z
//P/8v/0//T/9P/3//b/9f/0//P/8v/y//H/8f/x//P/9f/2//f/9P/z//L/8f/1//f/
+P/5//f/9//0//L/9P/0//b/+P/4//j/+f/6//j/+P/4//b/+f/6//v//P/6//r/+f/4
//r/+//7//v//f///wAA/f/4//b/8v/t//D/8v/z//T/8//y/+//7f/u/+3/7f/u//D/
8f/y//P/8v/x/+7/7f/w//L/8//y//P/8v/0//P/6v/r//b/+//9/wMABwANABcAJgA0
AEUAVQBgAGkAdAB/AIcAgQByAFsAQgAkAAkA7f/X/8X/uf+5/8L/xv/K/9X/3v/k/+X/
6f/v//L/8P/s/+7/9P/z//T/+f/3//j/9f/0//f/9//1//X/+f/6//z/AAD7//n/+f/3
//b/+//+/wEA/v/9//z/+//9//v/+////wEAAgADAAIAAQABAAAA/v8AAAMABAAEAAIA
BAAEAAQAAgACAAQABwAKAAoADAAMAAoACQAJAAsADgARABQAFgAVABQAFAAVABUAFwAX
ABkAHwAiACMAJAAlACQAIgAiACUAKQAsADAALgAxADEAMgAzADMAMwAzADQAOQA8AD0A
OwA3ADYANQA2ADcAOAA5ADgANgA1ADMALwAwAC8ALgAwADAAMAAsACUAIQAdABoAGgAa
ABgAFwATABEADgAOAAkABwAHAAcABwAHAAcABwACAAAA///9//3//v/+/////f/9//v/
+//9//z//P/9/////f/9//7//P/6//f/9P/2//j/+v/8//7//f/7//r/+P/2//b/9f/4
//r//P/9//j/+v/5//X/+P/5//v//f/7//z//P/7//n/+P/4//n//P/9//3//v/9//z/
+f/4//n/+v/+/wAA/v/8//z//P/4//j/+f/6//v//P/9//7/+//6//n/9//5//v/+//8
//v/+P/3//b/+P/5//n/+v/7//3///8AAPv/+v/5//j/9//4//r//f/9//v/+P/6//j/
9//2//b/+f/8//3//P/7//n/+P/4//j/+P/4//n/+v/7//v/+//4//f/9//2//n//P/+
//7/+//5//f/9f/2//f/+P/5//v//v/8//z/+//6//j/9//7//v//f////r/+f/4//b/
+f/8//3////8//v/+v/4//b/9v/2//f/+v/7//v/+//5//n/9//0//T/9v/4//r//P/7
//n/+P/3//b/9//3//f/+P/5//r/+//7//v/+v/5//z//f/7//r/+v/6//z//v/9//z/
/P/8////AAABAAAAAQAAAP///v8BAAIAAgACAAIAAwADAAMABgAHAAcAAwACAAIAAAD9
//r/+v/5//j/+f/6//n/+f/2//X/9f/2//f/9//3//f/+f/5//f/9//0//T/8//w//X/
9v/6//v/9v/z//r//f/5//3/BQALABUAIgAuAD0AUQBgAGcAbAB5AIkAmQCaAIUAYgA+
AB8ACQDv/9X/x//B/8D/xv/M/9X/2P/Y/+P/6f/t//T/9v/0//L/8v/z//L/8//2//r/
+v/8//v/+//5//n//P/8//3/AAD9//3///////n/+//7//v//P/9//7///////3//f8B
AAAAAAAAAP7///8BAAIAAgABAAMAAwACAAQABgAGAAYABAAEAAYACQAJAAgACQAIAAkA
CQAKAA0ADgAPABAAEAASABQAFwAbABgAGQAYABkAHgAgACAAIAAoACoAKwAuACsALQAu
ADAAMwA3ADgAOgA5ADkAOQA5ADkAPQA/AD8AQQA/AEAAQQA/AD0AOwA5ADwAPAA9AD0A
OAA4ADYANAAzADIAMQAsACoAKQAoACgAJAAiAB4AGwAbABkAFgAWAA8ADQANAA0ACgAJ
AAgABwAIAAgACQAJAAUABAACAAEAAgADAAIAAwACAAAA/////wEA/////wAAAQACAAIA
AgD///7//f/8/wAAAQABAAIAAAD+//7//f/8//z//P/7//z/AAABAP///P/7//v/+//+
/wAAAQABAAAA/v/9//3//f/9//z//P/+/wAAAAACAP7//P/9//z////+////AAD8//z/
/f/+//3//P/7//r/+//8//3//f/7//v/+f/4//z//P/+/wAA/P/7//n/+P/4//n/+v/6
//n/+v/7//z/9//2//b/9//6//n/9//6//r/+f/4//j/9//4//f/9P/2//f/+f/8//r/
+P/2//X/+P/5//n/+f/4//f/9//2//X/9v/2//T/9f/3//n/+//5//f/9f/z//f/+v/4
//j/9v/2//X/9f/2//X/9v/3//T/9f/2//b/8//0//P/8//2//f/+P/4//X/9P/z//P/
8v/1//f/9v/3//j/+f/6//j/9f/z//H/9P/3//n/+//3//f/9//3//f/+f/6//v/+//7
//j/9v/2//b/+P/6//z//P/9//7//v/+//7//P/+//7//v/+////AAAAAAAA/v//////
//8CAAMAAwD///3//P/5//X/9f/2//b/9v/3//j/9//3//T/8//z//T/9f/1//X/9f/z
//P/8f/x//H/8v/y//D/8//0//j/+f/w//H/9v///wMABQANABsAJQAyAEIATQBZAGgA
dQB8AIcAkwCPAHQAUwA0ABgAAwDr/9H/v/+3/7n/wP/I/87/0f/e/+b/5f/x//3/9v/u
//L/8v/w//P/9P/1//n//P/7//z//P/7//j/9//8//z//f8AAP3//f///////P///wAA
AQADAAMAAwADAAEA/////wMABgAGAAYABAACAAMAAwACAAQABwAIAAgACAAKAAoACgAI
AAgACgANABAAEAASABIAEAAPAA8AEQASABMAFAAUABcAGAAaAB0AGgAbABoAGwAgACQA
JgAoACoAKgApACoAKgAtAC8AMgAzADcAOAA6ADgANwA2ADUANgA7AD4APwA8ADkAOQA5
ADkAOQA5ADkAOwA6ADoAOQAzADIALwAsAC4ALgAuACoAJgAjACAAHgAaABoAGAAXABMA
EQAOAA4ABwAFAAUABQAFAAUABQAFAAUABAAEAAMAAQAAAP7//f/+/////v////7//P/7
//v//P/7//z//v/9//z/+v/4//n/+v/7//z///////7//v/9//r/+f/3//j/+v/8//3/
+//+//7/+//5//n/+v/7//z//v///////P/6//n/+f/8//3//f/+//z//P/6//r/+v/6
//3//v////7///8AAPz//P/9//7//v/+//7//v/+//7//v/9//v//f/9//7/AQAAAAEA
AgD///3/+v/4//n/+//9//7//v/+//7//v/6//r/+//9/wEA///8//7//f/7//n/+P/5
//z//f/8//r/+f/5//r/+P/4//j/+f/8//3//f/9//r/+f/5//j/+v/8//3//P/7//v/
+//7//X/9//5//n/+v/8//z//P/8//n/9//2//X/+f/7//z//f/6//n/+P/3//f/+f/6
//v//f/9//r/+P/2//T/9P/0//f/+P/6//z/+f/4//f/9P/5//r/+//8//3//v/+//7/
/v////////8CAAMAAwD///v/+v/3//P/8//0//T/9P/1//b/9f/1//P/8f/w//D/9P/1
//b/9//2//X/8v/x//P/9P/0//L/9P/0//f/9//y/+//9P/9////AwANABEAFwAoADwA
QwBJAGAAcQB2AIMAkwCXAIYAawBKACwAEQD3/+H/z/+//7f/wv/I/8z/0//c/+b/6//v
/+//7P/w//b/9v/0//f//P////3//v/7//r/+v/5//b/9f/6//z///8EAP///f/9//v/
+f/9////AQADAAMAAwADAAIA///+/wEAAwAEAAUABAACAAMAAwACAAAAAwAEAAQABQAI
AAkACgAGAAYACAALAA0ADgARABIAEQAPAA4ADwARABMAFQAWABgAGAAZABsAGwAdAB0A
HwAlACgAKQAqACwALAArACwALQAxADQAOAA4ADsAOwA8ADsAOwA7ADsAPABBAEQARQBC
AD8APwA/AEAAQQBCAEMAQwBCAEIAQQA5ADgANQAyADMANAA1ADIALAApACYAJAAgACAA
HgAdABsAGQAWABYADwANAA0ADQANAA0ADQANAAgABgAFAAMABAAEAAMAAwAFAAUAAwAD
AAEAAAAAAAEAAgABAAIABAACAAIAAQAAAAAAAAAAAAAABQAFAAQABAACAP7//P/5//v/
/v8BAAMA/v8AAP//+//8//3///8BAAEAAgACAAEA///+//7///8AAAEAAQACAAIAAgAA
AAAAAAAAAAMABAACAAAAAAAAAPz//P/9//7/AQACAAMABAABAAAA///9//3//////wAA
AQAAAAEAAgD//////v/+/wAAAQACAAIA/v/+//7//v/8//z//f///wIAAQD//wIA///9
//v/+v/9/wAAAQAAAP///f/8//z//f/+////AQADAAMAAgABAPv//f/8//3//v///wAA
/v/9//3//f/8//3//f/9//7///8AAAEAAQABAAAA//8CAAMAAQAAAAIAAgAEAAYAAwAC
AAIAAgADAAQABQAEAAUABAADAAIABQAGAAYABgAEAAMAAQD////////+//n/+v/6//j/
9f/y//L/8f/w//L/8v/w/+//7f/r/+r/6v/o/+f/5v/l/+b/5//m/+f/5f/k/+L/3v/j
/+T/6P/p/+z/6//y//H/7//3////BwARACIAMgBBAFEAYgBnAGoAfQCTAJkAlgCFAGIA
QAAnAAUA5f/T/8X/vf/C/8r/zv/P/9D/2v/p/+//7//0//r/+P/0//T/+f/4//n/+//+
//3//v/9//3/+//7//z//P/9/wAA/v///wIAAwD9/////////wEAAQABAAEAAgABAAIA
BwAHAAYABQACAAMABQAGAAYAAwAFAAUABAAGAAgACAAIAAgACAAKAA0ACwAKAAsACgAN
AA0ADgARABAAEQASABIAEwAUABYAGQAZABsAGwAdAB4AHgAcABoAIgAkACUAKAAmACcA
JwAoACkALQAuADAALwAvAC8ALwAsAC8AMAAvADAALwAxADMAMQAvAC0AKwArACoAKgAp
ACQAJAAiACAAHQAcABsAFgAUABMAEgASAA0ACgAFAAEAAAD///3//v/5//f/9//3//X/
8//x/+//7v/u/+//7//s/+r/5//l/+T/4//g/9//3f/c/9z/3f/c/9n/2P/Y/9n/2v/a
/9r/1//U/9H/zv/Q/8//zf/M/87/zP/M/8v/yP/I/8j/x//F/8j/yP/F/8P/wf/A/7//
xf/K/87/0f/W/9j/2//f/+L/4//j/+T/5//q/+v/7v/t/+z/7v/u/+//7v/v//D/8P/w
//H/8v/y//L/8v/y//P/9P/1//X/8v/z//L/8v/w/+7/7v/u/+v/6//q/+r/5v/l/+T/
4v/j/+T/5f/m/9//3P/a/9n/3P/b/9n/3P/a/9n/2P/Y/9b/1v/U/9D/0//V/9j/3P/c
/9z/3P/d/+L/5f/n/+n/6//r/+z/7P/p/+j/5v/i/+P/3//h/+H/3P/Z/9j/1//W/9f/
1//Y/9n/2P/Z/9n/2f/V/9X/1f/V/9n/3f/g/+P/5f/l/+L/4P/k/+b/6v/u/+v/6v/q
/+r/7P/u//D/8P/0//T/9P/0//L/8P/t/+r/7P/t/+3/7f/r/+v/6v/l/+H/4P/d/9n/
2f/a/9r/2v/W/9T/0P/N/8//z//Q/9L/z//N/8v/yf/L/8v/yf/J/8r/zP/N/8z/yv/G
/8X/wf/E/8n/0v/T/9H/0f/V/9//7f/+/w4AHQAxAD4AQQBGAFEAVwBPADoAIQAEAOj/
y/+v/5P/g/93/3P/fv+Q/5r/n/+m/6j/qf+t/63/rv+2/7z/vP+4/7v/vP+7/7r/vP+6
/7r/vv/B/8L/xf/F/8T/xP/G/8L/wf/C/8H/wf/F/8f/yf/F/8P/wf+//8P/w//F/8v/
yf/I/8f/xP/G/8f/x//G/8j/y//M/8z/yv/K/8j/xv/H/8j/y//P/87/zP/M/8r/y//L
/8z/z//S/9X/2P/a/9f/1v/W/9f/2v/d/97/4f/j/+T/4//i/+f/6P/o/+r/7P/v//H/
9P/x//P/8v/y//f/+f/7//3/+v/9//7//f/8//n/+f/5//r/+//8//3/+//4//b/8//0
//j/+v/8//3//v////z/+v/5//j/+P/6//z//P/9//r/9//z//L/8v/z//b/+f/2//X/
9P/z//L/8v/z//P/9f/2//b/9//1//X/8//z//T/9P/1//f/9f/x/+//7v/u/+7/7f/s
/+z/7P/s/+z/7f/r/+j/5v/p/+j/6f/p/+v/7P/t/+3/7P/w//H/7//x//P/9v/5//f/
+P/4//f/+v/6//v//f/8//3//f/+/wAAAAD+//7/AAAAAAMABAACAAAAAAAAAP7//v//
/wAA/f/8//v/+v/0//L/8P/t/+//8f/x//L/7v/q/+j/5v/o/+n/6f/q/+b/5f/k/+L/
4v/i/+L/4v/i/+L/4//l/+X/4f/c/9z/3f/d/93/3v/d/97/3f/a/9n/1//W/9b/2f/a
/9v/3f/b/9n/1v/T/9X/1//a/9z/2v/a/9n/1v/T/9P/0//T/9X/1f/V/9X/zv/K/8z/
zP/M/8z/z//P/9D/0f/Q/8//zf/L/83/0f/V/9n/2//d/97/3//i/+X/5f/m/+n/6v/t
//D/7//u/+7/7v/t/+z/6//o/+X/4v/f/9z/3P/c/9v/2v/b/93/3v/f/9z/2//Z/9P/
0v/S/9D/zf/N/87/zv/O/8z/zP/K/8n/yv/L/83/0P/O/8v/yP/F/8f/yf/J/8v/y//M
/8z/yv/K/8j/yf/H/9D/1f/U/9P/1//T/9P/4//x//7/FAAjAC0ANgA5ADoARwBRAFEA
QgAlAAwA8P/V/8H/q/+R/4f/jf+Y/6L/rP+z/7L/uP+7/7n/u//G/8z/zv/M/8b/x//K
/8v/yv/M/8r/yv/M/83/zP/N/87/zP/L/8z/y//N/9H/0//O/9H/0v/T/9L/0f/Q/8//
0//R/w==
         </WaveFormData>
      </LeadData>
      <LeadData>
         <LeadByteCountTotal>10000</LeadByteCountTotal>
         <LeadTimeOffset>0</LeadTimeOffset>
         <LeadSampleCountTotal>5000</LeadSampleCountTotal>
         <LeadAmplitudeUnitsPerBit>4.88</LeadAmplitudeUnitsPerBit>
         <LeadAmplitudeUnits>��V</LeadAmplitudeUnits>
         <LeadHighLimit>2147483647</LeadHighLimit>
         <LeadLowLimit>268435456</LeadLowLimit>
         <LeadID>II</LeadID>
         <LeadOffsetFirstSample>0</LeadOffsetFirstSample>
         <FirstSampleBaseline>0</FirstSampleBaseline>
         <LeadSampleSize>2</LeadSampleSize>
         <LeadOff>FALSE</LeadOff>
         <BaselineSway>FALSE</BaselineSway>
         <ExcessiveACNoise>FALSE</ExcessiveACNoise>
         <MuscleNoise>FALSE</MuscleNoise>
         <LeadDataCRC32>313060864</LeadDataCRC32>
         <WaveFormData>
7v/u/+7/7v/x//L/8//0//H/8P/v/+7/8f/y//P/9P/y//L/8v/y//H/8P/v/+7/8f/y
//P/9P/x//D/7//u//H/8v/z//T/8v/y//L/8v/w//D/8P/w//L/8v/y//L/7//u/+3/
7P/v//D/8f/y//H/8P/v/+7/7P/s/+z/7P/v//D/8f/y//D/7v/s/+r/6//s/+3/7v/s
/+z/7P/s/+z/7P/s/+z/7//w//H/8v/v/+7/7f/s/+3/7v/v//D/8P/w//D/8P/t/+z/
6//q/+z/7v/w//L/7//u/+3/7P/u/+7/7v/u/+7/7v/u/+7/7P/s/+z/7P/v//D/8f/y
/+7/7P/q/+f/6f/s/+7/8P/x//D/7//u/+3/7f/u//H/9//5//z//v/7//r/+f/3//j/
/P8AAAMAAwAEAAQABQAGAAYABgAHAAgACAAHAAcABAACAP///f/9//z//P/7//f/8v/x
/+//6//m/+X/5f/n/+j/6f/q/+b/5P/i/+H/4v/j/+T/5f/l/+T/4//j/+D/4P/g/+D/
4f/j/+T/5f/i/+L/3//c/97/4P/l/+3/8P/v//H/+v8JAB8APwBgAIEAlwCoALUAuQCw
AJsAfgBpAGkAcwByAGYAWgBPAEcAQQAzACoAHgAXABQADwAHAAEA/v/3//T/9//3//b/
9v/y/+//7f/s/+n/6f/o/+j/6//s/+3/7v/p/+f/5v/l/+f/6f/r/+z/7P/s/+z/7P/r
/+r/6f/r/+//8P/x//D/7f/t/+z/6//s/+//8v/z//P/9P/0//P/8v/x//L/8v/0//b/
+P/5//j/+P/3//b/+P/7//3/AAD+//7/AAAAAAAAAgADAAUACQANABAAEQAPAA0ADQAN
AA8AEwAWABoAGQAcABwAHwAfACAAIAAiACYAKAApACkAKAAnACYAJQAoACsALAAuAC0A
KwAqACgAJgAlACUAJAAlACYAJgAmAB4AGgAXABQAFAAUABIAEgAQAA0ACgAHAAMAAQD+
//7//v///////f/4//b/8//x//H/8//1//f/9//1//T/8v/x/+//7v/u//H/8v/z//P/
7//u/+3/6//s/+7/7//w/+//7//s/+z/7P/q/+r/6v/t//D/8//y/+7/7f/u/+v/6//s
/+7/8f/z//H/8f/x/+//7v/s/+7/7//z//X/9v/w/+//7v/s/+//8f/0//b/9f/y//H/
8P/w/+//7//x//P/9P/1//b/8v/v/+3/6//s//D/9P/3//T/8//w/+//7//t/+v/7f/u
//H/9P/z/+//7v/t/+v/6v/t/+7/8P/v/+//7f/t/+3/7P/r/+v/7v/w//T/8//x/+7/
6//n/+j/6//t/+7/7v/u/+z/6//p/+j/6P/o/+v/7P/u/+//6v/p/+j/5v/p/+v/7P/t
/+//7//u/+3/6//q/+n/6f/s/+z/7P/t/+z/6v/n/+X/5//p/+v/7P/x/+7/6v/o/+j/
6P/o/+v/6//s/+7/6//q/+v/6v/s/+z/7f/t/+7/8f/0//X/9v/2//X/9P/4//n/+/8A
AP////////7/AQADAAUABgAGAAcABwAGAAMAAQAAAP7//v//////AAD9//v/+P/y//P/
8f/v/+r/6//r/+r/6v/n/+b/5P/i/+T/5f/m/+f/5v/l/+T/4v/j/+P/4v/i/+T/5P/k
/+X/4v/h/+H/4P/j/+T/5v/m/+H/4//s/+3/6//0/wkAHwA9AF4AdwCLAJ4AqwC1ALwA
sQCUAH8AdwBzAGwAZABYAEsARwBFAEEAOgAuABkACgAHAAUA//8AAAEA/v/7//v/+P/w
/+3/6//q/+r/6//t/+7/8P/t/+z/6//q/+r/6f/p/+n/6v/r/+z/7P/r/+r/6f/o/+r/
7P/u//P/8f/w/+//7P/u/+//7//v//H/8//1//X/8v/y//H/7//x//P/9//6//r/+v/6
//n/+f/6//r/+v/8////AQAEAAMAAgADAAIAAwAGAAgACwAJAAsADAALAAwADQAQABMA
FgAZABsAHgAcAB4AHQAfACEAJAAmACoALQAuAC4ALQArACsAKwArACwALwAwADIAMAAt
ACsAKAAqACsALQAuACsAKgAoACYAIwAgAB4AHAAcABwAGgAaABQADwAKAAUABwAHAAYA
CAAEAAMAAQD9//z//P/7//v/+//7//v/+//7//f/9P/w//L/8//1//j/9//2//X/8//y
//L/8v/x//L/9P/1//b/9P/z/+//7v/x//D/8f/y//H/8v/z//D/8f/x//P/8f/x//L/
9P/3//f/8//x/+//8f/y//L/9v/1//f/9//2//P/8//z//L/9f/3//r//P/4//T/8v/w
//P/8//0//f/9//2//X/9P/0//P/8//z//H/9P/3//n/9//1//H/7//y//P/9P/5//X/
9f/1//H/8P/w//D/7//w//P/9P/2//X/8//v/+3/7//w//H/8//w//D/8v/v/+3/7P/r
/+n/7P/v//H/8v/y//D/7P/p/+v/7P/u//D/7//u/+7/7f/t/+3/7f/s/+7/7//v/+//
7//t/+r/5//p/+r/6//t/+3/7P/r/+v/6v/q/+n/6f/s/+3/7v/u/+3/7P/q/+j/6f/q
/+z/7f/r/+r/6f/p/+T/6P/s/+7/7P/s/+z/7P/p/+f/5v/m/+n/6v/t/+7/6//q/+r/
6f/q/+3/8P/x//T/9v/3//j/9//1//T/9v/5//v//f/+/wAAAQACAAIAAAABAAEAAAD/
////AAAAAPv/+f/2//T/9v/3//f/9P/x/+//7f/o/+b/5f/j/+L/5f/m/+b/5v/j/+H/
3//d/+D/4f/i/+L/4P/f/93/3P/c/9z/3P/d/9//3//g/+D/3f/a/9b/2P/f/+f/6v/v
//H/8P/3/wcAGwA6AGEAfwCUAKcAtQC4AK0AkAB1AGkAaQBqAGgAYABRAEUAPQA3ACYA
GAARAAwACQAHAAUA/v/5//T/7//t//D/8P/t/+v/6v/q/+f/5f/i/+D/4//k/+X/5v/k
/+P/4//j/+L/4//k/+T/5//o/+n/6v/m/+T/4v/j/+f/6P/p/+j/5v/n/+f/5//l/+f/
6f/p/+v/7v/w//H/7//t/+3/7P/u//D/8v/z//H/8v/y//L/8f/z//T/9v/3//j/+//8
//v//P/8//3/AAADAAUABQAFAAUABwAJAAkACwAMAA4AEAAUABUAGQAYABgAFwAYAB8A
IgAkACUAIwAjACMAIwAhACMAIwAkACcAJwAoACgAJQAjACIAIAAhACIAIgAiABsAGAAW
ABQAEQAQAA0ADAANAAsACQAHAAIA///7//r/+v/7//v/+f/1//T/8v/x/+3/7f/t/+3/
8f/v/+7/7P/r/+n/6P/o/+r/6v/q/+n/6P/o/+j/5//l/+b/5v/m/+j/6f/n/+j/5//k
/+P/4v/l/+j/6//q/+f/5//p/+f/5v/m/+f/6f/s/+v/7P/t/+v/6P/k/+T/5f/p/+v/
7P/p/+n/6f/o/+f/5//o/+j/6f/o/+n/6v/p/+f/5v/n/+r/6v/q/+r/6P/n/+f/5//i
/+T/5v/n/+j/6f/o/+n/6P/l/+L/4//l/+f/6f/n/+T/5P/k/+P/4f/j/+P/5P/m/+f/
5v/n/+T/4v/g/9//4P/i/+b/5f/l/+T/4//h/9//4f/i/+L/5f/m/+X/5f/i/+D/3//e
/+H/4v/k/+X/4//j/+P/4v/h/+H/4P/f/+T/5f/l/+X/4f/g/9//3//j/+T/5f/n/+f/
5v/k/+P/4f/h/+H/4P/i/+T/5f/m/+L/4P/f/93/4f/i/+P/5f/l/+T/4f/g/97/3v/h
/+L/4//k/+L/4f/h/+L/4f/g/+H/4P/i/+T/5//p/+j/6f/q/+n/7v/w//H/8v/x/+//
7v/w//L/8//0//T/9v/5//z//v/8//v/+f/2//f/9//4//j/9v/1//P/8v/w/+//7f/o
/+r/6f/o/+T/4P/f/93/3P/e/97/3f/c/9v/2//b/9v/2v/Z/9j/1v/X/9n/2v/c/9n/
2P/X/9f/2P/Z/9v/3P/f/9r/0v/Q/9P/2f/i/+n/5//u/wEAFQArAEgAZwB9AJAAowCx
ALIAnQCAAGcAWwBbAFwAWgBQAEcAQwA9ADEAIgASAAcAAgD//////f/6//f/8v/r/+X/
5P/i/+T/4//j/+T/4//j/+L/4v/h/+D/3//e/97/3//h/+P/4f/h/+H/4P/j/+T/5f/m
/+b/5v/m/+n/6P/m/+T/4P/i/+X/5//p/+b/5//o/+f/6v/s/+3/7f/t/+3/7//w/+7/
7v/u/+3/7//y//T/9v/1//X/9P/0//f/+P/7//z//P/+////AQD//wEAAgABAAUABwAL
AA8ADAANAA0ADgASABYAFwAbABkAGgAaABwAHQAeAB4AHQAfACEAIwAlACMAIwAhACAA
IwAjACQAJAAiACEAIQAgAB0AHAAaABgAFQAUABQAFAAQAA4ACgAIAAkABwAFAAMA///9
//r/+v/2//X/8//v/+//8P/w//H/7P/r/+r/6f/t/+v/6v/o/+r/6f/p/+r/5//m/+X/
4//k/+b/6P/p/+f/5v/k/+L/5P/l/+P/5P/m/+T/5P/k/+P/5P/l/+L/4//l/+n/6f/m
/+T/4//j/+j/5//o/+n/6f/o/+b/6P/l/+f/5//m/+X/5//p/+r/5//n/+j/6P/p/+j/
6f/q/+r/6f/p/+v/6v/o/+b/5P/m/+f/6f/r/+b/5v/m/+X/5v/n/+b/5//p/+f/5f/n
/+b/5//o/+X/5//o/+n/6f/l/+X/4//i/+T/5f/k/+X/5//m/+X/5f/k/+T/5v/j/+X/
5v/n/+f/5v/n/+f/5v/o/+j/5v/l/+b/5v/n/+j/6P/m/+X/4//l/+f/6f/q/+j/5//l
/+P/5v/n/+f/5//o/+j/6P/p/+j/5v/k/+P/5v/o/+n/6//o/+f/5v/k/+f/6P/o/+j/
6P/m/+b/5v/m/+b/5v/l/+X/5v/m/+b/6P/o/+b/5v/n/+f/6v/v//T/9//1//T/8v/w
//P/8//0//j/+f/7//3//v/9//3//f/8//7/AQADAAQA/v/7//n/9v/4//n/+f/6//n/
9//0/+7/6//p/+f/4v/j/+X/5v/o/+T/4v/f/9z/3v/f/+D/4f/f/9//3//e/93/3f/c
/9z/3v/e/97/3//c/9v/2//a/93/3P/a/97/4//n/+j/6f/r//D/AwAhAEEAZACDAJMA
ogCvALMArgCZAIAAcQBrAG8AagBaAEwARQA/ADsANwAsAB4AFQAKAAMA///5//b/9//2
//P/8//0//D/7f/p/+b/5P/k/+X/5f/m/+b/5v/m/+b/4v/h/+H/4f/j/+X/5//o/+b/
5P/i/+D/4//k/+X/6f/p/+j/5//k/+P/4//i/+H/4//n/+v/7f/q/+r/6f/n/+j/6f/s
/+7/7//w//H/8f/w//D/7//u//L/9f/3//r/+P/2//b/9P/3//r//P////7/AQADAAMA
AQABAAMABQAJAA0AEAAUABMAFAASABMAFQAYABoAHgAhACIAIgAhAB8AHwAfAB8AIgAl
ACYAKAAlACMAIgAgACEAIQAiACIAIAAgAB8AHgAXABQAEgAQABEAEgARABIADwALAAcA
AwACAAEA//8AAAEAAQAAAP3/+f/4//b/9f/2//f/+P/5//j/9f/z//D/8//z//T/9v/0
//T/9P/z//H/8P/v/+3/7//y//T/9v/0//P/7//u//P/8v/z//T/9P/2//j/9v/y//H/
8v/v//D/8v/1//n/+P/1//T/8//0//T/8//2//b/+f/6//r/9f/1//X/9P/1//f/+v/8
//v/+P/3//b/9//3//j/+//8//z//P/8//j/9//3//f/9v/6//7/AQD9//v/9//1//j/
9//2//n/+f/7//3/+//3//b/9f/z//P/9//5//z/+v/5//b/9f/2//b/9v/3//f/+P/7
//n/+P/2//T/8f/z//f/+v/8//r/+P/0//H/8v/y//P/9P/2//b/9//3//P/8//z//L/
8//1//b/9//3//X/8v/v//H/8v/z//X/9v/2//b/9//2//T/8f/v//P/9f/3//j/9//2
//T/8v/w//L/9f/5//b/8//y//H/8P/w/+//7//w//H/8v/1//b/8//y//L/8f/1//n/
/f///wAAAAD///7//v/9//3/AAAFAAcACQAKAAkACQAJAAgACQALAAwADAAJAAcABgAE
AAQAAwABAAAAAQABAAAA/P/4//X/8v/s/+7/7//v//D/7//u/+z/6v/p/+n/6f/p/+r/
6//s/+z/6v/p/+f/5v/n/+j/6f/r/+r/6f/p/+j/3//e/+T/6P/r//H/9v/1//X//P8J
ACEAQQBiAIEAmwCqALMAvQC+AKkAkAB/AHkAdQByAGoAXABPAEUAPQA1ACwAIgAZABQA
DQAJAAUAAAD5//b/9//3//b/9P/y/+//7f/s/+n/6f/o/+j/6f/q/+v/7P/p/+f/5v/l
/+n/6//t/+7/7f/s/+v/6v/s/+z/7P/v//H/8v/z//L/7//v/+7/7f/u//H/9P/1//P/
9P/0//P/8//z//X/9v/5//r/+//7//r/+v/5//j//P///wEABAADAAIAAwACAAAAAgAD
AAUABwALAA4ADwAMAAsADAANABAAFQAZAB4AHgAgAB8AIQAfACAAIAAiACcAKgAsAC0A
LAArACoAKQAqAC0ALgAwAC4ALQAtACwALAArACsAKgArACwALAAsACQAIAAdABoAGgAa
ABgAGAAVABEADQAJAAcABQACAAIAAgADAAMAAQD8//r/9//1//b/9//4//n/+v/3//X/
8v/y//H/8f/y//T/9P/0//P/7//u/+3/6//u//D/8f/y//L/8f/t/+z/7v/s/+z/7P/v
//L/9f/0//D/7//w/+3/7v/w//P/9//2//P/8v/x//H/8P/u//D/8v/1//b/9v/y//H/
8P/u//H/8//2//j/9//0//P/8v/0//P/8//1//j/+P/4//j/8//x//D/7//v//L/9f/3
//b/9f/y//H/8f/v/+3/7//w//P/9v/1//L/8P/u/+v/6//v//H/9P/y//H/7v/t/+3/
7P/r/+v/7v/w//T/8//w/+7/7P/p/+r/7f/v//D/8P/w/+7/7f/r/+r/6v/q/+//8P/y
//P/7f/r/+n/5v/o/+v/7f/v/+//7//u/+3/6v/q/+r/6//u/+7/7v/v/+3/7P/q/+n/
6//t/+//8P/v/+7/7P/q/+j/6P/p/+n/7P/s/+z/7f/q/+j/5v/k/+b/6v/s/+7/8P/u
/+v/6f/o/+r/6v/s/+z/7v/u/+//7//t/+//8f/x//X/+P/6//z/+f/3//b/+P/6//v/
/P/8////AQADAAQAAQABAAAA/v//////AAAAAPz/+//5//j/+v/5//f/8v/0//P/8v/u
/+v/6f/m/+T/5//o/+j/6P/m/+X/5P/j/+P/4//j/+L/4v/j/+P/5P/j/+L/4f/h/+L/
4//l/+b/4//i/+D/3P/d/+H/6P/v//X/+P/9/wkAIQA8AFkAeQCSAKUAtQC+ALkAogCB
AGkAaQBuAG4AZgBbAFEARwA/ADQAJAATABAAEQALAAsACAABAPr/9f/x//D/8v/y//H/
8f/y/+7/7f/r/+r/6v/q/+r/6v/p/+n/6v/r/+r/6f/o/+b/6P/q/+z/7v/r/+r/6f/r
/+7/7v/u/+z/7f/v//D/8f/w//H/8v/x//T/9v/3//f/9P/z//T/9P/1//b/9//3//j/
+v/7//z/+v/7//v//P8AAAIABgAIAAQABAADAAMABAAHAAkACQAMAA0AEAATABEAEwAU
ABYAGgAeAB8AIwAiACIAIQAiACYAKAApACkALAAtAC4ALwAtAC0AKwAqAC0ALQAuAC4A
LAArACsAKgAoACgAJwAmACQAIgAhACAAHQAaABUAEgARAA8ADQALAAcABQACAAIA////
//7/+//7//r/+P/3//L/8f/w/+//8v/x//H/8P/v/+3/7P/s/+r/6v/q/+n/6//s/+3/
7f/q/+r/6f/o/+v/7f/s/+7/7v/s/+z/7P/p/+r/6//o/+r/6//u/+3/6//q/+r/6//u
/+3/7v/v/+3/7P/q/+z/6v/t/+7/7v/t/+//8f/y/+7/7f/t/+z/7//u/+//8P/v/+3/
7P/t/+z/7P/s/+z/7P/t/+//8f/r/+z/7f/t/+//8f/x//P/8v/v/+z/7f/r/+3/7//t
/+3/7v/v/+//7P/t/+z/7P/u/+//7v/v/+//7v/t/+3/6//s/+//7f/u/+7/7v/t/+r/
6//r/+r/7//w/+//7//t/+z/7P/s/+z/7P/t/+3/7v/v//D/8P/v/+//7v/t//H/8f/w
/+//7P/s/+z/7f/u/+7/7v/v//D/8P/v/+//7f/t/+3/7P/v//D/8P/w/+3/7P/s/+v/
6v/q/+7/8v/y//L/8v/y//D/7f/r/+r/7P/u//L/9P/x//D/8P/v//L/9f/4//n/+f/6
//r/+v/5//f/9v/4//7/AQAEAAYABQAFAAUABAAGAAcABwAGAAYABQAFAAQA///9//r/
+P/5//n/+P/0//H/7//t/+j/5//n/+b/5v/p/+r/6v/q/+b/5f/k/+P/5P/l/+b/5v/k
/+P/4f/g/+L/4v/i/+P/5P/l/+f/6P/h/97/3P/g/+X/7f/0//f/9//8/wsAIQA9AGIA
hQCbAKgAtwDBALoAnwB+AG8AcQB1AHIAaABcAFEARwBBADUAKAAeABcAEgARABMACQD+
//3/+v/1//P/8v/w//L/8f/x//L/7v/t/+v/6v/t/+7/7//w/+z/6//r/+v/6v/r/+z/
7P/t/+7/7//w/+3/7P/r/+3/7//w//H/8P/u/+//7//v//H/8//1//X/9//4//j/9//0
//P/9P/0//j/+v/8//3//P/8//v/+v/7//3//v8AAAIAAgAEAAQAAwAEAAQABQAIAA0A
EQATABAADwAQABEAEgAVABcAGgAcACAAIQAlACIAIgAhACIAJwAqACwALQArACsAKwAr
ACsALQAtAC4ALwAvADAAMAAtACsAKgAoACoAKgApACgAIwAgAB4AHAAbABoAFwAWABQA
EQAOAAsACAAFAAEAAAAAAAEAAQD//////v/8//v/+P/3//b/9f/5//f/9v/0//P/8f/w
//D/8f/y//P/8//w//D/8P/v//H/8v/y//L/9f/1//L/8v/x/+7/7f/s/+//8v/1//T/
8v/x//L/7//u/+7/7//x//T/8//0//X/8//w/+z/7P/v//P/9f/2//P/8//z//L/8P/x
//P/9P/1//T/9f/2//X/8//y//P/9v/2//b/9v/0//P/8//z/+7/8P/y//P/9P/1//T/
9f/z/+//6//r/+7/8f/0//P/8P/w//D/7//t/+//7//w//L/8//y//P/8P/u/+z/6//s
/+7/8v/x/+//7v/t/+v/6f/r/+z/7P/v//D/7//v/+7/7P/r/+r/7//w//L/8//w/+//
7v/s/+j/6f/t/+//8P/u/+7/7v/u/+3/6//q/+r/7f/u//H/8v/v/+7/7v/t/+//8//3
//n/+//8//z//P/7//n/+P/6//7/AQAEAAYABQAFAAUABAAFAAcACAAIAAYABQAFAAQA
AQD///z/+v/9//3//P/4//T/8f/u/+j/5//n/+b/5v/o/+j/5//m/+L/4f/g/9//4f/j
/+X/5v/k/+P/4f/g/+L/4v/i/+P/4//j/+T/5P/d/9z/3v/e/+H/6f/w//H/8f/4/wMA
EQApAE4AbwCJAJ4AqwCzALgApwCKAHUAawBnAGwAbABeAEsAQQA7ADEAKAAeABcAEAAL
AAkAAwD8//n/9P/z//P/9v/2//P/7//s/+r/5//n/+b/5v/p/+r/6//s/+f/5f/k/+P/
5v/n/+j/6P/q/+r/6v/q/+j/6P/o/+v/7f/u/+//7v/r/+v/6v/p/+v/7f/v/+//8P/y
//P/8//w/+//8P/w//T/9v/4//n/9v/2//X/9P/3//n/+v/8//7//v8AAAAA//8AAAAA
AQAFAAkADAANAAoACQAKAAsADgARABMAFgAZABwAHAAfAB0AHgAeACAAJgAoACkAKQAo
ACcAJgAlACYAKQAqACwALgAtAC0ALAAqACcAJQAiACQAJgAnACgAIgAeABsAGAAXABYA
EwASABIADwAMAAkABAABAP3//P/8//3//f/7//b/9P/x/+//7v/v//D/8f/z//H/8P/u
/+3/6//q/+r/6//s/+3/7f/q/+r/6v/p/+n/6v/q/+r/7P/t/+v/7P/s/+j/5v/k/+b/
6v/u/+7/7P/r/+z/6f/q/+r/6//t/+//7f/t/+3/7P/q/+f/6P/p/+3/7//w/+v/6//r
/+r/7P/t/+//8P/w/+7/7v/u/+3/6//q/+v/7f/u/+//8P/t/+v/6v/p/+j/6v/s/+3/
7//v/+3/7f/r/+n/5//p/+v/7f/v/+3/6//q/+n/5//n/+n/6f/q/+3/7f/r/+v/6v/o
/+b/5f/o/+r/7v/t/+r/6P/m/+P/5P/n/+n/6v/q/+r/6P/n/+X/5P/k/+f/6P/p/+r/
6f/n/+b/5v/k/+T/5v/m/+n/6v/s/+3/6//t/+//7//0//b/9//4//j/9//3//r/+v/7
//z//P///wEAAwAEAAIAAQD///z//f/9//7//v/8//v/+f/4//f/9f/y/+z/7//v/+//
7P/n/+X/4v/g/+P/5P/k/+T/4v/h/+D/3//d/93/3f/c/97/3//f/+D/3f/c/9v/2//e
/9//4f/i/+H/3v/c/9b/0//b/+b/6f/r//T/+/8FABcANgBRAGsAigCfAKcAsgCzAJgA
dwBlAF0AXgBgAFwAUQBHAEEANwAsAB4AEQAIAAcABQADAAAA+//2/+//6//o/+r/6//p
/+j/6P/l/+X/5P/k/+P/4v/h/+D/4P/h/+P/5f/k/+P/4v/g/+H/4v/j/+T/5P/k/+T/
5//n/+b/5f/i/+X/5//o/+n/5v/n/+j/5//q/+z/7f/t/+v/6//t/+7/7v/u/+7/7f/v
//L/9P/2//P/8//y//L/9P/2//r//P/8//7///8BAAAAAQABAP//AgAFAAoADwAMAA0A
DQAOABAAFAAVABkAGQAaABoAHAAfACAAIAAfACEAIwAlACcAJQAlACMAIgAjACMAJAAk
ACYAJQAlACQAIQAgAB4AHAAbABoAGgAaABYAEgAMAAgACAAHAAYABQABAP///P/8//r/
+f/3//P/8//0//T/9f/v/+3/6//p/+7/7f/t/+z/7P/r/+v/7P/q/+r/6v/p/+n/6v/r
/+v/6P/o/+f/5v/o/+n/5//o/+j/5v/m/+b/5P/m/+j/5v/n/+n/7f/t/+j/5v/l/+X/
6P/n/+j/6f/r/+r/6P/q/+n/6//r/+r/6f/r/+3/7v/s/+v/6//q/+v/6v/r/+z/7P/r
/+v/7f/r/+r/6f/o/+j/6f/r/+3/6P/o/+j/5//o/+n/6P/p/+v/6f/n/+n/5//n/+f/
4//l/+j/6//t/+j/5//k/+L/5v/n/+b/5//p/+j/5//n/+T/5P/m/+P/5f/m/+f/5//l
/+X/5P/i/+f/6P/n/+f/6f/o/+j/6P/o/+b/5f/j/+f/6f/t/+r/5P/j/+L/4f/g/+L/
4//l/+j/5f/k/+X/5P/m/+b/5//n/+n/7f/x//P/8//y//D/7v/y//P/9f/6//n/+f/5
//j/+f/7//3//v/+///////+//v/+f/4//b/9v/3//f/+P/2//P/7//o/+f/5f/j/97/
3v/f/9//4P/d/9z/2v/Y/9n/2//d/9//3f/b/9n/1v/W/9f/1//Y/9n/2v/b/93/2v/X
/9X/0v/X/9r/2v/c/9v/3f/g/+H/5f/w////FwA3AFoAcwCFAJYAnwCnAKYAkQB0AGUA
ZQBlAGAAWABKADsANwA5ADUAKAAYAAkAAAD5//X/8//0//X/8v/t/+3/6v/k/+D/3f/b
/9r/3f/f/+D/4v/h/+D/3//e/9z/2//b/9v/3f/f/+H/4v/g/97/3P/a/9z/3v/g/+X/
5P/i/+D/3P/e/9//3//f/+D/4//m/+f/5P/k/+P/4f/j/+X/6f/s/+r/6v/q/+n/6//s
/+z/7P/v//H/8v/0//H/8P/x//D/8//2//j/+//7//3//v/9//////8BAAMABAAHAAkA
DAAKAAwACwANABEAFAAWABoAHQAeAB4AHQAeAB8AIAAhACIAJQAmACgAJQAjACIAIAAk
ACUAJwAoACUAJAAiACAAHQAaABgAFgAWABYAFAAUAA8ACwAHAAMABAAFAAUACAAEAAMA
AQD9//3//P/6//n/+v/7//z//f/9//n/9v/y//T/9f/3//r/9//2//X/8//0//T/9P/z
//T/9v/3//j/9v/1//H/8P/0//T/9v/4//f/+P/5//b/9f/1//f/9f/3//j/+v/9//z/
+f/4//f/+f/6//r//v/8//3//P/6//n/+f/5//j/+v/7//3//v/9//r/+f/4//n/+f/6
//3//f/8//v/+v/2//X/9f/1//T/+P/8////+//5//X/8//1//X/9f/5//b/9//4//X/
9P/0//T/8//0//f/+P/6//f/9f/x/+//8//0//X/9//0//T/9v/z//P/8v/x/+//8v/1
//f/+P/2//T/8P/t//D/8v/1//j/+P/2//X/8//z//P/8//y//P/9f/2//f/8f/w//L/
8v/y//L/8//z//T/9v/z//L/8//y//b/+P/7//3/+v/7//z/+//+/wAAAQACAAQAAwAD
AAYABgAHAAgACAAMAA8AEgAUABEAEQAQAA4ACgAJAAkACAAJAAkACAAIAAUAAQD8//T/
9f/1//X/8v/v/+//7v/u/+z/7P/r/+r/6//t/+//8f/t/+v/6f/m/+f/6f/q/+z/6f/o
/+f/5//n/+f/6P/o/+3/7P/o/+j/5//l/+j/8//7/wQAFwAtAEUAZACBAJUApgC3AMMA
ygC7AJYAewBxAHMAcABmAFoAVQBTAE8ARwA6ACgAGQAQAAkABwALAAwACQAGAP//9//2
//T/9f/z//L/8v/y//P/8//0//L/8P/u/+z/7v/v//H/8//z//P/8//y//D/8P/w//D/
9v/2/w==
         </WaveFormData>
      </LeadData>
      <LeadData>
         <LeadByteCountTotal>10000</LeadByteCountTotal>
         <LeadTimeOffset>0</LeadTimeOffset>
         <LeadSampleCountTotal>5000</LeadSampleCountTotal>
         <LeadAmplitudeUnitsPerBit>4.88</LeadAmplitudeUnitsPerBit>
         <LeadAmplitudeUnits>��V</LeadAmplitudeUnits>
         <LeadHighLimit>2147483647</LeadHighLimit>
         <LeadLowLimit>268435456</LeadLowLimit>
         <LeadID>V1</LeadID>
         <LeadOffsetFirstSample>0</LeadOffsetFirstSample>
         <FirstSampleBaseline>0</FirstSampleBaseline>
         <LeadSampleSize>2</LeadSampleSize>
         <LeadOff>FALSE</LeadOff>
         <BaselineSway>FALSE</BaselineSway>
         <ExcessiveACNoise>FALSE</ExcessiveACNoise>
         <MuscleNoise>FALSE</MuscleNoise>
         <LeadDataCRC32>3169372841</LeadDataCRC32>
         <WaveFormData>
BgAGAAYABgAEAAQABAAEAAYABgAGAAYABAAEAAQABAAEAAQABAAEAAQABAAEAAQABAAE
AAQABAAEAAQABAAEAAIAAgACAAIABAAEAAQABAAEAAQABAAEAAIAAgACAAIAAgACAAIA
AgAAAAAAAAAAAAIAAgACAAIAAgACAAIAAgACAAIAAgACAAIAAgACAAIAAAAAAAAAAAAA
AAAAAAAAAAAAAAAAAAAAAAAAAAAAAAACAAIAAgACAAEAAAD///7/AAAAAAAAAAD+//7/
/v/+//7//v/+//7/AAAAAAAAAAD+//7//v/+/wAAAAAAAAAAAAAAAAAAAAD+//7//v/+
//7//v/+//7//v/+//7//v/+//7//////wIAAgACAAIAAAABAAEAAwAHAAcABwAHAAcA
BwAHAAgABgADAAAA/P/3//X/9P/0//f/9//3//f/+P/4//f/9//2//b/9v/2//b/9//4
//n/+v/8//z//P/8//3//f/9//3//f/+//7//v/+//7//v/+//7/AAAAAP////8AAAAA
/v/+//7//v8CAAIAAwABAAEA/f/7//3/AQAHABEAGQAcABEA/v/w/+X/2f/H/7T/qv+y
/7z/uv+5/8T/zf/L/8H/u/+3/7H/qv+w/7z/x//T/+H/7P/x//X/+P/7//3/AAABAAIA
BAAGAAYABwAIAAYABwAHAAgACAAIAAkACQAJAAkACQAJAAkACgAKAAoADQANAA0ADQAM
AAsACwAKAAkACQAJAAkACwALAAsACwALAAsACwALAAwADAAMAAwACwALAAsACwAKAAoA
CgAKAAwADQAOAA8ADgANAAwACwALAAsADAAMAA4ADgAOAA0ACwALAAsADAAOAA4ADgAO
AAsACwALAAwADAAMAAwADAAOAA4ADAAMAAoACgAKAAoADAAMAAwACwAJAAkACQAIAAkA
CQAJAAkACQAJAAgABwAGAAYABgAGAAgABgAGAAYABAADAAIAAgAEAAQABAACAAAAAQAB
AAAA//////////8BAAEAAQABAP///v/+//7//v/+//7//v/+//////////3//f/8//z/
/f/+////AQAAAP///v/9/////////////f/+//7//v/+//7//v/+//7//v/+///////+
//7//v/+//7//v/+//7//v/+//7//v/+//3//f/9//z//P/9//3//f/9//3//P/8//3/
/f/8//z//P/8//r/+f/5//n//P/8//z//P/6//r/+v/6//n/+f/5//n/+f/5//n/+f/4
//j/+P/4//r/+v/6//r/+P/4//j/+P/6//r/+v/6//j/+P/4//j/+P/4//f/9//6//r/
+v/6//r/+v/6//r/+//7//r/+v/7//v/+//7//j/+P/4//j/+v/6//v/+//5//n/+f/5
//v/+//7//v/+f/5//r/+v/6//n/+f/5//r/+v/6//v/+v/6//r/+v/5//f/+v/6//r/
+v/6//j/+P/4//j/+v/6//r/+v/5//n/+v/6//z//P/8//3//f///wEAAQABAAEAAQAB
AAEAAgACAP///v/6//X/8//w//D/8f/x//P/8//0//T/8f/x//D/8P/y//L/9P/1//T/
9f/2//j/+P/4//j/+f/5//n/+f/5//j/+P/4//j/+v/6//r/+v/8//z/+//7//z//P/8
//z//v/+//7//v/9//3//f/9//v//f8BAAUACwAVABoAEwACAPT/6f/b/8n/tv+o/6T/
pv+o/6n/sP+5/73/t/+v/63/q/+m/6T/sv/B/8v/1//m/+3/8f/2//f/9//6//3/AAAC
AAQABAAFAAYABAAFAAUABgAIAAgACQAJAAsACwALAAsACgAKAAkACAALAAsACwALAAkA
CQAKAAoACgALAAwADQALAAsACwALAAsACwALAAsADAAMAAwADAALAAsACwALAAwADAAM
AAwADQANAA0ADQANAA0ADQANAA8ADwAQABAAEAAQABAADwARABEAEQASABIAEgASABIA
EQARABEAEgASABIAEgASABAAEAAOAA4ADwAQABEAEgAQABAAEAAPAA8ADwAPAA4ADwAP
AA8ADwANAA0ADAALAAwADAAMAAwADAAKAAoACgAKAAkACAAIAAgACAAIAAYABAAFAAUA
BAAFAAUABQAFAAMAAwADAAMAAQAAAAAAAAACAAIAAgACAAAAAQABAAEAAwADAAIAAgAA
AAAAAAABAAEAAQABAAEAAwADAAMAAwABAAIAAgACAAQABAAEAAQABAAEAAQABQAFAAQA
BAAEAAYABgAGAAYABAAEAAQABAAGAAYABQAFAAUABAAEAAUAAwADAAMAAwACAAIAAwAD
AAIAAgACAAIAAgABAAEAAQACAAIAAgACAAAAAAAAAAAAAQABAAEAAQD///////////7/
/v/+//7//v/+//7//v/+//7//v/+//7//v/+//7//P/8//z//P/+//7//f/9//z//P/8
//z//P/8//z//P/8//3//f/+//3//f/9//3//P/8//z//P/+//7///////3//f/9//3/
/f/9//3//f/7//v//P/8//7//f/9//3//v/+//7////+//7//v/+//7//f/+/////v/9
//z/+//9//v/+//7//3//v/+//7//P/8//z//P/+//7//v/+//z//P/8//z//f/9//7/
/v8AAAAAAAABAP//AQADAAMABAAFAAYABwAFAAYABgADAAEA/v/6//n/9//2//b/9f/1
//X/9v/2//X/9f/0//T/8v/y//T/9f/4//n/+v/8//r/+v/6//v//f/9//3//f/+//7/
/v/+//z//P/8//z//v/+//3//f8AAAAAAAAAAP7//v/+//7/AQABAAEA/////wEAAQAD
AAsAFwAgAB0AEAAAAPX/6f/X/77/rv+m/6L/oP+h/6b/rf+z/7H/q/+p/6f/ov+k/67/
u//H/9X/5P/r/+//9P/5//v//v///wIABAAGAAYABwAIAAoACwALAAwACgAKAAsACwAN
AA0ADQANAA0ADgAOAA4ADQANAA0ADQAPAA8AEAAQAA8ADwAPAA8ADwAPAA8ADwARABEA
EQARABAAEAAQABAADwAPAA8ADwAQABAAEAAQABEAEQARABEAEwATABMAEwARABEAEgAS
ABMAFAAVABUAEwATABMAFAAWABYAFgAWABcAFwAXABgAFgAWABYAFgAWABYAFAAUABQA
FAAUABQAFAAUABQAEwATABMAEwASABEAEQARABEAEQARABAADwAOAA4ADgAOAAwACgAK
AAoACgAJAAgACAAKAAoACgAIAAYABwAHAAYABQAFAAUABQAFAAUABQAFAAUABAAEAAQA
BAAEAAQABAAGAAcABwAHAAUABQAEAAQABAAEAAQABQAFAAUABQAFAAMAAwADAAMABQAG
AAYABgAEAAQABAAEAAQABAAEAAUABQAEAAQABAAEAAQABAAEAAQABAAEAAQABAAEAAMA
AwAFAAQABAAFAAUABQAFAAUABAAEAAUABQAGAAYABgAGAAQAAwADAAMABAAEAAQABAAE
AAQABAAEAAMAAwADAAMABQAFAAUABQAEAAQABAAEAAQABAAEAAQABAAEAAQABAACAAIA
AgACAAQABAAEAAQAAgACAAEAAQAEAAQABAAEAAIAAgACAAIAAwADAAIAAgADAAMAAwAD
AAIAAgACAAIAAgACAAMAAwABAAEAAQABAAEAAQABAAEAAwADAAQABAACAAEAAQABAAIA
AgACAAMAAgACAAIAAgADAAEAAQABAAMAAwADAAMAAwABAAEAAQADAAIAAgACAAMAAgAC
AAIAAgACAAIAAgACAAIAAAAAAAAAAAABAAEAAgACAAQABAAEAAUAAwAFAAcABwAJAAkA
CQAJAAkACgAKAAcABAAAAPv/+f/4//j/+f/5//f/9//4//j/9//3//b/9v/2//b/+P/5
//j/+f/6//z//v/+//7//////////////wAAAAAAAAAAAAAAAAAAAAAAAAAA/////wIA
AgACAAIAAgACAAIAAgABAAMAAQABAAMABQAFAAkADwAXABoAFQAGAPr/7f/h/8//uv+s
/6r/sP+0/7P/vP/H/8n/wf+7/7P/q/+o/67/uv/F/9X/4//s/+//8//4//v///8CAAMA
BgAGAAYABgAHAAgACQALAAwADgAOAA4ADwAPAA0ADQANAA0ADwAQABAAEAAPAA8ADwAP
AA8ADwAQABAADwAPAA8ADwANAA0ADQANAA8ADwAPAA8ADgAOAA4ADgAPAA8ADwAPAA4A
DgAOAA4ADQANAA0ADQAPAA8ADwAPAA0ADQAOAA4ADgAOAA4ADQAPAA8ADwAQAA4ADgAO
AA4ADwAPAA8AEAAOAA4ADgAOAA4ADgAMAAwADAAMAAwADAAMAAwADAALAA0ADQANAAwA
CQAJAAkACQALAAsACgAJAAoACgAKAAoACAAGAAYABgAIAAcABgAGAAYABgAGAAQABgAH
AAcABgADAAMAAwADAAMAAwADAAMABQAEAAQABAACAAIAAgACAAIAAwADAAMAAwADAAIA
AgACAAIAAgADAAMAAwADAAMAAwADAAMAAwAFAAYABgAGAAYABgAGAAYABAAEAAQABQAH
AAYABgAGAAQABAAEAAQABAAEAAQABAAEAAQAAwADAAMAAgACAAMABQAFAAUABQACAAIA
AwADAAIAAgACAAIABAADAAMAAwACAAIAAgACAAIAAgACAAIAAQABAAEAAQABAAEAAQAB
AAIAAgACAAIAAQAAAP///v8AAAAAAAAAAP7//v/+//7//v/+//7//v8AAAAA//////7/
/v/+//7/AAAAAAAAAAD9//3//P/8//3//f/9//3//v/+//7//v/+//7/////////////
/////f/9//3//f//////AAAAAP7//f/9//3//P/8//z//f/8//z//P/8//3/+//7//v/
+f/6//z//P/8//z//P/8//z//P/8//z//P/8//3//f/+//7//v/+//7///8BAAMABQAF
AAMAAwADAAMAAwAEAAQAAQD+//r/9f/z//T/9P/1//X/8//z//T/9P/z//P/8v/y//L/
8v/0//X/9v/3//j/+v/6//r/+v/7//3//f/9//3//f/8//v/+v/8//z//P/8//z//P/7
//v//P/8//z//P/+//7//v/+/////f/9//3/+////wEABQAPABcAFgALAPz/7P/f/9P/
xf+w/6b/rP+0/7T/tf++/8P/w/+9/7X/sf+t/6j/rP+6/8X/z//f/+r/7//z//b/9//5
//r//f/+/wIABAAEAAUABgAEAAUABQAGAAYABgAHAAcACQAJAAkACQAJAAoACgAKAAkA
CQAJAAkACQAJAAoACgALAAsACwALAAkACQAJAAkACQAJAAkACQAMAAwADAAMAAsACwAL
AAsADAAMAAwADAANAA0ADQANAA0ADQANAA0ADQANAA4ADgAMAAwADAALAA0ADQANAA4A
DgAOAA4ADgANAA0ADQAOABAAEAAQABAADgAOAAwADAAMAAwADAAMAAwADAAMAAsACwAL
AAsACgALAAsACwALAAkACQAIAAcABgAGAAYABgAIAAYABgAGAAQAAwACAAIAAgACAAIA
AAD+///////+///////////////////////9//z//P/8//z//P/8//z//P/9//3//f/9
//3//P/8//r/+v/6//v/+//7//v/+//9//3//f/9//3//v/+//7//v/+//7//v/+//7/
/v////3//P/8//z//f/+////AAD+//7//v/+//7//v/9//3////+//7////9//3//f/9
//z//P/9//3/+v/6//r/+v/8//v/+//7//r/+v/6//r/+v/6//r/+v/5//n/+f/5//n/
+f/5//n/+v/6//r/+v/6//r/+v/6//r/+v/6//r/+v/6//r/+v/4//j/+P/4//r/+v/5
//n/+v/6//r/+v/4//j/+P/4//n/+f/4//j/9//3//f/9//2//b/9v/2//j/+P/5//n/
+P/3//b/9f/3//f/9//3//X/9f/2//b/+P/3//f/9//4//j/+P/5//j/+P/4//j/+f/3
//f/9//3//f/9//5//b/9v/2//b/9v/4//j/+P/4//b/9v/2//b/+f/5//r/+v/4//j/
+P/5//v//f///////f/9//3//f///wAAAAD9//r/9v/x/+//7P/s/+3/7f/v/+//8P/w
/+//7//u/+7/7v/u//D/8f/y//P/9P/2//b/9v/2//f/9//3//f/9//4//j/+P/4//b/
9v/2//b/+P/4//f/9//4//j/+P/4//j/+P/4//j/+f/5//f/9//3//n//f8DAA0AGQAc
ABEAAgD0/+f/1f/B/6z/nv+a/5j/mP+b/6L/qf+n/6X/o/+h/53/nv+k/67/vf/N/9v/
5P/p/+3/9P/3//X/+P/9//7/AAAEAAQABQAGAAYABwAHAAgABgAGAAcABwAJAAkACQAJ
AAcACAAIAAgACQAJAAkACQAJAAkACgAKAAkACQAJAAkACwALAAsACwALAAsACwALAAwA
DAAMAAwACwALAAsACwAMAAwADAAMAA8ADwAPAA8ADQANAA0ADQAPAA8AEAAQABAAEAAQ
AA8ADwAPAA8AEAASABIAEgASABEAEQARABIAEgASABIAEgASABIAEAAQABAAEAAQABAA
DgAOAA4ADQANAA0ADQAMAAsACwALAAsACwALAAoACQAIAAgACAAIAAgABgAGAAYABAAD
AAIAAgACAAIAAgAAAAAAAQABAAAA//////////8BAAEAAQABAP///v/+//7//v/+//7/
/v/+//////////3//f/8//z//f/+////AQD///////////////////////8AAAAAAAAA
AAAAAAAAAAAAAAAAAAEAAQAAAAAAAAAAAAAAAAAAAAAAAAAAAAAAAAAAAP////8BAAAA
AAABAP//////////AAAAAAEAAQAAAAAAAAAAAP7//f/9//3//v/+//7//v/+//7//v/+
/////////////v/9//z/+//8//z//P/8//z//P/8//z//P/8//z//P/+//7//v/+//z/
/P/8//z//P/8//v/+//8//z//P/8//z//P/8//z//f/9//z//P/9//3//f/9//z//P/8
//z/+v/6//v/+//7//v/+//7//v/+//7//v/+//7//z//P/6//n/+f/5//z//P/8//3/
/f/8//v/+v/6//n/+v/7//v/+//7//v/+//5//n/+f/9//z//P/8//r/+v/6//r/+v/6
//r/+v/6//r/+v/6//r/+//7//z//P/+//7//v////3///8BAAEAAQABAAEAAQADAAQA
BAABAAAA/P/3//X/8v/y//P/8//x//H/8v/y//H/8f/w//D/7v/u//D/8f/w//H/8v/0
//b/9v/2//f/9f/1//X/9f/4//j/+P/4//j/+P/4//j/+v/6//n/+f/8//z//P/8//r/
+v/6//r//f////v/+//7//v/+////wMADQAYABsAEAAAAPP/5//X/8L/rP+e/57/ov+j
/6L/q/+1/7P/rf+p/6X/ov+i/6b/s/+//83/3P/l/+f/7v/z//X/9v/5//z//v8AAAAA
AQACAAIAAwADAAQABAAEAAUABQAFAAUABQAFAAcACAAIAAgABwAHAAcABwAJAAkACgAK
AAkACQAJAAkACQAJAAkACQAJAAkACQAJAAgACAAIAAgACQAJAAkACQAKAAoACgAKAAkA
CQAJAAkACwALAAsACwALAAsADAAMAAwADAAMAAsACwALAAsADAAKAAoACgAKAAoACwAM
AA4ADQAMAAsACgAMAAwACgAKAAoACgAKAAoACAAIAAgABwAJAAkACQAIAAUABQAFAAUA
BwAHAAYABQAEAAQABAAEAAQAAgACAAIABAADAAIAAgACAAIAAgAAAAAAAQABAAAAAQAB
AAEAAQD//////////////v/+//7//v/+//7//v/+///////////////+//7//v/+//7/
//////////////3//f/9//3///8AAAAAAAD+//7//v/+/wAAAAAAAAEAAQAAAAAAAAD+
//7//v/+////AAABAAIAAAAAAP////8BAAAAAAABAAEAAQABAAEAAAAAAAEAAQAAAAAA
AAAAAAAA////////AAAAAAAAAAAAAAAAAAAAAP/////////////////////+//7//v/+
//7//v/+//7/AAAAAAAAAAD+//7//v/+/wAAAAAAAAAAAAAAAP/////+//7//v/+//7/
/v/+//7///////7//v////////////7//v/+//7//v/+//////8BAAEAAQABAAAA///+
//3//////wAAAAD+//3//f/9//z//P/8//3//v/+//7//v/9//v/+//7//z//f/+////
//////3/AAD+//7//v/+//7//v/+//7//P/8//z//P//////AAAAAAAAAAAAAAEAAQAD
AAUABQAHAAcABwAHAAcACAAIAAUAAAD8//f/9f/2//b/9//3//b/9f/1//T/8//z//L/
8v/y//L/9P/1//j/+f/6//z/+v/6//r/+//9//3//f/9//z//P/8//z//P/8//z//P8A
AAAA//////7//v/+//7//v/+//7//v/////////9//3///8BAAMADQAXABgADwAAAPL/
4//V/8H/rv+k/6r/sP+y/7X/vv/F/8P/u/+z/7H/q/+o/6z/uv/F/9H/3//o/+v/8f/2
//n/+f/+////AAAAAAQABAAFAAYABgAHAAcACAAGAAYABwAHAAcABwAHAAcABwAIAAgA
CAAJAAkACQAJAAsACwAMAAwACQAJAAkACQAJAAkACQAJAAkACQAJAAkACgAKAAoACgAL
AAsACwALAAsACgAJAAgACwALAAsACwALAAsACwALAAkACQAKAAoADAAMAAwACwALAAsA
CwAMAAoACgAKAAoACwALAAsADAAKAAoACgAKAAwADAAKAAoACAAIAAgACAAKAAoACgAJ
AAcABwAHAAYABQAFAAUABQAHAAcABgAFAAIAAgACAAIAAwACAAMABAAEAAMAAgACAAIA
AgACAAAAAAABAAEAAAD//////////wEAAQABAAEA///+//7//v/+//7//v/+/wAAAQAB
AAEA//////7//v8AAAAAAAABAP///////////////////////wAAAAAAAAAAAAAAAAAA
AAAAAAAAAQABAAAAAAAAAAAAAAAAAAAAAAAAAAAAAAAAAAAA/////wEAAAAAAAEA////
///////+//7//////wAAAAAAAAAA/v/9//3//f8AAAAAAAAAAP7//v/+//7/////////
///9//3//f/9//z//P/8//z//v/+//7//v/+//7//v/+//7//v/+//7//v/+//7//v/8
//z/+//7//7//v/+//7//P/8//z//P/7//v/+v/6//3//f/9//3/+v/6//r/+v/8//z/
/f/9//3/+//7//3//P/8//z//P/8//z//P/8//z//P/8//z//P/9//3//v/+//7//v/+
////AQADAAUABQAHAAcABwAHAAYABgAFAAEAAAD8//f/9f/y//L/8//z//X/9f/2//b/
9f/1//T/9P/y//L/9P/1//j/+f/6//z/+v/6//r/+//7//v/+//7//z//P/8//z//P/8
//z//P8AAAAA//////7//v/+//7//v/+//7//v8BAAEAAQD9//3//////wMADwAZAB4A
GQAMAPz/7f/f/8//uP+o/6L/pv+o/6v/rP+z/7n/tf+v/6n/p/+i/6b/sP+9/8v/2f/k
/+v/8f/2//f/+//8////AAACAAQABAAFAAYACAAJAAkACgAJAAgACAAHAAkACQAJAAkA
CQAKAAoACgALAAsACwALAA0ADQAOAA4ACwALAAsACwALAAsACwALAAsACwALAAsADAAM
AAwADAANAA0ADQANAAwADAAMAAwADQANAA0ADQANAA0ADQANAA0ADQAOAA4ADgAOAA4A
DQANAA0ADQAOAA4ADgAOAA4ACwALAAsADAAOAA4ADgAOAA4ADgAMAAwADAAMAAwADAAM
AAwADAALAAkACQAJAAgABwAHAAcABwAHAAcABgAFAAQABAAEAAQABgAEAAQABAACAAEA
AAAAAAAAAAAAAP7/AAABAAEAAAD9//3//f/9/////////////f/8//z//P/8//z//P/8
//z//f/9//3/+//7//r/+v/8//z//P/9//3//f/9//3//f/9//3//f///wAAAAAAAP7/
/v/+//7/AAAAAAAAAQABAAAAAAAAAAAAAAAAAAAAAAAAAAAAAAAAAAAA/////////v/+
///////////////+//7///////7//v/+//7//v/9//3//f/+//7//v/+//z//P/8//z/
/f/9//3//f/9//3//f/9//z//P/8//z//P/8//z//P/8//z//P/8//z//P/8//z//P/8
//z//P/8//z/+//7//z//P/8//z//P/8//z//P/7//v/+v/6//3//f/8//r/+v/6//r/
/P/8//z//P/8//z//P/8//3//f/+//7/AAAAAAAAAQD//wEAAwADAAUABQAFAAUABQAG
AAYAAwAAAPz/9//1//T/9P/1//X/8//z//T/9P/1//X/9P/0//T/9P/2//f/+P/5//r/
/P/+//7//v//////////////AAAAAAAAAAACAAIAAgACAAQABAADAAMABgAGAAYABgAE
AAQABAAEAAMAAwADAP////8BAAEAAQAFAA8AGgAbABIABgD7/+v/3f/I/7D/pP+m/6z/
rf+s/7X/v/+9/7X/r/+r/6T/pv+u/7v/yf/V/+L/6//t//D/9f/5//r//f8AAAIAAgAC
AAMABAAGAAcABwAIAAgACAAJAAkACQAJAAkACQALAAwADAAMAAsACwALAAsACwALAAwA
DAALAAsACwALAAkACQAJAAkACgALAAwADQAMAAwADAAMAAsACwALAAsADgAOAA4ADgAN
AA0ADQANAA0ADQANAA0ADQANAA4ADgAQABAAEAAPAA8ADwAPABAADgAOAA4ADgAPAA8A
DwAQABAAEAAQABAAEgASABAAEAAQABAAEAAQABAAEAAQAA8ADwAPAA8ADgANAA0ADQAN
AA0ADQAMAAsADAAMAAwADAAMAAoACgAKAAsACwALAAwACgAKAAoACAAKAAsACwAKAAkA
CQAJAAkACQAJAAkACQAJAAgACAAIAAkACgALAAwADgAPAA8ADwAPAA8ADgAOAAwADAAM
AA0AEAARABIAEwATABMAEwATABMAFAAUABQAFgAWABYAFgAWABYAFgAXABkAGAAYABgA
FQAUABMAEgARABAADwAOAA4ADgANAA0ADAAKAAkACQAJAAkACQAJAAYABgAHAAcABgAG
AAYABgAGAAUABQAFAAQABAAEAAQABAAEAAQABAAFAAUABQAFAAUABQAFAAUABAAEAAQA
BAAGAAYABgAGAAgACAAIAAgACAAIAAgACAAKAAoACgAKAAwADAALAAsACgAKAAoACgAI
AAgACAAIAAYABQADAAIAAwADAAMAAwAEAAQABAAEAAQABgAHAAcACAAIAAgACAAIAAYA
BgAGAAYABwAIAAkACgAJAAkACgAKAAoACgAKAAsACQALAA0ADQALAAsACwALAAsADAAM
AAkABQAAAPr/9//4//j/+f/5//v/+//8//z/+f/5//j/+P/6//r//P/9//7///8AAAIA
AgACAAIAAwAEAAUABgAHAAYABgAGAAYABwAIAAkACgAMAAwACwALAAwADAAMAAwADgAO
AA4ADgANAA0ACQALAA0ADwARABUAHQAlACQAGwAOAP7/8//n/9f/xP+4/8D/yv/K/83/
2v/j/+P/2//T/8v/wf+8/8D/zP/X/+P/8f/8/wMABwAKAAsACwAOABEAFAAWABYAFgAX
ABgAFwAXABYAFgAYABgAGQAZABkAGQAZABkAFwAYABgAGAAbABsAGwAbABoAGQAZABgA
GQAZABkAGQAXABcAFwAXABkAGQAZABkAGgAaABoAGgAXABcAFwAXABgAGAAYABgAGQAZ
ABkAGQAZABkAGQAZABcAFwAYABgAFgAWABYAFQAXABcAFwAYABgAGAAYABgAFQAVABUA
FgAWABYAFgAWABUAFAARABAAEAAQABAAEAAOAA4ADgANAA0ADQANAAwADQANAA0ADQAK
AAkABwAFAAQABAAEAAQAAwAAAP///v/+//3//P/8//r/+v/6//j/9//3//b/9P/1//X/
9f/1//P/8//z//P/8//y//L/8v/y//L/8v/y//H/8f/w/+//8P/x//H/8v/y//L/8v/z
//P/8//z//P/9f/1//X/9f/z//T/9P/0//L/8v/y//L/8P/w//D/8f/v/+7/7v/u/+7/
7v/u/+7/7P/s/+z/7P/s/+z/6//r/+n/6P/o/+n/5//n/+f/5//o/+j/6f/p/+b/5v/m
/+b/5//n/+j/6f/q/+r/6v/q/+r/6v/q/+r/6//r/+v/6//r/+v/6//r/+v/7P/t/+7/
7v/u/+7/7v/u/+7/7v/u/+7/7v/u/+7/7P/s/+z/7P/t/+7/7v/v/+7/7v/u/+7/7v/u
/+7/7v/v/+//7v/u/+3/7f/t/+3/7v/u/+7/7v/w//D/8f/x//D/7//u/+3/8f/y//D/
8P/w//D/8P/w//D/8P/y//L/8v/y//D/7//v/+7/7v/u/+7/7//u/+//8P/v/+3/7f/t
/+3/7f/u/+7/6//m/+L/3f/b/9z/3v/h/+P/4//j/+T/5P/j/+P/4v/i/+L/4v/k/+X/
6P/p/+r/7P/s/+z/7P/t/+3/7f/t/+3/7P/s/+z/7P/u/+7/7v/u/+7/7v/t/+3/7v/u
/+7/7v/w//D/8P/w/+//7f/v//H/8f/v//H/9//9/wcACgABAPL/5P/Z/83/vf+o/5j/
mv+i/6L/o/+s/7P/tf+v/6f/of+d/5r/mv+o/7f/wf/N/9j/3//j/+b/6f/r/+7/8f/y
//T/9v/2//f/+P/4//n/+f/6//r/+v/7//v/+f/5//n/+f/7//z//P/8//v/+//7//v/
+//7/w==
         </WaveFormData>
      </LeadData>
      <LeadData>
         <LeadByteCountTotal>10000</LeadByteCountTotal>
         <LeadTimeOffset>0</LeadTimeOffset>
         <LeadSampleCountTotal>5000</LeadSampleCountTotal>
         <LeadAmplitudeUnitsPerBit>4.88</LeadAmplitudeUnitsPerBit>
         <LeadAmplitudeUnits>��V</LeadAmplitudeUnits>
         <LeadHighLimit>2147483647</LeadHighLimit>
         <LeadLowLimit>268435456</LeadLowLimit>
         <LeadID>V2</LeadID>
         <LeadOffsetFirstSample>0</LeadOffsetFirstSample>
         <FirstSampleBaseline>0</FirstSampleBaseline>
         <LeadSampleSize>2</LeadSampleSize>
         <LeadOff>FALSE</LeadOff>
         <BaselineSway>FALSE</BaselineSway>
         <ExcessiveACNoise>FALSE</ExcessiveACNoise>
         <MuscleNoise>FALSE</MuscleNoise>
         <LeadDataCRC32>142330382</LeadDataCRC32>
         <WaveFormData>
8v/y//L/8v/y//L/8v/y//L/8v/y//L/8v/y//L/8v/y//L/8v/y//L/8v/y//L/8v/y
//L/8v/y//L/8v/y//D/8P/w//D/8P/w//D/8P/w//D/8P/w/+7/7v/u/+7/7P/s/+z/
7P/s/+z/7P/s/+z/7P/s/+z/7P/s/+z/7P/q/+r/6v/q/+z/7P/s/+z/6v/q/+r/6v/o
/+j/6P/o/+r/6v/q/+r/6P/o/+j/6P/q/+r/6v/q/+j/6P/o/+j/6P/o/+j/6P/m/+b/
5v/m/+b/5v/m/+b/5//o/+n/6v/p/+j/5//m/+j/6P/o/+j/6P/o/+j/6P/m/+b/5v/m
/+b/5v/m/+f/5//m/+b/5v/p/+n/6f/p/+r/6v/r/+v/6//s/+3/7v/u/+7/7//v/+//
8P/x//H/7//v/+3/6P/l/+P/4f/h/+H/4f/h/+H/4//k/+T/5P/k/+T/5f/l/+X/5v/m
/+b/5v/m/+b/5v/m/+b/5v/m/+b/5v/m/+b/5v/m/+b/5v/m/+b/5//n/+f/6P/o/+j/
6P/p/+n/6f/r/+3/7//w//H/8v/3//7/EAAtAFIAewCVAJEAdQBJABgA7//P/7X/l/+B
/3P/Wv89/y3/J/8Z/wf/B/8Y/yr/O/9T/3H/jf+j/7r/zv/Y/9//5f/p/+3/8v/1//j/
+v/+/wEABAAFAAUABQAGAAcACAAJAAoACwALAAwADQAOAAwADQAOAA4ADwARABMAFAAT
ABMAFAAUABYAFwAXABkAGgAbABwAHAAcAB0AHgAfACAAIQAjACMAJAAlACYAJwAmACgA
KgArAC0ALwAwADIANAA1ADcAOgA6ADwAQABBAEQARgBKAEwATABQAFIAVgBYAFsAXgBh
AGEAYwBlAGgAbABtAHAAcgBzAHMAdQB2AHUAdQB1AHUAdgB2AHYAdQBxAHEAcABvAG0A
awBpAGcAZgBhAF0AWQBTAFAASwBIAEUAQAA7ADYAMQAtACgAJAAhAB4AGgAWABMADwAL
AAgABgADAAAA//////3//P/8//v/+f/5//f/9v/2//b/9P/0//T/9P/z//L/8v/y//H/
8//0//T/9P/0//T/9P/0//L/8v/y//L/8//0//T/9P/0//P/8//z//X/9f/2//f/9//3
//f/9//4//j/+P/4//b/9v/2//f/+f/5//j/+P/3//f/9//3//j/+P/4//j/+P/3//f/
9v/2//f/9//2//T/8//z//P/9f/0//T/8//x//H/8f/w/+7/7v/t/+3/6//r/+v/6f/p
/+n/6f/o/+r/6v/q/+r/6P/o/+f/5//o/+j/6P/o/+f/5//n/+f/5//m/+b/5v/o/+j/
6P/o/+b/5v/m/+X/5//n/+b/5v/k/+T/5f/l/+T/5P/k/+P/5f/l/+X/5v/l/+X/5f/k
/+T/5P/k/+T/4v/j/+P/4//j/+L/4v/i/+T/5P/k/+T/4v/i/+L/4v/i/+H/4v/i/+L/
4v/i/+D/4f/h/+D/4v/i/+P/4//j/+P/5P/k/+X/5f/l/+b/5//o/+j/6P/p/+n/6f/q
/+v/6//r/+v/6//m/+H/3//b/9v/2//b/9v/2//d/97/3v/e/97/3v/h/+H/4f/i/+D/
4P/g/+D/4P/g/+D/4P/i/+L/4v/i/+D/4P/g/+D/4P/g/+D/4P/h/+H/4f/i/+L/4v/i
/+P/5f/l/+X/5f/l/+b/6f/u//H/+P8IAB8AQABpAIsAjwB5AFUAJADz/9H/tf+X/3n/
Yf9M/zP/If8X/w//A////gr/IP8v/0H/X/9//5X/qv/A/87/1f/d/+H/4//m/+3/8P/0
//b/+f/8//3//////wAAAQACAAMABAAFAAUABgAHAAgABgAHAAgACAAJAAsADQAOAAwA
DQAPABAAEgATABMAFQAUABUAFgAWABYAFwAYABkAGgAbAB0AHQAeAB8AIAAhACQAJgAo
ACkAKQArACwALgAwADEAMwA2ADgAOgA+AD8AQgBEAEgASgBMAFAAUgBWAFgAWwBeAGEA
YwBlAGcAagBuAG8AcgB0AHUAdQB3AHgAewB7AHsAewB6AHoAegB5AHUAdQB0AHMAcwBx
AG8AbQBoAGMAXwBbAFkAVgBRAE4ARwBCAD0AOAA1ADEALAAoACEAHgAaABYAEwAPAAsA
CAAIAAUAAgABAAAA/f/7//r/+f/3//f/9f/2//b/9v/0//L/8v/y//H/8v/y//L/8f/v
//D/8P/w//L/8v/y//L/8v/y//L/8v/x//L/8v/y//T/8//z//P/9f/1//b/9//1//X/
9f/1//b/9v/2//b/9v/2//b/9//3//f/9v/2//f/9//3//f/9v/2//b/9v/4//f/9//2
//T/9f/1//T/9v/1//X/9f/1//T/9P/z//H/8f/x//D/8v/y//H/8f/x//H/8f/v/+//
7//v/+7/7v/u/+7/7v/u/+7/7f/t/+7/7v/u/+7/6//r/+v/6//r/+r/6v/q/+r/6v/q
/+r/6v/q/+r/6f/r/+v/6v/q/+r/6v/r/+v/6v/q/+r/6f/p/+n/6f/q/+n/6f/p/+j/
6v/q/+r/6v/o/+n/6f/p/+v/6v/q/+r/6P/o/+j/6P/o/+j/6P/o/+r/6f/p/+n/5//n
/+f/5//p/+j/6P/o/+r/6v/q/+r/6P/o/+j/6P/o/+n/6f/o/+j/6P/p/+n/6f/p/+r/
6v/r/+v/6//s/+3/7v/u/+7/8f/x//H/8v/x//H/8f/x//D/7P/o/+f/4//j/+P/4//j
/+P/5f/m/+j/6P/o/+j/5//n/+f/6P/q/+r/6v/q/+j/6P/o/+j/6v/q/+r/6v/o/+j/
6P/o/+j/6P/o/+j/5//n/+f/6P/q/+r/6v/r/+v/6//r/+v/7f/w//H/8v/3//7/BgAZ
ADoAYwCLAJ8AkwBzAEQAEwDl/8P/qf+L/2v/UP85/x3/D/8N/wP//f4I/x7/Lf9B/1n/
d/+T/6z/xP/Q/9n/4f/n/+v/8P/1//j//P/+/wEABAAFAAcABwAIAAkACAAJAAoACwAM
AA4AEAASABIAEwAUABQAEgATABQAFAAWABcAGQAaABoAGwAbAB0AHAAdAB4AHgAfACEA
IwAlACQAJQAnACcAKAApACoAKwAsAC4AMAAxADMANQA2ADgAPAA9AD8AQgBCAEQASABJ
AEsATgBTAFYAVgBaAFwAYABkAGcAagBtAG8AcQBzAHYAegB7AH4AgACBAIEAgwCEAIcA
hwCHAIcAiACIAIgAhwCFAIUAhACDAH8AfQB7AHkAdwBzAHAAbQBnAGQAXwBcAFcAUgBN
AEgAQwA/ADoANgAxAC4AKgAmACMAHwAbABgAFAARAA4ADQAKAAcABQAEAAMAAQABAP//
/v/+//7//P/8//z//P/7//r/+v/6//n/+f/6//r/+v/6//r/+v/6//r/+v/6//r/+//8
//z//P/8//v/+//7//v/+//8//3//f/9//3//f/+//7//v/+/wAAAAAAAAEA//////7/
/v/+////AAABAAAAAAAAAAAAAAD//////v8AAAEAAQAAAP7//f/9//3//f/8//z/+//9
//3//f/8//z//P/7//v/+//7//v/+f/5//n/+f/4//j/+P/4//j/+P/4//f/9//2//b/
9v/2//X/9f/1//X/9f/0//T/9P/0//T/9P/0//T/9P/0//P/9f/1//T/9P/0//T/9f/1
//T/9P/0//P/8//z//P/9P/z//P/8//y//T/9P/0//T/9P/1//X/9f/z//L/8v/y//L/
8v/y//L/9P/0//T/9P/0//P/8//z//P/8//z//P/8//y//L/8v/0//T/9P/z//P/9P/0
//T/9P/0//T/9f/1//T/8v/y//P/8//z//P/9P/0//f/9//3//j/9//4//j/+P/7//v/
+//8//3//f/9//3/+//2//H/7//t/+3/7f/t/+v/6//t/+7/8P/w//D/8P/x//H/8f/y
//D/8P/w//D/8P/w//D/8P/u/+7/7v/u//D/8P/w//D/7v/u/+7/7v/x//H/8f/y//L/
8v/y//P/8//z//P/8//z//j/+f/8/wMACgAYAC8AUAB3AJkAoQCLAGMAMAABANv/v/+h
/4X/cf9e/0H/K/8l/x3/C/8L/xb/Jv85/1P/b/+L/6f/wP/S/9z/4//p/+//9f/6//3/
AgAEAAYACQAMAA0ADwAPABAAEQASABMAFAAVABMAFAAVABYAGAAZABoAGgAaABsAHAAc
ABwAHQAfACAAHgAfAB8AIQAgACEAIgAiACQAJQAmACcAJgAnACkAKQAsAC0ALgAvAC4A
MAAyADMAMwA1ADYAOAA8AD0APwBCAEMARABHAEcASQBMAFEAVABUAFgAWgBeAGAAYwBm
AGkAbQBvAHEAdAB2AHcAegB8AH8AfwCBAIIAgQCBAIEAgQCCAIIAggCBAIEAgQCAAH8A
ewB5AHcAdQBzAG8AbABpAGMAYABbAFgAUwBOAEkARABBAD0AOAA0AC0AKgAmACIAIQAd
ABkAFgAUABEADgANAAwACQAHAAYABwAFAAUAAwABAAAA///8//7//v/+//3//P/8//z/
+//7//z//P/8//7//v/+//7//P/8//z//P///wAAAAAAAAAA/////////////wAAAQAB
AAEAAQABAAIAAgACAAIAAgACAAIAAwADAAMAAgACAAEAAQABAAEAAgACAAIAAgACAAEA
AQAAAP7///////7/AAD////////9//z//P/7//z//f/+//7//P/8//v/+//7//v/+//5
//v/+//7//r/+P/4//j/+P/4//j/9//3//b/9v/2//b/9f/1//X/9f/1//T/9P/0//T/
9P/0//T/9P/0//T/8//x//H/8P/w//D/8P/x//H/8v/y//L/8f/x//H/8f/y//H/8f/x
//D/8P/w//D/8P/w//H/8f/x/+//7v/u/+7/7v/u/+7/7v/u/+7/7v/u//D/7//v/+//
7f/u//D/8P/w//D/7v/v/+//7v/u/+7/7//v/+//7//w//D/8f/x//H/8v/z//T/9P/0
//X/9f/1//b/+f/5//n/+f/1//D/6//p/+f/5//n/+f/5//n/+n/6v/o/+j/6P/o/+n/
6f/p/+r/6v/q/+r/6v/q/+r/6v/q/+z/7P/s/+z/6v/q/+r/6v/q/+r/6v/q/+v/6//r
/+z/7P/s/+z/7f/v/+//7//v//H/8P/1//j//f8GABYAMQBWAH0AlwCTAHcASQAWAO3/
z/+z/5f/g/9x/1r/P/8t/yX/F/8L/wn/Gv8s/z//V/91/4//pf++/9L/3P/j/+n/7f/v
//T/9//6/wAAAgAFAAgACQAJAAkACgALAAwADQAOAA8AEQASABMAFAASABMAFAAUABQA
FQAWABYAGAAZABsAHAAcAB0AHQAfAB4AHwAgACAAIAAhACIAIwAmACcAKQApACoAKwAs
AC0ALgAwADIAMwA1ADcAOAA6ADwAPQA/AEIARgBIAEwATQBMAE4AUgBUAFYAWgBcAGAA
YgBlAGgAawBtAG8AcQB0AHgAeQB8AH4AfQB9AH8AgACDAIMAgwCDAIIAggCCAIEAfwB/
AH4AfQB7AHkAdwB1AHIAbQBpAGUAYwBgAFsAWABRAEwARwBCAD0AOQA0ADAALQAqACYA
IgAdABkAFQASABIADwAMAAsACgAHAAUABAADAAEAAQD//wAAAAAAAP7//P/8//z/+//8
//z//P/7//n/+v/6//r/+v/6//r/+v/8//z//P/8//v//P/8//z/+//5//j/9//0//H/
7//t/+v/6f/n/+X/5P/k/+T/5P/i/+L/4v/j/+P/4//i/+L/4v/j/+T/5f/k/+T/5P/k
/+b/5f/l/+T/4v/j/+P/4v/k/+P/4//j/+X/5P/k/+P/4//j/+P/4v/i/+L/4f/h/+H/
4f/h/9//4P/h/+L/4v/i/+L/4v/i/+L/4v/h/+H/4v/i/+L/4v/h/+H/4f/h/+H/4P/g
/+D/4P/g/+D/4P/g/+D/4P/f/+D/4f/h/+L/4v/i/+P/4//i/+L/4v/h/+H/4f/h/+L/
4f/h/+H/4P/i/+L/4v/i/+D/4f/h/+H/4//i/+L/4v/i/+L/4v/i/+L/4v/i/+L/5P/j
/+P/4//j/+H/4//j/+L/4v/i/+L/4v/i/+P/4//i/+D/4P/h/+H/4//j/+T/5P/l/+X/
5f/m/+f/6P/o/+j/6f/p/+n/6v/r/+v/6//r/+n/5P/f/93/2f/Z/9n/2f/b/9v/3f/e
/97/3v/e/97/3//f/9//4P/g/+D/4P/g/97/3v/e/97/3//g/+H/4v/g/+D/4P/g/+D/
4P/g/+D/4f/h/+H/4v/g/+D/4P/h/+P/4//j/+P/4//k/+n/7P/x//r/CAAlAEoAdQCT
AJEAdwBNABgA5//D/6f/i/9t/1H/Nv8b/wn/A//7/vP++/4O/yD/M/9H/2P/f/+b/7T/
wv/M/9X/3f/j/+X/6P/v//L/9v/6//3/AAABAAEAAQACAAMAAgADAAQABQAHAAgACQAK
AAoACwAMAAwADAANAA4ADgAOAA8AEQASABIAEwATABUAFgAXABgAGAAaABsAHAAdAB4A
HwAhACEAIgAjACQAJQAmACgAKgArAC8AMQAyADQANAA1ADcAOgA8AD4AQgBDAEUASABN
AFAAUABUAFYAWgBeAGEAZABnAGkAawBtAHAAdAB1AHgAegB7AHsAfQB+AH8AfwB/AH8A
gACAAIAAfwB7AHsAegB5AHcAdQBzAHEAbgBpAGUAYQBbAFgAUwBQAEsARgBBADwANQAx
ACwAKAAjACAAHAAYABUAEQANAAoACAAFAAIAAQAAAP3/+//6//f/9f/1//P/9P/0//T/
8v/w//D/8P/v/+7/7v/u/+3/7//w//D/8P/w//D/8P/w//D/8P/w//D/7//w//D/8P/y
//H/8f/x//P/8//0//X/9f/1//X/9f/0//T/9P/0//L/8v/y//P/8//z//L/8v/z//P/
8//z//L/8v/y//L/8v/x//H/8P/y//P/8//y//D/7//v/+//8f/w//D/7//t/+3/7f/s
/+7/7v/t/+3/6//r/+v/6f/r/+v/6//q/+r/6v/q/+r/6P/o/+f/5//o/+j/6P/o/+f/
5//n/+f/5//m/+b/5v/o/+j/6P/o/+b/5v/m/+X/5//n/+b/5v/k/+T/5f/l/+b/5v/m
/+X/5f/l/+X/5v/l/+X/5f/k/+b/5v/m/+b/5P/l/+X/5f/l/+T/5P/k/+b/5v/m/+b/
5P/k/+T/5P/m/+X/5f/l/+X/5f/l/+X/5f/k/+T/5P/o/+b/5v/l/+T/5v/m/+b/5v/k
/+X/5f/k/+T/5P/l/+X/5f/l/+b/5v/p/+n/6f/q/+v/7P/s/+z/7f/t/+3/7v/v/+//
7//v/+//6v/l/+P/4f/h/+H/4f/g/9//4P/g/+L/4v/i/+L/4//j/+P/5P/k/+T/5P/k
/+T/5P/k/+T/4v/i/+L/4v/i/+L/4v/i/+L/4v/i/+L/4//j/+P/5P/m/+b/5v/n/+X/
5f/l/+X/5//q/+n/7P/x//b//P8NACoAUQB7AJcAlQB9AFAAGwDp/8f/qf+L/2//Wv9B
/yP/Ef8L/wH/9/78/hD/Jf81/0v/af+F/57/tv/G/8//2f/h/+f/6P/t//L/9v/6//3/
AAABAAMAAwAEAAUABgAHAAgACQAJAAoACwAMAA4ADwAQABAADgAPABAAEAASABMAFQAW
ABQAFQAVABcAGAAZABoAGgAaABsAHAAdAB4AHwAhACEAIgAjACQAJQAmACgAKgArAC0A
LwAwADIANAA1ADcAOgA6ADwAQABBAEIARABIAEoATABQAFIAVgBWAFkAXABfAGMAZQBn
AGoAbgBvAHIAdAB3AHcAeQB6AHsAewB7AHsAegB6AHoAeQB4AHkAeQB5AHUAcwBxAG8A
bgBpAGUAYQBdAFoAVQBSAE8ASgBFAEAAOwA3ADIALgAnACQAIAAcABkAFQARAA4ACgAH
AAQAAwAAAP3/+//6//v/+f/5//f/9P/0//T/8v/0//T/9P/z//D/8P/w/+//7//w//D/
8P/u/+7/7v/u/+z/7P/s/+z/7//w//D/8P/w/+//7//v/+//7//w//H/8//z//P/8//z
//L/8f/w//H/8v/z//X/8//z//L/8v/z//P/8//z//L/8v/y//L/8v/x//H/8P/w//H/
8f/w//D/7//v/+//8f/w//D/7//x//H/8f/w/+//7v/s/+v/7f/t/+3/6//r/+v/6//q
/+j/6P/o/+j/6v/q/+n/6f/o/+j/6P/o/+f/5//n/+f/5//m/+b/5v/k/+T/5P/k/+b/
5v/m/+X/5f/l/+T/5P/m/+b/5//n/+T/5P/k/+P/4//j/+P/5P/n/+f/5//m/+T/5P/k
/+T/5v/n/+f/5//l/+T/5P/k/+T/5P/k/+T/5v/m/+b/5v/l/+P/4v/h/+L/4//k/+X/
5f/k/+T/5v/k/+T/5P/k/+T/5f/l/+T/4v/i/+P/4//l/+X/5v/m/+f/5//n/+j/6f/q
/+r/6v/r/+v/6//s/+3/7f/t/+3/6v/k/97/2//b/9v/2//b/9v/2//d/97/3v/e/97/
3v/f/9//3//g/+D/4P/g/+D/4P/g/+D/4P/g/+D/4P/g/+D/4P/g/+D/4P/g/+D/4P/h
/+H/4f/i/+L/4v/i/+P/4//j/+P/4//l/+b/6f/s//H/+v8KACUASgBzAI8AiwBzAEUA
DgDf/7v/n/+D/23/W/9G/yv/Gf8R/wP/9/73/gj/HP8v/0f/Zf+D/5n/sP/A/8r/0//b
/9//4//o/+3/7v/w//T/9//6//v//f/9//7///8AAAEAAgADAAMABAAFAAYABgAHAAgA
CAAIAAkACgAKAAwADQAPABAADwAPAA4ADwAQABEAEgASABQAFQAWABcAGAAZABsAGwAc
AB0AHgAfAB4AIAAiACMAJwApACoALAAwADEAMwA2ADcAOAA7ADsAPgBAAEQARgBIAEwA
TgBSAFQAVwBaAF0AXwBhAGMAZgBqAGsAbgBwAHEAcQBzAHQAdQB1AHUAdQB2AHYAdgB1
AHMAcwByAHEAbQBrAGkAZwBlAGEAXgBbAFUAUgBNAEoARQBAADsANgAzAC8AKgAmACEA
HgAaABYAEwAPAAsACAAGAAMAAAD//wAA/f/7//r/+f/3//f/9f/0//T/9P/y//T/9P/0
//P/8P/w//D/7//x//L/8v/y//D/8P/w//D/8P/w//D/8P/x//L/8v/y//L/8f/x//H/
8//z//T/9f/z//P/8//z//T/9P/0//T/9P/0//T/9f/1//X/9P/0//X/9f/1//X/9P/0
//T/9P/0//P/8//y//L/8//z//L/8P/v/+//7//x//D/8P/v/+//7//v/+7/7v/u/+3/
7f/t/+3/7f/r/+v/6//r/+r/6v/q/+r/6v/q/+r/6f/p/+j/6P/o/+j/6f/p/+n/6f/n
/+b/5v/m/+j/6P/o/+j/5v/m/+b/5f/l/+X/5P/k/+b/5v/n/+f/5v/m/+b/5f/l/+X/
5f/m/+X/5f/l/+b/5v/k/+T/5P/k/+b/5//n/+b/5P/k/+X/5f/n/+f/6P/o/+n/6f/p
/+r/6//s/+z/7P/t/+3/7f/u/+3/7f/t/+3/7f/o/+P/4f/d/93/3f/d/9//3//h/+L/
4P/g/+D/4P/h/+H/4f/i/+L/4v/i/+L/4v/i/+L/4v/i/+L/4v/i/+L/4v/i/+L/4v/i
/+L/4v/j/+P/4//k/+T/5P/k/+X/5f/l/+X/5f/n/+r/7f/s//H/+v8EABkAQABpAIsA
lwCHAGEAKgD3/9H/sf+T/3f/X/9K/y//E/8F/wH/9/71/gL/Fv8p/z3/Wf93/5P/qv++
/8r/1f/d/+H/5f/q/+//8v/2//b/+f/8//3/AQABAAIAAwACAAMABAAFAAYACAAKAAwA
CgALAAwADAAOAA8AEAAQABIAEwAVABYAFQAVABQAFQAYABkAGgAaABoAGwAcAB0AIAAh
ACMAIwAkACUAJgAnACYAKAAqACsALwAxADIANAA0ADUANwA6ADwAPgBCAEMARgBIAEwA
TgBOAFIAVABYAFwAXwBiAGUAZwBpAGsAbgByAHMAdgB4AHsAewB9AH4AfQB9AH0AfQB+
AH4AfgB9AHsAewB6AHkAdwB1AHMAcQBuAGkAZQBhAFsAWABTAFAASwBGAEEAPAA3ADMA
LgAqACMAIAAcABgAFwATAA8ADAAIAAUAAgABAAAA/f/7//r/+f/3//f/9f/0//T/9P/y
//L/8v/y//H/8P/w//D/7//v//D/8P/w//D/8P/w//D/8v/y//L/8v/x//L/8v/y//L/
8f/x//H/8//z//T/9f/1//X/9f/1//T/9P/0//T/9v/2//b/9//3//f/9v/2//X/9f/1
//X/9P/0//T/9P/2//X/9f/0//T/9f/1//T/9P/z//P/8//z//L/8v/x/+//7//v/+7/
7v/u/+3/7f/t/+3/7f/r/+v/6//r/+r/7P/s/+z/7P/q/+r/6f/p/+j/6P/o/+j/6f/p
/+n/6f/p/+j/6P/o/+j/6P/o/+j/6P/o/+j/5//n/+f/5v/m/+j/5v/m/+T/5P/k/+T/
5v/n/+f/5v/m/+b/5//n/+f/5//o/+j/6f/p/+n/6v/p/+r/6v/q/+3/7f/t/+7/7//v
/+//7//t/+j/4//h/+H/4f/h/+H/3//f/+H/4v/k/+T/5P/k/+X/5f/l/+b/5v/m/+b/
5v/m/+b/5v/m/+T/5P/k/+T/5v/m/+b/5v/o/+j/6P/o/+n/6f/p/+r/7P/s/+z/7f/s
/+v/6v/p/+v/7P/t/+z/8f/4/wAADQAoAE0AeQCVAJMAfQBUAB8A6//F/6X/hf9r/1b/
Pf8d/wv/B//7/vH+9v4K/x3/L/9H/2X/hf+e/7T/xv/N/9P/2//j/+b/7f/y//T/9P/3
//r/+///////AAABAAAAAQACAAMAAwAEAAUABgAIAAkACgAKAAoACwAMAAwADAANAA8A
EAAQABEAEQATABIAEwAUABQAFgAXABgAGQAaABsAHQAdACAAIQAiACMAJAAmACgAKQAp
ACsALAAuADIAMwA1ADgAOAA6AD4APwBCAEQASABKAEwAUABSAFYAWABbAF4AYQBkAGcA
agBuAHAAcQB0AHYAeQB5AHsAfAB/AH8AfwB/AIAAgACAAH8AfQB9AHwAewB3AHUAcwBx
AG8AawBoAGUAYQBeAFkAVgBPAEoARQBAAD0AOQA0ADAAKQAmACIAHgAbABcAEwAQABAA
DQAKAAkABgADAAEAAAABAP/////9//7//v/+//z//v/+//7//f/+//7//v/9//v//P/8
//z//f/+////AAAAAAAAAAAAAAEAAgACAAIABAADAAMAAwAEAAUABwAJAAkACQAJAAkA
BwAGAAUABAADAAIAAQABAP/////+//7/+//7//v/+//6//r/+v/6//r/+f/5//j/+P/5
//n/+P/4//f/9//3//X/9P/0//P/9f/1//X/9P/0//T/8//z//X/9f/1//P/8//z//P/
8v/0//T/9P/0//b/9v/1//X/9P/0//T/9P/1//X/9f/1//X/9P/0//T/8v/y//L/8v/w
//D/8P/v/+3/7f/s/+z/7P/s/+3/7f/u/+7/7v/t/+3/7//x//L/8P/w//D/8P/w//D/
8f/x//D/8v/y//P/8//z//P/9P/0//P/8//z//T/9f/2//b/9v/2//X/9P/0//X/9f/1
//X/8v/s/+b/4//j/+P/4//j/+T/5f/o/+r/6P/o/+j/6P/q/+v/7P/u/+z/7P/s/+z/
7v/u/+7/7v/w//D/8P/w/+7/7v/u/+7/8P/w//D/8P/z//P/8//0//T/9P/0//X/9f/1
//X/9f/5//r/+/8AAAcAEAAeADkAXgCFAKEAoQCHAF0AKgD9/9v/u/+d/4f/e/9m/0v/
O/81/yf/F/8T/yD/MP9D/13/e/+X/6//xv/a/+b/7//z//f/+f/8/wMACAAKAAwADwAS
ABMAEwATABQAFQAWABcAGAAZABkAGgAbABwAHAAdAB4AHgAgACEAIgAiACEAIQAiACIA
IgAjACMAJQAkACUAJgAmACgAKQAqACsALgAvADEAMQAwADEAMgAzADYAOAA6ADsAPQA/
AEAAQgBCAEMARQBIAEgASgBOAE8ATgBQAFQAVgBaAF4AYABkAGYAaQBsAG8AbwBxAHMA
dgB4AHkAfAB+AH4AfQB+AH4AfwB/AH8AfwB/AH4AfQB7AHkAeQB4AHcAdQBzAHEAbwBr
AGUAYABbAFUAUgBNAEoARAA+ADgAMgAvACsAJgAiABwAGAATAA4ACwAHAAMAAAAAAP3/
+v/5//b/8//x//D/7//t/+3/6//s/+z/7P/q/+j/6P/o/+f/5//o/+n/6f/p/+r/6v/q
/+j/6P/o/+j/6f/q/+v/7P/s/+z/6//q/+r/6f/p/+n/6f/p/+r/6//q/+n/6P/n/+j/
6P/o/+j/5//m/+X/5f/l/+X/5P/k/+P/4//j/+P/4//i/+H/4P/i/+H/4f/g/97/3//f
/97/3//f/+D/4f/h/+D/4P/f/9//3//f/97/3//g/+D/4f/f/9//3//d/97/3//g/+D/
4P/g/+D/4P/g/+D/3//f/+D/4P/g/+D/3//f/9//3//f/97/3v/e/97/3v/e/97/3v/e
/97/3f/f/9//3v/e/9z/3P/d/93/3v/e/97/3f/d/93/3f/e/93/3f/d/9z/3v/e/9z/
3P/c/9z/3P/d/93/3P/e/97/3//f/9z/2//b/9r/2//b/9v/3P/c/9z/2//a/9n/2f/Z
/9r/2//b/9v/2//X/9L/zf/L/8z/zf/O/8//z//P/9H/0v/U/9T/1P/U/9X/1f/V/9b/
1v/W/9b/1v/Y/9j/2P/Y/9b/1v/W/9b/1v/W/9b/1v/Y/9j/2P/Y/9f/1//X/9j/2P/Y
/9j/2f/b/9v/2//b/9v/3P/h/+j/6//u//z/FwA6AGEAgQCDAGkAQQAOAOH/v/+j/4X/
a/9X/0T/Lf8b/xH/B//5/vX+Av8W/yn/Pf9b/3v/kf+k/7j/xP/L/9H/1f/Z/+D/5f/o
/+r/7v/x//T/9f/1//X/9v/3//j/+f/6//v/+f/6//v//P/9////AQACAAAAAQACAAIA
AgADAA==
         </WaveFormData>
      </LeadData>
      <LeadData>
         <LeadByteCountTotal>10000</LeadByteCountTotal>
         <LeadTimeOffset>0</LeadTimeOffset>
         <LeadSampleCountTotal>5000</LeadSampleCountTotal>
         <LeadAmplitudeUnitsPerBit>4.88</LeadAmplitudeUnitsPerBit>
         <LeadAmplitudeUnits>��V</LeadAmplitudeUnits>
         <LeadHighLimit>2147483647</LeadHighLimit>
         <LeadLowLimit>268435456</LeadLowLimit>
         <LeadID>V3</LeadID>
         <LeadOffsetFirstSample>0</LeadOffsetFirstSample>
         <FirstSampleBaseline>0</FirstSampleBaseline>
         <LeadSampleSize>2</LeadSampleSize>
         <LeadOff>FALSE</LeadOff>
         <BaselineSway>FALSE</BaselineSway>
         <ExcessiveACNoise>FALSE</ExcessiveACNoise>
         <MuscleNoise>FALSE</MuscleNoise>
         <LeadDataCRC32>4062178489</LeadDataCRC32>
         <WaveFormData>
7P/s/+z/7P/s/+z/7P/s/+7/7v/u/+7/7P/s/+z/7P/u/+7/7v/u/+z/7P/s/+z/7P/s
/+z/7P/s/+z/7P/s/+r/6v/q/+r/6v/q/+r/6v/o/+j/6P/o/+b/5v/m/+b/5P/k/+T/
5P/k/+T/5P/k/+L/4v/i/+L/4v/i/+L/4v/g/+D/4P/g/+D/4P/g/+D/3v/e/97/3v/c
/9z/3P/c/9z/3P/c/9z/2v/a/9r/2v/a/9r/2v/a/9j/2P/Y/9j/2v/a/9r/2v/a/9r/
2v/a/9r/2v/a/9r/2v/a/9r/2v/Y/9j/2P/Y/9j/2P/Y/9j/1v/W/9b/1v/W/9b/1v/W
/9b/1v/W/9b/1f/V/9X/1f/W/9b/1v/Y/9n/2f/a/9v/3P/c/93/3v/f/9//3v/e/9//
3//g/+H/4v/i/+L/4f/c/9v/2v/X/9n/2P/X/9f/1v/W/9b/1v/W/9b/1v/W/9b/1f/V
/9X/1P/S/9L/0v/Q/9D/z//P/9H/0f/Q/9D/zv/O/87/zv/P/8//z//Q/9D/0f/R/9H/
0f/S/9L/0v/U/9X/1v/X/9j/2f/f/+n//f8bAEQAcwChALsAxgDGALgArACqAKMAkwCC
AGgAPgARAPb/4P+9/5H/cv9n/2b/a/91/4r/n/+x/8H/0P/Y/9z/4f/i/+P/5//o/+v/
6//v//D/8v/z//P/8//z//T/9v/2//f/+f/5//r/+v/7//v/+//9//3///8AAAIAAwAB
AAIAAwAEAAcABwAJAAkADQAOAA4ADwAPABAAEQASABQAFQAYABgAGQAaAB0AHQAfACIA
JAAkACkAKwAtADAAMAAyADQANgA6AD4AQQBEAEcASgBNAFAAUwBWAFsAXgBjAGgAawBu
AG8AcwB2AHsAfwCDAIYAiQCKAI0AjwCQAI8AkACRAJEAkQCRAJIAkgCQAJAAjwCOAI0A
iwCJAIYAggB+AHkAcwBuAGkAZABgAFoAVABOAEoAQQA8ADYAMAAvACkAJAAgABoAFwAS
AA8ADQAJAAUAAwADAAAA///9//r/+f/5//b/9//2//X/9P/z//P/8v/x//H/8v/y//H/
8f/x//H/8P/u/+//7//v//H/8v/y//L/8P/w//D/8P/y//L/8v/z//H/8f/y//L/8v/y
//L/8//z//P/8//z//P/8//z//P/8//z//P/8//w//D/8P/w//D/7//v/+//7//t/+3/
7v/u/+7/7f/t/+z/7P/s/+3/6//q/+j/5//p/+n/6f/o/+b/5v/l/+X/5f/l/+X/4//j
/+P/4//i/+L/4//j/+L/4P/g/+D/4P/g/9//3//f/9//3//f/97/3v/e/97/3v/f/9//
3//e/9z/3P/c/9z/3v/e/93/3f/d/93/3f/d/9v/2f/b/9v/2//b/9v/2//a/9r/2v/a
/9z/3P/c/93/2//b/9v/2//b/9v/2//b/9v/2//b/9z/2v/a/9r/2v/a/9j/2v/a/9r/
2v/a/9r/2v/Z/9n/2//b/9z/3P/a/9z/3f/d/97/3//g/+D/4//k/+X/5f/k/+T/5f/l
/+b/5//o/+j/6P/n/+T/4//i/9//3//e/9//3//g/+D/3v/e/97/3v/e/97/3v/d/93/
3f/c/9r/2v/a/9r/2v/Z/9n/2f/Z/9b/1v/W/9b/2P/Y/9f/1//V/9b/1v/X/9n/2f/Z
/9r/2v/a/9r/2//a/9v/4P/j/+f/8f8DAB0AQgBxAKMAxQDWANgAzAC8ALQAswCnAJIA
dgBUACkABgDs/83/of96/2f/Zv9n/3H/hv+h/7H/v//Q/9r/4P/l/+j/5//r/+7/7//x
//P/9P/2//f/9//3//f/+P/4//j/+f/7//v//P/8//3//f/9//////8BAAIABAAFAAMA
BAAFAAYACAAJAAwADQANAA4ADgAPABEAEgATABQAFgAXABoAGgAdAB4AIQAhACMAJgAo
ACgAKwAtAC8AMgA0ADYAOAA6AD0AQgBGAEoASwBOAFEAVABZAFwAYQBkAGcAbABvAHIA
dwB7AH4AgwCFAIkAjACPAJAAkwCVAJYAmQCaAJsAmwCZAJkAmgCaAJYAlgCVAJQAkQCP
AI0AigCFAIIAfgB5AHQAbwBqAGYAXgBYAFIATgBHAEIAPAA2ADEAKwAmACIAHAAZABQA
EQAPAAsABwAFAAMAAAD///3/+P/3//f/9P/x//D/7//u/+3/7f/s/+v/6//s/+z/6//p
/+n/6f/o/+j/6f/p/+n/6f/q/+r/6v/o/+j/6P/o/+r/6v/q/+v/6f/p/+r/6v/s/+z/
7P/t/+3/7f/t/+3/7f/t/+3/7f/v/+//7//v/+7/7v/u/+7/8P/v/+//7//v/+3/7f/u
/+z/7P/r/+v/6v/q/+r/6//t/+z/6v/p/+n/6f/p/+j/6P/o/+f/5//n/+f/5//l/+P/
4//j/+L/4v/j/+P/4v/i/+L/4v/i/+L/4f/h/+H/3//f/9//3v/g/+D/4P/g/93/3f/d
/9z/3P/c/9z/3P/c/9z/2//b/93/3f/d/93/3f/b/93/3f/d/93/3f/d/9z/3P/c/9z/
2v/a/9r/2//b/9v/2//b/9v/2//b/9v/2//b/9v/3P/c/9z/3P/c/9r/2v/a/9z/3P/b
/9r/2f/Z/9n/2f/Z/9v/2//b/9r/2P/Y/9j/2P/a/9r/2f/Z/9n/2f/a/9r/2P/a/9v/
2//a/9v/3P/c/9//4P/h/+H/4v/i/+P/4//j/+P/4//i/+P/4//h/+H/4P/d/93/3P/b
/9v/3P/c/9z/3P/c/9z/3P/c/9z/2//d/93/3P/a/9n/2P/X/9b/1//X/9f/1//W/9b/
1v/W/9b/1v/V/9X/1f/W/9b/1//X/9f/1//Y/9b/1v/W/9f/2v/b/9r/2//h/+n/8/8J
ACoAVQCFAK0AxgDQAM4AwgC4ALcAtQCkAIgAZAA7ABAA9v/h/73/lv+D/3r/df93/4T/
l/+p/7v/zP/W/9z/4//k/+X/6f/q/+v/7//v//D/8v/z//X/9f/1//b/9v/2//f/+f/3
//j/+P/5//v/+//9//3/+//8//7///8BAAIAAwAEAAMAAwAFAAUACQAKAAoACwANAA4A
DwAQABIAEwAWABYAGQAaAB0AHQAdACAAIgAiACUAJwApACwAMAAyADQANgA2ADoAPQBA
AEUASABLAE4ATwBSAFcAWgBeAGQAaABsAG8AcwB2AHsAfQCBAIQAhwCIAIsAjQCOAI8A
kACRAJEAkgCTAJUAlgCSAJIAkQCQAI8AjQCLAIgAhQCCAH4AeQB0AG8AagBmAGAAWgBU
AFAASQBEAD4AOAA1AC8AKgAmACAAHQAYABUAEwAPAAsACQAHAAQAAwABAPz/+//7//j/
9//2//X/9P/1//X/9P/z//H/8v/y//H/8//z//P/8v/w//H/8f/x//H/8v/y//L/9P/0
//T/9P/y//L/8v/z//X/9f/2//b/9v/2//b/9//3//f/9//3//f/9//3//f/9//3//f/
9//4//j/+P/4//j/9//3//f/9//1//X/9v/2//b/9f/1//T/9P/0//X/9f/0//L/8f/x
//H/8f/w//D/8P/v/+//7//v/+//7f/r/+v/6//q/+r/6//r/+r/6P/o/+j/6P/o/+f/
5//n/+f/5//n/+b/5P/k/+T/5P/k/+X/5v/m/+T/5P/k/+T/5P/k/+P/4//l/+X/5f/l
/+X/4//l/+X/4//j/+P/4//i/+L/4v/i/+L/4v/i/+P/4//j/+P/4//j/+P/4//j/+P/
4//j/+T/4v/i/+L/4v/i/+L/4v/k/+P/4//j/+P/4//j/+P/4//l/+X/5f/i/+P/5P/k
/+T/5P/k/+T/5P/j/+P/4//j/+T/5P/k/+b/5//n/+j/6f/q/+r/6//s/+3/7f/u/+7/
7//v//D/8f/y//L/8v/x/+7/7f/q/+f/5//m/+X/5f/m/+b/5v/m/+b/5v/k/+T/5P/j
/+X/5f/k/+L/4v/i/+L/4v/h/+H/4f/h/+L/4v/i/+L/4P/g/9//3//h/+L/4v/j/+P/
4//j/+T/5P/k/+T/5f/m/+n/6v/r//P/+/8JACEARABtAJsAvQDSANQAzADEAL4AuwCx
AJwAhABiADMAEgAAAOX/u/+a/4v/gv+D/43/nP+v/8P/1f/g/+j/7v/x//T/9//3//j/
+//9//3//v8AAAEAAwADAAMABAAEAAQABQAHAAUABgAGAAcACQAJAAsACwALAAwADgAP
AA0ADgAPABAAEQARABMAEwATABQAFAAVABkAGgAbABwAHAAdACAAIAAjACQAJwAnACcA
KgAsACwALwAxADMANgA2ADgAOgA8AD4AQgBFAEgASwBOAFEAVABXAFoAXwBiAGMAaABr
AG4AcwB3AHoAfwB/AIMAhgCJAIoAjQCPAJAAkQCSAJMAkwCTAJMAlACUAJQAlACTAJIA
jQCLAIkAhgCFAIIAfgB5AHQAbwBqAGYAYABaAFQAUABLAEYAQAA6ADcAMQAsACgAJAAh
ABwAGQATAA8ACwAJAAkABgAFAAMAAAD//////P/5//j/9//2//f/9//2//X/8//0//T/
8//z//P/8//y//L/8//z//P/8f/y//L/8v/0//T/9P/0//T/9P/0//X/9f/1//b/9v/2
//b/9v/3//n/+f/5//n/+//7//v/+//5//n/+f/5//j/+P/4//j/+v/5//n/+f/3//X/
9f/2//b/9v/1//X/9P/0//T/9f/1//T/8v/x//P/8//z//L/8P/w/+//7//v/+//7//t
/+//7//v/+7/7P/t/+3/7P/q/+r/6v/q/+j/5//n/+f/5//n/+f/5v/m/+b/5v/m/+X/
5f/l/+T/5P/k/+T/5P/j/+L/4P/f/+H/4f/h/+H/4f/f/+H/4f/f/9//3//f/+D/4P/g
/+D/3v/e/97/3//f/9//3//f/93/3f/d/93/3f/d/93/3v/e/97/3v/e/9z/3P/c/97/
2f/c/9z/3P/c/9z/3P/c/9v/2//b/9v/3P/c/9r/3P/d/93/3v/f/+D/4P/h/+L/4//j
/+T/5P/l/+X/5v/n/+j/6P/n/+X/4f/f/9//3f/e/97/2//b/9z/3P/c/9z/3P/c/9r/
2v/a/9n/2f/Z/9j/1v/U/9T/1P/U/9X/1f/V/9X/0v/S/9L/0v/S/9L/0f/R/9P/1P/U
/9X/0//T/9P/1P/U/9T/1P/V/9b/1f/Y/9v/4f/v/wEAHQBIAHcAowDBAMwAyAC4AKwA
qAChAJEAgABmADwAEQDy/9r/t/+L/2z/X/9g/2X/c/+I/53/r/+//87/1v/c/9//4P/f
/+H/5P/l/+n/6//s/+7/7//v/+//7//w//D/8P/x//P/8//0//T/9f/1//X/9//3//f/
+P/6//v/+//8//3//v//////AQABAAMABAAEAAUABwAIAAkACgAMAA0AEAAQABEAEgAV
ABUAGQAcAB4AHgAfACEAIwAmACoALAAuADAANAA4ADsAPgA/AEIARQBIAE0AUABVAFgA
WwBgAGMAZgBpAG0AcAB1AHcAewB+AIEAgACDAIUAhgCJAIoAiwCLAIsAiwCMAIwAiQCI
AIYAhACBAH8AfQB6AHUAcgBuAGkAZABfAFoAVgBOAEgAQgA+ADcAMgAsACYAIwAdABgA
FAAOAAsABgADAP//+//3//X/8//w/+//7f/q/+n/6f/m/+X/5P/j/+L/4f/h/+D/3//f
/+D/4P/f/93/3f/d/9z/3P/d/93/3f/f/+D/4P/g/+D/4P/g/+D/4P/g/+D/4f/h/+H/
4v/i/+D/4P/g/+H/4v/j/+T/5f/j/+P/4//j/+P/4//j/+P/5P/k/+T/5P/k/+P/4//j
/+P/4f/h/+L/4v/i/+H/4f/e/97/3v/f/9//3v/c/9v/2//b/9v/2v/a/9r/2f/Z/9n/
2f/Z/9f/1//X/9f/1v/U/9X/1f/U/9T/1P/U/9T/1P/T/9P/0//R/9H/0f/Q/9D/0P/Q
/9D/z//P/8//zv/O/87/zv/O/9D/0P/P/8//z//P/8//z//P/83/z//P/83/zf/N/83/
zP/M/8z/zP/M/8z/zP/N/83/zf/N/83/zf/N/83/zf/L/8v/y//M/8z/zP/M/8z/zP/M
/8z/zv/L/8v/y//N/8z/yv/K/8r/yv/M/8z/y//L/8n/yf/K/8r/yv/M/83/zf/O/8//
0P/Q/9P/1P/V/9X/0v/S/9P/0//W/9f/2P/Y/9b/1f/S/9H/0P/N/83/zP/N/83/zv/O
/8z/zP/M/8z/zv/O/87/zf/L/8v/yv/I/8b/xv/G/8b/x//H/8f/x//E/8T/xP/E/8T/
xP/D/8P/w//E/8T/xf/F/8X/xf/G/8b/xv/G/8f/yP/J/8r/z//T/93/7/8LADQAYwCT
ALMAwADAALIApgCiAKEAlQCAAGIANgALAOr/0v+1/43/dP9l/17/Yf9p/3r/j/+l/7f/
wv/I/87/0//W/9X/1//a/93/3//h/+L/5P/l/+X/5f/l/+b/5v/m/+f/6f/p/+r/6v/r
/+v/6//t/+3/7//w//L/8//x//L/8//0//f/9//5//n/+//8//z//f///wAAAQACAAQA
BQAIAAgACQAKAA0ADQAPABIAFAAUABkAGwAdACAAIgAkACYAKAAsADAAMwA2ADcAOgA9
AEAARQBIAE0AUABTAFgAWwBeAGMAZwBqAG8AcQB1AHgAewB8AH8AgQCCAIUAhgCHAIcA
hwCHAIgAiACEAIQAgwCCAH8AfQB7AHgAcwBwAGwAZwBkAF8AWgBWAE4ASABCAD4ANQAw
ACoAJAAhABsAFgASAA4ACwAGAAMA///7//f/9f/z//D/7//t/+j/5//n/+T/5f/k/+P/
4v/j/+P/4v/h/+H/4v/i/+H/4f/h/+H/4P/g/+H/4f/h/+H/4v/i/+L/4v/i/+L/4v/k
/+T/5P/l/+X/5f/m/+b/5v/m/+b/5//l/+X/5f/l/+X/5f/l/+X/5//n/+f/5//o/+j/
6P/o/+j/5//n/+f/5//l/+X/5v/m/+b/5f/l/+T/5P/k/+X/5f/k/+L/4f/j/+P/4//i
/+L/4v/h/+H/4P/f/97/2//d/93/3f/c/9z/3f/d/9z/3P/c/9z/3P/a/9n/2f/Z/9n/
2f/Z/9j/2P/Y/9j/2P/X/9f/1//W/9b/1v/W/9b/1v/W/9X/1f/V/9X/1f/V/9f/1f/X
/9f/1f/V/9X/1f/W/9b/1v/W/9b/1v/W/9f/1f/V/9X/1f/V/9X/1f/V/9X/1f/V/9b/
1P/U/9T/1P/U/9T/1P/W/9X/1f/V/9X/0//T/9P/0//V/9X/1f/U/9L/1P/U/9T/1P/W
/9b/1f/V/9X/1f/W/9b/1P/W/9f/1//a/9v/3P/c/93/3v/f/9//4P/g/+H/4f/i/+P/
5P/k/+b/5f/i/+H/4P/d/93/3P/b/9v/3P/c/9z/3P/c/9z/3P/c/9z/2//b/9v/2v/Y
/9j/2P/Y/9j/1f/V/9X/1f/W/9b/1v/W/9T/1P/T/9P/1f/W/9b/1//Z/9n/2f/a/9n/
2P/X/9f/2v/d/9z/2//h/+X/7f///xwAQwBzAJ8AvgDMAM4AxAC4ALMAswCkAJAAeABN
ACAAAADt/8//pv+J/37/e/97/4D/kf+l/7n/yP/U/9r/4f/m/+f/5//q/+3/7//x//L/
9P/1//X/9f/1//b/9v/2//f/+f/5//r/+v/7//v/+//9//3//f/+/wAAAQABAAIAAwAE
AAUABQAHAAcACQAKAAoACwANAA4ADwAQABAAEQAUABQAFwAYABsAGwAdACAAIgAiACUA
JwApACwALAAuADAAMgA2ADoAPQBAAEIARABGAEgASwBOAFMAVgBXAFwAXwBiAGcAawBu
AHMAdQB5AHwAfwCCAIUAhwCIAIsAjACNAI0AjQCNAI4AjgCOAI4AjQCMAIkAhwCFAIIA
gAB+AHsAdwB0AG8AagBmAGIAXABWAFIATQBIAEIAPAA5ADMALgAqACYAIwAeABsAFwAT
AA8ADQAJAAYABQADAAAA//////z/+//6//n/+P/5//n/+P/3//X/9v/2//X/9f/1//X/
9P/0//X/9f/1//P/9P/0//T/9f/2//f/+P/3//b/9f/1//f/9//4//j/+P/4//j/+f/5
//n/+f/5//v/+//7//v/+f/5//n/+f/6//r/+v/6//r/+f/5//n/+f/3//f/+P/4//j/
9//3//b/9v/2//f/9//2//T/8//z//P/8//y//D/8P/v/+//7//v/+//7f/t/+3/7f/s
/+r/6//r/+r/6f/q/+v/7P/q/+n/6f/p/+n/6f/p/+j/6P/o/+j/6P/l/+X/5f/k/+b/
5v/m/+b/5v/m/+X/5f/l/+X/5f/l/+X/4//l/+X/4//j/+P/4//j/+T/5f/m/+X/5P/j
/+P/5f/l/+X/5f/j/+P/4//j/+P/4//j/+T/5P/k/+T/5P/j/+L/4f/i/+X/5f/l/+X/
5f/h/+H/5P/k/+T/5P/k/+L/4v/h/+H/4f/h/+L/4v/i/+T/5f/l/+b/5//o/+j/6f/q
/+v/6//s/+z/7f/t//D/8f/y//L/8f/v/+v/6f/q/+f/5//m/+X/5f/m/+b/5P/k/+T/
5P/k/+T/5P/j/+P/4//i/+D/4P/g/+D/4P/f/9//3//f/97/3v/e/97/3v/e/93/3f/d
/97/3v/f/9//3//f/+D/4P/g/+D/4f/i/+P/5P/n/+3/+f8JACUASgB5AKUAwwDSANIA
xAC2ALIArQCfAI4AdgBOACMABgDy/9H/p/+K/33/ev99/4f/mP+r/73/zf/Y/+D/5v/r
/+z/7f/v//L/8f/x//X/9v/4//n/+f/5//n/+v/6//r/+//9//3//v/+/////////wEA
AQABAAIABAAFAAUABgAHAAgABwAHAAkACQANAA4ADgAPABEAEgATABQAFgAXABoAGgAb
ABwAHwAfAB8AIgAkACQAKQArAC0AMAAyADQANgA4ADgAPAA/AEIARQBIAEsATgBRAFQA
WQBcAF0AYgBlAGgAawBvAHIAdwB5AH0AgACDAIIAhQCHAIgAiQCKAIsAiwCNAI0AjgCO
AIoAigCJAIgAhwCFAIMAgAB9AHoAdgBxAGwAZwBiAF4AWgBUAE4ASgBFAEAAOgA0ADEA
KwAmACIAHAAZABQAEQAPAAsABwAFAAUAAgABAP//+v/5//n/9v/1//T/8//y//H/8f/w
/+//7f/u/+7/7f/v/+//7//u/+z/7f/t/+3/7f/u/+7/7v/u/+7/7v/u/+7/7v/u/+//
7//v//D/8P/w//D/8P/x//H/8f/x//H/8//z//P/8//z//P/8//z//L/8v/y//L/8P/v
/+//7//x/+//7//w//D/8P/v/+//7P/s/+z/7f/t/+z/6v/p/+n/6f/p/+j/6P/o/+f/
5//n/+f/5//l/+P/4//j/+L/4v/j/+P/4v/i/+L/4v/i/+L/4f/h/+H/4f/h/+H/4P/f
/97/3f/c/9z/3f/e/97/3v/e/97/3v/e/97/3f/d/93/3f/d/93/2//Z/9v/2//d/93/
3f/d/9z/2v/a/9z/3P/c/9z/3P/c/9z/3P/b/9v/2//b/9z/3P/c/97/3//f/+D/4f/i
/+L/5f/m/+f/5//m/+b/5//n/+b/5//o/+j/6v/p/+b/5f/k/+H/4f/g/+H/4f/i/+L/
4P/g/+D/4P/e/97/3v/d/93/3f/c/9r/2v/a/9r/2v/Z/9n/2f/Z/9j/2P/Y/9j/2P/Y
/9f/1//X/9j/2P/Z/9f/1//X/9j/2P/Y/9j/2f/c/9//4P/d/+H/7f/3/w8ANgBhAI0A
swDKAM4AwgC2ALAArwClAJQAfABcAC8ABgDu/9f/sf+Q/3//eP91/3v/iP+d/7H/wf/O
/9j/4P/j/+T/5//p/+r/7f/v/+//8P/y//P/9f/1//X/9v/2//b/9//5//v//P/8//3/
+//7//3//f///wAAAgADAAMABAAFAAYABQAFAAcABwALAAwADAANAA0ADgAPABAAFAAV
ABgAGAAZABoAHQAdAB0AIAAiACIAJwApACsALgAuADAAMgA0ADYAOgA9AEAAQQBEAEcA
SgBNAFAAVQBYAFsAYABjAGYAaQBtAHAAdQB3AHsAfgCBAIIAhQCHAIgAiQCKAIsAiwCL
AIsAjACMAIoAigCJAIgAhQCDAIEAfgB7AHgAdABvAGoAZQBgAFwAWABSAEwASAA/ADoA
NAAuAC0AJwAiAB4AGAAVABAADQAJAAUAAQD//////P/7//n/9P/z//P/8P/x//D/7//u
/+3/7f/s/+v/6f/q/+r/6f/r/+v/6//q/+j/6f/p/+n/6//s/+z/7P/s/+z/7P/s/+z/
7P/s/+3/7f/t/+7/7v/u/+7/7v/v/+//7//v/+//7//v/+//7//x//H/8f/x//D/8P/w
//D/8P/v/+//7//x/+//7//w//D/8P/v/+//7v/u/+7/7//v/+7/7P/r/+n/6f/p/+j/
6v/q/+n/6f/n/+f/5//l/+X/5f/l/+T/5P/l/+X/5P/k/+T/5P/k/+T/4//j/+P/4//j
/+P/4v/i/+L/4v/i/+H/4f/h/+D/4P/g/+D/4P/g/+D/3//f/+H/4f/g/97/3v/e/97/
4P/g/9//3//d/93/3v/e/97/4P/h/+H/5P/l/+b/5v/l/+b/5//n/+j/6P/p/+n/6v/r
/+z/7P/q/+n/5v/l/+X/4//k/+T/4f/h/+L/4v/j/+T/5f/m/+T/5P/k/+P/5f/l/+T/
4v/g/+D/4P/g/9//3//f/9//4P/g/+D/4P/g/+D/3//f/+H/4v/i/+P/4//j/+P/5P/i
/+L/4v/j/+L/5f/m/+X/5//v//f/BQAgAEcAcwCdALwAzgDSAMYAuACzAK0AngCMAHAA
SQAcAP7/6//N/6b/jf+C/3//f/+I/5n/rf+//87/2v/g/+P/6P/p/+3/8P/z//P/8//0
//b/9//3//f/9//4//b/9v/3//n/+f/6//r/+//9//3/////////AAACAAMAAwAEAAUA
BgAFAAUABwAHAAkACgAKAAsADwAQABEAEgAUABUAGAAYABkAGgAdAB0AHQAgACIAIgAl
ACcAKQAsAC4AMAAyADQANgA6AD0AQABDAEYASQBMAE0AUABVAFgAWwBgAGMAZgBrAG8A
cgB3AHcAewB+AIEAhACHAIkAigCLAIwAjQCNAI8AjwCQAJAAjgCOAI0AjACJAIcAhQCC
AIEAfgB6AHUAcQBtAGkAZgBiAFwAVgBSAE0ASABCADwAOQAzAC4AKgAmACMAHgAbABkA
FQARAA8ADwAMAAsACQAGAAUABQACAAIAAgACAAIAAwADAAIAAQD//wAAAAD///3//f/9
//z///8BAAIAAwADAAQABAAEAAQABAAEAAQABgAGAAYABwAJAAkACgAKAAoACgAKAAsA
CAAHAAYABQAEAAMAAgABAAEAAQABAAEA///+//3//P/8//v/+//7//v/+f/5//r/+v/6
//n/+f/2//b/9v/3//f/9v/0//P/8//z//P/8v/0//T/8//z//X/9f/1//P/8//z//P/
8v/y//P/8//y//L/8v/y//L/8v/x//H/8f/z//P/8//y//L/8v/y//L/7//v/+//7v/u
/+7/7v/u/+3/7P/q/+n/6f/p/+n/6f/r/+n/6//r/+v/6//v/+//7v/u/+7/7v/u/+7/
7v/t/+3/7//v//D/8P/u//D/8f/x//L/8//0//T/8//0//X/9f/y//L/8//z//T/9f/2
//b/9f/z/+//7f/u/+v/6//q/+r/6//t/+7/7P/s/+z/7P/u/+7/7v/t/+3/7f/s/+r/
6v/q/+r/6v/r/+v/6//r/+r/6v/q/+r/7P/s/+v/6//r/+z/7P/t/+//7//v//D/8P/w
//D/8f/y//H/8v/3////CQAZADUAWgCFAK8AzQDcAN4A1ADIAMQAuwCrAJoAhABeADMA
GgAGAOX/uf+c/43/iv+N/5n/qv+9/8//3//s//b//P////7//f8BAAQABwAJAAsADAAO
AA8ADgANAAwADAANAA4AEAATABEAEgASABMAEwATABUAFQAXABgAGgAbABkAGgAbABwA
HwAfACEAIQAhACIAIgAjACUAJgAnACgAKgArAC4ALgAvADAAMwAzADcAOgA8ADwAPwBB
AEMARgBGAEgASgBMAE4AUgBVAFgAWQBcAF8AYgBnAGoAbwByAHUAegB9AIAAgQCFAIgA
jQCNAJEAlACXAJYAmQCbAJwAmwCcAJ0AnQCdAJ0AngCeAJoAmgCZAJgAkwCRAI8AjACI
AIQAfwB5AHQAbwBqAGYAXQBWAE8ASgBDAD4AOAAyAC4AJwAhABwAGAAVABAADQAJAAUA
AQD///v/+P/3//X/8v/x//H/7v/v/+7/7f/s/+n/6f/o/+f/6f/q/+r/6f/p/+n/6f/o
/+j/6f/p/+n/6//s/+z/7P/s/+z/7P/s/+r/6v/q/+v/6f/p/+r/6v/o/+j/6P/p/+f/
5//n/+f/5//n/+f/5//l/+X/5f/l/+L/4v/i/+L/4v/h/+H/4f/j/+H/4f/i/+D/4P/f
/9//3v/e/97/3//h/+D/3v/d/9//3//f/97/3v/e/93/3f/b/9v/2//Z/9r/2//c/9z/
2v/b/9v/2v/a/9r/2v/a/9r/2f/Z/9n/2f/Z/9n/2P/a/9r/2v/a/9n/2f/Z/9j/2P/Y
/9j/2P/Y/9j/1//X/9X/1f/V/9X/1//V/9f/1//X/9f/1//X/9T/1P/U/9T/1v/Y/9b/
1v/W/9b/1v/W/9X/1f/X/9f/2P/Y/9f/2P/Y/9f/1//X/9f/1v/V/9b/1//X/9b/1v/X
/9f/2P/Z/9r/2v/Y/9f/1P/T/9P/0f/S/9L/0//T/9T/1P/U/9T/1P/U/9T/1P/U/9P/
0//T/9L/0P/S/9L/0v/S/8//z//P/8//0P/Q/9D/0P/Q/9D/z//P/8//0P/Q/9H/0f/R
/9H/0v/S/9L/0v/T/9T/1f/Y/93/4f/p//n/GQBAAHEAoQDBAM4AzAC8AKoApACfAI8A
fABmAEAAFQDy/9b/tf+H/2L/Uf9S/1v/af9+/5f/q/+5/8j/0P/W/9v/3P/f/+P/5v/l
/+n/6//s/+7/7//x//H/8f/y//L/8v/z//X/8//0//T/9f/2//f/+v/7//n/+v/8//3/
/f/+/w==
         </WaveFormData>
      </LeadData>
      <LeadData>
         <LeadByteCountTotal>10000</LeadByteCountTotal>
         <LeadTimeOffset>0</LeadTimeOffset>
         <LeadSampleCountTotal>5000</LeadSampleCountTotal>
         <LeadAmplitudeUnitsPerBit>4.88</LeadAmplitudeUnitsPerBit>
         <LeadAmplitudeUnits>��V</LeadAmplitudeUnits>
         <LeadHighLimit>2147483647</LeadHighLimit>
         <LeadLowLimit>268435456</LeadLowLimit>
         <LeadID>V4</LeadID>
         <LeadOffsetFirstSample>0</LeadOffsetFirstSample>
         <FirstSampleBaseline>0</FirstSampleBaseline>
         <LeadSampleSize>2</LeadSampleSize>
         <LeadOff>FALSE</LeadOff>
         <BaselineSway>FALSE</BaselineSway>
         <ExcessiveACNoise>FALSE</ExcessiveACNoise>
         <MuscleNoise>FALSE</MuscleNoise>
         <LeadDataCRC32>3075886884</LeadDataCRC32>
         <WaveFormData>
7v/u/+7/7v/u/+7/7v/u/+7/7v/u/+7/7v/u/+7/7v/w//D/8P/w/+7/7v/u/+7/7v/u
/+7/7v/u/+7/7v/u/+z/7P/s/+z/7P/s/+z/7P/q/+r/6v/q/+j/6P/o/+j/6P/o/+j/
6P/o/+j/6P/o/+b/5v/m/+b/5P/k/+T/5P/k/+T/5P/k/+T/5P/k/+T/4v/i/+L/4v/g
/+D/4P/g/+L/4v/i/+L/4v/i/+L/4v/i/+L/4v/i/+D/4P/g/+D/4P/g/+D/4P/e/97/
3v/e/97/3v/e/97/3v/e/97/3v/c/9z/3P/c/97/3v/e/97/3v/e/97/3v/c/9z/3P/c
/9z/3P/c/9z/2//b/9v/2//c/93/3v/g/+H/4f/g/9//4v/i/+L/5P/l/+X/5P/k/+T/
5P/l/+f/6P/p/+n/6f/m/+b/5f/k/+X/5f/l/+T/5P/k/+T/4//h/+D/4P/g/9z/2//b
/9v/2v/X/9X/1f/Y/9j/2P/Y/9b/1f/U/9P/0f/R/9H/0f/T/9P/0//T/9H/0f/R/9L/
0P/Q/9D/0P/U/9X/1f/T/9P/0f/V/97/7f8DACMARwB0AJ8AxwDxABcBOQFaAXUBeQFm
ATsB+AC3AIwAbwBMACEA/f/r/+H/3v/Z/9b/1v/W/9j/3f/g/+H/4//j/+D/3//f/9//
3//i/+L/4v/i/9//3//f/9//4f/h/+H/4f/j/+P/4//k/+X/5v/m/+b/6P/p/+r/6//p
/+j/6f/o/+n/6//u//D/8v/z//P/9P/0//T/9v/3//r//P/9//7///8AAAEAAQAFAAcA
CQAKAA0AEAATABQAEwAVABYAGAAdAB4AIQAjACcAKgAsAC4AMAAyADUAOQA9AD8AQwBG
AEcASgBNAE8AVABXAFoAXQBfAGEAYwBkAGQAZQBmAGcAaABoAGgAaABnAGYAZgBlAGUA
YwBiAGEAXQBbAFgAUwBOAEwARwBDAD8APAA5ADUALwApACQAIQAfABwAGAAVABAACwAH
AAQAAgD///z/+v/4//b/9P/y//P/8f/x/+7/7v/t/+3/7P/q/+r/6P/o/+r/6v/q/+r/
6v/q/+n/6f/p/+n/6f/p/+f/5//n/+f/5//o/+j/6P/o/+j/6P/p/+v/6//s/+z/7P/s
/+z/7P/t/+7/7v/v/+//7v/s/+7/7//v/+//7v/u/+7/7f/t/+//7//v/+//7f/t/+3/
7f/s/+z/7P/r/+3/7P/s/+z/7P/r/+v/6//p/+j/6P/o/+b/5v/m/+X/5//n/+f/5f/l
/+X/5P/k/+T/4//j/+P/4f/f/9//3//f/9//3//f/+H/4f/h/+H/4v/i/+L/4f/f/9//
3//f/9//3//e/97/3//f/9//3v/c/9z/3P/c/9v/2//b/9v/2//b/9v/2//b/9v/2v/a
/9r/2f/Z/9n/2P/Y/9j/2P/Y/9j/2P/Y/9n/2f/Z/9n/1//X/9f/1//X/9f/2v/Y/9j/
2P/Y/9j/2P/X/9f/2f/Z/9n/2f/Y/9j/2f/Z/9v/2//c/9z/3P/e/9//3//e/97/3v/e
/9//4f/i/+P/5f/l/+T/5P/h/+D/3//f/9//3v/e/97/3v/d/93/3P/c/9z/2v/Z/9n/
2f/Y/9X/1f/V/9b/1v/U/9T/1P/T/9D/z//P/8//0f/R/9H/0f/R/9H/0f/R/9H/0v/S
/9L/1P/U/9T/1f/T/9P/1f/V/9f/3v/t/wEAHQA/AGwAmwDHAPcAHwFFAWoBiwGfAZgB
dwE+AfkAvgCTAGwAPwARAPH/4//e/9n/2v/e/9z/3P/h/+b/6f/r/+v/6P/n/+n/6f/p
/+j/6P/o/+j/5//n/+f/5//n/+f/5//n/+n/6f/p/+r/6f/q/+r/6v/s/+3/7v/v//D/
8P/y//L/9P/1//f/+P/4//n/+f/6//z//P/+////AgAEAAUABgAFAAYABwAHAAkACwAN
AA4AEAASABQAFAAXABkAGgAcAB8AIAAjACUAJwAqACwALgAyADQANwA7AD0APwBDAEYA
SwBOAFEAUwBWAFkAXABfAGEAYwBlAGYAagBrAGwAbQBsAGwAbABsAGsAagBqAGkAaQBn
AGYAZQBgAF8AXQBZAFYAVABPAEsASABEAEAAOwA3ADEALAApACMAIAAcABkAFgARAA0A
CgAKAAcABAACAP7//P/6//j/9//1//X/8v/y//H/8f/w//D/8P/u/+7/7v/u/+7/7v/s
/+z/6//r/+v/6//r/+v/7f/t/+3/7f/r/+z/7P/s/+7/7v/u/+//7f/t/+7/7v/u/+7/
7v/u/+3/7v/u/+//7//u/+z/7v/x//H/8f/w//D/8P/v/+//8f/x//H/8f/v/+//7//v
/+7/7v/u/+3/7f/s/+z/7P/u/+3/7f/t/+v/6v/q/+r/6v/q/+r/6f/p/+n/6f/n/+n/
6f/o/+j/5v/l/+X/5f/n/+X/5f/l/+X/5f/l/+X/4//j/+P/4//k/+T/5P/j/+H/4f/h
/+H/4f/h/+D/4P/h/+H/4f/g/+D/4P/g/+D/3//f/9//3//f/9//3//f/9//3//e/97/
4P/f/9//3//e/97/3v/e/+D/4P/g/+D/3//f/9//3//f/9//3//f/+H/4f/h/+H/3//f
/9//3//f/9//3//f/+D/4P/i/+T/4//i/+H/4P/i/+L/4f/h/+H/4f/h/+H/4f/i/+T/
5f/l/+X/5v/m/+j/6v/r/+v/7P/s/+z/7P/s/+3/7f/t/+7/7//v//D/7//u/+3/7f/t
/+z/7P/s/+z/6//r/+r/6v/q/+j/5//n/+f/5v/j/9//3//g/+D/4v/i/+L/4f/g/9//
3//f/93/3f/d/93/3//f/9//3//f/+D/4P/g/+D/4P/g/+H/4//j/+H/3//j/+r/8/8B
ABsAOQBcAIcAswDbAAUBKwFOAW8BiwGOAXUBRAEDAcIAlQB6AFcALwATAAEA9P/t/+b/
5P/k/+b/6//w//X/9//1//T/8//x//H/8//y//L/8v/y//H/8f/x//H/8//z//P/8//z
//P/8//0//P/9P/0//T/9P/1//b/9//4//j/+v/6//r/+//9//7//P/9//3//v8AAAAA
AgADAAIABAAFAAYABwAIAAkACQAJAAsADQAOABIAFAAWABYAGQAbABwAHgAfACAAIwAl
ACkALAAuADAAMAAyADUAOQA9AD8AQwBGAEcASgBNAE8AVABXAFoAXQBfAGEAYwBkAGYA
ZwBoAGkAbABsAGwAbABrAGoAagBpAGkAZwBmAGUAYwBjAGIAXwBeAFwAVwBTAE8ATABJ
AEUAQwA9ADgANQAzADAALAApACYAIQAdABoAFgATABAADgAMAAoACAAGAAUAAwADAAAA
AAD//////v/+//7//P/8//r/+v/6//r//P/8//v/+//5//n/+f/5//f/9//3//f/9//4
//j/+P/2//b/9v/3//f/9//4//j/+P/4//j/+P/3//j/+P/5//n/+P/2//j/+f/5//n/
+P/6//r/+f/5//n/+f/5//n/9//3//f/9//4//j/+P/3//X/9P/0//T/9P/z//P/8//z
//L/8v/y//L/8v/y//H/8f/x//H/7//v/+//7v/u//D/7//v/+//7//t/+3/7f/r/+v/
6//r/+v/6//r/+v/6v/q/+r/6f/p/+n/6f/p/+n/6f/o/+j/6f/p/+n/6P/o/+j/6P/o
/+f/5//n/+f/5//n/+f/5//n/+f/5v/m/+j/5//n/+f/6P/o/+j/6P/o/+j/6P/o/+v/
6//r/+v/6//r/+v/6//r/+v/6//r/+v/6//r/+v/6//r/+v/6//q/+r/6v/p/+n/6v/q
/+r/6v/q/+r/6v/p/+n/6//r/+v/6//r/+z/7v/v/+3/7f/u/+7/7v/w//H/8f/w//D/
8P/w//H/8//0//X/9f/1//T/9P/z//L/8f/x//H/8P/w//D/8v/x//H/8P/u/+7/7P/r
/+v/6//q/+f/5//n/+j/6P/m/+b/5v/l/+b/5f/l/+X/5f/l/+X/5f/l/+X/5f/l/+X/
5v/m/+b/5v/m/+b/5//l/+f/5f/l/+n/8v/9/w0AJQBDAGoAlQC/AOcADQEvAVABawF3
AWoBRQEOAcsAlgB7AGIAPwAfAAkA+f/y/+//6v/q/+z/7v/v//D/8//z//X/9v/1//P/
8//z//L/8v/y//L/8//z//P/8//z//P/8//z//H/8f/x//L/9f/2//b/9v/2//f/+P/5
//n/+P/5//j/9//3//j/+P/2//f/9//4//j/+P/6//v/+v/8//3//v///wAAAQABAAIA
AwAEAAQABAAGAAgACAALAA0ADgAQABEAEgAVABcAGQAcAB4AIAAiACQAJwArAC0ALwAz
ADYANwA6AD0APwBAAEMARgBJAEsATQBPAFAAUgBTAFQAVQBYAFgAWABYAFgAWABZAFkA
VwBVAFQAUwBSAFEATwBLAEoASABDAD8APAA4ADQALwAsACcAIwAhAB0AGgAWABMAEAAL
AAcABAACAP///P/6//r/+P/2//T/9f/z//P/8P/v/+3/7P/q/+r/6v/o/+j/6P/o/+j/
6P/m/+b/5f/l/+X/5f/l/+X/5f/l/+X/5f/n/+j/6P/o/+j/6P/o/+n/5//n/+j/6P/o
/+j/6P/o/+n/6v/q/+v/7f/s/+r/7P/r/+v/6//q/+z/7P/r/+v/6//r/+v/6//p/+n/
6f/p/+r/6v/q/+n/6//q/+r/6v/o/+f/5//n/+n/6P/o/+j/5v/m/+b/5f/m/+f/6P/n
/+f/5//m/+b/5v/l/+X/5f/l/+P/4//j/+P/4//j/+P/4f/h/+H/4f/g/+D/4P/f/+H/
4f/h/+H/4f/h/+D/4P/g/9//3v/c/97/3v/e/97/3f/d/93/3f/b/9v/2//b/93/3f/c
/9z/3P/b/9v/2//c/9z/3P/c/9z/3P/c/9z/3f/d/93/3f/d/93/3f/d/9v/2//b/9v/
1//a/9j/2P/Y/9j/2v/a/9n/2f/Z/9n/2f/Z/9n/2v/c/93/3f/d/97/3v/g/+L/4//j
/+L/4v/i/+L/5f/n/+j/6f/n/+f/5v/m/+f/5v/l/+X/5P/i/+H/4P/i/+H/4f/g/+D/
4P/e/93/3f/d/9z/2f/Z/9n/2v/a/9r/2v/a/9n/1v/V/9X/1f/X/9f/1//X/9f/1//X
/9f/1//Y/9j/2P/a/9r/2v/b/9v/2f/Z/9n/3f/o//f/DQArAFMAfgCtANkAAwEpAUsB
cAGLAZMBgAFVARQB0wCkAIMAXAAvAAcA7//n/+L/3//g/+D/3v/g/+X/6v/t/+3/6//o
/+X/5//n/+n/6v/q/+r/6v/n/+f/5//n/+f/5//n/+f/5//n/+f/6P/p/+r/6v/q/+r/
6//s/+3/7v/u//D/8P/y//P/9f/2//b/9//3//j/+v/6//z//f/+/wAAAQACAAEAAgAD
AAMABwAJAAsADAAOABAAEgASABUAFwAYABoAHwAgACMAJQAnACoALAAuADEANAA4AD0A
PwBBAEUASABLAE4AUQBTAFgAWwBeAGEAYgBjAGQAZABoAGkAagBrAGoAagBqAGoAaQBo
AGgAZwBlAGMAYgBhAFwAWwBZAFUAUgBQAEsARwBEAEAAPAA3ADMALQAoACUAIQAeABoA
FwAQAAsABwAEAAIA///8//r/+P/2//T/8v/v/+3/7f/q/+z/6//r/+r/6P/o/+b/5v/m
/+b/5v/m/+T/5P/j/+P/4//j/+P/4//l/+X/5f/l/+f/6P/o/+j/6P/o/+j/6f/r/+v/
7P/s/+r/6v/q/+r/7f/u/+7/7//t/+z/6v/s/+3/7f/t/+z/7v/u/+3/7f/v/+//7//v
/+//7//v/+//7//u/+3/6//t/+z/7P/s/+r/6f/p/+n/6f/o/+j/6P/o/+j/6P/n/+X/
5f/l/+P/5f/l/+T/5P/k/+P/4//j/+P/4f/h/+H/4f/h/+H/4f/f/9//3//f/+D/4P/g
/9//3//f/9//3//f/9//3v/e/9//3//f/97/3v/e/97/3v/d/93/3f/d/93/3f/d/93/
2//b/9r/2v/c/9v/2//b/9r/2v/a/9r/2v/a/9r/2v/Z/9n/2f/Z/9n/2f/Z/9n/2f/Z
/9n/2f/Z/9n/2f/Z/9j/2v/a/9r/2v/a/9r/2f/Z/9f/1//X/9f/2f/a/9z/3f/f/9//
4P/g/+L/5P/l/+X/5P/k/+T/5P/l/+f/6P/p/+f/5//m/+b/5f/k/+P/4//j/+L/4v/i
/+D/3//f/97/4P/g/97/3f/c/9v/2f/V/9P/0//U/9T/1P/U/9T/0//S/9H/0f/R/8//
z//P/8//z//P/8//z//N/87/zv/O/9D/0P/Q/9H/0//R/9H/0//X/97/7f8BAB8AQwBu
AJsAxQDvABkBPQFgAYEBjwGEAVsBHAHZAKIAfwBeADUAEwD5/+n/4v/d/9j/2P/c/97/
4//m/+v/7f/r/+j/5//p/+n/6f/q/+r/6v/q/+n/6f/p/+n/5//n/+f/5//n/+f/5//o
/+j/6P/n/+b/5v/n/+j/6f/p/+j/6f/o/+j/6f/r/+z/7v/v/+//8P/w//D/8v/z//T/
9v/3//j/9//4//n/+f/7//3///8AAAQABgAIAAgACQALAAwADgAPABAAEwAVABUAGAAa
ABwAHgAgACMAJwApACsALwAyADUAOAA7AD0AQABDAEYASQBLAE0ATwBQAFQAVQBWAFcA
VgBWAFYAVgBVAFQAVABTAFMAUQBQAE8ATABLAEkARQBCAEAAOwA3ADMAMAAtACkAJQAf
ABoAFwATABAADAAJAAYAAQD9//r/+v/3//T/8v/y//D/7v/s/+v/6f/p/+b/5v/l/+X/
5P/k/+T/4v/i/+D/4P/g/+D/4v/i/+H/4f/h/+H/4f/h/+H/4f/h/+H/4f/i/+L/4v/i
/+L/4v/j/+P/4//k/+T/5P/k/+T/5P/l/+b/5v/n/+f/5v/k/+b/5//n/+f/5v/o/+j/
5//n/+f/5//n/+f/5//n/+f/5//o/+j/6P/n/+f/5v/m/+b/6P/n/+f/5//n/+b/5v/m
/+b/5v/m/+X/4//j/+P/4f/j/+P/4v/i/+L/4f/h/+H/4f/f/9//3//f/9//3//f/9//
3//f/9//3v/e/97/3f/f/9//3//f/93/3f/c/9z/3f/d/93/3P/c/9z/3P/c/93/3f/d
/93/2//b/9v/2//b/9v/2v/a/9z/2//b/9v/3P/c/9z/3P/a/9r/2v/a/93/3f/d/93/
2//b/9v/2//b/9v/2//b/9v/2//b/9v/2//b/9v/2//g/97/3v/b/9r/3P/c/9z/3P/c
/9z/2//b/9v/2//b/9v/2f/a/9z/3f/d/93/3v/e/+D/4v/j/+P/4v/i/+L/4v/h/+P/
5P/l/+f/5//m/+b/5f/k/+P/4//h/+D/4P/g/+D/3//f/97/3v/e/9z/2//b/9v/2v/X
/9P/0//U/9T/0v/S/9L/0f/S/9H/0f/R/8//z//P/8//z//P/8//z//R/9L/0v/S/9D/
0P/Q/9H/0f/V/9H/z//T/9b/2//p//3/GQA8AGUAjwC5AN8ABwEoAUkBZQFuAV8BOgH7
ALYAhwBsAE8AKQALAPf/7P/j/9r/1v/W/9j/2//g/+P/5//n/+b/5f/l/+X/5f/k/+T/
5P/k/+X/5f/l/+X/5f/l/+X/5f/l/+X/5f/m/+f/6P/o/+j/6P/p/+r/6//s/+z/7v/u
/+z/7f/v//D/8P/x//H/8v/y//L/9P/1//T/9v/3//j/+//8//3//f///wEAAwAEAAQA
BgAIAAgACQALAAwADgARABIAFQAXABgAGgAbABwAHgAgACMAJwApACsALwAyADUAOAA7
AD0AQABDAEYASQBNAE8AUQBSAFQAVQBWAFcAWABYAFgAWABYAFgAWQBZAFcAVQBUAFMA
UgBRAE8ASwBKAEgAQwA/AD8APAA5ADUAMQArACYAIwAfABwAGAAVABEADQAKAAgABAAB
AP7//P/6//j/9v/0//X/8//z//D/8P/v/+//7v/u/+7/7P/s/+z/7P/s/+z/7P/s/+v/
6//t/+3/7f/t/+v/6//r/+v/6//s/+z/7P/r/+r/6f/p/+n/6f/q/+r/7P/s/+z/7P/r
/+z/7P/t/+//7v/s/+7/7//v/+//7v/w//D/7//v/+//7//v/+//7f/t/+3/7f/u/+7/
7v/t/+3/7P/s/+z/7P/r/+v/6//r/+r/6v/q/+n/6P/n/+X/4//j/+P/4f/h/+H/4P/g
/+D/3//f/9//3//d/93/3f/d/93/3f/d/93/3f/d/93/3P/c/9z/2//b/9v/2//b/9v/
2//a/9r/2//b/9v/2v/c/9z/3P/c/9n/2f/Z/9n/2f/Z/9n/2f/b/9v/2v/a/9j/1//X
/9f/1//Y/9n/2v/Y/9j/2P/Y/9f/1//X/9f/1//X/9f/1//V/9X/1f/V/9f/1//X/9f/
1//V/9X/1v/W/9b/1v/W/9T/1P/T/9P/1f/V/9X/1f/T/9T/1v/X/9n/2f/a/9r/2P/a
/9v/2//c/9z/3P/c/93/3//g/+H/4f/h/+D/4P/f/97/3f/d/93/3P/c/9z/3P/b/9v/
2v/a/9r/2P/X/9f/1//W/9P/0f/R/9L/0v/S/9L/0v/R/9L/0f/R/9H/z//P/8//z//R
/9H/0f/R/9H/0v/S/9L/1P/U/9T/1f/V/9P/0//V/9n/4v/x/wUAIQBFAG4AmQDDAOsA
DwEvAVABaQFvAWABNwH6ALkAjABxAFIALQANAPn/7f/o/+P/4P/g/+D/4P/j/+j/6//r
/+v/6v/p/+n/5//l/+j/6P/o/+j/6f/p/+n/6f/p/+n/6f/p/+n/6f/p/+r/6//s/+z/
7P/q/+v/7P/t/+z/7P/u/+7/7P/t/+//8P/y//P/8//0//b/9v/4//n/+v/8//3//v//
/wAAAQABAAEAAwAFAAYACAAKAAwADAAPABEAEgAUABUAFgAZABsAHQAgACIAJAAoACoA
LQAxADEAMwA3ADoAPQBAAEMARQBIAEsATgBRAFMAVQBXAFgAWgBbAFwAXQBgAGAAYABg
AF8AXgBeAF0AXQBbAFoAWQBWAFUAUwBPAEoASABDAD8APQA6ADcAMwAxACsAJgAjAB0A
GgAWABMAEAALAAcABAACAP///P/6//r/+P/2//T/8f/v/+//7P/s/+v/6//q/+r/6v/o
/+j/6P/o/+j/6P/q/+r/6f/p/+n/6f/p/+n/5//n/+f/5//n/+j/6P/o/+j/6P/o/+n/
6//r/+z/7P/s/+z/7P/s/+v/7P/s/+3/7f/s/+r/7P/t/+3/7f/s/+7/7v/t/+3/7f/t
/+3/7f/r/+v/6//r/+r/6v/q/+n/5//m/+b/5v/o/+f/5//n/+X/5P/k/+T/5P/k/+T/
4//j/+P/4//h/+H/4f/g/+D/4P/f/9//3//f/93/3f/d/9//3//f/9//3f/d/93/3f/a
/9r/2v/Z/9r/2//c/93/2//b/9r/2v/Z/9n/2f/Y/9r/2v/a/9r/2//b/9v/2//b/9v/
2//b/9v/2//a/9z/3P/c/9z/3P/c/9r/2v/Z/9n/2f/Z/9n/2f/Z/9r/3P/d/9//3//g
/+D/4P/i/+P/4//k/+T/5P/k/+P/5f/m/+f/6f/p/+j/6P/m/+T/4v/h/+P/4v/i/+L/
4v/h/+H/4P/g/+D/3v/d/93/3f/c/9n/1f/V/9b/1v/W/9b/1v/V/9T/0//T/9P/0//T
/9P/0//V/9X/1f/V/9P/1P/U/9T/1P/U/9T/1f/X/9n/2f/V/9f/4P/p//v/FwA3AFoA
gwCvANUA+QAbAT4BWwFtAWoBTQEaAdcAmgB1AF4AOwAZAAEA8f/o/+P/3P/c/97/4P/h
/+b/7f/t/+v/6v/r/+n/6f/p/+j/6P/o/+j/6f/p/+n/6f/n/+f/5//n/+n/6f/p/+r/
6f/q/+r/6v/q/+v/7P/t/+7/7v/w//D/7v/v//H/8v/0//X/9f/2//j/+P/6//v//P/+
////AAABAAIAAwADAAMABQAHAAgACgAMAA4ADgAPABEAEgAUABcAGAAbAB0AHwAiACQA
JgAmACgAKwAvADEAMwA3ADoAOwA+AEEAQwBEAEcASgBNAE8AUQBTAFQAVABVAFYAVwBY
AFgAWABYAFcAVgBWAFUAVQBTAFIAUQBQAE8ATQBJAEQAQgA9ADkANQAyAC8AKwAnACEA
HAAZABUAEgAOAAsABwADAAAA/v/8//n/9v/0//L/8P/u/+z/6//p/+n/5v/m/+X/5f/k
/+T/5P/i/+L/4v/i/+L/4v/i/+L/4f/h/+H/4f/h/+H/4//j/+P/4//j/+T/5P/k/+L/
4v/i/+P/5f/l/+b/5v/k/+T/5P/k/+P/5P/k/+X/5f/k/+L/5P/l/+X/5f/k/+b/5v/l
/+X/4//j/+P/4//j/+P/4//j/+T/5P/k/+P/5f/k/+T/5P/l/+X/5v/n/+n/6P/o/+j/
6P/o/+j/5//n/+f/5//l/+f/5//m/+b/6P/n/+f/5//n/+X/5f/l/+X/5f/l/+X/5f/l
/+X/5f/m/+b/5v/l/+f/5//n/+f/5//n/+b/5v/n/+f/5//m/+r/6P/o/+j/6P/o/+j/
6P/o/+f/5//n/+f/5//n/+f/6P/q/+v/7f/t/+7/7v/u//D/8f/x//L/8v/y//L/8f/z
//T/9f/1//X/9P/0//X/9P/z//P/8f/w//D/8P/x//H/8v/y//L/8v/w/+//7//v/+7/
6//p/+n/6v/q/+r/6v/q/+n/6v/p/+n/6f/p/+n/6f/p/+v/6//r/+v/6//s/+z/7P/s
/+z/7P/t/+v/7f/t/+n/6f/u//f/AQATAC0AUAB1AJ0AxwDvABEBMAFNAWMBagFbATQB
9QC0AIcAcABVADUAGwAJAP7/9//w/+z/7v/s/+3/8v/1//f/+f/4//f/9//3//f/9//2
//X/9P/1//X/9f/1//X/9f/1//X/9f/1//X/9v/3//j/+P/4//j/+f/6//v/+v/6//z/
/P/8//3///8AAAAAAQABAAIABAAEAAYABwAIAAoACwAMAA0ADgAPAA8AEQATABUAFgAW
ABgAGgAaAB0AHwAgACIAJQAmACkAKwAtADAAMgA0ADQANgA5AD0APwBBAEUASABLAE4A
UQBTAFYAWQBcAF8AYQBjAGUAZgBoAGkAagBrAG4AbgBuAG4AbwBuAG4AbQBrAGkAaABn
AGYAZQBjAF8AXgBcAFcAUwBRAE4ASwBHAEUAPwA6ADcAMwAwACwAKQAlACEAHgAcABoA
FwAUABIAEAAOAAwACgAJAAcABwAEAAYABQAFAAQABgAGAAQABAAEAAQABAAEAAIAAgAB
AAEAAgADAAQABQAHAAcABwAHAAUABgAGAAYABgAGAAYABwAJAAkACgAKAAoACgAKAAoA
CQAIAAYABQADAAIAAAACAAIAAQAAAP7//P/8//v/+//5//n/+f/5//f/9//3//f/+P/4
//j/9//1//T/9P/0//L/8f/x//H/8f/w//D/8P/u/+7/7v/t/+//7//v/+3/7f/t/+z/
7P/s/+v/6//r/+3/6//r/+v/6f/p/+n/6f/r/+v/6//r/+j/6P/o/+f/5f/l/+X/5f/j
/+P/4v/i/+L/4f/g/97/3P/c/9z/3P/d/93/3f/d/93/3//f/+H/4v/g/+D/4P/g/+D/
4P/f/9//4f/h/+H/4f/f/+D/4v/j/+P/4//k/+T/4//k/+T/4//g/+D/4P/g/+P/5f/m
/+f/5v/l/+P/4v/h/+D/3//f/+H/4P/g/+D/4P/f/9//3v/g/+D/3v/d/9v/2//a/9f/
1//X/9j/2P/Y/9j/2P/X/9b/1f/V/9X/1f/V/9X/1f/V/9X/1f/V/9b/2P/Z/9r/2P/Y
/9j/2f/Z/9v/2//d/+H/6v/3/wsAJwBHAGwAmQDBAOkADwExAVABaQFvAVwBNQH4ALsA
kAB5AFoANQAXAAMA9f/w/+v/6P/i/+L/4v/j/+j/6//r/+f/5P/j/+P/5f/j/+T/5P/k
/+T/4v/h/+D/3//g/+H/4v/j/+P/4//j/+T/5//o/+j/6P/q/+v/7P/t/+//8P/z//T/
9P/1//f/+P/6//v/+//8//7//v8AAAEAAgAEAAUABgAHAAgACQAJAAsADQAPABAAEgAU
ABYAFgAXABkAGgAcAB8AIAAjACUAJgAoACkAKgAtADAANAA5ADsAPQBBAEQARwBKAE0A
TwBSAFUAWABbAFsAXQBfAGAAYgBjAGQAZQBkAGQAZABkAGMAYgBiAGEAXwBdAFwAWwBX
AFUAUgBNAEgARgBBAD0AOQA0AC8AKQAlAB8AGgAXABIADgAJAAUAAAD7//f/9P/0//H/
7v/s/+j/5v/k/+L/4f/f/9//3P/c/9v/2//a/9n/2P/V/9T/1v/W/9b/1v/W/9b/1f/V
/9f/1//X/9f/1//X/9f/1//Z/9r/2v/a/9j/2P/Y/9n/2P/X/9f/1v/U/9T/1P/U/9T/
1P/T/9P/0//S/9D/0v/T/9P/0//S/9D/0P/P/8//zf/N/83/zf/N/83/zf/N/8z/zP/M
/8v/zP/M/83/zv/O/83/zf/N/8//zv/O/87/0P/Q/9D/z//N/83/zf/L/8z/zf/N/87/
zv/N/83/zf/N/8v/y//L/8v/y//L/8v/yf/J/8n/yf/J/8r/y//L/8v/y//L/8v/y//L
/8r/yv/L/8v/y//K/8r/yv/K/8r/y//L/8v/y//J/8n/yf/J/8n/yf/I/8j/yv/M/8v/
yv/J/8j/yP/I/8f/x//H/8f/x//H/8b/xv/H/8f/xv/F/8X/xP/E/8b/x//H/8T/xP/E
/8T/x//J/8r/y//L/8v/yv/K/8v/yv/J/8n/x//G/8b/xv/I/8f/x//G/8b/xv/E/8P/
w//D/8L/v/++/7//wf/C/8H/wP+//73/vP+7/7v/u/+7/7v/u/+7/7v/u/+7/7v/u/+8
/7z/vP++/77/vv+//7//vf+9/7//w//I/9f/7f8NADMAYACPAL0A5wAPATUBWgF7AYkB
hAFjASQB3wCoAH8AVAAfAO//z//D/8L/v//A/8T/xP/C/8X/zP/P/8//zf/O/83/zf/L
/83/zv/O/87/zv/N/83/zf/N/83/zf/N/83/zf/N/83/zv/P/9D/0P/Q/9D/0f/S/9P/
1P/S/w==
         </WaveFormData>
      </LeadData>
      <LeadData>
         <LeadByteCountTotal>10000</LeadByteCountTotal>
         <LeadTimeOffset>0</LeadTimeOffset>
         <LeadSampleCountTotal>5000</LeadSampleCountTotal>
         <LeadAmplitudeUnitsPerBit>4.88</LeadAmplitudeUnitsPerBit>
         <LeadAmplitudeUnits>��V</LeadAmplitudeUnits>
         <LeadHighLimit>2147483647</LeadHighLimit>
         <LeadLowLimit>268435456</LeadLowLimit>
         <LeadID>V5</LeadID>
         <LeadOffsetFirstSample>0</LeadOffsetFirstSample>
         <FirstSampleBaseline>0</FirstSampleBaseline>
         <LeadSampleSize>2</LeadSampleSize>
         <LeadOff>FALSE</LeadOff>
         <BaselineSway>FALSE</BaselineSway>
         <ExcessiveACNoise>FALSE</ExcessiveACNoise>
         <MuscleNoise>FALSE</MuscleNoise>
         <LeadDataCRC32>2615951168</LeadDataCRC32>
         <WaveFormData>
7v/u/+7/7v/w//D/8P/w//P/9P/1//b/9v/2//b/9v/2//b/9v/2//j/+P/4//j/9v/2
//b/9v/4//j/+P/4//r/+v/6//r//P/8//z//P/6//r/+v/6//r/+v/6//r/+P/4//j/
+P/4//j/+P/4//r/+v/6//r/+P/4//j/+P/4//j/+P/4//r/+v/6//r/+f/4//f/9v/2
//b/9v/2//b/9v/2//b/9v/2//b/9v/2//b/9v/2//b/9v/2//b/9v/2//b/9v/0//T/
9P/0//b/9v/2//b/9v/2//b/9v/2//b/9v/2//b/9v/2//b/9v/2//b/9v/2//b/9v/2
//b/9v/2//X/9f/1//X/9f/4//j/+P/4//b/9//5//r/+v/7//v/+//8//z//P/8//r/
+v/6//r//P/9//7//v/8//z//P/7//v/+v/6//r/+v/6//r/+v/6//r/+v/5//n/9//2
//b/8f/v/+3/7f/t/+7/7v/t/+3/7f/r/+r/6v/q/+r/6v/q/+r/6v/q/+r/6v/q/+r/
6v/q/+r/6v/s/+3/7f/q/+r/6P/r//P///8TAC0ATAB3AKsA4gAeAVoBjgG9AeAB5QHL
AY0BNAHeAJwAcQBIACMACgD///7//v/9//r/9P/w/+//8//1//X/9//1//P/8//z//P/
8//1//b/9v/2//T/8//z//P/9v/2//f/+P/4//f/9v/2//b/9v/2//b/9//5//v//P/7
//v/+//6//z//f/9//7///8AAAAAAQACAAIAAgAEAAUABgAIAAgACAAKAAsACwANAA8A
EAARABMAFQAWABcAFgAXABkAGgAcAB8AIQAjACQAJQApACkALAAuADEAMwA1ADcAOwA+
AD4AQABFAEYASwBOAFAAUwBWAFgAWQBbAFwAXQBfAGAAXwBfAF8AXwBdAFwAWgBaAFwA
WwBbAFoAVQBTAFEATwBNAEkARwBEAEEAPQA7ADcAMwAtACkAJAAgAB0AGQAWABIADgAK
AAYABAABAP7//v/8//r/+P/2//X/9P/y//L/7//u/+7/7f/v/+//7v/t/+3/7f/t/+3/
7v/u/+7/7v/u/+7/7v/u/+7/7v/u/+7/7P/s/+z/7P/u/+7/7v/u/+7/7v/v/+//7f/t
/+3/7v/w//D/8P/w//D/8P/w//D/8P/x//H/8f/x//H/8f/x//H/8f/x//H/8f/x//H/
8f/x//H/8P/w//D/8P/w//D/8v/x//H/8f/v/+//7//u/+7/7v/u/+7/7v/u/+3/7f/v
/+//7//u/+7/7v/t/+3/6//r/+r/6v/q/+r/6v/q/+j/6P/o/+b/5//p/+r/6v/o/+j/
6P/n/+f/5//n/+f/5//n/+X/5f/k/+T/5P/k/+T/5P/k/+T/4v/i/+P/4//j/+P/4v/i
/+L/4//j/+P/4f/h/+H/4f/h/+H/4f/h/+L/4v/i/+L/4P/g/+D/4P/i/+L/4v/i/+L/
4v/i/+L/4f/h/+H/4f/h/+L/4v/g/+D/4P/h/+X/5v/m/+f/5//n/+j/6P/o/+j/6P/o
/+j/6P/q/+v/7v/u/+7/7v/s/+v/6//q/+r/6v/q/+r/6v/q/+r/6v/q/+n/6f/n/+T/
5P/h/9//3//f/9//4P/e/93/3f/d/9v/2v/a/9r/2P/Y/9j/2P/Y/9j/2P/Y/9r/2v/a
/9r/2v/a/9r/2//b/9r/3P/a/9v/4f/t//3/EwAyAFsAjQDEAAIBQgF8AbEB3gH1AesB
vQFwARYByACLAFgAKQAEAO//6v/q/+n/6P/q/+T/3//j/+f/5//n/+f/5f/j/+P/4//j
/+H/4v/i/+L/4v/h/+H/4f/g/+D/4f/i/+T/4//i/+L/5P/k/+T/5P/i/+P/5P/k/+T/
5f/m/+b/6P/p/+n/6v/p/+r/6v/r/+7/7v/u//D/8f/y//T/9P/y//T/9f/1//f/+f/6
//v//f///wAAAQACAAMABQAGAAgACwANAA8AEAARABUAFQAYABoAHQAfACEAIwAnACoA
LgAwADUANgA5ADwAPgBBAEQARgBHAEkATABNAE8AUABQAE8ATgBNAE4ATgBNAE4ATgBN
AE0ATABJAEcARQBDAEEAPQA7ADgANQAxAC8AKwAqACUAIgAeABgAFQARAA4ADQAKAAcA
BAACAP///P/8//r/+P/2//T/8//y//D/8P/v/+7/7v/t/+3/7f/s/+v/7f/t/+3/7f/q
/+r/6v/q/+r/6v/q/+r/7P/s/+z/7P/s/+z/7P/s/+7/7v/u/+7/7v/u/+//7//v/+//
7//w//D/8P/w//D/8P/w//D/8P/y//P/8//z//P/8//z//P/9f/1//X/9f/1//X/9f/1
//X/9f/0//T/9P/0//T/9P/2//X/9f/1//X/9f/1//T/9P/0//T/9P/0//T/8//z//H/
8f/x//D/8v/y//H/8f/x//H/8P/w//L/8v/y//L/8P/w//D/7v/w//H/8f/w/+7/7v/u
/+3/7f/t/+3/7f/v/+//7f/t/+7/7v/u/+7/7v/u/+7/7v/u/+7/7//v/+3/7f/s/+z/
7P/t/+3/7f/r/+v/6//r/+v/6//r/+v/6v/q/+r/6v/o/+j/6P/o/+r/6v/q/+r/6P/o
/+j/6P/o/+j/6P/o/+n/6f/r/+z/6v/q/+r/6v/s/+v/6//r/+v/6//s/+z/7v/u/+7/
7//w//D/7//v//D/8f/z//T/9v/2//b/9v/0//T/9v/3//n/+v/7//z/+v/5//n/+P/5
//r/+//8//z//P/8//z//v/9//3/+//6//r/9//1//H/8f/x//L/9P/z//P/8//x//D/
8P/w//D/8P/w//D/8P/w//D/8P/w//D/8P/w//D/8P/w//H/8f/y//L/7v/v//X//f8J
AB0ANgBVAH8AsADmACIBXAGPAbwB3wHlAcUBiAE0AeAAoQB4AFUAMgAdABQAEgANAAoA
BgAAAP3///8DAAcABwAFAAUAAwABAAEAAQABAAIAAgACAAAA/////////v/+////AAAC
AAEAAAAAAAIAAgACAAIAAgADAAQABAAEAAUABgAGAAYABwAHAAgABwAIAAgACQAIAAgA
CAAKAAsADAAOAA4ADgAQABEAEQATABUAFgAXABcAGQAaABsAGgAbAB0AHgAeACEAIwAl
ACcAKQAuAC8AMAAyADUANwA7AD0AQQBEAEQARgBLAEwATwBSAFQAVwBYAFoAWwBdAF8A
YQBkAGYAaQBpAGkAaQBpAGgAZgBmAGYAZQBlAGQAYwBhAF8AXQBbAFcAVQBSAE8ASwBJ
AEUAQAA7ADgANAAyAC8AKwAoACcAJAAhAB4AGgAXABQAFAASABAADgAMAAkACAAGAAYA
BQAEAAQAAwADAAMAAgABAAEAAQABAAEAAAAAAAAAAAAAAAAAAAAAAAAAAAAAAAAA/v/+
//7//v/+//7//v/+/wAAAAABAAEA////////AAAAAAAAAAAAAAAAAAAAAAAAAAABAAEA
AQADAAMAAwADAAMAAwADAAMAAwADAAMAAwADAAMAAgACAAIAAgACAAIAAgABAAEAAQAD
AAMAAwACAAQABAAEAAQABAAEAAMAAwABAAEAAQAAAAAAAAD///////////7//v/+//7/
/v/+//7//v/+//z/+//7//r/+P/6//r/+v/5//n/+f/5//n/+f/5//f/9//2//b/9v/2
//b/9v/2//b/+P/4//n/+f/7//v/+v/6//r/+//7//v//f/9//3//f/7//v/+//7//7/
/v/+//7//v/+//7//v/+//7//v/+//7//v/+//7/AAAAAAAAAAD///////////7/AAD+
//7//v/+//7//f/9//3/+//7//z//P/8//z//P/9////AAAAAAEAAQABAAIAAgACAAIA
AgACAAIAAgAEAAUABwAIAAkACgAIAAcABwAGAAQABAAEAAQABgAGAAYABgAEAAMAAwAB
AAAAAAD9//v/+f/5//n/+v/4//f/9//3//f/9v/2//b/9P/0//T/9P/2//b/9v/2//b/
9v/2//b/9P/0//T/9f/1//T/8v/w//X//f8FABMAKQBCAGUAlQDIAP4AOAFuAZsBvgHP
AcEBjwFEAewApgB7AFoANwAgABMACgAKAAsACAACAPz/9//1//f/+f/3//f/9//1//P/
8f/x/+//8P/w//D/8v/x//H/8f/w//D/8f/y//L/8f/w//D/8v/y//L/8v/y//P/9P/0
//T/9f/2//b/9P/1//X/9v/1//b/9v/3//r/+v/6//z/+//8//7//v8AAAIAAwADAAEA
AwAEAAUABQAHAAgACQAMAA0ADwAQABEAEwAUABUAGAAZAB0AHQAeACAAIwAlACcAKQAt
ADAAMgA0ADkAOgA+AEAAQQBDAEQARgBHAEkASABJAEsATABPAE8ATwBPAFEAUABOAE4A
TgBNAE0ATABLAEkARwBFAEMAPwA9ADoANwAzADEALQAqACUAIgAeABoAFwATABAADwAM
AAkABgAEAAEA/v/+//7//P/6//j/+f/4//b/9v/z//L/8v/x//H/8f/w/+//7f/t/+3/
7f/s/+z/7P/s/+z/7P/s/+z/6v/q/+r/6v/r/+z/7f/u/+7/7v/u/+7/7v/u/+//7//t
/+3/7f/u//D/8P/w//D/8P/w//D/8P/u/+//7//v//H/8f/x//H/8//z//P/8//x//H/
8f/x//H/8f/w//D/7v/u/+7/7v/u/+3/7f/t/+//7//v/+7/7P/s/+z/7P/s/+z/6//r
/+v/6//r/+r/6P/o/+f/5//n/+f/5v/m/+b/5v/m/+b/5v/m/+b/5P/k/+X/5f/k/+T/
5P/k/+P/4//j/+P/4//i/+H/3v/d/97/3v/e/97/4P/g/+D/4P/e/97/3//f/9//3//e
/97/3v/f/9//3//h/+H/4f/h/9//3//f/9//4P/g/+D/4P/g/+D/4P/g/+D/4P/g/+D/
3v/g/+D/4P/g/+D/3v/d/93/3f/f/9//4P/g/+D/4P/g/+H/4f/i/+L/4//j/+P/5P/k
/+T/5P/k/+T/5f/m/+n/6//q/+r/6v/q/+z/6//r/+r/6f/o/+f/5v/m/+b/5v/m/+T/
4//j/+H/3v/e/9v/2f/Z/9n/2f/a/9r/2f/Z/9n/1//W/9b/1v/W/9b/1v/W/9X/1P/T
/9L/0v/S/9L/0v/S/9L/0v/T/9P/0P/Q/9D/0//d/+n/+/8XADgAYwCZANQAEAFOAYYB
twHaAeMBxwGJATQB3ACWAGMAOAANAPD/4//k/+b/5f/k/+D/3P/b/93/4f/h/+H/3//b
/9n/2f/b/93/2//c/9z/3P/a/9n/2f/Z/9r/2v/b/9z/3P/b/9r/2v/b/9z/3f/e/9z/
3f/e/97/3v/f/+D/4P/g/+H/4f/i/+P/5P/k/+X/5v/m/+b/6P/p/+r/7P/s/+z/7v/v
/+//8f/z//T/9f/1//f/+P/5//z//f///wAAAAADAAUABwAIAAkADQANABIAFAAXABkA
GwAdACEAJAAkACYAKwAsADEANAA2ADkAOgA8AD0APwBAAEEAQwBEAEUARQBFAEUARQBE
AEIAQgBAAD8APwA+ADsAOQA3ADUAMwAvAC0AKgAlACEAHwAbABgAEwAQAAwACAAFAAEA
/v/6//b/8v/u/+7/6//o/+j/5P/i/+D/3v/d/9z/2v/a/9v/2v/a/9n/2P/X/9X/0//V
/9X/1f/V/9L/0v/S/9L/0v/S/9L/0v/S/9L/0v/S/9L/0v/S/9L/1P/U/9T/1P/S/9L/
0//T/9X/1f/V/9b/1v/W/9b/1v/W/9b/1v/W/9j/2f/Z/9n/1//X/9f/1//X/9f/1//X
/9f/1//X/9f/1//X/9b/1v/W/9b/1v/W/9b/1f/V/9X/0//T/9P/0v/S/9L/0v/S/9L/
0v/R/9H/0//T/9P/0v/Q/9D/z//P/8//z//O/87/zv/O/87/zv/M/8z/zP/K/8z/zf/N
/8z/zP/M/8z/y//N/83/zf/N/83/zf/L/8v/zP/M/8z/zP/O/87/zv/O/87/zv/P/8//
z//P/87/zv/O/8//z//P/8//z//P/8//0f/R/9H/0f/Q/9D/0P/Q/9D/0P/Q/9D/0P/Q
/9D/0P/O/8z/zv/O/87/zP/M/8z/zP/M/8v/y//L/8v/y//M/8z/zv/O/87/z//R/9L/
0v/T/9X/1f/W/9b/1P/U/9T/1P/V/9b/2f/b/9z/3P/c/9z/3v/d/93/3P/c/9z/3P/c
/9r/2v/a/9r/3P/b/9v/2f/Y/9j/1f/T/9H/0f/R/9L/0v/R/9H/0f/P/87/zv/O/9D/
0P/Q/9D/0P/Q/9D/0P/Q/9D/0P/Q/9L/0v/S/9P/0//S/9L/0v/T/9v/5f/3/w0ALABV
AIUAugD2ADIBagGdAcYB2QHJAZUBRAHsAKQAcQBGACEABgD1/+z/7P/p/+L/4P/i/+P/
5f/n/+n/6f/p/+P/4//j/+X/5f/l/+b/5v/m/+b/5f/l/+X/5P/k/+X/5v/o/+f/5v/m
/+j/6P/o/+j/6v/r/+z/7P/q/+v/7P/s/+z/7f/t/+7/8f/y//L/8//0//T/9P/2//b/
9v/3//b/9P/2//f/9//3//n/+v/7//3///8AAAEABAAFAAcACAAKAA0ADwARABIAEwAX
ABcAGgAcAB8AIQAlACcAKwAuADAAMgA3ADgAOwA+AEAAQwBGAEgASQBLAE4ATwBRAFIA
UwBTAFMAUwBTAFIAUABQAE4ATQBNAEwASQBHAEUAQwBBAD0AOwA4ADMALwAtACkAJAAf
ABwAGAAUABEADQAKAAcABAABAP7//P/5//b/9v/0//L/8P/u/+3/7P/q/+r/6//q/+r/
6f/n/+f/5v/l/+P/4//j/+P/4v/i/+L/4v/i/+L/4v/i/+L/4v/i/+L/4v/i/+L/4v/i
/+L/4v/i/+L/4v/j/+P/4//j/+P/5P/m/+b/5v/m/+T/5P/k/+T/5v/n/+f/5//l/+X/
5f/l/+P/4//j/+P/4//j/+P/4//j/+P/4v/i/+D/4P/g/+D/4v/h/+H/4f/h/+H/4f/g
/+L/4v/i/+L/4P/g/9//3//f/9//3//e/97/3v/d/93/3f/d/9z/3P/c/9z/3P/c/9r/
2v/a/9j/2P/Z/9n/2P/a/9r/2v/Z/9n/2f/Z/9n/2//b/9n/2f/a/9r/2v/a/9z/3P/c
/9z/2v/a/9v/2//d/93/3P/c/9z/3f/d/93/3f/d/93/3f/f/9//3//f/+D/4P/g/+D/
4P/g/+D/4P/g/+D/4P/g/+D/4P/g/+D/4P/g/+D/4P/j/+H/4f/h/+D/4v/i/+L/4v/i
/+H/4f/h/+H/4f/i/+L/4v/i/+L/4//l/+b/5v/n/+n/6f/q/+r/6v/q/+r/6v/o/+j/
6v/r/+z/7P/s/+z/6v/p/+n/6P/m/+b/5v/m/+j/6P/o/+j/6P/n/+f/5f/m/+b/4//h
/9//3//f/+D/4P/f/9//3//g/+D/4f/i/+L/4v/i/+L/5P/k/+T/5P/m/+b/5v/m/+b/
5v/m/+f/6f/q/+b/5P/n/+n/7f/3/wkAHAA1AFcAggCyAOgAHgFRAX4BoQGtAZsBaAEY
AcAAfQBUADEADgD3/+r/5v/l/+L/3P/W/9P/1f/X/9n/2//d/9v/1//V/9f/1f/T/9T/
1P/U/9T/0//T/9P/0//S/9L/0v/S/9H/0P/Q/9D/0P/Q/9D/0v/T/9T/1P/U/9X/1v/W
/9b/1//X/9j/1//Y/9j/2f/Y/9j/2P/a/9v/3P/e/97/4P/i/+P/4//j/+X/5v/n/+n/
6//s/+3/7P/t/+//8P/w//P/9f/3//f/9//6//n//P/+/wEAAwADAAUACQAMAA4AEAAV
ABYAGQAcAB4AIQAkACYAJwApACoAKwAtAC4AMQAxADEAMQAyADIAMQAyADIAMQAxADAA
LwAtACsAKQApACUAIwAgAB4AGwAaABcAFAAPAAwACAAGAAMA///8//n/9v/z//D/7v/r
/+j/6P/m/+T/4v/g/9//3v/c/9z/2//a/9r/2f/b/9v/2v/Z/9f/1//X/9f/2P/Y/9j/
2P/W/9b/1v/W/9T/1P/U/9T/1v/W/9b/1v/U/9T/1P/U/9b/1v/X/9f/1//X/9f/2P/Y
/9j/2P/Y/9n/2v/b/9z/2v/b/9v/2//d/93/3f/d/93/3f/d/93/3f/d/93/3f/d/93/
3P/c/9z/3P/c/9z/3P/b/9v/2//b/9v/2//a/9j/2P/Y/9j/1v/W/9X/1f/V/9X/1f/U
/9b/1v/V/9X/1f/V/9T/1P/U/9T/1P/U/9b/1v/W/9T/1P/V/9X/1P/S/9L/0v/R/9P/
0//T/9P/1f/V/9P/0//S/9L/0v/S/9D/0P/Q/9D/0P/Q/9H/0f/R/9H/0P/Q/87/z//P
/8//0f/R/9H/0f/P/8//z//P/87/zv/O/87/zv/O/87/zv/M/8z/zP/M/87/zv/O/87/
yv/I/8j/yv/I/8j/yP/I/8j/x//H/8f/x//H/8j/yP/K/8r/yv/L/8v/zP/M/83/z//P
/9D/0P/O/87/zv/O/9D/0P/S/9P/1P/U/9T/1P/U/9P/0//S/9L/0v/S/9L/0P/Q/9D/
0P/Q/8//z//N/8z/zP/J/8f/xf/F/8X/xv/G/8X/xf/F/8P/wv/C/8L/wv/C/8L/wv/C
/8L/wv/C/8D/wP/A/8D/wv/C/8L/w//B/8D/vv++/8P/y//X/+f///8eAEcAdwCuAOYA
IAFUAYEBogGtAZUBXQEMAbgAeABNACgABwDu/+P/4P/g/93/2v/W/9L/z//P/9H/1f/T
/9P/0f/P/8//zf/N/83/zv/O/87/zv/N/83/zf/O/87/z//Q/9D/z//O/87/0P/Q/9D/
0P/S/9P/1P/U/9L/0//U/9T/1v/X/9f/2P/Z/9r/2v/b/9z/3P/c/97/3//g/+L/4v/i
/+T/5f/l/+X/5//o/+n/6//t/+7/7//w//H/8//0//T/9//5//v/+v/7//////8CAAQA
BwAJAAsADQARABQAFAAWABsAHAAhACQAJgApACoALAAtAC8AMAAxADMANAA1ADUANQA1
ADUANAAyADIANAAzADMAMgAvAC0AKwApACcAIwAhAB4AHQAZABcAEwAQAAsACAAEAAIA
///7//j/9f/y/+//7P/q/+f/5P/k/+L/4P/e/9z/2//a/9j/2P/Z/9j/2P/X/9f/1//W
/9X/0//T/9P/0//S/9L/0v/S/9D/0P/Q/9D/0P/Q/9D/0P/Q/9D/0P/Q/87/zv/O/87/
0P/Q/9H/0f/R/9H/0f/S/9L/0v/S/9L/1P/U/9T/1P/S/9P/0//T/9P/0//T/9P/1f/V
/9X/1f/T/9P/0//T/9P/0//S/9L/0v/S/9L/0v/S/9H/0f/R/9H/0f/R/9D/0P/Q/9D/
0P/O/87/zf/N/83/zf/N/8z/zP/M/8v/y//L/8v/yv/K/8z/zP/M/8z/zP/M/8z/yv/K
/8v/y//K/8v/zP/N/83/zP/L/8r/yf/L/8v/yf/J/8z/zP/M/8z/zP/M/8z/zP/K/8r/
y//L/8v/yf/K/8z/zP/M/8z/zP/M/8z/y//L/8v/y//L/8z/zP/O/87/zv/P/9H/0v/S
/9P/1f/V/9b/1v/W/9b/1v/W/9b/1v/Y/9n/3P/c/9z/3P/b/9n/2P/W/9j/2P/Y/9j/
2P/Y/9j/2P/Y/9f/1//V/9T/1P/R/8//zf/N/83/zv/O/83/zf/N/8v/yv/K/8r/yv/K
/8r/yv/K/8r/yv/K/8r/yv/K/8r/yv/K/8r/y//L/8z/zP/I/8n/0f/Z/+X//f8YADcA
YwCWAMwAAgE8AWsBlAGtAakBgwE8AeYAmABhAEAAHwACAO//6P/m/+P/4P/c/9r/2f/X
/9v/3//f/93/2//b/9v/2//d/9v/3P/c/9z/3P/b/9v/2//a/9r/2//c/93/3f/d/97/
3v/e/97/3v/f/+H/4//k/+T/5f/m/+b/5P/l/+X/5v/p/+r/6v/r/+z/7P/s/+7/8f/y
//T/9P/0//b/9//3//f/+f/6//v//f///wAAAQACAAMABQAGAAYACQALAA0ADAANABEA
EQAUABYAGQAbAB0AHwAjACYAKAAqAC8AMAA1ADgAOgA9AEAAQgBDAEUARgBHAEkASgBN
AE0ATQBNAE0ATABKAEoATABLAEsASgBJAEcARQBDAD8AOwA5ADYANQAxAC8AKwAqACUA
IgAeABwAGQAVABIADwAMAAkABgACAP///P/8//z/+v/4//b/9f/0//L/8v/x//D/8P/v
//H/8f/w/+//7//v/+//7//s/+z/7P/s/+r/6v/q/+r/7P/s/+z/7P/s/+z/7P/s/+z/
7P/s/+z/7v/u/+//7//v/+//7//w/+7/7v/u/+7/8P/w//D/8P/y//P/8//z//H/8f/x
//H/8f/x//H/8f/z//P/8//z//X/9f/0//T/9v/2//b/9v/0//P/8//z//P/8//z//L/
9P/0//T/9P/y//L/8f/x//P/8//z//L/8v/y//H/8f/x//H/8P/w//L/8v/y//L/8P/w
//D/7v/w//H/8f/w//L/8v/y//H/8f/x//H/8f/z//P/8f/x//T/8v/y//L/8v/y//L/
8v/x//H/8f/v/+//8P/w//L/8v/y//P/9f/2//b/9//5//n/+v/6//r/+v/6//r/+v/6
//z//f/+//7//v/+//7//f/9//z//P/8//z//P/9//7///8AAP7//f/9//v//P/8//n/
9//0//P/8v/y//D/7//v/+//7//u/+7/7v/u/+7/7v/u/+//8P/x//L/9P/0//T/9P/0
//T/9P/1//X/9v/0//D/7//1//v/BQATACoARwBpAJYAzAACATgBaQGUAbMBvQGrAXYB
JgHSAJMAbgBPADAAHwAUABAADwAMAAgABAD9//3///8BAAEAAQABAP///////////v/+
//3//P/+//3//f/9//z//P/9//7//f/7//n/+P/2//b/9v/2//T/9f/2//b/9v/3//j/
+P/2//f/9//4//n/+v/6//v//v/+//7/AAADAAQABgAGAAYACAAJAAkACwANAA4ADwAR
ABMAFAAVABgAGQAbABwAHAAfACEAIwAmACcAKwArAC0ALgAwADEANQA3ADsAPgBCAEQA
SQBKAE4AUABRAFMAVgBYAFkAWwBcAF0AXwBgAGMAYwBjAGMAZQBkAGIAYgBkAGMAYwBi
AGEAYQBhAGEAYQBdAFsAWABXAFMAUQBNAEwARwBEAEAAPAA5ADUAMgAxAC4AKwAoACYA
IwAgACAAHgAcABoAGAAXABYAFAAUABQAFAAVABUAFwAXABYAFQATABMAEwATABAAEAAQ
ABAAEQASABMAFAAUABQAFAAUABYAFgAWABYAFAAUABQAFAAUABQAFQAVABUAFQAVABYA
FQAUABMAEgAQABAAEAAQAA8ADwAOAA0ACwALAAsACwANAA0ADQANAA0ADQANAA0ACwAL
AAoACgAHAAYABQAEAAQAAwADAAMAAwADAAMAAgAEAAQABAAEAAQABAADAAMAAQABAAEA
AAACAAIAAQABAAMAAwACAAIAAAAAAAAAAAACAAIAAgAAAP7///////7//P/8//z/+//5
//n/+f/5//j/9//0//P/9P/0//T/9P/0//T/9P/0//b/9v/5//v/+v/6//r/+v/6//j/
9//3//f/+f/5//r/+v/4//j/+P/5//v//P/8//3/+//7//z//P/6//r/+v/6//z//P/+
/////v/+//7//v/+//3//f/8//3//v///wAA/v/+//7//v/+//3//f/7//r/+v/3//X/
9f/1//X/9v/2//X/9f/1//P/8v/y//L/8v/y//L/8v/w//D/8P/w//L/8v/y//L/8P/w
//D/8f/x//L/8v/y//f///8JABsAMQBOAHMAowDcABQBTgGEAbEB0gHbAcEBhwE4AeQA
pgB9AFgANQAeABEADgAOAA8ADAAIAAQAAwABAAMABwAHAAMAAwABAAEAAwADAAEAAgAC
AAIAAgABAAEAAQAEAAQABQAGAAYABQAEAAQABgAGAAYABgAGAAcACAAIAAYABwAIAAgA
CAAJAAkACgALAAwADAANAA8AEAARABQAEwAUABYAFgAVABYAFgAVABUAFwAYABkAGwAd
AB4AHwAiACMAJQAmACcAKQAqACsALAAtADEAMQA2ADgAOwA9AEEAQwBHAEoATABOAFMA
VABYAFoAWwBdAFwAXgBfAGEAYgBjAGUAZgBlAGUAZQBlAGUAZABiAGIAYQBfAF4AXABX
AFUAUwBRAE4ASQBGAEIAPgA5ADYAMQAuACkAJgAiABwAGQAVABIADQAKAAcABAAEAAEA
/v/+//n/9v/z//D/8P/w/+//8P/u/+z/6//p/+f/5//m/+X/5v/n/+j/6f/m/+b/5v/m
/+f/6P/p/+r/6v/q/+r/6v/s/+z/7P/s/+r/6v/q/+r/6f/o/+j/5//p/+n/6f/q/+j/
6P/o/+j/6P/o/+j/6P/m/+f/5//n/+X/5f/l/+X/5f/l/+X/5f/j/+P/4//j/+H/4f/g
/+D/4//k/+X/5v/m/+X/5f/l/+f/5//n/+b/5v/m/+b/5v/k/+T/4//j/+X/5f/l/+T/
5P/k/+P/4//j/+P/4v/i/+L/4v/i/+L/4v/i/+L/4P/g/+H/4f/g/+D/4P/g/9//3//f
/9//3//h/+H/3//f/97/3v/e/97/3v/e/97/3v/e/97/3//f/93/3f/c/9z/3v/g/9//
3v/d/9z/3P/b/9v/2//d/93/3v/e/9v/2v/Z/9n/2v/a/9n/2f/X/9f/2P/Y/9b/1v/W
/9b/2P/Y/9r/2//e/97/3v/e/97/3f/d/9z/2v/a/9r/2v/c/9z/3P/c/9r/2f/Z/9f/
1v/W/9P/0f/R/9H/0f/S/9D/z//P/8//y//K/8r/yv/K/8r/yv/K/8j/yP/I/8j/yP/I
/8j/yP/I/8j/yP/J/8f/xv/G/8j/yf/N/9n/6/8FACYAUQCFAMAA/gA8AXgBrwHYAesB
4QGvAVgB/ACwAHUAQAAPAOb/0f/Q/9T/1f/U/9T/0P/L/8v/z//R/9H/z//P/83/zf/L
/8v/y//M/8z/zP/K/8n/yf/J/8r/yv/L/8z/zP/L/8r/yv/L/8z/zf/O/8z/zf/O/87/
0P/P/w==
         </WaveFormData>
      </LeadData>
      <LeadData>
         <LeadByteCountTotal>10000</LeadByteCountTotal>
         <LeadTimeOffset>0</LeadTimeOffset>
         <LeadSampleCountTotal>5000</LeadSampleCountTotal>
         <LeadAmplitudeUnitsPerBit>4.88</LeadAmplitudeUnitsPerBit>
         <LeadAmplitudeUnits>��V</LeadAmplitudeUnits>
         <LeadHighLimit>2147483647</LeadHighLimit>
         <LeadLowLimit>268435456</LeadLowLimit>
         <LeadID>V6</LeadID>
         <LeadOffsetFirstSample>0</LeadOffsetFirstSample>
         <FirstSampleBaseline>0</FirstSampleBaseline>
         <LeadSampleSize>2</LeadSampleSize>
         <LeadOff>FALSE</LeadOff>
         <BaselineSway>FALSE</BaselineSway>
         <ExcessiveACNoise>FALSE</ExcessiveACNoise>
         <MuscleNoise>FALSE</MuscleNoise>
         <LeadDataCRC32>1203426880</LeadDataCRC32>
         <WaveFormData>
MgAyADIAMgAwADAAMAAwADAAMAAwADAALgAuAC4ALgAtACwAKwAqACgAKAAoACgAJgAm
ACYAJgAmACYAJgAmACQAJAAkACQAJAAkACQAJAAjACIAIQAgACAAIAAgACAAHgAeAB4A
HgAcABwAHAAcABwAHAAcABwAHAAcABwAHAAeAB4AHgAeAB4AHgAeAB4AHAAcABwAHAAa
ABoAGgAaABoAGgAaABoAGAAYABgAGAAWABYAFgAWABQAFAAUABQAFgAWABYAFgAUABQA
FAAUABQAFAAUABQAEgASABIAEgAQABAAEAAQABIAEgASABIAEAAQABAAEAASABIAEgAS
ABIAEgASABEAEgASABMAEwATABMAEwAUABMAFAAVABUAFwAYABkAGQAXABcAFwAWABQA
FQAWABYAGAAZABoAGgAdAB4AHgAeAB4AHQAdAB0AGwAbABwAHAAcABwAHAAcABoAFwAW
ABUAEQAPAA0ADQAMAAwADQANAAoACgAKAAkACQAJAAgACAAKAAoACgAKAAgACAAIAAgA
CAAJAAkACQAJAAsACgAIAAcABwAHABAAGQAjADQASgBoAJAAugDsAB4BRwFpAYIBigF6
AVABFQHdALIAkABuAE4ANwAvAC4ALQArACYAIAAcABoAHAAbABkAHAAZABYAFwAWABMA
EwAUABUAFQAWABgAGAAYABgAGAAYABkAGQAZABkAGQAYABgAGAAYABgAGAAYABoAGgAZ
ABkAGQAaABoAGgAbABsAHgAeAB4AHgAgACEAIgAkACQAJQAnACcAJQAnACgAKAAqACsA
KwArAC8AMgAyADIAMQAzADQANAA0ADYANwA5ADoAOgA7ADwAPwBCAEQARgBGAEkATABO
AE8ATwBQAFEAVABVAFcAWgBeAF8AYABgAGQAZABlAGcAaABnAGYAZQBlAGUAZQBmAGYA
ZQBkAGMAYwBhAGAAXgBdAFkAVwBVAFMAUABNAEoARgBDAEAAPQA7ADkANwA2ADEAMAAu
ACwALAAqACkAJwAlACQAIgAiACIAIAAgACAAHgAdAB0AGwAZABkAGQAYABoAGgAaABkA
GwAbABsAGgAYABkAGQAZABcAFwAXABcAFQAVABUAFQAVABUAFQAVABUAFQAVABYAFgAV
ABUAFQAVABUAFQAVABYAFgAVABUAFQAVABUAFQAVABUAFQAVABMAEwATABMAEwATABMA
EwATABIAEQAQAA4ADgAOAA4ADgAOAA4ADgANAAwACwAKAAkACAAHAAYABQAFAAUABQAD
AAMABAAEAAIAAQABAAEAAAD///7//f/9//3//f/9//v/+//8//z/+v/6//r/+//5//n/
+P/4//j/+P/4//j/+P/4//f/9//1//X/9f/1//X/9f/1//X/9f/1//X/9f/1//X/9f/1
//X/9f/1//b/9P/z//P/8//y//L/8v/y//H/8f/x//H/8f/x//H/8f/z//H/9P/y//L/
8v/y//L/8f/w//D/8v/z//T/9f/z//T/9f/2//X/9f/1//b/9//3//f/9//3//b/9v/3
//b/9v/4//n/+//8//7/AAD///7//f/7//v/+//7//v//P/8//z//P/6//r/+v/3//T/
8//x/+//7f/t/+z/7P/t/+3/7P/s/+r/6f/p/+n/6v/q/+r/6v/o/+j/6P/o/+r/6v/q
/+v/6//r/+v/6//q/+r/6//r/+v/8P/5/wMADgAgADwAYACKALoA7AAbAUEBYAFwAW4B
UgEfAeUAtACKAGIAPAAdAAsACAAHAAUAAgACAPr/9P/2//n/+f/4//f/9P/1//T/8//z
//P/8//y//L/9P/0//T/9P/0//T/9f/1//b/9f/0//L/9P/0//T/9P/0//T/9v/2//f/
9//3//j/+P/4//n/+f/6//r/+v/6//r/+//8//7//P/9//////8BAAMABAAEAAUABwAI
AAkACQAMAAwADAANAA8AEAAQABIAFAAVABcAGgAaABsAHAAdACAAIgAkACQAJwAqACwA
MAAxADMANQA6ADsAPQBAAEIAQwBEAEQASABIAEkASwBMAEsASgBJAEkASQBJAEoASgBJ
AEgARwBHAEUARABCAEIAPwA+AD0APQA6ADcANAAwAC0AKgAnACQAIQAeABwAGwAaABgA
FgAUABIAEQAPAAsACgAIAAgABgAEAAQABAAEAAMAAwABAAEAAQABAAAAAgACAAIAAQD/
///////+//7////////////////////9//3//f/9/////////////f/9//3//v8AAP//
/////wAAAQACAAMABAAEAAMAAwAEAAUABgAHAAUABQAFAAUABwAHAAcABwAHAAcABwAH
AAYABgAGAAYABgAGAAYABgAGAAYABgAGAAgACAAIAAgACgAKAAoACgAJAAkACQAJAAgA
BwAHAAYACAAHAAcABwAHAAcABwAHAAgACQAKAAsACQAJAAoACgALAAwADQAPAA0ADQAM
AAwADAAMAAwADAAOAA4ADQANAA8ADwAPAA8ADwAPAA8ADwARABEAEQARABEAEQARABEA
EQARABEAEgAUABMAEwATABIAEgASABIAEwATABMAEwATABMAEwATABUAFQAVABUAEwAT
ABMAEwAVABUAFQAWABcAFwAXABgAFgAWABYAFgAUABMAEgASABMAEwATABMAFQAWABcA
GAAZABkAGQAaAB0AHQAdAB0AHgAeAB8AIQAgACAAIgAjACUAJgAoACoAKAAoACgAJwAl
ACMAIQAfAB4AHAAaABgAFgAWABYAEwAUABMAEQAPAAsACwAKAAoADQANAAwADAAKAAkA
CQAJAAYABgAGAAYABAAEAAQABAAEAAQABAAFAAUABQAFAAUABgAGAAUAAwAFAAgACwAR
AB4ALABAAF4AggCuAOAADwE5AVYBbgF4AWYBOwEFAdAApACEAGQARwAxACgAIwAhABwA
FgAQAAwADgAPABEAEAAPAAwACwAKAAkACwAJAAkACAAIAAoACgAKAAoACgAKAAsACwAL
AAsACwAKAAsADAANAA4ADgAOABAAEAARABEAEQASABIAEgATABMAFAAUABQAFAAUABUA
FgAYABYAFwAZABkAGQAbABwAHAAcAB0AHQAdAB0AIAAgACAAIQAjACQAJAAkACYAJwAp
ACwALAAtAC4ALgAwADEAMgAyADUAOAA6ADkAOQA6ADsAPgA/AEEARABFAEUARQBEAEYA
RgBHAEkASQBJAEkASQBHAEcARwBIAEgARwBGAEUARQBDAEIAQAA/ADsAOQA3ADcANAAx
AC4ALAApACYAIwAgAB0AGgAYABMAEgAQAA4ADgAMAAsACQAIAAgABwAIAAQAAgACAAIA
BAADAAMAAQADAAMAAwACAAIAAgACAAEAAwADAAMAAgACAAMAAwADAAEAAQABAAEAAwAD
AAMAAwADAAMAAwADAAUABQAFAAYABgAFAAUABQAHAAcABwAHAAgACAAHAAcACQAJAAkA
CQALAAsACwALAAwADQAOAA8ADwAPAA8ADwAQABAAEAAQABAAEAAQABAAEAAQABAAEAAR
ABIAEwAUABYAFgAWABYAFQAVABUAFQAYABkAGwAcAB4AHQAdAB0AHQAdAB0AHQAbABsA
GwAbABoAGwAdAB4AHAAcABwAHQAfAB8AHgAeAB4AHgAeAB4AHgAeAB0AHQAbABsAGwAb
ABsAGwAbABsAGQAZABkAGQAYABcAFgAVABUAFQAVABYAFQATABIAEQAOAAwACgAIAAcA
BwAHAAcABQAFAAUABQAHAAcABwAHAAUABQAFAAUABQAFAAUABgAHAAcABwAHAAkACgAK
AAoACgAKAAsACwALAAwADQANAA0ADQAPABAAEQASABUAFQAVABYAFwAXABcAFwAXABYA
FgAXABgAGAAaABsAHQAeACAAIgAiACIAIgAhACMAIwAjACMAJAAkACQAJAAlACYAJwAl
ACUAJQAkACMAJAAlACUAJgAlACUAJAAkACYAJQAlACUAIwAiACEAIAAhACIAIwAkACIA
IgAiACMAIwAjACMAIwAmACYAJQAjACcALAAzAD0ASABYAHAAlAC+AOwAHgFJAW0BigGY
AZIBcgFBAQkB2gC6AJwAfgBnAFkAUgBRAFMATgBIAEIAPgA8AD0APQA4ADMALgAnACIA
HQAZABcAFQASABAADwAOAA0ADAALAAoACgAJAAgABwAGAAQAAgACAAIAAgAAAAAAAgAC
AAMAAwADAAQAAgACAAMAAwACAAIAAgACAAQABQAGAAgABgAHAAkACQAHAAkACgAKAAsA
DQAOAA8AEAASABEAEAATABUAFgAWABYAGAAZABsAHAAcAB0AHgAdACAAIgAkACYAKQAs
AC4ALgAvADEAMwA2ADcAOQA8AD4APwBAAEAAQgBCAEMARQBHAEcARwBHAEUARQBFAEYA
RQBDAEEAPwBAAD8APwA+ADwAOQA4ADcANgA0ADIAMAAvAC0AKwApACcAJQAjACIAIAAg
AB8AHgAcABoAGQAXABkAGgAaABwAGwAaABsAHAAeAB0AHQAbAB0AHwAhACIAIgAiACIA
IQAhACEAIQAgACIAIwAjACMAIQAhACEAIQAjACMAIwAjACUAJQAlACUAJQAlACUAJgAj
ACEAIAAfAB4AHQAcABsAGwAaABgAFwAWABUAFAATABEAEQARABEAEAAPAA4ADQALAAsA
CwALAAwADAAMAAwADAAMAAwADAAKAAoACgAKAAoACgAKAAoACAAIAAgACAAHAAcABwAH
AAkACQAKAAoACgAJAAkACQAJAAkACQAJAAkACQAJAAkACQAJAAoACgAIAAgACAAJAAoA
CwALAAwADAAMAAwADAALAAoACAAHAAkACQAJAAkACQAJAAkACQAJAAkACQAJAAkACQAJ
AAkACQAJAAkACgAMAAsACwALAAoACgAKAAoACwALAAsACwALAAsACwALAAsACwALAAsA
BwAKAAoACgAKAAoACgAJAAgACAAHAAcABwAHAAUABgAHAAgACQAJAAkACgANAA0ADQAN
AAsACgAKAAsADgAOABAAEQASABIAEwAUABYAFgAWABUAEwATABMAEwAUABQAFAAUABMA
EgARAA0ADAALAAkABwAFAAUABAAEAAMAAwACAAIAAgABAAEAAQAAAAAAAAAAAP///v/9
//z/+v/6//r/+//7//v/+//7//z/+v/5//n/+/8EAAsAFQAmADoAWACCALAA4AASATsB
XwF2AXwBbAFAAQUBzQCeAHYAUgAuABMABwAEAAUAAwAAAPj/8v/w//D/8f/t/+j/3//W
/9H/zP/J/8f/xf/D/8D/vv+7/7r/uf+4/7j/uP+5/7n/uf+5/7n/uP+6/7r/uv+6/7j/
uP+6/7r/u/+7/7v/vP++/77/v/+//8L/wv/C/8L/wv/D/8T/xv/I/8n/y//L/8n/y//M
/8z/zv/P/8//z//P/9L/0v/S/9X/1//Y/9j/2v/c/93/3//e/97/3//g/+H/5P/m/+j/
5v/p/+z/7v/w//H/8//1//j/+f/7//7//v///wAAAAACAAIAAwAFAAcABwAHAAcABQAF
AAUABgAFAAMAAQD//////f/8//r/+f/1//P/8f/t/+r/5//k/+D/3f/a/9f/1P/R/87/
zP/H/8b/xP/C/8D/vv+9/7v/t/+2/7T/tP+w/67/rv+u/7D/r/+v/63/q/+r/6v/qv+q
/6r/qv+p/6n/qf+p/6j/pv+n/6f/p/+n/6f/p/+n/6b/pf+k/6P/o/+j/6P/o/+l/6X/
pf+m/6b/pf+l/6X/p/+n/6f/p/+o/6j/p/+n/6n/qf+p/6n/qf+p/6n/qf+r/6v/q/+r
/63/rf+t/63/sP+w/7D/sP+w/7D/sP+w/7D/sP+w/7D/sP+w/7D/sP+w/7D/sP+w/6//
r/+v/6//r/+v/7D/sP+u/63/rf+t/6v/q/+r/6v/rf+t/63/rf+p/6n/qv+q/6z/rP+s
/63/rf+t/6z/rP+s/6z/rP+s/67/rv+t/63/rf+t/63/rf+r/6v/q/+r/6v/q/+r/6v/
q/+r/6v/q/+r/6v/q/+s/6v/qf+o/6f/pv+m/6b/pv+l/6X/pf+l/6X/pf+l/6X/o/+j
/6P/o/+h/6H/of+j/6L/oP+g/6D/oP+g/5//nv+e/53/nf+d/53/nf+e/5//oP+h/6H/
of+i/6X/pf+l/6X/o/+i/6L/o/+k/6T/pv+n/6j/qP+p/6r/qP+o/6j/p/+p/6n/qf+p
/6r/qv+q/6r/qv+q/6r/p/+o/6f/pf+j/6H/of+g/6D/of+h/6D/oP+e/53/nf+d/57/
nv+e/57/nv+e/57/nv+e/57/nv+f/5//n/+f/5//nP+a/5n/m/+b/57/pf+v/7z/zv/q
/w4ANgBoAJgAxQDpAAYBFAEQAe4AuQCDAFQALgAMAOz/1f/F/7z/vf+7/7L/rP+s/6r/
qv+r/6v/rP+r/6j/p/+o/6f/p/+o/6n/qf+q/6r/qv+q/6r/qv+q/6v/q/+t/63/rf+s
/67/rv+u/67/sP+w/7L/sv+z/7P/s/+0/7b/tv+3/7f/uf+6/7v/vP+8/73/vv/A/8D/
wf/D/8P/wf/D/8T/xP/F/8f/yP/J/8v/zv/O/87/zf/P/9D/0P/S/9T/1f/X/9j/2P/Z
/9r/2f/c/97/4P/g/+P/5v/o/+r/6//t/+//8//1//j//P8AAAEAAgACAAUABgAIAAsA
DQANAA0ADQANAA0ADQAOABAADwAOAA0ADQALAAoACAAIAAUABAADAAEA/v/7//j/9v/z
//D/7f/s/+n/5v/k/+P/4v/g/97/3P/a/9n/1//V/9T/0v/S/9D/zv/O/87/zv/N/83/
y//L/8v/y//K/8z/zP/M/8v/zf/N/83/zP/M/83/zf/N/8//z//P/8//zf/N/83/zf/P
/8//z//P/83/zf/N/87/0P/P/8//z//P/8//z//P/9D/0P/P/8//0f/R/9H/0f/R/9H/
0f/R/9H/0f/R/9H/0//T/9P/0//W/9b/1v/W/9b/1v/W/9b/1v/W/9b/1v/U/9T/1P/U
/9X/1v/X/9j/1f/V/9X/1f/V/9X/1v/W/9b/1f/V/9X/0//T/9P/0//R/9H/0f/R/83/
zf/O/87/zv/O/87/z//P/8//zv/O/8z/zP/M/8z/yv/K/8n/yf/J/8n/yf/J/8n/yf/J
/8n/x//H/8f/x//H/8f/x//H/8f/x//H/8j/xv/F/8X/xf/C/8L/wv/C/8P/w//D/8P/
w//D/8P/w//B/8H/wf/B/8H/wf/B/8H/wf/B/8H/wv/D/8H/wf+//8D/wP/A/8D/wP/A
/7//vv++/7//v/+//7//vf++/7//wP/B/8H/wf/C/8P/w//D/8P/w//C/8L/w//C/8L/
xP/F/8j/yP/J/8r/yv/K/8r/yf/H/8f/x//H/8r/yv/K/8r/yv/K/8r/x//H/8f/xv/F
/8H/wf/A/8D/v/+//77/vv++/73/vf+9/7z/vP+8/7z/vv++/77/vv/A/8D/wP/B/7//
v/+//7//wP/C/7//vf/B/8L/w//N/9b/5P/4/xIANABeAIwAvQDnAAgBJAEwASoBBwHT
AJoAcABSADQAFQD9//L/7f/r/+b/4P/Y/9T/1P/V/9X/1v/X/9b/0//S/9P/0f/R/9H/
0P/Q/9H/0v/T/9T/1v/W/9f/1//Z/9n/2f/Y/9r/2v/a/9r/2//c/9//4P/h/+H/4f/i
/+P/5P/m/+f/6v/q/+r/6v/q/+v/7P/u//D/8f/z//P/8//1//b/9v/3//n/+v/7//v/
/v/+//7///8BAAIAAgAEAAYABwAJAAoACgALAAwACwAOABAAEgAQABMAFgAYABoAGwAd
AB8AIgAjACUAKAAsAC0ALgAuAC4ALgAvADEAMwAzADMAMwA0ADUANgA4ADcANQAzADEA
MAAvAC8ALgAsACkAKAAnACYAJAAiACAAHgAbABgAFQAUABEADgAMAAcABgAEAAIAAAD+
//3/+//3//b/9P/0//L/8P/w//D/8P/v/+//7f/t/+3/7f/s/+z/7P/s/+v/7f/t/+3/
7P/s/+3/7f/t/+3/7f/t/+3/7//v/+//7//v/+//7//v//H/8f/x//L/9P/z//P/8//z
//P/8//z//X/9v/2//f/9v/1//T/8//1//X/9f/1//X/9f/1//X/9f/1//X/9f/4//j/
+P/4//b/9v/2//b/+P/4//j/+P/4//j/+P/4//j/+P/4//j/+f/5//n/+f/5//n/+v/6
//r/+f/5//n/9//3//f/9//2//X/9P/z//P/8//0//T/8v/y//L/8//z//P/8v/y//T/
9P/0//T/8v/y//H/8f/x//H/8f/x//H/8f/x//H/8f/x//H/8f/x//H/8f/x/+//7//v
//D/8v/x//H/8f/w//D/8P/w/+//7//v/+//7//v/+//7//t/+3/7f/t/+7/7//w//H/
7//t/+3/7v/t/+z/6//q/+j/5//m/+b/5//n/+f/5//n/+j/6f/q/+v/6//r/+z/7//v
/+//7//v/+7/7v/v//L/8v/0//X/9P/0//X/9v/2//b/9v/1//f/9//3//f/9v/2//b/
9v/4//j/+P/1//T/8//x/+//6//r/+r/6v/p/+n/6P/o/+r/6f/p/+n/6P/o/+j/6P/q
/+r/6v/q/+r/6v/q/+v/6//r/+v/6//o/+b/5//n/+n/8P/3/wEADgAiAD4AZgCQAL4A
7gAXATkBUgFeAVIBLAH1AL8AlABwAFAAMgAbAA8ACgAJAAUAAgD8//b/9P/0//X/9//2
//P/8v/x//D/7f/t/+//7//u/+7/7v/u/+7/7v/u/+7/7//v//H/8f/x//D/8P/w//D/
8P/w//D/8v/y//X/9f/1//b/9P/0//X/9f/4//j/+P/4//j/+f/6//z//P/9////////
/wEAAgACAAIAAwADAAMABQAIAAgACAAJAAsADAAMAAwADgAPABEAEAAQABEAEgATABYA
GAAaABwAHwAiACQAJAAlACcAKQAuAC8AMQA0ADQANQA2ADYAOAA4ADkAOwA/AD8APwA/
AD4APQA8ADwAPAA7ADoAOQA5ADcANgA0ADEALQArACkAKQAmACMAIAAeABsAGAAVABAA
DQAKAAgABAACAP///P/4//b/9f/z//L/8v/x//L/7v/s/+z/7P/u/+3/7f/r/+v/6//r
/+r/6v/q/+r/6f/p/+n/6f/o/+b/5//n/+f/5f/l/+X/5f/l/+X/5f/l/+X/5f/l/+X/
4//j/+P/5P/k/+P/4//j/+P/4//j/+P/5P/k/+P/4//j/+P/4//j/+P/4//j/+P/4//j
/+P/4//j/+P/4//j/+T/5P/k/+T/4//i/+H/4P/i/+L/4v/i/+D/4P/g/+D/4P/g/+D/
4P/f/9//3//f/93/3f/e/97/4P/f/9//3//h/+H/4f/h/+P/4//j/+P/4//j/+T/5P/k
/+T/5P/l/+f/5//m/+b/5v/m/+b/5v/o/+j/5//n/+f/5//n/+f/5//n/+f/5//p/+n/
6f/p/+n/6f/p/+v/7P/s/+z/7P/s/+z/6//q/+r/6//r/+v/6//t/+7/7//w//H/8f/x
//L/9f/1//X/9f/3//b/9v/3//j/+P/6//v//v/+////AAD///7//f/7//v/+//7//v/
/P/8//z//P/8//z//P/5//b/9f/z//H/7//v/+7/7v/v/+//7v/u/+z/6//r/+v/6v/q
/+r/6v/q/+r/6v/q/+j/6P/o/+n/6f/p/+n/6f/q/+z/6//l/+f/7v/z//v/CAAYAC4A
TAB2AKIAzgD9ACMBQAFUAVYBPgEPAdcApAB8AF4AQgAlABMADAAJAAcAAgD+//j/9P/y
//P/9//0//H/8P/x/+7/7//v/+3/7f/s/+z/7P/s/+z/7P/q/+r/6//r/+//7//v/+7/
7v/u/+7/7v/w//D/8v/y//P/8//z//T/9P/0//X/9f/2//b/9v/2//T/9f/2//j/+P/5
//v/+//7//3//v/+//7/////////AwAGAAYABgAFAAcACAAIAAoADAANAA8AEAAQABEA
EgAVABgAGgAcABwAHwAiACQAJAAlACcAKQAuAC8AMQA0ADYANwA4ADgAPAA8AD0APwBB
AEEAQQBBAEMAQwBDAEQARABDAEIAQQBAAD8APwA+AD4AOwA6ADkAOAA2ADQAMgAwAC0A
KgAnACYAIwAgAB4AGwAaABgAFgATABAADgALAAgABgADAAIA/f/4//X/8v/w/+3/6//n
/+X/4//h/97/3f/c/9v/2f/Y/9f/1v/U/9L/0//T/9P/0f/R/9H/0f/T/9P/0//T/9H/
0f/R/9H/0f/R/9H/0v/S/9H/0f/R/9H/0f/R/9H/1P/U/9P/0//V/9X/1f/V/9X/1f/V
/9X/1//X/9f/1//Z/9n/2f/Z/9r/2v/a/9r/3P/c/9z/3P/e/97/3v/e/9z/3P/c/9z/
3P/c/9z/3P/b/9v/2//b/9v/2//c/9z/3P/b/9v/2//Z/9n/2f/Z/9n/2f/Z/9n/2f/Z
/9r/2v/a/9r/2v/b/93/3f/c/9z/3P/c/9z/3P/e/97/3f/d/9//3//e/9z/3P/c/9z/
3f/d/93/3v/f/9//3//f/9//4P/h/+L/4//j/+P/5P/n/+f/5//n/+j/6P/p/+v/7P/s
/+7/7//u/+7/7//w//L/8v/y//H/8f/x//H/8f/0//T/9P/0//b/9v/2//P/9P/z//H/
7//t/+3/7P/s/+7/7//v//D/8v/x//H/8f/y//L/8v/y//L/8v/y//L/9P/0//T/9f/1
//X/9f/1//b/9v/z//H/7//0//f/+/8EABQAJAA+AGAAjAC6AOkADwEwAUgBVAFMAScB
8QC6AJAAcgBWADsAJQAaABcAFQASAAwABgD+//z///////7////+//3//P/7//v/+v/5
//f/9v/2//b/9v/2//T/9P/1//X/9f/1//X/9P/2//b/9v/2//b/9v/4//j/+f/5//n/
+v/4//j/+f/5//z//P/8//z//P/9//7/AAD+////AQABAP//AQACAAIAAgADAAMAAwAF
AAgACAAIAAkACwAMAAwADAAOAA8AEQATABQAFgAYABcAGgAcAB4AHgAhACQAJgAoACkA
KwAtAC4ALwAxADQANwA5ADsAPABAAEAAQQBDAEcARwBHAEcARwBHAEcASABIAEcARgBF
AEQAQwBDAEIAQAA9ADwAOwA7ADgANQAyADIALwAsACkAJgAjACAAHgAdABwAGgAYABYA
FAATABEAEQAQAA4ADgAOAAwADAAMAA4ADQANAAsADAANAA4ADgAPABAAEQARAA8ADwAP
AA4AEQATABQAFQAXABcAFwAXABcAFwAXABcAGQAZABkAGQAbABsAGwAcAB4AHQAdAB0A
HAAbABoAGQAZABgAFgAVABMAEwATABMAEQARABEAEQARABEAEQARABEAEQARABEAEAAQ
ABAAEAAOAA4ADgAOABAAEAAQABAAEAAQABAAEAAQABAAEAAQABEAEQARABEADwAPABAA
EAASABEAEQARABEAEQARABEAEQARABEAEQAQABEAEwAUABMAEgARABEAEQARABAAEAAO
AA4ADgAOAA0ADAAKAAkABwAHAAcABwAJAAkACQAJAAsACwALAA0ADgAMAAwADAAMAA0A
DQANAA4AEAARABIAEwARABIAEwAUABUAFQAVABYAFwAXABcAFwAVABQAFAAVABYAFgAY
ABkAGAAYABkAGgAaABoAGgAZABsAGwAbABsAHAAcABwAHAAcABwAHAAZABgAFwAVABMA
EwATABIAEgAVABUAFAAUABIAEQARABEAEgASABIAEgASABIAEgASABMAFAAVABcAFQAV
ABUAFQAWABYAFQAXABsAIgArADMAQgBUAG4AlADCAPIAJAFNAW8BigGUAYYBXAEnAfEA
xgCkAIQAZgBPAEEAPAA9AD0AOAAwACwAKgAqACsALQAqACcAJgAlACYAJwAnACUAJQAk
ACQAIgAiACIAIgAkACQAJQAlACYAJQAkACIAIwAkACUAJgAkACQAJgAmACUAJQAlACYA
JgAmACcAJwAoACgAKAAoACgAKQAqACwALAAtAC8ALwAtAC8AMAAwADIAMwAzADMAMwA2
ADYANgA3ADkAOgA6ADgAOgA7AD0APgA+AD8AQABBAEQARgBIAEoATQBQAFIAVgBXAFkA
WwBeAF8AYQBkAGUAZQBlAGQAZgBmAGcAaQBpAGkAaQBpAGcAZwBnAGgAZgBlAGQAYwBg
AF0AWwBYAFUAUQBPAE0ASgBGAEIAPgA8ADkANgAzAC0AKQAlACIAHwAeABwAGgAaABgA
FwAVABIAEAANAAwADAAKAAoACgAIAAcABwAFAAMAAwADAAIABAAEAAQAAwABAAEAAQAA
AAIAAwADAAMABQAFAAUABQAFAAUABQAFAAMAAwADAAMAAQABAAEAAgACAAEAAQABAAEA
AQABAAEAAgACAAEAAQABAAEAAQABAAAA///+//3/+//7//v/+//9//3//f/9//3//P/7
//r/+//8//3//v/+//7//v/+//7//v/+//7//v/+//7//v/7//v/+//7//3//f/+//7/
/v/9//3//f////////////3//f/9//3/+//7//z//P/8//z//P/9//3//f/8//z/+v/6
//r/+v/8//z/+//7//n/+f/5//n/+//7//v/+//7//v/+//7//n/+f/5//n/+f/8//r/
+v/6//r//P/7//r/+v/7//v/+//7//r/+v/6//r/+v/5//j/+P/3//f/9//3//X/9P/0
//X/+P/4//r/+//+//7///8AAAIAAgACAAEA//////////8CAAIAAgACAAAAAAAAAP3/
/v/9//v/+f/3//f/9v/2//X/9f/0//T/9P/z//P/8//y//L/8v/y//L/8v/y//L/9P/0
//T/9f/1//X/9f/1//T/8v/z//X/9f/4////CwAaAC4ATABwAJ4A0AACAS8BVwFyAYAB
fgFcAR8B5QC2AIwAZgBAACEADwAMAA8ADQAMAAoAAgD+//7///////7/+//8//3//P/7
//n/+f/5//j/+P/4//j/+P/4//j/+P/5//n/+f/5//n/+P/6//r/+v/6//j/+P/6//r/
+//5/w==
         </WaveFormData>
      </LeadData>
   </Waveform>
</RestingECG>
