# Supplementary material for: Detection of Left Atrial Enlargement Using a Convolutional Neural Network-Enabled Electrocardiogram
Source: Front Cardiovasc Med. 2020 Dec 17;7:609976. doi: 10.3389/fcvm.2020.609976 (PMC7773668; doi:10.3389/fcvm.2020.609976)
Supplement: Supplementary file 5 [file Data_Sheet_5.ZIP › normal4/1802036226_7756_00000010.XML]

<?xml version="1.0" encoding="Windows-1252"?>
<!DOCTYPE RestingECG SYSTEM "restecg.dtd">
<RestingECG>
   <PatientDemographics>
      <PatientID>1802036226</PatientID>
      <PatientAge>66</PatientAge>
      <AgeUnits>Years</AgeUnits>
      <Gender>Female</Gender>
      <PatientLastName>suxuexia</PatientLastName>
   </PatientDemographics>
   <TestDemographics>
      <DataType>Resting</DataType>
      <Site>1</Site>
      <AcquisitionDevice>MAC55</AcquisitionDevice>
      <Status>Unconfirmed</Status>
      <Priority>Normal</Priority>
      <AcquisitionTime>09:43:14</AcquisitionTime>
      <AcquisitionDate>08-14-2017</AcquisitionDate>
      <CartNumber>1</CartNumber>
      <AcquisitionSoftwareVersion>009C</AcquisitionSoftwareVersion>
      <XMLSourceVersion>MAC5000 v1.0</XMLSourceVersion>
   </TestDemographics>
   <RestingECGMeasurements>
      <VentricularRate>73</VentricularRate>
      <AtrialRate>73</AtrialRate>
      <PRInterval>126</PRInterval>
      <QRSDuration>80</QRSDuration>
      <QTInterval>376</QTInterval>
      <QTCorrected>414</QTCorrected>
      <PAxis>65</PAxis>
      <RAxis>61</RAxis>
      <TAxis>27</TAxis>
      <QRSCount>12</QRSCount>
      <QOnset>219</QOnset>
      <QOffset>259</QOffset>
      <POnset>156</POnset>
      <POffset>208</POffset>
      <TOffset>407</TOffset>
      <ECGSampleBase>500</ECGSampleBase>
      <ECGSampleExponent>0</ECGSampleExponent>
   </RestingECGMeasurements>
   <Diagnosis>
      <Modality>Resting</Modality>
         <StatementCount>2</StatementCount>
         <LabelText>12SL ��ϳ���</LabelText>
      <DiagnosisStatement>
         <StmtFlag>ENDSLINE</StmtFlag>
         <StmtText>�������</StmtText>
      </DiagnosisStatement>
      <DiagnosisStatement>
         <StmtFlag>ENDSLINE</StmtFlag>
         <StmtText>���� ECG</StmtText>
      </DiagnosisStatement>
   </Diagnosis>
   <Waveform>
      <WaveformType>Rhythm</WaveformType>
      <WaveformStartTime>0</WaveformStartTime>
      <NumberofLeads>8</NumberofLeads>
      <SampleType>CONTINUOUS_SAMPLES</SampleType>
      <SampleBase>500</SampleBase>
      <SampleExponent>0</SampleExponent>
      <HighPassFilter>16</HighPassFilter>
      <LowPassFilter>150</LowPassFilter>
      <ACFilter>NONE</ACFilter>
      <LeadData>
         <LeadByteCountTotal>10000</LeadByteCountTotal>
         <LeadTimeOffset>0</LeadTimeOffset>
         <LeadSampleCountTotal>5000</LeadSampleCountTotal>
         <LeadAmplitudeUnitsPerBit>4.88</LeadAmplitudeUnitsPerBit>
         <LeadAmplitudeUnits>��V</LeadAmplitudeUnits>
         <LeadHighLimit>2147483647</LeadHighLimit>
         <LeadLowLimit>268435456</LeadLowLimit>
         <LeadID>I</LeadID>
         <LeadOffsetFirstSample>0</LeadOffsetFirstSample>
         <FirstSampleBaseline>0</FirstSampleBaseline>
         <LeadSampleSize>2</LeadSampleSize>
         <LeadOff>FALSE</LeadOff>
         <BaselineSway>FALSE</BaselineSway>
         <ExcessiveACNoise>FALSE</ExcessiveACNoise>
         <MuscleNoise>FALSE</MuscleNoise>
         <LeadDataCRC32>1324389230</LeadDataCRC32>
         <WaveFormData>
9v/2//b/9v/6//z//v8AAPz/+v/4//b/9//4//n/+v/8//7/AAACAP///v/9//z//v8A
AAIABAAEAAQABAAEAAQABAAEAAQABgAIAAoADAAJAAgABwAGAAkADAAPABIAFAAUABQA
FAASABIAEgASABIAEgASABIAEwAUABUAFgAWABYAFgAWABQAEgAQAA4ADAAMAAwADAAN
AA4ADwAQAA4ADAAKAAgACwAMAA0ADgAJAAYAAwAAAAIAAgACAAIA/v/6//b/8v/0//b/
+P/6//z//P/8//z/+f/4//f/9v/2//b/9v/2//T/9P/0//T/8v/y//L/8v/1//b/9//4
//f/9v/1//T/9//4//n/+v/6//r/+v/6//f/9v/1//T/8v/y//L/8v/0//T/9P/0//b/
+P/6//z//P/8//z//P/7//r/+f/4//v//P/9//7//P/8//z//P///wAAAQACAAEAAAD/
//7/+v/4//b/9P/2//j/+v/8//z//P/8//z//P/8//z//P/+//7//v/+//z/+v/4//b/
9//4//n/+v/6//r/+v/6//z//P/8//z//P/8//z//P/4//b/9P/y//b/+P/6//z/+v/4
//b/9P/3//j/+f/6//r/+v/6//r/+f/4//f/9v/5//r/+//8//n/+P/3//b/+f/6//v/
/P/7//r/+f/4//f/9v/4//j//P/9//3/+v/3//X/9P/z//j/+//9/////P/7//n/9//5
//v//v/+/wAAAAAAAP//+//6//f/+P/5//n//f/8/wAA/v/7//n/+f/4//j/+f//////
//8AAAEAAQACAAQABAAGAAkABQAGAAYAAwD+//j/+P/4//r/+v/7//v/9v/z//X/9v/4
//j/+P/4//j/9f/0//H/8P/2//b/8//1//f/+v///wwAGQAgAC0AQABQAGkAigCeAJoA
hQBoAEYAIgAMAP//5v/L/8D/v/+//8b/0f/c/+j/8f/1//X/8//z//X/9f/1//z////7
//j/9v/0//L/8v/y//D/7f/w//L/8v/0//T/9f/1//P/8f/2//j/+P/5//j/9f/y//L/
8v/z//X/9v/1//r/+//6//v//P/7//r/9//2//f//P/9//3//v///////v/7//j/9//0
//X/9v/4//v/+v/6//r/+P/6//r//P/8//z//P/8//z//v8AAAYACgAJAAkACAAJAAYA
BgAHAAkACAAIAAcABwAIAAoACwAMAA0ADQANAA0AEAAUABYAFwAQABEAEAAOAA8AEAAR
AA8AEQAQABAAEgAPAAwADAAOAA8ADwANAAwACAAHAAUAAwAFAAUABAAEAAQAAAD9//v/
+P/6//n/9//5//v//f/9//j/+P/4//f/+P/4//j/+P/4//f/9v/z//P/8//2//f/9//2
//b/9v/4//f/9P/z//X/+f/6//r/+v/5//n/9//3//b/9v/3//j/+f/6//r/9f/1//b/
9v/4//j/+f/5//n/9//5//n/9v/2//b/9//4//z//f/+//r/+v/6//r/+//7//v//f//
/////v/9//r/+f/7//z//f///wEAAgD///7/+v/2//b/+f/5//n/+f/7//z//v/7//n/
9//4//3//v/9//7//P/7//v/+//5//v/+//6//n/+P/4//n/+//7//z////8//v/+v/5
//j/9//4//v//v///wAAAQD//////v/8//v/+v/3//T/+v/8//7//P/4//f/9//3//r/
+v/7//3/+//7//r/+v/3//f/+P/4//7/AAACAAAA/v/8//r/+f/7//v//P/7//v/+P/2
//f/9//3//j/+//9////AQD///z/+f/3//z/AAABAAIAAAAAAP///v/9//r/+//8/wAA
BgAHAAoABQABAP7//f/6//r/+////wEAAQACAAIA/////wAAAgAHAAsACAAIAAYAAwD+
//r/+v/6//z//P/+////+//3//j/+P/5//j/+v/6//r/+v/4//T/8v/w//b/+////wEA
BAAPABYAFwAgADEASgBkAH0AkgCYAIgAawBUADoAFgAAAOv/xv+z/7r/w//D/8j/z//W
/+D/7//z/+//8f/3//H/6f/n/+z/7f/x//T/+P/8//z//P/8//r/9f/4//r/+v/7//z/
/v////r/9f/3//b/9//5//n/9//5//r/+//9//v/+v/3//r/+//6//v//P/7//r/9//2
//n//v////////////7//P///wAAAwAEAP///P/6//n//P/+/wAAAAABAAAAAQAAAAQA
BAAEAAQAAgACAAYACAAJAAsADAAPAAkACAAIAAkADQAOAA4ADwAOABAAEQASABMAEwAT
ABMAFwAaABsAGwAVABcAFwAWABYAFgAWABMAEgAQAA8AEAALAAgACAAKAA4ADwAOAA4A
DAALAAkABwAHAAcABgAGAAgABAABAP//AQAEAAQAAwACAAEAAAD9//z//P/8//v/+P/4
//j/+P/6//v//P/7//f/9f/2//X/9f/0//T/9P/2//X/8v/x//X/+//+/wAA/f/7//r/
9//1//L/8P/v//b/+f/8//7/+v/5//n/+P/6//z///8BAP//+//7//n/+v/6//r/+//7
//7//v/+//r/+v/6//r/+f/5//n/+//8//3//f/9//3//f8AAAIAAAABAAIAAgD///7/
+v/2//3/AwAGAAkAAwD///r/9v/4//n/+v/+/wAAAAD+//7//P/7//v/+//9///////+
/////v/+/////f/7//r/+//9////AQADAPz/9//0//P/9//5//v//f/7//v/+v/4//n/
+P/1//L/+P/8/wAAAAAEAAMA+f/z//j/+f/6//v//P/4//n/+P/4//z//f/7//r/+v/7
//z//v/6//f/9P/x//P/9P/1//f/+//+//7//v/+//7//f/8//3//P///wIAAQAEAAIA
AgABAP///v////v/+v/6//3///8BAAQABgADAAEAAAAAAAIABQABAAAAAwABAP3/+v/3
//b/9//2//j/+f/1//H/9P/2//n/+v/4//b/9P/y//b/9v/4//r/+P/5//v/+//+/wkA
GgApACwAMQA+AE4AZQCEAJIAigB1AFwAQgAgAAIA6//S/7n/sP+7/8X/zP/V/97/4P/l
/+3/8//1//X/8//1//X/9P/1//X/9v/4//r//f/+/////v/3//b/9P/w//D/8P/x//H/
8f/v//T/9v/3//n/+f/3//T/9P/0//X/+f/6//n//v/9//r/+f/4//z//v/+/wAA/f8A
AP///f///////v/8//j/9v/2//T/9f/0//T/9f/5//z///8AAAAA/v/+//z/AgAEAAYA
CAAFAAQABwAIAAYABwAHAAkACAAIAAkACwALAAoACAAHAAsADgAQABIAEwATABMAEwAQ
ABAADgALAAoADwASABQAEgASABIADwASABIAEwAWABIADgANAA4AEQARAA8ADgAKAAkA
BwAFAAYABQADAAIABAAAAP3/+//+/wIAAwADAAMAAwADAAEA/P/6//j/9f/x//D/7//u
//H/8//1//X/9v/3//v//f/6//j/9//2//b/9f/y//H/8//3//j/+P/2//X/9f/z//T/
9P/1//f/9//3//f/9v/3//n//P/+//z/+v/5//f/9v/z//T/8//z//T/9f/3//b/+P/3
//b/9//4//n/+v/6//n/+P/5//r/+//7//v/+//7//7/AAD////////+//3//v/8//r/
+f/7//r/+f/5//v//P/+//z/+//6//z//P/8//r/+v/9//3//v////3//f/7//j/+v/6
//v//f/6//n/+f/7//v/+//7//v/+//5//n/+//6//n/+P/3//j/+f/5//j/+v/6//j/
9v/6//z//v/8//z/+//7//v/+v/6//v//f////v/9v/8//7//f/8//v/+v/5//v/+//8
//3//f/6//j/9//3//f/+P/5//n/+f/5//f/9v/1//X/9//6//r/+v/6//r/+f/4//j/
9v/4//r//f8EAAYACgAHAAMAAAD//wAAAAABAAUABwAHAAgACAAEAAEA///+/wMABwAE
AAQABAABAPz/+P/4//j/+v/6//v/+//2//H/9v/4//v//P/4//b/9P/y//T/8v/y//L/
+P/5//v/AwAMABEAFgAZABwAJQA4AE4AbwCUAKYAogCNAHAAUgAsABAAAQDq/9H/xP/H
/8n/zv/V/+D/5v/t/+//8f/z//P/7f/v//X/9v/1//X/9v/4//r//P/8//z/+v/2//j/
+f/4//j/+P/5//n/+P/1//n/+v/4//n/+P/1//X/9v/3//n//f/+//3/AgABAP7//f/8
//v/+v/3//b/+v8AAAIAAwAAAP///f/6//r/+v/8//z//f/+/wAAAwACAAAA/v/6////
AAADAAQABQAEAAMAAgD///7/AQACAAYACQALAA8ACQAIAAgACQALAAwADAANABEAFAAW
ABgAFgATABAADQASABYAGAAZABQAFwAYABgAFwAWABUAEQASABIAEwAWABAACgAHAAYA
CgANAA4AEAANAAsACAAFAAgACQAJAAoACwAIAAYABQABAAIAAAD9//7///8AAP//+//6
//n/9//2//b/9v/2//n/+f/5//f/+P/5//3////9//z//P/8//r/+f/2//X/9f/5//r/
+v/4//f/9//1//T/8v/x//H/9v/3//j/+P/4//n/+//8//z//P/9//3//P/5//r/+f/2
//b/9v/3//j//P/9//7/+v/6//r/+v/9////AQAFAAIA///7//f/8//z//b/+P/7////
AwAGAAAA/v/5//T/9//7//z//f/8//3//f/+//z/+//6//z//v/+//z//P/5//f/9v/1
//n//f///wAAAgACAAMABQACAAEAAQADAP7//f/8//v/+//5//n/+//5//n/+f/5//n/
+f/4//b/+v/6//j/9v/8/wAABAAEAP//+//4//X/+P/6//3/AQABAPn/8v/1//j/+//+
//3//////wAA//////z/+v/7//v/+//8//3//f/9//3//f/8//v/+//9/wAAAAAAAP7/
/v/9//z//f/8////AgD//wIAAAAAAAEA///+/////v/+////AwAFAAUABgAGAAUABQAG
AAgACgANAAkACAAIAAUAAAD8//3//v8BAAIA///9//b/7//y//T/9//4//n/+v/7//z/
+v/4//j/+P/0//3///8DAAgACwASABsAIgArAEYAZAB7AIoAjACCAHEAWAA8ABgA+P/j
/87/uf+0/7n/wf/I/9P/3v/m/+3/8//7//n/9f/1//H/8f/0//H/8f/y//T/9v/4//j/
+P/2//b/+v/9//7//v/+///////6//f/+//8//3///////3/+//6//n/+f/4//j/9v/6
//z/+v/6//r/+//8//v//P/7/wAAAQABAAIAAwADAAIAAQAAAAEAAAABAAAAAAABAAAA
AAAAAP7/AgACAAQABAAFAAQAAwACAAQABgAMABAADAALAAkACQAHAAgACgANABAAEgAT
ABUAEgASABEAEAAUABUAFgAXABcAGAAXABUAFAAXABgAGAAYABgAGAAVABMAEAAOAA4A
DgAMAA0AEAAPAA8ADQAMAAwACwAJAAcACwALAAoACgAHAAIA/v/7//n//P/8//v//P/9
//7//f/4//j/+P/3//j/+P/4//j/+P/3//b/8//0//X/+f/7//r/+P/3//b/+f/5//f/
9//1//n/+v/6//j/9f/z/+//8P/w//H/8//2//f/+P/4//P/8//0//T/9v/2//f/9//5
//f/+f/5//j/+P/4//n/+f/8//z//P/8//z//P/8//r/+f/4//n/+f/5//j/9//5//v/
AAAEAAAA///+//z/+//8//r/+P/6//3//f/9//j/9//1//T/9//5//v/AAABAAAA/f/8
//v/+f/4//f/9//5//n/+P/2//T/8//z//b/9//5//3///8BAAMABQAAAPv/+P/3//f/
9//3//f/9//3//b/9P/5//r/+f/4//n/+v/7//j/+P/3//f/9//4//j/+f/7/+//9f/4
//b/9//4//n/+v/4//v//P/+//7//f/5//b/9//3//f/+P/3//X/8//x//P/9P/1//f/
+f/8//z//P/7//r/+P/2//j/9v/4//r/+f/8//r/+v/6//n/+f/7//3//v8AAAUAAwAB
AAAA/v///wEABAAIAAcACQAEAAIAAgD///r/9v/0//L/8v/w//L/8//v/+v/8P/y//X/
9v/0//L/8P/u//D/8P/y//T/+P/1//X/9//+/wcAEgAfAB4AGwAuAFAAaQB+AJAAjgB9
AGgATgAsAAwA/f/s/8//tP+z/8P/0v/b/+b/7P/r/+n/5//l/+X/5//r/+//9P/3//L/
8P/v/+7/8f/y//P/8v/y//j//f8AAPn/9P/w/+v/6//p/+7/8P/y//X/9v/1//T/9P/0
//X/+f/6//n//v/7//b/8//w//L/9P/0//b/9//8//3//f/6//n/9//0//b/+P/8//7/
+v/2//P/8f/1//j/+//8//3//P/9//z//P/8//z//P/8//z/AAACAAIAAwADAAUAAwAE
AAYACQAIAAgABwAHAAYABgAFAAQACgANABAAEwARABAADQAJAAoADwASABQAEQAQAA8A
CwANAAwADAAOAA4ADAANABAAEAAPAAwACgALAAsACgAJAAgABwAFAAQAAwD+//r/9//4
//z//f/9//r/+f/4//X/9//6//3////5//b/8//w//L/8//0//P/9P/1//n/+//7//r/
+v/6//v/+//5//n/9v/5//n/+P/3//X/9P/x//T/9P/1//f/9//3//f/9v/2//f/+f/6
//j/+P/5//n/9//1//f/9//4//r//P////r/+v/3//T/9f/4//v//v/9//3//f////3/
/f/8//v/+//7//7/AAD9//3//f/8//3//v/8//r/+v/9//3//f/7//v/+v/6//f/9//3
//r/+v/4//T/8v/3//n//P//////AQABAAAA/P/4//X/8//3//n//P8BAP3/+//5//f/
9v/1//b/+f/5//n/+f/5//v/+//6//j//f8AAAEAAgADAAIAAQD8//r/+f/5//n/+f/4
//j/+f/1//X/9P/0//v/+v/4//j/+P/4//j/+//8//7//f/9//r/+P/5//n/+f/6//n/
+f/5//n/+f/4//f/9//6//7///8AAP///v/8//r/+P/2//j/+v/8/wIAAwAGAAIA///9
//3//v/+////AwAFAAUABgAGAAIAAQABAAIABgAJAAUABAAEAAEA/P/4//j/+P/6//r/
/v////v/9//3//b/9v/0//X/9v/3//j/+v/4//j/+P/0/+//8//1//r/CQAUABsAJgAz
AEAAVABzAJAAoACeAIcAZgBEABwA/v/1/+b/zf+4/7n/x//U/+X/8P/m/9v/4f/r//H/
9f/1//H/7//u/+3/8P/y//X/+P/4//j/+P/2//H/9P/2//b/+P/6//3////7//f/+v/6
//v//f/9//v/+P/4//j/+f/8//z/+v/+//7//P/8//z/+//6//f/9v/6/wAAAgADAAAA
///9//r/+v/6//z//P/9//7/AAADAAIAAgACAAAA///+/////v8DAAQABQAGAAYABgAK
AAwADgAPAA8AEQALAAoACgALAAkACAAGAAUACQAOABIAFgAVABMAEQAPABIAFAAUABMA
DgARABIAEgAUABYAGAAXABUAFAAUABYAFQASABIAFAASABEADgAMAAkABwAEAAEABAAF
AAUABgAGAAIA///9//3/AAAAAP//AQABAAEA///8//z//P/7//r/+v/6//r/+//7//v/
+f/3//f/+v/7//v/+v/6//r/+v/5//b/9f/0//f/9//2//f/9//4//f/9f/0//T/9f/7
//3///8AAPn/9//2//T/9v/4//v//f////3///////z/+v/4//f/+/8AAAIABAD9//j/
8//u//T/9//6////AQABAAAA///6//n/+//8//3///8BAAIAAQACAAAA/v8AAAMAAwAD
AP///f/6//j/+f/5//n//P/+//7//P/8//z/+//7//v/+v/7//r/+P/6//z///8DAAEA
AQACAAUAAQD///3/+//5//f/9//5//v/+//7//v//f///wAAAAD+//r/9P/u//f//P8B
AAIA///9//z/+//6//z//v/+//7//v/+//z//f/8//z//v////3//P/9//3//f/+//7/
/f/8//v//f/8//v/+//6//z/+//6//z//v///wAAAAD+/wAAAgACAAYABQAGAAYAAwAB
AAEA/f/8//z///8BAAMABgAIAAcABwAIAAoACAAJAAMAAAAEAAMAAAD+//v/+v/7//r/
/v////v/9//3//j/+v/6//f/9v/1//T/9f/0//X/9v/6//3/+//7/wIACwAaACUAMgA9
AEQAVAB1AJIAlgCIAHMAWgAyAAwA9v/j/8j/t/+2/8P/zf/K/9H/4v/q/+3/7//v//X/
+//z/+3/7//w/+3/8P/y//X/+P/7//z//f/8//b/+P/5//j/+f/6//z//f/7//n//v8A
AP3//f/7//f/+//+/wEABQACAAAA/P/+//z/+v/6//r//f/+//3//v/8//7//P/5//r/
+//7//r//f/+/wEAAgD///7//v///wEAAgADAAIABgAGAAgACAAJAAgABwAGAAMAAgAF
AAYABwAJAAoADQALAAwADgARABAADgALAAkADQAQABIAFAAVABUAFQAVABQAFgAWABUA
EgAVABYAFgAWABYAFgATABQAFAAVABgAEgAOAA0ADgANAA0ACwAKAAoACwALAAsADAAL
AAkACAAJAAYABAADAAIABAADAAEAAAD///7/+//8//7/AAABAP///v/9//z/+v/5//j/
9f/z//P/9v/3//r/+v/7//z/+//5//X/8//z//f/+P/4//n/+f/6//n/9//2//b/9//4
//n/+v/6//r/+//9//7/+//4//b/8//1//X/+f/7//j/+P/4//n//P8AAAEAAgD+//7/
/v/+//7//f/8//3/AAABAAEAAQD+//3///8AAAAAAQACAAIAAAAAAP3/+v/7//3//P/7
//r/+//7//z/+//7//v//v8BAAIAAQACAAEA///+//3///8BAAEAAAABAAAAAAABAP//
/f/8//3/+//7//v/+//6//n/+v/9//v/+f/3//X/9//5//r/+v/7//r/9//0//f/+P/5
//b/+f/7//7/AQD9//r/+P/3//f/9/8AAP7//P/6//j/+v/9//7/AAACAAMAAQAAAPr/
9//0//L/9v/3//j/+f/3//b/9f/1//n//P/8//z//v8AAAEAAgD///r/+f/4//r/AAAB
AAQAAgD///3//f/6//r/+////wAAAQADAAQAAQABAAIABAAGAAkABQAEAAcABQABAP7/
+v/4//j/9v/5//v/+P/1//X/9P/0//L/9P/0//T/9P/1//T/9f/2//j/9//3//v/AAAD
AAwAGQAgACkANgBKAGUAhgCgAKIAjQBuAFIAMAASAAEA8P/Z/8j/w//P/9r/3//c/9r/
4f/t/+//7f/x//P/8f/x//D/7f/u//D/8//2//f/+P/5//j/8v/0//X/9P/2//j/+//9
//j/8//1//T/+P/7//z/+//4//j/+P/5//j/+P/2//r/+//6//v//P/8//z/+v/6//j/
/P/8//v//f/9//z/+v/4//j/+v/6//z//P/9/////v/8//r/9v/5//r//f/+/wMABAAF
AAYABAACAAQABAAHAAkACgANAAgACAAJAAsACgAKAAkACQAMAA4ADwAQAA0ACwAJAAcA
CwAQABMAFQASABUAFgAWABcAGAAZABcAFAASABEAEgAPAAwADAAOAA8ADwANAAwACgAJ
AAcABQAIAAkACQAKAAkABAAAAP3//P/+//3/+//9////AQABAAAAAAAAAP///f/8//v/
+v/9//3//f/7//X/8//0//P/9//4//r//P/8//v/+P/3//T/9//3//b/9//3//j/9//1
//T/9P/1//r//f8AAAIA/P/7//v/+v/2//T/8//x//T/9f/6//3//P/8//z//f/7//z/
+v/4//r//P/+/wAA/v/9//z//f/7//v/+v/5//b/9f/3//j/+f/7//3//v/6//r/9//0
//n//f/+//////////7//v/7//n/9//4//7/AAAAAAIA///9//z/+//5//v/+//6//v/
+v/6//v/+f/5//r//f/8//3//v////v/+f/5//v/+//7//v/+//9//3//P/6//r/+v/4
//b//P/+/wAA/v/5//X/8v/v//T/9v/5//3//P/9//3//v/7//n/+P/2//r/+v/7//v/
+P/2//b/9v/2//b/+P/9/wAABAACAP//+f/0//b/9//4//r/+v/5//j/9//5//j/9//3
//f/+v/6//r/+f/4//b/9P/4//j//P8AAP//BAAEAAYAAwD///z/+//9/wAABAALAAYA
AQD9//j/+//9/wAABAAHAAsACAAIAAYAAQD6//T/+P/6//7/AAD///3/9v/v//H/8v/0
//T/9P/0//T/9P/y//D/8P/w//j/+//9////BAALABgAKwAwAC8AQABgAH8AkgCUAIYA
bwBQAC4ACgD2/+n/0v/B/77/wf/D/8D/y//c/+L/5//x//X/8f/p/+f/7f/z//L/8//0
//b/+f/8//r/+P/2//L/8//4//z//v/7//r/+v/5//X/8f/0//T/+P/7//z/+//5//j/
9//3//n/+v/5//7/AAD+//7//v/7//r/9//2//v/AgAFAAcAAwABAP7/+v/7//z///8A
AAAAAAABAAMAAwACAAEA/v8CAAIABAAEAAMAAgABAAAAAwAEAAkADAAMAA0ADQAPAAwA
DAANAA8AEwAUABQAFQAUABQAEwASABUAFQAVABUAGAAaABoAGQAWABkAGgAaABwAHAAc
ABkAFgAUABMAFAATABIAFAAYABgAFwAUABIADQALAAgABQAJAAkACAAIAAgABAABAP//
AQAGAAgACQAGAAMAAAD7//v//P/9//3//f/+////AAABAAEAAQD///7///8DAAUAAgAA
AP///v/9//v/9//1//f/+//8//z/+v/5//n/9//6//z///8DAAMAAQD///z/9//3//j/
+P/8//7/AQADAAAA/f/+//3//v/+//7//////wIAAgACAP///v/9//z//v///wAAAwAE
AAUABQAFAAMAAwAGAAgABgAFAAQAAgACAAIA///8/wAAAwADAAMAAQABAAAAAAD/////
//8CAAYABgAEAAQABAADAAMAAwAFAAcABwAGAAIAAAD//////////wAAAwAEAAUABgAH
AAQAAQAAAAEABAAFAAYABwADAAEA/v/6/wAAAgACAAIAAQAAAP//+v/6//v//f///wIA
CAANAAsABgADAAIAAQAAAP//AQABAAIABQAFAAIAAAD9//3//f/+/wAAAQACAAMAAwAC
AAEAAQACAAQAAwACAAIAAgABAAAAAwACAAUACAAJAA4ADgAQAAwABwADAAEAAwAEAAYA
CwAHAAUABAACAAYACQANABIAEgAVABEAEAANAAkAAwD+/wEAAgAFAAYABAADAP3/9//2
//b/9//2//v//v8BAAQAAQD+//3//P8CAAUA/////woAFQAcACcANABDAFQAZgB/AJgA
ngCOAHMAVgAwABIABgD3/9j/xf/E/8v/1f/e/+P/3v/k//P//f/7//X/9f/3//X/9//+
/wEA//8AAAIABAACAAAA/v/6//j//P///wAAAAAAAAEAAQD+//v///8AAAMABQAFAAMA
AAAAAAAAAQACAAIAAAAEAAQAAgACAAIAAQAAAP3//P///wYACQALAAgABwAFAAIABQAG
AAkACgAIAAYABQAFAAYABgAGAAQACAAIAAoACgAKAAgABgAEAAcACAANABAADgAPAA8A
EQAPABAAEgAVABcAGAAYABkAGAAYABcAFgAZABkAGQAZABoAHAAcABsAGAAbABwAHAAa
ABoAGgAXABkAGAAYABoAGQAWABYAGAAYABcAFAASABIAEQAPAA0AEQARABAAEAAOAAoA
BwAFAAYACgALAAsACAAHAAYAAwD+//7//v/9/wAAAgAEAAYABAADAAIA///9//3/AAAB
AP7//P/7//r/+P/3//T/8//1//v//v8AAAIAAQABAP//AQAAAAAAAQACAAMABAAEAP//
//8AAAAAAgACAAMAAwADAAEAAwADAAAA/v/8//v//f8CAAQABgADAAIAAQAAAAMAAwAD
AAUAAgABAP///f/+////AwAGAAgACQAKAAoACgAKAAcABAAEAAUAAwABAAEAAQAAAAAA
AQADAAUACgAKAAgABAACAAQAAwADAAMABAAHAAgACAAEAAIAAQABAAMAAwAEAAcABQAF
AAUABQAEAAMABAAHAAgACQAKAAsACQAHAAQAAAAEAAQAAgAAAAMABAAFAAIAAQABAAIA
AwAGAAgABwADAAIAAwAEAAUABgAGAAkACgAMAAoACQAFAAIAAQABAAEAAgAEAAUABgAH
AAQAAgAAAP//BAAIAAkACgAHAAYABAACAAUABAAHAAoACwAQABAAEgAPAAsACAAHAAYA
BgAHAAsADAANAA8AEAAPAA8AEAASABYAGQAVABQAEwAPAAkABAAEAAQABgAGAAYABQD/
//n//v8AAAMABAAFAAYABwAIAAUAAgABAAAAAgADAAcADwAWABkAJAAvADIAMQBAAF4A
gQCkALgArgCPAHAAVAA0ABwACQDy/9v/0P/P/9X/2v/j//L//v8BAAMAAwADAAEA///7
//3/AgAFAAYACAALAA4ACQAGAAMA/v/+/wIABQAGAAQABAAFAAUAAwABAAYACAAJAAsA
CwAJAAoACgAKAAsADAAMAAoADgANAAoACQAIAAgACAAGAAYABwAMAA0ADQAPAA8ADgAM
AA4ADgAQABAADgAMAAsACwAMAAwADAAKAA4ADgAQABAAEwAUABUAFgAWABYAGgAcACYA
GQAPAA==
         </WaveFormData>
      </LeadData>
      <LeadData>
         <LeadByteCountTotal>10000</LeadByteCountTotal>
         <LeadTimeOffset>0</LeadTimeOffset>
         <LeadSampleCountTotal>5000</LeadSampleCountTotal>
         <LeadAmplitudeUnitsPerBit>4.88</LeadAmplitudeUnitsPerBit>
         <LeadAmplitudeUnits>��V</LeadAmplitudeUnits>
         <LeadHighLimit>2147483647</LeadHighLimit>
         <LeadLowLimit>268435456</LeadLowLimit>
         <LeadID>II</LeadID>
         <LeadOffsetFirstSample>0</LeadOffsetFirstSample>
         <FirstSampleBaseline>0</FirstSampleBaseline>
         <LeadSampleSize>2</LeadSampleSize>
         <LeadOff>FALSE</LeadOff>
         <BaselineSway>FALSE</BaselineSway>
         <ExcessiveACNoise>FALSE</ExcessiveACNoise>
         <MuscleNoise>FALSE</MuscleNoise>
         <LeadDataCRC32>3879696105</LeadDataCRC32>
         <WaveFormData>
2P/Y/9j/2P/a/9z/3v/g/+D/4P/g/+D/3f/c/9v/2v/e/+D/4v/k/+T/5P/k/+T/5P/k
/+T/5P/m/+b/5v/m/+T/5P/k/+T/6f/s/+//8v/w/+7/7P/q/+//8v/1//j/+//8//3/
/v/9//z/+//6//z//P/8//z//v8AAAIABAAFAAYABwAIAAUABAADAAIAAQAAAP///v//
/wAAAQACAP///v/9//z//P/8//z//P/6//j/9v/0//H/8P/v/+7/7P/q/+j/5v/p/+r/
6//s/+r/6v/q/+r/6v/q/+r/6v/o/+j/6P/o/+j/6P/o/+j/5v/m/+b/5v/m/+b/5v/m
/+f/6P/p/+r/6//s/+3/7v/u/+7/7v/u/+z/7P/s/+z/6//q/+n/6P/p/+r/6//s/+7/
7v/u/+7/7v/u/+7/7v/u/+7/7v/u//D/8P/w//D/8v/y//L/8v/y//L/8v/y//L/8v/y
//L/8P/u/+z/6v/s/+7/8P/y//T/9P/0//T/8v/w/+7/7P/w//L/9P/2//P/8P/t/+r/
6//s/+3/7v/x//L/8//0//H/8P/v/+7/7P/s/+z/7P/q/+r/6v/q/+z/7v/w//L/8P/w
//D/8P/v/+7/7f/s/+7/8P/y//T/8//y//H/8P/y//L/8v/y//H/8P/v/+7/8P/w//D/
8P/v/+7/7f/s/+3/7f/u//D/8P/x//H/8P/u/+//7//t/+7/7//v//D/8P/x//H/8f/1
//r//P///////v/+//3//v///wMABQACAAAA///+/wAAAwACAAMABAAEAAMAAwAGAAcA
BwAHAAsACwAJAAkABwAEAP//+v/7//z//P/4//X/8//x/+//7v/t/+7/6v/l/+b/6P/p
/+j/6P/o/+j/6//r/+v/7P/2//D/5P/e/9r/1v/d/+n/7//w//n/CQAVACcARQBgAHsA
kQCWAJQAkwCUAJAAfQBlAFAANwAeABQADwAGAAgACwACAPn/+P/1//H/7f/x//n/+//2
//L/7v/q/+f/5v/n/+L/4v/i/+H/4P/e/97/4P/g/+H/4//l/+r/6f/n/+X/5P/h/+H/
4v/m/+n/6f/n/+3/7//r/+j/6//r/+r/6f/o/+j/6v/u/+v/7f/t/+3/7P/q/+v/5//k
/+b/5f/l/+X/6P/q/+v/7P/o/+f/5//n/+3/7v/w//L/9f/3//f//P/7//v/+//8//r/
9//5//3//P/5//b/9f/6//v//v8CAAcABwAFAAMACAAMABAAEgAOAA4ADQALAA0ADQAN
AAsADAANAA8AEQARAA8ADQAPAA8ADgAMAAoADAAMAAoACAAHAAYAAAD//wAA/v/9//3/
+//5//f/8v/2//f/+f/5//f/+P/4//b/8v/y//L/8v/y//T/9P/y//L/9f/1//X/9v/2
//X/9f/3//f/9//1//P/8//1//X/9v/3//f/+P/2//b/9v/3//f/+P/3//b/9v/2//b/
9v/4//f/9//2//b/9//5//n/+v/6//r/+//9////AAABAP//+//7//v/+f/1//T/9P/4
//r/+//7//z//f///wAAAAAAAAAAAAD+//3/+//6//n/+P/4//f/+f/6//3/AQD9//v/
+f/4//j/9//3//j/+v/7//z//f/8//r/+f/4//X/9f/1//X/+f/7//v/+f/4//X/+P/4
//b/9P/4//j/+v/5//n/+f/7//z//P/8//z/+v/4//b/9v/3//b/9P/3//b/+f/6//n/
+P/3//T/9v/3//n/+//6//n/+P/4//b/+f/8//7//v/+//7/+v/5//n/+P/3//f/9v/2
//f/9//1//X/+f/6//z/AAD9//v/+f/6/wEAAwAGAAgACAAJAAkACQAFAAYABQADAAUA
CAALAA0AEgARABIAFAARAA8ADgASABMAEwATABUAEQANAAsACgAIAAQAAAAAAAEAAQD9
//3/+//5//f/9//6//3/+//2//P/8//y//D/7//u/+3/7f/w//H/8//0//T/7v/q/+b/
5v/v//f/9f/4/wEAEwApAEEAWwByAIcAkwCgAKoApwCeAIwAZwBNAEgAPQAoABoAEwAK
AAwAEQAIAPv/9v/x//H/7//p/+n/8f/y//L/8v/y//D/8P/y/+7/8f/y//L/8v/v/+7/
7//u/+3/7f/t//D/7P/p/+b/5P/l/+f/6v/w//D/7//s//H/7//r/+j/6//q/+r/6v/q
/+z/7v/y/+//7f/t/+3/7P/u//P/8//0//H/7f/q/+f/7P/w//P/9v/y//H/8f/x//X/
9v/4//r/+v/5//b/+P/2//f/+P/6//v/+f/8/wEAAgD///z/+/8BAAMABwAMABEAEQAP
AA0ADwAQABEAEAAOABAAEQARABAADwAOAAsADQANAA4ADwANAAsACQALAAsACgAIAAYA
CAAKAAoACgAJAAgAAgABAAEA/v/8//v//v///wAA/v/+//3//f/7//r/+v/5//b/8v/y
//L/8v/1//j/+f/4//L/8//x/+//8f/y//L/8//1//X/9f/z//b/9//6//v/+v/5//f/
9v/0//L/8P/v//P/9v/3//j/+P/4//j/+P/6//v//f/+//v/+//8//v/+P/4//j/+f/6
//v/+//7//z/+//+/wEA/v/5//f/9v/6//z//f/9//////8AAAAAAAAAAAAAAAD+//3/
+//6//3/AAAEAAcAAgD8//j/9f/4//n/+v/8//r/+f/5//r//P/9//7////+//z/+//6
//r/+//8//3//f/9//v/9//4//f//P/+//f/9P/3//b/9//3//j/+f/5//r/+v/6//r/
+P/2//T/+P/7//z//P8GAAYAAAD4//b/9//4//n/+v/4//f/9//2//r/+//7//z/+//7
//n/+f/3//T/8v/y//X/9f/1//j//v8BAAUACAAGAAcABwAHAAkADAANAA0ADQAOAA8A
DwATABEAEQASABAADwAPABQAFwAXABcAGQAWABEADgAMAAsACAAFAAYABAADAP7//f/7
//n/9//3//n/+//4//L/8//1//b/9v/0//T/9P/1//P/8//0//T/8v/2//L/7P/s//H/
+/8DAAIAAQAPACMANwBVAHAAgQCPAJwAogCfAJYAjgB5AF8AUgBDACoAGgAXABAACAAH
AAoACQAGAAMA///7//P/7//x//L/9P/2//j/+v/6//z/+P/0//D/6//m/+j/6P/q/+r/
5//n/+f/6v/s/+3/7v/w/+7/7f/t//D/8v/x/+7/8//0//H/7//z//X/9v/3//j/9v/2
//j/8//z//P/8//y/+//7//q/+b/6v/r/+3/7//v//D/8P/w//D/8f/z//X/+f/6//z/
/v/+//3/+v/8//7///8AAAIA///7//z///8EAAMAAgADAAQABQAIAAwADwAPAA0ACwAL
AAwADQAMAAwADgAPAA8AEQATABUAFQAVABUAFgAXABUAEwARABMAFgAWABUAFAARAA4A
CQAEAAkACgAGAAcABgACAP///f///wEAAwACAAUABQAGAAUAAQD+//r/9P/0//T/9P/0
//b/+P/4//b/9f/5//r/+//8//z/+//7//j/9//2//P/9f/3//v//f/7//n/9v/0//b/
+P/6//3//f/+//3//P/+//7//v/+//z/+//7//r/+P/5//v/+//7//z//f////7/////
/////f/7//3///8BAP3//P/8////AAAAAP///////wAAAAACAAIAAgACAAAA///9//z/
//8AAAIAAwAAAP7//v////3//f/9//7//v/9//3//v8AAAEAAgADAAMAAgACAAIA/v/9
//z/+//8//3//P/5//z/+/8AAAIA/P/6//7//v/8//v/+//7//v//P/8//z//f/8//v/
+v///wEAAQAAAP7/+v/6//j/+//8//3//P/5//X/9P/7//7/AAAAAAAAAAD9//3//v/+
//7//f/7//r//v////7////+//z/+//8//3//f/9/wAAAgADAAUABgAEAAUABQAFAAYA
CgAMAA0AEAASABQAFQAZABcAFwAYABgAFwAXABwAHwAfAB8AIQAcABUAEAAMAAsACAAF
AAYACQAJAAUABQABAP///f/9//3////8//b/+P/7//3//v/4//T/8P/t//H/8//2//j/
+P/0//D/8P/0//n/AQADAAAAAQAHABsAOwBXAGoAfwCTAKAApgCnAKQAnACLAHcAZgBN
AC4AHAAZABYAEgARAAwABQAAAP3/+f/5//3//f/3//j/+P/4//j/+P/4//r/9v/0//T/
8//y//L/8v/0//T/8//z//P/9v/z//H/7//u//D/8f/z//j/+v/5//b/+//4//P/7//x
//P/9P/1//b/9P/2//r/9//5//n/+f/4//j/+//5//j/9//1//T/8//1//b/9v/2//b/
9//5//v//f/8//z//P/7//v/+f/8//7///8AAAIAAgD//wEABQAKAAkACAAJAAsACwAN
ABAAEwATABEADwAUABYAGAAYABgAGgAbABsAGwAbABsAGQAaABsAHQAfABsAFQAPAA0A
EQASABIAEgASABIAEAAOABIAEgANAA0ADgAMAAsACwAJAAcABQAAAP7//f/9//v//P/+
/////v/6//r/+v/6//r//P/8//r/+////wAAAQD///7//P/7//3//f/9//v/+//7//3/
/f/9//3//P/8//n/+P/3//f/+//+////AAACAAIAAgACAAEA///+//z/+v/7//3//f/6
//r/+v/7//3///8AAAEAAwABAAMABQAHAAMAAgACAAIAAgABAP///f/9//7//v8DAAQA
BQAGAAQAAQD9//r//f/+/wAAAQAAAP7//v///////////wAA///9//z//P/9//3//f/9
//7//v///wAAAAABAAIAAwAHAAkACQAHAAEA+//7//j/9v/2//z//v8AAP//////////
AAAAAAAA/v/8//r/+P/9///////+//z/+v/8//z///8AAAEAAAD///f/9P/5//z///8C
AP///f/8//r//v//////AAD+//3/+v/5//r/+v/7//7/AAABAAIABgAHAAcACAAIAAoA
CwALAAsADQAQABEAEQAOAA4ADgANABMAEwAVABgAFQATABIAFgAaABsAHAAfABoAFQAS
ABAADwAMAAkACgAMAAsABgAFAAIA///8//v/+f/7//j/8v/z//X/9v/2//b/9v/2//f/
9//3//j/+P/w//L/6v/k/+r/8//1//X/9v///xcAMwBHAFcAbgCLAKMAsACwAKcAmACE
AGsAWQBMADkAKgAkABsAEgASABUAEAALAAQA///9//n/+f/3/+//8P/w//D/8P/y//L/
9P/w//L/8v/x//D/8//0//f/+P/0//P/8v/0//H/7//t/+z/7P/t/+//9P/x/+//6//v
//L/7//t//H/8v/y//L/8v/x//L/9f/x//X/9//5//r/9//5//b/9P/2//X/9f/1//X/
9v/2//b/9f/1//b/9//6//r/+//8//3//f/7//7//P/9//7/AAAAAP3///8DAAgABwAG
AAcACQAJAAsADgARABEADwANAA0ADgAPAA4AEAAUABcAGQAYABcAFgATABIAEQARABEA
EgARABAAEwARABAADgAMAA0ADgANAAwADAAMAAcABwAHAAQAAgABAAAA///+//r//P/7
//v/+f/3//j/+P/2//X/9v/3//j/+v/8//z/+v/3//n/+P/3//n/+v/6//v//P/9//7/
/f/8//v//P/7//r/+f/3//b/9P/0//T/9f/4//r/+v/6//r/+v/6//r/+v/5//n/+P/5
//v//v////3//P/7//v//v////////8BAP//AQADAAEA+//4//b//f8AAAIAAwAFAAUA
BgAGAAYABAACAAAAAgABAP///v/+//7///////7//P/8//3/////////AAAAAP////8A
AAAA///+//3//P/6//n/+P/4//n/+v/7//3///////3/AAD//wQABgD+//r//P/6//r/
+f/5//n/+//8//z//P/8//r/+P/2//f/+f/5//j/+v/4//r/+v/4//j/+P/2//H/9//6
//b/+P/4//j/+P/5//n/+v/6//v/+//6//r/+f/5//f/9//1//T/9P/2//n/+f/5//z/
AgADAAUABgAEAAUABQAFAAIABAAEAAMABAAGAAgACQAMAAsADAAOAA8ADwAQABYAFgAV
ABQAFQAVABEADwAOAAwACAAEAAQAAgABAPz/+//3//P/7//t/+//8//y/+7/7v/v/+//
7v/u/+7/7v/v/+//7//w//D/7v/u/+z/5v/o//H/+f////j/7//7/xcALwBFAFoAcwCN
AJ4ApAClAKIAmgCHAG8AWAA9ACoAIAAZABIAEAARAAgA+f/w//H/8f/x/+//7//z//D/
7v/s/+r/7f/u//H/7v/w//D/7//u/+r/6P/o/+b/4//j/+P/5v/n/+f/5//o/+n/6f/q
/+7/7v/t/+r/7//t/+n/5v/p/+j/6P/o/+j/6//u//P/8f/w/+//7v/s/+//8//y//L/
7v/r/+n/5//s/+7/7//w//H/8f/y//P/9P/y//H/8P/x//H/7//y//X/9//5//z//P/5
//v///8DAAEA//////////8BAAQACQALAAsACwALAAwADQAMAAwADgAPAA8ADwAPAA8A
DQAOAA8AEQATABEADwANAA8AEgASABEAEAAPAA4ACwAIAAwADAAHAAcABgACAP///f/7
//v/+//4//r/+f/5//f/+P/6//v/+v/3//b/9f/0//b/+P/4//b/8v/1//X/9f/3//j/
+P/5//j/9//2//P/8//z//X/9f/1//X/9P/0//T/9P/0//X/+P/6//r/+v/5//j/9//2
//r/+//9//7//f/9//7//f///wAAAQADAAIAAQD///3//f/7//3///8DAAEAAgAEAAMA
AgAAAP3/+//7//z//P8AAAAAAAAAAAIAAQD///7/AAAAAAEAAQAAAP7//v////z/+//6
//r/+//7//z//v///////////wAAAAABAAIA/f/7//n/9//6//3//v/9//z/+f/8//z/
+f/4//3//v/9//v/+v/5//n/+v/6//r//P/8//z//P///wEAAQAAAP3/+v/7//r/+v/6
//r/+P/2//X/9f/1//X/9v/4//r//P/+//v/+//8//z//P/7//n/+P/9//////8BAP//
/P/6//r/+//7//v//v8GAAkADQAQAA4ADQALAAkACwAOAA8ADwAOABAAEgATABMAEQAR
ABIAEwATABQAGgAaABkAGAAZABcAEwARABAADwAMAAkACgAKAAkABAADAP///f/7//v/
/P////3/+P/1//X/9P/y//L/8v/y//P/9P/1//f/+P/0//D/7v/o/+T/7f/7//3/AAAH
AA8AHQA5AFcAcACHAJcAoACqAKkAnACSAIUAbQBSADkAKAAiACcAJgAWAAMA/v8BAAQA
AwD9//P/8f/1//P/8v/y//L/8v/w//D/8v/u//D/8P/v/+7/8P/w//L/8v/v/+//7//y
//L/8f/w//D/7P/r/+v/7v/x//H/7//1//P/7//s/+//8v/y//L/8v/0//b/+v/3//L/
7//s/+j/7P/x//H/8v/z//P/9P/1//b/9v/1//T/8P/v/+//7//0//b/+f/8//v/+//5
//z//P/9//7/AAABAP//AgAHAAQA///6//f//v8BAAYADAAPAA8ADQALAAwADgAQABAA
EAASABMAEwATABMAEwARABMAEwAUABUAFQATABEAEwASABAADQAKAAoACgAIAAYACQAK
AAYABwAEAAAA/f/7//3///8BAAAA///9//z/+f/6//z//f/8//j/+P/4//j/9v/4//j/
9v/0//f/9//3//r/+v/5//n/9//3//f/9f/0//P/9P/z//T/9f/1//b/9v/2//b/9//4
//r/+v/6//r/+v/6//r//P/7//v/+v/6//v//f/9//v/+v/5//n//f///wAAAQD9//f/
9f/z//j/9//5//z//f/+//7//f/7//v//P/8//z//P/8//z/AAABAAEAAgAAAAAAAQAB
APz/+P/2//X/9v/3//j/+v/4//f/9//4//r/+//8//3//P/6//n/+P/5//v//f///wMA
BQAFAAMAAAD7//z/+v/2//T/+P/4//n/+f/6//v//v8AAAEAAgD9//j/8//u//X/+f/7
//z//P/6//z//P/4//b/+P/6//r/+v/6//n/+f/6//r//f/9//z//P///////f/9//z/
+v/5//r/+v/5//j/+v8AAAEAAwAEAAQABQAFAAUABgAKAAwADQAMAA4AEAARABEADwAP
ABAAEAAPAA8AFAAWABcAGAAbABkAFQATABIADQAIAAMAAgACAAEA/P/7//z/+//6//v/
+v/7//f/8P/y//P/8//y//L/8v/y//P/8P/v/+//7v/w//L/6v/k/+b/7//3//3/AAAL
ABcAJwBHAGcAfgCTAKEApACgAJsAlgCGAHEAXQBMAD0AKgAWAAsAEAAWABUADgAFAP7/
+//1/+v/6//v/+3/7f/u/+//8P/x//L/9f/y/+//7v/s/+r/6//s/+//8P/u/+//8P/0
//T/8//y//L/8f/x//L/9v/1//P/7//z//P/7//s/+//7v/u/+7/7v/u//D/9P/x//D/
7//u/+z/7v/z//P/9P/1//X/9v/3//f/+P/4//j/+P/5//v//f/9//r/+P/2//j/+f/4
//z//P/9//7/AAD+//v//f8BAAUAAwABAAEABgAHAAoADgAQAA8ADAAJAA0AEAATABQA
EwAUABQAEwAWABcAGAAXABQAEwATABMAEQAPAA0ADwARABAADgAMAA4ADgAMAAoADAAM
AAcABwAJAAYABAADAAEAAQABAP7//P/7//v/+f/6//z//f/8//z//v8AAAIA/f/8//n/
9P/z//f/+P/5//v//P/8//3/+//5//f/8//0//X/+P/5//r/+//7//z//v/+//7/////
/wAA///+//7//v/+//7/+//5//j/9v/3//n//P/9//z//P/8//3///8BAAIAAwACAP//
AAABAAIA/////wAAAQACAAIAAQD/////AAAAAAAAAAAAAAAAAAD///3//P/+//7/////
//z/+v/6//v//v///wAAAgADAAMABAAGAAQAAQD+//v//f/+/wAAAgABAAEAAQABAAIA
AwACAP///f/5//v/+v/4//b/+v/6//r/+f/5//n/+//8//z//P/+//z/+v/4//j/+f/4
//b/+v/6//7/AAD+//7//v/8//n/9//8//r/+v/6//r/+v/7//3//v8AAAEAAQACAP7/
+//2//P/9v/2//f/+v/6//n/+P/6/wIABQAJAAwADgAPAA8ADwALAAwACwAJAAsADgAR
ABMAEwARABEAEgAUABMAEwAYABsAGwAbAB0AGwAXABUAFAAQAAwACAAIAAkACQAFAAUA
AAD9//r/+f/6//3/+//2//T/9f/1//T/9P/0//T/9f/3//f/+P/4//b/8P/u//L/7v/t
//X/+//8//3/CQAbADMATwBsAH8AjQCaAKIApwCoAKQAkwB7AGQATwA+ADQAJwAWAAwA
DQAQAAcA/v/9//v/9//3//n/9f/2//b/9v/2//j/+P/6//b/9P/0//P/8v/0//T/9v/2
//L/8f/w//L/9f/1//X/9v/y//H/8f/0//b/9f/y//f/+f/1//L/9f/2//b/9v/2//P/
9P/3//P/9f/1//X/9P/0//f/9f/0//b/9f/1//X/9f/2//b/9v/2//f/+f/7/wAAAAAB
AAIAAgABAP7/AAABAAMABQAIAAcAAwAEAAcACQAHAAUABQAKAAsADgASABEADwALAAcA
DAAQABQAFgAZABwAHgAfAB8AHwAfAB0AHAAbABsAGwAeAB0AHAAfAB0AGgAWABIAFAAU
ABIAEAAUABYAEwAVABIADgALAAkABwAHAAcABAAEAAMAAwABAAQABgAHAAYAAQAAAP//
/v/9//7//f/6//r//f/9//3//v/+//3//f/////////9//z/+//8//v/+f/5//j/+P/7
//z//f///wEABAAFAAYAAwACAAEAAAD9//v/+v/4//n/+//+////AQACAAMABQAEAAMA
AQD//wIAAwAIAA0ACgAFAAMAAgACAAIAAQD//wEAAQACAAIABAAEAAQABAAGAAUAAwAC
AAAAAAABAAEAAQAAAAEAAwAFAAUABQAGAAQAAwADAAQAAgABAAAA//8AAAAAAQACAP//
////////BAAHAAgABwADAP//AQAAAP///v8DAAQAAQD///7//f8BAAIAAgACAAAA/v/8
//r//v8BAAIAAgD+//r/+v/4//n/+v/7//r/+//9/wAAAwACAAEAAAAAAP7///8AAAAA
9//8//7//v/+//7///8BAAQABgACAP//+//4//v//f/9////AQAAAAAAAgACAAEAAAAC
AAMAAwAEAAQABAAFAAUABQAHAAwADwARABIAFAAWABcAFwAVABUAFgAXABcAGAAeABoA
FwAUABMAFAARABAAEAAPAAwACQAKAAkABwABAP//AAD///7////+////+//0//T/9f/1
//T/8v/y//L/8//1//X/9v/2//j/8v/u/+z/7v/1/wMADwAKAP//DwAvAEsAYQB4AI0A
mQCgAKQAnwCWAIYAdQBnAFgAQQAqABYAEQAUABAADQAMAAcAAAD7//f/9f/z//f/9f/x
//D/7//u/+//8P/z//D/9P/2//f/+P/1//T/9f/0/+7/7f/s/+7/7//v/+//8P/v/+//
8P/0//L/8f/u//P/9f/x/+7/8f/x//D/7//u/+//8v/3//X/8v/x//D/7v/v//P/8v/y
//P/8//0//X/9v/2//X/9P/y//H/8f/x//H/8P/w//D/9P/3//j//v/8//3//v8AAP//
+//8////BAADAAIAAwAEAAUACAAMAA4ADQAKAAcACwAOABEAEgAQABIAEwATABEAEQAR
AA8AEQARABIAEwAVABMAEQATABIAEAANAAoACgAKAAgABgAFAAQA/v/9//7//P/7//v/
/f///wEAAAD8//n/9//z//X/9v/2//T/8v/y//L/8v/0//b/9v/0//X/+f/6//v/+P/2
//P/8f/x//H/8f/v/+//7//x//H/8v/z//P/9P/2//j/+v/9//j/9v/y/+7/7//w//H/
8v/1//X/9v/2//T/9f/3//f/9P/0//T/9f/4//n/+f/5//j/9f/2//f/9//z//L/8v/3
//r//P/9//v/+//8//z/+//6//n/+P/7//v/+v/6//j/9v/1//P/9f/0//X/9//2//X/
9P/0//f/9//4//r/+f/5//n/+f/4//b/9f/0//P/8//z//P/9P/1//T/8f/z//H/9f/2
//L/8P/0//T/9f/1//b/9//1//T/8v/w//T/9P/0//T/8v/x/+7/6v/r/+r/7f/u/+7/
+P/+//z/+v/3//b/9f/0//L/8f/x//D/8//z//L/8v/x//H/7//v//D/8P/x//T/9v/3
//j//P/9//v/+v/4//n/+//8//3/AAAEAAYABwAGAAgACgALAAwACQAIAAgACAAHAAcA
DAALAAsACwANAA4ACwAKAAoACAAEAAAAAAD+//3/+P/3//P/8f/v/+//8f/z//D/6v/p
/+n/6P/m/+r/7P/u//H/8P/v/+//7v/y/+7/4P/a/+L/6//t//P/AAAJABMAIwA5AFUA
cACHAJcAoACcAJkAlgCEAGsAVwBEADEAKAAgAA8AAAD8/wEABAD7//D/7//x/+v/5//t
//H/7v/u/+7/7v/t/+z/7f/o/+j/6P/n/+b/6f/q/+3/7v/p/+n/6f/s/+z/6//q/+r/
6f/p/+r/7v/r/+n/5f/p/+z/6f/n/+v/7P/s/+z/7P/q/+z/8P/t/+//7//v/+7/7v/x
/+//7v/w/+//7//v/+//8P/w//D/7f/t/+7/7//y//L/8//0//f/+f/5//7/+//5//f/
9v/7//v/AAAHAAcABQADAAMABAAFAAgADAANAA0ACwAJAAwADgAQABAAEgAUABUAFQAS
ABEAEAANABAAEQATABUAFgAVABQAFwATABAADAAIAAsADAALAAoACwAKAAQAAwAGAAQA
AwADAAMAAwADAAAA/f/7//r/9//3//j/+P/2//f/+P/5//r/+P/6//r/+P/z//X/9P/z
//L/8v/x//H/8f/x//H/7//w//H/9P/1//j/+f/5//r/+f/4//f/9//4//r/+v/6//v/
/P/9//7/+//5//j/9v/5//v//v////z/+v/4//f/+f/7//z//f////3///8BAP7/+f/3
//b//P/+////////////AAAAAAAAAAAAAAAABAAFAAUABgACAP7/+//3//j/+P/6//3/
/v///wAAAgABAP///v/+/wEAAQABAAEA///+//7//v/7//v/+//7////AQABAP//AAD9
/wAAAAD+//z/AAAAAP///f/8//v///8AAAAAAAAAAP7//P/6//z//f/8//r//f/8////
AAD8//7//P/4//r//P/+/wAAAgAAAP/////+/wEAAQAAAAAA//////3//f////7//v8A
AAAA///+/wAAAgADAAUABgAHAAkACgALAAwAEAASABMAFAAWABgAGQAZABcAFwAYABcA
FQAUABgAGgAbABwAHwAcABcAFAASABIADgAKAAoACAAHAAIAAQD9//v/+f/5//j/+f/1
/+7/8f/1//j/+v/6//r/+v/7//r/+f/5//j/9v/0//L/9P/0//n/AwAHAAIA+/8FAB8A
NwBZAHwAkQCZAKQAsgC1ALAAmgCBAHEAXgBDACoAIgAbABIADgANAAYABwAKAAcAAQD5
//P/9f/3//b/9v/2//b/9f/0//X/8P/x//L/8v/y/+//7v/v/+7/7P/t/+7/8v/y//H/
8P/w//P/9f/4//7//P/5//T/9//1/+//6v/r//D/8v/0//b/9P/0//b/8f/1//f/+f/6
//f/+f/2//T/9P/z//P/8//1//b/9v/2//X/9f/2//f//f/+/wAAAgABAAEA//8CAAwA
BQD6/w==
         </WaveFormData>
      </LeadData>
      <LeadData>
         <LeadByteCountTotal>10000</LeadByteCountTotal>
         <LeadTimeOffset>0</LeadTimeOffset>
         <LeadSampleCountTotal>5000</LeadSampleCountTotal>
         <LeadAmplitudeUnitsPerBit>4.88</LeadAmplitudeUnitsPerBit>
         <LeadAmplitudeUnits>��V</LeadAmplitudeUnits>
         <LeadHighLimit>2147483647</LeadHighLimit>
         <LeadLowLimit>268435456</LeadLowLimit>
         <LeadID>V1</LeadID>
         <LeadOffsetFirstSample>0</LeadOffsetFirstSample>
         <FirstSampleBaseline>0</FirstSampleBaseline>
         <LeadSampleSize>2</LeadSampleSize>
         <LeadOff>FALSE</LeadOff>
         <BaselineSway>FALSE</BaselineSway>
         <ExcessiveACNoise>FALSE</ExcessiveACNoise>
         <MuscleNoise>FALSE</MuscleNoise>
         <LeadDataCRC32>1045154406</LeadDataCRC32>
         <WaveFormData>
DgAOAA4ADgAOAA4ADgAOABAAEAAQABAAEgASABIAEgAUABQAFAAUABYAFgAWABYAFAAU
ABQAFAAWABYAFgAWABYAFgAWABYAFwAYABkAGgAYABgAGAAYABkAGgAbABwAHAAcABwA
HAAbABoAGQAYABkAGgAbABwAGgAaABoAGgAaABoAGgAaABcAFgAVABQAFAAUABQAFAAS
ABIAEgASABIAEgASABIAEgASABIAEgAQAA4ADAAKAAoACgAKAAoACQAIAAcABgAIAAgA
CAAIAAoACgAKAAoACgAKAAoACgAJAAgABwAGAAYABgAGAAYACAAIAAgACAAGAAYABgAG
AAgACAAIAAgACgAKAAoACgAJAAgABwAGAAYABgAGAAYACAAIAAgACAAHAAYABQAEAAYA
BgAGAAYABgAGAAYABgAGAAYABgAGAAgACAAIAAgABwAGAAUABAAGAAYABgAGAAQABAAE
AAQAAgACAAIAAgADAAQABQAGAAYABgAGAAYABAAEAAQABAAGAAYABgAGAAYABgAGAAYA
CAAIAAgACAAGAAYABgAGAAYABgAGAAYABgAGAAYABgAIAAgACAAIAAgACAAIAAgABgAG
AAYABgAIAAgACAAIAAoACgAKAAoACQAIAAcABgAIAAgACAAIAAgACAAIAAgACgAKAAoA
CgAIAAgACAAIAAYABgAGAAYABwAHAAcABwAJAAkACQAJAAcABgAGAAYACAAIAAkACwAM
AA0ADwAQABMAFAAVABUAFQAVABYAFgAUABQAFAAUABUAFAARAA8ADQANAAkABwAFAAUA
AgABAAMAAQD+//3//v/8//r//P/6//z///8BAAEAAgACAAQABAAEAAUABQACAAIAAgAC
AAUABgAHAAcABgAFAAQABAAEAAUACAANABUAIAAqADgARwBRAE0APwAxAB4A/f/b/8H/
qv+S/4f/jf+Q/4X/gv+M/5b/nP+j/63/sv+6/8b/0//b/+X/7//0//f/+/8CAAYABwAG
AAYABwAHAAcACQAJAAkABwAIAAkACgAMAAsACwALAAsACwAMAAwADAAMAA0ADQAOAA4A
DgAOABAAEAAQABIAEgASABEAEQAQABAADwAPABEAEgASABQAFAAUABQAFAATABIAEQAR
ABMAEwATABMAFgAWABYAFwAVABYAFgAWABYAFwAXABgAGgAaABoAHAAcAB0AHgAeAB0A
HQAdAB0AHQAdAB0AHQAeAB8AHwAfAB8AIAAgAB4AIAAhACEAIAAfAB4AHQAcABwAHAAb
ABsAGwAbABoAGgAYABgAGAAYABgAFgAWABUAFAASAA4ADQAPAA8ADwAPAA0ACwAJAAkA
BwAHAAcABwAHAAkACQAIAAgACAAIAAYABgAGAAYABgADAAMABAAEAAYABgAHAAcABAAD
AAMABAAGAAYABAAEAAcABwAHAAcACQAIAAgACQAIAAcABgAFAAUABAADAAMABQAEAAQA
BAAEAAUABQAFAAQABAAFAAUAAwABAAEAAgADAAIABQAGAAYABgAGAAYABwAHAAYABgAE
AAQABAAEAAQABAAEAAQABgAGAAYABgAFAAUABAACAAQABAADAAMABQAFAAUABQAFAAUA
BQAFAAQABAAEAAQAAwADAAMAAwADAAQABAAEAAQABAAEAAQABgAGAAYABgAHAAcACAAI
AAUABAADAAMABQADAAUABQAFAAUABQAEAAQABAAEAAQAAgADAAMAAwAFAAUABQAFAAMA
AgACAAMAAQABAAEAAQACAAMABAAFAAMAAgACAAMABAAFAAYAAwACAAEAAQABAAEAAQAB
AAMAAwADAAMAAgACAAIAAgACAAMABQAIAAkACwAMAA0ADQANAAwACwANAA4ADgAOAA8A
EAARABEADwALAAgABwAJAAUAAwABAP///P/7//v/+f/2//X/9P/0//L/9P/0//b/+f/7
//3//P/8//7//v/+///////+//7//v/+//7///8AAAAAAQAAAP////8AAAEABAALABcA
IgAoAC4AOQBBADsAMQAlAA4A8f/V/7//rP+c/5v/o/+k/6P/pP+q/7D/sv+1/7n/uP+4
/8T/0//d/+P/6f/w//X/9//8/wAA/////wAAAgADAAEAAwADAAMABQAGAAcACAAKAAkA
CQAJAAgABwAHAAYABgAGAAcABwAIAAgACAAIAAgACAAIAAoADAAMAAsACwAKAAoACQAJ
AAkACgAKAAwADgAOAA4ADgAMAAwADAANAA0ADQANAA0AEAAQABAAEQAPABAAEAAQABAA
EQARABIAEQAQAA8AEAARABMAFQAWABcAFwAXABcAFQAVABUAFQAWABcAFwAXABkAGgAa
ABgAGAAZABkAGAAXABYAFQAUABMAFAAUABUAEgARAA8ADgAOAA4ADgAOABEAEAARABEA
EAAOAAoACQAJAAkACQAJAAoACQAIAAkABwAHAAcABwADAAUABQAEAAYABgAGAAQAAgAC
AAIAAgAEAAUABwAIAAUABAAEAAMAAgABAAEAAgADAAQAAwAEAAUABQAFAAUABAACAAEA
AQABAAEAAQABAAQABAAEAAUAAwACAAIAAgAEAAUABQAFAAQABAAFAAUABQADAAMABAAE
AAIABAAEAAIAAgACAAIAAwADAAIAAgAEAAQABAAEAAMAAgABAAAAAgACAAIAAgACAAMA
AwACAAQABAADAAMAAgABAAAA//8AAAEAAgADAAIAAgACAAIAAwADAAMAAwABAAIAAgAC
AAQABAAEAAQAAgACAAIAAgACAAMABQAGAAMAAgABAAEAAQD//wEAAQABAAEAAQAAAAAA
AAAAAAAAAQADAAQABQAFAAUAAwD///7///8AAAEAAgACAAIAAgADAAEAAQABAAEAAQAB
AAEAAQD+//7//v/+//7///8BAAQABwAJAAoACwALAAsACgAJAAwADgAPABAADgAOAA4A
DQAMAAkABwAHAAYAAQD+//v//v/8//z//f/6//b/9P/y/+7/7P/u/+7/8P/z//X/9//6
//r//P/8//z//f/9//z//P/8//z//P/6//r/+f/5//v/+//8//7///8EAAkAEwAaACIA
LgA9AEMAPwAzACMAEgD3/9n/v/+s/5b/h/+L/5T/k/+Q/5b/oP+k/6v/sf+0/7L/vP/L
/9f/3//l/+r/8f/1//j//P/9//3//v8AAAEAAQADAAMAAwAAAAAAAAAAAAEAAQACAAMA
AwADAAQABAAEAAQABQAFAAYABgAGAAYACAAIAAgACgAKAAoACQAJAAoACgAJAAkACQAK
AAoADAAKAAoACgAKAAkACAAHAAcACQAJAAkACQALAAwADQAPAA8AEAAQABAAEAARABEA
EgAQABAAEAASABQAFQAWABYAEwATABMAEwAVABUAFQAVABgAGQAZABkAGQAaABoAGAAW
ABcAFwAWABQAFAAUABQAFAAUABMAEwAVABUAFAAUABAAEAAQABAAEgAQABAADwANAAwA
CQAJAAkACQAJAAkACwAJAAcABwAHAAcABwAHAAUABwAHAAYABQAEAAMAAAACAAIAAgAC
AP////8AAAAAAQACAAQABQAEAAMAAwAEAAIAAgAAAAAAAQABAAEAAQABAAAAAAABAAEA
AQABAAEABAAEAAQABQADAAIAAgACAAIAAwADAAMAAAAAAAEAAQADAAEAAQACAAAA/v8A
AAAAAgACAAIAAgABAAEAAAAAAAIAAgACAAIABAAEAAQABAADAAIAAQAAAAIAAwADAAIA
AAAAAP////8BAAEAAQABAAEAAQABAAEAAAAAAAAAAAABAAEAAQABAAAAAAD///7/AAAA
AAAAAAAAAAAAAAAAAAEAAQACAAIAAAAAAAAAAQADAAEAAwADAAMAAwADAAIAAAAAAAAA
AAAAAAEAAQABAAMAAwADAAMAAQAAAAAAAQADAAEAAQADAAQABAAEAAQABAACAAIAAgAD
AAMAAwADAAMAAwADAAMAAwAAAAAAAAAAAAAAAQADAAYABwAJAAoACwAOAA8ADwAPAA8A
EAAQABAAEQASABMAEwARAA0ACgAJAAsABwAFAAMAAQD+//3//f/6//b/9P/y//D/7v/w
//D/8v/1//f/+f/8//z//v/+//7///////7/AAAAAAAAAAD9//z/+v/5//r/+//9/wAA
//8EAAkAEQAeACgAMgBBAE0ASQA7ACsAGgD//93/v/+q/5L/g/+F/4j/e/9y/37/jv+W
/5//p/+s/7T/wP/L/9P/2//j/+b/6f/x//j//P/9////AAACAAMAAwAFAAUABQADAAQA
BQAGAAQAAwADAAMABAAFAAcACAAGAAYABwAHAAkACgALAAwACgAKAAoADAAMAAwACwAL
AAoACgAJAAkACgAMAA0AEAAQABAAEAAQAA4ADgAOAA8AEQARABEAEQARABAADwAPABAA
EgATABQAEwATABIAEgAUABQAFAAWABYAFwAYABgAFgAVABQAEwAUABUAFgAXABoAGwAb
ABsAGQAaABoAGAAYABkAGQAYABgAGAAYABgAFAAUABMAEwAUABUAFQAWABEAEAAPAA4A
DgAMAAwACwAMAAwACgALAAkACQAJAAkACwAJAAcABwAEAAMAAgABAAAAAwAEAAQAAgAC
AAIAAAACAAIAAgACAP////8AAAAAAgACAAMAAwACAAEAAQACAAIAAgAAAAAAAQABAAEA
AQAAAP7//f/9/////////////v/+//7///8AAAAAAQACAAEAAQAAAP//AQACAAQABQAC
AP///v/+/////v8BAAIAAgACAAIAAgABAAEAAAAAAP7//v/+//7//v/+//7//v///wAA
AQACAAAAAQABAAAAAAAAAP////8BAAEAAQABAAEAAQABAAEAAgACAAIAAgAAAP///v/9
//7/AAABAAIAAgACAAIAAgACAAIAAgACAP////8AAAAAAAAAAAAAAQABAP//AQABAAEA
AQABAAAAAAAAAAAAAAD+//////////3//f/9//3//v/+////AQABAP//+P/3//b/9f/0
//L/8v/y//P/8//z//P/8//1//X/9f/1//L/8v/y//L/8P/x//P/9v/5//v//P/9//z/
/f/9//3//f/+//7//v/8//z//P/7//z/+f/3//f/+P/1//T/8//y/+7/7P/r/+v/6P/n
/+b/4v/g/+L/4v/m/+n/6//t//D/8P/y//L/8f/x//D/7v/w//D/8P/w//D/8P/v/+//
8f/x//L/9P/1//r//f8HABIAGgAiADEANwAxACUAHQAKAOv/zf+5/6j/kv+J/5P/mv+Z
/5z/pP+q/6z/r/+x/7D/rP+2/8f/0//b/+P/6P/t/+//9P/0//P/8//0//b/9//3//n/
+f/5//v//P/9//7//v/9//3//f/9//3//v/+//7//v///////v/+//7//v/7//r/+f/6
//z//P/7//v//v/+//3//f/9//7//v8AAAAAAAAAAAAA/v/+//7///8BAAEAAQABAAIA
AgACAAMAAQACAAIAAgAEAAUABQAGAAgACAAIAAoACAAJAAoACgAJAAkACQAJAAsACwAL
AAsACgALAAsACwALAAwADAAKAAgACQAJAAgACgAKAAoACgAIAAgABwAHAAcABwAGAAYA
BAAEAAQABAAEAAIAAgABAAMAAgD///////////////////3/+//7//n/+f/5//n/+P/7
//z//P/7//r/+f/2//b/9v/2//b/+P/5//v//P/6//r/+//7//r/+f/5//r//P/8//r/
+v/7//v/+//7//v/+v/6//v/+//7//v/+//8//z//P/9//3//P/8//z//P/9//3//f/+
//7///////3/+//7//z//v/8//7//v/+//7//v/+//3//f/8//z//P/8//z//P/+//7/
/v/+//7//v/+//7//P/9//3//P/+//7//f/9//v/+//7//v//v///wAAAQABAAAA///+
//3//f/9//3//f/+//7//v/8//z//P/8//7//v/+//7//v///wEAAgABAAAA////////
/f///////////////v8AAAAAAAAAAAAAAQABAAEAAQABAAEAAQABAAAAAAABAP//AQAF
AAQAAwACAAEAAAACAAIAAgADAAMAAwADAAMAAQABAAEAAQD+//7//v/+/wAAAQADAAYA
BwAJAAoACwAMAA0ADQANAA0ADgAOAA4ADgAOAA4ADQAOAAsACQAJAAkABQADAAEAAQD+
//3//f/9//r/+f/4//P/8P/x//D/8//3//r//f/8//z//v/+/wAAAQABAAAAAAAAAAAA
AAD+//7//f/9//////8AAAIAAwAGAAsAEQAaACYANABDAEsARwA5ADEAHgD7/9n/wf+s
/5T/hf+J/4z/hf9+/4j/lP+c/5//p/+u/7T/vv/P/9n/3//l/+z/8f/3//r//v8DAAIA
AgADAAMABQAHAAcABwAIAAoADAAOAAsACQAIAAcACQAJAAoACgAKAAoACwALAAwADAAM
AAwADAAMAAwADgAOAA4ADQANABAAEAAPAA8ADQAOAA4AEAAQABAAEAAQABIAEgASABMA
EQARABEAEQAQABAAEAARABMAFAAUABQAFgAXABcAGAAWABYAFgAYABoAGwAcABwAHQAd
AB0AHQAbABsAGwAbABwAHQAdAB0AHgAgACEAIAAfAB8AHgAcABwAHAAcABwAGgAaABkA
GQAXABcAFgAWABYAFgAWABYAGAAWABYAFQAVABQAEQARAA8ADwAPAA8ADgALAAgABwAJ
AAkACQAJAAcACQAJAAgACAAIAAgABgAGAAYABgAGAAMAAwAEAAQABQAGAAgACQAKAAkA
CQAKAAoACgAIAAgACAAHAAYABQADAAIAAgADAAUABQAFAAUACAAIAAgACQAHAAYABgAG
AAYABwAHAAcABAAEAAUABQAGAAUABgAIAAYABAAGAAYABgAGAAYABgAJAAkACAAIAAgA
CAAIAAgACAAIAAgACAAGAAYABgAGAAYABwAHAAYABgAGAAUABQAHAAcABwAHAAUABQAF
AAUABAAEAAQABAAFAAUABQAFAAcACAAIAAgABwAGAAUABAAGAAYABgAGAAMAAwAEAAQA
BAAEAAQABQAHAAUABwAHAAkACQAJAAgACAAIAAgACAAGAAcABwAHAAUABQAFAAUABgAG
AAcACQAIAAcABgAFAAUABAAGAAYABgAGAAgACAAIAAkACAAHAAYABQAFAAUABQAFAAYA
BgAGAAYABAAFAAcACgANAA8AEAARAA8ADwAOAA0ADQAOAA4ADgAOAA4ADgANAAoABwAF
AAUABQABAP///f/+//z//P/9//r/9v/0//L/7v/s/+7/7v/y//X/9//5//r/+v/8//z/
/v///////v/9//z/+//6//z//P/7//v/+//7//z//v///wIABwAPABgAJAAuADkAQwBD
ADUAJwAUAPf/1//B/6z/lv+H/4n/jv+N/5D/mP+e/6D/p/+v/7T/uv/C/8v/0//b/+X/
7P/v//P/9v/6//3//f/+/wAAAQABAAMAAwADAAMABAAFAAYABgAFAAUABQADAAMABAAE
AAUABgAIAAkADAAMAAwADAAKAAoACgAMAAoACgAJAAkACAAIAAcABwAIAAoACwAOAAwA
DAAMAAwACgAKAAoACwAMAA0ADgAPABAAEAAQABEAEAAQAA8ADgAQABEAEQASABQAFAAU
ABYAFQAVABUAFAAUABUAFgAXABYAFQAUABMAFgAXABcAFwAXABgAGAAWABQAFQAVABQA
FgAWABYAFgAUABQAEwATABMAEwASABIAEAAQABAAEAAOAAwADAALAA0ADAAJAAkABwAH
AAcABwAJAAcABQAFAAMAAwADAAMAAwAFAAUABAAEAAQABAACAAIAAgACAAIAAwADAAQA
BAADAAIAAgABAAIAAQABAAIAAAAAAP7//v///////////////v/+////AQABAAEAAQAB
AAAA/////wEAAAAAAAAAAAABAAEAAQACAAIAAwADAAEA/////wAAAAD+/wAAAAD+//7/
/v/+///////+//7///8AAAEAAgABAAAA///+//7//v/+//7/AAABAAEAAAAAAAAA////
//3//f/9//3//f/9//3//f/+//7//v/+//v/+//7//v//f/+//7//v8AAAAAAAAAAAAA
AAAAAAAA/v/9//3//P/9//7///8BAP///f///////////////v/8//z//P/8//7/////
//////////////8BAAAA/v/+//7//v/+/wAAAAAAAAEA//////////////////////7/
/v/+//7//v///wEABAAFAAcACAAJAAwADQANAA0ACwAMAAwADAAMAAwADAALAAgABQAD
AAMABQABAP///f/9//r/+f/5//f/9P/z//L/8P/u//D/8P/0//f/+f/7//z//P/+//7/
/v///////v/+//7//v/+//7//v/9//3/+//7//z//v8FAAgACwARABoAJAAwAD8ARwA/
ADEAHwAMAPP/1f+9/6r/mP+R/53/ov+f/6L/rP+w/7L/t/+5/7L/sv/A/8//2f/h/+n/
8v/3//f/+v/+//3//f/+/wAAAQABAAMAAwADAAMABAAFAAYABgAFAAUABQAHAAcACAAI
AAYABgAHAAcACAAIAAgACAAIAAgACAAKAAoACgAJAAkADAAMAAsACwAJAAoACgAMAAsA
CgAJAAgACwAMAA0ADwANAA0ADQANAA4ADgAOAA8AEQASABIAEgAQABEAEQASABIAEgAS
ABQAFAAVABYAFgAVABUAFQAVABUAFQAVABUAGAAZABkAGQAXABgAGAAWABYAFwAXABYA
FgAWABYAFgAWABYAFQAVABUAFQAUABQAEAAQABAAEAAQAA4ADgANAA0ADAAJAAkACwAL
AAsACwALAAkABwAHAAkACQAJAAkABgAHAAYABAAFAAYABwAGAAYABgAGAAYABAADAAMA
AgAEAAQABQAFAAYABQAFAAYABgAGAAQABAADAAMAAwADAAUABAAEAAUAAwADAAMAAwAG
AAYABgAHAAYABAADAAIAAgADAAMAAwAEAAQABQAFAAUAAwADAAQABgAEAAYABgAEAAQA
BAAEAAUABQAEAAQAAgACAAIAAgADAAQABQAGAAQABAAEAAQAAgADAAMAAgACAAIAAQAB
AAMAAwADAAMAAQABAAEAAQAEAAQABAAEAAEAAQABAAEAAwAEAAQABAAEAAQABAAEAAQA
BAAEAAQAAwADAAQABAAEAAQABAAFAAMAAQADAAMAAQABAAEAAAABAAIAAwAEAAQABQAF
AAUABQAFAAUABQAFAAQABAAFAAUAAQACAAQABAAEAAQABAAEAAQABQAHAAcABwAHAAYA
BQAEAAMABAAEAAQABAAEAAUABwAKAAkACwAMAA0AEAARABEAEQAPABAAEAAQABEAEgAT
ABMAEAANAAsACwALAAcABQADAAUAAgABAAEA///8//v/+v/2//T/9v/2//b/+f/7//3/
/P/8//7//v///wEAAgACAAEAAAD///7/AAAAAP////8BAAEAAgAEAAUABAAHAA8AHAAo
ADIAPwBLAE0AQQA1ACQACwDr/83/sv+Y/4X/g/+M/4X/ev+C/5T/mv+f/6n/rv+y/7r/
yf/V/9//5//s//H/9//6//z//f///wAAAgADAAMABQAFAAUABQAGAAcACAAKAAkACQAJ
AAcABwAIAAgACQAKAAwADQAMAAwADAAMAAoACgAKAAwADgAOAA0ADQAQABAADwAPAA0A
DgAOABAADgAOAA4ADgAQABAAEAARABEAEQARABEAEgASABIAEwATABQAFAAUABYAFwAX
ABgAFQAUABMAFAAVABcAGQAaABoAGwAcAB0AHwAfAB8AHwAeAB0AGwAZABsAHAAcABoA
GwAdAB4AHgAgACAAIAAgAB4AHgAdAB0AHAAbABkAGAAYABgAGAAYABcAFAATABEAEwAS
AA8ADwAPAA8ADwAPAA0ACwAJAAkACQAJAAkACQAHAAkACQAIAAgACAAIAAYACAAIAAgA
CAAJAAkACgAKAAcABgAGAAUABgAFAAUABgAEAAQAAgACAAMAAwADAAMABQAEAAQABQAD
AAMAAwADAAYABgAGAAcABQAEAAQABAAGAAcABwAHAAYABgAHAAcACQAHAAcACAAHAAQA
BQAEAAYABgAGAAYACQAJAAgACAAHAAYABQAEAAQABAAEAAQABAAEAAQABAAEAAUABQAE
AAYABgAFAAUAAwADAAMAAwAFAAUABQAFAAYABgAGAAYABQAFAAUABQAFAAYABgAGAAYA
BgAGAAYABgAGAAYABgAFAAUABgAGAAgACAAIAAkABwAFAAcABwAHAAcABwAGAAYABgAG
AAYABgAHAAcABwAGAAUABAADAAMAAgACAAMABgAHAAgACQAFAAUABQAFAAMABAAEAAUA
BwAKAAkACAAHAAYABgAGAAYABwAFAAUABQAFAAUABQAFAAUABgAGAAYABgAGAAcACQAM
AAsADQAOAA8AEAARABEAEQASABQAFQAWABYAFgAWABUAFAARAA8ADwARAA0ACwAJAAYA
AgAAAP/////8//v/+v/6//j/+v/6//z///8BAAMABAAEAAYABgAEAAUABQAEAAYABgAG
AAYABAAEAAMAAwAEAAUABwAKAAkACgAPABsAJgAwAD4ASwBPAEUANwArABgA+f/b/8f/
sv+c/5f/n/+k/6f/rP+0/7r/vP+9/7//wP/A/8j/2f/j/+v/8//6//3/AQAGAAgABQAH
AAgACgALAAsADQANAA0ADQAOAA8AEAAQAA8ADwAPAA0ADQAOAA4ADwAQABIAEwATABIA
EQAQABAAEAAQABIAEwAUABQAFQAUABQAEwATABEAEgASABQAEgASABIAEgATABQAFQAX
ABcAFwAXABcAFwAWABUAFQAVABYAFgAWABQAFQAVABYAFwAYABkAHAAcAB0AHgAeABsA
GwAbABsAGwAbABsAGwAcAB0AHQAdAB0AHgAeABwAHQAfACAAIAAeAB4AHgAeABoAGgAZ
ABkAGQAZABgAGAAYABgAGAAYABgAFgAWABUAFQAUABEAEQARABEAEQARABEADwANAA0A
DQANAA0ADQANAA8ADwAOAA4ADgAOAAwADAAMAAwADAALAAsADAAMAAwADAANAA0ACgAJ
AAkACgAKAAoACAAIAAkACQAJAAkACQAIAAgACQAKAAsADAANAAwADAAMAA0ACwAKAAoA
CgAMAA0ADQANAAoACgALAAsADAALAAwADgAMAAoADAAMAAoACgAKAAoADQANAAwADAAM
AAwADAAMAAwADAAMAAwACgAKAAoACgAMAA0ADQAMAAwADAALAAsADQANAA0ADQAMAAsA
CgAJAA0ADgAPABAADgANAAwACwANAA4ADgAOAAwADAAMAAwACgAKAAoACgAMAA0ADwAQ
ABAAEAAQABEADwANAA8ADwANAA0ADQAMAA0ADgAPABAADQANAAwACwANAA0ADQANABEA
EAAQAA8ADgAOAA4ADgAOAA4ADgAOAA8AEQARABEAEQAPAA8ADwAPAA8AEAARABIAEgAT
ABUAGAAYABkAGQAZABoAGwAbABsAHAAeAB8AIAAeAB4AHgAdABwAGQAXABcAFQARAA8A
DQALAAgABwAHAAgABgAGAAYABAACAAQABAAIAAsADQAPAA4ADgAQABAADgAPAA8ADgAM
AAwADAAMAA4ADgANAA0ADwAPABAAEgAVABgAHQAnADIAPgBIAFUAVwBRAEUAMQAaAP//
5//P/7b/ov+d/6n/rv+p/6z/tP+6/8D/x//L/8j/yP/U/+X/7//z//n/AAAHAAsADgAQ
ABMAFQAWABgAGQAXABkAGQAZABcAGAAZABoAGwAbABwAHQAdAB0AHgAeABwAHAAdAB0A
HgAeAB4AHgAeAB4AHgAgACAAIAAfAB8AIAAgAB8AHwAfACAAIAAiACIAIgAiACIAIgAi
ACIAIwAlACUAJQAlACQAJAAkACUAJQAmACYAJgAkACUAJQAmACgAKAAoACoAKQApACkA
KAAqACsALAAtAC8ALwAvAC8ALwAvAC4ALQAvADAAMAAuACwALQAtACwALQAuAC8AMAAu
AC4ALQAtACsAKwAqACoAKgAqACoAKgAqACgAKAAnACUAJAAhACEAIQAhACEAIQAjACEA
HwAfACEAIQAhACEAHQAfAB8AHgAeAB4AHgAcABwAHAAcABwAGwAbABwAHAAcABwAHQAd
ABoAGQAZABoAGwAcABsAHAAdAB0AHQAdAB0AHAAcAB0AHwAfAB8AHwAeAB4AHgAfAB8A
HgAeAB4AHgAfAB8AHwAeAB4AHwAfAB8AHQAdAB4AIAAeACAAIAAiACIAIgAiACAAHwAd
ABwAHgAeAB4AHgAeAB4AHgAeACAAIAAgACAAIAAhACEAIAAeAB4AHQAdAB8AHwAfAB8A
HwAfAB8AHwAgACAAIAAgACEAIQAhACEAIQAiACIAIgAgACAAIAAgACIAIgAiACIAIQAh
ACIAIgAkACQAJAAlACMAIQAjACMAIwAjACMAIgAiACIAIgAiACQAJQAlACUAIwAjACMA
IwAjACQAJAAjACQAJAAkACQAJAAkACQAJAAlACUAJQAlACUAJQAlACUAJQAmACYAJgAm
ACYAJwApACwALQAvADAAMQAwADEAMQAxADEAMgAyADIANAA0ADQAMwAyAC8ALQAtACsA
JwAlACMAJQAiACEAIQAhAB4AHQAcABoAGAAaABoAHAAfACEAIwAmACYAKAAoACcAJwAm
ACQAJAAkACQAJAAlACYAJgAnACYAJQAlACYAKQAsADEAPQBKAFYAYgBvAHcAbQBbAE0A
OAAbAP3/4//M/7T/q/+x/67/of+g/6z/uv/E/83/0//Y/+T/7v/3/wMADQATABoAHwAh
ACYAKgApACsALAAuAC8ALQAvAC8ALwAxADIAMwA0ADQAMwAzADMANQA1ADYANgA2ADYA
NwA3ADgAOAA4ADgAOgA6ADoAPAA7ADoAOAA3ADoAOgA5ADkAOQA6ADoAPAA+AD4APgA+
ADwAPAA8AD0APwA/AD8APwBAAEAAQABBAEAAQAA/AD4AQQBDAEQARgBEAEQARABGAEwA
RQBEAA==
         </WaveFormData>
      </LeadData>
      <LeadData>
         <LeadByteCountTotal>10000</LeadByteCountTotal>
         <LeadTimeOffset>0</LeadTimeOffset>
         <LeadSampleCountTotal>5000</LeadSampleCountTotal>
         <LeadAmplitudeUnitsPerBit>4.88</LeadAmplitudeUnitsPerBit>
         <LeadAmplitudeUnits>��V</LeadAmplitudeUnits>
         <LeadHighLimit>2147483647</LeadHighLimit>
         <LeadLowLimit>268435456</LeadLowLimit>
         <LeadID>V2</LeadID>
         <LeadOffsetFirstSample>0</LeadOffsetFirstSample>
         <FirstSampleBaseline>0</FirstSampleBaseline>
         <LeadSampleSize>2</LeadSampleSize>
         <LeadOff>FALSE</LeadOff>
         <BaselineSway>FALSE</BaselineSway>
         <ExcessiveACNoise>FALSE</ExcessiveACNoise>
         <MuscleNoise>FALSE</MuscleNoise>
         <LeadDataCRC32>2764059420</LeadDataCRC32>
         <WaveFormData>
HAAcABwAHAAdAB4AHwAgACIAIgAiACIAIwAkACUAJgApACoAKwAsAC8AMAAxADIAMwA0
ADUANgA4ADoAPAA+AD8AQABBAEIARQBIAEsATgBRAFIAUwBUAFkAXABfAGIAZQBmAGcA
aABoAGgAaABoAGoAagBqAGoAaABoAGgAaABnAGYAZQBkAF8AXABZAFYAVABSAFAATgBI
AEQAQAA8ADkANgAzADAALgAsACoAKAAkACAAHAAYABYAFAASABAADAAKAAgABgAEAAQA
BAAEAAIAAgACAAIAAAAAAAAAAAD///7//f/8//r/+v/6//r//P/8//z//P/5//j/9//2
//f/+P/5//r//P/8//z//P/6//r/+v/6//r/+v/6//r/+//8//3//v/8//z//P/8//3/
/v///wAAAgACAAIAAgACAAIAAgACAAIAAgACAAIAAAAAAAAAAAABAAIAAwAEAAIAAgAC
AAIAAQAAAP///v8AAAAAAAAAAAAAAAAAAAAA///+//3//P/8//z//P/8//z//P/8//z/
/P/8//z//P/6//r/+v/6//j/+P/4//j/+v/6//r/+v/6//r/+v/6//j/+P/4//j/+P/4
//j/+P/4//j/+P/4//r/+v/6//r/9//2//X/9P/1//b/9//4//j/+P/4//j/+v/6//r/
+v/5//j/9//2//b/9f/1//X/9//3//f/9//5//n/+f/4//f/9//3//f/+P/4//r/+v/7
//v//f/+/wAAAQACAAQABAAEAAYABgAEAAUABQAEAAIAAAD+//v/+P/4//f/9f/1//T/
8//z//T/9f/1//b/9//3//b/8//z//T/9P/0//P/8//z//P/9P/0//T/8//w//D/8P/w
/+//8P/y//P/8v/x//D/7//x//L/9/8CABkAOgBeAIUArADDALIAkQB7AGsARwAQAM3/
fP8g/87+kf5x/mf+bP6B/p/+wP7s/hb/Ov9a/3j/kv+k/7H/wP/L/9T/2//n/+//8v/x
//L/8v/0//f/+f/7//v//P//////AAACAAIAAgAEAAQABAAGAAYABQAFAAgACQAJAAoA
CwALAAsACwAMAA0ADgAOAA4ADwAPAA8ADwAPABEAEQASABQAFQAWABcAGAAXABYAFQAV
ABgAGQAaABsAHwAhACQAJQAlACcAJgAmACoAKwAuADEAMwA1ADcAOgA8AD8AQQBDAEUA
RgBIAEoASwBNAE4ATwBUAFYAVwBYAFoAWwBbAFsAXQBfAF8AXQBaAFoAWgBXAFYAVABT
AFEATwBOAEoARwBEAEAAPgA9ADwAOAA1ADEAKwApACQAIQAdABsAGAAVABQAEQAPAA4A
CQAGAAQAAAAAAAEAAQD//////v/9//z/9//3//j/+P/3//f/9v/1//X/9v/2//b/+P/3
//f/9//3//f/9//1//b/+P/5//r/+v/6//r/+v/5//n/+f/4//r/+//9//3//f/9//3/
/f/9//7//v/+//7//////////f/9//3//f/9//3//f/9//////8AAAAA//////////8A
AAAAAAAAAAAAAAAAAAAAAAABAAEAAAD///7//P/6//v//P/8//3///////3//f/7//v/
+//7//n/+P/4//f/9v/3//j/+f/3//j/+P/3//X/9f/1//X/9//3//f/9//3//f/9//3
//b/9v/2//b/9v/2//b/9v/2//b/9v/2//b/9v/2//X/8//0//X/9f/2//b/9//4//f/
9//4//j/9//2//X/9P/1//X/9f/2//j/+P/2//j/+P/4//j/9f/1//X/9f/z//P/8//z
//X/9f/0//P/9f/1//X/9v/1//b/9f/3//n/+//8//3//P/7//v/+v/6//z//P/8/wAA
AQABAAAA/P/4//P/8P/y//H/7//v/+7/7f/t/+3/6//q/+r/6//r/+r/5//n/+r/6v/q
/+v/6f/p/+n/6v/s/+z/6//q/+r/6v/q/+j/6P/p/+n/6f/n/+f/5//p/+7/9f8GACMA
QgBgAIUArAC9AK4AkQB9AGUAPQACALX/YP8O/8r+n/6N/of+hv6V/rH+0P74/h7/Ov9U
/3T/kP+m/7P/vv/H/9D/1//h/+f/6v/p/+z/7v/y//H/8//1//X/9//7//z//v8AAAAA
AAACAAAAAAACAAIAAwADAAYABwAFAAYABwAHAAkACQAKAAsADAAMAAwADQANAA0ADQAN
AA8ADwAQABIAEwAUABUAFgAWABYAFgAXABoAGwAcAB0AIAAhACMAIwAjACUAJAAkACgA
KQAsAC8ALwAxADMANgA5AD0AQABDAEUARgBIAEoASwBNAE4ATwBUAFYAVwBYAFwAXQBd
AF0AXwBhAGEAXwBdAFwAWwBXAFgAVgBVAFMATgBMAEcAQwBCAD4APAA7ADkANgA0ADEA
KwApACQAIQAdABsAGAAVABQAEQAPAA4ACgAIAAcABAABAAEAAAD9/////v/9//z/9v/1
//X/9P/2//f/9//3//X/9v/2//b/9P/z//P/8//0//X/9v/1//X/9v/2//b/9P/0//T/
9P/z//P/8//y//P/9f/4//n/+P/3//b/9f/3//j/+P/4//b/9//3//f/+P/5//r/+//7
//v/+//7//v/+//8//z//P/7//r/+f/7//z//f/+//3//P/7//r/+P/5//n/+P/6//r/
+f/4//n/+v/6//v/+v/5//b/9f/3//f/9//3//b/9v/3//f/9v/3//j/+f/4//j/9//1
//f/9//3//f/9f/1//X/9f/3//f/9//3//P/8v/x//D/8P/w//D/8P/w//D/8P/w//D/
8P/w/+//8P/y//T/9f/3//b/8v/u/+7/7//w//H/8v/x//H/8f/x/+//7//v/+//8P/x
//H/8f/u/+3/7P/s/+7/8P/w//P/9f/3//j/+f/5//n/+v/6//3/AAABAAIAAQABAAAA
/v/6//j/9f/0//L/8f/v/+//8f/x//L/8//w/+7/7f/t/+3/7P/p/+n/6f/o/+f/5//p
/+n/6f/q/+r/6v/p/+j/6v/q/+r/6P/o/+n/6f/p/+v/6//r/+3/8P/3/wQAGwA4AFYA
fwCqAL8AsgCRAHcAYwBHABIAy/98/yb/1P6Z/oH+ff5+/on+pf7G/vD+Gv88/1j/cv+O
/6b/tf++/8f/0v/d/+X/6f/s/+3/8P/y//b/9f/3//n/+f/5//v/+v/6//z//P/8//7/
/v/+/wAAAAD9//3/AAABAAMABAAFAAUABQAFAAYABwAIAAgACAAJAAsACwALAAsADwAP
ABAAEgASABIAEgASABAAEAAQABEAFAAVABYAFwAcAB0AHwAfACAAIwAjACQAJgAnACoA
LQAvADEAMwA2ADoAPQA/AEEAQQBCAEQARgBJAEsATABNAFEAVABWAFgAWABZAFkAWQBY
AFkAWABVAFYAVgBWAFMAUABOAE0ASwBLAEoARgBDAEAAPAA6ADkANAAwAC0AKQAlACMA
HgAbABkAFwAUABEADgALAAkACAAFAAQABAACAAEAAQAAAP3//P/6//j/9v/1//X/9v/2
//P/8//y//H/8v/0//X/9v/2//X/9f/1//T/8//y/+//7//w//D/8P/u/+7/7v/u//H/
8f/x//D/8P/x//P/8//x//H/8f/x//H/8v/y//L/8v/z//P/8//1//X/9f/1//P/8//z
//P/9f/1//b/9v/1//X/9f/1//b/9v/2//b/9//4//n/+v/5//n/+P/2//j/+P/3//b/
+P/4//f/9//3//f/9f/1//X/9f/1//X/9P/0//X/9f/1//X/9f/1//X/9v/2//X/9//3
//f/9//2//X/9P/z//X/9f/1//X/8v/y//L/8v/0//T/9P/0//b/9v/2//b/9v/2//b/
9f/z//T/9f/1//f/9v/2//b/8//z//T/9P/0//L/8v/y//T/9v/2//b/9v/0//P/8v/x
//P/8//z//P/8//z//L/8f/v/+//7//w//D/8v/y//X/9//5//r/+//7//v//P/8//7/
AAAAAAAAAwADAAIAAAD+//z/+f/4//j/9//1//X/9P/z//P/8//y//D/7//v//D/8P/u
/+//8P/w//D/8f/x//H/8f/y//L/8v/x//D/8v/y//L/8P/t/+3/7P/r/+z/7f/u//H/
8P/3/wIAFwA4AFoAfwCqAMMAtgCPAHkAawBPAB4A3f+O/zT/3P6Z/nP+Y/5k/nf+mf6+
/uj+Ev84/1r/eP+Q/6T/s/++/8P/yv/V/+H/6//w//H/9P/2//r/+//9///////+/wEA
AQACAAEAAAD//wAAAQACAAUABgAFAAUACAAJAAkACgALAAsACwALAAwADQAOAA4ADgAP
AA0ADQANAA0ADwAPABAAEgAVABYAFwAYABYAFgAWABcAHAAdAB4AHwAfAB8AIAAfACMA
JwAoACoAKwArAC0ALwAzADUANwA6ADwAPwBBAEMARQBGAEgASgBNAE8AUABRAFIAVABV
AFYAWgBbAFsAWwBZAFsAWwBZAFoAWgBaAFcAVABSAFEATwBQAFAATQBLAEUAQAA9ADsA
OgA2ADMALwArACkAJAAhAB8AHQAaABcAEgAPAA0ADAAHAAQAAgD+///////+//v/+f/4
//f/9v/0//X/9//4//X/9f/0//P/8f/y//L/8v/0//P/8//z//P/8//z//H/8//0//T/
9P/z//L/8f/w//H/8f/x//D/8P/x//P/8//2//f/+P/5//j/+P/3//b/9v/3//f/9//1
//X/9f/1//b/9//4//n/+f/5//r/+v/5//n/+f/5//r/+v/6//r/+v/6//r/+v/7//3/
/v/+//z//P/7//r/+v/6//n/+f/7//v/+f/5//n/+f/5//n/+P/4//n/+f/1//X/9f/1
//f/+P/4//f/9//3//f/9//1//X/9f/1//T/8//y//H/8f/y//P/9P/y//L/8v/y//L/
8v/y//L/8v/y//L/8f/z//T/9f/1//P/8v/y//L/8f/x//L/8v/2//L/8P/y//L/8v/y
//P/8//z//P/8f/x//H/8f/y//P/8//z//H/8f/x//L/8P/y//L/9f/z//X/9v/3//f/
9//4//j/+v/8//z//P/8//v/+f/2//T/8v/v/+7/8P/v/+3/7f/s/+v/6//r/+3/7P/s
/+3/7P/q/+b/5f/o/+j/6P/p/+r/6//s/+7/7f/s/+r/6P/o/+j/6P/m/+j/6f/p/+n/
6f/p/+n/6//w//n/AgAZADoAWgCBAKwAwQCuAJEAfQBpAEUADADD/3L/IP/Y/qf+k/6P
/pD+mf6v/tD+9v4a/zb/UP9w/5D/pP+z/77/yf/S/9n/4f/l/+T/5f/o/+r/7v/v//H/
8//z//b/+f/5//r//P/8//z//v/8//z//v/+//////8CAAMAAwAEAAUABQAEAAMAAwAD
AAUABgAHAAkADAANAA4ADwARABEAEgAUABQAFAAUABQAFgAWABYAFwAYABkAGgAbACAA
IQAjACMAIgAlACUAJgAoACkALAAvADMANQA3ADoAPAA/AEEAQwBFAEYASABKAE8AUQBS
AFMAVABWAFcAWABcAF0AXQBdAFsAXQBdAFsAWwBcAF0AWwBYAFYAVQBTAE8ATgBKAEcA
RgBCAEAAPwA8ADgANQAxAC8ALQAoACUAHwAdABoAFwAWABMAEQAQAAoACAAHAAQABAAF
AAUAAwACAAAA/v/8//v/+//8//z//f/9//z/+//7//z//P/8//r/+f/5//n/+f/5//n/
9//3//j/+P/4//j/+P/4//j/+f/5//n/+P/4//n/+//7//3//f/9//3/+//8//z//P/9
////AAABAAEAAQABAAEAAwADAAMAAwAFAAUABgAGAAYABQAEAAMABgAGAAYABgAGAAYA
BgAGAAYABwAHAAYABAAEAAMAAgADAAQABAAFAAYABQACAAEAAgADAAQABQACAAIAAwAD
AP////////////8AAAAA////////////////////////AgADAAQABQADAAIAAQAAAAAA
AAAAAAAA/v/+//7//v8AAAAAAAD/////AAABAAEAAQAAAAAAAAD9//3//v/+//z/AAAE
AAQAAQAAAP///v///////////wEAAQABAAEA//////7//f////////8AAAIABAAEAAcA
BQAHAAgACQALAAsADAAMAAwADgAOAA4ADwAPAA4ADAAMAAoABwAGAAYABQADAAMAAQD/
//7//f/9//z//P/9//r/+P/0//P/9v/2//b/9//2//X/9P/0//T/9P/z//L/8P/w//D/
7v/u/+//7//v//H/8f/x//P/9v/7/wYAGQA4AFwAhQCuAMMAtACTAIEAcQBNABgA2f+M
/zL/3v6f/nv+b/5y/oH+of7E/uz+FP86/1z/eP+U/6r/t/++/8n/1P/d/+X/7f/y//L/
9P/1//j/+f/7//3//f8AAAMAAwAEAAMAAgABAAIABAAEAAYABgADAAMABgAHAAcACAAJ
AAkACwALAAwADQAOAA4ADgAPABEAEQARABEAEwATABQAFgAXABgAGQAaABwAHAAcAB0A
HgAfACAAIQAkACUAJwAnACoALQAtAC4AMgAzADYAOQA7AD0APwBCAEIARQBHAEkATQBO
AFAAUgBTAFUAVgBXAFoAXABdAF4AYQBjAGQAZQBjAGUAZQBjAGIAYgBiAF8AXgBcAFsA
WQBXAFYAUgBPAEwASABGAEUAQgA+ADsANwA1ADMALgArACUAIwAgAB0AFwATABAADgAL
AAoACgAIAAcABwAGAAMAAwACAAEAAAD9//3//v/+//3//f/8//v//f/+//7//v/+//3/
/f/9//v/+//7//n/+f/6//r/+v/4//j/+P/4//v/+//7//r//P/9///////+//3//P/7
//3//v/+//7//f/9//z/+//8//3//v////3//f/9//3/AAABAAMABAAFAAUABQAFAAQA
BAAEAAQABAAEAAQABAAEAAUABQAEAAQABAADAAIAAgACAAEAAQABAAEA//////3//f/9
//3//P/8//3//f/7//v/+//7//z//v///////v/9//z/+//+////AAABAAAA///+//3/
/v/+//7//v///wAAAQACAAAAAAAAAAAAAAAAAAAA/////wAAAQABAP7//P/7//r//P/9
////AAD///7//f/8/////v8AAAAAAAAAAP////////////////////8BAAEAAAD/////
/////wAA//8AAP//AQADAAUABgAHAAcABwAIAAgACAAKAAoACgALAAsACgAIAAYABAAB
AAAA/v/9//v/+//7//v//P/9//v/+v/6//v/+f/4//X/9f/2//b/9v/3//f/9//3//j/
+v/6//n/+P/2//b/9v/0//b/9//3//f/9f/1//X/9//6/wEADgAjAEAAZACLALIAyQC+
AJ8AhQBxAE8AHADX/4b/Lv/a/p/+hf6B/or+m/6x/tL+/P4o/0z/bP+G/5r/qv+7/8j/
1f/e/+f/8f/1//j/9//6//z/AAABAAMABQAFAAYACQAJAAoADAAMAAwADgAMAAwADgAO
AA0ADQAQABEAEQASABMAEwATABMAFAAVABQAFAAUABUAEwATABMAEwAXABcAGAAaAB0A
HgAfACAAHgAeAB4AHwAkACUAJgAnACwALQAvAC8ALwAxADAAMAAyADMANgA5AD0APwBB
AEQARABHAEkASwBNAE4AUABSAFcAWQBaAFsAXABeAF8AYABkAGUAZQBlAGUAZwBnAGUA
YgBiAGIAXwBfAF4AXgBdAFkAWABUAFEAUABMAEoASQBEAEAAPQA5ADUAMwAuACsAJQAj
ACAAHQAcABkAFwAWABAADgANAAoACQAJAAgABQAFAAQAAwACAP////8AAAAA//////7/
/f/7//z//P/8//7//f/9//3//P/7//r/9//3//j/+P/4//j/+P/4//j/+v/7//z//P/7
//v//P/7//3//f/9//3///8AAAAAAAAAAAEAAQABAP//////////AAABAAIAAwABAAEA
AgACAAUABQAFAAUABgAGAAYABgAFAAQAAwACAAIAAwADAAIABAAEAAMAAgAEAAQAAwAD
AAQAAwAAAP/////////////+//7///////3//f/9//3/+//8//z/+//8//3//v//////
/////////v/9//z/+//7//z//f/+//7//v/+//7/AAAAAAAAAAD///7//f/7//3//v//
////AQAAAAAAAAD//wEAAAAAAAAAAAAAAP///////////f/9//3//f/9//3//P/7//3/
/f/9//7//v8AAAAAAwABAAMABAAFAAcABwAIAAgACAAKAAoACgAKAAkABwAEAAQAAgD/
//7/AAD///3//f/8//v/+//7//3//P/8//3//f/8//n/+f/6//r/+v/7//3//f/9//7/
/P/8//v/+v/6//r/+v/4//r/+//7//v/+f/5//n/+/8CAAsAFgArAEwAcACZAMIA0wC+
AJ8AhwBxAE0AEADD/3L/Hv/Y/q3+n/6b/p7+rf7F/uT+DP8w/0r/Zv+E/6D/sv+9/8j/
1f/c/+P/7f/1//b/9f/4//r//v///wEAAwADAAQABwAHAAgABgAGAAYACAAKAAoADAAM
AAsACwAOAA8ADwAQABEAEQAPAA8AEAARABQAFAAUABUAFwAXABcAFwAXABcAGAAaABkA
GgAbABwAHwAgACEAIwAlACUAJQAlACoAKwAtAC0AMAAzADMANAA0ADUAOAA7ADsAPQA/
AEIARABHAEkASwBNAE4AUABSAFMAVQBWAFcAXABeAF8AYABgAGEAYQBhAGMAZQBlAGMA
YgBiAGIAXwBcAFoAWQBXAFUAVABQAE0ASABEAEIAQQA+ADoANwAzADEALwAqACcAJQAj
ACAAHQAYABUAEwASABAADgANAAoABgAFAAMA//8AAAAAAAAAAPv/+//8//z/+f/5//j/
9//3//j/+P/4//j/9//3//f/9//3//f/9f/z//T/9P/0//b/9v/2//b/+f/5//n/+P/2
//f/+f/5//f/9//3//f/9f/2//b/9v/4//n/+f/5//n/+f/5//n/+v/7//z//f/8//v/
+//6//r/+f/4//f/+v/6//r/+v/8//z//P/8//r/+//7//r/+v/6//n/+P/4//j/9//3
//f/9//1//X/9//3//f/9//4//j/+f/5//f/9//3//f/9f/2//b/9f/3//f/9//3//f/
9//3//f/9f/1//X/9f/2//b/9v/2//T/9P/0//T/9P/0//T/9P/2//b/9v/1//P/9P/1
//X/9//2//b/9v/z//P/9P/0//b/9P/2//b/9v/2//b/9f/1//X/9f/3//f/9//3//T/
8//x/+//8f/x//H/8v/0//b/9v/5//n/+//8//3//////wAAAAD9//7//f/8///////+
//z/+v/4//X/9P/y//H/7//v/+//7//w//H/7//u/+7/7//t/+z/6f/p/+z/7P/s/+3/
6//r/+v/7P/u/+7/7f/s/+r/6v/q/+j/6v/r/+v/6//t/+3/7f/v//L/8//4/wsALABO
AHMAngC9ALoAmwB/AG0AVQAsAOv/nP9C/+b+n/53/mf+ZP51/pX+tv7c/gj/Lv9O/2r/
hv+e/63/uP/B/8z/1//h/+X/6P/r/+7/8P/0//X/9//5//n//P//////AAACAAIAAgAE
AAMAAgADAAIAAwADAAYABwAFAAYABwAHAAcABwAIAAkADAAMAAwADQANAA0ADQANAA0A
DQAOABAADwAQABEAEgATABQAFQAXABgAGQAaABsAHgAfACEAIQAkACcAJwAoACsALQAx
ADUANAA1ADYAOAA8AD8AQQBDAEcASABKAEwAUQBTAFQAVQBXAFgAWABYAFoAWwBbAFsA
XQBfAF8AXQBdAF4AXwBdAFoAWABXAFUAUQBQAEwASQBIAEQAQgBBAD4AOgA3ADMALQAr
ACYAIwAhAB8AHAAZABYAEwARABAACgAIAAcABAADAAMAAgD//////v/9//z/+//7//z/
/P/9//3//P/7//n/+v/6//r/+P/3//f/9//5//n/+f/3//f/+P/4//j/+P/4//j/+P/5
//n/+f/4//n/+//+/////v/9//z/+//8//7///8AAP7/////////AQABAAEAAQAAAP//
/v/9/wAAAQADAAQABQAFAAUABQAFAAQAAwACAAIAAgACAAIABAAFAAUABAAEAAQAAwAC
AAIAAgABAAEAAQABAP///////////////wAAAAABAAEA///////////9//7//v/9//v/
+//7//v//f/9//3//f/9//3//f/9//7//v/+//7//P/8//z//P/8//z//P/8//r/+v/6
//n/+//8//3//f/7//r/+v/6//n/+f/6//r/+//8//3//v/8//v/+v/6//r/+v/6//r/
/P/+//3//P/7//r/+//7//v/+//5//n/+f/5//n/+f/4//f/+f/5//n/+v/6//z//P//
//3///8AAAEAAQABAAIAAgAEAAYABgAGAAcABwAGAAQAAgAAAP3//P/+//3/+//7//f/
9f/0//P/8//y//L/8//0//T/8v/z//L/8v/y//P/8//z//P/9P/y//L/8f/w//D/8P/w
/+7/7P/t/+3/7f/w//H/8v/1//r//f8KACMARABoAJMAvgDPALYAlQCDAG0ARQAKAMH/
av8U/8z+n/6R/o/+lv6l/r/+3v4C/yj/Rv9i/37/mv+w/73/yP/V/9z/5f/t//H/8v/1
//j/+v/+////AQADAAMABAAHAAcACAAIAAgACAAKAAkACAAJAAgACAAJAA0ADwAOAA4A
DgANAA0ADQAOAA8AEgASABIAEwAVABUAFQAVABYAFQAVABYAFwAYABkAGgAbABwAHQAf
ACIAIwAkACUAJgAnACkAKQAqAC0ALQAuADAAMQA0ADcAOwA9AD8AQgBEAEcASQBLAE0A
TgBQAFIAVQBXAFgAWQBeAGAAYQBiAGIAYwBjAGMAYwBlAGUAYwBiAGIAYgBfAFwAWgBZ
AFcAVQBUAFAATQBKAEYARABDAEAAPAA5ADUAMQAvACoAJwAjACEAHgAbABgAFQATABIA
EAAOAA0ACgAJAAkACAAFAAcABgAFAAQAAwADAAQABAADAAMAAgABAAEAAgACAAIAAQD/
//7//f/////////9//3//v/+//7//P/8//z//P8AAAEAAgACAP////8AAP///f/9//3/
/f/+/wAAAQACAAAAAQABAAEAAwADAAMAAwADAAMAAwADAAEAAQACAAIAAwADAAMAAwAE
AAQABAAEAAQABAAEAAQABAAFAAUABAAGAAYABQAEAAIAAgABAAEABQAFAAMAAwACAAEA
AAD/////AAACAAMAAQABAAEAAQD//wAAAAD///////////////////////8AAAEAAgAD
AAIAAgACAAIAAAAAAAAAAAAAAAAAAAAAAAIAAgACAAEA//8AAAEAAQABAAAAAAAAAP//
AQACAAAAAAD+//7//v/+////////////AQABAAEAAQD//////v/9//7///8AAAIAAAAC
AAIABQADAAUABgAHAAcABwAIAAgACQAMAA0ADgANAA0ADAAKAAgABgADAAIAAgABAP//
///+//3//f/9/////v/+///////+//v/+//9//7///8BAAAA///+//7//v/+//3//P/7
//r/+f/2//f/+f/6//v/+//7//v//f8CAAsAGgAzAFQAeAChAMgAzwC4AJsAgwBpAEMA
CgC9/2L/Cv/C/pv+j/6N/pT+p/7F/ur+FP80/1D/bP+G/6T/uP/D/8z/1f/g/+n/8f/1
//r/+//+/wAABAADAAUABwAHAAYACQAJAAoADAAMAAwADgAOAA4AEAAQAA8ADwASABMA
EgASABIAEQARABEAEgATABYAFgAWABcAFwAXABcAFwAXABcAGAAaAB0AHgAfACAAIAAg
ACAAIQAmACcAKAApACoAKwAtAC0ALgAxADEAMgA0ADUAOAA7AD0APwBBAEQARABHAEkA
SwBOAFAAUwBWAFkAWwBcAF0AXgBgAGEAYgBkAGUAZQBlAGMAZQBlAGMAZABkAGQAYQBg
AF4AXQBbAFcAVgBSAE8ATgBKAEgARwBCAD4AOwA3ADMAMQAsACkAJwAlACIAHwAcABkA
FwAWABQAEgARAA4ACwALAAoABwAHAAYABQAEAAEAAQACAAIAAQABAAAA/////wAAAAAA
AP///f/8//v//v///wAA/////wAAAAAAAAAAAAAAAAAAAQABAAEAAAD+////AQABAAEA
AQABAAEAAQACAAIAAgACAAMAAwADAAEAAQABAAEAAwADAAMAAwAGAAcACQAKAAcABQAD
AAEABAAEAAQABAAGAAYABgAGAAQABQAFAAQABgAGAAUABAACAAIAAQABAAMAAwABAAEA
AwADAAMAAwAAAAAAAQABAP////////////8AAAAA////////////////////////////
//////8AAAAAAAAAAP7//v/+//7//v/+//7//v/8//z//P/7//z//v8AAAEAAAD+//3/
/P/9//3//v/8//7//P/8//z//P/7//v/+//7//3//f/9//3///////7//f/9//3//f/+
//7/AAAAAAMAAQADAAQABQADAAMABAAEAAYACAAIAAgACQAJAAgABgAGAAQAAQAAAP7/
/f/7//v//P/7//v/+//9//z//P/9/////v/7//v/+v/6//r/+//7//v/+//8//z//P/7
//r//P/8//z/+v/6//v/+//7//r/+f/4//n//v8FABIALwBSAHYAnQDEAM0AsgCRAIEA
bQBLABYA0f98/x7/yv6R/nX+b/54/o/+s/7a/gL/KP9O/3L/jv+i/7T/xf/Q/9v/5P/p
/+//9//6//v//v8AAAQAAwAFAAcABwAKAA0ADQAOAA4ADgAOABAAEgASABQAFAATABMA
FgAXABcAGAAZABkAGwAbABwAHQAcABwAHAAdAB8AHwAfAB8AIQAhACIAJAAlACYAJwAo
ACYAJgAmACcAKgArACwALQAwADEAMwAzADIANQA1ADYAOQA7AD8AQwBDAEUARwBKAFAA
TQBLAA==
         </WaveFormData>
      </LeadData>
      <LeadData>
         <LeadByteCountTotal>10000</LeadByteCountTotal>
         <LeadTimeOffset>0</LeadTimeOffset>
         <LeadSampleCountTotal>5000</LeadSampleCountTotal>
         <LeadAmplitudeUnitsPerBit>4.88</LeadAmplitudeUnitsPerBit>
         <LeadAmplitudeUnits>��V</LeadAmplitudeUnits>
         <LeadHighLimit>2147483647</LeadHighLimit>
         <LeadLowLimit>268435456</LeadLowLimit>
         <LeadID>V3</LeadID>
         <LeadOffsetFirstSample>0</LeadOffsetFirstSample>
         <FirstSampleBaseline>0</FirstSampleBaseline>
         <LeadSampleSize>2</LeadSampleSize>
         <LeadOff>FALSE</LeadOff>
         <BaselineSway>FALSE</BaselineSway>
         <ExcessiveACNoise>FALSE</ExcessiveACNoise>
         <MuscleNoise>FALSE</MuscleNoise>
         <LeadDataCRC32>3101455292</LeadDataCRC32>
         <WaveFormData>
DAAMAAwADAAOAA4ADgAOAA4ADgAOAA4ADwAQABEAEgATABQAFQAWABcAGAAZABoAHAAc
ABwAHAAfACAAIQAiACMAJAAlACYAKAAqACwALgAwADAAMAAwADIANAA2ADgAOQA6ADsA
PAA+AD4APgA+AEAAQABAAEAAPgA+AD4APgA+AD4APgA+ADsAOAA1ADIAMQAwAC8ALgAp
ACYAIwAgAB8AHgAdABwAGQAYABcAFgASABAADgAMAAsACgAJAAgABgAEAAIAAAD+//7/
/v/+//7//v/+//7//f/8//v/+v/4//j/+P/4//f/9v/1//T/9v/2//b/9v/z//L/8f/w
//D/8P/w//D/8f/y//P/9P/x//D/7//u/+//8P/x//L/8//0//X/9v/0//T/9P/0//b/
9v/2//b/+P/4//j/+P/5//r/+//8//r/+v/6//r/+f/4//f/9v/3//j/+f/6//r/+v/6
//r/+f/4//f/9v/5//r/+//8//r/+v/6//r/+f/4//f/9v/2//b/9v/2//b/9v/2//b/
9v/2//b/9v/0//T/9P/0//P/8v/x//D/8v/y//L/8v/y//L/8v/y//D/8P/w//D/8P/w
//D/8P/y//L/8v/y//T/9P/0//T/8//y//H/8P/z//T/9f/2//T/9P/0//T/9f/2//f/
+P/3//b/9f/0//L/8v/x//H/8//0//T/8//z//P/8//z//P/8//z//P/8f/x//P/9f/3
//j/+v/7//7//v/+/////////wAAAAABAAEAAAD//wEAAAD///z//P/8//v/+//7//v/
+//7//z/+//7//v//P/9//z/+v/4//j/+P/4//j/9//1//X/9v/2//X/9f/z//L/8v/y
//L/8//0//X/9f/0//P/8v/y//H/9f/7/woAHwA5AFkAfACVAJ4AnwCsAMAAxwCxAIQA
OADY/3r/LP/9/vT++P7//gz/Gv8w/0z/ZP96/4//of+s/7X/wP/I/83/1f/d/+T/5f/j
/+T/5f/n/+r/6v/t/+3/7P/u/+//7//z//H/8f/x//P/8//0//T/9P/1//b/9v/2//f/
9//4//j/+f/5//v/+//7//v/+//8//z//P/8//7//v8AAAAAAgACAAIAAgAAAAAAAQAE
AAQABAAEAAUACQAKAAoACgAJAAoACwAMAA8AEQATABQAGQAZABsAHQAfACAAIAAiACMA
JAAlACgAJwAoACgAKgArAC4ALgAuADAAMQAxADEAMgA0ADQAMwAwADAAMAAvAC0ALQAs
ACoAKQAmACUAIwAhAB8AHQAcABsAGwAaABgAEwARABAADgAOAAwACQAHAAgABgAEAAMA
///9//v/+f/7//z//f/8//z/+//6//j/9f/1//X/9f/z//P/8v/y//H/8f/y//L/8//y
//L/8v/w//D/7//v//H/8f/x//H/9P/0//L/8v/x//H/8v/0//T/8//z//P/8//z//P/
8//1//f/9//3//f/9//3//f/9//3//f/+f/5//n/+f/5//r/+v/6//v//P/8//z//P8A
AAAA/////////////////////wAAAAD+//7//P/8//3//f/+//7//v/+//3//f/7//v/
+//7//n/+f/5//n/+v/5//n/+f/6//r/+v/6//j/9//3//f/+P/5//r/+//7//v/+//7
//n/+f/5//n/+v/7//z//f/7//v/+//7//r/+v/4//j/9v/4//n/+f/7//n/+f/5//n/
+f/5//r/+P/4//j/+P/5//r/+//8//z//v/8//z//P/8//z//P/7//v/+//8//z/+//7
//v/+//7//v//f/9//3//f/7//3//////wEABAAGAAgABwAGAAYABQAFAAYABgAIAAoA
CwAMAA0ACQAHAAMAAgACAAEAAQABAAMAAwADAAIAAQABAAEAAQABAP///P/8//z//P/8
//z/+//5//n/+v/6//n/+f/3//T/9P/0//P/9f/1//X/9v/0//T/9P/2//f/+f8HABoA
MQBLAGsAjgCnALAAswDAAM4AywCrAGoAEgC0/17/HP8B//7++v7//hL/Jv86/1L/Zv9+
/5n/sf+8/8P/zP/W/93/5f/t//T/8//0//b/+P/7//z//P//////AAACAAMAAwADAAEA
AQABAAEAAQACAAIAAgADAAQABAAEAAUABQAGAAgACQAJAAsACwALAAsACwAMAAwADAAM
AAwADAAOAA4AEgASABIAEgAUABQAFQAYABgAGAAYABkAGQAaABoAGgAZABoAGwAcACAA
IwAmACgAKQApACsALQAwADIAMwA2ADcAOAA5ADwAOwA8ADwAPgBCAEYARwBIAEgASQBJ
AEkATABOAE4ATQBJAEgARwBFAEUARQBEAEIAQAA8ADoANwA2ADMAMAAuAC0ALQAsACoA
JwAlACQAIgAgAB4AGwAZABkAGAAXABcAEwARAA8ADQAMAAwADAAKAAoACQAIAAYABAAD
AAIAAQADAAMAAgACAP////8AAAAA///+//7//v8AAAAA////////////////AAAAAP7/
/v/+//3//f/+//////8AAAEA//////////8BAAMAAwADAAEAAQABAAEAAwADAAMABQAF
AAUABQAFAAQABAAEAAUABgAGAAYABgAKAAoACQAJAAgABwAGAAUABwAHAAgACAAGAAYA
BAAEAAQABQAHAAgABwAGAAQAAwAFAAUABQAFAAQAAwACAAEAAQABAAIAAwACAAIAAgAC
AAAA//////////////////8BAAEAAQABAP7//f/8//v/+//7//v/+//9//3//f/9//z/
/P/6//r//P/+//////8BAP/////7//r//P/8//z//P/8//v/+//7//z//P/7//v//f/9
//3//f/6//n/+P/3//n/+//9//3/AAACAAMABAAEAAQABQAFAAcACAAIAAoACgAJAAgA
BwAIAAcABAAEAAMAAQAAAP//AAABAAIAAgD+//3//P/7//3/+//4//j/+P/4//j/+P/5
//f/9//4//b/9f/1//P/9P/0//T/8//y//H/8P/w//L/8v/y//T/9//7/wMAEgAlAD0A
YwCKAKUAqgCrALQAwgDJALUAfgAuAND/cP8e//f+9P70/vX+Bv8c/zL/TP9m/3r/j/+h
/7L/vf/E/8z/1f/f/+X/6v/r/+r/7P/u//H/8//0//j/+f/3//j/+P/3//r/+f/6//v/
+//7//z//P/+////AAAAAAAAAQABAAIAAgADAAMABQAFAAUABQAFAAYABgAGAAYACAAI
AAoACgAKAAoACgAKAAcABgAGAAgACgAKAAoACwAPABAAEAAQABEAEgATABQAFAAVABYA
FgAZABkAGwAdACAAIgAjACYAJQAmACcAKgArACwALAAuADEANAA0ADQANAA1ADUANQA1
ADYANQAzADIAMgAyADEALwAvAC4ALAAsACoAKgApACcAJQAjACIAHgAdABsAGAATABEA
EAAOAA4ADAAJAAcACAAGAAQAAwACAAEAAAD///7//v/+//z/+f/3//X/8v/x//H/8f/x
/+//7//u/+7/8P/x//P/9P/z//L/8v/y//T/9P/z//P/8v/x//D/7//u/+7/7P/s/+3/
7f/u//D/7v/t/+3/7f/t/+3/7f/t/+v/7f/t/+3/7//v/+//7//x//H/8f/z//L/8f/w
/+//8P/w//D/8f/y//L/8v/y//T/9P/z//P/9f/1//X/9f/0//P/8//y//L/8v/w//D/
7//v//D/8P/w//D/7//v//H/8f/x//H/7//v/+//7//w/+//7//v/+//7v/t/+z/7f/t
/+7/7//u/+3/7P/r/+3/7f/t/+3/6//r/+v/6//r/+v/6//r/+3/7f/t/+3/7v/u/+z/
7P/q/+z/7f/t/+//7f/t/+3/6//r/+v/7P/s/+r/6v/q/+z/7v/u/+7/7v/s/+v/6//r
/+z/7P/r/+v/6//r/+v/6//p/+n/6f/p/+f/6f/r/+v/7v/w//H/8v/y//L/8//z//H/
8v/y//T/9//3//f/9//0//P/8P/w//D/7//v/+//7//v/+//7v/r/+v/6//r/+3/6//o
/+j/5v/m/+b/5v/n/+X/5f/m/+T/4//j/+H/4f/i/+P/4//h/+H/4f/i/+T/5P/k/+b/
4//p/+///P8RACkASQBuAIkAjgCNAJgAsADBALMAiABAAOT/hP8w//n+6v7q/vH+AP8U
/yb/QP9c/3T/i/+d/6r/s/+6/77/w//L/9X/3P/j/+T/5v/o/+v/7P/s/+//7//u//D/
8f/x//H/7//v/+//8f/x//L/8v/y//P/9P/0//b/9//3//j/9v/3//f/+f/5//n/+f/5
//j/+P/4//j//P/8//7//v8CAAIAAgACAAAAAAABAAQABQAGAAcACQAKAAoACQAIAAoA
DAAOABAAEAARABIAEgAVABUAFwAZABsAHAAcAB4AHwAgACEAJAAmACgAKQAsACsALgAu
AC4AMQAzADQANQA1ADYANQAzADMANAA1ADUAMgAxAC8ALAAtACwALQAtACwAKQAmACQA
IAAfAB0AGgAXABUAFAASABAADgALAAkACAAGAAQAAwD///3/+//5//r/+v/6//j/9v/1
//T/8v/z//P/8//z//P/8//y//L/8//z//T/9P/z//L/8v/y//T/9P/z//P/8//z//P/
8//z//L/7//u/+3/7f/u//D/8P/v/+//7//w//H/8v/z//D/8f/w/+//8P/x//L/8//w
/+//7v/v//L/8//0//X/9v/2//b/9//4//j/+P/4//r/+v/5//n/9//3//f/9//5//v/
/v8AAP7//v/8//z/+//7//z//P/8//z/+//7//v/+//7//v//f/9//3//f/7//n/+P/3
//r/+v/6//r//P/7//v/+//5//n/+f/5//f/9//3//f/9//3//f/9//3//f/9//3//X/
9f/1//X/9v/2//T/9P/0//b/9//3//f/9f/1//X/8//z//P/9P/0//L/8v/y//L/8v/y
//L/8f/x//H/8P/w/+//7//x//H/8f/x//P/8//z//P/8f/z//X/9f/4//r/+//8//r/
+v/7//v//f/+//7/AAD//////////wAA///8//z//P/7//v/+//7//v/+//6//n/+f/5
//n/9//1//L/8v/0//T/9P/0//H/7//v//D/7v/t/+3/6//s/+z/7P/r/+v/6//r/+z/
7P/s/+z/7v/x//f/+/8KACEAOwBfAIgAowCoAKkAtgDEAMUApwBqABIAsv9W/wz/6/7q
/uz+7f78/hD/Jv8+/1b/bP+F/53/rP+3/8D/yP/R/9f/2//e/9//4P/i/+T/5//o/+j/
6//r/+7/8P/x//H/9f/z//P/8//x//H/8v/y//T/9f/2//b/9v/3//f/+P/1//X/9P/1
//f/9//3//f/+v/6//r/+v/8//z//v/+/wAAAAAAAAAAAgACAAMABgAFAAQAAwADAAcA
CAAIAAgACQAKAAsADAALAA0ADwAQABMAEwAVABcAGQAaABoAHAAdAB4AHwAiACQAJgAn
ACoAKwAuAC4ALgAwADEAMQAxADEAMgAxAC8AMAAwADAALwArACsAKgAoACUAIgAhAB8A
HwAdABsAGgAYABcAFQASAA8ADQAMAAoABgAEAAEA//8AAP7//P/7//n/9//1//P/8v/y
//L/8P/u/+3/7P/q/+v/6//r/+v/7f/t/+z/7P/r/+v/7P/s/+3/7P/s/+z/7P/s/+v/
6//r/+v/6//r/+z/7P/q/+r/6f/p/+r/7P/s/+v/6//r/+3/7f/t/+3/7f/v/+//7//x
//H/8f/x/+//7//v//H/8//z//P/8//2//b/9v/3//b/9v/2//b/+P/4//f/9//5//n/
+f/5//f/9//4//j/9v/2//T/9P/1//X/9v/2//X/9P/y//H/8v/z//T/9f/z//P/8//z
//L/8f/x//H/8v/y//L/8v/y//H/8f/x//H/8f/x//H/9P/1//b/9//0//P/8v/x//P/
8//z//P/8v/x//D/7//v//D/7//w//D/8v/z//P/9f/z//P/8//x//H/8f/y/+7/8v/4
//b/9f/0//P/8v/y//H/8f/x//T/9P/z//P/8f/x//H/8f/v/+//7//v//H/8//1//X/
9P/2//f/+P/4//j/+f/5//v//P/8//7//v/9//z/+//9//3/+//8//r/+f/5//n/+P/3
//b/9P/1//X/9f/1//P/8f/u/+7/8P/w//D/8P/t/+v/6//s/+z/6//r/+n/6v/q/+r/
6f/p/+n/6f/q/+z/7P/s/+7/7//z//f/BAAXADMAVQB6AJMAlgCXAKYAvADBALEAhgA+
AOL/hP8w//v+7v7w/vP+BP8W/yr/Qv9e/3j/jf+h/7D/t/+8/8b/z//V/93/5P/p/+n/
6v/r/+3/7v/u//H/8f/0//b/9//3//j/9f/0//P/9f/1//b/9v/2//f/+P/4//j/+f/5
//r/+v/7//v//f/7//v/+//7//z//P/8//z/AAAAAAIAAgACAAIAAgACAAQABAAFAAgA
BgAGAAYABwAJAAoACgAKAA0ADgAPABAADwARABMAFAAXABcAGQAbABsAHAAcAB4AIQAi
ACMAJgApACoAKgAsAC0AMAAwADAANAA1ADUANQA1ADYANQAzADIAMgAyADEALwAvAC4A
LAAtACoAKQAnACcAJQAjACIAIAAfAB0AGgAZABcAFgAUABIAEAANAAsACQAGAAMAAQAC
AAEAAAD///z//P/8//r/+v/5//j/9v/1//X/9f/1//X/9f/0//T/9f/1//b/9v/3//b/
9v/2//b/9v/1//X/8//z//P/8//0//T/8v/y//P/8//0//b/9v/1//X/9f/3//f/9//3
//n/+//7//v/+v/5//j/9//5//n/+f/7//j/9//2//X/9//4//n/+//+//7//v/+////
/v/8//v//f/9//3//f/7//v//P/8//z//P/6//r/9//3//j/+P/6//r/+f/5//f/9//3
//f/9//3//f/9//4//f/9//3//r/+v/6//r/+f/3//b/9f/2//f/+P/5//f/9//3//f/
9//3//f/9//5//n/+f/5//f/9//3//f/+P/4//b/9v/0//b/9//3//b/8//y//H/8v/z
//T/9v/1//T/8//y//b/+P/4//j/+P/4//b/9f/1//X/+P/4//f/9//3//f/9//3//f/
9//3//f/9f/3//n/+f/7//7/AAACAAAAAAABAAEAAQACAAIABAADAAMAAwADAAQAAwAA
AAAAAAD////////////////+//3//f/9//3//f/7//j/+P/4//j/+P/4//n/9//3//j/
+P/3//f/9f/y//L/8v/x//P/8//z//T/8v/y//L/9P/3//v/AwASACMAPwBhAIYAnwCo
AKsAtADEAMkAtwCGADgA2P96/yr/Af/8/gL/B/8S/yL/OP9U/3D/jP+f/6v/tv/D/87/
2P/f/+f/7//0//X/9P/2//j/+//+//7/AQABAAAAAgADAAMABwAFAAUABQADAAMABAAE
AAQABQAGAAYACAAJAAkACgAJAAkACAAJAAkACQAJAAkACAAIAAgACAAMAAwADgAOABIA
EgASABIAEgASABMAFgAWABYAFgAXABkAGgAaABoAGAAYABgAGAAaAB0AIAAiACUAJQAn
ACkAKwAsACwALgAxADIAMwA2ADcAOAA4ADoAPQBAAEAAQABCAEMAQwBDAEQARgBGAEUA
QQBAAD8APQA8AD0APQA8ADsAOAA3ADUAMwAxAC8ALgAqACkAJwAkACEAHwAeABwAGAAW
ABMAEQASABAADgANAAkABwAFAAMAAgACAAIAAAACAAEAAAD+//v/+//7//v/+//7//r/
+v/3//f/+P/4//j/+P/5//r/9//2//T/8//x//H/8f/x//T/9P/y//L/8//z//T/9v/0
//P/8//z//T/9f/2//f/9//5//n/+f/3//f/9//3//X/9f/1//f/+v/7//z//f/7//r/
+f/5//v//P/9//7/AAAAAP/////9//3//f/9//////8AAAAAAgACAAAAAAD/////AAAA
AP7//v/9//3//////////////////////wAA////////AAAAAAAAAAACAAEAAQABAAEA
AQABAAEAAAD///7//f/////////////////////////////////8//z/+v/6//z//v//
/////f/7//v/+//9//3//P/8//z//P/8//7//f/9//3//v/+//3//f/7//v/+//7//r/
+f/4//f/9//5//v/+//6//z//f/+/wAAAAABAAEAAQACAAIABAADAAMAAwADAAIAAQD+
//7//////wAAAQD////////+/////////////f/7//j/+P/4//j/+P/4//f/9f/1//b/
9P/z//P/8f/w//D/8P/v/+//7//v//D/8v/y//L/9P/3////BQAUAC0ASwBvAJYArwC0
ALUAvADKAMsApwBkAAwAqv9O/wr/9f70/vT+/f4O/yD/Nv9Q/2j/gP+Z/63/uv/B/8j/
0v/Z/9//5//u/+//8P/y//T/9//6//r//f/9//7/AAABAAEABQADAAMAAwAEAAUABwAI
AAYABwAIAAgACAAJAAkACgAJAAkACAAJAAsACwALAAsADQAOAA8AEAARABAAEQAQABAA
EAAQABAAEQASABQAGAAWABYAFgAXABoAHAAdAB4AIQAiACMAJAAjACUAJwAoACkAKQAr
AC0ALwAwADAAMgA1ADYANwA6ADkAOgA6ADwAPwBCAEIAQgBCAEMAQwBDAEQARgBGAEUA
RABEAEQAQwBBAEEAQAA+AD8APAA7ADkAOAA1ADIAMAAwAC8ALQAqACcAJQAkACIAIgAg
AB0AGwAaABgAFgAVABUAEwARAA8ADQAMAAsACAAJAAkACQAIAAUABQAFAAUAAwADAAIA
AgABAAEAAgACAAMAAgACAAIAAAAAAP/////9//3//f/9////AAD//wAAAQABAAIABAAD
AAEAAAD//////////////f////////8AAAEAAgADAAMAAwADAAUABgAHAAgACQAIAAgA
CAAJAAgACAAIAAgACgAKAAkACQALAAsACwALAAkACQAKAAoADAAMAAoACgAHAAcACAAI
AAoACgAJAAkACQAJAAkACQAJAAkACQAJAAgABwAHAAcACAAIAAgACAAKAAkACQAJAAcA
BwAHAAcABQAFAAUABQAHAAcABwAHAAcABwAHAAcABwAHAAcABwAIAAgABgAGAAQABgAH
AAcACQAHAAcABwAFAAUABQAGAAgABgAIAAgACAAIAAgABgAFAAUABQAHAAgACAAJAAYA
BQAEAAMABQAFAAUABQAHAAkACwALAAoADAANAA4AEAAQABEAEQAOAA4ADQAOAA8ADwAP
AA8ADgANAAoACgAKAAkACQAJAAsACwALAAoABwAHAAcABwAHAAUAAgACAAQABAAEAAQA
AgD///7//v8AAP/////9//r/+v/6//n/+v/7//z//v8AAAAAAAACAAEAAQADAA4AIwA/
AF0AggChAK4ArwC2AMoA2QDVALIAagAMAKr/Uv8V/wD//v4F/xT/Jv82/1L/bv+E/5f/
q/++/8n/0P/Y/9//5//v//T/9//4//r//P///wAAAAADAAMABAAGAAcABwAJAAcABwAH
AAcABwAIAAgACgALAAwADAAKAAsACwAMAAwADQANAA8ADwAPAA8ADwAQABAAEAAQABAA
EAASABIAFAAUABQAFAAWABYAFwAaABgAGAAYABkAGQAaABoAGgAdAB4AHwAgACIAJQAo
ACoAKwApACkAKQAtAC4ALgAwADMANAA1ADgAOQA6ADoAPAA7AD4APgA+AEAAQQBBAEEA
RABGAEYARQBGAEYARgBFAEMAQwBCAEAAPwA8ADsAOQA5ADcANQA0ADAALwAtACoAJwAl
ACQAIgAhACAAHgAdABwAGgAYABcAEwARAA8ADQAMAAwADAAKAAoACQAIAAYABQAFAAUA
BQAHAAcABgAGAAUABQAGAAYAAwACAAIAAgAEAAQAAwADAAUABQAFAAUABgAGAAQABAAD
AAMABAAGAAcABwAIAAkACAAHAAYABQAHAAkACQAJAAkACQAJAAkACQAJAAkACwAIAAcA
BgAFAAcACAAJAAsACgAKAAoACgALAAoACAAHAAkACQAJAAkACQAJAAoACgAIAAgABgAG
AAUABQAGAAYABgAGAAUABQAFAAUABQAFAAYABwAIAAkABgAFAAUABQAFAAQAAwACAAIA
AQABAAEAAwADAAMAAwADAAMAAwADAAUABQAFAAUABQAFAAUABQAFAAUABQAFAAQABAAC
AAIABAAGAAcABwAHAAUABQAFAAMAAwADAAQABwAIAAkACgAHAAYABQAEAAQABAAEAAQA
BgAKAAgACAAIAAgACAAHAAcABwAGAAYABQAFAAcABwAHAAcACQAJAAkACQAHAAkACwAL
AAwADgAPABAAEAAQABEAEQATABQAFAAWABcAFwAXABcAFgAVABIAEgATABMAFAAVABMA
EQAPAAwADQANAA0ADQAOAA0ACwAMAAkACAAHAAYABwAFAAUABgAFAAMAAgD/////AAAB
AAEAAAD///7//v8BAAIAAwAGAAkACQARACIAOQBXAH0AqAC/AL4AvQDMANwA2QC3AHoA
IAC+/2b/Iv8H/wT/Cv8R/yL/NP9G/17/dv+M/6P/t//G/9H/2v/i/+f/7//3//r/+//8
//7/AAADAAQABAAHAAcACAAKAAsACwAPAA0ADQANAAsACwAMAAwADgAPABAAEAAPAA8A
DgAOABAAEQARABMAEwATABMAEwAUABQAFAAUABUAFAAVABQAFgAWABYAFgAYABgAGQAc
ABoAGgAaABsAHwAgACAAIAAhACIAIwAkACUAJwApACoALgAvADIANQA3ADgAOAA6ADkA
OgA7AD4APwBAAEAAQgBFAEgASABIAEoASwBLAEsATgBQAFAATwBOAE4ATgBNAEkASQBI
AEYARQBCAEEAPwBBAD8APQA8ADgANwA1ADIALwAtACwAKgAmACQAIQAfACAAHgAcABsA
FwAVABMAEQAQABAAEAAOAA4ADQAMAAoACQAJAAkACQAJAAkACAAIAAkACQAKAAoABwAG
AAYABgAIAAgABwAHAAUABQAFAAUABgAGAAQABAAGAAcACQAMAAsACQAIAAcABQAFAAUA
BQAGAAkACgALAAkACQAJAAkACwALAAsADQANAA0ADQANAAwADAAMAA0ADgAOAA4ADgAQ
ABAADwAPABEAEQARABEADwAPABAAEAASABIAEAAQABEAEQASABIAEgASABEAEQAOAA0A
DAALAA4ADwAQABEADgANAA0ADQAOAA4ADgAOAA4ADQANAA0ACwALAAsACwAMAA0ADgAP
AA0ADQANAA0ACwALAAsACwALAAsACwALAAwADAAKAAoACQAKAAoACQAHAAUABQAFAAcA
CQALAAoACAAIAAgACAAIAAgABwAHAAcACQAKAAoACwALAAsACwALAA0ADQANAA0ADQAP
ABEAEQASABQAFQAWABYAFgAXABcAGQAaABoAHAAcABsAGgAZABgAFwAUABQAFgAVABUA
FQAUABMAEgAQABAAEQASABMAEwARAA4ADgAQABAAEAAQAA0ACwALAAwACgAJAAkABwAE
AAQABAADAAQABQAGAAgACAAIAAgACgANABEAGQAoAEMAYQCFAKoAvQDCAMUA0gDeANsA
uwB4ABoAtP9c/x7/Cf8K/wz/E/8m/zz/VP9s/4D/kv+n/73/zP/V/97/5v/t//P/+f/+
/wMABAAGAAgACwALAAoADAALAAwADgAPAA8AEwARABEAEQATABMAFAAUABIAEwAUABQA
FAAVABUAFgAYABkAGQAbABsAGwAbABsAGgAaABoAGgAaABoAHAAcAB8AIAAhACIAIgAi
ACMAJgAoACgAKAApACkAKgAqACoAKQAqACsALAAtAC8AMQAyADUANQA3ADkAOwA8ADwA
PgBAAEIARABIAEkASgBKAEwATABOAE0ATABQAFEAUQBRAFIAVABUAFMAUgBSAFIAUQBR
AFEAUABOAE0ASgBJAEcARwBFAEMAQgBAAD8APQA6ADcANQA0ADIAMAAuACsAKQAqACgA
JgAlACUAIwAhAB8AHgAeAB4AHAAaABkAGAAWABcAFwAXABcAFQAVABQAFAATABMAFAAU
ABEAEAAQABAAEQASABIAEwARABEAEQARABQAFAASABIAEQARABIAFAASABEAEQARABMA
EwATABMAEwAVABUAFQAXABcAFwAXABcAFwAXABkAGwAbABsAGwAdAB4AHwAhACAAHgAc
ABoAHgAeAB0AHQAeAB8AIAAhAB8AHwAgACAAIgAiACAAIAAdAB0AHgAeAB4AHgAdAB0A
HwAfAB8AHwAfAB8AHwAfAB4AHQAdAB0AIAAgACAAIAAeAB0AHQAdAB4AHwAgACEAIQAh
ACEAIQAhACEAIQAhAB8AHwAfAB8AIQAhACEAIQAiACIAIAAgACAAIgAjACMAIQAfAB8A
HwAhACEAIwAgACAAIAAgACAAIAAgAB8AHwAfACAAIAAfAB8AHwAfAB8AHwAfAB8AHwAf
ACEAIwAlACUAJgAoACkAKgAoACgAKQApACsALAAsAC4AMQAxADEAMQAyADEALgAuACwA
KwArACsAKwArACsAKgApACkAKQApACsAKQAmACYAJAAkACQAJAAkACMAJAAmACQAIwAj
ACEAIgAiACIAIQAjACMAIwAkACMAIgAhACIAJwArADMARABbAHcAmQC8AM0AzADPAOIA
9gD7AOkAtABiAAAAoP9S/y3/KP8q/zP/Rv9a/2z/hP+g/7z/z//d/+r/9/8AAAgADQAR
ABUAHAAhACQAJgAoACsAKwAqACwAKwAuADAAMQAxADMAMQAxADEAMgAzADUANgA2ADcA
OAA4ADgAOQA5ADoAOgA7ADsAPQA9AD0APQA9AD4APgA+AD4AQgBCAEQARABIAEgASABI
AEYARgBHAEoATABMAEwATQBRAFIAUgBSAFUAVgBXAFgAWwBdAF8AYABjAGMAZQBnAG0A
agBoAA==
         </WaveFormData>
      </LeadData>
      <LeadData>
         <LeadByteCountTotal>10000</LeadByteCountTotal>
         <LeadTimeOffset>0</LeadTimeOffset>
         <LeadSampleCountTotal>5000</LeadSampleCountTotal>
         <LeadAmplitudeUnitsPerBit>4.88</LeadAmplitudeUnitsPerBit>
         <LeadAmplitudeUnits>��V</LeadAmplitudeUnits>
         <LeadHighLimit>2147483647</LeadHighLimit>
         <LeadLowLimit>268435456</LeadLowLimit>
         <LeadID>V4</LeadID>
         <LeadOffsetFirstSample>0</LeadOffsetFirstSample>
         <FirstSampleBaseline>0</FirstSampleBaseline>
         <LeadSampleSize>2</LeadSampleSize>
         <LeadOff>FALSE</LeadOff>
         <BaselineSway>FALSE</BaselineSway>
         <ExcessiveACNoise>FALSE</ExcessiveACNoise>
         <MuscleNoise>FALSE</MuscleNoise>
         <LeadDataCRC32>139254218</LeadDataCRC32>
         <WaveFormData>
/P/8//z//P/+//7//v/+/wAAAAAAAAAAAgACAAIAAgAEAAQABAAEAAUABgAHAAgACgAK
AAoACgAMAAwADAAMAA4ADgAOAA4AEQASABMAFAAUABQAFAAUABcAGAAZABoAHQAeAB8A
IAAiACIAIgAiACIAIgAiACIAJAAkACQAJAAkACQAJAAkACEAIAAfAB4AHAAcABwAHAAa
ABgAFgAUABIAEgASABIAEAAQABAAEAAOAAwACgAIAAYABgAGAAYAAwACAAEAAAAAAAAA
AAAAAAAAAAAAAAAA///+//3//P/8//z//P/8//z//P/8//z//v/+//7//v/9//z/+//6
//z//P/8//z//f/+////AAD///7//f/8//z//P/8//z///8AAAEAAgABAAAA///+/wEA
AgADAAQABAAEAAQABAAGAAYABgAGAAYABgAGAAYACAAIAAgACAAIAAgACAAIAAgACAAI
AAgABwAGAAUABAAFAAYABwAIAAYABgAGAAYABAAEAAQABAAGAAYABgAGAAQABAAEAAQA
BgAGAAYABgAEAAQABAAEAAQABAAEAAQABAAEAAQABAAEAAQABAAEAAYABgAGAAYABAAE
AAQABAAGAAYABgAGAAYABgAGAAYABQAEAAMAAgADAAQABQAGAAUABAADAAIAAwAEAAUA
BgAEAAQABAAEAAIAAgACAAIABQAGAAYABgADAAMAAwADAAIAAgADAAMABQAFAAUABgAG
AAkACQALAAwADQAOAA4ADgAOAA4AEAAOAA8AEAAQABIAEwATABEADwAPAA4ADgAQABAA
EAAQABAADwANAA8AEQAQAA4ADQAKAAoACgAJAAYABQAEAAQABAADAAIAAgABAAEAAQAA
AAEAAgAEAAUABAAEAAMAAgACAAIAAgACAAgAEQAhADQASwBfAG0AfACUALEAyADKALoA
kgBcACUA9f/T/8T/uP+v/6n/ov+i/67/uf/D/87/2v/f/+P/6f/t/+7/8v/4//3/AAD9
//3//v/9//////8AAAAAAAABAAMAAwADAAMAAwADAAMAAwAEAAcABwAHAAcABwAGAAYA
BgAGAAgACAAIAAkADAAMAAwADAAMAAsACgAIAAoACwAMAA0ADQANAA0ADQALAAsACwAN
AA0ADQANAA4AEgATABMAEwASABMAEwATABUAFQAXABcAGAAZABwAHgAhACEAIwAjACEA
IQAiACMAIwAkACQAJgApACoAKwArAC0ALwAvAC4AMAAyADMAMwAwADAAMAAwAC4ALQAt
ACwALAAqACkAKQApACgAKAAoACcAJgAnACgAJAAjACAAHAAbABoAGgAaABsAGQAVABQA
EAAQABAADwAQABEAEQAPAA0ADQANAA0ACgAKAAoACgAIAAgABwAHAAYABgAGAAYABwAH
AAgACQAHAAcABwAHAAkACQAJAAoADAAMAAoACQAIAAcABwAHAAcACQAJAAkACQAJAAkA
CQAKAAoACwALAAkACQAKAAoACwALAAsACQALAAsADAAMAAwADAALAAoADAAMAAwADAAQ
ABAAEAAQAA4ADgAOABAAEAAOAA4ADgAMAAwACQAJAAoACwAMAA0ADgAOAA4ADAANAAoA
CQAJAAcACQAJAAgACQAJAAkABwAKAAoACQAJAAcABQAFAAUABwAHAAgACQAKAAsACwAL
AAYABAAEAAYABwAIAAkACgAIAAgACAAHAAUABQAFAAUABwAHAAcABwAGAAYABgAGAAQA
AwADAAQABgAHAAgACAAFAAUABQAFAAcACAAGAAYABgAGAAYABAAEAAQABQAEAAQABAAD
AAMAAwADAAIABQAHAAgACQAIAAcABwAGAAsACwANAA4ADgAOAA0ADAAMAAwADgAOABIA
FAAVABYAFAATABAADwAPAA4ADgAOABAAEAAQABAADQALAA0ADQAMAAoACQAGAAYABgAF
AAQAAwACAAIAAgADAAIAAgABAAAA///9//z//f///wAAAQACAAIAAgACAAAA/P/+/wgA
FwApADwAUQBnAHkAigCiAL0AzgDGAKgAeABAAAkA2//F/7b/ov+Z/5v/nv+g/6T/q/+3
/8j/1v/b/93/4//r/+7/8P/2//n/+P/2//f/+f/5//v/+//8//z//P/9//////8BAAEA
AQABAAAA/////wEAAQABAAEAAQABAAAA///+////AAABAAMAAgACAAIAAgADAAMAAwAC
AAIAAwAEAAUABQAFAAUABQAGAAcACAALAAoACQAIAAgACgALAAsACwALAAsACgAJAA0A
DQAPAA8ADwAPABEAEgAXABcAGQAZABsAGwAcAB0AHgAeAB0AHgAhACIAIwAjACMAJQAl
ACQAJQAoACoAKwAoACgAKAAoACgAJwAnACYAJQAiACAAHwAbABoAGgAaABoAGAAYABgA
FQAVABMAEAAOAAwACwAKAAsACQAFAAQABAAEAAQAAwABAAEAAAD9//z/+//6//n/9P/y
//D/7v/s/+z/6//r/+f/5v/l/+T/4v/h/+H/4f/f/9//3//f/93/3f/d/97/3v/e/9z/
2//a/9n/2f/Z/9n/2//b/9v/2f/Z/9n/2f/a/9z/3//h/97/3f/d/9z/3f/d/93/2//e
/9//4f/i/+P/4v/g/97/3//g/+H/4v/k/+T/5P/k/+T/5P/k/+b/6P/m/+b/5v/o/+j/
5f/l/+f/5//n/+f/5f/k/+P/4P/k/+L/4v/j/+H/4//j/+L/4v/j/+T/4//m/+b/5f/l
/+X/4//j/+P/4//j/+T/5f/m/+f/5//n/+T/4v/i/+T/5P/k/+T/5P/k/+T/5P/j/+X/
5f/l/+X/5//n/+f/5//q/+r/6P/k/+L/4//k/+X/5v/k/+T/5P/l/+j/6P/o/+f/6f/p
/+n/6P/l/+X/5P/j/+X/5f/m/+b/6v/r/+7/8P/v//D/8P/w//H/8v/1//b/9v/2//X/
9P/3//f/9f/1//X/9P/0//T/9f/2//f/+P/2//P/9P/z//L/8P/v/+z/7P/s/+v/6v/p
/+j/6P/o/+f/5v/m/+X/5v/n/+f/6P/n/+f/5v/l/+b/5v/m/+b/6P/q/+r/8P/5/wkA
IgA/AFMAXwBuAIQAoQC4ALgApAB6AD4AAQDL/6v/oP+Q/4H/g/+E/4b/kP+b/6P/sP+8
/8X/yf/L/8//1P/a/+D/4//k/+T/5f/n/+f/6f/p/+r/6v/p/+n/6v/p/+v/6//r/+v/
6//r/+z/7//t/+3/7f/t/+7/7v/u/+7/7v/u/+7/7//w//D/8P/w//P/8//z//L/8v/z
//T/9f/1//X/9f/1//P/8//z//X/9f/1//X/9v/6//v/+//7//z//f/9//3//////wEA
AQABAAEAAwAEAAUABQAHAAcACQAJAAoACwANAA4ADgAQABIAFAAWABcAFwAZABkAGAAW
ABgAGQAZABoAGgAaABoAGgAZABkAGAAaABgAFwAXABMAEgASABIAEAAOAA4ADgAJAAkA
BwAEAAMAAgACAAIAAQD///v/+v/6//r/+v/5//v/+//6//f/9P/z//L/8f/u/+7/7v/u
/+7/7v/t/+3/7//w//H/8v/y//H/8f/x/+//7//v/+//7//v/+//8P/y//L/8P/v//H/
8f/y//P/8f/z//P/8//z//P/8//z//T/9P/1//X/8//z//T/9P/3//f/9//1//X/9f/2
//b/+P/4//f/9v/3//j/+f/6//z//P/8//z//v/+//7/AAD+//z//P/8//3//v/8//3/
+//7//v/+//+//7//v/8/////P/7//v/+//9//3//P/9//3//f/7//3//P/6//n//P/7
//z//f/8//v/+//7//z//f/9//3//P/6//r//P/8//z//P/8//7//v/+//3/////////
///9//3//f/9//7//v/+//7//P/7//v//P/8//v//P/8//7//v/+//7//v/8//z//P/9
//7//v/+//3//f/9//3//P/8//3//f/9//3//f/+//7/AQABAAMABAAFAAYABgAGAAYA
BgAIAAgACgAMAA0ADgAOAA0ACgAJAAsACgAKAAoACgAKAAoACgAIAAUABgAFAAYABAAD
AAAAAgACAAEAAAD///7//v/+//3//P/8//v//f/9//z//P/7//v/+v/5//v//P/9//7/
+v/+//7/BAANABkALgBJAFsAZQBwAIYApQDAAMgAugCYAGQALQD5/9f/xv+4/6v/p/+i
/57/pv+z/73/yP/S/9n/3f/h/+P/5v/q/+7/8//4//j/+f/7//v/+//7//z//P/8//3/
//////7//f/8//v/+//7//z////9//3//f/9////AAABAAIAAAAAAAAAAQAAAAAAAAAA
AP////////7/AAABAAIAAwAFAAUABQAFAAMAAwADAAUABwAHAAcACAAIAAkACQAJAAwA
DQANAA0ADwAPABEAEQAPAA8AEQASABUAFQAXABcAFwAXABgAGQAdAB4AHgAgAB8AIAAh
ACEAJAAnACgAKAAoACoAKwArACgAKAAoACgAKAAnACcAJgAnACYAJgAnACIAIAAfAB4A
HAAaABoAGgAYABkAGAAWABMAEgASABIAEQAPAAsACgAHAAYABQADAAMAAwACAP//////
///////+//7//v/+//z//P/7//v/+v/6//r/+v/6//n/+f/5//n/+f/5//n/+f/5//n/
+v/5//j/9f/z//P/8//0//X/9f/3//f/9//3//f/9//3//T/9P/1//X/9v/3//n/+v/4
//f/9v/z//f/9//4//j/+v/6//n/+P/6//r/+v/6//7//v/+//7//P/6//j/+P/7//r/
+//8//z//P/5//n/+f/5//n/+f/4//j/+P/2//f/9P/z//P/8//1//X/9P/x//H/8f/v
//L/8v/x//H/8v/x//L/8//x//H/8v/z//H/8f/w/+//7f/s/+3/8P/u/+7/7v/u/+//
8P/x//H/8f/x//H/8f/v/+//7//v/+7/7v/u/+7/7v/t/+3/7v/w/+//7v/u/+7/7v/u
//D/8P/w//H/8f/w/+//7f/t/+3/7f/s/+z/7f/t/+3/6//r/+z/7P/x//H/8//0//P/
9P/0//T/9v/2//j/+P/2//b/9f/0//f/9//1//X/9//2//b/9v/2//b/9v/2//X/8//1
//X/9P/y//H/7v/u/+7/7f/s/+n/6P/o/+j/5//m/+b/5f/l/+X/5P/k/+L/4//j/+P/
5P/k/+T/5P/k/+b/6P/u//n/CQAiAD8AVQBjAHYAkACtAL4AugCeAGwAMADz/7v/nf+Q
/4T/ef91/3b/ev+C/4//m/+o/7b/v//F/8n/zf/S/9b/2P/Z/9j/2v/b/93/3f/f/9//
4P/g/+D/4f/j/+P/4//j/+P/4//j/+P/5P/n/+f/5//n/+f/6P/o/+j/6P/m/+b/5v/n
/+j/6P/o/+j/6//r/+v/6v/q/+v/7P/t/+3/7f/t/+3/7f/t/+3/7//v/+//7//w//L/
8//z//P/9P/1//X/9f/1//X/9//3//n/+f/7//z/AQABAAMAAwABAAEAAgADAAYACAAJ
AAwADQAOAA8ADwARABMAEwASABEAEgASABEAEQASABMAFAASABEAEQAQAA4ADAALAAsA
CwAKAAoACgAIAAYABgAGAAMAAwABAP7////+//7//v/9//v/9//2//T/9P/0//P/9f/1
//T/8f/v/+//7//v/+7/7v/u/+7/8P/w/+//7//u/+7/7v/u//D/7//v/+//7//v/+//
7//t/+3/7f/u/+z/7P/q/+n/6v/r/+3/7//v//H/8f/x//H/8f/x//H/8v/y//P/8//z
//P/9P/0//f/9//3//X/+f/5//r/+v/8//z/+//6//j/+P/4//j/+//8//3//v/+//7/
/v8AAAAA/v/+//7//P/8//n/+f/8//3//v////3//P/7//j//P/6//r/+//5//v/+//6
//n/+f/5//f/+v/6//n/+f/5//f/9//3//f/9//4//n/+//9//7////6//j/+P/6//r/
+v/6//r/+P/4//j/9//5//n/+f/5//n/+f/5//n/+v/6//r/+v/4//f/9//4//b/+f/8
//z/+//6//n/+P/4//j/+P/5//r/+v/6//n/+f/5//n/+P/2//f/9//3//j/+f/7//z/
/v/9//7//v8BAAIAAgACAAQABAAGAAYABQAGAAYABgAJAAkABwAHAAkACAAIAAgABwAG
AAUABAAEAAMABgAHAAMAAAD+//r/+//8//z//P/5//j/+P/4//f/9v/2//X/9//3//b/
9v/2//f/9//3//b/9v/2//b/+P/6//z//v8FABUALABHAFcAYQBuAIgApwC8AMIAtgCS
AFwAJQDx/8v/uv+u/5//m/+a/5j/nv+t/7n/xP/Q/9f/1//Z/93/4v/o/+z/8f/0//L/
8//1//X/9//3//j/+P/4//n/+//7//r/+f/4//f/+f/5//r//f/7//v/+//7//7//v/+
//7//v/+//7////+//7//v/+//////////7/AAABAAIAAwADAAMAAwADAAMAAwADAAUA
BAADAAIAAgAGAAcABwAHAAgACQAJAAkACQAJAAsACwANAA0ADwAQABEAEQATABMAFQAV
ABYAFwAXABgAGAAaABsAHAAdAB0AIQAjACMAIgAgACIAIwAjACIAIgAiACIAIgAhACEA
IAAgAB4AHQAdAB0AHAAcABwAGgAYABgAGAAXABcAFQASABEAEAAQABAADgALAAYABAAE
AAQABAADAAEAAQAAAP3//v///wAAAQD+//7//v/+//z//P/7//v/+//8//3//v/+//3/
/f/9//3//f/9//3/+//7//v//P/8//z/+v/5//r/+//9/////v////7//f/9//3//f/9
//3//v8AAAEAAAD//////v8AAAEAAgABAAIAAQABAAAABAAEAAMAAgAFAAYABwAIAAgA
BgAEAAIABAAEAAQABgAGAAQABAAEAAUABgAEAAUAAwADAAMAAwAEAAQABAACAAUAAgAB
AAEA//8BAAEAAAAAAAEAAgABAAIAAgABAAEA///9//3//f8AAAEAAwAFAAQAAwABAP//
/f/8//3/AAAAAAAAAAAAAAAAAAAAAP//AQABAAEAAQADAAMAAwADAAEAAAD///7/AAD/
////AAD////////+////AAACAAIAAgACAAEAAAD/////AAAAAAAA///////////+/wAA
AQABAAEA/////wAAAAAEAAUACAAKAAkACgAKAAoACgAKAAwADAANAA4ADgAOAA8ADwAN
AA0ACwAKAAoACgALAAwADQAOAAwACQAKAAkACAAGAAUAAgACAAIAAQAAAP3//P/8//z/
/v/+///////8//v/+f/4//r/+//7//v/+v/6//r/+v/6//r//P8AAAkAFwAuAEcAXQBr
AHoAjACnAMAAxACyAIoAVAAZAOf/xf+4/6z/of+b/5b/mP+i/6//vf/G/8z/0f/X/9//
5//s/+z/7v/x//L/8P/x//P/8//0//X/9//4//b/9//5//n/+//7//v/+//7//v//P//
//3//f/9//3//v/+//7//v/8//z//P/9//7//v/+//7//v/9//z/+v/8//3//v//////
////////////////AQABAAEAAQACAAQABQAFAAUABAAFAAUABQAJAAkACwALAAsACwAN
AA4ADwAPABEAEQASABMAFQAXABYAFgAVABYAGQAaABsAGwAdAB8AHwAeACAAIgAjACMA
IQAgAB8AHgAgAB8AHwAeACAAHgAdAB0AGgAYABcAFgASABAAEAAQAA8ADwANAAoABwAG
AAYABgAHAAUAAQAAAPz//P/8//v//f/9//z/+f/5//n/+f/5//f/9v/1//T/9f/2//b/
9//z//L/8f/w//P/8//0//X/9P/z//L/8f/v/+//7//w//H/8v/x//H/7//v//D/8f/v
//H/8f/x//P/8//z//P/8v/y//P/8//1//X/9v/2//b/9f/0//H/9P/1//f/+P/3//b/
9P/y//X/9v/3//j/+v/6//r/+v/5//j/9//4//n/+P/5//r//f/+//z//f/8//v/+v/5
//f/9v/1//L/9v/0//T/9f/z//X/9f/0//T/9f/2//X/9v/2//X/9f/3//X/9f/1//X/
9f/2//f/9f/1//T/8//x//D/8f/0//b/9v/2//b/9f/0//P/8f/w/+//7v/t//D/8f/y
//P/8P/w//D/8P/w//H/8P/y//L/8v/y//D/8P/w//H/8v/y//L/8f/z//P/8//y//D/
8f/x//H/8f/x//L/8v/z//P/9f/2//f/+P/4//j/+P/4//r/+v/5//r/+v/6//3//f/7
//v/+//6//r/+v/6//r/+v/6//n/9//5//n/+P/2//X/8v/y//L/8f/w//H/8P/w//D/
7f/s/+z/6//t/+3/7P/s/+r/6//r/+v/7P/s/+z/7P/s/+7/8P/0/wEAFwAyAE0AXwBt
AH4AlgC1AMgAwgCiAGwALADt/73/pf+W/4r/hf+H/4b/iP+Q/5n/pf+2/8D/xf/H/83/
1f/W/9r/4v/n/+b/5P/l/+f/5//p/+n/6v/q/+r/6//t/+3/6//r/+v/6//s/+3/7//z
/+//7//v/+//8P/w//D/8P/w//D/8P/x//L/8v/y//L/8//z//P/8v/w//H/8v/z//P/
8//z//P/9P/1//b/+f/5//n/+f/6//z//f/9//3//v////////8BAAEAAwADAAMAAwAF
AAYACQAJAAsACwANAA0ADgAPAA8AEAAQABIAFQAWABcAFwAXABkAGQAYABoAHAAdAB0A
HAAcABwAHAAaABkAGQAYABoAGAAXABcAFAASABEAEAAQAA4ADgAOAAsACwAJAAYAAwAC
AAIAAgADAAEA/f/8//z//P/8//v/+v/5//f/8//0//X/9v/3//T/9P/0//T/8v/y//H/
8f/y//L/8v/y//T/8//z//P/8v/x//D/7//v/+//7//w//H/8v/x//H/8f/x//L/8//z
//X/9f/1//X/9f/1//X/8v/y//P/8//0//X/9//4//f/9//3//X/+P/5//v//P/+//7/
/f/8//z//P/8//z//v/+//7//v/+//7//v8AAAAA/v/+//7/AAAAAP3//f/9//3//f/9
//3//P/7//j//f/6//n/+f/7//3//f/8//3//f/9//v//P/8//v/+//9//v/+//7//v/
+//8//3//f/9//z/+//6//j/+P/6//j/+P/4//j/+v/6//r/+f/7//v/+//7//n/+f/5
//n/+f/6//v//P/6//n/+f/6//z/+//8//z//P/8//z//P/8//z//f8AAAAAAAD///3/
+//5//b/9//5//r/+//9//3//v/+/wEAAQADAAQABwAIAAgACAAFAAQABQAEAAYACAAJ
AAoACQAJAAcABwAHAAYABgAGAAgACAAIAAgABQADAAUABQACAAAA///8//3//v/+//7/
/P/6//n/+P/5//j/+P/3//X/9f/0//T/9v/3//f/9//6//r/+v/6//r/+P/2//j/AwAT
ACQAPQBTAF8AbgCCAJ0AugDKAMIAoABsADEA+//T/77/sP+l/6H/nv+a/6L/rf+1/7z/
yv/V/9n/3f/h/+b/6v/u//H/8v/0//X/9//3//f/9//4//j/+P/5//v/+//9//3//f/9
//z/+//7//3//f/9//3//f/9//z/+//6//z//P/8//3//v/+//7//v/////////+//z/
/f/+//////////////8BAAEAAQADAAMAAwADAAQABAAFAAUABQAHAAkACgALAA8ADwAR
ABEADgANAA4ADgARABEAEwATABQAFQAXABkAGwAcABwAHgAdAB4AHwAfAB8AIQAhACAA
IgAkACUAJQAmACYAJgAmACQAIwAjACIAJAAiACEAIQAhACAAIAAgABwAGgAaABoAFQAV
ABMAEAAQABAAEQASABEADwALAAoACAAIAAgABwAFAAUABAABAAMAAwADAAMAAAAAAAAA
AAACAAIAAQABAP7//v/+//7//v/9//3//f////////////3//f/9//7//v/+//z/+//5
//n/+v/7//z///8AAAEAAAD///7//f/8//z//f/9//3//f/+//7/AQABAAEA////////
AAAAAAIAAgABAAAAAAAAAAAAAAAAAAAAAAAAAAAAAAAAAAIAAgAAAAAAAAAAAAAA/f/9
//v/+//7//v//v/+//7//P////z/+//7//3///////7/+//7//v/+f/6//r/+f/5//v/
+f/5//n/+//7//z//f/7//v/+v/5//f/9v/3//r/+P/4//j/+P/4//j/+P/3//b/9f/0
//P/9P/1//b/9//0//T/9P/0//P/8f/w//D/8//1//f/+P/2//X/9P/z//H/8v/y//L/
9P/2//X/9P/z//L/9P/0//T/9f/1//T/8//x//H/8f/x//D/8v/z//P/8//z//P/9P/0
//X/9f/3//j/9//4//j/+P/5//r//f/+////AAAAAAAA//////3//f/+//7///8AAP3/
/P/7//r/+//5//v/+//8//r/+f/2//X/9P/y//D/8f/w//D/8P/v/+7/7v/t/+//7//u
/+7/7P/t/+3/7f/v//D/8f/y//D/7P/w//j/BQAXADAATwBhAGcAdgCUALUAwAC6AKAA
bAAwAPn/y/+v/6L/lv+P/4//jv+Q/5L/nf+r/7j/wv/N/9P/1f/Z/9r/3v/m/+n/6P/o
/+n/6//r/+3/7f/u/+7/7//x//T/9f/0//P/8v/x//H/8f/y//X/8//z//P/8//z//L/
8f/w//L/8v/y//P/9P/0//T/9P/1//X/9f/0//L/8//0//X/9//3//f/9//5//n/+f/7
//r/+f/4//j//P/9//3//f/8//3//f/9//3//f//////AgADAAYACAAJAAkACwALAAsA
CwAMAA0ADwAQABAAEgATABQAFQAVABYAFwAWABQAFQAYABoAGwAcABwAHAAcABoAGQAZ
ABgAFgAUABMAEwASABIAEwAUAA8ADAALAAoACQAJAAcABAABAAAAAAAAAAEA///7//r/
+v/6//r/+f/4//f/9f/x//H/8f/x//H/8P/w//D/8P/u/+7/7f/t/+3/7v/v//D/7v/t
/+3/7f/r/+v/6//r/+v/6//r/+z/7v/u/+z/6//s/+3/7//x/+7/7//u/+3/7f/t/+3/
7f/t/+7/8P/x/+//7//w//D/8f/x//H/7//x//H/8v/y//T/9P/z//L/8//0//X/9v/4
//j/+P/4//j/+P/4//r/+f/2//X/9P/2//b/8//z//X/9f/1//X/9v/2//b/9P/2//L/
8P/v//L/9f/2//b/8//z//P/8f/0//T/8//z//P/8f/x//H/8f/x//L/8//0//X/9f/1
//T/8v/y//T/8v/y//L/8v/y//L/8v/x//P/8//z//P/8f/x//H/8f/w//D/8P/w//L/
8//1//T/8v/y//L/8v/y//L/8v/y//P/9P/0//T/8//x//H/8f/w//H/8//0//X/9//3
//j/+P/6//n/+v/6//v//P/8//z//f/+/wEAAgABAAIAAgACAAEAAQD////////+//7/
/v/+//7//v/+//3/+//9//3//v/8//v/+P/4//j/9//2//P/8v/y//L/8f/w//D/7//u
/+3/6//q/+3/7//w//H/8P/w//D/8P/y//T/9P/4/wcAGQA0AE0AXQBvAIIAnAC3AMgA
wACgAGYAKADt/8P/r/+k/5b/j/+P/47/kv+a/6H/qf+2/8b/zf/R/9X/2//e/+L/5P/n
/+z/7v/v//H/8f/v/+//8P/w/+7/7//x//H/8//z//P/8//z//P/9P/3//P/8//z//P/
9P/0//T/9P/2//b/9v/3//b/9v/2//b/9//3//f/9v/4//n/+v/7//v/+//7//v//f/9
//3///////////8AAAAAAQABAAEAAAABAAEAAQADAAMABQAFAAYABwAKAAwADgANAA4A
DQAPAA8AEAARABUAFgAWABgAFwAYABkAGQAbAB0AHQAcABwAHgAfAB8AHAAcABwAHAAe
AB0AHQAcAB4AHAAbABsAGQAYABgAGAAUABIAEgASAA8ADwANAAoACQAIAAgACAAJAAcA
AwACAAAAAAAAAP///f/9//z/+f/5//n/+f/5//j/+P/4//j/+P/4//f/9//2//b/9v/2
//T/8//z//P/9f/1//X/9f/1//X/9f/2//j/+P/2//X/9//3//j/+f/3//n/+f/5//n/
+f/5//n/+v/6//v/+//7//v//P/8//z/+//6//f/+v/7//3//v8AAAAA///+//3//P/7
//r//P/8//z//P/9//7///8CAAIAAAAAAAAAAgACAP/////9//3//f/9//7//v/+//z/
AQD+//3//f/9///////+//3//f/9//v//v/+//3//f/9//v/+//7//3//f/+/////f/9
//z/+//5//j/+f/8//r/+v/6//r//P/8//z/+//7//v/+//7//3//f/9//3/+//6//n/
+P/6//3//f/8//z//P/8//z//P/6//r/+v/7//z//P/8//v//f/9//3//P/8//3//f/9
//////8AAAAAAwADAAUABgAFAAYABgAGAAYABgAIAAgACwAMAAwADAANAA0ACwALAAkA
CAAIAAgACgAKAAoACgAJAAcACQAJAAgABgAFAAIAAgACAAEAAAD///7//v/+//3//P/8
//v//f/9//z//P/8//3//f/9//v/+v/5//j/+v/8//7/BgARACEAOABPAFsAYQByAIwA
qwDCAMgAtACGAE4AFwDl/8v/vv+w/6X/o/+g/57/ov+v/7//yP/Q/9f/3//j/+n/7P/s
//D/9f/2//b/9//5//n/+f/5//r/+v/6//v//f/9//3//f/9//3//f/9//7/AQABAAEA
AQABAAQABAAEAAQABAAEAAQABQAFAAQAAwACAAQABQAGAAYABAAFAAYABwAJAAkACQAJ
AAcABwAHAAkACwALAAsADAAOAA8ADwAPAA8ADwAOAA0AEAARABQAFQAVABUAFwAYABsA
FwAVAA==
         </WaveFormData>
      </LeadData>
      <LeadData>
         <LeadByteCountTotal>10000</LeadByteCountTotal>
         <LeadTimeOffset>0</LeadTimeOffset>
         <LeadSampleCountTotal>5000</LeadSampleCountTotal>
         <LeadAmplitudeUnitsPerBit>4.88</LeadAmplitudeUnitsPerBit>
         <LeadAmplitudeUnits>��V</LeadAmplitudeUnits>
         <LeadHighLimit>2147483647</LeadHighLimit>
         <LeadLowLimit>268435456</LeadLowLimit>
         <LeadID>V5</LeadID>
         <LeadOffsetFirstSample>0</LeadOffsetFirstSample>
         <FirstSampleBaseline>0</FirstSampleBaseline>
         <LeadSampleSize>2</LeadSampleSize>
         <LeadOff>FALSE</LeadOff>
         <BaselineSway>FALSE</BaselineSway>
         <ExcessiveACNoise>FALSE</ExcessiveACNoise>
         <MuscleNoise>FALSE</MuscleNoise>
         <LeadDataCRC32>2175568862</LeadDataCRC32>
         <WaveFormData>
BgAGAAYABgAIAAgACAAIAAgACAAIAAgACAAIAAgACAAIAAgACAAIAAoACgAKAAoACgAK
AAoACgAMAAwADAAMAA4ADgAOAA4AEAAQABAAEAAQABAAEAAQABIAEgASABIAFAAUABQA
FAAWABYAFgAWABYAFgAWABYAFgAWABYAFgAYABgAGAAYABYAFAASABAADgAOAA4ADgAL
AAoACQAIAAYABgAGAAYABAAEAAQABAAAAP7//P/6//r/+v/6//r/9//2//X/9P/0//T/
9P/0//T/9P/0//T/8//y//H/8P/y//L/8v/y//D/8P/w//D/8v/y//L/8v/x//D/7//u
//D/8P/w//D/8f/y//P/9P/z//L/8f/w//D/8P/w//D/8f/y//P/9P/y//L/8v/y//X/
9v/3//j/+P/4//j/+P/4//j/+P/4//r/+v/6//r/+v/6//r/+v/8//z//P/8//z//P/8
//z/+//6//n/+P/5//r/+//8//z//P/8//z/+v/6//r/+v/6//r/+v/6//r/+v/6//r/
+v/6//r/+v/4//j/+P/4//j/+P/4//j/+P/4//j/+P/4//j/+P/4//r/+v/6//r/+f/4
//f/9v/4//j/+P/4//r/+v/6//r/+f/4//f/9v/3//j/+f/6//j/+P/4//j/+v/6//r/
+v/4//j/+P/4//b/9v/2//b/+P/5//r/+//4//j/+P/4//r/+f/5//r/+P/4//j/+f/6
//z//f/+////AAACAAMAAQABAAEAAQAAAAEAAgADAAQABAAEAAIAAQABAAIAAgAGAAYA
BQAFAAUABAAEAAQABgAGAAYABAACAAEAAQD//////f/8//z/+v/6//j/9//2//X/9f/1
//b/9//5//r/+v/5//j/9v/4//X/9P/z//P/9f/+/wsAHAAqADoAUABvAJMAtQDJAMsA
uwCdAH0AWQA9ACsAFAD7/+v/3P/U/9b/2f/c/+L/5v/o/+n/7P/s/+z/7v/z//b/9//3
//b/9f/0//T/9P/1//X/8//z//T/9f/3//f/9//3//T/9P/0//X/9f/2//b/9v/4//f/
9//3//n/+f/5//r/+v/6//r/+v/6//n/+f/5//r/+//8//3//f/8//z//P/5//n/+f/6
//z//P/9////AQABAAEAAQD//////////wEAAgACAAIAAwAEAAYABwAIAAgACgAKAAgA
CAAKAAoACAAKAAoADAANAA8AEAAQABMAFAAVABUAGAAZABoAGgAZABgAGAAXABcAFwAX
ABYAFgAVABQAEwATABIAEQARABIAEwATABMADgANAAoACAAIAAcABQAFAAQAAgAAAAAA
/P/7//v/+v/7//z//P/8//v/+v/5//n/+P/3//f/9//1//X/9f/1//T/9P/0//T/9v/2
//b/9v/0//T/8//z//T/9f/2//j/+v/6//j/+P/3//f/9v/1//X/9//3//f/9f/1//X/
9f/3//f/+P/4//j/+P/4//j/+P/4//j/+v/8//z//f/9//3//P/7//r/+v/6//r/+v/+
//7//v/9//3//f/+//7/AAAAAAAAAAD9//z/+//6//v//P/8//3/AAAAAP/////8//z/
/P/8//r/+v/7//v/+v/6//j/+P/6//z//f/9//v/+v/6//v/+f/5//n/+v/7//z//f/8
//v/+f/4//f/+P/6//v//P/7//r/+f/4//j/+P/4//b/+P/4//n/+f/4//f/9//3//b/
9v/3//j/+P/4//j/+P/4//j/+P/5//n/+f/4//j/+P/4//j/+P/4//j/+f/3//f/9//2
//b/9v/2//b/+P/5//v//P/5//j/+P/4//z//f/+//7//v/////////9//3//f/+/wAA
AgAEAAYABQAEAAEA//8BAAIAAgAEAAQAAwADAAMAAgACAAIAAgAAAAAA/v/8//v/+//5
//n/9//2//b/9v/4//b/9f/0//H/8f/x//H/8//0//T/9f/1//X/9P/0//P/7v/t//H/
9/8CABEAIAAyAEYAYACBAKUAwwDPAMcArwCLAGcAQQAnABEA8P/b/9X/0v/O/8z/zf/S
/9r/5P/m/+X/5v/o/+j/6v/v//L/8//z//L/8f/w//L/8v/z//P/8//z//T/9f/3//f/
9//3//X/9P/z//P/9f/2//b/9v/0//P/8//z//T/9f/2//j/+f/4//f/9v/0//P/8//z
//T/9f/2//f/9//2//b/9v/2//f/+P/6//j/+P/5//v/+//7//v/+//7//v/+//7//3/
/v/+//7///8AAAIAAwAGAAYACAAIAAgACAAKAAoACAAKAAoADAAPABEAEgASABMAFAAV
ABUAGAAZABoAGgAZABgAGAAXABcAFwAXABYAFAATABIAEQARABAADwAPAA4ADwAPAA8A
CwALAAkACAAGAAUAAwADAAQAAgAAAAAA/v/9//3//P/8//z/+//6//n/+P/3//f/9P/z
//P/8//0//X/9v/3//T/9P/0//T/8v/y//L/8v/y//L/8f/x//P/8//z//T/9P/0//L/
8v/x//H/8P/v//H/8//z//P/8f/x//H/8f/0//X/9//4//f/9v/1//T/9P/0//T/9v/2
//b/9//3//b/9v/2//b/9v/2//b/9v/6//r/+v/5//f/9//4//j/+v/6//r/+v/4//j/
+P/4//r/+v/5//n/+f/4//b/9f/2//b/9v/2//T/9P/1//X/9v/2//T/9P/1//b/9v/1
//X/9P/0//X/8//z//P/9P/2//b/9v/0//P/8f/w/+//8f/y//L/8v/y//L/8v/y//L/
8v/y//D/9P/0//X/9f/2//f/8//v/+7/8f/y//P/9P/y//L/8v/z//P/8//z//L/8v/y
//L/8v/w/+//7//u//D/8P/x//L/9v/3//j/+P/4//n/+f/5//v/+//7//z//P/8//z/
/P/9//7//f/9//z//P/7//z//////wAAAQD///7//f/8//r/+v/4//b/9//3//X/9f/x
//D/8P/w//D/7v/t/+z/7P/t/+7/7//s/+z/6//r/+3/7f/s/+z/7f/s/+v/6//t//b/
CQAgACwAOgBQAG8AlQC3AMkAyQC3AJcAbQBDACcAEwD2/9n/0f/O/8r/yv/N/87/1P/a
/9z/3f/e/97/4P/m/+n/6v/r/+r/6v/q/+r/6//s/+7/7//s/+v/6//r/+v/6//r/+v/
7P/s/+z/7f/r/+z/7P/s/+3/7f/u/+//7//v/+//8P/x//D/7//u/+//7//w//H/8v/z
//T/9f/z//L/8v/y/+//7//v//D/8v/y//P/9f/3//f/9//3//f/9//3//f/+//8//z/
/P/7//z//v////7//v8AAAAAAgACAAQABAAEAAYABgAIAAsADQAOAA4ADwAQABEAEQAR
ABEAEQAQABIAEgATABMAEwATABMAEgAUABMAEgARABEAEAAPAA8ACwALAAoACQAHAAcA
BQAEAAIAAQD/////AAD+//z//P/8//v/+//6//r/+v/5//j/9f/0//P/8//y//H/8f/x
//H/8f/x//H/8f/y//P/9P/z//L/8f/w//D/8P/v/+//7//v/+//8P/x//L/8f/y//L/
8//z//P/8//1//X/9f/1//X/9f/1//X/9f/2//b/9v/2//b/9v/2//b/9v/4//b/9v/3
//f/+P/4//j/+P/4//j/+P/4//r/+v/6//n/+//7//z//P/6//r/+v/6//z//P/8//z/
+v/6//n/+f/8//z/+//7//j/+P/4//j/+P/4//n/+f/6//r/+P/4//j/+P/3//X/+P/4
//n/+//6//n/+P/4//j/+P/4//b/+P/3//f/9//3//j/+P/4//r/+v/6//r/+v/6//r/
+P/4//j/+f/5//r/+f/5//n/9v/2//f/+P/2//T/9v/2//b/+P/4//j/+P/2//b/9v/3
//n/+f/5//j/+P/4//j/+P/3//f/+P/4//b/9v/3//j/+v/7//z//P/+//////////3/
/f/9//7/AgAEAAYACAAFAAQAAQD//wEAAgACAAQABAADAAMAAwABAAAA///+/wAAAAD+
//z//f/9//v/+//5//j/+P/4//j/9v/1//T/9f/1//X/9f/0//T/8//z//X/9f/0//T/
8f/0//P/8//3//z/CwAeACoANABEAGEAhwCtAMMAyQC9AKMAgQBdAEMAMQAaAP//7//i
/9j/1v/X/9r/3v/k/+b/5//o/+b/5v/q/+3/8P/z//T/9P/0//T/8v/y//P/8//z//P/
9P/1//P/8//z//P/8v/y//L/8//x//L/8v/y//P/8//0//X/8//z//P/9P/0//T/9P/0
//T/8//z//P/9P/1//b/9//4//j/+f/6//j/9//2//b/+P/4//n/+//5//n/+f/5//r/
+//8//3//f/+//7//v/9//7/AAABAAIAAgAEAAQAAgACAAQABAAHAAoACwAOAA4ADwAP
AA4AEQASABMAEwAUABUAFgAWABQAFAAVABUAFQAVABUAFAAVABUAFQAVABIAEAAOAA0A
DAANAA0ADQANAA0ACwAKAAoACQAHAAcABgAEAAIAAgD9//v/+v/4//j/+P/3//b/9//2
//X/9f/2//X/9f/1//X/9f/1//X/9P/0//T/9P/0//T/9P/0//b/9v/1//X/9f/1//X/
9v/0//T/8v/y//D/8f/x//H/8//1//X/9f/3//f/9//3//X/9f/2//b/+P/4//j/+P/3
//b/9f/2//j/+P/5//n/+v/6//r/+v/6//r/+v/6//7//v/+//3//P/7//v/+v/7//z/
/f/+//z//P/8//z//P/8//v/+//8//z/+//7//r/+v/6//r/+v/6//v/+//4//j/9v/2
//n/+v/6//n/+v/6//v//f/8//v/+v/6//j/+P/4//b/9v/1//X/9f/1//b/9v/2//j/
+P/4//j/+P/4//j/9v/2//b/9//3//b/9f/1//X/9v/2//f/+P/4//j/9v/2//b/9v/2
//j/+P/4//n/9//3//f/9v/2//b/9v/2//f/9//4//j/9//2//b/9v/6//v//P/8//z/
/f/9//3//f/9//3//v/9//7///8AAAIAAgAAAP////8AAAAAAgAAAP///////wAAAAAA
AAAA/v/+//z/+v/5//n/9//3//X/9P/0//T/8v/w/+//7v/v/+//7//v/+3/7v/u/+//
7//v/+7/7v/v//D/7f/r//H/+v8NACIANABGAGAAhQCrAMcA1wDRALcAkwBnADsAGwAF
AOr/0//J/8T/wP/A/8P/yv/U/9z/4P/h/+D/4v/m/+b/6f/q/+n/7P/s/+z/7P/s/+z/
7f/t/+3/7f/u/+//7//v/+//7//w//D/8P/x//H/8v/y//L/8v/x//H/8f/v/+//7//w
//L/8v/y//L/9P/z//P/8//0//X/9v/3//X/9P/0//T/9f/1//X/9v/0//T/9f/3//n/
+f/5//n/+f/5//n/+f/5//r/+v/6//3//v8AAAEABAAEAAYABgAFAAQABQAEAAUACAAJ
AAwACwANAA4ADgARABIAEwATABMAEwATABIAEwAUABYAFwAVABUAFQAUABIAEQAQAA8A
EQAQAA8ADwANAA0ADAALAAkACQAHAAYACAAHAAUABQACAAAA/v/+//7//f/9//z//P/8
//v/+v/3//b/9f/1//X/9f/2//f/9f/1//X/9f/2//b/9v/2//T/9P/0//T/9v/2//X/
9f/1//X/9f/2//X/9P/x//D/8f/z//T/9f/1//f/9//3//f/9//3//f/9f/1//b/9v/4
//j/+P/4//r/+v/6//z//P/8//3//f/+//7//v/+//z//P/8//z/AAAAAAAA//8BAAEA
AgACAAEAAAD///7//v/+//7//v///wAAAAABAAEAAAD+//3//f/+////AAD+//7/////
//z//P/6//r//f/+//7//f/7//r/+v/7//v/+//7//z///8AAAEAAAD///3//P/7//3/
/v/+//7//f/8//v/+v/8//z//P/6//z//P/9//3//P/7//v/+//8//z//f/+//r//v8A
AP7//P/8//z//P/+//7//v///wEAAQABAAAA/v/+//7//v/7//v//P/8//3//v8AAAIA
AwADAAMAAgAEAAUABQAFAAcABwAHAAgACAAIAAgACAAKAAoACAAHAAkACgAKAAwACwAJ
AAgABwAHAAgACQAKAAcABgADAAAAAAABAAAAAQD9//z//P/8//r/+P/3//b/9v/3//j/
+f/4//j/9//3//n/+f/4//j/+//6//f/9f/3//7/DQAgAC4AOABMAG0AkQCxAMcAzQDB
AKUAhQBhAEEALwAWAPn/6f/e/9b/1P/X/9z/4v/q/+r/5//m/+b/6v/u//H/9P/3//f/
9v/1//T/9v/2//f/9//5//n/+v/7//n/9//1//P/8//0//X/9//1//b/9v/2//j/9//3
//f/+f/5//n/+v/7//r/+f/4//r/+f/5//n/+v/7//z//f////7//v/+//3//f/9//7/
/f/8//z//f/9//3//f/9//7///8AAAEAAgACAAEAAAABAAIABAAFAAQABAAGAAYABwAI
AAsADAAMAA4ADgAQAA8AEQASABIAFAAWABgAGQAZABkAGQAYABoAGgAbABsAGQAZABkA
GAAaABkAGAAXABcAFgAVABUAEQARABAADwAPAA8ADQAMAAoACQAHAAcABQACAP///v/9
//3//v/+//3//P/6//j/+P/4//j/+f/4//f/9//3//X/9f/1//X/9f/2//f/+P/2//b/
9v/2//b/9v/1//X/9P/z//L/8v/0//T/8v/y//T/9f/1//X/9P/1//T/8//z//P/8//z
//X/9f/2//b/9f/0//P/8v/1//b/9//6//j/9v/1//P/9f/2//f/+P/6//r/+v/6//n/
+P/3//X/9//3//j/+P/2//b/9v/2//j/+P/4//j/+P/4//f/9//4//j/9//3//b/9v/2
//b/9P/0//X/9f/1//b/9f/2//f/+P/4//f/9v/0//P/8//2//f/+P/6//n/+P/3//T/
9P/z//P/8//z//T/9P/0//L/8v/y//L/8//0//X/9P/0//T/9f/1//L/8f/x//H/8P/w
//H/8v/w//D/8P/w//L/8v/0//T/9P/0//P/8v/x//H/8//z//P/8v/w//D/8P/w//H/
8f/y//L/8P/w//H/8v/2//f/+P/4//b/9//3//f/9//3//f/+P/5//r/+//8//r/+v/4
//f/9//4//j/+v/7//v//P/9//r/+v/6//r/+v/6//j/9v/1//X/8//z/+//7v/u/+7/
7//u/+7/7v/q/+n/6P/n/+j/6v/r/+3/7f/t/+z/7P/p/+j/6f/p/+n/8v8DABQAIgA0
AEoAZQCHAKkAvwDBALEAkwBtAEcAKQAXAP7/5//X/8r/xP/G/8v/0v/W/9b/1v/Z/97/
4v/i/+L/5f/m/+X/5v/m/+b/5v/o/+j/6f/p/+n/6f/q/+v/7f/t/+3/7f/q/+r/6v/r
/+3/7v/u/+7/7v/t/+3/7f/r/+v/6//s/+7/7v/u/+7/7P/r/+v/6//u/+//8P/x//P/
8v/y//L/7//v/+//8P/w//D/8f/z//P/8//z//P/8//z//P/8//2//j/+f/6//n/+v/8
//3//v/+/wAAAAACAAIABAAEAAMABAADAAQABwAJAAoACgALAAwADQANABAAEQASABIA
EQAQABAADwAQABEAEgASABAADwAOAA0ACwAKAAkACQAHAAcABgAFAAMAAwABAAAAAAD/
//3//f/8//r/+P/4//T/8//z//L/8//0//T/9P/z//L/8f/x/+7/7f/t/+3/7//v/+//
7//t/+z/6//q/+z/7P/s/+z/6//q/+j/5//l/+X/5f/m/+j/6P/m/+b/5f/l/+T/4//h
/+P/4//j/+X/5f/l/+X/4//j/+T/5P/k/+T/5P/k/+L/4v/i/+T/5f/m/+j/6f/n/+b/
5f/k/+f/6P/p/+r/6v/q/+r/6f/n/+f/6P/o/+r/6v/q/+r/7P/s/+z/7P/q/+r/6f/p
/+n/6P/m/+X/5v/m/+b/5v/k/+T/5f/l/+T/5P/i/+L/4//k/+T/4//l/+T/5P/l/+X/
5f/l/+b/5P/k/+T/4v/k/+P/4//j/+P/5P/k/+T/5P/k/+T/5P/i/+L/4v/g/+X/5v/o
/+n/6P/n/+f/5//o/+j/6v/s/+z/7P/s/+r/6v/q/+v/6//r/+v/6v/r/+z/7f/u/+3/
7f/u/+7/8P/w//H/8v/0//X/9v/2//n/+//8//3/+//7//v//P/7//z//f/+////AAD/
////AQACAAIABAAEAAMAAwADAAIAAgACAAIAAgACAAAA/v/9//3/+//7//v/+v/6//r/
+v/4//f/9v/2//f/+P/5//f/+P/4//n/+f/5//j/+P/5//r/9//1//v/CgAfADIAQABU
AG4AjQC1ANcA5QDbAL8AmQBrAEEAJwANAPL/4f/b/9b/0v/S/9X/3P/m/+r/6v/n/+r/
8P/w//L/9//8//v/+v/6//r/+v/7//z//v////3//f/+/////f/9//3//f/9//7///8B
AAAAAAD///7//////wAAAQD///////8AAAIAAgACAAIAAgABAAEAAQABAAEAAQABAAEA
AAAAAAAAAgADAAQABgAGAAYABwAJAAsACwALAAsADQANAA0ADQAPABAAEAAQABAAEAAR
ABEAEgASABQAFAAWABYAGAAYABgAGgAaABwAHwAhACIAIgAhACIAIwAjACQAJQAmACYA
KAAoACkAKQAnACcAJwAmACYAJQAkACMAIQAgAB8AHwAeAB8AHwAfAB0AHQAbABoAGAAX
ABUAFQAWABQAEgASABAADwAPAA4ADQAMAAoACAAKAAoACgALAAoACQAJAAkACQAJAAkA
CQAGAAYABgAGAAcACAAJAAoACAAIAAcABwAFAAUABQAGAAcACAAHAAgACAAJAAkACQAJ
AAsACwALAAsACwALAAsACgAJAAkACAAJAAoACwAMAAoACgAKAAwADQAOABAAEQASABIA
EgASABIAEgASABIAFAAUABQAEwATABMAFAAUABQAFAAUABQAFAAUABQAFAASABIAEQAR
ABIAEgARABEAEgASABIAEgASABIAEwATABIAEgAQABAAEQASABIAEQATABIAEgATABEA
EQARABIAEAAQABAADgAQAA8ADwAPAA4ADgANAAwADgAOAA4ADgAOAA4ADgAMAA4ADgAP
AA8AEAAPAA8ADwAMAAwADQAOAA4ADgAQAA4ADgAOAA4ADAAMAAwADQAOAA8AEAAQAA0A
DAALAAoACwALAAwADAAOAA4ADwAQABIAEwAUABQAFQAXABgAGQAWABUAFAAUABcAGAAZ
ABoAGAAYABYAFQAVABYAFgAYABoAGQAZABkAFwAWABUAFAAUABQAEgAQABAAEQAQABEA
DgAMAAsACgAMAAoACQAIAAcABwAHAAcABQAGAAYABwAIAAkACQAKAAkABgADAAMABwAO
ABkALAA8AEYAWABzAJUAuwDbAOUA2QC9AJsAdQBXAEMALAARAAEA9P/q/+b/6//q/+r/
8v/4//n/+v/8//z//v8BAAIAAQAEAAQABAAEAAQABAAFAAUABQAFAAYABwAJAAkACQAJ
AAYABgAGAAcACQAKAAoACgAIAAcABwAHAAcABwAHAAgACgAKAAoACgAKAAkACQAJAAgA
CQAKAAsACQAIAAgACAAJAAkACQAKAAoACgALAA0ADQANAA0ADQAOAA8AEAARABMAFAAU
ABQAEwASABIAEQATABQAFwAYABgAGAAaABoAHAAeAB4AIAAgACEAIQAgACMAJAAlACUA
JgAnACgAKAAqACoAKwArACkAKQApACgAKgApACgAJwApACgAJwAnACMAIwAiACEAHQAd
ABsAGgAcABsAGQAZABoAGAAWABYAEwARABAADgAOAA4ADQAMAA0ADAALAAsACgAJAAkA
CQALAAsACwALAAkACAAHAAYACAAIAAgACAAIAAgABwAHAAUABQAFAAYABgAGAAQABAAC
AAMAAwADAAYACQAKAAsACgAJAAgABwAFAAUABgAGAAYABgAGAAYACAAIAAgACgAIAAgA
CQAJAAoACgAKAAoACAAIAAgACAAKAAoACgAJAAkACQAKAAoADAAMAAwADAAKAAoACgAK
AAgACAAHAAcACgAKAAkACQAKAAoACgAKAAwADAANAA0ACwAKAAcABgAFAAYABgAFAAcA
BgAGAAcABwAHAAcACAAGAAYABgAEAAUABQAGAAcABQAGAAYABgAGAAYABgAGAAQABAAE
AAIABgAGAAcABwAEAAMAAwADAAEAAAAAAAAAAgAEAAYACAAHAAYABQAFAAMAAwADAAMA
BQAIAAcABgAFAAQABgAGAAYABwAGAAUABAACAAQABAAEAAQABAAFAAcACAAGAAYABwAI
AAkACQAJAAgACAAJAAkACQAKAAsADAAOAA0ADgAPABAAEAAQAA4ADQAPABAAEAASAA8A
DQAMAAsACwAMAA0ADgAOAA4ADAAKAAcABwAFAAUABQAEAAQABAACAAAA///+////////
/////f/+//7///8BAAEAAAAAAP//+v/5//v/AQAOACEANABCAFAAaACPALUAzwDdANkA
vQCXAHEASwAvABkAAADv/+P/3P/W/9L/1f/e/+T/6v/w//P/8v/y//L/9P/7//z/+//8
//z//P/8//z//P/9//3/AAABAAMABQAEAAMAAgABAP7//v/+////AQACAAIAAgAAAP//
/////wAAAQACAAQABAAEAAQABAAEAAMAAwADAAIAAwAEAAUABQAEAAQABAAEAAUABgAI
AAYABgAHAAkACQAJAAkACQAJAAkACQAJAAkACgAKAAoADQAOABAAEQASABIAFAAUABIA
EgAUABQAFQAYABkAHAAbAB0AHgAeAB0AHgAfAB8AIAAhACIAIgAkACQAJQAlACMAIwAj
ACIAIgAhACAAHwAhACAAHwAfABwAGwAZABcAFQAVABMAEgASABEADwAPAA4ADAAKAAoA
CwALAAwADAALAAoACAAGAAUABAADAAMAAgABAAEAAQABAAEAAQABAAEAAgADAAQAAwAC
AAEAAAAAAAAA/////////////wAAAAAAAP7//v///wEAAgADAAIAAwACAAEAAQABAAEA
AQACAAMABQAGAAQABAAEAAQABgAGAAYACAAIAAgACQAJAAgACAAIAAgACQAKAAsADAAO
AA4ADgANAA8ADwAQABAADwAOAA0ADAAOAA4ADgAOAA4ADgANAA0ADgAOAA0ADQAKAAoA
CgAKAAsADAAOAA8ADAAMAAoACgANAA4ADgANAA0ADAAMAA0ACwALAAsADAANAA4ADwAO
AAwACwALAAsACwAMAAwADAAMAAwADAAMAA4ADgAOAAwADQAMAAwACwAKAAkACQAJAAwA
DgARABAADgAMAAwADAAMAA4ADgAOAA8ADwAPAA8ADgAMAAwADAAMAAwADQAPABAAEgAS
ABMAFAAUABUAFgAWABQAFQAVABUAFgAXABgAGgAbABwAHQAeABwAHAAaABkAGQAaABoA
HAAaABkAGQAZABoAGgAaABoAHAAcABoAGAAXABcAFQAVABEAEAAQABAADgAMAAsACgAH
AAcABwAHAAoADAANAA8ADQANAAwADAALAAwACQAHAA8AHAAtAEAAUABkAIIAoQDFAOUA
8QDlAMcAnwB3AFUAPwApAA4A+f/x/+z/6P/k/+P/6P/u//j//P/7//7/AAAAAAIAAwAG
AAsACgAKAAoACgAKAAoACwALAAsACwAMAA0ADQANAA0ADQAMAAwADAANAA0ADgAOAA4A
DgANAA0ADQAPAA8ADwAQABIAEgASABIAEAAPAA8ADwAQABEAEgATABUAFAAUABQAFQAV
ABUAFgAWABYAFwAZABcAFwAXABcAGQAZABkAGQAbABwAHAAcAB0AHgAgACEAIAAgACIA
IgAkACQAJgAmACgAKgAqACwALAAtAC0ALAAvADAAMQAxADIAMwA0ADQAMgAyADMAMwA1
ADUANQA0ADQAMwAyADEAMwAyADEAMQAtAC0ALAArACsAKwApACgAJgAlACMAIwAiACAA
HgAeAB4AHQAdABwAGgAaABkAGAAXABYAFQAVABUAFQAWABcAFQAVABUAFQAUABQAFAAU
ABIAEgASABIAFAAUABMAEwAVABUAFQAWABYAFgAUABQAFAAVABUAFQAVABcAFwAXABcA
FwAXABcAGQAZABoAGgAaABoAGgAaABgAGAAYABoAGgAaABsAGwAeAB4AHgAeAB0AHAAb
ABoAHAAcABwAGwAcAB0AHwAgACAAIAAgACAAIAAgACAAIAAeAB4AHQAdAB4AHgAdAB0A
HQAeAB8AIAAgACAAIQAhAB4AHgAcABwAHQAeAB4AHQAdABwAHAAdAB8AHwAfACAAHgAe
AB4AHAAeAB0AHQAdAB0AHgAeAB4AHgAeAB4AHgAeAB4AHgAcAB4AHgAfAB8AHAAbABsA
GwAeACAAHwAeAB4AHgAeAB4AHgAeAB4AHgAfAB8AHwAfAB4AIAAgACAAIAAhACEAIgAi
ACIAIgAjACQAJgAnACgAKAAoACkAKQApACsAKwArACwALgAwADIANAA0ADQAMgAxAC8A
MAAwADIANAAzADMAMwAwADAAMAAwADIAMgAwAC4ALQAtACsAKwApACgAKAAoACgAJgAl
ACQAJQAlACUAJQAlACYAJgAnACYAJQAjACIAJQAkACUAJwArADYARQBUAF4AaAB+AJ8A
xwDpAP0A/QDpAMkApwCFAG8AXQBCACsAHwASAAgABAAJABAAFgAWABoAHwAgACIAIgAk
ACUAKAApACwALAAsACwALAAsAC0ALQAvAC8AMAAxAC8ALwAvAC8AMAAwADAAMQAzADQA
NAA0ADYANQA1ADUANwA3ADcAOAA3ADYANQA0ADcANwA4ADkAOAA5ADoAOwA8ADwAPQA+
AD0APQA9AD4APgA+AD8AQQBBAEEAQQBBAEEAQQBBAEEARQBGAEYARgBHAEgASgBLAE4A
SgBIAA==
         </WaveFormData>
      </LeadData>
      <LeadData>
         <LeadByteCountTotal>10000</LeadByteCountTotal>
         <LeadTimeOffset>0</LeadTimeOffset>
         <LeadSampleCountTotal>5000</LeadSampleCountTotal>
         <LeadAmplitudeUnitsPerBit>4.88</LeadAmplitudeUnitsPerBit>
         <LeadAmplitudeUnits>��V</LeadAmplitudeUnits>
         <LeadHighLimit>2147483647</LeadHighLimit>
         <LeadLowLimit>268435456</LeadLowLimit>
         <LeadID>V6</LeadID>
         <LeadOffsetFirstSample>0</LeadOffsetFirstSample>
         <FirstSampleBaseline>0</FirstSampleBaseline>
         <LeadSampleSize>2</LeadSampleSize>
         <LeadOff>FALSE</LeadOff>
         <BaselineSway>FALSE</BaselineSway>
         <ExcessiveACNoise>FALSE</ExcessiveACNoise>
         <MuscleNoise>FALSE</MuscleNoise>
         <LeadDataCRC32>2420517680</LeadDataCRC32>
         <WaveFormData>
+P/4//j/+P/6//r/+v/6//r/+v/6//r//P/8//z//P/+//7//v/+//7//v/+//7///8A
AAEAAgACAAIAAgACAAIAAgACAAIABQAGAAcACAAIAAgACAAIAAsADAANAA4ADwAQABEA
EgAUABQAFAAUABUAFgAXABgAGAAYABgAGAAaABoAGgAaABgAGAAYABgAGAAYABgAGAAX
ABYAFQAUABIAEgASABIAEAAQABAAEAAOAAwACgAIAAYABgAGAAYAAwACAAEAAAAAAAAA
AAAAAAAAAAAAAAAA/v/+//7//v/8//z//P/8//z//P/8//z//P/8//z//P/6//r/+v/6
//z//P/8//z//v/+//7//v/8//z//P/8//z//P/8//z//v/+//7//v/+//7//v/+/wAA
AAAAAAAAAAAAAAAAAAACAAIAAgACAAQABAAEAAQAAgACAAIAAgACAAIAAgACAAIAAgAC
AAIAAQAAAP///v8BAAIAAwAEAAIAAgACAAIAAAAAAAAAAAAAAAAAAAAAAAAAAAAAAAAA
AAAAAAAAAAAAAAAAAAAAAP7//v/+//7//v/+//7//v/+//7//v/+//7//v/+//7//v/+
//7//v/+//7//v/+/wAAAAAAAAAA///+//3//P/9//7///8AAAAAAAAAAAAAAgACAAIA
AgAAAAAAAAAAAP7/////////AQACAAIAAgACAAIAAQABAP/////+//7//v///wAAAQAD
AAUABgAGAAcABwAHAAcABwAHAAcABwAGAAYACAAJAAkACgAKAAkABwAHAAcABwAKAAoA
CwALAAkACQAJAAgACgAKAAkACAAFAAQAAwABAAEA///8//z//P/8//z/+//6//n/+f/5
//v/+//7//v/+v/6//n/+P/4//b/9f/z//D/7v/y//r/BAAMABgAKgBCAGEAgwCcAKoA
rgCoAJ8AjwB9AGsAUgA1ACAADgACAP7/+f/3//n/+f/1//X/9f/1//L/8v/1//n/+f/1
//T/9P/z//P/8//z//P/7//y//L/8v/0//L/8v/y//L/8v/z//P/8f/x//H/8f/y//L/
8v/y//P/8//0//b/9v/2//b/9v/1//X/9f/1//b/9v/3//j/+P/4//j/+P/2//T/9P/1
//n/9//3//f/+//7//v/+v/4//n/+f/5//r/+v/6//v/+//8//z//f//////AAAAAP7/
//8AAAIAAAABAAEAAQAFAAYABwAHAAcACAAJAAoADAANAA4ADgANAAwADAALAAsACwAL
AAsADQAMAAwADAALAAoACgAKAAoACgAJAAgABAAEAAMAAQD+//7//f/8//3//f/6//r/
9v/1//T/9P/2//b/9v/0//X/9f/1//T/8//z//P/8//y//L/8f/w//D/8P/x//H/8//z
//P/8//z//P/8//y//L/8v/y//P/9v/2//T/9P/y//P/8//z//P/8//0//T/9P/0//T/
9P/0//X/9f/1//P/9P/0//T/9v/2//b/9v/3//f/9//4//j/+P/4//j/9//3//f/9//4
//j/+f/5//v/+//7//v/+//7//v/+//7//r/+P/3//j/+f/6//v//f/9//z//P/6//v/
+//7//r/+v/7//v/+//6//n/+f/8//z//P/8//n/+P/3//b/9v/2//b/9v/4//j/+P/3
//b/9v/2//b/9//3//f/9//3//f/9//3//X/9f/1//X/8//z//T/9P/1//T/9P/0//H/
8f/y//L/8f/x//L/8//x//D/8P/x//P/8//y//D/8P/w//D/7//v/+//7//w//D/8P/w
//L/8f/x//H/8//y//L/8v/x//L/8//z//f/+P/4//n/9//3//f/9//1//X/9f/2//n/
/P/+/////f/8//r/+f/7//v/+//8//z//f/9//3///////7//v/8//v/+v/5//r/+f/3
//f/9f/y//L/8v/0//T/8//y//H/8f/x//H/8//z//P/8//y//L/8v/y//D/7f/r/+r/
6v/w//j/AAAMAB4ANABSAHMAjwCkALAArgCmAJcAgQBtAFMAMAAVAAwAAgD4//D/7f/t
//P/+f/3//H/7f/t/+7/7v/x//P/8//w//D/8f/x//H/8f/x//H/8f/0//T/9P/2//T/
9P/0//L/8v/z//P/8//z//P/8//y//L/8v/y//T/8//z//T/9v/2//b/9v/2//X/9P/z
//T/9P/1//b/9P/0//T/9P/2//T/9P/1//n/9//3//f/+f/5//n/+P/2//f/9//3//r/
+v/6//v/+//8//z//f8BAAEAAgACAAIAAwAEAAYABAAFAAUABQAJAAoACwALAA0ADgAP
ABAAEAARABIAEgAQABAAEQARABEAEQARABEAEQAQABAAEAANAAwADAAMAAwADAALAAoA
CAAIAAcABQAEAAQAAwACAP/////8//z//P/7//r/+v/6//r/+v/4//n/+f/5//j/9f/1
//X/9f/3//j/+P/4//T/9P/1//X/9f/1//X/9f/1//X/9f/0//T/9P/0//X/9v/2//T/
9P/y//P/8//z//X/9f/2//b/9P/0//T/9P/3//n/+v/7//r/+v/5//j/+v/6//r/+v/7
//v/+//8//r/+v/6//r/+//7//v/+//9//7/AAABAP////////////////////8AAAAA
/////////////////f/9//z//P/+//////////3//P/8//v//P/8//z//f/8//z//P/8
//z//P/8//z//P/8//z//P/9//7///////v/+v/5//j/+//7//v/+//7//v/+//7//v/
+//7//v//f/9//7//v///wAA/v/4//j/+//8//3//v/+//3//P/7//z//P/8//z//v/9
//3//f/8//r/+f/4//n/+v/7//v//v8AAAEAAwABAAEAAQABAAMAAwADAAQAAgAEAAUA
BQAGAAYABQAFAAQAAwACAAIABQAHAAgACQAIAAcABQAEAAQAAwACAAEAAgABAP//////
//z//P/8//r/+v/5//j/+f/5//n/+f/4//f/9v/1//j/+P/4//j/+P/3//P/8v/w//L/
AAAMABIAHAAwAEoAawCNAKQAsgC2ALAAoQCJAHUAZQBEACMAFAAMAAQA/P/5//X/9//5
//n/9//z/+//8P/0//X/9f/1//b/9v/3//f/9//3//f/9//y//T/8//y//P/8v/z//T/
9P/0//X/9f/1//X/9f/1//b/9v/2//b/+P/3//f/+P/4//j/+P/4//n/+f/5//n//P/8
//3//v/9//z/+//6//j/9v/2//f/+v/5//r/+//////////+//z//f/9//3/AAAAAAAA
AQADAAQABAAFAAUABQAGAAYABAAFAAYACAAKAAsACwALAA8AEAARABEAEQASABMAFAAS
ABMAFAAUABYAFgAXABcAFwAXABcAFwAZABgAGAAYABUAFAAUABQAEAAQAA8ADgAMAAwA
CwAJAAgACAAHAAYABQAFAAIAAgABAAEAAQACAAIAAgACAAAA/v/9//z/+v/5//n/+f/5
//f/+P/4//j/9//4//r/+//5//n/+f/5//f/9//3//b/+P/4//j/+f/8//z/+v/6//z/
/f/9//3//f/9//7//v/+//7//v/+//7//////////f/+//7//v8AAAAAAAAAAP//////
/wAA/v/+//7//v///////////wAAAAABAAEAAQABAAEAAQD//////////wAAAAD/////
/f/9//3//f///////v/+//z//f/9//3//P/8//3//f////7//f/9//3//P/7//r/+//8
//3//v/9//z/+//6//v//P/9//3//P/8//z//P/9//3//f/9////////////////////
///9//3//v/+/////v/+//7/+//7//z//P/7//n/+P/7//z//P/8//z//P/8//v/+v/5
//r/+v/6//r/+v/5//n/+f/5//j/+P/4//f/+P/5//n/+//8//z//f//////////////
/////wAAAgAEAAUABQAFAAQAAgABAAMAAwADAAQABgAHAAcABwAEAAMAAQAAAAIAAQAA
AP//AAD///3//f/5//b/9v/2//j/+P/3//b/9//3//f/9//2//X/9P/z//b/9v/2//b/
8v/z//H/8P/w//D/+P8CAAwAEgAgADgAWQB9AJgApgCsAKoAoQCPAIEAcwBaADsAJAAU
AAYA/v/7//n/9//3//f/9f/x/+//7v/u/+//8f/z//L/8v/z//P/8//z//P/8//x//T/
9P/0//L/8P/w//D/8P/w//H/8f/x//H/8f/x//L/8v/y//L/8v/x//H/8v/w//D/8P/w
/+//7//v/+//8P/w//H/8v/z//T/9f/2//X/8v/x//H/9P/z//T/9f/1//X/9f/0//b/
9//3//f/+P/4//j/+f/5//r/+v/7//v/+//8//z//v///wAAAgADAAUABgAHAAcACAAJ
AAkACwAMAA0ADgAQABEAEgASABIAEgATABMAEQARABEAEQASABIAEwAUABAADgANAAwA
CwAMAAwADAAKAAoACQAHAAgACAAHAAYABQAFAAIAAgD///3/+//6//j/+P/4//b/9//3
//f/9v/1//X/9f/1//X/9v/2//b/9P/0//X/9f/3//f/9//3//f/9//3//b/9v/2//b/
9//2//b/9P/0//T/9f/1//X/9f/1//b/9v/3//j/+f/6//f/9//2//X/9//4//j/+P/1
//T/8//y//T/9f/2//j/+P/4//j/+P/3//f/9//3//j/+P/5//n/9//3//f/9//4//n/
+v/7//r/+v/5//n/+f/5//n/+f/5//n/+P/4//j/+f/5//n/+P/4//n/+f/5//j/9//3
//r/+v/6//r//P/8//z//P/6//r/+v/6//j/+P/4//f/+P/4//j/+P/5//n/+f/5//f/
9//3//f/+f/5//n/+f/3//f/+P/4//f/9v/2//b/9f/1//b/9v/3//f/9v/4//j/+P/4
//n/+f/5//n/+f/4//f/9v/4//f/9//3//n/+P/4//j/9//4//n/+f/7//z//P/9//3/
/f/9//3//f/9//3//v/8//7//////wIAAgABAAEAAQABAAEAAgACAAMAAwADAAMAAwAC
AAIAAgABAAAA///8//v/+f/5//n/9v/2//b/9P/0//P/8v/x//H/8f/x//H/8f/x//H/
8v/y//L/8v/y//H/6//m/+b/7P/2/wYAEAAcADIAUgB1AJEApgC0ALQAqgCXAHsAYwBN
AC4AEwAGAP7/9P/u/+3/7//z//P/8//x/+//7f/u//D/7//v/+3/7v/u/+//7//v/+//
7//v/+//8v/y//L/8v/w//D/8P/w//D/8f/x//H/8f/x//H/8v/y//L/8v/w/+//7//w
//L/8v/y//L/8//z//P/8//0//T/9f/2//b/9v/2//b/9v/0//T/9f/3//X/9f/1//f/
9//3//b/+P/5//n/+f/6//r/+v/7//3//v/+////AQABAAIAAgAAAAEAAgAEAAUABwAI
AAkACQAKAAsACwANAA4ADwAQABAAEQASABIAEgASABMAEwARABEAEQARAA8ADgAOAA4A
DgAOAA8AEAAOAA4ADQAMAAoACgAJAAcACAAIAAcABgADAAMAAAAAAAAA///+//7//v/+
//7//P/5//n/+f/4//n/+f/5//n/+f/6//r/+v/4//j/+f/5//f/9//3//f/+f/5//n/
+P/4//j/+P/5//n/+P/1//T/9v/3//f/9//3//f/+P/4//j/+P/4//j/9v/3//f/9//5
//r/+v/6//z//P/8//z//f/9//3//v/+//7//v/+//7//f/8//v//f/+/wAAAQADAAMA
AwADAAEAAQABAAEAAAAAAP////8BAAEAAQABAP/////+//7/AAABAAEAAQAAAAAAAQAB
AP///v/9//3//v/+//7//v/+//7//v/+//7//v/+//7/AQACAAMAAwABAAAA///+////
/////////v/9//z/+//9//3//f/9//7///8BAAIAAwACAAIAAgD/////AAAAAP//AQAE
AAIAAAAAAAAAAAABAAEAAQABAAQABAAEAAQAAwABAAAA//////7//v/+/wAAAgAEAAUA
BQAGAAYABwAJAAkACQAJAAkACQAJAAoACAAKAAsACwAMAAwACwALAA0ADQANAA4ADQAN
AAwACwAMAA0ADQAOAA0ACwAJAAcACAAHAAUABQADAAAAAAAAAAAAAAD///7//f/9//3/
/f/9//3//f/9//7//v/+//7//v/9//3/+P/0//b/AAAMABIAGAAqAEYAZwCFAJ4AsAC4
ALQAqwCZAIcAdwBeAD8AKAAYAAwABAABAAEAAwAFAAMA/f/5//n/+P/6//n//f////3/
/P/8//v//f/9//3//f/9/wAAAAAAAP///P/7//r/+v/6//v/+//9//3//f/9//z//P/8
//z//v/9//3//v/+//7//v/+//3//f/9//3//v/+////AAAAAAAAAAAAAAIAAAAAAAEA
AgD///7//f/////////+/wAAAQABAAEAAAAAAAAAAQABAAIAAgADAAUABQAGAAYABgAH
AAgACgAKAAsACwALAA0ADgAPAA8AEwAUABUAFgATABMAEwASABIAEgATABMAEwATABMA
EwATABIAEgASABEAEAAQABAADgAOAA0ADAAKAAoACQAHAAYABgAFAAQAAgABAP3//P/8
//v/+v/6//j/+P/4//b/9f/1//X/9P/z//P/8//z//H/8v/y//L/8f/y//T/9f/z//P/
8//z//P/8//z//L/8f/w/+//7//w//D/7v/u//D/8f/x//H/7//v//D/8P/u/+7/7v/u
/+//8f/y//P/8v/y//H/8P/x//L/8//0//T/8//y//L/8//0//X/9v/5//n/+f/5//j/
+P/5//n/+f/5//n/+f/7//v/+//7//r/+v/5//n/+f/5//n/+f/5//n/+P/4//b/9//3
//f/9P/0//X/9f/2//b/9v/3//j/+P/4//j/9//2//X/9P/1//b/9//4//b/9v/2//X/
9P/0//T/9P/z//P/8//z//X/9f/1//X/9f/1//X/9f/1//X/9v/2//T/8v/x//D/8P/x
//P/9P/x//H/8v/z//X/9v/2//b/9v/2//b/9f/0//P/9P/0//T/9P/2//X/9f/1//X/
9P/0//T/8//0//X/9f/4//r/+//9//v/+//7//v/+f/5//n/+v/8//7//////wAAAAD/
////AQABAAEAAgACAAMAAwADAAEAAQAAAAAAAAD///7//f/+//3/+//7//n/9v/2//b/
+P/4//f/9v/y//H/8P/v//H/8f/x//H/8v/y//L/8v/w/+//7f/q/+j/7P/2/wAACAAU
ACgAQABhAIEAmgCoAK4AqACZAIcAcwBhAEgAKwASAAIA+v/2//X/9//3//P/7//v//H/
8f/w//D/8f/z/+//7v/u/+//7//x//H/8f/x/+//8v/y//L/8v/w//D/8P/u/+7/7//v
/+//7//v/+//8P/w//D/8P/w/+//7//w/+7/7v/u/+7/7f/t/+3/7f/u/+7/7//w//D/
8P/w//D/8P/u/+7/7//z//H/8f/x//P/8//z//L/8P/x//H/8f/z//T/9f/3//f/+P/4
//n/+f/5//r/+v/8//3//v8AAP/////+//3/AQACAAMAAwAFAAYABwAIAAgACQAKAAoA
CAAIAAkACQAKAAsADAANAAsACgAKAAoACQAIAAgACAAEAAQAAwACAAAAAAD///3//P/8
//v/+v/5//n/9v/2//L/8f/w//D/8P/w//D/7v/v/+//7//u/+v/6//r/+v/7f/u/+7/
7v/q/+r/6//r/+v/6//r/+v/6f/p/+n/6P/q/+r/6v/r/+7/7v/s/+z/7P/t/+3/7f/r
/+v/7P/s/+7/7v/u/+7/7v/v/+//7//x//L/8v/y//H/8P/v/+7/8P/x//L/9P/z//L/
8f/w//L/8//0//X/9v/2//f/9//1//X/9f/1//f/9//3//f/+P/4//f/9//5//n/+f/5
//j/9//1//T/9v/3//f/9//0//T/9f/1//f/9v/1//X/9v/2//b/9v/4//j/+P/4//j/
+P/4//j/9//2//X/8//z//T/9f/2//X/9f/1//X/9f/1//X/9f/0//P/8v/x//L/8//1
//b/9//2//b/9v/3//f/9v/0//T/9P/0//f/9//3//f/9v/2//b/9v/4//f/9//3//f/
9v/2//b/9//4//n/+f/5//r/+v/7//3//f/9//3//f/9//3//v/8//7//////wAAAAD/
////AAABAAIABAACAAMAAwADAAMAAwACAAIAAAD///7//f/+//3/+//7//n/9v/2//b/
9v/2//X/9P/z//P/8//z//H/8f/x//H/8v/y//L/8v/0//P/7f/o/+j/8P/+/woAFAAk
ADgAVgB7AJsArgC4ALYAqACRAHkAZQBLACoAFQAKAAAA9v/w/+3/8f/3//f/8//v/+3/
7//u/+z/8f/1//X/8v/y//P/8//z//P/8//z//H/9P/0//T/9v/0//T/9P/2//b/9//3
//X/9f/1//X/9v/2//b/9v/2//X/9f/2//j/+P/4//j/+//7//v/+//5//j/+P/4//r/
+v/6//r/+//6//v//f8BAP///////wEAAQABAAAAAQADAAQABQAEAAQABAAFAAMABAAE
AAUABwAHAAgACAAKAAsADAAOAA4ADwAPAA8AEwAUABUAFQAVABYAFwAYABoAGwAcABwA
GgAaABsAGwAdAB0AHQAdAB0AHAAcABwAGwAaABoAGgAYABgAFwAWABQAFAATABEAEAAQ
AA8ADgANAA0ACgAKAAoACQAIAAgABwAGAAUAAgAEAAUABgAGAAMAAwADAAMAAQACAAIA
AgAAAAAAAQABAAMAAwADAAMAAQABAAEAAAAAAAAAAAABAAQABAACAAIABAAFAAUABQAD
AAMABAAEAAQABAAEAAQAAgADAAMAAwAFAAYABgAGAAQABAAEAAQABgAHAAgACgAKAAoA
CgAKAAsACwALAAsADAAMAA0ADQAPAA8ADwAPAA0ADQANAA0ADgAOAA0ADQALAAsACwAL
AAsACwAKAAoADAANAA0ADQAOAA4ADwAPAA8ADgANAA0ADAAMAAwADAAOAA4ADgAOAA4A
DgAOAA4ADAAMAAwACwAMAAwADAAMAAsACwALAAsADQANAA0ADQANAA0ADQANAAsACwAM
AAwADQAMAAwADAALAAsADAAMAAsACwAMAA4ADgAOAA4ADgANAAwACwANAA4ADwAQAA0A
CwAKAAkACwAKAAoACgALAAwADQANAA8AEAAQABEAEwATABMAEwARABEAEQASABMAFgAY
ABkAGQAYABYAFQAVABUAFQAWABgAGQAZABkAFwAXABYAFgAWABUAFAATABQAEwARABEA
DQAKAAoACgAKAAoACQAIAAcABwAHAAcABwAHAAcABwAKAAoACgAKAAgABQABAAAA/v8C
AAgAEgAcACQANABKAGUAiQCqALwAwgDAALMApQCVAIUAbgBPADoAKAAYABIADQAHAAMA
CQALAAUAAwADAAAAAAABAAEAAQACAAIAAwADAAEAAQABAAEA//8CAAIAAgAEAAIAAgAC
AAAAAAABAAEAAQABAAEAAQAAAAAAAAAAAAAA/////wAAAAAAAAAAAAD///////////7/
/v///wAA/v/+//7//v/+//z//P/9/////f/9//3//////////v/+/////////wIAAgAC
AAMAAAAAAP////8BAAEAAgACAAQABQAGAAgACAAJAAkACQAKAAoACgAJAAsADAANAA4A
EAARABIAEgAUABQAFQAVABUAFQAVABUAFQAUABQAFAATABIAEgASABAAEAAPAA4ADAAM
AAsACQAIAAgABwAGAAUABQACAAIA/v/9//z//P/8//z//P/6//v/+//7//r/9//3//f/
9//5//r/+v/6//j/+P/5//n/+f/5//n/+f/5//n/+f/4//b/9v/2//f/+P/4//b/9v/2
//f/9//3//j/+f/7//z/+//6//n/+P/6//v/+//7//r/+v/5//j/+v/6//r/+v/5//n/
+f/6//z//P/8//z/+//7//v/+//8//z//f/9//3//f/9//3//f/9//3//f/8//z/+//7
//v/+//7//v/+//7//r/+v/6//v/+//7//v//P/+/////f/8//v/+//8//z//P/8//v/
+v/5//j/+v/6//r/+v/6//r/+v/5//r/+v/6//r/+f/5//n/+f/5//n/+f/5//f/9//3
//f/+f/5//r/+v/5//j/+P/4//X/9f/2//b/+P/5//v//f/8//r/+f/5//j/9//2//X/
9//6//n/+P/3//b/+f/5//n/+f/5//j/9//2//j/9//3//f/+f/4//j/+P/3//j/+f/5
//n/+v/6//v/+//7//v/+//8//3//v8AAAAAAgADAAMAAgACAAEAAQACAAMABAAGAAQA
AwABAP//AQABAAAAAAABAAEAAQABAP///f/6//n/+P/2//f/+P/3//b/9P/y//P/8//z
//P/8f/x//H/8f/0//T/9P/0//L/7f/r/+r/6v/w//z/CAAQABoALgBOAHEAjQCkALIA
rgCkAJEAewBlAE0AMAAbAA4AAgD2/+7/6//t//H/8f/x/+//7f/t/+z/7v/x//H/8f/w
//D/8f/x//H/8f/x//H/8P/0//X/9v/0//L/8v/y//D/8P/x//H/8//z//P/8//z//L/
8f/w//L/8f/x//L/8//0//X/9v/2//X/9P/z//L/8v/z//T/9v/2//b/9v/3//b/9//5
//v/+f/5//n/+//7//v/+v/6//v/+//7//z//P/8//3//f/+//7///8DAAMABAAEAAQA
BQAGAAgACAAJAAkACQALAAwADQANAA0ADgAPABAAEgATABQAFAAWABYAFwAXABUAFQAV
ABUAFwAWABYAFgAVABQAFAAUABIAEgARABAADQAMAAoABwAGAAYABQAEAAUABQACAAIA
AQABAAEAAgAAAAAAAAD+//3//f/9//z/+//7//v/+//7//z//P/8//z//P/9//3/+//7
//v/+//7//v/+//6//r/+v/6//v//P/8//r/+v/7//3//v////3//f/+//7//P/8//z/
/P/9////AAABAAAAAAD///7/AAAAAAAAAAADAAMAAwAEAAIAAgACAAIABQAFAAUABQAG
AAYABwAHAAcABwAHAAcABQAFAAUABQAIAAgABwAHAAUABQAFAAUABwAHAAYABgAEAAUA
BQAFAAcACAAKAAsACgAIAAYABQAIAAgACAAIAAYABgAGAAYABAAEAAQABAAFAAYABwAH
AAYABgAGAAYABwAHAAcABwAJAAkACQAJAAsACwALAAsACgAJAAkACAAHAAYABgAGAAcA
CQAMAAoACAAKAAoACgAKAAoACQAIAAcACgAKAAoACgAKAAkACQAJAAoACgALAAwADgAQ
ABIAEwATABQAFAAVABUAFQAVABUAFwAXABcAGAAaABwAHQAdABwAHAAbABsAHQAdAB0A
HgAcAB0AHQAdAB8AHwAeAB4AIAAfAB4AHQAcABsAGQAZABUAEgASABIAEgASABEAEAAN
AA0ADQANAA4ADwAQABEAEAAQABAAEAAQAA0ABQACAAgAEAAaACYALgBAAFgAdACTALUA
zADSAMwAvgCtAJkAhwBxAFAANwAoACAAGAASAA0ACQALAA8ADwALAAkABwAEAAQAAwAF
AAcABgAGAAcABwAFAAUABQAFAAEABAAEAAQABgAEAAQABAACAAIAAwADAAUABQAFAAUA
BgAGAAYABgAIAAcABwAIAAYABgAGAAYABwAHAAcABwAIAAgACQAKAAoACgAKAAoADAAK
AAoACwAPAA0ADQANAA0ADQANAAwADgAPAA8ADwAQABAAEAARABMAFAAUABUAFgAVABUA
FAAVABcAGQAcAB4AHwAfAB8AIAAgACAAHwAhACIAIwAkACQAJQAmACYAJAAkACUAJQAn
ACcAJwAnACkAKAAoACgAJwAmACYAJgAkACQAIwAiACIAIgAhAB8AHAAcABsAGgAbABsA
GAAYABYAFQAUABQAEgASABIAEAAPAA8ADwAOAA8ADwAPAA8ADwAQABAAEAAOAA4ADwAP
AA4ADQAMAAsADAANAA4ADgAOAA4ADgAPABAAEAAOAA4AEAARABEAEQAPAA8AEAAQABAA
EAAQABAAEgATABMAEwATABQAFAAUABIAEgASABIAFQAVABUAFgAYABgAGAAYABcAFwAX
ABcAFgAWABcAFwAXABcAFwAXABkAGQAZABkAGgAaABkAGQAXABcAFwAXABkAGQAYABgA
GAAZABkAGQAaABoAGwAbABkAGAAXABcAGgAaABoAGgAYABgAGAAYABgAGAAYABgAGAAY
ABgAFwAYABgAGAAYABcAFwAXABcAFwAXABcAFwAXABcAFwAXABcAFwAYABgAFQAUABQA
FAAVABUAFgAUABYAGAAYABgAGAAYABcAFgAVABYAFgAWABYAFgAVABUAFQAXABYAFgAW
ABkAGgAbABsAGwAcABwAHQAdAB0AHQAdAB0AHQAdAB4AIAAiACMAIwAmACYAJQAlACQA
IwAiACIAJAAlACUAJQAlACUAJAAkACQAIwAiACEAIAAfAB0AHQAdABoAGgAaABgAGAAX
ABYAFwAXABcAFwAZABkAGQAZABkAGAAXABYAFgAVABMAEgAUABoAIgAqAC4ANABGAGQA
hQCpAMIA0gDUAMwAvwCtAJ8AjwByAFUAQgAyACQAGgAXABsAHQAZABcAGQAXABUAFAAQ
AA8AEQAVABQAFAAVABUAEwATABMAEwAPABIAEgASABQAEgASABIAEgASABMAEwATABMA
EwATABYAFgAWABYAFgAVABUAFgAVABQAEwASABUAFQAVABUAFgAWABcAGAAYABgAGAAY
ABgAFgAWABcAGQAXABcAFwAbABsAGwAaABoAGwAbABsAHgAeAB4AHwAhACIAIgAjACcA
IQAgAA==
         </WaveFormData>
      </LeadData>
   </Waveform>
</RestingECG>
