# Supplementary material for: Detection of Left Atrial Enlargement Using a Convolutional Neural Network-Enabled Electrocardiogram
Source: Front Cardiovasc Med. 2020 Dec 17;7:609976. doi: 10.3389/fcvm.2020.609976 (PMC7773668; doi:10.3389/fcvm.2020.609976)
Supplement: Supplementary file 5 [file Data_Sheet_5.ZIP › normal4/1802036229_7751_0000000R.XML]

<?xml version="1.0" encoding="Windows-1252"?>
<!DOCTYPE RestingECG SYSTEM "restecg.dtd">
<RestingECG>
   <PatientDemographics>
      <PatientID>1802036229</PatientID>
      <PatientAge>66</PatientAge>
      <AgeUnits>Years</AgeUnits>
      <Gender>Female</Gender>
      <PatientLastName>liangwanyun</PatientLastName>
   </PatientDemographics>
   <TestDemographics>
      <DataType>Resting</DataType>
      <Site>1</Site>
      <AcquisitionDevice>MAC55</AcquisitionDevice>
      <Status>Unconfirmed</Status>
      <Priority>Normal</Priority>
      <AcquisitionTime>09:27:12</AcquisitionTime>
      <AcquisitionDate>08-14-2017</AcquisitionDate>
      <CartNumber>1</CartNumber>
      <AcquisitionSoftwareVersion>009C</AcquisitionSoftwareVersion>
      <XMLSourceVersion>MAC5000 v1.0</XMLSourceVersion>
   </TestDemographics>
   <RestingECGMeasurements>
      <VentricularRate>121</VentricularRate>
      <AtrialRate>121</AtrialRate>
      <PRInterval>166</PRInterval>
      <QRSDuration>66</QRSDuration>
      <QTInterval>322</QTInterval>
      <QTCorrected>457</QTCorrected>
      <PAxis>74</PAxis>
      <RAxis>40</RAxis>
      <TAxis>50</TAxis>
      <QRSCount>20</QRSCount>
      <QOnset>221</QOnset>
      <QOffset>254</QOffset>
      <POnset>138</POnset>
      <POffset>208</POffset>
      <TOffset>382</TOffset>
      <ECGSampleBase>500</ECGSampleBase>
      <ECGSampleExponent>0</ECGSampleExponent>
   </RestingECGMeasurements>
   <Diagnosis>
      <Modality>Resting</Modality>
         <StatementCount>4</StatementCount>
         <LabelText>12SL ��ϳ���</LabelText>
      <DiagnosisStatement>
         <StmtFlag>ENDSLINE</StmtFlag>
         <StmtText>����Ķ�����</StmtText>
      </DiagnosisStatement>
      <DiagnosisStatement>
         <StmtFlag>ENDSLINE</StmtFlag>
         <StmtText>���ķ�����</StmtText>
      </DiagnosisStatement>
      <DiagnosisStatement>
         <StmtFlag>ENDSLINE</StmtFlag>
         <StmtText>�������� ST ���쳣</StmtText>
      </DiagnosisStatement>
      <DiagnosisStatement>
         <StmtFlag>ENDSLINE</StmtFlag>
         <StmtText>�쳣 ECG</StmtText>
      </DiagnosisStatement>
   </Diagnosis>
   <Waveform>
      <WaveformType>Rhythm</WaveformType>
      <WaveformStartTime>0</WaveformStartTime>
      <NumberofLeads>8</NumberofLeads>
      <SampleType>CONTINUOUS_SAMPLES</SampleType>
      <SampleBase>500</SampleBase>
      <SampleExponent>0</SampleExponent>
      <HighPassFilter>16</HighPassFilter>
      <LowPassFilter>150</LowPassFilter>
      <ACFilter>NONE</ACFilter>
      <LeadData>
         <LeadByteCountTotal>10000</LeadByteCountTotal>
         <LeadTimeOffset>0</LeadTimeOffset>
         <LeadSampleCountTotal>5000</LeadSampleCountTotal>
         <LeadAmplitudeUnitsPerBit>4.88</LeadAmplitudeUnitsPerBit>
         <LeadAmplitudeUnits>��V</LeadAmplitudeUnits>
         <LeadHighLimit>2147483647</LeadHighLimit>
         <LeadLowLimit>268435456</LeadLowLimit>
         <LeadID>I</LeadID>
         <LeadOffsetFirstSample>0</LeadOffsetFirstSample>
         <FirstSampleBaseline>0</FirstSampleBaseline>
         <LeadSampleSize>2</LeadSampleSize>
         <LeadOff>FALSE</LeadOff>
         <BaselineSway>FALSE</BaselineSway>
         <ExcessiveACNoise>FALSE</ExcessiveACNoise>
         <MuscleNoise>FALSE</MuscleNoise>
         <LeadDataCRC32>2040953165</LeadDataCRC32>
         <WaveFormData>
BAACAAQABAAFAAgACQAJAAgABQAEAAMAAQAAAP///v/7//n/+f/3//X/8v/y//H/8f/x
//H/8f/x//H/8P/w/+3/7f/u/+7/8P/w//D/8P/v/+7/7f/s/+v/5v/g/9//4f/n/+//
+/8MACQARABpAIgAnQCoAKgAowCXAIAAYABDAC0AFQD6/+3/6f/o/+X/4f/j/+X/5f/p
/+r/7P/q/+j/5v/l/+X/6P/q/+r/6v/s/+z/6//p/+j/6P/n/+f/6v/r/+v/6v/q/+r/
6v/o/+j/6v/s/+3/7//u/+7/7P/q/+r/6//t/+//8P/w/+7/7v/t/+3/7f/u//D/8v/y
//T/9P/0//T/8v/z//X/9v/5//z//P/9//3//f/9//3/AQAEAAYACAAKAAoACgAKAAgA
CAAJAAoADAAMAAwACwAHAAUABQAFAAUABgAGAAYABwAEAAMAAgD9//3//v/+//7//v/+
//z/+v/4//j/9//3//j/+P/4//r/+P/3//X/8//y//L/8//2//b/9v/1//P/8v/w//D/
8v/0//T/9P/0//T/8//z//D/8f/y//L/8//2//b/9v/1//P/8//z//X/9//5//r/+v/5
//n/+v/6//z//v//////AgACAP/////+////AQABAAYABwAJAAkABgAEAAYABgAGAAgA
CAAHAAgABQAEAAMAAgAAAP7//P/7//n/+f/3//f/9P/0//P/8//z//P/8//1//X/9P/0
//L/8f/x//D/8f/y//P/9P/x//D/8f/u/+n/5v/g/9//5f/v//f/BQAYAC4AUAB1AJAA
nwCoAKgAnwCNAHQAVAA5ACMACwD2/+3/7f/o/+X/5f/l/+f/5//r/+z/7v/s/+z/6v/p
/+n/6P/q/+r/6v/s/+z/6//p/+f/6P/o/+n/6v/r/+v/6v/s/+z/7P/q/+j/6v/s/+3/
7v/u/+//7v/s/+z/7f/v//H/8v/y//D/8P/v/+//7//u//D/8v/y//T/9P/0//T/8v/z
//X/9v/6//7///8BAAAAAQACAAMAAwAGAAgACgAMAAwADAAMAAoACgALAAwADgAOAA4A
DQAJAAcABwAHAAUABgAGAAYABwAEAAMAAgD9//3//v/+/wAAAAAAAP7//P/6//r/+f/3
//j/+P/4//r/+P/3//X/8//y//L/8//2//b/9v/1//X/8v/w//D/8P/w//D/8P/x//H/
8v/w//L/8v/x//H/8//0//X/9f/1//X/9f/3//X/9//4//j/+P/5//v//P/9//7//v/9
////AAD+/////v///wEAAQAEAAUABwAHAAgABgAIAAgABQAGAAUAAwADAAEAAQABAP//
/v/9//z/9//1//X/8//0//L/8//z//D/7//u/+3/8P/x//H/8v/w/+//7//u/+z/7P/s
/+z/7//w/+3/7P/p/+L/2v/b/+P/6//3/wcAHAA0AFQAdQCMAJsAogCiAJsAiQBsAEwA
MQAXAPv/6v/l/+X/5P/j/+H/4f/h/+H/4f/i/+T/4v/j/+L/4v/j/+H/4v/h/+D/4f/i
/+L/4f/h/+L/4v/j/+P/4//i/+D/4f/i/+P/4v/f/+D/4f/h/+L/4v/j/+L/4P/g/+H/
4//j/+T/5P/i/+P/4//k/+X/4//k/+X/5P/l/+b/5//o/+j/6f/r/+z/7f/w//D/8f/z
//X/9//5//n/+v/6//r//f/+////AAD+//7///8AAP7//v/+//3//v/9//7////9//z/
+v/4//r/+P/4//j/8//z//T/9P/y//L/8v/w/+//7v/v/+//7f/s/+r/6P/r/+r/6v/p
/+n/6P/o/+n/6f/o/+f/5f/m/+b/5//o/+P/5P/m/+b/5v/m/+f/5//o/+b/6P/o/+f/
5//p/+r/6//r/+n/6f/p/+v/6//t/+7/7v/v/+//8P/w//H/8v/y//H/9P/0//H/8f/w
//H/8//z//T/9f/3//f/9//2//n/+v/5//r/+f/3//f/9f/1//X/8//y//H/8P/r/+n/
6f/n/+j/5v/n/+f/5v/l/+T/4//l/+X/5P/k/+H/4f/i/+L/4P/g/+D/4P/l/+b/4//i
/93/2P/S/83/zf/V/9//6//8/xAAKABJAG4AhwCUAJwAnQCTAH4AYgBBACkADwD0/+H/
2f/a/9f/1f/V/9X/0//V/9b/2P/W/9f/1v/W/9f/1f/W/9X/1P/X/9j/2P/X/9X/1v/W
/9f/1v/X/9f/1v/X/9j/2f/Y/9f/2P/Z/9n/2v/a/9v/2v/Y/9j/2f/b/9v/3P/c/9r/
2//b/9z/3f/b/9z/3f/c/93/3v/f/+D/4P/h/+P/5P/j/+b/5v/n/+r/6//s/+3/7P/u
/+//8P/z//T/9f/2//T/9P/1//b/9v/2//b/9f/0//P/9P/1//L/8v/x//D/8P/u/+7/
7v/p/+n/6v/q/+j/6P/o/+b/5f/k/+X/5f/i/+L/4f/g/+H/4P/g/9//3f/c/9z/3f/c
/9z/3P/b/9v/2v/a/9r/1//W/9X/1v/X/9j/2f/a/9j/1//X/9T/1//Y/9j/2f/c/9z/
3P/b/9n/2f/Z/9v/3f/f/+D/4P/d/93/3v/e/97/4P/h/+H/4//k/+L/4//j/+P/5P/j
/+j/6f/r/+v/6P/m/+j/6P/m/+j/6P/n/+j/5f/k/+P/4f/g/9//3v/b/9n/2f/X/9X/
0v/S/9H/0//T/9P/0//T/9P/0v/S/8//z//Q/9D/0v/S/9L/0v/R/87/zf/M/8n/xv/A
/73/wf/J/9H/3//y/wYAJABNAGwAfQCIAIoAgwB1AFwAPAAhAAkA7f/W/8v/x//E/8P/
w//B/8H/w//F/8b/yP/G/8T/wv/B/8H/wv/E/8T/xP/E/8T/w//B/7//wP/A/8H/xP/F
/8X/xP/C/8L/wv/A/8D/wv/E/8X/x//G/8b/xP/C/8L/w//F/8f/yP/I/8b/xP/D/8P/
w//E/8b/yP/I/8r/yv/K/8r/yP/J/8v/zP/P/9L/0v/T/9L/0//U/9X/1f/Y/9r/3P/e
/97/3v/e/93/3P/c/9z/3f/e/9//3//b/9n/2f/Z/9f/2P/Y/9j/2P/W/9b/1v/S/9H/
0f/Q/9L/0v/S/9D/zv/M/8z/y//J/8r/yv/K/8z/yv/J/8f/xf/E/8T/xf/G/8b/xv/F
/8P/wv/C/8L/v//C/8L/xP/E/8T/xP/C/8H/wf++/8P/xP/E/8X/xP/E/8T/w//D/8P/
w//F/8X/x//I/8j/xf/F/8b/xv/K/8z/zf/N/8z/zP/J/8n/zP/N/8//z//U/9X/1//X
/9T/0v/U/9T/1f/Y/9n/2f/X/9P/0f/P/8//zv/N/8z/y//J/8n/x//F/8L/wv/B/8P/
w//D/8P/wf/B/8D/wP+//7//wP/A/8L/wv/C/8L/v/+8/73/vv+7/7b/sP+x/7P/uf/B
/9H/4v/6/xwAQwBkAHUAfACAAHkAaQBQADQAGwADAOn/0P/D/8H/vP+5/7n/u/+9/7//
v//A/8L/wP+//7z/uv+5/73/wP/B/8L/wf/A/77/u/+7/7z/vP+9/8D/wf/B/8D/v/++
/73/uv+8/77/wP/B/8H/wP/A/77/wP/A/8H/w//H/8j/yP/G/8b/xf/F/8X/xP/G/8j/
yP/K/8z/zv/Q/9D/0f/T/9T/2P/c/93/3//h/+P/5f/n/+z/8P/z//b/+P/6//z//v8B
AAIABAAGAAgACgAMAA0ADgANAA4ADwASABQAFQAWABgAFgAWABYAFAAVABcAGAAYABgA
GAAWABUAFAAVABUAFwAYABgAGAAWABQAEwARABMAEgASABMAFAAUABQAEwARABAADgAO
ABIAFQAWABcAGAAWABUAFQASABMAFAAUABUAGQAaABsAGwAZABkAGQAbAB0AIQAkACYA
JwAnACgAKAAsAC4ALwAvADIAMgAvAC8AMAAxADMAMwA3ADkAPAA9AD4APAA+AD4APAA+
AD4APQA9ADsAOwA7ADsAOgA5ADgANgA1ADYANQA1ADIAMgAxADMAMwAzADMAMwAzADIA
MgAwAC8ALwAuADEAMgAzADQAMwAyAC0AKgArACoAJgAhACMAJQApADcASgBeAHgAmwC8
AM8A2gDaANUAyQC0AJQAeQBnAFEAOAApACcAJAAhAB8AIQAhACMAJQAmACgAJgAmACQA
IwAjACIAJAAkACQAJAAkACMAIQAhACIAIgAjACQAJQAlACQAIgAiACIAIAAgACIAJAAl
ACcAJgAmACQAIwAiACIAIwAlACYAJgAkACMAIQAgAB8AIAAiACQAJAAhACAAHwAeABsA
GwAcABwAGgAcABsAGwAbABsAGwAbABsAHAAcABwAHAAcABwAHAAaABgAFwAWABYAFgAW
ABUAEwARABEAEQAQABAADwAOAAsACAAHAAYAAwADAAQABAAEAAQABAACAP7//P/8//v/
+f/6//r/+v/7//r/+v/5//j/9v/1//X/+v/6//r/+f/2//X/9P/z//L/9f/1//b/9P/2
//b/9f/1//P/8v/x/+//8//1//f/+//3//f/9v/0//X/9//6//z//f/+//7//f8AAAAA
/f/9/wEAAwAGAAcABwAHAAgABwAIAAgADAAOAA0ADgANAAsACAAFAAQAAwAHAAgACQAK
AAUAAQD///v//f/8//7////+//3//P/7//n/+f/4//j/+P/5//v//P/7//r/+f/4//3/
AAD///j/9//2/+7/6f/p/+3/8//7/wwAIAA0AE0AagCBAIwAjgCLAIcAfABkAEkALwAb
AAoA+f/x//L/9f/1//P/8f/1//X/9v/4//b/9//2//b/9//4//r/+v/6//j/+P/3//X/
+P/6//v//f/9//3//P/6//z//v8AAAAA/v8AAAIAAwADAAIAAgAAAAMABAAGAAkACAAI
AAcABAAGAAcACQALAAsADAANAAwADAAMAAwADAAQABMAFwAaABgAGgAZABkAHQAfACEA
IwAjACYAKAAqACoAKgAqACoAKwAsAC4AMAAvAC4ALQArACwAKwAsAC0AKwAsACwALAAt
ACoAKQAoACgAKQArACwAKQAmACMAHgAgACAAIgAjACIAIgAhACAAIAAeAB0AGwAcABwA
HQAfABwAGgAaABoAGwAcAB0AHgAeAB0AHQAaABsAHAAcAB0AHgAeAB4AHQAdAB0AHQAf
AB8AIQAiACIAHwAfACAAIAAiACQAJQAlACcAKAAmACcAJwAnACgAJwAsAC0ALwAvAC4A
LAAuAC4ALAAuAC4ALQAvAC0ALQAtACsAKgApACgAKAAnACgAJwAnACQAJAAjACMAIwAj
ACMAJQAlACQAJAAhACEAIgAiACUAJgAnACgAJwAkACMAIAAfACAAHAAXABcAGwAhACkA
NgBEAFYAdQCYAK0AugDCAL0ArwCiAIwAcwBfAE8AOgApACMAIAAdABkAGQAbAB8AHwAg
ACIAIAAhACAAIAAhACEAIgAhACAAIQAiACIAIQAfACAAIAAhACQAJQAlACQAJgAmACYA
JAAiACQAJgAnACkAKAAoACYAJAAkACUAJwApACoAKgAoACgAJwAnACcAKAAqACwALAAu
AC4ALgAuAC0ALQAuAC4AMAA0ADUANwA4ADkAOgA7ADsAPgBAAEIAQwBEAEUARgBFAEQA
RABEAEUARgBHAEcARQBDAEMAQwBBAEIAQgBCAEMAQAA/AD4AOgA5ADkAOAA4ADgAOAA2
ADIAMAAwAC8ALQAuAC4ALgAwAC4ALQArACoAKAAnACcALAAsAC4ALgArACoAKQAoACgA
JwAnACQAKQAqACoAKwApACgAJwAlACgAKQAqAC0AKgArACsAKgAnACcAKAAoACoALAAt
AC0AKwAqACYAJQAoACkAKwArACwAKwArACkAKAAmACgAKAAqACwALAArACcAIwAhAB8A
IQAiACMAJAAgAB0AHAAZABkAFgAWABUAFwAXABcAFwAUABMAEQAQABAAEQATABQAEAAO
AAwACgAFAAgABwAIAAcABgD+//X/8f/z//v/BwAYAC4ASABnAIYAmwCmAKoAqQCjAJQA
fgBhAEkALwASAP3/8//y//H/8f/z//f/9//1//T/9P/w//L/8P/v/+//8P/y//L/8v/x
//D/7v/r/+7/8P/x//P/8f/x//D/7v/u/+7/7v/s/+7/8P/y//P/8P/u/+3/6v/t/+7/
8P/z//P/8v/w/+z/7f/t/+7/7//w//L/9P/0//P/8v/x//D/8//1//j/+v/4//r/+f/5
//z//f/+////AQAEAAYACAAHAAYABQAEAAcACAAKAAwACwAKAAkABwAHAAUABQAFAAUA
BgAGAAYABAAAAP7//P/7//3/AAACAP///v/9//r/+v/4//j/9//5//r/+v/6//n/9v/0
//H/9P/0//X/9//2//T/8v/v/+7/7//w//H/8v/0//P/8//w//D/8P/v/+//8f/y//P/
8//y//H/8P/x//P/9f/2//b/9f/1//b/9v/2//j/+f/5//3//v/8//3/+//7//z/+/8A
AAEAAwADAAQAAgAEAAQAAgAEAAQAAwADAAEAAQABAAAA/v/8//r/+f/3//f/9f/z//D/
8P/v/+7/7f/s/+v/7v/v/+//8P/u/+3/7f/s/+7/7v/u/+7/8f/u/+v/6v/n/+T/3v/Z
/9n/4f/r//f/CAAcADgAWwCAAJsAqgCwAK8AowCMAGwASwAzABsA/v/t/+v/6v/l/+P/
4//h/9//4//k/+b/5P/m/+T/4//j/+P/5P/j/+L/5f/m/+b/5f/k/+T/4//j/+T/5f/l
/+T/5v/m/+b/5P/j/+T/5f/l/+j/6P/p/+j/5//m/+b/5//p/+r/6v/o/+r/6f/p/+n/
5//o/+n/6P/r/+z/7f/u/+3/7f/u/+7/8P/0//X/9//2//f/+P/5//r//P/9//7///8A
AAEAAgAAAAAAAQACAAIAAgACAAEAAQD////////+//7//f/8//7//P/8//z/+P/3//f/
9v/4//j/+P/2//b/9P/0//P/8v/y//H/8P/x//D/8P/v/+7/7P/r/+v/7P/u/+7/7//w
/+3/7P/r/+r/7P/r/+v/6P/t/+7/7v/v/+3/7P/r/+n/6//t/+//8//w//H/8f/w//D/
8f/z//T/9v/4//n/+f/5//j/9P/z//f/+f/8//3//////wAA//////7/AQACAAQABgAG
AAUAAQD9//v/+f/8//z//P/8//f/8//x/+3/7//s/+z/6//t/+3/7f/t/+r/6f/n/+b/
6P/p/+v/7P/r/+r/6f/o/+X/6P/p/+r/6f/m/97/1f/R/9P/2//p//z/FAAwAE8AdACR
AKAAqACrAKcAmAB+AF8AQQAjAAQA6f/f/+D/3//d/+H/4//h/+H/4P/g/9z/3//e/97/
3//g/+L/4v/i/+H/4P/e/9v/3P/e/9//4f/h/+H/4P/e/+D/4P/g/97/3v/g/+L/4//i
/+D/3//c/9//4P/i/+X/5P/k/+P/4P/h/+H/4v/j/+T/5v/o/+j/5//m/+X/5P/n/+n/
7P/u/+z/7v/t/+3/8P/x//L/8//3//r//P/+//v/+v/5//j/+v/8////AgAAAP7//P/5
//j/9//4//n/+f/6//r/+v/3//T/8//y//L/8//1//b/9P/y//D/7P/t/+z/7f/t/+v/
7P/s/+z/6//o/+b/4//m/+b/5//p/+f/5v/l/+P/4f/k/+b/6P/m/+b/5v/m/+T/4//j
/+D/5v/o/+n/6//r/+r/6f/n/+n/6f/p/+v/6//t/+7/7v/r/+v/7P/s//D/8v/z//P/
8v/y/+//7//w//H/8//z//j/+f/7//v/+P/2//j/+P/7//7///////3/+f/3//X/9f/0
//P/8v/t/+v/6//p/+j/5P/j/+H/4v/j/+T/5f/k/+P/4f/g/+H/4f/i/+L/4v/i/+L/
4v/d/9z/3//g/9//3v/c/9P/zf/N/9P/2//s/wYAIgBDAGoAiQCcAKQAqQCjAJYAfgBd
AEEAKQAKAOv/2//Y/9X/0//V/9n/2f/Z/9r/3P/a/9j/1v/V/9X/1//a/9v/3P/b/9r/
2P/V/9f/2P/Y/9n/2P/Z/9n/2P/W/9b/1v/U/9X/2P/b/93/3P/a/9n/1v/X/9j/2v/d
/97/3v/d/9r/2v/Z/9n/2f/b/97/4f/i/+H/4P/f/97/4P/h/+P/5P/j/+b/5v/n/+b/
5//o/+n/7P/w//P/9v/1//T/8//y//T/9P/1//b/9P/0//T/8//x/+//7//v//H/8v/y
//L/7//s/+v/6v/q/+v/7f/u/+3/7P/r/+j/5v/k/+T/4//l/+b/5v/m/+X/4v/g/93/
3//e/97/3//e/97/3v/d/9n/2P/a/9z/3v/g/+D/4P/g/9//3f/c/9j/3v/g/+H/4//j
/+L/4f/f/9//3//f/+H/4v/l/+f/6P/l/+X/5v/m/+v/7v/w//H/8P/w/+3/7f/w//H/
8//z//f/+f/8//3//P/6//z//P///wIAAwADAAAA/f/8//v/+//6//n/+P/3//X/9f/z
//H/7v/u/+3/7v/v//D/8f/v/+//7v/u/+//7//w//D/8P/w//D/8P/t/+r/6//s/+3/
6v/k/9//3//j/+v/9/8KACIAQABlAIwAoQCsALAAqwCdAIgAaABNADUAGQD+/+v/5//m
/+P/4//n/+f/5//r/+z/7v/s/+r/6P/n/+f/6v/s/+z/7P/q/+r/6f/n/+n/6v/q/+v/
7v/v/+//7v/t/+z/6//o/+n/7P/v//H/8P/u/+3/6v/q/+r/6//t/+//8P/w/+7/7v/t
/+3/7f/w//L/9P/0//L/8v/y//L/8v/z//X/9v/3//r/+v/7//r/+//8//3/AQAEAAYA
CAAIAAgACAAIAAYABgAHAAgACgAKAAoACQAFAAMAAwADAAUABgAGAAYABQACAAEAAAD9
//3//v/+//7//v/+//z/+v/4//j/9//3//j/+P/4//j/9v/1//P/8f/w//D/8f/y//L/
8v/x/+//7P/s//D/8v/y//L/8v/y//H/8f/u/+//8P/w//H/8//0//X/9f/z//P/8//1
//f/+f/6//r/+f/5//r/+v/6//z//f/9////AAD+/////////wAA//8DAAUACAAJAAgA
BgAIAAgACQAMAA0ADQANAAsACwALAAkACAAHAAYABQADAAMAAQADAAAAAAD/////////
////AAABAAEAAgD/////AAAAAAEAAgADAAQAAwACAAEAAAD9//z/+P/x//P/+/8BAAkA
GgAuAEYAaQCOAKcAtgC8ALkArwCcAH4AYQBJADMAGAAFAAEAAAD9//n/+f/7//v//v8A
AAMAAgAEAAIAAQABAAAAAgACAAIABAAEAAMAAQD//wAAAAABAAQABQAFAAQABgAGAAYA
BAACAAQABgAHAAgACAAJAAgABwAGAAYABwALAAwADAAKAAoACQAJAAkACAAKAAwADAAN
AA4ADwAQAA8ADwAQABAAEgAWABcAGQAcAB0AHgAfACAAIgAjACQAJwAoACkAKgApACgA
KAAoACoAKgAqACkAJwAlACUAJQAjACQAJAAkACQAIgAiACIAHgAdAB0AHAAeAB4AHgAc
ABwAGgAaABkAFwAYABgAGAAZABgAGAAXABQAEgARABEAEwAUABUAFQATABIAEgASAA8A
EAARABIAEwAUABYAFQAVABIAEwAUABQAFQAXABgAGQAZABgAFwAWABcAGAAbAB0AHgAc
ABsAGwAaABwAHgAfAB8AIgAiAB8AHwAeAB8AIQAhACQAJQAnACcAJgAkACYAJgAkACYA
JgAlACYAIwAiACEAIAAeABwAGgAXABUAFQATABUAEgASABEADwAPAA8ADwAQABEAEQAS
ABAADwAPAA4ADwAQABEAEgARAA4ADQAKAAUAAgD+//v///8HABEAHwAyAEgAZgCLAKoA
uwDGAMgAvwCvAJYAdgBZAEMAKQASAAcACQAGAAEAAQABAP//AwAFAAYACAAGAAYABAAD
AAMAAgAEAAQABAAGAAYABQADAAEAAgACAAMABgAHAAcABgAEAAQABAACAAIABAAGAAcA
CQAIAAgABgAGAAYABwAJAAsADAAMAAoACgAJAAkACQAIAAoADAAMAA0ADgAPABAADwAP
ABAAEAATABYAFgAXABgAGQAaABsAGwAeACAAIgAkACQAJAAkACMAIgAiACIAIwAkACUA
JQAhAB8AHwAfAB0AHgAeAB4AHgAcABwAHAAYABcAFwAWABgAGAAYABYAFAASABIAEQAP
ABAAEAAQABIAEAAPAA0ACwAKAAoACwAOAA4ADgANAAkACAAIAAgABwAKAAsADAAOAA4A
DgAOAAwACwALAAgADgAQABEAEwARABAADwANAA4ADwAQABMAEQATABQAFAARABEAEgAS
ABYAGAAZABkAGQAYABQAEwAWABcAGQAZABwAHQAfAB8AHQAaABsAGgAcAB4AHgAdABoA
FwAWABUAFQAUABMAEgAPAA0ADQALAAkABgAGAAUABgAHAAgACQAHAAcABgAGAAUABQAG
AAYACAAIAAgACAADAAIAAwAEAAMA/v/4//P/9//9/wcAEwAoAEIAZACJAKgAtwC+AL4A
twClAIwAcABXAEEAJwAOAP///f/6//f/+f/9//3//////wAAAgAAAP7//P/7//v//v8A
AAAAAAD+//7//f/7//3//v/+////AAABAAEAAAD+//7//v/8//7/AAACAAMAAQAAAAAA
/v8AAAAAAQADAAMABAAEAAIAAAD///////8BAAQABwAIAAYABgAGAAYACAAJAAsADAAN
ABAAEAARABAAEQASABMAFwAaABwAHgAcABwAHAAcABwAHAAdAB4AIAAgACAAHwAbABkA
GQAZABsAHAAcABwAGQAWABUAFAATABMAFAAUABIAEgASABAADgAMAAwACwANAA4ADgAO
AA0ACgAIAAUABgAGAAcACQAKAAoACgAJAAUABAAEAAQABwAKAAsACgAJAAgABwAGAAcA
BwAIAAYACwAMAAwADQANAAwACwAJAAwADQAOABEADgAPAA8ADgAPAA8AEAAQABQAFgAX
ABcAFQAUABAADwATABUAGAAZABkAGQAaABkAGgAYABoAGgAcAB4AHgAdABsAFwAVABMA
FAAUABQAFAAPAAsACQAFAAYABAAFAAUABgAHAAgACQAGAAUAAwACAAQABQAHAAgABQAE
AAMAAgABAAQABQAGAAUA/v/2//H/8f/1/wEAEwAoAEAAYgCFAKIAswC+AL4AtwCtAJYA
egBdAEUAKQAMAP3/+f/4//n/+//9//3//f/8//z//f/6//v/+v/6//v//P/+//7//v/9
//z/+v/3//r//P/9//////////7//P/+//7//v/8//7/AAACAAMAAgAAAP///P///wAA
AgAFAAQABAADAAAAAgABAAEAAQAEAAYACAAIAAcABgAFAAQABwAJAAwADgAMAA4ADQAN
ABAAEQASABMAFQAYABoAHAAbABoAGQAYABsAHAAeACAAHQAcABsAGQAZABcAFwAXABcA
GAAYABgAFQASABEAEAAQABEAEwAUABEAEAAPAAwACwAKAAsACwALAAwADAAMAAsACAAG
AAMABgAGAAcACQAHAAYABQADAAIAAgADAAQAAwAEAAUABQADAAIABAAEAAQABAAHAAcA
CAAGAAgACAAHAAcACwAMAA0ADQAMAAsACgALAAsADQAOAA4ADwAPABAAEAAPABAAEAAP
ABEAEgAQABEAEAARABMAEwAUABUAFwAXABkAGAAbABwAGQAaABkAFwAXABUAFQAVABQA
EgAQAA4ACwAJAAkABwAIAAYABwAHAAQAAwACAAEABAAFAAUABgADAAMABAAEAAQABAAE
AAQACQAGAAUAAgD///j/8P/t//H/+/8JABkALABCAGIAhQCiALcAwgDIAMMAtQCaAHgA
WQA/ACMADAD//////v/7//v/+//5//f/+//8//7//P////7//v////7//v/8//r//f/+
//7//f/7//z//P/9//z//f/9//z///8AAAEAAAD9//7//////wIAAgADAAIAAQAAAAAA
AQABAAIAAgAAAAMAAwAEAAUAAwAEAAUABAAHAAgACQAKAAkACQAKAAoADQAQABAAEQAT
ABUAFwAZABkAGgAaABoAHQAeAB8AIAAfAB4AHgAeAB4AHgAeAB0AHAAbABwAHQAaABoA
GQAYABoAGAAYABgAFAATABMAEgASABIAEgAQAA8ADgAPAA8ADAAMAAsACgANAAwADAAL
AAkACAAIAAkACAAIAAgABwAIAAgACQAKAAkACAAHAAUACQAKAAoACgAKAAoACgAJAAkA
BgAKAAwADQAPAA8ADgANAAsADQANAA0ADwARABMAFAAUABIAEQARABAAFAAWABcAFwAX
ABYAEgARABMAFQAYABkAHAAdAB8AHwAdABoAGwAaABsAHgAfAB8AGwAXABUAEwAUABQA
FAAUAA8ADQANAAsACQAGAAYABQAIAAkACgALAAoACQAHAAYABwAHAAgACAAGAAYABgAG
AAMAAgADAAYABQACAP7/8//x//n///8JABwANABOAHUAnACzAL4AwgC/ALUApgCKAGsA
UwA7AB4ABwD///z/9//3//v///8BAAIAAgADAAAA/v/8//v/+//9/wAAAQACAAEAAAD+
//v//P/+////AQACAAMAAwACAAAAAAAAAP7///8CAAUABwAGAAQAAwAAAAEAAgAEAAcA
BwAIAAgABgAEAAMAAwADAAUACAALAAwACwAKAAkACAAKAAsADQAOAA0AEAAQABEAEgAT
ABQAFQAYABwAHwAiACEAIAAfAB4AIAAgACEAIgAiACIAIgAhAB8AHQAdAB0AHwAgACAA
IAAeABoAGAAWABQAFQAXABgAGAAYABgAFgAUABIAEgARABMAFAAUABQAEwAQAA4ACwAN
AAwADAANAAwADAAMAAsACQAIAAgACAAKAAwADgAPAA4ADQAMAAkACgALAAwADgARABIA
EgASAA8ADQAPAA8AEAATABYAGAAVABQAEwASABQAFQAWABcAGAAYABkAGQAYABYAGAAZ
ABoAGgAbAB4AHQAcABsAGQAaABwAHgAgACcAJQAjACAAIAAgACAAIAAeAB4AHgAeABwA
HAAcAA==
         </WaveFormData>
      </LeadData>
      <LeadData>
         <LeadByteCountTotal>10000</LeadByteCountTotal>
         <LeadTimeOffset>0</LeadTimeOffset>
         <LeadSampleCountTotal>5000</LeadSampleCountTotal>
         <LeadAmplitudeUnitsPerBit>4.88</LeadAmplitudeUnitsPerBit>
         <LeadAmplitudeUnits>��V</LeadAmplitudeUnits>
         <LeadHighLimit>2147483647</LeadHighLimit>
         <LeadLowLimit>268435456</LeadLowLimit>
         <LeadID>II</LeadID>
         <LeadOffsetFirstSample>0</LeadOffsetFirstSample>
         <FirstSampleBaseline>0</FirstSampleBaseline>
         <LeadSampleSize>2</LeadSampleSize>
         <LeadOff>FALSE</LeadOff>
         <BaselineSway>FALSE</BaselineSway>
         <ExcessiveACNoise>FALSE</ExcessiveACNoise>
         <MuscleNoise>FALSE</MuscleNoise>
         <LeadDataCRC32>1350290788</LeadDataCRC32>
         <WaveFormData>
KQApACkAKQApACkAJwAmACEAHgAaABUAEAAMAAoABwAGAAIAAQD///v/+P/0//L/8P/v
//D/8P/t/+z/6//p/+f/5//n/+f/6f/p/+n/6P/m/+b/4v/e/97/3v/h/+v/8//2//r/
AgAPACIAOgBSAG4AiAClAL8AxgC8ALEAnwB1AEAAEgDt/9b/zv/J/8X/y//U/9b/2P/c
/9z/2v/Y/9T/0f/P/8//0f/T/9X/1v/U/9P/0//S/9L/0v/S/9T/1//Y/9n/2v/Z/9j/
1v/T/9j/2f/Z/9r/2v/a/9r/1//X/9j/2P/b/97/3//f/9//3f/d/93/3f/g/+H/5P/l
/+f/5//n/+j/5//n/+j/6f/t//H/8//2//f/9//4//r/+/8AAAQABgAKAA4ADwAQAA8A
EAASABIAFQAWABcAFwAWABQAEgAQABEAEgATABMAEwASABAADgAMAAsACgAJAAsACgAK
AAYAAgABAP///v/9//3//v/+//z//P/6//f/9P/y//L/8v/0//X/9f/0//H/7f/s/+z/
8P/x//L/8//0//L/8v/x//D/8v/0//X/+P/5//z//f/9//3//v//////AgAFAAcACgAK
AAsACwAMABEAFQAYABoAGgAaABcAFwAYABwAIgAmAC0AMQAyADIALQAtAC0ALQAsACsA
KAAmACUAIgAeABkAFQAQAA0ACQAGAAIAAQD///z/+v/3//b/8//x//H/8P/v/+7/7f/r
/+n/6f/p/+n/6//r/+v/6v/q/+j/6P/i/97/4P/j/+3/9f/8/wAACAAVACgAQABcAHoA
lACxAMsAzADCALcAnwBvADoADADn/9b/0v/J/8f/0f/Y/9j/2v/e/97/3P/a/9b/0//R
/9H/0v/T/9T/1P/W/9X/1f/U/9P/0v/R/9L/1f/W/9f/2P/W/9b/1f/T/9T/1f/V/9b/
2v/a/9r/1//X/9j/2P/b/9z/3f/d/93/3f/d/93/3f/c/93/4P/h/+L/4//k/+b/5P/l
/+f/6f/t//H/8//2//X/9f/2//j/+/8AAAQABgAJAAwADAAMAA0ADgAQABAAEwAUABUA
FQAUABIAEAAOABAAEAAQAA8ADwAOAAwACgAIAAcABgAFAAcABgAGAAIAAAD///3//P/5
//n/+v/6//n/+v/5//f/9P/y//L/8v/0//X/9f/0//H/7//u/+7/8P/w//D/8P/z//T/
9P/0//L/8v/x//L/9P/4//r/+//5//r/+//7//z///8BAAQABwAJAAoADAAOABEAEwAU
ABUAFgAUABUAFgAaACAAJAAnACsALAAsACkAKQApACkAJgAlACIAIAAeABwAGQAVABEA
DAAJAAUAAAD8//v/+f/4//b/8//y/+7/6//q/+j/6f/q/+v/6//o/+f/5v/l/+P/4//j
/+L/5v/m/+L/3v/c/9z/3//p//H/+P8CAAwAGwAuAEIAWgB2AJAArwDHAMQAuACvAI8A
VwAgAPL/0//K/8j/w//H/9H/1P/U/9L/0//S/8//zP/N/8v/yv/L/8v/y//L/8r/y//L
/8z/zP/M/8z/zP/O/87/zv/O/87/z//Q/9D/z//R/9H/0P/Q/9T/1P/U/9H/z//Q/9D/
0//U/9X/1f/V/9b/1//Y/9n/1//X/9n/2f/a/9v/3P/e/9z/3f/f/+H/4//n/+n/7P/u
/+//8f/0//T/+P/7//z/AAAEAAUABgAGAAYABwAGAAkACgALAAsADQAMAAsACgAHAAYA
BQADAAYABgAFAAQAAgABAAAA///9//z//P/4//n/+f/4//j/9f/z//L/8P/v//D/7//t
/+z/6v/q/+r/6f/p/+j/5v/m/+X/5f/m/+T/5P/l/+b/5//o/+v/7P/s/+z/6//s/+z/
7v/v//L/8//z//L/8v/y//H/9P/3//n//P8AAAEAAQACAAIABQAHAAgACQAKAAgACQAI
AAwAEgAWABsAHwAgACAAHQAdAB0AHQAaABkAFgAUABIAEAANAAkABAAAAP7/+//4//T/
8//x/+//7v/s/+z/5v/j/+L/4P/g/+D/4P/f/97/3f/c/9v/2//b/9v/2v/g/+D/3P/Y
/9T/0P/T/9n/3//o//D/+P8FABYAKgBAAFoAdgCPAKsAvACyAKUAlwB1AD4ACgDh/8b/
vP+7/7n/vf/G/8j/yP/L/8z/y//K/8r/x//F/8X/w//D/8P/wv/F/8X/xv/G/8X/xP/D
/8T/xv/G/8b/xv/H/8j/yP/H/8f/x//G/8b/yf/K/8v/yf/H/8j/yP/L/8r/y//L/8v/
zP/N/87/z//P/8//0f/R/9L/0//U/9b/1f/V/9b/1//Z/93/3//i/+T/5f/n/+r/6f/u
//L/9P/4//z//f/+//z//P/9//z///8AAAEAAQACAAIAAgACAAEAAAD///3//v/+//3/
/P/5//n/+f/5//j/9v/1//D/8f/x//D/8P/s/+v/6//q/+r/6v/o/+X/4//g/9//3v/e
/9//3//e/9//3f/c/9z/2P/W/9f/2v/b/9z/3f/e/93/3v/e/97/4f/i/+L/5P/k/+b/
5v/l/+P/5P/l/+X/6f/t//D/9P/0//P/8f/w//X/+f/8//7/AAAAAP3//f/9/wAABQAI
AA4AEwAVABYAEgARABAADwAQAA8ADAAKAAcABAAAAPv/9v/y//D/7f/q/+b/5f/j/97/
3P/Z/9j/1//V/9X/1P/V/9T/0//R/9D/z//O/83/zv/P/9D/0P/O/87/yv/E/8T/xv/L
/9H/2f/e/+b/8P/9/xAAJABAAFwAdgCRAKsArACcAI8AdwBHABQA5v/D/7L/rP+p/6v/
s/+4/7r/vv++/77/vP+6/7b/s/+x/7H/sv+z/7T/tP+2/7X/tf+0/7P/sv+x/7L/tf+2
/7f/uP+3/7b/tP+x/7b/t/+3/7j/vP+8/7z/uf+4/7j/t/+5/7z/vf+9/73/u/+7/7v/
u/++/7//wv/D/8X/xf/F/8b/xf/F/8b/x//L/8//0f/U/9X/1f/W/9j/2f/e/+L/5P/n
/+r/6v/q/+v/7P/u/+7/7//w//H/8f/w/+7/7P/q/+v/7P/t/+3/7//u/+z/6v/o/+f/
5v/l/+f/5v/m/+L/3//d/9r/2P/X/9f/2P/Y/9b/1v/U/9H/zv/M/8z/zP/O/8//z//O
/8v/yf/I/8j/xv/K/8z/zv/O/87/zv/O/87/zf/M/9D/0v/T/9b/1f/W/9X/0//V/9b/
1//X/9r/3f/f/+L/4f/h/+D/4P/k/+n/7f/w/+7/7v/r/+v/7f/y//n//v8FAAkACgAK
AAYABQAEAAMABAADAAAA/v/6//b/8f/r/+j/5P/i/9//3P/Y/9f/1f/S/9D/zf/M/8n/
x//H/8b/xf/E/8P/wf/B/8H/wf/B/8P/w//D/8L/vP+4/7j/uP+4/7j/vf/F/8v/zv/W
/+D/7/8EABoANABSAGoAgQCZAJ4AjAB9AGcAOwAGANr/t/+m/6D/nf+f/6f/rv+y/7b/
tv+2/7T/sv+v/6v/qP+n/6v/rf+v/7D/rv+t/63/rP+u/67/rv+w/7D/sP+w/7D/rv+u
/63/q/+v/7H/sv+0/7X/tP+z/6//r/+w/7D/s/+3/7n/uv+7/7r/uf+4/7f/uf+7/7//
wf/C/8P/xP/G/8b/x//J/8v/z//T/9X/2P/X/9f/2P/a/9//5v/s//D/8//2//b/9v/5
//r//P/8////AgAFAAcABQAEAAMAAgAFAAYABwAHAAUABAACAAAAAQABAAEAAQADAAIA
AgD+//r/+f/3//b/9f/1//b/9v/z//L/7//r/+v/6v/r/+z/6v/r/+v/6v/l/+P/4v/k
/+j/6f/q/+v/7P/r/+r/6P/m/+j/6v/r/+7/8P/y//L/8f/z//T/9f/1//j//f8BAAYA
BwAHAAYABgAKAA8AEwAWABcAGAAWABcAGgAeACQAKAAwADUANwA4ADQAMwAyADEAMwAz
ADEAMAAtACoAJgAhABwAGAAWABMAEgAOAA0ACwAKAAgABQAEAP///f/9//z//f/8//v/
+f/4//f/9v/1//j/+f/6//r/+P/2//D/6v/q/+z/8f/5/////v/+/wQAEQAkADwAVgBy
AJAArQDRAOYA4gDXAMcAowBsADgACQDs/+b/3//V/9f/4P/k/+j/6P/o/+b/5P/f/9v/
2P/X/9v/3f/f/+D/3//d/9z/2v/Y/9j/2P/a/9//4P/h/+L/4P/e/9v/1//b/93/3v/g
/+P/5P/l/+P/5f/m/+b/6f/r/+3/7v/v/+3/7f/t/+3/7P/t//D/8f/z//X/9//6//f/
9//4//n/+f/9////AgABAAEAAgAEAAcADAAQABIAFAAWABUAFAASABIAEwASABUAGAAb
AB0AGwAaABkAGAAWABYAFgAVABQAEgAPAAwACwALAAsACwAMAAwADQAKAAYABQADAAIA
AAD//////v/9//7//f/7//f/9P/z//L/+v/7//n/8P/q/+3/7v/v//D/8f/y//L/8v/z
//T/9P/2//b/+P/4//f/+//+/wEAAwD//////v/+/wUACQAMABAAEQATABQAFAAWABgA
FwAZAB0AIgApAC4AMwA3ADgAOAA4ADkAOgA7ADgANwA0ADIAMQAwAC4AKwApACYAJQAj
ABsAFAAQAAsACgAIAAUABAACAAEAAgACAP///v/9//v/+f/5//n/+f/4//f/9v/0//L/
+v/+//j/9P/0//X/8//t//L/+v/+/wcAIAA+AFgAcgCMAKcAyQDqAPwAAwEDAeUAsABy
ADkADAD4//H/4f/Z/+L/8P/2//X/8v/t/+j/6P/n/+f/6f/o/+f/5v/k/+b/5f/l/+T/
5f/m/+f/6v/t/+7/7//w/+//7v/s/+n/7P/t/+3/7v/z//T/9f/z//X/+P/6/////f/9
//z/+//7//v/+//7//7///8CAAMAAwADAAMABAAGAAkADQARABAAEwAUABYAGQAZABoA
HAAfACQAKAAqAC4AMgAzADQAOQA8AEAAQgBAAD4APAA5AD0APgA/AEAAQwBEAEUARQBC
AD4AOQA0ADYAOQA8AD8APAA4ADUALgAvAC8ALgAuACwAKwArACoAJgAmACQAIQAiACIA
JAAmACAAHwAhACIAIAAgACAAIAAjACQAJAAkACMAIgAgACAAIwAmACcAJwAmACYAJgAl
ACkALQAwADQANAA1ADUANgA3ADsAPgBAAEQARgBFAEcARgBIAEwATgBWAF0AYQBkAF8A
XwBfAF8AXwBfAF0AXABaAFgAVQBRAE4ASgBIAEUAQwBAAEAAPwA5ADYAMgAwAC0AKwAr
ACoAKwAqACkAJwAmACUAJAAjACUAJQAlACQAJAAgAB4AHAAaABgAGQAbACMAKgAsAC4A
NQBCAFYAdACWALgA1wD5ABYBIAEdARsBBwHcAKAAZQA0ABwAFQANAAUACgAUABgAHAAc
ABoAGAATAA8ADAALAA4ADwAQABAADgANAA0ADAAOAA4ADgAQABIAEgASABIAFAAUABMA
EQAUABUAFQAWABYAFgAWABMAEQASABIAFQAYABkAGQAZABkAGQAZABkAGgAbAB4AHwAg
ACEAIgAkACMAIwAkACUAKQAtAC8AMgAxADEAMgA0ADcAPABAAEIARgBKAEsATABLAEwA
TgBOAFEAUgBTAFMAVQBUAFMAUgBQAFAAUABPAFEAUABOAEwASABHAEYARQBFAEQARABA
AD4APQA7ADoANwA3ADgAOAA4ADgANgAzADEALgAtACwAMAAxADMAMgAwAC4ALAAqACkA
KgAqACoALQAuAC4AMAAvADAALwAtADAAMgA0ADUAMwA1ADYAOAA6ADsAOwA8AEEARQBI
AEoASQBIAEQAQwBGAEoAUABUAFYAWQBZAFgAVQBVAFUAVQBVAFUAUwBSAEwASABDAD0A
PAA6ADoAOQA0AC4AKwAnACQAIgAfAB4AHQAbABsAGgAWABQAEgAPABAAEQASABMAEAAN
AAoABgACAAQAAgACAP7/+v/1//X/9//8/wIADgAdADIASgBkAHwAlACrAMcA5ADqANkA
yQCrAHgAQAANAOj/2P/X/9f/3f/m/+z/7P/q/+j/5P/g/97/2//Z/9n/2v/b/9z/3P/a
/9n/2f/Y/9n/2v/b/97/3f/c/9v/2v/c/9z/2//Z/9z/3f/d/97/3//e/93/2f/c/97/
3//j/+H/4f/g/9//3//f/9//3//i/+P/5v/n/+b/5f/k/+T/5//p/+z/7//v//H/8f/y
//T/9f/3//r//f8CAAYACAAIAAoACQAIAAsADgASABQAEgASABIAEQATABIAEQAQABEA
EgATABMAEgAQAA0ACgALAA0ADwARAA8ADAAKAAQAAwADAAIAAgABAAEAAgACAP///v/7
//f/+f/4//n/+v/4//f/9f/0//T/9v/2//b/9v/3//j/+P/4//j/+P/3//j/+f/8//3/
/f/7//z//f/9/wAAAwAFAAgACgALAAsADAANABEAFAAWABgAGAAVABUAFAAYAB4AIgAp
AC0ALgAuACsAKwArACsAKAAnACQAIgAgAB4AGwAXABMADgALAAcABgACAAEA///+//z/
+f/4//T/8f/w/+7/7v/u/+7/7f/q/+n/6P/n/+j/6f/q/+r/7v/q/+b/5P/g/97/3//j
/+n/8P/4/wIADwAiADgAUABsAIgAoQC/ANAAxACvAJsAcwA+ABAA6f/S/8z/y//L/9H/
2v/Y/9j/3P/c/9r/2P/W/9P/0f/R/9H/0f/R/9D/0f/R/9L/0v/R/9D/z//Q/9T/1P/U
/9T/1P/U/9P/0f/T/9P/0v/S/9X/1v/X/9X/0//U/9T/1//a/9v/2//b/9n/2f/Z/9n/
2P/Z/9z/3f/e/9//4P/i/+H/4f/i/+P/5f/p/+v/7v/x//H/8v/0//T/+P/7//z/AQAE
AAQABAADAAQABgAGAAkACgALAAsACwAKAAkACAAIAAgACAAHAAgACAAHAAYABAADAAIA
AQADAAIAAgD+//7//f/7//r/+P/3//f/9v/1//b/9f/z//D/7v/u/+7/8P/x//H/8v/y
//H/8P/v/+7/7//w//D/8P/z//T/9P/2//X/9v/1//P/9v/4//r/+//5//v//P/+/wIA
AwADAAQABwALAA4AEAAOAA4ACwALAA8AFAAbACAAIgAlACUAJAAjACMAIwAjACQAIwAg
AB4AGgAWABEACwALAAgABwAFAP//+v/4//X/8//y//D/8P/t/+v/6//q/+j/5v/k/+H/
4v/j/+T/5f/i/+H/4P/e/97/4P/g/+D/3v/a/9X/1f/b/+D/5v/y////EgAoAD4AVABu
AIMAnQC2ALgApwCZAH0ASgAWAOn/yv++/73/vf/F/9D/1v/U/9T/0v/O/8r/y//J/8j/
yf/K/8v/zP/M/8v/yf/I/8b/yf/K/8v/zv/N/8z/y//K/8z/zP/L/8n/zv/P/8//0P/R
/9D/z//L/87/0P/R/9X/1P/T/9H/z//Q/9H/0v/T/9L/0//W/9f/1f/V/9X/1v/Z/9v/
3v/h/9//4f/h/+L/5P/l/+f/6v/r//D/9P/2//b/+P/3//b/+v/8////AAD+//7//v/9
//7//v/+//7/AAAAAAAA///9//z/+v/4//j/+f/6//v/+P/2//X/8P/v/+//7v/u/+3/
7f/u/+7/6v/q/+j/5f/l/+T/5f/m/+P/4//i/+D/4f/l/+b/6P/m/+b/5v/m/+X/5v/m
/+b/6P/q/+v/7v/t/+7/7f/r/+3/7v/v/+//8P/z//X/+P/5//n/+P/4//3/AQAEAAYA
AwACAP7//f8AAAQACgAOABMAFwAYABgAFQAVABUAFQAVABUAEwASAAwACAADAP3/+//4
//f/9f/y/+7/7f/r/+b/5P/h/+D/3v/d/97/3v/a/9j/1v/T/9T/1f/W/9f/1//X/9f/
1v/S/9D/0P/Q/9D/0P/P/8//0//W/9r/4v/v/wAAFgAsAEQAXgBzAIkAogCmAJcAiQBz
AEgAFgDp/8b/tP+v/63/sf+8/8T/xv/I/8j/xv/E/8D/vf+7/7v/vf+//8H/wv+//73/
vP+6/7v/vP+9/8D/wv/C/8L/wv/A/8D/v/+9/8H/w//E/8b/xf/E/8P/v//A/8L/w//H
/8b/x//H/8f/x//H/8f/x//K/8v/zv/P/87/zf/M/8z/zf/P/9L/1f/W/9n/2v/c/9z/
2//b/9z/4P/m/+v/7v/u//D/7//u//H/8v/0//T/9f/2//f/9//1//T/8//y//P/9P/1
//X/8//y//D/7v/v/+//7//v/+//7v/u/+r/5v/l/+P/4v/i/+P/5f/m/+H/4P/d/9n/
2f/Y/9n/2v/a/9v/2//a/9X/1f/W/9j/2P/Z/9r/2//c/9z/3P/b/9r/3v/g/+H/5P/h
/+L/4f/f/+D/4v/k/+X/5//r/+7/8v/z//P/8v/y//b/+////wIAAgACAP////8BAAYA
DQASABgAHQAfACAAHAAbABoAGQAbABsAGQAYABMAEAAMAAcABgACAAAA/f/6//b/9f/z
//D/7v/r/+r/6P/n/+j/6P/n/+b/5f/j/+P/4//j/+P/5f/l/+X/5P/g/97/3P/c/9z/
3P/d/+P/6f/s//D/+P8FABgALABEAGIAfACTAK0AugCwAKEAkwBzAEAAEADp/87/yP/D
/7//yf/U/9b/1v/Y/9j/1v/U/9D/zf/L/8v/zf/P/9H/0v/U/9P/0//S/9D/0P/Q/9L/
1P/U/9T/1P/S/9L/0f/P/9P/1f/W/9j/1//W/9X/0f/S/9T/1f/Z/9r/2//b/9v/2f/Z
/9n/2f/c/93/4P/h/9//3//f/+D/4P/h/+P/5f/n/+v/7f/w/+//7//w//L/9f/6//7/
AAACAAQAAwACAAUABgAIAAgACQAKAAsACwAKAAgABgAEAAcACAAJAAkABwAGAAQAAgAD
AAMAAwADAAMAAgACAP7//P/7//n/+P/5//n/+v/6//b/9v/0//H/8P/u/+7/7v/w//H/
8f/w/+3/7f/s/+7/7//w//H/8v/x//L/8v/y//H/8v/y//T/9//6//v/+//4//j/+P/3
//n//f8AAAQABAAFAAUABgAJAA0AEAASABMAFAASABMAEgAWABwAIAAnACsALAAsACkA
KQApACkAKwArACkAKAAnACQAIAAbABYAEgAQAA0ACwAIAAgABwAEAAIA///+//v/+f/5
//j/+v/6//r/+f/4//f/9v/1//f/9//3//b/9v/2//T/8P/u/+7/7//z//n//v8CAAgA
EwAkADgAUABsAIgApQDDANoA2ADLAL8AoQBwAD4AEQDy/+j/5f/d/93/6P/s/+z/8P/w
/+7/7P/q/+f/5f/l/+b/5//o/+j/6//r/+z/7P/r/+r/6f/q/+7/7v/u/+7/7v/u/+3/
6//u/+//7//w//P/9P/1//P/8f/y//L/9f/2//f/9//3//f/9//3//f/+P/5//z//f/+
////AAACAAAAAQADAAUABQAJAAsADgAPAA8AEAASABMAGAAcAB4AIwAmACYAJgAlACYA
KAAoACoALAAuAC8ALwAuAC0ALAAqACoAKgApACwALAArACoAKAAnACYAJQAmACYAJwAk
ACIAIQAfAB4AGwAbABwAHAAcABwAGgAXABQAEgASABIAEwAVABYAFgATABEAEAAQAA4A
EAARABIAEwAUABUAFgAWABYAGQAaABoAHAAeACAAIAAfAB4AHgAeAB0AIQAlACgALAAr
ACsAKgAqAC8AMwA2ADgAOgA6ADcANwA2ADoAQABEAEkATQBOAE4ASQBJAEkASQBIAEcA
RABCAEEAPgA6ADUAMAAsACoAJwAkACAAHwAdABoAGAAVABQADwANAA0ADAAMAAwADAAL
AAkACQAJAAkACgALAAwADAAKAAgABAAAAP7//v8BAAcADwAUABwAJgAzAEYAWgB2AJQA
rgDJAOUA7ADeANMAvQCLAFgAKgAFAPT/8P/p/+f/7//2//j/+v/8//z/+v/4//T/8f/v
/+//8P/x//L/8v/0//P/8//y//D/8P/w//L/9P/0//T/9P/0//T/8//x//L/8//z//T/
9//4//n/9//2//b/9f/3//n/+//8//3/+//7//v/+//6//v//v///wEAAQABAAIAAAAB
AAMABQAJAA0ADwASABEAEQASABQAFwAcACAAIgAlACgAKAAoACgAKAApACgAKgAsAC4A
LwAtACwAKwAqACoAKgAqACkAKgAqACkAKAAlACUAJQAlACUAJAAkACAAHAAbABkAGAAZ
ABkAGgAaABgAGAAWABMAEgAQABAAEAAQABEAEQAQAA0ACwAKAAoACgAMAA8AEgASABIA
EgASABEAEgASABIAFgAYABkAHAAbABwAGwAZABsAHAAdAB0AHgAhACMAJgAnACcAJgAm
ACsALwAyADQAMQAwACwAKwAvADQAOwBAAEMARwBIAEgARABDAEIAQQBCAEEAPgA8ADgA
NAAvACkAJgAiACAAHQAcABgAFwAVABAADgALAAoACQAHAAcABgAFAAQAAwABAAMAAwAD
AAMAAwADAAMAAgAAAP7//P/8//z/+v/9/wEABQAKABIAGgArAEAAWAB0AJAAqAC/ANsA
3gDQAMUAsQCDAFAAIgD7/+j/4v/d/9v/5//w//T/+P/5//j/9f/y/+//6//o/+f/6f/r
/+3/7v/t/+v/6v/o/+n/6v/r/+7/7v/u/+7/7v/s/+z/6//p/+3/7//w//L/8f/w/+//
6//s/+7/7//z//L/8//z//P/8//z//P/8//2//f/+v/7//n/+f/5//r/+//9/wAAAwAD
AAcACQAMAAsACwAMAA4AEgAYAB0AIAAgACIAIQAgACMAJAAmACYAJwAoACkAKQAoACYA
JAAiACUAJgAnACcAJgAkACEAHgAdAB0AHQAdAB0AHAAcABgAFgAVABMAEgATABMAFAAU
ABEAEAANAAkACQAIAAkACgAIAAkACQAIAAcABQAEAAQACAAMAA0ADAAKAAoACgAKAA0A
DgAOAA4AEQASABIAFAATABQAEwARABMAFgAZABsAGQAbABwAHgAgACEAIQAiACcAKwAu
ADAALgAsACcAJQAqADAAOAA+AEEAQwBCAEAAPQA9AD0APQA+AD0AOgA4ADIALgApACMA
IQAeAB0AGwAVABAADgALAAkACAAGAAYABAADAAQABAAAAP7//P/5//z//f/+/////P/7
//r/+P/2//j/+v/6//j/9v/z//n//f8CAAwAGgArAEAAVgBuAIYAngC1AM8A2ADMAMMA
sQCDAEwAHAD1/97/2v/X/9n/5f/u//D/8P/v/+7/6//o/+f/5f/k/+X/5P/l/+b/5v/k
/+P/4//i/+X/5v/n/+r/6f/o/+f/5v/n/+j/6P/n/+r/6//r/+z/7f/s/+v/5//q/+z/
7f/x/+//7//u/+3/7//v/+//7//w//H/9P/1//T/8//y//L/9f/3//r//f/8////AAAC
AAUABQAGAAgACQAOABIAFAAUABYAFQAUABgAGgAdAB4AHAAcABwAGwAdABwAGwAaABoA
GgAaABkAFwAWABQAEgAUABUAFgAXABQAEgARAAwACwALAAoACgAJAAkACgAKAAYABgAE
AAEAAwACAAMABAABAAEAAAD+//7//f/9//7/AAAAAAMABQABAP7/AQACAAMABAAGAAgA
CQAKAAoACgAJAAoACwAOAA8ADwANAA4ADwAPABAAEwAVABgAGgAbABsAHAAdAB8AIAAg
ACEAIgAgACEAIgAmACwAMAA0ADcANwA2ADQANQA2ADcANAAxACwAKAAnACQAIAAbABYA
EgAQAA0ADAAIAAcABQADAAIAAAAAAPz/+f/4//b/+P/4//j/9//2//X/9P/z//X/9f/1
//T/+P/2//L/7v/q/+j/6//x//n/AgAOABgAJQA4AEwAYgB8AJYAsQDLANAAwACxAJkA
aQAwAAQA4//U/9T/0f/T/93/5P/i/+L/4v/i/+D/3v/f/93/3P/d/93/3f/d/9z/3f/d
/97/3v/c/9z/3P/e/93/3P/b/9r/3f/e/97/3f/d/93/3P/c/9//4P/h/9//3//g/+D/
4//i/+P/4//j/+X/5f/l/+X/5P/l/+j/6f/q/+v/7P/u/+3/7f/u/+//7//z//X/+P/6
//v//f8AAP//BAAIAAoADgASABMAFAATABQAFgAWABcAGAAZABkAGwAaABkAGAAWABYA
FgAVABcAFgAUABIAEQARABEAEQAPAA4ADgAKAAoACQAHAAYAAwADAAQABAAEAAQAAgD/
//z/+v/6//r/+f/5//j/9v/3//f/+P/6//n/+P/6//v/+//+//7//v/+//7///8AAAAA
AAADAAQABAAGAAQABgAGAAUABQAGAAcABwAIAAsADQAQABEAEQAQABAAFQAZABwAHgAb
ABoAFgAVABkAHgAlACoALQAxADIAMgAtAC0ALQAtAC4ALQAqACgAJAAgABsAFQATABAA
DwANAAgABAADAAEA/P/6//f/9v/0//P/9P/0//H/8P/v/+3/7//v/+//7//t/+3/7f/s
/+r/6P/q/+z/6v/o/+n/6f/t//L/+P/+/w0AIAA2AE4AagCEAJkAswDGAMAAswCpAIsA
WAAmAPn/2v/O/8n/xf/L/9j/3v/g/9//3v/b/9j/1v/T/9H/0f/T/9X/1//Y/9X/0//S
/9D/0//U/9X/2P/Z/9j/1//W/9X/1P/S/8//1P/X/9n/3P/b/9r/2f/V/9b/2P/Z/93/
3v/f/9//3//d/93/3f/d/+D/4f/k/+X/4//j/+P/5P/k/+X/5//p/+n/7f/v//L/8f/x
//L/9P/4//7/AwAGAAcACAAGAAQACAAKAA0ADgAPABAAEQARAA8ADgANAAwADgAOAA4A
DQALAAoACAAGAAYABwAIAAkACQAIAAgABAAEAAMAAQAAAAEAAQACAAIA/v/+//z/+f/6
//j/+P/4//j/+f/5//j/9f/z//L/8v/z//T/+P/7//r/+f/4//f/+f/5//r//f/+////
///+/wAAAQABAAEABAAIAAkACwAKAAoACAAHAAgACwAOAA4ADgAQABMAFAASABMAFgAZ
ABcAGQAeACAAIgAlACUAIwAmACkALQAwADMAMgAvACwAKgAoACYAJAAgAB4AHAAaABYA
FAASAA==
         </WaveFormData>
      </LeadData>
      <LeadData>
         <LeadByteCountTotal>10000</LeadByteCountTotal>
         <LeadTimeOffset>0</LeadTimeOffset>
         <LeadSampleCountTotal>5000</LeadSampleCountTotal>
         <LeadAmplitudeUnitsPerBit>4.88</LeadAmplitudeUnitsPerBit>
         <LeadAmplitudeUnits>��V</LeadAmplitudeUnits>
         <LeadHighLimit>2147483647</LeadHighLimit>
         <LeadLowLimit>268435456</LeadLowLimit>
         <LeadID>V1</LeadID>
         <LeadOffsetFirstSample>0</LeadOffsetFirstSample>
         <FirstSampleBaseline>0</FirstSampleBaseline>
         <LeadSampleSize>2</LeadSampleSize>
         <LeadOff>FALSE</LeadOff>
         <BaselineSway>FALSE</BaselineSway>
         <ExcessiveACNoise>FALSE</ExcessiveACNoise>
         <MuscleNoise>FALSE</MuscleNoise>
         <LeadDataCRC32>3369054980</LeadDataCRC32>
         <WaveFormData>
+P/4//j/+P/6//r/+f/5//f/9//4//n/+//7//3//v///wAAAAAAAAIAAwADAAQABAAE
AAQABAAEAAUABQAGAAQABAAFAAUABQAFAAYABgAKAAoACgALABIAGwAoADcAPAA/AEEA
PgAzACUACQDX/6L/f/9m/1L/SP9K/0//WP9l/3v/nf+//8//1P/l//n/AQADAAQABQAE
AAQABQAFAAYABwAIAAgACAAJAAkACwANAA4ADgAOAAwADQANAA4ADAAMAAwADAAOAA8A
DwAPAA0ADQANAA4AEAAQABAAEAARABEAEQARABEAEQARABEAEgASABIAEgATABMAEwAT
ABMAFAAUABQAFAAVABUAFQAVABYAFgAWABQAFAAUABQAFgAVABQAEwARABEAEQAQABAA
EQARABEADwAPAA8ADwARABEAEQARABEAEQARABEAEwATABMAEwARABEAEAAQABAAEQAR
ABEAEwATABIAEQAQABAAEAAPABEAEQARAA8ADwAPAA8ADwAPAA8ADwAPABEAEQARABEA
EAAQABAAEAAQABIAEgARABEADgAOAA0ADQAMAAwADAAMAAsACwALAAsACgAKAAoACwAN
AA0ADQANAAwADAAOAA8AEQARABEAEQAPAA0ADAAMAAoACAAEAAEA/v/+//7//v/+//7/
/f/9//////8AAAEAAQABAAMABAAHAAgACAAIAAgACQAJAAoACgAKAAoACgAMAA0ADQAO
AAwADAANAA0ADwAPABAAEAAOAA4ADgAVABwAJwA4AEMARgBFAEUAQgA3ACUAAQDN/57/
f/9o/1j/Uv9W/1v/ZP9z/4v/r//P/9//5v/3/wcACwALAAwADQAMAAwADQANAA4ADwAQ
ABAAEAARABEAEwATABQAFAAUABQAFQAVABYAFgAWABYAFgAWABcAFwAXABcAFwAXABgA
GAAYABgAGAAZABkAGQAZABkAGQAZABkAGgAaABoAGgAdAB0AHQAdABsAHAAcABwAHAAd
AB0AHQAdAB4AHgAeABwAHAAcABwAHAAbABoAGQAXABcAFwAWABYAFwAXABcAFwAXABcA
FwAVABUAFQAVABcAFwAXABcAFwAXABcAFwAZABkAGAAYABYAFwAXABcAFwAXABYAFQAW
ABYAFgAVABUAFQAVABMAEwATABMAEwARABEAEQARABMAEwATABIAEgASABIAEgASABIA
EQARABIAEgARABEADgAOAA4ADgAPAA8ADwAPAA4ADgAOAA8ADwAPAA8ADwAOAA4AEAAR
ABEAEQARABEAEQAPAA4ADgAMAAoABgADAAAAAAAAAAAAAAAAAP//////////AAABAAMA
AwAFAAYABwAIAAgACAAGAAcABwAIAAoACgAKAAoACQAJAAgACAAKAAoACwALAAkACQAK
AAoACgAMAAwADwAWACMANAA/AEAAQwBDADwALQAZAPH/vf+S/3X/Xv9O/07/VP9Z/2L/
c/+P/7P/zf/V/+D/9f8DAAUABQAGAAkACAAIAAkACQAIAAkACgAKAAsADQAOABEADwAQ
ABAAEAAQABEAEQASABQAFAAUABQAFAAVABUAFQATABMAEwAUABQAFAAUABQAFQAVABUA
FQATABMAEwATABQAFAAUABQAFwAXABcAFwAXABgAGAAYABYAFwAXABcAFwAYABgAGAAY
ABgAGAAYABYAFQAUABMAEQARABEAEAAQABEAEQARABEAEQARABEAEQARABEAEQARABEA
EQARABEAEQARABEAEwATABIAEgAQABEAEQARABEAEQAQAA8AEAAQABAADwANAA0ADQAL
AAsACwALAAsACwALAAsACwALAAsACwALAAsACgAMAAwADAAMAAwADAALAAsACgAKAAkA
CQAIAAgACAAIAAcABwAHAAcABgAGAAYABwAHAAcABwAHAAgACAAKAAsACwALAAsACwAL
AAkACAAIAAYABAAAAP3/+P/4//j/+P/4//j/9//3//f/9//4//n/+f/5//v//P/9//7/
/v/+//7//////wAAAQACAAMABAACAAMAAwAEAAQABAAFAAUAAwADAAQABAAEAAQABAAH
AAwAFQAiADEAOgA9AD8APgAzACUAEQDn/7D/hf9q/1T/Rv9E/0f/Tv9b/2//i/+v/8f/
zv/b/+//+//9//7////+//7//////wIAAwAEAAQABAAFAAUABwAFAAYABgAGAAgACQAJ
AAoACgAKAAoACgAMAA0ADQANAA0ADQANAA4ADAAMAAwADAANAA0ADQANAA0ADQANAA0A
DAAMAAwADAAPAA8ADwAPAA8AEAAQABAAEAARABEAEQARABIAEgASABIAEgASABIAEgAR
ABAADwANAA0ADQAMAA4ADwAPAA8ADQANAA0ADQANAA0ADQANAA8ADwAPAA8ADQANAA0A
DQAPAA8ADgAOAA4ADwAPAA8ADQANAAwACwAMAAwADAALAAsACwALAAkABwAHAAcABwAF
AAUABQAFAAcABwAHAAcACQAIAAgACAAGAAYABgAGAAYABgAFAAUABgAGAAUABQAEAAQA
BAAEAAMAAwADAAMAAAAAAAAAAQADAAMAAwADAAQABAAGAAcABQAFAAUABQAFAAMAAgAC
AAAA/v/6//f/9P/0//T/9P/0//T/8//z//P/8//0//X/9f/1//f/+P/7//z//P/8//z/
/f/9//7//P/8//z//P/8//3//f/+//z//P/9//3//f/9//7//v/+//7/AAADAAgAFQAm
ADMANgA3ADkAMgAlABUA9//F/5D/b/9W/0L/OP88/0H/TP9b/3P/l/+1/8X/zv/h//H/
9f/3//r/+f/4//j/+f/5//z//f/+//7//v//////AQABAAIAAgACAAAAAQABAAIABAAE
AAQABAACAAMAAwADAAMAAwADAAQABAAEAAQABAADAAMAAwADAAUABQAFAAUABAAEAAQA
BAAFAAUABQAFAAMABAAEAAQABQAHAAgACQAJAAoACgAKAAoACgAKAAoACAAHAAYABQAH
AAcABwAGAAUABQAEAAMAAwADAAMAAwAFAAUABQAFAAMAAwADAAMABQAFAAUABQAFAAUA
BAAEAAQABQAFAAUAAwADAAIAAQAAAAAAAAD//wEAAQABAP///f/9//3//f/9//3//f/9
//3//f/9//3//f/+//7//v/+//7//v/8//z/+//7//z//P/7//v/+P/4//j/+P/3//f/
9//3//j/+P/4//n/+f/5//n/+f/4//j/+v/7//3//f/9//3/+//5//j/+P/2//T/8P/t
/+z/7P/s/+z/6//q/+j/5//o/+n/6//t/+3/7f/v//D/8//0//T/9P/0//X/9f/2//b/
9v/2//b/+P/5//n/+v/5//j/+P/3//f/9//4//j/+v/8//z//f8EAA8AHgArAC4ALwAz
AC4AIQAPAO//u/+K/2n/Uv88/zL/Nv87/0b/Vf9r/43/r/+//8j/2//t//H/8f/2//f/
9//2//b/9f/3//n/+//8//v/+//6//v/+//8//z//P/+//////8AAP7//v/+//7//P/9
//3//f////////8AAAAAAAAAAAAAAQABAAEAAQADAAMAAwADAAQABAAEAAQABQAFAAUA
BQADAAQABAAEAAUABwAIAAkABwAIAAgACAAIAAgACAAIAAgABwAGAAUABQAFAAUABAAG
AAcABwAHAAUABQAFAAUABQAFAAUABQADAAMAAwADAAMAAwADAAMABQAFAAQABAAEAAUA
BQAFAAcABwAGAAUAAgACAAIAAQABAAEAAQD///3//f/9//3//f/9//3//f/9//3//f/9
//7//f/8//v/+v/8//z/+//7//z//P/7//v/+P/4//j/+P/3//f/9//3//j/+P/4//n/
+//7//v/+//+//7/AAABAP//////////AQD///7//v/8//r/9v/z//L/8v/y//L/8v/y
//H/8f/x//H/8v/z//X/9f/3//j/+//8//z//P/6//v/+//8//z//P/8//z//P/9//3/
/v8AAAAAAQABAP////8AAAAAAAAAAAIABwAMABcAIgAvADYAOQA9ADoAMQAhAAUA2f+m
/4H/Zv9Q/0L/RP9N/1j/Zf93/5X/uf/R/9b/3//z/wMAAwAAAAEAAgACAAMAAwAGAAcA
CAAIAAYABwAHAAkACQAKAAoACgAMAA0ADQAOAA4ADgAOAA4AEAARABEAEQARABEAEQAS
ABIAEgASABIAFAAVABYAFwAXABcAFwAXABoAGgAaABoAGwAbABsAGwAdAB4AHgAeAB4A
HwAfAB8AHwAgACAAIAAgACAAIAAgACAAHwAeAB0AHQAdAB0AHAAcAB0AHQAdABoAGQAY
ABcAFQAVABUAFQAXABcAFwAXABkAGQAZABkAGAAXABUAFAASABMAEwATABMAEwASABEA
EwAUABUAFQATABMAEwARABMAEwATABMAEwARABMAFQAWABUAFAATABIAEgASABEAEQAQ
ABAADwAPAA8AEAARABIAEAAPAA4ADQAPABAAEQATABAADwAOAA0AEAAQABIAEwASABEA
EAAPABEADwAOAA4ADgAMAAgABQABAAAA///+/wAAAAD//////v/9//3//f8AAAEABAAG
AAcACAAIAAgACgALAAsADAAKAAoACgAKAAwADQANAA4ADAAMAA0ADQANAA0ADgAOAA4A
DAAOABEAFgAbACQANwBCAEUARQBIAEMAMQAZAPH/wv+b/37/Zv9W/1b/Wf9Y/2H/c/+L
/7P/1//k/+n/+/8PABMAEAALAA4ADgAPAA8ADwAPAA8ADgAOAA8ADwARABEAEgASABIA
EAARABEAEgAUABQAFAAUABQAFQAVABUAFwAXABcAGAAWABYAFgAWABcAFwAXABcAGAAZ
ABoAGwAcABwAHAAcABsAGwAbABsAGwAcABwAHAAaABsAGwAbAB0AHgAeAB4AHgAeAB4A
HgAdABsAGQAXABUAFQAVABQAFgAXABcAFwAXABcAFwAXABYAFQAUABMAEQARABEAEQAS
ABMAFAAVABQAEwARABAAEQATABQAFQAXABcAFgAVABQAFAAUABMAFQAVABUAEwATABMA
EwATABUAEwAVABYAFAAUABQAFAAUABQAEwATABQAFAATABMAFAAUABQAFAATABMAEwAT
ABAAEAAQABEAEwATABMAEwAUABQAFgAXABUAFQAVABUAFwAVABQAFAASABAADAAJAAQA
BAAEAAQAAgACAAEAAQABAAEAAgADAAUABQAHAAgACQAKAAoACgAMAA0ADQAOAA8AEAAR
ABIAEgATABMAFAASABIAEwATABUAFQAWABYAFAAUABQAFQAaACEALAA9AEgASwBLAE4A
RwA5ACcAAQDM/6H/hv9u/1z/Wv9d/1z/Yf9v/4n/sf/X/+j/6//5/wsAEwASABEAEAAQ
ABEAEQASABMAFAAUABQAFQAVABcAFwAYABgAGAAWABcAFwAYABoAGgAaABoAGAAZABkA
GQAZABkAGQAaABoAGgAaABoAGwAbABsAGwAbABsAGwAbAB4AHgAeAB4AHQAdAB0AHQAd
AB4AHgAeAB4AHwAfAB8AHwAgACAAIAAiACIAIgAiACAAHwAeAB0AGwAbABsAGgAcAB0A
HQAdAB0AHQAdAB0AHQAdAB0AHQAbABsAGwAbABsAGwAbABsAGwAbABoAGgAYABkAGQAZ
ABcAFwAWABUAFAAUABQAEwATABMAEwARABEAEQARABEAEQARAA8ADgAPABAAEQASABAA
EAAPAA8AEAAQAA8ADwAOAA4ADgAOAA0ADQANAA0ADAAMAAwADQANAA0ADQANAAwADAAO
AA8ADQANAA0ADQANAAsACgAKAAoACAAEAAEA/P/8//z//P/6//r/+f/5//n/+f/6//v/
+//7//3//v8BAAIAAgACAAIAAwADAAQABgAGAAYABgAEAAUABQAGAAgACAAJAAkACQAJ
AAoACgAKAAoADAANABAAFwAgAC8APABBAEUARgA/ADEAGwDz/77/k/92/1r/RP82/zn/
QP9L/1//f/+n/8P/zv/b/+3/+f/5//z///8AAAAAAQABAAAAAQACAAIABAAFAAUABwAF
AAYABgAGAAYABwAHAAgACgAKAAoACgAKAAsACwALAA0ADQANAA4ADAAMAAwADAANAA0A
DQANAA0ADQANAA0ADgAOAA4ADgAPAA8ADwAPABEAEgASABIAEgATABMAEwAVABYAFgAW
ABYAFgAWABYAFgAVABQAEwAVABUAFQAUABIAEwATABMAEwATABMAEwATABMAEwATABMA
EwATABMAFQAVABUAFQAUABMAEQAQABIAEwATABMAEQARABAADwAOAA4ADgANAA0ADQAN
AAsACwALAAsACwALAAsACwALAAoACAAIAAgACAAIAAgABwAHAAgACAAHAAcABgAGAAYA
BgAHAAcABwAHAAYABgAGAAcABwAHAAcABwAGAAYACAAJAAcABwAHAAcACQAHAAYABgAE
AAIA/v/7//b/9v/2//b/9v/2//X/9f/z//P/9P/1//X/9f/3//j/+//8//z//P/+////
//8AAAAAAAAAAAAAAAABAAEAAgACAAIAAwADAAEAAQACAAIAAgAEAAQABwAKABEAHgAt
ADgAOwA9AD4ANQAnABEA4/+q/4H/Zv9M/zz/Ov89/0j/U/9l/4P/p/+7/8b/1//t//X/
9f/6//3//P/8//3//f///wEAAwAEAAQABQAFAAcABQAGAAYABgAIAAkACQAKAAgACAAI
AAgACQALAAwADQALAAsACwAMAAwADAAMAAwADQANAA0ADQANAA0ADQANABAAEAAQABAA
DwAPAA8ADwAPABAAEAAQABAAEQARABEAEwAUABQAFAAUABQAFAAUABQAEwASABEAEQAR
ABEAEAASABMAEwATABEAEQARABEAEwATABMAEwATABMAEwATABMAEwATABMAEQARABAA
EAAQABEAEQARAA8ADwAOAA0ADAAMAAwACwAJAAkACQAHAAkACQAJAAkACQAJAAkABwAI
AAYABgAGAAYACAAIAAcABwAGAAYABQAFAAQABAAEAAQAAQABAAEAAQABAAIAAwAFAAUA
BQAFAAUABAAEAAYABwAHAAcABwAHAAcABQAEAAQAAwACAP///f/4//j/+P/4//b/9v/1
//X/8//z//T/9f/1//X/9//4//v//P/8//z//P/9//3//v8AAAAAAAAAAAAAAQABAAIA
AgACAAMAAwADAAMABAAEAAQABAACAAMABgANABgAKQA2ADkAOwA6ADUAKwAZAPf/wP+P
/3L/Wv9G/z7/Qf9I/1P/Yf93/5n/tf/C/83/4f/v//P/9v/7//7//v//////AAABAAIA
AgAEAAUABQAHAAUABgAGAAYACAAJAAkACgAKAAoACgAKAAgACQAJAAkACQAJAAkACgAM
AAwADAAMAAsACwALAAsACwALAAsACwAMAAwADAAMAA0ADQANAA0ADQAOAA4ADgAOAA8A
DwAPAA8AEAAQABAAEAAQABAAEAAQAA8ADgANAA8ADwAPAA4ADgAPAA8ADwAPAA8ADwAP
ABEAEQARABEAEQARABEAEQARABEAEQARABEAEQAQABAAEAARABEAEQAPAA8ADgANAAwA
DAAMAAsACwALAAsACQALAAsACwALAAsACwALAAsACQALAAsACgAIAAgACAAIAAYABgAF
AAUABAAEAAMAAwADAAQABQAGAAMAAwADAAMAAAAAAAAAAQADAAMAAwADAAQABAAGAAcA
BwAHAAcABwAHAAUABAAEAAQAAgD+//v/9v/2//b/9v/4//j/9//3//X/9f/2//f/9f/1
//f/+P/7//z//P/8//z//f/9//7//v/+//7//v8AAAEAAQACAAIAAgADAAMAAwADAAQA
BAAEAAQABAAFAAgADQAYACUAMgA3ADkAPAA5AC0AHwD//8z/l/92/17/TP9C/0H/RP9N
/1n/bf+R/7H/wP/J/9//8f/1//j/+//+//7//////wIAAwAEAAQABAAFAAUABwAJAAoA
CgAKAAgACQAJAAoADAAMAAwADAAMAA0ADQANAAsACwALAAwADAAMAAwADAANAA0ADQAN
AA8ADwAPAA8ADgAOAA4ADgAPAA8ADwAPAA8AEAAQABAADgAPAA8ADwAPABAAEAAQABAA
EAAQABAAEgARABAADwAPAA8ADwAOAA4ADwAPAA8ADwAPAA8ADwARABEAEQARABEAEQAR
ABEAEQARABEAEQAPAA8ADgAOABAAEQARABEADwAPAA4ADQAKAAoACgAJAAoACwAMAAsA
CQAJAAkACQAJAAkACQAJAAkACQAJAAsACAAGAAYABgAGAAYABgAFAAUABAAEAAMAAwAE
AAQABAAEAAMAAwADAAMABAAEAAQABQAFAAUABQAFAAYABgAIAAkACwALAAsACwANAAsA
CgAKAAYABAAAAP3//P/8//z//P/8//z/+//7//n/+f/6//v//f/9////AAADAAQABAAE
AAYABwAHAAgABgAGAAYABgAIAAkACQAKAAoACgALAAsACwALAAwADAAMAAwADAAPABQA
HQAqADcAPgA/AEEAQgA5AC0AFQDn/7D/if9u/1r/Uv9U/1v/Yv9t/3v/l/+7/8//0v/d
//P//////wIABwAKAAoACwALAAoACwAMAAwADAANAA0ADwANAA4ADgAOABAAEQARABIA
EgASABIAEgASABMAEwATABMAEwATABQAFAAUABQAFAATABMAEwATABMAEwATABMAFAAU
ABQAFAAVABUAFQAVABUAFgAWABYAFgAXABcAFwAVABYAFgAWABYAFgAWABYAFgAVABQA
EwATABMAEwASABAAEQARABEAEgATABQAFQAVABUAFQAVABUAFQAVABUAFQAVABUAFQAV
ABUAFAAUABQAFQAVABUAFQAVABQAEwAQABAAEAAPABEAEQARAA8AEQARABEAEQAPAA8A
DwAPABEADwAPABAAEAAQABAAEAAOAA4ADQANAA4ADgANAA0ACgAKAAoACgAJAAkACQAJ
AAgACAAIAAkACQAJAAkACQAKAAoADAANAA0ADQANAA0ADQALAAoACgAJAAgABQADAAAA
AAAAAAAAAAAAAP//////////AAABAAEAAQADAAQABwAIAAgACAAKAAsACwAMAAoACgAK
AAoACgALAAsADAAOAA4ADwAPABEAEQASABIAEgASABIAEwAYAB8ALAA7AEQARQBHAEgA
QQA1ACMA+f/C/5n/ev9i/1L/Uv9Z/2D/a/95/5P/t//R/9j/4f/3/wcACQAMAA0ADgAO
AA8ADwAQABEAEgASABQAFQAVABcAFQAWABYAFgAWABcAFwAYABgAGAAYABgAGAAZABkA
GQAbABsAGwAcABoAGgAaABoAGwAbABsAGwAbABsAGwAbABwAHAAcABwAHQAdAB0AHQAd
AB4AHgAeACAAIQAhACEAHwAgACAAIAAgACAAIAAgACAAHwAeAB0AHwAfAB8AHgAcAB0A
HQAdAB8AHwAfAB8AHwAfAB8AHwAfAB8AHwAfAB8AHwAfAB8AHwAfAB4AHgAcAB0AHQAd
AB0AHQAcABsAGgAaABoAGQAaABsAHAAbABsAGwAbABsAGQAZABkAGQAZABkAGQAZABsA
HAAaABoAGgAaABgAGAAXABcAGAAYABcAFwAUABQAFAAUABMAEwATABMAFAAUABQAFQAV
ABUAFQAVABYAFgAYABkAFwAXABcAFwAZABcAFgAWABIAEAAMAAkACAAIAAgACAAGAAYA
BQAFAAcABwAIAAkABwAHAAkACgANAA4ADgAOABAAEQARABIAEgASABIAEgAQABEAEQAS
ABIAEgATABMAEQARABIAEgASABQAFgAbACAAKwA6AEcASgBLAE0ASgA9AC0ADwDb/6j/
hf9s/1j/Uv9Y/1//Zv91/4n/q//L/9v/4P/x/wUADQANABAADwAQABAAEQARABIAEwAU
ABQAFAAVABUAFwAXABgAGAAYABoAGwAbABwAGgAaABoAGgAaABsAGwAbABsAGwAbABwA
HAAcABwAHAAbABsAGwAbABsAGwAbABsAHgAeAB4AHgAfAB8AHwAfAB8AIAAgACAAIAAh
ACEAIQAhACIAIgAiACAAIAAgACAAIAAfAB4AHQAfAB8AHwAeAB4AHwAfAB8AHQAdAB0A
HQAfAB8AHwAfAB8AHwAfAB8AHwAfAB8AHwAfAB8AHgAeABwAHQAdAB0AHQAdABwAGwAc
ABwAHAAbABsAGwAbABkAGQAZABkAGQAZABkAGQAZABkAGQAZABkAGQAYABgAGAAYABgA
GAAYABgAGAAXABcAFAAUABMAEwAUABQAFAAUABEAEQARABEAEQASABMAFQATABMAEwAT
ABQAFAAWABcAFwAXABcAFwAXABUAFAAUABIAEAAMAAkABgAGAAYABgAGAAYABQAFAAUA
BQAGAAcABwAHAAkACgANAA4ADgAOABAAEQARABIAEAAQABAAEAAQABEAEQASABIAEgAT
ABMAEQARABIAEgASABQAFAAVABwAKQA6AEkATABLAE0ASAA9AC0ACwDV/6T/g/9s/1r/
VP9W/1v/ZP9z/4n/q//L/9n/4v/z/wUACQALAAwADwAOAA4ADwAPABAAEQASABIAEgAT
ABMAFQAXABgAGAAYABYAFwAXABgAGAAYABgAGAAYABkAGQAZABcAFwAXABgAGgAaABoA
GgAbABsAGwAbABsAGwAbABsAHAAcABwAHAAdAB0AHQAdAB0AHgAeAB4AIAAhACEAIQAf
ACAAIAAgACAAIAAgACAAIAAfAB4AHQAfAB8AHwAeAB4AHwAfAB8AHQAdAB0AHQAeAB8A
IAAhAB8AHwAfAB8AHwAfAB8AHwAfAB8AHgAeAB4AHwAfAB8AHQAdABwAGwAcABwAHAAb
ABsAGwAbABkAGQAZABkAGQAbABsAGwAbABkAGQAZABkAGQAYABYAGAAYABgAGAAYABYA
FgAVABUAFgAWABUAFQASABIAEgASABMAEwATABMAFAAUABQAFQATABMAEwATABQAFAAW
ABcAFwAXABcAFwAVABMAEgASABAADgAKAAcABgAGAAYABgAGAAYABQAFAAUABQAGAAcA
BwAHAAkACgANAA4ADgAOAA4ADwAPABAAEAAQABAAEAAQABEAEQASABAAEAARABEAEQAR
ABIAEgAUABIAEgAVABwAJwA4AEcASgBLAE0ASAA9AC0ADwDd/6r/h/9u/1r/UP9Q/1X/
Yv9x/4X/pf/F/9f/3v/v/wEABwAJAAwADQAOAA4ADwAPABAAEQASABIAEAARABEAEwAV
ABYAFgAWABYAFwAXABgAGAAYABgAGAAYABkAGQAZABkAGQAZABoAGgAaABoAGgAbABsA
GwAbABsAGwAbABsAHAAcABwAHAAdAB0AHQAdAB0AHgAeAB4AIAAhACEAIQAfACAAIAAg
ACAAIAAgACAAIAAfAB4AHQAdAB0AHQAcAB4AHwAfAB8AHQAdAB0AHQAdAB0AHQAdAB8A
HwAfAB8AHwAfAB8AHwAfAB8AHgAeAB4AHwAfAB8AHwAfAB4AHQAaABoAGgAZABsAGwAb
ABkAGQAZABkAGQAZABkAGQAZABcAFwAXABcAFwAWABYAFgAYABgAFgAWABYAFgAUABQA
EwATABQAFAATABMAEgASABIAEgARABEAEQARABAAEAAQABEAEwATABMAEwAUABQAFgAX
ABUAFQAVABUAFQATABIAEgAQAA4ACgAHAAYABgAGAAYABgAGAAUABQAHAAcACAAJAAkA
CQALAAwADQAOAA4ADgAOAA8ADwAQABAAEAAQABAAEAARABEAEgAUABQAFQAVABMAEwAU
ABQAFAAUABYAGQAgACsAOgBJAEwATQBPAEoAPwAtAA0A2f+m/4X/bP9Y/1L/Vv9d/2b/
df+L/6v/yf/X/+D/8/8FAAsADQAQABEAEAAQABEAEQASABMAFAAUABYAFwAXABkAFwAY
ABgAGAAaABsAGwAcAB4AHgAeAB4AHgAfAB8AHwAfAB8AHwAgAB4AHgAeAB4AHwAfAB8A
HwAhACEAIQAhACAAIAAgACAAIwAjACMAIwAjACQAJAAkACQAJQAlACUAJQAmACYAJgAm
ACYAJgAmACYAJQAkACMAIwAjACMAIgAgACEAIQAhACEAIQAhACEAIQAhACEAIQAiACMA
JAAlACMAIwAjACMAIwAjACIAIgAiACMAIwAjACMAIwAiACEAIAAgACAAHwAhACEAIQAf
ACEAIQAhACEAHwAfAB8AHwAdAB0AHQAdAB8AHgAeAB4AHgAeAB4AHgAeAB4AHAAcABsA
GwAaABoAGQAZABoAGgAaABoAGQAZABkAGQAaABoAGgAbABsAGwAbABsAGgAaABwAHQAf
AB8AHwAfACEAHwAeAB4AGgAYABQAEQAOAA4ADgAOAA4ADgANAA0ADQANAA4ADwANAA0A
DwAQABQAFgAXABgAGAAZABkAGgAYABgAGAAYABgAGQAZABoAGgAaABsAGwAbABsAHAAc
ABwAHAAcAB8AJAArADoASQBSAFMAVQBWAE0APwApAAEAzP+h/4b/cP9g/17/Y/9o/3P/
g/+f/8P/2//k/+//BQATABUAGAAZABoAGgAbABsAHAAdAB4AHgAgACEAIQAjACUAJgAm
ACYAJAAlACUAJgAmACYAJgAmACgAKQApACkAJwAnACcAKAAqACoAKgAqACkAKQApACkA
KQApACkAKQAsACwALAAsACsAKwArACsALQAuAC4ALgAwADEAMQAxADEAMgAyADIAMAAw
ADAAMAAwAC8ALgAtAC8ALwAvAC4ALgAvAC8ALwAvAC8ALwAvAC8ALwAvAC8ALwAvAC8A
LwAvAC8ALwAvADEAMQAwADAALgAvAC8ALwAvAC8ALgAtAC4ALgAuAC0AKwArACsAKQAr
ACsAKwArACsAKwArACsAKwArACsAKwAtACwALAAsACoAKgAqACoAKgApACkAKAAnACcA
JwAnACcAJgAmACYAJQAlACUAJgAmACYAJgAmACYAJQAlACUAJwAnACcAJwAoACgAKQAq
ACkAKgAoACgAKAAnACgAJwAlACQAIwAiABsAGwAdAB4AHAAcABwAHAAcABwAHAAcABwA
HAAcAA==
         </WaveFormData>
      </LeadData>
      <LeadData>
         <LeadByteCountTotal>10000</LeadByteCountTotal>
         <LeadTimeOffset>0</LeadTimeOffset>
         <LeadSampleCountTotal>5000</LeadSampleCountTotal>
         <LeadAmplitudeUnitsPerBit>4.88</LeadAmplitudeUnitsPerBit>
         <LeadAmplitudeUnits>��V</LeadAmplitudeUnits>
         <LeadHighLimit>2147483647</LeadHighLimit>
         <LeadLowLimit>268435456</LeadLowLimit>
         <LeadID>V2</LeadID>
         <LeadOffsetFirstSample>0</LeadOffsetFirstSample>
         <FirstSampleBaseline>0</FirstSampleBaseline>
         <LeadSampleSize>2</LeadSampleSize>
         <LeadOff>FALSE</LeadOff>
         <BaselineSway>FALSE</BaselineSway>
         <ExcessiveACNoise>FALSE</ExcessiveACNoise>
         <MuscleNoise>FALSE</MuscleNoise>
         <LeadDataCRC32>742617768</LeadDataCRC32>
         <WaveFormData>
/f/9//7//v8AAAAA/v/7//j/+P/4//j/+v/6//v/+//5//n/9//2//b/9v/2//b/9P/z
//L/8v/0//T/9P/1//X/9f/1//X/9f/1//X/9f/3//j/+f/7/wEACwAaACsAPgBOAGEA
egCNAJoAmwCMAG0AQAALAM3/kf90/2j/Wv9Q/0z/VP9j/3D/hf+m/8T/1f/f/+T/5f/m
/+f/6P/o/+v/6//r/+z/7P/s/+z/7v/w//H/8v/y//L/8v/z//P/9P/0//X/9f/3//j/
+P/4//b/9v/4//j/+f/5//r/+v/8//7///////7///8AAAEAAgAEAAUABgAHAAkACwAN
AA8AEQATABUAGwAeACEAJQAnACsALgAxADUAOQA7AD4AQgBDAEUARwBHAEgASQBJAEkA
SQBJAEcARABDAEIAQABBAD4APQA7ADkANwA1ADMALwAtACsAKQAnACUAIQAgAB0AGwAZ
ABcAFwAVABMAEQAPAA0ACwAKAAgACAAHAAYABgAFAAQAAwACAAIAAgACAAIAAgACAAAA
AAAAAAAAAAAAAAMAAwAEAAQAAgACAAMAAwADAAMABAAEAAQABAAFAAUABwAIAAgACAAJ
AAoACgAKAAoACwALAAwADAAMAAwADAAMAAwACgAKAAkABgAFAAMA/////wAAAAAAAAAA
/v/7//r/+v/6//r//P/8//3//f/7//v/+f/4//j/+P/4//j/+P/3//b/9v/4//j/+P/5
//n/+f/5//n/+f/5//n/+f/5//r//f8BAAkAEwAkADcARgBWAGsAggCTAJwAmQCEAF8A
MAD5/7f/g/9u/2L/Vv9O/07/WP9p/3z/lf+4/9D/3f/l/+j/6f/s/+3/7v/u/+//7//v
//D/8P/w//D/8v/y//P/9P/0//b/9v/3//f/9v/2//f/9//5//r/+v/6//r/+v/8//z/
/f/9//7//v/+/wAAAQABAAIAAwAEAAUACAAKAAsADAANAA8AEQATABUAFwAZABsAHwAi
ACUAKQAtADEANAA3ADsAPwBBAEQARgBHAEkASwBJAEoASwBLAEsASwBLAEkASABHAEYA
RABDAEAAPwA9ADkANwA1ADMAMQAvAC0AKwApACcAIwAiACEAHwAdABsAGQAXABUAEwAR
AA8ADQAMAAoACgAJAAgACAAHAAYABQAEAAQABAAEAAQABAACAAIAAgACAAIAAgADAAMA
BAAEAAQABAAFAAUABQAFAAYABgAGAAYABwAHAAcACAAIAAgACQAKAAoACgAMAA0ADQAO
AA4ADgAOAA4ADgAOAAwADAAJAAYABQADAAEAAQACAAIAAgACAAAA/f/8//z//P/8//7/
/v///////f/9//v/+v/6//r/+v/6//r/+f/4//j/9v/2//b/9//5//n/+f/5//n/+f/5
//n/+f/6//v///8JABcAJgA5AEgAWgBxAIYAlQCeAJcAgABXACYA7f+r/33/bv9i/1b/
UP9Q/17/bf98/5f/uv/Q/9v/4f/k/+f/6v/r/+z/7P/t/+3/7f/u/+7/7v/u//D/8P/x
//L/8v/0//T/9f/1//b/9v/3//f/9//4//j/+P/4//j/+v/6//v/+//8//z//P/+////
///+////AAABAAQABgAHAAgACwANAA8AEQATABUAFwAZAB0AIAAjACcAKQAtADAAMwA5
AD0APwBCAEUARQBGAEcARwBIAEkASQBHAEcARwBFAEQAQwBCAEAAPwA8ADsAOQA1ADMA
MQAvAC0AKwApACcAJQAjAB8AHgAbABkAFwAVABMAEQAPAA0ACwAJAAcABgAEAAQAAwAC
AAAA///+//3//P/8//z//P/8//z//P/8//v//P/8//z//P/8//3//f/+//7//v/+////
////////AAAAAAAAAAABAAEAAQACAAIAAgADAAQABAAEAAQABQAFAAYABAAEAAQABAAG
AAYABAAEAAMAAAD///3/+f/5//r/+v/8//z/+v/3//T/9P/0//T/9v/2//f/9//1//X/
8//y//L/8v/y//L/8v/x//D/8P/w//D/8P/x//H/8f/x//H/8f/x//H/8f/x//L/8//1
//v/AwAQACEANABGAFcAbACBAJAAmQCSAHkAUAAfAOf/pf98/2z/Xv9U/1D/Tv9Z/2r/
ef+U/7T/yf/T/9r/3//g/+H/4v/i/+X/5f/l/+b/5v/m/+b/6P/q/+v/7P/s/+z/7P/t
/+3/7v/u/+//7//v//D/8P/w//L/8v/0//T/8//z//T/9P/0//b/9//3//j/+f/6//v/
/P/+////AAABAAMABQAHAAkACwANAA8AEwAWABkAHQAhACUAKAArAC8AMwA1ADgAPgA/
AEEAQwBBAEIAQwBDAEUARQBFAEMAQgBBAEAAPgA9ADoAOQA3ADUAMwAxAC8ALQArACkA
JwAlACMAHwAeABsAGQAXABUAEwARAA8ADQALAAkABwAGAAQABAADAAIAAAD///7//f/6
//r/+v/6//j/+P/4//j/+f/5//n/+v/4//j/+P/4//v/+//8//z//P/8//3//f/9//3/
/v/+//7//v////////8AAAAAAAABAAIAAgACAAIAAwADAAQAAgACAAIAAgACAAIAAAAA
AP3/+v/5//f/9f/1//b/9v/2//b/9P/x//D/8P/w//D/8v/y//P/8//x//H/7//u/+7/
7v/u/+7/7P/r/+r/6v/q/+r/6v/r/+v/6//r/+v/7f/t/+3/7f/t/+7/7//z//n/AQAS
ACUAOABIAF0AdACFAJIAkQCCAGMANAD//7//h/9u/2D/VP9M/0r/UP9d/27/g/+i/7z/
yf/T/9b/2//c/93/3v/e/+H/4f/h/+L/4v/i/+L/5P/k/+X/5v/m/+b/5v/n/+f/6P/o
/+n/6f/r/+z/7P/s/+z/7P/u/+7/7//v//D/8P/w//L/8//z//L/8//0//X/+P/6//v/
/P/7//3///8BAAUABwAJAAsADwASABUAGQAdACEAJAAnAC0AMQAzADYAOAA5ADsAPQA/
AEAAQQBBAEEAQQBBAD8APgA9ADwAOgA5ADYANQAzAC8ALQArACkAJwAlACMAIQAdABsA
FwAWABMAEQAPAA0ADQALAAkABwAFAAMAAQAAAAAAAAD///7/+v/5//j/9//0//T/9P/0
//T/9P/0//T/8//z//T/9P/0//T/9P/1//X/9v/2//T/9P/1//X/9//3//j/+P/4//j/
+f/5//n/+v/6//r/+//8//z//P/8//3//f/+//7//v/+//7//P/8//r/+v/5//b/9f/z
//H/8f/y//L/8v/y//D/7f/u/+7/7v/u/+7/7v/v/+//7//v/+3/7P/s/+z/7P/s/+z/
6//q/+r/6v/q/+r/6//p/+n/6f/p/+v/6//r/+v/7f/u/+3/8f/3/wEAEAAjADQARABb
AHIAgwCOAJEAggBhADQA//+//4f/cP9i/1L/TP9I/07/Xf9s/4H/oP+8/8n/0f/W/9n/
3P/d/97/3v/h/+H/4f/i/+D/4P/g/+L/4v/j/+T/5P/m/+b/5//n/+b/5v/n/+f/5//o
/+j/6P/q/+r/7P/s/+3/7f/u/+7/7P/u/+//7//y//P/9P/1//b/+P/5//r//f///wEA
AwADAAUABwAJAA8AEgAVABkAHQAhACQAJwAtADEAMwA2ADoAOwA9AD8APwBAAEEAQQBB
AEEAQQA/AD4APQA8ADoAOQA2ADUAMwAvAC0AKwApACcAJQAjACEAHwAdABkAGAAXABUA
EwARAA8ADQALAAkABwAFAAMAAgACAAIAAQAAAPz/+//6//n/+P/4//j/+P/2//b/9v/2
//T/8v/y//L/8v/1//X/9v/2//b/9v/3//f/9//3//j/+P/4//j/+f/5//r//P/9//7/
/f/+//7//v8AAAEAAQACAAIAAgACAAIABAAEAAIAAgABAP7//f/7//n/+f/6//r//P/8
//r/9//2//b/9v/2//j/+P/5//n/+f/5//f/9v/2//b/9v/2//T/8//y//L/9P/0//T/
9f/3//f/9//3//f/9//3//f/+f/4//n/+/8DAAsAGAApADoASABbAHAAgQCMAJEAiABv
AEYAEwDV/5P/bP9i/1b/Sv9I/1D/Yf92/4f/ov/C/9n/4//k/+f/6v/r/+z/7P/v/+//
7//w//D/8P/w//L/8v/z//T/9P/2//b/9//3//b/9v/3//f/+//8//z//P/7//r/+//6
//v/+//8//z//P/+//////8AAAEAAgADAAIABAAFAAYABgAHAAgACQAKAAsADAANABMA
FgAZAB0AHwAjACYAKQAtADEAMwA2ADgAOQA7AD0APQA+AD8APwA9AD0APQA7ADgANwA2
ADQAMwAwAC8ALQArACkAJwAlACMAIQAfAB0AGQAXABMAEgANAAsACQAHAAcABQADAAEA
AAD///7//v/8//z/+//6//j/9//2//X/9v/0//T/+P/4//f/9v/1//T/9f/1//b/9v/0
//T/9f/1//X/9f/2//b/9P/0//X/9f/3//j/+P/4//f/+P/4//j/+f/7//z//v/8//z/
/P/8//7//v/8//z//f/6//n/9//0//P/8//y//T/9P/y/+//6//q/+n/6P/r/+z/7v/v
/+//7//t/+z/7P/s/+z/7P/q/+n/6P/o/+j/6P/o/+n/6f/p/+n/6f/p/+n/6f/p/+n/
6P/r/+3/8f/3/wIAFQAqADgAQwBWAGcAbABvAGYATwAqAPn/vf93/0T/Lv8i/xr/IP8u
/0n/Zv95/5D/tP/P/9v/4P/f/+D/4f/i/+L/4//h/9//3v/h/+L/4//m/+X/5f/l/+T/
5P/k/+X/5f/m/+b/5//n/+v/7P/s/+z/7P/s/+7/7v/t/+3/7v/u/+7/8P/x//H/8v/z
//T/9f/4//r/+//8//v//f///wEAAQADAAUABwAKAAwADgARABMAFwAaAB0AIQAlACcA
KgAsAC0ALwAxADAAMAAwAC8ALwAvAC8ALQAtAC0ALQAsACkAJgAlACMAIQAfAB0AGwAb
ABkAFwAVABMAEQANAAwACwAJAAcABQADAAEA///9//z/+//6//r/+P/4//f/9v/2//X/
9P/z//T/9P/0//T/9P/0//T/9P/z//P/9P/0//b/9v/3//f/9//3//j/+P/6//r/+//7
//v//P/8//z//f/+//7//v8AAAEAAQACAAIAAgACAAIABAAEAAIAAgADAAAA///9//r/
+f/5//j/+P/4//b/8//y//L/8v/y//T/9P/1//X/9//3//X/9P/0//T/9P/0//b/9f/0
//T/8v/y//L/8//1//X/9f/1//X/9f/1//X/9//4//n/+////wUAEgAjADQAQgBRAGIA
cQB8AH8AdgBbADYABwDP/43/VP8+/zL/KP8s/zr/V/92/4n/nP+8/9n/5f/o/+n/6v/r
/+z/7P/v/+//7//w/+7/7v/u//D/8v/z//T/9P/0//T/9f/1//b/9v/3//f/9//4//j/
+P/4//j/+v/6//v/+//8//z//P/+///////+////AAABAAIABAAFAAYABQAHAAkACwAN
AA8AEQATABUAGAAbAB8AIwAnACoALQAxADUANwA6AD4APwBBAEMAQwBEAEUARQBFAEUA
RQBDAEIAQQBAAD4APQA6ADkANwA1ADMAMQAvACsAKQAnACUAIwAhAB0AHAAZABcAFQAT
ABEADwANAAsACQAHAAUABAACAAIAAQAAAAAA///+//3//P/8//r/+v/8//z//P/8//3/
/f/+//7/AAAAAAEAAQABAAEAAgACAAQABAAFAAUABwAIAAgACAAJAAoACgAKAAoACwAL
AAwADgAOAA4ADgAMAAwACgAKAAoACAAIAAcABAADAAMAAgAEAAQAAgD///z//P/8//z/
/v/+/////////////f/8//r/+v/6//r//P/7//r/+v/4//j/+P/5//n/+f/5//n/+f/5
//n/+f/3//j/+f/7////BQAQACEANABIAFsAcACBAJAAlQCOAHkAUgAfAOf/nf9m/1L/
Rv8+/z7/Rv9V/2z/gf+c/7j/zf/X/9r/3//k/+X/5v/m/+f/5//n/+j/6P/o/+j/6v/q
/+v/7P/s/+z/7P/t/+3/8P/w//H/8f/x//L/8v/y//T/9P/2//b/9//3//j/+P/2//j/
+f/5//r/+//8//3//v8AAAEAAgADAAUABwAJAAwADwASABUAFwAaAB0AIQAlACkALAAv
ADUAOQA7AD4AQgBDAEUARwBJAEoASwBLAEsASwBLAEkASgBJAEgARgBDAEAAPwA9AD0A
OwA5ADcANQAzADEALwArACkAJQAkACEAHwAdABsAGQAXABUAEwARAA8ADQAMAAgACAAH
AAYAAgABAAAA///+//7//P/8//z/+v/6//r/+v/7//v//P/8//z//P/9//3//f/9//7/
/v/+//7//////wEAAgACAAIAAQACAAIAAgAEAAUABQAGAAYABgAGAAYABgAGAAQABAAD
AAAA///9//v/+//8//z//v/+//z/+f/2//b/9v/2//T/9P/1//X/8//z//H/8P/w//D/
8P/w//D/7//u/+7/7v/u/+7/7//x//H/8f/x/+//7//v/+//8f/y//P/9f/5/wEADgAh
ADQARgBbAHYAjQCcAJ0AjABtAEAACQDL/4n/ZP9W/0z/Sv9K/0z/Wf9q/33/mv+4/8n/
0//Y/93/4P/h/+L/4v/n/+f/5//o/+j/6P/o/+r/6v/r/+z/7P/u/+7/7//v//D/8P/x
//H/8//0//T/9P/0//T/9v/2//X/9f/2//b/+P/6//v/+//6//v//P/9/wAAAgADAAQA
BQAHAAkACwAPABEAEwAVABkAHAAfACMAJwArAC4AMQA3ADsAPQBAAEYARwBJAEsASwBM
AE0ATQBNAE0ATQBLAEwASwBKAEgARwBEAEMAQQBBAD8APQA7ADcANQAzADEALwAtACkA
KAAlACMAIQAfAB0AGwAZABcAEwARAA8ADgAKAAoACQAIAAYABQAEAAMAAgACAAAAAAAA
AAAAAAAAAAAA/////wAAAAACAAIAAwADAAMAAwAEAAQABAAEAAUABQAFAAYABgAGAAcA
CAAIAAgACAAJAAkACgAKAAoACgAKAAoACgAIAAgABwAEAAMAAQD/////AAAAAAEAAgAB
AP///f/8//v/+v/4//j/+f/5//n/+f/3//b/9v/2//b/9v/2//X/9P/0//T/9P/0//X/
9f/1//X/9f/3//f/9//3//X/9v/3//f/+/8DAA4AHwAyAEQAVQBsAIUAmgChAJYAfwBY
ACUA6/+r/3j/ZP9c/1L/Tv9O/1P/Yv9z/4z/qv/B/8//2P/d/+L/4//k/+T/6f/p/+n/
6v/q/+r/6v/s/+z/7f/u/+7/7v/u/+//7//y//L/8//z//P/9P/0//T/9v/2//j/+P/5
//n/+v/6//j/+v/7//v//P/9//7///8AAAIAAwAEAAcACQALAA0ADwARABMAFQAZABwA
HwAjACcAKwAuADEANwA7AD0AQABGAEcASQBLAE0ATgBPAE8AUQBRAFEATwBOAE0ATABK
AEsASABHAEUAQwBBAD8APQA7ADkANwA1ADEALwArACoAKQAnACUAIwAhAB8AHQAbABcA
FQATABIADgAOAA0ADAAIAAcABgAFAAQABAAEAAQABAAEAAQABAAEAAQABAAEAAUABQAG
AAYABgAGAAcABwAHAAcACAAIAAgACAAJAAkACQAKAAoACgAKAAoACQAIAAoACwALAAwA
DAAMAAwADAAKAAoACAAIAAkABgAFAAMA/////wAAAAABAAIAAQD///3//P/7//r/+v/6
//v/+//7//v/+f/4//b/9v/2//b/9v/1//T/9P/0//T/9P/1//X/9f/1//X/9f/1//X/
9f/3//b/9//3//v/AwAMABsALgBAAFEAaACBAJQAnQCUAH0AXAArAPX/t/+C/2j/Xv9U
/07/Sv9R/17/bf+C/6b/wf/P/9j/3f/i/+P/5P/k/+n/6f/p/+r/6v/q/+r/7P/u/+//
8P/w/+7/7v/v/+//8P/w//H/8f/z//T/9P/0//T/9P/2//b/9//3//j/+P/4//r/+//7
//z//f/+////AAACAAMABAAFAAcACQALAA0ADwARABMAFQAYABsAHwAlACkALAAvADMA
NwA5ADwAQgBDAEUARwBJAEoASwBLAEsASwBLAEkASgBJAEgARgBHAEQAQwBBAD8APQA7
ADkANwA1ADMAMQAvAC0AKQAoACUAIwAhAB8AHQAbABkAFwATABEADwAOAAwADAALAAoA
BgAFAAQAAwAAAAAAAAAAAAIAAgAAAAAAAAACAAIAAgACAAMAAwAEAAQAAgACAAMAAwAF
AAUABgAGAAYABgAHAAcABwAIAAgACAAHAAgACAAIAAgACQAJAAoADAAMAAwADAAMAAwA
CgAKAAkABgAFAAMAAwADAAQABAAGAAYABAABAP///v/9//z//v/+/////////////f/8
//z//P/8//z//P/7//r/+v/6//r/+v/7//v/+//7//v/+//7//v/+//7//z//f8BAAcA
DwAeAC8APgBOAGEAeACPAJ4AnwCQAG8AQgAPANP/l/94/27/ZP9Y/1T/WP9n/3T/g/+g
/8T/2f/h/+b/5//s/+3/7v/u//H/8f/x//L/8v/y//L/9P/0//X/9v/2//b/9v/3//f/
+P/4//n/+f/5//r/+v/6//z//P/+//7//////wAAAAD+/wAAAQABAAQABQAGAAcABgAI
AAkACgALAA0ADwARABMAFQAXABkAHQAgACMAJwArAC8AMgA1ADkAPQA/AEIARgBHAEkA
SwBLAEwATQBNAEsASwBLAEkASABHAEYARABFAEIAQQA/AD0AOwA5ADcANQAzADEALwAr
ACkAJQAkACMAIQAfAB0AHQAbABkAFwATABEADwAOAAwADAALAAoACAAHAAYABQAEAAQA
BAAEAAYABAAEAAYABgAGAAYABgAHAAcACAAIAAgACAAJAAkACQAJAAoACgAKAAoACwAL
AAkACgAKAAoACwAMAAwADAAMAA0ADQAOAA4ADgAOAA4ADgAOAAwADAALAAgABwAFAAMA
AwAEAAQABgAGAAQAAQAAAAAAAAAAAAIAAgADAAMAAQABAP///v8AAAAAAAAAAAAA///+
//7//v/+//7///8BAAEAAQABAAEAAQABAAEAAQACAAMABQALABEAHgAvAEAAUABfAHYA
iwCaAKEAmAB9AFQAHwDl/6X/ev9s/2T/Vv9Q/1L/Y/90/4P/nv/E/93/5//u/+//8v/z
//T/9P/3//f/9//4//j/+P/4//r/+P/5//r/+v/8//z//f/9//7//v////////8AAAAA
AAAAAAAAAgACAAMAAwAEAAQABAAGAAcABwAIAAkACgALAA4AEAARABIAEQATABUAFwAb
AB0AHwAhACUAKAArAC8AMwA3ADoAPQBBAEUARwBKAE4ATwBRAFMAVQBWAFcAVwBVAFUA
VQBTAFIAUQBQAE4ATQBKAEkARwBFAEMAQQA/AD0AOwA5ADcANQAzAC8ALgArACkAJwAl
ACMAIQAfAB0AHQAbABkAGAAWABYAFQAUABIAEQAQAA8ADAAMAAwADAAOAA4ADgAOAA8A
DgAOAA4ADgAOAA8ADwAQABAAEgASABMAEwATABMAFAAUABQAFAAVABUAFQAWABYAFgAV
ABYAFgAWABYAFwAXABgAFgAWABYAFgAWABYAFAAUABEADgANAAsACwALAAwADAAKAAoA
CAAFAAYABgAGAAYABgAGAAcABwAFAAUAAwACAAIAAgACAAIAAgABAAAAAAAAAAAAAAAB
AAEAAQABAAEAAQABAAEAAQABAAQABQAJAA8AGQAqADsATABcAHEAiACZAKQAnwCMAGcA
OAABAL//h/9w/2b/XP9U/1L/XP9t/37/k/+2/9T/4f/p/+7/7//y//P/9P/0//f/9//3
//j/+P/4//j/+v/4//n/+v/6//z//P/9//3//v/+/////////wAAAAAAAAAAAAACAAIA
AwADAAQABAAEAAYABwAHAAgACQAKAAsADgAQABEAEgATABUAFwAZAB0AHwAhACMAJwAq
AC0AMQA1ADkAPAA/AEMARwBJAEwAUABRAFMAVQBTAFQAVQBVAFUAVQBVAFMAUgBRAFAA
TgBNAEoASQBHAEMAQQA/AD0AOwA5ADcANQAxAC8AKwAqACkAJwAlACMAIQAfAB0AGwAb
ABkAFwAWABIAEgARABAADgANAAwACwAKAAoACgAKAAwADAAMAAwACwALAAsADAAMAAwA
DAAMAA0ADQAOAA4ADgAOAA8ADwARABEAEgASABAAEAARABEADwAQABAAEAAPABAAEAAQ
ABAAEQARABIAEgASABIAEgAQABAADgAOAA8ADAALAAkABwAHAAgACAAIAAgABgADAAIA
AgACAAIAAgACAAMAAwABAAEA///+/wAAAAAAAAAAAAD///7//v/+//7//v//////////
//////////////8BAAAAAQAFAA0AFwAoADsATABcAHEAhgCZAKQAnwCMAGcANgD//7//
i/92/2r/Xv9W/1j/Xv9v/4D/k/+0/9L/4f/n/+r/7f/w//H/8v/y//X/9f/1//b/9v/2
//b/+P/6//v//P/8//r/+v/7//v//P/8//3//f///wAAAAAAAAAAAAACAAIAAwADAAQA
BAAEAAYABwAHAAgACQAKAAsADAAOAA8AEAARABMAFQAXABsAHQAfACEAJQAoACsALwAz
ADcAOgA9AEEARQBHAEoATgBPAFEAUwBVAFYAVwBXAFUAVQBVAFMAUgBRAFAATgBNAEoA
SQBHAEMAQQA/AD0APQA7ADkANwAzADEALQAsACsAKQAnACUAIwAhAB8AHQAbABkAFwAW
ABQAFAATABIADgANAAwACwAKAAoACgAKAAwADAAMAAwACwALAA0ADAAOAA4ADgAOAA8A
DwAQABAAEAAQABEAEQARABEAEgASABAAEAARABEAEQASABIAEgARABIAEgASABIAEwAT
ABQAFAAUABQAFAASABIAEAAQAA8ADAALAAkACQAJAAoACgAKAAoACAAFAAIAAgACAAIA
BAAEAAUABQADAAMAAQAAAAAAAAAAAAAA/v/9//z//P/+//7//v//////////////AQAB
AAEAAQABAAAAAwAFAAsAFQAmADkASgBaAG8AhgCZAKQApQCWAHUARgAPANH/l/98/3D/
Zv9e/1r/YP9v/3r/j/+w/8z/3f/l/+r/6//w//H/8v/y//X/9f/1//b/+P/4//j/+v/6
//v//P/8//z//P/9//3//v/+/////////wAAAAAAAAIAAgAEAAQABQAFAAYABgAGAAgA
CQAJAAoACwAMAA0ADgAQABEAEgATABUAFwAZAB0AHwAhACMAKQAsAC8AMwA3ADsAPgBB
AEUASQBLAE4AUgBTAFUAVwBZAFoAWwBbAFkAWQBZAFcAVgBVAFQAUgBRAE4ATQBLAEkA
RwBFAEMAQQA/AD0AOwA3ADUAMQAwAC8ALQArACkAJQAjACEAHwAfAB0AGwAaABgAGAAX
ABYAEgARABAADwAOAA4ADgAOAAwADAAMAAwADQANAA0ADgAQABAAEAAQABAAEAARABEA
EgASABQAFAAVABUAEwATABQAFAAUABQAFQAVABMAFAAUABQAEwAUABQAFAAUABUAFQAW
ABYAFgAWABYAFgAWABQAFAARAA4ADQALAAoACwANAA4ADgAOAAwACQAIAAgACAAIAAgA
CAAJAAkABwAHAAUABAAGAAYABgAGAAYABQAEAAQABAAEAAQABQAFAAUABQAFAAUABQAF
AAUABwAIAAkADQAVAB0ALgA/AFAAYAB3AJAAowCuAKsAmAB3AEgAEwDX/6H/iP98/27/
aP9o/2z/d/+C/5f/uP/U/+P/6//y//X/+P/5//r/+v/9//3//f/+//7//v/+/wAAAgAD
AAQABAAEAAQABQAFAAYABgAHAAcACQAKAAoACgAMAAwADgAOAA0ADQAOAA4ADgAQABEA
EQAUABUAFgAXABgAGgAbABwAHQAfACEAIwAnACkAKwAtADEANAA3ADsAPwBDAEYASQBP
AFMAVQBYAFwAXQBfAGEAYQBiAGMAYwBhAGEAYQBfAF4AXQBcAFoAWQBWAFUAUwBRAE8A
TQBLAEkARwBFAEMAQwBBAD0APAA5ADcANQAzADEALwAtACsAKQAnACUAJAAgACAAHwAe
ABwAGwAaABkAGAAYABgAGAAWABYAFgAWABcAFwAXABgAGAAYABoAGgAaABoAGwAbABwA
HAAcABwAHQAdAB0AHQAeAB4AHgAeAB8AHwAdAB4AHgAeAB8AIAAgACAAHgAfAB8AIAAg
ACAAIAAgACAAIAAeAB4AHQAaABkAFwAXABcAGAAYABgAGAAWABMAEgASABIAEgASABIA
EwATABMAEwARABAAEAAQABAAEAAQAA8ADgAOAA4ADgAOAA8ADwAPAA8ADwAPAA8ADwAP
ABEAEAARABUAGQAjADAAQQBUAGIAcwCKAJ8ArgC1AKwAlQBsADsAAwDD/5j/iv9+/3L/
bP9u/3v/iP+V/7D/0v/p//X//P///wQABQAGAAYACQAJAAkACgAMAAwADAAOAA4ADwAQ
ABAAEAAQABEAEQASABIAEwATABUAFgAWABYAFgAWABgAGAAZABkAGgAaABoAHAAdAB0A
HgAfACAAIQAiACQAJQAmACcAKQArAC0ALwAxADMANQA7AD4AQQBFAEkATQBQAFMAVwBb
AF0AYABmAGcAaQBrAG0AbgBvAG8AbQBtAG0AawBsAGsAagBoAGcAZABjAGEAXwBdAFsA
WQBXAFUAUwBRAE8ATQBJAEgARQBDAEEAPwA9ADsAOQA3ADcANQAzADIALwAuACwAKgAq
ACkAKAAnACQAJAAkACQAJAAkACQAJAAjACMAIwAkACQAJQAmACYAKAAoACgAKAAoACkA
KQAqACoAKgArACsAKwArACwALAArACsAKwAsACoAKwArACsAKwAsACwALQAvAC8ALgAs
AC8ALQAtAC0ALgAtACwAKwAqACkAKAAnACQAJgAoACgAJwAmACUAJAAjACIAIQAgACIA
IgAiAA==
         </WaveFormData>
      </LeadData>
      <LeadData>
         <LeadByteCountTotal>10000</LeadByteCountTotal>
         <LeadTimeOffset>0</LeadTimeOffset>
         <LeadSampleCountTotal>5000</LeadSampleCountTotal>
         <LeadAmplitudeUnitsPerBit>4.88</LeadAmplitudeUnitsPerBit>
         <LeadAmplitudeUnits>��V</LeadAmplitudeUnits>
         <LeadHighLimit>2147483647</LeadHighLimit>
         <LeadLowLimit>268435456</LeadLowLimit>
         <LeadID>V3</LeadID>
         <LeadOffsetFirstSample>0</LeadOffsetFirstSample>
         <FirstSampleBaseline>0</FirstSampleBaseline>
         <LeadSampleSize>2</LeadSampleSize>
         <LeadOff>FALSE</LeadOff>
         <BaselineSway>FALSE</BaselineSway>
         <ExcessiveACNoise>FALSE</ExcessiveACNoise>
         <MuscleNoise>FALSE</MuscleNoise>
         <LeadDataCRC32>3809663270</LeadDataCRC32>
         <WaveFormData>
BwAHAAgACAALAAsACQAEAP///v/8//z/+//6//n/+P/3//X/8//x//H/8f/w/+7/6//q
/+n/5//p/+n/6f/p/+f/5//n/+f/6f/p/+n/6f/p/+n/6f/p/+f/5//l/+z/+v8OACUA
SgB8ALEA4wAMASgBLgEkARMBAQH8AO4AwgB6ACIA0/+d/3n/b/98/5X/qf+5/8H/xv/I
/8r/zP/N/9D/0P/Q/9D/z//P/8//z//R/9L/0v/S/9L/1P/V/9X/1v/W/9f/2P/Y/9n/
2v/a/9r/2//d/93/3v/f/+D/4P/h/+L/4//k/+f/6P/q/+v/6//u/+//8f/z//X/9v/6
//z///8DAAYADAAQABUAGwAgACYAKwAyADgAPwBEAEgATwBTAFYAWgBaAF0AXgBeAGAA
YABfAF0AXABbAFkAVgBUAFEATgBLAEgARQBCAD4AOgA3ADMAMAAsACgAJgAjAB8AHAAZ
ABcAFAARAA8ADQAJAAcABQACAAAA///9//z//P/8//v/+f/4//f/9//3//f/9//2//X/
9P/0//T/9P/0//b/+P/4//n/+P/5//r/+v/9//7///8AAP//AAAAAAEABAAFAAYABwAK
AAoACgAMAA0ADgAPAA8AEQAQABAAEAAQABAAEQARABIAEgARAA8ACwALAAwADAAPAA8A
DQAIAAUABAACAAIAAQAAAP///v/9//v/+f/3//f/9//2//T/8//y//H/7//x//H/8f/x
/+//7//v/+//7//v/+//7//v/+//7//x/+//7//x//r/CgAeADkAYgCUAMkA+wAeATAB
LgEgAQcB9wDuANQAngBOAPb/sf+J/3X/df+K/6H/s//B/8n/yv/O/9D/0v/T/9b/1v/W
/9b/1//X/9f/1//X/9j/2P/Y/9r/3P/d/93/3P/c/93/3v/g/+H/4v/i/+D/4f/j/+P/
5v/n/+j/6P/n/+j/6f/q/+3/7v/w//H/8//2//f/+f/7//3//v8CAAUACQAOABIAFgAa
AB8AJQAqADAANQA8AEIASQBOAFIAVwBbAF4AYgBiAGUAZgBmAGYAZgBlAGMAYgBhAF8A
XABaAFcAVABRAE4ASwBIAEQAQAA9ADkANgAyAC4ALAApACUAIgAfAB0AGAAVABMAEQAP
AA0ACwAIAAgABwAFAAQAAgACAAEA///+//3//f/9//3//f/8//r/+v/6//r/+v/8//7/
/v////7///8AAAAAAQACAAMABAAFAAYABgAHAAgACQAKAAsADgAOAA4AEAARABIAEwAT
ABUAFAAUABQAFAAUABUAFQAWABYAFQATABEAEQASABIAEQARAA8ACgAFAAQAAgACAAMA
AgABAAAA/f/7//n/9//5//n/+P/2//P/8v/x/+//7//v/+//7//v/+//7//v/+//7//v
/+//7//v/+//7//v/+3/8f/8/wwAIgBBAGwAogDXAAcBKgE2ATABIAELAf8A9gDaAJwA
SgDy/7P/i/91/3n/kP+n/7n/w//H/8z/zv/Q/9L/0//W/9b/1v/W/9f/1//X/9f/1//Y
/9j/2P/Y/9r/2//b/9z/3P/d/97/3v/f/+D/4P/g/+H/4//j/+T/5f/m/+b/5//o/+n/
6v/r/+z/7v/v/+//8v/z//X/+f/7//z/AAAEAAcACwAOABIAFgAbACEAJgAsADEAOAA+
AEUASgBOAFEAVQBYAFwAXgBhAGIAYgBiAGIAYQBfAFwAWwBZAFYAVABRAE4ASwBGAEMA
QAA8ADoANwAzADAALAAoACYAIwAdABoAFwAVABIADwANAAsABwAFAAMAAAAAAP///f/8
//r/+v/5//f/9v/1//X/9f/z//P/8v/x//H/8v/0//T/9P/0//T/9v/2//f/9v/3//j/
+P/7//z//f/+//3//v/+////AAABAAIAAwAGAAYABgAIAAcACAAJAAkACwAKAAoACgAK
AAoACwALAAwADAALAAkABwAHAAgACAAJAAkABwACAP///v/8//z/+//6//n/+P/1//P/
8f/v//H/8f/w/+7/6//q/+n/5//n/+f/5//n/+f/5//n/+f/5//n/+f/5//n/+f/5//n
/+X/5f/l/+b/8P8CABcAOABmAJ0A0wACASYBMgEwASMBEQEIAQIB4ACmAFQA/f+5/43/
c/92/4v/of+x/7v/wP/C/8T/xv/H/8z/zP/M/8z/y//L/8v/y//N/87/zv/O/87/0P/R
/9H/0v/S/9P/1P/U/9X/1v/W/9T/1f/X/9f/2P/Z/9r/2v/b/9z/3f/e/9//4P/i/+P/
4//m/+f/6f/r/+3/7v/y//T/9//7//7/AAAEAAkADwAUABoAHwAmACwAMwA4ADwAQwBH
AEoATgBQAFMAVABUAFYAVgBVAFMAUgBRAE8ATABMAEkARgBDAD4AOwA4ADQAMgAvACsA
KAAmACIAIAAdABcAFAARAA8ACgAHAAUAAwD///3/+//4//j/9//1//T/8v/y//H/7//s
/+v/6//r/+r/6f/n/+X/5//m/+b/5v/m/+b/5v/m/+j/6v/q/+v/7v/v//D/8P/x//L/
8//0//X/9v/2//f/+P/5//r/+//+//7//v8AAAEAAgADAAMAAwACAAIAAgACAAIAAwAD
AAQABAADAAEA/////wAAAAD//////f/4//X/9P/y//L/8f/w/+//7v/r/+n/5//l/+X/
5f/k/+L/4f/g/9//3f/d/93/3f/d/93/3f/d/93/3//f/9//3//f/9//3//d/9v/2f/b
/+L/8P8EAB8ARgB4AK8A4QAMASYBKAEgAQ8BAwEAAe4AwAB6ACIA1f+b/3f/a/96/5H/
pf+x/7n/vP++/8D/wv/D/8T/xP/E/8T/xf/F/8X/xf/F/8b/xv/G/8b/yP/J/8n/yv/K
/8v/zP/O/8//0P/Q/87/z//R/9H/0v/T/9T/1P/V/9b/1//Y/9n/2v/c/93/3f/g/+H/
4//l/+f/6P/s//D/8//3//r//v8CAAcADQASABgAHQAkACoAMQA2ADoAPwBDAEYASgBO
AFEAUgBSAFIAUgBRAE8ATgBNAEsASABGAEMAQAA9ADoANwA0ADAALgArACcAJAAeABoA
GAAVABEADgALAAkABAABAP///f/7//n/9//0//T/8//x//D/7P/s/+v/6f/m/+X/5f/l
/+P/4//i/+H/4f/i/+L/4v/i/+L/4v/k/+b/5v/n/+j/6f/q/+r/6//s/+3/7v/v//D/
8P/x//T/9f/2//f/+P/4//j/+v/7//z//f/9//3//P/8//z//P/8//3//f/8//z/+//5
//n/+f/6//r/+f/5//f/8v/x//D/7v/u/+//7v/t/+z/6//p/+f/5f/l/+X/5P/i/+H/
4P/f/93/3f/d/93/3f/d/93/3f/d/93/3f/d/93/3//f/93/3f/b/9n/1//e/+z//v8Z
AEIAdgCtAOEADgEoAS4BJgETAQkBCAH2AMYAgAAqANn/n/93/2n/ev+R/6P/sf+5/7z/
vv/A/8L/w//E/8T/xP/E/8P/w//D/8P/xf/G/8b/xv/G/8j/yf/J/8z/zP/N/87/zP/N
/87/zv/Q/9H/0//T/9T/1f/W/9b/1f/W/9f/2P/b/9z/3v/f/9//4v/j/+X/6P/r/+3/
8v/y//X/+f/8/wIABgALABEAGAAeACMAKgAwADcAPABAAEcASwBOAFIAVABXAFgAWABY
AFgAVwBVAFQAUwBRAE4ATgBLAEgARQBAAD0AOgA2ADIALwArACgAJgAiACAAHQAZABYA
EwARAAwACQAHAAUAAwABAP///P/6//n/9//2//L/8v/x/+//8P/v/+//7//t/+v/6v/p
/+r/6P/o/+j/6P/o/+r/6v/r/+7/7//w//D/8//0//X/9v/3//j/+P/5//z//f/+////
AAAAAAAAAgAFAAYABwAHAAkACAAIAAgACgAKAAsACwAMAAwACwAJAAkACQAKAAoACwAL
AAkABAD///7//P/8//3//P/7//r/+f/3//X/8//z//P/8v/w/+//7v/t/+v/7f/t/+3/
7f/t/+3/7f/t/+3/7f/t/+3/7//v/+//7//v/+3/7f/0/wAAEgApAEwAdgCnANsACgEo
ASwBIgELAesA1gDGAJ4AWgAGALn/jf91/23/ev+X/63/vf/F/8r/zf/Q/9P/1f/Z/9r/
2//c/9//3//f/9//4f/i/+L/4v/i/+T/5f/l/+b/5v/n/+j/6f/r/+3/7v/s/+3/7//v
//D/8f/y//L/8//0//X/9v/5//r//P/9/wEABAAFAAcACwANAA4AEgASABUAGQAcACIA
JgArADEANgA8AEEASABQAFcAXABgAGMAZwBqAG4AcgB1AHYAdgB2AHYAdQBzAHEAbwBs
AGgAZgBjAGAAXQBaAFcAVABQAEwASQBFAEIAPAA4ADYAMwAtACoAJwAlACIAHwAdABsA
GgAZABgAFgAWABUAEwASAA4ADgANAAsADAALAAsADQAOAA0ADAALAAoACgAMAAwADQAN
AA0ADQAMAAsADAANAA4ADQAOAA4ADwASABMAFAAVABYAFgAWABgAGwAcAB0AHQAfAB4A
HgAeAB8AIAAiACMAJgAmACUAIwAgAB8AHwAeACEAIQAfABoAFQAUABIAEgAUABQAFAAU
ABIADwAMAAkACgALAAsACgAIAAYABAABAAEAAQABAAEAAQABAAEAAQD//////////wEA
//8DAAMAAQD//wMADgAcACwAPQBWAHgAnQDHAO4ACAEMAfwA2QCpAIAAZgBEABQA2P+h
/3//d/9x/3r/mf+1/8X/0f/Y/9v/3v/h/+P/5v/m/+b/5v/q/+v/7P/t/+7/7v/t/+z/
7v/w//H/8f/x//D/8P/w//P/9f/3//j/+P/5//v/+//6//v//P/8//3//v///wAAAQAC
AAQABQAJAAwADQAPABAAEQARABQAFgAZAB0AIAAiACYAKwAxADUAOgA+AEQASgBRAFYA
WgBdAGEAZABoAGkAawBrAGoAagBqAGkAZwBnAGcAZgBkAGEAXQBZAFUAUQBNAEkARABC
AD8AOwA4ADMALgArACcAIwAgAB0AGwAYABUAEwARABEADwANAAoACgAJAAcABgAEAAQA
AwABAAIAAQABAAIABAAEAAQABAADAAQAAwADAAQABQAGAAYABQAGAAcACAAJAAoACgAL
AAwADQAOAA8AEgASABIAFAAWABgAGgAbAB0AHAAcABwAHQAeACAAIQAiACIAIQAfAB0A
HQAeAB4AHwAfAB0AGAAXABYAFAAUABMAEgARABAAEQAPAA0ACwAJAAkACAAGAAUABAAD
AAEAAQABAAEAAQABAAEAAQABAAEAAQABAAEAAQABAAMAAwADAAUACQAOABoAKgA/AFYA
dgCdAMcA6gAEAQoB/ADfALEAhgBsAE4AIADo/6//jf+B/3n/fv+X/7P/w//P/9b/2f/c
/9//4f/n/+j/6f/q/+v/6//r/+v/7//w//D/8P/u//D/8f/x//L/8v/z//T/9P/1//b/
9v/2//f/+f/5//r/+//8//z//f/+////AAABAAIABAAFAAUACAAJAAsACwANAA4AEgAU
ABcAGwAeACIAJgArADEANAA6AD8ARgBMAFMAWABcAGMAZwBqAG4AbgBxAHIAcgByAHIA
cQBvAG4AbQBrAGgAZABhAF4AWwBYAFUAUgBOAEsARwBCAD4AOgA2ADQAMQArACgAJQAj
AB4AGwAZABcAFQATABEADgAMAAsACQAIAAgACAAHAAUABAAFAAMAAgACAAIAAgACAAAA
AgACAAMABgAHAAgACAAIAAgACAAIAAkACgAKAAsADAANAA4ADwAQABAAEAASABUAFgAX
ABcAGQAYABgAGAAWABYAFwAXABgAGAAXABUAEgARABEAEAARABEADwAKAAcABgAEAAQA
AwACAAEAAAD9//v/+f/3//X/9f/0//L/8//y//H/7//t/+3/7f/t/+3/7f/t/+3/7P/r
/+r/6f/n/+f/5//n/+f/5f/j/+T/7v/+/xUANABeAJMAxQD0ABYBIgEaAQkB6wDUAMgA
rAB6ADQA6f+t/4P/b/9y/4f/m/+r/7X/uv++/8D/wv/D/8T/xP/E/8T/xf/F/8X/xf/G
/8b/xf/E/8T/xv/H/8f/yP/I/8n/yv/K/8v/zP/M/87/z//R/9H/0P/R/9L/0v/T/9T/
1f/W/9n/2v/c/93/3v/g/+D/4f/l/+f/6P/s/+7/8f/1//j//P8AAAUACwAOABQAGQAg
ACQAKwAwADQAOwA/AEIARgBKAE0ATgBOAFAAUABPAE0ATABLAEkARgBGAEMAQAA9ADwA
OQA2ADIALgArACcAJAAiAB4AHAAZABUAEgAPAA0ACgAHAAUAAwABAP///f/6//j/9//1
//T/8P/w/+//7f/s/+v/6f/n/+j/6P/o/+j/6P/q/+z/7P/t/+z/7f/u/+7/8f/y//P/
9P/z//T/9P/1//b/9//4//n//P/8//z//v8BAAIAAwADAAMAAgACAAIAAgACAAMAAwAE
AAQAAwABAP////8AAAAAAQABAP//+v/1//T/8v/y/+//7v/t/+z/6//p/+f/5f/l/+X/
5P/i/9//3v/d/9v/2//b/9v/2//d/93/3f/d/93/3f/d/93/2//d/93/3f/b/9f/1f/W
/+D/8v8JACwAXACTAMMA7AAOARoBFAEHAfkA8gDqAM4AnABSAAEAvf+N/3H/dP+J/53/
q/+1/7j/uv+8/77/v//C/8L/wv/C/8H/wf/B/8H/w//E/8T/xP/E/8b/x//H/8j/yP/J
/8r/zP/N/87/zv/O/8//0f/R/9D/0f/S/9L/0//U/9X/1v/Z/9r/3P/d/93/4P/h/+P/
5f/n/+j/7P/u//H/9f/4//z/AAAFAAsADgAUABkAIAAkACsAMAA0ADsAPwBCAEYASABL
AEwATABOAE4ATQBLAEoASQBHAEQARABBAD4AOwA6ADcANAAwAC4AKwAnACQAIAAcABoA
FwATABAADQALAAoABwAFAAMA///9//v/+P/2//X/8//y/+7/7v/t/+v/6P/p/+n/6f/o
/+j/6P/o/+j/6P/q/+r/6//s/+3/7v/u/+//8P/x//L/9f/2//b/9//2//f/+P/5//r/
+v/6//z//f/+//////8BAAAAAAAAAAAAAAABAAEAAgACAAEA///9//3//v/+/wEAAQD/
//r/9v/0//H/8P/v/+7/7f/s/+v/6f/n/+X/5f/l/+T/4v/h/+D/3//d/9v/2//b/9v/
3f/d/93/3f/d/93/3f/d/93/3f/d/9v/2//Z/9f/1v/c/+r/+/8UAEAAdQCnANAA+AAQ
ARIBCwH/APgA+ADoAMAAfAApANn/n/93/2z/ff+T/6X/sf+4/7r/vP++/7//wP/A/8D/
wP/B/8H/wf/B/8H/wv/C/8L/wv/E/8X/xf/G/8b/x//I/8j/yf/K/8r/zP/N/8//z//O
/8//0P/Q/9H/0v/T/9T/1f/W/9j/2f/Z/9z/3f/f/+H/4//k/+j/6v/t//H/9P/4//z/
AQAHAAoAEAAVABwAIAAnACwAMAA3ADsAPgBCAEQARwBIAEgASgBKAEkARwBGAEUAQwBA
AEAAPQA6ADcANgAzADAALAAqACcAIwAgAB4AGgAYABUAEQAOAAsACQAIAAUAAwABAP//
/f/7//j/9P/z//H/8P/s/+z/6//p/+j/5//n/+f/5//n/+b/5v/o/+j/6P/o/+r/7P/s
/+3/8P/x//L/8v/z//T/9f/2//X/9v/2//f/9v/3//j/+f/6//r/+v/8//3//v//////
///+//7//v/8//z//f/9//7//v/9//v/9//3//j/+P/7//v/+f/0//H/8P/u/+7/6//q
/+n/6P/n/+X/4//h/+H/4f/g/97/3f/c/9v/2f/X/9f/1//X/9n/2f/Z/9n/2f/Z/9n/
2f/Z/9n/2f/X/9n/1//V/9L/1v/i//X/DgA0AGcAmQDEAOwACgEQAQsB/QD2APYA6gDA
AIAALQDd/5//df9m/3X/jf+f/63/tv+2/7j/uv+7/8D/wP/A/8D/wf/B/8H/wf/D/8T/
xP/E/8T/xv/H/8f/yP/I/8n/yv/K/8v/zP/M/8z/zf/P/8//0P/R/9L/0v/R/9L/0//U
/9f/2P/a/9v/2//e/9//4f/j/+X/5v/q/+z/7//z//b/+P/8/wEABwAKABAAFQAcACIA
KQAuADIANwA7AD4AQgBFAEkASwBMAEwATABLAEkASgBJAEcARABEAEEAPgA7ADoANwA0
ADAALgArACcAJAAiAB4AHAAZABcAFAARAA8ADAAJAAcABQABAP///f/6//r/+f/3//b/
8//y//D/7f/s/+v/6//r/+n/6f/q/+v/7P/s/+z/7P/s/+7/8P/w//H/9P/1//b/9v/3
//j/+f/6//v//P/8//3//v///wAAAQACAAIAAgAEAAMABAAFAAUABQAEAAQABAAEAAQA
BQAFAAYABgAFAAMAAwADAAQABAAFAAUAAwD+//n/+P/2//b/9//2//X/9P/z//H/7//t
/+//7//u/+z/6f/o/+f/5f/l/+X/5f/l/+b/5//o/+n/5//n/+f/5//n/+f/5//p/+f/
5f/j/+b/8v8CABUAOABmAJsAywD0ABIBHAEYAQkB+wD2APIA0ACOADwA6/+v/4P/bf92
/5H/p/+3/7//xP/I/8r/zP/N/9D/0P/Q/9D/0f/R/9H/0f/R/9L/0v/S/9L/1P/V/9X/
1v/W/9f/2P/W/9f/2P/Y/9r/2//d/93/4P/h/+L/4v/j/+T/5f/m/+X/5v/o/+n/6f/s
/+3/7//z//X/9v/6//z///8DAAYACgAOABMAGQAcACIAJwAuADQAOwBAAEQASwBPAFIA
VgBWAFkAWgBaAFoAWgBZAFcAVgBVAFMAUABMAEkARgBDAEIAPwA8ADgANgAzAC8ALAAo
ACQAIgAfABwAGgAYABcAFAARAA8ADQALAAkABwAEAAQAAwABAAAA/P/8//v/+f/4//f/
9//3//f/9//2//j/+P/4//j/+P/5//z//f////7///8AAAAAAwAEAAUABgAFAAYABgAH
AAYABwAIAAkACgAKAAoADAANAA4ADwAPAA8ADgAOAA4ADgAOAA8ADwAQABAADwANAAsA
CwAMAAwADwAPAA0ACAAHAAYABAAEAAMAAgABAAAA///9//v/+f/5//n/+P/2//X/9P/z
//H/8f/x//H/8f/y//P/9P/1//X/9f/1//X/9f/1//X/9f/1//X/8//2/wAAEAAjAEAA
agCfANEA/AAcASgBIgETAfsA8ADqANAAmABEAO//s/+P/3n/fP+X/7H/wf/N/9L/1v/Y
/9r/2//g/+D/4P/g/+H/4f/h/+H/4f/i/+L/4v/i/+T/5f/l/+b/5v/n/+j/6P/p/+r/
6v/q/+v/7f/t/+7/7//w//D/8f/y//P/9P/3//j/+v/7//v//v///wEAAwAFAAYACgAM
AA8AEwAWABoAHgAjACkALgA0ADkAQABGAE0AUgBWAFsAXwBiAGYAagBtAG4AbgBsAGwA
awBpAGgAZwBlAGIAYABdAFoAVwBUAFEATgBKAEgARQBBAD4AOgA2ADQAMQAtACoAJwAl
ACIAHwAdABsAGQAXABUAEgASABEADwAOAAoACgAJAAcABgAFAAUABQAFAAUABAADAAUA
BgAIAAgACAAIAAoADAAMAA0ADAANAA4ADgARABIAEwAUABMAFAAUABUAFgAXABgAGQAa
ABoAGgAcABsAHAAdAB0AGwAaABoAGgAaABoAGwAbABwAHAAbABkAFwAXABgAGAAXABcA
FQAQAA0ADAAKAAoACQAIAAcABgADAAEA///9//3//f/8//r/+f/4//f/9f/3//f/9//3
//f/9//3//f/9//3//f/9//3//f/9//5//n/9f/1//z/DAAeADcAXgCQAMMA8QAYASwB
LAEiAQsB+QDyAOAAtABqABQAy/+d/4H/ef+O/6n/u//H/8//0P/T/9b/2f/b/9z/3P/c
/9z/3f/d/93/3f/d/97/3v/e/+D/4v/j/+P/5P/k/+X/5v/k/+X/5v/m/+b/5//p/+n/
6v/r/+z/7P/t/+7/7//w//H/8v/0//X/9//6//v//f///wEAAgAGAAoADQARABQAGgAe
ACMAKQAuADQAOQBAAEYATQBSAFYAWwBfAGIAZgBmAGkAagBqAGoAagBpAGcAZABjAGEA
XgBcAFkAVgBTAFAATQBKAEYARABBAD0AOgA2ADIAMAAtACsAKAAlACMAIAAdABsAGQAX
ABUAEwAQABAADwANAAwACAAIAAcABQAGAAUABQAFAAUABQAEAAMABQAGAAYABgAIAAgA
CAAIAAoADAAMAA0ADgAPABAAEAATABQAFQAWABYAFgAVABUAFgAXABgAGQAYABgAGAAa
AB0AHgAfAB8AHQAcABwAHAAcABwAHQAdAB4AHgAdABsAGQAZABoAGgAZABkAFwASAA8A
DgAMAAwACwAKAAkACAAHAAUAAwABAAMAAwACAAAA///+//3/+//7//v/+//7//n/+f/5
//n/+//7//v/+//7//v/+//7//v/+f/5/wIAEAAiADsAYgCUAMcA9wAgATYBNgEqARkB
CwEGAfIAxAB8ACgA3/+t/43/g/+W/7H/w//R/9f/2v/c/97/4P/h/+T/5P/k/+T/5f/l
/+X/5f/n/+j/6P/o/+b/6P/p/+n/6v/q/+v/7P/s/+3/7v/u/+7/7//x//H/8v/z//T/
9P/1//b/9//4//v//P/+//////8CAAMABQAHAAkACgAOABIAFQAZABwAIAAkACkALwA0
ADoAPwBGAEoAUQBWAFoAYQBlAGgAbABsAG8AcABwAHAAcABvAG0AagBpAGcAZABiAF8A
XABZAFYAUwBQAEwASgBHAEMAQAA8ADgANgAzADEALgArACkAJgAjACEAHwAdABsAGQAW
ABYAFQATABIADgAOAA0ACwAKAAkACQAJAAkACQAIAAcACQAIAAoADAAMAAwADAAMAA4A
EAAQABEAEgATABQAFAAVABYAFwAYABkAGgAaABsAGgAbABwAHQAcABwAHAAeAB8AIAAh
ACEAHwAeAB4AHgAgACAAIQAhACAAIAAfAB0AGwAbABwAHAAdAB0AGwAWABMAEgAQABAA
DwAOAA0ADAALAAkABwAFAAUABQAEAAIAAQAAAP///f//////////////////////////
//////////////8BAP//+//7/wAADgAgADkAYACSAMcA9wAiAT4BQAE4ASkBGQEUAQYB
3gCaAEQA9/+9/5X/hf+W/7H/xf/T/9v/3v/g/+L/5P/l/+j/6P/o/+j/6f/p/+n/6f/p
/+r/6v/q/+z/7v/v/+//7v/u/+//8P/w//H/8v/y//L/8//1//X/9v/3//j/+P/5//r/
+//8//3//v8AAAEAAwAGAAcACQANAA8AEAAUABgAGwAfACIAJgAqAC8ANQA6AEAARQBM
AFAAVwBcAGAAZwBrAG4AcgByAHUAdgB2AHgAeAB3AHUAcwBxAG4AagBmAGMAYABdAFoA
VwBUAFAATABJAEUAQgBAADwAOgA3ADUAMgAvAC0AKgAnACUAIwAhAB8AHQAaABgAFwAV
ABQAEgASABEADwAOAA0ADQANAAsACwAKAAkACwAMAAwADQAOABAAEgASABIAEgASABQA
FAAVABYAFwAYABgAGQAaABsAHAAbABwAHAAdABwAHQAeAB8AHgAeAB4AIAAhACIAIwAj
ACEAIAAgACAAIgAiACMAIwAjACIAIAAdABwAHQAfACAAHwAfAB0AGAAVABQAEgASABMA
EgARABAADwANAAsACQALAAsACgAIAAcABgAFAAMABQAFAAUABQAFAAUABQAFAAUABQAF
AAUABQAHAAcABwAFAAEAAQAGABQAJgBBAGgAmgDPAP8AKgFEAUgBQgE3AS0BKgEYAewA
qABUAAcAy/+f/5H/ov+7/83/2//j/+b/6v/s/+7/7//w//D/8P/w//H/8f/x//H/8//0
//T/9P/0//b/9//3//j/+P/5//r//P/9//7//v/+////AQABAAAAAQACAAIAAwAEAAUA
BgAHAAgACgALAA8AEgATABUAFwAZABoAHgAiACUAKQAsADAANAA5AD8ARABKAE8AVgBc
AGMAaABsAHEAdQB4AHwAfgCBAIIAggCCAIIAgQB/AH4AfQB7AHgAeAB1AHIAbwBqAGcA
ZABgAGAAXQBZAFYAUgBOAEwASQBHAEQAQQA/AD4AOwA5ADcAMwAxAC8ALAAsACsAKQAo
ACYAJgAlACMAIAAfAB8AHwAdAB0AHAAbABwAHgAfACEAIgAiACMAJAAlACYAKAAqACoA
KwAsAC0ALgAuAC8AMAAxADIAMwA0ADQANQA0ADUANgA3ADcANgA1ADYANwA4ADkAOQA3
ADYANgA2ADcAOAA6ADsAOgA6ADkANwA3ADcAOAA4ADkAOQA3ADIALwAuACwALAArACoA
KQAoACkAJwAlACMAIwAjACIAIAAfAB4AHQAbAB0AHQAdAB0AHQAdAB0AHQAdAB0AHQAd
AB0AHQAdAB8AIQAdABsAHgAqADgASwBqAJYAyQD7ACoBUAFeAVwBTwE9ATYBMgEYAd4A
jgA5APn/y/+r/6z/xf/d/+3/+f8AAAQABgAIAAkADAAMAAwADAAPAA8ADwAPABEAEgAS
ABIAEgAUABUAFQAWABYAFwAYABgAGQAaABoAGgAbAB0AHQAeAB8AIAAgACMAJAAlACYA
JwAoACoAKwAtADAAMQAzADUANwA4ADwAQABDAEcASgBOAFIAVwBdAGIAaABtAHQAegCB
AIYAigCRAJUAmACcAJ8AowClAKYApgCmAKUAowCiAKEAnwCcAJoAlwCUAJEAkACNAIoA
hgCEAIEAfQB6AHYAcgBwAG0AawBoAGUAYwBgAF0AWwBZAFkAVwBVAFIAUABPAE0ATABI
AEgARwBFAEQAQwBDAEMAQQBBAEAAPwBBAEIAQgBDAEYARgBHAEcASQBKAEoASwBNAE8A
UQBTAFQAVQBWAFcAVwBYAFkAWgBZAFkAWgBbAFoAWgBbAFsAXABeAF8AYABhAGEAYQBh
AGEAYQBhAGAAYgBiAGIAYABhAGEAYQBhAGAAYgBiAGQAYQBgAF8AXgBbAFoAWQBYAFYA
VgBWAA==
         </WaveFormData>
      </LeadData>
      <LeadData>
         <LeadByteCountTotal>10000</LeadByteCountTotal>
         <LeadTimeOffset>0</LeadTimeOffset>
         <LeadSampleCountTotal>5000</LeadSampleCountTotal>
         <LeadAmplitudeUnitsPerBit>4.88</LeadAmplitudeUnitsPerBit>
         <LeadAmplitudeUnits>��V</LeadAmplitudeUnits>
         <LeadHighLimit>2147483647</LeadHighLimit>
         <LeadLowLimit>268435456</LeadLowLimit>
         <LeadID>V4</LeadID>
         <LeadOffsetFirstSample>0</LeadOffsetFirstSample>
         <FirstSampleBaseline>0</FirstSampleBaseline>
         <LeadSampleSize>2</LeadSampleSize>
         <LeadOff>FALSE</LeadOff>
         <BaselineSway>FALSE</BaselineSway>
         <ExcessiveACNoise>FALSE</ExcessiveACNoise>
         <MuscleNoise>FALSE</MuscleNoise>
         <LeadDataCRC32>530380032</LeadDataCRC32>
         <WaveFormData>
CwALAAsADAAOAA4ACgAHAAMAAQAAAP///P/7//j/9v/0//L/8P/v//D/8P/v/+z/6//p
/+j/5f/l/+X/5f/l/+P/4//j/+P/4//j/+P/4v/k/+T/4v/f/9j/zv/C/73/w//Q/+L/
/v8tAGgApQDkACMBVAF7AaIByAHoAfEB0QF/AQoBhAAKALv/ov+h/6P/sP++/8H/wf/F
/8X/xf/G/8T/xP/E/8T/wv/B/8H/wf/D/8T/xP/E/8T/xf/F/8f/xf/F/8b/x//J/8r/
y//L/8v/zf/N/83/z//P/8//z//Q/9H/0f/R/9P/1P/V/9b/1//Y/9n/2v/Y/9r/2//d
/+D/4v/k/+b/6P/q/+3/8P/y//X/+P/9/wMABwALAA8AFQAZABwAHwAhACQAJgAnACcA
KAAoACgAJwAmACUAJAAiACEAIAAfAB4AHAAaABgAFwAUABIADwANAAsACQAHAAUAAwAB
AAAA/f/8//r/+f/5//j/9//1//L/8f/w/+//8P/v/+7/7v/u/+7/7f/t/+3/6//r/+v/
6P/o/+j/6P/o/+r/6//t/+3/6//s/+3/7v/x//L/8v/z//T/9f/2//f/+f/7//z//v8A
AAEAAgADAAYACAAIAAgACAAHAAcABwAIAAsADAANAA4ADwAPAA0ADAALAAoACgAMAAwA
CAAFAAMAAQAAAP///f/7//f/9P/0//L/8P/v/+7/7v/t/+r/5//l/+T/4f/i/+P/5P/l
/+P/4//j/+P/4//j/+P/4v/k/+T/4v/f/9j/zP/A/8H/yf/W/+j/CAA9AHwAvwACATkB
ZgGNAbQB2gH0Ae8BvQFfAdwAVgDs/7P/pv+h/6X/tv/C/8X/w//F/8X/xf/G/8T/xP/E
/8T/wv/B/8H/wf/C/8T/xf/G/8T/xf/F/8f/xf/F/8b/x//J/8r/y//L/8n/y//L/8v/
z//P/8//z//O/8//z//P/9P/1P/V/9b/2f/a/9v/3P/a/9z/3f/f/+D/4v/k/+b/6f/s
//D/9P/2//n//P8BAAYACwAQABUAFwAbAB4AIQAjACYAKAApACkAKgAqACoAKwAqACkA
KAAkACMAIgAhAB4AHAAaABgAFgAUABMAEQAPAA0ACwAJAAcABQADAAIA///+//z/+//3
//b/9f/z//T/8//y//H/8P/v/+7/7v/q/+r/6f/p/+v/6//r/+r/6P/o/+j/6P/q/+v/
7f/t/+3/7v/v//D/8f/y//L/8//0//X/9v/3//n/+//8//7/AAABAAIAAwAGAAgACAAI
AAoACQAJAAkACgANAA4ADwAQABEAEQAPAA0ADQANAA4ADgAOAAoABwACAP///f/7//v/
+//5//j/9P/y//D/7//u/+7/7f/q/+n/5//m/+P/4f/h/+H/4f/j/+P/4//j/+H/4f/h
/+D/4v/g/97/2//U/8r/wP+//8n/1v/u/xgATwCMAM0ADgFDAWoBjwG0AdoB8AHjAacB
PwG8ADgA1v+r/6L/of+p/7j/wv/B/8H/w//D/8P/xP/E/8T/xP/E/8T/w//D/8P/w//E
/8T/xP/G/8f/x//J/8f/x//I/8n/yf/K/8v/y//L/83/zf/N/8//z//P/8//0v/T/9P/
0//U/9T/1P/U/9X/1v/X/9j/2f/c/97/4f/i/+T/5v/o/+j/6v/t//D/9v/5//z/AQAF
AAkADQARABUAGQAcAB8AIQAkACYAJwAlACYAJgAmACUAJAAjACIAIAAfAB4AHQAYABYA
FAASABIAEAAPAA0ACwAJAAcABQABAP///f/8//n/+P/2//X/9f/0//P/8f/w/+//7v/t
/+z/6//q/+r/6P/o/+f/5//l/+X/5f/l/+X/5P/m/+b/5v/m/+j/6f/r/+v/6//s/+3/
7v/v//D/8P/x//T/9f/2//f/9//5//r//P/+////AAABAAAAAgACAAIABAADAAMAAwAC
AAUABgAHAAgACQAJAAcABQAFAAUABgAIAAgABAABAP3/+//6//n/+P/3//T/8v/u/+z/
6v/p/+r/6v/p/+b/5f/j/+L/3//d/93/3f/d/9//3//f/9//3f/d/93/3P/c/97/3v/b
/9b/zv/E/7n/u//E/9T/7v8ZAE4AiwDKAA0BQgFpAY4BtAHYAekB1wGbATQBsAAuAM3/
ov+Z/53/qP+4/73/vf+9/73/vf++/77/vv++/77/vv+9/73/vf+9/77/vv++/77/v/+/
/8H/wf/B/8L/w//F/8b/x//H/8X/x//H/8f/yf/J/8n/yf/M/83/zf/N/83/zv/P/9D/
0f/S/9P/1P/S/9T/1f/X/9r/3P/e/+D/4v/k/+f/6v/u//H/9P/5//v///8DAAcADQAR
ABQAFwAZABwAHgAfACAAIgAjACQAIwAiACEAIAAeAB0AHAAbABoAGAAWABQAEgAQAA8A
DQAJAAcABQADAAMAAQD///7/+//6//j/9//1//T/8//x/+7/7f/s/+v/7P/r/+r/6v/o
/+j/5//n/+b/5f/k/+P/4//k/+T/4v/k/+T/5P/k/+b/5//p/+n/6f/q/+v/7P/t/+7/
7v/v//D/8f/y//P/8//1//b/+P/6//v//P/9//7/AAAAAAAA/v/9//3//f/+/wEAAgAD
AAQABQAFAAMAAwADAAMABAACAAIA/v/7//f/9f/0//P/8v/x/+7/7P/q/+j/5v/l/+T/
5P/j/+D/3//d/9z/2f/Z/9n/2f/Z/9n/2f/Z/9n/1//X/9f/1v/W/9T/1P/R/8r/wP+2
/7H/uf/G/9r/+P8rAGYAoQDkACEBTgFxAZgBvgHaAdsBswFdAeYAYgDu/6f/lP+T/5n/
qP+0/7X/tf+1/7X/tf+2/7T/tP+0/7T/tP+z/7P/s/+z/7T/tP+0/7b/t/+3/7n/uf+5
/7r/u/+7/7z/vf+9/73/v/+//7//v/+//7//v//C/8P/w//D/8P/xP/F/8b/x//I/8n/
yv/K/8z/zf/P/9D/0v/U/9b/2P/a/93/4P/k/+f/6v/v//P/9//7////AwAHAAoADQAP
ABIAFAAVABUAFgAWABYAFwAWABUAFAASABEAEAAPAAwACgAIAAYABgAEAAMAAQD///3/
+//5//X/8//x//D/7//u/+z/6//n/+b/5f/j/+L/4f/g/9//3v/d/9z/3P/a/9r/2f/Z
/9j/1//W/9X/1f/U/9b/1v/W/9b/1v/Y/9n/2//b/9v/3P/d/97/4f/i/+L/4//i/+P/
5P/l/+b/6f/r/+7/7//v/+//7//w//L/8v/y//L/8f/x//H/8P/z//T/9f/2//f/9//1
//X/9f/1//b/9P/0//D/7f/r/+n/6P/n/+b/5f/i/+D/4P/e/9z/2//a/9r/2f/W/9X/
0//S/8//z//P/8//z//N/83/zf/N/8//z//P/87/0P/Q/87/y//E/7j/rP+n/63/vP/Q
//L/IwBcAJsA3gAdAUgBawGQAbYB1AHVAasBWwHmAF4A5v+f/4z/jf+V/6L/rv+v/7H/
sf+x/7H/sv+x/7D/r/+u/67/rf+t/63/rf+u/67/rv+w/7H/sf+z/7P/s/+0/7X/s/+0
/7X/tf+1/7f/t/+3/7n/uf+5/7n/uv+7/7v/u/+//8D/wf/C/8H/wv/D/8T/xP/G/8f/
yf/I/8r/zP/O/9L/1P/X/9r/3v/h/+T/6f/t//H/9f/5////AwAGAAkADQAQABIAEwAR
ABIAEgASABEAEAAPAA4ADAALAAoACQAGAAQAAgAAAAAA/v/9//v/+f/3//X/8//x/+//
7f/s/+n/6P/m/+X/4f/g/9//3f/e/93/3P/b/9j/1//W/9b/1P/U/9P/0//T/9H/z//R
/9D/0P/Q/9D/0P/Q/9H/0//T/9X/1v/X/9j/2//c/9z/3f/e/9//4P/h/+T/5//p/+z/
7f/t/+3/7f/w//L/8v/y//T/8//z//P/9P/3//j/+f/7//3//v/9//v/+//7//z//P/8
//j/9f/v/+3/7P/r/+v/6//p/+j/5f/i/9//3f/e/97/3f/a/9n/1//W/9P/0f/R/9H/
0f/T/9P/0//T/9P/0//T/9L/1P/S/9D/z//M/8L/tP+r/6v/tv/I/+T/DwBIAIcA0AAZ
AVABdwGcAcIB5AHvAdMBhwEUAYgACAC1/5b/j/+N/5z/rv+x/6//s/+z/7P/tP+2/7b/
tv+2/7j/t/+3/7f/t/+4/7j/uP+4/7n/uf+7/7v/u/+8/73/v//A/8H/wf/B/8P/w//D
/8X/xf/F/8X/yP/J/8n/yf/N/87/z//Q/8//0P/R/9L/1P/Y/9v/3//f/+D/4f/i/+b/
6P/r/+7/8//3//v/AQAIAA0AEgAXABkAHQAgACMAJQAoACoAKwAtAC4ALgAuAC0ALAAr
ACoAKAAnACYAJQAhAB4AGwAYABYAFAATABEADQALAAkABwADAAEA///+//z/+v/3//X/
8//y//H/7//x//H/8f/x/+//7f/r/+r/6P/k/+P/6//w/+//7v/t/+z/7P/t/+//7//s
/+z/7P/s/+z/7P/r/+v/7f/v//H/8//1//f/+P/6//r/+//8//3/AAACAAIAAgAEAAMA
AwADAAcACwANAA8ADgAPAA8ADQAMAAsACgAKAAwADgAMAAsABQABAP7/+//9//3/+//6
//f/9P/x/+//7//w//D/7v/q/+f/5f/h/+H/4f/h/+H/4//j/+P/4//i/+H/4P/e/+T/
5v/i/93/1v/M/8T/w//H/9D/1v/m/wsAPgB5AMQAEwFGAWkBiAGkAcIB0wG9AYUBKAGo
ACgAy/+e/5X/nf+q/7b/u/+9/7//v/+//8D/wP/A/8D/wP/C/8P/xf/H/8P/wv/A/77/
wf/D/8T/x//F/8X/xv/H/8r/zP/O/8//zf/P/8//z//Q/8//zv/N/8//0f/S/9P/1P/U
/9T/1P/Y/9r/3P/e/9z/3v/f/+H/5f/o/+v/7v/w//L/9f/4//r//f8AAAUACwARABcA
HQAjACcAKgAtAC8AMgA0ADUANwA4ADgAOAA3ADYANQA0ADEALwAtACsAJQAiAB8AHAAc
ABoAGQAXABMADwALAAcAAwABAP///v/7//r/+P/3//X/9P/z//H/8f/x//H/8f/u/+3/
7P/s/+z/6P/l/+b/6P/o/+j/6P/o/+n/6//r/+n/6v/r/+z/6//s/+z/7f/w//H/8v/z
//L/8//z//T/9v/3//j/+f/9/wAAAQACAAMAAwAEAAUABAAHAAgACQALAA0ADgANAA0A
DQANAA4ADgAOAAoABwAEAAMAAwADAAEA///7//j/+P/2//T/8//x//D/7v/q/+f/5f/k
/+H/4f/h/+H/4f/h/+H/4f/h/9//3//f/97/4P/i/+T/3//Y/9L/yv+9/7v/xv/U/+T/
CQA+AHkAugABATwBYQGAAZwBtgHJAb8BjQE2Ab4APgDX/6D/k/+X/57/qv+3/7f/uf+5
/7n/uv+7/7z/vf++/7z/u/+7/7v/uf+6/7r/uv+7/73/vv/B/7//v//A/8H/v//A/8H/
wf/B/8P/w//D/8X/xf/F/8X/yP/J/8n/yf/J/8r/y//M/83/zv/P/9D/0v/U/9X/1//W
/9j/2v/c/+D/4v/l/+j/7P/v//L/9//9/wEABQAJAA8AEwAWABkAGwAeACAAIQAhACIA
IgAiACEAIAAfAB4AGwAZABcAFQAUABIAEAAOAAwACgAJAAcAAwABAP///f/5//f/9f/0
//P/8v/w/+//7f/s/+v/6f/o/+f/5v/l/+T/4//i/+L/4v/i/+P/4v/g/+D/4P/g/+D/
4f/j/+P/4//k/+X/5v/l/+b/5v/n/+j/6f/q/+v/7f/v//D/8v/y//P/9P/1//f/+v/7
//z//f/9//7//////wEAAQABAAMABQAGAAUACAAJAAoADAAOAA4ACgAHAAMAAQAAAP//
/P/7//j/9v/0//L/8P/v/+z/7P/r/+j/5//l/+T/4f/h/+H/4f/h/+H/4f/h/+H/4P/f
/97/3P/c/9z/2v/Z/9b/zv/C/7f/s/+6/8j/4P8HAEAAfwDAAAMBOAFfAYIBpAHCAdMB
xQGRATgBwgA+ANP/oP+X/5v/pP+w/7f/uf+6/7n/uP+4/7b/tv+2/7b/tv+1/7X/tf+1
/7b/tv+2/7b/t/+3/7n/uv+7/73/v//A/8L/xP/F/8f/yf/J/8n/y//L/8v/y//M/83/
zf/N/83/zv/P/9D/0f/S/9P/1P/W/9j/2f/b/97/4P/i/+T/5P/m/+n/7P/w//P/9v/7
////AwAHAAsADwATABYAGQAbAB4AIAAhACMAJAAkACQAJAAkACQAJAAiACEAIAAfAB4A
HAAaABgAGAAWABUAEwATABEADwANAA0ACwAJAAgABQAEAAIAAQABAAAA///9//z/+//6
//n/+P/3//b/9v/2//T/8//z//L/9P/0//T/9P/2//f/+f/5//n/+v/7//z/+//8//z/
/f/+////AAABAAMABQAGAAgADAANAA4ADwASABQAFAAUABYAFQAVABUAFgAZABoAGwAc
AB0AHQAbABsAGwAbABwAHAAcABgAFQARAA8ADgANAAoACQAGAAQABAACAAAA///+//7/
/f/6//n/9//2//P/8//z//P/8//z//P/8//z//H/8f/x//D/8P/y//L/8f/s/+L/1P/L
/83/2P/m/wAAKQBgAJkA1AARAUIBZwGMAbABzAHVAcEBiQEoAawALgDX/7j/tf+5/8T/
0P/V/9X/1f/V/9X/1v/W/9b/1v/W/9T/0//T/9P/0//U/9T/1P/W/9f/1//Z/9n/2f/a
/9v/3f/e/9//3//f/+H/4f/h/+P/4//j/+P/5P/l/+X/5f/l/+b/5//o/+n/6v/r/+z/
7v/w//H/8//y//T/9v/4//r//P///wIABAAHAAoADwARABUAGQAdAB8AIwAmACkAKwAu
ADAAMQAxADIAMgAyADEAMAAvAC4ALgAtACwAKwAqACgAJgAkACQAIgAhAB8AHwAdABsA
GQAXABUAEwASABIAEgARABEADwAOAA0ACwAIAAcABgAFAAQAAwACAAIAAAAAAP////8A
AAIAAgACAAIAAgADAAUABQAFAAYABwAIAAkACgAKAAsADAANAA4ADwAPABEAEgAUABYA
FwAYABkAGgAcABwAHAAcABsAGwAbABoAHQAeAB8AIgAjACMAIQAhACEAIQAiACQAJAAg
AB0AGQAXABYAFQASABEADgAMAAwACgAIAAcABgAGAAUAAgABAP///v/7//v/+//7//v/
+//7//v/+//7//v/+//6//z/+P/4//n/9P/u/+T/2//X/97/6P/6/xsATACBALgA9QAs
AVUBeAGcAbwBzwHLAaEBTgHaAFwA9//G/73/u//C/9D/2//b/93/3f/d/97/3v/e/97/
3v/c/9v/2//b/9v/3P/c/9z/3P/d/93/3//f/9//4P/h/+H/4v/j/+P/4//l/+X/5f/n
/+f/5//n/+j/6f/p/+n/6//s/+3/7v/t/+7/7//w//D/8v/z//X/9P/2//j/+v/8//7/
AQAEAAYACQAMABEAEwAXABsAHwAhACUAKAArAC0AMAAyADMAMwA0ADQANAAzADIAMQAw
AC4ALQAsACsAKQAoACcAJgAmACQAIwAhACEAHwAdABsAGgAZABgAGAAXABYAFAATABMA
EgARAA8ADAALAAoACQAIAAcABgAGAAQABAADAAMAAwADAAMABAAEAAQABAAEAAYABwAJ
AAkACwAMAA0ADgANAA4ADgAPABAAEQASABMAEwAVABYAGAAZABkAGQAZABoAHAAcABwA
HAAbABsAGwAbAB0AHQAdACAAIQAhAB8AHQAdAB0AHgAgACAAHAAZABUAEwASABEAEAAP
AAwACgAIAAYABAADAAIAAgABAP7//f/7//r/9//5//n/+f/5//f/9//3//f/9//3//f/
9v/2//b/9P/z//D/6v/g/9f/0f/Y/+b/9v8VAEIAcwCoAOUAHgFJAWwBkAGyAckByQGn
AVoB6gBuAAEAxP+1/7X/uv/I/9P/1f/X/9f/1//Y/9j/2P/Y/9j/2P/X/9f/1//X/9j/
2P/Y/9j/2f/Z/9v/2//b/9z/3f/d/97/3//f/9//4f/h/+H/4f/h/+H/4f/i/+P/4//j
/+P/5P/l/+b/5f/m/+f/6P/o/+r/6//t/+7/8P/y//T/9P/2//n//P/+/wEABAAJAAwA
DwASABUAGQAdACAAIwAlACgAKgArACsALAAsACwAKwAqACkAKAAoACcAJgAlACIAIAAe
ABwAHgAcABsAGQAZABcAFQATABMAEQAPAA4ADQAMAAoACQAHAAYABQADAAIAAQAAAP//
/P/7//r/+v/6//r/+f/5//n/+f/5//v/+v/8//z//P/8//z//f//////AQACAAMABAAF
AAYABgAHAAgACQAKAAsACwANAA4AEAAQABEAEgATABIAFAAUABQAFgAVABUAFQAUABcA
GAAZABwAHQAdABsAHQAdAB0AHgAcABwAGAAVABEADwAOAA0ADAALAAgABgAGAAQAAgAB
AAAAAAD///z/+//5//j/9f/1//X/9f/1//f/9//3//f/9//3//f/9v/0//b/9v/z/+z/
5P/Y/9H/0//e/+z/BgAxAGQAmwDaABcBSAFtAZQBuAHWAeMBzQGHARgBmAAgANP/uv+1
/7f/wv/Q/9X/1f/X/9f/1//Y/9j/2P/Y/9j/1v/V/9X/1f/V/9b/1v/W/9j/2f/Z/9v/
2f/Z/9r/2//Z/9r/2//b/93/3//f/9//4f/h/+H/4f/i/+P/4//j/+X/5v/n/+j/5//o
/+n/6v/q/+z/7f/v/+7/8P/y//T/9P/2//n//P8AAAMABgALABEAFQAZAB0AIAAjACUA
JwAnACoALAAtAC8AMAAwADAALQAsACsAKgAoACcAJgAlACIAIAAeABwAHgAcABsAGQAX
ABUAEwARABEADwANAAwACwAKAAgABwAFAAQAAwABAAIAAQAAAP///v/9//z//P/6//r/
+f/5//n/+f/7//7//f/8//v/+v/7//3/AAABAAEAAgADAAQABQAGAAYABwAIAAkACgAL
AAkACwAMAA4ADwAPAA8ADwASABQAFAAUABYAFQAVABUAFAAXABgAGQAbAB0AHgAdABwA
GwAaABoAGwAcABkAFwATABEAEAAPABAADwAMAAoABgAEAAIAAQACAAIAAQD+//3/+//6
//f/9//3//f/9//5//n/+f/5//f/9//3//b/+P/4//b/9f/0/+z/3v/T/9H/3P/q/wAA
JwBaAJMA1AAVAUgBbwGUAboB3gHzAesBsQFKAcgASgDr/77/tf+3/8D/0P/Z/9X/2f/Z
/9n/2v/c/9z/3P/c/9r/2f/Z/9n/2f/a/9r/2v/a/9v/2//d/9v/2//c/93/3//g/+H/
4f/f/+H/4f/h/+P/4//j/+P/5P/l/+X/5f/n/+j/6f/q/+v/7P/t/+7/7v/w//H/8//0
//b/+P/6//z//v8BAAQACAALAA4AEwAZAB0AIQAlACcAKwAuADEAMwA2ADgAOQA5ADoA
OgA6ADcANgA1ADQAMgAxADAALwAsACoAKAAmACYAJAAjACEAIQAfAB0AGwAXABUAEwAS
ABMAEgAQAA8ADQAMAAsACQAIAAcABgAFAAQAAwACAAIAAAAAAP////8BAAEAAQABAAMA
AgACAAIAAgACAAQABQAHAAcACQAKAAsADAAPABAAEAARABAAEQASABMAEwAVABYAGAAZ
ABkAGQAZABoAHAAcABwAHAAbABsAGwAaAB0AHgAfACAAIQAhAB8AHwAfAB8AIAAgACAA
HAAZABUAEwASABEADgANAAoACAAEAAIAAAD//wAAAAD///z/+//5//j/9f/1//X/9f/1
//X/9f/1//X/9f/1//X/9P/2//b/9P/z/+r/3v/Q/83/1f/i//T/FABFAIAAvQD+ADkB
ZAGHAawB0AHqAe0BxQFvAfYAcgACAMP/tP+z/7f/xv/S/9X/0//V/9X/1f/W/9b/1v/W
/9b/1v/V/9X/1f/T/9T/1P/U/9b/1//X/9n/2f/Z/9r/2//Z/9r/2//b/9v/3f/d/93/
3//f/9//3//i/+P/4//j/+T/5P/k/+T/5f/m/+f/6P/q/+z/7f/v//L/9P/2//j/+v/8
////AgAEAAcACgAPABUAGQAdACEAJAAnACkAKwAtADAAMgAzADMANAA0ADQAMQAwAC8A
LgAsACsAKgApACYAJAAiACAAIAAeAB0AGwAZABcAFQATABMAEQAPAA4ADQAMAAoACQAJ
AAgABwAFAAQAAwACAAEA/v/9//z//P/8//z/+//7//3//f/9//3/+//8//z//P/+//7/
/v/+////AQAEAAUABQAGAAcACAAJAAoACgALAAoACwAMAA0ACwANAA4AEAARABEAEQAR
ABMAFgAXABgAFgAVABUAFQAUABcAGAAZABoAGwAbABkAGQAZABkAGgAYABgAFAARAA8A
DQAMAAsACAAHAAQAAgACAAAA/v/9//z//P/7//j/+f/3//b/8//z//P/8//z//P/8//z
//P/8f/x//H/8P/y//L/7v/t/+b/3P/S/8//1f/g//L/FABFAH4AuwD8ADUBYAGFAaoB
zgHoAecBvQFnAfIAbgAAAMP/sv+x/7n/yP/S/9P/0//V/9X/1f/W/9T/1P/U/9T/1P/T
/9P/0//T/9T/1P/U/9T/1f/V/9f/1//X/9j/2f/Z/9r/2//b/9v/3f/d/93/3//f/9//
3//e/9//3//f/+P/5P/l/+b/5f/m/+f/6P/o/+r/6//t/+7/8P/y//T/+P/6//3/AAAC
AAUACAANABEAFQAZAB0AIQAlACgAKwArAC4AMAAxADEAMgAyADIAMQAwAC8ALgAsACsA
KgApACYAJAAiACAAIAAeAB0AGwAXABUAEwARABEADwANAAwADQAMAAoACQAHAAYABQAD
AAIAAQAAAP///v/9//z//P/6//r/+f/5//n/+f/5//n/+//6//r//P/+//7//v/+/wAA
AQADAAMAAwAEAAUABgAJAAoACgALAAoACwAMAA0ADQAPABAAEgATABMAEwATABQAFgAW
ABYAFAATABMAEwAUABcAGAAZABgAGQAZABcAGQAZABkAGgAYABgAFAARAA0ACwAKAAkA
BgAFAAIAAAAAAP7//P/7//r/+v/5//b/9//1//T/8f/x//H/8f/x//H/8f/x//H/8f/x
//H/8P/w/+7/7v/r/+T/2v/Q/8v/0f/e//D/EAA/AHQAsQDyAC8BWgF9AaIBxgHgAeUB
xQFzAQABfgAMAMf/sv+x/7P/wP/O/9H/0f/R/9H/0f/S/9D/0P/Q/9D/0v/R/9H/0f/T
/9T/1P/U/9T/1f/V/9f/1f/V/9b/1//Z/9r/2//b/9v/3f/d/93/3//f/9//3//g/+H/
4f/h/+P/5P/l/+b/5f/m/+f/6P/o/+r/6//t//D/8v/0//b/+v/8////AgAEAAcACgAP
ABEAFQAZAB0AIwAnACoALQAtADAAMgAzADEAMgAyADIAMQAwAC8ALgAsACsAKgApACgA
JgAkACIAIAAeAB0AGwAZABcAFQATABIAEQAQABAADQAMAAoACQAJAAgABwAFAAQAAwAC
AAEAAAD///7//v/8//z/+//7//n/+f/5//n/+v/6//v//v8AAAAAAgACAAIAAgADAAUA
CAAJAAkACgALAAwADQAOAA4ADwAOAA8AEAARAA8AEQASABQAFQAVABUAFQAWABgAGAAY
ABYAFQAVABUAFwAbAB0AHwAfAB8AHgAbAB0AHQAdAB4AHAAcABgAFQARAA8ADgANAA4A
DQAKAAgACAAGAAQAAwACAAIAAQD+/////f/8//n/+//7//v/+//7//v/+//7//n/+f/5
//j/+P/4//j/9//w/+T/1v/T/9v/6v/8/xoASwCCAL8A/gA3AWIBhwGsAc4B6AHpAcMB
cQH+AH4ADADL/7z/u/+//87/3P/f/9//3//f/9//4P/e/97/3v/e/97/3f/d/93/3v/g
/+H/4v/i/+P/4//l/+f/5//o/+n/6f/q/+v/6//r/+3/7f/t/+//7//v/+//8P/x//H/
8f/z//T/9f/2//f/+P/5//r/+v/8//3///8AAAIABAAGAAgACgANABAAFgAZABwAIQAk
ACcAKgAtADEANQA4ADsAPQBAAEIAQwBDAEQARABEAEIAQAA+ADwAPAA7ADoAOQA2ADQA
MgAwADAALgAtACsAKwApACcAJQAlACMAIQAgAB8AHgAcABsAGQAYABcAFQAWABUAFAAT
ABQAEwASABIADwAOAAwACwALAAsACwALAAwADAANABAAEAAQABEAEgATABQAFgAXABkA
GQAbABwAHQAeAB8AIAAgACEAIgAjACQAJQAjACUAJgAoACkAKQApACkAKAAqACoAKgAo
ACcAJwAnACoALQAuAC8AMgAzADMAMQAvAC8ALwAwADAAMAAsACkAJQAjACIAIQAeAB0A
GgAYABcAFgAVABUAFAAUABMAEAAPAA0ADAAJAAsACwALAAsACQAJAAkACQAJAAkACQAI
AAgACAAIAAkABAD6/+7/5//p//L/AAAWAD0AcACpAOgAKQFeAYUBqAHOAfABAwL3Ab0B
WAHcAGAAAQDS/8v/zf/U/+L/7f/t/+//7//v//D/7v/u/+7/7v/u/+3/7f/t/+//8P/w
//D/7v/v/+//8f/y//P/9f/3//X/9v/3//f/+f/7//v/+//9//3//f/9//7/////////
//8AAAEAAgAFAAYABwAIAAgACgALAA0ADgAQABIAFAAWABgAGwAeACIAJQAoAC0ALwAz
ADcAOwA/AEMARgBJAE4AUgBVAFcAVQBWAFYAVgBVAFQAUwBSAFAATwBOAE0ASgBIAEYA
RABCAEAAPwA9AD0AOwA5ADcANQAzADEAMAAxADAALgAtAC0ALAArACkAJgAlACQAIwAi
ACEAIAAgABwAHAAbABsAGwAbABsAGwAbABoAGgAcAB4AHgAfACAAIQAjACYAJwAoACkA
KgAqACsALAAtAC4ALwAvADEAMwAyADQANAA0ADQANAA1ADQANQA1ADcANwA5ADkAOQA7
ADoAOwA6ADkAOwA8AD0APgBAAEEAQgBCAEAAQgBCAEAAPwA+AD0APAA6ADgANgA0ADIA
MgAyAA==
         </WaveFormData>
      </LeadData>
      <LeadData>
         <LeadByteCountTotal>10000</LeadByteCountTotal>
         <LeadTimeOffset>0</LeadTimeOffset>
         <LeadSampleCountTotal>5000</LeadSampleCountTotal>
         <LeadAmplitudeUnitsPerBit>4.88</LeadAmplitudeUnitsPerBit>
         <LeadAmplitudeUnits>��V</LeadAmplitudeUnits>
         <LeadHighLimit>2147483647</LeadHighLimit>
         <LeadLowLimit>268435456</LeadLowLimit>
         <LeadID>V5</LeadID>
         <LeadOffsetFirstSample>0</LeadOffsetFirstSample>
         <FirstSampleBaseline>0</FirstSampleBaseline>
         <LeadSampleSize>2</LeadSampleSize>
         <LeadOff>FALSE</LeadOff>
         <BaselineSway>FALSE</BaselineSway>
         <ExcessiveACNoise>FALSE</ExcessiveACNoise>
         <MuscleNoise>FALSE</MuscleNoise>
         <LeadDataCRC32>70268316</LeadDataCRC32>
         <WaveFormData>
GwAbABsAHAAcABwAGgAXABYAFAASABEAEAANAAkABgAFAAIAAAD//wAAAAD///3/+f/4
//f/9f/0//T/9P/0//L/8v/x//H/8f/x//H/8f/x/+//7f/p/+T/2//S/83/1f/g/+//
BAAnAFQAhQC6APEAGwE/AV4BdQF+AXoBVgEWAb8AXgAGANH/xv/C/7//xv/O/8//0f/S
/9P/0//T/9H/0f/R/9H/0P/P/87/zf/P/87/zf/N/83/zf/O/9H/0f/S/9L/0v/S/9L/
0//U/9f/2P/Y/9j/2v/a/9v/2//Z/9r/2//b/9z/3f/g/+D/4P/g/+D/4f/g/+H/4f/h
/+L/5P/k/+X/6P/p/+r/7f/t/+//8v/0//b/+v/9////AwAHAAoADQAPABAAEgAUABQA
FQAVABUAFQAVABUAFQATABIAEgARABIAEQAQAA8ADAALAAoACQAIAAYABAACAP///v/+
//3//P/7//r/9//3//b/9v/1//L/8f/w/+//8P/v/+7/7f/t/+z/7f/v/+3/7f/s/+r/
6P/o/+j/6P/o/+n/7P/t/+7/7f/u/+7/7v/y//L/8v/y//L/8//0//T/+P/6//v//P/6
//v//P/8/wAAAQACAAIAAgACAAEAAQACAAQABQAHAAoADAAMAAwACAAHAAYABgAHAAgA
BwAFAAQAAgAAAP///v/7//f/9P/1//L/8P/v/+3/7P/q/+f/5f/k/+P/4f/i/+L/4v/i
/+D/4P/f/9//3//f/9//3//d/9v/2//Z/9L/yf/C/7//x//S/+H/+P8fAFAAhwDCAPMA
GwE/AV4BcwF6AWoBPAHyAJMAMgDk/8H/vP+2/7H/uv/E/8X/xf/E/8X/xf/F/8P/w//D
/8P/wf/B/8H/wf/C/8L/wv/D/8X/xf/G/8n/yP/I/8f/xv/H/8j/yv/M/83/zv/O/87/
0P/Q/9H/0f/P/9D/0f/R/9T/1f/Y/9j/2P/Y/9j/2f/X/9n/2v/b/9r/3P/c/93/3//h
/+P/5//n/+n/7P/u//L/9v/5//v/AAADAAUABwALAAwADgAQAA4ADwAPAA8AEgATABQA
FQARABAAEAAPAAwACwAKAAkACAAHAAYABQAEAAIAAAD+//v/+v/6//n/+v/5//j/9f/z
//L/8v/x//D/7//u/+3/7f/t/+3/7f/q/+j/6P/p/+n/6//q/+r/6P/o/+j/6P/q/+z/
7P/s/+r/7P/t/+7/8P/w//D/8P/y//P/9P/0//j/+v/7//z//v///wAAAAACAAMABAAE
AAYABgAFAAUACAAKAAsADQAOABAAEAAQAA0ADQANAA4ADgAOAAwACQAEAAIAAAD//wEA
///8//r/9//0//L/8f/w//D/7//t/+v/6v/p/+f/5v/m/+b/5v/m/+b/5f/l/+X/5f/l
/+X/5//l/+P/3f/Y/8//yP/H/8//2v/v/w4AOQBqAKEA2AAHAScBRwFkAXcBfAFqATQB
5gCHACYA4P/F/8T/wP/B/8z/0v/P/8//0P/R/9H/0f/R/9H/0f/R/8//z//P/8//0f/Q
/8//z//Q/9H/0//X/9j/2P/X/9b/2P/Y/9n/2v/d/97/3v/e/97/3v/f/9//3//g/+H/
4f/i/+P/5v/m/+b/5v/m/+f/6f/r/+z/7f/u//D/8P/x//L/8//0//f/+//9/wAAAgAE
AAgACwANABAAEwAVABcAHQAeACAAIgAiACMAIwAjACMAIwAjACMAIwAiACIAIQAeAB0A
HAAbABwAGwAaABkAGAAWABQAEgAPAA4ADgANAAwACwAKAAcABwAGAAYABQAGAAUABAAD
AAAA///+//3//v/8//z//f/7//v//P/8//v/+v/8//z//P/8//7/AAAAAAAAAAACAAMA
BAAIAAgACAAIAAoACwAMAAwADAAOAA8AEAASABMAFAAUABQAFQAWABYAFwAYABgAGQAY
ABoAGwAdAB4AIAAgACAAHwAfAB8AIAAeAB4AHAAZABgAFgAUABMAFQATABAADgALAAgA
BgAFAAQABAADAAEA///+//3/+//4//j/+P/4//j/+P/3//f/9//3//f/9//5//n/9//1
//L/6//i/9n/2f/k//P/CAAnAFAAfwC0AOsAGQE9AVwBdQGEAYQBbAE4AekAigAsAOf/
0P/O/8v/0P/c/9//3f/c/93/3f/d/93/3f/d/93/2//b/9v/2//d/9z/2//b/9v/2//c
/9//3//g/+D/4P/h/+L/5P/m/+X/5v/m/+b/6P/o/+n/6f/r/+z/7f/t/+z/7f/w//D/
8P/w//D/8f/v//H/8v/z//T/9v/2//f/+P/5//r//f///wEABAAGAAYACgANAA8AFAAX
ABkAGwAfACAAIgAkACYAJwAnACcAKQApACkAKQApACgAKAAnACQAIwAiACEAIAAfAB4A
HQAaABgAFgAUABUAFAAUABMAEAAPAA4ACwAJAAgACAAHAAQAAwACAAEAAQABAAEAAQAA
AP7//v////z/+//7//r/+f/5//n/+v/6//r/+v/6//v//v///wAAAAACAAMABAAEAAQA
BAAEAAYABwAIAAgACAAKAAsADAAOAA8AEAAQABAAEQASABIAEgASABEAEQASABQAFQAX
ABYAGAAYABgAFQAVABUAFgAUABQAEgAPAA4ADAAKAAkABwAFAAIAAAD///z/+v/5//j/
+P/3//X/8f/w/+//7f/u/+7/7v/u/+z/7P/r/+v/6//r/+v/6//p/+f/5f/j/97/1//O
/8v/0f/c/+3/BgArAFgAiQDCAPMAGwE7AVoBbQFyAWgBQgH8AKUASAD0/8n/wP++/7//
xv/O/8//0f/R/9H/0P/P/83/zf/N/83/zf/N/83/zf/N/8z/y//L/8v/y//M/8//0f/S
/9L/0v/U/9T/1f/W/9X/1v/W/9b/1//Y/9r/2//b/9z/3f/d/9z/3f/g/+D/4P/g/+D/
4f/h/+P/5P/l/+T/5v/m/+f/6P/p/+r/7f/t/+//8v/0//j//P///wEABAAHAAkACwAP
ABAAEgAUABYAFwAXABcAFwAXABcAFwAXABYAFgAVABQAEwASABEADgANAAwACwAKAAgA
BgAEAAMAAgACAAEA/v/9//z/+f/5//j/+P/3//b/9f/0//P/8P/v/+7/7f/u/+z/7P/t
/+z/6//r/+r/6f/p/+r/6v/q/+r/6v/q/+z/7P/s/+z/7v/v//D/9P/0//T/9P/0//X/
9v/2//r//P/9//7//P/9//7//v8CAAMABAAEAAQABAADAAMABAAGAAcACQAKAAwADAAM
AAkACQAJAAoACgAKAAgABQACAAAA/v/9/////f/6//j/+P/2//X/9f/y//L/8f/v/+3/
7P/r/+n/6v/q/+r/6v/o/+j/5//n/+n/6f/p/+n/6//p/+f/4//e/9X/yv/H/8//3P/t
/wQAKQBWAIcAwAD1ABsBPQFaAW8BdAFoAUIBAgGrAEwA9v/J/8L/wP/B/8r/0v/T/9P/
0v/T/9P/0//R/9H/0f/R/8//z//P/8//z//O/83/zf/P/8//0P/T/9P/1P/U/9T/0//S
/9L/0v/U/9b/1//Y/9j/2P/Z/9n/2f/a/9v/2//a/9v/3v/e/+D/4P/g/+H/4f/j/+T/
5f/l/+b/5f/l/+j/6f/q/+3/7//x//T/9v/4//z///8BAAQABwAJAAsAEQASABQAFgAV
ABUAFAATABEAEQARABEAEQAQABAADwANAAsACQAHAAQAAwACAAEAAQAAAP///v/8//r/
+f/3//T/8//y/+//7v/s/+v/6f/m/+X/5P/j/+D/3//e/93/3P/a/9r/2//d/9v/2v/Y
/9j/1v/W/9b/1v/U/9b/1v/W/9b/2P/Z/9r/3P/c/9z/3P/e/9//4P/g/+T/5v/n/+j/
5v/n/+j/6P/s/+3/7v/u/+7/7v/t/+3/8P/y//P/9f/2//j/+P/4//X/9f/1//b/9f/0
//H/7f/r/+r/6f/p/+n/5//k/+L/3v/a/9f/1f/W/9b/1f/T/9H/0P/P/83/y//K/8n/
yP/I/8j/x//H/8f/x//H/8f/x//H/8X/w/++/7f/rv+l/6P/rP+7/9L/8/8cAE8AjADJ
APcAFwE4AVcBZgFkAUYBCAGzAE4A8P+x/6D/nP+V/5r/pv+p/6f/qv+r/6v/q/+t/63/
rf+t/6z/q/+q/6n/qv+q/6r/q/+r/6v/rP+v/6//sP+w/7D/sf+y/7T/tv+1/7b/tv+2
/7f/uP+6/7v/uf+6/7v/u/+//8H/xf/G/8X/xP/D/8P/xv/J/8v/zf/N/87/zf/N/9D/
0f/S/9X/2P/b/9//4v/l/+r/7v/x//L/9f/3//n//v8AAAMABgAGAAcABwAHAAkACQAJ
AAkABQAEAAQAAwABAP///f/7//z/+//6//n/+v/4//b/9P/y//D/7//t/+n/5//l/+H/
4//i/+L/4f/j/+P/4//j/+D/3f/a/9f/1v/S/9T/2f/a/9j/2P/Y/9j/2P/a/9r/2v/W
/9b/1f/U/9P/0v/R/9D/0//V/9f/2P/c/97/3//g/97/3//g/+D/4//l/+f/6P/m/+b/
5f/l/+n/7P/u//H/8P/y//L/8v/w/+//7v/u/+//8P/v/+3/5//k/+H/3//i/+H/3//e
/9v/1v/S/8//z//Q/9D/z//K/8j/xv/D/8L/wv/C/8L/wv/C/8H/wf++/73/vP+7/8P/
w/+//7n/rv+j/57/of+l/6r/r/+6/9P/+P8nAGQApwDZAPkAGAE5AVIBWgFGARoB0QBo
AP7/r/+Q/47/jf+O/5L/l/+Z/5r/m/+b/5v/mP+X/5b/lf+Y/5n/mv+b/5f/lP+R/4//
kf+T/5b/m/+a/5j/lf+S/5b/mP+b/57/nv+e/53/nP+b/5r/mv+Z/5r/nP+e/5//nv+d
/57/nP+f/6D/of+j/6D/of+h/6H/o/+m/6f/qf+r/63/r/+z/7P/s/+0/7T/uf++/8L/
xf/J/83/0P/T/9b/1v/X/9j/2v/b/9v/2//b/9v/2//b/9f/1v/W/9X/0f/P/83/y//K
/8n/yP/H/8T/wv/A/77/vP+6/7n/t/+2/7X/tP+x/7H/sP+w/6//sP+v/67/rf+q/6n/
qP+n/6j/pP+i/6L/pP+k/6T/pP+i/6T/pP+k/6P/pP+k/6T/pv+m/6b/pv+o/6n/qv+q
/6v/rP+s/6z/rv+v/7D/sP+1/7f/uf+6/73/vv++/7//vv/A/8H/w//G/8j/yP/I/8n/
yf/J/8r/yP/I/8b/w//D/8L/wf/B/7//vf+6/7j/t/+0/7L/sf+u/67/rf+r/6n/qP+n
/6X/pP+k/6T/pP+k/6T/o/+j/6H/of+h/6H/o/+l/6X/of+a/5f/jv+D/3//iP+T/6L/
vf/k/xMASgCJAL8A5QAEASMBOgFEATgBDgHJAGoABACt/4b/gP9//3r/gv+J/4n/iP+J
/4n/if+M/43/jv+P/43/jf+N/43/jv+O/47/j/+P/4//kP+T/5P/lP+U/5T/lP+U/5X/
lv+Y/5r/m/+c/53/nv+g/6H/o/+k/6X/pf+m/6f/qv+q/6v/rP+t/6//sf+z/7T/tf+2
/7j/uP+5/7v/vf+//8P/xf/H/8r/zP/P/9T/2P/b/9//4//m/+n/7f/u//D/8v/z//X/
9v/3//j/+f/6//v/9//2//b/9f/1//X/9f/1//T/8//y//H/8v/w/+7/7P/r/+r/6v/p
/+r/6f/o/+X/5//m/+b/5f/m/+X/5P/j/+L/4f/g/9//4P/i/+L/4v/i/+L/4v/i/+L/
5P/k/+T/5P/m/+f/6P/q/+r/6v/q/+v/7f/v//D/9P/2//f/+P/6//v//P/8////AQAD
AAQABQAGAAYABwAIAAoACwANABAAEgASABIAEQARABEAEgATABQAEwARABAADgAMAAsA
DQALAAgABgAFAAIAAAD///7//v/9//v/+//6//n/9//2//b/9v/2//j/+P/3//f/9//3
//f/9//1//f/9f/z/+7/5//e/9X/0f/Y/+X/+P8VAEAAcQCqAOEADwExAVIBcQGAAYAB
bgFAAfkAoABAAPP/1P/Q/8//0v/a/9//3//e/9//3//f/93/3f/d/93/3f/d/93/3f/d
/9z/2//b/9v/2//c/9//4P/g/9//3v/f/+D/4v/k/+b/6P/p/+r/7P/s/+3/7f/t/+7/
7//v//L/8//2//b/+P/4//j/+f/5//v//P/9//7/AAAAAAEABAAFAAYACQALAA0AEAAS
ABIAFgAZABsAHgAhACMAJQArACwALgAwADIAMwAzADMANAA1ADYANwA1ADQANAAzADQA
MwAyADEAMAAvAC4ALQAuACwAKgAoACkAKAAoACcAJAAjACIAHwAhACAAIAAfAB4AHQAc
ABsAHAAbABoAGQAYABgAFgAVABYAFgAWABYAFgAYABoAGgAaABgAGgAbABwAHgAeAB4A
HgAeAB8AIAAgACIAJAAlACYAKAApACoAKgAuAC8AMAAwADIAMgAxADEAMgA0ADUANwA4
ADoAOgA6ADkAOQA5ADoAPAA8ADoANwA0ADIAMAAvAC0AKwAoACYAJwAkACIAIQAiACIA
IQAfABsAGgAZABcAFgAWABYAFgAWABYAFQAVABUAFQAVABUAGwAjACMAHwAaABMACAAB
AAMADAAZACwASwB0AKEA1gALATUBVwF2AZEBmgGUAXoBRgH7AKIASAANAPz//P/7/wAA
CAALAAkACAAJAAkACQAJAAkACQAJAAcABwAHAAcACQAIAAcABwAHAAcACAALAAsADAAM
AAwADgAOAA8AEAARABIAEgASABQAFAAVABUAFQAWABcAFwAWABcAGgAaABwAHAAcAB0A
GwAdAB4AHwAgACIAIgAjACYAJwAoACsAKwAtADAAMgAyADYAOQA7AD4AQQBDAEUASQBK
AEwATgBMAE0ATQBNAE0ATQBNAE0ATQBMAEwASwBIAEcARgBFAEYARQBEAEMAQgBAAD4A
PAA7ADoAOgA5ADoAOQA4ADUAMwAyADIAMQAwAC8ALgAtACwAKwAqACkAJgAmACgAKQAo
ACgAKAAoACgAKAAqACoAKgAoACoAKwAsAC4ALgAuAC4ALAAtAC4ALgAwADIAMwA0ADQA
NQA2ADYAOgA7ADwAPAA8ADwAOwA7ADoAPAA9AD8AQgBEAEQARABBAEEAQQBCAEQARABC
AD8APAA6ADgANwA3ADUAMgAwAC0AKgAoACcAJgAmACUAIwAhACAAHwAdABwAHAAcABwA
HAAcABsAGwAbABsAGwAbABsAGwAbABkAFgARAAgA/f/7/wIADQAcADcAXACFALQA6QAZ
ATsBXAF7AYgBhgF4AVIBDQG4AF4AFQD2//L/8f/y//z/AwAFAAQABQAFAAUAAwADAAMA
AwADAAMAAwADAAMAAgABAAEAAwADAAQABwAJAAoACgAKAAoACgALAAwADQAOAA4ADgAQ
ABAAEQARABMAFAAVABUAFgAXABoAGgAaABoAGgAbABsAHQAeAB8AIAAiACIAIwAmACcA
KAArACsALQAwADIAMwA2ADgAOQA8AD8AQQBDAEUARgBIAEoATABNAE0ATQBLAEsASwBL
AEkASABIAEcASABHAEYARQBEAEMAQgBBAEEAQAA/AD4APQA8ADwAOwA4ADcANgAzADUA
NAA0ADMAMAAvAC4ALQAsACsAKgApACoAKAAoACkAJwApACgAKgAqACoAKgAqACgAKgAq
ACoAKgAsAC0ALgAuAC4ALgAuADAAMQAyADIAMgA0ADUANgA0ADUANgA2ADgAOQA6ADoA
OgA6ADkAOQA4ADoAOwA9AD4AQABAAEAAPQA9AD0APgA/AEAAPwA9ADoAOAA2ADUAMwAx
AC4ALAArACgAJgAlACQAJAAjACEAHwAeAB0AGwAaABoAGgAaABgAGAAXABcAFwAXABcA
FwAXABcAFQAVABIADQAEAPv/9//+/wkAFgAvAFAAeQCmANsADQEzAVIBcQGCAYYBfAFY
ARkBxABqAB0A9P/w/+//7P/0//3//f/8//3//f/9//3//f/9//3//f/9//3//f/9//z/
+//7//v/+//8////AAAAAP///v/+//7///8AAAEAAgACAAIABAAEAAUABQADAAQABQAF
AAUABQAHAAYABgAGAAYABwAHAAkACgALAAoADAAMAA0ADQANAA0ADwARABMAFgAYABgA
HAAfACEAJAAnACkAKwAtAC4AMAAyADAAMQAxADEAMQAxADEAMQAxADAAMAAvAC4ALQAs
ACsALAArACoAKQAqACgAJgAkACIAIAAfAB0AHAAbABoAFwAXABYAFgAVABQAEwASABEA
DgANAAwACwAMAAoACgALAAkACQAKAAoACgAMAAwADAAMAAoADAAMAAwADAAOAA8AEAAU
ABQAFAAUABIAEwAUABQAFgAYABkAGgAaABsAHAAcABwAHQAeAB4AHgAeAB0AHQAcAB4A
HwAhACQAJgAmACYAJwAnACcAKAAoACgAJgAjAB4AHAAaABkAGQAXABQAEgATABAADgAN
AAoACgAJAAcABQAEAAMAAQAAAAAAAAAAAAEAAgACAAMAAQABAAEAAQD////////9//b/
7//k/9v/3f/o//X/CgArAFIAgQC2AOsAFQE3AVgBcwF+AXoBXAEiAc8AcgAcAOX/2P/W
/9P/2P/k/+X/5f/k/+X/5f/l/+X/5f/l/+X/5P/j/+L/4f/h/+D/3//f/+H/4f/i/+X/
5P/k/+P/4v/i/+L/4//k/+f/6P/o/+j/6v/q/+v/6//p/+r/6//r/+r/6//u/+7/7P/s
/+z/7f/v//H/8v/z//P/9P/z//P/9P/1//b/+f/7//3/AAACAAIABgAJAAsADgARABMA
FQAYABgAGQAaABwAHQAdAB0AGwAbABsAGwAXABYAFgAVABYAFQAUABMAEgARABAADwAQ
AA4ADAAKAAkACAAIAAcABgAFAAQAAQABAAAAAAD///7//f/8//v/+v/5//j/9//4//b/
9v/3//X/9f/4//j/9v/2//b/9v/4//r/+v/6//r//P/9//7/AAAAAAAAAAAAAAEAAgAC
AAIABAAFAAYABgAHAAgACAAKAAsADAAMAA4ADgANAA0ADAAOAA8AEQAUABYAFgAWABQA
EwASABIAEwAUABMAEQAOAAwACgAJAAsACQAGAAQAAQD+//z/+//8//z/+//5//f/9v/1
//P/8P/w//D/8P/y//L/8f/x//H/8f/x//H/8//x/+//7f/q/+P/2P/P/8//2P/l//b/
EwA4AGcAngDXAAMBJwFIAWcBegF8AWoBNgHnAIwALgDp/87/yv/F/8b/0P/X/9f/2P/Z
/9n/2f/Z/9n/2f/Z/9f/1//X/9f/1//W/9X/1f/V/9X/1v/Z/9n/2v/a/9r/3P/c/93/
3v/e/97/3f/c/97/3v/f/9//3f/e/9//3//i/+P/5v/m/+b/5v/m/+f/5f/n/+j/6f/q
/+z/7P/t/+7/7//w//P/9f/3//r//P8AAAQABwAJAAwADwARABMAFQAWABgAGgAaABsA
GwAbABsAGwAbABsAGQAYABgAFwAWABUAFAATABIAEQAQAA8ADgAMAAoACAAHAAYABgAF
AAYABQAEAAEAAwACAAIAAQAAAP///v/9//r/+f/4//f/+P/2//b/9//3//f/+P/4//n/
+P/4//j/+P/4//r//P/8//z//P/+////AAAEAAQABAAEAAQABQAGAAYABgAIAAkACgAM
AA0ADgAOABAAEQASABIAEAAQAA8ADwAQABIAEwAVABYAGAAYABgAFwAXABcAGAAWABYA
FAARAA4ADAAKAAkACQAHAAQAAgD///z/+v/5//r/+v/5//f/9f/0//P/8f/w//D/8P/w
//D/8P/v/+//7//v/+//7//v/+//7//r/+b/2//Q/83/1f/g/+//CAAtAFoAjQDEAPkA
HwE/AWABdwF8AXIBTAEGAa0ATAD6/9P/zP/K/8f/zv/W/9f/1//Y/9n/2f/Z/9f/1//X
/9f/1//X/9f/1//Z/9j/1//X/9X/1f/W/9n/2//c/9z/3P/c/9z/3f/e/9//4P/g/+D/
4P/g/+H/4f/h/+L/4//j/+L/4//m/+b/5v/m/+b/5//p/+v/7P/t/+7/8P/w//H/8v/z
//T/9//3//n//P/+/wAABAAHAAkADAAPABEAEwAVABYAGAAaABwAHQAdAB0AHQAdAB0A
HQAaABgAFwAVABQAEwASABEAEQARABEAEQAOAAwACgAIAAkACAAIAAcABgAFAAQAAQAD
AAIAAgABAAAA///+//3/+v/5//j/9//4//b/9v/3//f/9//4//j/9//3//f/+P/6//r/
+v/6//z//v/+//7//v8AAAEAAgAEAAQABAAEAAQABQAGAAYABgAIAAkACgAIAAkACgAK
AA4ADwAQABAADgAOAA0ADQAOABAAEQATABQAFgAWABYAFQAVABUAFgAUABQAEgAPAA4A
DAAKAAkABwAFAAIAAAD///z/+v/5//r/+v/5//f/9//2//X/8//w//D/8P/w//D/8P/v
/+//7//v/+//7//v/+3/6//p/+b/3f/U/9H/1//i//H/CgAvAFwAjwDIAPcAHQE9AV4B
cQF2AWwBRgEAAakASAD6/9P/zP/I/8f/0P/Y/9f/2f/Y/9n/2f/Z/9n/2f/Z/9n/1//X
/9f/1//Z/9j/1//X/9f/1//Y/9v/3P/c/9v/2v/c/9z/3f/e/9//4P/g/+D/4v/i/+P/
4//h/+L/4//j/+T/5f/o/+j/6P/o/+j/6f/n/+n/6v/r/+z/7v/u/+//8v/z//T/9//3
//n//P/+/wAABAAHAAkADAAPABEAEwAXABgAGgAcABwAHQAdAB0AHwAfAB8AHwAdABwA
HAAbABgAFwAWABUAFgAVABQAEwAQAA4ADAAKAAsACgAKAAkACAAHAAYAAwADAAIAAgAB
AAAA///+//3//P/7//r/+f/6//j/+P/5//n/+f/6//r/+f/5//n/+v/8//z//P/8//7/
AAAAAAAAAAACAAMABAAGAAYABgAGAAgACQAKAAoACwAMAAwADAAMAA0ADgAOABAAEQAS
ABIAEgASABEAEQASABQAFQAXABYAGAAYABgAFwAXABcAGAAYABgAFgATABAADgAMAAsA
CQAHAAQAAgACAAAA//////7//v/9//v/+f/4//f/9f/0//T/9P/0//T/9P/z//P/8//z
//P/8//x//H/8f/v/+r/4f/Y/9P/2f/m//X/DAAvAFoAiwDEAPcAHwE9AVwBcQF2AXAB
TgEMAbUAWAAGANn/zv/M/8n/1P/c/9//3f/e/9//3//f/93/3f/d/93/3f/d/93/3f/f
/97/3f/d/93/3f/e/+H/4v/i/+H/4P/i/+L/4//k/+X/5v/m/+b/6P/o/+n/6f/p/+r/
6//r/+z/7f/w//D/8P/w//D/8f/z//X/9v/3//b/+P/4//n//P/9//7/AQADAAUACAAK
AAwAEAATABUAGAAbAB0AHwAhACIAJAAmACYAJwAnACcAJwAnACcAJwAnACYAJgAlACQA
IwAiACEAIAAfAB4AHQAeABwAGgAYABcAFgAWABUAFAATABIADwARABAAEAAPAA4ADQAM
AAsACgAJAAgABwAIAAYABgAHAAUABQAGAAYABwAHAAcACAAKAAoADAAMAAwADAAOABAA
EAAQABAAEgATABQAFgAWABYAFgAWABcAGAAYABgAGgAbABwAHAAdAB4AHgAgACEAIgAi
ACAAIAAfAB8AIQAkACYAKQAoACoAKgAqACkAKQApACoAKgAqACgAJQAiACAAHgAdAB0A
GwAYABYAFwAUABIAEQAQABAADwANAA0ADAALAAkACQAKAAsADAAMAAwACwALAAkACQAJ
AAkACwALAAsABwACAPf/7v/r//P/AAAPACgASQB2AKkA3gAPATUBVQFyAYMBiAF+AVgB
FgHBAGYAFgDt/+j/5P/j/+z/9v/5//n/+P/5//n/+f/3//f/9//3//f/9//3//f/+P/4
//j/+f/5//n/+v/9//3//v/+//7//v/+////AAADAAQABAAEAAQABAAFAAUABQAGAAcA
BwAGAAcACgAKAAwADAAMAA0ACwANAA4ADwAQABIAEgATABYAFwAYABsAHQAfACIAJAAk
ACgAKwAtADAAMwA1ADcAOQA6ADwAPgA+AD8APwA/AD0APQA9AD0APQA8ADwAOwA4ADcA
NgA1ADYANQA0ADMANAAyADAALgAtACwALAArACoAKQAoACUAJQAkACQAIwAkACMAIgAh
ACAAHwAeAB0AGgAYABgAGQAXABcAGAAYABgAGQAaABwAHAAcAB4AHgAeAB4AHwAiACMA
JAAkACYAJwAoACgAKAAoACgAKgArACwALAAsAC4ALwAwAC4ALwAwADAAMgAzADQANAAy
ADIAMQAxADQANgA3ADkAOAA6ADoAOgA3ADcANwA4ADoAOgA4ADUAMAAuACwAKwAtACsA
KAAmACcAJAAiACEAIAAgAB8AHQAbABoAGQAXABYAFgAWABYAGAAYABcAFwAVABUAFQAV
ABMAEwATABMAEAAHAP7/+f/7/wIADwAgAD0AZgCTAMoAAQEvAVEBcAGLAZgBmgGIAVYB
CQGuAFIADQD0//D/7f/w//z/AwADAAIAAwADAAMAAQABAAEAAQADAAMAAwADAAMAAgAB
AAEA/////wAAAwAFAAYABgAGAAYABgAHAAgACQAKAAoACgAMAAwADQANAA8AEAARABEA
EQARABMAEgASABIAEgATABUAFwAYABkAGAAaABoAGwAcAB0AHgAhACMAJQAoACoAKgAu
ADEAMwA4ADsAPQA/AEUARgBIAEoASgBLAEsASwBJAEkASQBJAEcARgBGAEUARgBFAEQA
QwBAAD8APgA9ADwAOgA4ADYANwA2ADYANQA2ADUANAAxAC8ALgAuAC0AKgApACgAJwAo
ACcAJgAlACQAIgAiACMAIQAhACIAIgAhACEAIQAiACYAJgAmACYAKAApACoAKwAsAC0A
LgAwAC8AMAAxADEAMQAxADMANAA1ADUANgA3ADcANwA3ADcAOgA6ADsAOwA9AD0APgA/
AD0APQA8ADwAPgA/AEAAQQBBAEIAQwBEAEUARgBFAEYAQwBCAEEAQAA9ADwAOwA6ADgA
OAA4AA==
         </WaveFormData>
      </LeadData>
      <LeadData>
         <LeadByteCountTotal>10000</LeadByteCountTotal>
         <LeadTimeOffset>0</LeadTimeOffset>
         <LeadSampleCountTotal>5000</LeadSampleCountTotal>
         <LeadAmplitudeUnitsPerBit>4.88</LeadAmplitudeUnitsPerBit>
         <LeadAmplitudeUnits>��V</LeadAmplitudeUnits>
         <LeadHighLimit>2147483647</LeadHighLimit>
         <LeadLowLimit>268435456</LeadLowLimit>
         <LeadID>V6</LeadID>
         <LeadOffsetFirstSample>0</LeadOffsetFirstSample>
         <FirstSampleBaseline>0</FirstSampleBaseline>
         <LeadSampleSize>2</LeadSampleSize>
         <LeadOff>FALSE</LeadOff>
         <BaselineSway>FALSE</BaselineSway>
         <ExcessiveACNoise>FALSE</ExcessiveACNoise>
         <MuscleNoise>FALSE</MuscleNoise>
         <LeadDataCRC32>1316836330</LeadDataCRC32>
         <WaveFormData>
JQAlACYAJgAkACQAIwAgACAAIAAdAB0AGgAYABYAFAASABAADQANAAwACwAKAAkABgAE
AAMAAgABAAEAAQABAAEAAQAAAAAAAAD//////////////f/6//T/8P/q/+X/6v/2/wEA
EwAsAE4AdwCjAM4A8QANASYBMwExASQBBgHUAJgAVwAZAPX/7P/o/+P/5//r/+z/6//s
/+z/7f/u/+z/7P/r/+v/6//r/+r/6v/q/+v/6//r/+n/6f/p/+r/6//s/+3/7v/t/+3/
7v/u//D/8P/w//D/8v/y//L/8v/y//P/8//z//P/9f/2//f/+f/5//n/+f/6//n/+P/3
//j/+f/6//v//v///wAAAgADAAQABgAJAAkACwANAA8AEgAWABkAHAAcAB4AHwAgACEA
IQAhACEAIgAiACIAIgAfAB4AHgAdAB8AHwAfAB8AHQAcABsAGwAYABYAFQAUABEAEAAP
AA4ADwAOAA0ADQAKAAkACQAIAAYABAADAAIAAgABAAEAAAAAAAEAAgACAAYABAACAAAA
/P/+//7//v/+/wAAAQACAAQAAwADAAIAAQAFAAYABwAHAAcACAAIAAkACgALAA0ADgAO
AA4ADQANAA8AEQATABQAFAAUABQAFAAUABYAGAAZAB4AHwAfAB8AHgAdAB0AHAAeAB4A
HQAaABYAFgATABMAEgAQAA4ADAAKAAgABQAFAAQAAwACAAEA/v/8//v/+v/6//v//P/9
//z/+//5//j/+v/5//n/+f/5//f/9f/0//D/6v/i/9//6P/w//v/DwAsAFIAfwCtANYA
9wATASwBNQExAR4B+ADAAIAAPwAHAO3/6P/i/93/4//p/+j/5//n/+b/5v/m/+b/5v/l
/+X/5f/l/+T/5P/m/+f/5//n/+f/5//n/+j/5v/m/+b/5v/p/+n/6v/q/+z/7P/s/+z/
7v/u/+7/7v/s/+3/7f/t/+//8f/y//P/9f/1//X/9f/2//X/9P/z//T/9f/2//f/+v/7
//z//v///wAAAgAFAAcACQALAA0AEQAUABYAGAAaABwAHQAeAB4AHQAcABsAHQAeAB8A
IAAfAB4AHgAdABwAGwAaABkAGQAYABcAFwAWABQAEwASAA8ADgANAAwACwAKAAkACQAI
AAcABwAGAAYABAADAAIABAADAAMAAgD////////+//7//v/+//7//P/8//z//P//////
//8AAAAAAQABAAEAAQACAAMAAwAEAAYABwAJAAoACwANAA4AEQASABIAEwAUABUAFgAW
ABYAFgAWABYAGAAaABwAHQAgACEAIQAhAB8AHwAgACAAIAAgAB8AHAAYABgAFQAVABYA
FAASABAADAAKAAcABwAGAAUABAADAAIAAAD///7//f/9//3//f/9//3//P/8//z/+//7
//v/+//7//n/9v/w/+r/4v/j/+r/9P8FAB0APABkAI8AuwDgAP0AFwEsATMBKwEWAewA
tAByADEA///t/+r/5P/j/+n/7f/s/+3/7f/s/+z/7P/s/+z/6//r/+v/6//q/+r/7P/t
/+3/7f/t/+3/7f/u/+7/7v/u/+7/7//v//D/8P/y//L/8v/y//T/9P/0//T/9v/3//f/
9//2//f/9//3//f/9//3//f/+//7//v/+//8//3//v///wAAAQACAAQABwAIAAoADQAP
ABEAEwAVABUAGAAaABwAIAAiACMAJAAjACMAIwAjACQAJAAkACQAIwAiACIAIQAgAB8A
HgAdAB0AHAAbABsAGgAYABcAFgAVABQAEwASAA8ADgANAA0ADAALAAsACgAMAAoACQAI
AAgABwAHAAYAAwADAAMAAgACAAIAAgACAAAAAAACAAIAAgACAAMAAwADAAQABgAHAAcA
BwAJAAoACwALAAsADAAMAA0ADgAPABEAEgATABQAFAAVABYAFwAYABgAGAAYABgAGAAY
ABoAHAAdACAAIQAhACEAIQAhACIAIgAiACIAIQAeABwAHAAZABkAGgAYABYAFAAQAA4A
CwALAAoACQAIAAcABgAEAAMAAgABAAEAAQABAAEAAQAAAAAA/v/9//3//f///////f/8
//j/9P/s/+X/6P/w//3/DQAkAEQAZwCRAL4A4wABARwBLQEvASYBDAHiAKgAaQApAPv/
6v/o/+P/5f/r/+z/6//t/+z/7P/s/+r/6v/p/+n/6//r/+r/6v/q/+v/6//r/+v/6//r
/+z/7P/s/+z/7P/v/+//8P/w//D/8P/w//D/8v/y//L/8v/0//X/9f/1//P/9f/2//f/
9//3//f/9//5//n/+f/5//z//f/+////AAABAAIABAAFAAYACAALAAsADQAPABEAFQAY
ABoAHAAcAB4AHwAgACMAIwAjACMAJAAkACQAJAAjACIAIgAhACAAHwAeAB0AHQAcABsA
GwAaABgAFwAWABMAEgARABAAEQAQAA8ADwAOAA0ADQAMAAoACAAHAAYACAAHAAcABgAD
AAMAAwACAAAAAAAAAAAAAAAAAP//AAAAAAAAAAAAAAMAAwADAAQABAAFAAUABQAFAAYA
BwAHAAcACAAIAAkACgALAA0ADgARABIAEgATABQAFQAWABYAFAAUABQAFAAUABYAGAAZ
ABoAGwAbABsAGwAbABwAHAAcABwAGwAYABYAFgATABMAEAAOAAwACgAIAAYAAwADAAIA
AQAAAP///P/6//n/+P/5//n/+f/5//n/+f/4//j/+P/3//f/9//3//X/9f/y/+7/6P/i
/9//5P/u//3/DwAqAEwAcwChAMwA6wAFARwBJQEfARAB7AC6AH4APQAFAOf/4v/e/93/
4f/l/+T/5f/l/+T/5P/k/+T/5P/j/+P/4//j/+L/4v/k/+X/5f/l/+P/4//j/+T/5v/m
/+b/5v/n/+f/6P/o/+j/6P/o/+j/6v/q/+r/6v/s/+3/7f/t/+3/7//w//H/7//v/+//
7//z//P/8//z//T/9f/2//f/+P/5//r//P/9//7/AAADAAUABwAJAAsADQAQABIAFAAY
ABoAGwAcAB0AHQAdAB0AHAAcABwAHAAbABoAGgAZABgAFwAWABUAEwASABEAEQAQAA4A
DQAMAAsACgAJAAgABwAGAAUABQAEAAMAAwACAAIAAAD///7//v/9//3//P/7//v/+//6
//j/+P/4//j/9v/2//j/+P/4//j/+P/3//f/9//4//j/+f/5//n/+//8//3//f/9//7/
/v///wIAAwAFAAYABQAGAAYABwAIAAkACgAKAAoACgAKAAoACgAMAA4ADwASABMAEwAT
ABMAEwAUABQAEgASABEADgAOAA4ACwALAAwACgAIAAYABgAEAAEAAQD+//3//P/7//r/
+P/3//b/9f/1//X/9f/z//P/8v/y//T/8//z//P/9f/1//P/8P/s/+T/3P/Z/+D/6v/3
/wsAJgBGAG0AnQDIAOcAAwEaASMBHwEOAewAugB+ADsAAQDj/9z/2P/X/93/4f/i/+P/
4//i/+L/4v/g/+D/3//f/9//3//e/97/3v/f/9//3//f/9//3//g/+D/4P/g/+D/4P/f
/9//3v/h/+L/4//k/+X/5P/j/+L/5P/l/+X/5f/j/+X/5v/n/+n/6f/p/+n/6//r/+v/
6//r/+v/6//r/+7/7//w//L/9f/2//j/+//7//3///8BAAUACAAKAAwADgAQABEAEgAR
ABEAEQARABAAEAAQABAADwAOAA4ADQALAAkABwAFAAMAAgABAAEAAAD+//3//P/5//j/
9//2//X/9P/z//P/8P/v/+//7v/u/+z/6//q/+j/5//n/+b/5//n/+f/5v/o/+b/5P/k
/+L/4P/g/+D/4P/j/+P/4//k/+b/5//n/+f/5//o/+n/6f/r/+z/7P/t/+7/7//x//L/
8//0//T/9f/3//n/+//8//z//P/8//z//f8AAAMABQAIAAkACQAJAAcABwAIAAgABgAG
AAUAAgACAAIA//////7//P/6//j/9f/y/+7/7f/u/+3/7P/r/+z/6v/p/+j/5f/l/+X/
5f/l/+X/5P/k/+T/4//j/+P/5f/l/+P/4v/e/9j/zv/H/8b/zP/Z/+3/CAAmAE0AfwCu
ANUA7wAKARsBHwEWAfoAygCOAE0ADQDf/9L/0P/J/8n/zf/O/8//0P/Q/9H/0v/T/9T/
1P/V/9T/0//R/9D/0f/T/9T/1f/V/9X/1f/W/9b/1v/W/9b/2P/Z/9v/3P/c/9z/3P/c
/+D/4P/g/+D/3v/f/9//3//g/+P/5f/n/+X/5f/l/+X/6v/r/+z/7f/t/+3/7f/t/+7/
7//w//L/9f/2//j/+//+/wEABAAHAAgACgALAAwADwASABQAFgAVABUAFQAVABgAGAAY
ABgAFwAWABYAFQASABEAEAAPABEAEAAPAA8ADgAMAAsACgAIAAYABAACAP///v/9//3/
/v/9//3//P/9//z//P/8//n/9//2//T/9f/z//P/9P/2//X/9P/z//L/9P/1//b/+P/2
//X/8//x//H/8P/v/+3/7v/w//H/8//2//f/+f/6//r/+v/5//n/+//9////AAD+//7/
/v/+/wEABAAHAAkACgALAAsACwALAAsADAAMAA4ADgANAAoABwAGAAIAAQAEAAQABAAE
AP7/+v/1//P/9f/1//X/9f/x/+7/7P/q/+n/6f/p/+n/5//n/+b/5v/j/+H/4P/f/+f/
5f/l/+L/2P/M/8j/zf/Q/9T/2f/h//L/DgAxAF8AlAC/AN0A+AARAR0BGgEGAeQArgBp
ACEA6//W/9L/z//J/8n/zP/P/9H/0P/Q/9D/z//O/8z/y//O/8//z//Q/8//z//O/83/
0P/R/9L/1P/S/9D/zv/M/9D/0//X/9r/2f/Y/9f/1v/W/9b/1v/W/9b/1//X/9f/1f/X
/9j/2f/c/93/3v/f/97/3f/c/9v/3v/f/+D/4f/j/+X/5//q/+n/6v/s/+//8//1//f/
+f/9/wAAAgAEAAUABgAGAAYACAAJAAoACwAOAA4ADgAOAAsACgAKAAkABgAFAAQAAwAE
AAQABAAFAAIAAAD///7/+//6//n/+P/5//j/9//3//T/8//z//L/9P/y//H/8P/y//H/
8f/w/+//7f/r/+z/7f/u/+//8P/w/+//7v/u/+7/7//v/+//7//w//H/8f/z//T/9P/1
//b/9//5//r/+f/6//r/+////wEAAwAEAAUABgAHAAgACAAKAAwADQASABMAEwATABMA
EwAUABQAFgAWABUAEgARABIAEAARABAADgAMAAoABgAEAAEAAQAAAP///v/9//z/+v/5
//j/9//3//f/9//3//f/9v/2//T/8//z//P/9f/1//X/8v/u/+r/5P/b/9j/3v/p//X/
CgAmAEcAcwCmANEA8QAMASMBMQEyASQBAAHMAI0ARwALAO7/6P/j/93/4f/m/+X/5f/k
/+T/5P/l/+b/5v/n/+f/5//m/+b/6P/p/+n/6f/p/+n/6f/q/+r/6v/q/+r/6//r/+z/
7P/u/+7/7v/u//L/8v/y//L/8v/z//P/8//z//X/9v/3//f/9//3//f/+f/5//n/+f/6
//v//P/9//7///8AAAIAAwAEAAYACQANAA8AEQATABUAGAAaABwAHgAgACEAIgAlACUA
JQAlACYAJgAmACYAJQAkACQAIwAkACMAIgAhAB8AHgAdAB0AHAAaABkAGAAXABYAFQAU
ABUAFAATABMAEAAPAA8ADgAQAA4ADQAMAAwACwALAAoACwALAA0ADAAMAAwADAAMAAsA
CwALAAwADgAPAA8ADwAPABAAEQARABMAFAAUABUAFgAXABkAGgAZABoAGgAbAB4AHwAg
ACAAIgAiACIAIgAgACIAJAAlACgAKQApACkAJwAnACgAKAAqACoAKQAmACQAJAAhACEA
IgAgAB4AHAAaABgAFQAVABQAEwASABEAEAAOAA0ADAALAAsACwALAAsACwAKAAoACAAH
AAcABwAFAAUABQACAAAA+v/y/+v/6P/s//f/BwAcADwAYwCPALwA4QD/ABoBLwE1ASwB
GAHwALwAfwA9AAkA8v/s/+n/6f/v//L/8f/x//D/8P/w/+7/7v/t/+3/7f/t/+z/7P/s
/+3/7f/t/+3/7f/t/+7/7v/u/+7/7v/v/+//8P/w//T/9P/0//T/9P/0//T/9P/0//X/
9f/1//X/9//4//n/+f/5//n/+f/7//v/+//7//7///8AAAEAAgADAAQABgAHAAgACgAN
AA0ADwARABMAFwAaABwAHgAgACIAIwAkACUAJQAlACUAJgAmACYAJgAlACQAJAAjACQA
IwAiACEAIQAgAB8AHwAeABwAGwAaABsAGgAZABgAFQAUABMAEwAUABMAEwASABIAEAAP
AA4ADgANAA0ADAANAA0ACwAKAAoACgAKAAoACgALAAsACwAMAAwADQANAA0ADQAOAA8A
DwARABIAEgATABIAEwAVABYAGQAaABoAGwAcAB0AHgAeAB4AHgAeAB4AHgAgACIAIwAm
ACcAJwAnACcAJwAoACgAKAAoACcAJAAiACIAHwAfAB4AHAAaABgAFgAUABEAEQAQAA8A
DgANAAoACAAHAAYABQAFAAUABQAFAAUABAAEAAYABQAFAAUABQAFAAMAAgAAAPj/8P/r
/+z/8v///w8AJgBIAGsAlwDEAOcAAwEeATEBLwEgAQYB3ACkAGUAJwD9//L/8P/t/+//
8//0//P/8//y//L/8v/y//L/8f/x//H/8f/w//D/8P/x//H/8f/z//P/8//0//T/9P/0
//T/8//z//T/9P/2//b/9v/2//j/+P/4//j/+P/5//n/+f/3//n/+v/7//3//f/9//3/
/f/9//3//f/+////AAABAAIAAwAEAAYABwAIAAoADQAPABEAEwAVABUAGAAaABwAHgAg
ACEAIgAjACMAIwAjACIAIgAiACIAIwAiACIAIQAgAB8AHgAdAB0AHAAbABsAGgAYABcA
FgAVABQAEwASABMAEgARABEADgANAA0ADAAMAAoACQAIAAgABwAHAAYABQAFAAUABgAG
AAYABgAGAAYABwAHAAcACAAKAAsACwALAA0ADgAPAA8ADwAQABAAEQASABMAFQAWABcA
GAAYABkAGgAbABwAHAAcABwAHAAcABwAHgAgACEAJgAnACcAJwAlACUAJgAmACgAKAAn
ACQAIAAgAB0AHQAcABoAGAAWABQAEgAPAA8ADgANAAwACwAKAAgABwAGAAUABQAFAAUA
BQAFAAQABAAGAAUABQAFAAUAAwADAAIAAAD8//T/7f/q//D/+f8FABoAOABbAIEArgDV
APMAEAEnASsBIgEQAeoAuAB7ADsABwDw/+7/6//r//H/9P/1//X/9P/0//T/9P/0//P/
8//z//P/8v/y//D/8f/x//H/8f/x//H/8v/y//L/8v/y//P/8//0//T/9v/2//b/9v/2
//b/9v/2//b/9//3//f/9f/3//j/+f/5//n/+f/5//v/+//7//v/+v/7//z//f/+////
AAACAAMABAAGAAkACgALAAwADQAPABIAFAAWABgAGgAbABwAHQAdAB0AHQAeAB4AHgAe
AB0AHAAcABsAGgAZABgAFwAZABgAFwAXABYAFAATABIAEwASABEAEAAPAA4ADQANAA4A
DQANAAwACgAIAAcABgAGAAUABQAEAAMAAwADAAIAAgACAAIABAAEAAQABAAEAAMAAwAD
AAQABgAHAAcABwAHAAgACQAJAAkACgAKAAsADAANAA8AEAAPABAAEAARABQAFQAWABYA
FgAWABYAFgAUABYAGAAZABwAHQAdAB0AGwAbABwAHAAdAB4AHgAcABoAGgAXABcAFAAS
ABAADgAMAAoABwAHAAYABQAEAAMAAgAAAP///v////////////3//f/8//z//P/7//v/
+//7//v/+f/4//b/8v/q/+X/4v/m//H/+/8OACgASQBvAJwAxQDlAAIBGQEjARwBDAHs
ALgAfQA9AAUA6v/m/+H/3//j/+r/6f/p/+j/6P/o/+j/6P/n/+f/6f/p/+j/6P/m/+f/
5//n/+f/5//n/+j/6v/q/+r/6v/p/+n/6v/q/+r/6v/q/+r/7v/u/+7/7v/u/+//7//v
/+//8f/y//P/8f/x//H/8f/z//P/8//z//T/9f/2//f/9v/3//j/+v/7//z//v8BAAMA
BQAHAAkACQAMAA4AEAASABQAFQAWABcAFwAXABcAFgAWABYAFgAXABYAFgAVABYAFQAU
ABMAFQAUABMAEwASABAADwAOAA0ADAALAAoACwAKAAkACQAHAAUABAACAAQAAgABAAAA
AAD//////v/9//3//f/8//z//P/+//7//v/+//7//v/+/////////wAAAAABAAEAAQAF
AAYABwAHAAUABgAGAAcACAAJAAsADAANAA4ADgAPABAAEQASABIAEgASABIAEgAQABIA
FAAVABoAGwAbABsAGwAbABwAHAAeAB4AHQAaABcAFgASABEAEgAQAA4ADAAMAAoABwAH
AAQAAwACAAEA/v/8//v/+v/7//v/+//7//3//f/8//z//P/7//v/+//7//v/+//4//T/
7P/i/9v/3v/o//P/BQAcADoAXwCNALoA2wD5ABYBJwEjARgB+gDMAJIAUwAVAO//5v/i
/9v/3f/l/+j/5//n/+b/5v/m/+b/5v/l/+X/5f/l/+T/5P/k/+X/5f/l/+X/5f/l/+b/
5v/m/+b/5v/l/+X/5v/m/+j/6P/o/+j/7P/s/+z/7P/q/+v/6//r/+v/7f/u/+//7f/t
/+3/7f/v/+//7//v//D/8f/y//P/8v/z//T/9v/5//r//P//////AQADAAUABwAKAAwA
DgAOABAAEQASABUAFQAVABUAFAAUABQAFAATABIAEgARABAADwAOAA0ADQAMAAsACwAK
AAgABwAGAAUABAADAAIAAQAAAP////8AAP/////+//7//P/7//r/+v/5//n/+P/3//f/
9//2//j/9v/4//r/+P/4//j/+P/5//n/+f/6//z//f/9//3//f/+/////////wAAAAAB
AAIAAwAFAAYABQAGAAYABwAKAAsADAAMAAwADAAMAAwADAAOABAAEQAWABcAFwAXABYA
FQAVABQAFQAWABYAFAASABIADwAPABAADgAMAAoABgAEAAEAAQACAAEAAAD///z/+v/5
//j/+f/5//n/+f/7//v/+v/6//r/+f/5//n/+f/5//n/9v/0/+7/5P/d/97/5v/x////
FAAyAFcAgwCyANcA9QASASkBLwEoARIB6ACuAG0ALQD9/+r/5v/h/93/4//o/+f/6f/o
/+j/6P/q/+r/6f/p/+n/6f/o/+j/6P/p/+n/6f/n/+f/5//o/+r/6v/q/+r/6//r/+z/
7P/s/+z/7P/s//D/8P/w//D/8P/x//H/8f/z//X/9v/3//X/9f/1//X/9//3//f/9//4
//n/+v/7//z//f/+/wAAAQACAAQABwALAA0ADwARABMAFgAYABoAGgAcAB0AHgAfAB8A
HwAfACAAIAAgACAAHwAeAB4AHQAeAB0AHAAbABkAGAAXABcAFgAUABMAEgARABAADwAO
AA8ADgANAA0ADgANAA0ADAAMAAoACQAIAAYABQAFAAQAAwADAAMAAgAEAAQABAAEAAYA
BAAGAAYABgAGAAcABwAHAAgACAAJAAkACQANAA4ADwAPAA0ADgAOAA8AEAARABMAFAAT
ABQAFAAVABcAGQAbABwAGwAaABkAGAAYABoAHAAdACAAIQAhACEAIwAjACQAJAAiACIA
IQAeABwAHAAZABkAFgAUABIAEAAOAAwACQAJAAgABwAGAAUABAACAAEAAAABAAEAAQAB
AP/////+//7//v/9//3//f///////f/8//j/8P/m/+X/6v/y////EwAwAFIAewCpANQA
8wARASoBNQExASAB/gDIAIoASQAPAPP/7v/q/+X/6f/t/+7/7f/v/+7/7v/u/+7/7v/t
/+3/7//v/+7/7v/s/+3/7f/t/+3/7f/t/+7/8P/w//D/8P/v/+//8P/w//L/8v/y//L/
9P/0//T/9P/2//f/9//3//X/9//4//n/+f/5//n/+f/7//v/+//7//7///8AAAEAAgAD
AAQABgAFAAYACAALAA0ADwARABMAEwAWABgAGgAcAB4AHwAgACMAIwAjACMAIgAiACIA
IgAfAB4AHgAdAB4AHQAcABsAGwAaABkAGQAYABYAFQAUABMAEgARABAADwAOAA0ADQAO
AA0ADQAMAA4ADAALAAoACAAHAAcABgAFAAUABQAEAAYABgAGAAYABgAEAAUABgAIAAgA
CAAIAAkACQAJAAoADAANAA0ADQAPABAAEQARABEAEgASABMAEgATABUAFgAVABYAFgAX
ABoAGwAcABwAHAAcABwAHAAaABwAHgAfACIAIwAjACMAIwAjACQAJAAiACIAIQAeABwA
HAAZABkAFgAUABIAEAAQAA4ACwALAAgABwAGAAUABgAEAAMAAgABAAEAAQABAAEAAQAA
AAAAAgABAAEAAQABAP///f/8//r/8v/q/+n/7v/2/wMAFwA0AFYAfwCtANYA9QAPASgB
MwEtARwB+gDGAIoASQAPAPP/7v/q/+f/6//x//D/8f/x//D/8P/w//L/8v/x//H/8f/x
//D/8P/w//H/8f/x/+//7//v//D/8v/y//L/8v/x//H/8v/y//b/9v/2//b/9v/2//b/
9v/4//n/+f/5//n/+//8//3/+//7//v/+//9//3//f/9/wAAAQACAAMABAAFAAYACAAJ
AAoADAAPAA8AEQATABUAFwAaABwAHgAgACIAIwAkACUAJQAlACUAJgAmACYAJgAlACQA
JAAjACIAIQAgAB8AHwAeAB0AHQAaABgAFwAWABcAFgAVABQAEwASABEAEQASABEAEQAQ
ABAADgANAAwADAALAAsACgAJAAkACQAIAAgACAAIAAgACgAIAAkACgAMAAwADAAMAA0A
DQANAA4ADgAPAA8ADwARABIAEwATABMAFAAUABUAFgAXABkAGgAZABoAGgAbABwAHQAe
AB4AHAAcABwAHAAeACAAIgAjACQAJQAlACUAJQAlACYAJgAmACYAJQAiAB4AHgAbABsA
GgAYABYAFAAUABIADwAPAA4ADQAMAAsACgAIAAcABgAHAAcABwAHAAcABwAGAAYACAAH
AAcABwAFAAMAAwACAP7/9v/u/+v/8P/6/wcAGQA0AFYAfQCrANYA9QARASgBMwEvASIB
AgHQAJIAUwAZAPn/8v/u/+v/7//1//b/9f/3//b/9v/2//T/9P/z//P/9f/1//T/9P/0
//X/9f/1//X/9f/1//b/9v/2//b/9v/3//f/+P/4//r/+v/6//r//P/8//z//P/8//3/
/f/9//3///8AAAEAAQABAAEAAQAFAAUABQAFAAYABwAIAAkACgALAAwADgAPABAAEgAV
ABcAGQAbAB0AIQAkACYAKAAoACoAKwAsAC0ALQAtAC0ALAAsACwALAArACoAKgApACoA
KQAoACcAJQAkACMAIwAiACAAHwAeAB8AHgAdABwAGwAaABkAGQAaABkAGQAYABgAFgAV
ABQAFAATABMAEgARABEAEQAQABAAEAAQABAAEgASABEAEQATABIAFAAUABQAFAAXABcA
FwAYABgAGQAZABkAGwAcAB0AHQAbABwAHAAdAB4AHwAhACIAIQAiACIAIwAmACcAKAAo
ACYAJgAmACYAKAAqACwALQAuAC8ALwAvAC8ALwAwADAAMAAwAC8ALAAoACgAJQAlACQA
IgAgAB4AHgAcABkAGQAYABcAFgAVABYAFAATABIAEQARABEAEQARABEAEAAQABIAEQAR
ABEAEQARABEADgAIAAAA+P/3//7/CgAXACkARABkAI0AuwDkAAMBHQE0ATsBMwEkAQIB
0gCWAFcAHwADAPz/+P/1//3/AwAGAAUABQAEAAQABAACAAIAAQABAAMAAwACAAIABAAF
AAUABQADAAMAAwAEAAYABgAGAAYABwAHAAgACAAKAAoACgAKAA4ADgAOAA4ADAANAA0A
DQANAA8AEAARABEAEQARABEAEQARABEAEQAUABUAFgAXABgAGQAaABwAHwAgACIAJQAl
ACcAKQArAC0AMAAyADQANAA2ADcAOAA7ADsAOwA7ADoAOgA6ADoAOQA4ADgANwA2ADUA
NAAzADMAMgAxADEAMAAuAC0ALAAtACwAKwAqACkAKAAnACcAJAAjACMAIgAkACIAIQAg
ACIAIQAhACAAHQAdAB0AHAAcABwAHAAcAB4AHgAdAB0AHwAgACIAIgAiACIAIwAjACMA
JAAmACcAJwAnACkAKgArACsAKwAsACwALQAsAC0ALwAwAC8AMAAwADEANAA1ADYANgA1
ADQAMwAyADQANgA4ADkAPAA9AD0APQA7ADsAPAA8AD4APgA9ADoANwA2ADIAMQAyADAA
LgAsACwAKgAnACcAJgAlACQAIwAiACAAHwAeAB0AHQAdAB0AHQAdABwAHAAcABsAGwAb
ABsAGwAbABoAGAAQAAgABQAGAA4AGQAnAD4AXACBAKsA3AD/AB0BOAFJAU0BRAEuAQQB
zACPAE8AHwAMAAoAAwADAAsAEgARABEAEAAQABAAEAAQAA8ADwARABEAEAAQABAAEQAR
ABEADwAPAA8AEAARABIAEwAUABMAEwAUABQAFAAUABQAFAAYABgAGAAYABoAGwAbABsA
GQAbABwAHQAfAB8AHwAfACEAIQAhACEAIgAjACQAJQAmACcAKAAqAC0ALgAwADMAMwA1
ADcAOQA7AD4AQABCAEYASABJAEoASwBLAEsASwBKAEoASgBKAEkASABIAEcASABHAEYA
RQBFAEQAQwBDAEQAQgBBAEAAPwA+AD0APAA7ADoAOQA5ADgANwA3ADYANgA0ADMAMgAy
ADEAMQAwAC8ALwAvAC4AMAAwADAAMAAuAC4ALQAtADEAMQAyADIANAA2ADYANgA1ADcA
NwA3ADgAOQA6ADsAOwA9AD0APgA+AD8AQABBAEAAQABBAEEARABEAEYARgBIAEgASQBK
AEoASgBKAEoATABNAE0ATQBOAE8AUABRAFIAVQBUAFQAUwBSAFEAUABNAEwASwBKAEgA
SABIAA==
         </WaveFormData>
      </LeadData>
   </Waveform>
</RestingECG>
