# Supplementary material for: Detection of Left Atrial Enlargement Using a Convolutional Neural Network-Enabled Electrocardiogram
Source: Front Cardiovasc Med. 2020 Dec 17;7:609976. doi: 10.3389/fcvm.2020.609976 (PMC7773668; doi:10.3389/fcvm.2020.609976)
Supplement: Supplementary file 5 [file Data_Sheet_5.ZIP › normal4/1802036247_7777_0000001R.XML]

<?xml version="1.0" encoding="Windows-1252"?>
<!DOCTYPE RestingECG SYSTEM "restecg.dtd">
<RestingECG>
   <PatientDemographics>
      <PatientID>1802036247</PatientID>
      <PatientAge>71</PatientAge>
      <AgeUnits>Years</AgeUnits>
      <Gender>Female</Gender>
      <PatientLastName>fanghuiping</PatientLastName>
   </PatientDemographics>
   <TestDemographics>
      <DataType>Resting</DataType>
      <Site>1</Site>
      <AcquisitionDevice>MAC55</AcquisitionDevice>
      <Status>Unconfirmed</Status>
      <Priority>Normal</Priority>
      <AcquisitionTime>10:58:58</AcquisitionTime>
      <AcquisitionDate>08-14-2017</AcquisitionDate>
      <CartNumber>1</CartNumber>
      <AcquisitionSoftwareVersion>009C</AcquisitionSoftwareVersion>
      <XMLSourceVersion>MAC5000 v1.0</XMLSourceVersion>
   </TestDemographics>
   <RestingECGMeasurements>
      <VentricularRate>60</VentricularRate>
      <AtrialRate>60</AtrialRate>
      <PRInterval>162</PRInterval>
      <QRSDuration>82</QRSDuration>
      <QTInterval>426</QTInterval>
      <QTCorrected>426</QTCorrected>
      <PAxis>33</PAxis>
      <RAxis>30</RAxis>
      <TAxis>37</TAxis>
      <QRSCount>10</QRSCount>
      <QOnset>228</QOnset>
      <QOffset>269</QOffset>
      <POnset>147</POnset>
      <POffset>204</POffset>
      <TOffset>441</TOffset>
      <ECGSampleBase>500</ECGSampleBase>
      <ECGSampleExponent>0</ECGSampleExponent>
   </RestingECGMeasurements>
   <Diagnosis>
      <Modality>Resting</Modality>
         <StatementCount>2</StatementCount>
         <LabelText>12SL ��ϳ���</LabelText>
      <DiagnosisStatement>
         <StmtFlag>ENDSLINE</StmtFlag>
         <StmtText>�������</StmtText>
      </DiagnosisStatement>
      <DiagnosisStatement>
         <StmtFlag>ENDSLINE</StmtFlag>
         <StmtText>���� ECG</StmtText>
      </DiagnosisStatement>
   </Diagnosis>
   <Waveform>
      <WaveformType>Rhythm</WaveformType>
      <WaveformStartTime>0</WaveformStartTime>
      <NumberofLeads>8</NumberofLeads>
      <SampleType>CONTINUOUS_SAMPLES</SampleType>
      <SampleBase>500</SampleBase>
      <SampleExponent>0</SampleExponent>
      <HighPassFilter>16</HighPassFilter>
      <LowPassFilter>150</LowPassFilter>
      <ACFilter>NONE</ACFilter>
      <LeadData>
         <LeadByteCountTotal>10000</LeadByteCountTotal>
         <LeadTimeOffset>0</LeadTimeOffset>
         <LeadSampleCountTotal>5000</LeadSampleCountTotal>
         <LeadAmplitudeUnitsPerBit>4.88</LeadAmplitudeUnitsPerBit>
         <LeadAmplitudeUnits>��V</LeadAmplitudeUnits>
         <LeadHighLimit>2147483647</LeadHighLimit>
         <LeadLowLimit>268435456</LeadLowLimit>
         <LeadID>I</LeadID>
         <LeadOffsetFirstSample>0</LeadOffsetFirstSample>
         <FirstSampleBaseline>0</FirstSampleBaseline>
         <LeadSampleSize>2</LeadSampleSize>
         <LeadOff>FALSE</LeadOff>
         <BaselineSway>FALSE</BaselineSway>
         <ExcessiveACNoise>FALSE</ExcessiveACNoise>
         <MuscleNoise>FALSE</MuscleNoise>
         <LeadDataCRC32>606304836</LeadDataCRC32>
         <WaveFormData>
+P/4//j/+P/2//b/9v/2//j/+P/4//j/9P/y//D/7v/y//T/9v/4//j/+P/4//j/9v/2
//b/9v/1//T/8//y//T/8v/2//b/9f/3//v//f/8//v/+v/5////AQAEAAYAAgD9//j/
9P/6////AwAGAAQAAgACAAAAAgAEAAYABAAEAAYABwALAA4ADwAPABAADQAIAAMAAAAG
AAkADgASAA0ACgAFAAEAAwACAAMABAAFAAAA/v/8//v/+v/4//j//P/+////AAD9//v/
+v/6//v/+//7//z/+//7//v//P/7//j/9P/2//n/+//+/wAA+v/y//L/8P/s//L/9v/7
/w0AIwA0AE0AcACSAK0AvADLANkAzQCzAJoAdwBIACIACgDw/+f/8f/7//P/5f/o//D/
7//x//z///8BAAcAAwD6/wAAAQAAAP3//P/9/wEAAgADAAIA////////AAABAAIABQAF
AAIAAgADAAMAAwAEAAgABwAHAAkACQAHAAYABQAEAAQABQAHAAgACAAIAAgABgAIAAsA
CwALAAwADQAMAAsADgALAAkABQAFAAkACgALAAwAEAAMAAwADgAQAA0ADAAPABAACwAK
AAoADAAMAA4AEQAQABAAEgASABIAEgAUABEADwATABYAFgAZABwAHQAeABsAGgAaABkA
HwAiACMAJwAkACMAJAAjACMAIwAoACsALQAuADAALgAsACwALwAvADIAMwAyADcAOAA1
ADMANgA0ADIANQA1ADQANAA2ADQANAAyAC4ALgA0ADIALgAuAC0AKwAoACAAHAAeACAA
HgAeABoAGAAVABUAEwARABAAEgAQAA8ADwALAAkABwAHAAUABQAFAAYABAAGAAQABAAF
AAUABQACAAcABwAHAAgACwAIAAIAAQACAAMAAwADAAMABgAIAAQAAgACAAEAAQADAAYA
BgAHAAcABAAEAAQABAAEAAYACAAGAAUABQAFAAQABAAFAAgACAAJAAkACgAJAAgABwAE
AAIABAAEAAQABQAFAAUABQAGAAQABAAFAAcABwAIAAkABwAHAAcAAgACAAQABAAEAAQA
BQAFAAQABQAFAAQABAACAAMAAwADAAMAAwABAAEA/v/+////AQAFAAYABwAHAAQAAQD/
//3/AAABAAIABQADAAMAAwACAAAAAAAAAAAAAgAIAAcABgAAAPz/+v/5//7/AAADAAgA
AQD///7//f/+//z/AAAEAAIAAwAEAP///f/9//v//v8CAAQAAQADAAEAAQABAP///v/9
//3//f8AAAMAAQD///3//f/8//3//v///wAA/v/+//7//v/+//7//v/+////AAABAAIA
///+//3//P/9//7///8AAP///v/9//z//P/8//z//P/9//7///8AAP3//P/7//r/+//8
//3//v8AAAAAAAAAAPv//v/9//n/+v/9//7////9//3//f////3//v/+//7/AAAAAAEA
AwAEAAQAAwACAAUACAAJAAoACwAMAAkACAALAA0AEgAVABUAFAAUABQAEAAOAA4ADwAR
ABMAFAAUABQAEgARABAAEAAQABAADwAKAAgABgAFAAIAAAAAAAEABAAEAAQAAgD/////
AAAAAAAAAAABAAMAAAD//////v/+//v//v//////AAAAAP7/AAD8//T/8v/2//j//f8H
ABcAKgA9AFQAdgCVAKoAtwDFAMUAtQCcAIEAXgAwAAoA9P/p/+X/6f/r/+f/6P/s/+v/
7f/2//3//////wEAAgD+//n//v/9//7/AQACAAIAAgAAAP3//f/9//7///8AAAMAAwAB
AAIABAAFAAEAAAACAP//AAADAAQAAwABAAEAAQACAAIAAwADAAIABAAEAAIABAAFAAMA
AQAAAAMAAgABAAQAAwADAAEAAwACAAIAAgACAAYAAgACAAQABQADAAMABwAKAAcACAAK
AAkABgAFAAUABwAIAAsADAAKAAoADAAJAAYACQALAAoADAAOAA4ADgAOAA4ADwAPABAA
EgASABUAFwAXABkAGQAXABcAHAAfAB8AIAAiACAAHgAeACEAIQAmACcAJgArACsAJwAk
ACYAJwAmACoAKwAsACwALgAsACoAJgAgAB4AIgAgABwAHAAdAB0AHAAWABAAEgAUABIA
FAAQAA4ACwAJAAcABQAEAAQAAgABAAEA///9//v/+//6//v//P/+//3//v/7//r/+v/5
//j/9P/3//f/9//4//z/+v/1//X/9P/1//X/9f/3//r//P/4//r/+v/5//n/+P/6//n/
+f/7//j/+P/4//j/+P/6//z/+v/5//n/+f/5//j/+P/6//z//f/9//7//P/8//z/+v/5
//r/+f/4//r/+//8//3/+v/4//j/+f/7//v//P/9//v/+//7//b/+P/6//r/+v/8//3/
/f/8//r/+f/3//b/+P/5//n/+f/5//n/9//3//X/9P/0//X/+P/6//z//f/7//n/+P/3
//f/9//3//n/9//3//f/9v/y//L/8v/y//b//P/7//r/9P/w/+7/7f/z//T/9v/6//j/
9//3//f/9P/y//b/+v/5//v//f/5//T/8//w//L/+P/6//f/+f/3//f/9//1//b/9f/1
//X/9v/5//f/9f/x//X/9P/2//b/9v/2//f/+P/5//r/9//2//X/9P/2//b/9v/2//T/
9P/0//T/9P/0//T/9P/1//b/9//4//X/9P/z//L/8//0//X/9v/0//T/9P/0//L/8v/y
//L/9f/2//f/+P/3//b/9f/0//X/9v/3//j/9//2//X/9P/y//b/9v/z//T/9//4//n/
+P/3//b/9//3//j/+P/4//n/+P/4//n/+//8//z//P/8//7//v/+////AAD9//z/AQAD
AAgACwAKAAgABwAGAAQAAgACAAMABQAHAAgACAAGAAQAAwACAAAAAAAAAP///P/6//j/
9//1//L/8f/x//X/9v/3//b/8v/x//H/8P/w//D/8f/z//P/8//0//T/7//r/+3/7f/v
//L/9P/0//D/6v/k/+T/5v/q//3/EwAlADYATwByAJAAqwDCAMcAwwC5AKMAhABhADQA
BgDs/+T/4//h/+H/4f/f/+L/6P/p/+n/7v/1//f/+f/5//b/9P/x//H/7//v//H/9f/2
//f/9v/0//P/8v/y//T/9v/6//v/9//2//b/9f/0//T/9//1//j/+//8//v/+v/5//j/
+P/6//v/+//6//r/+v/4//r//f/9//3//v////7//f8AAP7//f/6//v//v/+//7//v8A
APz//P/+/////f/9/wEABAABAAIABAABAP7//f/9/wAAAgAGAAgABwAGAAcAAwADAAcA
CgAKAAoADAAMAAwACwAKAAoACQANABAAEQAVABQAEwAUABMAFQAVABoAHQAdAB4AIAAe
ABwAHAAfAB8AIgAjACIAJwAqACcAJQAoACQAIgAlACUAJAAkACYAJAAkACIAHgAeACIA
IAAcABwAHAAbABkAEgAOABAAEgAQABAADAAKAAcABQADAAEAAAAAAP7//f/9//z/+//6
//v/+P/3//b/9v/4//r/+P/4//j/9//2//L/9//3//f/+P/6//b/7//t//D/8f/x//H/
9P/4//v/+P/1//T/8v/x//L/9v/3//n/9v/y//H/8P/z//T/9//6//r/+f/5//n/9f/0
//T/9v/4//n/+f/6//j/+P/4//b/+P/6//r/+v/7//v/+//7//n/9v/1//X/+P/5//v/
/f/7//v/+//2//f/+v/7//z/+//7//r/+P/1//X/9P/0//f/+f/6//v/+f/5//f/9//0
//T/9f/3//r/+v/6//n/9v/1//X/9f/z//P/8//1//P/8//z//L/8f/y//P/9P/3//z/
+v/4//j/9v/2//f/9//2//b/+P/2//X/9f/1//T/8v/2//r/+v/7//z/9//y//H/7v/w
//f/+v/4//v/+f/5//n/9//1//P/8v/x//P/9//2//X/+f/3/+7/8v/0//b/+P/6//r/
+v/6//X/8v/v/+z/7//y//X/+P/3//b/9f/0//T/9P/0//T/9v/2//b/9v/0//T/9P/0
//b/9v/2//b/9f/0//P/8v/0//T/9P/0//T/9P/0//T/8v/w//T/9P/0//X/+P/5//f/
9f/z//H/9P/1//f/+P/6//n/+P/4//f/+f/6//r/+f/4//n/+P/5//z////+////AgAE
AAkACgAJAAcABgAFAAIA///+/wAAAQAEAAYABAAEAAIAAQAAAP7//v/+//v/9v/0//L/
8f/w/+7/7v/w//L/8//0//D/7//v//D/8P/v/+7/7v/y//P/9P/2//X/8v/u//D/8f/x
//L/8v/w/+7/8P/q/+L/5P/s//n/CwAXAC4ASwBoAIoAqwC6AL0AvwC/AK8AigBhADYA
CgDu/+T/3//d/+P/3//b/9r/3P/j/+n/6P/r//X/9//z//D/+P/5//f/8//x//H/9//4
//n/+P/2//X/9P/0//b/+P/8//3/+v/6//v/+//5//j/+v/3//j/+//8//v/+f/5//n/
+v/8//3//f/8//v/+v/3//j//f/9//3//v8AAP7//P/+//3/+//3//f/+v/8//7/AAAA
APz//P/+/wEA/////wMABwADAAMABAACAAAAAAABAAEAAAABAAAAAQACAAUAAwABAAUA
CAAIAAcACAAHAAYACAAIAAkACQAMAA4ADgARABMAEwAVABUAFAATABcAGQAbABwAHgAc
ABwAHAAfAB8AIQAhAB8AIwAkACEAHwAiACEAIAAkACUAIgAiACQAIgAhAB4AGQAYAB4A
HAAYABgAGgAZABcAEAALAAwADQAKAA0ACgAJAAcABQADAAEAAAABAAAAAAABAPv/9//z
//H/8f/z//X/+P/4//r/+P/4//b/9f/0//D/8//z//P/9P/4//b/8f/x//D/8f/x//H/
8v/2//n/9v/1//T/8v/x//L/9v/3//n/+f/2//b/9v/2//b/+P/6//j/9//3//f/9//2
//b/+P/2//f/9//4//r/+v/6//j/9//4//f/9v/5//n/+f/5//r/+P/4//n/+P/3//f/
9//5//n/+f/0//b/+P/4//j/9v/3//f/9v/1//X/9P/0//T/9f/1//X/9f/1//P/8//w
//D/8f/z//b/9v/2//X/9P/z//P/8//1//X/9f/3//X/9f/1//T/8v/y//L/8v/1//r/
+P/2//P/8P/v/+//8//0//b/+v/2//X/9f/1//L/8P/0//j/9v/3//j/8//t/+3/6//u
//P/9v/0//f/9f/1//X/8//0//P/8//z//b/+f/3//X/8f/1//T/9P/0//T/9P/2//b/
9v/2//X/9P/z//L/9f/2//f/+P/3//b/9f/0//T/9P/0//T/9f/2//f/+P/2//T/8v/w
//L/9P/2//j/9//2//X/9P/z//L/8f/w//T/9v/4//r/+P/4//j/+P/2//T/+P/4//T/
8//0//P/9P/1//b/9//7//v//P/8//r/9//0//L/9f/5//z//v/9//z//f/8//7/AAAC
AAAA/v8AAAEABQAGAAUAAwACAAQABAAEAAYABgAFAAYABgAGAAYABAADAAUABAAFAAYA
AwD8//j/9P/2//b/9f/2//X/9v/2//b/9f/1//b/+P/4//f/9v/2//T/8//y//L/9v/2
//X/+v/3//X/9P/y/+7/7P/s/+z/7P/s//D/9f/9/w0AJAA/AGAAggCdALAAvQC/ALcA
pwCQAHUAUgAoAAAA5v/d/9//2//X/+H/7v/o/+P/6//w//P/8//v/+3/9P/8//f/+//5
//n/+//8//r/+P/0//b/9//4//r/+f/6//3//f/6//r/+//7//z//P////3/+v/7//r/
9//4//n/+v/8//z//f/9//z/+v/6//j/+v////////8AAAAA/v/8//7/AAABAAAAAwAD
AAIAAQAAAP//+v/5//r/AAD//wAABQAFAAEAAQACAAIAAAAAAAEAAgACAAQABAAEAAQA
BgADAAIABwALAAwACwAMAAsACgAMAAwADQANAA4AEAAQABMAFQAVABcAFwAYABkAHwAj
ACAAIAAhAB4AIQAiACYAJwAmACUAIgAlACgAJQAjACYAJgAmACsALQAoACYAJgAiACQA
JAAiACQAJQAiAB0AHAAdAB0AHAAWABQAFgAYABYAFQAQAA0ACQALAAkABwAGAAYABAAD
AAMAAwABAP/////7//v/+//8//r//P/6//r//P/7//r/9v/3//f/9//4//r/+P/z//P/
9f/3//j/+f/3//j/+P/y//X/+P/6//3/+v/8//v/+//5//b/9v/2//j/+P/6//z//P/7
//v/+//6//r/+//+//v/+f/2//T/9v/2//b/9P/1//j/+f/6//j/9//2//X/9f/0//X/
9//1//X/9v/3//X/9f/1//D/8v/0//T/9P/x//H/8P/u//D/8f/x//L/9P/1//X/9f/y
//H/7v/t/+//8P/y//X/8//y//H/7//x//H/8v/z//L/8f/w//H/8f/x//H/8P/w//D/
8P/w/+//8v/u/+r/7P/s/+7/8f/y//L/8//2//D/7//v/+//7//u//P/+P/1//X/9f/v
/+//8f/x//b/9//2//D/7//v/+//7//t/+7/7//x//P/8v/z/+//6//x//f/9P/x//D/
7//u//D/8P/w//D/8f/y//P/9P/z//L/8f/w//H/8v/z//T/8v/y//L/8v/w//D/8P/w
//H/8v/z//T/8f/w/+//7v/w//D/8P/w//P/9P/1//b/9P/y//D/7v/y//T/9v/4//T/
8v/w/+7/8P/w//D/8P/y//L/8P/0//H/7f/s/+3/8f/z//X/9//2//f/9v/2//j/+P/3
//b/+P/5//v//P/6//j/9v/2//j/+v/+/wIA/v/8//z/+/8AAAMABAAEAAYABgAEAAIA
AAABAAEAAwAGAAYABgAEAAEAAAD+//7//f/7//X/8v/y//P/9P/0//P/8//z//L/9P/y
//H/8f/x//D/7v/s/+7/7//v/+//7v/u/+z/6f/s/+3/7f/u//D/7P/u/+z/5P/i/+b/
5v/x/wsAHwAyAFEAegCiALcAvgDBALsAsQChAIQAYQAyAAYA6P/a/9n/2//b/9v/3//g
/+b/7f/r/+j/6//v//H/9f/0/+7/8f/x/+//7//x//b/9v/2//T/9P/1//b/+P/1//T/
9f/z//T/9v/5//v/9//2//j/9f/1//f/9//1//b/9//4//r/+P/3//X/8v/0//b/9v/6
//v/+//7//z//P/6//j/+v/9//3/+//9//3//P/7//r//f/6//v//v/+//v/+v/9////
+//7//z////+////AQD///7////+/wEAAgAFAAMA//8DAAYABgAIAAoACgAKAAoACgAL
AAsADQAOAA0ADwAQABEAFAAVABUAFQAaAB0AGwAcAB4AHAAdAB4AIgAjACIAIQAeACEA
JwAlACQAKAAlACIAJAAjACMAJAAnACYAJgAkACAAIAAiACAAHAAcAB4AHQAbABQAEAAS
ABQAEgAQAAwACgAHAAcABQADAAIAAQD+//z/+//9//3//f////z/+//6//r/+P/6//j/
+P/6//n/+P/0//b/9f/0//T/+f/4//T/9f/2//f/9//3//X/+P/6//b/+P/4//f/9//1
//j/+P/5//n/9v/2//b/+P/4//r//P/+//3//f/9//n/+P/4//r/+f/5//j/+P/6//r/
+v/4//b/+P/4//j/+//7//v/+//8//r/+v/7//n/+f/6//v//f/9//3/+P/3//j/9//2
//j/+f/5//j/9//3//b/9v/0//X/9f/1//b/9//2//f/9P/0//X/9//2//b/9v/1//X/
9f/2//f/9v/1//T/9f/3//f/9//2//T/9P/0//T/9P/4//X/8v/z//L/8//1//b/9P/z
//T/8//z//T/9f/z//D/8//2//X/9//5//X/8//z//H/9P/3//j/9P/1//f/9//3//X/
8v/x//H/8f/y//X/8//x//f////6//j/9v/0//L/8v/y//L/8v/y//L/8v/y//L/8v/y
//L/8//0//X/9v/z//L/8f/w//L/8v/y//L/8//0//X/9v/0//T/9P/0//L/8v/y//L/
8v/y//D/9P/2//P/8//1//P/8//z//P/8//1//X/9v/4//r/+//8//n/9//2//T/9v/4
//r//v/8//z//v8AAPz//P/+////BAAHAAgACAAFAAQAAQD+////AQACAAUABAAEAAQA
AgADAAIAAAAAAP7//f/4//b/9v/1//T/8v/w//H/8v/y//L/8P/v/+//8P/w/+//7v/s
/+3/7f/t//D/8P/u/+v/8P/x//H/8v/y/+7/6v/o/+T/5P/i/+L/7/8BABMAIgA9AGIA
hAChALwAywDRAM0AtwCUAG8ATAAkAPj/3v/f/+H/2//Z/93/3v/g/+H/6f/u/+3/7//1
//f/7v/q//H/9f/z//P/9f/2//b/9v/0//H/8f/x//L/9f/2//n/+f/2//b/9//3//T/
9P/3//X/9v/5//r/+f/4//f/9v/2//j/+f/5//j/9v/2//T/9v/5//n/+f/6//3//P/7
//7//f/7//f/9//7//z//f/+//7/+v/6//z/AQD/////AwADAP////8AAP3/+v/5//n/
/f/+/wEAAgACAAIABAABAP7/AQADAAIABAAGAAYABgAGAAYABwAHAAwADgAOABEAEQAR
ABMAEwASABEAFQAXABoAHAAfAB4AHQAcAB4AHQAhACEAHwAjACQAIQAfACIAIAAeACEA
IQAhACIAJQAkACEAHgAZABgAHwAeABsAHAAcABsAGQASAA4AEAASABAADgAKAAgABQAF
AAMAAQAAAAIAAAD/////+//5//f/9//z//P/8//0//T/9v/0//T/8//x/+//6v/w//H/
8v/0//j/9v/x//H/8v/z//P/8//z//b/+P/0//P/8v/w/+//8f/0//T/9f/3//T/9P/0
//L/8v/0//b/9v/1//X/9f/1//T/9P/2//j/+f/5//r/+P/4//j/9v/0//b/9v/2//j/
+f/6//v/+f/2//X/9f/2//f/+f/7//j/9//2//D/8f/0//X/9v/4//n/+f/4//X/9f/0
//T/9P/1//X/9f/1//X/8//z//T/9P/1//f/9v/2//b/9f/y//H/8f/x//P/8//z//X/
9//3//f/9v/z//L/8f/w//L/+P/3//b/8//w/+//7//z//T/9v/6//T/8//z//P/8f/u
//H/9P/1//f/+f/1/+//7//t//D/9P/2//P/9f/z//P/8//x//P/8//0//X/9P/3//X/
8//1/+3/7P/w//L/9P/2//X/9P/z//L/8v/y//L/8v/y//L/8v/y//L/8v/y//L/8v/y
//L/8v/1//b/9f/6//f/8//y//P/9f/1//X/9f/1//f/9//4//b/9v/1//T/9P/1//f/
+P/4//j/+P/6//v//P///wIA///+//////8BAAMAAwACAAQABgAGAAYABAADAAEAAQAE
AAYACAAIAAQAAgD///7/AAD///r/+P/4//f/9v/0//H/8f/x//D/8f/w//D/8f/x//D/
7v/s/+7/7//v/+//8f/y//H/7//w/+//7f/s//T/8v/w//D/6P/i/+D/4P/r////FwAu
AEkAagCOAK8AxADHAMkAwQCrAJAAawA4AAoA8v/i/9X/z//V/93/3f/a/+D/6//v/+j/
5//v//X/8//0//b/8//1//P/8//1//j/+P/4//b/9//3//f/+P/5//r//f/9//j/+P/5
//n/9v/2//n/9//5//v/+//5//r/+//8//7//f/9//z/+v/8//z/+v/8/////////wAA
AAD+//z//v8BAAEA//8BAP///v/9//z////8//3/AAACAP///v8BAAMA/////wAAAgAA
AAAAAQACAAIABAAEAAQABAAGAAMA//8DAAYABgAIAAoACgAKAAwADAANAA0ADgAOAAwA
DQAPABEAFQAXABUAFQAaAB0AGgAaABsAGAAbABwAIAAhACIAIQAeACEAJQAjACIAJgAk
ACIAJQAlACIAIgAkACIAJAAiAB4AHgAfABwAFwAWABcAFwAWABAADgAQABIAEAAPAAoA
BwADAAQAAwACAAIAAQD+//z/+//6//n/+P/5//T/8//y//L/8//2//X/9v/2//X/9P/w
//H/8f/x//L/9v/0/+//7//y//P/8//z//H/9P/2//L/8//0//T/9f/z//T/8v/x//T/
8v/z//T/8v/y//T/9v/4//f/9//3//P/8v/y//T/9v/3//f/+P/4//j/+P/2//T/9v/2
//b/9//3//f/9//3//b/9//5//f/9f/0//P/9//5//v/+P/3//j/9//2//b/9//3//b/
9//3//b/9v/z//P/8v/x//P/9f/1//f/9f/0//T/9f/4//j/+P/3//b/9f/1//X/9P/z
//L/8//0//X/9v/2//L/8v/y//L/8v/2//P/8P/w//D/8v/1//X/9P/0//b/9P/z//P/
8//0//L/9v/6//j/+f/6//X/8v/z//L/9v/3//j/9P/1//b/9//4//f/+P/3//f/9//4
//v/+f/3//3////2//j/+P/4//j/+v/6//r/+v/8//z//P/8//n//P/7//f/9//5//n/
+f/5//n/+f/7//z//v///wAAAAAAAAEAAwADAAIAAAD+/wEABAAFAAYACAAKAAgACAAI
AAkADQAPAA0ADAAMAAwACQAGAAUABQAGAAkACwAMAAsACAAGAAQAAgACAAIAAQD6//j/
9v/1//L/8P/w//H/8//0//X/9P/x//H/8v/y//H/8P/w//H/8//z//T/9P/w/+3/8P/x
//L/9P/1//T/7v/o/+L/5v/q/+z/9f8NACUANgBRAHQAlACzAMoA0wDXAM0AswCQAGkA
PAAQAOz/2v/d/+H/4//j/9//3P/c/+X/7f/w//X/+f/5//f/8v/u//X/9//1//X/9//8
//z//P/6//f/9//3//j/+f/6//3//f/6//r/+//7//r/+v/9//v/+f/7//v/+f/3//f/
9//4//v//f/+//7//v/+//z//v/+//3//P/8//7//P/6//z//v////7/AQAEAAQABAAE
AAQAAAAAAAIAAwABAAEABQAHAAMAAwAEAAYABAAEAAUABgAGAAgACAAIAAgACgAHAAUA
CQAMAAwADAAOAA4ADgAQABAAEQARABYAGAAYABsAGQAZABsAGwAZABkAHgAhACMAJAAm
ACQAIQAgACIAIQAlACcAJwAtAC4AKwApACwAKAAmACkAKQAoACgAKgAoACYAJAAgACAA
JgAkACAAIAAgAB8AHQAWABEAEgATABAADgAKAAgABQAGAAUABAAEAAIAAAD////////9
//v/+//5//n/+f/6//z//v/8//z/+//5//f/8v/2//f/+P/6//7//P/3//f/+v/7//v/
+//5//z//v/6//j/+P/3//f/+f/8//z//f/9//r/+v/6//j/+P/6//z//f/9//7////5
//b/9P/0//n//f8AAAQAAwACAAEA/v/+/wAAAAAAAP///////////v/8//z//f/9//3/
/v////3//f/9//j/+P/6//r/+v/8//3//f/8//v/+//6//r/+v/7//v/+//5//n/9//3
//f/+P/6//3//P/8//z/+//6//n/+f/5//n/+f/5//v/+f/5//n/+P/2//b/9v/2//n/
/v/8//r/+v/4//j/+f/8//z//f8AAPr/+f/5//n/+P/2//r//v/+////AAD7//n/+f/3
//r//P/+//v//f/7//v/+//5//j/9//3//f/+f/9//z/+//5//X/9v/4//r//P/+/wAA
AAAAAAAA/P/6//j/9v/6//z//v8AAP3//P/7//r//P/8//z//P/8//z//P/8//r/+v/6
//r/+//6////AAD7//v//f/9//3//f/9//3/AQABAAIAAgD///3/+//6//n/+//8//z/
/f/+/wEAAgAEAAYACAAGAAcACgAMABEAEQAPAAwACgAMAAwADAAOABEAEQATABQAEwAS
AA8ADQAKAAgACAAIAAYAAAD9//r/+//8//z//v/8//z/+//6//n/+f/6//z//v/9//z/
/P/7//n/9//2//j/+P/3//z//P/7//v/+v/6//r/+v/4//L/8P/0////DwAjADgAVQCA
AKoAxQDUAN0A3wDRALMAkgBtAEQAHAD+/+7/6f/n/+X/4f/j/+r/8P/1//n//P8BAP//
+//9//z/+v8BAAUAAwADAAUABgAEAAIA/v////////8AAAEAAgAFAAUAAAAAAAEAAQAB
AAIABgAFAAQABQAEAAEAAwADAAMABAAEAAUABQAEAAQABAACAAQACQAJAAkACgAHAAQA
AQACAAYABwAGAAkACgAKAAoACgAKAAQAAgACAAkACQALABEAEAALAAoACgANAAwADQAP
AA4ADgAQABAADgAOABAADQAOABMAFwAYABUAFgAVABQAFgAWABcAFwAaABwAHAAfAB0A
HQAfAB8AIgAjACkALQArACoAKgAmACkAKgAuAC8AMQAxAC8AMwA1ADEALgAwAC8ALgAy
ADMALwAuAC8ALAAuAC4ALAAuADEALgApACgAJwAlACIAGgAYABwAIAAgAB4AGAAUAA8A
EgARABAAEAAPAAwACgAJAAkABwAFAAUABAAFAAYACAAHAAgABQAEAAYABQAEAAAABQAF
AAUABgAJAAYAAAD//wEAAwAEAAUAAgAEAAUAAAADAAQABAAFAAMABgAGAAcABQACAAIA
AgAFAAYACQAMAAoABwAFAAMABQAGAAgADAAJAAkACAAIAAgACAAIAAYACQAMAA0ADgAN
AAsACQAHAAcABgAHAAkACwALAAwADQALAAsACwAGAAcACgALAAwACgALAAsACgALAAsA
CgAKAAwADQANAA0ADAALAAgABwAIAAoADQARAA4ADAAKAAcACQAJAAoACwANAA0ADQAP
AAwACwAKAAgACAAKAAwADgAMABAADQAKAAsACgALAA0ADwAOAA4AEAAKAAkACQAJABAA
EAAOAA==
         </WaveFormData>
      </LeadData>
      <LeadData>
         <LeadByteCountTotal>10000</LeadByteCountTotal>
         <LeadTimeOffset>0</LeadTimeOffset>
         <LeadSampleCountTotal>5000</LeadSampleCountTotal>
         <LeadAmplitudeUnitsPerBit>4.88</LeadAmplitudeUnitsPerBit>
         <LeadAmplitudeUnits>��V</LeadAmplitudeUnits>
         <LeadHighLimit>2147483647</LeadHighLimit>
         <LeadLowLimit>268435456</LeadLowLimit>
         <LeadID>II</LeadID>
         <LeadOffsetFirstSample>0</LeadOffsetFirstSample>
         <FirstSampleBaseline>0</FirstSampleBaseline>
         <LeadSampleSize>2</LeadSampleSize>
         <LeadOff>FALSE</LeadOff>
         <BaselineSway>FALSE</BaselineSway>
         <ExcessiveACNoise>FALSE</ExcessiveACNoise>
         <MuscleNoise>FALSE</MuscleNoise>
         <LeadDataCRC32>2790539289</LeadDataCRC32>
         <WaveFormData>
9P/0//T/9P/1//b/9//4//b/9v/2//b/9f/0//P/8v/z//T/9f/2//T/9P/0//T/9v/2
//b/9v/2//b/9v/2//L/8f/w/+//8v/0//X/9v/3//j/+v/6//v//v/+/wEAAwADAAQA
BAAAAAAAAQABAAMABQAFAAUAAgABAAAA//8CAAUABQAGAAgACAAIAAgABQABAPz/+v/9
//3//v////z/+f/4//b/9v/3//j/+v/4//b/9f/z/+//7//v/+3/8f/x//H/8P/v/+7/
7f/s/+7/7//x//L/8v/y//L/8v/v/+7/7v/x//L/8f/0//f/8P/s/+3/6P/h/+P/6v/2
/wUAEQAVABQAFwAqAE0AcwCUAKoAugC8AKQAiQCHAIYAZgBHADkALwAnAB4AEAAFAAAA
AAADAAUAAwADAAYA///2//j/+v/5//n/+f/5//v/+//7//n/+P/4//j/+P/5//r/+//7
//j/+P/4//j/+P/4//j/+f/6//v//P/7//r/+//6//n/+v/7//z//v/9//v/+P/5//r/
+v/8//z//f/9//z//P/7//r/+f/5//z//f/+/////f/7//v//v8AAP////8BAAAA///+
//3//f/9//v//f8AAAIABAAGAAQABQAFAAUABQAFAAgACAAIAAoADAAMAA0ADQAOAA8A
EgAUABcAGQAYABgAGAAaABoAHQAfACEAJQAlACcAKAArACwALgAwADQANAA0ADQANwA3
ADgAPAA7ADwAPAA7ADwAPQA9ADwAOwA6ADgANgA2ADYAMwAxAC0AKwAoACQAIAAgAB4A
GQAZABoAGAAVABIADwANAAgABwAHAAgACQAGAAMAAQAAAP7//P/8//z///8AAAAA///9
//v/+v/4//z//f/9//3///////7//P/6//r/+//8//3/AAABAAEA/v/9//v/+v/8//7/
//8BAAEAAQAAAP7//v///wEAAgACAAIAAgACAP///f/9//3///8BAAMABAACAAEAAQD/
/wEAAQACAAIA//////////8BAAAA/////wEAAgACAAEA/////////f/7//z//P/8//3/
/v8BAAAA/v/9//v/+v/6//v/+//8//7//f/9//3/+v/6//z//P/+////AgAAAP3/+//6
//j/+//8//z//f/9//z//f/5//j/+P/6//r/+v/8//3//f/5//n/+P/4//z//P/8//z/
+v/5//n/+f/3//X/+P/6//j/+v/6//n/+P/4//b/9v/6//v//P/9//3//P/5//j/9//1
//f/+P/6//r/+v/6//b/+P/4//r/+v/6//r/+v/6//r/+v/4//j/+P/4//r/+v/6//r/
+f/4//f/9v/3//j/+f/6//j/+P/4//j/+P/4//j/+P/4//j/+P/4//b/9v/2//b/+P/4
//j/+P/4//j/+P/3//X/9f/1//X/9v/2//b/9//2//j/+P/5//r/+v/9//3/AAACAAMA
AgAAAAEAAQABAAUABQAFAAMAAgABAAAAAAAEAAUABwAIAAYABgAGAAYABQABAAAAAAD9
//3//f/8//n/+P/2//b/9//4//r/+v/5//n/+P/1//L/8f/u/+//8P/x//H/8v/w//D/
8P/v/+//8P/w//D/7v/u/+7/7f/s/+z/7//v/+//8f/z//D/8P/r/+b/3//d/+D/6P/1
/wUAEQAWABcAHAAzAFcAfgCaAKwAugC0AJkAgwCCAHQAUQA3AC8AKwAiABQABQD8//j/
+f/9///////8//n/9v/2//T/8f/x//H/8f/1//X/9f/z//L/8v/y//L/8//0//X/9f/0
//T/9P/0//L/8v/y//P/9f/1//X/8//x//P/8//z//X/9f/1//b/9v/1//P/9f/1//T/
9f/0//X/9f/0//T/9v/2//b/9//2//X/9P/z//P/8f/x//T/8//x//D/8f/y//P/9P/1
//P/8//x//P/9f/2//f/+P/4//n/+f/5//f/9//6//r//f8AAAMABAAFAAUABgAHAAgA
CgANAA8ADwAQABEAFAASABUAFwAZAB0AHQAfACAAIQAiACQAJgAsACwALAAsAC0ALQAu
ADIAMAAyADMAMwA0ADUANQA0ADUANAAyADAAMAAwAC0AKwArACkAJgAiAB8AHgAbABUA
FQAWABQAEQAQAA0ACwAGAAQAAwADAAMAAQD///7//v/+//z//P/8//v//P/8//v/+//5
//j/9v/4//n/+f/5//3//f/8//r/+P/4//n/+v/6//z//P/7//n/+f/4//j/+//8//z/
/f/9//3//P/6//j/+f/7//z//v/+//7//v/9//v/+//7//z//f/+//7/AAD//////f/8
//v/+//6//r/+//8//3/+//6//n/+f/7//z//P/7//v/+//7//n/9//4//j/+P/5//r/
/f/8//n/+f/4//j/9v/3//f/+P/6//n/+f/5//b/9v/4//j/+P/5//z/+v/4//f/9//2
//j/+P/3//f/+v/6//z/+f/3//b/9//2//X/+P/6//v/9//3//b/9v/4//j/+P/4//r/
+f/5//n/9//1//j/+v/4//r/+v/5//j/+P/2//b/+//7//v/+//6//r/+P/4//f/9f/3
//j//P/8//z//P/2//b/+P/4//j/+P/4//r/+v/6//r/+P/4//j/+P/6//r/+v/6//j/
+P/4//j/9v/2//b/9v/5//r/+//8//n/+P/3//b/9//4//n/+v/5//j/9//2//b/9v/2
//b/+P/4//j/+P/1//T/8//y//L/8v/y//L/8v/y//L/8f/v/+//7//v//L/8v/y//P/
8v/0//T/9f/6//r//f/9//3//v/+//z//P/9//3//f/////////9//v/+//7//z/AQAB
AAIAAgAAAAAAAAAAAP3/+f/4//j/+f/5//n/+P/0//L/7//u//H/8v/0//T/9P/z//H/
7f/r/+v/6f/r/+3/7f/s/+z/6f/o/+f/5f/n/+r/7P/u/+z/7P/s/+v/6P/o/+v/6//r
/+3/7//s/+b/4//c/9n/1//g//L/BQALAA8AEAAXAC4AUQBzAJAApACwALAAmAB/AH0A
cgBQADcAMQApABsADAD+//n/+v/6//n/+//7//n/+P/3//L/7v/u/+//7//v/+//8f/x
//H/7//s/+z/7P/s/+//8P/x//H/7v/u/+7/7v/u/+7/7v/v//D/8f/y//H/8P/x//D/
7//x//H/8f/y//L/8f/v//H/8P/w//L/8v/z//P/8v/y//H/8P/v/+//8f/x//H/8f/z
//H/8f/0//T/8//z//X/9//3//f/9//2//X/8v/z//T/9v/4//r/+f/5//j/9//5//n/
/P/8//z//v8AAAAA/////wAAAQAEAAYACQALAA0ADgAPABIAEwAXABoAHQAgACEAJAAm
ACgAKAApACoALwAwADEAMgAzADMANAA4ADcAOAA4ADcAOAA5ADkAOAA4ADgANwA2ADQA
NAAxAC8ALQArACgAJAAgACAAHgAZABkAGgAYABUAEgAPAA0ACAAIAAcABwAHAAcABQAE
AAQAAAD+//7//v8BAAIAAgABAP///f/8//r//v///////////////v/8//z//P/9//7/
AAACAAIAAQAAAP///f/8//7/AAABAAMAAgABAP///P/9////AgAEAAQABAAEAAQAAQD/
//////8AAAEAAgACAP///f/8//n/9//3//j/+P/5//n/+f/5//j/9v/0//P/9f/2//b/
9f/1//X/9f/z//H/8v/y//L/9P/0//b/9P/x//H/8P/w//D/8f/x//L/8P/v/+//7//w
//D/8v/y//P/8//1//L/8P/v/+//7v/v//D/8P/x//D/8P/y/+//7v/u//D/8P/u//D/
8f/x/+3/7f/s/+z/7//w//H/8v/y//H/8f/x/+//7f/w//L/8v/0//T/8//v/+7/6//q
/+//8f/z//X/9P/0//L/8v/x/+//8f/y//T/9P/0//T/8P/w/+z/7f/u/+//8P/w//D/
8P/w/+7/7v/u/+7/8f/y//P/9P/x//D/7//u/+//8P/x//L/8v/y//L/8v/x//D/7//u
//D/8P/w//D/7v/u/+7/7v/w//D/8P/w//D/8P/w//D/7//v/+//7//w//L/8//0//L/
8v/z//L/9f/4//j/+//9//3//v/+//r/+v/7//v/+//9//3//f/9//3//f/9//7/AQAB
AAIAAgACAAIAAgAAAP3/+f/4//j/9//3//f/9P/x//D/7v/v//H/8//2//T/8v/x/+//
6f/p/+n/5//s/+3/7v/u/+z/7P/s/+z/7f/t/+7/7v/s/+z/7P/s/+v/6v/q/+3/7//t
/+//8f/u/+z/6f/k/93/3f/m//T/AQAHAA8AEgATACYATQBvAIoApAC4ALYAmgB/AH8A
egBWADsAMQArAB8AEgACAPv/9v/0//v/////////+v/1//T/8v/u/+3/7f/t/+3/8v/z
//T/8//w//D/8P/w//P/9P/1//X/8v/y//L/8v/y//L/8v/z//X/9f/1//P/8f/z//P/
8//1//X/9f/2//b/9f/z//X/9P/0//b/9v/4//n/+f/6//j/9v/0//P/9P/1//b/9//3
//X/9f/4//j/9//3//n/+//7//v/+//6//n/9v/3//n/+v/7//z//P/9//3//f/9//3/
AAAAAAAAAgAEAAQAAwADAAQABQAIAAoADQAPABEAEgATABYAFgAZABsAHQAjACUAKQAs
AC4ALgAvADAANgA2ADYANgA4ADkAOwBAAEAAQgBDAEMARQBFAEQAQgBBAEAAPgA8ADsA
PAA6ADkANQAzADAALAAqACoAKAAjACQAJAAhAB0AHAAZABcAEgASABEAEQARAA8ADQAM
AAwACAAGAAYABgAJAAoACgAJAAkABwAGAAQABgAHAAcABwALAAsACgAIAAcABgAGAAYA
CQAMAA0ADQAKAAkABwAGAAkACgAKAAsADQANAAwACgAKAAsADQAOAA4ADgAOAA4ACwAJ
AAkACQAMAA0ADgAOAAwACwALAAkABgAFAAUABAADAAMAAwADAAIAAAD+//3///8AAAAA
///////////9//v//P/8//z//v/+/wAA/v/8//v/+f/4//r/+//7//z/+v/5//n/+f/3
//b/9//2//j/+f/8//r/9//3//j/+P/6//r/+f/5//r/+v/8//n/9//2//f/9v/2//j/
+f/5//f/9//2//b/+v/6//r/+v/4//f/9//3//X/8//2//j/+P/6//r/+f/4//j/9v/2
//f/9//3//f/+v/6//j/+P/1//P/9f/2//r/+v/6//r/+P/2//T/9v/2//b/9v/4//j/
+P/4//f/9v/1//T/9//4//n/+v/3//b/9f/0//X/9v/3//j/+v/6//r/+v/3//b/9f/0
//X/9v/3//j/9v/2//b/9v/2//b/9v/2//j/+P/4//j/9v/2//b/9v/3//f/9//3//b/
9v/1//T/9//4//r/+v/7//7//v8BAAAA//////7//v8AAAMABQACAAMAAgABAAEAAQAB
AAEAAAADAAMABAACAAIAAgACAAUAAwAAAAAA/f/7//r/+f/7//n/+f/4//j/+f/6//z/
+//4//b/8//w//H/8v/x//D/7//u/+z/7//w//H/8v/v/+//8P/w/+//7v/t/+z/7v/u
/+//8//y/+//8P/x/+z/6P/p/+j/4//h/+b/7v/7/wUACQASAB0AKABBAGcAiACeAKwA
tgCsAJEAhQCEAG4ASwA5AC8AIwAUAA4ACwD+//r/AwAFAAEA/f/4//P/9P/6//r/9//3
//f/9//4//f/9v/z//T/9P/0//T/9f/2//f/9//2//b/9v/2//b/9v/2//f/9f/1//X/
8//0//f/+P/5//f/9//3//j/+P/3//X/9//6//r//P/8//r/+f/3//b/9//4//n/+//6
//n/+P/3//X/8//z//b/9//3//j/+//6//n/+P/3//n/+f/3//n/9//4//n/+v/6//v/
+//7//v/+//+//7//P/+/wAAAAACAAMABQAHAAcACAAKAAsACwAMAA0AEAASABUAFwAZ
ABkAGQAbABwAIgAkACcAKgAsACwALAAsAC8ALwAwADQANgA4ADkAOQA5ADkAOAA2ADgA
OAA3ADYANAA0ADEALwAtACsAKAAkACQAJAAiAB0AGQAYABQADwAQAA8ADwAMAAoACQAJ
AAkABQADAAIAAgACAAAAAAAAAAAAAAD///3////9//z/+v/6//v/+//7//v/+//6//j/
+//8//7/AAD+//7//P/5//r/+//7//z/+//8//z//f/7//v/+v/4//n/+//+/wAA///+
//3//P/+//3//v////////////7//P/7//v/+f/7//3/AAACAP7//f/8//v/+//6//n/
+f/7//z//P/7//v/+//7//n/+f/6//r/+v/5//j/+f/2//b/9//3//j/+P/5//n/+v/5
//f/9v/1//X/9v/5//r/+P/3//j/9P/2//f/+f/6//j/+P/3//f/9v/2//j/9f/2//b/
+P/4//T/9v/3//f/9f/1//T/9P/0//T/9P/0//L/8f/x//H/8P/v//P/9v/1//b/9f/z
//T/9P/y//L/9P/z//L/8f/y//L/8P/w//L/8f/0//b/9v/0//L/8P/w//D/8P/w//D/
8P/w//D/8P/w//D/8f/y//P/9P/z//L/8f/w//D/8P/w//D/8f/y//P/9P/x//D/7//u
/+//8P/x//L/8P/w//D/8P/y//L/8v/y//P/9P/1//b/8//y//H/8P/x//L/8//0//P/
8v/x//D/8P/w//D/8P/y//H/8f/x/+//7//w//D/8v/z//T/9v/1//X/9//2//n/+f/5
//r//P/8//7/AQD///3//f/7//3/+//7//v/+//8///////+//7//v/+/wEAAgAAAP3/
+f/4//b/9f/3//b/8//y//L/8v/z//T/9P/0//L/8f/x/+3/7f/t/+r/6//q/+n/6f/q
/+v/7P/r/+n/6P/o/+r/6v/q/+r/6v/p/+j/6P/r/+v/6f/r/+//7P/q/+v/4v/Z/9v/
3v/u/wEACQALABAAHwA+AFsAdQCOAKIArACoAJIAgQCDAHAASgAzACsAIQAZAAwAAAD3
//r//v/9//n/+f/1//L/8//y//D/8v/v/+//7//v//H/8f/x/+//8f/y//P/9P/x//D/
7//t/+//8P/x//L/8P/w//D/8f/w/+//7v/r/+7/8f/y//P/8P/v/+7/7v/x//H/8P/z
//P/8v/z//L/8f/x//D/8P/y//L/8v/z//L/8f/w/+//8v/x//L/9v/1//P/8v/z//H/
8f/x//H/9P/1//T/9//2//b/9v/2//f/+f/6//v/+f/5//z//P/8//7/AAAAAAEAAQAC
AAMAAgAEAAcACQALAAwADQAQABAAEwAVABcAGQAZABsAHAAdAB4AIAAiACMAIgAhACAA
IwAlACgALgAtAC4ALgAtAC8ALwAuACwAMAAwAC8ALgApACgAJAAhACIAIQAfABwAGAAY
ABYAEQAPAA4ACgAFAAgABwAHAAQAAAD////////9//v/+v/6//r/+P/4//j/9//4//j/
9//5//f/9v/0//P/8//y//H/9f/3//j/+P/3//b/9v/2//T/9v/2//X/9//3//b/9v/1
//b/9v/3//f/9//2//T/9v/3//n/+v/4//j/+P/4//j/9//4//n/9//3//f/9v/5//n/
+v/5//j/9//3//b/9//3//f/9//3//b/9f/1//X/9v/2//X/9//3//f/9f/0//T/8//y
//T/9P/2//T/8//z//L/8v/x//H/8P/w//H/8f/y//P/8P/w//L/8v/x//H/8//w//D/
8f/z//T/8//y//D/7//y//L/9P/x/+7/7v/w//D/7v/w//H/8f/w//H/8f/y//H/8P/v
/+7/8P/x//P/9f/y/+//8f/y//D/8v/y//H/8f/y//H/8v/y//H/8P/v//P/9P/z//T/
8v/v//D/8P/y//L/8v/y//T/+v/4//b/9P/y//D/8f/y//P/9P/2//b/9v/2//P/8v/x
//D/8//0//X/9v/z//L/8f/w//L/8v/y//L/9P/0//T/9P/y//L/8v/y//T/9P/0//T/
8v/x//H/8f/z//P/9P/0//T/9f/2//j/+P/5//z//P8BAAEAAQACAAEA/v/9//3//v//
/wIAAwADAAEAAQABAAAAAAACAAEABAAEAAQABAAGAAYAAwD///7//v/9//3/+//6//f/
9v/0//T/9f/2//b/9v/0//P/8v/v//D/8f/u/+//7v/t/+r/6v/q/+r/7P/r/+v/7P/u
/+7/7v/u/+3/6//p/+j/7v/v/+7/8f/v/+z/6v/p/+b/3//Z/9z/6v/5/wUACQAOABEA
GgA5AGEAfgCUAKoAsACaAHsAfwCEAGQAQwA3ADEAJwAaAAoA///6//r//f8BAP///f/8
//n/8v/w//D/8P/x//L/8//z//P/8//x//D/8P/w//D/8//0//X/9f/y//L/8v/y//T/
9P/0//X/9f/1//X/8//y//P/8v/x//L/8//0//b/9f/z//D/8f/y//L/9P/0//X/9f/0
//T/8//y//H/8f/0//X/9v/3//X/8//z//b/9P/z//P/9f/2//f/+P/5//j/9//0//X/
9//4//n/+v/8//3//f/9//z/+//9//z//v8AAAIAAgACAAEAAQABAAMABgAKAA0ACwAM
AA0AEAAOABEAEwAVABkAGQAbABwAHQAeACAAIgAmACYAJgAmACkAKQAqAC4ALQAuAC4A
LQAvAC8ALgAsAC0ALAAqACgAJwAoACYAJQAjACEAHgAaABgAGAAWABEAEAAQAA0ACQAJ
AAcABgACAAIAAQABAAEA/f/7//r/+v/4//b/9v/2//X/9v/2//X/8//x//D/7v/w//H/
8f/x//X/9f/0//L/8P/w//H/8v/z//b/9//3//T/8//x//D/8v/0//X/9//3//f/9v/0
//T/9f/3//j/+v/6//r/+v/5//f/9//3//j/+f/6//r/+v/5//n/9//1//X/9v/2//j/
+f/6//v/+v/4//b/9f/3//j/+P/3//X/9f/1//P/8//0//T/9P/2//b/+P/2//P/8//y
//L/9P/1//X/9v/4//f/9//3//P/8v/z//L/8v/z//b/9P/x//H/8v/y//T/9P/z//P/
9P/0//b/8//w//D/8v/y//H/9P/2//f/9P/z//H/8P/0//T/9P/0//T/8//z//P/7//t
//D/8v/z//b/9//3//X/9P/x//D/9f/1//X/9f/0//T/8v/y//P/8f/z//T/9P/0//T/
9P/2//L/8P/x//L/8//0//L/8v/y//L/8P/w//D/8P/x//L/8//0//T/9P/0//T/8//y
//H/8P/z//P/9P/1//T/8//z//L/9P/1//b/+P/4//n//P/8//7//f/8//z//f/8//3/
///9//3//////wEA//////////8AAAMAAwADAAIAAQAAAAIABAADAAEA/f/8//r/+f/6
//r/+P/4//P/8v/y//L/9P/0//L/8f/w/+3/7v/v/+z/7f/s/+v/6//s/+3/7v/s/+v/
6//s/+z/7P/s/+z/7//v/+//8P/x/+//6//r/+//8P/u/+v/6P/h/9v/3P/q//3/BwAL
ABAAEwAkAEMAZwCCAJQAogCoAJYAfQB5AHgAYABDADEAJwAdABQACgABAPz/+v/5//n/
+f/7//r/9f/w//T/9P/x//H/8f/x//H/8f/x/+//7//w//H/8v/x//L/8//z//L/8v/y
//L/8P/w//D/8f/x//H/8f/v//D/8//0//X/8//z//P/9P/2//X/8//1//T/9P/2//b/
9P/z//H/8P/y//T/9v/5//b/9f/0//P/9v/1//b/+v/3//X/9P/1//X/9f/1//X/9v/3
//b/+f/2//b/9v/2//f/+f/6//v/+f/5//z//P/+/wAAAgACAAMAAwAEAAUABAAGAAkA
CwANAA4ADwASABIAFQAXABkAGQAZABsAHAAhACIAJAAmACcAJgAlACQAJwApACwAMgAv
ADAAMAAvAC8ALwAuACwAMAAwAC8ALgArACoAJgAjACIAIQAfABwAGgAaABgAEwASABIA
DwALAA0ACwAKAAYAAgABAAEAAQD///3//P/8//r/+P/4//j/+f/6//r/+f/5//f/9v/0
//b/9//3//f/+//7//r/+P/4//j/+f/6//j/+v/6//n/+//7//r/+v/4//j/9//3//j/
+f/5//j/+P/5//v//P/6//r/+v/6//r/+f/6//v/+v/7//z//P/9//3//v/9//v/+//8
//z/+//7//v/+//9//z/+//7//j/+P/3//X/+f/7//3//f/8//z/+//6//r/+v/8//r/
+//7//r/+v/5//n/+P/4//r/+f/5//n/+P/4//r/+v/5//n/+//4//n/+f/6//r/+f/4
//b/9f/5//r//f/7//n/+P/5//j/9P/2//f/9//3//f/9v/2//j/+P/4//j/+v/5//n/
+f/3//X/+P/6//j/+v/6//n/+v/6//j/+P/6//n/+P/3//n/+v/5//r/9//1//f/+P/6
//r/+v/6//z//v/8//v/+v/5//j/+v/6//r/+v/6//r/+v/5//f/9//3//f/+v/6//r/
+//6//z//P/9/wIAAgAFAAUABwAIAAgABgAFAAUABAADAAcABwAHAAUABAADAAIAAgAF
AAUABgAGAAYABgAGAAYAAgD9//v/+v/6//v//P/8//f/9v/0//T/9v/4//v//P/6//n/
9//z//P/8//x//P/9P/1//X/9v/1//T/8//x//H/8v/y//L/9P/0//T/8//0//T/9//3
//X/9//5//b/8P/t/+r/5//n/+z/+v8LABUAFQAWABsAMgBVAHcAkACqALoAsACSAIEA
hwB8AFgAQQA9ADcALQAgABAAAwAAAAIAAwAHAAkABQACAAEAAAD8//r/+f/5//n/+f/8
//3//v/9//v/+v/5//j/+f/6//v/+//7//z//f/+//3//P/7//v/+//7//v/+f/3//n/
+f/5//r/+//8//7//v/9//v//f/9//z//f/8//z//f/9//7//v/+//7///8BAAEAAQAB
AP///f/9/wAAAAD/////AQADAAMAAwADAAEAAQD//wEAAwAEAAUABgAGAAcABwAHAAUA
BQAIAAgACAAKAAwADAALAAsADAANABAAEgAVABcAFgAWABYAGAAWABkAGwAdACEAIQAj
ACQAJQAkACQAJAArACwALQAuAC8ALwAwADQAMQAyADIAMQA0ADUANQA0ADUANAAyADAA
LgAuACsAKQAnACUAIgAeABwAHAAaABUAFgAWABMADwARAA8ADgAKAAYABQAFAAUABQAD
AAIAAgAAAP7//v/+/wEAAgACAAEAAAD9//v/+P/7//3//v/////////+//z//v/+////
AAACAAQABAADAAIAAQD///7/AQACAAIAAwADAAMAAgAAAP7///8BAAIAAgACAAIAAgD/
//3//f/9////AQADAAQABAADAAMAAQD/////AAAAAP//////////AQAAAP///////wAA
AAD///3//f/9//v//f/+//7//v8AAAAAAgAAAP7//f/7//r//P/9//3//v/+//3//f/9
//z//P/+//7//f/9/////P/7//v//P/8//z//P/7//v//v/+/wAA/f/6//r//P/8//v/
/v8AAAEA/v/9//v/+v/+//7//v/+//7//f/9//3/+//5//z//v/8//7//v/9//z//P/6
//r//f/9//3//f/+//7//P/8//n/9//5//r///8AAAEAAgD8//r/+v/8//z//P/8//3/
/v///wAA/f/8//v/+v/7//z//f/+//z//P/8//z//P/8//z//P/+//7//v/+//z//P/8
//z//v///wAAAQAAAAAA///+//3//v8AAAAAAwAGAAYACQAGAAUABQAEAAQABgAJAAsA
CgALAAoACQAJAAsADQAPABMAFwAYABoAFgAUABIAEAASABEADwAQAA8ADQAMAAsADAAJ
AAgABgAIAAkACgAMAAoABgADAP///f/9//3/+//7//v/+//6//r/+v/6//r/+//7//z/
/P/5//j/9//2//b/9v/3//v/+f/3//n/+//4//b/9//2/+//6//y/wAACwATABUAFgAf
ADwAXwB/AJoArgC6ALQAmACHAJEAjABsAE8AQQA3AC0AHgASAAkACAAKAA0ADwAPAAsA
BgADAAIAAgACAAMAAwADAAMAAgABAAAA/f/9//7///8AAAEAAgADAAMAAAAAAAAAAAAB
AAIAAwAFAAQAAwACAP//AAADAAQABQAFAAUABQAGAAUAAwAAAAEABAAGAAoADAAIAAcA
BQAEAAYABgAGAAcACQAJAAkACQAIAAUABAAGAAgACQALAA8ADAALAAoACQAKAAsACgAN
AAsADAANAA4ADgAPAA8ADwARABEAFAAUABIAFAAWABYAFwAXABgAGQAcAB4AIQAjACIA
IgAiACQAJgApACsALQAuAC0ALgAuADMANAA2ADgAPgA+AD4APgA9AD0APgBCAEQARgBH
AEcARgBFAEMAQABFAEYARgBGAEMAQgA+ADsANwA1ADIALgAvADAALwArACkAKAAkAB8A
IQAfAB4AGgAWABUAFQAVABMAEQAQABAAEQAQABEAEgAQABAADwANAA4ADQANAAwADgAP
AA8ADwAPAA8ADgAMAA0ADgAQABIADwAQAA8ADQAOAA8ADwAQAA8AEAAQABEAEwATABIA
EAASABMAFQAWABUAFAATABIAFAATABQAFQAUABUAFgAWABUAEwASAA8AEgATABUAFgAU
ABMAEgARABIAEgASABMAEwAUABQAEwATABMAEwARABMAFAAUABQAEwASABMAEAAQABEA
EQASABAAEQARABIAEAAPAA8ADwAPABAAEwAUABIAEQASAA4ADgAPABEAEgAUABQAEwAT
ABMAEgATAA8AEQASABUAFgATABQAFAATABMAEwASABIAFAAUABQAFAATABEAEAAPABUA
FQAWAA==
         </WaveFormData>
      </LeadData>
      <LeadData>
         <LeadByteCountTotal>10000</LeadByteCountTotal>
         <LeadTimeOffset>0</LeadTimeOffset>
         <LeadSampleCountTotal>5000</LeadSampleCountTotal>
         <LeadAmplitudeUnitsPerBit>4.88</LeadAmplitudeUnitsPerBit>
         <LeadAmplitudeUnits>��V</LeadAmplitudeUnits>
         <LeadHighLimit>2147483647</LeadHighLimit>
         <LeadLowLimit>268435456</LeadLowLimit>
         <LeadID>V1</LeadID>
         <LeadOffsetFirstSample>0</LeadOffsetFirstSample>
         <FirstSampleBaseline>0</FirstSampleBaseline>
         <LeadSampleSize>2</LeadSampleSize>
         <LeadOff>FALSE</LeadOff>
         <BaselineSway>FALSE</BaselineSway>
         <ExcessiveACNoise>FALSE</ExcessiveACNoise>
         <MuscleNoise>FALSE</MuscleNoise>
         <LeadDataCRC32>4269806273</LeadDataCRC32>
         <WaveFormData>
CAAIAAgACAAIAAgACAAIAAgACAAIAAgACgAKAAoACgAIAAgACAAIAAYABgAGAAYABgAG
AAYABgAHAAgACQAKAAkACAAHAAUABQAGAAYABgAIAAgACgAKAAoACgAJAAoADAAQABQA
FwAVABEADwAOAA8AEAAPAA8ADQALAAgABgAEAAIA///8//n/+f/6//v//P/8//z/+//5
//n/+f/5//r/+//8//3/+//9//7/AAABAAIAAgACAAIAAgADAAMAAQABAAEAAQAEAAUA
BQAFAAUABgAGAAYABgAGAAYABwAHAAcACAAIAAYABgAGAAcACwAOABIAFwAcACQAKgAt
ACgAJwAuADUAOwA+ADwANwAlAAIA5v/f/9j/0P/L/8f/x//J/8j/u/+x/7L/uP+7/8D/
z//c/+T/7P/z//T/9//5//v//v///wAAAQABAAEAAQABAAEABAAEAAQABQAFAAUABQAF
AAYABgAGAAYABgAHAAcABwAHAAcABwAGAAYABwAHAAcABQAFAAUABQAFAAUABQAFAAUA
BQAEAAQABgAGAAYABwAHAAYABgAGAAYABQAFAAUABAAEAAUABQADAAEAAQABAAIAAgAC
AAIAAgACAAEAAQAAAAAAAAAAAAIAAgACAAIAAgAAAP////////7//f/8//7//f/9//3/
/P/7//v/+//8//z//P/7//j/9//2//b/9v/1//T/9P/2//b/9P/y//T/9P/0//P/8v/z
//L/8f/z//P/8f/w//L/8v/y//L/8P/y//X/9f/1//X/9//4//n/+v/8//7//v8AAAAA
AAAAAAQABAAEAAQABgAGAAYABgAGAAcABwAKAAoACgAKAAgACAAIAAgACgAKAAoACgAJ
AAkACQAJAAgACAAIAAgADAANAA0ADQAMAAoACQAIAAkACgAJAAoACwALAAoACgAJAAkA
CQAJAAkACQAJAAkACQAHAAcABwAIAAgACAAIAAgABgAGAAcABwAIAAgACAAIAAkACQAJ
AAsACwALAAsACQAJAAkACQAJAAkACAAIAAkACQAIAAgACAAIAAgACAAIAAgACAAIAAoA
CwALAAsACgAJAAgABwAJAAkACQAIAAoACgALAAsACQAJAAkACQAKAAoACgAKAAoACwAM
AAwADAAMAAwACwAJAAkACQAIAAgACgAKAAoACQAJAAkACQALAAwADAAMAAoACQAJAAkA
CgALAAsACgALAAsACgAKAAoACgAJAAkACgAJAAMAAAD+//7//f/9//z//P/8//z/+v/6
//r/+v/6//r/+v/7//n/+f/6//j/+P/4//j/+P/4//j/+P/4//j/+P/4//b/9v/2//b/
+P/4//j/+P/4//j/+P/4//r/+v/6//r/+P/4//j/+P/6//r/+v/6//j/+P/4//j/+P/4
//j/+P/6//r/+v/6//r/+v/5//n/+P/4//j/+P/6//z//P/9//z//P/+//7/AgAEAAUA
BQADAAMABAAEAAIAAAD////////8//r/+P/0//H/7v/r/+n/6v/r/+z/7P/s/+v/6//t
/+3/7f/t/+3/7f/t/+3/7f/u//D/8f/0//T/9P/0//L/8//z//P/8//z//P/9P/1//X/
9f/1//b/9v/2//b/+P/4//n/+f/3//j/+P/4//j/+P/5//v//P/+/wMADAAUABwAHwAg
ABsAHgAlAC0ANAA0AC8AJQAMAOr/2f/Q/8j/w/+9/7v/uf+4/7P/rf+o/6b/qf+w/7v/
xv/S/9z/5f/q/+3/8f/1//T/8//0//X/9f/5//n/+f/5//r/+v/6//v/+//7//v/+//8
//z//P/8//z//f/9//3//f/9//3//P/8//3//f/9//3//f/9//3//f/9//3//f/9//3/
/P/8//z//P/8//3//v/+////AAD+//3//f/9//7//v///////f/7//v/+//+//7//v/+
//7//v/9//3//P/8//z//P/8//z//P/8//z/+v/5//n/+v/6//r/+v/6//n/+f/5//b/
9f/1//X/9v/2//b/9f/0//P/8v/y//D/7//u/+7/8P/w/+7/7P/s/+z/7P/r/+v/7f/t
/+3/6//r/+n/6P/q/+r/6v/q/+r/7P/v/+//7f/t/+//8P/x//L/9P/2//b/+P/4//j/
+P/8//z//P/8//7//v/+//7//v//////AgACAAIAAgAAAAAAAAAAAAIAAgACAAIA////
//////8AAAAAAAAAAAAAAQABAAEAAQAAAAAAAAACAAIAAAAAAAEAAQAAAAAA////////
/////////////////f/9//3/AAAAAAAAAAAAAP7//v////7//v/9//z//P/9//3//f/9
//3//f/9//3//f/9//3///////7//v/9//3//P/8//7//v/+//7//v/+//7//v/8//3/
/f/9/////////////f/9//3//P/+//7//////////////////v/+//7//v8AAAEAAgAC
AAAAAAAAAP//AQABAAEAAAD+/wAAAAAAAAEAAQABAAEAAwAEAAQABAADAAEAAAD//wAA
AQABAAAAAQABAAAAAAACAAIAAQABAAUABQAAAP7///8AAAAAAQACAAIAAgACAAIAAgAC
AAIABAAEAAQABQADAAEABAACAAIAAgACAAIAAgACAAIABAAEAAQABAACAAIAAgACAAIA
AgACAAIAAgACAAIAAgAEAAQABAAEAAIAAgACAAIAAgACAAIAAgACAAIAAgACAAIAAgAC
AAIAAgACAAIAAgAEAAQABAAEAAIAAgACAAIAAwAEAAUABgAGAAYABQAFAAgACAAIAAgA
CAAKAAoACwAMAAwADgAOABAAEgATABMAEQARABIAEgASABAADwAPAA0ACgAIAAYAAgD/
//z/+f/7//z//f/+//z//P/7//v/+//7//v/+//7//v/+//7//3//v8AAAEABAAEAAQA
BAAEAAUABQAFAAMAAwADAAQABQAFAAUABQAGAAYABgAGAAYABgAHAAcACQAKAAoACgAI
AAgACQALAA4AFAAdACQAKgAuAC8ALAAvADgAQQBFAEYAPgAtABUA9v/i/9n/0P/E/73/
v/+//73/uP+x/63/rP+0/8H/zP/Z/+T/7v/0//f/+v/9////AQACAAUABgAHAAcACQAJ
AAkACQAIAAgACAAJAAsACwALAAsADAAMAAwADAAKAAsACwALAA0ADQANAAwACgALAAsA
CwALAAsACwALAA0ADQANAA0ACwALAAoACgAMAAwADAANAA0ADAAMAAwADAALAAsACwAM
AAwADQANAAsACQAJAAkACAAIAAgACAAKAAoACQAJAAgACAAIAAgACAAIAAgACAAKAAgA
BwAHAAYABgAGAAYACAAHAAcABwAEAAMAAwADAAIAAgACAAEA/v/9//z//P/8//v/+v/6
//r/+v/4//b/+P/4//j/9//3//n/+f/5//f/9//1//T/9f/2//f/+P/2//j/+//7//n/
+f/7//z//f/+/wAAAgAAAAIAAgACAAQACAAIAAgABgAIAAgACAAIAAgACQAJAAoACgAK
AAoACgAKAAoACgAMAAwADAAMAAkACQAJAAkACAAIAAgACAAKAAsACwALAAsACgAKAAoA
CgAKAAgACAAJAAkACAAIAAkACQAJAAkACQAJAAkACQAJAAcABwAHAAgACAAIAAgACgAI
AAgACQAHAAgACAAIAAoACwALAAsACQAJAAkACQALAAsACwALAA0ADQAMAAwACwALAAoA
CgAMAAwADAAMAAoACgAKAAoADAANAA0ADQALAAsACwALAAsACwALAAoACgAKAAsACwAN
AA0ADQANAAwADAAMAAwACgALAAwADAAOAA4ADgANAA8ADwAPAA4ADQAOAA0ADAALAAsA
CwALAAsADAAMAAwADgANAA0ADQAMAA0ADQAMAA0ADQAMAAwADAAMAAsACwAPAA8ACgAI
AAkACgAKAAsACgAKAAoACgAMAAwADAAMAAoACgAKAAsACwANAA4ADAAMAAwADAAMAAwA
DAAMAAwADAAMAAwADgAOAA4ADgAOAA4ADgAOAAwADAAMAAwADAAMAAwADAAMAAwADAAM
AAwADAAMAAwADAAMAAwADAAMAAwADAAMAA4ADgAOAA4ADgAOAA4ADQANAA4ADgAOAA4A
DgAQABAAEQASABIAFAAUABYAGAAZABcAFQAVABYAFgAWABQAEwATABEADgAMAAoACAAF
AAIAAQABAAIAAwACAAIAAgABAAEAAQABAAEAAQABAAEAAQADAAUABgAIAAcACAAIAAgA
CAAIAAkACQAJAAkACQAJAAoACwALAAsACwAMAAwADAAKAAoACgALAA0ADQAOAA4ADgAO
AA4ADwAPABAAFgAdACgALAAwADEALAArADQAPQBFAEYAQAA3ACUACgD0/+v/6P/k/+H/
3//d/9f/1P/P/8X/wP/C/8X/zP/T/+L/7v/4//3//v8BAAUABwAGAAcACAAJAAkACwAL
AAsACwAMAAwADAANAA0ADQANAA0ADgAOAA4ADgAOAA8ADwAPAA0ADQANAAwADQAPABAA
EQAPAA8ADwAPABEAEQARABEADwAPAA4ADgAOAA4ADgAPAA8ADgAOAA4ADAALAAsACwAM
AAwADQANAA0ACwALAAsACwAKAAkACAAJAAoACgALAAoACgAKAAoACAAIAAgACAAKAAgA
BwAHAAoACgAKAAoACQAHAAYABQACAAEAAQABAAAAAAAAAP//AAD///7//v/9//v/+f/4
//j/+P/2//T/9P/0//T/8//x//P/8//z//H/8f/v/+7/7P/q/+j/5v/l/+b/6P/n/+X/
5f/n/+j/6f/q/+z/7v/u//D/8P/w/+7/8v/y//L/8v/0//T/9P/0//T/9f/1//f/+P/5
//r/9//2//X/9P/2//b/9v/2//f/9//3//f/9v/2//b/9v/2//f/9//3//X/9P/0//T/
9v/2//T/9P/1//X/9P/0//T/8//y//H/8//z//P/8//z//H/8f/x//L/8v/y//L/8v/w
//D/8f/x//L/8v/y//D/8f/x//H/8//z//P/8//1//X/9f/1//X/9f/0//T/9f/1//T/
9P/2//b/9v/2//b/9v/2//b/9P/1//X/9f/y//H/8P/v/+//7//v/+7/7P/s/+3/7f/r
/+v/6//r/+z/7P/s/+z/6v/r/+z/7P/q/+r/6v/p/+v/6//r/+r/6P/q/+r/6v/p/+n/
6f/p/+v/7P/s/+z/6v/p/+n/6f/q/+v/6//q/+n/6f/o/+j/6f/q/+r/6//v/+//6v/o
/+r/6v/p/+n/6//s/+3/7v/t/+z/6//q/+z/7P/s/+3/7//t/+z/6v/q/+r/6v/s/+z/
7P/s/+r/6v/q/+r/6v/q/+r/6v/s/+z/7P/s/+z/7P/s/+z/7v/u/+7/7v/u/+7/7v/u
/+z/7P/s/+z/7v/u/+7/7v/u/+7/7v/u/+z/7P/s/+z/7v/u/+7/7v/u/+7/7v/t/+3/
7v/u/+7/7P/s/+7/7v/x//L/8v/0//T/9v/4//n/9//1//X/9v/4//j/9v/1//X/8//w
/+7/7v/s/+n/5v/j/+P/5P/l/+T/5P/k/+P/5f/l/+X/5f/l/+X/5f/l/+X/5//o/+r/
6//s/+z/7P/q/+r/6//r/+3/7f/t/+3/7v/v/+//7//v//D/8P/w//D/8P/w//H/8f/x
//L/8v/y//L/8v/z//X/9P/4////BgAQABgAGwAYABMAFgAfACkALAAqACUAGQD6/9r/
y//E/7z/s/+t/63/sf+w/6n/of+a/5r/o/+q/7X/xP/S/9j/3//i/+X/5//p/+r/7f/u
/+//7//z//P/8//z//L/8v/y//P/9f/1//X/9f/0//T/9P/0//T/9f/1//X/9f/1//X/
9P/y//P/8//z//X/9f/1//X/9//3//f/9//1//X/9P/0//X/9v/3//n/+P/2//X/9P/1
//X/9v/3//b/9v/3//f/9//1//X/9f/2//b/9v/2//T/9P/z//P/9P/0//T/9P/y//L/
8v/y//L/8P/v/+//8v/y//L/8v/w/+//7//v/+//7//w//H/7v/u/+7/7f/u/+3/7P/s
/+r/6f/o/+j/6P/o/+b/5P/m/+b/5v/l/+P/5f/l/+X/5f/l/+P/4v/i/+L/4v/i/+D/
4v/l/+X/5P/l/+j/6v/q/+r/6//s/+7/8P/w//D/8P/0//T/9P/y//T/9P/0//b/9v/3
//f/9v/2//b/9v/4//j/+P/4//j/+P/4//j/+f/5//n/+f/4//j/+P/4//j/+f/5//n/
+f/4//j/+P/6//r/+P/4//f/9//2//b/+f/5//n/+f/5//n/+f/5//n/9//3//f/+P/4
//j/+P/6//j/+P/5//n/+v/6//r/+P/5//n/+f/5//n/+f/5//n/+f/5//n/9//3//b/
9v/4//n/+f/6//r/+v/6//r/+v/6//r/+v/4//n/+f/5//n/+f/5//n/+//7//v/+v/6
//r/+//7//v/+//7//v/+v/6//r/+v/4//n/+v/6//r/+v/6//n/+//7//v/+v/4//r/
+v/6//r/+//8//3/+//8//z//P/8//v/+//7//z//f/9//z/+//7//r/+v/8//z/+//7
///////6//j/+//8//z//f/8//z//P/8//z//P/8//z//v/+//7////9//v/+v/7//z/
/f/+//7//v/+//7//v/+//7//v/+//7//v/+//z//P/8//z//v/+//7//v/8//z//P/8
//r/+v/6//r//P/8//z//P/+//7//v/+//7//v/+//7//v/+//7//v/+//7//v/+//7/
/v/+//7//v/+//7//v/+//7//v/+//////8AAAAA/v/+//7/AAACAAMABAAEAAQABAAG
AAgACwALAAkACQAKAAoACgAIAAUABQADAAAA///+//3/+//3//P/8v/y//X/9v/2//b/
9f/1//X/9f/z//P/8//z//X/9f/3//j/+P/5//r/+v/6//r/+v/7//v/+//7//v/+//8
//3//f//////AAAAAP7//v/+//7/////////AAAAAAAAAAAAAAEAAQAGAA4AFwAeACQA
KAAnACYAJwAsADUAPwA+ADIAIwALAO7/2v/P/8b/vv+7/73/vf+5/7T/q/+n/6j/rP+3
/8b/1f/i/+r/8P/x//L/9f/3//n//P/9//7/////////////////AgACAAIAAwABAAEA
AQABAAIAAgACAAIABAAFAAUABQAEAAMAAgAAAAEAAwAEAAUABQAFAAUABQAFAAUABQAF
AAUABQAEAAQAAgACAAIAAwADAAIAAgACAAQAAwADAAMAAgACAAMAAwADAAEAAQABAAAA
AAAAAAAAAAAAAP////8AAAAAAAAAAP7//v/+//7/AAD+//3//f/8//z//P/8//z/+//7
//v//P/7//v/+//4//j/+P/3//f/9//3//j/+P/3//b/9v/2//b/9P/y//L/8v/y//H/
8P/x//D/7//w//H/8P/w//D/8P/w//D/7v/w//P/8//x//H/8//0//X/9v/4//r/+v/8
//z//P/6//7//v/+/wAAAgACAAIAAgACAAMAAwACAAIAAgACAAQABAAEAAQAAwACAAEA
AAAAAAEAAgADAAAAAAAAAAAABAAFAAUABQAFAAQABAAEAAIAAgAAAAAAAgADAAMABAAD
AAMAAwADAAEAAQABAAEAAgABAAIAAwACAAIAAgACAAQAAgACAAMAAQACAAIAAgACAAMA
AwADAAEAAQABAAEAAQABAAEAAQABAAEAAAAAAAMAAwACAAIAAAAAAAAAAAACAAIAAgAC
AAAAAQABAAEAAwADAAMAAwABAAEAAQAAAAIAAgADAAMAAwADAAMAAwAAAAAAAAAAAAIA
AwAEAAQABAAEAAQAAwABAAEAAQAAAAIABAAEAAQAAQABAAEAAQABAAIAAgACAAIAAQAB
AAEAAgADAAMAAgABAAEAAAAAAAIAAgABAAEABAAFAAEAAAAAAAAA/////wIAAgACAAIA
AgACAAIAAgACAAIAAgADAAEAAwAGAAUABAADAAIABAAEAAQABAAEAAQABAAEAAMAAgAB
AAAAAgACAAIAAgAEAAQABAAEAAIAAgACAAIABAAEAAQABAACAAIAAgACAAQABAAEAAQA
BAAEAAQABAAFAAUABgAGAAQABAAEAAYABgAHAAgACAAKAAoADAAOAA8ADwANAA0ADgAO
AA4ADAANAA0ACwAIAAYABAACAP//+//3//b/9v/5//r/+v/6//n/+f/5//n/+f/5//n/
+f/3//f/+f/6//z//f/+//7///8AAAEAAwACAAEAAAD/////AAABAAEAAwADAAQABAAC
AAIAAgACAAMAAwADAAQABAAEAAQABAAFAAkACgAQABUAHAAkACoALQAqACUAKgAzADkA
PAA6ADMAIwAIAO7/4f/W/9D/0f/P/83/y//G/7//uf+y/7D/t//C/83/3P/o//D/8//2
//f/+//9//7///8AAAEAAQADAAMAAwADAAYABgAGAAcABQAFAAUABQAIAAgACAAIAAgA
CQAJAAkABwAHAAcABgAIAAkACQAJAAcABwAHAAcABwAHAAcABwAHAAcABgAGAAgACAAI
AAkACQAIAAgACAAGAAUABQAFAAQABAAFAAUABQADAAMAAwAGAAYABgAGAAYABgAFAAUA
AgACAAIAAgADAAQABQAGAAQAAgABAAEABAAEAAQABAACAAEAAQABAAAA////////AAAA
AAAA///+//3//P/8//r/+f/4//j/+P/4//b/9P/y//L/8v/x//P/9f/1//X/9v/3//b/
9v/2//b/9v/2//X/9v/4//f/9//3//n/+v/7//z//v8AAP7/AAAAAAAAAgAGAAYABgAI
AAoACgAKAAgACAAJAAkACgAKAAoACgAKAAoACgAKAAoACgAKAAoACwALAAsACwAKAAoA
CgAKAAwADQANAA0ACwAKAAoACgAMAAwACgAKAAsACwAKAAoACwALAAsACwAJAAkACQAJ
AAkABwAHAAcACgAKAAoACgAKAAgACAAJAAcACAAIAAgACAAJAAkACQAJAAkACQAJAAkA
CQAJAAkACwALAAoACgAKAAkABwAGAAgACAAIAAgACAAIAAgACAAKAAsACwALAAkACQAJ
AAkACQAJAAkACAAJAAoADAANAAwACwAKAAkACAAIAAgACAAIAAkACgAKAAoACgAKAAkA
CwALAAsACgAIAAoACgAKAAkACQAJAAkACwAMAAwADAAKAAkACQAJAAoACwALAAoACQAJ
AAgACAAJAAoACgALAA0ADQAIAAYABwAIAAgACQAKAAoACgAKAAoACgAKAAoACgAKAAoA
CwANAA0ADAAKAAoACgAKAAoACgAKAAoACgAKAAoACgAKAAoACgAKAAwADAAMAAwACwAK
AAkACAAIAAgACAAIAAkACQAKAAoACgAKAAoADAAOAA8AEAAQABAAEAASABQAFQAVABMA
EwAUABQAFAASABEAEQAPAAwACwAKAAkABwADAP///v/+////AAAAAAAA///////////9
//3//f/9//////8BAAIABAAFAAYABgAGAAYABgAHAAkACQAJAAkABwAIAAkACQALAAsA
DAAMAAwADAAMAAwADQANAA0ADgAOAA4ADgAOAA0ADwASABYAHwAoACwAMgAzADAAKwAu
ADkAQQBEAEAAOQArAAwA8P/n/+D/2v/V/9X/2f/X/9L/zf/D/7z/vv/H/87/1//k//L/
/P///wAAAQADAAUACAAHAAgACQAJAAsACwALAAsADAAMAAwADQANAA0ADQANAA4ADgAO
AA4AEAARABEAEQAPAA8ADwAOABAAEQARABEADgANAAwACwAKAAkACAAHAAcABwAGAAYA
BQAEAAMAAwAFAAQABAAEAAQAAwADAAMAAAAAAAEAAQADAAEAAQABAAEAAAD///7/AAAA
AP/////+//7//v/+//z//P/8//z////+//7///////7//f/8//z/+//7//v//P/7//v/
+//5//j/9//1//X/9f/1//b/9P/z//L/8v/y//L/8P/u/+7/7v/u/+3/6//t/+3/7f/t
/+3/6//q/+j/6P/o/+j/6P/q/+3/7f/t/+3/7//w//H/8v/0//b/+P/6//r/+v/8/wAA
AAAAAAAAAgACAAIAAgACAAMAAwACAAIAAgACAAQABAAEAAQABAAEAAQABAAFAAUABQAF
AAYABgAGAAYABQAFAAQAAwAFAAQABAAEAAQABAACAAIAAwADAAIAAgABAAEAAQABAP//
////////AQD///////8AAAAAAAAAAAIAAAAAAAEA//8AAAAAAAD+/////////wEAAQAB
AAEA/////////////////v/+///////+//7//v/+//7//v8AAAAAAAAAAP/////+//3/
///////////////////+//z//P/9//3////////////8//z//P/8//z//f/+//7//v/+
//7//f/9//3//f/8//7/AAAAAAAA///////////9//7//v/+/wAA/////////v//////
/v///////v/+//7//v/9//3/AQABAPz/+v/7//z//P/9//7//v/+//7//v/+//7//v/8
//z//P/9//3//f8AAP7//v/+//7//v/+//7//v/+//7//v/+//7//v/9//3//v/+//7/
/v8AAAIAAgADAAIAAgAEAAQABgAIAAkACQAHAAcACAAIAAgABgAFAAUAAwAAAP7//P/6
//f/9P/x//P/9P/1//b/9P/0//P/8//1//X/9f/1//X/9f/1//X/9//4//r/+//8//z/
/P/8//z//f/9//3//f/9//3//v////////////7//v/+//7/AAAAAAEAAQADAAQABAAE
AAMAAgACAAMABgAOABUAHAAiACYAJQAgAB8AJgAxADkAOgA0ACkAFwD6/+b/2//W/9T/
z//P/9H/zf/G/7//t/+0/7b/u//G/9H/3P/o/+7/7//y//f//f////7//f/+//////8B
AAEAAQABAAIAAgACAAMAAwADAAMAAwAEAAQABAAEAAQABQAFAAUABQAFAAUABAAGAAcA
BwAHAAUABQAFAAUABwAHAAcABwAFAAUABAAEAAIAAgACAAMABQAEAAQABAAEAAMAAwAD
AAIAAgADAAMAAQD///////8CAAIAAgACAAIAAgABAAEAAAAAAAAAAAAAAAAAAAAAAAAA
/v/9//3/AAAAAAAAAAD+//3//f/9//z/+//7//v/+v/6//r/+f/6//n/+P/4//j/9//2
//b/9P/0//L/8P/w//D/8P/v/+//8f/x//H/8f/x/+//7v/u/+7/7v/u/+7/8P/z//P/
8f/x//P/9P/0//T/9f/2//T/9v/2//b/9P/4//j/+P/6//z//P/8//r/+v/7//v//P/8
//z//P/+//7//v/+//z//P/8//z/+//7//v/+//8//z//P/8//3//f/8//v//f/8//z/
/P/8//z/+v/6//v/+//6//r/+f/5//n/+f/7//v/+//7//n/9//3//f/+P/4//j/+P/5
//j/+f/7//r/+v/5//j/+v/7//v/+//7//v/+//7//n/+f/5//n/+v/7//v//P/7//v/
+v/6//r/+v/6//r/+v/6//r/+v/4//n/+f/5//n/+f/5//n/+f/5//n/+P/6//r/+//7
//v/+//7//v/+v/6//r/+v/4//n/+v/6//j/+P/4//f/+P/5//r/+v/6//z//P/8//n/
+f/5//n/+//8//z//P/6//n/+f/5//r/+//7//r/+//7//r/+v/8//z/+//7///////6
//j/+v/6//n/+f/8//z//P/8//r/+v/6//r//P/8//z//f/9/////v/8//z//P/8//z/
/P/8//z//P/8//z//P/6//r/+v/6//z//P/8//z//P/8//z//P/6//r/+v/6//z//P/8
//z/+v/6//r/+f/6//z//f/+//3//P/9//z//f/+//7/AAAAAAIABAAFAAcABQAFAAYA
BAAEAAIAAQADAAEA/v/8//r/+P/1//L/7//v//D/8f/y//L/8v/x/+//7//v/+//7//v
/+//7//w//P/9f/4//n/+v/6//r/+v/6//v/+//7//v/+//7//r/+//7//v/+//8//z/
/P/+//7//v////////8AAAAAAAAAAAAAAQADAAQACAAPABYAHgAmACcAIgAfACYAKwAv
ADAALgAnABUA9v/g/9n/1P/O/8v/zf/P/8v/xv+//7n/sv+0/7n/wv/N/9r/5P/q/+v/
8P/z//X/9//4//n/+v/7//v//f/9//3//f/8//z//P/9/////////////v/+//7//v/+
/////////wEAAQABAAAA/v////////8BAAEAAQABAAEAAQABAAEAAwADAAIAAgACAAIA
AgADAAIAAAD///7/AAD////////+//7//////wEA/////////v/+//7//v/8//z/+//7
//z//P/8//z/+v/6//r/+v/6//j/9//3//r/+v/6//r/+P/3//f/9//4//f/9//3//T/
9P/0//P/8v/x//D/8P/w/+//7v/u/+7/7v/s/+r/7P/s/+z/6//q/+v/6v/p/+v/6//p
/+j/6v/q/+r/6v/o/+r/7f/t/+v/6//t/+7/8f/y//T/9v/2//j/+P/4//j//P/8//z/
/P/+//7//v8AAAAAAQABAAIAAgACAAIAAgACAAIAAgACAAIAAgACAP////////////8A
AAEAAgACAAMAAwADAAMAAgACAAIAAgACAAAAAAD//////v/+////////////////////
///9//v/+//7//7//v/+//7//P/6//r/+//8//7///8AAP/////+//3//f/9//3//f/9
//3//f/9//v/+//6//r/+//7//r/+v/6//r/+v/6//r/+v/6//r/9//3//b/9f/0//P/
8v/x/+//7//v/+7/7v/u/+//7//t/+3/7f/t/+3/7v/v//D/7//v/+//7v/w//D/8P/v
/+3/7f/t/+z/6v/s/+z/7P/t/+3/7f/t/+v/7P/s/+z/7v/t/+3/7f/s/+3/7f/s/+3/
7f/s/w==
         </WaveFormData>
      </LeadData>
      <LeadData>
         <LeadByteCountTotal>10000</LeadByteCountTotal>
         <LeadTimeOffset>0</LeadTimeOffset>
         <LeadSampleCountTotal>5000</LeadSampleCountTotal>
         <LeadAmplitudeUnitsPerBit>4.88</LeadAmplitudeUnitsPerBit>
         <LeadAmplitudeUnits>��V</LeadAmplitudeUnits>
         <LeadHighLimit>2147483647</LeadHighLimit>
         <LeadLowLimit>268435456</LeadLowLimit>
         <LeadID>V2</LeadID>
         <LeadOffsetFirstSample>0</LeadOffsetFirstSample>
         <FirstSampleBaseline>0</FirstSampleBaseline>
         <LeadSampleSize>2</LeadSampleSize>
         <LeadOff>FALSE</LeadOff>
         <BaselineSway>FALSE</BaselineSway>
         <ExcessiveACNoise>FALSE</ExcessiveACNoise>
         <MuscleNoise>FALSE</MuscleNoise>
         <LeadDataCRC32>1545128811</LeadDataCRC32>
         <WaveFormData>
8v/y//L/8v/w//D/8P/w//L/8v/y//L/8v/y//L/8v/w//D/8P/w//D/8P/w//D/8P/w
//D/8P/z//T/9f/2//T/8//y//H/8f/y//L/8v/z//P/9P/0//P/9P/z//L/9P/4//z/
///8//v/+v/5//z///8AAAEAAAD///z/+f/5//j/9//1//X/9f/0//T/8f/w/+7/7v/v
/+//7v/u//D/8P/v/+7/7P/u/+//8f/v/+//7v/t/+7/7f/t/+3/7P/s/+z/7P/t/+7/
7v/t/+//7//w//D/7v/u/+//7//x//H/8v/y//D/8P/w//H/8f/1//z/BAARACMANABC
AE4AYgCDAKwA2AD/AAsB/wDGAGoAGQDl/67/cf85/xH//f73/vz+Af8I/xf/Mf9J/17/
ev+Z/6//wf/M/9L/2P/d/9//4//n/+j/6v/s/+7/7v/w//H/8P/w//D/8f/z//X/9f/1
//P/9f/1//X/9f/2//b/9v/4//j/+P/5//j/+P/4//j/+v/6//r/+v/5//n/+f/5//f/
+P/4//f/9//3//j/+P/6//r/+v/5//n/+v/6//v/+f/5//n/+//7//v/+//8//z//P/9
//3/+//7//z//P/+//7//v//////AQABAAEA////////AQAAAAAAAAAAAAMAAwAEAAUA
AwADAAMABAAGAAcABwAHAAgACQAKAAoACQAJAAgABwAKAAoACAAIAAgACQAJAAgACAAJ
AAkABwAHAAcABQAFAAUABAAEAAQABAAGAAYABgADAAUABgAHAAkACQAJAAkABwAHAAYA
BQAGAAkACgAIAAcABgAFAAMAAgACAAIAAgABAAAA/////////v/9//z//v/+//7//v/8
//v/+//6//r/+f/5//n/+v/6//r/+v/5//n/+f/6//3//f/8//v/+f/6//r/+v/6//v/
/P/8//z//P/8//z//P/7//r/+f/7//z//P/9//v/+v/6//r/+v/6//r/+v/6//v//P/8
//z/+//6//r/+v/6//v//P/+//7//P/7//n/+v/6//j/+v/6//r/+v/6//j/9//3//r/
+v/6//v/+f/4//j/+P/4//j/+P/4//j/+P/5//n/9//3//b/9v/4//j/+P/4//j/+P/4
//j/+P/2//b/9//2//b/9//3//f/9//3//f/9v/2//f/9//1//X/9v/2//b/9v/1//P/
9//3//f/9//3//f/9v/1//b/9v/3//f/9//3//b/9f/3//j/+P/4//f/9//3//f/9//2
//b/9v/2//b/9//3//X/9//4//b/9v/2//b/9v/2//b/9v/2//b/9v/2//b/9v/2//b/
9v/2//b/9v/2//b/9v/2//j/+P/4//j/9v/2//b/9v/2//b/9v/2//j/+P/4//j/+P/4
//j/+P/4//j/+P/3//n/+f/5//n/+f/4//f/9//5//r/+v/6//z//P/8//z//v8AAAEA
AQABAAEAAQADAAMAAwADAAMABQADAAEA///8//v/+f/3//f/9v/2//P/8v/w//D/8f/z
//L/8v/y//D/7//u/+7/8P/x//P/8//1//T/8//y/+//7//v//D/8P/w//D/8f/y//L/
8f/x//H/8v/y//L/9P/1//X/9f/z//T/9P/0//T/9P/1//X/9//6/wAADQAdACwAPABK
AFgAbwCUALwA5wADAQMB5ACYAD0A/f/O/5f/Xf8t/w3/+/72/v3+DP8X/yf/Pf9W/27/
if+h/7f/yv/U/9r/4f/n/+v/7P/s/+3/7v/y//L/9P/1//j/+P/4//n/+f/7//v/+//7
//3//f/9//v//P/8//z//P/8//z//f/+//7//v/+//7//v/+//7//////////////wAA
AAD///////8AAAAAAgACAAIAAQABAAIAAgADAAMAAwADAAUAAwADAAMABAAEAAQABQAF
AAcABwAIAAgABgAGAAYABwAJAAsACwALAAkACQAJAAsADAAMAAwADAALAAsADAANAA0A
DQANAA4ADgAPAA8ADwAPAA8ADwAOABAAEQARABEAFAAUABIAEgAQABEAEQAQABAAEQAR
AA8ADQANAAsACwALAAoACgAKAAoADAAMAAwACQALAAwADQANAA0ADQANAA0ADQAMAAsA
CwANAA0ACgAKAAoACgAJAAYABgAGAAYABwAGAAUABQADAAIAAQAAAAIAAgACAAIAAAD/
/////v8AAP///////wAAAAAAAAAA////////AAD//////v/9//3//v/+//7//v///wAA
AAAAAAAAAAAAAAAA///+//3///8AAAAAAQD///7//v/+//z//P/8//z//v///wAAAAAA
AP///v/+//z//P/9//7/AAAAAP7//f/9//7//v/8//7//v/+//7//v/8//v/+//8//z/
/P/9//3//P/8//z//P/8//z//P/6//r/+//7//v/+//6//r/+P/4//j/+P/4//j/+P/4
//j/9v/2//f/+v/6//v/+//3//f/9//3//b/9v/3//f/+f/5//r/+v/4//j/9//1//f/
9//3//f/+f/5//j/9//2//b/9//3//n/+f/4//f/9//4//j/+P/3//f/9//3//f/9v/2
//b/+P/4//n/+f/3//X/+P/2//b/9v/2//b/9v/2//b/9v/2//b/9v/2//b/9v/2//b/
9v/2//b/9v/2//b/9v/4//j/+P/4//j/+P/4//j/9v/2//b/9v/2//b/9v/2//j/+P/4
//j/9v/2//b/9v/4//j/+P/4//j/+P/4//j/+f/6//v/+//5//n/+f/5//z//P/8//3/
+//8//z//P8AAAAAAAAAAAIABAAFAAUABQAFAAUABwAJAAkACQAJAAcABQADAAEAAAD/
//3/+//9//z//P/5//b/9P/0//X/9//2//b/9v/0//P/8v/y//T/9f/3//f/+f/4//f/
9v/1//X/9f/2//T/9P/0//X/9v/2//X/9f/3//j/+P/4//j/+f/5//n/+f/6//r/+v/6
//r/+//7////BgASACEAMQBCAFIAYAB6AJ8AzAD2ABcBEwHnAJYAPgD5/8X/jP9P/x//
Af/z/u3+9v4D/xL/Jf9B/13/eP+U/6//w//P/9b/3v/k/+f/6f/r/+7/8P/z//b/9v/2
//j/+f/6//r/+v/7//v//f/9//3//f/////////9//7//v/+/wAAAAAAAAEAAAAAAAAA
AAACAAIAAgACAAMAAwADAAMAAQACAAIAAQADAAMABAAEAAQABAAEAAMAAwAEAAQABQAF
AAUABQAHAAMAAwADAAQABgAGAAcABwAHAAcACAAIAAgACAAIAAkABwAJAAkACQALAAsA
CwANAA4ADgAOAA4ADwAPABAAEQAPAA8ADwAQABIAEwATABMAEQARABEAEAAQABEAEQAR
ABIAEgAQABAAEgATABMAEgAQABEAEQAPAA8ADwANAA0ADwAOAA4ADgAMAA4ADgAOAAsA
DQAOAA8ADwAPAA8ADwANAA0ADAALAAsADQANAAoACAAIAAgABwAEAAQABAAEAAUABAAD
AAMAAwACAAEAAAAAAAAAAAAAAP7//f/9//z//v/9//3//f/+//7//v/+//3//f/9//7/
//////7//f/9//7//v/+//z//f/+//7//v/+//7//v8AAP///v/9//3//v/+///////+
//7//v/+//7//v/+/wAAAQACAAIAAgABAAAAAAAAAAAAAQACAAIAAgAAAP////8AAAAA
/v8AAAAAAAAAAP7//P/7//v//f/+////AQD///7//v/+//z//P/8//z//P/8//3//f/8
//3//f/+//z//P/8//z/+v/6//r/+v/7//r/+//9//7//v//////+//7//v/+//8//z/
/f/9//z/+//7//r/+//8//z/+//7//v/+//7//v/+//6//n/+v/6//v/+//9//3//P/7
//n/+v/6//r//f/9//3//f/9//z//P/8//z//P/9//3//f/9//z//P/8//z//P/6//r/
+v/6//r/+v/6//r//P/8//z//P/6//r/+v/6//r/+v/6//r/+v/6//r/+v/6//r/+v/6
//j/+P/4//j/+v/6//r/+v/8//z//P/8//r/+v/6//r/+//7//v/+//7//z//P/8//v/
+//8//z//P/+//7//v8AAAIABAAFAAMAAwADAAMABQAHAAcABwAJAAkABwAFAAEAAAD/
//3/+//7//r/+v/5//j/9v/2//X/9f/0//T/9P/0//P/8v/0//b/9//5//n/+f/4//f/
9P/z//P/8//2//b/9v/2//f/+P/4//f/9f/1//b/9v/2//b/9//3//f/9//4//j/+v/6
//r/+//9//3/AgAMAB0AKQA4AEYAUgBoAIsAuADkAAcBEwEFAcwAcgAhAOv/uP95/0P/
If8P/wX/DP8X/xz/Jf87/1H/Zv9+/53/uf/L/9b/2v/e/+X/6f/p/+3/7v/w//L/9P/0
//b/9//4//j/+P/5//f/+f/5//n/+f/7//v/+//9//7//v/+//7//v/+/////v/+//7/
/v/+//7//v/+/wEAAQABAAEA//8AAAAA//8BAAEAAgACAAIAAgACAAEA//8AAAAAAQAB
AAEAAQADAAEAAQABAAIAAgACAAMAAwAFAAUABgAGAAYABgAGAAcABQAHAAcABwAHAAcA
BwAJAAoACgAKAAoACQAJAAoACwALAAsACwAMAAwADQANAA0ADQANAA0ADAAMAA0ADQAN
AAwADAAKAAoACAAJAAkACAAKAAsACwAJAAcABwAFAAUABQAEAAQABAACAAQABAAEAAMA
BQAGAAcABwAHAAcABwAHAAcABgAFAAUABwAHAAQABAAEAAQAAwAAAAAAAAAAAAIAAgAC
AAMAAQAAAP///v/+//7//v/+/wAA//////7//P/7//v/+//+//7//v/+//v/+//7//z/
/f/9//z/+//7//z//P/8//r/+//8//z//v/+//7//v/8//v/+v/5//v//P/8//3//f/8
//z//P/8//z//P/8//r/+//8//z//v/9//z//P/8//z//f/+/wAAAAD+//3//f/+//7/
/P/+//7//v/+//7//P/7//v//P/8//z//f/9//z//P/8//z//P/8//z//P/8//3//f/5
//n/+P/4//r/+v/6//r//P/8//z//P/8//r/+v/7//r/+v/7//v/+f/5//n/+f/6//r/
+//7//n/+f/6//r//P/8//v/+f/5//n/+f/5//n/+f/4//f/9//4//r/+//7//v/+v/5
//j/+P/3//b/+P/5//r/+//6//j/9//2//j/+P/5//n/+f/5//j/9v/2//b/9v/4//j/
+P/4//j/+P/4//j/+P/4//j/+P/4//j/+P/4//j/+P/4//j/+P/4//j/+P/4//j/+P/4
//j/+P/4//j/+P/4//j/+P/4//j/+P/4//j/+P/4//j/9v/2//b/9v/3//f/9//3//f/
+P/4//j/9//3//j/+P/6//z//P/8//r//P/+////AQABAAEAAQABAAMAAwADAAMAAwAB
AP/////+//3/+//5//n/+P/4//X/9P/y//L/8//z//L/8v/y//L/8f/w//D/8v/z//X/
9f/1//T/8//y//H/8f/x//L/8v/y//L/8//0//T/8//z//P/9P/0//T/9P/1//X/9f/1
//b/9v/2//b/9v/3//f/9//6/wQAEQAhADQARABQAF4AeQCeAMwA9QALAQMB1gB+ACcA
7f+6/3//Rf8Z///+9f72/gH/DP8V/yn/Rf9c/3b/lf+x/8P/zv/W/9z/4f/l/+n/6//s
/+7/8P/y//L/9P/1//T/9P/0//X/9//5//n/+f/5//v/+//7//v//P/8//z//P/8//z/
/f/8//z//P/8//7//v/+//7//////////////wAAAAD///////8AAAAA/v/+//7//f/+
/wAAAQADAAEAAQABAAMAAQABAAEAAgACAAIAAwADAAMAAwAEAAQABgAGAAYABwAFAAcA
BwAHAAcABwAHAAkACgAKAAoACgALAAsADAANAA8ADwAPABAAEAARABEAEQARABEAEQAQ
ABAAEQARABEAEgASABAAEAASABMAEwASABAAEQARAA8AEQARAA8ADwAPAA4ADgAOAAsA
DAALAAoACAALAA0ADwAOAA0ADAALAA0ADQAMAAsACQALAAsACAAIAAgACAAHAAgACAAI
AAgABQAEAAMAAwAFAAQAAwACAAIAAgACAAIAAAD//////v/+//3//f/9//7//v/+//7/
////////AAABAAEAAAD///3//v/+//7/AAABAAIAAgAAAAAAAAAAAAEAAQABAAEA//8A
AAAAAQADAAIAAgACAAIAAgACAAIAAAABAAIAAgADAAMAAwAEAAIAAgADAAQAAgACAAAA
//8AAAIAAwACAAIAAgACAAIAAgAAAP////8AAAAAAAABAAEAAAAAAAAAAgACAAIAAgAA
AAAAAQABAAEAAQAAAAAA/v/+//7//v/+//7//v/+/////v///wEAAQAAAAAA////////
/////wAAAAABAAEA/////wAAAAACAAIAAQD/////////////AQABAAAA//8AAAAAAQAB
AP/////+//3///8AAAAAAAAAAP///v/9//3//P/8//z//P/8//3//f/7//n/+v/8//z/
/P/8//z//P/8//z//P/8//z//P/8//z//P/8//r/+v/6//r/+//8//3//v/9//z/+//6
//r/+v/6//r//P/8//z//P/8//z//P/8//z//P/8//z//P/8//z//P/6//r/+v/6//v/
/P/9//7//P/8//z//P/8//v/+//7//3//f/+//7//f/9//z//P/+//7/AAAAAAAAAAAC
AAQABgAHAAgACQAJAAsADQANAAwACwAKAAcABwAFAAQAAwABAP/////+/wAA/f/8//r/
+P/5//n/+P/2//b/9v/1//b/9v/4//n/+f/5//n/+P/3//b/9f/1//f/+P/4//j/+P/5
//r/+v/5//n/+f/6//r/+v/6//v//f/9//3//v/8//z//P/8/////f8BAAwAGgAnADcA
RgBUAGQAfAChANIAAgEfARUB5wCSADoA+f/B/4b/Tf8j/wf/9/71/gD/C/8Y/y3/R/9j
/4D/oP+5/8v/1//c/+D/5v/r/+//8//1//b/+P/6//r/+v/8//3///8AAAEAAwACAAMA
AgABAAEAAwADAAMABQAGAAYABgAFAAQAAwADAAYABgAGAAYABgAGAAYABgAFAAUABQAF
AAcACAAIAAcABwAHAAgACAAIAAgACAAHAAUABgAGAAcABwAHAAcACQAJAAkACQAKAAgA
CAAJAAkACwALAAwADAAMAAwADAANAAsADQANAA0ADwAPAA8AEQAQABAAEAAQABEAEQAS
ABMAEwATABMAFAAUABUAFQAVABYAFwAYABgAFgAXABcAFwAaABoAGAAYABgAGQAZABgA
FgAXABcAFQAWABcAFgAXABYAFAATABIAEgAUABQAFAAPABEAEgATABMAEwATABMAEwAT
ABIAEQAPABEAEQAOABAAEAAQAA8ADgAOAA4ADgAMAAoACAAHAAkACAAHAAYABAAEAAQA
BAAFAAUABgAGAAQAAwADAAMABAAEAAQABAAFAAUABQAGAAYABQADAAEAAwAEAAQABAAE
AAUABgAGAAQABAAEAAQABgAFAAQAAwABAAIAAgADAAQABAAFAAYABgAGAAYABgAGAAcA
CAAIAAgABwAGAAYABAAEAAUABgAGAAYABAADAAMABAAEAAIABAAEAAQABAAGAAQAAwAD
AAIAAgACAAMAAwACAAIAAgAAAAAAAAAAAAIAAgADAAMAAQABAAAAAAD+//7//v/+////
AAABAAIAAgAAAAAAAQABAAAAAAD///7///8AAAEA/v/+////////////AAAAAP7//v/9
//v//////////////////v/9//z//P/9//3//v/////////+//7//f/8////////////
/f/8//z//P/+//7///////3///8AAP///v/9//z//v/+//7//v8AAAAAAAAAAP///v/9
//z//v/+//7//v/8//z//P/8//z//P/8//z//v/+//7//v/8//z//P/8//7//v/+//7/
/v/9//3//f/9//3//v/+//7//////wAAAAAAAAIAAgACAAIABAAGAAcABwAHAAcABwAJ
AAsACwANAA0ADQALAAkABwAGAAUAAQD//////v/+//v/+v/4//j/+f/5//j/+P/4//j/
9//0//T/9v/3//n/+f/5//j/+P/4//j/+f/4//j/9//2//b/9//4//j/+f/5//n/+v/6
//r/+v/7//n/+f/5//r/+v/6//r/+v/9////AQAGAA4AGwApADgARgBUAGYAhQCuANoA
BwEdARUB5ACMADUA9f+6/3//Tf8l/wn//f78/gf/Ev8d/zH/Tf9o/4L/n/+5/8v/1v/a
/+D/5//t/+3/8f/y//T/9v/2//b/+P/5//z//P/8//3/+//9//3//f/9/////////wEA
AgACAAIAAAAAAAAAAQAEAAQABAAEAAQABAAEAAQABQAFAAUABQAFAAYABgAFAAUABQAG
AAYABgAGAAYABQAFAAYABgAHAAUABQAFAAcABQAFAAUABgAIAAgACQAJAAsACwAMAAwA
CgAKAAoACwANAA8ADwAPAA0ADQANAA8AEAAQABAAEAARABEAEgATABEAEQARABIAFAAV
ABUAFQAVABUAFQAUABQAFQAVABUAFgAWABQAFAASABMAEwASABQAFQAVABMAFQAVABMA
EwARABAAEAAQAA4AEAAQABAADQAPABAAEQAPAA8ADwAPABEAEQAQAA8ADwARABEADgAQ
ABAAEAAPAAwADAAMAAwADQAMAAsACwALAAoACQAIAAgACAAIAAgACgAJAAkACAAGAAUA
BQAFAAgACAAIAAgABQAFAAUABgAJAAkACAAHAAUABgAGAAYABgAHAAgACAAGAAYABgAG
AAcABwAHAAcABwAIAAgACQAHAAYABgAGAAQABAAEAAQABAAFAAYABgAGAAUABAAEAAQA
BAAFAAYABAAEAAIAAQADAAQABAACAAIAAgACAAIAAgAAAP////8CAAIAAgADAAEAAAAA
AAAAAAAAAAAAAAACAAIAAwADAP/////+//7/AAAAAAAAAAAAAAAAAAAAAP7//P/8//3/
AAAAAAEAAQD9//3//f/9//z//P/9//3//////wAAAAD+//7//f/7/////////////f/9
//z/+//9//7/AAABAP/////+//3//f/+//7//v/9//3//f/9//3//P/8//z//P/8//3/
/f8BAP///v/+//7//v/+//z//P/8//z//v/+//7//v/+//7//v/+//7//v/+//7//P/8
//z//P/+//3//f/9//v/+//8//z//v//////AAAAAAAAAgACAAIAAgAEAAYABwAHAAcA
BwAHAAkACwALAAsACwALAAkACQAHAAYABQABAP/////+/wAA/f/8//r/+P/5//n/+P/4
//j/+P/3//b/9v/4//n/+//7//v/+v/7//r/+f/5//f/+P/4//j/9v/3//j/+P/5//n/
+f/6//r/+v/6//v//f/9//3//v/8//z//P/8//3//f///wYAEgAfAC0APgBMAFgAagCJ
ALQA5gAPAR0BEQHaAHoAIQDn/67/c/89/xv/B//9/gD/C/8S/x//N/9V/3D/iP+l/7//
z//W/9z/4v/n/+v/7//x//L/9P/2//j/+P/6//v/+v/6//r/+//7//3//f/9//3/////
//////8AAAAAAAAAAAAAAAABAAIAAgACAAIAAgACAAIAAgADAAMAAwADAAMABAAEAAMA
AQABAAIAAgAEAAQABAADAAMABAAEAAUAAwADAAMABQAFAAUABQAGAAQABAAFAAUABwAH
AAgACAAIAAgACAAJAAcACQAJAAkACQAJAAkACwAKAAoACgAKAAsACwAMAA0ADwAPAA8A
EAAOAA8ADwAPABAAEQASABIAEAARABEAEQASABIAEAAQAA4ADwAPAA4ADAANAA0ACwAN
AA0ACwALAAkACAAIAAgACAAKAAoACgAJAAsADAANAAsACwALAAsACwALAAoACQALAA0A
DQAKAAoACgAKAAkACAAIAAgACAAFAAQAAwADAAQABAAEAAQABAAEAAQABAACAAEAAQAA
AAIAAQABAAEAAgACAAIAAgABAAEAAQACAAEAAQAAAP//AQACAAIAAgAAAAEAAgACAAAA
AAAAAAAAAQABAAEAAQD//wAAAAABAAMAAgACAAIAAgACAAIAAgAAAAEAAgACAAIAAQAA
AAAA/v/+////AAACAAIAAAD///3//v/+//z//v/+//7//v8AAP7//f/9//z//P/8//3/
///+//7//v/+//7//v/+//3//P/8//v/+//7//r/+v/4//j/+P/4//r/+v/6//r/+v/4
//j/+f/4//j/+f/5//n/+f/5//n/+P/4//n/+f/3//f/+P/4//r/+v/5//f/+f/5//n/
+f/5//n/+P/3//j/+P/5//n/+f/5//j/9//3//j/+P/4//n/+f/5//n/9//2//b/9v/2
//b/9//3//f/9//6//j/+P/4//j/9v/2//b/9v/2//b/9v/1//X/9f/1//X/+P/4//j/
+f/5//r/+v/6//z//P/8//z/AAACAAMAAwADAAMAAwAFAAcABwAHAAcABQADAAEA///+
//3/+//5//v/+v/6//f/9P/y//L/8//1//T/9P/0//L/8f/w//D/8P/x//P/8//1//T/
8//y//P/8//z//T/9P/0//T/9f/2//b/9f/1//P/9P/0//T/9v/3//f/9//1//b/9v/2
//T/9P/1//X/+/8EABAAHwAtADoASABWAGwAjwDAAPAAEQEZAQUBxABmABcA2f+g/2X/
M/8X/wP/+/4C/w//GP8l/z3/Vf9y/47/qf+//83/0v/Y/+L/6f/r/+n/7f/u//D/8v/2
//b/+P/5//r/+v/6//v/+f/7//v/+//9//////////3//v/+//7/AAAAAAAAAQACAAIA
AgACAAAAAAAAAAAAAwADAAMAAwADAAQABAADAAMAAwAEAAQABAAEAAQAAwABAAIAAgAD
AAMAAwADAAUABQAFAAUABgAEAAQABQAFAAUABQAGAAYABgAGAAYABwAHAAkACQAJAAkA
CQAJAAsADAAMAAwADAANAA0ADgAPAA8ADwAPABAAEAARABEAEQARABEAEQAQABIAEwAT
ABMAEgASABAAEAAQABEAEQAQABAAEQARAA8ADQANAAsACwANAAwADAAMAAoADAAMAAwA
BwAJAAoACwALAAsACwALAA0ADQAMAAsACwANAA0ACgALAAwADQANAAsACgAJAAgACQAI
AAcABwAHAAYABQAEAAQABAAEAAQABgAFAAUABAAGAAUABQAFAAQABAAEAAQAAwADAAMA
BAAFAAUABAADAAMABAAEAAQAAgADAAQABAAEAAQABAAEAAYABQAEAAMAAQACAAIAAwAE
AAQABQAGAAUABAADAAIAAgADAAQABAACAAEAAAAAAAAAAAABAAIABAAEAAIAAQD//wAA
AAD+/wAAAAAAAAAAAgAAAP/////+//7//v///////v/+//7//v/+//7//v/+//7/////
//3//f/8//z//P/8//z//P/+//7//v/+//z/+v/6//v//P/8//3//f/7//v/+//7//r/
+v/7//v/+//7//z//P/6//r/+f/3//v/+//7//v/+//7//r/+f/6//r/+//7//v/+//6
//n/9//4//j/+P/7//v/+//7//v/+v/6//r/+v/6//v/+//7//v//P/7//r/+f/4//j/
+P/4//j/+v/6//r/+v/4//j/+P/4//j/+P/4//j/+P/4//j/+P/6//r/+v/6//j/+P/4
//j/9//3//f/9//5//r/+v/6//r/+f/5//j/+v/8//z//P/6//z//v///wAAAQACAAMA
BAAFAAQAAwADAAMAAQD//////v/9//v/+//7//r/+v/3//b/9P/0//X/9f/0//T/8//y
//D/7v/x//T/9v/5//f/9//2//X/9P/z//P/8//0//T/9P/0//T/9P/z//H/8v/z//X/
9v/2//b/9//3//X/9f/2//b/+P/4//j/+f/5//n/AAAOAB0AKwA6AEoAWABsAI8AugDo
AAsBFwEFAcgAaAAbAOP/qP9p/zf/G/8J/wH/Bv8R/xj/Jf89/1X/bv+I/6P/u//J/9D/
2P/g/+P/5//p/+v/7P/u//D/9P/0//b/9//2//b/9v/3//n/+//7//v/+f/7//v/+//9
//7//v/+//7//v/+/////v/+//7//v/+//7//v/+////////////AQACAAIAAQD/////
AAAAAAAAAAAAAP//AQACAAIAAwABAAEAAQADAAEAAQABAAIAAAAAAAEAAQAAAP/////+
//z//P/8//3/+//9//3//f/9//3//f///wAAAAAAAAAA/////wAAAQABAAEAAQACAAQA
BQAFAAUABQAFAAUABAAEAAUABQAFAAYABgAEAAQABAAFAAUABAACAAMAAwABAAEAAQD/
////AQAAAAAAAAD8//7//v/+//3///8AAAEAAQABAAEAAQABAAEAAAD//wEAAwADAAAA
AgACAAIAAQAAAAAAAAAAAP7//P/6//n/+P/2//T/8v/v/+7/7f/s/+r/6f/p/+j/6P/n
/+f/5//m/+b/5v/m/+P/4//j/+T/4//j/+L/4f/f/+D/4P/g/9//3//f/97/3P/c/9z/
3P/c/9v/2v/Z/9n/2v/a/9v/2v/Y/9f/1v/X/9j/2f/a/9n/2f/Z/9j/2P/X/9b/1v/U
/9T/1f/W/9T/1P/S/9H/0//U/9T/0v/S/9L/0v/S/9T/0v/R/9H/0P/Q/9D/0f/R/9D/
0P/Q/87/zv/O/87/zv/O/8//z//P/8//zv/O/87/zv/O/87/zv/O/87/zv/Q/87/zv/P
/8//zv/O/83/zf/N/83/zf/M/8z/zf/N/8v/y//M/8z/zv/O/83/y//L/8v/y//L/83/
zf/M/w==
         </WaveFormData>
      </LeadData>
      <LeadData>
         <LeadByteCountTotal>10000</LeadByteCountTotal>
         <LeadTimeOffset>0</LeadTimeOffset>
         <LeadSampleCountTotal>5000</LeadSampleCountTotal>
         <LeadAmplitudeUnitsPerBit>4.88</LeadAmplitudeUnitsPerBit>
         <LeadAmplitudeUnits>��V</LeadAmplitudeUnits>
         <LeadHighLimit>2147483647</LeadHighLimit>
         <LeadLowLimit>268435456</LeadLowLimit>
         <LeadID>V3</LeadID>
         <LeadOffsetFirstSample>0</LeadOffsetFirstSample>
         <FirstSampleBaseline>0</FirstSampleBaseline>
         <LeadSampleSize>2</LeadSampleSize>
         <LeadOff>FALSE</LeadOff>
         <BaselineSway>FALSE</BaselineSway>
         <ExcessiveACNoise>FALSE</ExcessiveACNoise>
         <MuscleNoise>FALSE</MuscleNoise>
         <LeadDataCRC32>2149246010</LeadDataCRC32>
         <WaveFormData>
9P/0//T/9P/y//L/8v/y//T/9P/0//T/9P/0//T/9P/y//L/8v/y//D/8P/w//D/8P/w
//D/8P/z//T/9f/2//P/8v/x//D/8P/w//H/8f/y//P/9f/2//X/9f/0//P/+P/6//3/
/v/7//r/+f/4//3//v///wEA/////////f/9//3//f/7//3//f/9//v/+P/1//P/8f/z
//P/8f/x//P/8//y//H/8f/y//P/9P/y//L/8v/w/+3/7P/r/+v/6//r/+v/6//u/+7/
7v/v/+3/7f/t/+3/7f/t/+7/7v/u/+//7//v//H/8f/w//D/8P/z//b/+f/+/wcAFAAk
ADgATgBrAI4AvADwABkBLQEaAegAtwCOAFUAEQDP/5j/a/9Q/0v/TP9S/1v/af91/4L/
lP+q/73/y//T/9j/2//c/9//4//k/+b/6P/p/+j/6f/q/+r/7f/t/+3/7f/u/+7/7//v
/+//8P/w//D/7//v/+//8P/y//L/8v/y//D/8f/x//H/8v/y//L/8//x//D/8P/w//L/
8v/y//L/8f/x//L/8v/0//T/8//z//X/9f/1//f/9f/0//T/9P/0//P/8//0//b/9//3
//f/9f/1//b/9v/2//b/9v/2//j/+v/7//v/+f/5//n/+f/5//n/+f/6//3//f/9//3/
/f/+////AAADAAMAAwADAAMAAwAEAAQABAAEAAMAAwAHAAcABwAGAAYABgAGAAUABQAF
AAUABQAHAAYABAADAAUABQAEAAQAAgACAAIAAAAAAAAAAAAAAAIAAwADAAMAAQACAAIA
AQADAAUABQAFAAMAAwADAAMAAwADAAMAAwAEAAQAAgACAAIAAQD+//3/////////////
//3//f/9//////////////8BAAEAAAD+//7//v///wAAAQACAAMAAQABAAEAAQABAAEA
AQACAAQABAAEAAQAAgACAAIAAgAEAAQABAAFAAMAAwADAAMAAwADAAIAAgADAAQABgAH
AAUABAAEAAUABQAEAAQABAAGAAYABgAFAAUABQAFAAUABQAFAAUABAAEAAQABAADAAUA
BQAGAAYABQADAAIAAQADAAIAAQABAAMAAwADAAIAAgABAAAAAAACAAIAAgACAAAAAAAB
AAIABAADAAEAAQABAAIAAgACAAEAAQACAAIAAAAAAAAAAAAAAAEAAQD/////AAAAAP//
//8AAAAA//8BAAAAAAAAAAAAAAAAAAEAAAAAAP///v/+////AAABAP//AAAAAAAA/v/+
//7//v8AAAAAAAAAAAEAAAAAAAAAAAAAAAAA/v/+//7//v/+//7//v/+//7//v/+//7/
/v/+//7//v/+//7//v/+//7//v/+//7//v/+//7//v/8//z//P/8//7//v/+//7//P/8
//z//P/+//7//v/+//7//v/+//7//P/9//3//f/9//7//v8AAP///////wEAAwAGAAcA
CAAGAAYABgAIAAoACgALAAsACQAJAAcABwAHAAcABQAFAAUABQADAAIA///9//v//f/9
//v/+//7//v/+v/5//n/+v/7//z//P/+//7//P/7//j/9//3//f/9//3//f/+P/4//j/
+f/5//f/9//3//f/+P/6//v//P/8//v/+v/5//v/+v/6//r//f/8//3/BAANABYAJAA2
AEwAZQCGALAA4gATATEBNAESAd8AtACHAEkABQDG/4//ZP9L/07/Wv9j/2n/df+C/5L/
pv+5/8v/2f/g/+P/6P/t/+//7v/w//L/8//0//X/9v/2//n/+f/5//n/+v/6//v/+//7
//z//P/8//v/+//7//z//P/8//z//P/8//3//f/9//z//P/8//3////+//7//v/+//7/
/v/+//3//f/+//7/AAAAAP/////9//3//f///wEAAAAAAAAAAAD/////AAAAAAEAAQAB
AAEAAQACAAIAAAAAAAAAAAABAAQABgAHAAYABQAEAAMABwAHAAcACAAHAAcABwAHAAkA
CgALAAwACwALAAsACwALAAsADAAMAAwADAALAAsADwAPAA8ADgAOAA4ADgANAA0ADQAN
AA0ADAAKAAcABQAHAAcABgAGAAYABgAGAAQABAAEAAQABAAGAAcABwAHAAUABgAGAAUA
BQAHAAcABwAHAAcABwAHAAUABQAFAAUABQAGAAUABgAFAAUAAwADAAMAAwADAAMAAwAB
AAEAAQABAAEAAQABAAEAAwADAAIAAgACAAIAAwABAAEAAQABAAMAAwADAAMAAwADAAMA
BAACAAIAAgACAAIAAgACAAIABAAEAAQABQADAAMAAwADAAMAAwACAAIABAAEAAUABQAD
AAIAAgADAAMAAgACAAIABAAEAAQAAwADAAMAAwADAAEAAQABAAAAAAAAAAAA////////
AAAAAAAA///////////+//3//f/////////+/wAA///+//7//P/8//z//P/8//z//f/+
//z/+//5//n/+v/8//3//v/7//v//P/8//z//P/8//z//v///////f/8//z/+//5//v/
/P/8//v//f/8//z//P/6//r/+v/7//z//P/7//r/+//7//v/+//7//z//P/8//z//P/8
//z//P/8//z//P/5//j//P/6//r/+v/6//z//P/8//z//P/8//z//P/8//z//P/8//r/
+v/6//r//P/8//z//P/8//z//P/8//z//P/8//z//P/8//z//P/6//r/+v/6//z//P/8
//z//P/8//z//P/8//z//P/8//7//v/+//7/AAAAAAAAAAD+//7//v/+/wAAAQABAAEA
AQACAAIABAADAAMAAwAFAAYACAAIAAgACAAIAAgACgAMAAwADQANAAsACwAJAAkABwAH
AAUABQAHAAcABQAEAAEA///9///////9//3//f/7//r/+f/5//z//f/+//7//v/+//z/
+//6//n/+f/5//n/+f/5//r/+v/6//v/+//9//3//f/9//v//P/8//z/////////////
//7//v/+////BAAJABAAGQAoADoATgBkAIcAsADiABIBLQEnAQgB2ACpAHoAPwD7/73/
jP9j/07/Uf9e/2b/bf97/4v/nP+y/8b/1f/d/+H/5v/r/+7/7f/v//L/9P/2//f/+P/5
//r/+v/5//n/+f/5//z//P/9//3//f/+//7//v/9//3//f/+/wAAAAAAAAAA/v//////
//8AAAAAAAABAAMAAgACAAIAAAAAAAAAAAABAAEAAgACAAAAAAD/////////////AQAB
AAAAAAAAAAAA/////wAAAAABAAEAAQABAAEAAgACAAQABAAEAAQAAgAEAAUABQAFAAUA
BQAFAAcABwAHAAgACQAJAAkACQAJAAoACwAMAA0ADQANAA0ACwALAAwADAAOAA4ADQAN
AA0ADQANAAwADgAOAA4ADQANAA0ADQANAAsACgAIAAcACQAJAAgACAAIAAgACAAGAAYA
BgAGAAYABgAHAAcABwAFAAYABgAFAAcACQAJAAkACAAHAAYABQAFAAUABQAFAAQABAAC
AAIAAwADAAEAAQABAAEAAQABAAEA/////////f/9//3//f/9///////+//7//v/+////
/////////////////////wEAAQABAAIAAAAAAAAAAAAAAAAAAAAAAAIAAgACAAMAAQAB
AAEAAQADAAMAAgACAAQABAAFAAUABQAEAAQABQAFAAQABAAEAAYABgAGAAUAAwADAAMA
AwAFAAUABQAEAAIAAgACAAEAAwADAAQABAAEAAMAAwADAAMAAgABAAEAAQABAAEAAAAC
AAEAAAAAAAAAAAAAAAAA/v/+////AAAAAP///f/9////AAAAAAAA/////wAAAAAAAAAA
AAAAAP7///////3///8AAAAA///9//7//v/9//3//P/8//z//v/+//7////+//7//f/8
//3//f/9//3//f/+//7//v/+//7//v/+//z//P/8//z////+//7//v/+//7//v/+//7/
/v/+//7//v/+//7//v/+//7//v/8//z//P/8//7//v/+//7//P/8//z//P/8//z//P/8
//z//P/8//z//P/8//z//P/+//7//v/+//7//v/+//7//v/+//7//v/+//7/////////
//8AAAAAAgADAAMAAwAFAAYACAAIAAYABgAGAAYACAAIAAgACQALAAsACwAJAAkACQAJ
AAcABQAFAAUAAwACAP///f/7//3//f/7//v/+//7//r/+f/6//z//v8AAP///v/9//r/
+f/4//f/9//5//n/+f/5//r/+v/6//v/+//7//v/+//5//n/+v/6//z//f/9//3/////
//7//v8AAP//AAAFAA4AFwAgADAAQgBaAHsAoADQAAIBKQE3ASYB+ADFAJQAWwAXANf/
pP93/1z/W/9k/2j/a/91/4H/jv+g/7b/zf/b/+H/5P/n/+z/7f/t//D/8v/0//X/9v/3
//j/+P/5//n/+f/5//r/+v/7//v/+//8//z//P/9//3//f/+/wAAAAAAAAAA/v//////
///+//7//v///wEAAAAAAAAA/v/+//7//v//////AAAAAAAAAAD//////f/9//3/////
//7//v/+//7//f/9//7//v////////8BAAEAAgACAAIAAgACAAIAAgAEAAUABQAFAAUA
BQAFAAkACQAJAAoACgAJAAgABwAHAAgACQAKAA0ADQANAA0ADQANAA4ADgAMAAwACwAL
AAsACwALAAoACgAKAAoACQAJAAkACQAJAAkACAAGAAUABQAFAAQABAACAAIAAgAAAAIA
AgACAAIAAgADAAMAAwADAAQABAADAAEAAwADAAMAAwADAAMAAwADAAMAAwADAAMABAAD
AAQABAADAAAA/////////////wAA//8AAAEA/////////////wEAAQAAAP7//v/+////
AQABAAEAAQD///////////3//f/9//7/AAAAAAAAAAAAAAAAAAAAAAAAAAAAAAEAAQAB
AAEAAQABAAEAAAAAAAIAAgADAAMAAwACAAIAAwAFAAQABAAEAAQABAAEAAMABQAFAAUA
BQAEAAMAAgAAAAAAAAAAAP//AQABAAIAAgAAAP///////wEAAAD/////AQABAAEAAAD+
//3//P/8//7//v/+//7//P/8//3//v8AAP///f/9//3//v/+//7/+//7//z//P/8//z/
/P/8//7///////3/+//8//z/+//7//z//P/7//3//P/8//z//P/8//z//f/8//z/+//6
//n/+f/5//n/+//8//z//P/7//r/+f/4//n/+v/7//z////6//j/+P/4//j/+P/6//r/
+v/6//j/+P/4//j/+v/6//r/+v/6//r/+v/6//r/+v/6//r/+v/6//r/+v/6//r/+v/6
//r/+v/6//r/+v/6//r/+v/8//z//P/8//v/+v/5//j/+v/6//r/+v/8//z//P/8//r/
+v/7//v/+//7//z//P/+////////////AAACAAIABAAEAAQABAAGAAYABgAHAAcABwAH
AAUABQAFAAUAAwADAAMAAwABAAIA///9//v//P/7//j/9//5//n/+P/3//n/+v/7//z/
/P/8//z/+v/3//b/9f/1//X/9f/1//X/9v/2//b/9//3//f/9//3//X/9f/2//b/+P/5
//n/+f/5//n/+P/4//r/+f/6//3/BAAPABoAKgA8AFAAaQCKALoA7gAZAS8BKAH+AMsA
oABtAC0A6f+s/3v/Wv9N/1L/Wv9h/2v/e/+G/5j/sP/F/9P/2//g/+X/5v/p/+v/6v/s
/+7/7//x//P/9f/2//b/9f/0//P/9f/2//j/+f/3//j/+P/4//n/+f/5//r/+v/6//r/
+v/6//v/+//7//z//P/8//3//f/8//z//P/8//z//P/8//3//f/+//7//v/+//3//f/9
//3//f////3//P/8//z//v/9//3//v/+//////////3//f/+//7/AAAAAAAAAAAAAAIA
AwADAAMAAwADAAMABQAFAAUABgAHAAcABwAHAAcACAAJAAoACQAJAAkACQALAAsADAAM
AAwADAALAAsADQANAA0ADAAMAAwADAALAAkACQAJAAkACwAKAAgABwAHAAcABgAGAAQA
BAAEAAIAAwAEAAUABgAFAAUABAADAAMABAAEAAMAAwAFAAUABQAFAAUABQAFAAUABQAF
AAUABAAEAAIAAgAFAAUAAwADAAMAAwADAAMAAgD///7//f//////////////AQABAAAA
AAAAAAAAAQABAAEAAQABAAEAAQABAAEAAwADAAMABAACAAIAAgACAAQABAAEAAQABAAE
AAQABQAFAAUABQAFAAUABQAEAAQABAAEAAUABQAGAAYABwAJAAcABgAGAAYABAAEAAQA
AwAEAAUABgAHAAUABQAFAAQABgAGAAYABQADAAMABAAEAAQAAwADAAMABAAEAAQABQAG
AAUABAACAAQAAwACAAIAAgACAAIAAgAAAAAAAQACAAQAAwABAAEAAQACAAIAAgABAAEA
AgACAAIAAgACAAIAAAABAAEA//8BAAIAAgABAAEAAgACAAEAAQAAAAAAAAACAAIAAgAD
AAMAAgAAAP7//v///wAAAQD//wAAAAAAAAIAAgACAAIAAgACAAIAAgABAAAAAAACAAIA
AgACAAAAAAAAAAAAAgACAAIAAgAAAAAAAAAAAAAAAAAAAAAAAAAAAAAAAAD+//7//v/+
/wAAAAAAAAAAAAAAAAAAAAD+//7//v/+/wAAAAAAAAAAAAAAAAAAAAAAAAAAAAAAAAAA
AAAAAAAAAAAAAAAAAAAAAAAAAAAAAAIAAgACAAMAAQABAAEAAgACAAQABQAFAAUABwAI
AAoADAAMAAwADAAKAAwADAAMAA0ADQANAA0ADQANAA0ADQAKAAkACAAHAAcABgADAAEA
//8BAAEA///////////+//////8AAAEAAQAAAP///v/+//3//P/7//v/+//7//v/+//8
//z//P/9//3//f/9//3//f/9//7/AAAAAAEAAQD////////+//7//v///wQACwASABsA
KAA8AFIAZgCHALQA6gAaAS8BIwEAAdAAoQBwADMA8f+9/4z/Zf9U/1f/Yv9o/3H/ff+N
/6D/uP/M/9n/4f/l/+b/6f/s/+//8//0//b/+P/5//j/+f/6//r//P/9//7///////7/
/v/9//3//v/+//7/AQABAAEAAgABAAAA///+////AQACAAMAAgACAAIAAwADAAIAAgAC
AAQABAAEAAQAAwADAAQABAAEAAQAAwADAAEAAQABAAMAAwACAAIAAgACAAEAAQACAAAA
AQABAAEAAgADAAUABgAEAAQABAAEAAIABAAFAAUABQAFAAUABQAJAAkACQAKAAkACQAJ
AAkACwAMAA0ADgANAA0ADQANAA8ADwAQABAAEAAQAA8ADwARABEAEQAQABAAEAAQAA8A
DwAPAA8ADwARABAADgANAAsACwAKAAoADAAMAAwACgAIAAgACAAIAAgACQAJAAkACQAK
AAoACQAJAAsACwALAAkACQAJAAkACQAJAAkACQAIAAgABgAGAAcABwAFAAUAAwADAAMA
AwAEAAMABAAFAAIAAQAAAP//AAADAAQABAAEAAQABAAFAAQAAwACAAEAAgADAAQABQAF
AAUABQAGAAYABgAGAAYACAAIAAgACAAGAAYABgAHAAcABwAHAAcABwAHAAYABgAIAAgA
CQAJAAkACAAIAAkABwAGAAYABgAGAAYABgAFAAUABQAFAAUABQAFAAUABAAEAAQABAAD
AAMAAwAEAAQABAADAAMAAwABAAAA/////wMAAwADAAIAAgABAAAAAAAAAAAAAAAAAAIA
AgADAAQAAgABAP////8BAAIAAgACAAEAAQACAAIAAAAAAAAAAAAAAAEAAQD/////AAAA
AP//AQACAAIAAQD///7//v/+//7//v/+////AQACAAIAAgAAAP///v/9////AAAAAAAA
/v/+//7//v/+//7//v/+////AAACAAEAAAD///7/AAAAAAAAAAAAAAAAAAAAAP///v/9
//z//f/+////AAD+//7//v/+//7//v/+//7//v/+//7//v/+//7//v/+//7//v/+//7/
/P/8//z//P/8//z//P/9/////////wAA/v8AAAEAAQADAAUABgAIAAYABgAGAAYABgAI
AAgACAALAAsACwALAAkACQAJAAkABQAFAAUABQAEAAQAAgABAP7////+//v/+//7//v/
+v/3//f/+P/5//z//P/8//z//P/7//r/+f/4//f/9v/1//f/+P/4//j/+f/5//n/+f/5
//n/+f/6//j/+P/5//n/+f/5//n/+P/6//z/+//+/wMACAAPABwAKgA8AFAAaQCKALYA
5gARAScBHAHyAMEAlABdAB0A4/+w/4H/Xv9V/1z/ZP9p/3H/f/+Q/6L/tv/J/9f/3f/g
/+X/6P/r/+3/7v/w//L/8//y//P/9P/0//f/9//3//f/9v/2//f/9//3//j/+P/4//v/
+//7//z/+v/6//r/+v/6//v/+//7//z//P/8//3//f/8//z//P/8//z//P/8//3//f/+
//7//v/+//3//f/7//v/+//9//3//P/8//z/+v/5//n/+v/7//3//v////3//f/+//7/
/v/+//7//v8AAAIAAwADAAEAAQABAAEAAwADAAMABAAFAAUABQAFAAUABgAHAAgACQAJ
AAkACQAHAAcACAAIAAoACgAJAAkACwALAAsACgAIAAgACAAHAAkACQAJAAkACwAKAAgA
BwAHAAcABgAGAAQABAAEAAIAAgACAAIAAgAEAAUABQAFAAMABAAEAAMAAwAFAAUABQAH
AAcABwAHAAUABQAFAAUABQAGAAUABgAFAAUAAwADAAMAAwADAAMABQADAAMAAwABAAEA
AQABAAEAAwADAAIAAAAAAAAAAQACAAMABAAFAAMAAwADAAMAAwADAAMABAAEAAQABAAE
AAQABAAEAAQABgAGAAYABwAFAAUABQAFAAMAAwACAAIAAwAEAAYABwAGAAQAAwADAAUA
BAAEAAQAAgACAAIAAQABAAEAAQABAAMAAwADAAIAAAAAAAAA////////AAAAAAAA////
////AQAAAP////8BAAEAAQAAAAAA///+//7//v/+//7//v/+//7///8AAP7//f/7//v/
/f/+//7//v/7//v//P/8//z//P/8//z//P/9//3/+//7//z//P/7//3//v/+//3/+//6
//r/+v/7//z//f///////v/8//r/+f/5//n/+f/5//r/+v/6//r/+v/6//r/+P/4//j/
+P/7//z/+v/6//r/+v/6//r/+v/6//r/+v/6//r/+v/6//r/+v/6//z//P/8//z/+//6
//n/+P/4//j/+P/4//r/+v/6//v/+//7//v//P/8//7/////////AQACAAQAAgACAAIA
AgAEAAYABgAGAAcABwAHAAcABwAHAAcABwADAAMAAwADAAMAAgD///3/+v/7//r/9//3
//f/9//2//X/9f/2//f/+v/6//r/+v/6//n/+P/3//X/9f/1//X/8//0//T/9P/1//X/
9f/1//f/9//3//j/9v/2//f/9//3//f/9//2//b/+P/5//z/AwAKABEAHAAsAD4AUgBr
AJAAwgD0ABkBJwEYAeYArwCCAE0ACwDP/6D/d/9W/1P/Xv9i/2f/df+F/5L/ov+2/83/
2f/f/+D/4f/i/+f/6//q/+z/7v/v//D/8f/y//L/8//z//P/8//0//T/9f/1//f/+P/4
//j/9//3//f/+P/4//j/+P/4//r/+//7//v/+v/6//r/+//7//r/+v/6//z//P/8//z/
+v/5//n/+P/6//r/+f/5//n/+f/5//v/+//6//r/+v/6//n/+f/6//j/+f/5//n/+//7
//z//P/6//r/+v/6//z//v////////////////////////8AAAEAAQABAAEAAwAEAAUA
BgAFAAUABQAFAAcABwAIAAgABgAGAAUABQAHAAcABwAGAAgACAAIAAcABQAFAAUABQAF
AAQAAgABAP/////+//7/AAAAAAAA/v/+//7//v/+//7/////////AQACAAIAAQABAAMA
AwADAAMAAwADAAMAAwADAAMAAwACAAIAAAAAAAMAAwABAAEA//////////////3//f/9
/////////////f///////v8AAAAAAAABAP////////////////////////////8AAAAA
AAAAAAAAAAAAAAAAAAAAAAAAAAABAAEAAQABAAEAAQABAAAAAAAAAAAAAQABAAEAAAAA
AAEA///+//7//v8AAAAAAAD///3//f/9//3//f/9//3//P/+//7//v/9//v/+//8//z/
/v/9//3//f/9//z/+//7//v/+//7//r//P/7//r/+v/4//j/+P/4//j/+P/5//r/+v/5
//f/9//5//r/+v/6//n/+f/6//r/+v/6//r/+v/5//n/+P/1//f/+P/4//f/9//4//j/
9//5//j/+P/4//j/+P/4//n/+P/4//f/9v/3//f/9//3//f/+P/4//j/9v/2//b/9v/2
//b/9v/2//X/9v/4//b/9v/2//b/9v/2//b/9v/2//b/9v/2//T/9P/0//T/9v/3//f/
9//3//j/+P/6//v/+//7//3///8CAAMABAADAAIAAQACAAQABAAFAAUABQAFAAMAAwAB
AAEA//////3//f/7//r/9f/z//H/8//0//P/9P/1//P/8v/x//H/9P/1//b/9v/2//b/
9P/z//L/8f/x//H/8//z//P/9P/0//T/9f/1//P/8//z//P/9f/2//b/9v/3//f/9//3
//b/9P/z//L/9f/6/wEACAARABwALgBCAFYAcQCaAMwA+gAbASMBDAHaAKcAdAA7APv/
xf+a/3H/WP9Z/2L/Zv9t/3n/hf+W/6j/vP/P/9n/3f/g/+X/7P/t/+v/6v/s/+7/7//y
//P/9P/0//X/9f/1//X/9v/2//f/9//3//j/+P/4//n/+f/5//r//P/8//z//P/8//3/
/f/9//3//P/7//v//P/8//3//v/8//z//P/8//3//f/+//7//P/8//v/+//7//v/+//9
//3//P/8//z//P/7//v//P/8//3//f/9//3//f/+//7//P/8//z//P/+/wAAAQABAAEA
AQABAAEAAwADAAMABAAFAAUABQAFAAUABgAHAAgACQAJAAkACQAHAAcACAAIAAoACgAJ
AAkACQAJAAkACAAKAAoACgAJAAcABwAHAAcABwAGAAQAAwADAAMAAgACAAIAAgACAAAA
AAAAAAAAAAACAAMAAwADAAMABAAEAAMAAwAFAAUABQAHAAcABwAHAAYABQAEAAMAAwAE
AAMABAAFAAUAAwADAAMAAwADAAMAAwABAAEAAQADAAMAAwADAAEAAwADAAIAAgACAAIA
AwADAAMAAwADAAUABQAFAAUAAwADAAMABAAGAAYABgAGAAQABAAEAAQABAAEAAQABQAH
AAcABwAHAAUABQAEAAQABAAEAAUABQAFAAQABAAFAAMAAgACAAIABAAEAAQAAwABAAEA
AQABAAMAAwADAAIAAgACAAIAAQD/////AAAAAAAA///////////+//3//f8BAAEAAQAA
AP7//f/8//z//v/+//7//v/+//7///8AAP7//f/7//v//f/+//7//v/9//3//v/+//7/
/v/+//7//P/9//3/+//7//z//P/7//3//v/+//3//f/8//z//P/8//z//P/9//7//v/9
//z//f/9//3//f/9//7//v/+//z//P/8//z//v/+//7//v/9//7//v/8//z//P/8//7/
/v/+//7//v/+//7//v/8//z//P/8//z//P/8//z//P/8//z//P/8//z//P/8//z//P/8
//z//P/8//z//P/+//7///////3//f/+//7/AAABAAEAAQABAAIABAAEAAYABgAGAAYA
BgAGAAYABwAJAAkACQAHAAgACQAKAAkABwAHAAcABQAGAAMAAQD//wEAAQD//////f/9
//z/+//9//7///8AAAAAAAAAAP7//f/8//v/+//7//v/+//7//v/+v/5//n/+//7//v/
+//7//v//P/8//z//f/9//3///////7//v/+//3/AAAHAA4AFwAkADYASABcAHkAnADK
AP4AIwEvARgB5ACxAIQARwAFAM3/ov95/2D/Y/9q/2z/cf97/4n/mP+q/8D/1f/d/+H/
5v/p/+z/7f/t//D/8v/0//X/+P/5//r/+v/5//n/+f/5//z//P/9//3/+//8//z//P//
//////8AAAAAAAAAAAAAAAABAAEAAQACAAIAAgADAAMAAgACAAIABAAEAAQABAACAAEA
AQAAAAAAAAD/////AQABAAEAAwABAAAAAAAAAAIAAQABAAIAAgADAAMAAwADAAMABAAE
AAQABAAEAAQABAAGAAcABwAJAAkACQAJAAsACwALAAwACwALAAsACwALAAwADQAOAA8A
DwAPAA8ADwAPABAAEAASABIAEQARABEAEQARABAAEgASABIAEQAPAA8ADwAPAA8ADgAM
AAsADQANAAwADAAKAAoACgAIAAgACAAIAAgACgALAAsACwAJAAoACgAJAAsADQANAA0A
DQANAA0ADQAPAA8ADwAPABAAEAAOAA4ADwAPAA0ADQANAA0ADQANAA0ACwALAAsADQAN
AA0ADQALAA0ADQAMAAwADAAMAA0ADQANAA0ADQALAAsACwALAA0ADQANAA4ADgAOAA4A
DgAMAAwADAAMAA4ADgAOAA8ADgANAAwACwAMAA0ADQAOAAwADAANAA0ACwAKAAoACwAN
AAwADAAMAAoACgAKAAkACwALAAsACwAJAAkACQAIAAoACgAKAAkABwAHAAgACAAIAAcA
BwAHAAcABgAFAAUABwAHAAcABgAGAAUABAAEAAYABgAGAAYABAAEAAUABgAIAAcABQAF
AAMABAAEAAQABQAFAAYABgAEAAQABAAEAAQABQAFAAMABQAGAAYABQADAAQABAADAAUA
BAAGAA==
         </WaveFormData>
      </LeadData>
      <LeadData>
         <LeadByteCountTotal>10000</LeadByteCountTotal>
         <LeadTimeOffset>0</LeadTimeOffset>
         <LeadSampleCountTotal>5000</LeadSampleCountTotal>
         <LeadAmplitudeUnitsPerBit>4.88</LeadAmplitudeUnitsPerBit>
         <LeadAmplitudeUnits>��V</LeadAmplitudeUnits>
         <LeadHighLimit>2147483647</LeadHighLimit>
         <LeadLowLimit>268435456</LeadLowLimit>
         <LeadID>V4</LeadID>
         <LeadOffsetFirstSample>0</LeadOffsetFirstSample>
         <FirstSampleBaseline>0</FirstSampleBaseline>
         <LeadSampleSize>2</LeadSampleSize>
         <LeadOff>FALSE</LeadOff>
         <BaselineSway>FALSE</BaselineSway>
         <ExcessiveACNoise>FALSE</ExcessiveACNoise>
         <MuscleNoise>FALSE</MuscleNoise>
         <LeadDataCRC32>3011294880</LeadDataCRC32>
         <WaveFormData>
+v/6//r/+v/6//r/+v/6//r/+v/6//r/+//8//3//v/7//r/+f/4//j/+P/4//j/+v/6
//r/+v/7//z//f/+//3//f/8//r//P/8//3//f//////AAAAAAAA/v/8//r//v8BAAUA
BwADAAIAAQAAAAUABgAHAAgABgAGAAYABgAIAAkACQAJAAkACQAIAAgABgADAAEAAAAA
AAAA/////wEAAQD+//3/+//8//3//v/9//7/+//5//f/+P/4//j/9//3//b/9f/2//f/
+P/5//n/+f/6//r/+f/5//v/+//7//v/+//7//v//P/8//z//P/7//v/+//5//3/CAAX
ACoAPgBPAF8AdQCXAL4A4gDvAOgA2ADDAJQAXwA6ABoA7v/Q/8f/wf+8/7v/u/+5/7r/
w//R/9z/5P/q/+z/7f/r/+z/8P/x//L/8v/0//L/8//z//T/8v/y//L/8f/0//b/9//5
//j/9//2//X/8//z//T/9P/1//X/9v/4//b/9//3//b/9v/2//b/9v/1//T/9f/0//T/
9f/2//X/8//z//T/9P/4//b/9v/2//b/9v/2//b/8//z//P/8//1//X/9f/1//T/9P/0
//T/9P/0//X/9f/1//X/9v/2//j/+f/5//r//P/8//v/+//8//v/+//7//z//f/+////
//8BAAMABAAEAAUABQAGAAkACQAJAAkACwAMAAwADQAPABAAEAAQABAAEgASABIAFAAV
ABUAFQAWABYAFAAUABUAFgAWABYAEwASABEADgANAA0ADAAMAAsACwALAAkACAAHAAcA
BgAGAAgACAAGAAUABAACAAAAAQABAAEAAAD9//3//P/8//n/+f/5//j/+P/4//j/9//2
//f/+f/6//f/9//3//f/+f/7//v/+//7//v/+//7//3//v///wAA///+//7//f/7//v/
+//7//v/+//8//3//f/9//3//f/+/wAAAQACAP///v/9//3///////////8BAAEAAQAB
AAAAAAAAAP//////////AAAAAAAA/v/9//3//v/+//7//v/+//7//f/7//v/+//7//3/
/P/8//z/+v/6//r/+f/7//v/+//7//z//P/8//z/+v/5//n/+f/7//v/+//6//r/+v/7
//v/+//6//r/+v/6//v/+//6//r/+v/6//r/+v/6//r/+v/6//r/+v/6//r/+v/4//j/
+v/6//r/+v/6//n/+f/5//n/+f/5//r/+v/6//n/+f/5//n/+f/5//j/+P/4//j/+f/5
//n/+f/5//r/+v/6//v/+v/6//r/+v/6//r/+v/6//r/+v/6//r/+v/6//j/+P/4//j/
+v/6//r/+v/4//j/+P/4//r/+v/6//r/+v/6//r/+v/6//r/+v/6//r/+v/6//r/+v/6
//r/+v/6//r/+v/6//v/+//6//r/+v/7//v/+//7//z//P/+//7//v/+/wAAAQADAAMA
AgACAAIAAgAEAAQABAAEAAQABAAEAAQABAAHAAcABwAHAAcABgAGAAQAAQD///7//v/+
//3//f/9/////P/7//v/+v/7//z//P8AAP7//f/6//j/9//2//b/9//3//f/9//1//X/
9f/1//X/9v/2//X/9//5//n/+f/4//f/9v/1//j/+P/4//j/+f/3//X/9//3//z/CQAa
AC4AQwBXAGsAiQCuANYA7wD0AOoA2wC+AIkAVgA0AAwA4P/F/8H/wP/B/73/uf+6/7//
yf/W/+L/6v/s/+3/7//w//L/8v/y//H/8v/0//X/9f/2//b/9v/2//X/9//4//j/+f/5
//n/+f/5//n/+f/6//r/+v/5//n/+v/4//n/+f/4//j/+P/4//j/+P/4//r/+v/3//f/
9//1//X/9f/2//b/+P/2//b/9v/4//j/+P/4//n/+f/5//n/9//3//f/9//4//j/+P/4
//j/+P/5//n/+f/5//r/+v/8//3//f/+//7//v/9//3//////wAAAQABAAEAAQABAAEA
AwAFAAYABgAHAAcACAAJAAkACQAJAA0ADgAOAA8AEQASABIAEgASABQAFAAUABYAFwAX
ABcAFwAWABMAEgAVABYAFgAWABQAFAAUABIAEQARABAAEAAPAA8ADwANAAwACwALAAoA
CAAKAAoACAAIAAgABwAGAAUABQAFAAQABQAFAAQABAABAAEAAQAAAAAAAAAAAP///f/9
//7//v/9//3//f/9//3////////////////////+//7//v/+//7//v//////////////
////////AAABAP//////////AQACAAIAAgAAAAAAAAABAAEAAQABAAEAAQABAAEAAQAB
AAIAAwADAAEAAQABAAIAAgACAAAA///9//7//v/+//7//v/+//3//f/9//3//f/9//z/
/P/8//z//P/8//v/+//7//v/+//8//z//P/8//z/+//7//v/+//7//v/+v/6//r/+//7
//n/+P/4//j/+f/7//z//P/6//r/+v/6//r/+v/6//r//P/8//z//P/7//r/9//2//r/
+v/6//r/+v/5//n/+f/5//n/+f/6//z//P/7//v/+//7//v/+//8//z//P/8//v/+//7
//v/+//8//z//P/7//r//P/6//r/+v/6//r/+v/6//r/+v/6//r/+v/6//r/+v/6//z/
/P/8//z//P/8//z//P/8//z//P/8//7//v/+//7//v/+//7//v/+//7//v/+//7//v/+
//7//v/+//7//v/+//7//v/+//7//v/+//7/AAAAAAAAAAD//////v/+/wAAAQABAAEA
AQACAAIABAAEAAQABAAGAAUABwAHAAYABgAGAAYACAAKAAoACgAKAAkACAAHAAYABwAH
AAcABwAHAAYABgAEAAEA///+//7/AAD////////9//r/+f/5//z//f/+//7/AAD+//3/
+v/6//n/+P/4//n/+f/5//n/9//3//f/9//5//r/+v/5//n/+//7//v/+//7//v/+//6
//r/+v/6//n/+f/7//v///8KAB0AMgBCAFMAZwCDAKcAyADeAOMA3gDMAK8AgABLACoA
CgDg/8b/w//F/8L/vf+9/8H/yP/T/+H/6v/u//L/8v/1//X/9P/0//f/+P/4//r/+P/5
//n/+v/6//r/+v/5//v//P/8//3//f/9//3//f/9//3//v/+/wAA/////wAA/v//////
/v/+//7//v/+//7//v8AAAAA/f/9//3/+//9//3//v/+//7//P/8//z//P/8//z//P/8
//3//v////3//f/9//3//v/+//7//v/+//7///////////8AAAAA/v//////AAACAAIA
AQABAAMAAwAEAAUABwAHAAcABwAHAAkACwAMAA4ADwAPABAAEAAPAA4ADQAPABAAEAAR
ABMAFAAUABQAFgAYABgAGAAWABcAFwAXABgAGAAWABYAFwAYABgAGAAYABgAGAAWABMA
EwASABIAEQARABEADwAOAA0ADQAMAAwADgAOAAwACgAKAAkACAAHAAcABwAGAAcABwAG
AAYABQAFAAUABAAEAAQABAADAAEAAQACAAIAAQABAAEAAQABAAMAAwADAAMAAwADAAMA
AgACAAIAAgAEAAQABQAFAAMAAwADAAMAAwADAAQABQADAAMAAwADAAUABgAGAAYABgAG
AAYABwAHAAcABwAHAAkACQAJAAkABwAIAAkACQAHAAcABwAIAAkACgAJAAkABwAIAAgA
CAAKAAoACgAJAAcABwAHAAcACQAIAAgACAAIAAgACAAHAAUABQAFAAUABAAEAAQABAAE
AAMAAwADAAMAAwADAAIAAgACAAMAAwADAAIAAgACAAQABQAFAAQAAgACAAIAAgACAAIA
AgACAAIAAgACAAIABAAEAAIAAgADAAIAAQAAAAAA////////AQABAAEAAgAAAAAA////
/wEAAQABAAEAAgACAAIAAgABAAEAAQABAAEAAgACAAIAAQACAAIAAAAAAAAAAAAAAAAA
AAAAAAAAAAAAAAAAAAAAAAAAAAD+//7//v/+/wAAAAAAAAAAAAAAAAAAAAAAAAAAAAAA
AAAAAAAAAAAAAgACAAIAAgAAAAAAAAAAAAIAAgACAAIAAgADAAMAAgACAAIAAwADAAMA
AwAEAAQABgAGAAYABgAJAAsADgAPAAsACgAJAAgACwAMAA0ADgAMAAwADAAMAAwADQAN
AA0ADAALAAkACAAGAAMAAQAAAAIAAgABAAEA//////z/+//9//7///8AAAAAAgAAAP//
+v/6//n/+P/6//v/+//7//v/+//7//v/+//7//z//P/5//n/+//7//3//f/9//3//f/+
//7//v8AAP3//f/9////AwAMABsALAA+AFEAZQB9AKEAygDoAPUA8gDeAL8AjgBbADwA
HADy/9T/zf/N/8j/wf+9/7v/wP/J/9X/5v/w//L/8v/z//X/9P/y//X/9v/2//j/+v/7
//v//P/8//z//P/7//n/+v/6//v/+//7//v/+//7//v//P/8//7//f/9//7//P/9//3/
/P/+//7//v/+//7//v8AAAAA/f/9//3/+//7//v//P/8//z/+v/6//r//P/8//z//P/5
//n/+f/5//f/9//3//f/+P/4//j/+P/4//j/+f/5//v/+//8//z/+v/7//v//P/+//7/
/f/9//////8AAAEAAwADAAMAAwABAAMABQAGAAgACQAJAAoACwALAAsACwANAA4ADgAP
AA4ADgANAAwADgAQABAAEAAOAA8ADwAPABAAEAAOAA4ADwAQABAAEAAOAA4ADgAMAAsA
CwAKAAoABwAHAAcABQAFAAUABgAGAAMABAADAAAAAgACAAEAAAD9//3//f/8//z//f/9
//7/+v/5//j/9v/4//j/+P/3//f/9//4//j/9//3//f/9//5//v/+//7//r/+f/4//f/
+v/6//r/+v/4//j/+f/5//n/+f/5//n/+//7//z//f/7//v/+//7//3//v/+//7//v/+
//7/////////////////////////AQACAAMAAwADAAMAAwAEAAIAAgAAAP//AQACAAIA
AgACAAIAAgABAAEAAQABAAEAAwACAAIAAgABAAAA///9////////////AAAAAAAAAAD/
//3//P/7//3//f/9//z//P/8//3//f/9//z//P/8//7///////7//f/8//v/+v/8//z/
/P/8//7//v/+//7//v/+//z//P/8//z//P/8//z/+//7//v//f/9//3//v/+//7//f/9
//v/+//7//v//v/+//7//v/7//v/+//7//v//P/8//z////8//r/+v/6//r/+v/7//z/
/f/+//z//P/8//z//P/8//z//P/8//z//P/8//7//v/+//7//v/+//7//v/+//7//v/+
//z//P/8//z//P/8//z//P/+//7//v/+//3//P/7//r/+v/6//r/+v/6//v/+//6//r/
+v/7//v/+f/5//r/+v/+//7//v/+//7///8BAAEAAgACAAIAAgACAAIAAgACAAIAAgAC
AAIABAAFAAUABQAFAAUABAAEAAQAAQD///7//P/8//v/+//9//3/+v/5//n/+v/7//z/
/P/+//z/+//4//j/9//2//b/9//3//f/9//3//f/9//3//f/+P/4//X/9f/3//f/+f/5
//n/+f/5//r/+v/6//r/9//3//f/9//9/wQAEQAkADYARQBXAHEAjwC0ANgA7QDsAOAA
zQCoAHMARAAiAPz/2P/H/8X/xP+9/7v/u/+8/8X/1f/i/+r/7v/u/+//7//y//T/8//0
//T/9v/4//n/+f/6//n/+P/3//X/9v/4//n/+//7//v/+//7//v/+//8//z//P/7//v/
/P/6//v/+//6//r/+v/6//r/+v/6//z//P/7//v/+//5//n/+f/6//r//P/6//r/+v/8
//z//P/8//n/+f/5//n/+//7//v/+//8//z//P/8//z//P/9//3//f/9//7//v/8//3/
/f/+/wAAAAD/////AQABAAIAAwAFAAUABQAFAAUABwAJAAoACAAJAAkACgANAA0ADQAN
AA8AEAAQABEAEwAUABQAFAAUABYAFgAWABQAFQAVABUAGAAYABYAFgAVABYAFgAWABQA
FAAUABIAEwATABIAEgAQAA8ADgALAAwACwALAAoABgAIAAgABgAGAAYABQAEAAMAAwAD
AAIA//////7//v/+////AAAAAP7//v/+//3/+//7//z//P/7//v/+//7//v//f/9//3/
/f/9//3//f/+//7//v/+//7//v//////AQABAAEAAQD/////AAABAAMAAwADAAMAAQAC
AAIAAgACAAIAAgADAAUABQAFAAUAAwADAAMAAwAFAAYABwAHAAUABQAFAAYABAAEAAIA
AQACAAQABQAGAAUABAADAAEAAwADAAMAAwABAAAAAAAAAAIAAgACAAEAAQABAAEAAQAC
AAIAAgACAAIAAQABAAEAAQABAAEAAAD+//7//////wEAAAAAAAAA/v///////v8AAAAA
AAAAAAAAAAAAAAAAAAAAAAAAAAACAAIAAAAAAAAAAAAAAAAAAgABAAEAAQABAAEAAQAC
AAIAAgABAAEAAwADAAMAAwADAAIAAQAAAAEAAQABAAEAAQACAAIAAgD///7/AAACAAIA
AgACAAIAAgACAAIAAgACAAIAAgACAAIAAgACAAAAAAAAAAAAAgACAAIAAgAAAAAAAAAA
AAAAAAAAAAAAAAAAAAAAAAAAAAAAAAAAAAAAAAAAAAAAAAAAAAAAAAAAAAAAAAAAAAAA
AAAAAAAAAAAAAAAAAAAAAAAAAQABAAIAAgACAAMAAQABAAEAAgACAAQABAAEAAIABAAF
AAcACAAIAAkACgAIAAoACgAKAAgACAAIAAgACgAKAAsACwAKAAkACAAGAAgABgADAAEA
AAAAAAAA///////////8//z//f///wEAAAAAAAIAAAD///z//P/7//z//P/9//3//f/9
//3//f/9//3//f/+//7//f/9////AQABAAEAAQD/////AAAAAP7//v/9////AQABAAUA
EAAjADgARgBVAG0AiwCxAM4A4ADjANoAyACnAHQARwAuAA4A5v/Q/83/y//G/8P/w//F
/87/2//n//D/9P/0//T/9f/3//j/+v/7//z//P/+//z//f/9//7/AAAAAAAA///+//7/
/f/9//3//f/9//3//////wAAAAD///3//P/8//7///////7//v/+//7//v/8//z//v/+
//////////3//f/9//7//v/+//z//P/8//z//P/8//z//f/9//3//f/7//v/+//7//r/
+v/6//r//P/8//3//f/9//3//v/+//z//f/9//7/AAAAAP//////////AAABAAMAAwAD
AAMAAwAFAAcACAAIAAkACQAKAAsACwALAAsADQAOAA4ADwARABIAEgASABIAFAAUABQA
FAAVABUAFQAYABgAFgAWABYAFgAVABQAEwAUABUAFAARABEAEAAQABEAEQARAA8AEAAP
AA8ADgALAAwACwAIAAoACgAJAAgABwAHAAcABgADAAMAAgACAAMAAwADAAIAAAAAAAAA
///+////AQACAP//////////AQADAAMAAwADAAMAAwADAAIAAgACAAIABAAEAAUABQAF
AAUABQAFAAMAAwAEAAUABQAFAAUABQADAAQABAAEAAUABgAHAAkABwAHAAcABwAJAAkA
CQAJAAkACgALAAsABwAHAAcACAAIAAgABgAFAAcACAAIAAgACAAIAAgABwAHAAcABwAH
AAcABgAGAAYABgAGAAYABQADAAMAAwADAAYABgAGAAYABgAFAAUABQAFAAUABQAEAAQA
BAAFAAUABQAEAAQABAAEAAUABQAEAAQABAAEAAQABAAEAAQABAAGAAYABgAGAAQABAAC
AAIABgAGAAYABgAFAAMAAgABAAEAAQABAAIAAwAEAAQABQAEAAMAAgABAAQABAAEAAQA
AwADAAMAAwABAAIAAgACAAMABAAGAAUABAADAAIAAgACAAIAAgACAAIAAgACAAAAAAAA
AAAAAgACAAIAAgACAAIAAgACAAIAAgACAAIAAgACAAIAAgACAAIAAgACAAIAAgACAAIA
AAAAAAEAAQAAAAAAAAABAAMAAwADAAQAAgAEAAQABAAEAAYABwAJAAkACAAIAAgACAAK
AAoACgAKAAoACgAKAAgACAAJAAkACQAJAAkACAAKAAgABQADAAEAAAD///3/////////
/P/5//n/+v/7//z//P/+//z//f/6//r/+f/3//b/9v/1//f/9//3//f/9//3//f/+P/4
//f/9//5//f/9//3//f/+f/5//r/+v/6//z/+//7//v/+f/7/wIAEQAiADQAQwBTAGcA
gwCoAMYA1wDWAMoAtQCOAFsAOgAiAPz/2P/L/8v/yv/D/7//v//C/8v/1f/i/+r/7v/u
/+//8f/y//L/8//0//T/9v/2//f/9//4//r/+v/6//n/9//4//j/+f/5//n/+f/5//v/
+//8//z/+v/5//n/+v/8//3//f/8//z//P/8//z//P/8//7//v/9//3//f/7//v/+//8
//z//P/6//r/+v/8//z//P/8//v/+//7//v/+f/5//n/+f/8//z//P/8//7//v//////
/v/9//3//P/9////AAACAAMAAgAAAP//AwADAAQABQADAAMAAwADAAMABQAHAAgACAAJ
AAkACgALAAsACwALAA0ADgAOAA8AEwAUABQAFAASABQAFAAUABYAFwAXABcAGAAYABYA
FgAVABYAFgAWABQAFAAUABIAEQARABAAEAAPAA8ADwANAAwACwALAAoABgAIAAgABgAG
AAYABQAEAAEAAQABAAAAAQABAAAAAAD9//3//f/8//z//P/8//v/+//7//z//P/5//n/
+f/5//v//f/9//3//P/7//r/+f/7//z//f/+//z//P/9//3//f/9//3//f/9//3//v//
//3//f/9//3//f/+//7//v/+//7//v////3//f/9//3////////////+//7//v/9//3/
/f/9//7//v/+//z/+//7//z//P/8//z//P/8//v/+f/5//n/+f/5//j/+P/4//j/+P/4
//f/+f/5//n/+f/8//z//P/8//r/+f/5//n/+//7//v/+v/6//r/+//7//n/+P/4//j/
+v/7//v/+v/6//r/+v/6//r/+v/6//r/+v/6//r/+v/6//r/+P/4//r/+v/6//r/+v/5
//n/+f/6//v//P/+//3//P/6//n/+//7//v/+//6//r/+v/6//n/+f/5//n/+f/6//r/
+v/9//z/+v/6//r/+v/6//r/+v/6//r/+v/6//r/+v/6//r/+v/6//z//P/8//z/+//6
//n/+P/4//j/+f/5//j/+P/4//n/+f/5//n/+v/8//7//v/+//z//v///wEAAQAAAAAA
AAAAAAIAAgACAAIAAgACAAIABAAEAAUABQADAAMAAwACAAMAAgAAAP///f/8//v/+f/5
//n/+f/2//X/9f/2//f/+P/4//r/+P/5//b/9v/1//T/9P/1//X/8//z//P/8//1//X/
9f/2//b/9f/1//f/9f/1//X/9f/1//X/9v/2//b/9v/3//f/+f/7//3/BAATACQANABB
AFMAaQCLAK4AzADZANAAwACpAIAATQAuABQA8v/S/8v/yf/E/73/v//B/8L/yf/V/+L/
6v/s/+z/7f/t//D/8v/x//L/8v/0//L/8//z//T/9v/2//b/9f/z//T/9P/1//X/9f/1
//X/9f/1//b/9v/2//X/9f/2//b/9//3//b/+P/4//j/+P/4//j/+v/6//v/+//7//n/
9//3//j/+P/8//r/+v/6//r/+v/6//r/+//7//v/+//7//v/+//7//r/+v/6//r/+//8
//7////9//3//v/+//7//////wAAAgACAAEAAQADAAMABAAFAAcABwAHAAcABwAJAAsA
DAAKAAsACwAMAA4ADwAQABEAEQASABIAEwAVABYAFgAWABYAGAAYABgAGAAZABkAGQAc
ABwAGgAaABkAGgAaABoAGgAaABoAGAAXABcAFgAWABUAFQAVABMAFAATABMAEgAQABIA
EgAQAA4ADgANAAwACwALAAsACgAJAAkACAAIAAgACQAKAAoACAAIAAgABwAHAAcACAAI
AAkACQAJAAkABwAJAAkACQAJAAkACQAJAAgACAAIAAgACgAKAAsACwALAAsACwALAAkA
CQAKAAsACwALAAsACwALAAwADAAMAA4ADgAOAA8ADQANAA0ADQANAA0ADQANAA0ADgAP
AA8ACwALAAsADAAOAA4ADAALAAkACgAKAAoACgAKAAoACQAJAAkACQAJAAkACAAIAAgA
CAAIAAgABwAHAAcABwAHAAYABgAGAAYACAAHAAcABwAHAAcABwAGAAYABgAHAAcABQAE
AAQABAAGAAcABwAGAAYABgAGAAYABgAGAAYABgAEAAQABAAEAAYABgAEAAQABAAEAAQA
BAAEAAMAAwADAAMAAwADAAQABAAEAAMAAwADAAMAAwADAAYABgAGAAYAAwADAAMAAwAD
AAQABAAEAAMABAAGAAQABAAEAAQABAAEAAQABAAEAAQABAAEAAMAAwACAAIABAAFAAUA
BQAHAAgACAAKAAgACAAIAAoADQAPAA8ADgAMAAwADAAOAA4ADgAOAA4ADgAOAA4ADgAN
AA0ADQANAA0ADAAMAAoABwAFAAQABAAGAAUABQAFAAQAAAD+//3//v///wAAAAAAAP7/
/f/6//r/+f/4//j/+f/5//n/+f/5//n/+f/5//f/+P/4//f/9//5//n/+f/7//v/+//7
//v/+v/5//j/9//5//v/+////wgAFwAqADgARwBZAHEAkwC4AM4A1wDQAL4AnwBwAEUA
LAASAOz/1P/R/8//yv/H/8P/w//K/9P/2//o/+7/8P/w//P/9//4//T/8//0//T/9v/4
//n/+f/6//r/+v/6//n/+f/6//r/+//7//v/+//7//n/+f/6//r//P/7//v//P/8//3/
/f/8//z//P/8//z//P/8//7//v/9//3//f/7//v/+//8//z//v/8//z//P/6//r/+v/6
//v/+//7//v/+//7//v/+//8//z//P/8//z//P/9//3/+//7//z//P/+//////8AAAIA
AgABAAEABQAFAAYABwAHAAcABwAHAAcACQALAAwADAANAA0ADgARABEAEQARABEAEgAS
ABMAEwAUABQAFAAWABgAGAAYABYAFwAXABcAGAAYABYAFgAXABgAGAAYABYAFgAWABQA
EwATABIAEgATABMAEwARABAADwAPAA4ADAAOAA4ADAANAA4ADgAOAAsACwALAAoACwAL
AAoACgAJAAkACQAIAAgACAAIAAcABQAFAAYABgAHAAcABwAHAAUABwAHAAcABwAHAAcA
BwAIAAgACAAIAAgACAAJAAkACQAJAAkACQAKAAsADQAPAA0ADQANAA0ADQAOAA4ADgAQ
ABAAEAARABAADwAOAA0ADwAPAA8ADwAOAA4ADgANAA0ADQANAA4ADgAOAAwACwAJAAoA
CgAKAAoACgAKAAkACwALAAsACwALAAoACgAKAAgACAAIAAcACQAJAAkACQAKAAoACgAK
AAgABwAHAAcABwAHAAcABgAGAAYABwAHAAUABAAEAAQABgAHAAcABgAEAAQABAAEAAYA
BgAGAAYABgAGAAYABgAEAAQAAgACAAYABgAGAAYABAADAAMAAwADAAMAAwAEAAYABgAF
AAUAAwADAAMAAwAGAAYABgAGAAUABQAFAAUABQAGAAYABgAHAAgACAAHAAYABQAEAAYA
BgAGAAYABgAGAAYABgAGAAYABgAGAAYABgAGAAYABgAGAAYABgAIAAgACAAIAAYABgAG
AAYABAAFAAUABAAGAAYABwAHAAUABQAGAAYACAAIAAgACAAKAAsADQANAA0ADgAPABAA
EQAQAA8ADgAPABAAEQASABQAFQAVABUAEwATABIAEgARAA8ADgAOAAwADAALAAsACQAJ
AAYABQAGAAgACgAMAAsADAAJAAcABgAGAAUABAAEAAUABQAFAAMAAwADAAMABQAFAAYA
BgADAAMABQAFAAUABQAFAAUACAAKAAsADAAIAAcACQALAAsADQAYACsAPABKAFcAZwB9
AKEAygDkAO0A5ADUALcAhgBXAEIAKAACAOj/4//h/9r/1f/R/9H/1v/h/+3/+v8AAAIA
AgADAAUABAAEAAUABgAGAAgACAAJAAkACgAKAAoACgAJAAsADAAMAA0ADQANAA0ADQAN
AA0ADgAOABAADwAPABAAEAARABEAEAAQABAAEAAQAA4ADgAQABAAEAARABIAEQAPAA8A
EAAQABAADgAOAA4ADgAOAA4ADgAOAA8AEAARABMAEwATABMAEgASABIAEgAQABAAEQAR
ABMAEwAUABQAFAAVABUAFgAWABYAFQAVABkAGQAaABsAGwAbABsAGwAdAB8AIQAiACAA
IQAhACIAJQAlACUAJQAnACgAKAApACkAKgAqACoAKwAuAC8AMAAvAC8ALgAtAC4ALgAs
ACwALQAuAC4ALgAsACwALAAqACkAKQAoACgAKQApACkAJwAoACcAJwAmACIAJAAkACIA
JAAkACMAIgAjACMAIwAiAB8AHwAeAB4AHwAfAB8AHgAgACAAIAAfAB0AHQAeAB4AGwAb
ABsAGwAbAB0AHQAdAB8AHwAfAB8AHgAeAB4AHgAeAB4AHwAfAB8AHwAfAB8AIQAhACIA
IwAhACEAIQAhACMAJAAkACQAIgAiACIAIwAlACUAJQAlACQAIwAiACEAIQAiACMAIwAj
ACMAIwAkACIAIgAgAB8AIQAiACIAIgAgACAAIAAfACAAIQAiACMAIQAgACAAIAAeAB4A
HgAdAB8AHwAfAB8AIgAiACIAIgAgAB8AHwAfAB8AHwAfAB4AHgAeAB8AHwAgACAAIQAi
ACEAIQAgAB4AIAAgACAAIAAgACAAIAAgACAAIAAgACAAIgAiACAAIAAgACAAIAAgACAA
IQAhAA==
         </WaveFormData>
      </LeadData>
      <LeadData>
         <LeadByteCountTotal>10000</LeadByteCountTotal>
         <LeadTimeOffset>0</LeadTimeOffset>
         <LeadSampleCountTotal>5000</LeadSampleCountTotal>
         <LeadAmplitudeUnitsPerBit>4.88</LeadAmplitudeUnitsPerBit>
         <LeadAmplitudeUnits>��V</LeadAmplitudeUnits>
         <LeadHighLimit>2147483647</LeadHighLimit>
         <LeadLowLimit>268435456</LeadLowLimit>
         <LeadID>V5</LeadID>
         <LeadOffsetFirstSample>0</LeadOffsetFirstSample>
         <FirstSampleBaseline>0</FirstSampleBaseline>
         <LeadSampleSize>2</LeadSampleSize>
         <LeadOff>FALSE</LeadOff>
         <BaselineSway>FALSE</BaselineSway>
         <ExcessiveACNoise>FALSE</ExcessiveACNoise>
         <MuscleNoise>FALSE</MuscleNoise>
         <LeadDataCRC32>4048025555</LeadDataCRC32>
         <WaveFormData>
8P/w//D/8P/y//L/8v/y//D/8P/w//D/8v/y//L/8v/w//D/8P/w/+7/7v/u/+7/7v/u
/+7/7v/v//D/8f/y/+//7v/t/+z/7v/v/+//7//v//D/8v/y/+//7//u/+3/8v/1//j/
+v/3//X/9P/1//b/+P/5//r/+f/5//n/+f/8//3//f/9//v/+//7//v/9//2//P/8//1
//X/9P/0//X/9P/0//P/8f/w//D/8P/u/+7/7v/s/+z/7P/r/+n/5//o/+j/6P/p/+n/
6f/p/+n/6P/o/+n/6//r/+v/6//p/+n/6v/q/+v/6//r/+v/6f/n/+b/5P/g/+D/6P/4
/w0AJQA3AEkAXQCBAK8A2ADwAPYA8gDfAK0AcgBMACcA+P/a/9H/y//F/8P/w/+//77/
xP/Q/9b/3P/h/+H/4v/e/9//4f/j/+T/5P/k/+X/5f/l/+b/5f/k/+P/4v/j/+T/5f/n
/+f/5v/l/+T/4v/i/+L/4v/m/+f/6P/p/+j/5//m/+b/6P/n/+f/6f/m/+X/5f/k/+X/
5P/j/+P/4//j/+T/5f/j/+T/5P/k/+b/5v/m/+b/4//j/+P/4//l/+X/5v/m/+b/5v/n
/+f/5f/k/+L/4f/i/+X/5//l/+X/5f/m/+f/6f/p/+n/6v/p/+n/6f/q/+3/7v/v//D/
7v/w//L/9P/1//j/+f/6//z//f/+////AAABAAIAAwAEAAUABQAFAAUABgAHAAcACgAL
AAsACwALAAsACwALAA0ADQANAAwACgAJAAgABQAEAAMAAQAAAP3//P/8//v/+P/4//f/
9P/1//X/9P/x/+7/7f/q/+f/5//m/+X/5P/m/+X/5P/j/+H/4f/h/9//3//e/97/3v/e
/97/3f/d/93/3P/c/93/4P/g/+D/4P/f/9//3//f/+H/4f/h/+H/3//f/9//3//h/+H/
4f/i/+L/4//j/+P/4f/h/+H/4f/k/+T/5f/l/+L/4f/h/+D/4//k/+X/5v/m/+b/5v/m
/+T/5f/l/+X/5P/k/+T/5f/l/+T/4//i/+D/4P/h/+H/4//j/+P/4v/g/+D/3//f/+H/
4f/h/+L/4f/f/97/3f/f/9//3//f/9//3//f/9//3f/d/93/3f/f/97/3v/e/+D/4P/g
/+D/3v/e/97/3v/c/93/3f/c/97/3v/e/97/3v/e/97/3v/e/9//3//f/93/3f/c/9z/
3//f/9//3//f/93/3f/d/93/3f/d/93/3//g/+D/4f/h/+H/4f/h/+D/4P/g/+D/4P/f
/9//4f/f/9//4P/g/+D/4v/i/+D/4P/g/+D/4v/i/+L/4v/i/+L/4v/i/+L/4v/i/+L/
5P/k/+T/5P/i/+L/4v/i/+T/5P/k/+T/4v/i/+L/4v/k/+T/5P/k/+T/5P/k/+T/5P/k
/+T/5P/m/+b/5v/m/+b/5v/m/+b/5//n/+f/5//o/+r/6v/q/+v/6//r/+z/7//w//D/
8P/t/+3/7//v//D/8P/w//H/7//v/+//8P/x//H/8f/x//P/8//z//H/8P/t/+3/7f/t
/+z/7P/r/+r/6v/p/+j/6P/p/+r/6v/s/+z/6v/o/+b/5f/j/+P/5P/k/+T/5f/l/+X/
5f/l/+T/5P/l/+X/5v/n/+j/6f/n/+j/6P/p/+n/6f/p/+n/6f/m/+L/3v/c/+D/6v/9
/xUALQBBAFcAcwCbAMgA7AD8AAIB+QDfAKoAcgBLACAA8v/V/9H/0f/P/8v/xf/E/8b/
zv/W/+D/5f/n/+b/6P/r/+v/6v/q/+n/6P/r/+v/6//s/+z/7P/s/+z/7P/s/+z/7f/u
/+7/7v/u/+z/7P/s/+z/7f/t/+3/7f/t/+3/7f/u//D/7//v//H/7//v//D/8P/x//D/
7//v/+//7//w//H/7//w//D/8P/w//D/8P/w//D/8f/y//P/8f/x//L/8v/y//L/8//z
//T/9P/z//P/9P/3//n/9//5//n/+v/7//v/+//7//z//f/9//3//v8AAAAAAAAAAAAA
AgAEAAYABgAIAAgACAAKAAsADAANAA4ADwAQABEAFAAVABUAFQAXABgAGQAZABoAGwAb
ABsAGQAZABkAGQAbABsAGwAaABkAGQAZABcAGAAXABUAFAATABIAEgARAA0ADAAKAAYA
BwAHAAYAAwABAAEA///9//3//P/7//r//P/7//r/+f/4//f/9v/z//T/9P/1//b/9P/0
//P/8//x//D/8P/x//L/8v/y//L/8//z//P/8//z//P/8//z//H/8f/x//H/8//z//P/
9P/0//X/9f/1//X/9f/1//X/+P/4//n/+f/3//f/+P/4//b/9v/2//b/9v/2//b/9v/0
//X/9f/1//b/9v/2//f/+f/4//f/9v/0//T/9f/1//X/9f/1//T/9P/0//P/8//z//P/
8//0//T/8//z//P/8//z//P/8//z//P/8//z//X/9f/1//X/8//y//L/8v/w//D/8P/w
//L/8v/y//L/9P/1//X/9P/y//L/8v/y//D/8P/w//D/8f/z//T/9f/z//P/8v/y//P/
8//z//P/8f/v/+//7//v/+//7//v//L/8v/x//H/8f/x//H/8f/w//D/8P/w//D/7//v
//H/8f/x//L/8v/y//D/8v/w//D/8P/w//L/8v/y//L/8P/w//D/8P/y//L/8v/y//L/
8v/y//L/8P/w//D/8P/y//L/8v/y//L/8v/y//L/8v/y//L/8v/y//L/8v/y//L/8v/y
//L/8v/y//L/8v/y//L/8v/y//L/8v/y//L/9P/0//T/9P/0//T/9P/0//P/8//z//P/
8v/0//T/9P/2//f/+P/6//v//P/8//z/+//7//3//f8AAAAAAAABAP///////wAAAQAB
AAEAAQABAAEAAQD///7/+//7//v//f/8//z/+//4//j/9//2//j/+f/6//r/+v/6//j/
9v/2//X/8//z//T/9P/0//X/8//z//P/8//z//T/9v/3//f/9//3//f/9//4//j/+f/5
//n/+f/5//X/8v/u/+z/7v/4/wwAIwA3AEkAWwB3AJ0AxQDgAPIA+gDwANcApQBuAEgA
IwDy/9L/y//L/8f/v/+7/7v/vv/G/9D/1P/Y/9n/2//a/9r/2f/Z/9v/3P/c/9z/3f/d
/93/3v/e/97/3v/e/97/3v/e/9//4P/g/+D/4P/g/+D/4P/g/+H/4f/h/+H/4f/h/+H/
4v/i/+H/4f/j/+H/4f/i/+L/4//i/+H/4f/i/+P/5f/n/+X/5v/m/+b/5v/m/+b/5v/n
/+f/5//n/+X/5f/m/+b/5v/m/+f/5//q/+r/6f/p/+j/6//t/+v/7P/r/+v/6//t/+3/
7f/u/+3/7f/t/+7/8v/y//L/8v/y//T/9v/4//r//P/8//z//f/9//3//f8AAAEAAgAD
AAIAAwADAAMABwAIAAkACQAIAAkACQAJAAsACwALAAsACwALAAsACgAJAAkACQAHAAYA
BQADAAIA///+//7//f/6//r/+f/2//X/9f/0//H/8f/x/+//7f/t/+z/6//q/+z/6//q
/+n/6f/p/+n/5//n/+b/5v/m/+T/5P/j/+P/4//i/+L/4//k/+T/5P/k/+P/4//j/+P/
4//j/+P/4//j/+P/4//j/+X/5f/l/+b/5v/n/+f/5//n/+f/5//n/+j/6P/p/+n/6f/p
/+r/6v/q/+r/6v/q/+z/7P/s/+z/7P/t/+3/7f/s/+z/7P/t/+//7v/t/+z/6v/q/+v/
6//r/+v/6//q/+r/6v/p/+n/6//r/+v/7P/s/+v/6//r/+n/6f/p/+n/6//r/+v/6//r
/+v/6//r/+v/6v/q/+r/6P/o/+j/6P/p/+r/6//s/+r/6//r/+r/6P/o/+j/6P/q/+r/
6v/q/+j/6f/p/+n/6//r/+r/6v/r/+v/6//r/+n/5//n/+f/6f/p/+n/6f/o/+j/5//n
/+n/6f/p/+n/6v/q/+r/6v/o/+f/5//p/+n/6f/q/+r/6v/q/+r/6v/q/+r/6v/o/+j/
6P/o/+n/6v/r/+z/7P/s/+z/7P/q/+r/6v/q/+r/6v/q/+r/7P/s/+z/7P/s/+z/7P/s
/+z/7P/s/+z/7v/u/+7/7v/u/+7/7v/u//D/8P/w//D/8P/w//D/8P/w//H/8f/x//P/
9P/2//b/9P/1//X/9f/4//n/+v/6//n/9//2//f/+P/6//v//P/7//v/+//7//7/////
/////v/9//z/+//7//r/9//3//n/+f/4//j/9f/0//T/8//0//T/9f/2//b/9v/2//T/
8f/w/+7/6//t/+7/7v/u/+3/7f/t/+3/7f/s/+z/7f/t/+3/7f/t/+3/7f/u/+7/7//v
/+//7//x/+3/6v/m/+b/5v/u//7/EwApAD0ATwBnAI0AuQDgAPYAAAH2ANkApwByAE4A
KwD8/97/2f/b/9P/y//H/8P/xv/M/9j/5v/s/+3/6//q/+z/6//p/+v/7P/s/+z/7v/v
//D/8v/w//D/8P/w/+7/7v/u/+//8P/w//D/8P/w//D/8P/w//P/8//z//P/8f/x//H/
8v/y//H/8f/z//P/8//0//T/8//y//H/8f/z//P/9P/1//X/9v/2//b/9P/0//T/9P/z
//P/8//z//X/9f/2//b/9P/0//X/9f/2//b/9f/1//j/+//9//v/+P/3//f/9//1//X/
9f/2//X/9f/1//b/9//2//X/9P/y//T/9v/4//b/+P/4//j/+v/7//z//f/+////AAAB
AAEAAQAAAP//AQACAAMAAwAGAAcABwAHAAUABQAFAAUABQAFAAUABAACAAEAAAD9//7/
/f/7//r/9v/0//P/8f/u/+7/7f/q/+n/6f/o/+X/5f/l/+P/4f/g/97/3P/a/9v/2//b
/9v/2v/Z/9j/1f/V/9T/1P/U/9T/1P/T/9P/0//S/9L/0//U/9T/1P/U/9T/0//S/9H/
0v/T/9T/1f/T/9P/0//T/9P/0//T/9T/1v/X/9f/1//X/9f/1//X/9j/2P/Z/9n/2f/Z
/9r/2v/a/9r/2v/a/9r/2v/a/9r/3P/d/93/3f/e/97/3v/f/97/3P/a/9j/2f/a/9z/
3f/d/93/3f/c/9r/2v/Z/9n/2v/b/9z/3v/d/9v/2v/Z/9v/2//b/9v/2//b/9v/2//Z
/9n/2f/Z/9r/2v/b/9z/3P/c/9z/3P/a/9r/2v/a/9v/3f/e/97/3P/c/9z/3P/c/9z/
3P/c/9z/3f/d/93/3//f/97/3v/f/9//3//f/93/2//b/9v/3P/d/97/3//g/+D/3//f
/93/3f/d/93/4P/g/+D/4P/e/93/3f/f/9//3//g/+D/4v/i/+L/4P/g/+D/4P/h/+L/
4//k/+T/5P/k/+T/5P/k/+T/5P/k/+T/5P/k/+T/5P/k/+T/5v/m/+b/5v/m/+b/5v/m
/+b/5v/m/+b/6P/o/+j/6P/o/+j/6P/o/+j/6P/o/+j/5v/m/+b/5v/o/+j/6P/o/+j/
6f/p/+n/5//o/+r/6v/s/+3/7f/t/+7/7//w//D/8v/x//H/8//x//L/8v/y//P/8//z
//P/9v/3//f/9//3//f/9//3//X/9P/x//H/8f/x//D/8P/x//D/8P/v/+z/7P/t/+7/
7v/u/+7/7P/s/+z/6//p/+n/6v/q/+r/6f/p/+n/6f/r/+r/6v/r/+n/6f/p/+n/6//r
/+z/7P/t/+3/7f/t/+3/6f/m/+b/5P/i/+j/9P8JAB8ALwBBAFkAdwCjAM4A7AD6APoA
6wDHAJAAXgA5ABAA7P/b/9n/1f/N/8n/x//G/8r/1v/i/+b/6f/p/+j/6P/p/+v/6//s
/+z/7P/t/+3/7f/u/+z/7P/s/+z/7P/s/+z/7f/u/+7/7v/u/+7/7v/u/+7/7f/t/+3/
7f/v/+//7//w//D/7//v//H/8f/x//L/8v/x//D/7//v/+//7//w//H/7//w//D/8P/x
//L/8//0//P/8//z//P/8//z//T/9P/0//T/9f/1//T/9P/z//P/9v/5//v/+f/6//n/
+f/5//n/+f/5//r//f/9//3//v8AAAAAAAAAAAAAAgAEAAYABAAGAAYABgAKAAsADAAN
AAwADQAOAA8AEgATABMAEwAVABYAFwAXABcAFwAWABUAFwAXABcAFwAXABcAFwAWABMA
EwATABEAEgARAA8ADgAJAAgACAAHAAQABAADAAAA/f/9//z/+f/6//v/+v/5//n/+P/3
//b/9P/z//L/8f/x//H/8f/v/+//7v/u/+7/7v/u/+3/7f/t/+z/7P/t/+z/7P/s/+z/
7f/t/+3/7f/t/+3/7f/t/+v/6//r/+v/7f/t/+3/7v/u/+//7//v/+//7//v/+//7v/u
/+//7//x//H/8v/y//T/9P/0//T/9P/0//T/9P/2//f/9//3//b/9v/2//f/9f/0//P/
8v/0//T/9f/1//X/9f/1//T/9v/2//X/9f/z//P/8//0//L/8f/x//H/8//z//P/8//z
//P/8//z//P/8//z//P/8f/w//D/8P/y//L/8v/y//L/8v/y//L/8v/z//P/8v/0//T/
9P/0//T/9P/0//T/8v/z//P/8//1//X/9P/0//P/8//z//P/9f/z//P/8//y//H/8P/v
/+//7v/s/+v/7P/t/+7/7//v/+7/7f/s/+v/6//s/+//7f/t/+7/7v/s/+r/6v/r/+z/
7f/u/+7/7v/u/+7/7v/u/+7/7v/u/+7/7v/u/+z/7P/s/+z/7f/u/+//8P/v/+7/7f/s
/+7/7v/u/+7/7v/u/+7/7v/u/+7/7v/u//D/8P/w//D/7v/u/+7/7v/u/+7/7v/u/+//
8P/x//L/8v/y//L/8v/w//D/8P/w//L/8v/z//P/8//z//T/9v/2//b/9//3//f/+P/5
//r/+//8//z//f//////AAAAAP/////+//3///8AAAEAAQD//////////wEA///+//v/
+f/5//n/+P/4//f/9v/2//f/9v/2//f/9v/2//b/9v/y//D/8P/v/+3/7f/u/+7/8P/x
//H/8f/x//H/8P/w//H/8f/x//H/8f/x//H/8v/y//P/8//z//X/8f/x//D/7P/q/+r/
9P8IACEAMwBDAFkAeQChAMUA3gDwAPQA5gDHAJEAYgBGACMA+P/k/+H/3//Z/9X/0f/P
/9b/4v/q/+7/8v/z//P/9P/y//P/9f/1//b/9v/2//X/9f/1//b/9//4//n/+v/2//b/
9v/3//j/+P/4//j/+v/6//r/+v/6//n/+P/3//r/+//8//7//P/7//v//f/7//v//P/8
//z//P/8//3//f/9//7////9//7//v/+//7//v/+//7/////////////////AAAAAP7/
/v//////AAAAAP/////+/wEAAwABAAEAAQACAAMABQAFAAUABgAFAAUABQAGAAoACgAK
AAoACgAMAA4AEAASABQAFAAUABgAGQAaABsAHAAdAB4AHwAeAB8AHwAfACMAJAAlACUA
JgAnACcAJwApACkAKQApACcAJwAnACYAJwAnACcAJQAiACEAHwAeABwAHAAdAB0AGAAY
ABcAFAARABEAEAANAA4ADwAOAA0ADQAMAAsACgAIAAcABgAFAAcABwAHAAUABQAEAAQA
BAAGAAYABQAFAAMAAgACAAMABgAGAAYABgAFAAUABQAFAAUABQAFAAUABwAHAAcABwAH
AAcABwAIAAgACQAJAAkACwALAAsACwAMAAwADQANAA8ADwAQABAADgAOAA4ADgAQABAA
EAAQAA4ADwAPAA8ADAAMAAwADQAPAA4ADQAMAAwADAANAA0ADQANAA0ADAAOAA4ADQAN
AAsACwALAAwADAALAAsACwAJAAkACQAJAAkACQAJAAkACwALAAsACwAKAAgABwAGAAgA
CAAIAAgACAAIAAgACAAGAAcABwAGAAQABAAEAAQABAAEAAQABAAGAAcABwAHAAUABQAE
AAQABwAHAAcABwAFAAMAAwADAAMAAwADAAMABgAGAAUABQAEAAMAAgABAAQABAAEAAQA
AgABAAEAAwADAAMABAAEAAIABAAEAAMAAgABAAAAAgACAAIAAgAEAAQABAAEAAMAAgAB
AAAAAAAAAAAAAAAAAAAAAAAAAP///v/9//z//P/8//z//P/6//r/+v/6//v//P/9//7/
/P/8//z//P/6//r/+//7//3//f/+/wAA/v/+/////////wAAAQACAAIAAgABAAEAAwAD
AAQABAAEAAUABQAFAAMABAAFAAUABQAFAAUABQAHAAUABAABAAEAAQABAAAAAAD///7/
/v/7//r/+v/7//z//P/8//z/+//6//v/+//3//f/+P/4//b/9//3//f/+f/5//j/+P/7
//v/+//7//r/+f/4//j/+P/5//n/+f/7//v/+f/4//b/8P/u//L/AAAVACsAPQBNAF8A
ewCjAMgA4ADsAOoA2wCzAH4AWgBBABoA9P/n/+X/5f/d/9X/0//U/9j/4v/s//L/9f/1
//b/9v/3//X/9//4//j/+P/3//f/9//4//r/+v/6//r/+v/6//r/+//6//r/+v/6//z/
/P/8//z//f/9//3//f////////8AAAAA/////wEAAQABAAIAAgADAAIAAQABAAEAAQAC
AAMAAQACAAIAAgAEAAQABAAEAAMAAwADAAMAAQABAAIAAgAFAAYACAAJAAoACgAJAAkA
CQALAAwACQALAAsADAANAA0ADQANAA4AEQARABEAEgAUABQAFAAUABQAFgAYABoAGgAc
ABwAHAAgACEAIgAjACQAJQAmACcAKgArACsAKwArACwALQAtADAAMQAxADEAMQAxADEA
MQAvAC8ALwAuAC8ALwAvAC0ALAArACkAKAAlACQAJAAjACAAIAAfABwAGwAbABoAFwAX
ABcAFQATABEAEAAPAA4ADgANAAwACwALAAsACwAJAAkACAAIAAgACgAKAAkACQAHAAYA
BgAHAAoACgAKAAoACQAJAAkACQAKAAsADAANAAwACwAKAAkACwALAAsADAAKAAsACwAL
AAsACwALAAsADAAMAA0ADQALAAsADAAMAAoACgAKAAoACwAMAA0ADgANAA0ADAALAAoA
CgAKAAsACwAKAAkACAAIAAgACQAJAAcABwAHAAYABgAGAAUABQAHAAcABwAIAAYABQAF
AAUABQAFAAUABQAHAAcABwAHAAUABQAFAAUABwAGAAYABgAGAAYABgAGAAQABAAEAAQA
BQAHAAgACAAIAAgACAAIAAYABgAGAAYACAAJAAkACQAHAAcABgAGAAkACQAJAAkACQAH
AAcABwAJAAkACQAJAAgACAAHAAcACQAJAAkACQAIAAgACAAIAAYABQAFAAcABwAHAAgA
CAAOAAwACgAIAAgACAAIAAoACgAKAAoACgAKAAoACgAMAAwADAAMAAwADAAMAAwACwAK
AAkACAAKAAoACgAKAAgACAAJAAkACQAJAAoADAAOAA4ADwAPAA0ADgAPABAAEgASABEA
EQATABMAFAAUABMAEwASABEAEwAUABUAFQAVABUAFQAVABcAFQAUABEAEAAPAA4ADAAO
AA0ADAAMAAsACgAKAAsADAAMAAwADAAKAAgACAAHAAMAAwAEAAQABAAFAAUABQAFAAUA
BAAEAAUABQAFAAUABwAHAAcACAAGAAcABwAHAAcABwAFAAIAAgAAAAAABAAUACkAOwBL
AF0AcwCVAL0A4AD4APwA9ADfALMAgABcAEMAHAD8//P/8//t/+X/4f/j/+T/5v/w//r/
/v8BAAEAAgACAAMABQADAAQABAAEAAMAAwADAAQABgAGAAYABgAEAAQABAAFAAYABgAG
AAYABgAGAAYABgAFAAUABQAFAAUABQAFAAYABgAFAAUABwAFAAUABgAGAAcABgAFAAUA
BAADAAMAAwAFAAYABgAGAAYABgAGAAYABQAFAAUABQAFAAUABgAGAAQABAAFAAUACAAI
AAcABwAHAAkACgAHAAcABwAIAAkACwALAAsADAANAA0ADQAOABAAEAAQABAAEAASABQA
FgAUABYAFgAWABoAGwAcAB0AHAAdAB4AHwAiACMAIwAjACMAJAAlACUAJgAnACcAJwAn
ACcAJwAnACUAJQAlACQAJQAlACUAIwAiACEAHwAeABsAGgAaABkAFgAWABUAEgATABMA
EgAPAA8ADwANAAsACQAIAAcABgAIAAcABgAFAAcABwAHAAUABQAEAAQABAAEAAQAAwAD
AAMAAgACAAMABAAEAAQABAAFAAUABQAFAAUABQAFAAUABQAFAAUABQAFAAUABQAGAAQA
BQAFAAUABwAHAAcABwAGAAYABwAHAAkACQAKAAoACAAIAAgACAAIAAgACAAIAAgACQAJ
AAkABgAGAAYABwAJAAgABwAGAAYABgAHAAcABwAHAAcABgAIAAgABwAHAAUABQAFAAYA
CAAHAAcABwAFAAUABQAFAAMAAwADAAMABQAFAAUABQADAAIAAgACAAQABAAEAAQAAgAC
AAIAAgAEAAUABQAEAAQABAAEAAQABAAEAAQABAAEAAUABQAFAAUABQAEAAQABQAFAAUA
BQAHAAUABQAFAAUABQAFAAUABgAGAAUABQAFAAUABQAFAAYABgAGAAYABAADAAMABQAD
AAMABAAEAAQABgAIAAcABgAFAAQABgAGAAYABgAGAAYABgAGAAQABAAEAAQABQAFAAUA
BQAGAAgACAAIAAkACQAJAAoADQAOAA4ADgALAAsADQANAAwADAAMAA0ADQANAA0ADgAR
ABEAEQARAA8ADwAPAA0ACgAHAAcABwAJAAgACAAHAAYABgAFAAQABAAFAAYABgAIAAgA
BgAEAAQAAwABAAEAAgACAAIAAwADAAMAAwADAAIAAgADAAMAAwADAAMAAwADAAQABAAF
AAMAAwADAAMAAQAAAAAA/P/+/wYAFgArAD0ASwBdAHUAmQDDAOAA8gD4AOwAzwCdAG4A
VAA3ABAA+P/1//X/7//p/+P/4//m/+7/9P/8/wAAAQABAAIABAAFAAMAAwAEAAQABAAF
AAUABQAGAAYABgAGAAYABQAGAAcACQAKAAoACgAKAAoACgAKAAoACwALAAsACwANAA0A
DQAOAA4ADQANAA8ADwAPABAAEAAPAA4ADQANAA8ADwAQABEADwAQABAAEAAQABAAEAAQ
ABEAEQARABEAEQARABIAEgASABIAEwATABQAFAATABMAEwAVABYAEwAVABUAFgAXABcA
FwAXABgAGwAbABsAHAAcABwAHAAcABwAHgAgACIAJAAmACYAJgAoACkAKgArACoAKwAs
AC0AMAAxADEAMQAzADQANQA1ADYANwA3ADcANQA1ADUANQA3ADcANwA2ADMAMwAzADEA
MAAvAC0ALAArACoAKgApACYAJgAlACIAIQAhACAAHQAeAB8AHgAdABsAGgAZABgAGgAZ
ABgAFwAVABUAFQATABMAEgASABIAFAAUABMAEwATABIAEgATABQAFAAUABQAEwATABMA
EwAUABUAFgAXABcAFwAXABcAFgAVABQAFAAVABcAGAAZABkAGQAZABkAGgAaABsAGwAb
ABsAHAAcABoAGgAaABoAHAAcABwAHAAbABsAGgAZABoAGgAaABsAHQAcABsAGgAYABgA
GQAZABkAGQAZABgAGAAYABcAFwAXABcAFwAYABgAFwAXABcAFwAXABcAFwAYABkAGgAb
ABoAGQAYABcAGQAYABgAGAAYABgAGAAYABcAFgAVABQAFQAXABgAGAAYABgAGAAYABgA
GAAYABgAGAAZABkAGQAZABkAGAAYABkAGQAZABkAGQAXABcAFwAXABcAFwAXABgAGAAX
ABcAFQAVABUAFQAYABgAGAAYABgAFwAXABkAFwAXABgAGAAaABoAGgAZABgAFwAWABYA
FgAWABYAGAAYABgAGAAWABYAFgAWABYAFgAWABYAFgAWABYAFgAWABYAFgAWABQAFAAU
ABQAFgAWABYAFgAWABcAFwAXABQAFAAVABQAFgAXABcAFwAYABkAGgAaABwAGwAbAB0A
GwAcABwAHAAfAB8AHwAfACIAIwAjACMAIwAjACMAIwAiACIAIAAhAB8AHwAeAB4AGwAa
ABoAGQAZABoAHAAeAB0AHAAbABgAFgAWABUAEwATABQAFAAUABQAEwASABEAEgASABMA
FQATABMAEwATABUAFQAWABYAFwAXABcAFwATABMAEgAQAAwADAAWACoAPQBPAF0AawCD
AKkA1QD2AAoBDAECAecAtQCEAGgASwAiAAgAAwADAPv/9f/v/+//8v/4/wIADgASABMA
FQAUABQAEwATABMAFAAUABQAFQAVABUAFgAUABIAEAAOAAwADAAMAA0ACwAKAAkACAAI
AAgACAAIAAkACQAJAAkACQAJAAkACgAIAAcABwAJAAcABwAIAAgACgAKAAoACwAJAAkA
CgALAAgACAAHAAYAAwACAAEAAAD//////////wEAAQACAAIAAQAAAAAA//8AAAAA////
//7/AQADAAEAAQABAAIAAwAFAAUABQAGAAkACQAJAAoACgAKAAoACgAMAA4AEAASABIA
FAAUABQAFAAVABYAFwAYABkAGgAbABwAHQAdAB0AHwAgACEAIQAgACEAIQAhACEAIQAh
ACEAIwAjACMAIgAhACEAIQAfACAAHwAdABwAGQAYABgAFwAWABYAFQASAA8ADwAOAAsA
CwALAAkABwAJAAgABwAGAAYABQAEAAMAAwADAAMAAQABAAAAAAAAAAIAAgABAAEAAwAC
AAIAAwACAAIAAgACAAEAAQABAAEAAwADAAMAAwADAAMAAwADAAUABQAFAAYABgAHAAcA
BwAFAAUABQAFAAgACAAJAAkABwAHAAgACAAKAAoACgAKAAgACAAIAAgACAAJAAkACQAG
AAYABgAHAAcABgAFAAQABAAEAAUABQAFAAUABQAEAAYABgAFAAUAAwADAAMABAACAAEA
AQABAAEAAQABAAEAAQABAAEAAQABAAEAAQABAAMAAgACAAIAAgACAAIAAgAEAAQABAAE
AAMAAwACAAAAAgACAAIAAgACAAIAAgACAAAAAQABAAEAAwADAAIAAgABAAEAAQABAAEA
AQADAA==
         </WaveFormData>
      </LeadData>
      <LeadData>
         <LeadByteCountTotal>10000</LeadByteCountTotal>
         <LeadTimeOffset>0</LeadTimeOffset>
         <LeadSampleCountTotal>5000</LeadSampleCountTotal>
         <LeadAmplitudeUnitsPerBit>4.88</LeadAmplitudeUnitsPerBit>
         <LeadAmplitudeUnits>��V</LeadAmplitudeUnits>
         <LeadHighLimit>2147483647</LeadHighLimit>
         <LeadLowLimit>268435456</LeadLowLimit>
         <LeadID>V6</LeadID>
         <LeadOffsetFirstSample>0</LeadOffsetFirstSample>
         <FirstSampleBaseline>0</FirstSampleBaseline>
         <LeadSampleSize>2</LeadSampleSize>
         <LeadOff>FALSE</LeadOff>
         <BaselineSway>FALSE</BaselineSway>
         <ExcessiveACNoise>FALSE</ExcessiveACNoise>
         <MuscleNoise>FALSE</MuscleNoise>
         <LeadDataCRC32>1758158436</LeadDataCRC32>
         <WaveFormData>
HAAcABwAHAAeAB4AHgAeABwAHAAcABwAHgAeAB4AHgAdABwAGwAaABoAGgAaABoAGgAa
ABoAGgAcABwAHAAcABsAGwAaABcAGQAaABoAGgAaABsAGwAbABgAGgAZABgAGQAbACAA
IgAgAB4AHAAaAB0AHwAgACEAIQAgAB8AHgAfACAAIQAhACEAIQAiACIAIAAfAB0AHQAa
ABoAGwAbAB0AHAAaABgAFwAWABYAFQAUABQAFAAQABAAEAAQAA8ADwAPAA8ADwAPABAA
EAAPAA8ADwAPAA8ADwAOAA4ADgAOAA4ADgAPAA8ADwAPAA8ADAAKAAgAAwD8//r/AQAO
AB8AMgBAAEkAVQBxAJoAwADbAOsA9QDwANAApgCPAHYASwAtACMAHAATAA0ACAABAPv/
/v8FAAoADAAMAA4ADAAKAAgACgAKAAoACgAKAAgACAAIAAgABgAGAAcABwAIAAgACAAH
AAUABwAHAAYABQAEAAMAAwAEAAQABQAGAAUABQAEAAMABAAEAAQABAACAAMAAwADAAEA
AQABAAAAAAAAAAAAAAACAAIAAgADAAQABAAFAAYABAADAAMAAwAFAAUABQAFAAUABQAF
AAYABgAGAAUABAAGAAcABwAHAAYABwAIAAgACQAKAAwADQAOAA4ADgAPABEAEQASABIA
EAATABYAFwAZABsAHAAcAB4AHwAgACEAIwAlACUAJwAoACgAKQAqACkAKgArACwALgAw
ADEAMgAyADIAMgAyADAAMQAzADMALgAtAC0ALAAoACYAJAAgACAAHgAcABkAFgAVABMA
DQALAAsACQAHAAQAAwAAAP3/+//7//n/+f/4//b/9v/3//b/9f/z//L/8f/x//D/8P/u
/+7/7f/t/+3/7f/t/+3/7v/u/+7/7v/s/+r/7P/s/+3/7f/u//D/8P/v/+7/7P/s/+3/
7f/t/+3/7//t/+3/6//t/+3/6//t/+7/7v/u/+z/7P/s/+v/7f/t/+z/7P/t/+3/7f/t
/+z/6//q/+n/6f/p/+n/6f/n/+f/5v/l/+X/5v/m/+X/5f/l/+X/5P/k/+T/5P/k/+T/
5P/k/+T/4//i/+H/4P/g/+H/4v/i/+L/4//j/+P/4P/f/97/3P/e/97/3v/d/97/3v/e
/97/3v/f/9//4P/g/9//3v/d/93/3f/e/97/3f/d/97/3v/g/+D/4P/g/97/3f/b/9v/
3f/f/+D/4f/f/93/3f/d/9z/3P/c/9v/3P/d/93/3v/d/93/3f/d/93/3f/e/97/3v/d
/93/3v/c/9z/3f/d/93/3//g/9//3v/d/9z/3v/e/97/3v/e/97/3v/e/97/3v/e/97/
4P/g/+D/4P/f/97/3f/c/93/3v/f/+D/3v/e/97/3v/e/97/3v/e/+D/4P/g/+D/4P/g
/+D/4P/g/+D/4P/g/+H/4f/f/9//4P/g/+D/4P/j/+P/4//j/+T/5P/k/+P/5P/o/+n/
6v/o/+j/6P/o/+n/6f/p/+r/6v/q/+r/6//s/+3/7f/t/+3/7v/u/+z/6//p/+n/6P/o
/+n/6f/p/+j/5v/k/+T/5P/l/+X/5v/o/+j/5P/i/+D/4P/f/9//3//f/9//3//g/+D/
3//f/9//3//f/9//4f/i/+P/5P/j/+L/4v/h/+H/4f/h/+D/4v/e/9n/1P/O/8//1v/l
//j/DAAZACUAOQBYAIAApQC9AM0A1gDIAKQAfQBmAEUAGQD///j/9f/v/+j/3//Z/9r/
3f/g/+T/6P/m/+T/5P/k/+b/4v/i/+L/4v/k/+T/5P/k/+T/5P/l/+X/5P/k/+T/4//j
/+X/5f/k/+L/4v/i/+P/5f/k/+T/5P/i/+P/4//j/+T/5P/k/+T/5P/l/+X/5f/l/+X/
5f/k/+b/5v/m/+b/6P/o/+j/6f/p/+j/6P/o/+j/6f/r/+3/6//r/+v/6//t/+3/7f/u
/+//8P/w//D/8v/z//P/8//2//f/+P/4//j/+P/5//n//P/8//z//f//////AAAAAAAA
AwAGAAcABQAHAAgACAAKAAsADAANABEAEwATABUAGAAYABkAGgAbABwAHQAeACAAIgAj
ACQAJAAkACQAJAAkACUAJwAnACUAJQAmACYAIwAiACEAHgAeABwAGgAXABQAEwARAAsA
CwALAAkABwAGAAUAAgD///3//f/7//v/+v/4//j/+f/4//f/9f/0//T/9f/1//b/9v/2
//X/9f/1//X/9f/1//b/9v/2//b/+P/2//j/+P/6//n/+f/6//v/+//7//r//P/9//3/
/f///wEA//////3///////3//v8AAAEAAgABAAIAAwADAAEAAQAAAAAAAQABAAEAAQAD
AAMAAwADAAMAAwADAAMABQAFAAQAAwABAAIAAgABAAIAAwAEAAQAAgACAAIAAgAEAAQA
BAAEAAIAAgACAAIAAQABAAEAAAAAAAEAAQABAAMAAwADAAIAAAAAAAAA///+//7//v/+
/wAAAQABAAIAAwADAAMAAwABAAEAAgACAAEAAQACAAIABAAEAAQABAAEAAMAAQABAAEA
AwAEAAUABQADAAMAAwAEAAQABAADAAUABQAEAAQABQAFAAUABQAFAAUABgAGAAQAAwAD
AAQABAAEAAUABQAFAAMABgAEAAQABAAEAAQABAAEAAQABAAEAAQABAAGAAYABgAGAAYA
BgAGAAYABQAEAAMAAgAEAAQABAAEAAQABAAEAAQABgAGAAYABgAGAAYABgAGAAYABgAG
AAYABgAGAAYABgAGAAYABgAGAAYABgAGAAYABwAIAAkACgALAAsACQAJAAoACgAKAAoA
CQAJAAkACQAOAA4ADgANAA0AEAAQABAADgAOAA4ADgARABEAEQASABAAEAAQABEAEgAT
ABMAEwATABQAFAASABEADwAPAA4AEAARABEAEQAOAAwACgAKAAoACwALAAwADgAOAAoA
CAAIAAgABwAHAAcABwAHAAcABgAGAAUABQAHAAcABwAHAAYABgAGAAYACAAIAAkACQAH
AAcABwAGAAQAAAD7//T/9P/7/wwAHwAwAD4ASQBXAHcAnAC6ANMA5wDtAOIAwACaAIUA
agBDACcAHwAcABUACwAEAAEAAQAEAAkACgAMAA4ADgAMAAoACgAKAAsADAANAA4ADgAO
AA4ADgAMAAwADQANAAwADAAMAAsADQAPAA8ADgAMAAwADAANAA8ADgAOAA4ADgAPAA8A
DwAOAA4ADgAOAAwADQANAA0ADQANAA0ADAANAA4ADwAQABAAEAAQABEAEQAQABAAEAAP
AA8AEAARAA8ADwAPAA8ADwAPAA8AEAAPABAAEAAQABIAEwATABMAFAAVABYAFgAWABYA
FwAXABoAGgAaABsAHwAfACAAIAAeACEAJAAlACcAKQAqACoAKwArACsAKwAvADEAMQAz
ADUANAA0ADQANwA4ADkAOgA7ADwAPAA8AD4APgA+AD4APAA9AD8APwA8ADsAOwA6ADUA
NAAzADAALwAuAC0AKwAnACcAJgAhACEAIQAfAB0AHAAbABgAFQATABMAEQARABAADgAO
AA8AEAAPAA0ADAANAA0ADAAMAAoACgAJAAkACQAJAAkACQAKAAoACgAKAAoACAAKAAoA
CgAJAAkACgALAAsACwAKAAoACwALAAsACwANAAsACwAJAAsACwAJAAsADAAMAAwADQAO
AA8ADwANAA0ADAAMAA8ADwAPAA8ADQANAA0ADQANAA0ADQANAA8ADwAOAA0ACwAMAAwA
CwANAA0ADQAMAAsACgAJAAgACgAKAAoACgAKAAoACgAKAAkACQAJAAgACAAJAAkACQAJ
AAkACQAIAAYABgAGAAUABAAEAAQABAAGAAcABwAIAAkACQAJAAkABQAFAAYABgAHAAcA
CAAIAAYABgAGAAYACAAHAAUABQAFAAcACAAJAAcABQAFAAUABgAGAAYABQAFAAUABAAE
AAcABwAHAAcABQAFAAYABgAEAAMAAwAEAAYABgAHAAcABQAFAAYABAAEAAQABAACAAIA
AgACAAMABAAFAAYABAAEAAQABAACAAIAAgACAAIAAgACAAIAAgACAAIAAgACAAIAAgAC
AAAAAAAAAAAAAgACAAIAAgACAAIAAgACAAIAAgACAAIAAgADAAMAAQABAAIAAgACAAQA
BQAFAAUAAwAGAAYABgAFAAUACAAIAAcABgAFAAQABwAJAAoACwAKAAoACgAKAAkACgAL
AAsACQAJAAoACgAGAAUAAwADAAIAAgADAAMAAwACAAAA/v/+//7//////wAAAAAAAPz/
+v/6//r/+f/5//n/+f/5//n/+v/6//n/9//3//f/9//3//b/9v/2//b/9v/2//f/9f/1
//X/9f/2//L/7P/n/+T/4v/n//T/BQAYACYAMwBBAF0AhgCqAMMA2wDjANYAsACIAHMA
WAAtABEACwAGAP3/8//s/+f/5f/o/+//9v/6//j/9v/0//T/8v/w//D/8P/w//D/8v/y
//L/8v/y//L/8//z//D/8P/w/+//8f/z//P/8v/w//D/8P/x//P/8v/y//L/8P/x//H/
8f/y//L/8v/y//D/8f/x//H/8f/x//H/8P/w//D/8P/w//L/8v/y//P/8f/w//D/8P/x
//H/8v/z//H/8f/x//H/8f/x//H/8v/z//T/9P/0//b/9//3//f/9//3//f/9v/4//j/
+f/5//z//P/8//3//////wAAAAAAAAMABgAHAAUABwAIAAgACgALAAwADQARABMAEwAV
ABYAFAATABIAFQAWABcAGAAbABwAHAAcAB4AHgAeAB4AHAAdAB8AHwAaABkAGQAYABcA
FgAVABIADwAMAAkABQADAAMAAgD9//v/+//5//f/9v/1//L/7//r/+v/6f/p/+r/6P/o
/+n/6P/n/+X/5P/j/+P/4v/i/+T/5P/j/+P/4f/h/+H/4f/k/+T/5P/k/+P/4P/h/+D/
4v/h/+H/4v/j/+P/4//i/+L/4//j/+P/5f/n/+X/5f/j/+X/5f/j/+X/5v/m/+b/5//o
/+n/6f/p/+n/6P/o/+f/5//n/+f/6P/p/+r/6//r/+v/6//r/+n/6f/o/+f/6f/q/+r/
6f/r/+v/6//q/+j/6P/o/+j/6v/q/+r/6v/o/+j/6P/o/+n/6f/p/+j/6P/p/+n/6f/n
/+f/5//m/+b/5v/m/+X/5v/m/+b/5v/k/+X/5f/m/+f/5//n/+f/5f/l/+b/5v/j/+P/
5P/k/+b/5v/m/+b/6P/n/+X/5f/j/+X/5v/n/+X/4//j/+P/5v/m/+b/5f/n/+f/5v/m
/+b/5f/k/+P/5P/l/+f/6P/m/+X/5f/m/+T/5P/l/+X/5//n/+b/5v/m/+b/5v/o/+j/
6P/o/+j/6P/o/+j/6P/o/+j/6P/o/+j/6P/o/+j/6P/o/+j/6P/o/+j/6P/o/+j/6P/o
/+j/6P/o/+j/6P/o/+j/6P/o/+j/6P/o/+j/6P/o/+j/6v/q/+r/6v/q/+v/6//p/+v/
7P/s/+z/6v/r/+v/6//r/+7/7v/u/+//7//y//L/8v/y//L/8v/y//P/8//z//P/8v/x
//D/8v/0//b/9//5//n/+v/6//j/9//1//X/8v/y//P/8//1//T/8v/w//D/8P/x//H/
8P/w//D/7P/s/+z/7P/r/+v/6//r/+v/6f/q/+r/6f/r/+v/6//r/+n/6P/o/+j/6v/q
/+r/6//p/+n/6f/p/+r/6P/m/+P/3v/a/9v/5v/3/wgAFAAhADEARQBoAJAAswDJANUA
1gDAAJoAdwBgAD0AGQAHAAQA/f/x/+r/5f/h/+L/6//u/+7/8P/w//D/7P/u/+7/7P/s
/+z/7P/u/+7/7v/u/+3/7P/s/+v/6//s/+3/7f/t/+//7//u/+7/7v/u/+//7f/s/+z/
7P/s/+3/7f/t/+7/7v/u/+7/8P/x//H/8f/v/+//7//u/+7/7v/u/+7/8P/w//D/8f/y
//L/8//0//H/8f/y//P/8f/x//H/8f/x//H/8f/y//H/8v/y//L/9P/1//X/9f/0//X/
9v/2//b/9v/3//f//P/8//z//f//////AAAAAAAAAwAGAAcABwAJAAoACgAMAA0ADgAP
AA8AEQARABMAGAAYABkAGgAbABwAHQAeAB0AHgAeAB4AIAAgACAAIAAiACMAJQAlACAA
HwAfAB4AHQAcABsAGAAUABIAEAANAAsACwAKAAUAAwADAAEA/////////f/7//n/+f/3
//f/8//w/+//7//x//H/8P/w/+//7//u/+7/7v/u/+3/7f/v/+//7//v//D/8P/w//D/
8P/u//D/8P/w/+//7//w/+//7//v/+7/7//x//L/8//z//X/8//z//X/9//3//X/8//0
//T/9P/1//b/9//3//n/+f/4//j/+f/5//n/+f/7//v/+//7//v/+//7//v/+f/5//j/
9//5//r/+v/5//v/+//7//r/+P/4//j/+P/2//b/9v/2//b/9v/2//b/9v/3//j/+P/2
//f/9//3//f/9//3//b/9v/2//b/9f/2//b/9v/2//j/+f/5//r/+v/5//j/9//2//f/
+f/6//n/+f/6//r/+v/6//r/+v/8//v/+f/5//f/+f/6//v/+//5//n/+f/6//r/+v/5
//n/+f/4//j/+//7//v/+//5//n/+v/6//r/+f/5//r/+v/6//v/+//5//f/9v/3//j/
+f/6//z//P/8//z//P/8//z//P/8//z//P/8//r/+v/6//r//P/8//z//P/8//z//P/8
//z//P/8//z//v/+//7//v/+//7//v/+/wAAAAAAAAAA/v/+//7//v/8//z//P/8//3/
/v///wAA/v/+//7//v/8//z//f/9//3//f/+//7//v/+////////////AgACAAAA////
/wIAAwAEAAUABgAGAAYABwAHAAYABgAFAAQABQAHAAkACwAJAAkACQAKAAwACgAJAAcA
BQAEAAQABQAHAAcABgAEAAMABAAFAAcABgAGAAUABAAAAP7//v/+//3//f/9//3//f/9
//7//v/9//3//f/9//3//f/8//z//v/+//7//v///////////wEA/P/6//j/8f/s/+z/
8/8EABcAJgAyAD8AUwB1AJYAtADNAN8A3wDOAKgAhgB1AFoAMwAdABkAEgAJAAEA+v/z
//f//v8BAAQABAAEAAIAAgACAAIABAACAAIAAgACAAIAAgACAAIABAAEAAUABQACAAIA
AgABAAEAAwADAAIABAAEAAQABQACAAAA///+/wEAAwAEAAUABgAGAAYABgAEAAUABQAF
AAcABwAHAAYABgAGAAYABgAHAAYABQAFAAUABAAEAAQABQAFAAYABwAHAAcABwAHAAUA
BQAFAAYABQAGAAYABgAIAAkACQAJAAwADQAOAA4ADAAMAA0ADQAOAA4ADgAPABMAEwAU
ABQAEgAVABgAGQAZABsAHAAcACAAIQAiACMAIwAlACUAJwAoACgAKQAqAC0ALgAvADAA
LwAwADAAMAAxADIAMwA0ADIAMwA1ADUAMgAxADEAMAAtACwAKwAoACcAJgAlACMAHwAf
AB4AGQAVABUAEwARAA8ADwANAAsACQAJAAcABwAFAAIAAQABAAMAAwACAAIA//////7/
/v/+//7//f/9//v/+//7//v//v/+//7//v/+//z//v/+//7//f/9//7//////////v/+
////////////AQD/////AQADAAMAAQABAAIAAgACAAUABgAHAAcABQAFAAQABAAHAAcA
BwAHAAUABQAFAAUAAwADAAMAAwADAAMAAgABAAEAAgACAAEAAQABAAEAAAAAAAAAAAAA
AAAAAAAAAAAAAAAAAAAAAAD////////+//7/////////AQABAAEAAAD+//7//v/9//7/
/v/+//7/AAABAAEAAgACAAEAAAD///3//f/+//7//f/9//7//v/+//7//v/+//z/+//5
//n/+//9//7////9//v/+//7//z//P/8//v//P/9//3//v/+//3//P/7//3//f/+//7/
+v/5//n/+v/8//z//f/9//v//f/+//3//P/7//r/+v/6//r/+v/8//z//P/8//v/+v/5
//j/+v/6//r/+v/6//r/+v/6//r/+v/6//r/+v/6//r/+v/4//j/+P/4//n/+v/7//z/
+v/6//v/+//5//n/+v/6//z//P/9//3//f/9/wAAAAAAAP////8CAAIAAgACAAIAAgAC
AAMAAwADAAQABAAEAAIAAwAEAAUABQAFAAUABgAIAAYABQADAAMAAgACAAMAAwADAAIA
AAD+//7//v////3//v/+//7/+//6//v//P/5//n/+f/5//n/+f/6//r/+//7//v/+//7
//v/+v/6//j/+P/4//j/+//7//v/+//7//z/+v/2//P/7P/m/+n/9P8FABgAKAAzAD0A
UQB0AJgAswDHANUA0gC4AJIAfQBsAEkAJQAXABQADQAFAPr/9f/z//T/9//8/wAAAAAA
AP7//v/+//7//P/8//z//P/8//z//P/8//7//v///////v/+//7//f/7//3//f/8//7/
/v/+///////+//7//v/8//3//f/9//n/+P/3//b/9P/1//X/9f/3//f/9//2//j/+P/4
//j/+P/4//j/+f/7//r/+v/6//n/+f/6//v/+v/5//j/9//6//v//P/+////AAAAAAAA
/v////////8CAAMABAAEAAQABAAFAAUACAAIAAgACQALAAsADAAMAAwADwASABMAEwAV
ABYAFgAYABkAGgAbAB8AIQAhACMAJAAkACUAJgAnACgAKQAqACsALAAsACwALgAuAC4A
LgAsAC0ALwAvAC4ALQAtACwAKQAoACcAJAAkACIAIAAdABsAGwAaABUAEwATABEADwAN
AA0ACwAJAAUABQADAAMAAgAAAAAAAQACAAEA///+//3//f/8//z//v/+//3//f/7//v/
+//7//7//v/+//7//P/6//z//P/9//3//v8AAAAA///+//z//v///////////wEA////
////AQABAP//AQACAAIAAgABAAIAAwADAAEAAQAAAAAAAQABAAEAAQABAAEAAQABAAEA
AQABAAEAAQABAAAA/////wAAAAD///////////7//P/8//z//P/+//7//v/+//z//P/8
//z//f/9//3//P/+//////////7//f/8//r//P/8//z/+//8//z//P/8//v/+//6//r/
/f/9//3//f/7//v//P/8//v/+//8//z//P/8//z//P/8//v/+f/5//n/+//8//3/+//5
//n/+f/8//z//P/7//v/+//6//r/+//7//v/+//7//v//P/8//r/+f/5//r/+v/6//v/
+/////3//P/6//r/+v/6//z//P/8//z/+v/6//r/+v/8//z//P/8//z//P/8//z/+//6
//n/+P/6//r/+//7//n/+f/6//r//P/8//3//f/9//3/AAAAAP7//f/9/wAAAAAAAAAA
AAACAAIAAwADAAIAAgABAAAAAQADAAUABwAFAAUABQAGAAcABgAGAAUABAACAAEAAQAB
AAEAAAD+//z//P/8//3//f/+//7//v/8//r/+v/6//f/9//3//f/9//3//j/+P/3//f/
9//3//n/+f/4//j/+v/6//r/+v/5//n/+f/5//f/+P/2//L/7//q/+b/6f/2/wcAGAAi
AC0APQBVAHoAngC5AMsA0QDKAK4AhgBxAF4AOwAdABMAEAAHAPv/9v/z//H/8P/z//r/
/P/8//z/+v/6//r/+v/4//j/+P/4//j/+P/4//j/+P/4//n/+f/4//j/+P/3//f/+f/5
//j/+P/4//j/+f/5//j/+P/4//j/+f/5//n/+v/6//r/+v/6//v/+//7//v/+//7//r/
+P/4//j/+P/8//z//P/9//3//P/8//z/+//7//z//f/7//v/+//7//v/+//7//z///8A
AAAAAAAAAAEAAQABAAAAAQACAAIABAAEAAUABQAGAAYABgAHAAkACQAKAAoACgANABAA
EQAPABEAEgASABYAFwAYABkAGwAdAB0AHwAiACIAIwAkACMAJAAlACYAJwAoACgAKAAp
ACoAKwAsACkAKQAqACkAJwAnACgAKAAlACQAIwAgAB4AHAAaABcAFQAVABQADwANAA0A
CwAJAAcABwAFAAMAAQABAP////////z/+//7//3//f/8//z/+//7//r/+v/6//r/+f/5
//n/+f/5//n//P/8//z//P/8//r//P/8//r/+f/5//r//f/9//3//P/8//3//f/9//v/
/f/7//v//f///////f/7//z//P/8////AAABAAEA//////7//v////////////3//f/9
//3//f/9//3//f/9//3//P/7//n/+v/6//n/+//7//v/+v/6//r/+v/6//j/+P/4//j/
+v/6//r/+v/5//n/+f/4//b/9//3//f/9//3//f/9v/2//b/9v/1//b/9v/2//b/9P/1
//X/9v/3//f/9//3//X/9f/2//b/9f/1//b/9v/2//b/9v/2//j/9//1//X/9f/3//j/
+f/5//f/9//3//b/9v/2//X/9//3//b/9v/3//f/9//3//X/9f/2//b/9P/z//P/9P/z
//L/8v/x/+//8f/y//D/8P/w//D/8P/w//D/8P/w//D/8P/w/+//7//t/+3/8P/w//D/
8P/z//P/8//z//T/9P/0//P/9f/4//j/+P/2//b/9v/2//f/9//3//j/+v/6//r/+//8
//3//f/9//z//P/7//j/9f/z//P/8v/0//X/9f/1//L/8P/u/+7/7//x//L/9P/0//T/
8P/u//D/8P/v/+//7f/t/+3/7f/u/+7/7f/t/+3/7f/t/+3/6f/o/+f/5v/k/+T/5f/l
/+X/5f/l/+T/4P/e/9n/1P/S/9f/5P/3/wQADgAZACsASQBuAI4ApQC3AL0ArACIAGYA
VwBAABkAAQD///z/8f/p/+L/3f/d/+D/4//o/+r/6P/m/+r/6v/q/+j/6P/o/+j/6P/q
/+r/6v/q/+j/6P/p/+n/6P/o/+j/5//p/+v/6//q/+j/6P/o/+n/6//q/+r/6v/s/+3/
7f/t/+z/7P/s/+z/7v/v/+//7//t/+3/7f/s/+7/7v/u/+7/7v/u/+7/7//v/+7/7v/u
/+//7//w//H/7//v/+//7//x//H/8f/y//P/9P/0//T/9P/1//X/9f/0//X/9v/2//b/
9v/3//f//P/8//z//f/9//3//v/+/wAAAwAGAAcABwAJAAoACgAKAAsADAANAA8AEQAR
ABMAFgAWABcAGAAbABwAHQAeAB0AHgAeAB4AHgAeAB4AHgAgACEAIwAjAB4AHQAdABwA
GQAYABcAFAASABAADgALAAkACQAIAAMAAwADAAEA/////////f/7//f/9//1//X/9P/y
//L/8//z//P/8v/y//H/8f/w//D/8v/y//H/8f/x//H/8f/x//D/8P/w//D/8P/u//D/
8P/x//H/8v/0//P/8//z//L/8P/x//H/8f/z//X/8//z//P/9f/1//P/9f/2//b/9v/1
//b/9//3//f/9//2//b/9//3//f/9//1//X/9f/1//X/9f/1//X/9v/3//f/9//2//b/
9f/z//P/8//z//L/8v/y//L/8v/w//D/8P/w//D/8P/w//D/8P/x//L/8v/0//X/9f/1
//T/8//y//D/8v/y//L/8f/y//L/8v/y//H/8f/w//D/8//z//P/8//x//H/8v/y//H/
8f/y//L/8P/w//D/8P/w/+//7f/t/+//8f/y//P/8f/v/+//7//w//D/8P/v//H/8f/w
//D/8P/v/+7/7f/v/+//8P/w/+7/7f/t/+7/8P/w//H/8f/x//H/8v/x//D/7//u/+7/
7v/u/+7/8P/w//D/8P/u/+7/7v/u/+7/7v/u/+7/7v/u/+7/7v/u/+7/7v/u/+7/7v/u
/+7/7v/v/+//7f/t/+7/7v/u/+3/7f/s/+v/7f/w//D/8P/v/+//8v/y//L/8v/y//L/
8P/x//H/8f/0//T/9P/0//f/+P/5//n/9//3//j/+P/3//f/9v/3//b/9v/3//f/9v/0
//H/7v/v//D/8v/z//H/8P/v/+r/6P/o/+j/5//p/+n/6f/p/+f/6P/o/+f/6f/p/+n/
6f/n/+b/5v/m/+b/5v/m/+f/6f/p/+n/6f/k/+L/4P/d/9b/1P/b/+r/+/8IABQAHQAr
AEsAcgCUAK0AvQDBALQAjgBqAFsARgAfAAUA/f/4//H/5//e/9n/2f/c/+H/6P/q/+r/
6v/o/+b/5v/k/+P/5P/l/+b/5v/m/+b/5v/k/+T/5f/l/+b/5v/m/+X/4//l/+X/5P/m
/+b/5v/n/+X/5P/k/+T/5P/l/+X/5f/k/+T/5P/k/+T/5f/l/+X/5//n/+f/5v/m/+b/
5v/m/+f/5v/l/+X/5f/k/+T/5P/l/+X/5v/n/+f/5//n/+f/5//n/+f/6P/n/+j/6P/o
/+j/6f/p/+n/6v/r/+z/7P/s/+z/7f/t//L/8v/y//P/8//z//T/9P/0//f/+v/7//v/
/f/+//7/AgADAAQABQAFAAcABwAJAAoACgALAAwADwAQABEAEgASABIAEQAQABIAEgAS
ABIAEAARABMAEwAQAA8ADwAOAA0ADAALAAgABgAEAAIA/////////v/5//X/9f/z//H/
8P/v/+z/6f/p/+n/5//n/+f/5P/j/+P/4//j/+L/4v/f/9//3v/e/97/3v/d/93/3//f
/9//3//e/97/3v/e/97/3P/e/97/3P/b/9v/3P/d/93/3f/c/97/3//f/9//3f/f/93/
3f/b/93/3f/b/93/3v/e/97/3v/e/97/3f/f/9//3v/e/97/3f/c/9v/2//b/9v/2//Z
/9n/2f/Z/9n/2f/Y/9f/1//Y/9j/1//V/9X/1f/U/9T/1P/U/9T/0v/S/9L/0v/S/9L/
0v/S/9H/0f/R/9D/0P/R/9H/0f/R/9H/0f/Q/9D/0P/Q/8//zv/O/87/zv/O/8//z//Q
/9D/z//O/83/zf/N/87/zv/N/83/zv/O/8z/zP/M/8z/zP/L/8n/yf/J/8v/zP/N/83/
zf/N/w==
         </WaveFormData>
      </LeadData>
   </Waveform>
</RestingECG>
