# Supplementary material for: Detection of Left Atrial Enlargement Using a Convolutional Neural Network-Enabled Electrocardiogram
Source: Front Cardiovasc Med. 2020 Dec 17;7:609976. doi: 10.3389/fcvm.2020.609976 (PMC7773668; doi:10.3389/fcvm.2020.609976)
Supplement: Supplementary file 5 [file Data_Sheet_5.ZIP › normal4/1802036259_7795_00000006.XML]

<?xml version="1.0" encoding="Windows-1252"?>
<!DOCTYPE RestingECG SYSTEM "restecg.dtd">
<RestingECG>
   <PatientDemographics>
      <PatientID>1802036259</PatientID>
      <PatientAge>72</PatientAge>
      <AgeUnits>Years</AgeUnits>
      <Gender>Female</Gender>
      <PatientLastName>sujingkai</PatientLastName>
   </PatientDemographics>
   <TestDemographics>
      <DataType>Resting</DataType>
      <Site>1</Site>
      <AcquisitionDevice>MAC55</AcquisitionDevice>
      <Status>Unconfirmed</Status>
      <Priority>Normal</Priority>
      <AcquisitionTime>08:50:09</AcquisitionTime>
      <AcquisitionDate>08-15-2017</AcquisitionDate>
      <CartNumber>1</CartNumber>
      <AcquisitionSoftwareVersion>009C</AcquisitionSoftwareVersion>
      <XMLSourceVersion>MAC5000 v1.0</XMLSourceVersion>
   </TestDemographics>
   <RestingECGMeasurements>
      <VentricularRate>60</VentricularRate>
      <AtrialRate>60</AtrialRate>
      <PRInterval>184</PRInterval>
      <QRSDuration>84</QRSDuration>
      <QTInterval>434</QTInterval>
      <QTCorrected>434</QTCorrected>
      <PAxis>50</PAxis>
      <RAxis>15</RAxis>
      <TAxis>43</TAxis>
      <QRSCount>10</QRSCount>
      <QOnset>231</QOnset>
      <QOffset>273</QOffset>
      <POnset>139</POnset>
      <POffset>189</POffset>
      <TOffset>448</TOffset>
      <ECGSampleBase>500</ECGSampleBase>
      <ECGSampleExponent>0</ECGSampleExponent>
   </RestingECGMeasurements>
   <Diagnosis>
      <Modality>Resting</Modality>
         <StatementCount>2</StatementCount>
         <LabelText>12SL ��ϳ���</LabelText>
      <DiagnosisStatement>
         <StmtFlag>ENDSLINE</StmtFlag>
         <StmtText>�������</StmtText>
      </DiagnosisStatement>
      <DiagnosisStatement>
         <StmtFlag>ENDSLINE</StmtFlag>
         <StmtText>���� ECG</StmtText>
      </DiagnosisStatement>
   </Diagnosis>
   <Waveform>
      <WaveformType>Rhythm</WaveformType>
      <WaveformStartTime>0</WaveformStartTime>
      <NumberofLeads>8</NumberofLeads>
      <SampleType>CONTINUOUS_SAMPLES</SampleType>
      <SampleBase>500</SampleBase>
      <SampleExponent>0</SampleExponent>
      <HighPassFilter>16</HighPassFilter>
      <LowPassFilter>150</LowPassFilter>
      <ACFilter>NONE</ACFilter>
      <LeadData>
         <LeadByteCountTotal>10000</LeadByteCountTotal>
         <LeadTimeOffset>0</LeadTimeOffset>
         <LeadSampleCountTotal>5000</LeadSampleCountTotal>
         <LeadAmplitudeUnitsPerBit>4.88</LeadAmplitudeUnitsPerBit>
         <LeadAmplitudeUnits>��V</LeadAmplitudeUnits>
         <LeadHighLimit>2147483647</LeadHighLimit>
         <LeadLowLimit>268435456</LeadLowLimit>
         <LeadID>I</LeadID>
         <LeadOffsetFirstSample>0</LeadOffsetFirstSample>
         <FirstSampleBaseline>0</FirstSampleBaseline>
         <LeadSampleSize>2</LeadSampleSize>
         <LeadOff>FALSE</LeadOff>
         <BaselineSway>FALSE</BaselineSway>
         <ExcessiveACNoise>FALSE</ExcessiveACNoise>
         <MuscleNoise>FALSE</MuscleNoise>
         <LeadDataCRC32>4258163759</LeadDataCRC32>
         <WaveFormData>
7v/u/+7/7v/w//D/8P/w//L/9P/2//j/+P/4//j/+P/6//r/+v/6//v//P/9//7/+//6
//n/+P/6//r/+v/6//z//P/8//z//P/8//z//P/9//7///8AAP7//P/6//j/+v/8//7/
AAD+//7//v/+//3//P/7//r//P/+/wAAAgAAAP7//P/6//v//P/9//7/AAAAAAAAAAD+
//7//v/+/wEAAgADAAQAAQAAAP///v8AAAIABAAGAAQABAAEAAQAAgACAAIAAgAFAAYA
BwAIAAYABgAGAAYACQAKAAsADAAOAA4ADgAOAAwADAAMAAwAEAASABQAFgATABIAEQAQ
ABIAFAAWABgAFwAWABUAFAASABIAEgASABUAFgAXABgAFQAUABMAEgAQABAAEAAQAA8A
DgANAAwACwAKAAkACAAKAAoACgAKAAgABgAEAAIABAAEAAQABAACAAIAAgACAAEAAAD/
//7/AQACAAMABAACAAAA/v/8////AAABAAIAAQAAAP///v/8//z//P/8////AAABAAIA
///+//3//P/+//7//v/+//7//v/+//7//f/8//v/+v/9//7///8AAP3//P/7//r/+//8
//3//v/8//z//P/8//z//P/8//z//v/+//7//v/7//r/+f/4//n/+v/7//z/+v/6//r/
+v/4//j/+P/4//n/+v/7//z/+v/4//b/9P/2//j/+v/8//v/+v/5//j/9//2//X/9P/2
//j/+v/8//n/+P/3//b/9v/2//b/9v/4//j/+P/4//b/9v/2//b/+f/6//v//P/6//j/
9v/0//f/+P/5//r/+P/4//j/+P/1//T/8//y//b/+P/6//z/+//6//n/+P/7//z//f/+
//3//f/8//z//v/+/wAAAgAFAAcACgAIAAYABgAHAAcABwAKAA8AEAANAAsACQAGAAYA
CAAKAAsADwAQABAADwANAAkABgAEAAcACAAKAAwACgAGAAMAAQD8//f/9//7//v/+//9
//v/+//6//n/+f/7//z////9//z//P/5//n/9v/1//X/9//5//n/+v/6//j/9P/z//P/
9v/4//n/+v/6//r/9//2//X/9P/0//b/+P/4//n/+//9/wQADAAUACgARABdAHIAhACa
AKsAtQC7AK8AmAB0AEEAHgAFAOb/0v/R/87/yv/M/8//0P/X/93/3P/d/+H/4//m/+b/
6v/x//H/8//0//P/8f/w//D/8v/0//b/+P/5//f/9//3//b/9v/2//j/+v/5//n/+P/2
//P/8v/v/+7/8//4//v////9//n/9v/y//X/9v/3//r/+//7//r/+v/2//P/9f/4//v/
/P/8//v/+v/5//j/9v/2//f/9//3//n/+//8//n/9//3//n/+f/4//j//P/8//v/+f/5
//n/+//7//v//f/9//3//f/9//v/+//7//r/+////wIAAwAAAP///v/7//3//v8AAAAA
AgAEAAQABAACAAIAAgAEAAQABgAIAAoACQAIAAUABAAGAAcACQANAAwADAAMAAwACgAI
AAcABwAKAAwADQANAAsACwAGAAUAAwAFAAMAAwAGAAgABQADAAAA/f/7//r//P/+/wAA
AgD9//z/+v/5//f/9//3//b/+P/4//j/9v/1//P/8v/v//H/9v/5//v/+f/2//X/9P/y
//L/8v/y//P/9f/y//H/8P/v/+//7//y//L/8//0//L/8v/w/+//7//w//H/8f/0//b/
9//2//P/9P/1//T/9P/2//b/9v/2//b/9v/0//T/9f/1//j/+f/7//n/9v/1//T/8//y
//P/9v/6//v/+P/2//P/8v/0//T/9v/4//j/+P/4//f/8//y//H/8f/z//b/+P/5//b/
9P/z//L/9P/1//b/9//1//X/9P/0//H/8f/x//L/9f/2//j/+//3//X/9P/0//L/8v/y
//P/9//3//b/9P/z//L/8v/x//P/9f/5//3/+f/3//X/8//z//T/9v/2//j/+f/3//j/
9f/z//L/8f/y//P/9P/3//X/9P/z//L/8//1//b/+f/4//f/9v/1//T/8v/y//P/8//0
//z/+f/4//f/9v/z//L/8f/w//L/9P/2//j/9//2//X/9P/2//b/9v/2//b/9v/2//b/
9f/0//P/8v/0//b/+P/6//j/9v/0//L/8//0//X/9v/4//j/+P/4//f/9v/1//T/9P/0
//T/9P/0//T/9P/0//X/9v/3//j/9f/0//P/8v/1//X/9P/0//X/9v/5//z/+v/7//3/
+v/8//z//f/9//3/AAAFAAYABAADAAIAAAABAAQABwAJAAcABgAEAAEAAwADAAQABgAE
AAQABQAGAAYAAgD///3//f/5//r////6//n/+v/3//j/+P/4//n/+f/6//3/+//5//j/
9P/z//X/9f/2//n/9//1//T/8v/0//L/8//1//X/9v/2//b/+P/4//X/9P/1//b/+P/8
//b/8v/z//X/9f/8/woAFgAgADQATQBiAHIAiACjALcAuwC7ALAAkABfADAAEQDy/9b/
zf/U/9L/zv/N/9L/0f/P/9T/3f/l/+n/7P/y//b/8//t/+v/7P/x//L/8v/z//b/9//4
//n/+f/3//f/9//2//f/+P/7//7//f/7//j/9P/2//j/+P/6//r//P/8//3//f/7//r/
+P/7//z//f8AAP7//f/7//r/+v/5//3/AgAAAAAA///9//////////7//v/////////+
///////7//3///8DAAUAAwACAAUABAACAAEAAgADAAUABQAFAAcABgAFAAQAAwAGAAcA
CAAIAAUABwAIAAcABwAHAAcABQAIAAoADQAOAAwADAAKAAgADAAOABAAFAASABIAEgAS
ABQAFAASABIAEwAVABgAHQAWABQAEgAQABQAFgAZAB0AGgAaABkAFwAaABsAFwAXABkA
GwAZABkAFwAYABQAEQATABMAFAAWABMAEgARABAADgAOAA0ADQANAA0ADQAMAAsACgAJ
AAYACAAJAAsACwAIAAoACgAJAAYABAAEAAQABwAIAAkACgAHAAcAAgD//wIAAwAFAAcA
BQAEAAQABAAGAAYABAADAAUABgAHAAcABAAEAAMAAAABAAQABwAIAAUABgAFAAQABgAG
AAYABAAEAAUABQAIAAgACQAGAAIABQAGAAcACAAFAAYACAAHAAcABgAEAAQABgAGAAgA
CgAHAAYABQADAAUABgAHAAkABgAGAAUAAwACAAIAAwAEAAYABwAIAAkABwAFAAIAAAAC
AAMABAAGAAUABAAEAAUAAwABAAAAAAABAAIAAwAFAAUAAwAAAPz//v8AAAMABQACAAEA
AgADAAEAAQABAAEAAQACAAQABAABAP//+v/4//v//f8AAAMAAAD///7////9//z/+//6
//z//f/9/////v/9//z/+//9//z//f//////+P/4//n/+v/7//z///8AAAEAAgD+//z/
+v/4//r/+v/6//r//P/8//z//P/7//r/+f/4//r//P/+/wAA/v/8//r/+P/5//r/+//8
//7//v/+//7//P/8//z//f8AAAAAAQACAP//AAABAAAAAQADAAAAAAABAAMABAAFAAUA
CQAJAAgACgAKAAkACAAJAAoACgALAAwADAALAAsACgAKAAsADAAJAAkACQAIAAYABQAF
AAQA+//5//v/9//4//v/+v/7//v/+//8//3/+v/7//f/9P/2//X/9//4//T/8//0//P/
9P/2//f/9//2//b/9//5//j/+P/4//r//P/5//j/9//1//T/9f/0//T/+f/7////BAAO
ABYAHgAyAE0AagB+AJAApwC5AMEAuwCkAHwASQAmAAsA7P/a/9f/0v/M/8r/yf/K/8//
1f/W/93/6f/r/+b/5v/q/+v/7//z//b/+f/4//b/9f/2//f/+P/5//n/+//7//v/+v/5
//j/+f/6//v/+//6//j/+f/6//n/+v/5//r/+f/5//v/+//8//z/+v/4//b/9v/4//n/
+f/6//r/9//5//z/+//6//j/9f/3//n/+//8//n/+f/4//f/+v/7//v/9//3//f/+f/5
//n/+P/7//r/+v/5//r/+//7//n/9//3//j/+f/6//v//f/9//3//P/5//v//P/7//3/
//8BAAEAAAAAAAEAAAAAAAIAAgACAAIAAgACAAQAAwAEAAUABgAIAAoACgAMAAoACQAJ
AAsACQAKAAsADAANAAwADAANAA0ADgAOAA0ADwAPAAoACQAJAAsACQAJAAgACgAHAAUA
BgAFAAUABgAFAAQAAwACAAAAAAD//////f/9//3//P/+//7//v/8//z/+//7//n/+P/6
//r/+f/7//r/+//8//r/+P/2//T/9v/5//f/9//4//f/9//3//f/9v/2//b/9//4//f/
9//0//T/9P/z//b/+P/5//j/+P/6//z//P/5//r/+f/4//n/+v/7//r/+P/3//X/9v/6
//3//P/6//z//P/8//z/+v/6//v/+f/7//z//P/+//r/+P/4//j/+f/6//v/+//7//r/
+f/5//j/+v/7//v/+v/6//v//P/6//n/+P/3//j/+f/5//r/9//3//f/+P/2//b/9//5
//j/9//3//j/9//2//X/9f/5//n/+P/2//j/+P/5//n/9//1//X/9f/2//f/+P/5//b/
9v/3//b/+f/5//b/9v/2//f/+f/7//n/9//1//X/9v/2//b/9v/1//X/9P/1//f/9//3
//f/9//2//f/+f/x//L/9v/3//j/+f/6//f/9v/1//T/9v/2//b/9v/4//j/+P/4//X/
9P/z//L/9f/2//f/+P/3//b/9f/0//b/9v/2//b/+P/4//j/+P/2//b/9v/2//j/+f/5
//j/+v/6//r//P/7//r/+v/7//n/+v/7//3//f/9/wAABQAIAAgABwAGAAIAAAACAAQA
BQAHAAgACAAJAAkABwAGAAUABAADAAMABQAGAAMAAQD9//r/9f/1//j/9f/0//X/9P/1
//X/9f/z//P/9P/3//b/9v/3//X/9P/y//D/7//v/+//7//w//P/8//x//L/8v/z//P/
8v/0//b/9v/z//L/8f/w//D/6v/u//T/9f/1//3/BgAMABYAKgBCAFcAagCCAJwArwC1
ALMAowCIAFwALwASAPX/3P/W/9P/yv/I/8j/xf/I/9H/1//a/9//4//l/+T/5P/m/+3/
8//x/+z/7f/v/+7/7v/w//D/8P/w/+//8f/z//X/9v/z//L/8//0//f/9//2//T/9P/0
//L/8v/0//b/9v/3//n/9//2//T/9P/0//T/9v/3//f/9v/2//T/8f/z//b/9v/2//X/
8//2//f/+P/4//X/9f/0//P/9v/5//v/+f/4//f/+P/3//b/9v/6//r/+v/5//r/+//6
//n/+P/5//r/+//8//3//f/9//3//P/6//3//////wAAAQACAAEA///+//7//P///wIA
AwAEAAIAAgACAAQABAAGAAgACgAMAAwACgAKAAgACQALAA8ADgAOAA4ADgALAAoACgAL
AAwADgAPAA8AEAARAA0ADQAKAAsACAAHAAsADgAMAAsACQAHAAYABgAEAAQABAAEAAIA
AgABAAEAAAD///7//P/9//7////+//z/+//7//n/+P/6//r/+f/7//r/+//8//v/+v/5
//j/+//9//r/+f/4//f/9//3//b/9v/3//j/+f/6//n/+f/4//j/+P/3//n/+v/6//j/
9v/4//r/+v/3//j/9//2//f/+P/5//j/9//3//b/+P/8/////v/8//v/+v/5//j/9v/4
//v/+//8//z/+//8//r/+v/8//7//v/+//7//f/5//j/9//3//j/+v/7//v/+v/6//v/
/P/6//n/+P/3//n/+//8//7/+//7//v//P/7//r/+v/7//z/+//7//z/+v/4//b/9f/6
//v/+//6//r/+v/7//v/+v/5//r/+//6//v//P/9//v/+v/6//j/+v/7//n/+v/5//n/
+v/7//n/+f/5//v/+v/6//r/+v/3//f/9v/3//n/+f/5//n/+P/2//b/9//z//b/9v/5
//r/+//8//n/+P/3//b/9//4//n/+v/4//j/+P/4//b/9v/2//b/+P/4//j/+P/3//b/
9f/0//X/9v/3//j/+P/4//j/+P/2//b/9v/2//j/+f/5//r/+P/2//b/9v/3//n//P/6
//j/+P/5//n/+f/8/wEAAgADAAMAAwACAP//AAABAAEABQAGAAYABQAGAAUABQAGAAQA
BAAFAAYACAAEAAEA///5//P/8v/1//b/9//6//n/+f/4//f/9//3//j/+//5//n/+v/4
//n/9f/z//L/8//0//X/9//4//f/9P/0//X/9v/2//X/9P/5//r/+P/4//X/9P/0//b/
8v/4//n/+f///wYACgAUACQANgBRAGwAgACWALEAvwC/ALUAoAB6AEsAJgALAOz/2P/T
/9L/0v/M/8f/zP/R/9P/2P/h/+f/5f/o/+z/7P/r/+//8f/0//f/9P/y//H/8v/z//T/
9f/1//f/+f/7//z/+P/2//b/9v/4//n/+f/4//j/+P/2//b/9//4//f/9//4//f/9//2
//b/9v/2//j/+//7//r/+v/4//X/9//6//r/+v/5//f/+v/7//z//P/7//v/+v/5//z/
/f/9//n/+f/5//v/+//7//r//f/8//r/+f/6//v//P/7//r/+//+////AAABAP7//f/8
//r/+v/9//////8CAAMABAADAAIAAgADAAIAAwAGAAcACAAHAAYABQAGAAQABgAIAAoA
DAAMAAoACgAIAAkACwAPAA4ADgAOAA4ADwAOAA4ADwAOABAAEQARAA8ADwAKAAkACQAL
AAkACQALAA4ADAALAAkABwAGAAYABQAEAAMAAgACAAIAAQABAAAA///+//z//v/+//7/
/P/8//v/+//5//f/+v/7//v/+//6//v//P/6//j/9v/0//f/+//6//v/+f/3//b/9f/4
//j/+f/6//z//P/6//n/+P/4//j/9//6//z//f/8//j/+v/8//z/+P/6//r/+v/7//z/
/f/8//n/+f/4//r//f////3/+v/8//z//P/8//z//v8BAAEAAQAAAP7//v/7//r/+//8
//3//v///////f/8//v/+//6//z//f/9//z//P/9//7//P/7//r/+f/8//3//f/+//3/
/f/9//7/+//6//r/+//7//v//P/+//v/+v/5//n//v///////v/9//z//P/7//v/+//9
/////v/9//z/+//6//r/+//6//3//f/6//r/+f/5//r/+//9//3//f///////v/9//z/
+f/5//j/+f/8//3//v////7//P/8//3/+f/6//z//v/+//7//v/9//z/+//6//z//P/8
//z//P/8//z//P/6//r/+v/6//3//v///wAA/f/8//v/+v/8//z//P/8//7///////7/
/P/8//z//v8BAAIABAAHAAMAAgABAAEAAwADAAYACwAMAAwACwAKAAgABgAIAAoADQAP
ABAAEAANAA0ACwAKAAwADAAMAA0ADAAMAAgABQAFAAIA/f/9/wIAAQACAAUA///9//r/
9//4//n/+/////v/+v/6//f/9//2//X/9f/1//X/9f/2//j/9//0//T/9v/5//v//P/7
//z/+//3//j/9//2//b//P/4//b/9f/3//v//v8GABAAIgA6AFMAaAB6AIwAnwCtALMA
rwCiAIYAVwAuAA0A7P/U/9H/0v/O/87/0//W/9f/1//Y/93/4//l/+j/7P/w//X/8//v
/+7/7//y//L/8//2//f/+P/5//n/9v/1//T/8v/0//T/9v/4//n/+f/4//b/9P/0//L/
8v/3//r/+//9//r/9//1//L/9//4//n//P/7//v/+v/6//j/9f/3//r//P/+///////+
//3//P/6//3///8AAAEAAQABAAAA+//9//3//////wIAAgAGAAYAAgD///7//f8BAAEA
AQADAAMAAwADAAMAAwADAAMAAgAEAAcACQAJAAcABwAHAAUABQAGAAgACAAIAAoACgAK
AAoACgAKAAwADQAQABMAFgAUABQAEgASABIAEwAVABkAFgAWABYAFgATABIAEgATABYA
GgAdAB8AHQAbABQAEQASABUAFAAVABYAGAAVABMAEwARABAAEAASABIAEgASAAwACgAH
AAUACAAJAAoACgAJAAgABwAEAAUABQAGAAUAAwAGAAcABwADAAAA///+/wIABAAGAAgA
CAAJAAUAAwACAAEAAQABAAQABAAFAAYABAACAP7/+//9/wAAAwAFAAUABgAGAAQAAQAC
AAMAAgACAAQABAAEAAEAAAD///z//v8BAAMACAAHAAkABwAEAAIAAgACAAIAAwAGAAoA
CwAHAAQAAAD+/wIABAAIAAwACQAIAAcABQABAAAA/////wEABAAGAAcAAwACAAIAAgAF
AAUABQAFAAQAAwABAAAAAQABAAEAAgAEAAQABQAHAAQAAQD///7/AQACAAMABQAFAAUA
BAACAP///v/+//3///8BAAUACQAEAAEA/v/7//7/AAADAAQAAgABAP3//P/9//3//v//
/////////wEA///+//3//P/9////AAADAAIAAQAAAP///v/8//z//f8BAAQAAgABAAAA
///+//7//v/+//7/AAAAAAAAAAD9//z/+//6//3//v///wAA///+//3//P/+//7//v/+
/wAAAAAAAAAA///+//3//P/+/wAAAgAFAAQAAgABAAAAAAACAAQABAAFAAcABAAEAAMA
AwACAAEABgANABAAEgAPAA4ADAAKAAoADAANAA8AEgASABEAEQANAAwADAAMAAwADQAO
AA4ACAAFAAMAAAD9//3/AQD///3////9//3/+v/5//n/+f/7/////v/+//3/+f/4//b/
9//3//n/+f/5//r/+v/5//T/9P/1//f/+f/6//v//v/8//n/+P/3//j/+P/6//r/+v//
//3///8IABAAGAAyAFYAbwB8AJAAqgC7AMcAxQC3AJYAYgAzABYA+f/c/9L/0f/I/8j/
zv/R/9T/1f/X/9z/4//n/+P/4v/u//b/8//x//P/9v/5//b/9P/z//T/+P/6//z//f/7
//n/9//0//X/9v/5//z//f/9//z/+v/4//j/9v/2//r//P/8//3/+//5//j/9v/6//r/
+v/8///////+//7/+//3//j/+v/8//7///////7//f/8//r/+//9//7///8AAAEAAQD9
//r/+f/6//n//f/+/wMABAD///3//f/9/////////wEAAQABAAEAAQABAAEAAQAAAAIA
BQAHAAcABAADAAIA//8BAAQACAAKAAgACgAKAAoACQAIAAcACAALAA4AEQAUABIAEAAM
AAoACwANABAAFQASABIAEgASAA8ADgAOAA8AEgAUABUAFQAVABUAEAAPAA8AEQAPAA8A
DgAQAA0ACwALAAkACAAIAAkACgALAAwACAAGAAMAAQABAAEAAQAAAAEAAgADAAIA///9
//z/+f/8/wAAAgADAAAA/v/+//7//P/8//z//P///wEA/v/9//n/9//2//X/+P/6//3/
AAD///7/+//5//v//P/9//3/+//8//z/+v/4//r//P/8//z//v/+//7//P/8//z/+v/6
//v/+//+/wEAAwABAP7//v/+//7//v8AAAIABQAFAAAA/v/7//r/+//8////AgACAAIA
AgABAP3//P/7//v//v8AAAEAAQD9//r/+P/2//n/+//9//////////7//v/7//v/+//8
////AAACAAUAAQD9//r/+P/7//z//f/////////+//z//P/8//3//f/7//v//f////r/
+f/4//f/+P/6//3//v8BAAEA/v/+//r/+f/5//n//P/9//7/AQD+//z/+v/4//j/+f/5
//v//v///wAAAQD+//r/+P/3////AAACAP///v/9//z/+v/6//r/+v/7//z//f/+//v/
+v/5//j/+//8//3//v/7//r/+f/4//v//P/9//7//v/+//7//v///////v/+////AAAD
AAYABQAFAAYAAgACAAIAAwADAAUACAANAA4ADAALAAoACAAIAAoADAANAA0ADgAOAA0A
DwANAAwADAAOAA4ADwAQAA0ACAAEAAEA///7//z/AQD9//3////9/////v/9//3//f/+
/wEA///7//r/9v/1//b/9//5//3/+//7//z//P/7//j/+P/5//3//v/+//7//P/6//X/
8v/1//b/+P/8//7//P/z//H/9/8AAAoAGgAqAD4AVQBqAHwAkAClALcAuwCzAKIAggBT
ACoACQDq/9j/0f/O/9L/1v/T/9T/1f/V/9j/3//l/+3/8P/u//L/9f/x/+//8P/x//L/
8v/z//b/9f/2//f/9//3//f/9//2//f/+P/7//7//P/7//n/9v/3//j/9//4//j/+v/6
//v/+f/3//b/9P/6//z//v8CAP///f/6//j/+f/3//r//v/9//7//v/9//v/+//7//r/
/f///wAAAQD//////v/5//r/+//+////AAAAAAQABAAAAP3//P/7/wAAAQACAAUAAgAB
AAAA//8AAAEAAgACAAQABwAJAAkACAAHAAYAAwAEAAYACQAKAAcACAAHAAYACQAKAAsA
DgANAA4ADwAQAA4ADgAMAAwADwARABQAGQATABIAEQAQABAAEAARABMAEgAUABUAFQAV
ABUAEAAPABEAEwARABEAEAASAA8ADQAPAA0ADAAMAAwADAAMAAwACAAGAAMAAQADAAMA
AwACAP///v/9//r/+//7//z/+//7//7///////v/+P/3//b/+v/8//7/AAD/////+v/3
//n/+f/6//v/+v/6//v//P/8//z/+v/5//r//P/+/////v/+//3/+v/6//z//v/+//7/
AAAAAAAA/f/8//v/+P/6//3///8EAAMAAwD///r//f/+////AAAAAAIABQAFAAIAAAD9
//z///8AAAMABgACAAAA/v/7//3//v///wEAAAACAAMAAwD+//z/+//6//7///8AAAEA
AAD///3//P/9//3//f/+/wAAAAABAAMA///9//z//P///wAAAQADAAMAAQD+//r/+//8
//7////9//3///8BAP7//f/8//v//P/+/wEAAgAAAP//+//6//r/+//9/////v/9//z/
/f/9//z/+//6//v//f/+/wEA///9//v/+f/7//r/+//9/wMAAgD8//r/+v/6//r/+//8
//3//v/+//7//v/+//3//P/7//r//f/+////AAD+//z/+v/4//v//P/9//7//P/8//z/
/P/8//z//P/8//3///8AAAAAAAAAAAAAAgAEAAQABQAHAAQABAAEAAUAAwADAAYACwAN
AA4ADgAOAAoACAAKAAwADwARABIAEgAPAA8ADQAMAA4ADgAOAA8ADgAOAAoABwACAP7/
+P/3//z/+//8/////P/7//n/9//1//X/9v/5//r/+v/7//n/9//2//X/9f/1//X/9f/2
//b/9f/y//L/8f/z//T/9P/2//r//P/7//b/8//w/+7/9P/2//T/9f/5//3/BAAKABAA
IAA8AFkAbgCEAKAAtQDBAMMAuQCgAHwATwAqAAkA5v/Q/8v/yv/I/8b/yf/O/9P/2f/Y
/9n/3//j/+L/4v/u//X/9f/x//L/8//w/+7/7f/u//D/8v/0//X/9f/1//X/9P/0//T/
9v/4//r/+//7//r/9//2//P/8v/1//j/+f/7//n/9//2//T/9v/2//b/+P/6//v/+//8
//f/8//0//b/+P/6//v/+//6//n/+P/2//j/+f/5//n//P/9//3/+f/4//f/+P/3//r/
+v/+//7//f/7//v/+//9//3//f///////////////f/9//3//P/+/wEAAwADAAUABQAF
AAMAAQACAAQABAAFAAgACQAKAAkACAAHAAgACgAMAA4AEAARABIAEQASAA8ADwAQABMA
EQASABMAFAARABAAEAARABMAFgAYABkAGAAXABEADwAPABEADwAPABEAFAASABEAEAAN
AAsACgAMAAwADAAMAAcABgAEAAMABQAFAAUABAAGAAYABgAEAAIA///9//n/+/8AAAMA
BQADAAAA///+//7//v/+//7/AQADAAAA///9//v/+v/5//z//P/9//7/AAAAAP7//f/7
//z//f/9//v//P/8//r/9v/4//r/+v/5//z//f/+//7//v/+//z/+v/7//v//v///wEA
///8//r/+v/6//r/+v/8///////+//7//f/+//3//P/9//7/AAAAAAAA///7//r/+f/5
//3/AAACAAMAAAD+//3//P/7//v/+//7//z//f/9//7//P/7//r/+v/7//z//v8BAP3/
+//6//r/+P/4//j/+f/9//3//P/6//j/+P/5//n/+//7//3////8//v/+v/5//f/+P/6
//r//P/9//v//P/6//n/+f/5//r/+//8////+//6//n/+P/4//n/+f/7//z//f/+////
/P/4//b/9f/5//r/+v/7//z//f/+//z/+v/4//b/+P/6//z////8//r/+f/4//v//v8B
AAIABQAHAAQABAAEAAUABQAFAAcACwALAAoACQAIAAYABAAIAAoACwANAAsACgAIAAcA
BwAGAAYABgAIAAkACgAKAAgABQADAAAA/f/9/wEA///+/////P/7//n/9//2//X/+P/9
//3//v/9//n/+P/2//b/9//6//v/+v/6//n/9//y//L/8//1//n/+v/7//7//P/3//T/
8f/y//T/+P/6//j/9//7//v//v8EAA4AIAA2AE0AYgB4AIgAmwCpAKsAqwCmAIoAWQAu
ABUA9v/c/9P/zv/M/9L/1//Y/9n/2f/Y/9n/4//l/+T/7P/y//P/8//z//b/9//1//T/
9P/2//f/+P/5//n/9//3//f/9v/3//j/+//+///////+//z/+v/6//j/+P/9/wAAAQAD
AAAA/f/7//j/+P/4//j/+v/9////AAACAP3/+f/6//z///8AAAAA//8BAAEAAQAAAP7/
/////w==
         </WaveFormData>
      </LeadData>
      <LeadData>
         <LeadByteCountTotal>10000</LeadByteCountTotal>
         <LeadTimeOffset>0</LeadTimeOffset>
         <LeadSampleCountTotal>5000</LeadSampleCountTotal>
         <LeadAmplitudeUnitsPerBit>4.88</LeadAmplitudeUnitsPerBit>
         <LeadAmplitudeUnits>��V</LeadAmplitudeUnits>
         <LeadHighLimit>2147483647</LeadHighLimit>
         <LeadLowLimit>268435456</LeadLowLimit>
         <LeadID>II</LeadID>
         <LeadOffsetFirstSample>0</LeadOffsetFirstSample>
         <FirstSampleBaseline>0</FirstSampleBaseline>
         <LeadSampleSize>2</LeadSampleSize>
         <LeadOff>FALSE</LeadOff>
         <BaselineSway>FALSE</BaselineSway>
         <ExcessiveACNoise>FALSE</ExcessiveACNoise>
         <MuscleNoise>FALSE</MuscleNoise>
         <LeadDataCRC32>1107777862</LeadDataCRC32>
         <WaveFormData>
AAAAAAAAAAD8//j/9P/w//L/9P/2//j/9v/2//b/9v/0//T/9P/0//b/9v/2//b/9f/0
//P/8v/y//L/8v/y//L/8v/y//L/9P/0//T/9P/2//b/9v/2//P/8v/x//D/8f/y//P/
9P/y//L/8v/y//D/8P/w//D/8//0//X/9v/0//L/8P/u/+//8P/x//L/8v/y//L/8v/y
//L/8v/y//T/9P/0//T/8//y//H/8P/x//L/8//0//T/9P/0//T/8v/y//L/8v/z//T/
9f/2//b/9v/2//b/+f/6//v//P/+//7//v/+/wAAAAAAAAAAAgAEAAYACAAGAAYABgAG
AAoADAAOABAAEAAQABAAEAAQABAAEAAQABMAFAAVABYAFAAUABQAFAARABAADwAOAA0A
DAALAAoACAAGAAQAAgADAAQABQAGAAQAAgAAAP7//v/+//7//v/9//z/+//6//j/+P/4
//j/+//8//3//v/8//r/+P/2//f/+P/5//r/+P/4//j/+P/2//b/9v/2//f/+P/5//r/
+f/4//f/9v/5//r/+//8//z//P/8//z/+//6//n/+P/6//r/+v/6//f/9v/1//T/9f/2
//f/+P/4//j/+P/4//j/+P/4//j/9v/2//b/9v/1//T/8//y//T/9P/0//T/9P/0//T/
9P/y//L/8v/y//T/9P/0//T/8v/w/+7/7P/u//D/8v/0//L/8P/u/+z/6v/q/+r/6v/s
/+7/8P/y/+//7v/t/+z/7P/s/+z/7P/s/+z/7P/s/+z/7P/s/+z/7v/u/+7/7v/t/+z/
6//q/+v/7P/t/+7/7P/s/+z/7P/r/+r/6f/o/+z/7v/w//L/8P/u/+z/6v/t/+7/7//w
//L/8v/y//L/9P/0//X/+P/5//v/+//5//n/+f/5//n/9//5//7/AQAAAAAA///8//j/
+f/5//j/9//2//f/+P/3//P/8v/x//T/9v/4//r/+P/0//D/7//t/+n/6P/s/+7/7P/s
/+z/7P/s/+v/6//s/+z/7f/u/+7/7v/s/+v/7P/s/+z/7P/v/+//8P/w/+3/7P/p/+j/
6v/v//D/8P/u/+7/7f/s/+r/6v/r/+v/7f/v//T/8v/u/+7/7f/p/+z/9v8AAA0AHgAv
ADoASABUAFMAQQAoAAsA//8HAAkA+//2//r/+P/5/wEACwAQABIACgD///f/9f/v/+r/
6v/u/+7/8P/1//X/8//y//H/8f/x//L/8v/y//D/8P/w/+//7f/t/+7/7v/x//H/8f/v
/+7/7P/r/+r/7//y//T/9v/0//L/8P/t/+//7//v//D/9P/0//L/8f/v/+7/7f/u//H/
8f/x//H/7//x//H/7//t/+7/7v/u/+//8P/w/+//7f/u/+//7//v//H/8v/0//L/7//v
/+//7//v/+//8P/v/+//7//w//D/8P/v/+3/7v/y//X/9v/2//X/8//v//H/8//0//T/
9v/4//n//P/8//r/+v/8//3///8AAAEAAQABAAEAAgAEAAUACAALAA0ADQANAA0ADAAL
AAsACgAOABIAFQAWABQAEwAQAA4ADAANAA0ADAAOAA8ADwAMAAgABQADAAIABAAFAAYA
BgAEAAAA///+//z//P/8//n/9//5//f/9//1//X/8//y//X/+f/6//v/+f/4//X/9P/2
//X/9f/2//f/9//3//b/9P/z//P/8//1//f/9//4//j/+P/3//f/9//3//j/+P/6//v/
/P/8//v/+v/6//n/+//8//z//P/8//z//P/6//n/+f/6//3/AQABAP///v/8//z/+//7
//3//v8AAAAA/f/7//v/+//9//3//f/+//7///////7/+v/3//b/9f/4//r//P/9//n/
+P/2//b/+v/6//r/+v/5//r/+v/4//n/+f/5//n//P/8//3//f/6//j/9//3//f/+P/5
//n/+//7//r/+v/4//j/+f/5//r/+////wAA/f/8//v/+P/4//n/+//7//3/+//+//v/
+P/3//f/9//5//n/+f/5//r/+v/5//b/+f/6//v//f/8//n/+v/5//f/9//3//f//P/6
//7//P/8//z//P/7//r/+f/4//v//P/9//7/+//6//n/+P/5//r/+//8//z//P/8//z/
+//6//n/+P/5//r/+//8//n/+P/3//b/9//4//n/+v/8//z//P/8//n/+P/3//b/9//4
//n/+v/4//j/+P/4//n/+v/7//z/+//6//n/+P/9//7///8AAAEAAgAEAAgACAAJAAgA
BQAGAAcACAAJAAgACwARABUAEwAUABQAEgATABcAGgAcABcAEgAPAAwADwANAA4ADwAN
AAwACwAKAAoABgACAAEAAQD9//z/AAD9//r/+f/4//n/+v/6//v/+v/6//v//P/6//r/
+P/3//n/+v/7//z/+f/3//b/9P/z//T/8//0//X/+f/5//j/+P/4//f/9v/5//r//P/9
//f/8//2//j/9v/2//n/+f/6//7/BgAPABwALQBCAFIAXABjAF8ASgAnAA0ABQAHAAEA
/v8GAAwABwAHAA8ADgAIAAwADwALAAUAAwACAAIA/P/0//T/9f/3//f/+P/5//v//f/+
//7//v/8//z//P/7//z//f///wAA///9//v/9//6//r/+//8//3//v/+//7//v/+//7/
/f/+////AAACAAEAAAD9//v//f/+////AgABAAEAAQABAP//AQABAP//AQACAAIAAgAA
AAAA///9/wAAAgAEAAUAAgADAAMABAADAAEAAgADAAUABQAFAAYABgAFAAQABAAHAAgA
CAAHAAQABgAHAAYABwAHAAYAAwAFAAkADAAOAA0ADAAKAAoADgAOABAAFAAUABUAFQAV
ABkAGQAZABoAHAAdACAAIwAhAB8AHQAbAB4AIQAlACgAJwAoACgAJgAoACkAKAAoACoA
KwArACoAJwAnACYAIgAjACMAJAAmACQAIwAiACAAIAAcABsAGgAbABwAHQAbABoAGwAY
ABcAGAAZABgAGAAWABkAGQAZABYAFgAUABQAFQAVABYAGAAWABUAFAASABQAFQAXABkA
GAAZABgAGAAXABYAFAATABYAFwAZABoAGAAXABYAFAAVABYAGAAZABcAGAAYABgAGAAY
ABgAFgAVABUAFgAZABoAGQAWABQAFwAYABgAGQAWABYAFwAWABcAFQAVABUAFQAVABUA
FgAUABUAFQAUABYAFQAWABcAFAAUABQAEwARABAADgAOABIAEgASABIAEAAQAA8ADAAM
AA0ADgAPAA4ADgAPAA8ADgAMAAsACwAMAA4AEAARAA4ADQALAAoACwAMAA4ADwAMAAsA
DQAMAAwADAAMAAoACgALAA0ADQALAAcACAADAAMABQAIAAsACQAJAAkACQAKAAoACQAG
AAgACAAIAAkACAAFAAYABQAFAAcACQALAAoABAAGAAYABgAGAAYACQAKAAsADAAKAAgA
BgAEAAYABgAGAAYACAAIAAgACAAFAAQAAwACAAQABgAIAAoABwAGAAUABAAGAAYABgAG
AAgACAAIAAgABgAGAAYACAAKAAwADgAQAA0ADQAPABEAEQARAA8ADwAQABEAEgAUABUA
GwAfAB8AIQAiACEAHwAgACAAHwAbABoAGQAYABgAFQAVABUAFAARABAADwAOAAsACAAI
AAYA/v/7//3//P/7//z//f/+//7//f/9//z/+v/7//z//P/8//r/+f/4//b/9v/2//f/
+f/6//r/+P/6//j/+P/5//v/+//6//r//P/7//r/+v/4//n/+f/5//f/+P/4//b/9v/3
//f/9P/4/wQAEwAmADMARABYAGgAawBdAD4AHwANAA8AFwARAAgACAAIAAEAAwANABQA
FgASABEADwALAAUA/v/4//T/9P/0//f//f/8//z//P/9//v//P/8//z//P/8//z/+//6
//n/+f/4//v/+//7//n/+f/4//j/+P/3//j/+P/4//v//P/9//3/+f/3//X/9P/3//j/
9//3//b/9v/2//j/9//3//f/9//2//n/+v/5//f/9v/0//L/8//0//T/8//0//b/+P/5
//b/9//3//j/9v/z//P/8//y//H/8P/w//T/9f/2//j/9//2//T/8f/v//L/9P/0//r/
+//7//n/+P/5//n/+P/4//j/9//4//z/+v/6//z/+//9//7///8EAAUABgAIAAUABQAH
AAkACwALAAsACwANAA0ADgAOAA8AEgAUABQAFQAVABMAEgARABEAEAAOABAAEQARAA4A
DwANAAwADAAJAAkACQAIAAgABAADAAIAAgACAAIA/////wEA//////3//f/7//r/+f/7
//r/+f/5//r/+f/6//f/9f/0//T/+P/5//r/+v/8//v/+//7//j/+f/4//j/+v/6//n/
+f/3//f/+P/4//r/+//8//z//P/8//3//f/7//z//P/8//3//v////7//P/7//v//f8A
AAEAAAAAAAAAAAD//////v/+/////v8AAP//AAABAP///f/7//r//P/9//3//P/8//v/
/P/9//v//P/9//3//f/8//r/+v/5//j/9//2//r//P/9//z/+v/5//j/9//4//j/+f/5
//n/+P/4//n/+P/4//j/9//5//n/+P/4//r/+v/7//v/9v/1//f/9v/3//j/+f/4//f/
9//4//f/+f/3//r/9//2//f/+f/7//n/9//1//P/9//4//j/9v/2//b/9v/3//f/9f/3
//f/9//3//f/9//y//T/+P/4//j/+P/4//X/9P/z//L/8//0//X/9v/4//j/+P/4//X/
9P/z//L/9f/2//f/+P/3//b/9f/0//b/9v/2//b/9v/2//b/9v/4//j/+P/4//n//P/9
//7//v/+//7//////wEAAgABAAAAAQACAAMAAwAEAAcADQATABMAFAAUABAADQAPABAA
EAANAAoACQAIAAgABQAFAAMAAgACAAIABAAEAAAA/P/7//j/8//x//L/8v/w//D/8v/y
//L/8f/x//D/8P/x//D/8P/w/+7/7f/s/+z/7P/q/+v/6//s/+3/7P/t/+z/6//r/+7/
7f/u/+7/7v/t/+z/7P/s/+3/6f/p/+3/7v/u//L/8v/t/+//8v/6/wIADwAiADcARgBU
AFoATwA1ABgA/f/3//3//f/7//z/+v/6//3//////wQABgAEAAEA+//1//H/7v/s/+7/
9P/0/+3/7f/t/+7/7//x//D/8P/v/+7/8f/y//P/8//y//H/8f/w/+//7//v/+3/7//u
/+7/7v/v//D/8P/w//L/8v/y//H/7//v/+//8P/0//T/8v/x//D/8P/w//L/8v/x//D/
7//u//H/8v/x//D/8P/v/+7/8f/y//L/8f/w//D/8P/v/+3/7//w//L/8f/v//D/8f/v
/+//7//w//P/8//z//T/8v/y//H/7//v//L/9P/0//n/+f/4//X/9P/1//X/9P/2//j/
+f/8//z/+v/6//z//f///wAAAQAFAAUABQAGAAUABQAHAAkACwALAAsACwALAAsADAAM
ABEAFAAWABYAFQAVABMAEgARABEAEAAOABEAEwAUABIAEAANAAsACgAJAAkACQAIAAcA
BAAEAAQAAwACAAEA/f/+/wEAAAABAP3//f/7//r/+f/7//r/+f/7//z/+//8//r/+f/5
//r/+//7//v/+v/6//n/+f/5//n/+//7//z//v/+//3//f/8//v/+//6//z//f/+//7/
/v/+///////8//z/+//6//v//P/9//z/+f/5//r//f8AAAEAAAAAAP///v/8//v/+//8
//7//v/+//3//v////3//f/9//7/AAABAAEAAAD+//v/+v/5//n/+v/7//v/+v/6//n/
+v/6//j/9v/0//j/+v/7//r/+f/5//n/+f/4//j/+f/5//v/+v/6//v/+f/4//f/9f/3
//f/9v/2//j/+P/5//n/9v/1//f/9v/3//j/+f/4//X/9f/2//X/+P/3//v/+f/3//f/
+P/5//b/9f/0//P/9f/2//b/9P/1//T/8//z//X/8//1//X/9f/1//X/9f/w//L/8v/1
//b/9//4//f/9v/1//T/9v/2//b/9v/0//T/9P/0//L/8v/y//L/9P/0//T/9P/z//L/
8f/w//H/8v/z//T/9P/0//T/9P/0//T/9P/0//n/+v/7//z/+v/4//f/+P/9///////9
//3//f/9//3//v8BAAcACwAMAA4ADwAOAAoACwALAAoACQAGAAUABAAGAAMAAwADAAIA
AgACAAIAAgD+//r/+f/1/+//7P/u/+//7v/v//D/8v/y//H/8f/u/+7/7//w//H/8v/x
//H/7f/s/+v/6v/u/+//8f/y/+7/7v/s/+z/7P/v/+7/7P/v//D/8P/w/+//7v/u/+3/
6//x//T/7v/u//D/7f/r/+7/8P/8/wsAGgAtAEIAUgBaAFcASwAwABUABwAHAA0ABQD8
/wAAAgD5//n/AQAIAAgABgAFAAEA+//3//j/9P/w//D/8P/x//H/7//u/+3/7f/t/+7/
7v/u//H/9P/3//n/9v/z//H/7v/w//H/8v/x//H/8P/w//D/7v/u/+3/7P/u//D/8v/z
//D/7//u/+7/8v/y//D/7//s/+z/7P/u/+3/7f/t/+3/7v/x//L/8f/w//D/7//u/+//
8P/w/+//7f/u/+//7//u/+//7//w//D/7f/t/+3/6//r/+v/7P/v//H/8//2//P/8v/w
/+3/7f/w//L/8v/2//f/9//1//L/8//z//L/9P/2//f/+v/5//b/9f/2//n/+//8//3/
////////AAD+////AgAFAAcABwAHAAcABQAFAAYABgALAA4AEAAQAA8ADwANAAwACQAJ
AAgABgAKAA0ADwAOAAsACQAIAAgABgAFAAQAAgACAP7//f/8//7//v/+//v/+//9//v/
+//5//n/9//2//X/9//2//X/9f/2//X/9v/z//H/8P/w//T/9f/2//b/9f/z//L/8f/x
//P/8//0//f/+P/4//n/9v/1//X/9P/2//f/+P/4//b/9v/3//f/9//4//j/+P/7//z/
/f/8//j/9//3//n//f/9//v/+v/8//z/+//7//3//v8AAAAA/f/7//v/+//5//n/+f/6
//z//f/9//z/+//5//n/+f/5//r/+//7//r/+v/5//r/+f/4//f/9v/5//r/+v/4//n/
+f/5//n/9//2//b/9f/2//b/9//5//b/9v/2//X/+P/5//n/+v/5//j/+P/3//f/9//6
//r/+P/4//j/9v/0//X/9//3//f/9f/4//X/9f/1//b/9//3//f/9//3//r/+v/5//b/
9//2//X/9f/2//X/+P/5//n/+f/5//n/9P/0//j/+v/6//r/+v/5//j/9//2//j/+P/4
//j/+P/4//j/+P/4//j/+P/4//r/+v/6//r/+f/4//f/9v/3//j/+f/6//z//v/+//7/
/v/+//7///8FAAkADAANAAoACQAIAAcACQAKAA0AEwAVABUAFgAWABYAEwAVABYAGAAV
ABIAEQAPAA4ACgAJAAoACgALAAwACwAKAAUAAAABAP7/+f/3//v//P/7//z/+P/2//T/
8f/0//T/9f/3//f/9v/1//L/8f/w//D/8P/u/+//7//w//L/8P/w/+7/7v/v//P/8//y
//L/8v/x//L/8v/y//P/8//z//H/8P/y//L/8P/x/+//8v/6/wYADwAcAC0APABMAFgA
WQBRAD4AHwADAPv////5//b//v/+//v/BQANAAoADAAKAAMA/f/9//n/9v/0//b/9v/y
//P/8//0//T/9P/1//f/+P/4//j/9f/0//P/8f/z//P/9P/0//f/9//3//X/9P/y//H/
8P/0//b/9//4//X/9P/z//H/9P/1//b/+P/5//j/9f/z//L/8v/y//T/9v/3//j/+f/2
//f/9v/z//T/9v/3//j/+P/4//f/9f/1//b/9//3//j/+//9/wAA/f/5//j/9//5//n/
+f/6//3//f/9//7//v/+//3/+//9/wAAAgACAAQAAwABAP3//v8BAAMABAAEAAQAAwAE
AAYABAAEAAYACgANAA8AEQARABEAEQASABIAEwAWABkAGQAZABkAGQAbABsAHAAcACEA
JAAmACYAIgAhAB4AHAAfACEAIgAiACEAIQAgABwAHQAbABoAGgAZABkAGQAYABQAEAAP
AA4ADwAQABEADwAMAA0ACgAJAAgACQAIAAgABgAJAAkACQAHAAYAAwACAAQABQAHAAoA
CgAJAAgABgAIAAcABwAHAAcACQAJAAoABwAGAAQAAwAGAAcACQAKAAsACwALAAoACAAI
AAkACQALAAwADAAMAAkACAAHAAQABQAHAAoADwAPAA8ADQAMAAoACgAJAAkACwAMAA4A
DgAKAAcABgAFAAgACQAKAAwACwALAAoACAAFAAMAAwADAAYACAAKAAsACQAIAAYABgAI
AAgACAAIAAgACAAHAAQAAwADAAMAAwAFAAYACAAJAAcABAACAAEAAgAEAAYABwAFAAUA
BAAEAAMAAgACAAEAAQADAAgACgAGAAQAAgD+/wEAAwAGAAcABAABAAMA////////AAAB
AAEAAQABAAEAAgACAAEA/v8CAAIAAgADAAIA//8AAP///f/9//3//f8EAAYAAgABAAAA
///+/wAAAAAAAAAAAAAAAAAAAAD+//7//v/+/wAAAAAAAAAAAAAAAAAAAAD+//7//v/+
/wAAAAAAAAAA///+//3//P///wIABQAKAAgACAAIAAgACgALAA4AEQASABEADgANAAwA
CwAKAAoAEQAZAB8AIQAhACAAHQAZABoAGgAZABUAFAATABIAEgAMAAsACgAIAAoACgAK
AAoACAAEAAMAAAD6//f/+f/4//j/+P/4//j/9v/1//X/9P/2//f/+P/4//b/9P/z//L/
9P/0//T/9f/1//b/9v/0//T/8v/y//P/+f/5//j/+P/3//X/8//y//P/9f/2//f/9//4
//b/8v/0//P/7//2/wgAEgAXACYAOQBKAF4AZgBZAD8AIAAJAAMACQAJAAEAAAAAAPz/
//8LAA8ADgAOAAoABQABAPn/8//4//r/+P/2//j/+f/7//f/9v/1//X/9//4//j/+P/3
//b/9f/z//T/9f/3//j/+//7//v/+f/3//b/9v/2//f/+P/4//j/9v/2//b/9f/1//X/
9f/2//r/+v/4//f/9v/2//b/+P/5//n/+f/5//f/+f/5//f/+f/6//r/+v/4//j/9//1
//P/9P/1//X/9v/5//v//v/7//f/9v/1//b/9//4//r/+f/5//n/+v/4//j/9//1//j/
/P///wAAAQD///z/9//6//3///8AAP//AAAAAAIAAwAAAP//AAADAAcACgANAAsACQAH
AAYACQALAA8AEwAVABUAFQAVABMAEwAUABQAFQAYABoAGgAZABkAFwAWABcAGQAaABoA
GAAZABkAFgATABEAEAAQABAAEQASABIADwAKAAgABgAEAAQABAABAAQABwAGAAcABAAD
AAAA/v///wMABAAFAAIAAgAAAAAAAAD/////AAD////////+//z/+//7//v//P///wAA
AgABAAAA/v/9//7///8BAAIAAQABAAEAAAAAAAAAAQABAAEAAgACAAIAAAAAAAAA/v//
////AAADAAcABwAFAAQAAwACAAAA//8CAAQABwAIAAQAAQAAAP//AQABAAEAAgACAAMA
AwACAP///f/9//3//v8AAAIAAwD///z/+P/2//z//v8AAAIAAQACAAIAAAD+//3//P/7
//3//v8AAAEA///8//r/+f/6//z//v/////////+//7//P/8//3//f/5//n//P/8//j/
+P/4//b/+f/7//7///////3/AAD9//n/+f/6//v//f/9//3//f/8//z/+//4//j/+P/4
//n//P/7//7////7//n/9//1//r//P/+//3//P/7//r/+f/4//f/9v/5//r/+//8//v/
+v/5//j/+v/6//r/+v/3//b/9f/0//b/+P/6//z//v/+//7//v8AAAAAAAAAAAIAAgAD
AAYACQALAAsACQAHAAcABwAHAAoADQATABcAFQAWABYAFAASABUAFwAYABQAEAAOAAwA
DgALAAsACwAKAAoACgAKAAkABAD///3/+//3//b/+v/5//b/9f/0//b/9v/1//X/9P/0
//X/9v/1//T/8f/v/+//8P/x//L/8f/x//L/8v/y//L/8P/w//H/9f/1//T/8f/w/+7/
7P/v//D/8v/z//P/8//u/+z/7P/s/+//8//2//z/BAAPABwAKwA6AE4AVgBVAE0ANgAV
AP///f8BAPv/9P/4/wAAAQADAAkACgAGAAIA///7//3/+//0//T/9v/y/+7/7//x//H/
8v/z//X/8//0//T/9P/y//L/8v/x//L/8//1//b/9P/z//L/7//y//L/8//0//P/9P/0
//T/8//y//H/7//x//P/9f/4//f/9v/z//H/8f/y//P/9v/1//X/9f/1//H/8//z//H/
9P/2//f/+P/1//T/8v/v//H/8v/z//P/9f/3//j/+v/1//H/8P/v//H/8//1//j/9v/1
//T/9P/1//b/9v/1//X/+P/6//r/+v/5//f/8//2//n/+//8//r/+v/5//r//f/8//3/
AAABAAMABAAFAAYABQAEAAQABgAJAA4AEwARAA8ADQALAAwADQAPABAAEwAWABgAGAAV
ABUAEwASABMAFQAWABYAFQAVABQAEAAQAA8ADwAQAA8ADwAPAA4ACwAGAAQAAgACAAIA
AgD///7////8//v/+//7//n/+P/6//3//f/9//v/+v/3//b/+P/5//v//v/8//v/+v/4
//r/+f/5//n/+//9//3//v/8//z/+//7//3//f/+//7//P/7//r/+P/5//r//P/9//3/
/v/+//7//P/8//z/+v/6//v//f8BAAAA///8//r/+//8//z//f///wAAAgACAP7/+//6
//n//P/9//7/AAD+//3/+//4//n/+f/7//3/+//8//3//f/5//j/9v/2//r/+v/6//r/
+f/6//r/+P/5//n/+f/5//z//P/9//3/+v/4//f/9//5//r/+//7//r/+f/3//b/+P/4
//n/+f/5//n//P/8//n/+P/3//T/9f/3//r/+//6//f/+f/1//X/9f/2//f/9f/1//X/
9f/2//b/9f/y//X/9v/3//n/9v/z//T/8//y//P/9P/1//r/+v/0//T/9P/0//T/9f/2
//f/+P/2//b/9v/2//b/9v/2//b/+P/4//j/+P/3//b/9f/0//f/+P/5//r/+f/4//f/
9v/4//j/+P/4//v//v///wAA/v/+//7///8EAAcACQAJAAcABwAHAAcABQAGAAkADwAU
ABUAFwAYABQAEQATABQAEgAPAAwACwAKAAoABwAHAAcABgAGAAYABAAEAAAA/P/6//b/
8P/t//P/9P/z//T/8f/w/+//7f/r/+r/6v/r/+3/7v/v/+7/6//q/+r/6v/q/+v/6//s
/+z/6v/q/+j/5//n/+r/6f/q/+z/7v/v/+z/6v/o/+f/6//t/+v/6v/s/+z/7P/p/+P/
4v/u//7/CQAYAC0APABIAFQATwA9ACQADQD9//3/AQD7//T/+v/6//P/9f///wQABgAC
APv/9//z/+v/5v/s//T/8v/u/+//7//t/+z/6//r/+3/7v/u/+7/7v/u/+7/7f/r/+v/
7P/s/+//8f/z//P/7//s/+r/6P/s/+7/7//w/+//7v/t/+v/7f/t/+3/7v/w//D/7v/t
/+v/6v/p/+r/7P/t/+7/7//r/+3/7f/r/+v/7P/s/+z/7v/u/+3/6//p/+r/6//r/+3/
7//w//L/7v/r/+v/6//t/+3/7f/u/+//7//v//D/8P/w/+//7f/v//L/9P/0//f/9//2
//P/8//1//b/9v/4//r/+//+//3/+v/5//r/+//9//7///8DAAMAAwAEAAIAAwAGAAkA
CgALAAwADQAMAAsACwAKAA0AEAASABIAEQARAA8ADgAOAA8ADwAOAA8AEQASABAADAAJ
AAcABgAGAAcACAAIAAQAAAD///7//f/8//v/9//6//3//P/9//r/+f/2//T/9//7//z/
/f/5//j/9f/0//T/8//z//T/+P/5//r/+v/3//X/9P/z//X/9//3//j/+P/4//f/9//1
//X/9v/2//f/9//3//b/9v/2//f/9//3//j/+P/4//b/9v/2//T/9f/1//b/+f/6//n/
9v/0//L/8v/x//H/8f/y//T/9P/0//P/9P/1//P/8//z//T/9v/3//f/9v/z//H/8f/x
//P/9P/1//X/8//y//D/8P/y//L/8v/y//H/8v/y//D/7v/t/+z/6//v//D/8v/z//D/
7v/t/+3/7f/u/+//7//x//H/8P/w/+7/7v/v/+//7v/v//P/9P/w//D/8P/u/+3/7f/u
/+3/7v/t//H/7//r/+v/7P/t/+//7//v/+//8P/w/+//7P/u/+7/7v/v//H/7//x//H/
7P/r/+r/6f/s/+7/7P/t/+7/7//w/+3/7P/r/+r/7f/u/+//8v/v/+7/7f/s/+3/7//z
//f/9//3//X/9f/z//P/8//0//T/+f/8//v/+v/6//j/9f/5//r/+v/3//b/9f/0//T/
8f/x//H/8P/y//L/8v/y//D/7v/v/+7/6v/p/+3/7v/q/+r/6v/q/+f/5f/k/+L/5f/n
/+n/6v/q/+j/5//m/+n/6v/r/+3/6//s/+z/6v/n/+T/4//j/+n/6//s/+7/7f/r/+n/
6P/p/+v/7P/t/+v/7P/s/+r/5v/l/+n/6v/u//T/AwAUACMANgBEAE4AVQBVAD4AGwAF
AAEABwABAPT/9P/8////AwALAA4ACgAEAP3/+f/z//H/8v/0//L/7v/u/+3/7f/s/+z/
7P/t/+3/7v/u/+7/7v/u/+7/7f/v/+//8P/w//H/8f/x/+//7f/s/+z/7P/u//D/8f/y
/+//7v/t/+v/6f/p/+n/6v/v//D/7//v/+3/7P/r/+z/7//v/+//7//t/+//7//t/+v/
7P/s/w==
         </WaveFormData>
      </LeadData>
      <LeadData>
         <LeadByteCountTotal>10000</LeadByteCountTotal>
         <LeadTimeOffset>0</LeadTimeOffset>
         <LeadSampleCountTotal>5000</LeadSampleCountTotal>
         <LeadAmplitudeUnitsPerBit>4.88</LeadAmplitudeUnitsPerBit>
         <LeadAmplitudeUnits>��V</LeadAmplitudeUnits>
         <LeadHighLimit>2147483647</LeadHighLimit>
         <LeadLowLimit>268435456</LeadLowLimit>
         <LeadID>V1</LeadID>
         <LeadOffsetFirstSample>0</LeadOffsetFirstSample>
         <FirstSampleBaseline>0</FirstSampleBaseline>
         <LeadSampleSize>2</LeadSampleSize>
         <LeadOff>FALSE</LeadOff>
         <BaselineSway>FALSE</BaselineSway>
         <ExcessiveACNoise>FALSE</ExcessiveACNoise>
         <MuscleNoise>FALSE</MuscleNoise>
         <LeadDataCRC32>484411154</LeadDataCRC32>
         <WaveFormData>
+v/6//r/+v/+/wIABgAKAAoACgAKAAoACwAMAA0ADgAOAA4ADgAOAA4ADgAOAA4AEAAQ
ABAAEAAOAA4ADgAOAA4ADgAOAA4AEAAQABAAEAAOAA4ADgAOABAAEAAQABAADgAOAA4A
DgAOAA4ADgAOAA4ADgAOAA4ADAAMAAwADAAMAAwADAAMAAoACgAKAAoADAAMAAwADAAO
AA4ADgAOAAwADAAMAAwADgAOAA4ADgAOAA4ADgAOABAAEAAQABAAEgASABIAEgAQABAA
EAAQABIAEgASABIAEAAQABAAEAARABIAEwAUABIAEgASABIAEgASABIAEgASABIAEgAS
ABQAFAAUABQAEwASABEAEAAQABAAEAAQAA4ADgAOAA4AEAAQABAAEAAPAA4ADQAMAAoA
CgAKAAoACAAIAAgACAAIAAgACAAIAAYABgAGAAYABgAGAAYABgAIAAgACAAIAAYABgAG
AAYABAAEAAQABAAFAAYABwAIAAYABgAGAAYABwAIAAkACgAIAAgACAAIAAYABgAGAAYA
BwAIAAkACgAIAAgACAAIAAYABgAGAAYABgAGAAYABgAGAAYABgAGAAYABgAGAAYABAAE
AAQABAAGAAYABgAGAAQABAAEAAQAAgACAAIAAgADAAQABQAGAAUABAADAAIAAgACAAIA
AgACAAIAAgACAAIAAgACAAIAAAAAAAAAAAACAAIAAgACAAAAAAAAAAAAAgACAAIAAgAA
AAAAAAAAAAAAAAAAAAAA/v/+//7//v8AAAAAAAAAAAAAAAAAAAAAAAAAAAAAAAD+//7/
/v/+//7//v/+//7//v/+//7//v/+//7//v/+//7//v/+//7/AAAAAAAAAAAAAAAAAQAB
AAEAAgADAAUACAAJAAoADQALAAoACQAIAAgACAAGAAUAAQAAAP7/+v/4//f/9//3//j/
+f/6//v/+f/5//j/9v/0//X/9v/3//f/9//3//f/9v/2//b/+P/8//z/+//7//n/+f/5
//n/+//9//3//f/6//r/+f/5//v//f/+//7//P/9//3//f/9//3//f/9//7//v/+//7/
/P/8//r/+v/9//7//v/+/wAAAQABAAEA/////////P/6//X/7//q/+T/2//K/73/rv+c
/4v/jf+V/5f/kf+U/6L/qv+y/8f/1f/Y/9v/2//c/9z/2f/X/9r/3f/l//L//P8CAAMA
AgAGAAYABQAJAA0ADAALAAsACgAKAAoACgAKAAoACwALAAwACgAKAAoACwANAAwADAAM
AAoACwALAAoACgAKAAoACgAKAAsACwALAAwADAAMAAwACgAKAAoACgAKAAoACgAKAAgA
BwAGAAYACQAJAAcACQAJAAkACQAJAAkACAAIAAgACQAJAAkACQAHAAgACAAIAAoACgAL
AAsADAAMAAoACgALAAsACwAMAAwADQANAA0ACQAJAAoACgAMAA4ADgAOAAwADAAMAAwA
DAAMAAwADAAOAA4ADQANAAsACwALAAsACwALAAsACwAJAAkACQAJAAsACwAMAAwACgAK
AAoACgAKAAoACQAJAAwADAALAAsADAALAAoACQAHAAcABwAHAAYABQAFAAQAAwADAAQA
BAAGAAUABAAEAAEAAQABAAAAAQABAAIAAgACAAIAAgACAAAAAAD/////AgACAAIAAgAE
AAQABAAEAAMAAwADAAMAAwADAAMAAwABAAAAAAAAAAEAAQABAAEAAQABAAEAAQABAAEA
AgACAAAA/////wAAAAAAAP////////////////3//P/8//3//v///wAA//8BAAEAAAAA
AP3//f/9//z//P/9//3//v/+//7//f/8//7//v///////f/9//3//f/9//3//f/8//7/
/P/8//7//P/8//v/+//+//7//v/+//7//f/8//z//P/8//3//f/9//3//f/9//v/+//6
//n/+//7//z//P/6//v/+//7//z//P/8//z//P/8//3//f/7//r/+f/5//z//P/8//z/
/f/9//3//f/7//r/+f/5//z//P/7//v/+v/6//r/+P/4//j/+f/5//r/+v/6//r/+v/4
//j/+v/6//r/+v/6//r/+v/6//r/+v/6//r//P/8//z//P/6//r/+v/6//r/+v/6//r/
+v/6//r/+v/6//r/+v/6//z//P/8//z/+//6//n/+P/5//r/+//8//v/+v/5//j/+v/6
//r/+v/8//z//P/8//r/+v/6//r/+v/6//v/+//9//7///8BAP///////wEAAwAEAAUA
BgAEAAQAAgABAAAAAAD///z/+f/3//b/9f/z//P/8//z//P/8//y//D/7v/v//D/8f/z
//P/8//z//L/8v/y//T/9P/0//P/8//0//X/9v/3//b/9//2//X/9f/2//b/9//1//f/
+P/4//j/+f/5//n/+f/5//n/+f/6//r/+v/6//z//P/6//r/+//8//z//P/6//v/+//7
//3//////wAA+P/x/+3/6P/i/93/0P/B/7D/nv+N/4X/hf+H/4X/hv+M/5b/mv+n/7n/
xP/H/8v/zv/Q/9P/0//U/9f/3//o//L/+v/9/wAABAAGAAcACQAHAAUABQAGAAYABwAI
AAkACgAIAAkACQAKAAgACAAIAAkACwAKAAoACgAKAAsACwAKAAwADAAMAAwACgALAAsA
CwAKAAoACgAKAAwADAAMAAwACwAKAAkACAALAAsACwAMAAwACwAIAAkACQAJAAkACQAL
AAoACgAKAAkACQAJAAkACwAMAAwADAAMAAwADQANAAwADAAKAAoADQANAA0ADgAOAA8A
DwAPAA8ADwAQABAADgAQABAAEAAQABAAEAAQABAAEAAQABAAEgASABEAEQATABMAEwAT
ABEAEQARABEAEQARABEAEQATABMAFAAUABIAEgASABIAFAAUABMAEwAUABQAEwATABIA
EQAQAA8ADwAPAA8ADwAMAAsACwAKAAkACQAKAAoACgAJAAgACAAHAAcABwAGAAUABQAG
AAYABAAEAAQABAAFAAYABgAHAAcABgAFAAQABgAGAAYABgAFAAUABQAFAAMAAwADAAMA
BAAEAAUABgAFAAUABQAFAAUABQAFAAUABQAFAAYABgAGAAUABQAGAAYABgAFAAUABQAF
AAUABQAFAAQABAAFAAcABwAHAAUABgAFAAMAAgACAAMABAAEAAIAAwADAAQABAAEAAMA
AgAEAAQABQAFAAMAAwADAAMAAwADAAMAAgAEAAIAAgAEAAQABAADAAMAAgACAAIAAgAC
AAEAAAAAAAEAAgAEAAUABAADAAIAAQADAAMAAgABAAEAAQACAAIAAgADAAMAAwACAAIA
AgACAAAAAAABAAEAAQAAAP////8AAAAAAAAAAP//////////AAAAAAAAAQAAAAAA////
/wAAAAAAAP7/AAAAAAEAAQABAAAA///+//7/AAACAAEAAAD///7//v/+//7//v/+//7/
/v/+//7//v/+//7//v/+//7//v/8//z//P/8//3//v///wAAAgACAAIAAgABAAAA///+
//7//v/+//7///8BAAIABQAEAAUABwAHAAcABwAJAAoACAAIAAgACAAKAAgABwADAAIA
AAD8//r/+P/3//b/9f/3//f/9//3//f/9v/0//T/9//4//n/+f/3//f/9//2//b/9v/4
//r/+v/5//n/+f/5//n/+f/5//n/+f/5//j/+v/5//n/+f/7//z//P/8////////////
/f/9//3//v/8//z//P/8//3//P/9/////f/8//v/+v/8//3//v///wEAAwD+//r/9//z
/+z/5v/f/9D/w/+2/6L/j/+J/4//k/+T/5L/nv+k/6r/vf/P/9T/2f/d/9r/2v/d/9v/
1v/Z/+P/8P/6/wAAAwAGAAgACgAJAAkABwAJAAkACgAKAAsADAANAA4ADQANAAwADAAO
AA4ADgAPAA4ADAALAAoACwANAA4ADgAQABAAEAAQAA8ADwAOAA0ADAAMAAwADAAMAAwA
DAAMAA4ADgAOAA4ADgANAAwADAAMAAsACAAJAAoACwAMAA0ACwAKAAoACgALAAsACwAL
AA0ADgAOAA4ADAAMAA0ADQAQABAADgAOAA4ADQAMAAwADgAPAA8ADwAPAA8AEAAQAA4A
EAAQABAAEgASABIAEgAQABAAEAAQABIAEgARABEAEQARABEAEQAPAA8ADwAPABEAEQAR
ABEAEQARABIAEgASABIAEgASABIAEgARABEAEAAQAA8ADwAPAA8ADwAPAA0ADQANAA0A
DAALAAsACgAKAAsADQAOAA0ACwAJAAgABwAHAAcABgAFAAUABgAGAAgACAAIAAgACAAI
AAcABwAGAAYABgAGAAYABgAGAAYABwAHAAcABwAJAAkACQAJAAcABgAGAAYACQAJAAkA
CQAHAAcABwAHAAUABQAGAAYABgAFAAUABgAGAAYABQAFAAUABQAFAAUABQAEAAQABQAD
AAMAAwABAAMAAwACAAIAAwADAAMAAgACAAMAAwAEAAYABgAFAAQAAgACAAMAAwADAAMA
AwADAAMAAwADAAIAAAD+//7/AAACAAIAAQABAAAAAAAAAAAAAgABAAAAAAAAAAAAAQAB
AAEAAQABAAEAAwADAAIAAQD/////AAAAAAAAAQABAAEA/v/+//7//v/+//7//////wAA
AAAAAAEAAQAAAP///v////////////7//v/+/////v/+//3//f8AAAAAAAD+//7//v//
/////v/+//7//v8AAAAA/v/8//z//P/8//3//v///wAA/v/+//7//v/8//z//P/8//7/
/v/+//7//v/+//7//v/8//z//P/8//z//P/8//z//P/8//z//P/9//7///8BAP//AQAC
AAMABwAHAAcABwAHAAgACAAIAAgACAAIAAYABQABAAAA/v/6//j/9//3//n/+f/5//n/
9//3//f/9v/0//T/9f/2//n/+f/5//n/+P/2//X/9P/4//r/+v/5//n/+f/5//n/+f/5
//v/+//9//z//P/7//n/+f/7//z//P/8//3//f/9//3//f/9//3//v/+//7//v/+//7/
/P/6//v//P/8//3//v8AAAEAAwD/////AQD+//r/9f/v/+r/5P/X/8b/s/+g/47/hf+J
/4//i/+H/47/mv+e/6z/wf/N/9D/0f/T/9T/0v/T/9P/1v/f/+v/9P/8/wIABwAIAAYA
CAAJAAcABwAJAAkACgAKAAgACAAIAAgACgALAAsADAAOAA4ADgAPAA4ADAALAAoACwAN
AA4ADgAOAA4ADgAOAA4ADwAPAA8ADgAOAA4ADgAMAAwADAAMAAwADAAMAAwADAALAAoA
CgALAAsACQALAA0ADQANAA0ACwAKAAoACgANAA0ADQANAA0ADgAOAA4ADgAOAA8ADwAQ
ABAADgAOAA0ADQANAA4ADgAPAA8ADwANAA0ADgAOABAAEgASABIAEgASABIAEgAQABAA
EAAQABQAFAATABMAEwATABMAEwATABMAEwATABEAEQARABEAEQARABIAEgAUABQAFAAU
ABQAFAATABMAEgASABEAEQAQAA8ADgANAA0ADQANAA0ADAALAAsACgALAAsADAAMAAoA
CQAIAAgACQAJAAkACAAFAAUABgAGAAgACAAIAAgABwAGAAQAAwAGAAYABgAGAAgACAAI
AAgACAAHAAYABQAHAAcABwAHAAkACAAIAAgABwAHAAcABwAHAAcABwAHAAMAAwAEAAQA
BgAFAAUABgAGAAYABQAFAAUABQAFAAUABgAGAAcACQAIAAcABgADAAUABQAEAAQABQAF
AAUABAAEAAUABQAGAAYABgAFAAQAAgACAAMAAwADAAMAAwADAAMAAwADAAIAAgAAAAAA
AgADAAQABAAFAAQABAAEAAQABAADAAIAAgACAAIAAwADAAMAAwADAAMABQAFAAQAAwAC
AAEAAQAAAAIAAwADAAMAAgACAAIAAgACAAIAAwADAAUABAADAAMAAgACAAIAAgADAAMA
AwADAAAAAAAAAAEAAAAAAP////8CAAIAAgAAAP7//v//////AQACAAMABAAEAAIAAAAA
AAAAAAAAAAIAAgACAAIAAAAAAAAAAAAAAAAAAAAAAAAAAAAAAAAA/v/+//7//v///wAA
AQACAAAAAAAAAAAAAAAAAAAAAAD+//7//////wIABAAGAAkABwAHAAcACQAKAAoACgAK
AAoACgAIAAcAAwACAAAA/P/4//f/9//3//f/9//3//f/9//3//b/9P/0//X/9v/3//n/
+f/5//n/9v/2//b/+P/8//z/+//7//n/+f/5//n/+//9//3//f/8//z/+//7//v//f/+
//7/AAABAAEAAQD//////////wAAAAAAAAAAAAAAAP7//v///wAAAAAAAAIAAwADAAMA
AQABAAEA/v/6//X/7//q/+b/3f/O/7//sP+a/4//j/+T/5X/k/+W/6D/pv+q/7v/zf/W
/93/3//a/9j/1//V/9T/1//f/+r/9v8AAAUABgAEAAYACQAJAAkACwALAAwADAAMAAwA
DAAMAAoACwALAAwADgAOAA4ADwAPAA4ADgAOAAwADQANAAwADAAMAAwADAAKAAsACwAL
AAsADAANAA4ADAAMAAwADAAOAA4ADgAOAA4ADQAMAAwACwALAAkACwANAA0ADQANAAsA
CgAKAAoADQANAA0ADQANAA4ADgAOAAwADAANAA0AEAAQAA4ADgANAA0ADQAOAA4ADwAP
AA8ADQANAA4ADgAOABAAEAAQABIAEgASABIAEAAQABAAEAASABIAEQARABEAEQARABEA
EwATABMAEwATABMAEwATABEAEQASABIAEgASABIAEgAUABQAEwATABIAEgARABEAEgAR
ABAADwAPAA8ADwAPAA4ADQANAAwACwALAAwADAAMAAsACgAKAAkACQAJAAgABwAHAAgA
CAAIAAgACAAIAAgACAAHAAcABgAGAAYABgAIAAgACAAIAAsACwALAAsACQAJAAkACQAH
AAYABgAGAAkACQAJAAkACwALAAsACwAHAAcACAAIAAgABwAHAAgABgAGAAUABQAFAAUA
BQAFAAUABAAEAAUAAwADAAMAAQAEAAUABQAGAAMAAwADAAIABAAFAAUABgAEAAQAAwAC
AAEAAAAAAP//AAABAAIAAwADAAMAAwACAAQAAgACAAQABAAEAAMAAwADAAIAAQAAAAIA
AQAAAAAAAAAAAAEAAQABAAEAAQABAAEAAQAAAP///f/9//7//v8AAAEAAQABAAAAAAAA
AAAAAAAAAAEAAQADAAIAAQABAAAAAAAAAAAA///////////+//7//v////7//v/9//3/
AAAAAAAA/v/+//7//////wIAAgACAAIAAAD+//z//P/8//z//P///wAAAQACAAEAAAD/
//7/AAAAAAAAAAAAAAAAAAAAAP///v/9//z//v/+//7//v/8//z//P/9////AQACAAMA
BQAFAAUABQAHAAgACAAIAAkACgALAAoACAADAAEA/v/8//r/+f/5//n/+f/5//n/9//3
//f/9v/0//T/9f/2//f/9//3//f/+f/4//j/+P/4//r/+v/5//n/+f/5//n/+f/5//v/
+//7//r/+v/5//n/+f/7//z//P/8//3//f/9//3//f/9//3//v/+//7//v/+//7//P/8
//3//v/+//z//P/9//3/+//9//3///8CAPz/9//x/+z/5P/b/87/v/+w/57/j/+L/43/
i/+J/4z/lv+a/6L/tf/F/8z/z//P/8z/zv/P/8//1P/b/+H/7P/2//z//f8AAAQABAAF
AAkABwAHAAcACAAIAAgACAAIAAgACgALAAsADAAKAAoACgALAAsACgAKAAoADAANAA0A
DAAKAAoACgAKAAoACwALAAsADAAMAAwADAAMAAwADAAMAAoACgAKAAoACgAJAAgACAAL
AAsACQALAAsACwALAAsACwAKAAoACgAJAAkACQAJAAsADAAMAAwADgAOAA8ADwAPAA4A
CwAKAAwADQAOABAAEAARABEAEQANAA0ADgAOABAAEgASABIAEAAQABAAEAAQABAAEAAQ
ABIAEgARABEAEQARABEAEQATABMAEwATABEAEQARABEAEQARABIAEgAUABQAFAAUABQA
FAATABMAEgASABEAEQAQAA8ADgANAA0ADQANAA0ADgANAA0ADAAKAAkACQAIAAoACQAI
AAgABwAHAAcABgAFAAUABgAGAAYABgAGAAYABgAGAAUABQAIAAgACAAIAAYABgAGAAYA
BwAHAAcABwAFAAUABQAFAAcABgAGAAYABwAHAAcABwAFAAUABQAFAAQABQAHAAgABgAF
AAUABgAEAAQAAwADAAUABQAFAAUABwAGAAYABwAFAAUABQADAAUABQAEAAQAAQABAAEA
AAACAAMAAwAEAAQABAADAAIAAgACAAMAAwABAAEAAQABAAEAAQABAAAAAgAAAAAAAgAC
AAIAAQABAAAAAAAAAAAAAgABAAAAAAAAAAAAAQABAAEAAQABAAEAAQABAAAA////////
AAAAAAAAAQABAAEAAgACAAIAAgAAAAAAAQABAAEAAAD//////v/+//7//v//////////
//7//v/+////AAAAAP////8AAAAAAAD+//7//v/////////+//3//P/+/wAA/v8AAAAA
AAAAAP///v/9//z//P/8//z//P/8//z//P/8//z//P/8//z//f/+////AAD///7//f/8
//z//P/8//z//P/8//z//P/9////AAADAAIAAwAFAAUABQAFAAcACAAKAAoACgAKAAgA
BgAFAAEAAAD+//r/+P/3//f/9//3//X/9f/1//X/9//2//T/9P/3//j/+f/5//f/9//3
//b/+P/4//r//P/8//v/+//7//r/+f/4//f/+v/7//z//P/8//v/+//7//3//v/+//7/
/f/9//3//f/9//3//f/+/wAAAAAAAAAA/v/8//z//f8AAAAAAAAAAAAA///+//3/AQAB
AP7/+v/z/+3/6P/i/9f/xv+x/6D/kv+L/4v/jf+J/4n/kv+c/6D/rv/F/9P/1v/Z/9f/
1v/Y/9X/1f/Y/+H/6//2//z/AAADAAQABAAEAAUACQANAA0ADQAOAA4ACwAKAAkACAAK
AAsACwAMAAoACgAKAAsACwAKAAoACgALAA0ADgAOAA0ADAALAAoACgALAAsACwAKAAoA
CgAKAAoACgAKAAoACgAKAAoACgAKAAkACAAIAAsACwAJAAsACwALAAsACwALAAoACgAK
AAsACwALAAsACQAKAAoACgAMAAwADQANAA4ADgAMAAwADQANAA0ADgAOAA8ADwAPAA0A
DQAOAA4ADgAQABAAEAAQABAAEAAQABIAEgASABIAEgASABEAEQAPAA8ADwAPABEAEQAR
ABEAEQARABEAEQARABEAEgASABIAEgASABIAEgASABEAEQASABIAEQARAA4ADQAMAAsA
CwALAAsACwAMAAsACwAKAAcABwAIAAgACgAJAAgACAAFAAUABQAEAAQABQAHAAgABwAG
AAUABAAEAAQAAwADAAQABAAEAAQABAAEAAQABAAFAAUABQAFAAcABwAHAAcABwAGAAYA
BgAJAAkACQAJAAcABwAHAAcABQAFAAYABgAEAAMAAwAEAAYABgAFAAUABwAHAAcABwAG
AAQAAwADAAUABQAFAAMAAwADAAIAAgADAAMAAwACAAIAAwADAAQABAAEAAMAAgACAAIA
AwADAAEAAQABAAEAAQABAAEAAAACAAAAAAACAAAAAAD/////AgACAAIAAgACAAEAAAAA
AAAAAAABAAEA/////////////////v/9//////8AAAAAAAABAAEAAQD///7//f/8//3/
/v8AAAEAAQAAAP////8AAAAAAAAAAP3//f/9//3//v/+//7///8AAAAA/////wAAAAAA
AP7/AAAAAAEAAQAAAAAAAAAAAAAAAAAAAAIAAgACAAIAAAAAAAAAAAD+//7//v/+////
AAABAAIAAQAAAP///v/+//7//v/+////AAABAAIAAgACAAMAAwAHAAgACQALAAgABwAG
AAcACQAKAAsADAAMAAwACgAJAAUABAACAP7//P/7//v/+//5//n/+f/5//n/+f/4//b/
+P/5//r/+//5//n/+f/5//r/+v/6//z//P/8//v/+//9//3//f/9//v//f/9//3//P/8
//v/+//9////AAAAAP/////+//3//f/9//3//f8AAAAAAAAAAP7//v/8//z///8AAAAA
AAD+////////////BQAFAAAA/P/5//P/7P/m/+H/0v/B/7T/ov+R/4//j/+P/4//kv+a
/6L/rP+9/8//1P/T/9P/0v/S/9X/1f/W/9v/5f/y//z/AgADAAYACAAKAAsACwALAAkA
CQAKAAoADAAMAAwADAAOAA8ADwAQAA8ADgANAA0ADwAOAA4ADgAOAA8ADwAOAA4ADgAO
AA4AEAARABEAEQAOAA4ADgAOAA4ADgAOAA4ADgAOAA4ADgAOAA0ADAAMAA8ADwANAA8A
DgANAAwACwAMAAwADQAOAA0ADQANAA0ADQAOAA4ADgAOAA4ADwAPAA4ADgAMAAwADwAP
AA8AEAAOAA8ADwAPAA8ADwAQABAAEAASABIAEgAQABAAEAAQABIAEgASABIAFAAUABMA
EwARABEAEQARABMAEwATABMAEQARABEAEQARABEAEgASABAAEAAQABAAEgASABEAEQAU
ABQAEwATABAADwAOAA0ADQANAA0ADQAMAAsACwAKAAsACwAMAAwADAALAAoACgAJAAkA
CQAIAAcABwAIAAgABwAGAAUABAAGAAYABQAFAAgACAAIAAgABwAGAAUABAAHAAcABwAH
AAcABwAHAAcACQAIAAgACAAJAAkACQAJAAcABwAHAAcABgAHAAkACgAKAAkACQAKAAgA
CAAHAAcACQAJAAkACQAHAAYABgAHAAcABwAHAAUABwAHAAYABgAHAAcABwAGAAUABQAE
AAQABQAGAAYABgAGAAYABwAHAAUABQAFAAUABQAFAAUABAAFAAQABQAIAAcABgAEAAMA
BAAEAAQABAACAAEAAAAAAAIAAgADAAMABQAFAAUABQAEAAMAAQD//wAAAQADAAQAAgAD
AAMAAwACAAIAAgACAAQABAAFAAUAAwACAAEAAQACAAIAAgACAAEAAQABAAEAAAAAAAAA
AQAEAAQAAwADAAIAAgACAAAAAgACAAMAAwAEAAQABAAEAAQABgACAAQABAAEAAQAAgAC
AAIAAgAEAAQABAAEAAQABAAEAAQAAwACAAEAAAACAAIAAgACAAIAAgACAAIAAgACAAIA
AgAEAAQABAAFAAcACQAKAAsADAALAAoACQALAAwADAAMAA4ADgAOAAwACwAHAAYABAD+
//z/+//7//3//f/9//3//f/9//3//P/6//r/+//8///////////////+//7//v8AAAIA
AgABAAEAAQABAAEAAQABAAMAAwADAAIAAgABAAEAAQADAAQABAAEAAUABQAFAAUABQAF
AAUABgAGAAYACAAIAAgABgAGAAcACAAIAAYABgAHAAcACQAJAAkABwAIAAYAAwD7//T/
6v/h/9T/x/+2/6T/l/+T/5X/l/+V/5b/oP+k/6z/wf/V/9z/4f/l/+T/4v/h/+H/4v/n
/+//+v8GAAoACwAQABYAFAARABMAFQAVABUAFgAWABQAFAAUABQAFgAXABcAGAAWABYA
FgAXABcAFgAWABYAGAAZABkAGAAYABgAGAAYABYAFwAXABcAFgAWABYAFgAWABYAFgAW
ABgAGAAYABgAGAAXABYAFgAXABcAFQAXABcAFwAXABcAFQAUABQAFAAWABcAGAAZABcA
GAAYABgAGAAYABkAGQAaABoAGAAYABsAGwAbABwAHgAfAB8AHwAcABsAGwAaABwAHgAe
AB4AHgAeAB4AHgAeAB4AHgAeACAAIAAfAB8AHwAfAB8AHwAfAB8AHwAfACEAIQAhACEA
HwAfACAAIAAiACIAIgAiACIAIgAhACEAIgAiACEAIQAgAB8AHgAdAB0AHQAdAB0AHAAb
ABsAGgAXABcAGAAYABgAFwAWABYAFwAXABcAFgAUABMAEwASABQAFAAUABQAFAAUABMA
EwAWABYAFgAWABYAFgAWABYAFQAVABUAFQAVABUAFQAVABcAFgAWABYAFwAXABcAFwAX
ABcAFwAXABMAEwAUABQAFQAVABYAGAAWABYAFQAVABUAFQAVABUAFQAUABQAFQATABMA
EwARABUAFQAUABQAEQARABEAEAARABMAFAAWABQAFAATABIAEAAQABEAEQATABMAEwAT
ABMAEwATABIAEgAQABAAEgASABIAEQARABAAEAAQABAAEgARABAAEAAOAA4ADwAPABAA
EQASABMAEgARAA8ADQANAA0ADgAOAA4ADwAPAA8AEAAQABAAEAAQABAAEQARAA8ADgAN
AA0ADgAOAA4ADgAPAA8ADwAPAAwADAAMAA0ADgAOAA0ADQAOAA4ADgAMAA4ADgAPAA8A
EAAQABAAEAAKAAoADAANAA4ADwAQAA4ADgAOAA4ADAANAA0ADwAQABEAEwATABUAFQAX
ABgAGAAYABgAGAAYABYAFQARABAADgAKAAgACAAJAAoACwAJAAkACQAJAAsACgAIAAgA
CQAKAAsACwAKAAkACAAGAAYABgAIAAoACgAJAAkACQALAAsACwALAA0ADQANAAwACgAJ
AAkACQALAAwADAAMAA8ADwAPAA8ADwAPAA8AEAAQABAAEAAQABAADgAOAA8ADgAOAA4A
DgARABEAEQARAA8AEQASABAACQABAPz/+P/x/+b/1//M/77/rf+j/6P/qf+r/6r/sv+8
/8L/z//f/+b/6f/t/+z/6v/p/+f/5v/n/+///P8IABAAEwAUABQAFgAXABkAHQAbABsA
HAAcABwAHAAcABwAGgAbABsAHAAeAB4AHgAfACEAIAAgACAAHgAfAB8AHgAcABwAHAAc
AB0AHwAgACEAHwAeAB0AHAAeAB4AHgAeABwAHAAcABwAHgAdABwAHAAdAB0AGwAdAB0A
HwAdAA==
         </WaveFormData>
      </LeadData>
      <LeadData>
         <LeadByteCountTotal>10000</LeadByteCountTotal>
         <LeadTimeOffset>0</LeadTimeOffset>
         <LeadSampleCountTotal>5000</LeadSampleCountTotal>
         <LeadAmplitudeUnitsPerBit>4.88</LeadAmplitudeUnitsPerBit>
         <LeadAmplitudeUnits>��V</LeadAmplitudeUnits>
         <LeadHighLimit>2147483647</LeadHighLimit>
         <LeadLowLimit>268435456</LeadLowLimit>
         <LeadID>V2</LeadID>
         <LeadOffsetFirstSample>0</LeadOffsetFirstSample>
         <FirstSampleBaseline>0</FirstSampleBaseline>
         <LeadSampleSize>2</LeadSampleSize>
         <LeadOff>FALSE</LeadOff>
         <BaselineSway>FALSE</BaselineSway>
         <ExcessiveACNoise>FALSE</ExcessiveACNoise>
         <MuscleNoise>FALSE</MuscleNoise>
         <LeadDataCRC32>1843220076</LeadDataCRC32>
         <WaveFormData>
zv/O/87/zv/Y/+D/6P/w//T/9v/4//r//P/+/wAAAgADAAQABQAGAAYABgAGAAYABwAI
AAkACgAKAAoACgAKAAoACgAKAAoADAAMAAwADAAKAAoACgAKAAsADAANAA4ADAAMAAwA
DAAOAA4ADgAOAA4ADgAOAA4AEAAQABAAEAAQABAAEAAQABIAEgASABIAFAAUABQAFAAW
ABYAFgAWABgAGAAYABgAGwAcAB0AHgAgACAAIAAgACEAIgAjACQAJwAoACkAKgArACwA
LQAuADEAMgAzADQANQA2ADcAOAA7ADwAPQA+AEAAQABAAEAAQgBCAEIAQgBCAEIAQgBC
AEAAQABAAEAAPgA+AD4APgA7ADoAOQA4ADUANAAzADIAMAAuACwAKgAmACQAIgAgAB4A
HAAaABgAFgAUABIAEAANAAwACwAKAAgACAAIAAgABQAEAAMAAgACAAIAAgACAAAAAAAA
AAAA/v/+//7//v/+//7//v/+//7//v/+//7/AAAAAAAAAAD+//7//v/+//7//v/+//7/
AAAAAAAAAAD+//7//v/+//7//v/+//7/AAAAAAAAAAD+//7//v/+/wAAAAAAAAAA///+
//3//P/9//7///8AAAAAAAAAAAAA///+//3//P/+//7//v/+//3//P/7//r//P/8//z/
/P/6//r/+v/6//r/+v/6//r/+v/6//r/+v/4//j/+P/4//j/+P/4//j/9v/2//b/9v/4
//j/+P/4//j/+P/4//j/9//2//X/9P/0//T/9P/0//b/9v/2//b/9P/0//T/9P/0//T/
9P/0//T/9P/0//T/9v/2//b/9v/0//T/9P/0//T/9P/0//T/9v/2//b/9v/2//b/9v/3
//v/+//9//7/AAAAAAEAAwAEAAUABgAGAAgACQAJAAkABQAFAAMAAQD9//v/+v/4//r/
+v/8//3//P/6//n/9//z//X/9f/2//b/9P/0//T/8//y//H/8f/y//H/8P/v/+//7//v
/+//8v/y//L/8v/w//D/8P/w//D/8P/w//H/8f/x//D/8P/w//D/8P/x//H/8f/x//H/
8f/x//H/8f/0//T/9P/0//T/9P/0//X/8f/z//X/9v/5/wIAEQAhADgASgBSAFQAUwBI
AEIARgBCACQA6f+h/13/Mv8k/yr/NP8+/0X/TP9U/1z/Y/9t/3v/jP+g/7f/zP/Z/97/
5P/p/+z/7//z//X/+P/6//7/AAD//wAA///+/wEAAwAEAAUAAwAEAAQABQAFAAUABQAF
AAcABwAHAAcABQAFAAUABQAHAAgACQAJAAcABwAHAAcACQAJAAkACgAIAAgACAAIAAgA
CAAIAAgACQAKAAoACgAKAAsACwAKAAwADQANAA0ADAANAA0ADgAOAA4ADwAQABMAEwAV
ABYAFAAUABQAFgAZABoAGwAdAB4AHwAgACAAHwAfACIAIwAmACgAKQAsACoAKwAsAC4A
LwAwADEAMwA0ADUANgA2ADUANQA1ADcAOgA7ADwAPAA6ADsAOwA6ADoAOgA7ADsANwA3
ADcANgAzADMAMgAwADAALgAuACwAKAAmACQAIAAeAB0AGwAZABkAFwAVABIADwANAAwA
CgAKAAoABwAHAAUABAACAAEA/////////v/+//3//P/7//z//P/8//z//P/8//z//P/6
//r/+P/4//n/+f/4//j/+f/5//n/+f/5//f/9//4//z//P/6//3/+//6//r/+//9//3/
/f/9//v//P/8//z/+//7//v//P/+//7///////3//P/7//r/+v/6//r/+//7//v/+v/6
//r/+v/6//r/+P/4//j/9//5//n/+f/4//j/+P/4//j/+P/4//f/9//3//f/9//2//b/
9v/2//b/9v/2//T/9P/0//X/9f/1//X/9f/1//T/9v/2//b/9v/0//P/8//z//P/8//z
//H/8f/y//L/8v/y//L/8//z//L/8P/w//H/8//z//P/8//z//P/8//z//D/8P/x//H/
8//z//P/8v/w//D/8P/w//P/8//y//L/8P/w/+//7//t/+3/7//w//L/8f/w//D/8f/v
//D/8P/w//D/8P/w//D/8P/w//D/8P/w//D/8v/y//L/8v/w//D/8P/w/+7/7v/u/+7/
7//w//H/8v/x//D/7//u/+//8P/x//L/8f/w/+//7v/v//D/8f/y//L/8v/y//L/8v/y
//L/8v/0//T/9P/0//P/8v/x//D/8P/w//D/8f/z//P/9f/2//b/9v/3//n/+v/7//z/
/P/8//3//f/9//z//f/8//v/+P/3//f/9v/1//T/9f/1//f/9v/2//X/8//1//X/9v/4
//b/9v/2//X/9P/z//P/8v/x//D/7//v/+//7//v/+7/7v/u/+7/8P/w//D/8P/w//D/
8P/x//H/8f/w//D/8P/w//D/8f/x//H/8f/x//P/8//z//P/8v/y//L/8v/w//D/8P/x
//P/9f/3//j/9//6/wUAFwAsAEIATgBSAE0ARAA+AEAAPAAoAP3/u/9v/zT/GP8U/xr/
Jv8z/z7/SP9U/2H/a/93/4j/nP+x/8L/z//a/+L/6//u/+//8//z//T/9v/6//z//f8A
AAEAAgACAAMAAwADAAUABgAGAAcABwAHAAcABwAHAAcABwAHAAkACQAJAAkACQAKAAsA
CwALAAsACwALAAsACwALAAwACgAKAAoACgALAAwADQAOAA4ADgANAAwADgAPAA8ADgAQ
ABEAEQARABAAEQARABIAFAAUABUAFgAVABUAFwAYABgAGAAYABoAGwAcAB0AHwAgACEA
IgAiACUAJQAoACkAKAAqACsALgAwADEAMgA0ADMANAA1ADcAOAA5ADoAOgA9AD0APQA/
AD4APwBAAEAAQABBAEEAQABCAEIAQwBDAEEAQQBBAEAAPQA9ADwAOgA6ADgAOAA2ADQA
MgAwACwAKgApACcAJQAhAB8AHQAaABkAFwAWABQAEAAQAA0ADQALAAoACAAHAAcABwAH
AAYABAADAAIAAQACAAIAAgACAAEAAAD///7/AAAAAP7//v///////v/+//3//f/9//3/
AAD//wAAAgADAAIA//8BAAEAAAAAAAEAAQABAAEAAQD//wAAAAAAAAEAAQABAAIAAgAC
AAMAAwAAAAAAAAAAAAIAAgACAAMAAQABAAAAAAACAAIAAgACAAIAAgACAAEAAQABAAEA
AAAAAAAAAAAAAAAAAAD//////////////v/+//7//v/+//7//v/8//z//P/9//3//f/9
//3//f/8//z//P/8//z//P/7//v/+//9//3//f/7//n/+v/6//r/+P/4//n/+f/5//j/
+f/7//r/+f/4//f/9//3//f/9//4//j/+f/5//f/9//3//b/+P/4//j/+P/3//f/9v/2
//b/9v/1//X/9f/1//f/+P/2//X/9P/0//f/+f/6//n/+P/3//b/9v/2//b/9v/2//b/
9v/2//T/9P/0//T/9v/2//b/9v/0//T/9P/0//T/9P/0//T/9f/2//f/+P/3//b/9f/0
//b/9v/2//b/+P/4//n/+//5//v//P/8//z//f///wAAAQACAAIAAgADAAMAAwABAAMA
AQD///z/+v/5//f/9v/4//r/+//7//j/+P/3//X/+P/5//v//P/6//r/+v/5//f/9f/0
//L/8//y//H/8f/x//H/8f/y//L/8v/y//L/8P/w//D/8P/w//D/8f/x//P/8v/y//L/
8v/y//P/8//z//P/8//z//X/9f/1//b/8//y//H/8P/y//L/8//z//n/+f/4//v/AgAN
AB0AMABEAE4AUgBRAEYAPgBAAEAALgD//73/ef9C/yj/KP8w/zj/Q/9Q/1b/XP9n/2//
d/+E/5b/r//G/9P/2v/i/+n/7v/x//H/8//1//j//f8AAAAAAgACAAIAAgADAAMAAwAF
AAYABgAHAAUABQAFAAUABwAHAAcABwAJAAkACQAJAAcACAAJAAkACwALAAsACwAJAAkA
CQAKAAwADAAMAAwADAAMAAwADAALAAwADAAMAA4ADwAPAA4ADAANAA0ADQAOAA8ADwAQ
ABIAEgATABQAEwATABUAFgAYABgAGAAaABoAGgAaABsAHgAfACAAIAAhACEAJAAlACQA
JgAnACoALAAtAC4AMAAxADIAMwA1ADgAOQA6ADoAOQA5ADkAOwA6ADsAPAA8ADwAPQA9
ADwAPAA8AD0APQA9AD0APQA8ADkAOQA4ADYANAAyADIAMAAwAC4ALAAoACQAIwAhAB8A
HQAbABkAFgAUABMAEwASAA8ADgAKAAkACAAIAAcABwADAAMAAwACAAIAAQAAAP///v/+
//7//v8AAAAAAAAAAP7//v/8//z//f/9//z//P/9//3//f/9//3/+//7//z//P/8//r/
/f/9//z//P/9//3//f/9//3//f/+//7//v/9//3//f/+//z//P/9//3//f/+////AAD+
//7//v/////////+//7//v/+//7//v/8//z//P/7//z//f/+//7//P/8//z//P/8//z/
+//7//v/+//7//r/+P/4//j/+P/5//r/+f/6//n/+f/4//f/+f/5//n/+P/4//j/+P/4
//b/9f/1//X/9//3//f/9f/1//b/9v/2//j/+P/5//n/9v/0//T/9f/1//X/9f/1//f/
9//3//f/9P/0//X/9f/1//X/9f/0//T/9P/0//T/9f/1//T/9P/2//b/9f/1//P/8//1
//b/9v/1//T/9P/1//f/9v/0//T/9P/0//b/9v/2//b/9P/0//T/9P/0//T/9P/0//T/
9P/0//T/8v/y//L/8v/z//T/9f/2//X/9P/z//L/8v/y//L/8v/z//T/9f/2//X/9//3
//n//P/8//z//f/+//7//v/+/wAAAAABAAEAAQD//////f/5//b/9f/1//b/9v/2//j/
+f/5//j/+P/3//X/9//3//n/+v/5//r/+f/3//X/8//z//L/8f/w/+//7//v/+//7//w
//D/8P/w//D/8P/w//D/8P/w//D/8//z//P/8v/y//L/8v/y//H/8f/x//H/8f/x//H/
8f/x//L/8v/y//T/9P/0//T/9f/1//X/9//4//3/CAAXACsAQABOAFIATgBFADwAPgBA
ADIACgDJ/33/Pf8c/xb/Hv8q/zb/Qf9K/1b/YP9p/3P/g/+W/6z/wf/S/93/5P/q/+3/
8P/z//X/9//4//r//v8AAAAAAgACAAIABAAFAAUABQAHAAgACAAJAAcABwAHAAcACQAJ
AAkACQAJAAkACQAJAAkACgALAAsACwALAAsACwAJAAkACQAKAAsADAANAA4ADAAMAAwA
DAANAA4ADgAOAA4ADwAPAA4ADgAPAA8ADwASABMAEwAUABIAEgATABQAEwATABUAFgAY
ABgAGAAaAB0AHgAfACEAIAAhACIAIgAjACMAJgAnACoALAAtADAALgAvADAAMgAzADQA
NQA3ADoAOwA8ADwAPQA9AD0APwA+AD8AQABAAEAAQQBBAEAAQABAAEEAQQBBAEEAQQBA
AD0APQA8ADoANgA0ADQAMgAyADAALgAqACYAJQAjACEAIQAfAB0AGgAVABMAEgAQAA4A
DgALAAsACgAKAAkACQAFAAUABQAEAAYABQAEAAMAAAAAAAAAAAAAAAAAAAAAAAAAAAD+
//7///////7//v8BAAEAAQABAAEA/////wAAAAAAAP7/AQABAAAAAAABAAAA///+//3/
/v8AAAEAAgD///////8AAP7//v////////8AAAEAAgAAAAAAAAABAAEAAQAAAAAA/v/+
//7//v/+//7//v/9//////////7//P/8//z//P/+//7//f/9//3//f/9//z//P/8//z/
/P/+//7//P/8//r/+//7//v/+//7//v/+v/6//r/+v/6//r/+f/5//n/+//7//v/+f/3
//j/+P/4//j/+P/5//n/+P/2//b/9//5//n/+f/5//f/9//3//f/9v/2//f/9//5//n/
+f/4//b/9v/2//b/9//3//b/9v/4//j/9//3//X/9f/3//j/+v/5//j/+P/5//f/9v/4
//j/+P/4//j/+P/4//j/9v/2//b/9v/2//b/9v/2//b/9v/2//b/9P/0//T/9P/2//b/
9v/2//b/9v/2//b/+P/4//j/+P/2//b/9v/3//n/+f/7//z//P/8//3///8CAAMABAAE
AAIAAwADAAMA//////3/+//6//n/+f/4//b/9v/4//n/+f/4//j/9//3//n/+f/6//z/
+v/6//r/+P/2//T/8//1//X/9f/1//L/8f/w/+//8v/y//L/8v/0//T/9P/0//T/9P/0
//X/8//z//L/8v/y//L/8v/z//P/8//z//P/9f/1//X/9f/2//b/9v/2//b/9v/2//f/
9f/1//f/+v/9/wIADQAdADQASABSAFYATwBEAEIARgBCACgA+f+z/23/Ov8k/yT/Lv86
/0f/Uv9W/1r/Y/9t/3n/iv+c/7H/xv/X/+D/5v/p/+z/8f/z//f/+P/6//7/AAACAAQA
BAAEAAQABQAFAAUABwAIAAgACQAHAAcABwAHAAsACwALAAsACwALAAsACwAJAAoACwAL
AA0ADQANAA0ACwALAAsADAAOAA4ADgAOAAwADAAMAAwACwAMAAwADAAOAA8ADwAOAA4A
DwAPAA8AEgATABMAFAASABIAEwAUABUAFQAXABgAGAAYABgAGgAZABoAGwAdACAAIQAi
ACIAIwAjACYAJwAmACgAKQAsAC0ALwAxADQANAA0ADQANQA2ADcAOAA4ADkAOQA5ADsA
PAA9AD4APgBAAEEAQQBAAD4APgA/AD8APwA/AD8APgA7ADsAOgA4ADgANgA2ADQANAAy
ADAALAAoACcAJQAjACMAIQAfABwAFwAVABQAEgASABIADwAPAAsACgAIAAcABwAHAAcA
BgAEAAMAAgABAAIAAgACAAIAAAAAAAAAAAAAAAAA/v/+/wEAAQAAAAAA////////////
//3//f/+/wAAAAD+/wEAAQAAAAAAAQD//////////wEAAgACAAIA////////AAAAAAAA
AQABAAIAAgACAAIAAQAAAP////8BAAEAAAAAAAAAAAAAAAAAAAAAAAAA///////////+
//z//P/8//z//f/+//7////9//3//f/8//z//P/8//z//v/+//z//P/7//v/+v/5//v/
+//7//r/+v/6//r/+v/6//n/+f/5//v/+//7//n/+P/4//f/9v/4//j/+f/5//j/9v/2
//f/9//3//f/9//3//f/9//3//b/9v/3//f/9//3//f/9v/2//b/9v/2//f/9//2//b/
9v/2//X/9f/z//P/9f/2//j/9//2//b/9f/1//b/9P/0//T/9P/1//b/9//4//f/9v/1
//T/9v/2//b/9v/2//b/9v/2//b/9v/2//b/+P/4//j/+P/2//b/9v/2//f/+f/5//v/
+v/6//r/+////wAAAQACAAQABAAFAAUABAABAAAA/f/9//r/+f/5//j/+P/4//r/+//7
//r/+v/5//f/+f/5//r/+v/4//j/+P/3//b/9f/1//T/8//y//H/8f/x//H/8f/y//L/
8v/w//D/8P/w//L/8v/y//L/8//z//P/8v/w//D/8P/w//P/8//z//P/8f/x//H/8f/x
//L/8v/y//T/9P/0//T/8//z//P/9f/4//v/AgANABsALgBAAE4AUABNAEYAQgBGAEIA
KAD3/7X/a/80/x7/IP8m/zL/P/9E/0r/WP9h/2v/ff+O/6D/s//I/9X/2v/k/+v/7v/x
//f/+f/5//r//f/+//7/AAAAAAAABAAFAAUABQADAAQABAAFAAcABwAHAAcABwAHAAcA
BwAJAAkACQAJAAkACgALAAsACQAJAAkACQALAAsACwAMAAwADAAMAAwADgAOAA4ADgAN
AA4ADgAOABAAEQARABAAEAARABEAEQAQABEAEQASABQAFAAVABYAFwAXABkAGgAYABgA
GAAaABwAHgAgACMAJAAlACYAJgAmACUAJwAnACkALAAuADIAMAAxADIANAA1ADYANwA5
ADwAPQA+AD4APQA9AD0APwBBAEMARQBGAEUARQBEAEIAQwBEAEYARwBDAEMAQwBCAEEA
QQBAAD4APAA6ADoAOAA0ADIAMAAsACwAKwApACcAJQAjACEAHgAbABkAGAAWABQAFAAR
ABEADwAOAAwACwAHAAcABwAGAAgABwAGAAUAAwACAAEAAAACAAIAAgACAAIAAgAAAAAA
AQABAAAAAAABAAEAAQABAAEA/////wAAAgACAAAAAwABAAAAAAABAAMAAwADAAMAAQAC
AAIAAgABAAEAAQACAAIAAgADAAMAAgACAAIAAgACAAIAAgADAAMAAwACAAIAAAAAAAAA
AAAAAAAAAAD///////////7//v/+//7//v/8//z/+//7//3//f/9//z//v/+//7//v/8
//z/+v/6//z//f/9//3/+//7//v/+v/6//r/+v/6//z/+//7//v/+f/5//n/9//5//r/
+v/6//j/+P/5//n/+v/4//j/+f/5//n/+f/5//f/9//3//f/+P/4//n/+f/3//f/9//2
//b/9v/2//b/9//3//b/9v/4//j/9//3//X/9f/3//j/9v/1//T/9P/1//f/9P/0//T/
9P/0//b/9v/2//b/9v/2//b/9v/2//b/9v/2//T/9P/0//T/9v/2//b/9v/2//b/9v/2
//b/9v/2//b/+P/4//j/+P/4//j/+f/7//3///8AAAAA/v///wEAAgADAAQABAAEAAUA
BQAFAAMAAQD///3/+v/7//v/+v/6//j/+v/7//v//P/8//v/+f/9//3//v/+//r/+v/6
//n/+v/5//n/+P/1//T/8//z//P/8//z//T/9P/0//T/9P/y//L/8v/y//P/9P/2//f/
9f/0//T/9P/0//T/9f/1//X/9f/1//X/8//z//P/9P/2//b/9v/2//j/+P/5//n/+f/5
//z/AQAMABkAKwBAAFAAVABQAEcAQgBEAEYANgAKAMf/f/8//x7/GP8k/zD/Ov9H/0z/
VP9g/2v/d/+J/5r/rP/B/9D/2//k/+r/7//w//H/9//9//z//v8CAAQAAwAEAAMAAgAE
AAUABQAFAAUABgAGAAcABwAHAAcABwAJAAkACQAJAAcABwAHAAcACAAKAAwADQALAAsA
CwALAAsACwALAAwADAAMAAwADAAKAAoACgAKAAwADgAPABAADgAPAA8ADgAQABEAEQAR
ABIAEwATABQAFAAUABUAFgAXABcAGQAaABoAGgAaABwAHQAeAB8AIQAiACMAJAAkACUA
JQAoACkAKgAsAC0AMAAwADEAMgA0ADUANgA3ADkAOAA5ADoAOgA9AD0APQA/AEAAQQBC
AEIAQgBDAEMAQgBCAEIAQwBDAEMAQwBDAEIAQgBDAEMAQgA9ADoAOQA2ADIAMAAuACoA
KAAnACUAIwAfAB0AGwAYABUAEwASABAADwAQAA4ADwALAAoACAAHAAYABwAIAAgABgAF
AAQAAwACAAIAAgACAAIAAgACAAIAAAAAAP7//v///////v/+/wEAAQABAAEA///9//3/
/v8BAAIAAQAFAAEAAAAAAAEAAQABAAEAAQABAAIAAgACAP///////wAAAgACAAMAAwAC
AAIAAgACAAIAAgACAAMAAQABAAAAAAAAAAAAAAAAAAIAAgACAAEAAQABAAEAAAAAAAAA
AAAAAAAAAAD//////f/9//3//P/+//7//v/+//7//v/8//z//P/9//3//f/9//3//f/8
//z//P/8//z//P/7//v/+//5//n/+f/3//n/+v/6//r/+v/6//v/+//4//b/9v/3//n/
+f/5//n/+f/5//n/+f/6//r/+//7//n/+f/5//j/+P/4//j/+P/7//v/+v/6//j/+P/3
//f/+f/5//v//P/6//n/+P/4//n/+f/6//r/+v/6//r/+v/6//r/+v/4//j/+P/4//n/
+v/7//z/+//6//n/+P/4//j/+P/4//n/+v/7//z//P/8//z//f//////AQACAAEAAAAA
AAEABAAFAAYABgAGAAcABwAHAAUABQADAAEA/v/9//3//P/8//z//v///////v/+//3/
/f//////AAD+//z//P/8//3//P/7//v/+P/3//b/9f/3//f/9//3//b/9v/2//b/9v/2
//b/9v/4//j/+P/5//j/9//1//T/9v/2//b/9//3//f/9//3//f/9//3//f/+P/4//j/
+P/4//j/+P/5//f/+//7//r//f8EABEAIwA2AEoAVABWAFMASgBGAEoARAAoAPf/s/9p
/zj/JP8o/zD/Ov9D/0z/Vv9g/2n/df+B/5L/pP+5/8z/2f/i/+j/7//0//X/+f/9//z/
/v8CAAQABAAGAAYABgAIAAkACQAJAAkACgAKAAsADQANAA0ADQAOAA0ADAALAAsACwAL
AAsADQAOAA8ADwAPAA8ADwAPABEAEQARABIAEAAQABAAEAAQABAAEAAQABEAEgASABIA
EgATABMAEgAUABUAFQAVABQAFQAVABYAGAAYABkAGgAZABkAGwAcABwAHAAcAB4AHwAg
ACEAIwAiACMAJAAkACcAJwAqACsALAAuAC8AMgAyADMANAA2ADcAOAA5ADsAOgA7ADwA
PAA/AD8APwBBAEIAQwBEAEQAQgBDAEMAQgBEAEQARQBFAEEAQQBBAEAAQQBBAEAAPgA8
ADoAOgA4ADYANAAyAC4ALAArACkAJwAlACMAIQAeABsAGQAYABYAFgAWABMAEwAQAA4A
CwAJAAcABwAHAAYABgAFAAQAAwAEAAQABAAEAAIAAgACAAIAAgACAAAAAAADAAMAAgAC
AAEAAQABAAEAAgABAAIABAAEAAQAAgAFAAEAAAAAAAEAAwADAAMAAwABAAIAAgACAAMA
AwADAAQABAAEAAUABQACAAIAAgACAAQABAAEAAUABQAFAAQABAAGAAYABgAGAAQABAAE
AAMAAwADAAMAAgAEAAQABAAEAAIAAgABAAEAAQABAAEAAAAAAAAAAAAAAP7//v/8//z/
/f///wAAAQAAAP///v/8//7//v/+//7//v/9//3//f/7//v/+//5//r//P/9//7//P/8
//3//f/+//z//P/9/////////////v/9//z/+//8//z//f/9//v/+//7//r//P/8//z/
/P/7//v/+v/6//r/+v/5//n/+//7//3//v/8//v/+v/6//3//f/8//z//P/8//z//P/8
//z//P/8//z//P/8//z//P/8//z/+v/6//r/+v/8//z//P/8//z//P/8//z/+v/6//r/
+v/8//z//P/8//3//////wEABAAEAAQABQAFAAYABwAIAAgACAAJAAkACQAHAAcABQAD
AAAA//////7//v/+/wAAAwADAAIAAgABAP//AQABAAIAAgAAAAAA/v/9//z/+//7//r/
+f/4//n/+f/5//n/9//4//j/+P/4//j/+P/4//j/+P/4//j/+//7//v/+v/4//j/+P/4
//n/+f/5//n/+f/5//n/+f/7//z//P/8//z//P/8//z/+//5//n/+//+/wUADgAXACUA
OgBOAFYAWgBTAEoARgBIAEAAJADr/6P/Xf8s/xj/IP8s/zb/Q/9Q/1b/Xv9p/3X/hf+W
/6j/v//S/93/5P/s//X/+v/5//v///8CAAQACAAKAAkACgAJAAgADAANAA0ADQANAA4A
DgAPAA8ADwAPAA8ADwAPAA8ADwARABEAEQARABEAEgATABMAEwATABMAEwATABMAEwAU
ABQAFAAUABQAFAAUABQAFAAVABYAFgAWABYAFwAXABYAFgAXABcAFwAaABsAGwAcABoA
GgAbABwAHQAdAB8AIAAiACIAIgAkACMAJAAlACcAKgArACwALAArACsALgAvADIANAA1
ADgANgA3ADgAOgA9AD4APwBBAEAAQQBCAEIARQBFAEUARwBIAEkASgBKAEoASwBLAEoA
SgBKAEsASwBJAEkASQBIAEcARwBGAEQAQwBCAEMAQgA+ADwAOgA2ADQAMwAxAC8ALwAt
ACsAKAAjACEAIAAeABoAGgAXABcAFwAWABQAEwAPAA8ADwAOABAADwAOAA0ACgAKAAoA
CgAKAAoACgAKAAoACgAIAAgACQAJAAgACAAJAAkACQAJAAkABwAHAAgACgAKAAgACwAH
AAYABgAHAAUABQAFAAUABgAIAAkACgAHAAcABwAIAAoACgALAAsACgAKAAoACgAIAAgA
CAAJAAkACQAIAAgACAAIAAgACAAKAAoACgAJAAcABwAHAAYABgAGAAYABgAIAAgABwAH
AAcABwAHAAYABAAEAAQABAAGAAYABAAEAAIAAwADAAMAAwADAAMAAgACAAIAAgACAAQA
AwADAAMAAQABAAEA///9//7//v/+////AAACAAMAAAD+//7/////////////////////
/////v/+//////8BAAEAAQAAAP7//v/+//7/AQABAAAAAAAAAAAA//////3//f///wAA
AgABAAAAAAD//////P/9//7///8AAAIAAgACAAIAAQAAAAAAAQADAAUABgAGAAcACQAM
AA4ADwAQABAAEAARABEAEQAPABAADwAOAAwACwALAAoACgAHAAgACAAHAAYABgAFAAMA
AwADAAQABAACAAIAAgABAAAA//////7//f/8//v/+//7//v/+//8//7//v/+//7//P/8
//z//P/+//7//////////v/+//7//P/8//3//f///////////////////wAAAAAAAAAA
AAAAAAAAAQABAAEAAQAEAAcACgAVACUANgBKAFgAYABhAFgAUABSAFQARgAhAOH/m/9k
/0b/QP9E/0r/Vf9e/2T/av9v/3n/g/+Q/6L/t//O/93/6P/u//X/+P/9/wEABQAEAAYA
CgAMAA4AEAAQABAAEgATABMAEwATABQAFAAVABUAFQAVABUAFwAXABcAFwAVABUAFQAV
ABcAGAAZABkAGAAXABYAFQAWABcAGAAaABoAGgAaABoAGAAYABgAGAAbABwAHAAcABwA
GwAbAA==
         </WaveFormData>
      </LeadData>
      <LeadData>
         <LeadByteCountTotal>10000</LeadByteCountTotal>
         <LeadTimeOffset>0</LeadTimeOffset>
         <LeadSampleCountTotal>5000</LeadSampleCountTotal>
         <LeadAmplitudeUnitsPerBit>4.88</LeadAmplitudeUnitsPerBit>
         <LeadAmplitudeUnits>��V</LeadAmplitudeUnits>
         <LeadHighLimit>2147483647</LeadHighLimit>
         <LeadLowLimit>268435456</LeadLowLimit>
         <LeadID>V3</LeadID>
         <LeadOffsetFirstSample>0</LeadOffsetFirstSample>
         <FirstSampleBaseline>0</FirstSampleBaseline>
         <LeadSampleSize>2</LeadSampleSize>
         <LeadOff>FALSE</LeadOff>
         <BaselineSway>FALSE</BaselineSway>
         <ExcessiveACNoise>FALSE</ExcessiveACNoise>
         <MuscleNoise>FALSE</MuscleNoise>
         <LeadDataCRC32>505693916</LeadDataCRC32>
         <WaveFormData>
zv/O/87/zv/W/9z/4v/o/+z/7v/w//L/9v/4//r//P/+//7//v/+//7//v/+//7///8A
AAEAAgACAAIAAgACAAQABAAEAAQABAAEAAQABAACAAIAAgACAAMABAAFAAYABAAEAAQA
BAAEAAQABAAEAAQABAAEAAQABgAGAAYABgAEAAQABAAEAAYABgAGAAYABgAGAAYABgAH
AAgACQAKAAgACAAIAAgACQAKAAsADAAOAA4ADgAOAA8AEAARABIAFAAUABQAFAAVABYA
FwAYABsAHAAdAB4AHwAgACEAIgAjACQAJQAmACkAKgArACwALQAuAC8AMAAxADIAMwA0
ADYANgA2ADYAOAA4ADgAOAA4ADgAOAA4ADcANgA1ADQAMwAyADEAMAAsACoAKAAmACMA
IgAhACAAHAAaABgAFgATABIAEQAQAA0ADAALAAoABwAGAAUABAACAAIAAgACAAAAAAAA
AAAA/v/+//7//v/+//7//v/+//7//v/+//7/AAAAAAAAAAD///7//f/8//7//v/+//7/
/v/+//7//v/8//z//P/8//z//P/8//z//v/+//7//v8AAAAAAAAAAAAAAAAAAAAA/v/+
//7//v///wAAAQACAAIAAgACAAIAAQAAAP///v8AAAAAAAAAAP///v/9//z//v/+//7/
/v/9//z/+//6//r/+v/6//r/+v/6//r/+v/4//j/+P/4//r/+v/6//r/+P/4//j/+P/4
//j/+P/4//j/+P/4//j/+P/4//j/+P/2//b/9v/2//j/+P/4//j/9v/2//b/9v/2//b/
9v/2//b/9v/2//b/+P/4//j/+P/3//b/9f/0//b/9v/2//b/+P/4//j/+P/4//j/+f/5
//z//P/+////AAABAAIABgAFAAYABwAHAAkACgAKAAoACAAIAAgABwAEAAIAAAD+//3/
AAABAAEAAAD+//z/+//5//n/+v/6//r/+v/4//f/9//1//b/9v/3//T/8//y//D/8P/w
//D/8v/y//L/8v/w//D/8P/w//L/8v/y//L/8v/y//L/8v/y//L/8v/y//L/8v/y//L/
8v/y//L/8v/y//P/8//z//P/9P/0//T/8v/2//n//f8FABQALQBJAGwAjwCsAMkA5AD2
AP8AAgHvALgAXgDp/3z/Ov8g/x7/I/8v/0D/Sv9U/2H/a/92/4T/lv+m/7f/yP/S/9f/
3f/l/+b/6f/t//D/8f/0//b/+P/3//j/+P/5//v//f/+/wAAAAAAAP////8BAAEAAgAC
AAEAAQABAAEA//////////8BAAIAAwADAAMAAwACAAIAAAAAAAAAAQABAAEAAQABAAEA
AAAAAAAAAAABAAEAAwABAAEAAAAAAAIAAwADAAMAAwAEAAQABAACAAIAAwADAAYABgAH
AAgACAAIAAgACQAJAAsACwAMAA0ADgAPAA8ADQANAA8AEAATABUAFgAXABgAGQAaABsA
GwAdAB4AIAAhACIAIwAkACUAJgAnACgALQAuADAAMgAwADAAMQAxADIAMwA0ADYANAA0
ADQANAA0ADQANAA0ADQANAAzADIALwAtACwAKgAmACUAJAAiACAAHgAcABkAFgATABMA
EQAOAAwACwAKAAgABgAFAAQA///+//7//f/+//3//P/6//n/+f/5//n/+P/4//j/9//3
//b/9f/0//L/8v/y//L/9P/0//X/9f/0//P/8//z//X/9f/z//X/9f/0//T/9P/1//T/
9//4//j/9//2//X/9//3//f/+P/4//n/+f/5//j/+P/4//j/+P/5//n/+f/5//n/+f/5
//n/+f/5//n/9//4//j/+P/4//j/9//2//j/+P/4//j/+P/4//j/9//5//n/+P/4//b/
9f/1//X/9v/2//X/9P/z//P/9P/0//T/8//z//P/8//z//L/8v/y//L/8v/y//L/8v/y
//D/8v/y//L/8v/x//H/8f/x//H/8f/y//L/8v/y//P/8//z//L/8v/z//H/8P/w//D/
8v/y//L/8v/v/+//7//v//L/8v/x//H/8P/w//D/8P/u/+7/7//v/+//7//v/+//7//v
//D/8P/w//D/8P/w//D/8P/w/+7/7v/u/+7/8P/w//D/8P/u/+7/7v/u//D/8P/w//D/
8v/y//L/8v/w//D/8P/w//L/8v/y//L/8f/w/+//7v/v//D/8f/y//D/8P/w//D/8P/w
//D/8P/w//D/8P/w//D/8P/w//D/8P/w//H/8f/y//L/9P/1//f/9//3//r/+//8//3/
/f/9//7//v/+/wAAAAAAAP//AQAAAP///v/5//z//f/9/////v/9//3//P/7//v/+v/7
//z/+//7//r/9//3//b/8//w/+//7v/u/+7/7v/u/+7/7v/u/+7/8P/w//D/8P/u/+7/
7v/u/+7/7v/u/+7/8P/w//D/8P/u/+7/7v/u//D/8P/w//D/7v/v/+//7//v//D/8P/w
//L/9P/1//n//f8GABsANQBUAHkAmAC1AM4A4ADzAPoA8QDIAH4AGQCi/0T/GP8M/w3/
Gf8s/0D/TP9X/2n/dP+A/47/oP+v/8D/zP/V/9v/4f/k/+X/6f/q/+v/7v/w//L/9P/2
//f/+f/4//n/+f/6//z//P/7//v//f/9//7//v/9//3//f/9//7///8AAAEAAAAAAAAA
//8BAAEAAAAAAP7//v/+//////////////8AAAAAAQACAAAAAQABAAMAAwADAAIAAgAC
AAMAAwADAAEAAgACAAIABAAEAAUABQAEAAQABQAGAAYABgAGAAcABwAJAAkACgALAAwA
DQANAA8ADwARABIAEQATABQAFQAWABcAGAAZABcAGQAaABwAHQAeAB8AIAAjACQAJQAm
ACcAKAAqACwALAAsAC0ALQAwADEAMgA0ADIAMgAyADIAMgAyADIAMgA0ADQAMwAyADEA
LwAuACwAKgApACgAJgAkACIAIAAdABwAGQAZABcAEgAQAA8ADgAMAAoACQAIAAUABAAE
AAMAAAD///7//P/8//3//v////3//P/7//n/+v/6//r/+v/4//j/+P/4//j/+P/5//n/
+f/5//r/+//8//v/+P/5//v/+v/6//r//P/6//z//P/8//v/+v/5//v/+//7//z//P/9
//3//f/8//z//P/8//7/////////////////////////////////AAAAAAAAAAAAAP//
/v/+//7//v/+//z//P/8//v//f/9//z//P/+//3//f/9//z//P/7//r/+//7//z//P/6
//n/+f/5//n/+f/4//j/+P/4//j/+P/5//r/+//6//j/+P/4//j/+P/3//b/9f/0//X/
9//4//b/9v/3//f/9//2//b/9//1//T/9P/0//T/9P/0//T/9P/1//b/9//3//b/9P/z
//b/9v/2//b/9P/0//X/9f/z//P/8//z//X/9//6//f/9v/1//T/9P/0//T/9P/0//T/
9P/0//L/8v/y//L/9P/0//T/9P/y//L/8v/y//T/9P/0//T/9v/2//b/9v/0//T/9P/0
//T/9P/0//T/9v/3//f/+v/6//z//f/9//3//f8AAAEAAAABAAEAAQACAAIAAgACAAQA
BAADAAMAAgABAAAA/f8AAAEAAQABAAAA////////AQACAAIAAgAAAP7//f/8//f/9//2
//X/9P/z//L/8v/w//D/8P/w//D/8P/w//D/8P/w//D/8P/w//D/8P/w//L/8v/y//L/
8P/w//D/8P/w//D/8P/w//L/8v/y//L/8f/x//H/8f/y//L/8v/y//b/9//5////DgAn
AD8AXAB/AKAAuwDUAOoA+QAAAfcA0ACCABkApv9Q/yb/HP8d/yX/Ov9K/1D/W/9r/3T/
ev+I/5r/r//E/87/0f/Z/+H/5P/n/+n/7P/v//L/9P/2//f/+P/4//n/+P/5//n/+v/+
//7//f/9//v/+//8//z///////////////////////3//v//////AQABAAAAAAAAAAAA
AAABAAEAAQABAAEAAQAAAAAAAAD+//////8BAAMAAwACAAIAAAABAAEAAQADAAQABAAE
AAQABAAFAAUABgAGAAcACAAIAAgACAAJAAkACwALAAwADQAOAA8ADwARABEAEwAUABMA
FQAWABcAGAAZABoAGwAbAB0AHgAgACEAIgAjACQAJQAmACcAKAApACoALAAuADAAMAAx
ADEAMAAxADIANAA0ADQANAA0ADYANgA2ADYANAA0ADMAMgAzADEAMAAuACoAKQAoACYA
JAAiACAAHQAcABkAGQAXABQAEgARABAADgAMAAsACgAFAAQABAADAAIAAQAAAP7//f/9
//3//f/8//z//P/7//v/+v/5//j/+P/4//j/+P/4//j/+f/5//b/9f/1//X/9//3//X/
9//5//j/+P/4//j/9v/4//j/+//7//v/+//5//n/+f/6//r/+//7//v//v/+//7//v/+
///////////////////////////////9//7//v/+//7//v/9//z//P/8//z//P/+//7/
/v/9//v/+//6//r/+v/5//n/+f/6//r/+f/4//f/9//4//j/+P/3//f/9//3//f/9v/2
//T/9P/0//T/9P/0//T/8v/0//T/9P/0//X/9f/1//X/8//z//T/9P/y//L/8//z//X/
9P/0//X/9f/0//T/9P/0//T/9P/0//P/8//z//P/9P/0//P/8//0//T/9P/0//L/8v/z
//P/8//z//P/8//z//X/9P/y//L/8v/y//T/9P/0//T/9P/0//T/9P/y//L/8v/y//L/
8v/y//L/8v/y//L/8v/0//T/9P/0//L/8v/y//L/8v/y//L/8v/z//T/9f/3//b/+P/3
//j/+v/7//z//f////////////////8AAAAAAAAAAAAAAAD//////v/9//7/+//+////
//////7//f/7//v/+//8//3//v////7//P/6//b/9f/0//P/8P/v/+7/7v/u/+7/8P/w
//D/8P/w//D/8P/w/+7/7v/u/+7/7v/u/+7/7v/u/+7/7v/u/+7/7v/u/+7/8P/w//D/
8P/u/+7/7//v//H/8f/y//L/9P/y//T/9//9/wkAHAA1AFMAdACVALIAyQDgAPAA+wD4
ANkAkgAsALX/Tv8a/wz/Dv8Z/yv/PP9I/1T/Y/9v/3r/iP+Y/6z/vf/K/9T/2f/f/+P/
5v/p/+n/6v/t//D/8v/0//P/9P/0//X/+P/5//n/+v/8//z/+//7//n/+f/6//r//f/9
//3//f/9//3//f/9//3//v////////////7//v/8//z//P/9//7///8AAAEA///+//7/
/v/+//////8BAAEAAQAAAAAAAAABAAEAAQABAAIAAgACAAIAAgADAAMABAAEAAUABgAG
AAYABgAHAAcACQAJAAoACwAMAA0ADQANAA0ADwAQABEAEwAUABUAFAAVABYAFwAZABsA
HAAeAB8AIAAhACIAIwAkACUAJgAnACgAKgAsAC4ALgAvAC8ALgAvADAAMgA0ADQANAA0
ADQANAA0ADQAMgAyADEAMAAxAC8ALgAsACoAKQAoACYAJAAiACAAHQAYABUAFQATABIA
EAAPAA4ADAAKAAkACAAFAAQABAADAAQAAwACAAAA/f/9//3//f/8//z//P/7//3//P/7
//r/+v/6//r/+v/8//z//f/9//r/+f/5//n/+//7//n/+//7//r/+v/6//r/+P/6//r/
/f/9//3//f/7//v/+//8//z//f/9//3//v/+//7//v/+////////////////////////
/////////wAAAAAAAAAAAAD///7//v/+//7//v/8//z//P/7//v/+//6//r//P/7//v/
+//6//r/+f/4//n/+f/6//r/+v/5//n/+f/5//n/+P/4//j/+P/4//j/+P/4//j/9v/2
//b/9v/2//f/9//3//f/9f/1//b/9v/4//j/+f/5//f/9v/2//f/9//2//b/9v/4//j/
+P/4//X/9f/1//X/9v/2//X/9f/2//b/9v/2//T/9P/1//X/9f/1//X/9f/1//X/9v/2
//b/9v/2//j/+P/4//j/9v/2//b/9v/2//b/9v/2//b/9v/2//b/9P/0//T/9P/2//b/
9v/2//T/9P/0//T/9f/2//f/+P/2//b/9//3//j/+P/6//v/+//7//v//v8BAAIAAwAD
AAMABAAEAAQABAAEAAQAAwADAAIAAQAAAP3/AAABAAEAAQAAAP//////////AAAAAAAA
AAD+//3//P/5//n/+P/5//b/9f/0//L/8v/y//L/8v/y//L/8v/0//T/9P/0//T/9P/0
//T/8v/y//L/8v/y//L/8v/y//T/9P/0//T/9P/0//T/9P/0//X/9f/1//X/9v/2//b/
9P/2//n//f8FABIAJwBBAGQAhwCkAMEA2ADsAP0ABAHzAMYAdgAJAJb/Rv8i/xr/H/8r
/0D/UP9U/1v/af9y/37/jv+g/7P/xP/S/9v/4f/j/+b/6f/r/+z/7v/y//X/+P/5//r/
+v/7//z//f/9//7/AAAAAP//////////AAAAAAMAAwADAAMAAQABAAEAAQABAAIAAwAD
AAMAAwACAAIAAAAAAAAAAQADAAMAAwADAAMAAgACAAIAAgADAAMABQADAAMAAgACAAIA
AwADAAMABQAGAAYABgAGAAYABwAHAAgACAAJAAoACgAKAAoACwALAA0ADQAOABEAEgAT
ABMAEQARABMAFAAVABcAGAAZABoAGwAcAB0AHQAfACAAIgAjACQAJQAmACcAKAApACoA
LQAuADAAMgA0ADQANQA1ADUANQA1ADYAOAA4ADgAOAA4ADgAOAA4ADgAOAA3ADYANwA1
ADQAMgAwAC8ALgAsACoAKAAmACMAIAAdAB0AGwAYABYAFQAUABAADgANAAwACQAIAAgA
BwAGAAUABAACAAEAAQABAAEAAAAAAAAA//////7//f/8//7//v/+//7//P/8//3//f/8
//v/+//7//3//f/7//3//f/8//z//P/6//j/+v/6//3//f/9//3//f/9//3//v/+////
/////wAAAAAAAAAA/v////////8BAAEAAQABAAMAAwADAAMAAwAEAAQABAACAAIAAQAA
AP7//v/+//7/AAAAAAAA/////////v/+/wAA/////////v/+//3//P/7//v//P/8//z/
+//7//v/+f/5//j/+P/6//r/+v/6//r/+v/6//j/9v/2//b/9v/5//n/+f/5//f/9//4
//j/9v/2//f/9//5//j/+P/5//f/9v/2//b/9v/2//b/9v/1//X/9f/1//b/9v/1//X/
9v/2//b/9v/0//T/9f/1//X/9f/1//X/9f/1//b/9v/2//b/9v/0//T/9P/0//b/9v/2
//b/9v/2//b/9v/2//b/9v/2//T/9P/0//T/9v/2//b/9v/2//b/9v/3//f/+v/6//z/
/f/9//3//f/+////AAABAAMAAwAEAAQAAwACAAEAAAAAAAEAAQABAAAA/f8AAAEAAwAD
AAIAAQD///////8AAAAAAAAAAP7////+//v/+//4//f/9P/z//L/8v/y//L/8v/y//L/
8v/y//L/8v/y//L/8v/y//L/8v/y//L/8v/w//D/8P/w//D/8P/w//D/8P/w//D/8P/w
//D/8f/x//P/8//0//T/8v/0//L/9f/7/wMAEAAlAD0AWgB/AKIAvQDWAOwA+wAEAfcA
yAB2AAkAlP88/xb/EP8T/x//NP9A/0r/Wf9n/3L/gP+Q/6D/s//E/87/0//Z/+H/5P/n
/+v/7v/t//D/8v/0//X/9v/2//f/+v/7//v//P/8//z/+//7//3//f/+//7//f/9//3/
/f////////////3//v////////////7//v8AAAAAAAABAP//////////AQAAAAAAAAD+
//////8BAAMAAwACAAIAAgADAAMAAwABAAIAAgACAAQABAAFAAUABgAGAAcACAAGAAYA
BgAHAAkACwALAAwADQAOAA8ADwANAA0ADwAQABMAFQAWABcAFwAXABcAFwAZABsAHAAe
AB8AIAAhACIAIwAkACUAJgArACwALgAwAC4ALgAvAC8AMgAzADQANgA0ADQANAA0ADYA
NgA2ADYANgA2ADUANAAzADEAMAAuACwAKwAqACgAKAAmACQAIQAcABkAGQAXABYAFAAT
ABIADgAMAAsACgAHAAYABgAFAAYABQAEAAIA//////////8AAAAAAAD//////v/9//z/
/P/8//z//P/8//z//f/9//z/+//7//v//f/9//v//f/7//r/+v/6//v/+v/9//7//f/9
//3//f/9//3//f/+//7/////////AAAAAAAAAAAAAAEAAQABAAEAAQABAAEA////////
/////wAAAAAAAAAAAAD///7/AAAAAAAAAAD///7//f/7//3//f/8//z//f/9//7/////
//7//P/6//v/+//8//z/+v/5//n/+f/7//v/+v/6//r/+v/6//r/+v/6//r/+P/4//j/
+P/4//f/9//3//f/9v/3//n/+v/4//j/+f/5//n/+P/4//n/+f/4//j/+P/4//j/+P/4
//X/9f/1//X/+P/4//f/9//4//j/+P/4//b/9v/3//f/9f/1//X/9f/1//f/9v/2//b/
9v/2//b/9v/2//b/9v/2//b/9v/2//b/9v/2//T/9P/0//T/9v/2//b/9v/2//b/9v/2
//b/9v/2//b/+P/4//j/+P/4//n/+f/8//z//v///////////wIAAwAEAAUABQAFAAQA
BAAEAAQABgAGAAUABQAEAAMAAgD//wIAAwADAAMAAgABAAEAAQADAAQABAAEAAMAAAD+
//z/+//7//r/+f/2//X/9P/0//T/9P/0//T/9P/0//T/9P/0//T/9P/0//T/9P/0//T/
9P/0//T/9P/0//T/9P/0//L/8v/y//L/9P/0//T/9P/1//X/9f/1//j/+P/4//j/+P/7
////DQAgADcAUQByAJUAsgDJAOAA8AD7APgA1wCQACoAt/9Y/yL/Fv8a/yP/Nf9G/07/
Vv9n/3P/gP+O/57/rv+//8z/1v/d/+P/5//q/+3/8f/0//P/9v/4//r/+v/6//n/+f/8
//3//f/+//7//v/9//3//////wAAAAD/////////////////////AQACAAMAAwABAAEA
AAAAAAAAAAAAAAEAAQABAAEAAQABAAAAAAAAAAIAAwADAAUABQAFAAQABAAEAAUABQAF
AAUABgAGAAYABgAGAAcABwAIAAgACQAKAAwADAAMAA0ADQAPAA8AEAAPABAAEQARABMA
EwAVABYAFQAXABgAGQAaABsAHAAdAB0AHwAgACIAIwAkACUAJgAnACgAKQAqAC0ALgAw
ADIANAA0ADUANQA0ADUANgA4ADoAOgA6ADoAOAA4ADgAOAA6ADoAOQA4ADUAMwAyADAA
LgAtACwAKgAoACYAJAAhABwAGQAZABcAFgAUABMAEgAOAAwACwAKAAkACAAIAAcABAAD
AAIAAAABAAEAAQABAAAAAAAAAP///f/8//v/+v/8//z//P/8//z//P/9//3//P/7//v/
+////////f////3//P/8//z//P/6//z//P/7//v/+//7//v/+//7//z//v/////////+
//7//v/+/wAAAQABAAEAAQABAAEAAQD//////////wEAAgACAAIAAgACAAEAAAACAAIA
AgACAAAAAAAAAP////////7//v/+//3//f/9//7//v/9//z/+//7//z//P/6//n/+f/5
//v/+//6//r/+v/6//r/+v/6//r/+v/4//r/+v/6//r/+f/5//n/+f/3//f/+P/4//j/
+P/5//n/+f/4//j/+f/7//r/+v/6//j/+P/4//j/9//3//f/9//6//r/+f/5//j/+P/4
//j/+f/6//z//f/8//v/+v/5//n/+f/6//r/+v/6//r/+v/6//r/+v/6//r/+v/6//z/
/P/8//z/+//6//n/+P/4//j/+P/4//r/+v/6//r/+v/6//v/+//+//7/AAABAP//////
/wIABQAGAAcABwAHAAgACAAIAAgACAAIAAcABwAGAAUABAABAAQABQAFAAcABgAFAAUA
BQAFAAYABgAEAAQAAgABAAIA//////7/+//4//f/9v/2//b/9v/2//b/9v/2//b/9v/2
//b/9v/2//b/9v/2//T/9P/0//T/9P/0//T/9P/2//b/9v/2//T/9P/0//T/9P/1//X/
9f/1//b/9v/2//b/+P/5//v/AwASACsARQBkAIkAqADDAN4A8AD/AAQB9QDCAG4AAQCO
/z7/HP8Y/x3/Kf86/0b/VP9h/2//ev+E/5b/pv+3/8j/0v/Z/9//5f/o/+v/7//0//P/
9v/4//r/+f/6//r/+//8//3//f/+/wAAAAD/////AQABAAIAAgABAAEAAQABAP//////
////AQACAAMAAwADAAMAAgACAAQABAAEAAUAAwADAAMAAwAFAAQABAAEAAIAAwADAAUA
BQAFAAQABAAEAAUABQAFAAMABAAEAAQABgAGAAcABwAIAAgACQAKAAoACgAKAAsACQAL
AAsADAANAA4ADwAPABEAEQATABQAFQAXABgAGQAYABkAGgAbABsAHQAeACAAHwAgACEA
IgAlACYAJwAoACoAKgArACwALgAuAC8ALwAwADEAMgA0ADMAMgAxADAAMQAyADMANAA0
ADQAMwAyADEALwAuACwALAArACoAKAAoACYAJAAhABwAGQAZABcAFAASABEAEAAMAAoA
CQAIAAcABgAGAAUAAgABAAAA/v////////////7//v/+//3//f/8//v/+v/6//r/+v/6
//j/+P/5//n/+f/5//r/+//9//3/+//9//v/+v/6//r//P/6//z//P/9//3//f/9//3/
/f/9//7//v/////////+//7//v/+/wAAAQABAAEA//////////8BAAEAAQABAP//AAAA
AAAAAAAAAP///v8AAAAAAAAAAP///v/9//v//f/9//z//P/8//v/+//7//r/+v/5//j/
+v/7//3//v/9//v/+v/5//n/+f/4//j/+v/6//r/+v/4//j/+P/2//f/+P/5//r/+v/5
//j/9//3//f/+P/4//j/+P/5//n/+f/4//j/+f/7//r/+v/6//n/+P/3//b/9//3//f/
9//4//j/9//3//b/9v/2//b/9v/2//f/9//3//f/9//3//n/+f/2//j/+P/4//j/+P/4
//j/+P/4//j/+P/4//j/+P/4//j/+P/4//j/+P/4//j/+P/4//j/+P/4//j/9v/2//b/
9v/2//b/9v/3//n//P/8//7/AQABAAEAAQACAAMABAAFAAcABwAIAAgACAAIAAgACAAF
AAUABAADAAMAAQAFAAcABQAFAAQAAwADAAMAAwAEAAQABAAEAAIAAQAAAP3//f/8//v/
+P/3//b/9v/2//b/9P/0//T/9P/2//b/9v/2//T/9P/0//T/9v/2//b/9v/0//T/9P/0
//T/9P/0//T/9P/0//T/9P/2//b/9//3//X/9f/2//b/9v/2//T/9//9/wkAGAArAEMA
YgCFAKIAvwDWAOoA+QD8AOkAtABcAOv/fP80/xb/Fv8b/yn/QP9Q/1b/Y/9v/3r/iP+Y
/6j/u//M/9T/2f/h/+n/7P/r/+//8v/z//b/+P/6//r/+v/5//n/+//9//7/AAAAAAAA
/////wEAAQACAAIAAQABAAEAAQADAAMAAwADAAEAAgADAAMAAwADAAIAAgAEAAQABAAF
AAUABQAFAAUABQAEAAQABAAEAAUABQAHAAUABQAEAAQAAgADAAMAAwAEAAYABwAIAAgA
CAAJAAkACAAIAAkACgAKAAoACgALAAsADQANAA4AEQASABMAEwARABEAEwAUABcAGQAa
ABsAGgAbABwAHQAfACEAIgAkACMAJAAlACYAKQAqACsALAAvADAAMgA0ADQANAA1ADUA
NgA3ADgAOgA4ADgAOAA4ADoAOgA6ADoAPAA8ADsAOgA5ADcANgA0ADIAMQAwAC4ALAAq
ACgAJQAiAB8AHwAdABkAFgAUABIAEgAQAA8ADgALAAoACgAJAAgABwAGAAQAAwADAAMA
AwACAAIAAgABAAEAAAD///7/AAAAAAAAAAD+//7//////wAA////////AQABAP//AQAA
AP7//f/8//z/+v/8//z////////////9//3//f/+/wAAAQABAAEAAAAAAAAAAAD+////
/////wEAAQABAAEAAwADAAMAAwADAAQABAAEAAIAAgABAAAAAAAAAAAAAAACAAIAAgAB
AP/////+//7//v/9//3//f/+//7//f/8//v/+//8//z//P/7//v/+//7//v/+v/6//r/
+v/6//r/+v/6//r/+P/4//j/+P/4//v/+//7//v/9//3//j/+P/4//j/+f/5//n/+P/4
//n/9//2//b/9v/4//j/+P/4//f/9//3//f/+P/4//f/9//4//j/+P/4//b/9v/3//f/
+f/5//n/+f/5//f/9P/1//b/9//4//j/+P/4//j/9v/3//f/+v/4//r/+//7//z//f8B
AAMABgAHAAcABwAIAAgACAAIAAgACAAHAAcABAADAAIA//8AAAEAAQABAAAA////////
/v/+//3//P/8//r/+f/4//j/+f/5//n/9v/1//T/9P/y//L/8v/y//T/9P/0//T/8v/y
//L/8v/0//T/9P/0//T/9P/0//T/8v/y//L/8v/0//T/9P/0//T/9P/0//T/9f/1//X/
9f/2//b/9v/2//b/9//7/wMADgAhADsAWAB7AKAAvwDcAPIAAwEKAQMB5ACgADkAwv9k
/zL/Iv8f/yX/Nv9G/1D/Wf9j/3D/ev+G/5j/q/++/8z/1f/b/+H/5v/p/+3/7v/v//L/
9P/2//n/+v/6//v/+v/7//v//P/8//z/+//7//3//f/+//7/////////////////////
////AAABAAEAAAD///3//P/9//7///8BAP/////////////+//7//v8AAAEAAQADAAEA
AwAAAA==
         </WaveFormData>
      </LeadData>
      <LeadData>
         <LeadByteCountTotal>10000</LeadByteCountTotal>
         <LeadTimeOffset>0</LeadTimeOffset>
         <LeadSampleCountTotal>5000</LeadSampleCountTotal>
         <LeadAmplitudeUnitsPerBit>4.88</LeadAmplitudeUnitsPerBit>
         <LeadAmplitudeUnits>��V</LeadAmplitudeUnits>
         <LeadHighLimit>2147483647</LeadHighLimit>
         <LeadLowLimit>268435456</LeadLowLimit>
         <LeadID>V4</LeadID>
         <LeadOffsetFirstSample>0</LeadOffsetFirstSample>
         <FirstSampleBaseline>0</FirstSampleBaseline>
         <LeadSampleSize>2</LeadSampleSize>
         <LeadOff>FALSE</LeadOff>
         <BaselineSway>FALSE</BaselineSway>
         <ExcessiveACNoise>FALSE</ExcessiveACNoise>
         <MuscleNoise>FALSE</MuscleNoise>
         <LeadDataCRC32>1887514588</LeadDataCRC32>
         <WaveFormData>
1P/U/9T/1P/b/+D/5f/q/+z/7v/w//L/9f/2//f/+P/5//r/+//8//r/+v/6//r//P/8
//z//P/8//z//P/8//7//v/+//7/AAAAAAAAAAD+//7//v/+/wAAAAAAAAAA///+//3/
/P/+//7//v/+//z//P/8//z//v/+//7//v/8//z//P/8//z//P/8//z//P/8//z//P/+
//7//v/+//z//P/8//z//f/+////AAAAAAAAAAAAAAIAAgACAAIABAAEAAQABAAEAAQA
BAAEAAcACAAJAAoADAAMAAwADAAPABAAEQASABMAFAAVABYAGQAaABsAHAAdAB4AHwAg
ACEAIgAjACQAJQAmACcAKAAoACgAKAAoACgAKAAoACgAKAAoACgAKAAkACIAIAAeABsA
GgAZABgAFgAUABIAEAANAAwACwAKAAkACAAHAAYAAwACAAEAAAD+//7//v/+//z//P/8
//z/+v/6//r/+v/6//r/+v/6//n/+P/3//b/+P/4//j/+P/4//j/+P/4//b/9v/2//b/
+P/4//j/+P/4//j/+P/4//r/+v/6//r/+v/6//r/+v/6//r/+v/6//z//P/8//z/+v/6
//r/+v/7//z//f/+//7//v/+//7/+//6//n/+P/5//r/+//8//r/+v/6//r/+v/6//r/
+v/6//r/+v/6//n/+P/3//b/+P/4//j/+P/2//b/9v/2//b/9v/2//b/9v/2//b/9v/0
//T/9P/0//b/9v/2//b/9P/0//T/9P/0//T/9P/0//T/9P/0//T/9P/0//T/9P/0//T/
9P/0//T/9P/0//T/9v/2//b/9v/1//T/8//y//T/9P/0//T/9P/0//T/9P/0//T/9P/1
//n/+v/7//z//v/+//7/AAACAAMAAwADAAUABQAFAAYABQAEAAUABAADAAIAAQD+//7/
/v8AAAAA/f/8//v/+v/4//j/+v/6//n/9//3//n/9//2//X/9v/2//T/8//x//H/8f/x
//H/8//z//P/8//w//D/8P/w//L/8//0//T/8//y//L/8v/w//D/8P/w//L/8v/y//L/
8v/y//L/8v/y//P/8//z//X/9f/0//T/8//3//r//P8FABYAMQBMAG4AlAC6AOAACAEo
ATsBOwEfAeQAigAZAK3/bf9Z/1T/Uf9W/2b/b/90/4D/i/+S/53/qP+1/8H/z//Y/9v/
4P/l/+j/6f/r/+//8f/z//X/9f/1//X/9f/0//b/9//4//v/+//7//v/+//7//z//P/8
//v/+//7//v/+f/5//n/+f/7//v//P/9//v/+v/6//r/+f/5//r/+v/8//v/+//7//r/
+v/6//n/+f/5//n/+f/5//r/+v/5//v/+//7//v/+//8//z//P/6//r/+v/6//z//P/9
//3//v/+//7//v//////AAAAAAMABAAEAAQAAAACAAQABQAIAAkACQAJAAcABwAIAAkA
CwANAA4ADwARABIAEgATABQAFQAXABgAGwAfACEAIwAiACIAIwAkACMAJQAmACYAKQAq
ACoALAArACsAKwAtACsAKwArACsAKQAoACcAJgAiACIAIgAgAB8AHQAbABkAEwASABEA
DwAQAA4ADAALAAkACAAGAAQAAAD//////v/9//3//P/6//v/+//6//r/+P/3//f/9//1
//P/8//y//D/8f/x//D/8v/y//L/8v/w//D/7//v//P/9P/1//b/9f/z//L/8//1//X/
9f/2//b/9v/3//f/9//3//j/+f/7//z//P/8//r/+v/6//v/+//7//v//P/+//7//v/+
//3//P/7//r/+v/6//r/+v/6//r/+v/4//j/+f/5//n/+f/5//j/+P/3//f/9//3//f/
9//2//b/9P/0//T/9P/0//P/8//z//X/9f/1//P/8//0//T/9P/0//T/9P/0//T/9P/z
//P/8//z//P/8//z//P/8//z//L/8v/y//L/8//z//T/9P/y//L/8v/z//P/8f/x//H/
8//z//P/8//x//H/8f/x//P/9f/y//L/8v/y//L/8f/v//D/8f/x//H/8f/v/+//8f/w
//L/8P/w//D/8P/w//D/8P/w//D/8P/w//D/8v/y//L/8v/x//D/7//u//D/8P/w//D/
8v/y//L/8v/w//D/8P/w//L/8v/y//L/8P/w//D/8P/y//L/8v/y//D/8P/w//D/8P/w
//D/8P/y//L/8v/y//L/8v/y//L/8v/y//L/8//z//T/9f/2//b/9v/2//j/+v/7//v/
+//7//v/+//8//7//v8AAAAAAgACAAIAAAD+//7/AAAAAAEAAAD///7//P/8//7//v//
//3//f////z/+v/4//j/9v/0//P/8f/x//H/8f/x/+//7//v/+//8P/w//D/8P/u/+//
8P/w//H/8P/w//D/8v/y//L/8v/x//D/7//u/+//8P/x//L/8P/x//H/8f/x//H/8P/w
//P/8//0//b/+/8IAB0AOABYAH4AogDGAOoACgEnATUBIwH2AK4ATQDZ/3//Vf9K/0P/
Rv9W/2f/bv96/4n/kv+X/6T/sf+9/8n/0v/Z/9z/4//k/+f/5//n/+n/6//t/+3/7//x
//P/9P/z//P/8//1//X/9f/1//X/9//4//j/+P/3//f/9//3//j/+f/6//v/+f/5//r/
+//7//r/+v/6//n/+f/6//r/+P/3//f/9//6//r/+v/5//n/+f/5//n/+f/6//r/+f/5
//n/+f/5//f/+P/4//j/+v/6//r/+v/4//j/+f/5//r/+v/6//r/+//7//z//P/7//z/
/P/8//z//v8AAAEAAAABAAEAAQADAAMABAAFAAMABQAGAAcABwAIAAgACQAMAA0ADwAQ
ABAAEwAUABUAFgAWABcAGAAZABsAHAAcAB0AHgAeACAAIQAhACEAIwAlACUAJQAlACUA
JAAjACIAIAAgACAAHgAdABsAGQAXABUAFAATABEADgAMAAoACQAJAAgABgAEAAQAAwAD
AAIAAAD///3/+v/6//v/+//8//v/+f/4//f/+f/3//f/9v/2//f/9//2//b/9v/2//b/
9//4//j/+f/5//j/9//2//b/9f/1//f/9//3//f/+P/3//b/9v/1//b/9//5//v/+f/6
//r/+v/6//r/+v/7//v/+//7//z//P/8//z//P/8//z//P/8//z//P/8//z//v/+//7/
/P/8//3//f/9//3//f/8//z//f/9//3//f/7//v/+v/6//r/+v/6//r/+v/5//n/+f/5
//n/+f/3//n/+v/6//r/+P/4//j/+P/6//r/+f/5//f/9//3//f/9f/1//X/9f/1//b/
9//4//X/9f/2//b/9v/2//b/9//1//P/8//z//P/8//z//P/9P/1//b/9//2//f/8//y
//P/9P/1//X/8//0//X/9f/z//P/8f/x//X/+P/4//b/9v/2//b/9v/2//b/9v/1//T/
8//y//L/8v/y//L/9P/0//T/9P/y//L/8v/y//T/9P/0//T/9P/0//T/9P/y//L/8v/y
//T/9P/0//T/9v/2//f/+f/6//v//P/8//z//P/+/wAA//////////8BAAEAAgACAAIA
BAAEAAQABAAEAAIAAgACAAQABAADAAIAAQAAAAAAAgAEAAQAAwD/////AQD+//r/+P/4
//b/9v/1//P/8//x//H/8f/x//P/8//z//L/8v/y//L/8v/y//L/8f/v/+//8P/x//L/
8P/w//D/8P/y//L/8v/y//T/9P/0//T/9P/z//L/8//z//L/8v/x//X/9P/2//3/DgAp
AEYAZACGAK4A0gD4ABwBOQFBATMBAgGyAEsA2/+H/2H/Vv9P/07/YP9t/3D/ev+J/47/
k/+e/63/vf/L/9L/1f/a/+H/5P/j/+f/6f/s/+//8v/z//P/8//z//L/8//z//P/9f/2
//f/+P/5//f/+P/4//j/+f/5//n/+f/7//v/+//7//n/+f/6//v//f/8//z//P/7//v/
/P/8//r/+f/5//n//P/8//z/+//5//n/+f/5//v//P/8//v//f/9//3//f/9//7//v/+
//z//P/8//z/+v/6//v/+//+//7//v/+//////8AAAAA//8AAAAAAAD//wIABQAHAAYA
BwAHAAcABwAHAAgACQAJAAsADAANAA8AEAAQABEAFAAVABcAGAAZABsAGwAbAB0AHgAg
ACIAIQAjACQAJAAnACgAKAAqACsAKwArAC0AKwArACsAKwAtACwAKwAqACYAJgAmACQA
IwAhAB8AHQAbABoAGQAXABQAEgAQAA8ADwAOAAwACgAHAAUABAACAAEAAQAAAP7//f/9
//z//P/8//v/+//7//v/+f/5//j/+P/5//n/+P/4//j/+P/4//b/9v/1//X/9v/2//b/
9v/4//f/9//5//f/9//3//j/+v/6//v/+//7//v//P/9//v//P/8//z//v/+//7///8B
AAEAAQACAAAAAAAAAAAAAgACAAIAAgAAAAAAAAAAAAAAAAAAAP7//v////////8BAAEA
AAAAAP3//f/9//3/+//7//r/+v/7//z//f/+//3/+//6//n/+v/7//z/+//7//z//P/8
//v/+v/5//j/+P/4//f/9//3//f/9//3//n/+f/5//n/9v/2//b/9v/1//X/9v/2//j/
+P/4//n/9//1//X/9f/1//X/9f/1//X/9f/1//X/9//5//b/9v/2//b/9v/1//P/9P/1
//X/9//3//X/9f/1//b/9v/0//T/9P/0//b/9v/2//b/9P/0//T/9P/y//L/8v/y//T/
9P/0//T/9P/0//T/9P/0//T/9P/0//T/9P/0//T/9P/0//T/9P/1//b/9//4//f/+f/6
//v//v/+//7//v///wAAAAD//wEAAQABAAEABAAEAAQABgAFAAQAAwACAAIAAgACAAQA
BAADAAIAAQAAAAAAAAACAAQAAwABAAEAAAD8//n/9v/4//b/9P/z//H/8f/x//H/8//z
//P/8//x//D/8P/w/+7/7v/v//D/8v/x//D/8P/w//D/8P/w//D/8P/w//D/8P/w//D/
8P/w//D/8f/x//P/9f/1//T/9P/x//H/8v/6/wcAHAA3AFYAegCeAMQA5gAIASYBNQEt
AQcBwABeAOn/hf9T/0f/Qv9F/1T/ZP9t/3j/gv+J/5L/n/+q/7f/xf/P/9b/2//e/+H/
5P/l/+X/5//p/+v/7f/t/+7/7//w//D/8f/x//H/8//1//X/9f/1//P/9P/0//T/9//3
//f/9//1//X/9f/1//X/9f/2//f/9//2//b/9v/1//X/9v/2//j/9//3//f/9v/2//b/
9f/3//f/9//3//f/+P/4//f/9f/1//X/9f/1//b/9v/2//b/9v/2//b/9v/2//f/9//4
//j/+P/4//n/+f/6//r/+f/6//r/+v/4//r//P/9//7/////////AQABAAIAAwABAAMA
BAAFAAkACgAKAAsADAANAA8AEAAQABMAFAAVABgAGAAZABoAGQAbABwAHAAfACAAIAAi
ACEAIQAhACMAIwAjACMAIwAlACQAIwAiAB4AHgAeABwAGwAZABcAFQARABAADwANAAwA
CgAIAAcABwAGAAQAAgD+//3//f/8//z//f/9//z/+v/5//f/9v/4//f/9//3//f/9f/1
//T/8v/z//P/8v/z//T/9f/2//X/9P/y//H/9P/0//T/9P/0//P/8//1//P/8//z//T/
9v/2//f/9//1//X/9v/3//f/+P/4//j/+P/4//j/+f/5//n/+f/6//r/+v/6//r/+v/6
//r/+v/6//r/+v/6//r/+v/6//j/9v/3//f/9//5//n/+P/4//f/9//3//f/9//3//b/
9v/0//T/9P/0//X/9f/2//f/9f/1//X/8//z//T/9P/0//T/9P/0//T/9P/0//P/8//z
//P/8//z//X/9f/1//X/8v/y//L/8v/x//H/8v/y//L/8v/y//P/8//x//H/8f/z//P/
8//z//H/8f/x//H/8f/z//D/8P/y//L/8v/x/+//8P/x//H/8//z//H/8f/x//L/8v/y
//L/8v/y//L/8v/y//L/8P/w//D/8P/x//L/8//0//L/8v/y//L/8P/w//D/8P/y//L/
8v/y//L/8v/y//L/9P/0//T/9P/0//T/9P/1//X/9v/3//j/9v/2//b/+P/7//3//v//
/////////wAAAAAAAAIAAgACAAIAAgAAAAAAAAACAAIA///+//3//P/+//7/AAAAAP//
/f/9////+v/4//b/9v/1//T/9P/z//L/8f/w/+//8f/x//H/8f/y//L/8v/y//L/8//0
//T/8//y//L/8v/y//L/8v/y//L/8v/y//L/8v/y//L/8v/w//H/8f/x//X/9f/0//T/
8f/x//L/+P8BABIAKQBGAGoAjACsANIA+AAaATUBPwEpAfQApgA5AMf/d/9Z/1L/T/9W
/2b/cf9y/3r/hf+O/5f/pP+v/7//y//W/93/4v/j/+T/5f/l/+n/7f/v//H/8f/0//X/
9v/2//f/9//3//n/+f/5//n/+f/4//j/9//2//r/+//8//3//P/7//r/+f/7//v//P/9
//z/+v/5//j/+f/5//r/+v/4//f/9//3//r/+v/6//n/+f/5//n/+f/5//r/+v/5//n/
+f/5//n/+//8//z//P/8//z//P/8//r/+v/7//v//v/+//7//v//////AAAAAAEAAgAC
AAIAAAACAAQABQAGAAcABwAHAAkACQAKAAsACQALAAwADQARABIAEgATABQAFQAXABgA
GgAdAB4AHwAiACIAIwAkACQAJQAlACQAJwAoACgAKgAtAC0ALQAvAC4ALQAsACsALQAs
ACsAKgAqACoAKgAoACcAJQAjACEAHQAcABsAGQAaABgAFgAVABIAEAANAAoACgAJAAkA
CAAHAAcABgAEAAMAAwACAAIAAAD///////////3//f/8//z//f/9//z//P/8//z//P/+
//7//f/9//3//P/7//r/+//7//z////9//3//f/+/wAAAAABAAEAAQABAAIAAwABAAIA
AgACAAQABAAEAAUAAwADAAMABAAGAAYABgAGAAYABgAGAAYABgAGAAYABgAIAAgACAAG
AAMAAwACAAEAAwADAAIAAgADAAMAAwADAAEAAQAAAAAAAgACAAIAAgAAAP///////wEA
AQABAP////8AAAAAAAD+//7//v/+//7//v/9//3//f/9//3//f/9//3//f/9//7//v/+
//7/+//7//z//P/8//z//P/9//3/+//7//v/+//7//v/+//7//v/+//7//v//f/6//r/
+v/6//r/+f/3//j/+f/5//v/+//5//n/+f/6//r/+P/4//j/+P/6//r/+v/6//j/+P/4
//j/+P/4//j/+P/6//r/+v/6//j/+P/4//j/+v/6//r/+v/4//j/+P/4//v//f/+////
/v/+//7//v8AAAIAAwADAAUABQAFAAUABQAEAAMABAAFAAYABwAIAAQABAAEAAYACAAH
AAYABQAEAAQABAAGAAQAAwABAAEABQACAAAA/v/8//r/+P/3//X/9f/1//X/8//z//P/
8//z//L/8v/y//T/9P/1//b/9f/z//H/8P/w//D/8P/w//L/8v/y//L/8P/w//D/8P/w
//D/8f/x//P/9f/1//T/9P/1//P/9P/4/wEAEAApAEIAYgCIAK4A1AD6ABwBOQFDAS8B
+ACoAD8Ay/9z/0//Sv9F/0r/XP9p/2z/ev+H/47/mf+m/7H/vf/L/9T/1f/c/+H/5P/l
/+n/7f/u/+//8P/v//D/8f/y//L/9f/1//X/9//1//X/9f/1//f/+P/4//j/+f/5//n/
+f/5//n/+f/5//n/+f/6//v/+//6//r/+v/5//n/+v/6//z/+//7//v/+v/6//r/+f/7
//v/+//7//n/+v/6//n/+f/5//n/+f/3//j/+P/4//r/+v/6//r//P/8//3//f/9//z/
+//6//3//f/+//7///8AAAAAAAD8//7/AAABAAQABQAFAAUAAwADAAQABQAFAAcACAAJ
AAsADAAMAA0ADgAPABEAEgAWABkAGgAbABsAGgAaABoAHAAfACEAIgAhACIAIgAkACcA
JwAnACkAJwAnACcAJwAnACYAJQAkACQAJAAkACIAIQAfAB0AGwAXABYAFQATABIAEAAO
AA0ACwAKAAgABgAEAAMAAwACAAEAAQAAAP7//f/9//z//P/+//3//f/9//3/+//7//r/
+v/7//v/+v/6//r/+v/6//r/+v/5//n/+v/6//r/+v/6//n/+f/7//3//f/9//7//P/8
//3//f/9//3//v////3//v/+//7//v/+//7///8BAAEAAQACAAIAAgACAAIAAAAAAAAA
AAAAAAAAAAAAAAAAAAAAAP7//v/////////9//3//P/8//3//f/9//3///////7//v/8
//z//P/8//z/+//7//v/+//7//v/+f/7//z//P/8//z//P/8//z//P/8//v/+//5//n/
+f/5//n/+f/5//n/+v/6//r/+v/5//n/+v/6//j/+P/4//n/+//5//n/+f/3//f/9//3
//f/9//3//f/9//5//b/9v/2//b/9v/1//X/9v/3//f/9//3//X/9f/3//j/9v/2//b/
9v/2//j/+P/4//j/9v/2//b/9v/4//j/+P/4//f/9v/1//T/9f/2//f/+P/2//b/9v/2
//j/+P/4//j/+P/4//j/+P/6//r/+//9//7///8AAAAAAAAAAAIABAAEAAMAAgABAAMA
AwAEAAQABgAIAAgACAAGAAYABAAEAAQABgAGAAUABAADAAIAAgAEAAYABgAFAAEAAQAD
AAAA/v/8//z/+v/4//f/9f/1//b/9//4//n/9//3//f/9v/2//b/9v/2//f/+P/4//f/
9v/2//b/9v/2//b/9v/2//T/9P/0//T/9P/0//T/9P/3//f/9//5//n/+P/4//f/9//6
/wIADwAmAD0AVgB0AJwAwADiAAIBIAEzAS0BBQG8AFoA6/+N/1//U/9U/1X/YP9u/3P/
eP+E/5H/mv+l/7D/vf/L/9X/2v/f/+T/5//s/+3/8f/x//H/8//1//X/9P/1//b/9v/5
//n/+f/7//n/+f/5//n/+//8//z//P/7//v/+//7//n/+f/5//n/+v/7//3////+//z/
+//6//v/+//8//z//v/9//3//f/9//z/+//5//v/+//7//v//f/+//7//f/7//v/+//7
//3//v/+//7//P/8//z//P/+//7//////wAAAAAAAAAAAQABAAIAAgABAAIAAgACAAIA
BAAGAAcACAAJAAkACQALAAsADAANAA0ADwAQABEAEQASABIAEwAWABcAGQAaABwAHwAg
ACEAIgAiACMAJAAlACcAKAAoACsALAAsAC4ALgAtACwALQAuAC8AMAAxAC8ALgAtACwA
KgAqACoAKAAnACUAIwAhABsAGgAZABcAGAAWABQAEwARABAADgAMAAwACwALAAoABwAH
AAYABAABAAEAAAAAAAIAAQABAAEAAQD//////v/+///////+/wAAAAAAAAAA/v/+//3/
/f///wAAAQACAAAA/////wEAAQABAAEAAgACAAIAAwADAAEAAQACAAMABQAGAAYABgAG
AAYABgAHAAcABwAHAAgACAAIAAgACAAGAAYABgAGAAgACAAIAAgACAAIAAgABgAIAAkA
CQAJAAcABwAGAAYABQAFAAUABQAFAAUABAAEAAYABgAGAAYABAADAAMAAwABAAEAAQD/
/wEAAgACAAIAAgACAAIAAgAAAAAA/////wEAAQABAAEAAwADAAMAAwABAAAA///+////
//8AAAAAAAAAAAAAAQADAAEAAQABAP///////////f/9//3//f/+/wEA//8AAP7//v/+
//3//v8AAAIAAwABAAEA////////AAAAAAAAAAAAAAAAAAAAAAAAAAAAAAAAAAAAAAAA
AAAAAAAA/v/+//7//v/+//7//v/+/wAAAAAAAAAAAAAAAAAAAQADAAQABQAGAAQABAAE
AAYACgALAAsACwAJAAkACQAKAAsADAAPABAADgAOAA4ADAAMAAwADgAOAA0ADAALAAoA
DAAMAA4ADgALAAkACQALAAgABgAEAAQAAAD+//3/+//7//v/+//7//v/+//7//v/+v/6
//r/+v/6//v//P/8//n/+P/4//j/+P/4//j/+P/4//j/+P/4//j/+P/4//j/+P/5//n/
+f/7//v/+v/6//n/+//6//z/BQAWAC8ATABsAJQAugDeAAIBJAE9AUMBKwHyAKIANwDF
/3f/W/9U/1H/Vv9k/2//eP+E/4//mP+h/67/uf/F/9H/2v/d/+L/5//q/+3/7//z//P/
9f/3//f/+P/5//r/+v/7//v/+//9//3//f/9//3//f/+//7//v/9//3//f/9//v/+//7
//v//P/9////AQD///7//v/+//////8AAAAA/v/9//3//f8AAAAAAAD/////////////
/f/+//7//f/9//3//f/9//3//v/+//7/AAAAAAAAAAD+//7//////wIAAgACAAIAAQAB
AAIAAgABAAIAAgACAAIABAAGAAcABgAHAAcABwAHAAcACAAJAAsADQAOAA8AEAAQAA8A
DwAQABEAEwAUABYAGQAaABsAHAAcAB0AHgAfACEAIgAiACIAIgAhACIAJAAlACYAKQAp
ACkAKQApACkAKAAnACYAJAAkACQAIgAjACEAHwAdABkAGAAXABUAEgAQAA4ADQAJAAgA
BgAEAAQAAwADAAIAAQABAAAA/v/9//3//P/8//z/+//7//v//f/7//v/+v/6//v/+//6
//r/+v/6//r/+v/6//n/+f/6//r/+v/6//r/+f/5//v//f/9//3//v/8//z//f/9////
//8AAAEA//8AAAAAAAD+//7//v///wAAAQACAAQAAwACAAEAAAACAAIAAgACAAAAAAAA
AAAAAgACAAIAAAAAAAEAAQABAP/////+//7//f/9//3//f///////v/+//z//P/8//z/
/f/9//7////+//3//P/5//v//P/8//z/+v/6//r/+v/6//r/+f/5//v/+//7//v/+f/5
//n/+f/6//r/+v/6//v/+//8//z/+v/6//r/+//7//n/+f/5//n/+f/5//n/+f/5//n/
+f/7//3/+v/6//n/+P/3//X/9//4//n/+f/5//n/9//3//v/+v/4//r/+v/6//r/+P/4
//j/+P/6//r/+v/6//r/+v/6//r/+P/4//j/+P/6//r/+v/6//r/+v/6//r/+v/6//r/
+v/6//r/+v/6//3///8AAAEAAgACAAIAAgAEAAYABwAHAAcABwAHAAcACgAKAAoADAAK
AAoACgAKAAgACAAIAAoACgAJAAgABwAGAAYABgAIAAgABwAFAAUABwAEAAIAAAACAAAA
/v/9//r/+f/4//f/9//3//f/9//3//b/9v/2//b/9v/3//j/+v/5//j/+P/4//j/+P/4
//r/+v/6//r/+f/4//f/9v/3//j/+v/7//n/+//7//r/+v/5//X/+P/+/wsAHAAxAEgA
ZgCKAK4A0AD0ABYBLQExARcB4ACMACEAtf9v/1f/Vv9T/1j/av91/3j/hP+R/5r/pf+w
/7v/x//T/9r/3f/i/+n/7P/r/+3/8f/z//X/9//3//j/+f/6//r/+//7//v//f/9//3/
/f/9//3//v/+//7///////////8BAAEAAQABAP////8AAAEAAwACAAIAAgD/////AAAA
AAIAAQABAAEAAAAAAAAA//8BAAEAAQABAAEAAgACAAEA/////////////wAAAAAAAAIA
AgACAAIAAgACAAMAAwAEAAQABAAEAAUABQAGAAYABQAGAAYABgAEAAYACAAJAAwADQAN
AA0ADQANAA4ADwARABMAFAAVABUAFgAWABcAGAAZABsAHAAgACMAJAAlACQAJAAlACYA
JwApACoAKgAtAC4ALgAwAC8ALwAvADEAMwAzADMAMwAzADIAMQAwAC4ALgAuACwALQAr
ACkAJwAhACAAHwAdABwAGgAYABcAFQAUABIAEAAOAA0ADQAMAAsACwAKAAgABwAHAAYA
BgAIAAcABwAHAAYAAwACAAAAAQADAAQABAAEAAQABAAEAAIAAgABAAEABAAEAAQABAAC
AAEAAQADAAMAAwADAAQABgAGAAcABwAGAAUABQAFAAYACAAJAAoACAAIAAgACQAJAAkA
CQAKAAwADAAMAAwACgAKAAoACgAMAAwADAAMAAoACgAKAAgACgALAAsACwALAAsACgAK
AAcABwAHAAcACQAJAAgACAAIAAgACAAIAAYABQAFAAUABQAFAAUAAwADAAQABAAEAAYA
BgAGAAYABgAGAAUABQAEAAMAAgABAAIAAwAEAAUAAgACAAIAAgADAAMABAAEAAIAAgAC
AAMAAQD///////8AAAEAAgADAAMAAwADAAMABQAHAAQABAACAAIAAgABAAEAAgADAAMA
BQAFAAMAAwADAAAAAAABAAIAAwAEAAQABAAEAAQAAgACAAMABQAEAAUABgAGAAcACAAL
AA4ADwAPAA8ADwARABEAEgASABAAEgASABIAEAAQAA4ADgAQABIAEgARAA4ADQAMAAwA
DAAOAA4ADQAJAAkACwAIAAkACAAJAAgACAAHAAUABQAEAAMAAgABAAMAAwADAAIAAAAA
AAAAAAACAAQABQAFAAQABAAEAAQABAAEAAQABAAEAAQABAAEAAQABAAEAAQAAwADAAMA
BQAFAAQABAADAAUABgAKAA8AHAA1AFIAcACUAL4A6AAQATYBVQFlAVUBKgHgAHkAAQCh
/3P/Zv9d/1z/aP93/37/hv+R/5r/of+q/7f/x//V/+D/5//s/+//9P/3//v/+//7//3/
/////wIAAwAEAAQABQAFAAUABwAHAAcABwAHAAcACAAIAAgACwALAAsACwAJAAkACQAJ
AAkACQAKAAsACQAIAAgACAAJAAkACgAKAAoACQAJAAkACQAIAAcABQAHAAcABwAHAAkA
CgAIAA==
         </WaveFormData>
      </LeadData>
      <LeadData>
         <LeadByteCountTotal>10000</LeadByteCountTotal>
         <LeadTimeOffset>0</LeadTimeOffset>
         <LeadSampleCountTotal>5000</LeadSampleCountTotal>
         <LeadAmplitudeUnitsPerBit>4.88</LeadAmplitudeUnitsPerBit>
         <LeadAmplitudeUnits>��V</LeadAmplitudeUnits>
         <LeadHighLimit>2147483647</LeadHighLimit>
         <LeadLowLimit>268435456</LeadLowLimit>
         <LeadID>V5</LeadID>
         <LeadOffsetFirstSample>0</LeadOffsetFirstSample>
         <FirstSampleBaseline>0</FirstSampleBaseline>
         <LeadSampleSize>2</LeadSampleSize>
         <LeadOff>FALSE</LeadOff>
         <BaselineSway>FALSE</BaselineSway>
         <ExcessiveACNoise>FALSE</ExcessiveACNoise>
         <MuscleNoise>FALSE</MuscleNoise>
         <LeadDataCRC32>1885978244</LeadDataCRC32>
         <WaveFormData>
5v/m/+b/5v/p/+z/7//y//X/9v/3//j/+v/6//r/+v/8//z//P/8//z//P/8//z//P/8
//z//P/8//z//P/8//7//v/+//7//v/+//7//v/8//z//P/8//z//P/8//z/+v/6//r/
+v/8//z//P/8//r/+v/6//r//P/8//z//P/7//r/+f/4//j/+P/4//j/+v/6//r/+v/6
//r/+v/6//j/+P/4//j/+v/6//r/+v/4//j/+P/4//r/+v/6//r//P/8//z//P/+//7/
/v/+////AAABAAIAAgACAAIAAgAFAAYABwAIAAkACgALAAwADQAOAA8AEAATABQAFQAW
ABcAGAAZABoAHAAcABwAHAAeAB4AHgAeACAAIAAgACAAIgAiACIAIgAeABwAGgAYABcA
FgAVABQAEQAQAA8ADgANAAwACwAKAAcABgAFAAQAAwACAAEAAAD+//7//v/+//z//P/8
//z//P/8//z//P/6//r/+v/6//r/+v/6//r/+v/6//r/+v/4//j/+P/4//r/+v/6//r/
+v/6//r/+v/6//r/+v/6//z//P/8//z//P/8//z//P/+//7//v/+//7//v/+//7//v/+
//7//v8AAAAAAAAAAAAAAAAAAAAA///+//3//P/+//7//v/+//z//P/8//z//v/+//7/
/v/8//z//P/8//v/+v/5//j/+v/6//r/+v/4//j/+P/4//j/+P/4//j/9v/2//b/9v/2
//b/9v/2//b/9v/2//b/9v/2//b/9v/2//b/9v/2//T/9P/0//T/9v/2//b/9v/2//b/
9v/2//T/9P/0//T/9f/2//f/+P/3//b/9f/0//b/9v/2//b/+P/4//j/+P/2//b/9v/3
//j/+P/4//r/+//8//3//v8CAAMAAwACAAIAAgAEAAQAAwADAAUABAADAAMAAwABAP//
//8BAAEA///+//3//P/8//3//f/8//v/+//7//v/+//6//n/+P/3//X/8//y//T/9P/0
//T/9P/0//T/8//y//L/8//z//X/9f/1//X/8//z//P/8v/0//T/9P/0//L/8v/y//L/
8v/y//L/8v/0//T/9f/1//T/9f/1//P/8//0//b/+f///wwAIgA3AFEAcQCSALQA1QD2
AA8BFgEIAeAAngBIAPD/v/+x/6r/n/+d/6T/p/+o/6//t/+9/8L/yP/O/9f/3//j/+b/
5v/q/+z/7P/v//H/7//x//P/9P/y//L/8v/y//X/9v/2//X/9f/2//j/9v/4//j/+P/4
//f/9//2//T/9P/1//X/9v/2//b/9v/2//T/8//y//L/8v/y//L/8//0//T/8v/y//L/
8v/y//H/8f/x//L/8v/x//D/7//u//L/8v/y//L/8v/x//D/8P/w//D/7//u//D/8P/w
//H/8//y//D/8P/v/+//8P/x//P/9P/0//T/8//y//L/8f/z//X/9//4//X/9P/0//b/
+P/4//n/+//8//3//f/9//7///8AAAIABwAHAAkACgAIAAgACgAKAAsADgAPAA8AEAAR
ABEAEwAWABcAFwAXABgAGAAYABkAGAAXABYAFAARABEAEQAQAA0ADAALAAgABgAGAAUA
BAABAAAA/v/+//z/+//4//f/9f/1//T/9P/z//L/8f/w/+//7//u/+7/7v/t/+3/7f/r
/+r/6f/p/+f/5//n/+b/6P/p/+n/6f/n/+b/5v/m/+j/6v/r/+z/7P/r/+v/7P/u/+7/
7v/v/+//7//v//D/8f/x//L/8v/0//X/9f/1//P/9P/0//T/9P/1//X/9f/1//b/9v/2
//X/9f/2//b/9f/1//X/9f/1//X/9f/0//b/9v/2//b/9f/1//X/9f/1//X/9P/0//P/
8//x//H/8f/x//H/8f/x//H/8f/w//L/8v/y//L/8P/w//D/8P/y//H/8f/x//H/8f/x
//H/8f/x//H/8f/x//H/8P/w//D/8P/x//H/8P/x//L/8//y//L/8f/x//H/7//v/+//
8f/x//H/8P/u/+7/7v/u//D/8f/x//D/8P/w//D/8P/u/+z/7v/u/+7/7v/t/+3/7//v
//D/8P/w//D/8P/u/+7/7v/u/+7/7v/u/+7/7//w//H/8v/x//D/7//u//D/8P/w//D/
7v/u/+7/7v/u/+7/7v/u//D/8P/w//D/7v/u/+7/7v/v//D/8f/y//D/8P/w//D/8P/w
//D/8P/w//D/8P/w//D/8P/w//D/8P/w//D/8f/y//L/8v/0//T/9P/0//T/+P/5//n/
+P/4//j/+v/6//z//f8AAAAAAQABAAEA////////AQABAAEAAAD///7//v///////v//
//////////3//P/7//r/9//1//P/8v/0//T/9P/0//L/8v/y//H/8P/w//H/8f/x//H/
8f/x//H/8f/x//D/8P/w//D/8P/u/+7/7v/u//D/8P/w//D/8P/w//H/8f/0//X/9f/z
//P/8v/y//P/9/8AABIAJwBBAF8AfgCgAL0A2gD5AAwBBgHoALoAdAAaANH/sf+m/5v/
lf+c/6f/qv+t/7f/u/++/8b/0P/X/93/4f/m/+j/6v/q/+z/7f/t/+v/7f/v//D/8f/y
//P/9P/z//T/9P/z//X/9v/4//b/9v/2//b/9v/0//X/9f/0//X/9//4//r/+P/4//j/
+P/4//f/9v/2//b/9v/2//f/9v/2//T/9P/1//b/9//3//X/9f/2//b/9v/2//b/9v/2
//b/9v/2//b/9f/0//T/9f/2//b/9v/0//T/9P/1//f/9v/0//T/9//3//j/+f/3//j/
+P/4//r/+v/7//v/+v/7//z//P/7//r/+v/8//z//P/9////AAABAAEAAQACAAMABAAG
AAcABwAJAAoACgAKAAwADAANABAAEQARABIAEwATABUAFgAXABcAFwAZABoAGwAdABwA
GwAaABgAFwAXABcAFgAVABQAEwAQAA4ADgANAAwACQAIAAYABgAIAAcABAADAAEAAQAA
AAAA/f/8//v/+v/7//v/+v/6//j/9//3//f/+P/4//j/+f/3//f/9//2//b/9//3//f/
+f/4//j/+P/4//j/9//2//f/9//4//r/+v/6//r/+//6//n/+P/4//v/+//8//z/+v/7
//v/+//7//z//P/8//z//f/9//3//f/+//7//v/9//3//v/+//3//f/9//3//f/9//3/
/P/8//z//P/8//v/+//7//v/+//7//r/+v/5//n/9//3//n/+f/5//n/+f/5//n/+P/4
//j/+P/4//j/+P/4//j/9v/1//X/9f/3//f/9//3//X/9f/1//X/8//z//L/8v/z//T/
9v/3//P/8//z//P/8//0//T/9f/1//P/8//z//P/8//z//L/9P/0//T/9P/z//P/8v/w
//L/8v/y//L/8v/w//L/8v/w//D/7//v//H/8//0//L/8v/y//L/8v/y//L/8v/w//D/
8P/w//D/8P/w//D/8v/y//L/8v/x//D/7//u//D/8P/w//D/8v/y//L/8v/w//D/8P/w
//L/8v/y//L/8v/y//P/9v/2//b/+P/4//b/9v/2//j/+f/5//j/+P/6//z//P/8//3/
AAAAAAEAAQABAP////8BAAMAAwADAAAA///+//7/AQABAAAA///9//3//f/7//j/9//2
//P/8f/v/+7/7v/u/+7/7v/u//D/8P/v/+7/7v/v/+//7//t/+3/7f/t/+7/7//v//D/
7v/u/+7/7v/u/+7/7v/u//D/8P/w//D/7v/v/+//8P/v/+//7f/r/+z/7P/t//P/AAAW
AC0ARQBhAIQApADDAOYABwEaARQB9AC8AG4AFADP/7H/qP+b/5P/nP+h/6L/p/+x/7X/
tv+8/8T/z//X/9n/2v/e/+D/4v/k/+X/5//o/+v/7v/w/+//7v/t/+z/7f/u/+7/7f/v
//D/8v/w/+7/7v/u/+7/7v/v/+//7v/w//H/8f/y//D/8P/w//D/8v/x//D/8P/w//D/
8P/x//D/8P/u/+7/8P/w//D/7//t/+3/7v/u/+7/7v/u/+7/8P/w//D/8P/w/+//7v/u
/+3/7v/u/+7/7P/s/+z/7f/u/+7/7f/u/+//7//w//H/7//w//D/8P/x//L/9P/1//X/
9f/1//T/9f/0//T/9v/2//b/9//5//r/+//7//v//P/9//7/AAADAAMABQAGAAgACAAK
AAoACgAMAAwACwAOAA8ADwARABIAEwATABMAFAAUABQAFQAVABUAFQAUABMAEwATABIA
DwAOAA0ACgAKAAoACQAIAAMAAgAAAAAAAAD///z/+//3//f/9v/2//X/9P/z//L/8f/x
//D/8P/w/+//7//v/+//7v/t/+3/7f/t/+3/7P/s/+3/7f/t/+v/6v/q/+r/7f/u/+7/
7v/w/+//7//w/+7/7v/u/+//8f/x//H/8v/z//P/9P/0//T/9f/1//X/9f/2//b/9v/2
//f/9//3//f/+P/4//j/+f/5//r/+v/5//n/+f/5//n/+f/5//j/+P/4//j/+P/5//n/
+f/5//f/9//2//b/9v/1//L/8f/y//P/9P/1//P/8//z//L/9P/0//T/9P/0//T/9P/0
//L/8f/x//H/8f/x//H/8f/z//P/8//z//X/9f/0//T/8//y//L/8f/x//H/8f/x//P/
9P/0//X/8//x//H/8f/x//H/8f/w//D/8P/w//D/8v/z//P/8v/y//L/8v/y//D/7v/w
//D/8v/y//H/8f/x//H/8P/w//D/8P/w//L/8v/y//L/8P/w//D/8P/w//D/8P/w//D/
8P/w//D/8P/w//D/8P/y//L/8v/y//L/8v/y//L/8v/y//L/8v/y//L/8v/y//P/9v/2
//b/+v/6//r/+v/5//r/+v/5//r/+v/6//z//P/8//3/AAAAAAEAAQABAP///////wEA
//////7//f/+//7//////wAA/////////v/7//n/9//2//P/8f/v/+7/7v/u/+7/8P/w
//D/8P/v/+7/7v/v/+3/7f/t/+3/7//v/+//7//s/+z/7P/s/+z/7P/s/+z/7P/s/+z/
7P/s/+z/7P/t/+//8P/x//H/7//t/+z/7P/x//3/EAAkADsAVwB1AJQAsgDRAPAABwEK
AfAAwgB+ACYA1P+t/6H/mP+R/5n/ov+l/6r/sf+z/7f/vv/E/8r/1f/b/9//4P/i/+T/
5v/o/+f/5//p/+v/7f/u/+7/7v/u/+7/7//w//D/7//t/+7/8P/u/+7/7v/u/+7/8P/x
//H/8P/w//H/8f/y//L/8v/y//L/8v/x//D/8P/y//L/8v/z//T/9P/y//L/8v/y//L/
8f/v/+//8P/w//L/8v/y//L/8v/y//L/8v/y//H/8P/w/+//8P/w//D/8v/y//L/8//1
//T/8v/y//P/8//0//X/8//0//T/9P/y//L/8//z//b/9//4//j/9//2//b/+P/4//j/
+f/7//7/////////AAABAAIABAAHAAcACQAKAAoACgAMAAwADQAQABEAEQASABMAEwAV
ABQAFQAVABUAGAAYABgAGQAZABkAGQAYABUAFQAVABQAEwASABEADgAMAAwACwAKAAcA
BgAEAAQABAADAAAA///9//3//P/8//3//P/7//r/9//3//b/9v/4//f/9//3//f/9v/1
//X/9f/1//X/9P/2//f/9//3//b/9P/z//L/9f/2//b/9v/2//X/9f/2//b/9v/2//f/
9//3//f/+P/3//f/+P/4//j/+f/5//n/+f/6//r/+v/6//v/+//7//v//P/8//z/+f/5
//r/+v/7//v/+//7//3//f/9//z/+v/6//r/+v/7//v/+//7//n/+f/4//j/+//7//n/
+f/3//f/9//3//n/+f/5//j/9v/2//b/9v/0//T/9P/0//X/9f/2//f/9f/1//X/9f/1
//X/9f/1//b/9//3//j/9//2//b/9f/1//X/9f/1//P/9P/0//X/9//1//X/9f/3//f/
9//2//X/9P/z//L/8v/z//P/8v/y//L/8v/y//L/8P/y//L/9P/0//P/8//x//P/8v/0
//T/9P/0//T/9P/0//T/8v/y//L/8v/0//T/9P/0//T/9P/0//T/8//y//H/8P/y//L/
8v/y//L/8v/y//L/9P/0//T/9P/0//T/9P/1//b/9v/2//j/9v/2//b/9v/4//n/+f/4
//v//P///wAA/v///wIAAgAFAAUABQADAAMAAwAFAAUAAwACAAEAAAACAAMAAwACAAEA
AQABAAEA/v/8//r/+P/2//X/9P/0//L/8v/y//L/9P/0//T/8//0//T/9f/1//P/8//z
//P/8//z//P/8v/y//L/8v/y//L/8v/y//L/8v/y//L/8v/y//L/8//z//T/9f/1//P/
7//w//L/8//5/wgAHAA1AE8AaQCIAKoAyQDqAAkBGgEOAewAtABiAAgAyf+x/6j/n/+b
/6T/qf+o/6n/sf+3/7z/wv/K/9P/3f/h/+T/5v/m/+j/6P/p/+v/6//t/+//8P/y//L/
8v/y//P/9P/0//P/8f/y//T/8v/y//L/8v/y//P/9f/2//b/9P/1//X/9v/2//b/9v/2
//b/9f/0//T/8v/y//L/8//0//T/8v/y//T/9P/0//P/8//z//T/9P/0//T/9P/0//P/
8v/x//D/8//z//P/9P/z//T/9P/0//L/8v/y//P/9f/0//L/8v/z//P/9P/1//X/9v/2
//b/9P/0//X/9f/3//n/+//8//n/+P/4//r/+v/6//v//f8AAAEAAQABAAIAAwAEAAYA
BwAHAAkACgAMAAwADgAOAA0AEAARABEAFAAVABUAFwAYABkAGQAZABoAGgAaABsAGwAb
ABsAGgAZABkAGQAYABcAFgAVABIADgAOAA0ADAALAAoACAAIAAYABQACAAEA/f/9//z/
/P/9//z/+//6//f/9//2//b/9v/1//X/9f/1//T/8//z//P/8//z//L/8P/x//H/8f/z
//L/8v/y//H/8v/y//L/9P/z//P/9P/0//T/9P/1//f/9//3//j/9//3//j/+P/4//n/
+f/5//n/+v/6//r/+v/7//v/+//9//7//v/+//3//f/+//7////////////////////+
//3//P/7//r/+v/7//z//f/7//v/+v/6//v/+//5//n/+//7//v/+//5//n/+f/4//r/
+v/6//r//P/8//z//P/6//n/+f/5//n/+f/5//n/+f/5//n/+f/7//v/+v/6//j/+P/5
//n/9//3//f/9//3//j/+P/5//n/9//3//f/9//3//f/9v/2//b/9v/2//j/+f/5//j/
9v/2//b/9v/2//T/9v/2//b/9v/1//X/9f/1//b/9v/2//b/9v/4//j/+P/4//b/9v/2
//b/9v/2//b/9v/4//j/+P/4//j/+P/4//j/+P/4//j/+P/2//b/9v/2//j//P/9//7/
///+//3//P/+/wAAAQABAAAAAAAAAAIAAAAAAAEABAAFAAcACAAJAAUABQAFAAcACQAJ
AAgABwAEAAQABQAFAAQAAwADAAMABQADAAIAAQD+//v/+f/3//b/9v/2//b/9v/2//b/
9v/z//L/8v/z//X/9f/1//X/9P/z//L/8f/y//L/8v/y//T/9P/0//T/8v/y//L/8v/y
//L/8v/z//H/8v/z//P/8//z//L/8v/1//v/CAAcAC8ARQBlAIgAqADHAOoABwEYAQ4B
6gC0AGgADgDH/63/pv+b/5X/oP+n/6j/r/+3/7v/wP/K/87/0//d/+H/4v/m/+r/6v/q
/+3/7//t/+//8f/y//L/8v/y//L/9f/2//b/9f/z//T/9v/0//b/9v/2//b/9P/1//X/
9P/2//f/9//4//j/+P/4//j/+v/5//j/+P/4//j/+P/5//j/+P/2//b/+P/4//j/9//3
//f/+P/4//j/+P/4//j/+P/4//j/+P/4//f/9v/2//f/+P/4//j/+v/6//r/+//6//j/
9f/0//f/9//4//n/+f/6//r/+v/4//j/+f/5//z//f/+//7//f/8//z//v/+//7///8B
AAIAAwADAAMABAAFAAYACAALAAsADQAOAA4ADgAQABAAEwAWABcAFwAYABkAGQAbABoA
GwAbABsAHAAcABwAHQAdAB0AHQAcABsAGwAbABoAGwAaABkAFgAUABQAEwASAA8ADgAM
AAwACgAJAAYABQADAAMAAgACAAMAAgABAAAA//////7//v/+//3//f/9//3//P/7//v/
+//7//v/+v/8//3//f/9//3//P/8//z//f/+//7//v/9//v/+v/6//v//P/9////////
////AAD/////AAAAAAAAAQABAAEAAQACAAIAAgACAAMAAwADAAMABAAEAAQAAQABAAIA
AgADAAMAAwADAAMAAwADAAIAAgACAAIAAgAAAP///v/9///////+//7/AQABAP/////9
//3//f/9//3//f/9//z//P/8//z//P/+//7//v/+//7//f/9//3//f/9//3//f/9//3/
/f/9//v/+//6//r//P/8//3//f/7//v/+//7//n/+v/6//v//f/7//v/+//5//n/+f/4
//r/+v/6//r/+v/7//v/+v/6//r/+v/6//r/+P/6//r/+v/6//n/+f/5//v/+v/4//j/
+P/4//r/+v/6//r/+v/6//r/+v/6//r/+v/6//j/+P/4//j/+v/6//r/+v/4//j/+P/4
//r/+v/6//r/+P/4//j/+P/6//r/+//+//7//v8AAAAAAAAAAAAAAgABAAEAAAAAAAAA
AgACAAIABQAIAAgACQAHAAcABQAFAAcACQAJAAkACAAHAAYABgAHAAcABgAFAAMAAwAD
AAEAAAD///7/+//3//X/9P/0//b/9v/2//b/9v/2//X/9P/0//X/9f/1//X/9f/1//X/
8//z//L/8v/0//T/9P/0//L/8v/y//L/8v/y//L/8v/y//P/8//0//P/8//x/+//8P/w
//f/AwAUACgAOwBTAHMAlACwAM8A7gAFAQgB8ADAAHgAIADW/7H/q/+k/53/of+m/6P/
pP+t/7X/u//C/8j/zv/X/93/4f/k/+T/5v/o/+j/6//t/+v/7f/v//D/7v/u/+7/7v/v
//D/8P/v/+3/7v/w/+7/8P/w//D/8P/w//H/8f/w/+7/7//v//D/8v/y//L/8v/w/+//
7v/u/+7/7v/u/+//8P/w/+7/7v/u/+7/7v/t/+7/7//x//L/8P/w//D/8P/v/+7/7f/s
/+3/7f/t/+7/7//w//D/8P/w//D/8P/x//P/8v/w//D/7//v//D/8f/x//L/8v/y//L/
8v/z//P/9P/1//b/9v/3//b/9v/4//r/+v/7//3//f/9//z/+//+////AAACAAMAAwAF
AAYACAAIAAoACgAJAAwADQANABAAEQARABMAEwATABIAEQATABQAFQAXABYAFQAUABIA
DwAPAA8ADgAPAA4ADQAKAAYABgAFAAQAAQAAAP7//v/+//3/+v/5//n/+f/4//j/9v/0
//L/8P/x//H/8P/w//D/7//v/+//7f/s/+v/6//r/+v/6//q/+r/6//r/+v/6f/o/+j/
6P/r/+z/7P/s/+z/6//r/+z/7P/s/+z/7f/v/+//7//w//D/7//v/+7/7//x//L/8//x
//L/8v/y//L/8//z//P/8v/y//H/8P/x//H/8v/y//P/8//z//P/8//z//P/8v/y//L/
8v/y//P/8//z//P/8f/x//D/8P/x//H/7//v//H/8f/x//H/8f/x//H/8P/u/+7/7v/u
//D/8P/w//D/8v/x//H/8f/w/+//7v/t/+3/7f/t/+3/7//v/+7/7v/t/+z/7P/r/+n/
6f/p/+n/6//s/+z/7f/v/+3/7f/t/+v/6//r/+r/6v/q/+r/6v/s/+3/7f/s/+v/6v/p
/+j/6f/o/+v/7P/q/+r/6f/p/+n/6//s/+z/7P/s/+z/6v/q/+r/6v/q/+r/6v/q/+z/
7P/s/+z/6//q/+n/6P/m/+b/5v/m/+f/6P/p/+r/7P/s/+z/7f/u/+7/7v/w/+7/7v/u
/+7/8f/z//T/9P/y//L/9P/0//T/9f/4//j/+//7//v/+f/5//n/+//7//v/+v/5//j/
+P/5//n/+P/3//f/9//3//X/9P/z//L/7v/r/+j/5v/m/+b/5v/m/+b/5v/m/+X/5P/k
/+X/5f/l/+X/5f/l/+P/4//j/+L/4P/g/+D/4P/i/+L/4v/i/+L/4v/i/+L/5P/k/+X/
5f/l/+X/5P/h/+H/4v/g/+H/6f/2/wgAHwA5AFkAfACcALsA3AD3AAYB+ADSAJoATADy
/7P/nf+W/4v/h/+O/5X/mP+d/6X/q/+w/7b/vP/D/8v/z//S/9T/1v/Y/9r/2//d/9z/
3f/e/97/4P/g/+D/4P/f/+D/4P/f/9//4P/i/+D/4v/i/+L/4v/g/+H/4f/g/+D/4f/h
/+L/4v/i/+L/4v/k/+P/4v/i/+L/4v/i/+P/4v/i/+D/4P/i/+L/4v/h/+H/4f/i/+L/
4f/g/9//3v/g/+D/4P/g/+D/3//e/97/4f/i/+L/4v/h/+D/3//f/+D/4P/f/+D/3//f
/+D/4f/f/+D/4P/g/+L/4v/j/+P/4v/j/+T/5P/l/+T/5P/m/+b/5v/n/+n/6f/p/+j/
5//q/+v/7P/u//H/8f/z//T/9P/0//b/9v/3//r/+//7//r/+//7//3//v////////8A
AAAAAAABAAEAAQABAAAA/////////v////7//f/6//j/+P/3//b/8f/w/+7/7v/t/+v/
5//l/+X/5f/k/+T/4//i/+H/4P/h/+H/4P/g/+D/3//f/9//3//e/93/3f/d/93/3f/c
/9z/3f/d/93/3f/c/9z/3P/b/9z/3P/c/9z/2//b/9z/3v/e/97/3//f/9//3//g/+H/
4f/i/+L/4v/j/+P/4//h/+L/4v/i/+T/5f/l/+X/4//k/+T/5P/j/+P/5P/k/+H/4f/h
/+H/4//j/+P/4v/i/+L/4v/i/9//3//f/9//3//f/97/3v/h/+H/3//f/93/3f/d/93/
3v/f/+D/4P/f/97/3f/c/9z/3P/c/9z/3P/b/9v/2//b/9v/2//b/9z/3f/e/9//3f/d
/9z/3P/e/97/3//f/93/3f/d/93/3f/e/97/3//f/93/3f/d/9v/2//b/9r/2v/a/9r/
2v/a/9v/2//a/9r/2v/a/9r/3P/a/9z/3P/c/9z/2//b/93/2//a/9z/3P/c/9z/2v/a
/9r/2v/a/9r/2v/a/9z/3P/c/9z/2v/a/9r/2v/a/9r/2v/a/9z/3P/c/9z/3v/e/97/
3v/c/9z/3P/c/9v/3v/e/97/4v/i/+L/4v/j/+b/6P/p/+n/6v/r/+7/7//w//L/9v/3
//n/+v/7//r/+//8////AQABAAAA///+//7///////7//f/9//3//f/7//r/+f/4//X/
8//x//D/8P/w//D/7v/u/+7/7v/v/+7/7v/v//H/8f/x//H/8//z//P/8//1//b/9//4
//r/+v/6//r//f/+////AAADAAQABQAHAAcACAAJAAkABwAFAAIABAAJABEAHgAwAEEA
VwB1AJgAtgDVAPQADwEcARAB7ACwAGIADADR/8H/wP+5/7f/wv/J/8r/z//X/9v/4v/q
//T//f8FAAcACAAMABQAFgAUABcAHQAdAB8AIQAiACIAIgAiACIAIQAiACIAIQAhACIA
JAAiACMAJAAlACYAJgAnACcAJgAoACkAKQAqACgAKAAoACgAKgApACgAKAAoACgAKAAp
ACoAKgAoACgAKAAoACgAJwAnACcAKAAoACgAKAAoACgAKAAoACgAKAAmACUAJAAkACcA
KAAoACgAKAAoACgAKQApACgAJgAmACcAJwAoACkAKAAoACcAJgAkACQAJQAlACgAKQAq
ACoAKgAqACsALgAuAC4ALwAxADIAMwAzADMAMgAzADQANgA5ADkAOwA8ADwAPAA+AD4A
PwBCAEMAQwBCAEMAQwBFAEQARQBFAEUASABIAEgASQBJAEkASQBIAEcARwBHAEYAQwBC
AEEAPgA6ADoAOQA4ADcANgA0ADQAMwAxAC0AKwArACsAKgAqACsAKgApACgAJQAlACQA
JAAmACUAJQAlACQAIgAgAB8AIQAhACEAIAAeAB8AHwAfAB8AHgAeAB4AIQAiACIAIgAg
AB8AHwAgAB4AHgAeAB8AIAAhACIAJAAjACMAJAAkACYAJwAnACcAJQAmACYAJgAkACUA
JQAlACcAKAAoACgAJwAnACgAKAApACkAKQApACgAJwAmACQAJgAmACYAJgAnACcAJwAn
ACYAJQAjACIAIwAjACEAIQAhACEAIQAhACEAIQAhACAAHgAeAB4AHgAeAB4AHgAeAB4A
HQAdAB0AHQAdAB0AHQAbABsAGwAbAB0AHQAcABwAGgAaABsAGwAZABkAGQAZABkAGgAa
ABsAGQAXABcAFwAXABcAFwAWABYAFgAWABYAGAAZABkAGAAWABYAFgAWABgAFgAYABgA
FgAWABUAFQAVABUAEgAUABQAFAAUABYAFgAWABYAFQAUABQAFgAUABQAFgAWABgAGAAY
ABoAHQAdABwAHAAcAB4AHgAeAB4AIAAfAB8AHwAfAB0AHQAbAB0AHQAdABoAGQAYABgA
FwAXABYAFQAVABUAFQATABUAFQAVABMAEQAPAA4ADgANAAwACwAKAAwADAALAAoACQAJ
AAgABwAJAAkACQAJAAkACQAIAAgACAAIAAgACAAGAAYABgAGAAYABgAGAAYABgAHAAcA
CAAIAAcABAABAAAAAAADAAcAEAAkADsAUwBvAJQAuADZAPoAHQE0ATIBFAHiAJIANADn
/8P/uP+r/6P/qP+x/7L/s/+7/8H/xv/M/9T/2//h/+f/6v/u//D/9P/2//f/+f/3//n/
+//8//7//v/+//7//f/+//7//f/9//7/AAD+/wAAAAAAAAAA/v///////v/8//3//f/+
//7//v/+//7//P/7//r/+v/7//z//f////7//v/8//z/+v/6//r/+f/5//n/+v/6//r/
+v/4/w==
         </WaveFormData>
      </LeadData>
      <LeadData>
         <LeadByteCountTotal>10000</LeadByteCountTotal>
         <LeadTimeOffset>0</LeadTimeOffset>
         <LeadSampleCountTotal>5000</LeadSampleCountTotal>
         <LeadAmplitudeUnitsPerBit>4.88</LeadAmplitudeUnitsPerBit>
         <LeadAmplitudeUnits>��V</LeadAmplitudeUnits>
         <LeadHighLimit>2147483647</LeadHighLimit>
         <LeadLowLimit>268435456</LeadLowLimit>
         <LeadID>V6</LeadID>
         <LeadOffsetFirstSample>0</LeadOffsetFirstSample>
         <FirstSampleBaseline>0</FirstSampleBaseline>
         <LeadSampleSize>2</LeadSampleSize>
         <LeadOff>FALSE</LeadOff>
         <BaselineSway>FALSE</BaselineSway>
         <ExcessiveACNoise>FALSE</ExcessiveACNoise>
         <MuscleNoise>FALSE</MuscleNoise>
         <LeadDataCRC32>3135818828</LeadDataCRC32>
         <WaveFormData>
9P/0//T/9P/2//b/9v/2//j/+P/4//j/+v/6//r/+v/8//z//P/8//z//P/8//z/+v/6
//r/+v/6//r/+v/6//z//P/8//z//P/8//z//P/6//r/+v/6//r/+v/6//r/+v/6//r/
+v/6//r/+v/6//j/+P/4//j/+v/6//r/+v/4//j/+P/4//j/+P/4//j/+v/6//r/+v/6
//r/+v/6//r/+v/6//r/+v/6//r/+v/4//j/+P/4//r/+v/6//r/+v/6//r/+v/6//r/
+v/6//v//P/9//7/AAAAAAAAAAABAAIAAwAEAAUABgAHAAgACwAMAA0ADgAPABAAEQAS
ABQAFAAUABQAFgAWABYAFgAYABgAGAAYABgAGAAYABgAGgAaABoAGgAYABYAFAASABAA
EAAQABAADQAMAAsACgAIAAgACAAIAAcABgAFAAQAAwACAAEAAAAAAAAAAAAAAP7//v/+
//7//v/+//7//v/+//7//v/+//7//v/+//7//P/8//z//P/8//z//P/8//7//v/+//7/
/v/+//7//v/+//7//v/+/wAAAAAAAAAA/v/+//7//v8AAAAAAAAAAAAAAAAAAAAAAAAA
AAAAAAACAAIAAgACAAIAAgACAAIAAAAAAAAAAAAAAAAAAAAAAP7//v/+//7//v/+//7/
/v/8//z//P/8//r/+v/6//r//P/8//z//P/8//z//P/8//z//P/8//z/+v/6//r/+v/6
//r/+v/6//r/+v/6//r/+v/6//r/+v/4//j/+P/4//r/+v/6//r/+v/6//r/+v/4//j/
+P/4//j/+P/4//j/+P/4//j/+P/2//b/9v/2//j/+P/4//j/+v/6//r/+v/6//r/+v/7
//r/+//7//3///////////8BAAEAAQACAAIAAgADAAMAAgAEAAYABQAEAAQAAwADAAEA
AQADAAMAAAAAAAAAAAAAAAAA///+/wAAAAAAAAAAAAD///7//f/6//f/9f/0//b/9v/3
//f/9v/2//b/9v/0//P/8//z//X/9f/1//X/9f/z//P/8//1//X/9v/2//T/9P/0//T/
9v/2//b/9//3//f/9v/2//b/9//3//f/9f/0//b/+P/5/wIADgAYACcAPQBVAGsAgwCc
ALIAwwDFALQAlABlADIAEQAHAP3/7f/j/+X/4v/e/97/4v/j/+X/6P/r/+3/7//y//L/
8f/x//H/8f/1//X/8//0//X/9f/z//T/9P/0//b/9v/2//f/9f/0//T/9P/0//T/9P/0
//T/9P/0//T/9P/0//T/9P/1//X/9f/1//P/8f/x//H/8v/y//L/8v/0//T/9P/0//T/
8//z//P/8//z//P/8//x//H/8f/y//T/9P/0//P/8f/y//L/8v/w//D/8P/w//L/8v/y
//P/8//y//L/8v/y//L/8v/z//X/9v/2//b/8//z//T/9P/2//b/9v/2//b/9v/2//f/
9//3//n/+v/9//3//f/+//3//f///wAAAwAFAAcACQAIAAgACQAJAAoADAANAA4ADQAP
AA8ADwAQABEAEQARABEAEgASABIAEAAPAA8ADwANAA0ADAALAAkACAAHAAYAAwACAAIA
AQAAAP/////9//z/+//5//n/9v/1//X/9f/3//b/9v/0//P/8//y//L/8v/y//L/8f/x
//H/8f/x//H/8f/w//D/8P/w//D/8P/w//D/8P/w//P/8//z//P/8f/x//H/8f/z//T/
9P/z//P/9P/1//X/9f/1//b/9v/4//j/+f/5//f/9//3//f/+P/4//j/+P/6//r/+v/6
//n/+P/4//f/9//3//f/9//5//j/+P/3//n/+f/5//n/+P/4//f/9v/2//b/9v/3//f/
9v/2//b/9v/2//X/9f/1//b/9v/0//b/9v/1//T/9P/0//X/9f/1//X/9P/0//T/9P/z
//P/8//1//X/9P/z//P/8//z//X/9f/1//X/9f/1//b/9v/0//T/9P/0//b/9P/3//j/
9v/1//X/9P/0//T/9P/0//T/9P/0//T/9P/0//P/8//x//H/8//z//P/8//y//H/8//y
//T/9P/0//T/9P/y//L/8v/y//T/9P/0//T/9v/2//b/9v/0//T/9P/0//L/8v/y//L/
9P/0//T/9P/y//L/8v/y//T/9P/0//T/8v/y//L/8v/0//T/9P/0//L/8v/y//L/8v/y
//L/8v/0//T/9P/0//T/9P/0//T/9P/0//T/9f/2//f/9//5//n/+f/5//n/+//7//v/
/P/8//z//f/9//3/AAADAAMABgAGAAUABQAFAAUABwAHAAQABAAEAAQABAAEAAMAAgAE
AAQABAAEAAIAAQAAAP///v/7//n/+P/4//j/+f/5//b/9v/2//b/9v/1//X/9f/z//P/
8//z//X/8//z//P/8//z//T/9P/0//T/9P/0//b/9v/2//f/9f/1//T/9P/2//f/9//3
//P/8v/0//b/9//6/wQAEAAdADEARwBfAHMAiACiALUAuQCwAKAAewBIAB0ABwD9/+3/
4//j/+b/4v/g/+b/5//n/+r/7//v/+//8P/y//P/8//z//P/8//z//H/8v/z//P/9f/2
//b/9v/0//T/9P/1//f/9v/2//b/9v/2//b/9v/0//T/9P/0//X/9v/3//j/+P/3//b/
9f/3//X/9f/1//b/9v/2//b/9P/0//T/9P/1//X/9v/3//X/9f/1//X/9f/1//X/9v/0
//T/9P/z//P/9P/0//T/9v/2//b/9v/0//T/9P/1//f/9v/2//b/9v/2//b/9//1//b/
9v/2//f/9//4//j/+P/4//j/+P/4//j/+P/5//n/+f/7//z//f/9//3//v8BAAEAAwAE
AAQABQAGAAcACAAIAAkACQAKAAwADQAOAA8AEQARABEAEgATABMAEwAVABYAFgAWABYA
FQAVABUAFQAVABQAEwARABAADwAOAA0ADAAMAAsACAAHAAcABQAFAAUABAAFAAIAAQAB
AAEAAQAAAAAA/v/9//3//P/8//z//P/8//v/+//7//v/+//7//v/+v/6//r/+v/6//r/
/P/8//z//P/7//v/+//7//3//f/9//3/+//8//z/+//5//r/+//7//3//f/+//7//v/+
/////////////////wAAAAAAAAAAAAAAAAAAAAAAAAAAAQABAAEAAQABAAEAAQAAAAAA
//8BAAEAAQABAAAAAAD///7//v/+//7///////7//v/+/wAAAAD///////8AAAAA/v/+
//7//f/8//7//v///////v/9//v/+v/7//z//P/9//z//f/8//r/+//7//v/+//7//v/
+//7//n/+f/6//r/+f/6//v//P/6//j/+//8//r/+f/5//j/+v/6//r/+v/4//j/+P/4
//r/+v/5//n/+f/5//v/+//5//n/+P/3//n/+v/8//r/+v/6//r/+v/6//r/+v/4//j/
+P/4//j/+P/4//j/+v/6//r/+v/5//j/9//2//j/+P/4//j/+v/6//r/+v/4//j/+P/4
//j/+P/4//j/+v/6//v//P/9//3///////3//f/9//3//f/9//7//v8AAAEAAQABAAQA
BwAHAAgACAAHAAcABwAHAAkACQAIAAgACAAIAAgACAAHAAYABgAGAAYABgAEAAEAAAD/
//z/+//5//j/+P/3//f/9v/0//b/9v/2//b/9//3//f/9//1//X/9f/1//X/9f/1//X/
8//0//T/9P/2//b/9v/2//b/9v/3//f/9v/0//P/8v/z//P/8//x//L/8P/w//P/+v8G
ABIAHwAzAEsAYwB7AJAArADDAMkAvgCkAHsARgAbAAcA/f/v/+P/4f/i/9z/3P/e/+H/
4f/i/+X/6f/r/+z/6v/r/+3/7f/v/+3/7//x//L/8//z//H/8v/y//L/8v/y//L/8//1
//T/9P/0//H/8P/v/+7/7//w//H/8v/y//L/8v/y//H/8f/x//H/8//x//H/8f/w//D/
8P/w//L/8v/y//L/8v/x//H/8f/x//H/8f/x/+//7//v//D/8P/w//D/7//v//D/8P/w
//D/8P/w//D/8P/w//D/8f/v/+7/7v/u/+7/7v/u/+//7//w//D/8P/w//H/8//0//P/
8v/x//D/8P/w//D/8f/x//H/8//0//f/9//3//j/+f/5//v//P/8//3//v///wIAAgAD
AAMABAAGAAcACAAHAAkACQAJAAwADQANAA0ACwAMAAwADAANAA0ADgAPAA4ADQALAAkA
BwAGAAUABAADAAIAAgABAP7//f/9//v/+//7//r/+//4//f/9//3//f/9v/2//T/8//z
//L/8v/w//D/8P/v/+//7//v/+//7//v/+7/7v/u/+7/7v/u/+7/7v/u/+7/7//v/+//
7//v/+//7//v/+//8P/w/+//7//w//H/8f/x//H/8v/y//L/8v/z//P/9f/1//X/9f/0
//T/9P/0//T/9P/0//T/9v/2//f/9//3//f/9//3//X/9P/0//P/8//z//P/8//2//b/
9f/0//P/8v/x//H/8f/w//D/8P/y//L/8f/x//H/8v/y//D/8P/w/+//7v/w//D/8f/x
//D/7//t/+z/7f/u/+7/7//t/+//7//u/+//7//v/+//7v/t/+z/6//t/+3/7v/u/+3/
7v/v//D/7//s/+7/7v/w/+//7//u/+7/7v/u/+7/7P/s/+z/7P/s/+z/6//r/+v/6//t
/+3/7//v/+7/7f/t/+z/7P/s/+z/7P/s/+7/7v/u/+7/7v/u/+7/7v/s/+z/7P/s/+z/
7P/s/+z/7v/u/+7/7v/u/+7/7v/u/+7/7v/u/+7/7v/u/+7/7v/w//D/8P/w/+//8P/x
//H/9f/1//X/9f/1//X/9f/1//b/9v/2//f/+f/5//z////9//7//v/9//3//f/9////
///+//7//v/+//7//v/9//7//v/+//7//f/6//j/9v/1//L/7//t/+7/7v/u/+//7//u
/+7/7v/u/+7/7f/t/+3/7f/t/+3/7//v/+3/7f/r/+v/6//s/+z/7P/s/+z/7P/s/+z/
7P/t/+3/7f/s/+7/7v/v/+//7f/r/+r/6P/s//P//v8IABYAJwA7AFMAZwB9AJYArAC3
ALEAngB8AEcAFgD9//P/5f/b/9v/2//a/9z/3P/a/9v/3f/g/+X/5//p/+r/6v/r/+n/
6//r/+n/6f/q/+z/7v/v/+3/7v/u/+7/7v/u/+7/7//v/+7/7v/u/+7/7v/u/+7/8P/w
//D/8P/w//D/8P/w//H/8f/x//H/8f/v/+//7//u/+7/7v/u/+//8P/x//L/8P/v/+//
7//x//H/8f/x//H/8f/x//L/8P/w//D/7//v//D/8P/w//D/8P/w//D/8P/w//D/8f/x
//D/8P/w//L/8v/y//P/8f/y//L/8v/x//H/8v/y//T/9P/0//T/9P/0//T/9f/1//X/
9//4//v/+//7//z/+//7//3//v8AAAEAAgADAAQABAAFAAUABgAIAAkACgALAA0ADQAN
AA4ADwAPAA8ADwAQABAAEAASABEAEQARAA8ADwAOAA0ADQAMAAsACgAFAAQABAADAAIA
AQABAP//AAD///3//f/8//v/+//7//3//P/8//r/9//3//b/9v/4//j/+P/3//f/9//3
//f/9f/1//T/9P/2//b/9v/2//T/9P/0//T/9f/1//X/9f/3//f/9//3//b/9v/1//P/
9f/2//f/9//1//X/9v/2//b/9v/3//f/+f/5//n/+f/4//j/+P/4//r/+v/6//r/+P/4
//n/+f/5//n/+f/5//v/+v/6//n/+f/5//n/+f/6//r/+f/4//b/9v/2//f/9//2//b/
9v/2//b/9f/1//X/9v/2//T/9v/2//X/9P/2//b/9//3//f/9//2//b/9v/2//X/9f/z
//X/9f/0//T/9f/2//f/9v/1//T/8//1//X/9v/2//b/9v/2//b/9v/0//f/+P/2//X/
9f/0//T/9P/0//T/9v/2//b/9v/2//b/9f/1//L/8f/y//H/9P/1//X/9f/1//b/9P/2
//b/9v/2//b/9v/2//b/9P/0//T/9P/2//b/9v/2//b/9v/2//b/9P/0//T/9P/0//T/
9P/0//T/9P/0//T/9v/2//b/9v/2//b/9v/3//b/9//3//n/9//3//f/9//4//n/+v/8
//z//P/9//3//f8AAAMAAwAGAAYABQAFAAUABQAHAAcABQAEAAMAAgAEAAQAAwACAAIA
AgACAAIA/v/9//z/+//6//f/9f/0//T/9P/1//X/9v/2//b/9v/4//f/9//3//X/9f/1
//X/9f/z//P/8//z//P/9P/0//P/8v/x//D/8v/y//L/8//1//X/9P/0//T/9f/1//X/
8f/w//L/8v/1//7/CAAUACUANwBLAGMAeQCSAK4AwQDDALYAngBxAD4AGQAHAPv/7f/l
/+X/5v/g/9z/3v/f/+P/5v/p/+3/7//y//T/8//v/+3/7//t/+//8f/y//P/8//z//T/
9P/0//T/9P/0//X/9f/0//T/9P/0//T/9P/0//b/9v/2//b/9P/0//T/9P/1//X/9f/1
//X/8//z//P/9P/0//T/9P/0//T/9P/0//L/8f/x//H/8//z//P/8//z//P/8//0//L/
8v/y//H/8//0//T/9P/y//L/8v/y//T/9P/0//X/8//y//L/8v/y//L/8v/z//X/9v/2
//b/9P/z//P/8v/1//b/9//4//b/9v/2//f/9//3//n/+v/9//3//f/+//////8BAAIA
BAAFAAYABwAIAAgACQAJAAoADAANAA4ADwARABEAEQASABMAEwATABMAFAAUABQAFgAV
ABUAFQATABMAEgARAA8ADgANAAwACQAIAAgABwAIAAcABwAFAAQAAwABAAEA/v/9//3/
/f////7//v/8//n/+f/4//j/+P/4//j/9//3//f/9//3//f/9//2//b/9v/2//b/9v/2
//b/9v/2//f/9//3//f/9//3//f/9//3//j/+P/3//n/+v/7//v/+//7//z//P/8//z/
/f/9/////////////v/+//7//v8AAAAAAAAAAP7//v////////////////8BAAAAAAD/
//3//f/9//3//v/+//3//P/8//z//P/9//3//P/8//z//v/+//3//f/+//7//f/6//v/
/P/8//z//P/8//3//f/7//v/+v/6//z//P/7//v/+f/7//v/+v/6//v//P/9//v/+//7
//v/+v/5//n/+P/4//j/+P/4//j/9v/5//r/+P/3//f/9v/2//b/9v/2//j/+P/4//j/
+P/4//f/9//1//X/9//3//f/9//2//X/9//2//b/+P/4//j/+P/4//j/+P/4//b/9v/2
//b/9v/2//b/9v/2//b/9v/2//b/9v/2//b/9v/2//b/9v/2//b/9v/2//f/+P/5//n/
+v/5//j/9//4//n/+v/7//z//P/8//3/+//7//7/AQAEAAYABwAHAAYABQAEAAUABwAG
AAYABgAEAAQABAADAAIAAgACAAIABAACAAEAAAD///z/+f/3//b/9v/2//f/9f/0//T/
9P/0//T/8//z//P/8//z//P/8//z//H/8f/x//H/8f/y//T/9P/0//T/8v/y//L/8v/z
//P/8//y//L/8v/z//P/8//x//D/8P/w//X//P8GABAAHQAxAEsAYQB1AI4AqAC7AL0A
sgCYAHEAPAAPAP//9//n/9//4f/i/9z/3v/i/+H/5f/s/+v/6//v/+7/7P/v//H/7//v
//H/8f/x//L/8//z//H/8v/y//L/9P/0//T/9f/z//L/8v/y//T/9P/0//T/8v/y//L/
8v/z//T/9f/2//X/9f/1//X/9//1//X/9f/2//b/9v/2//b/9v/2//b/9P/z//P/8//z
//P/8//z//P/8//z//T/9v/2//b/9f/0//T/8//y//T/9P/0//T/9v/2//b/9//2//T/
8//y//T/9P/0//X/9f/2//b/9v/1//X/9v/2//j/+P/4//j/+P/4//j/+f/5//n/+//8
//3//f/9//7//////wEAAgAEAAUABgAHAAgACAAJAAkADAAOAA8AEAARABMAEwATABQA
FQAVABUAFQAWABYAFgAUABMAEwATABMAEwASABEAEAAQABAAEAANAAwADAALAAgABwAH
AAUABgAFAAMAAwACAAEAAQABAAEAAAAAAP7/+//7//r/+v/8//z//P/7//3//f/9//3/
/f/9//z//P/8//z//P/8//z//P/8//z//f/9//3//f/7//v/+//7//z//v///////f/+
////////////AAAAAAAAAAABAAEAAQABAAEAAQACAAIAAgACAAIAAgACAAIAAAAAAAEA
AQABAAEAAQABAAEAAAAAAP//AQABAAEAAQAAAAAA///+//7//v/+////AQAAAAAAAAD+
//7//f/9//3//v/+//z//P/8//v/+v/7//z//v////3//f/8//z//P/8//v/+//5//v/
+//6//n/+f/5//n/+//7//v/+//7//v//P/8//j/+P/4//j/+P/2//n/+v/4//f/9//2
//b/9v/2//b/+P/4//j/+P/4//j/9//3//f/9//5//n/+f/5//j/9//3//j/+P/4//j/
+P/4//r/+v/6//r/+P/4//j/+P/4//j/+P/4//b/9v/2//b/+P/4//j/+P/4//j/+P/4
//r/+v/6//r/+P/4//j/+P/5//r//P/+//3//f//////////////////////AAAAAAAA
AQABAAEABAAHAAcACAAIAAcABwAHAAcACQAJAAgACAAIAAgACAAIAAcABgAGAAQABAAE
AAIAAQAAAP///P/3//X/9P/0//b/9//3//b/+P/4//j/+P/1//X/9f/1//X/9f/1//X/
8//z//P/8//z//T/9P/0//T/9P/0//T/9P/0//X/9f/3//b/9v/2//X/9f/1//P/9P/0
//b/+/8EABAAHAArAEMAWwBvAIMAngC2AMEAuwCmAH4ASwAgAAcAAQD3/+v/5//l/+D/
3P/g/+L/4//n/+r/7f/v/+//8P/y//H/8f/z//P/8//1//T/9P/0//P/8//0//T/9P/2
//b/9v/3//b/9P/z//L/9P/0//T/9P/0//T/9P/0//L/8v/y//L/9f/1//X/9f/1//P/
8//z//L/8v/y//L/8v/y//L/8v/y//H/8f/x//P/8//z//P/8//z//P/9P/y//L/8v/x
//P/9P/0//T/9P/0//T/9P/0//T/9P/1//P/8v/y//L/9P/0//T/9f/1//b/9v/2//X/
9f/2//b/+P/4//j/+P/6//r/+v/7//v/+//9//7//f/9//3//v8BAAEAAwAEAAQABQAG
AAcACgAKAAsACwAKAAwADQAOABAAEwAUABUAFQAVABQAEwAUABYAFwAYABYAFQAVABUA
EwATABIAEQARABAADwAOAAkACAAIAAcABwAHAAgABwAEAAMAAQABAAAA///////////+
//7//P/9//3//P/8//r/+v/6//n/9//3//f/9//5//n/+P/4//j/+P/4//j/+P/4//j/
+P/7//v/+//7//n/+f/5//n/+f/6//r/+f/7//z//f/9//3//f/+//7//v/+///////+
//3//P/7//7//v/+//7//v/+//7//v/+//7/////////////////AQAAAAAA////////
//////7//v/9//z/+v/6//r/+//7//r/+v/6//v//P/8//3//v/+//3/+v/6//r/+f/4
//r/+v/7//v/+//7//r/+v/4//j/9//3//n/+//7//r/+//7//v/+//5//n/+f/5//f/
9//4//j/+P/4//j/+P/6//j/+//8//v/+f/4//b/9v/2//b/9v/4//j/+P/4//j/+P/3
//f/9//3//n/+f/3//f/9v/1//f/+P/4//j/+P/4//j/9v/2//b/9v/4//j/+P/4//r/
+v/6//r/+f/4//f/9v/2//b/9v/2//b/9v/2//b/+P/4//j/+f/6//v/+//9//z/+//6
//n/+v/7//z//v/8//z//f/9//3/AAADAAMABgAGAAUABQADAAMABQAFAAQABAAEAAQA
BgAGAAUABAAEAAQABAAEAAIAAQAAAP//+//3//T/8v/y//L/8//z//L/8v/y//L/8v/x
//H/8f/x//H/8f/x/+//7f/t/+3/7//v//D/8P/w//D/8P/w//D/8P/w//H/8f/x//D/
8P/w//H/8f/x/+3/7P/q/+z/8f/4/wIAEAAdADEASwBhAHcAkACoALsAuwCsAJIAaQAy
AAsA/f/z/+P/2f/Z/9r/1v/Y/9z/3f/d/+D/4f/j/+f/6v/q/+v/7f/t/+v/6//r/+n/
6v/r/+v/7f/u/+7/7v/u/+7/7v/v/+//7v/u/+7/8P/w//D/8P/u/+7/7v/u/+7/7v/u
/+7/7//v/+//7//x/+//7//v//D/8P/w//D/8P/w//D/8P/w/+//7//v/+//7//v/+//
7f/t/+3/7v/u/+7/7v/t/+3/7v/u/+7/8P/w//D/8P/w//D/8P/x//H/8P/w//D/7v/u
/+7/7//v//D/8P/w//H/8f/y//L/9P/0//T/9P/0//T/9P/1//P/8//1//b/9//3//f/
+P/5//n/+//8//7///8AAAEABAAEAAUABQAGAAgACQAKAAoACwAKAAkACwANAA4ADwAN
AA4ADgAOAAwACwALAAsADQANAAwACwALAAoACQAIAAUABAAEAAMAAgABAAEA///8//v/
+f/5//j/9//3//f/9//2//b/9P/z//P/8v/y//L/8v/y//H/8//z//P/8//y//H/7//u
//D/8P/w//D/8v/y//L/8v/x//H/8f/x//P/8//z//P/8//0//T/8//x//L/8//z//X/
9f/2//b/9v/2//f/9//3//f/9//3//j/+P/4//j/+P/4//j/+P/4//j/+f/5//f/9//3
//f/+f/4//j/9//3//f/9//3//j/+P/3//b/9v/2//b/9//3//b/9v/2//b/9v/1//X/
+f/6//r/+P/2//b/9f/0//b/9v/3//f/9//3//b/9v/0//T/8//z//P/9f/1//T/8//z
//P/8//z//P/8//z//P/8//0//T/8v/y//L/8v/y//D/8//0//L/8f/x//D/8v/y//L/
8v/y//L/8v/y//D/8P/v/+//8f/x//P/8//z//P/8v/x//P/9P/y//T/9P/0//T/9P/0
//T/9P/2//b/9v/2//b/9v/2//b/9P/0//T/9P/0//T/9P/0//T/9P/0//T/9P/0//T/
9P/0//T/9P/0//f/+P/5//n/+//7//v/+//7//v/+//7//z//P/8//3//////wIABQAF
AAYABgAFAAUABQAFAAcACQAIAAgACAAIAAgACAAHAAYABgAGAAYABAACAAEAAAD///z/
+f/3//j/+P/4//n/9//2//b/9v/2//b/9f/1//f/9//3//f/+P/5//j/+f/5//n/+f/6
//r/+v/6//r/+v/6//r/+v/8//3//v/+//7//v///////f/9//z//P8AAAUADgAYACAA
KwA/AFkAbwCDAJ4AuADHAMcAuACcAG8APAAXAAsABQD5/+//8//y/+r/7P/w//H/8//2
//f/9//5//r/+P/7///////9//3////9//7///////7//v/9//z//P/8//z//f/9//z/
/P/8//7//v/+//7//P/8//z//P/8//z//P/8//3//f/9//3////9//3//f/9//z/+//6
//z//P/8//z/+v/5//n/+f/7//v/+//7//n/+f/5//r/+P/4//j/9//5//r/+v/6//j/
+P/4//j/+f/6//v//f/9//z//P/8//z//P/8//3//P/8//v/+v/7//v//P/8//7//v/+
//7//v/+//7/////////AQACAAMAAwADAAQABwAHAAkACgAKAAsADAANAAwADAANAA0A
DgAQABEAEgAVABcAFwAXABYAFwAXABcAFQAWABYAFgAWABUAFQAVABUAFQAUABMAEQAQ
AA8ADgALAAoACgAJAAYABQAFAAMAAgABAP/////+//3//f/9//v/+v/6//j/+f/5//j/
+P/4//j/+P/3//X/9f/1//X/9f/1//T/9P/0//T/9P/0//T/9P/0//T/9//3//f/9//2
//X/9P/z//H/8v/y//H/8v/0//b/9//2//X/9f/0//X/9v/4//n/9//3//f/9//2//b/
9v/2//b/9v/2//b/9v/2//f/9//5//n/+f/5//f/9v/2//X/9f/1//X/9f/2//b/9f/0
//L/8v/y//P/8//y//L/8v/0//T/8//z//T/9P/z//D/8P/w/+//7v/u/+7/7//v/+//
7//u/+7/7P/s/+v/6//r/+3/7f/s/+3/7f/t/+3/6//r/+v/6//r/+v/7P/s/+z/7P/s
/+z/6f/m/+j/6P/q/+n/6f/o/+j/6P/o/+j/6P/o/+j/6P/o/+j/5//n/+f/5//p/+n/
6f/p/+j/5//n/+b/5P/m/+b/5v/m/+T/5P/k/+T/4v/i/+P/5P/j/+P/5f/l/+f/5//n
/+f/6f/p/+r/6v/o/+n/6f/p/+v/7f/s/+z/7P/r/+v/6//r/+3/7f/s/+v/6v/p/+j/
6P/n/+b/5v/m/+b/5v/k/+b/5v/m/+T/4f/f/97/3v/b/9v/2v/Y/9n/2v/b/9z/2//b
/9v/2//Z/9n/2f/Z/9n/2f/Z/9n/2f/a/9r/2v/a/9r/2v/a/9j/2P/Z/9n/2f/Y/9j/
2P/X/9f/1//V/9b/1P/W/9f/3P/m//T/AQARACkAQwBbAHQAkAClAK0ApACOAGcAMgAD
AOn/3//R/8P/wf/C/8D/wP/C/8P/xf/G/8f/y//N/87/zv/P/8//0f/R/9H/0//R/9L/
0//T/9P/1P/U/9T/0v/S/9L/0//T/9L/0v/S/9T/1P/U/9T/0v/S/9L/0v/S/9L/0v/S
/9X/1f/V/9X/1P/R/9D/z//S/9L/0v/S/9L/0v/S/9L/0P/P/8//z//R/9H/0f/R/9H/
0f/P/w==
         </WaveFormData>
      </LeadData>
   </Waveform>
</RestingECG>
