# Supplementary material for: Detection of Left Atrial Enlargement Using a Convolutional Neural Network-Enabled Electrocardiogram
Source: Front Cardiovasc Med. 2020 Dec 17;7:609976. doi: 10.3389/fcvm.2020.609976 (PMC7773668; doi:10.3389/fcvm.2020.609976)
Supplement: Supplementary file 5 [file Data_Sheet_5.ZIP › normal4/1802036260_7796_00000007.XML]

<?xml version="1.0" encoding="Windows-1252"?>
<!DOCTYPE RestingECG SYSTEM "restecg.dtd">
<RestingECG>
   <PatientDemographics>
      <PatientID>1802036260</PatientID>
      <PatientAge>65</PatientAge>
      <AgeUnits>Years</AgeUnits>
      <Gender>Female</Gender>
      <PatientLastName>quyanfang</PatientLastName>
   </PatientDemographics>
   <TestDemographics>
      <DataType>Resting</DataType>
      <Site>1</Site>
      <AcquisitionDevice>MAC55</AcquisitionDevice>
      <Status>Unconfirmed</Status>
      <Priority>Normal</Priority>
      <AcquisitionTime>08:52:34</AcquisitionTime>
      <AcquisitionDate>08-15-2017</AcquisitionDate>
      <CartNumber>1</CartNumber>
      <AcquisitionSoftwareVersion>009C</AcquisitionSoftwareVersion>
      <XMLSourceVersion>MAC5000 v1.0</XMLSourceVersion>
   </TestDemographics>
   <RestingECGMeasurements>
      <VentricularRate>84</VentricularRate>
      <AtrialRate>84</AtrialRate>
      <PRInterval>154</PRInterval>
      <QRSDuration>84</QRSDuration>
      <QTInterval>382</QTInterval>
      <QTCorrected>451</QTCorrected>
      <PAxis>58</PAxis>
      <RAxis>0</RAxis>
      <TAxis>36</TAxis>
      <QRSCount>14</QRSCount>
      <QOnset>228</QOnset>
      <QOffset>270</QOffset>
      <POnset>151</POnset>
      <POffset>197</POffset>
      <TOffset>419</TOffset>
      <ECGSampleBase>500</ECGSampleBase>
      <ECGSampleExponent>0</ECGSampleExponent>
   </RestingECGMeasurements>
   <Diagnosis>
      <Modality>Resting</Modality>
         <StatementCount>2</StatementCount>
         <LabelText>12SL ��ϳ���</LabelText>
      <DiagnosisStatement>
         <StmtFlag>ENDSLINE</StmtFlag>
         <StmtText>�������</StmtText>
      </DiagnosisStatement>
      <DiagnosisStatement>
         <StmtFlag>ENDSLINE</StmtFlag>
         <StmtText>���� ECG</StmtText>
      </DiagnosisStatement>
   </Diagnosis>
   <Waveform>
      <WaveformType>Rhythm</WaveformType>
      <WaveformStartTime>0</WaveformStartTime>
      <NumberofLeads>8</NumberofLeads>
      <SampleType>CONTINUOUS_SAMPLES</SampleType>
      <SampleBase>500</SampleBase>
      <SampleExponent>0</SampleExponent>
      <HighPassFilter>16</HighPassFilter>
      <LowPassFilter>150</LowPassFilter>
      <ACFilter>NONE</ACFilter>
      <LeadData>
         <LeadByteCountTotal>10000</LeadByteCountTotal>
         <LeadTimeOffset>0</LeadTimeOffset>
         <LeadSampleCountTotal>5000</LeadSampleCountTotal>
         <LeadAmplitudeUnitsPerBit>4.88</LeadAmplitudeUnitsPerBit>
         <LeadAmplitudeUnits>��V</LeadAmplitudeUnits>
         <LeadHighLimit>2147483647</LeadHighLimit>
         <LeadLowLimit>268435456</LeadLowLimit>
         <LeadID>I</LeadID>
         <LeadOffsetFirstSample>0</LeadOffsetFirstSample>
         <FirstSampleBaseline>0</FirstSampleBaseline>
         <LeadSampleSize>2</LeadSampleSize>
         <LeadOff>FALSE</LeadOff>
         <BaselineSway>FALSE</BaselineSway>
         <ExcessiveACNoise>FALSE</ExcessiveACNoise>
         <MuscleNoise>FALSE</MuscleNoise>
         <LeadDataCRC32>1320373412</LeadDataCRC32>
         <WaveFormData>
8v/y//L/8v/w//D/8P/w//H/8v/z//T/8v/y//L/8v/0//T/9P/0//j/+v/8//7//f/8
//v/+v/9//7///8AAAIAAgACAAIABAAGAAgACgAMAA4AEAASABMAFAAVABYAFgAWABYA
FgAZABoAGwAcABwAHAAcABwAHwAgACEAIgAgACAAIAAgAB0AHAAbABoAFgAUABIAEAAR
ABIAEwAUABAADgAMAAoABwAEAAEA/v8AAAAAAAAAAP3/+v/3//T/9f/2//f/+P/5//r/
+//8//n/+P/3//b/+P/4//j/+P/2//T/8v/w//T/9v/4//r/+P/4//j/+P/1//T/8//y
//L/8v/y//L/9P/0//T/9P/1//b/9//4//b/9v/2//b/9P/0//T/9P/1//b/9//4//X/
9P/z//L/9v/4//r//P/5//j/9//2//X/9P/z//L/9v/4//r//P/6//j/9v/0//X/9v/3
//j/+P/4//j/+P/3//b/9f/0//X/9v/2//f/9//3//f/+f/3//f/9//3//n/+f/5//n/
+P/4//f/9f/3//j/+P/3//X/9f/1//X/+f/7//z//P/5//j/9//2//r/+v/7//v///8F
AAoADgAIAAcABwAGAAcABwAHAAUAAwAAAP7//v/4//X/9P/z//b/9v/z//H/8//z//H/
8f/z//P/8//z//H/8P/v/+7/7P/s/+z/6v/t/+//8P/z//L/8v/y//T/9P/2//P/7//r
/+b/4//h/93/4//0/wQADAAZACoANwBFAFMAXwBoAG8AbQBmAFwATwA4ACgAHQASAA4A
FAAPAAMA/v8DAAUA/f/y/+n/5f/r//H/9v/2//r/+v/4//P/8P/u//H/8v/y//L/9P/y
//H/8f/y//L/8f/x//P/9//4//f/8v/y/+//6//t//D/8v/0//P/9P/0//H/8v/y/+//
7//x//T/9//2//T/9f/1//T/9v/4//j/+v/6//r/+v/5//j/9//3//f/+f/7//v/+//8
//////////3//f/+////BQAIAAoADAANAA8AFAAWABMAEgAVABUAFQAWABcAFwAZABsA
HwAgACIAIwAjACUAIgAhACAAHwAfAB8AHwAfACAAIAAfAB4AHAAaABwAHAAZABYAFAAP
AAsACgAJAAcABQAFAAQABAACAP7//v/+//3/+v/5//j/9//3//X/8//y//L/8f/t//L/
9f/6//3/+//4//X/8//z//P/8//0//f/9//4//f/9P/z//L/8P/w//D/8P/w/+//8//1
//b/9v/0//T/9f/z//L/8v/y//L/8v/w//D/8f/y//T/9P/x//H/8P/w//D/8P/0//T/
9P/z//T/9f/3//j/+v/7//r/+f/4//f/9f/z//D/7v/y//P/9f/2//f/9//1//T/8v/0
//T/8//7//n/9P/2//b/9v/2//X/9f/z//P/9f/3//f/9//3//f/9//3//n/+//9/wAA
/f/5//b/9P/2//X/9f/1//f/9//6//v/+v/4//f/9v/5//r//f/+//7//f/+/wEABAAG
AAMAAwAGAAgACwANAAsABwACAPz/+v/6//j/9//3//f/+P/4//L/7//w/+//8f/z//f/
+f/3//X/8//w//H/8P/w//L/8v/y//L/8f/v/+//7v/u//D/8v/0//T/6//l/+n/7P/j
/93/5f/v//b//P8IABMAIgAxAD0ASQBZAGgAcQBxAGYAUgA/ADAAJgAhABwAGAAUAA0A
BwAAAPf/7//v/+7/6//r/+3/7//y//T/8P/s//D/7//w//L/9f/2//b/9v/1//L/8P/v
//L/8v/x//H/8v/1//X/8//v//L/8v/x//P/9P/0//T/9f/2//b/8//0//T/8f/x//T/
9v/4//b/9P/1//X/9P/3//r/+//+//v/+v/5//f/+f/5//r/+//5//v/+//7//3/AQAC
AAMAAwADAAQABQAGAAgACQAKAA0ADwAUABYAEwAQABEADwASABQAFgAXABcAGQAdAB4A
IAAhACEAIwAfAB8AHwAfACEAIQAhACEAIQAiACIAIgAbABYAFQASABQAEgARAA0ACwAM
AA0ADQAHAAUAAgAAAP///P/9//7//f/6//n/+P/4//n/+P/3//j/+v/7//n/9P/x//D/
7f/x//L/8//1//P/8//z//T/9f/1//b/9f/0//P/8v/w//L/8v/y//L/7v/x//L/8v/0
//L/8v/z//P/8v/y//L/9f/2//X/9v/1//T/9P/y//H/8f/w//D/8P/w//T/9P/0//P/
9P/1//T/9P/1//X/8//z//P/8//2//f/9//4//f/9//4//j/9//3//X/9P/3//r/+//7
//H/7P/w//L/9P/2//f/9//1//X/8f/x/+//7f/x//P/9f/3//f/9//3//j/9//1//T/
9P/2//f/+f/7//n/9//4//f/9//2//b/9v/4//j/+v/6//v/+//9/wEAAgAEAAEAAQAC
AAIAAwADAAQAAwABAP7//f/8//n/9//0//P/8//y//D/7//y//P/8P/v//D/7//w//H/
8v/y/+7/7P/r/+z/7//w//H/8f/w//H/8f/y/+//8P/x//D/8f/z/+//6P/f/9v/2f/f
/+r/8P/8/w0AHAAlAC0ANQBDAFIAWwBlAG4AagBVAEAALgAjABwAFgASAA8ABwD+//3/
/f/3/+7/6//v/+//6f/q/+r/6P/q/+3/6//r/+z/8v/0//X/9v/z//D/7v/t/+7/7v/t
/+3/7v/x//H/7//t//D/8P/v/+3/7v/u/+7/8f/y//L/7//y//L/7//v//L/9P/2//T/
8//z//L/8P/y//T/9P/2//T/9P/0//P/8//z//T/9f/4//v//P/9//v//f/8//v/+f/5
//r/+//+/wAAAQACAP////8CAAIABwAKABEAFQAVABQAEwARABEAEwAXABgAGQAbABwA
HwAcABsAGgAZABsAGwAbABsAFwAWABQAEgARABAAEwAUABUAEgAQAAsABAACAAAA/f//
/wEAAgAEAAAA+v/4//b/9P/y//L/8v/0//X/9P/z//H/8P/u/+n/6v/r/+7/7//t/+z/
6//r/+n/6f/p/+r/7v/v//H/8f/v/+3/6//o/+r/7P/u//D/6v/r/+r/6P/q/+j/6P/p
/+z/7P/t/+7/7f/s/+n/6P/n/+j/6v/q/+n/6f/o/+j/5v/m/+r/6v/s/+v/7P/t/+3/
7P/s/+v/7P/t/+7/7//u/+3/6//q/+v/6//s/+z/7v/v/+7/7v/s/+z/6v/n/+j/6f/r
/+z/8v/t/+f/6P/q/+z/7v/w/+3/7f/r/+v/6v/r/+r/6f/q/+v/7P/t/+v/6//r/+z/
7v/t/+3/7v/w/+//7//v/+3/6//s/+v/7v/u/+//8P/u/+7/8P/w/+//7f/t/+//9v/6
//n/+//6//r/+//7//7//f/7//j/8v/w/+z/6f/n/+f/6P/o/+j/5//q/+v/5v/l/+b/
5f/o/+n/6v/q/+f/5v/m/+j/5v/k/+L/3//h/+P/5P/m/+P/5P/l/+T/7f/t/+P/1v/T
/9f/1//b/+D/6v/2/wcAGAAjACcAMQBDAFAAWwBlAGQAWABJADwAMAAjABIAAgD+////
+f/y//P/8f/r/+r/6f/h/+H/5//o/+b/6P/u/+r/5f/i/+D/4//k/+T/5P/m/+T/4//j
/+L/4v/h/+H/4P/j/+P/4f/i/+b/5//n/+T/5P/j/+L/5v/o/+n/5//p/+j/5P/j/+T/
5v/o/+b/6P/p/+n/6P/k/+T/4v/i/+X/5v/n/+f/5//n/+j/6f/n/+n/6f/p/+r/7f/t
/+3/7P/r/+v/6//v//L/9P/2//n/+/8AAAIABAAEAAgACQALAAwADQANAAkACQALAAoA
DAAPABEAFQARABEAEQARABEAEQARABEADgAOAA0ADAAGAAQABgAGAAcABgAGAAMA/f/8
//v/+f/5//n/+P/4//L/7P/q/+j/6f/o/+n/6v/s/+3/7P/r/+j/6P/n/+P/5f/l/+f/
5//p/+j/5//n/+P/4f/f/97/4f/h/+L/4f/k/+X/5v/m/+T/5P/k/+T/4f/j/+P/4v/h
/97/3f/d/9//4P/i/+T/4//i/9//3v/i/+T/5//o/+T/4//h/+D/4P/g/+T/5P/j/+H/
4f/h/+P/5P/m/+f/5v/l/+T/4//k/+X/5f/m/+f/5//o/+j/6//t/+3/7v/t/+7/7f/r
/+3/7f/u/+7/7P/r/+v/7P/u//D/7v/s/+z/7P/s/+z/7f/s/+3/7//z//X/9//3//f/
9//3//T/8//y//L/9f/1//b/+P/3//X/9P/z//X/9f/4//n/+//8//7/AAD7//j/9//0
//j/+/8AAAcACQAKAAYABQAHAAgACgALAAkABwAEAAAA/P/6//b/8//0//X/9//4//b/
9f/4//n/9P/z//T/8//1//X/9f/0//L/8P/v//D/9P/2//j/+f/1//X/9P/0//b/+v/+
/wAAAQD///n/9v/1/+//7//7/wgAFAAgAC0APABHAE8AWwBtAH4AhwCDAHYAaABVAEYA
QAAzABwAFgAmACcAGQAQAA0ABwD9//r/AQAFAAEA/f8CAAgABgAEAAIA///+//7/AQAC
AAIAAgAAAP7//f/9/wAAAAD/////AgAFAAUAAwACAAYABwAHAAkACgAKAAoACQAIAAYA
AQAEAAQAAQABAAAAAgAEAAIABAAFAAUABAAGAAgACAAKAAgACAAIAAcABQAFAAYABwAL
AA8AEQATABEAEwASABEAEwATABQAFQAWABgAGQAaABwAHwAlACgAJwAmACkAKQApACoA
KwArACwALwA0ADYANQA1ADQANQA1ADUANQA1ADcANwA3ADcANAAyAC8ALAAsACwAMAAy
ADAALAApACMAIAAgACAAHwAdAB0AHAAcABoAFgAWABYAFAASABIAEgAQAA8ADAAJAAoA
DAANAAsACwALAA0ADQAMAAoACAAHAAoACwAMAA4ACQADAP7/9//7////AwAGAAcACAAJ
AAoABQAHAAcABgAIAAYABgAHAAkACAAIAAgACgAKAAgACAAGAAYABwAGAAMAAQD+//z/
AAAEAAwAEAAMAAcABAABAAMABAAGAAcABQAFAAUABQAFAAUABAAEAAUABQAGAAYACAAJ
AAgACAAFAAYABQADAAQABQAHAAgA/v8BAAMAAAACAAIAAgACAP/////9//3/AAADAAQA
BQAFAAUABQAFAAMAAQD///7/AgADAAUACAAGAAMAAQD//wEAAQAEAAUABwAGAAYABgAF
AAQABQAEAAYABwAKAA8ADwAQAAwACwAJAAgACAAHAAwADQANAAwABgAEAAAA/f8AAAEA
AwAEAAAA/f/+//3/+//7//3//f/9//3//f/8//v/+v/6//z/AAAAAAAA///7//v/+v/6
//b/9v/2//T/+//5//n/8v/r/+f/4//n//T/AgAKABcAJAAtADkARQBTAGAAawBzAHgA
cABdAEgAOgAtACIAHAAcABsAEQAMAAkAAwD7//b/9f/1//P/9f/4//j//P/6//r/9//2
//b/+v/8//3//v/7//j/9v/1//T/9P/z//P/9//7//z/+//1//b/9P/x//X/+v/+/wIA
AQAAAP7/+f/8//z/+f/5//z//v8AAP7//P/9//3//P/7//z/+//8//r/+v/6//n/+//7
//z//f8AAAMABAAFAAQABQADAAEABAAHAAsADwAPAA4ADAAKAAoACwAPABAAEgAUABoA
HQAdAB4AHwAfAB4AHwAiACIAJAAlACUAJwAjACMAIwAjACMAIwAjACMAIAAgAB8AHgAd
ABwAHwAgAB0AGgAYABMAEAAQABAADwAPAA8ADgAOAAcAAAD9//r///8AAAMABgAAAP3/
+P/z//X/+P/6//n/9//3//n/+f/4//b/9P/z//T/9f/2//j/9//1//T/8f/0//X/9v/2
//j/+P/4//j/9P/3//j/+P/6//j/+P/5//X/8v/w/+7/8f/y//H/8v/1//b/+P/4//T/
8//x//D/8//0//n/+v/3//X/9f/1//T/9P/1//X/+P/5//r/+//5//n/+P/4//v/+//8
//z/+v/5//b/9P/2//j/+P/3//j/+f/7//z/9v/z//X/+v/6//r/+v/6//j/9//0//P/
9f/3//f/9//4//n/+v/7//n/9//1//T/9//3//j/+v/3//X/9P/z//X/9//8/////f/8
//z//P/8//z//v/+//////8BAAUABgAIAAUABQAIAAgACQAJAAsACQAGAAIA/f/8//n/
9//4//n/+//8//f/8//z//H/8P/x//T/9f/3//f/9//2//L/8P/v//D/9v/4//r/+//3
//f/9v/2//P/9P/1//T/9//z/+3/6P/l/+X/5f/p//L//v8MABsAJgApAC8APQBNAFYA
YwBxAHAAXgBJAD4ANAAtAB4AFAAYABcABwD8//3////7//b/9f/3//X/8f/y//b/+P/y
//L/7//u/+7/9P/2//f/+P/3//T/8v/x//L/8v/x//H/9P/3//f/9f/z//b/9v/1//X/
9v/2//b/9//4//j/9f/4//j/9f/1//j/+v/8//r/9v/1//P/8P/z//b/9//6//j/+P/4
//f/+f/5//r/+//8////AAABAP//AQAAAP//AgADAAUABwAIAAgABwAGAAgACQANAA4A
DwAQABUAFwAXABYAFQATABQAFwAcAB4AHAAdAB0AHwAcABsAGgAZABwAHwAiACUAIAAe
ABsAGAAWABQAFgAWABYAFAATAA8ADAAMAAwACwAHAAUAAgAAAPz/+P/4//j/+//6//v/
/P/5//n/9//1//f/+P/4//X/9//3//n/+f/5//j/9//3//b/9f/0//T/9v/1//X/8//0
//X/9v/2//b/9v/2//b/8//1//X/9P/0//L/8v/z//T/9P/1//b/8//y/+//7v/v//D/
8v/y//P/8//y//L/8v/y//b/9v/y/+//7v/t//D/8P/x//H/8v/z//T/9f/y//H/7//u
//L/8//1//b/9v/1//L/8P/u//D/8P/v//L/8//1//b/+v/3//T/9v/2//b/9v/0//P/
8P/v//D/8//0//X/9f/1//X/9f/3//f/9//4//X/8//y//L/8//z//T/9f/z//P/9v/3
//f/9v/2//b/9P/0//b/9v/5//n/+////wMABgAEAAUABQAEAAQAAwAFAAMAAAD8//j/
9v/y/+//7//v//D/8P/t/+v/7f/t/+n/6f/r/+v/7f/v//H/8v/u/+z/6//s/+v/6v/p
/+f/5v/n/+f/6P/q/+z/7v/u//H/8//r/+b/5f/f/9n/3f/m//j/CAARABgAIQArADsA
SwBWAFcAXQBoAGIASQA2ACoAIQAWABQAHAAbAA0A/P/1//P/7//s/+v/7f/v//H/8P/w
/+7/6v/o/+X/5P/k/+r/7P/t/+7/7//u/+7/7//v/+7/7P/r/+z/7//v/+3/6f/s/+z/
6//t/+7/7v/u/+//8P/w/+3/7v/u/+v/6//u//D/8v/w//L/8//z//L/8v/0//T/9v/2
//b/9v/1//L/8f/x//H/9P/3//j/+f/5//v/+v/5//v/+//8//3/AAACAAMABAADAAMA
BgAGAAcACAANAA8ADgAOAA4ADQARABUAGwAeABoAGQAXABcAGAAZABoAGwAeAB8AIAAh
AB0AHAAaABgAFwAWABkAGgAWABIADwAJAAUABAADAAEAAgADAAMABAABAPz/+//6//r/
+P/4//j/+f/5//f/9f/0//T/8//v//L/8//2//f/9v/0//L/8f/z//P/8//0//L/8f/x
/+//7//v/+//7v/x//L/8//0/+//8f/x//D/8v/w//D/8f/w/+7/7f/s/+7/7v/s/+z/
8P/y//X/9v/x/+//7P/q/+3/7v/z//T/8v/v/+7/7f/s/+z/7f/t/+7/7//w//H/7//v
/+7/7v/y//P/9f/2//X/8//v/+z/7f/w//H/8f/y//P/9f/2//X/8//y//L/8v/0//b/
9v/2//b/9P/z//D/7//v//H/8f/x//P/8//z//P/8//z//P/9P/y//H/8f/y//H/7//u
/+3/8P/x//X/9//0//L/8f/w/+7/7v/w//D/9P/1//j//f8AAAIA/////wEAAgAEAAUA
AwD///r/9P/v/+7/6//p/+v/7f/w//L/7f/r/+3/7f/p/+n/6//r/+7/7//w//D/7f/s
/+z/7v/u/+7/7v/t/+j/5//l/+T/5//q/+3/7v/3//P/5//Y/9P/1f/Z/+P/9P8EABAA
GQAgACsAOQBFAFUAaABrAGcAZgBWADsALAAmABsAFgAaABoADQD9//D/6//r/+3/8v/z
//H/7//v//L/8P/s//D/7//r/+n/6P/t/+7/7v/u/+v/6P/m/+X/6f/q/+r/6//s/+//
7//t/+n/7P/s/+v/6//s/+z/7P/t/+7/7v/r/+//8P/u/+//7f/u/+//7P/t/+//8P/w
//L/9P/0//b/8//y//H/7//y//P/9f/3//X/9f/z//H/9P/3//f/9//4//n/+//9//7/
AAABAAIABAAFAAkACgAIAAgADAANABAAEgAUABUAFgAZAB4AIAAeAB8AHwAhACAAIQAi
ACMAIAAfAB4AHQAeAB4AHQAcABsAGgAdAB4AHAAYABUADwAKAAoACgAJAAcABwAGAAYA
BAAAAAAAAAACAAAAAAAAAP3//f/7//n/+//8//z/+f/2//X/9v/1//T/8v/w/+//8v/1
//j//P/5//f/9v/z//T/9f/2//b/9P/0//T/9P/w//P/9P/0//T/8v/y//P/9P/0//X/
9v/0//T/8v/y//H/8v/0//T/8f/x//D/8P/z//b//f8AAPv/9//1//P/8//y//L/8f/0
//X/9v/3//f/9//2//b/9f/1//b/9v/2//X/8v/w//H/9P/1//X/9f/1//b/9v/1//P/
8v/y//z//v/8//n/+P/3//b/8//z//H/8f/y//X/9v/3//T/8f/u/+v/7//x//P/9v/2
//X/9f/2//X/8//y//H/9P/1//n/+//6//j/9//2//r//P8AAAIAAQD/////AQADAAQA
AAD//wMABAAGAAcABAABAP3/+P/4//j/9v/1//L/8f/x//D/6//p/+v/6//s/+3/8P/x
/+7/7f/s/+r/6v/q/+v/7v/w//D/8P/v/+v/6//q/+r/6//u//H/8v/l/+f/6f/k/93/
2//h/+f/7v/8/woAFwAiAC8APwBVAGcAcgB1AG0AXgBMADsAMAAsACMAGAAYABoADwAB
APz/+f/3//f/9v/7//3/+f/9/wQAAAD6//7/AQD/////AAABAAIAAgACAAIAAAD/////
AgAEAAUABwAHAAkACAAFAAMABgAGAAUAAwAEAAQABAAFAAYABgADAAcACAAGAAcABQAG
AAcABAAHAAkACgAKAAkACgAJAAoADAAMAAwACwANAA0ADgAPAA4ADwAOAA0ADwATABQA
FQAVABUAFgAXABkAGgAaABoAHAAdACEAIgAiACIAJgAnACoALAAuAC8ALQAtAC8ALgAv
ADEAMgA1ADMAMwAzADMAMQAvAC0AKwAsAC4ALwAwACkAJgAnACYAIwAeABoAEwAQABAA
EAAPAAsACQAGAAQABQAEAAcACgAIAAQAAgAAAAEAAQD///3///8AAAAA/f/6//n/+v/5
//r/+v/6//v/+//7//v//P/6//n/+f/3//j/+f/6//r/+P/4//j/+P/4//3/AAACAAAA
/P/6//n/+//6//r/+v/8//z/+v/6//j/+P/5//j/+v/7//v//P/6//j/+v/4//n/+f/7
//3//P/8//3//f/7//v/+//7//7//////wAA/v/9//3//P/+/////v/+//3//v/9//v/
/P/9////AAD8//3/AQAAAPz/+v/6//r/+v/6//v/+v/7//n/+//7//v/+f/5//n/+f/7
//3///8CAP7/+//5//j/+v/7//3////9//3/AAABAAEAAAAAAAAAAgACAAQABAADAAMA
BQAJAA0AEAAOAA8AEAAQABEAEQAPAAsABgAAAAAAAAD+//3/+v/5//n/+P/4//f/+v/7
//v/+//9//3/+//5//f/9P/3//j/+v/+//3/+v/3//P/8f/x//D/8P/z//j//f8AAPP/
7f/t//D/8f/v//H/9f/6/wQAEAAbACYAMwBDAFEAXwBqAG8AawBkAFYARQA2ADAAKwAg
ABoAGgAXAA0AAgD9//3//f/6//v/+//1//P/9P/2//j/+v/8//n/+P/4//n/+v/6//r/
+P/2//X/9f/5//r/+v/7//n/+//6//f/9//6//r/+f/3//j/+P/4//r//P/9//v//v/+
//v/+//8//7/AAD+////AQACAAIAAAAAAP7//v///wAAAQABAAEAAQACAAMAAwAFAAUA
BQAEAAcABwAHAAUABQAGAAcADQAQABIAFAARABEAFAAUABYAFgAaABsAHwAgACEAIQAg
ACEAJAAkACIAIwAjACUAJQAlACUAJQAlACUAJQAlACUAJgAmACYAIAAeACAAIAAhAB4A
HAAXABQAFAAUABMADgALAAcABAAGAAYACgAOAAwACAAGAAQAAQABAP///f/7//z//P/5
//r/+//+///////+//3//f/8//v/+v/6//3///8CAAMA///9//v/+P/1//T/8//y//X/
+////wIAAAD8//r/+f/7//r/+v/6//r/+v/4//j/9//4//r/+v/8//3//f/+//z/+v/8
//r//P/7//z//f///wAAAgADAAEA///9//v/+f/5//j/+P/6//v//f/+//7//f/6//j/
+v8CAAYA/v/8//r/+P/2//j/+//8/////P/9//z/+//+////AAABAP7//f/8//z//v/9
//3//v//////AAABAP7//f/////////+//7//v8AAAAAAgACAAMAAwAFAAkADAAOAAsA
CwALAAoACgAJAAsACQAGAAIAAAAAAP7//f/8//v/+//6//n/+f/9////+//5//n/9//3
//f/9//2//j/+P/5//z//P/6//j/9f/3//n/+v/8//r/+v/6//j/+//5//n/8v/p/+n/
6//t//L//P8IABcAKAA1ADsARQBTAGQAcQBzAGYAWABLAEAANgAvACQAHAAaABMACQAG
AAMA///7//r/+//3//X/+f/6//b/+P/+/wAA/f/8//z//f/8//r/+P/5//j/+P/5//f/
9v/0//P/8v/1//X/8//0//j/+f/5//z//v///wAA//8AAAAA/f/9//z/+P/3//r//P/+
//z//v///////v/9//7//f/+////AAABAAEAAQABAAIAAwADAAUABQAFAAYACQAJAAkA
BwAHAAgACQANABAAEgAUABAADwARABAAEQASABcAGQAdAB4AHwAfAB8AIQAlACYAKAAp
ACkAKwAoACcAJgAlACgAKQAqACsAKAAmACMAIAAfAB4AIQAiAB8AHAAaABUAFAAUABQA
EwAPAA0ACgAIAAkABgAHAAgABgACAAAA/v///wEAAQABAP7//v/9//n/+f/5//v/+//8
//z//P/9//v/+//7//z//v/9//3/+//5//f/9f/y//X/9v/3//j/+P/9/wAAAgD+//r/
+P/3//j/+P/5//r/+f/4//X/9P/1//b/+P/4//X/9f/0//T/9f/2//v//P/9//v/+//7
//z//P/9//3//P/7//r/+f/7//v/+v/6//n/9//2//T/+f/7//v//P/6//z//P/7//j/
9//3//b//P/+//v/+v/5//j/9f/1//P/8//2//v//v8BAP3/+//5//f/+P/5//r//P/5
//f/9v/2//f/9//4//n//P/9/wEAAwAAAP7//f/8//3//v8BAAIAAQD/////AQAGAAgA
BQAFAAcACAAKAAsACQAHAAQAAAD///7/+//5//b/9f/1//T/9P/z//b/9//z//P/9f/1
//L/8f/w/+7/8f/y//T/+P/5//j/9//1//L/8f/v/+7/7P/u//D/8P/x//H/8f/q/+X/
5//r/+//8v/2/wIAFQAiAC0APQBLAFUAXgBpAG8AagBYAEMANAAuAC0AIgAcABgADQD9
//j//f/9//X/8v/z//P/8f/z/+7/6v/w//z/+v/3//b/9v/2//T/8f/u//D/8P/x//P/
9P/0//P/8//x//P/8v/v//D/9P/1//X/9P/0//P/8v/x//L/8v/v//P/9P/y//P/8v/y
//L/7v/x//X/+P/6//j/+P/2//b/9v/2//b/9f/2//f/+f/7//r/+//6//n//P8BAAMA
BQACAAEAAQABAAIABAAFAAYABwAJAA4AEAANAAwADwAPABMAFgAZABsAGgAbAB4AHgAc
AB0AHQAfACAAIQAiACMAHwAdABsAGQAcAB4AHwAgABkAFgAXABYAFwAUABIADQANAA4A
DwAPAAkABwAEAAIA/f/4//f/9v/5//r//f8AAPz/+f/0/+//8v/0//X/8//z//P/9f/1
//f/9v/1//X/8//z//P/9P/z//H/8P/t/+//8f/z//T/8v/w/+7/7P/t//H/8//0//L/
7v/s/+v/7v/u/+//8P/u/+7/7P/s/+7/8P/z//T/9P/1//X/9v/z//L/9f/0//H/7//v
/+//7v/u/+//7//w//H/8v/z//T/9f/1//b/8//x//D/7v/w//H/8P/w//L/9P/0//P/
8//z/+7/7P/w//L/9P/2//P/8//x//H/8f/z//P/8//w/+//7v/t/+v/6//r/+z/7v/v
//H/9P/y//H/8f/x//L/8//3//n/+P/2//X/9P/y//L/9P/0//f/+f/9/wMAAwAEAAAA
///+//7///////7/+//3//L/7//u/+v/6f/s/+3/7//w/+v/6f/r/+v/6//r/+3/7f/r
/+n/5//k/+b/5v/n/+r/7v/u/+7/7f/o/+f/5f/k/+f/6v/t/+7/7f/r/+P/3P/T/83/
0//j//L//v8IABEAHgApADMAQQBPAF4AZQBnAGAATAA9AC4AIAATAAgABgAMAAkA/f/4
//X/7//p/+b/5f/n/+f/5f/m/+r/7P/q/+r/5//m/+b/6//s/+z/7P/r/+j/5v/l/9z/
3v/n/w==
         </WaveFormData>
      </LeadData>
      <LeadData>
         <LeadByteCountTotal>10000</LeadByteCountTotal>
         <LeadTimeOffset>0</LeadTimeOffset>
         <LeadSampleCountTotal>5000</LeadSampleCountTotal>
         <LeadAmplitudeUnitsPerBit>4.88</LeadAmplitudeUnitsPerBit>
         <LeadAmplitudeUnits>��V</LeadAmplitudeUnits>
         <LeadHighLimit>2147483647</LeadHighLimit>
         <LeadLowLimit>268435456</LeadLowLimit>
         <LeadID>II</LeadID>
         <LeadOffsetFirstSample>0</LeadOffsetFirstSample>
         <FirstSampleBaseline>0</FirstSampleBaseline>
         <LeadSampleSize>2</LeadSampleSize>
         <LeadOff>FALSE</LeadOff>
         <BaselineSway>FALSE</BaselineSway>
         <ExcessiveACNoise>FALSE</ExcessiveACNoise>
         <MuscleNoise>FALSE</MuscleNoise>
         <LeadDataCRC32>2799148332</LeadDataCRC32>
         <WaveFormData>
+v/6//r/+v/4//j/+P/4//r//P/+/wAA/f/8//v/+v/9//7///8AAAEAAgADAAQAAgAC
AAIAAgAFAAYABwAIAAkACgALAAwADwAQABEAEgAVABYAFwAYABoAHAAeACAAIQAiACMA
JAAkACQAJAAkACUAJgAnACgAKQAqACsALAArACoAKQAoACoAKgAqACoAJgAkACIAIAAe
AB4AHgAeABsAGgAZABgAFAASABAADgAOAA4ADgAOAAwACgAIAAYABAAEAAQABAAEAAQA
BAAEAAEAAAD///7/AQACAAMABAACAAAA/v/8//3//v///wAA/v/+//7//v/8//z//P/8
//3//v///wAA/v/+//7//v///wAAAQACAAIAAgACAAIAAgACAAIAAgADAAQABQAGAAUA
BAADAAIABAAGAAgACgAJAAgABwAGAAQABAAEAAQABgAIAAoADAAIAAYABAACAAMABAAF
AAYABgAGAAYABgAGAAYABgAGAAcACAAIAAgABgAFAAMAAQADAAQABgAEAAUABQAFAAYA
BQAGAAYABgAIAAkACgALAA0ADQAOAA4ADQAQABEAEQASABMAEwAUABMAEgARABAAEwAU
ABUAFAANAAsACgAIAAYABgAHAAcABwAFAAQABAABAP7//P/7//3//f/9//7//f/6//f/
9v/3//j/+f/5//b/9v/2//b/9f/1//T/8//2//f/9//3//X/9f/1//X/9v/4//j/+f/5
//r/AAAFAAcACAAOABkAIgAnAC8APwBOAF0AaQBtAG8AbQBbADYADQDk/8b/v//I/8j/
v//D/8r/0v/g/+7/7v/t/+//7f/r//D/9v/2//T/9v/1//P/8v/y//X/9v/2//X/9P/0
//P/8v/x//H/8f/x//T/9v/3//f/9P/0//P/8v/1//f/+P/5//n/+f/5//n/+P/3//b/
9f/3//j/+f/5//j/9//2//T/9f/4//r/+//5//n/+f/5//j/+P/4//n/+v/8////AAAB
AAIAAwADAAUABQAFAAcABgAHAAcACQAKAA0ADwARABAAEgAVABcAFQAVABUAFQAYABsA
HwAfAB8AHwAeAB4AIQAfAB8AIAAjACQAJQAkACIAHwAdABsAGwAbABsAHAAZABUAEgAN
AAwADAALAAkACgAJAAcABgAFAAMAAQAAAP7//f/8//z/+P/2//b/9v/0//T/8//x//T/
9//4//j/9v/z//P/8//z//P/8//z//L/8//z//P/8f/x//P/8//x//H/8f/x//P/8f/x
//H/8v/y//L/9P/z//H/8P/v/+z/7P/t/+3/7//x//T/9v/z//L/8v/x//L/9P/1//b/
+P/3//f/9//2//b/9f/z//X/9v/3//j/9//2//f/9P/1//X/9v/5//n/9//0//T/9P/z
//P/8//1//X/8v/w//D/8P/w//D/8P/x//P/8//z//P/9P/1//L/8P/v//H/9P/2//r/
+f/4//b/9f/4//n/+f/5//z//P/8/wAAAAD///7//f8BAAQABgAIAAYABAACAAAA/v/8
//f/9f/2//b/+P/6//j/9//1//H/8P/w/+//7v/r/+v/6v/p/+f/5v/l/+L/5P/m/+j/
6v/o/+X/4v/g/+H/4v/j/+X/5P/j/+L/4f/i/+H/4f/h/+L/4//l/+b/3v/j/+v/8v/2
//n/+f/+/wIABQAKABMAHwAzAEQATQBTAFsAYQBZAD8AFgDp/8j/tv+5/8T/vv+x/7H/
uv/C/8r/1P/Y/9v/3//l/+f/5v/i/+D/3v/e/+H/4f/i/+T/5f/m/+b/5f/k/+T/4//i
/+P/4//j/+P/4//k/+T/4//m/+j/6f/q/+n/6f/o/+f/5//n/+f/5//n/+f/5//n/+T/
5P/k/+P/5f/n/+n/6v/o/+r/6//r/+n/6f/p/+n/6//s/+3/7//s/+z/7f/s//D/8v/0
//X/9f/1//X/9//4//n/+f/7//r//f///wEAAQACAAQABQAHAAkACwANAAwADQAPAA0A
EQARABAAEAAVABMAEwAUABIAEgASABAAEQARABIAEwAQAA0ACgAIAAkABwAGAAMAAwAE
AAQAAwD+//v/9//0//b/9f/0//T/8//x/+//7v/v/+7/7//w//D/8P/v/+3/6v/p/+b/
4v/m/+X/5//p/+n/6f/p/+n/5f/l/+T/4//l/+X/5//n/+T/4//i/+H/4v/h/+L/4//l
/+b/5//q/+j/5//n/+f/5//o/+r/6//q/+n/6f/o/+r/6v/r/+v/6//s/+z/7P/s/+v/
6//r//D/8v/z//P/8f/w/+//7v/v//D/8//y//D/7//v//H/8f/v/+z/7P/v/+//8P/x
/+v/6P/p/+r/6//s/+7/7v/v//H/7//t/+v/6v/v/+7/7v/v/+7/7v/t/+7/7v/u/+3/
7f/x//P/9P/1//T/9P/0//j//P/9//7////9//7//v/+////AAABAAIABAACAP3/+//5
//b/9f/0//X/9f/0//H/8v/y//H/8P/s/+v/6f/n/+f/6P/p/+j/4//i/+H/4P/h/+H/
4f/i/+D/4P/g/+H/4v/j/+T/5f/k/+P/4//j/+H/4f/i/+L/5v/n/+n/7P/w//P/9f/2
//j/+/8EABEAHQArADoAQQBFAEsAVQBZAFcARAAbAOz/zP+3/7T/vv+5/63/rv+6/8T/
0v/e/9//3//j/+X/5P/k/+T/4P/e/+H/4f/i/+T/5f/m/+b/5f/n/+j/6P/o/+j/5//m
/+X/5//o/+j/5//l/+b/5v/m/+b/5//n/+f/6v/r/+z/7f/q/+n/6P/n/+j/6v/s/+3/
7P/r/+r/6P/o/+r/6//r/+z/7f/u/+//7//u/+3/7f/t/+7/8P/w//H/8v/z//P/9f/1
//X/9//5//v//P//////AQACAAMABgAIAAsADQALAAsACwALAAwADwATABMAFwAXABYA
FgAXABUAFQAWABcAGAAZABgAFwAVABQAEwASABEAEAAQABEADwAOAAsABgAEAAEA/f8A
AAEAAQACAP7/+//4//b/9v/1//T/9P/z//L/8//0//L/8P/t/+n/6//v//H/8v/w/+3/
7f/t/+r/6f/o/+f/5//p/+r/6//o/+f/6P/n/+j/6f/q/+v/6P/l/+T/4//m/+b/5v/o
/+v/6//s/+3/6f/o/+j/5//p/+n/6v/q/+r/6v/r/+v/7P/u/+//8P/y//H/8f/x//L/
8v/x/+//8P/w//D/8P/w//D/8v/w/+//7//w//P/9f/z//D/8P/u/+3/7f/t/+7/8f/y
//H/9P/x/+v/6v/r/+z/7f/u/+7/7v/v//H/7v/t/+z/7P/x//D/8P/x/+//8P/w//L/
8v/y//H/8f/1//f/+P/5//f/9v/1//j/+//9////AQD//wAAAAAAAP///v/9//z/AAAA
AP3//f/7//j/9//2//j/+f/5//f/9f/0//L/8P/t/+3/7P/r/+z/7P/s/+r/5f/k/+P/
4v/j/+P/4//k/+b/5v/m/+f/5P/j/+L/4f/k/+X/5//p/+f/5f/k/+L/5v/r/+v/7P/0
//v/+//6//z/AwAMABcAJQAzAD4ARwBPAFMAWQBdAFUAOAAPAOj/yP+1/7r/vv+z/6//
tv/C/87/2P/e/+H/4f/f/+H/5P/m/+j/6v/o/+X/4//i/+L/4//k/+T/4//m/+j/6f/q
/+j/5//m/+X/5//o/+j/5//n/+j/6P/o/+b/5//n/+f/6P/p/+r/6//p/+n/6f/p/+n/
6v/r/+v/6f/p/+n/6P/q/+z/7f/t/+7/7//w//H/7//u/+3/7f/t/+7/8P/w//H/8v/z
//P/9f/1//X/9//7//3//v8BAAEAAwAEAAUABgAIAAsADQAOAA8AEAARAA8AEQAUABMA
GAAZABkAGgAcABkAGAAYABkAGgAbABoAGgAZABkAGQAVABMAEQAQABQAEwATABEADQAM
AAoABwAIAAcABQAEAAEA/f/5//b/9//3//f/+P/3//b/9//4//X/9P/y/+//8f/z//P/
8v/y/+//7//v/+3/7f/t/+3/7v/v/+//7//u/+3/7v/t/+7/7//w//H/7//t/+3/7f/s
/+z/7P/u/+//7//w//H/7f/s/+z/6//s/+3/7//w/+7/7v/v/+//8v/0//X/9v/4//f/
9//3//j/+P/3//X/9//4//n/+v/4//j/+v/4//f/9//4//v////9//r/+v/8//v/+//7
//v//f/9//v/+P/3//f/+f/+/wIABAACAAIAAgACAP///v/+////AAABAAIABAAIAAYA
BQAFAAIAAgABAAIABwAKAAwADwAOAA0ACwAJAAwADAAMABAAEwAVABcAGQAWABYAFQAU
ABUAFgAXABgAFgAUAA8ADQAMAAoACgAKAAkACQAIAAUABQAEAAIAAAAAAAEAAQABAP7/
/v/+//z/+v/6//r/+v/6//n/+P/4//j/+P/4//n/+//9////AQD+//v/+f/3//j/+f/7
//z/AAABAAMABgAKAAsADQAUABwAJwAuADMAPQBNAFgAYQBlAG8AewB7AGcARAATAOj/
zv/L/9D/0P/N/9P/2v/i/+r/8P/0//f//f8DAAMA/P/4//r//P/6//z/+//7//z//v8A
AAEAAQD9//z/+v/4//r/+//8//3//v8AAAEAAQACAAQABQAGAAUABQAEAAMAAQD///3/
+//+////AAABAAMABAAFAAUAAwADAAMAAgADAAYACAAJAAYABQAEAAMABgAGAAYABwAJ
AAoADAAMAAoACgAKAAkADgAPABAAEwATABMAEgATABcAGwAeACEAIAAiACUAJwAnACcA
JwAnACoALQAxADEAMgAxAC8ALgAzADEAMQAyADQANAA0ADIAMAAvAC8ALwAwAC8ALgAu
AC0AKQAmACEAIAAgAB8AHQAcABsAGQAYABUAEwARABAAEwATABMAFAAPAAwACwAKAAoA
CgAJAAcACQALAAsACgAIAAUABQAFAAYABwAIAAkABgAFAAMAAQADAAMABQAFAAMAAwAD
AAMAAgD///7//f8BAAIAAwAGAAMAAQAAAP//AAAAAAEAAQACAAMABQAGAAIAAAD///3/
AgAGAAkADAALAAkACAAHAAsADAAMAAsACAAIAAgACAAGAAYACAAGAAgACQALAA8ADwAL
AAYABAAGAAUABQAFAAcACQAJAAcAAAABAAMABgAIAAgACAAIAAQAAgABAAEAAwADAAMA
BAAFAAIAAAD///3//v/+/wAABAAGAAcACQAHAAcABgAFAAgACAAIAAwAEAARABIAEwAR
ABIAEgASABMAFAAVABYAFAASAA0ACwAIAAYABgAGAAkACwAMAAsACAAGAAMAAAD/////
/v/9//r/+v/6//j/9P/0//T/9P/2//X/9P/0//P/8v/x//H/8//1//f/+f/2//X/9f/1
//T/8//z//L/9v/1//f/+v8AAAMAAQAEAAwAEwAeACUAKQAzAEIATwBZAGMAawBxAG0A
VgArAPz/2v/F/8D/zv/P/8P/wP/I/9D/2v/m/+v/7//z//X/9P/0//b/+P/0//L/8f/x
//L/9f/2//b/9f/z//T/9P/0//X/9f/1//X/+P/6//v/+//3//b/9P/y//b/+f/7//3/
/P/7//r/+f/5//n/+f/5//f/+P/5//n/9//3//f/9v/5//z//v////z/+//6//n/+v/6
//r/+//8//7/AQACAAAAAAAAAP//AgADAAQABwAFAAUABAAFAAgADQARABUAFQAWABgA
GQAXABcAFwAXABoAHwAlACcAKQApACgAKAAoACUAJAAkACUAJgAnACYAJQAjACIAIQAi
ACEAIAAgAB8AGwAYABMAEQASABIAEQARABEAEAAQAAwACQAGAAQABQAFAAUABgACAP7/
/P/6//r/+v/5//f/9//5//n/+P/5//f/+P/5//r/+//8//3/+f/3//T/8f/z//P/9f/1
//f/9//3//f/9v/z//L/8f/0//T/9P/2//T/8//z//P/9f/2//j/+f/4//f/9//2//T/
9P/1//X/9//6//z//v/9//v/+v/5//v//P/8//v//P/8//z//P/+//7/AAD+//3//f/+
/wEAAwABAP7//v/+//3//f/9//v//f/9//v//P/7//n//P/+//7//v/+//r/+P/3//f/
+f/5//n/+v/9//z//P/9//z//P/7//z//v8AAAEAAwACAAEA///9/wEAAgADAAgADAAN
AA4ADwAPABAAEAAQABIAEgASABIAEQAOAAgABQAEAAIAAgACAAQABQAFAAMAAAD+//v/
+P/4//n/+f/5//T/8v/w/+z/7P/s/+z/7P/u/+3/7P/s/+n/6P/n/+f/6v/t//D/8//w
/+3/6//p/+v/6//s/+z/7P/t/+//9P/6//3///8CAAoAEQAaACEAJwAxAD4ASQBTAF0A
ZwBpAFsAOgANAOL/yP+7/8D/xv+//7f/uv/C/9L/3v/k/+f/6//v/+3/7P/s/+7/7v/s
/+v/6f/o/+j/7P/u/+//7//t/+7/7v/u/+7/7f/s/+v/7f/u/+7/7f/r/+z/7P/s/+3/
7//w//H/7v/t/+z/6//s/+3/7v/v//H/8v/z//P/8P/v/+7/7P/t//D/8v/z//H/8f/x
//H/8//0//X/9//1//b/+P/4//X/9P/z//H/9//5//v////9//3//P/9//7/AQADAAUA
CQAMABAAEwASABEAEAAPABIAFQAZABkAGQAZABgAGAAbABkAGQAaABwAHAAcABoAFwAV
ABQAEwAVABUAFQAWABQAEQAPAAsACAAIAAcABQAEAAMAAQAAAP3/+//5//j/+f/5//n/
+v/1//L/8f/w//H/8v/y//H/7//x//H/8P/y/+//7//v//H/8f/x//H/7v/t/+v/6f/r
/+v/7f/t/+v/6//r/+v/6//p/+n/6f/r/+z/7f/w/+//7f/s/+v/6v/q/+v/6//s/+3/
7//w/+7/7v/v/+//7v/w//H/8v/y//H/8f/x//L/8v/x/+//7//w//H/8v/x//D/8f/u
//D/8f/z//f/9v/z/+//7v/w/+//7//v/+//8f/x/+//7v/r/+z/7//w//H/8v/u/+z/
6//r/+z/7f/u//D/8v/w/+//7//v//D/8P/y//H/8v/y//P/8v/z//P/8//0//T/9P/4
//v//f///wEA//8AAAAAAAAAAAAAAAAAAAAA/v/5//f/+P/2//b/9v/4//n/+f/3//H/
7v/q/+b/5v/n/+f/5//k/+T/5P/i/+D/4P/g/+D/4//j/+P/5P/g/97/3P/b/93/3f/d
/93/2v/Z/9n/2f/b/9v/3P/c/+L/4//l/+r/7v/x//H/8v/0//3/DAATABkAIwAyAEEA
RwBLAFMAXQBXADwAEQDm/8D/q/+s/7b/tf+v/7L/uP/C/8r/0P/V/9v/3f/d/+D/4v/k
/+T/4v/f/93/3P/c/93/3v/e/93/4P/i/+P/5P/j/+P/4//j/+T/5v/n/+f/4//i/+D/
3v/h/+P/5P/l/+X/5f/l/+X/5P/j/+L/4f/l/+j/6//t/+v/6f/n/+T/5P/m/+f/5//p
/+n/6f/p/+r/6v/q/+v/7v/w//P/9P/0//T/9P/z//X/9f/1//f/+v/7//v//f/7//3/
/v///wMABgAKAA0ACgAJAAgABwALAA8AFAAVABUAFQAUABQAFwAVABUAFgAZABoAGwAa
ABcAFQAUABMAFAAVABYAGAAXABMAEAALAAYABgAFAAMABQAFAAQABAABAP3/+f/2//j/
9//2//b/9v/0//T/9P/x//D/7v/r/+z/7//w//D/7v/r/+v/6//t/+3/7f/t/+n/6f/o
/+f/6f/p/+v/6//s/+3/7v/v/+7/6//q/+n/6//s/+3/8P/t/+v/6v/p/+j/6P/p/+n/
7P/t/+//8P/v/+7/7v/t//D/8v/z//T/8v/x//H/8f/x//L/8v/x//P/9P/1//b/8//y
//P/8P/x//H/8v/1//f/9f/y//L/9P/z//P/8//z//X/9f/z//H/7//u/+//8P/y//L/
8v/y//L/7//u/+7/7//v/+//7//w//L/8P/v/+//7//w//D/8v/2//j/+f/7//n/+f/4
//f/+//8//3/AgADAAMAAwADAAEAAgACAAIAAgACAAIAAgD///z/9v/z//X/9P/1//b/
9//3//b/8//v/+7/7P/q/+r/6//r/+v/6f/o/+f/5P/j/+T/5f/m/+j/5//m/+b/5f/k
/+P/4//m/+f/6P/p/+T/4f/f/93/4P/h/+P/5P/o/+n/6f/w//b/9f/x//r/BgAPABgA
HQAjAC8APgBFAE0AXQBnAF8ASQAmAPP/yP+y/7H/vP+8/7H/sf+6/8D/yP/U/9z/3f/f
/9//4//m/+j/5v/k/+T/4v/h/+H/4v/k/+b/5//n/+b/5v/l/+T/5v/n/+j/6f/o/+j/
5//l/+T/5P/j/+L/4//l/+b/5//m/+X/5P/j/+T/5f/m/+f/5f/m/+f/5//n/+f/5//m
/+f/6v/s/+3/6v/p/+j/5//s/+7/8P/z/+//7v/u/+z/7f/u/+//7//0//X/9v/5//n/
+f/4//n/+////wIABQAEAAYACQALAAsACwALAAsADQARABYAFwAYABcAFQAUABcAFQAV
ABYAFgAWABYAFAAUABMAEwATABMAEwATABQAEwAPAAwABwAEAAQAAwABAAAA///9//z/
/f/7//n/+P/6//n/+P/4//P/8P/v/+7/8f/y//L/8f/w//H/8P/u/+7/6//r/+v/7P/t
/+7/7//s/+v/6f/n/+n/6f/r/+v/6//r/+v/6//r/+n/6f/p/+z/7P/s/+7/7f/r/+r/
6f/p/+r/7P/t/+v/6//s/+z/7P/s/+3/7f/w//L/8//0//H/7//u/+3/8f/y//L/8f/w
//D/8P/w//L/8v/0//L/9P/1//f/+//6//f/8//y//P/8//0//X/9P/1//T/8f/w/+//
7//x//j/9v/2//X/9P/z//L/8f/w//D/8f/y//P/9P/2//X/8v/w/+//8v/0//X/+P/3
//j/+P/5//r/+//7//v//v/+//7/AgACAAMABAAFAAYACAAJAAoACAAGAAQAAgAAAP7/
+f/3//n/+P/5//r/+f/5//j/9f/1//T/8v/w/+7/7f/r/+n/6v/q/+r/6P/n/+j/6f/q
/+n/5//l/+T/5v/m/+b/5//k/+P/4v/h/+L/4//l/+f/6f/p/+r/6v/q/+n/7//4//z/
//////7/AAALABIAGQAjADcASABVAF8AZwBrAGEARQAaAOv/yP+6/7//xv/A/7f/t/+6
/8T/0P/Y/9z/4//p/+n/6f/s/+z/6v/o/+j/6f/p/+r/7P/r/+r/6P/l/+j/6v/r/+z/
7f/t/+3/7f/r/+r/6P/l/+j/6v/r/+z/6v/r/+v/6//r/+v/6//r/+7/7//w//H/7v/u
/+7/7f/w//H/8v/y//H/8v/y//H/8f/x//H/8f/0//T/9P/1//L/8v/z//L/9f/4//v/
/f/8//v/+v/7//3///8AAAMABAAHAAkACwALAAwADgAPABEAEQARABEAEQATABYAFQAY
ABkAGQAaABsAGQAZABoAGAAYABgAFgAYABkAGwAdABoAGQAYABgAFQARAA4ACQAHAAgA
CAAHAAUAAwAAAP7/AQABAAEAAgABAP///f/8//n/9v/1//T/9v/2//X/8//x//P/8//y
//P/8f/y//P/8//z//P/8//z//P/8v/x//H/8f/z//P/8P/v/+7/7f/w/+//8P/x//H/
8P/v//D/8v/x//H/8f/z//T/9v/3//X/9f/2//b/+P/4//n/+f/3//j/+P/4//j/9//3
//f/+//8//z/+//5//j/9//2//j/+v/+//7/+//7//z///8AAP3/+f/4//n/+f/6//v/
/f///////f8AAAMA///7//r/+f/4//f/9v/4//j/+f/7//3//f/9//7//f/4//T/8f/0
//j/+/8AAP///v/8//v//f///wAAAQAEAAQABAAIAAgACQAKAAsADAAOAA8AEAAPAA4A
DQAMAA0ADAAIAAcABAACAAIAAgABAAEAAAD9//7//v/9//z/+v/5//f/9f/1//b/9//2
//P/8v/x//D/7//t/+v/6v/s/+7/8P/z//D/7//u/+3/7f/t/+7/7//w//H/8//0/+z/
7//3/wQACAAHAAUACAAMABEAGAAfACkAOQBMAFkAYQBnAGsAZQBTAC4AAQDi/87/xf/Q
/9D/v/+3/8D/yP/S/+L/8P/1//X/9f/x/+7/7P/q/+z/7v/x//H/8v/0//P/9P/0//P/
8f/y//L/8v/0//X/9v/3//T/9P/z//H/9P/2//f/+P/1//X/9P/z//X/9f/1//X/9//3
//f/9//3//j/+f/5//r/+//8//z/+v/6//n/9//5//v//f////7//v/+/////P/8//3/
/P/+/wAAAgADAAMAAwADAAUACQALAAwADwANAA8AEAARABIAFAAXABkAGQAZABkAGQAa
AB0AIQAhACUAJQAkACQAJwAlACUAJgAjACIAIQAeACEAIQAiACMAIAAfAB4AHgAgAB0A
GwAXABUAFgAWABUAEgAPAAsACAAKAAsADAAOAAsACQAHAAYABAACAAIAAgABAAAA/v/7
//v//f/9//z////9//7////8//v/+v/5//r/+//7//v/+//7//3//f/7//n/9//1//j/
+f/8/////f/8//v//P/9//3//v////7//v///////f/9//7//v8BAAIABAAFAAIAAgAB
AAAAAwADAAQABQAFAAYABgAFAAQABAAEAAQABQAGAAkACAAGAAUABQAHAAsACQAGAAYA
CgAJAAcAAgAEAAQABAAEAAYABgAHAAkABgAFAAQABAAHAAYABgAHAAUABgAGAAgABwAI
AAgACQAMAA8AEQATABMAEgARABQAGAAZABoAGwAbABwAHAAcABwAHAAcABwAHQAcABgA
FwATABAADwAOABEAEQAQAA0ACwAKAAgABgAEAAMAAQD//wAAAAAAAP7//v/+//7//v/+
//3//P/8//z//P/8//3//f/9//3//f/8//v/+//7//r/+f/5//j/+P///wcACgAOABMA
EwASABQAGQAkACsAMwBDAFQAXwBjAGsAcwBxAF8AQgAbAPb/2v/R/9j/1v/J/8X/zP/W
/+L/8v/4//n/+f/5//v//v8AAAAAAAACAAEA///+//7//f/+//7//f8AAAIAAwAEAAEA
///9//v//f/+//7//f/+/wAAAQACAAAAAQABAAEAAgADAAQABQAEAAMAAgABAAIABAAG
AAcACQAJAAkACAAGAAYABQADAAUABwAJAAsACQAIAAcABwAIAAoADQAOAA8AEAARABEA
EQARABEAEwAWABcAFwAZABkAGwAcAB0AHgAgACMAJQAnACcAJwAnACgAKwAvAC8AMgAz
ADMANAA2ADMAMgAyADMANAA1ADQANAAzADMAMwAyADEAMAAwADIALwAtACkAJQAkACIA
HwAeAB0AGwAaABoAGQAYABgAFQATABEAEAASABIAFAAWABQAEgAPAAsACwANAA0ADAAO
AAsACwALAAsACwALAAsACgALAAsACwAJAAkACwALAAsACwALAAsADQALAAsACwAJAAgA
BwAIAAoACwANAA8ADQAMAAwACwANAA0ADgAOAA4ADgAPAA8ADgAQABEAEgAUABMAEwAT
ABQAFAATABEAEgASABIAEgAVABYAGQAYABQAEwATABUAFQATABAAEAAQAA8ADwAPABAA
EwAUABMAGAAUABEAEAAPAA4ADwAOAA4ADwASABMAFAAWABYAEgAPAA0AEAASABMAFgAW
ABYAFQAVABgAGwAdAB8AHgAeAB4AIgAhACEAIQAhACMAJgAoACoAJgAkACIAIAAjACIA
HgAdAB4AHAAcABwAHAAbABkAFQAUABQAEwASAA8ADwAOAA0ADAAMAAwACgAIAAgACAAI
AAYABQAEAAQABQAGAAcACQAIAAcABgAFAAYABQAFAAUABwAHAAgACAACAAUACwASABwA
HwAfACAAIgAlADAAPQBFAFEAZgBxAHUAewCFAIEAbQBKABsA9P/c/9n/5P/k/9X/zf/S
/9z/6v/4/wAAAwAJAAkACQAIAAQA/v8CAA4ADgANAA0ADgALAAoACAAFAAYACAAJAAoA
CQAJAAkACQAIAAgABwAFAAcACgAMAA4ACwALAAoACQAHAAcABwAHAAgACQAKAAsACgAK
AAoACQANAA8AEQASAA8AEAAQAA8ADwAPAA8ADwAQABAAEAARAA8AEAASABIAFAAWABgA
GQAYABcAFgAXABoAGwAbAB0AHwAjACYAKQAmACYAJwAnACoAKwAsAC0ALAAvADMAMwAz
ADMAMgAyADYANQA2ADgANgA0ADIALgAyADMANQA3ADQAMQAuACwALAApACcAIwAjACQA
JAAjAB8AHQAaABgAGQAXABUAFAASABEAEAAQAA4ADAAMAAwADAAMAAsACQAGAAcABgAE
AAYABQAHAAkACAAHAAYABQADAAMAAgABAAEAAQADAAMAAgABAAAA//8BAAEAAwAFAAMA
AgABAAIAAAD///////8BAAIABAAFAAIAAQABAAAAAgAEAAcACQAIAAgABwAGAAQAAwAD
AAMAAwAEAAQAAwAAAAAAAAAAAAMABAAHAAYABAADAAMABQAFAAMAAAAAAAMAAwAEAAUA
///7//n/+v/8//7/AAACAP///v/+/////f/9//3//v/+//z/+//7//v//P/8//7//f/+
//7///8CAAMAAwADAAYABgAGAAoADAANAA4ADwANAAwACgAIAAkACgALAAwACwAIAAIA
///8//r/+v/6//3//f/8//n/9P/y/+//7P/t/+//8P/x/+7/7P/q/+b/5P/k/+T/5P/k
/+P/4v/i/+D/4P/g/+H/4v/j/+T/5f/j/+H/4P/f/9//3//g/+D/3v/h/+X/6P/o/+n/
7f/0//z/BQAMABMAGwApADYAPwBHAFEAWQBVAD8AGADp/8L/qP+l/67/rP+l/6n/sv+6
/8T/zP/O/83/z//V/9f/1P/S/9T/1P/S/9L/0f/R/9L/1f/W/9b/1f/U/9T/0//S/9P/
0f/T/w==
         </WaveFormData>
      </LeadData>
      <LeadData>
         <LeadByteCountTotal>10000</LeadByteCountTotal>
         <LeadTimeOffset>0</LeadTimeOffset>
         <LeadSampleCountTotal>5000</LeadSampleCountTotal>
         <LeadAmplitudeUnitsPerBit>4.88</LeadAmplitudeUnitsPerBit>
         <LeadAmplitudeUnits>��V</LeadAmplitudeUnits>
         <LeadHighLimit>2147483647</LeadHighLimit>
         <LeadLowLimit>268435456</LeadLowLimit>
         <LeadID>V1</LeadID>
         <LeadOffsetFirstSample>0</LeadOffsetFirstSample>
         <FirstSampleBaseline>0</FirstSampleBaseline>
         <LeadSampleSize>2</LeadSampleSize>
         <LeadOff>FALSE</LeadOff>
         <BaselineSway>FALSE</BaselineSway>
         <ExcessiveACNoise>FALSE</ExcessiveACNoise>
         <MuscleNoise>FALSE</MuscleNoise>
         <LeadDataCRC32>1438590543</LeadDataCRC32>
         <WaveFormData>
EgASABIAEgASABIAEgASABAAEAAQABAAEAAQABAAEAAQABAAEAAQABAAEAAQABAADgAO
AA4ADgAMAAwADAAMAAoACgAKAAoACAAIAAgACAAFAAQAAwACAP///v/9//z/+//6//n/
+P/3//b/9f/0//L/8v/y//L/7//u/+3/7P/s/+z/7P/s/+3/7v/v//D/8f/y//P/9P/1
//b/9//4//v//P/9//7/AQACAAMABAACAAIAAgACAAMABAAFAAYABAAEAAQABAAEAAQA
BAAEAAQABAAEAAQABgAGAAYABgAGAAYABgAGAAYABgAGAAYABgAGAAYABgAGAAYABgAG
AAQABAAEAAQABQAGAAcACAAIAAgACAAIAAYABgAGAAYABgAGAAYABgAFAAQAAwACAAQA
BAAEAAQABgAGAAYABgAEAAQABAAEAAQABAAEAAQAAgACAAIAAgAEAAQABAAEAAIAAgAC
AAIAAAAAAAAAAAAAAAAAAAAAAAAAAAAAAAAA//////7//v8AAAEAAQAAAAIAAgACAAUA
BQAFAAcABwAGAAYABQAGAAgACgALAA0ADAANAA4AEQAUABUAFgAVABEADgAKAAgABgAD
AP///P/9//v/+f/5//b/9f/0//T/9f/2//j/+P/6//r/+v/6//v/+//7//3//v/+////
AAD9//3//f/9//v//v/8//z//v/////////+//3//P/7//z//f/+//3//f/6//z///8B
AAUADgAdACgALAAoACYALQA8AEcASgBMAD8AIwAHAPr/9v/9/xcALgAfAOD/kv9h/0r/
Rf9X/2//gf+U/6v/wP/R/9//6P/u//P/+P/6//z//P///wEAAgACAAIAAwADAAQAAgAD
AAQABQAHAAcACAAIAAgABwAHAAcACAAIAAkACQALAAwADQANAA0ADAAMAAwADAANAA0A
DAALAAoACQAIAAsACwALAAwADAAMAAwACwAJAAsACwALAAsACwALAAsACQAJAAkACQAJ
AAgACAAIAAoACgAJAAcABAADAAMAAgABAAAA///+//z/+f/3//X/9f/1//P/8v/y//H/
8P/u/+7/7f/t/+z/7f/s/+v/6v/s/+v/6v/q/+v/6//s/+3/7f/u/+//8P/0//X/9v/4
//n/+//8//3//v///wAAAQADAAUABQAFAAQABAAEAAQABAAEAAQABgAGAAYABgAGAAYA
BgAGAAYABQAFAAUABQAFAAcABwAGAAQABQAFAAUABwAHAAgACAAFAAUABQAFAAcABwAH
AAcACAAJAAsADAALAAoACQAIAAYABgAGAAYABwAIAAgACQAJAAkACgAKAAgACAAIAAcA
BwAHAAgACAAKAAoACQAJAAgACAAJAAkACwALAAsACgAJAAgABwAGAAYABgAGAAYABgAG
AAYABAAEAAUACAAIAAgACAAIAAYABgAHAAcABAAEAAQABQAGAAYABwAIAAYACQAJAAkA
DAANAA4AEAASABQAFQAWABQAFQAWABcAGAAbAB0AHQAdABsAGQAWABIAEAAPAA0ACAAG
AAQAAQAAAP///f/9//3//v8AAAIABQAGAAYABgAIAAgACQAJAAkACwALAAoACAAIAAcA
BwAJAAkACQAMAAkACAAHAAcACQAJAAkACQALAAsACwALAAkABwAHAAgACgAPABMAGQAg
ACkAMAAyADIANAA9AEgAUwBWAFQAQwAlAA8ABAACABcAOwBUAEEA/v+o/3P/Xv9d/2v/
g/+T/6j/v//Q/9v/5//y//z/AwAIAAoACgAKAAoACwALAAoACwANAA4AEAAQABEAEgAT
ABUAFQAWABYAEwARABAADwATABQAFgAXABcAGAAZABkAFwAWABYAFgAWABcAFwAWABQA
FAAUABQAEwATABMAFAASABIAEgARABAAEwAUABUAFQAVABUAFQAVABUAFQAVABUAFAAU
ABQAEgASABEADwAOAA0ADQAMAAoACAAGAAQABAADAAMAAwAAAP///P/6//r/+f/4//b/
9v/1//X/9P/z//L/8f/w//H/8f/x//L/8v/x//H/8f/y//T/9v/4//r/+//8//7///8B
AAIAAwACAAMABAAFAAUABwAHAAcACgAKAAoACgAKAAoACgAMAAsACgAJAAgACgAKAAoA
CgAHAAcABwAHAAcACQAJAAgACgALAAsACwAJAAkACgAKAAkACQAJAAkACQAJAAkACQAL
AAsADAAMAAoACgAKAAoACAAIAAgACAAIAAgABwAHAAkACQAKAAoACgAKAAoACQAHAAcA
CAAIAAgACAAHAAcACAAIAAkACQAHAAcABwAGAAYABgAGAAYABAAEAAQABAAGAAYABgAE
AAgACAAGAAYABgAGAAYABgAHAAcACAAIAAgACQAHAAYABgAGAAQABwAHAAcACQAJAAkA
CgAKAAwADQAOABAAEQASABMAEgAVABcAFwAZABcAFQASAA4ADAALAAkACAAGAAQAAQAA
AP///f/9//v/+v/6//r///8AAAAAAAACAAIAAwADAAEAAwADAAIAAwAEAAQABQAEAAMA
AgAEAAUABgAHAAkACAAHAAYABQADAAMAAwADAAUAAwADAAQABgAFAAcADQASABkAJAAs
AC4ALAAvADYAQwBOAFQAUQA9AB0ACAAAAP3/DwAwAE0APgD8/6f/cP9d/1v/af+B/5L/
pf+8/9H/3f/o//D/+f/+/wAAAgAEAAYACQALAAwACgALAAsADAAOAA8AEAARABMAEwAU
ABQAFAATABMAEwAUABQAFQAVABMAFAAVABUAFQAUABQAFAAVABcAGAAYABgAGAAYABgA
GwAbABsAHAAbABoAGQAXABcAGQAZABkAGQAZABkAGQAXABcAFwAXABgAGAAZABoAGAAY
ABcAFQAWABUAFQAUABMAEgARABAADgALAAkABwAHAAcABQAEAAIAAQAAAP7//P/7//v/
+v/6//r/+v/6//r/+f/4//j/+f/5//r/+//5//r/+//8//z//f/+/wAAAgAFAAcACQAI
AAkACgALAA0ADwAPAA8AEgASABIAEgAQABAAEAASABIAEgASABIAFAAUABQAFAAVABUA
FQAVABIAEwASABAAEAARABEAEQASABMAFQAWABQAEwASABEAEwATABMAEwAVABUAFgAW
ABUAFAATABIAEwAUABUAFgAUABQAEwATABEAEQASABIAFQAWABcAFwAVABUAFgAWABQA
FAATABMAFAAUABUAFQAVABUAFQAUABIAEgASABIAEgASABIAEgAUABQAFAASABAAEQAR
ABEAEwAVABUAFgAUABQAFAAUABMAEgASABEAEQASABMAFQATABIAEgASABIAFQAVABUA
FwAXABcAGAAYABoAGwAcABoAGwAcAB0AHAAfACEAIQAjACMAIwAiABwAGgAZABcAEgAQ
AA4ACwAKAAkABwAHAAYABgAHAAgADQAOAA4ADgAOAA4ADwAPAA0ADwAPAA4ADwAQABAA
EQAQAA8ADgAQABAAEAAQABEAEQARABEAEQARABEAEQARABMAEQARABIADgAPABEAFQAc
ACcAMgA6ADoAOAA9AEoAWQBgAGAAWwA/AB8ADgAEAAUAGwA+AEMAFgDG/4n/bP9h/2f/
e/+R/6L/t//M/9v/5//2/wAABQAKAA4AEAAOABEAEwAUABQAFgAXABcAGAAYABkAGgAb
ABsAGwAcABwAGgAZABkAGQAcABwAHQAdAB0AHgAfAB8AHQAcABwAHAAdAB8AIAAgAB4A
HgAeAB4AHwAfAB8AIAAiACIAIgAhAB8AIQAhACEAIQAhACEAIQAdAB0AHQAdAB4AHgAf
ACAAHgAeAB0AGwAaABkAGQAYABUAFAATABIADwANAAwACwALAAsACQAIAAYABQAEAAIA
AAD//////v////7//f/8//z/+//6//r/+//7//z//f/9//7///8AAAAAAQACAAQABwAJ
AAoACwAKAAsADAANAA0ADwAPAA8AEwAUABUAFgAUABQAFAAWABYAFgAWABYAFQAUABMA
EgARABEAEQARABEAEwATABIAEQARABAADwAPAA8AEAAQAA8ADwAPAA8ADwAPAA8ADwAP
AA8AEAAQABAAEAAQABAAEgASABIAEgAPAA4ADAALAA4ADwARABIAEAAQABAADwAOAA0A
DQAMAA4ADgANAA0ADAAMAA0ADQAMAAsACgAIAAgACAAIAAgACAAIAAgACAAJAAoACwAK
AAcABwAGAAUAAwADAAMABAAIAAkACAAHAAYABQAEAAYABgAHAAcABAAEAAQABQAFAAQA
BAAEAAYACQAJAAkADQANAA0ADgAMAA4ADwAQABEAEwAVABcAFwAZABoAGQAbABkAFwAU
AA8ADAAKAAcABQAEAAMAAQD9//v/+P/3//f/+P/6//z/AgAEAAUABgAFAAQABAADAAUA
BwAHAAYABAAEAAMAAwABAAEAAQAEAAMABAAFAAcABQAFAAUABQADAAMAAwADAAIA///+
//7/AgADAAcADQAWACEAKAAqACoALAA1AEIATQBUAFYARQAdAAEA9v/4/wMAHQAwAB8A
2v+M/13/SP9F/1f/b/+D/5j/s//M/9f/3f/o//D/8//y//T/+P/6//3///8AAAAAAgAD
AAMABAACAAMABAAFAAMAAwAEAAQABQAFAAYABwAKAAoACwALAAgACAAIAAcACAAIAAkA
CgAJAAkACAAGAAgACAAIAAgACwALAAsADAAMAAwADAALAAkACwALAAsACQAJAAkACQAH
AAcABwAHAAkACAAIAAgABwAGAAQAAQACAAEAAQAAAP///v/9//z/+//5//j/9//2//X/
8v/w/+//7f/r/+j/6f/p/+r/6v/o/+b/5P/i/+P/4//j/+T/5//n/+j/6f/n/+j/6f/q
/+z/7f/u//D/8//1//b/9//4//n/+v/7//v//f/9//3//P/8//z//P/9//7///8CAAAA
AAAAAAAAAAAAAAAAAAD///////////v//f/9//z//v8BAAMABQACAAEAAQAAAP//////
///////////////9//3//v/+/wAAAAAAAAAAAAAAAAAAAAACAAIAAQABAAMAAwAEAAQA
AwACAAEA//8AAAEAAwAEAAIAAgABAAEAAAAAAAEAAQABAAEAAQAAAAIAAgACAAIAAQAA
AP///v///wAAAQAAAAAAAQABAAEA///9/wEABAABAAAA///+/wAAAAABAAEAAAAAAAAA
AQD///7//v/+//7/AQABAAEAAQABAAEAAgADAAYACAAKAAcABwAHAAcABgAJAAsACwAO
AA0ADAAKAAgABgAFAAMAAAD+//z/+f/2//X/8//z//D/8P/x//L/9f/2//b/9v/0//T/
9f/1//b/+f/6//r/+P/4//f/9//5//n/+f/8//n/+P/3//f/9f/1//X/9f/2//f/+P/5
//n/9//3//j/9v/3//v///8GAA0AFgAcABwAHAAfACYANQBCAEgARQAzABEA+v/w/+3/
/f8eADkALADs/5v/Yv9J/0f/V/9r/3z/kf+q/73/x//S/9z/4//o//D/+P/4//f/+f/6
//r/+v/7//v//P/+////AAABAP////8AAAAAAAD///////8CAAIAAwADAAAAAAAAAP//
AQAAAAAAAAAAAAEAAQAAAAEAAgADAAQAAwADAAMABAACAAIAAgABAAAAAwAEAAUABAAD
AAIAAQD//////////wEAAAAAAAAAAAAAAP///f/+//3//f/8//v/+v/5//j/9f/z//L/
8f/y//H/7v/s/+r/6f/o/+b/6P/n/+f/5v/j/+L/4f/g/97/3f/c/9z/3//f/+D/4f/g
/+D/4P/g/+T/5f/m/+j/6f/r/+z/7f/s/+3/7v/v//L/9f/2//f/9//2//X/9P/2//b/
9v/4//j/+P/4//j/+P/4//j/+P/4//n/+v/7//j/+f/4//b/9v/3//f/9//4//n/+//8
//n/+f/5//n/+//7//v/+//4//f/9//2//n/+v/7//z//P/8//z//P/8//z/+//7//v/
+//8//z/+v/6//r/+f/6//v//f/+//z//P/7//v/+P/4//n/+f/7//v/+//6//j/+P/4
//j/+f/6//v//P/6//r/+v/4//j/+f/5//n/+//9//v/+v/4//j/+P/4//n/+v/8//3/
+v/6//r/+//5//j/+P/4//r//f/9//3/////////AAAAAAIAAwAEAAMAAwADAAMABQAJ
AAwADQALAAkABwAEAAAA/v/9//v/+f/4//f/9f/w/+//7f/t/+//8P/y//T/9//4//j/
+P/2//b/9//3//n/+//7//r/+P/4//f/9//5//n/+f/8//r/+v/6//v//f/9//3//f/7
//v/+//7//3/+//7//z/+v/9/wEABwAOABcAIAAkACIAIAAnADQAQQBKAE4AQwAlAAkA
+v/0//n/FQA8AEcAHgDK/4P/Xv9R/1f/a/99/5D/pf+8/8//3//m/+z/8//4//r//P/+
////AQACAAIABAAFAAUABgAGAAcACAAJAAkACQAKAAoACgAJAAkACQALAAwADgAPAA4A
DgAOAA0ACwAKAAoACgAMAA0ADQAMAAwADAAMAAwADgAPABAAEgARABAADwANAAsADQAN
AA0ADwAPAA8ADwANAA0ADQANAA0ADAAMAAwADAAMAAsACQAKAAkACQAIAAUABAADAAIA
AwABAAAA//8AAP///P/6//j/9//2//T/9v/1//X/9P/1//T/8//y//D/7//u/+7/8f/x
//L/8//y//L/8v/y//b/9//4//r/+f/7//z//f///wEAAwAFAAcACQAJAAkABwAGAAUA
BAAFAAYABwAKAAoACgAKAAoACAAIAAgACAAJAAkACQAJAAkACwALAAoACAAJAAkACQAI
AAcABwAGAAcABwAHAAcACQAJAAkACQAJAAkACgAKAAoACgAKAAoADAAMAAwADAAOAA4A
DQANAA0ADQAOAA4ACwAKAAkABwAKAAsADQAOAAwADAALAAsACgAKAAsACwANAA0ADQAM
AAsACgAJAAgACQAKAAsADAAMAAwADAAKAAgACQAJAAkACwALAAwACgAKAAoACgAKAAoA
CwALAAwADAAMAA0ACwAKAAoACgALAA8AEAARABEAEQARABIAEAASABMAFAAUABUAFgAX
ABgAGwAdAB0AHwAdABsAGAATABAADgALAAoACAAGAAMAAgABAP/////9//7/AAACAAcA
CAAIAAgACAAIAAkACQAJAAsACwAKAAoACgAJAAkABwAHAAcACgAJAAoACwANAAwACwAK
AAkACQAJAAkACQALAAkACQAKAAoACQALABMAGgAjACwAMgAyADIAMwA+AE8AWgBcAFMA
OQAZAAoAAgD//xUAOABFACAA0P+H/2D/U/9b/3P/hf+W/63/xv/Z/+P/7v/4////BAAI
AAwADgARABMAFAAUABEAEQAQABAAEgATABQAFQATABMAFAAUABUAFQAWABcAGAAYABkA
GQAXABgAGQAZABsAGgAaABoAGAAZABkAGAAaABoAGgAaABsAGwAbABwAGgAaABoAGQAZ
ABsAGwAbABsAGwAbABsAGQAZABkAGQAYABYAFQAUABMAEgAQAA0ADQANAA4ADgALAAoA
CQAIAAcABQAEAAMAAgABAP7//P/8//v/+v/4//j/9//3//b/9//2//X/9P/x/+//7f/s
/+//7//w//H/8f/y//P/9P/3//n/+//+//3///8AAAEAAQABAAEAAQAFAAcABwAHAAgA
CAAIAAgACgAKAAoADAAMAAwADAAMAAsACgAJAAgABwAHAAcABwAHAAkACQAIAAYABwAH
AAcACQAJAAoACgAJAAkACQAJAAsACwALAAsACQAJAAoACgAMAAwADAAMAAwADAAMAAwA
CgAKAAkACQALAAsADAAMAAsACgAJAAcACQAJAAoACgAKAAoACQAJAAYABgAHAAcABwAH
AAcABgAEAAQABAAEAAcACAAJAAoACAAIAAgABgAEAAUABQAFAAMAAwADAAQAAAAAAP7/
/v/+//7/AQACAAQABQADAAIAAQABAAEAAAAAAAAAAgAFAAUABQAFAAUABQAGAAkADAAO
ABAADgAPABAAEQASABUAFwAXABUAEwARAA4ACQAGAAQAAQAAAP7//P/5//b/9f/z//P/
9f/2//j/+v/7//z//P/8//z//P/9//3///8BAAEAAAD+//7//f/9/////////wIAAAAA
AAAAAQD//////////wAAAQACAAMAAgD///7//v/+////BwATABwAIQAmACgAKAAqADMA
QgBNAFIAUAA9ABsAAwD6//j/AwAfADYAIwDg/47/Xf9K/0f/W/9z/4P/mv+1/8j/0f/b
/+T/7v/5/wAAAgACAAIAAwAFAAYABgAGAAcABwAIAAoACwAMAA0ACwALAAwADAAOAA0A
DQANAA4ADgAPAA8ADwAQABEAEQATABIAEgASABAAEQARABAAEQASABMAFAATABMAEwAU
ABIAEgASABEADwARABEAEQARABEAEQARAA8ADwAPAA8ADwAOAA4ADgAMAAwACwAJAAgA
BwAHAAYABQAEAAMAAgADAAEAAAD///7//f/6//j/+P/3//b/9P/y//H/8f/w/+3/7P/r
/+r/7P/r/+r/6v/r/+v/7P/t/+v/7P/t/+7/8P/x//L/9P/z//X/9v/3//r/+//8//3/
AAADAAQABQAFAAQAAwACAAAAAAAAAAIAAgACAAIAAgADAAQABQAGAAUABQAFAAUAAQAD
AAMAAgACAAMAAwADAAEAAQACAAIAAwADAAMAAwADAAMAAwADAAEAAQACAAIAAwAEAAUA
BgAEAAQABAAEAAQABAADAAMABQAFAAYABgAFAAQAAwABAAMAAwAEAAQABAAEAAMAAwAC
AAIAAwADAAMAAwADAAIABAAEAAQABAAEAAQABAAEAAIAAgACAAAAAAABAAEAAQADAAMA
AwAEAAQAAQAAAAIAAgACAAIABAAEAAUABQADAAIAAQABAAMAAgACAAIAAgAFAAUABQAF
AAUABQAGAAgACgALAAwACgALAAwADQAPABMAFgAXABQAEQAOAAoACAAGAAUAAwAAAP7/
/P/5//X/8//w/+//8v/0//f/+v/6//r/+f/4//r/+v/7//v/+//9//3//P/8//z/+//7
//7///8AAAQAAAAAAAAAAQABAAEAAQABAAIAAwAEAAUAAwABAAEAAgAEAAUACwARABoA
IQAqACwALAAuADsASABRAFQATgA1ABUAAQD8//7/DwAtADoAHQDW/4j/Xf9M/0v/X/95
/43/nv+z/8b/0//b/+T/7v/3//7/AgAAAAAA//8BAAIAAgAAAAEAAQACAAQABQAGAAcA
BAADAAMAAgAFAAUABgAHAAgACAAJAAkACQAKAAsACwAJAAgACAAIAAgACQAJAAgACAAI
AAgACAAHAAcABwAIAAkACgALAAsACQALAAsACwAJAAkACQAJAAkACQAJAAkACAAGAAUA
BAAEAAQAAwABAAIAAQABAAAA///+//3//P/7//n/+P/3//T/8//w/+7/8P/v/+7/7P/u
/+3/7f/s/+r/6P/m/+T/5f/l/+X/5v/l/+X/5v/n/+j/6v/s/+7/8P/x//L/9P/3//n/
+v/7//z//f/+//////8BAAEAAQAEAAQABAAEAAIAAgACAAQAAgACAAIAAgAFAAYABwAI
AAYABQAEAAMAAwAFAAUABAAGAAcABwAHAAUABQAGAAYAAwADAAMAAwABAAEAAQABAAMA
AwAEAAQABgAGAAYABgAEAAQABAAEAAQABAADAAMAAQABAAIAAgADAAQABQAFAAMAAwAE
AAQAAgACAAEAAQABAAIABAAFAAMAAwADAAIAAgACAAIAAgAAAAAAAAAAAAAAAAAAAP7/
AAABAAEAAQABAP//AQACAAIABAAEAAQABAADAAIAAgABAAIAAgACAAMAAwACAAIAAgD/
/wEAAAD//wMABQAHAAoACQAKAAoACgAMAA0ADgAPABAAEwAVABUAEgAPAAwACAAFAAQA
BAADAP7//P/6//f/8v/x/+//7//w//L/9f/4//v//P/8//z//P/8//3//f/7//3//f/8
//z//P/7//v/+//7//v//v/6//r/+v/7//z//f/+/////f/9//3//f////3//f/+//z/
//8DAAkAEAAbACIAJAAiACIAKwA4AEMASgBKAD0AGwABAPj/+P8FACUARgBHABIAvP97
/17/V/9h/3X/hf+U/6n/vv/N/9f/5P/u//X/+P/8/wAAAAD//wEAAgACAAQABQAFAAYA
BgAHAAgACQAHAAcACAAIAAoACQAJAAkACgAKAAsACwAJAAoACwALAAsACgAKAAoACgAL
AAsACgAKAAoACgAKAAsACwALAAwADAAMAAwACwALAA0ADQANAA0ADQANAA0ACQAJAAkA
CQAJAAgACAAIAAoACgAJAAcABgAFAAUABAADAAIAAQAAAP///f/8//v/+P/3//T/8v/0
//P/8v/w//D/7//v/+7/7//u/+3/7P/q/+n/6P/o/+f/5//o/+n/6//s/+3/7v/u/+//
8P/y//L/8//z//P/9v/5//z//////wEAAQABAAIAAgACAAIAAAAAAAAAAgACAAIAAgAC
AAQABAAEAAQAAgABAAAA//8AAAMABAAEAAIAAwADAAMAAwADAAQABAAEAAUABgAHAAYA
BQAEAAMABQAFAAYABgAFAAQAAwACAAQABAAEAAQABAAEAAMAAwABAAEAAgACAAIAAgAC
AAEA/////wAAAAAAAAAA/////wEAAgAEAAUAAgABAAAA/v///wAAAQACAAQABAAEAAQA
BAAAAP7/AAAAAAAAAAAAAP7//v//////AAAAAAAAAQABAAAAAAAAAAIABQAFAAUABwAH
AAcACAAGAAgACQAKAAoACwAMAA0ADwATABYAFwAWABMAEAAMAAoACAAHAAUAAQD+//v/
9//2//X/8//z//X/9v/4//r/+//8//z//P/+//7///////z//f/8//r//f/+//7////9
//3//f8AAP7//v/+////AQABAAEAAQAAAP///v/9/////f/9//7//v///wEACQASABsA
JAAoACgAKAAxADgAQQBKAFAAQwAhAAUA+v/0////HQA+AD8ADgC8/3n/Wv9R/1//df+F
/5T/p/+8/83/2f/k/+7/+f8AAAQAAgAAAAEAAwAEAAQABgAHAAcACAAGAAcACAAJAAsA
CwAMAAwADAALAAsACwAKAAoACwALAAkACgALAAsADQAMAAwADAAOAA8ADwAOABAAEAAQ
ABAAEQARABEAEgAQABAAEAAPAA0ADwAPAA8ADwAPAA8ADwANAA0ADQANAAsACgAKAAoA
CwAMAAwACwAIAAcABwAGAAYABgAGAAYAAwABAAAA//8AAP///P/6//j/9//2//T/8v/x
//H/8P/w//D/8P/w/+//7f/r/+r/6//r/+z/7f/u//D/8v/0//X/9f/1//b/+f/7//z/
/f/9//3//f/9/wEAAwADAAMABAAEAAQABAAGAAYABgAIAAYABgAGAAYABgAGAAYABgAF
AAUABQAFAAUABwAHAAYABAAFAAUABQAGAAcACQAKAAgABwAGAAUAAwADAAMAAwAFAAUA
BgAGAAQABAAEAAQABQAGAAcACAAIAAgABwAHAAUABQAGAAYACAAIAAgABwAFAAUABgAG
AAYABgAFAAUABAAEAAUABQAHAAcABwAGAAcACAAJAAoABwAGAAUABAAEAAQABAACAAQA
BQAFAAUAAwACAAMABAAFAAYABAAEAAUABQACAAIAAgADAAUABAAEAAQABAAHAAcABwAL
AAsACwAMAAoADAANAA4ADAANAA4ADwARABUAGAAZABYAEwAQAAwACgAIAAcABQACAAAA
/v/7//j/9//1//X/9//4//r//P/8//z/+//6//3//v8AAAEA//8BAAEAAAAAAAAA////
/////////wIA/v/+//7///8BAAEAAQABAAEAAQABAAEAAwABAAEAAgAEAAUACQANABQA
GwAiACYAJAAmAC8APgBJAFAAVABFACEABwD+//j/AQAdADgAMwD8/6r/b/9U/03/Xf91
/4f/mP+v/8T/0f/b/+b/8v/5//7/AAAAAAIABQAHAAgACAAKAAsACwAMAAsACwALAAsA
CwALAAwADAAOAA0ADQANAAwADAANAA0ADwAQABEAEQATABIAEgASABAAEQARABAAEgAS
ABIAEgARABEAEQASABIAEgASABEADQAPAA8ADwAPAA8ADwAPAA8ADwAPAA8ADQAMAAwA
DAANAA4ADgANAAwACwALAAoACQAIAAcABgAHAAUABAADAAEA///7//j/+f/5//n/+P/4
//f/9//2//X/9P/z//L/8//z//P/9P/0//P/8//z//P/9P/1//b/9//3//f/+P/7//3/
/v///wIAAwAEAAUABQAHAAcABwAKAAoACgAKAAoACgAKAAwADAAMAAwADAAMAAwADAAM
AAsACwALAAsACQALAAsACgAIAAkACQAJAAkACQAKAAoACwALAAsACwAJAAkACQAJAAsA
CwAMAAwADAAMAAwADAAOAA4ADgAOAAwADAALAAsACwALAAwADAAOAA4ADgANAAsACwAM
AAwADgAOAA0ADQAKAAoACwALAAsACwALAAoACwAMAA0ADgANAAwACwAKAAsADAANAAwA
DAALAAsADAAMAAwADAAMAA4ADgAPAA8ADAAMAAwADQAPAA4ADgAOAA4AEQARABEAEgAR
ABAAEAATABYAGAAaABoAGwAcAB0AHgAhACMAIwAiAB8AHAAYABIAEAAPAA0ADQAMAAsA
CQAIAAcABQAFAAcACAAKAAwADgAOAA0ADAAMAAwADQANAA4AEQASABIAEAAQAA8ADwAP
AA8ADwASABAAEAAQABEAEQARABEAEQATABMAEwATABMAEQARABIAEAATABsAIQAqADcA
PgA+ADoAPABFAFQAXwBkAGYAVQAzABkADgAMAB0AOwBOADsA+P+s/3n/ZP9h/3H/h/+b
/7D/y//g/+v/9f8AAAgACwAQABQAFgAYABsAHQAeAB4AHgAfAB8AIAAgACEAIgAjACcA
JQAkAA==
         </WaveFormData>
      </LeadData>
      <LeadData>
         <LeadByteCountTotal>10000</LeadByteCountTotal>
         <LeadTimeOffset>0</LeadTimeOffset>
         <LeadSampleCountTotal>5000</LeadSampleCountTotal>
         <LeadAmplitudeUnitsPerBit>4.88</LeadAmplitudeUnitsPerBit>
         <LeadAmplitudeUnits>��V</LeadAmplitudeUnits>
         <LeadHighLimit>2147483647</LeadHighLimit>
         <LeadLowLimit>268435456</LeadLowLimit>
         <LeadID>V2</LeadID>
         <LeadOffsetFirstSample>0</LeadOffsetFirstSample>
         <FirstSampleBaseline>0</FirstSampleBaseline>
         <LeadSampleSize>2</LeadSampleSize>
         <LeadOff>FALSE</LeadOff>
         <BaselineSway>FALSE</BaselineSway>
         <ExcessiveACNoise>FALSE</ExcessiveACNoise>
         <MuscleNoise>FALSE</MuscleNoise>
         <LeadDataCRC32>912235650</LeadDataCRC32>
         <WaveFormData>
CgAKAAoACgAMAAwADAAMAA4ADgAOAA4AEAAQABAAEAATABQAFQAWABcAGAAZABoAHQAe
AB8AIAAgACAAIAAgACMAJAAlACYAKAAqACwALgAvADAAMQAyADMANAA1ADYAOAA4ADgA
OAA3ADYANQA0ADMAMgAxADAALgAuAC4ALgArACoAKQAoACcAJgAlACQAIQAgAB8AHgAc
ABoAGAAWABUAFAATABIAEQAQAA8ADgAKAAgABgAEAAIAAgACAAIA///+//3//P/6//r/
+v/6//j/+P/4//j/9v/2//b/9v/0//T/9P/0//T/9P/0//T/8v/y//L/8v/0//T/9P/0
//T/9P/0//T/9f/2//f/+P/2//b/9v/2//j/+P/4//j/+v/6//r/+v/6//r/+v/6//z/
/P/8//z//v/+//7//v/+//7//v/+//7//v/+//7//f/8//v/+v/8//z//P/8//r/+v/6
//r/+P/4//j/+P/4//j/+P/4//b/9v/2//b/+P/4//f/9//1//X/9v/2//b/9v/2//f/
9f/2//f/+P/4//j/+P/5//r/+//8//3//P/9//3//f///wEAAgADAP///v/9//3//P/8
//z//P/7//j/9v/0//D/8P/v/+//7//w//H/8f/x//D/7v/u/+3/7v/u/+//8P/w//D/
8P/u/+3/7f/t/+7/7v/u/+7/8P/w//D/8P/v/+7/7v/t/+3/7v/w//H/7v/s/+7/7v/t
/+7/9v8IABsALAA7AFAAdACdAMIA2wDhAMMAiwBRABcA3f+x/5b/ev9P/yH/AP/u/u/+
Af8b/zT/Tv9n/4H/nf+z/8b/0//c/+P/6v/s/+//8v/1//f/+f/7//v//P/8//z//f/9
//7///8AAAEAAQAAAAIAAgADAAQABwAIAAgACAAIAAgACQAJAAkACgAKAAwADQANAA0A
DQAMAA0ADQANABAAEAASABQAEwASABMAEgASABQAFAAVABoAGwAbABsAHgAeACAAIQAj
ACUAJQAnACgAKgArACwALAAtAC4ALwAyADQANQA2ADcAOAA5ADkAPAA8AD0APQA7ADsA
OwA7ADoAOQA2ADUANgA1ADMAMQAwAC8ALQAsACoAKQAoACYAJQAjACEAIAAiACAAHwAc
ABwAGgAYABcAFQASABEAEAARABAADgAMAAkABgAFAAMAAwACAAEAAAAAAAEAAAABAP//
/f/7//n/+v/7//v//P/5//j/+P/3//f/9//4//j/+f/5//n/+f/3//f/9f/3//n/+f/5
//n/+v/7//7////+//3//f/8//z/+//6//r//P/8//3//f///wAAAAAAAP7//v/+//7/
/v///wAAAAAAAAAAAAD/////////////AQABAAEAAQD//////v/+//7//f/9//3////+
//7//f/5//v//P/6//r/+v/6//r/+v/6//r/9//3//X/9f/3//j/+f/6//j/+f/5//r/
+//8//z//P/+//////////3//f/9////AgADAAQABQAEAAMAAAD+//////8AAAAA/v/+
//v/+P/2//T/8v/y//P/8//z//T/8//z//P/8v/w//D/8f/y//T/9f/1//T/8f/w//D/
7//w//H/8//0//H/8P/v/+7/8P/w//D/8P/z//P/8v/y//H/8f/w//D/9P/2//X/9P/6
/woAGwAoADkAUgB6AKMAxgDdANsAtQB3AD8ACwDX/7f/rP+O/1f/J/8G//T+8/4H/yP/
PP9W/2//if+h/7X/xv/V/+L/6f/u//D/8f/0//b/9//4//n/+//8//z//P//////AAAB
AAQABQAFAAQAAgACAAMABAAHAAgACAAIAAgACAAJAAkACQAKAAoADAALAAsACwALAAoA
CwALAAsADgAOABAAEgAQABAAEgASABQAFgAWABcAGAAZABkAGQAbABwAHwAhACEAIwAj
ACUAJAAmACcAKAAsAC0ALgAvADAAMgAzADQANgA4ADoAOwA6ADoAOwA7ADsAOwA7ADsA
OQA5ADcANwA0ADMAMQAvAC8ALwAuAC4ALQArACkAJgAmACUAJAAkACIAIAAfABwAGgAY
ABYAFQATABAADwAOAA0ADAAKAAgACgAIAAgABwAGAAQAAgAAAP3//f/7//v//f/9//3/
/f/8//v/+f/4//n/+P/4//f/9//3//j/+P/3//f/9//3//n/+f/3//n/+P/3//b/9f/3
//f/+f/5//n/+f/6//r/+f/5//n/+v/8//z//f/9//v//P/8//z//v/+//7//v/8//3/
/v/+//7//v/+//3////////////+//3//P/7//3//f/8//z/+v/5//n/+f/5//j/+P/3
//v//P/6//r/+v/6//r/+v/6//r/+//7//n/+f/5//j/9//2//b/9//3//j/9//4//j/
+P/4//n/+f/5//r/+//8//////////////8BAAEA///+//v/+//8//z///8AAP7//P/6
//j/9v/2//L/8f/w//D/8v/z//T/9P/y//L/8//0//P/8//y//D/8P/w//H/8f/w/+//
7//u//D/8P/w//D/7v/u/+7/7v/v/+//7v/u/+//7//u/+7/8P/w//H/8v/y//j/BwAa
ACsAPgBUAHMAngDBANMAxwCbAGUAOQALANf/uP+q/43/X/8y/xL///7//hH/Kv9C/1n/
cf+L/6X/vP/J/9b/4f/k/+j/7f/w//X/9//5//v/+//8//z//P8BAAEAAgADAAYABwAH
AAYABgAGAAcACAAIAAgABwAGAAYABgAHAAcACQAKAAoADAANAA0ADQANAA4ADwAPAA8A
EgASABQAFgAUABQAFgAWABYAGAAYABkAHAAdAB0AHQAeAB4AIAAhACUAJwAnACkAKgAs
AC0ALgAwADEAMgAzADgAOgA7ADwAPAA8ADwAOwA9AD4AQABBAEEAQQBBAEEAPwA/AD0A
PQA8ADsAOQA3ADgANwA1ADQANAAzADIAMAAtACsAKQAoACYAJAAjACAAIQAgAB8AHwAb
ABgAFwAWABUAFAASABAAEQAOAA0ACwAKAAgABgAEAAYABwAGAAcABAADAAIAAQADAAMA
AgACAAAA/v/9//v/+f/5//r/+v/6//v//P/9//z/+//4//n/+v/7//z//f/9//3/////
//7//f/9//z//f/9//3//v8AAAAAAQABAAEAAgACAAIABAAEAAQABAACAAMABAAEAAYA
BgAGAAUABAADAAIAAQABAAEAAQABAAEAAQAAAAAAAgABAAEAAQADAAIAAgABAP//////
//////8BAAMAAgABAAAA///+//z//P/8//z//P/9//z//f/8//z//P/8//z//f/9//7/
/f/+//7//v/+/////////wEAAQABAAMAAwADAAMAAwAGAAcABgAGAAUABQAGAAYABAAE
AAEA/v/+//z/+v/6//b/9f/0//T/9v/3//j/+P/0//T/9f/2//T/9f/1//T/9P/0//X/
9f/0//P/8//y//L/8v/y//L/8//0//X/9v/3//f/9v/2//f/9//2//b/9P/2//X/8v/2
/wAAEQAiADMASABoAJEAugDVAN8AzQCbAGEALQD3/8X/qv+Y/3H/Pf8W/wD/+f4F/xv/
Mv9K/2H/e/+X/6//wP/P/97/5//s//L/9f/0//n/+//9//////8AAAAAAAABAAEAAgAD
AAYABwAHAAYABgAGAAcACAAJAAoACgAKAAoACgALAAsADQAOAA4AEAATABMAEwATABMA
EwASABEAEgASABQAFgAYABgAGgAaABoAHAAcAB0AIAAhACEAIQAgACAAIgAjACYAKQAq
AC0AMAAyADMANAA1ADUANQA1ADYAOAA5ADoAOQA6ADsAOwA+AD4APwA/AEEAQQBBAEEA
QAA/ADwAOwA6ADkANwA1ADYANQAzADIAMgAxADAALgAtACsAKQAoACYAJAAjACAAIQAg
AB8AHwAcABgAFgAUABMAEgAQAA4ADwAMAAsACQAHAAYABQAEAAUABQADAAMAAAD///7/
/f/9//3//P/8//z//P/9//3/+//7//z//P/5//n/+f/5//v/+//5//v/+v/5//j/9//5
//n/+//7//v/+//8//z//f/9//3//v/8//z//f/9////AAAAAAAAAgACAAIAAgAAAAEA
AgACAAIAAgACAAEAAQABAAEAAQD////////////////+//7//v/9//3//f/+//7/////
//7//f/8//v/+//7//v/+///////AAD9//z/+//6//z//P/8//z//f/9//v/+//8//z/
/P/8//z//f/9//7/AQACAAIAAgAAAAEAAQABAAMAAwADAAUABAAFAAYABwAHAAcABQAE
AAMAAwAEAAQABgAGAAMAAAD8//r/+P/4//X/9f/1//b/+v/7//z//P/4//j/+f/6//r/
+//7//r/9//2//b/9f/1//X/9v/2//j/+P/4//j/+v/6//r/+v/4//f/9f/0//P/8//y
//L/9P/2//X/9P/6/wgAGwAsAEEAWgB8AKcA0ADpAOsAxwCFAEUAEQDf/7v/pP+G/1P/
If/+/ur+6/4B/x3/OP9U/2//jf+p/7v/yP/b/+b/5//o/+z/8f/0//n/+//9////AAAC
AAMABAAEAAMAAwADAAQABQAFAAQABgAGAAcACAALAAwADAAMAAsACgAKAAkACwAMAAwA
DgANAA0ADQANAA8AEQASABMAFAAUABYAGAAYABgAGgAaABoAHAAcAB0AHwAfAB4AHQAg
ACAAIgAjACUAJwAnACkAKQAqACoAKgAuAC8AMAAxADYAOAA5ADoAOQA6ADsAOwA8ADwA
PQA9ADwAOwA6ADkAOwA7ADkAOQA2ADUAMwAxADAALwAtACwALAArACoAKAAnACUAIwAi
ACIAIAAfABwAHAAaABgAFwAXABQAEwASAA4ADAAJAAYACAAGAAYABQAHAAYABQAEAAIA
AQD+//3//P/7//r/+f/7//v/+v/6//f/9v/2//X/9//3//j/+P/1//X/9f/1//P/8//x
//P/8//z//P/8//x//H/8//z//X/9f/2//b/9f/1//X/9v/3//j/+v/7//v//P/8//z/
+//6//n/+P/6//v//P/8//r/+v/6//n/+f/5//n/+f/7//v/+//7//v/+//6//r/+P/3
//f/9//3//b/9v/1//f/9//3//f/9//1//X/+P/1//T/8//y//T/9P/0//T/8f/x/+//
7//w//D/8P/w//D/8f/x//L/8f/y//L/8v/z//X/9v/3//T/8//y//P/9P/1//b/9//4
//n/+P/4//f/9//4//j/+f/6//j/9v/z//D/7f/s/+n/6f/p/+r/7f/t/+3/7P/p/+j/
6P/o/+n/6//s/+z/6v/o/+f/5f/n/+f/6P/o/+j/6P/o/+j/5v/m/+b/5v/p/+n/6P/o
/+n/6f/o/+j/6P/q/+n/6v/s//L//f8MAB0AMABIAGkAlgDBANUAzwCpAG0ANwAFANH/
rP+c/4X/Vf8k/wL/7/7r/v3+Fv8u/0f/Y/9//5n/rP+9/8r/0//Y/+D/5f/m/+n/6//t
/+//7//w//D/8P/1//X/9v/3//b/9//3//b/+P/4//n/+v/7//z//P/8//v/+v/6//n/
+//8//z//v///////////wAAAQABAAEAAgACAAQABgAGAAYACAAIAAkADAANAA8AEQAR
ABAADwAQABAAEgATABUAFwAXABkAGgAcAB0AHgAiACMAJAAlACYAKAApACoAKwAsAC0A
LQAwADAAMQAxADMAMwAzADMAMwAzADEAMQAwAC8ALQArACoAKQAnACYAJgAlACQAIgAg
AB0AGgAYABgAFgAVABIAFAASABAADwANAAoACQAIAAkACAAGAAQAAgD+//z/+f/7//r/
+f/4//b/9f/y//H/8f/x//H/8f/z//P/8v/y//D/7v/t/+v/6//r/+z/7P/s/+3/7v/v
/+7/7f/q/+v/6//r/+v/6//r/+v/7f/t/+//7//w//D/7//v/+//8P/u/+7/7//v/+//
8P/w//D/8P/w//D/8P/x//P/9f/2//X/9P/z//H/8f/x//H/8f/z//P/8//z//H/8f/w
//D/8v/z//X/9//2//T/8//x//H/8f/x//H/8f/v/+//7v/u/+7/7v/u//D/8P/w//D/
7//v/+3/7f/u/+7/7v/u/+7/7//v//D/7//w//D/8P/w//H/8f/x//H/8f/x//P/9P/1
//b/9//5//n/9//2//P/8//0//T/9f/2//T/8v/u/+z/6v/q/+v/6//r/+z/7f/t/+3/
7P/o/+j/6f/q/+z/7f/t/+z/6f/o/+j/5//n/+f/6P/o/+r/6v/q/+r/6v/q/+r/6v/p
/+n/6P/o/+v/6//q/+r/6P/q/+v/7v/y//r/CwAcAC0AQABcAIMAqgDFAMkArQB5AEUA
GwDn/7//rv+g/33/Sf8e/wL/9/4B/xf/MP9I/1//ef+T/6v/vP/J/9T/2//i/+b/6//w
//L/8//0//X/9//4//j/+P/9//3//v////7///////7/AAAAAAEAAgAFAAYABgAGAAQA
BAAFAAUABQAGAAYACAAHAAcABwAHAAoACwALAAsADQAOABEAFAARABAAEQAQABIAFAAU
ABUAGAAZABkAGQAaABoAHAAdAB4AHwAeAB8AIwAmACgAKgAuAC8AMAAxADMANAA0ADQA
NgA4ADoAOwA+AD4APwA/AD4APQA8ADsAPAA9ADwAPQA8ADsAOQA3ADYANQAzADIAMgAx
ADAALgArACkAJwAmACYAJAAjACAAIAAeABwAGwAbABgAFwAWABUAFAASABAADgAKAAgA
BQAFAAQAAwACAAEAAQD//////v/9//z/+//9//3//P/8//v/+v/6//n/9//3//j/+P/3
//f/9//3//n/+f/3//n/+f/5//n/+f/3//f/+f/5//n/+f/6//r/+//7//v//P/9//7/
AAABAAEAAgACAAIAAQAAAP///v///wEAAwAEAAIAAgACAAEAAQABAAEAAQADAAMAAwAD
AAIAAQD///7//////wAAAQABAAAAAAD///7//f/8//v//f/9//7//P/8//z//P/6//r/
+v/6//r/+//6//v/+v/6//r/+v/7//3//v8AAP//AAAAAAAA/v////////////////8B
AAIAAwAEAAUABgAHAAYABgAEAAMAAwACAAQABAABAP7//v/8//r/+v/3//f/9//4//v/
+//7//r/9v/2//f/+P/2//f/9//2//X/9P/0//P/9f/1//b/9v/2//b/9v/2//T/9P/0
//T/9//3//b/9v/3//f/9v/2//T/8v/1//b/+P8CABMAJAA1AEgAYgCJALYA1QDfAM0A
mQBdAC0A///N/7D/oP9//0v/IP8E//f++/4T/y7/SP9h/33/mf+z/8T/0f/c/+f/8P/0
//f/+v/9////AQADAAEAAgACAAIABQAFAAYABwAIAAkACQAIAAgACAAJAAoACwAMAAwA
DAAMAAwADQANAA0ADgAOABAAEQARABEAEQAUABUAFQAVABQAFAAWABgAFgAWABgAGAAY
ABoAGgAbACAAIQAhACEAJAAkACYAJwAnACkAKQArACoALAAtAC4AMAAxADIAMwA4ADoA
OwA8AD0APgA/AD8AQABAAEEAQQBBAEEAQQBBAEMAQwBBAEEAQAA/AD0AOwA5ADcANAAy
ADIAMQAwAC4ALgAtACwALAAqACgAJwAkACQAIgAgAB8AHQAaABkAGAAXABYAFAASABEA
DgANAAsACQAIAAcABgAFAAUAAwADAAAA///+//3///////7//v/7//r/+v/5//n/+f/6
//r/+//7//v/+//7//v/+f/7//3//f/9//3/+//7//3//f//////AAAAAAEAAQABAAIA
AAAAAAEAAQADAAQABAAEAAIAAgACAAIAAgADAAQABAAGAAYABgAFAAMAAwADAAMAAQAB
AAEAAQABAAEAAAAAAAIAAwAFAAcABgAEAAMAAQD////////////////////////+//3/
/P/7//r/+//8//3//v/7//v/+f/5//z//P/8//z//P/9//3//v///wAAAAAAAAEAAwAE
AAUAAwADAAMABQAGAAcACAAJAAkACQAHAAYAAwADAAQABAACAAIA///8//j/9v/0//T/
9P/1//b/+P/7//v/+//6//b/9v/3//j/+P/5//n/+P/3//b/9v/1//X/9f/2//b/9v/2
//b/9v/0//T/9P/0//b/9//3//j/9//3//b/9v/y//T/+f/+/wYADgAdAC4AQQBaAH4A
qwDSAOkA5QC/AIMASwAZAOH/uf+m/4r/Wf8p/wT/8v71/gf/I/9A/1r/cf+N/6f/u//I
/9f/4v/r//D/9v/3//j//f///wEAAwADAAQABAAEAAcABwAIAAkACgALAAsACgAKAAoA
CwAMAA8AEAAQABAAEAAQABEAEQARABIAEgAUABMAEwATABMAFAAVABUAFQAYABgAGgAc
ABwAHAAeAB4AHAAeAB4AHwAiACMAIwAjACYAJgAoACkAKQArACsALQAuADAAMQAyADQA
NQA2ADcAOgA8AD0APgA/AEAAQQBBAEIAQgBDAEMAQQBBAEEAQQBBAEEAPwA/ADwAOwA5
ADcAOAA3ADUANAA0ADMAMgAwAC0AKwApACgAKAAmACUAIgAiACAAHgAdABkAFgAVABQA
FgAWABUAFAARAA4ADQALAAkACAAHAAYABwAHAAUABQAEAAMAAgABAAEAAQAAAAAA/f/8
//z/+//7//v//P/8//n/+f/5//n/+f/5//f/+f/8//3//v////3//f//////AQABAAIA
AgABAAEAAQACAAIAAgADAAMAAwAEAAQABAADAAIAAQAAAAEAAwAFAAYABgAGAAYABQAD
AAMAAwADAAUABQAFAAUABQAFAAQABAAEAAMAAwADAAEAAAAAAP//AQABAAEAAQADAAMA
AwADAAEA/f/8//z//P/8//z//v/+//7//v/9//3/+//7//3//v///wAA/v//////AAAA
AAAA///+//7//////////f/9//3///8BAAMABQAHAAYABQACAAAAAAABAAMABAABAAAA
/P/4//j/9v/0//T/9f/1//X/9v/0//P/8v/w/+//8P/y//T/9P/1//X/9P/z//L/8v/x
//P/8//0//T/8v/y//L/8v/w//D/8P/w//P/8//y//L/8f/x//D/8P/2//T/9f/4//7/
DAAdAC4AQQBcAIIArQDSAOUA3QCzAHMAOwAFANP/s/+e/3z/R/8X//b+6P7t/gP/H/88
/1b/bf+H/6H/t//C/8//2P/h/+j/7v/v//L/9P/1//b/9//3//j/+P/4//v/+//8//3/
/f/9//z/+v/8//z//f/+////AAAAAAAAAgACAAMAAwADAAQABAAGAAUABQAFAAUACAAJ
AAkACQAJAAgACQAKAAsADAAPABAADgAQABAAEQAUABUAFQAVABgAGAAaABsAGgAbABoA
GwAeACAAIQAiACQAJQAmACcAKgAsAC0ALgAxADIAMwAzADIAMgAzADMANQA1ADUANQAz
ADMAMQAxADAALwAtACsAKwArACoAKgApACcAJQAiACQAIwAiACIAIAAeAB0AGgAcABoA
GAAXABcAFAATABIAEAAOAAsACAAJAAYABQADAAMAAgABAAAA/v/9//r/+f/5//n/+f/5
//f/9//2//b/9v/2//f/9//3//f/+P/4//b/9f/0//P/8//z//H/8//x//H/8f/x//L/
8//2//f/9//3//j/+P/5//n/+f/6//r/+v/7//v/+v/6//n/+P/5//r/+//8//r/+//8
//z//P/8//z/+//7//v/+//7//v/+//7//v//f/9//z//P/7//n/+P/3//n/+P/4//f/
9f/1//X/9f/1//X/8//z//T/9v/2//b/9v/z//L/8f/w//L/8//y//P/9P/0//T/9P/y
//P/8//0//f/+P/4//j/9v/3//f/9//5//n/+f/7//z//f/+/////v/9//r/+P/5//n/
+v/6//r/+v/3//T/8f/u/+v/6v/r/+v/6//s/+//7//v/+7/7v/u/+//8P/w//H/8f/w
/+3/7P/s/+v/6//r/+z/7P/q/+r/6v/q/+v/7P/t/+7/7f/t/+z/7P/t/+3/7P/s/+z/
8P/x//D/8v/+/w8AIgAzAEYAZACNALQAzQDRAK8AdQBBABMA4f+9/67/mv9t/zf/EP/6
/vX+A/8Z/zL/TP9j/3n/lf+r/7r/y//Y/9//5P/q/+3/7P/v//H/8//1//f/+P/4//j/
+f/5//r/+//8//3//f/8//z//P/9//7///8AAAAAAAACAAIAAwADAAEAAgACAAQABQAF
AAUABQAGAAcABwAHAAgACAAKAAwADgAOABAAEAAOABAAEAARABIAEwATABMAFQAWABkA
GwAcAB0AHAAdACAAIgAjACQAKAApACoAKwAtAC4ALgAuADAAMgA0ADUANAA0ADUANQA2
ADcAOAA5ADkAOQA3ADcAOAA3ADUAMwAwAC8ALQAsACoAKQAoACYAJQAjACEAIAAiACAA
HwAcABoAGAAWABUAEwAQAA8ADgANAAwACgAIAAcABAADAAEAAQAAAP///v/9//3/+//7
//r/+f/4//f/9f/1//T/9P/0//T/9f/1//P/8//0//T/9f/1//X/9f/3//f/9f/3//b/
9f/0//P/8//z//X/9f/3//f/+P/4//f/9//3//j/+P/4//n/+f/5//r/+v/6//z//P/8
//z/+//7//v/+v/4//j/+P/3//r/+//8//3/+//7//v/+//7//v/+v/6//z/+//7//v/
+//4//j/+P/4//j/+P/4//b/9v/2//b/9//3//X/9f/0//T/9P/0//b/9//3//j/9//4
//j/+P/4//n/+f/5//v/+//7//3/AAABAAIAAwAAAP///P/6//v/+//8//z//P/8//n/
9v/2//T/8v/y/+//7//v//D/8f/x//H/8P/u/+7/7//w/+//7//u/+z/7v/u/+//7//v
/+//8P/w/+7/7v/u/+7/8P/w//D/8P/w/+//7f/s/+//7//u/+7/7v/u/+//8P/0/wAA
EwAkADMASABoAJEAtADLAM8AsQB5AEUAGQDn/7//rP+Y/2//Pf8W//7+9/4D/x3/OP9M
/2P/ff+X/63/vv/N/9z/5f/u//T/8//y//P/9f/3//n/+v/8//3//v8AAP///////wIA
AwADAAIAAwAEAAYACAAIAAgABwAGAAYABgAHAAcABwAIAAgACgANAA0ADQANABAAEQAR
ABEAEAAQABIAFAAUABQAFgAWABYAGAAYABkAHAAdAB0AHQAeAB4AIAAhACMAJQAlACcA
KgAsAC0ALgAvAC8ALwAvADQANgA3ADgAOQA6ADsAOwA+AD4APwA/AD8APwA/AD8APwA/
AD0APQA+AD0AOwA5ADcANQAyADAAMgAxADAALgAvAC0AKwAqACkAJgAkACAAIgAgAB4A
HQAZABYAFQAUABMAEgAQAA4ADQAKAAkABwAHAAYABQAEAAUABQADAAMAAAD///7//f/7
//v/+v/6//v/+v/6//n/9//3//j/+P/6//v//P/9//z/+//4//n/9//3//f/9//5//n/
+//7//v/+//8//z/////////AAAAAAAAAQABAP//AAAAAAAAAQACAAMABAADAAMAAwAC
AAIAAgACAAEAAQABAAEAAQADAAMAAwADAAUABQAEAAQAAwABAAAA//////7//v/9//7/
//8AAAEAAQD+//7//v/+//7//P/8//z//P/7//v/+f/5//v//P/9//7//P/9//3//v8B
AAIAAgACAAIAAwADAAMAAgABAAAAAQADAAUABwAJAAcABwAFAAQAAwADAAQABAACAAIA
///8//r/+P/2//b/9//3//f/+P/3//f/9//2//X/9v/4//r/+P/5//n/+P/5//j/+P/3
//f/9//4//j/9//2//X/9P/1//b/9//4//n/+f/4//j/+f/5//j/+P/4//j/+f/6//7/
DAAbACwAPQBSAHQAowDKAOEA5QDFAIcAUQAhAOv/v/+q/5T/af81/xD/+v75/gf/I/8+
/1b/bf+J/6X/vf/M/9n/5v/v//T/9v/3//r//f///wEAAwAFAAYABgAGAAcABwAIAAkA
CgALAAsACgALAAwADgAQAA8AEAAQABAAEgASABMAEwATABQAFAAWABcAFwAXABcAGgAb
ABsAGwAaABoAHAAeACAAIAAiACIAIQAiACEAIQAkACUAJQAlACkAKgAtAC8ALgAvAC4A
LwAxADQANgA4ADgAOQA6ADsAPwBCAEQARgBHAEgASQBJAEkASABIAEcASABJAEoASwBN
AE0ASwBLAEkARwBEAEEAQQBBAEAAQAA+AD0APAA6ADsAOQA3ADYANAAyADEALgAwAC4A
LAArACsAKAAnACYAIwAiACAAHgAdABoAGQAXABUAFAATABIAEQARAA8ADwAOAA0ADAAL
AAsACwAKAAoACQAIAAgABwAHAAcACAAIAAcABwAHAAcACQAJAAcACQAJAAkACQAJAAoA
CwAOAA8ADgANAA0ADAAOAA8AEAASABAAEAARABEAEQASABIAEgAUABQAFAAUABIAEwAU
ABQAFgAWABYAFQAVABUAFQAVABMAEwATABMAFgAXABcAGAAWABUAFQAVABUAFAAUABMA
EwARABEAEgAUABQAFAAUABYAFgAWABYAFQAVABMAEwAUABQAFAAUABQAFQAVABYAFAAU
ABMAEgAUABcAGQAbABsAGwAbAB0AHgAfACAAIQAfAB8AHQAcAB0AHQAeAB4AHgAeABsA
GAAYABYAFAAUABUAFQAVABYAFgAVABQAEgASABIAEwAUABYAFwAXABYAEwASABIAEQAT
ABMAFAAUABQAFAAUABQAFAAUABQAFAAXABcAFgAWABUAFQAUABQAFAAYABsAHAAkADQA
RQBSAGEAeACaAMcA8AAJAQsB5wCrAHEAOwAFAN3/yP+q/3n/S/8q/xj/Gf8t/0X/Yv98
/5X/sf/N/+X/9P8BAAoAEQAWABoAHQAiACMAJQAnACkAKwAsACwALAAvAC8AMAAxADYA
MwAxAA==
         </WaveFormData>
      </LeadData>
      <LeadData>
         <LeadByteCountTotal>10000</LeadByteCountTotal>
         <LeadTimeOffset>0</LeadTimeOffset>
         <LeadSampleCountTotal>5000</LeadSampleCountTotal>
         <LeadAmplitudeUnitsPerBit>4.88</LeadAmplitudeUnitsPerBit>
         <LeadAmplitudeUnits>��V</LeadAmplitudeUnits>
         <LeadHighLimit>2147483647</LeadHighLimit>
         <LeadLowLimit>268435456</LeadLowLimit>
         <LeadID>V3</LeadID>
         <LeadOffsetFirstSample>0</LeadOffsetFirstSample>
         <FirstSampleBaseline>0</FirstSampleBaseline>
         <LeadSampleSize>2</LeadSampleSize>
         <LeadOff>FALSE</LeadOff>
         <BaselineSway>FALSE</BaselineSway>
         <ExcessiveACNoise>FALSE</ExcessiveACNoise>
         <MuscleNoise>FALSE</MuscleNoise>
         <LeadDataCRC32>1398870434</LeadDataCRC32>
         <WaveFormData>
AgACAAIAAgACAAIAAgACAAQABAAEAAQABgAGAAYABgAJAAoACwAMAA0ADgAPABAAEwAU
ABUAFgAYABgAGAAYABsAHAAdAB4AIgAkACYAKAArACwALQAuADAAMgA0ADYAOQA6ADsA
PAA8ADwAPAA8ADsAOgA5ADgAOAA4ADgAOAA3ADYANQA0ADIAMAAuACwAKQAoACcAJgAh
AB4AGwAYABUAFAATABIADwAOAA0ADAAKAAgABgAEAAIAAgACAAIA///+//3//P/6//r/
+v/6//j/+P/4//j/9v/2//b/9v/2//b/9v/2//T/9P/0//T/8v/y//L/8v/0//T/9P/0
//T/9P/0//T/9f/2//f/+P/2//b/9v/2//j/+P/4//j/+v/6//r/+v/6//r/+v/6//z/
/P/8//z//v/+//7//v8AAAAAAAAAAAAAAAAAAAAA/v/+//7//v/+//7//v/+//7//v/+
//7//P/8//z//P/8//z//P/8//z//P/8//r//P/8//z/+//6//r/+v/6//r/+v/7//v/
+f/5//r/+//7//v//f/9////AAAAAAEA/////wAAAgAEAAYABwAIAAYABQAFAAYABAAE
AAQABAAEAAEA/v/7//j/+P/3//f/9//4//j/+f/5//f/9f/1//X/9f/1//X/9v/3//b/
9v/2//X/9f/1//b/9v/1//X/9//3//f/9//2//X/9P/z//X/9f/1//X/8//x//P/8//x
//H/8//7/wgAGAAuAE4AdQCiANIA/gAfAR8BCQHsAMoAlgBdAC0A+v+0/23/Qf8v/yf/
KP85/0z/Yv93/4//pv+6/8z/2P/f/+P/6v/t/+3/8f/1//j/+P/5//n/+v/7//z//P/8
//v/+//9///////+/wAAAQABAAEABAAFAAUABQAGAAYABgAGAAYABwAHAAkACAAIAAgA
CQAHAAgACAAJAAsADAAOAA8ADQANAA8ADwAPABAAEgASABQAFgAXABcAGQAaABsAHQAe
ACAAIQAiACQAJgAnACoAKQArACwALQAxADMANgA4ADcAOgA9AD4AQABBAEEAQwBEAEQA
RABFAEMARABEAEMAQwBDAEEAQABCAEEAPwA+ADsAOQA5ADcAMwAxAC4ALQAtACsAJwAm
ACQAIgAeABwAHQAaABgAFwAVABUAEgAQAA8ADQALAAkACQAJAAcABgAGAAYABgAGAAUA
BAACAAAAAQACAAEAAgD///7//v/9//3//f/9//3//f/9//3//f/8//z/+v/8//z//P/8
//z//v/////////9//7//v/+//////8AAAEAAwADAAMAAwADAAQABAAEAAMABAAEAAQA
BAAFAAYABgAGAAYABgAGAAgACAAIAAgACgAKAAoACgAIAAgACAAHAAcABgAGAAYACAAH
AAcABgACAAMABgAEAAQABAAEAAIAAAACAAIAAAD///7//v///wAAAQACAAEAAQABAAEA
BAAFAAUABQAHAAcABwAIAAYABwAHAAcACgAMAA0ADgANAAwACwAJAAsADAAMAAwACgAK
AAgABQACAP///v/+/////////wAA/v///////f/7//v/+//7//v/+//7//v/+//6//r/
+f/5//n/+v/6//j/9//2//X/9//3//f/9//5//n/+f/5//n/+f/5//n/+//9//v/+f/7
////CAAYADIAVAB/AK4A3gAKASMBGQH9AN4AugCGAFkAMwAAALL/Zf89/yv/Jf8q/zv/
UP9m/33/lf+q/7r/yv/a/+X/7f/w//H/8f/z//P/9v/2//f/+//8//3//v///wAAAAAB
AAEAAwADAAIAAAABAAEAAQAEAAUABQAFAAgACAAIAAgACAAJAAkACwAMAAwADAANAAwA
DAALAAsADQAOABAAEQAPAA8AEQARABMAFAAWABYAFgAYABkAGQAbABwAHQAfACAAIgAj
ACQAJAAmACcAKgAtAC8AMAAxADMANQA4ADoAPABAAEQARgBGAEcARwBJAEgASABIAEkA
SQBKAEoASQBJAEkARwBGAEQAQwBBAEAAPQA7ADsAOQA3ADUAMgAxAC8ALQApACgAJAAi
AB4AHAAZABYAFAATABMAEwAQAA4ADwANAAsACQAHAAcABQAEAAEAAAD///7///8AAAAA
AAD///7/+//6//r/+v/7//v/+//7//v/+//5//n/+f/5//j/+P/2//j/+P/4//j/+P/4
//n/+f/5//v//P/8//z/+//7//z//f////////////3//v/+//7/AQACAAIAAgAAAAEA
AgACAAIAAgACAAIAAgACAAIAAgAAAAAAAAAAAAAAAAAAAP///f/8//z//P/8//v/+//6
/wAAAAD///7//f/8//7//P/+//7//v/9//z//P/7//r/+f/4//f/9//3//f/+P/5//n/
+f/7//v/+//8//7///////////8AAAAAAAACAAIAAgABAP//AAAAAAAAAQACAAEA///8
//n/+P/4//b/9f/0//T/9v/3//f/9f/x//H/8f/x/+//7//v/+//7v/u/+//7//u/+3/
7f/s/+3/7f/t/+3/6//r/+v/6//r/+v/6//r/+3/7f/t/+3/7f/r/+v/6//r/+v/8v/8
/w4AKgBLAHQApADWAP8ADwEBAeYA0ACwAH8AUQAoAPb/q/9h/zf/If8a/x//MP9G/1n/
b/+I/6D/tP/A/83/1//c/+H/5f/n/+v/7v/u/+//7//w//H/8v/0//b/9//5//n/+//7
//r/+v/7//v/+//6//v/+//7//z//P/8//z//v//////AQACAAIAAgADAAEAAgACAAMA
BQAGAAgACQAHAAcACQAJAAsADAAOAA4ADgAQABEAEQARABIAEwAVABgAGgAbABwAHgAg
ACEAJAAnACkAKgArAC8AMQA0ADYANQA4ADsAPAA/AEEAQgBFAEYARgBGAEcARQBGAEYA
RQBHAEcARQBEAEIAQQA/AD4APQA7ADsAOQAzADEALgAtACkAJwAjACIAIgAgABwAGgAX
ABQAEgARAA8ADwAMAAoACQAHAAUAAwABAAEA///+//7//v/+//7//v/+//3//P/8//z/
+v/6//f/9v/2//X/8//z//P/8//1//X/9f/1//T/9P/y//T/9v/2//b/9v/2//f/9//3
//X/9v/2//b/9//3//j/+f/3//f/9//3//n/+v/6//r//f/+//7//v/8//3//v/+//7/
/v/+//7//P/8//z//P/8//z//P/8//z//P/8//v//f/8//z//P/+//3//f/8//v/+//6
//j/+v/8//z//P/7//r/+f/4//j/9v/4//j/+v/5//j/+P/2//b/9v/2//f/9//3//f/
+P/5//n/+f/5//n/+f/6//z//f/9//3//P/+////AAABAAIAAwADAAMABAAEAAQABAAE
AAIA///8//n/+P/4//X/9f/1//b/+P/5//n/9//z//P/8//z//H/8f/x//H/8P/w//H/
8f/w/+//7//u/+//7//v/+//7//v/+//7//x//H/8f/x//H/8f/x//H/7f/v/+3/6//t
/+//9P8EABgANgBfAIwAvADqAA0BGQEHAewAzgCkAG8APwASANT/hf9J/y//Jf8i/yv/
PP9S/2f/ff+U/6r/uv/I/9f/3//i/+f/6//p/+3/8P/w//H/8f/y//P/9P/1//b/9v/3
//f/+f/5//j/+P/5//n/+f/8//3//f/9//7//v/+//7//v//////AQAEAAQABAAFAAQA
BAADAAMAAwAEAAYABwAJAAkACwALAAsADAAOAA4ADgAQABEAEQARABIAEwAVABcAGgAc
AB4AIAAiACMAJgAlACcAKAApACsALQAwADIAMgA0ADYANgA5ADsAPAA/AEIAQgBCAEMA
QgBCAEEAPwA/AD8APQA8ADwAOwA5ADgAOQA3ADcANQAvAC0AKgApACcAJQAhACAAIAAe
ABoAGAAWABIADwANAAsACwAIAAYABwAFAAMAAQD//////f/8//3//P/7//r/+P/4//f/
9v/2//b/9P/0//T/9P/1//X/8//z//P/8//x//H/8f/x//L/8v/w//L/8P/w//D/8P/w
//H/8f/x//H/8v/y//L/8//z//T/9f/0//P/8v/x//T/9v/3//j/+f/6//r/+v/4//n/
+v/6//r/+v/6//r/+v/6//r/+v/6//r/+v/6//j/+P/4//f/9//2//b/9v/5//n/+v/6
//n/+f/4//b/9v/2//b/9v/4//j/+v/3//b/9f/0//T/8v/0//T/9P/z//L/8v/y//L/
8v/y//P/8//z//P/9f/3//j/+f/5//n/+f/6//r/+//7//v//P/+////AAAAAAAAAAD/
//3//v/+//7///8AAP///f/4//X/9P/0//L/8f/w//D/8//1//b/9f/z//P/8//z//P/
8//z//P/8P/u/+3/6//r/+v/7P/s/+3/7f/t/+3/7f/t/+3/7f/s/+v/6v/p/+f/5//n
/+f/6f/r/+n/5//n/+v/9v8KACQARABtAJ4AzgD6ABkBEwHzANIAsgCIAFMAIwDw/6j/
W/8v/xv/E/8W/yn/QP9U/23/if+g/67/uv/K/9X/1//W/9n/3f/h/+X/6P/o/+n/7f/u
/+//8P/v/+7/7P/r/+3/7//v/+7/8P/x//H/8f/0//X/9f/1//X/9P/z//L/9P/1//X/
9//4//j/+P/5//r//P/9//////8AAAIAAwABAAEAAwADAAMABAAGAAYABAAGAAcABwAJ
AAoACwANAAwADgAPABAAEAASABMAFgAZABsAHAAdACEAIwAmACgAKQAsAC8AMAAwADEA
MQAzADIAMgAyADMANQA2ADYANQAzADMAMQAwADAALwAtACwALQArACsAKQAlACMAIAAf
AB0AGwAXABYAFAASAA4ADAALAAgABgAFAAEAAQD+//z//P/7//r/+f/7//v/+f/4//X/
9P/z//L/8v/y//H/8P/w//D/7v/u/+3/7P/s/+v/7f/t/+3/7f/s/+v/6v/p/+j/6P/m
/+j/5v/m/+b/5v/m/+f/5//n/+n/6v/q/+r/6f/p/+r/6//s/+3/7v/v/+//8P/w//D/
8P/w/+//7v/w//H/8v/y//L/8v/y//L/8v/y//L/8v/y//L/8v/y//L/8v/y//H/7//u
/+7/7v/u/+3/7f/s/+7/7//v/+7/7v/q/+z/7v/s/+z/7P/s/+z/6v/s/+z/6v/p/+j/
6P/o/+j/6P/o/+n/6f/p/+n/6v/r/+v/6//t/+3/7f/u/+3/7f/s/+v/7P/u/+//8P/x
//L/8//z//P/9P/0//T/9v/2//T/8f/u/+v/6v/q/+f/5//n/+j/6P/p/+n/5//j/+P/
4//j/+X/5f/l/+X/4f/g/+D/3//h/+H/4v/i/+H/4f/h/+H/3//f/9//3//h/+H/4f/h
/+H/4f/h/+H/4//j/+P/4//h/+H/5P/s//7/GAA7AGQAlgDKAPMACQH/AOQAyACmAHcA
QwAcAO7/pf9b/y//G/8O/xH/Iv82/0v/Zf98/5L/pv+0/8P/y//O/9X/2f/b/93/4P/g
/+H/4//k/+X/5v/n/+j/6P/p/+n/6//r/+r/6v/r/+v/6//u/+//7//v/+//7v/t/+z/
7v/v/+//8f/y//L/8v/z//X/9v/2//f/9f/2//j/+f/7//v//f/9////AAACAAIAAQAC
AAIAAQADAAQABQAHAAoADAANAA4AEAASABMAFgAXABkAGgAbAB0AHwAiACQAJwAqAC0A
LgAyADMAMwA1ADgAOAA4ADkAOwA8ADwAOwA5ADkANwA2ADYANQAzADIAMwAxADEALwAp
ACcAJAAjAB8AHQAZABgAFgAUABAADgANAAoACAAHAAcABwAEAAIA/v/7//j/9f/2//f/
9v/2//T/8v/w/+7/7//w//D/8P/y//L/8P/w/+7/7P/r/+n/6f/p/+n/6f/r/+v/6//r
/+j/6P/m/+j/6P/o/+j/6P/m/+f/5//n/+n/6v/q/+r/6f/p/+r/6//r/+v/6//r/+v/
7P/s/+z/6//s/+z/7P/v//H/8//0//P/8v/x//D/8P/w//D/8P/w//D/8P/w/+//7v/t
/+v/7f/u//D/8v/w/+//7//u/+7/7//v/+7/7v/s/+z/6v/q/+r/6v/q/+z/6v/s/+z/
6v/p/+j/6P/o/+j/6P/o/+n/6f/p/+n/6v/r/+v/6//t/+3/7f/u/+z/7f/t/+3/7v/w
//H/8v/0//T/9P/z//H/8v/y//L/8//0//P/8f/t/+n/5//m/+b/5//o/+r/6P/p/+n/
5//j/+P/4//j/+X/5f/l/+X/4//i/+L/4f/f/9//4P/g/+H/4f/h/+H/4f/h/+H/4f/f
/9//3//f/9//3//f/9//3//f/+H/4//h/+P/6v/4/w4ALABTAIIAsgDeAPsA/QDnAMwA
tACMAFsAMwAMAND/f/9B/yH/Ef8M/xf/LP9E/1n/b/+G/5z/rv+6/8X/zf/Q/9X/2f/d
/93/4P/g/+H/5f/m/+f/6P/r/+z/7P/t/+3/7//v/+7/7v/v/+//7//y//P/8//z//T/
9P/0//T/8v/z//P/9f/2//b/9v/3//n/+v/6//v/+//8//7////9//3//////wEAAgAE
AAQABgAIAAkACQAJAAoACwANAAwADgAPABAAEwAWABgAHAAfACEAIgAjACUAJwAqACwA
LwAyADUANgA6ADsAOwA9ADwAPAA8AD0APwBAAEAAPwBBAEEAPwA+ADwAOwA5ADgAOQA3
ADcANQAvAC0AKgApACUAIwAfAB4AHAAaABYAFAATABAADgANAAsACwAIAAYABAABAP7/
+//7//v/+f/4//n/+P/3//b/9P/0//P/8v/0//T/8v/y//P/8v/y//H/7//v/+//7//t
/+3/7f/t/+3/7v/t//D/8P/w//D/8P/u/+//7//v/+//8P/w//D/8f/x//L/8//1//X/
9f/1//f/+P/4//j/9v/2//X/9P/1//f/+f/6//j/+P/4//j/+P/4//j/+P/4//j/+P/4
//b/9v/2//X/9v/2//f/+P/2//X/9f/0//T/9f/1//T/9P/0//T/8v/y//L/8v/y//D/
8v/y//L/8f/w//D/8P/w//D/8P/y//P/9P/1//T/9f/1//X/9f/1//X/9v/2//f/9//3
//j/+v/7//z//f/+///////+//7//f/8//7//v/8//n/+P/1//T/9P/x//H/8f/y//T/
9f/1//P/7//v/+//7//x//H/8f/x/+3/7P/s/+v/7f/t/+7/7v/v/+//7//v/+7/7f/s
/+v/7f/t/+3/7f/v/+//7//v/+3/6//t/+//7f/v//b/BAAWADIAVwCEALgA5gALARUB
AQHkAM4ArAB3AEUAHADk/5f/Vf8z/yH/Gv8j/zj/Tv9j/3v/lv+q/7r/yP/V/9//5P/n
/+n/7f/v//L/8v/z//P/9P/1//b/9//4//j/+f/5//v/+//6//z//f/9//3//v//////
//8AAAAAAAAAAAAAAQABAAMAAgACAAIAAwAFAAYABgAHAAUABgAIAAkABwAHAAkACQAL
AAwADgAOAA4AEAARABEAEwAUABUAFwAWABgAGQAaABwAHgAfACIAIwAlACYAJwArAC0A
MAAyADMANgA5ADoAPgA/AD8AQQBCAEIAQgBDAEUARgBGAEUARQBFAEMAQgBBAD8APAA6
ADsAOQA5ADcANQAzADAALwAtACsAJwAmACQAIgAeABwAGQAWABQAEwARABEADgAMAAsA
CQAHAAUABQAFAAMAAgABAAAA///+//z//P/7//r/+v/6//j/+P/3//b/9v/1//X/9f/1
//X/9//3//f/9//2//b/9P/2//j/+P/4//j/9v/3//f/9//5//r/+v/6//v/+//8//3/
+//7//v/+//9//7//v/+//7//v/9//z//v///wAAAAACAAIAAgACAAIAAgACAAIAAAAA
AAAAAAAAAAAAAAD//wIAAgADAAQAAwABAAAA/v/8//3//f/8//z//P/8//z//P/6//j/
+P/4//j/+f/4//v//P/7//n/9//2//b/9v/2//b/+f/5//n/+f/6//v/+//7////////
/wAA/v////////8CAAQABQAGAAYABgAGAAUABAAEAAMAAgAAAAAA/v/7//j/9f/0//T/
9P/1//b/+P/4//n/+f/3//X/9f/1//X/9f/1//X/9f/z//L/8v/x//H/8f/y//L/8f/x
//H/8f/x//H/8f/x//P/8//z//P/8f/x//H/8f/v/+//8f/1//f/9//+/xAAKgBMAHcA
qADaAAQBHwEVAfsA4ADCAJIAWwAvAP7/tP9r/z3/K/8h/yT/N/9M/2L/e/+R/6b/uP/E
/9D/2//l/+j/6//v/+//8//2//b/9//3//j/+f/6//v//P/8//3//f///////v/+////
/////wAAAQABAAEABAAEAAQABAAEAAUABQAHAAYABgAGAAcACQAKAAoACwAJAAoADAAN
AA0ADQAPAA8ADwAQABIAEgASABQAFQAVABcAGAAZABsAGgAcAB0AHgAgACIAIwAmACUA
JwAoACkALwAxADQANgA3ADoAPQA+AD8APwA+AD8AQABAAEAAQQA/AEAAQAA/AD8APwA9
ADwAPgA9ADsAOgA5ADcANwA1ADEALwAsACsAKQAnACMAIgAgAB4AGgAYABUAEgAQAA8A
EAARAA8ADgAMAAkABgADAAMAAwABAAAAAQAAAP///v/+//7//f/8//z//P/6//r/+f/4
//j/9//3//f/9//3//b/9f/0//P/9P/0//L/9P/1//b/9//4//b/9//3//f/+f/6//r/
+v/7//v//P/9//v/+//7//v//f/+//7//v/+//7//f/8//7///8AAAAAAgACAAIAAgAA
AAAAAAAAAAIAAgACAAIAAgACAAIAAQABAAAAAAAAAP7//f/9//z//P/9//3//P/+//7/
/v/+//z/+v/4//r/+v/6//r/+v/4//r/+v/6//n/+P/4//n/+v/7//z/+//7//v/+//8
//3//f/9/////////wAA/v////////8BAAQABgAIAAcABgAFAAMABAAGAAcACAAGAAYA
BAABAP7/+//6//r/+//7//v//P/7//v/+v/3//f/9//3//f/9//3//f/9//3//b/9v/1
//f/9//4//j/9f/1//X/9f/z//P/8//z//X/9f/1//X/9f/1//X/9f/5//f/9//3//f/
/f8KABwANgBYAIMAtADiAA4BIQEVAfkA3gC4AIgAVQArAPL/ov9d/zn/K/8j/yj/O/9U
/2r/ff+T/6r/vP/G/9D/2//j/+j/6//t/+//7//y//L/8//z//T/9f/2//f/+P/4//n/
9//5//n/+P/4//n/+f/5//z//f/9//3/AAAAAAAAAAD+//////8BAAIAAgACAAMAAwAE
AAQABQADAAQABgAHAAgACQAMAA0ACwAMAA4ADgAQABIAEwATABQAFAAUABUAFAAWABcA
GAAcAB4AHwAiACMAJQAmACcAKQArAC4AMAAzADYAOQA6ADoAOwA7AD0APwBAAEEAQwBB
AEIAQgBBAD8APwA9ADwAPQA9ADwAPAA7ADkAOQA3ADQAMwAxADEALwAtACkAKAAmACQA
IAAeAB8AHAAaABkAFgAVABEADgAOAA0ADAALAAkACQAHAAYABQAEAAMAAgAEAAQAAwAC
AAAAAAD+//7//v/+//////////////////7//f/8//v//P/8//r//P/7//r/+f/4//n/
+//8//3//f/+//7//v//////AAABAAEAAQABAAEA//8AAAAAAAACAAQABQAGAAUABQAF
AAQABAAEAAQABAAEAAQABAAEAAYABgAGAAYABgAGAAYABQAEAAIAAQAAAAIAAQABAAAA
/v///////v/+//7//v/8//z//v/+//7//v/9//r/+//6//v/+//7//z//P/8//z//P/7
//v/+//7//3///8AAAEAAgABAAAAAAABAAMABAAFAAQABgAHAAgABwAGAAUAAwAEAAYA
BwAIAAYABgAEAAEA/P/5//j/+P/5//n/+f/6//r/+//7//n/9//3//f/9//3//f/9//3
//P/8v/y//H/8f/x//L/8v/v/+//7//v//D/8f/y//P/8f/x//H/8f/x//H/8f/x//P/
9f/1//H/8f/z//z/DgAmAEQAaQCaAMwA+AATAQ8B8wDWALoAjgBfADcADgDK/3n/Q/8t
/yX/JP8v/0T/Wv9t/4P/nP+w/77/zP/b/+H/5P/p/+3/6//v//L/8v/z//f/+P/5//r/
+f/6//r/+//7//3//f/8//7/////////AAABAAEAAQACAAIAAgACAAAAAQABAAMABAAE
AAQABQAFAAYABgAHAAkACgAMAA0ADwAPABEAEQAPABAAEgASABIAFAAVABUAGQAaABsA
HQAcAB4AHwAgACQAJgAnACoAKwAtAC4ALwAzADUAOAA6ADsAPgBBAEIARABFAEUARwBK
AEoASgBLAE0ATgBOAE0ATwBPAE0ATABLAEkARgBEAEMAQQBBAD8AOwA5ADYANQAzADEA
LQAsACgAJgAiACAAHQAaABgAFwAVABUAEgAQAA8ADQALAAkACQAJAAcABgAHAAYABQAE
AAIAAgABAAAAAAAAAP7//v////7//v/9//z/+//6//n/+//7//v/+//8//z/+v/8//r/
+v/6//r/+P/5//n/+f/5//r/+v/6//3//f/+/////f/9//3//f///wAAAAAAAAEAAgAC
AAIAAQABAAEAAAD+//7//v/+////AAABAAIAAgACAAIAAgABAAAA///9//7//v///wAA
AAD9//v//P/8//z//P/8//z/+v/8//z//P/7//r/+v/4//j/+P/4//v/+//7//v/+v/7
//v/+//9//3//f/+/wAAAQABAAEAAgAEAAUABgAEAAQABAADAAMABAAEAAQABAAEAAIA
///+//v/+v/6//n/+f/5//r/+f/5//j/9f/1//X/9f/1//T/8//y//H/8P/w//H/8f/x
//H/8v/y/+//7//v/+//8P/x//L/8//w/+//7v/t/+//7//v/+//7f/t/+//7f/r/+//
+v8KACIAQABnAJYAxADwAA8BDQHzANgAwACUAGMAOwAQAMz/ff9H/y3/H/8e/y3/Qv9U
/2n/gf+Y/67/vv/M/9f/4f/o/+3/7//t/+//8v/y//P/9f/2//f/+P/3//j/+P/5//v/
/f/9//z//v/////////+//////////7//v/+//7/AAABAAEAAwAGAAYABgAHAAcACAAI
AAkACQAKAAwADQANAA0ADwAPAA0ADgAQABAAEgAUABUAFQAVABYAFwAZABoAHAAdAB4A
IgAkACUAKAAnACkAKgArADEAMwA2ADgANwA6AD0APgBCAEMAQwBFAEgASABIAEkARwBI
AEgARwBJAEkARwBGAEUAQwBAAD4APgA9AD4APQA5ADcANAAzAC8ALQApACgAJgAkACAA
HgAbABgAFgAVABMAEwAQAA4ADQALAAkABwAJAAkABwAGAAUABAADAAIAAAAAAP///v/8
//z/+v/6//v/+v/6//n/+f/5//n/+f/6//v//P/9//v/+v/3//j/9v/2//b/9v/4//n/
+f/5//v//P/8//z//f/9//7/////////////////AAAAAAAAAwAEAAQABAADAAMAAwAC
AAIAAgACAAIABAAEAAQABAAGAAYABgAGAAgACAAIAAcABAACAAEAAAACAAEAAQAAAAIA
AwADAAIAAgAAAP7//v/+//7/AAD+/wAAAAD+//3//P/8//7//v/+//7///////////8B
AAMABAAFAAUABQAFAAYABAAFAAUABQAIAAoACwAMAAwADAAMAAsACQAKAAoACgAIAAgA
BgADAAIA///+//7//f/9//3//v/8//3//f/7//r/+//8//3/+//7//v/+//7//r/+v/5
//n/+f/6//r/9//3//f/9//5//n/+f/5//n/+f/5//n/+//7//v/+//7//v/+f/5//v/
/f8GABYALgBMAHUAqADaAAQBIQEdAQMB6gDMAJ4AaQA9ABAAyv97/0n/N/8r/yz/Of9O
/2T/ef+P/6j/vv/M/9r/5//t//D/8//1//n/+//+//7///8BAAIAAwAEAAMABAAEAAUA
BQAHAAcABgAIAAkACQAJAAoACwALAAsADgAOAA4ADgAOAA8ADwARABIAEgASABMAEwAU
ABQAFQAVABYAGAAZABkAGQAbABsAGQAaABwAHAAeACAAIQAhACUAJgAnACkAKQAqACoA
KgAuADAAMQA0ADMANQA2ADcAPQA/AEIARABDAEYASQBKAEoASwBLAE0ATwBQAFEAUwBV
AFYAVgBVAFQAUwBQAE4ATwBPAE4ATgBLAEkASQBHAEQAQwBBAEEAPwA9ADkAOAA4ADYA
MgAwAC8ALAAqACkAJwAnACQAIgAhAB8AHQAbABsAGwAZABgAGQAYABcAFgAUABQAEwAS
ABQAFAASABIAEQAQABAADwAPAA8ADwAPAA8ADwAPAA8AEAAQAA4AEAAQABAAEAAQABMA
FQAWABcAFQAWABYAFgAZABkAGgAbABkAGQAZABkAGQAaABoAGgAdAB4AHgAeABwAHQAe
AB4AIAAgACAAIAAeAB4AHgAeAB4AHgAeAB4AHwAgACEAIQAhACAAIAAgACAAHwAfAB4A
HgAdAB0AHgAeAB4AHgAeACAAHgAgACAAHgAdABwAHAAdAB4AHwAgACEAIQAhACEAHwAf
AB4AHQAiACMAJAAmACYAJwAnACcAKgAsAC0ALgAsACwALAArAC0ALgAuAC4ALAAsACoA
JwAmACMAIgAiACMAIwAjACQAIQAhACAAHQAcAB0AHgAfACEAIQAhACEAHQAcABwAGwAb
ABsAHAAcAB0AHQAdAB0AHQAdAB0AHQAfAB8AHwAfAB0AHQAdAB0AHQAfACEAIQAjACkA
MgBCAFgAdgCfANIABAEyAU0BSQEtARIB8AC+AIcAWwAqAN7/lf9t/13/Vf9Y/2f/ev+S
/6n/wf/Y/+z/+v8IABEAFwAaAB0AHwAjACUAKAAoACkAKwAsAC0ALgAvADAAMAAxADUA
NQAzAA==
         </WaveFormData>
      </LeadData>
      <LeadData>
         <LeadByteCountTotal>10000</LeadByteCountTotal>
         <LeadTimeOffset>0</LeadTimeOffset>
         <LeadSampleCountTotal>5000</LeadSampleCountTotal>
         <LeadAmplitudeUnitsPerBit>4.88</LeadAmplitudeUnitsPerBit>
         <LeadAmplitudeUnits>��V</LeadAmplitudeUnits>
         <LeadHighLimit>2147483647</LeadHighLimit>
         <LeadLowLimit>268435456</LeadLowLimit>
         <LeadID>V4</LeadID>
         <LeadOffsetFirstSample>0</LeadOffsetFirstSample>
         <FirstSampleBaseline>0</FirstSampleBaseline>
         <LeadSampleSize>2</LeadSampleSize>
         <LeadOff>FALSE</LeadOff>
         <BaselineSway>FALSE</BaselineSway>
         <ExcessiveACNoise>FALSE</ExcessiveACNoise>
         <MuscleNoise>FALSE</MuscleNoise>
         <LeadDataCRC32>3313242006</LeadDataCRC32>
         <WaveFormData>
7v/u/+7/7v/w//D/8P/w//D/8P/w//D/8f/y//P/9P/2//b/9v/2//f/+P/5//r/+//8
//3//v/+//7//v/+/wEAAgADAAQABgAIAAoADAAPABAAEQASABUAGAAbAB4AIAAiACQA
JgAoACgAKAAoACgAKAAoACgAKgAqACoAKgAoACgAKAAoACcAJgAlACQAIQAgAB8AHgAZ
ABYAEwAQAA4ADAAKAAgABwAGAAUABAAAAP7//P/6//j/+P/4//j/9//2//X/9P/y//L/
8v/y//D/8P/w//D/7v/u/+7/7v/u/+7/7v/u/+7/7v/u/+7/7P/s/+z/7P/s/+z/7P/s
/+z/7P/s/+z/7v/u/+7/7v/u/+7/7v/u//D/8P/w//D/8f/y//P/9P/0//T/9P/0//b/
9v/2//b/9//4//n/+v/8//z//P/8//z//P/8//z/+v/6//r/+v/8//z//P/8//r/+v/6
//r/+P/4//j/+P/4//j/+P/4//j/+P/4//j/+v/6//n/+f/3//n/+f/4//n/+f/5//r/
+//7//3//f/7//z//P/9//7///8AAAIAAAABAAQABAAHAAgACAAIAAkACQAJAAkACwAL
AAsACwAIAAgABwAGAAIAAgACAAIABAAEAAQABAACAAEA///+//7//v/+//7//v/+////
/v/9//v/+v/5//v/+//7//v/+v/6//r/+v/4//j/+P/4//r/+v/6//r/+P/4//j/+//6
//r/+f/7/wYAEwAmAD8AXgCBAKcA0wD6ABIBHgEdAQkB4gCiAF8AIgDj/6r/j/+K/4P/
ff+B/4v/lf+i/7P/xf/S/9//6P/r/+z/7v/y//L/8//0//j/+f/7//r/+v/6//v//P/8
//z//f/9//3//f/+//3//f/9//3//v///wEAAgACAAEAAQACAAIAAgACAAQAAgAEAAUA
BQADAAMAAwAEAAcABwAIAAgABgAIAAgACAAIAAkACQAKAAwADwAPAA8ADwAQABAAEQAR
ABMAEwAUABgAGgAaABsAGwAdAB4AHwAjACUAJwArACwALAAtAC4AMgA1ADYAOgA5ADsA
OwA6ADsAPAA9AD0APQA+AD8APwBAAD4APwBBAD8APQA9ADwAOAA2ADMALwAuAC0AKgAq
ACYAJAAiAB4AHwAaABkAFwAXABUAFAASABMADwAOAAwADQAMAAwACwALAAsACgAJAAYA
BgAFAAUABQAFAAQAAwABAAEAAAD//wAAAAAAAAAA////////AAD+//3//f/9//7//v/+
//7/AAAAAAAAAQD//////////////////wAAAgACAAMAAwAFAAUABQAFAAUABgAGAAUA
AwAEAAUABgAIAAgACAAIAAgACAAJAAkACQAKAAoACQAIAAYABQAEAAQABAAEAAQABgAF
AAUABQABAP//AAAAAAAAAAAAAAAAAAAAAAAA////////AQD///7//f/9//v//P/9//3/
AAABAAIABAAEAAUABQAFAAMABAAEAAUACAAIAAkACgAIAAgACQAJAAkACQAJAAkACQAJ
AAUABAAAAP7//P/8//3//v///wAA///+//3/+//7//r/+v/6//r/+v/5//j/+v/4//j/
9//3//f/9//3//X/8//w/+7/7//w//H/8v/0//T/9P/0//L/8v/y//L/9P/3//j/9v/1
//X/+P8FAB4AOQBcAIMArQDbAAIBFgEeARkBAwHYAJ4AYQAiAN3/oP+F/4D/ef9z/3f/
gf+P/57/r/+7/8T/zf/a/+P/6P/q/+r/7P/t/+z/7v/t/+3/8P/w//D/8f/0//T/9P/1
//P/8//z//T/9//3//f/9//5//n/+v/6//3//f/+/wAAAAAAAAAAAgACAAQABQAFAAMA
AwADAAQABQAFAAYABgAIAAoACgAKAAwADQANAA4ADAAPAA8ADwARABIAEgATABUAFwAX
ABgAGAAaABoAGwAfACEAIgAjACcAKQArAC8AMgA0ADcAOgA6AD0APgBCAEIARQBGAEYA
RwBIAEkASQBKAEoASgBJAEkARgBGAEcARQBDAEMAQgBCAEAAPQA5ADcANQAxADAALQAq
ACcAIgAhABwAGwAZABcAFQAUABIAEwARABIAEgAPAA4ADgANAAsACwAKAAkACgAKAAkA
CQAHAAcABgAFAAUABQAEAAMABAAEAAQABAABAAEAAQACAAAA/////////v/+//7//v//
/wAAAQADAAMAAwADAAMAAwADAAMABAAGAAYABwAHAAgABwAGAAUABwAIAAgABwAJAAoA
CwAMAAwADAAMAAwADAAMAA0ADQALAAwADAALAAsACgAKAAoACgAKAAoACgAIAAcABwAH
AAsADAAKAAoACgAKAAoACgAKAAoACwALAAsADQAKAAgABgAFAAUABgAHAAcABwAHAAcA
CAAIAAkACQAJAAwADgAPABEAEQAQABAAEAASABIAEwATABEAEQARABEAEgATABAAEAAO
AAwACgAKAAkACAAHAAYABwAIAAkACQAFAAQABAAEAAIAAgABAAAAAQAAAAEAAQAAAP//
/v/9///////+//7//P/8//z//P/8//z//P/8//z//P/8//z//v/7//z//v/9//v/+v/9
/wwAJwBGAGcAjwC/APIAFgEqATcBOwEoAfwAvQB8ADsA+P+5/5j/jf+D/33/gf+J/5T/
pf+3/8r/1f/e/+f/7v/u//D/9P/z//T/+P/5//v/+//6//n/+f/7//z//f///wEAAQAB
AAIAAQABAAEAAQAAAP/////+/wAA/////wAAAgACAAIABAAEAAYABwAHAAUABQAFAAYA
BwAHAAgACAAGAAgACAAIAAkACwAMAA4ADAAPAA8ADwANAA4ADgAPABIAFQAWABgAGAAa
ABoAGwAdAB8AIAAhACYAKQAsADEAMgAyADMANAA3ADsAPQBCAEIARQBGAEYARwBIAEkA
SQBJAEoASwBLAEsASABIAEkARwBFAEUARABCAEAAPQA5ADUAMwAvAC4ALgAsACoAJgAk
AB4AHAAZABsAGQAYABYAFQARABAADgALAAoACgAJAAsACwAKAAkACgAKAAkACQAJAAkA
CAAHAAYABQADAAEAAAAAAAAAAAD///////8AAAAA////////AAAAAAAAAAAAAAAAAAAB
AP//////////AQABAAEAAgACAAIAAwADAAUABQAFAAUABwAIAAgABwAFAAYABwAIAAoA
CgAKAAoACQAIAAgABwAHAAgACAAHAAcABgAGAAYABgAGAAYABgAIAAcABwAHAAUABQAF
AAUABgAGAAoACgAIAAgACAAIAAYABgAGAAYABwAHAAcACQAIAAYABAADAAMABAAFAAUA
BwAHAAcACAAIAAkACQAJAAkACgAKAAsADAAKAAkACAAJAAoADAANAAsACwALAAsADQAN
AAkACAAGAAQAAgACAP///v/9//z//f/+///////7//r/+v/6//j/+P/3//b/+P/2//b/
9f/z//P/8//z//P/8//y//L/9P/0//T/9P/0//T/9P/0//b/9v/2//b/9P/1//T/8v/z
//H/8P/5/w4AKQBKAG0AlQDBAOwADAEcAScBIQECAcoAhwBIAAUAwv+T/4T/g/97/3f/
ff+H/5T/pf+1/8T/z//Y/+H/5v/o/+r/7P/p/+v/7v/u/+//8P/w//D/8f/y//L/8v/z
//X/9f/1//b/9f/1//X/9f/3//f/+P/4//j/9//3//j/+v/6//r//P/8//7///////7/
/f/8//z//////wAAAAACAAQABAAEAAQABQAFAAYABAAHAAcABwAFAAYABgAHAAoADQAO
ABAAFAAWABYAFwAXABkAGgAbAB0AHwAhACUAJQAmACgAKgAuADEAMgA2ADgAOwA8ADwA
OwA8AD0APQA9AD4APwA/AD4APAA9AD8APwA9AD0APAA4ADYAMwAvAC0AKwAnACYAJgAk
ACIAHgAbABYAFQATABEADwAOAAwADAAJAAkACAAHAAYABgAFAAUABQAEAAMAAgACAAEA
AQD//////v/9//7//////////P/8//z//P/5//n/+f/6//z/+//7//v/+P/4//j/+P/4
//j/+P/5//n/+f/5//n/+//7//v//P/6//r/+//7////////////AQACAAIAAQD//wAA
AQACAAQABAAEAAQAAgACAAMAAwABAAIAAgABAAMAAgACAAIAAAAAAAAAAAABAAEAAgAD
AAIAAQAAAP//AAAAAAAAAAAEAAQABAADAAIAAQAAAAAAAAAAAAAA/f/9//3///////7/
/f/9////AAABAAEAAwADAAMABAAEAAUABQAFAAUABgAGAAcACQAIAAgACAAIAAgACQAJ
AAcABwAHAAcACQAJAAUABAAAAP7//P/8//r/+v/6//r/+//8//3//f/5//j/+P/4//b/
9v/1//T/9P/y//L/8f/w/+//7v/t/+7/7//v//D/7v/u/+7/7v/t/+z/6//q/+j/6P/o
/+j/5v/n/+r/6v/p/+f/7v/7/xAAKwBKAG8AlwDDAOoA/AD8APkA6wDKAIwARwAIAMf/
jv9v/2j/Yf9b/1//a/95/4j/m/+r/7T/vf/K/8//yv/I/8z/zv/P/9D/1P/V/9f/2P/Y
/9j/2f/Z/9j/1//X/9n/2f/Z/9r/2v/Z/9j/1//a/9v/3f/e/9z/2f/X/9b/2f/a/9v/
3v/c/97/3//f/9//3//f/+D/4f/h/+L/4v/i/+T/5P/k/+L/4//j/+T/4v/l/+X/5f/l
/+b/5v/n/+n/6//r/+z/7P/u/+7/7//x//P/9P/1//v//f///wMABQAGAAgACgAKAA0A
DgASABEAEwATABIAFQAWABcAFwAYABgAGAAXABYAFAAVABcAFwAVABUAFAAQAA4ACwAH
AAcABQABAAAA/v/8//r/9v/3//L/8f/v/+3/6//q/+j/6f/l/+T/4v/j/+L/4v/h/+D/
3//d/9v/2//c/9z/3f/d/93/3P/b/9r/2f/X/9X/1//Y/9n/2v/Y/9f/1v/W/9X/0//S
/9H/0P/Q/9D/0P/Q/9D/0P/R/9H/0f/R/9H/0//T/9P/1P/V/9b/2P/Z/9v/2//b/9v/
2v/a/9n/1//Y/9r/3P/e/97/3v/e/97/3P/c/93/3f/d/97/3v/d/9//3v/e/97/3v/e
/97/3v/g/9//3//f/+D/4f/i/+P/5P/i/+T/5P/i/+L/4v/i/+D/4P/g/+D/3//f/9//
4f/h/+D/3//f/+H/4v/j/+P/5P/j/+L/4v/l/+f/6P/p/+j/6P/n/+f/6P/o/+n/6v/r
/+z/7v/v/+//7//v/+//8P/x/+7/7v/u/+z/6v/q/+j/6P/o/+j/6v/q/+r/6f/l/+T/
5P/k/+b/5v/l/+T/4v/g/+D/3//h/+H/4f/h/+P/4//i/+L/4f/g/9//3v/f/+D/4f/i
/+L/4v/i/+L/5P/l/+T/5P/l/+P/4P/h/+7/BwAmAEsAcwChAMwA7gACAQ0BDQH6ANAA
kwBUABkA2P+d/3z/cf9n/2H/Y/9t/3r/jf+d/6r/t//E/83/0P/S/9b/3P/d/9v/3v/e
/9//4P/g/+D/4f/i/+L/4v/j/+P/4//j/+T/5//n/+f/5//n/+f/6P/o/+b/5f/l/+b/
5//o/+n/7P/r/+z/7P/r/+n/6f/p/+r/7f/t/+7/7v/w//L/8v/y//P/9f/2//j/9f/3
//b/9f/3//j/+P/5//v//f/9//7//v8AAAAAAQAFAAcACAAJAA0ADwARABUAFwAYABoA
HAAgACMAJAAoACoALQAuAC4AMQAyADMAMwA0ADQANAAzADMAMAAwADEAMgAxADIAMgAt
ACoAJgAhACEAHwAbABoAFgAUABIADgANAAgABwAFAAcABQAEAAIA/v/5//f/9P/2//b/
9//3//T/8//x/+//7//w//D/8f/z//P/8v/x//D/7//t/+v/7P/s/+z/7P/r/+v/6//s
/+v/6f/o/+f/5//o/+n/6v/p/+j/5//n/+n/6f/p/+n/6f/p/+n/6v/q/+r/6//r/+v/
6//r/+v/7f/u/+7/7f/u//D/8v/0//L/8v/y//L/8v/y//P/8//x//L/8v/x//H/8P/w
//D/8v/0//b/+P/2//X/9f/1//P/8//z//P/8v/y//L/8v/w//D/8P/w//L/8v/y//L/
7//v/+//8f/x//D/7//v//H/8v/z//P/8//z//P/9P/2//f/9//3//X/9v/2//f/+P/4
//n/+v/6//r/+//7//3//f/9//3//v////z//P/4//b/9P/0//b/9v/2//b/9v/2//b/
9f/y//D/7//u//D/8P/v/+7/7v/s/+z/6//p/+n/6f/p/+v/6//q/+r/6v/q/+r/6v/o
/+j/6P/o/+j/6P/o/+j/5P/n/+r/7P/p/+X/5v/t/wAAHwBCAGcAkwDDAPAAEAEiAS0B
JwEIAdAAkwBUABEAzP+V/37/cf9n/2X/bf97/4r/m/+p/7j/xf/M/9H/1v/a/9z/4P/j
/+H/5P/k/+X/6P/o/+j/6f/o/+j/6P/p/+v/6//r/+z/6//r/+v/6//s/+3/7//w/+7/
7f/t/+7/7P/s/+z/7v/s/+7/7//v//H/8f/x//L/9f/1//b/9v/1//b/9f/0//b/9//3
//j/+v/9//3//f/9//7//v///wAAAQAAAAAABAAGAAYABwALAA0ADgAPABMAFQAXABsA
HwAgACIAJAAoACsALAAwADAAMwA0ADQANwA4ADkAOQA5ADoAOwA7ADkANgA2ADcAOQA3
ADcANgAzADAALAAnACUAIwAfAB4AGgAYABYAEgASAA4ADgANAAsACQAIAAYABAD///3/
+v/7//r/+v/5//n/+f/4//f/9P/0//P/8//1//X/9P/z//P/8//y//H/8P/w//D/8P/t
/+3/7f/u/+7/7f/t/+3/7v/u/+7/7v/u/+7/7v/v/+//7//v/+//7//v/+//8P/x//L/
9P/1//X/9f/1//X/9P/0//P/8f/0//b/+P/6//j/+P/4//j/9v/2//f/9//5//r/+v/5
//f/9v/2//b/9//4//n/+v/4//f/9//3//f/9//3//f/9v/2//j/9v/2//b/9v/0//T/
9P/0//P/8//z//X/9f/0//P/8//0//b/+P/5//n/+f/5//r/+P/5//n/+f/5//r/+v/7
//z//P/9//7/AQACAAQABQAEAAMAAgABAAIAAwAAAAAAAAD+//z//P/7//r/+f/4//r/
+v/6//n/9//2//b/9v/2//b/9f/0//P/8P/v/+3/7//v/+//7//x//H/8P/w/+7/7v/u
/+7/7v/u/+7/7v/w//D/8P/w//D/7//y//T/9f/1//T/+/8KACMAQgBlAJEAvQDoAAgB
GAEfAR8BCgHYAJUAVAAXANT/of+K/33/c/9x/3v/g/+S/6P/t//G/9H/2v/h/+j/6P/q
/+z/7//v//L/8v/z//P/8v/x//H/8v/y//L/8//1//X/9f/2//f/9//3//f/9//3//j/
+P/4//f/9//4//j/+P/4//r/+v/8//3//f/9//3//f/+//////8AAAAA/v8AAAAAAAAA
AAEAAQACAAIABQAFAAUABwAIAAgACQAKAAsACgAKAAwADgAOAA8AEwAVABYAFwAbAB0A
HwAjACMAJAAmACgALAAvADAANAAyADUANgA2ADkAOgA7ADsAPQA+AD8APwA7ADgAOAA5
ADkANwA3ADYANgA0ADEALQAtACsAJwAmACQAIgAgABwAGwAWABUAEwARAA8ADgAMAA0A
CQAIAAYAAwACAAIAAQABAAEAAAD///7//v/9//3//f/9//z/+//5//n/+P/3//b/9v/2
//b/9//3//f/+P/4//f/9//3//j/+P/4//j/+P/4//j/+f/5//n/+f/5//v/+//7//z/
+v/6//v/+/////////////7//v/9//v//P/+/wAAAgAEAAQABAAEAAMAAgACAAEAAwAE
AAQAAwABAAAAAAAAAAMABAAFAAYABQADAAIAAQD//////////wAAAAAAAAAAAAAAAP//
/v/9//z//f/+////AAD+//3//P/9//3//P/7//v//f/+//////8BAAEAAQACAAMABQAG
AAcABQAGAAYABwAKAAoACwAMAAwADAANAA0ACwALAAsACwAJAAkABQAEAAIAAAD+//7/
AAAAAAAAAAACAAIAAgABAP3//P/8//z//v/+//3//P/6//j/+P/3//f/9//3//f/+P/5
//n/+v/5//j/9//2//f/+P/5//r/+f/4//f/9v/2//f/+v8AAAEA+//8/wcAHgA/AGAA
hQCvANsA/gAQARgBGwENAeQApgBlACYA5f+s/43/hP99/3f/ff+J/5f/pv+3/8X/0P/X
/97/5f/s/+7/8P/y//H/8//2//b/9//2//b/9v/3//n/+v/7//3/+//7//v//P/7//v/
+//7//v/+//8//z//v/9//3//v/+//7//v8AAP7/AAABAAEAAwADAAMABAADAAMABAAE
AAYACAAIAAgACAAJAAkACgAKAA0ADQANAA0ADgAOAA8ADwARABEAEgASABQAFAAVABcA
GQAaABsAHwAhACMAJwArACwALgAwADEAMwAzADYANAA3ADgAOAA5ADoAOwA7ADwAPAA8
ADsAOgA4ADkAOwA7ADkAOQA4ADQAMgAvACsALAArACgAKAAkACIAIAAcABsAFgAVABMA
FAATABMAEgAQAAsACQAGAAUABAAEAAMABQAFAAQAAwAEAAQAAwADAAMAAwACAAEAAAD/
//3/+//8//z//P/8//r/+f/4//j/+v/5//n/+f/5//r/+//8//r/+v/6//v/+//7//v/
+//9//3//f/+/wAAAAABAAEAAQABAAEAAQAAAAAA///9//7/AAACAAQAAgACAAIAAgAE
AAQABQAFAAUABgAGAAUABwAGAAYABgAGAAYABgAGAAUAAwACAAEAAQABAAEAAQACAAIA
AgACAAAA/v/+//7//v/+//7//v/+//7//v////////8BAAEAAAD///////8AAAEAAQAB
AAEAAQACAAQABQAFAAUAAwAEAAQABQAIAAgACQAKAAoACgALAAsADQANAA0ADQALAAsA
BwAGAAIAAAD+//7///8AAAEAAgABAAAA///9//3//P/8//z//P/8//v/+v/6//j/+P/3
//n/+f/5//n/9//3//b/9v/0//T/9P/0//b/9v/2//b/9v/2//b/9v/6//n/+v/8//n/
+f/+/w0AJABDAGQAiQCzAN8A/gAMARQBEQH7ANAAkgBTABQAz/+a/4X/gP97/3f/ff+H
/5X/pP+x/7//zP/V/9r/4f/m/+r/7P/s/+3/6//u/+7/7//u/+7/7v/v//D/8P/w//H/
8f/x//H/8v/x//H/8f/x//P/8//0//T/9v/1//X/9v/1//T/8//0//T/9v/3//f/+f/5
//n/+v/6//n/+f/4//n//P/9//7//f/9//z//P/+/wEAAQABAAEAAgACAAMABAAFAAQA
BAAIAAoACgALAAsADQAOAA8AEQATABUAGQAeACAAIwAmACYAKQAqAC4ALAAvADAAMAAx
ADIAMwAzADQANAA0ADMAMwAyADQANwA0ADEAMAAuAC4ALgAtACsAKQAnACMAIgAgAB4A
HAAYABgAFAAUABMAEAANAAsACAAKAAcABwAGAAMAAgACAAEA//////7//f/9//7//v//
//7//f/7//n/+//7//r/+f/6//r/+v/6//f/9//3//j/9v/1//X/9f/0//T/9P/0//X/
9v/3//n/+f/5//n/+f/5//n/+f/6//r/+v/7//v//P/7//r/+f/8//7///////3//v//
/wAAAAAAAAAAAAACAAIAAwADAAEAAgACAAEAAwACAAIAAgD///7//f/8//3//f/+////
//////////8AAAIAAAD8//r/+//8//3//v/7//r/+f/4//j/+f/6//3//f/8//v/+//7
//z//f/9/////////wAA/v////////8AAAIAAwAFAAYABgAHAAgABwAGAAYABQAGAAcA
CAAJAAcABwADAAIA/v/8//r/+v/8//z//P/8//7//v/+//3/+//6//r/+v/4//j/9//2
//b/9P/0//P/8//z//P/8//x//H/8P/w//L/8v/y//L/8v/y//L/8v/y//L/8v/y//T/
9f/2//T/8f/t//D///8WADEAUgB5AKUA0QD6ABIBHgEfARMB8gC6AH0AQAD9/7b/jf+E
/3//d/91/33/h/+U/6X/tf/C/83/1v/f/+T/5v/o/+r/6f/r/+7/7v/v//L/8v/y//P/
9P/0//T/9f/z//P/8//0//f/9//3//f/9//3//j/+P/6//n/+f/6//n/+P/3//j/9v/4
//n/+f/7//v/+//8//////8AAAAAAAACAAIAAgAAAAEAAQACAAIABQAFAAUABwAIAAgA
CQAJAAsACwAMAA8AEgATABUAFQAXABgAGQAbAB0AHwAjACgAKgAtADAAMAAzADQAOAA4
ADsAPAA8AD4AQABCAEMAQwBEAEUARQBFAEIAQgBDAEAAPQA8ADoAOQA4ADYAMwAzADEA
LQAsACkAJgAjAB4AHwAaABkAFwAVABMAEgAQAA8ACwAKAAgABwAGAAYABQAFAAUABAAD
AAIAAgABAAEA//////7//f///////v/9//v/+v/5//j/+f/5//n/+v/8//v/+//7//j/
+P/4//j/+f/6//v//f/7//v/+//7//3//f/9//7//v/+/////////////////wAAAgAD
AAMAAQACAAMABAADAAIAAQAAAAEAAgAEAAUAAwAEAAQAAwADAAIAAgACAAIAAgACAAIA
BAABAP//AAAAAAAAAAAAAP7//v/+//7/////////AQD///7//f/9////AAABAAEAAQAB
AAEAAgAAAAEAAQABAAIABAAFAAcACAAIAAkACgAKAAoACwALAA0ADQANAA0ACwALAAcA
BgAGAAQAAgACAAIAAgACAAIAAQAAAP///f/7//r/+v/6//n/+P/2//T/9//2//f/9//1
//X/9f/1//X/9f/0//T/9f/2//f/+P/1//T/8//y//P/9P/1//b/9P/1//T/9P/z//H/
9v8BABQAMwBUAHkAowDTAP4AGgEmAS0BJwEGAc4AjwBOAAkAxP+X/4j/ff91/3f/f/+J
/5b/p/+3/8b/0//c/+X/6P/q/+7/8P/v/+3/8P/w//H/9P/0//T/9f/0//T/9P/1//f/
9//3//j/+f/5//n/+f/3//f/+P/4//b/9f/1//b/9//4//n//P/8//7/////////////
/wAAAQABAAIAAgACAAQABAAEAAQABQAFAAYABAAHAAcABwAJAAoACgALAA0ADwAPABAA
EgAUABQAFQAVABcAGAAZAB8AIQAjACcAKQAqACwALgAyADUANgA6ADgAOwA8ADwAPQA+
AD8APwBDAEQARQBFAEIAPgA9AD0APwA9AD0APAA8ADoANwAzAC8ALQApACgAKAAmACQA
IAAdABgAFwAVABMAEQAQAA4ADQAJAAgABgAHAAYABgAFAAUABQAEAAMAAAAAAP//////
/////v/9///////+//3/+v/6//r/+v/8//3//v8AAP3/+//6//n/9v/2//b/9v/3//j/
+f/7//v/+//7//v/////////AAD+//7/////////////////AAACAAMAAwACAAIAAgAC
AAQABAAEAAQABAAEAAUABQAFAAYABgAFAAYABgAHAAgABQAEAAMAAgAEAAMAAwADAAUA
BQAFAAUABgACAAAAAAAAAAAAAgACAAIAAgABAAEAAQADAAEAAAD///////8AAAEAAQAE
AAUABgAIAAYABwAHAAcABgAGAAUABQAJAAoADAAOAA4ADgAPAA8ADwAPAA8ADwANAA0A
CQAIAAgABgAEAAQABAAEAAQABAACAAIAAgABAAEAAAAAAAAAAAAAAP///v/+//z//P/7
//v/+//7//v/+//7//r/+v/8//z//P/8//7//v/+//7//P/8//z//P/8////AAAAAP//
/f/+/wsAIAA9AF4AhQCvANsAAgEYASIBKwEhAfwAwgCBAEIA/f+6/5X/jv+H/4H/gf+L
/5f/pP+1/8X/1P/d/+T/7f/0//b/9v/0//f/+f/8//z//f/+//7//v////7//v/+////
AQABAAEAAgADAAMAAwADAAUABQAGAAYABgAFAAUABgAGAAYABgAIAAYACAAJAAkACwAL
AAsADAALAAsADAAMAA4AEAAQABAADwAPAA4ADgAOABEAEQARABIAFAAVABcAGAAZABgA
GAAaABwAHAAdACEAIwAkACUAKwAtAC8AMwAzADQANgA4ADkAOwA7AD4AQABDAEQARABG
AEgASgBLAEoASgBKAEkASABGAEcASQBJAEcARwBGAEUARABCAD8APQA7ADcANgA0ADIA
MAAsACwAKAAoACcAJQAjACIAIAAhAB0AHAAaABkAGAAYABcAFwAXABYAFQAUABQAEwAT
ABMAEwASABEAEQARABAADwAOAA4ADgAOAA8ADwAPABAAEAAPAA8ADwAOAA4ADgAOAA8A
EAARABMAEwATABMAEwAXABcAFwAYABYAFgAXABcAFwAXABcAFwAZABoAGgAZABkAGgAb
ABwAHgAeAB4AHgAeAB4AHwAfAB0AHgAeAB0AIAAgACEAIgAgACAAIAAgACAAHwAfAB8A
HwAdAB0AHgAgACAAIAAgACAAIAAgACAAHQAdAB0AHwAgACAAIAAhACMAJAAlACUAJAAj
ACIAIgAlACcAKAApACkAKgAqACsALgAuAC8AMAAuAC4ALwAvADAAMQAyADMAMwAzAC8A
LgAsACoAKAAoACkAKgArACwAKQAoACcAJQAkACQAJQAmACYAJgAlACQAIgAgACAAHwAh
ACEAIQAhACMAIwAiACIAJAAkACQAJAAmACYAJgAmACUAJAAjACIAJAAlACoAKgArACsA
MAA7AFAAaQCIAK8A2wAJATABRAFMAUsBOQEQAdIAkQBSAA8A2P+//7r/s/+v/7H/uf/H
/9j/6f/5/wYAEQAYAB0AIAAiACYAJgApACkALAAsAC0ALAAsACwALQAvADAAMQAzADkA
NwAzAA==
         </WaveFormData>
      </LeadData>
      <LeadData>
         <LeadByteCountTotal>10000</LeadByteCountTotal>
         <LeadTimeOffset>0</LeadTimeOffset>
         <LeadSampleCountTotal>5000</LeadSampleCountTotal>
         <LeadAmplitudeUnitsPerBit>4.88</LeadAmplitudeUnitsPerBit>
         <LeadAmplitudeUnits>��V</LeadAmplitudeUnits>
         <LeadHighLimit>2147483647</LeadHighLimit>
         <LeadLowLimit>268435456</LeadLowLimit>
         <LeadID>V5</LeadID>
         <LeadOffsetFirstSample>0</LeadOffsetFirstSample>
         <FirstSampleBaseline>0</FirstSampleBaseline>
         <LeadSampleSize>2</LeadSampleSize>
         <LeadOff>FALSE</LeadOff>
         <BaselineSway>FALSE</BaselineSway>
         <ExcessiveACNoise>FALSE</ExcessiveACNoise>
         <MuscleNoise>FALSE</MuscleNoise>
         <LeadDataCRC32>4032633439</LeadDataCRC32>
         <WaveFormData>
8P/w//D/8P/w//D/8P/w//L/8v/y//L/8v/y//L/8v/0//T/9P/0//X/9v/3//j/+f/6
//v//P/8//z//P/8////AAABAAIABAAGAAgACgAMAA4AEAASABYAGAAaABwAIAAiACQA
JgAoACgAKAAoACkAKgArACwALgAuAC4ALgAsACwALAAsACsAKgApACgAJQAkACMAIgAf
ABwAGQAWABQAEgAQAA4ACgAIAAYABAACAAAA/v/8//r/+v/6//r/+f/4//f/9v/0//T/
9P/0//L/8v/y//L/8P/w//D/8P/w//D/8P/w//L/8v/y//L/8f/w/+//7v/u/+7/7v/u
/+7/7v/u/+7/8P/w//D/8P/v/+7/7f/s/+3/7v/v//D/8v/y//L/8v/0//T/9P/0//T/
9P/0//T/9v/2//b/9v/4//j/+P/4//j/+P/4//j/9v/2//b/9v/2//b/9v/2//b/9v/2
//b/9P/0//T/9P/0//T/9P/0//T/9P/0//T/9P/0//T/9P/0//T/9P/0//T/9P/1//b/
9P/0//X/9v/2//b/9//3//r/+v/6//v/+f/5//r//P/8//7//v/+//////8AAAAA/v/+
//7//v////3/+//5//b/9v/3//f/+f/5//n/+f/4//X/8//z//H/8f/x//H/8f/x//H/
8f/v/+7/7f/r/+3/7f/t/+3/7//v/+7/7v/u/+7/7v/u/+7/7//v/+7/7P/q/+z/7f/t
/+3/7f/w//j/AQAOACMAOQBRAG4AkACxAMkA2gDfANYAvgCPAE0AEADe/7n/p/+m/6L/
n/+f/6P/qv+0/7//yf/V/97/5P/j/+P/5f/p/+b/6f/t/+3/7f/t/+3/7v/u/+//7f/t
/+3/7//v/+//7//v//H/8f/x//H/9P/0//T/9P/0//T/9P/0//L/8v/z//T/8v/y//L/
8v/y//P/8//z//P/9P/1//X/9f/2//b/9v/2//f/+P/4//r//P/8//z//P/9//7/AAAA
AAEAAQADAAYACAAJAAoACgAKAAwADgAPABEAFQAWABgAGgAdAB8AJAAmACcAKQAqAC0A
LQAtAC4ALwAvADAAMgAzADMAMwA0ADUANQA2ADYANAAzADIALwAsACoAJwAmACQAIAAe
ABwAGgAXABQAEwAQAA0ACgAMAAoACAAGAAYAAwACAAAAAAAAAP////8AAP///v/9//z/
+//6//n/+v/6//n/+P/4//f/9//2//f/9//4//j/+P/4//j/9v/2//b/9v/2//b/9f/1
//X/9v/2//b/9//3//b/9v/3//X/9f/2//b/+f/5//n/+v/6//z//P/7//v//P/8//z/
/P/9//////8BAAEAAQABAAEAAgACAAIABAAEAAQABAADAAIAAQAAAAAA/////wAAAgAA
AAAAAAD+//3/AAD+//7//v/+//7//v/+//7//v/+//7//v/+//7//P/8//v//P/8//z/
AAACAAMABAAFAAUABgAGAAQABQAFAAUABgAIAAgACgAIAAgACQAJAAoACgAKAAoACgAK
AAkABwAFAAMAAgACAAUABQAFAAUAAwADAAIA///////////////////+//3//v/9//z/
/P/8//v/+//7//j/9//2//X/9v/2//b/9v/4//j/+P/5//f/9v/2//b/+P/5//n/+f/5
//j/+v8FABgALwBHAGEAggCoAMkA2wDqAOsA4ADGAJcAWQAcAOj/w/+x/7D/rv+r/6v/
sf+6/8T/zf/T/9n/4P/o/+//8//z//P/9P/1//T/8//y//H/8v/0//X/9//5//n/+f/7
//n/+f/5//n/+f/5//n/+f/6//r/+v/6//v//P/9//7//v/+////AAD///7//f/8//r/
+//7//v/+//8//3//f///wAAAAAAAAAAAQACAAIABAAGAAYABgAGAAcACAAKAAoACwAL
AA0ADAAOAA8AEAAUABQAFgAYABsAHQAhACIAJwAqAC4AMQAzADQANAA1ADcAOwA8AD0A
PAA9AD0APgA+AD8APwA/AD8APwA+AD4APAA6ADkAOAA3ADYANgA1ADAALgAqACgAJQAi
AB4AGgAZABYAEwAQABAADgAMAAoADQALAAsACgAIAAgABwAHAAQAAwACAAEAAwADAAMA
AwABAAAA/v/8//7//f/9//z/+//7//z//P/8//z//P/6//j/+P/4//j/+P/3//f/9//6
//r/+v/7//v/+v/6//v/+//7//z//P////////8AAP//AAD///3//f/+//7//v8AAAEA
AwADAAMAAwADAAMAAwAEAAQABAACAAIAAgACAAAAAAAAAAAAAAD/////AAAAAP7//v/+
/wIABAADAAIAAQAAAAIAAgACAAIAAgACAAIAAgAAAAAA/v/+//3//v/+//7//v/+//3/
/P//////AAAAAAEAAwAEAAUABQAGAAUABgAIAAgACQAJAAoACgAKAAoADAAMAAsACQAH
AAUABAAEAAQAAwACAAEAAgADAAMAAQD9//3//f/9//v/+//6//n/+f/5//n/+v/4//f/
9//3//f/9//3//f/9P/0//T/9P/0//T/9P/1//X/9P/0//T/9P/1//X/9//3//b/9P/3
/wIAFwAvAEcAYgCGAK0AywDeAO8A+ADwANUAoQBgACQA8//P/7z/tv+x/6v/q/+u/7T/
v//L/9X/3P/i/+f/6//r/+3/7v/v//P/8//z//P/8f/y//L/8//1//X/9f/3//n/+f/5
//n/+f/5//n/+f/5//j/9//2//b/9v/2//b/9//4//r//P/8//z//P/8//v/+//6//n/
+//8//3//f/7//z//P/8//3///8BAAIAAAACAAIAAgAAAAEAAgAEAAYABwAHAAkACAAK
AAsADAAQABAAEgAUABgAGwAgACIAIwAkACYAJwAsAC4ALwAxADMANwA4ADkAOAA5ADkA
OgA+AD8APwA/AD8APwA+AD4APgA8ADsAOgA2ADQAMwAxACwAKgAmACQAJAAiAB8AHAAZ
ABYAEwAQABIAEAAOAAwADAAJAAgABgACAAIAAQABAAEAAQABAAEAAQABAAEAAQAAAAAA
///+//z/+//7//r/9//3//j/+P/6//r/+v/4//b/9v/2//b/9v/1//X/9f/4//j/+P/5
//n/+P/4//n/+f/5//r/+v/5//n/+f/6//z//v/+//3//f/+//7//v/8//3/////////
/////////f/+//7//v8AAAAAAAAAAAAAAAAAAAAA/v/9//3//v////7///8AAP/////+
//3//f/+/wAAAAD+//7//v/+//7//v/+//7//v/+//7//v/8//z/+v/6//v//P/8//z/
+//8//z//P//////AAAAAAIAAwADAAMAAQACAAEAAgAFAAYACAAJAAgACAAIAAgACgAK
AAkABwADAAEAAAAAAP//////////AAABAAEA///7//v/+//7//n/+f/4//f/+P/3//b/
9v/0//P/8//z//X/9f/1//X/9P/0//T/9P/0//T/9P/1//f/9v/2//b/9P/1//P/8//1
//T/9P/5/wgAIQA5AFEAbgCSALEAzQDiAO0A7ADcALcAfQA6AAIA1f+5/7L/sv+t/6n/
q/+y/7r/xf/P/9f/3v/k/+n/6//r/+3/7v/t//H/8f/x//H/8f/y//L/8//z//P/8//1
//X/9f/1//X/9f/1//X/9f/2//b/9v/2//b/9v/2//b/+P/4//n/+v/8//z//P/8//v/
+//6//n/+f/6//v/+//9//7//v/+//7///8AAAAAAAACAAIAAgABAAEAAQACAAUABwAI
AAsADAAOAA8AEAASABIAFAAWABgAGQAcABwAHAAeACEAIwAoACoAKwAtADEANQA2ADcA
NgA3ADcAOAA6ADsAOwA7ADsAOwA6ADoAOwA6ADoAOgA3ADQAMgAvACoAKAAkACIAIQAg
AB4AHAAZABYAEwAQAA4ADAAKAAgACgAHAAYABAACAAIAAQABAAIAAQAAAP///f/9//3/
/f/6//r/+f/4//n/+f/6//r/9//3//j/+P/2//b/9v/0//X/9v/3//j/9v/1//X/9f/2
//b/9v/3//f/9v/2//f/9f/1//b/9v/1//X/9f/2//j/+v/6//n/+//8//z//P/6//v/
/f/9/////////////f/+//7//v/+//7//v/+//7//v/+//7//P/7//v//P/9//z//f/+
//3//f/8//v/+//6//r/+v/+/wAAAAD9//z/+//6//r/+v/6//r/+P/4//j/+P/6//r/
+P/4//n/+v/6//r//f/+//7//v//////AAAAAAAAAQABAAEAAQACAAEAAgAEAAQABQAF
AAYABgAGAAYACAAIAAcABQABAP///v/+////////////AQABAAAA/f/7//v/+//7//n/
+f/4//f/9v/1//T/9P/0//P/8//z//X/9f/1//X/9P/0//T/9P/z//L/8f/x//H/8P/w
//D/8P/v//H/8f/x/+7/8v///xIAKQA9AFkAdgCYALkAywDUANcA1ADCAJUAUwASAOD/
u/+n/6T/ov+d/6H/qf+y/7z/x//P/9X/3P/k/+n/4//h/+H/5P/n/+v/6//r/+v/7f/u
/+7/7//u/+3/7P/t/+3/7f/t/+3/7f/t/+3/7f/v//D/8f/y/+//7v/t/+z/7f/u//D/
8v/y//L/8v/y//T/9f/1//X/8//0//X/9f/1//b/9v/2//T/9f/2//b/9v/4//j/+P/4
//n/+v/8//z//f/9/////v8AAAEAAgAEAAQABgAIAA0ADwATABQAGAAaAB0AHwAhACIA
IgAjACQAJwAnACcAKQArACwALgAvAC8ALgAtAC8ALwAuAC4AMAAuAC0ALAAoACYAJQAj
ACAAHgAaABgAFgAUABEADgANAAoABwAEAAQAAgAAAP7//v/7//r/+P/4//j/9//3//X/
8//x/+//8P/x//L/8//y//L/8f/w/+7/7f/t/+z/7v/v//H/8v/v/+7/7f/q/+j/6P/o
/+j/5v/l/+X/5f/m/+b/5v/n/+f/5v/m/+f/6f/p/+r/6v/t/+3/7f/u/+7/8P/w/+//
7v/u/+3/7P/u/+//8f/x//P/8//z//P/8f/y//L/8v/y//L/8v/y//P/9P/1//b/9f/z
//L/8v/y//D/8P/w//D/8f/x//H/8f/u//D/8v/w//D/8P/w/+7/7v/u/+7/7P/s/+z/
7P/u/+7/7P/s/+//8P/w//D/7//w//D/8P/z//P/9P/0//H/8f/w/+//8P/y//L/9P/3
//j/+v/7//r/+v/6//r//P/8//v/+f/3//X/9P/0//P/8//z//P/8//z//L/7//t/+3/
7f/t/+//7//u/+3/6//p/+f/5v/n/+f/6P/p/+f/5//n/+f/5v/m/+b/5v/o/+j/6P/p
/+f/5v/m/+b/6P/p/+f/5//p/+j/5P/l//D/BQAfADcAVAB2AJkAtQDKANcA3gDYAL0A
jQBOABIA4/+9/6r/pP+f/5f/l/+c/6T/sf+7/8P/zP/U/9v/3f/d/+H/5P/j/+P/4//j
/+P/4//k/+T/5f/l/+X/5f/n/+f/5//n/+f/5//n/+f/5//q/+r/6v/q/+j/6P/o/+j/
6v/q/+v/7P/r/+r/6f/o/+j/6f/p/+n/6//s/+3/7f/u//D/8f/y//L/8//0//T/8//0
//P/8v/y//P/9P/2//j/+f/5//v/+v/8//3//v8CAAIABAAGAAcACQANAA4AEgAUABcA
GQAcAB4AHwAhACMAJwAoACkAKwAtAC4AMAAxADEAMAAvAC8ALwAuAC4ALwAuAC4ALgAr
ACgAJgAjACIAIAAcABoAFgAUABEADgANAAoABwAEAAYABAACAAAA/f/5//f/9P/z//T/
9P/1//P/8f/v/+3/7//v/+//7//v//D/8P/w/+//7f/s/+r/6//r/+z/7P/q/+r/6v/o
/+b/5v/m/+b/6f/p/+r/6//p/+j/5//n/+f/5v/m/+f/5//n/+j/6P/p/+n/6f/q/+r/
7P/s/+v/6//s/+z/7P/t/+//8v/z//L/8f/w/+//8f/y//L/8v/w//D/8P/w//D/8P/w
//D/8v/z//X/+P/2//T/9P/0//P/8//y//H/8//y//L/8v/w//D/8P/w//D/8P/w//D/
7v/u/+7/7v/w//D/7v/u//H/8v/y//L/8//0//T/9P/z//P/9P/0//T/9f/1//X/9v/4
//j/+v/6//r/+//7//z//P/8//z//f/+//7//f/6//f/9f/0//f/9//3//f/9f/1//T/
8f/v/+//7//v/+//7//u/+3/7P/r/+r/6v/s/+v/6//r/+v/6//r/+v/7P/s/+z/7P/r
/+r/6f/p/+n/6P/o/+j/5v/p/+v/7f/p/+j/6P/t//z/FQAvAEsAaACOALMAzQDgAO8A
8ADeALkAfwA+AAYA2f+5/6z/pv+f/5v/n/+m/67/uf/B/8v/0v/W/9n/3f/f/+H/5P/p
/+r/6f/o/+f/5//o/+j/6f/p/+n/6f/r/+v/6//r/+v/6//r/+v/6//t/+7/7//w/+7/
7v/u/+7/7P/s/+3/7v/s/+z/7P/s/+7/7//v/+//8f/y//P/8//x//L/8v/y//L/8//0
//T/9f/4//n/+v/4//n/+v/8//r/+//7//3//v8AAAEAAgAFAAYACQAMAA0ADwATABQA
GAAaAB0AHwAiACQAJQAnACkALQAuAC8AMgAzADMANAA0ADUANQA1ADUANQA0ADQANgA0
ADMAMgAuACwAKwApACYAJAAgAB4AHAAaABcAFAAVABIADwAMAAwACgAIAAYABQABAP//
/P/8//z/+//7//r/+f/4//f/9f/1//X/9f/2//b/9f/0//b/9f/1//T/8f/x//L/8v/w
//D/8P/u//D/8P/w//D/8P/v/+//7//w//D/8P/x//H/8P/w//H/8P/v/+//7v/w//H/
8v/0//T/9v/2//X/9P/0//P/8v/1//f/+v/7//r/+f/4//f/9//4//j/+P/5//r/+//8
//v/+v/5//j/+f/5//r//P/6//j/+P/4//j/+f/5//n/9//4//r/+P/4//j/+P/2//b/
9v/2//T/9P/0//T/9v/2//T/9P/4//r/+//8//z//P/7//r/+v/5//n/+P/6//v/+//7
//z//v/+/wAAAQACAAQABQAFAAQAAwACAAQABAADAAEA///9//z//P/9//3//f/9//3/
/f/8//n/9//3//f/9//3//f/9v/1//L/8f/w//D/8P/v/+//7//w//H/8v/z//H/8P/v
/+7/8P/w//D/8f/x//D/8P/w/+7/7f/x//P/8//y//D/9f8AABUALwBJAGgAiACrAMUA
1gDhAOgA4AC/AIUARAAMAN3/v/+y/6r/of+h/6X/qv+y/73/y//V/9z/4P/l/+n/6//p
/+r/7f/v/+//7//v/+3/7v/u/+//7//v/+//8f/x//H/8f/x//P/8//z//P/9P/0//T/
9P/y//L/8v/y//T/9P/1//b/9v/2//b/9v/2//f/9//3//f/+P/5//n/9//4//j/+P/6
//v//P/8//z//v/+//7//v///wAAAgAAAAEAAQADAAIABAAFAAYACgAKAAwADgARABMA
FwAYABoAHAAfACEAJAAmACcAKQApAC0ALgAvADIAMwAzADQAOAA5ADkAOQA4ADcANQA0
ADYANAAzADIAMgAwAC8ALQAsACoAJgAkACIAIAAdABoAFwAUABEADgAOAAwACgAIAAgA
BQAEAAIA/v/+//3//f/8//v/+v/5//f/9//3//f/+P/4//f/9v/2//X/9f/0//P/8//0
//T/9P/0//T/8v/0//T/9P/0//T/8//z//P/9P/0//T/9f/1//T/9P/1//X/9f/2//b/
9f/1//X/9v/4//r/+v/5//j/+P/3//b/+P/5//v/+//8//3//v////3//v/+//7//v/+
//7//v/8//z//P/8//////8AAAIAAQD+//3//P/6//v/+//7//3//P/8//z//v/8//r/
+v/6//r//P/8//z//P/7//r/+f/4//j/+P/2//b/9//4//j/+P/6//z//f/+/wEAAQAC
AAIAAgADAAMAAwACAAQABAAGAAYABgAHAAcABgAGAAYABgAEAAQAAwABAP///f/8//z/
/////////////////v/7//n/+f/5//n/+f/5//j/9//2//X/9P/0//L/8f/x//H/8//z
//P/8//w//D/8P/w//H/8v/z//X/8//y//L/8v/w//P/9f/5//v/9v/2////EgArAEMA
XQB8AKAAuwDPANwA4wDgAMgAmQBXABoA6P/D/6//qv+o/6X/p/+t/7b/wP/J/9P/2f/e
/+L/5//t/+3/7f/u/+3/8f/x//H/8f/x//L/8v/z//X/9f/1//f/9//3//f/9//3//f/
9//3//f/9v/1//T/9f/2//f/+P/4//j/+f/6//j/+P/4//j/+v/7//v/+//5//r/+//7
//v//P/8//z//P/9//7//v8AAAIAAgACAAIAAwAEAAYABQAFAAQABQAIAAoACwAMAAwA
DAAOABAAFQAXABsAHAAgACIAJQAnACkAKgAqACsAKwAvADAAMQAyADMAMwA0ADQANQA1
ADUANwA3ADYANgA2ADQAMwAyAC4ALAArACkAJwAmACMAIgAeABwAGQAWABUAEgAPAAwA
DQAMAAsACgAJAAUAAwAAAPz//P/7//v/+//7//v/+//7//v/+//7//z//P/7//r/+P/3
//f/9v/1//X/9v/2//X/9P/z//D/8f/y//P/9P/2//X/9f/1//T/9P/0//X/9f/0//T/
9f/3//f/+P/4//f/9//3//j/+P/6//r/+f/3//j/+P/4//r/+//9//3//f/9//3//f/9
//7//v/+/wAAAAAAAAAAAgACAAIAAgACAAEAAQACAAEA/v/9//z//P/9//3//f/+//7/
//8AAP7/+v/4//r/+v/6//r//P/8//z//P/6//r/+v/6//v//P/7//z/+//8//z//P/9
//7//v/+/wEAAQACAAIAAQABAAAA//8CAAQABAAGAAYABgAHAAcACgAKAAoACgAIAAgA
BwAFAAEA///+//7/AQABAAEAAQAAAP///f/5//j/+f/6//v/+//7//r/+f/2//X/9P/0
//X/9f/2//f/9f/1//X/9f/y//L/8v/y//T/9P/0//X/9//2//b/9v/4//f/9//5//n/
+P/8/wkAGgAxAEcAYwCEAKYAvQDPANwA4QDaAMAAjQBLAAwA2v+3/6n/qP+o/6X/p/+v
/7b/vv/F/8//1//a/97/4//p/+v/7f/u/+3/7//v/+//7//u/+7/7f/t/+//7//v//H/
7//v/+//7//t/+3/7f/t//D/8P/w//D/8v/y//L/8v/w//D/8f/y//L/8v/y//L/9P/1
//X/9f/z//T/9f/1//f/+P/4//j/9v/3//j/+P/6//z//P/8//z//f/+/wAA//////7/
//8AAAIAAwAEAAYABgAIAAoACwANABEAEgAXABoAHgAhACIAJAAlACcAJwArACwALQAs
AC0ALQAuAC4ALwAvAC8AMgAzADMANAAyADAALwAuAC8ALgAuAC0AKAAmACIAIAAgAB4A
GwAYABkAFgATABAADwAMAAkABgAHAAUABQAEAAEAAAD+//3//P/7//r/+f/6//v//P/9
//v/+v/4//b/+P/3//f/9v/3//f/+P/4//b/9v/2//T/8v/y//L/8v/y//H/8f/x//T/
9P/0//X/8//y//L/8//1//X/9v/2//f/9//3//j/9//4//f/9f/2//j/+f/6//j/+f/7
//v/+f/5//n/+f/7//z//P/8//7//v/+//7//v/+//7//v/8//n/9//2//n/+P/5//r/
+v/7//v/+//9//7//P/4//j/+P/4//j/+P/3//b/9f/0//X/9v/3//j/+P/4//b/9v/1
//b/9v/2//n/+v/6//r/+v/5//n/+P/7//3//v////7/AAAAAAIAAQAAAAAA//8BAAIA
AwAEAAIAAgABAP///P/5//f/9v/5//n/+f/5//v/+//6//f/9f/1//X/9f/z//P/8v/x
//D/7//u/+7/7v/t/+3/7f/t/+3/7f/t/+7/7v/u/+7/7P/s/+z/7f/t/+z/7P/s/+7/
7//v/+3/7f/q/+r/9f8KACEAOQBVAHQAmAC3AMsA2gDhAN4AzgClAGcAKADy/8n/r/+q
/6r/pf+h/6P/qv+w/7n/w//N/9b/3P/h/+P/4//l/+b/5//p/+n/6f/p/+v/7P/s/+3/
6//r/+v/7f/r/+v/6//r/+3/7f/t/+3/8P/w//D/8P/w//D/8P/w/+//7v/u/+7/7v/u
/+7/7v/w//H/8f/x//P/9P/1//X/8//0//T/9P/0//X/9v/2//b/+P/4//j/+P/5//r/
/P/8//3//f///wIABAAFAAYABgAGAAgACgALAA0AEQASABUAGAAcAB8AIAAiACMAJQAn
ACsALAAtADAAMQAxADIANAA1ADUANQAzADMAMgAyADAALgAtACwAKwAqACoAKQAoACYA
IgAgAB0AGgAWABIAEQAOAAsACAAIAAYABAACAAIA///+//z/+v/6//n/+f/4//f/9v/1
//P/8//z//P/9P/0//P/8v/y//H/8f/w/+7/7f/t/+z/7v/u/+7/7P/t/+7/7//w/+//
7f/s/+v/7v/u/+7/7//v/+7/7v/v//H/8f/y//L/8v/x//D/8P/w//L/8v/x//L/9P/1
//b/9P/1//f/9//1//X/9f/1//f/+P/4//j/+P/4//j/+P/2//b/9v/2//b/9f/1//b/
+P/2//L/9P/0//T/9P/0//L/8v/y//L/8v/y//L/8v/y//L/8P/w//P/9P/0//T/8//0
//T/9P/1//X/9v/2//j/+f/5//n/+v/8//z//v/8//z//f/9////AAABAAIAAAAAAP//
/f/7//n/+P/4//n/+f/5//n/9v/1//P/7//v/+//7//v/+7/7f/r/+n/6//r/+v/7P/q
/+n/6f/p/+f/5//n/+f/5//o/+n/6v/p/+j/5//n/+j/6P/p/+r/6P/p/+n/6f/n/+b/
6P/x/wIAGwAzAE0AagCOALEAywDcAOUA5gDUAK0AcQAuAPj/y/+v/6j/pP+f/53/n/+k
/6z/t//B/8v/0v/Y/93/4f/j/+X/5v/l/+X/5f/l/+X/5f/m/+b/5//n/+f/5//p/+n/
6f/p/+n/6f/p/+n/6f/q/+r/6v/q/+j/6P/o/+j/6v/q/+v/7P/u/+7/7v/u/+7/7//v
/+//7f/u/+//7//v//D/8P/w//D/8f/y//L/8v/0//T/9P/0//X/9v/4//j/+f/5//v/
/P/+////AAACAAIABAAGAAkACwAPABAAEgAUABcAGQAcAB4AHwAhACMAJwAoACkAKgAr
ACsALAAuAC8ALwAvAC4ALQArACoAKwAqACoAKgAoACYAJQAjAB4AHAAYABYAFgAUABEA
DgALAAgABQACAAQAAgAAAP7//P/5//j/9v/2//b/9f/1//T/8//y//H/7//v/+//7//u
/+7/7f/s/+7/7f/t/+z/6f/p/+r/6v/r/+z/7f/s/+v/6v/p/+j/6P/n/+f/5//o/+j/
6P/p/+n/6P/o/+n/6//r/+z/7P/t/+3/7f/u/+z/7v/u/+3/7v/w//H/8v/x//H/8v/x
//P/8//z//P/8//0//T/9P/0//T/9P/0//b/9v/2//b/9f/z//L/8v/0//L/8v/y//T/
9f/1//X/9f/w/+7/7v/u/+7/7//w//H/8v/w//D/8P/w/+7/7v/s/+z/7f/u/+7/7v/y
//T/9f/2//b/9f/1//T/8v/z//P/8//1//j/+f/8//z//P/9//3//P/8//z//P/6//r/
+f/3//f/9f/0//T/8//z//P/8//z//P/8v/v/+7/7//w//H/7//v/+7/7f/s/+v/6v/q
/+r/6f/p/+n/5//n/+f/5//o/+j/6P/o/+r/6v/q/+v/6f/o/+j/6P/o/+n/6//r/+v/
6v/q//P/BAAbADMAUQBwAJIAswDHANIA3wDeAMoAnwBfAB4A5v+7/6X/ov+i/53/nf+j
/6j/sP+7/8X/z//U/9r/3//j/+X/4//k/+X/5//n/+f/5//n/+j/6P/p/+f/5//n/+n/
6//r/+v/6//t/+3/7f/t/+z/7P/s/+z/7P/s/+z/7P/u/+7/7//w/+7/7v/u/+7/7v/v
/+//7//v//D/8f/x//P/9P/0//T/8//z//P/8v/0//b/9v/2//f/+f/7//7//f/9//z/
/f8AAAIAAwAEAAYABgAIAAoADwARABUAFgAXABgAGgAbAB4AIAAhACMAJQApACoAKwAu
AC8ALwAwADEAMQAwAC8AMAAxADEAMgAyADAALwAuACwAKgApACcAJgAkACAAHgAeABwA
GQAWABUAEgAPAAwADAAKAAgABgAGAAMAAgAAAAAAAAD//////v/9//z/+//5//n/+f/5
//j/+P/3//b/9v/1//X/9P/z//P/9P/0//T/9P/0//L/9P/0//T/9P/0//P/8//z//X/
9v/3//n/9//2//b/9//4//n/+//8//z/+//6//r/+v/8//z/+//7//z//P/8//7///8B
AAEAAQABAAEAAQABAAIAAgACAAAAAAAAAAAAAQACAAMABAAEAAMAAwAEAAQAAgACAAIA
AgABAAEAAgACAAIAAgACAAIAAgACAAIAAgACAAIAAgADAAQAAwAEAAUABgAGAAYABAAE
AAMAAgAGAAcACQAKAAoACwALAAsADAAOAA4AEAAOAA4ADwAPABIAEgASABIAEgASABEA
DwANAAsACgAKAAsACwALAAsACwALAAoABwAHAAcABwAHAAcABwAGAAUAAgABAAAAAAAC
AAEAAQABAAMAAwADAAMAAgACAAIAAgAEAAQABAAFAAMAAgACAAIAAgADAAcACQAJAAoA
CgATACIANwBPAG0AjACwAM8A4QDsAPMA7ADWAKUAZQAmAPT/0f/B/8D/vv+5/7n/v//G
/9D/3f/n//H/9v/8//3///8DAAMABAAFAAcABwAHAAcABQAGAAYABwAIAAkACgANABEA
DwANAA==
         </WaveFormData>
      </LeadData>
      <LeadData>
         <LeadByteCountTotal>10000</LeadByteCountTotal>
         <LeadTimeOffset>0</LeadTimeOffset>
         <LeadSampleCountTotal>5000</LeadSampleCountTotal>
         <LeadAmplitudeUnitsPerBit>4.88</LeadAmplitudeUnitsPerBit>
         <LeadAmplitudeUnits>��V</LeadAmplitudeUnits>
         <LeadHighLimit>2147483647</LeadHighLimit>
         <LeadLowLimit>268435456</LeadLowLimit>
         <LeadID>V6</LeadID>
         <LeadOffsetFirstSample>0</LeadOffsetFirstSample>
         <FirstSampleBaseline>0</FirstSampleBaseline>
         <LeadSampleSize>2</LeadSampleSize>
         <LeadOff>FALSE</LeadOff>
         <BaselineSway>FALSE</BaselineSway>
         <ExcessiveACNoise>FALSE</ExcessiveACNoise>
         <MuscleNoise>FALSE</MuscleNoise>
         <LeadDataCRC32>3691574203</LeadDataCRC32>
         <WaveFormData>
8v/y//L/8v/w//D/8P/w//L/8v/y//L/8v/y//L/8v/z//T/9f/2//j/+P/4//j/+f/6
//v//P/8//z//P/8//3//v///wAABAAGAAgACgANAA4ADwAQABIAFAAWABgAHAAeACAA
IgAjACQAJQAmACkAKgArACwALAAsACwALAAsACwALAAsACkAKAAnACYAIwAiACEAIAAc
ABoAGAAWABQAEgAQAA4ADAAKAAgABgADAAIAAQAAAP///v/9//z/+//6//n/+P/2//b/
9v/2//b/9v/2//b/9P/0//T/9P/0//T/9P/0//L/8v/y//L/8P/w//D/8P/w//D/8P/w
//D/8P/w//D/8v/y//L/8v/w//D/8P/w//L/8v/y//L/9P/0//T/9P/0//T/9P/0//b/
9v/2//b/+P/4//j/+P/6//r/+v/6//r/+v/6//r/+v/6//r/+v/4//j/+P/4//j/+P/4
//j/9v/2//b/9v/4//j/+P/4//j/+P/4//j/+P/5//n/+P/5//n/+f/5//n/+f/5//n/
+//7//z//f/8//v//P/7//z//f///wAA/v/+//7/AAADAAQABAAEAAMAAwADAAMABAAE
AAUABQAEAAQAAgABAP//////////AQAAAAAA/v/+//z/+v/6//r/+P/4//j/+f/5//j/
+P/0//T/9f/1//T/9P/0//T/9P/0//T/9P/0//T/9P/0//b/9v/1//X/8//x//P/8//z
//L/9P/2//z/AgAKABkAKwA5AE8AaQCDAJsArQC1ALUAqwCNAFoAJgAAAOb/2f/Y/9b/
0f/O/9D/1P/X/9r/4f/o/+7/8P/w//D/8v/y//L/8v/1//b/9v/2//X/9f/1//X/9P/1
//X/9f/3//f/9//3//f/9//3//f/+f/5//r/+v/6//r/+v/6//r/+v/6//v/+//7//v/
+//7//v/+//8//z//P/9//7//P/8//3//f//////////////AAABAAEAAwAEAAQABQAH
AAgACQAKAAsADAAOAA8ADgAPABAAEQAUABYAGAAaABwAHgAhACMAJgAoACoALAAsAC4A
LgAvADEAMgAzADQANwA3ADcAOAA6ADoAOgA6ADgANgA2ADUAMAAvAC0AKwApACcAJAAh
ACAAHgAaABkAFwAWABQAEgASABEADgAMAAgABwAFAAQABAADAAIAAQACAAIAAwADAAIA
AAD///7//v///wAAAQAAAP3//P/7//z//P/9//3//v/+//7//v/+//7//f/9//3//f/8
//z//f/9//3//f/7//z//P/8//3//f/9//3/AAAAAAAAAAAAAAAAAQABAAIAAgACAAIA
AgACAAMAAwAEAAQABAAEAAQABAAEAAUABgAHAAgACQAIAAcABgAEAAQABAAEAAUABQAE
AAQABAACAAEABAACAAIAAgACAAIAAgACAAMAAQAAAP////8BAAEAAQABAAEAAQABAAEA
AwAFAAYABwAHAAcABwAHAAgACAAIAAgACAAKAAsADAAKAAoACwALAA0ADQAOAA4ADgAN
AAsACgAKAAkACQAJAAsACwALAAoACAAGAAYABAAEAAQABAACAAAAAAD//////v/+//z/
/P///////v/+//3//P/7//r/+v/6//r/+v/8//z//P/8//v/+//7//v//f/9//3//P/8
//r//P8EABIAIwA1AEcAYQB7AJMAowCzALsAuwCvAJEAYAAuAAoA8v/l/+L/3v/X/9T/
1v/a/+H/5v/p/+z/8P/2//j/+v/6//j/+v/6//r/+v/5//j/+v/7//z//f/8//3//f/9
//3//f/9//3//f/9//3//f//////AAAAAP7//v/+//7/AAAAAAAAAQAAAP///v/9//z/
+//6//r/+P/4//n/+v/8//z//f/9//3//f/9//3//f/+//////8BAAIAAgADAAUABgAH
AAgABwAIAAoACwAOAA8AEAARABQAFgAYABoAHQAgACQAJwAoACoALAAuADAAMgAyADMA
MwA0ADUANgA3ADcANwA4ADgAOAA4ADgANwA0ADMAMQAwAC8ALQArACkAJwAkACEAHgAc
ABgAFwATABIAEAAOAA4ADQAKAAgACAAHAAUABAAEAAMAAgABAAEAAAAAAP//AQAAAAAA
AAD+//3//P/7//z/+//8//3//P/8//3//f/7//r/+f/4//r/+v/5//n/+f/5//j/+P/7
//v/+//7//n/+v/6//r/+//7//v/+//8//z//P/8//z//P/9//3/AAAAAAAAAAD+//7/
/////wAAAAAAAAAAAgACAAIAAwABAAEAAQABAAEAAQABAAAAAAAAAAAAAQAAAP7//f/8
/wIAAgABAAAA///+/wAAAAAAAAEAAQAAAP/////9//3//f/9//3//f/9//3//v//////
/////////////wIAAgACAAIAAgAEAAUABgAGAAYABwAHAAkACQAKAAoACwALAAoACgAI
AAcABwAHAAYABQAEAAIAAwACAAMAAgAAAAAAAAD+//z//P/7//v//P/8//r/+v/6//n/
9//2//j/+P/4//j/9v/2//b/9v/2//b/9v/2//f/9//3//f/9//1//X/9P/0//T/9P/2
//7/DQAfAC0AQQBbAHcAjwChALEAvQDBALUAlgBiADAAEAD7/+z/5v/h/9j/1P/U/9X/
3P/j/+j/6v/u//L/9P/y//L/8v/y//X/9v/2//b/9f/1//X/9f/4//n/+f/5//v/+//7
//v/+f/5//n/+f/3//f/+P/4//j/+P/4//j/+f/6//v//f/7//v/+//7//v/+//7//z/
/P/8//3//v/8//z//f/9//////////////8AAAEAAQD//wAAAAABAAUABgAHAAgABwAI
AAoACwAOAA8AEAARABUAGAAbAB4AHwAgACIAIwAmACgAKgAsADAAMgAyADMAMwA0ADUA
NgA5ADkAOQA6ADoAOgA6ADoAOgA4ADgANwAyADEALwAtACkAJwAkACEAIgAgABwAGwAX
ABYAFAASABQAEwAQAA4ACgAJAAcABgAGAAUABAADAAUABAAEAAMAAwACAAIAAgADAAMA
AwADAAIA///+//3//P/8//3//f/+//7//v/+//3//P/6//n/+//7//r/+v/9//3//f/9
//v//P/8//z/+//7//v/+//8//z//P/8//7//v//////AAAAAAAAAAAAAAAAAQABAAIA
AgACAAIAAAAAAAAAAQADAAMAAwADAAEAAQABAAAAAgACAAIAAwADAAIAAgACAAIAAQAB
AAAAAAAAAAIAAgAAAAAAAAAAAAAAAAAAAAEAAQAAAP//////////////////////////
/v////////8BAAEAAQABAAQABAAEAAQAAgAEAAUABgAHAAgACgALAAkACQAKAAoACwAL
AAoACgAIAAcABwAHAAUABQAFAAQABQAEAAUABAAAAAAAAAD+//z//P/7//v//P/8//r/
+v/5//n/+P/4//r/+v/6//r/+P/4//j/+P/6//r/+v/6//n/+f/5//n/9//5//f/9v/4
//j/+P/8/wYAFQAnADkATQBnAIEAmQCrALcAvQC7AKUAegBEABgA+v/n/+L/4v/d/9b/
0v/W/9v/4P/l/+j/7v/w//T/9P/0//T/9P/y//X/9v/2//b/9f/1//X/9f/2//f/9//3
//n/+f/5//n/9//3//f/9//5//n/+v/6//r/+v/6//r/+v/6//r/+//9//3//f/9//v/
+//7//z//P/8//3//v8AAAAAAQABAAEAAQABAAEAAQACAAMAAwABAAIAAgADAAYACAAK
AAwACwAMAA4ADwAQABEAEgATABYAGAAaABwAHAAeACEAIwAmACgAKgAsAC4AMAAwADEA
MwA0ADUANgA3ADcANwA4ADgAOAA4ADgAOgA4ADgANwAyADEALwAtACkAJwAkACEAIgAg
ABwAGwAVABQAEgAQAA4ADQAKAAgACQAJAAgACAAHAAUAAwABAAMAAgACAAEA///+//7/
/v/9//3//f/9/////f/9//3/+v/6//v/+//6//r/+v/6//z//P/7//v/+f/5//j/+P/5
//n/+f/5//n/+v/6//r/+//7//v/+//7//r/+f/4//v//P/+////AAAAAAAAAAD+//7/
/////wAAAAAAAAAAAAAAAAAAAQABAAEAAQABAAEAAQABAAAA/v/+//7///8BAAAAAAAA
AP7//f/9//z//P/8//z//P8AAAAAAgABAAAA///+/wAAAAAAAAEAAAD+//z/+//9//3/
/f/9//3//f/9//3/AAABAAEAAQABAAEAAQABAAIAAgACAAIAAgAEAAUABgAIAAgACQAJ
AAcABwAIAAgACQAJAAgACAAEAAMAAwADAAMAAwADAAIAAwACAAMAAgD+//7//v/8//v/
+v/4//f/9v/2//T/9P/z//P/8v/y//X/9v/3//j/9v/2//b/9v/0//T/9P/0//X/9f/1
//X/9//z//P/9v/0//T/9v/+/wwAHQArAD0AUwBvAIkAmQClAK0AswCtAJEAXgAqAAIA
6P/Z/9T/0v/P/87/0P/W/9v/4v/n/+r/7v/0//b/8v/u/+7/8v/0//X/9v/2//b/+P/5
//r/+//5//n/+P/3//n/+f/5//n/+//7//v/+//9//3//v/+//v/+v/5//j/+f/6//v/
/f/9//3//f/9//3//f/9//7/AAAAAAEAAgAAAAAAAQABAP//////////AQACAAMAAwAF
AAYABgAHAAcACAAJAAoACQAKAAwADQAOAA8AEAARABQAFgAYABoAHgAgACMAJQAmACgA
KgAsAC4AMAAwADEANQA2ADcAOAA3ADcANwA4ADgAOAA4ADgAOAA2ADYANQAwAC8ALQAr
ACkAJwAkACEAIAAeABoAGQAXABYAFAASABEADwALAAgABwAHAAYABgAGAAUABAADAAEA
AAAAAP/////+//7//v////////////7/+//6//n/+//8//7////9//z/+//6//j/+P/3
//f/9//3//b/9v/1//X/9f/1//X/9v/2//b/9//3//f/9//4//j/+P/4//r/+v/7//v/
+f/4//f/9v/3//j/+v/7//z//P/8//z//P/8//z//f/9//3//f/9//////////7//f/8
//v/+//7//r/+v/6//z/+//7//r/+v/6//z//P/7//r/+f/4//j/+P/4//n/+f/4//f/
9//1//X/9f/1//f/9//3//f/9v/3//f/9//7//v/+//7//n/+P/3//b/+P/6//v//P/9
//7/AAABAAMAAwAEAAQAAwADAAIAAgAAAP////////////////7/AAD+//7//P/4//j/
+P/2//j/+P/3//f/9f/0//H/8P/z//P/8v/y//D/8P/w//D/8P/w//D/8P/y//L/8v/y
//H/8f/x//H/8//z//H/8v/0//L/8P/u//b/AwAXACkAPQBVAG8AhwCZAKcAswC1AKsA
jABcACoACADv/+D/2v/T/8z/yP/I/8v/1P/b/97/4P/m/+r/7P/s/+7/7v/u/+3/7v/u
/+7/7//v/+//7//u/+//7//v/+//7//v/+//7//v/+//7//x//H/8v/y//D/8P/w//D/
8v/y//L/8//z//P/8//z//P/8//z//T/8v/y//P/9P/0//T/9f/1//b/9//4//n/+P/4
//j/9//5//r/+v/7//3//v///wAA//8AAAIAAwAGAAcACAAJAAoADAAOABAAEgAUABcA
GQAcAB4AIAAiACYAKAAoACkAKwAsAC0ALgAxADEAMQAyADAAMAAwADAAMgAwADAALwAs
ACsAKQAnACMAIQAeABsAGgAYABQAEwAPAA4ADAAKAAoACQAGAAQAAQD///z/+v/8//v/
+v/5//f/9v/2//X/9//2//b/9v/3//f/9//3//b/8//y//H/8v/y//P/8//0//T/9P/0
//L/8v/x//H/8f/x//D/8P/v/+//7//v//H/8v/y//L/8f/x//H/8f/y//L/8v/y//L/
8v/z//P/9P/0//T/9P/3//j/+v/7//v/+v/5//j/+P/4//j/+f/5//n/+f/5//f/9//3
//b/+f/6//v//f/7//r/+v/6//r/+f/5//j//P/8//r/+P/4//j/+P/4//j/+P/4//n/
+f/4//f/9//3//f/9//3//X/9f/1//X/+P/5//n/+f/7//v/+//7//r/+v/6//r//P/+
////AAAAAAAAAQABAAEAAQACAAIABQAFAAQABAABAP///v/9//7///8AAAAAAAD+//7/
/P/4//j/+P/2//j/+P/3//f/9v/2//T/9P/z//P/8v/y//T/9P/0//T/8v/y//L/8v/y
//L/8v/y//H/8f/x//H/8f/z//X/9v/0//D/8P/0//7/DwAjADUASQBjAH8AlQCnALUA
vQC5AKcAfgBMACAABgDz/+j/4v/X/9D/zv/S/9f/3P/f/+L/6P/s/+z/7v/u/+7/8P/y
//H/8v/y//L/8f/x//H/8f/y//P/8//z//P/8//z//P/8//z//P/8//0//X/9//4//b/
9v/2//b/9v/2//b/9//1//X/9f/1//f/9//3//j/+v/6//v//P/7//r/+v/5//v/+//7
//v//f/+/////////wAAAAABAAIAAgACAAIABQAGAAgACQAMAA0ADgAPABIAFAAWABgA
GgAcAB8AIQAkACYAKAAqACwALgAuAC8AMwA0ADUANgA3ADcANwA4ADYANgA2ADYAOAA2
ADYANQAyADEALwAtACsAKQAmACMAIgAgABwAGwAZABgAFgAUABIAEQAOAAwACAAHAAUA
BAAEAAMAAgABAAEAAAAAAP/////+//7//v/9//3//f/9/////f/9//3//P/8//3//f/7
//r/+f/4//r/+v/5//n/+//7//r/+v/5//n/+f/5//v//P/8//z//P/7//r/+f/9//7/
//8AAP7//v///////f/8//v/+v/9//7/AAABAAAAAAAAAAAA/v/+//7///8BAAEAAQAB
AP////////7//v/+//7////9//z//P/8//z/+//7//r//P/6//z/+v/6//r/+v/4//j/
+P/5//f/9v/1//X/9//3//f/9//5//n/+f/5//j/+f/5//n/+P/3//b/9f/z//L/8f/w
/+7/8P/x//L/9P/0//X/9f/z//P/9P/0//f/9//2//b/9v/1//X/9f/1//X/9f/0//T/
8v/y//D/7v/u/+7/7P/u/+7/7f/t/+r/6v/o/+j/6f/p/+j/6P/q/+r/6v/q/+j/6P/o
/+j/6v/q/+r/6v/p/+n/6f/p/+f/5//p/+r/7P/s/+z/7v/2/wMAFQApAD8AVwBxAIcA
lwClALEAswChAHoASAAaAPr/5f/a/9T/y//G/8b/yP/N/9L/2//e/+L/5v/q/+r/6v/o
/+j/7P/t/+7/7v/u/+7/7f/s/+v/7v/v/+//7//x//H/8f/x/+//7//v/+//7//v//D/
8P/y//L/8v/y//D/8P/w//H/8f/x//H/8f/z//P/8//0//T/9P/1//b/9f/0//T/8//1
//X/9f/1//b/+P/6//v/+//8//z//f/9//7///8AAP//AAACAAMABgAHAAgACQAMAA4A
EAASABIAFAAXABkAHAAeACAAIgAmACgAKAApACsALAAtAC4AMQAxADEAMgAwADAAMAAw
ADAALgAuAC0ALAArACkAJwAnACUAIgAfABwAGgAWABUAEQAQAA4ADAAKAAkABgAEAAQA
AwABAAAA/v/9//z/+//7//r/+v/5//n/+P/4//j/9//3//f/9//3//X/9f/1//T/9P/1
//X/9v/2//b/9v/2//b/9f/1//X/9f/0//T/8//z//P/8//z//T/9P/0//X/9f/1//X/
9f/0//P/8v/z//T/9v/3//f/9v/1//T/9f/2//j/+f/6//r/+v/6//r/+v/6//v/+//7
//v/+//5//n/+f/4//n/+v/7//3/+//6//r/+v/6//n/+f/4//r/+v/6//r/+v/4//b/
9v/2//b/+P/4//j/+f/5//j/9//3//f/9//3//f/9//3//f/9//6//v/+//7////////
/////v/+//7//v/+/wAAAQACAAQABAAFAAUAAwADAAQABAAEAAMAAQAAAAAA////////
/////////v8AAP7//v/8//j/+P/4//b/9v/2//X/9f/0//T/8v/y//P/8//y//L/8v/y
//L/8v/w//D/8P/w//H/8v/z//T/8f/x//H/8f/v//H/8//4//j/8v/y//r/CAAXACkA
PQBTAG8AhwCXAKUArwC1AK0AjQBcACgAAgDo/9n/1P/O/8v/zP/O/9D/1f/a/9//4v/m
/+j/7P/w//D/8P/w/+7/8f/y//L/8v/x//H/8f/x//T/9f/1//X/9f/1//X/9f/1//X/
9f/1//P/8//0//T/9v/2//b/9v/2//b/9v/3//f/9//3//f/9//3//f/+P/4//j/+f/6
//r/+v/7//v/+//7//v/+//7//z//f/9////AAAAAAEAAgACAAIAAgAFAAYACAAJAAgA
CQAKAAsADgAQABIAFAAYABoAHQAfACEAIgAjACQAJgAoACgAKQApACoAKwAsAC0ALQAt
AC4AMAAwADAAMAAwAC4ALgAtACgAJwAlACMAIwAhAB4AGwAYABYAEgARAA8ADgAMAAoA
CwALAAkACAAFAAMAAAD+//7//f/8//v//f/8//z/+//7//r/+v/6//n/+f/5//n/+f/3
//f/9//2//b/9//3//X/9P/z//L/9P/0//P/8//1//X/9P/0//X/9f/1//X/9f/2//b/
9v/3//f/9//3//b/9v/2//b/+P/4//n/+f/5//j/9//2//f/+P/6//v//P/8//z//P/8
//z//P/9//3//f/9//3//f/9//3//P/8//z//P/9//3//P/8//z//P/7//v/+v/8//z/
/P/8//r/+P/4//r/+v/6//r/+v/6//r/+//5//j/9//3//j/+f/6//v/+//7//v/+//6
//v/+//7/////////////v/+//7//v8AAAIAAwAEAAIAAgADAAMABAAFAAcACAAIAAcA
BQAEAAAA////////AQABAAEAAAD+//z//P/6//r/+v/6//j/+P/4//f/9//2//b/9P/0
//X/9f/0//T/9P/0//T/9P/y//L/8v/y//T/9P/0//T/8//z//P/8//3//X/9f/2//b/
9v/4/wAADAAdAC8AQwBbAHUAiQCZAKkAsQCzAKsAhwBQAB4A+v/g/9X/0v/Q/8v/zP/M
/9L/1f/Y/93/4v/k/+T/6P/q/+z/7P/s/+z/7f/u/+7/7v/u/+3/7P/r/+z/7f/t/+3/
7f/t/+3/7f/r/+v/6//r/+3/7f/u/+7/8P/w//D/8P/v/+7/7f/t/+//7//v/+//7//v
/+//8P/w//D/8f/y//T/9P/1//X/8//z//P/8//1//b/9//3//f/+P/4//n/+v/6//r/
+v/9//7/AAABAAIAAwAEAAUACAAKAAwADgASABQAFwAZABoAHAAeACAAIgAkACQAJQAl
ACYAJwAoACkAKQApACoAKwAsAC0ALgAuACwALAArACoAKQAnACUAIwAhAB4AGwAcABoA
FgAVABMAEgAQAA4ADQALAAcABAADAAMAAgACAAEA///9//v/+f/4//j/9//6//r/+//8
//j/9//2//X/9v/1//b/9//4//j/+f/5//f/9v/1//T/9P/0//P/8//x//H/8P/w//L/
8//0//X/9f/2//b/9v/3//f/9//3//j/+P/4//j/9v/2//f/9//6//r/+v/6//r/+v/7
//v/+//6//n/+P/5//r/+//9//v/+//7//v//f/9//3//P/7//r/+f/5//v/+v/6//r/
+v/5//n/+P/6//z/+v/4//r/+v/6//r/+v/5//j/9//3//n/+P/3//f/9//3//f/9//3
//f/9//3//j/+f/5//n/+v/5//j/9//7//z//f/+//z//v///wAA/v/+//////8AAAEA
AwAEAAMAAwACAAIA/f/7//r/+f/6//v//P/8//z/+v/6//j/9v/2//b/9P/0//T/8//z
//D/8P/u/+7/7//v/+7/7v/w//D/8P/w//D/8P/w//D/7v/u/+7/7v/v/+//7//v/+//
8f/x//D/7v/o/+j/8P/+/w8AIwA3AEsAZwB/AJEAnwCtALEAqwCVAGYAMgAMAPL/3//a
/9r/0//M/8r/zP/P/9T/2f/e/+L/6P/q/+r/6P/q/+z/7P/r/+z/7P/s/+//7//v/+//
7v/v/+//7//v/+//7//v/+//7//v/+//8f/x//L/8v/y//L/8v/y//D/8P/w//H/8//z
//P/8//x//H/8f/y//T/9P/1//b/9P/0//X/9f/1//X/9f/1//f/+P/5//n/+f/6//r/
+//7//z//f/+/wEAAgAEAAUABgAHAAgACQAKAAwADgAQABQAFgAZABsAHAAeACAAIgAm
ACgAKAApACsALAAtAC4AMQAxADEAMgAxADAALwAuAC4ALAAsACsAKgApACcAJQAjACEA
HgAbABoAGAAUABMADwAOAAwACgAKAAkABgAEAAIAAQD///7/AAD///7//f/7//r/+v/5
//n/+P/4//j/9f/1//X/9f/3//X/9f/1//P/8v/y//H/8f/y//P/9P/0//T/8//z//H/
8f/w//D/8//z//P/8//z//T/9P/0//X/9f/1//X/9v/2//b/9v/0//T/9f/1//j/+P/4
//j/9v/2//f/9//4//j/+P/4//r/+v/6//v/+//7//v/+//5//n/+f/4//r/+v/6//v/
+//4//j/+P/4//j/+P/4//b/9v/2//f/9//2//X/9f/1//X/9f/1//f/9//3//f/9v/3
//f/9//5//n/+f/5//z//P/8//z//P/+////AAAAAAAAAQABAAMAAwAEAAQAAwADAAIA
AgAAAP////////////////7//f/6//n/9v/2//b/9v/0//L/8v/x//H/8v/y//D/8P/v
/+//7v/u/+7/7v/u/+7/8P/w//D/8P/u/+7/7v/u/+//7//v/+//7f/t/+//7v/s/+r/
7v/0/wAAEQAlADUASQBjAH8AkwCjALEAtwCzAJ0AcgA+ABQA+v/n/97/2v/R/87/zP/O
/9H/1P/Z/97/5P/o/+z/8P/w//L/7v/s/+v/7P/s/+z/7//v/+//7//u/+//7//v//H/
8f/x//H/8f/x//H/8f/x//H/8v/y//D/8P/w//D/8v/y//L/8//z//P/8//z//X/9f/1
//b/9P/0//X/9v/2//b/9//3//f/9//3//f/9//4//n/+f/5//r/+v/7//3//v///wAA
AQACAAQABQAGAAcACAAJAA4AEAASABQAFAAWABkAGwAeACAAIgAkACgAKgAqACsAKwAs
AC0ALgAxADEAMQAyADEAMAAvAC4ALwAuAC8ALwAsACsAKQAnACMAIQAeABsAGgAYABQA
EwAPAA4ADAAKAAoACQAGAAQABAADAAEAAAAAAP///v/9//3//P/8//v/+//6//r/+v/3
//f/9//3//n/9//3//f/9P/0//X/9f/1//b/9//4//f/9v/0//P/8//z//L/8v/1//X/
9f/1//X/9v/2//b/9//3//f/9//4//j/+P/4//j/+P/5//n//P/8//z//P/6//r/+//7
//z//P/8//z//P/8//z//f///////////wEAAQABAAAA///+//3//f/9//z//P/8//3/
/f/+//7//v/6//z//P/8//z//P/8//z//f/7//r/+f/5//n/+f/5//n/+f/5//n/+f/7
//3//v///////////////v/+//7//v///wIABAAGAAQABAAFAAUABQAFAAYABgAHAAcA
BgAGAAYABQAFAAUABQAFAAUABAADAAAA///8//v//P/9//z//P/8//v/+//4//j/9v/2
//f/9//2//b/9P/0//T/9P/2//b/9v/2//b/9v/2//b/9f/1//X/9f/3//f/9//2//b/
9v/0//r/CAAXACsAPwBVAG8AiQCbAKkAtQC9ALcAnQBsADYADADw/9//3v/c/9f/1P/U
/9b/2f/e/+X/6v/s/+7/9P/2//b/9P/0//b/9f/2//b/9v/3//f/9//3//b/9//3//f/
+f/5//n/+f/5//n/+f/5//n/+f/6//r//P/8//z//P/8//z//P/9//v/+//7//v//f/9
//3//v/8//z//f/+//7//v///////f/9//3//f///wAAAQABAAMABAAEAAUABgAGAAYA
BgAJAAoADAANAAwADQAOAA8AEwAWABkAHAAeACAAIwAlACcAKAApACoALgAwADAAMQA1
ADYANwA4ADgANwA2ADYANwA4ADkAOgA6ADgAOAA3ADYANQAzADEALwAtACoAJwAmACQA
IAAfAB0AHAAaABgAFgAVABIAEAAPAA8ADgAOAA4ADQAMAAsACQAIAAgABwAHAAYABgAG
AAUABQAFAAUABQADAAMAAwACAAIAAwADAAIAAgACAAIABAAEAAMAAwADAAMAAgACAAUA
BQAFAAUABQAGAAYABgAJAAkACQAJAAgACAAIAAgACgAKAAsACwAMAAwADAAMAAwADAAN
AA0AEAAQABAAEAAQABAAEAARABAADwAOAA0AEAARABIAEgAQABAAEAARABMAEgASABIA
EgAPABEAEgASABIAEgASABQAFAAUABUAFAASABAADwAQABEAEgATABMAEwATABMAEwAT
ABIAEQAWABcAGAAZABoAGgAaABoAGgAcAB0AHgAeAB4AHwAfAB8AHwAgACAAIQAhACAA
IAAeAB0AHQAdAB0AHQAdABwAGgAYABgAFgAWABYAFgAUABYAFgAVABUAEgASABAAEAAT
ABMAEgASABQAFAAUABQAEgASABIAEgAUABQAFAAUABMAEwATABMAEwATABcAGgAYABgA
GgAeACoAOQBLAF8AdwCRAKsAvQDLANUA2QDRAK8AfABIACIACAD9//r/9v/z//D/8P/4
//3/AgAJAA4AEgAUABYAFgAWABgAGAAaABkAGgAaABoAGwAbABsAGwAeAB8AHwAfACMA
IwAfAA==
         </WaveFormData>
      </LeadData>
   </Waveform>
</RestingECG>
