# Supplementary material for: Detection of Left Atrial Enlargement Using a Convolutional Neural Network-Enabled Electrocardiogram
Source: Front Cardiovasc Med. 2020 Dec 17;7:609976. doi: 10.3389/fcvm.2020.609976 (PMC7773668; doi:10.3389/fcvm.2020.609976)
Supplement: Supplementary file 5 [file Data_Sheet_5.ZIP › normal4/1802036261_7833_0000002W.XML]

<?xml version="1.0" encoding="Windows-1252"?>
<!DOCTYPE RestingECG SYSTEM "restecg.dtd">
<RestingECG>
   <PatientDemographics>
      <PatientID>1802036261</PatientID>
      <PatientAge>68</PatientAge>
      <AgeUnits>Years</AgeUnits>
      <Gender>Male</Gender>
      <PatientLastName>zengrongduan</PatientLastName>
   </PatientDemographics>
   <TestDemographics>
      <DataType>Resting</DataType>
      <Site>1</Site>
      <AcquisitionDevice>MAC55</AcquisitionDevice>
      <Status>Unconfirmed</Status>
      <Priority>Normal</Priority>
      <AcquisitionTime>11:20:06</AcquisitionTime>
      <AcquisitionDate>08-15-2017</AcquisitionDate>
      <CartNumber>1</CartNumber>
      <AcquisitionSoftwareVersion>009C</AcquisitionSoftwareVersion>
      <XMLSourceVersion>MAC5000 v1.0</XMLSourceVersion>
   </TestDemographics>
   <RestingECGMeasurements>
      <VentricularRate>60</VentricularRate>
      <AtrialRate>60</AtrialRate>
      <PRInterval>170</PRInterval>
      <QRSDuration>92</QRSDuration>
      <QTInterval>430</QTInterval>
      <QTCorrected>430</QTCorrected>
      <PAxis>78</PAxis>
      <RAxis>53</RAxis>
      <TAxis>56</TAxis>
      <QRSCount>10</QRSCount>
      <QOnset>223</QOnset>
      <QOffset>269</QOffset>
      <POnset>138</POnset>
      <POffset>191</POffset>
      <TOffset>438</TOffset>
      <ECGSampleBase>500</ECGSampleBase>
      <ECGSampleExponent>0</ECGSampleExponent>
   </RestingECGMeasurements>
   <Diagnosis>
      <Modality>Resting</Modality>
         <StatementCount>2</StatementCount>
         <LabelText>12SL ��ϳ���</LabelText>
      <DiagnosisStatement>
         <StmtFlag>ENDSLINE</StmtFlag>
         <StmtText>�������</StmtText>
      </DiagnosisStatement>
      <DiagnosisStatement>
         <StmtFlag>ENDSLINE</StmtFlag>
         <StmtText>���� ECG</StmtText>
      </DiagnosisStatement>
   </Diagnosis>
   <Waveform>
      <WaveformType>Rhythm</WaveformType>
      <WaveformStartTime>0</WaveformStartTime>
      <NumberofLeads>8</NumberofLeads>
      <SampleType>CONTINUOUS_SAMPLES</SampleType>
      <SampleBase>500</SampleBase>
      <SampleExponent>0</SampleExponent>
      <HighPassFilter>16</HighPassFilter>
      <LowPassFilter>150</LowPassFilter>
      <ACFilter>NONE</ACFilter>
      <LeadData>
         <LeadByteCountTotal>10000</LeadByteCountTotal>
         <LeadTimeOffset>0</LeadTimeOffset>
         <LeadSampleCountTotal>5000</LeadSampleCountTotal>
         <LeadAmplitudeUnitsPerBit>4.88</LeadAmplitudeUnitsPerBit>
         <LeadAmplitudeUnits>��V</LeadAmplitudeUnits>
         <LeadHighLimit>2147483647</LeadHighLimit>
         <LeadLowLimit>268435456</LeadLowLimit>
         <LeadID>I</LeadID>
         <LeadOffsetFirstSample>0</LeadOffsetFirstSample>
         <FirstSampleBaseline>0</FirstSampleBaseline>
         <LeadSampleSize>2</LeadSampleSize>
         <LeadOff>FALSE</LeadOff>
         <BaselineSway>FALSE</BaselineSway>
         <ExcessiveACNoise>FALSE</ExcessiveACNoise>
         <MuscleNoise>FALSE</MuscleNoise>
         <LeadDataCRC32>1963600949</LeadDataCRC32>
         <WaveFormData>
5P/i/+T/5P/h/+D/3//e/9//4P/h/+P/4//h/+H/4f/h/+H/3//f/+D/4f/h/+L/4P/g
/+D/3P/a/9//5P/q//H/+P/8/wQABwAJABEAGQAWAA0ABAD7/+7/5//h/9j/1f/Z/9v/
2f/d/93/2f/W/9j/2v/a/97/4//l/+T/4v/j/+T/5P/g/+D/5f/n/+b/5v/m/+b/5f/k
/+P/4//l/+X/5f/l/+L/4v/j/+T/5v/n/+f/5P/j/+T/5//o/+X/5P/j/+P/5P/l/+f/
6v/m/+b/5v/m/+b/5P/j/+P/5v/o/+n/6v/n/+b/5f/l/+f/6P/q/+z/7P/r/+r/6v/o
/+j/6P/o/+v/7P/t/+//6//p/+j/5//r/+3/7v/w//D/8P/v/+//7f/v/+//7f/u//D/
8f/y//L/8f/v/+7/8P/y//X/9//1//T/9P/1//T/9P/0//T/9v/3//f/+P/4//j/9//3
//n/+P/4//n/9//3//b/9v/4//j/+P/4//r/+v/5//f/+P/3//b/9f/1//b/9//2//f/
9v/1//T/8f/y//H/7//x//L/8f/x//D/7//t/+z/7//v/+z/7P/u/+7/7v/u/+z/7f/t
/+3/7f/v/+//7v/s/+z/6//r/+3/7f/t//D/7f/r/+r/7P/t/+z/7P/s/+z/7v/u/+3/
7P/s/+v/6v/t/+7/7//w/+//7v/s/+r/6//t/+7/7f/v//D/8P/v/+z/7P/r/+v/8P/u
/+7/7//v/+//8P/x//H/8v/y//H/7//x//P/8f/u/+7/7v/u//D/8P/w//D/8//z//P/
8//x//D/7//u//H/8f/x//H/7//v/+7/7f/w//H/8v/0//T/8//y//H/8//z//P/8//1
//X/9f/0//P/8v/x//D/8v/y//L/8//1//P/8v/y//D/8f/x//D/8//0//X/9v/z//L/
8f/w//H/8v/z//T/8v/w//D/8v/w//D/8f/x//L/8//z//T/8P/v/+//8P/z//L/8v/z
//L/8v/y//L/8v/y//H/8f/x//H/8f/y//L/8v/y//H/8f/0//T/9v/2//b/9v/1//T/
8//y//T/9P/0//T/8//y//H/8P/w//D/8P/w//H/8v/z//T/8v/y//L/8v/y//L/8v/y
//L/8v/y//L/8f/x//L/8v/z//X/9f/0//L/8f/w//D/8v/z//X/9v/1//T/8//w//H/
8//1//b/9f/1//P/8//z//P/8v/z//b/9//6//3//P/6//n/+P/3//j/+f/5//n/+P/2
//T/8f/x//H/8f/y//P/9P/2//X/8//x//D/7//y//P/9P/y//L/8v/y//D/8P/x//H/
8f/x//H/8//y/+//7v/t/+//7v/w//L/8v/y//D/7v/t//D/+P8BAAgADgAYAB0AHwAh
AB0AFgARAAwABQD+//v/8//q/+f/5//l/+f/6f/r/+n/6v/s/+z/6v/q/+3/7//y//L/
8//2//j/9P/w//P/8f/y//L/8v/y//P/9P/1//f/9P/z//L/8f/x//L/9P/2//T/9f/1
//L/8//0//f/+P/2//b/9v/3//b/9f/1//b/9f/2//f/+P/3//T/8v/x//T/9v/3//j/
+P/4//j/+f/4//b/9f/0//j/+f/6//z/+f/4//f/9v/5//r/+//9//z/+//7//v/+//7
//r/+v/9//7//v////7////+//v//v8AAAEAAgACAAMAAwAEAAIAAgADAAMABAAEAAUA
BwAFAAQAAwACAAQABQAFAAYABQAGAAYABwAHAAYABgAHAAcABwAGAAYABAAEAAQABAAF
AAYABgAFAAcABwAHAAcABQAEAAMAAAACAAIAAgACAAEAAgABAP//AAAAAP7//f//////
/v/+//3//f/6//r//P/8//z//P/7//v/+v/5//n/+//7//r/+v/6//n/+f/3//f/9//6
//n/+f/6//7//f/6//j/9v/4//r/+v/5//n/+v/6//r/+v/6//r/+v/+//7//f/8//n/
+f/4//X/9v/4//n/+f/7//z//P/9//3/+v/5//n/+//7//z//f/8//z/+//5//j/+//+
//3//P/8//z//P/6//r/+v/6//3//f/9//3/+f/4//f/9v/4//n/+v/7//v/+//6//n/
+f/5//n/+v/8//3//v////z/+//6//n/+v/7//z//P/6//r/+v/6//j/+P/4//n//P/7
//v//P/7//v/+v/4//n/+v/7//z//P/8//z//P/7//r/+f/4//r/+P/4//r/9//2//b/
9f/3//f/9v/2//f/9//4//r/+P/2//X/9f/5//r/+//8//n/+P/2//X/9//3//f/+P/4
//j/+P/3//X/9P/0//X/9v/3//j/9v/2//b/9v/4//j/+P/4//f/9v/1//T/9P/0//T/
9P/1//b/9//4//b/9v/2//b/9P/0//T/9P/2//b/9v/1//T/9P/z//P/+P/5//n/+v/4
//b/9f/1//f/+P/4//j/+P/4//b/9v/1//b/9v/3//n/9//3//j/+f/5//v/+//5//v/
/f/9//3//v////7/+//6//j/9//5//j/9//3//X/9f/1//X/9f/1//b/9v/1//T/9P/y
//L/8v/y//L/8v/y//L/8v/0//X/9f/z//H/8f/z//P/8v/z//T/9f/w//D/8P/w//L/
8P/u/+//8P/y//f/AgAOABYAHQAlACsALQAoABsAFAANAAQA///7//T/7//v/+3/6f/n
/+f/6f/s/+7/7P/u//D/8f/v//D/8P/v//L/9P/y//D/8f/z//D/8P/w//D/8f/y//P/
9f/z//P/8//z//D/8P/x//L/9P/1//X/8v/u/+7/8P/w//H/8v/z//X/8v/x//H/8v/x
//L/8//0//b/9P/z//P/8v/y//H/8P/z//T/9f/3//X/9P/0//T/8//z//P/9P/2//b/
9v/2//T/9P/0//X/9//3//j/+f/3//f/9v/2//n/+v/6//v//f///////f/7//z//P/8
/wAAAQABAAIAAQAAAAAA//8BAAAAAAABAAQABAAEAAQAAwADAAIAAgAFAAYABgAHAAUA
BAAEAAUAAwADAAIAAgAFAAYABwAIAAUABAACAP//BAAFAAYABwAEAAQABAACAAEAAAD/
//7/AAACAAIAAQD9//z/+f/3//j/+f/5//r/+f/5//b/9v/4//j/+P/4//j/+f/5//n/
9f/3//f/9v/2//b/9f/1//X/9f/1//j/+P/3//f/+v/4//b/9f/0//P/9P/z//H/9P/2
//f/+P/2//b/9v/2//f/9v/0//L/9f/3//j/9//0//T/8//x//P/9v/4//v/+v/2//T/
8//1//X/9v/3//n/+v/6//n/9v/3//j/9f/1//b/9//4//f/9v/1//T/9//3//f/9//4
//j/+P/4//b/9f/0//P/9P/1//X/9f/1//X/9f/2//X/9f/1//X/9v/3//j/+f/4//f/
9v/0//b/9v/2//b/+P/4//j/+f/6//f/9f/0//b/9//3//b/9f/0//P/8v/z//T/9f/2
//T/9P/0//T/9v/0//T/9v/2//b/9//3//b/9f/z//L/8//1//j//P/7//j/9v/1//b/
9v/2//b/+P/4//f/9//2//X/9P/0//X/9v/3//f/9//4//T/9P/0//T/9P/3//j/+f/6
//f/9v/1//T/9P/0//T/9P/3//j/+f/6//f/9v/1//T/9//4//n/+v/4//b/9P/y//P/
9P/1//b/+P/4//f/9//3//b/9v/3//j/+P/5//n/9v/2//f/9//4//j/+P/4//r/+P/4
//n/+f/4//j/9//2//f/+f/7//v//f/9//3///8BAAEAAAD+//7//P/8//z/+//7//r/
+f/4//j/+f/4//f/9v/1//X/9v/2//X/9v/2//T/9v/1//T/8//y//X/9v/3//j/+P/3
//T/8//z//X/9f/z//P/8//z//L/8v/y//T/9P/y//D/8f/4/wAABQAKABIAGgAlACsA
LwArACIAFwAKAAEA/v/3//H/8P/v/+3/6//r/+n/5f/j/+r/8v/w//D/9P/3//P/8P/w
//P/9v/4//b/+P/7//n/9f/0//P/8v/0//T/9P/1//f/9//3//f/9P/0//X/9v/4//n/
+f/2//L/8v/0//T/9f/2//f/+f/5//n/+v/8//f/9v/1//T/+f/4//j/+f/3//j/+P/4
//r/+v/6//v/+v/4//f/9v/3//f/9//4//n/+v/7//z/+//6//n/+f/7//v//P/9//3/
/f/8//z/+//8//z//f///wEAAQD///3//v/+//7/AgADAAMABAAEAAQABQAFAAMAAgAC
AAMABgAGAAYABgAFAAUABAAEAAcACAAIAAkACQAIAAgACQAHAAcABgAGAAgACAAIAAgA
BgAGAAUAAwAHAAcABwAHAAQABAAEAAIAAwACAAEAAAACAAQABAADAP///v/7//n//P/9
//3//v/9//3/+v/6//r/+v/6//r//P/9//3//f/6//v/+v/4//n/+v/6//v/+//7//v/
/v/7//n/+P/6//v/+v/6//r/+P/6//r/+f/7//z//P/8//z//P/8//z//f/8//r/+P/5
//v//P/7//r/+v/5//f/+f/6//r/+//9//r/+f/5//f/9//4//n/+v/8//3//f/6//v/
/P/5//r/+v/6//r/+v/6//r/+v/5//n/+f/5//n/+v/7//z//P/7//r/+f/7//v/+v/5
//n/+f/5//r/+f/5//n/+f/6//v//P/9//z/+//6//j/+v/6//r/+v/6//r/+v/7//v/
+f/4//j/+v/7//v/+v/4//j/+P/4//n/+v/7//z/+v/6//r/+v/4//b/9v/4//n/+v/8
//3//P/7//n/+P/3//f/+P/6//z/+v/5//n/+P/4//j/+P/5//r/+v/7//r/+f/4//j/
+v/6//r/+f/9//z/+P/2//b/9v/2//n/+v/7//z/+v/6//r/+v/4//j/+P/4//r/+v/6
//r/+P/4//f/9//5//r//P////7//P/7//n/+v/6//v/+//8//z//P/8//r/+P/4//n/
/P/8//3//f/5//n/+v/7//v//f/9//3/AQADAAMAAgAAAAAA/v/+//7//f/9//z//P/6
//n/+f/5//n/+f/5//n/+v/6//n/9v/2//T/9v/5//r/+//8//v/+v/5//j/9//3//X/
9f/3//n/+f/3//f/9//3//b/+v/4//r/+v/2//T/9f/6/wAABwAOABYAIgAnACcAJQAj
AB4AFwAMAAUAAgD9//X/7v/t/+3/7//v/+//8f/x//D/9P/0//L/9P/3//f/+P/6//v/
/P/8//r/9v/3//n/+v/6//r/+v/8//z//P/9//r/+f/4//f/+P/6//3/AAD//////v/6
//r/+v/8//z//P/8//z//f/8//v/+//8//3//v///wAA///8//r/+f/6//z//f/+//7/
/v/+/////f/8//z//P////////8AAP7//v/+//7///8AAAEAAwABAAEAAgADAAIAAQD/
//7/AAACAAMABQADAAUABQADAAMABAAEAAQACAAJAAkACgAJAAgACAAHAAoACgALAA0A
DQAMAAsACgALAAsACgAKAA0ADgAOAA8ADgAMAAsACwAMAA0ADQAOAA0ADAALAAoADAAM
AAsACQANAA0ADQANAAoACgAKAAgACgAKAAoACgAHAAgABwAFAAYABgAEAAMABQAFAAQA
BAAEAAMA///+////AAABAAIAAQABAAAA/////wEAAQAAAAIAAgABAAEAAAD///7/AAD/
////AAAEAAMAAAD+//z//f8AAAEAAQADAAQABAAEAAEAAAD///7/AwAEAAQABAADAAMA
AgD/////AAAAAP//AQACAAIAAwADAAAA/////wAAAQADAAUAAgACAAEA/////wEAAwAB
AAEAAgADAAQAAQAAAP///v8CAAMABAAFAAMAAgABAAAAAQABAAEAAQADAAMAAgABAAAA
///+//7/AAABAAIAAwABAAEAAQABAP////////7///8AAAEAAgABAAAA/////wIAAQAB
AAIAAAABAAEAAAAAAAAAAAAAAAEAAgADAAQAAwACAAEAAAADAAIAAwAGAAMAAgACAAEA
AQABAAAAAAD/////AAACAAIAAAD/////AgACAAIAAgAAAAAA/////////////wAAAgAC
AAIAAQD9//z/+v/9//7///8AAAAAAAAAAAAA/v/+//7//v///wAAAQACAAEAAAD///7/
//8AAAEAAgACAAIAAQABAAEAAAAAAAEABAAEAAUABQACAAAA///9////AAABAAIAAgAA
AAAAAQACAAIAAwADAAMAAwAEAAUABAAFAAQAAwAHAAkACQAIAAgACAAGAAYABgAFAAUA
BAADAAIAAgADAAEA///9//v//v8AAAEAAQAAAAAA/v8AAP///v/9//z//f/+////AAD/
/////f/9////AQABAP//AQABAAEAAAD8//r//P/+//7/+v/5//z/AgAHABAAGAAgACsA
MwA3ADkAMgAnAB4AFwASAAsABQD+//n/+f/5//f/9//z//P/+P/8//7//P/6//n/+f/6
//z/+//8/wIABgAGAAMAAwD///7//f/8//3//v///wEA///////////+//7///8AAAAA
AQABAP7/+v/6//z//P/+//7//v////7//f/9//7//v/+//7//v8CAAAA//////7//v/9
//z//v/+//7///////7//v/+/////////wAAAgACAAIAAgD///7//f/9/wAAAQADAAUA
AwADAAIAAgACAAIAAQABAAIABQAGAAUABAAEAAMAAgAFAAcACAAKAAkACAAIAAcACQAI
AAgACQAMAAwADAAMAAwACwAJAAgACwAMAAwADQALAAoACgALAAsACwAKAAoACwAMAA0A
DgAMAAwACwAJAAsACwALAAsACgAKAAoACAAHAAYABQAEAAQABgAGAAUABAAEAAIAAQAD
AAMAAgACAAMAAwAAAAAAAAAAAAAAAAACAAMAAwADAP/////9//r//f/+//7////9//3/
/f8AAPz/+//7//7////+//7//v/8//7//v/9////AAAAAAAA/v/+//7//v/+//7//f/8
//3///8AAP///v/+//3/+//+/wAAAQADAAIA/v/8//v/+//7//z//f///wAAAAD///v/
/f////3//f/+////AAAAAAAAAAAAAP//////////AAAAAAAAAAD//////////wEAAQAA
AP///f/9//3//v///////////wAAAQACAAMAAQD///3/+v/9//7///8AAAAAAAAAAAEA
AgD///3//P/+/wEAAwAEAAIAAAD+//z//f/+////AAAAAAAAAAAAAP7//P/8//7///8A
AAIAAwAAAP///f/8//z//f///wIAAgAAAP/////+//7//v/+/wAAAAD//////f/9//3/
/v8AAAAAAAD//wEAAAAAAP///v/9//z//f/+////AAD///7//f/8//3//v///wAA/v/+
//7//v/+//7//v/+/wAAAAAAAAAA///+//3//P/9//7//v///wAAAAABAAMAAgAAAP//
/f/9//7/AAABAAEAAAD///7////+////AQAAAAAAAQABAP3//f/+////AAADAAQABQAG
AAcABgAEAAYABgAEAAQABAADAAMAAgAAAP7//f/9/////////////v/+//3/+//7//z/
+//+//7//v/+//7//f/8//v/+v/8//3//P/9//v//f/9//v//f/9//3//P/+//z/+v/4
//T/9P/1//r/AAAHABAAGAAeACMAKwAvADMANAArACQAIQAYAAsAAwD8//P/8//1//n/
/f/7//P/8v/0//b/9v/2//f/+//+/wAAAQD+//z//P/8//3/AQACAAIAAgACAAAA/v/8
//v//P/9//7////+//7///8AAP/////+//r/+v/8/wAAAgD///7//f/9//////8AAAIA
AAAAAAAAAAAAAP7//f/9//7/AAABAAIAAgACAAIAAwABAAAAAAAAAAEAAQABAAIAAQAA
AP///v8BAAIAAwAFAAIAAQABAAEABAAFAAUABgAFAAYABgAHAAUABwAHAAUACAAKAAsA
DAALAAsACgAKAAwADAANAA0ADQAMAAwADQAMAAwADAAMAA4ADwAPABAAEAAQAA8ADwAR
ABAAEAARABEAEQAQABAADgAOAA4ADgAPABAAEAAPABAADwAOAA0ADgAOAA4ADAAKAAgA
BgAEAAQABgAGAAUABgAGAAQAAwACAAEA///+///////8//z//f/+////AAD//////v/9
//z///8AAAAA///+//z/+//9//3//f8AAP7//f/9/wAA/v/8//v/+v/7//7///////z/
/P/7//r/+//8//3//v8CAAIAAQAAAP/////+//v//v8AAAEAAQD///7//P/7//7//P/8
//3//////wAAAQAAAAAA///9//3///8BAP///P/8//z//P/+//7//v/+////////////
/f/8//v/+v/9////AQADAAAA///9//v//f/9//3//v////////////7//f/8//v//v//
/wAAAAD///7//f/8//3//v///wEAAQD///7//v/8//3//f/8//3//v///wAA/v/+//7/
/v/+//7//v/+//7//P/8//7//v/+//////8AAAEAAQACAP7//f/9//7//v/8//v/+//+
//7//v/+//7//v/9//3//v///wAAAgD///7//f/7//3/AgAEAAMAAgABAAAA/v/+//7/
/v///wAAAQACAAEAAAD///7//v/+//7//v8AAAAAAAAAAP7//v/+//7//v///wEAAgAA
AAEAAAD+/////////wAAAwADAAQABAADAAIAAQD+////AQADAAQABAADAAAA//8CAAMA
AwAFAAUABQAHAAkABgAEAAMAAgACAAQABgAHAAYABAABAP7///////////////////8A
AP7//f/8//z/+//+////AAD+//7//v/+//7//v//////////////AQAAAP3//P/7//3/
/v8AAAIA/v/4//b/9P/z//j/AgALABIAGgAgACMAJQAnACcAJAAfABYADwAIAAEA+f/0
/+//6//t//P/9f/3//n/+P/2//b/9v/2//f/+/8AAAQAAQD+//z//P/8//v//f/9//7/
//8AAP///v/9//3//f/9//3//f/9//7/AAACAP/////+//r/+v/8/wAAAgABAAAA////
//////8AAAIAAAAAAAAAAAABAP7//P/7//7/AAABAAIAAQAAAP////////7//v/+/wAA
AQACAAQAAQAAAP///v8BAAIAAwAFAAMAAwAEAAUAAwADAAIAAgAEAAYABwAJAAYABwAG
AAMABwAKAAwADgAOAA0ACwAKAAoACgALAAsADAAMAA0ADwANAAwACwAKAA0ADwAQABIA
EAAQAA8ADwAPAA4ADgAPABAAEQARABIAEQAQAA8ADgARABIAEgARABIAEQAQAA8ADQAM
AAsACAAJAAoACwAMAAsADAALAAkACgAKAAgABwAFAAUABAAEAAYABwAFAAYABgAGAAYA
BgADAAMAAgABAAEABQAHAAgABQAEAAIAAQADAAMAAwAGAAYABQAFAAgABwAEAAIAAAAB
AAQABQAFAAQABAADAAIAAwAEAAUABgAIAAgABwAGAAUABQAEAAEABAAGAAcABwAGAAYA
BQAFAAkABgAFAAUABwAHAAgACQAHAAYABAABAAMABwALAAsACQAIAAcABgAGAAYABgAG
AAkACQAJAAkABQAEAAMAAgAGAAcACAAJAAcABwAGAAUABwAHAAcACAAJAAkACQAJAAgA
BwAGAAUABgAHAAgACAAGAAYABgAGAAQABAAEAAUABwAFAAQABAAEAAUABQAEAAUABgAH
AAgABwAGAAUABAAGAAYABgAGAAgABgAGAAgABQAEAAQAAwAGAAcABwAIAAUABQAGAAgA
BgAEAAMAAwAFAAYABwAIAAcABgAEAAMABgAHAAgACgAHAAYABQADAAMABgAIAAoACgAK
AAoABwAGAAUABAAGAAYABgAGAAQABAAEAAQABAAEAAQABAAFAAYABwAIAAcABgAFAAQA
BgAGAAYABgAGAAYABQAFAAUABAAEAAUACAAIAAkACQAHAAYABgAFAAYABgAGAAYACAAG
AAYABwAHAAYABgAFAAYABwAJAAsACQALAAsACwAPABEAEQAQAA4ADgAMAAwACgAJAAkA
CAAIAAYABQAFAAQAAwACAAEAAwAEAAQAAwACAAIAAAACAAAAAAAAAAAAAwAEAAUABgAE
AAMAAAD//wEAAwADAAEAAQABAAEAAAD+//z/+v/+//7//P///wQABgAJABAAGAAiAC0A
NwA7ADkAMgApACAAGQAQAAkABQD+//v/+f/3//v/+//3//X/+P/4//r//v8AAP///f/8
//7////+/wAABAAEAAMA//8AAAAAAAAAAAIAAgACAAMAAQABAAEAAQAAAAAAAQACAAQA
BQAFAAIA///+/////v///wAAAQADAAEAAQACAAQAAgACAAIAAgAGAAQAAwADAAAAAAD/
//7///8AAAEAAwADAAIAAgACAAEAAQABAAIABAAEAAQABAADAAIAAQABAAIAAwAFAAcA
BwAHAAYABgAHAAgACAAJAAkACwALAAkACAAIAAcABgAJAAsADAAOAAwADAANAA0ACwAK
AAoACwAOAA4ADgAOAA0ADQAMAAwADQAOAA4ADwAPAA4ADgAPAA0ADQAMAAwADAAMAAwA
DAALAAoACAAFAAcABwAHAAcABgAGAAYABAADAAIAAQAAAAIABAAEAAMAAQAAAP3/+//9
//3//P/8//v/+//4//j/9v/2//b/9v/5//v//P/9//r/+//6//j/+f/6//r/+//6//n/
+P/6//b/9f/1//j/+//6//r/+v/4//j/9v/z//b/+P/5//r/+P/4//j/+P/6//r/+f/4
//r/+//7//n/9//4//j/9//5//r/+v/7//v/+P/3//f/9//3//j/+f/6//z//f/9//j/
+f/6//f/+f/6//v//P/6//r/+v/6//r/+f/4//f/+f/6//v//P/7//v/+//7//z//f/9
//3/+//7//v//P/6//n/+P/3//j/+f/6//v/+P/3//b/9P/3//j/+f/6//r/+v/6//v/
/P/5//f/9v/4//n/+f/4//b/9v/2//b/9//4//n/+v/8//z//P/8//v/+P/3//j/+v/6
//v/+//5//n/+P/4//n/+f/6//z//P/6//n/+f/4//j/+P/4//n/+v/6//v/+v/5//j/
+P/5//r/+//7//v/+P/6//r/+v/6//r/+//8//3//v/8//r/+P/2//f/+P/5//r//P/8
//z//P/7//r/+f/4//n/+v/7//z/+v/4//b/9P/2//j/+v/8//r/+v/6//r/+f/4//f/
9v/3//j/+f/6//j/+P/4//j/+f/6//v//P/6//r/+v/6//n/+P/2//X/+f/6//z////+
//z/+//5//r/+v/7//v//P/8//z//P/6//j/+P/5//v//P/+/////P/7//v/+//8////
AAABAAEAAwADAAIAAQAAAP3//P//////AAAAAP3/+v/4//f/+P/5//r/+//7//z//P/7
//n/+P/1//b/+f/6//v//P/7//r/+f/4//n/+f/3//f/9//5//n/9//3//f/9//2//z/
+v/4//T/7v/s//H/9P/4/wEADAAUAB4AJwAtAC8ALwAsACUAHgAXABAACQD///j/8f/v
/+//7//x//X/8//y//D/8v/0//b/9f/1//j/+P/5/wAAAAD6//b/+f/7//r/+v/6//r/
+v/6//r/+//5//n/+f/5//r/+v/7//z/+//7//r/9v/1//b/+f/6//r/+v/6//v/+f/5
//r//P/9//7///8AAAEA/v/8//v/+//8//z//P/8//z//P/9//3//P/8//z//v///wAA
AgD///7//f/8//7//v/+////AAABAAMABQAEAAMAAQAAAAMABAAEAAUAAwAFAAUAAwAF
AAYABgAGAAYABwAHAAgABgAGAAcABwAIAAgACQALAAoACgAKAAoADQANAAwADAANAA4A
DgAPAA4ADAALAAsADAANAA0ADgANAAwACwAKAAsADAAMAAsACwALAAsACwAIAAgACAAG
AAcACAAJAAoACAAIAAYAAwADAAQAAwADAAUABQAEAAQABAADAP///v///wAAAQACAAAA
AQABAAEAAQADAAMAAgACAAIAAQABAP///////wIAAQABAAIABgADAAAA/v/8//3/AAAB
AAEAAQACAAIAAgABAAAA///+/wEAAgACAAIAAQABAAAA/f/+/wAAAQABAAEAAgACAAMA
BAAAAP7//f8AAAEAAwAFAAIAAgABAP////8BAAMAAQAAAAAAAAAAAAAAAAAAAAAAAwAD
AAMAAwACAAIAAgACAAEAAQABAAEAAwADAAIAAQD///////8AAAMAAwADAAMAAQABAAEA
AQABAAEAAQAAAAEAAgADAAQAAQAAAP////8CAAEAAQACAAEAAQAAAP7/AQACAAMABAAD
AAIAAQAAAP7//v/+//7////+////AgAAAAAAAQABAAMAAwACAAIAAQABAAIABAAEAAIA
AQABAAQABAAEAAQAAwACAAAA//8BAAEAAQACAAQABAAEAAMA/f/+/wIABAAEAAQABAAC
AAIAAgACAAAAAAAAAAAAAwAEAAUABgADAAIAAQAAAAMABAAFAAYABQAEAAMAAgACAAIA
AgACAAQABAAEAAQAAwACAAEAAAABAAIAAwAEAAIAAgACAAIAAwAEAAUABgAGAAYABgAG
AAQABAAEAAQABQAGAAcACAAGAAYABgAGAAQABAAEAAQABQAGAAcACAAIAAgACAAIAAkA
CgALAAwACgAKAAoACgAJAAgABwAGAAQABAAEAAQABAAEAAQABAAGAAYABgAGAAQABAAE
AAQABAAEAAQABAAEAAQABAAEAAEAAAD///7/AQACAAMABAACAAIAAgACAAAAAAAAAAAA
AAAAAA==
         </WaveFormData>
      </LeadData>
      <LeadData>
         <LeadByteCountTotal>10000</LeadByteCountTotal>
         <LeadTimeOffset>0</LeadTimeOffset>
         <LeadSampleCountTotal>5000</LeadSampleCountTotal>
         <LeadAmplitudeUnitsPerBit>4.88</LeadAmplitudeUnitsPerBit>
         <LeadAmplitudeUnits>��V</LeadAmplitudeUnits>
         <LeadHighLimit>2147483647</LeadHighLimit>
         <LeadLowLimit>268435456</LeadLowLimit>
         <LeadID>II</LeadID>
         <LeadOffsetFirstSample>0</LeadOffsetFirstSample>
         <FirstSampleBaseline>0</FirstSampleBaseline>
         <LeadSampleSize>2</LeadSampleSize>
         <LeadOff>FALSE</LeadOff>
         <BaselineSway>FALSE</BaselineSway>
         <ExcessiveACNoise>FALSE</ExcessiveACNoise>
         <MuscleNoise>FALSE</MuscleNoise>
         <LeadDataCRC32>1548877812</LeadDataCRC32>
         <WaveFormData>
wv/C/8P/w//B/8H/wv/C/8T/xP/E/8T/w//C/8L/w//D/8P/wf/B/8L/wv/D/8P/xf/C
/8D/vP++/8T/zv/W/93/6v/3/wAACQAYAC8APgBCADoAKgARAO3/xv+s/5n/jv+S/5b/
mf+h/6H/mv+V/5j/nf+j/63/tf+4/7b/t/+6/73/vf+9/77/xf/J/8f/xv/F/8X/xP/G
/8b/xv/J/8n/yf/J/8n/yf/K/8v/yf/L/8v/y//K/8n/zP/N/8z/z//M/8v/y//L/8v/
yv/L/83/zv/P/8//zv/N/8z/zv/O/9D/1f/S/9D/zf/K/8v/y//P/9L/1P/S/9L/1P/V
/9L/z//Q/9P/1f/W/9f/0//V/9P/0f/U/9f/2P/b/9n/2P/Y/9r/2v/Z/9f/1v/Z/9r/
3f/e/93/3v/d/9z/4P/j/+X/5v/j/+L/4v/k/+X/5f/k/+H/5f/n/+j/6v/n/+j/6f/o
/+r/6v/q/+z/7P/r/+r/6v/p/+n/6v/q/+r/7v/v/+//7P/u/+3/7P/q/+z/7v/v/+v/
6//r/+z/6//p/+j/5P/l/+b/4//k/+P/4//i/+L/4f/f/9//4P/g/+D/4//j/+L/4P/d
/9r/3f/e/9//4P/f/9//3v/b/9z/3f/e/+D/3v/e/97/4P/i/+L/3//e/97/3//f/9//
3//i/+H/3f/h/+P/5P/m/+T/4//i/+D/4f/i/+P/4//k/+X/5v/o/+T/5v/i/97/4v/k
/+b/6P/m/+b/5//p/+v/6v/p/+f/5//p/+n/6P/n/+n/6P/m/+X/5v/l/+b/5//n/+f/
6P/o/+b/5v/m/+f/5//o/+n/6P/o/+b/3//j/+b/6P/p/+j/6v/p/+j/6v/o/+j/6P/p
/+n/6f/n/+f/5//m/+X/5f/n/+n/6//r/+r/6f/o/+b/5v/l/+X/5//o/+j/6v/r/+n/
5//l/+b/6P/r/+3/6f/o/+f/6P/o/+b/5v/p/+j/6f/o/+n/6P/n/+X/4//n/+n/6//t
/+v/6v/p/+j/6f/p/+j/6P/o/+j/6f/r/+n/6P/n/+X/6P/u//D/7//u/+3/7P/r/+r/
6f/o/+v/7P/t/+7/7P/s/+z/7P/u/+7/7v/u/+7/7v/u/+7/6//q/+n/6P/p/+r/6//s
/+z/7P/s/+z/7v/w//H/8//2//f/9//4//j/+P/4//j//v8BAAQABQACAAMAAwADAAUA
BwAJAAwADQANAAoACgAJAAoACgALAA4ADQALAAkABQAAAP3/+v/6//n/+f/6//f/9f/y
/+//7f/s/+r/6v/r/+z/7f/u/+r/6P/l/+L/5P/n/+n/6//p/+r/6v/q/+f/5v/l/+P/
5P/m/+n/7f/r/+f/5f/j/+T/6P/n/+f/6v/q/+b/5P/q//D/+v8FABQAJwA2AEEASgBR
AFgAXABYAEoALwANAOz/zv+5/67/sP+0/7n/wf/D/8D/v//C/8f/zf/P/9H/1v/c/9//
4v/l/+n/6f/m/+n/6//s/+z/7P/t/+7/8P/w//D/7v/t/+z/6//r/+3/8P/z//D/8f/w
/+//7f/t//H/8//y//X/8v/x/+//7//v/+7/8f/z//T/9f/0//L/8P/u//D/8P/y//f/
9f/2//b/9v/0//H/8v/y//T/9P/2//r/+//4//X/9v/4//n/+f/5//j/+//6//n/+f/5
//f/9//6//r/+//+//7//f/7//r//P/+/wIABAACAAQABAAEAAUABQAEAAIABQAGAAgA
DAANAAsACAADAAgACQAJAAoACAAKAAwADAAMAAoACAAIAAsACwALAAwACgAJAAkACAAH
AAwADgAPAA0AEAAQABAACgAKAAoACQAKAAsADAAOAAsACQAIAAQABgAGAAIAAgAFAAUA
BAAEAAQAAQAAAAAA/v/+/wEAAQD///7//P/6//3//v///wAA/v///////f/9//3//f/+
////AAABAAQAAgAAAPv/+P/7//3//v//////AgABAP3///////7//v///wEAAwAEAAIA
AAD+//v//v///wAAAgACAAYABAACAAAAAAAAAAAAAgACAAMABQAEAAIAAAD9//7/AQAC
AAIAAQADAAIAAAAAAAAA/v/+/wMAAwADAAQAAQD+//3//P//////AAABAAAAAgACAP3/
//8AAAAA//8AAAQABQAGAAQAAAD+//z//v///wAA//8BAAEAAAD///3//f/9//3/AQAC
AAMABAABAAAA/v/9/wAAAAD//wAAAgABAAAA///8//z//f/9//3//v///wIA/f/6//n/
+//6//v/+v/7//r/+//7//v/+f/5//n/+f/9//7///8AAP3/+//4//b/9//4//r//f/7
//r/+f/3//b/9P/2//f/+P/5//r/+P/4//j/+P/6//r/+v/6//r/+v/6//r/+P/4//j/
+P/5//r/+//8//r/+v/6//r/+P/4//j/+P/6//r/+v/7//r/+v/7//7/AgADAAUACAAF
AAQAAwAFAAkACwALAAsADQAOAA8AEAAQABAAEQATABYAFAAVABcAFgAWABcAFwAVABIA
DwAMAAkACAAHAAUAAAD+//3//P/+//3//P/7//n/9v/1//T/9v/2//b/9f/2//T/8v/y
//H/8f/x//H/8v/y//L/8v/y//L/8f/w/+7/7//x//H/8P/x//L/8v/u/+3/7//0//b/
8v/y//T/+P/+/wUAEgAlADQAQQBQAF0AZgBoAGIAVAA/AB8A+P/a/8n/vv+8/7z/v//B
/8H/wP/F/8r/z//X/93/4f/k/+D/3//k/+v/7//t/+z/8f/1//T/8v/w/+//8f/0//X/
9v/1//X/9f/1//P/8//0//X/9f/3//f/9//z//H/8//z//f/+//5//n/9//3//f/9v/4
//n/+f/5//r/+v/6//r/+f/2//X/9//4//r/+//8//v/+f/7//z/+//4//f/+P/7//r/
+f/8//v/+//6//n/+v///wAAAQD//////f/9//7//v///wIABQAFAAQABAACAAIABAAE
AAYACAAIAAgACAAJAAkACAAIAAgACQAMABEAEQAQAA0ADgANAAsACgALAA4AEQASABAA
DgAMAAwADQANAA0ADgAQABEAEwAUAA4AEAAPAA0ADgASABMAFAAOAA4ADgANAAsACwAL
AAwADgANAA0ACgAJAAgAAwACAAUABQAEAAQABAABAAAAAAD+//7/AQABAAMAAgAAAP7/
/f/8//v/+v/8//3//f/7//3//f/9//7//P/8//z//v8AAAAA/f/8//v/+//6//n/+/8A
AAEA/////////v/+//3//f/9//z///8AAAEAAQD///3/+//6//3/AgABAAAA/v/+//7/
/v/+//7///8BAAMAAgABAP///f///////v8AAAMAAwACAP7//v/8//z/////////AAAB
AAAAAQACAP///f/8//v//f8AAAEA/f/7//z//P/7//v//v/+//7////+////AAD+//3/
/P/5//7//////////f/9//3//f/8//z//P/8//3//v/+/////P/6//f/9v/8//3//v//
//z//P/9//3//P/8//z//v/+//z//P////z/+//4//f/+v/9////AQAAAP///v/9//z/
/P/8//z//P/9//3//v/9//z//P/9//7//v/+//3//P/+//r/+v/6//r/+v/9//7///8A
AP3//P/7//r/+P/4//j/+P/7//z//f/+//3//P/7//r//f/+////AAD+//z/+v/4//r/
+v/6//r/+//8//7/AAD+////AgADAAUABgAIAAgABgAGAAkACwANAA0ADQAPABIAEwAU
ABUAFQAWABgAFwAVABYAGAAaABgAGQAZABcAFAARAA4ACgAKAAgABQADAAAAAAAAAP//
AAD///7//v/5//j/9//2//b/9v/1//T/9P/y//L/8//x//H/8f/y//X/9v/3//j/9//1
//P/8v/z//X/9f/z//P/8//y//L/8f/x//T/9P/w//T//v8EAAoAEQAaACkAOgBNAF4A
aQB0AHAAXgBGACkABwDq/9r/zf/I/8b/xv/J/8n/w/+8/8f/1v/X/9n/4f/n/+b/5v/n
/+r/7//z//X/9P/5//n/9//2//X/9f/4//r/+v/6//n/+f/5//n/9//3//j/+f/7//3/
/f/9//f/9f/3//f/+/////3//f/7//v/+//6//n/+f/4//f/+//8//3//v/8//r/+v/9
////AAAAAAAA/f/7//3//v/+//z//P/+/wEAAAD//wIA//////7//f/+/wMABAAFAAUA
BQADAAMAAgACAAMABgAIAAkACQAKAAkACAAJAAgACwAOAA8AEAASABMAEwASAA8ADgAO
ABAAFAAVABUAEwAVABUAFAAUABYAGAAaABoAGgAYABYAFgAXABcAFwAYABkAGQAaABoA
FgAYABcAFQAXABoAGgAaABYAFgAWABUAEwATABMAFAAWABUAFQASAA8ADgAJAAgADAAN
AA0ADgAMAAkACAAIAAUABAAGAAUABgAGAAUABAACAAIAAgACAAMABQAGAAUABQAFAAUA
BgAEAAQABAAGAAcACAAGAAYABAAFAAUABQAGAAoACgAHAAgACQAJAAoACQAJAAkACAAJ
AAoACwALAAoACQAIAAgACgAOAAwACgAMAAwADAAMAAkACAAIAAkACwAMAA0ADQAMAA0A
DAAKAAgACwALAAoACwAMAAsADAAMAAsACgAKAA0ADAANAA4ADQALAAoACQAMAA4ADgAJ
AAkACgAKAAkACAAKAAkACAALAAoACwAMAAkACQAJAAcACAAJAAkACQAJAAkACQAJAAgA
CAAIAAgACwAMAAwADQAMAAoABwAGAAkACQAJAAkACgAKAAsACwAHAAYABQAGAAgACAAK
AA8ACwAJAAUAAwAEAAUABQAFAAYABwAIAAkACQAIAAcABgAHAAkACgAMAAoACAAHAAcA
CAAIAAgABwAKAAYABgAEAAQABAAEAAYACAAKAAwACQAIAAcABgAIAAgACAAIAAoACgAK
AAoACAAIAAkACgANAA8AEwAVABIAEgATABIAEwAUABgAGwAfAB8AHwAhACEAIQAhACEA
JAAmACkAKQAkACQAJQAmACgAKQApACcAJAAhAB4AGgAWABQAEQAPAA4ADgAOAA0ACwAJ
AAcABgAEAAQABAAEAAYABgAFAAQAAQD+//3//f///wEAAwAGAAMAAgABAAAAAAD///7/
/v8BAAMAAwABAAAA///9//z/BQAFAAYAAgD+/wAABgAMABQAIQA0AEMAUgBfAGYAawBy
AHYAbABYADsAGQD0/9z/z//K/8r/zP/T/9n/1//U/9f/4P/l/+X/6//t/+z/8v/5//7/
AQABAP3//P///wEAAgACAAIAAwAEAAYABgAGAAYABQAEAAMABQAHAAoADQAKAAsACgAJ
AAcABQAHAAcACAALAAgABwAHAAcABwAGAAkACwAMAA0ACwAKAAkACAAJAAgACQANAA0A
DgAOAA4ACgAHAAgACAALAAoACwAOAA4ADAAKAAwADAANAA0ADQANABEAEQARABAADwAM
AAsADwAQABIAFgAWABUAEwASABIAEgAUABQAFwAaABsAHAAcABsAGQAWABkAGgAcACAA
IQAfABwAFwAaABsAGwAcABwAHgAgACAAHgAcABoAGgAdAB8AIQAkACMAIQAgAB4AHQAg
ACAAHwAfACIAIgAiABwAHAAcABsAHAAdAB4AIAAdABsAGgAWABgAGAAUABQAEwATABIA
EgAOAAsACgAKAA0ADgASABMAEAAOAAsACAAJAAoACwAMAAwADQANAAsACQAJAAkACgAN
AA4ADwASABAADgAJAAYABwAJAAoACwAMABAAEAANAAoACQAHAAYACAALAA4AEAAPAA4A
DQALAAsACwALAAwADAAQAA4ADAAMAAwADAAMAA0ADgAQABMAEAAOAAwACQALAA0ADQAM
AA4AEQARABAADQAMAAkACAAMAA0ADgAQAA8ADAALAAoACgAJAAkACQALAA4ADwALAAgA
CAAHAAUACAAMAA0ADgANAAoACQAIAAUABQAFAAMABwAJAAoACwAIAAcABgAFAAgACAAI
AAgABgAGAAUABQAHAAYABAAEAAcABwAHAAcABQAEAAQAAwAFAAYABwAKAAcABAADAAUA
AwADAAEAAQACAAMAAwADAAEAAQABAAEAAwAEAAUABgACAAEA///+/wAAAAABAAMABQAE
AAMAAQACAPz/+v/8//7/AAACAAIAAgACAAIAAAAAAAAAAAACAAIAAgACAAEAAAD///7/
//8AAAEAAgACAAIAAwAEAAMAAwAFAAUACAAKAA0ADgAMAAoACwALAA4ADwAQABMAEgAT
ABQAFQAYABoAHQAdABsAHAAeACAAHgAdABsAFwAVABMAEQAOAAwACgAHAAUAAwACAAEA
//8AAP///v/+//r/+P/2//T/9//4//j/+P/2//T/9P/1//T/8//y//L/8//0//X/9v/0
//P/8v/y//X/9//3//X/9f/1//T/9P/t/+//8v/0//D/8v/8/wIABgANABoAKQA4AEUA
UgBfAGoAbABgAE4ANwAVAPD/1v/H/77/wP/C/7//wf/B/8L/xf/K/9P/2f/Z/9f/2v/g
/+X/5v/p/+//9f/4//f/9f/0//L/8P/v//L/9P/0//T/8//z//P/8//y//P/9f/3//f/
+f/5//n/9P/x//L/8f/1//n/9//3//b/9f/0//L/8//1//b/9//5//r/+//8//n/9v/1
//f/+f/6//r/+v/3//X/9//4//j/9v/2//j/+//6//n//P/4//f/9f/z//f//f///wEA
AAD///z/+//7//r/+v/8////AQACAAQAAgAAAAAA/v8BAAQABQAGAAcABwAGAAQABgAG
AAcACgANAA0ADAAJAAkACQAIAAgACgAMAA4ADgAOAAwACgAKAAkACQAJAAoADQANAA4A
DgAJAAwADAALAA0AEAAQABAADAAMAAwACwAIAAcABgAGAAcABwAIAAYABgAGAAIAAgAD
AAMAAgACAAIA///+//7//f/8//7//f/+//7//f/8//n/+P/3//b/+P/5//n/9//4//n/
+v/8//n/+P/3//j/+//8//r/+v/4//n/+f/5//j//P/8//n/+//7//r/+v/5//n/+f/4
//v//P/9//3/+//5//f/9v/3//z/+//6//r/+v/6//r/+f/4//j/+f/6//r/+v/5//j/
+f/4//b/9//7//z//P/6//r/+P/4//r/+f/4//j/+f/4//n/+v/4//f/9//3//r//P/8
//f/9//4//j/9//1//j/+P/4//n/+P/5//r/9v/1//T/8f/1//f/+P/5//X/9f/1//X/
9P/0//T/9P/3//j/+P/5//b/9P/x//D/9P/1//b/9//0//T/9f/1//P/8v/x//L/8v/y
//T/+f/0//P/8P/v//P/9f/2//f/9v/1//T/8//y//L/8v/y//T/9f/1//b/8//y//L/
8//0//T/9P/z//b/7v/w//L/8v/y//L/8//0//X/9v/z//L/8f/w//H/8v/z//T/8v/y
//L/8v/y//L/8v/y//P/9P/1//b/8//y//H/8P/z//T/9v/4//j/+f/8//3//P/8//3/
/P/+//7/AQADAAQAAwACAAMABgAHAAgACQAKAAwADwAPAAoACgALAAwADwARABIAEQAL
AAcAAwD+//7//v/9//3/+//6//n/9//z//H/7//u/+7/8P/y//T/8P/u/+v/6P/o/+j/
6v/t/+v/6//r/+z/6//q/+n/6P/r/+v/6//s/+r/6//q/+f/6f/p/+j/6P/t/+3/7P/q
/+b/4v/o//b/AAAFABIAHwAoADMAPgBJAFYAYABgAFYAQwAjAPr/2P/F/7j/tP+6/8P/
y//J/8D/vf/A/8X/zf/R/9X/2v/g/+P/5P/j/+P/5f/k/+f/8f/z//L/8f/x//D/8P/u
/+z/7v/v//D/8f/v/+//8P/x//D/8f/w/+//7v/v//T/9//1//f/8//x//P/8//z//L/
9P/1//X/9f/1//T/8//y//P/8v/z//f/9v/2//X/9P/1//P/9f/2//b/9P/0//b/9//0
//H/8v/1//f/+P/5//b/+f/4//f/+P/5//j/+f/8//z//f8AAP7//f/7//r//v8AAAQA
BgADAAQAAwACAAYABwAHAAYACAAIAAkADAAMAAsACQAFAAsADQAOABAADQAOAA8ADgAP
AA4ADQAOAA8ADwAPABAADgANAA0ADAALABAAEgATABAAEgARABAADwAQABEAEQAMAAsA
CgAKAAgABwAHAAQABwAIAAUABgAFAAMAAAD+//7/+//6//r//P/8///////9//z/+v/4
//n/+v/7//z/+f/5//j/9f/4//n/+v/8//r/+v/6//z/+v/6//f/9v/3//n/+v/7//r/
/P/6//X/9//5//r//P/9////AQACAP///v/9//v//P/9//7/AAD+/wAA/P/4//v//P/9
//7//P/8//3////9//z/+//5//v///8BAAIA/v////3/+v/5//r/+f/6/////////wAA
/f/6//n/+P/7//3/AAADAAIAAgAAAPn/+//8//z/+//9/wAAAAAAAP7/+v/4//b/+P/7
//7///8AAP///f/7//v/+//7//v//v/+//7//v/9//z/+v/5//r/+v/5//r//P/7//r/
+f/6//r/+//7//j/+P/4//r/+v/4//j/+//7//3//f////7//f/7//n/+//7//v/+//8
//z//P/8//z//f/9//7//v/+////AQD///z/+f/1//r//v8AAAAAAAAAAAAA/v/8//r/
+P/7//z//f/+//v/+v/5//j/+v/6//r/+v/7//z//f/+//7//v/+//7///8AAAAAAQAC
AAMAAwAEAAgACAAIAAgADQAPABEAEQAQABEAEQARABMAFQAXABoAGwAbABgAGAAaABwA
HQAfAB0AGwAYABUAEAAKAAYAAgADAAMABAAGAAUAAwAAAP3//f/8//r/+v/4//j/+P/4
//b/9P/x/+7/8P/z//X/9//1//b/9v/2//T/9P/0//P/8v/y//P/9f/z//H/8f/x//b/
9v/3//X/9P/w/+r/6P/q//j/CAAVAB4ALQA6AEMATgBZAGQAaABmAFgAQwAlAAAA4v/R
/8L/uv++/8X/zf/R/87/zf/O/9H/0f/V/9v/4v/m/+v/8P/v/+3/7f/u/+3/8f/1//b/
9//5//f/+P/3//b/9//3//f/9//4//n/+//9//r/+//6//n/9//3//v//f/9////+//5
//v/+//7//r//P/9//3//f/7//r/+f/4//v/+v/7/////v/+//3//P/7//n/+//8////
/v///wIAAgD+//r/+v/+/wEAAwAFAAMABQADAAEAAwADAAEAAQADAAQABgAKAAkABwAE
AAIABgAIAAwADgAMAAwACgAIAAsADQAOAA4AEAAQABEAFAAUABMAEQANABIAEwATABQA
EwAUABUAFAAVABQAEwAUABYAFwAYABoAFwAVABQAEgARABYAGAAZABYAGAAXABYAEAAQ
ABAADwAPABEAEwAWABMAEQAQAAwADQAOAAsADAAMAAsACQAIAAkABwAHAAgABwAGAAgA
BwAGAAQAAQD+/wAAAgAEAAYABAADAAEA/f/+////AAACAAQABAAEAAYAAwACAP7//P/+
/wEAAwAFAAQABgAEAP//AgADAAMABAAEAAUABgAGAAMAAgABAP//AQADAAUACAAFAAgA
BQACAAQABAAEAAQABgAGAAcACQAHAAQAAQD9/wEABQAHAAgABQAHAAYABAADAAQAAwAE
AAUABQAFAAYABQACAAEAAAADAAMABAAFAAUABgAFAP//AAACAAMAAwABAAQABAAEAAMA
AAD///7///8BAAMAAwAEAAMAAQD//////////////v/+//7//v/+//7//f/9////AAAA
AAIAAwABAP///f/+//7///////7//v/+/wAA/f/6//n/+//7//3//f////7//f/7//n/
+//7//v/+//9//7///8AAPz/+//5//j/+f/6//z////9//z/+//5//b/+P/8//3//v//
/wAA/v/8//r/+P/5//r/+//8//v/+v/5//j/+P/4//j/+P/5//r/+//8//v/+v/5//j/
+//8//3//v/8//z//f/+//3//f//////AgAEAAcACAAHAAYACAAJAAsACwALAA0AEAAR
ABIAEwATABQAFgAVABUAFgAYABoAFwAXABYAEwASAA8ADAAIAAYABAABAP///v/+//7/
/f/9//v/+f/4//P/8v/x//D/8v/y//H/8P/u/+z/7P/t/+3/7f/t/+7/8f/y//P/9P/x
/+//7f/s/+//8f/x/+//7//v/+7/7v/r/+v/7P/u/+7/7v/2/wAAAAAFABYAJQA0AEMA
UABbAGIAZABgAEwALwANAOr/zv+9/7j/tv+2/7v/wf+9/7r/v//G/83/1f/b/9v/3P/c
/93/3v/h/+f/6//s/+3/7f/t/+z/6//r/+7/8P/w//D/8P/v/+7/7f/s/+3/7//x//P/
9f/1//X/8P/t/+7/7f/v//P/8f/x//H/8f/x//D/8P/x//H/8f/0//T/9P/0//P/8P/v
//H/8//0//T/9P/z//H/8//0//L/8P/w//L/9v/0//L/9P/x//H/8P/v//D/9f/2//f/
9//3//X/9f/2//b/9//6//3//f/8//z/+f/4//n/+P/7//7///8AAAAAAQABAAAA/v/+
////AgAHAAcABgADAAQAAwABAAAAAgAEAAYABgAIAAYABAAEAAMAAwADAAQABwAHAAgA
CAADAAYABgAFAAMABgAGAAYABAAEAAQAAwABAAEAAQACAAIAAQABAP7//P/8//j/+P/7
//v/+v/6//j/9f/0//T/8//y//T/8//0//T/8//y//D/8P/w//D/8//1//b/9f/y//H/
8P/w//L/8v/y//T/9f/2//T/9P/x//H/8P/v//L/9v/2//P/8//z//L/8v/y//P/9P/0
//b/9v/2//X/8v/x//D/8P/x//b/9f/0//T/9P/0//T/8v/y//P/9f/2//b/9v/1//L/
8//y//D/8//3//j/+P/0//T/8v/y//L/8f/w//D/8//y//P/9P/0//P/8//z//b/+P/4
//P/8f/y//L/8f/w//L/8f/w//H/8P/x//L/8P/v/+7/6//x//P/9P/1//H/8f/x//H/
8f/w/+//7v/v//D/8P/x/+//7v/s/+z/7//v/+//7//v//D/8v/z/+//7v/t/+7/7//u
/+//8//w/+//7P/r/+3/7//w//H/8P/v/+7/7f/s/+z/7P/s/+7/7//v//D/7f/s/+z/
7f/u/+7/7v/t/+7/7P/q/+r/6v/q/+r/7f/u/+//8P/u/+z/6v/o/+v/7P/t/+7/7v/u
/+7/7v/t/+z/6//q/+3/7v/v//D/7v/s/+r/6P/r/+z/7f/u/+7/7v/u/+7/7f/s/+v/
6v/r/+z/7f/u/+z/7P/s/+z/7P/s/+z/7P/s/+z/7P/s/+v/6v/q/+r/7P/v//T/9//0
//T/9f/0//b/9v/5//v/+//7//v//f/8//3//v///wMABgAKAAsABQAEAAQABAAGAAcA
BwAFAAIA///8//j/9f/y/+7/6//r/+z/7f/t/+r/5//k/+L/4v/i/+L/4v/k/+T/4//i
/9//3P/b/9v/3v/f/+D/4v/g/97/3P/a/93/3f/d/97/3v/f/97/2//b/9v/2v/a/9//
3//c/9j/1P/W/9z/5P/q//P/AAARACIAKQA0AD8ARABMAEoAPAAlAAEA2v++/63/ov+e
/6D/pf+r/6v/rP+t/67/s/+5/73/wf/E/8j/yf/O/9X/1f/T/9T/1//X/9n/2P/X/9f/
1v/Y/9j/2P/X/9f/1//X/9j/2f/b/93/2//b/9n/1//W/9X/2P/Z/9n/3f/b/9v/2f/Z
/9n/2P/Z/9v/3P/d/93/3P/b/9r/3P/a/9r/3f/c/9z/2//a/9v/2f/b/9z/3f/c/93/
4P/f/9z/2f/a/9v/3f/e/9//3//j/+P/4//i/+H/3v/d/+H/4v/k/+j/6P/n/+X/5P/m
/+b/6P/o/+b/6P/o/+j/6f/p/+j/5v/o/+r/7f/y//P/8f/u/+n/7v/v/+//8P/w//L/
9P/0//P/8P/t/+z/8P/x//L/9P/y//H/8f/w/+7/8v/z//P/8f/0//T/9P/u/+7/7v/t
/+7/7//w//L/7//t/+z/6P/r/+z/6f/q/+n/6f/o/+j/5v/j/+L/4v/k/+T/5//n/+b/
5P/h/97/4f/i/+P/5P/h/+H/4P/d/93/3f/d/97/3//g/+H/5P/j/+L/3v/c/93/3//g
/+H/4f/k/+P/3//e/93/2//a/9z/3//i/+T/4v/g/97/2//d/93/3f/e/9//5P/j/+L/
4f/g/9//3v/h/+L/5P/n/+X/4v/f/9v/3f/f/9//3v/e/+H/4f/g/97/3v/c/9z/4f/h
/+H/4v/g/97/3v/e/+D/3//f/9//3v/g/+D/2//b/9z/3P/b/9z/4P/h/+L/4f/e/93/
3P/c/93/3v/d/97/3//f/9//2//b/9v/2//d/97/3//g/93/3P/a/9n/3P/c/9v/3P/e
/93/3P/b/9r/2v/b/9v/3P/c/9z/3v/c/9r/2v/d/93/3f/b/9v/2//b/9r/2f/Z/9n/
2f/Z/9v/3P/d/97/3P/b/9n/2P/a/9r/2//d/93/3P/b/9n/1v/W/9r/2//c/93/3v/b
/9r/2f/Y/9b/1v/W/9b/2v/c/97/4P/d/9z/2//a/9z/3P/c/9z/2v/a/9r/2v/a/9r/
2v/a/9z/3P/c/9z/2//a/9n/2P/Z/9r/2//c/9z/3P/c/9z/3//g/+H/4v/l/+b/5//o
/+b/5v/m/+b/6v/s/+7/8P/y//L/8v/y//L/8v/y//L/9f/4//v//v/6//b/8v/u/+z/
6v/o/+b/4//i/+H/4P/f/97/3f/c/9r/2P/W/9T/0//S/9H/0P/R/9L/0//U/9H/0P/P
/87/zf/M/8v/yv/L/8z/zf/O/83/zP/L/8r/y//M/83/zv/M/8z/zP/M/8v/yv/J/8j/
y//M/w==
         </WaveFormData>
      </LeadData>
      <LeadData>
         <LeadByteCountTotal>10000</LeadByteCountTotal>
         <LeadTimeOffset>0</LeadTimeOffset>
         <LeadSampleCountTotal>5000</LeadSampleCountTotal>
         <LeadAmplitudeUnitsPerBit>4.88</LeadAmplitudeUnitsPerBit>
         <LeadAmplitudeUnits>��V</LeadAmplitudeUnits>
         <LeadHighLimit>2147483647</LeadHighLimit>
         <LeadLowLimit>268435456</LeadLowLimit>
         <LeadID>V1</LeadID>
         <LeadOffsetFirstSample>0</LeadOffsetFirstSample>
         <FirstSampleBaseline>0</FirstSampleBaseline>
         <LeadSampleSize>2</LeadSampleSize>
         <LeadOff>FALSE</LeadOff>
         <BaselineSway>FALSE</BaselineSway>
         <ExcessiveACNoise>FALSE</ExcessiveACNoise>
         <MuscleNoise>FALSE</MuscleNoise>
         <LeadDataCRC32>3191869154</LeadDataCRC32>
         <WaveFormData>
CAAJAAkACQALAAsACwALAAkACgAKAAsACwALAAsACwALAAwADAALAAsACwALAAwADwAX
AB0AIwAqAC4AJwAeABcADwACAPL/4//X/8v/w//F/8r/0P/X/+D/6v/s/+r/6f/n/+L/
4P/i/+f/7f/w//H/8f/2//v//f8BAAUACAALAAwADwAQABIAEQAPABEAEwATABMAEQAR
ABIAEgASABIAEgASABAAEQARABEAEwATABMAEwATABMAEgASABEAEQARABAAEgATABMA
EwATABMAFAAUABIAEgASABEAEQASABMAFQATABMAFAAUABIAEgASABEAEQAQABAAEQAR
ABEAEQAQABAAEAAQABAAEAAPAA8ADwAPAA8ADwAOAA4ADgAPAA8ADwAPAA8ADwAOAA4A
DgANAAsACwALAAoACAAIAAgABwAIAAgACQAKAAkACAAHAAYABQAFAAQABAACAAIAAgAC
AAQAAgACAAIAAAAAAAAAAAD+//7//f/9///////+//7//v/+//7//v/9//3//f/9////
/////////f/+//////8BAAEAAQABAP//AAAAAAEAAQABAAEAAQABAAEAAAAAAAEAAQAA
AAAAAQABAAEAAQABAAEAAQAAAAIAAwAEAAQAAgABAP///v8BAAEAAQABAAEAAQAAAAAA
AQABAAEAAAD+//7//v///wEAAQABAP////////7//v///////v/9////AAAAAAEAAQAA
AAAAAAAAAAAA///+////AQADAAQAAQABAAEAAQADAAMAAwADAAIAAgADAAMAAQABAAEA
AQABAAEAAQABAAMAAwACAAIABAAFAAUABQAFAAYABgAGAAgABwAHAAgACAAIAAgACAAK
AAoACgAKAAoACgAKAAoACAAIAAgACAAJAAkACQAJAAgACAAIAAgACAAIAAgACAAIAAgA
CAAIAAgACAAIAAgABwAHAAcABwAHAAcABwAHAAcABwAHAAcABwAIAAgACAAHAAcABwAH
AAYABgAHAAcABwAHAAcABwAFAAYABgAFAAcABwAHAAcABwAFAAYABgAGAAYABgAGAAYA
BgAGAAQABAAEAAQABgAGAAYABgAGAAYABgAGAAYABgAGAAYABgAGAAYABgAEAAQABAAE
AAUABgAHAAkACAAIAAoACwALAAwADAAMAAsACwAMAA4ADgAOAA4ADgAQABAADgANAAcA
BAADAAEAAAD9//z/+//5//r/+v/6//r/+v/7//v/+P/4//j/+P/4//n/+f/6//r//P/+
//7//v/////////+/wAAAAAAAAIAAgACAAIAAQABAAEAAQABAAEAAQABAAIAAgADAAMA
AwADAAMAAwACAAIAAQABAAMAAwACAAcADwAVAB8AJgAkAB0AFgANAAMA9P/m/9n/zf/D
/73/v//I/87/1f/e/+b/6P/k/+P/3//Y/9T/1v/b/+H/6P/r/+3/7v/z//v//////wAA
AwAGAAcACAAKAAsACwAJAAsACwALAA0ADQAOAA4ADAAMAAwADAAKAAsACwALAA0ADQAN
AA0ADQANAAwADAANAA0ADQAMAA4ADwAPAA8ADQANAA4ADgAQABAAEAAPAA4ADgAOAA8A
DQANAA4ADgAOAA4ADgANAA8ADgAOAA8ADQANAA0ADAAOAA4ADgAOABAADwAPAA8ADQAN
AA0ADAAOAA4ADwAPAA0ADQANAA0ADAAMAAwACwANAA0ADQAMAAwADAAMAAsACwAKAAoA
CgAKAAoACgAKAAkACQAIAAgACAAIAAgACAAKAAgACAAIAAgACAAIAAgABgAGAAUABQAH
AAcABgAGAAYABgAGAAYABQAFAAUABQAFAAUABQAFAAMABAAFAAUABQAFAAUABQAHAAgA
CAAJAAcABwAHAAcABQAFAAQABAAGAAcABwAIAAcABwAHAAcABwAHAAcABgAGAAcACAAI
AAkACQAIAAgACQAJAAkACQAHAAcABgAGAAcABwAHAAYABgAGAAYABwAHAAcABwAFAAcA
BwAGAAYABwAHAAYABQAFAAYABgAHAAcABgAGAAYABgAGAAUABAAEAAUABgAGAAUABQAF
AAUABQAFAAUABQAEAAQABQAFAAUABQAFAAUABQAFAAUABQAFAAUABAAEAAQABQAFAAUA
BQAGAAYABgAGAAUABQAGAAYABgAGAAYABgAGAAYABgAGAAYABgAGAAQABAAEAAQABQAF
AAUABQAGAAYABgAGAAYABgAGAAYABgAGAAYABgAGAAYABgAGAAUABQAFAAUABQAFAAUA
BQAFAAUABQAFAAMABAAEAAQABQAFAAUABQAEAAQABQAFAAUABQAFAAUAAwAEAAQAAwAD
AAMAAwADAAUABQAEAAIAAgACAAIABAAEAAQABAAEAAQABAAEAAQABAAEAAQABAAEAAQA
BAACAAIAAgACAAQABAAEAAQAAgACAAIAAgACAAIAAwAEAAQABgAHAAcACAAIAAgACQAJ
AAoADAAMAA4ADgAOAA4ADgAMAAsABwAEAAMAAQAAAPv/+v/5//n/+v/6//r/+f/4//j/
9//2//T/9P/0//T/9f/1//b/9v/4//r/+v/6//v/+//7//z//P/8//z//P/8//z//P/9
//3//f/9//3//f/9//3//v8AAAEAAQABAP///////wAAAAD////////9/wAAAwAHAA0A
FQAcACAAHQAUAA0ABQD4/+j/2f/P/8X/uf+z/7b/vv/B/8b/0v/a/9r/2f/X/9D/zP/M
/9H/2f/c/93/4f/m/+v/8//5//v//v///wIABQAEAAQABQAHAAUABwAHAAcABwAHAAgA
CAAIAAgACAAIAAgACQAJAAkACQAJAAkACQALAAsACgAKAAsACwALAAoACAAJAAkACQAJ
AAkACgAKAAoACgAKAAkACAAIAAgACQAHAAcACAAIAAgACAAIAAcABwAGAAYABwAFAAUA
BQAEAAUABgAHAAgABgAFAAUABQAFAAUABQAEAAIAAgADAAMAAwADAAMAAwAEAAQABAAD
AAMAAwADAAIAAgACAAIAAQADAAIAAgACAAAAAAAAAAAAAQABAAAAAAAAAAAAAAAAAAAA
/v/+//7//v/+//7//v/+//7//f/9//3//f/8//z//P/8//z//P/9//3//f/9//3//f/9
//3//f/+////////////////////AAAAAAEAAQABAAEAAQADAAMAAgACAAMAAwACAAIA
AQABAAEAAQABAAEAAQAAAAAAAQACAAIAAwADAAIAAgABAAEAAQABAAMAAwACAAIAAQAB
AAEAAAACAAIAAgADAAMAAwADAAEAAQABAAAAAAACAAMAAwADAAEAAgACAAMAAQAAAAAA
AAACAAIAAQAAAAAAAQACAAIAAQABAAEAAQABAAEAAQABAAAAAAABAAEAAQABAAEAAQAD
AAMAAwADAAMAAwACAAIAAAABAAEAAQABAAIAAgACAAIAAQABAAIAAgACAAIAAgAEAAQA
BAAEAAIAAgACAAIAAgACAAIAAgADAAMAAwADAAIAAgACAAIAAgACAAIAAgACAAIAAgAC
AAQABAAEAAQAAQABAAEAAQABAAEAAQABAAEAAQABAAEAAQACAAIAAgABAAEAAQABAAAA
AAABAAEA//////////8BAAIAAgABAP//////////AQADAAIAAAAAAAAAAAAAAAAAAAAA
AAAAAAAAAAAAAAAAAAAAAAAAAAAAAAAAAAAAAAAAAAAAAAAAAAAAAAAAAAAAAAAAAAAA
AAAAAAAAAAABAAIAAgAEAAUABQAGAAYABgAHAAcACgAMAAwADAAKAAoACgAKAAgABwAD
AAAA///9//z/+f/2//X/9f/2//j/+P/3//b/9P/z//L/8v/y//L/8v/z//P/9P/0//b/
+P/4//j/+f/7//v//P/+//7//v/+//7//v/+//////8BAAEAAQABAAEAAQACAAIAAQAB
AAEAAQABAAEAAgACAAEAAQABAAEABAAHAA8AFQAdACIAIAAZABIACwD///D/4P/T/8X/
uf+1/7v/xP/K/9P/3P/i/+L/4P/h/93/2P/Y/9r/3f/j/+b/6f/r/+7/8//5//3//f/+
////AgAHAAYABgAHAAcABwAJAAkACQAHAAcACAAIAAoACgAKAAoACAAJAAkACQAJAAkA
CQAJAAkACQAIAAgACQAJAAkACAAIAAkACQAJAAcABwAIAAgACAAIAAgABwAIAAgACAAJ
AAgABwAHAAYABgAGAAYABQAHAAYABgAHAAcABwAHAAYABAAEAAQABAAEAAMAAwADAAMA
AwADAAIAAgACAAMAAwADAAMAAwADAAIAAgACAAEA/////////v/+//7//v/9/////v/+
//7//f/8//v/+v/5//n/+P/4//b/9v/2//b/9v/0//T/9P/0//T/9P/0//b/9v/1//X/
9f/1//T/9P/0//T/9P/0//P/8//z//P/9f/1//X/9f/1//b/9//3//X/9f/1//X/9f/2
//b/9//3//f/9//3//n/+f/4//j/+P/3//X/9P/2//f/+P/5//f/9//3//b/9v/3//j/
+P/3//f/9v/2//X/9f/1//X/9f/1//T/9P/1//X/9f/0//T/9P/0//X/9f/1//X/8//1
//X/9P/0//f/9//2//X/8//0//T/9f/1//T/9P/0//T/9P/z//L/8v/z//T/9P/0//X/
9v/3//n/+f/5//n/+P/4//n/+f/5//n/+f/5//n/+f/5//n/+//7//r/+v/4//n/+f/5
//v//P/8//z//P/7//v//P/8//z//P/8//z//P/8//z/+v/6//r/+v/8//z//P/8//v/
+//7//v/+v/6//r/+v/8//z//P/8//r/+v/6//r/+v/6//r/+v/7//v/+//7//v/+//7
//v/+//7//v/+//7//z//P/8//n/+f/5//n/+v/6//v/+//5//n/+f/5//v//P/8//v/
+f/5//n/+f/5//n/+v/6//r/+v/6//j/+P/4//j/+v/6//r/+v/6//r/+v/6//r/+v/6
//r/+v/7//z//P/+//////8AAAAAAAABAAEAAgAEAAQABAACAAIAAgACAAAA///7//j/
+f/3//b/8//y//H/8f/y//D/8P/v/+7/8P/v/+7/7v/w//D/8P/x/+//8P/w//L/9P/0
//T/9f/1//X/9v/4//j/+P/4//j/+P/4//n/+f/5//n/+f/5//n/+f/6//r/+f/5//n/
+f/5//n/+v/6//v/+//7//v//P8BAAkAEQAZAB4AGgATAAoAAwD1/+b/2P/L/8H/uf+1
/7v/xP/K/8//2v/i/97/2v/Z/9X/0P/O/9D/1f/d/+L/4//l/+j/7f/z//f/9//6//3/
/v///wIAAgABAAEAAwAFAAUABQAFAAUABgAGAAQABAAEAAQABAAFAAUABQAFAAUABQAF
AAUABQAEAAQABwAHAAcABgAEAAUABQAFAAUABQAGAAYABgAGAAYABQAGAAYABgAHAAUA
BQAGAAYACAAIAAgABwAFAAQABAAFAAUABQAFAAQABgAGAAYABgAGAAUABQAFAAUABQAF
AAQABAAEAAUABQAFAAUABQAFAAQABAAEAAMAAwADAAMAAgACAAIAAgABAP///v/+//7/
AAAAAAAAAAD//////v/+//7//v/+//7//v/8//z//P/8//z//P/8//z//P/7//v/+//7
//r/+v/6//r/+v/6//v/+//7//v/+f/5//n/+f/5//r/+//7//3//f/9//3//f/+//7/
///9//3//f/9//3//f/8//z///////7//v/9//3//f/9//////////7//P/9//7//v/9
//3//P/8//3//f/9//3//f/9//z//P/////////+//7//v/+/////////////f//////
/v/+//3//f/8//v/+//8//z//f/9//z//P/8//z//P/7//r/+v/7//z//P/7//v/+//7
//v/+//7//v/+v/6//v/+//7//v/+//7//v/+//7//v/+//7//r/+v/6//v/+//7//v/
/P/8//z//P/7//v//P/8//z//P/8//z//P/8//z//P/8//z//P/8//z//P/8//v/+//7
//v//P/8//z//P/8//z//P/8//z//P/8//z//P/8//z//P/7//v/+//7//v/+//7//v/
+//7//v/+//7//z//P/8//v/+//7//v/+v/6//v/+//9//3//f/9//3//v/+//3//f/9
//3//f////3//P/8//z//P/8//z//P/8//z//P/8//z//P/8//z//P/8//7//v/+//7/
/P/8//z//P/8//3//v/+//7//////wAAAgACAAMAAwAEAAYABgAGAAYABgAGAAYABgAF
AAEA/v/9//v/+v/3//T/8//z//T/9P/0//P/8v/y//H/8P/w//D/8P/w//H/8f/y//L/
9P/2//b/9v/3//n/+f/6//z/+v/6//r/+v/6//r/+//7//v/+//7//v/+//7//z//P/9
//3//f/9//3//f/+//7//f/9//3//f/+/wEABwAPABcAHgAgABkAEgAJAP//8P/i/9X/
y/+//7P/sf+4/77/wf/I/9T/2P/Y/9n/0//K/8j/yv/R/9f/3P/f/+P/6P/t//P/+f/7
//7/AQACAAMABAAEAAMABwAHAAkACQAJAAcABwAIAAgACgAKAAoACgAIAAkACQAJAAkA
CQAJAAkACwALAAoACgALAAsACwAKAAoACwALAAsACQAJAAoACgAKAAoACgAJAAoACgAK
AAsACwALAAwADAAMAAwADAALAAsACgAKAAsACwALAAsACgAKAAoACgAKAAoACQAJAAkA
CQAJAAkACAAGAAYABwAHAAcABwAHAAcACAAIAAgABwAFAAUABQAEAAYABgAGAAUAAwAC
AAIAAgAEAAQABAAEAAMAAwACAAIAAgACAAIAAgACAAAAAAAAAAAAAAAAAAAA/v/+//3/
/f/9//3//P/8//z//P/8//z//f/9//3//f/7//v/+//7//3//v/////////////////9
//7//v//////////////AQABAAAAAAD//////v/+/////////////////////v/+////
AAAAAP/////+//7//////////////////v/+//////////7/AAAAAAAAAQD////////9
///////+//7/AQABAAAA/////wAAAAABAP///v/+//7/AAAAAP///v/8//3//v/+////
//////////////////8AAAAAAQABAP///////////////////////////v/+//z//f/9
//3//f/+//7//v/+//3//f/+//7//v/+//7//v/+//7//v/+//7//v/+////AAABAAIA
//////////8AAAAAAAAAAAAAAAAAAAAAAAAAAAAAAAACAAIAAgACAAEAAQABAAEAAQAB
AAEAAQADAAMAAwADAAMABAAEAAQAAwADAAMAAwACAAIAAwADAAMAAwADAAMABQAGAAYA
BQADAAMAAwADAAUABwAGAAQABAAEAAQABAAEAAQABAAEAAQABAAEAAQABAAEAAQABgAG
AAYABgAGAAYABgAGAAQABAAEAAQABgAGAAYABgAGAAcACAAIAAgACQAJAAoACgAKAAsA
CwAMAA4ADgAOAA8AEAARABIAEAAPAAsACAAFAAMAAgD//wAA/////wAA/v/+//3//P/+
//3//P/8//r/+v/6//v//f/+//7/AAAAAAAAAAABAAEAAQACAAQABAAEAAQABAAEAAQA
BQAFAAUABQAFAAUABQAFAAYABgAHAAcABwAHAAkACQAKAAoABwAHAAcABwAGAAkADwAX
AB0AJAAqACkAIAAZABEABAD0/+X/2//P/8P/vf/A/8j/z//S/9r/5v/q/+n/5f/e/9j/
2v/d/+X/6P/r/+//8v/1//n///8FAAYACQAMAA8AEAAQAA8ADwAPABEAEQARABEAEQAS
ABIAEgASABIAEgASABMAEwATABMAEwATABMAEwATABIAEgARABEAEQAQABIAEwATABMA
EwATABQAFAAUABQAFAATABIAEgASABMAEwATABQAFAASABIAEgARABMAEgASABMAEwAT
ABMAEgASABIAEgASABIAEQARABEADwAPAA8ADgAQABAAEQARABAADwAOAA0ADgAOAA4A
DQANAA0ADQAMAAoACgAKAAkABwAGAAYABgAIAAgACAAIAAcABwAGAAYABgAGAAYABgAG
AAQABAAEAAIAAgACAAIAAgACAAEAAQABAAEAAAAAAAAAAAAAAAAA/f/9//3//f//////
////////AAABAAEA//////////8BAAIAAgADAAMAAwADAAMAAQABAAAAAAADAAMAAgAC
AAEAAQABAAEAAQABAAEAAAD+////AAAAAAEAAQAAAAAAAQABAAEAAQABAAEAAAAAAAEA
AQABAAAA/v/+//7////////////9///////+//7///////7//f/9//7//v////3//P/8
//z//v/+//3//P/8//3//v/+//z/+//6//n/+v/7//z//f/6//r/+//7//v/+//7//v/
+//7//v/+//5//n/+P/4//r/+//7//v/+f/6//r/+v/6//n/+f/6//r/+v/6//r/+P/4
//j/+P/4//j/+P/4//r/+v/6//r/+f/5//n/+f/6//r/+v/6//j/+P/4//j/+v/6//r/
+v/6//r/+v/6//n/+f/5//n/+f/5//n/+f/5//n/+f/5//n/+v/6//r/+f/5//n/+f/4
//j/+f/5//n/+f/5//n/+f/6//r/+f/8//3//v////v/+//+//3//P/7//r/+//8//3/
/v/8//z//P/8//z//P/8//z//v/+//7//v/+//7//v/+//z//P/8//3/AAAAAAIAAwAB
AAIAAgACAAUABQAGAAgACAAIAAgACAAGAAYABAADAP///P/7//n/+P/1//T/8//x//L/
8v/y//H/8P/w/+//8P/w//D/8P/w//H/8f/y//L/9P/2//b/+P/5//n/+f/4//r/+v/6
//r/+v/6//r/+//7//v/+//7//v/+//7//z//P/9//3//f/9//3//f/8//z/+//7//v/
/f/6//3/BQANABUAHAAeABkAEAAJAP//8v/k/9f/yf+//7f/uf/E/8z/0f/Y/+T/6v/o
/+P/3//c/9j/2P/d/+H/5P/p/+v/7P/v//P/+f/7//z//f8AAAEABAAGAAUABQAFAAcA
BwAHAAkACQAKAAoACgAKAAoACgAKAAsACwALAAsACwALAAsACwALAAoACgANAA0ADQAM
AAwADQANAA0ACwALAAwADAAMAAwADAALAAoACgAKAAsACwALAAwADAAMAAwADAALAAsA
CgAKAAsACwALAAsACgAKAAoACgAKAAwACwALAAsACwALAAsACgAKAAoACwALAAoACQAI
AAcACAAIAAgABwAHAAcABwAGAAYABgAGAAUABQAEAAQABAACAAIAAgACAAEAAQAAAAAA
AAAAAAAAAAAAAP7//v/+//7//v/+//7//v/+//3//f/9//3//P/8//z//P/8//z/+//7
//v/+//9//3//f/9//3//v/////////////////9//7//v////////////////////7/
/v8BAAEAAAAAAAEAAQABAAEAAQABAAEAAAAAAAEAAgACAAEAAQAAAAAA//////////8B
AAEAAAAAAAEAAQABAAAA/v/+//7////////////9///////+//7//f/9//z/+//8//7/
//8BAAEAAAAAAAAAAAAAAP///v/8//3//v/+///////////////////////+//7/////
//3//f/9//3//////////////////v/+//7//////////f/+//7//v/+//3//f/+/wAA
AAAAAAAA/v/+//7//v/+//7//v/+//7//v/+//7//f/9//3//f/+//7//v/+//z//P/8
//z//P/8//z//P/8//z//P/8//v/+//7//v/+//7//v/+//9//3//f/9//3//v/+//7/
/f/9//3//f/8//z//f/9//3//f/9//3//f/+//7//f/9//3//f/9//3//f/+//z//P/8
//z//P/8//z//P/8//z//P/8//7//v/+//7//v/+//7//v/+//7//v/+//7//v/+//7/
/v/+//7//v/+////AAAAAAIAAwADAAQABAAEAAUABQAIAAoACgAKAAkACAAHAAYABAAD
AP///P/9//v/+v/3//b/9f/1//b/9v/2//X/9P/0//P/8v/y//L/8v/y//P/9f/2//b/
+P/4//j/+P/5//n/+f/6//z/+v/6//r/+v/8//z//f/9//3//f/9//3//f/9//7//v//
//////////////8AAAAA//////////8AAAMACQARABsAIgAiAB0AFAANAAMA9P/k/9f/
zf/D/7f/tf+8/8L/xf/K/9T/2v/a/9n/0//M/8r/zv/T/9v/4P/j/+f/6v/v//X/+//9
//7/AQAEAAcABgAIAAkACQAJAAsACwALAAsACwAMAAwADAAMAAwADAAKAAsACwALAAsA
CwALAAsADQANAAwADAAPAA8ADwAOAAwADQANAA0ACwALAAwADAAOAA4ADgANAA4ADgAO
AA8ADQANAA4ADgAOAA4ADgANAA0ADAAMAA0ADQANAA0ADAAMAAwADAAMAA4ADQANAA0A
DQANAA0ADAAMAAwADQANAAsACwALAAsADAAMAAwACwALAAsACwAKAAoACgAKAAkACQAI
AAgACAAIAAgACAAIAAcABwAGAAYABgAGAAYABgAIAAYABgAGAAQABAAEAAQABgAGAAUA
BQAFAAUABAAEAAQABAAEAAQAAwADAAMAAwADAAMAAwADAAEAAgADAAMABQAFAAUABQAD
AAQABAAFAAUABQAFAAUABQAFAAQABAAFAAUABAAEAAUABQAFAAUABQAFAAUABAACAAMA
BAAEAAUABQAEAAQABQAFAAUABQAFAAUABAAEAAUABQAFAAQABAAEAAQABQAFAAUABQAD
AAUABQAEAAQABQAFAAQAAwADAAQABAAFAAUABAAEAAQABAAEAAMAAgACAAMABAAEAAMA
AwADAAMABQAFAAUABQACAAIAAwADAAMAAwADAAMABQAFAAUABQADAAMAAgACAAIAAwAD
AAMAAwAEAAQABAAEAAMAAwAEAAIAAgACAAIAAgACAAIAAgACAAIAAgACAAIAAgACAAIA
AwADAAMAAwAEAAQABAAEAAIAAgACAAIAAgACAAIAAgACAAIAAgACAAEAAQABAAEAAQAB
AAEAAQABAAEAAQABAAEAAgACAAIAAQABAAEAAQAAAAAAAQABAAEAAQABAAEAAQACAAIA
AQABAAEAAQABAAEAAwAEAAIAAgACAAIAAgACAAIAAgACAAIAAgACAAIAAgACAAIAAgAC
AAIAAgAEAAQABAAEAAIAAgACAAIAAgACAAIAAgAEAAQABAAEAAQABAAEAAQAAgACAAIA
AgAEAAQABAAEAAQABAAEAAQABAAEAAQABAAEAAQABAAEAAQABQAGAAYACAAJAAkACgAI
AAgACQAJAAwADgAOAA4AEAAQABAAEAAOAA0ACQAGAAMAAQAAAP3//v/9//3//v/8//z/
+//6//r/+f/4//j/+P/4//j/+f/7//z//P/+/wAAAAAAAAEAAQABAAIABAACAAIAAgAC
AAIAAgADAAMABQAFAAUABQAFAAUABgAGAAUABQAFAAUABwAHAAgACAAHAAcABwAHAAgA
CQAPABcAIQAqACoAIwAcABUACwD+/+7/4f/X/8v/v/+//8b/yv/N/9b/4v/o/+j/5f/h
/9z/2v/a/9//5f/o/+n/7//0//n///8DAAUACAALAA4ADwASABIAEQATABEAEwATABMA
EwATABQAFAAUABQAFAAUABQAFQAVABUAFQAVABUAFQAVABUAFAAUABUAFQAVABQAFAAV
ABUAFQATABMAFAAUABQAFAAUABMAFAAUABQAFQATABMAFAAUABQAFAAUABMAEwASABIA
EwATABMAEwASABIAEgASABIAFAATABMAEwATABMAEwASABAAEAARABEADwAPAA8ADwAO
AA4ADgANAA0ADQANAAwADgAOAA4ADQAPAA4ADgAOAAwADAAMAAwACQAJAAgACAAKAAoA
CgAKAAwACgAKAAoACgAKAAoACgAKAAoACQAJAAcABwAGAAYABAAEAAQABAADAAMAAwAD
AAMAAwADAAMABQAGAAcABwAFAAUABQAFAAcACAAIAAkABwAHAAcABwAHAAcABgAGAAcA
BwAGAAYABwAHAAcABwAHAAcABwAGAAQABQAGAAYABQAFAAQABAAHAAcABwAHAAUABQAE
AAQABQAFAAUABAAGAAYABgAHAAcABwAHAAUABwAHAAYABgAFAAUABAADAAUABgAGAAcA
BwAGAAYABgAEAAQAAwACAAQABQAGAAYABQAFAAUABQAFAAUABQAFAAQABAAFAAUAAwAD
AAMAAwAFAAUABQAFAAMAAwACAAIAAgADAAMAAwADAAQABAAEAAIAAQABAAIAAgACAAIA
AgACAAIAAgACAAIAAgACAAIAAgACAAIAAgADAAMAAwADAAIAAgACAAIAAgACAAIAAgAA
AAAAAAAAAAAAAAAAAAAA/////////////////////////////////f/+//7//v//////
/////wAAAAABAAEAAwADAAMAAwACAAIAAQD//wEAAQABAAEAAQABAAAAAAAAAAAAAAAA
AAAAAAAAAAAAAAAAAAAAAAAAAAAAAAD+//7//v/+//7//v/+//7//v/+//7//v/8//z/
/P/8//7//v/+//7//v/+//7//v/+//7//v/+/wAAAAAAAAAAAgACAAIAAgADAAQABQAG
AAYABgAGAAYABAAEAAQABAAAAP7//P/6//f/9v/1//T/8v/y//L/8v/y//L/8v/y//H/
8P/v/+7/8P/w//D/8P/x//L/8//0//b/9v/2//b/+P/4//j/+P/2//b/9v/2//n/+v/7
//z//v/+//7//v/8//z//P/8//z//P/8//z//P/8//z//P/8//z//P/8/wMACAANABIA
FwAaAA==
         </WaveFormData>
      </LeadData>
      <LeadData>
         <LeadByteCountTotal>10000</LeadByteCountTotal>
         <LeadTimeOffset>0</LeadTimeOffset>
         <LeadSampleCountTotal>5000</LeadSampleCountTotal>
         <LeadAmplitudeUnitsPerBit>4.88</LeadAmplitudeUnitsPerBit>
         <LeadAmplitudeUnits>��V</LeadAmplitudeUnits>
         <LeadHighLimit>2147483647</LeadHighLimit>
         <LeadLowLimit>268435456</LeadLowLimit>
         <LeadID>V2</LeadID>
         <LeadOffsetFirstSample>0</LeadOffsetFirstSample>
         <FirstSampleBaseline>0</FirstSampleBaseline>
         <LeadSampleSize>2</LeadSampleSize>
         <LeadOff>FALSE</LeadOff>
         <BaselineSway>FALSE</BaselineSway>
         <ExcessiveACNoise>FALSE</ExcessiveACNoise>
         <MuscleNoise>FALSE</MuscleNoise>
         <LeadDataCRC32>2528407233</LeadDataCRC32>
         <WaveFormData>
7P/s/+z/7P/u/+7/7v/u/+z/7P/t/+3/7f/t/+3/7f/v/+//7//v/+3/7f/t/+3/8f/9
/wkAGAAnADIAMwAzADcANQAgAAEA3f+x/4X/X/9J/0D/Pv9B/0r/Vf9a/1j/WP9e/2v/
ff+P/5z/qP+x/73/x//Q/9j/4f/o/+7/8//3//3///////7//v/+//3//v//////////
/////////wAAAAAAAAEAAQABAAEABAAEAAUABQAFAAUABQAGAAQABAAGAAYABgAGAAgA
CQAJAAkACQAJAAoACgALAAsADAAMAA0ADgAOAA4AEAARABEAEQATABQAFAAUABUAFgAX
ABgAGQAaABsAHAAdAB4AHwAgACIAJAAlACYAJwAoACoAKwAtAC8AMAAyADQANgA4ADoA
PAA+AEAAQgBEAEYARgBHAEoASwBMAE4ATwBRAFAAUABRAFMAVABUAFQAVABUAFQAVABV
AFUAUwBSAFEAUQBQAFAAUABQAE0ASwBJAEcARQBBAEAAQAA8ADkANgA1ADIALwAsACsA
KAAlACIAHwAdABsAGAAXABYAFAARAA4ADQANAAoACwALAAkACAAHAAYABgAFAAcABgAG
AAYABAAEAAMAAwAFAAUABAAEAAQABAAEAAQAAgABAAEAAgAEAAQABAAEAAIAAgACAAIA
BAAFAAUABQAFAAUABQAFAAUABQAFAAUAAwADAAMAAwADAAMAAwADAAMAAwADAAMAAgAC
AAMAAwADAAMAAwACAAIAAwADAAEAAQABAAEAAQAAAAAAAAAAAAIAAgABAAAA/v/+//7/
/v/+//7//v/+//7//v/+//7//f/9//z//P/8//z//P/8//z//P/8//z//v/9//3//f/8
//z//P/8//z//P/8//z//P/8//v/+//7//z//P/8//z//P/8//v/+//7//v/+//7//v/
+v/6//v/+//6//r/+v/6//r/+v/6//r/+v/6//r/+v/5//n/+//8//z//P/6//r/+v/6
//r/+v/6//r/+//7//v/+v/6//r/+//7//3//f/9//3/+v/4//r/+v/6//r/+v/6//r/
+v/6//r/+v/6//r/+v/6//r/+v/6//r/+v/6//r/+v/6//r/+v/6//r/+v/4//j/+P/4
//r/+v/6//v/+f/5//r/+v/6//v//f/9//3//f/9//3//f/+//7//v8AAP7//v/+//7/
/f/7//r/9//0//L/8v/z//T/9P/1//f/+P/5//n/9//3//f/9//4//j/+P/4//j/+P/2
//b/8//z//P/8//z//P/9P/0//b/9v/2//b/9P/0//T/9P/2//b/9v/2//T/9f/1//X/
9//3//f/9//3//f/9//3//f/9f/3//v/BQAVACYAMwA6ADkAOQA9ADUAHAD9/9n/sf+J
/2X/T/9E/0T/Sf9U/2H/Zv9k/2T/av93/4n/m/+q/7T/v//L/9P/2v/k/+3/9P/4//3/
AQAHAAsACQAIAAgABgAHAAgACQAJAAkACQAJAAkACQAKAAoACgALAAsACwALAA4ADgAP
AA8ADQANAA0ADgAOAA4AEAAQABAAEAASABMAEQARABEAEQASABIAEwATABQAFAAVABYA
FgAWABgAGQAXABcAGQAaABwAHAAdAB4AHQAeAB8AIAAjACQAJQAmACcAKAAqACwAKwAs
AC0ALgAyADMANQA3ADgAOgA8AD4AQABCAEQARgBIAEoATABOAFAAUQBUAFUAVgBYAFkA
WwBcAFwAXQBfAGAAYABgAGAAYABgAGAAYQBhAF8AXgBdAF0AXABcAFwAWgBXAFUAUwBR
AE8ASwBKAEgARABBAD4AOwA4ADUAMgAvACwAKQAmACMAIQAfABwAFwAWABQAEQAPAA8A
EAAOAAsACwAJAAgABwAGAAYABQAFAAQABAAEAAQABAADAAMAAQABAAAAAAAAAAAAAAAA
AAIAAQABAAIAAgACAAIAAgAAAAAAAAAAAAAAAQABAAEAAQABAAEAAQABAAEAAQABAAEA
AQABAAEAAQABAAEAAQABAAEAAQABAAAAAAABAAEA/////////v/+///////9//3//f/9
//3//P/8//z//P/8//z/+//6//r/+v/6//r//P/8//z//P/7//r/+f/4//n/+f/4//j/
9v/2//b/9v/2//b/9v/2//j/9//3//f/9v/2//b/9v/0//T/9P/0//T/9P/z//P/8//0
//T/9P/2//b/9v/1//P/8//z//P/9f/1//T/9P/z//P/8v/y//L/8v/y//L/8v/y//L/
8v/y//L/8f/x//H/8v/y//L/8P/w//D/8P/y//L/8v/y//H/8f/x//D/7v/u/+//7//x
//H/8f/x//D/8P/w//D/8P/w//D/8P/w//D/8P/u/+7/7v/u/+7/7v/u/+7/7v/u/+7/
7v/u/+7/7v/u/+7/7v/u/+7/7v/u/+7/7v/s/+z/7f/t/+3/7v/u/+7/8f/z//P/8//z
//P/8//z//T/9P/0//T/8v/y//L/8v/x/+//7v/t/+r/6P/o/+n/6v/q/+v/6//s/+3/
7f/t/+v/6//r/+r/6P/o/+j/6P/q/+j/6P/n/+f/5//n/+f/5//o/+j/6P/m/+b/5v/m
/+b/5v/m/+b/5v/m/+b/5v/p/+n/6f/p/+f/5//n/+f/5//n/+f/5//l/+f/6f/v//n/
CAAXACQAJwAnAC0ALwAeAP//2/+1/4n/X/8//yz/Jv8p/zD/Pf9G/0b/RP9K/1n/a/99
/4z/mv+l/6//uf/C/8r/1f/e/+T/6f/v//P/9f/1//L/8v/0//X/9v/3//f/9//3//f/
9//5//r/+v/6//n/+f/5//n/+v/6//v/+//7//v/+//8//7//v8AAAAAAgACAAQABQAJ
AAsADQAPABEAEgAUABUAGAAYABkAGgAaABoAHAAdAB0AHQAfACAAIAAgACEAIgAjACQA
JQAmACkAKgArACwALQAuADAAMgAzADQANQA2ADoAOwA9AD8AQABCAEQARgBIAEoATABO
AFAAUgBUAFYAWgBbAF4AXwBgAGIAYwBlAGYAZgBnAGkAagBqAGoAagBsAGwAbABtAG0A
awBqAGkAZwBmAGYAZgBmAGMAYQBfAFsAWQBVAFQAUgBOAEsASABFAEIAPwA8ADkANgAz
ADAALQArACkAJgAhACAAHgAbABoAGQAZABYAEwATABEAEAAPAA4ADgANAA0ADAAMAAwA
CgAKAAkACQAJAAkACAAIAAoACgAKAAoADAALAAsADAAMAAwADAAMAAwADAAMAAwADAAN
AA0ADQANAA0ADQANAA0ADQANAA0ADgAPABAAEQATABUAFwAZABkAGQAZABkAGAAYABkA
GQAZABkAGQAYABgAGQAZABcAFwAXABcAFwAYABgAGAAYABoAGgAZABgAGAAYABgAGAAY
ABgAGAAYABoAGgAaABoAGwAdAB4AIAAiACIAIgAiACIAIgAiACIAJAAjACMAIwAkACQA
JAAkACMAIgAhACAAIgAiACEAIQAfACAAIAAgACAAIAAgAB8AHwAfAB8AHwAdAB0AHAAc
AB8AHwAeAB4AHgAeAB4AHgAcABwAHAAcABoAGgAZABkAGQAaABoAGgAYABgAGAAYABYA
FgAWABYAFgAVABQAEgASABIAEwATABIAEQAQAA8ADgAOAA4ADQAMAAsACgAKAAoACgAK
AAgACAAIAAgABwAGAAUABAAGAAYABgAGAAUABAADAAIAAAAAAAAAAAD+//7//v/+//z/
/P/8//z//P/9//3//f/+//7//v//////////////////////AAD+//7//v/8//z//P/8
//v/9//2//X/8v/u/+7/7//w//L/8//z//T/8//z//P/8//x//H/8P/w//D/8P/w//D/
7P/s/+v/6//r/+v/6//r/+z/7P/s/+z/6v/q/+r/6v/o/+j/6P/o/+j/6P/o/+n/6f/p
/+n/6f/p/+n/6f/p/+f/5//n/+f/5//v//v/CQAYACUAKgApAC8AMQAlAAgA5f+//5X/
af9H/zn/Mv80/z3/SP9P/07/Tv9O/1j/af99/43/mP+k/6//uf/D/8z/1P/b/+D/5P/p
/+//8//3//X/9P/y//L/8//0//X/9f/1//X/9f/1//f/+P/4//j/9//3//f/9//4//j/
+f/5//n/+f/5//r/+P/4//r/+v/6//r//P/9//3//f/9//3//v/+//////8AAAAAAQAC
AAIAAgAEAAUABQAFAAcACAAIAAgACQAKAAsADAANAA4ADwAQABEAEgARABIAFAAWABcA
GAAZABoAHgAfACEAIwAkACYAKAAqACoALAAuADAAMgA0ADYAOAA4ADkAPAA9AEAAQgBD
AEUARABEAEUARwBIAEgASABIAEgASABIAEkASQBHAEYARQBDAEIAQgBCAEIAPwA9ADsA
OQA3ADMAMgAwACwAKQAmACMAIAAdABoAGQAWABMAEAAPAA0ACwAIAAUABAACAP///v/9
//3/+v/7//v/+f/4//f/9v/2//X/8//y//L/8v/0//T/8//z//H/8f/w//D/8v/y//L/
8v/y//H/8f/y//D/8P/w//D/8v/y//L/8v/w//H/8f/x//H/8f/x//H/7//v/+//7//w
//H/8v/z//H/8f/x//H/8f/x//H/8f/w//D/8f/x/+//7//v/+7/7v/v/+//7f/t/+3/
7f/t/+z/7P/s/+z/7P/s/+v/6v/q/+r/6v/q/+r/6v/q/+r/6v/q/+r/6v/n/+f/5v/m
/+b/5v/m/+b/5v/m/+b/5v/m/+X/5f/l/+b/5v/m/+b/5f/k/+P/4v/k/+T/4//j/+P/
5P/k/+T/5P/k/+T/4//j/+P/4//j/+P/4//i/+L/4//j/+L/4v/i/+L/4v/i/+D/4P/g
/+D/4v/i/+H/4f/h/+L/4v/i/+L/4v/i/+L/4P/g/+D/4P/h/+H/4f/g/+D/4P/h/+H/
3//f/9//3//e/+D/4P/e/97/3v/e/97/3v/e/97/3v/e/97/3v/e/97/3v/e/97/3v/e
/97/3P/d/93/3f/g/+D/4P/h/+P/4//j/+P/4//j/+P/5P/k/+T/5P/i/+L/4v/i/+H/
3//e/93/2v/Y/9j/2f/a/9r/2//b/9z/3//f/9//3//h/+H/4P/g/+D/4P/g/+D/3P/c
/9v/2//d/93/3f/d/97/3v/e/97/3v/e/97/3v/e/97/3v/e/+D/4P/g/+H/3//f/9//
3//f/9//3//f/9//3//f/9//4//p//P/AwAUAB8AIgAhACMAJQAVAPb/1f+x/4f/X/9B
/zH/Kv8s/zP/QP9L/0z/Sv9M/1b/Z/95/4n/lv+g/6v/tf+9/8b/zP/V/97/4P/l/+v/
7//v/+3/7P/u/+7/7f/u/+//7//v/+//7//v/+//8P/w//D/8f/x//H/8f/y//L/8//z
//P/8//z//T/9P/0//b/9v/0//T/9v/3//f/9//3//f/+P/4//n/+f/6//r/+//8//z/
/P/+/////////wEAAgAAAAAAAQACAAUABgAHAAgACQAKAAsADAANAA4AEAASABMAFAAV
ABYAGgAbAB0AHwAiACQAJgAoACgAKgAsAC4AMAAyADQANgA4ADkAPAA9AD4AQABBAEMA
RgBGAEcASQBIAEgASABIAEoASgBKAEsASQBHAEYARQBFAEQARABEAEIAPwA9ADsANwA1
ADEAMAAuACoAJwAkACEAHgAbABgAEwAQAA0ACgAJAAcABQACAP///v/8//n/9v/1//X/
8v/x//H/7//u/+//7v/u/+3/7f/s/+z/7P/q/+r/6f/p/+v/6//q/+r/6P/o/+j/6P/o
/+f/5//o/+j/6P/o/+j/6P/o/+j/6P/o/+n/6f/p/+n/6f/p/+n/6//r/+v/6//r/+v/
6//r/+v/6//r/+v/6//r/+v/6//s/+z/7f/t/+v/6//r/+r/6v/r/+v/6f/r/+v/6//r
/+z/7P/s/+z/6v/q/+n/6P/q/+r/6v/q/+z/7P/s/+z/6v/q/+r/6v/r/+v/6v/q/+r/
6v/q/+r/6P/o/+j/6P/q/+n/6f/p/+j/6P/o/+j/6P/o/+j/6P/o/+j/5//n/+f/6P/o
/+j/6v/q/+r/6f/p/+n/6f/p/+n/6f/o/+j/6f/p/+j/6P/q/+r/6v/q/+z/7P/s/+z/
7P/s/+v/6//r/+z/7P/s/+z/7P/s/+z/6v/q/+r/6v/r/+v/6//q/+z/7P/t/+3/6//r
/+v/6//s/+z/7P/s/+z/7P/s/+z/7P/s/+z/7P/s/+z/7P/s/+z/7P/s/+z/7P/s/+z/
7P/s/+z/7P/q/+v/6//r/+7/7v/u/+//7//v/+//7//x//H/8f/y//D/8P/w/+7/7v/u
/+7/7f/t/+z/6//o/+T/5P/l/+b/6P/p/+n/6v/r/+v/6//r/+n/6f/o/+j/6P/o/+j/
6P/o/+j/5//n/+f/5//n/+f/6P/o/+j/6P/o/+j/6P/o/+j/6P/o/+j/6P/o/+j/6f/p
/+n/6f/p/+n/6f/p/+n/6f/p/+n/6f/p/+v/8/8BABAAHwAmACkALQAxAC0AFgD1/9H/
q/9//1f/Pf8w/yz/L/84/0X/SP9G/0b/UP9h/3P/hf+U/6D/q/+5/8H/yP/Q/9v/4v/m
/+3/8//1//f/9//0//T/9v/3//j/+f/5//f/9//3//f/+f/6//r/+v/7//v/+//7//r/
+v/7//v//f/9//3//v/+//7/AAAAAAAAAAACAAMAAQABAAEAAQACAAIAAwADAAQABAAF
AAYABgAGAAgACQALAAsADQAOAAwADAANAA4AEQASABMAFAATABQAFQAWABkAGgAcAB4A
IQAiACMAJAAmACcAKQArACwALgAwADIANgA4ADoAPAA+AEAAQgBEAEYARwBKAEsATgBQ
AFEAUwBUAFQAVQBXAFgAWABYAFgAWgBaAFoAWwBbAFkAWABXAFcAVgBWAFYAUgBPAE0A
SwBJAEcAQwBCAD4AOgA3ADQALwAsACkAJgAjACAAHQAaABcAFQATABAADQAMAAoABwAE
AAMAAwAAAP/////9//z//f/8//z/+//6//j/9//2//b/9v/1//X/9f/1//T/9P/2//b/
9v/2//b/9f/1//b/9//4//n/+v/8//z//P/8//3///8AAAEAAwADAAMAAwAEAAUABgAH
AAkACQAJAAkACwALAAsACwANAA0ADQANAA4ADgAPAA8ADwAPAA8ADgAOAA8ADwANAA4A
DwAQABEAEQAQAA8ADgAPABAAEAAQAA4ADgAOAA4ADgAOAA4ADgAQABAAEAAQAA0ADQAM
AAwADgAOAA4ADgAMAAwADAAMAA4ADQANAA0ADAAMAAwADAAKAAoACgAKAAwADAALAAsA
CwAMAAwADAAOAA4ADgANAA0ADQANAA0ADQANAAwADAAPAA8ADgAOABAAEAAQABAAEgAS
ABIAEgAUABQAEwATABMAFAAUABQAFAAUABQAFAAUABQAFAAUABMAEwATABIAFAAUABUA
FQATABMAEwATABQAFgAUABIAEgASABIAEgASABIAEgASABIAEgASABIAEgASABIAEgAS
ABIAEgAQABAAEAAQAA4ADgAOAA4AEAAQABAAEAAQABEAEQARABIAEgASABMAEwATABMA
EwAVABUAFQAWABYAFgAWABQAEgASABIAEQAPAA4ADQAKAAoACgALAAwACgALAAsADAAN
AA0ADQANAAsACwAKAAoACgAKAAoACgAIAAgABwAHAAUABQAFAAUACAAIAAgACAAGAAYA
BgAGAAYABgAGAAYABgAGAAYABwAFAAUABQAFAAcABwAHAAcABwAHAAcABwAFAAUACwAX
ACYANwBEAEcARwBNAFEARAAlAAMA2/+v/3//X/9M/0T/Sf9S/1v/ZP9m/2L/ZP9z/4X/
l/+k/7L/v//L/9f/4v/o/+//+P8AAAUACwAPABMAEwAQABAAEAARABIAEwATABMAEwAT
ABMAEwAUABQAFAAVABUAFQAVABQAFAAVABUAFQAVABUAFgAWABYAGAAYABYAFgAYABkA
FwAXABcAFwAYABgAGQAZABoAGgAbABwAHAAcAB4AHwAdAB0AHwAgACAAIAAhACIAIwAk
ACUAJgAnACgAKQAqACsALAAuADAAMQAyADMANAA4ADkAOwA9ADwAPgBAAEIAQgBEAEYA
SABMAE4AUABSAFIAUwBWAFcAWABaAFsAXQBeAF4AXwBhAGAAYABgAGAAYgBiAGIAYwBj
AGEAYABfAF8AXgBeAF4AXABZAFcAVQBTAFEATQBMAEoARgBDAEAAOwA4ADUAMgAvACwA
KQAmACUAIwAhAB4AGgAYABUAEQAQAA8ADwAMAAkACQAHAAYABQAEAAQAAwADAAIAAgAC
AAIAAgABAAEAAQABAAAAAAAAAAAAAAAAAAAA/////wAAAAAAAAAAAAAAAAAAAAAAAP7/
//////////////////////////////////////////////////////////////z//P/9
//3//f/9//3//P/6//v/+//5//v/+//7//v/+v/6//r/+v/6//r/+f/4//b/9v/2//b/
9v/2//b/9v/2//b/9v/2//P/8//y//L/9P/0//T/9P/0//T/9P/0//L/8f/x//H/8v/y
//L/8v/y//L/8v/y//L/8v/x//H/8f/y//L/8v/w//D/8P/v//H/8f/x//H/8f/x//D/
8P/x//H/8P/w//D/8P/w//D/8v/y//L/8v/w//D/7//v/+//8P/w//D/7v/u/+7/7v/u
/+7/7v/u/+//7//v/+7/8P/w//H/8f/x//H/8f/x//D/8P/w/+7/7v/u/+7/8P/w//D/
8P/u/+7/7v/u/+7/7v/u/+7/7v/u/+7/7v/w//D/8P/w//D/8P/w//H/8f/x//L/8v/y
//P/9f/1//X/9f/1//X/9f/2//b/9v/2//T/9P/0//T/8//x//D/7//s/+r/6v/r/+z/
7P/t/+3/7v/v/+//8f/x//H/8f/w//D/8P/w//D/8P/u/+7/7f/t/+3/7f/v/+//8P/w
//D/8P/w//D/7v/u/+7/7v/w//D/8P/w//D/8f/x//H/8f/x//H/8f/x//H/8f/x/+//
8f/v//P///8NABwAKwA0ADUAMwAzAC8AGgD7/9f/sf+H/2H/S/9C/0D/Q/9Q/1//Zv9m
/2T/Zv9v/4H/lf+i/67/uf/B/8v/1P/e/+X/7P/y//f/+////wMABQAEAAIAAgACAAIA
AgABAAMAAwADAAMAAwAEAAQABAAFAAUABQAFAAQABAAFAAUABQAFAAUABgAIAAgACgAK
AAgACAAKAAsACwALAAsACwAMAAwADQANAA4ADgAPABAAEAAQABIAEwARABEAEwAUABQA
FAAVABYAFwAYABkAGgAbABwAHQAeAB8AIAAiACQAJQAmACcAKAAqACsALQAvADAAMgA0
ADYAOAA6ADwAPgBAAEIARABGAEgASQBMAE0ATgBQAFEAUwBWAFYAVwBZAFoAWgBaAFoA
WgBaAFoAWwBbAFkAWABXAFcAVgBWAFYAVABRAE8ATQBNAEsARwBGAEQAQAA9ADoAOQA2
ADMAMAAtACoAJwAkACMAIQAfABwAGwAaABgAFQASABEAEQAOAA0ADQALAAoACQAIAAgA
BwAHAAYABgAGAAQABAADAAMAAwADAAIAAgAEAAQABAAEAAQAAwADAAQAAgACAAIAAgAE
AAQABAAEAAIAAwADAAMAAwADAAMAAwADAAMAAwADAAMAAwADAAMAAwADAAMAAwADAAMA
AwADAAIAAgADAAMAAwADAAMAAgAAAAEAAQD//wEAAQABAAEAAAAAAAAAAAAAAAAA///+
//7//v/+//7//P/8//z//P/8//z//P/8//v/+//6//r/+P/4//j/+P/4//j/+P/4//j/
9//3//f/9v/2//b/9v/2//b/9v/2//b/9v/1//X/9f/2//b/9v/2//b/9v/1//X/9f/1
//X/9f/1//T/9P/1//X/9P/0//T/9P/0//T/9P/0//T/9P/0//T/8//z//P/9P/0//T/
9P/0//T/9P/0//T/9P/0//X/9f/1//T/9P/0//X/9f/z//P/8//z//b/9v/2//T/9P/0
//T/9P/0//T/9P/0//T/9P/0//T/9P/0//T/9v/2//b/9v/0//T/9P/0//b/9v/2//b/
9P/0//T/9P/2//f/9//3//j/+P/4//n/+//7//v/+//9//3//f/+//z//P/8//r//P/8
//z/+//3//b/9f/y//L/8v/z//T/9v/3//f/+P/5//n/+f/5//f/9//2//b/+P/4//j/
+P/2//b/9f/1//X/9f/1//X/9v/2//b/9v/2//b/9v/2//b/9v/2//b/9v/2//b/9//5
//n/+f/5//n/+f/5//n/+f/5//n/+f/5//v/AwATACQAMwA6ADsAPwBBAD0AJgAFAOP/
vf+R/2n/T/9C/z7/Q/9M/1f/Xv9c/1z/ZP93/4n/m/+q/7b/w//P/9v/4v/o//P/+v8A
AAUACwAPABEAEQAQABAAEAARABIAEwATABMAEwATABMAEwAUABQAFAAXABcAFwAXABgA
GAAZABkAGQAZABkAGgAcABwAHgAeABwAHAAeAB8AHQAdAB0AHQAgACAAIQAhACIAIgAj
ACQAJAAkACYAJwAnACcAKQAqACwALAAtAC4ALwAwADEAMgA1ADYANwA4ADkAOgA8AD4A
PwBAAEEAQgBGAEcASQBLAEwATgBQAFIAVgBYAFoAXABgAGIAZABmAGgAaQBsAG0AbgBw
AHEAcwB0AHQAdQB3AHoAegB6AHoAegB6AHoAewB7AHkAeAB3AHcAdgB2AHYAdABxAG8A
bQBrAGkAZQBkAGAAXABZAFYAUwBQAE0ASgBFAEIAPwA8ADkANwA1ADIALQAsACoAJwAk
ACMAIwAgAB8AHwAdABwAGwAaABoAGQAXABYAFgAWABYAFgAVABUAFQAVABQAFAASABIA
EgASABQAEwATABQAFAAUABQAFAASABIAEgASABIAEwATABMAEQARABEAEQAPAA8ADwAP
AA8ADwAPAA8ADwAPAA8ADwANAA0ADQANAAwADAANAA0ADQANAA0ADAAKAAsACwAJAAsA
CwALAAsACgAKAAoACgAIAAgABwAGAAYABgAGAAYABgAGAAYABgAEAAQABAAEAAMAAwAC
AAIAAgACAAIAAgACAAIAAgACAAIAAQABAAEAAAAAAAAAAAAAAAAAAAAAAAAAAAD/////
//8AAAAAAAAAAAAAAAD///////////////////7//v///////v/+//7//v/+//7//v/+
//7//v/+//7//f/9//v//P/8//z//v/+//7//v/+//7//v/+//3//f/9//z//P/8//3/
/f/9//3//f/9//7/AAAAAP7//v/+//7//P/8//z//P/+//7//v/+//z//P/8//z//P/8
//z//P/+//7//v/+//z//P/8//z//P/8//z//P/8//z//P/8//z//P/8//z//P/8//z/
/P/8//z//P/8//z//P/8//z//P/8//z//P/8//z//P/8//z//f/9//3//v/+//7///8B
AAEAAQABAAMAAwADAAQABAAEAAQAAgACAAIAAgABAP3//P/7//j/+P/4//n/+v/6//v/
+//8//3//f/9//3/+//7//r/+v/6//r/+v/6//n/+v/6//v/+f/5//n/+f/6//r/+v/6
//r/+v/6//r/+v/6//r/+v/8//z//P/9//v/+//7//v//f/9//3//f/7//v/+//7//v/
/f8FABMAJgA1AD4APwA/AEMAQQAsAAsA5/+//5H/Z/9N/0D/PP9B/07/Wf9e/1z/WP9g
/3H/hf+V/6T/sv+9/8n/0//e/+b/7//4//z/AQAJAA0ADwAPAA4ADgAQABAAEAAQAA8A
EQARABEAEQARABIAEgASABMAEwATABMAFAAUABUAFQATABMAEwAUABQAFAAWABYAFgAW
ABgAGQAZABkAGQAZABoAGgAbABsAHAAcAB0AHgAeAB4AIAAhACEAIQAjACQAJAAkACUA
JgAnACgAKQAqACsALAAtAC4AMQAyADQANgA3ADgAOQA6ADwAPQA/AEEARABGAEgASgBM
AE4AUABSAFQAVgBYAFoAXABdAGAAYQBiAGQAZQBnAGoAagBrAG0AbABsAGwAbABsAGwA
bABtAG0AawBqAGkAaQBoAGgAaABkAGEAXwBdAFsAWQBVAFQAUABMAEkARgBDAEAAPQA6
ADUAMgAvACwAKwApACcAJAAfAB4AHAAZABYAFQAVABIADwAPAA0ADAALAAoACgAJAAkA
CAAIAAgABgAGAAUABQADAAMAAgACAAIAAgACAAIAAgABAAEAAgACAAIAAgACAAIAAgAC
AAIAAgADAAMAAwABAAEAAQABAAEAAQABAAEAAwADAAMAAwABAAEAAQABAAEAAQABAAEA
/v/+///////////////+//7///////3//f/9//3//f/8//z//P/8//z//P/7//r/+v/6
//r/+v/6//r/+v/6//n/+P/3//b/9f/1//T/9P/2//b/9v/2//T/9P/0//T/9P/z//P/
8//y//L/8v/y//T/9P/0//T/8v/y//H/8f/z//T/9P/0//L/8v/y//H/8//z//P/8//x
//H/8P/w//H/8f/w//D/8v/y//L/8v/y//L/8v/y//L/8v/x//H/8f/y//L/8v/0//T/
9P/0//T/9P/0//T/9f/1//X/9P/0//T/9f/1//X/9f/1//X/9v/2//b/9v/2//b/9v/2
//b/9v/2//b/9v/2//b/+P/4//j/+P/4//j/+P/4//j/+P/4//j/+v/6//r/+v/6//r/
+v/6//r/+v/6//r/+v/6//r/+v/8//z//P/8//z//P/8//z//f/+////AAACAAIAAgAC
AAQABAAEAAQAAgACAAIAAgAAAAAAAAAAAP7//P/6//j/+v/6//r/+v/7//z//f/+//7/
/v/+//7//v/+//7//v/+//7//v/+//z//P/8//z//f/+////AAD+//7//v/+////AAAB
AAIAAgACAAIAAgACAAIAAgACAAIAAgACAAIABAAEAAQABAAGAAYABgAGABAAGAAgACgA
MAA4AA==
         </WaveFormData>
      </LeadData>
      <LeadData>
         <LeadByteCountTotal>10000</LeadByteCountTotal>
         <LeadTimeOffset>0</LeadTimeOffset>
         <LeadSampleCountTotal>5000</LeadSampleCountTotal>
         <LeadAmplitudeUnitsPerBit>4.88</LeadAmplitudeUnitsPerBit>
         <LeadAmplitudeUnits>��V</LeadAmplitudeUnits>
         <LeadHighLimit>2147483647</LeadHighLimit>
         <LeadLowLimit>268435456</LeadLowLimit>
         <LeadID>V3</LeadID>
         <LeadOffsetFirstSample>0</LeadOffsetFirstSample>
         <FirstSampleBaseline>0</FirstSampleBaseline>
         <LeadSampleSize>2</LeadSampleSize>
         <LeadOff>FALSE</LeadOff>
         <BaselineSway>FALSE</BaselineSway>
         <ExcessiveACNoise>FALSE</ExcessiveACNoise>
         <MuscleNoise>FALSE</MuscleNoise>
         <LeadDataCRC32>360265186</LeadDataCRC32>
         <WaveFormData>
8v/y//L/8v/0//T/9P/0//L/8v/y//L/8v/y//L/8//1//X/9f/1//X/9P/0//T/9f8A
AAwAGQAsAD4ATABZAGgAdQByAGAAQQASANz/q/+H/2v/Vv9K/z//Nv8h/xD/Dv8c/zX/
T/9p/33/if+U/6D/rf+5/8b/0f/c/+P/6P/v//X/+f/7//z///8BAAEAAgAEAAUAAwAD
AAUABQAFAAUABgAGAAYABwAIAAgACQAJAAsACwALAAsADAANAA0ADgAOAA4ADAANAA4A
DgAQABAAEAARABAAEAAQABIAEgASABMAEwATABUAFgAXABgAGQAaABsAGQAZABoAHAAd
AB0AHwAhACMAJQAmACcAKAApAC0ALgAwADEAMgAzADQANwA6ADwAOwA+AEAAQgBEAEcA
SgBMAE4AUABTAFUAVQBYAFoAWwBdAF4AYABgAF8AYABhAGIAZABkAGQAZABiAGIAYgBi
AGEAXwBeAF0AXQBcAFwAWwBXAFUAUwBQAFAATgBLAEgARgBDAEAAPQA6ADcANAAxAC4A
KwAoACQAIQAfABwAGQAYABUAEgAOAAoACgAIAAcABAACAAEA//////7//f/9//z/+//6
//r/+P/4//f/9//5//j/+P/4//j/+P/4//j/9v/2//b/9//3//f/+P/4//f/9//3//f/
+P/5//n/+f/6//r/+v/7//3//P/8//3//P/8//v/+v/6//r/+v/6//r/+//7//v/+//7
//v/+//9//3//f/9//v/+//6//r/+v/6//r/+v/6//n/+P/4//j/+P/3//b/+P/3//f/
9//3//b/9P/2//b/9f/0//T/9v/1//T/9P/0//T/9P/z//L/8v/y//L/8v/y//H/8f/y
//L/8v/y//P/8//z//P/8v/y//H/8f/z//P/8//z//H/8v/z//P/8v/y//L/8f/z//P/
8//z//T/9P/0//T/9P/0//T/9P/0//T/9P/0//L/8v/y//L/9P/0//T/9P/0//T/9P/0
//T/9P/0//T/9P/0//T/9P/0//T/9P/0//b/9//4//j/9f/0//T/9P/0//T/9P/y//L/
8v/y//L/8v/y//L/9P/0//T/9P/0//T/9P/0//T/9P/0//T/9P/0//T/9P/y//L/8v/y
//T/9P/0//X/8//z//T/9f/3//n/+f/5//n/+f/5//r//P/8//3//f/9//3//v/+//7/
/v/8//v/+v/6//j/+P/3//j/+P/4//f/9//3//f/+P/3//f/9f/0//T/9P/0//T/9P/z
//L/7//u/+7/7v/u/+7/7v/u//D/8P/w//D/7v/u/+7/7v/w//D/8P/w/+7/7v/u/+7/
7v/u/+//7//v/+//7//v/+7/7v/u//P//P8KABsAKgA6AEgAVwBmAG0AZgBOAC0AAADO
/5v/df9b/0j/PP81/y7/Hf8M/xD/Hv8z/03/af97/4f/lP+i/63/uf/I/9P/3P/h/+b/
7f/1//v/+//+////AQD//wAAAgADAAUABQAHAAcABwAHAAgACAAIAAkACgAKAA0ADQAP
AA8ADQANAA4ADwAPABAAEAAQABAAEQASABIAEgASABIAEwAUABQAFAAWABYAFgAXABcA
FwAZABoAGwAaABsAHAAdAB8AHwAgACIAIwAjACUAJwAnACkAKgArACwALQAxADIANAA1
ADYANwA6AD0AQABCAEMARgBIAEoATABPAFIAVABWAFgAWwBdAF0AYABiAGMAZQBmAGgA
aABpAGoAawBsAGwAbABsAGwAbABsAGwAbABrAGkAaABnAGUAZABkAGMAYQBfAF0AWgBY
AFYAUwBQAE4ASwBIAEUAQgA/ADwAOQA2ADMAMAAsACkAJwAkACEAHgAbABgAFAAUABQA
EgARABAADgANAAsACQAIAAcABwAGAAUABAAEAAIAAgABAAEAAQAAAAAAAAAAAAAAAAAA
AAIAAgACAAMAAwADAAQABAABAAEAAQABAAQABQAFAAUABgAGAAYABwAFAAQABAAFAAcA
CAAIAAgABgAGAAYABgAIAAkACQAJAAcABwAHAAcACQAJAAkACQAHAAcABgAGAAYABgAG
AAYABgAFAAQABAAEAAQAAwACAAIAAQABAAEAAwACAAAAAgAAAP///v/+//7//f/8//z/
/P/8//z/+//6//r/+v/6//r/+v/5//n/+P/4//j/+P/3//f/9//3//b/9v/1//X/9f/1
//X/9f/1//b/9//3//b/9v/2//X/9f/1//X/9f/0//T/9P/0//T/9P/0//T/9P/0//T/
9P/0//T/9P/0//T/9P/0//T/8v/y//L/8v/0//T/9P/0//L/8v/y//L/8v/y//L/8v/y
//P/9P/0//P/8v/y//L/8v/y//L/9P/0//T/9P/y//L/8v/y//L/8v/y//L/8v/y//L/
8v/y//L/8v/y//L/8v/y//L/8v/y//L/8v/y//L/8//z//P/9P/1//X/+f/5//n/+//7
//v//P/8//z//f/9//3//f/+//7//v8AAP7//f/8//r/+P/4//n/+v/6//r/+//7//v/
+//6//n/+f/3//b/9P/0//T/8v/0//P/8v/x/+7/7v/u/+7/7v/u/+7/7v/w//D/8P/w
//D/8P/w//D/8P/w//D/8P/y//L/8v/y//L/8//z//P/8//z//P/8v/y//L/8//4/wIA
DwAcADAAQgBPAGAAcwB6AG4AVQAyAAQA0f+j/3//Zv9Y/0v/PP8p/xT/DP8Y/y//S/9l
/3v/if+W/6L/r/+9/8r/1//g/+f/7v/z//n///8BAAIABQAHAAcACAAKAAsACwALAA0A
DQANAA0ADgAOAA4ADwAQABAAEQARABMAEwATABMAFAAVABcAGAAYABgAFgAXABgAGAAa
ABoAGgAbABwAHAAcAB4AHgAeAB8AHwAfACEAIgAjACIAIwAkACUAJwAnACgAKgApACkA
KwAtAC8AMQAyADMANAA1ADkAOgA8AD0APgA/AEAAQwBGAEgASQBMAE4AUABSAFUAWABa
AFoAXABfAGEAYwBmAGgAaQBrAGwAbgBuAG0AbgBvAHAAcABwAHAAcAByAHIAcgByAG8A
bQBsAGsAawBqAGoAaQBnAGUAYwBgAF4AXABZAFYAVABRAE4ASwBIAEUAQgA/ADwAOQA2
ADIALwAtACoAJwAkACEAHgAaABoAGgAYABcAFAASABEADwANAAwACwALAAwACwAKAAoA
CAAIAAcABwAJAAgACAAIAAgACAAIAAgACgAKAAoACwAJAAkACgAKAAsACwALAAsACgAL
AAsACwAOAA4ADgAPAA8ADgAOAA8ADQAOAA4ADgAQABAAEAAQABAAEQARABEADwAPAA8A
DwARABEAEQARAA8ADwAOAA4ADgAOAA4ADgAOAA0ADAAMAAwADAALAAoACgAJAAkACQAL
AAoACAAKAAoACQAIAAgABgAFAAQABAAGAAYABgAFAAIAAgACAAIABAAEAAMAAwACAAIA
AgACAP//////////AAAAAP////////////////3//v///////v/+//7//f/9//3//f/9
//7//v/+//7//v/+//7//v/+//7//v/+//z//P/8//z//P/8//z//P/8//z//P/8//z/
/P/8//z/+v/6//r/+v/8//z//P/8//r/+//8//z/+//8//z/+v/6//r/+v/6//r/+v/6
//r/+v/6//r/+v/6//r/+v/6//r/+v/6//r/+v/6//r/+v/6//r/+v/6//r/+v/6//j/
+P/4//j/+P/5//n/+f/8//3//f////////8BAAEAAQACAAIAAgABAAEAAQABAAIAAgAC
AAIAAAD///7//v/6//r/+//8//7//v///////f/9//z/+//5//f/9v/2//b/9v/0//T/
8//y//H/8P/w//D/8P/w//D/8P/w//D/8P/w//D/8P/u/+7/7v/u//D/8P/w//D/8P/w
//D/8P/v/+//7//v/+3/7f/s/+z/8P/3/wIADgAdADAAQABOAF0AbABzAGgAUAArAPr/
xP+T/3X/X/9M/0T/O/8o/xP/Cv8Q/yD/O/9Z/2//ff+J/5j/pP+v/7v/yP/T/9r/4f/o
/+3/9f/5//v/+v/9/////f/+/wAAAQABAAEAAwADAAUABQAGAAYABAAFAAYABgAHAAcA
CQAJAAkACQAKAAsACQAKAAoACgAKAAsADAAMAA4ADgAOAA8AEAAQABAAEgASABIAEwAT
ABEAEwAUABUAFAAVABYAFwAYABkAGwAeAB8AHwAhACMAIQAjACQAJQAmACcAKwAsAC4A
LwAwADEANAA3ADoAPAA9AEAAQgBEAEYASQBMAE4ATgBQAFMAVQBXAFoAXABdAF8AYABi
AGIAYwBkAGUAZgBkAGQAZABkAGQAZABkAGQAYwBhAGAAXwBbAFoAWgBZAFkAVwBVAFIA
UABOAEsASABEAEEAPgA7ADgANQAyAC8AKgAnACQAIAAdABsAGAAVABIADwAMAAgABAAE
AAIAAQD+//z/+//5//j/+P/4//n/9v/1//T/9P/0//T/8//z//P/8v/y//L/8P/w//D/
8P/w//D/8P/x/+//7//w//D/8f/x//H/8f/y//P/8//z//L/8v/y//P/8//y//L/8//1
//b/9v/2//T/9P/0//T/9P/1//X/9f/1//X/9f/1//P/8//z//P/8//z//L/8v/y//L/
8v/y//L/8f/w//D/8P/w/+//7v/u/+3/7f/t/+//7v/s/+7/7P/r/+r/6v/q/+n/6P/o
/+j/6P/o/+f/6P/o/+j/6P/o/+j/5//n/+j/6P/o/+j/5v/l/+T/4//j/+T/5P/l/+X/
5f/l/+X/4//k/+X/5f/m/+b/5v/l/+P/4//j/+P/5P/k/+T/5P/m/+b/5v/m/+b/5v/m
/+b/5v/m/+b/5v/k/+T/5P/k/+T/5P/k/+T/5P/k/+T/5P/m/+b/5v/m/+b/5v/m/+b/
5P/l/+b/5v/l/+b/5v/m/+b/5v/m/+b/5v/m/+b/6P/o/+j/6P/m/+b/5v/m/+b/5v/m
/+b/5v/n/+f/5//o/+n/6f/r/+v/6//t/+3/7//w//D/8P/v/+//7//v//D/8P/w//D/
7v/t/+z/7P/q/+r/6//s/+z/7P/t/+3/7f/t/+z/6//r/+n/6P/o/+r/6v/o/+j/5f/k
/+P/4v/i/+L/4v/i/+T/5P/k/+T/5P/k/+T/5P/i/+L/4v/i/+T/5P/k/+T/4v/i/+L/
4v/j/+P/4//j/+P/4//i/+L/5P/p//T/BAATACQANABCAE8AXgBhAFAAMgALANr/pP91
/1P/Pf8w/yb/If8U/wH/+P4C/xb/L/9N/2X/c/9//4z/mv+l/7H/vv/J/9L/1//e/+f/
7f/v//H/8v/1//f/9f/2//j/+f/5//n/+//7//3//f/+//7//v///wAAAAADAAMABQAF
AAUABQAGAAcABwAIAAgACAAIAAkACgAKAAwADAAMAA0ADAAMAAwADgAQABAAEQARABEA
EwAUABUAFAAVABYAFwAXABcAGAAaAB0AHQAfACEAIwAlACYAJwAmACcAKwAsADAAMQAy
ADMANgA5ADwAPgA/AEIARABGAEoATQBQAFIAVgBYAFsAXQBdAGAAYgBjAGUAZgBoAGgA
awBsAG0AbgBuAG4AbgBuAG4AbgBuAG4AbQBrAGoAaQBnAGYAZgBlAGMAYQBfAFwAWgBY
AFUAUgBOAEsASABFAEAAPQA6ADcANAAxAC4AKgAnACUAIgAfABwAGQAWABIAEAAQAA4A
DQAMAAoACQAHAAUABAADAAMAAgABAAAAAAD+//7//f/9/////v/+//7//P/8//z//P/8
//z//P/9//3//f/+//7//f/9//3//f/+/////////wAAAAAAAAEAAQAAAAAAAQABAAIA
AgACAAIAAgACAAIAAgADAAMAAwABAAEAAQABAAEAAQABAAEAAwADAAIAAgAAAAAAAAAA
AAIAAQAAAAAAAAAAAP///v/+//3//f/9/////v/8//7//P/7//r/+v/6//n/+P/4//j/
+P/4//f/9v/2//b/9v/2//b/9f/1//T/9P/0//T/8//z//P/8//0//T/8//z//P/8//z
//P/8//0//X/9f/y//L/8v/x//P/8//z//P/8v/y//L/8v/w//D/8P/w//L/8v/y//L/
8P/w//D/8P/w//D/8P/w//L/8v/y//L/8P/w//D/8P/y//L/8v/y//L/8v/y//L/8P/x
//L/8v/z//L/8P/w//D/8P/w//L/8v/y//L/8v/y//L/8v/y//L/8v/y//L/8v/y//L/
8v/y//L/8v/y//P/8//z//T/9f/1//f/9//3//n/+f/7//z//P/8//v/+//7//v//P/8
//z//P/6//n/+P/4//b/9v/3//j/+v/6//v/+//5//n/+P/3//f/9f/0//T/9P/0//L/
8v/x//D/7//u/+7/7v/u/+7/7v/u/+7/7v/u/+7/7v/u/+z/7P/s/+z/7P/s/+z/7P/u
/+7/7v/u/+3/7f/t/+3/7//v/+7/7v/s/+//9v8CAA0AHAAuAD4ATwBiAHMAcgBgAEcA
IgDw/73/k/9z/1z/UP9D/zL/Gf8E/wT/Fv8t/0n/Y/91/4P/kP+e/63/t//E/9H/2P/f
/+b/7f/x//X/9//4//n//f/9//7/AAABAP////8BAAEAAwADAAQABAAEAAUABgAGAAcA
BwAJAAkACwALAAwADQANAA4ADgAOAA4ADwAQABAAEAAQABAAEQAQABAAEAASABQAFAAV
ABUAFQAXABgAGQAaABsAHAAdAB0AHQAeACAAIQAhACMAJQAnACkAKgArACwALQAxADIA
NAA1ADYANwA4ADsAPgBAAEMARgBIAEoATABPAFIAVABWAFgAWwBdAF0AYABiAGMAZQBm
AGgAaABrAGwAbQBuAG4AbgBuAG4AbgBuAG4AbgBtAGsAagBpAGcAZgBmAGUAYwBhAF8A
XABcAFoAVwBUAFAATQBKAEcAQgA/ADwAOQA2ADMAMAAsACkAJwAkACEAIAAdABoAFgAS
ABIAEAAPAA4ADAALAAkABwAGAAUABQAEAAMAAgACAAIAAgABAAEAAwACAAIAAgACAAIA
AgACAAAAAAAAAAEAAwADAAQABAADAAMAAwADAAQABQAFAAUABgAGAAYABwAHAAYABgAH
AAcACAAIAAgACAAIAAgACAAIAAkACQAJAAcABwAHAAcABwAHAAcABwAHAAcABgAGAAgA
CAAIAAgABgAFAAQABAAFAAYABgAGAAQAAwADAAMAAwACAAAAAgACAAEAAAAAAAAA///+
//7//v/+//7//f/8//z//P/8//z//P/7//v/+v/6//r/+v/5//n/+f/5//r/+v/5//n/
+f/5//n/+f/5//r/+//7//r/+v/6//n/+f/5//n/+f/6//r/+v/6//j/+P/4//j/+v/6
//r/+v/6//r/+v/6//r/+v/6//r/+v/6//r/+v/6//r/+v/6//r/+v/6//r//P/8//z/
/P/6//v//P/8//v//P/8//r/+v/6//r/+v/6//r/+v/6//r/+v/6//r/+v/6//r/+v/6
//r/+v/6//r/+v/6//r/+v/6//r/+v/6//r/+v/6//v/+//7//z//f/9/////////wEA
AQABAAIAAgACAAMAAwADAAMAAgACAAIAAgACAAEAAAAAAP7//v///wAAAAAAAAEAAQAB
AAEAAAD///3/+//6//r/+v/6//j/+P/3//b/9f/0//T/9P/0//T/9P/0//T/9P/0//T/
9P/0//L/8v/y//L/9P/0//T/9P/y//L/8v/y//P/8//z//P/8//z//L/8v/w/+//9v8A
AAkAGAAsADwASwBeAG8AeABwAFkAOAAKANP/pf9//2b/WP9N/0D/Lf8W/wj/Dv8j/z3/
Wf9v/33/iP+W/6X/s/++/8n/1P/b/+L/6f/v//X/9//4//v//f/7//z//v////////8B
AAEAAQABAAIAAgACAAMABAAEAAMAAwAFAAUABQAFAAYABwAHAAgACAAIAAYABwAIAAgA
CQAKAAsADQAOAA4ADgAQAA4ADgAPAA8AEQATABQAFQAUABUAFgAXABcAFwAYABoAGQAZ
ABsAHQAfACEAIgAjACQAJQApACoAKgArACwALQAwADMANgA4ADcAOgA8AD4AQABDAEYA
SABKAEwATwBRAFMAVgBYAFkAWQBaAFwAXABeAGAAYgBkAGIAYgBiAGIAZABkAGQAZABj
AGEAYABfAF0AXABcAFsAWwBZAFcAVABSAFAATQBKAEYAQwBAAD0AOgA3ADQAMQAsACkA
JgAiAB8AHQAaABcAFAARAA4ACgAIAAgABgAFAAIAAAD///3/+//6//n/+f/2//X/9P/0
//T/9P/z//P/8f/w//D/8P/y//L/8v/y//D/8P/w//H/8//z//T/9P/z//P/8//z//L/
8//z//P/9v/2//b/9//3//b/9v/3//X/9v/2//b/+P/4//j/+P/2//f/9//3//f/9//3
//f/9//3//f/9//3//f/9v/2//b/9v/2//b/9v/1//T/9P/y//L/8f/w//L/8f/x//H/
7//u/+z/7v/w/+//7v/u/+z/6//q/+r/6v/q/+r/6f/q/+r/6v/q/+j/6P/n/+f/5//o
/+n/6v/p/+n/6f/p/+j/6P/n/+f/5//n/+f/5//l/+b/5//n/+b/5v/m/+X/5//n/+f/
5//o/+j/6P/o/+j/6P/o/+j/6P/o/+j/6P/m/+b/5v/m/+j/6P/o/+j/5v/m/+b/5v/m
/+b/5v/m/+b/5v/m/+b/5v/m/+b/5v/m/+f/6P/o/+n/5v/m/+b/5v/m/+b/5v/m/+b/
5v/k/+T/5P/k/+T/5P/k/+T/5P/k/+T/5P/k/+T/5P/k/+b/5v/m/+f/5//n/+j/6f/n
/+n/6f/p/+3/7f/t/+7/7v/u/+//7//v/+//8P/w/+7/7v/s/+v/6v/q/+j/6P/p/+r/
6v/q/+v/6//r/+v/7P/r/+v/6f/o/+j/6P/o/+T/5P/j/+L/4f/g/+D/4P/g/+D/4P/g
/+D/4P/g/+D/3v/e/97/3v/e/97/3v/e/97/3v/e/97/4P/g/+H/4f/f/9//3//f/97/
3v/e/+H/7P/6/wkAGgAsADoAQwBQAFkAUgA6ABcA6v+y/3v/T/81/yT/Gv8Z/xT/Cf/6
/vj+AP8V/zH/T/9l/3H/fv+K/5f/o/+w/7v/xv/P/9T/2//h/+f/6//u/+//7//v//D/
8v/z//P/8//1//X/9f/1//b/9v/4//n/+v/6//n/+f/7//v/+//7//z//f///wAAAAAA
AAAAAQACAAIAAgACAAIAAwAEAAQABAAGAAYABgAHAAcABwAJAAoACwAKAAsADAANAA8A
DwAQABIAEwATABUAFwAXABkAGgAbABwAHQAhACIAJAAlACYAJwAqAC0AMAAyADMANgA4
ADoAPgBBAEQARgBIAEoATQBPAFEAVABWAFcAWwBcAF4AXgBfAGAAYQBiAGQAZABkAGQA
ZABkAGQAZABjAGEAYABfAF0AXABcAFsAWQBXAFUAUgBQAE4ASwBIAEYAQwBAAD0AOAA1
ADIALwAsACkAJgAiAB8AHQAaABcAFgATABAADAAIAAgABgAFAAQAAgABAP///f/8//v/
+//6//n/+P/4//j/+P/3//f/9//2//b/9v/2//b/9v/2//b/9v/2//f/9f/1//b/9v/2
//f/+P/5//j/+f/5//n/+v/6//r/+//9//z//P/9//3//v/+//7//v/+//7//v8AAAEA
AQABAAEAAQABAAEAAQABAAEAAQABAAEAAAAAAAAAAAAAAAAAAgABAAAAAAAAAAAA///+
//7//f/9//3//f/8//r//P/8//v/+v/6//z/+//6//r/+P/4//j/9//4//j/+P/4//j/
+P/3//f/9v/2//b/9v/3//f/9//3//b/9v/1//X/9f/1//X/9f/z//T/9f/1//T/9P/0
//P/8//z//P/8//y//L/8v/y//L/8v/y//L/9P/0//T/9P/y//L/8v/y//T/9P/0//T/
9P/0//T/9P/0//T/9P/0//b/9v/2//b/9P/0//T/9P/y//P/9P/0//X/9P/0//T/9P/0
//T/9P/0//T/9P/0//T/9P/0//T/9P/0//T/9P/0//T/9P/2//b/9v/2//b/9v/2//b/
9P/0//T/9P/2//f/9//3//j/+f/5//v//f/9/////////wAAAAAAAP//////////AAAA
AAAAAAD+//3//P/8//r/+v/7//z//P/8//3//f/9//3//P/7//v/+f/4//j/+v/6//j/
+P/3//b/9f/0//L/8v/y//L/8v/y//L/8v/0//T/9P/0//L/8v/y//L/8v/y//L/8v/0
//T/9P/0//X/9f/1//X/9f/1//T/9P/0//X//P8IABkAKAA4AEoAWQBqAHkAegBoAE0A
KAD4/8P/l/93/2L/Vv9L/zj/If8O/w7/Hv85/1X/b/+B/43/nP+q/7f/w//Q/9v/5P/r
//L/+f///wMABQAGAAkACQAJAAoADAANAA0ADQAPAA8AEQARABIAEgASABMAFAAUABMA
EwAVABUAFwAXABgAGQAXABgAGAAYABoAGwAcABwAGgAaABoAGwAeAB4AHgAgACAAIAAh
ACEAHwAhACIAIwAkACUAJgAnACkAKQAqACwAKwArAC0ALwAxADMANAA1ADYANwA7ADwA
QABBAEIAQwBEAEcASgBMAE0AUABSAFQAVgBZAFwAXgBgAGIAZQBnAGkAbABuAG8AcQBy
AHQAdAB1AHYAdwB4AHoAegB6AHoAeAB4AHgAeAB5AHcAdgB1AHUAdAB0AHMAcQBvAG0A
agBoAGYAYwBgAF4AWwBYAFUAUgBPAEwASQBEAEEAPgA6ADcANQAyAC8ALAApACYAIgAe
AB4AHAAbABgAFgAVABMAEwASABEAEQAQAA8ADgAOAA4ADgANAA0ADQAMAAwADAAMAAwA
DAAMAAwADAAMAA0ADQANAA4ADgANAA0ADQANAA4ADwAPAA8AEAAQABAAEQARABAAEAAR
ABEAEgASABIAEgASABIAEgASABMAEwATABUAFQAVABUAEwATABMAEwAVABUAFAAUABQA
FAAUABQAFAATABIAEgAUABQAEwASABAADwAPAA8ADwAOAAwADgAQAA8ADgAOAA4ADQAM
AAwADAAMAAwACwAKAAoACgAKAAoACgAJAAkACAAIAAgACAAHAAcABwAHAAgACAAHAAcA
BwAHAAcABwAFAAYABwAHAAYABgAGAAUABwAHAAcABwAGAAYABgAGAAgACAAIAAgABgAG
AAYABgAIAAgACAAIAAgACAAIAAgACAAIAAgACAAIAAgACAAIAAgACAAIAAgACAAIAAgA
CAAGAAcACAAIAAkACgAKAAgACAAIAAgACAAIAAgACAAIAAgACAAIAAYABgAGAAYABgAG
AAYABgAIAAgACAAIAAgACAAIAAgACAAIAAgACAAIAAgACAAIAAgACAAIAAgACAAIAAgA
CAAIAAgACAAIAAgACAAIAAgACAAIAAgACAAIAAgACAAIAAgACQAJAAkACgALAAsADQAP
AA8AEQARAA8AEAAQABAAEwATABMAEwAUABQAFAAUABIAEQAQABAADgAOAA8AEAAQABAA
EQARABEAEQAQAA8ADwANAAwADAAMAAwACgAKAAsACgAJAAgABgAGAAYABgAIAAgACAAI
AAYABgAGAAYACAAIAAgACAAIAAgACAAIAAgACAAIAAgACQAJAAkACQAJAAkACAAIAAgA
CQAQABwAKwA8AE4AXABrAHoAiwCMAH4AYwA+AAwA1/+r/4v/dv9o/1//Uv85/yb/IP8w
/0n/Zf99/5H/n/+s/7j/x//V/+L/7f/2//3/AgALABEAFQAXABoAGwAdAB0AHgAgACEA
IQAhACMAIwAhACEAIgAiACIAIwAkACQAJQAlACcAJwAlACUAJgAnACcAKAAoACgAKAAp
ACoAKgAqACoAKgArACoAKgAqACwALgAuAC8ALwAtAC8AMAAxADIAMwA0ADUANQA1ADYA
OAA5ADkAOwA9AD0APwBAAEEAQABBAEUARgBIAEkASgBLAE4AUQBUAFYAVQBYAFoAXABe
AGEAZABmAGYAaABrAG0AcQB0AHYAdwB7AHwAfgB+AH8AgACBAIIAggCCAIIAggCCAIIA
ggCCAIMAgQCAAH8AewB6AHoAeQB3AHUAcwBwAHAAbgBrAGgAZgBjAGAAXQBYAFUAUgBP
AEwASQBGAEIAPwA9ADoANwAyAC8ALAAoACYAJgAkACMAIQAeABwAGQAXABYAFQAVABQA
EwASABIAEgASABEAEQARABAAEAAQAA4ADgAOAA4AEAAQABAAEQAPAA8AEAAQABEAEQAR
ABEAEgATABMAEwASABIAEgATABUAFAAUABUAFwAYABgAGAAWABYAFgAWABYAFwAXABcA
FwAXABcAFwAXABcAFwAXABkAGQAYABgAGAAYABgAGAAWABUAFAAUABQAFAATABIAFAAT
ABMAEwATABIAEAASABAADwAOAA4AEAAPAA4ADgAOAA4ADgANAAwADAAMAAwADAAMAAsA
CwAKAAoACgAKAAkACQAJAAkACAAIAAcABwAJAAkACQAJAAcACAAJAAkACAAIAAgABwAF
AAUABQAFAAYABgAGAAYABgAGAAYABgAGAAYABgAGAAgACAAIAAgABgAGAAYABgAGAAYA
BgAGAAYABgAGAAYABgAGAAYABgAGAAYABgAGAAYABwAIAAgABwAIAAgABwAGAAUABAAG
AAYABgAGAAYABgAGAAYABgAGAAYABgAGAAYABgAGAAYABgAGAAYABgAGAAYABgAEAAQA
BAAEAAYABgAGAAYABAAEAAQABAAGAAYABgAGAAgACAAIAAgACgAKAAoACgAMAAwADAAM
AA4ADgAOAA4ADgAOAA4ADgAMAAwADAAMAAsACgAJAAgACgAKAAoACgAMAAwADAAMAAsA
CgAJAAgABgAGAAYABgAEAAQABAAEAAEAAAD///7/AAAAAAAAAAD+//7//v/+/wAAAAAA
AAAAAgACAAIAAgAAAAAAAAAAAAIAAgACAAIAAAAAAAAAAAAAAAAAAAAAAAkAEgAbACQA
MAA6AA==
         </WaveFormData>
      </LeadData>
      <LeadData>
         <LeadByteCountTotal>10000</LeadByteCountTotal>
         <LeadTimeOffset>0</LeadTimeOffset>
         <LeadSampleCountTotal>5000</LeadSampleCountTotal>
         <LeadAmplitudeUnitsPerBit>4.88</LeadAmplitudeUnitsPerBit>
         <LeadAmplitudeUnits>��V</LeadAmplitudeUnits>
         <LeadHighLimit>2147483647</LeadHighLimit>
         <LeadLowLimit>268435456</LeadLowLimit>
         <LeadID>V4</LeadID>
         <LeadOffsetFirstSample>0</LeadOffsetFirstSample>
         <FirstSampleBaseline>0</FirstSampleBaseline>
         <LeadSampleSize>2</LeadSampleSize>
         <LeadOff>FALSE</LeadOff>
         <BaselineSway>FALSE</BaselineSway>
         <ExcessiveACNoise>FALSE</ExcessiveACNoise>
         <MuscleNoise>FALSE</MuscleNoise>
         <LeadDataCRC32>3294733593</LeadDataCRC32>
         <WaveFormData>
/P/7//v/+//9//3//f/9//z/+//6//n/+//7//v/+//9//7//v/+//z//P/8//v/+///
/wIABgARACMAOgBWAHQAlgC6ANoA8gD6APYA5wDLAKEAdgBIABkA6P+t/37/dv+G/5b/
pv+1/7j/sf+z/7v/xf/O/9n/4//p/+7/8v/3//v//v8AAAEAAwAGAAUABgAHAAgABgAI
AAgACQAJAAkACQAJAAsACwALAAsACQAJAAkACgAMAAsACwALAAkACgAKAAwADgAOAA8A
DwAPABEAEwATABEAEgASABIAFAAVABUAFQAYABkAGgAcABwAHAAdAB0AIAAgACEAIwAl
ACUAJgAnACkAKgArACsALAAtAC8AMAAzADQANQA2ADgAOQA7ADsAPAA+AEEAQQBDAEYA
RwBIAEkASgBLAE4ATgBRAFEAUgBSAFMAVQBWAFcAWABYAFcAVwBXAFYAVgBWAFUAVQBV
AFIAUQBRAFAAUABQAFAAUQBPAE8ATwBPAEwASwBKAEoASwBKAEkASABJAEgARgBFAEYA
RQBCAEEAPwA+ADwAOgA4ADYANQAzADEAMAAuAC0AKwAqACkAKAAnACYAJgAmACYAJgAl
ACQAIwAiACAAHwAgAB8AIAAgACAAIAAgACAAHwAeAB0AHAAdAB4AHgAfACEAIAAgACAA
IAAiACIAIgAjACIAIgAjACQAJAAjACIAIAAhACIAIwAjACIAIQAhACIAIgAiACMAIQAh
ACEAIQAjACMAIgAiACIAIwAjACMAIQAhACEAIQAgACAAIAAfAB4AHgAeAB4AHwAfAB8A
HgAcABwAHAAcAB0AGwAaABkAGQAXABkAGgAZABkAGAAYABgAFgAVABUAFAAUABMAEgAU
ABQAEwASABIAEgATABMAEQARABEAEQATABIAEQARABAAEAAQABAADgAOAA4ADgAOAA4A
DQANAAwADAALAAsACQAJAAkACQALAAsACwALAAkACQAJAAkACQAJAAkACQAHAAcABwAH
AAgACAAIAAgACQAJAAgACAAHAAcABwAHAAcABwAIAAgABwAGAAYABgAGAAYABgAGAAYA
BgAGAAQABAAEAAQABAAEAAQABAACAAIAAgACAAIAAgACAAIAAgACAAIAAgABAAAA///+
////AAABAAIAAQABAAEAAwADAAQABQAFAAQABQAFAAUABgAGAAYABwAJAAoACgALAAkA
CgAKAAoACAAIAAYABgAGAAgACAAIAAoACwALAAkACAAIAAgABgAEAAQAAgACAAEAAAAA
AP//+v/5//n/+P/4//j/+P/4//r/+v/6//r/9//3//f/9//1//X/9f/1//X/9f/1//X/
9f/1//X/9f/2//b/9v/2//j/9v/3//f/+//+/wIADQAfADYAVAByAJYAvADgAPgAAgH6
AOUAwQCXAGwAPgATAN7/n/90/3D/gv+O/5z/rf+w/6v/r/+5/8H/yv/V/93/4//m/+r/
7//1//j/+v/7//3//v/9//7///8AAAIABAAEAAUAAwADAAMAAwADAAMAAwADAAMAAwAD
AAQABAADAAMAAwADAAQABAAGAAYABgAHAAcABwAJAAsACwALAAwADAAMAAwADQANAA0A
EAARABIAFAASABIAEwATABQAFAAVABcAGQAZABoAGwAbABwAHQAdACAAIQAjACQAIwAk
ACUAJgAoACkAKwArACwALgAxADEAMQA0ADUANgA3ADgAOQA8ADwAPwA/AEAAPgA/AEEA
QgBDAEQARABDAEMAQwBCAEIAQgBBAEEAQQA/AD0APAA6ADsAOgA5ADkANwA3ADcANwA2
ADUANAA0ADMAMgAxADAALwAuACwAKwAqACkAJgAlACMAIgAgAB4AHgAcABsAGQAXABYA
FAATABEAEAAPAA4ADQAMAAwADAAKAAoACQAIAAgACAAHAAcACQAHAAcABgAEAAQABAAE
AAQABAAEAAQABgAGAAUABQADAAIAAgACAAQABgAGAAYABwAGAAYABwAGAAYABQAEAAQA
BQAGAAcABwAGAAUABQAGAAYABgAHAAUABQAFAAUABwAHAAYABgAGAAcABwAHAAcABwAH
AAcABAAEAAQAAwACAAIAAgACAAEAAQABAAAAAAAAAAAAAAABAP///v/9//3/+//9//7/
/f/9//z//P/8//r/+f/5//r/+v/5//j/+P/4//f/9v/2//b/9//3//X/9f/1//X/9//2
//X/9f/2//b/9v/2//T/9P/0//T/9P/0//P/8//0//T/8//z//P/8//z//P/8//z//P/
8//x//H/8f/x//P/8//z//P/8//z//P/8//y//L/8v/y//P/8//y//L/8//z//P/8//z
//P/9P/0//P/9P/0//T/9P/0//T/9P/0//T/9P/0//T/9P/0//T/9P/0//T/9v/2//b/
9v/2//b/9v/2//b/9v/2//b/9P/0//T/9P/2//b/9v/3//f/9//5//n//P/9//3//v/9
//3//f/+/wAAAAABAAEAAAAAAAEAAQACAAIAAgACAAQAAgACAAIABAAEAAQABAAFAAUA
AwACAAIAAgAAAP7//P/6//r/+f/6//r/+f/2//P/8//y//L/8v/y//L/8v/y//L/8v/x
//H/8f/x//H/8f/x//H/8f/z//P/8//z//H/8f/x//L/8v/y//L/8v/w//H/8f/x//T/
9v/5/wcAHAA0AFIAdgCcAMIA3gDyAPgA7wDXAK8AhABYACUA8P+3/4L/bP92/4j/lv+l
/6z/qf+p/6//uf/E/83/1//d/+L/5P/p/+3/8v/0//X/9//4//n/+v/7//z//P/+//7/
////////////////////////////////AAD+//3//f/9////AAAAAAIAAgACAAMAAwAD
AAUABwAHAAcACAAIAAgACgALAAsACwAMAA0ADgAQABAAEAARABEAEgASABMAFQAVABUA
FgAXABkAGgAbABsAHAAdAB8AIAAhACIAIwAkACYAJwApACkAKgAsAC8ALwAvADIAMwA0
ADUANgA3ADoAOgA9AD0APgA8AD0APwBAAEEAQgBCAEEAQQBBAEAAQABCAEEAQQBBAEAA
PwA/AD4APQA8ADsAOwA9AD0APQA9ADoAOQA4ADgAOQA4ADcANgA3ADYANAAzADIAMQAu
AC0ALQAsACoAKAAmACQAIwAhAB8AHgAcABsAGwAaABkAGAAXABYAFgAWABQAFAATABIA
EgASABEAEQATABEAEQAQABAAEAAQABAAEAAQABAAEAAOAA4ADQANAA4ADgAPABAADgAQ
ABAAEAARABAAEAARABIAEgARABAADgAPABAAEQATABIAEQARABAAEAAQABEADwAPAA8A
DwARABEAEAAQAA4ADwAPAA8ADQANAA0ADQAMAAwADAALAAwADAAMAAwACQAJAAkACAAK
AAoACgAKAAsACQAIAAcABQADAAUABgAHAAcABgAGAAYABAADAAMABAAEAAMAAgAEAAQA
AwACAAAAAAABAAEAAwADAAMAAwADAAIAAQABAAIAAgACAAIAAgACAAIAAgACAAIAAQAB
AAIAAgABAAEAAwADAAMAAwADAAMAAwADAAEAAQABAAEAAQABAAEAAQADAAMAAwADAAQA
BAAEAAQABAADAAEAAAADAAMAAwADAAUABQAGAAYABQAGAAQAAgACAAIAAgAEAAQABAAE
AAQABAAEAAQABAAEAAQABAAGAAYABgAGAAQABAAEAAQABgAGAAYABgAGAAYABgAGAAYA
BgAGAAYABAAEAAUABQAGAAkACgAMAA0ADQAOAA8ADwAPABAAEAAQABEAEQASABAAEQAR
ABIAEgASABIAEgAQABAAEAASABQAFAAUABUAEwARABAAEAAOAAwACgAKAAkACgAKAAoA
CgAJAAYABQAFAAQABAAEAAIAAgACAAIAAgACAAEAAQD//////////wEAAQABAAEAAQAB
AAEAAQD/////AAAAAAAAAAAAAAAAAQADAAUACAAMABkALwBIAGYAhgCuANIA8gAEAQoB
AAHrAMcAmwBsADwACwDS/5f/eP9+/47/nP+u/7f/sv+x/7n/wf/L/9T/3f/j/+f/6v/u
//P/+f/+//z/+//9/wAAAQACAAMABAADAAQAAwADAAMAAwADAAMAAwADAAMAAwADAAMA
AwAEAAQAAwADAAMAAgACAAEAAgACAAIAAwADAAMABQAHAAcACQAKAAoACgAKAAsACwAL
AAoACwAMAA4ADgAOAA8ADwAQABAAEQATABUAFQAWABcAFwAYABkAGQAcAB0AHwAgACEA
IgAjACQAJgAnACkAKQAsAC4AMQAxADEANAA1ADYANwA4ADkAPAA8AD8APwBAAEEAQwBG
AEgARwBIAEgARwBFAEUARABEAEQAQwBDAEMAQAA/AD8APgA9ADwAOwA7ADwAPQA+AD8A
PgA9ADwAPAA6ADgANgA0ADMAMgAwAC8ALgAtACoAKQAlACQAIgAgABwAGgAZABcAFQAU
ABIAEQAPAA4ADQAMAAsACgAKAAoACAAIAAcABgAGAAYABQAFAAMAAQABAAAAAgACAAIA
AgACAAIAAgACAAAAAAD/////AAAAAAEAAgAAAAIAAgACAAEAAAAAAAEAAgACAAEAAAAB
AAMABQAHAAYABAACAAEABAAEAAQABQADAAMAAwADAAEAAQAAAAAAAgADAAMAAwADAAMA
AwADAAIAAgACAAEAAAAAAAAAAAD////////+//7//v/+//7////9//z/+//7//n/+//8
//z/+//5//j/+f/4//j/+f/4//j/9//2//T/9P/z//L/8v/y//P/8//x//H/8f/x/+//
7v/t/+3/7P/s/+z/7P/u/+7/7v/u/+z/7P/r/+v/6v/q/+n/6f/p/+n/6f/p/+f/5//n
/+f/6f/p/+n/6f/n/+f/5//n/+f/5//n/+f/5P/k/+T/5P/l/+X/5P/k/+X/5f/l/+X/
5f/l/+b/5v/l/+T/5P/i/+L/4v/i/+D/4P/g/+D/4v/i/+L/4v/g/+D/4P/g/97/3v/e
/97/4P/g/+H/4f/f/+H/4f/i/+P/4//k/+X/5f/l/+b/5v/m/+f/5//o/+b/5//n/+j/
5v/m/+b/5v/k/+T/5P/m/+b/5v/m/+f/5f/j/+L/4v/i/+D/3v/e/97/3v/d/9z/2v/Z
/9b/1f/V/9T/1P/U/9T/1P/U/9T/1P/U/9P/0//R/9H/0f/R/9P/0//T/9P/0f/R/9H/
0f/R/9H/0v/S/9L/0v/S/9L/0f/T/9X/2P/e/+n///8cADoAXgCGAKwAzADgAOIA1AC5
AI8AZQA2AAgA2f+e/13/Pv9I/1z/av98/4f/hv+D/4n/k/+d/6b/r/+3/7//wv/E/8v/
z//Q/9L/1f/X/9j/1//Y/9n/2v/Y/9r/2v/b/93/3f/d/93/3f/d/93/3f/d/93/3f/e
/97/3f/d/93/2//c/9z/3v/e/97/3//f/+H/4//l/+X/4//k/+T/5P/m/+f/5//n/+j/
6f/q/+z/7P/s/+3/7f/w//D/8f/z//P/8//0//X/9//4//n/+f/8//3///8AAP//AAAB
AAIABgAHAAkACQAMAA4AEQARABEAFAAVABYAGQAaABsAHgAcAB8AHwAgACAAIQAjACQA
JQAmACYAJQAjACMAIgAiACAAHwAfAB8AHgAdAB0AHAAbABoAGQAZABcAFwAXABcAFAAT
ABIAEgAPAA4ADQAMAAsACgAIAAcABAADAAAA///9//z/+v/4//j/9v/1//P/8f/w/+7/
7f/r/+r/6f/o/+f/5v/m/+b/5v/m/+X/5P/i/+L/4f/h/+P/4f/h/+D/4P/g/+D/4P/g
/+D/4P/g/+D/4P/f/9//4f/g/+D/4P/g/+L/4v/i/+H/4P/g/+H/5P/k/+P/4v/g/+H/
4v/j/+P/4v/h/+H/5P/k/+T/5f/l/+X/5f/l/+X/5f/k/+T/4v/j/+P/4//j/+P/4//j
/+T/5P/k/+P/4v/i/+L/4v/h/+H/4f/g/+D/4P/g/+D/4f/f/97/3f/d/9v/3f/e/93/
3f/c/9z/3v/c/9v/2//c/9z/2//a/9z/3P/b/9r/2v/a/9v/2//b/9v/2//b/9v/2v/Z
/9n/2v/a/9r/2v/a/9r/2v/a/9r/2v/Z/9n/2v/a/9n/2f/Z/9n/2f/Z/9n/2f/Z/9n/
2f/Z/9n/2f/Z/9n/2f/Z/9n/2f/Z/9n/2v/a/9r/2v/b/9v/2v/a/9v/2//b/9v/2f/Z
/9r/2v/b/9r/2v/Y/9j/2P/Y/9r/2v/a/9r/2v/a/9r/2v/Y/9j/2P/Y/9r/2v/a/9r/
2P/Y/9j/2P/a/9r/2//b/9n/2//b/9z/3f/d/97/3//h/+H/4v/i/+D/4f/h/+L/4v/j
/+P/5P/k/+T/5P/k/+L/4v/i/+T/5v/m/+b/5//l/+P/4v/i/+L/4P/e/97/3P/c/9v/
2v/a/9n/1v/V/9X/1P/U/9T/1P/U/9T/1P/U/9T/0//T/9P/0//T/9P/0//T/9P/0//T
/9P/0//T/9P/0//U/9T/1P/U/9T/1P/T/9P/1f/Y/9j/3//v/wYAIgBCAGgAjgCyANIA
5ADmANkAuwCTAGYANgADAMr/i/9a/1D/YP9u/37/i/+O/4v/j/+Z/6P/rP+1/73/w//I
/8z/z//T/9b/2P/Z/9n/3P/d/97/3//g/+D/4v/i/+P/5P/l/+b/5//o/+n/6v/r/+v/
6//r/+z/7v/t/+3/7f/v//D/8P/y//D/8P/x//H/8f/z//X/9f/3//j/+P/4//r/+//7
//v//P/9//7/AAAAAAAAAQABAAIAAgADAAUABwAHAAgACQAJAAoACwALAAwADQAPABAA
EwAUABUAFgAWABcAGQAZABwAHgAhACEAIQAkACUAJgAnACgAKQAsACoALQAtAC4ALgAv
ADEAMgAxADIAMgAxADMAMwAyADIAMgAxADEAMQAyADEAMQAwAC8ALgAtAC0AKwArACsA
KwAqACkAKAAoACcAJgAlACQAIQAgAB4AHQAeAB0AGgAZABcAFgAUABIAEAAOAA0ACwAJ
AAgABgAFAAMAAgABAAAA///+//7//v/8//z/+//6//z//P/7//v/+//5//n/+P/6//r/
+v/6//j/+P/4//j/+v/6//n/+f/7//r/+v/6//j/+v/6//r/+//6//r/+//8//z/+//6
//z//f/+///////+//3//f/+//7//v////////////////////7//v/+/////////wEA
AQABAAEAAAAAAAAA/////wAAAQACAP////////7//v/+//7//v/+//3//f/9//3/+//9
//7///////7//v/+//z/+//7//z//P/7//r//P/8//v/+v/6//r/+//7//3//f/9//3/
/f/8//v/+//8//z//P/8//z//P/8//z//P/8//v/+//8//z/+//7//v/+//7//v//f/9
//3//f/9//3//f/9//3//f/9//3//f/9//3//f/8//z//P/8//3//f/8//z/////////
///9//3//v/+////AgAAAP7//v/+//7//v/+//7//v/+//7//v/+/wAAAAAAAAAA/v/+
//7//v/+//7//v/+//7//v/+//7/AAAAAAAAAAAAAAAAAQABAAEAAwADAAQABQAFAAYA
BwAJAAkACgAKAAoACwALAAwADAANAA0ADgAOAA4ADgAOAA4ADgAOABAAEAAQABAAEQAP
AA0ADAAMAAwACgAIAAgABgAGAAUABAAEAAMAAAD//////v/+//7//v/+//7//v/+//7/
/f/9//3//f/9//3//f/9//3//f/9//3//f/9//3//f/+//7//v/+//7//v/9//3//f8A
AAAABQATACYAQABcAHwAogDGAOYA+gACAf0A6QDHAJ4AdABDABAA2f+k/4b/iv+c/6r/
t/++/7n/t/+//8n/1P/d/+X/6//w//b/+////wIABgAHAAkACgAJAAoACwAMAAwADgAO
AA8ADwAPAA8ADwARABEAEQARAA8ADwAPABAAEgARABEAEQARABIAEgAUABMAEgASABEA
EwAVABcAFwAXABgAGAAYABoAGwAbABsAHgAfACAAIgAgACAAIQAhACIAIgAjACUAIwAj
ACQAJQApACoAKwArACwALQAvADAALwAwADEAMgA2ADcAOQA5ADkAOgA8ADsAOwA+AD8A
QABBAEIAQwBGAEYASQBJAEoASABJAEsATABNAE4ATgBNAEsASwBKAEoASgBJAEkASQBI
AEcARwBGAEUARABDAEMAQQBBAEEAQQBAAD8APgA+ADsAOgA5ADgANwA2ADQAMwAyADEA
LgAtACsAKgAoACYAIgAgAB8AHQAdABwAGgAZABUAFAATABIADwAOAA4ADgAKAAoACQAI
AAgACAAHAAcABQADAAMAAgACAAIAAgACAAAAAAAAAAAAAgACAAEAAQABAAAAAAAAAAAA
AgACAAIAAwACAAIAAwAEAAQAAwACAAEAAQABAAEAAQAAAP////8AAAAAAAABAAEAAQAB
AAEAAQABAAAAAAAAAAEAAQABAP///////////P/8//z/+//8//z//P/8//n/+f/5//j/
+P/4//j/+P/4//f/9//3//X/8//1//b/9f/1//T/9P/2//T/8//z//L/8v/x//D/8v/y
//H/8P/u/+7/7//v/+//7//v/+//7f/s/+v/6//s/+z/7P/s/+r/6v/q/+r/7P/s/+v/
6//s/+z/6//r/+n/6f/p/+n/6//r/+v/6//p/+n/6f/p/+n/6f/p/+n/5//n/+f/5//m
/+b/5v/m/+X/5f/k/+T/5//n/+f/5//n/+f/6P/o/+f/5v/k/+b/5v/m/+b/5v/m/+b/
5v/l/+T/4//i/+L/4v/i/+L/4P/g/+D/4P/g/+D/4P/g/+L/4v/i/+L/5f/l/+X/5//l
/+b/5//n/+j/6f/p/+n/6P/o/+j/6f/p/+r/6v/r/+n/6v/q/+r/6v/q/+j/6P/o/+r/
6v/q/+r/6//r/+n/6v/q/+r/6P/m/+b/5P/k/+H/4P/g/9//3P/b/9v/2v/a/9r/2v/a
/9r/2v/a/9r/2f/Z/9n/2f/X/9f/1//X/9f/1//X/9f/1//X/9f/1//W/9b/1v/W/9b/
1v/V/9f/2//g/+L/6f/5/xIALgBMAHIAmAC8ANgA5ADcAMUAnwBzAEgAGgDv/7z/ff9I
/z7/Sv9Y/2r/f/+I/4P/g/+L/5f/oP+r/7P/uf++/8T/x//L/9D/0v/T/9X/1v/X/9j/
2f/a/9j/2v/a/9v/2//b/9v/2//b/9v/2//b/9n/2f/Z/9r/2P/X/9f/1//X/9j/2P/a
/9r/2v/b/9v/2//d/9//3//f/+D/4P/g/+T/5f/l/+X/5f/l/+X/5v/m/+b/5//n/+r/
6v/r/+3/7//v//D/8f/z//T/9f/1//j/+f/7//z///8AAAEAAgACAAMABQAFAAgACgAN
AA0ADwASABMAFAAXABgAGQAcABwAHwAfACAAIgAjACUAJgAlACYAJgAlACYAJwAnACgA
KAAnACcAJwAkACMAIwAiACMAIgAhACEAIAAfAB4AHQAeAB0AHAAcABkAGAAXABYAEwAS
ABAADwAOAA0ACgAJAAcABgAEAAIAAAD+//3/+//4//b/8//x//H/8P/v/+7/7f/s/+z/
7P/q/+r/6f/o/+j/6P/n/+f/5//l/+X/5P/k/+T/5P/k/+L/4v/i/+L/4P/g/9//3//h
/+D/4P/g/+L/5P/k/+T/4//i/+L/4//k/+T/4//i/+D/4f/i/+P/4//i/+H/4f/i/+L/
4v/j/+H/4f/h/+H/4//j/+L/4v/g/+H/4f/h/+H/4f/h/+H/4v/i/+L/4f/g/+D/4P/g
/9//3//f/97/3v/e/97/3v/f/93/3P/b/93/2//d/97/3v/d/9v/2v/c/9r/2f/Z/9r/
2v/Z/9j/2P/Y/9f/1v/W/9b/1//X/9f/1//X/9f/1//W/9X/1f/W/9b/1v/W/9T/1P/U
/9T/1P/U/9P/0//U/9T/0//T/9P/0//T/9P/0//T/9P/0//T/9P/0//T/9P/0//T/9P/
0//T/9P/0//U/9T/1P/U/9X/1f/U/9T/1f/V/9X/1f/U/9P/0//S/9P/1P/U/9L/0v/S
/9L/0v/S/9L/0v/S/9L/0v/S/9L/0v/S/9L/0v/S/9L/0v/S/9L/0v/S/9L/0v/S/9L/
0v/S/9L/0v/U/9T/1f/V/9P/1f/V/9b/2f/Z/9r/2//b/9v/3P/c/9r/2//b/9z/3v/f
/9//4P/f/97/3f/c/9z/3P/c/97/4P/g/+D/4f/j/+H/4P/g/+D/3v/c/9z/3f/e/97/
3v/e/93/2v/Z/9n/2P/Y/9j/2v/a/9r/2v/a/9r/2f/Z/9n/2f/Z/9n/2//b/9v/2//d
/93/3f/d/9v/2//c/9z/3v/e/97/3v/d/93/3//i/+b/7f/7/xQALgBMAHIAnADAAN4A
8gD0AOcAyQCfAHYARgATANj/m/9o/1z/bP98/4r/l/+a/5f/m/+l/6//uv/D/8n/0f/W
/9j/3f/h/+T/5v/p/+n/6v/r/+z/7f/u/+7/8P/w//H/8f/x//H/8f/x//H/8f/x//H/
8f/x//L/8v/x//H/8f/x//L/8v/0//T/9P/1//X/8//1//f/9//5//r/+v/6//r/+//7
//v//P/9//7/AAAAAAAAAQABAAIAAgADAAUABQAFAAYABwAJAAoACwALAAwADQAPABAA
EwAUABUAFgAYABkAGwAbABwAHgAhACEAIQAkACUAJgAnACgAKQAsACwALwAvADAAMAAx
ADMANAA1ADYANgA1ADcANwA2ADYANgA1ADUANQA2ADUANQA0ADMAMgAxADEAMwAzADMA
MwAyADEAMAAwAC8ALgAtACwALQAsACoAKQAoACcAJAAjACEAIAAeABwAHAAaABkAFwAT
ABIAEAAPAA0ADAALAAoACQAIAAgACAAIAAgABwAGAAYABgAFAAUABwAFAAUABAACAAIA
AgACAAIAAgACAAIABAAEAAMAAwADAAIAAgACAAIABAAEAAQAAwACAAIAAwAEAAQAAwAC
AAIAAwAEAAUABQAEAAMAAwAEAAQABAAFAAcABwAHAAcABwAHAAYABgAGAAcABwAHAAUA
BQAFAAUABgAGAAYABQAGAAYABgAGAAMAAwADAAIABAAEAAQABAAFAAMAAgABAAEA//8B
AAIAAQABAAAAAAACAAAA/////wAAAAD///7//v/+//3//P/+//7///////3//f/9//3/
///+//3//f/8//z//P/8//z//P/8//z//v/+//3//f/+//7//f/9//3//f/9//3/+//7
//v/+//9//3//f/9//3//f/9//3//f/9//3//f/+//7//v/+///////+//7/////////
///9//3//v/+////AAAAAP7//v/+//7//v/+//7//v/+//7//v/+//7//v/+//7//v/+
//7//v8AAAAAAAAAAAAAAAAAAAAAAAAAAAAAAAAAAAAAAAAAAAAAAAAAAAAAAAAAAAAA
AAAAAAAAAAAAAAAAAAAAAAAAAAAAAAAAAAAAAAAAAAAAAAAAAAABAAEAAQADAAMABAAF
AAUABgAHAAcABwAIAAgACAAJAAkACgAMAA0ADQAOAAwADAAMAAwADAAMAAwADgAOAA4A
DgAPAA0ACwAKAAoADAAKAAgACAAGAAYABQAEAAQAAwAAAP//AQAAAAAAAAAAAAAAAAAA
AP7//v/9//3//////////////////////////////////////wAAAAAAAAAAAAAAAP//
/////wIACAAPAB0AMgBKAGYAigCwANQA8AACAQQB9wDdALcAigBcAC8A+v+9/47/gP+O
/6D/rv+5/7z/t/+5/8H/y//W/9//5//t//D/9P/5////AgAEAAUABwAIAAcACAAJAAoA
CgAMAAwADQANAA0ADQANAA8ADwAPAA8ADwAPAA8AEAAPAA0ADAALAAsADAAMAA4AEAAQ
ABEAEQAPABEAEwATABMAFAAUABQAFgAXABcAFwAYABkAGgAcAB4AHgAfAB8AIAAgACEA
IwAjACMAJAAlACUAJgAnACcAKAApACsALAAtAC4ALwAwADIAMwA1ADUANAA2ADkAOQA7
AD4APwBAAD8AQABBAEQARgBJAEkASgBMAE0ATwBQAFEAUgBSAFEAUQBRAFAAUABOAE0A
TQBNAE4ATQBNAEwASQBIAEcARwBJAEkASQBJAEoASQBIAEgARQBEAEMAQgBDAEIAQAA/
AEAAPwA8ADsAOwA6ADgANgAyADAALwAtAC0ALAAqACkAJgAkACIAIAAfAB4AHgAeAB4A
HgAdABwAHAAcABsAGwAZABcAFwAWABUAFAATABIAFAAUABQAFAASABIAEQARABEAEAAQ
ABAAEgAUABQAFAARABAAEAARABIAEgARABAAEgATABQAFQATABIAEQARABIAEgASABMA
EwATABMAEwATABMAEgASABQAFQAVABUAFQAVABUAFQASABIAEgARABAAEAAQABAADwAP
AA8ADgAOAA4ADgAOAA0ACwAKAAkACwAJAAsADAALAAsACgAKAAoACAAHAAcACAAIAAcA
BgAEAAQAAwACAAIAAgADAAMAAgABAAAA//8BAAAA/////////v/9//z/+v/6//r/+v/6
//r/+f/5//z//P/7//v//f/9//3//f/9//3//f/9//7///8AAAEAAAD///7//f//////
//////7//v/+//7///////7//v///////////wEAAQACAAIAAQACAAAA/f/8//v/+v/7
//z//f/+/wAAAAAAAAAA/v/+//7//v/+//7//v/+//7//v/+//7//P/8//z//P/8//z/
/P/8//z//P/8//z/+v/6//r/+v/8//z//P/8//7//v/+//7/AAAAAAAAAAACAAIAAgAC
AAQABAAEAAQABgAGAAYABgAEAAQABAAEAAIAAgACAAIABQAGAAcACAAIAAgACAAIAAUA
BAADAAIAAgACAAIAAgD///7//f/8//v/+v/5//j/+P/4//j/+P/3//b/9f/0//X/9v/3
//j/+v/6//r/+v/5//j/9//2//b/9v/2//b/9v/2//b/9v/4//j/+P/4//z//v8AAAIA
CQAQAA==
         </WaveFormData>
      </LeadData>
      <LeadData>
         <LeadByteCountTotal>10000</LeadByteCountTotal>
         <LeadTimeOffset>0</LeadTimeOffset>
         <LeadSampleCountTotal>5000</LeadSampleCountTotal>
         <LeadAmplitudeUnitsPerBit>4.88</LeadAmplitudeUnitsPerBit>
         <LeadAmplitudeUnits>��V</LeadAmplitudeUnits>
         <LeadHighLimit>2147483647</LeadHighLimit>
         <LeadLowLimit>268435456</LeadLowLimit>
         <LeadID>V5</LeadID>
         <LeadOffsetFirstSample>0</LeadOffsetFirstSample>
         <FirstSampleBaseline>0</FirstSampleBaseline>
         <LeadSampleSize>2</LeadSampleSize>
         <LeadOff>FALSE</LeadOff>
         <BaselineSway>FALSE</BaselineSway>
         <ExcessiveACNoise>FALSE</ExcessiveACNoise>
         <MuscleNoise>FALSE</MuscleNoise>
         <LeadDataCRC32>1066546472</LeadDataCRC32>
         <WaveFormData>
EgASABIAEgATABMAEwATABIAEQAQAA8AEQARABEAEQARABEAEAAQAA8ADwAPAA8ADgAN
AAkABQAHABEAJAA9AFgAeACfAMgA8gAUAS4BPgE3ARUB4wCnAGsANAAAANf/xv/M/9b/
3f/l/+X/3//f/+H/5f/s//P/+f/+/wIABQAHAAkACgALAAsADwAQABAADwAOAA0ADQAP
ABAAEAARABEAEQARABEAEQARABEAEAAQABAAEAAOAA4ADgAPAA8ADwAPAA8AEQARABEA
EQAPABAAEQARABAAEAAPAA0ADQANAA4ADwARABIAEgATABMAEwATABQAEgATABMAEwAT
ABMAFAAVABUAFQAWABcAFQAVABcAGAAaABoAGgAZABsAHQAdAB0AGwAcAB0AHgAfACAA
IAAhACEAIQAjACUAJQAkACMAIwAlACYAKAApACkAKQAqACoAKgAqACoAKgApACkAKAAn
ACQAIgAkACQAJAAmACYAJwAlACUAJAAkACQAIwAjACUAIwAjACMAIwAlACQAJAAjACUA
JQAkACQAIgAhACAAIAAeAB0AHAAaABgAFgAUABIADgAOAA0ADAAMAA0ADgAPAA0ADQAM
AAwACQAJAAkACQAJAAgACAAHAAcABwAHAAcABQAFAAUABQAGAAcACAAJAAcABwAIAAgA
BgAGAAYABgAIAAcABwAIAAoACgAKAAoACAAIAAgACAAGAAYABwAHAAcACAAIAAkACwAK
AAoACgAMAAwADAAMAA0ADQANAA0ADQAMAAwADQALAAsACgAKAAoACgAJAAkACwALAAsA
CwAJAAkACQAJAAkACAAIAAkABwAGAAYABgAGAAYABgAHAAUABAAEAAQAAgACAAIAAQAB
AAEAAAAAAAAAAAABAAEA/v/+//7//v8AAP////////3//f/9//3//f/9//3//P/+//7/
/v/+//7//v/+//7/+//7//v/+//9//3//P/7//v/+//7//v/+//7//v/+//7//v/+//7
//v/+//7//v/+f/5//n/+f/7//v/+v/6//3//f/9//z/+v/5//r/+v/6//r/+v/4//j/
+P/4//j/+P/4//j/+v/6//r/+v/5//j/9//2//j/+P/4//j/+P/4//j/+P/3//b/9f/0
//X/9v/3//j/+P/3//f/9//3//n/+f/5//n/+v/6//r/+v/6//r/+//9//3//v8AAAEA
AQABAAEA//////7//v/9////AAAAAAIAAgACAAAAAAD///7//v/6//n/+P/4//j/9//2
//X/8v/x//H/8P/u/+7/7v/u/+7/7v/u/+7/7P/s/+z/6//r/+v/6//r/+v/6//r/+v/
6//r/+v/6//r/+r/6v/r/+3/6//p/+r/6f/n/+P/5f/v/wIAGwA4AFoAhQCwANoA+gAS
ARwBDQHpALkAfwBHABAA2v+z/6b/rv+0/7v/w//D/7//wf/H/83/0P/V/93/3v/g/+H/
5//r/+7/7f/t/+//7v/v/+//7//v//H/8//0//T/8//z//P/8//z//P/8//z//T/9P/0
//T/9P/0//T/9f/1//X/9f/1//X/9f/1//X/9//4//n/+f/3//j/+P/3//n/+f/6//v/
+//8//z//f/7//v/+//8//7//////////////wAAAQABAAEAAgADAAMAAwAFAAYABAAE
AAQAAwABAAMAAwADAAUABgAHAAgACQAKAAoACwALAAsADQAPABAAEAAQABEAEgASABMA
EwATABMAFAAUABIAEgASABIAEgATABMAEwAUABIAFAAUABYAGAAYABkAFwAXABYAFgAW
ABUAFQAXABcAFwAXABcAFwAWABYAFQAVABUAFAAUABIAEQAQABAAEAAPAA4ADAAMAAwA
DAAMAAoACgAJAAgABQAFAAUABQAFAAUABAAEAAUABQAFAAUABQAEAAQAAwADAAMAAwAD
AAUABQAFAAUABQAFAAUABQADAAMABAAEAAYABgAGAAYABgAFAAUABgAGAAYABgAGAAYA
BgAGAAYABAAEAAUABQADAAIAAAD//////v/+//7//v/+//7//v///////////////v/+
//////////7//v/+//7//f/9//3//f/9//3//f/9//3//f/9//z//P/9//v/+v/6//r/
+v/6//r/+//7//r/+v/6//r/+v/6//n/+f/5//j/+P/4//j/+f/5//b/9v/2//b/+P/3
//f/9//3//f/9//3//f/9//3//b/9v/2//b/9v/2//b/9v/2//f/9//3//f/9//3//b/
9f/1//X/9f/1//X/9f/1//X/9f/1//X/9f/3//f/9//3//X/9f/1//X/9f/1//T/9P/1
//X/9f/0//b/9f/0//T/9P/0//T/9v/2//b/9v/0//T/9P/0//T/9P/0//T/9P/0//T/
9P/0//T/9P/0//T/9P/0//T/8v/y//L/8v/0//T/9P/1//P/9P/1//X/+f/5//n/+f/4
//j/+P/4//r/+v/7//v/+f/6//z//f///////////wEAAAAAAAEAAQACAAIAAgAEAAQA
AgACAAMAAgACAAAA///+//7//v/9//z/+//4//n/+f/4//j/9v/2//b/9v/2//b/9v/2
//b/9v/1//X/9f/1//X/9f/3//f/9//3//X/9f/1//X/9v/2//f/9//1//n/+v/9//3/
9//z//v/DAAhADgAWgB/AKYAzgDyABIBJgElAQsB4QCtAG8ANAACANf/wv/C/8r/0//Z
/9v/2f/X/9v/4f/m/+3/8//2//j/+////wEAAgADAAUABQAIAAcABwAHAAcABwAJAAoA
CgALAAsACwALAAkACQAJAAkACgAKAAoACgAKAAoACgALAA0ADQANAA0ADQANAA0ADQAL
AAwADQANAA4AEAARABEAEQARABIAEwATABQAFAAVABMAEwATABQAFAAVABUAFQAVABUA
FgAXABkAGQAaABsAGQAZABsAHAAeAB4AHgAdAB0AHwAfAB8AIQAiACMAJAAjACQAJAAl
ACUAJQAnACkAKgAqACoAKwAqACoAKwArAC0ALQAuAC4ALgAuAC4ALgAuAC8ALwAvAC4A
LAAuAC4ALQAuAC0ALQAtAC0ALAAsACwAKwArAC0AKwArACsAKwArACoAKgApACkAKQAo
ACgAJgAlACQAJAAjACEAHwAcAB0AHAAbABoAFgAWABUAFAATABMAEwATABEAEQAQABAA
DwAPAA8ADwAPAA4ADgANAA8ADwAPAA8ADwAPAA8ADwANAA0ADQANAA0ADQAOAA4ADgAO
AA4ADgAOAA0ADQAOAAwADAAMAAwADAAMAAwADAAOAA4ADwAPAA4ADgANAA0ADwAOAA4A
DgAOAA4ADgAOAA0ADQANAA0ADQAMAAwADQANAA0ADAAMAAwADAALAAsACwALAAsACwAL
AAsACwALAAsACgAKAAsACgAIAAcABgAIAAgACAAJAAcABgAGAAYACAAIAAgABwAHAAcA
BgAGAAQABAAFAAUABAAEAAQABAAGAAUABQAFAAMAAwADAAMAAwADAAMAAgACAAIAAgAC
AAQABAAEAAQAAwADAAMAAwAFAAUABAADAAIAAQAAAP//AQABAAEAAQABAAEAAQABAP//
//////////////////8BAAEAAAAAAAMAAwADAAIAAgABAAAA/v/+//7//v8AAAAAAAAA
AAAAAAAAAAAA/v/+//7//v8AAAAAAAAAAP7//v/+//7/AAAAAAAAAAD+//7//v/+//7/
/v/+//7//v/+//////8CAAMAAwAFAAUABQAFAAYABgAGAAYABgAEAAUABQAFAAgACgAL
AAsADQANAA0ADQAKAAoACwANAA4ADgAOAA4ADAAKAAoACQAGAAYABAADAAQABAAEAAMA
AgABAP7//f/9//z//P/8//z//P/8//z//P/8//z//P/7//n/+P/3//n/+f/5//n/+f/5
//n/+f/3//f/9//2//b/9//3//f/+f/2//P/7//t//H/AQAYADMAUgB4AKEAzADyABQB
LAEyAR0B8QC5AH0AQwAKANT/t/+y/7j/wP/J/8//y//L/83/0//X/9z/4f/j/+b/5v/p
/+3/8//4//f/9f/1//j/+f/5//n/+f/3//n/+v/6//r/+//8//3/+//7//v/+//8//z/
/P/8//z//P/8//3/+//7//v/+//9//3//f/9//r/+v/6//n/+P/4//f/9f/z//P/9P/1
//T/9P/z//P/8//z//P/9P/0//X/9f/1//f/9//4//n/9//3//j/+f/5//n/+//8//7/
/v/+//3//f////////8BAAIAAwAEAAMABAAEAAUAAwADAAUABwAKAAoACgALAA4ADgAP
AA8ADwAPABAAEAAOAA4ADgAOAA4ADwAPAA8ADgAMAA4ADgANAA4ADQANAA4ADwAPABAA
DgANAA0ADwANAA0ADQANAA8ADgAOAA0ADwAPAA4ADgAKAAkACAAIAAcABQADAAAA/f/8
//v/+v/5//r/+v/6//v/+//7//v/+//7//r/+v/5//n/+f/5//n/+P/4//f/9//3//f/
9//3//f/9//3//f/9//3//f/9//3//j/+P/6//r/+v/6//n/9//2//b/+P/4//j/+P/6
//r/+v/6//r/+v/7//v//P/8//v/+//9//z//P/8//r/+v/6//r/+//7//v/+//9//z/
/P/9///////+//7//v/+//3//f/9//3//f/9//3//f/9//3/+//6//r/+//9//z//P/8
//z//P/8//3//f/8//z//P/8//z//P/7//n/+f/4//j/+v/6//v/+//4//j/+P/4//b/
9f/1//X/9f/1//X/9f/3//f/9//2//T/9P/0//T/9v/2//b/9v/1//X/9f/1//P/8//y
//H/8v/z//T/9f/z//P/8//z//X/9f/1//X/9P/z//L/8f/x//H/8f/x//P/8//y//L/
8//z//P/8v/0//X/8v/y//L/8v/y//L/8v/y//L/9P/0//T/9P/0//T/9P/0//L/8v/y
//L/9P/0//X/9f/2//f/9//5//n/+f/5//r/+v/6//r/+v/8//3//f/9//z//v//////
//////////8AAAAAAQADAAIAAgACAAIABAACAAIAAQACAAIAAAD///7//v/+//3/+v/5
//b/9f/z//L/8v/y//T/9P/0//T/9P/0//T/9P/0//P/8//z//P/8//z//P/8//z//P/
8//z//P/8//y//D/8f/x//H/8//y//H/7f/p/+3/+/8SAC0ATgB2AKEAzgD2ABQBKAEq
AREB5wCxAHMAOwAEAMz/r/+s/7b/vv/F/8v/yf/F/8n/z//V/9r/3f/j/+b/6P/r/+//
8//y//H/8//3//b/9//3//f/9//1//f/+P/4//n/+f/5//n/+f/5//n/+f/6//r/+v/6
//r/+v/6//v/+f/5//n/+f/5//n/+f/5//n/+v/7//v/+f/6//r/+f/7//v//P/9//v/
/P/8//3//f/9//3//v/8//3//f/9//////8AAAEAAQABAAIAAwABAAEAAwAEAAQABAAE
AAMABQAHAAcABwAHAAgACQAKAAsADAAMAA0ADwAPABEAEwAUABQAFAAVABYAFgAXABcA
GQAZABoAGgAYABgAGAAYABgAGQAZABkAGgAYABoAGgAZABoAGQAZABcAFwAWABYAGAAX
ABcAGQAXABcAFwAXABcAFgAWABUAEwATABIAEgAQAA8ADgAOAAwACwAKAAgABwAGAAUA
BAACAAIAAQAAAP////////////////7//v/9//3//f/9/////v/+//3//f/9//3//f/9
//3//f/9/////////////////wAAAAACAAIAAgACAAAA/////wAAAgACAAIAAgACAAIA
AgACAAIAAgADAAMABAAEAAMAAwAFAAQABAAEAAQABAAEAAQABQAFAAUABQADAAIAAgAD
AAUABQAEAAQABAAEAAMAAwADAAMAAwADAAMAAwADAAMAAwACAAIAAwADAAIAAgACAAIA
AgACAAMAAwACAAIAAgACAAIAAgABAAEAAQAAAAAAAgACAAMAAwACAAIAAgACAAIAAQAB
AAEAAwADAAMAAwABAAEAAQAAAAIAAgACAAIAAAAAAAAAAAD///////////z/+//5//f/
9f/1//X/9f/1//X/9f/1//P/8//z//P/8//z//P/8//1//X/9f/1//P/8//y//L/8//z
//P/8v/0//P/8v/y//L/8v/y//L/8v/y//L/8v/y//L/8v/y//L/8v/y//L/8v/y//L/
8v/y//L/8v/0//T/9f/1//T/9f/1//f/9//3//f/+P/4//j/+P/4//j/+f/5//n/+v/8
//3//f/9//3//f/9//z//P/9////AAAAAAAAAAD+//z//P/7//r/+v/4//f/9v/2//b/
9f/0//P/8P/v/+//7v/u/+7/7P/s/+z/7P/s/+z/7P/s/+z/6//r/+v/6f/p/+n/6f/q
/+v/7P/t/+v/6//r/+r/6v/r/+v/6//p/+j/5//l/+P/4f/p//z/EQAqAEwAdQCcAMIA
6AAEARIBCwHtAL8AhQBJABAA3v+1/6b/qv+y/7n/v/+//7v/u//B/8n/0P/V/9f/3P/e
/9//2//b/97/3//f/9//3v/h/+H/4f/h/9//4f/i/+L/4f/h/+H/4f/f/9//3//f/+L/
4v/i/+L/4v/i/+L/4//j/+P/4//j/+H/4f/h/+H/4f/i/+P/4//h/+L/4v/h/+H/4f/i
/+P/4f/i/+L/4//j/+P/4//k/+T/5f/l/+X/5f/l/+b/5//n/+f/6P/p/+n/6f/r/+z/
7v/u/+7/7f/t/+//7//v//H/8v/z//T/9f/2//b/9//3//f/+f/7//z//P/8//3//v/+
//////8BAAEAAgACAAAAAAAAAAAAAgADAAMAAwACAAAAAgACAAAAAgACAAMAAQABAAAA
AAACAAEAAQADAAEAAQABAAEAAwACAAIAAQABAAEAAAAAAP7//f/8//z/+v/5//j/9v/3
//b/9f/0//T/9P/z//L/8f/x//H/8f/v/+//7v/u/+//7//v/+//7//u/+7/7f/v/+//
7//v/+//7//v/+//7//v/+//7//v/+//8P/w/+7/7v/u/+7/8P/v/+//8P/w//D/8P/w
//D/8P/w//D/8v/y//P/8//0//T/8//z//X/9P/0//T/9P/0//T/9P/z//P/8//z//X/
9P/0//X/8//z//L/8v/0//T/8//z//P/8//z//P/8f/x//H/8f/z//L/8v/z//H/8P/w
//D/8P/w//D/8f/v/+7/7v/u//D/8P/w/+//7f/t/+z/7P/s/+z/7f/t/+z/7P/s/+z/
7v/t/+3/7f/t/+3/7f/t/+3/7f/t/+z/7P/s/+z/7P/s/+z/7P/s/+v/6//r/+v/7f/t
/+z/6//t/+3/7f/t/+3/7f/t/+3/6//r/+v/6//r/+v/6//r/+v/6//r/+v/7f/t/+z/
7P/r/+v/6//q/+z/7f/s/+r/6v/q/+r/7P/s/+z/7P/s/+z/7P/s/+z/7P/s/+z/7P/s
/+z/7P/q/+r/6v/q/+z/7P/s/+z/7P/s/+z/7P/s/+z/7f/t/+7/7//v//H/7//v/+//
8P/w//D/8P/w//D/8f/x//H/8P/y//P/8//z//P/8//z//L/8v/z//X/9v/2//b/9v/4
//b/9v/1//L/8v/w/+//7v/u/+7/7f/s/+v/6P/n/+f/5v/m/+b/5v/m/+b/5v/k/+T/
5P/k/+b/5f/l/+X/5f/l/+X/5f/l/+X/5f/l/+f/5//n/+b/5v/n/+f/5//n/+b/5f/j
/9//2//f/+z/AQAYADYAWwCCAKoAzgDuAAQBCwH3AM8AnQBjACgA9v/H/6r/pv+w/7f/
vf/B/73/u/+//8X/zP/R/9X/2v/e/+H/4//l/+j/6//r/+3/7v/w//H/8v/z//P/9f/2
//b/9//3//f/9//3//f/9//3//j/+P/4//j/9v/2//b/9//5//n/+f/5//n/+f/5//n/
+//8//3//f///wAAAAD//wAAAQADAAUABwAIAAgACQAJAAkACQAKAAgACQAJAAkACAAH
AAcABwAKAAsADQAPAA8ADwARABIAEgASABIAEQASABUAFgAXABcAGAAZABoAGgAaABkA
GQAbABsAHQAfACEAIgAjACUAJgAmACcAJwAnACcAKAAoACcAJgAlACQAJQAnACgAKQAp
ACgAKwAsACsALAArACsAKQApACgAKAAqACkAKQArACoAKQAoACcAKAAoACkAKQApACkA
KAAoACgAJwAmACYAJQAjACEAHgAdABwAGwAaABgAGAAXABYAEwATABMAEwASABEADwAO
AA4ADwAQABEAEAAOAA0ACwAMAA0ADgAPAA0ADQANAA0ADQANAA0ADQANAA0ADgAOAAwA
DAAMAAwADAALAAsADAAMAAwADAAMAAoACgAKAAoACgAKAAsACwAMAAwACwALAAwADAAN
AA4ADAAMAAwADAALAAsACwALAAsACgAKAAsACwALAAoACgAKAAoACQAJAAkACQAJAAkA
BwAHAAcABwAJAAgACAAJAAcABgAGAAYABQAEAAMAAwADAAIAAgACAAQABAAEAAMAAwAD
AAIAAgACAAIAAwADAAIAAgACAAIAAAD//////////////////wAAAQACAAIAAAAAAAAA
AAD+//7//v/+////////////AQABAAAA/////////////////////////f/9//3//f/9
//3//f/9//v/+//7//v//P/9//3//v/////////+//7//f/6//z//P/8//z//v/+//7/
/v/8//z//P/8//r/+v/6//r/+P/4//j/+P/6//r/+v/6//r/+v/6//r//f/9//7////9
////////////AAAAAAAAAAAAAAAAAQABAAEAAgAEAAMAAwADAAMAAwADAAIAAgABAAMA
BAAEAAQABAAEAAIAAwADAAMABAACAAEAAAAAAP7//f/8//v/9v/1//X/9P/y//L/8v/y
//T/9P/0//T/9P/0//T/8//x//H/8f/x//H/8f/x//H/8//z//P/8//x//D/8P/x/+//
8f/x//L/8f/t/+n/5f/t/wAAGQA2AFwAhwC0AOAACAEkATABJQEDAdMAlwBbACQA6P+1
/6L/pP+s/7X/wf/D/7//vf/B/8f/zP/T/9n/3P/g/+P/5f/n/+z/7f/t/+//7v/v/+//
7//v/+//8f/y//L/8f/x//H/8f/z//P/8//z//L/8v/y//L/9P/0//T/9f/z//P/8//z
//P/8//z//P/8//0//X/9f/z//T/9P/z//X/9f/2//f/9//4//j/+f/3//f/9//4//r/
+//7//v/+//7//z//f/9//3//v////////8BAAIABAAEAAQAAwAFAAcABwAHAAcACAAJ
AAoADQAOAA4ADwAPAA8AEQATABIAEgASABMAFgAWABcAFwAXABcAGAAYABgAGAAYABgA
GAAZABkAGQAWABQAFgAWABYAGAAYABkAFwAXABYAFgAYABcAFwAZABcAFwAXABcAFQAU
ABQAEwATABMAEgASAA4ADQAMAAwACgAJAAgABgAFAAQAAwACAAAAAAD///7/+//7//v/
+//7//v/+v/6//n/+f/5//n/+f/4//j/9//3//f/9//3//f/9//3//f/9f/1//X/9f/1
//X/9v/2//b/9v/2//b/9v/1//X/9v/2//b/9v/2//b/9v/2//b/9v/2//f/9//4//j/
9//3//f/9v/2//b/9//4//n/+v/5//n/+f/5//n/+P/4//n/+f/5//j/+P/4//j/9//3
//n/+f/5//n/+P/3//b/9f/1//T/9P/1//X/9P/0//T/8v/y//L/8//z//L/8v/y//L/
8v/y//H/8f/x//D/8P/w//D/8f/x//D/8P/w//D/8P/v/+//7//v/+//7//v/+3/7f/t
/+z/7P/s/+z/7P/s/+z/7P/s/+z/7f/u/+//7//v/+7/7f/t/+3/7f/t/+3/7f/t/+3/
7f/t/+3/7f/t/+3/7f/t/+//7//v/+//7//v/+7/7v/t/+3/7f/s//D/7//u/+7/7v/u
/+7/7P/s/+z/7P/u/+7/7v/u//D/8P/w//D/8P/w//D/8P/w//D/8P/w//D/8P/w//D/
8P/w//D/8P/y//L/8//z//L/8//z//X/9//3//f/+P/4//j/+P/4//j/+f/5//n/+v/8
//3//f/7//v/+//7//z//P/9////AAAAAAAAAAAAAP7//v/9//z//P/6//n/+P/4//j/
9//2//X/8v/x//H/8P/w//D/8P/w//D/8P/w//D/8P/w//D/7//v/+//7f/t/+3/7f/v
/+//7//v/+//7//v/+7/8P/x//H/8f/v/+7/7f/r/+n/6f/t//7/EwAsAEwAdQCeAMQA
6AAGARQBDQHtAL8AhwBJABIA3v+3/6b/qv+y/7v/v/+//73/vf/D/8v/0v/V/9n/3P/g
/+P/5f/p/+r/6//t/+3/7v/v/+//7//v/+//8f/y//L/8//z//P/8//z//P/8//z//L/
8v/y//L/8v/y//L/8//1//X/9f/1//X/9f/1//X/8//0//X/9f/1//b/9v/1//f/9//4
//n/9//4//j/+f/5//n/+f/6//j/+f/5//n/+//7//z//f/9//3//v////3//f///wAA
AgACAAIAAQACAAUABgAHAAcACAAJAAoACwAMAAwADQANAA0ADwARABAAEAAQABEAEgAS
ABMAEwAVABUAFgAWABYAFgAWABYAFgAXABcAFwAWABQAFgAWABUAFgAVABUAFwAXABYA
FgAYABcAFwAZABcAFwAXABcAFwAWABYAFQATABMAEgASABIAEQAQABAADgANAAwACgAJ
AAgABwAGAAQABAADAAIAAQABAAEAAQABAAEAAAAAAP/////////////+//7//f/7//v/
+//7//v/+//7//v//f/9//3//f/7//v//P/8//z//P/8//z//v/9//3//v/+//7//v/+
//7//v/+//7//P/8//3//f/+//7//f/9/////v/+//7//P/8//z//P//////////////
/v/+//////////7//v/+//7//f/9//3//f/9//3//f/9//3//f/9//z//P/9//3//P/8
//z/+v/6//r/+//7//r/+v/6//r/+v/6//n/+f/5//j/+P/4//j/+f/5//j/+P/4//j/
+P/3//f/9//3//f/9//3//f/9//3//b/+P/4//j/+P/4//j/+P/4//f/9//3//f/9f/1
//T/8//0//X/9v/3//X/9f/1//X/9//3//f/9//1//X/9f/1//X/9f/1//X/9f/1//T/
9P/1//X/9f/0//b/9//4//f/9v/1//T/9P/0//T/9P/2//b/9v/2//T/9P/0//T/9P/0
//T/9P/2//b/9v/2//b/9v/2//b/9P/0//T/9P/0//T/9P/0//b/9v/2//b/9P/0//T/
9P/2//b/9v/2//b/9v/2//b/9P/0//T/9P/2//b/9v/2//T/9P/1//X/9v/3//f/+f/5
//n/+f/6//r/+v/6//r//P/9//3//f/8//7//////////////////v/+////AQACAAIA
AgACAAAA/v/+//3//v/+//z/+//6//r/+v/5//r/+f/2//X/9f/0//T/9P/y//L/8v/y
//L/8v/y//L/9P/z//P/8//z//P/8//z//L/8f/w/+//7//v/+//7v/u/+//7//v/+//
7v/r/+v/6f/p/+///v8TACwATAB1AJwAwgDmAAIBFAERAfMAwwCJAE8AGADk/7v/qv+u
/7j/v//F/8f/w//B/8X/zf/U/9n/2//g/+T/5f/r/+//8P/x//P/9f/2//f/9//3//f/
+f/7//z//P/5//n/+f/5//v/+//7//v//v/+//7//v/+//7//v//////////////AAAB
AAIAAwABAAIAAwADAAUABgAGAAUABwAHAAgACQALAAwADAANAA0ADQANAA4ADAANAA0A
DQAPAA8AEAARABEAEQASABMAEwATABUAFgAYABgAGAAXABkAGwAbABsAGwAcAB0AHgAf
ACAAIAAhACMAIwAlACcAKAAoACgAKQAqACoAKwArAC0ALQAuAC4AMAAwADAAMAAwADEA
MQAxADEAMAAzADQAMQAyADEAMQAzADMAMgAyADMAMwA0ADcANQA1ADUANQA3ADYANgA1
ADcANwA2ADYANgA1ADQANAAyADEAMAAuAC8ALgAtACwAKQAoACYAJAAlACUAJQAlACUA
JQAkACQAIwAjACMAIwAlACQAJAAjACIAIQAgAB8AHwAfAB8AHwAhACEAIQAhACEAIQAi
ACIAIgAiACIAIgAiACEAIQAiACIAIgAiACIAJAAkACQAJAAiACIAIwAjACIAIgAhACEA
JAAkACUAJgAkACQAJAAkACUAJQAlACUAJwAmACYAJwAlACUAJAAkACQAJAAjACMAIwAj
ACMAIwAjACMAIwAjACIAIAAfAB8AHwAeAB4AHgAfACAAIQAjACEAIAAgACAAIAAgACAA
HwAdAB0AHAAcABwAHAAdAB0AHAAcABwAHAAcABsAGwAbABsAGwAbABsAGwAbABsAGgAY
ABgAGAAYABgAGAAYABgAFwAXABcAFwAZABkAGAAXABgAGQAaABsAGQAZABkAGQAXABcA
FwAXABcAFwAXABcAGQAZABkAGQAZABkAGAAYABsAGwAbABoAHAAdABoAFwAWABUAFAAV
ABYAFwAYABoAGgAaABoAGAAYABgAGAAYABgAGAAYABgAGAAYABgAFgAWABYAFgAWABYA
FgAWABYAFgAWABYAFAAUABQAFAAVABYAFwAYABoAGgAaABoAHAAcABwAHAAeAB4AHgAe
AB8AIAAhACIAJAAkACQAJAAiACIAIgAiACMAJAAlACYAKQAqACsALAAsACwALAAsACsA
KgApACgAJwAmACUAJAAiACIAIgAiAB8AHgAdABwAHgAeAB4AHgAdABwAGwAaABwAHAAc
ABwAHAAcABwAHAAaABoAGgAaABoAGgAaABoAGgAaABoAGgAaABoAGgAaABcAFgAVABQA
FQAWAA==
         </WaveFormData>
      </LeadData>
      <LeadData>
         <LeadByteCountTotal>10000</LeadByteCountTotal>
         <LeadTimeOffset>0</LeadTimeOffset>
         <LeadSampleCountTotal>5000</LeadSampleCountTotal>
         <LeadAmplitudeUnitsPerBit>4.88</LeadAmplitudeUnitsPerBit>
         <LeadAmplitudeUnits>��V</LeadAmplitudeUnits>
         <LeadHighLimit>2147483647</LeadHighLimit>
         <LeadLowLimit>268435456</LeadLowLimit>
         <LeadID>V6</LeadID>
         <LeadOffsetFirstSample>0</LeadOffsetFirstSample>
         <FirstSampleBaseline>0</FirstSampleBaseline>
         <LeadSampleSize>2</LeadSampleSize>
         <LeadOff>FALSE</LeadOff>
         <BaselineSway>FALSE</BaselineSway>
         <ExcessiveACNoise>FALSE</ExcessiveACNoise>
         <MuscleNoise>FALSE</MuscleNoise>
         <LeadDataCRC32>3039047410</LeadDataCRC32>
         <WaveFormData>
IgAhACEAIQAfAB8AIAAgAB4AHQAdABwAHgAeAB4AHgAcABsAGwAbABsAGwAbABoAGQAY
ABMADQANABMAHwAsADsATwBnAIEAmwCzAMkA2gDcAMsArwCNAGcAQQAiAAsA/f/6//r/
+v/8//n/9P/0//f/+f/8////AwAGAAgACgAMAA4AEgASABMAFAAUABUAFQAVABUAFQAV
ABUAFQAVABUAFQAVABYAFwAXABgAGAAXABYAFgAVABQAFAATABUAFQAVABUAFwAXABgA
GAAWABcAFwAXABYAFwAWABUAFQAVABYAFgAWABcAGAAZABkAGQAaABoAGQAZABoAGgAa
ABsAGwAbABoAGgAbABsAHQAdAB8AIAAgACAAIAAgAB8AHwAhACEAIQAhACMAIwAjACQA
JAAkACIAIgAkACUAJQAkACMAJAAoACkAKgArACsAKwArACwALgAuAC4ALgAtAC4ALwAu
AC0ALAArACoAKgAqACsALAAuAC4ALgAuACwALAAsAC0ALgAuAC4ALgAsACwALAAqACwA
KwAqACoAKQApACkAJwAmACUAJAAjAB8AHgAcABoAGgAaABkAGAAYABkAGgAbABwAHAAc
ABwAGwAaABkAGAAYABgAGAAWABQAFAAVABUAEgASABIAEgAUABQAFAAUABIAEgASABIA
EQAQAA8ADgAPAA8AEAAQABIAEQARABEADwAQABAAEAAOAA8ADwAPABAAEAAQABEAEwAT
ABMAEgARABAAEAAPABEAEQARABEAEQARABEAEQAPAA8ADwAPAA0ADQANAAwACwALAAwA
DAALAAsACwAKAAkACAAIAAgACAAGAAYABgAGAAUABAADAAEAAQAAAAAA/v/+//7//v/7
//v/+v/5//j/9//3//j/9v/1//P/8v/w//H/8f/x//H/8f/x//H/8P/v/+//7v/w//D/
8P/w/+7/7f/t/+v/6//q/+n/6f/r/+v/6//r/+n/6P/m/+j/6P/o/+j/6P/o/+j/6P/o
/+j/6P/n/+f/5//m/+b/5v/m/+b/5//n/+j/6f/p/+j/5//l/+j/5v/m/+b/5v/k/+T/
5P/k/+b/5v/m/+b/5v/m/+b/5v/m/+b/5v/m/+j/6P/o/+j/6P/o/+j/6P/n/+b/5f/k
/+b/5v/m/+f/5//n/+f/5//m/+j/6P/o/+n/6v/r/+3/7f/t/+3/7f/u/+7/7//w/+7/
7v/t/+z/7P/r/+r/6f/p/+v/6//r/+z/7f/t/+3/6v/q/+n/6P/l/+P/4//i/+P/4v/i
/+H/3f/b/9r/2v/Z/9n/2v/a/9r/2v/a/9r/1//X/9f/1f/X/9j/2P/X/9X/1v/W/9b/
1P/U/9T/1P/V/9X/1f/V/9X/0//S/9H/zv/L/8n/yf/P/9v/6v/5/w0AKQBDAFsAcwCJ
AJQAjgB9AGMAQwAhAP3/3v/J/73/uv+4/7r/vP+7/7j/uv+9/7//wv/H/8n/yv/M/87/
0P/U/9b/1P/V/9b/1v/X/9f/1//X/9r/2//c/93/2//b/9v/2//b/9v/2v/a/93/3f/d
/97/3v/e/9//3//d/93/3f/d/93/3f/e/97/4P/h/+H/4f/f/+H/4f/h/+H/4f/i/+L/
4v/j/+T/5f/j/+P/5P/k/+X/5f/m/+b/5v/n/+f/5//q/+r/6//r/+r/6f/q/+r/6f/o
/+f/5v/n/+f/6f/p/+r/6//u/+//7//w//D/8P/y//L/9P/1//T/9P/0//b/9//3//f/
9//5//n/+f/6//r/+v/6//r/+v/8//7//v/8//z//P/8//7//v///wAAAAAAAAAAAAAA
AAAAAAABAAQABAAEAAQABAAEAAQAAgABAP///f/8//v/+//7//n/+v/5//j/9//4//j/
9//2//b/9v/1//T/8f/x//H/8f/y//L/8v/y//L/8v/y//L/8v/y//L/8P/w//D/8f/x
//D/8P/w//D/8P/w//D/8P/u/+7/7v/u//D/8P/w//D/7//v//D/8P/y//H/8f/x//H/
8v/y//L/8v/z//P/8//0//T/9P/1//P/8//z//L/8v/y//P/8//z//P/8//z//P/8//z
//P/8//z//P/8//z//P/8//y//P/8//0//T/9P/1//b/9v/1//T/9P/0//T/8v/y//L/
8//z//P/8//1//X/9P/0//T/9P/0//T/9P/1//X/9f/0//P/8//0//X/9f/0//T/9P/1
//X/9f/3//f/9//3//X/9f/2//b/9v/2//b/9v/2//X/9f/z//X/9P/z//P/9f/1//X/
9f/1//T/8v/0//b/9v/2//b/9P/0//T/9P/2//b/9f/1//X/9P/0//T/9P/0//X/9f/2
//f/9//2//X/9f/2//b/9v/2//b/+P/4//j/+P/2//b/9v/2//j/+P/4//j/+P/4//j/
+P/6//r/+v/6//r/+v/6//r/+P/4//j/+P/6//r/+//7//3//f/9//7/AgACAAIAAgAC
AAIAAwADAAMAAwADAAQABgAHAAgACQAKAAoACgALAAsACwALAAsADQANAA0ADQAPAA4A
DQAMAAwACwAKAAkABwAHAAYABQAEAAQAAwABAAEAAAAAAP///f/+//7//v/8//z//P/7
//v/+//5//n/+v/6//n/+f/6//r/+v/6//r/+v/6//n/+f/5//n/+f/3//j/+f/2//P/
7//r/+//+f8CAA8AIwA7AFMAaQCBAJkAqgCuAKMAjwBxAEsAIwAGAO//3f/Y/9j/2v/c
/9v/2v/Y/9n/2//i/+f/6//s/+7/7v/w//L/9P/0//P/9v/2//f/9//3//f/+P/5//r/
+//5//n/+f/5//n/+f/4//j/9//3//f/+P/4//j/+f/5//v/+//7//v/+f/5//r/+v/8
//3//f/9/wEABQAHAAkACwALAAwADAAMAA0ADgAPAA8ADwAQABAAEQARABIAEgASABMA
EwATABQAFAAVABUAFQAVABcAGAAYABgAGAAYABkAGQAbABsAGwAbAB0AHQAdAB4AHgAe
AB4AHgAgACEAIAAgACAAIgAjACMAIwAjACEAIQAhACIAJAAkACQAJAAiACQAJgAmACQA
JAAkACQAJAAkACUAJgAmACYAJgAmACQAJAAkACUAJgAmACYAJgAmACYAJgAkACQAIwAi
ACIAIQAhACEAHwAcABsAGgAZABoAGgAZABgAFgAWABUAFAAVABUAFQAVABQAFAAUABQA
EgASABIAEgASABIAEgAQABIAEgATABMAEgASABIAEgAQABAAEAAQABIAEgASABIAEAAQ
ABAAEAARABEAEgASABAADwAPAA8ADwAQABAAEAASABMAEwATABIAEgASABMAEQARABEA
EAASABIAEwATABMAEwATABMAEwATABMAEwARABEAEQARABEAEQARABAAEQARABIAEgAS
ABMAFAAUABMAEgASABIAEgAQABAAEAARABEAEQARABEAEQAQABAAEAAQABAAEAAQABEA
EQARABAADwAPABAAEQARABAAEAAQABEAEQARABEAEQARABEAEQARABIAEgASABIAEgAS
ABQAEwATABEAEgASABIAEwAUABUAFgAXABUAFAASABQAFAAUABQAFAASABIAEgASABMA
FAAUABUAEwASABIAEgASABIAEwATABYAFwAXABYAFwAXABQAEgASABIAEgATABQAFQAW
ABYAFgAWABYAFAAUABQAFAAVABYAFwAYABgAGAAYABgAGAAYABgAGAAXABYAFQAUABYA
FgAWABYAFgAXABcAFwAZABkAGgAcABwAHAAcABwAHAAdAB0AHQAcABsAGwAaABwAHgAg
ACIAIgAiACMAIwAhACEAIQAjACUAJQAlACUAIwAhAB8AHgAdABwAGwAZABkAGAAXABYA
GAAXABUAEwAQABAADwAPABIAEgASABIAEAAQAA8ADwANAAsACwAMAA4ADQANAA4ADAAM
AAwADAAMAAwACwALAAsACwALAAsACgAJAAQA/f/5//v/BQATACQANwBNAGUAfQCXALEA
xwDSAMoAtQCXAHMATQAnAAgA9f/t/+r/7P/u//D/7f/s/+7/7//z//j/+//9//7//P/+
/wAABAAGAAYABQAEAAQABwAHAAcABwAHAAcABwAHAAcABwAHAAcABwAHAAYABgAFAAUA
BQAGAAQABAAFAAUAAwADAAMAAwADAAMABAAEAAIAAwADAAMAAwAFAAUABQAEAAMAAwAC
AAIAAwAEAAUABwAHAAgACAAFAAUABgAGAAgACQAJAAkACQAIAAgABwAGAAUABgAGAAgA
CAAIAAgABwAHAAkACQAJAAkACwALAAkACgAKAAoACAAIAAoACwAMAAwADAAOAA8ADwAP
AA8ADQANAA0ADgANAAwACwAKAAwADgAQABAAEAAQABAAEAAOAA4ADwAQABAAEAAQABAA
DwAOAA0ADQANAAwACwAKAAsADAANAAwADgANAAwADAAJAAkACQAHAAQAAwACAAEA/v/+
//3//P/+//7//f/8//3//f/9//3/+v/6//r/+v/3//b/9f/0//T/9P/0//L/8P/w//H/
8f/w//D/8P/w//D/8P/w//D/8P/w//D/8P/y//L/8v/y/+//7//w//D/7v/t/+3/7f/v
//D/8P/w/+7/7//v/+//7P/s/+z/7f/t/+3/7f/s/+z/7P/t/+3/7P/r/+r/6f/r/+v/
6//r/+3/7f/t/+3/7P/r/+r/6P/n/+f/6P/o/+b/5//o/+j/6f/o/+j/6P/q/+j/6P/o
/+j/5//m/+X/5f/l/+T/5P/i/+L/4v/i/+D/4f/h/+H/4v/h/+H/4v/i/+H/3//e/9z/
3f/d/93/3f/d/93/3f/d/93/3v/e/9z/3P/c/9z/3v/d/93/2//d/9z/2//b/9v/2//b
/9v/2f/Y/9b/2P/Y/9j/2P/Y/9j/2P/Y/9j/1v/W/9X/1f/V/9T/1P/U/9b/1v/X/9f/
1v/X/9f/1v/X/9f/2P/W/9b/1v/W/9T/1P/U/9T/1v/W/9b/1v/U/9T/1P/U/9L/0v/S
/9L/0v/T/9P/0//U/9X/1//a/9j/2P/Y/9j/2v/b/9v/2//b/9v/3P/c/9v/3P/d/97/
4P/g/+H/4f/f/9//3//h/+H/4f/h/+H/4v/h/+D/4P/f/97/3f/b/9v/2v/Z/9j/2P/X
/9X/0//Q/9D/z//P/9D/0P/Q/9D/0v/S/9H/0f/R/8//z//Q/9D/z//P/9D/0P/Q/9D/
0P/Q/9D/z//P/83/zf/N/83/0P/P/8z/x//D/8X/zf/Z/+r//f8VAC8ASwBlAHsAjQCW
AIoAcwBXADMADwDr/87/vf+3/7b/uP+4/7j/tf+0/7b/uf+9/8D/w//F/8j/yP/K/8z/
zv/O/9D/0f/Q/9D/0f/R/9H/0f/S/9P/1P/V/9X/1f/V/9X/1f/V/9T/1P/V/9X/1f/W
/9b/1v/X/9f/1f/V/9X/1f/V/9X/1v/W/9j/2f/Z/9n/1//Z/9n/2f/X/9f/2P/Y/9j/
2f/a/9v/3f/d/97/3v/d/93/3v/e/97/3//f/9//4P/g/+H/4f/j/+P/5f/m/+T/5P/k
/+T/5//n/+n/6f/n/+f/6f/p/+v/7P/s/+z/7v/u//D/8f/w//D/8P/y//P/8//z//P/
9f/1//X/9v/2//b/9v/2//b/+P/6//r/+P/4//j/+P/4//j/+f/6//j/+P/4//j/+v/6
//r/+//6//r/+v/6//r/+v/6//j/+v/5//j/+P/5//v//f/9//////////////8AAAAA
AAD+//7//f/8//3//f/9//3//P/8//z//P/6//r/+v/6//v//P/9//z//P/8//3//f/6
//r/+v/6//r/+v/6//r//P/8//z//P/+//7//v/+//v/+//8//z//v/9//3//f/7//z/
/P/8//z//f/9//3//f/+////AQABAAEAAQAAAP7//v//////AQABAAEAAQABAAEAAQAB
AAEAAQABAAEAAQABAAEAAAD/////AAAAAAAAAQACAAIAAQAAAAAAAAAAAP7//v/+////
//////////////7//v/+//7//v/+//z//f/9//3//v/9//3//v///////v/+//z//f/9
//3////////////9//3//v/+/wAAAAAAAAAAAAD//////f////7//f/9////////////
///+//z//v/+//7//v/+//7//v/+//7//v/+//3//f/+//7///8AAP7//v///////v//
/////v///////v/+//7//v/+//7//v/+//7//v/+//7//v8AAAAAAAAAAP7//v/+//7/
/v/+//7//v/8//3//f/9//3//f/+/wAAAAAAAAAAAAAAAAEAAQABAAEAAQACAAIAAwAE
AAUABgAIAAgACQAJAAcABwAHAAkACwALAAsACwAKAAkACAAIAAUABAADAAEAAwACAAEA
AAAAAP///f/7//r/+v/5//n/+P/4//j/+P/4//j/9//3//n/9//3//j/+P/3//f/+P/2
//b/9v/2//b/9v/1//X/9//3//f/9//2//X/9P/x/+3/6f/t//f/BAATACkAPwBVAG0A
hwCbAKoArACfAIUAZQA/ABsA/P/n/9v/2P/W/9r/3P/X/9T/1v/Z/93/4P/l/+n/6v/q
/+z/8P/y//L/9P/z//T/9v/1//X/9f/1//b/9//4//n/9//3//f/9//5//n/+P/4//n/
+f/5//r/+P/4//n/+f/5//n/+f/5//n/+f/6//r/9//3//b/9f/z//X/9f/1//X/9f/2
//b/9P/1//b/9//3//f/+P/4//f/9//4//j/+P/5//n/+f/4//j/+f/5//n/+f/7//z/
/P/8//z//P/9//3//////wEAAQADAAMAAwAEAAQABAAGAAYACAAJAAkACAAHAAgACwAL
AAsACwALAAsACwAMAAwADAAMAAwADAAOABAAEAAQABAAEAAQABAAEAARABIAEgASABIA
EgASABIAEgATABQAFAAUABQAEgASABIAEAASABEAEAAQAA0ADQANAAsACwALAAsACwAK
AAoACQAIAAgACAAHAAYABQAFAAUABQAEAAQABAAEAAQABAAEAAQABAAEAAQAAgAEAAQA
BQAFAAQABAAEAAQABgAGAAYABgAEAAQABAAEAAQABAAEAAQAAwADAAQABAAEAAMAAwAD
AAUABgAGAAYABgAHAAcABwAGAAYABgAHAAUABQAFAAQABAAEAAUABQAHAAcABwAHAAcA
BwAHAAcACQAJAAkACQAJAAkACQAIAAcABwAIAAgABgAHAAgACAAJAAgACAAIAAYABAAE
AAQABwAHAAcABwAFAAUABAAEAAYABgAGAAYABAAFAAUABQAGAAUABQAGAAUABQAEAAQA
AgADAAMAAwAFAAUABQAFAAMAAwAEAAQABAAEAAQABAAGAAUABQADAAUABAADAAMABQAF
AAUABQAHAAYABAAGAAYABgAGAAYABAAEAAQABAAEAAQAAwADAAUABAAEAAQABAAEAAUA
BQAEAAUABQAEAAUABwAGAAYABgAGAAYACAAIAAgACAAIAAgACAAIAAgACAAIAAgACAAI
AAgACAAIAAgACAAIAAgACAAIAAgACAAIAAgACAAKAAsACwALAAsACwAMAA4ADgAOAA4A
DgAOAA8ADwAPAA0ADQAOAA4ADwAQABEAEgASABIAEwATABMAEwATABUAFgAXABgAGQAW
ABUAFAAUABMAEgARAA8ADwAOAA0ADAAMAAsACQAHAAgACAAHAAcACAAIAAgACAAIAAgA
BwAHAAcABQAFAAYABAADAAMABAAGAAYABgAGAAcACAAIAAkACQAJAAkACQAIAAcACAAH
AAEA/f///wUAEgAfADEARQBdAHcAjQCjALYAwAC5AKcAiwBnAEEAIAAHAPX/7P/u//D/
8v/x/+7/7P/v//H/9v/5//3/AAACAAYACAAIAAoADAALAAoADAAPAA8ADwAPAA4ADwAQ
ABEAEQARABEAEQARABEAEAAQABEAEQARABIAEgASABMAEwATABMAEwATABEAEQASABIA
EgATABMAEwATABUAFQAVABMAEwAUABQAFAAVABYAFwAVABUAFgAWABMAEwAUABQAEwAT
ABIAEQAVABYAGAAZABkAGQAbABwAHAAcABwAHAAfAB8AIQAhACAAHwAgAB8AHQAeAB4A
HgAgACAAIgAjACQAJAAkACYAJQAlACUAJQAlACUAJQAmACQAJAAkACQAJQAoACsALAAu
AC4ALgAuACwALAAtAC4ALAAsACwALAAsACwALAAtAC0ALAArACoALAAsACwAKgAsACsA
KgAqACsAKwArACkAKAAnACYAJQAiACIAIQAgACAAIAAfAB4AHQAdAB0AHQAZABgAFwAW
ABcAGAAZABoAGgAaABoAGAAaABoAGwAbABkAGAAXABYAFgAWABYAFgAYABgAGAAYABgA
GAAYABgAFQAVABYAFgAYABcAFwAXABUAFgAWABYAFAAVABUAFQAUABQAFAAVABYAFwAY
ABgAFgAWABcAFwAWABUAFAATABMAEwATABMAEwATABMAEwAVABUAFQAUABEAEQASABIA
EAARABIAEgASABIAEwAUABIAEAAQABAAEAAPAA4ADQAPAA8ADgAOAA4ADgAOAA4ADQAN
AAwACwALAAsADAAOAA0ADQAMAAwACgALAAsACwALAAsACwALAAsACwAMAAwACwAKAAkA
CAAGAAUABQADAAQABAAEAAUABwAHAAcABwAHAAYABAAGAAgACAAIAAgABwAGAAUABAAE
AAQAAwADAAEAAAAAAAAAAgACAAMAAwAEAAUABQAEAAEA///+//7//v/+//7///8AAAEA
AgABAAAA///+//3//P/7//r/+P/4//j/+P/6//r/+v/6//j/+P/4//n/+f/5//n/+f/6
//z//P/8//r/+v/6//v/+f/5//n/+f/8//z//f/+////AAAAAAAAAAD///7//f/9////
///////////+//3//v/+//3//P/5//f/9//2//P/8v/y//H/7//t/+z/7P/q/+n/6f/o
/+n/6v/r/+z/6f/p/+n/5//k/+T/4//h/9//4P/g/+D/4P/g/+D/4P/d/93/3f/d/9v/
3f/c/9v/2v/X/8//y//P/9n/6P/5/xEAKwBHAGEAewCVAKQAogCRAHcAVQAvAAsA5v/N
/7//uP+2/7j/uv+5/7b/tP+3/7v/vv/B/8X/xv/K/8z/zP/O/9D/0v/T/9T/0v/R/9H/
0f/R/9L/0//U/9X/0//T/9P/0//V/9X/1P/U/9P/0//T/9T/0v/S/9P/0//T/9P/0//T
/9P/0//U/9T/1P/V/9X/1f/U/9X/1P/T/9X/1f/W/9b/1//Z/9v/3f/d/93/3v/e/9//
3//g/+D/3v/f/9//3//e/97/3//f/9//3//h/+L/4v/i/+L/4v/l/+X/5//n/+f/5//p
/+n/6f/q/+r/6v/q/+r/7P/t/+3/7P/r/+z/7//v/+//7//x//H/8f/y//L/8v/y//L/
8P/y//T/9P/y//L/8v/y//T/9P/1//b/9v/2//b/9v/2//b/9v/3//b/9v/2//b/9v/2
//b/9P/2//X/9P/0//P/8//z//H/8v/x//D/7//s/+z/6//q/+j/6P/n/+b/5f/l/+X/
5f/k/+T/5P/k/+T/5P/k/+T/5P/k/+T/4v/i/+L/4//j/+T/5P/k/+T/4v/i/+L/4v/i
/+L/4v/i/+L/4v/i/+L/4f/h/+L/4v/i/+H/4f/h/+H/4v/i/+L/4v/j/+P/4//i/+L/
4v/j/+P/4//j/+L/5P/k/+X/5f/l/+X/5f/l/+f/5//n/+f/5//n/+f/5//p/+n/6f/o
/+n/6f/q/+r/6P/p/+r/6v/r/+r/6v/q/+r/6P/o/+j/5//n/+f/5//p/+n/6P/o/+r/
6v/q/+r/6P/p/+n/6f/q/+n/6f/q/+n/6f/o/+j/6P/p/+n/6f/r/+v/6//r/+n/6f/q
/+r/6P/o/+j/6P/p/+n/6v/p/+v/6v/p/+n/6f/p/+n/6f/p/+j/5v/o/+r/6v/q/+r/
6v/q/+r/6v/s/+z/6//r/+3/7P/s/+z/7P/s/+3/7f/t/+3/7P/q/+v/6//s/+z/7P/s
/+z/7P/s/+z/7P/s/+z/7P/s/+z/7P/s/+z/7v/u/+7/7v/u/+7/7v/u/+7/7v/u/+7/
7v/u/+7/7v/w//H/8f/x//H/8f/y//T/9P/0//T/9P/0//X/9f/1//X/9f/2//b/9//4
//n/+v/6//r/+//7//v/+//7//3//f/9//3//f/8//v/+v/6//n/+P/3//X/9f/0//P/
8v/y//H/7//t/+z/7P/r/+v/7P/s/+z/7P/q/+r/6f/p/+v/6f/p/+r/6P/n/+f/6P/q
/+r/6v/q/+r/6v/p/+n/6f/p/+n/6f/o/+f/5P/h/9//3//j/+//+v8FABsAMwBLAGMA
ewCRAJ4AngCPAHcAWQAzAA0A7v/Z/8v/yP/I/8r/zP/J/8b/xv/L/8//0v/X/9v/3P/c
/97/4v/k/+b/5v/n/+j/6P/p/+n/6f/p/+j/6f/q/+v/6//r/+v/6//t/+3/7P/s/+v/
6//r/+z/7P/s/+3/7f/t/+3/7f/t/+3/7f/u/+7/7P/t/+3/7f/v//H/8f/x/+//7//w
//D/8P/x//L/8//x//H/8v/y//P/8//0//T/8v/z//P/8//0//T/9f/1//f/9//5//r/
/P/8//z//P//////AQABAP////8BAAEAAwAEAAQABAAEAAQABgAHAAgACAAIAAoACwAL
AAsACwALAAsACwAMAA4ADgAOAA4ADAAOABAAEAAQABAAEAAQABAAEAARABIAFAAUABQA
FAAUABQAFAAVABYAFgAWABYAGAAYABgAFgAWABUAFAAUABMAEwATABEAEgARABAADwAO
AA4ADQAMAAwADAALAAoACQAJAAkACQAIAAgACAAIAAgACAAIAAgACAAIAAgABgAGAAYA
BwAHAAYABgAGAAYACAAIAAgACAAGAAYABgAGAAgACAAIAAgABwAHAAgACAAIAAcABwAH
AAcACAAIAAgABgAHAAcABwAGAAYABgAHAAkACQAJAAgACAAIAAkACQAJAAkACQAJAAkA
CQAJAAkACwALAAsACwAJAAkACQAIAAcABwAIAAgACAAJAAoACgAJAAgACAAIAAgABgAG
AAYABwAHAAcABwAHAAcABgAGAAYABgAGAAYABgAHAAcABwAIAAcABwAIAAcABwAGAAYA
BgAHAAcABwAHAAcABwAHAAcABwAIAAgABgAGAAYABgAIAAcABwAFAAcABgAFAAUABQAF
AAUABQAHAAYABAAGAAQABAAEAAQABgAGAAYABgAGAAYABQAFAAcABgAGAAYABAAEAAUA
BQAEAAUABQAEAAUABwAIAAYABgAGAAYABgAGAAYABgAGAAYABgAGAAYABgAGAAYABgAG
AAYABgAGAAYABgAGAAYABgAGAAYABgAGAAYABgAGAAYABgAGAAYABgAGAAYABAAEAAQA
BAAGAAYABgAGAAYABgAGAAYABAAEAAQABAAEAAQABAAEAAIAAwADAAMABAAFAAcACgAI
AAgACAAIAAgACQAJAAkACwALAAwADAALAAwADQAOABAAEAARABEAEQARABEAEwATABMA
EwATABIAEQAQABAADQAMAAsACQALAAoACQAIAAgABwAFAAMABAAEAAMAAwACAAIAAgAC
AAAAAAD/////AQD/////AAACAAEAAQACAAAAAAAAAAAA/v/+//3//f////////////7/
/f/8//n/9//1//n/AQAMABkALwBHAF8AdQCNAKMAtAC2AKkAjwBvAEsAJQAGAO//4//g
/+L/5P/k/+P/4P/g/+H/5f/q/+//8f/y//T/9v/6//z//v/+////AAAAAAEAAQABAAEA
AgADAAQABQADAAMAAwADAAQABQAFAAYACAAJAAoADAAKAAoACwALAAwADQAOAA8AEQAR
ABIAEgAUABUAFQAVABMAFQAVABUAEwATABQAFAAWABcAGAAZABsAGwAcABwAGwAbABwA
HAAcAB0AHQAdAB4AHgAfAB8AHwAfACEAIgAkACQAJAAkACUAJQAnACcAJQAlACcAJwAp
ACoAKgAqACsALAAvADEAMQAwAC8AMAAxADEAMQAxADMAMwAzADQANAA0ADQANAAyADQA
NgA2ADgAOAA4ADgAOAA4ADkAOgA6ADoAOgA6ADoAOgA6ADsAOgA6ADoAOgA7ADwAPQA8
AD4APQA8ADwAOwA7ADsAOQA4ADcANgA1ADUANgA2ADYANQA0ADIAMAAxADEAMQAxADEA
MgAzADQAMgAyADIAMgAyADIAMgAwAC4ALgAvAC8AMAAwADAAMAAyADIAMgAyADIAMgAy
ADIANAA0ADQANAAxADEAMgAyADEALwAuAC0ALgAwADEAMgAyADMAMwAzADAAMAAwADEA
MQAxADEAMAAyADIAMwAzADMAMwAzADMANQA1ADUANQA0ADMAMgAxADEAMQAxADAAMQAx
ADIAMgAxADEAMQAwADEAMAAwADAALgAsACwALAAvAC8ALwAvADEAMQAwADAAMgAyADIA
MgAxADEAMAAvAC4ALQAtAC4ALwAvAC4ALgAuAC8ALwAvAC8ALwAvAC8ALwAvADAAMAAu
AC4ALgAuACwAKwArACkAKwAqACkAKQAsAC0ALgAvAC0ALAAqACwALAAsACwALAAqACoA
KgAqACwALAArACsALQAsACwALAAqACoAKwArACwALQAtACwALQAtACwAKwAqACkAKAAp
ACoAKwAsACwALAAsACwALAAsACwALAArACoAKQAoACgAKAAoACgAKAAoACgAKAAoACgA
KAAoACoAKgAqACoAKQAoACcAJgAoACgAKAAoACgAKAAoACgAKgAqACoAKgAqACoAKgAq
ACsALAAtAC4ALgAuAC4ALgAsACwALAAsAC4ALgAuAC4ALwAwADEAMgAyADIAMgAyADEA
MAAvAC4AKwAqACkAKAAnACYAJQAkACIAIgAiACIAIAAgACAAIAAfAB4AHQAcABwAHAAc
ABwAHAAcABwAHAAZABgAFwAWABgAGAAYABgAGAAYABgAGAAWABYAFgAWABIAEAAOAAwA
CwAKAA==
         </WaveFormData>
      </LeadData>
   </Waveform>
</RestingECG>
