# Supplementary material for: Detection of Left Atrial Enlargement Using a Convolutional Neural Network-Enabled Electrocardiogram
Source: Front Cardiovasc Med. 2020 Dec 17;7:609976. doi: 10.3389/fcvm.2020.609976 (PMC7773668; doi:10.3389/fcvm.2020.609976)
Supplement: Supplementary file 5 [file Data_Sheet_5.ZIP › normal4/1802036262_7799_0000000A.XML]

<?xml version="1.0" encoding="Windows-1252"?>
<!DOCTYPE RestingECG SYSTEM "restecg.dtd">
<RestingECG>
   <PatientDemographics>
      <PatientID>1802036262</PatientID>
      <PatientAge>66</PatientAge>
      <AgeUnits>Years</AgeUnits>
      <Gender>Female</Gender>
      <PatientLastName>zhuguisen</PatientLastName>
   </PatientDemographics>
   <TestDemographics>
      <DataType>Resting</DataType>
      <Site>1</Site>
      <AcquisitionDevice>MAC55</AcquisitionDevice>
      <Status>Unconfirmed</Status>
      <Priority>Normal</Priority>
      <AcquisitionTime>09:15:45</AcquisitionTime>
      <AcquisitionDate>08-15-2017</AcquisitionDate>
      <CartNumber>1</CartNumber>
      <AcquisitionSoftwareVersion>009C</AcquisitionSoftwareVersion>
      <XMLSourceVersion>MAC5000 v1.0</XMLSourceVersion>
   </TestDemographics>
   <RestingECGMeasurements>
      <VentricularRate>68</VentricularRate>
      <AtrialRate>68</AtrialRate>
      <PRInterval>120</PRInterval>
      <QRSDuration>76</QRSDuration>
      <QTInterval>394</QTInterval>
      <QTCorrected>418</QTCorrected>
      <PAxis>51</PAxis>
      <RAxis>57</RAxis>
      <TAxis>45</TAxis>
      <QRSCount>11</QRSCount>
      <QOnset>222</QOnset>
      <QOffset>260</QOffset>
      <POnset>162</POnset>
      <POffset>212</POffset>
      <TOffset>419</TOffset>
      <ECGSampleBase>500</ECGSampleBase>
      <ECGSampleExponent>0</ECGSampleExponent>
   </RestingECGMeasurements>
   <Diagnosis>
      <Modality>Resting</Modality>
         <StatementCount>2</StatementCount>
         <LabelText>12SL ��ϳ���</LabelText>
      <DiagnosisStatement>
         <StmtFlag>ENDSLINE</StmtFlag>
         <StmtText>�������</StmtText>
      </DiagnosisStatement>
      <DiagnosisStatement>
         <StmtFlag>ENDSLINE</StmtFlag>
         <StmtText>���� ECG</StmtText>
      </DiagnosisStatement>
   </Diagnosis>
   <Waveform>
      <WaveformType>Rhythm</WaveformType>
      <WaveformStartTime>0</WaveformStartTime>
      <NumberofLeads>8</NumberofLeads>
      <SampleType>CONTINUOUS_SAMPLES</SampleType>
      <SampleBase>500</SampleBase>
      <SampleExponent>0</SampleExponent>
      <HighPassFilter>16</HighPassFilter>
      <LowPassFilter>150</LowPassFilter>
      <ACFilter>NONE</ACFilter>
      <LeadData>
         <LeadByteCountTotal>10000</LeadByteCountTotal>
         <LeadTimeOffset>0</LeadTimeOffset>
         <LeadSampleCountTotal>5000</LeadSampleCountTotal>
         <LeadAmplitudeUnitsPerBit>4.88</LeadAmplitudeUnitsPerBit>
         <LeadAmplitudeUnits>��V</LeadAmplitudeUnits>
         <LeadHighLimit>2147483647</LeadHighLimit>
         <LeadLowLimit>268435456</LeadLowLimit>
         <LeadID>I</LeadID>
         <LeadOffsetFirstSample>0</LeadOffsetFirstSample>
         <FirstSampleBaseline>0</FirstSampleBaseline>
         <LeadSampleSize>2</LeadSampleSize>
         <LeadOff>FALSE</LeadOff>
         <BaselineSway>FALSE</BaselineSway>
         <ExcessiveACNoise>FALSE</ExcessiveACNoise>
         <MuscleNoise>FALSE</MuscleNoise>
         <LeadDataCRC32>1649699156</LeadDataCRC32>
         <WaveFormData>
7P/s/+z/7P/t/+7/7//w/+3/7P/s/+z/7f/u/+//7//u/+3/7f/u/+z/7f/t/+z/7v/u
/+7/7f/r/+v/6//u//D/8P/u//H/8f/w//D/8P/v/+//8P/w//L/8//1//b/8//y//H/
8//0//T/9f/2//b/9v/2//b/9P/1//X/9v/5//n/+f/6//j/9v/0//L/9P/1//X/8v/u
/+3/7f/u/+z/6v/q/+z/7v/u//D/8v/v/+7/7v/t/+3/7v/t/+7/7//r/+r/7f/w//T/
BQAXACYANgBDAEwAUwBdAGAAYABfAFgARgA0ACEADAAAAPr/9f/y//P/8//1//j/9P/u
//H/9P/y/+//8f/w/+//7//v/+7/7v/u/+7/7f/r/+r/7f/u/+7/7//u/+3/7P/s/+//
7//u/+7/7v/t/+3/7f/s/+z/7P/t/+7/7v/v//D/7//u/+3/7P/t/+3/7f/s/+7/7v/u
//D/7//s/+3/7P/v//D/8f/y//H/8P/v/+//8P/y//P/9P/y//L/8v/z//L/8v/0//T/
9v/3//j/+v/6//n/+v/6//7//////////////wEAAwADAAQABAAEAAUABwAKAAwADAAM
AA4ADgAOAA8ADwAPABIAEgASABUAFAATABIAEQATABUAFwAYABQAEwARAA8AEAARABAA
EAAQAA4ADwAPAAwACwALAAoACwAIAAYABgADAAEAAAD+/wAAAAABAAEA/v/8//v/+//5
//n/+f/4//r//P/+//7/+//7//r/+//8//3//f/+//7/+//7//7//P/7//v//P////7/
/v////z/+//6//r//f/9//z/+//7//z//f/+//7//f/8//v//v///wAAAQD///3/+//7
//z//f/+//7//v/+//7//v/8//3//f/9//3//v///wAA/v/+//7//v8BAAEAAQABAAEA
AAAAAAEAAQACAAEA/f8AAAIAAwACAAEAAQACAAEAAgABAAIAAwAEAAQABAAEAAIAAQAA
AP//AQADAAQABQACAAIAAgABAAEAAgADAAMAAwAEAAQABAADAAMAAwADAAIAAwAEAAUA
AgABAAMAAAACAAMABAAFAAUABAAEAAUABAADAAQAAAACAAMABQAIAAYABQADAAIABgAF
AAUABQAHAAcACAAIAAUABAAEAAMABgAGAAcACAAEAAYABgAGAAgACAAJAAkACAAGAAYA
BgAGAAcACAAIAAgACgAJAAgABwAFAAYABgAHAAgACAAJAAoACgAJAAkACQAJAAwADAAM
AAwADwAPAA4ADQAMAAwACwANAA4ADgAPAA4ADgAOAA4ADgARABEAEAAQABAAEAAQAA4A
DgAOAA8AEAASABMAEwAQABAAEAAQABAAEAAPAA8ADwAMAAsACwAIAAgABwAEAAUACAAJ
AAgABgAGAAYABgAFAAsADQAGAP3/AgAHAAEA/P///wYAEAAdAC0APgBOAFkAXgBlAHMA
fAB+AHsAdABkAFIAOwAmABYADgANAA4ADQANAAsACgAMAAwABwAEAAYABQAHAAYABQAF
AAMAAgACAAIAAwADAAIAAgACAAIAAQABAAAA///+//7/AAABAAEAAgABAP///v/9//7/
/v/+////AAAAAAEAAgD///7//f/8/wAAAQACAAIA///+//3//v/+//z//v/+/wAAAAAA
AAAA///+//3//f/+/wAAAQACAAEAAAD/////AAAAAAIAAgADAAMAAwAEAAMAAwAFAAYA
CQALAAwADQAMAAsADAANAA4AEAARABIAFAAVABcAGAAXABYAFwAWABkAGwAcAB0AHAAc
ABwAHwAfAB8AHwAfACAAIQAiACIAIAAfAB0AGwAeAB8AHgAeABwAGAAXABUAFAATABMA
EgARAA4ADAAMAAwACwALAAoACQAIAAgABwADAAIAAgADAAMAAwADAAIABAAEAAQAAgD/
/////v///wIAAwADAAQAAwD///7/AAAAAP////8AAAIAAAD//////f/9//3//v8BAAEA
AAD///z//P/8//z//f/9//3//f////////////z/+//6//v//P/9//7//v/9//z/+//6
//r/+//7//v//f/+////AAD///7//f/8//3//f/9//3//f/8//z//f/+/wAAAAD9//7/
AAABAAAA/f/9//7//f8AAP//AAABAP3//P/7//r//P/9//7//////////v/9//r/+v/6
//n/+v/8//7////8//z/+//6//z//f/+/////f/9//3//f/6//n/+//4//n/+//9////
/P/6//n/+f/5//n/+//4//n/+f/6//z/+v/5//f/9v/6//n/+f/5//f/9//4//j/+v/6
//v/+//7//r/+v/6//b/+P/4//j/+P/4//n/+f/4//b/9v/2//b/9v/3//j/+P/4//b/
9f/0//P/8//0//T/9f/3//b/9v/2//T/8//z//P/9P/4//n/+v/1//f/9v/0//b/9v/3
//f/+v/6//n/+f/5//j/9//2//f/+//8//z/+f/4//f/9v/4//j/+P/5//v//P/8//v/
9//2//X/9P/1//b/9v/3//X/8P/t/+v/6//s/+z/6v/q/+z/7P/q/+n/6P/n/+b/7f/v
/+3/6v/p/+b/4//d/97/5f/u//b///8PABoAIgAxAEIASQBPAFoAZABlAFwASAAyAB0A
CgD8//T/8//y/+3/7f/t/+z/7P/q/+n/6v/w/+//7P/q/+j/5//m/+T/4//i/+b/5//n
/+j/5v/m/+X/5f/n/+f/5//o/+f/5//m/+b/5P/j/+P/4//n/+j/6f/r/+j/5v/l/+T/
5v/m/+b/5v/n/+f/5//m/+T/5P/k/+b/5//m/+n/6v/p/+j/5//m/+f/6P/p/+v/6//s
/+z/7P/q/+r/6v/r/+7/7v/w//D/7//v/+//8P/y//P/9v/4//r/+//7//v/+//7//3/
//8BAAQABgAIAAcABwAIAAgACwAMAA8AEAASABMAEwATABMAEgARABMAFgAXABgAGQAW
ABUAFAASABUAFwAYABkAFwAXABUAFAARAA4ADgANAA8ADwAQABAADgAKAAcABgAIAAcA
BwAGAAUABAAEAAMA///+//7///8AAAEAAgACAP///v/9//r/+//9//7/AQD//////v/+
//7/+//7//7/AAD/////AAD9//r/+P/3//f/9//3//j/+f/5//j/9//1//T/8//y//T/
9f/2//f/9v/1//T/8//0//X/9v/5//X/9f/1//T/9P/0//T/9P/2//f/9//3//X/9P/z
//L/8//0//X/9v/5//n/+f/5//b/9P/z//P/9//6//v/+f/4//j/9//0//b/9//5//n/
+f/3//f/9//0//T/9P/0//b/9//4//n/+P/3//X/8//1//b/9//3//T/9P/0//P/8f/y
//L/8v/0//X/9v/3//L/8f/w/+//8P/x//X/9P/z//P/8//z//H/8P/w//H/8//z//X/
8v/x/+//7v/u//H/8f/w//D/8//x//D/7//t/+3/7v/u/+//8P/y//P/8P/u/+3/7P/u
//L/8P/w//D/8P/u/+7/7f/s/+3/7f/t/+3/7f/u/+7/7//u/+z/6//q/+3/7f/u/+//
7f/u/+z/6v/p/+3/7v/u/+7/7v/v/+//7v/u/+3/7f/w//D/8P/w/+7/8f/x//D/8v/y
//L/8v/w//D/8P/x/+//8P/w/+//8f/y//P/9P/x//D/7v/t/+7/6v/o/+f/6f/q/+r/
6P/n/+j/5//k/+b/6P/q/+z/6f/j/+X/5P/h/+L/4//h/+T/6//u/+7/+f8LACAAMAA3
AEAASwBVAFoAWgBRAEIANgAoABUAAgD0//D/6//k/+H/4f/j/+b/6v/q/+f/5P/i/9//
4f/g/9//3//i/+L/4//k/+P/4f/e/9z/3v/e/93/3f/e/9//4P/i/+L/4f/f/97/4P/f
/9//3//f/97/3f/d/9//3v/e/97/4P/g/+D/4P/g/9//3v/c/93/3v/f/+L/3//c/93/
3P/d/97/3//g/+D/4P/g/+H/4P/g/9//3v/h/+L/4//l/+b/5v/o/+j/6f/p/+n/6v/r
/+v/7f/u/+7/7//v/+//8v/z//b/+f/3//j/+P/4//n/+//+/wAAAQACAAUABgAFAAUA
BAADAAcACAAJAA0ACwAJAAcABQAHAAkACwAMAAoACwALAAsACgAJAAYABAAGAAQABQAF
AAEA///+//z//P/6//n/+v/4//f/9//2//P/8v/y//H/8v/y//P/9f/y//H/8P/u//D/
8P/w/+7/8P/x//H/8//x//H/8P/w//L/7//v//L/7//t/+z/7P/u/+z/6//r/+3/7f/t
/+7/7P/r/+n/5//o/+r/7P/u/+z/6//q/+n/6//r/+v/6//p/+n/6f/r/+f/5//n/+b/
6v/s/+7/8P/t/+v/6P/l/+f/6P/p/+r/6v/q/+r/6v/p/+n/6f/p/+v/6v/q/+v/6v/q
/+j/4//l/+j/6v/q/+r/6//t/+3/7P/p/+j/5//p/+r/6//s/+r/6f/o/+f/6v/r/+v/
6//p/+r/6//r/+r/6v/q/+n/6//s/+z/7P/r/+n/5//l/+b/5//o/+n/5//n/+r/6P/p
/+n/6f/p/+r/6v/r/+3/6//p/+n/5P/n/+f/6P/q/+v/6//q/+r/7P/p/+f/5f/n/+n/
7P/u/+T/5P/m/+b/5v/m/+j/6v/r/+z/6f/n/+X/4//m/+j/6f/r/+n/6P/o/+j/6P/n
/+f/5//p/+z/7P/s/+f/6f/o/+b/6f/q/+z/7f/s/+z/6//r/+z/7P/s/+z/7P/v/+//
7v/s/+z/7P/s/+3/7v/v//H/7//w//D/7//u/+7/7v/u//D/8P/v/+//7f/o/+X/4//m
/+j/6f/o/+b/6P/o/+b/5P/k/+T/5P/p/+n/6f/o/+P/4P/d/9//5v/v//L//P8LABsA
JgAuADcAQgBNAFcAXABYAE8AQAAsABYA///y//D/8P/v/+7/7f/p/+f/5v/o/+r/7//u
/+r/6f/p/+j/5//n/+X/5P/k/+T/5v/n/+f/6P/n/+b/5P/j/+b/5//o/+r/6v/p/+f/
5v/m/+X/5f/l/+j/6P/o/+n/5v/k/+P/4v/l/+b/5//o/+n/6f/p/+j/5//m/+X/5v/n
/+b/6f/q/+j/6P/o/+j/6v/q/+r/6//p/+r/6v/q/+r/6v/q/+v/7v/u//D/8P/w/+//
7v/u//H/8f/z//T/9P/1//X/9f/z//P/9f/3//r//P/9//7//f/9//7//v8AAAIABgAI
AAgACQAJAAkACAAIAAgACwAMAA0ADgAPAAwACwAKAAgACQALAAwADQANAA0ACwAKAAgA
BAADAAEAAQABAAIAAgAAAPz/+f/4//n/+f/6//r/9//2//b/9f/x//D/8P/x//T/9f/2
//b/8//y//H/7v/v//H/8v/1//P/8//y//L/8P/t/+3/8P/x//H/8v/0//L/8P/v/+//
8P/x//L/9P/0//P/8f/v/+7/7v/u/+7/8f/x//H/8f/v/+//7//v//H/8f/x//P/7//v
/+//7v/u/+7/7v/u//D/8f/x//H/7//u/+3/7P/s/+z/7P/s/+3/7f/t/+3/7f/s/+z/
7f/w//L/8v/v/+7/7v/t/+r/7f/v//L/8//y/+//7v/t/+z/7P/s/+z/7//v/+//7//u
/+3/6//p/+z/7v/w//H/7v/u/+7/7f/r/+z/7P/s/+//7//v/+//7P/r/+r/6f/s/+3/
8f/w/+3/7f/t/+3/7f/s/+z/7f/v/+//8f/u/+z/6//r/+z/7//v/+7/7v/x/+//7v/t
/+v/6//s/+z/7v/u/+//7//x//L/7//u/+3/7P/v//D/8P/w/+7/7f/s/+v/7f/u/+7/
7//v/+7/7v/u/+7/7f/t/+3/7//y//L/8v/t/+//7v/s/+7/8P/z//X/9f/0//L/8f/y
//L/8v/y//P/9//4//j/9v/2//b/9v/2//b/9v/3//X/9v/2//X/9v/2//b/9v/4//j/
9//3//X/8P/t/+v/7P/u/+//7v/u//D/8P/u/+3/7P/r/+r/8//1//H/7v/r/+r/6f/n
/+j/7f/0//r/AwAPAB4ALgA5AEIAUQBdAGIAZABjAFoASAA0ACMAEAD8//b/+//6//P/
8//z//D/8P/w//H/9P/4//X/8v/w/+7/7f/t/+z/7P/s/+7/7//v//D/7f/s/+r/6f/s
/+3/7v/w/+//7//u/+7/7v/t/+3/7f/w//D/8P/x//D/7v/t/+z/7f/u/+//8P/v/+//
7//u/+z/7P/s/+7/8P/u//D/8P/u/+7/7v/u//H/8v/z//X/9P/0//P/8v/y//L/8v/z
//X/9v/5//r/+P/3//b/9v/5//n/+//8//z//f/9//3//////wEAAwACAAQABQAGAAQA
BQAHAAgACgAMABAAEgAQABEAEQARABQAFAAUABcAFwAXABcAFwAWABUAFAASABUAFwAY
ABkAFgAVABIAEAARAA4ADgANAA0ADQAOAA4ADAAIAAUABAAFAAUABgAGAAMAAgACAAEA
///+//7///8BAAEAAQAAAP///v/9//r/+//9//7/AQD//////v/+//7/+//7//7/AAD/
////AAD///z/+v/5//r/+//8//7//f/9//z/+//8//z//P/8/////////////P/7//r/
+f/8//3//v8BAP3//f/9//z//P/8//z//P/+//////////3//P/7//r/+//8//3//v/9
//3//f/9//v/+v/6//v//v8AAAAA/f/7//z//P/6//v//f8AAAEAAAD9//z/+//8//z/
/P/8/////////////f/9//z/+//9//7///////z//P/8//v/+//8//z//P//////////
//z/+//6//n/+v/7/////v/7//v/+//7//3//P/8//3//////wEA/v/9//v/+v/6//z/
/f/9//7/AAD9//v/+f/5//n/+v/6//z//P/9//3//P/6//n/+P/+//7//v/+//z/+//6
//n/+P/5//r/+v/6//z/+//6//n/+P/4//f/9//4//j/+f/6//j/9//3//f/9//6//r/
+v/6//3//f/8//n/+P/4//f/+//8//z//f/8//z//P/8//3/AQACAAIAAgACAAIAAgAB
AAAA/////wEAAgACAAEA/v/+//7//v8AAAAA/////wAA/P/6//n/+P/4//f/9P/2//j/
+P/2//T/9P/0//T/8//3//n/+v/5//b/8f/t//D/8//2//r/BwAZACoAOABHAE4AUwBb
AGgAbgBtAGYAWABGADEAGAAIAAAA+//8//v/+//9//7/+P/2//X/9P/0//X/9v/2//b/
9//1//L/8P/u//D/8f/x//L/9P/0//P/8//y//H/8P/w//L/8//z//T/8f/v/+7/7f/v
//D/8f/z//H/8P/w//D/7v/u/+7/7v/w//H/8v/y//H/8P/v//D/8v/w//L/8v/y//L/
8v/y//T/9P/0//X/8//0//T/9P/y//L/8v/z//b/9v/4//j/+f/5//n/+v/5//n/+//8
/wAAAQABAAEAAAD//wAAAQAEAAYABwAIAAgACQALAAwADAAMAA4ADgARABMAFAAVABUA
FAATABUAFQAVABUAFQAXABcAFwAWABUAFQAUABMAFgAXABYAFgAUABAADwANAAwACwAL
AAoACwAIAAYABgAEAAMAAwACAAIAAgADAAMA///+//7////////////+//z//P/8//r/
+P/5//n/+//+//////8AAP3/+f/4//r/+//7//z//v8AAP7//f/9//z/+//6//r//f//
/wAAAQD9//z/+//6//z//f/+///////////////9//3//f////7///8AAAAA///+//3/
/P/9////AAABAAIAAgACAAIAAQAAAP///v8AAAEAAgADAAEAAAAAAAEAAgAEAAQAAQAD
AAQABAACAAAAAQADAAMABAADAAQABQACAAIAAgACAAQABQAGAAcABgAFAAMAAQABAAIA
AwADAAUABgAHAAcABAAEAAMAAgAFAAUABQAFAAUABQAFAAUAAwADAAYABAAEAAUABgAH
AAYABAADAAMABAAFAAgABgAGAAUABQAGAAcABwAGAAYACwAJAAgABwAGAAUABQAEAAcA
CAAKAAsACQAIAAgACAAEAAIABQAGAAcACAAHAAgACAAIAAYABQAEAAMABAAGAAcACQAI
AAYABQAEAAUABQAGAAcABwAKAAoACgAHAAkACAAGAAgACAAJAAkACAAIAAcABwAJAAoA
CwAMAAoADQANAAwACwAKAAkACAALAAwADQAPAA4ADgANAAsADQAOAA8AEAAPAA4ADAAL
AAgABAACAAEAAwAGAAgACAADAAIA///6//z//v8AAAIAAwABAP//AAD///r/9f/5/wAA
BQAGAAoAEQAdACwAPgBPAFwAZQBxAHoAfAB3AGoAWgBKADsAKAAaABIADQAGAAEA///9
/wAACAAKAAkABgACAP/////+//3//f////7//v/+///////+//7//v/+//3//f//////
//8AAAAA///9//z//v/9//3//f/8//z//P/9//3//P/8//z//v/+//7//v/9//3//f/8
//3//v///wIAAQD+/////v/8//z//P/8//3//v///wEAAAAAAP///v///wAAAQADAAIA
AgAEAAQABQAFAAUABgAIAAkADAAOAA0ADQAMAAsADgAPABIAFQAVABYAFgAWABQAFQAX
ABgAGgAcACAAIgAhACEAIAAfACEAIgAjACcAJgAlACQAIwAjACMAIwAiACMAJQAmACcA
JgAlACIAIAAgAB4AHwAfAB0AGwAaABgAGQAWABQAFAAWABUAFQAUABAADgANAAsACgAK
AAsADQANAA0ADQAMAAoACgAKAAgACQALAAwADwAMAAsACQAIAAkABwAIAAwADAALAAsA
DAAKAAgABwAHAAoACwAMAA4ADAALAAkABwAJAAoACwAMAAsACwALAAsACQAJAAkACQAK
AAsADAAPAAwACwAKAAgACQAKAAsADAAMAA0ADQANAAoACgAKAAoADQAOAA8AEAAOAA0A
DAALAA4ADgAPABEAEQASABEADQANAA4ADgAMAA4ADwARABEAEAANAAwACwANAA4ADwAQ
AA4ADQAMAAsACwALAAoACQAMAA4AEAARAAwACgAIAAUABwAKAAwADgANAA0ADQANAAkA
CQAJAAkACwALAA4ADAAIAAcABgAFAAcABgAGAAcACQAJAAsACAAGAAUABQAGAAkACQAI
AAgACAAFAAMAAQADAAUACAAKAAcABgAGAAUAAQACAAYACAAIAAgACAAHAAYABAACAAMA
AwADAAMABQAGAAYABwAFAAIAAAD+/wAAAQADAAUAAgAEAAMAAgACAAUABQAEAAYABgAH
AAcABQAEAAIAAQAFAAYABwAIAAUABwAGAAQABgAGAAYABgAIAAgACAAJAAcABgAEAAEA
AgAEAAYACAAGAAQAAQD//wAA/P/6//n/+f/6//r/+P/4//r/+v/4//r/+v/6//r////9
//X/8P/z//L/9f/5//z/AQACAAYAEQAjADQARgBTAFwAZQBvAHIAagBhAFYASAA0ACMA
EgAGAAQAAQD6//n/+//9/wAAAAAAAAEAAAD8//v/+v/4//b/9f/4//j/+f/6//r/+f/3
//b/+P/4//f/9//5//n/+f/6//r/+f/3//b/9//3//j/+f/5//j/9//3//n/+P/4//j/
+v/6//r/+v/6//n/+P/2//n/+v/7//7/+//4//n/+P/4//j/+P/4//n/+v/7//3/+//6
//j/9v/5//r/+//9//z//P/+//7/AQABAAEAAgABAAEAAwAEAAQABQAFAAUACAAJAAwA
DwANAA4ADgAOAA8AEQAUABYAFwAYABsAHAAaABsAGwAbAB0AHgAfACMAIAAfAB4AHQAg
ACEAIgAiACEAIQAgAB8AHgAdABoAGAAaABgAGQAZABcAFQAUABIAEQAOAAwADAAOAA0A
DQAMAAoACAAHAAUABgAGAAcACQAHAAUAAwAAAAIAAgACAAAAAgADAAMABQAEAAMAAQAA
AAMAAQACAAYABAABAP///v////7//v///wAAAQACAAQAAwABAP7/+//8//7/AAACAAAA
///+//3///////////8BAAEAAQADAP7//f/8//r//f/+////AAD//////v/9//7//v/+
//7/AAAAAAAAAAD+//3//P/7//7//v///wEA//8AAP//+//9//7//v/8//7///8BAAEA
///9//3//f///wAAAQACAAAA///+//3///////7//f/9//7///////3//P/7//n//P/+
////AAD///3/+//5//r/+//8//3/+//7//7//P/4//f/9v/1//n/+v/8/////P/7//z/
+P/5//n/+v/8//3//f/8//z//P/5//f/9f///////P/6//r/+P/4//j/+P/7//z//P/8
//r/+f/4//f/9//4//j/+f/7//r/+v/6//j/9//3//f/+f/8//z//P/4//v/+//6//r/
+v/7//v//f/+//7////9//z/+//6//v///8AAAAA///+//3//P/+//7//v///wAAAgAD
AAMA///+//3//P/9//7//v////z/+P/2//X/9//4//j/9v/4//r/+v/4//X/9P/z//L/
+f/5//n/+v/1//L/8f/z//b/9//4/wYAGwApADYARABLAFAAWwBlAGoAbABjAFIAQgAw
AB0ADgACAPr//f8AAP////////7//P/6//n/+P/8//3/+//6//n/+f/3//b/9v/2//j/
+f/5//r/+v/6//n/+f/3//f/9//4//r/+//7//z/+v/5//n/+f/6//r/+v/7//v/+v/6
//r/+P/4//j/+P/8//3//v/+//3//P/7//z//f/8////AAD+//7//v/+/wAAAAAAAAEA
AwAEAAQABAACAAIAAgADAAUABgAJAAoACQAJAAkACgALAAsADQAOABEAEwAUABUAEQAP
AA8ADwASABYAGQAcABwAHQAfACAAHwAgACMAJAAlACcAKAApACcAJgAlACcAKQArAC0A
LwAuAC0ALAAqACoAKwArACsALQAtACsAKgApACYAJgAlACQAIwAjACIAHwAcABoAGgAc
ABsAGwAaABsAGgAaABkAFQAUABQAFQAXABcAFwAWABYAFgAWABQAEgATABMAFQAXABcA
FgAWABUAEQAQABIAEwATABQAFgAUABIAEQARABEAEQARABIAFAAVABUAFQAQAA4ADAAK
AA0ADwARABMAEQARABEAEQAQAA8ADgAPAA4ADwAQABAADQAMAAsACgALAA0ADgAPAA0A
DAALAAoACgAKAAoACgANAA0ADQANAAoACAAHAAcACAAKAAoABwAHAAgACAAGAAUABQAG
AAUABwAFAAUABQACAAIAAgACAAUABQAFAAUAAwADAAIAAQD//wAAAQABAAAAAAAAAP//
/f/+//7//v8AAAEAAgADAAAA///+//3//////wIAAAD///////////7//P/7//v//P/9
/wAA/v/9//v/+v/6//v/+//6//r//v/9//3//f/6//n/+f/4//7/AAD///z/+v/6//r/
+v/5//r/+v/6//3//f/9//3/+//6//j/9//5//j/+P/4//r/+f/5//n/+P/6//n/+P/3
//v//P/8//n/+P/4//f/+f/6//r/+//6//r/+v/6//r//f/9//z//f/+////AAD///7/
/f/9////AAAAAP//AAAAAAAAAAD+//7//f/9//z/+P/2//X/9P/0//P/8P/z//b/9//2
//b/9v/2//b/8//x//P/+P/5//b/8f/x/+7/7f/2/wIACwAXACYAOABFAE4AVQBdAGQA
aABpAGIAVgBEADEAGAAGAAAA/f/6//3////7//z/AAD6//X/9v/2//P/9v/2//b/9//2
//T/8//y//X/9f/0//T/9v/2//X/9f/0//P/8v/y//T/9f/1//b/9P/z//P/8//2//b/
9v/3//X/9P/0//T/9P/0//T/9P/2//f/+P/4//f/9v/1//b/9v/0//b/9v/3//j/+f/6
//n/+P/3//f/+v/8//3//v/8//z//P/9//7//v8AAAAABAAFAAYACAAIAAcACAAIAAwA
DQANAA0ACwALAA0ADwAOABAAEQASABMAFQAYABoAGAAYABoAGgAcAB8AIQAjACMAIgAh
ACMAIwAjACMAIwAkACUAJgAmACUAJQAkACMAJQAlACMAIgAhAB4AHgAdAB4AHQAdABwA
HQAaABgAGAAVABMAEgAQABIAEgATABMAEAAOAA0ADQANAA0ADQAMAA0ADgAPAA4ACwAL
AAoACwAMAA0ADQAOAA4ACwALAA4ADgANAA0ADgAQAA4ADQANAAsACwALAAwADwAPAA4A
DQAKAAoACgAKAAsACwALAAsADAANAA4ADwAMAAsACgALAAoACwAMAAwACgAKAAoACgAK
AAsACwALAAwADAAMAAwACwAKAAkACAAKAAsADAANAAsACgAKAAsACwAMAAsABwAIAAoA
CwAKAAkACQAKAAkACwALAA0ADwANAAwACwAKAAsACwALAAsADQANAAwACwAIAAgACAAH
AAkACgALAAsACQAKAAoACgALAAsACwALAAoACwAMAA0ACgAJAAsACAAKAAsADAANAAsA
CgAKAAsACQAJAAsACAAJAAkACgAMAAoACQAHAAYACwALAAwADQAMAAsACwAKAAoACgAL
AAsADQAMAAwADAAJAAoACQAIAAkACgAMAA0ACQAIAAgABwAJAAkACQAIAAkACgALAAwA
CAAFAAUACAALAAwADQAOAA0ADAALAAoACwAMAA0ADgAOAA4ADgAOAAwADAAMAAwADwAQ
ABEAEgAQABAAEAAQABIAEgASABIAEAAQABAAEAAPAA4ADQAMAAwADAAMAAwACQAIAAcA
BgAIAAgACAAIAAoACgAKAAoABwAGAAUABAAGAAYABgAGAAgACgAMAA4AHQAqADcARABP
AFoAZQBwAHIAcgByAHIAYgBUAEYAOAAtACQAGwASABAADgAMAAoACwAMAA0ADgAMAAoA
CAAGAA==
         </WaveFormData>
      </LeadData>
      <LeadData>
         <LeadByteCountTotal>10000</LeadByteCountTotal>
         <LeadTimeOffset>0</LeadTimeOffset>
         <LeadSampleCountTotal>5000</LeadSampleCountTotal>
         <LeadAmplitudeUnitsPerBit>4.88</LeadAmplitudeUnitsPerBit>
         <LeadAmplitudeUnits>��V</LeadAmplitudeUnits>
         <LeadHighLimit>2147483647</LeadHighLimit>
         <LeadLowLimit>268435456</LeadLowLimit>
         <LeadID>II</LeadID>
         <LeadOffsetFirstSample>0</LeadOffsetFirstSample>
         <FirstSampleBaseline>0</FirstSampleBaseline>
         <LeadSampleSize>2</LeadSampleSize>
         <LeadOff>FALSE</LeadOff>
         <BaselineSway>FALSE</BaselineSway>
         <ExcessiveACNoise>FALSE</ExcessiveACNoise>
         <MuscleNoise>FALSE</MuscleNoise>
         <LeadDataCRC32>2408292537</LeadDataCRC32>
         <WaveFormData>
6P/o/+j/6P/p/+r/6//s/+v/6v/p/+n/6v/r/+v/6//o/+j/6P/o/+n/6f/p/+n/6//r
/+v/6//n/+n/6f/q/+7/7v/t/+3/7f/u/+7/7//w//L/9P/0//b/9v/1//P/8f/v/+7/
7v/w//L/9f/2//b/9v/2//f/9f/1//X/8//z//H/8v/z//L/8f/x//L/8//z//H/7//u
/+7/7P/r/+r/6P/m/+X/5//o/+r/7P/p/+j/6P/n/+j/6v/n/+X/4v/g/+H/5v/v////
FQAwAFIAdwCWAKoAtAC2ALQAqQCcAJAAfgBkAEkALQAYAAoA/f/3//b/8v/y//b/9P/w
//L/8//u/+r/6v/p/+r/6f/o/+f/5v/m/+X/5f/l/+T/5//p/+r/6v/n/+b/5f/l/+b/
5//n/+j/5v/l/+X/5v/m/+f/5//n/+j/6f/o/+n/6P/n/+b/5f/n/+j/6P/o/+j/6P/p
/+r/6P/o/+j/6f/q/+v/7P/t/+z/6//r/+r/7P/t/+7/7//t/+3/7v/v/+7/7//w//D/
8v/z//T/9v/3//f/9//3//v//P/+/////f/+/wAAAQABAAQABgAGAAcACQAMAA8ADgAP
ABAAEQAUABcAGQAaABsAGwAcAB8AHwAfAB8AHwAjACQAJQAlACMAIgAgAB4AIQAhACEA
IQAgAB0AHAAbABkAFwAWABUAEwARABEAEQAOAAsACAAHAAcABwAHAAYABAADAAMAAwAB
AAEAAQAAAAIAAwAEAAQAAgABAP///f8AAAEAAgADAAEAAQABAAIAAAAAAAAAAAACAAIA
AwAEAAEAAQABAAAAAwAEAAQABAADAAMABAAEAAQAAwADAAIABQAGAAQABwAGAAQAAwAE
AAUABgAHAAgABgAGAAgACAAHAAYABwAGAAcACAAJAAoACAAHAAcABwAJAAkACQAJAAYA
BgAGAAYABAAFAAUABAAHAAgACQAJAAYABgAFAAQABQAGAAYABgAGAAUABQAFAAUABQAE
AAIABQAGAAYABgADAAMAAgAAAAEAAwAEAAQAAwADAAMAAwACAAMAAwADAAMAAgACAAIA
AgABAAAA//8CAAIAAwAEAAEAAQABAAIAAAAAAAAAAAACAAIAAwAEAAIAAQAAAP//AAAB
AAIAAwAAAP////8AAP//////////AgACAAMABAADAAIAAQAAAAQABgAGAAMAAgAAAAAA
AAAAAAIAAwADAAMABAADAAIAAgACAAIAAwADAAUABQAFAAUAAwADAAEAAwADAAQABgAG
AAYABwAIAAoABwAHAAcACAANAA4ADwAQAA4ACwAJAAcACQAKAAsADAAOAA4ADgAOAAwA
DQANAA0ADgANAA0ACwAKAAkACAAHAAkADAANAA0ACgAHAAYABgABAP///v/8//3///8B
AAIAAQAAAP///v/9/wEAAgD+//v/+//4//L/8//2/wMAFwAtAEIAYgCHAKYAugDEAMoA
zgDJALgAqgCYAIAAYwBJADIAIgAXABMAEAAOAAgABgAIAAoACAABAAIAAgABAP/////9
//v/+f/3//b/+f/5//n/+P/2//f/9//2//T/9P/0//X/9v/3//f/+P/3//X/9P/0//T/
9f/1//X/9//3//X/9f/0//P/8v/x//T/9v/3//j/9f/0//T/9P/0//T/9P/1//X/9f/1
//X/8//z//T/9P/2//f/+P/5//b/9f/1//X/+P/5//r/+v/5//n/+f/6//z//f/+////
BAAEAAUABQAEAAQABQAFAAkADAAOAA4ADgAPABEAEwAUABUAFgAXABoAHQAfACAAHwAf
ACAAIwAkACUAJgAnACoAKgAqACkAKAAoACcAJgAnACcAJwAnACUAIQAfAB0AHwAdABwA
GwAYABUAFAATABIADwAMAAsACwALAAsACgAHAAUABAADAAUABQAFAAQAAwADAAMAAgAB
AAEAAAD//wIAAwAEAAUAAAD///7//v8AAAAAAAAAAAEAAAAAAAAA/v///wAAAAACAAIA
AQAAAP7//f/9//z//////wAAAAACAAIA//8BAAAA/v/9//7/AQACAAMABAD///7////+
/wAAAAACAAIAAQACAAMABAACAAEAAQABAAMAAwADAAMAAAAAAAAAAAACAAMAAwACAAIA
AgACAAEA//8AAAAAAAABAAIAAgACAAEA///+//3///8BAAIAAgACAAIAAQAAAP/////+
//z//f///wAAAAD+//3//P/7//7////////////+//7//v/+//3//P/7//7//v///wAA
/P/7//r/+v/8//z//P/8//v/+v/6//r/+v/5//j/9//6//v//P/9//v/+f/4//j/+//7
//v/+//7//r/+v/6//j/+P/4//j/+v/6//r/+f/4//T/9v/2//b/9v/3//n/+v/7//n/
9//1//T/9v/2//f/9//3//f/9//3//X/9f/z//X/9//4//r/+v/4//f/9v/2//f/+f/7
//7//v/+//7//v/7//n/+P/3//n/+v/7//z//f/8//v/+v/8//3//f/9//3/+//6//f/
9P/z//L/8f/1//j/+f/5//P/7//t/+z/7P/r/+v/6v/n/+f/5//m/+T/5P/k/+T/6//r
/+r/6P/l/+H/2v/Y/9n/4v/v////DQAeADgAXQCCAJoAqACwALYAsQCmAJQAgABkAEkA
MwAeAA4ABQD9//T/7v/s/+r/7v/u/+z/7f/w/+7/6v/n/+b/4//i/+H/4P/g/+L/4//k
/+T/4//j/+L/4P/h/+L/4//l/+X/5f/k/+T/4//h/+D/4P/h/+P/5P/l/+P/4//h/+H/
4//j/+P/4//j/+T/5P/k/+L/4v/j/+T/5v/m/+b/5//k/+P/4v/h/+T/5f/n/+j/5//n
/+f/5//l/+X/5v/n/+n/6//t/+7/7v/t/+z/7P/v//H/8//1//j/+P/5//n/+f/6//z/
/f8AAAQABwAIAAcABwAIAAkADAAPABIAFQAVABcAGAAYABkAGQAaAB0AHwAhACMAJQAj
ACIAIQAfACIAJAAlACYAJAAjACIAIQAgAB0AHAAbAB0AGwAaABkAFAARABAADwARAA8A
DQANAAoACQAIAAYAAgABAAEAAQADAAMAAwACAP////////7/AAABAAEAAQD/////////
/////////wAAAgACAAIAAgD///z/+v/4//j/+f/6//r/+v/6//n/+P/1//X/9v/2//j/
+f/7//z/+f/4//T/9f/3//j/+v/+//3//P/7//r/+P/4//r/+v/8//z//v/+//v/+v/5
//j/+v/7//3////9//3//f/9//v/+v/5//j/+//9//7//v/9//z/+//5//r//P/9//7/
/P/8//v/+v/6//n/+f/5//z//f/9//z/+v/6//n/+P/6//v/+//6//j/+f/5//j/9f/1
//X/9f/4//n/+f/5//b/9P/z//L/9f/1//X/9f/1//T/9P/0//X/9f/1//b/9v/2//b/
9v/y//D/7//u//D/8f/y//P/8f/x//H/8f/w/+//7//w//P/8//z//P/8P/u/+3/7P/u
//L/8P/w//D/8P/t/+3/7P/r/+3/7f/t/+7/7P/s/+3/7f/s/+v/6v/p/+z/7f/s/+//
7f/s/+z/6v/s/+3/7v/w/+7/7//w//L/8v/y//L/8v/y//H/8f/x//D/8P/w//D/8//0
//X/9v/0//X/9f/1//P/8f/w/+3/7v/v//D/8f/x//L/8f/v/+3/6//r/+z/6P/n/+f/
5v/j/+P/4//i/+P/5P/l/+b/4//j/+L/3v/d/93/2v/Y/9//6P/v//v/DQAkAEYAbQCM
AJ4ApgCqAKgAmwCGAHQAZABOADUAHQAKAPz/8f/p/+T/4P/g/+T/6v/q/+b/5f/g/97/
3//d/93/2//d/93/3f/e/9z/2//a/9j/1v/X/9f/1v/X/9j/2f/b/9n/2f/Y/9j/2f/Z
/9r/3P/a/9n/1//V/9j/2f/Y/9n/2//b/9v/2//a/9r/2f/Y/9j/2P/Z/9r/2f/Y/9f/
1//Y/9n/2v/b/9v/2//c/9z/3P/b/9r/2f/c/93/3//h/+H/4f/h/+D/4v/j/+T/5v/o
/+n/6v/r/+3/7P/s/+v/7f/w//T/9//1//b/9v/0//f/+f/8//////8BAAMABQAFAAcA
CAAIAAwADQAPABMAEgARABAADwATABQAFQAVABQAFAATABIAEgARABAADwAPAA0ADQAN
AAoABwAFAAMAAwABAAEAAQD///3/+//7//r/+f/4//b/9f/1//b/9//0//P/8v/w//D/
8f/y//L/8v/z//P/8//y//H/8P/v//D/8f/y//T/8f/w/+//7v/u/+7/7//w/+7/7//w
//D/7v/u/+3/7P/u/+//8f/y//D/7//v/+7/7//w/+7/8f/x//D/8P/y//H/8P/v/+7/
7//w//P/9P/y//D/8P/u/+3/7v/v//D/8f/x//L/8//x//H/8f/x//L/8v/y//L/7//v
/+7/7P/u//D/8v/z//H/8v/y//L/8P/w/+//7v/v/+//8P/x/+//7//u/+z/7//w//D/
8P/u/+//7//u/+z/7f/t/+z/7v/v//D/8f/w/+//7f/r/+z/7P/t/+7/7v/t/+z/6//t
/+z/7P/s/+z/7f/u//D/7f/s/+v/6v/s/+z/7f/u/+3/7f/t/+3/6//r/+v/6//t/+3/
7v/w/+v/5v/n/+j/6f/q/+z/7f/t/+3/6v/p/+j/6P/p/+r/7P/t/+z/6//q/+n/6f/p
/+f/6f/r/+z/7v/u/+v/6//r/+z/7//x//P/9v/1//T/8//y//H/7//u/+3/7v/w//L/
9P/1//T/8//y//P/9f/2//f/9f/z//L/7//t/+3/7f/t/+//8v/z//P/7//r/+n/6P/n
/+f/6P/o/+X/5f/l/+T/5v/m/+b/5v/p/+n/6P/i/93/2f/Y/9z/5//y////EQAnAEQA
ZACBAJgApACsAK4ApgCVAIQAcABWADoAHwALAAIA+v/z/+//7v/o/+j/6P/q/+7/7v/r
/+z/7v/q/+f/5v/j/+T/4//i/+L/5P/l/+b/5v/j/+P/4v/g/+L/5P/m/+n/6P/n/+X/
5P/k/+P/4//k/+b/5//n/+f/5v/l/+L/4f/k/+X/5v/n/+X/5v/m/+b/5P/k/+X/5v/o
/+j/6P/p/+j/5//m/+X/5v/n/+n/6v/q/+n/6P/n/+n/6f/q/+v/7P/t/+7/7v/u/+3/
7P/s/+//8f/z//X/9//2//b/9f/1//b/+P/5//3/AAACAAIAAAABAAMABQAJAAsADQAP
AA8AEQASABIAEwATABQAFwAaABsAHAAdABsAGgAZABcAGgAcAB0AHgAcABsAGgAZABcA
EwARAA8AEAAPAA8ADwALAAcABQADAAQAAwACAAMAAAD///7//P/6//n/+f/5//v/+//7
//r/+P/3//b/9P/1//f/+P/5//f/9//3//f/9f/1//X/9v/4//j/+P/4//X/9P/0//T/
9v/3//j/+P/2//b/9f/0//X/9f/2//b/9//3//j/+P/3//b/8v/z//T/9P/1//j/9v/2
//b/9v/0//T/9v/2//T/9P/2//b/8v/y//L/8v/0//X/9//5//j/9//2//X/9P/0//T/
9P/2//f/9//2//X/9P/z//H/9P/2//f/+P/3//b/9P/y//T/8//z//P/9v/3//f/9v/z
//L/8P/u//H/8//0//T/8f/x//D/7v/u/+//8P/x//L/8//z//P/8P/u/+3/7P/w//H/
8v/z//L/8P/v/+7/7//v/+//8P/w//D/8P/w/+3/7P/s/+z/7v/v//D/8f/v/+//7//v
/+7/7f/t/+7/7//v/+//7//v/+z/7v/u/+7/7v/u/+//7//v/+z/6//q/+r/6//s/+7/
7//t/+3/7f/t/+3/7f/r/+3/7//w//L/8v/w/+//7v/u//H/8//1//j/+f/4//f/9v/1
//P/8v/x//L/9P/2//j/+f/4//f/9v/3//n/+v/7//r/9//1//H/8//z//P/8//1//j/
+f/5//X/8f/v/+7/7f/t/+7/7v/s/+v/6v/o/+j/6P/o/+j/7//x/+z/6P/l/+P/3v/e
/+P/7P/3/wUAFQAoAEQAZwCKAKIAtAC+ALwAsQCiAJIAfgBkAEsAMwAeABAABwD///b/
9P/y//D/8P/0//b/9//4//T/8f/t/+v/5//n/+f/5//o/+v/6//r/+r/6f/p/+j/5v/p
/+r/6//t/+z/6//p/+j/6v/p/+n/6v/q/+v/6//r/+r/6f/m/+X/6v/r/+z/7f/s/+z/
6//q/+n/6v/s/+7/7P/s/+z/7f/r/+v/6//r/+7/7//x//L/8P/v/+7/7f/v/+//8P/x
//T/9f/2//b/9v/1//T/9P/4//n/+v/7//z//P/9//3//f/+/wAAAQAFAAgACgAKAAkA
CQAKAAsAEAATABYAGQAYABkAGQAYABoAGwAdACEAIgAjACQAJQAlACQAIwAhACQAJgAn
ACgAJQAjACEAHwAfAB0AHQAdAB0AGwAaABkAFQARAA8ADQAOAA0ADAANAAoACQAIAAYA
BgAFAAUABQAFAAUABQAEAAAA///+//z///8BAAIAAwABAAEAAQABAAEAAQABAAIAAgAC
AAIAAgAAAP7//f/8////AQADAAQAAwACAAAA/v//////AAAAAAEAAQACAAIAAAAAAP3/
//8CAAIAAwAGAAUABAADAAIAAgACAAQABAAEAAQABgAGAAMAAgABAAAAAQADAAYACQAG
AAUABAADAAIAAgACAAIABAAFAAUABAACAAIAAgABAAIABAAFAAYABAAEAAMAAgAEAAMA
AwADAAQABQAFAAQAAwACAAAA/v///wEAAgACAAAAAQABAAAA//////////8CAAMAAwAD
AP///v/+//7/AQABAAEAAQD///7//v/+/////////wAAAgACAAIAAgAAAP7//f/8//7/
//8AAAEA///////////+//3//f/+/wEAAQABAAEAAAD+//3//P8CAAIAAAAAAP7//P/8
//z//P/+//////////7//f/8//z/+//6//r/+f/6//v//P/9//v/+//5//v//f/+/wAA
AAD///////8AAP7///8AAAIABgAGAAYABgADAAEAAAD//wAAAgAEAAYACAAIAAgACAAG
AAcABwAHAAkABwAGAAMAAgABAAAA//8BAAQABQAFAAIA///+//7/+v/5//n/+P/4//n/
+v/6//n/+P/3//b/9//7//z//P/5//X/7v/q/+3/9P/7/wsAHwA2AFIAdQCYAK4AugDC
AMgAwwC0AKgAmACAAGMARwAwABwAEQANAAgABAAEAAIA/v/8//z//f/8//z/+//5//n/
9//1//P/8f/w//L/8//0//T/9P/1//X/9P/z//L/8f/x//T/9f/1//b/9f/z//L/8v/z
//X/9v/3//X/9f/z//P/8//z//P/8//0//b/9//4//P/8v/y//L/8//0//X/9//1//X/
9f/1//X/9f/2//b/+f/5//n/+f/3//f/+P/5//r/+//8//z//f/9//3//v/+////AAAB
AAUABgAIAAkACAAIAAkACQANABAAEgASABIAEwAVABcAGAAZABoAGwAeACEAIwAkACQA
IwAjACUAKAApACoAKwAsACwALAArACkAKgAqACoALQAtAC0ALQApACUAIwAhACMAIQAg
AB8AHAAZABgAFwAVABMAEQARABIAEQAQAA4ACgAJAAkACQALAAsACwAKAAcABwAHAAYA
BAAFAAUABQAGAAcACAAJAAYABQAEAAQABQAGAAcACAAHAAYABgAGAAUABQAFAAQABwAI
AAgACAAGAAUABQAEAAcABwAIAAgACAAIAAUABwAFAAQABAAGAAkACgALAAwABwAGAAcA
BgAHAAgACwAMAAwADAAMAAwACQAJAAoACwANAA0ADQANAAoACgAKAAoADAANAA0ADAAK
AAoACgAJAAkACgAKAAoADAAMAAsACgAIAAcABwAHAAkACwAMAAwACgAKAAkACAAIAAkA
CQAIAAoACwALAAoACAAHAAYABQAIAAkACQAJAAkACAAIAAgABwAHAAcABwAIAAgACQAK
AAYABQAEAAQABQAGAAcACAAHAAYABgAGAAUABQAFAAUABgAHAAgACQAFAAMAAgACAAUA
BwAJAAsACQAIAAgACAAEAAIABQAGAAcACAAGAAcABwAHAAYABQAEAAQABQAGAAgACQAG
AAUABAADAAQABQAEAAcABQAGAAgACAAHAAcABwAIAAoACwAMAA4ADQAMAAsACgAMAAsA
CwALAAoACgAKAAoACgAKAAoACgALAA0ADgAPAA4ACwAJAAUACAAJAAoACwAKAAwADAAL
AAYAAwACAAIAAQABAAIAAgD///3/+//4//v//P/9//7////9//r/+P/3//P/7P/u//n/
/v8BAA8AHwAwAEoAbwCYALQAwgDKAMwAxQC0AKAAjAB4AGEASwA0ACQAFwANAAQA/P/4
//z/BAAGAAQABQACAPz/+f/3//f/9f/1//X/9f/2//X/9f/1//T/9P/1//X/9P/2//b/
9v/3//b/9f/z//L/9f/1//b/+P/3//f/9v/1//X/9f/z//P/9f/1//X/9f/0//T/8//y
//H/8v/0//b/9v/2//b/9//1//X/9f/1//f/9//4//j/+P/3//b/9f/2//f/+f/7//v/
+//7//r//f/9//3//v8CAAMABAAFAAUABAAEAAMABgAIAAsADQAOABAAEQAQAA4ADwAR
ABMAFwAZABsAHQAeAB8AHwAeACAAIQAjACcAJgAnACgAKQAoACgAKAAnACoALAAtAC4A
KwApACcAJQAlACMAIwAjACIAHwAdABsAGAAVABQAEwAUABMAEgATAA8ADQALAAgABwAH
AAgACQAHAAcABwAGAAMAAwADAAIABQAHAAgACQAGAAUABAADAAIAAwAEAAYABAAEAAQA
BAADAAIAAgACAAMABQAHAAgABQAEAAIAAAACAAMABQAGAAUABQAGAAYABgAGAAMABQAH
AAYABgAIAAcABgAFAAQAAwAEAAcACAAIAAgACgAKAAYABgAGAAYABgAHAAkACwAIAAcA
BgAFAAcACAAJAAoACQAJAAgABgAGAAYABgAFAAYACAAJAAoABwAGAAQAAgAFAAUABgAH
AAcABwAGAAQABAAEAAMAAgAEAAUABQAEAAEAAQAAAP7///8BAAMABQAFAAUABAADAAEA
AAAAAAAAAwADAAMAAwAAAP7//f/8//z//f/+/wAA///+//3//P/9//z//P/8////////
/////P/7//r/+f/7//v//P/+//7//f/8//v/9//4//z//v/+//7//v/8//v/+f/3//f/
9//3//j/+P/4//n/+f/4//f/9v/1//j/+f/4//v/+f/4//j/9v/4//n/+v/8//r/+//8
//7////+//3//P/+//3//f/9//v/+v/5//j//P/+/wAAAgAAAAEAAQABAP7/+//5//X/
9//5//v//f/7//z/+//5//b/8//y//L/8v/x//H/8P/t/+3/7f/s/+3/7v/v//D/8f/t
/+j/6P/l/+P/5P/q/+//9v///w0AHQA4AFwAgwCgALAAuAC4ALIAnQCKAHwAaABOADkA
IwAQAAYA+//x/+7/7v/w//b/+v/4//j/9f/w/+z/7f/r/+v/6f/r/+v/6//s/+r/6f/o
/+b/5//p/+r/6v/o/+j/6P/p/+f/5//m/+b/6f/p/+r/7P/p/+n/6P/n/+j/6f/o/+n/
6f/p/+n/6f/p/+r/6v/q/+v/7P/u//D/7v/s/+r/6f/q/+v/7P/t/+3/7f/u/+7/7P/r
/+r/6f/s/+3/7//x//H/8f/x//D/8v/z//T/9v/3//f/9//3//r/+v/7//v//v8AAAMA
BQAGAAgACQAIAAoACwANAA8AEQATABUAFwAYABkAGQAYABwAHQAfACMAIgAhACAAHwAj
ACQAJQAlACMAJAAkACQAIwAhAB8AHQAfAB0AHQAdABwAGQAXABUAFAARABAADwARAA8A
DQANAAsACQAHAAQABQAFAAYABwAEAAMAAgAAAAAAAQACAAIAAAABAAEAAQD/////////
/wAAAQACAAQAAQAAAP///v8AAAAAAQACAAAAAQACAAIA///+//z/+v/7//3/AAACAAAA
//////7///8AAP7/AQD///7//v8AAP7//v/+//7///8AAAMABAACAAAAAAD+//3//v//
/wAA/////wAAAQD/////////////AAABAAIAAQABAAAA/v8AAAAAAAD/////AAAAAAAA
/v/+//3//P/+////AQADAAAA///9//r//f/+//7//v/8//3//f/8//v/+//6//j/+v/7
//z//f/7//v/+v/5//j/+P/5//r/+f/5//n/+f/4//b/9f/0//X/9//5//z/+//6//n/
+P/5//j/+P/4//f/9//3//f/9f/1//X/9f/6//v/+//6//b/9P/0//T/9P/3//n/+v/7
//n/9//1//T/9P/0//X/9f/2//f/+P/5//b/9f/y//P/9P/2//n/+v/3//f/9//4//r/
+//8//7/AAAAAAAAAAD+//v/+f/3//r//P/+/wAAAQAAAP///v8AAAEAAQABAAEA///+
//v/+v/5//j/9//7//7///////v/9//1//T/9P/z//P/8v/z//P/8//y/+//7v/t/+z/
8//1//T/8v/v/+n/5v/m/+n/8v8DABkALQBGAGoAjwCmALAAtAC4ALQApQCSAHwAZgBM
ADEAGwAQAAYA///9//z/+v/4//r/+v/4//j/9//4//j/9f/z//P/8f/y//H/8P/w//L/
8//0//T/8v/z//P/8v/w//D/8P/x//L/8//z//T/8v/x//H/8v/y//P/8//z//P/8//x
//H/9f/1//X/9f/3//j/+P/4//T/9P/1//b/9//4//n/+//6//n/+P/3//j/+f/7//z/
///////////9//3//v///wIAAwAEAAQAAwADAAMABAAIAAkACgALAA4ADgAPAA8ADgAO
AA8ADwATABgAHAAeAB4AHwAhACMAJQAnACkAKwAtAC8AMAAwAC8ALwAwADMANQA3ADkA
OwA7ADoAOQA3ADkAOgA6ADoAPAA7ADoAOQA3ADMAMQAvADAALwAvAC8ALAApACgAJwAn
ACUAIwAjACQAIwAiACAAHAAbABsAGwAcAB0AHgAeABsAGwAbABoAGgAbABsAGwAdAB0A
HQAdABkAGQAZABoAGwAcAB0AHgAbABoAGgAaABoAGwAcABwAHAAcABsAGgAYABcAFwAW
ABgAGQAbABwAGwAaABYAFwAZABgAGAAaABoAGgAaABoAFgAWABgAGAAaABoAHAAcABkA
GAAXABYAFQAVABYAFwAXABcAFwAXABUAFAATABIAFAAVABUAFAASABIAEgARAA8AEAAQ
ABAAEAAQAA8ADgAMAAsACwALAA0ADwAQABAADwAOAAwACgAKAAsACwAKAAwADQANAAwA
CgAJAAgABwAJAAsADAANAAkACAAIAAgABwAHAAcABwAIAAgACQAKAAgABwAGAAYACAAI
AAgACAAFAAQABAAEAAUABQAFAAUABwAHAAcABwAFAAMAAgACAAcACQAHAAYABQAEAAMA
AgAEAAUABQAFAAYABQAEAAQAAwACAAIAAQADAAMAAwADAAEAAQD//wEAAQACAAQABAAF
AAUABQAGAAUABQAFAAYACwAMAA0ADgAMAAkABwAFAAMABAAFAAYACQAKAAsADAALAAsA
CgAJAAoACQAJAAcABQAFAAUABQAGAAgACAAHAAYAAwACAAIA///9//z/+v/6//v//P/8
//z//P/8//z/+f/5//r//v/9//n/9P/w/+//8v///xMAJQA2AFQAfQCeALQAwADEAMYA
wQC0AKYAlAB8AGEAQwAsABwAEQALAAYABAAEAAYABgACAAIAAwACAP7//v/9//7//f/7
//n/9//2//n/+f/5//j/+v/7//v/+v/5//j/9//3//j/+f/5//r/+f/3//b/9v/4//n/
+f/5//n/+f/3//f/9//3//f/9//6//z//f/+//v/+v/6//r/+v/6//r/+//9//3//f/9
//z/+//7//r//v///wAAAQD/////AAABAAIAAwAEAAQABgAHAAgACgAKAAsADAANABIA
EgATABMAEwAUABYAFwAZABwAHgAeACAAIQAjACUAJgAnACgAKQAsAC8AMQAyADEAMQAy
ADUANgA3ADgAOQA7ADwAPQA9ADwAPAA7ADoAOwA7ADsAOwA4ADUANAAzADUAMwAyADEA
MAAtACwAKwAoACUAIgAhACMAIwAjACIAHgAdAB0AHQAdAB0AHQAcAB0AHQAdABwAGQAZ
ABgAFwAYABkAGgAbABcAFwAXABgAGAAYABgAGAAYABgAGQAaABkAGQAZABgAGQAaABoA
GgAYABcAFwAWABcAFwAYABgAGQAaABgAGwAaABgAFwAYABkAGgAbABwAGQAYABkAGAAY
ABgAGgAaABoAGgAaABoAFwAXABgAGQAbABsAGwAbABkAGAAXABYAGAAZABkAGAAYABgA
GAAXABYAFgAVABQAFwAYABgAGAAXABUAFAATABYAFwAXABYAGAAYABcAFgATABMAEgAQ
ABMAFQAWABYAEwATABMAEwAUABUAFQAVABQAFAAVABYAFAATABIAEQAUABQAFQAWABQA
EwASABIAFAAUABQAFAATABIAEgASABIAEQAQAA8AEgATABQAFQATABEAEAAQABMAEwAT
ABMAFQAUABQAFAARABAADwAOABEAEgATABMAEQAQABAADwAPAA8ADwAPABAAEAAQABEA
DgANAA0AEAATABQAFQAWABQAFAAUABQAFwAYABkAGgAZABgAFwAWABUAFAATABIAFgAY
ABoAHAAZABgAFwAWABYAFgAWABYAFAAUABQAFAAUABQAFAAUABIAEgASABIADgAMAAoA
CAAKAAoACgAKAAwADAAMAAwACQAIAAcABgAEAAQABAAEAAsAEAAVABoANABMAGQAfACT
AKgAvQDSAMsAxAC9ALYAoACMAHgAZABTAEIAMQAgABsAGAAVABIAFAAUABQAFAAQAA4A
DAAKAA==
         </WaveFormData>
      </LeadData>
      <LeadData>
         <LeadByteCountTotal>10000</LeadByteCountTotal>
         <LeadTimeOffset>0</LeadTimeOffset>
         <LeadSampleCountTotal>5000</LeadSampleCountTotal>
         <LeadAmplitudeUnitsPerBit>4.88</LeadAmplitudeUnitsPerBit>
         <LeadAmplitudeUnits>��V</LeadAmplitudeUnits>
         <LeadHighLimit>2147483647</LeadHighLimit>
         <LeadLowLimit>268435456</LeadLowLimit>
         <LeadID>V1</LeadID>
         <LeadOffsetFirstSample>0</LeadOffsetFirstSample>
         <FirstSampleBaseline>0</FirstSampleBaseline>
         <LeadSampleSize>2</LeadSampleSize>
         <LeadOff>FALSE</LeadOff>
         <BaselineSway>FALSE</BaselineSway>
         <ExcessiveACNoise>FALSE</ExcessiveACNoise>
         <MuscleNoise>FALSE</MuscleNoise>
         <LeadDataCRC32>1184109094</LeadDataCRC32>
         <WaveFormData>
BAAEAAQABAAEAAQABAAEAAYABgAGAAUABQAFAAUABQAFAAUABgAGAAUABQAFAAUAAwAD
AAMAAwAFAAUABQAFAAMAAwADAAMAAwAEAAQABAAGAAgACQALAAwADQAOABEAEQARABEA
EgASABQAFQAVABMAEQAMAAcAAgD///z/+//7//3//v/+/wAAAQABAAEA//////////8C
AAIAAQABAAEAAQABAAEAAAAAAAEAAQAAAAAAAAAAAAAAAQAGAA0AFAAZABsAFQAOAAcA
/f/w/+L/1P/E/7T/n/+K/3r/b/9o/2j/cP99/4v/l/+h/6v/vP/M/9b/2//i/+b/6//w
//f//P/+//7///8BAAMAAwAEAAQABAAFAAUABQAFAAYABgAGAAcABwAHAAcACAAIAAgA
CAAIAAkACQAJAAkACQAJAAkACQAKAAoACgAKAAoACwALAAsACwALAAsACwALAAwADAAM
AAwADAAMAAwADAAKAAoACgAKAAwADAAMAA0ADQANAA0ADQANAA0ADQANAA0ADQANAA0A
DQANAA0ADQAOAA4ADgANAA0ADQANAA0ADQANAAsACwALAAsACwAKAAkACAAHAAcABgAF
AAQAAwACAAEAAQABAAEA///+//7//f/9//3//f/6//r/+f/5//n/+f/5//n/+f/5//n/
+v/8//3//f/+//////8BAAEA//8BAAIAAwAFAAUABQAFAAUABgAGAAYACQAJAAoACgAK
AAoACgAKAAkACQAJAAkACwALAAsACwALAAsADAAMAAsACwAMAAwACgAKAAoACgAKAAoA
CgAKAAwADAAMAAwACgAKAAoACgAKAAoACwALAA0ADQANAA0ACwALAAoACgANAA0ADQAN
AAsACwAKAAoADAANAA0ADQANAAwADAAMAAoACgAKAAoADAAMAAwACwAJAAkACgAKAAoA
CQAJAAkACAAIAAkACQAJAAkACgAKAAwADAAMAAsACQAJAAkACQAJAAkACQAKAAoACAAI
AAgACAAIAAgACAAJAAkACAAIAAgACAAIAAgABwAHAAcABgAIAAgACAAIAAYABgAGAAYA
BwAHAAcABwAFAAYABgAGAAYABgAGAAUABQAFAAYABgAGAAYABgAGAAcABwAHAAgABgAG
AAYABgAGAAUABQAFAAUABQAFAAUABQAFAAUABQAGAAYABQAFAAUABQAFAAMABAAEAAQA
BAAEAAQAAwADAAMAAwADAAMAAwAGAAYABQAFAAMAAwADAAMABQAFAAUABQAFAAUABQAF
AAUABQAFAAYABAAEAAQABgAHAAkACgALAAwADwAPAA8AEQASABIAFAATABMAEwARAA4A
CQAEAAEA/P/7//n/+//+//7/AAABAP///////////////wAAAAD////////////////+
//7///////7//v/+//7//P///wYADQAUABkAGQAVAA4ACQD9//D/5P/Y/8r/uP+h/47/
fP9x/2j/ZP9s/3n/hf+R/5v/p/+2/8T/0P/Z/97/4v/p//D/8//2//r//P/7//3/////
/wIAAgACAAMAAwADAAMABAACAAIAAwADAAMAAwAEAAQAAgACAAIAAwAFAAUABQAFAAUA
BQAFAAYABAAEAAQABAAFAAUABQAFAAUABQAFAAUABgAGAAYABgAGAAYABgAGAAYABgAG
AAYABgAGAAYABwAFAAUABQAFAAcABwAHAAcABQAFAAUABQAFAAUABQAFAAYABgAGAAUA
BQAFAAUABQAHAAcABQAFAAMAAwADAAIAAQAAAP////8AAP///v/9//r/+f/5//n/+f/3
//b/9v/1//X/9f/1//b/9v/1//X/8//z//P/8//x//H/8f/y//T/9f/1//b/9f/1//f/
9//3//n/+v/7//v/+//7//v//f/+//7//v//////AAAAAAAAAAAAAAAAAQABAAEAAQAB
AAEAAQABAP////8AAAAAAQABAAIAAgAAAAAAAAAAAAAAAAAAAAAAAgACAAIAAgAAAAAA
AAAAAAAAAAABAAEAAQABAAEAAQABAAEAAAAAAAEAAQABAAEAAQABAAAAAAAAAAEAAQAB
AAEAAAAAAAAAAgACAAIAAgACAAIAAgABAAEAAQACAAIABAADAAMAAwAAAAAAAQABAAEA
AQACAAIAAgACAAIAAQABAAEAAQABAAMAAwADAAQAAgAAAAAAAAACAAIAAgACAAMAAwAC
AAIAAgACAAIAAgADAAMAAwACAAIAAgACAAIAAgACAAIAAgABAAEAAQABAP//AAAAAAAA
AgACAAIAAQD/////AAAAAAAAAAAAAAAAAQABAAEAAgAAAAAAAAAAAAIAAQABAAEA////
/////////////////wAAAAD//////////////////wAAAAAAAAAAAAD+//3//f/9////
/////////v/+//3//f////////////////////////////////////////8AAP7//v/+
/wAAAQADAAQABQAGAAkACQAJAAkACgAKAAwADwAPAA8ADQAIAAMA/v/7//j/9//1//f/
9v/2//j/+f/5//n/+f/5//n/+f/6//r/+f/5//n/+f/5//n/+P/4//f/9//2//b/9v/4
//j/+f/+/wUACgAPABEADwAIAAMA+f/q/+D/1v/K/7b/n/+M/3r/a/9k/2L/aP9x/33/
if+T/5n/qP+6/8b/zf/W/97/4f/m/+v/7v/w//T/9f/3//n/+f/6//r/+v/7//v/+//7
//z//v/+///////9//3//v/+/wAAAAAAAAEAAQABAAEAAQD///////8AAAIAAgACAAIA
AQABAAEAAQABAAEAAQABAAQABAAEAAQAAgACAAIAAgAEAAQABAAEAAQABAAEAAUABQAF
AAUABQAFAAUABQAFAAMAAwADAAMABQAFAAUABQAGAAYABgAFAAUABQAFAAUABQAFAAMA
AwADAAMAAwACAAMAAgABAAEA/v/9//z/+//6//n/+f/5//v/+f/4//j/9f/1//X/9f/2
//b/9f/1//X/9f/1//X/9f/1//X/9v/0//X/9f/2//f/9//5//n/+f/7//z//f/9//3/
/f/9////AAAAAAAAAQABAAIAAgACAAIAAgACAAUABQAFAAUAAwADAAMAAwADAAMABAAE
AAMAAwAEAAQABAAEAAQABAAEAAQABAAEAAIAAgACAAIABAAEAAQABAAEAAQABQAFAAMA
AwADAAMABQAFAAQABAAFAAUABQAFAAUABQAEAAQABAAFAAUABQAFAAQABAAEAAQABAAE
AAQABAAEAAQAAwAFAAUABgAGAAQAAwADAAMABAAEAAUABQAFAAUABgAGAAQABAAEAAMA
BQAFAAUABQADAAMAAwAEAAYABAAEAAQABAAEAAQABAADAAMAAgACAAQABAAEAAQAAwAD
AAMAAgACAAIAAgACAAQABAAEAAQAAwADAAMAAwADAAQABAAEAAQABAAEAAMAAwADAAQA
BAAEAAQABAAEAAMAAwADAAQABAAEAAQABAAEAAMAAwADAAMAAwADAAMAAwADAAMAAwAC
AAIAAgACAAIAAgACAAEAAQABAAEAAQABAAEAAgACAAEAAQABAAEAAQABAP//////////
AAABAAIAAwABAAEAAQACAAIAAgACAAQABQAHAAgACQAIAAsACwALAA0ADgAOABAADwAP
AA8ADQAKAAUAAAD9//r/+f/3//n/+P/4//r/+//9//3//f/9//v/+//8//z//f/9//3/
/f/7//v/+v/6//n/+f/4//j//P/+//7///8EAAkADgARABMAEQAIAAEA9f/o/9r/zP/A
/7D/m/+K/37/df9w/3D/eP+D/5H/m/+h/6f/uP/G/9D/1//a/97/4//o/+v/8P/0//b/
9//5//v/+//6//r/+v/7//z//f/+/wAA/v/+////////////AAAAAAIAAgACAAMAAQAB
AAEAAQADAAMAAwAEAAMAAgABAAAAAwADAAMAAwADAAMAAwADAAIAAgACAAIABAAEAAQA
BAACAAIAAgACAAQABAAEAAUAAwADAAMAAwADAAMAAwADAAUABQAFAAUABQAFAAUABQAG
AAYABgAFAAUABQAFAAUAAwADAAEAAQADAAMAAwACAP///v/9//3//P/7//r/+f/6//n/
+f/5//f/9f/0//T/8//z//P/8//y//L/8f/x//H/8f/x//H/8f/x//H/8v/0//X/9f/2
//n/+f/7//v/+f/7//z//f///////////wEAAgACAAIAAQABAAIAAgAEAAQABAAEAAMA
AwADAAMAAwADAAMAAwADAAMABAAEAAMAAwAEAAQABAAEAAQABAACAAIAAgACAAQABAAE
AAQABAAEAAQABAACAAIAAwADAAUABQAFAAUAAwADAAIAAgADAAMAAwADAAMAAwACAAIA
AAABAAEAAQACAAIAAwAEAAMAAgABAAAAAgACAAIAAQABAAEAAgACAAAA////////AAAA
AAEAAQABAAEAAgACAAIAAgACAAEAAQABAAEAAQABAAEAAQACAAIAAAAAAAAAAAAAAAAA
AAABAAEAAAAAAAAAAAAAAAAAAQABAAEAAAAAAAAAAAAAAAAAAAAAAAAAAQABAAEAAQAB
AAIAAgACAAAAAAAAAP///////wAAAAAAAAAAAAAAAAEAAQABAAIAAAAAAAAAAAAAAP//
/////wMAAAAAAAAAAAAAAAAA//////////////////8AAAAA////////////////AQAB
AAEAAQD//////////////////wAAAgACAAIABAAFAAcACAAJAAoADQANAA0ACwAMAAwA
DgARABEAEQAPAAkAAwD9//n/9//3//b/+f/6//r//P/9//3//f/9//3//f/9//7//v/7
//v/+//7//3//f/8//z//f/9//z//P/6//z//v8DAAoAEQAUABcAEwALAAQA+//v/+L/
1v/G/7j/pv+R/4L/ev91/3L/eP+G/5P/n/+n/6v/tf/G/9D/2P/f/+L/5v/r//D/8//0
//r//v/9////AQABAAIAAgACAAMAAwADAAMABAAEAAQABQAFAAMAAwAEAAQABgAGAAYA
BwAHAAcABwAHAAcABwAHAAgACAAIAAgACAAJAAkACQAJAAkACQAJAAkACgAKAAoACgAK
AAoACgAKAAoACgAKAAoACAAIAAgACQAJAAkACQAJAAkACQAJAAkACQAJAAkACQALAAsA
CwALAAoACgAKAAkACQAJAAkACQAJAAkABwAHAAcABwAHAAYABQAEAAMAAwAAAP///v/9
//7//f/9//3/+//5//j/+P/5//n/+f/5//b/9v/1//X/9f/1//X/9f/2//f/+P/6//j/
+f/5//r/+//7//3//f/9////AAABAAEAAQABAAEABQAGAAYABgAFAAUABgAGAAYABgAG
AAYABwAHAAcABwAHAAcABwAHAAcABwAIAAgABwAHAAgACAAIAAgACAAIAAgACAAIAAgA
CAAIAAgACAAIAAgACAAIAAgACAAJAAkABwAHAAcABwAJAAkACAAIAAcABwAHAAcACQAJ
AAgACAAGAAcABwAHAAcABgAGAAYABgAGAAYABgAGAAYABgAFAAUABQAGAAYABgAFAAUA
BQAEAAQABQAFAAcABwAIAAgABgAGAAYABQAFAAUABQAFAAUABQAFAAYABgAEAAQABAAE
AAQABAAEAAUABQAEAAQABAAEAAQABAAHAAcABwAGAAQABAAEAAQABgAGAAYABgADAAMA
AwADAAMABAAEAAQABAAEAAQAAwADAAMABAAEAAYABgAGAAYAAwADAAMABAAEAAQABAAE
AAQAAwADAAMAAwADAAMAAwAFAAQABAAEAAQABAAEAAMAAwADAAUABQAFAAUABAAEAAMA
AwAFAAUABQAFAAMAAwADAAMAAwADAAMAAwADAAMAAwAEAAQABAAEAAYABwAJAAoACwAM
AA8ADwAPAA8AEAAQABIAEwATABMAEQAMAAcAAgD///z/+//5//v//P/8//7///8BAAEA
AQABAAEAAQACAAIA//////////8BAAEAAAAAAP/////+//7//v/+/wAAAQAIAA8AFAAX
ABkAFQAOAAcA/f/w/+T/2P/K/7b/n/+M/3z/cf9o/2r/cP97/4f/k/+f/6n/tP/E/9D/
2f/i/+b/6f/u//P/9v/8//7//f///wEAAQAEAAQABAAFAAUABQAFAAYABgAGAAcABwAH
AAcACAAIAAgACAAIAAkACQAJAAkACQAJAAkACQAKAAoACgAKAAoACwALAAsACwALAAsA
CwALAAwADAAMAAwADAAMAAwADAAOAA4ADgAOAAwADAAMAA0ADQANAA0ADQANAA0ADQAN
AA0ADQANAA0ADQANAA0ADQAOAA4ADgANAA8ADwAPAA8ADQANAAsACwALAAsACwAKAAsA
CgAJAAkABgAFAAQAAwACAAEAAQABAAMAAQAAAAAA/f/9//3//f/8//z/+//7//v/+//7
//v/+//7//v//P/8//3//f/+//////8BAAEAAQADAAQABQAFAAUABQAFAAkACgAKAAoA
CQAJAAoACgAKAAoACgAKAAsACwALAAsACwALAAsACwALAAsADAAMAAsACwAMAAwADAAM
AAwADAAMAAwADAAMAAwADAAMAAwADgAOAA4ADgAMAAwADQANAA0ADQANAA0ADQANAAwA
DAANAA0ADQANAA8ADwAOAA4ADAANAA0ADQAPAA4ADgAOAA4ADgAOAA4ADAAMAAwACwAN
AA0ADgAOAA4ADQANAA0ACgAKAAsACwANAA0ADgAOAAwADAAMAAsADQANAA0ADQANAA0A
DQAOAA4ADAAMAAwADAAMAAwADAALAAsACgAKAAwADAAMAAwADQANAA0ADAAMAAwADAAM
AAwADAAMAAwACwALAAsACwANAA4ADgAOAAwADAAMAAsACwALAAwADAAMAAwADAAMAAsA
CwALAAwADAAMAAwADAAMAAsACwALAAsACwALAAsACwALAAsACwAKAAoACwALAAoADAAM
AAwADAAMAAsACwALAAsACwALAAsADAAMAAsACwAJAAkACQAJAAsACwALAAsACQAJAAkA
CQAJAAkACQAKAAwADAAMAA4ADQAPABAAEQAUABcAFwAXABcAGAAYABoAGwAbABsAGQAW
ABEADAAJAAQAAwABAAMABAAEAAYABwAHAAcABwAHAAcABwAIAAgABwAHAAcABwAHAAcA
BgAGAAkACQAIAAgACAAGAAYACQAMABMAGgAfACMAHwAYABEACQD8//D/5P/W/8T/r/+a
/4j/ef9w/27/cv99/4v/l/+j/6v/uP/K/9b/3//m/+z/8f/0//v/AAACAAIAAwAFAAcA
BwAKAAoACgALAAsACwALAAwADAAMAA0ADQANAA0ADgAOAA4ADgAOAA8ADwAPAA8ADwAP
AA8ADwAQABAAEAAQABAAEQARABEAEQARABEAEQARABIAEgASABIAEgASABIAEgASABIA
EgASABIAEgASABMAEwATABMAEwAVABUAFQAVABMAEwATABMAEwATABMAEwAUABQAFAAT
ABMAEwATABMAEwATABEAEQAPAA8ADwAOAA8ADgANAA0ADAALAAoACQAGAAUABQAFAAcA
BQAEAAQAAQABAAEAAQAAAAAA////////////////////////AAAAAAEAAQACAAEAAQAD
AAMABQAHAAgACQAJAAkACQAJAAkACgAKAAoADQANAA4ADgAMAAwADAAMAA0ADQANAA0A
DwAPAA8ADwANAA0ADgAOAA8ADwAQABAADgAOAA4ADgAQABAAEAAQAA4ADgAOAA4ADgAO
AA4ADgAOAA4ADwAPAA8ADwAPAA8ADwAPAA4ADgAPAA8ADwAPAA8ADwAOAA4ADgAPAA8A
DwAPAA4ADgAOAA4ADgAOAA4ADgAOAA4ADQANAA0ADgAOABAADwAPAA8ADgAOAA8ADwAN
AA0ADgAOAA4ADgAOAA0ADQANAA0ADQANAA0ADQAOAA4ADAAMAAwADgAOAA4ADgAPAA8A
DgAOAAwADAAMAAwADQANAA0ADAAMAAwADAAMAAwADAAMAAwACwALAAsACwALAAwADAAM
AAwADAAMAAsACwALAAwADAAKAAoACgAKAAsACwALAAwADAAMAAwADAAMAAsACwALAAsA
CwALAAsACwALAAsACwAMAAoACgAKAAoACgAKAAkACQAJAAkACQAJAAkACgAKAAkACQAJ
AAkACQAJAAkACQAJAAkACwALAAsACwAJAAkACQAKAAoACgAKAAwADQAPABAAEQAQABMA
EwATABUAFgAWABgAGQAZABkAFwAQAAsABgADAAIAAQD//wEAAAAAAAIAAwAFAAUABQAF
AAUABQAGAAYAAwADAAMAAwAFAAUABAAEAAMAAwACAAIAAgACAAIAAwAIAA0AEgAXAB0A
GQASAAsABQD4/+r/3v/Q/8D/qf+W/4T/d/9w/2z/bv97/4f/kf+b/6X/tP/E/9D/2f/g
/+b/6//u//P/+P/8//z///8BAAMAAwACAAIAAgADAAUABQAFAAYABAAEAAUABQAFAAUA
BgAGAAgACAAIAAkACQAJAAkACQAJAAkACQAKAAoACgAKAAoACQAJAAkACQAKAAsADAAN
AAsACgAJAAgACQAKAAsADAAKAAoACgAKAAoACgAKAAsACwALAAsACwAJAAkACQAJAAsA
CwALAAsACwALAAsACwAKAAoACgAJAAsACwALAAsACgAJAAYABQAHAAcABwAGAAUABAAD
AAMAAgABAAAA///+//3//f/9//v/+f/4//j/+f/5//n/+f/4//j/9//3//X/9f/1//X/
9//3//f/+P/2//f/9//4//n/+f/7//v/+//9//7//////////////wMABAAEAAQAAwAD
AAQABAAGAAYABgAGAAUABQAFAAUABwAHAAcABwAHAAcACAAIAAUABQAGAAYABgAGAAYA
BgAGAAYABgAGAAYABgAGAAYACAAIAAgACAAGAAYABwAHAAcABwAHAAcACQAJAAgACAAH
AAcABwAHAAkACQAIAAgABgAHAAcABwAJAAgACAAIAAYABgAGAAYACAAIAAgABwAHAAcA
CAAIAAgABwAHAAcABgAGAAcABwAFAAUABgAGAAYABgAGAAUABQAFAAUABQAFAAUABQAG
AAgABgAGAAYABgAGAAYABgAFAAUABAAEAAQABAAEAAQABQAFAAUABAAEAAQABAAEAAQA
BAAEAAQAAwADAAMAAwADAAQABAAEAAIAAgACAAEAAwADAAQABAACAAIAAgACAAEAAQAB
AAIABAAEAAQABAACAAEAAQABAAMAAwADAAMAAwABAAIAAgACAAIAAgAEAAMAAwADAAMA
AwADAAMAAgACAAEAAQADAAMAAwADAAEAAQABAAEAAwADAAMAAwABAAEAAQACAAIAAgAC
AAQABwAJAAoACwAKAA0ADQANAA0ADgAOABAADwAPAA8ADQAIAAMA/v/7//r/+f/3//n/
+v/6//z//f////////////3//f/+//7//f/9//3//f///////v/+//3//f/8//z//P/8
/wAABQAKAA0AEgAXABUADQAIAP//8//m/9r/zP/A/67/mf+I/3z/d/90/3b/gP+N/5n/
o/+n/6//wP/O/9b/2//g/+b/6//u//H/9v/6//r//f///wEAAQAAAAAAAAABAAMAAwAD
AAQAAgACAAMAAwAFAAUABgAGAAYABgAGAAcABQAFAAUABQAFAAUABQAGAAYABgAGAAYA
BwAHAAcABwAHAAcABwAHAAgACAAIAAgACAAIAAgACAAIAAgACAAIAAgACAAIAAkABwAH
AAcABwAFAAUABQAFAAYABwAIAAkABwAHAAcABwAGAAYABgAFAAcABwAHAAcABwAHAAUA
BQAFAAUABQAEAAEAAAD//////v/9//z/+//6//n/+f/5//n/9//2//b/9f/1//X/9f/y
//L/8f/x//P/8//z//P/9f/1//X/9v/0//X/9f/2//n/+f/7//v/+//9//7/////////
/////wEAAgACAAIAAQABAAIAAgAEAAQABAAEAAUABQAFAAUABQAFAAUABQAFAAUABgAG
AAMAAwAEAAQABgAGAAYABgAGAAYABgAGAAYABgAGAAYABgAGAAYABgAGAAYABwAHAAkA
CQAJAAkABwAHAAYABgAHAAcABwAHAAcABwAGAAYABgAHAAcABwAHAAYABgAGAAQABAAE
AAQABAAEAAQAAwAFAAUABgAGAAQAAwADAAMABAAEAAUABQADAAMABAAEAAQABAAEAAMA
AwADAAMAAwADAAMAAwAEAAYABAAEAAQAAgACAAIAAgADAAMAAgACAAIAAgACAAIAAwAD
AAMAAgACAAIAAgACAAIAAgACAAIAAwADAAMAAwABAAIAAgACAAIAAgACAAEAAwADAAQA
BAACAAIAAgACAAEAAQABAAIAAgACAAIAAgAAAAEAAwADAAQAAgACAAIAAgACAAEAAQAB
AAMAAwADAAMAAgACAAEAAQADAAMAAwADAAMAAwADAAMAAQABAAEAAQADAAMAAwAEAAQA
BAAEAAYABQAHAAgACQAMAA8ADwAPAA8AEAAQABIAEQARABEADwAKAAUAAAD9//r/+f/3
//n//P/8//7///////////////////8AAAAA/////////////////v/+///////+//7/
/v/+/wAAAwAKABEAFgAXABUADQAIAP//8f/k/9j/zP++/6z/l/+I/37/d/90/3r/hP+T
/5//p/+v/7n/xP/S/9r/4f/m/+r/7//0//X/+v/8/wAA//8BAAMAAwAGAAYABgAHAAUA
BQAFAAYACAAIAAkACQAHAAcACAAIAAgACAAIAAkACwALAAsACwAJAAkACQAKAAoACgAK
AAoADQANAA0ADQANAA0ADQANAA4ADgAOAA4ADgAOAA4ADgAOAA4ADgAOAA4ADgAOAA8A
DwAPAA8ADwARABEAEQARABEAEQARABEAEQARABEAEQASABIAEgARABEAEQARABEAEQAR
AA8ADwAPAA8ADwAOAA8ADgANAA0ADAALAAoACQAGAAUABQAFAAcABQAEAAQAAwADAAMA
AwAEAAQAAwADAAMAAwADAAMAAwADAAMABAAGAAcABwAIAAkACQALAAsACwANAA4ADwAP
AA8ADwAPABEAEgASABIAEwATABQAFAAUABQAFAAUABUAFQAVABUAFQAVABUAFQAVABUA
FgAWABcAFwAYABgAFwAWABUAFAAWABYAFgAWABYAFgAWABYAFgAWABYAFgAYABgAGQAZ
ABcAFwAXABcAFwAXABYAFgAZABkAGQAZABcAFwAWABYAGAAZABkAGQAXABYAFgAWABYA
FgAWABYAFgAWABYAFQATABMAFAAUABYAFQAVABUAEgASABMAEwATABMAFAAUABQAFAAU
ABMAEwATABMAEwATABMAEwAUABQAEgASABIAFAAUABQAFAATABMAEgASABIAEgASABIA
EwATABMAEgASABIAEgASABQAFAAUABQAEwATABMAEwATABQAFAAUABQAFAAUABMAEQAR
ABIAEgAUABQAFAAUABMAEwATABQAEgASABIAEgAUABMAEwATABMAEwATABIAEgASABIA
EgAUABMAEwATABMAEwATABMAFAAUABMAEwARABEAEQARABIAEwAUABUAEwATABMAEwAR
ABEAEQASABMAFAAVABgAFwAZABoAGwAcAB8AHwAfAB8AIAAgACIAIwAjACMAIQAeABkA
FAARAAwACwAJAAsADgAOABAAEQARABEAEQARABEAEQASABIAEQARABEAEQARABEAEAAQ
ABMAEwASABIAEgASABIAEwAYAB8AJgArAC8AKwAiAB0AEwAGAPr/7P/g/87/uf+k/5T/
h/9+/3z/gv+P/5v/qf+z/7v/yv/a/+b/7f/2//z///8EAAkADgASABQAEwAVABcAFwAa
ABoAGgAbABsAGwAbABwAHAAcAB0AHQAdAB0AHgAeAB4AHgAeAB8AHwAfAB8AHwAfAB8A
HwAgACIAIgAiACIAIwAjACMAIwAhACEAIQAhACQAJAAkACQAJAAkACQAJAAkACQAJAAk
ACQAJAAkACUAJQAlACUAJQAnACcAJwAnACcAJwAnACcAJwAnACcAJwAqACoAKgApACkA
KQApACkAKQApACcAJwAnACcAJwAmACcAJgAlACUAJAAjACIAIQAgAB8AHwAfAB8AHQAc
ABwAGwAbABsAGwAaABoAGQAZABsAGwAbABsAGQAZABkAGgAcAB0AHQAeAB0AHQAfAB8A
IQAjACQAJQAlACUAJQAlACUAJgAmACYAKQApACoAKgAqACoAKgAqACsAKwArACsALQAt
AC0ALQArACsALAAsAC0ALQAuAC4ALAAsACwALAAuAC4ALgAuAC4ALgAuAC4ALgAuAC4A
LgAuAC4ALwAvAC8ALwAvAC8ALwAvAC4ALgAxADEAMQAxADEAMQAwADAAMAAxADEAMQAx
ADAAMAAwADAAMAAwADAAMgAyADIAMQAvAC8AMAAwADIAMQAxADEAMAAwADEAMQAxADEA
MgAyADIAMgAyADEAMQAxADEAMQAzADMAMwA0ADQAMgAyADIAMgAyADIAMgAzADMAMgAy
ADIAMgAyADIANQA1ADUANAAyADIAMgAyADQANAA0ADQANQA1ADUANQAzADQANAA0ADYA
NgA2ADUANQA1ADYANgA2ADYANgA2ADUANQA1ADYANAA0ADQANAA2ADUANQA1ADUANQA1
ADUANwA3ADcANwA4ADgANwA3ADUANQA1ADUANwA3ADcANgA2ADYANgA2ADcANwA3ADYA
OAA6ADgANgA2ADYANgA2ADcAOAA5ADoAPQA+AD8AQABBAEIAQwBEAEYARgBGAEYARgBG
AEYARgBCAD4AOgA2ADUANAAzADIANAA0ADQANAA1ADYANwA4ADgAOAA4ADgAOAA4ADgA
OAA2ADYANgA2ADYANgA2ADYANwA4ADkAOgBAAEQASABMAEoASABGAEQAOQAuACMAGAAF
APT/4//S/8f/vP+x/6b/rv+2/77/xv/U/+D/7P/4/wMADAAVAB4AJAAoACwAMAAzADYA
OQA8AA==
         </WaveFormData>
      </LeadData>
      <LeadData>
         <LeadByteCountTotal>10000</LeadByteCountTotal>
         <LeadTimeOffset>0</LeadTimeOffset>
         <LeadSampleCountTotal>5000</LeadSampleCountTotal>
         <LeadAmplitudeUnitsPerBit>4.88</LeadAmplitudeUnitsPerBit>
         <LeadAmplitudeUnits>��V</LeadAmplitudeUnits>
         <LeadHighLimit>2147483647</LeadHighLimit>
         <LeadLowLimit>268435456</LeadLowLimit>
         <LeadID>V2</LeadID>
         <LeadOffsetFirstSample>0</LeadOffsetFirstSample>
         <FirstSampleBaseline>0</FirstSampleBaseline>
         <LeadSampleSize>2</LeadSampleSize>
         <LeadOff>FALSE</LeadOff>
         <BaselineSway>FALSE</BaselineSway>
         <ExcessiveACNoise>FALSE</ExcessiveACNoise>
         <MuscleNoise>FALSE</MuscleNoise>
         <LeadDataCRC32>1676106223</LeadDataCRC32>
         <WaveFormData>
8v/y//L/8v/y//L/8v/y//T/9P/z//P/8//z//P/8//z//P/8//z//P/8//z//P/8f/x
//H/8f/z//P/8v/y//H/8f/x//H/8//0//T/9v/3//j/+f/6//n/+v/7//7/AAAAAAAA
AQADAAQABQAFAAMAAQD+//r/9f/z//D/7v/w//D/8f/x//L/8v/y//L/8P/w/+//7v/v
/+//7v/u/+3/7P/s/+z/7P/s/+z/7P/s/+z/7P/s/+//8//4/wIADgAYACAAIQAhACUA
LQA3AD0AOQAmAAwA6v/L/6n/h/92/3H/af9f/1L/T/9Y/2v/hv+g/7b/xf/V/+D/6f/u
//b/+//6//r/+v/7//z//f/9//3//f/9//7//v/+//7//v/+//////8BAAEAAQABAP//
AAAAAAAAAAABAAEAAQABAAEAAQABAAIAAgACAAMABAAEAAQABAAEAAYABgAGAAcABwAI
AAgACgAKAAoACgAMAAwADAAOAA4ADgAQABEAEQARABMAFAAXABgAGgAbABwAHQAeACAA
HwAiACMAJQApACsALQAvADEANAA2ADgAPAA+AEAAQgBFAEcASwBOAE0AUABSAFQAVgBY
AFgAWQBaAFsAXABdAF4AXgBeAF4AXQBcAFsAWgBYAFcAVABTAFEATwBLAEoARwBDAEAA
PQA8ADcANAAwACoAJwAjACAAHAAaABcAFAASAA8ADAAJAAYABQADAAEAAgACAAAA/v/+
//3//P/8//v/+//7//v/+//6//r/+v/5//n/+f/5//n/+f/5//j/+P/4//j/+P/4//j/
+P/4//r/+v/6//r/+P/4//j/9//5//r/+//7//v/+//7//v/+f/5//n/+f/8//z//P/8
//r/+v/7//v//f/9//3//f/9//3//f/+//7//v/+//7////////////9//3//f/9//3/
/f/9//3//f/9//3//f/9//3//f/9//3//f/9//v/+//7//v/+//7//v/+//6//r/+v/6
//n/+P/4//n/+v/6//r/+f/5//n/+P/4//n/+f/5//n/+P/4//j/+P/4//b/9v/2//X/
9//3//f/9v/2//b/9v/2//X/9f/0//P/9f/1//X/9f/z//P/8//0//b/9f/0//T/9P/0
//X/9v/0//P/8//z//X/9f/1//X/9f/z//P/8//z//P/8//z//P/8//z//H/8P/y//L/
8v/y//H/8f/x//H/8f/x//H/8f/z//P/8//z//H/8f/x//H/8//z//P/8//y//L/8//z
//P/8//z//T/8v/0//X/9v/3//j/+f/6//v//v/+//7//v///wEAAgADAAMAAwABAP7/
+v/1//P/8P/u/+7/7v/v/+//8P/w//D/8P/w//D/7//u/+3/7f/s/+z/6//q/+r/6v/q
/+r/6v/q/+r/6v/q/+r/6f/t//T/AAAKABIAHAAfAB8AIwAtADcAQQBBADIAFgD0/9H/
r/+L/3T/bf9n/1v/UP9J/07/Yf98/5b/rP+//83/2v/j/+7/8v/1//b/+P/2//f/+P/5
//v/+//7//v//P/8//z//P/6//r/+//7//3//f/9//3/+//8//z//P/8//3//f/9//3/
/f/9//3//P/8//z//f8AAAAAAAAAAAAAAgACAAIAAwADAAQABAAEAAQABAAEAAYABgAG
AAgACAAIAAoACwALAAsADQAOAA0ADgAQABEAEgATABQAFgAXABoAGwAdACEAIwAlACcA
JwAqACwALgA0ADYAOAA6ADsAPQBBAEQARQBIAEoATABOAFAAUABRAFIAUwBUAFUAVgBW
AFYAVgBVAFQAUwBSAFIAUQBOAE0ASwBJAEUARAA/ADsAOAA1ADIALQAqACYAIgAfABsA
GAAUABIADwAMAAoABwAEAAEAAAD///3/+//6//r/+P/2//b/9f/0//T/8//z//P/8//z
//L/8v/y//H/8f/x//H/8f/x//H/8P/u/+7/7v/u//D/8P/w//D/7v/u/+7/7v/u/+7/
7v/t/+3/7v/v/+//7//v/+//7//x//H/8f/x//D/8P/w//D/8v/y//P/8//z//P/8//z
//P/8//z//T/9v/2//b/9v/1//X/9f/1//X/9f/1//X/9//3//f/9//1//X/9f/1//X/
9f/1//X/9f/1//X/8//z//P/8//z//P/8//z//L/8v/y//L/8f/y//L/8//0//L/8v/x
//H/8f/w//D/8f/x//H/8f/w//L/8v/y//L/8P/w//D/7//v/+//7//u/+7/7v/u/+7/
7//v/+7/7f/t/+3/7f/t/+//7//v//D/8P/v/+7/7v/s/+z/7f/u/+7/7f/t/+3/7f/t
/+3/7f/v/+3/7f/t/+3/7f/t/+3/7f/t/+3/7f/t/+z/7P/s/+z/7P/r/+v/6//r/+v/
6//r/+v/6f/p/+n/6f/r/+v/6//r/+v/6//r/+v/6v/q/+v/6//r/+v/6//s/+r/7P/t
/+7/8f/y//P/9P/1//j/+P/4//b/9//5//r//P/9//7//f/4//T/7//t/+r/6P/o/+j/
5//n/+j/6P/q/+r/6v/q/+f/5v/l/+X/5P/k/+P/4v/i/+L/4v/i/+L/4v/i/+L/4v/i
/+P/5f/s//b//v8IABAAFQAVABkAIQArADcAPQAyABgA9v/V/7H/i/9w/2f/Yf9X/0r/
Qf9C/0//aP+E/57/r//B/9D/2f/i/+j/6//s/+7/7v/v//D/8f/z//P/8//z//L/8v/y
//L/8//0//b/9//1//X/9f/1//X/9v/2//b/9v/3//f/9//3//f/9//3//r/+v/6//v/
+v/6//r/+v/6//z//P/8//////8AAAAAAAAAAAAAAAACAAIAAgAEAAQABAAGAAcABwAH
AAkACgALAAwADgAPABAAEQASABQAFQAYABkAGwAdAB8AIQAjACcAKgAsAC4AMgA0ADYA
OAA5ADsAPwBCAEUASABKAEwATgBQAFAAUQBSAFMAVABVAFYAVgBWAFYAVQBUAFMAUgBS
AFEATgBNAEsASQBFAEQAQQA9ADoANwA2ADEALgAqACQAIQAdABoAGAAWABMAEAAMAAkA
BgADAAQAAwABAP///v/+//z/+v/4//f/9v/2//f/9//3//f/9f/0//T/9P/z//P/8//z
//P/8//z//L/8v/y//L/8v/y//L/8v/y//D/8P/w//D/8P/w//D/7//v//D/8f/x//H/
8f/x//H/8f/x//H/8f/y//L/8v/y//L/8v/z//P/8//z//P/8//1//X/9f/2//b/9v/2
//b/9//3//f/9//3//f/9//3//f/9//3//f/9//3//f/9//5//n/+f/5//f/9//3//X/
9f/1//X/9f/1//X/9f/0//T/9P/0//P/8v/y//P/9P/0//T/8//z//P/8v/y//P/8//z
//P/8v/y//L/8v/y//L/8v/y//H/8f/x//H/8P/w//D/8P/w//H/8f/w/+//7//v/+//
7//v/+//7//w//D/7//u/+7/7v/u/+//8P/w/+//7//v/+//7//v/+//7//t/+3/7f/t
/+7/7P/s/+z/7P/t/+3/7f/t/+v/6//r/+v/6//r/+v/6//r/+v/6//r/+n/6f/p/+n/
6v/q/+v/6//r/+v/6//s/+z/7v/v//D/7//w//H/8v/z//b/9v/2//j/+f/7//z//f/9
//3/+//4//T/7//t/+r/6P/o/+j/6f/p/+r/6v/s/+z/7P/s/+n/6P/n/+f/5v/m/+X/
5P/k/+T/5P/k/+L/4v/i/+L/5P/o/+n/6//w//r/BAAOABYAFwAVABkAIQAtADUAMwAi
AAYA5P/H/6n/i/94/3P/bf9j/1b/T/9S/2P/fv+a/67/u//L/9T/3f/m/+r/7f/w//D/
8P/x//L/8//x//H/8f/x//T/9P/0//T/8v/y//P/8//1//X/9f/1//X/9v/2//b/9P/1
//X/9f/3//f/9//3//b/9v/2//f/+v/6//r/+v/6//z//P/8//v/+//8//z/AAAAAAAA
AAAAAAAAAAACAAQABAAGAAcABwAHAAkACgAJAAoADAANABAAEQASABQAEwAWABcAGQAb
AB0AHwAhACMAJgAoACoALgAwADIANAA3ADkAPQBAAD8AQgBEAEYASABKAEoASwBOAE8A
UABRAFEAUABPAE4ATwBOAE0ATABMAEsASABHAEcARQBBAEAAPQA5ADYAMwAwACsAKAAk
ACIAHwAbABgAEgAQAA0ACgAKAAcABAABAAAA///9//v/+v/6//j/9v/2//X/9P/0//H/
8f/x//H/8f/w//D/8P/v/+//7//v/+//7//v/+7/8P/w//D/8P/u/+7/7v/u/+7/7v/u
/+7/7v/u/+7/7f/t/+7/7//v/+//7//v/+//7//v/+//7//w//D/8P/w/+7/7v/v/+//
7//v/+//7//x//H/8f/y//D/8P/w//D/8f/x//H/8f/x//H/8f/x//H/8f/x//H/8f/x
//H/8f/x//H/8f/x//H/8f/x/+//7//v/+//7//v/+//7//u//D/8P/w/+//7v/u/+//
8P/u/+7/7f/t/+3/7P/s/+3/7f/t/+3/7P/u/+7/7v/u/+z/7P/s/+v/7f/t/+3/7P/u
/+7/7v/u/+7/7f/r/+n/6//r/+v/6//p/+n/6f/q/+z/6//q/+r/6v/q/+v/7P/q/+n/
6f/p/+//6v/q/+r/6v/q/+n/6f/p/+n/6f/p/+n/6f/p/+n/6f/p/+n/6f/p/+n/6f/p
/+n/6f/o/+j/6f/p/+v/6//r/+z/7P/u/+//8P/v//D/8f/y//P/9v/2//b/9v/3//n/
+v/7//v/+//5//T/8P/r/+n/5//m/+f/6P/p/+n/6v/q/+r/6v/q/+r/6f/o/+f/5//m
/+b/5f/k/+T/5P/k/+T/5P/k/+T/5P/k/+b/6f/v//j/BAAMABYAGAAXABUAGwAjAC0A
LwAfAAYA6P/M/6//k/+B/3r/df9v/2P/Wv9b/2b/e/+W/6z/vP/L/9f/4P/n/+7/8P/x
//T/9v/0//X/9v/3//f/9//3//f/9v/2//b/9v/4//j/+f/5//f/9//3//f/+f/6//r/
+v/6//v/+//7//v/+//7//v//P/8//z//f/+//7//v/+//7/AAAAAAAAAQABAAIAAgAE
AAQABAAEAAYABgAGAAgABgAGAAgACQALAAsADQAOAA8AEAASABMAFAAVABYAGAAbAB4A
HwAhACIAIwAkACUAKQAsAC4AMAA0ADYAOAA6ADsAPQBBAEQARwBKAEwATgBOAFAAUABR
AFQAVQBWAFcAVgBWAFYAVgBVAFQAUwBSAFIAUQBOAE0ASQBHAEMAQgBBAD0AOgA3ADIA
LQAqACYAIgAfABsAGAAWABQAEQAOAAwACQAGAAMAAgABAP///f/8//z/+v/4//j/9//2
//b/9f/1//X/9f/1//T/9P/0//P/8//z//P/9f/1//X/9P/0//T/9P/0//T/9P/0//T/
9P/0//T/9P/0//T/9P/z//P/9P/1//X/9f/1//X/9f/1//X/9f/1//T/9P/0//T/9v/2
//f/9//1//X/9f/1//X/9f/1//b/9v/2//b/9v/3//f/9//3//n/+f/5//n/9//3//f/
9//3//f/9//3//f/9//3//f/9//3//f/9f/1//X/9f/1//X/9f/1//T/9P/0//T/8//0
//T/9f/2//T/9P/z//P/8//y//L/8//1//X/9f/0//L/8v/y//L/9P/0//T/8//x//H/
8f/w//L/8v/y//L/8//z//L/8f/x//H/8f/x//H/8f/x//L/8v/x//D/8P/w//D/8f/y
//D/7//v/+//8f/x//H/8f/x//D/8v/y//L/8v/v/+//7//v/+//7//v/+//7//v/+//
7//x//H/8f/x/+//7//v/+//8P/w//H/8f/x//H/8f/y//D/8v/z//T/9//4//n/+v/7
//7//v/+//7///8BAAIAAwADAAMAAQD+//r/9f/z//D/7v/u/+7/7//v//D/8P/w//D/
8P/w/+//7v/t/+3/7P/s/+v/6v/q/+r/6v/q/+r/6v/q/+r/6v/q/+3/7//2/wAACgAS
ABwAHwAfACEAKQAzADsAOQAqABAA8P/R/6//jf94/3P/bf9j/1T/Tf9U/2P/fP+Y/7D/
wf/T/+D/5//u//L/9f/4//r/+v/7//z//f/9//3//f/9//7//v/+//7//v/+////////
////////////AAAAAAAAAAABAAEAAQABAAEAAQABAAIAAgACAAMABgAGAAYABgAGAAgA
CAAIAAkACQAKAAoADAAMAAwADAAOAA4ADgAQABAAEAASABMAFQAVABcAGAAXABgAGgAb
ABwAHQAeACAAIwAmACcAKQApACsALQAvADEANAA2ADgAPAA+AEAAQgBFAEcASwBOAFEA
VABWAFgAWgBcAFwAXQBeAF8AYABhAGIAYgBiAGIAYQBgAF8AXgBgAF8AXABbAFcAVQBR
AFAATQBJAEYAQwA+ADkANgAyAC4AKwAnACQAIAAeABsAGAAUABEADgALAAsACwAKAAkA
BgAGAAQAAgACAAEAAAAAAP///////////f/8//z//P/9//3//f/9//3//f/9//z//P/8
//z//P/8//z//P/8//z//P/8//z//v/+//7//f/7//z//f/9//3//f/9//3/////////
///+//7//v/+/wAAAAABAAEA//////////////////8AAAAAAAAAAAAAAQABAAEAAQAB
AAEAAQABAAMAAwADAAMAAQABAAEAAQADAAMAAwADAAEAAQABAP//AQABAAEAAQD/////
///+/wAAAAAAAP///v/+////AAD+//7//f/9/////v/+/////f/9//3//P/8//z//P/8
//7//v/+//3/+//7//v/+v/8//z//P/8//3//f/8//v/+//7//v/+//9//3//f/+//z/
+//6//r//P/8//3//v/8//v/+//7//v/+//7//v//f/7//v/+//7//v/+//5//r/+v/6
//r/+v/5//n/+f/5//n/+f/5//n/+f/5//n/+f/3//f/9//3//n/+f/5//n/+P/4//n/
+f/5//n/+f/6//r//P/9//7///8AAAEAAgADAAYABgAGAAgACQALAAwADQANAA0ACwAI
AAQA///9//r/+P/4//j/+f/5//r/+v/6//r/+v/6//n/+P/3//f/9v/2//X/9P/0//T/
9P/0//T/9P/0//T/9P/0//X/9//8/wYAEAAaACQAKQApACsAMwA/AEkASwBAACYABADj
/7//mf+A/3f/cf9n/1z/U/9W/2P/ev+Y/7D/wf/V/+L/6//y//r///8AAP7//v///wAA
AQADAAMAAwADAAQABAAEAAQABgAGAAcABwAFAAUABQAFAAUABgAGAAYABgAHAAcABwAH
AAcABwAHAAoACgAKAAsACgAKAAoACgAKAAwADAAMAA0ADQAOAA4AEAAQABAAEAASABIA
EgAUABQAFAAWABcAFwAXABkAGgAbABwAHgAfACAAIQAiACQAJQAoACkAKwAtAC8AMQAz
ADUAOAA6ADwAQABCAEQARgBJAEsATwBSAFMAVgBYAFoAXABeAF4AXwBgAGEAYgBjAGQA
ZABkAGQAYwBiAGEAYABgAF8AXABbAFkAVwBTAFIATwBLAEgARQBCAD0AOgA2ADIALwAr
ACgAJAAiAB8AHAAaABcAFAARAA4ADQALAAkACgAKAAgABgAEAAMAAgACAAEAAQABAAEA
AQAAAAAAAAD///////////////////7//v/+//7//v/+//7//v/+//7//v/+//7//v/+
//7//f/9//7///////3//f/9//3///////////8AAAAAAAAAAAAAAAABAAEAAQABAAEA
AQABAAEAAQACAAIAAgACAAIAAwADAAMAAwADAAMAAwADAAUABQAFAAUAAwADAAMAAwAD
AAMAAwADAAMAAwADAAEAAQABAAEAAQABAAEAAQAAAAAAAAAAAP///v/+////AAD+//7/
/f/9//3//P/8//3//////////v/8//z//P/8//z//P/8//v//f/9//3//P/6//r/+v/6
//3//f/8//v/+//7//v/+//5//n/+f/6//z/+//6//r/+P/4//n/+v/6//n/+f/5//n/
+f/5//n/+//5//n/+f/7//r/+P/4//j/+P/5//n/+f/5//n/+f/5//n/9//3//f/9//3
//f/9//3//f/9//3//f/+P/4//n/+f/3//f/9//4//j/+v/7//z//f/+////AAD//wIA
AgACAAQABQAHAAgACQAJAAkABwACAP7/+f/3//b/9P/0//T/8//z//T/9P/0//T/9P/0
//P/8v/x//H/7v/u/+3/7P/u/+7/7v/u/+z/7P/s/+z/7v/u/+//8f/4/wAACAASABwA
IQAfACMAKwA3AEMARQA8ACIAAgDf/73/l/98/3H/a/9j/1b/S/9M/1v/cv+Q/6j/u//L
/9r/4//q//D/9f/6//r/+v/7//z//f/7//v/+//7//7//v/+//7//v/+///////9//3/
/f/9//3//v/+//7//v////////8BAAEAAQABAAIAAgACAAMABAAEAAQABAAEAAYABgAG
AAUABQAGAAYACgAKAAoACgAMAAwADAAOAAwADAAOAA8ADwAPABEAEgARABIAFAAVABgA
GQAaABwAHQAgACEAIwAjACUAJwApACsALgAwADIANAA2ADgAOgA/AEEARQBIAEcASgBM
AE4AUABSAFIAUwBWAFcAWABZAFgAWABYAFgAWABYAFgAWABWAFUAUgBRAE8ATQBJAEgA
RQBBAD4AOwA4ADMAMAAsACgAJQAhAB4AGgAYABUAEgAQAA0ACgAHAAYABQADAAEA/v/+
//z/+v/8//v/+v/6//f/9//3//f/9//2//b/9v/3//f/9//3//X/9f/1//T/9v/2//b/
9v/0//T/9P/0//b/9v/2//b/9v/2//b/9f/z//T/9f/1//f/9//3//f/9//3//f/9//2
//b/9v/2//b/9v/3//f/9//3//f/9//5//n/+f/6//j/+P/4//j/+f/5//n/+f/7//v/
+//7//n/+f/5//n/+f/5//n/+f/5//n/+f/5//n/+f/5//f/9//3//f/9//3//f/9//2
//j/+P/4//f/9v/2//f/+P/2//b/9f/1//X/9P/0//X/8//z//P/8v/0//T/9P/0//L/
8v/y//H/8//z//P/8v/y//L/8v/y//H/8f/w/+//8f/x//H/8f/x//H/8f/y//L/8f/w
//D/8P/w//H/8v/x/+//7v/t/+7/7//w//H/7//t/+7/7v/u/+7/7v/v/+//7//v/+3/
7f/t/+3/7f/t/+3/7f/t/+3/7f/t/+3/7f/t/+3/7v/u/+//7//t/+3/7f/u/+7/8P/x
//L/8//0//X/9v/3//r/+v/6//r/+//9//7//////////f/4//T/7//t/+z/6v/q/+r/
6//r/+z/7P/u/+7/7v/u/+z/6v/o/+f/5v/m/+X/5P/m/+b/5v/m/+T/5P/k/+T/5v/m
/+n/8f/6/wIACgAUABoAGQAXAB0AJwAzADkAMQAcAP7/3P+//6H/hf96/3f/cf9l/1r/
Vf9a/23/iv+i/7L/w//R/9r/4//s//D/8//2//T/9v/3//j/+f/3//f/9//3//j/+P/4
//j/+P/4//n/+f/5//n/+f/5//n/+v/6//r/+P/5//n/+f/7//v/+//7//z//P/8//3/
/v/+//7//v/+/wAAAAAAAP////8AAAAABAAEAAQABAAEAAQABAAGAAYABgAIAAkACQAJ
AAsADAALAAwADgAPABIAEwAUABYAFQAYABkAGwAdAB8AIQAjACcAKgAsAC4AMAAyADQA
NgA5ADsAPwBCAEEARABGAEgASgBMAEwATQBOAE8AUABRAFIAUgBSAFIAUQBQAE8ATgBM
AEsASABHAEYARQBCAEIAPQA5ADYAMwAwACsAKAAkACIAHwAbABgAEgAQAA0ACgAKAAcA
BAABAAAA///9//v/+P/4//b/9P/2//X/9P/0//P/8//z//P/8f/w//D/8P/x//H/8f/x
/+//7//v/+7/8P/w//D/8P/w//D/8P/w//D/8P/w//D/8P/w//D/7//t/+7/7//v//H/
8f/x//H/8f/x//H/8f/w//D/8P/w//D/8P/x//H/8f/x//H/8f/x//H/8f/y//L/8v/y
//L/8f/x//H/8f/z//P/8//z//P/8//z//P/8//z//P/8//z//P/8//z//P/8//z//H/
8f/x//H/8f/x//H/8f/w//L/8v/y//H/8P/w//H/8v/y//L/8f/x//H/8P/w//H/7//v
/+//7v/w//D/8P/w/+7/7v/u/+3/7f/t/+3/7P/u/+7/7v/u/+3/7f/s/+v/7f/t/+3/
7f/r/+v/6//s/+7/7f/s/+z/6v/q/+v/7P/q/+v/7f/t/+z/7P/s/+z/7P/r/+v/6//r
/+v/6//r/+v/6//r/+v/6//r/+v/6//r/+v/6//r/+v/6v/q/+v/6//t/+3/7f/u/+z/
7v/v//D/8f/y//P/9P/1//j/+P/4//j/+f/7//z//f/9//3/+//2//L/7f/r/+r/6P/o
/+j/6//r/+z/7P/s/+z/7P/s/+v/6v/p/+n/5v/m/+X/5P/m/+b/5v/m/+b/5v/m/+b/
5v/o/+n/7//4/wQADgAWABgAFwAXABsAIwArAC8AJwAQAPD/0v+3/5v/hf98/3f/c/9r
/2D/Xf9o/33/lv+s/7z/y//Z/+L/6//w//T/9f/2//b/9v/3//j/+f/5//n/+f/5//r/
+v/6//r/+v/6//v/+//7//v/+//7//v//P/8//z//P/9//3//f/9//3//f/9//7//v/+
////AgACAAIAAgACAAQABAAEAAUABQAGAAYABgAGAAYABgAKAAoACgAMAAwADAAOAA8A
EQARABMAFAAVABYAGAAZABgAGQAaABwAHwAiACMAJQAnACkAKwAtAC0AMAAyADQAOgA8
AD4AQABDAEUASQBMAE0AUABSAFQAVgBYAFgAWQBcAF0AXgBfAF4AXgBeAF4AXwBeAF0A
XABcAFsAWABXAFUAUwBPAE4ASwBHAEQAQQA+ADkANgAyAC4AKwAnACQAIgAgAB0AGgAY
ABUAEgAPAA4ADQALAAkABgAGAAQAAgAEAAMAAgACAAEAAQABAAEAAQAAAAAAAAD/////
//////////////7//v/+//7//v8AAAAAAAAAAP7//v/+//7//v/+//7//f///wAAAQAB
AP//////////AQABAAEAAQACAAIAAgACAAAAAAABAAEAAQABAAEAAQABAAEAAQACAAIA
AgACAAIAAQABAAEAAQABAAEAAQABAAEAAQABAAEAAQABAAEAAQABAAEAAQABAAEAAQAB
AP/////////////////////+//7//v/+//3//P/8//3//v/+//7//f/9//3//P/8//3/
/f/9//3//P/6//r/+v/6//z//P/8//v/+//7//v/+v/8//z//P/8//3//f/8//v/+f/5
//n/+f/7//v/+//8//z/+//6//r/+v/6//v//P/6//n/+f/5//v/+//5//r/+v/6//r/
+v/7//v/+//7//n/+f/5//n/+//7//v/+//5//n/+f/5//v/+//7//v/+v/6//v/+//5
//n/+f/6//z//v///wAA//8AAAEAAgAFAAgACAAIAAYABwAJAAoADQANAA0ACwAIAAQA
///9//j/9v/2//b/+P/5//v//P/6//r/+v/6//n/+P/3//f/+P/4//f/9v/0//T/9P/0
//b/9v/2//b/9v/2//f/+f8AAAoAFgAeACgAKwApAC0AMwA7AEMAQwA4ACAA/v/f/7//
nf+G/33/ef9v/2T/W/9e/2//iP+k/7j/yf/b/+r/8f/6/wAAAwAEAAYABgAHAAgACQAJ
AAkACQAJAAoACgAKAAoACgAKAAsACwALAAsACwALAAsADAAMAAwADAANAA0ADQANAA0A
DQANAA4ADgAOAA8AEgASABIAEgAQABIAEgASABUAFQAWABYAGAAYABgAGAAaABoAGgAc
ABwAHAAeAB8AHwAfACEAIgAlACYAKAApACgAKQAqACwALQAwADEAMwA2ADkAPAA/AD8A
QgBEAEYATABOAFAAUgBVAFcAWwBeAF8AYgBkAGYAaABqAGoAawBuAG8AcABxAHIAcgBy
AHIAcQBwAG8AbgBuAG0AagBpAGcAZQBhAGAAXQBZAFYAUwBSAE0ASgBGAEAAPQA5ADYA
MgAwAC0AKgAqACcAJAAhAB4AHQAbABkAGAAYABYAFAAWABUAFAAUABMAEwATABMAEQAQ
ABAAEAAPAA8ADwAPAA8ADwAPAA4ADgAOAA4ADgAQABAAEAAQABAAEAAQABAAEAAQABAA
DwAPABAAEQARABEAEQARABEAEQARABEAEQAUABQAFAAUABIAEgATABMAFQAVABUAFQAV
ABUAFQAWABYAFgAWABYAFwAXABcAFwAVABUAFQAVABcAFwAXABcAFwAXABcAFwAXABcA
FwAXABcAFwAXABUAFQAVABUAFQAVABUAFQAUABYAFgAWABUAFAAUABUAFgAWABYAFQAV
ABUAFAAUABUAFQAVABUAFAAUABQAFAAUABQAFAAUABMAFQAVABUAFAAUABQAFAAUABUA
FQAUABMAEwATABMAEwATABMAEwAUABQAEwASABIAEgASABMAFAAUABMAEwATABMAEwAT
ABMAFQATABMAEwATABMAEwATABMAEwATABMAFQAVABQAFAATABMAEwAUABIAEgASABIA
FAAWABQAEgAUABQAFAAUABUAFgAXABgAGwAcAB0AHgAfACAAIQAiACQAJAAkACQAJAAk
ACQAJAAhAB4AGwAYABUAFAATABIAEgASABIAEgAUABQAFAAUABMAEgARABAADgAOAA4A
DgAOAA4ADgAOAA4ADgAOAA4AEQASABMAFAAdACQAKwAyADkAPgBDAEgATwBUAFkAXgBH
ADIAHQAIAOv/0P+1/5r/kf+I/3//dv+E/5L/oP+u/8H/1P/n//r/AgAKABIAGgAdAB4A
HwAgAA==
         </WaveFormData>
      </LeadData>
      <LeadData>
         <LeadByteCountTotal>10000</LeadByteCountTotal>
         <LeadTimeOffset>0</LeadTimeOffset>
         <LeadSampleCountTotal>5000</LeadSampleCountTotal>
         <LeadAmplitudeUnitsPerBit>4.88</LeadAmplitudeUnitsPerBit>
         <LeadAmplitudeUnits>��V</LeadAmplitudeUnits>
         <LeadHighLimit>2147483647</LeadHighLimit>
         <LeadLowLimit>268435456</LeadLowLimit>
         <LeadID>V3</LeadID>
         <LeadOffsetFirstSample>0</LeadOffsetFirstSample>
         <FirstSampleBaseline>0</FirstSampleBaseline>
         <LeadSampleSize>2</LeadSampleSize>
         <LeadOff>FALSE</LeadOff>
         <BaselineSway>FALSE</BaselineSway>
         <ExcessiveACNoise>FALSE</ExcessiveACNoise>
         <MuscleNoise>FALSE</MuscleNoise>
         <LeadDataCRC32>253411681</LeadDataCRC32>
         <WaveFormData>
7v/u/+7/7v/s/+z/7P/s/+7/7v/u/+7/7P/s/+z/7P/u/+7/7v/u/+7/7f/t/+3/7f/t
/+3/7f/t/+3/7f/u/+z/7P/s/+z/7v/u//D/8P/w//L/9P/0//P/9P/0//b/+P/4//j/
+v/7//z//f/9//3/+//5//f/9f/z//H/7//v/+//7//w//H/8f/x//L/8v/w/+//7v/u
/+7/7f/q/+r/6f/p/+r/6P/n/+f/5//q/+v/7P/s/+z/6v/o/+b/6P/t//r/CgAiAEMA
bgCfANMABwEuAT8BRQFDASoBBgHpANQAsAB5AC0A3v+r/5v/ov+x/77/yP/Q/9r/4f/m
/+v/7v/v/+3/7f/u/+7/7v/w//D/8f/x//H/8f/x//H/8P/w//H/8f/x//H/8f/x//L/
8v/y//L/8//z//P/8//z//P/8//z//L/8v/y//P/9P/0//T/9P/0//X/9f/1//j/+P/5
//n/+v/6//r/+//8//z//P/+//7//v///wEA/////wEAAQAEAAUABgAHAAgACQAKAAwA
CwAMAA4ADwAUABYAFgAZABkAGwAdAB8AIQAkACYAKQAsAC4AMAA0ADUANwA6AD0APgBA
AEIARABGAEcASQBKAE0ATQBOAE4ATABMAEwATABKAEgARwBGAEcARABDAEEAPQA7ADgA
NQAzAC8ALAAoACgAIwAhAB0AGAAVABIAEAAPAAwACQAGAAMAAgAAAP7//v/+//z//P/6
//n/+f/4//X/9f/1//X/9//2//b/9v/0//T/9P/0//b/9v/2//X/9f/1//X/9f/1//X/
9f/0//b/9v/2//X/8//z//T/9P/0//T/9P/0//T/9P/0//T/9P/0//T/9f/2//f/+P/5
//f/9//4//j/+P/4//j/+P/5//n/+f/5//f/+P/4//j/+v/7//v/+//7//v/+//8//r/
+v/6//r/+//7//v/+//5//n/+f/5//v/+//7//v/+P/4//j/+P/4//f/9//3//b/9v/2
//b/9P/z//P/8//1//X/9P/0//L/8v/y//P/8f/x//H/8f/x//H/8f/x//H/8P/w//D/
8P/v/+//7//v/+//7//v/+//7//v/+7/7P/s/+z/7P/s/+z/7P/s/+7/7f/t/+3/6//r
/+v/6//r/+v/6//r/+v/6//r/+v/6//q/+r/6//r/+v/6v/q/+z/7P/q/+j/6P/q/+r/
6v/q/+r/6v/q/+r/6v/q/+r/6v/q/+r/6v/p/+f/5//n/+f/6P/p/+r/6//p/+r/6v/q
/+z/7P/s/+z/7P/s/+z/7v/u/+7/7//w//L/9P/0//T/9P/2//f/+P/5//n/+f/3//X/
8//x/+//7f/r/+v/6//r/+z/7f/t/+3/7v/u/+z/6//q/+j/6P/n/+T/5P/j/+P/5P/k
/+P/4//j/+T/5f/m/+T/4v/i/+L/4v/g/+f/8v8CABgAOQBiAI8AxQD9ACgBPQFDAUEB
LAEGAecA0gCyAIEAOQDm/63/l/+a/6n/uP/C/8r/0v/b/+L/5//m/+f/5//l/+b/5v/m
/+b/5v/n/+f/5//n/+f/5//m/+b/5//n/+n/6f/p/+n/6P/o/+j/6P/p/+n/6f/p/+n/
6f/p/+n/6v/q/+r/6//s/+z/7P/s/+z/7f/t/+3/7v/u/+//7//u/+7/7v/v//D/8P/w
//L/8v/y//P/9f/z//P/9f/1//j/+f/6//v/+v/7//z//v///wAAAgADAAYACAAIAAsA
DQAPABEAEwAVABgAGgAdAB4AIAAiACYAJwApACwALwAyADQANgA4ADoAOwA9AD4APwA/
AEAAQAA+AD4APgA+AD4APAA7ADoAOwA4ADcANQAxAC8ALAApACcAIwAgABwAGgAVABMA
DwAOAAsACAAGAAMAAAD9//r/+f/4//b/9P/y//L/8P/w/+7/7f/t/+z/6f/p/+n/6f/p
/+j/6P/o/+j/6P/o/+j/6v/q/+r/6f/n/+f/5//n/+f/5//n/+b/5v/m/+b/5f/l/+X/
5v/m/+b/5v/m/+b/5P/k/+T/5P/m/+b/5v/n/+f/5//n/+f/6f/p/+r/6v/q/+r/6v/q
/+v/6//r/+v/6//s/+z/7P/u/+//7//v/+3/7f/t/+7/8P/w//D/8P/v/+//7//v/+//
7//v/+//7//v/+//7//s/+z/7P/s/+z/6//r/+v/6v/q/+r/6v/s/+v/6//r/+v/6//q
/+r/6P/o/+j/6f/p/+n/6f/p/+f/5//n/+f/6f/o/+j/6P/o/+f/5//n/+f/5//n/+f/
5//n/+f/5v/k/+T/5P/k/+T/5P/k/+T/5v/l/+X/5f/j/+P/4//j/+X/5f/l/+X/4//j
/+P/4//l/+T/5P/l/+P/4//i/+L/5P/k/+T/5P/k/+T/5P/k/+T/5P/i/+L/4v/i/+T/
5P/k/+T/4v/i/+L/4f/j/+P/4//j/+P/4//j/+P/4f/i/+L/4v/k/+T/5P/k/+T/5P/k
/+b/6P/o/+n/6v/q/+z/7P/s/+r/7P/t/+7/8P/x//L/8f/t/+v/6f/n/+X/4//j/+P/
4f/i/+P/4//l/+b/5v/k/+P/4v/g/+D/3//c/9z/2//Z/9r/2v/Z/9n/2f/a/9v/3P/c
/9z/3P/c/9r/2P/b/+T/8v8IACcATgB5AKsA5wAWAS8BNQE3ASgBBAHhAMwAsgCDAEEA
8v+x/5H/jv+d/6z/tv++/8j/z//W/9n/3P/d/93/3f/e/97/3v/e/97/3//f/93/3f/d
/93/4P/g/+H/4f/h/+H/4f/h/+L/4v/i/+L/4//j/+P/4//j/+P/4//j/+b/5v/m/+f/
5v/m/+b/5v/m/+f/5//n/+j/6P/p/+n/6v/q/+r/6//s/+z/7P/u/+7/7v/v//H/8f/x
//P/8//0//X/9v/3//j/+f/6//z//f/+/wAAAQAEAAYABgAJAAsADQAPABEAEwAWABgA
GwAcAB4AIAAkACcAKQAsAC8AMgA0ADYAOAA6ADsAPQA+AEEAQQBCAEIAQABAAEAAQABA
AD4APQA8ADsAOAA3ADUANQAzADAALQArACcAJAAgAB4AGQAXABMAEAANAAoACAAFAAIA
///8//3//P/6//j/9v/2//T/9P/w/+//7//u/+//7//v/+//7//u/+7/7v/u/+7/7v/u
/+7/7v/u/+3/6//r/+v/6//r/+v/6//q/+j/6P/o/+f/5//n/+j/6P/o/+j/6P/o/+r/
6v/q/+r/6v/q/+r/6//p/+n/6f/p/+v/6//s/+z/7P/s/+z/7P/t/+3/7f/t/+//8P/w
//D/7v/v/+//7//x//H/8f/y//D/8P/w//D/8f/x//H/8f/z//P/8//z//L/8f/w/+//
8P/w//D/8P/w/+//7//v/+7/7v/u/+7/7P/r/+v/6//r/+v/6v/q/+r/6v/q/+v/6//r
/+v/6//p/+n/6f/p/+n/6P/o/+j/6P/n/+f/5//n/+f/5//n/+f/5//n/+b/5v/m/+b/
5v/m/+b/5v/m/+b/5f/l/+X/5f/l/+X/5f/l/+X/5f/l/+X/5f/l/+X/5f/k/+T/5f/l
/+T/5P/k/+T/5P/k/+T/5P/k/+L/4v/i/+L/5P/k/+T/4//j/+P/4//j/+H/4f/h/+H/
4//k/+T/5P/k/+T/5P/k/+b/5v/m/+j/6P/o/+n/6v/q/+z/7P/s/+7/8P/x//L/8f/x
//H/7//v/+3/6//p/+n/5//n/+f/5v/m/+b/5f/n/+j/6P/m/+P/4v/g/+D/4P/e/9//
3//d/97/3v/d/9v/2//c/93/4P/i/+L/4P/e/9z/3v/j//L/BAAaADkAYgCPAMMA9QAa
AScBLQEtARYB8gDTAL4AngBnAB0A0v+j/4//lv+n/7T/vP/E/8z/0//Y/9v/3v/h/+H/
4f/i/+L/4v/g/+D/4f/h/+L/4//k/+X/5f/k/+T/4//l/+X/5f/l/+b/5v/m/+b/5f/l
/+X/5f/m/+f/6P/p/+n/6P/n/+f/6P/o/+j/6P/q/+v/6//r/+z/7P/t/+3/7v/u/+7/
7//u/+7/7v/w//L/8v/z//X/9f/1//f/9//2//f/+P/5//z//f/+/wAA//8AAAIAAwAI
AAoACgANAA8AEQATABUAFwAaABwAHwAkACYAKAAsAC0ALwAyADUAOAA6ADwAPgBAAEEA
QwBEAEUARQBGAEYARgBGAEYARgBGAEQAQwBCAEEAPgA9ADsAOQA3ADQAMQAtACkAJgAi
ACIAHQAbABcAEgAPAAwACgAJAAYAAwAAAP3//P/6//j/9v/2//T/9P/0//P/8//y//D/
7//u/+3/7f/s/+z/7P/s/+z/7P/s/+z/7P/s/+v/7f/t/+3/7f/r/+v/6//q/+r/6v/q
/+n/6//r/+z/7P/q/+r/6v/q/+z/7P/s/+z/6v/q/+r/6//r/+v/6//r/+v/6//s/+z/
6v/q/+r/6v/t/+3/7f/t/+v/7P/s/+z/7v/v/+//7//v/+//7//w/+7/7v/u/+7/7//v
/+//7//t/+3/7f/t/+3/7f/t/+3/7P/s/+z/7P/s/+v/6//r/+z/7P/s/+z/7P/r/+v/
6//r/+v/6v/q/+j/6P/o/+n/6f/p/+n/6f/p/+n/6f/p/+n/6P/o/+j/6P/n/+f/5//n
/+f/5//n/+X/5f/l/+T/5v/m/+b/5v/m/+b/5v/m/+b/5f/l/+X/5f/l/+X/5f/l/+X/
5f/l/+f/5P/m/+b/5v/m/+T/5P/k/+T/5v/m/+b/5v/k/+T/5P/j/+X/5f/l/+X/5f/l
/+X/5f/j/+T/5P/k/+b/5v/m/+b/6P/o/+j/6v/s/+z/7f/u/+7/8P/w//D/8P/y//P/
9P/1//X/9f/z/+//7f/r/+n/6f/n/+f/5//n/+j/6f/p/+n/6v/q/+j/5f/k/+L/4v/h
/97/3v/d/9//4P/g/9//3//f/+D/4f/g/+L/4v/g/+D/4P/k/+//AAASADAAVQCCALUA
6QATASYBLQEtASEB/gDeAMkAsACAADsA6/+w/5X/k/+g/63/uP/C/8z/1P/b/+D/4f/g
/+P/5//l/+b/5v/m/+b/5v/n/+f/5//n/+f/5//o/+j/6f/p/+f/5//n/+f/6v/q/+r/
6v/r/+v/6//r/+v/6//r/+v/7v/u/+7/7//u/+7/7v/u/+7/7//v/+//8P/w//H/8f/y
//L/8v/z//b/9v/2//j/9v/2//f/+f/5//n/+//7//z//f/+////AgADAAQABgAHAAgA
CgALAAwADgAOABEAFQAXABkAGwAfACIAJAAnACgAKgAsADAAMwA1ADgAOwA+AEAAQgBE
AEYARwBJAEoASQBJAEoASgBKAEoASgBKAEoASABHAEYAQwBAAD8APQA7ADkANgAzAC8A
KwAoACQAIAAbABkAFQAUABEADgAMAAkABgADAAAA///+//z/+v/4//j/9v/2//T/8//z
//L/8f/x//H/8f/x//D/8P/w//D/8P/w//D/8P/w//D/7//v/+//7//v//H/8f/x//D/
7v/u/+7/7f/t/+3/7v/u/+7/7v/u/+7/7v/u/+7/7v/u/+7/7v/v/+//7//v/+//7//v
//D/8P/w//D/8P/w/+//7//v/+//7//w//D/8P/w//H/8f/x//P/8//z//T/8v/y//L/
8v/x//H/8f/x//P/8//z//P/8f/x//H/8f/w//D/8P/w//D/7//v/+//7v/u/+7/7v/w
/+//7//v/+3/7f/s/+z/6v/q/+r/6//t/+3/7f/t/+v/6//r/+v/6//q/+r/6v/q/+n/
6f/p/+v/6//r/+v/6//r/+v/6v/o/+j/6P/o/+r/6v/q/+r/6v/p/+n/6f/p/+n/6f/p
/+n/6f/p/+n/5//n/+f/5//p/+j/6P/o/+j/6P/o/+j/6P/o/+j/6P/o/+j/6P/o/+j/
5//n/+f/5//n/+f/5//n/+f/5//o/+j/6P/q/+r/6v/q/+r/6v/q/+z/7v/u/+//8P/w
//L/8v/y//L/9P/1//b/9//3//f/9f/z//H/7//t/+v/6f/p/+n/6f/q/+v/6//t/+7/
7v/s/+v/6v/o/+j/5//k/+T/4//h/+L/4v/h/+H/4f/i/+P/5P/m/+b/5v/m/+T/5P/l
//D/AAAWADUAYACPAMEA+QAkATkBQQFDATABCgHtANoAvACHAD0A6P+v/5n/mv+n/7b/
wP/M/9b/3f/i/+X/6P/p/+n/6f/q/+r/6v/q/+r/6//r/+v/6//r/+v/7P/s/+3/7f/t
/+3/7f/t//D/8P/w//D/8f/x//H/8f/v/+//7//v//D/8P/w//H/9P/0//T/9P/0//X/
9f/1//b/9v/3//f/+P/4//j/+f/8//z//P/+//z//P/9/////////wEAAQACAAMABAAF
AAYABwAIAAoADQAOABAAEQATABQAEwAVABkAGwAdAB8AIQAkACYAKQAsAC4AMAA0ADcA
OQA8AD8AQABCAEQARgBIAEkASwBMAE8ATwBQAFAATgBOAE4ATgBQAE4ATQBMAEkARgBF
AEMAQwBBAD4AOwA3ADMAMAAsACoAJQAjAB8AHgAbABgAFgARAA4ACwAIAAkACAAGAAQA
AgACAAAAAAD+//3//f/8//v/+//7//v/+f/4//j/+P/6//r/+v/6//r/+v/6//n/+f/5
//n/+f/5//n/+f/4//j/+P/4//f/9//3//j/+P/2//b/9v/2//b/9v/2//b/+P/4//j/
+f/3//f/9//3//n/+f/6//r/+v/6//r/+v/7//v/+//7//v//P/8//z//P/9//3//f/9
//3//f/+//7//v/+//7//f/9//3//f////////////3//f/9//3//P/8//z//P/8//v/
+//7//r/+v/6//r/+v/5//n/+f/5//n/+P/4//j/+P/4//n/+f/5//n/+f/3//f/9//3
//f/9v/2//b/9v/1//X/9f/1//X/9f/1//X/9f/1//T/9P/0//T/9P/2//b/9v/2//T/
8//z//P/9f/1//X/9f/1//X/9f/1//P/8//z//P/9f/0//T/9f/z//P/9P/y//T/9P/0
//T/9P/y//L/8v/y//L/8v/y//L/8v/y//L/8f/x//H/8f/x//P/8//z//P/8f/y//L/
8v/y//L/8v/y//b/9v/2//j/+P/4//n/+v/8//7//v/+//7/AAABAAIAAwADAAMAAQD/
//3/+//5//X/8//z//P/9f/2//f/9//3//j/+P/2//P/8v/w//D/8f/u/+7/7f/r/+z/
7P/r/+3/7f/u/+//7v/u//D/8P/u/+r/6v/v//j/BgAcADcAYACPAMMA+wAqAUMBSwFN
AT4BGAH3AOIAxgCXAFcABgDD/6P/oP+v/8D/yP/S/9z/4//o/+3/8P/x/+//7//w//D/
8P/w//D/8f/x//H/8f/x//H/8v/y//P/8//z//P/8//z//T/9P/0//T/9f/1//X/9f/3
//f/9//3//j/+P/4//n/+P/4//j/+P/6//v/+//7//r/+v/7//v//P/8//z//f/+//7/
/v8AAAAAAAABAAMAAQABAAMAAwAGAAcACAAJAAoACwAMAA4ADwAQABIAEwAWABgAGAAb
ABsAHQAfACEAIwAmACgAKwAsAC4AMAA0ADcAOQA8AD8AQABCAEQARgBIAEkASwBMAE8A
TwBQAFAATgBOAE4ATgBOAEwASwBKAEsASABHAEUAQQA/ADwAOQA5ADUAMgAuACwAJwAl
ACEAHgAbABgAFgAVABIADwAMAAkACAAGAAQABAAEAAIAAgD+//3//f/8//v/+//7//v/
+//6//r/+v/4//j/+P/4//r/+v/6//n/+f/5//n/+f/5//n/+f/4//j/+P/4//f/9//3
//j/+P/4//j/+P/4//b/9v/2//b/+P/4//j/+f/5//n/+f/5//n/+f/6//r//P/8//z/
/P/9//3//f/9//3//v/+//7//v/////////9//3//f/+/wAAAAAAAAAA////////////
//////////3//f/9//3//P/8//z//P/8//v/+//7//r/+v/6//r/+v/5//n/+f/5//n/
+P/4//b/9v/2//f/9f/1//X/9f/1//X/9f/1//X/9P/0//T/9P/z//P/8//z//P/8//z
//P/8//z//L/8v/y//L/8v/y//L/8v/y//L/8f/x//H/8f/x//H/8f/x//H/8f/x/+//
7//v/+//7//u/+7/7//x//D/7v/u/+7/7v/w//D/8P/w//D/8P/w//D/7v/u/+7/7f/v
/+//7//v/+3/7f/t/+3/7f/u/+7/7v/u/+7/7v/u//D/8P/w//L/9P/0//X/9v/0//b/
9v/2//j/+v/7//z//f/9//3/+//3//X/8//x//H/7//v/+//7f/u/+//7//v//D/8P/u
/+3/7P/q/+r/6f/m/+b/5f/l/+b/5v/l/+X/5f/m/+f/5v/o/+j/6P/m/+L/3v/j/+7/
/P8QAC8AWACFALcA7QAeATkBQQFDATQBEgHtANYAvACRAE8A/P+5/5n/mP+n/7b/wP/I
/9L/2f/e/+H/5v/n/+f/5//o/+j/6P/m/+b/5//n/+n/6f/p/+n/6v/q/+v/6//p/+n/
6f/p/+r/6v/q/+r/7f/t/+3/7f/t/+3/7f/t/+7/7v/u/+//7v/u/+7/7v/w//H/8f/x
//D/8P/x//H/9P/0//T/9f/2//b/9v/4//b/9v/3//n/+f/5//v/+//6//v//P/9/wAA
AQACAAQABQAGAAgACQAKAAwADAAPABEAEwAVABcAFwAaABwAHwAiACQAJgAqACsALQAw
ADMANgA4ADoAPAA+AD8AQQBCAEMAQwBEAEQARgBGAEYARgBGAEQAQwBCAEEAPgA9ADsA
OwA5ADYAMwAvACsAKAAkACQAHwAdABkAFgATABAADgALAAgABQACAAEAAAD+//z/+v/6
//j/+P/2//X/9f/0//H/8f/x//H/8f/w//D/8P/y//L/8v/y//D/8P/w/+//7//v/+//
7//v/+//7//u//D/8P/w/+//7//v//D/8P/v/+7/7f/s/+7/7v/u/+7/7v/u/+7/7//v
/+//7//v//H/8f/y//L/8P/w//D/8P/z//P/8//z//P/9P/0//T/9P/1//X/9f/1//X/
9f/2//T/9P/0//T/9f/1//X/9f/1//X/9f/1//X/9f/1//X/9P/0//T/9P/y//H/8f/x
//L/8v/y//L/8v/x//H/8f/v/+//7v/u/+7/7v/u/+//7f/t/+3/7f/t/+3/7f/t/+3/
7P/s/+z/7P/r/+v/6//t/+3/7f/t/+v/6//r/+r/6v/q/+r/6v/q/+r/6v/q/+r/6f/p
/+n/6//r/+v/6//p/+n/6f/p/+v/6//r/+v/6f/o/+j/6P/o/+j/6P/o/+j/6P/o/+j/
6P/o/+j/6P/o/+j/5//p/+n/6f/p/+f/5//n/+f/6f/q/+r/6v/o/+j/6P/o/+r/6v/q
/+z/7v/u/+//8P/w//L/8v/y//T/9v/3//j/9//3//f/9f/x/+//7f/r/+v/6f/p/+n/
6f/q/+v/6//t/+7/7v/s/+n/6P/m/+b/5f/i/+L/4f/h/+L/4v/h/+H/4f/i/+P/5P/k
/+b/6P/m/+L/5P/v//z/DgAmAEsAdAClAN0ACwEkAS8BMQErAQ4B6gDRALwAlgBZAAkA
xP+f/5X/oP+v/7j/wv/M/9b/3f/i/+X/5v/p/+n/6f/q/+r/6v/o/+j/6f/p/+v/6//r
/+v/6v/q/+v/6//t/+3/7f/t/+7/7v/u/+7/7f/t/+3/7f/v/+//7//v//D/8P/w//H/
8v/y//L/8v/y//P/8//z//T/9P/1//X/9v/2//b/9//2//b/9v/4//r/+v/7//3//f/9
///////+////AAABAAQABQAGAAgABwAIAAoACwAOABAAEAATABUAFwAZABsAHwAiACQA
JwAqACwALgAyADMANQA4ADsAPgBAAEIARABEAEUARwBIAEsASwBMAEwATABMAEwATABK
AEgARwBGAEcARABDAEEAPwA9ADoANwAzAC8ALAAoACYAIQAfABsAGAAVABIAEAANAAoA
BwAEAAMAAgAAAP7/+v/6//j/+P/4//f/9//2//X/9f/1//X/9f/0//T/9P/0//T/9P/0
//L/8v/y//H/8//z//P/8//z//P/8//y//L/8v/y//H/8f/x//L/8v/w//D/8P/w//L/
8v/y//L/8v/y//L/8//z//P/8//z//P/8//0//T/8v/y//L/8v/z//P/8//z//P/9P/0
//T/9P/1//X/9f/1//X/9f/2//b/9v/2//b/9f/1//X/9f/1//X/9f/1//X/9f/1//X/
9P/0//T/9P/0//P/8//z//L/8v/y//L/8v/x//H/8f/x//H/8P/w//D/8P/w//H/7//v
/+//7//x//H/8f/x/+//7v/u/+7/8P/v/+//7//v/+//7//v/+3/7f/t/+z/7v/u/+7/
7v/s/+z/7P/s/+z/6//r/+v/7f/t/+3/7f/r/+3/7f/v/+7/7P/s/+z/7P/s/+z/7P/s
/+z/7P/s/+z/7P/s/+z/6//t/+3/7f/t/+3/7f/t/+3/6//s/+z/7P/u/+7/7v/u//D/
8P/w//L/8v/y//P/9P/2//j/+P/4//b/+P/5//r//f/9//3/+//3//X/8//x//H/7//v
/+//7//w//H/8f/x//L/8v/w/+//7v/s/+z/6f/m/+b/5f/n/+j/6P/n/+n/6f/q/+v/
6v/q/+r/6v/o/+r/7v/1/wIAFAAyAFcAgACxAOcAFQEuATcBOQEvARAB7gDXAL4AlABR
AP//vv+h/5v/pv+z/77/xv/Q/9j/4f/m/+n/6v/r/+v/6f/q/+r/6v/q/+r/6//r/+v/
6//r/+v/7P/s/+3/7f/t/+3/7f/t/+7/7v/u/+7/7//v/+//7//t/+3/7f/t/+7/7v/u
/+//8v/y//L/8v/y//P/8//z//T/9P/1//X/9v/2//b/9//4//j/+P/6//r/+v/7//3/
/f/9//////8AAAEAAgADAAQABQAGAAgACwAMAA4ADwASABQAFAAXABcAGQAbAB0AIAAk
ACcAKwAuADAAMgA2ADcAOQA8AD8AQgBEAEYASABKAEsATQBOAFEAUQBSAFIAUABQAFAA
UABQAE4ATQBMAE0ASgBJAEcAQwBBAD4AOwA3ADMAMAAsACoAJQAjAB8AHAAZABYAFAAR
AA4ACwAIAAcABgAEAAIAAAAAAP7//v/8//v/+//6//v/+//7//v/+f/4//j/+P/4//j/
+P/4//r/+v/6//n/9//3//f/9//5//n/+f/4//j/+P/4//f/9f/1//b/9v/4//j/+P/4
//j/+P/4//j/+P/4//j/+f/5//n/+f/5//f/9//4//j/+P/4//j/+P/5//n/+f/5//n/
+v/6//r/+P/5//n/+f/5//n/+f/6//z//P/8//z/+f/5//n/+f/5//n/+f/5//n/+f/5
//n/+P/4//j/+P/2//X/9f/1//T/9P/0//T/9v/1//X/9f/1//X/9P/0//T/9P/0//X/
8//z//P/8//x//H/8f/x//P/8v/y//L/8v/x//H/8f/z//P/8//z//P/8//z//L/8f/w
/+//7v/w//D/8P/w//D/7//v/+//8f/x//H/8f/v/+//7//v/+//8f/v/+7/8P/w//D/
8P/w//D/8P/w/+7/7v/u/+7/8P/w//D/7//t/+3/7f/t/+7/7//w//H/7//w//D/8P/w
//D/8P/w//L/8v/y//T/9v/2//f/+P/4//r/+v/6//r//P/9//7//////////f/7//n/
9//1//H/7//v/+//8f/y//P/8//z//T/9P/y//P/8v/w//D/7//s/+z/6//p/+r/6v/p
/+v/6//s/+3/7v/u/+z/7P/s/+r/6v/t//j/CAAaADkAYgCPAMMA+wAqAUMBSwFLAT4B
GgH7AOQAyACZAFEA/P+7/6H/ov+v/7z/xv/S/9z/4//o/+3/8P/x//H/8f/y//L/8v/y
//L/8//z//P/8//z//P/9P/0//X/9f/1//X/9f/1//b/9v/2//b/9//3//f/9//3//f/
9//3//j/+P/4//n//P/8//z//P/6//v/+//7//7//v//////AAAAAAAAAQACAAIAAgAE
AAQABAAFAAcABwAHAAkACQAMAA0ADgAPAA4ADwAQABIAFQAWABgAGQAcAB4AHgAhACMA
JQAnACkAKwAuADAAMwA2ADgAOgA+AEEAQwBGAEkATABOAFAAUgBSAFMAVQBWAFgAWQBb
AFwAWgBaAFoAWgBcAFoAWQBYAFcAVABTAFEATwBNAEoARwBHAEMAQAA8ADgAMwAxAC0A
LAApACYAJAAhAB4AGwAYABUAFAASABAAEAAQAA4ADgAMAAsACwAKAAkACQAJAAkACQAI
AAgACAAGAAYABgAGAAgACAAIAAcABwAHAAcABwAJAAkACQAIAAgACAAIAAcABwAHAAgA
CAAIAAgACAAIAAgACAAIAAgACAAIAAgACQAJAAkACQAJAAcABwAIAAgACgAKAAoACgAJ
AAkACQAJAAsADAAMAAwADAANAA0ADQANAA0ADQAOAA4ADgAOAA4ADwAPAA8ADwAPAA8A
DwAPAA0ADQANAA0ADAAMAAwADAAOAA0ADQANAAwADAAMAAwADAALAAsACwALAAsACgAK
AAoACgAKAAsACwALAAsACwAJAAkACQAJAAsACgAKAAoACgAJAAkACQAJAAkACQAJAAkA
CQAJAAgACAAIAAgACAAIAAgACAAIAAoACQAJAAkABwAHAAcABwAJAAkACQAJAAkACQAJ
AAkACQAIAAgACQALAAsACgAKAAgACAAIAAgACgAKAAoACgAKAAkACQAKAAoACgAKAAoA
CgAKAAwACgAKAAoACgAKAAsADAANAA4ADwAQABEAEgATABQAFQAWABgAGAAYABgAGAAY
ABgAGAAWABQAEgAQAA8ADgANAAwADAAMAAwADAANAA4ADwAQAA0ADAALAAoACAAIAAgA
CAAGAAYABgAGAAgACAAIAAgACgAKAAoACgAIAAgACAAIABoALAA+AFAAfgCqANYAAgEb
ATIBSQFgAUkBMgEbAQQB0QCeAGsAOAAbAAAA5f/K/9X/4P/r//b/+/8AAAUACgALAAwA
DQAOAA==
         </WaveFormData>
      </LeadData>
      <LeadData>
         <LeadByteCountTotal>10000</LeadByteCountTotal>
         <LeadTimeOffset>0</LeadTimeOffset>
         <LeadSampleCountTotal>5000</LeadSampleCountTotal>
         <LeadAmplitudeUnitsPerBit>4.88</LeadAmplitudeUnitsPerBit>
         <LeadAmplitudeUnits>��V</LeadAmplitudeUnits>
         <LeadHighLimit>2147483647</LeadHighLimit>
         <LeadLowLimit>268435456</LeadLowLimit>
         <LeadID>V4</LeadID>
         <LeadOffsetFirstSample>0</LeadOffsetFirstSample>
         <FirstSampleBaseline>0</FirstSampleBaseline>
         <LeadSampleSize>2</LeadSampleSize>
         <LeadOff>FALSE</LeadOff>
         <BaselineSway>FALSE</BaselineSway>
         <ExcessiveACNoise>FALSE</ExcessiveACNoise>
         <MuscleNoise>FALSE</MuscleNoise>
         <LeadDataCRC32>2740093536</LeadDataCRC32>
         <WaveFormData>
8P/w//D/8P/w//D/8P/w//L/8v/x//H/7//v/+//7//x//H/8f/x//H/8f/x//H/7//v
/+//7v/v//D/8f/y//D/8f/x//H/8f/y//L/8//0//X/9v/3//f/9//3//j/+P/4//j/
+f/5//r/+//7//v/+v/5//f/9v/1//T/8//0//P/8//0//T/9P/0//b/9P/y//H/8P/x
//D/7//u/+v/6v/q/+r/6v/q/+r/6v/s/+3/7f/t/+3/6//k/9//3P/i/+3///8ZAEEA
cACnAOkALwFlAYQBlwGbAYMBUwEfAfEAxgCUAFUAEQDk/9X/1P/W/9n/2//d/+L/5//q
/+3/7//t/+r/6v/s/+z/7P/r/+v/6//r/+v/6//r/+v/6//r/+v/7P/s/+z/7P/s/+z/
7P/s/+z/7P/t/+3/7f/t/+3/7f/t/+3/7v/u/+7/7v/v/+//7//v/+//7//v//L/8v/y
//L/8f/x//H/8f/y//L/8v/z//X/9f/1//f/9f/1//b/9v/3//j/+P/4//n/+//8//3/
/v/+////AAACAAMABAAFAAYABwAJAAsADQAOAA8AEQASABMAFQAXABkAGwAeACAAIgAk
ACYAJwApACwALQAuAC8AMAAwADEAMgAyADIAMgAyADIAMgAwAC8ALwAuAC4AKwApACgA
JgAmACQAIgAgAB4AHAAaABgAFQATABEADwANAAsACQAHAAMAAwAAAAAAAAAAAP7//f/8
//v/+//6//j/+P/4//f/+f/5//n/+P/4//j/+P/4//j/+P/4//j/+P/4//f/9//3//f/
9//3//X/9f/1//T/9P/0//T/9P/1//X/9f/1//X/9f/1//X/9f/1//X/9f/2//b/9v/2
//b/9v/3//f/9//3//f/+P/4//j/+f/5//n/+f/5//n/+v/6//r/+v/6//r/+v/7//v/
+//7//v/+//7//v/+//7//r/+v/6//r/+//7//r/+P/4//j/+P/4//f/9v/2//b/9v/2
//b/9P/0//T/9P/2//X/9P/0//L/8v/y//L/9P/0//T/9P/0//P/8//z//H/8f/x//H/
8//z//L/8v/y//L/8v/x//H/8f/y//L/7//v/+//7//v/+//7//v//D/8P/w//D/8P/w
//D/8P/u/+7/7v/u/+7/7v/u/+7/7v/u/+7/7v/w/+//7//w//D/7v/t/+v/7P/u/+7/
7v/u/+3/7f/t/+3/7f/t/+3/7f/v/+//7//v/+7/7f/s/+v/7P/s/+3/7v/s/+z/7P/t
/+//7//v//D/7v/v//D/8f/y//P/8//z//X/9v/2//b/9P/1//f/+P/5//n/+f/4//f/
9f/0//P/8v/x//D/7//v//D/8P/w//D/8v/y//D/7//u/+3/7P/r/+r/6f/o/+j/6P/o
/+j/6P/o/+j/6f/p/+n/5//l/+L/3f/a/9z/5f/3/xEANQBiAJcA1wAdAVUBeAGJAY8B
fwFTAR0B7wDGAJgAWwAZAOj/1f/Q/9L/1f/X/9n/3P/j/+j/6f/p/+f/6P/k/+b/5v/m
/+X/5f/l/+X/5f/l/+X/5f/j/+P/4//k/+T/5P/k/+T/5P/k/+T/5P/k/+X/5f/l/+X/
5f/l/+X/4//k/+T/5P/m/+f/5//n/+f/5//n/+f/5v/m/+b/5v/n/+f/5//n/+j/6P/o
/+n/6f/p/+n/6//r/+v/7P/s/+3/7v/u/+7/7f/v//D/8f/0//T/9f/2//j/+f/6//v/
+v/7//3///8DAAQABQAHAAgACQALAA0ADQAPABIAFAAYABoAHAAdAB0AIAAhACIAIwAk
ACQAJQAmACYAJgAmACYAJgAmACQAIwAjACIAIgAhAB8AHgAcABoAGAAWABQAEAAOAAwA
CgAJAAcABQADAAEA///9//v/+f/5//b/9v/0//T/8v/x/+7/7f/t/+z/7P/s/+z/6//r
/+v/6//q/+r/6v/q/+r/6v/q/+r/6v/q/+r/6f/p/+n/6f/p/+n/6f/p/+n/6P/m/+b/
5v/m/+f/5//n/+f/5f/l/+X/5f/n/+f/5//n/+j/6P/o/+j/6v/q/+v/6//r/+v/6//s
/+r/6v/r/+v/7f/t/+3/7f/u/+7/7v/u/+7/7v/u/+//7//v/+//7//v/+//7//v/+//
7v/u/+7/7v/v/+//7v/u/+7/7v/u/+7/7f/s/+z/7P/s/+z/7P/s/+z/7P/s/+z/6//q
/+r/6P/o/+j/6P/o/+j/6P/o/+r/6f/p/+n/6f/p/+n/6f/p/+n/6P/o/+b/5v/m/+X/
5f/l/+b/5v/l/+X/5f/l/+f/5//n/+f/5v/m/+b/5v/k/+T/5P/k/+T/5P/k/+T/5P/k
/+T/5P/k/+T/5P/k/+T/4//j/+T/5P/k/+P/4//l/+T/5P/k/+T/5P/j/+P/4//j/+P/
4//j/+P/4f/h/+H/4f/j/+P/4//j/+P/4v/i/+L/4v/i/+L/4//l/+X/5f/m/+T/5f/m
/+f/6P/p/+n/6f/r/+z/7P/s/+r/6//t/+7/8f/x//H/8P/t/+v/6v/p/+j/5//m/+X/
4//k/+T/5P/m/+j/6P/m/+X/5P/j/+L/3//e/93/3P/c/9z/3P/c/9z/3P/c/93/3f/d
/93/3f/a/9X/zv/O/9X/5f/9/x8ASAB5ALcA/wA7AWABdQF/AXUBTwEZAesAwgCUAF0A
GwDm/8v/xP/G/8n/y//P/9T/1//a/93/3f/b/9z/2v/c/9z/3P/b/9v/2//b/9v/2//b
/9v/2//b/9v/3P/c/9z/3P/c/9z/3P/c/9z/3P/d/93/3f/b/9v/2//b/93/3v/e/97/
3P/d/93/3f/d/93/3f/d/+D/4P/g/+D/4f/h/+H/4f/i/+L/4v/j/+P/4//j/+X/5f/l
/+b/5v/n/+j/6P/o/+f/6f/q/+v/7v/u/+//8P/y//P/9P/1//b/9//5//v//f/+////
AQAEAAUABwAJAAsADQAQABIAFAAWABgAGQAZABwAHQAeACEAIgAiACMAJAAkACQAJAAk
ACQAJAAiACEAIQAgACAAHwAdABwAGgAaABgAFgAUABIAEAAOAAwACQAHAAUAAwABAP//
/f/7//v/+//4//j/9v/2//T/8//y//H/8f/w//L/8v/y//H/7//v/+//7v/u/+7/7v/u
/+7/7v/u/+7/7v/u/+3/7f/t/+3/7f/t/+v/6//r/+r/7P/s/+z/7P/r/+v/6//r/+v/
6//r/+v/6//r/+v/6//s/+z/7P/s/+7/7v/v/+//7f/t/+3/7v/w//D/8f/x//H/8f/x
//H/8v/y//L/8v/y//L/8v/z//P/8//z//P/9f/1//X/9f/3//b/9v/2//X/9f/0//L/
8v/y//L/8v/0//P/8v/y//L/8v/y//L/8v/y//L/8v/w/+//7v/u/+7/7v/u/+7/7v/u
/+7/7v/u/+3/7f/t/+3/7f/t/+3/7f/t/+z/7P/s/+z/7P/r/+3/7f/u/+7/6//r/+v/
6//r/+v/6//r/+r/6v/q/+r/7P/s/+z/7P/q/+r/6v/q/+r/6v/q/+r/6v/q/+r/6v/o
/+j/6v/q/+r/6v/p/+n/6f/p/+n/6f/p/+n/6f/p/+n/6f/n/+f/5//n/+f/5v/m/+b/
6P/o/+j/6f/p/+n/6f/q/+r/6//s/+3/7P/t/+3/7f/v//D/8P/w//D/8f/z//T/9f/1
//X/9P/z//H/8P/v/+7/7f/s/+v/6//s/+z/7P/u//D/8P/u/+z/6v/o/+b/5f/k/+P/
4v/i/+L/4v/i/+L/4v/i/+P/5f/n/+f/5f/g/9n/1v/Y/+X/+f8VADsAagCfAN8AIwFX
AXQBgwGJAXMBQQENAeEAuACGAEcACQDg/83/yv/O/8//z//T/9j/3f/g/+H/4//l/+L/
4v/k/+T/5P/h/+H/4f/h/+H/4f/h/+H/4f/h/+H/4v/i/+L/4v/i/+T/5P/k/+T/4v/j
/+P/4//j/+P/4//j/+P/5P/k/+T/5v/n/+f/5//l/+X/5f/l/+b/5v/m/+b/5//n/+f/
5//o/+j/6P/p/+v/6//r/+3/7f/t/+7/7v/v//D/8P/w//H/8//0//X/9P/0//X/9v/4
//n/+v/7//7///8BAAMABQAGAAcACQAMAA0ADwARABMAFQAYABoAHAAeACAAIQAlACgA
KQAqACkAKgAqACsALAAsACwALAAsACwALAAqACkAKQAoACgAJwAlACQAIgAgAB4AHAAa
ABgAFgAUABIADwANAAsACQAHAAUAAwABAP/////8//z/+P/4//b/9f/2//X/9f/0//P/
8v/x/+//8f/x//H/8P/w//D/8P/w//D/8P/w//D/8P/w/+//7//t/+3/7f/t/+//7//v
/+7/7v/u/+7/7v/r/+v/6//r/+3/7f/t/+3/7f/t/+3/7f/u/+7/7v/u/+z/7P/t/+3/
6//r/+v/7P/u/+7/7//v/+//7//v/+//8P/w//D/8P/y//L/8v/z//H/8f/x//H/8f/x
//H/8f/z//L/8v/y//D/8f/x//D/8P/w//D/8P/y//H/8P/w//D/8P/w//D/7v/u/+7/
7v/w/+//7v/u/+7/7v/u/+7/7v/u/+7/7v/u/+3/7f/t/+3/7f/t/+3/7f/t/+z/7P/s
/+z/7P/r/+v/6//s/+z/7f/t/+3/7f/r/+v/6//r/+z/7P/s/+z/6v/q/+r/6v/s/+z/
7P/s/+z/6v/q/+r/6v/q/+v/6//r/+v/6//r/+v/6//p/+n/6f/p/+v/6//r/+v/6//q
/+r/6v/q/+r/6v/r/+v/6//r/+z/7P/t/+7/7//w//H/8f/x//H/8v/y//L/8v/z//X/
9v/3//f/9//2//X/8//y//H/8P/v/+7/7f/t/+7/7v/u/+7/8P/w/+7/7f/s/+v/6v/n
/+b/5f/k/+b/5v/m/+b/5v/m/+b/5//n/+f/5//j/9z/2f/Y/+L/8/8NAC8AXwCWANUA
GwFXAXsBkAGbAY8BYwEvAf8A1QCkAGQAHwDr/9D/yf/K/87/0f/V/9n/3P/h/+b/5//l
/+X/6P/k/+b/5v/m/+X/5f/l/+X/5f/l/+X/5f/l/+X/5f/m/+b/5v/m/+b/6P/o/+j/
6P/o/+n/6f/p/+n/6f/p/+n/6f/q/+r/6v/o/+n/6f/p/+v/6//r/+v/7P/s/+z/7P/t
/+3/7f/t/+7/7v/u/+//7//v/+//8f/x//H/8v/y//P/9P/0//T/9f/3//j/+f/8//z/
/f/+//7///8AAAEABAAFAAcACQALAAwADQAPABAAEQATABUAGQAbAB4AIAAiACQAJgAn
ACkALAAtAC4ALQAuAC4ALwAwADAAMAAwADAAMAAwAC4ALQAtACwALAArACkAKAAmACIA
IAAeABwAGgAYABYAFAARAA8ADQALAAcABQADAAEA//////z//P/6//r/+P/3//b/9f/1
//T/9v/2//b/9f/1//X/9f/0//T/9P/0//T/9P/0//T/9P/0//T/8//z//P/8//z//P/
8f/x//H/8P/y//L/8v/y//H/8f/x//H/8f/x//H/8f/x//H/8f/x//L/8v/y//L/8v/y
//P/8//z//P/8//0//L/8v/z//P/8//z//P/8//0//T/9P/0//T/9P/0//X/9f/1//X/
9f/1//X/9f/1//X/9P/0//T/9P/1//X/9P/0//T/9P/0//T/8//y//L/8v/y//L/8v/y
//L/8v/y//D/7//u/+7/7v/u/+7/7v/v//D/8f/y//D/7//v/+//7//v/+//7//t/+3/
7P/s/+7/7v/u/+3/7f/t/+7/7v/t/+3/7f/t/+3/7f/t/+3/7P/s/+z/7P/s/+z/7P/s
/+z/7P/s/+z/7P/s/+z/7P/s/+z/7P/s/+z/7P/r/+v/6//r/+3/7f/t/+3/6//r/+v/
6//r/+v/6//r/+v/6v/q/+r/6v/q/+r/6//r/+v/6//s/+z/7f/u/+//8v/z//P/8//z
//T/9P/0//L/8//1//b/9//3//f/9v/3//X/9P/z//D/7//u/+3/7//w//D/8P/w//L/
8v/w/+//7v/t/+z/6f/o/+f/5v/o/+j/6P/o/+j/6P/o/+n/6f/p/+n/6f/k/9//2P/a
/+P/9f8PADMAYACXANcAGwFVAXoBjwGZAYkBXQEpAf0A0gCgAGEAGwDq/9X/zv/Q/9P/
1//b/+D/5f/m/+n/6f/r/+r/6P/q/+r/6v/p/+n/6f/p/+n/6f/p/+n/6f/p/+n/6v/q
/+r/6v/q/+r/6v/q/+r/6v/r/+v/6//r/+v/6//r/+v/7P/s/+z/7P/t/+3/7f/v/+//
7//v//D/8P/w//D/7//v/+//7//y//L/8v/z//P/8//z//X/9f/1//b/9v/3//j/+P/4
//f/+f/6//v//v/+////AAAAAAEAAgADAAYABwAJAAsACwAMAA0ADwASABMAFQAXABkA
GwAeACAAIgAkACYAJwApACwALQAuADEAMgAyADMANAA0ADQANAA0ADQANAAyADEAMQAw
ADAALwAtACwAKgAoACYAJAAiACAAHgAcABoAFwAVABMAEQANAAsACQAHAAcABwAEAAQA
AAAAAP7//f/+//3//f/8//z//P/8//v/+//7//v/+v/6//r/+v/6//r/+v/6//r/+v/6
//n/+f/3//f/9//3//n/+f/5//j/+P/4//j/+P/3//f/9//3//f/9//3//f/9//3//f/
9//2//b/9v/2//j/+P/5//n/+f/5//n/+v/6//r/+//7//v/+//7//v//P/8//z//P/8
//z//P/9//3//f/9//3//f/9//3//f////7//v/+//z//f/9//z//P/8//z//P/8//v/
+v/6//r/+v/6//r/+v/6//r/+v/6//n/+P/4//r/+v/6//r/+P/4//j/+P/4//f/9//3
//f/9//3//f/9//3//b/9v/2//b/9v/1//X/9f/2//b/9f/1//X/9f/1//X/9f/1//T/
9P/0//T/9v/2//b/9v/0//T/9P/0//T/9P/0//T/9P/0//T/9P/0//P/8//y//T/9P/0
//T/9P/z//P/8//z//H/8f/x//H/8f/x//H/8f/v/+//7//v//D/8P/x//L/8P/w//D/
8f/z//P/8//0//T/9f/2//f/+P/5//n/+f/7//z//P/8//r/+//9//7//////////v/9
//v/+v/5//j/9//2//X/9f/2//b/9v/2//j/+P/2//X/9P/z//L/8f/w/+//7v/u/+7/
7v/u/+7/7v/u/+//7//v/+//7//s/+X/4P/i/+n/+f8PAC8AXACPAM0AEQFPAXQBiwGV
AYsBYwEtAf8A1gCoAHEALwD4/93/1v/W/9n/2//f/+T/5//s/+//8f/v/+z/6v/s/+z/
7P/t/+3/7f/t/+3/7f/t/+3/7f/t/+3/7v/s/+z/7P/s/+z/7P/s/+z/7v/v/+//7//v
/+//7//v/+//8P/w//D/8P/x//H/8f/x//H/8f/x//L/8v/y//L/8f/x//H/8f/y//L/
8v/z//P/8//z//X/9f/1//b/9v/5//r/+v/6//n/+//8//3//v/+////AAAAAAEAAgAD
AAYABwAJAAsACwAMAA0ADwASABMAFQAXABkAGwAeACAAIgAkACYAJwAnACoAKwAsAC8A
MAAwADEAMAAwADAAMAAyADIAMgAwAC8ALwAuAC4ALQArACoAKAAmACQAIgAgAB4AHAAa
ABgAFQATABEADwANAAsACQAHAAUABQACAAIAAgACAAAA///8//v/+//6//r/+v/6//n/
+f/5//n/+P/4//j/+P/4//j/+P/4//j/+P/4//f/9//3//f/9//3//X/9f/1//T/9P/0
//T/9P/1//X/9f/1//P/8//z//P/9f/1//X/9f/0//T/9P/0//b/9v/3//f/+f/5//n/
+v/4//j/+f/5//v/+//7//v/+v/6//r/+v/6//r/+v/7//3//f/9//3/+//7//v/+//9
//z//P/8//r/+//7//r/+v/6//r/+v/8//v/+v/6//j/+P/4//j/9v/2//b/9v/4//f/
9v/2//T/9P/0//T/9P/0//T/9P/0//P/8//z//P/8//z//P/8//z//L/8v/y//L/8v/x
//P/8//0//T/8//z//P/8//x//H/8f/x//D/8P/w//D/8P/w//D/8P/w//D/8P/w//D/
8P/w//D/8P/w//D/8P/w//D/8P/w//D/8P/v/+//7//v/+3/7f/t/+3/7f/t/+3/7f/v
/+//7//v/+//7v/u/+7/7v/u/+7/7//v/+//7//w//D/8f/y//P/9P/1//X/9f/z//T/
9P/0//T/9f/3//j/+f/5//n/+P/3//X/9P/z//L/8f/w/+//7f/u/+7/7v/w//L/8v/w
/+//7v/t/+z/6f/o/+f/5v/m/+b/5v/m/+b/5v/m/+f/5//n/+f/5//k/93/1v/Y/+H/
7/8FACkAVACFAMEAAwFBAWYBfQGHAX8BVwEjAfEAyACcAGUAIwDu/9P/zP/O/9P/0//V
/9z/3//i/+X/5f/n/+T/5P/m/+b/5v/j/+P/4//j/+P/4//j/+P/5f/l/+X/5v/k/+T/
5P/k/+T/5P/k/+T/5P/l/+X/5f/n/+f/5//n/+X/5v/m/+b/5P/l/+X/5f/m/+f/6P/p
/+j/6P/o/+j/6//r/+v/6//q/+r/6v/r/+v/6//r/+3/7f/t/+7/7v/t/+7/7v/u/+//
8f/y//P/9P/0//X/9v/4//n/+v/7//z//f///wEAAQACAAMABQAIAAkACwANAA8AEQAU
ABYAFgAYABoAGwAfACIAIwAkACUAJgAmACcAKgAqACoAKgAoACgAKAAmACUAJQAkACQA
JQAjACIAIAAeABwAGgAYABYAFAASABAADQALAAkABwAFAAMAAQD///3//f/6//r/+P/4
//b/9f/2//X/9f/0//P/8v/x/+//8f/x//H/8P/w//D/8P/w//D/8P/w//D/8P/w/+//
7//v/+//7//v/+//7//v/+7/7v/u/+7/7v/r/+v/6//r/+3/7f/t/+3/7f/t/+3/7f/u
/+7/7v/u/+7/7v/v/+//7//v/+//8P/y//L/8//z//H/8f/x//H/8v/y//L/8v/0//T/
9P/1//P/8//z//P/9f/1//X/9f/z//L/8v/y//L/8//z//L/8v/y//L/8v/y//H/8P/w
//L/8v/y//L/8P/w//D/8P/u/+3/7P/s/+7/7v/u/+7/7v/u/+7/7v/u/+3/7f/t/+3/
7f/t/+3/6//r/+r/6v/s/+z/7P/r/+n/6f/q/+r/6//r/+v/6//p/+n/6f/p/+r/6v/q
/+r/6v/q/+r/6v/q/+r/6v/q/+r/6v/q/+r/6v/o/+r/6v/q/+r/6v/p/+n/6f/p/+n/
6f/p/+n/6f/p/+n/6f/p/+n/6f/p/+n/6P/o/+j/6v/q/+r/6//p/+n/6f/q/+z/7f/u
/+//8P/x//H/8f/v//D/8P/w//D/8f/z//T/9f/1//X/9P/z//H/8P/v/+7/7f/s/+v/
7f/u/+7/7v/u//D/8P/u/+v/6v/p/+j/5//m/+X/5P/k/+T/5P/k/+T/5P/k/+X/5//n
/+X/5f/e/9n/2P/e/+3/AQAhAEsAfACzAPkAOQFjAXwBiwGHAWUBLwH9ANUAqgB0ADMA
+f/Y/8v/zP/O/8//0//Z/9z/3//i/+X/5//n/+b/5P/m/+b/5v/l/+X/5f/l/+X/5f/l
/+X/4//j/+P/5P/m/+b/5v/m/+b/5v/m/+b/5v/n/+f/5//n/+f/5//n/+f/6P/o/+j/
6v/r/+v/6//r/+v/6//r/+r/6v/q/+r/7f/t/+3/7f/s/+z/7P/t/+//7//v//H/7//v
//D/8P/x//L/8v/y//P/9f/2//f/+P/4//n/+v/8//3//v///wAAAQADAAUACQAKAAsA
DQAQABEAEwAVABUAFwAaABwAIAAiACQAJQAlACgAKQAqAC0ALgAuAC8AMAAwADAAMAAu
AC4ALgAsAC0ALQAsACwAKwApACgAJgAiACAAHgAcABwAGgAYABYAEQAPAA0ACwAJAAcA
BQADAAEAAQD+//7/+v/6//j/9//4//f/9//2//T/9P/0//P/9f/1//X/9P/0//T/9P/0
//L/8v/y//L/8v/y//H/8f/z//P/8//z//P/8//z//L/8v/y//L/8v/x//H/8f/x//H/
8f/x//H/8f/x//H/8f/w//D/8P/w//L/8v/z//P/8//z//P/9P/y//L/8//z//P/8//z
//P/9P/0//T/9P/2//b/9v/3//X/9f/1//X/9//3//f/9//1//T/9P/0//T/9f/1//T/
9P/0//T/9P/0//P/8v/y//L/8v/y//L/8v/y//L/8v/0//P/8v/y//D/8P/w//D/8P/w
//D/8P/y//H/8f/x/+//7//v/+//7//v/+7/7v/u/+7/7v/t/+3/7f/u/+7/7f/t/+3/
7f/t/+3/7f/t/+z/7P/s/+z/7P/s/+z/7P/s/+z/7P/u/+z/7P/s/+z/7P/r/+v/6//r
/+3/7f/t/+3/6//r/+v/6//t/+3/7f/t/+3/7P/s/+z/7P/s/+z/7f/t/+3/7f/u/+7/
7//w//H/8v/z//P/8//1//b/9v/2//T/9f/3//j/+//7//v/+v/3//X/9P/z//L/8f/w
/+//7//w//D/8P/w//L/8v/w/+3/7P/r/+r/6//q/+n/6P/o/+j/6P/o/+j/6P/o/+n/
6f/p/+n/5f/g/9v/2v/i/+//BwApAFcAjADJAA8BUQF5AZABnQGVAXEBOwEJAd8AsgB2
AC0A8//Y/83/zv/S/9P/1//b/+D/5f/o/+n/6f/p/+j/5v/o/+j/6P/p/+n/6f/p/+n/
6f/p/+n/6//r/+v/7P/q/+r/6v/q/+r/6v/q/+r/6v/r/+v/6//r/+v/6//r/+3/7v/u
/+7/7v/v/+//7//v/+//7//v//D/8P/w//D/7//v/+//7//y//L/8v/z//P/8//z//X/
9f/1//b/9v/5//r/+v/6//n/+//8//3/AAAAAAEAAgACAAMABAAFAAYABwAJAAsADgAQ
ABIAFQAWABcAGQAbAB8AIQAkACYAKAAqACwALQAvADIAMwA0ADUANgA2ADcAOAA4ADgA
OAA4ADgAOAA2ADUANQA0ADQANQAzADIAMAAsACoAKAAmACIAIAAeABwAGQAXABUAEwAR
AA8ADQALAAsACwAIAAgABgAGAAQAAwACAAEAAQAAAAAAAAAAAP///f/9//3//P/+//7/
/v/+//7//v/+//7//v/+//3//f/9//3//f/9//v/+//7//r//P/8//z//P/9//3//f/9
//v/+//7//v/+//7//v/+//8//z//P/8//r/+v/7//v//f/9//3//v/8//z//f/9//3/
/f/9//3//P/8//z//P/8//z//P/9//3//f/9//3//f/9//3//f/9//z//P/8//z//f/9
//z/+v/6//r/+v/8//v/+v/6//r/+v/6//r/+v/6//r/+v/6//n/+P/4//j/+P/4//j/
+P/4//j/+P/2//X/9f/1//f/9//3//f/9//3//b/9v/2//b/9v/1//X/9f/2//b/9f/1
//X/9f/1//X/9f/1//T/9P/0//T/9P/0//T/9P/0//T/9P/0//T/9P/0//T/9P/0//T/
9P/1//X/9f/1//P/8//z//P/9f/1//X/9f/z//P/8//z//X/9P/0//T/8v/y//L/8//z
//P/8//0//T/9f/2//f/+P/5//n/+f/7//z//P/8//r/+//9//7/AQABAAEAAAD///3/
/P/7//j/9//2//X/9//4//j/+P/4//r/+v/4//f/9v/1//T/8//y//H/8P/u/+7/7v/u
//D/8P/w//H/8f/v//H/8f/s/+f/5P/k/+3/+/8TADcAZACXANcAHwFdAYYBmQGjAZkB
bwE7AQsB4ACwAHUALQD2/9//2P/a/9v/3f/j/+j/6//w//P/8//z//T/8P/y//L/8v/x
//H/8f/x//H/8f/x//H/8f/x//H/8v/y//L/8v/y//L/8v/y//L/8v/z//P/8//z//P/
8//z//P/9P/0//T/9v/3//f/9//1//X/9f/1//j/+P/4//j/+f/5//n/+f/6//r/+v/7
//v/+//7//3//f/9//7//v8BAAIAAgACAAEAAwAEAAUABgAGAAcACAAMAA0ADgAPABAA
EQATABUAFwAYABkAGwAeAB8AIQAjACUAJwAqACwALgAwADIAMwA1ADgAOQA6AD0APgA+
AD8AQABAAEAAQABCAEIAQgBAAD8APwA+AD4APQA7ADoAOAA4ADYANAAyAC4ALAAqACgA
JQAjACEAHwAdABsAGQAXABUAFQASABIAEgASABAADwAOAA0ADQAMAAwADAAMAAsACwAL
AAsACgAIAAgACAAIAAoACgAKAAoACgAKAAkACQAJAAkACQAJAAkACQAJAAgACAAIAAgA
CAAJAAkACQAJAAcABwAHAAcACQAJAAkACQAKAAoACgAKAAgACAAJAAkACwALAAsADAAK
AAoACwALAA0ADQANAA0ADgAOAA4ADgAMAAwADAANAA8ADwAPAA8ADwAPAA8ADwARABAA
EAAQAA4ADwAPAA4ADgAOAA4ADgAQAA8ADgAOAA4ADgAOAA4ADgAOAA4ADgAOAA0ADAAM
AAwADAAMAAwADgAOAA4ADgAOAA0ADQANAAsACwALAAsADQANAAwADAAMAAwADAALAAsA
CwAMAAwACwALAAsACwALAAsACwALAAwADAAMAAwACgAKAAoACgAMAAwADAAMAAoACgAK
AAoADAAMAAwADAAMAAsACwAMAAoACgAJAAkACwALAAwADAALAAsACwALAAsACwALAAsA
CwANAAsACgAMAAwADAAMAA0ADgAPABAAEgASABIAEgAUABQAFAAUABYAFgAWABYAGAAY
ABgAGAAVABQAEwASABAAEAAQABAAEAAQABAAEAASABIAEgASABEAEAAPAA4ACwAKAAkA
CAAIAAgACAAIAAgACAAIAAgACAAIAAgACAAEAAIAAAD+/xAAIgA0AEYAegCuAOIAFgE5
AVwBfwGiAYIBZAFGASgB9QDCAI8AXABCACgADgD0//f/+v/9/wAAAwAGAAkADAAMAAwA
DAAMAA==
         </WaveFormData>
      </LeadData>
      <LeadData>
         <LeadByteCountTotal>10000</LeadByteCountTotal>
         <LeadTimeOffset>0</LeadTimeOffset>
         <LeadSampleCountTotal>5000</LeadSampleCountTotal>
         <LeadAmplitudeUnitsPerBit>4.88</LeadAmplitudeUnitsPerBit>
         <LeadAmplitudeUnits>��V</LeadAmplitudeUnits>
         <LeadHighLimit>2147483647</LeadHighLimit>
         <LeadLowLimit>268435456</LeadLowLimit>
         <LeadID>V5</LeadID>
         <LeadOffsetFirstSample>0</LeadOffsetFirstSample>
         <FirstSampleBaseline>0</FirstSampleBaseline>
         <LeadSampleSize>2</LeadSampleSize>
         <LeadOff>FALSE</LeadOff>
         <BaselineSway>FALSE</BaselineSway>
         <ExcessiveACNoise>FALSE</ExcessiveACNoise>
         <MuscleNoise>FALSE</MuscleNoise>
         <LeadDataCRC32>61835577</LeadDataCRC32>
         <WaveFormData>
7v/u/+7/7v/u/+7/7v/u/+7/7v/u/+7/7v/u/+7/7v/w/+//7//v/+//7//v/+//7//u
/+7/7v/w//D/8P/w/+//7//v/+//8f/z//P/8//z//X/9f/1//b/9//3//j/+P/4//j/
+P/4//r/+//7//n/+f/4//b/9v/1//T/8//y//L/8v/y//T/9P/1//f/9f/z//H/7//v
/+7/7f/s/+v/6v/q/+r/6v/q/+r/6v/q/+r/6v/r/+v/5//g/9r/2f/Z/+H/9P8MAC4A
WgCPAMwADgFAAWMBdgF/AXQBUAEgAe4AwACQAFgAIAD8/+7/5//k/+L/4P/i/+b/6P/q
/+z/7v/r/+r/6f/p/+r/6v/p/+n/6f/p/+n/6f/o/+j/6P/o/+n/6f/p/+j/6P/n/+b/
5v/n/+f/5//n/+f/5//n/+f/5//o/+f/5//m/+b/5P/j/+P/4v/i/+L/4//k/+T/5P/k
/+T/5P/k/+T/5P/k/+X/5f/m/+b/5v/m/+f/5//o/+n/6f/r/+z/7P/t/+7/7//w//H/
8v/z//P/9P/3//j/+P/6//v//P/9//7/AAABAAIABAAFAAgACgALAA0ADwARABMAFQAX
ABkAGwAbAB0AHgAhACUAJQAmACcAJgAnACcAKAAoACgAKAAoACgAKAAmACYAIwAjACEA
IAAeABwAGgAYABYAFAASABAADgALAAkABwAFAAMAAQD///3//f/6//j/+f/5//f/9v/1
//X/9f/0//T/8//z//P/8//z//P/8//y//L/8//z//H/8f/x//D/8v/y//L/8v/y//L/
8v/y//P/8//z//L/8v/y//P/8//z//P/8//z//P/8//z//P/8//z//P/8//0//X/9v/4
//b/9v/2//b/9v/3//f/9//1//X/9f/1//b/9v/3//f/+f/6//r/+v/4//j/+P/5//n/
+v/6//r/+f/5//n/+f/6//r/+v/6//r/+v/6//r/+f/5//n/+f/4//j/+P/4//j/9//3
//b/9v/2//b/9v/2//b/9v/2//T/8//z//P/9P/0//T/9P/z//P/8//z//H/8f/x//H/
8f/x//L/8//x//L/8v/y//T/9P/z//P/8//z//L/8v/z//P/8//y//L/8v/y//L/8v/y
//L/8v/w//D/8P/w//L/8v/x//H/7//v//H/8v/w//D/8P/x//H/8f/v/+//7v/w//D/
8P/w//D/8P/w//D/8P/w//D/7//x//H/8f/x//H/8f/x//D/8v/y//L/8v/w//D/8f/x
//H/8f/x//P/8f/x//H/8//z//P/9P/1//f/+P/4//j/9v/2//b/+P/5//n/+f/5//j/
9v/2//X/9P/z//L/8v/0//T/9P/0//X/9//3//X/9f/z//P/8v/v/+7/7f/s/+7/7v/u
/+7/7v/u/+7/7v/w/+//6//p/+j/4P/b/9v/4//y/woAKgBSAIUAwAACATgBXQFwAXkB
cgFUASYB9gDIAJoAZgAuAAYA9v/t/+j/5v/k/+T/6P/s//D/8P/u/+//7v/r/+v/7P/s
/+v/6//r/+v/6//r/+r/6v/q/+r/6//r/+n/6P/o/+f/5P/k/+X/5f/n/+f/5//n/+f/
5//n/+j/5v/n/+f/6P/o/+f/5//m/+b/5v/n/+j/6P/o/+j/6P/o/+j/6P/o/+r/6//r
/+z/7P/s/+z/7f/r/+z/7f/t/+3/7v/u/+//7v/v//D/8f/y//P/8//0//f/+P/4//r/
+f/6//v//P/+////AAACAAEABAAGAAcACQALAA0ADwATABUAFwAZABkAGwAcAB8AIwAj
ACQAJQAkACUAJQAmACgAKAAoACgAKAAoACYAJgAjACMAIQAgAB4AHAAaABgAFgAUABIA
EAAMAAkABwAFAAUAAwABAP///f/9//r/+P/3//f/9f/0//P/8//z//L/8v/x//H/8f/x
//H/8f/x//L/8v/z//P/8//z//P/8v/y//L/8v/y//L/8v/y//L/8//z//P/8v/w//D/
8f/x//H/8f/x//H/7//v/+//7//x//H/8f/x//H/8f/x//L/9P/0//T/9P/0//X/9f/1
//P/8//z//P/9P/0//X/9f/1//b/9v/2//T/9P/0//X/9f/2//b/9v/1//X/9f/1//T/
9P/0//T/9P/0//T/9P/z//P/8//z//T/9P/0//T/8v/x//H/8P/y//L/8v/y//D/8P/w
//D/8P/v/+//7//w//D/8P/w/+//7//v/+//7//v/+//7//w/+//7//v/+3/7v/u/+7/
7v/u/+3/7f/t/+3/7P/s/+3/7f/t/+z/7v/u/+7/7v/u/+7/7v/u/+z/7P/s/+z/6v/q
/+n/6f/n/+f/6f/q/+j/6P/o/+n/6f/p/+n/6f/q/+r/7P/s/+z/7P/q/+r/6v/q/+r/
6v/q/+n/6f/p/+n/6f/r/+v/6//q/+z/7P/s/+z/7P/s/+3/7f/t/+3/7f/v/+3/7f/t
/+//7//v//D/8f/x//L/8v/y//D/8P/w//L/8//z//P/8//y//D/8P/v/+7/7f/s/+z/
7P/s/+z/7P/t/+//7//t/+3/6//r/+r/5//m/+X/5P/i/+L/4v/i/+T/5P/k/+T/5P/l
/+X/4//g/9r/0//R/9X/4v/6/xgAPgBrAKQA6AAiAUcBXAFrAWoBUAEkAfYAygCaAGYA
MAAEAO7/4//g/97/3P/c/+D/4v/m/+j/6P/n/+T/4//j/+T/5P/h/+H/4f/h/+H/4f/g
/+D/4v/i/+P/4//j/+L/4v/h/+L/4v/j/+P/4f/h/+H/4f/h/+H/4f/i/+L/4//j/+T/
5P/j/+P/4v/i/+L/4//k/+T/5P/k/+T/5P/k/+T/5P/k/+X/5f/m/+b/5v/m/+f/5//o
/+n/6f/p/+r/6v/r/+r/6//s/+3/7v/v/+//8P/x//L/8v/0//f/+P/5//r//P/9//7/
AAABAAQABgAHAAsADQAPABEAEQATABUAFwAZABsAHAAfACEAIQAiACMAJAAlACUAJgAm
ACYAJgAmACYAJgAkACQAIwAjACEAIAAeABwAGgAYABYAFAASABAADgALAAkABwAHAAUA
AwABAP/////8//r/+f/5//f/9v/z//P/8//y//T/8//z//P/8f/x//H/8f/w//D/8f/x
//H/8f/x//D/8P/w//D/8P/u/+7/7v/u/+3/7f/t/+z/7P/s/+3/7f/t/+3/7f/t/+3/
7f/t/+3/7//v/+//7//t/+3/7f/u/+7/7v/u/+7/7v/v/+//7//v/+//7//v//D/8P/x
//H/7//w//D/8P/y//L/8v/z//H/8v/y//L/8//z//P/8//2//b/9v/2//T/9P/0//T/
8f/x//H/8f/y//L/8v/y//L/8f/x//D/8P/w//D/8P/w//D/8P/w//D/7//v/+//8P/w
//D/8P/v/+//7//v/+3/7f/t/+3/7P/r/+v/6//r/+z/7P/s/+z/7P/r/+v/6//r/+r/
6v/r/+v/6//q/+r/6v/q/+r/6v/q/+r/6v/q/+r/6v/q/+r/6v/p/+n/6f/p/+v/7P/q
/+j/6P/o/+j/6P/m/+b/5v/m/+b/5v/m/+X/5f/l/+X/5f/l/+X/5f/k/+b/5v/m/+b/
5v/m/+f/5//n/+f/5//p/+v/6//r/+3/7f/t/+7/7//t/+7/7v/u//D/8P/w//L/8f/x
//H/8f/w/+7/7v/t/+z/6//q/+r/6v/q/+r/6v/r/+3/7f/r/+f/5f/l/+T/4//i/+H/
4P/g/+D/4P/g/+D/4P/g/+D/4v/l/+P/4f/a/9T/z//P/9n/7v8IACgAVACJAMYACAE6
AVcBagFxAWQBPgEMAdoAqgB4AD4ACADo/9z/1//U/9L/0v/U/9j/3P/e/9z/3P/d/9z/
3f/d/97/3v/b/9v/2//b/93/3f/c/9z/2v/a/9v/2//d/9z/3P/b/9r/2v/b/9v/2//b
/9v/2//b/9v/2//c/9r/2//b/9z/3v/d/93/3P/a/9r/2//c/9z/3P/c/9z/3v/e/97/
3v/e/9//3//g/+L/4v/i/+P/4//k/+X/5f/l/+b/5v/n/+b/5//o/+n/6P/p/+n/6v/t
/+7/7v/w//H/8v/z//T/9v/3//j/+v/7//7/AAABAAMABQAHAAkADQAPABEAEwAVABcA
GAAbABsAGwAcAB0AIAAhACEAIgAiACIAIgAiACIAIgAgACAAHQAdABsAGgAYABYAFAAS
ABAADgAMAAoACAAFAAMAAQD///3/+//5//f/9//0//L/7//v/+3/7P/s/+3/7v/u/+z/
6//r/+v/6f/p/+n/6f/o/+j/6f/p/+n/6f/p/+j/6v/q/+r/6v/o/+j/6P/o/+f/5//n
/+b/5v/m/+f/5//m/+X/5P/j/+X/5f/l/+X/5f/l/+X/5f/n/+f/5//o/+j/6P/o/+j/
5//n/+b/5f/m/+f/6P/p/+j/6P/p/+n/5//o/+j/6P/q/+r/6v/r/+r/6v/p/+j/5//n
/+f/5//o/+j/6P/o/+j/6P/o/+j/6f/p/+n/6f/o/+j/6P/o/+j/5//n/+b/5v/m/+b/
5v/o/+j/6P/o/+b/5f/l/+X/5v/m/+b/5v/l/+X/5f/l/+X/5f/l/+X/5P/j/+P/4//j
/+T/5P/k/+L/4v/h/+H/4f/h/+D/4P/j/+P/4//i/+T/5P/k/+T/4v/i/+L/4v/i/+L/
4v/i/+b/4v/i/+L/4v/i/+L/4v/i/+L/4v/i/+L/4f/f/9//3//f/+H/4f/h/+D/4P/g
/+D/4P/g/+D/4f/h/9//3//f/+H/4//j/+P/5f/l/+X/5v/n/+f/6P/o/+j/6P/o/+j/
6v/t/+3/7f/t/+z/6v/q/+n/6P/n/+b/5v/m/+b/5v/m/+X/5//n/+X/5f/j/+P/4v/g
/97/3P/a/9z/3P/c/9z/3v/e/97/3v/e/93/3f/X/9D/zP/L/9P/4//6/xgARAB2ALUA
+AAyAVYBbwF6AXUBVAEiAewAvACKAFIAFgDu/9z/1P/P/87/zv/S/9T/1v/a/9z/3P/a
/9v/3v/b/9v/3P/c/9v/2//b/9v/2f/Z/9j/2P/Y/9j/2f/Z/9n/2P/Y/9f/2P/Y/9n/
2f/b/9v/2//b/93/3f/d/97/3P/d/93/3v/e/93/3f/c/9z/3P/d/97/3v/e/97/3v/e
/97/3v/e/+D/4f/h/+L/4v/i/+L/4//j/+T/5f/l/+f/6P/o/+n/6f/p/+n/6f/s/+3/
7f/u/+3/7v/u//D/8//0//X/9v/4//n/+v/8//3/AAACAAMABQAHAAkACwAPABEAEwAV
ABcAGQAaAB0AHwAfACAAIQAiACMAIwAkACIAIgAiACIAIQAgAB0AHAAdAB0AGwAaABYA
FAASABAADgAMAAoACAAGAAMAAQD///3/+//5//f/9//3//T/8v/v/+//7f/s/+3/7f/t
/+z/7P/r/+v/6//p/+n/6f/p/+j/6P/p/+n/6f/p/+n/6P/o/+j/6P/o/+r/6v/q/+r/
5//n/+f/5v/o/+j/6f/p/+n/6f/p/+n/6f/p/+n/6f/r/+v/6//r/+n/6f/p/+r/6v/q
/+r/6v/o/+n/6f/p/+n/6f/p/+n/6v/q/+v/6//r/+z/7P/s/+7/7v/u/+//7f/u/+7/
7v/t/+3/7f/t/+7/7v/u/+7/7P/s/+z/7P/t/+3/7f/t/+z/7P/s/+z/6v/p/+n/6P/q
/+r/6v/q/+j/6P/o/+j/6P/n/+f/5//q/+r/6v/q/+n/6f/p/+n/6f/p/+n/6f/o/+f/
5//n/+f/6P/o/+j/6P/o/+f/5//n/+f/5v/m/+f/5//n/+b/5v/m/+b/5v/m/+b/5v/m
/+b/5v/m/+b/5f/k/+L/4f/b/+j/7P/w//T/+P/9/wAAAwAGAAkACgALAAsABwADAP//
+//1//H/7f/o/+b/5P/i/+D/3v/e/9//3//g/+H/4v/l/+j/6f/q/+3/7v/v//H/8//z
//T/9P/0//L/8v/y//T/8//z//P/8//0//L/8v/x//D/7//u/+7/7v/u/+7/7v/x//P/
8//x//H/7//v/+7/7P/q/+j/5v/m/+b/5v/m/+b/5v/m/+b/5v/n/+f/5f/i/9z/1//V
/93/7P8CACIATACBALwA/gA2AVkBbgF7AXYBVgEoAfoAzACcAGIAKAAAAO7/5f/i/+D/
3v/i/+b/5v/o/+j/6P/p/+r/5//n/+j/6P/n/+f/5//n/+f/5//m/+b/5v/m/+f/5//n
/+b/5v/l/+b/5v/n/+f/6f/p/+n/6f/p/+n/6f/q/+j/6f/p/+r/6v/p/+n/6P/o/+j/
6f/q/+j/6P/o/+j/6v/q/+r/6v/s/+3/7f/u/+7/7v/u/+//7//w//H/8f/x//L/8v/z
//L/8//0//X/9v/3//f/+P/5//r/+v/8//3//v///wAAAgADAAQABgAHAAoADAANAA8A
EQATABUAGQAbAB0AHwAhACMAJAAnACkAKQAqACsALAAtAC0ALgAuAC4ALgAuAC4ALgAs
ACwAKwArACkAKAAmACQAIgAgAB4AHAAaABgAFgATABEADwALAAkABwAFAAQABQADAAIA
//////3//P/7//v/+//6//j/9//3//f/9//3//f/9//4//j/+f/5//f/9//3//b/+P/4
//j/+P/2//b/9v/2//b/9//4//j/+P/4//n/+f/3//f/9//3//f/9//3//f/9//3//f/
9//3//f/9//4//j/+P/4//j/+P/5//n/+f/5//n/+f/5//r/+v/7//v/+f/6//r/+v/8
//z//P/9//3//v/+//7/+//7//v/+//8//z//P/8//r/+v/6//r/+//7//v/+//6//r/
+v/6//r/+f/5//j/+v/6//r/+v/4//j/+P/4//r/+f/5//n/+P/4//j/+P/3//f/9//3
//f/9//3//f/+P/3//f/9//3//j/+P/4//j/+P/3//f/9//3//b/9v/3//f/9//2//b/
9v/2//b/+P/4//j/+P/2//b/9v/2//b/9v/1//X/9f/1//f/+P/2//b/9v/1//b/9P/0
//T/9P/2//b/9v/2//b/9v/2//X/9f/1//X/9f/1//X/9f/0//b/9v/2//b/9P/0//X/
9f/1//X/9f/3//n/+f/5//v/+//7//z//f/9//7//v/+//7//v/+/wAAAQABAAEAAQAC
AAAAAAD///z/+//6//r/+v/6//r/+v/7//3//f/7//n/9//3//b/9f/0//P/8v/y//L/
8v/y//L/8v/y//L/9P/z//P/8//u/+j/4//h/+f/9P8KACYATAB9ALgA+AAyAVkBcAF9
AXwBYAE0AQYB2gCsAHgAQAASAPz/8//u/+r/6P/q/+7/8P/y//T/9v/z//L/7//v//D/
8P/x//H/8f/x//H/8f/w//D/8P/w//H/8f/x//D/8P/v/+7/7v/v/+//7//v/+//7//x
//H/8f/y//D/8f/x//L/8v/x//H/8P/w//D/8f/y//L/8v/y//L/8v/y//L/8v/0//X/
9f/2//T/9P/0//X/9f/2//f/9//5//r/+v/7//v/+//7//v//P/9//3//v///wAAAAAC
AAMABAAFAAYACAAJAAoADAALAA4AEAARABUAFwAZABsAHQAfACEAIwAlACcAKAArAC0A
LQAuAC8ALgAvAC8AMAAyADIAMgAyADQANAAyADIALwAvAC0ALAAsACoAKAAmACIAIAAe
ABwAHAAZABcAFQARAA8ADQALAAkACQAGAAQABQAFAAMAAgABAAEAAQAAAAAA////////
/f/9//3//f/8//z//f/9//3//f/9//z//P/8//z//P/8//z//P/8//3//f/9//z/+v/6
//v/+//9//3//f/9//v/+//7//v//f/9//3//f/7//v/+//8//7//v/+//7//v//////
/////////////wAAAAABAAEA//8AAAAAAAAAAAAAAAABAAEAAgACAAIA//////////8A
AAAAAAAAAAAAAAAAAAAA//////////8AAAAAAAAAAP7//f/9//z//v/+//7//v/+//7/
/v/+//z/+//7//v//P/8//z//P/7//v/+//7//v/+//7//v//P/7//v/+//5//r/+v/6
//z//P/7//v/+//7//r/+v/5//n/+f/4//r/+v/6//r/+v/6//r/+v/6//r/+v/6//r/
+v/5//n/9//3//n/+v/4//j/9v/2//b/9v/2//b/9v/2//b/9v/2//X/9f/1//X/9f/3
//f/9//2//b/9v/2//b/9v/2//f/9//3//f/9//5//n/+f/5//v/+//7//z//f/7//z/
/P/8//z//P/8//7/AQABAAEAAQD+//z//P/7//z/+//6//r/+P/4//j/+P/7//3//f/7
//n/9//3//b/8//y//H/8P/w//D/8P/w//D/8P/w//D/8P/x/+//7//s/+T/3f/b/+H/
7v8EACIASAB3ALIA8AAqAU8BaAF1AXQBWgEwAQAB0ACkAHIAOAAKAPb/7f/q/+b/5P/m
/+r/7P/u/+7/8P/x//D/7//v//D/8P/t/+3/7f/t/+3/7f/s/+z/7P/s/+3/7f/r/+r/
6v/p/+r/6v/r/+v/6//r/+v/6//r/+v/6//s/+z/7f/t/+7/7P/r/+v/6v/s/+z/7f/u
/+3/7P/r/+r/7P/s/+z/7P/s/+3/7f/u/+7/7v/u/+//7//w//H/8f/v//D/8P/x//L/
8//0//X/9v/3//f/+P/5//r/+v/8//3//v///wAAAAABAAIABAAFAAgACgALAAsADQAP
ABEAEwAVABcAGQAbAB0AHgAhACMAIwAkACUAJwApACoALAAsACwALAAsACoAKgAoACgA
JwAnACUAJAAkACIAIAAeABwAGgAYABYAEgAPAA0ACwAJAAcABQADAAMAAwAAAP7/+//7
//n/+P/3//f/9//2//T/8//z//P/9f/1//X/9f/0//T/9f/1//P/8//z//L/8v/y//L/
8v/y//L/8v/y//H/8f/x//D/8v/y//P/8//x//H/8f/x//H/8f/x//H/8f/x//H/8f/x
//H/8f/y//L/8v/y//L/8v/z//P/8//1//X/9f/1//L/8v/z//P/8f/y//L/8v/0//T/
9P/1//X/9v/2//b/9v/3//j/+f/4//j/+P/4//j/+P/4//j/+f/5//n/+f/2//b/9v/2
//f/9//4//j/+P/4//j/+P/4//j/+P/4//j/9//3//f/9//2//X/9P/z//P/8//z//H/
8f/x//H/8P/v/+//7//v//D/8P/w//D/8P/v/+//8f/x//D/8P/v/+//7//u/+7/7v/u
/+7/7v/u/+7/7v/s/+z/7P/s/+3/7v/u/+//7f/r/+z/7P/s/+z/7P/s/+z/7P/s/+r/
6v/q/+n/6f/p/+n/6f/r/+v/6//q/+j/6P/o/+j/6v/q/+v/6//r/+v/6//t/+v/6//r
/+3/7//v//D/8f/w//D/7//u//D/8P/w//L/8//z//P/8//y//D/8P/v/+7/7f/s/+z/
7P/s/+z/7P/v//H/8f/v/+v/6f/p/+j/5//m/+X/5P/m/+b/5v/m/+T/5P/k/+T/5v/n
/+X/4//e/9L/z//V/+P/9v8UADoAaACfAOAAHgFKAWMBcgF1AV4BMAH8AMwAngBqADAA
AADo/97/2f/Y/9b/2P/a/+D/5P/m/+b/6P/n/+b/5f/l/+b/5v/l/+X/5f/l/+X/5f/k
/+T/4v/i/+P/4//l/+T/5P/j/+L/4v/j/+P/4//j/+P/4//j/+P/4//k/+L/4//j/+T/
5v/l/+X/5P/k/+T/5f/m/+T/5P/k/+T/5v/m/+b/5v/k/+X/5f/m/+j/6P/o/+n/6f/q
/+v/6//p/+r/6v/r/+7/7//w//H/8P/x//H/8v/1//b/9v/4//n/+v/7//z//v///wAA
AgADAAYACAAJAAsADQAPABEAEwAVABcAGQAZABsAHAAfACEAIQAiACMAJAAlACUAJgAk
ACQAJAAkACYAJgAkACQAJQAlACMAIgAeABwAGgAYABgAFgAUABIADgALAAkABwAFAAMA
AQD///3//f/6//j/9f/1//P/8v/z//P/8//y//L/8f/x//H/8f/x//H/8f/w//D/8f/x
//H/8f/x//D/8v/y//L/8v/y//L/8v/y//H/8f/x//D/8P/w//H/8f/v/+//7//v/+//
7//v/+//7//v/+//7//v/+//7//w//D/8P/w//D/8P/x//H/8f/x//H/8f/x//D/8P/x
//H/7//w//D/8P/y//L/8v/z//L/8v/x//D/8f/x//H/8f/w//D/8P/w//D/8P/w//D/
7f/t/+3/7f/s/+z/7P/s/+7/7f/t/+z/7v/u/+7/7v/u/+7/7v/u//D/7//v/+//8P/w
//D/8P/x//H/8f/x/+//7//v/+//7v/t/+3/7f/t/+7/7v/u/+7/7v/t/+3/7f/t/+z/
7P/t/+3/7f/s/+z/7P/s/+z/7P/s/+z/7P/s/+z/7v/w/+7/7v/u/+7/7v/u/+7/7v/u
/+7/7v/u/+3/7f/t/+3/7f/v/+//7//u/+z/7P/s/+z/7P/s/+3/7f/t/+3/7f/v/+3/
7f/t/+//7//v//D/8f/x//L/8v/y//L/8v/y//T/9f/1//X/9f/0//L/8v/x//D/7//u
/+7/7v/u/+7/7v/v//H/8f/v/+3/6//r/+r/5//m/+X/5P/m/+b/5v/m/+b/5v/m/+b/
6P/n/+X/4f/c/9b/1f/Z/+f//P8cAEQAdgCxAPQANAFcAXMBggGBAWQBNAH+AMwAngBm
ACoA/P/s/+T/3f/a/9r/2v/e/+L/5v/q/+r/6v/p/+b/5f/l/+b/5v/n/+f/5//n/+X/
5f/k/+T/5v/m/+f/5//n/+b/5v/l/+T/5P/l/+X/5f/l/+X/5f/l/+X/5f/m/+j/6f/p
/+r/7P/r/+v/6v/o/+j/6f/q/+r/6v/q/+r/6P/o/+j/6P/q/+v/6//s/+z/7P/s/+3/
7f/u/+//7//w//L/8//1//b/9//4//n/+v/7//v//P/9//7//v8AAAEAAgADAAQACAAJ
AAoADAALAA4AEAARABMAFQAXABkAGwAdAB8AIQAjACUAJgApACsAKwAsAC0ALgAvAC8A
MAAyADIAMgAyADIAMgAwADAALwAvAC0ALAAqACgAJgAkACIAIAAeABwAGgAXABUAEwAR
AA8ADQALAAsACwAIAAYABQAFAAMAAgD////////+/wAA/////////f/9//3//f/8//z/
/f/9//////////7//v/+//7//v/+//7//v/+//3//f/9//z//P/8//3//f//////////
//////////////////////////////8AAP7//v/+//7/AAABAAEAAQD//////////wAA
AAABAAEA//8AAAAAAAAAAAAAAAABAAEAAgACAAIAAQABAAEAAQACAAIAAgACAAIAAgAC
AAIAAQABAAEAAQAAAAAAAAAAAAAA//////7/AAAAAAAAAAD+//7//v/+//7//f/9//3/
/v/+//7//v/7//v/+//7//3//f/9//3//v/9//3//f/9//7//v/+//7//v/9//3//f/9
//z//P/9//3//f/8//z//P/8//z//P/8//z//P/8//z//P/8//z//P/7//r//P/8//z/
/P/8//z//P/8//r/+v/6//n/+v/7//z//f/7//v/+//6//z//P/8//z//P/8//3//f/9
//3//f///////////wEAAwADAAQABQAFAAYABgAGAAYABgAGAAgACQAJAAkACQAIAAYA
BgAFAAIAAQAAAAAAAgACAAIAAgADAAUABQADAAEA//////7//f/8//v/+v/6//r/+v/6
//z//P/8//z//P/9//v/+//2//D/6//p/+///P8SADIAWgCJAMQACAFCAWkBfgGLAYgB
bAFAAQ4B3gCwAHoAPgASAAAA+f/0//D/8P/y//b/+P/6//7//v/9//z/+f/5//r/+v/5
//n/+f/5//n/+f/4//j/+P/4//n/+f/7//r/+v/5//r/+v/7//v/+//7//v/+//7//v/
+//8//r/+//7//z//v/9//3//P/6//r/+//8//7//v/+//7//v/+//7//v/+//////8A
AAIAAgACAAMAAQACAAMAAwAEAAYABwAJAAgACQAKAAsADAANAA0ADgARABIAEgAUABUA
FgAXABgAGgAbABwAHgAfACIAJAAlACcAKQArAC0AMQAzADUANwA5ADsAPAA/AEEAQQBC
AEMARABFAEUARgBIAEgASABIAEgASABGAEYARQBFAEMAQgBCAEAAPgA8ADoAOAA2ADQA
MgAvAC0AKwApACcAJQAjACEAIQAeABwAHQAdABsAGgAZABkAGQAYABgAFwAXABcAFwAX
ABcAFwAUABQAFQAVABUAFQAVABQAFgAWABYAFgAWABYAFgAWABcAFwAXABYAFAAUABUA
FQAVABUAFQAVABUAFQAVABUAFQAVABUAFQAXABcAFwAYABYAFgAWABYAGAAZABkAGQAX
ABcAFwAXABgAGAAZABkAGQAaABoAGgAaABoAGgAbABsAHAAcABwAGwAbABsAGwAcABwA
HAAcABwAHAAcABwAHQAdAB0AHQAeAB4AHgAeAB4AHQAdABwAHAAcABwAHAAaABoAGgAa
ABoAGQAZABkAHAAcABwAHAAbABsAGwAbABsAGwAbABsAHAAbABsAGwAbABwAHAAcABwA
HAAbABsAGwAbABoAGgAZABkAGQAYABoAGgAaABoAGAAYABgAGAAZABoAGwAcABoAGgAZ
ABkAGQAZABsAHAAaABoAGgAbABkAGQAZABkAGgAaABoAGgAcABsAGwAbABwAHAAcABkA
GwAdABwAGgAcABwAHAAcAB0AHgAfACAAIgAiACIAIgAiACIAIgAiACQAJAAkACQAJgAm
ACYAJgAlACQAIwAiACAAIAAgACAAIAAgACAAIAAiACIAIgAiAB8AHgAdABwAGgAaABoA
GgAaABoAGgAaABoAGgAaABoAGgAaABoAGgAVABIADwAMAB0ALAA7AEoAfACsANwADAEx
AVQBdwGaAYEBagFTATwBCwHaAKkAeABfAEgAMQAaABgAGAAYABgAGgAcAB4AIAAeAB4A
HgAeAA==
         </WaveFormData>
      </LeadData>
      <LeadData>
         <LeadByteCountTotal>10000</LeadByteCountTotal>
         <LeadTimeOffset>0</LeadTimeOffset>
         <LeadSampleCountTotal>5000</LeadSampleCountTotal>
         <LeadAmplitudeUnitsPerBit>4.88</LeadAmplitudeUnitsPerBit>
         <LeadAmplitudeUnits>��V</LeadAmplitudeUnits>
         <LeadHighLimit>2147483647</LeadHighLimit>
         <LeadLowLimit>268435456</LeadLowLimit>
         <LeadID>V6</LeadID>
         <LeadOffsetFirstSample>0</LeadOffsetFirstSample>
         <FirstSampleBaseline>0</FirstSampleBaseline>
         <LeadSampleSize>2</LeadSampleSize>
         <LeadOff>FALSE</LeadOff>
         <BaselineSway>FALSE</BaselineSway>
         <ExcessiveACNoise>FALSE</ExcessiveACNoise>
         <MuscleNoise>FALSE</MuscleNoise>
         <LeadDataCRC32>623139898</LeadDataCRC32>
         <WaveFormData>
GgAaABoAGgAaABoAGgAaABoAGgAaABoAGAAYABgAFwAXABgAGAAYABoAGgAYABoAGAAY
ABgAGAAaABoAGgAaABoAGwAbABsAHQAdAB0AHQAfAB8AHwAgACAAIAAhACEAIQAhACEA
IQAgACIAIgAiACIAIgAiACIAIAAfAB4AHgAdABwAHAAdAB0AHQAeAB8AHQAcABsAGgAa
ABkAGAAVABUAFAAUABUAEwATABMAEwAVABUAFQAVABQAEQAOAAcAAwADAAkAFQAmADwA
XACAAK4A4AALAScBOAFDAUEBMQEXAfoA2gCzAIoAZQBGADIAKAAfABkAEwATABUAFAAV
ABcAFwAWABMAEwATABMAEwARABEAEQARAA8ADwAOAA4AEAAPAA8ADwAPAA8ADwAPAA4A
DgAOAA4ADgAOAA4ADgAPAA8ADwAPAA8AEAAQABAAEQARABEAEQARABEAEQARABEAEQAR
ABEAEQARABEAEQARABEAEQARABIAEgASABMAEwATABMAFAASABQAFAAUABQAFAAVABYA
FQAVABUAFgAYABgAGQAZABsAHAAdAB4AIQAiACMAJAAlACcAKgArAC0ALgAwADIANQA3
ADgAOgA8AD4APwBBAEMARQBFAEYARwBIAEkASgBLAEsASwBMAEwATABMAEsASQBHAEcA
RgBEAEIAQAA+AD4APAA6ADgAMwAyADAALgAsACoAKAAmACMAIwAgAB8AHwAfAB4AHQAe
AB4AHgAdABwAGwAaABkAGAAYABgAFwAZABkAGQAZABcAFwAXABcAGQAZABkAGQAXABcA
FwAXABUAFQAUABQAEgASABIAEgASABIAEgARABEAEQASABIAEAAPAA8AEAASABIAEgAS
ABIAEgASABMAEwATABMAEwATABQAFAAUABIAEwATABMAFQAVABUAFQAVABUAFQAWABYA
FgAWABYAFgAWABYAFgAWABcAFwAXABcAFwAWABUAEwAUABQAFAAVABUAFQAUABQAFAAU
ABQAFAAUABQAFAARABEAEQARABAAEAAQABAAEAAQABAAEAARABAAEAARABEAEQAQABAA
EgASABEAEQAPAA8ADwAQABEAEQAQAA8ADQANAA0ADQALAAwADAAMAA4ADgANAAwADAAN
AA0ADAAMAAwADAANAA8ADgAOAA4ADQANAA0ADQANAAwADAAMAA0ACwAMAAoACgAKAAoA
CgAKAAgACAAIAAgACAAHAAcACAAKAAoACgAKAAgACgAKAAoADAAMAAwADAAKAAoACgAL
AAoACQAIAAcABgAFAAYABQAFAAYABgAGAAkACQAJAAkACwALAAwADgAOAA4ADgAOAA4A
DgAOAA0ADAAMAAsACgALAA0ADgAPABAAEQARABAADQAMAAoACQAKAAcABwAGAAYABwAH
AAcACQAJAAkACQAJAAcABgAFAAIA+//3//X/+f8DABQAKgBGAGgAlgDIAPUAEQEkAS8B
MwElAQ0B7gDQAK0AhgBfAD4ALAAeABUADQAJAAcABwAKAAsACwAJAAgABwADAAMAAwAD
AAMAAwADAAMAAQABAAAAAAD+//3//f/9//3//f/9//3/+v/6//r/+v/6//r/+v/6//v/
+//7//v/+//8//z//P/9//3//f/9//3//f/9//3/+//7//v/+//9//3//f/9////////
/////v/+//7///////////8AAAAAAgACAAIAAgACAAMABAAFAAUABQAGAAgACAAJAAkA
CQAKAAsADAANAA4ADwAQAA8AEQAUABUAFwAYABoAHAAfACEAIgAkACYAKAApACsALQAv
AC8AMAAvADAAMQAyADUANQA1ADYANgA2ADYANQAzADEAMQAwAC4ALAAqACgAJgAkACIA
IAAdABwAGgAYABYAFAASABAADwAPAAwACwAJAAkACAAHAAYABgAGAAUABQAFAAUABQAE
AAQABAADAAMAAwADAAMAAwADAAMAAwADAAMAAwADAAEAAQABAAEAAQABAAAAAAAAAAAA
AAAAAP7//v/+//3/+//7//z//P/8//v/+//8//v/+v/5//j/9//2//X/9f/2//f/+P/5
//z//v///wAAAQADAAQABQAEAAMAAgABAP///////wAAAQACAAMABAAEAAQABAAEAAQA
BQAFAAUABQAFAAQAAwAFAAYABgAGAAUABQAFAAQABAAEAAQABAAEAAQABAAEAAMAAwAD
AAMAAAAAAAAAAAAAAAAAAAAAAP///v/+//////////7//v/+//7//f/9//3//f/9//7/
//////7//f////////////3//v/+//7//v/+//3//P/8//3//f/8//z//P/8//3/+//6
//r/+v/7//v/+//7//v/+v/6//r/+//7//r/+v/9//z//P/8//z//P/6//r/+v/6//z/
+//7//z/+v/6//r/+v/4//r/+v/6//r/+v/6//r/+v/6//r/+//9//3//f/9//v/+//9
//3///8AAAAAAAD///////////3//f/+/wAAAgACAAIAAgACAAIAAgABAAAAAAD///7/
/v////////8AAAEAAQAAAP///v/8//v//P/5//n/+P/2//f/9//3//f/9//3//f/9//3
//b/9f/0/+//6f/n/+n/8f8CABYAMABOAHoAsADfAAEBEgEhASUBHQEHAeoAzACpAIIA
WwA4ACAAEgAJAAEA+//7//v//v///////f/8//v/+f/5//n/+f/1//X/9f/1//X/9f/0
//T/9P/z//P/8//z//P/8//z//L/8v/y//L/8v/y//L/8v/z//P/8//z//X/9v/2//b/
9//3//f/9//3//f/9//3//X/9f/1//X/8//z//P/8//1//X/9f/1//b/9v/2//f/9//3
//f/+P/4//r/+v/6//r/+v/7//z//f/9//3//v8AAAAAAQABAAMABAAFAAYABwAIAAkA
CgALAA0AEAARABMAFAAWABgAGwAdAB4AIAAiACQAJQAnACsALQAtAC4ALwAwADEAMgAz
ADMAMwA0ADQANAA0ADMANQAzADMAMgAwAC4ALAAqACgAJgAkACIAIQAgAB4AHAAaABgA
FgAUABMAEwAQAA8ADQANAAwACwAKAAoACgAJAAsACwALAAsACAAIAAgABwAHAAcABwAH
AAcABwAHAAcABQAFAAUABQAFAAUABQAFAAMAAwACAAIABAAEAAQABAAEAAQABAADAAMA
AwAEAAQABgAFAAUABgAEAAQABAAEAAQABAAEAAUABQAFAAUABQAFAAYABgAGAAYABwAH
AAcABwAHAAcABwAHAAcABwAIAAgACAAIAAgACAAIAAgACAAKAAsACwALAAsACwAKAAkA
BwAIAAgACAAHAAcABwAGAAYABgAGAAYABAAEAAQABAAFAAUABQAFAAQABAAEAAQABAAE
AAQABAADAAIAAgADAAMAAwACAAIAAAAAAP////////////8AAAEAAQAAAP//////////
///9//7//v/+//7//v/9//z//v///////v/+//7//v////3//P/8//z//f/9//3//f//
//7//P/8//z//P/8//z//P/8//z/+//7//z/+v/6//r/+v/6//z//P/8//r/+v/6//r/
+v/6//r/+//7//v/+//7//3//f////////8AAAAAAAD///////////////8AAAIABAAE
AAQABAACAAIAAgABAAIAAgABAAAA/v////////8CAAMAAwACAP///v/8//v/+v/3//f/
9v/2//f/9//3//f/9//3//f/9//5//j/9f/y/+v/5//n/+3/+f8MACIAQgBoAJYAyADz
AAsBHAEnASUBEwHzANQAsgCLAGIAOwAeAA4ABgD///n/9f/1//f/+v/7//n/9//4//f/
9//3//f/9//z//P/8//z//X/9f/0//T/9P/z//P/8//z//P/8//z//T/9P/0//T/9P/0
//T/9P/3//f/9//3//f/+P/4//j/9//3//f/9//3//f/9//3//f/9//3//f/+f/5//n/
+f/3//f/9//3//r/+v/6//v/+//7//v//P/8//7//v/+//7//v///wAA////////AAAE
AAQABQAFAAUABgAHAAgACQAKAAsADAALAA0AEAARABMAFAAWABgAHQAfACAAIgAkACYA
JwApACkAKwArACwALQAuAC8AMAAzADMAMwA0ADIAMgAyADEAMQAvAC8ALgAqACgAJgAk
ACIAIAAeABwAGQAYABYAFAASABAADgAMAAsACwAIAAcAAwADAAIAAQACAAIAAgABAP//
/////////v/+//7//f/9//3//f/9//3//f/9//3//f/9//3//f/7//v/+//7//3//f/8
//z//P/8//z//P/6//r/+v/5//v/+//8//z//P/7//v//P/8//z//P/8//z//P/8//3/
+//7//v/+//9//7//v/+//z//f/9//3//f/9//3//f////////8AAP7//v/+//7/AAAA
AAAAAAAAAAEAAQABAAEAAQAAAP////8AAAAAAAD////////+/wAAAAAAAAAA/v/+//7/
/v////////////7//v/+//7//v/+//7//v////7//v/////////+//7//v/+//3//f/9
//3//f/+//3//f/8//v//f/9//3//f/7//z//P/8//7//v/9//z//P/9//3//P/8//z/
/P/9/////P/8//z//P/8//r/+v/6//r/+v/5//n/+v/6//r/+v/6//j/+v/6//r/+P/4
//j/+P/4//j/+P/5//n/+f/5//n/+//7//3//f/9//7//v/+/////////////////wAA
AgAEAAQABAAEAAIAAgACAAEAAAAAAP///v8AAAEAAQABAAEAAQAAAP7//f/8//r/+f/4
//X/9f/0//T/9f/1//X/9f/1//X/9f/1//X/9P/x/+r/5f/l/+n/8/8DABgANABYAIYA
vADoAAUBGQEmASUBFwH7ANsAuACUAGsAQgAjABAABgD8//f/8//z//P/9f/2//n/9//1
//b/9//1//X/9f/1//P/8//z//P/8f/x//D/8P/y//H/8f/x//H/8f/x//H/8v/y//L/
8v/y//L/8v/y//H/8f/x//H/8//0//T/9P/z//P/8//z//P/8//z//P/8//z//P/8//z
//P/8//z//P/8//z//P/8v/y//L/8//z//P/8//0//T/9v/2//b/9v/2//f/+P/7//v/
+//8//7//v//////AQACAAMABAAGAAgACgAMAAsADQAQABEAFQAWABgAGgAdAB8AIAAi
ACYAKAApACsAKwAtAC0ALgAvADAAMQAyADMAMwAzADQAMgAyADIAMQAzADEAMQAwACwA
KgAoACYAJAAiACAAHgAbABoAGAAWABQAEgAQAA4ADwAPAAwACwAJAAkACAAHAAYABgAG
AAUABQAFAAUABQAEAAQABAADAAMAAwADAAMAAwADAAMAAwADAAMAAwADAAMAAwADAAMA
AwADAAIAAgACAAIAAgACAAIAAgACAAEAAQABAAIAAgAEAAMAAwAEAAIAAgACAAIABAAE
AAQABQAFAAUABQAFAAMABAAEAAQABgAHAAcABwAHAAcABwAHAAcABwAHAAgACAAIAAgA
CAAGAAYABgAGAAYABwAHAAcABQAFAAQAAwADAAQABAAEAAUABQAFAAQAAgACAAIAAgAC
AAIAAgACAAEAAQABAAEAAAAAAAAAAAACAAIAAgACAP///v/+//////////7//v/8//z/
+//7//3//f/9//7//f/9//z/+//7//v/+//7//v//P/8//z//P/8//v/+v/8//3//f/8
//z//P/8//3/+//6//r/+v/7//z//P/8//z//P/6//r/+v/6//z/+//7//z//P/8//z/
/P/8//7//v/+//z//P/8//z/+v/6//r/+//9//3//f/9//3//f//////AQACAAIAAgAD
AAMAAwADAAEAAQACAAQABgAGAAYABgAGAAYABgAFAAQABAADAAIAAgADAAMAAwAEAAUA
BQAEAAMAAgAAAP///v/7//v/+v/6//v/+//7//v/+//7//v/+//7//r/+f/2//H/7f/r
/+//+/8KAB4AOgBeAIoAvgDrAAsBHAEpASsBHwEHAeoAygCnAHwAVQA0ACAAEgAJAAEA
/////wEAAgABAAEAAQAAAP///f/9//3//f/7//v/+//7//v/+//6//r//P/7//v/+//5
//n/+f/5//r/+v/6//r/+v/6//r/+v/5//n/+f/5//v//P/8//z//f/9//3//f/9//3/
/f/9//v/+//7//v/+//7//v/+//9//3//f/9//7//v/+////////////AAAAAAIAAgAC
AAIAAgADAAQABwAHAAcACAAIAAgACQAJAAkACgALAAwADQAOAA8AEAARABMAFgAXABkA
GgAcAB4AIQAjACQAJgAmACgAKQArAC8AMQAxADIAMwA0ADUANgA3ADcANwA4ADYANgA2
ADUAMwAxADEAMAAwAC4ALAAqACgAJgAkACIAHwAeABwAGgAWABQAEgAQABEAEQAOAA0A
CwALAAoACQAGAAYABgAFAAUABQAFAAUABAAEAAQAAwADAAMAAwADAAMAAwADAAMAAwAD
AAMAAwADAAMAAwADAAMAAwACAAIABAAEAAQABAACAAIAAgABAAEAAQACAAIAAgABAAEA
AgACAAIAAgACAAQABAAEAAUAAwADAAMAAwABAAIAAgACAAIAAwADAAMAAwADAAMAAwAF
AAUABQAGAAYABgAGAAYABAAEAAQABAAGAAcABwAHAAUABQAEAAMAAwAEAAQABAADAAMA
AwACAAIAAgACAAIAAgACAAIAAgADAAMAAwADAAIAAgACAAIAAgACAAIAAgABAAAAAAAB
AAMAAwACAAIAAgACAAEAAQABAAEAAQACAAMAAwACAAEAAQABAAEAAQABAAIAAgACAAAA
AAD///7/AAABAAEAAAD+//7//v///wEAAAAAAAAA//////////////7//v/+//7//v/+
//7//v/+//7//v/+//7//f/9//7/AAAAAAAAAAD8//7//v/+//7//v/+//7//v/+//7/
///9//3//f/9//////8BAAEAAQACAAIAAgADAAMAAwADAAMAAwAEAAYABgAGAAYABgAG
AAYABgAFAAQABAADAAIAAgADAAMAAwAEAAUABQAEAAEAAAD+//3//v/7//v/+v/6//v/
+//7//v/+//7//v/+//7//z/+//4//H/7f/r/+3/9/8GABwANgBWAIIAtADjAAMBFgEl
ASkBHwEHAe4AzgCtAIYAXwA+ACYAGAANAAUAAQD/////AAABAAMAAwAAAP3/+//7//v/
+//7//v/+//7//n/+f/4//j/+v/5//n/+f/3//f/9//3//b/9v/2//b/9v/2//b/9v/5
//n/+f/5//n/+v/6//r/+//7//v/+//7//v/+//7//v/+//7//v/+//7//v/+//9//3/
/f/9//z//P/8//3//f/9//3//v/+/wAAAAAAAAAAAAABAAIAAwADAAMABAAGAAYABwAH
AAcACAAJAAoACwAMAA0ADgAPABEAFAAVABcAGAAaABwAHQAfACAAIgAkACYAJwApACsA
LQAtAC4ALwAwADEAMgAzADMAMwA0ADYANgA2ADUAMwAxADEAMAAwAC4ALAAqACYAJAAi
ACAAHQAcABoAGAAYABYAFAASABAADwALAAkACQAJAAgABwAGAAYABgAFAAUABQAFAAUA
BAAEAAQAAwADAAMAAwADAAUABQAFAAUABQAFAAUABQAFAAUABQAFAAUABQAEAAQABAAE
AAQABAAEAAQABAADAAMAAwAEAAQABAADAAMABAAGAAYABgAGAAYABgAGAAcACQAJAAkA
CQAHAAgACAAIAAgACQAJAAkACQAJAAkACQAHAAcABwAIAAgACAAIAAgABgAGAAYABgAG
AAcABwAHAAcABwAGAAUAAwAEAAQABAAFAAUABQAEAAQABAAEAAQABgAGAAYABgAFAAUA
BQAFAAQABAAEAAQABAAEAAQABAADAAIAAgADAAMAAwACAAIABAAEAAMAAwADAAMAAwAE
AAUABQAEAAMABQAFAAUABQADAAQABAAEAAYABgAFAAQAAgADAAMAAgACAAIAAgADAAMA
AgACAAIAAQABAAEAAQADAAIAAgACAAIAAgAAAAAAAAAAAAIAAQABAAIAAAAAAAAAAAD+
/wAAAAAAAAAAAAAAAAAAAAAAAAAAAQADAAMAAwADAAEAAQADAAMABQAGAAYABgAFAAUA
BQAFAAUABQAGAAgACgAKAAoACgAIAAgACAAHAAYABgAFAAQABAAFAAUABQAGAAcABwAG
AAUABAACAAEAAAD9//3//P/8//3//f/9//v/+//7//v//f/9//z/+//4//P/6//p/+3/
9f8EABgANABWAIAAsADfAAEBFAEhAScBHwEJAeoAzACrAIQAWwA6ACIAFgALAAUAAQD/
/wEABAADAAMAAwAEAAEA///////////7//v/+//7//v/+//6//r/+v/5//n/+f/3//f/
9//3//b/9v/2//b/9v/2//b/9v/3//f/9//3//f/+P/4//j/9//3//f/9//5//n/+f/5
//j/9//2//X/9//3//f/9//3//f/9//3//b/9v/2//f/9//3//f/+P/2//j/+P/4//r/
+v/7//z/////////AAAAAAAAAQABAAMABAAFAAYABwAIAAkACgALAA0AEAARABEAEgAU
ABYAFwAZABoAHAAeACAAIQAjACMAJQAlACYAKQAqACsALAAtAC0ALQAuAC4ALgAuAC0A
LwAtAC0ALAAsACoAKAAmACQAIgAgAB4AGQAYABYAFAAQAA4ADAAKAAkACQAGAAUAAQAB
AAAA//8AAAAAAAD///7//f/8//v//P/8//z/+//9//3//f/9//v/+//7//v/+//7//v/
+//7//v/+//7//v/+//6//r//P/8//z//P/6//r/+v/5//v/+//8//z//P/7//v//P/8
//z//P/8//7//v/+/////////////////wAAAAAAAP7//////////f/9//3//f//////
//8AAAIAAgACAAIAAgACAAIAAgACAAMAAwADAAMAAwACAAEAAQACAAIAAgD////////+
/wAAAAAAAAAA/v/+//7//v/7//v/+//7//v//P/9//7//P/8//z//P/9//z//P/9//v/
+//6//r/+v/6//n/+f/7//v/+//8//v/+//6//n/+f/5//n/+f/5//r/+v/6//j/+P/3
//b/+P/5//n/+P/4//j/+P/5//n/+P/4//j/9//3//j/9v/2//b/9v/2//b/9v/2//b/
9f/1//b/9P/0//T/9P/0//b/9v/2//b/9v/2//b/9v/2//b/9//3//f/9//3//f/9//5
//n/+//8//z//P/7//v/+//7//v/+//8//7/AAAAAAAAAAD///7//f/7//z//P/7//r/
+v/7//v/+//8//3//f/8//v/+v/4//f/9v/z//P/8v/y//P/8//z//H/8f/x//H/8//z
//L/8f/s/+P/4f/j/+v/+f8OACgARgBwAKIA0gD3AAsBGgEfARkBAQHjAMIAoAB3AE4A
KwASAAQA/P/1//H/7//x//X/9v/1//X/9f/0//H/8P/x//L/8//x//H/8f/x/+//7//u
/+7/7v/t/+3/7f/t/+3/7f/t/+7/7v/u/+7/7v/u/+7/7v/v/+//7//v/+3/7v/u/+7/
7//v/+//7//v/+//7//v/+//7//v/+//7//v/+//7//v/+//7//v//D/8P/w//H/8f/x
//H/8v/w//L/8v/y//T/9P/1//b/9//3//f/+P/6//r/+//7//v//P/9//7///8AAAEA
AgAEAAcACwANAA0ADgAQABIAFQAXABgAGgAcAB4AHwAhACMAJQAlACYAKQAqACsALAAr
ACsAKwAsACwALAAsACsALQArACsAKgAmACQAIgAgACAAHgAcABoAFQAUABIAEAAQAA4A
DAAKAAkACQAGAAUAAQABAAAA//8AAAAAAAD//////////////v/+//7//f//////////
//3//f/9//3///////////////////////3//f/8//z//v/+//7//v/8//z//P/7//3/
/f/+//7//v/9//3//v/+//7//v/+//7//v/+/////////////////wAAAAAAAAAAAQAB
AAEAAQABAAEAAQABAAEAAQACAAIAAgACAAIAAgACAAIAAgAAAAEAAQABAAEAAQAAAP//
//8AAAAAAAD////////+//7//v/+//7//P/8//z//P/9//3//f/9//r/+v/6//r/+P/4
//j/+P/4//j/+f/7//n/+f/4//j/+P/4//f/9//5//n/+f/6//n/+f/4//f/+f/5//n/
+f/3//j/+P/4//j/+P/3//b/+P/5//n/+P/2//j/+P/5//j/+P/4//j/+P/4//j/+P/4
//j/9//3//j/+P/4//j/+P/2//j/+P/4//j/+P/4//j/+P/4//j/+f/5//n/+f/5//n/
+f/7//v/+//8//z//P////////////3//f/+/wAAAAAAAAAAAAAAAAAAAAD///7//v/9
//z//v////////8AAAEAAQAAAP3//P/6//n/+P/1//X/9P/0//X/9f/1//f/9//3//f/
9//3//b/8f/s/+f/5f/n//H///8UADAAUgB8ALAA4AADARUBIgElARkB/wDfALwAmgBz
AEgAJwAWAAoAAAD5//X/8//z//f/+P/5//n/+f/2//X/9f/1//X/9f/1//X/9f/1//P/
8//y//L/8v/x//H/8f/v/+//7//v//D/8P/w//D/8P/w//D/8P/v/+//7//v/+//8P/w
//D/8f/x//H/8f/x//H/8f/x//P/8//z//P/8f/x//H/8f/z//P/8//z//b/9v/2//f/
9//3//f/+P/4//r/+v/6//z//P/9//7/////////AAACAAIAAwADAAUABgAHAAgACwAM
AA0ADgARABMAFgAXABkAGgAcAB4AIQAjACQAJgAmACgAKQArAC8AMQAxADIAMQAyADMA
NAA1ADUANQA2ADYANgA2ADUANQAzADMAMgAwAC4ALAAqACYAJAAiACAAHwAeABwAGgAY
ABYAFAASABMAEwAQAA8ADQANAAwACwAKAAoACgAJAAkACQAJAAkACAAIAAgABwAHAAcA
BwAHAAcABwAHAAcABwAHAAcABwAHAAcABwAHAAcABwAGAAYABgAGAAYABgAIAAgACAAH
AAcABwAIAAgACAAHAAcACAAIAAgACAAIAAgACAAIAAkACQAJAAkACQAHAAgACAAIAAoA
CwALAAsACQAJAAkACQAJAAkACQAKAAoACgAKAAoACgAKAAoACgAIAAkACQAJAAsACwAK
AAkACQAKAAoACgAJAAkACQAIAAgACAAIAAgACAAIAAgACAAJAAkACQAJAAgACAAIAAgA
CAAIAAgACAAHAAYABgAHAAkACQAIAAgACAAIAAcABwAJAAkACQAKAAsACwAKAAkABwAH
AAcABwAJAAoACgAKAAoACgAJAAgACgALAAsACgAKAAoACgALAAsADAAKAAoADAAMAAwA
DAAMAAwADAAMAAoACQAJAAoADAAMAAwADAAIAAoACgAKAAwADAAMAAwADAAMAAwADQAN
AA0ADQANAA8ADwARABEAEQASABIAEgATABMAEwATABMAEwAUABYAGAAYABgAGAAYABgA
GAAXABQAFAATABIAFAAVABUAFQAWABcAFwAWABUAFAASABEAEAANAA0ADAAKAAsACwAL
AAsACwALAAsADQALAAwACwAIAAMA///7////CQAYAC4ASgBsAJYAygD5ABsBLAE5AT0B
MQEZAfwA3gC7AJIAawBIADQAKAAdABUADwARABMAEgAVABUAFQAUABMAEQARABEAEQAP
AA8ADwAPAA8ADwAOAA4ADgANAA0ADQAPAA8ADwAPAA4ADgAOAA4ADgAOAA4ADgANAA0A
DQANAA0ADgAOAA4AEQARABEAEQARABEAEQARABMAEwATABMAEwATABMAEwATABMAEwAT
ABYAFgAWABcAFwAXABcAGAAaABwAHAAcABwAHAAdAB4AHwAfAB8AIAAiACIAIwAjACUA
JgAnACgAKwAsAC0ALgAvADEANAA1ADcAOAA6ADwAPwBBAEIARABGAEgASQBLAE8AUQBR
AFIAUwBUAFUAVgBZAFkAWQBaAFoAWgBaAFkAWQBXAFcAVgBWAFQAUgBQAE4ATABKAEgA
RQBEAEIAQAA+ADwAOgA4ADkAOQA2ADUAMwAzADIAMQAwADAAMAAvAC8ALwAvAC8AMAAw
ADAALwAvAC8ALwAvAC8ALwAvAC8ALwAvAC8ALwAxADEAMQAxADEAMQAwADAAMAAwADAA
MAAwADAAMAAvADEAMQAyADIAMAAvAC8AMAAyADIAMgAyADIAMgAyADMAMwAzADMAMwAz
ADQANAA0ADQANQA1ADUANQA1ADUANQA1ADUANQA2ADgAOAA4ADgAOgA6ADoAOgA4ADkA
OQA5ADsAOwA6ADkAOQA6ADoAOgA7ADsAOwA6ADoAOgA6ADoAOgA6ADoAOgA7ADsAOwA7
ADoAOgA6ADoAPAA8ADwAPAA7ADoAOgA7ADsAOwA6ADoAPAA8ADsAOwA9AD0APQA+AD8A
PwA+AD0APQA9AD0APQA9AD4APgA+AEAAQAA/AD4APAA9AD0APAA+AD4APgA/AD8APgA+
AD4APwA/AD8APwA/AD4APgA+AD8APwA+AD4APwA/AD8APwA/AD8APwBAAEAAQABAAEAA
QABDAEEAQABCAEIAQgBCAEMARABFAEYASABIAEgASABIAEgASABIAEgASABIAEgASgBK
AEoASgBKAEoASgBKAEgASABIAEgARgBGAEYARgBIAEgASABIAEcARgBFAEQAQgBCAEIA
QgBAAEAAQABAAEAAQABAAEAAQgBCAEIAQgA9ADoANwA0AD8ASgBVAGAAhACoAMwA8AAP
ASwBSQFmAVoBUAFGATwBGQH4ANcAtgCfAIoAdQBgAFwAWABUAFAAUQBSAFMAVABTAFIA
UQBQAA==
         </WaveFormData>
      </LeadData>
   </Waveform>
</RestingECG>
