# Supplementary material for: Detection of Left Atrial Enlargement Using a Convolutional Neural Network-Enabled Electrocardiogram
Source: Front Cardiovasc Med. 2020 Dec 17;7:609976. doi: 10.3389/fcvm.2020.609976 (PMC7773668; doi:10.3389/fcvm.2020.609976)
Supplement: Supplementary file 5 [file Data_Sheet_5.ZIP › normal4/1802036263_7818_00000026.XML]

<?xml version="1.0" encoding="Windows-1252"?>
<!DOCTYPE RestingECG SYSTEM "restecg.dtd">
<RestingECG>
   <PatientDemographics>
      <PatientID>1802036263</PatientID>
      <PatientAge>73</PatientAge>
      <AgeUnits>Years</AgeUnits>
      <Gender>Female</Gender>
      <PatientLastName>liyuxue</PatientLastName>
   </PatientDemographics>
   <TestDemographics>
      <DataType>Resting</DataType>
      <Site>1</Site>
      <AcquisitionDevice>MAC55</AcquisitionDevice>
      <Status>Unconfirmed</Status>
      <Priority>Normal</Priority>
      <AcquisitionTime>10:13:28</AcquisitionTime>
      <AcquisitionDate>08-15-2017</AcquisitionDate>
      <CartNumber>1</CartNumber>
      <AcquisitionSoftwareVersion>009C</AcquisitionSoftwareVersion>
      <XMLSourceVersion>MAC5000 v1.0</XMLSourceVersion>
   </TestDemographics>
   <RestingECGMeasurements>
      <VentricularRate>62</VentricularRate>
      <AtrialRate>62</AtrialRate>
      <PRInterval>146</PRInterval>
      <QRSDuration>90</QRSDuration>
      <QTInterval>444</QTInterval>
      <QTCorrected>450</QTCorrected>
      <PAxis>55</PAxis>
      <RAxis>50</RAxis>
      <TAxis>-4</TAxis>
      <QRSCount>10</QRSCount>
      <QOnset>218</QOnset>
      <QOffset>263</QOffset>
      <POnset>145</POnset>
      <POffset>196</POffset>
      <TOffset>440</TOffset>
      <ECGSampleBase>500</ECGSampleBase>
      <ECGSampleExponent>0</ECGSampleExponent>
   </RestingECGMeasurements>
   <Diagnosis>
      <Modality>Resting</Modality>
         <StatementCount>3</StatementCount>
         <LabelText>12SL ��ϳ���</LabelText>
      <DiagnosisStatement>
         <StmtFlag>ENDSLINE</StmtFlag>
         <StmtText>�������</StmtText>
      </DiagnosisStatement>
      <DiagnosisStatement>
         <StmtFlag>ENDSLINE</StmtFlag>
         <StmtText>�������� T ���쳣</StmtText>
      </DiagnosisStatement>
      <DiagnosisStatement>
         <StmtFlag>ENDSLINE</StmtFlag>
         <StmtText>�쳣 ECG</StmtText>
      </DiagnosisStatement>
   </Diagnosis>
   <Waveform>
      <WaveformType>Rhythm</WaveformType>
      <WaveformStartTime>0</WaveformStartTime>
      <NumberofLeads>8</NumberofLeads>
      <SampleType>CONTINUOUS_SAMPLES</SampleType>
      <SampleBase>500</SampleBase>
      <SampleExponent>0</SampleExponent>
      <HighPassFilter>16</HighPassFilter>
      <LowPassFilter>150</LowPassFilter>
      <ACFilter>NONE</ACFilter>
      <LeadData>
         <LeadByteCountTotal>10000</LeadByteCountTotal>
         <LeadTimeOffset>0</LeadTimeOffset>
         <LeadSampleCountTotal>5000</LeadSampleCountTotal>
         <LeadAmplitudeUnitsPerBit>4.88</LeadAmplitudeUnitsPerBit>
         <LeadAmplitudeUnits>��V</LeadAmplitudeUnits>
         <LeadHighLimit>2147483647</LeadHighLimit>
         <LeadLowLimit>268435456</LeadLowLimit>
         <LeadID>I</LeadID>
         <LeadOffsetFirstSample>0</LeadOffsetFirstSample>
         <FirstSampleBaseline>0</FirstSampleBaseline>
         <LeadSampleSize>2</LeadSampleSize>
         <LeadOff>FALSE</LeadOff>
         <BaselineSway>FALSE</BaselineSway>
         <ExcessiveACNoise>FALSE</ExcessiveACNoise>
         <MuscleNoise>FALSE</MuscleNoise>
         <LeadDataCRC32>1774646752</LeadDataCRC32>
         <WaveFormData>
DgAOAA4ADgAQABAAEAAQABAAEAAQABAADgAOAA4ADgARABIAEwAUABEAEAAPAA4ADgAO
AA4ADgAOAA4ADgAOAAsACgAJAAgACAAIAAgACAAGAAQAAgAAAAAAAAAAAAAAAAAAAAAA
AAD///7//f/8//3//v///wAA///+//3//P/+//7//v/+//7//v/+//7//f/8//v/+v/7
//z//f/+//3//P/7//r//P/8//z//P/8//z//P/8//r/+v/6//r/+//8//3//v/8//z/
/P/8//z//P/8//z//v/+//7//v/8//z//P/8////AAABAAIA///+//3//P/+//7//v/+
/wAAAAAAAAAA///+//3//P/+//7//v/+//z//P/8//z//v/+//7//v/+//7//v/+//3/
/P/7//r//f/+////AAD9//z/+//6//z//P/8//z//P/8//z//P/6//r/+v/6//v//P/9
//7//f/8//v/+v/8//z//P/8//7//v/+//7//f/8//v/+v/7//z//f/+//3//P/7//r/
+v/6//r/+v/8//z//P/8//r/+v/6//r/+//8//3//v/9//z/+//6//r/+v/6//r//P/8
//z//P/7//r/+f/4//n/+v/7//z/+//6//n/+P/6//r/+v/6//r/+v/6//n/9v/1//X/
+P/5//v//f/+//3//P/5//j/+f/5//r/+v/6//r/+v/6//r/+//+/wEAAwAFAAYABwAG
AAQAAwACAAMABwALAA0AEAAQAA4ADAAKAAgACgAKAAoACgAJAAgAAwD8//b/8P/y//P/
9f/3//j/+P/4//b/9P/0//T/9f/3//f/+P/4//f/9P/z//L/8//0//b/9//3//f/8//u
/+7/8P/y//X/+/8DABAAHgApADYARgBVAF0AZABoAGsAcQBxAGMAUAA9ACsAIAAbABoA
FwATAA0ACAABAP7/+//7//n//f8AAP7/+//4//f/9//2//b/+f/5//n/+v/4//X/9P/0
//T/9P/1//b/+P/4//j/+P/0//P/8//z//b/+P/4//n/9//1//P/8//0//T/9P/1//j/
+P/4//j/9P/z//P/8//2//f/9//4//j/9//2//b/9P/0//X/9f/3//j/+P/4//b/9P/z
//P/9f/3//f/9//3//f/9f/1//X/9v/2//f/+v/6//r/+//5//j/+P/4//z//P/9//7/
/P/8//v/+//9//3//f8AAAEAAgACAAIAAQAAAP///v8AAAUABgAIAAYABgAEAAQABQAG
AAgACQAMAAwADAAMAAsACgAJAAgACgANAA8AEAAQAA4ADgAPAA0ADQANAA0AEQARABEA
EQANAAwACwALAA0ADQAMAAwACQAHAAUABAABAAAAAAAAAAIAAgABAP///P/8//v/+//9
//3//f/+//z/+v/3//f/+f/5//r/+v/6//r/+v/5//f/9//3//f/+P/6//v//P/7//r/
+P/2//b/9v/3//j/+f/6//r/9//3//f/9//3//r/+//7//3//f/6//n/+f/4//j/+P/4
//v//P/8//z/+v/5//n/+f/6//z//P/8//z//P/7//r/+v/7//v//P/9//3//f/8//v/
+f/4//f/+f/6//r/+//7//r/+P/3//f/+P/4//r/+//7//v/+f/2//X/9f/2//f/+P/5
//v/+f/4//b/9v/3//f/9//3//v/+//7//n/+P/3//X/9P/1//f/+f/7//n/+P/4//j/
9//3//j/+P/6//r/+v/3//X/9f/1//X/9v/4//n/+//6//j/9//1//b/9v/3//f/+P/5
//n/+P/1//X/9f/1//b/9//5//v/+f/3//f/9//2//b/9//3//n/+v/6//r/+v/5//j/
9//2//f/+P/5//r/+P/4//j/+P/4//j/+P/4//r/+v/5//j/9f/1//j/+P/7//z//P/8
//z/+v/6//n/9//4//j/+P/6//r/+v/6//n//P///wEABQAGAAcABwAEAAQABAAEAAkA
DAANABAAEAAOAAwADAAIAAoACgAKAAwACwAKAAYAAAD7//b/9f/1//b/9//4//r/+v/4
//j/9v/2//f/9//5//r/+v/6//b/9v/2//b/+P/5//n/+f/5//n/9v/w/+7/8P/z//n/
//8IABYAJQAsADgARwBTAFoAZABtAHUAeQB1AGoAWQBFADQAKQAkACMAIQAdABQACwAE
AAEA/f/7//3/AAACAP///P/5//n/+P/2//n/+f/5//r//P/5//j/+P/3//b/9v/2//j/
+P/4//j/9v/1//X/9f/2//j/+P/5//v/+f/3//f/9v/2//b/9//6//r/+v/6//b/9f/1
//X/9v/3//f/+P/6//n/+P/4//b/9v/3//f/+P/6//v//P/6//j/9//3//n/+//7//v/
+//7//n/+f/3//j/+P/5//z//P/8//3//P/6//n/+P/8//z//f/+//7//v/9//3//f/9
//3/AAADAAQABAAEAAMAAgABAAAAAQAFAAUABgAIAAgABgAGAAUABgAIAAkACwAMAA0A
DgAMAAwADAAMAAsADQAOAA4AEAAOAA4ADwAPAA8ADwAPABEAEQARABEADQAMAAsACwAL
AAsACgAKAAsACQAHAAYAAwACAAIAAgAEAAQAAwABAPz//P/7//v//f/9//3//v8AAP7/
+//7//n/+f/6//r//P/8//z/+//5//n/+f/5//n/+v/6//r//P/8//v/+v/4//j/+f/6
//v//P/8//n/+f/5//n/+f/6//v/+//9/////P/7//v/+v/6//r/+v/7//z//P/8//r/
+f/5//n//P/+//7//v/+//7//f/8//v/+//6//r//P/9//7//v/8//v/+//7//v//P/8
//3//v/+//3//f/8//z/+//8//////////3//P/7//v//P/8//z//P/9//3//P/6//r/
+//7//v/+//9//3//f/7//v/+//6//r/+v/7//z//f/9//z//P/8//n/+f/6//r//v/+
//7/+//5//n/+f/5//n/+v/6//v//f/8//z/+//4//j/+f/5//z//f/9//z/+f/5//n/
+f/7//v//P/9//3/+//7//v/+P/4//n/+f/9//z//P/8//r/+P/4//j/+P/5//r/+//8
//r/+v/6//r/+v/6//r/+v/7//z//f/+//v/+v/5//j/+//8//z//P/5//n//P/8//v/
/P/8//z////+///////8//z/+//6//v//P/9//7//f8AAAMABQAFAAYABwAHAAcACAAJ
AAoADAAOAA4AEAARABAADwAQAAwADgAOAA4ADAALAAoABgABAP3/+f/5//b/9v/2//b/
+f/6//n/+v/4//j/+f/5//f/+P/4//j/+f/6//v//P/5//n/+P/3//f/9//2//T/9v/0
//X/+f/9/wYAGAApADQAQgBRAF0AZABqAHEAeQCBAH8AcgBhAE8AQAAxACoAJwAhAB0A
GAATAA4ACQAFAAEAAQD+//z///8AAP/////+//r/+f/5//n/+v/7//n/+f/6//j/+P/5
//r/+P/4//j/+P/5//n/+v/7//r/+v/4//f/+v/5//j/+f/4//j/+P/5//j/+P/4//j/
+f/5//r/+//5//n/+P/4//n/+f/5//r/+P/4//n/+f/3//j/+P/4//j/+P/5//v/+P/5
//j/9//6//v/+v/7//n/+v/6//v/+v/6//r/+//8//z//f/+//3//P/8//z//f/+//7/
///9//3//f8AAAEAAgACAAIABAAEAAQABAAEAAcABgAGAAcACAAHAAgABwAIAAoACwAM
AAwADAAMAA0ADgAPABAAEAARABEAEAASABAAEAARAA8ADwAPAA8ADwAPAA8ADwAOAA4A
DgAPAAwACwAJAAgACgAJAAgACAAFAAQABAAEAAIAAgABAP////8AAAAAAQD+//3//P/8
/////v/8//3/+//7//z//P/9//z/+//5//r/+//8//3/+v/6//n/+P/5//r/+v/6//j/
+P/5//r/+f/6//r/9//6//v//P/9//z/+//5//n//P/6//r/+//8//z//P/8//v//P/8
//z/+//7//z//f/7//z/+//6//3//v/+//7//f/9//z//P/7//v/+//6//v/+//8//3/
/P/8//v/+//8//z/+//7//n/+v/6//z/+//7//v/+f/7//v//P/+//v/+v/5//n//P/8
//v//P/7//v/+//7//v/+//7//n/+//7//r/+v/5//n/+f/5//v/+v/6//r/+f/5//r/
+v/7//r/+f/1//j/+f/6//v/+P/4//f/9//4//j/+f/5//j/+P/5//n/+f/5//j/9v/2
//f/+P/5//j/9//3//f/+P/3//j/+f/2//b/9//3//P/9v/4//r/+v/4//j/+P/4//b/
9v/2//b/9//4//n/+v/5//j/9//2//f/+P/5//r/+P/4//j/+P/2//b/9v/1//f/9//4
//z/+f/5//n/+P/5//r/+f/6//n/+f/6//r/+f/4//f/9v/5//v///8DAAIAAwADAAMA
BQAEAAQABAAGAAkADAANAA4ADgAMAAoADQAMAA8AEAAPAA4ADAAKAAgAAgD9//j/9f/1
//b/9//2//b/9v/0//X/9v/3//n/+P/3//f/9v/3//b/9//4//b/9v/3//f/9f/1//P/
9P/0//T/9P/1//f/+f/+/woAGwAqADgASwBdAGgAbABxAHcAewB/AHgAawBbAEoAOQAs
ACcAIQAbABYAEQAMAAkABwADAAEA/v/8//n/+v/9//3//P/+//z/+//6//r/+v/3//b/
9v/4//j/+f/6//f/9v/1//T/9f/1//b/9//2//j/+P/5//n/9//1//X/+P/4//j/+f/5
//j/9//2//X/9f/2//f/9//3//b/9v/2//X/9P/0//X/9v/4//n/9v/2//X/9P/2//b/
9//5//j/+f/4//f/+f/5//f/9//4//r/+//9//z/+v/4//f/+P/4//n/+v/6//r/+//8
//z//P/7//v//P/9//7/AgAAAAAA///+/wEAAgADAAQABAAHAAYABgAGAAYABAAEAAYA
CAALAA0ADAAKAAgABgAJAAoACwAMAAwADQANAAwADgAMAAwADQAOAA8AEAARABEADwAN
AAsADAAMAAwADQALAAsACgAKAAkABwAFAAQABQAEAAQABAABAAAA/v/7//r//P/9////
/f/7//n/+P/6//j/9f/1//b/9//5//r/+v/4//b/8//0//X/9v/3//X/9v/2//b/9v/2
//X/9P/1//b/+P/6//n/+P/2//H/9P/1//b/9//3//f/9v/3//f/9P/z//P/9f/2//f/
+P/2//b/9f/0//T/9f/3//n/9//4//f/9v/2//b/9f/0//X/9//4//r/+P/3//b/9P/3
//f/+P/5//j/+P/3//f/+f/4//b/9f/2//j/+f/8//n/9//1//H/8v/z//X/+P/1//T/
8//z//X/9P/y//L/9P/1//b/9//2//X/9P/x//T/9f/1//b/9P/1//b/9//1//T/9P/0
//T/9f/3//j/+P/2//T/7//x//P/9f/3//b/9v/1//X/8//y//L/8f/z//T/9v/3//X/
9f/0//L/8v/z//T/9f/z//P/9P/1//f/9f/1//X/9v/2//f/9//z//L/8v/0//b/+P/4
//j/+P/3//b/9f/0//b/9v/2//b/9v/2//b/9v/0//T/9P/0//f/+P/4//j/9v/1//f/
9v/3//j/+P/4//r/+P/4//f/9f/2//b/9v/3//j/+f/6//r//P/+////AQACAAMAAwAE
AAQABAAEAAYACAAIAAoACwAKAAkACgAHAAgABwAGAAYABQAEAAAA/P/3//L/8f/v//D/
8f/y//X/9v/1//b/9f/0//T/8//z//T/9P/0//P/9P/1//b/8//z//L/8f/1//P/8v/y
//D/8P/x//P/+/8IABoAJwA0AEQAUwBZAFwAYABlAG0AcQBpAFoARwA1ACYAGwAYABcA
EwAPAAoABwACAP3/+f/3//f/+P/4//v/+v/7//n/9v/2//b/9f/0//T/9//1//X/9v/1
//T/9P/0//T/9P/0//T/8//z//T/9f/z//T/8//z//b/9f/0//X/9f/0//P/8//2//b/
9v/2//b/9f/1//X/9f/1//T/9P/1//X/9f/2//X/9P/0//P/9f/2//b/9v/3//b/9v/3
//b/9//2//X/+P/5//j/+f/4//j/9//3//j/+P/4//n/+v/6//v//P/7//r/+v/6//v/
/P/8//3/+//7//v//v///wAAAAAAAAIAAgACAAIAAgAFAAQABAAHAAgABwAIAAgACAAJ
AAkACgAKAAoACgAMAAwADAAMAAwADQANAAwADQAMAA0ADwANAA0ADQANAA8ADwAPAA8A
DwAOAA0ADQAKAAkABwAGAAgABwAGAAYABAACAAEAAAAAAAAA///9//v//P/8//3/+v/5
//j/+P/7//r/+P/5//j/9//3//b/+P/4//j/9//2//f/+P/5//b/9v/1//T/9//4//j/
+P/3//b/9v/2//n/+v/6//f/+f/5//n/+f/3//f/9v/3//r/+P/4//n/+f/4//f/9v/5
//r/+v/6//n/+f/6//v/+f/6//n/+P/7//z//P/8//v/+//6//r//f/9//3//P/8//v/
+//7//n/+v/6//v//f/8//r/+f/3//j/+P/6//v/+//7//n/+v/5//n/+v/5//j/9//3
//r/+v/5//r/+v/5//j/9//5//n/+f/3//j/+f/5//r/9//3//f/9//4//j/+f/6//f/
9//4//j/+v/6//r/9//5//n/+f/5//f/+P/4//n/+v/6//v/+//5//j/+P/3//r/+//7
//r/+//7//v/+//6//n/+f/5//r/+f/6//v/+f/4//j/9//1//j//P/8//z/+//6//n/
+P/4//j/+P/4//r/+v/6//r/9//2//X/9f/6//r/+//8//z//P/8//r/+v/5//n/+v/6
//r/+v/6//j/+P/5//z/AQADAAUABgAFAAUABAAEAAQABAAHAAoADQAQABAADgAKAAoA
CAAKAAsADAANAA0ACgAGAAAA+//2//X/9f/2//f/+P/4//j/9P/0//T/9P/3//f/9//4
//j/+P/2//b/9v/2//b/9//5//v/+//3//T/8P/u/+z/8f/3//3/AgAMABkAJAAuAD0A
TQBaAGQAawBzAH0AfwB2AGkAVwBGADcALgApACcAIwAcABEACAADAAMAAwABAAIAAgD/
//z/+//5//j/+P/5//n/+f/6//r/9//2//b/9v/2//f/+P/4//j/+P/4//b/9f/1//X/
+P/6//r/+//5//f/9f/1//T/9P/0//X/+P/4//j/+P/2//X/9f/1//j/+f/5//r/+P/3
//b/9v/2//b/9//3//n/+v/6//r/9//2//b/9//5//v/+//7//n/+f/3//f/9//4//j/
+f/8//z//P/9//v/+v/6//r//v/+////AAD+//7//f/9//3//f/9/wAAAQACAAIAAgAA
AAAAAAAAAAMABwAHAAgABgAGAAQABAAHAAgACgALAAwADAAMAAwACgAKAAoACgANAA8A
EAAQABAADgAOAA8ADwAPAA8ADwATABMAEwATAA8ADgANAA0ADwAPAA4ADgALAAkABwAG
AAUABAAEAAQABgAGAAUAAwD+//7//f/9/////////wAA/v/8//n/+f/7//v//P/8//7/
/v/+//3/+v/5//j/9//4//r/+//8//r/+v/5//j/+P/4//n/+v/7//z//P/5//f/9//3
//f/+f/7//z////9//r/+f/5//r/+v/6//r//f/+//7//v/6//n/+f/5//r//P/8//z/
/P/8//v/+v/6//v/+//8//3//f/9//z/+v/5//n/+f/6//z//f////3//P/6//n/+f/6
//r//P/////////9//r/+f/5//r//P/8//z//f/9//z/+v/6//v/+//7//v//f/9//3/
+//7//v/+v/6//z//f/+/////v/8//v/+v/5//n/+v/6//7//v/+//v/+f/5//n/+f/7
//z//P/9//3//P/8//v/+v/6//v/+//8//3//f/8//n/+f/5//n/+//7//z//f/7//n/
+f/5//r/+v/7//v//f/+//7//P/4//j/+P/4//j/+f/6//v//P/6//r/+v/6//r/+v/6
//r/+v/6//r/+v/4//j/+P/4//n/+v/7//z/+v/5//j/9//3//r/+v/7//z//P/8//z/
+v/6//n/+f/8//z//P/8//v/+v/5//n//v8BAAMABQAGAAcABwAGAAYABgAGAAkADgAP
ABIAEgAOAAwADAAKAA0ADgAPABAADwAOAAoABAD9//j/9//3//j/+f/6//r/+P/2//b/
9v/4//n/+f/5//r/+v/6//j/9v/2//b/9v/5//n/+f/5//f/9P/w/+7/8P/x//f//f8C
AAoAGQAmADIAQQBTAGAAagBxAHsAgQCDAHoAbQBdAEoAPQAyAC0AKwAlABoAEwAMAAUA
AQABAAMAAgACAAEA/P/5//f/9v/4//n/+f/5//r/+v/3//b/9v/0//T/9f/2//j/+P/4
//j/9P/z//P/8//2//j/+P/5//n/9//1//X/9P/0//T/9f/4//j/+P/4//T/8//z//P/
9f/3//j/+v/4//f/9v/2//b/9v/3//f/9//4//j/+P/1//T/9P/1//b/+f/6//v/+//7
//n/+f/5//r/+v/7//7//v/+/////f/8//z//P8AAAAAAQACAAAAAAD/////////////
AgAFAAYABgAGAAUABAADAAIABAAJAAoADAAKAAoACAAIAAsADAAOAA8AEgASABIAEgAR
ABAADwAOABEAEwAUABQAFAASABIAEwATABMAEwATABUAFQAVABUAEwASABEAEQATABMA
EgASAA8ADQALAAoABwAGAAYABgAIAAgABwAFAAEAAAD+//3/////////AAAAAP7/+//7
//v/+//8//z/AAAAAAAA///8//v/+v/5//r//P/9//7//P/8//v/+v/4//j/+f/6//3/
/v/+//v/+f/5//n/+f/6//v/+//9/////P/7//v/+v/6//r/+v/9//7//v/+//r/+f/5
//n//P/+//7//v/8//z/+//6//z//f/9//7//f/9//3//P/8//v/+//7//3//v/+////
///+//z/+//5//r/+v/8//3//f/9//v/+P/3//f/+P/5//r/+//9//v/+v/4//j/+f/5
//n/+f/9//3//f/7//r/+f/3//b/9//5//v//f/7//r/+v/6//n/+f/6//r//v/+//7/
+//6//n/+P/3//j/+v/7//3/+//6//r/+f/4//j/+f/5//z//f/9//z/+v/5//j/9//4
//n/+//9//v/+f/5//n/+P/4//n/+f/7//z//v/8//j/9v/2//b/9v/3//j/+f/6//n/
+P/3//b/+P/4//j/+P/4//j/+P/4//f/9v/1//T/9v/2//b/9//4//b/9f/0//X/9v/3
//b/+P/3//f/+P/3//b/9f/0//f/+P/6//7//v///wAAAAACAAMAAwAEAAQABAAHAAoA
CgAMAAsACAAJAAoACQAMAAkACAAHAAUAAwD+//f/8f/u/+//8f/0//L/8v/x//D/8P/y
//T/9v/0//P/8v/y//P/9P/z//T/9P/0//T/9f/x//H/8f/v//D/8P/w//D/8f/z//n/
AgASACEAMgBEAFUAXwBiAGIAZQBpAGsAZQBYAEcANwAoABsAFAARAA0ACQAGAAMABAAB
AP//+//5//j/9v/3//j/+f/5//j/+v/4//f/9v/2//j/9f/0//T/9v/2//f/+P/1//T/
8//y//L/8//1//f/9v/2//T/8//0//P/8v/z//b/9v/2//f/9//2//X/9P/z//P/9P/1
//X/9f/0//T/9v/1//T/9P/2//b/9//3//b/9v/1//T/9v/2//f/+f/2//f/9v/1//f/
9//1//X/9//4//j/+f/3//b/9f/1//f/+P/6//z//P/6//n/+P/7//z//P/9////////
/wIAAQAAAP7//P8AAAIABAAGAAQABwAGAAYABwAIAAcACAAJAAoADAANAA0ADAALAAoA
DQAOAA8AEAAOAA8ADwAOABAADgAOAA8ADQANAA0ADQAMAAsACgAJAAkACgALAA0ACgAJ
AAcABgAFAAMAAQAAAAEAAAAAAAAA/f/8//r/9//3//j/+P/5//b/9f/0//T/9v/0//H/
8f/z//P/9P/0//P/8v/x/+//8P/x//L/8//y//L/8f/w//D/8P/v/+7/8P/w//H/8v/x
//L/8v/v//D/8f/y//P/8//z//L/8//1//L/8f/x//T/9P/0//T/8v/y//H/8P/w//H/
8//1//P/9P/z//L/9P/0//P/8v/y//P/8//0//T/8//y//D/8//z//T/9f/0//T/8//z
//X/9P/y//H/8f/y//L/9P/y//H/8P/t/+7/7//x//T/8f/w/+//7//v/+7/7P/s/+7/
7//w//H/8f/v/+3/6f/r/+3/7v/w/+3/7f/t/+3/7//u/+7/7v/t/+3/7v/u/+//7v/t
/+n/6v/r/+z/7f/r/+z/7P/t/+//7v/u/+3/7v/u/+//7//t/+3/7P/q/+v/7f/v//H/
7v/t/+3/7f/v/+3/7f/t/+7/7v/v/+//7f/s/+r/7P/u//D/8P/w//D/7f/s/+v/6v/r
/+z/7f/u/+7/7v/u/+3/7P/r/+v/7v/w//H/8v/y//H/8P/t/+z/7P/t/+//8P/u/+7/
7v/u//D/8f/0//f/+f/7//z//f/7//r/+v/6//z///8CAAMABAAEAAIAAAAAAP7/AAAA
AAIAAgABAAAA+f/y/+z/5v/o/+n/6//t/+z/7P/s/+r/7P/s/+z/7f/t/+3/7v/u/+3/
6v/p/+j/6f/q/+z/7f/v/+v/5//k/+L/5P/o/+3/8f/3/wAADgAZACQAMgBBAE8AWgBe
AGUAbQBvAGUAVgBDADEAJgAdABgAFwATAAsAAgD7//b/9f/z//P/9f/2//T/7//s/+v/
6//q/+z/7//v/+//8P/v/+v/6f/o/+r/6v/r/+z/7P/s/+z/7P/o/+f/5//n/+r/7P/s
/+3/6//p/+f/5//q/+r/6v/r/+z/7P/s/+z/6P/n/+f/5//q/+v/6//s/+r/6f/o/+j/
6P/o/+n/6f/r/+z/7P/s/+n/6P/o/+n/6//t/+3/7f/r/+v/6f/p/+n/6v/q/+v/6v/q
/+r/6//r/+r/6v/q/+3/7v/w//L/8P/w/+//7//v/+//7//y//X/9v/2//b/9P/0//T/
9P/3//v/+//8//z//P/6//r/+//8//7///8AAAAAAAAAAAAAAAAAAAAAAQADAAQABAAC
AAAAAAABAAMAAwADAAMAAwADAAMAAwABAAAA/////wEAAQAAAAAA/f/7//n/+P/5//j/
+P/4//j/+P/3//X/8v/y//H/8f/z//P/8//0//P/8P/s/+v/7f/t/+7/7v/w//D/8P/v
/+v/6//r/+v/7P/u/+//8P/v/+7/7P/q/+z/7P/t/+7/7//w//D/7f/t/+3/7f/t/+7/
7//v//H/7//s/+v/6//u/+7/7v/u/+//8P/w//D/7v/t/+3/7f/w//L/8v/y//D/8P/v
/+7/8P/x//H/8v/z//P/8//y//D/7//v/+//8f/y//L/8//y//D/7f/r/+3/7v/u//D/
8f/x//H/7//u/+3/7f/u/+//8P/x//P/8v/w/+3/7P/t/+3/7f/t/+//7//v/+3/6//r
/+r/6v/s/+3/7v/v/+7/7P/r/+r/6//r/+z/7P/u/+7/7v/r/+v/6//r/+v/7f/u/+7/
7//u/+z/6//p/+r/6v/r/+v/7P/t/+3/7P/p/+n/6f/p/+r/6//t/+//7v/r/+r/6f/q
/+r/6//r/+3/7P/q/+j/6v/q/+r/6v/q/+z/7P/s/+z/6v/q/+r/6v/q/+r/6v/q/+z/
7P/r/+r/5//n/+r/6v/t/+7/7v/u/+z/6v/q/+n/6//s/+z/7P/q/+r/6v/q/+n/7P/v
//H/9P/2//j/+f/3//b/9f/0//n//P/9/wAAAgAAAP7//v/6//z//P/8//3//f/9//r/
8//t/+f/5f/l/+b/5//o/+j/6P/m/+b/5v/m/+f/5//n/+j/6P/o/+b/5v/m/+b/5v/n
/+f/5//p/+f/4v/g/97/3v/h/+f/7f/0//7/DQAWACQANQBDAE4AWABhAGkAcQBvAGQA
UwBBADAAJQAcABkAFwARAAgA///2//P/8f/x//H/8P/u/+//7P/p/+f/5v/k/+f/5//n
/+j/5v/j/+L/4v/i/+L/4//k/+b/5v/m/+b/4v/h/+H/4f/i/+T/5P/l/+f/5f/j/+P/
4v/i/+L/4//m/+b/5v/m/+L/4f/h/+H/5P/l/+X/5v/m/+X/5P/k/+L/4v/j/+P/5f/m
/+b/5v/k/+L/4f/h/+L/5f/m/+f/5//n/+X/5f/l/+b/5v/n/+r/6v/q/+v/6f/o/+j/
6P/s/+z/7f/u/+z/7P/r/+v/6//r/+v/7v/x//L/8v/y//L/8v/y//L/8//3//f/+P/4
//j/9v/2//X/9v/4//n/+//8//3//v/8//z//P/8//3///8AAAAAAAD+//7////9//3/
/f/9/wEAAQABAAEA/v/8//r/+f/6//v/+//8//v/+f/3//b/9//2//b/9v/2//b/9f/z
//D/8P/v/+//8P/x//L/9P/y//D/7f/t/+3/7f/u/+7/8f/y//P/8//w/+//7v/t/+7/
8P/x//L/8v/y//H/8P/w//D/8f/y//P/9P/0//H/8f/x//H/8f/y//P/8//1//X/8v/x
//H/8P/w//D/8P/z//T/9P/0//D/7//v/+//8f/0//X/9v/2//b/9f/0//L/8//z//T/
9f/1//X/9P/y//H/8f/x//P/9P/0//X/8//y//D/7//x//L/8v/0//X/9f/1//P/8P/v
/+//8P/w//D/8P/x//H/8P/u/+7/7f/t/+3/7f/v/+//7//t/+//7//u/+7/7v/v//D/
8f/z/w==
         </WaveFormData>
      </LeadData>
      <LeadData>
         <LeadByteCountTotal>10000</LeadByteCountTotal>
         <LeadTimeOffset>0</LeadTimeOffset>
         <LeadSampleCountTotal>5000</LeadSampleCountTotal>
         <LeadAmplitudeUnitsPerBit>4.88</LeadAmplitudeUnitsPerBit>
         <LeadAmplitudeUnits>��V</LeadAmplitudeUnits>
         <LeadHighLimit>2147483647</LeadHighLimit>
         <LeadLowLimit>268435456</LeadLowLimit>
         <LeadID>II</LeadID>
         <LeadOffsetFirstSample>0</LeadOffsetFirstSample>
         <FirstSampleBaseline>0</FirstSampleBaseline>
         <LeadSampleSize>2</LeadSampleSize>
         <LeadOff>FALSE</LeadOff>
         <BaselineSway>FALSE</BaselineSway>
         <ExcessiveACNoise>FALSE</ExcessiveACNoise>
         <MuscleNoise>FALSE</MuscleNoise>
         <LeadDataCRC32>3641021977</LeadDataCRC32>
         <WaveFormData>
/P/8//z//P///wAAAQACAAIAAgACAAIAAQAAAP///v///wAAAQACAAAAAAAAAAAAAQAC
AAMABAAEAAQABAAEAAIAAgACAAIABAAEAAQABAADAAIAAQAAAAAAAAAAAAAAAgACAAIA
AgABAAAA///+/wAAAAAAAAAA///+//3//P/+//7//v/+/wAAAAAAAAAA/v/+//7//v8A
AAAAAAAAAP///v/9//z//v/+//7//v8AAAAAAAAAAP7//v/+//7/AAAAAAAAAAACAAIA
AgACAAAAAAAAAAAAAgACAAIAAgAAAAAAAAAAAAMABAAFAAYABQAEAAMAAgACAAIAAgAC
AAQABAAEAAQAAwACAAEAAAACAAIAAgACAAAAAAAAAAAAAgACAAIAAgAAAAAAAAAAAP3/
/P/7//r//f/+////AAD///7//f/8//3//v///wAAAAAAAAAAAAD///7//f/8//7//v/+
//7//P/8//z//P/+//7//v/+//7//v/+//7//P/8//z//P/9//7///8AAP3//P/7//r/
+v/6//r/+v/8//z//P/8//r/+v/6//r/+//8//3//v/9//z/+//6//z//P/8//z//P/8
//z//P/7//r/+f/4//v//P/9//7/+//6//n/+P/6//r/+v/6//z//P/8//z/+//5//j/
+P/9/wAAAwAEAAUABQAFAAQABgAHAAkACQANAA4ADgANAA0ADQAQABIAEgAUABYAGQAb
ABkAFwAVABcAGAAYABkAGAAWABEADAAKAAcABQAFAAYABgAGAAQAAAD6//b/8//y//P/
9f/2//X/9P/0//P/8f/x//H/8f/0//T/9P/0//L/8v/y//L/8//0//b/9//2//b/9P/u
/+//8f/1////CQATACIAMQA6AEYAWABrAH8AkACXAJYAkgCKAIoAkACUAIgAbABUAE8A
UABOAEgAQQA4ACwAIAAYABIAEQAQAAwABQABAP3//f/6//j/+P/4//j/+P/1//T/8//z
//L/8v/y//P/9f/1//X/8//y//L/8v/y//D/8f/x//L/8v/x//H/8P/w//D/8P/x//P/
9P/0//P/8P/u/+3/7P/t/+7/8P/x/+//7//u/+7/7v/u/+7/8P/y//L/8v/y/+//7//v
/+//8f/y//L/8v/w//D/8P/w//L/8f/x//P/8//0//T/9P/0//P/8//z//P/9P/0//T/
8//z//P/8//z//P/8//0//b/+P/4//j/9v/1//P/9f/4//r/+v/7//n/+P/3//f/+f/6
//r//P/9//3//f/8//n/+f/5//n/+//8//3//f/9//z/+//7//n/+v/6//v//v//////
/v/7//v//P/8//3/AQACAAIAAgABAAEA////////AAABAAEAAQABAP///f/9//z/+v/8
//7//////////P/7//r/+v/7//v/+//5//v/+//6//n/+f/5//j/+v/9//3//f/7//v/
+v/6//j/+P/4//n/+//9//3//P/5//n/+f/6//v//f/+/wEAAQD///3////+//7//v/+
/wEAAQABAAAA/v/9//3//v8BAAEAAQABAP////////7//v////////8AAAAAAAAAAP3/
/P/8//z////////////+//3//f/9//v//P/8//z//f/+////AAD9//z//P/8//7//v/+
//7//P/7//v//P/8//z//P/8//7//v/+//3/+//7//r/+v/9//3//f/+//7//v/9//z/
/P/8//z//P/+//7//v/9//z/+//6//n//P/8//3//f/8//z/+//7//n/+f/5//n//P/8
//z//P/6//n/+f/5//r//P/9//7//P/7//v/+v/6//v/+//7//3//v/+/wAAAAD///7/
/f/8//7//v/+//7//P/8//z//P/+//7//v/+/wAAAAAAAAAA/f/9//7/AAACAAQABAAG
AAcACAAIAAoACwANAA0ADwAQABAADwAPAA8AEgAUABYAGgAcAB8AIQAdABsAGQAZABoA
GgAbABsAHAAYABQAEAALAAkACQAKAAwADAAKAAcAAAD9//v/+f/5//r/+v/5//r/+v/5
//n/+f/5//n/+v/8//z//P/8//r/+v/6//r/+v/7//v//P/8//z/+v/5//f/+/8BAAsA
FQAgAC0AOgBEAFIAZQB5AIoAmQCeAJ4AmACQAJAAlACUAIQAaABTAE4AUABOAEUAPAA0
ACwAIAAYABMAEgASAA8ACQADAAEAAgAAAAAAAAAAAAAA/f/8//v/+//4//j/+P/5//n/
+f/5//f/9v/2//b/9v/2//f/9//4//j/9//3//b/9v/2//b/9//5//r/+v/5//f/9v/2
//b/+P/4//n/+f/5//n/+P/4//b/9v/2//j/+f/6//v//P/6//n/+P/3//j/+v/7//z/
+v/6//r/+v/4//f/9//5//v//P/8//z/+//5//j/9//5//r/+v/6//v/+//7//v/+f/5
//n/+v/7//7///8AAP7//f/7//3//P/+//7///////7//f/9//3//v/+/wAAAQABAAEA
AAD9//3//f/9////AAABAAEAAQAAAP///////wAAAAABAAIAAwADAAIA/////wAAAAAA
AAMAAwACAAMAAwAEAAMAAQABAAIAAwADAAMAAwABAP/////+//z//P/+//////8BAP7/
/f/8//r/+//7//v//f///////v/7//v/+//6//r//f/9//3//f/9//z//P/8//z//P/9
////AQABAAAA/v/9//z//P/8//3//f///wEA///9///////+//3//P/////////+//7/
/f/9//7///////////8BAAEAAQAAAP/////+//3/AAAAAAAAAAD9//z//P/8////////
/////v/9//3//f/7//z//P/8//7//v/+//7/+//6//r/+v/8//z//P/8//z/+//7//z/
+//6//n/+P/5//r/+//7//n/+f/4//j/+f/5//n/+v/7//z//P/8//r/+v/6//r/+//8
//3//f/8//v/+v/5//r/+v/7//v//P/8//v/+//5//n/+f/5//z//P/8//z/+v/5//n/
+f/7//z//P/8//z/+//7//r/+f/5//j/9//7//r/+v/6//r/+f/4//f/9v/3//j/+f/6
//j/+P/4//j/9v/2//b/9v/3//j/+f/6//n/+P/3//b/9//4//n/+v/5//n/+v/8//z/
/v/+/wAAAgAEAAUACAAIAAkACAAJAAwADAALAAsACQAMAA4AEAASABQAFwAZABkAFwAV
ABUAFQAUABQAEwATABAADQAKAAUAAwADAAQABAAEAAIA///7//n/+P/3//b/9v/1//P/
8//0//T/9f/0//P/8v/y//L/8v/y//L/9P/0//T/9P/y//P/8//0//T/9P/y//P/9f/1
//n/AQALABYAIwAyAD4ATgBfAHEAgACLAI4AjACKAIYAiACMAI4AfgBiAE0ARgBGAEIA
PQA2ADAAJgAaABIADQAIAAQABQADAAEA/f/8//j/9v/2//b/9v/0//T/9P/1//P/8v/x
//H/8f/x//H/7//v//D/8f/y/+//7//u/+7/8P/v/+//7v/u/+7/7v/v/+3/7v/u/+3/
7v/u/+//8P/v/+7/7v/t/+7/7//v//D/7v/u/+7/8P/w//D/8P/w//H/8f/x//H/8P/w
/+//7v/w//D/8P/w//D/7//v//H/7//w//D/8P/x//H/8v/z//L/8v/x//D/8//z//P/
8//x//H/8f/y//L/9P/0//T/9P/z//H/8//z//T/8//z//T/9P/0//X/8//0//T/9v/1
//X/9f/0//T/9f/2//f/9P/0//T/8//0//T/9P/1//P/9P/0//X/9v/3//f/9v/2//f/
+f/6//n/+//6//j/+f/5//r/+f/4//f/9//3//f/9//3//X/9//3//b/9P/z//T/9P/z
//b/9P/0//T/9P/1//X/9f/0//X/9P/y//L/8//0//T/8//1//T/8//y//P/8//0//L/
8v/y//P/8f/z//P/8v/z//P/8//0//P/8//y//P/9P/z//L/9f/0//T/9P/0//X/9f/1
//T/9v/1//X/9v/2//X/9P/z//T/9f/2//b/9P/1//X/9f/0//T/9P/0//T/9P/1//b/
9P/z//L/8f/z//P/9P/1//T/9P/z//L/8v/y//L/8v/y//L/8//0//P/8v/x//D/8f/x
//L/9P/y//L/8v/y//L/8v/y//H/8v/z//P/9P/y//H/8P/w//P/9P/0//T/8v/y//L/
8v/w//D/8P/v//D/8f/y//P/8f/w//D/7//x//L/8v/z//H/8f/x//H/8v/y//L/8v/0
//P/8//z//L/8v/x//D/8v/x//H/8P/u/+//7//v/+3/7v/w//L/8v/w//D/8P/w/+7/
7v/u/+7/8f/y//P/9P/z//L/8f/w//L/8v/y//L/8v/y//L/8v/x//D/7//u//H/8f/y
//T/9f/2//f/9v/6//v//P/8//z//f////////8AAAAA//8CAAMABwAKAAoACgAKAAsA
DgANAAwACwALAAwADAANAA0ADAAIAAQAAQD///7////9//z/+//4//f/8v/v/+3/6//r
/+z/7P/r/+r/6v/p/+r/6//s/+3/6//q/+n/6P/q/+r/6v/q/+r/6v/r/+v/6v/q/+r/
7P/r/+3/7f/x//f///8IABMAIAAsADoASwBfAHIAgQCGAIgAhACAAIAAiACMAIYAcABV
AEYARgBCAD0ANgAyACgAHgAUAA0ABgACAP3/+//7//n/+P/2//P/8v/x//D/7//u/+3/
7f/s/+z/7P/t/+v/6//r/+n/6f/q/+v/7P/r/+v/6v/q/+r/6f/p/+j/6v/q/+r/6//q
/+r/6f/n/+j/6P/p/+r/5//m/+b/5f/n/+f/5v/m/+f/6P/p/+z/6//q/+n/6P/p/+n/
6f/p/+n/6v/q/+r/6v/q/+r/6v/r/+v/7P/v/+z/7P/r/+r/7P/r/+v/6//p/+r/6v/q
/+v/6//r/+v/7P/t/+7/8P/t/+7/7f/s/+//7//u//H/8f/y//H/8f/v/+7/7f/t/+7/
8P/x//T/8//x/+//7P/t/+//8f/z//H/8v/z//P/8f/w/+//7//w//L/8//1//P/8//y
//D/8v/z//X/9v/1//f/9v/0//b/9f/1//P/9f/1//b/9//2//X/9P/x//L/8//z//L/
8P/y//P/8//z//D/7//u/+//8f/y//P/8P/x//D/7v/w//H/8v/y/+//8f/w/+//7//v
/+7/7v/w//D/8P/x//D/8f/w/+7/8P/x//L/9P/z//P/8v/z//P/8f/v//H/8//0//X/
9v/0//P/8v/w//H/8f/y//T/8//z//P/8//x//H/8f/w//H/8//0//X/9f/0//P/8v/0
//T/9f/2//X/9f/1//X/9P/z//P/8//1//b/9v/2//X/9P/z//L/8v/y//P/9P/z//L/
8f/w//L/8f/x//L/9P/0//T/9P/x//D/7//t//D/8f/x//L/8f/x//H/8v/y//L/8f/w
//L/8v/y//L/8f/w/+//7f/u/+//8P/x//D/8P/x//H/8P/w/+//7//w//H/8v/z//H/
8P/v/+7/7//v//D/8f/v//D/8P/w//L/8f/x//D/8v/z//P/8//v/+7/7v/w//D/8v/y
//L/8v/w//D/8P/w//L/8v/y//L/8v/y//L/8v/w//D/8P/w//P/9P/1//b/9P/z//P/
9P/4//r/+v/8//v//P/8//7//f//////AQAEAAQAAwADAAUACAAKAAwADgAQABMAFQAV
ABMAEQARABEAEAAQAA8ADgAKAAYAAgABAP////8AAP///v/7//f/8//x//D/7//t/+7/
7v/t/+3/7v/u/+//7v/t/+z/7P/u/+7/7v/u//D/8P/w//D/7//v/+7/7v/w//D/8P/v
/+3/7//5/wMACwAaACcANABCAFQAaQB5AIQAiQCOAI4AhgCEAIoAjgCGAGwATgBBAEQA
RAA+ADkAMgAqAB4AFAAKAAUABAACAP///f/7//n/+P/2//T/9P/0//T/8v/y//L/8//x
//D/7//v//H/8f/x/+//8P/w//D/8P/v/+//7v/u/+//7//w//D/7v/u/+7/7//v//D/
8P/v/+//7v/u/+7/7P/s/+3/7f/u/+//7//w/+7/7v/u//D/8v/y//L/8v/z//P/8//z
//L/8v/x//D/8f/y//P/9P/y//H/8f/z//P/9P/0//T/9v/1//X/9f/0//T/8//y//T/
9f/2//f/9f/1//X/9v/0//b/9v/2//b/9f/z//X/9P/2//b/9//4//j/+P/5//f/+P/4
//r/+//7//v/+v/7//v/+//7//r/+v/6//n/+v/6//r/+//5//r/+v/7//z//f/9//z/
/f/9//7//v/9/////v/8//////8AAP///v/9//3//f/9//3//f/7//v/+//6//j/9//4
//j/9//6//j/+P/4//f/9//2//X/9//5//n/+P/5//n/+f/4//X/9//2//X/9f/3//j/
+v/4//j/+P/5//n/+//7//r/+f/5//n/+v/4//n/+f/7//z/+//6//3/+//6//n/+P/7
//v/+//6//v/+//8//7//P/7//r/+f/8//3//v/+//v/+//6//n//P/8//z//P/9//z/
/P/8//v/+//7//v//P/7//v/+//5//r/+v/6//j/+P/4//j/+f/4//j/+P/2//b/9v/2
//f/9//4//r/+f/4//f/9v/4//j/+P/3//n/+f/4//j/+P/3//b/9v/3//j/+P/4//b/
9v/2//b/+P/4//j/9//3//f/9//3//b/9v/3//f/9//4//j/+f/3//f/9//3//j/+P/4
//j/+v/5//n/+f/4//j/9//2//f/9//4//j/9//3//b/9f/1//j/+v/6//r/+P/4//j/
+P/2//b/9v/2//j/+P/4//j/+P/4//f/9//6//z//v8AAP7/AAABAAIABAAGAAcACQAJ
AAsADAAMAAkACQAJAAwADgAQABIAFAAVABcAFQATABMAEwAUABQAFwAXABYAEgAMAAgA
BQADAAUABgAGAAYABAABAPz/+f/3//X/9f/2//b/9f/0//T/8f/x//H/8f/z//T/9P/0
//L/8v/y//L/9P/0//T/9f/1//b/+P/2//T/8f/x//H/9////wkAEgAdACgANAA+AE0A
YQB4AIcAkACUAJIAigCGAIgAjACKAHoAYQBQAEwATABDADoAMgAsACQAHAAVABAADAAJ
AAMA///9//j/+P/4//j/+P/4//X/9P/z//P/9P/0//T/9f/1//X/9f/z//D/8P/w//D/
8f/z//T/9v/0//P/8//y//L/8v/y//P/8//0//T/8//z//L/8v/y//T/9P/1//X/8//z
//L/8v/y//L/8v/0//b/9v/2//b/9P/z//L/8f/z//T/9P/0//T/9P/0//T/8v/x//H/
8//1//b/9v/2//T/8//z//P/9P/2//f/+P/3//f/9//3//f/9//3//j/+v/8//z//P/6
//n/9//5//r//P/8//3//f/8//v/+//7//z//P/+//////////7//f/9//3//f/9//7/
/////////v/9//3//f/+//7///8AAAEAAQAAAP3//f/+//7/AAADAAMAAgAAAP/////9
//////8AAAEAAwADAAMAAQD//////v/8//7/AAABAAEA///8//v/+v/6//v/+//7//v/
/f/9//z/+f/5//n/+P/6//3//f/9//v/+//6//r/+v/6//r/+//7//3//f/8//n/+f/5
//r//P/9//3///////3/+//9//z//P/8//z//////////v/8//v/+//8////////////
/////////v/8//3//f/9/wAAAAAAAAAA/f/8//z//P/9//3//f/9//z/+//7//v/+//8
//z//P/+//7//v/+//v/+v/6//r//P/8//z//P/8//v/+//8//r/+v/6//r//P/8//z/
+//5//n/+P/4//v/+//7//z//P/8//v/+v/4//j/+P/4//n/+v/7//v/+v/5//j/9//6
//r/+//7//r/+v/5//n/+f/5//n/+f/6//r/+v/6//j/9//3//f/+f/6//r/+v/4//f/
9//2//b/9//3//f/+//8//r/+v/2//b/9v/2//b/+P/4//j/+P/3//b/9f/0//b/9v/2
//b/9v/2//b/9v/0//T/9P/0//X/9v/3//j/9//2//X/8//1//b/+P/6//r/+v/8//3/
/v/+/wAAAQAEAAUACAAKAAkABwAGAAUACAAKAAwADgAQABMAFQATABEADwAPABAAEgAT
ABMAEgAOAAoABgADAAEAAQACAAIABAACAP//+v/1//P/8f/x//L/8v/x//D/7v/t/+3/
7f/v/+//8P/w//D/8P/w//D/7v/u/+7/7v/x//H/8v/y//L/8P/v/+3/7//z//n/AwAO
ABcAJAAwADoARwBZAHAAgQCKAI4AjACEAIAAhACKAIYAeABfAEwASABGAD8ANgAwACgA
HgAWABEADAAIAAMA///5//X/9P/0//T/9P/0//T/8f/w/+//7//u/+7/7v/v//H/8f/x
/+//7P/s/+z/7P/u/+//7//w/+//7f/s/+r/6v/q/+r/6//t/+7/7v/t/+v/6v/q/+r/
7f/u//D/8f/v/+//7v/u/+3/7P/r/+z/7v/u/+7/7v/t/+3/7f/t/+3/7v/u/+7/8P/w
//D/8P/u/+3/7f/v//H/8v/y//L/8v/x//H/8f/y//T/9f/2//X/9f/1//X/8//z//P/
9P/0//b/9v/2//T/8//x//P/9v/4//j/+f/3//b/9f/1//f/+P/4//r/+//7//v/+v/3
//f/9//3//j/+v/8//3//f/8//v/+//5//r/+v/7//z//f/9//z/+//7//z//P/8////
///+//7//f/9//v/+//7//z//f/9//3//f/7//n/+f/4//b/+P/6//v/+//7//j/9//2
//T/9f/1//X/9//5//n/+P/3//f/9//2//b/+f/5//n/9f/1//T/9P/0//T/9P/1//f/
+f/5//j/9f/1//X/9v/4//n/+f/7//n/9//1//f/9v/2//b/9v/5//n/+f/4//b/9f/1
//b/+P/5//r/+//5//n/+f/4//j/+f/5//n/+P/4//j/+P/3//b/9v/2//n/+f/5//n/
+v/5//n/+f/4//j/9//2//f/+P/5//r/+P/2//X/9P/2//b/9v/2//b/9f/1//b/9v/2
//b/9v/4//j/+P/3//b/9f/z//L/9f/1//X/9v/1//b/9v/2//X/9P/z//L/8//0//X/
9f/z//P/8//z//b/9v/3//f/9f/0//L/8f/x//H/8f/x//T/9P/0//T/9P/z//P/8//z
//T/9P/0//T/8//z//L/8P/x//H/8f/1//b/9P/0//L/8P/w//D/8P/z//T/9f/2//X/
9P/z//L/8v/y//L/8v/y//L/8v/y//H/8P/v/+7/7//w//D/8f/x//L/8//0//X/+P/6
//z//P/+////AQAAAAEAAQAAAAIAAwAEAAgACAAKAAwADgATABUAEwARAA8ADwAQABAA
EAAPAA0ACAAHAAQAAgABAP7//v/9//z/+v/3//L/7//u/+3/7v/w/+//7f/r/+r/6v/r
/+z/7f/s/+z/6//q/+z/7P/s/+z/7v/u/+7/7//r/+r/6v/s/+z/6//t/+//9////wUA
EAAfACwAPABOAGEAdQCEAIkAjACIAIAAfgCIAJIAjAB0AFQARQBEAEQAQAA5ADQALgAk
ABoAEAAHAAIA/v/7//n/+f/1//b/9v/1//T/8//y//H/8P/v/+//7v/u/+7/7//u/+3/
7P/p/+v/7P/t/+7/7f/t/+z/7P/u/+3/7f/s/+z/7P/s/+3/7P/s/+v/6f/s/+z/7f/u
/+3/7P/s/+v/7f/t/+z/7P/s/+z/7P/u/+3/7P/r/+r/7P/t/+7/7//u/+7/7f/s/+7/
7v/u/+7/7v/t/+3/7//t/+7/7v/u//H/8f/y//P/8P/w/+//7v/w//H/8v/z//P/8//z
//T/8//0//P/8v/1//X/9P/3//f/+P/3//f/+P/4//j/+f/5//r/+v/8//z/+//6//j/
+P/5//r/+//6//r/+v/5//n/+P/3//f/9//4//j/+f/5//n/+P/2//j/+f/7//z/+f/7
//r/+P/5//n/+v/5//n/+f/6//v/+P/3//b/8//0//X/9f/0//H/8v/y//H/8v/w//D/
8P/y//P/8//z//D/8f/w/+7/8P/x//L/8v/v//H/8P/v/+//7//u/+7/8P/w//D/8f/v
//H/8f/w//D/8f/y//T/8//z//L/8//1//P/8f/z//b/9v/2//b/9v/1//T/8v/z//P/
9P/2//X/9f/1//X/9//3//f/9v/2//f/9//3//X/9P/z//L/8v/y//P/9P/z//P/8//z
//T/8//z//P/8//0//T/9P/z//L/8f/w//D/8P/x//L/8P/w//D/8P/w/+//7//w//L/
8v/y//L/8f/w/+//7f/u/+//7//w//D/7//u/+7/7f/u/+7/7v/w//D/8P/w/+7/7v/u
/+3/7//v/+//7//u/+7/7//v/+7/7v/t/+3/7//v/+//7//v/+7/7f/s/+3/7f/u/+//
7f/u/+7/7v/w/+//7//u/+7/7//v/+//7f/s/+z/7P/u//D/8P/w//D/7//u/+3/7P/u
/+7/7v/u/+7/7v/u/+7/7v/t/+3/7v/y//T/9v/2//b/9//4//j//P/9/////////wAA
AAD///////8CAAQACAAKAAwADwAQAA0ACgAHAAgACgALAA0ACwAKAAYAAgD8//n/9//3
//r/+v/6//j/8//u/+v/6f/o/+n/6//s/+n/6P/o/+f/5f/l/+X/5f/o/+j/6P/o/+f/
5v/l/+T/5f/m/+j/6f/q/+j/5v/k/+P/5f/r//H/+/8FABAAHQAoADQARgBZAG0AfgCF
AIYAggB6AHgAegB+AHoAaABOAD8APgA6ADQAKwAkABwAFgAKAAQAAwAAAPr/9f/x/+3/
6//s/+z/7P/s/+z/7P/n/+b/5f/l/+b/5v/m/+f/5//n/+f/5f/i/+L/4v/i/+P/5f/m
/+j/5//l/+T/4v/j/+T/5f/n/+f/6P/o/+f/5v/k/+P/4v/k/+T/5f/l/+P/4//i/+L/
5P/k/+T/5v/m/+b/5v/m/+P/4//j/+P/5P/m/+f/6P/m/+b/5v/m/+b/5f/l/+f/5f/m
/+b/5v/m/+X/5f/l/+b/6P/p/+r/6f/p/+n/6f/p/+n/6f/q/+z/7v/u/+7/7P/r/+n/
6//t//D/8f/z//H/8P/v/+//8f/y//L/9P/z//P/8//y//P/8//z//P/9f/2//f/9//2
//T/8v/x//P/9P/0//X/9P/1//X/9P/z//P/9P/0//b/+f/5//j/9v/1//X/8//1//X/
9v/3//f/9//3//X/8//z//L/8P/y//T/9f/1//P/8P/v/+7/8P/x//H/8f/x//P/8//y
/+//7//v/+7/8P/z//P/8//x//H/8P/w//L/8v/y//P/8//1//X/9P/z//P/8//0//T/
9f/1//f/9//1//P/9f/2//b/9v/2//f/9//3//b/9P/z//P/9P/2//f/+P/5//f/9//3
//b/+P/5//n/+f/4//j/+P/4//X/9P/0//T/9//3//f/9//2//X/9f/1//X/9v/2//b/
9v/2//b/9v/1//T/9P/0//b/9v/2//b/9f/z//L/8v/0//T/9P/0//T/9P/0//P/8f/x
//D/8P/z//P/8//0//L/8v/x//D/8v/y//L/8v/y//L/8v/x/+//7//v/+//8v/y//P/
8//x//D/7v/t/+//7//v/+//7v/u/+7/7v/u/+3/7f/t/+7/8P/x//L/8P/v/+//7v/u
/+//7//v//H/8P/u/+z/7v/u/+7/7v/u//D/8P/w//D/7//u/+3/7P/u/+7/7v/u/+7/
7v/u/+7/7f/t/+7/8P/0//b/9v/4//j/+P/3//j/+v/9//7/AQAAAAAA////////AgAE
AAYACgAMAA8AEQAOAAsACAAHAAoACgALAAsADAAIAAQAAAD8//n/+P/4//n/+v/5//f/
8P/t/+v/6f/p/+r/6v/p/+r/6v/p/+n/5//n/+f/6P/q/+r/6v/q/+j/6P/o/+j/6v/r
/+v/7P/u/+z/6v/p/+f/6f/t//X/AQAOABkAJAAuADoASwBfAHIAgwCKAIoAhgCAAH4A
gACCAH4AaABPAEYARABAADcALgAmAB4AFgAQAAsACAACAP//+//3//P/8P/w//D/8P/w
//D/6//q/+n/6f/o/+j/6P/p/+n/6f/p/+f/5v/m/+b/5v/o/+n/6f/q/+r/6f/p/+j/
6P/o/+j/6f/r/+z/7P/r/+n/6P/o/+j/6v/q/+v/6//r/+v/6v/q/+r/6v/q/+z/7P/s
/+z/7P/p/+n/6f/p/+v/7P/s/+z/7P/s/+z/7P/q/+n/6f/r/+z/7v/v//D/7//t/+z/
6//s/+7/7//w/+//7//v/+//7//v/+//8P/y//T/9P/0//b/9f/z//X/9P/2//b/9//3
//b/9f/1//X/9v/2//j/+f/5//n/+P/3//f/9//3//f/+P/5//n/9//2//X/9f/0//T/
8//z//b/9//3//b/9f/1//b/9v/2//n/+f/4//n/+f/6//n/9//3//j/+f/7//v/+//5
//v/+//6//j/+v/8//3//f/7//j/9//2//b/9//3//f/+v/9//7//v/8//v/+v/4//r/
/f/9//3//f/9//z//P/8//z//P/9//3///////7/////////AAD+//////8BAAEA///9
////AAAAAAAAAAABAAEAAQAAAAAA/////wAABAAFAAYABwAFAAUABQAEAAIAAwADAAMA
BgAGAAYABgAFAAQABAAEAAUABQAFAAUABAADAAMAAwADAAQABAAEAAYABgAGAAYABAAC
AAEAAAABAAIAAwAEAAIAAQABAAIAAgACAAIAAgAAAAAAAAD//wEAAQAAAAAAAQABAAEA
AgAFAA==
         </WaveFormData>
      </LeadData>
      <LeadData>
         <LeadByteCountTotal>10000</LeadByteCountTotal>
         <LeadTimeOffset>0</LeadTimeOffset>
         <LeadSampleCountTotal>5000</LeadSampleCountTotal>
         <LeadAmplitudeUnitsPerBit>4.88</LeadAmplitudeUnitsPerBit>
         <LeadAmplitudeUnits>��V</LeadAmplitudeUnits>
         <LeadHighLimit>2147483647</LeadHighLimit>
         <LeadLowLimit>268435456</LeadLowLimit>
         <LeadID>V1</LeadID>
         <LeadOffsetFirstSample>0</LeadOffsetFirstSample>
         <FirstSampleBaseline>0</FirstSampleBaseline>
         <LeadSampleSize>2</LeadSampleSize>
         <LeadOff>FALSE</LeadOff>
         <BaselineSway>FALSE</BaselineSway>
         <ExcessiveACNoise>FALSE</ExcessiveACNoise>
         <MuscleNoise>FALSE</MuscleNoise>
         <LeadDataCRC32>1969183617</LeadDataCRC32>
         <WaveFormData>
DAAMAAwADAALAAoACQAIAAcABgAFAAQAAgACAAIAAgABAAAA///+//7//v/+//7//P/8
//z//P/8//z//P/8//3//v///wAAAgACAAIAAgADAAQABQAGAAgACAAIAAgACAAIAAgA
CAAGAAYABgAGAAYABgAGAAYACAAIAAgACAAIAAgACAAIAAYABgAGAAYABgAGAAYABgAG
AAYABgAGAAgACAAIAAgABgAGAAYABgAIAAgACAAIAAYABgAGAAYABgAGAAYABgAGAAYA
BgAGAAYABgAGAAYACAAIAAgACAAIAAgACAAIAAYABgAGAAYACAAIAAgACAAIAAgACAAI
AAgACAAIAAgACAAIAAgACAAIAAgACAAIAAgACAAIAAgABgAGAAYABgAGAAYABgAGAAYA
BgAGAAYABAAEAAQABAAGAAYABgAGAAYABgAGAAYABgAGAAYABgAGAAYABgAGAAYABgAG
AAYACAAIAAgACAAGAAYABgAGAAYABgAGAAYACAAIAAgACAAIAAgACAAIAAgACAAIAAgA
CAAIAAgACAAIAAgACAAIAAgACAAIAAgABgAGAAYABgAIAAgACAAIAAYABgAGAAYABgAG
AAYABgAGAAYABgAGAAgACAAIAAgACAAIAAgACAAGAAYABgAGAAYABgAGAAYACAAIAAgA
CAAIAAgACgAKAA4ADwAQABEAEgATABQAFQAVABYAFgAWABUAFQASAA8ACQADAP7/+//3
//P/8v/y//L/8//z//P/8//z//X/9v/6//r/+v/8//v/+//8//3/AAACAAMABAADAAMA
AwACAAIAAgACAAMAAwADAAMAAwADAAMAAwADAAMAAwADAAQAAgACAAIAAwAFAAkADgAV
ABwAJQAuADoARgBNAEUAOAAuACUAFgALAAUA9v/h/77/iv9Z/zv/KP8d/x//MP9E/1H/
V/9k/3r/kP+l/7b/w//O/9f/3v/m/+v/8//5//3///8CAAMAAgAEAAQABQAGAAcACQAK
AAsACwALAAsACwAMAAwADQANAA4ADgAOAA8ADwAPABAAEAAQABEAEQASABIAEgASABAA
EAAQABEAEwATABMAEwAUABQAFAAUABYAFgAWABYAFQAVABUAFQAVABUAFQAWABYAFgAW
ABYAFgAWABYAFgAWABcAFwAWABQAFQAVABUAFQAVABUAFQAXABcAFwAXABUAFQAVABUA
FwAXABcAFgAUABQAFAAUABYAFgAWABYAFgAVABUAFgAVABQAEwARABMAEgASABIAEAAQ
ABAAEAAPAA4ADAAMAAwACwALAAoACgAIAAcABgAHAAYABgAFAAIAAgABAAAAAQAAAP//
/v/+//7//v/+//z//P/8//3//f/+//7///8AAAEAAQACAAQABQAFAAUABQAFAAcABwAH
AAcABwAHAAcABwAHAAcABwAHAAcACAAIAAgACAAIAAgACAAIAAgABgAGAAYABwAHAAYA
BgAGAAgACAAIAAgABgAGAAYABgAGAAYABgAGAAQABQAFAAUABgAGAAYABgAGAAYABQAF
AAUABQAFAAUABQAFAAUABQAFAAUABQAFAAQABAAEAAQABAAEAAQABAAGAAYABgAGAAYA
BgAGAAYABAAFAAUABQAFAAQABAAEAAQABAAEAAQABAAEAAQABAAEAAQABAAEAAMAAwAD
AAMABAAEAAMAAwADAAQABAAFAAUABAADAAMAAwAEAAQABAACAAIAAgACAAQABAAEAAQA
AgACAAIAAgADAAMAAwADAAMAAwADAAMAAwACAAIAAgACAAIAAgACAAMAAwADAAIAAgAC
AAIAAgACAAIAAgACAAIAAgACAAIABAAEAAQABAADAAMAAwADAAIABAAEAAQABAACAAIA
AgACAAIAAgACAAIABAAEAAQABAACAAIAAgACAAIAAgACAAIABAAEAAQABAAEAAYABgAI
AAkACgALAA4ADQAOAA8ADwAQABAAEAARABEADgALAAUA///6//f/8//x//D/8P/w/+//
7//v/+//7//x//L/9P/2//b/+P/5//f/+P/5//r//v///wAAAQD//////v/+//7//v//
//////////////////////////////8AAAAAAAAAAAEAAQABAAQADQAUABsAJAAuADoA
RwBJAEAANAAtACIAEQAHAPr/3/+8/4r/Uf8v/xj/B/8D/xL/Jv85/0H/TP9g/3j/kf+m
/7X/wP/L/9b/3P/j/+v/8f/1//n//P////7/AAAAAAEAAgADAAUABgAHAAcABwAHAAkA
CgAKAAsACwAMAAwADAALAAsACwAMAAwADAANAA0ADgAOAA4ADgAOAA4ADgAPAA8ADwAP
AA8AEAAQABAAEAAQABAAEAAQABEAEQARABEAEQARABEAEgASABIAEgASABIAEgASABIA
EgATABMAEgASABMAEwATABMAEwATABMAEwATABMAEwATABMAEwATABMAEwATABIAEgAS
ABIAEgAQABAAEAAQABIAEQARABIAEgASABIAEQARABAAEAAQAA4ADgAOAA4ACwAKAAgA
CAAKAAkACQAIAAgABgAFAAQAAwACAAIAAQAAAAAA///+//3//P/7//r/+v/6//r/+v/6
//r/+v/7//v//P/8//3//v//////AAAAAAEAAQABAAMAAwAFAAUABQAFAAUABQAFAAUA
BQAFAAUABQAFAAYABgAGAAYABgAGAAYABgAGAAQABAAEAAUABwAGAAYABgAGAAYABgAG
AAQABAAEAAQABgAGAAYABgAEAAUABQAFAAYABgAGAAYABgAGAAUABQAFAAUABQAFAAcA
BwAHAAcABQAFAAUABQAGAAYABgAGAAQABAAEAAQABAAEAAQABAAEAAQABAAEAAIAAwAD
AAMABQAEAAQABAAEAAQABAAEAAIAAgACAAIABAAEAAQABAADAAMAAwADAAQABAADAAMA
AwAEAAQABQAFAAQAAwADAAMABAAEAAQABAAEAAQABAAEAAQABAAEAAQABAAEAAQAAwAD
AAMAAwAFAAUABQAFAAUABAAEAAQABAAEAAQABAAFAAUABQAEAAQABAAEAAQABAAEAAQA
BAAEAAQABAAEAAQABAAEAAQABQAFAAUABQAEAAQABAAEAAQABAAEAAQABAAEAAQABAAE
AAQABAAEAAQABAAEAAQABAAEAAQABAAEAAQABAAEAAQABAAEAAQABAAEAAQABAAEAAQA
BgAGAAgACQAKAAsADgAPABAAEQARABIAEgASABMAEwAQAA0ABwABAPz/+f/1//H/8P/w
//D/8f/x//H/8f/x//P/9P/2//b/9v/4//n/+f/6//v//P/+////AAABAAEAAQAAAAAA
/v/+/////////////////wEAAQABAAEA/////wAAAAACAAIAAwADAAUACAAPABYAHwAq
ADYARABRAFEARgA6ADEAIgARAAcA9P/R/6b/cP89/x3/Cv/7/vv+Dv8m/zP/P/9O/2T/
fP+T/6j/t//E/8//2P/g/+X/7f/z//f/+f/8////AAACAAIAAwAEAAUABwAIAAkACQAJ
AAkACQAKAAoACwALAAwADAAMAA8ADwAPABAADgAOAA8ADwAQABAAEAAQABAAEAAQABEA
EQARABEAEQASABIAEgASABIAEgASABIAEwATABMAEwATABMAEwAUABQAFAAUABQAFAAU
ABQAFAAUABUAFQAUABQAFQAVABUAFQAVABUAFQATABMAEwATABUAFQAVABUAFQAVABUA
FAAUABQAFAAUABQAFAAUABQAFAATABMAFAAUABQAFAATABMAEgASABIAEAAQABAAEAAP
AA4ADAAMAAwACwALAAoACgAIAAcABgAFAAQABAADAAIAAgABAAAA///+//3//P/6//r/
+v/6//z//P/8//3/+//8//z//f8AAAEAAQACAAIAAwADAAMABQAFAAcABwAHAAcABwAH
AAcABwAHAAcABwAHAAcACAAIAAgACAAIAAgACAAIAAgACAAIAAgACQAJAAgACAAIAAgA
CAAIAAgACAAIAAgACAAIAAgACAAIAAgACQAJAAkABgAGAAYABgAIAAgABwAHAAcABwAH
AAcABwAHAAcABwAHAAcABwAHAAYABgAGAAYABgAGAAYABgAGAAYABgAGAAYABgAGAAYA
BgAHAAcABwAHAAYABgAGAAYABgAGAAYABgAGAAYABgAGAAYABgAGAAcABwAHAAcABgAG
AAUABQAFAAYABgAHAAcABgAFAAUABQAGAAYABgAGAAYABgAGAAQABAAEAAQABAAEAAQA
BAAFAAUABQAFAAUABQAFAAUABQAEAAQABAAEAAQABAAEAAUABQAFAAQABAAEAAQABAAC
AAIAAgACAAQABAAEAAQABAAEAAQABAAFAAUABQAFAAYABgAEAAQABAAEAAQABAAEAAQA
BAAEAAQABAAEAAQABAAEAAQABAAEAAQABAAEAAQABAAEAAQABAAGAAYABgAGAAQABAAE
AAQABgAGAAgACAAKAAsADAANAA4ADwAQABEAEwAUABQAFAAVABUAEgAPAAoABQABAP//
+f/1//T/9P/y//P/8//z//P/8//1//b/9v/2//b/+P/5//n/+v/7//7/AAABAAIAAwAD
AAMAAgACAAIAAgADAAEAAQABAAEAAwADAAMAAwADAAMAAwAEAAQABAAEAAUABQAHAAgA
DQASABsAJAAwAD4ASwBVAFIAQgA1ACwAHwAPAAQA7//Q/6b/bf87/yD/D/8B/wb/HP8x
/z//Sv9a/3L/if+e/7H/vv/L/9T/3v/n/+3/8//3//v/AAADAAQABgAGAAcABgAHAAkA
CgALAAsACwALAA0ADgAOAA8ADwAQABAAEAARABEAEQASABAAEAARABEAEgASABIAEgAU
ABQAFAAVABUAFQAVABUAFgAWABYAFgAWABYAFgAWABUAFQAVABUAFwAXABcAGAAYABgA
GAAYABoAGgAaABoAGAAZABkAGAAWABcAFwAXABkAGQAZABkAFwAXABcAFwAZABkAGQAZ
ABkAGQAZABgAFgAWABYAFgAYABgAGAAYABgAFwAXABgAGAAYABgAFwAXABYAFgAWABQA
FAAUABQAFQAUABIAEgAQAA8ADwAOABAADgANAAwACwAKAAoACQAGAAYABQAEAAUABAAD
AAIAAAAAAAAAAAAAAAAAAAABAAMABAAEAAUABAAFAAUABgAIAAkACQAJAAcABwAJAAkA
CwALAAsACwALAAsACwALAAsACwALAAwADAAMAAwADAAMAAwADAAMAA4ADgAOAA8ADQAM
AAwADAAMAAwADAAMAA4ADgAOAA4ADAAMAAwADAAKAAsACwALAAwADAAMAAwADAAMAAsA
CwALAAsACwALAAkACQAJAAkACwALAAsACwAMAAwADAAMAAwADAAMAAwADAAMAAwADAAL
AAoACQAIAAgACQAJAAkACQAIAAgACAAIAAgACAAIAAoACgAKAAoACAAIAAgACAAJAAkA
CQAJAAoACgAJAAkACQAKAAoACwALAAoACQAJAAkACgAKAAoACgAKAAoACgAKAAoACgAK
AAoACgAKAAoACQAJAAkACQAJAAkACQAJAAkACAAIAAgACgAKAAoACgAJAAkACQAIAAoA
CgAKAAoACAAIAAgACAAIAAgACAAIAAYABgAGAAYABwAHAAcABwAKAAoACgAIAAgACAAI
AAgACAAIAAgACAAIAAgACAAIAAgACAAIAAgACAAIAAgACAAIAAYABgAGAAYACAAIAAgA
CAAIAAoACgAMAA0ADgAPABIAEwAUABUAFQAWABYAFgAXABUAEgAPAAkAAwD+//v/9//1
//T/9P/0//X/9f/1//X/9f/3//j/+v/8//z//v////3//v///wAAAgADAAQABQADAAMA
AgACAAIAAgADAAMAAwADAAMAAwADAAMAAwADAAUABQAGAAYABAAEAAUABQAHAAoAEwAa
ACEALAA4AEYATwBLADwAMgApABoADQAHAPj/4f++/4j/U/83/yT/Ff8X/yj/PP9J/1P/
YP92/4r/of+y/8H/zP/Z/+D/6P/t//P/9//5//3/AAABAAIABAAEAAUABgAHAAkACgAL
AAsACwALAAsADAAMAA0ACwAMAAwADAANAA0ADQAOAA4ADgAPAA8AEAAQABAAEAAQABAA
EAARABEAEQARABEAEgASABIAEgASABIAEgASABMAEwATABMAEQARABEAEgASABIAEgAS
ABQAFAAUABQAEgATABMAEgAUABUAFQAVABMAEwATABMAFQAVABUAFQAVABUAFQAVABMA
EwATABIAFAAUABQAFAAUABQAFAAUABQAEwATABQAEgASABIAEQARABAAEAAQABAAEAAQ
ABAADQAMAAoACgAKAAkACQAIAAoACAAHAAYABQAEAAQAAwACAAIAAQAAAP///v/9//z/
/P/8//z//P/8//z//P/9//3//v/+////AgADAAMABAAEAAUABQAFAAcABwAJAAkACQAJ
AAkACQAJAAkACQAJAAkACQAJAAoACAAIAAgACAAIAAgACAAIAAgACAAIAAkACQAIAAgA
CAAIAAgACAAIAAgACAAIAAgACAAIAAgACAAGAAcABwAHAAYABgAGAAYACAAIAAcABwAH
AAcABwAHAAcABwAHAAcABwAHAAcABwAGAAYABgAGAAgACAAIAAgABgAGAAYABgAGAAYA
BgAGAAYABwAHAAcABwAGAAYABgAGAAYABgAGAAYABgAGAAYABgAGAAYABgAHAAcABwAH
AAYABgAFAAUABQAGAAYABwAHAAYABQAFAAUABgAGAAYABgAGAAYABgAGAAYABgAGAAYA
BgAGAAYABQAFAAUABQAFAAUABQAFAAcABgAGAAYABgAGAAYABgAFAAUABQAEAAQABAAE
AAQABAAEAAQABAAEAAQABAAEAAQABAAEAAQABQAFAAUABQAGAAQABAACAAIABAAEAAQA
BAAEAAQABAAEAAQABAAEAAQABAAEAAQABAACAAIAAgAEAAYACAAJAAoACwAOAA8AEAAR
ABEAEgASABQAFQAVABIADwAJAAMA/v/7//f/8//y//D/8P/x//H/8f/x//H/8//2//j/
+P/4//j/+f/5//r/+//8//7////+/////////wAAAAAAAAAAAQABAAEAAQABAAEAAQAB
AAMAAwADAAMAAgACAAIAAgADAAMAAwAGAAsAEgAZACAAKgA2AEUAUQBQAEQAOQAuAB8A
DwAEAO3/yv+g/2f/N/8c/wn/+/7+/hL/Kf81/0D/UP9q/4P/mP+r/7r/xf/Q/9r/4f/p
/+//8//3//z//f/+/wAAAAABAAQABQAHAAgACQAJAAkACQAJAAoACgALAAsADAAMAAwA
CwALAAsADAAOAA4ADwAPAA4ADgAOAA4ADgAOAA4ADwARABEAEQARABAAEAAQABAAEgAS
ABIAEgARABEAEQARABEAEQARABIAFAAUABQAFAASABIAEgASABIAEwATABIAEgATABMA
EwATABMAEwATABMAEwATABMAEwATABMAEwATABMAEwASABQAFAAUABQAEgASABIAEgAU
ABMAEwAUABIAEgASABEAEQAQABAAEAAOAA4ADgAOAA0ADAAKAAoADAALAAsACgAIAAYA
BQAEAAUABAAEAAMAAAAAAP///v/9//z/+//6//z//P/8//z/+v/6//r/+//7//z//P/9
//7//////wAAAgADAAMAAwADAAMABQAFAAUABQAFAAUABQAFAAUABQAFAAUABQAGAAYA
BgAGAAYABgAGAAYABgAGAAYABgAHAAcABgAGAAYABgAGAAYABgAGAAYABgAGAAYABgAG
AAYABgAHAAcABwAGAAYABgAGAAYABgAFAAUABwAHAAcABwAHAAcABwAHAAUABQAFAAUA
BgAGAAYABgAGAAYABgAGAAQABAAEAAQABgAGAAYABgAEAAUABQAFAAUABAAEAAQABAAE
AAQABAAEAAQABAAEAAQABAAEAAQABQAFAAUABQAGAAYABQAFAAMABAAEAAUABwAGAAUA
BQAFAAYABgAGAAQABAAEAAQABAAEAAQABAAEAAQABAAEAAUABQAFAAUABQAFAAUABQAF
AAQABAAEAAQABAAEAAQABQAFAAUABAAEAAQABAAEAAQABAAEAAQABAAEAAQABAAEAAQA
BAAEAAUABQAFAAUABAAEAAQABAAGAAQABAAEAAQABAAEAAQABAAEAAQABAAEAAQABAAE
AAQABAAEAAQABAAEAAQABAAEAAQABAAEAAQABAAEAAQABAAEAAQABAAEAAYABgAIAAkA
CgALAA4ADwAQABEAEQASABQAFAAVABUAFAARAAsABQD+//v/9//z//D/8P/w//H/8f/x
//H/8f/z//T/9v/2//b/+P/5//n/+v/7//z//v8BAAIAAwADAAEAAAAAAAAAAAABAAEA
AQABAAEAAQABAAEAAQABAAEAAwAEAAQABAACAAMAAwADAAYACwAQABcAIAAqADYARQBT
AFIARgA5ADAAIwARAAYA8f/Q/6T/b/87/xz/Cf/7/v7+EP8l/zX/Qv9Q/2j/gf+Y/6v/
uP/D/9D/2P/f/+f/7//1//n//P////7/AAAAAAEABAAFAAcACAAJAAkACQAJAAkACgAK
AAsADQAOAA4ADgANAA0ADQAOAA4ADgAPAA8AEAAQABAAEAASABIAEgATABMAEwATABMA
FAAUABQAFAAUABQAFAAUABUAFQAVABUAEwATABMAFAAWABYAFgAWABYAFgAWABYAFgAX
ABcAFgAWABcAFwAXABcAFwAXABcAFwAXABcAFwAXABcAFwAXABcAFwAXABYAGAAYABgA
GAAWABYAFgAWABYAFQAVABYAFgAWABYAFQAXABYAFgAWABIAEgASABIAEQAQAA4ADgAQ
AA8ADwAOAAwACgAJAAgACQAIAAgABwAEAAQAAwACAAEAAAD///7//v/+//7//v/+//7/
/v//////AAAAAAEAAgADAAMABAAEAAUABQAFAAYABwAKAAsACwALAAsACwALAAsACwAL
AAsACwALAAwACgAKAAoACgAMAAwADAAMAAoACgAKAAsADQAMAAwADAAMAAwADAAMAAoA
CgAKAAoADAAMAAwADAAKAAsACwALAAwADAAMAAwADAAMAAsACwALAAsACwALAAsACwAL
AAsACQAJAAkACQAKAAoACgAKAAoACgAKAAoACgAKAAoACgAKAAoACgAKAAgACQAJAAkA
CQAIAAgACAAKAAoACgAKAAoACgAKAAoACgAKAAoACgAJAAkACQAJAAoACgAJAAkABwAI
AAgACQALAAoACQAJAAsADAAMAAwACwAKAAkACAAIAAgACAAIAAoACgAKAAoACQAJAAkA
CQAJAAkACQAJAAkACAAIAAgACgAKAAoACgAJAAkACQAIAAoACgAKAAoACgAKAAoACgAK
AAoACgAKAAoACgAKAAoACQAJAAkACQAIAAgACAAIAAoACgAKAAoACgAIAAgACAAIAAoA
CgAKAAoACAAIAAgACAAKAAoACgAKAAoACgAKAAoACAAIAAgACAAKAAoACgAMAAwADgAP
ABAAEQAUABUAFgAXABcAGAAYABgAGQAZABYAEQALAAUAAAD///v/9//2//b/9v/3//f/
+f/5//n/+//6//z//P/8/wAAAQABAAIAAwAEAAYABwAHAAcABgAFAAYABgAGAAYABQAF
AAUABQAHAAcABwAHAAcABwAHAAcACAAIAAgACAALAAsADQAQABUAHAAjACwAOgBIAFEA
UQBEADYAKwAeABMACwACAO3/0P+g/2n/Rf8w/x//Hf8s/0T/U/9b/2b/ev+O/6P/sv/B
/9D/2//i/+r/8f/3//v///8DAAQABQAGAAgACAAJAAoACwANAA4ADwAPAA8ADwAPABAA
EAARABEAEgASABIAEwATABMAFAASABIAEwATABQAFAAUABQAFgAWABYAFwAVABUAFQAV
ABgAGAAYABgAFgAWABYAFgAXABcAFwAXABkAGQAZABoAGAAYABgAGAAYABgAGAAYABgA
GQAZABgAGAAZABkAGQAZABkAGQAZABcAFwAXABcAGQAZABkAGQAZABkAGQAYABgAGAAY
ABgAGAAYABgAGAAYABcAFwAYABgAGAAYABcAFwAWABYAFgAUABQAFAAUABUAFAASABIA
EAAPAA8ADgAQAA4ADQAMAAsACgAKAAkABgAGAAUABAADAAIAAQAAAAAAAAAAAAAAAgAC
AAIAAwABAAIAAgADAAYABwAHAAgACgALAAsACwALAAsADQANAA0ADQANAA0ADQANAA0A
DQANAA0ADQAOAA4ADgAOAA4ADgAOAA4ADgAOAA4ADgAPAA0ADAAMAAwADgAOAA4ADgAO
AA4ADgAOAAwADAAMAAwADAANAA0ADQAMAAwADAAMAAwADAALAAsACwALAAsACwAJAAkA
CQAJAAsACwALAAsACgAKAAoACgAKAAoACgAKAAoACgAKAAoACgAKAAoACgAKAAsACwAL
AAkACAAIAAgACgAKAAoACgAKAAoACgAKAAgACAAIAAgACQAJAAkACQAIAAgABwAHAAcA
CAAIAAkACQAIAAcABwAHAAgACAAIAAoACgAKAAoACAAIAAgACAAIAAgACAAIAAkACQAJ
AAkABwAHAAcABwAJAAgACAAIAAgACAAIAAgABwAHAAcABgAIAAgACAAIAAYABgAGAAYA
CAAIAAgACAAGAAYABgAGAAcABwAHAAcACAAIAAgACAAIAAgACAAIAAgACAAIAAgACAAI
AAgACAAIAAgACAAIAAgACAAIAAgACAAIAAgACgAKAA4ADwAQABEAEgATABQAFQAXABgA
GAAYABcAFwAUABEACQADAP7/+//5//X/9P/0//T/9f/1//X/9//3//n/+v/8//z//P/+
//////8AAAEABAAGAAcACAAHAAcABwAGAAgACAAIAAkABwAHAAcABwAJAAkACQAJAAsA
CwALAAwACgAKAAoACwALAA0AEgAZACAAJwAyAD4ATABVAFUASAA8ADMAJAAXAA0A+v/b
/7L/ev9J/y//HP8N/xH/JP86/0f/Uf9g/3b/jv+l/7j/x//S/9v/5P/s//P/+f///wMA
BwAIAAkACgAMAAwADQAOAA8AEQASABEAEQARABEAEwAUABQAFQAVABYAFgAWABcAFwAX
ABgAGAAYABkAGQAaABoAGgAaABoAGgAaABsAGwAbABsAGwAaABoAGgAaABwAHAAcABwA
HQAdAB0AHQAdAB0AHQAeAB4AHgAeAB4AHgAeAB4AHgAgACEAIQAgAB4AHwAfAB8AHwAf
AB8AHwAhACEAIQAhAB8AHwAfAB8AIQAhACEAIAAgACAAIAAgACAAIAAgACAAIgAhACEA
IgAgACAAIAAfACEAIAAgACAAHgAeAB4AHgAdABwAGgAaABoAGQAZABgAFgAUABMAEgAT
ABIAEgARABAAEAAPAA4ADQAMAAsACgAKAAoACgAKAAoACgAKAAsACwAMAAwADQAOAA8A
DwAQABAAEQARABEAEwATABUAFQAVABUAFQAVABcAFwAXABcAFQAVABUAFgAWABYAFgAW
ABYAFgAWABYAFgAWABYAFwAXABYAFgAWABYAFgAWABYAFgAWABYAFgAWABYAFgAWABYA
FwAXABcAGAAYABgAGAAYABgAFwAXABcAFwAXABcAFwAXABcAFwAXABcAFwAXABgAGAAY
ABgAGAAYABgAGAAYABgAGAAYABgAGAAYABgAFgAXABcAFwAZABgAGAAYABgAGAAYABgA
GAAYABgAGAAYABgAGAAYABcAFwAXABcAGAAYABcAFwAXABgAGAAZABkAGAAXABcAGQAa
ABoAGgAYABgAGAAYABgAGAAYABgAGAAYABgAGAAXABcAFwAXABkAGQAZABkAGQAYABgA
GAAaABoAGgAaABkAGQAZABgAGAAYABgAGAAaABoAGgAaABgAGAAYABgAGgAaABoAGgAZ
ABkAGQAZABoAGgAaABoAGgAaABoAGgAaABoAGgAaABoAHAAcABwAHAAaABoAGgAaABwA
HAAcABwAGgAaABoAGgAaABwAHAAeACEAIgAjACYAJQAmACcAJwAqACoAKgArACsAKAAl
AB8AGQAUABEADQAJAAgACAAIAAkACQAJAAkACwANAA4AEAAOAA4AEAARABEAEgATABQA
GAAZABoAGwAbABsAGgAaABoAGgAbABsAGwAbABsAGwAbABsAGwAbAB0AHQAeAB4AHAAc
AB0AHQAdACAAJwAuADcAQABKAFgAZwBtAGgAXABRAEYANwApABoA/f/W/6b/b/9F/zD/
Hf8V/yL/OP9L/1X/Yv92/5D/qf+8/83/2v/l/+7/9v///wUADQARABUAGAAbABwAHgAe
AB8AIAAhACMAJAAlACUAJQAlACUAJgAmACcAKQAqACoAKgArACsAKwAsACwALAAtAC0A
MAAwADAAMAAuAC4ALgAvADEAMQAxADEAMAAwADAAMAAwADAAMAAwADEAMQAxADEAMQAx
ADEAMgA0ADQANAA0ADIAMgAyADIANAA1ADUANAA0ADUANQA1ADMAMwAzADMANQA1ADUA
NQA1ADUANQA1ADMAMwAzADIANAA0ADQANAA0ADQANAA0ADQAMwAzADQAMgAyADIAMQAx
ADAAMAAwADAAMAAwADAALwAuACwALAAsACsAKwAqACwAKgApACgAKQAoACgAJwAkACQA
IwAiAB8AHgAdABwAHgAeAB4AHgAeAB4AHgAfAB8AIAAgACEAIwAlACYAKAAqACsAKwAr
ACsAKwAtAC0ALwAvAC8ALwAxADEAMQAxADEAMQAxADIAMAAwADAAMAAwADAAMAAwADIA
MgAyADMAMwAyADIAMgA0ADQANAA0ADQANAA0ADQANgA2ADYANgA0ADUANQA1ADYANgA2
ADYAOAA4ADcANwA3ADcANwA3ADkAOQA5ADkANwA3ADcANwA4ADgAOAA4ADoAOgA6ADoA
OgA6ADoAOgA8ADwAPAA8ADwAPQA9AD0APwA+AD4APgA+AD4APgA+AD4APgA+AD4APgA+
AD4APgA/AD8APwA/AEAAQAA/AD8APwBAAEAAQQBBAEAAPwA/AEEAQgBCAEIAQABAAEAA
QAA+AA==
         </WaveFormData>
      </LeadData>
      <LeadData>
         <LeadByteCountTotal>10000</LeadByteCountTotal>
         <LeadTimeOffset>0</LeadTimeOffset>
         <LeadSampleCountTotal>5000</LeadSampleCountTotal>
         <LeadAmplitudeUnitsPerBit>4.88</LeadAmplitudeUnitsPerBit>
         <LeadAmplitudeUnits>��V</LeadAmplitudeUnits>
         <LeadHighLimit>2147483647</LeadHighLimit>
         <LeadLowLimit>268435456</LeadLowLimit>
         <LeadID>V2</LeadID>
         <LeadOffsetFirstSample>0</LeadOffsetFirstSample>
         <FirstSampleBaseline>0</FirstSampleBaseline>
         <LeadSampleSize>2</LeadSampleSize>
         <LeadOff>FALSE</LeadOff>
         <BaselineSway>FALSE</BaselineSway>
         <ExcessiveACNoise>FALSE</ExcessiveACNoise>
         <MuscleNoise>FALSE</MuscleNoise>
         <LeadDataCRC32>2900864966</LeadDataCRC32>
         <WaveFormData>
RgBGAEYARgBEAEQARABEAEMAQgBBAEAAPQA8ADsAOgA3ADQAMQAuACwAKgAoACYAIwAg
AB0AGgAWABQAEgAQAA0ADAALAAoACAAGAAQAAgAAAAAAAAAAAP///v/9//z//P/8//z/
/P/6//r/+v/6//j/+P/4//j/+v/6//r/+v/4//j/+P/4//j/+P/4//j/+P/4//j/+P/4
//j/+P/4//n/+v/7//z/+v/6//r/+v/8//z//P/8//z//P/8//z/+v/6//r/+v/8//z/
/P/8//z//P/8//z//P/8//z//P/8//z//P/8//z//P/8//z//v/+//7//v/8//z//P/8
//z//P/8//z//P/8//z//P/6//r/+v/6//z//P/8//z/+//6//n/+P/6//r/+v/6//r/
+v/6//r/+P/4//j/+P/4//j/+P/4//j/+P/4//j/+P/4//j/+P/4//j/+P/4//j/+P/4
//j/+v/6//r/+v/4//j/+P/4//j/+P/4//j/+P/4//j/+P/2//b/9v/2//j/+P/4//j/
+P/4//j/+P/2//b/9v/2//j/+P/4//j/+P/4//j/+P/4//j/+P/4//b/9v/2//b/9v/2
//b/9v/2//b/9v/2//b/9v/2//b/+P/4//j/+P/2//b/9v/2//b/9v/3//f/+f/5//n/
+f/3//j/+v/6//z//f/9//3/+//7//v/+//7//v/+//8//3//v/+//7//P/5//f/9f/z
//H/7//u//D/8f/z//X/9P/1//b/9//5//r/+v/6//j/+f/5//n/+f/4//b/8//0//P/
8//z//P/8//0//T/9P/0//T/9P/0//T/9P/1//X/9v/2//b/9v/3//f/9//3//v/AgAM
ABUAJwA/AFwAegCNAJMAjQCAAHAAYQBQADgAEgDx/9f/uf+L/1L/Ff/k/tL+2f7o/v3+
E/8v/07/a/+F/5r/qf+1/8L/zf/X/9//5v/u//L/9f/3//r/+f/8//3///8AAAEAAgAD
AAQABQAGAAYABAAFAAUABQAHAAgACQAKAAoACgALAAsACgAKAAsACwALAAwADAAMAA4A
DgAPABAAEAARABEAEQARABIAEgASABMAFAAUABYAFAAUABQAFAAWABYAFwAYABgAGgAa
ABoAGgAbABsAHAAaABwAHAAeAB0AHgAeAB8AHwAgACEAIgAkACUAJgAnACYAJwAoACkA
LAAtAC4ALwAwADEAMwA0ADMANQA2ADkAPAA8AD0APwA/AEAAQQBDAEQARgBGAEcARgBH
AEgASABKAEoASgBKAEoASgBKAEoASABHAEYARQBFAEQAQwBBAEAAPgA8ADgANwA1ADIA
LwAuACsAKQAmACEAHgAbABoAFgAVABMAEQAPAA0ACwAKAAgACAAHAAUABQAFAAQAAwAC
AAEAAQAAAAAAAAAAAAAA///+//7//v/+//3//f/9/////////////f/9//z//P/8//3/
/f/9//3//f/9//3//f/9//3//v8AAAAAAAAAAP7//v/+//7//v/+//7//v/+//////8A
AAAAAAD/////AAAAAAAAAAAAAAAAAAAAAAAAAAABAAEAAQABAAEAAAAAAAAAAAAAAAAA
AAAAAAAAAAD//////v8AAAAAAAAAAP7//v/+//7//v/9//3//f/9//3//f/9//r/+v/6
//r//P/8//z//P/6//r/+f/5//n/+f/5//n/+f/5//n/+f/4//j/+P/4//j/+P/4//j/
+P/4//f/9//5//n/+f/5//n/+f/5//n/9//3//f/9//5//n/+f/5//f/9//3//f/9v/2
//b/9v/4//j/+P/4//b/9v/2//b/+P/4//j/+P/3//f/9//2//b/+P/2//b/+P/2//b/
9v/2//T/9P/0//T/9v/2//b/9v/0//T/9P/0//T/9f/1//X/9f/1//X/9f/2//j/+P/4
//n/+f/5//n/9//3//f/9//3//f/+P/5//z//P/8//r/9f/z//H/7//v/+3/7P/s/+v/
7f/v//D/8f/y//P/8//0//T/9P/0//X/9f/1//X/9P/y/+//7v/t/+3/7f/t/+3/7v/u
/+7/7v/u/+7/7v/u/+7/7//v//D/8P/w//D/7//v/+//7//x//b//P8HABMAJwBAAGIA
fwCLAIsAgABsAFcAQgAqAAwA5//J/7H/kf9k/y3/8v7M/sX+0v7f/vP+Df8s/0v/af+C
/5X/of+w/73/x//R/9r/4P/m/+3/7//w//H/9P/1//f/+P/5//r/+//8//3//v/+//7/
//////////8AAAEAAgACAAIAAwADAAQABAAFAAUABQAGAAYABgAGAAYABwAIAAgACQAJ
AAkACQAKAAoACgALAAwADAAOAA4ADgAOAA4ADAAMAA0ADgAOABAAEAAQABAAEQARABIA
EgAUABQAFgAXABgAGAAZABkAGgAbABwAHAAdAB4AHwAgACEAIgAjACQAJQAmACcAKAAp
ACsALAArAC0ALgAxADQANAA1ADcAOQA6ADsAPQA+AEAAQABBAEAAQQBCAEIAQgBCAEIA
QgBCAEIAQgBCAEIAQQBAAD8APQA8ADsAOQA6ADgANgAyAC8ALQAqACcAJAAhAB8AHAAX
ABQAEQAQAA4ADQALAAkABwAFAAMAAgD+//7//f/7//3//f/8//v/+v/5//n/+P/4//j/
+P/4//f/9v/2//b/9P/z//P/8//1//X/9f/1//X/9f/0//T/8v/z//P/8//1//X/9f/1
//P/8//z//T/9v/2//b/9v/2//b/9v/2//j/+P/4//j/+P/5//n/+v/4//j/9//3//r/
+v/6//r/+P/4//j/+P/4//j/+f/5//n/+f/5//j/+P/4//j/+P/4//j/+P/4//j/9//3
//b/+P/4//j/+P/2//b/9v/2//b/9f/1//X/9f/1//X/9f/0//T/9P/0//T/9P/0//T/
9P/0//P/8//z//P/8//z//X/9f/1//X/9P/0//T/9P/0//T/9P/0//T/9P/z//P/8//z
//P/8//z//P/8//z//P/8//z//P/8//z//P/8//z//P/8//z//L/8v/y//L/8v/y//L/
8v/y//L/8v/y//T/9P/0//T/8//z//P/8v/y//L/9P/y//L/9P/0//T/9P/y//L/8v/y
//L/8v/y//L/8v/y//L/8v/0//T/9P/0//T/9P/0//T/9P/1//X/9f/1//X/9f/1//T/
9v/2//b/9//3//f/9//5//n/+f/5//f/9//4//n//P/8//z/+v/1//P/8f/v/+3/6//q
/+r/7f/v//H/8v/x//L/8//z//b/9v/2//b/9//3//f/9//0//L/7//u/+//7//v/+//
7f/u/+7/7v/u/+7/7v/u//D/8P/x//H/8v/y//L/8v/z//P/8//z//X/+P8AAAsAGwAx
AFAAdACRAJsAlQCCAGoAUQA6ACAA/v/Z/73/of9//1T/G//i/sD+wf7M/tv+8f4R/zD/
T/9t/4T/l/+n/7j/w//N/9f/3v/m/+r/7//z//T/9f/4//n/+//8//3//v///wIAAwAE
AAQABAAFAAUABQADAAQABQAGAAgACAAJAAkACgAKAAsACwALAAwADAAMAAwADAANAA4A
DgAPAA8ADwARABIAEgASABEAEgASABQAFAAUABQAFAAUABQAFQAWABYAGAAYABgAGgAb
ABsAHAAaABwAHAAeAB8AIAAgACEAHwAgACEAIgAkACUAJgAnACgAKQAqACsALAAtAC4A
LwAwADEAMwA0ADUANwA4ADsAPAA8AD0APwBBAEIAQwBFAEYASABIAEkASgBLAEwATABM
AEwATABMAEoASgBKAEoASgBJAEgARwBFAEQAQwBBAEAAPgA8ADgANQAzADAALQAoACUA
IwAgAB0AGgAXABYAEgARAA8ADQANAAsACQAIAAQABAADAAEAAQABAAAA//8AAP/////+
//z//P/8//z/+//6//r/+v/6//n/+f/5//n/+f/5//n/+f/5//j/+P/4//n/+f/5//n/
+f/5//n/+f/5//n/+v/6//r/+v/6//z//P/8//z/+v/6//r/+v/6//v/+//8//z//P/7
//v//P/8//z//P/8//z//P/8//r/+v/7//v/+//7//v/+v/8//z//P/8//r/+v/6//r/
/P/7//v/+v/6//r/+v/6//r/+v/6//r/+v/5//n/+f/5//n/+f/5//j/+P/4//j/9v/2
//b/9v/2//b/9f/1//X/9f/1//X/9f/1//X/9f/0//T/9P/0//L/8v/y//L/8//0//T/
9f/1//X/9f/1//P/8//z//P/8//z//P/8//z//P/8//z//P/8//z//P/8v/y//L/8v/y
//L/8v/y//T/9P/0//T/8v/y//L/8v/z//P/8//y//L/8v/y//L/8v/y//L/8v/y//L/
8v/y//L/8v/y//L/8v/y//L/8v/y//L/8v/y//L/8v/y//L/8v/y//L/8//z//H/8f/x
//H/8f/y//T/9P/2//f/9//3//f/9//3//f/9//3//f/+P/5//r/+v/6//r/9//1//P/
7//t/+v/6v/o/+n/6//t/+7/7//w//H/8f/y//L/8v/0//X/9f/1//P/8v/w/+3/7P/r
/+v/6//r/+v/7P/s/+z/7P/s/+z/7v/u/+7/7//t/+7/7v/u//D/8f/x//H/8f/z//b/
+v8DAA0AHwA4AFwAfwCXAJsAkAB8AGUATgA4AB4A+f/V/7n/m/9y/z3/AP/M/rn+wP7L
/t/++f4Y/zn/Wf92/4v/m/+q/7n/xf/P/9j/4P/m/+v/7//y//P/9v/3//n/+P/5//r/
+//+////AAAAAAAAAQABAAEAAQACAAMABAAGAAYABwAHAAYABgAHAAcACQAKAAoACgAI
AAgACQAKAAoACwALAAsADQAOAA4ADgANAA4ADgAQABAAEAAQABAAEgASABMAFAASABQA
FAAUABYAFwAXABgAFgAYABgAGgAbABwAHAAdAB0AHgAfACAAHgAfACAAIQAkACUAJgAn
ACgAKQAqACsAKgArAC0ALgAxADMANAA3ADYANgA3ADkAOwA8AD0APwBAAEIAQgBDAEQA
RQBGAEYASABIAEgASABGAEYARgBGAEUARQBFAEUAQwBCAEEAPwA+ADwAOgA2ADQAMwAx
AC8AKgAnACUAIgAfABwAGQAYABQAEwARAA8ADQALAAkACAAGAAYABQADAAEAAQAAAP//
/v/9//3//P/8//z//P/8//v/+v/6//r/+v/5//n/+f/3//f/9//3//n/+f/4//j/+P/5
//n/+f/5//n/+f/5//n/+f/5//r/+P/4//j/+P/6//r/+v/6//z//P/8//z/+v/7//v/
/P/8//z/+//7//z//P/8//z//v/+//7//v/8//z//f/9//3//f/9//z//P/8//z//P/6
//r/+v/6//z/+//7//r/+v/6//r/+v/6//r/+v/6//r/+f/5//n/+f/5//n/+f/4//j/
+P/4//j/+P/4//j/+P/4//f/9//3//f/9//3//f/9//3//f/+P/4//j/+P/2//b/9v/2
//b/9v/1//X/9f/1//X/9f/1//X/9f/1//X/9f/1//X/9f/1//X/9f/1//X/9f/1//b/
9v/2//b/9P/0//T/9P/0//T/9P/0//T/9P/0//T/8//z//P/8v/0//b/9P/0//T/8v/y
//L/8v/y//L/8v/y//L/8v/y//L/8v/y//L/8v/y//L/8v/y//L/8//z//P/8//z//P/
8//y//T/9P/0//f/9//3//f/9//3//f/9//1//X/9v/3//j/+P/4//b/8//x/+//7f/r
/+n/6P/o/+v/7f/v//D/7//w//H/8f/0//T/9P/0//P/8//z//P/8v/w/+3/7P/r/+v/
6//r/+v/7P/s/+z/7P/s/+z/7P/s/+z/7f/t//D/8P/w//D/8f/x//H/8f/z//j/AgAN
ABsAMwBQAHAAhwCNAIkAegBoAFUARAAuAAwA5//N/7H/h/9S/xP/4P7K/s/+3v7x/gf/
If9A/13/d/+O/5//rf+8/8f/0f/Z/+D/5v/q/+//8f/y//P/9v/3//n/+P/5//r/+//8
//3//v/+//7///////////8AAAEAAgAEAAQABQAFAAQABAAFAAUABwAIAAgACAAGAAYA
BwAIAAgACQAJAAkACwAMAAwADAALAAwADAAOAA4ADgAOAA4ADgAOAA8AEAAQABIAEgAS
ABIAEwATABQAFAAWABYAGAAZABoAGgAbABkAGgAbABwAHgAfACAAIQAiACMAJAAlACQA
JQAmACcAKgArAC0ALgAtAC8AMAAzADYANgA3ADkAOwA8AD0APwA+AEAAQABBAEIAQwBE
AEQARABEAEQARABEAEQARABEAEQAQwBCAEEAPwA+AD0AOwA8ADoAOAA0ADEALwAsACkA
JgAjACEAHgAbABgAFQAUABAADwANAAsACQAHAAUABAACAAIAAQD////////+//3//P/7
//v/+v/4//j/+P/4//n/+P/4//j/+P/3//f/9//1//X/9f/1//f/9//2//b/9v/3//f/
9//3//f/9//3//f/9//3//j/+P/4//j/+P/4//j/+P/4//j/+P/4//j/+P/5//n/+v/6
//r/+f/5//r/+v/6//r/+v/6//r/+v/6//r/+//7//v/+//7//r/+v/6//r/+v/4//j/
+P/4//r/+f/5//j/+P/4//j/+P/4//j/+P/4//j/9//3//f/9//3//f/9//2//b/9v/2
//b/9v/2//b/9v/2//X/9f/1//X/9f/1//X/9f/1//X/8v/y//L/8v/y//L/8v/y//T/
9P/z//P/8//z//P/8//z//P/8//z//P/8//z//P/8f/x//H/8f/z//P/8//z//L/8v/y
//L/8v/y//L/8v/y//L/8v/y//D/8P/w//D/8//z//P/8v/y//D/8P/w//D/8v/y//L/
8v/w//D/8P/w//D/8P/w//H/8//z//P/8//y//H/8f/y//T/9P/1//X/9f/1//X/9f/1
//X/9f/1//b/9//4//j/+v/4//X/8//v/+3/6//p/+j/6P/p/+v/7f/u/+//8P/x//H/
8v/y//L/8v/z//P/9f/1//T/8v/v/+7/7f/t/+v/6//r/+z/7v/u/+7/7v/s/+z/7P/s
/+//7//w//D/8P/w//H/8f/v//H/8f/y//j/AQANABsAMgBSAHUAjwCXAJAAfgBjAEwA
NAAaAPX/0f+1/5v/ev9L/xD/2P69/sD+zf7b/vP+Ev8z/1P/cP+H/5n/pv+1/8H/y//W
/97/5v/r/+//8P/x//T/9f/3//r/+//8//3//v///wAAAAAAAAEAAQABAAEAAgADAAQA
BAAEAAUABQAGAAYABwAHAAcACAAIAAgABgAGAAcACAAKAAsACwALAAkACgAKAAoACwAM
AAwADgAOAA4ADgAOAA4ADgAPABAAEgAUABQAFAAUABUAFQAWABYAGAAYABoAGQAaABoA
GwAbABwAHQAeACAAIQAiACMAJAAlACYAJwAoACkAKgArACwALQAvADAAMQAzADQANwA4
ADgAOQA7AD0APgA/AEEAQgBEAEQARQBGAEcASABIAEYARgBGAEYASABIAEgASABGAEUA
RABDAEMAQgBBAD8APgA8ADoANgAzADEALgArACoAJwAlACIAHQAaABcAFgASABEADwAN
AAsACQAHAAYABAAEAAMAAQABAAEAAAD///7//f/9//z/+v/6//r/+v/7//r/+v/6//r/
+f/5//n/+f/5//n/+f/5//n/+P/4//j/+f/5//n/9//3//f/9//5//n/+f/6//r/+v/6
//r/+P/4//j/+P/6//r/+v/6//r/+//7//z/+v/6//n/+f/8//z//P/8//z//P/8//z/
/P/8//3//f/7//v/+//6//z//P/8//z//P/8//z//P/8//v/+//6//r/+v/6//r/+v/6
//r/+v/6//n/+f/5//n/+f/5//n/+P/4//j/+P/4//j/+P/4//j/+P/3//f/9//3//f/
9//3//f/9//3//b/9v/2//b/9v/2//b/9v/2//b/9f/1//X/9f/1//X/9f/1//X/9f/1
//X/9f/1//X/9f/1//X/9f/1//X/9f/0//T/9P/0//b/9v/2//b/9P/0//T/9P/2//b/
9v/2//X/9f/1//T/9P/0//T/9v/2//T/9P/0//T/9P/0//T/9P/2//b/9v/2//T/9P/0
//T/9v/2//b/9v/2//b/9v/2//T/9P/0//T/9f/1//X/9f/1//X/9f/2//j/+P/4//n/
+f/5//n/+f/5//n/+f/5//n/+v/7//z//v/+//z/+f/3//X/8//x/+3/7P/s/+3/7//x
//L/8//0//X/9f/2//b/9v/2//f/+f/5//n/+P/2//P/8v/x/+//7//v/+//8P/w//D/
8P/w//D/8P/w//D/8f/x//L/8v/y//L/8//z//P/8//1//b/+v8DABEAHwA0AFYAewCX
AJ8AmACGAG0AVAA+ACIA/f/X/7v/n/98/03/EP/W/rv+vP7H/tf+8f4Q/zP/U/9y/4n/
mf+o/7X/w//N/9j/4P/o/+3/8f/0//P/9v/3//n//P/9//7///8AAAEAAgACAAIAAwAD
AAMAAwAEAAUABgAGAAYABwAHAAgACAAJAAkACwAMAAwADAAMAAwADQAOAA4ADwAPAA8A
DQAOAA4ADgAPABAAEAASABQAFAAUABQAFAAUABUAFgAWABgAGAAYABgAGQAZABoAGgAc
ABwAHgAfACAAIAAhACEAIgAjACQAJAAlACYAJwAoACkAKgArAC4ALwAwADEAMAAxADMA
NAA1ADcAOAA7AD4APgA/AEEAQQBCAEMARQBGAEgASABJAEoASwBMAEwATABMAEwATABM
AEwATABMAEoASQBIAEcARwBGAEUAQwBCAEAAPgA6ADkANwA0ADEALgArACkAJgAjACAA
HQAcABgAFwAVABMADwANAAsACgAIAAgABwAFAAcABwAGAAUAAgABAAEAAAAAAAAAAAAA
AP///v/+//7//v/9//3//f/9//3//f/9//3//f/8//z//P/9//3//f/9//3//f/9//v/
+//7//z//v/+//7//v/+//7//v/+/wAAAAAAAAAA/v//////AAAAAAAA/////wAAAAAA
AAAA/v/+//7//v8AAAAAAQABAP////////7//v/+//7//v/+//7//v/+//7//f/9//z/
/v/+//7//v/8//z//P/8//z/+//7//v//f/9//3//f/8//z//P/8//z//P/8//z/+v/6
//n/+f/7//v/+//7//v/+//7//v/+v/6//r/+v/6//r/+v/6//r/+v/5//n/+f/5//n/
+f/5//n/+f/5//n/+f/5//n/+f/5//n/+f/5//n/+f/5//j/+P/4//j/+P/4//j/+P/4
//j/+P/4//j/+P/4//j/9//3//f/9v/2//b/+P/4//j/9v/2//b/9v/2//b/9v/2//b/
9v/2//b/9v/2//b/9v/2//b/9v/2//b/9v/2//f/9f/1//X/9f/3//f/+P/6//j/+P/5
//n/+//7//v/+//7//v/+//7//r/+//8//z//P/6//f/9f/z//H/7//t/+7/7v/v//H/
8//0//X/9v/1//X/9v/2//j/+P/5//n/+P/3//X/8v/x//D/7//v//H/8f/x//L/8P/w
//D/8P/y//L/8v/y//H/8f/y//L/9P/0//X/9f/1//X/9//8/wQADwAdADEATgBwAIkA
kwCPAIIAcgBhAFAAOgAaAPf/2/+//5X/Xv8f/+r+zv7P/t7+8f4H/yP/QP9d/3n/jv+f
/63/vv/L/9P/3f/k/+r/7P/x//P/9P/1//j/+f/7//z//f/+////AAABAAIAAgACAAMA
AwADAAMABAAFAAYABgAGAAcABwAIAAgACQAJAAkACgAKAAoACgAKAAsADAAKAAsACwAL
AA0ADgAOAA4ADQAOAA4AEAAQABAAEAAQABIAEgATABQAEgAUABQAFAAWABcAFwAYABYA
GAAYABoAGwAcABwAHQAdAB4AHwAgAB4AHwAgACEAJAAlACYAJwAmACcAKAApACwALQAv
ADAAMQAzADQANwA4ADgAOQA7AD0APgA/AEEAQABCAEIAQwBEAEUARgBGAEgASABIAEgA
SABIAEgASABIAEcARgBFAEMAQgBBAD8APgA8ADoANgA1ADMAMAAtACgAJQAjACAAHwAc
ABkAGAAUABMAEQAPAA0ACwAJAAgABgAGAAUAAwABAAEAAAD///7//f/9//z/+v/6//r/
+v/5//j/+P/4//r/+f/5//n/+f/5//n/+f/5//n/+P/4//j/+f/5//n/+f/5//n/+f/7
//v/+//8//r/+v/6//r/+v/6//r/+v/6//r/+v/6//r/+//7//z//P/8//v/+//6//r/
+v/6//v//P/9//7//P/8//3//f/7//v/+//6//z//P/8//z/+v/6//r/+v/8//v/+//6
//r/+v/6//r/+P/4//j/+P/4//f/9//3//f/9//3//f/+P/4//j/+P/2//b/9v/2//b/
9v/1//X/9f/1//X/9f/1//X/9f/1//b/9v/2//b/9P/0//T/9P/0//T/8//z//P/8//z
//P/8//z//P/8//z//P/8//z//P/8//z//P/8//z//P/8//0//T/9P/0//L/8v/y//L/
9P/0//T/9P/y//L/8v/y//P/8//z//L/8v/y//L/8v/y//L/8v/y//L/8v/y//L/8v/w
//D/8P/w//L/8v/z//P/8//z//P/8//x//L/9P/0//b/9//3//f/9f/1//X/9f/1//X/
9f/2//f/+P/4//j/9P/x/+//7f/t/+v/6f/o/+r/6//t/+//7v/v//D/8f/x//L/8v/y
//T/9f/1//X/9f/0//L/7//s/+v/6//r/+v/6//s/+z/7v/u/+7/7v/u/+7/7v/v/+//
8P/w//D/8P/x//H/8f/x//P/+v8EAA8AHQAzAFIAdACLAJMAjQB6AGQATQA4AB4A+v/X
/73/of97/0z/D//a/sL+x/7U/uX+/f4Z/zr/Wf93/4z/nf+r/7r/xf/P/9f/3v/m/+z/
7//x//L/8f/0//X/9//6//v//P/9//7///8AAAAAAAABAAEAAQABAAIAAwAEAAQABAAF
AAUABgAGAAcABwAHAAgACAAIAAgACAAJAAoACgALAAsACwALAAwADAAMAA0ADgAOABAA
EAAQABAAEAASABIAEwAUABIAFAAUABQAEgATABMAFAAWABgAGAAaABkAGgAaABsAGwAc
AB0AHgAeAB8AIAAhACIAIwAkACUAKAApACoAKwAsAC0ALwAwADEAMwA0ADcAOgA6ADsA
PQA9AD4APwBBAEIARABEAEUARgBHAEgASABIAEgASABIAEgASABIAEgARABDAEIAQQBD
AEIAQQA/ADwAOgA4ADQAMwAxAC4AKwAoACUAIwAgABsAGAAVABQAEgARAA8ADQAJAAcA
BQAEAAQABAADAAEA//////7//f/8//v/+//6//r/+v/6//r/+f/4//j/+P/4//f/9//3
//f/9//3//f/9//3//b/9v/4//n/+f/5//f/9//3//f/9//3//f/+P/4//j/+P/4//j/
+P/4//j/+v/6//r/+v/6//v/+//8//z//P/7//v//P/8//z//P/8//z//P/8//z//P/9
//3//f/9//3//P/8//z//P/8//z//P/8//z//P/7//v/+v/6//r/+v/6//j/+P/4//j/
+v/5//n/+f/3//f/9//3//b/9v/2//b/+P/4//j/+P/2//b/9f/1//X/9f/1//X/9//3
//f/9//0//T/9P/0//b/9v/2//b/9P/0//P/8//1//X/9f/1//X/9f/1//X/8//z//P/
8//z//P/8//z//P/8//z//P/8v/y//L/8v/0//T/9P/0//L/8v/y//L/9P/0//T/9P/z
//P/8//y//T/9P/0//T/9P/0//T/9P/0//T/9P/0//T/8v/y//L/8v/y//L/8v/y//L/
8//z//P/8//z//P/8//y//T/9P/0//f/9//3//f/9//3//f/9//3//f/+P/5//r/+v/6
//j/9f/z//H/7//t/+v/6v/q/+v/7f/v//D/7//w//H/8f/0//T/9P/0//X/9f/1//X/
9P/y/+//7v/r/+v/6//r/+3/7v/u/+7/7v/u/+7/7v/u/+7/7//v//D/8P/w//D/8f/x
//H/8f/x//T/+v8FABEAIwA8AGIAhQCXAJcAjAB2AFsARAAsAAwA5f/D/6n/jf9m/zH/
9P7G/rf+wP7N/uH++/4c/z3/Xf94/43/nf+s/7f/w//N/9b/4P/m/+v/7//w//H/9P/1
//f/+P/5//r/+//8//3//v/+//7/////////AQACAAMABAACAAIAAwADAAQABAAFAAUA
BwAIAAgACAAIAAgACQAKAAoACwALAAsACwAMAAwADAANAA4ADgAQABAAEAAQABAAEAAQ
ABEAEgASABQAFAAUABQAFQAVABYAFgAYABgAGgAbABwAHAAdAB0AHgAfACAAIAAhACIA
IwAkACUAJgAnACgAKQAqACsALAAtAC8AMAAxADMANAA3ADoAOgA7AD0APQA+AD8AQQBC
AEQARABFAEYARwBIAEgASABIAEgASABIAEgASABIAEYARQBEAEMAQwBCAEEAPwA+ADwA
OgA2ADMAMQAuACsAKAAlACMAIAAdABoAFwAWABIAEQAPAA0ADQALAAkACAAGAAYABQAD
AAMAAwACAAEAAAD//////v/+//7//v/+/////v/+//7//P/7//v/+//7//v/+//7//n/
+f/4//j/+v/7//v/+//7//v/+//7//v/+//7//z//v/+//7//v/8//z//P/8//7//v/+
//7//v//////AAAAAAAA/////wIAAgACAAIAAAAAAAAAAAACAAIAAwADAAMAAwADAAIA
AgACAAIAAgACAAIAAgACAAIAAQABAAAAAgACAAIAAgAAAAAAAAAAAAAA////////AQAB
AAEAAQAAAAAAAAAAAAAAAAAAAAAA/v/+//3//f///////////wEAAQABAAEA/v/+//7/
/v/+/w==
         </WaveFormData>
      </LeadData>
      <LeadData>
         <LeadByteCountTotal>10000</LeadByteCountTotal>
         <LeadTimeOffset>0</LeadTimeOffset>
         <LeadSampleCountTotal>5000</LeadSampleCountTotal>
         <LeadAmplitudeUnitsPerBit>4.88</LeadAmplitudeUnitsPerBit>
         <LeadAmplitudeUnits>��V</LeadAmplitudeUnits>
         <LeadHighLimit>2147483647</LeadHighLimit>
         <LeadLowLimit>268435456</LeadLowLimit>
         <LeadID>V3</LeadID>
         <LeadOffsetFirstSample>0</LeadOffsetFirstSample>
         <FirstSampleBaseline>0</FirstSampleBaseline>
         <LeadSampleSize>2</LeadSampleSize>
         <LeadOff>FALSE</LeadOff>
         <BaselineSway>FALSE</BaselineSway>
         <ExcessiveACNoise>FALSE</ExcessiveACNoise>
         <MuscleNoise>FALSE</MuscleNoise>
         <LeadDataCRC32>1228170033</LeadDataCRC32>
         <WaveFormData>
GgAaABoAGgAZABgAFwAWABQAEgAQAA4ACwAKAAkACAAGAAQAAgAAAP///v/9//z/+//6
//n/+P/6//r/+v/6//z//P/8//z//P/8//z//P/8//z//P/8//z//P/8//z//P/8//z/
/P/6//r/+v/6//j/+P/4//j/+P/4//j/+P/2//b/9v/2//b/9v/2//b/9v/2//b/9v/2
//b/9v/2//j/+P/4//j/9v/2//b/9v/4//j/+P/4//j/+P/4//j/+P/4//j/+P/4//j/
+P/4//r/+v/6//r//P/8//z//P/8//z//P/8//z//P/8//z//P/8//z//P/8//z//P/8
//z//P/8//z//P/8//z//P/6//r/+v/6//r/+v/6//r/+v/6//r/+v/6//r/+v/6//r/
+v/6//r/+v/6//r/+v/4//j/+P/4//j/+P/4//j/9v/2//b/9v/2//b/9v/2//b/9v/2
//b/+P/4//j/+P/4//j/+P/4//j/+P/4//j/+P/4//j/+P/2//b/9v/2//j/+P/4//j/
+P/4//j/+P/2//b/9v/2//f/+P/5//r/+P/4//j/+P/4//j/+P/4//b/9v/2//b/+P/4
//j/+P/2//b/9v/2//b/9v/2//b/9v/2//b/9v/4//j/+P/4//b/9v/2//X/9//4//j/
+P/4//j/+v/7//z//P/9//7//v/+//7//v/8//z//f///wEAAgADAAQABAAEAAMAAgAA
AP///v/7//v//P/+/wAA/v/9//3//f////////////3//f/9//z/+f/2//P/8f/w//D/
8f/x//H/8f/x//H/8f/x//H/8f/y//L/8v/z//T/9f/1//X/9v/2//b/9//3//v///8F
AA4AIgBDAGkAkwCzAMwA3gDuAAIBHAE0AT8BMQEVAfkAzACKADQA3P+Q/1X/JP8K/wz/
JP9G/2T/gP+V/6X/sv+8/8f/0v/Z/9//5//t//D/8//0//b/9f/2//j/+f/6//v/+//8
//3//v/+/////////wAAAAACAAMAAwAEAAMAAwADAAQABAAEAAUABQAFAAUABgAGAAYA
BgAGAAcACQAJAAoACgALAAsACwAMAAwADAANAA0ACwAMAAwADQAPAA8ADwAQABAAEQAR
ABIAEgATABMAEwAWABcAGAAYABYAFgAXABgAGAAYABkAGwAdAB4AHgAfACAAIQAhACIA
JAAlACUAJgAnACgAKAApACwALQAuAC8AMAAxADEAMgAxADIAMgAyADQANAA1ADUANQA1
ADUANAAzADMAMwAyADEAMQAxAC8ALgAtACsAKgApACcAJQAkACIAIAAeABwAHAAaABgA
FgASABIAEQAQAA0ADAAMAAwADAAMAAwADAALAAoACQAIAAgACAAIAAgABgAGAAYABQAD
AAIAAgACAAIAAgAAAP////////7//f/9//3//f/8//7//v/+//7//P/9//3//P/7//v/
+//7//v/+//7//v/+//7//z//P/+//3//f/9//z//P/9//3//f/9//3//f/9//3//v//
////////////AAAAAAAAAAAAAAAAAAAAAAAAAQABAAIAAgACAAEAAQABAAEAAQABAAIA
AgACAAIAAAAAAAAAAAAAAAAA///+//z//P/8//z//P/7//v/+//7//v/+//7//v/+//7
//r/+//7//v/+//5//j/+P/4//j/+P/4//j/+v/5//j/+P/4//j/+P/4//b/9v/2//b/
9v/2//b/9v/2//b/9f/1//f/9//3//f/9v/2//X/9f/3//f/9//3//X/9f/1//X/9f/1
//X/9f/1//X/9f/1//X/9f/1//X/9f/1//X/9P/0//T/9P/1//X/9f/3//f/9v/0//T/
9P/0//T/9P/0//T/9P/0//T/9P/0//T/9P/0//T/9P/z//P/9P/0//T/9P/0//b/9//4
//j/+f/6//r/+v/6//r/+v/6//v//f/9//7///8AAAAA/v/9//z/+v/7//r/9//3//j/
+v/8//z/+//7//v/+//7//v/+//7//v/+//6//n/9v/z//H/7//s/+z/6//r/+v/6//r
/+v/6//r/+v/7P/s/+z/7f/u//H/8f/x//L/8P/w//H/8//z//X/+f8AAA4AIwBFAHEA
lwCyAMYA1gDgAO4AAgETARcBCwHzANYAqgBoABgAxv+D/1L/KP8O/xD/Kv9I/2b/gf+V
/6T/rv+5/8T/zf/V/93/4f/m/+n/7P/u/+3/7v/w//H/9P/1//X/9v/3//j/+P/5//n/
+f/6//r/+v/7//v//P/7//v/+//8//7//v///////////wAAAAAAAAAAAAABAAEAAQAC
AAIAAQABAAEAAgAEAAQABQAFAAUABgAGAAcABQAFAAUABgAGAAcABwAIAAgACQAJAAkA
CgALAAwADAAMAAwADQAOAA4ADgAPABEAEQASABIAEwAUABUAFQAWABgAGQAZABoAGwAc
ABwAHQAcAB0AHgAfACIAIwAjACQAIwAkACQAJAAkACQAJQAlACcAJwAnACYAIwAjACMA
IgAhACEAIQAfAB4AHQAbABoAGQAXABUAFAASABAADgAMAAoACAAGAAQAAgACAAEAAAD/
//7//v/+//7//v/+//7//v/+//7//v/+//7//v/+//7//v/+//3//f/8//z//P/8//z/
+v/5//n/+f/4//f/9//3//f/9v/2//b/9v/2//T/9f/1//T/9f/1//X/9f/1//X/9f/1
//P/8//0//T/9v/1//X/9f/0//T/9f/1//f/9//3//f/9//3//j/+f/3//f/9//3//j/
+P/4//j/+P/4//j/+P/4//n/+f/6//r/+v/5//n/+f/5//n/+f/6//r/+v/6//r/+v/6
//r/+v/6//n/+P/4//j/+P/4//j/9//3//f/9//3//f/9//1//X/9f/0//X/9f/1//X/
9f/0//T/9P/0//T/9P/0//b/9f/0//T/9P/0//T/9P/0//T/9P/0//T/9P/0//T/9P/0
//P/8//1//X/9f/1//T/9P/z//P/8//z//P/8//z//P/8//z//H/8f/x//H/8f/x//H/
8f/z//P/8//z//P/8//z//L/8v/y//L/8//z//P/8//z//T/9P/0//T/9P/y//L/8v/y
//L/8v/y//L/8v/y//L/8v/y//L/8v/y//L/8v/y//L/9P/0//P/8//0//T/9P/0//T/
9v/3//j/+P/5//r/+v/6//r/+v/6//j/+f/7//v//v///wAAAAD+//3//P/6//n/+P/1
//X/9v/4//r/+v/5//n/+f/5//v/+//7//v/+//7//r/+f/0//H/7//t/+z/7P/r/+v/
6//r/+v/6//r/+v/6//s/+z/7P/t/+7/7//v/+//8P/y//L/8//1//X/9f/5/wAAEAAp
AE0AeQCfALYAxADMANIA3ADsAPkA+wDpANMAtACGAEYAAAC6/4H/VP8s/xb/Gv80/1L/
bv+H/5v/qP+0/73/yP/P/9f/3//j/+j/6//u/+7/7//w//L/8//0//X/9f/2//f/+P/4
//n/+f/5//r/+v/8//3//f/+/////////wAAAAAAAAEAAQABAAEAAgACAAAAAAAAAAEA
AQABAAIAAgAFAAUABQAGAAQABAAFAAUABwAIAAgACQAHAAcABwAIAAgACQAJAAoACgAL
AAsACwAKAAsADAAMAAwADAANAA4ADgAOAA8AEQAPABAAEAARABQAFQAVABYAFgAXABcA
GAAZABoAGgAbABwAHQAeAB8AHgAfAB8AIAAhACIAIgAiACIAIgAjACMAIQAhACEAIAAh
ACEAIQAgAB0AHQAdABsAGgAZABcAFgAVABMAEQAQAA4ADAAKAAgABgAEAAIAAAD+//7/
/f/8//3//P/8//z//P/8//z//P/+//7//v/+//7//v/+//7/AAAAAAAA//////7//v/+
//7//v/8//v//f/9//z/+//5//n/+f/4//j/+P/4//j/+P/5//n/+P/3//f/9//3//n/
+f/5//n/9//3//j/+P/4//f/9//3//j/+P/5//n/9//3//f/9//3//f/+P/5//n/+f/5
//n/+P/4//j/+P/6//r/+v/6//j/+f/5//r/+v/6//n/+f/7//v/+//7//r/+v/6//r/
+v/6//r/+v/6//r/+f/4//r/+v/6//r/+P/3//f/9//5//n/+f/5//n/+f/5//j/9//3
//f/9//3//b/9v/2//b/9v/2//b/9v/1//T/9P/0//T/9P/0//L/8v/y//L/9P/0//T/
9P/0//T/8//z//P/8//z//P/9P/0//P/8//z//P/8//z//P/8//z//P/8//z//P/8//z
//P/8//z//P/8//z//P/8//z//P/8v/y//L/8v/z//H/8f/x//H/8v/y//L/8v/y//L/
8v/y//L/8v/y//L/8v/y//L/8v/y//L/8v/y//L/8v/y//L/8v/y//L/8v/x/+//8P/w
//D/8f/y//X/9//2//b/9//4//r/+v/6//r/+P/4//n/+//7//z//f/+/wAAAAD///7/
/P/7//r/9//1//b/+P/6//z/+//7//v/+f/5//n/+f/7//v/+//6//n/9v/z//H/7//u
/+7/7f/t/+3/7f/t/+3/7f/t/+3/7v/u/+7/7//w//H/8f/x//L/8v/y//P/8//1//f/
+f/+/wYAGQA3AF8AjQCsAMAAzgDUANwA7AD9AAcB/wDlAMgAoABkACAA2P+X/2T/Ov8Y
/w7/IP9A/2D/ef+R/6D/rP+3/8T/zf/T/9v/4//m/+v/7v/w//H/8v/0//X/9v/3//f/
+P/5//r/+v/7//v/+//8//z//P/9//3//v////////8AAAAAAAABAAEAAQABAAIAAgAC
AAIAAgADAAMAAwAEAAQABQAFAAUABgAGAAYABwAHAAcACAAIAAkACwALAAsADAAMAA0A
DQAOABAAEQARABEAEAARABIAEgASABIAEwAUABIAEgATABUAFQAWABYAFwAaABsAGwAc
AB4AHwAfACAAHwAgACAAIQAiACMAJAAlACYAJwAnACgAKQAqACoAKgAsACwALQAtAC0A
LQAtACwAKwArACsAKgApACkAKQAnACgAJwAlACQAIwAhAB8AHgAcABoAGAAWABQAEgAQ
AA4ACgAKAAkACAAJAAgACAAIAAYABgAGAAYABgAGAAYABgAGAAYABgAGAAQABAAEAAMA
AwACAAIAAgAEAAQAAgABAAEAAQAAAP///////////v/+//7//v/+//7///////7/+//7
//v/+//7//v/+//7//3//f/+//7//v/9//3//f/8//z//f/9/////////////f/9//7/
/////////////wAAAAAAAAAAAgACAAIAAgAAAAEAAQACAAQABAADAAMAAwADAAMAAwAC
AAIAAgACAAIAAgACAAIAAgACAAEAAAACAAIAAgACAAAA////////////////////////
///+/////////////f/8//z//P/8//z//P/8//7//f/8//z//v/+//7//v/+//7//v/+
//z//P/8//z//P/8//v/+//7//v/+//7//z//P/7//v/+//7//v/+//7//v/+//7//v/
+//7//v/+f/5//n/+f/5//n/+f/5//n/+f/5//j/+P/4//j/+f/5//v/+//5//r/+P/4
//j/+P/4//j/+P/4//j/+P/4//j/+v/6//r/+v/4//j/+P/4//j/+P/3//f/+P/4//j/
+P/4//r/+//8//z//f/+//7//v/+//7//v/+////AQABAAIAAwAEAAQABAADAAIAAAD/
//7/+//7//z//v8AAAAA//////////8BAAEAAQABAAAA///9//v/+P/1//P/8f/y//L/
8f/x//H/8f/x//H/8f/x//H/8v/w//D/8f/y//X/9f/1//b/9v/2//f/+f/5//v///8K
AB4AOQBhAI0ArwDIANwA6AD2AA4BJAEzAS0BFQH3ANIAlgBEAOz/nv9l/zT/FP8O/yD/
Pv9e/3r/kf+h/67/uv/F/9D/1//f/+X/6f/u//H/8v/0//X/9v/4//n/+P/5//n/+v/7
//z//P/9//3//f/+//7//v//////AAABAAEAAQACAAAAAAABAAEAAwADAAQABAAEAAQA
BAAFAAUABQAGAAYABwAHAAcACAAIAAgACQAJAAkACgAKAAsACwALAAsADAAMAA0ADQAO
AA4ADwAPAA8ADgAPABAAEAAQABAAEQASABIAEgATABUAFwAYABgAGQAaABsAGwAcABwA
HQAdAB4AIQAiACIAIwAiACMAJAAlACgAKQApACoAKwAsACwALAAsACwALQAtAC0ALQAt
ACwAKwArACsAKgAnACcAJwAlACQAIwAhACAAHwAdABsAGgAYABYAFAASABAADgAMAAoA
CAAIAAcABgAFAAQABAAEAAIAAgACAAIABAAEAAQABAACAAIAAgACAAIAAgACAAEAAQAA
AAAAAAD+//7//P/7//3//f/8//v/+//7//v/+v/6//r/+v/6//j/+f/5//j/+f/5//n/
+f/5//n/+f/5//f/9//4//j/+P/3//f/9//6//r/+//7//n/+f/5//n/+f/5//r/+//7
//v/+//7//z//P/8//z//v/+//7//v/8//3//f/+/wAAAAD//////f/9//3//f/8//z/
/P/8//z//P/8//z//P/8//v/+v/8//z//P/8//r/+f/5//n/+f/5//n/+f/5//n/+f/4
//n/+f/5//n/+f/4//j/+P/4//j/+P/4//j/9//2//b/9v/2//b/9v/2//b/9v/2//b/
9v/2//b/9v/2//X/9f/1//X/9f/1//b/9v/1//X/9f/1//X/9f/1//X/9f/1//X/9f/1
//X/9f/1//X/9f/1//X/9f/1//P/8//z//L/9P/0//T/9f/1//P/8//z//T/9P/0//T/
9P/y//L/8v/y//L/8v/y//L/8f/x//L/8v/y//L/8v/0//X/9v/2//f/+v/6//r/+v/4
//j/+P/5//v/+//8//3//v/+//7//f/8//r/+f/4//X/9f/2//j/+v/6//n/+f/5//n/
+f/5//v/+//7//v//P/7//j/9f/x/+//7v/u/+v/6//r/+v/6//r/+v/6//r/+z/7P/s
/+//8P/x//H/7//w//D/8P/x//P/8//1//f//P8EABUALwBVAIMApgC6AMoA0gDYAOQA
8wABAf0A6QDSALIAgAA+APb/rf90/0j/Iv8Q/xr/Nv9W/3H/if+c/6j/s/++/8f/z//X
/9//5P/p/+z/7P/t/+7/8P/x//L/8//z//T/9f/2//b/9//3//f/+P/4//r/+//7//z/
+//7//v//P/8//z//f/9//3//f/+//7//v/+//7/////////AAAAAP///////wAAAgAC
AAMAAwABAAIAAgADAAUABQAFAAYABgAHAAcACAAGAAcABwAHAAgACQAKAAoACgAKAAsA
DAAMAAwADQAPAA8AEAAQABEAEgATABMAFAAWABcAFwAYABkAGgAaABsAGgAbABwAHQAe
AB8AHwAgACEAIgAiACIAIgAiACMAIwAjACMAIwAiAB8AHwAfAB4AHQAdAB0AGwAaABkA
FwAWABcAFQATABIADgAMAAoACAAGAAQAAgAAAAAAAAD///7//f/8//z//P/8//z//P/8
//z//P/8//z//v/+//7//v/+//7//v/9//3//P/8//z//P/8//r/+f/7//v/+v/5//n/
+f/5//j/+P/4//j/+P/2//f/9//2//f/9//3//f/9//3//f/9//1//X/9v/2//b/9f/1
//X/9v/2//f/9//3//f/9//3//X/9f/2//f/9//3//f/9//4//j/+P/4//j/+P/4//j/
+P/5//n/+v/6//r/+f/5//n/+f/5//n/+v/6//r/+v/6//r/+v/6//r/+v/5//j/+P/4
//j/+P/4//f/9//3//f/9//3//f/9//3//f/9v/1//X/9f/1//X/9P/0//T/9P/0//T/
9P/2//X/9P/0//T/9P/0//T/9P/0//T/9P/0//T/9P/0//T/9P/z//P/9f/1//X/9f/0
//T/8//z//P/8//z//P/8//z//P/8//x//H/8f/x//P/8//z//P/8//z//P/8//z//P/
8//y//L/8v/y//P/8//z//P/9f/0//T/9P/0//T/8v/y//L/8v/0//T/9P/0//L/8v/y
//L/8v/y//L/8v/y//L/8v/y//L/8v/y//L/9P/z//P/9P/y//L/8v/y//T/9f/2//b/
9//4//j/+P/6//r/+v/6//n/+//7//z///8AAAAAAAD///7//P/7//j/9f/1//b/+P/6
//r/+f/7//v/+//7//n/+f/5//n/+//6//n/9v/z//H/7//u/+z/6//r/+v/7f/t/+3/
7f/r/+v/7P/s/+z/7f/u/+//7//v//D/8P/y//H/8f/z//X/9//8/wQAFQAtAFEAfwCi
ALgAxgDOANQA4ADxAPsA9wDjAMgAqAB2ADYA8P+r/3b/SP8i/xL/Gv82/1j/c/+L/57/
qv+z/77/yf/R/9f/3//k/+n/7P/u/+3/7v/w//H/8v/z//P/9P/1//b/9v/3//f/9//4
//j/+P/5//n/+v/7//v/+//8//z//P/9//3//////wAAAAAAAAAAAAABAAEAAQACAAIA
AQABAAEAAgAEAAQABQAFAAUABgAGAAcABwAHAAcACAAIAAkACQAKAAoACwALAAsACgAL
AAwADAAOAA4ADwAQABAAEAARABMAEQASABIAEwAUABUAFQAWABgAGQAZABoAGwAcABwA
HQAeAB8AIAAhACAAIQAhACIAIwAkACQAJAAkACQAJQAlACMAIwAjACIAIwAjACMAIgAh
ACEAIQAfABwAGwAZABgAFwAVABMAEgASABAADgAMAAgABgAEAAIAAgACAAEAAAD///7/
/v/+//7//v/+//7/AAAAAAAAAAACAAIAAgACAAIAAgACAAEAAQAAAAAAAAACAAIAAAD/
/wEAAQAAAP///f/9//3//P/8//z//P/8//r/+//7//r/+//7//v/+//7//v/+//7//n/
+f/6//r//P/7//v/+//6//r/+//7//3//f/9//3//f/9//7////9//3//f/9/wAAAAAA
AAAA/v/+//7//v8AAAEAAQACAAAAAAD///////////////8AAAAAAAAAAP7//v/+//7/
AAAAAP///v/+//7//v/+//7//f/9//3////////////9//3//f/8//3//f/9//3//f/8
//z//P/8//z//P/8//7//f/8//z//v/+//7//v/8//z//P/8//z//P/8//z/+v/6//n/
+f/7//v/+//7//z//P/7//v/+//7//v/+//9//3//f/9//v/+//7//v//f/9//3//f/7
//v/+//7//v/+//7//r/+v/6//r/+//7//v//f/9//z/+v/6//r/+v/6//r/+v/6//z/
/P/8//z//P/8//z//P/8//z//P/8//z//P/8//z/+f/5//r/+v/8//z//P/+//3//v/+
////AgACAAIAAgACAAIAAgADAAUABQAGAAcACAAIAAgABwAGAAQAAwACAAEAAQACAAQA
BAAEAAMAAwADAAMAAwADAAUABQAFAAUAAQD///v/9//2//X/9f/2//f/9//3//f/9//3
//f/9//3//j/+P/4//f/+P/5//n/+//8//z//P/9//3///8BAAUAEAAgADsAYQCNALEA
zADiAO4A/AAWAS4BPwE7ASMBBwHeAKIAUgD4/6j/a/86/xj/EP8g/0D/Yv98/5P/pf+0
/8D/y//W/9//5f/r/+//9P/3//j/+v/7//z//v////7//////wAAAwAEAAQABQAFAAUA
BgAGAAYABwAHAAgACQAJAAkACgAKAAoACwALAAsACwAMAAwADgAOAA4ADwAOAA0ADQAM
AA8ADwAPABAAEAAQABEAEQARABIAEgATABMAEwATABQAFAAVABUAFgAWABcAFwAXABgA
GQAaABoAGgAaABsAHAAeAB4AHwAhACEAIgAiACMAJAAlACUAJgAmACcAJwAoACsALAAs
AC0ALgAvADAAMQAyADMAMwA0ADcAOAA4ADgAOAA4ADkAOQA5ADkAOQA4ADkAOQA5ADgA
NwA3ADcANQA0ADMAMQAwAC8ALQArACoAKAAmACQAIgAgAB4AHAAaABYAFgAVABQAEwAS
ABIAEgARABAADwAOAA4ADgAOAA4ADgAOAA4ADgAMAAwADAALAAsACgAKAAoACAAIAAYA
BQAHAAcABgAFAAUABQAFAAQABAAEAAQABAAEAAUABQAEAAMAAwADAAMAAwADAAMAAwAD
AAMABAAEAAQAAwADAAMABAAEAAUABQAFAAUABQAFAAUABQAGAAcABwAHAAcABwAIAAgA
CAAIAAoACgAKAAoACgALAAsADAAKAAoACQAJAAkACQAJAAkACAAIAAgACAAIAAgACAAI
AAgACAAHAAYABgAGAAYABgAGAAUABQAFAAUABQAFAAUABQAFAAUABAADAAMAAwADAAMA
AgACAAIAAgACAAIAAgACAAEAAAAAAAAAAAAAAAAAAAAAAAAAAAAAAAAAAAAAAAAAAAD/
//////////////8AAAAA////////////////////////////////////////////////
///////////////////+//7//v/+//////////////8AAP7//v/+//7//v/+//7//v/+
//7//v/+//7//v/+//3///8AAAAAAAAAAAAAAgADAAQABAAFAAYABAAEAAQABAAGAAYA
BwAJAAkACgALAAwACgAKAAkACAAGAAUABAABAAMABAAGAAgACAAHAAcABwAHAAcABwAH
AAcABwAHAAYAAwAAAP3/+//7//r/+v/5//n/+f/5//n/+f/5//n/+f/6//r/+v/7//z/
/f/9//3/AAAAAAAAAQABAAEABQAJABQAJAA/AGUAkQCzAMoA3gDmAPAAAAESAR8BHQEH
Ae8AzACUAEwA/v+w/3n/Tv8o/xz/KP9G/2j/hP+b/63/uP/E/8//2P/f/+f/7//z//j/
+//+//7///8AAAIAAwAEAAUABQAGAAcACAAIAAkACQAJAAoACgAIAAkACQAKAAsACwAL
AAwADgAOAA8ADwANAA0ADgAOABAAEAAQABEAEQARABIAEgATABMAEwAUABQAFAAVABUA
FQAWABYAFwAXABcAFwAYABgAGQAZABoAGAAZABkAGQAcAB0AHgAeAB4AHgAfACAAIAAg
ACEAIwAjACQAJAAlACYAJwAnACgAKgArACsALAAtAC4ALgAvADAAMQAyADMANAA1ADUA
NgA3ADgAOAA4ADgAOAA5ADkAOQA5ADkAOAA3ADcANwA2ADUANQA1ADMAMgAxAC8ALgAt
ACsAKQAoACYAJAAiACAAHgAcABoAGAAWABYAFQAUABMAEgASABIAEgASABIAEgASABIA
EgASABQAFAAUABQAFAAUABQAEwATABIAEgASABIAEgAQAA8ADwAPAA4ADQAPAA8ADwAO
AAwADAAMAAwADAANAA0ADAANAA0ADQANAAsACwALAAsADQANAA4ADgAOAA0ADQANAAwA
DAANAA0ADwAPAA8ADwAPAA8AEAARAA8ADwAPAA8AEgASABIAEgASABIAEgASABQAFQAV
ABYAFAAUABMAEwATABMAEwATABQAFAAUABQAEgASABIAEgAUABQAEwASABIAEgASABIA
EgARABEAEQARABEAEQARABEAEQARABAAEQARABEAEQARABAAEAAQABAAEAAQABAAEgAR
ABAAEAAQABAAEAAQABAAEAAQABAAEAAQABAAEAAQABAADwAPAA8ADwAPAA8AEAAQAA8A
DwAPAA8ADwAPABEAEQARABEADwAPAA8ADwARABEAEQARAA8ADwAPAA8AEQARABEAEAAO
AA4ADgAPABEAEQARABEAEgAQABAAEAAQABAAEAAQABAAEAAQABAAEAAQABAAEAAQABIA
EgARABEAEAAQABAAEAASABQAFQAWABYAFwAYABgAGgAaABoAGgAYABkAGwAbAB4AHwAg
ACAAIAAfAB4AHAAbABoAFwAXABYAGAAaABoAGwAbABsAGwAbABsAGwAbAB0AHQAcABsA
GAAVABMAEQAOAA4ADQANAA8ADwAPAA8ADwAPAA8AEAAOAA4ADwAQABMAEwATABQAFAAU
ABUAFwAVABcAGwAiACwAPwBdAIcAswDQAOIA7AD0APwACgEXAR8BFQH9AOQAvgCEAEAA
+v+5/4r/YP8+/zj/Sv9o/4j/o/+3/8b/0v/d/+b/7//5/wEABwAMAA8AEgAUABMAFAAW
ABcAGAAZABkAGgAbABwAHAAdAB8AHwAgACAAIAAhACEAIgAjACMAIwAkACQAJAAlACUA
JwAnACgAKAAqACoAKgArACsAKwAsACwAKwArACsALAAsACwALQAtAC8AMAAwADEALwAv
AC8AMAAyADMAMwA0ADQANQA1ADUANgA3ADgAOAA4ADgAOQA6ADoAOgA7AD0APwBAAEAA
QQBCAEMAQwBEAEQARQBFAEYASQBKAEoASwBMAE0ATgBPAFIAUwBTAFQAUwBUAFQAVABW
AFYAVwBXAFcAVwBXAFYAUwBTAFMAUgBRAFEAUQBPAFAATwBNAEwATQBLAEkASABGAEQA
QgBAADwAOgA4ADYANgA2ADUANAAzADIAMgAyADQANAA0ADQANgA2ADYANgA2ADYANgA2
ADgAOAA4ADcAOQA4ADgAOAA6ADoAOAA3ADcANwA2ADUANwA3ADcANgA2ADYANgA2ADQA
NQA1ADQANQA1ADUANQA3ADcANwA3ADUANQA2ADYAOAA3ADcANwA4ADgAOQA5ADkAOQA5
ADkAOwA7ADwAPQA7ADsAOwA7AD4APgA+AD4AQABAAEAAQABCAEMAQwBEAEQARABDAEMA
RQBFAEUARQBCAEIAQgBCAEMARABFAEYARgBGAEUARABGAEYARgBGAEYARQBFAEUARwBH
AEcARwBFAEUARQBEAEQARQBGAEcARwBGAEYARgBIAEgASABIAEgARwBGAEYARgBGAEYA
RgBGAA==
         </WaveFormData>
      </LeadData>
      <LeadData>
         <LeadByteCountTotal>10000</LeadByteCountTotal>
         <LeadTimeOffset>0</LeadTimeOffset>
         <LeadSampleCountTotal>5000</LeadSampleCountTotal>
         <LeadAmplitudeUnitsPerBit>4.88</LeadAmplitudeUnitsPerBit>
         <LeadAmplitudeUnits>��V</LeadAmplitudeUnits>
         <LeadHighLimit>2147483647</LeadHighLimit>
         <LeadLowLimit>268435456</LeadLowLimit>
         <LeadID>V4</LeadID>
         <LeadOffsetFirstSample>0</LeadOffsetFirstSample>
         <FirstSampleBaseline>0</FirstSampleBaseline>
         <LeadSampleSize>2</LeadSampleSize>
         <LeadOff>FALSE</LeadOff>
         <BaselineSway>FALSE</BaselineSway>
         <ExcessiveACNoise>FALSE</ExcessiveACNoise>
         <MuscleNoise>FALSE</MuscleNoise>
         <LeadDataCRC32>513088419</LeadDataCRC32>
         <WaveFormData>
+P/4//j/+P/3//b/9f/0//P/8v/x//D/7//u/+3/7P/q/+r/6v/q/+r/6v/q/+r/6//s
/+3/7v/x//L/8//0//X/9v/3//j/+f/6//v//P/+//7//v/+//z//P/8//z//v/+//7/
/v/8//z//P/8//r/+v/6//r//P/8//z//P/7//r/+f/4//j/+P/4//j/+P/4//j/+P/4
//j/+P/4//r/+v/6//r//P/8//z//P/6//r/+v/6//z//P/8//z/+v/6//r/+v/8//z/
/P/8//z//P/8//z//v/+//7//v8AAAAAAAAAAAAAAAAAAAAA///+//3//P/+//7//v/+
//7//v/+//7//v/+//7//v/9//z/+//6//z//P/8//z/+v/6//r/+v/6//r/+v/6//r/
+v/6//r/+v/6//r/+v/4//j/+P/4//r/+v/6//r/+P/4//j/+P/6//r/+v/6//j/+P/4
//j/+v/6//r/+v/6//r/+v/6//j/+P/4//j/+P/4//j/+P/4//j/+P/4//j/+P/4//j/
+v/6//r/+v/5//j/9//2//j/+P/4//j/9v/2//b/9v/2//b/9v/2//T/9P/0//T/9P/0
//T/9P/2//b/9v/2//T/9P/0//T/9v/2//b/9v/2//b/9v/2//T/9P/0//T/9P/0//T/
9P/1//f/9//4//n/+v/6//v//f/+//7//v/+//7//v8AAAAA/////wAAAwADAAMAAwAC
AAIAAgD///////8AAAEAAQABAAAA//8AAAAAAAAAAP///v/8//v/+P/1//P/8f/w/+//
7v/u/+3/7f/t/+3/7f/t/+3/7f/t/+3/7v/u//H/8f/y//L/8P/w//D/8P/v//L/9P/0
//b/AwAXADAATgBnAIMAowDCAOMACQEwAUgBRwE2ARMB3ACaAF8AMQAMAOf/vf+i/5z/
n/+p/7X/v//G/8z/zv/S/9f/3P/g/+H/5P/m/+r/7P/t/+v/6f/p/+n/6f/s/+z/7P/t
/+3/7f/u/+7/7P/s/+z/7P/s/+z/7P/s/+3/7f/u/+7/7//v/+//8P/u/+//7//v/+3/
7f/t/+3/7//v/+//7//t/+3/7f/t/+//7//w//D/7v/u/+7/7v/w//D/8P/x//P/8//0
//T/8v/x//H/8P/z//P/8//z//P/8//z//P/8//0//T/9P/2//b/9//3//X/9f/2//b/
+P/4//j/+P/5//n/+v/6//r/+v/6//r/+//7//v/+//7//v/+//7//3//f/8//z/+//6
//n/+f/2//b/9v/1//X/9f/1//X/8f/x/+//7v/u/+7/7v/v/+z/6//q/+n/6//r/+v/
6//r/+v/7P/u/+3/7v/v//D/8//0//X/9v/3//j/+v/7//v//P/9//3//f/9///////9
//3//P/7//v/+//7//r/+P/4//j/9//5//n/+f/4//r/+v/6//r/+P/4//f/9//5//n/
+f/5//n/+f/5//n/+f/5//n/+f/7//v//P/8//r/+v/6//r/+v/6//v//P/8//z//P/7
//v/+//7//z///////////////////////3//v/+//7//v/+//7//v8AAAAA/////wAA
AAAAAAAA/f/9//3//f/9//3//f/8//z//P/8//z//P/8//v/+//7//z//P/8//r/+v/6
//r/+v/6//r/+v/5//n/+f/5//f/9//3//f/+v/6//r/+v/4//j/9//3//n/+f/5//n/
+f/5//n/+f/3//f/9//3//f/9//3//f/9//3//f/9//5//n/+f/5//f/9//2//b/9v/2
//b/9v/4//j/+P/4//b/9v/2//b/9v/2//b/9v/2//b/9v/2//j/+P/2//j/+P/4//j/
+P/4//b/9v/2//b/9v/2//b/9v/2//b/9v/2//b/9v/2//b/9v/2//b/9//5//n/+v/7
//7//v///////v/+//7//v/+//7/AAABAAMABAAGAAcABQAFAAUABAAGAAYAAwADAAMA
BAAFAAUABQAEAAMAAgACAAIAAgACAAAA//////z/+//5//f/9v/z//L/8v/x//H/8f/x
//H/8f/x//H/8f/x//L/8v/z//P/9P/0//T/9P/0//T/9f/0//T/9v/4////CwAeADwA
WwBzAI8AqgDFAOMACAEoATkBNgElAQQBzACLAFUAKgAFAOP/vv+k/5//pf+x/73/xv/O
/9L/1v/Z/97/4v/n/+r/7P/u//L/8//z//P/8//z//P/9P/0//T/9f/1//X/9v/2//T/
9P/0//T/9v/2//b/9v/1//X/9v/2//f/9//3//j/9v/3//f/9//5//n/+f/5//r/+//8
//3/+//7//v/+//9//3//v/+//z//P/8//z//P/8//z//f/9//3//v/+//3//f/+//7/
//////////////////////3//v/+//7/AAAAAAEAAQABAAEAAgACAAIAAgACAAIAAQAB
AAIAAgAAAAAAAAAAAAMAAwADAAMAAwADAAMAAwABAAEAAAAAAP///v/9//3//P/8//z/
+//7//v/+//7//f/9//1//T/9f/0//P/8//y//H/8P/v/+3/7f/t/+3/7f/t/+7/8P/x
//L/8//0//X/9v/3//j/+f/6//z//f/9//7///////////8BAAEAAQABAAAA////////
///+//7//v/+//3//f/9//3//P/8//z//P/8//z//P/7//v/+//7//v/+//7//v/+//7
//n/+f/5//n/+//7//z//P/8//z//P/8//z//P/9//7//v/+//7//f/9//3//f/+////
/////////////////////wAAAAAAAAAAAAAAAAAAAAAAAP////8AAAAAAAAAAP//////
/////////////v/+//7//v/+//7//v/9//3//f/+//7//v/8//z//P/8//z//P/8//z/
+//7//v/+//7//v/+//7//z//P/8//z//P/8//v/+//7//v/+//7//v/+//7//v/+//7
//v/+//9//3//f/9//v/+//7//v/+//7//v/+//7//v/+v/6//j/+P/4//j/+v/6//r/
+v/6//r/+v/6//r/+v/6//r/+v/6//r/+v/6//r/+v/6//r//P/8//z//P/7//r/+f/4
//r/+v/6//r/+v/6//r/+v/6//r/+v/6//r/+v/6//r/+v/6//r/+v/8//z//P/9//3/
/f/+////AAAAAAEAAQACAAIAAgACAAAAAAACAAMABQAGAAgACQAJAAkACQAIAAYABgAD
AAMABAAGAAgACQAIAAYABAACAAIAAgACAAIABAADAAMAAAD9//v/+f/4//f/9v/2//X/
9f/1//X/9f/3//f/9//3//X/9v/2//f/9//4//j/+P/6//r/+v/7//z//P/6//z/BQAT
ACgARABhAHcAjQCkALkA0QDwAAwBFwESAf8A3ACmAG8ARQAiAAcA6f/I/7D/q/+z/7v/
x//Q/9j/3P/e/+H/5P/q/+3/8P/y//T/9P/1//X/9//3//f/9//2//b/9v/3//n/+f/6
//r/+v/6//r/+v/6//r/+v/6//v/+//8//z/+//7//v//P/8//3//f/9//3//f/9//3/
/f/9//3//f/9//3//f/9//3//f/+//7//v/+//7//v/+//7//v////////8AAAAAAQAB
AAIAAgACAAEAAAD//wEAAQABAAEA//8AAAAAAAAAAAAAAQABAAEAAQACAAIAAgACAAIA
AgADAAMABAAEAAQABAAEAAQAAwADAAMAAwAFAAUABQAFAAMAAwACAAIAAwACAAEAAQD+
//7//v/9//3//f/9//3/+f/5//f/9v/1//T/8//z//T/8//y//H/8f/x//H/8f/v/+//
8P/y//X/9v/3//j/+f/6//v//P/9//7/AAABAAEAAgADAAMAAwADAAUABQAFAAUABAAD
AAEAAQABAAAAAgACAAIAAQABAAEAAQAAAAAAAAAAAAAAAAAAAP//////////////////
////////////////////////AAAAAAAAAAAAAAAA/v/+////AAAAAAAAAAD//wEAAQAB
AAIAAQABAAEAAQADAAMAAwADAAEAAgACAAIABAAEAAQABAAEAAQAAwADAAIAAgACAAIA
AwADAAMAAwABAAEAAQAAAAIAAgACAAIAAgACAAEAAQABAAIAAgACAAIAAgACAAIAAAAA
AAAAAAD//////////////////////v/+//7//v8AAAAA//////3//f/9//3/////////
//////////////3//f/9//3////////////9//3//f/9///////+//7//v/+//7//v/8
//z//P/8//3//v///wAA/v/+//7//v/+//7//v/+//7//v/8//z//P/+//7//v/+//z/
/P/8//z//P/8//z//P/8//z//P/8//7//v/+//7//v/+//7//v/8//z//P/8//z//P/8
//z//f//////AAABAAIAAgADAAMABAAEAAQABgAGAAYACAAHAAcACAAKAAsACwALAAsA
CgAKAAoABwAHAAcACAAJAAsACwAKAAkABgAGAAYABgAGAAYABQAFAAIA///9//v/+v/5
//j/+P/3//f/9//3//f/9//3//f/+f/5//r/+v/5//n/+v/6//r/+v/6//r//f/+//7/
/P/8////CQAaADYAUwBvAIUAngCxAMcA4gACARcBGgELAfAAwgCHAFUAMAATAPn/2v++
/7H/s/+7/8P/zv/W/9z/3v/h/+b/6v/t//L/8v/y//T/9//3//f/9//3//f/+P/4//j/
+f/5//n/+v/6//r/+v/6//r/+P/4//j/+P/7//v//P/8//v/+//7//z/+v/7//v/+//9
//3//f/9//v/+//7//v//f/9//3//f/9//3//v/+//z//P/8//z//v/+//7////9//3/
/v/+//3//f/+//7//f/9//3//f//////////////AAAAAAAAAAAAAAEAAQABAAEAAgAC
AAIAAgACAAIAAQABAAIAAgAEAAQABAAEAAMAAwADAAMAAwADAAMAAwAFAAUABAAEAAEA
AAD//////v/+//7//f/7//v/+//7//n/+f/3//b/9f/0//P/8//w/+//7v/t/+//7//v
/+//7v/t/+3/7v/v//D/8f/y//P/9P/1//b/+P/6//3////9//7///////3//f//////
//////7//f/////////+//7//v/+//3/+//7//v/+v/8//z//P/8//z//P/7//v/+f/5
//n/+f/5//n/+f/5//r/+//8//3/+//7//z//P/6//r/+v/6//z//P/9//7//v/+//7/
/f/9//3//f/+/wEAAQABAAEA/////////////wAAAAAAAAAAAAAAAAAAAgACAAEAAQAB
AAAA///+/////////////////////v8AAAAAAAAAAP7//v/9//3/+//8//z//P/8//z/
/P/8//z//P/8//z/+//7//v/+//5//n/+f/5//r/+v/6//r//P/8//v/+//7//v/+//7
//n/+f/5//n/9//3//f/9//5//n/+f/5//v/+//7//v/+f/5//n/+f/5//n/+P/4//j/
+P/4//j/+P/4//j/+P/4//j/+P/4//j/+P/4//j/9v/2//b/9v/4//j/+v/6//j/+P/4
//j/+P/4//j/+P/4//j/+P/4//j/+P/4//j/+P/4//j/+P/4//j/+P/4//j/+P/4//j/
+f/5//n/+v/7//7//v///////v/+//7//v8AAAAAAgADAAUABgAIAAkABwAHAAcABgAI
AAgABQAFAAUABgAHAAcABQAEAAMAAgAEAAQABAAEAAIAAQABAP7/+f/3//X/9P/1//T/
9P/z//H/8f/x//H/8v/z//T/9f/z//T/9P/1//X/9v/2//b/+P/4//j/+f/4//b/9v/8
/wcAFwAwAFAAawCHAKUAwgDdAAMBKgFIAU8BQAEjAfIAsgBxAD0AFADx/8v/rP+i/6X/
rf+5/8P/zP/S/9T/2P/d/+L/5v/r/+z/7P/u//D/8//z//P/8//z//P/8v/y//L/8//1
//X/9v/2//b/9v/2//b/9v/2//b/9v/3//f/+P/4//f/9//3//j/9v/3//f/9//3//f/
9//3//n/+f/5//n/9//3//f/9//5//n/+v/6//r/+v/6//r/+P/4//j/+f/5//n/+v/6
//v/+//8//z/+//7//v/+//9//3//f/9//v//P/8//z//v/+////////////AAAAAAAA
AAAAAAAAAQABAAIAAgACAAIAAgACAAMAAwADAAMAAwADAAMAAwABAAEAAAAAAAEAAAD/
/////P/8//z/+//7//v/+//7//n/+f/3//b/8//y//H/8f/y//H/8P/v/+3/7f/t/+3/
7//v//D/8v/z//T/9f/2//f/+P/5//r/+//8//7//////wAAAQABAP////8BAAEAAQAB
AAAA///////////+//7//v/+//3/+//7//v/+v/6//r/+v/6//z//P/7//v/+//7//v/
+//7//v/+//7//v/+//7//v/+//7//z//P/8//z//P/8//z//P/9//7//v/+//7//f/9
//3//f/+/////////////////////////wAAAAAAAAAAAAAAAAAAAAAAAP////8AAAAA
AAAAAP///////////////////v/+//7//v/+//7//v/9//3//f/+//7//v/8//z//P/8
//z//P/8//z//f/9//3//f/7//v/+//7//z//P/8//z//P/8//v/+//7//v/+//7//v/
+//7//v/+f/5//n/+f/7//v/+//7//v/+//7//v/+f/5//n/+f/7//v/+v/6//r/+v/6
//r/+v/6//r/+v/6//r/+v/6//j/+P/4//j/+v/6//r/+v/6//r/+v/6//r/+P/4//j/
+P/4//j/+P/4//j/+P/4//j/+v/6//r/+v/4//n/+//7//z//f/+//7//////wAAAAAA
AAAAAAAAAAIAAwADAAQABAAFAAUABQAHAAYABgAGAAMAAwADAAQABQAFAAUABAADAAIA
AgACAAIAAgACAAEAAgAAAP7//f/6//j/9v/0//T/8//z//P/8//z//P/8//x//H/8f/y
//T/9f/1//b/9v/2//b/9v/2//f/+P/4//r/+v/9/wUAFAAqAEkAYwB7AJYArQDBANoA
+gATARoBEQH+ANYAnwBpAD4AGQD7/9z/vP+n/6X/rf+5/8b/zv/U/9j/2f/e/+L/5f/o
/+z/8P/y//P/8//z//P/8//z//T/9P/0//X/9f/1//b/9v/2//b/9v/2//b/9v/2//b/
9f/1//b/9v/3//f/9//4//b/9//3//f/9//3//f/9//5//n/+f/5//f/9//3//f/9//3
//j/+P/4//j/+P/4//j/+P/4//n/+f/5//r/+v/5//n/+v/6//v/+//7//v/+//7//v/
+//5//r/+v/6//z//P/9//3/+//7//z//P/+//7//v/+//////8AAAAAAAAAAAAAAAD/
//////////////////////////7//v/9//z/+//7//r/+v/6//n/+f/5//n/+f/1//X/
8//y//L/8v/y//P/8P/v/+7/7f/r/+v/6//r/+3/7f/u//D/7//w//H/8v/1//b/9//4
//f/+P/6//v/+//8//3//f/9//3////////////+//3//f/9//3//P/+//7//v/9//3/
/f/9//z//P/8//z//P/6//r/+f/5//v/+//7//v/+//7//v/+//7//v/+//7//v/+//8
//z/+v/6//r/+v/8//z//f/+//z//P/8//v//f/9//3//v////////////3//f/9//3/
//8AAAAAAAD+//7//v/+/wAAAAD/////AAAAAAAAAAD///////////////////7//v/+
//7//v/+//7//f/9//3//v/+//7//P/8//z//P/8//z//P/8//v/+//7//v/+//7//v/
+//8//z//P/8//r/+v/5//n/+//7//v/+//7//v/+//7//v/+//7//v/+//7//v/+//7
//v/+//7//v/+//7//v/+//7//r/+v/6//r/+v/6//r/+v/6//r/+v/6//r/+v/8//z/
/P/8//r/+v/6//r//P/6//r//P/8//z//P/8//z/+v/6//r/+v/6//r/+v/6//r/+v/6
//r/+v/6//r/+v/6//r/+v/6//r/+v/6//r//P/8//z//P/6//r/+//9//3//v///wAA
AAABAAEAAgACAAIAAgACAAIABAAFAAUABgAIAAkACQAJAAkACAAIAAgABQAFAAUABgAH
AAcABwAIAAcABgAGAAQABAAEAAQABQAFAAIA///9//v/+v/5//j/+P/3//f/9//3//f/
9//3//f/9//3//b/9v/3//f/+v/6//r/+v/6//r/+f/6//z//P/8/wEACQAWACoASQBj
AHkAkgCnALkA1ADwAAkBEAEHAfIAzACXAGMAPAAdAAEA5P/C/63/rf+1/7//yv/U/9r/
3P/d/+L/5v/p/+7/8v/0//b/9//3//f/9//3//f/+P/4//j/+f/3//f/+P/4//j/+P/4
//j/+f/6//v//P/8//v/+//6//v/+//7//z//P/9//3//f/7//v/+//7//3//f/9//3/
+//7//v/+//9//3//v/+//7//v/+//7//v/+//7/////////AAAAAP////8AAAAAAQAB
AAEAAQABAAEAAQABAAEAAgACAAIABAAEAAUABQAFAAUABgAGAAYABgAGAAYABwAHAAgA
CAAGAAYABgAGAAcABwAHAAcABQAFAAUABQAHAAcABgAGAAUABAADAAMAAAAAAAAA////
//////////v/+//5//j/+f/4//f/9//2//X/9P/z//H/8f/x//H/8//z//T/9v/1//b/
9//4//v//P/9//7//f/+/wAAAQADAAQABQAFAAUABQAHAAcABwAHAAYABQAHAAcABwAG
AAQABAAEAAMABQAFAAUABAACAAIAAgACAAIAAgABAAEAAwADAAMAAwABAAEAAQABAAEA
AQABAAEAAQABAAIAAgAAAAAAAAAAAAIAAgADAAQABAAEAAQAAwABAAEAAQACAAUABQAF
AAUAAwADAAMAAwAFAAYABgAGAAYABgAGAAYABAAEAAMAAwAGAAYABgAGAAMAAwADAAMA
BQAFAAUABAAEAAQABAAEAAIAAgABAAEAAQACAAIAAgACAAIAAgACAAIAAgACAAIA////
//////8BAAEAAQABAAAAAAAAAAAAAAAAAP//////////////////////////////////
//////////////3//f/9//3//f/9//3//f///////v/+//7//v/+//7//v/+//7//v/8
//z//P/8//z//P/8//z//P/8//z//P/6//r//P/8//z//P/8//z//P/6//r/+v/6//z/
/P/8//z//P/8//z//P/8//z//P/8//z//P/8//z/+v/6//r/+v/6//v//f/9//7///8A
AAAAAwADAAQABAAEAAQABAAEAAQABQAFAAYACgALAAsACwAJAAgACAAIAAcABwAHAAgA
BwAHAAcABgADAAIAAgACAAUABgAHAAcABAAAAPz/+f/5//j/9//2//j/9//3//f/9f/1
//X/9f/3//f/9//4//b/9//3//j/+P/4//j/+P/6//n/+v/6//r//v8FABUALgBOAGsA
iQCnAMIA2wABASgBRgFPAUQBKQH4ALgAeQBDABwA9//R/7L/pP+l/63/uf/F/87/1P/Y
/9z/4f/m/+r/7f/w//L/8v/0//X/9f/1//X/9f/1//b/9v/2//f/+f/5//r/+v/4//j/
+P/4//j/+P/4//j/+//7//z//P/5//n/+f/6//z//f/9//3/+//7//v/+//5//n/+f/5
//v/+//7//v/+//7//z//P/8//z//P/8//z//P/8//3/+//7//z//P/9//3//v/+////
/////////f/9//3//f///wAAAAAAAAAAAAABAAEAAwADAAQABAACAAIAAgACAAMAAwAE
AAQABAAEAAQABAAFAAUABQAFAAcABwAHAAcABQAFAAQABAAFAAQAAwADAAIAAgACAAEA
/f/9//3//f/9//3/+//6//n/+P/3//f/9P/z//L/8f/x//H/8f/x//H/8f/y//T/9f/2
//f/+P/5//r/+//8//3//v8AAAEAAQACAAMAAwABAAEAAwADAAUABQAEAAMAAgABAAAA
/v8AAAAAAAD///3//f/9//z//P/8//z//P/+//7//f/9//3//f/9//3//f/9//3//f//
//////////3//f/+//7//v/+//7//v8AAAAAAQACAAIAAgACAAEAAQABAAEAAgABAAEA
AQABAAMAAwADAAMAAwAEAAQABAAEAAQABAAEAAQABAADAAMABAAEAAQABAAFAAUABQAF
AAMAAwADAAIAAAAAAAAAAAACAAIAAQABAP//AAAAAAAAAAAAAAAAAAD+//7//v/+////
//////////////////////7//f/8//7//v/9//3////////////9//3//f/9////////
/////f/9//3//f////////////3//f/9//3///////7//v/+//7//v/+//z//P/8//z/
/P/8//z//P/8//z//P/8//z//P/8//z//v/+//z//P/+//z//P/8//z//P/8//z//P/8
//z//P/8//z//P/8//z//v/+//7//v/9//////8AAAEAAgACAAMAAQACAAIAAgAEAAQA
BAAGAAcABwAIAAoACwALAAsACwAKAAoACgAHAAcABwAIAAkACQAJAAgABwAGAAYABgAG
AAYABgAFAAUAAgD///3/+//6//n/+P/4//n/+f/5//n/+f/5//n/+f/3//f/+P/4//v/
+//8//z//P/8//z//P/9//7//v/+/wIACwAbADIAUABrAIMAoQC6ANMA9QAWAS4BNwEu
ARUB6gCuAHMAQwAcAPv/2f+6/6r/q/+z/7//y//U/9r/3v/g/+P/6P/u//H/9P/2//j/
+v/7//v/+//7//v/+//8//z//P/9//v/+//8//z//v/+//7//v/+//7//v/+//3//f/+
//7/////////AAD+/////////////////////////////////////////wEAAQACAAIA
AgACAAIAAgACAAIAAgADAAMAAwAEAAQAAwADAAQABAAFAAUABQAFAAUABQAFAAUABQAG
AAYABgAGAAYABwAHAAcABwAIAAgACgAKAAoACgAJAAkACgAKAAoACgAKAAoACwALAAsA
CwALAAsACwALAAsACwAKAAoACQAIAAcABwAGAAYABgAFAAUABQAFAAUAAQABAP///v//
//7//f/9//r/+f/4//f/9f/1//X/9f/3//f/+P/6//n/+v/7//z//v8AAAIABAAFAAYA
CAAJAAcACAAJAAkACQAJAAsACwALAAsACgAJAAsACwALAAoACAAIAAgABwAJAAkACQAI
AAYABgAGAAYABgAGAAUABQAHAAcABwAHAAUABQAFAAUABQAFAAUABQAHAAcACAAIAAgA
CAAIAAgACAAIAAkACgAKAAoACgAJAAsACwALAAwADQANAA0ADQANAA0ADQANAA8AEAAQ
ABAADgAOAA4ADgAOAA4ADQANAA4ADgAOAA4ADQANAA0ADQANAA0ADQAMAAwADAAMAAwA
DgAOAA0ADQANAA4ADgAOAAwADAAMAAwADAAMAAwADAALAAsACwALAAsACwALAAsADAAM
AAwADAAKAAoACQAJAAsACwALAAsACwALAAsACwALAAsACwALAAsACwALAAsACwALAAsA
CwALAAsACwALAAsACwAKAAoACgAKAAoACgAMAAwADAAMAAoACgAKAAoADAAMAAwADAAK
AAoACgAKAAwACgAKAAwADAAMAAwADAAMAAwADAAMAAwADAAMAAwADAAMAAwADAAMAAwA
DAAMAAwADgAOAA4ADwAPAA8AEAARABQAFAAVABUAFAAUABQAFAAWABYAGAAZABkAGgAc
AB0AGwAbABsAGgAaABoAFwAXABkAGgAbABsAGwAaABkAGAAWABYAFgAWABgAFwAXABQA
EQAPAA0ADAALAAoACgAJAAkACQAJAAkACQAJAAkACQAJAAoACgALAA0ADgAOAA4ADAAM
AAwADQAOAA4AEAAQABUAHwAwAEoAZwB/AJcArgDBANcA9AASASUBJgEZAfwA0ACXAGcA
QgAnAA0A7P/M/7//wf/L/9f/4v/q/+7/8v/1//j//P8BAAQACAAKAAoACwALAAsACwAL
AAsADAAMAAwADQANAA0ADgAOAA4ADgAOAA4ADgAOAA4ADgANAA0ADgAOAA8ADwAPABAA
EgATABMAEwATABMAEwATABMAEwATABMAEwATABMAEwARABEAEgASABQAFAAUABQAEgAS
ABIAEwAVABUAFgAWABUAFQAWABYAFwAXABcAFwAXABcAFwAXABcAGAAYABgAGAAYABkA
GQAZABkAGgAaABoAGgAaABoAGwAbABwAHAAeAB4AHgAeAB8AHwAfAB8AHwAfAB8AHwAd
AB0AHAAcAB0AHAAbABsAGgAaABoAGQAVABUAFQAVABMAEwARABAAEQAQAA8ADwAOAA0A
DAALAAkACQAJAAkACwALAAwADgANAA4ADwAQABMAFAAVABYAGQAaABwAHQAdAB4AHwAf
ACEAIQAjACMAIwAjACIAIQAhACEAIQAgACAAIAAgAB8AIQAhACEAIAAgACAAIAAgACAA
IAAfAB8AHwAfAB8AHwAgACEAIgAjACIAIQAgAB8AIQAhACIAIgAgACAAIAAgACEAIgAk
ACYAJAAkACQAIwAlACUAJQAmACkAKQApACkAKQApACkAKQApACoAKgAqACwALAAsACwA
LgAuAC0ALQAsACwALAAsAC0ALQAtAC0ALQAtAC0ALAAqACoAKgAqACsALAAsAC0ALQAu
AC4ALgAsACwALAAsACsALAAtAC4ALQAtAC0ALQArACsAKwArAC0ALgAvADAAMAAwAC8A
LwAtAA==
         </WaveFormData>
      </LeadData>
      <LeadData>
         <LeadByteCountTotal>10000</LeadByteCountTotal>
         <LeadTimeOffset>0</LeadTimeOffset>
         <LeadSampleCountTotal>5000</LeadSampleCountTotal>
         <LeadAmplitudeUnitsPerBit>4.88</LeadAmplitudeUnitsPerBit>
         <LeadAmplitudeUnits>��V</LeadAmplitudeUnits>
         <LeadHighLimit>2147483647</LeadHighLimit>
         <LeadLowLimit>268435456</LeadLowLimit>
         <LeadID>V5</LeadID>
         <LeadOffsetFirstSample>0</LeadOffsetFirstSample>
         <FirstSampleBaseline>0</FirstSampleBaseline>
         <LeadSampleSize>2</LeadSampleSize>
         <LeadOff>FALSE</LeadOff>
         <BaselineSway>FALSE</BaselineSway>
         <ExcessiveACNoise>FALSE</ExcessiveACNoise>
         <MuscleNoise>FALSE</MuscleNoise>
         <LeadDataCRC32>82446839</LeadDataCRC32>
         <WaveFormData>
/P/8//z//P/6//r/+v/6//j/+P/4//j/9v/2//b/9v/4//j/+P/4//j/+P/4//j/+f/6
//v//P/9//7///8AAAEAAgADAAQABAAEAAQABAAEAAQABAAEAAIAAgACAAIABAAEAAQA
BAACAAIAAgACAAAAAAAAAAAAAgACAAIAAgAAAAAAAAAAAAAAAAAAAAAAAAAAAAAAAAD+
//7//v/+/wAAAAAAAAAAAAAAAAAAAAACAAIAAgACAAIAAgACAAIAAgACAAIAAgAEAAQA
BAAEAAQABAAEAAQABgAGAAYABgAGAAYABgAGAAgACAAIAAgABwAGAAUABAAGAAYABgAG
AAYABgAGAAYABgAGAAYABgAEAAQABAAEAAQABAAEAAQAAgACAAIAAgACAAIAAgACAAIA
AgACAAIAAgACAAIAAgAAAAAAAAAAAAIAAgACAAIAAAAAAAAAAAACAAIAAgACAAEAAAD/
//7/AAAAAAAAAAAAAAAAAAAAAAAAAAAAAAAAAAAAAAAAAAD+//7//v/+/wAAAAAAAAAA
AAAAAAAAAAD///7//f/8//z//P/8//z//v/+//7//v/+//7//v/+//z//P/8//z//P/8
//z//P/8//z//P/8//r/+v/6//r//P/8//z//P/8//z//P/8//r/+v/6//r/+v/7//v/
+//9//7///8AAAAAAAD/////AQAAAAAAAAD///////8AAP7///8BAAIABAAFAAUABQAH
AAcABwAFAAQABAAFAAQABAAEAAMAAgADAAIAAgACAP///v/9//v/+P/2//T/8f/t/+z/
7P/s/+3/7f/t/+3/7f/t/+3/7f/r/+v/6//r/+7/7v/v/+//7f/t/+3/7f/t/+//7f/r
/+v/8v/9/w8AJQA5AFIAcQCPAK4A1QD4ABIBGwEXAQMB4QC0AIsAcABXADgADwDy/+f/
5f/l/+j/6v/r/+f/5f/l/+X/6f/r/+v/7P/s/+z/7f/t/+v/6//r/+v/6//r/+v/7P/s
/+z/6//r/+v/6//r/+v/6//r/+v/6//r/+v/6//r/+v/6//r/+z/7P/q/+r/6v/q/+j/
6P/o/+j/5v/m/+b/5v/m/+b/5v/m/+b/5//n/+f/5f/k/+T/5f/l/+X/5f/l/+X/5f/l
/+X/5P/j/+L/4f/i/+L/4//j/+D/4P/g/+H/4P/f/9//3v/e/93/3P/c/9r/2v/a/9r/
3P/c/9z/2//Z/9n/2f/a/9r/2//b/9v/3P/c/9z/3P/a/9r/2f/Z/9n/2v/b/9v/2v/Z
/9n/1//Z/9n/2P/Y/9b/1v/W/9b/1P/T/9P/0//V/9T/0//T/9P/0v/S/9L/0v/S/9L/
0v/U/9X/1v/X/9b/2P/Z/9r/2v/a/9v/3P/e/97/3v/f/93/3v/e/97/3P/c/9z/3P/a
/9r/2f/Z/9f/2P/Y/9j/1//W/9P/0v/U/9T/1P/U/9X/1f/V/9X/0v/S/9L/0v/U/9X/
1f/V/9T/1P/U/9X/0//T/9L/0v/T/9T/1f/W/9X/1f/W/9b/2P/Y/9j/2P/Z/9r/2v/a
/9r/2v/a/9v/3P/c/9z/3P/c/9v/2//b/93/3f/e/97/4P/f/9//3//f/9//3//f/+D/
4P/g/9//4P/g/+D/4P/g/+D/4P/g/9//3v/d/9z/3v/e/93/3f/f/9//3//f/93/3f/d
/9z/3P/d/93/3P/e/97/3v/e/97/3v/e/9//3//e/97/3v/e/97/3v/e/+D/4P/g/+D/
4P/g/+D/3//f/9//3//f/+H/4f/h/+H/4P/g/+D/3//g/+H/4v/j/+H/4f/h/+H/4f/h
/+H/4v/i/+L/4v/i/+L/4v/i/+L/4//j/+T/5P/i/+L/4v/i/+T/5P/k/+T/5v/k/+T/
5P/k/+T/5P/k/+T/5v/m/+b/5v/k/+T/5P/k/+b/5v/m/+b/5f/l/+X/5f/o/+n/6v/r
/+z/7P/t/+3/7P/s/+z/7f/t/+3/7v/u/+//8f/y//T/9f/1//X/9f/1//X/8//z//T/
9v/2//b/+P/3//b/9f/y//L/8v/y//L/8v/x/+7/7v/s/+n/5//k/+T/5P/j/+P/4//j
/+P/4//j/+P/4//l/+X/5f/m/+b/5//n/+f/5f/l/+X/5f/l/+X/5f/j/+b/7//7/w0A
IwA6AFMAcQCMAKkAzgDuAAMBCQEFAfEAygCfAHoAXQBEACUAAgDl/93/2//c/+D/4f/j
/+H/3//d/9//4f/j/+T/5P/m/+f/5//n/+X/5f/l/+X/5f/l/+b/5v/m/+X/5f/l/+X/
5f/l/+X/5f/l/+X/5f/l/+X/5f/l/+X/5f/m/+b/5v/m/+b/5v/k/+T/5P/k/+b/5v/m
/+b/5P/k/+T/5P/m/+f/5//n/+f/5v/m/+f/5f/l/+X/5f/l/+X/5f/l/+X/5f/l/+X/
5v/m/+f/5//o/+j/6P/p/+f/5//o/+j/6P/n/+b/5v/n/+j/6f/q/+r/6v/q/+n/6f/p
/+n/6v/q/+v/6//r/+z/7P/s/+z/7P/s/+v/6//r/+z/7f/t/+7/7f/t/+v/6//r/+r/
6v/s/+z/7P/s/+r/6f/p/+n/6f/o/+f/5//p/+j/6P/o/+b/5v/m/+b/6P/p/+r/6//s
/+7/7//w//L/8v/z//T/8v/y//L/8//z//T/9P/0//b/9v/2//b/9P/0//P/8//z//T/
9P/0//T/9P/y//L/8v/y//L/8v/z//P/8//z//L/8v/y//L/8v/z//P/8//y//L/8v/z
//H/8f/w//D/8f/y//P/9P/z//P/9P/0//T/9P/0//T/8//0//T/9P/0//T/9P/1//b/
9v/2//b/9v/1//X/9f/1//X/9v/2//j/9//3//f/9//3//f/9//2//b/9v/1//b/9v/2
//b/9v/2//b/9v/2//b/9v/2//T/9P/z//P/9f/1//X/9f/1//X/9f/0//L/8//z//L/
9P/0//T/9P/y//L/8v/z//X/9P/0//T/8v/y//L/8v/0//T/9P/0//L/8v/y//H/8//z
//P/8//z//P/8//z//L/8v/y//H/8//z//P/8//z//P/8//z//H/8f/x//L/8v/y//L/
8v/y//L/8v/y//P/8//0//T/8v/y//L/8v/y//L/8v/y//T/9P/0//T/9P/y//L/8v/y
//T/9P/0//T/9P/0//T/9P/0//T/9P/0//T/9P/0//T/9P/0//T/9P/1//X/9f/1//b/
9//4//n/+v/6//v/+//8//z//P/9//v/+//8//z//f///wAAAgADAAMAAwADAAMAAwAB
AAEAAgAEAAQABAAEAAMAAgABAAIAAgACAAIAAgACAAEA/v/8//r/9//1//T/9P/0//P/
8f/x//H/8f/x//H/8f/x//H/8f/x//L/8v/z//P/8//z//P/8//z//X/8//x//H/9v//
/wsAHwA1AEgAXwB5AI4AqQDKAOQA9wD7APUA4QC6AJUAeABhAEwAMQAOAPX/7f/t/+7/
7v/x//P/8f/v/+//8f/z//X/9v/2//b/9//3//f/9//3//f/9//1//X/9v/2//j/9//3
//f/9//3//f/9//3//f/9//3//f/9//3//f/9//3//j/+P/6//r/+v/6//j/+P/4//j/
+P/4//j/+P/6//r/+v/6//j/+f/5//n/+//6//r/+//7//v/+//7//v/+//7//v/+//7
//v/+//6//r/+//7//z//P/8//3/+//7//z//P/8//v/+v/6//v//P/9//7//v/+//7/
/f/9//3//f/+//7//////////v/+//7//v8AAAAA//////3//v//////AAD//////f/9
//3//P/8//r/+v/6//r/+P/3//f/9//3//b/9f/1//f/9v/2//b/9v/2//b/9v/2//f/
+P/5//r//P/9//7//v/+////AAACAAIAAgADAAMABAAEAAQABAAEAAQABAAEAAQAAwAD
AAIAAgABAAAAAgACAAAAAAAAAAAAAAAAAP3//f/9//3//v/+//7//v/+//////////7/
/v/+//////////7//v8AAAAAAAAAAP////8AAAAA/v/+//7//v///wAAAAAAAAAAAAAA
AAEAAgACAAIAAgAEAAMAAwADAAMAAwAEAAQABgAFAAUABQADAAMAAwADAAQABAAEAAMA
BAAEAAQABAACAAIAAgACAAQABAAEAAQAAgACAAEAAQADAAMAAwADAAMAAwADAAIAAgAD
AAMAAgACAAIAAgACAAIAAgACAAMAAwACAAIAAgACAAIAAgACAAIAAgACAAIAAgACAAIA
AQABAAEAAQABAAMAAwADAAMAAgACAAIAAQABAAEAAQABAAMAAwADAAMAAwADAAMABAAC
AAIAAgACAAIAAgACAAIAAQABAAIAAgAEAAQABAAEAAQAAgACAAIABAAEAAQABAAEAAIA
AgACAAIAAgACAAIAAgAEAAQABAAEAAQABAAEAAQABgAGAAYABgAEAAQABAAEAAQABQAF
AAUABQAGAAcACAALAAwADAANAA8ADgAOAA4ADwAPAA8AEAAPAA8AEAAQABIAEwATABMA
FQAVABUAEwARABIAFAAUABQAFAATABIADwAOAA4ADgAQABAAEAAPAAoACAAGAAMAAwAC
AAIAAgD////////////////////////////////+//7///////3//f/9//3/////////
+//5//z/AQALAB0AMQBGAF0AdwCOAKMAwgDiAPsABQEDAfUA1gCtAIgAcQBeAEkAKgAL
AP3/+f/6//r/+//9//v/+f/5//n/+//9//7//v/+/////////////////////f/9//7/
/v/+//3//f/9/////////////f/9//3//f////////////3//f/+//7//P/8//z//P/8
//z//P/8//7//v/+//7//P/8//z//P/8//3//f/9/////v/+/////f/9//3//f/9//3/
/f/9/////////////v/+///////+//7//v////////8AAAAA/v/9//z//P/9//7///8A
AAAAAAAAAP///f/9//3//v/8//3//f/9//7//v/+//7/AAAAAP///////wAAAQABAAAA
//////3//f/9//z//P/8//z//P/8//r/+f/5//n/+f/4//f/9//3//b/9v/2//b/9v/2
//b/9P/1//b/9//4//r/+//8//z//P/9//7//v/+//7//////wAAAAAAAP7//v/+//7/
/v/+//3//f/7//z//P/8//z//P/6//r/+v/6//r/+v/3//f/9//3//j/+P/4//j/9v/3
//f/9//2//b/9v/3//n/+f/4//j/+P/4//j/+P/1//X/9v/2//b/9v/2//b/9f/2//b/
9v/2//b/9v/3//r/+v/6//r/+v/5//n/+f/3//f/+P/4//r/+f/5//n/+//7//v/+//7
//r/+f/3//j/+P/4//j/+P/4//j/+P/4//j/+P/4//b/9v/1//X/8//z//P/8//1//X/
9f/0//L/8//z//L/8v/y//L/8v/w//D/8P/x//H/8P/w//D/8v/y//L/8v/y//L/8v/y
//D/8P/w/+//7//v/+//7//v/+//7//v//L/8v/y//H/7//v/+//7//v/+//7//v/+//
7//v//D/7v/u/+7/7v/u/+7/7v/u/+3/7f/u/+7/7v/u/+7/7v/u/+7/8P/w/+7/7v/u
/+7/7v/u/+7/7v/u/+z/7P/s/+z/7v/u/+7/7v/u/+7/7v/u/+z/7P/s/+z/7f/t/+3/
7f/s/+3/7v/v//D/8P/x//H/8v/y//L/8//z//P/9P/0//f/+f/6//z/+//7//v/+//9
//3/+//7//r//P/8//z//P/7//r/+f/6//r/+v/6//j/+P/3//T/8P/u/+v/6f/q/+r/
6v/p/+f/5//n/+f/6f/p/+n/6f/p/+n/6f/q/+j/6f/p/+n/6//r/+v/6//p/+f/5f/n
/+z/9/8HAB0AMQBMAGkAhQCiAMkA7gAKARUBFQEHAeUAuACPAHAAVQA6ABUA8v/l/+H/
4f/i/+T/5f/l/+P/4f/j/+X/5f/n/+j/6P/o/+n/6//p/+n/6f/p/+n/5//n/+j/6P/o
/+f/5//n/+f/5//n/+f/5//n/+f/5//n/+f/5//n/+f/5//o/+j/6P/o/+j/6P/m/+b/
5v/m/+j/6P/o/+j/5v/m/+b/5v/o/+n/6f/p/+n/6P/o/+n/5//n/+f/5//n/+f/5//n
/+f/5//n/+f/5v/m/+f/5//o/+j/6P/p/+f/5//o/+j/6v/p/+j/6P/n/+j/6f/q/+r/
6v/q/+n/6//r/+v/7P/q/+v/6//r/+z/7P/s/+z/7P/s/+v/6//p/+r/6//r/+z/6//r
/+n/6f/p/+j/6P/o/+j/6P/o/+j/5//n/+f/5f/k/+P/4//l/+T/5P/k/+T/5P/k/+T/
5v/n/+j/6f/o/+r/6//s/+z/7P/t/+7/8P/w//D/8f/v//D/8P/w//D/8P/w//D/8P/w
/+//7//t/+7/7v/u/+7/7v/s/+z/7P/s/+z/7P/p/+n/6f/p/+r/6v/q/+r/6v/r/+v/
6//q/+r/6v/r/+3/7f/s/+z/7P/s/+z/7P/r/+v/7P/s/+z/7P/s/+z/7f/u/+7/7v/u
/+7/7v/v//D/8P/w//D/8v/x//H/8f/x//H/8v/y//L/8f/x//H/7//v/+//7//w//D/
8P/v//D/8P/w//D/8P/w//D/8P/u/+7/7v/u/+7/7v/t/+3/7//v/+//7//t/+3/7f/s
/+z/7f/t/+z/7v/u/+7/7v/s/+z/7P/t/+//7v/u/+7/7v/u/+7/7v/s/+z/7P/s/+7/
7v/u/+3/7f/t/+3/7f/t/+3/7f/t/+7/7v/u/+3/7f/t/+3/7f/v/+//7//v/+//7//v
//D/8P/w//D/8P/u/+7/7v/u/+3/7f/u/+7/7v/u/+7/7v/w//D/8P/w//D/8P/w//D/
8P/w//D/8P/w//D/8P/w//D/8P/w//H/8f/x//H/8v/z//T/9f/2//b/+f/5//j/+P/4
//n/+f/5//r/+v/7//3//P/+//////8BAAEAAQABAP////8AAAIAAgACAAIAAQAAAP//
/v/+//7//v/+//7////8//r/+P/1//P/8v/y//L/8f/x//H/7//v/+//7//v/+//7//v
//H/8v/y//P/8//z//P/8//x//H/8//z//P/8f/y//X//f8LACEANgBLAGUAfgCVALIA
0ADrAPsA/QD1ANwAtQCQAHMAWgBFACgABQDv/+n/6v/s/+//7//v/+3/7f/t/+//8f/w
//L/8v/z//P/8//z//P/8//z//P/8//0//T/9P/z//P/8//z//P/8//z//X/9f/1//X/
9f/1//X/9f/1//X/9v/2//T/9P/0//T/9P/0//T/9P/2//b/9v/2//T/9P/0//T/9P/1
//X/9f/1//T/9P/1//f/9//3//f/9//3//f/9//3//f/9//3//j/+P/5//n/+P/4//j/
+f/5//n/+v/6//z/+//6//r/+f/6//v//P/+//7//v/9//3//f/9//7//v/////////+
//7//v/+/wAAAAD///////8AAAEAAQAAAP/////9//3//f/8//z//v/+//7//v/8//v/
+//7//v/+v/5//n/9//2//b/9v/2//b/9v/2//j/+f/6//v//P/+////AAAAAAAAAQAC
AAQABAAEAAUABQAGAAYABgAGAAYABgAGAAYABgAFAAUABQAGAAYABgAGAAYABAAEAAQA
BAAEAAQAAwADAAMAAwACAAIAAgACAAIAAwADAAMAAgACAAIAAwADAAMAAgACAAIAAgAC
AAIAAQABAAIAAgAEAAQABAAEAAMABAAEAAQABAAEAAQABQAIAAgACAAIAAgABwAHAAcA
BwAHAAgACAAIAAcABwAHAAkACQAJAAkACAAIAAgABwAGAAYABgAGAAgACAAIAAgABgAG
AAYABgAGAAYABQAFAAcABwAHAAcABQAFAAUABAAEAAUABQAEAAQABAAEAAQAAgACAAIA
AwADAAIAAgACAAIAAgACAAIAAgACAAIAAgACAAIAAgABAAEAAQABAAEAAQABAAEAAQAC
AAIAAgABAAEAAQABAAEAAQABAAEAAQABAAEAAQACAAIAAgACAAIAAgACAAIAAgABAAEA
AgACAAIAAgACAAIAAgACAAIAAgACAAIAAgACAAIAAAAAAAAAAAACAAIAAgACAAAAAAAA
AAAAAgACAAIAAgACAAIAAgACAAAAAAAAAAAAAgACAAIAAwABAAEAAQACAAMABAAFAAYA
BgAHAAcABgAGAAYABwAHAAcACAAIAAkACwAMAA4ADwAPAA8ADwAPAA8ADQANAA4AEAAQ
ABAAEAAPAA4ADQAMAAwADAAMAAwADgANAAoACAAEAAEA///+//7//v/9//3//f/9//3/
/f/7//v/+//7//3//f/+//7//f/9//3//f///////////wEA//////7/AwALABkALQBC
AFcAbwCGAJsAtgDWAO8A/QABAfUA3gC7AJYAewBoAFMANgATAP//+f/6//z//f//////
/f/7//v/+//9//7/AAAAAAEAAQABAP///////////////wAAAAAAAP//////////////
////AQABAAEAAQD///////////////8AAAAAAgACAAIAAgAAAAAAAAAAAAIAAgACAAIA
AgACAAIAAgACAAMAAwADAAMAAgACAAMAAwADAAMAAwADAAMAAwADAAEAAQABAAEABAAE
AAUABQACAAIAAgADAAUABQAGAAYACAAHAAYABgAFAAYABwAIAAYABgAGAAUABwAHAAcA
CAAIAAkACQAJAAoACgAKAAoACAAIAAcABwAHAAgACQAJAAgABwAHAAUABQAFAAQABAAE
AAQABAAEAAIAAQABAAEAAwACAAEAAQABAAAAAAAAAAAAAAAAAAAAAAABAAIAAwACAAQA
BQAGAAgACAAJAAoACgAKAAoACwALAAwADAAMAA4ADgAOAA4ADAAMAAsACwANAA4ADgAO
AAwADAAKAAoACgAKAAoACgAJAAkACQAJAAgACAAIAAgACAAJAAkACQAIAAgACAAJAAkA
CQAIAAgACAAIAAgACAAHAAcACAAIAAgACAAIAAgACQAKAAoACgAKAAoACgALAA4ADgAO
AA4ADAALAAsACwALAAsADAAMAAwACwALAAsACwALAAsACwAMAAwADAALAAoACgAKAAoA
CgAKAAoACgAKAAoACgAKAAoACgAJAAkACQAJAAkACQAJAAkACQAIAAgACQAJAAgABgAG
AAYABgAIAAgACAAJAAkACAAIAAgACAAIAAgACAAIAAgACAAIAAYABgAGAAUABwAHAAcA
BwAHAAcABwAHAAYABgAGAAUABQAFAAUABQAFAAUABQAFAAcABwAHAAgACAAIAAgACAAG
AAYABgAGAAMAAwAEAAQABAAEAAQABAAEAAQABAAGAAYABAAEAAQABAAEAAQABAAEAAIA
AgACAAIAAgACAAIAAgACAAIAAgACAAIAAgACAAIAAgACAAMAAwABAAEAAgADAAQABQAG
AAYABwAHAAYABgAIAAkACQAJAAgACAAJAAsADgAQABEAEQAPAA8ADwAPAA8ADwAQABIA
EAAQABAADwAMAAsACgAKAAsADAANAA4ACwAGAAIA/v/9//v/+v/6//v/+//8//3//P/7
//r/+f/7//v/+//7//v//P/8//3//f/9//3//f/9//3//f/7//n/+/8AAAcAFwAtAEMA
WgB5AJUAsADVAPoAFgElASUBFwH5AM4AowCEAGsATgAnAAYA9//x//H/8v/0//f/9//3
//X/9f/3//n/+//8//z//P/7//3//f/7//v/+//7//n/+f/6//r/+//7//z//f/7//v/
+//7//v/+//7//v//f/9//3//f/7//v//P/8//7//v/+//7//v/+//7//v/8//z//P/8
//7//v/+//7//v////////////7//v///////////////////////////////////wAA
AAABAAEAAAAAAAAAAQABAAEAAgACAAIAAQAAAAAAAQACAAMABAAEAAQABAADAAMAAwAD
AAQABAAFAAUABQAGAAYABgAGAAgACAAHAAcABQAGAAcABwAGAAUABQADAAUABQAEAAQA
AgACAAIAAgACAAEAAQABAAEAAAD////////+//7//v/+//7//v/+//7///8AAAEAAgAE
AAUABgAGAAYABwAIAAgACAAIAAkACQAKAAoACgAIAAgACAAIAAgACAAHAAcABgAGAAUA
BAAGAAYABAAEAAIAAgACAAIAAwADAAMAAwAEAAQABAAEAAIAAwADAAMAAgACAAIAAwAF
AAUABAAEAAQABAAEAAQABQAFAAYABgAGAAYABgAGAAcACAAIAAgABgAGAAYABwAGAAYA
BgAGAAgABwAHAAcABwAHAAgACAAIAAcABwAHAAcABwAHAAcABwAGAAUAAwAEAAQABAAE
AAQABAAEAAQABAAEAAQABAAEAAQAAwADAAEAAQABAAEAAwADAAMAAgAAAAEAAQAAAAAA
AAAAAAAAAAAAAAAAAQD///7//v/+/wAAAAAAAAAAAAAAAAAAAAAAAAAAAAD/////////
/////f/9//3//f8AAAAAAAD///////////////////////////////8AAP7//v/+//7/
AAAAAAAAAAD9//3//v/+/wAAAAAAAAAAAAAAAAAAAAAAAP7//v/+//7//v/+//7//v8A
AAAAAAAAAAAAAAAAAAAAAAABAAEAAQABAAIAAwAEAAUABgAGAAcABwAGAAYABgAHAAcA
BwAIAAgACQALAAwADgAPAA8ADwANAA0ADQALAA0ADgAQABAAEAAQAA8ADgANAAwADAAM
AAwADAAMAAsACAAGAAQAAQD///7//v/+//3//f/9//3//f/9//3//f/9//3//f/9/wAA
AAABAAEAAQABAAEAAQABAAMAAQD/////BAANAB0AMwBHAF4AewCVAK4AzQDwAAwBGwEd
AREB8wDKAKMAhABrAFIAMQAOAP3/+f/5//r//P/9//3//f/7//v//f///wEAAgACAAIA
AwADAAMAAwADAAMAAwABAAEAAgACAAIAAQABAAEAAwADAAMAAwADAAMAAwADAAMAAwAD
AAMAAwADAAQABAAEAAQABAAEAAQABAAEAAQABAAEAAQABAAEAAQABAAEAAQABQAFAAUA
BQAEAAQABQAFAAUABQAFAAUABQAFAAUABQAFAAUABQAEAAQABQAFAAYABgAGAAcABwAH
AAgACAAKAAkACAAIAAcACAAJAAoACgAKAAoACQAJAAkACQAKAAgACQAJAAkADAAMAAwA
DAAMAAwACwALAAkACgALAAsACgAJAAkABwAJAAkACAAIAAgACAAIAAgABgAFAAUABQAF
AAQAAwADAAUABAAEAAQABAAEAAQABAAGAAcACAAJAAgACgALAAwADgAOAA8AEAAQABAA
EAARABEAEgASABIAEgASABIAEgAQABAADwAPAA8AEAAQABAADgAOAAwADAAOAA4ADgAO
AA0ADQANAA0ADAAMAAwADAAMAA0ADQANAAwADAAMAA0ADQANAAwADAAMAAwADAAMAA0A
DQAOAA4AEAAQABAAEAAPABAAEAAQABAAEAAQABEAEgASABIAEgASABEAEQARABMAEwAU
ABQAFAATABMAEwATABMAEwATABQAFAAUABMAEgASABIAEgASABIAEgASABIAEgASABIA
EgASABEAEQATABMAEwATABEAEQARABAAEgATABMAEgASABIAEgASABIAEgASABMAEwAS
ABIAEgAQABAAEAAQABEAEgATABQAEgASABIAEQATABMAEwATABMAEwATABMAEgASABIA
EQATABMAEwATABMAEwATABMAEwATABMAFAAUABQAFAAUABQAFAAUABQAFQAVABYAFgAU
ABQAFAAUABYAFgAWABYAFgAWABYAFgAWABYAFgAWABYAFgAWABYAFgAWABYAFgAWABgA
GAAYABgAGQAZABkAGQAaABsAHAAdAB4AHgAfAB8AIAAgACAAIQAjACMAJAAkACMAJQAm
ACgAKQApACkAKQApACkAJwAnACgAKgAqACoALAArACoAKQAoACgAKAAoACoAKgApACYA
JAAiAB8AHQAaABoAGgAZABkAGQAZABkAGwAbABsAGwAbABsAGwAcABwAHQAdAB0AHQAd
AB0AHQAfAB8AHwAdAB4AIwAtAD8AVQBoAH8AmQCuAMUA4gAAARcBIQEfARMB9ADNAKwA
kwCAAGsASgArAB0AGQAYABwAHwAfAB8AHQAdAB0AHQAfACAAIgAiACMAIwAjACMAIwAj
ACMAIQAhACIAIgAiACEAIQAhACMAIwAjACMAIwAjACMAIwAjACMAIwAjACMAIwAkACQA
JgAmACYAJgAmACYAJgAmACYAJgAmACYAJgAmACYAJgAmACcAJwAnACcAJgAmACcAJwAn
ACcAJwAnACcAJwAnACkAKQApACkAKAAoACkAKQAoACgAKAApACkAKQAqACoALAArACoA
KgArACwALQAuACwALAAsACsALQAtAC0ALgAwADEAMQAxADIAMgAyADIAMgAyADEAMQAx
ADIAMwAzADIAMQAxAC8AMQAxADAAMAAwADAAMAAwAC8ALQAsACsALQAsACsAKwAtACwA
LAAsACwALAAsACwALgAvADAAMQAvADAAMAAwADMANAA2ADgAOgA6ADoAOwA7ADwAPAA8
AD4APgA+AD4APAA8ADsAOwA7ADwAPAA8AD4APgA8ADwAPAA8ADwAPAA7ADsAOwA7ADoA
OgA6ADoAOgA7ADsAOwA7ADwAPQA/AD4APQA7ADoAOwA8AD0APgA9AD0APgA+AEAAQABA
AEAAPwBAAEAAQABAAEAAQABBAEQARABEAEQARABDAEMAQwBFAEUARgBGAEgARwBHAEcA
RwBHAEcARwBIAEgASABHAEgASABIAEgASABIAEgASABGAEYARgBGAEcASABIAEkASQBJ
AEkASQBHAEcARwBGAEgASQBJAEgASgBKAEoASgBIAEgASABJAEsASgBKAEoASgBKAEoA
SgBKAA==
         </WaveFormData>
      </LeadData>
      <LeadData>
         <LeadByteCountTotal>10000</LeadByteCountTotal>
         <LeadTimeOffset>0</LeadTimeOffset>
         <LeadSampleCountTotal>5000</LeadSampleCountTotal>
         <LeadAmplitudeUnitsPerBit>4.88</LeadAmplitudeUnitsPerBit>
         <LeadAmplitudeUnits>��V</LeadAmplitudeUnits>
         <LeadHighLimit>2147483647</LeadHighLimit>
         <LeadLowLimit>268435456</LeadLowLimit>
         <LeadID>V6</LeadID>
         <LeadOffsetFirstSample>0</LeadOffsetFirstSample>
         <FirstSampleBaseline>0</FirstSampleBaseline>
         <LeadSampleSize>2</LeadSampleSize>
         <LeadOff>FALSE</LeadOff>
         <BaselineSway>FALSE</BaselineSway>
         <ExcessiveACNoise>FALSE</ExcessiveACNoise>
         <MuscleNoise>FALSE</MuscleNoise>
         <LeadDataCRC32>1194424807</LeadDataCRC32>
         <WaveFormData>
/P/8//z//P/8//z//P/8//7//v/+//7//v/+//7//v/+//7//v/+/wAAAAAAAAAAAgAC
AAIAAgAEAAQABAAEAAQABAAEAAQAAgACAAIAAgAAAAAAAAAAAP7//v/+//7/AAAAAAAA
AAD+//7//v/+//7//v/+//7//v/+//7//v/8//z//P/8//z//P/8//z//P/8//z//P/8
//z//P/8//7//v/+//7//v/+//7//v/+//7//v/+//z//P/8//z//v/+//7//v///wAA
AQACAAAAAAAAAAAAAgACAAIAAgACAAIAAgACAAIAAgACAAIAAgACAAIAAgAAAAAAAAAA
AAAAAAAAAAAAAAAAAAAAAAD+//7//v/+//7//v/+//7//v/+//7//v/8//z//P/8//z/
/P/8//z//P/8//z//P/8//z//P/8//z//P/8//z//P/8//z//P/8//z//P/8//r/+v/6
//r//P/8//z//P/8//z//P/8//z//P/8//z//P/8//z//P/6//r/+v/6//z//P/8//z/
/P/8//z//P/6//r/+v/6//z//P/8//z//P/8//z//P/6//r/+v/6//r/+v/6//r/+v/6
//r/+v/8//z//P/8//v/+v/5//j/+P/4//j/+P/6//r/+v/6//j/+P/4//j/+f/5//n/
+f/5//n/+v/6//z//f/+//7/AAAAAAAAAAD+//7//v////////8CAAMABAAFAAYABwAJ
AAkACQAIAAcABwAIAAcACQAJAAgABwAIAAgACAAIAAcABgAEAAEA/v/8//r/9v/1//X/
9f/1//X/9P/0//T/9P/0//T/8//z//T/9P/0//b/9v/2//b/9P/0//T/9P/1//X/8//w
/+//8f/0//3/CQAXACgAPQBTAGoAhwChALYAxgDMAMwAwwC1AKoAoACUAH8AWwA/ADIA
LAAmACAAGwAVAA4ABwACAP///v////z/+v/6//v/+v/7//j/9f/1//X/9P/2//b/9v/2
//b/9v/1//X/9f/1//X/9f/1//X/9f/1//X/9f/1//X/9f/1//X/9f/1//X/9f/0//L/
8v/z//P/8//z//P/8//1//T/9P/0//T/9f/1//X/9f/1//X/9f/1//X/9f/1//X/9f/1
//X/9f/1//T/9P/2//f/9//3//X/9f/1//X/9f/1//b/9v/4//j/+P/4//f/9v/2//X/
9v/3//n/+v/4//j/+P/4//j/+P/4//r/+v/6//r/+v/6//r/+//7//3//f/9//7//P/8
//z//P/8//z//P/8//z//P/8//z//P/8//z//P/8//z//f/9/////////////v/+//7/
/////wEAAQABAAEAAQACAAIAAAAAAAEAAQD+//7//v/+//3//P/8//z//P/8//v/+//5
//n/+f/5//f/9//2//b/9v/2//b/9v/3//f/9//3//b/9v/2//b/9v/2//b/9v/2//b/
9v/2//b/9v/2//b/9P/0//T/9P/2//f/9//3//X/9f/1//X/9//4//j/+P/2//b/9v/2
//j/+f/5//n/+f/5//n/+v/4//j/+P/4//r/+v/6//r/+v/7//v/+//6//r/+v/6//r/
+v/6//r/+v/6//r/+f/5//n/+f/5//f/9//3//f/9//2//b/9v/4//j/+P/4//b/9v/1
//X/9f/1//X/9f/2//b/9v/2//T/9f/1//X/9f/1//X/9f/y//L/8v/y//T/9P/0//T/
9P/0//T/9P/y//L/8v/y//L/8v/y//L/8v/y//L/8v/0//T/9P/0//L/8v/y//L/8v/y
//L/8v/0//P/8//z//H/8f/x//H/8//z//P/8//x//H/8f/x//P/8//z//P/9P/y//L/
8v/y//L/8v/y//L/9P/0//T/9P/y//L/8v/y//L/8v/y//P/8f/x//H/8f/z//T/9P/2
//f/+P/4//j/+P/4//j/+P/4//j/+f/5//n//P/9//7///8AAAEAAQABAAEAAAAAAAEA
AwADAAMAAwACAAEAAAAAAAAAAAAAAAAA///9//r/+P/2//L/8f/x//H/8f/x/+7/7v/u
/+7/8P/w/+//7//w//D/8P/w//D/8P/w//D/8P/w//D/8f/x/+//7P/r/+v/7v/z//v/
CQAWACkAPwBSAGsAhQCeALIAwADGAMMAuQCqAJ4AlACJAHUAVQA6AC4AKAAiABsAFQAO
AAcAAAD9//r/+f/6//j/9v/1//b/9f/0//P/8//z//L/8v/y//L/8v/y//L/8f/x//H/
8f/x//H/8//z//P/8//y//H/8P/v//H/8f/x//H/8f/x//H/8P/u/+7/7//v//H/8f/x
//H/8f/w//D/8P/y//P/8//z//H/8f/x//H/8f/x//H/8f/x//H/8f/x//H/8f/w//D/
8P/x//H/8f/z//P/8//z//H/8f/y//L/8v/y//L/8v/y//L/8//z//P/8//0//T/9P/0
//T/9P/y//L/8v/0//T/9P/0//T/9P/0//X/9f/3//f/9//4//b/9v/2//b/9v/2//b/
9v/4//j/+P/4//j/+P/4//j/+P/4//n/+f/5//n/+f/5//r/+v/6//v/+//9//3//f/9
//3//v/+//7//v///////v/+//7//v/7//r/+v/6//z//P/7//v/+f/5//n/+f/5//n/
+P/4//j/+P/4//j/9//3//f/9//4//j/+P/4//b/9v/2//b/9v/2//b/9v/2//b/9v/2
//b/9v/2//b/9v/3//f/9//3//f/9//3//f/+P/4//j/+P/4//j/+P/4//n/+f/5//n/
+f/5//r/+v/6//r/+v/6//r/+v/6//r/+//7//v/+v/6//r/+v/6//r/+v/6//r/+v/6
//n/+//7//v/+//5//n/+f/5//n/+P/4//j/+P/4//j/+P/4//j/9//3//f/9//3//f/
+P/4//j/+P/2//f/9//3//f/9//3//f/9v/2//b/9v/2//b/9v/2//b/9v/2//b/+P/4
//j/+P/4//j/+P/4//b/9v/2//b/9v/2//b/9v/2//b/9v/2//b/9v/2//b/9v/1//X/
9f/1//X/9f/1//X/9f/1//X/9//3//f/9//3//f/9//3//j/9v/2//b/9v/2//b/9v/2
//b/9v/2//b/9v/2//b/9v/2//b/9v/2//j/+P/4//j/9v/2//b/9//5//n/+f/5//n/
+v/6//z/+//8//z//P/+//7//v/+//z//P/9//3///8CAAMABAADAAQABQAFAAUABQAE
AAQABwAJAAkACQAHAAYABQAEAAQABAAEAAQABAADAAEA/v/8//r/9v/1//X/9f/1//X/
9P/0//T/9P/2//b/9f/1//T/9P/0//T/9v/2//b/9v/2//b/9v/3//X/9f/y/+//8f/0
//v/BQAPABwALwBBAFQAaQCDAJoArgC8AMIAvwCzAKQAnACUAIsAdwBVADwANAAuACYA
HwAZABQADQAIAAUAAgABAP7//v/+//v/+v/5//j/+f/5//n/+P/2//b/9v/2//b/9v/1
//X/9//3//f/9//3//f/9//3//f/9//3//f/9//3//f/9//3//f/9//2//b/9v/3//f/
9f/1//X/9f/3//b/9v/2//b/9//3//f/9//3//f/9//1//X/9f/1//f/9//3//f/9//3
//b/9v/2//f/9//3//f/9//3//f/9f/1//b/9v/2//b/9v/2//j/+P/5//n/9//3//j/
+P/4//j/+P/4//j/+P/4//r/+v/6//r/+v/6//r/+//7//v/+//7//z//P/8//z//P/8
//z//P/8//z//P/8//z//v/+//7//v/8//z//f/9//3//f/9//3/AAAAAAAAAQD//wEA
AQABAAMAAwAEAAQAAgACAAMAAwACAAIAAgACAAMAAgACAAIAAgACAAEAAQD/////////
///////+//7//v/+//7//v/9//3//f/9//z//P/8//z//v/+//7//v/8//z//P/8//7/
/v/+//7//P/8//z//P/8//3//f/9//3//f/9//3//f/+//7//v/+//7//v/+//7/////
/////f/9//3//v8AAAAAAAAAAAAAAAAAAAAA/v/////////+//7//v/+//7//v/+//7/
AAAAAAAA///9//3//f/9/////////////f/8//z//P/+//7//v/+//7//v/9//3//f/9
//3//f/8//z//P/8//z//f/9//3/+//7//v/+//8//z//P/8//r/+v/6//r//P/8//z/
/P/6//r/+v/6//r/+v/6//r//P/8//z//P/6//r/+v/6//z//P/8//z//P/8//z//P/6
//n/+f/5//r/+//8//3/+//7//v/+//7//v/+//7//v/+//7//v/+v/8//z//P/8//r/
+v/6//r/+v/6//r/+v/8//z//P/8//z//P/8//z/+v/6//r/+v/6//r/+v/6//v/+//7
//v/+//7//z//P/+////AAAAAAIAAgACAAIAAgACAAIAAwABAAEABAAFAAYABwAIAAkA
CwALAAsACgAIAAkACwALAAsACwAKAAkACAAIAAgACAAIAAgABwAFAAIAAAD+//r/+//7
//v/+//5//j/+P/4//b/9v/2//X/9//4//j/+P/6//r/+v/6//j/+P/4//j/+//7//n/
+P/1//P/9P/5/wMADwAaACkAPQBOAF8AeQCUAKoAvADGAMUAvQCsAKAAmgCTAIcAawBO
AD4AOAAyACsAJQAeABcAEAALAAgABwAEAAQAAgABAAAA///+//3//f/9//z//P/8//z/
/P/6//r/+f/5//v/+//7//v/+f/5//n/+f/7//v/+//7//n/+f/5//n/+f/5//n/+P/4
//j/+f/5//n/+f/5//n/+f/4//j/+P/6//v/+//7//n/+f/5//n/+f/5//n/+f/5//n/
+f/5//v/+//6//r/+v/7//v/+//5//n/+f/5//n/+f/6//r/+P/4//j/+P/6//r/+//7
//v/+//8//z//P/8//z//P/6//r/+v/8//z//P/8//z//v/+//////////////8AAP7/
/v/+//7//v/+//7//v8AAAAAAAAAAP7//v/+//7/AAAAAAEAAQABAAEAAQABAAAAAAAA
AAEA//8BAAEAAQACAAMABQAGAAYABgAHAAcABAAEAAQABAADAAIAAgACAAIAAgABAAEA
/////////////////v/+//z//P/8//z//f/9//3//f/6//r/+v/6//z//P/8//z/+v/6
//r/+v/6//r/+v/6//z//P/8//z//P/9//3//f/7//v/+//7//v//P/8//z//P/8//z/
/P/8//3//f/9/////////wAAAAAAAAAAAAD+//7//v/+//7/////////AAAAAAAAAAD+
//7//v/+//7//v/+//3//f/9//3//f/9//3//f/9//3//P/8//z//P/8//z//P/8//z/
+//7//v/+//7//v/+v/6//r/+v/6//v/+//7//n/+f/5//n/+v/6//r/+v/6//r/+v/6
//r/+v/6//r/+P/4//j/+P/4//j/+P/4//j/+P/4//j/+P/4//j/+P/2//b/9v/2//j/
+P/4//j/+P/3//f/9//3//f/9//3//X/9f/1//X/9//3//f/9//3//f/9//3//j/9v/2
//b/9v/2//b/9v/2//b/9v/2//b/9v/2//b/9v/4//j/+P/4//b/9v/2//f/9//3//f/
9//3//j/+P/6//n/+v/6//r//P/8//z//P/6//r/+//7//3/AAABAAIAAwAEAAUABQAF
AAUABAAEAAUABwAHAAcABwAGAAUABAAGAAYABgAGAAUAAwAAAPz/+v/4//T/8//z//P/
8//z//L/8v/y//L/9P/0//P/8//y//L/8v/y//T/9P/0//T/9P/0//T/9f/z//H/7v/v
/+//9P/7/wcAEwAkADkATwBiAH8AnQC0AMQAzADMAMUAtQCoAJ4AlACDAGUARQA2ADAA
KAAiABsAFQAOAAcAAgD///7//f/8//r/+v/5//r/+f/4//X/9f/1//T/9P/0//T/9P/0
//T/8//z//P/8//z//P/9f/1//X/9f/1//X/9f/1//P/8//z//P/8//z//P/8v/y//L/
8//z//P/8//z//P/8//y//L/8v/y//P/8//z//P/8//z//P/8//z//P/8//z//P/8//z
//P/8//y//L/8v/z//P/8//1//X/9f/1//P/8//0//T/9P/0//T/9P/0//T/9f/1//X/
9f/2//b/9v/2//b/9v/2//b/9v/4//j/+P/4//j/+P/4//n/+f/5//n/+f/6//r/+v/6
//r/+v/6//r/+v/8//z//P/8//z//P/8//z/+v/6//v/+//9//3//f/9//z//P/8//3/
/f//////////////AAAAAAAAAAABAAEAAAAAAAAAAAD///7//v/+//z//P/7//v/+//7
//v/+//5//n/+P/4//r/+v/6//r/9//3//f/9//2//b/9v/2//b/9v/2//b/9v/2//b/
9v/2//b/9v/2//j/+P/4//j/+P/5//n/+f/3//f/9//3//f/+P/4//j/+P/4//j/+P/6
//v/+//7//v/+//7//z//P/8//z//P/6//r/+v/6//r/+//7//v/+v/6//r/+v/6//r/
+v/6//r/+v/6//n/+f/5//n/+f/5//n/+f/5//n/+P/4//j/+P/4//j/+P/4//j/9//3
//f/9//3//f/+P/4//j/+P/2//f/9//3//f/9//3//f/9v/2//b/9v/2//b/9v/2//b/
9v/2//b/9v/2//b/9v/2//b/9v/2//b/9v/2//b/9v/2//b/9v/2//b/9v/2//b/9v/2
//b/9v/1//X/9f/1//X/9f/1//P/8//z//P/9f/1//X/9f/1//X/9f/1//T/9P/0//T/
9P/0//T/9P/0//T/9P/0//T/9P/1//X/9f/1//X/9f/2//b/+P/5//r/+v/6//r/+v/6
//r/+v/6//v/+//7//7//f/+////AAADAAMAAwADAAAAAAABAAMABQAFAAUABAADAAIA
AgACAAIAAgACAAEAAQD+//z/+v/2//X/9f/1//P/8//y//L/8v/y//L/8v/x//H/8v/y
//T/9P/0//T/8v/y//L/8v/y//P/8//z//L/7//t/+7/8f/3/wMAEAAdADEARgBXAG0A
iACeAK4AvAC/ALsArgCiAJgAjwCDAGsASgA2AC4AKAAjAB0AFgAPAAoAAwAAAP///v/8
//r/+f/6//f/9v/1//X/9f/0//T/9P/0//T/9P/0//P/8//z//P/8//z//P/8//z//P/
8f/x//H/8f/z//P/8//z//H/8f/x//D/8v/y//P/8//z//P/8//z//P/8v/y//L/8v/z
//P/8//x//H/8f/x//H/8f/x//H/8//z//P/8//x//H/8P/w//L/8//z//P/8f/x//H/
8f/x//H/8v/y//T/9P/0//T/8v/y//P/8//1//X/9v/2//T/9P/0//T/9P/0//T/9v/2
//b/9v/2//b/9v/3//f/9//3//f/+P/4//j/+P/4//j/+P/4//j/+P/4//j/+P/4//j/
+P/4//r/+v/7//v/+f/5//n/+f/6//r/+v/7//3//////////f/9//7//v8AAAAAAQAB
AP7//v/+//7////+//7//v/+//7//f/9//v/+//7//v/+//7//r/+v/4//j/+P/4//n/
+f/5//n/+P/4//j/+P/4//j/+P/4//j/+P/4//j/+P/4//j/+P/4//j/+P/4//j/+f/5
//n/9//3//f/9//5//r/+v/6//r/+v/6//r/+P/5//n/+f/5//n/+f/6//r/+v/6//r/
/P/8//z//P/6//v/+//7//z//P/8//z//P/8//z//P/6//r/+v/5//v/+//7//v/+f/5
//n/+f/5//j/+P/4//r/+v/6//r/+v/6//n/+f/5//n/+f/5//j/+P/4//j/9v/3//f/
9//3//f/9//3//b/9v/2//b/9v/2//b/9v/2//b/9v/2//b/9v/2//b/9v/2//b/9v/2
//b/9v/2//b/9v/2//b/9v/2//b/9v/2//b/9v/2//j/9//3//f/9f/1//X/9f/3//f/
9//3//f/9//3//f/9//1//X/9//2//b/9v/2//b/9v/2//b/9v/2//b/9v/2//b/9v/2
//b/9v/2//b/9v/2//b/9v/2//b/9v/2//b/9v/2//f/9//3//f/9//3//j/+P/6//v/
+v/6//r/+v/8//z//P/8//z//f/9//3//v///wAAAQACAAMAAwADAAUABAAEAAUABwAH
AAcABwAGAAUABAAEAAIAAgACAAIAAgABAP///v/8//j/9//3//X/9f/1//T/9P/0//T/
9P/0//P/8//0//T/9P/0//T/9P/0//T/9P/0//T/9f/1//X/9P/x/+//8P/z//n/AwAQ
AB0AMQBEAFUAawCEAJoArgC4AL0AuQCsAKAAmACRAIUAbwBOADgAMgAsACUAHwAYABEA
CgAFAAIAAQAAAP7//v/9//z/+//6//f/9//3//b/9v/2//b/9v/2//b/9f/1//X/9f/1
//X/9f/1//X/9f/1//X/9f/1//X/9f/1//X/9f/1//X/9P/0//T/9f/1//X/9f/1//X/
9f/0//T/9P/0//X/9f/1//X/9f/1//X/9f/1//X/9f/1//X/9f/1//X/9f/0//T/9v/3
//f/9//5//n/+f/5//f/9//4//j/+P/4//j/+P/4//j/+f/5//n/+f/6//r/+v/6//r/
+v/6//r/+v/8//z//P/8//z//P/8//3//f/9//3//f/+//z//P/8//z//v/+//7//v/8
//z//P/8//z//P/8//z//P/8//3//f////////////7//v/+//////8BAAEAAQADAAMA
BAAEAAQABAAFAAUABAAEAAQABAADAAIAAgACAAIAAgABAAEA//////////8BAAEAAAAA
AP7//v/+//7//f/9//3//f/+//7//v/+//7//v/+//7//v/+//7//v/+//7//v/+//7/
/v/+//7//P/9//3//f/9//3//f/9//3//v/+//7//v/+//7//v/+/////////wEAAQAB
AAIAAQAAAP///v8AAAAAAAAAAP7//////////v/+//7//v8AAAAAAAAAAP7//v/+//3/
//////////////////////3//P/8//z//v/+//7//v/8//z/+//7//v/+//7//v/+v/6
//r/+v/8//3//f/9//v/+//7//v/+v/6//r/+v/8//z//P/8//z//P/8//z/+v/6//r/
+v/6//r/+v/6//r/+v/6//r/+v/6//r/+v/6//r/+v/6//z//P/8//z//P/7//v/+//7
//v/+//7//v/+//7//v/+//7//v/+//7//v/+//9//z//P/8//z//P/8//z//P/8//r/
+v/6//r/+v/6//r/+v/6//r/+v/6//z//P/8//z/+v/7//v/+//7//v/+//8//r//P/9
//7/AAAAAAAAAAAAAAAAAAAAAAEAAQABAAQABwAIAAkACgAJAAkACQAJAAgACAAJAAsA
CwALAAsACgAJAAgACAAIAAgACAAIAAcABAAAAP3/+v/4//f/9//3//n/+f/4//j/9v/2
//b/9v/2//f/+f/6//j/+P/4//j/+P/4//j/+P/4//n/+f/1//L/8f/z//b//f8JABUA
JgA7AFEAZAB/AJ0AtADEANAA0ADJAL0ArgCkAJoAiQBpAEsAOgA0ACwAJAAfABkAFAAN
AAgABQAEAAMAAgAAAAAA/f/8//3//P/7//v/+//6//j/+P/4//j/+v/6//n/+f/3//f/
9//3//n/+f/5//n/+f/5//n/+f/3//f/9//3//n/+f/5//j/9v/2//f/9//3//f/9//3
//n/+P/4//j/+P/5//n/+f/3//f/9//3//f/9//3//f/9//3//f/9//3//f/9v/2//b/
9//3//f/+f/5//n/+f/5//n/+v/6//j/+P/4//j/+v/6//v/+//7//v//P/8//z//P/8
//z//P/8//z//v/+//7//v/+/wAAAAABAAEA////////AAAAAAAAAAAAAAIAAgACAAIA
AgACAAIAAgACAAIAAgACAAAAAAABAAEAAQABAAEAAQAEAAQABAAFAAMABQAFAAUABwAH
AAgACAAGAAYABwAHAAQABAAEAAQAAwACAAIAAgAAAAAA/////////////////f/9//z/
/P/8//z//P/8//v/+//7//v/+v/6//r/+v/8//z//P/8//r/+v/6//r/+v/6//r/+v/8
//z//P/8//r/+//7//v//f/9//3//f/9//7//v/+//7//v/+//7//v//////////////
//8AAAAAAAAAAAAAAAAAAAAAAAD+//////////7//v/+//7//v/+//7//v/+//7//v/9
//3//f/9//3/+//7//v/+//9//z//P/8//z//P/8//z//P/8//v/+//7//v/+//7//r/
+v/6//r/+v/7//v/+//5//n/+f/5//r/+v/6//r/+P/4//j/+P/4//j/+P/4//j/+P/4
//j/+P/4//j/+P/4//j/+P/4//j/+P/4//j/+P/4//j/+P/4//j/+P/4//j/9//3//f/
9//3//f/9//3//f/9//3//f/9//3//f/9//3//f/9//4//b/9v/2//b/9v/2//b/9v/2
//b/9v/2//b/9v/2//b/9//3//f/9//5//n/+v/6//z//f/+//7//P/8//z//P/+//7/
/v////////8CAAMABAAFAAYABwAHAAcABwAGAAYABwAJAAkABwAHAAYABQAEAAQABAAE
AAQABAADAAEA/v/8//r/9v/1//X/9f/1//X/9P/0//T/9P/0//T/8//z//T/9P/0//T/
9P/0//T/9P/0//T/9P/1//X/8//w/+//8f/0//v/BQATACIANwBLAGAAeQCRAKoAvADG
AMgAwQCzAKYAnACUAIcAaQBJADgAMgAqACIAHQAVABAACwAGAAEAAAD///7//P/8//v/
+v/5//j/9//3//f/9v/2//b/9v/2//b/9v/1//X/9f/1//X/9f/1//X/9f/1//X/9f/1
//X/9f/1//X/9f/z//P/8//y//T/9P/1//X/9f/1//X/9f/1//T/9P/0//T/9f/1//X/
9f/1//X/9f/1//X/9f/1//X/9f/1//X/9f/1//T/9P/2//f/9//3//X/9f/1//X/9f/1
//b/9v/2//b/9v/2//b/9v/3//f/9//3//j/+P/4//j/+P/4//j/+P/4//r//P/8//z/
/P/6//r/+//7//3//f/9//7//v/+//7//v/+//7//v/+//7//v/+//7//P/8//z//P/8
//z//f/9/////////////v/+//7//////wEAAQABAAEAAQACAAIABAAEAAUABQAEAAQA
BAAEAAMAAgACAAIAAgACAAEAAQD////////////////+//7//v/+//7//v/9//3//f/9
//7//v/+//7//P/8//z//P/8//z//P/8//z//P/8//z//P/8//z//P/8//3//f/9//3/
/f/9//3//f/+//7//v/+//7//v/+//7/////////////////AAAAAAAAAAAAAAIAAgAC
AAIAAAABAAEAAQACAAIAAgACAAIAAgACAAIAAAAAAAAA//8BAAEAAQABAP//////////
AQAAAAAAAAAAAAAAAAAAAAAAAAD////////////////+//7//v/+//7/////////////
///////+//7//v/+//7//v/+//7//v/+//7//v/+//7//v/+//7//v/+//7/AAAAAAAA
AAAAAAAAAAAAAP7//v/+//7/AAAAAAAAAAAAAP//////////////////////////////
////////////////////AAD+//7//v/+/wAAAAAAAAAAAAAAAAAAAAD+//7//v/+/wAA
AAAAAAEA//////////8BAAIAAgAEAAUABgAGAAYABgAGAAYABgAGAAYABwAHAAcACgAL
AAwADQAOAA8ADwAPAA8ADgAOAA8AEQARABEAEQAQAA8ADgAMAAwADAAMAA4ADQALAAgA
BgAEAAAA///9//3//f/9//7//v/+//7//v/+//3//f/+//7//v/+//7//v/+//7//v/+
//7//////////v/7//n/+v///wkAEwAgADEAQwBWAGkAgQCaALAAvgDIAMcAwQC0AKgA
ogCZAIsAbQBQAEIAOgA0AC0AJwAiABsAFgARAAwACwAKAAgACAAHAAYABQAEAAMAAwAD
AAIAAAAAAAAAAAAAAAAA/////////////////////////////////////wEAAQABAAEA
AQABAAEAAAAAAAAAAQABAAEAAQABAAEAAQAAAAAAAAAAAAEAAQABAAEAAQABAAEAAQAB
AAEAAQABAAEAAQABAAMAAwACAAIAAgADAAMAAwABAAEAAQABAAMAAwAEAAQABAAEAAQA
BAAEAAQABQAFAAUABQAGAAYABgAGAAYABgAGAAYABgAIAAgACAAIAAgACgAKAAsACwAJ
AAkACQAKAAoACgAKAAoACgAKAAoACgAKAAoACgAKAAoACgAKAAoACgAKAAsACwALAAsA
CwALAAwADAAMAA0ADQAPAA8ADwANAA0ADgAOAA8AEAASABMAEgASABIAEgATABIAEgAS
ABIAEgARABEADwAPAA8ADwAPAA8ADgAOABAAEAAQABAADwAPAA8ADwAOAA4ADgAOAA4A
DgAOAA4ADgAOAA4ADgAQABAAEAAQAA4ADgAOAA4AEAARABEAEQAPAA8ADwAPABEAEgAS
ABIAEgASABIAEgASABMAEwATABMAEwATABQAFgAWABYAFgAWABYAFgAWABYAFwAXABcA
GAAYABgAGAAWABYAFgAWABYAFgAWABUAFwAXABcAFwAXABcAFwAXABcAFgAWABYAFgAW
ABYAFgAYABgAFwAXABcAFwAXABcAFgAWABYAFgAUABUAFQAVABcAFwAXABcAFgAWABYA
FgAWAA==
         </WaveFormData>
      </LeadData>
   </Waveform>
</RestingECG>
