# Supplementary material for: Detection of Left Atrial Enlargement Using a Convolutional Neural Network-Enabled Electrocardiogram
Source: Front Cardiovasc Med. 2020 Dec 17;7:609976. doi: 10.3389/fcvm.2020.609976 (PMC7773668; doi:10.3389/fcvm.2020.609976)
Supplement: Supplementary file 5 [file Data_Sheet_5.ZIP › normal4/1802036265_7807_0000000Z.XML]

<?xml version="1.0" encoding="Windows-1252"?>
<!DOCTYPE RestingECG SYSTEM "restecg.dtd">
<RestingECG>
   <PatientDemographics>
      <PatientID>1802036265</PatientID>
      <PatientAge>78</PatientAge>
      <AgeUnits>Years</AgeUnits>
      <Gender>Male</Gender>
      <PatientLastName>liguoji</PatientLastName>
   </PatientDemographics>
   <TestDemographics>
      <DataType>Resting</DataType>
      <Site>1</Site>
      <AcquisitionDevice>MAC55</AcquisitionDevice>
      <Status>Unconfirmed</Status>
      <Priority>Normal</Priority>
      <AcquisitionTime>09:38:23</AcquisitionTime>
      <AcquisitionDate>08-15-2017</AcquisitionDate>
      <CartNumber>1</CartNumber>
      <AcquisitionSoftwareVersion>009C</AcquisitionSoftwareVersion>
      <XMLSourceVersion>MAC5000 v1.0</XMLSourceVersion>
   </TestDemographics>
   <RestingECGMeasurements>
      <VentricularRate>57</VentricularRate>
      <AtrialRate>57</AtrialRate>
      <PRInterval>216</PRInterval>
      <QRSDuration>96</QRSDuration>
      <QTInterval>436</QTInterval>
      <QTCorrected>424</QTCorrected>
      <PAxis>71</PAxis>
      <RAxis>50</RAxis>
      <TAxis>2</TAxis>
      <QRSCount>9</QRSCount>
      <QOnset>214</QOnset>
      <QOffset>262</QOffset>
      <POnset>106</POnset>
      <POffset>154</POffset>
      <TOffset>432</TOffset>
      <ECGSampleBase>500</ECGSampleBase>
      <ECGSampleExponent>0</ECGSampleExponent>
   </RestingECGMeasurements>
   <Diagnosis>
      <Modality>Resting</Modality>
         <StatementCount>6</StatementCount>
         <LabelText>12SL Õï¶Ï³ÂÊö</LabelText>
      <DiagnosisStatement>
         <StmtText>ñ¼ÐÔÐÄ¶¯¹ý»º</StmtText>
      </DiagnosisStatement>
      <DiagnosisStatement>
         <StmtFlag>ENDSLINE</StmtFlag>
         <StmtText>°éÒ»¶È·¿ÊÒ´«µ¼×èÖÍ</StmtText>
      </DiagnosisStatement>
      <DiagnosisStatement>
         <StmtText>ÏÂ±ÚÐÄ¼¡¹£ËÀ</StmtText>
      </DiagnosisStatement>
      <DiagnosisStatement>
         <StmtFlag>ENDSLINE</StmtFlag>
         <StmtText>£¬ÄêÁä²»È·¶¨</StmtText>
      </DiagnosisStatement>
      <DiagnosisStatement>
         <StmtFlag>ENDSLINE</StmtFlag>
         <StmtText>T ²¨Òì³££¬¿É¿¼ÂÇÎª²à±ÚÐÄ¼¡È±Ñª</StmtText>
      </DiagnosisStatement>
      <DiagnosisStatement>
         <StmtFlag>ENDSLINE</StmtFlag>
         <StmtText>Òì³£ ECG</StmtText>
      </DiagnosisStatement>
   </Diagnosis>
   <Waveform>
      <WaveformType>Rhythm</WaveformType>
      <WaveformStartTime>0</WaveformStartTime>
      <NumberofLeads>8</NumberofLeads>
      <SampleType>CONTINUOUS_SAMPLES</SampleType>
      <SampleBase>500</SampleBase>
      <SampleExponent>0</SampleExponent>
      <HighPassFilter>16</HighPassFilter>
      <LowPassFilter>150</LowPassFilter>
      <ACFilter>NONE</ACFilter>
      <LeadData>
         <LeadByteCountTotal>10000</LeadByteCountTotal>
         <LeadTimeOffset>0</LeadTimeOffset>
         <LeadSampleCountTotal>5000</LeadSampleCountTotal>
         <LeadAmplitudeUnitsPerBit>4.88</LeadAmplitudeUnitsPerBit>
         <LeadAmplitudeUnits>¦ÌV</LeadAmplitudeUnits>
         <LeadHighLimit>2147483647</LeadHighLimit>
         <LeadLowLimit>268435456</LeadLowLimit>
         <LeadID>I</LeadID>
         <LeadOffsetFirstSample>0</LeadOffsetFirstSample>
         <FirstSampleBaseline>0</FirstSampleBaseline>
         <LeadSampleSize>2</LeadSampleSize>
         <LeadOff>FALSE</LeadOff>
         <BaselineSway>FALSE</BaselineSway>
         <ExcessiveACNoise>FALSE</ExcessiveACNoise>
         <MuscleNoise>FALSE</MuscleNoise>
         <LeadDataCRC32>2908169894</LeadDataCRC32>
         <WaveFormData>
BAAEAAQABAAGAAYABgAGAAgACAAIAAgABgAEAAIAAAAEAAYACAAKAAkACAAHAAYABgAG
AAYABgAIAAoADAAOAAsACAAFAAIABQAGAAcACAAJAAoACwAMAAwADAAMAAwADwAQABEA
EgAPAAwACQAGAAgACgAMAA4ADQAMAAsACgAMAAwADAAMAA8AEAARABIAEAAOAAwACgAO
ABAAEgAUABMAEgARABAAEgASABIAEgAVABYAFwAYABMAEAANAAoADQAQABMAFgAUABQA
FAAUABUAFgAXABgAGQAaABsAHAAaABoAGgAaABwAHAAcABwAGQAYABcAFgAZABoAGwAc
ABwAHAAcABwAGgAYABYAFAAVABYAFwAYABYAFAASABAAEQASABMAFAAWABYAFgAWABMA
EAANAAoADAAOABAAEgAPAA4ADQAMAAkACAAHAAYABwAIAAkACgAGAAQAAgAAAAQABgAI
AAoABwAGAAUABAAGAAYABgAGAAgACAAIAAgABQAEAAMAAgAEAAYACAAKAAkACAAHAAYA
BAAEAAQABAAGAAYABgAGAAUABAADAAIABAAGAAgACgAHAAYABQAEAAYABgAGAAYABwAI
AAkACgAJAAgABwAGAAgACAAIAAgABgAGAAYABgAGAAYABgAGAAcACAAJAAoACQAIAAcA
BgAHAAgACQAKAAkACAAHAAYACQAKAAsADAAMAAwADAAMAAkACAAHAAYACQAKAAsADAAL
AAoACQAIAAcABgAFAAQABwAIAAkACgAJAAgABwAGAAYABgAGAAYACQAKAAsADAALAAoA
CQAIAAsADAANAA4ADAAKAAgABgAJAAoACwAMAAkACAAHAAYABgAGAAYABgAIAAgACAAI
AAcABgAFAAQABQAGAAcACAAGAAYABgAGAAcACAAJAAoACgAKAAoACgAJAAgABwAGAAgA
CAAIAAgABQAEAAMAAgAFAAYABwAIAAsADAANAA4ACgAIAAYABAAFAAYABwAIAAYABgAG
AAYABgAGAAYABgAJAAoACwAMAAoACgAKAAoADQAOAA8AEAANAAwACwAKAA0ADgAPABAA
EQASABMAFAAUABQAFAAUABYAFgAWABgAFAASABMAEQARABIAFQAWABYAFAASAA8ADAAM
AAsABgAEAAYACAALAAsACQAHAAcABwAHAAUABQAFAAUABgAJAAoABwAEAAAAAgADAAUA
BwAEAAIAAQABAAIAAgACAAMAAwADAAUABgAFAAIAAQAAAAMAAgADAAUAAgD//wAA////
/////f/9//7///8AAAMA/v/6//v/AQACAAQACQANAAgACQAKAAoAFAAiAC0AOwBPAGAA
bgCAAI8AjQB6AFwAPwAtABkABQD7//X/8v/w/+//9f/+/wIACAAKAAUA+//0//T/+P/4
//j//P8BAP3/+//9//n/+f/6//r/9f/2//n//P////z/+v/6//v//f/6//z///////v/
/v/+//v/+v/5//b/9P/3//v//v/7//v/+v/4//z//v8BAAMAAgAAAP///f/7//n/9//1
//b/9//8/////f/9//3/+//7//v/+//6//v//P8AAAEA/f/+//z/+P/6//r//P/+//7/
/f/9//v//f8AAAIAAgAAAAAAAQABAP3//P/6//f/+//9////AQAAAP///P/9/wAA////
/wAAAQADAAQABgAEAAQABAACAAIABQAGAAYAAgABAAEABAAGAAYABgAFAAUABgALAAwA
CQAFAAIA//8BAAEABAAJAAgABgADAP////8BAAEAAgABAAAA//8CAAAA+v/3//X/9//1
//f/+f/3//b/9//0//T/9P/0//j/9//0//P/9f/1//X/8v/w//D/8P/w//D/8P/x/+7/
6//s/+7/7v/w/+//8P/z//T/7v/r/+v/6v/s/+7/8P/z//X/8//w/+3/7f/u/+7/8P/v
//D/8//0//P/8P/t/+z/7f/s//D/9f/z//T/7//s/+7/8P/t/+//8f/y//P/9f/y//H/
7v/q/+r/7P/0//j/9v/0//X/8f/w/+//8P/w//L/8v/4//v/9//z/+7/6v/s//D/9P/4
//T/9f/2//D/8f/0//T/8//y//X/9//2//b/9f/0//T/9v/3//j/+f/1//b/9P/w//D/
8f/0//L/8P/z//X/9f/y//T/8f/v//H/8//3//z/9//1//P/8f/y//X/8//x//P/8//1
//j/9//2//X/9P/y//H/8v/z//P/9v/2//X/9v/x//H/8//1//X/9//4//b/8//v/+//
8//1//f/+P/1//j/9f/y//T/9f/4//P////4//b/9P/y//D/8//0//X/9v/4//j/+P/4
//f/9v/1//T/9v/2//b/9v/1//T/8//y//T/9P/0//T/9//4//n/+v/5//j/9//2//f/
+P/5//r/+P/2//T/8v/0//b/+P/6//v//P/9//7/AAAAAAAAAAABAAIAAwAEAAEAAAD/
//7//v/+//7/AQABAAAAAAACAAQAAQD+//v/+f/5//z//v/6//X/9P/z//X/9//3//f/
9//3//f/9f/1//T/8//z//b/+//6//n/8v/v/+3/7P/v//H/8v/0//X/9f/0//P/8f/x
//H/8//1//b/9f/2//X/9P/x//D/8//1//X/+f/3//n/+f/3//X/8//x/+//9//8//r/
9f/1//T/8v/z//n//v///wQADAASABYAIQArADkATABiAHYAhwCNAIAAXAAxABUABQD3
//P/8//0//T/8//3//z//v/+/wAAAQABAP7/+v/0//L/8v/4//3//f/7//3//////wAA
AAD7//r/+//8//3/AAAAAAIABQACAPz/+//7/wAA/f8BAAIAAQACAAMAAgD9//3//v/+
/wAAAQABAAAA///+//7//f///wAAAgADAAEAAQABAAEA///9//////8AAAMABgAHAAQA
AwACAAAAAQACAAYABwADAAQAAgD+/////v///wAAAwAFAAgACQAHAAYABAAAAAMABAAG
AAcABQAGAAYABQAFAAUABQAFAAgACQAIAAsACAAFAAMAAgAEAAcACQAMAAkACAAHAAQA
BgAJAAoACgAKAAsADQASABAADgAMAAkACQAKAA8AEAAOAA0ADQANAAsABwAGAAcACwAM
AAwACwAGAAUAAgAAAAMABAAFAAoACAAEAAMAAwABAP3//f/9//7//v8AAP7/+//4//X/
9v/7//z///8FAAEA///6//b/9P/0//T/9P/4//v/+v/5//f/9v/z//L/9v/4//z//v/8
//n/+f/4//X/9P/z//P/+v/7//v/+//4//b/8//y//T/9v/6//z/+f/2//P/8v/x//D/
9P/5//r//P/4//b/9f/0/+7/7f/y//T/9v/5//f/9//1//L/8v/y//j/+v/8//z////9
//j/9f/0//L/9P/0//r//f////3/+v/4//T/9P/0//T/9v/7/wAA/v/5//j/9P/v//P/
9//6//r/+P/3//b/9v/3//f/9//3//n//P/8//r/9P/z//T/8P/w//X/+f/7//r//P/5
//f/8//z//X/+P/4//n/+v/7//j/+f/1//H/8//1//n//v/7//r/+f/4//X/8//z//P/
9P/4//n/+f/4//P/8//1//j/+f/8//7/+//3//L/8f/y//P/9P/0//T/+v/6//r/9//1
//X/7f/3//z/+v/6//r/+v/2//T/8v/w//P/9P/1//b/+f/6//v//P/6//r/+v/6//v/
/P/9//7/+v/4//b/9P/4//r//P/+//7//v/+//7/AAAAAAAAAAADAAQABQAGAAIAAAAA
AP7///8DAAQABAAEAAYABgADAP//+//2//X/+f/8//v/9//0//P/8//1//f/9//5//n/
+//5//n/+P/0//H/8P/x//L/8f/v/+//7//w//H/8f/x//L/9P/1//b/9f/1//X/9P/1
//X/9P/z//T/9f/2//H/8P/w/+//8P/z//T/9//1//P/8//z//D/7//w//D/9v/7////
+v/2//f/9//0//n/AAAKABIAGgAhAC8AQQBUAGIAcAB/AIEAdgBYAC8AFQADAPP/7f/1
//j/8v/t/+//9P/2//b/+P/5//f/+P/6//j/+P/4//T/8//1//X/9f/5//v//v8AAP3/
9v/1//T/8//1//b/+f/9//3/+P/4//n/+//3//r/+v/8//7/AAAAAPv/+//8//z/+//7
//r/+P/5//r//P/9//r/+P/3//X/+f/7//3////6//f/+P/3//n/+//9//3//f/9//3/
/P/8//z/////////AgACAAAA///8//v/+v///wEABAAFAAQABAADAAAA/f/8//z/+//+
/wAAAQABAP//////////AwAFAAUACQAIAAUAAwACAAIAAwADAAQABQAGAAcABgADAAUA
BQAEAAcACQAMABIAEAAOAAwACQAIAAgADAAMAA0ADQAOAA8ACwAHAAYABwAKAAwADQAN
AA0ADQALAAoABwAGAAUACAAJAAYABgAHAAQA///+//3/AAAAAAIAAAD///7//f8AAP7/
+v/4//n/+//9//z//P/6//r/+v/6//v//f/7//n/+f/6//n/+v/7//z///8AAP3/+//8
//z/+f/4//f/9//9//3//P/7//n/+P/2//b/9//4//v//P/9//z/+//8//b/8v/z//X/
+P/8//r/+v/8//z/9//3//r/+v/6//v//f/9//v/+P/0//T/+v/8//7//v8BAP//+f/3
//f/9v/4//j//v8BAAIAAQD///7/+f/4//f/9v/3//v////8//3//v/8//n/+P/7//3/
/P/9//3//f/+//z/+//6//n/+v/+/////v/7//v//f/6//f/+f/6//n/+v/+//3//f/5
//n/+//+//n/+f/5//n/+/////7//f/5//f/9//4//r//P/+/wAA+v/3//b/9f/4//z/
/f/9////+//8/////f/7//v/+v/9//v/+P/5//j/9//2//T/9v/8//z//P/5//n/+//1
//X/+v/8//z//P/8//7//v/+//7//P/6//j/9v/5//r/+//8//r/+v/6//r//P/8//z/
/P/8//z//P/8//n/+P/3//b/9//4//n/+v/6//r/+v/6//r/+v/6//r/+//8//3//v/9
//z/+//6//3//v///wAA/f/8//v/+v/+/wAAAgAEAAQABAAEAAQAAgACAAIAAgADAAYA
BwAIAAkABwAEAAIABQAGAAQAAgACAP//AAAEAAQAAAD5//b/9//3//n/+f/3//f/9f/z
//b/+f/7//3/+//7//3/+f/1//L/8f/x//X/9//4//j/9f/1//T/8v/z//P/8//z//f/
+P/4//b/9P/0//T/8v/y//P/8//x//H/7//v/+3/8P/z//b/+f/3//f/9v/0//f/9//2
//j/+f/7/wAAAQAAAAIACAAOACMAOwBHAFQAagB2AHsAgQBsAEIAJwAfABEAAQD3//P/
8v/u/+n/6//2//z//P8AAAEA+//y//L/9P/y//L/9v/7////+//1//X/9f/4//r/9//3
//n/+//9//n/9v/1//X/9v/y//P/9f/6//f/+//8//j/+P/4//b/9P/3//v//v/8//v/
+f/2//f/+P/6//v//P/8//3//f/7//n/9//1//X/9f/5//v/+P/5//r/+f/6//v//P/8
//3//v8CAAMAAAACAAEA/v/+//z//P/8//v/+//8//v//f/+//7//P/9//7/AAABAP//
AAAAAP//AgADAAQABQAEAAMAAAABAAIAAQABAAIABAAHAAkADAAJAAgABwAEAAcACwAN
AA4ACgAJAAkADAAOAA4ADgANAAsADAARABIADwALAAgABQAHAAcACgAPAA4ADAAJAAUA
BgAHAAYABgAIAAgACAAMAAkABAACAAEABAABAAIAAwACAAAAAAD8//7//v/+/wIAAAD+
//7/AQD///3/+P/0//n//P///wIAAgABAPz/9//5//r/+f/6//z//v8CAAQA/v/5//f/
9P/3//r//f8BAAIA///7//f/9//4//j/+v/5//r//f/+//7//P/6//r/+P/2//n//f/8
//z/9v/y//T/9v/z//X//P/+/wAAAwD///3/+f/0//T/9v/+/wIAAAD+////+//5//n/
+//8//v/+v///wEA///9//r/+P/4//r//P/+//z///8CAP7//P/8//n/9f/6////AwAE
AAEA///9//z//P/9//7////8//7//f/6//n/+f/7//j/+P/9/wEAAwD//wAA/P/5//r/
+//+/wIA/P/7//r/+f/6//3/+//5//n/+f/7//7/+//6//n/+P/5//n/+//9//v//v/+
//3//v/5//n/+///////AQACAAAA+//1//P/9v/5//z//v/7//7/+//4//j/+f/8//f/
AQD+//v/+v/5//j/+v/8//7/AAD9//z/+//6//j/+P/4//j/+//8//3//v/7//r/+f/4
//j/+P/4//j/+f/6//v//P/5//j/9//2//n/+v/7//z/+f/2//P/8P/z//b/+f/8//3/
/v///wAA/v/8//r/+P/8//7/AAACAAEAAAD///7/AQACAAMABAAGAAYABgAGAAQAAgAC
AAAAAgAFAAUABAAEAAYABgADAAIAAQD//wEAAgAEAAIA/f/5//f/9v/3//j/+f/8//3/
/P/5//j/9v/1//X/9//7//v/+f/2//X/9f/2//f/9//2//b/9//3//L/7//t/+v/7//z
//b/+P/2//b/9v/2//T/9P/1//X/9P/3//j/+//5//X/8//x//T/9f/4//r//v/3//X/
+P/6//v/+//+/wUACAAMABQAGgAjAC0AOwBKAGQAfgCLAJEAhgBgADMAGwALAPn/8f/3
//7//v/5//f/+v/6//j/9v/5//v//v8CAP7/+P/4//r/+///////+//5//n//P/+//v/
9//3//f/9//5//r//f8BAP7/+P/3//f//P/5//3//v/8//7/AAAAAPr/+f/5//j//P//
/wEAAgAAAP7//f/7//7/AAADAAUAAwABAP///f/6//n//P/9//v//f//////AQABAAEA
AAAAAAAAAwADAP//AgACAAAAAAD+//7//v8AAAEAAwADAAEAAgACAAAAAAAAAAEAAQAC
AAQABQAFAAQAAwACAAEABQAHAAcACwAIAAMA///8/wAAAwAFAAgACQAKAAsACgAHAAkA
CQAIAAoACwANABIAEAAOAAwACQAHAAgADQAOABAADwAPAA8ACwAHAAYABwALAAwADAAL
AAYABQACAAAAAgACAAIABgAGAAIAAQABAAEA/f/9//3/AAAAAAIAAAD9//r/9//4//v/
+v/7//////////z/+v/5//j/9//2//z////+//3/+v/4//T/8v/2//j//P/+//r/9//3
//b/9v/2//b/9//8//v/+f/3//X/9P/y//L/9P/2//r//P/8//r/+P/4//T/8P/x//P/
+P/8//r/+v/8//z/9//3//n/+P/3//f/+P/5//j/9v/z//L/9//4//n/+v/+//3/+f/3
//f/9v/0//T/+v/9//v/+f/2//T/9P/0//T/9P/5////BQAEAP///v/6//X/9v/5//v/
+v/6//n/+P/4//n/+f/5//n/+f/8//z/+v/5//n/+//4//j/+//9//3/+v/8//n/9//2
//f/+v/+//z//f/+/////P/9//n/9f/4//n//P8AAP///v/9//z/9//1//X/9f/4//z/
/f/9//r/9f/1//f/+//7//3//v8AAP3/+f/5//b/9f/0//L/9P/8//7/AAD+//3//v/3
//H/9v/4//r//P/+//z/+v/4//b/+f/6//v//P/8//z//P/8//v/+v/5//j/+//+/wEA
BAABAP7/+//4//v//P/9//7/AAACAAQABgAGAAYABgAGAAcACAAJAAoABwAEAAMAAAAC
AAUABQAEAAYACAAIAAUAAAD9//n/+f///wIAAQD9//v/+f/4//n/+f/5//v/+//9//v/
+//6//b/9f/2//n/+//7//r/+//4//j/+P/3//T/9P/1//X/9f/1//b/9//1//X/9P/y
//T/9v/4//r/9f/0//T/8//x//P/8//1//j/9//4//n/9v/1//b/9v/+/wEA///4//b/
+f/7/wAACQAMAA4AFAAeACkAMwA/AE4AaAB+AIcAhwB2AFIALwAZAAUA8//r/+3/8v/2
//X//f8EAP7/+v/8//v/+//8//7/AAD8//b/+v/9//f/8//5//3//f8AAAIA///7//v/
+//7//3//v8BAAUABQAAAAAAAQAAAPn/+f/2//r//v8CAAQA/v/9//3//P/+///////+
/wAAAAABAAEAAgACAAMAAwABAAEAAQABAPv/+f/7//v//f///wEAAQABAAEAAQAAAP//
/v8AAP///v8CAAMAAgACAAAAAAAAAAQABQAHAAcABQAGAAYABAAEAAQABQAFAAkADAAO
AA8ACgAHAAQAAQAFAAUAAwAFAAkACQAKAAwACQAJAAgACAAKAAwADgAOAAwADwAQABAA
DAALAAsADgAOAA4ADgANAAwADAAQABAAEQARABIAEwAQAAsACQAJAAkACAAGAAMABAAH
AAgACgAHAAQAAQACAAYABAAFAAcABAD///7//f///wAAAwACAAIAAAD+/wAA/v/6//j/
+f/7//3//P/8//v/+v/5//j/+//9//v/+f/4//j/9v/2//X/9v/5//r/+P/3//n/+v/2
//T/8v/x//j/+f/5//n/+v/6//n/+v/3//b/9//2//j/+P/4//r/9v/y//P/9f/3//r/
9//2//j/+P/z//P/9v/2//b/9//6//v/+v/4//T/9P/6//z/+f/4//r/9//1//X/9//4
//b/9P/4//n/+//7//r/+v/2//b/9v/2//X/+f/9//r/+f/6//j/9f/2//n/+//6//v/
+//7//z/+f/3//X/8//1//j/+P/2//b/9//6//j/8//1//b/9f/2//r/+f/5//X/9f/3
//r/+f/5//n/+f/7//3/+v/3//X/9f/3//r/+//8//3//v/4//X/9P/z//b/+v/7//v/
+P/z//P/9f/2//X/9v/2//n/9//0//X/9P/z//L/8P/x//j/+f/6//n/+f/7//X/7f/u
/+//8P/x//L/8//0//X/9v/0//T/9P/0//b/9v/2//b/8v/w/+7/7P/w//L/9P/2//b/
9v/2//b/8//y//H/8P/y//T/9v/4//T/8v/w/+7/8//2//n//P/7//r/+f/4//X/9P/z
//L/9f/4//v//v/9//z/+//6//v//P/9//7//f/8//v//P/6//r//f/9////AAADAAQA
/f/4//P/7f/v//T/+P/4//H/8P/v/+//7//v/+//8f/y//P/8v/z//H/7//u/+//8//x
/+//7P/s/+3/7//x/+7/6v/n/+X/6f/q/+v/7f/r/+v/7f/u/+z/6v/q/+r/7P/q/+r/
6//p/+f/6f/p/+3/7//v//H/7v/t/+z/7f/s//D/8//1//j/+P/3//X/9P/1//j/AAAM
ABYAIwAvAD0AUABkAHIAgQCBAG4ASAAlABMA///t/+X/4//k/+r/7f/t//L/+v/6//b/
8f/t//L/+P/2//b//P/4/+3/7f/z//H/7//0//j/+//5//X/9f/1//X/8//y//P/9f/2
//L/8//1//b/8f/z//L/8//2//n/+v/z//P/9P/0//T/9f/1//T/9//4//r/+//5//j/
+P/3//X/9f/1//X/8v/x//T/9f/3//n/+//7//v/+//7//r/9//2//j/9//2//r/+//6
//r/+P/4//j/+f/5//r/+f/6//z//f/8//r/+v/7//v//P/+///////+//3//P/7//v/
+//5//v//v/9//3//v/9//3//P/8////AAABAAAAAAADAAQABAACAAEAAQAEAAcACAAJ
AAkABQAEAAcABgAGAAUABQAFAAIA/////wEABAAGAAcABwAGAAcABgAGAAIAAAD+/wAA
AwAAAAAAAQABAP3//f/9//7//v8AAP7//v/8//r//P/7//j/9//5//z//f/7//r/+f/4
//f/9v/3//n/9//1//j/+v/6//z/+//6//v/+v/5//f/+P/4//b/9v/2//f/+//7//r/
+f/5//j/9v/2//b/9v/4//j/+v/4//b/9v/1//L/9P/3//f/+v/3//b/+P/6//f/+f/4
//b/9P/z//f/+f/5//j/9P/0//r//P/7//r//P/5//f/9//5//r/9//2//v//f/+//3/
+//6//j/+P/4//j/+P/7//7/+v/7//z/+v/3//f/+f/6//j/+v/7//z//v/7//v/+//7
//n//P/8//r/+P/5//z/+v/1//f/+P/3//j//P/7//v/+//7//3/AAD8//v/+v/5//r/
/f/7//n/9//3//n//P/+//7//v/+//z/+//8//3//P/+//3/+//8//n/+/////7/+//6
//j/+v/5//f/+f/7//v/+//6//j//v/+//7//////wEA+//9//j/+v/6//r/+v/9//7/
//8AAP3/+v/3//T/9//6//3/AAD///7//f/8//7//v/+//7//v/+//7//v/8//z//P/8
//3//v///wAA/v/+//7//v/8//z//P/8//7//v/+//7//P/8//z//P///wAAAQACAAIA
AgACAAIAAgACAAIAAgAEAAYACAAKAAoACgAKAAoADAAOABAAEgAQAA4ADAAKAAwADgAO
AA4AEQARABAAEAASABIADwAMAAkABQAFAAgACQAGAAAA/v//////AQABAAEAAwADAAMA
AwADAAIAAQADAAUACQAHAAQAAAD+//3/AAABAAEAAAACAAMAAwACAP//////////AgAE
AAUABAACAAAA/v/6//r/+//7//n//P/9/wAAAQD+//3//P/7//3///8AAAAA/f///wAA
/v/7//3/AgADAAoAFAAWAB4AKQA1AEMAWABuAIIAjwCLAHIAUAAxAB8ACwD5//P/8f/y
//T/8f/v//D/9P/2//j/+f/7//j/9v/2//L/7v/u/+v/7f/z//n//f/7//z//P/3//L/
8f/w/+//8f/y//X/+f/4//L/8f/x//b/8//3//j/9v/4//r/+v/z//P/9P/0//T/9f/1
//T/8f/w//D/7//y//L/8//z//T/9f/2//f/9P/z//b/9//3//n/+//7//f/9f/z//D/
8//0//j/+f/4//z//f/8//v/+P/3//b/+f/7//7////+//7//f/6//3//v8AAAEAAQAC
AAIAAQADAAMAAwADAAMAAwABAAMAAQD///7//v8BAAMABAAGAAYABgAGAAQABgAJAAoA
CgALAAsADAAQAAsACAAFAAEAAwAGAA0AEAAPAA0ADAALAAsACQAKAA0ADgAOAA0ACwAG
AAUAAgAAAAEAAgADAAgABwACAAAA//////v/+//7//z//P/+//z/+v/4//b/+P/6//j/
+P/7//n/+f/2//T/9f/2//f/+P/5//v/+f/3//X/9P/x//D/8P/y//b/+P/2//P/8//y
//D/8P/w//H/+P/5//n/+f/0//L/7//u//H/8v/1//b/+P/2//T/9P/x/+7/8P/z//P/
9v/z//L/8v/y/+3/7f/x//L/8//1//f/9//1//L/7//u//P/9P/0//T/9//1//H/7//v
/+7/8f/y//n//f/6//f/8//w/+//8P/x//L/8//3//v/+P/0//L/7f/n/+z/8f/1//b/
9f/z//H/8P/x//H/8f/x//P/+P/6//r/9f/z//P/7v/u//P/9//5//b/+P/1//P/8f/x
//P/9v/1//X/9f/1//P/9f/y/+//7//v//H/9P/z//L/8f/w//D/7//w//H/9P/4//n/
+f/3//H/8P/x//H/8f/z//T/9f/z//D/8f/v/+//7//u/+7/9P/0//T/8//z//X/7//x
//T/9f/2//f/+P/0//L/8P/u//D/8v/0//b/9f/0//P/8v/0//T/9P/0//X/9v/3//j/
9f/0//P/8v/1//b/9//4//r/+v/6//r/+//8//3//v8AAAIABAAGAAMAAAD9//r//v8A
AAIABwAJAAgACAAKAAYAAQD8//f/9f/1//j/+v/3//H/7//t/+//8//1//f/+P/3//b/
8//y//D/7v/t//L/9//2//X/8f/v/+7/7v/w//H/8f/y//P/8//y//H/8P/v/+7/7//w
//D/7v/u/+7/7v/s/+z/8P/x//D/8//y//P/8v/v//H/8f/x//H/+//2//T/9f/z//L/
8v/x//H/9P///wwAEAAUABoAIwAtAD0AVgBuAIIAkQCRAHYASgAnABMAAwD5//X/8f/2
//r/9f/z//j/+P/2//b/9//9/wQAAgD6//T/8v/0//X/9//9/wEABQAEAAQAAwD9//b/
9f/0//P/+P/6//7/AwABAPr/+P/3//z/+f/9//7//P/+/wAAAAD9//3//v/+////AQAC
AAIA/v/8//v/+f/9//7/AAABAAEAAQABAAEA+v/3//j/9//6////BAAHAAUAAwABAP7/
AAAAAAMAAwAAAAIAAQD+/wAA/v/+//7/AQADAAYABwAFAAQAAgD+/wIABAAHAAkABgAG
AAUAAwAAAP///v/9/wQABwAIAA0ACgAHAAUABAAFAAcACAAKAAgACAAIAAYABgAJAAoA
CgAKAAsADQASABAADgAMAAkACQAKAA8AEAAPAA0ADAALAAgABQAFAAcACQAKAAoACQAF
AAUAAwACAAUABgAHAAwACgAGAAUABQADAP3/+//5//v//P////7/+//4//X/9v/5//j/
+f/9//3//f/6//j/9//2//X/9P/5//v/+f/3//L/8P/s/+r/8P/0//r//v/6//f/9//2
//P/8v/x//H/+f/5//j/9//0//L/7//u//H/9P/5//z/+v/2//L/8P/w/+7/8f/1//n/
/P/5//j/9v/0/+3/6//y//T/9v/5//j/9//0//D/8P/w//b/+P/4//j/+//5//L/7//u
/+z/7v/w//j//f/6//f/8//w//L/9P/2//j/+P/7//7/+v/1//T/8P/r/+//9f/6//z/
+v/z/w==
         </WaveFormData>
      </LeadData>
      <LeadData>
         <LeadByteCountTotal>10000</LeadByteCountTotal>
         <LeadTimeOffset>0</LeadTimeOffset>
         <LeadSampleCountTotal>5000</LeadSampleCountTotal>
         <LeadAmplitudeUnitsPerBit>4.88</LeadAmplitudeUnitsPerBit>
         <LeadAmplitudeUnits>¦ÌV</LeadAmplitudeUnits>
         <LeadHighLimit>2147483647</LeadHighLimit>
         <LeadLowLimit>268435456</LeadLowLimit>
         <LeadID>II</LeadID>
         <LeadOffsetFirstSample>0</LeadOffsetFirstSample>
         <FirstSampleBaseline>0</FirstSampleBaseline>
         <LeadSampleSize>2</LeadSampleSize>
         <LeadOff>FALSE</LeadOff>
         <BaselineSway>FALSE</BaselineSway>
         <ExcessiveACNoise>FALSE</ExcessiveACNoise>
         <MuscleNoise>FALSE</MuscleNoise>
         <LeadDataCRC32>1049772394</LeadDataCRC32>
         <WaveFormData>
/P/8//z//P/+//7//v/+/wAAAAAAAAAA/f/8//v/+v/7//z//f/+//3//P/7//r/+P/4
//j/+P/7//z//f/+//z/+v/4//b/9//4//n/+v/6//r/+v/6//r/+v/6//r/+//8//3/
/v/8//r/+P/2//j/+v/8//7//P/6//j/9v/2//b/9v/2//f/+P/5//r/+f/4//f/9v/6
//z//v8AAP3//P/7//r/+P/4//j/+P/7//z//f/+//z/+v/4//b/+f/6//v//P/7//r/
+f/4//r/+v/6//r/+v/6//r/+v/5//j/9//2//j/+P/4//j/9v/0//L/8P/x//L/8//0
//T/9P/0//T/8f/w/+//7v/v//D/8f/y/+//7v/t/+z/7f/u/+//8P/z//T/9f/2//P/
8v/x//D/8v/0//b/+P/4//j/+P/4//b/9v/2//b/9//4//n/+v/3//b/9f/0//j/+v/8
//7/+//6//n/+P/6//r/+v/6//z//P/8//z/+f/4//f/9v/5//z///8CAAAA/v/8//r/
/P/8//z//P/+//7//v/+//v/+v/5//j/+//8//3//v/7//r/+f/4//n/+v/7//z/+v/6
//r/+v/4//j/+P/4//n/+v/7//z/+//6//n/+P/2//b/9v/2//f/+P/5//r/+f/4//f/
9v/3//j/+f/6//f/9v/1//T/9f/2//f/+P/6//r/+v/6//j/9v/0//L/9v/4//r//P/6
//j/9v/0//T/9P/0//T/9f/2//f/+P/3//b/9f/0//T/9P/0//T/9//4//n/+v/4//j/
+P/4//n/+v/7//z/+v/4//b/9P/3//j/+f/6//j/9v/0//L/8v/y//L/8v/z//T/9f/2
//T/8v/w/+7/8P/y//T/9v/0//T/9P/0//b/9v/2//b/+P/4//j/+P/2//T/8v/w//H/
8v/z//T/8//y//H/8P/z//T/9f/2//b/9v/2//b/9P/y//D/7v/w//L/9P/2//b/9v/2
//b/9v/2//b/9v/7//7/AQAEAAMAAgABAAAABAAGAAgACgAIAAgACAAIAAkACgALAAwA
DQAOAA8AEAAMAAoACAAGAAkACgALAAsABgACAAAAAAABAAIABQAEAAEAAQD///z/+v/4
//b/8f/z//T/9v/5//j/9//2//X/8v/x//H/8P/x//L/8//1//P/8v/x/+7/8f/z//b/
+P/1//T/9f/0//P/8//0//X/9f/1//b/9v/1//P/8P/u//L/8//0//b/8//z//P/8v/z
//P/8v/y//T/9P/1//X/7f/s/+r/7P/t/+z/6f/j/9r/zv/C/7n/tf+y/7P/t//A/8X/
0//t/wIAGwA/AGsAjgChAKsAswC/AMUAwACuAJUAeQBgAEgAPQAxACQAFgAOAAwACgAJ
AAYABQAEAAAAAAAAAP7//P/8//z/+v/8//7/AAAEAAEA/v/8//n/+//6//z//v/8//3/
//8AAP7/+//5//X/+f/5//v///////3/+//5//v/+//9/////f/9//3//v/8//v/+f/3
//j/+v/8//7//f/8//n/9v/1//f/+f/5//v//f///////f/7//n/9f/3//n/+////wAA
/v/6//f/+f/7//3//f/9//////8AAP///f/5//b/+P/6//3////+//z/+//5//7/AAAA
AP///v/9//z//P/8//z/+//5//z//v8AAAEA/P/6//j/9f/3//n/+v/6//f/+P/4//f/
9v/1//L/8P/w//D/8v/3//T/8v/x//D/8P/w//D/8f/z//X/9f/3//b/9P/x/+//8f/y
//T/9//2//b/9v/2//f/9v/3//r/+P/4//j/+P/8//7/+//5//v//f///wIAAgABAAAA
/v/+/////v///wAAAQAAAAAAAAD///3//P/9////AQAEAAQAAgD///3///8AAAEAAwAE
AAUABAADAAEAAAAAAP//AAABAAIABAAEAAIA/v/8////AQD//wEAAQADAAMAAwACAP//
/v/9//3//v8BAAIA///+/wAA///+//7//f/8//r//f8BAAEA///9//z/+P/5//v//f//
//7//v/+//n/+//9//7//v/9//3//v8AAAIAAAD+//3//v///wAAAQD9//3//P/7//7/
/P/8//3/+//8//3//f/7//r/+v/6//z//v8CAAYAAgD+//z/+v/8//z/+//7//3//f/+
/wEA///8//z//P/+//v///8BAAAA/v/+//z//P/9//7////9//3///8AAP7//f/8//r/
/P/+/wAAAgD//////f/6//v//f//////AgAAAP3//P/7//r//f/+////AAD+//7//v/+
//z//P/8//z///8AAAEAAgD+//z/+v/4//v//P/9//7//v/+//7//v8CAAQABgAIAAwA
DgAQABIADwAOAA0ADAAOABAAEgAUABUAFgAXABgAGAAYABgAGAAaABoAGgAaABcAFAAR
AA4ADwAMAAoACgAMAAwADAAOAAoABwAHAAUABAAEAAQABAD///7//P/7//z///8AAAEA
AAD+//z/+//8//z//P/8////AAAAAAAA+//5//j/+P/7//z//f8AAP///P/6//n/+f/5
//n/+v/8//3//f/8//r/+v/5//j/+//8//7/AAD+///////+//v/+v/5//n/AQADAAIA
+v/0//H/7P/r/+v/6P/i/9r/1f/J/77/vf+9/8T/0f/l//3/FgAvAFMAfQCYAKEApQCz
AMUAzQDGALgApwCNAGwATgA7AC8AKAAkABwAEgAGAAMABgAFAAIAAgAGAAwADgALAAoA
CQAGAAQABAAEAAYACAAIAAkACQAFAAAA/v/8//7/AQAFAAgABwAFAAQAAQD///3//f//
/wIAAwAEAAUABAABAAAA//8BAAMABQAIAAcABQACAP//AAAAAAAAAAADAAYABwAIAAQA
AwACAP//AQADAAUABQAFAAUABQADAAEAAQABAAMACAAIAAYABQADAAMAAwABAAIABQAG
AAgABwAHAAUABAAGAAYABwAHAAgACAAJAAkACQAIAAUAAQAEAAUABgAIAAcABgAEAAEA
AwAEAAUABQAFAAYABwAHAAIAAQD///z//v8AAAEAAQABAAEA///+//z/+v/6//3////+
//7//v/6//j/9v/1//f/+f/5//v//v/+//3//f/9//z//P/9////AAABAAIAAQD+//3/
/v8AAAIABAAGAAgACAADAP//AQABAAEAAgAHAAkACwAMAAgABwAEAAMABwAJAAkACgAI
AAcABQAEAAMAAwADAAQACQAKAAoACwAHAAQAAQD//wUACQALAA0ACgAIAAcABQADAAMA
AwAEAAcACAAHAAgACAAHAAIAAQADAAUABQAFAAUAAwADAAMA/v/+/wAAAAADAAQACAAJ
AAQAAgD///z//P///wMAAwAFAAUABgAEAAAA///+//3/AQAEAAcABQACAAEA///8//3/
//8CAAYABAACAAAA/////////////wEAAwAEAAUAAgD+//z/+//+/wAAAgADAAMAAgAC
AAIA/f/8//3//v8AAAAAAgAEAAEAAAD+//3/AAABAAMABwAEAAAA///+//3/+f/8//3/
AAAAAAIAAgD+//3//P/7//7///8CAAQAAwABAP///P/9//7///8AAAMABQAFAAQAAQD/
//3/+f/+/wQABAAEAAQABAACAAAA/v/8//3//v///wAAAwAEAAUABgAHAAgACQAKAA4A
EAASABQAEQAQAA8ADgASABQAFgAYABoAGgAaABoAGgAaABoAGgAZABgAFwAWABIAEAAN
AAgACQAKAA0ADgANAA4ACwAHAAUAAwAAAAAAAwAEAAIAAgD9//v/+v/7//7///8AAAAA
/f/9//z//P/7//r/+v/6//z//P/6//n/+P/4//f/9v/3//r/+//6//n/+f/5//n/9//4
//j/+f/8//z//f/+//v/+P/2//T/9//6//z////+//z/+//6//j/+f/5//n/+v/8//r/
8//s/+n/4f/Y/9T/0P/L/8f/wP+5/7v/xv/T/+P/+/8UADMAYQCLAJwAnwCjAK0AtwC/
ALoArgCZAH8AYABEADMAJwAeABYAEgAQAAwACwAIAAEA/v/8//7/AgAGAAYABgAGAAQA
///+//3//v///wAAAgADAAIAAAABAAIAAQABAAIAAgAEAAMAAwABAAAA/f/8//3/AQAB
AAEAAQADAAEAAQABAAAA///+//7/AgADAAMAAwAAAP7//P/6//3/AAABAAIAAAABAAIA
AQD//wEAAwADAAUABQAFAAMAAAD///7///8DAAQAAwADAAUABQAFAAMAAAABAAAAAAAE
AAUABAAEAAIAAgADAAMABQAGAAgACQAJAAgABQABAAMAAwADAAQABgAGAAUAAwACAAIA
AgABAAEAAgADAAMA//////7//P/6//z//f/9//7////+//7/+//4//f/+f/6//r/+//8
//n/+P/3//f/9f/3//f/+f/8//z/+//7//v/+v/6//v//f/+////AAAAAP7//v8AAP3/
/P/7//r/AQAEAAIAAQABAAEAAQACAAQABQAGAAYAAwADAAEAAQABAAMAAwAEAAcABwAG
AAYAAgABAAAAAAAFAAYABgAHAAQAAgAAAP//AwAFAAUABQAHAAYABgAFAAAA///+//7/
AwAEAAMABAADAAMA/////wAAAQAAAP//AgABAAIAAwD+//7/AAAAAAIAAgAFAAUAAQAA
AP7//P/8////AwADAAQAAwADAAAA/v/9//z/+//8//7/AAD9//7///////7//f/9//7/
AAABAAAA//////3//f/9//3///8BAAIAAwABAP7//f/9//z//P/8//v//v/+////AAD8
//z//v8AAP7//P/8//z//v/+//3//f/8//v/+//9/wEAAAACAAQA///5//r/+f/9//7/
AQACAP///////////v/9//7//v/////////+//v/+v/5//j/+v/9//7//v/9//3//f/7
//b/+v/9//7///8AAP7//v/+//7/+//6//n/+P/7//z//f/+//3//P/7//r/+//8//3/
/v/9//z/+//6//r/+v/6//r/+//8//3//v/8//z//P/8//7/AAACAAQABQAGAAcACAAI
AAgACAAIAAsADAANAA4ADAAMAAwADAAPABIAFQAYABUAFAATABIADwAOAA0ADAANAA0A
CwAKAAcABgADAAAABAAEAAMABQADAAAAAAAAAP//+//5//b/9v/3//r/+//5//f/9P/x
//X/9v/4//r/+P/3//b/9P/2//T/8//z//X/9v/3//j/+P/2//L/7//w//H/8v/z//b/
9v/3//f/9P/0//T/8//0//T/9P/1//T/8v/x/+//8//2//n//P/7//n/9//0/+7/6v/p
/+z/6f/h/9j/0P/E/7n/r/+o/63/u/++/8f/2//t/wIAKQBRAHEAjACfAKkAtQC9AL0A
tgCkAIkAawBWAEQAMwAnACIAGAAKAAQABAABAP7//f/+/wQABAD+//r/+P/4//j/9v/2
//j/+v/+//r/+P/3//X/9f/0//b/+P/2//f/+f/6//n/9//2//P/9f/1//f/+//7//n/
9//1//f/9f/1//X/9f/1//X/9v/2//X/8//x//T/9v/4//r/+P/4//b/9P/0//X/9v/1
//P/9f/3//f/9f/1//X/8//1//f/+f/9//z/+v/2//P/9P/1//b/9f/3//n/+f/6//j/
9//0//L/9v/4//v//f/7//r/+v/5//r/+v/4//X/+f/5//n/+v/3//b/9P/x//T/9v/4
//n/9v/2//b/9f/1//X/9P/y//D/8v/z//P/8v/x/+7/7P/u/+7/8P/1//L/8P/v/+7/
7//u/+3/7f/u//H/8v/1//P/8v/w/+//8f/y//T/9//2//T/8v/w//L/8v/0//j/+v/6
//r/+v/6//r/9f/x//T/9//6//7//v/9//z/+v/7//v/+f/5//z///8AAAIAAAD9//n/
9v/3//n/+//+/////v/8//v/+//8//3///8AAAEAAAD///3//P/8//v//P/9//7/AAD+
//z/+P/2//j/+f/2//f/+////wEAAwD///v/+f/3//b/+P/8//7//P/6//v/+f/5//r/
+v/6//j/+///////+//5//j/9P/3//n/+//9//r/+v/6//X/9v/3//f/9v/3//n//P8A
AP3/+v/3//X/9f/3//n/+//3//f/9v/1//j/9v/2//f/+f/6//v/+//6//j/9//2//b/
+P/8/wAA/P/4//b/9P/1//b/9v/3//n/+f/6//3//P/4//f/9v/3//X/+v/9//z/+v/6
//j/+P/5//r/+//7//v//f/+//z/+f/2//L/9f/4//v//v/7//v/+f/2//f/9//3//X/
/P/6//n/+P/3//b/9//4//n/+v/4//j/+P/4//f/9v/1//T/9v/4//r//P/6//j/9v/0
//b/9v/2//b/+P/4//j/+P/3//b/9f/0//f/+P/5//r/9//2//X/9P/6//7/AgAGAAgA
CAAIAAgABwAGAAUABAAHAAoADQAQABAAEAAQABAAEgASABIAEgAQAA4ADAAKAAkACAAG
AAIAAAAAAAIAAgACAAQAAgD//wIAAQD//wAA/v/+//v/+v/2//X/9f/3//n/+f/5//j/
9f/1//T/9P/2//b/9//4//j/+P/2//X/8v/y//H/8P/z//b/9//2//T/8//y//H/9P/2
//f/+f/3//b/9v/2//T/8v/x//D/8v/0//X/9//0//L/8f/w//H/8//0//X/+v/0/+7/
6f/m/+P/3f/W/9D/yP+//7v/uP+z/7P/tv+9/9P/8/8KACkAVQB1AIgAlwCfAKkAuwDF
AMIAuACfAHsAWgBAAC0AIwAcABgAFgAUAAwABQAAAPv/+P/8/wAAAgAAAP7//v/+//z/
+f/4//f/+P/7//z//v////v/9v/0//L/9f/3//r//P/8//v/+//5//f/9f/1//f//P/9
//7////8//n/+P/3//j/+f/6//z//f/9//z/+//5//j/9//2//j/+v/6//r/9//3//f/
9f/1//f/+f/5//r/+//8//v/+v/5//j/+f/+//7//P/7//n/+f/5//f/+f/7//v//P/9
//3/+//6//n/+P/4//f/+f/6//z//f/7//r/9//z//j/+f/6//z//f/+//7//f/7//r/
+f/3//n/+v/7//v/+P/3//X/8v/y//T/9f/1//b/9//2//b/8f/u/+3/7//w//D/8f/y
//D/7v/s/+v/7P/v//D/8//0//T/8//z//H/8P/w//H/9v/4//r//P/5//b/9f/2//n/
+v/7//z///8AAPz/+f/3//f/9//4//z//f/+//7/+//7//n/+f/8////AAACAAAA///9
//z//f/9//3//v8AAAAA//////v/+v/5//n//f8BAAMABQADAAIAAgABAP7//f/8//z/
//8AAP//AAABAAEA/f/9////AQABAAEAAwABAAEAAQD7//r/+//6//3//v8CAAMA/v/8
//n/9v/3//v/AAABAP7//f/9//r/9//3//f/9//6//7/AgABAP7//f/7//j/+P/5//v/
/v/+//z/+v/5//n/+f/5//n/+//9//7///////z/+//7//v//P/9//3/+//6//r/+v/6
//r//P/+/////v///wAA/v/8//n/9//5//v//v8DAAEA/v/+//7//P/3//n/+f/7//z/
//8AAPv/+//7//v//f/9////AAAAAP///v/8//r/+v/6//r//f///////v/7//v/+//5
//b//v///wAAAQACAP7//P/6//j/+//8//3//v///wAAAQACAAIAAgACAAIABwAKAA0A
EAANAAwACwAKAA0ADgAPABAAEgAUABYAGAAWABYAFgAWABYAFgAWABYAEwAQAAwABgAF
AAYACQAKAAoADAAKAAcABQABAPz/+v/8//7//f/+//r/+f/5//v//f/9//3//P/7//v/
+v/6//j/+P/5//r//f/+//3//f/7//r/+P/2//f/+v/7//r/+//7//v/+//5//j/9v/1
//n/+v/8//7//P/6//n/+P/3//j/+P/5//r/+v/7//z/+//7//r/+f/8//z/+P/z//D/
6//h/9z/2P/S/8v/xf++/7v/v//G/8v/4f8DABwAOwBpAJEAogClAK0AtwC/AMEAugCu
AJkAfwBkAEoAMwAlABwAFgAQAAoADAANAAYAAwAAAPz//P8CAAYABQAGAAcABgACAAIA
AgAEAAQABAAFAAUAAwAAAAAAAAD/////AAAAAAIAAwAFAAUAAgD///7///8DAAMAAwAD
AAUAAwADAAMAAAD///7//v8CAAMAAwADAAEAAAD///7/AgAEAAQABAADAAMAAwABAP7/
//8AAP//AgADAAQAAwAAAP///v///wMABAADAAMAAwADAAMAAQD//wEAAQACAAUABwAH
AAgABgAEAAMAAQAAAAAAAQABAAUABgAFAAMAAgABAAAAAAADAAQABAADAAIAAgACAAEA
/v/+//7//f/+///////+//3//v/+//3//v////7//v/5//b/9f/3//X/9P/0//T/9//4
//n/+//4//f/9P/z//j/+v/7//3//P/6//n/+f/7//z//f/+/////v///wIA///+//3/
/P8BAAQAAgABAP7//f/8//z///8BAAMABAAFAAUAAwADAAIAAwACAAIABQAFAAQABAAA
AP///v/+/wIAAgABAAEAAQACAAMABQAFAAUAAwABAAMABAAGAAcAAgABAAAAAAAEAAQA
AgACAAMAAwD/////AAABAAAA//8CAAEAAgADAP7//v8AAAAAAAAAAAMAAwADAAIAAAD+
//v//f8AAP//AgADAAUABAAAAP///v/9//7/AAACAP//AQABAAAA/v/9//3//v8AAAMA
AgABAAEA/v/9//z/+//9////AAABAAMAAAD//////v/+//7//f/+//7///8AAP3//P/9
//7//v/8//z//P/+//7//f/9//v/+//8////AAD+////AAD8//f/+f/5//z//P/+//7/
+//7//v/+//6//n/+v/6//z//f/+//7//P/6//j/9v/4//v//P/8//3//f/9//v/9v/2
//f/+P/5//r//P/8//z//P/6//r/+v/6//v//P/9//7/+v/4//b/9P/4//r//P/+//7/
/v/+//7/+//6//n/+P/7//z//f/+/wAAAAAAAAAABAAGAAgACgAKAAoACgAKAAgACAAI
AAgADAAOABAAEgAQABAAEAAQAA0ADAALAAoACAAIAAgABwADAAAA//8AAAMABAAHAAYA
AQD///v/9v/4//r//P/7//j/9v/1//X/9P/z//L/8f/z//P/9P/0//P/8v/x//H/9P/0
//T/8v/x//H/8v/y//D/7v/u/+z/7v/v//H/8//y//H/8f/w//P/8//y//L/8P/v/+7/
7v/t/+3/7f/s//H/8//0//b/9P/y//H/7//v//L/8v/u/+v/5v/d/9P/zP/I/8T/vf+5
/7T/tf+3/7r/w//V/+v/BAAnAFUAfQCQAJkAoQCrAK8ArwCsAKIAjwBzAFgAPgApAB0A
FAAIAAYACAACAP///v/7//T/9P/2//b/9P/2//j/+v/6//f/9v/1//b/9P/0//X/9f/2
//T/9f/2//P/8//0//T/9v/1//X/8//z//H/8f/z//P/8//z//P/9v/1//b/9//0//P/
8v/y//X/9f/0//P/8P/w//D/8P/0//b/9v/2//T/9f/2//X/8//z//P/8f/0//X/9v/1
//T/8//y//P/9v/2//T/8//0//X/9v/1//P/9f/1//b/+f/5//f/9v/1//T/9P/z//L/
8v/z//P/9v/4//j/9//3//X/8//y//P/9P/0//P/8f/y//P/8//y//L/8v/x//L/8//z
//L/8P/w/+//7f/u/+//7v/u/+v/6P/n/+n/6//q/+r/6v/s/+z/7P/t/+v/6//p/+n/
7f/u/+7/7//t/+z/7P/t/+3/7v/v//D/8f/w//H/9P/y//D/7v/s//P/9v/0//P/8//z
//P/9P/1//X/9f/0//X/9//3//n/+f/5//f/9v/5//n/+P/4//b/9f/0//T/+P/4//f/
9//2//b/9v/3//b/9//2//X/9f/0//T/8//x//H/8f/y//b/9v/0//T/+P/5//b/9//1
//X/8//x//P/8//1//f/8//y//P/8v/w//D/8//z//T/9P/z//L/7//x//T/8//z//P/
9P/y/+//7//v/+//8P/y//T/8f/z//P/8v/w/+3/7f/u//D/9P/0//T/9f/y//H/8P/v
/+3/7//w//H/8v/w//D/8f/u/+7/7v/t//D/8P/x//L/7//u/+//8P/y//D/8P/w//H/
8v/y//P/8v/x//H/8//1//L/8v/y/+//6//u/+//7v/u//D/8P/v//H/8//1//L/7//u
/+z/7v/v//D/8P/u/+7/7v/u/+3/7//v/+7/7v/v//D/7//u/+7/8P/w//D/8P/x//L/
8//0//D/7v/s/+r/7P/u//D/8v/w//D/8P/w//D/8P/w//D/8v/y//L/8v/x//D/7//u
//H/8v/z//T/8v/y//L/8v/y//L/8v/y//T/9P/0//T/9P/0//T/9P/3//r//f8AAAIA
AgACAAIAAgACAAIAAgAEAAYACAAKAAoACgAKAAoACwAMAA0ADgAJAAYAAwAAAAIAAQD+
//z//v8AAAAAAAAAAP7/+//7//r/+P/5//r/+f/1//P/8P/x//H/8//z//P/8//y//H/
7//u/+7/7v/v//H/8//0//H/7v/s/+v/7f/u/+//8P/z//T/8//z//L/8f/w/+//8f/y
//T/9f/x//D/7//t/+3/7v/v//H/8v/y//P/8//w//D/8P/w//L/8//0//T/7P/m/+P/
4v/d/9f/0v/M/8b/v/+z/67/q/+t/7L/wf/X/+//DAAtAFMAdQCMAJcApQCzAL8AwwC8
AK4AkwBtAE4AOgAvACkAIgAYAA4AEAAOAAEA+v/3//T/8P/4/wIABAD///7//f/6//j/
+P/4//r/+v/6//v/+//3//T/9P/0//b/9//5//r/+P/3//f/9f/3//X/9f/3//n/+f/5
//n/9v/z//L/8f/0//X/9v/4//n/+f/4//f/9v/2//b/9v/4//r/+v/6//b/9f/0//H/
9P/3//r/+//7//v/+//5//b/9f/0//X/+//8//v/+//5//f/9f/x//P/9//5//z//P/7
//j/9v/2//b/9//3//n/+v/8//3//f/8//n/9f/4//n/+v/8//r/+v/5//f/9//4//n/
+f/5//r/+//7//X/8//w/+z/7//0//j/+//4//f/9P/y//L/8P/w//P/9P/0//X/9v/z
//D/7f/r/+z/7//w//P/8//y//D/7//v/+7/7v/v//L/9P/2//j/9f/y//H/8v/0//b/
+P/6//3//v/6//f/+f/5//n/+v/+////AAAAAPz/+//4//f/+f/7//v//P/8//v/+f/4
//n/+f/5//r///8AAAAAAQD9//r/9//1//j/+//8//3//f/8//z/+//5//n/+f/6//3/
/v/9//7//f/7//X/8//2//n/+v/7//3/+//7//v/9v/2//j/+P/6//r//f/9//n/+P/2
//T/9v/5//3//f/6//n/+f/2//P/8//z//P/9//6//3/+//5//f/9P/w//H/8//2//r/
+v/4//b/9f/1//X/9f/1//b/+f/7//3/+//2//P/8f/y//T/9v/3//X/9P/0//T/8v/y
//T/9v/3//b/9//4//X/9P/y//H/8//z//T/9//1//L/8v/y//L/7//z//X/+P/4//r/
+v/0//P/8v/x//L/8//2//j/9v/1//T/8v/w//D/8P/w//P/9f/1//T/8//z//P/8f/y
//b/9v/2//b/9v/0//L/8P/u//D/8v/0//b/+P/4//j/+P/7//z//f/+/wAAAgAEAAYA
AwACAAEAAAAEAAYACAAKAAsADAANAA4ADQAMAAsACgAKAAoACgAKAAYABAACAAAAAAD+
//3//v8AAAAAAAACAP7/+//7//n/9v/2//b/9v/y//D/7f/r/+3/8f/z//X/9P/y//D/
7//u/+7/7v/u//D/8v/z//T/8f/v/+7/7v/u/+7/7v/w//D/7v/t/+3/7P/r/+r/6v/r
/+3/7v/u/+z/7P/r/+r/7f/u//D/8v/x//H/8P/u/+7/7v/u/+//9f/z//L/7P/k/+H/
3v/Z/9X/zv/M/8j/v/+z/6r/qf+p/7L/wf/X//H/DAArAFEAcQCGAJUApQC3AMcAyQC6
AK4AlwBzAFIAPAApAB0AFgAWABgAEgAGAP//+v/1//L/9v/8//7//v/5//j/9//0//L/
8v/y//T/9v/2//f/9//0//D/7//u/+//8f/0//b/9P/z//P/8f/z//H/8f/z//X/9f/1
//X/9P/x//D/7//y//P/9P/2//X/9f/0//P/8f/w/+//7v/z//b/9//4//P/8//z//H/
8f/z//X/9f/z//P/8//x//H/8f/x//P/9//4//f/9//2//X/9P/x//L/9f/2//j/+P/3
//T/8v/w//D/8f/x//T/9v/5//v/+v/4//T/7//y//P/9P/2//T/9P/z//H/8//0//X/
9f/0//T/9P/z//D/7//t/+r/6//u//D/8f/v/+//7f/s/+z/6v/q/+3/7f/s/+z/7P/o
/+b/5P/j/+b/6f/q/+3/7v/u/+3/7f/r/+r/6v/r/+//8P/x//L/8f/u/+3/7v/v//D/
8f/y//T/9v/z//H/7//v/+//8P/0//X/9v/2//L/8f/u/+3/8f/1//f/+v/4//f/9f/0
//H/8f/x//L/9//4//j/+f/0//L/8P/v//P/9f/1//X/8//y//L/8f/x//H/8f/y//b/
9v/0//T/8//x/+v/6f/v//P/9f/3//T/8f/w/+//7P/s/+7/7v/u/+7/8f/x/+z/6v/n
/+T/5//r//D/8f/t/+v/6v/m/+f/6f/r/+3/7v/w//L/7//u/+3/6//o/+n/6//u//L/
8P/o/w==
         </WaveFormData>
      </LeadData>
      <LeadData>
         <LeadByteCountTotal>10000</LeadByteCountTotal>
         <LeadTimeOffset>0</LeadTimeOffset>
         <LeadSampleCountTotal>5000</LeadSampleCountTotal>
         <LeadAmplitudeUnitsPerBit>4.88</LeadAmplitudeUnitsPerBit>
         <LeadAmplitudeUnits>¦ÌV</LeadAmplitudeUnits>
         <LeadHighLimit>2147483647</LeadHighLimit>
         <LeadLowLimit>268435456</LeadLowLimit>
         <LeadID>V1</LeadID>
         <LeadOffsetFirstSample>0</LeadOffsetFirstSample>
         <FirstSampleBaseline>0</FirstSampleBaseline>
         <LeadSampleSize>2</LeadSampleSize>
         <LeadOff>FALSE</LeadOff>
         <BaselineSway>FALSE</BaselineSway>
         <ExcessiveACNoise>FALSE</ExcessiveACNoise>
         <MuscleNoise>FALSE</MuscleNoise>
         <LeadDataCRC32>1383526855</LeadDataCRC32>
         <WaveFormData>
/P/8//z//P/+/wAAAgAEAAYABgAGAAYABwAIAAkACgAKAAoACgAKAAwADAAMAAwADAAM
AAwADAAMAAwADAAMAA0ADgAPABAADwAOAA0ADAANAA4ADwAQABAAEAAQABAAEAAQABAA
EAARABIAEwAUABIAEgASABIAFAAUABQAFAAUABQAFAAUABYAFgAWABYAFwAYABkAGgAY
ABgAGAAYABsAHAAdAB4AHAAcABwAHAAeAB4AHgAeACAAIgAkACYAJgAmACYAJgAoACgA
KAAoACgAKAAoACgAKAAoACgAKAApACoAKwAsACkAKAAnACYAJgAmACYAJgAkACQAJAAk
ACEAIAAfAB4AHAAcABwAHAAYABYAFAASABAAEAAQABAADgAMAAoACAAHAAYABQAEAAQA
BAAEAAQAAQAAAP///v8AAAAAAAAAAP///v/9//z/+v/6//r/+v/8//z//P/8//r/+v/6
//r//P/8//z//P/8//z//P/8//r/+v/6//r//P/8//z//P/8//z//P/8//z//P/8//z/
/v/+//7//v/+//7//v/+/wAAAAAAAAAA/v/+//7//v8AAAAAAAAAAAAAAAAAAAAA/v/+
//7//v///wAAAQACAAEAAAD///7///8AAAEAAgAAAAAAAAAAAAAAAAAAAAAAAAAAAAAA
AAD+//7//v/+//7//v/+//7//v/+//7//v/+//7//v/+//7//v/+//7//P/8//z//P/+
//7//v/+//z//P/8//z//P/8//z//P/+//7//v/+//v/+v/5//j/+f/6//v//P/8//z/
/P/8//r/+v/6//r/+//8//3//v/9//z/+//6//z//P/8//z//P/8//z//P/6//r/+v/6
//z//P/8//z/+v/6//r/+v/7//z//f/+//z//P/8//z//P/8//z//P/8//z//P/8//r/
+v/6//r//P/8//z//P/8//z//P/8//r/+v/6//r//P/8//z//P/7//r/+f/4//v//P/9
//7//P/8//z//P/8//z//P/8//3//v///wAA/v/+//7//v/+//7//v/+//r/9v/y/+7/
6//q/+n/6P/p/+r/6//s/+7/7v/u/+3/7//v//H/8//0//T/9P/0//P/8//z//X/+P/5
//r//P/5//j/+P/3//j/+f/6//v/+//7//z//P/6//r/+v/6//r/+//9/////f/+//7/
/v////////////3//f/9//7/AAAAAAAA/v8AAAEAAQABAAEAAAD///7//f/+/wAAAQD/
/wAAAAAAAAAAAAAAAP//AQAEAAQABAAEAAMAAgAFAAwADgANABMAGwAbABEABgD+//P/
4v/F/6H/ef9j/1v/Uf9J/03/T/9R/1f/ZP9y/4X/mf+n/7H/u//D/8z/1P/d/+f/7v/0
//b/9//6//7/AQAEAAkACQAKAAoACwAKAAwADAAMAA0ADgAPABEAEAAPAA4ADgAQABAA
EAARABMAEgASABMAEgARABAADwAQABEAEgATABEAEgASABIAEgARABEAEgAUABQAFgAW
ABUAFAATABIAEwAUABYAFwAVABYAFgAWABYAFwAXABcAFwAYABgAGQAZABoAGgAbAB4A
HgAdAB0AHgAdAB4AHgAgACAAIQAhACEAIQAiACQAIwAkACQAJQAnACcAJwApACgAKQAq
ACoAKgAqACsAKwAtAC0ALQAuAC0ALQAtAC0AKwAtAC0ALAAsAC0ALQArACgAJwAmACYA
JwAoACgAKAAmACMAIgAeAB8AHgAdAB0AGQAYABYAFAAWABUAEwARABIADwAPAA4ADAAJ
AAgABwAJAAgABwAIAAUABQAFAAUABQAEAAMAAgAEAAUABQAFAAQAAwAAAP//AQACAAIA
AwABAAEAAQACAAAAAAABAAEAAAABAAIAAwABAAIAAgACAAUABQADAAMAAwADAAIAAQAB
AAEAAwADAAQAAwADAAMAAgACAAIAAgAGAAYABQAFAAMAAwADAAQABAAEAAQAAwADAAMA
AwAEAAIAAQABAAEAAgADAAYABwAEAAMAAwADAAEAAQADAAMABAADAAMAAwACAAIAAQAA
AAMABAAEAAMAAgACAAEAAAACAAIAAgABAAIAAQABAAEAAQABAAEAAAAAAAAAAAAAAP//
/////wEAAwACAAIAAgADAAMAAwADAAIAAgACAAEAAwABAAEAAQD//////////wAAAAAB
AAEAAwAAAAAAAAD+////AAAAAAMAAwADAAIA/////wAAAAABAAEAAQABAAEAAQABAAEA
AQAAAP///v8BAAIAAgADAAEAAQACAAIA//8AAAIAAgACAAIAAQAAAP///v8AAAAAAAAA
AAAAAAAAAAAA/v/+//7//v8AAAAAAAAAAP7//v/+//7/AAAAAAAAAAABAAIAAwAEAAMA
AgABAAAAAgAEAAYACAAFAAQAAwACAP7//P/6//j/9P/y//D/7v/v//D/8f/y//T/9P/0
//T/8f/x//H/8//3//j/+P/4//j/+f/5//n/+//9//3//f/+//7//v////3//f/9//3/
/f/9//3//v/+//7//v/+//7//f/9//7/AAABAAMABAADAAMAAgABAAEAAQABAAEABAAE
AAQABAABAAAAAAD//wEAAgACAAIAAAD+//7/////////AAAAAAAAAAAAAAAA/////wAA
AgAEAAQABQAEAAUACAAIAAcACwATABcAEwAKAAQA/f/s/8//q/+H/23/Zf9d/1X/U/9X
/1f/U/9a/2j/f/+V/6f/tf+//8X/zv/W/9v/4f/m/+z/8v/3//r//P///wIAAwADAAQA
BAAFAAcACgALAAwACwAKAAkACQALAAsACwAMAAoACgAKAAsADQAMAAwADQANAA0ADQAN
AA0ADQANAA0ADQAOAA4ADgAQAA8ADwAQAA4ADgAQABAAEAAQABAAEAAOAA4ADwAPABEA
EgASABIAEAARABEAEQASABQAFQAXABYAFgAVABUAFgAWABUAFQAZABkAGwAcABoAGgAb
ABsAHQAdAB4AIAAhACIAIgAjACEAIQAhACMAJgAnACgAKAAmACYAJwAnACkAKQApACoA
KwArACsAKwAnACkAKQAoACoAKwArACkAKAAnACYAJgAmACYAJQAkACMAIQAhAB4AHAAa
ABgAFwAXABYAFAASABEADwAMAAkACwAJAAoACgAIAAUABAADAAIAAAD+//7/////////
///+//z/+v/4//r/+//7//v//f/9//v/+//7//r/+P/3//j/+f/6//z/+//6//r/+f/5
//n/+f/5//n/+v/6//r/+f/5//f/9//4//n/+f/5//n/+f/7//v//P/7//v/+//8//z/
/P/8//z//P/7//v//f/9//3//v/+//7//v/9//3//f/9//7//v/9//3//f/8//v//P/7
//v/+//8//3//P/7//z/+//7//v//P/9//v//P/8//z/+v/6//n/9//6//z//f/+//3/
/P/7//n/+v/5//n/+f/5//n/+f/4//b/9v/2//b/9v/3//j/+//5//j/+P/4//n/+f/5
//n/9//4//n/+f/5//f/9//3//j/+f/6//v/+f/4//j/9//4//b/9//4//b/9//4//j/
9//3//f/9v/2//f/+f/6//f/9//3//f/9//3//f/9//2//b/9v/2//b/9v/1//X/9//3
//j/+P/3//b/9v/2//b/9v/4//j/+P/4//b/9v/2//b/9//4//n/+v/6//r/+v/6//r/
+v/6//r/+//8//3//v/7//j/9f/y/+//7P/p/+b/6P/o/+j/6P/o/+j/6P/o/+n/6v/q
/+v/6f/r/+3/7v/u/+7/7v/v//D/8f/0//f/9//3//j/+P/4//n/+f/5//f/9//3//f/
9//4//j/+P/5//r/+//7//n/+v/7//v//P/8//z//f/8//v/+v/5//v/+//8//z//v/+
//z//P/9//3//f/+//z//P/8//r/+v/7//v/+//8//z//P/8//7//v/9//3//P/8//z/
AAADAAQABQAIAAgABwALAA8ADwAHAP7/+v/v/9r/u/+V/3H/X/9Z/0//R/9P/1X/Uf9T
/17/bv+D/5f/qf+1/73/x//O/9T/2f/h/+j/7v/y//X//P8AAAEAAAABAAMABAAEAAUA
CAAKAAoACgAIAAgACAAJAAsACwALAAwADAAMAAwADQALAAoACgALAA0ADQANAA0ADQAN
AA0ADQAPABAAEAAQABAADwAPABAADgAOABAAEAASABIAEgASABAAEAARABEAEwAUABQA
FAAUABUAFQAVABMAFAAUABUAFgAYABkAGwAbABoAGAAXABsAGwAdAB4AIAAgACEAIQAh
ACEAIgAkACcAKAAoACkAJwAnACcAKQAoACkAKgAqACsALAAuAC8ALQAtAC0ALgAxADEA
MQAxAC0ALwAvAC4ALgAvAC8ALQAuAC0ALAAsACsAKgAoACYAJgAlACYAJAAiACAAHgAd
ABsAGgAYABYAFAATABEADwAMAAkACQAIAAoACQAKAAsACQAGAAMAAgABAAEAAQABAAEA
AAD///7//v////////8AAAEAAAABAAEAAAD+//3//f/9//3//v/+//7///////3//f/9
//3///8AAAAAAAAAAP///P/7//7//////////////wEAAQAAAP///////wIAAgACAAIA
AwACAAAA//8BAAEAAQACAAAAAAAAAP//AQABAAEAAgAEAAMAAwADAAIAAQACAAEAAgAB
AAEAAQABAAEAAwADAAAA////////AQACAAIAAgAAAAAA///9//7/AAABAAIAAAAAAAAA
///+//3//f/9/wAAAQACAAIA///+//3//P/9//3//f///////v/+//7//f/9//3//f/9
//7///////3/+//7//v/+//7//v/+//+//7//////////P/8//z//P/9//7//v/+//3/
/P/6//r/+//9//7//f/9//3//f/7//v/+//7//z//P/8//z//P/8//v/+//7//v//P/8
//v//v/8//z//P/8//z//P/8//z//v/+//7//v/+//7//v/+//7//v/+//7//P/8//z/
/P/8//z//P/8//7//v/+//7//P/8//z//P/9//7///8AAAAAAAAAAAAAAAAAAAAAAAAC
AAIAAgACAAAAAAAAAAAA///+//3//P/4//T/8P/s/+3/7v/v//D/8v/y//L/8v/w/+//
7//v//L/9f/3//j/9v/2//f/9//3//n/+//7//v//P/8//z//f/9//3//f//////////
//7//v/+//7/AAAAAP////8CAAMAAwAEAAMAAgACAAEAAwADAAMAAwACAAIAAQAAAAEA
AAABAAMAAwADAAQABAACAAIAAAAAAAMAAwADAAQAAgACAAIAAgAEAAMAAwAEAAYABAAC
AAMABgAJAAwADgARABUAGQAVAAkA/v/4/+3/1P+z/43/cf9j/1n/S/9H/0v/Uf9R/1f/
ZP94/43/n/+t/7f/v//F/87/2P/h/+n/8P/0//b/9//6//7/AQAEAAcABwAIAAgACQAI
AAoACgAKAAsADAANAA8ADwAPAA8AEAAOAA4ADgAPABEAEAAQABEADwAPAA8ADwAQABEA
EgATABEAEgASABIAEgARABEAEgAUABQAFgAWABQAFAAUABQAFgAWABcAFwAVABYAFgAW
ABYAFwAXABcAGQAaABoAGwAbABwAHAAdACAAIAAfAB8AHwAfACEAIgAgACAAIQAhACMA
IwAkACYAJgAmACUAJQAoACkAKgAtAC0ALQAtACwALAAsAC0ALQAvAC8ALwAwADAALwAu
AC0ALAAvADAAMAAvAC8ALgArACoAKQAoACgAKQAqACoAKgAoACUAJAAgACIAIAAeAB0A
GwAaABgAFgAWABUAEwARABAADQANAAwACwAJAAkACQAKAAgABgAGAAMAAwADAAMABQAE
AAMAAgAEAAUABQAFAAIAAQD+//3///8AAAAAAQD///////8AAAAAAAABAAEAAQABAAEA
AQAAAAAA///+/wAAAQAAAAEAAgADAAMAAwABAAEAAwADAAQAAwADAAMAAgACAAIAAgAE
AAQAAwADAAEAAQABAAIAAwAEAAUABQAFAAUABQAGAAUAAwACAAEAAwADAAUABQAEAAMA
AwADAAMAAwAFAAUABgAFAAUABQADAAQABAAEAAQABAADAAEAAwAEAAQABAAEAAQABAAD
AAMAAwAEAAUAAwADAAMAAgACAAIAAgACAAMAAwADAAUABAACAAEAAAAAAAEAAgADAAEA
AgADAAMABQADAAMAAwACAAEAAAD//wIAAgADAAMABQACAAIAAgAAAAEAAgACAAMAAwAD
AAIAAQABAAIAAgABAAEAAQABAAEAAQABAAEAAAAAAAAAAAABAAIAAgADAAEAAQACAAIA
//8AAAIAAgACAAIAAAAAAAAAAAAAAAAAAAAAAAIAAgACAAIAAgACAAIAAgAEAAQABAAE
AAIAAgACAAIAAgACAAIAAgAEAAQABAAEAAMAAgABAAAAAgACAAIAAgADAAQABQAGAAQA
BAAEAAQABQAGAAcACAAHAAYABQAEAAEA/v/7//j/9v/0//L/8P/x//L/8//0//X/9v/2
//f/9v/3//j/+P/5//r/+//9//v/+//9/////////wAAAAACAAMAAwADAAEAAQABAAEA
AwAEAAQABAAEAAQABAADAAMABAAFAAUABAAEAAQABQAFAAUABQAFAAYABwAJAAoACAAI
AAYABgAJAAkACQAKAAoACgAKAAgABgAHAAcABwAIAAgACAAIAAgACAAHAAcABgAIAAoA
CgALAAwADwAQABAADwATABsAIQAbAA4ABgD7/+b/x/+h/33/Z/9f/1f/Uf9V/1v/V/9X
/2L/cv+F/5f/p/+x/7v/xf/K/9L/2f/h/+j/7P/w//X/+v/+////AgAFAAUABgAGAAcA
CAAKAAoACgAIAAgACAAJAAsACwALAAwADAAMAAwADQALAAoACgALAA0ADQANAA0ACwAL
AAsACwANAA4ADgAOAA0ACwAKAAoACwAMAA8AEAAOAA4ADgAOAAwADAANAA0ADwAQABAA
EAAOAA8ADwAPABIAFAAVABcAFQAWABYAFwAXABYAFAATABcAFwAZABoAGgAaABsAGwAb
ABsAHAAeAB8AIAAgACEAHwAfAB8AIQAjACUAJwAoACYAJgAnACcAJQAlACUAJgApACkA
KQApACcAKQApACgAKAApACkAJwAkACMAIgAiACQAJAAjACIAIQAfAB8AHAAaABgAFgAV
ABUAFAASABAADgANAAsACQAKAAcABwAGAAMAAQABAAEAAAD+//z//P/9//3//f/9//3/
/P/7//r/+v/7//v/+//5//n/9//3//b/9v/1//X/+P/5//r//P/7//r/+v/5//f/9//3
//f/+f/6//r/+v/5//n/9//3//j/+f/5//n/+f/5//v/+//4//f/9//3//n/+v/7//z/
+//6//j/9//6//v//P/+//7//v/+//3/+//7//v//P/6//n/+f/5//f/9//5//n/+//7
//z//f/8//v//P/7//j/9//3//f/+f/6//r/+v/4//j/9//1//b/+P/5//r/+v/6//r/
+f/6//n/+f/5//n/+f/5//j/9v/2//b/9v/4//n/+v/9//z/+v/5//j/9f/1//X/9f/3
//j/+f/5//n/9//3//f/+f/5//n/+f/4//j/+f/5//n/9v/2//b/+P/5//r/+v/6//n/
+P/2//b/9//5//r/+P/3//b/9f/1//X/9f/1//b/9v/2//b/9f/0//L/8f/0//X/9//4
//n/+P/3//b/9f/0//X/9v/3//j/+P/4//j/+P/2//b/9v/2//j/+P/4//j/+P/4//j/
+P/7//z//f/+//z/+v/4//b/8v/u/+r/5v/m/+b/5v/m/+j/6P/o/+j/6v/q/+n/6f/p
/+v/7f/u/+7/7v/u/+//7//v//H/8//x//H/8v/y//P/9f/2//f/9f/1//X/9f/z//T/
9P/0//X/9v/3//f/9v/2//b/9f/2//b/9v/3//j/+f/6//v/+f/5//r/+v/6//r/+P/4
//j/9//2//b/9//4//n/+P/2//f/9//3//j/+P/4//j/+v/6//n/+f/4//j/+P/6//v/
/P8BAAYABAADAAkADQALAAUAAAD8/+//2v+5/5X/cf9f/1f/Tf9J/0//Vf9T/1P/XP9q
/33/kf+j/7P/v//F/8z/0P/V/9v/4v/o/+z/8f/2//r/+//+////AAAAAP////8CAAQA
BAAEAAIAAgACAAMAAQABAAEAAgADAAQABQAHAAUABAAEAAUABQAFAAUABQADAAMAAwAD
AAUABgAGAAYABAADAAMABAAEAAQABgAGAAgACAAIAAgACAAIAAkACQAJAAoACgAKAAoA
CwALAAsACQAKAAoACwANAA4ADgAPABAAEAAPAA8AEQARABMAFAAWABYAFwAXABUAFQAW
ABgAGgAcAB0AHwAeAB0AHAAdAB4AHwAgACAAIgAiACMAIwAjACMAIwAkACcAJwAnACcA
IwAlACUAJAAkACUAJQAjACMAIwAjACQAIQAgAB4AHAAdABsAGwAYABYAFAASABEAEAAQ
AA8ADgANAAsACAAFAAQAAQABAAAAAQD////////+//z/+v/6//v/+//7//v/+//6//n/
+P/3//f/9v/1//b/9//2//f/9v/2//X/9f/1//X/9f/2//b/9v/3//f/9f/1//X/9f/1
//b/9v/2//X/9f/z//P/9f/3//j/+f/5//n/+//7//j/9//3//f/+v/6//r/+v/6//r/
+f/5//n/+f/5//r/+v/6//r/+f/3//f/9//4//v/+//8//3//P/7//z/+//8//v/+//7
//v/+//9//3/+//5//j/9//5//r/+v/6//j/+P/3//X/9//4//j/+P/4//j/+P/3//b/
9f/1//X/9v/3//j/+P/2//b/9v/2//X/9f/1//f/+f/4//j/+P/1//X/9f/1//f/+P/5
//n/9//1//X/9f/3//f/9//3//j/+P/5//n/9//0//T/9P/2//f/+P/4//j/9//2//T/
9f/1//b/9v/3//f/9//3//X/9f/1//X/+P/4//j/+P/2//b/9f/1//f/9//4//j/+//6
//n/+P/3//b/9v/2//b/9v/4//j/+P/4//b/9v/2//b/+P/4//j/+P/4//j/+P/4//j/
+P/4//j/+P/4//j/+P/2//b/9v/2//f/+P/5//r/+v/6//r/+v/7//z//f/+//3//P/7
//r/9P/w/+z/6P/o/+j/6P/o/+j/6P/o/+j/6f/q/+v/6//r/+v/7f/v//D/8P/w//D/
8f/x//H/8//1//X/9f/2//b/9v/3//f/9//3//f/9//1//X/9v/2//f/+P/5//r/9//3
//j/+f/5//r/+v/6//v/+//7//v/+f/5//n/+v/7//z//f/8//z//f/9//3//f/8//v/
+v/5//r//P/9//v//P/8//z//f/+/////////wAA/v/+//7//f8AAAUACgAMAA0ADwAR
AA8ABQD+//j/6f/Q/6//if9p/1n/T/9F/0P/Tf9T/1H/Vf9i/3D/g/+V/6P/sf+//8f/
zP/S/9v/4f/m/+j/7P/z//r//v///wIAAwAEAAQAAwADAAQABgAGAAYACAAIAAgACQAJ
AAkACQAKAAwADAAMAA0ACgAIAAcABwAIAAkACgALAAsACwALAAsACwAMAAwADAAOAA0A
DQAOAAwADAAOAA4ADAAMAAwADAANAA4AEAARAA8AEAAQABAAEgATABMAEwARABIAEgAT
ABMAFAAUABUAFgAWABUAFQAVABUAFwAYABkAGgAcAB0AGwAbABwAHgAhACIAIgAjACMA
IwAjACUAJAAlACYAJgAnACgAKgArACoAKQAoACgAKQApACkAKQApACsAKwAqACgAKQAp
ACcAKAAnACYAJgAkACQAIwAiAB8AHQAdABoAGgAYABYAFQATABIAEAAOABAADwANAAsA
CQAFAAQAAgADAAEAAQABAP7//P/6//r/+f/5//n/+f/7//r/+f/4//b/9//3//f/+f/5
//f/9//4//j/9//3//f/9//3//j/+P/4//n/+f/1//X/9f/1//f/+P/4//j/+f/5//f/
9//4//n/+f/5//v/+//9//3/+//5//j/9//5//r/+//8//z//P/7//v/+//7//v//P/+
//7//v/9//v/+//7//z//v/9//3//f/7//v//f/9//z/+//7//v/+//7//3//f/6//n/
+f/5//v//P/8//z//v/+//3/+//5//r/+v/6//z//P/8//v/+v/5//n/+f/7//v/+//6
//r/+v/6//r/+f/5//n/+//9//z//P/8//n/+f/5//n/9//4//n/+f/7//n/+f/5//n/
+f/5//n/+v/6//v/+//5//b/9v/2//j/+f/6//r/+//7//v/+v/5//n/+v/6//r/+//8
//3//P/7//r/+f/8//z//P/8//r/+v/5//n/9//3//j/+P/7//z/+//6//n/+P/4//j/
+P/4//j/+P/4//j/9v/2//b/9v/3//j/+f/6//j/+P/4//j/+v/6//r/+v/6//r/+v/6
//j/+P/4//j/+v/6//r/+v/4//j/+P/4//j/+P/4//j/+v/6//r/+v/4//j/+P/4//r/
/P/+/wAA/v/+//7//v/6//j/9v/0//H/7v/r/+j/6P/o/+j/6P/r/+z/7f/u/+7/7f/t
/+3/7//x//L/8v/y//L/8//z//P/9f/3//f/9//4//j/+P/5//n/+f/5//n/+f/5//n/
+v/6//r/+v/4//j/9//3//j/+f/5//r/+v/6//v/+//5//n/+f/5//v//P/8//z/+v/4
//j/+f/7//v//P/8//z//P/6//r/+//7//v//P/+//7//v/+//z/+//7//z//P/8//7/
AwAGAAcACAAKAAsADwATABEACQD+//b/5//M/6n/g/9n/1v/Uf9F/0X/T/9T/1H/V/9g
/3L/if+d/6v/tf+//8X/yv/U/9//5//s//L/9v/7//7//v/9/wAABQAHAAgACAAJAAoA
DAAMAAwACgAKAAoACwAMAA0ADgAQAA8ADgANAA0ADwAOAA4ADwARABEAEQARAA8ADwAP
AA8AEQASABIAEgAQAA8ADwAQABIAEgAUABQAFAAUABQAFAASABIAEwATABQAFgAXABgA
FwAXABYAFQAXABgAGAAZABkAGgAaABsAGgAaABkAGQAbABsAHQAeABwAHAAdAB0AHwAf
ACAAIgAhACIAIgAjACMAIwAjACUAKAApACoAKgAoACgAKQApACkAKQApACoAKQApACkA
KQAnACkAKQAoACYAJwAnACUAJQAlACUAJgAlACQAIgAgACEAHwAfABwAGgAYABYAFQAW
ABYAFQAUABMAEQAOAAsADAAJAAkACAAFAAMAAwADAAIAAAD+//7///////////////7/
/f/8//z//f/9//3//f/9//v/+//6//r/+f/5//v/+//7//z/+//6//r/+f/4//n/+v/7
//v//P/8//z//f/9//v/+//8//3//f/9//v/+//9//3//v/9//3//f/+//7//v/+//7/
/v/9//3/////////AAD///7//f/7//z//f/+/wAAAAD////////+//3//v/9//////8A
AAEAAAD//wAA///+//3//f/9//3//v/+//7//P/8//v/+f/8//7///8AAP///v/9//v/
+//7//z//f/7//v/+//6//r/+v/6//r/+//7//v//f/8//r/+f/4//n/+f/5//n/+f/6
//v/+//5//f/9//3//j/+f/6//v/+v/6//v/+//9//r/+v/6//r/+//8//z//P/7//r/
+P/4//n/+//8//r/+f/4//f/+f/5//n/+f/6//r/+v/6//j/+P/3//f/+P/5//v//P/5
//j/9v/2//b/9v/3//j/+f/6//j/+P/4//j/+v/6//r/+v/8//z//P/8//r/+v/6//r/
/f/+////AAD9//z/+//6//X/8v/v/+z/6f/o/+f/5v/o/+j/6P/o/+n/6v/r/+z/6//r
/+v/7f/v//D/8P/w//D/8f/x//H/8f/z//P/8//2//b/9v/3//X/9f/1//X/9f/1//X/
9v/4//j/+P/4//b/9f/1//b/+P/5//v//P/7//v/+v/5//v/+//7//v/+v/6//r/+v/4
//j/+f/5//v//P/8//z/+v/4//j/+f/7//v//P/8//r/+v/6//r/+f/5//j/+P/6//z/
/f/+/wEAAgACAAMACQAPAA8ABwD8//b/6//S/7P/jf9r/1n/Uf9H/0P/S/9P/0f/R/9W
/2b/e/+R/6H/q/+z/7v/wv/K/9P/2//i/+j/7P/v//b/+P/5//r/+f/7//z//P/9/wAA
AgACAAIAAgACAAIAAwAFAAUABQAGAAUABAADAAMABQAEAAQABQADAAMAAwADAAEAAQAB
AAEAAgAEAAUABgAGAAUABQAGAAYABgAIAAgABgAGAAYABgAGAAYABwAHAAkACgAKAAoA
CQAJAAgABwAJAAoACgALAAsADAAMAA0ADAAMAAsACwAOAA8AEgAUABMAEgASABEAEwAT
ABQAFgAVABYAFgAXABcAFwAXABkAGgAbABwAHAAcABwAHQAdAB0AHQAdAB4AHwAfAB8A
HwAbAB0AHQAcAB4AHwAfAB0AGgAZABgAGAAYABgAFwAWABcAFQAVABIAEAAOAAwACwAJ
AAgABgAEAAIAAQD///3//f/7//z//P/9//v/+//7//j/9v/0//T/9f/1//X/9f/z//L/
8f/w//L/8//z//P/8//z//H/8f/w//D/7//v//H/8f/x//L/8v/y//P/8//x//H/8f/x
/+//8P/w//D/8f/x/+//7//y//P/8//z//L/8f/y//H/8f/x//L/8//0//T/9P/0//X/
9P/y//H/8v/z//T/9v/0//T/9P/z//P/8//z//T/9P/z//P/8//x//H/8//z//P/8//0
//X/9P/z//T/8//y//H/8f/x//P/9P/0//T/8//y//D/7f/w//L/8//0//H/8P/v/+3/
7v/t/w==
         </WaveFormData>
      </LeadData>
      <LeadData>
         <LeadByteCountTotal>10000</LeadByteCountTotal>
         <LeadTimeOffset>0</LeadTimeOffset>
         <LeadSampleCountTotal>5000</LeadSampleCountTotal>
         <LeadAmplitudeUnitsPerBit>4.88</LeadAmplitudeUnitsPerBit>
         <LeadAmplitudeUnits>¦ÌV</LeadAmplitudeUnits>
         <LeadHighLimit>2147483647</LeadHighLimit>
         <LeadLowLimit>268435456</LeadLowLimit>
         <LeadID>V2</LeadID>
         <LeadOffsetFirstSample>0</LeadOffsetFirstSample>
         <FirstSampleBaseline>0</FirstSampleBaseline>
         <LeadSampleSize>2</LeadSampleSize>
         <LeadOff>FALSE</LeadOff>
         <BaselineSway>FALSE</BaselineSway>
         <ExcessiveACNoise>FALSE</ExcessiveACNoise>
         <MuscleNoise>FALSE</MuscleNoise>
         <LeadDataCRC32>3320556898</LeadDataCRC32>
         <WaveFormData>
7v/u/+7/7v/y//b/+v/+////AAABAAIABAAGAAgACgAIAAgACAAIAAsADAANAA4AEAAQ
ABAAEAAQABAAEAAQABMAFAAVABYAFAAUABQAFAAVABYAFwAYABkAGgAbABwAHgAeAB4A
HgAgACIAJAAmACYAJgAmACYAKQAqACsALAAvADAAMQAyADUANgA3ADgAPAA+AEAAQgBF
AEYARwBIAEwATgBQAFIAVQBWAFcAWABbAF4AYQBkAGkAbABvAHIAdAB2AHgAegB+AIAA
ggCEAIcAiACJAIoAiwCMAI0AjgCRAJIAkwCUAJQAlACUAJQAkwCSAJEAkACMAIoAiACG
AIIAfgB6AHYAcgBuAGoAZgBgAFoAVABOAEgARABAADwANgAwACoAJAAeABoAFgASAA8A
DAAJAAYAAQD+//v/+P/3//b/9f/0//L/8P/u/+z/6//q/+n/6P/o/+j/6P/o/+b/5v/m
/+b/5v/m/+b/5v/m/+b/5v/m/+T/5P/k/+T/5v/m/+b/5v/m/+b/5v/m/+b/5v/m/+b/
6P/o/+j/6P/q/+r/6v/q/+z/7P/s/+z/7P/s/+z/7P/u/+7/7v/u//D/8P/w//D/7v/u
/+7/7v/v//D/8f/y//D/8P/w//D/8f/y//P/9P/y//L/8v/y//D/8P/w//D/8v/y//L/
8v/x//D/7//u/+7/7v/u/+7/7P/s/+z/7P/s/+z/7P/s/+z/7P/s/+z/6v/q/+r/6v/q
/+r/6v/q/+j/6P/o/+j/6P/o/+j/6P/q/+r/6v/q/+f/5v/l/+T/5f/m/+f/6P/m/+b/
5v/m/+T/5P/k/+T/5v/m/+b/5v/k/+T/5P/k/+T/5P/k/+T/5v/m/+b/5v/l/+T/4//i
/+L/4v/i/+L/4v/i/+L/4v/j/+T/5f/m/+X/5P/j/+L/4v/i/+L/4v/i/+L/4v/i/+L/
4v/i/+L/5P/k/+T/5P/i/+L/4v/i/+D/4P/g/+D/4v/i/+L/4v/h/+D/3//e/+H/4v/j
/+T/4v/i/+L/4v/k/+T/5P/k/+b/5v/m/+b/5P/k/+T/5P/l/+b/5//o/+b/5P/i/+D/
3//e/93/3P/d/97/3//g/97/3v/e/93/3//f/9//4P/h/+L/4//j/+H/4f/f/97/4P/g
/+D/4P/f/93/3P/b/9v/2//c/93/3f/e/97/3//d/93/3f/b/9z/3f/f/+H/3//f/9//
3//h/+H/4f/h/+D/3//e/97/4P/g/9//3v/g/+H/4f/i/+D/4f/h/+D/4f/h/+H/4f/g
/+D/4P/g/+D/4f/h/+H/5f/l/+X/5v/p/+7/8f/2//3///8GABwAMQA1ACkAIQAsAEEA
UQBOADoAEwDT/37/NP8R/wj/9P7W/sv+3P77/iD/RP9i/3n/jf+b/6b/sf+8/8j/0f/Y
/93/4//p/+7/8v/4////AQACAAIAAwADAAUABgAHAAgACQAMAA0ACwANAA8ADwARABIA
EgATABMAEwAUABYAFQAUABMAEgAUABUAFgAXABUAGAAZABkAGwAbABsAHAAeAB8AIAAh
ACAAIQAhACEAJAAmACcAKAAnACgAKQAqAC0ALgAuADAAMQAzADYANwA4ADoAPQA/AEEA
QgBFAEcARwBIAEoATABQAFEAUwBVAFkAWwBeAGIAYwBlAGcAaABqAG0AcAB1AHYAeQB8
AH4AgQCBAIIAhQCGAIkAjACQAJAAkQCRAJAAkgCTAJMAlACUAJQAlACTAI8AjgCKAIcA
hwCFAIMAgQB5AHQAbwBpAGUAYQBdAFkAUgBNAEgAQwA+ADoANQAyACsAJgAhAB4AGAAU
ABAACgAIAAYABQADAAAA/P/7//n/+P/2//T/8//y//H/8f/x/+//7f/r/+v/7P/s/+3/
7//u/+3/7P/r/+v/6//r/+v/7P/s/+z/7P/q/+r/6v/q/+z/7P/s/+z/7f/u/+7/7v/s
/+z/7f/t/+7/7//w//L/8v/x//D/7//x//L/8//0//L/8v/z//X/9f/0//T/8//z//T/
9f/2//T/9P/0//T/9P/1//b/+f/4//f/9v/1//f/9//3//f/+P/4//j/+P/3//f/9v/z
//T/9f/2//f/9v/1//T/8//0//T/9P/z//L/8v/y//L/8v/x//D/7//x//D/8P/x//H/
8P/v/+3/7f/u/+//8P/w//D/8P/w/+7/7v/t/+3/7f/s/+z/7P/s/+v/6//q/+r/6//s
/+z/7P/r/+v/6//r/+v/6//r/+z/7P/t/+3/6v/q/+z/7P/s/+z/6//r/+v/6//s/+z/
6v/q/+n/6f/r/+v/6//r/+r/6v/q/+j/6f/q/+r/6v/q/+r/6P/o/+j/6P/o/+j/6P/o
/+r/6v/q/+r/6P/o/+j/6P/q/+r/6v/q/+n/6P/n/+b/6P/o/+j/6P/p/+r/6//s/+z/
7P/s/+z/7f/u/+//8P/v/+7/7f/s/+v/6v/p/+j/5v/k/+L/4P/h/+L/4//k/+b/5v/m
/+b/4//j/+P/4//m/+f/6P/p/+f/5//n/+X/5P/k/+T/5P/m/+b/5f/l/+P/4v/h/+H/
4f/h/+L/4v/j/+P/4//j/9//3//f/+D/5P/l/+b/5//m/+X/5P/j/+P/4//j/+P/5v/m
/+b/5f/i/+L/4//j/+T/5P/l/+X/5P/j/+P/4//j/+T/5P/k/+T/5P/l/+X/5f/j/+X/
6f/s/+3/8P/x//b/+//7//7/EgAtADsAOwA9AE4AawCBAIQAdABVABkAwv9s/zv/LP8e
/wD/6/7w/gv/Lv9W/3b/jf+h/63/tv+//8b/yv/R/9j/3//l/+v/8P/0//j/+//9//7/
/v///wEAAwAEAAUABQAFAAcABwAHAAkACwALAAkACgAKAAsACwALAAwADgAOAA4ADgAO
AA8ADwAPAA8ADwASABMAEwATABMAEwAUABYAFwAYABkAGAAZABkAGQAaABwAHQAeACEA
IgAjACQAJAAkACMAJAAmACkALQAvAC8AMAAyADMANAA0ADYANwA6ADwAPwBCAEIAQwBF
AEcASwBNAFAAVABUAFcAWgBcAFsAXQBfAGMAaABrAG4AcABxAHEAcgB1AHYAeQB8AIAA
gQCDAIQAhACCAIMAgwCEAIUAhgCHAIcAgwCCAH4AewB7AHkAdwB1AHAAbABoAGMAXgBZ
AFQATwBMAEcAQgA9ADUAMAAqACYAIgAeABoAGAASAA4ACgAEAAMAAAD+//v/+//4//j/
9//z//D/7f/r/+z/6//r/+v/7f/r/+n/6f/n/+b/5v/n/+n/6f/p/+n/5//n/+f/5//o
/+j/6P/o/+r/6v/q/+r/6P/o/+j/6P/n/+j/6P/o/+r/6v/r/+v/7f/t/+3/7v/t/+3/
7f/t/+7/7v/u/+7/8P/w//H/8//x//D/8P/v/+//8P/x//L/8v/y//L/8v/x//H/8f/z
//P/8//z//P/8f/x//H/8f/x//L/8//0//T/9f/1//P/8f/x//H/8f/y//P/9P/1//P/
8v/x/+//8P/w//D/8P/w/+//7v/t/+3/7P/s/+3/7//w//H/8f/u/+7/7v/u/+z/7P/s
/+z/7P/s/+v/6//r/+r/6v/q/+v/6//s/+z/6//r/+v/6v/s/+v/6//r/+v/6//r/+v/
6v/q/+v/6//q/+r/7P/s/+r/6v/p/+n/6//r/+z/7P/q/+r/6f/p/+n/6f/p/+n/7P/s
/+z/6v/p/+j/6P/o/+j/6P/p/+r/6//s/+v/6v/p/+j/6f/q/+v/7P/u/+7/7v/u/+z/
7P/s/+z/7f/u/+//8P/t/+z/6//q/+f/5v/l/+T/5P/k/+T/5P/m/+b/5v/m/+j/6P/n
/+f/5f/l/+b/5//o/+n/6f/p/+v/6f/o/+j/6P/o/+j/6P/n/+f/5//m/+X/5f/l/+X/
5v/m/+f/5//p/+n/5//n/+X/5v/n/+f/6f/p/+n/6f/o/+f/5v/l/+f/5//o/+j/6v/p
/+j/6P/p/+n/6v/q/+v/6//q/+n/6f/p/+n/6v/o/+j/6P/o/+n/6f/p/+n/6f/r/+7/
8f/2//v/AAADAAMADAAkADkAPwA9AEcAYgB/AJEAjgB6AFMACQCo/1r/Of8w/xj//P7x
/gL/H/9E/2b/hP+b/63/t//A/8X/zP/U/9v/4v/l/+3/9f/6//r//v8BAAMABAAEAAUA
CQALAAwADQALAAsADQANAA8AEQATABMAEwAUABQAFQATABMAFAAWABYAFgAWABYAFwAX
ABcAFwAXABoAGwAbAB0AHQAdAB4AHwAfAB8AHwAiACMAIwAjACIAJAAlACYAKAAqACwA
LgAvADAAMAAyADEAMwA2ADcAOgA8AD8AQQBBAEAAQQBBAEYASABLAE4AUgBTAFUAVwBX
AFkAXABgAGQAZwBqAGwAbQBvAHEAdQB2AHkAfAB+AIIAgwCFAIkAhwCJAIsAjgCQAJMA
lQCWAJUAlQCUAJQAlACUAJQAkwCTAJIAjgCLAIgAhQCCAH8AfAB4AHQAbwBoAGMAXgBZ
AFQATwBKAEUAPwA6ADQAMAApACQAHwAcABkAFgATAA4ACQAGAAQAAQD///z//P/7//j/
9v/0//P/8P/v/+//7//y//H/8P/x//D/7v/t/+3/7f/t/+3/7f/t/+3/7f/t/+z/7P/s
/+z/7v/u/+7/7v/s/+z/7P/s/+3/7v/u/+7/7v/u/+//7//v/+//7//w//H/8f/x//H/
8P/w//D/8P/w//D/8f/z//P/8v/y//H/8f/y//P/9P/2//b/9v/2//P/8//z//X/9f/1
//X/9f/1//X/9f/1//L/8v/y//L/9P/1//X/8//z//P/8//z//P/8//z//P/8v/y//L/
8f/w//D/8P/w//H/8f/x//H/8P/u/+3/7f/w//D/8P/v/+7/7v/u/+7/7P/s/+z/7P/s
/+z/6//r/+n/6P/o/+j/6v/p/+n/6P/q/+v/7P/s/+r/6f/p/+n/6f/p/+n/6f/o/+j/
6f/p/+j/6P/q/+r/6P/o/+f/5//l/+X/5v/m/+j/6P/n/+f/5//n/+f/5//o/+j/6P/m
/+X/6P/n/+b/5f/k/+X/5v/n/+j/5v/m/+b/5v/m/+b/5v/m/+b/5v/m/+b/5P/k/+T/
5P/m/+b/5v/m/+b/5v/m/+b/5P/k/+T/5P/m/+b/5v/m/+b/5v/m/+b/6P/o/+j/6P/q
/+r/6v/q/+j/6P/o/+j/6v/q/+r/6v/m/+T/4v/g/+L/4v/i/+L/4//k/+X/5v/j/+H/
4P/f/+H/4v/j/+T/4//j/+P/4//i/+L/4//k/+T/5P/k/+P/4f/h/+D/3//h/+H/4f/i
/+D/4f/h/+H/4//h/+H/4f/i/+P/4//j/+H/4f/h/+H/4//j/+P/4//h/+L/4v/i/+P/
4v/i/+P/4f/i/+L/4//j/+L/4f/h/+P/4//k/+T/4v/i/+L/4//j/+P/4//j/+f/6P/p
/+7/8//4//n/+/8MACYANQAzACsALwBEAF0AaQBiAEwAJwDZ/3j/NP8b/xD/+P7e/tn+
8P4T/zj/Wv92/4v/l/+h/67/uf/E/8z/1f/a/93/4f/p//D/9P/2//v///8AAAAAAQAC
AAMAAwADAAYABwAKAAsACgALAAwACwALAAwADAANAA8ADwAQABIAEAAQABAAEAASABMA
FAAVABMAFgAXABcAFQAVABUAFgAZABsAHQAfAB4AHwAfAB8AIgAkACUAJgAlACYAJwAo
ACkAKgAqACwALwAxADQANQA2ADgAOwA9AEAAQABCAEMARgBIAEsATgBOAE8AUQBTAFcA
WQBcAGAAYABjAGYAaABsAG8AcgB3AHkAewB9AH4AgQCBAIIAhQCHAIkAiwCOAI4AjwCP
AI4AjwCRAJIAlACTAJIAkQCPAI0AjACIAIUAhgCDAIAAfQB3AHIAbQBnAGMAXwBbAFcA
UQBLAEUAPwA7ADYAMAAsACcAIgAdABoAFAAQAAwABgAEAAIAAQD///z/+P/3//X/8//y
//H/8f/u/+3/7f/t/+z/6f/m/+X/5v/m/+f/6f/o/+f/5v/l/+f/5//n/+f/6P/o/+j/
6P/n/+b/5f/k/+X/5v/n/+j/5//o/+j/6P/o/+j/6f/p/+v/6//r/+z/7P/r/+r/6f/s
/+z/7P/s/+r/6v/r/+3/7v/u/+//7//v//D/8f/y//H/8P/v/+7/7v/v//D/8//x//H/
8f/x//H/8f/x//H/8v/y//L/8v/w//H/8f/v//H/8f/x//H/7//v/+//7//w//D/8P/v
/+7/7v/u/+7/7v/t/+z/6//r/+r/6v/r/+z/7P/s/+v/6v/q/+r/6v/s/+z/7P/s/+r/
6v/p/+n/6//q/+r/6v/o/+f/5//m/+j/6f/q/+r/6v/p/+n/6f/n/+f/5//n/+j/6P/p
/+n/5v/m/+j/6P/m/+b/5f/l/+f/5//o/+j/5v/m/+X/5f/n/+f/5//n/+b/5v/m/+T/
4//k/+b/5v/m/+b/5P/k/+T/5P/m/+b/5v/m/+b/5v/m/+b/5v/m/+b/5v/m/+b/5v/m
/+T/5P/k/+T/5v/m/+b/5v/o/+j/6P/o/+f/5v/l/+T/5v/m/+b/5v/n/+j/6f/q/+r/
6v/q/+r/6//s/+3/7v/t/+z/6//q/+j/6P/o/+j/5f/k/+P/4v/j/+T/5f/m/+b/5v/l
/+X/4//j/+T/5f/n/+n/6v/r/+n/5//m/+b/5P/k/+T/5P/k/+X/5v/m/+P/4//j/+P/
5P/k/+X/5f/l/+X/4//j/+P/5P/l/+X/4//j/+P/4//j/+P/4//j/+X/5f/m/+b/5P/j
/+L/4v/l/+X/5v/m/+f/5//m/+X/4//j/+P/5P/m/+b/5v/m/+X/5f/l/+X/5f/p/+r/
7f/w//f//P/9//3/BAAcADMAOwAzAC0AOgBRAGEAXABIACUA5f+M/0L/If8Y/wb/5v7V
/uD+Af8o/0z/bP+D/5X/o/+s/7f/wP/K/9P/2v/f/+X/7f/0//b/+v/9/wEAAgACAAMA
BQAHAAgACQAJAAkACwALAAsADQAPAA8ADwAQABAAEQARABEAEgAUABYAFgAWABYAFgAV
ABQAEwAVABgAGQAZABcAFwAXABgAHAAdAB4AHwAgACEAIQAhACAAIgAjACQAJwAoACkA
KgApACoAKgAsAC4AMQA1ADcAOAA6AD0APwA/AD4APwA/AEMARgBKAE4ATgBPAFEAUwBV
AFcAWgBeAGAAYwBmAGgAZwBpAGsAbwBzAHcAewB+AH8AfwCAAIMAgwCFAIcAigCLAI0A
jgCOAI4AjwCPAJAAkgCSAJIAkQCOAIwAhwCDAIQAgQB+AHsAdgByAG4AaQBiAF0AWABT
AFAASwBGAEEAOQA0AC4AKgAlACAAGwAYABQAEAAMAAYAAwAAAP7/+//5//b/9v/1//T/
8v/w/+//7P/r/+v/6//r/+n/5//n/+X/5P/k/+X/5//n/+f/5//l/+X/5f/l/+T/5P/k
/+T/5v/m/+b/5v/k/+T/5P/k/+X/5v/m/+b/5v/m/+f/5//n/+f/5//o/+n/6f/p/+n/
6P/o/+j/6P/p/+r/7P/v/+//7v/u/+3/7f/u/+//8P/u/+7/7v/u/+3/7f/t/+//8f/x
//H/8f/v/+//7//v/+7/7v/u/+7/8P/x//H/7//t/+3/7f/t/+//7//v/+//7v/u/+7/
7f/s/+z/7P/s/+7/7f/s/+v/6f/o/+j/6f/s/+z/7P/r/+r/6v/q/+r/6f/o/+f/5v/o
/+j/5//n/+n/6P/o/+j/6P/n/+f/5v/k/+X/5v/m/+b/5f/l/+X/5//n/+f/5//k/+T/
5f/l/+b/5v/o/+j/5P/k/+P/4//j/+P/5P/k/+b/5v/l/+X/5P/j/+L/4f/j/+T/5f/k
/+X/5P/i/+L/4v/i/+P/5P/l/+b/5P/k/+T/5P/k/+T/5P/k/+b/5v/m/+b/5v/m/+b/
5v/n/+j/6f/q/+n/6P/n/+b/5P/i/+D/3v/c/9z/3P/c/97/3v/e/97/3//g/+D/4f/f
/9//4P/h/+L/4//j/+P/4f/f/97/3v/g/+D/4P/g/+H/4f/h/+D/3//f/9//3//e/97/
3//f/+H/4f/f/9//3f/e/9//3//f/9//3//f/+H/4f/h/+H/4f/h/+L/4v/g/9//3v/e
/97/3f/d/9z/3v/f/9//3//f/9//3//g/+D/4P/g/+D/4f/h/+H/4f/f/+H/4v/n/+z/
8f/2//v/+/8EABwAMQA3ADcARQBgAHsAiwCIAHQARwD7/5z/UP8z/yz/Fv/6/u3+/P4Z
/zz/XP98/5f/qf+z/7j/v//C/8j/0f/W/9n/4f/p//D/8v/2//n/+v/6//n/+f/9////
AAABAP////8BAAEA//8BAAMAAwAEAAYABwAJAAgABwAHAAgACAAIAAgACAAJAAkACQAJ
AAkADAANAA0ADQANAA0ADgAOAA8AEAARABQAFQAVABUAFgAYABkAGgAZABoAGwAcAB0A
HgAeACAAHwAhACQAJQAmACgAKwAtADAAMAAyADMANQA2ADgAOgA9AD8AQgBFAEYARwBJ
AEwAUABTAFYAWABXAFkAWwBfAGQAZwBqAGwAbwBvAHAAcwBzAHUAdwB6AH0AfwCAAIAA
gACBAIEAggCCAIIAggCBAIEAgAB8AHkAdgBzAHAAbQBqAGYAYgBdAFgAUwBOAEkARgBB
ADwANwAxACwAJgAiABsAFgARAA4ACwAIAAUAAAD7//j/9v/z//L/8P/x//H/7v/s/+r/
6f/m/+X/5f/l/+f/5f/j/+P/4f/g/+D/4f/h/+H/4f/h/+L/4//k/+X/4//i/+H/4P/i
/+L/4v/i/+D/4P/g/+D/4v/k/+X/5v/m/+b/5//n/+X/5f/l/+b/6f/p/+n/6f/o/+j/
6P/o/+r/6v/r/+3/7f/s/+z/6//p/+r/6//s/+3/7v/v//D/7f/t/+3/7//t/+3/7f/t
/+//7//v/+//7v/u/+7/7v/u/+//7//t/+3/7f/t/+3/6//r/+v/6//s/+z/7P/r/+r/
6v/q/+r/6//r/+v/6//p/+j/6P/p/+r/6v/q/+n/6v/q/+r/6v/o/+j/6P/o/+r/6v/p
/+n/6P/m/+X/5P/l/+X/5v/m/+b/5//o/+j/5v/l/+X/5f/n/+f/5//n/+b/5v/n/+f/
5v/m/+j/6P/m/+b/5f/l/+X/5f/m/+b/6P/o/+f/5//l/+X/5f/l/+b/5v/m/+T/6f/q
/+n/6P/n/+b/5v/m/+b/5v/m/+b/5v/m/+T/5P/k/+T/5v/m/+b/5v/m/+b/5v/m/+b/
5v/m/+b/5v/m/+b/5v/m/+b/5v/m/+f/6P/p/+r/6v/q/+r/6v/s/+z/7P/s/+z/7P/s
/+z/6f/m/+P/4P/i/+L/4v/i/+L/4v/i/+L/5P/k/+T/4//j/+P/4//k/+P/5P/l/+X/
5//n/+X/5P/m/+b/5v/m/+T/4//j/+P/5P/j/+P/4//i/+L/4f/h/+L/4//k/+P/4v/h
/+H/4f/h/+H/4f/h/+P/4//j/+P/4f/h/+H/4v/k/+T/4//i/+L/4//j/+T/5P/l/+X/
5P/l/+X/5f/l/+T/5P/k/+T/5v/n/+f/5//n/+f/5//o/+v/7v/z//z///8BAA4AJAA1
ADUAMwA9AFYAcQB9AHoAZgA5AOn/iP9A/yn/IP8K/+z+6f78/hv/PP9c/3j/kf+l/6//
tv+//8j/0P/V/9j/3f/l/+//9P/2//r//////wAAAAABAAMABQAGAAcACQAJAAsACwAJ
AAsADQANAA4AEAARABMAEAAPAA8AEAARABIAEwAUABMAEwATABMAEwAWABcAFwAZABkA
GQAaABoAGwAcAB0AHgAfAB8AHwAgACIAIwAkACMAJAAlACYAKAAqACsALgAtAC8AMgAz
ADQANgA5ADsAPAA8AD4APwBCAEQARwBKAE4ATwBRAFMAUwBVAFgAXABgAGMAZgBoAGkA
awBtAHEAcgB1AHgAegB/AH8AgACDAIEAgwCFAIgAiQCLAIwAjACOAI8AjwCQAI4AjgCO
AI0AjQCMAIgAhQCCAH8AfAB5AHQAcABsAGcAYgBdAFgAUwBMAEcAQgA9ADgANAAvACwA
JgAgABoAFgASAA4ACgAEAAEA/v/8//n/9//0//T/8//y//D/7v/t/+v/6f/o/+f/6P/n
/+b/5//n/+b/5v/n/+X/5f/l/+X/5//n/+f/5//k/+T/5P/k/+T/5P/k/+T/5v/m/+b/
5v/l/+b/5v/m/+j/6P/p/+n/6P/n/+b/5v/p/+n/6f/p/+r/6v/q/+r/6v/q/+v/7f/v
/+7/7v/t/+z/7P/s/+z/7f/u/+//8P/t/+3/7f/v/+//7//v/+//7//v/+//7//u/+7/
7v/u//D/8f/x/+//7//v/+//7//t/+3/7f/t/+7/7v/u/+3/7P/s/+z/7P/u/+3/7P/r
/+n/6P/o/+n/6P/o/+j/5//p/+r/6//s/+v/6v/p/+j/6P/o/+f/5//n/+b/5v/m/+b/
5f/l/+T/5f/n/+n/6v/p/+f/5v/l/+X/5f/l/+X/5v/m/+f/5//k/+T/5v/m/+X/5v/m
/+f/5v/l/+X/5P/m/+b/5f/l/+P/4//j/+P/5P/k/+T/4v/n/+j/5//m/+X/5P/k/+T/
5P/k/+T/5P/k/+T/4v/i/+L/4v/k/+T/5P/k/+L/4v/i/+L/4v/i/+L/4v/i/+L/4v/i
/+D/4P/g/+D/4v/i/+L/4v/g/+D/4P/g/+L/4v/i/+L/5P/k/+T/5P/i/+L/4v/i/+X/
5v/n/+j/6P/o/+j/6P/n/+b/5f/k/+H/4P/f/97/3P/c/9z/3P/d/97/3//g/97/3f/d
/93/3f/e/9//4P/j/+P/4//j/9//3v/e/97/3v/e/97/3f/d/93/3P/b/9v/2//b/9z/
3P/d/93/3f/b/9n/2f/Z/9r/2//b/9v/3f/d/93/3f/b/9v/2//b/93/3v/e/97/2//a
/9r/2//d/97/3v/f/9//3v/d/93/2//b/9z/3P/e/97/3v/f/93/3f/d/93/4f/i/+X/
7v/1//j/9//5/woAIAAvAC0AJQAlADgATwBZAE4AOAARAMX/aP8q/xX/Dv/2/tj+0/7o
/gv/Mv9W/3L/h/+X/6H/qv+1/8L/yv/R/9j/3f/l/+v/7v/u//L/+f/9//7//v///wMA
BQAGAAcABQAFAAcABwAIAAsADgAPAA4ADgANAA0ADwAPABAAEgAUABQAFAAUABMAEwAT
ABMAFQAYABkAGQAXABcAFwAYABoAGwAcAB0AIAAhACEAIQAgACIAIwAkACcAKAApACoA
KwAsACwALgAvADEANAA1ADQANgA5ADsAPgA+AEAAQQBCAEQARwBKAEwATQBPAFEAVQBX
AFoAXgBeAGEAZABmAGkAawBtAHEAdAB3AHoAfAB9AH0AfgCBAIEAgwCFAIgAiQCLAIwA
jACMAI0AjQCOAIwAjACMAIsAiwCKAIYAgwCAAH0AegB3AHAAbABoAGMAXgBZAFQATwBM
AEcAQgA9ADUAMAAqACYAIQAcABcAFAAOAAoABgAAAP3/+v/4//X/8//w//D/7//s/+r/
6P/n/+b/5f/l/+X/4//h/9//3//h/+D/4P/h/+H/4f/h/+H/4P/f/97/3f/e/97/3v/e
/+D/4P/g/+D/3v/e/97/3v/f/+D/4P/g/+D/4P/h/+H/4f/h/+H/4v/j/+P/4//j/+T/
5P/k/+T/5P/k/+X/5//n/+b/5v/l/+f/6P/p/+r/6v/q/+r/6v/n/+f/5//p/+r/6//s
/+3/7P/r/+r/6f/q/+r/6v/q/+r/6//r/+n/5//n/+f/5//p/+n/6f/p/+b/5v/m/+X/
5f/m/+f/6P/m/+X/5P/j/+X/5P/k/+X/5P/k/+T/4//g/+D/4P/g/+D/4P/g/+D/4v/i
/+H/4f/f/97/3v/e/+D/3//f/97/3v/f/+D/4P/g/9//3//f/9//3//f/9//3P/c/93/
3f/e/97/4P/g/97/3v/d/93/3f/d/97/3v/e/97/3f/d/9v/2//b/9v/3f/e/9//3v/d
/9r/2v/a/9r/2v/c/9z/3P/c/9r/2v/a/9r/3P/c/9z/3P/d/97/3//g/97/3v/e/97/
4f/i/+P/5P/j/+L/4f/g/9//3v/d/9z/2//a/9n/2P/Y/9j/2P/Y/9r/2v/a/9r/1//X
/9f/1//Y/9n/2v/b/9v/2//b/9n/1v/W/9b/1v/Y/9j/1//X/9X/1P/T/9P/1f/V/9b/
1v/X/9f/1//X/9P/0//T/9T/1v/X/9j/2f/Y/9f/1v/V/9f/1//X/9f/1v/W/9b/1f/U
/9T/1f/V/9j/2P/Z/9n/1v/V/9X/1f/X/9j/2P/Y/9j/2P/Z/9n/1//X/9n/2f/a/93/
4v/n/+7/7//x//z/EgAlACkAHwAZACoAQwBLAEIAKgD//7n/Yv8e/wf/AP/m/sT+uf7O
/vP+GP8+/17/c/+D/5H/mv+l/7D/uP/D/8z/0f/X/9//5P/m/+j/6//v//D/8P/x//P/
9f/2//f/9//3//n/+f/7//3///////3//v/+////AQABAAIABAAEAAQABAAEAAMAAwAD
AAMABQAIAAkACQAJAAkACQAKAAwADQAOAA8ADgAPAA8ADwAQABIAEwAUABcAGAAZABoA
GQAaABoAHAAfACEAJAAlACQAJgApACsALgAuADAAMQA0ADYAOQA8ADwAPQA/AEEARQBH
AEoATgBOAFEAVABWAFcAWQBbAF8AYgBlAGgAagBrAGsAbABvAHAAcwB2AHoAewB9AH4A
fgB8AH0AfQB+AH4AfgB+AH0AeQB4AHQAcQByAG8AbABpAGQAYABcAFcAUQBLAEUAPwA8
ADcAMgAtACUAIAAaABYAEwAOAAkABgACAP7/+v/0//D/7P/p/+X/5f/i/+L/4f/c/9r/
2P/X/9j/1//X/9f/1f/T/9H/0f/P/87/zv/P/9H/0f/R/9H/0f/R/9H/0f/S/9L/0v/S
/9D/0P/Q/9D/0P/Q/9D/0P/R/9L/0v/S/9D/0P/R/9H/0//T/9P/1P/X/9f/1//X/9f/
1v/V/9T/1f/W/9j/2//Z/9j/2P/X/9f/2P/Z/9r/2v/a/9r/2v/X/9f/1//Z/9v/2//b
/9v/2f/Z/9n/2f/Y/9j/2P/Y/9r/2//b/9n/2P/X/9b/1f/W/9f/2P/Z/9f/1v/V/9P/
0v/S/w==
         </WaveFormData>
      </LeadData>
      <LeadData>
         <LeadByteCountTotal>10000</LeadByteCountTotal>
         <LeadTimeOffset>0</LeadTimeOffset>
         <LeadSampleCountTotal>5000</LeadSampleCountTotal>
         <LeadAmplitudeUnitsPerBit>4.88</LeadAmplitudeUnitsPerBit>
         <LeadAmplitudeUnits>¦ÌV</LeadAmplitudeUnits>
         <LeadHighLimit>2147483647</LeadHighLimit>
         <LeadLowLimit>268435456</LeadLowLimit>
         <LeadID>V3</LeadID>
         <LeadOffsetFirstSample>0</LeadOffsetFirstSample>
         <FirstSampleBaseline>0</FirstSampleBaseline>
         <LeadSampleSize>2</LeadSampleSize>
         <LeadOff>FALSE</LeadOff>
         <BaselineSway>FALSE</BaselineSway>
         <ExcessiveACNoise>FALSE</ExcessiveACNoise>
         <MuscleNoise>FALSE</MuscleNoise>
         <LeadDataCRC32>995400054</LeadDataCRC32>
         <WaveFormData>
7v/u/+7/7v/z//j//f8CAAMABAAFAAYACAAKAAwADgAOAA4ADgAOABAAEgAUABYAFgAW
ABYAFgAYABgAGAAYABkAGgAbABwAHAAcABwAHAAdAB4AHwAgACIAIgAiACIAJAAkACQA
JAAnACgAKQAqACoAKgAqACoAKwAsAC0ALgAwADAAMAAwADEAMgAzADQANgA4ADoAPAA+
AD4APgA+AEAAQgBEAEYASABIAEgASABJAEoASwBMAFAAUgBUAFYAVgBWAFYAVgBXAFgA
WQBaAFoAWgBaAFoAWABYAFgAWABYAFgAWABYAFUAVABTAFIATwBOAE0ATABIAEYARABC
AD0AOgA3ADQAMAAuACwAKgAmACIAHgAaABgAFgAUABIADgAMAAoACAAGAAQAAgAAAP//
/v/9//z/+P/2//T/8v/y//L/8v/y//H/8P/v/+7/7P/s/+z/7P/u/+7/7v/u/+3/7P/r
/+r/7P/s/+z/7P/q/+r/6v/q/+j/6P/o/+j/6v/q/+r/6v/s/+z/7P/s/+z/7P/s/+z/
7v/u/+7/7v/u/+7/7v/u//D/8P/w//D/8P/w//D/8P/y//L/8v/y//T/9P/0//T/9P/0
//T/9P/1//b/9//4//f/9v/1//T/9f/2//f/+P/2//b/9v/2//b/9v/2//b/9v/2//b/
9v/1//T/8//y//T/9P/0//T/8v/y//L/8v/y//L/8v/y//L/8v/y//L/8P/w//D/8P/w
//D/8P/w/+7/7v/u/+7/7v/u/+7/7v/w//D/8P/w/+3/7P/r/+r/6//s/+3/7v/u/+7/
7v/u/+z/7P/s/+z/7v/u/+7/7v/s/+z/7P/s/+z/7P/s/+z/7P/s/+z/7P/q/+r/6v/q
/+z/7P/s/+z/6v/q/+r/6v/r/+z/7f/u/+z/7P/s/+z/6v/q/+r/6v/q/+r/6v/q/+r/
6v/q/+r/7P/s/+z/7P/s/+z/7P/s/+r/6v/q/+r/6v/q/+r/6v/o/+j/6P/o/+n/6v/r
/+z/6v/q/+r/6v/r/+z/7f/u/+//8P/x//L/8v/y//L/8v/z//T/9f/2//X/9P/z//L/
8P/w//D/8P/w//D/8P/w/+7/7v/u/+3/7f/t/+7/7//v//H/8v/y//H/7v/s/+n/6f/p
/+n/6f/n/+X/5P/k/+T/5f/m/+b/5P/l/+X/5v/k/+T/5P/i/+X/5v/o/+n/6P/m/+X/
5P/n/+f/5//n/+X/5f/m/+b/5v/m/+b/5P/m/+f/5//n/+b/5v/m/+b/6P/o/+j/6P/n
/+f/5//n/+f/6P/o/+j/6v/s/+z/6//u//P/9//6//z//v8KABwAJwAlABsAGAAgADQA
UwB1AJkAtgCxAHwAKwDl/63/aP8Y/+f+7v4M/y3/TP9m/3r/jv+d/6r/t//B/8v/0v/Y
/93/4f/p//D/9//+/wUABgAIAAkACwALAAsADQAOABAAEQAUABYAFAAUABQAFwAYABgA
GQAaABwAHAAcAB4AHgAdABwAHAAfAB8AHwAgAB4AHwAhACIAJAAkACQAJgAnACgAKQAp
ACcAKQApACkALAAtAC0ALwAuAC8AMAAwADAAMQAxADMANAA1ADcANwA3ADkAOwA8AD4A
PwBAAEIAQwBEAEQARQBGAEcASABJAEwATQBPAFEAUABRAFIAVABWAFYAWABZAFgAWgBb
AFwAXABcAFwAXABeAF4AXgBeAFwAXQBdAFsAXABbAFsAWQBWAFYAVQBSAFAATgBKAEgA
RgBFAEUAQwA9ADgANQAwAC0AKgAoACcAIwAfABwAGAAWABUAEwARAA4ADQAKAAkABgAD
AAAA/P/8//3//P/9//v/+P/3//b/9//2//P/8v/0//P/8//z//L/8v/x//D/8v/y//L/
8v/w//D/8f/x//H/8f/w//D/8v/y//P/8//x//H/8f/x//P/8//z//P/8f/y//L/8v/z
//P/8//z//T/9P/1//b/9f/1//X/9f/3//j/+P/5//r/+f/4//n/+//7//n/+f/5//n/
+f/8//r/+//7//n/+v/7//3////+//3//P/7//3//f/9//3//////////v/9//3//P/6
//z//f/+//7//f/8//z/+//7//v/+//5//n/+f/6//r/+v/6//r/+f/6//n/+P/4//j/
+P/4//j/+v/5//n/+P/2//b/9v/3//b/9v/2//b/9f/1//X/9f/0//T/9P/0//f/9//3
//f/9P/0//T/9P/2//b/9v/2//f/9//3//b/9P/1//b/9v/2//X/9P/0//X/9f/1//b/
9v/2//T/8//1//b/9v/2//T/9f/1//T/8//0//b/9v/2//b/9f/0//P/8v/0//T/9P/0
//T/9P/0//T/9P/0//T/9P/0//T/9P/0//L/8v/y//L/9P/0//T/9P/3//j/+f/6//z/
/P/8//z//v/+//7//v/8//z//P/8//7//v/+//7/+//6//n/+P/4//j/+P/4//r/+v/6
//r/9//2//X/9f/3//f/+f/6//r/+v/4//f/8//x//H/8f/z//P/8f/w/+7/7f/t/+3/
7v/u/+//7//u/+7/7v/u/+z/7P/s/+3/7v/v/+//8P/v/+//7v/t/+3/7f/t/+7/7v/u
/+7/7v/q/+r/6//r/+3/7v/u/+7/7P/s/+z/7P/s/+3/7f/t/+3/7f/u/+7/7v/s/+7/
8P/z//T/+f///wIAAAAAAAoAHgAtADMANQA6AFIAdgCfAMEA5wAKAQkBzgBtAA8Ay/+K
/zr/+/7w/gr/Lf9Q/2z/hv+a/6n/tP+//8X/y//S/9j/4f/n/+3/8v/5/wAABQAIAAoA
CwANAA8ADwARABIAEwATABUAFgAYABgAGAAbABoAGgAbABwAHAAcABwAHgAfAB8AHwAg
AB8AHwAfACAAIgAjACUAJgAkACQAJAAmACUAJgAnACcAKQArACsAKwAsAC0ALQAvADAA
MQAyADIAMAAxADEAMwA1ADcAOgA7ADoAOwA8ADwAPQA9AD0APgBBAEQARgBJAEgASQBK
AEsATgBPAFEAUwBWAFcAWABaAFgAWABaAFsAXgBgAGEAYgBgAGAAYABgAGIAYgBiAGIA
YgBjAGMAYQBgAF8AXwBdAF4AXgBdAFoAWABWAFIAUABPAE0ATABJAEIAPgA8ADgANAAw
AC0AKwAoACUAIwAgABsAGQAWABMAEgARAA4ADQAJAAcABQACAP3//f/7//v//P/6//r/
+v/4//b/8v/w//L/8f/x//H/8v/y//H/8P/w//D/8P/w//L/8v/z//P/8v/x/+//7v/w
//D/8f/x//H/8f/x//H/7//v/+//7//x//L/8v/y//H/8f/x//H/8v/y//P/9P/z//P/
8//z//T/9P/z//P/9//3//f/+f/3//f/9f/1//f/9//3//r/+P/5//n/9//3//f/+P/5
//n/+f/5//n/9//3//f/9//5//n/+f/4//j/+f/5//j/9//3//f/9v/4//j/+f/5//j/
9//2//P/8//z//T/9P/y//L/8v/x//L/8f/w//D/9P/0//T/9P/y//H/8f/w//D/8P/w
//H/8f/w/+//7v/v/+//7//v//D/8P/w//D/8P/v/+7/7f/u/+7/7v/u/+z/7P/s/+z/
6//r/+v/6v/s/+3/7v/u/+z/6//q/+r/6//r/+v/7P/s/+z/6v/p/+n/6v/q/+r/7P/t
/+3/7P/r/+r/6v/q/+r/6v/s/+z/7P/s/+r/6v/q/+r/6//s/+3/7v/w//D/8P/w//D/
8P/w//D/8//0//X/9v/0//T/9P/0//P/8v/x//D/8P/w//D/8P/u/+7/7v/u//D/8P/v
/+7/6//r/+v/6//t/+7/7v/u/+7/7f/r/+n/6f/p/+n/6f/n/+b/5v/l/+X/5f/k/+T/
5f/l/+b/5v/o/+j/5v/m/+T/5f/l/+X/5v/m/+b/5//m/+X/5P/j/+X/5v/m/+b/6P/o
/+b/5v/n/+f/5//o/+j/6P/o/+j/5v/m/+b/5//n/+f/5//n/+j/6P/o/+j/6P/q/+v/
7v/1//3//v/+/wIAEAAkADEAMwA1AEIAYgCKALEA2QD/ABoBBQG0AEkA8/+v/2b/GP/r
/vL+Ev81/1b/cv+M/6D/rf+2/73/w//L/9L/2P/d/+P/7f/0//f//P8BAAQABgAHAAkA
CwALAA0ADgAPAA8AEQASABQAFAAUABcAFgAWABcAGAAYABgAGAAaABsAGwAbABwAGwAb
ABsAHAAeAB8AIQAiACMAJAAlACgAKAAoACgAJwApACsAKwArACoAKwArAC0ALwAxADMA
NAAyADMAMwA1ADYANwA5ADkAOwA9AD8AQAA/AD8APwBAAEQARgBHAEkASgBLAEwATQBM
AE0ATwBRAFQAVQBWAFgAVgBWAFgAWQBaAFwAXQBeAGAAYABgAGAAXgBeAF4AXgBfAGEA
YgBhAF8AXQBcAFkAWABYAFcAVABUAFIATgBMAEcARQBEAEEAPgA6ADgANAAuACoAJwAl
ACAAHQAbABgAFwAVABIADwAKAAkABgAFAAQAAwACAAAA+//7//n/+f/4//b/9v/2//P/
8v/v/+7/8P/v/+//7//y//L/8f/w/+7/7v/u/+7/7P/s/+3/7f/v/+//7v/u/+7/7v/v
/+//8f/x//H/8f/v/+//7//v/+//8P/w//D/8f/x//H/8f/u/+7/7//w//P/8//z//P/
8v/y//H/8f/z//P/8//1//X/9f/z//P/9f/1//X/+P/4//n/+f/3//b/9f/1//X/9//3
//f/9//3//f/9//3//b/9f/0//L/8//1//b/9v/z//P/8//y//T/9P/1//X/9f/1//X/
8//x//H/8v/y//T/9P/0//P/8P/v/+7/7v/w//D/8P/w//L/8f/x//D/7P/s/+z/7f/w
//D/8P/w/+7/7f/s/+v/7P/s/+z/7P/t/+3/7f/t/+z/7P/s/+z/7v/u/+7/7v/r/+v/
6//q/+r/6//s/+z/7v/t/+z/7P/p/+n/6f/q/+7/7v/s/+v/6f/q/+r/6v/s/+3/7f/s
/+n/7P/r/+r/6f/o/+n/6v/r/+z/6v/q/+r/6v/q/+r/6v/q/+z/7P/s/+z/6v/q/+r/
6v/q/+r/6v/q/+r/6v/q/+r/6P/o/+j/6P/p/+r/6//s/+7/7v/u/+7/7//w//H/8v/y
//L/8v/y//L/8v/y//L/9f/2//f/+P/1//T/8//y//L/8v/y//L/8v/y//L/8v/w/+//
7v/t/+//7//v//H/8v/y//L/8P/v/+3/6//r/+v/6//r/+n/6P/o/+f/5//p/+j/6P/p
/+j/6P/n/+b/6P/m/+b/5v/p/+n/6f/o/+b/5v/n/+f/5//n/+f/5//m/+b/5v/m/+j/
5v/m/+f/5f/l/+b/5v/k/+T/5P/k/+X/5v/o/+n/5//n/+f/6P/q/+r/6v/q/+z/6//s
//H/+f/6//r/AgAWACYAKwAnACEAKAA+AFwAfwClAM8A7ADTAIQAJwDf/6P/WP8K/+f+
9v4a/zv/Wv90/4j/lv+j/7D/u//F/8v/1P/Y/9n/3f/n//D/9f/6////AgAEAAUABwAI
AAcACAAIAAoACwAOABAAEgASABIAFQAUABQAFQAWABgAGAAYABoAGgAZABgAGAAaABsA
HAAeABwAHQAfACAAHgAeAB4AIAAjACQAJQAlACMAJQAlACUAKAApACkAKwAqACsALAAs
ACwALQAtAC8AMAAxADMAMwAzADUANwA4ADsAOwA7ADwAPAA+AD8AQQBAAEEAQgBDAEYA
RwBJAEsASgBLAEwATgBPAFAAUwBVAFUAVgBWAFYAVgBWAFYAVgBYAFgAWABYAFcAVwBW
AFMAUwBTAFQAUwBRAFAATgBKAEgARgBCAEAAPwA9ADwAOQAyAC4ALAAoACYAIgAfAB0A
GAAVABMAEAAPAA0ACgAHAAYABQACAAEA/f/7//n/9v/1//X/8//z//H/7v/t/+z/7P/s
/+r/6v/s/+v/6//r/+n/6P/m/+T/5f/m/+f/6P/m/+b/5//n/+f/5//m/+b/6P/o/+n/
6f/o/+f/5v/l/+b/5//o/+n/5//o/+j/6P/n/+f/5//n/+j/6P/p/+r/6f/p/+n/6f/s
/+z/6//r/+v/6//r/+3/7v/v/+7/7//x//H/8f/0//H/8f/w/+3/7v/v//H/8//x//H/
8f/x//H/8f/x//H/8f/x//H/8P/w//H/8f/w/+//7//v/+7/7v/u/+//7//v/+//7//t
/+//7//w//D/7//u/+3/6//s/+v/6v/q/+z/7P/s/+z/6v/p/+n/6P/p/+r/6//t/+3/
7P/r/+r/6f/p/+n/6f/m/+b/5v/m/+n/6f/p/+n/6v/q/+r/6v/p/+j/5//m/+b/5//o
/+j/5v/n/+j/6P/o/+f/5v/m/+f/5//n/+j/6P/o/+b/5f/l/+b/5v/m/+T/5f/l/+T/
4//k/+X/5v/n/+j/5v/m/+b/5v/m/+b/5v/m/+b/5v/m/+b/5v/m/+b/5v/o/+j/6P/o
/+b/5v/m/+b/6P/o/+j/6P/o/+j/6P/o/+f/5v/l/+T/5f/m/+f/6P/r/+z/7f/u/+7/
7v/u/+7/7//w//H/8v/w//D/8P/w//L/8v/y//L/8P/w//D/8P/u/+7/7v/u//D/8P/v
/+7/6//r/+v/6//v//D/8P/w//D/7//t/+v/6v/p/+j/5//m/+b/5//n/+b/5f/j/+L/
5f/l/+b/5v/m/+b/5P/k/+T/5f/l/+X/4v/i/+L/4//j/+P/4//j/+T/5v/n/+j/5v/m
/+T/5P/l/+X/5f/m/+b/5v/m/+b/5P/k/+T/5f/n/+f/5//n/+j/6P/o/+j/5v/o/+n/
7P/v//f/+v/4//r/BgAWACEAJQAhAB4AKgBEAGMAgwCpAMoAxQCMADcA7/+5/3T/IP/p
/ur+CP8t/07/aP9+/5L/of+q/7X/v//H/9D/1P/Z/9//6f/w//X/+v///wIABAAFAAcA
CQAJAAsADAANAA0ADwAQABAAEAAQABMAFAAUABUAFgAWABYAFgAYABkAGQAZABoAGwAb
ABsAHAAcAB0AHwAgAB4AHgAeACAAIwAkACUAJQAlACcAJwAnACYAJwAnACkALAAtAC4A
LgAuAC8ALwAxADQANQA3ADcANwA5ADsAPAA8ADsAOgA6AD4AQABBAEMAQgBDAEQARQBG
AEcASQBLAE4ATwBQAFIAUABQAFIAUwBWAFgAWQBaAFgAWABYAFgAWABYAFgAWABYAFkA
WQBXAFYAVQBVAFMAVABUAFMAUABNAEoARQBCAEEAPwA+ADsANgAyADAALAAoACQAIQAf
AB4AGwAZABYAEQAPAAwACQAGAAUAAgABAP///f/7//j/9f/1//P/8//y//D/8P/w//H/
8P/t/+z/7P/r/+v/6//s/+z/6//q/+n/6P/n/+b/5//o/+r/6//p/+n/6P/o/+j/6P/p
/+n/6f/p/+n/6f/p/+n/6f/p/+n/6v/q/+r/6//r/+v/6//q/+r/6//s/+3/7f/t/+3/
7P/s/+v/6//u/+//8P/z//P/8//x//H/8f/x//H/9P/y//P/8//x//H/8f/y//P/9f/1
//X/9f/1//X/9f/1//P/8//z//L/8//1//b/9v/0//P/8v/w//P/9P/2//f/9v/1//T/
8f/x//H/8v/y//L/8v/y//H/8P/v/+7/7v/y//L/8v/y//D/7//v/+7/6v/q/+r/6//u
/+7/7v/u/+3/7f/t/+3/7P/s/+z/7P/r/+v/6//r/+z/7P/s/+z/7P/s/+z/7P/p/+n/
6f/o/+r/6//s/+z/6v/p/+j/6P/p/+n/6f/q/+z/7P/q/+n/6P/o/+f/5v/n/+n/6v/q
/+v/6v/o/+j/6P/o/+n/6v/r/+z/6//q/+n/6P/q/+r/6v/q/+v/7P/t/+7/7v/u/+7/
7v/w//L/9P/2//T/9P/0//T/8//y//H/8P/u/+7/7v/u/+7/7v/u/+7/8P/w/+//7v/r
/+v/6//r/+3/7v/u/+7/7v/t/+v/6f/n/+f/5//n/+b/5v/n/+f/5f/l/+T/5P/j/+P/
5P/k/+b/5v/k/+T/4v/j/+P/4//k/+T/5P/l/+X/5f/l/+X/5f/m/+b/5v/m/+b/5P/k
/+T/4//i/+L/4//k/+X/5v/k/+T/5P/l/+f/5//n/+f/6P/o/+j/6P/m/+b/5//s//X/
+//+//z/AAAQACIALQAxADUASABoAJAAtwDdAAUBHAEBAa4AQwDv/6//aP8Y/+/+9v4W
/zn/Vv90/5D/pP+v/7j/v//D/8n/0v/W/9v/4//t//T/+f/+/wMABQAGAAYABwAKAAsA
DgAQAA8ADwARABIAEAAQABAAEwAWABYAFwAYABYAFgAWABgAGQAZABkAGgAbABsAGwAc
ABwAHQAfACAAIAAgACAAIgAiACIAIgAhACIAJQAmACcAKAApACkAKwAqACsALAAsAC4A
LwAvADEAMQAxADIAMQAzADUANwA4ADkAOQA5ADoAPAA+AD8AQQBEAEUARgBHAEYARwBJ
AEsATgBPAFAAUgBQAFAAUgBTAFYAWABZAFoAWABYAFgAWABYAFgAWABYAFoAWwBbAFkA
WABXAFcAVQBWAFYAVQBSAFAATgBKAEgAQwBBAEAAPQA6ADYANAAwACwAKAAlACMAIAAd
ABsAGAATABEADgALAAYABQACAAEAAQD///3/+v/1//X/8//z//T/8v/y//L/8f/w/+3/
7P/s/+v/6//r/+z/7P/r/+r/6v/q/+r/6v/s/+z/7f/t/+3/7f/s/+z/6v/q/+v/6//r
/+v/6//r/+n/6f/p/+n/6v/s/+3/7v/v/+//7//v/+7/7v/v//D/8f/x//H/8f/w//D/
7//v//H/8f/x//P/9f/1//P/8//x//H/8f/0//b/9//3//X/9f/1//b/9//1//X/9f/1
//f/9//3//f/9f/1//X/9P/2//f/9//2//X/9f/1//T/9P/0//X/9f/z//P/8//x//H/
8f/y//L/9P/0//T/8//y//H/8P/w//L/8v/y//L/9P/z//P/8v/w//D/8P/x//D/8P/w
//D/7f/t/+3/7f/u/+7/7v/u/+//7//v/+//7v/u/+7/7v/w//D/8P/w/+3/7f/t/+z/
7v/v//D/8P/u/+3/7P/s/+3/7f/t/+7/8P/w/+7/7f/t/+7/7v/u/+7/7//v/+7/8f/w
/+7/7v/u/+7/7v/u/+7/7v/u/+7/7v/u/+z/7P/s/+z/7v/u/+7/7v/u/+7/7v/u/+7/
7v/u/+7/7v/u/+7/7v/u/+7/7v/u//D/8v/0//b/9v/2//b/9v/4//j/+P/4//r/+v/6
//r/9//2//X/9P/2//b/9v/2//X/9P/z//L/9P/0//T/8//w/+//7//v/+//8f/y//L/
9P/y//H/7//t/+3/7f/t/+3/6//q/+r/6f/p/+n/6P/m/+f/5//o/+n/6v/r/+r/6P/o
/+n/6f/p/+j/6P/o/+f/5//n/+f/5//n/+j/6P/q/+r/6v/o/+j/6f/p/+n/6v/q/+r/
6v/q/+r/6v/q/+v/6//r/+v/7f/u/+7/7v/s/+z/7P/t/+7/9f/7/wAAAgAIABgAKAAv
AC0ALQA6AFgAfAChAMkA8wAIAesAmgA3AOn/rf9i/xL/7f76/hz/Pf9a/3T/jP+i/6//
uP/B/8n/0f/W/9j/3f/n//H/+P/9/wIABwAIAAoACwANAA8ADwARABIAEwATABUAFgAW
ABYAFgAZABoAGgAbABwAGgAaABoAHAAfAB8AHwAgACEAIQAhACIAIAAhACMAJAAlACYA
JwAqACkAKgArACsAKwAtAC0ALQAwADEAMQAzADMAMwAzADIAMwA1ADYAOQA4ADkAOwA7
ADsAPQA/AEAAQQBBAEEAQgBCAEQARQBHAEkASwBNAE8ATwBPAFAAUQBUAFUAVgBYAFgA
WABaAFsAWgBcAF0AXgBgAGAAYABgAF8AXgBdAFwAXgBfAF8AXQBeAF0AXQBbAFkAWABW
AFIAUgBQAEwASgBFAEMAQgA/ADoANgA0ADAALAAoACUAIwAgAB0AGwAYABcAFQASAA8A
CgAJAAYABQADAAEA///8//n/+f/3//f/9P/y//L/8v/y//L/8P/w/+7/7f/t/+3/8P/w
/+//7v/s/+z/7P/s/+z/7P/t/+3/7//v/+7/7v/t/+z/7P/r/+3/7f/t/+3/7f/t/+3/
7f/t/+7/7v/u/+//7//v/+//7f/s/+z/7P/v/+//7//v//L/8v/x//H/8f/x//H/8//0
//X/9P/1//T/8//y//T/9v/3//f/9f/z//P/9P/1//X/9f/1//X/9//3//f/9//1//X/
9f/0//b/9//3//b/9//3//f/9v/0//T/9f/1//X/9f/1//P/8//z//T/9P/0//T/9P/z
//L/8f/w//D/8P/w//D/8P/y//H/8f/w/+7/7v/u/+//8P/w//D/8P/v/+//7//v/+7/
7v/u/+7/8f/x//H/8f/v/+7/7f/s/+z/7P/s/+z/7f/t/+3/7P/s/+3/7v/u//D/7//u
/+7/6//r/+v/7P/u/+7/7P/r/+v/7P/s/+z/6v/r/+v/6v/v/+7/7P/s/+z/7P/s/+z/
7P/s/+z/7P/s/+z/6v/q/+r/6v/r/+z/7f/u/+z/7P/s/+z/6v/q/+r/6v/s/+z/7P/s
/+r/6v/q/+r/7P/s/+z/7P/q/+r/6v/q/+z/7P/s/+z/7v/u/+7/7v/w//D/8P/w//P/
9P/1//b/9v/2//b/9v/2//b/9v/2//T/9P/0//T/8v/y//L/8v/y//L/8v/y//T/8//y
//H/7//v/+//8f/0//T/9P/y/+//7f/r/+v/6//r/+v/6f/q/+r/6f/p/+f/5v/m/+f/
6f/q/+r/6v/p/+b/5f/k/+f/5//n/+b/5v/m/+f/5//n/+f/5//n/+j/6P/o/+j/5v/k
/+T/5f/n/+f/6P/o/+j/6P/o/+j/6P/o/+n/6f/r/+v/6//s/+r/6v/q/+r/6v/r/+7/
9////wAA/P8EABYAIgAnACMAHQAeADAATABtAJMAvQDUAL0AdgAjAOP/q/9g/xD/7f7+
/iL/Qf9g/3z/jv+g/6v/tP/B/8v/0//Y/97/4//r//P/9v/5//7/BwAIAAoACwANABEA
EQATABQAFQAVABcAGAAZABoAGwAfAB0AHAAcABwAHgAeAB4AIAAjACMAIwAkACMAIwAj
ACQAJAAlACcAKAAoACgAKAAqACsALAAtAC0ALwAxADEAMQAwADEAMQAzADYANwA4ADgA
NgA3ADcAOQA6ADsAPQA9AD0APwBBAEIAQwBDAEMARABGAEgASQBLAEoASwBMAE0ATgBP
AFEAUwBSAFMAVABWAFgAWABaAFsAXABeAF8AYABeAF4AXgBeAF4AXgBeAF4AXgBfAF8A
XQBcAFsAWwBZAFYAVgBVAFIAUgBQAEwASgBHAEUARABBADwAOAA2ADIALgAqACcAJQAk
ACEAHwAcABcAFQASAA8ADgANAAoACQAFAAMAAQD+//3//f/7//v/+v/4//j/+P/5//j/
9f/0//T/8//z//P/8v/y//H/8P/w//D/8P/w//D/8P/x//H/8P/v/+3/7P/u/+7/7//v
//H/8f/x//H/7//v/+//7//v//D/8P/w//H/8f/x//H/8P/w//H/8v/1//X/9f/1//b/
9v/1//X/9//3//f/+f/3//f/9f/1//b/9//4//z/+v/7//v/+f/3//f/+P/5//r/+//8
//3//P/7//r/+f/5//n/+f/4//j/+f/5//j/+f/5//n/+P/6//r/+//7//r/+f/4//X/
9//3//j/+P/2//b/9v/1//b/9f/0//T/9v/2//b/9v/1//P/8v/w/+//8P/x//P/8v/y
//L/8v/v/+//7//v/+//8P/x//L/8f/x//H/8f/y//L/8v/y//L/8v/y//L/8f/x//H/
8P/w//H/8v/y//D/7//u/+7/7//v/+//8P/w//D/7v/t/+3/7v/u/+7/8P/x//H/8P/v
/+7/7P/s/+z/7P/t/+7/7//w/+7/7v/u/+7/8P/w//D/8P/z//T/9f/2//b/9v/2//b/
9//4//n/+v/6//r/+v/6//r/+v/6//r/+P/4//j/+P/2//b/9v/2//b/9v/2//b/8//y
//H/8f/z//P/9f/2//b/9v/0//P/8P/t/+z/6//t/+3/6//q/+r/6f/p/+n/6v/q/+v/
6//s/+z/7P/s/+j/6P/o/+n/7P/t/+3/7v/r/+v/6v/p/+v/6//r/+z/7P/s/+z/7P/o
/+j/6f/p/+r/7P/t/+7/7P/s/+z/7P/s/+3/7f/t/+3/7f/u/+7/7v/u//D/8P/x//L/
+f///wIA/v8CABAAIAAnACcAIQAeADIAVABzAI8AtQDQAL8AggAvAO3/uf9q/xb/6/78
/iD/Q/9i/3z/kP+i/6//uv/F/8//1//g/+j/7f/z//v/AgAFAAoADwASABQAFQAXABsA
GwAdAB4AHwAfACEAIgAkACQAJAAnACcAJgAmACYAJwAoACkALAArACsAKwAsACsAKwAr
ACwALQAvADIANAAyADIAMgA0ADUANgA3ADcANwA5ADkAOQA6ADsAOwA9AEAAQQBCAEIA
QABBAEEAQwBGAEcASQBJAEcASQBLAEwATwBPAE8AUABSAFQAVQBXAFYAVwBYAFkAXABd
AF8AYQBiAGMAZABmAGYAZgBoAGkAagBsAG0AbgBsAGwAbABsAG0AbgBvAHAAcABxAHEA
bwBsAGsAawBpAGoAagBpAGYAYgBgAFwAWgBYAFcAVwBVAFAATABKAEYAQgA+ADsAOQA2
ADMAMQAuACkAJwAkACEAHwAfAB0AHQAZABcAFQASAA0ADQALAAsADAAKAAoACgAHAAYA
AwACAAQAAwADAAMABAAEAAMAAgAAAAAAAAAAAAIAAgADAAMAAwADAAIAAgAEAAQABQAF
AAQAAwACAAEAAwADAAMAAwADAAQABAAEAAMAAwADAAMABQAGAAgACgALAAsACwALAAoA
CgAJAAkADQANAA0ADwAPAA8ADQANAA8ADwAPABIAEAARABEADwAPAA8AEAARABMAEwAT
ABMAEwATABMAEwATABMAEwASABQAFQAVABQAEQARABEAEAARABIAFAAVABQAEwASAA8A
DwAPAA==
         </WaveFormData>
      </LeadData>
      <LeadData>
         <LeadByteCountTotal>10000</LeadByteCountTotal>
         <LeadTimeOffset>0</LeadTimeOffset>
         <LeadSampleCountTotal>5000</LeadSampleCountTotal>
         <LeadAmplitudeUnitsPerBit>4.88</LeadAmplitudeUnitsPerBit>
         <LeadAmplitudeUnits>¦ÌV</LeadAmplitudeUnits>
         <LeadHighLimit>2147483647</LeadHighLimit>
         <LeadLowLimit>268435456</LeadLowLimit>
         <LeadID>V4</LeadID>
         <LeadOffsetFirstSample>0</LeadOffsetFirstSample>
         <FirstSampleBaseline>0</FirstSampleBaseline>
         <LeadSampleSize>2</LeadSampleSize>
         <LeadOff>FALSE</LeadOff>
         <BaselineSway>FALSE</BaselineSway>
         <ExcessiveACNoise>FALSE</ExcessiveACNoise>
         <MuscleNoise>FALSE</MuscleNoise>
         <LeadDataCRC32>3549910418</LeadDataCRC32>
         <WaveFormData>
6v/q/+r/6v/u//L/9v/6//v//P/9//7///8AAAEAAgACAAIAAgACAAMABAAFAAYABgAG
AAYABgAGAAYABgAGAAgACAAIAAgACAAIAAgACAAKAAoACgAKAAwADAAMAAwACgAKAAoA
CgANAA4ADwAQAA8ADgANAAwADgAOAA4ADgAOAA4ADgAOAA4ADgAOAA4AEQASABMAFAAS
ABIAEgASABQAFAAUABQAEgASABIAEgAUABQAFAAUABUAFgAXABgAFwAWABUAFAASABIA
EgASABEAEAAPAA4ACwAKAAkACAAHAAYABQAEAAAA/v/8//r/9//2//X/9P/x//D/7//u
/+r/6P/m/+T/4//i/+H/4P/e/9z/2v/Y/9r/2v/a/9r/3P/c/9z/3P/d/97/3//g/+P/
5P/l/+b/5v/m/+b/5v/o/+r/7P/u/+7/7v/u/+7/7v/u/+7/7v/x//L/8//0//L/8v/y
//L/9P/0//T/9P/0//T/9P/0//L/8v/y//L/9P/0//T/9P/0//T/9P/0//T/9P/0//T/
9P/0//T/9P/2//b/9v/2//b/9v/2//b/9P/0//T/9P/2//b/9v/2//b/9v/2//b/9P/0
//T/9P/1//b/9//4//f/9v/1//T/9v/2//b/9v/2//b/9v/2//b/9v/2//b/9v/2//b/
9v/0//T/9P/0//b/9v/2//b/9P/0//T/9P/0//T/9P/0//b/9v/2//b/9P/0//T/9P/0
//T/9P/0//L/8v/y//L/8v/y//L/8v/0//T/9P/0//P/8v/x//D/8f/y//P/9P/0//T/
9P/0//L/8v/y//L/9P/0//T/9P/y//L/8v/y//T/9P/0//T/9P/0//T/9P/y//L/8v/y
//L/8v/y//L/8v/y//L/8v/0//T/9P/0//T/9P/0//T/9P/0//T/9P/0//T/9P/0//L/
8v/y//L/8//0//X/9v/0//T/9P/0//L/8v/y//L/9P/0//T/9P/y//L/8v/y//P/9P/1
//b/9P/0//T/9P/3//j/+f/6//z//P/8//z//P/8//z//P///wAAAQACAAAAAAAAAAAA
/v/+//7//v/+//7//v/+//z//P/8//v/+v/6//v//P/6//z//f/9//v/+f/3//X/8//z
//T/9v/1//T/8f/v//D/8f/y//H/7//w//H/8f/x//H/8f/v//D/8P/y//L/8f/x//H/
8f/z//P/8//y//D/8P/w//H/8f/x//H/7//w//L/8//0//P/8//z//L/9P/1//X/9f/z
//T/9P/0//P/8//y//H/9f/1//X/8v/y//b/9//3//X/9//6/wEAAgD+//v//f8DAAsA
JABJAHMAoADGAMwAoQBhACUA6v+0/53/of+r/7H/tP+0/7f/vv/E/8n/zv/W/9v/3//i
/+H/4//p/+3/9P/7/wIAAwAEAAUABgAFAAYABwAHAAkACgALAAwACgAKAAsADAAOAA4A
DwAPAA8ADwAQABAAEAAPAA4ADQAOAA8AEAARABAAEQARABIAFAAUABQAFAAWABcAGAAY
ABgAFwAWABUAFwAYABgAGAAWABcAGAAYABgAGAAXABcAGgAbABsAGwAbABsAHAAcAB0A
HQAeACAAHwAfACAAHwAhACEAHwAfACAAIAAhACEAHwAfAB8AHwAfACAAIQAiACAAIAAf
AB8AHgAcABoAGAAZABkAGAAYABUAFQAUABEAEAAPAA4ADAAIAAgABQADAAEA///8//n/
+f/5//j/+P/y//D/7//t/+3/7P/q/+r/6f/o/+f/5v/n/+j/6v/r/+r/7P/t/+//8P/x
//L/8v/1//f/+P/5//j/+v/7//3//v/+//7//v8AAAEAAQADAAQABAAEAAMABAAFAAcA
CQAHAAYABgAFAAcABgAGAAYACAAIAAgACQAHAAcABwAHAAkACQAJAAkABwAHAAcABwAH
AAgACAAHAAgACAAJAAkACAAIAAgACAAJAAoACwAMAAoACgAKAAoACwALAAkACQAJAAkA
CgAKAAgACAAIAAcABwAIAAoACwAKAAoACQAHAAcABwAIAAgACQAJAAkACQAHAAcABwAH
AAgACAAIAAgABwAHAAYABQAFAAYABwAHAAUABgAHAAcABQAFAAUABQAFAAYABQAIAAcA
BgAGAAUABQAGAAcABwAFAAUABQAFAAUABgAGAAYABgAFAAUABAADAAMAAgABAAIAAwAE
AAUABQAEAAQABAAFAAUABQAFAAQABAAEAAQAAgADAAMABQAEAAQABAADAAUABQAGAAYA
BAAEAAQAAwAFAAUABQAFAAIAAgAEAAQAAQACAAMABAAFAAYABAAEAAQABAAEAAQABAAE
AAQABAAEAAQABgAGAAYABgAIAAgACAAIAAUABAADAAIAAwAEAAUABgAJAAoACwAMAA4A
DgAOAA4AEAAQABAAEAAQABAAEAAQABIAEgASABIAEgASABIAEgAQABAAEAAQABAAEAAQ
ABAADwANAAwADAAMAAwADgAPAA8ADwANAAsACQAGAAUABQAGAAYABgAEAAEAAQABAAEA
AQABAAIAAwADAAMAAwADAP///v/+/wAAAQADAAQABQAEAAMAAgABAAAAAAAAAAAAAwAD
AAMAAwD/////AAAAAAIAAwADAAMAAAAAAAEAAQADAAMABAAEAAIAAwADAAIAAwABAAEA
AwAEAAQACAALAAsABwAFAAoAEwAYABgAGwAjADEARQBgAIUAswDqABgBIgH7AKsAXQAW
AND/n/+Z/6X/s/+6/7z/w//K/9D/0//Y/9z/3f/h/+b/7f/x//X/+/8CAAcADAANAA4A
DwAQAA8AEAARABEAEwAUABUAFgAYABgAGQAaABgAGAAZABkAGQAZABoAGgAdAB0AHQAd
ABwAGwAaABkAGwAdAB4AIAAeAB4AHgAeAB4AHwAgACAAIQAhACEAIQAfACAAIAAgACIA
IwAkACQAIgAiACEAIQAkACUAJQAlACMAIwAkACQAJAAjACMAJAAmACcAKQApACcAJwAl
ACUAJwAoACoAKwApACkAKQApACYAJgAmACYAJwAoACgAKQAlACIAHwAcABwAHQAdAB4A
GQAZABgAFQASABEAEAAOAA4ADgALAAkACQAHAAQAAQD///3/+v/4//T/8v/x/+//7f/s
/+r/6v/q/+r/6v/q/+j/6P/p/+n/6//u//D/8//y//P/9P/0//X/9//4//n//P/+////
AQAAAAAAAAAAAAIAAwADAAUACAAIAAgABwAHAAcACAAJAAoACgALAAsACgAIAAcABgAI
AAgACAAJAAsACwALAAsACgAJAAgABwAJAAkACQAJAAcACAAIAAcABwAIAAoACwAKAAoA
CgAKAAgACAAIAAgACQAKAAsADAAMAAsACAAHAAkACQAKAAoACAAIAAgABwAIAAgACQAJ
AAcACAAIAAcABQAFAAYABgAGAAcACAAJAAcABwAHAAcABAAEAAQABAAFAAcACAAJAAYA
BgAGAAUAAwAEAAUABQADAAMAAwADAAQABAACAAQABgAGAAcABwAGAAYABgAFAAMAAwAD
AAMAAQACAAIAAgAEAAMAAwACAAQABQAFAAUABAADAAIAAQABAAAAAAAAAAMAAwADAAMA
AAAAAAAAAAACAAMAAwAFAAAAAAAAAP//AQABAAIAAgACAAIAAgABAP////////////8A
AAMABAADAAAA/v/+//7//v///wAAAQACAAAAAAAAAAAAAwAEAAUABgAIAAgACAAIAAgA
CAAIAAgACQAKAAsADAAMAAwADAAMAAwADAAMAAwADgAOAA4ADgANAAwACwAKAAwADAAL
AAkABgAGAAYABgAGAAcABwAHAAcABQADAAAA/////wAAAAD+//z/+//7//3//f/7//v/
/P/9//3//f///////f/8//v//P/7//v//f/9//3//f/8//v/+f/4//r/+v/7//v/+//7
//n/+f/8//z//P/9//v/+//6//r/+//7//v/+//8//z//P/9//3//P/7//v/+//7//r/
/P8CAAcABQABAAMADAATABgAFgAZACcANwBNAGwAlwDJAP4AJgEiAeUAiQA3AOz/qv+J
/43/nf+p/7L/uP/B/8j/zP/P/9L/1P/Z/93/4P/j/+n/7//3//j//f8CAAMABAAFAAYA
CQAKAAsACwALAAwADQAOABAAEAARABIAEgASABMAEwASABEAEQAQABMAEwATABMAEQAR
ABEAEQASABMAEwAUABYAFgAWABYAFAAVABYAFgAZABkAGQAZABgAGAAXABYAFwAZABsA
HAAaABoAGQAZABoAGwAbABsAHQAdAB4AHgAdABsAGgAaABwAHQAfAB8AHwAfAB0AHQAe
AB4AHwAfAB8AHwAfAB8AHAAcABwAHAAaABoAGQAZABkAGAAXABYAEwATABIAEgAPAA8A
DgALAAYABQAEAAIAAAAAAP3/+//5//f/9P/x/+7/7f/r/+r/5//m/+b/5f/h/+D/3v/e
/9z/3P/c/9z/3v/e/9//3//e/+D/4f/j/+X/5//p/+r/6f/r/+z/7f/u//D/8f/z//L/
8v/y//L/9v/3//f/+f/8//z//P/7//v/+//8//3//f/8//z/+//9//z//P/8//z//P/8
//3////////////+//3//P/7//3//f/9//3//f/+//7//f/6//r/+//7//7//v/+//7/
/P/8//z//P/8//z//P/8//v/+//5//n/+//7//z//P/+//7//v/9//r/+v/7//v/+//8
//z/+//7//v//P/8//n/+f/5//n/+//7//v/+//4//j/+P/4//n/+//8//3/+v/6//r/
+f/3//j/+f/5//v/+//7//v/+f/4//X/9v/4//j/+f/5//j/+P/4//f/9f/1//X/9f/3
//j/+P/4//b/9f/1//T/9v/3//f/9//3//f/9//3//f/9v/2//b/9//3//f/9//0//T/
9P/0//T/9f/1//f/9v/2//b/9f/z//P/9P/0//b/9v/2//X/9f/1//X/9f/0//T/9v/2
//P/9P/0//T/9P/0//b/9v/2//b/9P/0//T/9P/0//T/9P/0//T/9P/0//T/9P/0//T/
9P/0//T/9P/0//T/9P/0//T/8v/y//L/8v/z//T/9f/2//j/+P/4//j/+f/6//v//P/+
//7//v/+//z//P/8//z///8AAAEAAgAAAAAAAAAAAAAAAAAAAAAAAAAAAAAAAAD+//3/
+//6//r/+v/6//z//f/9//3/+//7//n/9v/1//P/9P/0//T/8v/x//H/8f/z//H/8f/y
//H/8f/x//H/8//x//D/8P/y//L/8//z//L/8f/w/+//8f/w//D/8P/u/+//7//v//H/
7//v//D/8P/w//H/8f/v/+7/7v/v//D/8f/y//T/8//y//L/8f/y//H/8f/x//H/7v/s
//L/9//1//H/9/8AAAUAAgAAAAEACQATACEAQABpAJsAzgDwAOAApQBZABcA2P+g/43/
l/+l/63/sP+0/7n/vP/A/8X/zv/Q/9P/2f/c/9v/3f/j/+v/8P/z//j/+//8//3//v/9
//7//////wEAAgADAAQABAAEAAUABgAEAAQABQAFAAcABwAIAAgABwAHAAcABwAJAAkA
CQAJAAgACQAJAAoACgAKAAoACgALAA0ADwAQAA8ADwAPAA8ADwAQABAAEAAOAA8AEAAQ
ABAAEAAPAA8AEAARABEAEQATABMAFAAUABYAFQAVABYAFAAVABcAFwAVABUAEwATABQA
FAAVABUAEwATABMAEwAVABYAFwAYABcAFgAUABMAEgAQAA4ADAANAA0ADAAMAAgABwAF
AAEA/////////v/6//r/9//1//P/8f/u/+v/7P/r/+n/6P/j/+D/3v/b/9r/2v/Z/9r/
2P/Y/9j/2P/Y/9j/2f/Z/9r/3P/d/9//3v/f/+D/4P/i/+X/5//p/+j/6v/r/+3/7v/u
/+7/7v/w//H/8f/z//P/8v/x/+//8v/z//X/9//1//T/9P/z//T/9P/1//b/9v/2//b/
9//2//X/9P/z//b/9//4//n/9//3//f/9//1//b/9v/1//b/9v/3//f/9v/2//b/9v/4
//j/+P/4//f/9v/1//T/9//3//X/9f/3//f/+P/4//f/9v/1//P/8//0//b/9//1//b/
9v/1//X/9f/2//b/9f/1//X/9f/z//P/8//z//T/9P/0//T/9P/1//X/9f/0//T/9P/z
//P/9P/1//X/9P/z//L/8f/y//L/8P/y//L/8v/z//P/8v/y//L/8f/z//P/8//z//H/
8v/y//L/9P/z//P/8v/w//H/8f/x//P/8//z//P/8//y//L/8v/y//H/8P/v/+//8P/x
//L/8P/x//H/8//w//D/8P/v//H/8f/y//L/8v/y//L/8f/x//H/8f/x//D/8P/y//L/
7//w//D/8P/w//D/7v/u/+7/7v/w//D/8P/w//L/8v/y//L/8P/w//D/8P/w//D/8P/w
//D/8P/w//D/8P/w//D/8P/y//L/8v/y//H/8P/v/+7/7//w//H/8v/z//T/9f/2//j/
+P/4//j/+f/6//v//P/8//z//P/8//3//v///wAA/v/+//7//v/8//z//P/8//z//P/7
//n/9v/2//b/9v/6//v/+//7//v/+f/3//T/8//z//T/9P/2//T/8//z//L/8f/u/+3/
7v/v/+//7//x//H/7//u/+7/8P/w//H/8P/v/+7/7f/v/+//7v/u/+//8P/y//P/8f/x
/+//7//w//D/8P/x//H/8f/w//D/7//v/+//7//y//L/8v/z//P/8v/x//H/7//x//L/
8P/y//f/9//v/+//9P/5//z//v///wMACQAVACwAUQB7AKwA0gDUAKkAZwArAO7/tv+V
/5X/of+r/67/sP+1/7z/wv/F/8r/0P/V/9f/2v/d/+H/5//v//L/9f/6//v//P/9//7/
AQACAAMAAwADAAQABQAGAAYABgAHAAgACAAIAAkACQAJAAkACgAKAAsACwALAAsACwAL
AAsACwAMAA0ADQAOAAwADAAMAAwADgAPABAAEAARABEAEQARAA8AEAAQABAAEgATABQA
FAASABIAEQARABMAFQAWABcAGQAZABoAGgAZABcAFgAWABgAGQAbABsAGQAZABcAFwAY
ABgAGQAZABsAGwAbABsAGAAYABgAGAAaABoAGQAZABgAFgAUABIAEQARABAAEAANAA0A
DAAJAAYABQAEAAIAAAAAAP3/+//5//f/9P/x/+7/7f/r/+r/6P/m/+X/4//f/97/3P/c
/9z/3P/c/9z/3P/c/93/3f/e/+D/4f/j/+b/5//o/+j/5//p/+r/6//u//D/8f/z//T/
9P/0//T/+P/5//n/+//8//z//P/7//r/+f/5//n/+//8//7////9//z//P/8//z//P/8
//3////////////9//3//f/9//3//f/9//3//v8AAAEAAQD+//7//////wAAAAAAAAAA
///+//3//P///wAAAQACAAEAAQD//////f/9//7//v8AAAAAAAD///7//v////////8A
AAAA////////AAAAAP3//f/9//3//v///wAAAQD///7//f/8//7/////////AAAAAAAA
///+//7//v/9/////////////P/8//r//P/9//7/AAABAP7//v/+//3/+//7//v/+//9
//7//v/+//7//f/9//z//v/////////9//3//f/9/////v/+//7//f/9//3//f/+//7/
/v/+//7//////wEA/f/8//v/+f/7//v//P/8//3//v///////P/7//r/+f/7//z///8A
AP///v/8//z//P/8//3//v///wAA/v/+//7//v/+//7//v/+/wEAAgADAAQABgAGAAYA
BgAJAAoACwAMAAoACgAKAAoACgAKAAoACgAIAAgACAAIAAgACAAIAAgACgAKAAkABwAE
AAQABAAEAAgACQAJAAkABQADAAEA/v/7//v//P/8//7//P/7//v//f/9//v/+//6//v/
+//7//3//f/7//r/+P/6//r/+//7//v/+//7//3//f/8//z/+v/6//v/+//9//3/+//7
//v/+v/5//n/+v/7//v//P/7//v/+//7//z//P/8//3////+//3//f/9//n/+P/8/wIA
BwAHAAUABQAOABMAFgAWABsAKQA9AFEAcgCfANMABgEsASQB4wCLAD8A9v+y/5H/k/+h
/63/sv+6/8f/zv/O/9H/1v/W/9f/3f/i/+X/6//x//f//P8DAAgACAAIAAgACAAKAAwA
DgAPAA0ADgAPABAAEAAQABEAEgAUABQAFQAVABMAEwAUABQAFwAXABcAFwAWABUAFAAT
ABYAFwAXABgAGAAYABgAGAAWABcAGAAYABsAGwAbABsAHQAeAB4AHgAdAB0AHQAcAB4A
HgAdAB0AHQAdABwAGwAdAB0AHgAeAB4AHQAdAB4AIAAhACMAIwAjACMAIQAhACAAIAAh
ACEAIwAjACMAIwAhACAAHwAeACAAIAAfAB8AHgAcABoAGAAVABUAFAAUABMAEwASAA8A
CgAJAAgABgAGAAYAAwABAP///f/6//f/9f/z//D/7v/s/+r/6f/n/+X/5P/i/+L/4v/i
/+L/4v/k/+T/5f/l/+X/5v/m/+f/6f/r/+3/7v/v//H/8v/z//b/+P/5//v//P/8//z/
/P/9//3//P/9////AAABAAEA/////wAAAQAEAAQABQAFAAUABAAEAAQAAwACAAEAAQAD
AAMAAwADAAEAAQABAAEAAwADAAMAAwADAAQABAADAAIAAgADAAMABAAEAAQABAAEAAQA
BAAEAAIAAgACAAIABQAFAAMAAwABAAEAAgACAAQABAAEAAMAAgACAAMAAwADAAQABAAD
AAMAAwAEAAQAAwADAAMAAwADAAMAAwADAAIAAgACAAIAAgADAAMAAwACAAIAAgABAAEA
AgADAAMAAwADAAMAAwACAAIAAAACAAIAAgADAAMABAAEAAQAAwACAAEAAAD//wEAAgAC
AAIAAAD//////v8AAAEAAQABAAEAAQABAAEAAQAAAAAAAAABAAEAAQABAAAAAAAAAAAA
AAABAAEAAwAAAAAAAAD///////8AAAAAAAAAAAAA//////////////7//v8AAAAAAwAE
AAMAAgABAAAAAAAAAAAAAAACAAIAAgACAAEAAAD///7/AAAAAAAAAAAAAAAAAAAAAAAA
AAAAAAAAAAAAAAAAAAAAAAAAAAAAAAIABAAGAAgACAAIAAgACAAKAAoACgAKAAsADAAN
AA4ADQAMAAsACgAMAAwADAAMAAsACgAJAAgACAAIAAgABwAFAAQABAAEAAYACAAJAAkA
CQAHAAUAAwAAAP////8AAAAAAAD+//3//f/9//3/+//5//r/+//7//3//f/9//v/+P/4
//r/+v/5//n/+f/5//v/+//7//r/+P/4//j/+f/7//v/+//5//n/+v/6//r/+//7//v/
+v/6//v/+//7//v//P/8//z///////7//f/9//v/+f/2//j//P8BAAEA//8FAA4AEQAQ
ABAAEwAdACsAPwBgAIsAvQDwABABBAHFAHMALQDo/6r/j/+X/6X/rf+w/7T/vf/K/87/
z//U/9r/3f/f/97/4f/p//H/+f/8/wEAAgAFAAYABwAIAAkACgALAAsADQAOAA8AEAAO
AA4ADwAQABIAEgATABMAEgARABEAEAATABMAEwATABEAEQARABEAEgATABMAFAAVABYA
FwAYABYAFwAYABgAGQAZABkAGQAZABoAGgAaABgAGQAaABoAGwAcABwAHQAdAB0AHAAb
AB0AHQAeAB4AHgAdAB0AHgAcAB0AHwAfACEAIQAfAB8AHwAeAB4AHQAfAB8AHwAfAB4A
HgAeAB4AHgAeAB0AHQAcABoAGAAWABMAEwASABIADwAPAA4ACwAIAAcABgAEAAAAAAD9
//v/+//5//b/8//w/+//7f/s/+j/5v/l/+P/4f/g/97/3v/c/9z/3P/c/93/3v/g/+H/
4f/i/+L/4//m/+f/6P/o/+n/6//s/+3/7P/u/+//8f/0//T/9P/0//T/9f/1//f/+v/6
//r/+f/7//v//P/9//z//P/9//3////+//7//v/9//z/+//7//v/+//7//v//f/9//3/
/f/9//3//f/9//3//v/+//3/+v/6//v/+//8//z//P/8//z//P/8//z//P/8//z//P//
/////f/9//v/+//8//z//v/+//7//f/6//r/+//7//v//P/8//v//f/9//7//v/8//v/
+v/5//v/+//7//v/+//8//3//v/7//v/+v/5//n/+v/7//v/+f/6//v/+//7//v/+//7
//r/+v/4//r/+P/4//n/+f/6//r/+v/5//f/9//3//f/9//4//j/+P/6//n/+f/4//b/
9//3//f/+f/5//n/+f/3//b/9v/2//f/9//3//f/+P/4//j/+P/2//f/9//5//j/+P/4
//f/9f/1//b/9v/4//j/+P/3//f/9//3//f/9P/0//b/9v/5//r/+f/4//f/9v/2//b/
9v/2//b/9v/2//b/9P/0//T/9P/1//b/9//4//b/9v/2//b/9P/0//T/9P/2//b/9v/2
//T/9P/0//T/9v/2//b/9v/0//T/9P/0//b/9v/2//b/+P/4//j/+P/6//r/+v/6//3/
/v///wAAAAAAAAAAAAACAAIAAgACAAIAAgACAAIAAAAAAAAAAAAAAAAAAAAAAAAA///9
//z/+v/6//r//P/+////AAD///v/+f/2//X/9f/2//b/9v/0//P/8//z//P/8f/x//L/
8//z//P/8//x/+//7v/u//D/8P/x//H/8f/x//H/8f/x//D/8P/w//D/8f/x//H/8f/v
/+//8P/w//D/8f/x//P/8v/y//P/8f/x//H/8v/0//T/9f/1//L/8f/x//H/8f/w//D/
+P/7//f/8f/3//7////+//z/+/8BAAcAFwA0AFsAiQC8ANoA0ACZAFcAHQDg/6z/mf+h
/6//t/+6/7z/wf/I/8r/zf/S/9r/2//f/+L/5f/r/+//8f/0//v/AAADAAQABQAGAAcA
CAAJAAkABwAIAAkACgALAAwADgAQAA8ADgAOAA0ADQANAA4ADgARABEAEQARABEAEQAR
ABEAEgATABMAFAAUABQAFAAUABQAFQAWABYAFwAXABcAFwAVABYAFgAWABgAGQAaABoA
GgAaABkAGQAaABsAGwAbABsAGwAcABwAHAAbABsAHAAaABsAHQAdAB0AHQAbABsAHAAc
AB0AHQAdAB0AHQAdAB4AHgAeAB4AHgAeAB0AHQAcABoAGAAWABUAFQAUABQAEQARABAA
DQAKAAkACAAGAAQABAABAP/////9//r/9//2//X/8//y/+z/6v/p/+f/5f/k/+L/4v/k
/+T/5P/k/+L/4v/j/+P/5P/m/+f/6f/o/+n/6v/q/+v/7f/u/+//8P/y//P/9f/4//j/
+P/4//r/+//7//3//P/8//z/+//7//v//P/9//7//v///////f/8//z//P/+//7//v//
////////////////////////////////////AAAAAP///v/+//////8AAAAAAAAAAAAA
AAAAAAAAAAAAAAAAAAD//////f/9//////8AAAAAAAAAAAAA///+//7//////wEAAgAC
AAEAAAD//////v/9//3//f/9//3//f/9//3//v/+//7//v/+//////////z//P/8//v/
/f/+///////9//3//f/9//z//P/6//z//v/+///////9//z/+//5//v/+//7//v/+//8
//z//P/8//v/+//6//z//f/9//3/+//7//v/+//9//z//P/8//3//f/9//3//P/8//z/
/P/8//3//f////r/+v/6//n/+//7//z//P/8//z//P/7//n/+f/5//n/+v/6//z//P/5
//j/+P/4//j/+P/6//r/+v/6//r/+v/6//r//P/8//z//P///wAAAQACAAIAAgACAAIA
AwAEAAUABgAGAAYABgAGAAgACAAIAAgACAAIAAgACAAGAAYABgAGAAYABgAGAAYAAwAB
AAAAAAACAAIABAAFAAUABQADAAEA/f/6//n/+f/6//r/+v/4//n/+f/5//n/9//3//j/
+f/7//v/+//7//f/9v/2//j/+v/7//v/+//6//n/+P/3//f/+P/5//r/+f/5//n/+f/3
//f/+P/4//n/+//8//3/+v/6//v/+//9//3//v/+//z//f/9//z/+//7//3/+//6//r/
/P8BAP//+//5/wAABQAEAAQABQAHAA0AGwA0AFkAhQC0ANYA0gChAGEAKQDq/7D/m/+l
/7P/uf+8/8D/w//I/8z/z//U/9z/3//j/+j/6//v//X/+//+/wEABgAHAAgACQAKAA0A
DgAPAA8ADwAQABEAEgASABIAEwAUABIAEgATABMAFAAVABcAGAAXABcAFwAXABcAFwAX
ABcAGgAbABsAHAAaABoAGgAaABwAHQAeAB4AHwAfAB8AHwAdAB4AHgAeAB8AIQAjACQA
IgAiACEAIQAkACUAJQAlACMAIwAkACQAJgAlACUAJgAmACcAKQApACkAKQAnACcAKAAo
ACkAKQApACkAKQApACgAKAAoACgAKAAoACcAJwAmACQAIgAgACAAIQAhACIAHQAdABwA
GQAWABUAFAASABIAEgAPAA0ACQAHAAQAAQACAAEA///+//z/+v/5//f/8//y//D/8P/y
//L/8v/y//D/8P/x//H/9P/2//f/+f/6//v//P/8//v//f/+////AgAEAAUABwAHAAYA
BQAEAAgACQAJAAsADAAMAAwACwAJAAkACgALAA4ADgAPAA8ADwAOAA4ADgAPABAAEQAT
ABIAEQAQAA8ADwAPAA8ADwAPAA8ADwAPAA8AEAAQAA8AEAAQABEAEQASABIAEgASABAA
EAAQABAAEQASABMAFAAVABUAEwATABEAEQASABIAFAAUABQAEwAQABAAEQARABMAFAAU
ABMAEwATABQAFAATABMAEwATABUAFQAVABUAEgASABIAEgAUABUAFQAVABQAFAAUABMA
EQASAA==
         </WaveFormData>
      </LeadData>
      <LeadData>
         <LeadByteCountTotal>10000</LeadByteCountTotal>
         <LeadTimeOffset>0</LeadTimeOffset>
         <LeadSampleCountTotal>5000</LeadSampleCountTotal>
         <LeadAmplitudeUnitsPerBit>4.88</LeadAmplitudeUnitsPerBit>
         <LeadAmplitudeUnits>¦ÌV</LeadAmplitudeUnits>
         <LeadHighLimit>2147483647</LeadHighLimit>
         <LeadLowLimit>268435456</LeadLowLimit>
         <LeadID>V5</LeadID>
         <LeadOffsetFirstSample>0</LeadOffsetFirstSample>
         <FirstSampleBaseline>0</FirstSampleBaseline>
         <LeadSampleSize>2</LeadSampleSize>
         <LeadOff>FALSE</LeadOff>
         <BaselineSway>FALSE</BaselineSway>
         <ExcessiveACNoise>FALSE</ExcessiveACNoise>
         <MuscleNoise>FALSE</MuscleNoise>
         <LeadDataCRC32>197654130</LeadDataCRC32>
         <WaveFormData>
8v/y//L/8v/2//j/+v/8//7//v/+//7///8AAAEAAgAAAAAAAAAAAAIAAgACAAIAAgAC
AAIAAgACAAIAAgACAAQABAAEAAQAAgACAAIAAgAEAAQABAAEAAQABAAEAAQABAAEAAQA
BAAGAAYABgAGAAQABAAEAAQABAAEAAQABAACAAIAAgACAAIAAgACAAIAAwAEAAUABgAE
AAQABAAEAAQABAAEAAQAAwACAAEAAAAAAAAAAAAAAAIAAgACAAIA///+//3//P/6//r/
+v/6//n/+P/3//b/9P/y//D/7v/s/+z/7P/s/+j/5v/k/+L/4f/g/9//3v/d/9z/2//a
/9f/1v/V/9T/0v/S/9L/0v/Q/9D/0P/Q/9H/0v/T/9T/1//Y/9n/2v/c/97/4P/i/+T/
5v/o/+r/7P/s/+z/7P/w//L/9P/2//j/+P/4//j/+v/6//r/+v/7//z//f/+//7//v/+
//7/AAAAAAAAAAAAAAAAAAAAAP7//v/+//7/AAAAAAAAAAAAAAAAAAAAAAAAAAAAAAAA
AAAAAAAAAAAAAAAAAAAAAAAAAAAAAAAA/v/+//7//v/+//7//v/+//7//v/+//7//P/8
//z//P/+//7//v/+//3//P/7//r/+//8//3//v/8//z//P/8//z//P/8//z//v/+//7/
/v/9//z/+//6//z//P/8//z//P/8//z//P/8//z//P/8//7//v/+//7//P/8//z//P/8
//z//P/8//z//P/8//z//P/8//z//P/+//7//v/+//v/+v/5//j/+//8//3//v/8//z/
/P/8//r/+v/6//r//P/8//z//P/6//r/+v/6//r/+v/6//r/+v/6//r/+v/6//r/+v/6
//r/+v/6//r/+P/4//j/+P/5//r/+//8//r/+v/6//r/+v/6//r/+v/6//r/+v/6//r/
+v/6//r//P/8//z//P/8//z//P/8//r/+v/6//r//P/8//z//P/7//r/+f/4//v//P/9
//7//P/8//z//P/9//7///8AAAIAAgACAAIAAAAAAAAAAAADAAQABQAGAAQABAAEAAQA
BAAEAAQABAAEAAQABAAEAAIAAgACAAIAAgAAAAAAAAABAAMABAAEAAIAAQD+//z/+v/6
//r/+v/4//f/9P/z//b/9v/3//j/9v/2//f/9//1//X/9f/0//X/9v/4//r/+P/4//b/
9v/4//n/+f/3//X/9v/3//j/+P/3//b/9f/3//j/+P/4//j/9//2//T/9v/2//f/9//3
//j/+P/4//j/+P/4//f/+v/6//f/9P/0//b/9v/2//L/8P/y//P/8f/w//L//v8LABoA
PgBxAKQA3AAUAS8BHQHoAKgAbABEADcANQAtAB0ACgD4//H/7//r/+r/6v/s/+7/8P/v
/+3/7P/v//P/9v/+/wMABAAFAAUABgAGAAUABAADAAUABQAFAAcABQAFAAUABgAIAAgA
CAAJAAsACgAKAAoACAAHAAUABAAFAAUABgAIAAkACQAJAAkACwALAAsACwAJAAoACgAL
AAsACwALAAsADQANAA0ADQAMAAwACwAJAAoACgAKAAoACgALAAsACwALAAsADAAMAA0A
DAAMAA0ADQAMAAwACwAKAAkACQAIAAoACgAKAAoACAAHAAYABgAHAAYABgAGAAYABgAE
AAQABQADAAEA//8AAP7//f/9//r/+f/4//X/9P/y//H/7//r/+v/6v/p/+b/5f/i/+L/
4P/h/+L/4//g/93/3P/a/9v/2v/a/9r/2f/a/9v/3P/e/+D/4v/l/+T/5//p/+z/7P/u
/+//8P/0//f/+v/+/////v/+////AgADAAMAAwAFAAcACAAJAAgACAAIAAgACQAKAAwA
DgAOAA0ADAAMAA4ADQANAA0ADwAPAA8ADwAOAA4ADQANAA8ADwAPABAADgAMAAwADQAN
AA0ADQAMAA0ADQAOAA4ADQANAA0ADAAOAA4ADQANAAwADAAMAAwADQANAA4ADgAMAAwA
DAANAAsACwAKAAoACwALAAsACwALAAoACQAIAAoACgAKAAoADAALAAsACwAJAAkACQAJ
AAsACwALAAsACQAJAAoACgALAAsACgAKAAgACAAIAAgACgAKAAoACQAKAAoACgAKAAkA
CAAIAAcACQAJAAkACAAIAAgACAAIAAcABwAHAAcABwAGAAYABgAGAAYABgAGAAYABgAG
AAYABgAGAAUABQAHAAcACAAIAAgACAAIAAgABgAGAAcACAAKAAgABwAHAAcABwAIAAgA
BwAHAAUABQAHAAcABwAHAAYABgAGAAcABAAEAAUABgAHAAgABwAGAAUABAAGAAYABgAG
AAYABgAGAAYABgAGAAYABgAGAAYABgAGAAUABAADAAIAAwAEAAUABgAJAAoACwAMAA4A
DgAOAA4AEAAQABAAEAAQABAAEAAQABIAEgASABIAEgASABIAEgASABIAEgASABIAEgAS
ABIAEgAQAA4ADgAOAA8AEQASABQAFAATABAADAAIAAgACAAIAAcABwAFAAMAAwACAAIA
AgACAAIAAwAFAAUABQAFAAIAAAAAAAEAAwAEAAUABAAEAAQABQAFAAEAAQACAAMABgAG
AAUABAABAAEAAgACAAIAAwADAAMAAAAAAAAAAQADAAMABAAEAAQABAAEAAQAAwACAAAA
AQACAAIAAgAEAAQAAAD+/wIABwAHAAgAEAAeADEASABsAJsA0gAMAUYBZwFXARwB0ACI
AE4ALwAlAB8AFwAMAP7/9//1//P/7v/u/+7/7P/q/+3/8f/0//f/+f/8/wIABQAEAAUA
BQAGAAgACQAKAAsACwALAAsADQANAA0ADQAOAAwADAAMAA0ADQAMAAwADAAPAA8ADgAO
AAwACwALAAwADQANAA0ADQAPAA8ADwAPAA0ADgAOAA8ADQANAA0ADQANAA0ADQANAA8A
EAAQAA8ADgAOAA4ADgAQABEAEQARABAADwAPAA4ADgAMAAsACwAMAAwADQANAAwACwAL
AAoACwAMAA0ADgAMAAsACgAKAAcABgAGAAYABwAIAAcACAAEAAEA/v/7//v/+v/6//v/
+P/3//b/8//y//D/7//t/+3/7f/s/+v/6P/n/+T/5P/f/9//3//f/93/2//b/9r/2f/Y
/9j/2P/Z/9r/2//c/9v/3P/d/9//4f/l/+j/7P/s/+7/7//w//H/8//1//j/+v/6//v/
/f/+/////////wMABQAGAAcACAAIAAgACAAIAAgACQAKAAsACwALAAwACwAJAAgABwAJ
AAkACQAJAAwADAALAAsACgAJAAgACAAKAAgACAAJAAcABwAHAAYABwAHAAgACAAJAAkA
CQAIAAYABgAFAAUABwAIAAkACgAIAAcABwAGAAYABgAGAAcABwAHAAYABgADAAMAAwAD
AAYABgAGAAYABAAEAAQABAAGAAUABQAFAAcABwAHAAcABgAFAAQAAwAFAAUABgAGAAMA
AwACAAIAAgACAAIAAgACAAIAAgABAAIAAgACAAIAAwAEAAYABwAGAAUABAACAAAAAAAA
AAAA//////////8AAAAAAQACAAQABAAEAAQAAwACAAEAAAACAAIAAQABAP////8AAAAA
AAAAAAAAAAACAAIAAwAEAAIAAAD/////AQABAAIAAgABAAEA////////////////AQAC
AAMABQAEAAIAAAAAAAAAAAACAAIAAgACAAAAAAAAAAAAAwAEAAUABgAIAAgACAAIAAgA
CAAIAAgACgAKAAoACgAMAAwADAAMAA4ADgAOAA4ADAAMAAwADAALAAoACQAIAAkACgAL
AAoABgAGAAYABwAJAAoACgAKAAkABgAEAAAAAAAAAAAA//////3//f/9//z//P/8//z/
/P/9//3//f/9//3//P/6//r/+//8//z//v/8//z//P/6//n/9v/1//f/+f/7//z/+//6
//n/+f/4//j/+P/5//n/+f/4//j/+P/5//n/+f/6//r/+v/6//r/+v/5//j/+P/5//b/
+P/6//z/+v/2//b/+v///wEABAAOACAANwBQAHgAqwDgABoBUAFhAT0B9gCsAGQAMAAZ
ABMADwAHAPz/8v/v/+3/6//m/+T/5P/k/+T/5//p/+r/7//z//T/+P/7//z//f/9//7/
AQABAAEAAQD///////8BAAEAAQABAAIAAgACAAIAAwADAAIAAgACAAMAAwACAAIAAAD/
////AAADAAMAAwADAAUABQAFAAUAAwAEAAQABQAFAAUABQAFAAMAAwADAAMABQAGAAYA
BQAEAAQABAAEAAIAAwADAAMABQAFAAYABgAFAAIAAAD//wEAAgAEAAUABgAFAAUABAAC
AAIAAgACAAIAAQAAAAAA/f/8//z//P/8//z/+v/6//v/+f/3//X/8v/w/+//7//v/+//
7//t/+v/6P/m/+P/3//f/97/3f/b/9v/2f/a/9f/1//X/9f/1//V/9X/1P/S/9D/z//O
/9H/0v/T/9T/1f/W/9f/2f/Y/9v/3f/g/+X/6P/q/+z/6//t/+//8v/0//T/9f/3//b/
9//3//f/+f/7//z//f///wAAAQACAAAAAAABAAIAAQABAAEAAgACAAEAAQABAAMAAwAD
AAMABAAEAAMAAwABAAEAAQACAAAA/v/+////AQABAAEAAAD/////AAAAAAEAAQABAAAA
AAAAAP/////+//7//v/+//7//f/9//z//v/+//7///8BAAEAAAAAAP3//f/9//3//v/+
//7//v/+//7//v/+//z/+//7//v//P/9//7////9//3//f/9//////8AAAAA//////7/
/v/+//7//v/+/wAAAAAAAP///P/8//z//P/+//7///////3//f/9//z//P/8//z//P//
//////////3//P/8//z//P/8//z//P/8//z//P/8//7//v/9//3//f/9//7//v/8//z/
/P/8//z//P/9//7/AAD+//3//f/7//v//P/8///////9//3//f/9//3//f/8//z//P/9
//z//P/8//z//P/8//7//v/+//7//v/+//7//v/8//z//P/8//z//P/8//z//P/8//z/
/P/8//z//P/8//z//P/8//z//P/8//z//P/+//7//v/+/wAAAAAAAAAAAQACAAMABAAE
AAQABAAEAAQABAAEAAQABQAGAAcACAAIAAgACAAIAAoACgAKAAoACAAIAAgACAAIAAgA
BgAEAAQABAAFAAcABgAGAAYABQAEAAIA/v/+//7//v/9//3/+f/5//n/+P/6//r/+v/6
//n/+f/5//n/+//6//j/+P/5//r/+v/6//b/9v/2//f/+f/3//f/+P/4//j/9//1//X/
9f/2//j/+P/4//n/+f/3//b/9v/2//n/+f/5//r/+P/4//j/+P/6//n/+P/4//f/9P/y
//b/+P/0//D/8v/4//n/9//2//7/DgAdADQAXACNAMQAAgE0AT0BGQHaAJoAXgA2ACcA
JwAhABMAAgD2//H/6//n/+b/6P/o/+j/6v/r/+n/6P/r//H/9v/4//v//P/9//3//v/9
//3//f/9//7///8AAAMAAQABAAEAAgAAAAAAAAABAAMAAgACAAIAAQABAAAAAAABAAEA
AgAEAAQAAwACAAEAAQABAAEAAQADAAQABAAFAAMAAwADAAMABQAFAAUABQADAAQABAAD
AAIAAgACAAIABAAFAAUABQADAAMABAAEAAYABAADAAMAAgACAAMAAwAAAP/////+/wAA
AAAAAAAA/v/9//z//P/8//z//f/+//3//P/5//j/9//1//P/8f/x//D/8P/x/+//7f/r
/+f/5//m/+b/5f/i/+H/3//d/9z/2//Y/9j/1//X/9f/1//U/9H/0P/O/87/zv/P/9D/
0P/Q/9D/0P/T/9T/1f/X/9j/2//d/+D/4P/i/+P/5P/n/+n/6//u/+7/7v/v//H/9P/1
//X/9f/3//n/+v/7//v/+v/5//j/+//8//7/AAD+//3//P/8//3//f/+////////////
//////7//P/7//z//f/+/wAAAAD+//7////9//3//f/8//3//f/+//7//v/9//z/+v/7
//z//P/9//3//P/7//r/+//7//z//P/8//z//P/9//z/+//5//j/+P/5//r/+//6//r/
+v/6//r/+v/6//r/+v/5//n/+f/5//n/+f/5//n/+f/5//n/+f/5//r/+v/5//n/+P/4
//r/+v/6//r/+f/4//f/9f/2//b/9v/2//j/+P/5//n/9//3//f/9v/4//j/+P/4//f/
9//3//f/+f/4//j/+P/2//b/9v/2//j/+P/4//j/+P/4//f/9//1//X/9v/2//j/+P/4
//j/9v/2//f/+P/4//b/9f/1//X/9f/2//b/9//3//X/9f/3//f/9//3//b/9v/2//f/
9v/2//b/9v/2//b/9v/2//b/9v/2//b/9v/2//j/+P/4//j/+P/4//j/+P/4//j/+P/4
//j/+P/4//j/+P/4//j/+P/6//r/+v/6//n/+P/3//b/+P/4//j/+P/7//z//f/+/wAA
AAAAAAAAAgACAAIAAgACAAIAAgACAAMABAAFAAYABgAGAAYABgAGAAYABgAGAAQABAAE
AAIA/v/+//7///8CAAQABQAGAAcABAACAP7//f/8//v/+f/6//n/+v/7//n/+P/3//b/
9v/3//f/9//3//f/9v/0//b/9//4//j/9v/0//T/9P/1//X/8//z//b/9//4//j/9//2
//X/9f/2//b/9v/3//f/9//2//b/9v/3//f/9//4//j/+P/4//j/+P/3//b/9P/1//b/
9P/2//j/9v/u/+r/7P/t/+//8v/4/wYAFQAkAEYAdQCoAOIAGgE1ASMB7gCwAHQARgAx
ACkAIwAXAAYA9v/v/+3/6//o/+b/6P/o/+j/5//p/+r/7//x//T/+P/5//r/+//7//z/
//////////////////8BAP///////wAAAAAAAAAAAQABAAAAAAAAAAMAAwACAAIAAAD/
////AAADAAMAAwADAAEAAQABAAEAAwAEAAQABQAFAAUABQAFAAMAAwADAAMABQAGAAYA
BQACAAIAAgACAAMABQAGAAcABwAHAAgACAAHAAQAAgABAAMABAAGAAcABAADAAMAAgAA
AAAAAAAAAAEAAQABAAIAAAD+//3//P/9//7//f/+//3/+//5//f/9P/y//H/8f/w/+//
7v/r/+r/6P/n/+X/5f/l/+T/4//e/93/2v/a/9n/2f/Z/9n/1//V/9X/1P/R/9D/0P/Q
/9H/0v/T/9T/0//U/9X/1//a/93/3//i/+T/5v/n/+j/6f/r/+3/8P/y//L/8//1//j/
+f/5//n//f///wAAAQACAAIAAgACAAEAAAAAAAAAAgADAAQABgAEAAMAAwADAAMAAwAD
AAMABgAGAAUABQAFAAUABQAGAAQAAgACAAMABQAFAAUABAADAAMABAAEAAUABQAFAAQA
AwACAAAA//8BAAIAAwAEAAIAAQABAAAAAAAAAAAAAQABAAEAAAAAAP//////////AgAC
AAIAAgABAAAA///+//7//f/9//3//f/9//3//f/9//3//f/9//7///8BAAIAAwADAAIA
AgD///7//f/8//3//v///////P/8//z//P/9//7/AAABAAEAAQABAAAA///+//3//P//
/////////////v/+//7//v/+//7//v/+//7//v/+//7//v/9//3//////wAAAAD///7/
/f/8//7//v///wAA/v/8//v/+//7//v//P/8///////9//3//P/7//r/+f/9//7///8B
AP7//P/6//r/+v/6//v//P/9//7//P/8//z//P/8//z//P/8//7/AAACAAQABAAEAAQA
BAAHAAgACQAKAAkACAAHAAYACAAIAAgACAAIAAgACAAIAAgACAAIAAgACgAKAAoACAAG
AAYABgAHAAcACAAIAAgABQACAAAA/P/8//z//P/7//3/+//7//v/+v/6//r/+v/6//v/
+//7//v/+//6//j/+P/5//r/+v/4//b/9v/2//j/+f/4//n/+P/5//r/+v/5//j/9//3
//f/9v/1//X/9v/3//f/+P/2//f/9//3//b/9v/2//b/+f/6//r/+v/4//X/9P/2//r/
/v/8//j/9v/6//3///8AAAwAIgA5AFIAegCvAOgAIAFSAWMBOwH2AKwAZgA0AB8AFwAR
AAcA+v/y//H/8f/r/+j/5v/i/97/4P/j/+P/6P/t//H/9v/6//3//f/9//z//P/+////
AAABAP///////wEAAQABAAEAAgAEAAQABAAFAAMAAgACAAIABQAFAAQABAADAAEAAAAA
AAEAAQABAAEAAwADAAMAAwABAAIAAgADAAUABQAFAAUABwAHAAcABwAGAAYABQADAAQA
BAAEAAQAAwADAAIAAQABAAEAAgACAAQAAgABAAEABAAEAAUABQAGAAUABQAEAAEAAAD/
//7/////////AAD9//z//P/8//z//P/6//r/+f/3//X/8//y//D/7//v/+7/7f/s/+n/
6P/m/+X/4//h/+H/4P/f/9z/2//Y/9j/0//T/9P/0//S/9H/0v/S/8//zv/O/87/0f/S
/9P/1P/V/9b/1//Z/9j/2//d/+D/5P/m/+f/6P/p/+v/7f/w//L/8v/z//X/9v/3//f/
9//3//n/+v/7//7//v/+//7//P/8//3//v8BAAEAAQACAAIAAQABAAEAAAD///7//f/+
//7//f/9//v/+//7//z//f/8//3////////////+//v/+//8//z//////////v/8//z/
+//7//r/+v/6//r/+//7//z//P/6//r/+v/7//3//f/8//z/+//7//v/+//6//r/+v/6
//z//P/8//z/+v/5//n/+f/7//v/+//7//n/+f/5//n/+f/5//r/+v/5//n/+P/4//j/
+P/4//j/+v/6//r/+f/4//j/+P/4//r/+v/7//v/+//7//v/+v/4//j/+P/4//v/+//7
//v/+f/4//j/+P/4//j/+P/4//r/+v/6//r/+v/6//n/+f/7//v//P/8//r/+v/6//r/
+v/6//v//P/8//r/+f/5//n/+f/6//r/+//7//n/+f/5//n/+f/5//r/+v/6//v/AAAA
AP3//P/7//r/+v/6//r/+v/8//z//P/8//v/+v/5//j/+v/6//r/+v/8//z//P/8//z/
/P/8//z/+v/6//r/+v/6//r/+v/6//z//v8AAAIABAAEAAQABAAGAAYABgAGAAgACAAI
AAgABwAGAAUABAAHAAgACQAKAAkACAAHAAYABgAGAAYABgAGAAQABAAEAAUABwAIAAgA
CAAHAAQAAgD8//z//P/8//3//f/7//v/+//6//r/+v/4//j/+f/5//v/+//7//r/9v/2
//f/+P/4//j/9v/2//b/9//3//X/8//0//X/9v/4//f/9v/1//X/9v/2//b/9//3//f/
9v/2//b/9//3//f/+P/4//j/+v/6//r/+f/4//j/9f/y//L/9v/4//b/9P/4//z/+//7
//7/CAAaAC8ARgBuAKMA2AAQAUABTwEpAegApABiADIAIQAdABcACwD6/+7/7f/v/+v/
5v/m/+j/5v/k/+P/5f/q//H/9f/4//z//f/8//3//f/+/wEAAQABAAEAAQABAAEAAwAB
AAEAAQACAAMABAAFAAcABAACAAEAAAADAAMAAgACAAIAAQABAAIAAwADAAMAAwAFAAUA
BQAFAAMABAAEAAUABQAFAAUABQAHAAcABwAHAAUABgAGAAUABgAGAAYABgAEAAUABQAF
AAUABQAGAAYABgAEAAMAAwACAAIAAwADAAMAAwAEAAQAAwACAAEAAAACAAEAAAAAAP3/
/P/8//z//P/8//r/+v/7//n/9//1//L/8P/v/+//7v/t/+z/6f/o/+b/5f/j/9//3//e
/93/3P/b/9j/2P/T/9P/0//T/9H/z//P/87/zf/M/8z/zP/N/87/z//Q/9P/1P/V/9f/
1v/Z/9v/3v/g/+L/4//k/+X/5//p/+z/7v/u/+//8f/0//X/9f/1//b/9//3//f/+f/6
//v//P/8//z//f/+/////////wAAAgABAAEAAQAAAP///v/9/wAAAAD/////////////
AAAAAP7//v///wEAAQABAAAA/v/9//3//P/////////+//7//v/9//3//P/8//z//P/9
//3//v/+//3//P/7//v//P/9//3//v/7//v/+//7//z//P/8//z//P/8//z//P/6//n/
+f/5//v/+//7//v/+//7//v/+//5//n/+v/6//v/+//6//r/+v/6//r/+v/8//z//P/7
//r/+v/6//r/+P/4//n/+f/6//v//P/8//r/+v/6//r/+//7//v/+//7//r/+v/6//r/
+v/6//r//P/8//z//P/6//r/+f/5//n/+f/6//r//P/8//z//P/6//r/+//8//7//P/7
//v/+f/5//r/+v/9//3/+//7//v/+//7//v/+v/6//r/+//8//7//f/8//v/+v/6//r/
+v/6//r/+v/6//r/+P/4//j/+P/5//r/+//8//r/+v/6//r/+P/4//j/+P/6//r/+v/6
//j/+P/4//j/+v/6//r/+v/4//j/+P/4//r/+v/6//r//P/8//z//P/+//7//v/+////
AAABAAIAAgACAAIAAgAEAAQABAAEAAYABgAGAAYABAAEAAQABAACAAIAAgACAAIAAgAA
AP7//v/+////AQACAAIAAgABAP7//P/4//j/+P/4//f/9//3//f/9//2//T/9P/0//T/
9f/1//X/9f/1//T/8v/y//P/9P/0//T/9P/0//T/9f/z//H/8f/y//P/9P/0//P/8v/x
//H/8v/0//T/9f/1//X/9P/0//T/8//z//P/9P/2//b/9v/2//T/8//y//L/8f/w//D/
9P/2//D/7P/s//D/7//t/+7/9v8EABEAKABOAH8AtgDwACIBLwERAdoAngBmAEAAMQAv
ACkAGwAIAPz/9f/z/+3/6v/s/+7/7P/s/+3/7f/w//P/9f/2//r///8AAAEAAQACAAUA
BQAFAAUAAwADAAMABQAHAAcABwAIAAcABgAFAAUABQAEAAQABAAHAAcABgAGAAQAAwAD
AAQABwAHAAcABwAFAAUABQAFAAcACAAIAAkABwAHAAcABwAFAAUABQAFAAcACAAIAAcA
BgAGAAYABgAGAAcABwAHAAcABwAIAAgACgAIAAcABwAGAAYABwAHAAYABQAFAAQAAgAC
AAIAAgACAAEAAAAAAAEAAAAAAAAAAAAAAP7//v/9//v/+f/3//b/9P/z//P/8v/x//D/
7f/q/+j/5//l/+P/4//i/+H/4P/f/9z/3P/Z/9n/2f/Z/9f/1f/V/9T/0f/Q/9D/0P/T
/9T/1f/W/9X/1v/X/9n/2v/d/9//4v/i/+T/5f/m/+n/6//t//D/8P/w//H/8//2//f/
9//3//f/+f/6//v/+v/6//r/+v/8//z//f/+/////////wAA/v/9//3//f//////////
/wAAAAD/////////////AAAAAP7//v////////////7//f/9//7//v/////////+//7/
/v/9//3//v/+//7//v/8//v/+//6//z//P/8//3//f/9//z//P/5//n/+f/5//v//P/9
//7//f/8//v/+v/6//n/+f/5//n/+f/5//n/+f/5//n/+f/7//v//P/8//n/+f/4//j/
+v/6//r/+v/6//r/+v/5//j/+P/4//j/+v/6//v/+//6//n/+P/2//f/+P/5//r/+//7
//v/+//5//j/+P/4//r/+v/6//r/+P/4//j/+P/4//j/9//3//n/+f/6//r/+P/4//j/
+P/4//j/+f/6//r/+P/3//f/+f/5//r/+v/7//v/+f/5//f/9//3//f/+v/6//r/+//6
//r/+P/4//j/+P/6//r/+v/6//r/+v/6//r//P/8//z//P///wAAAQACAAIAAgACAAIA
AwAEAAUABgAEAAQABAAEAAUABgAHAAgACgAKAAoACgAIAAgACAAIAAgACAAIAAgABgAE
AAIAAgAEAAUABwAIAAYABgAFAAIA/v/6//r/+v/8//v/+//5//n/+f/4//j/+v/6//r/
+//5//n/+f/5//j/9v/2//f/+f/6//v/+v/5//j/+P/3//b/9//5//v/+v/6//n/+P/3
//f/+P/4//r/+//7//v/+v/6//r/+//7//v//P/8//r/+v/6//r/+f/4//r/+f/2//b/
+P/4//b/7v/s/+7/7//t/+z/9P8AAA0AIgBGAHcArADoABwBLwETAeAAogBoAD4AMQAv
ACsAGwAIAPr/8//v/+n/5v/m/+j/6P/o/+v/7f/u//H/9f/2//j/+//8//3//f/+/wEA
AQABAAEAAQABAAEAAwADAAMAAwAEAAIAAgACAAMABQAEAAQABAAFAAUABAAEAAIAAQAB
AAIABQAFAAUABQADAAMAAwADAAQABgAHAAkABwAHAAcABwAHAAcABwAHAAkACgAKAAkA
BgAGAAYABgAIAAkACQAJAAcABwAIAAgACgAIAAcABwAIAAgACQAJAAYABQAFAAQABgAG
AAYABgAGAAUABAAEAAMAAgACAAIAAgACAAAAAAD///3/+//5//r/+P/3//f/9v/1//T/
8f/w/+7/7f/r/+v/6//q/+n/5P/j/+D/4P/d/93/3f/d/9v/2f/Z/9j/1//W/9b/1v/Z
/9r/2//c/9v/3P/d/9//4v/l/+f/6v/q/+z/7f/u/+//8f/z//b/+P/4//n/+//6//v/
+//7//3///8AAAEAAgACAAIAAgACAAIAAwAEAAcABwAHAAgACAAHAAcABwAHAAcABwAH
AAcABgAEAAMABQAFAAUABgAIAAYABgAHAAUABQAFAAQAAwADAAQABAAFAAUABQAEAAQA
BAADAAMABQAGAAcACAAGAAUABQAEAAQABAAEAAUABQAFAAQABAABAAEAAQABAAMABAAF
AAYABAAEAAQABAAEAAMAAwADAAUABQAFAAUAAwADAAMAAwADAAMABAAEAAMAAwACAAIA
AgACAA==
         </WaveFormData>
      </LeadData>
      <LeadData>
         <LeadByteCountTotal>10000</LeadByteCountTotal>
         <LeadTimeOffset>0</LeadTimeOffset>
         <LeadSampleCountTotal>5000</LeadSampleCountTotal>
         <LeadAmplitudeUnitsPerBit>4.88</LeadAmplitudeUnitsPerBit>
         <LeadAmplitudeUnits>¦ÌV</LeadAmplitudeUnits>
         <LeadHighLimit>2147483647</LeadHighLimit>
         <LeadLowLimit>268435456</LeadLowLimit>
         <LeadID>V6</LeadID>
         <LeadOffsetFirstSample>0</LeadOffsetFirstSample>
         <FirstSampleBaseline>0</FirstSampleBaseline>
         <LeadSampleSize>2</LeadSampleSize>
         <LeadOff>FALSE</LeadOff>
         <BaselineSway>FALSE</BaselineSway>
         <ExcessiveACNoise>FALSE</ExcessiveACNoise>
         <MuscleNoise>FALSE</MuscleNoise>
         <LeadDataCRC32>1287906110</LeadDataCRC32>
         <WaveFormData>
AAAAAAAAAAADAAQABQAGAAQABAAEAAQABgAGAAYABgAFAAQAAwACAAMABAAFAAYABAAE
AAQABAAEAAQABAAEAAYABgAGAAYABQAEAAMAAgAEAAQABAAEAAQABAAEAAQABAAEAAQA
BAAGAAYABgAGAAUABAADAAIABAAEAAQABAACAAIAAgACAAIAAgACAAIABAAEAAQABAAC
AAIAAgACAAIAAgACAAIAAQAAAP///v/+//7//v/+/wAAAAAAAAAA///+//3//P/8//z/
/P/8//r/+v/6//r/+f/4//f/9v/0//T/9P/0//P/8v/x//D/7v/u/+7/7v/s/+z/7P/s
/+v/6v/p/+j/6v/q/+r/6v/o/+j/6P/o/+n/6v/r/+z/7f/u/+//8P/y//T/9v/4//v/
/P/9//7//v/+//7//v8AAAIABAAGAAYABgAGAAYACAAIAAgACAAJAAoACwAMAAwADAAM
AAwADgAOAA4ADgAOAA4ADgAOAAwADAAMAAwADAAMAAwADAAOAA4ADgAOAAwADAAMAAwA
DAAMAAwADAAMAAwADAAMAAwADAAMAAwACgAKAAoACgAKAAoACgAKAAwADAAMAAwACwAK
AAkACAAJAAoACwAMAAsACgAJAAgACQAKAAsADAAKAAoACgAKAAoACgAKAAoACgAKAAoA
CgAIAAgACAAIAAgACAAIAAgACAAIAAgACAAKAAoACgAKAAwADAAMAAwACgAKAAoACgAK
AAoACgAKAAgACAAIAAgACgAKAAoACgAMAAwADAAMAAsACgAJAAgACQAKAAsADAALAAoA
CQAIAAgACAAIAAgACQAKAAsADAAKAAoACgAKAAwADAAMAAwADAAMAAwADAALAAoACQAI
AAgACAAIAAgACgAKAAoACgALAAwADQAOAA0ADAALAAoACgAKAAoACgAMAAwADAAMAAoA
CgAKAAoADAAMAAwADAAOAA4ADgAOAA0ADAALAAoADAAMAAwADAAJAAgABwAGAAgACgAM
AA4ADAAMAAwADAANAA4ADwAQABIAEgASABIAEgASABIAEgAVABYAFwAYABYAFgAWABYA
GAAYABgAGAAaABoAGgAaABkAGAAXABYAFgAUABMAEwAXABgAGgAaABgAFgAUABIAEQAQ
AA8ADwAOAA0ACgAJAAoACwAMAAwADgAOAA8ADwANAAwADAAMAA0ADQANAA4ADQAMAAsA
CAAJAAsADAANAA0ADQAPAA8AEQAPAA8ADgAOAA8ADwAPAA8ADgANAAsADQANAA0ADgAO
AA8ADwAPABEAEQARAA8AEQAOAAsACAAHAAcAAwD///z/9v/x/+3/6P/j/+P/7v/2/wQA
JABRAHsApwDZAP0ACAH6AOUA0gDMANAAzAC5AJgAcQBRAEEAOQAtACMAHgAbABcAFgAU
AA8ACwAKAA0ADwAVABkAFwAXABcAFwAWABYAFQAUABYAFQAVABYAFAAUABQAFAAWABYA
FgAWABgAFgAYABgAFQAUABEAEAARABIAEwAUABQAFQAVABUAFQAVABUAFQATABQAFAAU
ABMAEwAUABQAFgAWABYAFgAVABQAEwAQABIAEgASABIAEgATABMAEwAVABUAFQAVABYA
FgAWABYAEwATABMAEgAPAA8ADwAPAA8AEAARABIAEAAQAA8ADgALAAoACgAKAAwADQAO
AA4ADwAOAA0ADQAMAAsACgAKAAcABwAHAAUAAgACAAEA//////7//f/8//r/+v/5//j/
+v/7//v/+//4//j/+P/2//j/9//3//j/9//4//j/+P/6//v//P///wAAAQADAAYABQAG
AAUABgAHAAoADAAPAA4ADwAQABEAFAAUABUAFQAWABcAGAAYABgAGAAXABcAGQAaABsA
GwAbABoAGQAYABoAGwAbABsAGwAbABsAGwAdAB4AHgAeABwAHgAeAB4AHgAeAB0AHQAc
ABwAGwAaABoAGQAZABsAGQAZABkAGQAZABkAGQAZABsAGgAaABoAHAAcABsAGgAYABkA
GQAZABgAGAAXABcAFgAWABcAFwAXABgAFAATABYAFwAYABkAGAAYABgAGAAWABQAFAAU
ABYAFwAXABYAFgAWABYAFgAWABcAFwAXABYAFAATABIAEwAUABYAFwAWABUAFQAWABcA
FgAVABMAFAAVABYAFgAUABQAFAAUABIAEwATABMAEwATABIAEQATABMAEwATABEAEgAT
ABUAEwASABIAEgATABMAEwATABQAFAAUABQAEwASABIAEQATABMAEgASABEAEQASABIA
EAAQAA8ADwAQABEAEgATABIAFAAUABIADwAOAA4ADgAOAA4AEAAQABAAEAARABIAEwAU
ABMAEgARABAAEAAQABAAEAAQABAAEAAQAA8ADgANAAwADQAOAA8AEAARABIAEwAUABYA
FgAWABYAGAAYABgAGAAYABgAGAAYABgAGAAYABgAGgAaABoAGgAaABoAGgAaABgAGAAY
ABgAGAAWABQAEwAVABcAGAAaABoAGgAYABYAEwAPAA0ACwANAA0ADQALAAoACQAIAAcA
BgAGAAYABwAJAAkACAAIAAYABQAFAAUABwAIAAkACgAGAAYABwAHAAYABQAEAAUABwAH
AAUABQAEAAQABQAFAAUABgAGAAYABAADAAIAAQAEAAQABQAFAAUABQAFAAUAAwABAAIA
AwAEAAEA///9//n/8v/u/+3/6//o/+P/5f/w//7/DgAsAFMAfQCrANkA/wAKAfYA1wDA
ALAArACkAJMAegBfAEMAMwAlABkADQAIAAUAAQD8//z///////z/+//7////AQADAAMA
AwADAAUABgAGAAYABAADAAMABAAEAAQABAAEAAQABAAEAAQABAACAAQABAAGAAYABAAE
AAIAAgACAAIAAgADAAMAAwAFAAUABQAFAAIAAgABAAAA/////wAAAAAAAAAAAAAAAAEA
AgADAAIAAgACAAIAAgACAAMAAwADAAEAAQABAAEAAAD+//z/+v/6//v//P/8//3//f/9
//3//f/+////AAD9//z/+v/4//f/9v/2//b/+v/7//z//P/5//b/8//x//H/8f/x//L/
7//v/+//7f/s/+z/6//p/+n/6P/n/+b/5P/k/+P/4v/h/+H/4P/f/9//4P/h/+D/3v/d
/93/3v/e/+D/4f/i/+P/4//j/+X/5v/n/+n/7P/s/+7/7v/w/+7/8P/x//P/9v/3//j/
+f/8//z//f/9//z//f/+//7/AAAAAP/////9//7//////wEAAgADAAQAAwADAAIAAQAD
AAMAAwADAAEAAgACAAIA//8AAP///v///wAAAAABAAAAAAD///7/AAD/////AQD/////
//////3//f/9//3//v/+////AAD+//7//f/8//z//f/9//3//P/8//v/+//5//j/+P/3
//n//P/6//v/+f/5//n/+f/6//r/+v/6//3//P/9//7/+//7//r/+P/6//r/+v/6//j/
+f/5//n/+f/4//j/+P/3//b/9v/1//b/9f/1//b/+//8//3//f/8//v/+v/4//b/9v/2
//b/9P/1//X/9f/2//f/9//3//n/+f/5//n/9v/2//b/9//2//b/9//4//j/9//2//X/
9v/2//b/9v/4//j/+f/5//j/9//1//T/9P/1//f/+P/3//b/9P/z//P/8//z//P/9//6
//v/+v/5//j/9v/2//b/9v/2//b/9v/2//b/9v/2//b/9//4//n/+v/8//z//P/8//z/
/P/8//z//v/+//7//v8AAAAAAAAAAAEAAgADAAQABAAEAAQABAABAAAA///+/wEAAgAD
AAIA/v/9//3////+/wAAAAAAAAAA/v/8//n/+P/3//f/9//1//P/8//z//P/8//y//L/
8v/z//P/8//y//L/8v/x//H/8f/y//L/9P/0//L/8v/y//H/8P/v//H/8//z//P/8f/x
//D/8P/x//H/8f/y//L/8v/x//H/7//v//D/8P/x//H/8f/x//H/8f/v/+//7v/x//D/
7f/t/+v/5//i/97/3f/b/9b/0//Z/+b/9v8KACoAUwB9AKkA2QD3APIA2gC9AKQAlgCQ
AIYAdwBeAEMAKwAdABMACQD///j/9f/x/+7/8P/v/+3/8P/x//H/8//3//f/9//3//f/
9//4//j/+P/4//f/9//4//j/+P/4//j/+P/4//j/+P/4//b/+P/4//j/+P/2//b/9P/0
//T/9P/0//X/9f/1//b/9//4//n/9//4//j/+P/5//n/+v/6//n/+P/3//b/+P/4//j/
9v/4//j/+P/4//b/9//3//f/+f/5//n/+f/4//b/9P/y//X/9//5//r/+f/5//n/+f/2
//b/9v/2//j/+P/3//b/9P/y//H/8P/x//H/8f/w//H/8P/v/+//7P/r/+r/6v/r/+v/
6//p/+b/5v/l/+P/4//i/+H/4P/f/+D/4P/g/97/3//f/9//4P/g/+D/3v/d/9v/2v/a
/9z/3v/f/+D/4f/h/+H/4//k/+X/5//q/+v/7v/v//L/8P/y//P/9f/0//X/9v/3//b/
9v/3//f/+v/7//z//P///wAAAAABAP//AAABAAEAAgACAAIAAgACAAMAAwADAAMAAwAD
AAMAAwAEAAQABAAAAAIAAgACAAIAAgABAAEABAAEAAMAAgACAAEAAQADAAUABQAFAAUA
AwADAAMAAwADAAIAAgACAAAAAAD///7/AAABAAEAAQACAAIAAQABAP7//v//////AAAC
AP////////////////7//v/+//7/AQAAAAEAAgABAAEAAAD+/wAAAAAAAAAAAAABAAEA
AQABAAAAAAAAAAIAAgADAAMAAQD///7//v8AAAAAAAD//wEAAQABAAAA/v/+//7//v8A
AAEAAQABAAAA///9//v//P/9//7////9//7///8BAP///v/+//7////////////+//7/
/v/+//7//v//////AQABAAAAAAD9//3//v/+/wAAAAD//////////////////wAA///8
//3//v/8//z//P/8//7//v/+//7/AAAAAAAAAAD+//7//v/+//7//v/+//7//v/+//7/
/v/+//7//v/+//7//v/+//7//P/8//z//P/+//7//v/+/wAAAAAAAAAAAQACAAMABAAG
AAYABgAGAAQABAAEAAQABwAIAAkACgAIAAgACAAIAAoACgAKAAoACgAKAAoACgAIAAgA
BgAEAAUABQAHAAgACAAIAAgABgAFAAQAAgACAP///////////f/9//3//f/9//z//P/8
//v/+//7//r/+//8//z//f/9//7//v/+//z/+v/6//v/+//7//v/+//7//v/+//5//v/
+v/6//v/+//7//z//P/6//n/+f/5//v//P/8//3/+//7//v/+//9//v/+//6//n/9P/x
//H/8f/r/+T/5P/j/93/2P/T/9f/5P/w/wIAJABLAHcAqQDXAPEA8ADeAMcAtgCuAKwA
pgCTAHIAUQA5ACsAHQARAAkABgAFAP///v/8//n/9f/2//n//f///wEAAQABAAEAAQAA
AAAA///+//////8AAAIAAQAAAP///v/+//7//v/+/wAA/v8AAAAA/v/+//z//P/+//7/
/v/+//z//f/9//3//f/9//3//f/+/wAAAQACAP////8AAAAAAAAAAAAAAAD+//7//v/8
//z//P/8//z//v///////////////////wEAAAD///7//P/9//7//v/7//v/+//7//z/
/P/8//z/+v/6//n/+P/4//j/+f/6//r/+f/4//b/9//2//X/9f/2//X/9P/0//L/8f/w
/+3/7//w//D/7//t/+z/6//q/+j/6P/n/+b/5v/n/+f/5//l/+T/4//g/+P/4//k/+b/
5f/m/+b/5v/p/+n/6f/r/+r/6//t//D/8P/y//L/9P/1//j/+v/9//3//f/9//3/AAAA
AAEAAQACAAMABAAEAAUABAACAAEAAgAEAAYABwAGAAYABgAGAAgACQAJAAkACQAJAAkA
CQAIAAgABwAGAAUACAAJAAoACgAKAAkACQAIAAgABwAGAAgABwAHAAkABwAHAAcABwAJ
AAkACQAJAAcABgAGAAYACAAIAAcABgAGAAcABwAHAAUABAACAAEAAQACAAQABQAEAAYA
AwADAAMAAwADAAMABAAEAAQABAAEAAIAAgACAAIAAwADAAIAAgACAAIAAgACAAMAAwAD
AAUABAAEAAQAAwACAAIAAQACAAEAAQACAAQABAAEAAMAAQABAAEAAAABAAIAAwAEAAIA
AwADAAMABQAFAAQAAwADAAMAAwADAAMABAAFAAcABwAGAAYABgAGAAUABAADAAQABAAE
AAQAAgACAAMAAwADAAMAAgACAAEAAQACAAIAAgACAAEAAQADAAMAAwADAAIABAAEAAIA
AQACAAIAAgACAAIAAgACAAIAAgACAAIAAgACAAIAAgACAAIAAgACAAIAAgAEAAQABAAE
AAIAAgACAAIAAgACAAIAAgAEAAQABAAEAAMAAgABAAAAAgACAAIAAgAFAAYABwAIAAgA
CAAIAAgACQAKAAsADAAKAAoACgAKAA0ADgAPABAAEgASABIAEgAQABAAEAAQAA4ADgAO
AAwACgAJAAkACwANABAAEQASABAADgAMAAkABwAFAAQAAwAEAAMABAAFAAQAAwABAAAA
AgADAAMAAwACAAIAAgABAP////8AAAAAAAAAAP7//v///////////wEAAwADAAMA////
//7//v8BAAEAAQACAAIAAgABAAEAAQABAAIAAgADAAMAAwADAAEAAQD//////P/9//7/
+//7//v/9//s/+T/3//Z/9b/1//b/+b/8v8AABoAQQBrAJsAzQD1AP4A8gDbAMgAwAC6
ALAAnwCCAF0AQQAxACcAHQARAAwACQAFAAIA/v/9//v//v///wEAAwADAAMAAwADAAMA
BQAGAAYABgAEAAMAAwAEAAYABgAGAAYABAAEAAQABAAEAAIABAAEAAQABAACAAIAAAAA
AAAAAAABAAMABAAFAAMAAwADAAMAAQACAAIAAgADAAMABAAEAAQABAAEAAQABAAEAAQA
AgAAAAAAAAAAAAMABQAGAAcABQAFAAUABQAEAAIAAAD+/wAAAQACAAIA///////////+
//7//v/+/wAAAAD///7/+//6//r/+v/8//3//v/+//z/+v/4//f/9P/z//L/8v/z//P/
8//x//D/8P/v/+3/7f/s/+v/6v/m/+b/5f/k/+T/5f/l/+X/5v/m/+b/5P/i/+H/4f/i
/+L/5P/l/+b/5f/l/+X/5//o/+n/6//u/+7/8P/w//L/8P/y//P/9f/4//n/+v/7//z/
/P/9//3/AAABAAIAAgACAAIAAQABAP//AAABAAEAAgACAAIAAgACAAMAAwADAAMAAwAD
AAMAAwAEAAQABAACAAQABAAEAAMAAgAAAP//AAAAAP///v//////AAADAAMAAwADAAMA
AgABAAAA//8BAAAAAAAAAP7//v/9//z//v/////////+//7//f/9//z//P/9//3///8C
AAAAAQD+//3//P/7//r/+v/6//r/+v/4//j/+P/6//v/+//6//3//v///wAA//////7/
/f/8//r/+f/4//n/+v/8//3/+//5//j/+P/8//z//P/7//3//f/9//z/+//6//n/+P/6
//v/+//7//3//f/8//v/+v/5//j/9//5//r/+//9//n/+P/4//j/+//7//v/+//4//j/
+P/4//n/+v/8//3/+v/5//f/9v/1//X/9v/2//f/+P/4//n/9v/1//T/8//3//r/+//6
//n/9v/0//T/9P/0//f/+P/5//r/+f/4//f/9v/2//b/9v/2//n/+v/7//z//v/+//7/
/v///wAAAQACAAEAAAD///7/AAAAAAAAAAACAAIAAgACAAIAAgACAAIAAgACAAIAAAD+
//3//f////7/AAAAAAAA/P/6//j/9f/2//X/9f/1//f/9f/1//X/9f/1//T/9P/y//P/
8//z//L/8v/y//H/7//v//D/8P/u/+7/7P/s/+7/7//w//H/8f/z//P/8//v/+//7v/u
/+7/7f/s/+z/7v/u/+3/7f/t/+3/7v/u/+7/7f/s/+v/7v/v/+7/7//s/+n/5v/n/+n/
6f/n/+D/3P/Z/9X/0P/N/9P/4v/0/wgAKABTAH8AqwDVAPMA7gDUALsApACYAJIAiAB1
AFoAPQApAB0AEwAHAP3/9v/t/+X/5P/k/+X/6f/u/+//8f/z//X/8v/x//D/7//x//L/
8v/y//D/7//v//D/8P/w//D/8P/x//L/8//0//L/8P/y//L/9P/0//L/8v/w//D/8P/w
/+7/7//v/+//7//v/+//7//t/+7/7v/u/+//7//w//D/8v/y//L/8v/w//D/8P/u//D/
8P/w//D/7//v/+7/7f/v/+//7//v/+//7v/t/+z/7v/v//D/8P/v/+//7//v/+3/7P/r
/+r/6//s/+z/7P/p/+j/6P/o/+f/5//n/+b/5//m/+X/5f/j/+H/3//e/9//3//f/93/
3P/c/9v/2f/b/9r/2f/Y/9T/1P/T/9L/0P/R/9H/0f/R/9L/0//S/9H/z//O/87/z//S
/9T/1v/X/9f/1//Z/9j/2f/b/97/4P/i/+L/5P/i/+T/5f/n/+r/6//s/+3/7P/s/+3/
7f/u/+//8P/w//P/9P/0//X/9P/0//T/8//2//b/9v/2//b/9//3//f/9v/1//T/8//z
//T/9P/0//D/8v/y//L/9P/0//P/8//2//b/9f/0//T/8//z//X/9f/1//X/9f/1//X/
9f/1//P/8v/y//L/9P/0//P/8v/y//P/8//z//P/9P/0//X/8v/y//P/8//0//b/8//z
//X/9f/1//X/9f/0//P/8v/z//L/8//0//L/8//z//L/8v/y//L/8v/0//X/9f/1//X/
9P/0//T/9P/0//X/9f/0//P/8//0//j/+P/4//f/9//3//f/9v/0//T/9P/0//b/9//3
//f/9f/1//T/8//z//P/8//z//X/9v/3//n/9//2//b/9v/5//n/+f/5//j/+P/4//j/
+P/4//n/+f/3//f/9v/2//X/9f/2//b/9v/2//X/9f/1//X/9f/1//j/+v/6//j////+
//v/+v/5//j/+P/4//j/+P/6//r/+v/6//n/+P/3//b/9//4//n/+v/6//r/+v/6//r/
+v/6//r/+P/4//j/+P/4//j/+P/4//r//P/+/wAAAgACAAIAAgAEAAQABAAEAAYABgAG
AAYABQAEAAMAAgAEAAYACAAKAAcABgAFAAQABgAGAAYABgAGAAQAAwADAAcACAAKAAoA
CAAGAAQAAgD///7//f/9//3//f/7//v/+//7//v/+v/4//j/+f/5//v/+v/6//r/9//3
//f/+P/4//j/+P/2//j/+f/5//n/+f/5//v/+//7//n/+f/4//j/+f/5//n//P/8//z/
+//7//v/+//8//z//f/9//3//f/9//3/+//7//r/9//0//P/8//x/+//7P/q/+n/4//c
/9v/4f/u//z/EAAwAFkAgwCvANsA9wD2AOAAyQC0AKgAogCaAIUAaABHAC8AJQAfABMA
CQAGAAMA/f/6//j/9//5//z///8BAAMAAwABAAEAAQABAAEAAgACAAIAAgABAAEAAgAA
AAAAAAAAAAEAAgADAAQAAwAAAAEAAAACAAIAAAAAAAAAAAAAAAAAAgADAAMAAwADAAMA
AwADAAEAAgACAAIAAQABAAIAAgACAAIAAgACAAAAAAAAAP7///8AAAEAAgAAAAEAAQAB
AAMAAwADAAMAAwACAAEAAAD////////+/wAAAQACAAMAAQAAAP///v8AAAAA///+//3/
/P/8//z/+//7//v/+v/5//j/9//3//T/8//y//L/8//z//P/8f/w//D/7//t/+v/6v/p
/+j/6P/o/+f/5v/k/+X/5f/l/+L/4v/i/+D/4P/f/9//4P/g/+L/4//k/+f/5//n/+n/
6P/p/+v/7v/w//L/8v/0//T/9v/3//n/+P/5//r/+//+//7///////////////7/AQAC
AAIAAwABAAIAAwADAAYABgAGAAYABgAHAAcABwAGAAUABAADAAUABgAGAAYABAAGAAYA
BgAGAAYABQAFAAgACAAHAAYABAADAAMABQAFAAUABQAFAAUABQAFAAUAAwACAAIAAgAD
AAQABAAEAAMAAwACAAEAAgACAAEAAQAAAAAAAQABAAAAAgD/////AQABAAEAAQABAAAA
///+/////v///wAAAAABAAEAAAD+//7//v/+/wAAAQABAAEAAQAAAAAAAAAAAAAAAQAB
AAAA/////wAAAQAAAP///f/+////AAAAAP7//v/+//7//v////////8BAAEAAAD/////
////////AQACAAMABQACAAAA///+////////////AAAAAAAAAAD+//7//////wEAAQAA
AAAA/f/9//7//v8AAAAA//////////////////8AAP///P8BAAIAAQAAAP///v/+//7/
/v/+//7//v/+//7//P/8//z//P/9//7///8AAP7//v/+//7//v/+//7//v/+//7//v/+
//z//P/8//z//v/+//7//v/8//z//P/8//7//v/+//7/AAAAAAAAAAACAAIAAgACAAMA
BAAFAAYABgAGAAYABgAIAAgACAAIAAkACgALAAwACwAKAAkACAAKAAoACgAKAAoACgAI
AAYABQAFAAcACAAKAAoACgAIAAYABAABAAAA//////////////////////3//P/8//z/
/f/9//3//P/6//r/+f/5//v//P/8//z//P/6//r/+//7//v/+//7//3//f/9//v/+f/4
//j/+f/6//v//f/+//7//f/9//3/+//8//z//f////////////3/+//7//r/+f/2//X/
9//1/+//5v/i/9//2f/U/9P/1//i/+7/AgAiAEkAdQCnANUA8wD2AOgA1QDGAMAAugCw
AJ0AfgBZAEEAMwApAB0AEwAOAAsABwAEAAQAAwADAAQAAQABAAUACQAJAAkACQAJAAcA
CAAIAAgACAAHAAcACAAKAAoACgAKAAkACAAHAAYACAAGAAgACAAKAAoACAAIAAYABgAG
AAYACAAJAAkACQAJAAkACQAJAAkACgAKAAoACQAJAAoACgAIAAgACAAIAAkACgALAAoA
CAAIAAgACAAIAAkACQAJAAkACQAJAAkACQAIAAcABgAGAAcACAAIAAUABQAFAAUABAAE
AAQABAAEAAQAAwACAAMAAgACAAIABQAFAAUABAABAAAA//////7//f/8//z/+//7//v/
+f/4//j/9//1//f/9v/1//T/9P/0//P/8v/w//H/8f/x//L/8v/y//D/8P/v/+//8P/y
//T/9f/2//X/9f/1//f/+v/7//3/AAAAAAIAAgAEAAYACAAJAAsADAANAA4ADwASABIA
EwATABQAFQAWABYAGAAYABcAFwAXABgAGQAZABwAHAAcABwAGgAbABsAGwAdAB0AHQAd
AB8AIAAgACAAHgAgACAAIAAiACIAIQAhACAAIAAfAB4AIAAfAB8AIQAhACEAIQAhACEA
IQAhACEAIwAiACIAIgAhACAAHgAcAB4AHwAfAB8AIAAgAB8AHwAcABwAHQAdAB8AIgAg
ACEAIAAfAB4AHQAeAB4AHgAeACAAHgAeAB4AHgAfAB8AHgAgACAAIAAgAB8AHwAeAB0A
HgAeAB8AIAAeAB4AHwAfACAAHwAfACAAIAAgACAAHwAdAB0AHQAcAB4AHgAeAB4AIAAh
ACEAIQAfAB8AHgAdAB4AHwAgACEAIAAgACAAIQAhACAAIAAgACEAIQAhACEAHgAeAB4A
HgAgACAAIQAhACEAIQAgACAAIQAhACIAIgAiACIAIQAhACAAHwAeAB0AHwAiACMAIgAh
AB4AHgAeAB4AHgAfACAAIQAiACIAIgAiACIAJAAkACQAJAAlACYAJwAoACoAKgAqACoA
LAAsACwALAAqACoAKgAqACsALAAtAC4ALwAwADEAMgAwADAAMAAwADIAMgAyADIAMAAu
ACwAKwArAC0ALgAwAC4ALgAsACoAKAAlACQAIwAlACUAJQAjACUAJQAlACUAJAAkACQA
JQAlACUAJAAkACQAIwAjACMAJQAmACcAKAAlACQAJAAjACQAJQAmACkAJwAnACUAJQAi
ACIAIwAjACQAJgAnACgAJwAnACcAJwAmACYAJwAnACcAJwAnACcAJQAlACYAJQAiACEA
IQAhABsAEAAKAAcAAQD6//n//f8GABIAJABEAG8AmwDNAP8AHwEkARQBAQHwAOgA5gDe
AMsAqgCHAG0AXQBPAEMANwA0ADEALQAqACwAKwApACoAKwAtAC0ALwAvAC8ALwAvADEA
MgAyADIAMgAxADEAMgAyADIAMgAyADAAMAAwADAAMgAwADIAMgA0ADQAMgAyADAAMAAw
ADAAMAAxADEAMQAvAC8ALwAvADIANAA1ADYAMwAzADQANAA0ADQANAA0ADUANgA3ADYA
NAA0ADQANAA0ADUANQA1ADMAMwAzADMANQA0ADMAMgA0ADUANgA2ADMAMwAzADMANAA0
ADQANAA0ADQAMwAyADEAMAAwADAAMQAxADEAMAAxADAALwAvADAALwAuAC4AKwArACsA
KQAoACgAJwAlACYAJgAmACYAIwAiACAAHgAeAB8AHwAfAB4AHgAeABwAHgAdAB0AHgAg
ACIAIwAkACMAIwAjACUAKAApACsALgAwADIAMgA0ADIANAA1ADcANgA3ADgAOQA4ADgA
OQA5ADsAPQA/AEAAQgBCAEEAQQBBAEIAQwBDAEYARgBGAEYARgBHAEcARwBHAEcARwBH
AEYARgBFAEQARABGAEYARgBIAEgARwBHAEYARgBFAEQAQgBBAEEAQwBEAEUARgBHAEcA
RwBHAEcASABIAEkASgBJAEgARgBEAEYARwBHAEcASABIAEcARwBFAEQARABDAEUASABG
AEcARwBHAEcARwBGAEYARgBGAEcARgBHAEgARgBHAEcARgBGAEYARgBGAEQARQBFAEUA
RwBIAA==
         </WaveFormData>
      </LeadData>
   </Waveform>
</RestingECG>
