# Supplementary material for: Detection of Left Atrial Enlargement Using a Convolutional Neural Network-Enabled Electrocardiogram
Source: Front Cardiovasc Med. 2020 Dec 17;7:609976. doi: 10.3389/fcvm.2020.609976 (PMC7773668; doi:10.3389/fcvm.2020.609976)
Supplement: Supplementary file 5 [file Data_Sheet_5.ZIP › normal4/1802036266_7808_00000014.XML]

<?xml version="1.0" encoding="Windows-1252"?>
<!DOCTYPE RestingECG SYSTEM "restecg.dtd">
<RestingECG>
   <PatientDemographics>
      <PatientID>1802036266</PatientID>
      <PatientAge>73</PatientAge>
      <AgeUnits>Years</AgeUnits>
      <Gender>Female</Gender>
      <PatientLastName>chenhuiqing</PatientLastName>
   </PatientDemographics>
   <TestDemographics>
      <DataType>Resting</DataType>
      <Site>1</Site>
      <AcquisitionDevice>MAC55</AcquisitionDevice>
      <Status>Unconfirmed</Status>
      <Priority>Normal</Priority>
      <AcquisitionTime>09:40:59</AcquisitionTime>
      <AcquisitionDate>08-15-2017</AcquisitionDate>
      <CartNumber>1</CartNumber>
      <AcquisitionSoftwareVersion>009C</AcquisitionSoftwareVersion>
      <XMLSourceVersion>MAC5000 v1.0</XMLSourceVersion>
   </TestDemographics>
   <RestingECGMeasurements>
      <VentricularRate>63</VentricularRate>
      <AtrialRate>63</AtrialRate>
      <PRInterval>160</PRInterval>
      <QRSDuration>78</QRSDuration>
      <QTInterval>466</QTInterval>
      <QTCorrected>476</QTCorrected>
      <PAxis>26</PAxis>
      <RAxis>22</RAxis>
      <TAxis>26</TAxis>
      <QRSCount>11</QRSCount>
      <QOnset>224</QOnset>
      <QOffset>263</QOffset>
      <POnset>144</POnset>
      <POffset>188</POffset>
      <TOffset>457</TOffset>
      <ECGSampleBase>500</ECGSampleBase>
      <ECGSampleExponent>0</ECGSampleExponent>
   </RestingECGMeasurements>
   <Diagnosis>
      <Modality>Resting</Modality>
         <StatementCount>2</StatementCount>
         <LabelText>12SL ��ϳ���</LabelText>
      <DiagnosisStatement>
         <StmtFlag>ENDSLINE</StmtFlag>
         <StmtText>�������</StmtText>
      </DiagnosisStatement>
      <DiagnosisStatement>
         <StmtFlag>ENDSLINE</StmtFlag>
         <StmtText>���� ECG</StmtText>
      </DiagnosisStatement>
   </Diagnosis>
   <Waveform>
      <WaveformType>Rhythm</WaveformType>
      <WaveformStartTime>0</WaveformStartTime>
      <NumberofLeads>8</NumberofLeads>
      <SampleType>CONTINUOUS_SAMPLES</SampleType>
      <SampleBase>500</SampleBase>
      <SampleExponent>0</SampleExponent>
      <HighPassFilter>16</HighPassFilter>
      <LowPassFilter>150</LowPassFilter>
      <ACFilter>NONE</ACFilter>
      <LeadData>
         <LeadByteCountTotal>10000</LeadByteCountTotal>
         <LeadTimeOffset>0</LeadTimeOffset>
         <LeadSampleCountTotal>5000</LeadSampleCountTotal>
         <LeadAmplitudeUnitsPerBit>4.88</LeadAmplitudeUnitsPerBit>
         <LeadAmplitudeUnits>��V</LeadAmplitudeUnits>
         <LeadHighLimit>2147483647</LeadHighLimit>
         <LeadLowLimit>268435456</LeadLowLimit>
         <LeadID>I</LeadID>
         <LeadOffsetFirstSample>0</LeadOffsetFirstSample>
         <FirstSampleBaseline>0</FirstSampleBaseline>
         <LeadSampleSize>2</LeadSampleSize>
         <LeadOff>FALSE</LeadOff>
         <BaselineSway>FALSE</BaselineSway>
         <ExcessiveACNoise>FALSE</ExcessiveACNoise>
         <MuscleNoise>FALSE</MuscleNoise>
         <LeadDataCRC32>2464273043</LeadDataCRC32>
         <WaveFormData>
AAD9//z/+//6//r/+f/4//j/+v/7//3//P/8//z//v/8//v//P/9//z//P/7//n/9//2
//X/9f/3//n/+v/7//f/9//5//f/9//5//3/+//1//L/8P/r/+f/7P/2/wEAGQAxAEQA
XABwAHYAfwCLAJsArQCyAJ0AfgBsAFYAMAARAAIA9f/o/+b/7v/9/wIAAQADAAUA/f/2
//r//P/5//r/+//5//j/9//2//b/9//3//b/9P/x//T/9v/z//L/8f/x//P/9f/2//j/
9v/1//T/8v/1//X/9f/z//T/9P/2//b/8//z//T/9P/2//b/9v/0//T/9f/1//b/+P/5
//n/+f/3//T/8P/y//f/9//2//T/9v/5//r/+v/3//b/9v/1//f/+v/9////+//7//v/
+//6//n/9//3//r/+//8//7//P/7//r/+f/8////AgADAAIAAwAHAAoABgAHAAgABgAH
AAcABwAHAAgACQANAA8ADQAQABAADwARABMAFAAUABYAFgAWABkAGAAXABQAEwAWABYA
FgAYABoAGgAYABgAFgAWABUAFAAWABYAFwAYABsAGwAZABkAEwASABIAEQASABAAEAAR
AA8ADgAMAAsACQAIAAYABAAFAAMAAgACAAAA///+//3//f/9/////f/5//r/+//7//f/
+v/6//n/+//9//v/+//7//j/9f/z//X/9f/1//X/9//2//L/8v/2//b/9f/1//b/+P/5
//n/9//2//T/8//0//T/9//3//n/+f/5//n/+f/5//n/+v/6//r/+v/6//f/9//2//b/
+P/4//j/+P/5//r/+//8//7/+//3//r/+v/3//n/+f/3//T/+P/4//v/+v/6//v//P/8
//3//f/6//j/9//5//r/+P/5//v/+//5//n//P/+//3//f/9//z/+//6//n/9//3//f/
9//4//j/9//2//b/9v/2//P/9f/2//j/+v/7//r/+//8//n/9//3//X/9f/2//r/+f/3
//n/+f/5//n/+P/2//b/+P/7//v/+f/3//f/+P/5//3/+v/5//n/9v/1//L/8//2//n/
+v/3//v/+//4//b/8v/0//T/9P/0//b/+P/6//z/+v/4//b/9P/2//j/+v/8//r/+P/2
//f/+//8//3//v/9//7/BAAFAAIAAQACAAQABgAFAAUACQADAAAAAwAGAAoACwAOAA4A
EQASABIADgANAAwACQAIAAgACAADAAMABAAEAAUABgAGAAQABAADAAEA/v/+//v/9//1
//T/9P/2//j/+P/6//X/8//x//D/8//4//f/9//2//X/9P/0//L/8f/x//D/8P/x//P/
9f/1//X/8//z//T/8f/w/+//9//x/+v/6v/o/93/2f/q//j/+/8NACkAPgBYAG4AcgB7
AI8AnQCnAKoAnwCKAHgAXAAwAAkA9P/p/+b/5v/s//P/+P/5//n/9//1//j/+v/4//P/
8v/x/+7/7v/u/+7/7//x//L/8v/t/+n/6//s/+7/7v/u/+//8f/x//D/8P/s/+v/6v/o
/+z/7f/u/+3/7v/u//D/8P/t/+3/7v/u//L/8v/y//D/7v/t/+v/6v/s/+//8f/z//P/
8P/s/+7/8v/x/+//7P/u//H/8v/y//H/8P/w/+//8f/y//P/8//z//P/8//z//P/8//y
//P/9f/1//X/9v/1//X/9f/1//b/+f/8//3/+f/5//z//v/9////AQAAAAEAAwAFAAcA
BQADAAQAAwAHAAwADgAPAAwADQANAAwADAAMAAwADwATABMAEQARABEAEAAPABAAEgAS
ABAAEAAQABAADwAOAAwACgAJAAgADAANAAwADQANAA4AEAARAA4ACgAIAAcABgAEAAEA
//8BAAIAAgACAAQAAQD///7/+//5//f/9f/3//n//f/9//f/9v/1//P/8//2//b/9f/3
//f/8//x//P/8v/x//H/8//z//P/8//w/+7/6f/o/+3/7v/u/+//8v/0//X/9f/y//D/
7f/r/+3/8P/2//n/9//1//P/8f/z//P/8//0//b/9v/2//b/9P/z//H/8P/1//b/9//4
//X/9P/z//L/9v/z/+//8v/3//X/+P/5//b/9P/5//r/+v/4//f/9//1//T/9P/z//P/
8v/y//X/9//2//j/+//4//P/8P/w//P/8//0//X/8v/x//D/7//y//P/9P/1//j/+P/3
//b/9v/2//b/8//x//L/9P/2//T/8v/y//L/8v/z//b/9//0//T/9//1//T/9f/0//P/
9P/0//P/9P/y//X/9f/z//D/7//v/+//9f/0//X/9//2//X/8v/z//T/9//4//X/8f/z
//L/8P/0//X/9v/3//j/9f/0//P/8v/x//P/8//y//X/9v/1//b/+v/5//j/9//5//z/
/P/7//n//f/5//b/+f/8//7///8CAAIAAwAEAAYAAgACAAIAAQACAAUABgACAAMABAAE
AAAA/v/8//j/+v/7//n/+P/2//P/8v/x//D/8P/v/+7/7f/u/+7/7//s/+z/7P/u/+//
7//x//P/7//u/+z/6f/q/+r/6v/r/+3/7//w//H/7v/t/+7/6//t//P/9f/v/+X/5P/k
/+H/4//s//b/8f/t/wEAFgAgADIARgBXAGMAbwB9AIgAjQCEAHgAZABGACsAEgD//+7/
4P/c/+H/3v/V/9//8//3//T/+P/1//H/8f/x/+//7v/t/+z/6//r/+r/6P/m/+P/5v/o
/+r/6v/q/+v/6f/p/+j/6P/o/+n/6v/q/+z/7f/u/+3/6v/q/+z/7P/r/+v/7P/s/+3/
7P/r/+j/6v/r/+v/7P/t/+//8P/x/+//6v/k/+T/6//t/+7/7v/w//P/9P/0//H/8P/w
/+//7//w//H/8f/t/+3/7f/t/+//8f/y//X/8//z//P/9P/3//f/9//3//n/+//9//3/
+P/3//n/+v/8////AgACAAQABQAGAAcABAADAAUABQAHAAwADgAPAA8AEQASABIAFAAU
ABQAFwAbABsAGQAZABkAGAAXABgAGQAaABkAGgAXABYAFAASABMAFAAWABgAGgAbABoA
GwAWABQAEwARABMAEgATABUAEgAQAA0ACwAOABAAEQASABEADQAKAAgABQAFAAUABQAD
AAMABQADAPz/+v/4//X/9v/6//v/+//+/////P/7//r/+P/2//X/9//5//v//f/6//j/
8//y//f/+P/4//n/+//+/wAAAQD9//z/+v/5//r/+v/9//3/+//7//v/+//7//v/+//8
//z//P/8//z//P/9//3//v8CAAIAAgACAAAA/v/8//r/AAD///3/AgAGAAMABQAFAAIA
/v8BAAAAAQAAAAAAAQD9//z//P/7//z//P/9/wEAAgAAAAEAAwABAP3/+//8//7///8B
AAMAAAD///7//f/9//3//f/9/wAAAAD///7/+//6//n/9f/5//z/AAAEAAMAAAD///7/
/P/7//z/+//6//r//f/7//v//f/9//3//v/+//3//v/8///////9//v/+//8//3////8
//v/+//6//n/9v/3//j/+//8//n/+f/9//j/9P/2//j/+v/8//7//P/8//z//P/8//z/
/P/8////AAABAAIAAQD+//r/9v/6//r//P8DAAMAAwADAAUABwAGAAQAAwAJAAUAAgAF
AAcACAAIAAoACwANAA8AEAAKAAoACgAIAAYACAAIAAMABQAHAAgACgAHAAYAAwACAP//
+f/0//L/8v/y//L/8//0//T/9P/y//T/8//z//P/8v/x//L/7f/t/+3/7f/t//D/8P/v
/+//7v/t/+3/7v/x//H/8f/v/+7/7//s/+v/8f/t/+f/6f/m/+L/4//d/+D/6v/z/wUA
IQA0AEQAWABsAH0AhwCVAKMAogCRAHwAagBOACQAAwDw/+X/4v/m/+z/7//2//v/8//r
/+v/8P/y/+//6//r/+v/5//m/+X/5P/o/+v/7f/u/+r/5f/m/+b/4//i/+H/4f/j/+X/
5v/o/+r/6//s/+z/6v/p/+j/5f/m/+b/6P/o/+T/4//j/+L/5f/m/+f/5v/o/+n/6f/q
/+r/6//r/+v/7f/q/+b/6P/s/+v/6f/m/+n/7f/v//D/7v/s/+v/6f/s/+7/8P/x/+3/
7f/t/+3/7v/v/+//8f/x//H/8f/y//P/8//z//P/9f/3//n/+f/1//X/+P/6//n/+//9
//z//P/9//7////8//v//f/9////BAAGAAcACQANABAAEgANAAoABwAHAAwADQAMAA0A
DgAOAA4AEAASABIAEAAQABAAEAAPAA4ADAAKAAkACAALAA0ADQAPAAsACgAKAAkADAAK
AAoACwALAAoACAAHAAYABgAFAAQABQABAP7//P/6//n/+P/3//j/+f/8//v/9//4//n/
+f/z//T/8v/v//L/8//w/+//7//u/+3/7f/w//H/8v/z//T/9P/x//L/8v/w/+3/6//t
//D/8v/z//H/8P/u/+3/7//w//T/9f/2//f/+P/5//T/8f/u/+z/8P/y//T/9v/0//P/
8f/w//T/9P/0//T/9f/2//f/+P/4//X/8f/0//j/9f/3//f/9f/y//b/9v/3//b/9v/3
//P/8v/y//H/8f/w//D/8//3//b/+P/7//n/9f/z//T/9v/1//X/9f/2//f/+P/5//f/
9//3//f/+v/6//n/+P/1//T/8//v//H/8v/0//b/9f/y//H/8P/v/+//8f/x//L/9P/5
//n/9v/3//b/9f/0//L/7//u//H/9f/2//X/8//z//T/9f/1//L/8f/x/+//7//t/+//
8P/z//T/8f/5//n/+P/0//T/8f/w/+//7v/x//T/9//6//f/9P/x/+7/7//w//H/8v/w
//D/8P/w//L/9f/2//b/+P/4//b/9v/4//f/9v/1//j//P/9//3//f8BAP3/+v/6//z/
/f/9/wMABAAGAAgABgAAAP7//P/7//z///8AAPr/+f/4//b/8//y//H/7v/w/+//6//o
/+b/4//i/+H/4//k/+T/5P/i/+L/4f/h/+P/5P/l/+j/5P/h/+D/3//i/+T/5f/l/+L/
4P/e/93/4P/h/+H/4f/f/9//4f/f/+X/3//f/9v/1//Y/9b/z//T/+b/7v/x/wUAHQA0
AEwAWABkAHcAhwCVAJ0AkgCBAG4AVgA0ABAA9f/m/93/3v/k/+D/4f/m/+f/6f/r/+n/
7P/w/+3/5//l/+P/4f/g/9//3v/f/+H/4v/i/9//2//d/97/3v/e/97/3//d/93/3P/c
/9z/3f/e/97/4P/h/+L/4f/f/97/3//e/97/3//h/+L/4f/g/9//3P/e/9//3//g/+L/
4//j/+P/4//g/9z/3v/h/+H/4P/e/9//4//l/+b/5P/k/+X/5f/n/+r/7f/v/+n/5//l
/+P/5P/l/+X/5//r/+3/7//y//H/7//t/+v/7P/v//L/8//t/+3/8P/y//T/9//6//r/
9//3//f/9//5//n//P/9//7/AgADAAMAAQADAAQABAAEAAQABAAHAAoACwAKAAsACwAK
AAkACgAMAAwACgAKAAgACAAHAAYABwAIAAoADAAMAAsACAAHAAQABAAFAAUACAAGAAYA
BwAEAAIA///9//3//v/+//7//v/7//n/+P/1//X/9f/1//f/9//5//f/8P/w//D/7//t
//D/8P/v/+//7//r/+n/7v/u/+7/7//v/+//7//v/+3/7P/o/+j/6v/q/+n/6f/o/+r/
6//r/+3/7v/u/+//7v/u//H/8f/u/+3/7P/r/+3/7//x//T/8v/y//L/8v/v/+3/6v/o
/+//8P/x//L/8P/w//D/8P/1//P/8P/0//T/7//v/+3/7v/s//H/8v/z//L/8v/z/+//
7v/u/+3/7//w//L/9//0//D/7//v//H/7//v//L/9P/z//P/8//y//H/8P/v/+3/7f/t
/+3/7v/u/+3/7P/s/+z/7P/p/+z/7v/x//T/8f/u/+3/7P/s/+3/8P/x/+7/7v/x/+//
7P/t/+z/6//u/+7/7f/u/+z/7//v/+3/7f/t/+7/7//v/+z/6//r/+3/7f/r/+3/7//z
//X/8//x/+3/6P/q//D/8v/y//L/8v/x//D/7//u/+7/7v/u/+7/8//0//T/9P/x/+7/
7f/x//T/9//6/////v/8//n/9//9//n/9v/5//3/AAACAAYAAgABAAAA/v/+/wAAAgAC
AAEAAgABAPv//f/9//z//P/+//7//P/8//n/9f/y//L/8P/w//D/8f/v/+7/7f/q/+z/
6//r/+v/7P/t//D/7f/o/+f/5v/l/+j/6v/r/+3/7P/r/+v/7P/t/+3/7f/r/+n/6//p
/+n/5//r/+3/6f/g/+L/8f/v/+D/4P/r//P///8WADQATgBgAGsAcwB1AIMAigCDAHwA
cgBYAEIAKwAIAOn/2v/S/9D/2f/i/+n/7f/z//H/7P/u/+v/5//n/+f/6f/q/+v/7P/q
/+v/6//q/+b/4f/i/+L/4//k/+X/5//l/+X/5P/k/+X/5//p/+r/6f/n/+X/4f/h/+L/
5f/m/+f/5//o/+j/6P/o/+j/5v/n/+n/6v/s/+n/5//k/+H/4//i/+D/5P/r/+v/6v/o
/+X/5//n/+b/6f/q/+z/7f/q/+r/6v/p/+r/6//s/+3/7P/t/+3/7//u/+3/7P/s/+7/
7//w//H/8//1//f/9//x//H/9P/2//b/+f/8//z/+P/3//b/9f/3//f/+v/7//3/AgAE
AAUABAAFAAUABAACAAIAAgAFAAUABQADAAMACAAKAAwAEAANAAwACQAIAAYABgAFAAQA
BgAIAAsADgAOAA0ACgAJAAYABgAHAAcABQAAAP3/+//9//7//v////3//v/+//7//P/3
//P/8P/y//P/9P/1//P/8//1//P/7P/s/+z/6//s//D/8f/x/+7/7f/o/+X/6v/s/+7/
8f/u/+v/6P/l/+f/6P/m/+j/7v/u/+3/7f/t/+7/7v/t/+//8P/w//H/7v/s/+3/6//s
/+3/7v/v/+//7//v//D/8f/y//P/9P/0//X/9f/2//j/9v/0//L/8//0//X/9v/2//P/
7//y//b/8//1//X/9v/0//n/+v/3//T/8v/x//H/8v/0//X/8//y//L/9f/1//L/8v/z
//b/9f/2//r/9//z//D/7f/v//H/8//1//X/9f/1//X/9v/2//X/9P/0//T/9P/x/+//
7v/u/+7/8P/w//L/9P/1//X/9//3//H/8P/y/+//8v/1//b/9//2//T/8f/w//P/+f/8
//3/+v/3//X/8//z//D/7//v//L/8//y//X/9P/1//T/7//z//P/8P/2//j/9v/2//b/
9v/0//T/9//4//v//P/9//z/+P/5//X/8f/0//n///8CAAAA//8CAP3//P///wIABAAD
AAYABgAHAAYABgACAAIAAAD+//7/AAADAP//AAABAAIAAgACAAIAAAAAAP//+//2//b/
8//y//P/8//0//T/8f/u/+3/6//t/+3/7v/v//P/8f/w//H/7//v//D/8P/v/+//7v/t
/+7/8P/y//P/8v/v/+7/7//v/+//8//p/+P/6f/q/+j/5f/h/+j/+v8DAA0AHQAwAEQA
UgBgAHMAgwCLAJkAnACJAHIAZABOACwADwD6/+n/4P/i/+L/4//q//P/9//9//3/+v/4
//X/7//t/+v/7f/u/+//8P/t/+3/7P/q/+n/5f/n/+j/6f/q/+v/7f/s/+v/6f/o/+n/
6//t/+7/7//v/+//7f/r/+r/6//q/+r/6//t/+7/7v/u/+7/7P/u/+//7//w//L/8//z
//P/8v/u/+n/6v/x//H/8P/u/+3/7//v/+7/7v/u/+//7//v//D/8f/x//D/8f/y//P/
9v/3//f/+f/3//f/9//4//v/+//7//v/+f/7//3//f/4//f/+f/6//7/AwAIAAoABgAF
AAQAAwABAAEABAAFAAQACAAJAAkABwAJAAoACgANAA4ADwATABcAFwAVABUAFgAWABYA
GAAXABYAEwASABIAEgARABAAEgASABMAFAAVABUAEwATABAAEAARABEADwAMAAsACwAN
AAwACgAJAAkACgAKAAoACAADAP///P/9////AQADAAEA//////v/9v/2//b/9f/0//j/
+f/5//j/9//y/+//9P/0//T/9f/3//f/9//3//b/9P/v/+7/9f/2//b/9//2//j/+f/5
//f/9v/0//P/9f/2//r/+//6//n/+P/3//n/+f/5//r/9//2//X/9P/0//X/9f/2//r/
+v/6//r/+v/6//r/+v/9//v/+P/8//3/+f/6//n/+f/4//7/AAD///z/+v/5//n/+v/8
//3/+//6//r//f/6//b/9f/1//b/9f/2//r/+v/5//n/+f/5//n/+f/5//z//f/+////
/f/8//r/+P/6//r/+v/3//f/+P/6//z//P/6//r/+v/8//3/AAABAPv/+v/8//n/+f/7
//v/+//8//z/+//8//n/+//6//f/+f/5//r/+//9//r/+f/5//z//f/8/////f//////
+//5//3/+P/8/wIAAAAAAAAAAAD9//z/+//6//3//v///wAA//8BAAEAAAAAAAAA/v/+
/wYABwAIAAkACgAMAAsACQALAA8ACwAIAA0AEAASABMAFgAWABcAGAAcABoAHAAeABkA
FgAVABIADgAPABAAEAAOAA4ADgAMAAoACQAFAAIAAwABAAEAAQD//wAAAAAAAAAAAgAD
AAUAAwAEAAUACAACAP///v/9/wAAAgADAAMAAgAAAP7//f///wEAAgADAAIAAwAGAAUA
AQD//wUACQADAAAA/v/5//X/+P/8/w0AJwA1AEYAZAB+AI4AlwCdAKsAvQDEALMAoACK
AGgARgAjAAgA9//0//r/AgAFAAgAEQAVABMADwAMAAoACgAHAAgACQAGAAQAAgAAAAAA
AQABAAAAAQD//wMABgAEAAIAAAD//wAAAQABAAIAAgADAAQABAADAAMAAwABAAIAAgAE
AAQAAAD//////v8DAAQABQAEAAIAAwADAAQABAAFAAUABQAHAAYABAAIAAsACQAGAAIA
BAAHAAgACAAHAAYABgAFAAYACAAKAAsACwALAAsACwAKAAsACwANAA4ADwAQABIAEgAR
ABAADwAPABEAEwATABAAEQAVABgAFAAVABYAFAAXABkAGwAdAB0AHQAgACEAIAAkACUA
JQAnACkAKgAqACkAKAAnACkALgAvAC4ALwAuACwAKgAqACoAKgAoACgAKwAsACwALAAr
ACoAKgAqACsAKwApACkAKAAqAC0ALwAsACgAJgAlACgAKAAnACcAIwAiACAAHgAeABsA
GQAYABkAGQAZABkAGAAXABgAFQARABIAEwATAA4AEAAPAA0ADwARAA8ADwARABAADwAP
AA8ADwAPAA8AEgASAA8AEAATABIAEAAPAA8AEAAQAA8AEAAQAA8ADwALAAoADAALAA0A
DwARABMAEQARABEAEgATABQAFQAWABMAEwASABIAFAAUABQAFAAXABgAGQAaABkAFQAQ
ABIAFQATABYAFwAVABIAFgAWABgAFgAVABUAFAAUABUAFQAVABQAFAAXABYAEgARABEA
EgARABIAFgATABEAEAAPABMAFQAXABkAFwAVABMAEQAUABYAFwAYABYAFgAWABMAEAAQ
ABEAEgAUABQAFgAYABQAEwAUABMAEwAUABgAFwAVABUAEwARABIAEgARABIAEgAVABUA
EwATABMAFAAVABkAFgAVABUAFwAXABUAFwAVABUAEwANABMAFwAWABAAEAASABIAEgAS
ABIAEgASABIADwAOAA0ADAATABYAGAAaABcAFAATABcAEwARAA8ADwAVABgAGgAdACEA
HQAaAB0AHQAeAB4AIAAiACMAJAAkAB4AHgAeABwAHwAiACMAHwAcABsAGQAYABoAGgAY
ABgAFwATABAAEAANAAwACwALAA0ADgAPAA4ADAAJAAcABQAHAAkADQALAAcABwAHAAcA
CgAKAAkACQAIAAcABwAIAAsACwALAAkABwAJAAcABwATAAEA+f8BAAIA+v/7/wMABgAK
AA8AEQAjADoARABWAHQAfwCDAI8AmwCcAJsAlACEAGwAUgA9ACIABwD6//b/9P/5//7/
AQADAAMABwAQABgAEgALAAgABQAEAAQABAAEAAYABwAHAAYAAQD9////AAAAAAAAAAAB
AAEAAQAAAAAA/v///wAAAAACAAMABAADAAAA/v/+//z//P/9////AAADAAQABQAEAAEA
AQAAAAAAAwAFAAYABwAGAAIA/f/+/wUABQAEAAIAAAABAAAA/v8AAAIABQAHAAYABgAG
AAUAAwADAAMAAwAFAAcACAALAAsACwALAAwADAALAAoACQALAA0ADwAPAAkACQAMAA4A
DAAPABIAEgARABEAEQARABEAEQAUABUAFwAcAB4AHwAdAB8AIAAgAB4AHgAeACEAIQAh
AB8AHwAhACIAIwAmACcAKAAnACgAJgAkACEAHgAiACQAJwAqACkAJwAjACEAHAAcAB0A
HQAfAB4AHwAhACAAHgAbABkAGgAcAB0AHgAdABkAFgAUABUAFQAVABUAEgARABIADwAM
AAwADAALAAwAEAARABEADAAJAAIA/f8CAAQABgAJAAsACwALAAsACwAKAAYABgAMAAwA
CwALAAoACgAJAAcACQAKAAoACwAKAAoADQANAAsACQAHAAUACAALAA4AEgAQABAAEAAQ
AA0ACwAIAAYADQAQABMAFgAUABIAEAAOABIADwALAA4AEgAPABEAEQAQAA4AEwAUABMA
EAAOAA0ADgAOAA8ADwARABAAEAATABEADgAOAA8ADAAJAAgACgANAA0ADgAPAA0ADQAN
AA0ADQANAA0ADQAQABAADwAOABAAEAAQAA0ADwAQABIAFAAQAAwACgAIAAoACwAOAA8A
DAAMAA8ADQAPABEAEQARAA8ADgAMAAwACgALAAkABQAIAAsADwATABIADgAMAAsACQAJ
AAcACQAMAA8AEAANAAEABQASABYADgAOAA4ADgAOAAsACgAJAAgACQAKAAsADAARABIA
EgASABEADgANABEAEwATABMAFQAXABYAFAATABkAFQASABUAGAAaABsAHgAcAB0AHgAe
ABsAHAAdABwAHQAgACEAHQAcABsAGQAYABcAFgATABIAEQANAAoACgAJAAoACwANAAwA
CgAIAAQABgAHAAkACwAIAAcACAADAAIAAwAEAAUACQAKAAoACwAHAAMAAAD+/wIAAwAE
AAMABQAHAAUABQD1//n//f/9//r/9v/3/wEACAAGAAkAHwAtADwAXAB4AIoAlwCbAKEA
rQCwAKEAjAB8AGYASAApABAAAQD2//T/+v8DAAYACwARAAsAAwAAAAIA///7//v/+//9
//7///8AAAIAAwADAAIA///7//3//v8AAAAAAAABAP/////+//7//v///wAAAAACAAMA
BAADAAAAAAACAAIAAAD//////v8AAAAAAAD+/wEAAwAEAAYAAwADAAIAAQACAAAA/f8A
AAUABQAEAAIAAAADAAQABAAFAAYACAAJAAcACAAJAAkABwAHAAcABwAKAAsACwANAAwA
CwAKAAoADAANAA4ADwALAAsACwAJAAkACwAQABQAEQATABUAFAATABMAEwATABUAFQAY
ABkAGAAcAB0AHQAfACEAIgAiACQAJAAkACcAKAAnACQAIwAlACYAJwAqACgAJgAiACAA
IwAmACgAKgAmACQAIwAiACQAJQAkACUAJAAkACUAJQAiAB4AHAAbAB0AHgAeAB8AHwAg
ACAAIAAcABcAEwAQABIAEwAUABUAEAANAAwABwAGAAgACgALAAkADAAMAAsACQAHAAEA
/f8EAAYACAALAAgABwAGAAUABwAGAAIAAgAFAAQAAgABAAAAAgADAAMABAAGAAcACQAH
AAYACAAHAAkACQAJAAkABgAFAAQABAACAAIAAgACAAEAAQAAAAAAAwACAAEAAAADAAQA
BQAGAAUAAQD8//7//v/7//3//f////7/BAAGAAUAAgAAAP//AQACAAQABQACAAAA//8B
AP///P/8//3/AQABAAMACAADAP///P/5//v//f///wEAAwADAAMAAwACAAIAAQAAAAAA
AAAAAP3///8AAAIABAAGAAQABAAEAAIAAQACAAEA/P/8/////f/+/wEAAgADAAEA/v/6
//j/+v/9//3/+//8//3///8BAAQAAgACAAMAAwADAAEAAwD//////f/3//3/+f/6/wgA
CgAHAAQAAQD+/wAAAAAAAAAAAgACAAIAAgAAAP7//P/6/wAAAgADAAQAAgAAAAAABQAH
AAcABwAJAAoACgAJAAkADwALAAgACwAPABIAFAAYABUAFQAVABQAEQASABMAEgAPABAA
DwAJAAcABwAGAAYACQAKAAkACgAIAAMA///+//3//P/7//v//v8AAAIAAgD9//n/9v/z
//f/+/8BAAEA/v/9//z/+//6//j/9f/z//b/9//5//z/+//5//f/8//0//f/9v/3//H/
6//t//H/7v/s/+v/6//4/wYABwARACcAPABUAHAAggCPAJ0AsQC5AK4AlwCIAHoAVAAm
AA8AAgD3/+7/5v/s//n//v/9////BQD9//T/9P/z/+//7//v/+//8P/x//L/8P/x//H/
8P/r/+f/6f/q/+3/7v/v//H/7f/r/+j/5v/o/+v/7v/w/+//7f/r/+f/6P/q/+7/8P/x
//H/8v/y//L/8P/u/+r/6//t/+7/8P/w//H/8f/x/+//7P/o/+r/7//v/+7/7P/p/+v/
6//q/+3/8P/0//f/8//y//H/7//w//H/8v/z//L/8//z//X/9f/1//X/9v/3//f/9//3
//f/+f/7//v/+f/5//z//v8BAAUACQAKAAYAAwAAAP3/AQADAAgACwAIAAoACQAHAAkA
CwAMAAwADwAQABEAFQAVABUAEwATABUAFgAXABoAGAAYABYAFgAVABQAEgAQABEAEgAU
ABYAFAATABAADwAQABIAFQAXABUAEAANAAsACwAKAAgABwAIAAoACwAMAAkABQACAAAA
AwAFAA==
         </WaveFormData>
      </LeadData>
      <LeadData>
         <LeadByteCountTotal>10000</LeadByteCountTotal>
         <LeadTimeOffset>0</LeadTimeOffset>
         <LeadSampleCountTotal>5000</LeadSampleCountTotal>
         <LeadAmplitudeUnitsPerBit>4.88</LeadAmplitudeUnitsPerBit>
         <LeadAmplitudeUnits>��V</LeadAmplitudeUnits>
         <LeadHighLimit>2147483647</LeadHighLimit>
         <LeadLowLimit>268435456</LeadLowLimit>
         <LeadID>II</LeadID>
         <LeadOffsetFirstSample>0</LeadOffsetFirstSample>
         <FirstSampleBaseline>0</FirstSampleBaseline>
         <LeadSampleSize>2</LeadSampleSize>
         <LeadOff>FALSE</LeadOff>
         <BaselineSway>FALSE</BaselineSway>
         <ExcessiveACNoise>FALSE</ExcessiveACNoise>
         <MuscleNoise>FALSE</MuscleNoise>
         <LeadDataCRC32>437050273</LeadDataCRC32>
         <WaveFormData>
NAAyADAALgAuAC8ALwAtAC4ALwAwADAALwAvAC4ALQAwADAAMQAzADIAMAAvAC4ALAAr
ACsALQAvADIAMAAvAC0ALQAtAC0ALwAvADAALQAwADQALgAsADEANwA6ADwAPgBCAE0A
XgByAIMAjgCYAKgAsQCoAI4AdABqAGoAYQBYAFcAVQBKAEAAPAA8ADsAMwAwADQAMgAu
ACwALQAqACkAKQAqACoAKgAqACgAKAAqACoAKAAnACYAJgAkACUAJQAlACgAKAAoACcA
JQAkACQAIwAkACMAJwAmACUAJQAmACcAJQAmACYAJgAkACQAJAAjACUAJQAmACYAJwAn
ACYAJgAlACQAIwAiACMAIwAkACQAJgAmACYAJgAkACUAJQAmACYAJwAnACcAKAAoACkA
KQAmACUAJQAkACkAKgArACwAKgApACoAKQArACsALAAsACwALgAuAC4ALgAwADEAMQAy
ADIAMgAyADQANAA2ADcANwA5ADoAOgA5ADsAOwA7ADkAOQA5ADsAPAA8ADwAOwA7ADwA
PAA9AD8APwA+AD4APQA8ADsAOgA4ADcANwA3ADkAOQA4ADcAMwAzADQANAAxADEAMQAw
AC8ALAAsACwAKwAqACkAJgAmACYAJgAlACEAIAAfABwAHgAeAB0AGwAbABoAGgAZABYA
FgAWABYAFgAWABYAFAAVABUAFgAWABQAFAAUABQAFQAVABQAFAAUABMAEQAQABMAFgAX
ABoAFQAUABUAFAASABMAEwATABMAEwATABMAFAAUABQAFAASABMAEwASABIAEgASABMA
EwATABMAEwATABEAEAAQABEAEQAOAA4AEQARABEAEQANAAsACwAJAAkACgALAAsACwAL
AAwADQAKAAkABwAGAAcABwAHAAcAAwAFAAYABgAFAAUABQAFAAQABAAEAAQABAABAAEA
AwABAAMAAwABAP7/AgABAPv//v/+/wAAAgABAAAA//8BAAAA/P/7//r/+//7//z//v/+
//z/+//6//j/9f/1//f/9v/2//f/9v/1//P/8//y//T/9P/0//b/9P/y//D/7f/u/+3/
7f/u//D/7//t/+z/7v/u/+7/7v/u/+7/7v/u/+7/7f/s/+v/6v/r/+z/7f/u/+z/6v/o
/+j/6//t/+7/7v/s/+3/7v/u/+7/8v/0//T/9//3//j/+v/3//b/9f/0//b/9v/4//r/
+f/3//b/9f/x//D/7//v//D/8f/u/+//7f/s/+n/6P/m/+b/5v/l/+L/3//e/9z/2v/Y
/9r/2//b/9n/2f/Z/9j/1v/V/9X/1f/V/9X/1P/S/9P/0//S/9L/0v/S/9H/0f/T/9P/
1v/T/9H/0P/P/9H/0f/P/8//2P/V/9L/0P/Q/87/y//N/9T/1v/e/+b/7f/4/woAGwAo
ADQAQgBHADwAKAAaABIABgD5//j/+f/v/+j/4v/c/9j/1//R/8r/yv/M/8z/yv/H/8T/
w//D/8L/wv/C/8L/w//E/8f/yP/D/8H/v/++/8D/wf/B/8H/wv/C/8L/wf+//77/vv+9
/8D/v//D/8L/wP+//7//v/++/77/vf+8/73/vv+//7//vP+7/7v/uv+7/7v/uv+6/7r/
uv+6/7r/u/+7/7z/vP+9/77/v//A/73/vf+8/7z/vf+//8D/wf+//77/vv+9/73/vf++
/77/vv++/77/vv+//7//wf/B/8P/w//E/8T/wv/E/8T/xP/E/8b/x//H/8r/yv/K/8r/
y//K/8v/y//O/9H/0//U/9T/1f/U/9P/0v/R/9D/0f/U/9T/1P/T/9H/0v/S/9P/1f/V
/9T/1P/U/9T/1P/U/9L/0f/R/9H/0f/R/9D/z//N/83/zv/O/83/zf/N/8z/yf/G/8b/
xv/I/8j/yP/G/8f/xv/F/8P/wf/A/7//vP+9/77/vv+9/7r/uP+3/7X/tv+2/7b/tv+3
/7j/uf+4/7b/tf+1/7T/tP+0/7T/tP+1/7X/tP+0/7f/t/+2/7b/uP+6/7r/vP+5/7j/
uf+4/7n/u/+8/73/u/+5/7f/tf+5/7r/u/+8/77/v/+//77/u/+6/7n/uf+9/7//wf/D
/8H/v/++/77/v/+//7z/vP+//7//v/+//73/vf+//7//wP/A/8D/v/+9/7v/uv+5/7v/
u/+6/7r/vP+9/77/v/+6/7v/u/+6/7j/uf+6/7v/uv+6/7r/uv++/7v/u/+9/7v/vf+9
/7v/uf++/77/uf+6/7j/uP+4/7r/uv+6/73/v/+8/7z/vP+6/7n/uf+6/7r/uv+7/7z/
vv+7/7v/vf+7/7r/uv+4/7j/t/+4/7j/uf+6/7v/vv+9/7z/u/+5/73/vf++/8D/tP+3
/7n/tv+2/7n/uv+7/7z/vP+8/7z/vP+6/7z/vP+9/7//vv++/7//vv++/77/wv/E/8T/
xf/F/8b/yP/I/8j/yv/K/8r/yv/M/87/zv/N/8//z//M/8z/yv/L/8v/y//K/8v/zP/M
/8b/xP/D/8L/w//D/8P/wf+//7z/uf+2/7n/u/+8/7v/uv+5/7j/tv+1/7X/tP+z/7b/
tv+3/7n/tv+0/7P/sv+0/7X/t/+7/7r/vP+5/7f/t/+3/7f/t/+3/7v/wP+7/7j/uv+6
/7b/tf+9/8D/wP/C/8r/yf/K/9T/4f/6/xQAIgArADYAPgAuABQABgD///j/8f/v/+z/
6P/k/+D/2//J/8D/xv/C/77/xP/A/7z/uv+5/7b/tv+2/7b/tv+2/7j/uP+2/7X/tP+0
/7X/t/+4/7n/uf+4/7f/tf+2/7b/t/+3/7f/tf+4/7b/tf+1/7b/t/+5/7r/uv+6/7j/
uP+4/7f/tf+1/7b/tv+6/7v/u/+8/7v/uv+5/7j/uv+7/73/vv+8/7z/vP+8/7z/vf+9
/77/wP/B/8H/wf/A/8D/wf/B/8P/w//E/8T/xv/G/8b/xv/H/8f/yf/J/8n/yf/K/8r/
yP/K/8r/yv/N/9D/0v/T/9T/1P/U/9T/2P/Y/9r/2//c/9//4f/i/+H/4//j/+P/5P/l
/+b/6f/s/+z/7P/r/+j/6P/n/+f/6P/p/+n/6v/q/+r/6v/q/+z/6//r/+v/7f/t/+z/
6//o/+f/5//m/+j/6f/q/+r/6P/k/+P/4v/k/+T/5P/i/+H/4P/f/93/3P/c/9z/2v/a
/9r/2f/X/9b/1P/T/9H/0v/S/9L/0v/U/9T/1P/S/8//z//Q/9D/0v/S/9L/0v/R/9H/
0P/Q/9P/0//S/9L/1P/W/9b/2P/U/9T/1v/W/9j/2f/Z/9n/2//b/9v/2//c/9z/3P/c
/9z/3f/d/9z/3v/e/97/3//h/+H/4f/h/+D/3f/b/9r/3v/f/93/3v/f/9//3//f/9z/
2//c/9v/3f/e/9//3//c/9v/2//b/9z/3f/d/97/3f/d/93/3f/a/9v/2//a/9r/2//c
/93/2//a/9n/2P/c/9n/2f/b/9r/2//a/9f/1f/a/9r/1f/Y/9j/2v/c/9v/2v/Z/9v/
3P/Y/9f/1v/V/9X/1v/Y/9n/2P/Y/9j/2f/X/9j/2//a/9r/2//a/9v/2f/Z/9j/2P/Y
/9j/2v/Z/9j/1//V/9j/1//X/9j/3P/Z/9X/1v/Y/9r/2v/a/9r/2f/Y/9f/1v/Y/9j/
2P/Y/9v/3P/d/97/3f/c/9z/2//b/9z/3v/g/+L/4v/m/+j/5f/l/+T/5P/m/+b/5v/m
/+b/5v/m/+j/7P/s/+v/6//p/+b/5v/m/+f/5//n/+P/4//j/+L/3//e/97/3v/e/93/
3P/Z/9j/1v/U/9L/1P/V/9X/0//T/9X/1f/U/9T/1P/T/9L/0f/R/9L/1P/V/9L/0v/S
/9L/0//T/9X/1f/X/9T/0v/R/9P/0//T/9H/1f/W/9f/2v/Y/9T/1P/X/9n/3v/i/+L/
5v/v//z/EAArADoAPgBIAFUATgA0AB4AEAAMAAcAAgD///n/8v/s/+j/5v/j/93/1v/W
/9j/2P/U/9T/0v/S/9P/0v/S/9L/0v/S/9L/1P/U/9D/z//O/87/zv/P/8//z//T/9T/
1f/V/9b/1v/X/9f/1P/R/9P/0P/R/9H/0v/T/9H/0v/S/9L/0//U/9X/1f/V/9X/1v/W
/9f/1//W/9b/1v/W/9b/1v/V/9X/1v/W/9f/2P/Z/9r/2f/Z/9j/2P/Z/9v/3P/d/9z/
3P/d/93/2//b/9z/3P/g/+D/4P/g/9//3//h/+H/5P/l/+f/6P/o/+r/6v/q/+v/7P/s
/+v/7f/u/+//8P/x//D/8f/x//H/8//0//T/9v/5//r/+//5//n/+f/7//3//v//////
/v/+//3//f8AAAEAAQACAAAAAAAAAAAA/v/9//3//f///////v/9//v/+//8//z//P/9
//7//v/7//j/+P/4//j/+P/4//b/9//2//X/8//w//D/8P/u//D/8P/v/+3/7f/s/+z/
6//p/+j/5//m/+n/6v/r/+r/5//n/+j/6P/o/+j/6P/o/+n/6f/o/+j/5//n/+b/5v/o
/+z/7v/y/+//7v/v/+7/8P/x//H/8f/x//H/8f/x//H/8P/v/+7/8f/z//T/9P/y//L/
8v/z//X/9f/1//X/9//1//T/9P/1//X/8v/y//T/9f/2//f/9P/z//T/8//z//T/9f/1
//T/8//z//P/8f/x//D/8P/y//P/9P/1//H/8//0//T/8//z//P/8//2//b/9v/2//f/
8//y//P/9f/3//f/9f/y//b/9f/v//D/8P/y//T/9v/2//b/+f/4//T/8//y//L/8//1
//j/+P/2//X/9P/2//P/8//1//X/9v/4//j/9v/z//L/8P/x//L/8//2//X/9P/z//H/
9P/z//P/9P/4//n/9//4//r/9//2//X/9P/3//j/+f/6//j/9v/0//L/9f/2//f/+P/2
//b/9v/2//b/+P/4//n/+v/6//v//f/8//z//P8AAAQABAAFAAUABAAGAAYABgAEAAQA
BAAEAAkADAANAA0ACgAJAAUABAAHAAkACgALAAYABQAEAAIA///+//7//v8AAP///v/7
//r/+P/2//T/9v/3//f/9f/z//P/8//y//P/9f/2//f/9//2//b/9//1//T/9P/0//L/
8f/x//P/9f/4//b/9f/1//X/9f/1//f/9//2//X/+P/4//T/8v/1//3/AgAGAAgADAAX
ACQANABLAF4AZABqAHEAYABEADYAMgAqACMAIgAbABEADAAGAP7/+v/3//X/9v/4//b/
+P/8//j/9P/y//H/8v/y//L/8v/0//T/9v/2//L/8f/w//D/8v/z//P/8//x//D/7//t
/+7/7v/v/+//8f/v//L/8P/t/+3/7v/v//H/8v/y//L/8P/w//D/7//x//H/8v/y//X/
9f/0//T/8v/y//L/8v/1//X/9v/2//b/9v/2//b/9v/3//f/+P/5//v//P/9//r/+P/3
//X/9v/3//n/+v/+//7//v/+//////8BAAEAAgADAAUABgAFAAYABQAEAAgACgALAAsA
DAAMAAwADAAOAA4AEAARABMAFQAWABYAFQAXABcAFwAZABkAGQAbABwAHAAcABsAGQAa
ABoAGwAcAB0AHQAeAB0AHAAbABoAHAAbABsAGwAbABsAGgAZABcAFwAYABgAGAAZABoA
GgAYABQAEwASABMAFAAVABQAEQAQAA8ADQAMAAwADAAKAAwADAALAAkACQAIAAgABwAE
AAQABAAEAAQABAAEAAIAAQABAAIAAgAFAAYABwAIAAgABwAFAAQABQAFAAQABAADAAQA
AwAEAAUABgAJAAoADAANAA0ADQALAAkABwAFAAgACAAIAAgACgALAAsACgAIAAgACAAJ
AA0ADQANAA0ACwAJAAgACAAOAA8ADQAOAAwACwAKAAkACAAJAAwADQAMAAwADAALAAgA
BwAHAAcABwAHAAYABgAGAAUABAADAAEAAwAEAAQAAgADAAQABQAGAAYABgAGAAYAAwAD
AAUAAwAFAAUAAwADAAgACAADAAUABAAFAAYABQAEAAMABQAGAAIAAQAAAAAA/////wAA
AAAAAAEAAgAAAP3//f//////AAACAAIAAwABAAEAAAAAAAAAAAACAAAAAAAAAP//AgAB
AAEAAgACAAEA/f/+//7///8AAAEAAgACAAIAAgACAAQABAAEAAQABAAEAAUABQACAAIA
AwAEAAYABgAKAAwACgALAAsADAAQABAAEAAQABIAEgASABQAEwASABAADwASABAAEQAS
ABIAEQAQAAsADgAPAA8ADQAMAAwADAAMAAkACAAFAAQABAACAAAAAgAAAP///P/7//z/
/f/9//7////////////9//z//P/7//3//v///wAA/P/7//z/+/////7//v///wEAAQAB
AP///f/+////AAD8//7/BgAFAPv/+v8AAAYABgAJABgAKgA7AFAAYgBsAHMAegByAF4A
UABEAD0APAA3AC0AJgAiAB4AGgAXAA8ACAAIAAQAAAAAAAEA/v/9//3//v/+//7//v/8
//z//v/+//r/+f/4//j/9v/3//f/9//4//j/+P/3//j/+P/5//n/9v/z//X/8v/0//X/
9//5//j/+P/3//b/+P/4//j/9//5//n/+v/6//n/+f/4//j/+P/4//j/+P/5//n/+v/6
//j/+P/4//j/+f/7//z//v/7//v/+v/5//n/+v/8//3//f/9//7//v8AAAAAAAAAAAEA
AQADAAMAAwADAAQABAAEAAYABgAGAAoADAANAA0ADAAKAAgABgAJAAoADQAPABAAEwAV
ABYAFgAXABYAFQAVABUAFQAXABoAGgAaABkAGwAcABwAHQAaABkAFwAWABcAGAAZABoA
GgAZABkAGQAZABkAGAAXABUAFQAWABYAFAATABIAEAASABAAEQASABAAEAAQAA4ADAAK
AAgABQAHAAgACQAIAAUABAACAP//AgACAAMAAwAAAAAAAAAAAP///v/9//r/+v/7//3/
/v/7//r/+f/4//r/+//7//z//v//////AAD//wAA//8AAP//AAADAAQAAgADAAMAAwAE
AAUABgAHAAoACgAKAAoACQAJAAgABgAIAAgACAAJAAoACQAIAAcACAAHAAcACAALAAsA
CAAIAAgABwAGAAUABAAFAAgACQAGAAYABgAFAAUABQAGAAcABQAFAAQABAAFAAUABQAF
AAUABwAIAAgAAwADAAMAAwAEAAQABAAEAAgABQAFAAcABwAJAAkABwAHAAwADAAHAAMA
AAD///7/AQACAAMABwAJAAYABgAGAAQAAwADAAQACAAIAAkACgAJAAUABAAFAAYACAAL
AAwACgAHAAYABAAGAAYABgAIAAgACAAIAAcABQADAAIAAgAEAAMAAwAIAAwACQAIAAcA
BgAEAAQABgAGAAkACQAIAAgACQAKAAoACgAPABIAEwAVABMAFAAWABYAGAAYABgAGAAX
ABgAGQAYABcAFwAXABQAFQAWABgAGQAXABMAEwATABIADwAOAA4AEAAQAA8ADgAIAAYA
AwAAAAEABAAGAAcAAgABAAAA//8AAAAAAQABAAMAAwACAAIAAgABAP///v/+//7//f/9
//3//f8AAP7//////////////wEA///8////AgAAAP7/AAAFAAcACgAMAAwADAAXACIA
MgBNAGQAbAB0AH8AdgBYAEQAPAA4ADEAMAAtACUAHgAaABIACAADAAMAAgAEAAgABgAA
AP7/+v/4//f/9//4//n/+v/4//j/+v/6//j/9//2//b/+P/5//n/+f/3//b/9f/z//X/
9v/4//n/9//1//j/9v/z//P/9P/1//f/+P/4//j/9v/2//b/9f/3//f/+P/4//v/+//6
//r/+v/6//r/+v/7//v//P/8//v/+v/5//j/+f/7//z//v/9//3//P/7//r/+v/7//v/
/P/9////AAAAAAAAAAAAAAEAAQADAAMAAQABAAIAAgAEAAYABgAGAAkADAAOAA8ADQAM
AAsACgANAA4AEQATABEAEwAUABQAFwAZABkAGQAZABkAGQAbABoAGgAaABkAGwAcABwA
HQAbABsAGgAaABwAHAAcABwAGwAZABgAFwAXABcAFgAVABUAFQAWABYAFAATABIAEAAQ
AA4ADwAQABAAEAAQAA4ADQAMAAsACQAKAAoACgAIAAgACAAHAAUAAwACAAIAAQABAAIA
AwAEAAMAAgABAP7//v///wEAAgAAAAAAAAAAAP/////+//7/AAABAAEAAgABAAIAAQAC
AAAAAAACAAIABAAFAAUABQAHAAcABwAHAAoACgAKAAoACQAJAAgABgAHAAgACQALAAwA
CwAKAAkACwAJAAgACAAJAAkABgAGAAkACQAJAAkACQAJAAsACwAJAAgABwAFAAYABQAF
AAUABgAHAAcACAAGAAUABAADAAMABQAGAAYAAQABAAEAAQAEAAQABAAEAAcABQAGAAkA
BgAHAAYAAwADAAgACAADAAIAAAAAAAAAAgACAAIABQAHAAQABAAEAAQAAwADAAQABAAE
AAUABgAFAAEAAAABAAAAAAABAAAAAQD//////v/+//7//v8AAAIAAgACAAEAAwABAAAA
AAD+////AwAGAAYABAAEAAQABAADAAIAAQAAAAMABAAFAAYABgAIAAgACQAJAAgACAAJ
AAoACgAKAA4ADwAOAA4ADQAQABIAEgASABIAEgASABIAFQAYABkAGQAbABsAGAAYABUA
FQAUABMAEQATABUAFgAQAA4ADQAMAAwACwAKAAcABwAGAAUABAAEAAUABQADAAYABwAI
AAgABwAHAAYABQAFAAQABAAFAAYABgAHAAgABwAFAAQABQAHAAoACAAHAAkACQAJAAkA
BQAHAAwADwAQABAADAAKAA0AEQAQABIAGAAcACUANABIAF0AagBwAH4AjwCIAGwAWABO
AEgAPwA8ADcALQAmACgAJgAaABEADwAQAA4ADAAKAAwADAAKAAoACwAIAAgACAAIAAYA
BgAIAAgACQAJAAkACgAJAAkACAAHAAgACAAIAAcACAAIAAkACQAHAAUACAAGAAgACQAL
AA0ACwAKAAgABgAHAAgACQAJAAkACQAKAAoACQAJAAgACAALAAwADQAOAA0ADQAOAA4A
EAAQABAAEAAPAA8ADgAOAA8AEQASABMAEgASABMAEwATABMAFAAUABgAGAAYABgAGQAZ
ABsAGwAZABkAGgAaABwAHgAeAB4AHgAgACEAIQAjACQAJQAmACYAJgAoACkAKQArACwA
LAAvADEAMQAxADAALwAuAC8AMgAyADIAMQAxADIAMgAzADMAMwAyADIANAA0ADQANAA0
ADMAMwAzADMAMwAyADEAMQAxADIAMgAwAC8ALgAsAC8ALgAwADIALgAsACoAJgAnACgA
KQApACcAJgAlACIAIAAgAB8AHQAeAB4AHwAfAB4AHgAeAB4AIAAgACAAHgAbABsAHAAc
ABoAGgAaABoAHAAdAB0AHgAeAB0AGwAaABwAHgAeACAAHwAgACMAJAAiACMAIwAjACUA
JQAlACUAJAAkACQAJAAmACcAJwAmACgAKAAoACkAKQApACkAKQAqACkAKQAqACwAKwAn
ACYAJwAnACcAJwAlACUAJwAnACYAJgAmACUAJQAlACYAJwApACkAKAAoACcAJQAjACEA
IAAjACUAJgAhACEAIQAhACYAKAAqACwAKwAnACYAJwAnACkAKQAnACQAKAAnACEAIwAi
ACMAJAAlACYAJwArACoAJgAlACQAJAAlACcAKgAoACYAJQAkACUAIwAkACcAJQAmACgA
KAAkACEAIAAeACAAIgAkACgAJgAmACYAJQAjACEAIAAgACYAKwApACAAHgAhACIAIwAk
ACQAJAAkACQAIgAiACIAIgAnACgAKgArACgAJgAlACQAJAAkACgAKgArAC0ALgAwADQA
NAA0ADQAMgAyADIANAA0ADQAMwAzADQAMgAzADQANwA3ADcAMwAyADEALwArACwALAAs
ACwALAAsACoAKgAmACIAHgAeACAAIQAgACEAIQAhACAAIAAjACMAIwAjACAAIAAhACEA
IAAgACAAIAAfAB8AIQAhACQAIgAhACEAIQAhACEAHwAfACAAIQAgACIAIAAeACEAJwAm
AB4AIAAsADEANgBGAF0AdgCGAJAAmwCcAJIAgABwAGYAXwBaAFkAVQBQAEwARgA+ADUA
LwAsACoAKAAqACwAKQAkACEAHwAeAB4AHgAeAB8AIAAjACQAIQAfAB0AHAAeAB8AHwAf
AB4AHgAeAB0AHgAeAB8AHwAfAB0AIAAeABsAGwAcAB0AIAAiACMAJAAiACIAIgAhAB8A
HwAgACAAIQAhACAAIAAiACIAIgAiACMAIwAkACQAIwAiACEAIAAhACMAJAAmACYAJwAn
ACcAJAAkACUAJQAmACcAKQAqACoAKgAqACoAKQApACsAKwApACkAKgAqACoALAAsACwA
MAAyADMAMwA1ADYANwA4ADkAOAA5ADkAOQA7ADwAPAA7AD0APQA9AD8APwA/AEEAQABA
AEAAPwBBAEIAQgBDAEUARQBEAEQAQwBCAEEAQABBAEEAQgBDAEIAQQA/AD0AOwA7ADwA
PAA8AD0APgA+ADsANgA0ADIANQA2ADcANgA0ADIAMAAtACwALAAsACoAKgAqACkAJwAn
ACYAJgAlACQAJAAkACQAJAAkACQAIgAfAB8AIAAgACIAIgAiACIAIQAhACAAIAAjACMA
IgAiACEAIgAhACIAIgAiACQAJAAkACUAJQAlACQAIwAiACEAJQAmACcAKAAmACcAJwAm
ACYAJgAmACcAJwAnACcAJwAmACMAIQAgACUAJQAiACIAJAAlACYAJwAkACMAJAAjACIA
IgAiACEAHQAbABoAGQAcAB0AHQAeAB8AHwAfAB8AGgAbABsAGgAaABsAHAAdAB0AHAAb
ABoAHAAZABkAGwAZABsAGwAZABgAHAAbABUAFQAUABUAFgAVABQAEwAVABkAFgAWABYA
EgARABEAEgASABIAEwAUABQAEQARABMAEAAQABEAEAARAA8ADwAOAA0ADAALAAwADQAO
AA8ADwARAA8ADgAOAAgABwAHAAwADAAKAAoACgAKAAoACgAKAAoACgAKAAoACgAKAAoA
CwALAAoACgALAAwACgAKAA4AEAAOAA8ADwAQABAAEAAQABAAEgASABIAFAATABIAEAAP
ABAADgAPABAADwAPAA8ACwANAA0ADAAJAAYABgAGAAYAAgAAAPz/+v/6//j/9v/4//j/
9//0//P/9P/1//X/9v/0//P/8v/x/+//7v/u/+3/7v/w//L/9P/u/+v/6v/n/+v/6v/q
/+v/6//r/+v/6f/j/+T/6f/u/+z/6P/q/+3/8f/y//b/+P/0//3/EAAiADUARgBMAFQA
XwBWADoAJgAgABwAFwAUAA0AAwD8//b/9P/w/+f/5//q/+b/4P/c/9r/2f/W/9X/1f/X
/9j/2f/a/9j/2P/a/9r/2P/X/9b/1v/V/9X/1P/T/9L/0v/S/9H/0v/S/9P/0//S/8//
0f/O/87/z//R/9P/0v/S/9H/0P/N/8z/y//J/8v/y//M/8z/y//L/8r/yv/M/8z/zP/M
/8z/y//L/8r/yv/K/8r/yv/M/83/zf/O/83/zf/M/8v/yv/K/8v/y//L/8v/zP/M/87/
zv/O/87/0f/R/9P/0//R/9H/0v/S/9T/1v/W/9b/1f/W/9b/1f/Y/9j/2P/Y/9z/3P/e
/9//3f/d/9z/2v/c/9//4P/h/+H/4f/h/+P/4v/i/+L/4f/j/+T/5P/l/+L/4f/f/97/
4P/g/+D/4P/g/9//3//f/9//3//e/93/3v/f/+H/4v/f/93/2//Y/9j/1v/X/9j/1//W
/9X/0v/R/9D/z//N/8z/zP/M/8r/yP/I/8f/xf/F/8T/xP/D/8L/wv/C/8L/wP/A/8D/
vv/A/8H/w//E/8P/wv/B/8D/wf/B/8D/wP/A/7//vf+8/7z/vv++/8D/vv++/8D/wP++
/7//v/+//8L/w//E/8X/xP/C/8D/vv++/7//v/++/8D/wP/A/8H/wv/B/8D/v//A/7//
v//A/8D/v/+7/7r/u/+7/7v/u/+6/7v/vv+//7v/uv+5/7f/t/+3/7j/uf+5/7n/uP+4
/7b/tf+0/7P/tP+3/7n/uv+0/7P/sv+x/7T/tP+0/7T/tP+x/7H/s/+z/7X/tf+z/7L/
tv+1/6//rP+q/6r/qv+t/67/r/+z/7L/rv+t/6z/rP+r/6v/rP+s/6z/rf+u/63/qf+o
/6n/q/+s/67/rv+r/6n/qf+o/6r/qv+q/6z/rP+s/6z/q/+o/6X/o/+i/6b/o/+p/6z/
qv+n/6b/pf+k/6b/pv+m/6b/pv+m/6b/pv+l/6T/o/+i/6b/pv+n/6f/pP+k/6X/pv+n
/6j/rf+w/7H/s/+0/7b/tv+0/7L/sP+z/7T/tf+4/7n/uP+2/7X/uP+2/7f/uP+4/7f/
tv+x/67/rf+r/6f/qf+q/6v/rP+o/6b/ov+g/6D/nv+c/57/nf+d/5v/m/+b/5v/mv+a
/53/n/+h/6P/n/+e/57/nf+a/5r/mv+a/5r/m/+e/5//oP+e/53/nf+d/53/nf+b/5f/
lP+V/5z/nv+a/5r/n/+l/6j/qv+s/67/sf/A/97/9f/+/wgAFgAXAAIA6v/g/9r/zv/J
/87/yf+//7b/qv+i/6L/of+d/57/ov+e/5j/lv+X/5T/k/+T/5T/lP+U/5T/k/+S/5P/
kv+Q/4//jv+O/5D/kf+R/5H/j/+O/43/i/+M/47/kf+T/5D/jf+P/4z/jP+N/4//kf+Q
/5D/j/+O/43/jP+L/4n/i/+L/4z/jP+N/43/jP+M/4z/jP+M/4z/j/+P/5D/kP+N/4z/
i/+K/4z/j/+R/5T/k/+T/5L/kf+R/5L/lP+V/5P/k/+U/5T/lf+U/5P/kv+U/5X/mP+Z
/5n/mf+a/5r/mP+a/5r/mv+d/6D/ov+j/6H/oP+f/57/of+i/6X/p/+k/6X/pf+k/6f/
qf+p/6n/qv+r/6z/r/+u/67/rv+t/6v/rP+s/63/q/+r/6r/qv+r/6z/rf+u/67/rf+t
/63/q/+r/6r/qf+o/6n/q/+s/6j/p/+m/6T/o/+g/6D/oP+i/6L/ov+g/57/nP+a/5f/
nP+e/w==
         </WaveFormData>
      </LeadData>
      <LeadData>
         <LeadByteCountTotal>10000</LeadByteCountTotal>
         <LeadTimeOffset>0</LeadTimeOffset>
         <LeadSampleCountTotal>5000</LeadSampleCountTotal>
         <LeadAmplitudeUnitsPerBit>4.88</LeadAmplitudeUnitsPerBit>
         <LeadAmplitudeUnits>��V</LeadAmplitudeUnits>
         <LeadHighLimit>2147483647</LeadHighLimit>
         <LeadLowLimit>268435456</LeadLowLimit>
         <LeadID>V1</LeadID>
         <LeadOffsetFirstSample>0</LeadOffsetFirstSample>
         <FirstSampleBaseline>0</FirstSampleBaseline>
         <LeadSampleSize>2</LeadSampleSize>
         <LeadOff>FALSE</LeadOff>
         <BaselineSway>FALSE</BaselineSway>
         <ExcessiveACNoise>FALSE</ExcessiveACNoise>
         <MuscleNoise>FALSE</MuscleNoise>
         <LeadDataCRC32>2647107772</LeadDataCRC32>
         <WaveFormData>
6f/r/+v/6//r/+v/6//q/+r/6v/r/+v/6//r/+r/6v/p/+n/6f/p/+n/6f/p/+n/6f/p
/+n/6f/p/+r/6v/p/+r/6//s/+z/6P/p/+z/8P/5/wEABQAOABgAIAAkACIAHgAiACcA
JAAfAB8AIQAbAAUA6f/X/9H/zP/L/83/yv/D/7j/q/+g/5j/lf+Z/6H/qf+6/8z/2//j
/+P/5f/o/+n/6v/t/+7/7v/v//D/8P/w//H/9P/0//T/9P/0//T/9P/0//L/9P/0//T/
9P/0//T/9P/0//T/9P/0//T/9f/1//X/9//3//f/9//3//f/9//3//j/+P/4//n/+P/3
//f/9v/2//b/9v/2//X/9f/1//X/9f/1//X/9f/1//X/9P/0//H/8f/x//H/8v/y//P/
9P/z//P/8//z//L/8v/y//L/8v/w//D/8P/w//D/7//v//D/8P/u/+3/7//u/+z/7P/s
/+v/6v/q/+v/6//q/+n/6P/n/+X/5P/m/+f/5//m/+X/5f/k/+L/4v/i/+L/4f/j/+L/
4f/h/+H/4f/h/+L/5P/k/+T/5f/j/+T/5P/k/+T/5P/k/+X/5//o/+n/6f/o/+j/6//s
/+3/7//x//P/9P/1//X/9f/0//b/9//2//r/+//8//3//P/9//3//v/+/wEAAQAAAAAA
AAAAAAAA////////AAABAAQABQAFAAEAAQABAAEAAgACAAIAAgAAAAIAAgABAAMABAAE
AAIAAgACAAMABAADAAMAAgABAAMAAwAEAAQAAgACAAIAAwACAAIAAwADAAUABQACAAIA
AAAAAAIAAwADAAIAAQD//wEA///+//7/AgACAP////8DAAMAAwADAP7/AAAAAAEABAAE
AAMAAgACAAIAAwADAAQABAADAAMABQAFAAUABQACAAEAAQACAAMAAQAAAAMAAwACAAIA
AgADAAQABAACAAQABQAFAAQAAgADAAMAAgACAAIAAwADAAUAAwADAAQABAADAAMAAwAF
AAUABQAFAAUABQAFAAUABgAGAAYABgAGAAYABwAHAAUABQAHAAcACQAJAAkACgAIAAUA
BQAGAAYABgAIAAoACgAIAAgACAAIAAgACAAIAAgACgAKAAoACgAIAAgACAAIAAoACgAK
AAsACwAKAAoACwAJAAkACgAKAAkACQAIAAgACgALAAsACwANAA4ADgAMAAsACQAJAAcA
BAACAAIAAQAAAAAAAAAAAAAA/////wEAAwADAAMABAAGAAcACAAJAAgACQAJAAsADAAN
AA4ADwAOAAwACwAKAA0ADQANAA0ADAAMAA0ADQAPAA8ADwAPAA8ADwAPAA8ADQANAA0A
DgAQAA8ADwAPAA8ADgAOAA8AEgAaACEAJQArADQAPABCAEgASgBIAEYASQBGAEMARwBJ
AEEALQARAP3/9f/0//H/6f/m/+f/3P/L/8T/vv+1/7f/w//P/97/8P///wUACwANABAA
EQASABMAFAAUABUAFAAUABQAFQAYABgAGAAYABoAGgAaABoAGgAcABwAHAAcABwAHAAc
AB4AHgAeAB4AHAAdAB0AHQAbABsAGwAbABsAGwAbABsAHAAcABwAHQAbABsAHAAcAB4A
HgAeAB4AGwAbABsAGwAbABsAGwAbAB0AHQAcABwAGwAbABsAGwAbABoAGgAaABsAGwAb
ABsAGgAaABoAGgAaABgAGAAYABYAFgAVABUAGAAYABYAFQAVABQAEgASABIAEQAQABAA
EQARABAADwAMAAsACQAIAAkACwAMAAwACwALAAoACAAIAAgACAAHAAkACAAHAAcABwAH
AAcACAAIAAgACAAJAAcACAAIAAgACgAKAAoACwAJAAoACwALAAsADAAQABIAEgATABQA
FQAWABcAFwAXABkAHAAeAB4AIAAhACIAIwAiACEAHwAeACAAIwAjACIAIAAgACAAIAAj
ACMAIwAkACQAJgAmACUAIQAhACEAIQAjACQAJQAmACIAJAAkACMAIwAkACQAIgAiACIA
IwAkACMAIwAiACEAIQAhACIAIgAiACIAIgAjACEAIAAgAB8AIQAhAB4AHgAeAB4AIAAh
ACIAIgAiACEAHwAdABwAHAAeAB4AGwAbAB0AHQAdAB0AGgAcABwAHQAeAB4AHQAcABoA
GgAbABsAHAAcABsAGwAcAB0AHgAfAB4AHQAdAB4AHwAdABwAHwAcABoAGQAYABsAHAAc
ABoAHAAdAB0AHAAaABsAGwAaABwAHAAdAB0AHQAbABsAHAAaABkAGQAZABwAHQAeAB8A
HQAdAB0AHQAaABoAGgAaABkAGgAcAB0AGwAbAB0AHQAbABsAGwAcABwAGQAZABoAGAAa
ABoAGgAaABwAHAAcABwAHAAcABwAHAAcAB0AHQAcABwAHQAdAB0AHgAeAB0AHQAcABwA
HAAdABsAGwAbABwAHgAcABsAGQAbABkAFgAUABQAEwASABIAEAAQABAADwAPABEAEQAR
AA8AEAASABMAFAAVABYAFwAXABkAGQAZABoAGwAcABwAGgAaABsAGwAdAB0AHAAcABsA
GwAbABsAHQAdAB0AHQAdAB0AHQAdABsAHAAcABsAHQAdAB0AHAAaABkAGAAaACMAKQAt
AC4ANAA+AEIARgBOAE4ASQBIAEkAQwBBAEEAPwAzAB8ADwAEAP///f8AAAEAAAD9//b/
7P/j/9v/1//V/9j/4P/r//n/AwAJAA4AEQAUABgAGgAbAB0AHgAeAB4AHwAgACAAIAAg
AB4AHgAeAB4AIAAiACIAIgAiACIAIgAiACAAIAAgACAAIgAjACMAIwAjACMAIwAjACEA
IQAhACEAIQAgAB8AHwAfAB8AIAAgACEAIgAjACQAIgAhACAAHwAfAB8AHwAfAB8AHwAe
AB4AHQAdAB0AHQAfAB4AHgAeAB0AHQAdAB0AHAAcABwAHAAcABoAGgAaABgAGAAXABcA
GgAaABgAFwAVABQAEgASABIAEQAQABAAEwATABIAEQAOAA0ACwAKAAwADQANAAwACQAJ
AAgABgAGAAYABgAFAAcABgAFAAUABAADAAIAAgADAAQABQAHAAUABgAGAAYABAAEAAQA
BQAFAAYABwAHAAYABgAJAAoADAANAA4ADwAOAA8ADwAPABEAFAAWABYAGAAZABoAGwAa
ABsAGwAcACAAIwAjACIAIAAgACAAIAAhACEAIQAiACIAJAAkACMAIQAhACEAIQAiACIA
IgAiACAAIgAiACEAIwAkACQAIgAhACAAIAAgAB4AHwAfAB8AHwAfACAAIAAdABwAGwAb
AB4AHgAfAB8AHQAdABoAGgAYABgAGgAbAB4AHgAeAB0AGwAZABgAGAAaABoAFwAXABkA
GQAZABkAFgAYABgAGQAaABoAGQAYABYAFgAXABcAGAAYABcAFwAZABkAGQAZABgAFwAX
ABgAGgAXABUAFwAZABgAGAAYABcAGAAYABYAGAAZABkAGAAYABkAGQAYABgAGAAZABkA
FwAVABUAFgAYABcAFwAXABcAFwAXABcAFwAXABcAFwAWABYAFgAWABQAFAAVABUAFQAV
ABcAFwAXABcAFwAYABgAFQAVABYAGgAWABYAGAAYABcAFgAVABQAFAAUABQAFAAUABQA
FAAUABQAFAAUABQAFgAXABcAGAAYABcAFgAWABcAFwAYABgAFgAWABcAFwAVABUAFgAW
ABUAFQAUABUAEgAOAAsACgAJAAgACAAIAAgACAAHAAcACAAHAAYABQAJAAwADgAQAA8A
EAARABEAFQAVABUAFQATABMAEgASABIAEwATABMAFQAUABQAFQATABMAEwATABMAEwAT
ABMAEwATABMAEwASABIAEQARABIAEwATABQAEwAYAB4AIwApAC8ANgBAAEoAUABQAEwA
TABNAEwASQBNAE8ARQArABMAAwD7//b/8f/x//D/6//e/9H/xP+8/7n/u//D/8//4P/2
/wMACQALAA0AEAARABIAFQAWABYAFwAXABYAFQAVABYAFgAWABYAFwAYABkAGgAZABoA
GQAYABgAGAAYABgAGAAYABgAGAAaABsAGwAbABsAGwAbABsAGQAZABkAGQAbABoAGQAZ
ABcAFwAYABgAFgAWABYAFgAXABcAFwAXABUAFQAVABUAFwAXABYAFgAVABUAFQAVABMA
EgASABIAEwATABMAEwASABIAEgASABIAEAAQABAADgAOAA0ADQAOAA4ADAALAA0ADAAK
AAoACAAHAAYABgAJAAkACAAHAAQAAwABAAAA/v///////v/+///////+//7//v/+//3/
+//6//n/+f/7//v/+//8//r/+v/6//v//P/+////AAD///7//f/9////AAABAAEA/v/+
/wEAAgAEAAUABgAHAAoACwALAAsACgAMAA0ADAAQABEAEgATABEAEQAQABAAEAATABMA
EgAUABQAFAAUABMAEwATABQAFAAWABYAFQATABMAEwATABQAFAAUABQAFAAWABYAFQAT
ABQAFAASABMAEgASABIAEAARABEAEQARABEAEgASABAAEAAQABEAEQAQABAADwARABEA
DgAOAA4ADgAQABEAEQAQAA8ADQAPAA0ADAAMAA4ADgALAAsADQANAA0ADQAKAAwADAAN
AA4ADgANAAwADgAOAA8ADwANAAwACgAJAAoACwAMAA0ADAALAAsADAAOAAsACQALAAsA
CgAKAAoACQAKAAoACAAKAAsACwAKAAoACwALAAoADAAMAA0ADQANAAsACwAMAAwACwAL
AAsACwALAAsACwAJAAkACQAJAAoACgAKAAoACgAKAAsACwAJAAkACwALAAsACwALAAwA
CgAHAAcACAAGAAgACAAKAAoACAAIAAgACAAGAAYABgAGAAgACAAIAAgACgAKAAoACgAK
AAoACgAKAAoACwALAAoACgALAAsACwAMAAwACwALAAwADAAMAA0ADQANAA0ADgANAAoA
CAAFAAUAAwAAAP7/////////AAD+//7//v/9//3/////////AQACAAQABQAGAAcACAAJ
AAkACwALAAsACwALAAsACgAKAAoACwALAAsACwAKAAoACwALAAsACwAJAAkACQAJAAsA
CwALAAsACwAMAAwACwAJAAkACQAIAAgADQAQABgAIQAjACkAMAA6AEAARgBIAEYASgBL
AEQAQQBFAEUAMwAXAAMA9//v/+r/5//j/97/1f/I/7v/tP+s/63/t//D/9H/5P/y//f/
/f8FAAUACAAJAAoACwAMAAwADQAMAAwADAANAA8AEAARABIAEQAQAA8ADgAQABIAEgAS
ABIAEgASABIAEgASABIAEgASABMAEwATABEAEQARABEAEwATABMAEwATABIAEQARABEA
EQASABIAEgASABIAEgAPAA8ADwAPABEAEQARABEAEQARABAAEAANAA0ADQANAA0ADAAM
AAwACwALAAsACwAIAAgACAAIAAgABgAGAAYABgAGAAUABQAIAAgABgAFAAUABAACAAIA
AgABAAAAAAD//////v/9//7//f/7//r/+v/7//v/+v/5//n/+P/2//T/9P/0//P/9f/0
//P/8//1//X/9f/2//T/9P/0//X/8//0//T/9P/1//b/9//5//j/+P/4//f/+P/4//v/
/P/+////AAABAAIAAwADAAMABAAGAAcABgAGAAcACAAJAAkACQAIAAgACgANAA0ADAAK
AAoACgAKAA0ADQANAA4ADAAOAA4ADQALAAsACwALAA4ADgAOAA4ADgAQABAADwAPABAA
EAAOAA0ADAAMAAwACwALAAoACQAKAAsADQAOAAsACgAJAAkACgAKAAsACwANAA0ACgAK
AAYABgAIAAkACAAIAAgABwAJAAcABgAGAAoACgAHAAcABwAHAAcABwAGAAgACAAJAAgA
CAAHAAYABgAGAAcABwAGAAYABQAFAAUABQAFAAUAAwADAAQABgAHAAUABAAHAAcABgAG
AAYABQAGAAYABAAEAAUABQAEAAQABQAFAAQABgAGAAcABwAGAAMAAgACAAQAAwADAAMA
BAAFAAYABwAGAAUABAADAAQABAAEAAQAAgACAAMAAwADAAMABQAFAAUABQAFAAYABQAB
AAAAAAACAAQABAAGAAQAAgACAAIAAgACAAIAAgACAAQABAAEAAQABQAFAAQABAAFAAUA
BQAGAAUAAwACAAAAAgACAAMAAwADAAMABAAEAAIAAQD////////8//r/+v/3//b/9v/2
//j/+P/3//f/9//3//f/9//2//j/+f/6//3//v//////AAD///7//f8AAAEAAQACAAIA
AwADAAMAAgAAAP////8BAAEAAQABAP//////////AQABAAEAAQAAAAAA///////////+
//7/AwACAAIABwALABEAGAAeACIAKgA0ADYAMAArACoAJQAhACUAJwAjABMA///x/+j/
4f/f/+D/5//s/+P/1P/O/8P/t/+z/7X/uv/G/9f/5f/z//f/+v/7//z///8AAAAAAQAD
AAQABQAHAAUABAADAAIAAwAEAAUABgAEAAYABgAGAAQABAAEAAQABwAIAAkACgAJAAkA
CAAHAAcABwAHAAcABwAHAAcABwAHAAYABQAFAAYABwAJAAoACAAIAAgACAAFAAUABQAF
AAcABwAHAAcABgAFAAMAAgADAAMAAwADAAEAAAAAAAAAAQABAAEAAQACAAIAAgACAAAA
/v/+//7//v/+//3//f/9//z/+f/3//j/+P/3//j/+P/3//b/9v/1//X/9P/z//T/8//x
//D/7//v/+7/7P/r/+v/6v/o/+v/7P/t/+3/7P/q/+j/5//p/+n/6f/q/+j/6P/o/+n/
6P/o/+f/5v/o/+j/6P/p/+n/6v/r/+v/6//s//D/8v/w//H/8v/z//b/9//3//f/9//6
//z//P/8//3//v///wAAAQABAAIAAgAFAAUABAAGAAYABgAGAAcABwAHAAgABQAGAAUA
AwAEAAUABgAHAAYABgAGAAYABgAIAAgABwAGAAYABQACAAIAAgADAAQABAAFAAUABQAE
AAMAAwACAAAAAAAAAAEAAQAAAAAA//8BAAEA/v/+//7//v8AAAEA///+//3/+//8//v/
+//8//7//v/7//v//f/9//3//f/8//7//v///wAAAAD///7//v/+///////+//7//f/9
//3//f/9//3//////wAAAgABAP3/+v/7//z//P/9//7//f/+//7//P/8//3//f/8//7/
//////7//P/8//3//f////3//f/+//z/+//7//v/+//7//v/+//9//3//f/9//r/+v/6
//r/+v/6//v/+//5//n/+//7//n/+f/5//r/+//5//r//P/8//r/+v/6//z/+v/6//r/
+v/6//r/+//7//j/+P/5//n/+v/8//3//f/7//r/+v/6//v/+//7//v//P/8//r/+f/3
//f/9f/y//D/8P/v/+7/8P/w//D/8P/t/+3/7//v/+3/7f/u//D/8//0//X/9v/3//f/
+f/5//n/+f/5//n/+P/4//j/+f/5//n/+f/4//j/+f/5//n/+f/5//n/+f/3//f/9//3
//n/+f/6//r/+f/5//n/+f/4//j/+f8AAAYACQALAA8AGAAiACoALgAuACwALgAzAC4A
KQArAC0AJQARAPn/5//h/+D/3f/Z/9z/2f/K/73/uP+y/6v/q/+v/7f/xP/W/+X/7f/x
//X/+P/5//r/+f/6//r/+//+//7//v////7//v/+//7/AAAAAAAAAAAAAAIAAgACAAIA
AgACAAIAAAAAAAAAAAACAAMAAwADAAEAAQABAAEAAwADAAMAAwABAAAA//////3//f/+
//7///8AAAEAAgAAAP///v/9//////////////////7//v/9//3//f/9/////v/+//7/
/P/7//r/+f/5//r/+//8//v/+P/3//b/+P/4//f/9//6//r/+P/3//b/9P/x//D/8f/x
//H/8v/z//P/8v/x//D/7//t/+z/6v/r/+v/6v/n/+f/5v/k/+X/5v/n/+f/5//m/+X/
5f/l/+X/5f/m/+b/5v/m/+f/5//o/+j/6P/q/+r/6v/r/+n/6v/r/+v/6//s//D/8v/y
//P/9P/1//T/9f/1//X/9//6//z//P/7//v/+//7//z//f/9//7///8BAAAA/v8AAAAA
AAAAAAMAAwADAAQAAwAEAAMAAQABAAEAAQABAAIAAgACAAIAAAACAAIAAQABAAIAAgAA
AP///v/+//7/AAABAAEAAQD/////AAAAAP///v/9//3//v/+/////////////P/8//r/
+v/8//3//f/8//v/+f/7//n/+P/4//z//P/5//n/+f/5//n/+f/4//r/+v/7//v/+v/4
//b/+P/4//n/+f/6//r/+f/5//n/+f/5//n/+f/5//r//P/8//n/9//5//f/9v/2//b/
+P/6//v/+v/4//n/+f/4//j/+f/5//j/+P/4//n/+f/3//X/9f/2//j/9//3//f/9//3
//f/9//5//n/+f/5//r/+v/6//r/+P/4//n/+f/5//n/+//7//n/+f/5//r//P/5//n/
+v/4//r//P/6//j/+P/4//j/+P/4//j/+P/4//r/+v/6//r/+//9//7//v/8//3//f/9
//7//v/9//3//v/+//7///////////8AAAAA/v/9//v/+f/3//T/8v/y//H/8P/w//D/
8P/w/+//8f/z//P/8//x//L/9P/1//b/9//4//n/+f/7//v/+//7//v/+//6//j/+P/5
//n/+f/5//j/+P/7//v/+//7//v/+//7//v/+//7//v/+//7//z//P/7//z//f/+//7/
/v///wIABgANABMAFQAcACYAMgA2ADIAMAA0ADsANgAxADMANQAxAB0AAQDr/9//3P/Z
/9X/0P/P/8j/uf+u/6j/pf+j/6n/tf/I/9z/6f/x//X/9v/4//j/+P/6//z//f///wAA
AAAAAAEAAAAAAAAAAAABAAIAAwAEAAMABAADAAIAAgACAAIAAgAAAAAAAAAAAAIAAwAD
AAMABQAFAAUABQAEAAMAAgABAAMAAgABAAEAAQABAAIAAgAAAAAAAAAAAAAAAQACAAMA
AgABAAAA/////////v/+/////////////f/8//z//P/7//v/+//7//r/+v/6//r//P/6
//r/+v/5//j/9v/1//j/+P/2//X/9//2//T/9P/z//H/7//u//H/8f/w/+//7v/t/+v/
6v/q/+v/6//q/+v/6//q/+j/5f/k/+P/4f/i/+L/4v/j/+X/5f/l/+b/5P/k/+T/5f/n
/+j/6P/o/+b/5v/m/+f/5f/m/+f/5//o/+j/6//s/+z/7f/u/+//7v/v/+//7//y//b/
+f/6//r/+f/4//f/+P/5//n/+v/7//3//P/6//z//P/8//z//f/9//3//v/8//7//v/9
//v/+//7//v//P/8//z//P/6//z//P/7//n/+v/6//j/+P/4//n/+v/4//n/+f/5//j/
9//3//b/9f/2//f/+f/5//j/+P/3//n/+f/2//b/8v/y//T/9f/0//T/9P/z//T/8//z
//T/9P/0//H/8f/1//X/9f/1//D/8v/y//P/8v/y//H/8P/y//L/8//z//L/8v/x//H/
8//z//P/8//x//H/8v/0//L/7//t/+//8P/w//H/8v/x//L/8v/w//L/8//z//L/8P/x
//H/8P/u/+7/7//v//H/7//v//D/8v/x//H/8f/x//H/8f/x/+//7//v/+//7//w//H/
8v/w//D/8f/x//D/7//w/+//7//v/+//8P/w/+3/7f/u/+7/7v/w//D/8P/u/+7/7v/u
/+z/7P/s/+z/7f/u/+//8P/v/+//7v/u/+//7//v//D/8v/x//H/8P/u/+7/7//v/+3/
7f/u/+7/7v/t/+v/6//p/+b/5P/k/+X/5P/k/+T/4f/g/97/3f/g/+H/4v/j/+P/5P/k
/+T/5//o/+n/6f/r/+v/6//r/+n/6f/o/+j/6v/r/+v/6//p/+j/6P/p/+v/6//r/+v/
6f/p/+n/6f/r/+v/6//r/+r/6v/p/+n/5//n/+b/5v/n/+z/8P/x//X/+//+/wQAEAAW
ABQAGAAYABMAFAATAA8AEQARAAkA9//j/9X/0P/P/83/zP/L/8z/w/+0/67/q/+j/53/
n/+o/7L/v//L/9X/2//g/+P/5v/l/+b/5v/n/+r/6v/q/+v/7v/u/+7/7v/s/+z/7P/s
/+7/8P/w//D/7//u/+3/7P/u/+7/7v/u/+7/7//v/+//7//v/+//7//v/+//7//v//H/
8P/v/+//7v/t/+3/7P/t/+7/7//w/+3/7f/t/+3/7f/t/+3/7f/t/+3/7P/s/+3/7f/t
/+3/7f/s/+z/7P/q/+n/6P/n/+j/6P/o/+j/6v/o/+j/6P/m/+b/5f/l/+b/5v/k/+P/
4//i/+D/4P/i/+H/4P/g/9//3//e/93/3P/b/9n/2P/Y/9n/2f/Y/9f/1//W/9T/1v/W
/9b/1f/T/9L/0f/R/9H/0f/R/9L/1P/U/9T/1f/U/9T/0//S/9P/1P/V/9f/1//Y/9n/
2f/Y/9j/2//c/9r/2//c/93/4P/h/+H/4f/j/+b/6P/o/+j/6f/q/+v/7v/v/+//8P/w
//P/8//y//D/8P/w//D/9P/1//b/+P/1//b/9f/z//P/8//z//P/9P/0//T/9P/y//T/
9P/z//X/9v/2//T/8//y//L/8v/y//P/8//z//X/9f/2//b/8f/w/+//7//y//L/8//z
//X/9f/y//L/7v/u//D/8f/y//L/8v/x//H/7//u/+7/8v/y/+//7//v/+//7//v/+//
8v/z//X/9P/0//P/8v/y//L/8//z//T/9P/z//P/8//z//P/8//z//P/9P/2//j/9f/z
//X/8//y//L/8v/1//b/9v/0//T/9f/1//T/8v/z//P/8v/z//T/9v/3//f/9f/1//b/
9v/1//X/9f/3//f/9//3//n/+f/5//n/+v/6//r/+v/3//b/9v/1//f/9//5//n/9//3
//f/+P/6//f/9//4//z/+v/4//j/+v/4//j/+P/4//v//P/9//7//f/8//v/+v/7//v/
+v/6//z//f/+/wAA/v/9//3//P/9//7/AAABAP////8AAAAA//////7////8//j/9f/0
//P/8v/y//L/9P/0//P/8//1//X/9f/1//f/+v/8//7//f/+/////////////////wAA
AQABAAIAAQABAAAA//8AAAAAAQADAAMAAwADAAMAAwADAAMAAwAFAAUABQAFAAYABgAF
AAUABQAFAAQABAAJAAoAEgAXABkAHwAoAC4ANgBAAEIAPgA8AEMAQgA7ADsAPwA9ACcA
DwD///P/7v/t/+v/6P/j/9j/yf/C/77/u/+3/7v/yf/e/+7/+/8DAAkACQAMAA0ADgAN
AA4ADgAPABIAEgASABMAFgAWABYAFgAWABYAFgAWABUAFgAVABQAFQAWABcAGAAYABgA
GAAYABgAGQAZABkAGgAbABwAHQAcABsAGgAZABsAGgAZABkAGwAbABwAHAAbABoAGQAY
ABgAGQAaABsAGQAZABkAGQAXABcAFgAWABYAFwAYABkAFwAWABYAFgAXABcAFwAXABYA
FgAWABYAFgAUABQAFAAVABYAFgAXABUAFAARAA8AEQAQAA4ADgAPAA8ADwAQAA8ADwAO
AA0ADgANAAsACgAKAAsACwAKAAkACQAIAAYACAAIAAgABwAFAAQAAwADAAQABQAGAAgA
BwAGAAUABQAHAAgACAAIAAgACAAIAAkACQAKAAsACwAMAAwADwAQAA4ADwAQABEAEgAT
ABMAEwAXABoAHAAcAB0AHQAdAB0AHwAhACIAJAAjACUAJAAiACQAJAAkACQAJQAlACUA
JgAmACgAKAAnACYAJwAoACkAKQAoACcAJgAmACgAKAAnACcAKAAoACYAJwAmACYAJgAm
ACcAJwAnACcAJwAoACgAJwAmACUAJQAoACgAKQApACkAKQAmACYAJQAmACkAKwApACgA
JwAlACYAJQAlACYAKgAqACcAJwAnACcAJwAnACYAKAAoACkAKQAoACYAJAAnACgAKgAr
ACwALAArACsAKQApACkAKQArACsALAAuACwAKQAnACkAKwAqACoAKgArACwALAAqACwA
LQAtACwAKgArACsAKgAsACwALQAtAC0AKwArACwALAArACsAKwArACsAKwArAC0ALQAt
AC0ALAAsACwALAAsACwALQAtACwAKwAsACsALQAtAC0ALgAwAC0ALQAuACwALAAwAC4A
LAAuAC4ALgAuACwALAAsACwALgAuAC4ALgAwADAAMAAwAC8ALwAuAC4AMQAxADEAMgAw
AC8ALwAuAC8AMAAyADMAMQAxADIAMgAwAC8ALQAtACsAKAAmACYAIwAiACIAIgAkACQA
IwAjACUAJQAlACUAJgAoACkAKgArACwALQAtAC0ALQAtAC0ALwAvAC4ALgAwADEAMQAx
AC8ALgAuAC8ALwAvAC8ALwAvAC8ALwAvAC0ALQAtAC0AMAAwAC8ALwAvAC8ALgAuADEA
OAA+AEMASQBNAFYAYABoAGoAagBuAHAAbQBoAGkAbQBrAGEASQAvAB8AGQAWABEACQAI
AAMA9P/l/+L/3P/X/9n/5f/1/wYAFgAhACkALwAxADQANQA2ADUANgA2ADcAOAA4ADgA
OQA8ADwAPAA8ADoAOgA6ADoAPAA+AD4APgA+AD4APgA+AD4APgA+AD4APgA/AD8APwA/
AD8APwA/AEEAQQBBAEEAPwA+AD0APQA/AD8AQABAAEAAQABAAEAAPwA/AD8APwBBAEEA
QQBBAEAAPwA9ADwAPAA9AD4APwA/AD4APgA+ADsAOwA7ADsAOAA4ADgAOAA6ADgAOAA4
ADoAOgA5ADkAOgA6ADgANwA3ADYANAA0ADYANQA0ADQAMwAzADIAMQAyADEALwAuAC4A
LwAvAC4AKwArACoAKAAqACoAKgApACkAKAAnACcAKQApACkAKgAsACwALAAtACoAKgAp
ACgAKQAqACsALQAsACwALAArACwALgAzADYANQA1ADUANQA4ADkAOQA5ADsAPgBAAEAA
PgBBAA==
         </WaveFormData>
      </LeadData>
      <LeadData>
         <LeadByteCountTotal>10000</LeadByteCountTotal>
         <LeadTimeOffset>0</LeadTimeOffset>
         <LeadSampleCountTotal>5000</LeadSampleCountTotal>
         <LeadAmplitudeUnitsPerBit>4.88</LeadAmplitudeUnitsPerBit>
         <LeadAmplitudeUnits>��V</LeadAmplitudeUnits>
         <LeadHighLimit>2147483647</LeadHighLimit>
         <LeadLowLimit>268435456</LeadLowLimit>
         <LeadID>V2</LeadID>
         <LeadOffsetFirstSample>0</LeadOffsetFirstSample>
         <FirstSampleBaseline>0</FirstSampleBaseline>
         <LeadSampleSize>2</LeadSampleSize>
         <LeadOff>FALSE</LeadOff>
         <BaselineSway>FALSE</BaselineSway>
         <ExcessiveACNoise>FALSE</ExcessiveACNoise>
         <MuscleNoise>FALSE</MuscleNoise>
         <LeadDataCRC32>2360878831</LeadDataCRC32>
         <WaveFormData>
3v/e/9//3//g/9//3v/c/9r/2//b/9v/3f/d/93/3f/c/9v/2f/Y/9n/2f/Z/9n/2f/Z
/9n/2f/a/9r/2v/a/9z/3P/a/9r/2P/W/9j/2//j/+v/8f/4/wcAFgAmAC8AOABLAGgA
gQCWALIA2QD1APcA5wDQALEAlwB/AFYAIADn/7T/iv90/3L/ef+F/5X/p/+8/9D/3v/j
/+H/4P/f/97/3v/f/9//3v/e/+H/4f/f/9//4P/g/+D/4f/h/+L/4//j/+P/4//j/+P/
5P/k/+T/5P/i/+D/4v/i/+T/5P/k/+T/5P/l/+f/5//m/+b/5f/l/+b/5//o/+n/6f/n
/+f/6P/o/+n/6v/q/+j/6P/q/+j/6P/p/+n/6f/s/+3/7f/t/+z/6//q/+n/6v/r/+3/
7//v/+//7//v/+//8P/y//L/9P/0//T/9f/0//T/9P/0//j/+P/4//j/+v/7//v//P/9
//7//v8AAAMAAwADAAUABQAFAAUABQAHAAoACgAKAAsACwALAAsADAAMAAwACwANAA0A
DQANAAsACwALAAwADwAPAA8AEAAQAA8ADwAPAA8ADgAOAA4ADwAPAA8ADwAOAA0ADAAL
AAwADAANAAwACgAJAAkACAAHAAYABQADAAMAAwADAAQAAgABAAAAAAAAAAEAAQD/////
/v/9//3//P/8//z//P/9/wAAAQACAP7//f/9//3//v/////////+//7//v/9////AAAA
AAAAAAAAAP/////9//3//f/9/wAAAAAAAAAAAgABAP/////+/////////wEAAQABAAAA
///////////9//3//f/9//3//P/8//r//v/+//3//f///////v/+//v/+v/6//v/+//7
//v/+//7//v/+v/5//v//P/8//z//P/8//z//P/6//n/+P/3//j/+P/5//r/+P/4//j/
+P/6//r/+v/6//z//P/8//z/+v/6//r/+v/4//j/+P/4//n/+P/5//r/+//7//v/+//7
//v/+//7//v/+//7//v/+//7//v/+//6//v//f/+//z//P/////////////////9//3/
/f/9//3//v/+//7/AAD+//7//v/+//7//v/+//7/AAAAAAAAAAAAAAAAAAAAAAIAAgAC
AAMAAwADAAMAAwABAAMABAAFAAgACAAIAAgACgALAAsACwANAA0ADQANAA0ADQAMAAwA
CgAKAAkACAAIAAUAAwACAAEA/v/+////AgACAAMAAwAEAAQABAAFAAMAAwACAAIABQAF
AAQAAwAAAP7//v///wAAAQACAAMAAgABAAAA/////wAAAAABAAMAAwADAAMAAQABAAIA
AgACAAIAAgACAAAAAAAAAAAAAAAFAAsAEQAZACIALQA4AEgAVQBgAHEAigCjALwA2AD9
ABkBHQERAfwA3QDFAKkAeAA+AA0A2v+u/5b/lP+Z/6X/uf/N/+L/9v8EAAkACwAMAAsA
CgAKAAoACQAHAAYABwAHAAUABQAIAAgACAAJAAcACAAJAAkACwALAAsACwAMAAwADAAM
AAwACgAMAAwADgAOAA4ADgAMAA0ADwAPAA4ADgANAA0ADgAPABAAEQASAA8ADgAOABAA
EQASABIAEAAQABIAEAASABMAEwATABQAFQAVABUAEwATABMAEwAVABUAFgAXABcAFwAX
ABcAFwAYABoAGgAaABoAGgAbABwAHAAcABwAIAAgACAAIAAeAB8AHwAgACEAIgAiACQA
JwAnACcAKQAoACcAJgAlACYAKgArACwAKwArACsAKwAsACwALAArAC0ALQAtAC0AKwAr
ACsALAAtAC0ALQAuACwAKwArACsALQAsACwALAApACkAKQApACkAKQApACkAKwAqACoA
KAAoACcAJwAmACYAJgAmACUAJgAlACQAJAAjACEAHwAeACAAIQAhAB8AHQAcABsAGwAc
ABwAHAAcABwAHgAeAB4AGgAZABkAGQAbAB0AHgAfABwAHAAcABsAGwAcABwAHAAcABwA
GwAbABkAGQAZABkAGgAaABoAGgAcABsAGQAZABgAGQAZABkAGQAZABkAGAAXABcAFwAX
ABkAGQAZABkAFwAWABYAFAAWABYAFQAVABMAEwASABIAEwASABIAEwATABMAEwATABEA
EQAQAA8ADwAQABAAEAASABIAEgASAA8ADwAPAA8AEAAQABEAEgAPAA4ADQAMAA4ADgAO
AA4ADgAOAA4ADgAMAAwADAAMAA4ADgAOAA4ADgAMAAwADAALAAsACwALAAwADQAOAA8A
DQANAA0ADQALAAsACwALAAoACwANAA4ACwAKAAwACwALAAsACwALAAkACQAJAAkACQAM
AAoACgAKAAoACgAKAAoADAAMAAwADAAMAA0ADQANAAsACwALAA0ADgAPABAAEAAQABAA
EgATABMAEwAVABUAFQAVABUAFQAWABYAFAAUABUAFAASAA8ACwAKAAkABgAGAAcACAAI
AAcABwAIAAgACAAJAAkACQAIAAgACQAJAAoACQAIAAYABgAHAAcABwAHAAcABwAHAAcA
BwAGAAYABQAFAAUABQAFAAUABQAFAAQABAAEAAQABgAGAAQABAACAAIAAgADAAkAEQAT
ABYAHwAoADIAQwBWAGMAagB9AJYAqAC1AMcA2wDjANoAzwC9AKEAiAByAFEAKgACANb/
sP+h/5//pf+t/7r/zP/e//P/AQAEAAUABgAIAAkACQAIAAgABwAHAAUABQAIAAgACAAJ
AAcACAAJAAkACwALAAsACwAMAAwADAAMAAoACAAKAAoADAAMAAwADAAKAAsADQANAAwA
DAALAAsACwALAAsACwANAAsACwAMAA4ADwAQABAADAAMAA4ADAAMAA0ADQANABAAEQAR
ABEADwAPAA8ADwAPAA8AEAARABMAEwATABMAEwAUABYAFgAWABYAFgAXABYAFgAWABYA
GgAaABoAGgAYABkAGQAaABkAGgAaABwAHgAfACAAIwAiACEAIAAfACEAJAAkACQAIwAj
ACMAIwAkACQAJAAjACMAIwAjACMAIQAhACEAIgAlACUAJQAmACQAIwAjACMAJQAkACQA
JAAhACEAIQAhAB8AHwAfAB8AIAAgACEAIAAgAB8AHwAeAB4AHgAeAB0AHQAdAB0AHgAc
ABsAGgAaABsAHQAeAB0AHAAaABgAFwAWABYAFgAWABUAGAAZABoAFgAVABUAFQAYABkA
GQAZABYAFgAWABUAFQAWABYAFgAWABYAFQAVABUAFQAVABUAGAAYABgAGAAWABUAEwAT
ABYAFwAXABcAFQAVABUAFAATABMAEwATABUAFQAVABUAFQAUABQAEgAUABQAEwATABMA
EwASABIADwAOAA4ADwARABEAEQARABEAEQAQAA8ADwAQABAAEAAQABAAEAAQAA0ADQAN
AA0ADwAOAA4ADgAOAA4ADgAOAA4ADgAOAA4ADgAOAA4ADgAMAAwADAAMAA4ADgAOAA4A
DgAMAAwADAANAA0ADQANAAsACwALAAsACwALAAsACwALAAsACwALAAkACQAKAAoACgAK
AA0ADQALAAsACwALAAsACwALAAsADQAMAAoADAAMAAoACgAKAAoADAAMAAwADAAKAAoA
CgAKAAoACgAKAAoADQANAA0ADQALAAsADQAOABEAEgASABIAEAASABMAEwATABUAFQAV
ABcAFwAXABYAEwAQAA8ADQAOAAwACQAHAAYABQACAAIAAQACAAIAAwAEAAYABwAIAAcA
BwAHAAYACAAJAAkACAAHAAYABAAEAAMAAwADAAMABQAFAAUABQADAAIAAgABAAMAAwAD
AAMAAwADAAMABAACAAIAAgACAAQAAgACAAIAAAAGAAkADQATABkAIAAvAEAAUABZAGIA
dQCQAKsAxADiAAkBIQEjARcBAAHfAMcAqwB8AEQADwDc/7D/mP+Y/5//q/+9/8//5P/6
/wgACwAJAAgABwAGAAYACQAJAAgACAAIAAcABAADAAYABgAGAAcABwAIAAkACQAHAAcA
BwAHAAgACAAIAAgACgAIAAoACgAMAAwADAAMAAoACwANAA0ADAAMAAsACwALAAsACwAL
AA0ACwALAAwACgALAAwADAAKAAoADAAKAAoACwALAAsADgAPAA8ADwAPAA8ADwAPAA8A
DwAQABEAEQARABEAEQARABIAFAAUABQAFAAUABUAFgAWABYAFgAaABoAGgAaABwAHQAd
AB4AHQAeAB4AIAAjACMAIwAlACMAIwAjACMAIwAmACYAJgAqACsALAAtACwALAAsACsA
KwArACsAKwArACsAKwAsAC0ALQAtAC4AMAAvAC8ALwAuACwAKwAqACoAKwAsAC0AKgAp
ACgAJwApACgAKAAmACYAJQAlACQAIwAiACEAHwAgAB8AHgAeABwAGwAaABoAGAAZABkA
FwAZABgAFwAXABYAFgAWABYAFgAYABgAGAAUABMAEwATABQAFQAVABUAFQAWABcAFwAV
ABYAFgAWABYAFgAVABUAEwATABMAEwAUABQAFAAUABYAFQATABMAEwATABIAEQATABMA
EwASABEAEQARABEADwAPAA8ADwAPAA4ADgAMAAwADAALAAsACwALAAoACgAJAAgACAAJ
AAsACwALAAsACwALAAoACQAIAAgABwAGAAcACAAJAAoACAAHAAYABQAHAAYABgAGAAQA
BAAEAAQAAgACAAIAAgAEAAQABAAEAAQABAAEAAQABAAEAAQABAAEAAIAAgACAAEAAQAB
AAEAAQABAAEAAQABAAEAAQABAAEAAQABAAEAAQABAAIAAgD+//7/AQABAAEAAQABAAEA
///////////9//7//v8CAAIAAAAAAAAAAAD///7//f/8//7//v/+//7/AAAAAAAAAAAA
AAAAAAAAAAAAAQABAAEAAQABAAEAAwAGAAcACAAIAAYABgAIAAkACwALAA0ADQALAAsA
CwALAAoACgAIAAgABwAGAAQAAQD9//z/+//4//n/+//9//7//////wAAAAAAAAEAAQAB
AAAAAAABAAEAAAD///7//P/8//3//f/9//3//f/9//3/+//7//r/+v/7//v/+//7//v/
+//7//v/+v/6//r/+v/4//j/9v/2//b/+P/8/wEACQALAA8AGgAnADYARgBTAGAAeQCW
AKkAwgDqAA8BHwEbAQ8B9ADTAL0AlwBaABwA6f+6/5T/hv+K/5f/qf+9/9P/6P/0//r/
/f8BAP7//f/8//z/+//7//r/+v/7//v/+f/5//z//P/8//3/+//8//3//f/9//3//f/9
//7//v/+//7/AAD+/wAAAAAAAAAAAAAAAAAAAQADAAMAAgACAAEAAQABAAEAAQABAAUA
AwADAAQAAgADAAQABAAAAAAAAgAAAAEAAwAEAAUABAAFAAUABQADAAMAAwADAAUABQAG
AAcABQAFAAUABQAFAAYACAAIAAgACAAIAAkACgAKAAoACgAOAA4ADgAOAAwADQANAA4A
DwAQABAAEgATABMAEwAVABMAEwATABMAFAAYABkAGgAZABkAGQAZABgAGAAYABcAGQAZ
ABkAGQAZABkAGQAaABsAGwAbABwAGgAZABkAGQAbABoAGgAaABcAFwAXABcAFwAXABcA
FwAVABQAFAASABQAEwATABIAEAAQABAADwAOAA0ADAAMAAsACQAHAAYABwAJAAoACQAH
AAYABQAFAAgACAAIAAgABAAGAAYABgAEAAMAAwADAAYABwAHAAcABAAEAAQAAwAFAAYA
BgAGAAQABAADAAMAAgABAAAA//8CAAIAAgACAAAA///9//3/AAABAAEAAQD////////+
//v/+//7//v/+//7//v/+//7//r/+v/4//z//P/7//v/+//7//r/+v/5//j/+P/5//n/
+f/5//n/+P/3//X/8//1//b/9v/2//b/9v/2//b/8//z//P/8//0//T/9f/2//T/9P/0
//T/9P/0//T/9P/y//L/8v/y//T/9P/0//T/9P/0//T/9P/z//D/7//u/+//7//v/+//
8f/x//H/8f/v/+//7//v//H/8f/x//H/7f/t/+7/7v/u/+7/8f/x//H/8f/x//H/7f/t
/+3/7f/v/+7/8P/y/+7/7v/u/+7/7v/u/+7/7v/u//D/8P/w//D/8f/x//H/8f/z//P/
9f/2//T/9P/z//L/9P/2//f/9//1//f/9//3//f/9//3//b/+P/2//b/9f/y//D/7f/r
/+z/6//o/+j/5//o/+j/6f/p/+r/6v/q/+3/7f/t/+z/6f/p/+j/5v/o/+j/5//o/+n/
6f/p/+n/6P/n/+b/5f/m/+b/5//n/+X/5f/l/+X/5f/l/+X/5v/m/+b/5v/m/+j/5v/m
/+b/6P/m/+f/6f/t//X//P8DAA4AIAAzAEAARwBUAGkAgACQAKMAvQDPAMsAvACtAJMA
cwBcADwAGwD8/87/nv+E/3//ff+B/4v/mv+w/8r/3f/p/+n/6f/p/+r/6f/p/+j/6P/r
/+v/6f/p/+j/6P/o/+n/6f/q/+v/6//r/+v/6//r/+r/6v/q/+r/6//q/+3/7v/s/+z/
7P/s/+z/7f/v/+//7v/u/+3/7f/t/+3/7f/t//D/7//w//L/8f/x//H/8P/w//D/8v/w
//D/8f/x//H/8f/x//D/7//x//H/8f/x//H/8f/y//P/8//z//P/8//z//T/9v/2//b/
9v/2//f/9v/2//b/9v/2//b/9v/2//j/+f/5//r/+f/6//r//P/7//v/+//9////////
/////v8AAP///v///////////wIAAgACAAEAAAD///7//f////////8AAP///////wAA
/v/9//3//f/9//z//P/8//3//f/9//3///////////////7//v/8//3//f/+//7//P/8
//z/+//8//v/+v/6//z/+//6//r/+P/5//n/9//4//j/+P/5//j/+P/4//j/9f/2//X/
9P/z//P/9P/1//b/9//3//f/9v/2//b/9f/z//T/9P/0//b/9v/1//X/9//3//f/9//1
//T/8//y//P/8//y//P/8//z//L/8f/x//H/8f/w//H/8f/x//H/7//v/+//7//x//D/
8P/u//D/8P/v/+//7//v/+7/7v/v/+7/7v/v/+3/7f/t/+3/7f/t/+z/6//r/+z/7P/s
/+r/6v/q/+r/7P/t/+7/7//u/+z/6//q/+z/7P/s/+z/6v/q/+r/6v/q/+r/6v/q/+z/
7P/s/+z/6//q/+n/6P/q/+j/6P/o/+n/6f/p/+n/5//n/+f/5//p/+n/6f/p/+f/5//n
/+f/5//n/+j/6P/k/+T/5//n/+X/5f/l/+X/5P/l/+b/5//n/+T/5P/k/+b/6P/o/+j/
6P/m/+b/5//n/+X/5f/l/+X/6P/q/+z/7v/t/+z/6//s/+//7//v//H/8//z//P/8//x
//D/8P/u/+7/7f/s/+r/5//l/+T/4//g/+D/4f/i/+D/4f/h/+L/5P/k/+X/5f/j/+L/
4v/j/+P/4v/h/+D/4P/g/+H/4f/h/+H/4f/h/+H/4f/h/+D/4P/f/9//3//f/9//3//f
/9//4P/g/+D/4P/g/+D/3v/e/97/3v/i/+f/6//t//P//P8JABgAJgAxADwAUQBsAIMA
lACwANEA4wDhANMAwACjAI0AdQBQACIA8f+8/5D/fP96/3//hf+T/6X/uP/O/97/5f/n
/+b/5f/k/+T/5P/j/+H/4P/j/+P/4f/h/+T/5P/k/+X/4//k/+X/5f/l/+X/5f/l/+b/
5v/m/+b/5v/k/+b/5v/o/+j/6P/o/+b/5//p/+n/6v/q/+n/6f/n/+f/5//n/+f/5f/l
/+b/5//p/+v/7P/o/+j/6v/o/+r/6//r/+v/6v/r/+v/6//r/+v/6//r/+3/7f/u/+//
7v/t/+z/6//s/+7/8f/y//H/8P/v/+//8f/y//P/9P/4//j/+P/4//b/9//3//j/+f/6
//r//P/9//3//f////////////////8CAAIAAgADAAMAAwADAAYABgAGAAUABQAFAAUA
BQAHAAcABwAIAAcABwAHAAgACgAJAAkACQAJAAgACAAIAAUABQAFAAUABwAHAAcABwAF
AAQABAACAAIAAQABAAAAAAAAAAAA///8//v/+v/6//z/+//6//r/+P/5//n/9//5//j/
9//3//j/+P/4//j/9P/2//b/9v/2//X/9f/1//b/9//3//f/9v/2//b/9f/1//b/9v/2
//T/9P/z//P/9P/1//b/9//2//b/9v/2//b/9f/z//P/9v/3//f/9//1//X/9f/0//P/
8//z//P/8f/x//H/8f/v/+7/7v/s/+//8P/w//H/8P/v/+3/7P/s/+z/7f/v/+7/7f/s
/+v/6//r/+r/6f/q/+z/7f/u/+z/7P/s/+z/6//r/+v/6//r/+r/6v/q/+j/6P/o/+j/
6f/q/+v/7P/r/+r/6f/o/+r/6v/q/+r/6v/q/+r/6v/o/+b/5v/m/+n/6f/p/+n/6f/p
/+n/6f/p/+n/6f/p/+v/6//r/+v/6f/p/+r/6v/o/+j/6//r/+n/6f/p/+n/6f/p/+n/
6f/p/+j/6v/o/+b/6P/o/+j/6P/o/+j/6P/o/+j/6P/o/+j/6f/r/+z/7f/r/+v/6//t
/+7/7//w//D/8f/y//X/9//1//X/9//3//n/+f/5//n/9v/2//T/9P/x//D/7v/r/+n/
6P/n/+T/5v/n/+j/6P/p/+n/6v/q/+r/6//r/+v/6P/o/+n/6f/o/+f/5v/k/+T/5f/l
/+X/5f/l/+X/5f/l/+X/5P/k/+X/5f/l/+X/5f/l/+X/5f/m/+b/5v/m/+j/6P/m/+b/
5v/m/+j/6//v//X/+f8CAA8AIAAwADcAQABVAHIAiwCgAL4A5QADAQkB+wDmAMUAqwCR
AGIAJgDx/8T/mP98/3r/gf+J/5f/rf/E/9r/6P/t/+//7f/r/+n/6P/r/+v/6v/q/+v/
6//p/+n/6P/o/+j/6f/r/+z/7f/t/+v/6//r/+v/7P/s/+z/7P/s/+r/7P/s/+7/7v/u
/+7/8P/x//P/8//v/+7/7P/r/+3/7f/t/+3/8f/v/+//8P/u/+//8P/w/+//8P/z//L/
8f/x//D/7//w//H/8f/x//P/8//z//P/8f/x//L/8//z//P/8//z//H/8v/0//T/9v/2
//b/9//4//j/+P/4//r/+v/6//r//P/9//3//v/+//7//f/+/wEAAQABAAMAAwADAAMA
AwADAAYABgAGAAcABwAHAAcABwAGAAUAAwAFAAUABQAFAAUABQAFAAYABwAHAAcACAAI
AAcABwAHAAUABAAEAAQABQAFAAUABQADAAMAAwADAAMAAgACAAAAAAD//////v8AAAAA
AAD///z/+//6//r/+v/5//j/+P/4//n/+f/3//f/9v/1//X/9P/0//T/9P/0//b/9v/2
//T/8//z//P/9P/1//X/9f/y//L/8v/x//H/8v/y//L/9P/0//P/8//z//P/8//z//P/
8v/x//D/8f/x//D/8f/x//H/8P/v//H/8f/x//D/7f/t/+3/7f/t/+3/7f/t/+//7v/u
/+z/7f/s/+r/6f/q/+v/6//s/+v/6v/q/+v/6f/p/+n/6f/r/+v/6v/p/+j/6P/n/+b/
6P/o/+j/6P/n/+f/5//n/+X/5P/k/+T/5v/m/+b/5v/k/+T/5P/k/+T/5P/k/+T/5v/m
/+b/5v/l/+T/4//i/+P/4v/j/+T/4//j/+P/4//j/+P/4//j/+H/4f/h/+H/4v/j/+T/
5f/h/+H/4v/i/97/3v/h/+H/4f/h/+H/4f/f/9//3//f/9//3v/i/+L/4v/g/+D/4P/g
/97/3v/e/97/4P/g/+D/4P/f/9//3//f/9//3//h/+L/5f/m/+b/5v/k/+b/5//n/+X/
5//n/+f/6f/p/+n/6P/o/+b/5v/l/+X/5P/i/+H/3f/b/9f/1v/Z/9r/2v/b/9n/2v/a
/9r/2//b/9v/2v/a/9v/2//a/9n/2P/W/9b/2f/Z/9n/2f/Y/9f/1v/V/9f/1v/W/9X/
1f/V/9X/1f/V/9X/1f/W/9b/1v/W/9b/1P/S/9L/0v/O/9T/2f/b/+H/5f/q//P/AgAO
ABsAKAAzAEAAWQB0AIIAkQCpALkAtQCoAJsAgQBnAE4AMAAJAOD/sv+G/3L/b/9t/3H/
f/+S/6b/vP/L/9P/1P/V/9b/2P/X/9f/1v/W/9X/1f/T/9P/1f/W/9f/2f/Y/9j/2P/X
/9n/2f/Z/9n/2P/Y/9j/2P/a/9j/2v/a/9r/2v/a/9r/2P/Z/9v/2//a/9r/2f/Z/9r/
2//c/93/3P/Z/9j/2P/b/93/3//g/9z/3P/e/9z/3P/d/93/3f/d/93/3P/b/9z/3f/e
/9//3//f/+D/4f/g/9//3v/d/93/3v/g/+D/4v/i/+L/4//i/+L/4v/i/+b/5v/m/+b/
5P/l/+X/5v/n/+j/6P/q/+n/6f/p/+v/6f/p/+n/6f/p/+z/7P/s/+3/7f/t/+3/7v/u
/+7/7f/t/+3/7f/t/+3/7f/t/+7/7//v/+//8P/u/+3/7f/t/+//7v/u/+7/7//v/+//
7//t/+3/7f/t/+3/7P/s/+r/6//r/+z/7P/s/+z/7P/r/+z/6//q/+r/6v/p/+j/6P/q
/+v/6//p/+j/5v/k/+P/5//o/+n/6v/n/+j/5//m/+b/5f/l/+X/5P/l/+X/5f/k/+T/
5P/j/+X/5v/m/+b/5v/m/+X/5f/l/+X/5f/l/+j/6P/o/+j/5v/l/+P/4//m/+f/5//n
/+f/5//n/+b/5f/l/+X/5f/n/+f/5//n/+X/5P/k/+L/5v/m/+X/5f/j/+P/4v/i/+P/
5P/m/+n/5v/l/+T/4//j/+P/4v/h/+P/5P/k/+T/5P/k/+T/5P/j/+P/4//j/+X/5P/k
/+T/4v/i/+L/4v/k/+T/5P/k/+T/5P/k/+T/5P/k/+T/5P/k/+T/5P/k/+b/5P/k/+T/
5f/l/+X/5f/l/+X/5f/l/+f/5//n/+f/6f/p/+n/6f/m/+X/5f/k/+P/5P/o/+n/6f/p
/+n/6f/n/+f/5//n/+v/6v/m/+b/6P/m/+b/5v/m/+n/6v/r/+z/6v/q/+r/6v/r/+v/
6//r/+3/7f/v//D/7//w//D/8P/y//T/9f/1//P/9f/1//X/9v/3//j/+P/2//T/9P/z
//L/8P/t/+v/6v/p/+b/5v/p/+r/6v/r/+z/7v/v//D/7//v/+//7v/s/+3/7f/s/+z/
7P/r/+z/6//r/+v/6//t/+3/7f/t/+3/7P/s/+v/6//r/+v/6//t/+3/7f/u/+z/7P/s
/+z/7v/s/+z/7P/w/+7/8//5//v/AQAKABMAIgA2AEUATABfAHoAkwCmAMAA5wAFAQUB
+QDkAMMApwCRAGgAMgD9/8z/oP+K/4r/kf+X/6X/uf/Q/+b/8v/3//n/+P/3//b/9v/1
//X/9P/0//f/9//1//X/+P/4//j/+f/4//j/+P/3//f/9//3//f/+P/4//j/+P/6//j/
+v/6//z//P/8//z//v///wEAAQD///7//P/7//z//f/+////AQD/////AAD+////AAAA
AP//AAADAAIAAAABAAEAAQAAAAEAAQABAAIAAwAEAAUAAwADAAQABQAHAAcABwAHAAcA
CAAKAAoACgAKAAoACwAPABAAEQASABEAEAAPAA4AEAARABEAEgAVABYAFgAYABkAGQAZ
ABsAHQAdAB0AHQAdACAAIAAgACEAIQAhACEAJAAkACQAIwAhACEAIQAhACMAIwAjACQA
JAAjACIAIgAjACMAJAAlACMAIgAiACIAIwAjACMAIwAjACMAIwAjACIAIAAfABwAHgAd
AB0AHAAcABwAHAAbABgAFwAWABYAFwAXABcAGAAXABcAFgATABUAFAATABMAFAAUABQA
FAASABQAFAAUABMAEwAUABUAEwATABIAEQASABIAEgARABEAEgASABIAEgASABEAEQAT
ABMAEwATABIAEgASABIAEgARAA8ADwASABMAEwATABMAEwATABIAEwATABMAEwARABEA
EQARABEAEAAQAA4AEgASABEAEQARABEAEAAQAA8ADgAOAA8ADAALAAoACQAMAA0ADQAN
AA0ADgAOAA4ADAAMAAwADAANAA0ADQANAAsACgAKAAoADAAMAAwADAAMAAwADAAMAAwA
DAAMAAwACgAKAAoACgAKAAoACgAKAAsACgALAAwACwALAAsACwALAAsACwALAA0ADQAN
AA0ACwALAAsACwALAAsADAAMAAkACAAKAAkACwALAAsACwALAAsACwALAAkACgAMAAoA
CAAKAAoACgAKAAoACgAKAAoACgAKAAoACgAMAAwADAAMAAsACwALAAsADQANAA8AEAAP
ABAAEAAQABIAFAAVABUAEwAVABUAFQAVABUAFQAUABQAEgASABEADgAMAAkABwAIAAcA
BAAEAAcACAAIAAkACQAKAAoACgALAAsACwAKAAkACQAIAAYABwAGAAQABAAHAAcABwAH
AAYABQAEAAMABQAEAAQAAwADAAMAAwADAAMAAwADAAQABgAGAAYABgAEAAIAAgACAAIA
BgALABEAFQAZACIALwBAAE4AWwBqAH8AlgCtAMgA6AAPAScBKQEbAQAB4QDLAKkAbgA2
AAMAzv+k/5j/mv+f/6v/v//V/+j/+v8GAA0ADwAMAAsACgAKAAoACQAHAAYACQAJAAcA
BwAKAAoACgALAAkACgALAAsACwALAAsACwAMAAwADAAMAA4ADAAOAA4ADAAMAAwADAAM
AA0ADwAPAA8AEAAQABEADwAPAA8ADwARAA8ADwAQABAAEQASABIAEgASABQAEgASABMA
EwATABIAEwATABMAFAAVABYAFwAVABUAFgAXABcAFwAXABcAFQAWABgAGAAYABgAGAAZ
ABwAHAAcABwAIAAgACAAIAAgACEAIQAiACMAJAAkACYAJQAlACUAJwApACkAKQApACkA
LAAsACwAKwArACsAKwAuAC4ALgAtACsAKwArACsALQAtAC0ALgAxADEAMQAyAC8ALQAs
ACsALAAsAC0ALgArACsAKwArACwALQAuAC8ALQAsACwAKgAsACsAKwAqACoAKgAqACkA
JgAnAA==
         </WaveFormData>
      </LeadData>
      <LeadData>
         <LeadByteCountTotal>10000</LeadByteCountTotal>
         <LeadTimeOffset>0</LeadTimeOffset>
         <LeadSampleCountTotal>5000</LeadSampleCountTotal>
         <LeadAmplitudeUnitsPerBit>4.88</LeadAmplitudeUnitsPerBit>
         <LeadAmplitudeUnits>��V</LeadAmplitudeUnits>
         <LeadHighLimit>2147483647</LeadHighLimit>
         <LeadLowLimit>268435456</LeadLowLimit>
         <LeadID>V3</LeadID>
         <LeadOffsetFirstSample>0</LeadOffsetFirstSample>
         <FirstSampleBaseline>0</FirstSampleBaseline>
         <LeadSampleSize>2</LeadSampleSize>
         <LeadOff>FALSE</LeadOff>
         <BaselineSway>FALSE</BaselineSway>
         <ExcessiveACNoise>FALSE</ExcessiveACNoise>
         <MuscleNoise>FALSE</MuscleNoise>
         <LeadDataCRC32>3231777552</LeadDataCRC32>
         <WaveFormData>
4v/h/+H/4P/e/93/3f/b/9n/2v/a/9n/2v/a/9r/2//a/9r/2f/Z/9n/2f/a/9r/2f/Z
/9n/2f/Z/9n/2f/a/9z/2//a/9n/1v/W/9P/0f/T/9T/0//V/9z/6P/1/wIADwAoAE0A
eACjANUADAFGAXkBlgGOAWgBRQElAeoAmABLAP3/tf+K/4b/kP+X/6H/rv+6/8n/1P/X
/9X/0//T/9L/0v/T/9T/1P/V/9X/1P/U/9b/1//X/9f/1v/Y/9j/2P/Z/9j/2P/X/9b/
2P/Y/9j/2P/W/9T/1v/W/9f/2P/Y/9f/2f/Z/9n/2P/Y/9j/2v/a/9z/2//b/9v/2f/Z
/9r/2v/c/9z/3P/c/9z/3P/d/93/2//b/9v/3f/e/9//3//g/+D/3//e/93/4f/h/+H/
4f/j/+P/4//k/+T/5f/l/+f/5//n/+j/6f/n/+f/6P/p/+3/7v/u/+7/8P/x//L/8v/0
//b/9//4//z//f/9//7//////wAAAQADAAUABwAHAAcABwAJAAkADAANAA0ADAAOAA4A
DwAPAA4ADgAOAA0ADwAQABAAEAAPAA8ADwAPAA0ADQANAA0ADgANAAwADAALAAsACgAJ
AAgACAAJAAkACAAIAAcABgADAAMAAwABAAIAAQAAAP///f/9//3//f/9//z/+//6//b/
9v/2//b/9v/2//b/9P/3//j/+f/5//f/9v/1//X/9//3//j/+P/1//X/9f/1//f/9//3
//f/9v/2//f/9//2//b/9v/2//j/+f/5//n/+f/5//n/+f/6//z//P/8//7//f/9//3/
+//6//r/+v/6//r/+v/6//v/+//6//r/+//7//r/+v/6//r/+v/6//f/9v/2//b/+f/5
//f/9//3//f/9v/2//j/+P/4//j/+P/4//j/9//1//T/8//z//X/9f/3//f/9f/0//T/
9P/2//b/9v/2//j/+P/4//j/9v/2//f/9//1//b/9v/2//j/9v/1//X/9v/3//f/9//3
//b/9v/2//X/9f/1//X/9f/1//X/9f/1//b/9//3//X/9//5//n/+v/6//r/+v/4//f/
9//2//f/+f/4//r/+v/6//r/+v/6//j/+P/4//j/+v/6//r/+v/6//r/+v/6//z//P/8
//3/+//7//v/+v/6//z//v///wAAAAABAAIABQAGAAYABgAJAAkACQAJAAgACQAJAAkA
CAAIAAgABwAGAAMAAQAAAAAA/v/+////AgACAAMAAwADAAMAAwADAAEA///+//3//v/+
///////8//n/+P/4//v/+//8//z/+v/5//n/+P/4//n/+v/7//z//P/7//v/+f/5//n/
+f/5//r/+v/5//r/+f/4//j/9//3//f/+P/5//v//v8GABEAIAAvAEIAYwCOALkA5wAa
AVIBgwGmAaQBfgFdAT0BAAGuAGkAIQDX/6z/pv+u/7P/v//M/9r/6f/y//X/9//3//f/
9v/2//b/9v/1//X/9f/0//T/9v/1//X/9f/0//T/9P/0//X/9//4//j/+P/6//r/+v/6
//r/+P/6//r/+f/6//r/+f/5//n/+f/4//j/+P/6//r//P/7//v/+//6//n/+f/4//n/
+v/7//z//P/8//3//f////////8BAAEAAQAAAAAAAQABAAEAAQABAAEAAQABAAMAAwAD
AAQABgAHAAcACQAHAAcACAAJAAcABwAIAAkADQAOAA4ADgAQABEAEgASABQAFgAXABgA
GAAZABkAGgAbABsAHAAdACAAIwAmACcAJQAlACcAJwAoACkAKQAoACgAKAApACkAJwAo
ACkAKQArACwALAAsACsAKwArACsAKwArACsAKwAqACkAKAAoACYAJwAnACcAJwAmACYA
JQAkACQAIwAiACEAIQAhAB8AIAAfAB4AHQAaABkAGAAXABkAGAAXABYAEgASABIAEgAS
ABIAEgAQABIAEgASABEADgAOAA4ADwAQABEAEwAUABEAEQARABEADwAPAA8ADwAQABAA
EQARABAAEAAQABAAEgATABMAEwATABMAEwATABMAFAATABIAFAATABMAEwATABIAEgAS
ABQAFAAUABQAEQARABAAEAARABEAEAAQABAAEAAQABAADwAOAA4ADgARABEADwAPAA0A
DQAMAAwADAAMAAwADAAOAA4ADgANAAsACgAJAAkACgALAA4ADwAMAAoACQAIAAoACgAK
AAoADAAMAAwADAAIAAgACQAJAAkACgAKAAoADAAKAAkACQAIAAkACQAJAAsACgAKAAoA
CwALAAsACwAJAAkACQAJAAoACgAKAAkABQAHAAkACQAIAAgACAAIAAcABwAIAAgABwAJ
AAoACAAKAAkACAAHAAYABwAIAAkACgAKAAsACwALAAsACgAKAAwADAANAA4ADgAPABAA
EQASABIAEgATABMAFQAVABYAFwAXABcAFgAWABgAFwAWABMAEQAQAA4ADAAKAAsADAAM
AAsACwALAAsADQANAA0ACwAKAAkACQAIAAoACQAJAAcABQAGAAYABQAGAAYABgAHAAcA
BgAEAAMAAwADAAQABAADAAMAAwADAAMAAwADAAQABgAFAAQAAwACAAIA/////wEAAgAB
AP3/AAACAAcAFgArADoASQBkAIsAtQDeAAwBOwFqAZYBtAGvAYsBaAFGAQUBtQBrACAA
1v+s/6v/tf+6/77/y//a/+n/9f/3//n/+v/8//7//v/9//3//f/8//z//v/9//3//f/8
//z//P/8//3///8AAAAAAAAAAAAAAAAAAAAA/v8AAAAAAQACAAIAAQABAAEAAQAAAAIA
AgAEAAQAAgABAAEAAQABAAEAAgACAAMABAAFAAYABQAEAAQAAwADAAMAAwAFAAcABwAG
AAYABQAFAAUABQAHAAcABwAHAAkACQAJAAoADAANAA0ADwAPAA8AEAARAA8ADwAQABEA
FQAWABYAFgAUABUAFgAWABgAGgAbABwAIAAhACEAIgAjACMAJAAlACcAKQArACsALQAt
AC8ALwAwADEAMQAwADAAMAAxADEAMAAwADAALwAwADIAMwA0ADEAMQAxADEAMQAxADEA
MQAwAC8ALgAuACwALQAtAC0ALAAsAC0ALQArACoAKAAmACUAJQAlACMAJAAjACIAIQAg
AB8AHgAdAB8AHgAdABwAGQAYABcAFgAUABQAFAASABMAFAAVABUAEgASABIAEwATABMA
FAAUABEAEQARABEAEQARABEAEQAQABAAEQARABIAEgASABIAEwAVABYAFwAWABUAFAAT
ABYAGAAYABgAFgAVABUAFQAXABYAFgAWABgAGAAYABgAFQAVABQAFAAVABUAFAAUABQA
FAAUABQAEQAQABAAEAATABMAEQARAA8ADwAOAA4ADgAOAA4ADgAOAA4ADgANAA0ADAAL
AAsACwALAA0ADQANAAwADAAMAAwADAAMAAwADAAMAAwADAAKAAoACwALAAsADAAMAAwA
DAAKAAkACQAKAAsACwALAAsACgAKAAoACwALAAsACwAJAAkACQAJAAgACAAIAAcABwAJ
AAsACwAKAAoACgAKAAcABwAIAAgACwAHAAgACgAKAAgACAAIAAgACgAKAAoACgAIAAgA
CAAIAAoACgAKAAoACwALAAsACwAIAAgACgAMAA8AEAAQABEAEAARABIAEgASABMAEwAT
ABUAFgAXABcAFgAUABMAEgARABAADQALAAwACgAIAAgABwAIAAgACQALAAsACwALAAkA
CQAHAAYABwAHAAYABgAFAAUAAwADAAQABAADAAMABAADAAMABAACAAEAAQABAP//AAAA
AP//AQABAAEAAQD/////AAAAAAEAAAD///7//P/9//v/+f/6//n/+/8EABAAHQAqADcA
TABxAJ4AzQD9ADYBbAGdAbwBtgGOAWsBRwEKAboAbwAjANn/rv+q/7T/u//F/9L/4P/x
//j/+//5//n/+f/4//j/+v/6//n/+f/3//b/9v/4//f/9//3//b/9//4//n/+//6//r/
+f/4//r/+v/6//r/+v/4//r/+v/7//z//P/7//v/+//7//r/+P/4//r/+v/8//v/+//7
//n/+f/6//r/+v/6//r/+v/6//r/+//7//v/+//7//3///////7//v//////////////
////////AQABAAEAAgACAAMAAwAFAAUABQAGAAcABQAFAAYABwAJAAoACgAKAAwADQAO
AA4ADgAQABEAEgAWABcAFwAYABcAFwAYABkAGQAbAB0AHQAfACEAJQAnACcAJwAmACQA
IgAiACMAIwAjACQAJQAlACMAJAAkACQAJAAlACYAJwAkACMAIgAhACIAIQAgACAAHwAf
AB4AHQAbABoAGgAZABgAGAAXABYAFAATABIADwAQAA8ADgANAAsACwALAAsACgAIAAYA
BAAEAAQABAAEAAIAAgACAAAAAgACAAIAAQD+//7//v////3//f/+//7//v///wAAAQAA
AP///v/9//7//v///////v/+//7//v/+//////////////////////8AAP///v8AAP//
/////////v/+//7//v/+//7//v/9//3//P/8//v/+//6//r/+v/6//r/+v/7//r/+v/6
//v/+//5//n/+f/5//j/+P/3//b/9f/0//X/9v/3//f/9//2//X/9f/z//P/9f/1//X/
9P/0//T/8v/y//L/8v/0//T/9P/0//T/9P/1//X/8//0//T/9P/0//L/8f/x//L/8//z
//P/8//y//L/8v/z//P/8//z//P/8//z//P/8P/w//D/7//t/+//8f/x//L/8v/y//L/
7//v//D/8P/v/+//8P/y//T/8//y//H/8P/u/+7/7v/u/+//8P/x//L/8v/y//L/8v/y
//L/8v/y//L/8//z//P/9f/0//T/9v/4//n/+v/6//n/+v/7//z//v/+///////9//3/
/v/////////+//7//v/9//z/+f/3//b/9P/y//T/9f/2//b/9//3//f/9//3//f/9//1
//b/9f/1//T/8v/x//H/7//v//D/8P/v/+//7v/t/+3/7v/u/+3/7f/t/+3/7v/u/+3/
7f/t/+3/7f/t/+3/7v/u/+3/7P/r/+j/6v/p/+n/6//o/+X/5//w//z/CwAaACsARgBv
AJYAwQD3ADABYgGPAaQBjgFkAUUBHQHSAIAANwDt/6//lv+c/6T/r/+9/8r/2P/h/+T/
5//r/+n/6f/o/+j/5v/m/+X/5f/l/+T/5P/m/+f/5//n/+b/5P/k/+T/5f/n/+j/6P/o
/+j/6P/o/+j/6P/m/+j/6P/p/+r/6v/p/+n/6f/p/+j/6v/q/+z/7P/q/+n/6f/p/+n/
6f/q/+r/6v/q/+r/6v/p/+j/6P/n/+j/6f/q/+3/7f/t/+z/7P/t/+3/7f/t/+3/7f/t
/+3/7f/t/+3/7v/s/+3/7f/v//H/8f/y//P/8//z//T/9f/5//r/+v/6//j/+f/6//r/
/P/+////AAAAAAEAAQACAAUABQAGAAcACQALAA0ADQANAA0ADwAPAA4ADwAPAA4ADgAO
AA8ADwARABIAEwATABEAEgASABIAEwATABMAEwATABMAEwATABAADwAOAA4ADgAPAA8A
DwALAAoACgAJAAoACgAJAAgABQAFAAUAAwACAAEAAAD///3//f/9//3////+//3//P/4
//j/+P/4//r/+v/6//j/9v/2//b/9f/0//T/9P/1//f/9//4//j/9//3//f/9//5//n/
+f/5//b/9v/3//f/9//2//X/9P/2//f/9//3//X/9f/1//X/9v/4//j/+P/4//f/9//3
//X/9P/0//T/9P/0//T/9P/1//X/9P/0//f/9//2//b/9P/0//T/9P/1//T/9P/0//X/
9f/z//P/8v/x/+//7v/v//D/8f/y//D/8P/w/+//7//u/+3/7f/v/+//8f/x/+//7v/u
/+7/7v/u/+7/7v/u/+7/7v/u/+7/7v/v/+//7//w//D/8P/v/+z/6v/p/+r/6//r/+v/
7f/s/+z/7P/s/+v/6v/p/+v/6//r/+v/6P/o/+j/5//n/+n/6//r/+z/7P/s/+z/6v/p
/+n/6P/p/+v/7P/s/+j/6P/o/+j/6P/o/+j/6P/o/+r/6v/q/+r/6f/p/+n/6f/p/+r/
7f/w/+7/7v/t/+3/7//x//P/9P/y//P/8//z//P/9P/1//X/9//2//b/9v/z//L/7//t
/+7/7P/q/+r/6v/q/+n/6f/r/+v/6//r/+3/7f/r/+r/5v/l/+P/4v/k/+X/5P/l/+T/
5P/j/+P/4P/f/9//4P/i/+H/4f/h/+H/4v/i/+H/4f/h/+H/4f/h/+H/4v/i/+P/4v/h
/+D/4v/f/93/3f/c/9v/3f/g/+T/8f8AAA8AHgAxAFIAeQCjANAAAAEzAWABggGKAWsB
QQEiAe4AqQBlABsAzP+W/4j/j/+R/5T/nv+v/8L/z//Z/9v/2//a/9r/2v/a/9n/2f/a
/9r/2//e/9z/2//a/9j/2f/a/9v/3f/b/9z/3P/c/9z/3P/c/9z/3//e/+H/4v/i/+L/
4f/f/+H/4f/h/+D/4P/g/+L/4v/i/+H/4f/h/+L/4//l/+b/5P/k/+T/5P/k/+T/5f/l
/+X/5f/l/+f/5f/l/+T/5P/n/+f/5//n/+n/6f/p/+n/6f/p/+n/6v/s/+3/7f/v/+3/
7f/u/+//7//v//D/8f/x//L/8v/y//T/9f/2//b/+P/6//v//P/8//3//f/+/wEAAQAC
AAMABAAFAAYABQAFAAUABwAHAAkACwAMAAwACgAKAAsACwALAAwADQANAAsADAAMAAwA
CwALAAsACwAJAAkACQAJAAoACQAIAAgACQALAAwADQAJAAgACAAHAAgACAAHAAYABQAF
AAUAAwAAAP///v/9//v/+//7//v/+//6//n/+P/2//b/9v/2//b/9v/2//T/8//y//H/
7//v//D/8f/z//H/8f/y//L/8//z//P/8//x//H/8f/x//L/8v/z//P/9P/0//T/9P/y
//P/8//z//T/9f/2//f/9//4//f/9v/4//f/9//3//f/9v/2//b/9P/0//T/9P/1//X/
9P/0//P/8//y//L/8v/y//L/8v/z//L/8v/y//H/8f/v/+//8f/x//D/8P/u/+7/7v/u
/+z/7P/s/+v/7v/u/+7/7//s/+v/7P/r/+3/7P/s/+z/7P/s/+z/7P/s/+z/7P/s/+z/
7P/t/+3/6//s/+z/7P/s/+r/6f/p/+r/6//r/+v/6f/o/+j/6P/r/+v/6//r/+v/6//r
/+v/6v/q/+r/6f/n/+n/6//r/+j/6P/o/+j/6P/p/+v/7P/r/+n/6P/o/+r/7P/s/+z/
7P/q/+r/6//r/+n/6f/o/+j/7P/u/+//8P/u/+//8P/x//T/9P/0//X/9//3//f/+P/4
//f/9v/0//T/9P/z//L/8f/v/+7/7P/q/+r/6//s/+r/6//r/+v/6//r/+v/6//p/+j/
5//n/+b/5v/l/+X/4//j/+T/5P/j/+P/4v/h/+P/5P/k/+P/4f/h/+H/4v/i/+H/4f/h
/+H/4f/h/+H/4v/i/+H/4P/h/+D/3v/h/+H/3//a/9n/2//k/+7/+f8IABkAMgBVAIAA
qQDZAA4BQgFxAZQBlAFyAU8BLQH0AKYAWwANAMP/mP+Q/5b/m/+h/6z/vP/N/9j/2//d
/93/3f/c/9z/2v/a/9n/2f/b/9r/2v/c/9v/2//b/9r/2v/a/9r/2//d/97/3v/e/97/
3v/e/97/3P/a/9z/3P/d/97/3v/d/93/3f/d/9z/3v/e/+D/4P/e/93/3f/d/9v/2//c
/9z/3f/e/9//4P/e/97/3//f/9//3//f/+H/4f/h/+D/4P/h/+H/4f/h/+P/4//j/+P/
4f/h/+H/4v/j/+X/5v/p/+j/5//n/+f/6f/p/+r/6//v//D/8P/w/+//7//v/+7/8v/0
//X/9v/4//n/+f/6//3//f/+//////8BAAMAAwABAAEAAwADAAYABwAHAAYABgAGAAcA
BwAHAAgACQAJAAkACgAKAAoACwALAAsACwALAAsACwALAAgABwAGAAYABgAHAAcABwAF
AAQABAADAAAAAAD///7//////////f/7//n/9//1//f/9//3//f/9f/0//P/8v/y//L/
8v/y//L/8v/y//D/7v/u/+7/7f/s/+z/7P/t/+//7//w//D/7f/t/+3/7f/t/+3/7f/t
/+z/7P/t/+3/7v/u/+7/7v/u/+//7//v/+//7//v/+//8P/y//L/8v/y//H/8f/x/+//
7v/u/+7/7v/u/+7/7v/r/+v/6v/q/+3/7f/s/+z/6v/q/+r/6v/r/+r/6v/q/+n/6f/n
/+f/6f/p/+j/6P/q/+r/6v/q/+j/6P/o/+f/6f/o/+f/5//l/+X/5//n/+f/5v/m/+b/
6P/o/+j/6P/m/+b/5v/m/+b/5v/n/+f/5f/m/+b/5v/k/+L/4f/h/+P/5f/m/+f/5f/k
/+T/5P/n/+f/5//n/+f/5//n/+f/5v/m/+b/5f/l/+f/6f/p/+b/5v/m/+b/5//n/+j/
6P/l/+X/6P/m/+T/5v/m/+b/5v/m/+b/5v/m/+b/5v/m/+b/6P/p/+n/6f/p/+j/6P/q
/+z/7f/u/+7/8f/y//P/9P/0//T/9f/1//X/9f/2//f/9//3//b/9v/2//X/9P/x/+3/
7P/q/+j/6f/r/+3/7v/v/+//7//v/+3/7f/t/+v/6v/p/+n/6P/o/+f/5//l/+P/5P/k
/+P/4//i/+H/4f/k/+T/4//j/+P/4//k/+T/4//j/+P/4//l/+X/5f/m/+j/5//m/+X/
5P/k/+H/3//f/+D/3//f/+j/9P///woAFQAsAE8AeAChANEABgE+AXEBkAGMAWYBQQEj
AegAmABTAA8Ax/+a/5T/mv+f/6X/tP/G/9X/3v/h/+H/3//f/97/3v/g/+D/3//f/93/
3P/c/97/3f/d/93/3P/d/97/3//h/+D/4P/f/97/4P/g/+D/4P/e/9z/3v/e/9//4P/g
/9//4f/h/+H/4P/f/97/3//e/+D/3//f/9//3//f/+D/4P/g/+D/4P/g/+H/4v/k/+X/
5P/j/+L/4//h/+H/4P/g/+P/4//j/+P/4//j/+P/4//l/+X/5f/m/+T/5f/l/+f/6f/p
/+r/6//p/+n/6v/r/+3/7v/u/+7/7//x//P/9P/1//b/9v/2//j/+f/5//r/+//7//z/
/f///wEAAwADAAMAAwAFAAUABQAFAAQAAgADAAQABgAHAAcACAAJAAkABwAIAAgACAAJ
AAkACQAJAAgABwAGAAUABgAFAAQABAACAAMAAwADAAMAAgACAAEA/v/+//3//P/9//3/
/f/7//j/9//2//X/8//z//P/8//1//T/8//y//D/8P/w//D/8P/w//D/7v/s/+z/7P/r
/+z/7P/s/+3/6//r/+z/7P/r/+v/6//r/+n/6f/p/+n/6f/q/+z/7f/s/+z/7P/s/+v/
6//q/+n/6v/r/+z/7f/r/+z/6//q/+3/7f/u/+//7v/s/+v/6v/q/+r/6v/q/+v/6//q
/+r/6v/p/+f/5v/n/+j/6f/q/+n/6P/o/+j/5//n/+X/5f/n/+f/5v/m/+X/5P/j/+L/
5P/k/+T/4//l/+T/4//j/+H/4f/j/+P/4//i/+L/4v/g/+D/4P/g/+D/4P/g/+D/3//g
/+L/4//i/+L/4f/g/+L/4P/f/9//3//f/97/3f/f/97/3v/e/93/3f/d/93/3//f/9//
3//e/97/3v/d/9n/2//d/93/3P/c/9z/3P/Z/9n/2v/a/9v/2//e/97/3v/c/9z/3P/c
/9v/2v/Z/9j/2f/a/9v/3P/b/9v/2//b/9r/2v/c/97/3//g/+D/4f/g/+H/4v/i/+T/
5f/l/+X/5f/m/+f/5//n/+b/5v/m/+b/5v/k/+P/3//c/9n/2P/a/9z/3f/f/97/3f/c
/9v/3f/d/9v/2v/X/9f/1v/W/9P/0//R/9H/1P/U/9P/0//Q/8//z//Q/9D/z//P/8//
zf/O/87/zf/P/8//z//P/8//z//Q/9D/zf/M/8v/yv/K/83/zf/L/8r/y//J/8z/1P/d
/+j/+f8IAB0AQABtAJUAwADyACMBUAF0AYABZQE/AR4B6ACdAFEAAwC2/4D/dv97/3//
hP+S/5//sP+7/8H/w//F/8b/yP/G/8b/xf/F/8X/xP/E/8b/yf/J/8n/yP/G/8b/xv/H
/8f/yP/I/8j/xv/G/8b/xv/I/8b/yP/I/8n/yv/K/8n/yf/J/8n/yP/I/8j/yv/K/8r/
yf/J/8n/x//H/8j/yP/L/8z/zf/O/83/zP/M/8v/y//L/8v/zf/L/8v/yv/K/8z/zf/O
/8//z//P/8//z//N/83/zf/O/9D/0f/R/9P/1f/V/9b/1//W/9X/1f/V/9n/2v/a/9r/
2v/b/9z/3P/e/+D/4f/i/+L/4//j/+T/5f/l/+b/5//p/+v/7f/t/+//7//x//H/8v/z
//P/8v/w//D/8f/x//H/8v/z//P/9f/2//b/9v/z//P/8//z//X/9f/1//X/9v/1//T/
9P/y//P/8//z//H/8P/w/+//8P/w/+//7v/r/+v/6//p/+j/5//m/+X/4//j/+P/4//l
/+T/4//i/9//3v/d/9z/3f/e/9//3v/c/9z/3P/b/9z/3P/c/93/2//b/9z/3P/Z/9n/
2f/Z/9r/2//c/93/3v/e/9//3//e/97/3v/e/9//4f/i/+P/4f/h/+H/4f/i/+T/5P/k
/+X/5f/m/+f/5v/k/+P/4v/j/+T/5f/m/+P/4//i/+L/5f/l/+T/5P/i/+L/4v/i/+L/
4v/j/+T/4//j/+H/4f/h/+H/4P/g/+L/4v/i/+L/4P/g/+D/3//h/+D/3//f/+H/4f/j
/+P/4f/g/+D/4P/g/+D/4P/g/+D/4P/g/+D/3v/e/9//3//h/+L/4v/i/+L/4P/f/9//
4P/h/+H/4f/h/+D/4P/g/+P/4//j/+P/4//j/+P/4//h/+D/3//d/97/4f/k/+X/5P/k
/+T/5P/h/+H/4v/i/+X/4//g/+L/4v/i/+L/4v/i/+P/5P/l/+b/5P/k/+T/5P/l/+X/
5f/l/+b/5v/o/+r/6f/q/+r/6//t/+//8f/y//D/8f/x//H/8v/0//b/9//3//b/9v/2
//P/8v/v/+3/7P/q/+j/6P/p/+r/6v/r/+7/7//w//H/8P/v/+z/6v/p/+n/6P/o/+n/
6f/n/+f/5//m/+T/4//j/+P/5P/m/+b/5f/l/+X/4//k/+T/4//k/+X/5v/n/+X/5f/m
/+b/5//m/+X/5P/o/+X/5f/j/+L/4f/j/+b/8v8DABIAHwA0AFcAhACtANkAEgFMAX0B
ngGcAXIBTQEvAfYApgBbABMAy/+e/5r/pP+n/63/vP/M/9v/5P/n/+n/5//n/+b/5v/m
/+b/5f/l/+f/5v/m/+j/5//n/+f/5v/o/+j/6P/p/+f/6P/o/+j/6P/o/+j/6P/o/+b/
6P/o/+v/7P/s/+v/7P/t/+7/7v/r/+r/6//q/+v/6//s/+3/7//v//D/8P/u/+7/7v/u
//D/8P/x//H/7//v/+//8f/x//H/8P/w//P/8//z//P/8//z//P/8//0//X/9v/4//b/
9//3//n/+f/5//r/+//+////AQADAAMAAgAAAP7/AAABAAIAAgAGAAgACQAKAAwADQAN
AA4AEQARABIAEwAVABcAGQAZABsAGwAdAB0AHgAfAB8AHgAcABwAHQAdAB8AIAAhACEA
IAAgAB8AHgAgACEAIgAjACIAIQAgAB8AHwAfAB8AIAAeAB8AHwAfABsAGgAaABkAGAAY
ABcAFgAVABUAFQATABIAEQAQAA8AEAARABIAEwASABAADgAMAAoACgAKAAoADAAMAAwA
CgAKAAoACgAJAAkACgALAA0ADAALAAsACgAJAAkACQAJAAkACQAJAAkACgAKAAsACwAM
AAwADAAMAAwADQANAA0ADQANAA0ADQAOABAAEAAQABAADwAPAA8AEQAQABAAEAAOAA4A
DgAOAA8ADwAOAA4AEQARABAAEAAOAA4ADgAOAA0ADAAMAAwACwALAAkACQAKAAsACwAM
AAwADAAMAAwACgAKAAoACQALAAoACQAJAAcABwAJAAkACwAKAAoACgAKAAoACgAKAAoA
CgAKAAoACAAIAAkACQAJAAoACgAKAAwACgAJAAkACgALAAsACwALAAoACgAKAAsACwAL
AAsACQAJAAkACQAKAAoACgAJAAYABwAIAAcABwAIAAkACgALAAsADAAMAAkACQAKAAgA
CAAKAAoACgAKAAgACAAIAAgACgAKAAoACgAKAAoACgAKAAkACQAJAAkACgAKAAwADgAN
AA4ADgAPABIAEwAUABQAFAAVABUAFQAVABYAFwAXABcAFgAWABYAFAASAA4ACwALAAoA
CQAKAAsADAAMAA0ADQANAA0ADQANAA0ACwAKAAcABwAGAAYABwAHAAUABQAGAAYABQAF
AAQAAwADAAQAAgABAAEAAQADAAQABAADAAEAAQABAAEAAwADAAQABAADAAIAAQAAAP7/
/////////v/7////CAASAB8ALgA/AFQAdQCeAM0A/QAwAWgBlwGwAaABdgFbATUB7gCg
AF0AEQDP/7L/tP+4/7//yf/Y/+b/8f/6////AQD//////v/+//3//P/6//n/+//6//r/
/P/9//3//f/8//r/+v/6//v/+//8//z//P/8//z//P/8//7//P/+//7//f/+//7//f/9
//3//f/8//7//v8AAAAA/v/9//3//f/9//3//v/+//7//v/+//7//v/+//////8BAAEA
AQADAAEAAQAAAAAAAwADAAMAAwADAAMAAwADAAMAAwADAAQAAgADAAMABQAHAAcACAAJ
AAsACwAMAA0ADwAQABAAEAAOAA8AEAAQABIAFAAVABYAFgAXABcAGAAaABsAHQAfAB8A
IQAjACMAIQAhACMAIwAmACcAJwAmACQAJAAlACUAJwAoACkAKQArACwALAAsACoAKQAo
ACcAKQApACkAKQAmACUAJAAkACYAJwAnACcAJQAkACQAIwAkACQAIwAiACEAIQAhAB8A
HgAfAA==
         </WaveFormData>
      </LeadData>
      <LeadData>
         <LeadByteCountTotal>10000</LeadByteCountTotal>
         <LeadTimeOffset>0</LeadTimeOffset>
         <LeadSampleCountTotal>5000</LeadSampleCountTotal>
         <LeadAmplitudeUnitsPerBit>4.88</LeadAmplitudeUnitsPerBit>
         <LeadAmplitudeUnits>��V</LeadAmplitudeUnits>
         <LeadHighLimit>2147483647</LeadHighLimit>
         <LeadLowLimit>268435456</LeadLowLimit>
         <LeadID>V4</LeadID>
         <LeadOffsetFirstSample>0</LeadOffsetFirstSample>
         <FirstSampleBaseline>0</FirstSampleBaseline>
         <LeadSampleSize>2</LeadSampleSize>
         <LeadOff>FALSE</LeadOff>
         <BaselineSway>FALSE</BaselineSway>
         <ExcessiveACNoise>FALSE</ExcessiveACNoise>
         <MuscleNoise>FALSE</MuscleNoise>
         <LeadDataCRC32>1485997558</LeadDataCRC32>
         <WaveFormData>
6P/n/+f/5v/n/+b/5v/k/+P/4//i/+H/4v/j/+T/5P/h/+H/4//j/+L/4v/i/+L/4v/i
/+L/4v/i/+L/4f/h/+P/4//j/+L/4P/e/9z/2//d/+D/4P/j/+3/9f/+/wgAEQAfADgA
WgB8AKIAxwDqABABJgERAdgAqgCVAHUARwAeAPT/yv+u/6v/r/+z/7j/vv/G/9H/2//c
/9r/2v/a/9v/2//c/9z/2//b/93/3f/d/97/3v/e/97/3v/g/+D/4P/g/9//3//f/9//
4P/g/9//3//d/9z/3P/c/97/3//g/+D/4v/j/+P/4v/g/+D/4P/g/+H/4f/i/+T/4//i
/+H/4f/j/+P/4//j/+P/4//k/+T/4//j/+P/5P/m/+b/5v/n/+f/5v/l/+P/5P/m/+f/
6f/p/+n/6v/q/+v/7P/s/+z/7f/t/+7/7v/t/+3/7f/u//L/8//z//P/9f/2//f/9//4
//r/+v/8//7//v/+/wAAAQACAAIAAgAEAAUABwAHAAcABwAHAAgACgAKAAoACwANAA0A
DQANAAsACwAJAAsADQAOAA4ADgAMAAwADAAMAAoACgALAAsADQAMAAwACwAJAAoACgAK
AAsACgAKAAoACQAIAAgABwAEAAQABAADAAQAAwACAAEA///+//3//f/////////9//z/
+//7//v/+//7//v/+v/6//v//P/8//r/+v/6//v/+//8//z//P/7//v//P/8//v//f/+
//7//v//////AAD////////+/wAAAwADAAMAAgACAAEAAQABAAIAAwAEAAYABQAFAAUA
BAAEAAQABAAFAAUABQAFAAUABQADAAMABwAHAAQABAAEAAQABAAEAAEAAQADAAMABQAE
AAMAAwADAAIAAgACAAQAAgABAAEABAAFAAUABAABAP7/AAADAAIAAgACAAIAAwACAAAA
AAADAAMAAgAAAAAAAgADAAMAAgACAAIAAwADAAIAAQABAAIAAgABAAAAAQACAAIAAwAC
AAIABAAGAAQAAgACAAIAAwABAAEAAgAEAAQABAAEAAYABQAFAAUABQAGAAYABAACAAMA
AwADAAMAAwAFAAcACgAJAAgABwAGAAQABAAEAAQABgAGAAYABgAEAAQABAAEAAYABgAG
AAgACAAHAAcABwAHAAgACgALAA0ADgAOAA8AEAARABIAEwAVABUAFQAVABMAEwATABQA
FAAUABQAFAAVABMAEQARAA8ADgAOAA8AEgASABIAEgARABAADwAMAAwACwAKAAkACgAK
AAoACgAJAAYABQAFAAYABwAIAAkABwAGAAUABQAJAAkACAAIAAgACAAIAAgABgAGAAYA
BgAHAAcABwAHAAcABgAGAAYABgAFAAUABgAIAAsAEQAXABwAKAAzAD8AVAByAJIAtADT
APQAGAEyASEB6gDAAK0AjwBjAEAAGgDw/9T/z//R/9X/3P/i/+r/8//5//7/AAD+//7/
/////wAAAAD/////////////AAAAAAAAAAAAAAAAAAAAAAAAAwADAAMAAwAEAAQAAwAD
AAMAAgACAAIAAAABAAIAAgACAAMAAwACAAQABAAEAAQABAADAAMABAADAAIAAQABAAMA
AwADAAMAAwADAAQABAAEAAUABgAIAAYABgAGAAcABgAGAAYABQAFAAYABgAHAAcABwAI
AAgACQAKAAoACgALAAsADAAMAA0ADQANAA4AEgATABMAEwARABIAEwATABQAFgAWABgA
HAAcABwAHgAeAB4AHQAcAB8AIQAkACUAJAAjACIAIgAmACYAJgAnACcAJwAnACcAJgAl
ACIAIwAkACYAJwAoACYAJgAmACYAJAAkACUAJQAlACQAJAAjACEAIgAiACIAIwAiACIA
IgAhACAAIAAfAB4AHgAeAB0AHAAbABoAGQAXABYAFQAVABcAFwAXABUAEwARABAADwAP
AA8ADwAOAA4ADwAQABAADwAOAA0ADQAOABAAEQASAA8ADwAQABAADQAPABAAEAASABMA
EwAUABQAEwASABAAEAATABMAEwAWABYAFQAVABMAFAAVABYAFAATABMAEwAUABQAFAAU
ABYAFwAYABkAGAAXABQAEwAVABUAEgASABIAEgASABIAEQARABMAEwATABIAEQARABEA
EAAQABAADgAMAAsACwAOAA8ADwAOAAsACAAKAA0AEAAQABAAEAANAAwACgAKAAsACwAK
AAgACgAMAA0ADQAJAAgABwAHAAoACgAKAAsADAAMAAsACgAIAAgABwAHAAoACgAMAA4A
DAAKAAoACgALAAkACQAKAAoACgAKAAoACAAHAAcABwAJAAoACgAIAAYABwAHAAcABQAJ
AAsACQAGAAYABgAGAAYACAAIAAgACAAIAAoACgAJAAkACQAJAAoACgALAAsADAAOAA8A
EAARABQAFQAVABUAEwATABMAEwATABQAFAAUABYAFgAVABMADwAPAA0ADAAMAA0ADgAO
ABAAEAAQABAADgAMAAwACwAKAAkACQAIAAkACAAIAAYABQAFAAQAAwAFAAUABQAEAAEA
AQADAAMAAAAAAAAAAAACAAIAAgACAAAAAAD/////AAABAAIAAgACAAIA/v/9//3//v/8
//v/+//9/wQADgAfACsANgBIAGYAjAC1ANwAAAEmAVEBbAFUARcB7QDbALIAegBMABwA
6f/J/8n/0P/Q/8z/0f/b/+b/8P/y//L/8//z//P/9P/0//X/9f/1//X/9v/2//b/9v/2
//b/9v/2//b/+f/5//n/+f/6//r/+f/5//n/+P/4//j/+P/5//r/+v/4//n/+f/4//r/
+v/6//r/+v/5//n/+v/6//r/+v/7//3//f/9//3/+//7//z//P/7//v/+//8//7//v/+
/////v/+//7//f/+/wAAAQADAAMAAwAEAAQABQAGAAYABgAFAAUABgAGAAkACQAJAAoA
DAANAA0ADQALAAwADQANABAAEgASABQAGAAYABgAGgAZABoAGgAaAB4AHwAhACEAIwAj
ACMAJAAkACQAJAAlACcAJwAnACcAJQAlACMAJQAmACgAKQAqACoAKgAqACoAJgAmACcA
JwAlACQAJAAjACUAJgAmACYAIwAiACIAIgAhACAAIAAfAB4AHgAeAB0AHgAdABwAGwAa
ABgAFgAVABUAFQAVABMAEAAPAA8ADwANAA0ADQAMAAwADQAOAA4ADQAMAAsACwANAA4A
DgAOAA0ADQAOAA4ACwANAA4ADgAQABEAEQASABIAEQAQAA4ADwATABQAFQAVABQAEgAR
ABQAFgAYABoAGgAZABkAGQAYABgAGAAYABcAFwAXABcAFwAXABUAFQAXABcAFAAUABUA
FgAXABgAFAATABQAEwAVABQAEwATABMAEgASABIAFAASABEAEQAQABEAEQAQABEADgAQ
ABMAEgASABIAEgARABAADgAOAA8ADwAOAAwADgAQABEAEQAPAA4ADQANAA4ADgAOAA8A
DgAOAA0ADAAOAA4ADQANAAwADAAOABAADgAMAAwADAAMAAsADAAOAAwADAAMAAwADgAN
AA0ADQANAA4ADgAMAAwADQANAA0ADwANAA0AEQASAA8ADgANAAwADgAOAA4ADgAMAAwA
DAAMAA4ADgAOAA4AEgASABEAEQAPAA8AEAASABMAEwAUABQAEwAUABUAFgAXABcAFwAX
ABgAGQAaABsAGwAaABkAGAAYABcAFQATABMAEQAQABAADwAQABAAEAASABIAEgASABAA
EAAPAA4ADwAPAA4ADQAMAAwACgAKAAkACQAJAAkACwALAAoACQAHAAkACQAIAAgACAAI
AAgACAAIAAgACAAGAAUABQAFAAcABwAGAAYABgAIAAcABQAGAAYACwATAB0AJgAwADUA
QQBaAH4AoADGAOsACgEuAUQBLwH0AMgAswCTAGkAQgAYAO7/1P/N/9P/1//a/+D/6v/3
//3//v/8//7//v//////AAAAAP/////9//3//f/+//7//v/+//7/AAAAAAAAAAABAAEA
AQABAAAAAAD////////+//7//v8AAAEAAgACAAAAAQABAAAAAAAAAAAAAAACAAEAAQAC
AAAAAAAAAAEAAQABAAEAAQD/////AAAAAAEAAQABAAIABAAEAAQABQAEAAQABAADAAMA
BAAEAAUABQAFAAYABgAHAAgACAAIAAsACwAMAAwACwALAAsADAAOAA8ADwAPABEAEgAT
ABMAEwAUABMAFAAYABgAGAAaABoAGgAZABgAHAAdAB8AHwAgACEAIgAkACQAJAAkACUA
IwAjACMAIwAjACMAIQAjACEAIgAiACIAIwAkACUAJgAjACIAIgAhACMAIgAiACEAIAAg
AB8AHgAfAB4AHgAeAB0AHAAcABsAGQAYABcAFQAVABUAFQAVABMAEgARABEADwAPAA8A
DQANAA0ADgAPAA0ADQANAAwADAANAA4ADgANAAwACwALAAkACgAKAAoACgALAA0ADgAJ
AAsADAAMAAwADQANAA4ADQANAA0ADAAMAA8ADwAPABAAEAAPAA8ADwAQABEAEgAUABMA
EwATABIAEgASABIAEQARABEAEQARABEADwAPABEAEQAOAA4AEAAQABAAEAANAA0ADwAP
AA8ADgANAA0ADQAMAAwADAAKAAgABwAHAAkACwAMAAwACQAGAAgACwAMAAwADAAMAAsA
CgAIAAgACQAJAAgABgAGAAgACQAJAAgACAAIAAkACgAKAAoACwAKAAoACQAIAAgACAAH
AAcABgAGAAgACgAIAAYABgAGAAYABQAGAAgABgAGAAYABgAIAAcABwAHAAcACAAIAAYA
BAAFAAUABQADAAUABQAHAAoACQAIAAcABgAEAAQABAAEAAYABgAGAAYACAAIAAgACAAI
AAgACAAIAAgACgAKAAkACwALAAsADAAOAA8ADwAQAA4ADwAQABEAEgATABMAEwATABMA
EwATABMAFAAUABQAFAAUABMAEQANAA0ACwAKAAwADQAOAA4ADgAOAA4ADgAQAA4ADgAN
AAwACwALAAoACQAIAAgABgAGAAcABwAHAAkACQAJAAgABQAFAAcABwAEAAQABAAEAAYA
BgAGAAYACAAIAAcABwAHAAcABwAGAAIABAACAAMABQAEAAQACQARABkAJAAuADcARwBk
AIAAoADGAOkABgEmATABCwHQALIAnwB5AE0AKAD+/9r/zP/L/8//1//e/+b/7v/1//f/
+v/+//z//P/9//3//P/8//v/+//7//v/+//8//7//v/+//7//P/8//z//P/9//3//f/9
//7//v/9//3//f/8//z//P/8//3//v/+//7///////7//v/+//7//v/+//3//f/+//7/
/v/+/////f/9//3//f/7//v//P/8//3//f/9//7//v/+//7////+//7//v/9//3//v/+
////AQABAAIAAgACAAIAAQAAAAMAAwAEAAQABAADAAIAAgAFAAcACAAJAAkACgALAAsA
CgAMAAwADgAPAA4ADQAOAA8AEAAQABAAEgATABUAFQAXABcAFwAYABkAGAAXABcAGQAZ
ABkAGQAbABsAGQAbABoAGgAZABgAFgAWABYAFgAWABYAFwAXABUAFAAUABMAEwAUABQA
FAATABIAEgASABIAEgATABMADwAOAA0ACwAMAAsACgAJAAcABgAFAAUABwAHAAcABQAE
AAMAAwADAAMAAwADAAIAAQABAAEAAAAAAAAAAAABAAEAAgACAAIAAQABAAIAAgD//wEA
AgACAAAAAQABAAIAAQABAAEAAAAAAAMAAwADAAIAAgABAAEAAQACAAMABAAGAAUABQAF
AAMAAgABAAAAAwADAAMAAwADAAMAAQABAAUABQACAAIAAgACAAIAAgAAAP//AAD//wEA
AAD//////v/8//v/+v/9//z//P/9//z//f/9//z/+//4//r//f/8//z//P/8//v/+v/4
//j/+v/7//v/+v/4//r/+//7//r/+v/6//v//P/8//z//f/8//r/9//0//b/9v/1//X/
9v/2//j/+v/4//b/9v/2//f/9f/1//b/9v/2//b/9v/1//P/8v/x//L/9P/1//T/8v/z
//P/8//1//X/9f/1//L/9P/0//T/9P/y//L/8v/y//L/8v/y//L/9P/0//P/8//1//X/
9v/4//j/9//3//b/9//4//n/+v/9//3//f/9//v/+//7//v//v/+//7//v/8//v/+f/3
//f/9f/0//T/9f/2//b/9v/0//T/9P/0//T/9P/z//L/8P/v/+3/6//r/+z/6//s/+v/
6//r/+v/6f/p/+j/5//p/+v/6//q/+j/6P/o/+j/6v/q/+r/6v/p/+f/5v/l/+b/5//n
/+j/7P/o/+X/4//g/97/4//n/+3/+P8CAA0AFwAkADoAXACAAKUAzADwABQBMwEwAfwA
xQCtAI8AZgA+ABIA3P+5/7P/s/+w/6z/sP+7/8n/0v/a/9z/3P/d/93/3P/c/9v/2//c
/93/3v/g/9//3v/d/9z/3v/e/97/3v/d/93/3f/d/97/3v/d/93/3v/e/9//4P/f/9//
3//e/97/3//f/97/3v/e/97/3v/e/93/3f/e/+H/4v/j/+X/4//h/9//3f/e/9//4f/i
/9//3//f/+D/4P/g/+D/4f/k/+T/5P/j/+H/4v/i/+P/4//j/+T/5P/n/+j/6P/o/+f/
5//o/+j/6f/p/+n/6v/u/+//7//v/+3/7v/v/+//7v/w//D/8v/2//b/9v/4//v//P/8
//z//f/9//7//f////////8AAAQABAAEAAUABAADAAIAAQADAAMAAQADAAMABAAEAAQA
AgACAAIAAgAAAAAAAQABAAMAAgACAAEAAQACAAIAAgABAAAAAAAAAP///v/+//3//P/8
//z/+//5//f/9f/z//X/9P/z//P/8f/x//H/7//w/+//7//v/+3/7f/t/+z/6f/p/+n/
6P/q/+r/6v/r/+n/6v/q/+r/6//r/+z/7P/p/+v/7P/s/+z/7f/t/+7/8P/x//L/8v/x
//P/8v/x//P/9P/0//X/8//0//X/9v/2//X/9f/1//b/9v/2//b/9f/1//X/9f/1//X/
8//z//P/8//w//D/8v/y//L/8v/x//H/8//z//H/8P/v/+//8f/w//D/8P/w/+7/7f/t
/+z/7f/t/+z/7v/s/+//8//y//D/7v/s/+z/7P/r/+z/7//v/+7/7P/r/+z/7P/r/+r/
6v/q/+v/6v/q/+r/6//s/+z/6//q/+z/7P/r/+v/6v/q/+z/7v/s/+r/6v/q/+v/6f/p
/+r/7P/s/+z/7P/s/+v/6//r/+n/6v/q/+j/6f/r/+z/7f/r/+n/6f/p/+z/6v/q/+r/
6v/q/+r/7P/s/+v/6//r/+v/7P/u/+//7//w//D/8f/y//X/9v/3//f/9//3//f/9//1
//X/9v/2//j/+P/4//f/8//x//H/7//w//D/8f/y//H/8P/v/+7/8P/w/+7/7v/t/+z/
6//r/+r/6f/o/+j/6P/o/+n/6f/p/+n/6f/p/+j/5//n/+n/5//m/+b/5v/m/+b/5v/m
/+b/5v/m/+X/5f/l/+X/5f/m/+b/5P/m/+f/4//i/+L/5f/v//f//v8KABcAJQA+AFwA
fACmAMsA7gAUATIBIwHqALoAoQCBAFUALAAAANL/uP+z/7P/tf+2/7z/xP/R/9v/3v/e
/9z/3P/d/93/3P/c/9v/2//c/93/3v/g/+D/4P/g/+D/3v/e/97/3v/h/+H/4f/h/+L/
4v/h/+H/4f/g/+D/4P/g/+H/4v/i/+D/4f/h/+D/4f/i/+P/5P/i/+H/4f/i/+L/4v/i
/+P/5f/l/+X/5f/j/+P/5P/k/+X/5f/l/+b/5v/m/+b/5//m/+b/5v/l/+f/6P/o/+n/
5//n/+j/6P/r/+z/7P/s/+v/6//s/+z/7//v/+//8P/0//X/9f/1//T/9P/0//P/9v/4
//j/+v/8//z//P/+////AAAAAAAAAgADAAUABQAFAAUABQAGAAYABgAGAAcABwAHAAcA
BwAJAAkABwAJAAcACAAIAAgACAAIAAgACAAIAAgACQAJAAcABgAGAAUABQAGAAYABgAH
AAYABgAGAAQAAgABAP////8AAAEAAQD+//3//P/7//3//P/7//v/+f/5//n/9//4//f/
9//3//n/+f/5//j/9//3//f/9v/0//T/9P/1//f/+P/4//j/9f/1//b/9v/z//X/9v/2
//T/9f/1//b/+f/5//n/+P/4//v/+//7//r/+v/5//n/+//8//3//v/+//3//f/9//z/
/P/8//z/+//7//v/+//5//n/9//3//r/+//5//r/+P/4//j/+P/3//f/+f/5//f/9v/1
//X/9//2//b/9v/4//b/9f/1//b/9//3//b/9f/y//T/9//2//b/9v/2//f/9v/0//T/
9//3//b/9P/y//T/9f/1//X/9P/z//P/9P/0//T/9f/0//T/8//y//P/9P/0//X/9f/0
//X/9v/2//T/9P/0//T/8//0//b/9P/0//T/9P/2//X/9f/1//X/9v/2//T/9v/3//f/
9//1//X/9f/1//L/9P/0//T/9P/2//b/9v/2//b/9v/2//b/+P/6//r/+f/3//f/9//4
//z//f/9//7//v///wAAAQAAAAEAAQABAAMAAwADAAMAAwAEAAQABAAEAAQAAwABAP//
///9//z//v///wAAAAD+//7//v/+//7//P/8//v//P/7//v/+v/5//j/+P/2//T/9f/1
//X/9f/1//X/9P/1//X/9//3//T/9P/0//T/9P/0//T/9P/2//b/9f/1//f/9//3//b/
9v/2//T/8f/z//T/9P/3////CwASABYAGwArAEQAYAB+AKAAxQDmAAgBIAERAdYAqACV
AHkATQAqAAgA3v/C/8H/xf/D/8T/zP/W/+H/5//s/+z/6v/q/+v/6//s/+z/6//r/+v/
6//r/+z/7P/s/+z/7P/s/+z/7P/s/+3/7f/t/+3/7v/u/+3/7f/r/+r/6v/q/+z/7f/u
/+7/7v/v/+//7v/s/+z/7P/s/+z/6//r/+z/6v/q/+r/6//t/+3/7f/t/+//7//w//D/
7v/t/+z/7P/s/+z/7P/t//D/8P/w/+//7v/u/+3/7f/r/+v/7P/s/+3/7v/u/+7/8P/x
//P/9P/0//P/8v/y//b/9//3//f/+f/6//v/+//7//z/+//8//z//P/8//7///8AAAAA
AAAEAAUABwAHAAUABQAFAAYABgAGAAYABwAHAAcABwAHAAkACQAHAAkABwAIAAgACAAK
AAoACgAKAAcABgAGAAUABQAEAAQAAwADAAQABAAEAAMAAgACAAIAAQAAAAAA//8AAAAA
AAD///7//f/8//v/+v/4//b/9f/2//f/+P/3//T/8//z//P/8f/x//H/8P/x//H/8f/w
//D/8P/w//H/7//w//D/8P/x//H/8v/y/+//8f/y//L/8P/x//H/8v/1//X/9f/0//P/
9f/0//P/9v/2//X/9f/z//T/9f/2//j/9//3//f/9v/2//b/9v/1//X/9f/1//f/9//1
//X/9f/1//L/8v/0//T/9P/0//H/8f/z//P/8f/w/+//7//x//D/8P/w//D/7v/t/+3/
7v/v/+//7v/r/+j/6v/t//D/8P/w//D/7//u/+z/7P/s/+v/6f/m/+j/6v/r/+v/6//q
/+n/6f/q/+r/6v/r/+z/7P/r/+r/6P/o/+f/5//o/+j/6v/s/+v/6P/n/+b/5v/l/+b/
6P/o/+j/6P/o/+f/5f/k/+P/5P/m/+f/5v/l/+X/5P/j/+X/5f/n/+P/4v/k/+T/5P/k
/+L/4v/i/+L/5P/k/+T/5P/l/+T/4v/h/+H/4f/i/+T/5f/l/+b/5v/n/+j/6f/q/+v/
6//r/+v/6//r/+v/6//s/+z/7P/s/+3/7f/s/+v/6v/n/+X/5P/j/+T/5P/k/+L/4v/i
/+L/4v/i/+H/4P/f/9//3v/d/9r/2v/Y/9j/2//b/9v/2//a/9n/1//V/9f/2f/Z/9j/
1//W/9X/1P/W/9b/1v/W/9j/1//X/9f/1v/V/9P/0v/S/9b/1//T/9D/0P/T/9X/2f/g
/+r/9/8FABQALABMAHAAmQDCAOQADAEvASwB+gDHALEAkQBcACoA/P/I/6P/mf+d/6D/
ov+o/6v/s/++/8L/w//E/8b/x//I/8j/x//H/8f/x//H/8j/yf/K/8v/zP/K/8r/yv/K
/8v/y//L/8v/yv/K/8n/yf/L/8r/yv/K/8z/zf/O/87/zP/N/83/zP/M/8z/zP/M/87/
zf/N/87/zf/M/8v/y//M/83/zv/P/83/zf/O/87/zf/N/83/zv/O/87/zv/P/9H/0v/T
/9P/0f/S/9L/0//T/9P/1P/U/9X/1v/W/9b/1//X/9j/2P/Z/9n/2f/a/9r/2//b/9v/
3f/e/9//3//i/+T/5P/m/+b/5v/m/+j/5//o/+j/6P/s/+3/7//v//H/8f/x//L/9v/2
//b/9//2//X/9P/z//P/8//x//P/9P/2//f/+P/2//b/9v/2//T/9P/1//X/9//2//b/
9f/1//b/9v/2//P/8v/y//L/8//y//L/8f/y//L/8v/x/+//7f/r/+n/6f/o/+f/5//n
/+f/5//l/+L/4f/h/+H/5P/l/+b/5v/i/+H/4P/e/+D/4P/g/+H/4//k/+T/5P/i/+H/
4f/g/97/4f/j/+T/5P/l/+X/5v/p/+n/6f/o/+n/7f/u/+//7v/u/+3/7f/v//D/8f/y
//T/8//z//P/8P/w//D/8P/x//H/8f/x//H/8f/v/+//8v/z//H/8v/w//D/8P/w//H/
8f/z//P/8f/w/+//7//x//D/8P/w//L/8P/v/+//7v/v/+//7v/u/+z/7//z//L/8v/y
//L/8f/w/+7/7v/w//H/8f/w/+7/8P/x//H/7//u/+3/7f/v//D/8f/z//P/8v/w/+7/
7//w//D/8f/x//D/8f/y//T/8v/y//L/9P/z//T/9v/z//L/8f/w//H/8f/y//P/9f/2
//b/9P/0//X/9f/1//n/9//z//X/9v/0//T/9P/0//X/9v/3//j/9v/2//b/9v/4//j/
9//3//n/+f/6//z/+//7//z//P8AAAIABAAGAAUABQAFAAUABwAHAAcABwAGAAYABgAG
AAYABQADAAEAAQD///7//v8BAAIAAgACAAMABAAFAAYAAgACAAEAAAD9//3//P/7//v/
/P/7//z//P/7//r/+f/7//v/+v/5//v//f/9//z/+v/6//r/+v/6//r/+v/6//v/+//8
//3///////7//v/+//z/+//7//r//P///wMADQAcACYALwA5AFIAdACSALYA2wAAASQB
QAEvAfIAwgCvAJMAZQA8ABYA7P/S/8//0//T/9T/3P/o//H/+f/8//z//P/8//3//f/+
//7//f/9/////////wAAAAAAAAAAAAACAAIAAgACAAIAAQAAAP//AQACAAIAAwADAAIA
AgACAAAAAQACAAIAAwAFAAYABgAEAAQABAAEAAYABQAFAAYACAAIAAgACQAHAAcABwAH
AAcABwAIAAgABwAHAAcACAAIAAgACAAJAAwADAAMAAsACwAMAAwADQAPAA8AEAAQABEA
EgASABIAEQARABIAEgAVABcAGQAcABsAGwAaABkAGwAcAB0AHQAeACAAIAAiACQAJAAk
ACYAKQAqACoAKgAqACsALQAtAC8ALwAvADAAMgAyADIAMwAzADMAMwAzADUANQAzADUA
MgAyADEAMAAxADIAMwA0ADQANAA1ADUANwA2ADYANQAzADQANAA0ADEAMAAwADAALwAu
AC4ALQAuAC4ALgAtACwAKwAqACkAKgAqACoAKwAqACkAKAAlACUAJQAmACcAJwAnACcA
JgAnACcAJwAmACgAKAAoACkAKAAoACcAJgAnACcAKAAoACcAKQAqACoAKAApACkAKgAt
AC0ALQAsACwALwAvAC8AMAAwAC8ALwAvADAAMQAyADQAMwAzADMANAA0ADQANAA0ADMA
MgAxADMAMwAxADEANAA1ADMANAA0ADQANAA0ADEAMQAzADMAMQAwAC8ALwAwADAAMQAy
ADIAMAAvAC8ALgAvAC8ALgAuACwALwAzADEAMAAvAC4AMAAwAC8AMAAxADEAMAAuAC4A
MAAxADEAMQAwAC8ALwAwADAAMAAxADIAMgAxADAAMgAyADEAMQAyADIANAA2ADYANAA0
ADQAMwAxADEAMgA0ADQANAA0ADIAMQAxADEAMgA0ADUANAA2ADcANwA3ADUANQA1ADEA
MgAzADQANQA2ADQANAA0ADQANgA2ADYANgA2ADYANgA2ADgAOAA3ADcAOQA5ADoAPAA9
AD0APgA+AEEAQgBDAEQARABDAEIAQQBDAEMAQwBDAEQARABEAEQARABDAEEAPwBBAD8A
PgA+AD0APgA+AD4APgA+AD4APgA9AD4APgA+ADwAOwA5ADcANgA2ADQANAA2ADcAOAA5
ADcANwA2ADUANQA3ADcANgA2ADYANgA2ADYANgA2ADYAOQA5ADoAOwA6ADkANwA2ADQA
MgA1ADcANgA2ADsARQBPAFQAYABtAHkAjgCsANAA8gAPATABUgFiAUMBCgHqANUArwCH
AGYAPgAYAAgABQAFAAcADgAWACAAJwAvADQANAAyADIAMwAzADIAMgAxADEAMQAxADEA
MgAyADIAMgAyADIAMgAyADIANQA1ADUANQA1ADQAMgAxADQANAA1ADYANQA1ADUANAAy
ADMAMwAyADMANAA1ADYANAAzADMANAA2ADYANgA3ADcANwA3ADcANwA3ADgAOAA5ADkA
OQA6ADgAOAA4ADkAPAA8ADwAOwA7ADwAPAA9AD0APQA+AD4APQA+AD4APgBBAEEAQgBC
AEMAQwBDAEQARABFAEUARQBHAEgASQBJAEoATABMAE4ATgBOAE4AUABTAFQAVABUAFYA
VwBZAFkAWQBZAFkAWgBaAFoAWgBbAFkAWQBZAFkAWgBbAFoAXQBfAGAAYABgAF4AXgBe
AF4AXQBeAGAAYQBgAF4AXQBbAFwAXgBfAGAAXwBeAF4AXgBdAFwAXABbAFwAXABcAFsA
WgBdAA==
         </WaveFormData>
      </LeadData>
      <LeadData>
         <LeadByteCountTotal>10000</LeadByteCountTotal>
         <LeadTimeOffset>0</LeadTimeOffset>
         <LeadSampleCountTotal>5000</LeadSampleCountTotal>
         <LeadAmplitudeUnitsPerBit>4.88</LeadAmplitudeUnitsPerBit>
         <LeadAmplitudeUnits>��V</LeadAmplitudeUnits>
         <LeadHighLimit>2147483647</LeadHighLimit>
         <LeadLowLimit>268435456</LeadLowLimit>
         <LeadID>V5</LeadID>
         <LeadOffsetFirstSample>0</LeadOffsetFirstSample>
         <FirstSampleBaseline>0</FirstSampleBaseline>
         <LeadSampleSize>2</LeadSampleSize>
         <LeadOff>FALSE</LeadOff>
         <BaselineSway>FALSE</BaselineSway>
         <ExcessiveACNoise>FALSE</ExcessiveACNoise>
         <MuscleNoise>FALSE</MuscleNoise>
         <LeadDataCRC32>1650508095</LeadDataCRC32>
         <WaveFormData>
3v/e/97/3f/b/9v/2v/a/9j/2P/Y/9f/2P/Z/9r/2//Z/9n/2f/Z/9r/2v/Y/9j/2P/Z
/9n/2f/X/9j/2P/X/9n/2f/Z/9r/2P/V/9X/0v/U/9f/1f/Y/97/5//w//j/AAAOACYA
QwBhAH8AmACuAMsA2wDMAJwAdABfAEgAJQACAOb/yv+3/7b/uf+7/7//wf/G/83/1P/X
/9P/0f/R/9H/0f/R/9H/0v/T/9L/0//T/9P/1f/V/9T/0//S/9X/1v/X/9f/1v/V/9T/
1v/W/9T/1P/U/9P/0//V/9X/1//V/9P/1f/W/9f/2P/W/9b/1//Z/9n/1//X/9j/2P/Y
/9j/2P/a/9v/2//b/9r/2v/b/9z/2v/a/9r/2v/b/9z/3v/f/97/3f/c/9v/2//b/9z/
3v/g/+D/4P/h/+P/4//j/+P/4//k/+f/5//l/+X/5f/l/+f/6P/o/+r/7P/u/+7/7v/v
//D/8P/y//X/9f/2//f/9//3//n/+f/8//7/////////AAABAAEAAwAEAAQABAAGAAUA
BQAFAAQABAAEAAQABQAFAAUABQAFAAQABAAEAAQABAAEAAMABQAFAAQABAABAAEAAQAB
AAEAAQAAAP///v/+//3//P/5//n/+f/4//n/9//2//b/9f/0//P/8//1//X/9P/z//P/
8P/w//D/8P/x//D/7v/v/+//8f/z//L/8f/x//H/8//z//P/8v/x//H/8f/x//L/9P/1
//X/9P/0//b/9//2//b/9f/0//X/+P/5//r/+//7//r/+v/8//z//P/8//7//v/+//7/
/v/+//7////////////////////+//7/AAAAAAAAAAAAAAAAAAD///3//f/9//3//v//
/wAAAAAAAAAA///+/wAAAAD///////8AAAEAAQD///z//P////7///////////8AAAAA
AAACAAEAAQD/////AgACAAIAAwACAAMABQAGAAUAAwACAAQABAADAAIABAAEAAQABAAD
AAMABAAFAAMAAgACAAQAAgABAAQABgAGAAUABAAEAAYABgAFAAUACAAIAAgABgAEAAUA
BQAFAAUABQAHAAkACgAKAAoACgAKAAgACAAIAAgACAAIAAgACAAIAAgACAAIAAoACgAK
AA0ADQAMAAwACwALAA4ADwAQABIAEgASABQAFgAWABcAFwAYABkAGQAZABsAGgAaABsA
GQAaABoAGQAaABkAGAAYABYAFgAWABcAGQAZABkAGAAYABgAGAAXABUAFAAPAA4AEQAR
ABIAEwAPAA4ADQAMAA8ADwAQABEADwAPAA8ADwARABEAEAAQABAAEAAQABEADwAPAA8A
EAASABEAEQARABEAEgASABEADwAOABAAEQARABQAGAAbACIALgA4AEIAVgBvAI0AqQDA
ANQA7wAFAfgAygCmAJEAeABXADwAIgAGAPP/8P/x//P/+f/9/wAABwAKAAsADQANAA0A
DQANAA4ADQANAA0ADAANAA0ADQAPAA8ADgANAAkACwALAAsADQAOAA8AEAASABIAEAAQ
AA4ADQANAA8ADwARAA8ADQAPABAAEQASABAAEAARABMAEwARABEAEgARABAADwAOABAA
EQARABEAEAAQABEAEgAUABQAFAAUABQAFAAVABUAFQAVABUAFQAWABUAFQAWABgAGAAY
ABkAGwAbABsAGwAZABoAHQAdAB0AHQAdAB0AHwAgACAAIgAhACIAIQAgACIAJAAlACgA
KwArACwALQAtAC0ALwAvADIANAA1ADUANAA0ADQAMwA1ADYANgA2ADgANwA3ADcANwA2
ADUANAA2ADcAOAA5ADkAOAA4ADgANgA2ADYANQAzADMAMgAyADEAMQAxADEAMAAxADEA
MQAvAC4ALAAqACkAKQApACgAKQAnACYAJgAkACIAIAAfACEAIQAgAB8AGwAYABgAGAAX
ABkAGQAYABgAFwAYABkAFgAVABUAFQAYABkAGgAaABcAFwAXABcAFgAYABkAGQAaABoA
HAAdABwAHAAbABoAGgAcABwAHAAfAB8AHgAeAB8AHgAdABwAHAAcABwAHAAaABoAGgAb
AB4AHwAgACEAHgAdABsAGgAaABoAGgAaABoAGgAaABkAGwAbABsAGwAbABsAGwAaABgA
GAAXABYAFAAUABMAEwATABQAFQAVABMAEAAQABMAFgAXABcAFwAVABQAEgAQABIAEQAR
AA8ADwASABIAEgAQAA4ADgAPABEAEQAQABAAEAAQAA8ADgAOAA4ADgAOABEAEQASABMA
EQAQABAAEgAPAA0ADwAQAA4ADQAMAAwADgAOAA0ADQAOAA4ADgAMAAwADQANAA0ACQAL
AA8ADQAKAAoACgAKAAoACwAMAA0ADgAMAA8ADwAOAAwACwALAA4ADgAOAA0ADAANABAA
EwAUABUAFQAWABcAFwAXABcAFgAWABcAFwAYABoAGQAYABcAFQAUABEAEAAOAA8ADwAP
ABAAEAARABIAEAAPAA4ADgAKAAoACgAJAAkACQAIAAgABwAGAAUAAwAFAAUABQAFAAMA
AwADAAMABAAEAAIAAgACAAMAAwADAAEAAgACAAEAAQABAAEAAgAAAAEA///8//z//f/5
//b/9v/7/wAACgAaACYAMABDAGEAgwCmAMgA4wD9AB4BNAEeAecAwACpAIQAWAAwABEA
8P/d/93/4//h/97/3//m/+3/8f/y//P/9P/1//b/9f/1//X/9P/1//X/9f/3//f/9v/1
//P/9f/1//X/9v/2//b/9v/4//j/9v/2//b/9f/1//f/9//5//f/9f/2//b/9v/2//b/
9v/3//n/9//1//X/9v/4//j/+P/4//j/+f/5//n/+P/4//n/+v/6//r/+v/6//r/+v/7
//v/+//7//v/+//7//v//P/+//7//v/+////AQABAAEAAQABAAIABQAFAAUABQAFAAUA
CQAKAAoADAALAAwACwAKAA0ADgAOABAAFQAVABYAFwAXABcAGQAZABoAHAAdAB0AHwAg
ACEAIQAjACQAJAAkACQAIwAjACMAIgAiACIAIgAkACUAJgAnACUAJAAkACQAIgAiACIA
IQAhACEAIAAgAB8AHwAfAB8AHQAdABwAGwAaABoAGQAYABUAFQAVABQAEwARABAAEAAN
AAwACwALAAsACwAKAAkABQACAAIAAgACAAMAAgAAAAAA//8AAAEA/////wAAAQABAAEA
AQAAAP//////////AAACAAMAAwACAAIABAAFAAMABAAEAAQABQAIAAkACgAKAAkABwAG
AAkACgALAAwADAAMAAwADAAKAAoACgALAAsACwALAAsACQAJAAgACAAIAAgACAAIAAoA
CgAKAAkACAAHAAYABQAHAAcABwAGAAYABgAFAAQABQAGAAYABwAFAAYABwAHAAUAAgAC
AAUABAAFAAUABQAEAAQAAwACAAQAAwADAAEAAQAEAAQABAAEAAIAAgADAAMAAwACAAIA
AgACAAEAAAACAAIAAgACAAIAAQABAAEAAQAAAAAAAgABAP//AQACAAIAAQAAAAAAAgAC
AAEAAQACAAIAAgAAAAAAAQABAAEAAwABAP//AQACAAEAAAD///7//v/+//7//v/+//7/
/v/+/wAAAAAAAAAAAwADAAIAAgD/////AgADAAYABgAGAAYABwAIAAcABwAHAAgACQAJ
AAsACwAKAAoACQAJAAoACgAJAAgABwAGAAYABAAEAAQABAADAAIAAQABAAIAAwAEAAMA
AgACAP7/AAAAAP/////9//z//P/8//z//P/7//v/+//7//v/+//7//v/+//6//z/+v/6
//r/+//7//v/+//8//z/+//7//v/+//8//z/+f/7//r/+P/3//f/+v8AAAkAEgAcACIA
LABEAGMAgQChALoAzgDnAPkA6gC4AJIAewBkAEMAJgAKAO7/2//Y/9v/3//h/+P/6P/x
//b/9f/z//X/9f/1//X/9v/1//X/9f/1//X/9P/z//X/9f/0//P/9P/3//j/+f/5//j/
9//2//b/9v/0//T/9v/1//X/9//5//v/+f/3//j/+P/4//j/9v/2//f/+f/5//f/9//4
//b/9v/2//b/9v/3//f/9//2//b/9//4//j/+P/4//j/+f/6//z//f/+//3//P/7//v/
+//8//7//v/+//7///8BAAEAAQABAAEAAgAFAAUABQAFAAUABQAJAAoACgAMAAoADAAM
AAwADQAOAA4AEAATABMAFAAVABMAEwAVABUAGAAaABsAGwAdAB4AHwAfAB8AIAAgACAA
IAAfAB8AHwAgACAAIAAgAB8AHwAfAB8AIAAgACEAIgAhACAAHwAdAB8AHwAeAB4AHAAb
ABoAGQAZABkAGAAXABgAGAAXABYAFAATABIAEAAQAA8ADwAQAA0ADAALAAsACwALAAoA
CQAIAAYABwAIAAcACQAJAAgACQAHAAcABwAFAAUABgAHAAcABwAHAAYABgAHAAgACQAI
AAoACwALAAoACgAMAA0ACwAMAAwADAAMAA4ADgAOABEAEQAQABAAEAAQABAAEAAUABQA
FAAUABIAEgASABMAEwATABMAEwARABEAEAAQABIAEgASABIAEAAQABAADwARABEAEQAR
ABEAEQARABAAEAAQAA8ADgAOAA4ADQANAA8AEAARABEAEQAOAA4AEQAQABEAEQARABAA
EAAPAA4AEAAPAA8ADQANABAAEAAQABAADgAOAA8AEQARABAAEAAQABAADwAOABAAEAAQ
ABAADwAPABAAEQAPAA4ADgAQAA4ADQAQABIAEgARABAAEAASABIAEQARABQAFAAUABIA
EAARABEAEQARABEAEQATABQAEgASABIAEgAQABAAEAAQABIAEgASABIAFAAUABQAFAAW
ABYAFgAWABQAFwAXABYAGAAXABcAGgAbABwAHAAcABwAHgAgACAAIwAjACQAJQAjACMA
IwAiACQAJQAlACYAJAAjACIAIQAgACAAHgAeACAAIQAhACEAIQAgACAAIAAiACEAIAAg
AB4AHgAeAB0AGwAbABoAGgAcABwAHAAbABsAGwAbABsAGwAbABsAGwAaABoAGAAYABoA
GwAbABsAHQAeAB4AHQAdAB0AHQAeABoAGwAZABgAGgAZABcAHAAiACkANAA+AEgAVgBw
AIcAowDBANgA7AADAQ0B7gDAAKQAkQB0AFEANgAaAAQA+f/4//3/AQAFAAkAEAATABQA
FQAXABcAFwAXABcAFgAVABUAFQAUABUAFQAVABkAGQAYABcAEwAVABUAFQAWABYAFgAW
ABgAGAAWABYAFgAVABUAFwAXABkAFwAVABUAFgAXABgAFgAWABcAGQAZABcAFwAYABgA
GAAYABgAGAAZABkAGQAaABoAGwAcABwAHAAcABwAHAAcAB0AHQAdAB0AHQAdAB4AHQAd
AB4AHgAeAB4AHwAfAB8AHwAfAB8AIAAjACMAIwAjACMAIwAlACYAJgAoACYAKAAoACgA
KwAsACwALgAwAC8ALwAvAC8ALwAxADEAMAAyADMAMwA1ADYANwA3ADcAOAA4ADgAOAA3
ADcANwA6ADoAOgA6ADkAOQA5ADkANwA2ADYANgA2ADYANgA1ADMAMwAyADIAMwAzADMA
MwAxADEAMAAvADAAMAAvAC4ALAArACoAKAAnACUAJAAkACMAIgAhACEAIwAjACIAIQAd
ABoAGgAaABkAGwAbABoAGwAZABkAGQAbABsAHAAdABsAGwAbABoAGQAZABkAGQAaABwA
HQAdABsAGgAbABsAGQAaABoAGgAaABwAHAAcABwAGwAZABgAHAAcABwAHAAeAB4AHgAe
ABoAGgAaABsAGwAbABsAGwAbABsAGgAaABwAHAAcABwAGgAaABoAGQAXABcAFwAXABkA
GQAZABgAFwAWABQAEgATABQAFAAVABMAFAAVABUAEwAQABAAEwASABMAEwATABIAEgAR
ABAAEQARABIAEQAPABIAEgASABIAEAAQABEAEQARABAAEAAPAA4ADAAKAAwADAAMAAwA
DQANAA4ADwAOAAwACwAMAAsACQALAAwADAALAAoACgAIAAgABwAHAAgACAAIAAYABgAH
AAcABwAJAAkACQAJAAQABgAGAAYABgAGAAYABgAGAAYABgAGAAYACAAHAAUABAAEAAUA
CQALAAkACAAHAAYACgAMAAwADQALAAwADQANAA0ADQAMAAwADQANAA4ADgANAAwACwAK
AAkABgAFAAQABwAHAAcABwAEAAQABAAEAAMAAgACAP7//f/8//r/+f/7//r/+v/6//r/
+v/5//n/9//3//f/9//4//n/+v/6//n/9v/1//T/9f/1//X/9f/2//b/9f/1//f/9//4
//j/+f/3//T/8v/t/+v/7P/u//P//P8IABQAHgAqAEEAYQCDAKQAwADZAPUADgEKAd4A
rQCQAHMAUgAwAA4A7f/W/9H/0//P/83/zv/X/97/4//n/+j/6f/q/+v/6P/n/+f/5//o
/+n/6f/p/+n/6f/o/+f/5v/p/+r/6//r/+r/6f/o/+j/6P/m/+b/5//n/+j/6//q/+v/
6P/l/+X/5v/n/+j/6P/o/+n/6//p/+f/5//o/+n/6v/r/+z/6f/p/+j/5//n/+j/6v/s
/+v/6v/p/+j/6P/o/+n/6f/t/+3/7f/t/+z/6//r/+z/7P/s/+z/7f/v/+//7//v/+3/
7v/x//H/8f/x//H/8f/z//T/9P/2//b/+P/4//j/9//4//j/+v/9//3//v///wAAAQAE
AAUABAAGAAcABwAHAAgACQAJAAwADgAPABAADgANAA0ADQAMAAwADAAMAA0ADQANAA0A
DQAMAAwADAAKAAoACgAJAAsACwAKAAoACwALAAsACwAJAAkACAAHAAQABAADAAIA////
/////v/7//n/+P/4//f/9v/1//X/8//z//L/8f/x/+7/7v/u/+3/7//v/+7/6//p/+n/
6f/r/+v/7P/t/+v/6//r/+r/6v/r/+z/7f/t/+7/7v/t/+7/7v/w//H/8//0//T/9P/y
//T/9P/0//f/9//2//b/9v/2//b/9v/2//b/9v/2//b/9v/2//f/9//3//f/9//3//f/
9v/2//X/9P/z//L/9P/0//T/8//z//P/8//z//H/8f/x//D/8f/y//L/8v/w//D/7//v
/+3/7v/v/+//7v/s/+3/8f/v/+//7v/t/+3/7v/u/+7/8P/v/+//7f/r/+7/7v/u/+7/
7P/s/+3/7v/t/+v/6v/s/+z/6//q/+z/7P/s/+z/6//r/+z/7f/t/+z/7P/u/+v/6f/r
/+z/7P/r/+r/6v/q/+r/6f/p/+r/6v/q/+j/6v/r/+v/6//r/+n/5//p/+z/6v/q/+r/
6v/o/+j/6//r/+r/6v/p/+n/7P/t/+7/7v/u/+7/8P/y//T/9f/1//b/9//3//f/9//2
//b/9//3//j/+P/3//b/9f/0//T/8v/y//L/8//z//L/8f/v/+7/8P/w/+//7v/u/+r/
6v/q/+n/6f/p/+j/6P/o/+j/6P/n/+f/5//n/+f/5//n/+f/5//m/+b/5P/k/+T/5f/l
/+P/4//k/+T/5f/l/+X/5f/k/+b/4//l/+b/4P/d/93/4v/q/+//9v8AAA4AHAA0AFEA
bwCRAKwAwADbAPMA6AC4AI4AdQBaADkAFgD2/9j/yf/E/8f/x//H/8n/zv/V/9z/3//d
/93/3f/d/93/3P/b/9v/2//c/93/3f/d/9//3//e/93/2//d/93/3f/e/97/3v/e/+D/
4P/e/97/3v/d/93/3//h/+P/4f/f/97/3v/e/97/3v/e/9//4f/h/9//3//g/+D/4P/g
/+D/4v/j/+P/4//g/+D/4f/i/+T/5P/k/+T/5P/k/+X/5f/l/+X/5f/l/+b/5f/l/+b/
5P/k/+T/5f/o/+n/6v/r/+r/6v/s/+v/7f/t/+3/7f/v//D/8P/y//D/8v/y//L/9f/2
//b/+P/7//v//P/9//3//f//////AAACAAMAAwADAAQABQAFAAUABgAGAAYACAAHAAcA
BwAIAAgACAAIAAcABwAHAAcACQAIAAgACAAIAAgACAAHAAUABQAEAAQAAwADAAMAAwAD
AAMAAgABAP7//v/9//z//P/9//7//v/8//n/9//2//f/9v/1//X/9f/1//T/8//z//D/
8P/w//H/8//z//L/8f/v/+//7//t/+3/7v/v/+//7//v/+7/7//v/+//7//v//D/8P/v
/+7/7v/w//H/8//0//T/9P/0//b/9v/2//X/9f/0//T/+P/4//j/+P/4//j/+P/4//b/
9v/2//f/9//3//f/9//1//X/9P/0//b/9v/2//b/9P/0//T/8//z//P/8//z//P/8//z
//L/9P/0//P/8v/0//T/8//z//H/8v/z//P/8//w//D/8//z//P/8v/x//H/8v/y//L/
8//z//T/8//y//T/8//y//H/8P/x//P/8//z//L/8v/y//L/8f/w//H/8v/z//T/9P/z
//P/8//x//D/8P/y//D/7//y//T/9P/z//L/8v/0//T/8//z//T/9P/0//L/9P/1//X/
9f/1//X/9f/z//L/9P/0//T/9P/0//T/9P/0//T/9P/0//T/9v/5//n/+P/2//X/9f/4
//n/+v/6//r/+v/8//7//v//////AAABAAMAAwADAAIAAgADAAMABAACAAEAAAD///7/
/v/8//z//f///wAAAQD///7//v/+//7//f/8//z/+v/6//r/+f/5//n/+P/4//j/+P/4
//f/9//3//f/9//1//X/9f/1//X/9v/1//b/9P/1//X/9f/3//j/+P/3//n/+f/5//r/
+P/5//f/9P/0//f/9f/2//7/BwAOABIAGAAmADwAVwBxAI8AqAC+ANkA6wDeALAAiAB1
AF4APQAgAAgA7v/Z/9j/2//Z/9f/3f/m/+v/8P/z//P/8f/x//H/8f/y//H/8f/x//D/
8f/x//H/8f/x//D/7//v//H/8f/x//D/8P/w//D/8P/w/+7/7v/u/+3/7f/v//P/9f/z
//H/8v/y//L/8v/w//D/8f/z//H/7//v//D/8P/w//D/8P/w//H/8f/x//L/8v/z//T/
8//y//H/8P/w//D/8f/x//X/9f/1//X/8v/x//H/8v/y//L/8v/z//P/8//z//P/9P/2
//r/+//5//n/+f/5//v//P/8//7/AAACAAIAAgACAAIAAQACAAUABQAGAAcABwAHAAkA
CQAMAA4ADwAPAA4ADgAOAA0ADQAOAA4ADgAQAA8ADwAPABAAEAAQABAAEQARABEAEQAT
ABIAEgASABEAEAAPAA0ACwALAAoACgALAAsACwALAAsACwAKAAkABgAGAAUABAAFAAUA
BQAEAAMAAQAAAAAA/P/6//j/9//5//n/+P/3//f/9P/0//T/8//1//X/9P/1//P/8//z
//H/8f/y//P/8f/x//H/8P/w//H/8v/z//H/8v/y//H/8v/y//T/9f/1//b/9v/2//X/
9v/1//T/9//3//b/9v/2//b/9v/2//r/+v/6//r/+P/4//j/+f/3//f/9//3//n/+f/4
//j/9v/2//b/9v/2//b/9v/1//X/9f/1//X/8//z//P/8v/y//L/8f/w//D/8P/v/+//
7//w//H/8f/v/+z/7P/v//D/8f/x//H/8P/w/+//7v/s/+v/6//p/+n/7P/s/+z/7P/q
/+r/6//r/+v/6v/q/+v/7P/s/+z/6//q/+n/6P/r/+v/7P/t/+z/6v/p/+r/6f/n/+n/
6v/q/+n/6P/o/+b/5v/l/+X/6P/o/+j/5v/m/+f/5//n/+n/6f/n/+X/5P/k/+T/5P/k
/+T/5P/k/+T/5v/m/+b/5v/o/+f/5f/k/+H/4f/k/+X/6P/o/+j/6P/p/+r/6f/p/+v/
7P/t/+3/6//r/+r/6v/r/+v/7P/s/+z/7P/s/+z/6//o/+f/5v/l/+X/5f/l/+T/5P/k
/+T/4//i/+L/3v/c/9z/2//b/9v/2v/a/9r/3P/c/9v/2//Y/9f/1v/V/9f/1//X/9b/
1P/S/9L/0v/V/9X/1f/V/9b/1v/V/9X/0//T/9T/1P/T/9X/1v/O/8v/y//M/8z/0//a
/+D/7v/+/w4AJQBFAGcAigCoAL8A3QD4APQAygCdAIIAZQA4ABAA7P/J/7D/q/+v/7H/
sf+0/7f/vP+//8H/xP/F/8b/x//G/8X/xf/F/8T/xf/F/8X/yf/J/8j/x//F/8f/x//H
/8r/yv/K/8r/yf/I/8X/xP/G/8X/xf/H/8n/y//J/8f/yP/I/8j/yP/I/8j/yf/L/8v/
yf/J/8r/yP/I/8j/yP/J/8v/zP/N/8r/yv/L/8z/zP/M/8z/zP/K/8r/y//L/8//z//P
/8//zv/N/83/zv/O/87/zv/P/9H/0f/R/9H/0//U/9f/1//V/9X/1f/V/9f/2P/Y/9r/
2v/c/9z/3P/e/+D/4f/k/+X/5f/m/+f/5//n/+n/6f/q/+z/7f/t/+//8P/x//H/8//0
//T/9P/y//H/8f/x//L/8v/y//L/9P/1//b/9//1//T/9P/0//T/9P/0//P/9f/1//T/
9P/x//H/8f/x/+3/7f/s/+v/6//s/+z/7P/p/+n/6f/o/+f/5f/k/+T/4//i/+H/4f/f
/9//3v/d/9v/2P/Y/9j/2v/d/97/3v/a/9f/1v/V/9X/1f/W/9f/2f/Z/9n/2P/Z/9n/
2f/Z/9j/2v/b/9v/3P/c/97/3//f/+D/4P/g/+H/5P/l/+b/5f/l/+T/5P/o/+j/6P/o
/+r/6v/q/+r/6P/o/+j/6f/r/+v/6//r/+n/6f/o/+j/6v/q/+r/6v/o/+j/6P/n/+n/
6f/p/+n/5//n/+f/5v/o/+j/5//m/+j/6P/n/+f/5f/m/+f/5//m/+T/5f/p/+r/6//r
/+v/6P/o/+f/5v/n/+f/6P/n/+f/6v/q/+r/6P/m/+b/5//p/+n/6P/o/+r/6v/p/+j/
6v/q/+r/6v/p/+n/6v/r/+v/6v/q/+z/6v/p/+z/7v/t/+v/6f/o/+n/6v/q/+v/7v/u
/+7/7P/s/+3/7f/t/+//6//p/+v/7v/s/+z/7P/s/+//8P/x//L/8P/w//D/8P/x//H/
8P/w//H/8f/0//X/9P/0//T/9P/3//r/+//9//z//P/8//v//P/9//3//v/9//3//v/+
/////v/9//z/+v/4//j/+P/7//v/+//7//z//P/8//z/+f/4//j/9P/y//L/8f/x//L/
8v/z//T/8v/y//H/8f/z//P/8//z//P/8//z//L/9P/y//L/8v/z//P/8//z//T/9P/z
//P/9f/1//b/9v/3//P/9P/y//H/8f/0//j/AQAMABYAIAAqAEAAXwB7AJUAsADKAOUA
+QDsALwAkAB9AGYAQwAiAAgA7P/b/9r/3f/d/93/4f/o/+//8v/1//P/8//z//P/8//0
//P/8//z//b/9//3//f/9//3//b/9f/0//f/+P/5//j/+P/4//j/+v/6//j/+P/4//f/
9//5//n/+//5//f/+P/6//z//v/7//r/+v/7//3/+//7//z//v/+//7//v/8//3//f/9
//7//v///wAAAAAAAAAAAAAAAAAAAQABAAUABQAFAAUABAADAAMABAAGAAYABgAHAAkA
CQAJAAkABwAIAAsACwANAA8AEQATABIAEgARABIAEgAUABQAFAAWABgAGQAcAB0AHQAe
AB8AIQAhACMAIwAiACQAJQAlACcAKAApACkALQAuAC4ALgAuAC0ALQAtAC4ALgAuAC4A
LgAtACwAKwAsACwALQAuAC4ALgAuAC0ALwAvAC4ALgAtAC0ALQAtACsAKwAqACkAJgAm
ACUAJAAlACUAJQAkACMAIQAgACAAIAAgACAAIQAfAB8AHgAdABwAGgAbABwAGwAdAB0A
HAAcABsAHAAdAB0AHQAeAB8AHgAdABwAGgAcAB0AHgAfAB8AIAAgAB8AHgAeACAAIQAh
ACIAIgAiACQAJgAmACYAJQAlACQAJAAoACgAKAAoACoAKgAqACoAKgAqACoAKwApACkA
KQApACsAKwAqACoALAAsACwALAAqACoAKgApACsAKwArACsAKQApACkAKAApACoAKgAq
ACoAKgApACkAKQAqACsAKwArACgAKAArACoAKwArACsALAAsACsAKgAsACsAKwApACkA
LAAsACwALAAqACoAKwAtAC0ALAAsAC4ALgAtACwALgAuAC4ALgAtAC0ALgAvADEAMAAw
ADIALwAtAC8AMAAyADEAMAAwADAAMAAvAC8AMgAyADIAMAAyADMAMwAzADEAMQAxADEA
MAAyADIAMgAyADAAMAAwADAAMgAyADIAMgA0ADQANAA0ADUANQA0ADQANQA1ADgAOQA6
ADoAOgA6AD4AQABAAEEAPwBAAEEAQQBBAEEAQABAAEMAQwBEAEQAQwBCAEEAQABCAEAA
QABAAEEAQQBBAEEAQABAAEAAQABBAEAAQAA8ADoAOgA5ADkAOQA4ADgAOAA6ADoAOQA5
ADsAOwA7ADsAOQA5ADkAOAA5ADgAOQA6ADkAOQA5ADkAOwA8ADwAPQA7ADsAPAA8ADcA
NwA2ADgAOQA5ADwARABLAFAAWgBoAHQAiACjAMEA3QDwAAYBIQEtARQB5gDIALUAlgB5
AGAARAAsACMAIAAfACEAJQApAC4AMwA4ADsAOwA5ADkAOQA5ADoAOQA5ADkAOAA5ADkA
OQA5ADkAOAA3ADcAOQA5ADkAOgA6ADoAOgA6ADoAOAA4ADkAOQA6AD0APAA9ADoANwA4
ADgAOAA4ADkAOgA8AD8APgA7ADoAOgA7ADwAPQA+AD4APwA/AD8APgA+AD8AQABAAEAA
QABAAEAAQABBAEEAQwBDAEMAQwBDAEMARABGAEQARABEAEUARwBHAEcARwBFAEYASQBJ
AEoASwBMAE0ATgBOAE0ATgBQAFIAUgBSAFMAVABUAFYAWQBZAFoAWwBdAF0AXwBfAGAA
YgBjAGMAYQBiAGMAYwBlAGYAZgBmAGQAYwBjAGMAZgBmAGYAZgBoAGkAagBrAGkAaABo
AGgAaABoAGgAZwBlAGUAZABkAGQAZQBmAGcAZQBlAGQAYwBkAGQAYwBiAGMAYwBjAGIA
XwBhAA==
         </WaveFormData>
      </LeadData>
      <LeadData>
         <LeadByteCountTotal>10000</LeadByteCountTotal>
         <LeadTimeOffset>0</LeadTimeOffset>
         <LeadSampleCountTotal>5000</LeadSampleCountTotal>
         <LeadAmplitudeUnitsPerBit>4.88</LeadAmplitudeUnitsPerBit>
         <LeadAmplitudeUnits>��V</LeadAmplitudeUnits>
         <LeadHighLimit>2147483647</LeadHighLimit>
         <LeadLowLimit>268435456</LeadLowLimit>
         <LeadID>V6</LeadID>
         <LeadOffsetFirstSample>0</LeadOffsetFirstSample>
         <FirstSampleBaseline>0</FirstSampleBaseline>
         <LeadSampleSize>2</LeadSampleSize>
         <LeadOff>FALSE</LeadOff>
         <BaselineSway>FALSE</BaselineSway>
         <ExcessiveACNoise>FALSE</ExcessiveACNoise>
         <MuscleNoise>FALSE</MuscleNoise>
         <LeadDataCRC32>1608747023</LeadDataCRC32>
         <WaveFormData>
6//r/+r/6f/n/+f/5v/l/+P/5P/k/+T/5f/l/+b/5//l/+X/5f/l/+b/5f/m/+f/5v/m
/+X/5P/k/+T/5P/k/+X/5v/o/+n/5f/j/+P/3//f/+L/4f/f/+X/7P/z//v/BAASACcA
RABhAHoAkACiALkAxwC/AKIAhABxAFoAOgAaAP//6//d/9v/3f/f/+H/4P/h/+X/6f/q
/+b/5P/j/+L/4v/j/+P/4//i/+T/5P/k/+X/5f/l/+X/5f/n/+f/5v/m/+T/5P/k/+X/
5//n/+b/5v/k/+T/5P/k/+b/5v/n/+f/5//n/+f/5//n/+f/5//o/+r/6v/q/+r/6P/o
/+n/6f/r/+v/6//r/+v/6//s/+z/7P/s/+z/7P/u/+7/7v/w/+//7v/t/+z/7f/u//D/
8f/x//L/8v/z//X/9f/1//X/9v/2//f/+f/3//j/+P/4//r/+//7//v//f////////8B
AAMABAAFAAYACAAJAAkACQAKAAsACwAQABEAEgATABEAEgATABQAFQAVABUAFQAXABcA
FwAXABUAFQAVABcAFwAXABgAGAAYABcAFgAWABYAFgAWABQAFgAVABUAFAASABIAEgAQ
ABEAEQARABEADwAOAA0ADAAKAAoACgAJAAoACAAGAAUABQAFAAQAAgADAAMAAwACAAIA
AQABAAEA//////7//v///wAAAQACAP3//f/9//3//v/+/wAAAAD////////+//7///8C
AAMAAgACAAMABAACAAIAAgACAAUABQAEAAQABgAGAAUABQAIAAgACAAHAAkACwALAAsA
CAAIAAkACQAIAAgACAAJAAkACQAIAAcACAAJAAoACwALAAoACgAKAAkACQAHAAcACAAJ
AAsADAALAAsACQAIAAoACgAKAAkACQALAAwADAALAAkACAAJAAsACQAIAAgABwAHAAcA
CAAJAAkACAAHAAcACgAKAAkACwAMAAwADAAKAAoACgALAAsACgAJAAkACQAKAAsADAAM
AAwACwALAAoACwAMAAwACwAKAAoACwALAAsADAAMAA0ADQANAA0ADQANAA0ADQAMAAsA
CwALAAsADAANAA8AEAAQABAAEAAQAA4ADgAOAA4ADgAOAA4ADgAOAA4ADgAOABAAEAAQ
ABAAEAAQABAADwAPABEAEgATABYAFgAWABcAGAAYABgAGQAYABgAGQAZABoAGgAaABsA
GwAbABsAGwAcABsAGwAaABoAGgAaABsAHAAcABwAGgAZABkAGQAXABcAFgATABMAFAAT
ABMAEwARAA8ADgAOAA8AEAARABEADwAPAA8ADwARABEAEQAPABEAEQARABIAEQAQAA8A
DgAQABAAEAAQABEAEQAPAA8ADwANAA0ADgANAA0ADwASABUAIQAsADYASQBkAIEAmgCs
AL4A0wDnAOEAxgCqAJcAfABcAEIAKwAVAAcAAwADAAUACQAKAAsADwAPAA4ADgAOAA0A
DAAMAA0ADQANAAwACgAKAAoACwAJAAkACQAJAAsACwAKAAoACwAMAA0ADwANAA0ADAAM
AAwADAAMAAwADAAMAA0ADQANAA0ADQANAA0ADQANAA4ADAAMAAwADAAKAAoACwALAA0A
DQANAA0ADQANAA4ADgAQABAAEAAQABAAEAAQABIAEgASABIAEgARABAAEAAPABEAEgAS
ABMAFQAVABUAFQAUABQAFQAXABkAGgAaABoAGgAbABsAGwAbAB0AHQAdAB8AIQAiACMA
JAAmACcAJwAlACYAJwAnACoAKwAsAC0ALQAuAC8AMAAxADEAMQAxADEAMQAxADEALwAv
AC8AMQAzADMANAA0ADIAMQAwADAAMAAwADAALgAuAC0ALQAsACoAKgAqACgAKAAnACYA
JQAjACIAIQAgACAAIAAgAB8AIAAeABwAGwAXABcAFgAUABUAFQAVABQAEwARABAADwAR
ABEAEAAQAA4ADgAOAA4ACwALAAsACwAMAAwADgAOAAwADQAOAA4ADQANAA8ADwAOAA4A
DwAQAA4ADgAOAA4AEQARABAAEAAUABQAEwATABIAEgASABEAEQATABMAEwAQABAAEQAR
ABEAEgATABUAFAATABEADwAPAA8ADwAPAA8ADgAOAA4ADwAPAA0ADQAPAA8AEAAQAA8A
DwANAAwACgAKAAoACQAJAAsADAAMAAsACQAIAAkACgAJAAkACgAHAAcABwAIAAcABwAG
AAUABQAIAAgABwAGAAYABQAEAAUABgAHAAkABwAGAAUABQACAAIAAgACAAUABgAGAAcA
BwAHAAcABgADAAIAAgADAAMAAwAEAAQAAQABAAEAAQD//////////wEAAQACAAMABQAG
AAUAAwACAAEAAAD///7///8AAAEAAgAEAAQABAAEAAQAAwADAAUABQAFAAUABAAFAAcA
CQAKAAgACQAKAAoACQAJAAoACgAKAAsACwALAA0ADQAMAAsACQAIAAgACAAIAAkACgAK
AAwACgAJAAkACQAHAAcABgABAAEAAAD////////+//3/+//8//z//P/+//3//f/9//v/
+//7//v/+//5//n/+f/5//r/+v/6//j/+P/4//j/+P/4//n/+f/3//f/9//3//f/9v/x
/+3/7f/u/+//9f8EABIAHwAyAE8AbgCOAKwAwwDXAPEABAH6ANcAuACgAHwAUQAtABEA
+f/p/+n/7f/q/+f/6f/r/+7/8v/0//P/8v/y//H/8f/x//D/8P/w//D/8f/z//P/8//z
//H/8f/w//D/8v/y//L/8//z//P/8v/y//D/8P/w//D/8v/y//P/8//z//P/8//z//P/
8//z//T/9P/0//T/9P/2//b/9//3//f/9//3//f/9//3//j/+P/4//j/+P/4//j/+P/4
//r/+v/6//r/+v/6//r/+//7//v//P/8//3/AQABAAEAAQACAAIAAwAFAAUABgAGAAYA
CgALAAsACwAJAAsACwALAA8AEQASABMAFQAYABoAGwAZABoAGwAbAB4AHwAgACEAIQAi
ACMAJAAmACcAKAApACcAJwAnACcAJwAnACcAKQArACsALAAsACwAKwAqACoAKAAoACgA
JgAoACcAJwAmACYAJgAmACQAJgAlACQAIwAhACAAHwAeABwAHAAcABsAGgAYABYAFQAT
ABMAEgAQABAAEQASABIADwANAAwACwALAAsACgAKAAwADAAMAAwACQAJAAkACQAKAAoA
DAAMAAsACwALAAoACQAJAAsACwAMAAwADQAOAA4ADgAOAA4AEQARABAAEAASABIAEQAR
ABMAFAAVABUAEwAVABUAFQAUABQAFQAVABYAFgAWABcAFQAVABQAEwAVABUAFQAVABUA
FAAUABQAEwATABEAEQATABMAFAAUABMAEwARABAAEgASABIAEQARABMAFAAUABIAEQAR
ABMAEwARABAAEAAPAA8ADwAQABEAEQAQAA8ADwASABIAEQAPABAAEAAQABAAEAAQABEA
EQAQAA8ADwAPABAAEQASABAAEAAPAA8ADgAPABAAEAAPAA4ADgAPAA0ADQAOAA4ADwAP
AA8ADwAPAA8ADwAPAA8ADwAQABEAEQAQAA8AEQAQAA4ADgAOAA4ADgAOAA4ADgAOAA4A
DgAOABAAEAAQABAAEgASABIAEgAPAA8AEQASABQAFgAXABgAGAAYABcAFgAXABgAGAAZ
ABsAHAAcABwAGwAbABsAGwAbABoAGQAZABgAGAAYABgAGAAYABcAFgAWABUAFQAVABUA
FQAUABEAEgASABIAEwARABAADwAPAA4ADgAOAA4ADwAPAA8ADwANAA0ADQANAA0ADQAN
AA0ADgAOAA4ADgAMAAwADAAMAAwADQANAAsACwANAA0ACQAKAAkABwANABQAGwAjACoA
NgBNAGoAhwCiALYAxgDZAOsA4wDEAKgAkwB6AFwAQAAnABMAAwD9/wEAAwADAAQABwAL
AA0ADAAIAAoACQAIAAgACAAJAAoACgAJAAgABwAHAAcABwAHAAcACQAJAAgACAAIAAgA
CAAJAAcABwAGAAYABgAGAAYABgAIAAgACQAJAAkACQAJAAkACQAJAAkACgAKAAoACgAK
AAgACAAJAAkACQAJAAkACQAJAAkACgAKAAoACgAKAAoADAAMAAwADgAMAAwADAAMAA4A
DgAPAA8ADQAOAA4ADwATABMAEwATABIAEgATABUAEwAUABQAFAAYABkAGQAZABkAGwAb
ABsAGwAdAB4AHwAiACQAJQAlACMAJAAlACUAJgAnACgAKQAqACwALgAwAC8ALwAvAC8A
LwAvAC8ALwAvAC8ALwAxADAALwAvAC4AMQAxADEAMgAxADAALwAsAC4ALQAtACwAKwAq
ACkAJgAmACUAJAAjACMAIgAhACAAHgAeAB4AHQAdABwAGwAbABkAGQAYABYAFQAVABUA
FAAUABMAEwATABMAEwASABIAEgASABIAEgANAA0ADQANAA4ADgAQABAAEAARABIAEgAR
ABEAEwATABIAEgATABQAEgASABIAEgAVABUAFAAUABYAFgAVABUAFAAUABQAEwAVABcA
FwAXABYAFgAXABcAFgAWABYAFwAVABUAFAATABUAFQAVABUAFQAUABQAFAAVABUAEwAT
ABMAEwAUABQAEwATABEAEAAQABAAEAAPABEAEwAUABQAEgARABEAEwATABEAEAAQAA8A
DwAPABAAEQARABAADwANABAAEAAPAA8AEAAQABAAEgASABIAEwARABAADwAPABAAEAAQ
ABAADgAOAA0ADQAMAA0ADgAOAA8ADgAOAA8ADQANAA4ADgAPAA8ADwAPAA8ADwAPAA8A
DQANAA4ADwANAAwADQARABIAEQAQAA8ADgANAAwACwAKAAsADAANAA4ADgAOAA4ADgAO
AA4ADgAOAA4ADgAOAA4AEAAPAA8AEQASABMAFAAUABQAFQAWABYAGAAZABoAGgAaABkA
GQAYABoAGwAbABsAGwAbABoAGQAXABYAFgAWABYAFwAYABgAGAAWABUAFQAXABUAFQAU
ABMAEwASABEADwAPAA4ADQAPABAAEAAQABAADwAPAA8ADQANAA0ADQANAAsACwALAA0A
DgAOAA4ADgAOAA4ADgAMAAwADQANAAsACwAJAAsACwAKAAcABwALABAAGwAlAC4APgBV
AG4AhQCeALIAwADTAN8AzQCuAJYAhQBoAEgAMAAZAAcA///9////AwAFAAgACwALAAcA
CAAKAAgABwAGAAYABwAHAAcABgAEAAQABAAFAAcABwAHAAcABQAFAAQABAAEAAQABAAF
AAUABQAEAAQABAAEAAQABAAEAAQABQAFAAUABQAFAAUABQAFAAUABgAGAAYABgAGAAYA
BgAHAAcABQAFAAUABQADAAMABAAEAAQABAAEAAQABgAGAAYACAAGAAYABgAGAAYABgAH
AAcABwAIAAgACQAKAAkACAAHAAoACgALAA0ADQAOAA4ADgASABMAEwATABEAEwATABMA
EwAVABYAFwAYABoAGwAbABsAHAAdAB0AHgAfACAAIQAhACIAIwAkACMAIwAjACMAJQAl
ACUAJQAlACUAJQAnACUAJQAmACYAJgAlACQAJAAkACQAJAAiACAAHwAfAB4AHgAeAB4A
HAAeAB0AHAAbABsAGgAZABgAFAAUABQAEwASABAADgANAAsACwAKAAgACgALAAwADAAJ
AAcABgAFAAMAAwACAAIABAAEAAQABAADAAMAAwADAAIAAgAEAAQABAAFAAYABgADAAMA
BQAFAAQABAAFAAYABQAEAAMAAgAFAAUABAAEAAQABAADAAMABgAGAAYABQAFAAcABwAH
AAUABAAEAAMABAAEAAQABQAFAAUABAADAAUABQAFAAUAAwACAAIAAgABAAEA/////wEA
AQACAAIAAgABAP7//P///wAAAQABAAAAAQABAAAA///9//z//f/+//3//f/+//3//f/9
//7///////7//f/7//7//v/9//v//P/8//z//P/8//z//f/8//r/+P/3//b/9v/2//b/
9//4//j/+f/5//n/+f/4//j/+P/5//v/+P/3//f/9v/1//X/9f/1//f/9//3//f/9v/1
//X/9f/3//j/9//3//T/9P/0//T/9P/0//T/9P/0//T/9P/0//T/9P/0//T/9P/1//X/
9//4//b/9v/1//T/9//4//j/+P/3//j/+P/5//n/+v/6//r//f/9//3//f/7//r/+f/5
//b/9v/2//b/9//4//j/+P/4//f/9//3//P/8//y/+//7v/s/+r/6f/q/+r/6v/r/+r/
6v/q/+r/6f/p/+n/6f/r/+v/6//r/+j/5//m/+X/5v/m/+b/5v/o/+j/6P/o/+r/6//r
/+n/6//p/+X/4f/c/9v/3f/d/97/4//v//r/BgAVACoASQBoAIYAngCzAMkA3wDgAMQA
oQCGAGgARgApAAkA7//d/9f/2f/X/9T/1f/Z/9//4P/i/+L/4f/g/+D/3f/d/93/3P/e
/97/3v/f/93/3f/d/93/3//f/97/3v/e/97/3v/f/97/3f/b/9r/2//c/93/3v/c/9z/
3f/d/93/3f/d/93/3//f/9//4P/e/97/3v/e/+D/4P/h/+H/4P/f/97/3f/f/9//4P/g
/97/3v/e/97/3P/c/9z/3v/g/+D/4P/g/97/3v/f/9//3//g/+D/4f/l/+X/5f/l/+b/
5v/n/+n/5//o/+j/6P/o/+n/6f/p/+v/7f/t/+3/7f/v//D/8f/y//T/9f/1//b/+P/6
//v//P/9//7////9//7///8AAAIAAwAEAAUAAwADAAMAAwADAAMAAwAFAAUABQAGAAYA
BgAFAAQABAACAAIAAgAAAAIAAQABAAAAAAAAAAAA/v/+//3//P/7//v/+v/5//j/9P/0
//T/8//y//D/7v/t/+3/7f/s/+r/5//n/+f/5v/m/+X/5f/l/+X/5f/k/+T/4//i/+H/
4P/g/+H/4v/j/+L/4v/k/+T/5P/l/+b/5v/j/+P/5f/l/+X/5v/o/+r/7P/s/+z/7P/r
/+v/6v/q/+3/7v/u/+//8P/w//D/7//t/+//7//v//D/8P/x//H/7//u/+3/7f/v/+//
7v/t/+3/7f/t/+3/7//u/+7/7v/v/+//7f/t/+3/7f/u/+7/7//v/+3/7P/s/+z/7P/r
/+n/6//s/+z/7v/t/+3/7//t/+v/6v/q/+v/6//r/+z/7f/t/+z/6//p/+z/7P/r/+v/
7P/s/+z/7P/s/+z/7f/t/+z/6//r/+r/6v/q/+r/6v/q/+n/6f/s/+3/7v/u/+v/6v/q
/+v/7f/t/+7/7v/r/+v/6//r/+v/6//r/+v/7f/t/+7/7//t/+z/6//r/+7/7P/s/+z/
7P/s/+z/7P/s/+z/7P/r/+v/7//w//H/8v/y//L/8//0//b/9v/3//j/+P/5//n/+v/4
//j/+f/5//v/+//7//r/+f/5//j/+P/2//b/9//4//b/9v/0//P/9f/1//P/8//w/+3/
7f/s/+3/7f/t/+z/7f/t/+7/7v/s/+z/6//r/+3/7f/t/+3/7f/t/+v/6//p/+n/6v/q
/+z/7P/s/+z/7P/s/+z/7f/t/+3/6//t/+3/5//i/+P/5f/p/+7/8//9/woAGAAvAEwA
aQCGAJ4ArADDANkA0wC2AJgAgQBmAEQAJgAHAPH/5f/h/+P/4//h/+D/4//p/+v/7P/s
/+r/6f/o/+j/5//n/+f/5v/o/+j/6P/p/+n/6f/p/+n/6f/p/+j/6P/o/+j/6P/p/+v/
6//q/+r/6P/o/+j/6P/q/+r/6//r/+n/6f/p/+n/6//r/+v/7P/s/+z/7P/s/+r/6v/r
/+v/7P/t/+7/7//t/+3/7v/u/+7/7v/u/+7/8P/w//D/8v/w//D/8P/w//D/8P/x//H/
8f/y//L/8//3//f/9//3//b/9v/3//n/+f/6//r/+v/+////////////AQABAAEAAQAD
AAQABQAIAAoACwALAAsADAANAA0AEAARABIAEwARABIAEwAUABUAFQAVABUAFwAXABcA
FwAXABcAFwAZABcAFwAYABgAGAAXABYAFgAWABYAFgAUABIAEQARABAAEgASABIAEAAQ
AA8ADgANAA0ADAALAAoACgAKAAoACQAGAAQAAgABAAAAAQABAAAA/////////v/+//3/
/f/9///////+//7//P/8//z//P/6//v//P/9//z//P/+//7//f/9//3//P/7//v//f/9
//z//P/9//7/AAAAAAAAAAADAAMAAgACAAIAAgABAAEABAAEAAQAAwADAAUABQAFAAIA
AgADAAMAAgACAAIAAwABAAEAAAD//wEAAQABAAEAAQAAAAAAAAABAAEA//////3//f/+
//7///////3//P/9//7///////3///8AAAAA/v/9//3///////3//P/8//z//f/+/wAA
AQABAAAA///8//7//f/7//3//v/+//7//v/+//7////9//z/+//7//v//P/9//7//v/+
//3//f/8//3//v/+/////v/+/////f/9//7//v/9//3//f/9//3//f/9//3//f/9//7/
//////7///////z//v/+//7//v/+//7//v/+//7//v/+//7/AAAAAAAAAAAAAP////8B
AAIAAwAEAAQABAAFAAYABgAGAAcACAAIAAsACwAMAAwACgALAAsACwALAAsACgAJAAcA
BgAGAAYACAAJAAoACgAKAAgABwAHAAcABQAFAAQAAwADAAIAAQABAAEAAAD///3//v/+
//7//P/7//v/+//7//v/+//7//3/+//7//v/+//8//z//P/9//7///8AAAAAAAABAAEA
/f/9//v/9//3//j/9//3//3/AgAHAA0AFAAkADkAUgBrAIQAmgCuAMMA1QDPAK4AkgCB
AGoASAAsABcAAQDz//H/8//x/+//8v/3//n/+//8//r/+v/5//j/+P/3//f/9//2//b/
9v/2//f/9f/1//X/9f/3//f/9v/2//T/9P/0//X/9f/1//T/9P/0//T/9P/0//T/9P/1
//X/9f/1//X/9f/z//P/8//0//T/9P/0//T/8v/y//P/8//1//X/9f/1//X/9f/2//b/
9P/0//T/9P/0//T/9P/2//b/9v/2//b/9P/0//X/9f/3//j/+P/5//r/+f/4//f/+v/6
//v//f/8//z/+//6//7/////////AAADAAQABQAEAAUABQAFAAYACAAJAAkACwAMAA0A
DQAOAA8AEAARAA8AEAARABIAEQARABEAEQATABMAEwATABMAEwATABUAFQAVABYAFgAY
ABcAFgAWABUAFAATABAADgANAA0ADAAMAAwADAAKAAwACwAKAAkABwAGAAUABAACAAIA
AgABAAAA/v/8//v/+f/5//j/9v/2//f/+P/4//b/9f/1//X/8//z//L/8v/y//L/8v/y
//H/8f/x//H/8P/w//L/8v/x//H/8f/w/+//7//x//H/8P/w//H/8v/0//T/9P/0//T/
8//x//D/9P/0//P/8//0//T/9P/z//X/9//3//f/9f/0//T/8//y//L/8v/z//X/9f/0
//P/8f/x//H/8f/z//L/8v/y//P/8//x//H/7//v//D/8P/v/+//7f/s/+3/7v/v/+//
7f/v//D/8P/t/+v/6v/r/+3/6//q/+r/6//r/+v/7P/s/+v/6f/n/+X/6P/o/+f/6f/q
/+r/6v/o/+j/6P/p/+n/6P/n/+f/5P/k/+T/5P/l/+b/5v/n/+f/5//n/+b/5//m/+b/
5//l/+X/5v/m/+T/4//i/+H/4f/h/+H/4f/f/9//4P/h/+H/4v/j/+H/4v/i/+L/4v/i
/+H/4P/f/97/4P/g/+D/4P/e/97/3v/e/93/3f/f/+D/4//k/+T/5P/j/+T/5P/k/+P/
5P/k/+X/5f/m/+b/5v/n/+f/5//n/+j/6P/o/+n/5f/k/+P/4v/j/+T/5P/k/+L/4f/h
/+H/3//f/97/2//b/9r/2f/Z/9f/1v/V/9X/1v/W/9b/1v/U/9P/0v/R/9P/0//T/9P/
0f/R/9H/0f/S/9L/0v/S/9L/0v/S/9L/0f/R/9D/zf/N/9H/0f/N/8r/y//J/8f/zP/R
/9P/4P/u//3/FAAzAFQAcgCOAKMAuwDTANQAugCbAIQAZAA6AA8A7//V/8P/v//B/8H/
wP/B/8P/xf/G/8b/yf/J/8n/yv/H/8f/x//G/8b/xv/G/8f/yf/J/8n/yf/H/8f/xv/G
/8b/xv/G/8f/xf/F/8T/xP/G/8b/xv/G/8j/yP/J/8n/yf/J/8n/yf/H/8f/x//I/8j/
yP/I/8j/xv/G/8f/x//I/8n/yv/L/8n/yf/K/8r/yP/I/8j/yP/I/8j/yP/K/8z/zP/M
/8z/zv/O/8//z//N/87/zv/P/9H/0f/R/9H/1P/U/9X/1//V/9b/1v/W/9j/2f/Z/9n/
2//d/93/3f/h/+P/5P/l/+T/5v/n/+f/6f/q/+v/6//s/+3/7v/v//H/8v/z//T/9v/3
//j/+f/4//f/9v/1//f/9//3//n/+//7//z//P/6//n/+P/4//r/+v/6//j/+v/5//n/
+P/2//b/9v/0//T/8//y//H/8f/w/+//7v/s/+z/7P/r/+j/5v/k/+P/4//j/+L/4P/h
/+H/4f/g/9//3f/c/9v/3P/d/93/3v/d/9z/2//a/9j/2f/a/9v/3P/c/97/3v/d/93/
3f/c/9z/3f/g/+H/4P/g/+H/4v/i/+L/4v/i/+b/5//n/+j/6P/o/+f/5//q/+r/6v/p
/+r/7f/u/+//7f/s/+z/6//s/+z/7P/t/+3/7f/s/+v/7P/t/+7/7//v/+7/7v/u//H/
8f/v/+//7f/t/+7/7v/x//H/7//u//D/8P/w/+//7v/v/+//7v/w/+//7//x//P/8f/w
//D/7//v/+//8P/z//P/8v/x/+//8v/y//H/7//w//D/8P/y//L/8v/z//P/8v/x//H/
8v/y//L/8v/0//T/8//z//T/9f/2//b/9//2//b/9//0//P/8//y//T/9f/2//f/9//3
//f/9//3//f/+P/5//v/+P/1//f/+P/4//j/+P/4//v//P/9//7//P/8//z//P/8//z/
/P/8//3//f///wAAAQACAAIAAgAEAAYABwAIAAgACAAHAAcACQAKAAoACgANAA0ADQAN
AA0ADAALAAsACAAIAAgACAAJAAoACgAKAAsACwAMAA0ACQAJAAgABQADAAIAAQABAAIA
AgACAAMAAwACAAEAAAAAAAEAAgADAAMAAwADAAMAAQABAAEAAQACAAIAAgACAAQABAAE
AAQABgAHAAcABQAHAAMAAwABAAAAAQD//wEACAATAB0AJgAwAEcAZAB9AJYArgDCANkA
6wDnAMYApgCTAHwAWgA8ACMADwABAP//AwABAP//AgAHAAkACwAMAAoACgAJAAgACAAJ
AAkACQAIAAoACgAKAAsACwALAAsACwALAAsACgAKAAoACgAKAAsACwALAAoACgAKAAoA
CgAKAAoACgALAAsADAANAA4ADwANAA0ADQAOABAAEAAQABAAEAAQABEAEQARABEAEQAR
ABMAEwAUABQAEgASABIAEgASABIAEgAUABUAFgAXABgAGAAYABkAGQAbABwAHAAdAB0A
HQAdAB0AHgAeAB8AIQAkACYAJwAoACkAKQAoACcAJwApACkAKQAtAC8AMAAxADIANAA1
ADUANwA4ADkAOQA6ADsAPAA9AD8AQABBAEIARQBFAEUARQBDAEMAQwBDAEUARQBFAEcA
RgBFAEUARABFAEUARQBGAEYARgBGAEQARgBFAEUARABEAEQARABCAEAAPwA+AD0AOwA6
ADkAOAA4ADgAOAA3ADgANgA0ADMANAA1ADUANAAzADMAMwAyADIAMQAxADEAMQAxADAA
MAAwADAAMAAwAC4ALwAwADEALgAuADAAMAAwADEAMgAyADEAMQAzADMAMgAyADMANAA2
ADYANgA2ADkAOQA4ADgAOgA6ADkAOQA8ADwAPAA7ADsAPQA9AD0APQA+AEAAQQA/AD4A
PQA9AD8APwA+AD0APgA/AEAAQQA/AD4APgA+AD8APwA9AD0APQA9AD4APgA/AD8APQA8
AD4APgA+AD0AOwA9AD4APgA+AD0APQA/AD8APQA8ADwAPAA9AD4AQAA/AD8APgA9AD0A
QABAAD8APQA+AD4APgA+AD4APgA/AEEAQAA/AD8AQABAAEAAQABCAEIAQQBBAEIAQwBE
AEQAQwBCAEIAQwBDAEMARABEAEEAQQBBAEEAQgBDAEQARQBDAEMARABFAEMAQgBDAEMA
QgBEAEQARABEAEQARABEAEQARABEAEQARABGAEYARgBGAEYARgBGAEYARwBHAEkASgBL
AEwATABMAE8AUABQAFAATwBQAFAAUQBRAFIAUgBSAFMAUwBTAFMAUwBSAFEAUQBSAFIA
UgBSAFEAUgBSAFIAUABPAE8ATwBOAE8ATwBNAEsASgBJAEkASQBIAEcARwBKAEoASgBK
AEkASQBJAEkARwBHAEcARwBGAEcASABJAEgASABIAEgASQBKAEsATABKAEsASwBJAEcA
RwBFAEUARgBFAEUASwBQAFUAYQBuAHoAiwCmAMMA2gDsAPwAEwEfAREB8gDcAMcAqgCQ
AHgAXwBLAEMAQQA/AEEAQwBGAEcARwBLAE4ATgBMAEsASgBKAEcARwBHAEYASABIAEgA
SQBJAEkASQBJAEkASQBIAEgASABIAEgASQBHAEcARgBGAEcASABJAEoASABIAEkASQBH
AEcARwBHAEgASQBKAEwASgBKAEoASgBMAEwATQBNAEsASwBLAEsATQBNAE4ATgBQAFAA
UABQAE4ATgBOAFAAUgBSAFIAUgBUAFQAVQBVAFMAVABUAFUAVgBVAFQAUwBWAFYAVwBZ
AFsAXABcAFwAXABdAF0AXQBeAGEAYgBjAGMAZQBmAGcAZgBoAGkAaQBqAGwAbgBvAHIA
cwB0AHUAcwB0AHUAdgB3AHcAdwB3AHcAdwB3AHcAeQB5AHkAewB9AH0AfgB+AHwAewB6
AHoAfAB8AHwAegB4AHcAdwB2AHgAeAB4AHYAdgB1AHQAcwBzAHIAcQBwAG8AcABxAHEA
bgBwAA==
         </WaveFormData>
      </LeadData>
   </Waveform>
</RestingECG>
