# Supplementary material for: Detection of Left Atrial Enlargement Using a Convolutional Neural Network-Enabled Electrocardiogram
Source: Front Cardiovasc Med. 2020 Dec 17;7:609976. doi: 10.3389/fcvm.2020.609976 (PMC7773668; doi:10.3389/fcvm.2020.609976)
Supplement: Supplementary file 5 [file Data_Sheet_5.ZIP › normal4/1802036275_7816_00000021.XML]

<?xml version="1.0" encoding="Windows-1252"?>
<!DOCTYPE RestingECG SYSTEM "restecg.dtd">
<RestingECG>
   <PatientDemographics>
      <PatientID>1802036275</PatientID>
      <PatientAge>65</PatientAge>
      <AgeUnits>Years</AgeUnits>
      <Gender>Male</Gender>
      <PatientLastName>lizhenjia</PatientLastName>
   </PatientDemographics>
   <TestDemographics>
      <DataType>Resting</DataType>
      <Site>1</Site>
      <AcquisitionDevice>MAC55</AcquisitionDevice>
      <Status>Unconfirmed</Status>
      <Priority>Normal</Priority>
      <AcquisitionTime>10:02:18</AcquisitionTime>
      <AcquisitionDate>08-15-2017</AcquisitionDate>
      <CartNumber>1</CartNumber>
      <AcquisitionSoftwareVersion>009C</AcquisitionSoftwareVersion>
      <XMLSourceVersion>MAC5000 v1.0</XMLSourceVersion>
   </TestDemographics>
   <RestingECGMeasurements>
      <VentricularRate>65</VentricularRate>
      <AtrialRate>65</AtrialRate>
      <PRInterval>172</PRInterval>
      <QRSDuration>96</QRSDuration>
      <QTInterval>408</QTInterval>
      <QTCorrected>424</QTCorrected>
      <PAxis>61</PAxis>
      <RAxis>1</RAxis>
      <TAxis>11</TAxis>
      <QRSCount>11</QRSCount>
      <QOnset>209</QOnset>
      <QOffset>257</QOffset>
      <POnset>123</POnset>
      <POffset>176</POffset>
      <TOffset>413</TOffset>
      <ECGSampleBase>500</ECGSampleBase>
      <ECGSampleExponent>0</ECGSampleExponent>
   </RestingECGMeasurements>
   <Diagnosis>
      <Modality>Resting</Modality>
         <StatementCount>4</StatementCount>
         <LabelText>12SL ��ϳ���</LabelText>
      <DiagnosisStatement>
         <StmtFlag>ENDSLINE</StmtFlag>
         <StmtText>�������</StmtText>
      </DiagnosisStatement>
      <DiagnosisStatement>
         <StmtText>�±��ļ�����</StmtText>
      </DiagnosisStatement>
      <DiagnosisStatement>
         <StmtFlag>ENDSLINE</StmtFlag>
         <StmtText>�����䲻ȷ��</StmtText>
      </DiagnosisStatement>
      <DiagnosisStatement>
         <StmtFlag>ENDSLINE</StmtFlag>
         <StmtText>�쳣 ECG</StmtText>
      </DiagnosisStatement>
   </Diagnosis>
   <Waveform>
      <WaveformType>Rhythm</WaveformType>
      <WaveformStartTime>0</WaveformStartTime>
      <NumberofLeads>8</NumberofLeads>
      <SampleType>CONTINUOUS_SAMPLES</SampleType>
      <SampleBase>500</SampleBase>
      <SampleExponent>0</SampleExponent>
      <HighPassFilter>16</HighPassFilter>
      <LowPassFilter>150</LowPassFilter>
      <ACFilter>NONE</ACFilter>
      <LeadData>
         <LeadByteCountTotal>10000</LeadByteCountTotal>
         <LeadTimeOffset>0</LeadTimeOffset>
         <LeadSampleCountTotal>5000</LeadSampleCountTotal>
         <LeadAmplitudeUnitsPerBit>4.88</LeadAmplitudeUnitsPerBit>
         <LeadAmplitudeUnits>��V</LeadAmplitudeUnits>
         <LeadHighLimit>2147483647</LeadHighLimit>
         <LeadLowLimit>268435456</LeadLowLimit>
         <LeadID>I</LeadID>
         <LeadOffsetFirstSample>0</LeadOffsetFirstSample>
         <FirstSampleBaseline>0</FirstSampleBaseline>
         <LeadSampleSize>2</LeadSampleSize>
         <LeadOff>FALSE</LeadOff>
         <BaselineSway>FALSE</BaselineSway>
         <ExcessiveACNoise>FALSE</ExcessiveACNoise>
         <MuscleNoise>FALSE</MuscleNoise>
         <LeadDataCRC32>2160302677</LeadDataCRC32>
         <WaveFormData>
9v/2//b/9v/4//j/+P/4//f/9v/1//T/9f/2//f/+P/3//b/9f/0//b/9v/2//b/9v/2
//b/9v/0//T/9P/0//X/9v/3//j/9f/0//P/8v/0//T/9P/0//b/9v/2//b/9f/0//P/
8v/1//b/9//4//f/9v/1//T/9v/2//b/9v/2//b/9v/2//X/9P/z//L/9f/2//f/+P/3
//b/9f/0//T/9P/0//T/9f/2//f/+P/3//b/9f/0//P/9f/2//j/+P/3//j/+P/5//v/
9//3//j/+v/8//7//P/7//r/+P/6//z///8BAP/////+//3////9//r/9//2//X/9f/2
//X/9f/0//P/9f/2//f/9v/1//X/9f/0//T/9P/z//L/8v/z//T/9v/z//P/8v/x//P/
8//z//T/8f/x//D/8P/w//L/8//z//T/8//v/+3/8P/w//f/AgALABEAGwAnADMARABV
AGEAbABuAGkAYABPADkAIwALAPb/5P/Z/9P/0f/N/8v/y//M/8//0//Y/93/5P/p/+3/
8P/x//H/7//t/+7/7//x//L/8//0//L/8v/0//T/9P/1//X/9P/1//f/+P/5//f/9v/1
//b/+f/4//n/+v/4//n/+v/7//n/+f/6//r/+f/6//v//v/7//v/+//6//v//P/8//3/
/P/8//3//f/7//3//f/9/wAAAQACAAQAAwACAAEAAAADAAQABQAGAAUABgAIAAgABwAJ
AAkACQALAA0ADwASABAAEAASABMAFwAYABkAGwAaABwAHgAfACEAIQAgAB8AIQAjACUA
JgAlACUAJQAkACcAKAApACoAKAAoACgAKgAnACYAJQAhACEAIgAiACIAIAAcABgAFgAW
ABQAEgARAA0ADAAKAAkABwAGAAQAAgADAAMAAgADAAAA/f/8//v//P/7//r/+//7//r/
+v/7//n/+v/6//j/+//7//z//f/6//r/+f/4//n/+f/5//r/+P/4//j/+f/3//f/9//2
//j/+f/6//z/+//5//f/9f/4//j/+P/5//f/9//4//j/9v/3//f/9//5//n/+v/8//r/
+P/3//f/+v/5//r/+//5//n/+v/6//n/+f/5//f/+P/5//r//P/6//n/+f/4//r/+v/7
//z/+v/6//r/+v/5//n/+f/4//n/+f/6//v/+f/4//f/9//6//n/+v/6//j/+P/5//n/
9//4//j/9//4//j/+f/6//j/9//2//X/+f/6//r/+v/4//j/+f/5//j/+P/3//X/+P/4
//n/+v/5//n/+P/3//j/+f/6//n/+f/5//n/+f/5//n/+P/3//r/+v/6//v/+f/4//f/
9v/3//j/+f/6//j/+P/6//r/+v/5//j/9//5//n/+v/7//n/+P/3//b/+P/5//n/+f/5
//n/+//7//v/+v/5//j/+//7//v//P/6//v/+P/4//z//f/+////AAD7//v/+v/6//3/
/f///wAAAQADAP/////9//7///8AAAIAAwAEAAQAAwACAAIAAQAEAAUABQAFAAUAAwAA
AP3/+//5//j/+P/5//v//P/9//v/+v/5//b/+P/5//r/+v/6//r/+f/4//X/9f/1//b/
9//5//r/+//5//f/9f/0//b/9//3//j/+v/4//X/8//w/+//7//1//j//v8FAA4AEQAX
ACEAMQBDAFgAbQB7AIIAgAB1AGYATwA3ACEADQD4/+r/3f/V/8//yf/H/8n/0P/X/93/
5P/r/+7/7f/t/+7/7f/v//P/9//4//n/+f/4//f/9v/2//b/+P/4//n/+//8//z/+f/5
//j/9//5//r/+//+//7//P/8//z/+v/7//z//f//////AAAAAP3//P/7//z//f///wEA
AgACAAIAAQABAAAAAAABAAEAAgAFAAYABwAEAAMAAgACAAQABgAIAAoACAAIAAgACAAH
AAgACgAKAAwADwAQABEAEQARABEAEgAUABYAGgAdABwAHAAcAB0AHAAeACAAIQAlACcA
KAApACcAJwAnACYAKQArAC0ALgAsACwALAAsACoAKgAqACwAKwAsAC0AKwAoACYAIwAg
ACEAIAAfACAAGwAYABUAEwARABAADgANAA0ADAAKAAgABQADAAAA//8AAP//AAABAAEA
///9//3//f/8//z//f///wAAAAD+//3/+//6//n/+//8//z//P/8//v/+v/6//r/+v/6
//v//f/9//3//P/6//n/+P/4//v/+//7//v/+//6//n/+f/3//f/+P/4//n/+//8//3/
+//5//j/+P/6//r/+//9//v/+f/5//n/9//3//j/+P/6//v//P/7//r/+f/4//j/+v/7
//3//v/7//r/+v/6//r/+v/6//r//f/9//3//P/7//n/+P/3//r/+v/6//v/+//5//n/
+P/2//b/9//3//n/+v/6//n/+P/2//X/9P/3//f/9//3//b/9v/1//T/9P/0//X/9f/3
//j/+P/3//b/9P/z//L/8//1//b/9//1//X/9f/z//P/8//z//P/9v/3//f/9//2//T/
8v/x//P/9P/1//b/9P/0//T/9P/y//L/9P/0//X/9f/1//X/8v/x//H/8f/z//T/9f/2
//X/9f/0//P/8//z//X/9f/4//j/+P/4//T/9f/0//T/9v/3//j/+f/6//X/9f/0//T/
9//3//n/+v/7//3/+f/5//f/+P/5//r/+//9////AAD///7//v/9/wAAAQABAAEAAQD/
//z/+f/1//P/8v/y//P/9f/2//f/9f/0//P/8P/y//P/9P/0//b/9v/1//T/8v/x//D/
8P/x//P/9P/1//P/8f/v/+7/8P/x//H/8v/0//T/7//t/+z/5//n/+v/8P/y//n/BAAJ
AA0AFQAjADcATABlAHcAhACGAIEAdgBjAEkALwAZAAAA7v/h/9X/yf/D/7//wf/G/83/
1f/c/+H/5P/j/+X/5v/l/+f/6//t//D/8//z//L/8f/w//D/8P/y//L/9P/1//X/9P/y
//P/8//z//b/9v/2//j/+P/2//b/9v/0//X/9v/3//j/+f/7//z/+f/4//f/+P/5//v/
/f/+//z//P/7//v/+v/6//v/+//8////AAABAAAA///+//7/AQACAAMABAAEAAQABAAE
AAMABAAGAAYACAALAAwADQALAAsACwAMAA4AEAAUABcAGAAYABgAGQAaABwAHgAfACQA
JQAlACUAJQAlACUAJAAnACkAKwAsACoAKgAqACoAKAAoACgAKgArACwALQArACgAJgAj
ACAAIgAgAB4AHgAbABgAFQATAA8ADgAMAAsACwAKAAgABgADAAEA/v/9//7//f/+////
/f/7//n/+f/5//j/+P/5//v//P/8//r/+f/3//b/9f/2//j/+f/6//r/+f/4//j/9//2
//X/9f/2//f/+P/4//b/9f/0//T/9//3//f/9//3//b/9f/1//P/8//0//T/9v/3//f/
9//1//P/8v/y//P/9P/2//n/9//1//X/9f/1//X/9v/2//j/+f/6//n/+P/3//b/9v/5
//n/+v/6//f/9v/2//b/9v/2//b/9v/5//n/+f/4//f/9f/0//P/9f/2//f/+f/3//X/
9f/0//T/9P/1//X/9v/4//n/+f/4//b/9f/0//b/9//4//n/+P/4//f/9v/0//T/9f/1
//f/+P/4//f/9f/0//T/9P/1//f/+P/5//j/9//2//P/8//z//P/8//2//f/9//3//b/
9P/y//H/8//0//X/9v/2//b/9v/2//L/8v/0//T/9//3//f/9//0//P/8//z//X/9v/3
//j/+P/3//X/8//z//P/9f/1//f/+P/5//r/9v/1//T/9v/4//n/+v/7//z/9//3//b/
9v/5//n/+//8//3////7//v/+f/6//v//P/9////AQACAAEAAAAAAP//AgADAAMAAwAD
AAEA/v/7//f/9f/0//T/9v/3//f/9//1//T/8//w//H/8//1//b/9v/2//X/9P/x//H/
8f/y//T/9f/1//X/8v/x//D/8P/w//H/8f/y//T/8v/v/+3/6v/n/+f/6//w//b//f8G
AAsADwAbACsAPwBYAHEAhQCOAJAAhwB4AGMASwAvABUA/v/q/93/0//J/7//vf+//8T/
zf/V/9z/4//m/+X/5f/m/+X/5//r/+//8P/z//L/8v/y//L/8P/w//L/8v/z//X/9v/2
//X/9f/0//P/9f/2//f/+v/4//b/9v/2//T/9f/2//f/+f/5//r/+v/3//b/9f/2//f/
+f/7//z/+v/6//n/+f/4//j/+f/5//r//f/+/////v/9//z//P///wAAAQACAAIAAgAC
AAIAAwAEAAYABgAJAAsACwALAAsACwALAAwADgAQABQAFwAWABYAFgAXABgAGgAcAB0A
IQAjACQAJQAlACUAJQAkACcAKQArACwAKgAqACoAKgAqACoAKgAsACwALAAsACkAJgAk
ACEAHgAfAB4AHQAeABsAGAAVABMADwAOAAwACwALAAoACAAGAAMAAQD+//3////9//3/
/f/9//v/+f/5//n/+P/4//n/+f/6//r/+P/2//X/9f/1//b/+P/5//r/+f/3//X/9P/2
//b/9v/3//f/9//3//b/8//z//P/9P/3//f/9//3//X/9P/z//P/9f/1//b/9v/2//f/
9//3//T/8//z//T/9f/2//j/+//6//f/9v/1//f/9//4//j/+f/5//n/9//1//X/9f/2
//j/+f/7//z/+v/4//f/9v/4//j/+P/4//n/+f/5//j/9v/1//X/9f/3//j/+f/7//n/
9//3//b/+P/4//n/+f/5//r/+v/5//f/9v/2//b/+f/5//n/+f/5//j/9v/0//b/9v/3
//f/+f/6//r/+f/4//b/9f/0//X/9//4//n/9//3//f/9f/1//X/9f/1//j/+f/5//n/
+P/2//T/8//1//b/9//4//b/9v/2//b/9P/0//b/9v/5//n/+f/5//f/9f/0//P/9f/2
//f/+P/3//f/9v/1//X/9f/3//f/+v/6//r/+v/4//X/9P/2//r/+//8//3//v/6//n/
9//2//n/+f/7//z///8BAP3//f/7//z//f/+/wAAAQACAAIAAQAAAAAA//8BAAMABAAF
AAUAAwAAAP3/+v/3//X/9P/1//f/+P/5//f/9v/1//L/9P/1//b/9v/2//b/9f/0//H/
8f/x//L/9P/1//X/9f/y//H/8P/w//L/8//z//T/9P/0//H/7f/s/+v/6f/v//L/+P8B
AAoADwATAB8ALwBDAFwAdQCHAIwAiAB/AHAAWQBBACkAEQD6/+j/2//P/8f/w//B/8P/
yP/R/9X/3P/j/+b/5f/n/+j/6f/r//H/8//0//X/9P/0//T/9P/0//T/9v/2//j/+f/5
//j/9//3//b/9f/3//j/+f/8//r/+P/4//j/+P/5//r/+//9//3//v/+//r/+v/6//z/
/v///wAAAAD+//7//f/9//7//v//////AQADAAMAAwACAAEAAAAAAAIABAAGAAgACAAI
AAgACAAHAAgACgAKAAwADwAQABEAEQARABEAEgAVABYAGQAbABoAGgAaABsAHAAeACAA
IQAmACcAJwAnACcAJwAnACYAKgArACwALAAqACoAKgAqACoAKgAqACwALAAsACwAKQAm
ACQAIQAeAB8AHgAdAB4AGQAWABMAEQAPAA4ADAALAAsACgAIAAYAAwABAP7//f/+//3/
/v///////f/7//v/+f/4//j/+f/7//z//P/6//n/9//2//X/9v/4//n/+v/4//f/9v/2
//b/9v/2//f/+f/5//n/+P/1//X/9f/2//n/+f/5//n/+f/4//f/9//3//f/+P/4//r/
+//7//v/+f/3//b/9v/3//j/+v/9//v/+f/5//n/+f/5//r/+v/9//3//f/7//n/+f/5
//r/+//7//z//P/7//r/+v/6//r/+v/6//r//f/9//3//P/7//n/+P/3//n/+v/7//3/
+//5//n/+P/4//j/+f/5//n/+v/6//n/9//2//b/9v/4//n/+v/7//r/+v/5//j/+P/4
//n/+f/7//z//P/7//r/+P/3//b/9//5//r/+//5//n/+f/3//f/9//3//f/+v/7//v/
+//6//j/9v/1//f/+P/5//r/+P/4//j/+P/2//b/+P/4//n/+f/5//n/9v/1//X/9f/5
//r/+//8//r/+f/3//X/9f/1//f/9//5//r/+//8//v/+f/3//b/+v/7//z//P/+//z/
+v/6//r/+v/6//3/+//8//z/+//7//r/+//8//3////7//z//f///wEA///+//7//v//
/wAAAQADAAEAAgADAAMABQAFAAMAAAD///3/+//6//n/+P/4//f/+f/4//j/+P/0//T/
9f/2//b/9v/2//X/9f/1//b/9//1//T/9P/z//b/9v/2//b/9P/0//X/9f/w//T/9v/1
//X/9P/x/+//7//w//L/+/8GAA8AFQAdACkANwBKAF0AbQB4AHwAdQBsAFkAQQApAA8A
+P/m/9v/0//N/8v/y//J/8r/zf/R/9b/4f/m/+n/7f/w/+3/7f/t/+3/8P/z//b/9v/2
//b/9P/0//b/9v/2//f/9//2//j/+f/5//n/+f/4//f/+P/7//r/+//8//n/+f/5//n/
+//7//z//P/7//z//f8AAP7//f/8//r//P/+////AQD///7//v/9////AQABAAEAAwAD
AAMABAAEAAQABAAEAAUABgAHAAgACAAIAAkACAALAA0ADQANABAAEQASABQAFAAUABYA
FwAZABoAGwAdAB0AHgAfAB8AJAAlACUAJQAmACcAKAAoACkAKQApACgAKwAsAC0ALgAt
ACwAKwAsACwALAAsACkAKQAoACYAJAAjACAAHQAcABwAGgAYABcAFAASAA8ADQANAAwA
CgAIAAYABQADAAMAAgD///7//f8AAP///v////7//P/7//v/+//8//z/+v/8//v/+//7
//r/+v/5//j/+//7//v//P/7//r/+f/5//n/+f/5//j/+P/5//r//P/6//n/+P/3//n/
+v/7//3//P/7//v/+v/6//v/+//7//v/+//8//7//f/8//z//f8AAP//AAABAAAA////
//7//////////f////////8AAP7//f/9//z//f/+/wAAAgD///7//f/8//////////7/
AAD////////9//z/+//7//z/+//8//z/+//6//r/+f/5//r/+v/5//r/+v/7//z/+v/5
//j/9//7//z//P/8//v/+v/6//n/+f/6//r/+f/5//j/+P/4//b/9//3//f/+v/7//z/
+//6//n/+P/3//j/+f/5//n/+//6//n/+f/5//j/9//2//f/+P/5//r/9v/2//j/+P/5
//n/+f/5//n/+f/6//v/+f/4//f/9v/9////AAD///7//f/8//v/+//6//r//f/9////
AAD+////+v/5//z//v8AAAIAAQABAAEAAAAAAAAAAQABAAMABQAGAAcABgADAP//+//8
//v/+//8//n/+f/4//f/9v/2//b/9P/1//f/+f/6//f/9v/0//L/9P/1//b/+P/3//f/
9v/1//T/8//y//L/9P/1//X/9v/y//L/7//t/+7/8f/z//P/9P/2//n/AgAJABEAHQAv
AEEAVgBrAHsAggCEAH8AdABjAE0ANQAZAAAA6v/b/9H/yf/F/8X/yf/O/9P/2f/e/9//
4v/j/+f/7P/v//H/8//z//L/7//y//L/8v/y//P/9P/3//j/9//3//b/9P/2//f/9//3
//j/+P/4//r/+P/2//b/9v/3//n/+//9//r/+f/5//j/+f/6//v//v/9//3//f/8//r/
+v/5//n//f/+/wAAAQD+/////v/9//7///8AAAIAAQACAAMABAACAAIAAgACAAQABgAJ
AAoACgALAAoACQAMAA0ADgAQABEAEgAVABcAFgAWABYAFwAbAB4AIQAjACQAIwAhAB8A
IQAjACUAJgAoACkAKgAqACgAKAAoACgAKQAqACsALgArACoAKQAlACUAJAAiACAAIAAe
ABwAHAAYABQAEAANAA4ADgANAA0ACAAGAAMAAAD//////v///////f/9//3//P/5//b/
9f/4//j/+f/7//j/+P/3//T/9v/1//X/9f/1//b/9v/2//T/8//y//L/9f/2//f/+f/2
//X/9P/y//L/8//0//b/9f/1//X/9f/z//L/8f/x//T/9f/3//j/9f/1//T/8//z//P/
9P/2//b/9v/3//n/+P/1//T/8//0//X/9//4//b/9f/0//H/9P/1//b/+P/3//f/+P/4
//X/9P/0//T/9f/2//f/+P/4//f/9v/0//b/9f/1//X/9v/2//b/9//1//P/8//y//X/
9v/4//n/9//2//T/8f/y//L/8//0//X/9f/1//X/9P/0//P/8v/z//T/9v/3//T/9P/z
//H/8v/y//P/9P/0//X/9f/1//T/8//y/+//8f/z//X/9//2//X/8//x//L/8v/y//P/
9P/0//T/9P/z//L/8f/w//D/8v/2//j/9//1//P/8f/x//H/8v/z//T/9P/0//T/8//z
//L/8f/0//X/+P/5//b/9P/0//L/9f/2//f/+P/2//f/9//4//j/9//4//j/+v/9//r/
+//6//r/+v/6//z//f/+//7/AAAAAAEAAQABAAEAAAD//wAA///9//v/+P/1//P/8v/y
//P/8//z//T/9P/0//L/8P/x//L/8v/z//T/9P/0//L/8f/w//D/8v/z//P/8//0//P/
8v/y//D/8f/x//L/9P/y//H/7//q/+f/5//p/+z/9P/9/wYADwAVAB8ALwBDAFgAcQCF
AI4AkACJAHwAYwBJAC0AEQD4/+b/2f/R/8n/w//B/8P/xv/L/9P/3P/j/+j/6//p/+j/
5//r/+n/6f/u//P/9P/0//T/9P/z//L/8//y//P/9f/2//b/9P/1//X/9f/2//b/9v/4
//n/+P/5//r/+f/5//n/+f/7//v//P/8//r/+v/6//z/+v/7//z//P/9//7//v//////
/v/+//3//v8BAAIAAwABAAEAAQACAAEAAgADAAQABQAGAAcACAAIAAgACQAIAAoADQAO
AA8ADgAPABAAEgARABIAFQAXABsAHAAdAB8AHQAeAB8AHwAjACUAJgAnACgAKQAqACoA
KgArACwALAAvADAAMQAyADAALgAsACwALQAuAC8ALQApACgAJgAkACIAIAAeAB4AHQAa
ABcAFQASABAADQALAAoACgAJAAgABAADAAEAAQD///3//f/9//7//f/8//3//P/6//n/
+f/7//z//P/6//j/9//3//f/9//4//j/+P/5//n/+f/6//f/9v/1//X/9v/3//j/+P/1
//X/9f/2//X/9f/1//X/9v/2//b/9//2//X/9f/0//X/9//4//n/9v/1//X/9v/0//T/
9f/3//j/9//4//n/9v/1//X/9P/4//n/+v/5//f/9//3//j/9//3//j/+P/4//j/+f/6
//f/9v/1//T/9v/3//j/+P/4//f/9//3//b/9v/2//f/+P/3//j/+P/3//b/9v/1//b/
+P/5//n/9//2//b/9v/1//X/9f/1//f/+P/4//j/9f/0//T/8//0//b/9//3//X/9P/0
//T/9P/1//X/9f/3//f/9//1//P/8//z//P/9v/3//f/9//3//b/9f/1//T/9P/0//T/
9v/2//b/9v/y//L/9P/0//f/9//3//f/9P/z//P/8//0//T/9P/0//f/9//2//X/9P/z
//T/8//1//b/9//4//j/9//2//b/9//3//f/9v/6//r/+v/5//j/9//2//b/9//3//j/
9//3//n/+v/5//v/9//3//r//P/+/wAA/f/9//3//P/9//7/AAABAAIAAwADAAMAAgD/
//v/9//4//f/9//4//X/9f/0//P/8//0//X/9P/0//X/9v/2//X/9P/y//D/8v/z//T/
9v/z//P/8v/x//H/8f/x//L/8v/z//P/9P/u/+7/7f/v//D/8f/z//P/8v/0//v/AgAL
ABUAIwA1AEkAXgBvAHkAfAB4AG8AYgBPADkAHwAHAPD/3v/R/8f/w//F/8f/yf/O/9P/
1f/Y/93/3v/j/+v/7v/t//H/8f/t/+7/7//y//L/8v/y//T/9P/2//b/9f/1//T/8v/z
//X/9v/3//b/9v/2//j/9v/0//T/9P/1//f/+f/7//j/9//3//b/9v/4//r//v/7//v/
+//6//z//P/7//v//v/+///////8//3//P/7//7///8AAAIAAQACAAMABAACAAIAAgAC
AAQABgAJAAoACAAJAAgABwALAA0ADwASABIAEgAUABUAFgAWABYAFwAZABwAHwAhACEA
IQAgAB8AIwAlACcAKAApACkAKQAoACgAKAAoACgAKgAqACoALAApACgAJwAjACQAJAAj
ACIAIQAeABsAGgAXABQAEQAPAA8ADgAMAAsACAAGAAMAAAABAAEAAAABAP///f/9//3/
+//5//f/9//4//j/+f/7//j/+P/3//T/9//3//j/+f/4//j/9//2//b/9f/0//T/9f/2
//f/+f/2//X/9P/y//T/9f/2//j/+P/3//b/9f/3//b/9f/1//b/9//5//r/9//3//b/
9f/2//f/+f/8//v/+v/6//v/+//5//n/+f/6//v//f/+//3/+//5//X/+P/5//r//P/8
//v/+//6//n/+P/4//j/+f/6//v//P/6//n/+P/2//n/+f/6//v/+v/6//r/+//5//f/
9//2//f/+P/6//v/+P/4//f/9f/4//j/+f/6//n/+f/5//n/+P/4//f/9v/3//j/+v/7
//r/+v/5//f/+P/4//n/+v/4//n/+f/5//n/+f/5//f/+P/5//r/+//5//n/+P/3//j/
+P/4//n/+P/4//j/+P/4//j/+P/4//f/+P/7//z/+//5//f/9f/3//f/+P/5//j/+P/4
//j/+f/5//j/9//4//n//P/9//v/+v/5//j//P/9//7//v/+//7//v/7//v/+v/6//z/
/f8AAAIAAAABAPz/+//8//7/AAACAAAAAQACAAIAAgACAAMAAwAFAAcACAAJAAYAAwD/
//v//P/7//v//P/6//v/+//7//j/+P/4//b/+f/7//3//v/8//r/9//0//T/9f/2//j/
+P/5//n/+f/2//X/9P/0//f/+f/6//z/9v/0//P/8f/w//H/8//1//j//P8BAAgADwAX
ACMANwBNAGIAdwCHAIwAigCBAHIAXQBHAC8AFQD+/+z/2//T/83/x//H/83/1P/Z/9//
5P/n/+j/6//r/+z/8//1//f/+f/4//f/9v/2//b/9v/3//j/+//8//r/+//7//r/+v/7
//v/+//+//7//v8AAP7//P/8//z//v///wAAAQD/////AAAAAP7//v/+/wAAAgADAAQA
BAADAAIAAAD//wMABAAGAAcABgAHAAYABQAFAAUABQAGAAgACgAMAA4ACwAKAAkACAAM
AA4AEQASABIAEwASABEAFAAVABYAGAAbABwAHwAhACEAIAAfAB8AIQAkACcAKQAqACsA
KwArACwALQAuAC4AMgAzADQANAAzADIAMQAwADEAMgAzADYAMgAyADIALwAvAC4ALAAq
ACoAKAAmACYAIgAeABoAFwAWABYAFQAVABEAEAAOAAwACgAJAAcABwAJAAcABwAHAAYA
AwAAAP//AAAAAAEAAwACAAIAAQD+//7//f/9//3//v8AAAEAAgABAP///f/8//3//v//
/wEAAAD///7//P/9//3//f/+/////////////v/8//r/+f/8//3///8AAP/////+//3/
/v/9//3//v/+//7///8BAAAA/f/8//v//v///wEAAgACAAEAAAD9/////////wAAAwAD
AAQABAACAAAA///+////AAABAAIAAQABAAEAAAAAAP///////wIAAgACAAMAAgD///7/
/P///wAAAgADAAIAAgABAP//AQAAAAAAAAADAAMAAwADAAEAAAD+//z///8AAAIAAwAC
AAIAAQD//wEAAAAAAAAAAgADAAMAAwACAAEAAAD9/wAAAQACAAMAAwADAAIAAQABAAAA
/////wIAAgACAAIAAQAAAP///v///wAAAwAEAAQAAwACAAEAAAD///////8CAAIAAgAC
AAIAAQD///3/AAABAAQABQAFAAQAAwACAAIAAgAFAAYABwAIAAUABQAEAAQABQAFAAcA
CAALAA0ACQAJAAgACAAIAAgACQALAA0ADgAOAA4ADwAPAA4ADwAPAA8AEQAPAAwACQAF
AAMAAgACAAQABQAFAAUAAgACAAIAAAAAAAEAAgACAAQABAADAAIAAAD///7//v///wEA
AgADAAAA///+//7//v//////AAAEAAQAAQD9//r/9//3//f//v8EAAsAFgAdACMAKwA7
AE8AaAB/AJUAoACiAJkAjAB3AF0AQQAlAAwA+v/r/+H/2f/T/8//0f/W/93/5f/s//H/
9v/3//f/9v/3//n/+////wAAAwACAAIAAgACAAAAAAACAAIAAwAFAAYABgAFAAUABAAD
AAYABgAGAAgACgAIAAgACAAHAAcABwAHAAgACQALAAwACQAIAAcACAAJAAsADQAOAA4A
DgANAA0ADAAMAA0ADQAPABEAEQARAA8ADwAPABAAEQASABMAFAAWABYAFgAWABUAFgAY
ABgAGgAdAB4AHwAdAB0AHQAeACAAIgAmACkALAAsACwALQAsAC4AMAAxADYANwA3ADcA
NgA3ADgAOAA8AD0APgA+AEAAQABAAEAAPgA+AD4AQABAAEAAQAA9ADkAOAA2ADQANgA0
ADIAMgAvACwAKQAnACQAIgAfAB0AHAAcABsAGgAXABUAEgARABEADwAPAA8AEQAPAA0A
DQALAAoACgALAA0ADgAOAAwACgAJAAkACQALAAwADAAMAA4ADQAMAAwACwAKAAkACQAK
AAsADAAMAAoACQAIAAgACwALAAsACwALAAoACQAJAAkACQAKAAoADAANAA0ADQAMAAsA
CQAGAA==
         </WaveFormData>
      </LeadData>
      <LeadData>
         <LeadByteCountTotal>10000</LeadByteCountTotal>
         <LeadTimeOffset>0</LeadTimeOffset>
         <LeadSampleCountTotal>5000</LeadSampleCountTotal>
         <LeadAmplitudeUnitsPerBit>4.88</LeadAmplitudeUnitsPerBit>
         <LeadAmplitudeUnits>��V</LeadAmplitudeUnits>
         <LeadHighLimit>2147483647</LeadHighLimit>
         <LeadLowLimit>268435456</LeadLowLimit>
         <LeadID>II</LeadID>
         <LeadOffsetFirstSample>0</LeadOffsetFirstSample>
         <FirstSampleBaseline>0</FirstSampleBaseline>
         <LeadSampleSize>2</LeadSampleSize>
         <LeadOff>FALSE</LeadOff>
         <BaselineSway>FALSE</BaselineSway>
         <ExcessiveACNoise>FALSE</ExcessiveACNoise>
         <MuscleNoise>FALSE</MuscleNoise>
         <LeadDataCRC32>2507718471</LeadDataCRC32>
         <WaveFormData>
CAAIAAgACAAIAAgACAAIAAYABgAGAAYACAAIAAgACAAGAAYABgAGAAgACAAIAAgACAAI
AAgACAAGAAYABgAGAAcACAAJAAoABwAGAAUABAAGAAYABgAGAAgACAAIAAgABwAGAAUA
BAAFAAYABwAIAAcABgAFAAQABQAGAAcACAAIAAgACAAIAAcABgAFAAQABgAGAAYABgAG
AAYABgAGAAgACgAMAA4ADwAQABEAEgAUABQAFAAUABcAFwAYABkAFwAYABgAGAAcAB0A
HQAdAB8AHwAfAB8AHgAdABwAGQAbABkAGQAYABUAFAATABEAEAAPAA4ADgAPAAwACwAK
AAgABwAGAAQABgAGAAcABwAFAAQABAADAAMAAwABAAEAAgACAAMAAwACAAIAAQD//wAA
AAAAAAAA/v/+////AAD+/wEAAwACAAEAAAD8//3//P/+/wAAAAAAAAIACQAPABcAIwAv
ADgARABMAEgAMwAbABsAIAAaABMAEAALAAUAAQD+//n/+f/9/wUADQAQABUAGgAeABwA
GgAaABUADwALAAkABgAEAAQABAAFAAQAAwACAAEA//////////8AAAEAAQACAAIAAQAA
AAAAAgADAAMABAADAAMAAwADAAMAAwADAAMABQAFAAUABgAFAAQABAAEAAUABgAFAAYA
BQAFAAcABwAHAAgACAAHAAgACQAIAAkACgAJAAgACAAJAAkACQAJAAkACQALAAwACwAK
AAgABwAJAAkACQALAAkACgALAA0AEAAQABAAEQASABQAFQAXABcAGAAYABgAGwAcAB4A
HwAeAB0AHwAfACAAIQAiACIAIgAiACIAIwAhACEAIQAhACEAIQAfAB8AHAAbABoAGQAb
ABkAFwAUABIAEAAQAA8ADQANAA0ACwAMAAoACQAKAAcABgAFAAQABgAFAAQAAgABAAEA
AQACAAAAAQABAAAA////////AAD///7//v/+/////////wAAAAAAAAAAAAABAAEAAAD+
//3//v///wAA//////7//v8AAAAAAAAAAP////8AAAAA////////AAABAAEAAgADAAIA
AgACAAIAAwACAAIAAwABAAEAAgADAAEAAgACAAEAAQACAAIAAwABAAEAAQABAAQAAwAC
AAMAAQABAAIAAwACAAIAAgAAAAEAAgACAAEAAQABAAEAAQACAAEAAAAAAAAAAAABAAIA
AgACAAEA/////////v/////////+//3/AAD///7////8//z//v/+//3//f/9//v//f/+
//7////9//3//f/8//3//f/+/////P/8//7//v/+//3//P/7//z//P/9//7////9//z/
+//8//v/+//7//z//P/9//////////7/+//9//3//v////7//f/9//v//P/7//z//P/8
//z//v8AAP//AQAAAP//AAABAAMABgAFAAQABQAFAAgACwAMAA0ADgAOAA0ADQANAA0A
DgAOAA4AEgATABMAEwASABEAEAAPABEAEQARAA8ADAAJAAgABgAIAAgACAAHAAYABQAE
AAQAAQD+//3//P/8//3//v/+//v/+v/6//n/+P/4//n/+f/7//v/+f/5//b/9v/3//f/
+f/6//r/+f/2//b/9v/2//j/+P/5//r//P/7//f/9P/z//L/8v/1//j/+v/8//j/9v/6
////BwARACEAMQA8AEQARgA4AB0ADwATABYAEgANAAgA///3/+//6v/p/+n/8/8BAAcA
DAARABIADgAMAAoABgAFAAUABQADAAIA/f/8//v/+//7//v/+//7//z//f/+/////v/9
//v/+v/9//3//f/+//3//f/8//z//f/9//3//f/+////AAABAAAA///+//7///8AAAIA
BAACAAIAAAAAAP////8BAAEAAgAEAAUABQAFAAUAAwADAAYABwAIAAoACQAJAAkACQAJ
AAkACwAMAA8AEAAQABEADwAPAA8AEQAUABYAGAAbABsAGgAZABkAHAAeAB8AIQAlACYA
JgAmACQAJAAlACUAKQApACwALQArACsAKwAqACoAKgAqACsALQAtAC0ALQArACkAJQAj
ACUAJQAlACUAJAAhAB4AGgAaABgAGAAXABcAFwAXABUAEgAOAAsACgALAAwADQAOAAwA
CwAKAAgABwAHAAcACAAKAAsACwAKAAgABwAGAAYACAAIAAkACgAIAAcABgAGAAYABgAG
AAYACAAJAAkACAAEAAQABAAEAAUABwAIAAoACAAIAAgACAAHAAcACAAIAAsACwALAAwA
CwAJAAgABwAJAAoACwAMAAoACAAHAAcABwAHAAgACQALAAwADAALAAgACAAHAAcACgAL
AAwADQALAAkABwAHAAcABwAIAAkADAAMAAwACgAJAAgABgADAAgACQAKAAsACQAHAAUA
BAAEAAQABQAGAAcACAAIAAcABAADAAEAAQADAAUABgAHAAcABQADAAMAAgACAAQABAAF
AAUABQADAAAAAAD/////AgADAAQABAACAAEAAQABAAAAAAACAAIAAwADAAMAAwABAAAA
AAAAAAUABQAGAAcABQADAAIAAQAAAAAAAQADAAQABQAFAAMAAgABAAEAAQACAAMABQAF
AAMAAQABAAAAAgACAAQABgAIAAsACwALAAoACwALAAwAEAARABIAEwAUABIAEQARABEA
EwAUABQAFAAWABcAFwAXABUAFQAVABUAFwAXABcAFQASAA8ADgAMAA4ADgAOAA0ADAAL
AAoACgAJAAYABQAEAAUABQAFAAQAAQAAAAAA//8AAAAAAQABAAEAAQD//////f/8//z/
+//8//7///////z//P/8//z//P/8//3//v8AAP///f/8//n/9v/4//v//v8AAAAA/v/8
//z///8FAA8AHQArADYAQABGAEQALwAZABUAHAAaABMADgAFAPv/8//s/+n/6//x//3/
BwAMABEAEgASABAADAAKAAkACQAJAAcABgADAAIAAQABAP//////////AAABAAIAAwAB
AAEAAAAAAAIAAwAEAAYABQAFAAQABAAFAAUABQAFAAcABwAHAAcABQAFAAUABgAEAAQA
BQAGAAQABAACAAIAAwADAAUABQAHAAgACAAHAAUABQADAAMABgAHAAgACgALAAsACwAL
AAsACwANAA4ADwAQABAAEQAPAA8ADwARABIAFAAWABkAFwAWABUAFQAYABoAGwAdAB8A
IAAgACAAIAAgACEAIQAlACUAKAApACcAJwAnACYAJgAmACYAJwAoACkAKgArACkAJwAj
ACEAIwAjACMAIwAiAB8AHAAYABgAFgAWABUAFQAVABUAEwARAA4ADAAMAA4ADgAOAA4A
DAALAAoACAAHAAcABwAIAAgACQAJAAgABgAFAAQABAAGAAYABwAIAAcABQADAAIABAAE
AAQABAAGAAcABwAGAAIAAgACAAIAAwAFAAYACAAGAAYABgAGAAUABQAGAAYACQAJAAkA
CgAJAAcABgAFAAcACAAJAAoACgAIAAcABwAHAAcACAAJAAkACgAKAAkABgAGAAUABQAI
AAkACgALAAsACQAHAAcABwAHAAgACQAKAAoACgAIAAgACAAHAAUACAAJAAoACwALAAkA
BwAGAAYABgAHAAgACQAKAAoACQAIAAcABQAFAAcACQAKAAsACwAJAAcABwAGAAYACAAI
AAkACQAJAAcABgAGAAUABQAGAAcACAAIAAgABwAHAAcABgAGAAgACAAJAAkACQAJAAcA
BgAGAAYACQAJAAoACwALAAkACAAHAAgACAAJAAsADAANAA0ACwAIAAcABwAHAAoACwAN
AA0ADQALAAsACgAKAAoADAAOABAAEwATABMAEgATABUAFgAaABwAHAAcABwAHAAbABsA
GwAdAB4AHgAeACAAIQAhACEAHwAfAB8AHwAhACEAIQAfABwAGQAYABYAFAAUABQAEwAQ
AA8ADgAOAA0ACgAJAAgABwAHAAcABgADAAIAAgABAAIAAgADAAMAAwADAAEAAQD+//7/
/////wAAAgADAAMAAAAAAAAAAAAAAAAAAQACAAYAAwABAAAA///8//z///8AAAIAAgAA
AP7//v8DAAsAEwAhAC8AOABCAEoAQAApABkAGwAeABoAFQAQAAkA///3//D/7//x//f/
AwANABIAFQAYABgAFgASABAADwAPAA8ADQAMAAkACAAHAAcABwAHAAcABwAIAAkACgAL
AAkACQAIAAgACgALAAwADgAOAA0ACwAKAAsACwALAAsADAANAA4ADwAOAA0ADAAMAA0A
DgAQABIAEAAQAA4ADgAPAA8AEQARAA8ADgAMAAkABAABAPz/+f/5//n/+f/6//j/9//2
//X/8//z//X/9v/3//j/+P/5//j/9//2//f/+P/6//z///////7//f/9//7/AAABAAMA
BQAGAAYABgAEAAQABQAFAAkACQAMAA0ACwALAAsACgAMAAwADAANAA0ADQANAA0ACgAJ
AAYABQAHAAcABwAHAAUAAwABAP7//v/8//z/+//7//v/+//5//f/9P/y//L/9P/0//T/
9P/y//H/8P/u/+3/7f/t/+7/7v/v/+//7v/s/+v/6v/q/+v/7P/u//D/7v/t/+z/7P/s
/+z/7P/s/+7/7//v/+7/7P/s/+z/7P/t/+//8P/y//H/8P/v/+7/7v/v//H/8v/z//P/
8//0//L/8f/x//H/8v/0//b/+P/4//b/9f/1//X/9f/2//f/9//4//j/9//0//T/8//z
//b/9//4//n/9//1//P/8//1//X/9v/3//b/9v/2//T/9P/0//P/8f/0//X/9v/3//f/
9f/z//L/8//0//b/+P/3//j/+P/3//j/9//1//X/9f/3//j/+f/5//f/9f/1//b/9v/4
//j/9//3//f/9f/0//T/8//z//X/9//5//r/+P/3//f/9//0//T/9v/2//n/+f/5//n/
9f/0//T/9P/5//n/+v/7//v/+f/4//f/9v/2//f/+f/6//v/+//5//j/9//3//f/+v/7
//3//f/8//n/+P/2//f/+P/7//7/AAADAAMAAwAAAAEAAQAEAAYACQAKAAsADAAKAAkA
CQAJAAsADAAMAAwADgAPAA8ADwAPAA8ADwAPABEAEQARAA8ADAAJAAgABgAIAAgACAAH
AAYABQAEAAQAAQD+//3//P/8//3//v/+//v/+v/6//n/+v/6//v/+//5//n/9//3//b/
9v/3//f/+P/6//v/+//5//j/9//2//j/+P/5//r/+v/5//n/+P/1//L/9P/3//j/9v/4
//b/8v/0//n///8JABcAJQAwADoAQAA2AB8ADwATABYADgALAAwABwD///f/8v/t/+3/
8////wUADAARABQAEgAQAA4ACgAJAAcABwAFAAQA///+//3//f///////////wEAAQAB
AAEA//////7//v8BAAEAAQACAAEAAQAAAAAAAQABAAEAAQACAAMABAAFAAMAAwADAAQA
BgAGAAcACAAGAAYABAAEAAcABwAJAAkACQAKAAoACQAHAAcABQAFAAoACwAMAA4ADwAP
AA8ADwAPAA8AEQASABUAFgAWABcAFQAVABUAFwAaABwAHgAhAB8AHgAdAB0AHgAgACEA
IwAlACYAJgAmACYAJgAnACcAKwArAC4ALwAtAC0ALQAsACwALAAsAC0ALwAvAC8ALwAt
ACsAJwAlACcAJwAnACcAJQAjACEAHgAdABwAHQAdAB0AHQAdABsAFwAUABIAEgAUABQA
FAAUABQAEwASABAADwAPAA8AEAAOAA8ADwAOAAwACwAKAAoACwAMAA4AEAAPAA0ACwAK
AAwADAAMAAwADgAPAA8ADgAMAAwADAAMAA0ADwAQABIAEAAQABAAEAAPAA8AEAAQABMA
EwATABQAEwARABAADwARABIAEwAUABIAEAAPAA8AEQARABIAEwARABIAEgARABAAEAAP
AA8AEAARABIAEwATABEADwAPAA0ADQAOAA8AEAAQABAADgAOAA4ADQALAA4ADwAQABEA
EQAPAA0ADAAMAAwADQAOAA8AEAAQAA8ADgANAAsACwANAA8AEAARAA8ADQALAAsACgAK
AAwADAAPAA8ADwANAAoACgAJAAkACwANAA8AEAAPAA0ADAALAAoACgAMAAwADQANAA0A
DQAJAAgACAAIAAsACwAMAA0ACwAJAAgABwAIAAgACQALAAwADQANAAsACgAJAAkACQAK
AAsADQANAAsACQAJAAgABgAGAAgACgAKAA0ADQANAAsACQAIAAgACgAMABAAEwATABIA
EAARABIAEwAUABcAGAAYABkAGAAXABcAFgAYABoAGwAbABsAGwAbABsAGQAZABkAGQAa
ABoAGAAYABMAEgARABAAEQAQAA8ADgAOAA0ACgAJAAcABQAEAAMABAADAAIAAgD///7/
/v////////////3////+//7////8//v/+//6//r/+v/7//z/+v/6//r/+//6//z//f/9
//z/+f/0//T/8//y//T/+P/6//j/+P/9/wEACQAVACEALAA4AEIAQAArABUAEQAWABAA
BwAGAAUA/f/5//b/7//r/+3/9f/7/wIABwAMAA4ADgAMAAYA///9//v/+f/6//j/+P/4
//n/9v/1//T/8//1//X/9f/1//X/9f/0//T/9P/z//L/8v/1//X/9P/0//T/8//y//H/
8v/z//T/9f/1//X/9f/2//X/9P/0//T/9f/2//X/9v/1//X/9//3//f/+P/4//f/+f/5
//f/9//3//f/9//4//v/+//7//v/+f/5//v//P/9//7//v///wEAAQABAAMAAwAEAAUA
BwAIAAgACAAJAAkACgAKAAsADwAQABAAEAASABIAEwATABIAEQATABMAFQAVABUAFAAS
ABIAEgATABUAFQAVABUAFAATABAADwANAA0ADQANAA8ADQALAAgABgAEAAQAAwABAAEA
AQD//////P/6//r/+f/4//f/9v/4//f/9v/0//L/8f/w//D/8P/x//H/8P/w/+//7v/u
/+z/7P/t/+7/8P/v/+7/7v/s/+z/7P/s/+7/7//v/+7/7v/u/+7/7v/s/+3/7f/u//D/
8P/w//D/7f/t/+7/7v/v/+//7//w//L/8f/x//H/8P/w//D/8P/z//L/8v/z//L/8f/x
//H/8f/y//L/8f/w//D/7//v/+//7//v/+//8v/x//D/8f/w/+//7//v//D/8P/w/+7/
8P/w/+//7f/v/+//7//v//H/7//t/+z/6//q/+r/6v/r/+z/7P/r/+z/6//p/+n/6P/p
/+n/6f/q/+n/6P/p/+b/5v/o/+j/5//n/+f/5f/l/+b/5v/n/+f/5//n/+b/6P/n/+f/
5//l/+T/5f/k/+X/5f/l/+X/5f/k/+T/5P/m/+X/5f/l/+b/5f/l/+X/4v/i/+P/5f/k
/+X/5f/j/+X/5f/m/+f/6P/p/+v/6//v//H/8v/y//L/8v/y//T/8//z//P/8//0//T/
9P/1//X/9P/z//T/9f/2//f/9v/1//T/8f/y/+//7v/s/+7/7v/u/+3/6//p/+f/5v/m
/+T/5P/k/+L/4f/g/97/3//e/97/3f/e/97/3//f/9z/2//Y/9f/1//Y/9r/2//a/9r/
2f/X/9j/2P/Y/9j/2P/Y/9n/2v/W/9f/1//W/9X/1v/W/9n/2P/U/9T/1P/S/9L/2//j
/+v/9/8DAAwAFAAaABYAAQDt/+//9v/w/+n/4v/X/8//yf/E/8P/xf/N/9f/3f/g/+P/
5v/m/+b/6P/m/+P/4f/f/9v/2P/X/9b/1f/V/9b/1//Y/9n/2P/X/9b/1f/X/9f/1v/W
/9f/1//X/9j/1v/V/9P/0v/U/9X/1v/X/9X/1f/V/9X/1//X/9f/2P/Y/9j/2f/a/9j/
2P/W/9b/2P/Z/9z/3f/a/9r/2f/X/9r/2//a/9v/3f/d/93/3v/d/93/3f/d/97/3//i
/+T/5P/k/+P/4//l/+X/5f/n/+j/6v/s/+//7f/s/+v/6//t//D/8v/1//T/9P/z//L/
9f/2//j/+f/5//n//P/9//v/+//7//r/+//8//3////+//3//P/7//z/+//4//f/9//3
//f/9//2//P/8P/s/+3/7P/t/+3/6//p/+f/4//k/+L/4f/i/+D/4P/g/+D/3v/d/9z/
2v/a/9v/3P/e/9v/2//a/9j/1//X/9f/2P/Y/9j/2f/a/9j/1//W/9b/1//Y/9n/2v/Z
/9n/2P/W/9f/2P/Z/9r/2P/Z/9n/2v/Y/9j/2P/Y/9j/2f/b/9z/2v/Z/9j/2P/Z/9n/
2v/b/9n/2v/b/9z/3P/a/9n/2f/a/9v/3f/f/9z/3P/b/9n/2f/a/9r/2//a/9v/3P/d
/93/2//Z/9n/2//b/9z/3f/b/9r/2f/W/9f/2P/Y/9f/2P/Z/9r/2//b/9n/1//W/9f/
2P/a/9z/2v/a/9n/1//X/9f/1v/X/9f/2f/a/9v/2f/X/9X/1f/X/9j/2//c/9r/2f/Y
/9X/1f/W/9b/1//Y/9n/2v/a/9j/1//X/9f/2P/Y/9r/2v/Y/9f/1v/V/9b/1v/X/9j/
2v/Z/9n/2f/X/9X/1P/T/9X/1v/Y/9v/2v/Z/9f/0//V/9X/1v/X/9b/1//Z/9n/2f/X
/9f/1v/Z/9r/3f/g/97/3//h/+D/4//k/+X/5v/o/+f/5//n/+b/5v/l/+T/5//p/+r/
6//p/+n/6f/p/+n/6f/p/+f/5v/j/+L/4P/g/+D/4P/f/+D/3//e/97/2//Y/9f/1v/X
/9f/1//W/9X/1P/U/9P/0P/Q/9H/0f/T/9P/0f/R/87/zv/P/8//0f/S/9L/0f/S/9L/
0v/S/9H/0P/Q/9D/1P/V/9X/0P/N/8z/zP/L/87/0P/Q/9D/0P/S/9X/2f/h/+3/+f8G
ABAAFgAOAPf/5f/p/+z/5v/f/9z/1f/L/8f/wv+9/7//x//P/9f/3P/h/+b/5v/k/+L/
3v/d/9f/1//X/9b/1P/U/9T/1f/U/9P/0v/R/9L/0//U/9X/0//T/9L/0v/T/9P/0//U
/9X/1f/U/9T/0//T/9P/0//U/9X/1v/X/9X/1f/V/9b/1v/W/9f/2P/a/9r/2P/Y/9j/
1//Y/9f/2v/c/93/3f/d/93/2//b/9v/2//b/9z/3v/f/+D/4f/f/9//4f/i/+X/5v/m
/+f/5//n/+f/6f/p/+r/6//t/+7/7v/u/+//7v/w//H/8//3//j/+P/4//j/+P/5//n/
+f/5//z//f/+////AAAAAP///v/9//3//v///wAAAQD+//3/+v/5//n/+f/5//n/+f/3
//X/8v/w/+7/7v/t/+3/7f/t/+v/6//o/+b/5v/l/+T/4//i/+P/4//j/+L/3//f/9//
4P/i/+P/4//i/97/3f/c/9z/3v/e/9//4P/i/+H/4P/g/97/3v/e/97/4P/h/+H/4P/g
/+D/4P/g/+D/4f/h/+L/5P/k/+T/5P/i/+H/4f/g/+L/4//k/+b/5P/j/+P/4//h/+L/
4//k/+b/5P/j/+P/4f/h/+L/4//k/+b/5//n/+b/5v/l/+X/5P/l/+b/5//p/+f/5f/l
/+T/4//j/+P/5v/m/+b/5P/k/+T/4//h/+L/4//k/+X/5v/l/+T/5P/i/+L/4//k/+X/
5v/m/+X/5v/l/+P/4//k/+X/5f/l/+b/5f/k/+X/4v/i/+T/5P/n/+f/5//l/+b/5v/l
/+X/5P/l/+b/5v/o/+f/5//n/+X/5P/l/+T/5//n/+f/5//l/+T/5P/k/+X/5f/m/+f/
5//l/+T/4//i/+L/4//l/+b/5//n/+X/5v/l/+X/5f/k/+X/5//n/+n/5//n/+b/5f/k
/+X/5v/o/+v/6//r/+r/6f/p/+r/6f/q/+3/7//z//T/9P/0//T/9P/0//X/9f/2//f/
9//4//j/+P/5//n/+P/3//r/+//8//3/+//7//v/+f/6//f/9v/0//T/9P/0//P/8P/v
/+7/7v/v/+z/6//q/+f/5//n/+b/5//m/+b/5f/k/+T/5f/l/+P/4//h/+H/4f/i/+T/
5f/k/+T/4//h/+H/4v/j/+T/4v/i/+P/5P/g/+H/4f/i/+H/4P/i/+H/4P/e/97/3P/c
/+D/5//x//v/BwARABoAJAAmABwABQD7/wMAAgD4//X/8v/t/+X/4f/e/9v/3f/j/+v/
7//y//f/+P/4//r/+v/2//H/7//r/+n/6P/n/+b/5f/l/+f/5//n/+f/5v/l/+T/4//m
/+f/5//o/+f/5//n/+j/5//n/+b/5v/p/+n/6f/p/+j/5//m/+X/6P/p/+r/7P/q/+r/
6//s/+z/7P/q/+r/7f/t/+//7//u/+7/7f/r/+7/7//u/+//7//v/+//8P/z//P/8//z
//X/9f/3//j/+P/4//f/9//6//v//P//////AAABAAMABQAEAAMAAwAGAAgACQALAAwA
DAALAAoADQAOABAAEQASABEAEwATABMAEwATABIAEwAUABUAFwAUABMAEgARABMAEwAR
ABEAEAAPAA4ADQANAAsACQAGAAUABAAFAAUAAgABAAAA/f/+//z/+//8//v/+v/5//j/
+P/3//b/9P/0//X/9v/4//X/9f/0//L/8//z//P/9P/y//L/8//0//T/8//y//L/8//0
//X/9v/1//X/9P/y//P/9P/1//b/9P/1//X/9v/2//b/9v/2//f/9//4//j/+P/3//b/
9v/3//f/+P/5//f/+P/5//r/+v/4//f/9//4//n/+//9//r/+v/5//f/+f/6//r/+//5
//n/+f/5//v/+f/3//f/+f/5//r/+//7//r/+f/2//n/+v/6//n/+f/5//n/+f/5//f/
9f/0//X/9v/4//r/+P/4//f/9f/3//f/9v/3//j/+f/5//n/+f/3//X/9f/1//b/+f/6
//r/+f/4//X/9//4//j/+f/5//n/+f/4//j/9//3//f/+P/4//r/+v/5//f/9f/z//P/
9P/2//j/+P/3//f/9//5//f/9v/1//b/9v/3//n/9//3//b/8//1//X/9v/3//f/9//4
//f/+f/3//f/9v/5//r//f8AAAAAAQD///3/AgAFAAYABgAGAAYABgAGAAUABQAFAAYA
CAAJAAoACwALAAoACQALAAsACwALAAsACwALAAkACAAFAAQAAgADAAQABQAFAAEA///9
//z//f/6//n/+P/3//f/9//2//X/9P/0//P/9P/0//X/9f/0//P/8P/v//D/8P/x//H/
8f/y//L/8f/w//D/8P/w//L/8v/z//T/8P/v/+//7v/t//D/8v/x//L/8v/w/+z/7P/u
//X/AQALABcAIwAuADQAOAAuABUABwAPABIADAAFAP7/8//r/+X/4v/f/+P/7//5////
AgADAAQABAACAAIAAgD////////7//j/9f/0//P/8//0//X/9v/3//X/9f/1//X/9f/1
//T/9P/3//f/9//4//j/9//1//T/9//3//f/9//3//f/9//3//f/9//3//j/+v/6//v/
/P/6//r/+P/4//r/+//+/////v/+//3/+//8//3//P/9/wEAAQABAAIAAgABAAAA//8C
AAMABgAIAAgACAAHAAcACAAJAAoADQAMAA4AEAATABEAEAAPAA8AEQAUABYAGQAZABoA
GgAaABwAHAAdAB0AHwAfACIAIwAiACEAIAAeACEAIgAjACUAIgAhACAAHwAgAB8AHAAb
ABsAGwAbABsAGgAXABQAEAARABAAEQARABAADwAOAAsACwAIAAYABgAGAAYABgAGAAUA
AwABAP7//v///wAAAgABAAEAAAD+//3//f/9//7/AAAAAAEAAgABAP///f/8//3//v//
/wAAAQABAAAA/v/+//7//v/+/wAAAQABAAIAAQAAAP///v8AAAEAAwAEAAQAAwACAAIA
AgABAAEAAQADAAQABQAGAAUAAgAAAP//AgADAAUABwAGAAYABQADAAQABAADAAMABAAF
AAYABwAGAAMAAAD//wAAAQADAAUABQAEAAMAAAACAAIAAQD//wIAAwAEAAUABAABAP7/
/P///wAAAgAEAAIAAgABAP////////7///8BAAMABAAFAAQAAQD+//3//f/+/wEAAgAC
AAEAAAD9//3//v/+////AAABAAIAAgABAP///v/9//3//v8BAAIAAgABAAAA//////7/
/v/+//////8AAAEA///9//z/+//9//7/AAADAAEAAQAAAP3//f/9//7////+////AQAB
AP///f/9//z//v8AAAQACAAHAAkACAAHAAgACgANAA4ADwAQAA4ADQANAA0ADQAOAA4A
DgASABMAEwATABIAEQAQAA8AEAARABIAEQAQAA0ADAAKAAoACgAKAAkACAAHAAYABgAD
AAAA///+//7///8AAAAA/f/8//z/+//6//r/+//7//3//f/7//v/+f/4//j/9//4//r/
+//7//j/+P/4//j/+P/4//n/+v/8//v/+//4//X/8v/y//X/9v/4//j/+P/2//b/+f8B
AAkAEwAhACwAOAA+ADgAHwAPABEAFgAQAAsABgD9//X/7//o/+P/5f/t//X///8EAAcA
CgAMAAoABgAEAP///////////v/7//r/+f/5//f/9//3//f/+f/5//n/+f/3//f/9v/2
//n/+f/5//r/+//7//r/+v/5//n/+f/5//v/+//7//v/+v/5//j/+P/6//r/+//8//z/
/P/6//r/+//7//3//f///wAAAAD///3//f/7//v//v///wAAAgADAAMAAwADAAEAAQAD
AAQABwAIAAgACQAJAAkACQALAAwADgAQABMAFQAUABMAEwASABQAFQAXABkAGgAaABoA
GgAaABsAGwAdAB0AIAAhACEAIQAhACAAIAAgACAAIQAhACEAIQAhACAAHwAcABsAGwAb
ABsAGwAbABkAFwAUABIAEAAQAA8ADwAPAA8ADQALAAgABgAGAAYABgAGAAYABgAFAAQA
AgABAAEAAQACAAIAAwADAAIAAAD///7//v/+//7///8AAAAA///+//7//v/+//7//v8A
AAEAAQAAAPz//P/8//z//v//////AAAAAAAAAAAAAP////8AAAAAAQABAAEAAgACAAEA
AQD//w==
         </WaveFormData>
      </LeadData>
      <LeadData>
         <LeadByteCountTotal>10000</LeadByteCountTotal>
         <LeadTimeOffset>0</LeadTimeOffset>
         <LeadSampleCountTotal>5000</LeadSampleCountTotal>
         <LeadAmplitudeUnitsPerBit>4.88</LeadAmplitudeUnitsPerBit>
         <LeadAmplitudeUnits>��V</LeadAmplitudeUnits>
         <LeadHighLimit>2147483647</LeadHighLimit>
         <LeadLowLimit>268435456</LeadLowLimit>
         <LeadID>V1</LeadID>
         <LeadOffsetFirstSample>0</LeadOffsetFirstSample>
         <FirstSampleBaseline>0</FirstSampleBaseline>
         <LeadSampleSize>2</LeadSampleSize>
         <LeadOff>FALSE</LeadOff>
         <BaselineSway>FALSE</BaselineSway>
         <ExcessiveACNoise>FALSE</ExcessiveACNoise>
         <MuscleNoise>FALSE</MuscleNoise>
         <LeadDataCRC32>3529407066</LeadDataCRC32>
         <WaveFormData>
6P/o/+j/6P/o/+j/6P/o/+j/6P/o/+j/6P/o/+j/6P/o/+j/6P/o/+b/5v/m/+b/6P/o
/+j/6P/o/+j/6P/o/+b/5v/m/+b/5v/m/+b/5v/k/+T/5P/k/+T/5P/k/+T/5P/k/+T/
5P/i/+L/4v/i/+T/5P/k/+T/4//i/+H/4P/i/+L/4v/i/+T/5P/k/+T/5P/k/+T/5P/k
/+T/5P/k/+X/5v/n/+j/6P/o/+j/6P/q/+r/6v/q/+z/7f/t/+3/7//t/+v/6//p/+b/
4//h/97/2//Z/9j/2P/Z/9n/2f/X/9X/1P/U/9T/1P/U/9X/0//T/9T/1//Z/9v/3P/d
/9//3//f/9//3v/e/97/3v/h/+H/4f/h/9//3//g/+D/4f/h/+H/4f/j/+P/5P/k/+P/
4//j/+P/5P/l/+T/5//l/+P/5f/p/+3/9P/6//////////z//P8AAAcACwAPABEADAAB
APf/6v/a/9T/2//d/8//wv/D/8P/uv+u/6P/m/+Z/5n/nv+m/6z/sv+6/8L/xP/J/8//
1f/Y/9v/3v/g/+P/5P/j/+T/5f/m/+f/6P/p/+r/6f/p/+j/5//o/+j/6P/o/+j/6P/o
/+f/5v/l/+X/5P/k/+T/4//j/+P/4//j/+P/5P/k/+T/5P/k/+T/5P/k/+P/4//j/+P/
5f/l/+X/5f/j/+L/4v/j/+P/4//j/+P/5f/l/+X/5f/j/+P/4//j/+X/5f/l/+T/5v/m
/+b/5v/m/+b/5P/k/+b/5f/l/+T/4v/j/+P/4v/j/+L/4f/g/9//3v/e/97/3f/d/93/
2//c/9v/2//b/9r/2f/Y/9f/2f/Y/9b/1v/W/9f/2P/Y/9j/2P/Z/9n/2//c/9//4f/h
/+H/4f/h/+T/5P/k/+T/5f/l/+b/5v/k/+T/5P/l/+b/5v/m/+X/5f/m/+b/5v/o/+n/
6f/o/+b/5v/m/+b/5v/m/+b/5v/n/+b/5v/m/+X/5v/m/+T/4v/i/+H/4f/h/+H/4f/i
/+D/4P/g/+D/4v/i/+L/4v/g/+D/4P/g/+P/4//j/+L/4P/g/+D/4P/g/+D/4P/g/+L/
4f/h/+H/3//g/+D/4P/i/+H/4P/g/+D/4P/h/+L/4f/h/+D/3//g/+D/4P/g/97/3//f
/9//4f/g/+D/4P/g/+D/4P/g/97/3v/e/93/3f/e/9//4P/f/9//3//f/+H/4P/g/+D/
4P/f/9//3//f/9//3//f/+H/4f/g/+D/3v/f/9//3//h/+H/4P/g/+D/4P/h/+H/3//f
/9//3//h/+H/4f/h/9//3//g/+H/4f/h/+D/3//h/+H/4f/h/+D/4P/g/+D/4P/h/+L/
4//h/+L/4v/i/+L/4v/i/+H/4f/h/+H/4f/i/+L/4v/i/+T/4//j/+P/4f/h/+H/4f/j
/+P/4//k/+L/4v/k/+T/5v/n/+f/5//p/+n/6f/p/+j/6P/o/+j/6P/s/+3/7f/t/+3/
6//p/+n/5v/k/+L/4f/g/93/2//a/9r/2//b/9v/2//Z/9j/2P/a/9r/2v/b/9v/2//c
/9//4//l/+b/5//n/+f/5//n/+n/6v/r/+z/7f/t/+3/7f/t/+3/7v/u/+//7//v/+//
7//v//D/8P/x//H/8f/x//H/8f/v//H/8f/z//X/+/8BAAQACAAJAAkABwAGAAgADgAT
ABcAGQAVAAwAAQD1/+b/3P/e/+f/4f/T/8z/z//L/8D/tv+t/6n/qf+v/7T/uP++/8T/
zP/U/9j/3//n/+v/7v/t/+7/7v/x//L/9f/2//f/+P/2//b/9v/2//b/9//3//f/+v/6
//r/+v/4//j/+P/3//n/+f/6//r/+v/6//n/+f/5//n/+f/5//z//P/8//z/+v/6//r/
+v/7//v/+//7//n/+f/5//n/+f/4//j/+f/7//v/+//7//r/+f/4//f/+f/5//n/+f/3
//f/9//2//b/9v/2//b/9//4//f/+P/2//X/9f/0//P/8//y//D/8f/w/+//7v/v/+7/
7v/u/+//7//v/+3/7P/r/+v/6//t/+3/7f/t/+3/7P/q/+r/6P/p/+r/6v/s/+z/7f/t
/+z/7P/u/+//8v/z//T/9f/0//T/9P/0//X/9f/2//b/+P/4//j/+f/4//j/+P/3//n/
+v/6//r/+P/5//n/+P/4//j/+P/4//r/+v/6//r/+f/4//j/+P/7//z//P/6//z//P/7
//v/+//7//v//P/+//7//v/+//z//P/8//z//v/+//7//v/9//3//f/8//z//P/8//z/
/v/+//7//v/+//3//f/9//3//v/+//7/AAD///7//v/+//7///8AAP/////+//3//P/8
//z//P/8//3//f/9//3//P/8//z/+v/6//r/+v/7//z//f/9//z//P/8//z//P/9//7/
///9//z//P/8//z/+//7//v//f/9//3//f/9//3//P/8//z//f/9//3//f/9//z//P/8
//z//f/9/////////////f/9//3//f//////AAABAAEAAQAAAP////////////8CAAIA
AgACAP//////////AQACAAIAAgACAAIAAgABAAEAAQABAAEAAgACAAIAAgAAAP//////
/wEAAQABAAEAAQABAAEAAgAEAAQABgAGAAYABwAHAAcABgAGAAYABgAGAAoACwALAAsA
CQAHAAUABQAEAAIAAAD///z/+f/3//b/9P/1//X/9f/1//P/8v/y//L/8v/y//P/9f/1
//b/+f/7//3//v////3//f/9//3/AAAAAAAAAAD//////////wEAAQACAAIAAwADAAMA
AwABAAEAAgACAAUABQAFAAUAAwADAAEAAwADAAMABwALAA8AFAAYABsAGwAbABoAGgAe
ACUAKQArACsAIgAXAAsA/v/y/+z/8f/z/+n/3v/f/+H/3P/Q/8X/v/+9/8H/yP/M/9D/
1v/e/+T/6P/v//X/+f/6//3//v8AAAEAAAACAAQABgAIAAYABgAGAAYACAAJAAkACQAK
AAoACgAKAAoACgAKAAkACwALAAwADAAKAAoACQAJAAsACwALAAsADAAMAAwADAAMAAwA
DAAMAA0ADQANAA0ACwALAAsACwALAAoACgALAAsACwALAAsACQAJAAkACQAJAAkACQAJ
AAsACwALAAoACAAIAAgACAAKAAoACAAIAAYABQAFAAQABAAFAAUABAABAAAA///+//v/
+v/6//r/+f/5//n/9//2//X/9f/1//X/9f/1//X/9f/0//L/8v/0//X/9v/2//r/+v/7
//v/+//6//v/+//6//v//P/9//z//P/8//z//f/9//7//v/+//7//v///////v/9//v/
/P/+////AAD+///////+//7//v/+//7//v/+//7//v/7//r/+v/6//v//P/8//r/+v/6
//n/+f/5//n/+f/6//z//P/8//z/+v/6//r/+v/8//z//P/8//3//f/9//z//P/8//z/
/P/+//7//v/+//z/+//7//v/+//8//z//P/+//3//P/8//z//P/9//7//f/9//z/+//8
//z//P/8//z//f/9//3//f/8//z//P/+//7//v/+/wAAAAAAAP///P/8//z//P/+////
AAABAAEAAAAAAAAAAAD////////////////////////+//7/AAABAAEAAQABAAEAAAAA
AAAAAAABAAEAAwADAAMAAwABAAEAAQABAAMAAwAEAAUABQAFAAQAAwADAAMAAwADAAQA
BAAEAAQAAQABAAEAAQADAAQABAAEAAIAAgACAAEAAQABAAEAAQACAAIAAgACAAAA////
/////v/9//z/+//5//n/+f/6//r/+v/8//z//v/////////+//7//v/+//7/AgADAAMA
AwABAP///f/9//z/+v/4//f/9P/x/+//7v/u/+//7//v//D/7//v//D/8f/y//P/9f/1
//X/9v/5//3///8AAAEAAQABAAEAAQAEAAQABAAEAAMAAwADAAMABQAFAAYABgAHAAcA
BwAHAAUABQAGAAYACQAJAAkACQAHAAcABQAHAAcABwAJAA0AEwAWABoAHQAdAB0AHAAc
ACAAJQAnACkAKQAeABMABwD4/+7/7P/x//H/5f/g/+P/5f/e/9L/x//B/8H/x//M/9D/
0v/Y/97/5v/q/+//8//3//j/+f/4//r/+//8//3//v///wAA/v/+//7//v/+////////
/wAAAAAAAAAA/v/+//7//f//////AAAAAAAAAAD///////////////8CAAIAAgACAAAA
AAAAAAAAAQABAAEAAQD//////////wAAAAABAAMABgAHAAgACQAJAAkACQAJAAkACQAJ
AAkACQAJAAkACAAIAAgACAAIAAgACAAGAAYABgAFAAUABAAEAAUABQAEAAMAAgABAAAA
///+//7//v/9//3//f/7//r/+f/5//n/+f/5//n/+f/5//j/9v/2//b/9//4//j/+v/6
//v/+//8//z//v///wAAAQACAAMABAAEAAQABAAFAAUABgAGAAgACAAIAAkACAAIAAgA
BwAHAAgACAAIAAgACQAJAAgACAAIAAgACAAIAAgACAAIAAcABgAGAAYABwAIAAgABgAG
AAYABQAFAAUABQAFAAYACAAIAAgACAAIAAgACAAIAAoACgAKAAoACQAJAAkACAAIAAgA
CAAIAAgACAAIAAgACAAHAAcABwAHAAgACAAIAAgABwAGAAYABgAGAAcACAAJAAkACAAH
AAYABgAGAAYABgAHAAcABwAHAAYABgAGAAYABgAGAAYABgAGAAYABQAEAAQABAAEAAQA
BQAGAAcABwAGAAYABgAGAAUABQAFAAcABwAHAAcABQAFAAQABAAGAAcABwAHAAUABQAE
AAQABAAEAAUABQAHAAcABwAHAAUABQAFAAUABQAFAAYABwAFAAUABAADAAMAAwADAAMA
BAAEAAQABAADAAMAAwADAAUABgAGAAYABgAGAAYABQAFAAUABQAFAAYABgAGAAYABAAD
AAMAAwAFAAUABQAFAAUABQAFAAYABgAGAAgACAAKAAsACwAJAAgABgAGAAYABgAKAAsA
CwALAAsACQAHAAcACAAGAAQAAwAAAP3/+//6//j/+f/5//n/+f/3//b/9v/0//T/9P/1
//X/9f/2//n/+//9//7////9//3//f/9/wAAAAAAAAAA////////////////AAAAAAMA
AwADAAMAAQABAAIAAgAFAAUABQAFAAMAAwABAAMAAwAFAAkADQAPABQAGAAbABsAGwAY
ABgAHAAhACMAIwAjABgACwD///L/6v/q//H/8//p/+L/5//p/+L/2v/T/83/yf/J/8z/
zv/Q/9b/3P/i/+b/6//x//X/+P/5//r/+v/9/wAAAQACAAMABAAEAAQABAAEAAIAAwAD
AAMABgAGAAYABgAEAAQABAADAAQABQAHAAgABgAGAAUABQAFAAUABQAFAAQABAAEAAQA
AgACAAIAAgADAAMAAwADAAEAAQABAAEAAQAAAAAAAQABAAEAAQABAAAA///+//3/////
///////////////+//7//v/+//7//v/+//z//P/6//n/+f/4//j/+f/5//j/9//2//X/
9P/z//L/8v/y//H/8f/x/+//8P/v/+//7//t/+3/7f/t/+3/7P/q/+r/6v/r/+z/7P/u
/+7/7//v/+7/7v/w//H/8v/z//T/9f/2//b/9v/2//X/9f/2//b/+P/4//j/+f/4//j/
+P/3//n/+v/6//r/+P/5//n/+P/4//j/+P/4//n/+v/7//z/+f/4//j/+P/7//z//P/6
//r/+v/5//n/+f/5//n/+v/6//r/+v/6//j/+P/4//j/+v/6//r/+v/5//n/+f/4//j/
+P/4//j/+v/6//r/+v/4//f/9//3//f/+P/4//j/+P/3//b/9v/2//b/9//4//f/9//2
//X/9v/2//b/9v/2//f/9//3//f/9v/2//b/9v/2//b/9v/4//j/+P/3//b/9v/2//b/
9v/3//j/+f/3//b/9v/2//b/9f/1//X/9//3//f/9//1//X/9P/0//b/9//3//f/9//3
//b/9v/2//b/9//3//f/9//3//f/9f/1//X/9f/3//f/+P/5//f/9//2//X/9f/1//X/
9f/2//b/9v/2//P/8//z//P/8//0//T/9P/y//L/8v/x//P/8//z//P/9P/0//T/9P/z
//H/8P/v//D/8f/y//P/8f/x//H/8v/w//D/8v/y//L/8//z//P/8//z//P/8//z//X/
9v/0//T/9P/0//L/9P/1//X/9v/3//b/9f/z//L/8P/u/+//7P/p/+f/5P/k/+X/5f/n
/+X/4//i/+D/4P/g/+D/3//f/9//4P/j/+X/5//o/+v/6//r/+v/6//s/+z/7P/s/+3/
7f/t/+v/6//r/+z/7P/t/+3/7f/v/+//7//w/+7/7//v/+//8f/x//H/7//x/+//7//x
//P/9//8/wIABwAJAAcABAAEAAYACwAPABMAFQAOAAMA+f/s/97/2v/f/+P/2//Q/9P/
1f/Q/8b/vf+1/63/rf+y/7j/uv/A/8b/zP/Q/9X/2//f/+b/6f/q/+z/7f/u/+3/7v/v
//D/8v/y//L/8v/y//P/8//z//T/9P/0//T/9v/2//b/9f/z//P/9P/0//b/9v/1//X/
9f/1//X/9f/2//b/9v/2//b/9v/2//b/9f/1//X/9f/3//f/9//3//X/9P/0//X/9f/1
//X/9f/z//P/8//z//H/8f/x//H/8//z//P/8v/w//D/8P/w//D/8P/u/+7/8P/v/+//
7v/s/+3/7f/s/+3/7P/r/+r/6f/o/+j/6P/n/+f/5//l/+b/5f/l/+X/5P/j/+L/4f/i
/+L/4f/i/+L/4//k/+T/5P/k/+X/5f/o/+j/6v/r/+r/6//s/+3/8P/w//D/8P/x//H/
8v/y//T/9P/0//X/9v/2//b/9f/1//b/9v/2//b/9//3//b/9P/0//T/9P/0//T/9P/0
//X/9P/0//T/9f/2//b/9P/1//b/9v/3//X/9f/1//b/9v/2//b/9v/0//T/9P/0//T/
9P/0//T/9//3//f/9v/2//b/9v/2//b/9v/2//b/9v/1//X/9f/z//T/9P/0//b/9f/0
//T/9P/0//X/9v/1//X/9P/z//P/9P/1//b/9P/1//X/9f/3//b/9v/2//T/9P/0//T/
9v/2//b/9f/2//b/9v/2//T/9f/2//f/9//2//b/9v/2//X/9f/1//f/9//3//f/9//3
//b/9v/0//X/9f/1//b/9//3//j/9v/2//f/9//3//f/9//3//f/9//3//f/9//3//j/
+f/7//v/+v/5//n/+f/5//n/+v/6//r/+v/7//v/+//7//n/+v/6//r//P/8//z/+//5
//n/+f/5//z//P/8//z//f/9//7/////////AAAAAAAAAAAAAAIAAwADAAMABQADAAEA
AQAAAP7//P/7//b/8//x//D/8v/z//P/8//x/+//7v/u/+7/7v/u/+//7//v//D/8//z
//X/9v/3//n/+f/5//n/+v/6//r/+v/7//v/+//7//3//f/+//7///////////8BAAEA
AgACAAEAAQABAAEAAQABAP//AQADAAMABQAHAAsAEAAWABsAGwAZABoAGgAcACMAJwAp
ACkAIgAXAAsAAADy/+7/8//z/+f/3P/f/+P/3P/Q/8f/v/+9/7//xv/K/87/1v/c/+T/
6v/v//P/9//4//v//P/+/wEABAADAAQABQAGAAYABgAGAAYACAAJAAkACQAIAAgACAAI
AAoACgAKAAkACwALAAwADAAMAAwACwALAA0ADQANAA0ADQAMAAsACgALAAwADQAOAA0A
DQANAA0ACwALAAsACwANAAwADAANAAsACwALAAsADQANAA0ADQALAAsACwALAAsACwAL
AAoADAAMAAwADAAKAAoACAAIAAoACQAJAAgACAAJAAkACAAFAAQAAwACAAIAAgADAAQA
AQABAAEA//8AAP////////3//f/9//3//f/8//r/+v/8//3//v/+/////v/+//3/AAAA
AAIAAwAEAAUABgAHAAgACAAIAAgACwALAAwADAAKAAoACgALAA4ADgAOAA0ADQAOAA4A
DgAOAA8ADwAOABAAEAAQABAADgAOAA4ADgAPAA4ADgAOAA8AEAAQAA4ADgAOAA0ADQAP
AA8ADwAQABAAEAAQABAAEgASABIAEgASABIAEgASABEAEQARABAAEgASABIAEgASABIA
EgASABIAEQARABEAEQASABIAEgASABEAEAAQABAAEAARABIAEQARABAADwAPABAAEQAS
ABAAEQARABEADwAOAA4ADgAQABAAEAAQABAAEAAQAA8AEAAQABAAEAAOAA8AEAARABAA
DgANAAwADQANAA4ADwANAA0ADQANAA0ADQAMAAwADAANAA0ADQANAA0ADAAMAA4ADgAP
AA8ADQANAA0ADQANAA0ADQANAA0ADQAOAA8ADQANAAwACwAMAA0ADgAPAA4ADgAOAA4A
DwAPAA8ADwAPABAAEAAQAA4ADgAOAA0ADwAPAA8ADwAOAA4ADgAOABAADwAPAA8AEQAR
ABEAEQATABMAEwAUABgAGAAYABgAFgAWABYAFgAaABsAGwAbABsAGQAXABcAFAASABAA
DwAOAAsACQAIAAYABwAHAAcABQADAAIAAgAEAAQABAAFAAMAAwAEAAcACQALAAwADQAN
AA0ADQANAA4ADgAOAA4ADwAPAA8ADwANAA0ADgAOABEAEQARABEADwAPABAAEAATABMA
EwATABMAEwARABMAEwATABUAGQAfACQAKAArACsAKQAoACgAKgAxADUAOQA1ACwAHwAT
AAQA+v/4/////f/z/+7/8//z/+r/3v/V/8//z//X/9z/4P/k/+r/8P/0//j///8FAAkA
DAANAA4AEgARABIAEwAUABUAFgAWABYAFgAWABYAFwAXABcAGAAYABgAGAAYABgAGAAX
ABcAFwAYABgAGgAaABkAGQAXABcAFwAXABoAGgAaABoAGgAaABoAGgAZABkAGQAZABkA
GQAZABkAFwAWABYAFwAZABkAGQAZABkAGQAZABkAFwAXABcAFwAXABcAFwAWABYAFgAW
ABYAGAAYABYAFgAUABMAEwASABAAEQARABAAEAAQABAAEAAPAA4ADgAOAA0ADQANAAsA
CgAJAAkACQAHAAcABwAHAAkACAAGAAYABAAFAAYABgAKAAoACwALAAoACgAMAA0ADAAN
AA4ADwASABIAEgASABMAEwAUABQAFgAWABYAFwAYABgAGAAXABUAFgAWABYAFgAXABcA
FgAWABYAFgAWABgAGAAYABgAFwAWABYAFgAVABYAFgAUABYAFgAVABUAFQAVABUAFgAY
ABgAGAAYABYAFgAWABYAFgAWABYAFgAZABkAGQAYABcAFgAVABQAFQAWABcAGAAWABUA
FQAVABUAFgAWABYAGAAXABYAFgAVABQAFAAUABUAFQAUABMAFAAUABQAFAASABMAEwAT
ABMAEgASABIAEAAQABAAEAARABIAEwATABAAEAAQABAAEAARABIAEwATABIAEgASABAA
DwAPAA8ADwAPAA8ADwAPAA8ADgAOAA0ADQAMAAsADQANAAwADAAKAAoACwALAAsACwAL
AAsACwALAAsACwAJAAkACgALAAsACwAKAAkACQAJAAkACQAKAAoACgAKAAkACQAJAAkA
CQAKAAoACgAKAAoACgAJAAcABwAHAAcACAAIAAgACAAGAAUABQAFAAcABwAHAAcABwAH
AAcACAAFAAQABQAEAAYABwAHAAcACQAJAAkACQAJAAkACgAMAAwADAAMAA0ADQAMAAsA
DQALAAkACQAKAAgABgAFAAAA/f/7//r/+v/7//v/+//5//f/9v/2//b/9v/2//f/9f/1
//b/+f/5//v//P/9/////////////v/+//7//v8BAAEAAQABAAEAAQACAAIAAQABAAEA
AQADAAMABAAEAAQAAwACAAEAAwADAAEAAwADAAUABQAHAAsAEAAUABcAFwAXABYAFgAa
AB8AHwAhAB0AEgAJAP3/8v/q/+r/8f/t/+H/4P/l/+X/3v/U/8v/xf+//7//xP/I/8r/
0v/a/+D/5P/p/+v/7//0//X/+P/6//v//v/+//7//v/+//7//v/+//7//v/////////+
//7//v/+/wAAAAAAAP///////wAAAAAAAAAA/////wEAAQABAAEAAQAAAP///v/+//7/
/v/+//3//f/9//3//f/9//3//f/9//z//P/9//z/+//6//n/+//7//v/+//6//n/+P/3
//f/9//3//b/9v/2//b/9v/1//T/8f/w//L/8f/x//D/7v/v/+//7v/t/+z/6//q/+v/
6v/q/+r/5//n/+f/5f/m/+X/5f/l/+P/4//j/+P/4//i/+D/4P/i/+P/5P/k/+X/5P/k
/+P/5v/m/+j/6f/o/+n/6v/r/+z/7P/s/+z/7//v//D/8P/u/+7/7v/v//D/8P/w/+//
7//w//D/8P/u/+//7//u//D/8P/w//D/7v/u/+7/7v/u/+7/7//w/+//8P/w/+7/7v/u
/+3/7f/u/+//8P/y//H/8P/v/+7/7v/u/+7/7v/u/+7/7v/u/+//7//v/+7/7v/u/+7/
7v/s/+z/7P/s/+z/6//r/+v/6f/q/+r/6v/q/+n/6P/o/+r/6v/r/+z/6//r/+r/6f/p
/+r/6//s/+r/6//r/+v/6f/o/+j/6P/q/+r/6v/q/+j/6P/o/+f/5//o/+n/6v/o/+n/
6v/r/+v/6v/q/+r/6v/p/+n/6f/r/+v/6//r/+3/7f/s/+z/7P/t/+3/7f/t/+3/7P/s
/+z/7P/t/+3/6//r/+v/6//t/+3/7f/t/+v/6//s/+3/7f/t/+z/6//t/+3/7f/t/+z/
7P/s/+z/7P/t/+7/7//t/+7/7v/u/+z/7P/s/+v/7f/t/+3/7f/s/+z/7P/s/+7/7f/t
/+3/7f/t/+3/7f/v/+//7//w//L/8v/0//T/8v/x//L/8v/y//L/8v/2//f/9//3//f/
9f/z//P/8v/w/+7/7f/o/+X/4//i/+T/5f/l/+X/4//h/+D/4P/e/97/3v/f/+H/4f/i
/+X/5f/n/+j/6f/r/+v/6//r/+r/6v/q/+r/6f/p/+n/6f/q/+v/7f/u/+3/7f/t/+3/
7//v//D/8P/x//H/8f/x/+//7//t/+//8f/z//X/+f/9/wAABAAHAAcABQAGAAYACgAP
ABEAEwAPAAYA+//v/+L/2P/Y/9//2f/L/8b/zf/N/8T/uv+x/6n/qf+v/7T/tv+8/8T/
yv/S/9b/2//f/+P/5v/n/+r/6v/t/+7/7//w//H/8v/w//D/8P/w//D/8f/x//H/8v/y
//L/8v/0//T/9P/z//P/8//0//T/9P/0//P/8//1//X/9f/1//T/9P/0//T/9P/0//T/
9P/1//X/9f/1//P/8//z//P/9f/0//T/9f/z//P/8//z//P/8//z//P/8//z//P/8//x
//H/8f/w//L/8v/y//L/8P/w/+7/7v/w/+//7//u/+7/7//v/+7/6//q/+n/6P/p/+j/
6P/o/+f/5//n/+X/5P/j/+P/4//j/+P/4//j/+H/4P/e/97/4P/h/+L/4v/i/+L/4//j
/+T/5P/m/+f/6v/r/+z/7f/u/+7/7v/u/+//7//w//D/8P/w//D/8f/y//L/8v/x//H/
8v/y//L/8v/z//P/8v/0//T/9P/0//T/9P/0//T/9f/0//T/9P/1//b/9v/0//T/9P/z
//P/9f/1//X/9v/0//T/9P/0//T/9P/0//T/9v/2//b/9v/2//X/9P/y//P/9P/1//b/
9v/2//b/9v/2//X/9f/1//X/9v/2//b/9v/1//T/9P/0//T/9f/2//X/9f/0//P/9P/0
//T/9P/0//X/9f/1//P/8v/y//L/9P/0//T/9P/y//L/8v/x//L/8v/y//L/8v/z//T/
9f/z//L/8v/y//T/8//z//P/8//z//P/8//z//P/8v/y//L/8//z//P/8f/x//D/8P/y
//L/8//z//P/8//z//P/8f/x//H/8f/x//H/8v/z//H/8f/w/+//8P/x//L/8//y//L/
8v/y//H/8f/x//H/8f/y//L/8v/y//L/8v/x//P/8//z//P/8v/y//L/8v/y//H/8f/x
//P/8//z//P/8//z//P/9P/2//b/+P/4//j/+P/2//b/9v/2//r/+//7//v/+f/3//X/
9f/0//L/8P/v/+7/6//p/+j/5v/n/+f/5//n/+X/5P/k/+T/5P/k/+X/4//j/+T/5//p
/+v/7P/t/+3/7f/t/+3/7v/u/+7/7v/v/+//7//v/+//7//w//D/8f/x//H/8f/v/+//
8P/w//H/8f/x//H/8f/x/+//8f/x//H/8//5//3/AAAGAAkACQAHAAQABgAIAA8AEwAV
ABMACAD7/+//4v/W/9T/2//b/8//yv/P/8//yP+8/7P/rf+t/7H/uP+8/77/xP/M/9L/
1v/b/+H/5f/o/+n/6v/s/+3/7v/v//D/8f/y//D/8P/w//D/7v/v/+//7//w//D/8P/w
//D/8P/w/+//7//v//D/8P/w//D/7//v/+//7//v/+//8v/y//L/8v/x//D/7//u/+3/
7f/t/+3/7f/t/+3/7f/t/+z/7P/t/+3/7f/t/+3/6//r/+v/6//p/+n/6f/p/+n/6f/p
/+j/6P/o/+j/6P/o/+j/5v/m/+T/4//j/+L/4v/j/+P/4v/h/+D/3//e/93/3P/c/9z/
3f/d/93/2//a/9n/2f/Z/9f/1//X/9f/2f/Y/9b/1v/U/9X/1v/W/9r/2v/b/9v/2v/a
/9z/3f/e/9//4P/h/+T/5P/k/+T/5f/l/+b/5v/o/+j/6P/p/+j/6P/o/+f/6f/q/+r/
6v/o/+n/6f/o/+b/5v/m/+b/5//o/+n/6v/p/+j/6P/o/+n/6v/q/+j/6v/q/+n/6f/n
/+f/5//o/+r/6v/q/+r/6v/q/+r/6v/q/+r/6v/q/+v/6//r/+r/6v/q/+r/6v/s/+z/
7v/s/w==
         </WaveFormData>
      </LeadData>
      <LeadData>
         <LeadByteCountTotal>10000</LeadByteCountTotal>
         <LeadTimeOffset>0</LeadTimeOffset>
         <LeadSampleCountTotal>5000</LeadSampleCountTotal>
         <LeadAmplitudeUnitsPerBit>4.88</LeadAmplitudeUnitsPerBit>
         <LeadAmplitudeUnits>��V</LeadAmplitudeUnits>
         <LeadHighLimit>2147483647</LeadHighLimit>
         <LeadLowLimit>268435456</LeadLowLimit>
         <LeadID>V2</LeadID>
         <LeadOffsetFirstSample>0</LeadOffsetFirstSample>
         <FirstSampleBaseline>0</FirstSampleBaseline>
         <LeadSampleSize>2</LeadSampleSize>
         <LeadOff>FALSE</LeadOff>
         <BaselineSway>FALSE</BaselineSway>
         <ExcessiveACNoise>FALSE</ExcessiveACNoise>
         <MuscleNoise>FALSE</MuscleNoise>
         <LeadDataCRC32>2523426041</LeadDataCRC32>
         <WaveFormData>
5P/k/+T/5P/k/+T/5P/k/+T/5P/k/+T/4v/i/+L/4v/k/+T/5P/k/+L/4v/i/+L/5P/k
/+T/5P/k/+T/5P/k/+L/4v/i/+L/5P/k/+T/5P/i/+L/4v/i/+L/4v/i/+L/5P/k/+T/
5P/j/+L/4f/g/+H/4v/j/+T/4v/i/+L/4v/g/+D/4P/g/+L/4v/i/+L/4P/g/+D/4P/h
/+L/4//k/+T/5P/k/+T/5v/m/+b/5v/o/+j/6P/o/+n/6v/q/+r/7P/t/+3/7f/q/+n/
5v/i/93/3P/a/9n/2//b/9v/2//a/9r/2f/Z/9n/2v/a/9r/1//W/9b/2P/c/9z/3P/c
/9v/2//c/9z/2//b/9v/2//c/93/3v/f/93/3P/c/9z/3f/d/93/3f/f/9//3//f/93/
3v/e/97/4P/f/9//3//d/93/3f/j/+r/8//+/wgADQAPABQAIAAzAEkAYAB/AJgAnACT
AH4AXAAyABQABwDo/6X/cf9U/zX/Dv/1/u/+8f78/gj/GP8s/0H/V/9w/4j/mv+l/7D/
vP/C/8n/z//U/9f/2v/e/+D/4//l/+f/6P/p/+r/6//t/+3/7v/s/+7/7v/u//H/8f/x
//H/8P/x//H/8v/1//X/9f/2//b/9v/2//f/+P/3//f/9v/3//j/+f/6//n/+v/6//v/
/f/+////////////AQABAAEAAQABAAIAAwAEAAYACAAHAAgACQAKAA0ADgAOAA4ADwAR
ABIAEwAVABYAFwAYABsAGwAcAB0AHAAeAB8AIAAjACMAIwAjACQAJAAlACYAJgAmACYA
JQAnACcAJgAmACUAJAAiACEAIQAgAB8AHgAdAB0AHAAbABkAGAAWABUAFgATABIAEAAO
AAsACQAGAAUABQAEAAMAAAD+//3//f/6//j/9//3//b/9P/y//L/8P/v/+//7//v/+//
7//w/+7/7v/u/+7/7v/u/+7/7v/w/+//7//v/+7/7v/t/+z/7v/u/+7/7v/w//D/8P/x
//D/8P/w//D/8f/y//P/9P/y//P/9P/0//b/9v/1//X/9//3//f/+P/3//f/9//3//n/
+f/5//n/+f/5//n/+f/7//v/+//6//n/+f/5//r/+f/5//j/+P/4//n/+f/5//j/9//4
//f/+f/4//f/9v/4//j/+P/4//j/+P/4//f/+f/5//j/+P/3//f/9//2//j/+P/4//f/
9//3//j/+P/2//b/9v/2//b/9//4//n/9//3//f/9//3//f/9//3//f/9//3//f/+P/4
//j/+P/4//j/+P/4//j/+P/4//j/+P/4//j/+P/4//j/+P/4//j/+P/4//j/+v/6//r/
+v/4//j/+P/4//j/+f/6//r/+v/6//r/+//5//r/+v/5//r/+v/7//z/+v/6//r/+//9
//3//P/8//v//P/9//3//f/+////AAADAAMABAAEAAQABAAEAAQABAAFAAYABgAGAAQA
BQAFAAUAAgABAP7/+v/4//j/9//3//f/9//3//f/+P/4//f/9//2//b/9f/0//X/9P/0
//b/+P/4//j/+P/3//f/+P/4//v/+//7//v/+f/5//n/+f/7//r/+v/6//n/+f/5//n/
9//3//f/9//5//r/+v/6//r/+f/5//n/+f/7////BQAOABcAIAAmACsALQA0AEQAWQBx
AIwAqwC4ALIApwCOAGgARgA2ACMA7v+r/4H/ZP87/xb/B/8F/wv/Fv8q/z7/Uv9n/3//
mP+u/7z/yf/U/9z/5P/n/+v/7v/x//b/+v/8////AQACAAIAAgACAAMABQAFAAYABgAI
AAgACAAHAAcABwAHAAoACwALAAwADQANAA0ADgAOAA4ADgAPABEAEQASABIAEgASABIA
EgATABQAFAAVABUAFgAXABcAFQAVABcAFwAZABkAGQAaABoAGgAbABwAHwAgACEAIgAh
ACIAIgAiACMAJQAmACcAKQAqACsALAAtAC0ALgAvADAAMgAzADQANQA1ADUANQA2ADYA
NwA4ADgAOAA4ADcANQA1ADQANAA2ADYANQA1ADMAMgAxADAALwAvAC4ALQAtACwAKgAp
ACYAIwAiACAAIQAfAB4AHAAYABcAFQATABIAEAAPAA8ADAAKAAkACQAIAAYABAAEAAYA
BQAFAAUABAADAAIAAgACAAIAAgACAAIAAgACAAIAAgABAAEAAQABAAIAAgACAAIAAgAC
AAIAAgACAAIAAwAGAAYABgAGAAQABAAEAAQABAAFAAYABgAGAAYABQAFAAUABQAFAAYA
CQAJAAkACQAHAAcABwAHAAcABwAHAAcABwAHAAcABgAFAAUABQAGAAcABwAGAAYABQAF
AAQAAwADAAMABQAFAAMAAgABAAAAAgACAAIAAgACAAIAAgABAAEAAQAAAAAAAAABAAIA
AgACAAIAAgABAAMAAwAEAAQABgAGAAYABgADAAMAAwADAAUABQAFAAUABQAFAAUABQAF
AAUABQAFAAYABgAGAAYABAAEAAQABAAFAAYABwAIAAYABgAGAAYABgAGAAYABgAIAAgA
CAAIAAcABgAFAAQABQAGAAcACAAFAAUABQAEAAQABAAEAAUABQAGAAYABQAFAAQABAAE
AAQABAAEAAUABQAFAAQABAAFAAYABwAHAAwADAAMAAwACgAMAAwADAAMAA4AEAARABIA
EAARABEAEQAOAA0ACgAGAAUABAACAAEAAAD///7//f/8//r/9//1//T/9P/z//L/8f/w
//D/8v/y//L/8v/y//H/8f/y//L/9f/1//X/9f/z//P/8//z//P/8v/y//L/8//z//P/
8//z//P/8//z//X/9v/2//b/9v/1//X/9f/1//X/9//9/wQADQAWAB4AJQApACwAOABL
AGEAegCZALIAuACvAKAAggBcAEIANQAUANP/l/90/0//Jv8L/wH/A/8K/xr/MP9E/1n/
cf+M/6T/tv/D/87/1v/e/+P/5//q/+3/8v/4//r//f///wAAAAAAAAAA//8BAAEAAgAE
AAYABgAGAAUABQAFAAUACAAJAAkACgALAAsACwAMAAwADAAMAA0ADwAPABAAEAASABIA
EgASABUAFgAWABcAFQAWABcAFwAVABUAFwAXABsAGwAbABwAHAAcAB0AHgAfACAAIQAi
ACMAJAAkACQAJQAnACgAKQAtAC4ALwAwADEAMQAyADMANgA4ADkAOgA7ADsAOwA7ADwA
PAA9AD4APgA+AD4APQA8ADsAOQA4ADoAOgA5ADkANQA0ADMAMgAxADEAMAAvAC8ALgAs
ACsAKAAlACQAIgAjACEAIAAeABoAGQAXABUAFAASABEAEQAQAA4ADQANAAsACAAFAAQA
BgAFAAUABQAEAAMAAgACAAIAAgACAAIABAAEAAQABAACAAEAAQABAAMABAAEAAQABAAE
AAQABAAEAAQABAAFAAYABgAGAAYABAAEAAQABAAGAAcACAAIAAgACAAHAAcABwAHAAcA
CAAJAAkACQAJAAcABwAHAAcACQAJAAkACQAJAAkACQAIAAcABwAHAAgACQAJAAgACAAH
AAcABgAFAAcABwAJAAkACQAIAAcABgAIAAgACAAIAAgACAAIAAcABwAHAAYABgAGAAcA
CAAIAAYABgAGAAUABQAFAAYABgAGAAYABgAGAAMAAwADAAMAAwADAAMAAwADAAMAAwAD
AAMAAwADAAMABAAEAAQABAACAAIAAgACAAQABAAEAAQAAgACAAIAAgACAAIAAgACAAQA
BAAEAAQAAgACAAIAAgAAAAAAAAAAAP3//f/9//z//P/8//z//f/9//7//v/9//v/+v/6
//r//P/8//z//f/9//3//P/8//3//v//////+P/w/+z/7v/u//D/8P/w//D/8v/0//X/
9v/4//n/+f/5//r/+f/2//L/7//u/+z/6//p/+n/6f/p/+z/7P/r/+v/6v/q/+n/6P/n
/+b/5v/o/+r/6v/q/+r/5//n/+j/6P/p/+n/6f/p/+f/5//n/+f/6f/o/+j/6P/r/+v/
6//r/+n/6f/p/+n/6f/q/+r/6v/o/+f/5//n/+f/5//r/+//+P///wgAEAAVABcAHgAq
AD8AVQBuAI0AogCkAJsAiABoAEQALgAhAPr/t/+D/2L/Pf8S//n+7/7x/vr+Cv8e/zL/
Sf9f/3r/kv+i/63/uP/C/8j/y//P/9L/1f/a/97/4P/j/+X/5P/k/+T/5P/l/+f/5//o
/+j/6v/q/+r/6f/p/+n/6f/s/+3/7f/u/+3/7f/t/+7/7v/u/+7/7//x//H/8v/y//L/
8v/y//L/8//0//T/9f/3//j/+f/5//v/+//9//3/AAABAAIABAAGAAYABwAIAAsADAAN
AA4ADwAQABAAEAATABUAFgAXABkAGgAbABwAHQAdAB4AHwAiACQAJQAmACUAJQAlACUA
KAAoACkAKgAqACoAKgApACkAKQAoACgAKAAoACcAJwAnACYAJQAkACMAIwAiACEAIQAg
AB4AHQAcABkAGAAWABcAFQAUABIAEAAPAA0ACwAIAAYABQAFAAQAAgABAAEAAAD+//z/
/P/8//v/+//7//r/+f/4//j/9v/2//b/9v/2//b/9v/2//T/8//z//P/8//0//T/9P/0
//T/9P/0//T/9P/0//X/9v/2//b/9v/0//T/9P/0//T/9f/2//b/9v/2//X/9f/1//X/
9f/2//f/9//3//f/9//3//f/9//3//f/9//3//f/9//3//b/9//3//f/+P/5//n/+P/4
//X/9f/0//P/9f/1//f/9//1//T/8//y//T/9P/0//T/9P/0//T/8//x//H/8P/w//L/
8//0//T/9P/0//T/8//z//P/9P/0//T/9P/0//T/8//z//P/8//1//X/9f/1//P/8//z
//P/8f/x//H/8f/y//L/8v/y//D/8P/w//D/8v/y//L/8v/y//L/8v/y//D/8P/w//D/
8v/y//L/8v/w//D/8P/w//D/8P/w//D/7//v/+//7v/u/+7/7v/v/+//8P/w/+//7//u
/+7/7v/u/+7/7v/v/+//7//u/+7/7//w//H/8f/y//T/9v/0//T/9P/0//T/9P/3//j/
+P/4//j/+f/5//n/+P/3//T/8P/t/+z/6v/p/+f/5//n/+f/6v/q/+n/6f/m/+b/5f/k
/+P/4v/i/+T/6P/o/+j/6P/l/+X/5v/m/+f/5//n/+f/5//n/+f/5//n/+b/5v/m/+f/
5//n/+f/5//n/+f/5//n/+j/6P/o/+j/5//n/+f/5//n/+v/8//4////CAASABUAGQAe
ACwAPwBXAGwAiQCeAJ4AkwCAAGAAOgAiABMA8P+v/33/YP8//xr/A//7/vn+AP8M/xz/
LP87/1H/bP+E/5T/of+s/7T/vP/B/8X/yv/N/9L/1P/W/9n/2//c/9z/3P/c/93/3//f
/+D/4P/i/+L/4v/h/+H/4f/h/+L/4//j/+T/5f/l/+X/5v/m/+b/5v/n/+n/6f/q/+r/
6P/o/+j/6P/r/+z/7P/t/+v/7P/t/+3/7f/t/+//7//z//P/8//0//T/9P/1//b/9//4
//n/+v/9//7//v/+////AQACAAMABQAGAAcACAAJAAkACgALAA4AEAARABIAEwATABMA
EwAUABQAFQAWABYAFgAWABUAEwATABIAEgAUABQAEwATABEAEAAPAA4ADQANAAwACwAN
AAwACgAJAAgABQAEAAIAAwABAAAA/v/+//3/+//5//b/9P/z//P/9P/y//H/8f/w/+7/
7P/s/+7/7f/t/+3/7P/r/+r/6v/o/+j/6P/o/+r/6v/q/+r/6P/n/+f/5//p/+r/6v/q
/+r/6v/q/+r/7P/s/+z/7f/s/+z/7P/s/+z/7P/s/+z/7P/t/+7/7v/u/+7/7f/t/+3/
7f/t/+7/7//v/+//7//t/+3/7f/t/+3/7f/t/+3/7f/t/+3/7P/t/+3/7f/u/+7/7f/r
/+r/6v/r/+v/6//r/+v/7f/t/+v/6v/p/+j/6P/o/+j/6P/o/+j/6P/n/+X/5f/k/+T/
5P/l/+b/5v/k/+T/5P/j/+H/4f/i/+L/4v/i/+L/4v/h/+H/4f/h/+P/4//j/+P/4f/h
/+H/4f/f/93/2//Z/9j/2P/Y/9j/1v/W/9b/1v/Y/9j/2P/Y/9b/1v/W/9b/1v/W/9b/
1v/X/9j/2f/a/9n/2P/X/9b/2P/Y/9j/2P/Z/9n/2f/Y/9j/2P/Y/9n/2f/a/9r/2f/X
/9b/1v/W/9f/2P/Z/9v/2//b/9r/2v/Z/9r/2//b/9r/2v/a/9r/2f/b/9z/3v/e/+H/
4v/g/+D/4P/g/+D/4f/i/+L/4//k/+b/5//l/+T/4//g/97/2//a/9j/1f/V/9X/1f/V
/9b/1v/V/9b/1v/X/9f/1P/T/9L/0v/U/9b/1v/W/9f/1//Y/9r/2P/Z/9n/2f/b/9v/
2//b/9n/2f/Y/9j/1v/X/9f/1//X/9f/1//X/9f/1//Y/9j/2P/Y/9f/1//X/9X/1f/X
/93/5P/t//b/AAAHAAkADAAYACsAPwBWAHUAkACWAI0AfgBeADYAGAANAPL/t/+B/2L/
Rf8e/wH/+f73/v7+Cv8a/yz/P/9T/2z/hP+W/6P/rv+4/8L/yf/N/9L/1//a/9z/3v/h
/+P/5v/m/+b/5v/n/+n/6f/q/+r/7P/s/+z/7//v/+//7//w//H/8f/y//X/9f/1//b/
9P/0//T/9f/3//f/+P/4//r/+v/6//r/+//8//z//f/9//7///////////8BAAEAAwAD
AAMABAAEAAQABQAGAAcACAAJAAoADQAOAA4ADgAPABEAEgATABUAFgAXABgAGwAbABwA
HQAcAB4AHwAgACIAIwAkACUAJAAkACUAJgAoACgAKAAnACkAKQAoACgAJgAmACUAJQAk
ACQAJAAkACEAIQAgAB8AIAAgAB8AHwAgAB0AHAAaABkAFwAWABQAFAATABEADwAMAAoA
CQAJAAoACAAHAAcABgAEAAIAAgACAAEAAQABAAEAAQABAAIAAQAAAP///v8AAAAAAAAA
AAAA//////////8AAAAAAAACAAIAAgACAAIAAgACAAMABAAEAAQABAAGAAYABgAGAAQA
BQAGAAYACAAIAAcABwAHAAcABwAIAAkACQAJAAkACwALAAsACwAJAAkACQAJAAcABwAH
AAYABwAHAAcACAAHAAcABgAGAAcABwAGAAUAAwADAAUABQAHAAYABQAEAAIAAgACAAIA
BAAEAAQAAwAFAAUABAAEAAIAAwAEAAQABAAEAAQAAwADAAMABAAEAAYABgAGAAYABwAH
AAcABwAFAAUABQAFAAcABwAHAAcABQAFAAUABQAGAAYABgAGAAYABgAGAAYABAAEAAQA
BAAGAAYABgAGAAQABAAEAAQABgAGAAYABgAGAAYABgAGAAYABgAGAAYABgAHAAgACAAG
AAYABgAHAAgACgALAAsADAAMAA0ADgAOAA4AEAASABIAEgASABMAFAAUABQAFgAXABcA
FwAWABUAEgAOAAkACAAGAAUABwAHAAcABwAIAAgABwAHAAYABgAFAAQAAwACAAIABAAG
AAYABgAGAAcABwAIAAgABwAHAAcABwAHAAcABwAHAAkACAAIAAgABwAHAAcABwAJAAkA
CQAJAAcACAAIAAgACAAHAAcABwAHAAcACQAPABYAHQAmAC4ANQA5AD4ASgBdAHMAjACr
AMIAxgC9AK4AkABoAE4AQQAcANf/n/+A/13/Nv8d/xX/F/8e/yz/QP9U/2v/g/+e/7b/
xv/T/9z/5v/s//P/9//8/wEABgAIAAoADQAPAA4ADgAOAA4AEQATABMAFAAUABYAFgAW
ABcAFwAXABcAGgAbABsAHAAbABsAGwAcAB4AHgAeAB8AHwAfACAAIAAiACIAIgAiACMA
JAAkACUAIwAkACUAJQAnACcAKQApACoAKQAoACgAKQAqACwALgAtAC4ALwAwADEAMgAy
ADIAMwA1ADYANwA4ADgAOAA4ADoAOwA9AD8AQABCAEMARABDAEMAQwBDAEYARgBHAEgA
RgBGAEYARQBHAEcARgBGAEQARABDAEMAQQBAAD8APgA/AD8APgA9ADwAOgA3ADUANgAz
ADIAMAAvAC0ALAAqACYAJQAjACEAHwAeAB4AHwAdABoAGAAXABgAFgAUABQAFAATABMA
EwAQAA8ADgAOABAAEAAQABAADwAOAA0ADAANAA0ADgAPAA0ADgAOAA4ADAAMAAwADAAO
AA4ADgAPAA4ADgAOAA4ADgAOAA4ADgAOAA8AEAAQABAAEAAPAA8AEQARABEAEgARABEA
EQARABEAEQARABEAEQARABEAEQAPAA8ADwAOAA8ADwAPABAAEAAPAA0ADAAMAA0ADQAN
AA0ADQAPAA8ADwAOAA0ADAAOAA4ADgAOAA0ADAALAAkACwALAAoACgAIAAkACgAKAAgA
CAAIAAcABwAHAAgACAAGAAYABgAGAAcABwAHAAcABQAFAAUABQAFAAUABQAFAAcABwAH
AAcABgAGAAYABgAGAAYABgAGAAgACAAIAAgABgAGAAYABgAGAAYABgAGAAYABgAGAAYA
BgAGAAYABgAGAAYABgAGAAUABQAFAAQABgAGAAYABwAFAAYABgAFAAcABgAGAAYACAAI
AAgACQAJAAkACAAIAAsADAANAA4ADgAOAA4ADgARABIAEgASABQAFQAVABUAEgARAA4A
CgAJAAgABgAFAAMAAwADAAMABAAEAAMAAwACAAIAAQAAAP3//P/8//7/AgACAAIAAgAB
AAEAAgACAAMAAwADAAMAAwADAAMAAwABAAAAAAAAAAMAAwADAAMAAQABAAEAAQADAAQA
BAAEAAQAAwADAAMAAwADAAUACwAUAB0AKAAwADMANwA8AEoAXQBzAI4ArwDCAMIAtwCk
AIIAXgBKAD0AEgDN/5//gP9X/y7/F/8R/xP/Gv8u/0T/Wv9v/4f/oP+2/8T/z//c/+b/
7P/v//P/9v/5//z/AgAEAAcACQAKAAoACgAKAAkACwALAAwADAAOAA4ADgAPAA8ADwAP
ABAAEQARABIAEwATABMAFAAUABQAFAAVABcAFwAYABgAGgAaABoAGgAZABoAGgAbAB0A
HgAfAB8AHQAdAB8AHwAhACEAIQAiACIAIgAjACQAIwAkACUAJgApACoAKgAqACkAKwAs
AC0AMQAyADMANAAzADMANAA1ADQANgA3ADgAOwA7ADsAOwA7ADoAOgA6ADsAPAA9AD0A
OwA7ADoAOgA4ADgANwA3ADcANgA1ADQAMQAxADAALwAxADAALgAtACwAKQAoACYAJwAl
ACQAIgAiACEAHwAdABgAFgAVABUAFAASABEAEQAQAA4ADAAMAAoACQAJAAkACQAJAAkA
CgAJAAgABwAGAAgACAAIAAgABgAFAAUABQADAAQABAAEAAQABAAEAAQAAgACAAIAAwAE
AAQABAAEAAQABAAEAAQABAAFAAYABgAGAAYABQAFAAMAAwADAAQABQAFAAUABQADAAMA
AwADAAMAAwADAAMABQAFAAUABAABAAEAAQACAAMAAwACAAIAAQABAAAA////////AQAB
AAEAAAD///7//v/+//7//v8AAAAAAAD///3//f/8//z/+v/7//z//P/6//r/+v/5//f/
9//4//j/+v/6//r/+v/5//n/+f/5//f/9//3//f/+f/5//n/+f/3//f/9//3//j/+P/4
//j/9v/2//b/9v/0//T/9P/0//b/9v/2//b/9f/0//P/8v/0//T/9P/0//T/9P/0//T/
9P/0//T/9P/1//X/9f/0//L/8v/y//P/8//0//T/8//z//L/8v/y//T/9P/0//X/9f/1
//T/9P/0//T/9P/z//T/9P/0//T/8//1//b/+P/2//f/+v/6//r/+v/6//v//P/8//z/
/v/////////+//3/+v/2//P/8v/w/+//8f/x//H/8f/w//D/7//v/+//8P/w//D/7//u
/+7/8P/y//L/8v/y//H/8f/y//L/8f/x//H/8f/z//P/8//z//X/9P/0//T/8//z//P/
8//1//X/9f/1//X/9v/2//b/9v/1//X/9f/5//n/+////wYADwAYACIAJQApADIAQABT
AGkAggCdALAArgChAIwAaABGADIAJQD4/7v/kf94/1n/OP8l/x3/Hf8k/zD/QP9S/2P/
e/+W/6z/vP/H/9D/2P/g/+X/6f/u//H/9P/2//j/+//9/wAAAAAAAAAAAQADAAMABAAC
AAQABAAEAAcABwAHAAcABgAHAAcACAAJAAkACQAKAAsADAANAA8AEAAPAA8ADgAOAA4A
DgAOAA8AEAAQABEADwAQABEAEQATABMAFQAVABYAFQAUABQAFgAWABcAGAAXABgAGQAa
ABsAHAAcABwAHwAhACIAIwAkACQAJAAkACcAJwAoACkAKAAqACsALAAtAC0ALQAtAC4A
LgAvADAALgAuAC4ALQAvAC8ALgAuACwALAArACsAKQAoACcAJgAlACUAJAAjACMAIgAg
AB8AIAAdABwAGgAWABMAEQAOAA4ADQALAAkABwAGAAYABwAEAAIAAQABAAIAAAD+//7/
/P/7//v/+//6//n/+P/4//j/+P/4//j/9v/2//b/9v/4//f/9//3//X/9v/2//b/9P/0
//T/9P/2//b/9v/3//b/9v/2//b/9//4//n/+v/4//n/+v/6//z//P/7//v/+//7//v/
/P/7//v/+//7//v/+//7//v/+//7//v/+//7//v/+//6//v/+//7//z/+//7//r/+v/7
//v/+v/5//f/9//5//n/+f/4//f/9v/4//j/+P/4//b/9v/2//X/9//3//b/9v/0//X/
9v/2//T/9P/0//P/9f/1//b/9v/0//T/9P/0//T/9f/2//f/9f/1//X/9f/1//X/9f/1
//X/9f/1//X/9P/0//T/9P/2//b/9v/2//T/9P/0//T/9P/0//T/9P/2//b/9v/2//b/
9v/2//b/+P/4//j/+P/2//b/9v/2//X/9f/1//T/9f/2//f/+f/4//j/9//1//f/9v/2
//b/9v/2//b/9//5//n/+P/4//v//P/9//3//P/8//z//v/+//7//v8BAAIAAgACAAQA
BQAFAAUABAADAAAA/P/3//b/9P/z//P/8//z//P/9v/2//X/9f/y//L/8f/w//H/8P/w
//L/9P/0//T/9P/z//P/9P/0//X/9f/1//X/8//z//P/8//1//T/9P/0//T/8//y//H/
8f/x//H/8f/x//L/8v/y//D/7//v/+//8//z//X/+/8CAAsAFAAaAB8AIwAqADoATwBl
AH4AnQCuAKwAoQCMAGoARgAyACMA8P+r/33/YP85/xb/A/8B/wP/Dv8e/zL/RP9Z/3P/
kP+k/7L/v//K/9L/1v/b/+H/5P/p/+7/8P/y//X/9//2//b/9v/2//n/+//7//z/+v/8
//z//P///////////wAAAQABAAIAAwADAAMABAAGAAYABgAHAAcABwAIAAgACAAIAAgA
CAALAAwADAANAAsADAANAA0ADwAPABEAEQARABEAEQASABIAEgATABQAFQAWABcAGAAZ
ABoAGgAaAB0AHwAgACEAIgAiACIAIgAlACUAJgAnACgAKgArACwAKwArACsAKwAuAC4A
LwAwAC4ALgAuAC0ALQAtACwALAAsACwAKwArACkAKAAnACYAJwAnACYAJQAjACIAIAAf
ACAAHQAcABoAGQAXABYAFAAQAA8ADQALAAoACAAHAAcABAACAAEAAQAAAP7//P/8//7/
/f/9//3/+v/5//j/+P/4//j/+P/4//b/9v/2//b/9v/1//X/9f/1//b/9v/2//T/9P/0
//T/9P/0//T/9f/0//T/9P/0//T/9P/0//T/9P/1//b/9v/0//T/8//z//X/9f/1//b/
9f/1//X/9f/1//X/9f/1//X/9f/1//X/8//z//P/8v/z//P/8//0//P/8//y//L/8f/x
//D/7//v/+//8f/x/+//7v/t/+z/7v/u/+7/7v/u/+7/7v/t/+3/7f/s/+z/7P/t/+7/
7v/t/+z/6//p/+v/6//s/+z/6v/q/+r/6v/p/+n/6f/p/+v/6//r/+v/6f/p/+n/6f/r
/+v/6//r/+r/6v/q/+r/6v/q/+r/6v/q/+r/6v/q/+j/6P/o/+j/6v/q/+r/6v/q/+r/
6v/q/+r/6v/q/+r/6v/q/+r/6v/p/+n/6f/o/+n/6v/r/+3/7P/s/+v/6f/r/+r/6v/q
/+r/6v/q/+v/7f/t/+z/7P/v//D/8f/x//L/8v/y//L/8v/y//X/9v/2//b/9v/3//f/
9//0//P/8P/s/+v/6v/o/+f/5f/l/+X/5f/m/+b/5f/l/+T/5P/j/+L/4f/g/+D/4v/k
/+T/5P/k/+H/4f/i/+L/4//j/+P/4//j/+P/4//j/+X/5P/k/+T/5f/l/+X/5f/j/+P/
4//j/+X/5v/m/+b/5P/j/+P/4//j/+X/5//t//T//f8GABAAEwAVABwAKgA9AFUAbgCL
AKIAogCZAIgAaABCACwAHwD4/7X/g/9m/z//FP/5/vP+8f76/gz/Iv82/0v/Y/98/5T/
pP+v/7z/xv/M/9H/0//Y/9v/3v/i/+T/5//p/+r/6v/q/+r/6//t/+3/7v/w//L/8v/y
//H/8f/x//H/9P/1//X/9v/1//X/9f/2//b/9v/2//f/+f/5//r/+v/6//r/+v/6//v/
/P/8//3//f/+////////////AQABAAUABQAFAAYABAAEAAUABgAJAAoACwAMAAsADAAM
AAwADQAPABAAEQATABQAFQAWABUAFQAWABcAGAAaABsAHAAdAB0AHQAdABwAHAAdAB4A
IAAgACAAHwAdAB0AHAAcABwAHAAbABsAGQAYABcAFgAVABUAFAATABUAFAASABEAEAAN
AAwACgALAAkACAAGAAYABQADAAEA/P/6//n/+f/4//b/9f/1//T/8v/w//D/8P/v/+//
7//u/+3/7P/s/+r/6v/q/+r/6v/q/+r/6v/q/+n/6f/p/+n/6v/q/+r/6v/q/+r/6v/o
/+j/6P/p/+j/6P/o/+j/6P/o/+j/6P/o/+n/6v/q/+z/7P/r/+v/6f/p/+n/6v/r/+3/
7f/t/w==
         </WaveFormData>
      </LeadData>
      <LeadData>
         <LeadByteCountTotal>10000</LeadByteCountTotal>
         <LeadTimeOffset>0</LeadTimeOffset>
         <LeadSampleCountTotal>5000</LeadSampleCountTotal>
         <LeadAmplitudeUnitsPerBit>4.88</LeadAmplitudeUnitsPerBit>
         <LeadAmplitudeUnits>��V</LeadAmplitudeUnits>
         <LeadHighLimit>2147483647</LeadHighLimit>
         <LeadLowLimit>268435456</LeadLowLimit>
         <LeadID>V3</LeadID>
         <LeadOffsetFirstSample>0</LeadOffsetFirstSample>
         <FirstSampleBaseline>0</FirstSampleBaseline>
         <LeadSampleSize>2</LeadSampleSize>
         <LeadOff>FALSE</LeadOff>
         <BaselineSway>FALSE</BaselineSway>
         <ExcessiveACNoise>FALSE</ExcessiveACNoise>
         <MuscleNoise>FALSE</MuscleNoise>
         <LeadDataCRC32>3571945320</LeadDataCRC32>
         <WaveFormData>
9P/0//T/9P/y//L/8v/y//L/8v/y//L/8v/y//L/8v/y//L/8v/y//P/9P/1//b/9//4
//n/+v/6//r/+v/6//r/+v/6//r/+v/6//r/+v/6//r/+v/6//j/+P/4//j/+v/6//r/
+v/4//j/+P/4//r/+v/6//r/+P/4//j/+P/6//r/+v/6//j/+P/4//j/+P/4//j/+P/6
//r/+v/6//z//P/8//z//v/+//7//v///wAAAQACAAIAAwADAAQABAAEAAQABAACAAIA
AAD//wAAAAD+//3//P/8//z//P/6//j/9//2//j/9//2//X/8f/x//H/8//0//T/8//x
//H/8f/x//H/7//v/+//7//x//D/7//v/+3/7f/t/+3/7//v/+//7//u/+7/7v/v/+3/
7f/t/+3/7v/u/+//8P/u/+7/7//x//X/+v8DAA4AFQAaACIAMABEAFoAdQCTALAAwwDP
AM0AtwCaAIEAagBDAAwA2P+1/4//aP9K/zr/Mf8t/zH/PP9O/2L/df+L/6L/sv+8/8X/
zf/S/9f/3f/g/+H/4//m/+j/6v/q/+3/7v/v//H/7//x//L/8//0//T/8//z//b/9v/3
//f/9f/3//f/9//5//r/+v/6//j/+f/5//r/+v/7//v//P/+//7//v////3//v//////
AAAAAAAAAgACAAMAAwAFAAQABQAFAAYACQAKAAwADwAQABAAEQASABQAFQAXABkAGgAb
ABwAHQAeAB8AIQAiACUAJgAnACgAKQAqACwALQAwADAAMQAxADMAMwA0ADUAMwAzADQA
NAA2ADUANQA1ADMAMwAzADMAMgAxADAALwAsACwALAAsACoAKAAnACYAJwAmACUAJAAi
ACAAHgAcABsAGgAYABcAFAATABMAEgAPAA0ACwAJAAoACAAHAAYABAADAAIAAgADAAIA
AgABAP///v/+//7//P/8//z//P/8//z//f/9//v/+//7//r//P/8//z//P/8//z//f/9
//v/+//7//v//f/9//3//f/+//7//v/+//7//v/+//7//v/+//7////+//7//f/9////
///////////////////////////+//7//v/+//7//v/+//3//f/9//3//f/9//v/+v/6
//r/+//7//v/+//5//n/+f/5//n/+P/4//j/+f/5//n/+f/3//f/9v/2//b/9v/1//X/
9f/1//X/9f/z//P/8//z//T/9P/0//T/8v/y//L/8v/0//T/9P/0//L/8v/x//H/8//z
//P/8//y//L/8//z//H/8f/w//D/8v/y//L/8v/y//L/8v/y//H/8f/x//H/8f/y//P/
8//w//D/8P/w//D/8P/w//D/8P/w//D/8P/w//D/8P/w//D/8P/w//D/7//v/+//7//x
//H/8f/z//D/8f/w//D/8//z//P/8//2//f/+P/4//j/+P/4//j/+P/6//v/+//8//r/
+v/6//r/+v/6//j/9//2//b/9P/z//L/8v/y//L/8v/w/+//7v/u/+3/7P/r/+n/6f/p
/+v/7P/s/+v/6f/n/+f/5//n/+n/6f/p/+n/6f/o/+f/5//n/+f/5//n/+f/5//n/+f/
5v/m/+b/5//n/+f/5//n/+f/5v/m/+b/5v/o/+n/7//z//j///8GAA0AFAAeAC4ARABc
AHcAlQCsALkAvwC1AJ8AiABxAFQAJwDw/8b/pf9//1j/QP8w/yn/K/81/0T/Vv9o/33/
lf+o/7T/vv/F/8v/zv/R/9P/1v/Z/93/3v/g/+L/4v/k/+T/5P/l/+X/5//o/+n/6v/q
/+n/6f/q/+r/6//r/+v/7f/t/+3/7f/u/+7/7v/u/+//7//w//D/8f/x//L/8P/w//D/
8f/z//b/+f/7//3//v///wIAAgADAAMABQAGAAcABwAIAAgACAAJAAsADAAMAA0ADgAN
AA0ADgAPABAAEQASABMAFgAXABkAGgAZABoAGwAcAB0AHgAgACEAIgAiACMAIwAnACcA
KAApACkAKQAqACoAKgApACkAKQApACkAKQApACgAJwAmACUAJAAkACQAJAAkACIAIQAg
AB0AHAAbABoAGQAYABcAFgATABIAEAAPAAwACwALAAoACAAHAAYABQACAAAA///+/wAA
///+//7//f/8//z/+//7//r/+v/6//r/+v/6//r/+P/4//n/+f/5//n/+f/4//r/+v/6
//r/+v/6//v/+//7//v/+//7//v/+//7//v//P/8//z//P/8//z//P/8//z//P/8//3/
AAAAAP///////////////////////////////////v/+//7//v/+/wAAAAD//////f/9
//3//f/9//z//P/8//v/+//7//v/+//7//v/+//9//z//P/8//v/+//7//v//f/9//z/
/P/8//z/+//7//v/+//7//v//f/9//3//f/6//r/+v/6//z//P/8//z/+v/6//r/+v/6
//r/+f/5//v/+//7//v/+v/6//v/+//7//v/+v/6//r/+v/6//r/+v/6//r/+v/6//v/
/P/9//z//P/8//v//P/8//z//P/6//r/+v/6//r/+v/6//r/+v/6//r/+v/6//r/+v/6
//v/+//7//v/+//7//v//f/9//////8AAAEAAwADAAMABAAEAAQABAAEAAUABwAIAAoA
CAAIAAgACAAIAAgABgAFAAQABAACAAEAAgACAAIAAgACAAAA///+//7//f/8//v/+f/5
//n/+//6//r/+f/3//f/9//3//f/+f/5//n/+f/3//b/9f/1//X/9f/1//X/9//3//f/
9//0//T/9P/1//f/9//3//f/9f/0//T/9P/0//b/9//7////AgAHABAAFwAcACQAMABC
AFoAcwCPAKgAuQDDAMMAswCeAIcAcgBPAB4A8P/N/6v/hP9m/1L/Rf9B/0X/Uv9k/3b/
if+f/7T/wv/M/9X/2//g/+P/5f/m/+n/6//w//L/9P/0//b/9v/2//f/9f/3//j/+f/8
//z/+//7//r/+v/7//v//f///////////wAAAAAAAP7//////wAAAgADAAMABAAEAAQA
BAAFAAcACAAJAAkACAAIAAgACgAIAAkACQALAAwADQANAA4ADAAMAA0ADwASABIAEwAU
ABUAFQAWABcAGAAZABoAGwAeAB8AIQAiACEAIgAjACQAJQAmACgAKQAqACoAKwArAC0A
LQAuAC8AMQAxADIAMgAwAC8ALwAvADEAMQAxADEAMAAvAC4ALQAqACoAKgAqACwAKgAp
ACgAJQAkACMAIgAhACAAHwAeAB0AHAAaABkAFgAVABUAFAASABEAEAAPAA4ADAALAAoA
CgAJAAgACAAHAAYABgAFAAUABAAEAAQABAAEAAQABAACAAIAAwADAAMAAwADAAIAAgAC
AAIAAgACAAIAAwADAAMAAwADAAMAAwADAAMAAwAEAAQABAAEAAQABAAEAAQABAAEAAQA
BQAGAAYABQAFAAMAAwADAAMABQAFAAUABQAFAAUABQAEAAQABAAEAAQABAAEAAMAAwAB
AAEAAQABAAMAAgACAAIAAQABAAEAAQABAAEAAQABAAMAAgACAAIA//////////8BAAEA
AAAAAAAAAAD//////f/9//3//f////////////z//P/8//z//P/8//z//P/8//z//P/8
//z//P/7//v//f/9//3//f/6//r/+//7//3//f/8//z/+v/6//r/+v/6//r/+v/6//v/
+//7//v/+f/6//v/+//8//z//P/8//r/+v/6//r/+v/6//r/+v/6//r/+v/6//j/+P/4
//j/+f/5//n/+f/5//n/+f/7//v//f/9//7//////wEAAQAAAAIAAgACAAIABAAFAAUA
BgAEAAQABAAEAAYABgAEAAMAAAAAAP7//f/8//z//P/8//7//P/7//r/+v/5//j/9//1
//X/9f/3//r/+v/5//f/9f/1//X/9f/3//f/9//3//X/9P/z//P/8//z//P/8//z//P/
8//z//L/8v/y//P/9f/1//X/9f/1//T/9P/0//T/9P/3//n//f8CAAkAEAAXABwAJAAy
AEQAWgBxAI0ApACzALkAtwClAJAAfQBmAEEAFADq/8v/q/+G/2r/WP9J/0X/Tf9a/2r/
ev+L/6H/tv/E/8z/1f/b/97/4f/j/+b/5//p/+z/7v/w//D/8v/y//L/8//x//P/9P/1
//j/+P/3//f/9v/2//f/9//3//n/+f/5//n/+v/6//r/+v/7//v//P/8//3//f/+//z/
/P/8//3///8AAAEAAQAAAAAAAAACAAMABQAGAAkADAANAA0ADgAQABAAEQATABYAFgAX
ABgAFwAXABgAGQAcAB0AHgAfACAAIQAjACQAIwAkACUAJgApACoALAAtAC4ALgAvAC8A
LwAvADAAMQAzADMANAA0ADIAMQAxADEAMwAzADMAMwAyADEAMAAvAC4ALgAuAC4ALgAs
ACsAKgAnACYAJQAkACMAIgAhACAAHwAeABwAGwAaABkAGQAYABYAFQAUABMAEAAOAA0A
DAAOAA0ADAAMAAkACAAIAAcACQAIAAgACAAGAAYABgAGAAIAAgADAAMAAwADAAMAAgAC
AAIAAgACAAIAAgADAAMAAQABAAEAAQABAAEAAQABAAIAAgACAAIAAAAAAAAAAAACAAIA
AgADAAQABAADAAMAAwADAAMAAwADAAMAAwADAAMAAwADAAIAAgACAAIAAgACAAIAAQAB
AP/////////////+//7//v/7//v/+//7//v/+//7//v/+//6//r/+v/5//n/+f/5//n/
+f/4//j/9v/2//X/9f/1//X/9f/1//X/9f/1//X/9P/0//T/9P/2//b/9v/2//T/9P/0
//T/9P/0//P/8//z//P/8//z//L/8v/z//P/9f/1//T/9P/0//T/9P/0//L/8v/y//L/
9P/1//b/9//3//j/+f/5//j/+P/4//j/+P/4//j/+P/4//j/+P/4//j/+P/4//j/+P/4
//j/+P/5//n/+f/5//n/+f/5//v/+//9//3//v///wEAAQABAAAAAgACAAIAAgAEAAUA
BQAGAAQABAAEAAQABgAGAAQAAwACAAIAAAD///z//P/8//z//v/8//v/+v/4//f/9v/1
//P/8//z//X/9v/2//X/8//z//P/8//z//X/9f/1//X/8//y//H/8f/x//H/8f/x//H/
8f/x//H/8P/w//D/8f/z//P/8//z//H/8P/w//D/8v/y//X/+f/7//7/BwAQABUAHAAk
ADAAQgBaAHMAiwCgALEAtQCvAJ8AigB1AF4APwAUAOj/x/+r/47/eP9m/1f/T/9R/1r/
aP90/4X/m/+w/77/yv/R/9f/2v/f/+H/4v/l/+n/6v/s/+7/7v/y//L/8v/z//P/9f/2
//f/9v/2//X/9f/2//b/9//3//n/+//7//v/+//8//z//P/6//v/+//8//7//////wAA
AAAAAAAAAQABAAIAAwADAAIAAgACAAQAAgADAAMABQAGAAcABwAIAAYABgAHAAkADAAM
AA0ADgANAA0ADgAPABIAEwAUABUAFAAVABcAGAAZABoAGwAcAB8AIAAiACMAIgAiACMA
IwAlACUAJgAnACkAKQAqACoAKAAnACcAJwAnACcAJwAnACYAJQAkACMAIgAiACIAIgAi
ACAAHwAeAB8AHgAdABwAGwAaABkAGAAVABQAEgARAA4ADQANAAwACgAJAAgABwAGAAQA
AwACAAQAAwACAAIA///+//7//f/9//z//P/8//z//P/8//z/+v/6//v/+//7//v/+//6
//r/+v/6//r//P/8//3//f/7//v/+//7//v/+//7//v//P/8//z//P/8//z//P/8//z/
/P/8//3//v/+//3//f/9//3//f/9/////////////////////v/+//7//v/+//z//P/7
//v/+//7//v/+//9//z//P/8//v/+//7//v/+//7//v/+//7//r/+v/6//f/9//3//f/
+f/5//j/+P/4//j/9//3//f/9//3//f/9//3//f/9//0//T/9P/0//b/9v/2//b/9v/2
//b/9v/2//b/9f/1//X/9f/1//X/9P/0//X/9f/3//f/9v/2//T/9P/0//T/9P/0//T/
9P/1//X/9f/1//T/9P/0//P/9P/0//T/9P/0//T/9P/0//L/8v/y//L/9P/0//T/9P/y
//L/8v/y//P/8//z//P/8//z//P/9f/0//X/9P/0//P/8//z//P/9P/1//b/9v/3//n/
+v/6//r/+v/6//r/+v/7//v//f/+////AAD+//7//v/8//3//P/8//r/+f/4//j/+P/2
//b/9P/z//T/9P/z//L/8//x//H/8f/x//L/8v/x//H/8f/x//H/7//v/+//7//x//H/
8P/v/+3/7f/t/+3/7f/t/+3/7f/u/+7/7//w/+//7//v/+//8f/x//D/8P/w//D/8P/x
//P/9//8/wMADAAVABoAIgAuAEIAVgBvAIsAqAC5AMUAxQC1AJoAgwBsAE0AIADu/8n/
qf+G/2r/WP9L/0X/Rf9Q/17/bP9//5X/qv+6/8T/zf/V/9z/3//j/+T/5//p/+z/7v/w
//D/9P/0//T/9f/1//f/+P/5//r/+v/5//n//P/8//3//f/8//3//P/7//3//v/+//7/
/P/9//3//v/+//////8AAAIAAgACAAMAAwAEAAUABQAGAAYABgAIAAYABwAHAAkACgAL
AAsADAAMAAwADQAPAA4ADgAPABAAEwATABQAFQAUABUAFgAXABgAGQAbABwAHwAgACEA
IgAhACIAJAAlACgAKAApACkAKwArACwALQAvAC8AMAAwADAALwAvAC8ALwAvAC8ALwAu
AC0ALAArACoAKgAqACoAKgAoACcAJgAnACYAJQAkACEAIAAfAB4AHwAeABwAGwAYABcA
FwAWABQAEwASABEAEgAQAA8ADgAMAAsACgAKAAsACgAKAAkACQAIAAgACAAIAAgACAAI
AAYABgAHAAcABwAHAAcABgAIAAgACAAIAAYABgAHAAcACQAJAAkACQAJAAkACQAJAAoA
CgAKAAoADAAMAAwADAAKAAoACgALAAwADAALAAsACwALAAsACwALAAsACwALAA0ADQAN
AAwADAAMAAwADAAMAAwACwALAAsACwALAAsACQAIAAgACAAJAAkACQAJAAgABwAGAAUA
BwAGAAYABgAFAAUABQAFAAMAAwACAAIABAAEAAMAAwABAAEAAQABAAEAAQABAAEAAgAC
AAIAAgAAAAAAAAAAAAIAAgACAAIAAAAAAP////8BAAEAAQABAAAAAAABAAEA//////7/
/v8AAAAAAAAAAP7//v/+//7////////////9//7///////7//v/+//7/AAAAAAAAAAD+
//7//v/+/wAAAAAAAAAAAQACAAMABAAFAAUABgAIAAgACAAIAAgACQAJAAoADAAMAAwA
DAAMAAwACgAJAAgACAAGAAUABAAEAAQABAAEAAIAAQAAAAIAAQAAAP//+//7//v//f/+
//7//f/7//3//f/9//3/+//7//v/+//7//r/+f/5//v/+//7//v/+f/5//n/+f/5//r/
+//9//v/+//7//v/+//6//r/+v/6//z//f///wEABgALABYAHQAkACwAOgBMAGAAeQCV
ALAAwQDLAMkAuwCiAIsAdABPABwA8P/P/6//iv9u/1z/Tf9J/03/XP9s/37/kf+p/77/
zP/U/93/4//m/+n/7f/w//P/9//4//r//P/8//7//v/+//////8BAAIAAwAEAAQAAwAD
AAYABgAHAAcABwAJAAkACQAHAAgACAAIAAkACwAMAA4ADAANAA0ADgAQABAAEAARABEA
EgATABMAEgASABIAFAAWABcAFwAZABkAGQAYABgAGgAaABsAHQAcABwAHQAeAB8AHwAg
ACEAJAAlACYAJwAmACcAKQAqACsALAAtAC4ALwAwADIAMwA0ADQANQA1ADcANwA4ADkA
OQA5ADoAOgA6ADkAOQA5ADkAOQA5ADkANgA1ADQAMwA0ADQANAA0ADIAMAAvAC4ALwAu
AC0ALAArACoAKQAoACYAJAAhAB8AHQAdAB4AHgAaABkAGAAXABgAFgAVABQAFAATABIA
EgARABAAEAAPAA8ADgAOAA4ADAAMAAwADAAMAAwADQANAAsACwALAAoADAAMAAwADAAM
AAwADQANAAsACwALAAsADQANAA0ADQAOAA4ADgAOAA4ADgAOAA4AEAAQABAAEQAQABAA
DwAPAA8ADwAPAA8ADwAPAA8ADwAPAA8ADwAOABAAEAAQABAADgAOAA0ADQANAA0ADQAN
AA0ADAAMAAwADQANAA0ADQANAA0ADQANAAsACgAKAAoACwALAAsACwALAAsACgAKAAgA
CAAHAAcACQAJAAkACQAHAAcABwAHAAgACAAIAAgACAAIAAgACAAGAAYABgAGAAgACAAH
AAcABQAFAAUABQAGAAYABwAHAAcABwAGAAYABgAGAAYABgAIAAgACAAIAAcABwAHAAcA
BwAIAAkACQAIAAgACAAIAAYABgAGAAYACAAIAAgACAAGAAYABgAGAAgACAAIAAgACQAJ
AAkACQALAAsACwANAA8AEQARABIAEAAQABAAEAARABMAFAAWABYAFgAWABYAFgAWABQA
EwASABIAEAAPAA4ADgAOAA4ADgAMAAsACgAKAAkACAAHAAMAAwADAAUACAAIAAcABQAD
AAMAAwADAAMAAwADAAMABQAEAAMAAwABAAEAAQABAAMAAwADAAMAAAAAAAAAAQADAAMA
AwADAAMAAgACAAIAAgACAAMABQALABAAFwAeACUALAAyAD4AUABoAIEAmwCyAL8AxQC/
AK0AmACDAGwARwAYAPL/1f+z/5D/dP9g/1X/Uf9b/2j/eP+K/53/s//E/9D/2P/f/+f/
6v/t/+//8v/z//X/+P/6//z//P/+//7//v////3///8AAAEAAgACAAEAAQACAAIAAwAD
AAMABQAFAAUABQAGAAYABgAGAAcABwAIAAgACQAJAAoACgAKAAoACwALAAwADQANAA4A
DgAOABAADgAPAA8AEQASABMAEwAUABIAEgATABUAFgAWABcAGAAZABkAGgAbABoAGwAc
AB0AIAAhACMAJAAjACQAJQAmACcAKAAqACsALAAsAC0ALQAtAC0ALgAvADEAMQAyADIA
MgAxADEAMQAvAC8ALwAvADAALwAuAC0ALAAsACwALAAuACwAKwAqACkAKAAnACYAJQAk
ACMAIgAhACAAHgAdABoAGQAZABgAFgAVABQAEwASABAADwAOAA4ADQAMAAwACwAKAAoA
CQAJAAgACAAIAAgACAAIAAgABgAGAAcABwAFAAUABQAEAAYABgAGAAYABAAEAAUABQAH
AAcABwAHAAUABQAFAAUABgAGAAYABgAIAAgACAAIAAYABgAGAAcACgAKAAkACQAHAAcA
BwAHAAcABwAHAAcABwAHAAcABgAGAAYABgAGAAgACAAHAAcABQAFAAUABQAFAAQABAAE
AAUABQAFAAUAAwADAAMAAwAFAAQABAAEAAMAAwADAAMAAQABAAAAAAACAAIAAQABAP//
////////AQABAAEAAQAAAAAAAAAAAAAAAAAAAAAAAAAAAAAAAAD+//7//f/9////////
/////v/+/////////////v/+//7//v/+//7//P/8//z//P/9//3//f/9//v//P/9//3/
/P/8//z//P/8//z//P/8//r/+v/6//r//P/8//z//P/6//r/+v/6//v/+//7//v/+//7
//v//f/6//v/+v/6//3//f/9//3//v///wAAAAD//wEAAgAEAAQABAAEAAIAAwADAAQA
BgAGAAYABgAIAAgABgAFAAIAAgAAAP//AAAAAAAAAAD+//z/+//6//z/+//6//n/9v/1
//T/9f/4//j/9//1//X/9f/1//X/8//z//P/8//1//T/8//z//P/8//z//P/8//z//P/
8//y//L/8v/z//H/8f/x//H/8f/w//D/8P/y//L/8//1//n/AAAHABIAGQAeACgAOABM
AGIAeQCVAKwAuwDBALkAowCKAHMAWgA1AAYA3v/B/6P/hP9u/17/Uf9L/0//WP9m/3b/
i/+h/7T/wv/K/9H/1//c/9//4//m/+n/6//s/+7/8P/w//L/8v/y//P/8//1//b/9//4
//j/9//3//r/+v/7//v/+f/7//v/+//9//7//v/+//7//////wAA/v//////AAACAAIA
AgADAAEAAgADAAMABAAEAAQABgAGAAcABwAJAAgACQAJAAoADAAMAA0ADwAOAA4ADwAQ
ABEAEQASABMAFgAXABgAGQAZABkAGgAaAB0AHgAfACAAHwAgACIAIwAkACQAJQAlACcA
JwAoACkAJwAnACgAKAAqACkAKQApACcAJwAnACcAJgAlACQAIwAiACIAIgAiACIAIAAf
AB4AHwAeAB0AHAAbABoAGQAYABcAFgAUABMAEgARABEAEAAOAA0ADAALAAoACAAHAAYA
BgAFAAQABAADAAIAAgABAAMAAgACAAIAAAAAAAAAAAAAAAAAAQABAAEAAQABAAAAAAAA
AAAAAAACAAIAAwADAAEAAQABAAEAAwADAAMAAwAEAAQABAAEAAQABAAEAAQABAAEAAQA
BQAEAAQAAwADAAUABQAFAAUABQAFAAUABQAFAAUABQAEAAYABgAGAAYABAAEAAMAAwAF
AAUABQAFAAMAAgACAAIAAQABAAEAAQABAAEAAQABAP///v/+//7/////////////////
/v/+/wAAAAD////////////////9//3//f/9//7//v/+//7//P/8//z//P/8//z//P/8
//z//P/7//v/+f/5//n/+f/6//r/+//7//n/+f/4//j/+P/4//j/+P/6//r/+v/6//f/
9//3//f/+f/6//v/+//4//j/+P/4//j/+P/4//j/+P/4//j/+P/4//j/+P/4//j/+P/4
//j/+f/5//n/+f/7//v/+//9//3//////wAA//8BAAAAAQACAAMABAAEAAUABQAGAAYA
BgAGAAYACAAIAAYABQACAAIAAAD///7//v/+//7/AAD+//3//P/6//n/+P/3//X/9f/1
//f/+P/4//f/9f/3//f/9//3//f/9//3//f/9f/0//P/8//1//X/9f/1//P/8//z//P/
9P/0//T/9f/1//X/9f/1//X/9P/0//T/9v/2//f/+////wQACwASABkAIgAsADgATABk
AH0AlwCuALsAwQC7AKkAkgB7AGIANwAGAN7/wf+d/3r/ZP9S/0f/Rf9P/1z/bP9+/5P/
qf+8/8j/0P/Z/93/4P/j/+X/5v/r/+//8P/y//T/9P/0//T/9P/1//X/9//4//n/+v/6
//n/+f/6//r/+//7//v//f/9//3//f/+//7//v8AAAEAAQACAAAAAQABAAIAAgACAAIA
AwAFAAYABwAHAAYABgAGAAgACgALAAsADQAMAA0ADQAOAA4ADgAPABEAEgASABMAFAAV
ABUAFgAXABgAGQAaABsAGgAbAB0AHgAhACIAIwAkACUAJgAoACkAKAAoACkAKQAtAC0A
LgAvAC0ALQAuAC4AMAAvAC8ALwAvAC8ALwAvACwAKwAqACkAKgAqACoAKgAoACYAJQAk
ACUAJAAjACIAIQAgAB8AHgAbABoAGAAXABYAFQAVABQAEAAPAA4ADQAOAAwACwAKAAwA
CwAKAAoABwAGAAYABQAFAAQABAAEAAQABAAEAAQAAgACAAMAAwADAAMAAwACAAIAAgAC
AAIAAgACAAMAAwABAAEAAQABAAEAAQABAAEABAAEAAQABAAEAAQABAAEAAYABgAGAAcA
BgAGAAUABQAFAAUABQAFAAcABwAHAAcABQAFAAUABAAGAAYABgAGAAQABAADAAMAAwAD
AAMAAwADAAIAAgACAAEAAQABAAEAAQABAAEAAQABAAAAAAAAAP//////////AQABAAAA
AAD+//7//f/9/////////////f/9//3//f/+//7//v/+//7//v/+//7//P/8//z//P/9
//7//v////3//f/9//3//v/+/////////////v/+//7//v/+//7/AAAAAAAAAAD/////
//////3//v//////AAAAAAAAAAD+//7//v/+/wAAAAAAAAAA/v/+//7//v8AAAAAAAAA
AP//////////AQABAAEAAwADAAUABQAGAAcACAAIAAgACAAIAAoACwALAAwADAAMAAwA
DAAKAAoACAAHAAYABgAEAAMAAgACAAIAAgACAAAA///+//7//f/8//v/9//3//f/+f/6
//r/+f/3//f/9//3//f/9//3//f/9//3//b/9f/1//P/8//z//P/9f/1//X/9f/0//T/
9P/1//X/9f/1//X/9f/0//T/9P/y//T/9//5//v/AAAJABAAFwAcACQAMABCAFgAcQCL
AKIArwC3ALEAoQCMAHcAYgA9AA4A6P/L/6v/iP9s/1j/S/9F/0v/Wv9q/3z/jf+j/7b/
xP/M/9P/2//e/+H/4//m/+f/6f/s/+7/8P/w//L/8v/y//P/8f/z//T/9f/2//b/9f/1
//b/9v/3//f/9//5//n/+f/5//r/+v/6//r/+//7//z//v//////AAD+//7//v//////
AAABAAEAAgACAAIABAACAAMAAwAFAAYABwAHAAgABgAGAAcACQAKAAoACwAMAA8ADwAQ
ABEAEAARABIAEwAUABUAFwAYABcAGAAZABoAGwAcAB4AHwAiACIAIwAjACMAIwAkACUA
JwAnACgAKAAmACUAJQAlACcAJwAnACcAJgAlACQAIwAgACAAIAAgACIAIAAfAB4AHQAc
ABsAGgAbABoAGQAYABcAFgAUABMAEAAPAA8ADgAOAA0ADAALAAgABgAFAAQABgAFAAQA
BAADAAIAAgABAAEAAAAAAAAAAAAAAAAAAAD8//z//f/9//////////7//v/+//7//v/8
//z//f/9/////////////f/9//3//f/+//7//v/+//7//v/+//7//v/+//7///8AAAIA
AQABAA==
         </WaveFormData>
      </LeadData>
      <LeadData>
         <LeadByteCountTotal>10000</LeadByteCountTotal>
         <LeadTimeOffset>0</LeadTimeOffset>
         <LeadSampleCountTotal>5000</LeadSampleCountTotal>
         <LeadAmplitudeUnitsPerBit>4.88</LeadAmplitudeUnitsPerBit>
         <LeadAmplitudeUnits>��V</LeadAmplitudeUnits>
         <LeadHighLimit>2147483647</LeadHighLimit>
         <LeadLowLimit>268435456</LeadLowLimit>
         <LeadID>V4</LeadID>
         <LeadOffsetFirstSample>0</LeadOffsetFirstSample>
         <FirstSampleBaseline>0</FirstSampleBaseline>
         <LeadSampleSize>2</LeadSampleSize>
         <LeadOff>FALSE</LeadOff>
         <BaselineSway>FALSE</BaselineSway>
         <ExcessiveACNoise>FALSE</ExcessiveACNoise>
         <MuscleNoise>FALSE</MuscleNoise>
         <LeadDataCRC32>3617029809</LeadDataCRC32>
         <WaveFormData>
8P/w//D/8P/u/+7/7v/u//D/8P/w//D/7//u/+3/7P/u/+7/7v/u/+z/7P/s/+z/7P/s
/+z/7P/s/+z/7P/s/+z/7P/s/+z/7P/s/+z/7P/q/+r/6v/q/+z/7P/s/+z/7v/u/+7/
7v/t/+z/6//q/+z/7P/s/+z/6v/q/+r/6v/q/+r/6v/q/+z/7P/s/+z/6v/q/+r/6v/s
/+z/7P/s/+7/7v/u/+7/8P/w//D/8P/x//L/8//0//X/9f/2//b/+P/4//j/+P/2//f/
9//3//f/9//2//X/8//z//P/8//x//H/8P/v//D/8P/v/+//7f/q/+n/6f/s/+z/6v/p
/+j/6P/p/+n/5//n/+b/5f/m/+f/5//o/+f/5v/l/+T/5f/m/+f/5//n/+f/5//n/+f/
5v/l/+T/5v/l/+X/5f/l/+X/5P/k/+b/6P/r//H/9////woAEwAdAC0AQQBbAHUAigCa
AJ4AlgCGAGwAQwAXAP3/6v/U/7//qf+X/4j/ff91/3L/df+A/4v/mP+o/7b/wP/H/8z/
0f/U/9j/2v/b/9r/3f/e/+D/4f/i/+T/5P/k/+X/5f/m/+b/5v/l/+X/5f/l/+f/5//o
/+j/6P/p/+n/6v/s/+z/6//r/+n/6v/q/+v/7P/s/+z/7f/v/+//7//w/+//7//v/+//
8f/x//H/8f/z//T/9P/1//T/9f/1//X/9v/5//r//P/8//z//f///wIAAgACAAMABAAF
AAYABwALAAsADAAOABEAEQASABMAFAAVABcAGAAZABoAGwAcAB8AIAAhACEAIAAhACIA
IgAkACQAJAAlACMAIwAjACMAJQAlACMAIwAhACEAIAAgAB4AHAAbABsAHAAbABoAGQAX
ABQAEgAQABEAEAAPAAwACwAJAAYABQAEAAIAAQAAAP///f/9//z/+f/4//j/9//5//j/
+P/4//b/9v/2//b/9v/0//T/9P/0//T/9P/0//L/8v/y//L/9P/0//L/8v/y//L/8v/y
//L/8v/y//L/8//y//X/9//1//T/9P/0//X/9f/1//X/9f/1//X/9v/2//b/9f/1//b/
9//4//n/+f/5//r/+v/3//f/9//3//f/9//3//f/9//3//f/9f/3//j/+P/4//X/9f/1
//X/9//2//b/9v/2//b/9v/2//b/9v/2//b/9//2//b/9v/0//T/9P/0//b/9v/1//X/
8//z//P/8//z//P/8//z//X/9P/0//T/8//y//H/8P/y//L/8v/y//L/8v/y//L/8v/w
//L/8v/x//H/8f/x//H/8f/x//H/8//z//P/8//x//H/8f/x//P/8//z//P/8f/x//H/
8f/v/+//7//v//H/8f/x//H/8//z//L/8v/z//P/8//z//P/8v/y//L/8P/w//H/8f/0
//T/9P/0//X/9P/0//P/9v/2//b/9v/5//n/+v/8//z/+v/6//r/+v/9//3//v/+//z/
/P/8//z//P/9//3//f/9//3//P/7//n/+f/5//n/+f/5//j/9//0//T/8//z//L/8P/w
//H/8v/y//D/7//u/+7/7//v//H/8f/w/+//7//v/+7/7v/u/+7/7v/u/+z/7P/s/+v/
6//r/+v/6//u/+7/7v/u/+z/6//r/+v/6//t/+7/8P/w//D/9f/7/wEACQAQABkAJwA7
AFEAZwB/AJAAmgCYAI4AfgBgADUAEwD9/+j/0v+//6//nf+Q/4X/gf+C/4f/lP+f/6z/
vP/K/9L/2f/c/9//4v/i/+L/4//m/+X/5v/o/+n/6v/s/+z/7P/t/+v/7P/s/+z/7//v
/+//7//t/+3/7v/u//D/8f/x//L/8v/y//H/8f/x//L/8v/z//T/9P/0//X/8//z//P/
9P/3//f/9//3//n/+f/5//n/9//4//j/+f/8//3//f/9//v//f/9//7/AAAAAAEAAwAC
AAIAAgADAAYABwAIAAkACQAJAAoADAANAA0ADgAPABIAEwAVABYAFwAYABkAGgAbABwA
HQAdACAAIQAiACIAIgAiACIAIwAjACMAIwAjACMAIwAhACEAIQAhACAAIAAgAB4AHQAd
ABoAGQAYABcAFgAUABMAEgARABAADwAMAAoACQAHAAcABgAEAAMAAgABAP/////+//3/
/P/8//v/+//6//r/+v/4//j/+P/4//r/+P/4//j/9v/2//b/9v/4//j/+P/4//j/+P/2
//b/9v/2//b/9v/4//j/+P/4//b/9P/2//f/+f/4//j/+P/5//n/+f/5//n/+f/5//r/
/P/8//v/+//5//n/+f/5//v/+//8//z/+//7//v/+//7//v/+//7//3//f/9//v/+f/6
//r/+v/7//v/+//7//n/+P/4//j/+P/4//j/+P/4//j/+P/4//f/9v/2//b/+P/4//j/
+P/4//j/9//3//f/9//3//f/+f/5//n/+f/3//b/9v/2//j/+P/4//j/+P/4//j/+P/4
//j/+P/4//r/+P/6//r/9//3//f/9//4//n/+v/7//n/+f/5//n/+f/5//n/+f/7//v/
+//7//r/+f/4//f/+f/5//n/+f/5//n/+f/5//f/9//2//b/+f/5//n/+f/3//b/9v/2
//b/9v/3//f/+P/4//j/+P/6//r/+//7//7//v8AAAAA/v8AAAAAAAAAAAMAAwAEAAQA
AgACAAIAAgAEAAUABQAFAAMAAwACAAEAAQABAAEAAQD//////v/9//z//P/7//v/+v/4
//j/+f/6//r/+P/3//T/9P/1//X/9v/3//f/9//1//X/9P/0//T/9P/0//T/9v/2//b/
9f/z//P/8//z//b/9v/2//b/9P/z//P/8//z//X/9v/0//T/9v/3//v/AwALABAAGQAj
ADEARQBZAG0AfgCMAJAAigCAAGwASQAjAAsA+v/m/9P/w/+x/6L/lf+N/4r/j/+Y/6P/
sP++/8z/1v/d/+L/5//o/+j/6P/p/+r/6//s/+7/7//w//D/8P/w//H/8f/y//L/8v/z
//P/8//z//P/8//0//T/9v/3//f/+P/2//b/9f/1//f/+P/4//n/+v/6//r/+//7//v/
+//8//3//f/9//3//f/9//3//f///wAAAAABAAAAAQABAAEAAQADAAMABAAGAAYABwAJ
AAoACgAKAAsACgALAAwADQARABEAEgAUABUAFQAWABcAGAAZABsAHAAdAB4AHwAgACEA
IgAjACMAJgAnACgAKAAmACYAJgAnACkAKQApACkAKQApACcAJwAlACUAJAAkACYAJAAj
ACMAIAAfAB4AHQAcABoAGQAYABUAFAATABAAEAAPAA0ADQAOAAwACwAKAAcABQAFAAQA
BQAEAAQAAwADAAIAAgACAAAAAAAAAAAAAAD+//7//v/8//z//P/8//3//v///wAA/v/+
//z//P/+//7//v/+//7//v/+//7//v/8//7///////7//v/+////////////////////
AAACAAIAAQABAP//////////AQABAAIAAgD///////////3//f/9//3//f/9//3/+//5
//r/+v/6//n/+f/5//n/9//2//b/9v/2//b/9v/2//b/9v/2//b/8//y//L/8v/y//L/
8v/y//L/8v/x//H/8f/x//H/8f/x//H/8f/x/+//7v/u/+7/7v/u/+7/7v/u/+7/7v/u
/+7/7v/u/+7/8P/u//D/8P/t/+3/7f/t/+3/7f/t/+3/7f/t/+3/7f/t/+3/7f/t/+3/
7f/t/+3/6//r/+v/6//t/+3/7f/t/+v/6//r/+v/7f/t/+z/7P/t/+3/7f/t/+v/6v/q
/+r/7P/s/+3/7f/s/+z/7P/s/+7/7v/v/+//8v/y//T/8v/y//T/9P/0//T/9//3//j/
+P/2//b/9v/2//b/9//3//f/9f/1//T/8//x//H/8f/x//H/8f/w/+//7v/u/+3/7f/u
/+z/7P/t/+7/7v/s/+v/6P/o/+n/6f/r/+v/6v/p/+f/5//m/+b/6P/o/+j/6P/m/+b/
5v/l/+f/5//n/+f/6P/o/+j/6P/o/+f/5//n/+f/5//o/+j/6v/s/+//8//3////BgAL
ABUAIwA1AEkAXQBsAHQAdgBwAGYAUAArAAkA9//o/9j/x/+3/6f/mP+N/4X/gv+H/5D/
m/+o/7T/wv/M/9P/2P/b/9z/3P/e/9//3v/f/+D/4v/j/+T/5P/k/+T/5f/l/+b/5v/m
/+f/5//n/+f/5//n/+j/6P/o/+n/6f/q/+r/6v/p/+n/6f/q/+r/6//s/+z/7P/t/+v/
6//r/+z/7//v/+//7//x//H/8f/x//L/9P/1//f/+f/7//z//f/9//////8AAAEAAgAE
AAcACAAIAAgACQAMAA0ADgAPABEAEQASABQAEwATABQAFQAWABcAGQAaABsAHAAdAB4A
HwAgACEAIQAkACUAJgAmACQAJAAkACUAJQAlACUAJQAlACUAIwAjACMAIwAiACIAIgAg
AB8AHwAeAB0AHAAbABwAGgAZABgAFQAUABMAEAASABEADwAPAA4ADAALAAoABwAFAAUA
BAAFAAQABAADAAEAAAAAAAAAAAAAAAAAAAAAAP7//v/+//z//P/8//z//v/+//7//v/8
//z/+v/6//z//P/8//z//v/+//7//v/8//r//P/9//3//P/8//z//f/9//3//f/9//3/
/f/+/wAAAAD//////f/9//3//f//////AAAAAP///////////f/9//3//f/////////9
//v//P/8//z//P/9//7////+//z/+//6//r/+v/6//r//P/8//z//P/7//r/+v/6//r/
+v/6//r/+v/6//n/+f/5//n/+f/5//v/+//7//v/+f/4//j/+P/4//j/+P/4//f/9v/1
//T/9P/0//T/9P/0//L/9P/0//P/8//z//P/9f/1//X/9f/z//P/8//z//P/8//z//P/
8//z//P/8//z//P/8//z//P/8//z//P/8f/x//H/8f/x//H/8P/w//P/8//z//P/8f/w
//D/8P/y//L/8//z//L/8v/y//L/9P/0//X/9f/2//j/+P/4//j/+P/4//j/+P/6//v/
/f/+//3//P/7//r//P/9//3//f/9//3//P/7//n/+f/5//n/9//3//b/9f/0//T/8//z
//L/8P/w//H/8P/w/+7/7f/s/+z/7f/t/+//7//u/+3/6//r/+r/6v/q/+r/6v/q/+r/
6v/q/+n/6f/p/+n/6f/q/+r/6v/q/+j/5//n/+f/5f/n/+r/6v/q/+r/7//3//v///8G
AA0AFwAnADkATQBhAHAAegB4AHAAYgBMACcACwD7/+r/2P/J/7//s/+m/5n/kf+K/4v/
lP+b/6T/sP/A/8r/0//Y/9n/2v/a/9r/2//c/9//3v/g/+H/4v/i/+L/4v/j/+P/5P/k
/+T/5f/l/+X/5f/l/+X/5v/m/+T/5f/l/+b/5P/k/+P/4//l/+b/5v/n/+b/5v/m/+f/
5//n/+f/6P/n/+f/5//n/+n/6f/p/+n/6f/q/+r/6//u/+//7//v/+3/7//v//D/8P/w
//H/8//0//T/9P/1//b/9//4//n/+//7//z//v//////AAABAAIAAwAFAAYABQAGAAcA
CAAJAAoACwALAA4ADwAQABAADgAOAA4ADwARABEAEQARAA8ADwANAA0ADQANAAwADAAO
AAwACwALAAgABwAGAAUABAACAAEAAAABAAAA///8//r/+f/3//f/+P/2//X/9P/x/+//
7//u/+7/7v/v/+//7f/s/+z/7P/s/+z/7P/s/+v/6P/n/+b/6P/o/+j/6P/o/+j/6P/o
/+j/6P/m/+b/6P/o/+j/6P/o/+j/6P/o/+b/5P/m/+f/6P/o/+n/6v/p/+n/6f/p/+n/
6f/p/+r/6v/q/+n/6f/p/+n/6f/p/+v/6//s/+z/6//r/+v/6//p/+n/6f/p/+v/6//r
/+n/6f/q/+r/6v/p/+n/6f/p/+n/6P/o/+j/6P/o/+j/6P/o/+j/6P/o/+X/5P/k/+T/
5f/m/+f/6P/m/+b/5f/l/+f/5//n/+f/5f/l/+X/5f/j/+L/4v/i/+P/5P/l/+b/5P/k
/+T/5P/i/+L/4v/i/+T/4v/k/+T/4//j/+P/4//j/+P/4//j/+P/4//j/+P/4//j/+P/
4//j/+P/4//j/+H/4f/h/+H/4//j/+P/4//j/+P/4//j/+P/4//i/+L/4//j/+P/4//j
/+L/4v/i/+L/4v/j/+P/5P/k/+T/5P/l/+T/5P/j/+b/5v/m/+b/5f/l/+b/6P/q/+3/
7v/s/+z/7P/s/+z/7f/t/+7/7//w//H/8v/w//D/8f/x//H/7//v/+7/7//v/+//7//t
/+v/6//q/+v/6v/q/+n/6f/o/+b/5v/n/+j/6P/m/+f/5v/m/+f/5f/l/+X/5P/l/+X/
5f/k/+L/4v/i/+L/4v/i/+L/4v/i/+P/5P/l/+P/5P/k/+T/5v/m/+X/5f/l/+X/4//k
/+b/5v/o/+v/8f/3//3/BAANABcAJwA5AFEAZwB8AIwAjgCIAHwAZgBBABsABQD0/97/
y/+7/63/nv+R/4n/hP+F/4z/l/+i/7D/vv/I/8//1P/Z/9z/3v/e/9//4P/h/+D/4v/j
/+T/5v/m/+b/5//n/+j/6P/o/+n/6f/p/+n/6f/p/+r/6v/q/+v/6//s/+7/7v/t/+3/
6//s/+z/7f/u/+7/7v/v//H/8f/x//L/8f/x//H/8f/z//P/8//z//X/9v/2//f/+P/5
//n/+f/3//n/+f/6//r/+v/7//3///8AAAEAAwADAAMAAwADAAUABQAGAAgACwALAAwA
DQAOAA8AEQASABUAFgAXABgAFwAYABkAGQAbAB0AHwAgACAAIAAgACEAIQAhACEAIQAh
ACEAHwAfAB0AHQAcABwAHQAcABwAHQAcABsAGgAZABYAFAATABIAEwASABEADgAOAA0A
CwALAAoACAAHAAYABwAFAAUABAABAAAAAAD//wEAAAAAAAAA/P/8//z//P/+//z//P/8
//z//P/8//z//P/8//z//P/8//z/+v/6//z//P/8//z//P/8//z//P/+//z//v////3/
/P/8//z///////////////////8AAAAAAAD/////////////////////AAAAAAEAAQAB
AAEA///////////////////9////AAAAAAAA//////////////7//v/+//7//v/+//7/
/v/+//7//v/9//z//P/8//r/+v/6//r//P/8//v/+//7//v/+//7//3//f/9//3//f/8
//z//P/6//r/+v/6//v//P/9//7//P/8//z//P/8//r//P/8//v/+//7//v/+//7//v/
+//9//3//f/9//3//f/9//3//f/9//3//f/9//3//f/9//3//f/9//3////////////9
//3//P/8////////////AQAAAAAAAAACAAQABAAFAAYABwAIAAcABwAIAAgACAAIAAgA
CAAKAAsACwALAAkACQAIAAcABwAHAAcABwAFAAUABAADAAIAAgABAAEAAAD+//7///8A
AAAA/v/9//z//P/9//3/+//7//r/+f/5//n/+P/4//r/+v/6//r/+P/4//j/9//4//n/
+v/7//r/+v/6//r/+v/5//n/+f/7//v//P/8//z/+v///wUADQATABoAIwAtADsATQBh
AHcAigCWAJoAlACIAHIASwAlAA0A/P/s/9v/y/+7/6r/nf+V/5L/l/+g/63/uv/K/9j/
4P/n/+z/7f/w//D/8P/x//b/9//2//j/+f/6//r/+v/6//v//f/+//7//v/9//3//f/9
//3//f/+//7//v//////AAAAAAAA/////wEAAgACAAMAAgACAAIAAwAFAAUABQAGAAcA
BwAHAAcABwAHAAcABwAJAAoACgALAAoACwALAAsACwANAA0ADgAOAA4ADwARABIAEgAS
ABMAFAAVABYAFwAXABcAGAAaAB0AHQAeAB8AHgAfACEAIgAjACQAJQAmACkAKgArACsA
KgArACwALAAsACwALAAtAC8ALwAvAC8ALQAtACsAKwAtAC0ALAAsACoAKAAnACcAKAAn
ACYAJQAkACIAIQAgAB8AHgAdABoAGgAZABcAFwAUABIAEQAQABEADwAPAA4ADQAMAAwA
CwAJAAgACAAIAAcACAAJAAoACgAIAAgACAAIAAgACAAIAAgACAAIAAgACAAIAAYABgAI
AAgACAAIAAgACAAIAAgACAAGAAgACQALAAoACgAKAAkACQAJAAkACwALAAsADAAKAAoA
CQAJAAsACwALAAsACQAJAAoACgAJAAkACQAJAAsACwALAAsACwALAAsACQAJAAoACgAK
AAkACQAJAAkACQAIAAgACAAIAAgACAAIAAYABgAGAAYABgAGAAcACAAGAAYABgAGAAYA
BgAFAAUABQAFAAUABQAFAAUABQAFAAUABAAEAAQABAAEAAQABAAEAAQABAAEAAYABgAG
AAYABgAEAAYABgAFAAUABQAFAAUABQAFAAUAAwADAAMAAwAFAAUABQAFAAUABQAFAAUA
BQAFAAUABQAFAAUABQAFAAUABQAFAAUABwAHAAYABgAFAAUABQAFAAcABgAGAAYABgAG
AAcABwAIAAgACAAIAAwADAANAA4ADAAMAAwADAAPAA8AEAAQABAAEAAQABAAEAARABEA
EQAPAA8ADgANAAsACwALAAsACwALAAoACQAIAAgABwAHAAQAAgACAAMABgAGAAQAAwAA
AAAAAQABAAEAAQAAAP//AQABAAAAAAD+//7//v/+/wAAAAAAAP///f/9//3//f8AAAAA
AAAAAAAA/////////////wAAAAAAAAQABwANABEAFwAeACMALQA9AFEAZQB3AIYAjgCM
AIQAeABgADsAGwANAP7/7P/d/83/vf+s/6H/m/+a/5//qv+3/8L/0v/e/+T/6//w//P/
9v/0//b/9//2//X/+P/6//v//P/8//z//P/9//v//P/8//z////////////9//3//v/+
//7//////wAAAgACAAEAAQD//wAAAAABAAIAAgACAAMAAwADAAMABAAFAAUABQAFAAcA
BwAHAAcABQAGAAYABwAKAAsACwALAAkACwALAAwACgAKAAsADQAQABAAEAARABAAEQAS
ABMAFQAVABYAGAAZABkAGgAbABwAHQAfACAAIQAiACMAJAAjACQAJQAlACgAKQAqACoA
KgAqACoAKwArACsAKwArACkAKQAnACcAJwAnACYAJgAoACYAJQAlACQAIwAiACEAIAAe
AB0AHAAbABoAGQAWABgAFwAVABUAEgAQAA8ADgANAAsACwAKAAsACgAKAAkABwAGAAYA
BgAEAAQABAAEAAQAAgACAAIAAgACAAIAAgAAAAAAAAAAAAIAAgAAAAAAAQAAAP///v8A
AAAAAAAAAAAA/v8AAAEAAQAAAAAAAAADAAMAAwADAAEAAQABAAIAAgACAAEAAQABAAEA
AQABAAEAAQACAAIAAQABAAEAAQABAAEAAQABAAMAAwADAAEA//8AAAAAAAD/////////
/wAAAAABAAIAAQAAAP///v8AAAAAAAAAAP///v/+//7//v/+//7//v/8//z/+//7//v/
+//7//v//f/9//3//f/7//r/+v/6//r/+v/6//r/+v/6//r/+v/4//j/+P/4//n/+P/7
//z/+f/5//n/+f/5//n/+f/5//n/+f/5//n/+f/5//n/+f/3//f/9//3//n/+f/5//n/
9//3//f/9//5//n/+f/5//f/9//2//b/9//3//f/9//3//b/9v/2//T/9P/1//X/9v/2
//b/9v/2//b/9//3//j/+P/4//j/9//3//j/+v/6//3//v/+//7//v/+//////8AAAAA
AAAAAAAAAAAAAAEAAQABAP/////+//3////////////7//v/+v/5//r/+v/5//n/9v/0
//T/9f/2//b/9P/z//L/8v/z//P/8f/x//D/7//v/+//7v/u/+7/7v/u/+7/7v/u/+7/
7f/t/+3/7f/t/+7/7v/u/+7/7v/t/+3/7f/v/+3/7v/u/+7/8P/1//3/BQALABAAGQAl
ADUARwBbAHEAhACMAIwAggB0AFQAKwAPAP//7P/a/83/w/+1/6j/m/+R/4r/jf+W/6H/
rP+8/8r/0v/X/9z/3//g/+L/4v/j/+T/5f/m/+j/6f/q/+j/6P/o/+n/6v/s/+3/7v/u
/+3/7P/r/+3/7f/u/+7/7v/v/+//8P/u/+7/7f/t/+//8P/w//H/8P/w//D/8f/y//P/
9P/2//X/9f/1//X/9//3//f/9//5//r/+v/7//v/+//6//n/+v/9//7/AAD+//7///8B
AAIAAgACAAMABAAFAAYABwAJAAkACgAMAA0ADQAOAA8AEAARABMAFAAVABYAFwAYABcA
GAAZABkAGAAZABoAGgAbABwAHQAfAB0AHQAdAB0AHQAdABsAGwAdAB0AHAAcABsAGAAW
ABUAFQAVABUAFQAUABIAEQAQAA8ADgANAAoACgAJAAcABwAEAAIAAQAAAAAA//8AAAAA
/f/8//z/+//5//j/+P/4//j/+P/4//j/+P/2//b/9v/2//b/9v/2//b/9v/2//b/9v/2
//T/9P/2//b/9v/2//T/9P/0//T/9f/0//f/+f/3//b/9v/2//f/9//3//f/9//3//f/
+P/4//j/9//3//f/9//3//f/9//3//j/+P/3//f/9//3//n/+f/5//n/9//3//f/9f/3
//j/+P/4//f/9//3//f/9//2//b/9v/2//b/9v/2//T/9P/0//T/9f/0//T/9P/y//L/
8v/y//T/9P/z//P/8//z//P/8//x//H/8f/x//P/8v/y//L/8P/w//D/8P/w//D/8P/w
//H/8v/z//T/8//w//H/8P/x//H/8f/x/+//7//v/+//7//v/+//7//x//H/8f/x/+//
7//v/+//8f/x//H/8f/v/+//7//v/+//7//v/+//8f/x//D/8P/w/+//7v/t/+7/7v/v
//D/7v/u/+//7//w//D/8P/w//T/9P/1//X/9v/2//j/+v/6//r/+v/7//v//P/8//r/
+v/6//r//P/9//3//f/5//n/+P/3//n/+f/5//n/9//3//b/9f/y//L/8f/x//L/8P/w
//H/8v/y//D/7//u/+7/7//v/+3/7f/s/+v/6//r/+r/6v/s/+z/7P/s/+r/6v/q/+n/
6//r/+v/6//q/+r/6v/q/+r/6f/p/+n/6//r/+z/7P/s/+z/7//1//3/BQAMABMAHwAv
AEEAVQBnAHgAggCCAHoAbABQACcABwD1/+T/0v/D/7H/of+U/4n/g/+A/4f/kv+f/6r/
uv/I/9D/1f/Y/9v/3P/c/9z/3f/g/+H/4P/i/+P/5P/k/+T/5P/l/+X/5v/m/+b/5//n
/+f/5//n/+f/6P/o/+b/5//n/+j/6P/o/+f/5//p/+r/6v/r/+r/6v/q/+v/6//r/+v/
7P/t/+3/7f/t/+3/7f/t/+3/7//w//D/8f/w//H/8f/x//H/8//z//T/9v/2//f/+f/4
//j/+P/5//z//f/+////AAD/////AAADAAMABAAFAAYABwAJAAoACQAKAAsADAANAA4A
DwAPAA4ADwAQABAAEgASABIAEwATABMAEwATABMAEwARABEAEQARABAAEAAQAA4ADQAN
AAoACQAIAAcACAAGAAUABAADAAIAAQD+//7//f/7//v/+v/4//f/9v/1//P/8//y//P/
8v/y//H/7//u/+7/7v/u/+7/7v/u/+z/6v/q/+r/6P/o/+j/6P/q/+r/6v/q/+j/6P/m
/+b/6v/q/+r/6v/o/+j/6P/o/+j/5v/o/+n/6//q/+r/6v/p/+n/6f/p/+v/6//r/+z/
6v/q/+n/6f/r/+v/6//r/+v/6//s/+z/6f/p/+n/6f/r/+v/6//r/+n/6f/p/+f/5//o
/+j/6P/p/+n/6f/p/+f/5v/m/+b/6P/o/+j/6P/m/+b/5v/m/+X/5P/k/+T/5v/m/+b/
5v/l/+T/4v/h/+P/4//j/+P/4//j/+P/4//j/+L/4v/i/+T/5P/k/+T/4v/i/+L/4v/k
/+T/5P/k/+L/4P/i/+L/4//j/+P/4//h/+H/4f/h/+H/4f/h/+H/4f/h/+H/4f/h/+H/
4f/h/+H/4f/h/+H/4f/h/+H/4f/f/9//3//f/+H/4f/g/+D/3//f/9//3//f/97/3v/e
/97/3v/f/9//4P/g/+D/4P/k/+T/5f/l/+b/5v/m/+b/5v/m/+n/6f/q/+r/6P/o/+j/
6P/o/+n/6f/p/+f/5//m/+X/4//j/+P/4//j/+P/4v/h/+D/4P/f/9//3P/a/9r/2//c
/9z/2v/Z/9b/1v/X/9f/2f/Z/9j/1//X/9f/1v/W/9T/1P/U/9T/1v/W/9b/1f/T/9P/
0//T/9b/1v/W/9b/1P/T/9P/0//T/9P/1P/W/9b/2P/b/+H/5f/p//D/9////w8AIwA1
AEcAVgBeAF4AVgBMADYAEQDx/9//0v/A/7H/o/+T/4L/d/9x/27/c/9+/4f/kv+i/7D/
uP+9/8T/x//I/8j/yP/J/8r/yf/K/8z/zf/O/87/zv/O/8//zf/O/87/zv/P/8//z//P
/8//z//Q/9D/0P/R/9H/0v/Q/9D/z//P/8//0P/Q/9H/1P/U/9T/1f/T/9P/0//U/9X/
1f/V/9X/1f/V/9X/1f/V/9b/1v/X/9j/2f/Z/9n/2f/b/9v/3P/c/9z/3f/f/+D/4P/g
/+H/4P/h/+L/4//l/+X/5v/o/+f/5//o/+n/6v/r/+3/7v/v//D/8f/y//H/8v/z//P/
9P/1//b/9v/2//b/9v/3//f/9//3//f/9//3//X/9f/z//P/8v/y//T/8v/x//H/7v/t
/+z/6//s/+r/6f/o/+f/5v/l/+L/4P/f/93/3f/e/9z/2//a/9f/1f/V/9T/1f/U/9T/
0//R/9D/0P/Q/87/zv/O/87/zv/M/8z/zP/K/8r/yv/K/8z/zP/M/8z/yv/K/8j/yP/K
/8r/yv/K/8r/yv/K/8r/yP/G/8j/yf/J/8j/yP/I/8n/yf/J/8n/yf/J/8n/yv/K/8r/
yf/J/w==
         </WaveFormData>
      </LeadData>
      <LeadData>
         <LeadByteCountTotal>10000</LeadByteCountTotal>
         <LeadTimeOffset>0</LeadTimeOffset>
         <LeadSampleCountTotal>5000</LeadSampleCountTotal>
         <LeadAmplitudeUnitsPerBit>4.88</LeadAmplitudeUnitsPerBit>
         <LeadAmplitudeUnits>��V</LeadAmplitudeUnits>
         <LeadHighLimit>2147483647</LeadHighLimit>
         <LeadLowLimit>268435456</LeadLowLimit>
         <LeadID>V5</LeadID>
         <LeadOffsetFirstSample>0</LeadOffsetFirstSample>
         <FirstSampleBaseline>0</FirstSampleBaseline>
         <LeadSampleSize>2</LeadSampleSize>
         <LeadOff>FALSE</LeadOff>
         <BaselineSway>FALSE</BaselineSway>
         <ExcessiveACNoise>FALSE</ExcessiveACNoise>
         <MuscleNoise>FALSE</MuscleNoise>
         <LeadDataCRC32>366491262</LeadDataCRC32>
         <WaveFormData>
6v/q/+r/6v/q/+r/6v/q/+r/6v/q/+r/6P/o/+j/6P/o/+j/6P/o/+j/6P/o/+j/6P/o
/+j/6P/o/+j/6P/o/+j/6P/o/+j/6P/o/+j/6P/m/+b/5v/m/+b/5v/m/+b/6P/o/+j/
6P/o/+j/6P/o/+j/6P/o/+j/5v/m/+b/5v/m/+b/5v/m/+b/5v/m/+b/5P/k/+T/5P/m
/+b/5v/m/+j/6P/o/+j/6v/q/+r/6v/s/+z/7P/s/+z/7f/t/+3/7//v/+//7//t/+3/
7v/u/+7/7v/u/+7/7P/s/+z/7P/s/+v/6v/p/+n/6f/p/+j/5v/m/+b/5v/m/+b/4//j
/+H/4f/h/+H/3//f/9//3v/g/+D/3//f/9z/3P/b/9v/3f/e/9//3//f/9//3//f/97/
3f/c/9v/3f/d/9z/3P/c/9v/2f/b/9v/1//Y/97/5P/t//j/AQAKABYALABFAF4AdQCM
AJgAlgCLAHAAPAAIAPX/5//Q/73/rf+d/5D/if+E/4D/gv+J/5X/nv+q/7b/vv/D/8j/
zf/P/9H/0f/S/9H/0//T/9P/1P/V/9b/1//Y/9n/2f/a/9v/2//b/9v/2//b/9v/3P/c
/9z/2v/b/9z/3P/f/9//3//f/93/3f/d/97/4P/h/+H/4f/j/+P/4//k/+T/5P/k/+T/
5f/m/+b/5v/n/+j/6P/p/+j/6P/o/+n/6//s/+3/7v/u/+//8P/x//P/9f/2//f/9//4
//n/+v/9//7/AAABAAQABQAHAAkACgALAA0ADgARABIAFAAVABYAGAAZABoAGwAcAB0A
HQAfACEAIgAiACEAIgAhACAAIgAiACEAIQAgAB4AHQAaABoAGQAXABYAFAAUABEADwAO
AAoABwAEAAUAAwABAP//+//6//r/9//3//T/9P/z//D/7//v/+7/7P/q/+n/5//n/+f/
5//o/+f/5//n/+f/5f/k/+P/4//j/+P/4//j/+H/4f/h/+H/4//j/+P/4//h/+H/4f/h
/+H/4f/h/+H/4//j/+P/4//i/+L/4f/h/+P/4//h/+P/4f/h/+H/4f/i/+L/4f/h/+P/
4//j/+P/4//j/+P/4//l/+X/5f/l/+P/4//j/+P/5v/m/+X/5P/k/+X/5f/l/+X/5f/l
/+X/5f/l/+X/5P/i/+L/4v/i/+T/5P/k/+T/4//i/+H/4P/g/+D/4P/g/9//3//f/9//
3//g/+D/4P/g/+D/4P/f/9//3//f/9//3f/d/93/3f/f/97/3v/e/97/3v/e/97/3v/e
/97/3v/e/97/3v/e/9z/3P/c/9z/3f/e/9//4P/g/+D/4P/g/97/3v/e/97/3v/e/97/
3v/e/97/3v/e/9//3//f/+D/3v/d/93/3f/e/97/3v/e/97/3v/e/97/3P/c/9z/3P/e
/9//3//f/+D/3//e/93/3v/e/+D/4P/i/+L/4//j/+T/5P/k/+T/5P/m/+f/5//n/+X/
5f/l/+X/5f/l/+b/5v/k/+T/5P/k/+L/4v/i/+L/4v/h/+D/3//f/9//3//e/9z/3P/c
/9z/3P/c/9n/2f/X/9f/1//X/9j/2f/a/9r/1//W/9T/0//U/9T/0//T/9L/0v/S/9H/
0f/R/9H/0f/T/9P/0//T/9P/0//S/9L/0v/T/9P/0//R/9H/1P/Y/97/5//u//f/AgAU
ACoAQQBYAHEAgACGAIIAcwBQABwA+P/p/9f/wv+x/6P/lf+K/4P/fv98/4L/jf+X/6L/
sP+6/8L/x//K/83/zf/N/8//0P/R/83/z//P/9D/0f/R/9H/0f/R/9P/1P/V/9X/1//X
/9f/1//V/9b/1v/W/9j/2f/a/9r/2//b/9v/2//b/9v/2//c/9z/3f/d/93/2//b/9v/
3P/e/97/3v/e/9//4P/g/+D/3//g/+D/4f/i/+L/4v/j/+P/5P/l/+b/5v/n/+j/6f/q
/+v/6//r/+3/7v/v//D/7//w//L/8//2//f/+f/7//7///8BAAIAAwAEAAYABwAIAAoA
CwAMAA8AEAARABEADwARABIAEgAQABIAEgASABIAEgARABEAEQAQABAADgAOAA0ACwAK
AAYABgADAAEAAQD+//z/+v/5//f/9f/z//H/8P/w/+3/6//o/+j/5//k/+P/4//i/+P/
4v/i/+H/3//d/9v/2v/b/9v/2//b/93/3P/b/9v/2//b/9v/2//d/93/3f/d/9v/2//b
/9v/3f/d/93/3f/f/9//3//f/93/3f/d/93/3//g/+D/4f/h/+H/3//h/+H/4f/h/+H/
5P/k/+P/4//h/+H/4f/h/+P/4//j/+P/4f/h/+H/4f/f/9//3//f/+D/4P/f/97/3P/d
/93/3f/f/9//3//f/93/3f/d/9z/3P/c/9z/3P/e/97/3v/e/97/3v/e/97/3v/e/97/
3v/f/9//3//f/+H/4v/i/+L/5P/k/+T/4//i/+H/4P/f/9//3//f/9//3//e/97/3v/e
/97/3v/e/+D/4P/g/+D/4P/g/+D/4P/i/+L/4v/i/+D/4P/g/+D/4P/g/+D/4P/i/+L/
4v/i/+D/4P/g/+D/4P/g/+D/4P/g/+H/4v/k/+P/4f/g/9//4v/i/+L/4v/g/+D/4P/g
/+D/4P/g/+D/4P/h/+H/4f/j/+P/4//j/+b/5v/o/+j/6P/o/+j/6P/o/+r/6//r/+v/
6f/p/+n/6f/r/+v/7P/s/+z/7P/s/+z/6v/q/+r/6v/q/+n/6P/n/+b/5f/k/+L/4P/g
/+D/4P/g/+D/3f/d/9v/2//b/9v/2//b/9v/2v/a/9r/2f/Z/9r/2v/Z/9n/2v/a/9r/
2f/Z/9n/2f/Z/9v/2//b/9v/2f/Z/9j/2P/a/9n/2f/Z/9n/1//Y/9r/4P/p//D/9f/+
/wwAHgAxAEQAWwBuAHgAegBzAF4ANAAIAPX/6f/U/7//s/+l/5j/j/+K/4b/iv+T/53/
pv+0/77/yP/N/9L/1f/V/9X/1f/U/9X/1f/Z/9n/2v/b/93/3f/d/93/2//c/93/3f/f
/9//3//f/9//4P/g/+D/4v/j/+T/5P/j/+P/4//j/+X/5f/l/+b/5v/n/+f/5//p/+n/
6f/q/+z/7P/s/+z/6//s/+z/7P/r/+z/7P/t/+7/7v/u/+//7//w//H/8v/0//X/9v/3
//j/+f/5//n/+f/6//v//P/9//7/AAABAAIAAwAFAAcACAAJAAsADAANAA4AEAARABIA
FAAVABYAFwAYABkAGQAZABsAHAAcAB0AIAAhACIAIAAgAB8AHwAhACAAIAAeACAAHwAd
ABwAGgAaABcAFQATABAADgAMAAsACQAHAAUABQAEAAQAAQD///z//P/7//b/9f/1//T/
9f/0//T/8//0//P/8v/y//H/8f/x//H/8//y//H/8f/v/+//7//v/+3/7f/t/+3/7f/t
/+3/7f/t/+3/7f/t/+3/7f/t/+3/6//r/+v/6//t/+7/7v/v/+//7//t/+//7f/t/+3/
7f/u/+7/7f/t/+3/7f/t/+3/7//v/+//7//t/+3/7f/t/+3/7f/t/+3/8P/w/+//7v/s
/+3/7f/t/+//7//v/+//7//v/+//7v/w//D/8P/w//D/8P/w//D/8P/w//D/8P/y//L/
8v/y//H/8f/x//H/8//0//T/9P/y//L/8v/x//H/8f/x//H/8f/x//H/8f/x//D/8P/w
//D/8P/w//D/8v/y//L/8v/w//D/8P/w//H/8v/z//T/8v/y//L/8v/y//L/8v/y//L/
8v/y//L/8P/w//D/8P/y//L/8v/y//H/8f/x//L/8v/x//H/8f/w//D/8P/w//D/8P/w
//D/8P/w//D/8P/w//H/8f/x//P/8//z//P/9v/4//r/+v/4//n/+v/7//z//v//////
/////////////wEAAQACAAIAAAAAAAAAAAAAAAAAAAAAAAIAAQAAAP///f/9//3//P/6
//r/+v/6//r/+v/3//f/9f/1//X/9f/3//f/9//2//T/9P/z//P/8v/y//H/8f/y//L/
8v/x//H/8f/x//H/7//v/+//7//v/+//7v/u/+7/7f/t/+3/7f/r/+z/8P/2//3/BAAJ
ABAAHgAuAEEAWABrAHYAfAB8AHUAXgAyAAwA/f/z/+L/0f/H/7n/rv+n/57/nP+i/63/
tf++/8j/1P/c/+H/5v/n/+n/5//n/+j/6//t/+3/7f/u/+//7f/t/+3/7f/t/+7/7//v
/+//7//v/+//7//w//D/8P/w//H/8v/y//X/9f/1//X/8//z//P/9P/0//X/9f/1//X/
9f/1//b/9P/0//T/9P/z//T/9P/0//f/+P/4//n/+//8//3///8BAAIAAwAEAAYABwAI
AAkADAANAA0ADQANAA4ADwAQABIAFAAXABkAGAAZABsAHQAgACEAIwAkACUAJgAoACkA
KgAsAC0ALgAxADIAMwAzADIAMwAzADIANAA2ADYANgA0ADQAMwAzADUANAA0ADIANAAz
ADEAMAAuAC4AKwApACsAKAAmACQAIQAfAB0AGwAbABoAGgAXABkAFgAWABUAEAAPAA8A
DgANAAwADAALAAoACQAIAAgACQAJAAkACQAJAAgABwAHAAUABQAFAAUABwAHAAcABwAH
AAcABwAHAAcABwAHAAcABwAHAAcABwAHAAcABwAHAAkACgAKAAsACwALAAkACwALAAsA
CwALAA4ADgANAA0ADQANAA0ADQAPAA8ADwAPAA0ADQANAA0ADQANAA0ADQAQABAADwAO
AA4ADwAPAA8AEQARABEAEQAPAA8ADwAOAA4ADgAOAA4AEAAQABAAEAAOAA4ADgAOABAA
EAAQABAAEQARABEAEQARABIAEgASABIAEgASABEADwAPAA8ADwARABEAEQARAA8ADgAO
AA4AEAAQABAAEAASABIAEgASABAAEAAQABAAEgASABIAEgAQABAAEAAQABAAEAAQABAA
EgASABIAEgAQABAAEAAQABIAEgASABIADwAPAA8AEAASABEAEQARABAAEAAQABAADgAO
AA4ADgAOAA4ADgAOAA4ADwAPAA8AEwATABMAEwAUABQAFAAWABgAGAAYABgAGAAaABsA
GwAbABkAGQAZABkAGwAbABwAHAAcABwAHAAcABoAGgAaABoAGgAZABgAFwAVABUAFQAU
ABQAFAAUABQAEwASAA4ADQANAA0ADQANAA8ADwAPAA4ADAAMAAsACwAMAAwACwALAAoA
CgAKAAkACwALAAsACwALAAsACwALAAkACQAIAAgACAAJAAkACQAFAAUACAAMABAAFwAe
ACUALgA8AE4AYQB2AIsAmgCeAJwAkQB0AEQAJAAZAA0A+P/p/+P/2f/O/8X/wP+8/77/
x//N/9L/3P/s//b/+//+/////////////v///wEAAwADAAQABQAFAAUABQAFAAMABAAF
AAUAAwADAAMAAwADAAQABAAEAAQABQAGAAYABQAFAAUABQAHAAcABwAIAAcABwAGAAUA
BQAFAAUABgAIAAgACAAIAAcACAAIAAgACQAKAAoACwAMAAwADAANAAsADAANAA4ADgAP
ABAAEQAQABEAEQARABUAFgAXABgAGQAaABwAHQAcAB0AHwAhACAAIQAjACQAIwAkACYA
JwAoACoAKwAsAC8AMAAxADEALwAxADIAMgA0ADYANgA2ADYANgA1ADUAMwAyADIAMAAx
ADEAMAAwACwALAApACcAKQAmACQAIgAhAB8AHQAbABcAFgAWABMAEwAQABAADwAMAAsA
CwAKAAsACgAKAAkABgAFAAQABAAFAAUABQAFAAQAAgAAAP//AQABAAEAAQABAAEAAQAB
AP//////////AQABAAEAAQABAAEAAQABAAAA///+//3//v8AAAEAAwABAAEA//8BAAMA
AwADAAMABAAEAAMAAwABAAEAAQABAAIAAwAEAAUAAwADAAMAAwAFAAUABQAFAAQABAAD
AAIAAgADAAMAAwABAAEAAQABAAEAAQABAAAAAAAAAAAAAAAAAAAAAAAAAP7//v/+//7/
AAAAAAAAAAD9//3//f/9////AAAAAAAA///+//3/+//7//v/+//7//3//f/9//3//f/8
//z//P/6//r/+v/6//z//P/8//z/+v/6//r/+v/8//z//P/8//r/+v/6//r/+v/6//r/
+v/6//r/+v/6//n/+P/3//b/+P/4//j/+P/1//X/9f/2//b/9f/1//X/9v/2//b/9v/0
//T/9P/0//b/9v/2//b/9P/1//X/9f/1//X/9f/1//b/9v/4//j/+P/4//n/+f/8//7/
AAD+//7//v/+//z//P/9//3///////////////////8AAAAAAAAAAAAAAAD+//7//v/+
//7//f/8//v/+//7//v/+v/4//j/+P/4//j/+P/1//f/9f/1//X/8//z//P/8//y//L/
8v/x//H/8P/w/+//7//w//D/8P/x//H/8f/x/+//7//v/+//8f/x//H/8P/w/+7/7//v
/+3/7f/r/+z/7v/0//v/BAALABQAIgA0AEkAYgB9AJAAnACaAJEAegBMACAADQABAOz/
1f/J/7//tP+p/6T/oP+g/6f/sf+6/8b/0v/a/9//5P/p/+v/6//r/+z/6//r/+v/6//s
/+3/7v/v//D/8f/v//D/8f/x//H/8f/x//H/8f/y//L/8v/y//P/9P/0//X/9f/1//X/
9f/1//X/9v/2//f/9//3//f/9//3//j/+P/4//j/+P/5//r/+v/6//v//P/8//3//v/+
//7////9//7///8AAAAAAQACAAMABgAHAAcABwAHAAgACQAKAAsADAAOAA8AEAARABMA
FQAUABUAFwAYABsAHAAeAB8AIAAiACMAJAAnACgAKQApACkAKwAsACwAKgAsACwALAAu
AC4ALQAtAC0ALAAsACoAKgApACcAJgAmACYAIwAhACEAHgAcABoAGwAZABcAFQARABAA
EAANAA0ACgAKAAkABgAFAAUABAABAAAAAAD//wAA///+//7//P/7//r/+f/7//r/+f/5
//n/+f/5//n/9//3//f/9//5//n/+f/5//n/+f/5//n/9//3//f/9//5//n/+f/5//f/
+P/4//n/+v/7//r//f/7//v/+//7//z//P/7//v/+//7//v/+//7//v/+//7//z//f/+
/////f/9//3//f8AAAAA///+//7////////////////////////////+//7//v/+//7/
AAAAAAAAAAAAAAAAAAAAAP7//v/+//7//f/9//3//f/7//z//P/8//7//v/+//3//f/9
//3//f/7//v/+//7//3//P/8//z//P/8//z//P/8//z//P/8//z//P/8//z//P/8//z/
/P/+//7//v/+//z//P/8//z//v/+//7//v/8//z//P/8//r/+v/6//r/+//7//v//P/8
//v/+//7//7//v/+//7//v/+//7//v8AAAAAAgAEAAQABAAEAAQABQAFAAUABQAFAAUA
BQAHAAcACAAIAAYABgAGAAYABgAGAAYABgAEAAMAAgABAAEAAQABAAAA/v/+//7//v/+
//7/+//7//n/+f/5//n/9//3//f/9v/4//j/9//3//b/9v/1//X/9P/0//T/8//1//X/
9f/1//f/9//3//f/9//3//b/9v/4//f/9//3//X/8//0//r//v8FABAAFwAeACgAOgBP
AGYAewCOAJgAmACPAHYASAAeAAsA///s/9v/zf/B/7T/q/+k/6D/ov+r/7f/xP/Q/9r/
3v/j/+j/6//r/+v/6//s/+3/7//w/+//7//v/+//7//v/+//8f/y//P/8//z//P/8//z
//P/9P/0//T/8v/z//T/9P/z//P/8//z//X/9f/1//b/9P/1//X/9f/1//X/9f/2//b/
9v/2//b/9//4//j/+P/7//z//P/9//z//P/8//3///8AAAEAAgAAAAEAAgADAAYABwAH
AAcACwAMAA0ADgAPABAAEgATABQAFQAXABkAHAAdAB8AIAAjACQAJgAnACgAKgArACwA
KwAsAC0ALQAtAC8AMAAwADAAMgAyADIAMAAwAC8ALwAxADAAMAAuACwAKwApACgAKAAo
ACUAIwAjACAAHgAcAB0AGwAZABcAFQAUABQAEQARAA4ADgANAAwACwALAAoACQAIAAgA
BwAGAAUABAAEAAMAAwADAAMAAwACAAEAAQABAAEAAQABAAEAAQABAAEA//////////8B
AAEAAQABAAEAAQABAAEAAQABAAEAAQABAAIAAgADAAUABQADAAUABQAFAAUABQAEAAQA
AwADAAUABQAFAAUAAwADAAMAAwADAAMAAwADAAQABQAGAAcABgAGAAUABAAGAAcABwAH
AAcABwAHAAcABwAHAAcABgAIAAgACAAIAAcABgAFAAQABgAGAAYABgAEAAQABAAEAAMA
AwADAAMAAwAEAAQABAAEAAQABAADAAUABQAFAAUABQAFAAUABQAHAAYABgAGAAQABAAE
AAQABAAEAAQABAAGAAYABgAGAAYABgAGAAYABgAGAAYABgAIAAgACAAIAAgACAAIAAgA
CAAIAAgACAAIAAgACAAIAAcABwAHAAgACAAHAAcABwAIAAgACAAIAAgACAAIAAgACgAK
AAoACgAMAA0ADQANAA8AEQARABQAEwASABEAEAASABMAEwATABMAEwATABMAEwATABQA
FAASABIAEgASABAAEAAQABAAEgARABAADwARABEAEQAQAAwADAAMAAwADgAOAAsACwAH
AAcABwAHAAkACQAJAAgACAAIAAcABwAGAAYABQAFAAYABgAGAAUABQAFAAUABQAFAAUA
BQAFAAUABQAEAAQABAADAAMAAwADAAMABAAIAA4AFQAcACEAKgA4AEoAXQBwAIMAkgCU
AJAAhwBsAD4AHAARAAUA9P/n/9v/zf/A/7f/sv+w/7b/wf/L/9b/4P/q//D/8//4//v/
+//5//n/+v/5//n/+//7//z//f////////////3//v//////AQABAAEAAQD//wAAAAAA
AAAAAQACAAIAAwADAAMAAwABAAEAAQACAAIAAwADAAMABQAFAAUABgAGAAYABgAGAAkA
CgAKAAoACQAKAAoACwAOAA4ADgAPAA4ADgAOAA4ADgAPABAAEQATABUAFgAXABgAGAAY
ABgAGwAcAB4AHwAeAB8AIQAjACQAJQAnACgAKQAqACwALQAtAC4ALgAuADEAMgAzADMA
NQA3ADgAOAA2ADgAOAA4ADgAOAA3ADcANwA2ADYANAA0ADMAMQAwADAAMAAtACsALQAq
ACgAJgAlACMAIQAfAB0AHAAcABkAGQAWABYAFQAQAA8ADwAOAA8ADgAOAA0ADAALAAoA
CgAJAAkACQAJAAcABgAFAAUABQAFAAUABQAFAAUABQAFAAcABwAHAAcABQAFAAUABQAF
AAUABQAFAAUABQAFAAUABwAIAAgACQAJAAkABwAJAAcABwAHAAcACgAKAAkACQAHAAcA
BwAHAAcABwAHAAcACQAJAAkACQAHAAcABwAHAAgACAAHAAYABgAHAAcABwAFAAUABQAF
AAcABwAHAAYABAAEAAQABAAGAAYABgAGAAYABgAGAAYABAAEAAQABAAFAAUABQAFAAMA
BAAEAAQABAAEAAQAAwABAAEAAQABAAMAAwADAAMAAwACAAIAAgAAAAAAAAAAAAIAAgAC
AAIAAAAAAAAAAAAAAAAAAAAAAAAAAAAAAAAAAAAAAAAAAAAAAAAAAAAAAAAAAAAAAAAA
AAAAAAAAAAABAAEAAQACAAAA////////AgACAAIAAgAAAAAAAAAAAP7//v/+//7//v//
/////////////////wAAAAACAAIAAAAAAAEAAQACAAQABgAIAAgACAAIAAgACQAJAAkA
CQAJAAkACQAJAAkACgAKAAgACAAIAAgACAAIAAgACAAHAAUAAwABAAMAAwADAAIAAAAA
AAAAAAAAAAAA/f/9//v/+//7//v/+f/5//n/+P/4//j/9//3//j/+P/3//f/9v/2//b/
9f/3//f/9//3//f/9//3//f/9//3//b/9v/2//f/9f/z//H/8f/0//r/AgAJABAAFwAi
ADAAQgBXAHIAiQCYAJwAmgCLAGYAMgAUAAkA+f/k/9n/0f/F/7z/s/+s/6b/qP+x/7v/
xv/S/97/5v/p/+7/7//v/+//7//w//H/8f/x//H/8v/z//P/8//z//P/9f/2//f/9//3
//f/9//3//n/+v/6//r/+P/5//r/+v/5//n/+f/5//n/+f/5//r/+v/7//v/+//8//3/
/v8AAP7//v/+//7///8AAAAAAAABAAIAAgADAAIAAgACAAMABQAGAAcACAAGAAcACAAJ
AAoACwALAAsACwAMAA0ADgANAA4AEAARABIAEwAVABcAGgAbAB0AHgAdAB4AIAAhACQA
JgAnACgAKAAoACgAJwApACsALAAsACoALAAsACwALAAsACsAKwArACoAKgAoACYAJQAj
ACIAIQAiACAAHwAdABoAGAAWABcAFQATABEADwAOAA4ACwAJAAYABgAFAAQAAwADAAIA
///+//7//f/8//v/+v/6//n/+f/5//n/9//2//X/9f/1//X/9f/1//X/9f/1//X/9f/1
//X/9f/1//X/9f/1//P/8//z//P/9f/1//X/9f/z//T/9P/1//X/9f/z//X/9f/1//X/
9f/0//T/8//z//T/9f/2//f/9f/1//X/9f/1//X/9f/1//X/9f/1//X/9P/0//P/8v/0
//X/9f/1//P/8//z//P/8//z//P/8v/0//T/9P/0//T/9P/0//T/9P/0//T/9P/0//T/
9P/0//X/9f/1//X/8//0//T/9P/0//T/9P/z//X/9f/1//X/8//z//P/8//z//L/8v/y
//T/9P/0//T/8//y//H/8P/y//L/8v/y//D/8P/w//D/7v/u/+7/7v/w//D/8P/w//D/
8P/w//D/8P/w//D/8P/u/+7/7v/u/+3/7f/t/+7/8P/v/+//7//w//D/8P/w//D/8P/w
//D/8P/w//D/8P/w//H/8f/x//P/8//z//P/9P/0//b/9v/2//b/9v/4//n/+f/5//f/
9//3//f/+f/5//r/+v/5//j/9//2//X/9v/3//j/+P/3//b/9f/z//P/8//y//L/8v/y
//L/8v/y/+//7//v/+//7//v/+//7//v/+7/7v/u/+3/7f/s/+z/6//r/+r/6v/q/+n/
6f/p/+n/6f/n/+f/5//n/+f/5//m/+b/6P/n/+f/5//j/+H/5P/o//D/9/8AAAcADgAc
ADAARwBaAG0AfgCEAIIAdwBWACQAAgD1/+n/1v/H/7v/rf+i/5v/lv+U/5j/o/+v/7r/
xv/Q/9b/2//e/9//3//f/93/3v/h/+P/4//j/+T/5f/l/+X/5f/l/+P/5P/l/+X/5f/l
/+X/5f/l/+b/5v/m/+b/5//o/+j/5//n/+f/5//p/+n/6f/q/+r/6//r/+v/6//r/+v/
7P/s/+z/7P/s/+v/7P/s/+z/7//w//D/8f/w//D/8P/x//P/9P/1//b/9P/1//b/9//4
//n/+f/5//3//v///wAAAQACAAQABQAEAAUABwAJAAwADQAPABAADwAQABIAEwAWABgA
GQAaABoAGgAaABkAGwAdAB4AHgAeACAAIAAgAB4AHgAdAB0AHwAeAB4AHAAcABsAGQAY
ABYAFgATABEAEQAOAAwACgAJAAcABQADAAMAAgACAP/////8//z/+//4//f/9//2//f/
9v/2//X/8v/x//D/8P/x//H/8f/x//H/8P/v/+//7//v/+//7//v/+//7//v/+//7//v
/+//8f/x//H/8f/v/+//7//v/+3/7f/t/+3/7v/w//H/8//x//H/7//x//H/8f/x//H/
8P/w/+//7//x//H/8f/x//P/8//z//P/8v/x//D/7//w//H/8v/z//P/8v/w/+7/8P/x
//H/8f/v/+//7//v/+3/7f/t/+z/7v/u/+7/7v/s/+z/7P/s/+z/7P/s/+z/7P/s/+z/
7P/p/+n/6f/p/+v/7P/s/+z/6v/q/+r/6f/n/+f/5//n/+n/6f/p/+n/6f/o/+j/6P/q
/+r/6v/q/+n/6P/n/+b/6P/o/+j/6P/m/+b/5v/m/+b/5v/m/+b/6P/o/+j/6P/o/+j/
6P/o/+j/6P/o/+j/6P/o/+j/6P/n/+f/5//o/+j/5//n/+f/6P/o/+j/6P/q/+r/6v/q
/+j/6P/o/+j/6v/r/+v/6//v/+//7//v//L/8v/w//D/8P/w//D/8f/x//H/8f/x//H/
8f/x//H/8v/y//D/8P/w//D/7v/u/+7/7v/u/+3/7P/r/+v/6//r/+r/6P/o/+j/6P/q
/+r/5//n/+X/5f/l/+X/4//j/+P/4v/i/+L/4f/h/+D/4P/f/9//4P/g/+D/3//d/93/
3f/d/9//3//f/9//3f/d/9z/3P/c/9v/3f/d/93/2//c/+L/5v/r//T/+f8AAA4AIAAx
AEQAWQBmAGwAagBjAEoAHAD4/+v/4f/O/7//s/+n/5z/k/+O/4r/jv+Z/6P/rP+4/8T/
yv/N/9L/1f/V/9X/1//Y/9f/1f/X/9f/2P/Z/9v/2//b/9v/2f/a/9v/2//d/93/3f/d
/93/3v/e/97/3v/f/+D/4P/f/9//3//f/+H/4f/h/+L/4v/j/+P/4//j/+P/4//k/+T/
5P/k/+T/5f/m/+b/5v/l/+b/5v/n/+r/6v/q/+v/6f/q/+v/7P/s/+3/7v/v//D/8f/x
//H/8f/y//P/9P/3//j/+v/7//r/+//9////AAABAAMABAAFAAYACAAJAAoADAANAA4A
DQAOAA8ADwANAA8AEAAQABAAEgASABIAEgASABEAEQARABAAEAAOAA4ADQALAAoACAAI
AAUAAwABAP7//P/6//f/9f/z//H/7//u/+7/6//t/+r/6v/p/+b/5f/l/+T/4//i/+L/
4f/g/9//3v/e/9v/2//b/9v/2//a/9n/2f/X/9f/1//X/9j/2f/a/9v/2//b/9v/2//b
/9v/2//b/9v/2//b/9v/2f/Z/9n/2f/Z/9r/2v/b/9v/2//Z/9v/2//b/9v/2//c/9z/
2//b/w==
         </WaveFormData>
      </LeadData>
      <LeadData>
         <LeadByteCountTotal>10000</LeadByteCountTotal>
         <LeadTimeOffset>0</LeadTimeOffset>
         <LeadSampleCountTotal>5000</LeadSampleCountTotal>
         <LeadAmplitudeUnitsPerBit>4.88</LeadAmplitudeUnitsPerBit>
         <LeadAmplitudeUnits>��V</LeadAmplitudeUnits>
         <LeadHighLimit>2147483647</LeadHighLimit>
         <LeadLowLimit>268435456</LeadLowLimit>
         <LeadID>V6</LeadID>
         <LeadOffsetFirstSample>0</LeadOffsetFirstSample>
         <FirstSampleBaseline>0</FirstSampleBaseline>
         <LeadSampleSize>2</LeadSampleSize>
         <LeadOff>FALSE</LeadOff>
         <BaselineSway>FALSE</BaselineSway>
         <ExcessiveACNoise>FALSE</ExcessiveACNoise>
         <MuscleNoise>FALSE</MuscleNoise>
         <LeadDataCRC32>3440202402</LeadDataCRC32>
         <WaveFormData>
8v/y//L/8v/y//L/8v/y//L/8v/y//L/8P/w//D/8P/w//D/8P/w/+7/7v/u/+7/8P/w
//D/8P/w//D/8P/w//D/8P/w//D/8P/w//D/8P/v/+7/7f/s/+z/7P/s/+z/7v/u/+7/
7v/u/+7/7v/u//D/8P/w//D/7//u/+3/7P/u/+7/7v/u//D/8P/w//D/7v/u/+7/7v/u
/+7/7v/u/+//8P/x//L/9P/0//T/9P/0//T/9P/0//T/9f/1//X/9//3//f/9//3//b/
9v/1//f/9//4//j/+v/6//r/+v/4//f/9v/1//f/9//3//b/9P/y//H/8P/y//H/8P/t
/+3/7P/s/+z/6//q/+n/5//p/+r/7P/t/+v/6v/p/+j/6v/q/+r/6f/p/+n/6f/p/+j/
6P/n/+X/5//n/+f/5//l/+X/5P/j/+D/3f/d/+D/4v/n/+7/9P/4/wEAEAAiADYAUABn
AHcAgQCBAHEARwAdABAACQD2/+T/2f/N/8H/t/+x/6v/q/+y/73/xP/K/9L/2P/c/93/
3v/g/+L/4v/i/+L/4v/i/+L/4//j/+P/4//j/+P/5P/k/+T/5f/l/+X/5f/l/+X/5f/m
/+b/5P/k/+X/5f/n/+f/5//n/+j/6P/o/+n/6f/p/+r/6v/s/+z/7f/t/+z/7P/r/+r/
6v/r/+v/6//u/+7/7v/w/+//7//u/+7/7//x//P/9f/0//X/9f/2//j/+v/7//z///8A
AAAAAgACAAMABAAFAAgACgAMAA0ADQAQABEAEQATABYAGQAbABwAHQAgACEAIAAhACIA
IwAlACYAKAAqACkAKgAqACoAKwArACoAKgAoACYAJgAlACMAIgAgAB4AHgAdABsAGQAX
ABQAEQAOAAwACgAIAAYAAgAAAP///f/9//v/+f/5//j/9f/1//T/8f/x//D/8P/x//H/
8P/w/+7/7f/t/+3/7f/t/+3/7P/s/+z/6//r/+v/6//r/+v/7f/t/+3/7P/q/+v/6//r
/+v/6//s/+z/6//r/+v/7P/r/+r/6f/p/+v/6//r/+v/7f/t/+3/7f/r/+v/6//s/+7/
7v/u/+//7v/t/+3/7P/s/+v/6//r/+3/7f/t/+3/7v/u/+3/7f/t/+3/7f/t/+v/6//r
/+v/7f/t/+z/7P/s/+z/7P/r/+v/6//r/+v/6//q/+r/6v/o/+n/6f/o/+r/6v/q/+r/
6v/q/+r/6v/o/+j/6P/o/+n/6f/p/+n/6f/p/+n/6f/r/+v/6v/q/+j/6P/o/+n/5//n
/+f/5//m/+b/5v/m/+b/5v/m/+b/6P/o/+j/6P/m/+b/5v/m/+f/5//n/+f/5//m/+b/
5v/k/+T/5P/k/+X/5f/m/+b/5P/k/+X/5v/m/+b/5f/l/+b/5f/l/+X/4//k/+T/5f/n
/+f/5v/m/+T/5P/l/+f/6f/p/+n/6v/q/+r/6//q/+r/7P/s/+z/7P/u/+//7//v/+3/
7f/t/+3/7v/u/+//7//v/+//8P/w//D/8P/w//D/8P/v/+7/7f/r/+v/6//q/+v/6v/q
/+r/6P/n/+b/4//l/+T/5P/k/+b/5v/m/+X/4//i/+L/4f/i/+L/4v/i/+L/4v/i/+H/
4f/h/+H/4f/h/+L/4v/h/+H/4f/h/+H/4f/h/+D/3f/c/9n/2f/a/97/5f/q//D/9v8D
ABIAJAA6AFAAYwBxAHcAdQBbAC8AEwAOAAEA7v/e/9P/x/+9/7X/r/+t/6//uP/B/8j/
zv/W/9z/3v/h/+L/4v/i/+D/4v/i/+D/4v/i/+P/4//h/+H/4f/h/+D/4P/g/+H/4//j
/+P/4//h/+H/4v/i/+T/5P/l/+X/5f/l/+X/5f/m/+b/5v/n/+f/5//o/+j/5v/m/+f/
5//o/+r/6//s/+r/6//r/+v/7P/s/+z/7v/u/+//7//w/+7/7//w//H/8v/z//P/9P/1
//b/9v/2//v//P/8//7//v///wAAAQAAAAIABAAFAAcACgALAAsADAAOABAAEQASABMA
FgAXABgAGQAaABsAHAAcAB0AHgAfACAAIAAgACEAIQAgACAAIAAeAB4AHQAbABoAGAAW
ABQAEwARAA8ADgAMAAoACAAEAAIAAAD+//7//P/7//n/9//1//P/8//y/+//7//u/+//
7//u/+7/7//v/+7/7v/s/+v/6//r/+3/7f/t/+z/6v/q/+n/6f/r/+v/6//r/+n/6f/p
/+j/6P/p/+n/6f/p/+n/6v/q/+n/6f/p/+r/6v/q/+r/6//p/+n/6f/p/+n/6f/p/+n/
6f/p/+n/6v/o/+j/6P/p/+n/6f/q/+r/6v/p/+n/6f/p/+n/6f/p/+r/6v/p/+n/5//n
/+f/5//n/+f/5//n/+f/5//m/+b/5v/m/+b/5f/n/+f/5//n/+X/5P/k/+T/5v/n/+f/
5v/k/+T/5P/k/+T/5P/k/+T/5v/m/+b/5v/j/+P/4//j/+X/5f/l/+X/5f/l/+T/5P/k
/+T/5P/l/+X/5f/l/+X/4v/i/+L/4v/k/+T/5P/k/+L/4v/i/+L/4v/i/+L/4v/j/+P/
4//j/+H/4P/g/+D/4v/i/+L/4v/j/+P/5P/k/+L/4v/j/+T/5P/k/+P/4//i/+H/4f/h
/+P/5P/k/+X/4//j/+L/4v/k/+T/5f/n/+f/6f/p/+j/6P/o/+j/6P/o/+r/6//r/+v/
6f/p/+n/6f/q/+r/6//r/+v/6//s/+z/6v/q/+r/6v/q/+n/6P/n/+f/5//n/+b/5f/k
/+T/5P/k/+P/4v/f/93/3P/c/9z/3v/e/97/3f/a/9r/2//b/9r/2v/a/9r/2v/a/9r/
2f/Z/9n/2f/Z/9v/3P/c/9v/2v/Z/9j/1//Z/9n/2P/X/9b/0//R/9L/1v/b/+D/4v/o
/+//+v8KABoALgBBAFEAWwBfAFUAMQANAAAA+//q/9r/z//D/7n/sf+r/6f/p/+u/7f/
vv/G/8z/0v/Y/9v/2v/a/9j/2P/Y/9j/2P/Y/9j/2f/Z/9n/2f/Z/9n/2v/a/9r/2//b
/9v/2//b/9v/2//c/9z/3v/e/9//3//f/9//3//f/97/3v/e/9//3//f/+D/4P/g/+D/
4f/h/+P/5P/k/+T/5P/l/+X/5f/k/+T/5P/m/+b/5//n/+j/5v/n/+j/6f/s/+3/7f/u
/+//8P/w//D/8f/y//L/9P/0//X/9v/3//j/+v/8//3///8CAAMAAwAEAAYACAAJAAwA
DQAQABEAEgATABQAFQAUABQAFQAWABkAGgAaABoAGQAZABgAGAAZABgAGQAZABkAGAAW
ABQAEgARAA8ADQAMAAoACAAGAAQAAgAAAP7//v/8//v/+f/5//f/9f/1//L/7//v/+7/
7//v/+7/7v/r/+v/6v/q/+z/6//r/+v/6//r/+v/6v/o/+j/5//n/+n/6f/p/+n/6f/p
/+n/6P/o/+n/6f/p/+n/6f/q/+r/6f/p/+n/6v/s/+z/7P/t/+3/7f/t/+3/7f/t/+3/
7f/v/+//7//w/+//7v/t/+3/7//v//D/8P/w/+//7//v/+//7//v/+//8P/w/+//7//v
/+//7//v//H/8f/x//H/8f/x//D/8P/w//D/8P/v/+//7//v/+//7//u/+7/7v/w//H/
8f/w//D/8P/w//D/8P/w//D/8P/w//D/8P/w/+//7//v/+//7//v/+//7//v/+//7v/u
/+7/7v/u/+//7//v/+//7//u/+7/7v/u//D/8P/w//D/7v/u/+7/7v/u/+7/7v/u/+//
7//v/+//7//u/+7/7v/u/+7/7v/u/+7/7f/t/+z/7f/u//D/8v/y//L/8f/x//L/8f/x
//H/8f/y//L/8//z//P/8v/y//L/8v/z//X/9f/3//n/+P/4//j/+P/4//j/+v/7//v/
+//5//n/+f/5//r/+v/7//v/+//7//z//P/6//r/+v/6//z/+//6//n/+f/5//n/+P/5
//j/+P/4//j/9//2//P/8//y//L/8v/0//T/9P/z//D/8P/x//H/8P/w//D/8P/u/+7/
7v/t/+//7//v/+//7//w//D/7//v/+//7//v/+//7//w/+3/7P/p/+f/6P/q//H/9P/4
//z/AwAQACAAMABCAFMAXQBlAGcAWQAzABUADAAHAPj/6v/h/9X/y//D/73/uf+7/8T/
zf/U/9r/4v/o/+z/7f/u/+7/7v/s/+z/7P/u/+z/7P/t/+3/7f/t/+3/7f/u/+7/7v/v
/+//7//v/+//7f/t/+7/7v/w//D/8f/x//H/8f/x//H/8P/w//D/8f/x//H/8v/y//L/
8v/z//P/8//0//T/9P/0//X/9f/1//f/+P/5//z//f///wAAAgACAAMABAAFAAgACQAJ
AAoACwAMAAwADAAPABAAEAASABQAFQAWABcAFgAYABoAGwAfACIAIwAjACIAJAAmACcA
KAApACwALQAuAC8AMAAxADEAMAAwADAAMwA0ADQANAA1ADUANAA0ADQAMgAyADEAMQAw
AC4ALAAqACkAJwAlACQAIgAgAB4AHAAaABgAFgAWABQAEwARABEADwANAA0ACgAHAAcA
BgAFAAUABAAEAAMAAwACAAIAAgABAAEAAQABAAEAAQAAAAAAAAD////////////////9
//3//f/8//7//////////////wAAAAD9//3//f/+//7//v/+/////f/9//3//f//////
/////////////wAA/v/+//7///8BAAEAAgACAAAA//////////////////8CAAIAAQAB
AP/////////////////////9//3//P/8//7//v/+//3////////////9//z//P/8//7/
//////7//P/8//z//P/8//z//P/8//z//P/8//z/+f/5//n/+f/7//v/+//7//n/+f/4
//j/+P/4//j/+f/7//v/+//7//j/+P/4//j/+v/6//r/+v/4//j/+P/4//j/+P/4//j/
9//3//f/9//3//b/9v/2//b/9v/2//b/9v/1//X/9P/0//T/9f/2//b/9v/1//X/9P/z
//P/8//z//T/9P/1//X/9f/0//T/9P/0//X/9//5//n/+f/6//r//P/8//z//P/8//3/
/f/9//v/+//7//v//P/8//3//f/9//3//v/+//z//P/8//z//P/7//r/+f/5//n/+f/4
//f/9v/2//b/9v/1//T/8f/v/+7/7v/u/+7/7v/u/+3/7P/s/+3/7f/u/+7/7v/u/+z/
7P/s/+v/6f/p/+n/6f/p/+r/6v/p/+v/6//r/+v/6//r/+r/6f/k/+H/4f/k/+j/6//w
//L/+P8BAA4AHgAwAEYAVwBhAGkAawBXAC0AEQAMAAUA8v/k/93/0//L/8P/vf+5/7v/
wv/J/8z/1P/e/+T/5v/p/+r/6P/o/+b/5v/m/+b/6P/o/+n/6f/p/+n/6f/p/+j/6P/o
/+n/6f/p/+n/6f/n/+f/6P/o/+r/6v/r/+v/6f/p/+n/6f/q/+r/6v/r/+v/6//s/+z/
6v/q/+v/6//t/+7/7v/u/+z/7f/t/+3/7v/u/+7/8P/w//H/8f/y//D/8f/y//P/9P/1
//X/9v/3//j/+P/4//3//v/+/wAAAgADAAQABQAFAAYABwAHAAkADAANAA0ADgAQABIA
EwAUABUAGAAZABoAGwAcAB0AHQAcABwAHAAeACAAIQAiACUAJQAkACQAIgAgACAAHwAh
ACAAHgAcABoAGQAXABUAEgAQAA4ADAAKAAgABgAEAAIAAAD///3////9//v/+//4//X/
9f/0//X/9f/0//T/8//z//L/8v/w/+//7//v//H/8f/x//D/7v/u/+3/7f/v/+//7//v
/+3/7f/t/+z/7v/v/+//7//v/+//8P/w/+//7//v//D/8P/w//D/8f/x//H/8f/x//H/
8f/x//H/8f/x//H/8v/w//D/8P/x//P/8//0//T/9v/1//X/9f/1//X/9f/1//X/9P/y
//H/8//z//P/8//z//P/8//z//H/8f/w//D/8P/w//D/7//x//H/8f/x/+//7v/u/+7/
8P/x//H/8P/u/+7/7v/u//D/8P/w//D/7v/u/+7/7v/t/+3/7f/t/+3/7f/t/+3/7f/t
/+z/7P/q/+r/6v/r/+v/6//r/+v/7P/s/+z/7P/u/+7/7v/u/+z/7P/s/+z/7P/s/+z/
7P/r/+v/6//r/+v/6v/q/+r/7P/s/+z/7P/s/+v/6//q/+r/6v/r/+z/7P/s/+v/6//s
/+v/6//r/+v/7P/s/+3/6//r/+r/6v/s/+z/7f/v/+//7//v//D/7v/u/+//8P/y//T/
9P/y//L/8v/y//L/8v/z//P/9f/1//X/9f/z//T/9P/1//f/9//3//j/+P/4//j/+P/2
//b/9f/0//X/9f/1//X/8v/x//D/8P/w//D/7//u/+z/7f/t/+7/7f/s/+v/6v/p/+j/
6P/p/+n/6P/o/+j/6P/o/+j/6P/p/+n/6f/p/+f/5//o/+j/6f/p/+n/6f/p/+f/5//o
/+X/5P/h/9//4P/k/+v/8P/0//r/AQAOAB4ANABKAGEAbwB5AHsAbwBJACMAFgARAP7/
6v/h/9n/z//H/8H/vf+7/8D/x//Q/9b/3v/k/+j/6//s/+7/7v/s/+z/7P/s/+z/7P/t
/+3/7v/v//D/8f/w//D/8P/x//H/8f/x//H/8//z//T/9P/0//T/9f/1//f/9//3//f/
9v/2//b/9//5//n/+v/6//r/+v/7//v/+//8//z//P/+/////////wAAAAAAAAIAAgAD
AAMABAAEAAUABgAHAAYABwAHAAgACwAMAAwADAANAA4ADgAQABIAEwAUABUAFgAYABoA
GwAdACAAIQAhACIAJAAmACcAKAApACwALQAwADEAMgAzADQANAA1ADYANwA4ADgAOAA7
ADsAOgA6ADoAOAA4ADcANwA2ADQAMgAyADEALwAtACwAKgAoACYAJgAkACIAIAAcABoA
GQAXABcAFQATABMAEgAPAA8ADgALAAsACgAKAAsACwAKAAoACAAHAAcABwAHAAcABwAG
AAYABgAFAAUABQAFAAUABQAFAAUABQAEAAQABQAFAAUABQAFAAYABgAFAAUABQAGAAYA
BgAGAAcACQAJAAkACQAHAAcABwAHAAcABwAHAAgACAAIAAgACQAJAAkACgAKAAwACwAL
AAsACwALAAsACwAMAAwACwALAAsACwALAAsACwALAAsACwALAAsACgAKAAgACAAIAAcA
CQAJAAkACQALAAoACgAKAAgACQAJAAgACAAIAAgACAAIAAgACAAIAAgACAAIAAgACQAJ
AAkACQAJAAkACQAJAAsACwAKAAoACAAIAAgACQAJAAkACQAJAAgACAAIAAgACAAIAAgA
CAAKAAoACgAKAAgACAAIAAgACQAJAAkACQAJAAgACAAIAAgACAAIAAgACgAJAAkACAAI
AAgACQAKAAwADAALAAsACwALAAwADQAPAA4ADgAQABAAEAAQABAAEQARABEAEwATABMA
EwAUABQAFQAVABMAEwAUABQAFgAWABYAFgAWABUAFAATABMAEwATABIAEQAQABAAEAAO
AA0ADAAJAAsACgAKAAoACAAIAAgABwAGAAYABwAHAAgACAAIAAgABgAGAAYABQAGAAcA
CAAJAAcACAAIAAcABwAHAAcABwAJAAcABgAFAAIA//8BAAIABAAJABAAFAAYAB0AKgA6
AEwAYgB1AIMAjQCPAH8AWQA1ACoAJQAWAAYA+//x/+X/3f/V/9H/0//a/+P/7P/2//z/
AAAEAAUABgAGAAYABgAGAAYABgAEAAQABQAFAAcABwAHAAcACAAIAAgACQAJAAkACQAJ
AAkACQAKAAoACgAKAAsACwALAAsACwALAA4ADgAOAA8ADQANAA4ADgAQABAAEQARABEA
EgASABIAEAARABEAEQAUABQAFAAWABQAFQAVABYAGAAZABoAGwAbABsAGgAaAB0AHgAe
AB4AIQAiACIAJAAkACUAJgAnACgAKgAsAC0ALQAwADEAMQA0ADYAOAA5ADoAOwA+AD8A
PgA/AEAAQQBCAEIAQwBEAEUARgBGAEYARwBHAEYARgBIAEYARgBFAEQAQgA/ADwAPAA7
ADkANwA0ADIAMAAuACwAKgAoACYAJgAkACMAIQAfAB0AGwAbABwAGQAZABgAFwAXABYA
FgAVABUAFAAUABQAEwATABMAEQARABEAEAASABIAEQARABEAEQARABEADwAPAA8ADgAQ
ABEAEQARABEAEQASABIAEQARABEAEgASABIAEgATABMAEwATABMAFQAVABUAFQATABMA
EwAUABYAFgAWABcAFQAVABYAFgAWABUAFQAVABcAFwAXABcAFgAWABUAFQAXABcAFwAX
ABcAFwAXABcAFwAXABYAFgAYABgAGAAXABUAFQAVABUAFwAWABYAFgAUABUAFQAUABQA
FAAUABQAFgAWABYAFgAUABQAFAAUABUAFQAVABUAFQAVABUAFQAXABcAFgAWABYAFgAW
ABcAFQAVABUAFQAWABYAFgAWABQAFAAUABQAFAAUABQAFAAWABYAFgAWABUAFQAVABUA
FQAUABQAFAAUABQAFAAUABQAEwATABIAEgASABMAFAAUABQAEwATABQAEwATABMAEwAU
ABQAFQAXABcAFgAWABoAGgAZABwAHAAcABwAHAAcAB0AHQAdAB0AHQAdAB0AHgAeAB8A
HwAfAB8AIAAgACAAIAAgACAAIAAfAB4AHQAfAB8AHwAeABsAGgAaABoAHAAbABoAFwAX
ABYAFgAWABgAGAAYABcAFAAUABUAFQAUABQAFAAUABUAFgAXABcAFwAXABcAFwAXABgA
GAAXABkAGQAZABkAGQAZABgAFwAUABMAEwAWABgAHwAiACQAKAAzAEAATgBeAHIAgwCN
AJMAlQCBAFsAPwA6ADUAJAAYAA0AAwD3//H/6//r/+//9v///wYADAASABgAHAAdAB4A
HgAeAB4AIAAeAB4AHgAeAB8AHwAhACEAIQAhACIAIgAiACMAIwAjACMAIwAjACMAJAAk
ACQAJAAlACUAJQAlACUAJQAkACQAJAAlACcAJwAoACgAJgAmACcAJwAnACgAKAAoACoA
KwArACsAKgAqACoALAAsAC0ALQAuACwALQAuAC8ALgAvAC8AMAAyADQANQA2ADgAOAA3
ADgAOgA7ADwAPQA+AEAAQgBDAEMARgBHAEcASABKAEwATQBMAE0AUABRAFIAUwBUAFUA
WABYAFkAWgBZAFoAWgBaAFsAWwBaAFoAWgBYAFgAVwBZAFgAVgBUAFAATwBNAEsASABG
AEQAQgBAAD4APAA6ADYANAAzADEALwAtACsAKwAsACkAKQAoACkAKQAoACgAJwAnACYA
JgAkACMAIwAjACUAJQAlACQAIgAiACEAIQAhACEAIQAhACMAIwAjACIAIAAhACEAIQAh
ACEAIgAiAB8AHwAfACAAIgAiACIAIwAjACMAIwAjACMAIwAjACMAIQAhACEAIgAgACAA
IAAhACEAIQAiACIAIgAhACEAIQAhACEAIQAhACIAIgAhACEAHwAfAB8AHwAfAB8AHwAf
ACEAIQAgACAAHwAeAB0AGwAdAB0AHQAdAB0AHAAcABwAGgAbABsAGgAaABoAGgAaABgA
GAAYABgAGgAaABoAGgAZABkAGQAZABcAFwAXABcAFwAXABYAFgAUABQAFAAVABcAFwAX
ABcAFAAUABQAFAASABIAEgASABIAEgASABIAEgASABIAEgARABEAEQARABEAEAAQABAA
EAAQABAAEAASABEAEQAQAA4ADgAPABAAEgASABEAEQAQAA8ADwAPAA0ADgAOAA8ADwAP
AA4ADgAMAAwADQAPABEAEQARABIAEAAQABEAEgASABIAFAAWABYAFgAWABYAFwAXABcA
FwAXABcAFwAYABgAGQAZABgAFwAXABYAGAAYABgAGAAWABUAFAATABUAFQAVABQAEQAQ
ABAAEAAQAA8ADgALAAsACgAKAAoACAAIAAgABwAIAAgACQAJAAYABgAGAAYABgAGAAYA
BQAHAAcABwAHAAUABgAGAAUABQAFAAUABQAFAAUAAgD///z/+f/5//7/AgAHAAwAEgAW
AB8ALAA8AFIAagB9AIkAjwCLAG8AQwArACYAGQAGAPz/8//p/9//2f/R/8v/zf/U/93/
5P/s//T/+P/8//3//v/+//7//v/+//z//P/8//z//f/9//3//f/9//3/AAAAAAAAAQD/
//////////////8AAAAA/v/+/////////////////wAAAAAAAAEAAQABAAIAAgAEAAQA
BQAFAAMABAAEAAQABgAHAAcABwAIAAgACAAKAAgACQAJAAoADAANAA4ADwAQABEAEQAS
ABEAEgASABIAFwAYABgAGgAaABsAHAAdAB4AIAAiACMAJQAoACkAKQAoACoALAAtADAA
MQA0ADUANAA1ADYANwA4ADgAOQA6ADsAPAA8ADwAPQA9ADwAPAA8ADoAOgA5ADcANgA0
ADIAMgAxAC8ALQAsACoAKAAmACQAIgAgAB4AHAAaABkAFwAVABMAEQARABIADwAPAA4A
DQANAAwADAAJAAkACAAIAAgABwAHAAcABQAFAAUABAAGAAYABQAFAAUABQAFAAUAAwAD
AAMAAgAEAAUABQAFAAMAAwAEAAQABAAFAAYACAAHAAYABQAFAAUABQAFAAUABwAHAAcA
BwAFAAUABQAGAAgACAAIAAkACQAJAAoACgAKAAkACQAJAAkACQAJAAkACAAIAAcABwAJ
AAkACQAJAAcABwAHAAcABwAHAAYABgAIAAgACAAHAAUABQAFAAUABwAGAAYABgAEAAUA
BQAEAAYABgAGAAYABAAEAAQABAACAAIAAgACAAMAAwADAAMAAQABAAEAAQADAAMAAgAC
AAQABAAEAAUABAADAAIAAQACAAIAAgACAAIAAgACAAIAAgACAAIAAgAEAAQABAAEAAEA
AQABAAEAAwACAAIAAgACAAIAAgACAAIAAQABAAAAAgACAAMABAACAAIAAQABAAEAAQAC
AAMAAwAEAAQABQAHAAcABgAGAAgACAAJAAsACQALAAwADgAOAA4ADgAOAA8ADwAPAA0A
DQANAA0AEAAQABEAEQAPAA8AEAAQABAAEAAQABAAEAAPAA4ADQAPAA8ADwAOAA8ADgAO
AA4ADAALAAoABwAHAAYABgAGAAYABgAGAAUABAAEAAUABQAEAAQABAAEAAIAAgACAAEA
AwADAAMAAwABAAIAAgABAAMAAwADAAMABQADAAQAAwD+//n/+//+/wIABwAOABAAFAAd
ACwAPABOAGIAcwB/AIcAhwBvAEUAKQAkABsACgD+//X/6f/h/9n/0//N/9H/2v/l/+z/
9P/6/wAAAgADAAIAAgACAAAAAAAEAAQABAAEAAUABQADAAMAAwADAAQABAAEAAUABQAF
AAUABQAFAAUABgAGAAYABgAHAAcABQAFAAUABQAIAAgACAAJAAkACQAKAAoACgAKAAsA
CwALAAwADAAMAAoACwALAAsADgAOAA4AEAAOAA8ADwAQABAAEQASABMAEgATABMAFAAX
ABgAGAAYABsAHAAcAB4AHgAfACAAIQAgACIAJAAlACcAKgArACsALAAuADAAMQA0ADUA
OAA5ADgAOQA6ADsAPAA8AD0APgA/AEAAQABAAD8APwA+AD4APwA+AD8APwA9ADwAOgA4
ADgANwA1ADMAMgAwAC4ALAAqACgAJgAkACQAIgAhAB8AHwAdABsAGwAaABcAFwAWABcA
FwAWABYAFQAVABQAFAAUABMAEwATABEAEQARABAAEgASABEAEQARABEAEQARAA8ADwAP
AA4AEAARABEAEQAPAA8AEAAQABEAEQARABIAFAAUABQAFQATABMAEwATABUAFQAVABUA
FQAVABUAFgAUABQAFAAVABcAFwAYABgAFgAVABUAFQAXABcAFwAXABYAFgAVABUAFQAV
ABUAFQAVABUAFQAVABUAFQAUABQAFgAWABYAFQATABMAEwATABUAFAAUABQAFAAVABUA
FAAUABQAFAAUABYAFgAWABYAFAAUABQAFAATABMAEwATABMAEwATABMAEwATABIAEgAT
ABQAFQAXABUAFQAVABUAFAAUABQAFAAUABQAFAAUABQAFAAUABQAFAAUABQAFAATABMA
EwATABQAFAAVABYAFgAWABYAFgAWABUAFQAUABYAFgAXABgAFgAWABUAFQAVABUAFgAX
ABcAGAAYABkAGQAZABgAGAAZABoAHAAfAB0AHgAeAB4AHgAeACAAIQAhACEAHwAfAB8A
HwAgACAAIQAhACEAIQAiACIAIgAiACIAIgAiACEAIAAfAB8AHwAfAB4AHQAcABwAHAAe
AB0AHAAZABkAGAAYABgAGAAYABgAFwAWABYAFwAXABYAFgAWABYAGAAYABgAFwAVABUA
FQAVABcAGAAYABcAFQAVABUAFQAVABUAFAATABAADwAPABIAFAAZAB4AIAAkACsAOABG
AFYAagB7AIUAjQCPAH0AWQA5ADIALwAeABAABwD7//H/7f/n/+P/5f/u//f//v8GAAwA
EgAUABcAGAAYABgAGAAYABgAGAAYABgAGQAZABsAGwAbABsAGgAaABoAGwAdAB0AHQAd
AB0AHQAeAB4AHgAeAB8AHwAfAB8AHwAfACAAIAAgACEAIwAjACQAJAAiACIAIwAjACMA
JAAkACQAJgAnACcAJwAmACYAJgAoACoAKwArACwAKgArACwALQAwADEAMQAyADEAMgAy
ADIANQA2ADYAOAA6ADsAPAA9ADwAPgBAAEEAQwBGAEcARwBIAEoATABNAE4ATwBSAFMA
VgBXAFgAWQBYAFgAWQBaAF0AXgBeAF4AXwBfAF4AXgBeAFwAXABbAFsAWgBYAFYAVgBV
AFMAUQBQAE4ATABKAEoASABGAEQAQgBAAD8APQA/AD0AOwA7ADoANwA3ADYANQA1ADQA
NAAxADEAMAAwADAALwAvAC8ALwAvAC8ALgAuAC4ALQAtAC8ALwAvAC8ALQAtAC0ALAAs
AC0ALQAtAC8ALwAwADAALwAvAC8AMAAwADAAMAAxADEAMQAxADEALwAvAC8ALwAxADEA
MQAyAA==
         </WaveFormData>
      </LeadData>
   </Waveform>
</RestingECG>
