# Supplementary material for: Detection of Left Atrial Enlargement Using a Convolutional Neural Network-Enabled Electrocardiogram
Source: Front Cardiovasc Med. 2020 Dec 17;7:609976. doi: 10.3389/fcvm.2020.609976 (PMC7773668; doi:10.3389/fcvm.2020.609976)
Supplement: Supplementary file 5 [file Data_Sheet_5.ZIP › normal4/1802036276_7829_0000002Q.XML]

<?xml version="1.0" encoding="Windows-1252"?>
<!DOCTYPE RestingECG SYSTEM "restecg.dtd">
<RestingECG>
   <PatientDemographics>
      <PatientID>1802036276</PatientID>
      <PatientAge>72</PatientAge>
      <AgeUnits>Years</AgeUnits>
      <Gender>Female</Gender>
      <PatientLastName>chenchiyang</PatientLastName>
   </PatientDemographics>
   <TestDemographics>
      <DataType>Resting</DataType>
      <Site>1</Site>
      <AcquisitionDevice>MAC55</AcquisitionDevice>
      <Status>Unconfirmed</Status>
      <Priority>Normal</Priority>
      <AcquisitionTime>11:01:31</AcquisitionTime>
      <AcquisitionDate>08-15-2017</AcquisitionDate>
      <CartNumber>1</CartNumber>
      <AcquisitionSoftwareVersion>009C</AcquisitionSoftwareVersion>
      <XMLSourceVersion>MAC5000 v1.0</XMLSourceVersion>
   </TestDemographics>
   <RestingECGMeasurements>
      <VentricularRate>81</VentricularRate>
      <AtrialRate>81</AtrialRate>
      <PRInterval>168</PRInterval>
      <QRSDuration>72</QRSDuration>
      <QTInterval>368</QTInterval>
      <QTCorrected>427</QTCorrected>
      <PAxis>63</PAxis>
      <RAxis>49</RAxis>
      <TAxis>53</TAxis>
      <QRSCount>13</QRSCount>
      <QOnset>225</QOnset>
      <QOffset>261</QOffset>
      <POnset>141</POnset>
      <POffset>200</POffset>
      <TOffset>409</TOffset>
      <ECGSampleBase>500</ECGSampleBase>
      <ECGSampleExponent>0</ECGSampleExponent>
   </RestingECGMeasurements>
   <Diagnosis>
      <Modality>Resting</Modality>
         <StatementCount>2</StatementCount>
         <LabelText>12SL ��ϳ���</LabelText>
      <DiagnosisStatement>
         <StmtFlag>ENDSLINE</StmtFlag>
         <StmtText>�������</StmtText>
      </DiagnosisStatement>
      <DiagnosisStatement>
         <StmtFlag>ENDSLINE</StmtFlag>
         <StmtText>���� ECG</StmtText>
      </DiagnosisStatement>
   </Diagnosis>
   <Waveform>
      <WaveformType>Rhythm</WaveformType>
      <WaveformStartTime>0</WaveformStartTime>
      <NumberofLeads>8</NumberofLeads>
      <SampleType>CONTINUOUS_SAMPLES</SampleType>
      <SampleBase>500</SampleBase>
      <SampleExponent>0</SampleExponent>
      <HighPassFilter>16</HighPassFilter>
      <LowPassFilter>150</LowPassFilter>
      <ACFilter>NONE</ACFilter>
      <LeadData>
         <LeadByteCountTotal>10000</LeadByteCountTotal>
         <LeadTimeOffset>0</LeadTimeOffset>
         <LeadSampleCountTotal>5000</LeadSampleCountTotal>
         <LeadAmplitudeUnitsPerBit>4.88</LeadAmplitudeUnitsPerBit>
         <LeadAmplitudeUnits>��V</LeadAmplitudeUnits>
         <LeadHighLimit>2147483647</LeadHighLimit>
         <LeadLowLimit>268435456</LeadLowLimit>
         <LeadID>I</LeadID>
         <LeadOffsetFirstSample>0</LeadOffsetFirstSample>
         <FirstSampleBaseline>0</FirstSampleBaseline>
         <LeadSampleSize>2</LeadSampleSize>
         <LeadOff>FALSE</LeadOff>
         <BaselineSway>FALSE</BaselineSway>
         <ExcessiveACNoise>FALSE</ExcessiveACNoise>
         <MuscleNoise>FALSE</MuscleNoise>
         <LeadDataCRC32>4119716136</LeadDataCRC32>
         <WaveFormData>
9P/0//T/9P/1//b/9//4//z//v8AAAIAAwAEAAUABgAIAAoADAAOABEAEgATABQAFgAW
ABYAFgAYABoAHAAeABsAGgAZABgAGQAaABsAHAAaABgAFgAUABIAEAAOAAwACQAIAAcA
BgAAAPz/+P/0//H/8P/v/+7/7P/q/+j/5v/i/+D/3v/c/9v/2v/Z/9j/1f/U/9P/0v/S
/9L/0v/S/9D/0P/Q/9D/zv/O/87/zv/P/9D/0f/S/9H/0P/P/87/zv/O/87/zv/O/87/
zv/O/8z/zP/M/8z/z//Q/9H/0v/Q/9D/0P/Q/9L/0v/S/9L/0P/Q/9D/0P/Q/9D/0P/Q
/9P/1P/V/9b/0//S/9H/0P/T/9T/1f/W/9b/1v/W/9b/1v/W/9b/1v/X/9j/2f/a/9j/
2P/Y/9j/2P/Y/9j/2P/Y/9j/2P/Y/9b/1v/W/9b/2P/Y/9j/2P/X/9b/1f/U/9X/1v/X
/9j/2v/a/9r/2v/Z/9n/2P/Y/9v/3P/d/97/3f/d/9z/2//e/97/3v/f/97/3//h/+L/
4//k/+T/5P/n/+n/6v/r/+j/5//l/+T/5v/l/+T/5P/i/+L/4v/j/+L/4v/h/+D/4//k
/+H/3//b/9j/1P/R/8//zv/O/83/y//M/83/zf/L/8n/x//G/8n/yv/L/8z/yv/L/8v/
y//K/8v/zP/N/8v/y//M/8z/yP/J/8n/x//J/8n/xv/E/8f/1P/j//L/BgAeADIAQABI
AEgASABEADkALAAfAAsA9f/h/9b/zP/E/8P/xf/H/8z/0v/R/8//zv/L/8f/xv/E/8L/
wf/D/8P/xf/G/8T/xv/G/8b/xv/H/8f/x//K/8r/yv/I/8b/x//J/8f/yP/J/8z/zf/L
/8v/y//K/8r/y//L/8v/zf/N/83/z//P/87/zf/M/8//0P/Q/9H/0v/T/9P/0//U/9T/
1P/S/9b/1//X/9f/1v/W/9X/1f/X/9n/2//e/93/4P/g/9//3//g/+D/4P/k/+f/6f/r
/+n/6f/q/+v/7f/u//D/8P/w//D/8//z//X/9f/0//P/9f/3//n//f/9//z//P/7//v/
/P/9//7//P/8//z/+v/6//n/9v/1//f/9v/1//P/8P/u/+z/7P/s/+v/6//s/+v/6P/n
/+X/5//m/+X/5f/m/+b/5//o/+f/5v/l/+T/5//n/+j/6f/o/+j/5//n/+X/5f/l/+X/
5v/n/+j/6f/o/+f/5v/l/+f/5//o/+r/6//t/+r/6v/q/+n/6f/r/+3/7f/t/+3/7P/r
/+v/6v/s/+7/8P/y//D/7f/r/+n/6v/r/+v/7P/t/+7/7//w/+3/7f/u/+7/7v/t/+3/
7f/u/+7/7//v//H/7//v/+//8f/y//L/8//w/+3/7v/t/+//7//v/+//7f/t/+3/7v/w
/+//7v/v//D/8f/y//H/8P/v/+7/7v/v/+//8P/y//L/8v/y//L/8//z//P/9P/0//T/
9f/1//X/9v/2//n/+v/6//r//P/9//3//f/8//v/+f/4//n/+f/5//r/+f/4//f/9//6
//r/+f/4//j/+P/0//H/7v/u/+3/7f/t/+7/8P/x//D/8P/w/+//7v/t/+z/7P/t/+7/
7//w/+3/7f/s/+v/6//t/+//8f/u/+3/7f/s/+T/6f/v/+3/6//p/+b/6P/3/wgAGQAs
AEQAWABmAGoAaABqAG4AZgBXAEQALwAdAA0A/f/0//D/7v/t/+//9//8//7/+//3//L/
7f/t/+//7v/t/+3/8P/v//D/8P/v//D/7//u//D/8f/x//H/8P/w//D/7v/s/+3/7//t
/+7/7//y//P/8v/x//D/7v/x//P/9P/1//T/8//y//P/9P/0//T/9P/3//j/+P/5//b/
9f/z//H/8//0//X/9P/0//X/9f/1//f/+P/4//n/+//7//v//P/8//7//f/7//3//v/+
//7///8BAAIAAwADAAMABAAFAAYACAALAAwACwAKAAwACwAQABEAEQARAA8ADwAPABEA
EAAQABEAEQATABQAFQAWABMAEgARAA4ADAALAAgABwAHAAYABQADAAAA/v/8//z/+//7
//z//v/8//j/9v/z//T/9P/0//X/9f/0//T/9P/y//L/8v/y//P/8//0//X/9P/0//P/
8//z//P/8//z//P/8//z//P/8//z//P/8//z//P/9P/2//T/9f/x//D/8P/v/+//8f/y
//P/9P/1//T/8//z//L/8//0//X/9v/z//H/8P/v//P/9f/2//j/9v/2//b/9v/1//X/
9v/2//j/9//3//f/9//2//b/9f/2//X/9v/3//f/9v/0//P/8//x//P/8//0//X/9v/3
//X/9f/1//b/9//3//f/+P/3//f/9v/1//X/8//z//T/+P/4//j/+P/4//X/9P/z//L/
9f/3//j/+v/4//j/+P/4//r/+//7//v/+//6//n/+f/5//n/+v/6//7/AAABAAIAAwAD
AAIAAQADAAMAAgACAAIAAQAAAAAA///+//3//f8BAAIAAgACAP///v/5//X/9v/2//X/
9f/2//b/9//3//T/9P/0//P/9f/1//X/9v/1//T/8//y//D/8f/x//H/8v/z//T/9f/0
//P/8//y//b/9//3//H/6//r/+7/8P/5/wgAGQAsAEAAUgBiAHAAeAB4AHoAeABvAGQA
VwA/ACEADQAGAAAA9P/z//v/AQAIAA4AAQD1//b/9f/v//L/8v/y//P/9f/z//P/8v/w
//L/8v/y//T/9f/1//X/9P/0//T/8v/y//P/9f/z//X/9f/3//f/9v/1//T/8v/z//X/
9v/3//X/9f/1//f/+v/6//r/+v/4//j/9//3//b/9//3//f/+v/6//r/+P/4//n/+f/5
//r//P/9////AQABAAEAAgABAAIAAAD9//7/AAABAAIAAgADAAMAAwAGAAcACQALAAsA
DAAOAA4ADAAMAA8ADwASABMAEwATABEAEQARABMAFQAWABgAGQAYABgAGAAYABYAFgAW
ABQAFgAVABIAEQAPAA4ADQALAAoACAAGAAYABAADAAMABAACAAAAAAD//wEAAgADAAUA
AwACAAIAAgADAAQABQAGAAgABwAHAAcABgAGAAUABQAHAAkACwANAAoACQAIAAcACAAJ
AAoACwANAA0ADgAQABAAEQANAAwADgANAA0ADwANAA0ADQANABAAEQATABQAEwASABEA
EAASABEAEQARABQAFQAVABYAEwASABEAEAASABMAFQAWABcAFwAYABkAFwAWABYAFQAV
ABMAEwATABIAEgARABEAEgARABQAFQAVABUAFQAVABQAEwASABIAEwATABMAFAARABEA
EAAPAA8AEwAVABYAFgATABIAEQAQAA8ADgANAAwADQAPABAAEgARABAADwAOABEAEwAU
ABUAFAASABAADwASABMAFQAWABkAGgAaABoAGwAbABoAGQAaABsAGwAcABwAGwAaABoA
GAAYABgAGQAbABwAHAAcABsAGgAVABEAEQASABIAEwARABAAEAAPAA0ADgAPAA8AEAAP
AA4ADgANAAwACwAKAA0ADwAQABEADQANAA0ADQALAAsADAAMABAACwANAA8ACQADAAQA
BAAFABAAIwA2AEIAUgBoAIAAkACUAJgAoACdAI4AgwB5AF8APQAqACIAGAARABUAHQAc
ABIADwARABAADQANAA0ADAALAAsACwAJAAkACAAGAAgACAAIAAgACQAJAAkACAAIAAgA
BgAJAAsADgANAAoACQAKAAkACQAJAAkACAAIAAkACQAJAAcABwAHAAkACwAMAA0ADgAM
AAwACwALAAwADQANAA0ADwAQABEAEAAPAA8ADgANAA4AEAARABMAEAAPAA4ADgASABYA
FwAXABYAFgAVABQAFQAXABgAGQAcAB0AHwAhAB4AHgAfAB4AHwAgACQAJQAoACkAKQAp
ACgAJwAmACcAKwAsAC4ALwAtACwAKwAqACsALAAtACwALAArACgAJwAmACQAIgAfACEA
IAAfACAAGwAZABgAGAAYABYAFgAVABUAFAATABMAEgAQAA8ADgARABIAEwAUABQAEwAT
ABMAEQAQAA4ADQAPAA8ADwAPAA0ADQANAA0AEAARABIAEwAQAA0ACwAKAA0AEQAQABIA
EQAPAA4ADwAOAA0ADAALAA4ADwARABIADwAOAA0ADAAPAA8AEAARABAAEQARABIAEAAQ
ABAAEAARABEAEgASABIAEQARABEAEAAQABEAEQATABEAEQARABAADgALAAkADAANABIA
FQASAA8ADAAJAAwADQAOABAADgANAAwADAALAAsACgAJAAkABQAHAAgABQAEAAMAAgAB
AAAA///+/wAAAQABAAIAAQAAAP///v8CAAMAAwADAAEAAAD/////AAABAAMABAAEAAQA
AwACAAYABwAHAAcACAAJAAkACgAIAAUAAgAAAAEAAgADAAUACAAIAAcABgAEAAQAAAD9
//7//v/9//3/+f/4//j/9//3//j/+f/5//j/9//2//b/9P/0//T/9P/2//f/9//3//T/
8//y//H/8//z//T/9P/4//X/8f/v/+v/5//m/+z/9f8CABUAJgA4AE4AZABsAHAAdgB8
AHoAcQBmAFMANwAZAAcA/P/4//L/7//1//v/+v/6//f/8f/w//H/8f/x//D/7//v/+7/
6//q/+j/6v/s/+z/7P/r/+v/6v/p/+z/7P/s/+r/6v/r/+3/6//q/+n/6v/p/+r/6//s
/+z/7P/t/+3/7f/r/+v/6//t/+//8P/x//L/8f/w/+7/7f/w//H/8f/x//L/8v/y//D/
8P/x//H/8f/y//T/9f/3//X/9f/1//b/9//6//r/+f/5//r/+v/6//v//f/+////AQAB
AAIAAwACAAIAAwACAAQABgALAA0ADwAPAA4ADQANAA0ADQAPABIAEgATABMADwAOAA0A
DAAPABAAEQAQAA4ADQAKAAkACwAKAAkABwAGAAQAAgACAP3/+//6//r/+v/4//j/9//3
//b/9f/1//X/9P/0//T/9P/0//T/9P/z//H/8P/v//H/8v/y//P/8f/x//H/8f/v/+//
7//v//L/8//0//X/8v/v/+3/7P/v//H/7v/u//D/7//v//H/7//v/+//7//x//H/8v/y
//H/8P/v/+7/7//v//D/8f/x//H/8P/w//D/8P/w//D/8f/x//L/8v/w/+//7//v/+7/
7v/v/+//8f/v/+//7//y//L/8f/x//H/7//x//H/8P/v/+7/7f/t/+3/7f/u//D/7f/q
/+3/7v/v//D/8v/y//L/8v/u/+3/6//q/+3/7v/v//D/9P/1//X/9f/1//T/8//z//T/
9f/3//j/9v/2//X/9P/5//v//P/9//z/+//5//j/+v/5//j/+P/5//r/+//9//v/+v/4
//b/9//4//X/8//y//L/8f/x//H/8P/w/+//7//w//H/8f/u/+3/7P/s/+7/7v/u/+7/
8P/x//H/8f/t/+3/7f/t/+7/7//x//L/7P/l/+f/5//p/+3/7P/w////DgAbACgAPgBU
AGIAaABuAHIAagBeAFkAUAA7ACEACwD9//j/+P/2//f/+/////z/+v/5//f/+P/3//X/
8//y//H/8f/x/+//7//u//D/8v/y//L/7//v/+7/7f/x//L/8//y//T/9f/3//X/8//z
//X/9f/3//f/9//2//P/8//y//H/9P/1//b/+f/6//r/+v/6//j/+P/3//f/+//9//7/
//////7//f/6//7//////////f/+//7////9//3//f/+/wIABgAHAAcABgAGAAUABAAG
AAkACwANAA0ADQAOAA8ADQAOABAAEAARABIAFgAXABgAFwAVABMAFAAVABYAGQAcABwA
HQAdABkAGAAXABYAFwAYABkAGAAVABMADwANAA4ADgAOAA0ACwAIAAUABAABAP///v/+
/wIAAgAEAAUAAwAAAP3/+//5//j/+P/4//r/+v/6//r/+v/5//n/+f/6//r/+f/5//j/
9//2//X/9//5//v//f/8//v/+v/5//b/9f/1//b/+P/7//n/+v/5//f/9v/3//j/+f/6
//v/+//7//z//P/8//z//P/8//3//f/+/////v/9//v/+v/7//z//f/+//3//f/+//7/
/P/7//v/+//+//7///////7/+//6//n/+//8//z//f/7//n/+//7//v/+//7//v//P/9
//7/AAD+//3//P/8//z//f/9//3/AwD9//v/+P/4//v//P/9//7//f/8//v/+v/6//v/
+//8//7//v/+//7///////7//f/+//7//v///wAAAQADAAQAAwAEAAQABAAIAAkACQAJ
AAgABwAFAAQABQAFAAUABgAGAAYABgAHAAYABgAFAAQABgAGAAIA///8//z/+//7//n/
+P/4//f/+f/6//v/+//4//f/9v/2//f/+P/5//r/9//3//b/9f/2//f/+P/5//j/9//3
//b/9v/v/+3/8//3//X/8v/0//v/AgANACIAOABOAGIAcgB6AH4AfgB8AHUAaABdAEcA
LwAbAAwAAAD6//f/+/////7/AAABAP///P/3//f/9f/0//P/8//z//H/8f/w//L/9P/0
//T/8//z//L/8f/0//T/9P/y//D/8f/z//H/8//z//X/9f/z//P/8//y//H/8f/w/+//
8P/x//L/9f/0//T/9P/0//T/9P/z//P/9v/3//f/9//2//b/9v/0//b/9//3//f/9v/2
//X/9f/3//f/9//4//f/+v/6//n/+f/6//r/+v/9////AAABAP7//f/9//3/AAACAAUA
BgAFAAQABgAFAAYABwAHAAcACAAJAAoADQAKAAgABwAFAAcACgANABAADQAMAAsACAAH
AAUAAQD//wEAAgADAAMAAQD+//v/+v/5//f/9v/2//T/8v/y//H/7v/s/+r/6f/s/+z/
7f/u/+v/6v/p/+j/6v/p/+n/6f/s/+z/6//r/+v/6//r/+v/7f/t/+3/7f/q/+n/6P/n
/+n/6f/q/+z/7P/t/+n/6P/o/+f/5//p/+v/6//r/+v/6P/n/+f/5v/o/+j/6P/o/+j/
5//n/+f/6P/p/+n/6v/q/+r/6v/q/+f/5//o/+j/6f/p/+r/6//s/+z/7f/t/+v/6f/p
/+n/6P/o/+f/5//l/+P/5f/l/+j/6f/q/+v/6f/p/+n/6v/o/+f/5v/m/+f/6f/q/+v/
6P/n/+b/5P/k/+b/5P/m/+z/6f/o/+f/5v/m/+b/5v/m/+f/6f/q/+z/6f/o/+f/5v/p
/+v/7P/t/+v/6v/p/+n/6v/r/+3/7v/x//L/8v/y//H/8f/w/+//8f/z//T/9v/z//H/
7//u/+//8P/x//P/9P/0//P/8v/x//D/6//n/+f/6P/o/+n/5v/k/+P/4f/j/+T/5f/l
/+T/4//i/+L/4v/i/+L/4v/k/+X/5f/l/+H/4f/h/+H/4//j/+T/5P/m/+X/5f/l/9//
2f/W/+D/7//8/w0AIgA6AE4AXgBoAGoAbgB2AHoAbwBcAEkAMwAbAAMA9P/u/+z/7//z
//f/+P/2/+//6f/m/+n/7//t/+z/6//r/+n/5//n/+b/5v/o/+j/6P/q/+v/6//r/+n/
6P/n/+T/5f/n/+r/6f/p/+n/6//r/+v/6//r/+r/7P/t/+3/7f/r/+v/6//t//D/8P/w
//D/7v/u/+3/7f/w//H/8f/x//L/8v/y//D/8f/x//D/7//x//T/9v/5//f/9f/z//L/
9f/4//j/9//4//r/+//8//z//f/9//3//v///wEAAwABAAIABAAEAAQABAAHAAcACgAL
AAsACwALAAsACwANAA4ADgAPAA8ADAAMAAwADAANAA4ADwAOAA4ADQAKAAkABgAEAAIA
//8AAAAAAAACAP3/+//6//r/+P/2//b/9f/1//T/8//z//H/8P/w//D/8f/y//P/9P/z
//H/8P/v//H/8v/y//P/8//z//P/8//y//H/8P/v//L/8//0//X/8//x//D/8P/v//H/
7v/u/+//7//w//P/8f/x//H/8f/y//P/9f/2//P/8v/x//D/8f/x//L/8//2//f/9//4
//X/9P/z//L/9P/1//f/+P/2//X/9f/1//f/+P/6//v/+f/3//f/9//2//b/9f/1//f/
9//7//3/+//5//f/9f/1//X/9f/2//r/+f/4//j/9//2//X/9P/1//b/9//4//b/9//3
//j/+P/4//j/+P/8//3//f/9//v/+v/5//n//P/9////AAD//wAAAAAAAAQABQAFAAUA
BQAFAAQABAACAAEAAAAAAAIAAgACAAMAAgACAAEAAAACAAIA/v/7//j/+P/3//f/9//2
//b/9f/2//j/+v/7//n/9//1//T/9P/0//T/9P/1//f/+P/5//X/9f/1//X/8//z//T/
9P/2//X/7f/n/+//9f/0//j/BQAUACEAMgBEAFgAbgB6AHgAeAB8AHoAZwBWAEUAMwAd
AA0ABAAAAPz//f/9////BgAEAAEAAQACAP///f/6//j/9v/1//b/9f/2//b/+P/6//r/
+v/6//v/+//7//z//P/8//r/+P/5//v/+f/7//v//f/9//////////7//P/9//3//f/+
////AAADAAEAAAD///7///8AAAAAAQAEAAUABQAFAAMAAgABAP7/AQADAAQABQAFAAYA
BgAHAAkACQAJAAoACwAOAA4ADQALAAwADAAMAA4AEQATABUAEwATABQAFQAVABYAGAAY
ABoAGgAdAB0AIAAhACEAIQAhACEAIQAjACIAIgAjACMAIAAgACAAIAAhACIAIwAiACAA
HwAcABsAHQAcABsAGQAWABQAEgASAA0ACwAKAAoACwAKAAsACwAKAAgABgAFAAYABgAH
AAgABwAGAAUABAAEAAMAAwADAAYABgAFAAUAAgABAAAA//8AAAEAAgADAAEAAQABAAEA
AQABAAIABAADAAUAAgACAAAA/////wEAAwADAAMAAwADAAMABAAEAAQABAAEAAQABgAF
AAUABQAEAAMAAQAAAAMABAAFAAYABQAFAAYABgAFAAMAAgABAAUABgAIAAkABwAFAAUA
BQAEAAQAAwADAAQAAwAGAAcABgAFAAQAAwAFAAUABQAGAAMAAQD///7/AQADAAQABQAD
AAMAAQACAAIAAgACAAIABAAEAAQABAADAAMAAgACAAQABAAEAAQABQAFAAQAAwAEAAQA
BAAFAAgACQALAAwADAAMAAsACgAPABEAEgATABEADwAMAAoADQANAA0ADgAMAAwADAAN
AAwADAALAAoADAAMAAgABQAEAAQAAwADAAAA/v/9//v//v8AAAIAAwABAP///f/8//3/
/v///wAA//////7//f/7//v/+//7//z//f///wAA/P/5//f/9//3//X/9v/6/wMACgAT
ACIAOABOAGQAfACIAIgAiACMAIMAdABnAFkARwAzABwACAAAAAEAAwAFAAYACAAJAAkA
BgAFAAMAAQD+//v/+f/7//n/+f/4//n//P/9//7/+//7//r/+f/7//z//f/8//v/+//8
//n/+//7//3//f/////////+//v/+//6//n/+v/7//z///8AAAAAAAAAAAAAAAD/////
AgADAAMAAwACAAAA/v/6//7/AQADAAUAAgACAAEAAQAEAAUABgAIAAgACgAJAAcABwAI
AAgACAAHAAkACgALAAkACQAKAAsADQAOABAAEAAQABAAEwATABUAFQAUABMAFQAXABkA
HQAbABoAGgAZABkAGgAbABwAHAAcABwAGgAYABcAFAATABMAEgARAA8ADQAKAAcABgAF
AAMAAgACAAMAAgADAAMAAAD+//z/+//8//z//f/+//3//P/7//r//P/7//v/+//8//z/
+//7//r/+f/4//f/+v/7//z//f/7//v/+//7//n/9//2//b/+f/7//j/+P/4//f/9//5
//v/+//7//v/+v/5//n/+P/2//b/9v/2//j/+f/7//3/+v/5//f/9v/3//j/+f/6//n/
+f/6//r/+P/3//f/9//6//r/+//7//v/+f/5//n/+//8//z//f/6//f/+P/3//j/+f/6
//v/+//7//v//P/6//n/+P/4//r/+//7//v/+v/5//j/9v/6//j/+v/6//r/+v/5//j/
9//2//j/+f/5//r/+P/4//j/+P/6//v/+//7//3//P/7//v/+v/7//3//v///wAAAAAA
AAQABQAFAAUABAADAAEAAAACAAEAAAAAAAAAAAAAAAEAAAAAAP///v///wAA/f/7//f/
9v/0//P/8//y//L/8f/v//D/8f/x//L/8f/w//D/8P/w//D/8P/v/+//7v/t/+7/7//w
//H/8P/v/+//7v/k/+v/7f/p/+3/8f/w//D/9f/+/xEAJgA+AFQAaAB2AH4AfAB+AHoA
bQBgAFMAPQAjAA0AAAD4//T/8f/x//X//v8AAPv/+f/4//X/9f/z//D/7f/r/+7/7f/u
/+7/6//s/+v/6v/r/+3/7v/v/+7/7v/u/+z/6f/p/+r/5//p/+v/7//x/+7/7f/s/+r/
6//t/+7/7//v/+//7//x/+//7v/t/+z/7f/u/+7/7//v/+//7v/t/+//8P/x//D/9P/1
//X/9f/y//L/8f/x//P/8//z//T/9f/4//j/9//2//b/9f/0//f/+f/6//v/+f/5//r/
+//8//7/AQACAAEAAAACAAEABAAFAAUABQAHAAcABwAJAAkACAAIAAcACAAIAAgACAAI
AAgACAAGAAYABQACAAEAAgACAAIAAQD9//r/9//2//T/8//z//T/8v/w//D/7//w//D/
8P/x//D/7v/t/+z/6//q/+n/6P/p/+n/6v/r/+r/6v/p/+n/6v/r/+z/7f/s/+v/6v/p
/+f/5//n/+f/6P/p/+v/7v/s/+3/6f/o/+j/5//n/+n/6//r/+v/6//q/+n/6f/o/+v/
7P/t/+7/7f/r/+r/6f/q/+v/6//s/+//8P/x//L/7//t/+z/6v/t/+3/7v/v/+//7v/u
/+3/7v/t/+7/7//y//L/8f/x//D/7f/u/+3/7v/v//D/8f/w/+//7v/u/+7/7//y//L/
8v/x//D/7//u/+z/7P/s/+z/7//x//L/9P/x//D/7//u//P/9f/2//f/9v/0//L/8f/w
//H/8//0//b/+P/5//r/+f/5//j/9//6//v/+//8//v/+f/3//b/+P/4//j/+f/8//z/
+//6//n/+P/z/+//8P/w/+//7//v/+7/7v/t/+v/7P/t/+3/7v/t/+z/7P/s/+z/7P/s
/+r/6//r/+v/6f/p/+n/6f/r/+v/7P/s/+7/7//t/+n/5f/j/+L/5v/v//z/CwAcADQA
TABcAGIAZgBsAHQAcgBlAFYASQA1AB0ABwD4/+7/6v/p//H/9f/2//b/9//1//L/7f/r
/+z/7P/s/+3/6//n/+X/4v/j/+b/5//o/+r/6//r/+v/7P/s/+z/6v/q/+v/7f/r/+r/
6f/q/+n/6v/r/+z/7P/u/+//7//v/+7/7f/s/+3/8P/w//D/8P/w//D/7//v//L/8//z
//P/8v/y//L/8P/x//H/8P/v//L/9P/1//f/9P/z//L/8v/0//j/+f/5//v//P/8//z/
/P/9//3//f//////AAABAAEAAgAEAAQAAgACAAUABQAIAAkACQAJAAcABwAHAAkADAAM
AA0ADQALAAoACQAIAAoACgAKAAgACQAJAAcABwAGAAQAAgD//////v/9//7/+v/3//X/
9P/y//D/8P/v//H/8P/v/+//7P/q/+n/6P/r/+z/7f/u/+z/6f/n/+X/6f/q/+r/6//r
/+v/6//r/+n/6f/p/+n/6f/p/+n/6f/m/+X/5f/m/+n/6//o/+j/6f/p/+r/7f/s/+v/
6v/p/+v/6//s/+z/7P/s/+z/7P/s/+v/6//r/+z/7f/t/+7/7f/s/+v/6v/q/+v/7f/u
/+z/6//r/+v/7v/u/+//7//t/+v/6//r/+v/6v/o/+f/6v/p/+z/7f/r/+v/6//r/+n/
6f/p/+r/7P/r/+r/6v/p/+n/6P/n/+3/6//s/+v/6v/p/+j/6P/o/+j/6P/o/+n/6f/q
/+j/6P/o/+j/7P/t/+3/7f/t/+z/6//r/+z/7f/v//D/8v/0//X/9v/1//X/9P/z//b/
9//3//j/9//1//P/8v/y//L/8v/z//b/9v/1//T/8v/y/+7/6//r/+z/7P/t/+v/6v/q
/+n/6P/o/+j/5//o/+n/6v/s/+r/6P/m/+T/5v/n/+f/5//l/+X/5f/l/+X/5f/m/+b/
5v/p/+v/5f/h/9//3P/e/+n/9v8FABQAJAA0AEwAZABsAHAAdgB6AHEAZgBdAEcAJwAP
APz/8P/s/+v/6//v//T/9v/z/+//6v/l/+X/5//m/+X/5f/l/+P/4//i/+L/5P/k/+T/
5v/n/+f/5//n/+b/5f/i/+T/5f/n/+X/4//j/+X/5f/l/+X/5f/k/+X/5//o/+n/6P/n
/+b/5//o/+j/6P/o/+b/5v/l/+X/5v/n/+f/5//p/+r/6//q/+r/6//r/+v/6//s/+z/
7f/r/+v/6//s/+//8v/y//H/8//0//T/9P/0//X/9f/1//X/9f/2//f/9P/0//X/9P/3
//j//P/9/wIAAwADAAMAAAD///7///8BAAIABAAFAAQABAAEAAQAAwACAAEA/v8BAAEA
//////7//P/6//f/+P/2//T/9P/v/+3/7P/s/+r/6P/o/+f/6f/o/+f/5//l/+T/5P/k
/+b/5v/m/+b/4//h/+D/3//h/+L/4v/j/+T/5f/m/+f/5f/j/+H/3//g/+H/4v/j/+D/
3//f/+D/4//l/+L/4v/g/9//3//h/+D/3//e/93/4P/h/+P/5P/j/+L/4f/g/+L/4f/h
/+H/5P/l/+X/5v/l/+T/4//i/+L/4//l/+b/5f/j/+L/4f/k/+T/5f/l/+X/4//j/+P/
5P/k/+P/4//m/+X/6P/p/+f/5f/j/+H/4v/j/+T/5v/k/+P/4v/i/+L/4//j/+P/5f/l
/+X/5P/i/+L/4v/i/+D/3//f/9//4f/i/+T/5f/l/+T/4v/h/+P/5P/m/+f/5//m/+X/
5P/f/w==
         </WaveFormData>
      </LeadData>
      <LeadData>
         <LeadByteCountTotal>10000</LeadByteCountTotal>
         <LeadTimeOffset>0</LeadTimeOffset>
         <LeadSampleCountTotal>5000</LeadSampleCountTotal>
         <LeadAmplitudeUnitsPerBit>4.88</LeadAmplitudeUnitsPerBit>
         <LeadAmplitudeUnits>��V</LeadAmplitudeUnits>
         <LeadHighLimit>2147483647</LeadHighLimit>
         <LeadLowLimit>268435456</LeadLowLimit>
         <LeadID>II</LeadID>
         <LeadOffsetFirstSample>0</LeadOffsetFirstSample>
         <FirstSampleBaseline>0</FirstSampleBaseline>
         <LeadSampleSize>2</LeadSampleSize>
         <LeadOff>FALSE</LeadOff>
         <BaselineSway>FALSE</BaselineSway>
         <ExcessiveACNoise>FALSE</ExcessiveACNoise>
         <MuscleNoise>FALSE</MuscleNoise>
         <LeadDataCRC32>3599339208</LeadDataCRC32>
         <WaveFormData>
7v/u/+7/7v/x//L/8//0//j/+v/8//7/AAACAAQABgAKAAwADgAQABIAFAAWABgAGQAa
ABsAHAAfACIAJQAoACcAJgAlACQAJQAmACcAKAAkACIAIAAeABwAGgAYABYAFAASABAA
DgAKAAYAAgD+//r/+P/2//T/7//s/+n/5v/j/+D/3f/a/9n/2P/X/9b/0v/Q/87/zP/M
/8z/zP/M/8r/yv/K/8r/yf/I/8f/xv/I/8j/yP/I/8f/xv/F/8T/xv/G/8b/xv/G/8b/
xv/G/8f/yP/J/8r/zP/M/8z/zP/L/8r/yf/I/8v/zP/N/87/zv/O/87/zv/M/8z/zP/M
/8//0P/R/9L/0P/O/8z/yv/N/87/z//Q/9L/0v/S/9L/0P/Q/9D/0P/S/9L/0v/S/9D/
0P/Q/9D/0P/Q/9D/0P/P/87/zf/M/8z/zP/M/8z/zf/O/8//0P/P/87/zf/M/83/zv/P
/9D/zv/N/8z/zP/O/9H/0v/T/9b/2P/a/97/3//g/9//4P/j/+T/5v/n/+f/5//n/+f/
5//o/+j/6f/q/+r/6f/p/+X/4//g/97/4P/g/+H/4v/g/97/2//W/9T/0//Q/8//z//O
/87/zv/M/8r/x//F/7//vv+8/7v/u/+8/7z/vP+6/7n/t/+1/7f/uP+4/7j/tv+2/7b/
tf+1/7b/tv+3/7b/tv+1/7T/sv+0/7b/uf+3/7T/tf+7/8j/1//l//P/CwAnAD4AVQBt
AIEAhwByAEkAKQATAPH/0v/P/9T/zP/D/8L/wP+9/73/uv+5/7v/uf+1/7L/sP+v/6z/
rP+t/67/r/+w/7D/sf+x/7D/sv+z/7P/s/+0/7X/tv+2/7P/s/+z/7L/sv+z/7b/t/+3
/7j/uP+4/7b/tv+2/7b/uP+4/7n/u/+7/7v/u/+7/77/vv+//8D/wP/B/8H/wf/D/8P/
w//D/8T/xv/H/8j/x//K/8r/yv/L/8//0P/R/9H/0//T/9P/0f/S/9T/1v/X/9v/3f/f
/+L/4v/k/+X/6P/q/+7/8P/w//D/8f/y//H/8v/z//X/9v/3//n/+//8//z//f/9//7/
//8AAAEA//////////8AAP7//f/6//v/+f/4//f/8v/t/+r/5//m/+b/5P/j/+H/3//d
/9z/3P/c/9v/3P/c/9z/3P/d/9r/2P/W/9X/1v/X/9j/2f/b/9v/2f/Z/9j/2f/Z/9j/
2v/a/9r/2v/a/9n/2P/X/9n/3f/f/+H/4P/h/+H/4f/g/97/3f/d/+D/4f/j/+T/4f/h
/+H/4P/k/+b/6P/p/+f/5v/k/+L/5P/l/+X/5f/l/+X/5f/l/+X/5f/l/+L/5f/m/+b/
5//m/+X/5P/j/+T/5P/j/+T/5P/k/+T/5P/k/+P/4f/f/93/4P/h/+P/4//j/+P/4//f
/9//4P/j/+T/5f/m/+P/4//j/+T/6P/r/+z/7f/t/+7/7//y//T/9v/2//j/+f/6//z/
/f/6//n/+P/3//r//P/9///////+//z/+//4//f/9f/0//b/9v/3//j/9v/0//H/7P/s
/+v/6P/n/+b/5P/j/+L/4P/g/9//3//d/97/3v/f/9z/3P/b/9r/2//b/9r/2f/Z/9r/
2v/a/9j/2P/Y/9f/2f/a/9r/2//Y/9j/1//W/9T/1v/Y/9H/z//U/9v/6f/+/xEAIQA5
AFEAZwB8AJMApQCxAKsAiABfAEMAIQD///r//f/2//D/7f/o/+j/6f/n/+b/5f/j/9//
2//Y/9r/2f/W/9b/2f/a/9v/3P/Z/9n/2P/W/9j/2//d/9//3P/b/9r/2P/Y/9n/2v/a
/9v/2//d/93/2//c/9z/3P/f/+D/4f/i/+H/4P/g/+H/4f/h/+H/4f/i/+L/4//k/+T/
4//h/9//5P/l/+b/5//l/+b/5v/m/+f/6v/q/+r/7P/v/+//7//u/+//7v/t//D/8v/1
//j/9v/5//r/+//8//z//v///wQABgAKAAwADAAMAA0ADgAPABAAEQATABEAEQASABMA
EgASABMAEwAWABcAGAAZABcAFwAXABcAFQASABAADAALAAkACAAHAAIA///+//3//P/8
//r/+f/0//H/7v/s/+z/7P/r/+z/6//q/+n/6f/n/+b/5f/l/+b/5//o/+n/5//n/+X/
5f/o/+n/6f/o/+j/6P/o/+j/5//n/+f/5//m/+n/6v/r/+n/6f/o/+f/6f/o/+j/6f/r
/+v/7P/s/+v/6//r/+r/6//s/+3/7f/s/+z/6//q/+v/7f/u/+//7f/t/+3/7f/t/+3/
7f/q/+7/7v/t/+3/7f/t/+3/7f/u/+7/7f/u/+3/7P/r/+r/6f/p/+j/5//n/+r/6//t
/+v/6//r/+v/7P/t/+3/7v/r/+r/6f/o/+j/5v/m/+j/7P/q/+r/6v/q/+v/6//r/+z/
8P/z//T/9f/2//b/9v/4//v//v///wIAAAAAAAEAAQD//////////wEAAgACAAMAAgAC
AAEAAQACAAEA///+/wAA/v/9//z/+//6//j/9P/0//X/9P/1//L/7v/r/+j/6v/q/+n/
6f/m/+b/5f/l/+L/4v/h/+D/4f/j/+T/5f/i/+L/4f/g/+L/4v/i/+H/4v/i/+H/4f/f
/+D/4P/g/+L/5P/i/9//2//W/9v/6/8AABMAIQA1AE8AYwB0AI0ApQC5AMEAqgB9AFsA
QwAbAPr/+/8EAAAA9f/0//b/9f/1//L/5//h/+P/4//i/+P/4//h/+L/4P/g/+D/4P/e
/9//3//e/9//4f/i/+P/4f/h/+H/4P/g/+H/4v/i/+P/4//l/+X/5P/k/+P/4v/j/+T/
5f/m/+T/5P/l/+f/5//n/+f/5//n/+b/5v/m/+j/6f/p/+n/6//r/+v/6//p/+r/6v/q
/+z/8P/x//L/9P/3//f/9//1//X/8//x//T/9v/5//z/+//9//3//f8DAAQABwAJAAkA
CgANAA4AEQASABQAFgAXABgAGQAbABoAGQAZABkAHAAcAB0AHQAbABsAGwAbABsAGwAb
ABsAGwAaABoAGAAWABMAEQAPAA0ACwALAAsABwAGAAMAAQABAP///f/8//z//P/7//z/
+f/4//f/9//6//r/+v/7//v/+//7//v/+//7//n/+f/7//3//v/+//z//P/8//z//v//
/wAAAQAAAAMABAAFAAUABQAEAAMABQAEAAQABQADAAMABAAEAAUABwAJAAoACAAIAAgA
BwAHAAgACAAIAAoACwALAAsACQAJAAkACQAKAAsADAAKAAwADAALAAsADAALAAoACQAL
AAoACAAIAAYABgAGAAYABwAHAAYABQAEAAYABgAHAAYABQAEAAMABQAFAAQABAADAAIA
AQAAAAAAAgAEAAYABAACAAIAAgACAAEAAQABAAIAAgAFAAYABwAHAAgACQAMABAAEgAS
ABQAFAAUABUAFQAVABUAFQAVABUAFgAWABcAFgAWABUAFQAWABUAEwASABQAEgARABAA
EAAQAA8ADAALAAsACQAJAAcABAACAAAAAAAAAP/////9//z/+v/5//f/+P/4//j/+f/5
//j/9//2//b/9f/0//X/9v/3//f/9P/0//P/8//z//T/9P/0//b/9P/0//X/8//u/+//
9/8CABUAKwA7AEcAWwBwAIkApwC/ANEA2gDFAJUAbwBTAC4AEwAUABoAEwAOAA4ADQAF
APr/8//3//f/9f/0//b/9f/y//L/8P/w//D/8P/w//H/8f/w//D/8f/x//H/7//v/+//
7v/w//H/8v/y/+//7//x//H/8f/y//L/8v/y//L/8v/y//H/8P/w//H/8//1//f/+f/2
//T/8//y//b/9//3//f/+f/5//n/+f/4//j/9//2//j//P/9//7//f////7//f8AAAMA
BAAFAAQABAAFAAYACAALAAwADQASABIAFAAVABQAFAAWABYAGAAaAB0AIAAhACIAIwAl
ACMAIwAkACUAKQAqACwALQAqACkAKAAnACoAKwAsAC0AKwAoACYAIgAhAB8AHgAdABsA
GQAZABkAEwASAA8ADQANAAsACQAIAAUABAACAAIA///+//3//f/+//7//v////3//f/9
//3//P/7//j/9//6//v/+//6//j/+P/4//j/+//9////AQD8//v/+P/1//j/+//9////
/v/8//v/+//7//v//P/8////AQADAAQAAQAAAP///f///wAAAAAAAAIAAwADAAMAAgAB
AAAA///////////8/wAAAAD/////AQABAAEAAQADAAIAAAAAAP7//v/+//7///////7/
/f/5//r/+f/5//z//f/+/////P/7//n/+P/6//r/+v/6//z//P/+/wAA/f/8//v/+v/5
//n/+f/6//r//f/+////AwAEAAUACAALAA4ADwASAA8ADgAOAA0ADwAPAA8ADwANAA4A
DgAPABMAFAAUABUAFAATABEAEAANAAgABAAAAAQABgAHAAYAAgABAP7//f/6//j/9//2
//f/+P/4//n/9f/0//L/8f/v//D/8P/w//H/8f/w/+//7f/u/+7/7v/w//D/8P/v/+z/
7P/r/+v/6f/q/+r/6v/0//L/7v/t/+f/3v/f/+//BgAbACkAOwBRAGkAfgCRAKUAvwDL
ALoAkwBxAFMAKQAIAAcADgAMAAcAAgAAAP//+//0/+3/6f/r/+3/7v/s/+v/6P/o/+j/
6P/o/+j/6v/r/+v/6v/n/+f/5v/l/+b/5//o/+j/5v/n/+j/6P/m/+X/5v/l/+f/6v/s
/+7/7f/s/+v/6v/o/+j/6f/r/+7/7//w//H/7v/s/+v/6v/u/+//7//v//H/8f/x//H/
7//w//D/8P/z//b/9v/2//T/9//3//f/+//9//3//f/7//z//v8AAAAAAwAEAAUACAAI
AAoACwAKAAoADAAMABAAEgAVABgAGAAYABgAGQAXABcAGAAZABwAHAAdAB0AGwAbABsA
GwAZABkAGQAZABYAFAATABAAEAAPAA8ADwANAAsACwALAAQAAgD+//v/9//1//P/8v/y
//L/8f/y//H/8P/v/+//7//u/+3/7f/s/+v/6v/p/+r/6//q/+v/7P/t/+3/7P/q/+r/
6v/q/+z/7f/u/+//6//r/+n/5//p/+v/7P/t/+3/7P/s/+3/7//v//D/8P/y//P/9P/0
//L/8P/u/+v/7v/w//H/8v/0//X/9f/1//P/8//z//P/8//z//P/8P/y//L/8f/x//X/
9f/1//X/8v/w/+3/7P/u/+7/7v/u//D/8f/x//H/7P/u/+7/7//t/+3/7f/t/+//7f/s
/+7/7v/u/+7/7v/v//D/8v/z//X/9f/1//j/+v/8/wAAAQACAAEAAgACAAIAAwADAAUA
BQAFAAUABAAEAAMAAwAFAAYABgAHAAQAAwABAAAAAAD+//3//P/+//7//f/6//X/8//v
/+3/7//u/+7/7v/s/+z/6//r/+f/5v/k/+P/5P/m/+f/6P/m/+X/4//h/+L/5P/l/+b/
5v/m/+b/5f/i/+L/4f/h/+L/5P/l/+b/4P/a/9z/2//Z/97/6f/5/wwAHQApAD0AUwBn
AH4AmQCzAMUAuQCQAG0AVwAzAAsAAAAJAAoABgAFAAIA/v/3//H/7P/r/+3/7f/r/+z/
6//p/+X/5P/m/+b/5v/m/+b/5//n/+b/5P/l/+X/5f/m/+f/6P/o/+r/6//s/+z/6f/p
/+v/6//t/+7/7v/u/+3/7P/r/+r/7f/u//D/8//z//P/8//z//H/8P/w//D/9P/1//X/
9f/1//X/9f/1//b/+P/5//r/+v/8//v/+v/6//3//f/9/wAAAwAEAAUAAgACAAMABAAH
AAsADQAPABIAEgAUABUAFQAWABkAGgAdAB4AIAAiACIAIgAiACMAJQAlACYAJwAqACoA
KwArACkAKQApACkAKwArACsAKwApACYAJAAgACAAHwAfAB8AGQAVABMAEQAPAA4ACwAJ
AAoACQAIAAgABQACAP7//P/9//z/+//7//3//P/7//v/+//7//v/+//7//v/+f/5//f/
9//2//T/9v/4//r//P/7//v/+//7//f/+f/5//n//P/9//3//f/7//r/+v/7//3//f/+
//7//P/9//7//v/8//z//P/7//3/AAACAAQAAAD///3/+//+////AAABAAAA///+//r/
/P/8//v/+//9//3//f/9//v/+v/4//j/+//8//3//v/+//3/+//5//b/+P/4//n/+//7
//v/+//5//n/+P/4//r/+v/6//r//P/2//b/9v/0//f/+P/5//r/+P/3//b/9v/4//v/
/P/9/wAAAgAEAAgABwAIAAcACAAJAAoADAANAA0ADQANAA0ACwAMAAwADQAPABAAEAAR
AA0ACwAIAAYACQAIAAgACAAKAAoACQAGAAMAAQD9//v/+//6//r/+v/5//j/9v/1//P/
8v/w/+//7f/u/+7/7v/t/+3/7P/r/+z/7v/v//D/7f/s/+v/6f/p/+r/6v/r/+n/6v/q
/+r/6v/m/+T/6f/r/+j/6f/3/wgAFQAhADMATQBjAHgAkQCpAL8AywC8AJUAbQBRACsA
DAALABQAEAAHAAAA/P/7//f/9P/1//P/8//z//L/7//t/+n/6P/q/+r/6v/q/+r/6//r
/+r/6v/r/+v/6//s/+3/7v/u/+3/7f/t/+z/7P/t//D/8f/v//D/8P/w/+//7v/t/+z/
7f/u//D/8//y//H/8P/v//D/8P/x//L/8v/z//P/8//3//f/9//3//n/+v/6//r/+v/8
//v/+v/8/////////wAAAQAAAP//AQACAAQABgAHAAsADQAPAA8ADgAPAA8AFAAWABoA
HAAbABwAHgAgACEAIgAjACUAJgAnACkAKwAqACgAJwAlACcAKQArAC0ALAArACoAKQAm
ACQAIwAgACIAIQAhACEAGwAXABUAEwARABAADQALAAkABwAFAAQAAQAAAP7//v/+//7/
/v////z/+v/4//f/+P/5//r/+//7//v/+f/5//r/+//7//r//P/8//z//P/7//n/9//1
//X/+f/7//3//P/9//3//f/9//z//P/9//3//f/+//7//P/9//7//v///wAAAQABAAAA
AAD///7//v////////8BAAEAAQABAAAA///+//r///8AAAAAAQABAAEAAQABAP///v/8
//z//v/+//7//v/+//3/+//5//f/+v/7//3/+//7//v/+//7//v/+v/6//z//P/8//z/
+f/4//X/9P/3//r/+f/4//z/+v/6//r/+v/5//n/+f/6//3/AQADAAUABAAEAAQABgAJ
AAwADQAQAA8ADgAOAA0ACwALAAsACwAMAA4ADwARAA8ADgAMAAsADQANAAwADAALAAgA
BgAEAAUABgAGAAQAAAD///z/+//4//b/9f/0//b/9v/1//X/7//u/+z/6//s/+7/7//w
/+3/7f/s/+v/6//s/+z/7P/u/+7/7v/t/+n/6P/m/+X/6P/q/+v/7P/s/+r/6v/p/+X/
3v/h//H/DAAfACsAPwBXAGsAfgCVAKsAwQDJALQAiwBnAEMAGwAIAAkACgAIAAcAAgAA
AP//+f/y/+//7f/r/+3/8P/w/+//7P/s/+v/6v/p/+j/6P/p/+n/6P/p/+v/7P/t/+r/
6f/o/+b/6f/r/+3/7v/s/+v/7P/r/+z/7v/v//D/7v/u/+7/7v/s/+z/7f/v//H/8f/x
//H/8P/u/+3/7P/v//H/8v/z//X/9f/1//X/8//0//T/9P/2//r/+//8//n/+//6//n/
+//9//3//f8AAAIABQAIAAUABwAHAAcACgAKAAwADQAPABAAEwAUABUAFgAYABoAGwAc
AB0AHwAhACEAIgAjACQAJAAlACUAJAAjACIAIQAiACMAJAAlACQAIgAhAB4AGwAZABgA
FwAVABMAEwATAA4ADAAIAAUAAwABAP///v/7//r/+P/4//n/+P/3//f/9//2//X/9f/z
//P/8//z//X/9f/z//P/9P/1//X/9P/y//D/7v/s/+//8f/z//X/8v/z//L/8f/0//X/
9f/1//X/9P/0//X/8//z//T/9P/1//f/+f/6//j/9v/0//H/8v/0//X/9v/3//n/+v/7
//n/+f/5//n/+//7//v/+P/5//j/9v/1//j/+f/6//v/+f/4//b/9v/2//b/9v/2//j/
+f/5//n/8//0//P/8//z//P/8//z//f/9f/0//b/8//y//H/8P/w//H/8v/0//b/+f/6
//v///8AAAEABAAEAAYABgAIAAgACAAJAAkACQAJAAkACQAIAAgABwAHAAkACgAKAAsA
DAALAAkACAAKAAgABwAGAAUABAACAP7//P/7//j/9//4//b/9f/0//L/8v/x//H/7f/s
/+r/6f/q/+z/7f/u/+z/6//p/+f/5//o/+j/6P/p/+r/6//r/+j/6P/n/+f/5f/m/+b/
5v/o/+b/4P/Z/9v/4P/p//v/DgAdACkAPQBVAGkAgACbALEAvwDDAKgAeQBVAD0AGwAG
AAkADgAMAAcABAAAAPn/8//u/+//8f/x//H/7v/t/+v/5//m/+f/6P/p/+r/6v/r/+v/
6v/o/+n/6f/p/+n/6f/p/+j/6P/p/+r/6v/q/+v/7v/v/+3/7v/u/+7/7v/u/+7/7v/v
//D/8v/1//L/8f/w/+//8P/w//H/8v/0//X/9f/1//b/9f/0//P/9v/4//n/+v/7//7/
/v/+//7/AQABAAEAAwAFAAUABQADAAQABgAIAAkADQAPABEAEwASABMAEwAXABgAGwAc
AB4AIAAjACYAJQAmACcAKQAnACcAKAApACoAKgArACsAKwArACsAKwAsAC0ALgAvAC0A
KgAoACQAIwAhACAAHwAaABcAFgAVABEAEAANAAsACgAJAAgACAAFAAQAAgACAAMAAgAB
AAEAAQAAAP/////9//3//f/9///////9//3/+//7//r/+P/7//z//f/+//7//f/8//v/
+v/9//7//////////v/9//3//P/8//3//////wAAAAAAAAEAAgACAAIAAgACAAEAAwAE
AAQABAABAAEAAAD//wAAAQACAAMAAwADAAMAAAACAAIAAQABAAMAAwADAAMAAwACAAAA
AAAAAAAAAAAAAAEAAQAAAP///P/+//7///////////////z/+//5//j/+f/6//v//P/8
//z/+P/4//r/+v/6//r/+//7//v//P/9/////////wMABAAFAAgACAAKAAoADAANAA4A
EAARABEAEQARABEAEAAQAA8ADwARABIAEgATABEADwAMAAoADAAKAAkACAAIAAgABwAE
AAEA///7//n/+f/4//j/+P/4//j/9//3//H/8P/u/+3/8P/y//P/9P/w/+//7f/r/+z/
7v/v//D/7v/u/+7/7f/q/+r/6f/p/+r/7P/t/+7/6v/o/+b/5//n/+b/5//x/wYAFwAf
ACkAQQBbAHIAiwClALkAywDIAKUAdwBZADkAGgARABQADAAFAAQA/v/3//X/8v/x//H/
9f/z//D/7//t/+n/6P/o/+j/6P/o/+r/6//r/+r/5//n/+b/5f/o/+n/6v/q/+n/6f/p
/+j/5//n/+n/6f/r/+z/7P/s/+v/6v/p/+j/6v/q/+v/7f/r/+v/6//r/+3/7P/s/+z/
8P/x//H/8f/x/+//7f/r/+//8v/0//b/9f/2//T/8v/z//f/+P/5//n/+//7//v//f/+
/wAAAgAEAAcACAAJAAsACgALAAsADwAQABMAFAAXABgAGgAcABoAGgAaABsAHgAfACEA
IwAhACAAIAAfACAAIQAiACMAIwAjACMAIwAgAB4AHQAaABkAFwAWABUAEAANAAwACwAH
AAYAAwABAAEA///9//z/+v/4//X/9P/0//T/9P/1//T/8v/w/+//8f/x//H/8f/x//H/
7//v/+7/7//v/+7/7v/u/+7/7v/t/+3/7f/t/+v/7f/t/+3/8P/x//H/8f/x//D/8P/x
//H/8f/y//L/8f/x//H/8P/w//D/8P/v//D/8v/z//T/8f/x//D/7//y//P/9P/1//T/
8//y/+7/8P/w/+//7//x//H/8f/x//H/8P/u/+7/8f/y//P/9P/z//H/7v/r/+n/7P/t
/+//7f/t/+3/7f/t/+3/7P/s/+3/7v/v//D/7f/s/+n/6P/t/+r/7P/s/+z/7P/p/+n/
6f/q/+7/8f/y//P/8//0//X/+P/6//z//P/+////AAACAAMAAQABAAEAAQD//wAAAAAB
AAIAAgABAAEAAAD///3//P/8//r/+f/4//b/9v/1//L/8v/x/+7/7f/v/+7/7v/u/+v/
6v/o/+f/5f/k/+L/4f/g/+D/3//e/9//3//e/93/3f/e/97/3v/c/9z/3P/b/9z/3P/b
/9v/2f/a/9r/2v/W/9r/3P/Z/9f/2P/b/+n/+v8HABUAKQBDAFkAcACLAKUAtQCzAJgA
cQBRADcAEQD6//3/AAD6//X/8P/q/+v/6//m/+H/3f/d/93/2v/a/9n/1v/W/9j/2P/Y
/9j/1//X/9b/1P/V/9f/2P/Z/9f/1//X/9b/1P/V/9b/1v/W/9f/2v/b/9j/2P/X/9b/
2f/a/9v/3P/b/9r/2v/b/9n/2f/Z/9n/2v/a/9v/3P/b/9v/2v/Z/9z/3f/e/9//4f/i
/+L/4v/i/+T/4//i/+T/5//n/+f/6f/r/+v/6//o/+j/6f/q/+v/7//x//P/9v/2//j/
+f/8//7/AgAEAAMAAgACAAIABAAGAAgACwANAA0ADgAPAA8ADgAOAA0ADQANAA0ADQAO
AA8AEAARAA4ADAALAAgABwAFAAQAAwAAAP3//P/7//n/+P/1//P/7//t/+v/6v/p/+j/
5v/m/+f/5v/l/+X/4v/g/97/3f/d/93/3f/d/9v/2//Z/9n/3f/f/+D/4P/e/97/3v/e
/93/3f/d/93/3v/h/+L/4//h/+H/4P/f/+D/4P/h/+P/4f/h/+L/4v/g/+H/4v/i/+X/
5v/n/+f/5P/k/+P/4v/j/+X/5v/n/+j/6f/q/+v/6f/n/+X/4P/j/+T/5P/l/+T/4//i
/+H/5P/k/+P/5P/m/+b/5v/m/+b/5f/j/+H/4f/k/+X/5//k/+P/4v/h/+X/5f/m/+b/
5v/l/+T/4//i/+H/4f/h/+L/5f/p/+v/7f/u/+7/7v/w//P/9v/3//r/+f/4//j/9//5
//n/+f/5//r//P/9/////v/8//n/9//4//n/+f/6//f/9P/y//D/8f/y//L/8P/w/+//
7P/r/+f/5P/i/+D/4//k/+T/5f/g/97/2//Z/9v/3P/c/9z/3f/d/9z/2//Z/9r/2v/a
/9r/2v/a/9n/2v/a/9n/2f/Z/9r/2v/a/97/3v/c/9f/0f/M/8//3//y/wUAEwAjADsA
VQBoAHsAkQCpALkArACDAF0AQwAhAP7/9f/4//j/8//w/+7/7//r/+T/3//h/9//3//c
/93/3f/b/9z/2v/Y/9b/1P/W/9f/1//W/9f/2f/a/9v/2f/Z/9n/2P/Z/9v/3f/e/9r/
2f/a/9n/2v/c/93/3v/c/9z/3P/c/9z/3P/d/9//4f/h/+H/4f/h/+D/4P/g/+L/4//j
/+P/4//j/+P/4//h/+L/4v/i/+T/6P/p/+r/6f/r/+r/6f/t/+//7//v/+//8P/y//T/
9P/3//j/+f/8//z//v///wEAAgAFAAYABwAIAAoADAANAA4ADwARAA8ADwAQABEAEwAU
ABYAFwAUABMAEgARABMAEwATABMAFAASABEADgALAAkACAAHAAYAAwACAAEA/P/6//b/
8//z//H/7//u/+3/7P/q/+r/5v/k/+L/4f/l/+b/5//p/+X/4//h/9//4P/h/+D/4f/i
/+P/4//i/+D/4P/g/+D/4//j/+P/4//g/+H/4P/f/+L/4//j/+P/5f/k/+T/5f/j/+P/
5P/k/+b/5//o/+j/6P/o/+j/5//n/+j/6P/o/+b/5//n/+f/5f/l/+X/5f/m/+f/6P/m
/+f/5v/k/+P/5v/n/+j/6f/o/+b/4//i/+D/4P/g/+D/5P/l/+X/5f/h/+L/4f/h/9//
3//f/9//4f/h/+D/4P/f/97/3f/c/+D/4P/g/93/3P/b/9r/2v/b/9z/3v/g/+P/5P/l
/+X/5v/n/+r/7f/w//H/9P/z//L/8v/x//H/8f/x//H/8//0//T/9f/1//T/8v/x//H/
8f/w//D/7//s/+r/6P/p/+r/6v/o/+b/5f/i/+H/3v/c/9v/2v/c/9z/2//b/9f/1v/U
/9P/0f/S/9L/0v/S/9P/0//T/9D/0P/P/87/0P/Q/9D/z//O/87/zf/N/83/zv/O/87/
0P/S/9L/z//L/8b/xf/P/+b/+/8HABMAJwA5AFAAawCDAJsArQCqAIUAWQA9ABsA9v/t
//D/7v/t/+r/5P/h/9v/2P/T/9P/z//L/87/0P/P/8z/zP/L/8r/yf/I/8r/y//L/8r/
yv/L/8v/y//J/8n/yf/I/8n/y//N/87/zP/L/8z/y//N/87/zv/O/9D/0P/Q/9D/zf/M
/8z/zf/O/8//0P/R/8//zv/O/87/0P/R/9H/0f/T/9P/0//T/9H/0v/S/9L/1f/Y/9j/
2P/V/9f/1v/V/9n/2//b/9v/2//c/97/4P/e/+H/4v/j/+f/6P/r/+3/7P/s/+7/7v/w
//L/9f/4//v//P/9/////f/9//7///8CAAIAAwADAAMAAwADAAMAAgABAAAA//8BAAAA
AAD+//z/+f/3//X/8v/v/+7/7f/o/+b/4v/f/9//3f/b/9r/2f/Y/9b/1v/T/9L/0f/R
/9L/0v/S/9P/0P/P/87/zf/P/8//zf/N/9D/0f/R/9D/zv/M/8r/yP/M/83/zv/P/8z/
zf/M/8v/zv/P/8//z//N/8z/zP/N/8v/y//M/8z/zf/P/9H/0v/R/9D/z//N/8//0P/Q
/9D/0v/T/9P/0//R/8//zf/L/83/z//R/9D/z//O/8z/y//O/8//0P/R/8//zv/M/8z/
zP/M/8z/zP/O/8//z//P/8v/zP/L/8v/y//L/8v/y//N/83/zP/M/8r/yv/K/8r/yv/K
/8j/yP/H/8j/yf/K/8j/yf/J/8n/yf/K/8z/zf/O/87/z//Q/9T/1v/X/9j/2P/Z/9v/
3P/Z/w==
         </WaveFormData>
      </LeadData>
      <LeadData>
         <LeadByteCountTotal>10000</LeadByteCountTotal>
         <LeadTimeOffset>0</LeadTimeOffset>
         <LeadSampleCountTotal>5000</LeadSampleCountTotal>
         <LeadAmplitudeUnitsPerBit>4.88</LeadAmplitudeUnitsPerBit>
         <LeadAmplitudeUnits>��V</LeadAmplitudeUnits>
         <LeadHighLimit>2147483647</LeadHighLimit>
         <LeadLowLimit>268435456</LeadLowLimit>
         <LeadID>V1</LeadID>
         <LeadOffsetFirstSample>0</LeadOffsetFirstSample>
         <FirstSampleBaseline>0</FirstSampleBaseline>
         <LeadSampleSize>2</LeadSampleSize>
         <LeadOff>FALSE</LeadOff>
         <BaselineSway>FALSE</BaselineSway>
         <ExcessiveACNoise>FALSE</ExcessiveACNoise>
         <MuscleNoise>FALSE</MuscleNoise>
         <LeadDataCRC32>3830507383</LeadDataCRC32>
         <WaveFormData>
9P/0//T/9P/0//T/9P/0//b/9v/2//b/+P/4//j/+P/2//b/9v/2//j/+P/4//j/9v/2
//b/9v/1//T/8//y//D/8P/w//D/7f/s/+v/6v/p/+j/5//m/+X/5P/j/+L/4f/g/9//
3v/e/97/3v/e/9z/3P/c/9z/3v/e/97/3v/g/+D/4P/g/97/3v/e/97/3//g/+H/4v/g
/+D/4P/g/+D/4P/g/+D/4P/g/+D/4P/g/+D/4P/g/+D/4P/g/+D/3v/e/97/3v/f/+D/
4f/i/+D/4P/g/+D/4v/i/+L/4v/i/+L/4v/i/+L/4v/i/+L/4v/i/+L/4v/j/+T/5f/m
/+X/5P/j/+L/5P/k/+T/5P/i/+L/4v/i/+T/5P/k/+T/5v/m/+b/5v/m/+b/5v/m/+T/
5P/k/+T/5v/m/+b/5v/m/+b/5v/m/+j/6P/o/+j/6P/o/+j/6P/o/+j/6P/o/+b/5v/m
/+b/5//o/+n/6v/q/+z/7f/u/+7/7v/v/+//7//x//H/8f/v/+7/7v/u/+//8P/u/+3/
6f/o/+j/6P/k/+P/4//j/+X/5P/k/+T/4//j/+L/4f/h/+D/4P/g/+T/5P/k/+T/5P/k
/+T/5v/n/+j/6P/o/+f/5v/k/+P/4v/h/+D/3//h/+H/4f/h/+H/4f/i/+L/4//j/+T/
5v/k/+T/5f/l/+L/4v/i/+L/6P/l/+H/4v/r//X/+v/+//r/8f/v//P/8P/h/8v/vP+3
/7X/r/+x/7f/uP+3/8D/yP/E/7r/tv+4/8P/zv/U/9j/2f/c/9z/3f/h/+L/4v/i/+T/
5P/j/+L/4v/h/+P/4//j/+P/5f/l/+X/5f/j/+T/5P/j/+X/5f/m/+b/5v/m/+b/5v/m
/+b/5v/m/+T/5P/k/+X/5//n/+b/5v/m/+b/5v/m/+f/5//n/+f/5//n/+f/5//p/+n/
6f/p/+v/7P/s/+z/7P/s/+z/7P/s/+z/7f/t/+3/7P/s/+3/8P/w//D/8P/u/+7/7v/u
//D/7//u/+7/6//r/+v/6//r/+z/7f/t/+z/6//r/+r/6v/p/+f/5//n/+b/5f/k/+T/
4//i/+L/4//h/+H/4f/f/9//3//f/+H/4v/i/+L/5P/l/+b/5v/m/+f/6P/o/+r/6v/s
/+z/7P/t/+7/7v/u/+3/7f/u//D/8P/w//H/8P/v/+7/7f/v/+//7v/u//D/8P/x//H/
7//v/+//7//x//H/8f/x//D/8P/w//D/8P/w//D/7//v//D/8P/v//H/8f/x//H/8f/w
//D/8P/u/+7/7v/u/+7/7v/u/+3/7f/t/+3/7f/v/+//7//v//H/8P/w//D/7//v/+//
7//x//H/8f/x/+//7//v/+//7//v/+//7//x//L/8v/y//D/8P/w//D/8v/y//H/8f/u
//D/7v/w//D/8P/w//L/8v/y//L/8v/0//X/9v/2//b/9//3//f/+f/5//n/9//2//b/
9v/2//b/8//x/+7/7v/v//D/7v/t/+3/7f/t/+z/7P/s/+r/6//r/+v/7P/s/+3/7v/u
/+7/7v/u/+7/7v/u//D/8//0//T/9P/y//L/8f/x//P/8//z//P/9f/1//X/9f/z//P/
9P/0//T/8//z//T/9P/0//X/9f/0//T/9P/0//j/+f/5//7/BwAPABIADgAIAAcACQAH
APr/5//X/9D/z//L/8v/0f/T/9L/2f/k/+T/2v/Q/87/2v/p/+7/7v/w//P/9P/0//f/
+f/6//j/+P/6//r/+v/6//v/+//9//3//f/9//v/+//7//v/+//8//z/+//7//v//P/8
//z//P/8//z//v/+//7//v/8//z//P/9//3//f/8//z//P/8//z//P/9//3//f/9////
/////////////////////wAAAAAAAAIAAgACAAIAAAAAAAEAAQADAAIAAgADAAIAAgAC
AAIABAAEAAQABAAGAAUABAAEAAEAAQABAAEAAgACAAIAAQD+//3//f/8//7//f/7//v/
+f/4//f/9v/4//f/9v/2//X/8//z//P/8//z//P/8//z//T/9P/0//T/9f/2//b/+P/5
//r/+v/7//z///8AAP////////7//v/9//3//v/8//z//P/9//3//f/9//3///////7/
/v/8//z//f/9/////////////f/9//3//f/+//7//v/+//7//v/+//3/+//8//z/+//9
//3//f/9//3//P/8//z/+v/6//r/+v/8//z//P/7//n/+f/5//n/+f/5//n/+f/7//r/
+v/6//n/+f/5//n/+v/7//z//f/7//v/+//7//v/+//7//v//f/+//7//v/8//z//P/8
//7//v/9//3//P/8//z//P/+//7//v/+//7//v/8//r//P/8//z//P/8//7//v/+//7/
//8AAAAAAAACAAIAAwADAAMABQAFAAUABQAEAAQABAAEAAQAAQD///n/+P/4//j/+P/3
//f/9//3//b/9v/2//b/9//3//f/9//2//b/9v/4//j/+P/4//b/9v/2//j/+f/6//r/
+v/6//r/+f/5//v/+//7//v/+//7//v/+//7//v//P/8//z/+//7//z//P/8//3//f/8
//z//P/8//z//f///wYADQATABYAGAASAAsACwANAAoA+f/n/9r/1f/R/8n/x//L/8r/
y//W/97/2P/S/9D/1P/f/+j/7v/y//f/9v/2//v//f/+//z//P/+//7//P/8//3//f//
////////////////////AQACAAIAAQD/////AAAAAAAAAAAAAAAAAgACAAIAAgAAAAAA
AAABAAMAAwACAAIAAAAAAAAAAAABAAEAAQABAAEAAQABAAEAAQABAAEAAQABAAIAAgAC
AAIAAgACAAIABAAEAAUABQADAAIAAgADAAQABAAEAAQAAgACAAIAAgACAAEAAAAAAAEA
AQABAAEA/v/+//7//f/8//v/+//6//z/+//5//n/9//2//X/9P/0//P/8v/y//H/7//v
/+//7f/t/+3/7f/v//D/8P/w//D/8f/y//L/9P/1//b/9v/4//j/+v/6//r/+//8//z/
/v/9//3//v/+//7//v////////////////////7//v8AAAAAAQABAAMAAwADAAMAAQAB
AAEAAQACAAIAAgACAAQABAAEAAMAAQACAAIAAQADAAMAAwADAAMAAgACAAIABAAEAAQA
BAAEAAQABAADAAEAAQABAAEAAgADAAQABQAFAAQABAAEAAMAAwADAAMAAwADAAMAAwAF
AAUABQAFAAUABQAFAAUABAAEAAMAAgADAAQABQAGAAYABgAFAAUABAAEAAQABAAGAAYA
BgAGAAQAAgAEAAYABAAEAAQABAAEAAQABAAEAAQABAAGAAcACAAKAAoACwALAAkACwAL
AAsADQAMAAwADAAMAAwACQAHAAEAAAAAAAAA/v/9//3//f/9//z//P/8//z//f/9//3/
/f/8//z//P/+//7//v/+//7//v/+/wAAAAAAAP///v///wAAAAABAAMAAwADAAMAAQAB
AAEAAQABAAEAAgACAAAA/////wAAAgACAAMAAwACAAIAAgACAAAAAQADAAYACQAPABYA
HAAcABcAEwAPAA4ABwD5/+z/4//b/9H/y//J/8z/y//K/9L/2v/U/8z/0P/b/+r/9P/2
//f/+v/8////AQACAAIAAgAEAAQABAAEAAUABQAFAAUABQAFAAUABQAFAAUAAwAEAAQA
AwAFAAUABgAGAAYABgAGAAYABAAEAAQABAAGAAYABgAHAAcABwAGAAYABgAGAAYABgAH
AAcABwAHAAUABQAFAAUABQAFAAUABQAFAAYABgAGAAQABAAEAAQABgAGAAcABwAHAAYA
BgAHAAYABgAGAAYABgAGAAYABgAIAAcABgAGAAUABQAFAAUAAgACAAIAAQAAAP/////+
//7//f/7//v/+//6//n/+P/2//X/9P/0//P/8f/x//H/8f/x//H/8f/x//L/8v/y//D/
8f/y//L/9v/3//j/+P/2//b/+P/4//j/+f/6//r//P/7//v//P/7//r/+f/5//v/+//7
//v/+f/5//j/+P/4//j/+f/5//n/+f/5//n/+f/5//n/+f/4//j/+P/4//r/+v/6//n/
9//4//j/9//4//n/+v/7//n/+P/4//j/+P/4//j/+P/4//j/+P/3//f/9//3//f/9//3
//f/9//3//b/9v/2//f/9//3//f/9//3//f/9//5//n/+f/5//f/9//3//f/9v/2//X/
9P/2//b/9v/2//b/9v/1//X/+P/4//j/+P/4//j/+P/4//r/+P/6//r/+P/4//j/+P/6
//r/+v/6//7/AAABAAIAAAAAAAEAAQABAAMAAwADAAUABAAEAAQAAgACAP///f/7//r/
+v/6//j/9//3//f/9//2//b/9v/2//f/9//3//b/9P/z//L/9f/2//f/+P/2//b/9v/4
//n/+v/6//r/+P/4//f/9//3//f/9//3//n/+f/5//n/+f/5//r/+v/6//n/+f/6//r/
+v/7//v/+v/6//r/+v/+//3/+//+/wcADwASABYAFgANAAcACQAIAPv/6f/Y/9P/0f/L
/8v/0f/S/9H/3P/m/+L/2P/S/9T/3f/m/+7/8v/1//j/+P/5//3//P/6//r//P/8//r/
+v/7//v/+//7//v/+//9//3//f/9//3//v/+//3/+//7//z//P/+//7//v/+//z//P/8
//z//v/+//7//////////v/+//7//v/+//7////////////9//3//f/9////////////
//8AAAAAAAD+//7//v/+/wAAAAABAAEA///+//7///8AAAAAAAAAAAAAAAAAAAAA/v/9
//z//P/8//3//v////3//P/7//n/+v/5//n/+P/4//f/9f/1//P/8v/x//D/8v/x//D/
8P/t/+v/6//r/+3/7f/t/+3/7f/u/+7/7v/u/+//8P/w//T/9f/2//b/9P/0//b/9v/4
//n/+v/6//n/9//2//b/+P/4//j/+f/7//v/+//7//n/+f/4//j/+v/6//v/+//5//n/
+f/5//n/+f/5//n//P/8//z//P/6//r/+v/5//v//P/8//v/+f/5//n/+f/5//j/+P/4
//r/+v/6//r/+P/4//j/9//5//n/+f/5//n/+f/5//n/+f/4//j/+P/5//n/+f/5//v/
+//7//v/+f/5//n/+f/6//v//P/9//v//P/8//z//P/8//z//P/8//z/+//7//r//P/8
//z//P/8//z/+v/6//r/+v/+/wAAAQACAAIAAgADAAMAAwAFAAUABQADAAIAAgACAAAA
AAD9//v/+P/4//n/+v/2//X/9f/1//X/9P/0//T/9P/1//X/9f/1//T/9P/0//j/+P/4
//j/+P/4//j/+v/7//z//P/8//z//P/7//v/+f/5//n/+f/7//v/+//7//v/+//8//z/
+v/5//n/+v/6//r/+//7//r/+v/6//r//P/7/wEACAAPABUAFgASAAoACQANAA8ABADv
/93/1P/R/83/yf/P/9X/1v/d/+b/5v/e/9T/0v/c/+v/8v/y//T/9//6//j/9//5//r/
/P/8//7//v/+//7/////////////////AQABAAEAAQAAAAAA///9//////8AAAAA/v/+
//7//v8AAAAAAAAAAAIAAgACAAMAAgABAP///v8AAAAAAAAAAAEAAQABAAEAAQABAAEA
AQADAAMAAwADAAEAAgACAAIABAAEAAQABAAEAAQABQAFAAUABAAEAAUABAAEAAQABAAE
AAQABAAEAAYABQAEAAQAAQABAAEAAQD+//7//v/9//7//f/9//z//P/7//n/+f/5//j/
9//2//b/9f/0//T/8//x//H/8f/y//P/9P/1//X/9v/2//b/9v/3//j/+P/4//n/+v/6
//j/+P/6//r//P/9//7//v/+//3//f/+//7//v/+////AQABAAEAAQD//////v/+/wAA
AAABAAEA//////////8BAAEAAQABAAAAAAAAAAAAAAAAAAAA/////wAAAAD/////////
///////+//7//v/+//7//v/+//7//v/+//3//f/9//3//f/9//3//f/9/////v/+//7/
///////////9//3//f/9/////////////////////////wAAAAAAAAAAAAAAAAAAAAAA
AP////8AAAAAAAAAAP7//v/+//7/AAAAAAIAAgACAAAAAAAAAAAA/v/+//7//v8CAAQA
BQAGAAYABgAHAAcACQALAAsACwAJAAgACAAIAAgACAAFAAMAAQAAAAAAAAD8//v/+//7
//v/+v/6//r//P/9//3//f/9//z//P/8//z//P/8//z//P/8//z//v8BAAIAAgACAAAA
AAD///////////////8BAAEAAQABAAEAAQACAAIAAgABAAEAAgAAAAAAAQABAAIAAgAC
AAIAAgADAAcADAAPABUAHAAeABoAFQAPABEADgABAPH/5P/d/9n/0f/P/9X/1P/T/9j/
4P/e/9T/1P/a/+f/8v/2//r//f/+/wAAAwAFAAYABgAGAAgACAAHAAYABgAFAAYABwAI
AAkACQAJAAkACQAJAAoACgAJAAkACQAKAAoACgAKAAoACgAMAAwADAAMAAwADAAMAA0A
DQANAAwADAAMAAwADAAMAAsACwALAAsACwALAAsACwANAA0ADQANAA0ADgAOAA4ADgAO
AA4ADgAOAA4ADwAPABEAEAAQABEAEgASABIAEgAQABAAEAAQABIAEQAQABAADwAPAA8A
DwAOAA4ADgANAAoACQAJAAgACAAHAAUABQAFAAQAAwACAAAA///+//7//f/7//v/+//7
//v/+//7//n/+v/6//r//P/9//7//v/////////+/wAAAAACAAIAAAABAAIAAgACAAEA
AQACAAIAAgACAAMABQAFAAUABQAFAAUABAAEAAQABAAFAAUAAwADAAMAAwAFAAUABQAF
AAQABAAEAAQABgAGAAYABQADAAQABAADAAMAAwADAAMABQAEAAQABAACAAIAAgACAAQA
BAAEAAMAAQABAAEAAQD//////////wEAAAAAAAAAAQABAAEAAQADAAMAAwADAAEAAQAB
AAEA//////////8BAAIAAgACAAAAAAAAAAAAAAAAAP////8AAAAAAAAAAAAAAAAAAAAA
AAAAAAAAAAADAAEA//8AAAAAAAAAAAAAAAAAAAAAAAAAAAAAAgADAAQABAAEAAUABQAH
AAkACQAJAAkACAAIAAgABgAGAAMAAQD9//z//P/8//z/+//7//v/+f/4//j/+P/4//n/
+f/5//n/+P/4//j/+P/4//j/+P/4//j/+P/6//3//v/+//7//v/+//3//f/9//3//f/9
//3//f/9//3//////wAAAAAAAP////8AAP7//v///////P/8//z//P/+////AwAIAA0A
EwAWABQAEAANAAsADQAKAPv/5//a/9X/0f/L/83/z//O/8//2P/i/97/0v/O/9b/4//q
/+z/8P/1//b/+P/7//3//P/8//z//v/+//7//v//////////////////////////////
AAAAAP///////wAAAAAAAAAAAAAAAAAAAAAAAAAAAAAAAAAAAQABAAEAAAAAAP7//v/+
//7/AAABAAIAAwABAAEAAQABAAEAAQABAAEAAwAEAAQABAAEAAQABAAEAAIAAgADAAMA
AwACAAIAAwAEAAQABAAEAAYABgAGAAYABAADAAIAAgADAAMAAwADAAAAAAAAAP///v/9
//3//P/8//v/+f/5//n/+P/3//b/+P/3//b/9v/z//H/8f/x//H/8f/x//H/8f/y//L/
8v/y//P/9P/0//b/9//4//j/9v/2//j/+P/6//v//P/8//r/+f/5//r//P/8//z//f/7
//v/+//7//3//f/8//z/+v/6//v/+//7//v/+//7//3//f/9//3//v/+//7//v/+//7/
/v/9//z//P/7//n/+v/7//z//f/8//r/+f/4//r/+v/6//r/+v/6//r/+f/5//n/+f/5
//n/+f/5//n/9//2//b/9v/5//n/+f/5//f/9//3//f/9//3//f/9//5//n/+f/5//f/
+P/4//j/+P/4//j/+P/4//j/9//3//j/+P/6//z/+v/6//r/+v/4//j/+P/4//z//v//
/wAA/v/+/////////wEAAQABAAEAAAAAAAAA/v/+//v/+f/2//b/9//4//b/9f/1//X/
9f/0//T/9P/2//f/9//3//X/9P/0//T/9v/2//b/9v/4//j/+P/6//v//P/8//z/+v/6
//n/+f/5//n/+f/5//v/+//7//v/+f/5//r/+v/8//v/+//8//z//P/9//3//P/8//z/
/P/+////AQAEAAsAEwAWABQADgAHAAsADwAIAPX/4//Y/9X/z//L/8//0//U/9v/6P/q
/+L/1v/Q/9j/5//w//T/9v/5//j/+P/5//v/+v/8//z//v/+//7//v//////////////
//8BAAEAAQABAP//AAAAAP//AQABAAIAAgACAAIAAgACAAIAAgACAAIAAgACAAIAAwAB
AAEAAAAAAAAAAAAAAAAAAwADAAMAAwADAAMAAwADAAMAAwADAAMAAQACAAIAAgADAAQA
BQAGAAYABgAHAAcABQAEAAQABQAGAAYABgAGAAYABgAGAAYABgAFAAQABAADAAMAAwAD
AAIAAgACAAEAAAD//////v/9//v/+P/3//j/+P/4//j/+P/3//b/9v/1//P/8//z//P/
8//z//P/8//0//T/9P/2//f/+P/4//j/+f/6//r/+v/6//z//P/+////AAAAAP7//f/9
//7/AAAAAAAAAQD////////////////+//7/AAAAAAEAAQD//////////wEAAQABAAEA
AgACAAIAAgAAAAAAAAD//wEAAgACAAEA//////////8BAAAAAAAAAAAAAAAAAAAA/v/+
//7//f////////////3//f/9//3//v/+////AAD/////////////////////AQABAAEA
AQD//////////wEAAgACAAIAAgACAAIAAgACAAIAAQABAAAAAAAAAAAAAAAAAAAAAAD+
/wAAAAAAAAAAAAAAAAAAAAAAAAAAAAACAAQABQAGAAYABgAHAAcABwAJAAkACQALAAoA
CgAKAAgACAAFAAMAAQAAAAAAAAD8//v/+//7//v/+v/6//r/+v/7//v/+//7//r/+v/6
//7//v/+//7//f/8//v//P///wAAAAAAAAAAAAD///////////////8BAAEAAQABAAEA
AQACAAIABAADAAMABAACAAIAAwADAAIAAgACAAIABAADAAUACAALABEAGAAcABwAFwAP
AA0ADgAFAPf/6P/f/9n/0//N/83/zv/P/9D/2P/c/9T/0P/U/+H/7v/y//b/+f/6//r/
/f///wAAAgACAAQABAAEAAQABQAFAAUABQAFAAUABQAFAAUABQADAAQABAADAAQABQAH
AAgABwAGAAUABAAGAAYABgAGAAYABgAGAAcABQAFAAQABAAGAAYABgAGAAUABQAFAAUA
BQAFAAUABQAFAAUABQAFAAMABAAEAAQABgAGAAYABgAEAAQABQAFAAUABAAEAAUACAAI
AAgACAAGAAYABgAGAAgABwAGAAYABQAFAAUABQAEAAQABAADAAQAAwADAAIAAgABAP//
//////7//f/8//r/+f/4//j/9//1//X/9f/3//f/9//3//T/9P/z//L/9P/1//b/9v/2
//f/+P/4//j/+P/6//r/+v/7//z//P/+//3//f/+//z//P/8//3/+//7//v/+//9//3/
/P/8//z//P/9//3//f/9//3//f/9//3//f/9//7//v/+//7//v/+//7//f///wAAAAD/
//3//f/9//3//f/8//z//P/8//z//P/8//7//v/+//3//f/9//3//f/7//v/+//7//3/
/P/8//z/+//7//v/+//5//n/+f/5//v/+//7//v/+//7//v/+//5//r/+v/6//r/+v/6
//r/+v/6//n/+f/6//r/+v/6//r/+v/6//r/+v/6//r/+v/9//z/+//6//n/+P/4//j/
+P/4//z//v///wAA/v/+///////9/////////////v/+//7/AAAAAP3/+//3//b/9v/2
//L/8f/x//H/8f/w//D/8P/u/+//7//v//H/8P/w//D/8P/w//D/8P/y//L/8v/0//X/
9v/2//b/9P/0//P/8//1//X/9f/1//X/9f/1//X/8//z//T/9P/0//P/8//0//T/9P/1
//X/9v/2//b/9v/y//P/9//8/wEACQAOAA4ACgADAAMABQAAAO//2f/M/8n/x/+//8H/
xf/E/8X/zv/W/9L/yv/I/87/2//i/+b/6P/r/+z/7P/v//X/9v/1//T/9f/0//L/8v/z
//P/8//z//P/8//z//P/8//z//T/9v/3//f/9v/1//X/9P/0//T/9P/0//T/9P/0//T/
8v/y//L/8//1//X/9P/0//T/9P/0//T/9f/1//X/9f/3//f/9//3//X/9f/1//X/9f/2
//b/9v/4//j/+P/4//f/9v/2//X/+P/4//n/+//7//r/+f/4//j/+P/4//j/+P/3//b/
9v/1//X/9f/1//b/9v/2//X/9P/z//P/8v/w/+//7f/t/+//7v/t/+z/6v/p/+j/6P/p
/+f/5//n/+X/5f/l/+X/5//o/+j/6P/o/+n/6v/q/+v/6//r/+r/6//s/+//8P/w//H/
8v/y//L/8f/x//L/8P/w//D/8f/z//P/8//z//X/9f/0//T/8v/y//P/8//z//P/8//z
//P/8//z//P/9P/0//T/9P/0//T/9P/z//H/8v/y//H/8//z//P/8//x//D/8P/w//D/
8P/w//D/8v/y//L/8f/x//H/8f/x//H/8f/x//H/8//y//L/8v/x//H/8f/x//H/8f/x
//H/8//z//P/8//x//H/8f/x//P/9P/0//T/8v/y//L/8v/0//T/8//z//b/9P/y//T/
9P/2//b/9v/2//T/9P/0//T/9v/4//n/+v/6//r/+//7//v//f/9//3//f/8//z//P/6
//r/9//1//P/8v/y//L/7v/t/+3/7f/v/+7/7v/u/+7/7//v/+//7//u/+7/7v/w//D/
8P/w/+7/7v/u//D/8//0//T/9P/0//T/8//z//P/8//z//P/8f/x//H/8f/z//P/9P/0
//T/8//z//T/9P/0//X/9f/0//T/9P/0//T/9f/3//z/AwAJAA4AEAAMAAMA//8DAAIA
9//j/9T/z//N/8X/w//H/8r/y//W/+D/4P/S/8r/zP/X/+L/6P/s/+//8v/y//P/8//0
//T/9P/2//b/9v/2//f/9//1//X/9f/1//f/9//3//f/9//4//j/9//3//f/+P/4//j/
+P/4//j/+P/4//j/+P/4//j/+P/5//n/+f/4//j/+P/4//j/+P/7//v/+//7//r/+f/4
//f/9//3//f/9//3//j/+P/4//j/+P/4//j/+v/6//v/+//7//r/+v/7//v/+v/5//j/
+f/6//v//P/6//n/+P/4//n/+f/5//n/9v/2//b/9f/2//X/9f/0//T/8//x//H/8f/w
/+//7v/u/+3/7P/s/+n/5//n/+f/5//n/+f/5//p/+r/6v/q/+r/6//s/+z/8P/x//L/
8v/w//D/8v/y//L/8//0//T/9P/z//P/9P/0//T/9P/1//X/9f/1//X/9f/1//T/9P/y
//L/8//z//X/9f/1//X/9f/1//X/9f/2//b/9v/2//T/9P/0//P/9f/2//b/9f/1//X/
9f/1//X/9P/0//T/9P/0//T/9P/y//L/8v/x//H/8f/x//H/8//z//P/8//x//D/8P/w
//P/8//z//P/8//z//P/8//z//P/8//z//P/8//z//P/8f/y//L/8v/0//T/9P/0//T/
9P/z//P/9P/0//T/9P/0//T/9P/0//b/9P/0//T/9P/0//T/9P/0//T/9P/0//b/9//4
//r/+v/7//v/+//9//3//f/9//z//P/8//z//P/5//f/8//y//L/8v/w/+//7//v/+3/
7P/s/+z/7P/t/+3/7f/t/+z/7P/s/+7/7v/u/+7/7v/u/+7/8P/v//D/8P/w//L/8v/x
//H/8f/x//H/8f/x//H/8f/x//H/8f/y//L/8P/v/+//8P/y//L/8//z//L/8v/y//L/
8v/z//P/+P/9/wMACAAMAAoAAwD9//v/+v/x/+P/1v/P/8n/v/+5/7n/vP+7/8D/yv/M
/8T/wP/G/9H/3P/i/+b/6f/s/+z/7f/v//L/8P/w//L/8v/0//T/9f/1//P/8//z//P/
8//z//P/8//1//b/9v/1//P/8//0//T/9P/0//T/9P/0//T/9P/0//T/9P/0//X/9f/1
//T/9P/0//T/9P/0//f/9//3//f/9f/1//X/9f/1//X/9f/1//X/9v/2//b/9P/0//T/
9P/2//b/9//3//f/9v/2//f/9v/2//b/9v/4//j/+P/4//r/+f/4//j/9f/1//X/9f/0
//T/9P/z//L/8f/x//D/8v/x/+//7//t/+z/6//q/+r/6f/o/+j/5v/j/+L/4f/h/+H/
4f/h/+H/4v/i/+L/4v/j/+T/5P/k/+X/5v/m/+b/5v/o/+j/6P/p/+r/6v/r/+v/7P/u
/+z/7P/s/+3/7f/t/+3/7f/r/+v/6v/q/+z/7P/t/+3/6//r/+v/6//r/+v/6//r/+r/
6v/q/+r/7P/s/+z/6//p/+r/6v/p/+n/6f/p/+n/6f/o/+j/6P/o/+j/6P/o/+b/5v/m
/+X/5f/l/+X/5f/l/+X/5f/l/+P/4v/i/+L/4//j/+P/4//j/+P/4//j/+P/4//j/+P/
4//j/+P/4//j/+T/5P/k/+T/5P/k/+T/5P/k/+P/4//i/+L/4v/i/+T/5P/k/+T/4v/i
/+L/4v/h/+H/4f/i/+D/4P/g/+H/3//f/+L/4//l/+X/5f/l/+f/5v/l/+X/6P/p/+r/
6//p/w==
         </WaveFormData>
      </LeadData>
      <LeadData>
         <LeadByteCountTotal>10000</LeadByteCountTotal>
         <LeadTimeOffset>0</LeadTimeOffset>
         <LeadSampleCountTotal>5000</LeadSampleCountTotal>
         <LeadAmplitudeUnitsPerBit>4.88</LeadAmplitudeUnitsPerBit>
         <LeadAmplitudeUnits>��V</LeadAmplitudeUnits>
         <LeadHighLimit>2147483647</LeadHighLimit>
         <LeadLowLimit>268435456</LeadLowLimit>
         <LeadID>V2</LeadID>
         <LeadOffsetFirstSample>0</LeadOffsetFirstSample>
         <FirstSampleBaseline>0</FirstSampleBaseline>
         <LeadSampleSize>2</LeadSampleSize>
         <LeadOff>FALSE</LeadOff>
         <BaselineSway>FALSE</BaselineSway>
         <ExcessiveACNoise>FALSE</ExcessiveACNoise>
         <MuscleNoise>FALSE</MuscleNoise>
         <LeadDataCRC32>2312663394</LeadDataCRC32>
         <WaveFormData>
BAAEAAQABAAGAAgACgAMABAAEgAUABYAGQAcAB8AIgAmACgAKgAsADAAMgA0ADYAOAA6
ADwAPgBAAEAAQABAAEIAQgBCAEIAPwA+AD0APAA6ADgANgA0ADAALgAsACoAJAAgABwA
GAASAA4ACgAGAAAA/P/4//T/8P/u/+z/6v/o/+b/5P/i/+D/3v/c/9r/2v/a/9r/2v/Z
/9j/1//W/9b/1v/W/9b/1v/W/9b/1v/U/9T/1P/U/9b/1v/W/9b/1P/U/9T/1P/W/9b/
1v/W/9b/1v/W/9b/2P/Y/9j/2P/Y/9j/2P/Y/9j/2P/Y/9j/2P/Y/9j/2P/a/9r/2v/a
/9r/2v/a/9r/2v/a/9r/2v/Y/9j/2P/Y/9r/2v/a/9r/3P/c/9z/3P/b/9r/2f/Y/9r/
2v/a/9r/2P/Y/9j/2P/Y/9j/2P/Y/9r/2v/a/9r/2P/Y/9j/2P/Y/9j/2P/Y/9b/1v/W
/9b/2f/Z/9j/2P/Y/9n/2v/a/9z/3P/c/97/3v/e/97/3v/e/97/3v/e/+D/4P/g/+D/
4P/f/9//3//e/97/3v/e/97/3P/b/9v/2f/Z/9n/2f/Z/9j/2P/Y/9r/2v/a/9r/2f/Z
/9n/2f/Z/9n/2f/X/9T/0//S/9H/0f/S/9L/0v/S/9L/0v/R/8//z//P/8//0P/R/9L/
1P/U/9P/0//T/9P/0//T/9P/0//T/9P/1v/e/+X/6f/v//f/AgAbAEgAbAB6AHMAawBr
AHAAdAB0AGoAXABMADoAHgD7/93/xf+2/8L/3v/r//D/9f/x/+b/3//d/9n/2v/Y/9j/
2P/Y/9f/1//X/9f/1//X/9f/2f/Z/9r/2v/a/9r/2//b/93/3v/e/9//3//f/+D/4P/h
/+H/4f/i/+L/4//k/+X/5f/l/+X/5v/o/+r/6//r/+z/7P/t/+3/8P/w//H/8f/0//X/
9v/3//j/+f/6//v//P/+////AgACAAUABwAIAAwADQAQABIAFQAXABkAGwAdACEAJAAl
ACoALAAuADAAMQAzADQANQA3ADkAPAA+ADwAPQA+AD4APgA9AD0APQA7ADoAOQA5ADcA
NAAzADEAMAAtACkAJgAiAB8AHAAZABUAEQAOAAoABwAEAAMAAQAAAP7/+//4//f/9f/0
//P/8f/w/+//7v/v/+7/7//w//L/8v/y//L/8P/w/+//7//x//H/8f/x//H/8f/x//H/
7//v/+//7//x//H/8f/y//D/8P/w//D/8v/y//L/8v/y//L/8//z//P/9P/0//T/9v/2
//X/9f/1//b/9v/2//T/9P/0//T/9f/1//X/9f/1//X/9f/1//f/9//3//f/9v/1//P/
8v/z//T/9f/2//T/9P/z//P/8//z//P/8//1//X/9f/0//T/9P/0//T/9P/0//P/8//y
//L/8v/w//D/8P/w//L/8//z//T/9P/1//b/9v/2//b/9v/4//j/+P/4//j/9v/2//b/
9v/2//b/9v/2//b/9f/1//X/9P/0//T/9P/0//L/8f/x//H/8f/x//H/8f/w//D/8P/y
//L/8v/y//H/8f/x//H/8f/x//H/7//s/+v/6v/p/+v/7P/s/+z/6v/q/+r/6f/r/+v/
6//r/+v/6//r/+z/7P/r/+v/6//r/+v/6//r/+3/6//t//T/+v8BAAcADQAVADAAWQB+
AJIAkACJAIcAiwCOAI4AhAB2AGYAVgA+AB4AAQDp/9f/3P/2/wYACwAQAA0AAQD2//X/
8//x//D/7v/u/+7/7P/r/+v/6//t/+3/7f/t/+3/7f/u/+7/8P/w//H/8f/v//D/8P/x
//H/8f/y//L/9f/1//X/9v/1//X/9f/1//f/9//3//j/+P/6//v/+//8//z//f/9//7/
/v//////AQABAAEAAQADAAUABwAJAAoADAANABAAEAATABUAFgAaABsAHgAgACIAIwAk
ACUAKAAtADEAMwA0ADYAOAA6ADoAPQA/AEEAQgBDAEUARgBEAEUARgBGAEYARQBFAEUA
QwBCAEEAQQA/ADwAOwA5ADYAMwAvACwAJgAjACAAHQAbABcAFAAQAA4ACgAIAAUAAgAA
AP3/+v/6//n/+f/5//f/9v/1//T/9P/y//L/8v/y//L/8v/y//L/8v/x//H/8//z//P/
8//x//H/8f/x//P/8//z//P/8//z//P/9P/y//L/8v/y//T/9P/0//T/8v/y//P/8//1
//b/9v/2//T/9P/z//P/8//0//T/9P/0//T/9P/0//X/9f/1//X/9f/1//X/9f/1//X/
9f/1//P/8//y//L/9P/0//T/9P/0//T/8//z//P/8//z//P/8//z//P/8v/w//D/8P/w
//L/8v/x//H/8v/y//L/8v/y//H/8f/x//P/8//x/+//8P/w//D/8P/w//H/8f/w//D/
8P/x//L/8v/0//T/9P/2//b/9v/2//b/9v/2//b/9v/2//b/9v/2//T/8//z//P/9P/0
//T/9P/y//D/7//v//H/8f/x//H/7f/s/+z/7P/w//D/8P/w/+3/7f/t/+3/7f/t/+3/
6//s/+v/6v/p/+n/6v/q/+r/6P/o/+j/5//p/+n/6f/p/+n/6f/p/+r/6v/p/+n/6f/p
/+n/6f/p/+f/6f/r//D/9v/7////BwANABoAOQBkAIgAkACJAIEAgwCIAIoAhgB6AGwA
YABQADIADQDz/9//0P/a//D//f8EAAUA///0//H/8f/t/+z/6v/q/+r/6v/p/+n/6f/p
/+n/6f/p/+v/6//s/+z/7P/s/+3/7f/r/+z/7P/t/+3/7f/u/+7/7//v/+//8P/w//H/
8v/z//X/9f/1//b/9P/2//f/9//6//r/+//7//z//P/9//3/AAABAAIAAwAEAAUABgAH
AAYACAAJAAwADgARABMAFAAUABUAGAAaAB0AHwAhACMAJwArAC4ALwAwADIANAA2ADoA
PQA/AEEAQABBAEMARABEAEUARgBGAEYARQBFAEUAQwBCAEEAQQA/ADwAOwA5ADYAMwAv
ACwAJgAjACAAHQAbABcAFAAQAAwACAAGAAMAAAD+//v/+P/5//f/9v/1//X/9P/z//L/
8v/w//D/8P/w//D/8P/w//L/8v/x//H/8f/x//H/8f/v/+//7//v//D/8f/y//P/8f/x
//H/8v/y//L/8v/y//T/9P/0//T/8v/y//P/8//1//b/9v/2//b/9v/1//X/9f/2//b/
9v/2//b/9v/2//X/9f/1//X/9//3//f/9//3//f/9//3//X/9f/0//T/9P/0//T/9P/y
//L/8f/x//P/8//z//P/8v/x//D/7v/v//D/8f/y//L/8v/x//H/8f/w/+//7v/w/+//
7//v/+//7//t/+3/7v/u/+7/7v/u/+//7//u/+7/7v/v//D/8P/y//L/8v/0//L/8v/y
//L/8v/y//L/8v/y//L/8v/y//L/8f/x//H/8P/w//D/8P/u/+z/6//r/+3/7f/t/+3/
6f/o/+j/6P/q/+r/6v/q/+n/6f/p/+n/5//n/+f/5f/l/+X/5f/l/+P/5P/k/+T/5P/k
/+T/4//j/+P/4//j/+H/4f/h/+L/5P/j/+P/4//j/+P/4//j/+H/4f/j/+T/6P/t//P/
+f/9/wIADwAsAFAAcAB/AIMAhQCCAIIAiACIAHwAbgBiAFAANQAPAPH/3P/O/9r/8f/8
//v/+//2/+//6//p/+b/5P/k/+T/5v/l/+X/5f/j/+P/4//j/+P/4//k/+T/5P/k/+X/
5f/n/+j/6P/p/+n/6f/q/+r/6f/p/+n/6v/q/+v/7P/t/+3/7f/t/+7/7v/w//H/8f/0
//T/9f/1//T/9P/1//X/+P/5//r/+//8//3//v///wAAAgADAAYABgAJAAsADAAOAA8A
EgAUABcAGQAbAB0AHwAjACYAJwAqACwALgAwADQANwA5ADsAPAA9AD8AQABCAEMARABE
AEQAQwBDAEMAQwBCAEEAQQA/ADwAOwA5ADgANQAxAC4AKgAnACQAIQAbABcAFAAQAAoA
BgAEAAEAAAD+//v/+P/2//P/8f/v/+//7v/t/+z/7P/q/+r/6v/o/+j/6P/o/+r/6v/p
/+n/5//n/+f/5//n/+f/5//n/+n/6f/p/+n/6f/p/+n/6v/o/+j/6P/o/+j/6P/o/+j/
6P/o/+n/6f/r/+z/7P/s/+r/6v/p/+n/6//s/+z/7P/q/+r/6v/q/+n/6f/p/+n/6//r
/+v/6//p/+n/6f/p/+v/6//q/+r/6P/o/+j/6P/q/+r/6f/p/+n/6f/p/+n/5//n/+f/
5v/o/+j/6P/o/+r/6v/p/+n/6v/q/+r/6v/q/+n/6f/p/+n/6//r/+z/6v/q/+r/6v/r
/+v/6v/q/+3/7//x//L/8v/y//L/9P/0//T/9P/0//b/9v/2//b/9v/2//b/9v/0//P/
8//z//T/9P/0//T/9P/y//H/8f/v/+//7//v/+3/7P/s/+z/8P/w//D/8P/v/+//7//v
/+//7//v/+3/7P/r/+r/6f/p/+r/6v/q/+r/6v/q/+n/6//r/+v/6//r/+v/6//s/+7/
7f/t/+3/7f/t/+3/7f/t/+v/6//w//j///8FAAsADwAYADUAYACIAJYAkQCHAIUAigCS
AJIAiAB6AGwAWgA8ABkA+//h/9L/3P/2/wUADAARAA0AAgD7//f/9f/0//L/8v/y//L/
8f/x//H/8f/x//H/8f/z//P/9P/0//L/8v/z//P/8//0//T/9f/3//f/+P/4//n/+f/5
//r/+v/7//z//f/9//3//f/+//z//v//////AgACAAMAAwACAAIAAwADAAYABwAIAAkA
CgALAAwADQAMAA4ADwASABQAFwAZABoAGgAbAB4AIAAlACcAKQArACsALwAyADMANgA4
ADoAPAA+AEEAQwBFAEQARQBHAEgASABJAEoASgBKAEkASQBJAEcARgBFAEUARABCAEIA
QQA8ADkANQAyADAALQAqACcAIwAfABwAGAAWABIAEAANAAoACAAFAAIA///9//z/+//9
//z/+//6//r/+P/4//j/+P/4//j/+P/4//j/9//3//f/9//3//f/+f/5//n/+f/3//f/
9//3//f/9//3//j/+v/6//r/+v/6//r/+v/6//r/+v/7//v/+//8//z//P/8//z/+//7
//v//P/8//z//P/8//z//P/7//v/+//7//v/+//7//v/+//7//v/+//7//v/+v/6//z/
/P/8//z/+v/6//n/+f/7//v/+//7//v/+//7//r/+P/4//j/+P/4//j/9//3//j/+P/4
//j/+P/4//j/9//3//b/9v/4//n/+v/6//r/+v/6//z//P/8//z//P/8//z//P/8//r/
+v/6//r/+v/5//n/+f/4//j/+P/4//j/9v/1//X/9//3//f/9//1//T/9P/0//j/+P/4
//j/9f/1//X/9f/3//f/9//1//L/8f/w/+//7//w//D/8P/w//D/8P/v/+//7//v/+//
7//v/+//8P/w/+//7//v/+//7//v/+//7//v//X//P8CAAUACwARABkAMABXAIIAmgCW
AIsAiQCNAJAAjgCEAHoAbgBeAEYAIgADAO3/2//g//r/CgAPABQAEwAJAP7/+f/1//X/
9P/y//L/8v/y//H/8f/x//P/8//z//P/8//z//T/9P/y//L/8//z//X/9v/2//f/9//3
//j/+P/5//n/+f/6//r/+//8//3//f/9//3//v/+/wAAAQABAAAAAAABAAEAAgACAAMA
AwAIAAkACgALAAoACwAMAA0ADgAQABEAFAAUABcAGQAaABwAHQAgACIAJwApACsALQAt
ADEANAA1ADgAOgA8AD4APgBBAEMARQBGAEcASQBKAEoASwBMAEwASgBJAEkASQBJAEgA
RwBHAEMAQAA/AD0AOgA3ADMAMAAsACkAJgAjAB0AGQAWABIAEAAMAAoABwAGAAQAAQD+
//v/+f/4//f/+f/4//f/9v/2//T/9P/0//T/9P/0//T/9v/2//X/9f/0//P/8v/x//P/
8//z//P/8//z//P/8//z//P/8//0//T/9P/0//T/8v/y//L/8v/y//L/8//z//P/9P/0
//T/9P/0//P/8//z//T/9P/0//T/9P/0//T/8//z//P/8//x//H/8f/x//H/8f/x//H/
8f/x//D/8P/w//D/8P/w//D/8P/v/+//7//v/+//7//v/+//7//u/+7/7v/u/+7/7P/s
/+v/6//s/+z/7P/s/+z/6//r/+v/6//r/+3/7f/u/+z/7P/s/+z/6//r/+r/6v/s/+3/
7v/u/+7/7v/u//D/8v/y//L/8v/w//D/8P/w//D/8P/w//D/8v/x//H/8f/w//D/8P/w
/+7/7P/r/+v/7f/t/+3/7f/r/+r/6v/q/+r/6v/q/+r/6//r/+v/6//t/+3/7f/r/+r/
6f/o/+f/5v/m/+X/5P/m/+b/5v/l/+X/5f/l/+X/5//n/+f/6P/m/+X/5f/l/+f/5//n
/+f/5f/n/+n/7P/w//f//f8FAAkAEAAnAEwAcACEAIkAhwCHAIoAjgCSAIgAeABqAFgA
PgAZAPn/4//Q/9T/7P/9/wIAAwD///b/8f/x//H/7v/s/+z/7P/q/+n/6f/p/+v/6//r
/+v/6//r/+z/7P/s/+z/7f/t/+3/7v/u/+//7//v//D/8P/z//P/8//0//T/9f/2//f/
9//3//f/+P/4//r/+//7//z//P/9//3//v/+//////8CAAMABAAFAAYABwAIAAkADAAO
AA8AEgAQABMAFQAWABoAGwAeACAAIQAjACUAJwArAC8AMgAzADYAOAA6ADwAPAA/AEEA
QwBFAEcASgBMAEoASwBMAEwATgBNAE0ATQBPAE4ATQBNAEsASABHAEUAQgA/ADsAOAA0
ADEALgArACYAIQAdABgAFgASABAADQAIAAYAAwAAAP3/+//6//n/+f/4//f/9v/0//L/
8v/y//T/9P/0//T/9P/0//P/8//z//P/8//z//X/9f/1//X/8//z//P/8//1//X/9f/2
//b/9v/2//b/9v/2//b/9v/2//b/9//3//X/9v/2//b/+P/4//f/9//1//b/9v/2//j/
+P/4//j/9f/1//X/9f/1//X/9f/1//f/9//3//f/9//3//b/9v/2//b/9v/2//b/9v/1
//X/8//z//P/8//1//X/9f/0//L/8v/y//L/9P/0//P/8//y//L/8v/y//L/8f/x//H/
8//z//P/8//z//H/8f/x//L/8v/y//L/8v/z//P/8v/y//T/9f/2//b/9v/2//b/+P/4
//j/+P/4//j/+P/4//j/+P/4//j/+P/4//f/9//3//b/9v/2//b/9v/0//P/8//z//P/
8//z//H/8P/w//D/8v/y//L/8v/z//P/8//z//P/8//z//H/7v/t/+z/6//n/+b/5P/i
/+L/4v/i/+H/4v/j/+T/5f/j/+P/4//k/+T/4//j/+P/4//j/+P/4//j/+P/5f/q//D/
8//3//3/BQAUADMAXgCEAJAAhQB7AH8AhACIAIgAfgBuAGAATAAuAAkA6//T/8b/1P/q
//X//P8BAPv/8v/t/+3/6//q/+j/6P/o/+j/5//n/+f/5f/l/+X/5f/n/+f/6P/o/+j/
6P/p/+n/6f/q/+r/6//r/+v/7P/s/+v/6//r/+z/7v/v//D/8f/v/+//7//w//D/8v/z
//P/9f/2//j/+f/4//j/+f/5//z//f/+////AgADAAQABQAEAAYABwAKAAoADQAPABAA
EAARABQAFgAbAB0AHwAhACMAJwAqACsALgAwADIANAA4ADsAPQA/AD4APwBBAEIAQgBD
AEQARABGAEUARQBFAEMAQgBBAEEAPwA8ADsAOQA2ADMALwAsACoAJwAkACEAGwAXABQA
EAAKAAYABAABAAAA/v/7//j/9f/z//L/8f/x//D/7//u/+7/7P/s/+z/7P/s/+z/7P/s
/+z/6//r/+n/6f/p/+n/5//n/+f/5//p/+n/6f/p/+n/6f/p/+r/7P/s/+z/7P/s/+z/
7P/s/+r/6v/r/+v/6//s/+z/7P/q/+r/6f/p/+v/7P/s/+z/7P/s/+z/7P/t/+3/7f/t
/+3/7f/t/+3/7P/r/+r/6f/q/+v/6//s/+r/6v/q/+r/6v/q/+n/6f/r/+v/6//r/+n/
6f/p/+j/6P/o/+j/6P/o/+j/5//n/+j/6P/o/+r/6P/o/+j/6P/p/+n/6P/o/+r/6//s
/+z/7P/s/+z/7v/u/+7/7v/u/+7/7v/u/+7/7v/u/+7/7v/u/+3/7f/t/+z/7P/s/+z/
7v/s/+v/6//r/+v/6//r/+f/5v/m/+b/6v/q/+r/6v/p/+n/6f/p/+n/6f/p/+f/5v/l
/+T/4//j/+T/5P/k/+T/5P/k/+P/4//j/+P/4//k/+X/5v/o/+b/5f/l/+X/4//j/+P/
4//n/+n/5//s//L/+////wUACQAaAD0AbACMAI4AhQB/AIEAggCCAH4AcgBiAFYARAAi
AP//4//N/8j/4P/4////AgAFAP//8v/t/+v/5//o/+b/5v/m/+b/5f/l/+X/4//j/+P/
4//k/+X/5//o/+f/5v/m/+X/5v/o/+n/6//r/+v/7P/s/+v/6//r/+z/7v/v//D/8f/v
/+//7//w//D/8v/z//P/9v/2//f/9//4//j/+f/5//r/+//8//3//v///wAAAQADAAYA
CAAMAAoADQAPABAAEAARABQAFgAbAB0AHwAhACEAJQAoACkALAAuADAAMgA0ADcAOQA7
AD4APwBBAEIAQABBAEIAQgBAAD8APwA/AEEAQAA/AD8AOwA4ADcANQAyAC8AKwAoACYA
IwAgAB0AFwATABAADAAKAAYABAABAP7//P/5//b/9f/z//L/8f/z//L/8f/w/+//7P/r
/+r/7P/s/+z/7P/s/+z/6//r/+v/6//r/+v/6//r/+v/6//r/+v/6//r/+v/6//r/+z/
7P/s/+z/7P/s/+z/7P/s/+7/7v/v/+//7f/u/+7/7v/w//D/7//v/+//8P/w//D/7v/u
/+7/7v/v/+//7//v/+3/7f/t/+3/7//v/+//7//t/+3/7P/s/+7/7v/u/+7/7v/u/+3/
7f/r/+v/6//r/+v/6//r/+r/7P/s/+z/7P/s/+z/6//r/+z/7P/s/+z/7P/r/+v/6//r
/+3/7f/s/+r/6v/q/+r/6//r/+r/6v/s/+3/7v/u/+7/7v/u//D/8P/w//D/8P/w//D/
8P/w//D/8P/w//D/8v/x//H/8f/u/+7/7v/u//D/7v/t/+3/6//r/+v/6//p/+j/6P/o
/+z/7P/s/+z/6f/p/+n/6f/q/+v/7P/r/+n/5//l/+P/5f/m/+b/5v/m/+b/5v/l/+X/
5f/l/+X/5f/l/+X/5v/m/+X/5f/l/+X/5f/l/+X/5//n/+f/6P/s//H/9//9/wUADAAb
ADoAYgB+AIkAhwCFAIgAjACQAIgAegBuAGAASgAnAAUA6f/W/9D/4v/3//7/AQD///b/
7//t/+v/7P/q/+r/6v/o/+f/5//n/+f/5//n/+f/5//n/+j/6P/o/+j/6f/p/+v/7P/s
/+3/7f/t/+7/7v/v/+//7//w//D/8f/y//P/8f/x//H/8v/0//b/9//3//j/+P/5//n/
/P/8//3//f/+////AAABAAIAAwAEAAUABgAIAAkADAAKAA0ADwAQABIAEwAWABgAHQAf
ACEAIwAjACcAKgArAC8AMgA1ADgAOgA9AD8AQQBCAEMARQBGAEcASQBLAEwATABLAEsA
SwBNAEwASwBLAEkARgBFAEMAQgA/ADsAOAA0ADEALgArACYAIQAdABgAFgASABAADQAI
AAYAAwAAAP3/+//6//n/+f/4//f/9v/0//L/8v/y//L/8v/y//L/8v/y//H/8f/x//H/
8f/x//H/8f/x//H/7//v/+//7//x//H/8f/y//D/8P/w//D/8P/w//D/8P/y//L/8//z
//P/9P/0//T/9P/0//P/8//x//L/8v/y//T/9P/0//T/8//z//P/8//y//H/8P/v//H/
8f/x//H/7//v/+7/7v/w//D/8P/w//D/8P/v/+//7//v/+//7//t/+3/7f/s/+7/7v/u
/+7/7f/s/+r/6f/s/+z/7P/s/+r/6f/p/+n/6f/p/+n/6f/t/+z/6//q/+n/6P/p/+n/
6P/o/+r/6//s/+z/6v/q/+r/7P/u/+7/7v/u/+z/7P/s/+z/7f/u/+//8P/u/+3/7f/t
/+z/7P/s/+z/7P/q/+n/6f/n/+f/5//n/+X/5P/k/+T/5v/m/+b/5v/l/+X/5f/l/+X/
5f/l/+P/4P/f/97/3f/f/+D/4P/g/+D/4P/g/9//3//f/9//3//f/9//3//g/97/3f/d
/93/3//f/9//3//d/9//4f/i/+j/7f/z//3/BQAQAC8AXACCAIgAfQB3AHsAgACGAIYA
egBqAFwASAAoAAUA6f/R/8L/0P/q//P/+P/7//X/7P/p/+n/5//k/+L/4v/i/+D/3//f
/9//3//f/9//3//f/9//4P/g/+L/4v/j/+P/4f/i/+L/4//j/+P/5P/k/+f/5//n/+j/
5v/n/+j/6f/p/+n/6f/q/+r/7P/t/+3/7v/u/+//7//w//D/8f/x//L/8//0//X/+P/5
//r/+//8//7///8CAAAAAwAFAAYACQALAA8AEgAUABUAFgAXABsAHwAiACMAJgAoACoA
LAAuADEAMwA1ADgAOQA7ADwAOgA7ADwAPAA8ADsAOwA7ADsAOgA5ADkANwA0ADMAMQAw
AC0AKQAmACIAHwAcABkAFQARAA4ACgAGAAIAAAD9//j/9v/z//D/8P/v/+//7//t/+z/
6//q/+z/6v/q/+r/6P/o/+j/6P/o/+j/5//n/+n/6f/p/+n/5//n/+f/5//n/+f/5//n
/+n/6f/p/+r/6P/o/+j/6P/q/+r/6v/q/+j/6P/p/+n/6//s/+z/7P/q/+r/6f/p/+n/
6v/q/+r/6v/q/+r/6v/n/+f/5//n/+n/6f/p/+n/6f/p/+n/6f/p/+n/6P/o/+j/6P/o
/+j/6P/o/+f/5//n/+f/5//n/+f/5//n/+b/5v/m/+b/5v/m/+b/5f/l/+j/5v/m/+b/
5v/k/+T/5P/k/+X/5f/k/+T/5v/n/+j/6P/o/+j/6P/q/+j/6P/o/+j/5v/m/+b/5v/m
/+b/5v/m/+b/5f/l/+X/5v/m/+b/5v/m/+T/4//j/+H/4f/h/+H/3//e/97/3v/g/+D/
4P/g/9//3//f/9//3//f/9//3f/c/9v/2v/Z/9n/2v/a/9r/2P/Y/9j/1//Z/9n/2f/Z
/9j/1//W/9b/2P/X/9f/1//V/9X/1f/V/9X/1//Z/97/5P/p/+//9f/5/wAAGQBEAHAA
ggB/AHUAcwB2AHgAdgBsAGAAUgBCACgAAwDj/8v/uv/E/9z/6//y//f/9f/q/+P/3//d
/9z/2v/a/9r/2P/X/9f/1//V/9X/1f/V/9f/1//Y/9j/1v/W/9f/1//X/9j/2P/Z/9v/
2//c/9z/2//b/9v/3P/c/93/3v/f/9//3//f/+D/4P/i/+P/4//k/+T/5f/l/+b/5v/n
/+f/6v/r/+z/7f/u/+//8P/x//D/8v/z//b/+P/7//3//v8AAAEABAAGAAcACQALAA0A
EQAVABgAGQAbABwAHQAeACIAJQAnACkAKgArAC0ALgAuAC8AMAAwADIAMQAxADEALwAu
AC0ALQAtACoAKQAnACQAIQAdABoAFgATABAADQAJAAUAAgD+//r/9v/0//H/8P/u/+v/
6P/m/+P/4f/f/9//3v/d/9z/2v/Y/9j/2P/a/9r/2v/a/9j/2P/X/9f/1//X/9f/1//X
/9f/1//X/9n/2f/Z/9n/2f/Z/9n/2v/a/9r/2v/a/9j/2P/Y/9j/2v/a/9v/2//Z/9r/
2v/a/9r/2v/Z/9n/2//c/9z/3P/a/9r/2v/a/9v/2//b/9v/2//b/9v/2//Z/9n/2f/Z
/9n/2f/Y/9j/2P/Y/9j/2P/W/9b/1f/V/9f/1//X/9f/1f/V/9X/1P/W/9b/1v/W/9b/
1v/V/9X/1v/W/9b/1v/W/9X/1f/V/9X/0//U/9T/1P/U/9T/1f/V/9T/1P/U/9X/1v/W
/9j/2P/Y/9r/2v/a/9r/2v/a/9r/2v/a/9r/2v/a/9r/2P/X/9f/1//Y/9j/2P/Y/9b/
1P/T/9P/0//T/9P/0//R/9D/0P/Q/9D/0P/Q/9D/z//P/8//z//P/8//z//N/87/zf/M
/8v/yf/K/8r/yv/K/8r/yv/J/8n/yf/J/8n/x//H/8f/yP/K/8n/yf/J/8f/x//H/8f/
yf/J/8v/zv/S/9X/2//h/+f/7v/9/yAARABgAGsAawBpAGoAbgBwAGgAWgBMAD4AKgAH
AOP/y/+2/7L/xv/Z/97/4//h/9r/0f/P/8//zP/K/8r/yv/M/8v/y//L/8n/yf/J/8n/
yf/J/8r/yv/K/8r/y//L/8v/zP/M/83/zf/N/87/zv/N/83/zf/O/9D/0f/S/9P/0f/R
/9H/0v/S/9T/1f/V/9j/2P/Z/9n/2v/a/9v/2//c/93/3v/f/+D/4f/i/+P/4v/k/+X/
6P/q/+3/7//w//L/8//2//j/+f/7//3///8DAAcACgALAA4AEAASABQAFgAZABsAHQAe
AB8AIQAiACQAJQAmACYAKAAnACcAJwAlACQAIwAjACMAIAAfAB0AGAAVABEADgAMAAkA
BgADAP3/+f/2//L/7P/o/+b/4//g/97/2//Y/9b/0//R/8//z//O/83/zP/M/8r/yv/K
/8j/yP/I/8j/yP/I/8f/x//F/8X/xf/F/8f/x//H/8f/x//H/8f/x//F/8X/xf/G/8b/
xv/G/8b/yP/I/8j/yP/G/8b/x//H/8X/xv/G/8b/xv/G/8X/xf/F/8b/xv/G/8b/xv/G
/8b/xf/F/8X/xf/F/8X/xf/F/8P/w//D/8P/w//D/8L/wv/A/8D/wP/A/8D/wP+//7//
v/+//7//v/+//7//v/++/77/vv++/77/vP+8/7v/u/+8/7z/vP+8/77/vf+9/73/vP+7
/7r/uf+7/7v/u/+7/7r/uv+5/7j/uv+6/7v/u/+7/7z/vP+8/7z/vf+9/73/v/+//7//
v/+9/w==
         </WaveFormData>
      </LeadData>
      <LeadData>
         <LeadByteCountTotal>10000</LeadByteCountTotal>
         <LeadTimeOffset>0</LeadTimeOffset>
         <LeadSampleCountTotal>5000</LeadSampleCountTotal>
         <LeadAmplitudeUnitsPerBit>4.88</LeadAmplitudeUnitsPerBit>
         <LeadAmplitudeUnits>��V</LeadAmplitudeUnits>
         <LeadHighLimit>2147483647</LeadHighLimit>
         <LeadLowLimit>268435456</LeadLowLimit>
         <LeadID>V3</LeadID>
         <LeadOffsetFirstSample>0</LeadOffsetFirstSample>
         <FirstSampleBaseline>0</FirstSampleBaseline>
         <LeadSampleSize>2</LeadSampleSize>
         <LeadOff>FALSE</LeadOff>
         <BaselineSway>FALSE</BaselineSway>
         <ExcessiveACNoise>FALSE</ExcessiveACNoise>
         <MuscleNoise>FALSE</MuscleNoise>
         <LeadDataCRC32>3918002526</LeadDataCRC32>
         <WaveFormData>
/v/+//7//v8CAAQABgAIAAwADgAQABIAFwAaAB0AIAAjACYAKQAsADEANAA3ADoAPgBA
AEIARABGAEgASgBMAE0ATgBPAFAATwBOAE0ATABLAEoASQBIAEYARABCAEAAPAA4ADQA
MAApACQAHwAaABQAEAAMAAgABAAAAPz/+P/1//L/7//s/+j/5v/k/+L/4P/g/+D/4P/d
/9z/2//a/9r/2v/a/9r/2v/a/9r/2v/a/9r/2v/a/9z/3P/c/9z/2v/a/9r/2v/c/9z/
3P/c/9r/2v/a/9r/2//c/93/3v/e/97/3v/e/+D/4P/g/+D/4P/g/+D/4P/i/+L/4v/i
/+L/4v/i/+L/4v/i/+L/4v/g/+D/4P/g/+L/4v/i/+L/4v/i/+L/4v/i/+L/4v/i/+L/
4v/i/+L/4P/g/+D/4P/g/+D/4P/g/+L/4v/i/+L/4P/g/+D/4P/g/+D/4P/g/97/3v/e
/97/4P/h/+H/4v/h/+L/5P/l/+X/5f/m/+b/6f/q/+v/6//p/+n/6f/p/+r/6//s/+3/
7f/t/+7/7//t/+3/7f/t/+3/7P/p/+n/5//o/+j/5v/m/+T/4//j/+T/5f/l/+T/5f/k
/+T/5P/i/+L/4f/g/9z/2//a/9n/2f/Z/9n/2f/Z/9n/2f/Y/9b/1v/W/9b/1//Y/9n/
2v/a/9r/2v/a/9f/1//X/9f/2//a/9j/1v/a/9r/1//h//L/BgAmAFcAigCvAMUA3AD6
ABkBMwFBATYBHwEBAdIAkgBVACMA7P+6/7L/yf/T/9b/3//g/97/4P/g/9z/3f/c/9r/
2v/Z/9n/2f/Z/9v/2//b/9v/3P/c/93/3f/f/9//3//f/97/3//f/+H/4v/j/+T/5f/m
/+b/6P/o/+b/5v/o/+j/5v/m/+f/5//p/+v/7P/v/+//7//x//H/9P/0//T/9P/2//f/
+f/6//v//P/9//7///8BAAIAAwAHAAkADAANAA8AEAATABQAGQAbAB8AIwAkACgAKwAu
ADMANQA4ADsAPAA/AEIARABIAEsATgBRAFEAUgBTAFUAVgBWAFYAVwBXAFcAVwBXAFMA
UwBSAFEATgBLAEoARwBCAD4AOwA3ADMALQApACQAHwAbABgAEwARAA4ADAAHAAUAAgAB
AP///P/6//n/+P/4//j/9//3//n/+v/6//j/9v/2//b/9v/4//f/9//3//b/9v/2//b/
9P/0//T/9P/1//b/9//4//j/9//2//X/9v/3//n/+v/6//r/+v/7//v/+//7//v/+//8
//z//P/+//7//v/+//3//f/8//r//P/8//3//f/7//v/+//7//v/+//7//v/+f/5//j/
+P/5//r/+v/7//n/+f/5//n/+f/5//f/9//4//j/9//3//n/+f/4//j/+P/4//j/9//1
//X/9v/0//T/9P/0//b/9//3//j/9//4//r/+//7//v//P/8//3//v///////f/9//3/
/f////////////////8AAAEA///////////9//z/+f/5//n/+v/6//j/+v/4//f/9//4
//n/+f/4//X/9P/0//T/9P/0//P/8v/u/+3/7P/r/+3/7f/t/+3/7f/t/+3/7P/u/+7/
7v/u/+z/7P/s/+z/7P/s/+z/7P/r/+v/6//r/+3/7P/s/+r/5v/o//H///8SADIAYgCZ
AMIA2wDxAA4BLAFFAVUBTwE6ARsB7wCyAHIAPwALANT/wP/U/+f/6f/u//H/8P/u//D/
8P/u/+3/7P/q/+r/6f/p/+n/6f/p/+n/6f/p/+r/6v/r/+v/6//r/+v/6//s/+3/7f/v
/+3/7f/t/+3/8P/w//L/8v/w//D/8v/y//T/9P/1//X/9P/1//X/9//3//f/+f/5//r/
+v/6//r/+v/7//3//v8BAAIAAwAEAAcACQAKAAsACwANABAAEQAVABYAGQAaAB4AHwAi
ACUAKAAsAC8AMgA1ADcAOgA9AD4AQQBEAEYASwBNAE8AUQBQAFAAUABRAFQAVABUAFUA
UwBTAFMAUwBPAE8ATgBNAEoARwBGAEMAPgA4ADMALQAqACUAIgAeABkAFQASAA0ACQAG
AAQA///8//r/+v/5//j/9v/1//T/9f/0//L/8f/v//D/8P/u//D/8P/w//D/8P/v/+//
7//u/+7/7v/u//D/8P/w//D/7v/u/+7/7v/v/+//7//v//H/8f/y//L/8f/w/+//7//x
//H/8f/x//H/8v/y//L/8v/y//L/8v/y//P/8//y//L/8v/z//P/8//z//P/8//z//P/
8//z//H/8f/w//D/8v/y//H/8f/v/+//7//v/+//7//t/+3/7v/u/+3/7f/r/+v/6v/q
/+v/7P/t/+3/7f/t/+3/7f/r/+v/6//r/+3/7f/p/+f/6v/q/+r/6v/q/+v/6//q/+r/
6//s/+7/7//v/+//8P/w//H/8v/z//P/8//z//P/8//1//X/9f/1//T/8//z//P/8//z
//P/8//x//D/7f/t/+//8P/w/+7/7P/q/+n/6f/s/+3/7f/s/+v/6v/q/+r/6v/q/+n/
6P/m/+X/5P/j/+P/4//j/+P/4//j/+P/4v/i/+L/4v/i/+D/4P/g/+D/4v/i/+L/4v/j
/+P/4//j/+H/4v/k/+T/5P/g/9//7f/8/xAAMgBnAJoAuwDRAOoACAElAT8BSQE6ASMB
BQHUAJQAWQApAPT/wP+6/8//2f/e/+f/6P/m/+j/6P/m/+P/4v/g/+D/3f/d/93/3f/f
/9//3//f/+D/4P/h/+H/4f/h/+H/4f/g/+H/4f/j/+X/5f/l/+X/5v/m/+j/6P/m/+b/
6P/o/+r/6v/r/+v/6v/r/+v/7f/v/+//8f/x//L/8v/y//L/9P/1//f/+P/5//r/+//8
//3///8AAAEAAwAFAAgACQAJAAoADQAOABQAFQAYABsAHAAgACMAJgApACsALgAxADYA
OQA8AD4AQQBDAEUARwBHAEgASQBLAEwATABMAE0ASwBLAEsASwBJAEkASABHAEQAQQBA
AD0AOAA0ADEALQApACMAHwAaABUAEQAOAAkABQACAAAA+//5//b/9f/z//T/8v/x//D/
7//u/+z/6//t/+7/7v/s/+7/7v/u/+7/7P/r/+v/6//s/+z/7P/s/+z/7P/s/+z/7P/s
/+z/7P/t/+3/7f/t/+//7//w//D/7v/u/+7/7//x//H/8f/x/+//8P/w//D/8v/y//L/
8v/w//H/8f/w//D/8P/x//H/8//z//P/8//z//P/8//z//P/8//y//L/8v/y//H/8f/x
//H/8f/x//H/8f/v/+//7v/u/+3/7f/t/+3/7P/s/+z/7P/s/+v/6f/p/+n/6f/r/+v/
6//r/+n/6f/p/+n/6v/s/+z/7P/s/+z/6//p/+j/6f/q/+z/7f/v/+//8P/w/+//8P/x
//H/8//z//P/8//z//P/8//z//P/8//0//X/9f/1//X/9f/x//D/7f/t/+//8P/w/+7/
7P/q/+n/6f/q/+v/6//q/+v/6v/q/+r/6P/o/+f/5v/m/+X/5P/j/+P/4//j/+P/4f/h
/+H/4P/i/+L/4v/i/+D/4P/g/+D/4P/g/+D/4P/h/+H/4f/h/9//3v/g/+L/4P/e/93/
3//o//b/CgArAFoAiwCtAMgA5gADAR0BOQFGATcBIQEEAdQAmQBfACoA9P/E/73/0f/c
/93/4v/o/+j/5P/i/9//3v/c/9z/3f/d/93/3f/b/9v/2//b/9z/3P/d/93/3f/d/93/
3f/e/9//3//h/+H/4f/h/+H/4P/g/+L/4v/k/+T/5v/m/+b/5v/n/+f/5v/n/+f/6f/r
/+v/7f/t/+z/7P/s/+z/7v/v//H/8v/z//T/9f/2//f/+f/6//v//f///wIAAwAFAAYA
CQAKAAwADQAQABMAFgAaAB0AIAAlACcAKgAtADAAMwA2ADgAOwA9AD8AQQBFAEYARwBJ
AEoASgBKAEsATQBNAE0ATQBLAEsASgBJAEYAQwBCAD8APAA4ADUAMQAtACcAIwAeABkA
FQASAA0ACwAIAAYAAQD7//j/9//1//T/8v/x//D/7//u/+z/6//p/+r/6v/o/+r/6v/q
/+r/6P/n/+f/5//m/+b/5v/m/+j/6P/o/+j/6P/o/+j/6P/n/+f/5//n/+n/6f/q/+r/
6P/o/+j/6f/r/+v/6//r/+n/6v/q/+r/6v/q/+r/6v/q/+v/6//q/+r/6v/r/+v/7f/t
/+3/7f/s/+v/6v/p/+v/6//q/+r/6v/q/+n/6f/p/+n/6f/p/+v/6//p/+n/6P/o/+f/
5//p/+n/6P/o/+j/6P/o/+f/6f/p/+n/6f/n/+f/5//n/+f/6f/r/+r/6P/o/+j/6P/r
/+v/6v/q/+3/7v/w//H/8f/x//L/8v/x//L/8//z//X/9f/1//X/9f/1//X/9f/3//f/
+P/5//n/+f/5//n/+f/4//X/9f/z//T/9P/y//D/7v/t/+3/8P/x//H/8P/t/+z/7P/s
/+z/7P/r/+r/6v/p/+j/5//n/+f/5//n/+n/6f/p/+j/6P/o/+j/6P/m/+b/5v/m/+j/
6P/o/+j/6f/p/+n/6f/r/+j/5P/m/+j/5v/n//H/AAAUADIAYwCaAMEA1wDuAAoBKQFF
AVMBSAExARUB5gCkAGkANwD+/8r/wP/V/+P/6P/t//D/8P/u/+7/7P/p/+j/5v/m/+b/
5//o/+n/5//n/+f/5//q/+r/6//r/+n/6f/p/+n/6v/r/+v/7f/v/+//7//v//D/8P/y
//L/8v/y//T/9P/0//T/9f/1//j/+f/5//v/+//7//3//f/8//z//P/8/wAAAQADAAQA
BQAGAAcACAAHAAkACgALAA0ADwASABMAFQAWABkAGgAgACEAJAAnACoALgAxADQANQA3
ADoAPQBCAEUASABKAEwATQBOAE8AUwBUAFUAVwBWAFYAVgBXAFcAVwBXAFcAVwBXAFYA
VQBRAE0ASwBHAEYAQgA/ADsANwAxAC0AKAAlACEAHgAZABMAEAAOAAkABQACAAEA//8A
AP7//f/8//v/+v/4//f/9//4//j/9v/2//b/9v/2//b/9f/1//X/9v/2//b/9v/0//T/
9P/0//T/9P/0//T/9//3//f/9//3//f/+P/4//j/+P/4//n/+f/5//n/+f/7//z//P/8
//r/+v/6//r//P/9//3//P/+//7///////3//f/9//3/+//7//v/+//7//v/+v/6//z/
/P/7//v/+//7//v/+//7//v/+f/5//r/+v/5//n/9//3//b/9v/4//j/+P/3//f/9//4
//b/9v/2//b/9f/1//T/9P/2//j/+//9//v/+//8//z/+//8//3//f////////////7/
/f/8//v//f/9//7////9//3//f/9//v/+v/3//f/+f/6//r/+P/4//b/9f/1//j/+f/5
//j/9v/0//P/8v/0//T/8//y//D/7//u/+3/6//r/+v/6//t/+3/7f/s/+z/7P/s/+z/
6v/q/+r/6v/q/+r/6v/q/+v/6//r/+v/6//q/+z/7v/q/+j/8f///xIALgBcAJUAwADZ
AOsABAEkAT8BTwFHATYBHwHzALIAcgA/AA0A1v/C/9b/5//p/+7/8f/w//D/7v/q/+r/
6//q/+j/6P/n/+f/5//n/+n/6f/p/+n/6P/o/+n/6f/n/+f/5//n/+r/6//r/+3/6//r
/+v/6//s/+z/7v/u/+//8P/z//T/8v/y//P/8//2//f/9//5//f/9//5//n/+v/6//r/
+v/8//3///8AAAEAAgADAAQABQAHAAgACQALAA0AEAARABMAFAAXABgAHAAdACAAIwAk
ACgAKwAuADMANQA4ADsAPAA/AEIARABHAEkASwBNAE0ATgBPAFEAUABQAFAAUQBRAFEA
UQBRAE0ATQBMAEsARgBDAEIAPwA6ADYAMwAvACsAJQAhABwAFwATABAACwAJAAYABAD/
//v/+P/3//X/9v/0//P/8v/x//D/7v/t/+3/7v/u/+z/7P/s/+z/7P/q/+n/6f/p/+r/
6v/q/+r/6v/q/+r/6v/q/+r/6v/q/+v/6//r/+v/6f/p/+r/6v/q/+r/6v/r/+v/6//r
/+v/6//s/+z/7P/s/+z/7P/s/+7/7//v/+7/7P/s/+3/7f/r/+v/6//r/+v/6//r/+v/
6//r/+r/6v/o/+j/5//n/+n/6f/p/+n/6f/p/+f/5//o/+j/5//n/+X/5f/k/+T/5P/k
/+T/4//l/+X/5f/l/+P/4//j/+P/4//h/+P/5f/k/+L/4v/i/+L/4//j/+L/4v/l/+b/
6P/p/+f/5//o/+j/6//s/+3/7f/r/+v/6//r/+v/6//r/+v/7f/t/+7/7//t/+3/7f/t
/+v/6v/n/+f/5//o/+j/5v/m/+T/4//j/+T/5f/l/+T/4//i/+L/4v/k/+T/4//i/97/
3f/c/9v/2//b/9v/2//b/9v/2//a/9r/2v/a/9r/2v/a/9r/2v/a/9r/2v/a/9n/2f/Z
/9n/2//c/9z/3P/a/9j/2//j//L/BAAeAEkAfgCnAMEA2gD4ABUBMwFFATwBJwELAd4A
ngBjAC8A/P/G/7L/x//X/9r/3//k/+L/4v/i/+L/3//e/9z/3P/Z/9n/2f/Z/9v/2//b
/9v/3P/c/93/3f/d/93/3f/d/97/3//f/+H/4f/h/+H/4f/i/+L/5P/k/+T/5P/m/+b/
5v/m/+f/5//q/+v/6//t/+v/6//t/+3/8P/w//D/8P/y//P/9f/2//f/+P/5//r/+//9
//7//////wEABAAFAAkACgANAA4AEgATABYAGQAcACAAIwAmACkAKwAuADEANAA3ADoA
PABBAEMARQBHAEcASABJAEsATABMAEwATQBPAE8ATwBPAEsASwBKAEkASABFAEQAQQA+
ADoANwAzAC0AJwAjAB4AGwAXABQADwAJAAYABAD///3/+v/5//f/9P/y//H/8P/t/+z/
6v/p/+v/7P/s/+r/6v/q/+r/6v/s/+v/6//r/+r/6v/q/+r/6P/o/+j/6P/q/+r/6v/q
/+v/6//r/+v/6//r/+z/7P/s/+z/7P/t/+v/6//r/+v/7P/u/+//8P/v/+7/7f/s/+3/
7//w//D/7v/u/+//7//t/+3/7f/t/+//7//v/+//7//v/+7/7v/u/+7/7f/t/+3/7f/t
/+3/7f/t/+v/6//s/+z/6//r/+v/6//q/+r/7P/s/+z/6//p/+n/6f/p/+n/6f/p/+n/
6f/p/+n/6f/p/+n/6f/n/+j/6v/q/+r/6v/p/+n/6P/o/+v/7P/u/+//7f/t/+7/7v/v
//D/8f/x//P/8//z//P/8//z//P/8//z//P/9P/1//X/9f/1//X/8//y/+//7//v//D/
8P/u/+7/7P/r/+v/6v/r/+v/6v/r/+r/6v/q/+z/7P/r/+r/6P/n/+b/5f/l/+X/5f/l
/+P/4//j/+L/4//k/+X/5v/k/+T/5P/k/+b/5v/m/+b/4//j/+P/4//h/+T/5v/m/+T/
4P/h/+v//v8UADYAZwCeAL8A0wDsAAoBKwFFAU8BQAEpAQkB1gCYAF8ALQD0/8T/wP/V
/9//4v/p/+7/7P/q/+r/6P/p/+j/5v/m/+X/5f/l/+X/5f/l/+X/5f/m/+b/5//n/+f/
5//n/+f/6P/p/+n/6//r/+v/6//r/+r/6v/s/+z/7f/u//H/8v/w//D/8f/x//D/8f/x
//P/9P/1//j/+f/4//j/+P/4//z//f///wAA//8AAAEAAgAFAAcACAAJAAsADQAQABEA
EQASABUAFgAcAB0AIAAjACQAKAArAC4AMQAzADYAOQA9AEEARQBIAEkASwBNAE8AUQBS
AFMAVQBYAFgAWABZAFcAVwBXAFcAVwBXAFYAVQBQAE0ATABJAEYAQgA/ADsANwAxAC0A
KAAhAB0AGgAVABIAEAAPAAsABwAEAAMAAQAAAP7//f/8//v/+v/4//f/9f/2//b/9P/2
//b/9v/2//T/8//z//P/8v/y//L/8v/0//T/9P/0//T/9P/0//T/9//3//f/9//3//f/
+P/4//j/+P/4//n/+f/5//n/+f/3//j/+P/4//r/+v/6//r/+P/5//n/+P/6//r/+//7
//v/+//7//v/+v/5//j/9//4//n/+f/6//n/+P/2//X/9//3//f/9//3//f/9f/1//b/
9v/1//X/9f/1//T/9P/y//L/8v/x//P/8//z//T/9P/0//T/9P/z//P/8v/y//T/9v/5
//v/+v/5//n/+P/5//r/+//7//v/+//7//v/+f/5//n/+f/7//v//P/9//v/+//7//v/
+//6//f/9//5//r/+v/4//f/9P/y//H/9P/1//X/9P/z//L/8v/y//D/8P/v/+7/7P/r
/+r/6f/p/+n/6f/p/+v/6//r/+r/6P/o/+j/6P/q/+r/6v/q/+r/6v/q/+r/5//n/+f/
5//r/+z/6v/o/+j/5v/r//f/CAAeAEgAgQCyAM8A4wD8ABgBMQFFAUsBOgEhAf8AygCG
AEsAGwDi/77/yP/h/+X/5v/r/+7/7P/s/+r/6P/p/+j/5v/m/+X/5f/l/+X/5f/l/+X/
5f/m/+b/5//n/+X/5f/l/+X/6P/p/+n/6//r/+v/6//r/+r/6v/s/+z/7v/u//D/8P/w
//D/8f/x//D/8f/x//P/9f/1//f/9//4//j/+P/4//j/+f/7//z//f/+////AAADAAUA
BgAHAAkACwAOAA8ADwAQABMAFAAaABsAHgAhACIAJgApACwALwAxADQANwA6AD0AQABC
AEcASQBLAE0ATQBOAE8AUQBRAFAATwBPAFEAUQBRAFEATQBNAEwASwBIAEUARABBADwA
OAA1ADEAKwAlACEAHAAZABUAEgANAAkABgAEAP///f/6//n/9//2//T/8//y/+//7v/s
/+v/7f/u/+7/7P/q/+r/6v/q/+r/6f/p/+n/7P/s/+z/7P/q/+r/6v/q/+r/6v/q/+r/
6//r/+v/6//p/+n/6v/q/+v/7P/t/+//7v/t/+z/6//t/+7/7v/u/+7/7v/u/+7/7v/v
/+//7v/w//D/8f/x//D/7//u/+3/7//v/+//7//t/+3/7P/s/+z/7P/r/+v/6//r/+v/
6//r/+v/6f/p/+r/6v/p/+n/6f/p/+j/6P/o/+j/6P/n/+f/5//n/+f/5f/l/+X/5f/l
/+f/5//m/+b/5v/m/+b/5f/l/+T/5P/n/+j/6v/r/+n/6f/q/+r/7f/u/+//7//v/+//
7//v/+//7//v/+//7//v//D/8f/v/+//7//v/+//7v/r/+v/6f/q/+r/6P/o/+b/5f/l
/+b/5//n/+b/5f/k/+T/5P/m/+b/5f/k/+D/3//e/93/3//f/9//3//f/9//3//e/9z/
3P/c/9z/3P/c/9z/3P/c/9z/3P/c/9v/2//b/9v/3f/c/9z/3P/c/9j/1//d/+z//P8Q
ADUAaACXALcA0ADsAAkBJwE/AUABLQEVAfQAvAB9AEcAFADa/7j/v//R/9j/3f/i/+L/
4v/i/+D/3//e/9z/3P/Z/9n/2f/Z/9n/2f/Z/9n/2v/a/9v/2//b/9v/2//b/9z/3f/d
/9//3//f/9//3//g/+D/4v/i/+L/4v/k/+T/5P/k/+X/5f/m/+f/5//p/+n/6f/r/+v/
7P/s/+z/7P/s/+3/7//w//H/8v/z//T/9//5//r/+//7//3/AAABAAMABAAHAAgADgAP
ABIAFQAXABoAHAAeACMAJQAoACsALgAxADQANgA7AD0APwBBAEMARABFAEcASgBKAEoA
SwBLAEsASwBLAEkASQBIAEcARABBAEAAPQA8ADgANQAxACwAJQAgABoAFgATABEADQAH
AAQAAgD9//f/9P/z//H/8P/u/+3/7P/p/+j/5v/l/+X/5v/m/+T/5P/k/+T/5P/k/+P/
4//j/+T/5P/k/+T/5P/k/+T/5P/m/+b/5v/m/+b/5f/k/+P/5f/l/+b/5v/m/+b/5v/n
/+X/5f/l/+X/5f/m/+b/5v/m/+b/5v/m/+b/5//n/+b/5v/m/+f/5//n/+f/5//n/+n/
6f/p/+n/5//n/+b/5v/m/+b/5f/l/+X/5f/l/+X/5f/l/+P/4//k/+T/4//j/+P/4//i
/+L/4P/g/+D/3//h/+H/4f/h/+H/4f/h/+H/4f/h/+H/4f/l/+L/4P/g/+D/4P/f/9//
3v/e/+D/4v/l/+f/5f/l/+b/5v/p/+r/6//r/+r/6f/o/+f/6P/p/+r/6//p/+n/6v/r
/+v/6//r/+v/6//q/+f/5//l/+b/5v/k/+T/4v/h/+H/5P/l/+X/5P/m/+j/6//u/+7/
7v/t/+z/6v/p/+j/5//n/+f/5//n/+f/5//n/+b/5v/m/+b/5v/m/+b/5v/m/+T/5P/k
/+T/5f/l/+X/5f/j/+T/5P/k/+L/4P/j//H/BAAYADgAawCgAMEA0QDsAAwBKwFFAU8B
QgErAQsB1gCYAF8ALwD0/8L/wP/X/+H/4v/n/+r/6P/q/+7/6v/n/+b/5P/k/+H/4f/h
/+H/4//j/+P/4//i/+L/4//j/+X/5f/l/+X/5P/l/+X/5//n/+f/5//n/+r/6v/s/+z/
6v/q/+z/7P/u/+7/7//v//D/8f/x//P/8f/x//P/8//2//b/9v/2//j/+f/7//z//f/+
////AAADAAUABgAHAAgACQALAAsAEAASABYAGAAbABsAHQAfACQAKAArAC4AMQAzADYA
OQA8AD8AQgBEAEkASwBNAE8ATwBQAFEAUwBUAFQAVABVAFcAVwBXAFcAVQBVAFQAUwBS
AE8ATgBLAEcAQgA+ADkANgAxAC4AKgAjAB8AHAAXABEADgAMAAcABgAEAAQAAwABAP7/
/P/6//v/+v/4//f/9f/2//b/9P/0//T/9P/0//f/9//4//n/+v/6//r/+v/4//j/+P/4
//n/+v/7//z/+//7//v/+//9//3//v/+//z//P/8//3////////////9//7//v/+/wAA
AAAAAAAAAAABAAEAAAAAAAAAAQABAAEAAQABAAEAAwADAAMAAwABAAEAAAAAAAIAAgAB
AAEA//////////8BAAEA/////wAAAAD///////////7//v/+//7//v/9/////f/9//3/
/P/+//7//v/+//3//f/8//z//f/+/wAAAQABAAEAAgACAAMABAAFAAUABQAFAAUABQAF
AAUABQAFAAMAAwAEAAUABwAHAAcABwAFAAQAAQABAAEAAgACAAAAAAD+//3//f/+////
///+//3//P/8//z/+v/6//n/+P/2//X/9P/z//P/8//z//P/8//z//P/8v/y//L/8v/y
//D/8P/w//D/8v/y//L/8v/x//H/8f/x/+//8P/y//L/8v/w//H/+f8GABgANgBnAJ4A
yQDfAPYAEAEtAUcBVQFMATcBHQHyALIAcQA9AAgA1P/G/9v/6f/s//P/9v/2//T/9v/0
//P/8v/w//D/7f/t/+3/7f/r/+v/6//r/+7/7v/v/+//7f/t/+3/7f/u/+//7//x//P/
8//z//P/8v/y//T/9P/0//T/9v/2//j/+P/5//n/+P/5//n/+//9//3//////wAAAAAA
AAAAAAABAAMABAAFAAYABwAIAAcACQAKAAsADQAPABIAEwAVABYAGQAaABwAHQAgACMA
JgAqAC0AMAAxADMANgA5AD4AQQBEAEYASQBLAE0ATwBRAFIAUwBVAFQAVABUAFUAVQBV
AFUAVQBVAFUAVABTAE4ASwBKAEcARABAAD0AOQA1AC8AKwAmACEAHQAaABUAEwAQAA4A
CQADAAAA///9//z/+v/5//j/9//2//T/8//z//T/9P/y//D/8P/w//D/8P/v/+//7//w
//D/8P/w//D/8P/w//D/8P/w//D/8P/x//H/8f/x/+//7//w//D/8v/y//L/8//x//H/
8f/x//H/8v/y//L/9P/0//T/9P/0//X/9f/0//T/9P/1//X/9f/1//X/9f/z//P/8//z
//P/8//y//L/9P/0//P/8//x//H/8f/x//H/8f/v/+//7v/u/+3/7f/v/+//7v/u/+z/
7P/s/+v/7f/t/+3/7f/t/+3/7f/t/+3/7f/s/+z/7P/s/+z/6//r/+r/6v/r/+z/7v/v
//H/8f/y//L/8f/y//P/8//z//P/8//z//X/9f/1//X/8//z//T/9f/1//X/9f/1//P/
8v/v/+//7f/u/+7/7P/s/+r/6f/p/+r/6//r/+r/6//q/+r/6v/q/+r/6f/o/+b/5f/k
/+P/4f/h/+H/4f/h/+H/4f/g/+D/4P/g/+D/3v/e/97/3v/g/+D/4P/g/9//3//f/9//
3//g/+D/4v/i/97/2//j//D/AAAUADsAcACbAL0A1gDyAA8BLQFBAUABKwEVAfAAugB9
AEcAFADc/7r/w//X/9z/4f/o/+j/5v/k/+T/4f/g/97/3v/d/93/3f/d/9//3//f/9//
3v/e/9//3//h/+H/4f/h/+D/4f/h/+P/5f/l/+X/5f/k/+T/5v/m/+b/5v/o/+j/6P/o
/+n/6f/o/+n/6f/r/+3/7f/v/+//8P/w//D/8P/y//P/9f/2//f/+P/5//r/+//9//7/
//8BAAMABgAHAAkACgANAA4AEgATABYAGQAcACAAIwAmACkAKwAuADEANAA3ADoAPAA/
AEEAQwBFAEkASgBLAE0ATgBOAE4ATwBPAE8ATwBPAE8ATwBOAE0ASABFAEQAQQBAADwA
OQA1ADEAKwAnACIAHQAZABYAEQANAAoACAADAP3/+v/5//f/9v/0//P/8v/v/+7/7P/r
/+v/7P/s/+r/7P/s/+z/7P/q/+n/6f/p/+z/7P/s/+z/7P/s/+z/7P/q/+r/6v/q/+v/
6//r/+v/7f/t/+7/7v/s/+z/7P/t/+3/7f/t/+3/7f/u/+7/7v/w//D/8P/w/+7/7//v
/+7/8P/w//H/8f/z//P/8//z//P/8//z//P/8//z//L/8v/y//L/8f/x//P/8//z//P/
8//z//H/8f/0//T/8//z//P/8//y//L/8P/w//D/7//x//H/8f/x//H/8f/x//H/7//v
/+//7//v/+//7//v//D/8P/w//D/7v/v//H/8f/0//T/9P/0//X/9f/2//b/+f/5//n/
+f/5/w==
         </WaveFormData>
      </LeadData>
      <LeadData>
         <LeadByteCountTotal>10000</LeadByteCountTotal>
         <LeadTimeOffset>0</LeadTimeOffset>
         <LeadSampleCountTotal>5000</LeadSampleCountTotal>
         <LeadAmplitudeUnitsPerBit>4.88</LeadAmplitudeUnitsPerBit>
         <LeadAmplitudeUnits>��V</LeadAmplitudeUnits>
         <LeadHighLimit>2147483647</LeadHighLimit>
         <LeadLowLimit>268435456</LeadLowLimit>
         <LeadID>V4</LeadID>
         <LeadOffsetFirstSample>0</LeadOffsetFirstSample>
         <FirstSampleBaseline>0</FirstSampleBaseline>
         <LeadSampleSize>2</LeadSampleSize>
         <LeadOff>FALSE</LeadOff>
         <BaselineSway>FALSE</BaselineSway>
         <ExcessiveACNoise>FALSE</ExcessiveACNoise>
         <MuscleNoise>FALSE</MuscleNoise>
         <LeadDataCRC32>754018625</LeadDataCRC32>
         <WaveFormData>
9P/0//T/9P/3//j/+f/6//7/AAACAAQABwAKAA0AEAAUABYAGAAaAB0AIAAjACYAKgAs
AC4AMAAyADQANgA4ADoAOgA6ADoAOgA6ADoAOgA4ADgAOAA4ADUANAAzADIALwAsACkA
JgAgABwAGAAUAA4ACgAGAAIA/f/6//f/9P/w/+7/7P/q/+f/5P/h/97/3v/e/97/3v/c
/9r/2P/W/9j/2P/Y/9j/1v/W/9b/1v/W/9b/1v/W/9j/2P/Y/9j/1v/W/9b/1v/Y/9j/
2P/Y/9j/2P/Y/9j/2P/Y/9j/2P/a/9r/2v/a/9r/2v/a/9r/3P/c/9z/3P/c/9z/3P/c
/9z/3P/c/9z/3v/e/97/3v/c/9z/3P/c/93/3v/f/+D/3v/e/97/3v/e/97/3v/e/97/
3v/e/97/3P/c/9z/3P/c/9z/3P/c/97/3v/e/97/3P/c/9z/3P/e/97/3v/e/93/3P/b
/9r/2//c/93/3v/f/9//3//f/+H/4f/j/+P/5v/n/+f/5//m/+b/5v/m/+f/6P/q/+v/
6//r/+z/7f/r/+v/6//r/+r/6v/q/+n/6P/o/+f/5f/m/+b/5P/k/+L/4v/i/+H/4//j
/+P/4f/e/97/3f/d/9n/2P/X/9b/1//X/9f/1//V/9X/1f/V/9P/0//T/9P/1v/W/9f/
2P/X/9f/1//W/9T/1P/U/9T/2v/a/9b/0v/R/87/yv/V/+r/AQAeAEcAdgCfAMMA5wAO
ATYBVQFdAUwBMwEVAdUAigBVAC8A///R/8X/zv/S/9L/2f/c/9z/3f/f/9v/1//W/9X/
1P/V/9X/1P/U/9b/1//W/9n/2//b/9z/3P/d/93/3f/d/9v/3P/c/9z/3v/g/+H/4v/j
/+P/4//j/+L/4v/h/+L/4v/i/+L/4v/m/+f/6P/q/+r/6v/q/+r/7P/t/+7/8P/z//T/
9P/1//j/+f/6//z//f/9//7//v8BAAIABAAGAAcACAAJAAwAEQAUABcAGwAbAB0AIAAj
ACgAKgAsADAAMwA1ADkAOwA/AEEARABGAEgASgBKAEsATQBOAE8ATwBQAFIAUwBVAFMA
UgBSAFIAUgBQAE4ATABIAEYARQBBAD0AOAAzAC4AKwAnACQAIAAdABoAFwAUABEAEAAP
AA4ADAAJAAcABQAHAAcABwAHAAYABgAGAAYABgAGAAUABQAFAAQABAAEAAQABAAEAAQA
AgACAAIAAgAEAAQABQAFAAUABQAFAAUACAAIAAgACQALAAsACwALAAwADAAMAA0ADAAN
AA0ADQAPAA8ADwAPAA4ADgAOAA4AEAARABEADwAOAA4ADgAOABEAEQASABIAEAAQAA8A
DwAQABEAEQASABAAEAAOAA4ADgAOAA4ADgANAA0ADQAMAAwADAAMAAwADwAPAA8ADgAJ
AAkACgAMAAwADAAMAA4ADgAOAA4ADgAPABAAEQARABEAEwATABQAFQAVABUAFgAWABYA
FgAWABYAFwAXABcAFwAYABkAGQAZABkAGQAXABYAFQATABMAFAAUABMAEgASABAAEAAS
ABIAEgARAA8ADwAPAA0ACgAKAAkACQAHAAYABQAEAAQABQAGAAcABgAFAAQAAwADAAMA
AwADAAUABAAEAAQAAwADAAMAAgACAAIAAgACAAIAAgAAAPj/8f/y//z/DQAmAEMAbACd
AMwA8wAVAT0BZAGGAZkBjwF0AVMBFwHJAIwAZQA3AAMA6//1//7//v/+/wEAAAACAAMA
BQADAAEAAAD///7//f/9//z//P/9//3/+//9//3//f/+//7//////////////wAAAAAA
AP//AAAAAAAAAQABAAEAAQD//wAAAAACAAIAAgACAAIABQAFAAUABgAHAAYABQAEAAcA
BwAHAAgACAAIAAcABwALAAsACwAMABAAEQATABQAEwAUABYAGAAZABoAGwAeACAAIgAk
ACcAKwAtADAAMwA0ADYAOAA8AD8AQQBFAEcASQBLAE4AUABRAFIAUQBRAFUAVgBXAFcA
VQBWAFYAVwBVAFQAVABUAFIAUABOAEwARQBCAEAAOwA6ADYAMgAuACkAJQAiAB4AGQAW
ABMAEAAOAAwACgAIAAcABQAEAAMABAADAAIAAQD+//7//v/+//7//v/9//3//f/8//z/
/P/8//z//P/8//z//P/8//z/+v/6//v/+//7//v/+//7//z//P/8//3/+//7//v/+//8
//z//P/9//z//f/9//3////////////+//7//v/+//7///////3//v/+//7//v//////
AAAAAP///v/8//v/+//7//r/+v/8//z/+v/6//j/+P/4//j/9//3//f/9v/0//T/9P/0
//f/9//3//b/9//3//f/9v/2//b/9v/2//X/9f/z//L/8v/0//T/9P/0//T/9P/0//T/
9f/1//X/9f/3//f/+f/5//z//f/9//3//P/8//z//P/+//7///////7//f/9//3//f/9
//3//f/7//r/+f/3//n/+v/6//n/9v/2//T/9P/2//b/9v/1//P/8//z//H/8P/w/+//
7//t/+z/6//q/+n/6f/p/+n/6f/p/+n/6f/p/+n/6f/p/+n/6P/o/+j/6f/p/+n/6P/o
/+j/6P/o/+b/5v/o/+b/4f/a/9r/6/8AABUAMgBfAJAAtwDXAP0AJAFIAWcBawFUATsB
GQHXAI4AXQA5AAsA2//N/9j/3v/g/+X/6P/o/+n/6//p/+f/5v/l/+T/4f/h/+D/4P/j
/+P/4f/j/+P/4//k/+T/5f/l/+X/5f/j/+T/5P/k/+f/6P/o/+j/5//n/+f/5//n/+j/
6P/q/+z/7P/s/+z/6//r/+v/7P/u/+7/7v/u/+//7//v//D/8f/y//L/8//1//X/9f/2
//b/9//5//r//f/+/wAAAgACAAIAAgAEAAgACgAMAA8AEQATABYAGQAaABwAHgAiACcA
KQAtAC8AMQAzADYAOAA4ADoAOgA7AD0APgA/AD8APwBAAEAAQQA/AD4APgA+ADwAOgA4
ADYAMgAwAC8AKwAmACIAHgAaABcAEwAQAAwACQAGAAMAAAD+//z/+v/4//f/9f/0//P/
8v/x//D/7//u/+7/7v/u//D/8P/v/+//7//u/+7/7v/u/+7/7v/u//D/8P/w//D/7v/u
/+//7//x//H/8f/x//D/8P/w//H/8f/x//H/8f/x//L/8//1//X/9f/0//P/9f/1//X/
9f/2//b/9v/2//T/9f/1//P/9f/2//f/+P/3//f/+P/4//b/9v/1//X/9//3//b/9v/2
//b/9P/0//L/8v/y//L/8f/x//H/8P/v//D/8f/y//H/8f/x//D/7//v/+//7v/w//D/
8P/w/+//7f/v//D/7v/w//D/8P/w/+7/7v/u/+7/7v/v//D/8f/z//P/9f/1//T/9f/1
//X/+P/4//j/+P/2//b/9//3//f/9//4//n/+f/5//n/+f/3//b/9f/z//P/9P/0//P/
8v/y//D/8P/u/+7/7v/t/+//7//v/+3/7P/s/+v/6//q/+r/6v/q/+n/6f/p/+n/5//n
/+f/5//n/+f/5//n/+X/5P/k/+T/5f/l/+X/5P/m/+b/5v/m/+T/5P/k/+b/5f/g/9r/
3f/m//n/DgArAFYAgQCnAM0A8gAWATUBUwFaAUUBKwEHAcoAhwBbADUABQDZ/9D/2v/g
/9//4v/m/+f/5f/j/+H/4P/f/97/3//f/97/3v/d/93/2//d/93/3f/e/97/3f/d/93/
3f/f/+D/4P/g/+H/4v/i/+L/4f/h/+H/4f/h/+L/4v/k/+T/5P/k/+T/5f/l/+X/5v/o
/+j/6P/o/+f/5//n/+j/6f/q/+r/6//t/+3/7f/u/+7/7//x//L/8//0//b/+P/5//r/
+//+//7/AAACAAUABwAJAAwADwAQABIAFAAYABsAHQAhACMAJQAnACoALAAwADIAMgAz
ADUANgA3ADcANwA4ADgAOQA5ADgAOAA4ADgANgA0ADIALgAsACsAJwAkACAAHAAYABUA
EQAOAAoABwAEAAEA/v/5//b/8//w/+//7f/s/+v/6v/p/+j/5//k/+T/5P/k/+T/5P/j
/+P/4//i/+L/4v/g/+D/4P/g/+H/4v/j/+T/4v/i/+P/4//j/+P/4//j/+T/5P/k/+X/
4//j/+P/4//k/+T/5P/l/+T/5f/l/+X/5f/l/+X/5f/o/+j/6P/o/+b/5//n/+X/5f/m
/+f/6P/o/+f/5//m/+b/5v/l/+X/5f/l/+T/5P/m/+b/5P/k/+b/5v/m/+b/5P/j/+L/
4P/h/+L/4//k/+T/4//i/+D/4P/h/+L/4v/k/+T/5P/k/+P/4//l/+b/5f/k/+P/4v/k
/+T/5P/k/+b/5//o/+n/6//r/+3/7f/s/+3/7f/t//D/8P/w//D/7v/u/+//7//w//H/
8//1//X/9f/1//X/8//y//H/7//u/+7/7f/r/+r/6v/o/+j/6f/q/+v/6//p/+n/6f/n
/+b/5v/l/+X/4//i/+H/4P/d/93/3f/d/97/3//g/+H/3//f/9//3//f/97/3v/e/+H/
4f/h/+D/4P/g/+D/4P/m/+T/3v/a/9f/0P/S/+H/9P8LACYATwCCAK0AzwDxABgBPgFf
AWcBVAE9AR0B3wCUAGEAOwAJANn/y//U/97/4P/h/+L/5v/n/+X/5f/i/+D/3v/c/97/
3//f/+D/4P/f/9z/3f/e/9//4f/i/+L/4f/g/9//3f/e/97/3v/g/+L/4//k/+f/5//n
/+f/5//o/+j/6v/o/+j/6P/o/+v/6//r/+z/7v/u/+7/7v/v/+//7//w/+//8P/w//H/
9P/1//b/+P/4//n/+//8//3//v8AAAIAAwAEAAUACAAKAAwADgARABQAFwAbAB8AHwAg
ACEAJAAqAC0AMgA1ADYANwA5ADoAPgBAAEAAQQBDAEQARQBFAEUARgBGAEcASQBIAEgA
SABEAEIAQAA+ADsAOgA6ADcANAAwACwAKAAjAB8AHAAYABUAEgAPAAwABgAEAAIAAAAA
AP////////7//f/8//v/+P/4//j/+P/6//r/+f/5//v/+v/6//r/+v/6//r/+v/4//j/
+P/4//r/+v/7//v/+//7//v/+//6//r/+v/7//z//f/+////AAAAAAAAAQACAAMAAwAD
AAEAAQABAAEAAgACAAIAAgADAAUABgAFAAIAAgACAAIAAQABAAIAAgAEAAQAAwADAAMA
AwACAAIABAAEAAIAAgACAAIAAgACAAEAAQABAAAA/v/+//7//v/////////+///////+
//7//v/+//7//P/8//z//P///wEAAwAFAAMAAwAFAAUABAAFAAUABQAIAAgACAAIAAYA
BgAHAAcABwAHAAgACQAJAAkACQAJAAcABgAFAAMABQAGAAYABQACAAIAAAAAAAIAAgAC
AAEAAAD///7/+//8//z/+//7//n/+P/3//b/9f/1//X/9f/z//P/8//z//P/8//z//P/
8//y//L/8v/z//P/8//y//L/8v/y//L/8v/y//T/8P/n/+L/7P///xQALwBYAIsAvADf
AAEBJQFMAXIBgQF1AWIBRwEPAb0AfABTACcA9f/d/+f/8P/u//D/8//y//T/8//v/+//
7v/u/+7/7v/t/+3/7P/s/+//7//t/+//7f/t/+7/7v/t/+3/7f/t/+//8P/w//D/7//w
//D/8P/v/+//7//v//H/8v/y//T/8v/y//L/8v/1//X/9f/2//f/9v/1//T/9//3//f/
+P/5//r/+v/7//v/+//7//z//v///wEAAgADAAQABgAIAAkACgALAA4AEAASABQAFwAX
ABkAHAAfACMAJgApAC4ALgAvADIAMwA1ADcAOgA8AD4AQABAAEEAQQBCAEMAQwBDAEQA
RABFAEMAQgBCAEIAQAA+ADwAOgA2ADQAMwAvACsAJgAhABwAFwATABAADAAJAAYAAwAA
APr/+P/2//T/9f/z//L/8f/w/+//7v/t/+z/7P/s/+z/7v/u/+3/7f/q/+j/5//m/+j/
6P/o/+j/6P/o/+j/6P/o/+j/6f/p/+n/6f/p/+n/6P/o/+j/6f/p/+n/6f/p/+j/6P/o
/+n/6v/r/+v/6//r/+v/6//r/+7/7v/u/+7/7f/t/+z/6f/q/+r/6v/q/+n/6f/q/+r/
6v/q/+n/6f/n/+f/5v/m/+j/6P/m/+b/5v/m/+b/5v/l/+X/5f/k/+T/5P/k/+T/5P/j
/+L/4P/h/+H/4f/g/+D/4P/g/+D/3//f/+H/4v/g/+D/4P/g/+D/3v/e/97/3v/i/+P/
5P/l/+P/4//l/+X/6P/p/+n/6f/q/+r/6v/q/+j/6P/p/+n/6f/p/+r/6//r/+v/6//r
/+n/6P/n/+X/5//o/+j/5//k/+T/4v/i/+D/4P/g/9//4f/h/+H/3//g/+D/3//f/93/
3P/b/9r/1//X/9f/1//Z/9n/2f/Z/9n/2f/Z/9n/2f/Y/9j/2P/Z/9n/2f/Y/9r/2v/a
/9r/2v/a/9r/2v/V/87/0P/b/+7/AQAaAEEAcACbALsA3wAGASoBSwFZAUoBMQETAdcA
jgBZADcACwDZ/8P/zP/W/9b/2f/e/97/3//h/+H/3f/c/9v/2v/Z/9n/2P/Y/9n/2f/X
/9n/2f/Z/9r/2v/b/9v/2//b/93/3v/e/97/3//g/+D/4P/h/+H/4f/h/+H/4v/i/+T/
5P/k/+T/5P/l/+X/5f/m/+b/5v/m/+b/5//n/+f/6P/r/+z/7P/t/+3/7f/t/+7/8v/z
//X/9v/1//b/+P/6//v//P/9/wAAAgAEAAYACQALAA0AEAATABYAGAAaAB4AHwAhACUA
JwAqAC0AMQA0ADQANgA2ADcAOQA6ADsAOwA7ADwAPAA9ADsAOgA6ADoAOgA4ADYANAAw
AC4ALQApACYAIgAeABoAFQARAA4ACgAFAAIA///8//r/+P/2//T/8//x//D/7//t/+v/
6f/n/+j/6P/o/+j/6P/o/+f/5//n/+b/5v/m/+b/5v/m/+b/5P/k/+T/5P/k/+T/5f/l
/+f/5//n/+f/5v/m/+b/5//n/+f/5//n/+T/5P/k/+X/5//p/+r/6//q/+n/6P/n/+r/
6v/q/+r/6P/p/+n/5//m/+b/5v/m/+n/6f/q/+r/6P/o/+f/5//n/+f/5v/m/+b/5v/k
/+T/5v/m/+b/5v/l/+X/5f/k/+L/4v/i/+L/4//j/+P/4v/h/+H/4f/g/+D/4P/g/+D/
4//j/+P/5P/k/+L/4f/g/+D/4v/i/+L/4v/h/+D/3//e/+L/4//k/+X/5f/l/+f/5//q
/+v/6//r/+r/6v/q/+r/6v/q/+v/6//t/+3/7v/v/+3/7f/t/+3/6//q/+n/5//p/+r/
6v/p/+b/5v/k/+T/5P/k/+T/4//l/+X/5f/j/+T/5P/j/+P/3//e/93/3P/d/93/3f/d
/9v/2//b/9v/3P/d/97/3//d/9z/3P/c/9//3//f/97/3P/c/9z/3P/a/9z/3P/c/9f/
0P/S/9//9P8LACgAUwCCAKsAywDvABYBPAFXAVsBRgErAQUBwwCAAFMALwD//9P/x//U
/9r/2v/d/+D/4P/h/+H/3//f/97/3f/c/9v/2//a/9r/2//b/9n/2//b/9v/3P/c/93/
3f/d/93/3f/e/97/3v/f/+D/4P/g/9//3//f/9//4P/i/+P/5v/k/+T/5P/k/+P/4//j
/+T/6P/o/+j/6P/p/+n/6f/q/+3/7v/u/+//8f/x//H/8v/2//f/+f/6//r/+v/7//z/
//8AAAEABAAIAAoADAAPAA8AEQAUABcAGAAaABwAIAAlACcAKwAtAC8AMQA0ADYAOAA6
ADoAOwA/AEAAQQBBAD8AQABAAEEAQQBAAEAAQAA+ADwAOgA4ADUANAA0ADEALAAoACQA
IAAZABUAEgAOAA0ACgAHAAQA/v/8//r/+P/5//f/9v/1//b/9f/0//P/8P/w//D/8P/u
/+7/7f/t/+7/7v/v//D/7v/u/+7/7v/u/+7/7v/u/+z/7P/t/+3/7//v/+//7//y//L/
8v/z//H/8f/x//H/8f/y//P/9f/0//X/9f/1//X/9f/1//X/9v/2//b/9v/4//n/+f/3
//j/+P/4//j/9//3//j/+P/4//j/9//3//X/9f/0//T/9v/2//T/9P/2//b/9v/2//X/
9f/1//T/8//0//X/9v/2//X/9P/y//P/8//z//T/9P/0//T/9P/0//T/9P/0//j/+f/6
//v/+//7//3//f/8//3//f/9/wAAAAAAAAAA/v/+//////8BAAEAAgADAAEAAQABAAEA
AQAAAP///f///wAAAAD///3//P/5//j/+f/6//v/+//6//n/+P/1//b/9v/1//X/8f/w
/+//7v/v/+//7//v/+//7//v/+//7f/t/+3/7f/u/+7/7//w//H/8f/x//D/7//u/+3/
7P/w//D/7v/o/+P/3v/k//X/CAAhAEQAdwCoAM0A7wATAToBWgFxAXMBXAFDARcBzwCI
AFkAMQD//9v/3f/s/+z/6v/t//D/8P/v/+//7f/r/+r/6f/o/+n/6f/o/+j/6f/p/+f/
6f/r/+v/7P/s/+z/6//q/+n/6v/s/+3/7v/t/+7/7v/u/+3/7f/t/+3/7v/w//H/9P/y
//L/8v/y//P/8//z//T/9v/2//b/9v/3//f/9//4//n/+v/6//v//f/9//3//v8AAAEA
AwAEAAUABgAIAAoACwAMAA0AEAASABQAFgAZABkAGwAeACEAJAAmACgALAAvADEANQA3
ADsAPQBAAEIARABGAEYARwBGAEYARgBFAEYASABJAEsASQBIAEgASABEAEIAQAA+ADwA
OgA5ADUAMQAsACcAIgAfABsAGAAUABEADgALAAgAAgAAAP7//P/9//v/+v/5//b/9f/0
//P/9P/0//T/9P/z//L/8P/v//H/8P/w//D/8v/y//L/8v/w//D/8P/w//D/8P/x//H/
8//z//P/8//z//L/8f/x//P/8//z//P/8v/y//L/8//0//X/9f/1//X/9f/1//X/9v/2
//b/9v/2//f/9//1//b/9v/2//b/9f/1//b/9v/2//b/9f/1//X/9f/0//T/9v/2//T/
9P/y//L/8v/y//H/8f/x//D/8P/w//D/8P/x//H/8f/w/+//7//v/+7/8P/w//D/8P/v
//H/7//w//D/8P/w//D/7v/u/+7/7v/w//H/8v/z//P/8//1//X/9v/3//f/9//4//j/
+P/4//j/+P/5//n/+f/5//r/+//7//v/+//7//v/+v/5//f/9f/2//b/9f/0//T/8v/y
//L/8v/y//H/7//v/+//7f/v//D/8P/x/+7/7P/q/+j/6f/p/+n/6f/p/+n/6f/p/+f/
5//n/+f/6f/o/+j/6P/n/+f/5//m/+b/5v/m/+b/6P/m/+j/5v/h/9z/2v/f//D/BwAa
ADkAZgCVALkA2wAAASIBRwFfAVgBPwEnAfsAtAB5AFEAJwD1/9X/1P/e/+L/4//m/+j/
6f/p/+n/5//m/+X/5P/j/+P/4v/i/+P/4//h/+P/4//j/+T/5P/k/+P/4v/h/+L/5P/l
/+b/5f/m/+b/5v/p/+n/6f/p/+f/6P/o/+r/6P/o/+j/6P/r/+v/6//s/+7/7v/u/+7/
8f/x//H/8v/x//L/8v/z//X/9f/1//b/+P/5//v//P/9//7/AAACAAMABAAFAAgACgAM
AA4AEQARABMAFgAZABwAHgAgACQAJwApAC0ALwAzADUAOAA6ADoAPAA8AD0AQQBCAEMA
QwBDAEQARABFAEUARABEAEQAQgBAAD4APAA6ADgANwAzAC4AKgAmACIAHgAbABkAFgAR
AA4ACwAIAAQAAgAAAP7/+//5//j/9//1//P/8f/v//D/8P/w//D/8P/w/+//7//v/+7/
7v/u/+7/7v/u/+7/7v/u/+7/7v/w//D/8f/x/+//7//v/+//8P/w//D/8f/x//H/8f/x
//D/8P/w//H/8v/z//P/8//x//H/8f/x//T/9P/0//T/9P/1//X/8//y//L/8v/y//X/
9f/2//b/9f/0//L/8f/x//H/8P/w//H/8v/x//L/8P/w//D/8P/v/+//7//u/+7/7v/u
/+7/7//v/+//7v/v/+//7//u/+7/7v/u/+7/7f/t/+3/7v/u/+7/7P/s/+z/7P/s/+z/
7P/s//D/8f/y//P/8//z//X/9f/4//n/+f/5//n/+P/3//b/9//4//r/+//5//n/+v/7
//v/+//7//v/+//6//n/9//1//b/9v/1//L/8v/w//D/7v/u/+7/7f/u/+//8P/v/+7/
7v/t/+3/6f/o/+f/5v/n/+f/5//n/+f/5//n/+f/5//n/+f/5//p/+j/6P/o/+b/5f/k
/+L/4//k/+X/5v/m/+T/5P/i/93/2v/c/+v/AgAXADQAXwCQALUA1QD7ACIBRAFfAWMB
UAE5ARUB0QCMAF8APwANAN3/0//i/+T/5P/n/+j/6P/t/+//6//n/+b/5f/k/+P/4//i
/+L/5f/l/+P/5f/j/+P/5P/k/+b/5//o/+n/6f/q/+r/6v/p/+r/6v/q/+3/7f/t/+3/
7P/s/+v/7P/t/+7/7//w//H/8f/x//L/8v/y//L/8v/0//X/9v/4//f/+P/4//n/+//7
//v//P///wEABAAGAAQABAAFAAYACQAMAA8AFAATABQAFQAXABoAHQAhACUAKAAqACwA
MAAxADMANwA5ADwAPwBDAEYARgBIAEgASQBNAE4ATwBPAE8AUABQAFEAUQBQAFAAUABP
AE4ATQBMAEcARABCAD0APQA6ADcANAAuACkAJQAgAB0AGgAXABQAEgAQAA4ADAALAAkA
CAAHAAgABwAGAAUAAgACAAIAAgACAAIAAQABAAIAAgADAAQAAgACAAIAAgAAAAAAAAAA
AAIAAgADAAMAAwADAAMAAwAGAAYABgAHAAUABQAFAAUABQAGAAcACQAIAAkACQAJAAkA
CQAJAAkADAAMAAwADAAKAAsACwAJAAkACgALAAwACwALAAwADAAMAAwACwALAA0ADQAM
AAwADAAMAAoACgAKAAoACgAKAAkACQAJAAgACAAIAAgACAAJAAkACQAIAAsACQAHAAgA
CAAIAAgACAAIAAgACAAIAAgACgALAAwADQANAA0ADwAPABAAEQARABEAEgASABIAEgAS
ABIAEwATABMAEwAUABUAFQAVABUAFQAVABQAEwARABEAEgASABEAEAAQAA4ADgAOAA4A
DgANAAsACwALAAkACAAIAAcABwAFAAQAAwACAAMAAwADAAMAAQABAAEAAQABAAEAAQAB
AAEAAAAAAAAAAQABAAEAAAAAAAAAAAAAAP7/AAAAAAAA+//0//T//f8QACUAQABrAJ4A
ywDvABEBOAFcAXsBiQF4AV8BQwEJAbwAgwBdAC8A///r//b//v/+////AgAEAAUABQAF
AAMAAgABAAAA//////7//v/9//3/+//9//////8AAAAA/////////////wAAAAAAAAMA
BAAEAAQABQAFAAUABQADAAQABAAGAAgACAAIAAgABwAHAAcACAAMAAwADAAMAA0ADQAN
AA4ADwAQABAAEQARABEAEQASABIAEwAVABYAGQAaABwAHgAhACIAIwAmACYAKAAqAC0A
MQAzADYAOQA7ADwAPQBAAEUARwBLAE0ATQBPAFIAVABYAFoAWgBbAF0AXgBfAF8AXwBg
AGAAYQBhAGAAYABgAF4AXABaAFgAVgBUAFMATwBMAEgARABAADkANQAyAC4ALQAqACcA
JAAeABwAGgAYABcAFQAUABMAEAAPAA4ADQAOAA4ADgAOAAwADAALAAsACwAKAAoACgAK
AAoACgAKAAoACgAKAAoACgAKAAsACwALAAsACwALAAoACgAKAAsADQANAA0ADQAMAAwA
DAANAAwADQANAA0ADgAPABAAEQAQABAAEAAQABAAEQARAA8AEAAQABAAEAAQAA8ADwAO
ABAAEAAPAA8ADwAPAA4ADgAMAAwACgAKAAsADAANAA4ADgANAAwACgAJAAoACwAMAAwA
CwAKAAgACAAJAAoACgAKAAoACgAKAAkACQAIAAgACAAIAAgACAAIAAgACAAKAAsADAAN
AA0ADQAPAA8AEAARABEAEQASABIAEgASABQAFAAVABUAEwATABQAFQAXABcAFwAXABMA
EgARAA8ADwAQABAADwAOAA4ADAAMAAwADAAMAAsACwALAAsACQAIAAgABwAHAAUABAAD
AAIAAQABAAEAAQABAAEAAQABAAEAAQABAAEAAQAAAAAAAAABAAEAAQAAAAAAAAAAAAAA
AAAAAAAAAgD///j/9P/7/wwAIQA2AFcAhgCxANcA+wAeAUIBYwF3AW4BVQE7AQ8BygCR
AGkAQQARAO//8v/8//7///8GAAgABwAHAAcAAwACAAEAAAABAAEAAAAAAAEAAQD//wEA
AQABAAIAAgADAAMAAwADAAMABAAEAAQABQAGAAYABgAFAAUABQAFAAUABgAGAAgACgAK
AAoACgALAAsACwAMAA4ADgAOAA4ADwAPAA8AEAARABIAEgATABUAFQAVABYAGAAZABsA
HAAdAB4AIAAiACMAJAAlACgAKAAqACwALwAzADUAOAA7AD4AQABCAEYASQBLAE8AUQBT
AFUAWABaAF4AYABgAGEAYwBkAGUAZQBlAGYAZgBnAGkAaABoAGgAZABiAGAAXgBbAFoA
WgBXAFQAUABMAEgARQBBAD4AOgA1ADIALwAsACgAJgAkACIAHwAdABwAGwAaABkAGAAX
ABYAFgAWABYAGAAYABcAFwAVABQAFAAUABYAFgAWABYAFAAUABQAFAAUABQAFQAVABcA
FwAXABcAGAAYABgAGQAXABcAFwAXABcAGAAZABsAGwAbABoAGQAZABkAGQAZABwAHAAc
ABwAGgAbABsAGQAaABoAGgAaABkAGQAaABoAGgAaABkAGQAZABkAGAAYABgAGAAWABYA
GAAYABgAGAAXABcAFwAWABUAFgAXABgAGAAXABYAFAAUABUAFgAWABYAFgAWABYAFgAV
ABQAFAAWABYAFQAUABQAFQAWABYAFQAVABYAFwAZABoAGwAbABoAGwAbABsAHQAeACAA
IQAhAA==
         </WaveFormData>
      </LeadData>
      <LeadData>
         <LeadByteCountTotal>10000</LeadByteCountTotal>
         <LeadTimeOffset>0</LeadTimeOffset>
         <LeadSampleCountTotal>5000</LeadSampleCountTotal>
         <LeadAmplitudeUnitsPerBit>4.88</LeadAmplitudeUnitsPerBit>
         <LeadAmplitudeUnits>��V</LeadAmplitudeUnits>
         <LeadHighLimit>2147483647</LeadHighLimit>
         <LeadLowLimit>268435456</LeadLowLimit>
         <LeadID>V5</LeadID>
         <LeadOffsetFirstSample>0</LeadOffsetFirstSample>
         <FirstSampleBaseline>0</FirstSampleBaseline>
         <LeadSampleSize>2</LeadSampleSize>
         <LeadOff>FALSE</LeadOff>
         <BaselineSway>FALSE</BaselineSway>
         <ExcessiveACNoise>FALSE</ExcessiveACNoise>
         <MuscleNoise>FALSE</MuscleNoise>
         <LeadDataCRC32>2837153675</LeadDataCRC32>
         <WaveFormData>
AgACAAIAAgAFAAYABwAIAAsADAANAA4AEgAUABYAGAAaABwAHgAgACQAJgAoACoALAAu
ADAAMgA0ADYAOAA6ADwAPAA8ADwAPgA+AD4APgA8ADwAPAA8ADsAOgA5ADgANgA0ADIA
MAAtACoAJwAkACAAHAAYABQAEQAOAAsACAAEAAIAAAD+//r/+P/2//T/8v/y//L/8v/x
//D/7//u/+7/7v/u/+7/7P/s/+z/7P/q/+r/6v/q/+z/7P/s/+z/7P/s/+z/7P/u/+7/
7v/u/+7/7v/u/+7/7P/s/+z/7P/t/+7/7//w/+7/7v/u/+7/8P/w//D/8P/w//D/8P/w
//D/8P/w//D/8P/w//D/8P/w//D/8P/w//H/8v/z//T/8//y//H/8P/w//D/8P/w//D/
8P/w//D/8P/w//D/8P/u/+7/7v/u//D/8P/w//D/7//u/+3/7P/u/+7/7v/u/+z/7P/s
/+z/7v/t/+3/7f/t/+//8P/w//L/8v/y//L/9f/3//j/+P/4//j/+P/4//r/+v/6//r/
+v/7//3//f/9//3//f/9//r/+f/4//f/9f/1//X/9f/1//P/8v/w/+7/7//v/+7/7//u
/+7/7f/t/+z/6//q/+j/5v/k/+P/5P/k/+T/5P/i/+H/4f/h/9//3//f/9//4P/h/+L/
4//j/+P/4v/i/+D/4P/g/+D/5P/m/+X/4f/b/9T/0P/c//P/CAAiAEUAbQCWALsA3wAF
ASYBPQE9ASABBQHiAJ4AVwAvABoA/v/m/93/4f/i/+D/4v/l/+T/5f/l/+P/4v/h/+D/
4P/g/9//3//f/+H/4f/h/+H/4//k/+T/5P/k/+T/5P/k/+T/5f/m/+b/6P/o/+n/6f/p
/+n/6f/q/+n/6P/o/+j/6P/o/+j/6f/q/+v/7P/u/+3/7f/t/+z/7f/u/+//8P/x//L/
9P/0//b/9v/2//b/9v/4//n/+v/7//z//f/9//////8AAAIABgAHAAoADAAOAA8AEQAT
ABgAGgAbAB0AHgAgACIAJQApACsALQAvAC4ALgAxADIAMwAzADQANQA4ADgAOAA5ADcA
NwA3ADcANgA1ADQAMgAxAC4ALQAsACgAJAAhAB0AGAAUABIADgAJAAYABAACAP///f/9
//z/+P/3//X/8v/z//L/8v/y//L/8f/x//H/8f/x//H/8f/x/+//7//w/+7/7v/u/+3/
7f/t/+3/7f/t/+3/7v/u/+7/7v/u/+7/8P/x//H/8f/z//T/9P/0//T/9P/1//X/8//0
//T/9f/2//f/+P/5//f/9//3//j/+P/4//j/+P/4//j/+P/4//r/+v/6//r/+P/4//b/
9v/5//n/+f/5//j/9//0//P/9v/2//X/9f/z//P/8//y//L/8v/y//L/9P/z//P/8//x
/+//8P/w//D/8P/w//H/8f/y//P/9P/1//X/9P/0//T/9P/0//f/+f/6//r/+v/6//r/
+v/6//r/+v/6//j/+f/7//v/+//7//v/+//6//n/+P/3//n/+f/5//n/+f/3//b/9P/2
//f/9//2//X/9P/0//P/8f/w/+//7v/r/+r/6f/p/+n/6v/r/+z/6v/p/+n/6f/p/+n/
6f/p/+n/6f/p/+n/5//n/+b/5v/o/+j/6P/o/+j/6P/j/9v/0f/S/9z/7v8HACQARgBv
AJkAwADnAAsBLQFKAVEBPQEcAfkAugBqADsAJQAMAOz/3v/j/+X/5P/k/+T/5f/m/+n/
6f/n/+b/5f/k/+T/4v/h/+H/4f/j/+P/4//j/+P/5P/k/+T/5P/k/+T/5P/k/+X/5v/m
/+b/5v/n/+f/5f/l/+X/5v/m/+b/5//o/+j/6P/o/+n/6f/p/+n/6v/q/+v/7P/s/+z/
7P/s/+z/6//s/+7/7v/w//D/8P/w//L/9P/1//b/9//4//n/+f/9//3//v8AAAAAAQAE
AAYACgALAA0ADwAQABIAEwAVABoAHAAeACEAJQAnACkAKwArACoALAAsAC4ALwAxADMA
MgAyADIAMwAzADMAMwAzADIAMQAwAC4AKgAmACQAIgAfABwAGgAXABQAEAAOAAoACQAG
AAQAAgD+//v/+v/4//X/9f/0//L/9P/y//H/8P/w/+//7//v/+//7//v/+//8f/v/+//
8P/w//D/8P/v/+//7//v/+//7//v//D/8P/w//D/8P/w//D/8f/x//H/7//w//D/8P/y
//L/8//z//P/9P/0//X/9f/1//X/9f/1//X/9f/2//b/9v/2//b/9v/2//b/9v/4//j/
+P/4//b/9v/0//T/9//3//f/9//3//f/9f/1//T/9P/z//P/8//z//P/8v/y//L/8v/y
//T/8//z//P/8//z//P/8//z//P/8//z//L/8v/w//D/8v/y//L/8v/y//T/8//z//P/
8//1//b/9v/4//j/+P/4//n/+//8//z//P/8//z//P/8//z//P/8//z//f//////////
///////8//v/+v/5//v/+//7//v/+f/3//b/9P/2//f/9//2//X/9P/0//P/8//y//H/
8P/v/+7/7f/t/+z/7P/s/+z/7v/t/+3/7f/r/+v/6//r/+v/6//r/+v/6//r/+r/6v/o
/+j/6P/o/+j/6P/p/+f/4f/a/9r/6P/9/xYALgBTAH0AogDFAOsADQEuAUUBPwEeAQEB
3gCaAFMAMQAiAAYA6v/h/+X/5v/o/+r/6//q/+3/7//t/+r/6f/o/+j/6P/n/+f/5//n
/+f/5//n/+f/6P/o/+j/6v/q/+r/6v/o/+n/6v/q/+z/7P/t/+3/7f/t/+3/7v/u/+7/
7//w//D/8P/w//H/7//v/+//8P/w//H/8v/y//T/9P/0//T/8//0//b/9v/4//j/+P/4
//j/+v/7//z///8AAAEAAQABAAEAAgAEAAYABwAKAAwADgAPABEAEwAWABgAGQAbACAA
IgAkACcAKQArAC0ALwAwADAAMwA0ADUANQA2ADcAOAA4ADgAOQA5ADkAOQA5ADgANwA2
ADQAMwAwAC8ALgApACYAJAAhABwAGAAWABIAEQAOAAwACgAIAAUABAACAP/////+//z/
/v/8//v/+v/6//n/+f/5//v/+//7//v//f/7//v//P/6//r/+v/5//r/+//8//3/+//7
//z//P/8//z//P/8//7//////////f/+//7//v8AAAAAAQABAP//AAAAAAEAAQABAAEA
AQADAAMAAwAEAAIAAgACAAIABAAEAAQABAAEAAQABAAEAAQABAACAAIABQAFAAUABQAD
AAMAAQABAAAAAAD//////f/9//3//P/8//z//P/8//7//f/9//3/+//7//v/+//7//v/
+//7//r/+v/6//r/+v/6//r/+v/6//r/+f/5//n/+f/7//z//P8AAAAAAAAAAP//AQAC
AAIABAAEAAQABAAEAAQABAAEAAIAAwAFAAUABQAFAAUABQACAAEAAAD//wEAAQABAAEA
AQD///7//P/8//3//f/8//3//P/8//v/+f/4//f/9v/3//b/9f/1//H/8P/v/+7/7P/r
/+v/6//r/+v/6//r/+n/6f/p/+n/6f/p/+j/6P/q/+r/6v/q/+j/6P/n/+n/5//i/97/
3v/p//7/FAAtAE0AdACZAL0A4QACAR0BMwEwAREB9ADQAJEAUwA2ACAAAgDp/+X/6P/o
/+b/5//s/+3/6//p/+j/5//m/+b/5v/l/+X/5f/j/+P/4//j/+P/5P/k/+T/5P/k/+T/
5P/i/+P/5P/k/+X/5v/o/+n/6P/n/+b/5v/m/+b/5//o/+j/6P/o/+n/6f/p/+n/6v/o
/+n/6v/q/+r/6v/q/+r/6//s/+7/7v/u/+7/7v/u/+7/8P/x//L/8//0//X/9f/3//f/
+P/6//r/+//+/wAAAgADAAUABwAIAAoACwANABAAEgAUABcAGQAbAB0AHwAiACIAJQAm
ACcAJwAoACkALAAsACwALQAtAC0ALQAtACwAKwAqACgAKQAmACUAJAAfABwAGgAXABMA
EAAPAAwACQAGAAQAAgD8//n/+P/2//X/9f/0//L/8v/w/+//7v/u/+3/7f/t/+//7//v
/+//7v/r/+r/6v/q/+r/6v/p/+v/6//r/+v/7f/t/+7/7v/s/+z/7P/s/+z/7f/t/+3/
7f/u/+7/7v/s/+z/7f/t/+3/7v/u/+//7//v/+//7//v/+//7//w//D/8P/w//D/8v/y
//L/8v/x//D/7//u//D/8P/u/+7/7//v/+//7//x//H/7//v//D/8P/v/+//7v/t/+z/
6v/r/+z/7f/u/+7/7f/t/+3/7f/t/+3/7f/v/+//7//v/+7/7v/w//L/8P/w//D/8P/w
/+//7//v//H/8//0//T/+P/4//j/+P/5//v//P/8//z//P/8//z//P/8//z//P/+////
AQABAAEAAQABAAEAAgABAAAA///8//v/+v/5//v/+f/4//b/9v/3//f/9v/1//T/9P/z
//P/8v/x//D/8f/w/+//7//t/+z/6//q/+3/7f/u/+//7f/t/+3/7f/t/+3/7f/t/+7/
7//v//D/7v/u/+7/7v/y//D/7f/p/+P/3P/a/+b/+/8UAC4ATwB9AKYAyQDtABEBMgFL
AUkBLgERAe4ArABlAD8AKgAOAPL/6f/r/+7/8P/w/+//8v/1//X/8//w/+//7v/u//D/
7//v/+//7//v/+//7//v//D/8P/w/+7/7v/u/+7/7P/t/+7/7v/w//D/8f/x//P/8//z
//T/9P/0//X/9v/1//T/8//z//X/9f/1//b/9v/3//j/+P/2//b/9v/2//f/+P/6//r/
/P/8//z//P/8//7///8AAAEAAgADAAMAAwADAAQABgAIAAkADAAOABIAEwAVABcAGQAa
ABoAGwAhACQAJwArACoAKwAsAC0AMAAwADMANAAzADMANAA1ADYANgA2ADcAOAA5ADoA
OwA5ADcANQAyADMAMAAvAC4AKwAoACYAIwAcABgAFgASAA8ADAAKAAgAAgD///7//P/8
//3//f/8//r/+P/3//b/9P/z//P/8//z//P/8//z//X/8//z//T/9P/0//T/8//x//H/
8f/x//P/8//0//T/8v/y//L/8v/y//P/8//z//T/9v/3//j/9v/2//f/9//5//r/+v/7
//n/+f/5//n/+f/5//n/+v/8//z//P/8//r/+v/6//r/+v/6//r/+v/6//r/+P/4//v/
+//7//v/+f/5//f/9//4//j/9//3//n/+f/5//j/9v/2//b/9v/2//X/9f/1//f/9//2
//T/9P/0//T/9P/z//P/8//1//f/+P/4//r/+v/6//r/+f/7//z//P/+//7//v/+//z/
/P/8//z//v///wEAAQD///////////7//f/8//v/+//7//v/+//5//f/9v/0//b/9//3
//b/9f/0//T/8//z//L/8f/w/+3/7P/r/+v/6v/q/+r/6v/q/+n/6f/p/+n/6f/p/+n/
6f/p/+n/6f/p/+n/6P/o/+j/6P/o/+j/5v/m/+f/4//Z/9T/3P/w/wcAIABAAG0AmQDA
AOMABQEpAUYBTwE5ARoB/QDAAG4AOQAjAAwA7v/g/+X/6f/m/+b/5v/p/+r/6f/n/+f/
6P/n/+b/5v/m/+X/5f/l/+X/5f/l/+X/5f/m/+b/5v/k/+T/5P/k/+b/5//o/+j/6P/o
/+n/6f/n/+f/5//o/+r/6v/r/+z/6v/q/+r/6//t/+3/7f/u/+7/7//w//D/8P/w//D/
8P/z//T/9v/2//T/9P/0//T/9P/2//f/+P/7//z//f/9//////8AAAIABAAFAAgACgAM
AA0ADwARABUAGAAaAB0AHwAgACEAIwAjACUAJwApACwALAAvADAAMQAxADIAMwA0ADQA
NAA1ADUANQA1ADUAMgAxADAALgAvACwAKwAqACYAIgAfABsAFgASABAADAAJAAYABAAC
AP7/+//6//j/9//3//b/9P/2//T/8//y//L/8f/x//H/8//z//P/8//x/+//7//w//D/
8P/w/+//7//v/+//7//v/+//8P/w//D/8P/w//D/8P/x//H/8f/z//T/9P/0//L/8v/z
//P/9f/2//b/9//1//X/9f/1//f/9//3//j/9v/2//b/9v/2//b/9v/2//b/9v/2//b/
9v/2//T/9P/z//P/8//z//X/9f/z//P/9P/0//P/8//1//X/9f/0//L/8v/y//L/8v/x
//H/8f/x//H/8f/x//H/8f/x//H/8P/u//D/8v/y//D/8P/w//D/8P/v/+//7//z//X/
9v/2//j/+P/4//j/+f/7//z//P/6//r/+v/6//z//P/8//z/+v/7//3//f//////////
//7//f/8//v/+//7//v/+//7//n/+P/2//T/9f/1//T/9f/0//T/8//1//T/8//y/+//
7v/t/+3/6v/q/+r/6v/s/+v/6//r/+v/6//r/+v/6//r/+v/6//r/+v/6v/q/+r/6v/q
/+r/7P/s/+n/6f/j/9z/3P/o//v/EAAoAEcAbwCWALcA2wD9AB4BOQE9ASIBBQHkAKgA
YQA5ACYADgDw/+H/5f/q/+r/7P/t/+7/7//v/+//7P/r/+r/6v/o/+f/5//n/+n/6f/p
/+n/6f/q/+r/6v/q/+r/6v/q/+r/6//s/+z/7P/s/+3/7f/t/+3/7f/u/+7/7v/v//D/
8P/w//D/8f/x//H/8f/y//L/8//0//T/9P/0//T/9P/1//b/+P/4//j/+P/4//j/+v/8
//3//v/9//7//////wMAAwAEAAYABgAHAAoADAAOAA8AEQATABgAGgAbAB0AHgAgACIA
JQAoACsALgAxADAAMAAzADQANQA1ADYANwA6ADoAOgA7ADsAOwA7ADsAPAA7ADoAOAA1
ADIAMQAwAC0AKgAoACUAIgAeABwAGAATABAADgAMAAoABwAGAAQAAwADAAIAAAD///z/
+v/4//r/+f/5//n/+f/5//n/+f/7//n/+f/6//r/+v/6//n/+f/5//n/+f/5//n/+v/6
//r/+v/6//r/+v/7//v/+//7//z//P/8//v/+v/6//n/+v/8//3////9//3//f/9////
/////wAA/v/+//7//v/8//z//P/8//7//v/+//7/AAAAAP7//v/9//3//f/9///////9
//3//v/+//3//f/9//3//f/8//r/+v/6//r//P/7//v/+//7//v/+//7//r/+f/4//f/
9//4//n/+v/5//n/+P/3//b/9//4//n/+v/4//f/9//3//n/+//8//z//v/+//7//v8B
AAMABAAEAAQABAAEAAQAAwACAAEAAAABAAMABgAHAAcABwAHAAcABAADAAIAAQADAAMA
AwADAAEA///+//z//P/9//3//P/9//z//P/7//n/+P/3//b/9//2//X/9f/0//T/9P/0
//T/8//z//P/9f/1//X/9f/z//P/8//z//X/9f/0//T/8v/y//L/8v/w//D/8f/v/+v/
4v/i//D/BwAcADYAWQCDAKoAzQDxABMBMgFHAT8BIAEDAdwAmABbAD0AKAAKAPL/6//v
//L/8v/y//P/9P/1//X/8//y//H/8P/w//D/7//v/+//7//v/+//7//v//D/8P/w//L/
8v/y//L/8P/x//L/8v/y//L/8//z//P/8//z//T/9P/0//X/9v/2//b/9v/3//X/9f/1
//b/+P/5//r/+v/6//r/+v/6//n/+v/8//z//v/+//7//v8AAAIAAwAEAAMABAAFAAUA
BwAHAAgACgAOAA8AEgAUABQAFQAXABkAHAAeAB8AIQAkACYAKAArAC0ALwAxADMANgA2
ADkAOgA7ADsAPAA9AD4APgA+AD8APQA9AD0APQA+AD0APAA6ADkANgA1ADQALwAsACoA
JwAgABwAGgAWABQAEgARABAACgAHAAYABAADAAMAAgAAAAEAAAAAAAAA///9//z/+//5
//n/+f/5//v/+f/5//r/+P/4//j/9//3//f/9//3//n/+f/6//r/+v/6//r/+v/8//3/
/f/9//z//P/7//r//P/8//3//f/9//7//v////3//f/9//3//f/9//3//v8AAAAAAAAA
AAAAAAAAAAAA/v/+//7//v8AAAAA/v/+//7//f/8//v//f/9//v/+//8//z/+//7//v/
+//7//r//P/8//z//P/7//n/+P/3//f/9//5//r/+v/6//r/+v/4//f/9//3//v//f/+
//7/AAAAAAAAAAD//wEAAgACAAQABAAEAAQAAgACAAIAAgACAAMABQAFAAUABQAFAAUA
BgAFAAQAAwADAAMAAwADAAEA///+//z//v///////v/7//r/+v/5//n/+P/3//b/9f/0
//P/8//y//L/8v/y//L/8f/x//H/8f/x//H/8f/z//P/8//z//P/8//y//L/8P/w//D/
8P/y//T/7//p/+P/3v/i//L/CQAgAD4AZwCTALoA3QABASMBQAFPAUUBJgEHAdoAkABP
ADMAHgAAAOr/6//z//L/8P/w//P/8v/x//P/8f/u/+3/7P/s/+7/7f/t/+3/6//r/+v/
6//t/+7/7v/u/+z/7P/s/+z/7f/v//H/8v/w//D/8f/x//H/8f/x//L/9P/0//X/9v/0
//T/9P/1//X/9f/1//b/9v/3//j/+P/2//b/9v/2//n/+v/8//z//P/8//z//P/+/wAA
AQACAAMABAAFAAUABwAHAAgACgAOAA8AEgAUABQAFQAXABkAHAAeAB8AIQAkACYAKAAr
AC8AMQAzADUANgA2ADkAOgA6ADkAOQA5ADsAPAA9AD8APQA9AD0APQA8ADsAOgA4ADcA
NAAzADIALgAqACcAIwAfABwAGwAYABUAEgAQAA4ACgAHAAYABAADAAMAAgAAAP7//P/7
//r/+//7//z//f/8//v/+v/5//n/9//3//j/+v/6//r/+f/5//n/+f/5//n/+f/6//r/
+v/6//r/+v/4//n/+f/5//v//P/8//z//P/8//3//f/9//7//v//////////////////
////AAD+//7//v/+//7//v/+//7//v/+//7//v/+//7//P/8//v/+//7//v//f/9//v/
+//8//z/+//7//v/+//7//r/+v/6//r/+v/6//n/+f/5//n/+f/5//n/+f/5//n/+f/6
//r/+v/4//j/+P/4//j/+P/3//f/9//5//v//P/8//7//v/+//7///8BAAIAAgACAAIA
AgACAAIAAgACAAIAAgADAAUABQAFAAUABQAFAAQAAwACAAEAAQABAAEAAQABAP///v/8
//z//f/9//z/+f/4//j/9//4//j/+P/4//X/9P/z//P/8v/y//L/8v/0//P/8//z//H/
8f/x//H/8f/x//H/8f/x//H/8P/w//D/8P/w//D/8P/w//H/7//r/+T/4P/m//f/DAAg
ADsAYQCKAK0AzwDzABIBMQE/AS4BDwH0AMYAfwBLADQAHgD+/+v/6f/s/+7/8P/x//L/
8//z//H/8v/x//D/8P/u/+3/7f/t/+3/7f/t/+3/7f/u/+7/7v/s/+z/7P/s/+7/7//w
//D/7v/u/+//7//x//H/8f/y//D/8P/x//L/8P/w//D/8f/z//P/8//0//T/9f/2//b/
+P/4//j/+P/3//j/+v/6//r/+v/6//r//P/+////AAABAAIAAwADAAcABwAIAAoADAAN
ABAAEgASABMAFQAXABoAHAAdAB8AIAAiACQAJwArAC0ALwAxADIAMgA1ADYAOQA5ADoA
OwA8ADwAPAA9AD0APQA9AD0AOgA5ADgANgA3ADQAMwAyAC4AKgAnACMAHwAcABsAGAAV
ABIAEAAOAAoABwAGAAQAAQABAAAA/v/8//r/+f/4//j/9//3//f/9//3//f/9//3//X/
9f/2//b/9v/2//X/9f/1//X/9f/3//f/+P/4//b/9v/2//b/9v/3//f/9//3//j/+P/4
//b/9v/3//f/9//4//j/+f/3//f/9//3//n/+f/5//r/+P/4//j/+P/4//j/+P/4//r/
+v/6//r/+P/4//b/9v/3//f/9//3//n/+f/3//f/9v/2//X/9f/1//X/9f/0//T/9P/0
//T/9P/z//P/8//1//X/9f/1//X/9f/1//X/8v/y//L/8v/z//T/8//y//H/8P/y//H/
8f/x//X/9//4//j/+v/6//r/+v/7//3//v/+//z//P/8//z//v/+//7//v/8//3/////
/wEAAQABAAEAAAD///7//f/7//v/+//7//v/+f/4//b/9P/1//X/9P/1//T/9P/z//X/
9P/z//L/7//u/+3/7f/s/+z/7P/s/+z/6//r/+v/6//r/+v/6//t/+3/7f/t/+r/6f/n
/+b/5//o/+n/6v/q/+r/5//j/9//2P/c/+z/AQAYADAAUQB7AKAAwwDpAA0BLAE9ATUB
GAH7ANYAkgBRADMAJAAIAOz/5f/r/+z/6v/q/+v/6v/t/+3/6//o/+f/5v/m/+b/5f/l
/+X/5//n/+f/5//m/+b/5f/k/+X/5v/n/+j/6P/p/+r/6v/o/+j/6f/p/+n/6f/p/+r/
6P/o/+n/6v/s/+z/7P/t/+3/7f/t/+7/7P/t/+7/7v/v//D/8f/y//L/8v/z//L/8v/y
//L/8v/2//j/+f/6//r/+v/6//n//P/9////AgADAAMABQAGAAoACwANAA8AEwAWABgA
GwAdAB4AHwAhACUAJwApACsALAAsAC8AMAAzADMANAA1ADQANAA0ADUANQA1ADUANQA3
ADcANwA2ADIALgAsACoAKAAmACUAIwAcABgAFgASAA8ADAAKAAgABgADAAIAAAD9//3/
/P/6//z/+v/5//j/9v/1//X/9f/1//X/9f/1//f/9f/1//b/9v/2//b/9f/1//X/9f/1
//X/9f/2//b/9v/2//b/9v/4//n/+f/5//f/+P/4//j/+v/6//v/+//7//z//P/9//v/
+//7//v//f/9//3//v/+//7//v/+//7//v/+//7//v/+//7//v/+//7//P/8//3//f/9
//3//f/9//v/+//8//z/+//7//3//f/9//z/+v/6//r/+v/8//v/+//7//3/+//5//n/
+v/6//r/+v/6//r/+f/5//n/+//9//7//v8AAAAAAAAAAAEAAwAEAAQABAAEAAQABAAE
AAQABAAEAAQABQAHAAcABwAHAAcABwAIAAcABgAFAAMAAwADAAMABQADAAIAAAAAAAEA
AQAAAP///v/+//3//f/8//v/+v/5//j/9//3//j/+P/4//j/9v/1//X/9f/1//X/9f/1
//P/8//z//P/9f/1//T/9P/0//T/9P/0//T/9P/1//P/7f/k/+L/7P///xYAMABRAH0A
qADLAO8AEwE0AU8BUQE2ARcB+AC8AG8AQwAuABQA+P/r/+//9P/0//T/9f/2//f/+f/3
//b/9f/0//T/8v/x//H/8f/v/+//7//v//H/8v/y//L/8v/y//L/8v/y//P/9P/0//T/
9P/1//X/9//3//f/+P/2//b/9//4//j/+P/4//n/+f/5//n/+v/6//v//P/8//z//P/8
//z//f/+/wAAAAACAAIAAgACAAIABAAFAAYABwAIAAkACQALAAsADAAOABAAEQAUABYA
GgAbAB0AHwAhACIAIgAjACgAKgAsAC8AMQAzADUANwA6ADoAPQA+AD8APwBAAEEAQgBC
AEIAQwBDAEMAQwBDAEIAQQBAAD4APQA6ADkAOAA1ADIAMAAtACYAIgAgABwAGwAYABYA
FAAQAA0ADAAKAAcABwAGAAQABAACAAEAAAACAAEAAQABAP/////////////9//3//v/+
//7//v/9/////////////////wAAAAAAAAAAAAAAAP7/////////AQACAAIAAgAAAAAA
AQABAAEAAgACAAMABAAFAAYABwAFAAUABQAGAAYABgAGAAYABgAGAAYABgAEAAQABAAE
AAYABgAEAAQABQAFAAUABQAFAAUAAwADAAYABgAFAAUAAwADAAMAAgAEAAQABAAEAAQA
AwADAAMAAwADAAMAAwABAAEAAQABAAIAAgACAAIAAgACAAIAAgABAAEAAQADAAUABgAG
AAgACAAIAAgACQALAAwADAAMAAwADAAMAA4ADgAOAA4ADAANAA8ADwARABEAEQARAA4A
DQAMAAsACwALAAsACwALAAkACAAGAAYABwAHAAYABwAGAAYABQADAAIAAQAAAP///v/9
//3//P/8//z//P/8//v/+//7//v/+//7//v/+f/5//n/+f/7//v/+v/6//r/+v/6//r/
+v/6//v/+//3//D/7P/y/wUAGgAuAEcAbwCWALsA3wABASIBPwFJATYBFQH4AMoAhQBV
AD4AKAAKAPf/9f/6//r//P///wAAAQD//////P/7//r/+v/8//v/+//7//v/+//7//v/
+f/6//r/+v/8//z//P/8//z//f/+//7//v/+//////////////8AAAAAAAABAAIAAgAC
AAIAAwABAAEAAQACAAQABQAGAAYABAAEAAQABAAFAAYACAAIAAoACgAKAAoACgAMAA0A
DgAPABAAEQARABUAFQAWABgAGAAZABwAHgAgACEAIwAlACoALAAtAC8AMgA0ADYAOQA7
AD0APwBBAEQARABHAEgASwBLAEwATQBOAE4ATgBPAFEAUQBRAFEATgBNAEwASgBLAEgA
RwBGAEUAQgBAAD0AOAA0ADIALgArACgAJgAkACAAHQAcABoAFwAXABYAFAAUABIAEQAQ
ABAADwAPAA8AEQARABEAEQAPAA0ADQAOAA4ADgAOAA0ADQANAA0ADQANAA0ADgAOAA4A
DgAOAA4ADgAPAA8ADwANAA4ADgAOABAAEAARABEADwAQABAAEQARABEAEQARABEAEQAR
ABIAEgASABIAEgAQABAAEAAQABAAEAAQABAAEgASABAAEAARABEAEQARABEAEQAPAA8A
EAAQAA8ADwAPAA8ADwAOAA4ADgAOAA4ADgANAA0ADQANAA0ADQANAA8ADwAPAA8ADAAM
AAwADAANAA0ADgAPAA0ADQANAA4ADQANAAwADAAOAA8AEQASABIAEwATABMAFgAWABcA
FwAZAA==
         </WaveFormData>
      </LeadData>
      <LeadData>
         <LeadByteCountTotal>10000</LeadByteCountTotal>
         <LeadTimeOffset>0</LeadTimeOffset>
         <LeadSampleCountTotal>5000</LeadSampleCountTotal>
         <LeadAmplitudeUnitsPerBit>4.88</LeadAmplitudeUnitsPerBit>
         <LeadAmplitudeUnits>��V</LeadAmplitudeUnits>
         <LeadHighLimit>2147483647</LeadHighLimit>
         <LeadLowLimit>268435456</LeadLowLimit>
         <LeadID>V6</LeadID>
         <LeadOffsetFirstSample>0</LeadOffsetFirstSample>
         <FirstSampleBaseline>0</FirstSampleBaseline>
         <LeadSampleSize>2</LeadSampleSize>
         <LeadOff>FALSE</LeadOff>
         <BaselineSway>FALSE</BaselineSway>
         <ExcessiveACNoise>FALSE</ExcessiveACNoise>
         <MuscleNoise>FALSE</MuscleNoise>
         <LeadDataCRC32>647350941</LeadDataCRC32>
         <WaveFormData>
OAA4ADgAOAA7ADwAPQA+AD8AQABBAEIARABGAEgASgBLAEwATQBOAFIAVABWAFgAWwBc
AF0AXgBhAGIAYwBkAGUAZgBnAGgAaABoAGgAaABoAGgAaABoAGcAZgBlAGQAYQBgAF8A
XgBaAFgAVgBUAE8ATABJAEYAQgBAAD4APAA6ADgANgA0ADIAMAAuACwAKgAqACoAKgAn
ACYAJQAkACQAJAAkACQAIgAiACIAIgAhACAAHwAeACAAIAAgACAAHgAeAB4AHgAeAB4A
HgAeABwAHAAcABwAGgAaABoAGgAcABwAHAAcABoAGgAaABoAHAAcABwAHAAcABwAHAAc
ABoAGgAaABoAHAAcABwAHAAcABwAHAAcABwAHAAcABwAGwAaABkAGAAYABgAGAAYABgA
GAAYABgAFgAWABYAFgAWABYAFgAWABQAFAAUABQAEgASABIAEgAUABQAFAAUABMAEgAR
ABAAEgARABEAEgASABMAFAAUABUAFgAWABYAFQAXABgAGAAYABgAGAAYABoAGgAaABoA
GAAZABkAGgAYABkAGQAZABoAGQAYABcAFQAVABUAFAATABMAEgASABAAEAAQAA8ADQAN
AAwACwAIAAcABwAGAAIAAgABAAEAAQABAAEAAAD+//7//v/9//3//f/9//3//f/9//3/
/f/9//3//f/9//r/+v/6//r//P/+//v/9//y/+r/6P/z/wUAGQAuAEgAZgCKAKwAywDq
AAIBFQEMAe8A0wC4AIQATAAvACIAEAABAPv/+v/4//j/9//1//f/+P/4//b/9P/z//L/
8v/y//L/8v/w//D/8P/w//D/8P/w//H/8f/z//P/8//z//H/8f/y//L/8v/y//P/8//z
//P/8//1//T/8//y//H/8f/x//H/8f/y//T/9f/2//b/9f/0//P/9v/3//f/+P/5//n/
+f/5//n/+v/6//r/+P/5//v//P/+////AAABAAAAAQACAAQABQAGAAkACwAKAAsADQAP
ABEAEgATABUAFwAYABkAGgAcAB4AIQAlACMAJAAmACkAKQAqACsAKwAsACwALAAuACwA
LAAuAC8ALwAtAC0ALQAqACgAJwAlACIAHwAdABsAFwAUABEADwALAAoABwADAAMAAQAB
AAAA/f/8//r/9v/4//f/9//4//b/9//3//f/9P/z//P/8//1//X/9f/2//X/9f/0//T/
8f/x//H/8f/y//L/8v/y//L/8v/y//P/9f/1//X/9f/1//X/9v/2//j/+P/4//j/9v/3
//f/9//5//r/+v/6//r/+v/5//j/+P/4//j/9//3//f/+P/5//v/+v/6//r/+P/4//f/
9//3//f/9//3//f/9//2//X/9f/1//X/9f/1//X/9P/y//D/8P/x//H/8f/w//D/8P/w
//D/8P/w//D/8P/w//L/8f/x//L/8//z//P/8v/z//T/9P/0//X/9//4//j/+P/4//j/
+P/4//j/+P/4//j/+f/5//r/+P/5//n/+f/4//f/9v/1//X/9f/1//T/8f/x//D/8P/y
//L/8v/x/+//7//u/+3/7P/r/+v/6v/m/+b/5f/l/+X/5f/l/+T/5P/k/+T/4//j/+P/
4//j/+P/4//j/+P/4f/h/+H/4f/i/+L/4v/i/+L/4v/d/9X/0P/Q/9j/6f///xcAMABQ
AHIAlAC0ANMA7gACAQMB6gDJAK8AfAA+ABwADwAAAO7/4//j/+T/4v/g/+H/3//h/+T/
4v/g/97/3f/c/9z/3v/e/97/3P/c/9z/3P/c/9z/3P/d/93/3f/d/93/3f/d/93/3v/e
/97/3v/f/9//3//f/9//4f/g/9//3v/d/9//3//f/9//4f/i/+L/4v/h/+H/4f/h/+D/
4f/h/+L/4//j/+P/4//j/+T/5P/k/+X/5//q/+z/6v/r/+z/7f/s/+3/7v/w//L/8v/0
//X/9//5//z////9//7///8BAAQABgAIAAoACwAMAA4AEQAPABAAEgAVABcAGAAZABkA
GAAYABgAGgAYABgAGgAbABkAFwAXABcAEgAQAA8ADQAMAAkABwAFAAEA/v/7//n/9f/0
//H/7f/u/+v/6v/o/+b/5v/l/+L/4v/h/+H/4v/g/+H/4f/h/+D/3//f/9//3//f/9//
4P/f/9//3v/e/9//3//f/9//3v/e/97/3v/e/97/3v/f/9//3//f/9//3f/d/97/3v/g
/+D/4P/g/+D/4f/h/+H/4//k/+T/5P/j/+T/5P/k/+L/4v/i/+H/4f/h/+L/4//l/+T/
5P/k/+L/4v/h/+H/4//j/+P/4//h/+H/4P/f/93/3f/d/93/3v/f/9//3v/c/9z/3f/d
/93/3P/c/9z/3P/c/9z/2//c/9z/3P/d/9z/3P/Y/9j/2v/a/9r/2v/a/9z/2//b/9z/
3P/d/97/3v/f/+D/4P/g/+H/4//k/+T/5P/k/+T/5P/m/+b/5v/m/+T/5f/l/+b/5v/n
/+f/5//k/+P/4v/h/+H/4f/h/+D/3//f/97/3v/e/97/3v/d/9v/2//a/9n/2P/X/9f/
1v/U/9T/0//T/9P/0//T/9L/1P/U/9T/0//R/9H/0f/R/9H/0f/R/9H/0//T/9P/0//S
/9L/0v/S/9D/0P/R/83/yv/C/8D/z//j//f/CgAmAEgAaACIAKcAxADeAO0A4AC/AKUA
iABSAB4ABwD8/+z/2f/T/9L/0v/S/9P/0//T/9T/1P/S/9D/z//O/87/zv/O/87/zP/M
/8z/zP/M/87/zv/P/8//z//P/8//z//N/83/zv/O/9D/0P/R/9H/z//P/8//0f/P/8//
z//P/9H/0f/R/9H/z//Q/9D/0P/R/9H/0f/R/9L/0//T/9T/1f/V/9X/1f/X/9j/2P/Y
/9b/1//Z/9r/3P/d/97/3//f/9//3//g/+L/4v/k/+X/5//p/+z/7//t/+7/7//x//T/
9v/4//r//f/+/wAAAwABAAIABAAHAAcACAAJAAkACgAKAAoADAAMAAwADgAPAA0ACwAL
AAsABwAGAAYABQACAP///f/7//f/9P/x/+//7f/s/+n/5f/m/+P/4v/g/97/3v/d/9r/
2v/Z/9n/2v/a/9v/2//b/9z/2//b/9v/2f/Z/9n/2v/Z/9n/2P/Y/9j/2f/a/9v/2v/a
/9r/2v/a/9r/2v/b/9v/2//b/9v/2f/Z/9r/2v/c/9z/3P/c/9z/3f/d/93/3f/e/97/
3v/d/97/3v/e/97/3v/e/93/3//f/+D/4f/f/97/3v/e/97/3v/d/93/3//f/9//3//d
/93/3P/b/9v/2//b/9v/2//b/9r/2P/X/9j/2v/b/9v/2v/a/9r/2P/Y/9j/1//Y/9j/
2P/Z/9b/2P/Y/9j/1v/Y/9j/2P/Y/9j/1//X/9j/2P/Z/9r/2v/b/9z/3P/c/9v/3f/e
/97/3//g/+H/4v/g/+D/4P/g/+D/4f/h/+L/4v/j/+P/4//i/+H/4P/f/+D/4f/i/+L/
3//f/97/3v/e/97/3v/d/93/3f/c/9v/2P/X/9f/1v/W/9b/1f/V/9X/1f/V/9T/1P/U
/9T/0//T/9P/0//T/9T/1f/W/9f/2f/Z/9n/2f/Y/9j/2P/Y/9b/1v/X/9n/1v/S/87/
0f/Z/+v/AAAUADAATgBuAI0ArgDIAN8A7gDjAMUAqgCMAFwALwAYAAwA+f/r/+T/5P/k
/+H/4f/l/+b/5P/i/+L/4f/g/+D/4P/g/+D/3v/g/+D/4P/g/+D/4P/h/+H/4//j/+P/
4//j/+P/5P/k/+b/5v/n/+f/5f/l/+X/5//o/+n/6v/r/+v/6//r/+v/7f/u/+7/7v/x
//H/8f/x//D/8f/x//L/9f/1//X/9f/1//b/9v/2//j/+f/7//z//v///wAAAQAAAAEA
AgAEAAYABgAIAAkACwANABAAEwATABQAFQAXABwAHgAgACIAIwAkACYAKQArACwALgAx
ADEAMgAzADMANgA2ADYAOAA4ADgAOgA7ADsAOQA5ADkANwA2ADYANQA0ADEALwAtACsA
KAAlACMAIwAiAB8AGwAYABUAFAASABQAFAATABAAEQAPAA4ADgAMAA0ADQANAA0ADQAO
AA8ADQANAA0ADgAPAA8ADgAOAA8ADwAPAA8AEAAQABAAEAAOAA4ADgAPABEAEQARABEA
EQARABIAEgAUABQAFAAUABQAFQAVABUAFQAWABYAFgAWABYAFQAUABYAFgAWABUAFQAV
ABYAFwAVABQAFAAUABUAFgAWABcAFwAXABcAFwAXABcAFgAVABcAFwAXABcAFQAVABQA
EgARABIAFAAVABUAFAAUABQAFgAWABYAFQAWABYAFgAXABQAFgAYABgAGAAYABgAGAAY
ABcAFwAYABwAHQAeAB4AIQAiACIAIgAhACMAJAAkACQAJAAkACQAJAAkACQAJAAmACcA
JwAoACoAKwArACsAKgApACgAJwAmACUAJAAiACEAIQAgACAAIAAgACAAHwAdAB0AHAAb
ABoAGQAZABgAFgAWABUAFQATABMAEwASABQAFAAUABMAFQAVABUAFQATABMAEwATABUA
FQAVABUAEgASABIAEgAUABQAEQARAAwABAACAA0AIQA1AEoAZACIAKwAzADrAAYBIAEx
ASoBDQHxANQAoABoAE0AQAAuAB0AFQAUABYAFgATABEAEwAUABQAFAATABEADwAOABAA
EAAQAA4ADAAMAAwADAAMAAwADQANAAsACwALAAsACwALAAwADAAOAA4ADwAPAA8ADwAP
ABEAEQARABEAEQAPAA8ADwAPABEAEgASABIAEwATABMAEwATABMAEgASABMAEwATABMA
EwAUABQAFAAUABUAFwAYABgAGQAaABsAGgAbABwAHgAeAB4AIAAhACMAJQAoACsAKQAq
ACsALQAyADQANgA4ADgAOAA5ADsAPQA+AEAAQwBCAEIAQgBBAEIAQgBCAEQARABEAEYA
RwBEAEEAQAA/AD8APgA+AD0AOgA3ADUAMwAvACwAKQAnACMAIgAfABsAGAAVABQAEgAU
ABQAEwAQAA8ADQAMAAwACwALAAoACQAIAAcABwAHAAcABwAHAAgACQAJAAgACAAFAAUA
BQAFAAYABgAGAAYABAAEAAQABQAFAAUABQAFAAcABwAIAAgACAAIAAgACAAIAAkACQAJ
AAcACAAIAAgACQAKAAoACgAMAAwADAALAAoACQAJAAkABwAGAAYABgAIAAgABwAHAAcA
BwAHAAcABwAHAAYABQAFAAUABQAFAAQABQAFAAQAAgACAAMAAwADAAIAAgACAAIABAAC
AAAAAAAAAAAAAAD/////AAACAAMABAAEAAUABgAGAAYABQAHAAgACAAKAAoACgAKAAkA
CAAHAAYABgAHAAcACAAIAAkACQAJAAYABQAEAAMAAwADAAMAAgABAAEAAAAAAAAAAAAA
AP///f/9//z/+//4//f/9//2//T/9P/z//P/8//z//P/8v/y//L/8v/x//H/8f/x//H/
8f/x//H/8f/x//H/8f/x//D/8P/w//D/8P/u/+3/6f/i/97/5v/3/w0AIQA6AFwAggCg
AL4A2wD4AA4BDwH0ANUAvQCQAFAAKgAdAA4A/v/1//X/9P/y//D/7//v//H/8P/u/+7/
7v/t/+z/7P/s/+z/7P/q/+z/7P/s/+z/6v/q/+v/6//r/+v/6//r/+3/7f/u/+7/7P/s
/+3/7f/r/+v/6//t/+//7//v/+//7//v/+//7//v//D/8P/w/+//7//v/+//8P/x//H/
8v/1//X/9f/1//P/9P/0//T/9P/1//f/+P/6//v//P/9//z//f/+/wAAAgACAAQABQAF
AAcACgANAA8AEAARABMAFQAWABcAGAAbABwAHgAhACEAIgAkACcAJQAmACcAJwAoACgA
KAAqACoAKgAsAC0ALAApACgAJwAlACQAJAAjAB8AGwAYABUAEQAOAAsACQAHAAYAAwD/
//7/+//6//j/+v/6//n/9v/3//X/9P/0//L/8//z//P/9P/z//P/8//y//H/8P/w//H/
8f/w//D/7//v/+//7//w//D/8P/w//D/8P/w//H/8f/x//H/8f/x//H/8v/y//D/8P/w
//D/8v/z//P/8//x//L/8v/y//P/9P/0//T/9P/0//T/8//z//P/9P/1//P/8v/y//L/
8v/y//H/8f/v/+//7//v//H/8f/w/+//7//v/+//7//u/+//7//u/+z/7P/t/+3/6//q
/+r/6v/s/+z/7P/r/+r/6v/q/+v/6v/o/+z/7P/s/+r/6v/q/+r/6P/n/+f/6P/r/+3/
7//w/+//8P/w//D/8f/z//T/9P/0//T/9P/0//T/9P/0//T/9P/1//X/9v/0//X/9f/1
//T/8//y//H/8f/x//H/8P/x//H/8P/w/+//7v/t/+v/6//r/+r/6f/q/+n/6f/o/+T/
5P/j/+P/4f/h/+H/4P/i/+L/4v/h/+H/4f/h/+H/4f/h/+H/4f/f/9//3//f/97/3v/e
/97/4P/g/9//3f/Y/9D/0v/b/+3/AQASACoATABsAIoAqQDGAN4A8wDwANUAtwCcAGoA
NAAZAA4A/v/r/+H/4P/i/+D/4f/h/+H/4v/i/+L/4P/f/97/3v/c/9z/3P/a/9z/3P/c
/9z/3P/c/93/3f/d/93/3f/d/93/3f/e/97/3v/e/9//3//f/9//3//h/+H/4f/h/+H/
4f/h/+H/4f/h/+L/4v/i/+P/4//j/+P/4v/j/+P/5P/n/+f/5//n/+f/6P/o/+j/6v/r
/+3/7v/s/+3/7v/v/+7/7//w//L/9P/0//b/9//3//n//P///wAAAgAEAAcACQAKAAsA
DAAPABAAEgAVABMAFAAWABkAGQAaABsAGwAeAB4AHgAgAB4AHgAgACEAIQAfAB8AHwAb
ABoAGgAZABYAEwARAA8ADQAKAAcABQADAAIA///7//r/9//2//T/9P/0//P/8P/v/+3/
7P/s/+r/6//r/+v/7P/r/+v/6//r/+v/6//s/+3/7f/s/+z/6//r/+v/6//s/+z/7P/s
/+7/7v/u/+//7//v/+//7//v/+//8P/w/+7/7v/u/+7/7//x//L/8//x//L/8v/y//P/
9P/0//T/8v/y//L/8f/x//H/8v/z//P/8v/y//L/8v/y//H/8f/x//H/8f/x//H/8f/w
/+//8f/x//H/8f/w//H/8f/w/+7/7v/v/+//8f/w//D/8P/u/+7/7v/t/+z/7P/s/+3/
7v/u/+7/7v/w/+7/7v/s/+7/8P/w//D/8P/u/+3/7f/u//D/8f/y//L/8//0//T/9P/1
//f/+P/4//j/+P/4//j/+P/4//j/+P/6//v/+//8//z//f/9//3//P/7//r/+f/5//n/
+f/4//n/+f/4//j/9v/2//b/9f/1//X/9P/z//L/8f/x//D/7v/u/+3/7f/v/+//7//u
/+z/7P/s/+v/7f/t/+3/7f/t/+3/7f/t/+3/7f/t/+3/7v/u/+7/7v/q/+r/6//p/+b/
4P/g/+3/AQAVACgAQgBkAIgApgDFAOIA+gAFAfgA2QC/AKAAagA8ACcAGgAIAPf/8f/w
//D/7v/x//H/8//y//L/8P/u/+3/7P/s/+7/7v/u/+z/7P/s/+z/7P/u/+7/7//v/+3/
7f/t/+3/7f/t/+7/7v/u/+7/7//v/+//7//v//H/8//z//P/8//z//P/8//z//P/9P/0
//T/9//3//f/9//2//f/9//4//n/+f/5//n/+//8//z//P/8//3///8AAAAAAQACAAMA
AgADAAQABgAHAAgACwANAA4ADwARABMAEwAUABUAFwAcAB4AIAAiACEAIgAkACcAKQAq
ACwALwAvADAAMQAxADIAMgAyADQAMgAyADQANQAzADEAMQAxADEAMAAwAC8AKwAnACQA
IQAdABoAFwAVABUAFAARAA0ACgAHAAYABAAEAAQAAwAAAAAA/////wAA//////7//f/+
//3//f/9//v/+//7//z//f/9//z//P/7//v/+//7//r/+v/6//r//P/8//z//f/9//3/
/f/9//3//f/+//7//v/+//7//v/+//////////3//v/+//7//f/+//7//v///wAAAQAB
AAEAAQACAAMAAQAAAAAAAAACAAIAAQABAAAA///+//3///////7//f/9//3//f/9//z/
/f/9//z//P/8//3//f/8//r/+f/4//r/+v/8//z//P/8//z//P/6//n/+f/6//z//f/+
//7///8AAAAAAAABAAMABAAEAAYABgAGAAYABQAEAAMAAgADAAUABgAIAAgACQAJAAkA
CAAHAAYABQAFAAUABQAEAAEAAQAAAAAAAgACAAIAAQD9//3//P/7//z/+//7//r/+P/4
//f/9//1//X/9f/0//b/9v/2//X/8//z//P/8//1//X/9f/1//X/9f/1//X/8v/y//L/
8v/0//b/8//t/+b/4v/m//P/BwAdADQAVAB4AJgAuADVAPIABgEPAf4A3wDDAKAAaAA2
ACMAFgAEAPf/9//4//b/9P/z//P/9f/0//L/8v/w/+//7v/u/+7/7v/u/+z/7P/s/+z/
7P/u/+7/7//v/+3/7f/t/+3/7//v//D/8P/w//D/8f/x/+//7//v//H/8//z//P/8//z
//P/8//z//H/8v/y//L/9f/1//X/9f/0//X/9f/2//f/9//3//f/9//4//j/+P/6//v/
/f/+//7///8AAAEAAAABAAIABAAGAAYACAAJAAkACwAOABEAEQASABMAFQAYABoAHAAe
ACEAIgAkACcAJwAoACoALQAqACoAKgApACsALAAtADAALgAuADAAMQAvAC0ALQAtACkA
KAAoACcAIgAfAB0AGwAZABYAEwARAA0ADAAJAAUABAABAAAA/v/+//7//f/6//n/9//2
//b/+P/5//n/+f/3//X/9P/z//P/8//z//T/9//3//b/9v/1//X/9f/1//T/9P/0//T/
9v/2//b/9//1//X/9f/1//f/9//4//j/9v/2//b/9v/4//n/+f/5//n/+v/6//r/+f/6
//r/+v/6//r/+v/5//f/9//4//n/+f/4//j/+P/4//j/9//3//f/9//3//f/9//3//b/
9f/1//X/9f/1//b/9//3//b/9P/0//X/9f/1//T/9P/0//T/9P/0//P/8v/y//L/8//0
//T/8v/y//L/8v/y//L/8v/x//H/8v/0//X/9v/2//f/+P/4//j/+f/7//z//P/8//z/
/P/8//z//P/8//z//P/9//3//v/+//////////7//f/8//v/+f/5//n/+P/5//n/+P/4
//b/9v/2//X/8//z//L/8f/x//H/8v/y/+//7v/s/+v/6//r/+v/6v/s/+z/7P/r/+n/
6f/p/+n/6//r/+v/6//p/+n/6f/p/+j/6P/o/+j/6v/o/+n/5//i/9z/2v/f/+//AwAU
ACgARABoAIYAowDCANwA8wD8AOUAxQCsAIgAUgAtAB4ADgD7/+//7P/q/+r/6//p/+n/
7P/q/+r/6v/p/+j/6P/o/+j/6P/m/+b/5v/m/+b/5v/m/+f/5//l/+X/5f/l/+X/5f/m
/+b/5v/m/+f/5//p/+n/6f/r/+n/6f/p/+n/6f/p/+n/6f/r/+z/7P/s/+v/6//r/+v/
7v/v/+//8P/x//H/8f/x//H/8v/y//L/9P/1//f/+P/2//f/+P/5//z//f/+/wAAAgAC
AAQABQAFAAcACgANAA8AEAARABMAFAAWABgAGgAdAB4AIAAjACUAJgAoACsAKwAsAC0A
LQAwADAAMAAyADIAMgA0ADUAMwAxADEAMQAxADAAMAAvACwAKQAnACUAIgAgAB4AHQAZ
ABgAFQARABIADwAOAAwADgAOAA0ACgAJAAcABgAGAAgACQAJAAkACgAJAAkACQAJAAkA
CQAKAAsACwAKAAoACwALAAsACwAOAA4ADgAOAA4ADgAOAA8AEQARABEAEQARABEAEgAS
ABQAFAAUABQAFgAXABcAFwAXABgAGAAYABkAGgAaABoAHAAcABwAGwAbABsAHAAdAB8A
HgAeAB4AHAAcABsAGwAdAB0AHQAdAB4AHwAfAB8AHwAfAB8AHwAeAB8AHwAeAB4AHgAf
AB8AIQAgACAAIAAhACIAIwAjACIAIgAiACMAIgAiACIAIgAiACIAIgAiACIAIgAkACMA
IwAkACYAJwAoACgAKQAqACoAKgAtAC8AMAAwAC4ALgAuAC4ALwAwADEAMgAwADEAMQAy
ADQANQA1ADUANgA1ADQAMwAyADEAMAAuAC8ALwAuAC4ALAAsACwAKwAqACsAKwArACoA
KQApACgAJAAkACMAIwAlACUAJQAkACQAJAAkACMAIwAjACMAIwAlACUAJQAlACMAIwAj
ACMAJAAkACQAJAAkACIAIQAdABgAFAAYACUAOQBNAGAAeACaALwA2gD7ABoBMgE7AS4B
DwH3ANgAogBwAFsAUgBCADEAKwAqACgAJgAlACMAIwAmACgAJgAkACMAIgAiACAAIAAg
AB4AHwAgACEAIgAgACAAIQAhACMAIwAjACMAIwAjACQAJAAiACIAIwAjACMAIwAjACUA
JQAlACUAJQAlACUAJQAlACUAJgAmACYAJQAlACUAJQAoACkAKQAqACsAKwArACsAKwAs
ACwALAAuAC8AMQAyADEAMQAxADEAMwA1ADcAOgA5ADgAOQA5ADsAPQBAAEMARQBGAEcA
SQBKAEwATgBQAFMAVABWAFkAWQBaAFwAXwBdAF4AXwBfAGIAYgBiAGQAYABgAGIAYwBl
AGMAYwBjAGAAXgBdAFsAWQBXAFYAVQBPAEwASQBHAEMAQgA/ADsAOwA5ADkAOAA2ADYA
NQAyADMAMQAwADAALgAvAC8ALwAsACsAKwArAC0ALQAtAC4ALQAtACwALAAtAC0ALQAt
ACwALAAsACwALgAuAC4ALwAvAC8ALwAvAC0ALQAuAC4AMAAwADAAMAAwADEAMQAxAC8A
MAAwADAAMwA0ADQANAAyADIAMgAxADMAMwA0ADUAMwAyADIAMgAyADIAMQAxADEAMQAx
ADEAMQAxADAALwAxADEAMQAxADEAMQAwAC4ALgAuAC8ALwAvAC4ALgAuAC4ALgAsAC0A
LAAsACwALAAsACwAKwArACwALgAvADAAMAAzADQANAA0ADMANQA2ADYANgA2ADYANgA2
ADYANgA2ADYANwA3ADgAOAA5ADkAOQA6ADkAOAA3ADcANwA3ADYANQA1ADQANAA0ADQA
NAAzADEAMQAwAC8ALAArACsAKgAqACoAKQApACkAKQApACgAJgAmACYAJQAnACcAJwAn
ACYAJQAkACMAJQAlACUAJQAkACQAJAAkACQAJAAlACMAHAAWABQAHwAvAEMAWAByAJQA
uADYAPcAFAEuAT8BPAEfAQEB6AC6AIAAXwBSAEIAMQAnACgAKAAoACcAJwAnACgAKAAm
ACYAJQAkACQAIgAiACIAIAAgACAAIAAgACIAIgAjACMAIwAjACMAIwAjACMAJAAkACQA
JAAlACUAJQAlACUAJwAlACUAJQAlACcAJwAnACcAJwAoACgAKAArACsAKwArACoAKwAr
ACwALQAtAC0ALQAtAC4ALgAuAC4ALwAxADIAMgAzADQANQA2ADcAOAA6ADgAOAA6ADsA
PwBBAEQARwBFAEYARwBJAE4AUABSAFQAUwBUAFYAWQBbAFwAXgBhAGEAYgBjAGMAZABk
AGQAZgBkAGQAZgBnAGcAZQBlAGUAYwBiAGIAYQBeAFsAWQBXAFMAUABNAEsASQBIAEUA
QQBAAD0APAA6ADgAOAA3ADQANQAzADIAMgAyADMAMwAzADIAMQAxADEAMQAxADEAMgAx
ADEAMAAwADEAMQAxADEAMgAyADIAMgAyADIAMgAzADEAMQAxADEAMwAzADQANAA0ADQA
NAA0ADQANQA1ADUANwA4ADgAOAA3ADgAOAA4ADgAOAA4ADcAOQA5ADoAOwA5ADgAOAA4
ADoAOgA5ADkAOQA5ADkAOQA3ADcANgA1ADcANwA3ADcANgA3ADcANgA1ADYAOAA5ADcA
NgA2ADYAOAA4ADgANwA2ADYANgA3ADYANgA2ADgAOAA4ADgAOAA3ADcAOAA6ADsAPAA8
AD0APgA+AD4APwBBAEIAQgBCAEIAQgBCAEQARABEAEQAQgBDAEMARABGAEcARwBHAEYA
RQBEAEMAQwBDAEMAQgBBAEEAQABAAD4APgA+AD0APAA9AD0APQA6ADkAOQA4ADYANgA1
ADUANQA1ADUANAA2ADYANgA1ADUANQA1ADUAMwAzADMAMwA1ADUANQA1ADYANgA2ADYA
NAA0ADUANQAyACwAKAAvAD8AUQBkAHgAlgC4ANgA9wAWAS4BQwFIATEBEQH4ANIAoAB9
AG4AXgBNAEEAPAA8ADwAPQA9AD8APgA8AD4APQA7ADkAOAA6ADoAOgA4ADoAOgA6ADoA
OgA6ADsAOwA7ADsAOwA7ADsAOwA8ADwAPgA+AD8APwA9AD0APQA/AD8APwA/AD8AQQBB
AEEAQQBBAEIAQgBCAEUARQBFAEUARABFAEUARgBJAEkASQBJAEsATABMAEwATABNAE8A
UABQAFEAUgBTAFQAVQBWAFgAWgBaAFwAXQBfAGEAZABnAGcAaABpAGsAbgBwAHIAdAB3
AHgAegB9AH8AgACCAIUAhQCGAIcAhwCKAIoAigCMAIwAjACOAI8AjQCLAIsAiwCLAIoA
igCJAIgAhQCDAIEAfQB6AHcAdQB1AHQAcQBtAGoAZwBmAGQAZABkAGMAYABgAF8AXwBg
AF4AXwBfAF8AXwBfAGAAYQBgAF8AXgBeAGAAYQBhAGIAYQBhAGEAYQBiAGIAYgBiAGQA
ZABkAGUAZQBlAGUAZQBlAGUAZgBmAGgAaABoAGgAaABpAGkAaQBpAGoAagBqAGkAagBq
AGoAawBsAG0AbQBtAG0AbgBvAG8AbgBuAG4AbgBuAG0AbQBvAG8AbwBvAG0AbQBsAGsA
bABtAG4AbwBuAG8AbwBuAG0AbgBwAHEAbwBuAG4AbgBwAHAAcABvAG8AcABxAHMAcQBw
AG8AbgBvAHAAcQByAHEAcgByAHMAcwByAHMAcwB0AHUAeAB3AHkAegB6AHoAewB8AH0A
fgCAAA==
         </WaveFormData>
      </LeadData>
   </Waveform>
</RestingECG>
