# Supplementary material for: Detection of Left Atrial Enlargement Using a Convolutional Neural Network-Enabled Electrocardiogram
Source: Front Cardiovasc Med. 2020 Dec 17;7:609976. doi: 10.3389/fcvm.2020.609976 (PMC7773668; doi:10.3389/fcvm.2020.609976)
Supplement: Supplementary file 5 [file Data_Sheet_5.ZIP › normal4/1802036279_7895_0000001R.XML]

<?xml version="1.0" encoding="Windows-1252"?>
<!DOCTYPE RestingECG SYSTEM "restecg.dtd">
<RestingECG>
   <PatientDemographics>
      <PatientID>1802036279</PatientID>
      <PatientAge>73</PatientAge>
      <AgeUnits>Years</AgeUnits>
      <Gender>Female</Gender>
      <PatientLastName>lishaoping</PatientLastName>
   </PatientDemographics>
   <TestDemographics>
      <DataType>Resting</DataType>
      <Site>1</Site>
      <AcquisitionDevice>MAC55</AcquisitionDevice>
      <Status>Unconfirmed</Status>
      <Priority>Normal</Priority>
      <AcquisitionTime>09:12:37</AcquisitionTime>
      <AcquisitionDate>08-17-2017</AcquisitionDate>
      <CartNumber>1</CartNumber>
      <AcquisitionSoftwareVersion>009C</AcquisitionSoftwareVersion>
      <XMLSourceVersion>MAC5000 v1.0</XMLSourceVersion>
   </TestDemographics>
   <RestingECGMeasurements>
      <VentricularRate>87</VentricularRate>
      <AtrialRate>87</AtrialRate>
      <PRInterval>142</PRInterval>
      <QRSDuration>68</QRSDuration>
      <QTInterval>386</QTInterval>
      <QTCorrected>464</QTCorrected>
      <PAxis>64</PAxis>
      <RAxis>76</RAxis>
      <TAxis>41</TAxis>
      <QRSCount>14</QRSCount>
      <QOnset>222</QOnset>
      <QOffset>256</QOffset>
      <POnset>151</POnset>
      <POffset>203</POffset>
      <TOffset>415</TOffset>
      <ECGSampleBase>500</ECGSampleBase>
      <ECGSampleExponent>0</ECGSampleExponent>
   </RestingECGMeasurements>
   <Diagnosis>
      <Modality>Resting</Modality>
         <StatementCount>2</StatementCount>
         <LabelText>12SL ��ϳ���</LabelText>
      <DiagnosisStatement>
         <StmtFlag>ENDSLINE</StmtFlag>
         <StmtText>�������</StmtText>
      </DiagnosisStatement>
      <DiagnosisStatement>
         <StmtFlag>ENDSLINE</StmtFlag>
         <StmtText>���� ECG</StmtText>
      </DiagnosisStatement>
   </Diagnosis>
   <Waveform>
      <WaveformType>Rhythm</WaveformType>
      <WaveformStartTime>0</WaveformStartTime>
      <NumberofLeads>8</NumberofLeads>
      <SampleType>CONTINUOUS_SAMPLES</SampleType>
      <SampleBase>500</SampleBase>
      <SampleExponent>0</SampleExponent>
      <HighPassFilter>16</HighPassFilter>
      <LowPassFilter>150</LowPassFilter>
      <ACFilter>NONE</ACFilter>
      <LeadData>
         <LeadByteCountTotal>10000</LeadByteCountTotal>
         <LeadTimeOffset>0</LeadTimeOffset>
         <LeadSampleCountTotal>5000</LeadSampleCountTotal>
         <LeadAmplitudeUnitsPerBit>4.88</LeadAmplitudeUnitsPerBit>
         <LeadAmplitudeUnits>��V</LeadAmplitudeUnits>
         <LeadHighLimit>2147483647</LeadHighLimit>
         <LeadLowLimit>268435456</LeadLowLimit>
         <LeadID>I</LeadID>
         <LeadOffsetFirstSample>0</LeadOffsetFirstSample>
         <FirstSampleBaseline>0</FirstSampleBaseline>
         <LeadSampleSize>2</LeadSampleSize>
         <LeadOff>FALSE</LeadOff>
         <BaselineSway>FALSE</BaselineSway>
         <ExcessiveACNoise>FALSE</ExcessiveACNoise>
         <MuscleNoise>FALSE</MuscleNoise>
         <LeadDataCRC32>4073836756</LeadDataCRC32>
         <WaveFormData>
CAAIAAgACAALAAwADQAOAAoACAAGAAQABQAGAAcACAAHAAYABQAEAAEAAAD///7///8A
AAEAAgD+//z/+v/4//v//P/9//7//f/8//v/+v/5//j/9//2//n/+v/7//z/+v/4//b/
9P/3//j/+f/6//j/+P/4//j/9//2//X/9P/4//r//P/+//r/+P/2//T/9//4//n/+v/6
//r/+v/6//j/+P/4//j/+//8//3//v/7//r/+f/4//v//P/9//7//P/8//z//P/7//r/
+f/4//v//P/9//7/+//6//n/+P/5//r/+//8//r/+v/6//r/9//3//b/9v/5//r/+//7
//n/+P/3//f/+P/7//z//v/9//3//f/9//v/+//7//v//P/9/wAA/v/9//z//f/8//3/
AAADAAQABgAGAAYABgAHAAcABwAHAAwADQAOAAwACQAFAAIA//////3//f/7//n/9//2
//X/8v/y//P/8//0//b/9//3//P/8f/w/+//8P/x//L/9f/1//P/8v/y//H/8P/v//D/
9v/5//v/+//7//z//f8CAAkAEAAXACAAKQAvADIAMAAtAC0ALQAlABwAFwATAAIA8f/r
/+v/7f/x//T/9v/4//j/9v/z//L/8P/v/+7/8f/y//T/9f/y//H/8P/v/+//8f/x//H/
9P/0//P/8//y//H/8P/v//P/9P/1//b/9f/z//L/8f/x//L/8v/z//b/9v/1//T/8//y
//H/8f/1//f/+P/5//j/9f/0//P/9P/0//b/9//5//n/+P/3//b/9v/1//T/+f/7//z/
/P/7//r/+v/5//v/+//9//7///////7//v/+//7//f/9/wAAAwAFAAYABQAEAAMAAgAD
AAUABQAFAAkACQAJAAgABwAGAAYABgAKAAsACwAMAAgABgAFAAQABgAGAAYABwAJAAgA
BwAGAAMAAQAAAP7/AAACAAIAAwAAAP7//P/7//r/+v/6//r/+f/6//n/+v/3//b/9f/0
//f/+P/4//n/+P/2//T/8//1//X/9v/2//f/9//3//j/9v/1//T/8//2//j/+f/6//f/
9v/1//T/9v/2//b/9v/5//n/+f/5//b/9f/0//T/9v/4//r//P/5//j/9//4//j/+P/3
//b/9//5//r/+v/3//j/9//1//j/+v/7//z/+//4//f/+P/6//n/+f/5//v/+//7//r/
9v/0//b/9v/2//b/+P/5//v//P/6//j/9f/y//X/9v/4//n/+f/5//r/+//7//v/+//7
//z//f/+/////f/9//j/9v/6//7/AAACAAIAAgAAAAAAAQACAAMABgAJAAoACwANAAsA
CQAEAAAA///////////6//n/9v/1//X/9P/z//L/9P/1//X/9f/z//L/8P/u/+//8f/z
//X/8v/x//L/8f/x//D/8P/w//b/9v/2//L/7//x//P/+f8AAAcADAARABQAGQAeACUA
LQAyADQAMwAzAC0AHQAOAAkAAQD0/+n/6//x//X/8//y//D/7v/u/+7/8//2//b/9//4
//b/9P/z//H/8f/x//H/8f/z//X/9f/1//T/8v/v/+3/8f/z//X/9//1//T/8//y//T/
8//z//P/9P/2//f/+f/3//b/9P/y//X/9v/3//n/+P/5//n/+f/3//X/9f/1//f/+P/7
//3/+v/5//f/9f/4//r/+//8//v/+//6//j/+v/6//v/+//8//3/AAACAAEA///8//r/
/f8AAAIABQAEAAUABQAEAAQABAAEAAQABgAJAAoACwALAAkABwAEAAYACAALAA4ADQAL
AAgABgAGAAYABwAIAAoACgAKAAsACAAGAAQAAgAFAAUABgAGAAMAAgD///3//v/+//7/
//8AAAAAAAAAAPv/+v/3//b/+f/6//v//P/7//r/+P/3//f/9v/1//X/9v/3//n/+v/3
//X/8//y//X/9//5//v/+P/4//f/9v/2//b/9v/2//f/+P/5//r/+P/3//b/9f/4//n/
+v/8//v/+v/5//j/+v/6//r//P/9//7//v/+//z/+//5//b/+f/8//3//f/7//z//P/8
//z/+v/6//z//v/9//3//f/3//n/+P/5//r/+//8//v/+//8//z/+//6//j/9v/4//r/
/f////3/+//6//n//P/9//7///////////////3////8//z///8CAAMABAAEAAQAAgAC
AAMABAAFAAgACQAKAAsADQAKAAkABQACAAMAAwADAAMA///9//n/9//4//j/+P/4//b/
9//3//f/9//2//T/8v/z//X/9//5//X/8//z//H/8f/y//T/9v/6//j/+P/0/+//7//3
////BAAHAA4ADwAQABUAGgAhACsANAA2ADMAMQArAB8AEAAFAAEA/P/z/+//8//1//P/
8P/w/+7/7v/0//f/+P/4//n/+v/2//T/8//x//L/8//0//X/9f/3//f/9//3//b/9P/z
//X/9//5//v/+P/2//T/8v/1//X/9v/3//f/+P/4//n/9//2//T/8v/0//b/+P/7//r/
+f/3//X/9//3//n/+//6//r//P/9//z/+//5//f/+f/8//7/AAD//////v/8//7//v//
/////////wEAAgACAAEA///+/wIABAAFAAcABgAHAAcABgAHAAgACQAKAAkACwALAAsA
DAALAAoACAAKAAwADwASAA8ADQAKAAgACQAKAAwADgAMAAwADAANAAwACgAIAAYACQAJ
AAoACgAHAAYAAwABAAIAAgACAAMAAgACAAIAAgD///7/+//6//3//v///wAA/v/8//n/
9//6//r/+v/7//v/+//8//z/+v/5//j/+P/6//v//P/9//v/+v/4//b/+f/6//v//P/8
//z//P/8//z/+//6//n//P/9//7/AAD+//z/+v/4//v//P/9/wAA/v/+//3//P/6//v/
+//6//3/AAABAAEA/f/8//r/+P/6//r//P8AAP7//f/9//3/+f/5//v//v8AAP7//v/+
//7//P/7//v/+v/7//z//P/8//r/+v/7//v/+//7//z//f/+////AAABAP7//f/8//v/
/f8BAAAAAgD//wAA///+/wAAAgACAAQABQAGAAcACgAIAAgACAAJAAoACwAJAAgAAwAB
AP///f/7//v/+f/5//j/+P/4//j/9f/1//T/8//3//j/+P/4//b/9f/0//P/8//z//X/
9f/0//T/9f/2/+7/8P/u//D/9//7////AwAEAAUABgALAAwADwAeACkAMQA2ADIAKwAp
ACMAFwAOAA0ACQAAAPf/8//z//H/7//w//T/+P/4//j/+f/4//b/9f/0//T/9P/1//X/
9v/3//j/+f/3//f/9f/z//X/9v/2//f/9//3//f/9//2//b/9v/2//f/9//4//n/+P/4
//f/9//5//r/+v/6//j/+P/4//n/+P/5//n/+f/8//v//P/9//v/+v/7//v//v//////
///9//7//v/+//7///////7/AQACAAQABQADAAEAAQAAAAQABQAFAAYABQAGAAYABwAH
AAkACgAKAAwADAAMAAwADAANAAwACwAQABEAEgASABEAEAAQABAAEQARABAAEAAQABAA
EQASAA8ADgANAA0ADgAOAA4ADgANAAsACgAIAAoACgAIAAcACQAIAAcABwADAAIAAQAA
AAAAAgACAAQAAQAAAP///v/+//7//f/9/wAAAAAAAAEA///9//z/+v/8//3//v8AAAAA
///+//3/+//8//z//P/9//7///8AAP3//P/7//r//v///wAAAQAAAP///v/+/wAAAAAA
AAAAAAAAAAAAAgABAAAA/v/8//7/AQADAAQAAwAEAAMAAQD//wAAAAAAAAMAAgADAAYA
BAABAP///f///wEAAwAEAAYAAgABAAAA///+/wIAAwAFAAYABQAEAAIAAAAAAAAAAQAB
AAQABQAHAAkABgAFAAQAAwAGAAcACAAJAAgACQAFAAQABAAGAAYABgAKAAwADAAOAAsA
CgAJAAoADAAOABAAEwARABEADgAMAAsACQAHAAUABQAFAAMAAwD+//z/+v/4//r//f//
/wEA///+//z/+v/7//v/+//7//3//f//////+v/4//f/9v/8//7//v/+//3/+//7////
AgAHAA4AEwAaAB8AJAArADMANgA2ADcAOQA3AC8AJAAfABcACAD5//P/9//7//3//v8A
AP7//P/4//f/+f/4//j/+P/5//r//P/9//j/9//2//X/+P/7//z//f/7//r/+P/3//n/
+f/5//n//P/8//z//P/7//n/+P/3//r//P/9/////f/8//r/+P/6//r/+v/7//7/////
/////P/5//j/9//7//z///8BAAAA///9//v/+//8//z//P///wEAAgACAP///v/+//3/
AAABAAQABgAGAAUAAwACAAUABgAGAAcABwAJAAoACgAJAAgABwAGAAoADQAOAA8AEAAP
AA4ADAAMAAwADQAOABEAEQAQABAADAAKAAkACAAKAAwADgARAA4ADAAKAAgACAAHAAcA
BgAHAAgABwAHAAQAAgAAAP//AQACAAMABAABAAAA/f/8//z//P/8//z//f/+//7////8
//r/+P/3//n/+//+/wAA///9//v/+v/7//v/+//7//3//v/+//7/+//6//n/+P/7//z/
/f/+//7//f/8//v/+f/5//n/+v/7//z//f/+//v/+v/5//r//P/+////AAD9//3//P/6
//r//P/8//v//P/+////AAD9//r/+f/6//3//f/+/////v/9//z/+v/6//v/+//5/wEA
AAD9//z/+//6//n/+f/6//r/+//8//z//P/7//r/+v/5//z//f///wEA////////////
/////////wAAAwABAAIA//8AAP///v8DAAYABwAKAAcABgAFAAYACQAKAAsADQAOAA8A
DQAMAAYAAwAAAP3//v////7////8//r/+P/2//b/9//3//f/+v/6//n/+P/2//X/9P/z
//T/9f/4//n/9f/0//T/9P/w//L/9v/6//v//f/9//3//v8BAAQACwAUABsAIgAtADUA
NgA0ADEAMQAxACkAHgAbABcABgD1/+//7//v//H/9v/6//r//P/6//X/9P/y//H/8P/z
//T/9v/3//P/8//z//P/8//1//X/9f/2//b/9f/1//T/8//y//H/8//0//X/9v/0//P/
8//z//P/9P/0//X/9//4//j/+P/1//T/8//z//f/+f/6//v/+v/3//b/9f/2//b/+P/5
//r/+//7//v/+P/4//f/9v/5//v//P/8//r/+v/7//v/+//7//3//v8BAAEAAAAAAP7/
/v/9//3/AAADAAUABgAGAAYABgAGAAUABwAHAAcACwALAAsACgAJAAgACAAIAAoACwAL
AAwACQAIAAgACAAIAAgACAAJAAoACgAKAAoABwAFAAQAAgAFAAYABQAFAAQAAgAAAP//
/v/+//7//v///wAA//8AAP7//P/6//j/+//8//z//f/7//r/+f/5//f/9//4//j/+//7
//v//P/7//n/9//1//j/+v/7//z/+//6//n/+P/4//j/+P/4//r/+//8//3/+v/5//j/
+P/7//z//f/+//3//P/7//z//P/8//v/+v/7//3//v/+//v//P/7//n//P/+////AAD+
//z//P/+//z/+//7//v//P/9//7//v/6//f/9//6//v//P/9//7//P/7//v/+v/6//r/
+f/4//v//P/+/////f/7//r/+f/9////AQADAAIAAQAAAP////8BAP7//v///wIAAwAE
AAQABAACAAIABAAGAAgADAAKAAoACgALAA0ADQAKAAgABgAFAAQAAwD///3/+f/3//f/
+P/5//r/9//3//b/9f/2//b/9f/0//b/9//4//n/9//1//X/8//z//T/9v/4//j/9P/y
//L/7//z//n///8EAAcACgANAA4AEQAYACMAMQA6AD4AOwA5ADUAKQAaABMAEwAMAP//
+f/3//X/8f/w//D/7v/y//b/+f/3//b/9v/2//T/8v/x/+//8f/z//X/9//0//X/9P/z
//T/9P/z//P/9P/1//b/9//2//T/8v/w//L/8//1//f/9v/2//X/9f/0//T/8//y//X/
9v/3//n/+P/3//X/8//1//X/9//5//f/9v/3//f/9//3//b/9f/4//r/+//8//r/+f/3
//T/+P/6//3////8//v//P/8//3//f/8//z//v8AAAEAAwAAAAEAAQAAAAIABAAGAAgA
BgAHAAYABQAHAAcABwAGAAcACAAKAAwACgAJAAcABgAHAAgACgAMAAkACAAHAAcABwAG
AAUABAAHAAcACAAIAAUABAABAP//AgACAAIAAwABAAAA///+//z//P/6//r/+//8//3/
/v/7//r/+P/3//n/+v/7//3//P/7//v/+v/4//f/9v/2//j/+f/6//v/+P/4//f/9v/5
//r/+//8//v/+v/5//j/+f/5//n/+f/6//v//P/+//v/+v/5//j/+//8//3/AAD+//7/
/f/8//r/+//7//r/+//+///////9//z/+v/4//r/+v/8/wAA/f/7//r/+f/3//n//f/+
/wAA/v/+//7//v/9//v/+v/4//v//P/8//z/+//6//r/+f/9//3//v///wEAAQABAAEA
AAD///7//f8AAAMAAQACAP//AAD///7/AQAEAAUACAAIAAgACAAKAAoACgAKAAsADgAP
AA0ADAAHAAMA///7//r/+//6//v/+v/6//r/+v/3//f/9v/1//n/+v/6//r/+P/3//b/
9f/3//f/+f/5//f/9v/2//b/8v/y//T/+P/7//3/AQADAAQABQAIAA0AEgAdACYALwA3
ADoANgAxAC8AKQAfABYAEQANAAQA9f/v//H/8f/v//L/9v/4//r//v/7//j/9v/1//T/
9v/2//f/9//3//f/9//3//T/9f/0//P/9v/4//n/+//4//f/9v/1//j/+P/4//j/+v/5
//n/+f/4//j/9//3//n/+v/6//r/+f/4//f/9//6//v/+//7//v/+f/5//n/+P/4//r/
+//8//3//f/9//z//P/7//r//v///////v8AAAAAAQABAP7//f/+//7/AgADAAMABAAC
AAIAAQABAAQABwAJAAoACAAIAAgACAAHAAkACQAJAAwADQAOAA4ACwAKAAoACgAMAA0A
DQAOAA0ADAAMAAwACgAKAAoACwAOAA4ADgAOAAsACQAIAAYABwAIAAcABwAFAAQAAwAD
AAAAAAAAAAAAAQACAAEAAgD///7//f/8//3//v/+/////f/8//v/+//5//n/+v/6//3/
/f/9//7//P/7//r/+f/7//z//P/8//7//v/+//7//f/8//v/+v/+////AAABAP7//f/8
//z//f/+////AAACAAIAAgAEAAEAAAD+//z//v8BAAMABAACAAIAAAD9//7/AAABAAIA
BAACAAIABAABAP///v/9////AQADAAQAAAD+//7//v/+//7/AAABAAMABAACAAAA/f/6
//3//v8AAAEAAQABAAIAAwACAAEAAAD//wEAAwAFAAcABQAFAAAA/v///wIAAwAEAAYA
CAAIAAoACAAIAAgACgAMAA4AEAATABEADwAKAAYABgAFAAQAAwD//////f/9//n/+P/3
//b/+P/7//3////+//z/+f/2//j/+f/6//v/+f/5//v/+//3//b/9v/2//z//P/8//z/
+//7//v//f8CAAkAEAAVABwAIQAkACsAMQAyADIAMwAzAC0AIQAUAAsABQD6/+3/7f/1
//f/+f/6//j/9v/2//T/8//2//b/9//4//b/9v/3//f/9f/1//X/9f/3//n/+f/5//n/
+P/2//X/9v/3//j/+f/4//j/+P/4//b/9f/1//X/+P/6//v//f/8//r/9//0//f/+P/5
//v/+v/7//v/+//5//f/9//3//n/+v/9/////P/7//n/9//6//z//f/+//7///////7/
/f/8//z/+//9////AwAGAAQAAwABAAAAAgAEAAUABwAFAAcACAAIAAYABgAGAAYACgAN
AA4ADwAPAA0ACwAIAAkACgAMAA4ADwAPAA4ADgALAAoACgAKAA0ADgAPABEADwAMAAkA
BgAHAAcACAAIAAgACAAGAAUABAACAAAA//8BAAIAAwAEAP///v/7//r/+//8//3//v/+
//7//f/9//z/+v/4//f/+v/7//3//v/7//n/9//2//j/+f/6//v/+f/6//r/+v/4//j/
+P/4//v//P/9//7//f/7//n/9//6//v//P/+//7//v/+//7//f/8//v//P///wAAAAAA
AP3//f/8//r/+//+/////////wAAAAAAAP///P/7//z//////wAAAQD9//v/+f/4//z/
/f/+////AAD+//3//f/8//z//P/7//r/+//8//7///////3//P/7//7///8AAAEAAAD/
//7//f///wEA/v/+////AgADAAQABAAEAAIAAgAEAAYACAAMAAoACgAKAAsACwALAAgA
BgAEAAMAAgABAPz/+//4//f/9//4//n/+v/5//n/+P/3//j/+P/3//b/9v/3//j/+f/3
//X/9f/z//P/9P/2//j/+P/2//L/8v/z//f//f8BAAYACwAOAA0AEAAVABoAJQAxADYA
NAAzADEAJwAbABAADQAJAAAA9f/1//f/9//z//L/8v/w//T/+P/5//n/+P/4//j/9v/0
//P/8f/z//X/9//5//b/9//2//X/9P/0//P/8//2//f/+P/5//j/9v/0//L/9P/1//f/
+f/4//j/9//3//b/9v/1//T/9//4//n/+//6//n/9//1//f/9//5//v/+f/4//n/+f/5
//n/+P/3//r//P/9//7//v/9//v/+P/6//z///8BAP7//f/+//7/AQABAAAAAAACAAQA
BQAHAAUABQAEAAIABAAGAAgACgAKAAsACgAJAAsACwALAAoACwAMAA4AEAANAAsACAAG
AAkACgAMAA4ACwAKAAkACQAJAAgABwAGAAcABwAIAAgABQAEAAEA//8CAAIAAgADAAEA
AAD///7//P/8//r/+v/7//z//f/+//v/+v/4//f/+f/6//v//f/8//v/+//6//r/+f/4
//j/+//7//v/+//4//j/9//2//j/+v/8//7//f/8//v/+v/5//n/+f/5//r/+//8//7/
+//6//n/+P/6//z//v8CAAEAAAD+//z//P/9//3//P/9/wAAAQABAP7//v/9//z////+
////AgABAP///v/9//3//f/9//z/AgADAAIA///+//3//P/9//3//v/+/wAAAAD///7/
/f/8//z/+//+////AQADAAIAAQAAAP//AAABAAIAAwADAAUAAgACAAEAAgABAAAABQAI
AAkADAAJAAgABwAIAAsADAANAA8AEQARAA4ADAAHAAUAAwABAAAAAQAAAAEA/P/6//j/
9v/3//n/+v/7//r/+v/5//j/9f/1//X/9f/2//f/+v/7//b/9P/z//L/9P/4//r/+v/7
//v/+//9//7///8EAA0AFAAZACAAJwAtADIANAAxADEANQAvACQAHwAZAAwA+//x//H/
8//1//j//P/8//r/+P/1//X/9P/0//T/9f/2//j/+f/2//X/9P/z//X/9//3//f/+P/4
//f/9//1//X/9f/1//n/+v/7//z/+f/3//b/9f/2//j/+f/7//r/+v/5//j/9v/2//b/
9//5//v//P/9//z/+f/4//f/+v/6//z//f/9//3//P/7//n/+v/6//r//f///wAAAAD/
//7//v/9//////8BAAIAAwADAAIAAgACAAIAAQABAAQABwAJAAoABwAGAAUABAAGAAkA
CgALAA8ADwAPAA4ADQAMAAwADAAQABEAEQASABAADgANAAwADAAMAAwADQAPAA4ADQAM
AAsACQAIAAYACQAKAAkACQAHAAQAAQD/////AAABAAIAAAAAAP7//v/9//z/+//6//3/
/v/+/////v/8//r/+f/6//v//f/+//7//f/8//z/+v/5//j/9//6//z//f/+//v/+v/5
//j/+f/6//v//P/9//3//f/9//z/+//6//r//f/+////AAD9//z/+//8//7//v/9//z/
/v///////v/9//7//f/7//7/AAABAAIA///8//v//P/9//3//v////////////7/+v/5
//z//f/+////AAD+//3//f/8//7//v/9//z//f/+/wAAAQABAP///v/9////AQADAAUA
BAADAAIAAQABAAMAAAAAAAMABgAHAAgACAAIAAYABgAJAAoACwAOAA4ADgAOAA8ADQAN
AAoACAAIAAcABgAFAAEA///7//n/+f/6//v//P/7//v/+v/5//j/+P/3//b/+P/5//r/
+//5//f/9//1//X/9v/4//r/+v/4//b/8v/z//n///8DAAgADQAOAA8AEgAVABwAJQAz
ADoAPgA9ADsANwApABwAFwATAAgA/f/5//v/+f/3//T/9P/0//b/+v/9//v/+v/6//r/
+P/2//X/8//1//f/+f/7//j/+f/4//f/9v/2//X/9f/4//n/+v/7//r/+P/2//T/9v/3
//n/+//6//r/+f/5//j/+P/3//b/9//4//n/+//5//n/+P/3//r/+f/6//v/+//6//v/
+//7//v/+v/5//z//v///wAAAAD///3/+v/8//7/AQADAAIAAQACAAIAAQABAAAAAAAC
AAQABQAHAAQABQAFAAQABgAIAAoADAAMAA0ADAALAA0ADQANAAwADQAOABAAEgARAA8A
DAAKAAsADAAOABAADwAOAA0ADQALAAoACQAIAAsACwAMAAwACgAIAAQAAQAEAAQABAAF
AAMAAgABAAAA/v/+//z//P/9//7///8AAP3//P/6//n/+//8//3////+//3//f/8//z/
+//6//r//P/9//7////9//z/+v/4//r//P/+/wAA///+//3//P/7//v/+//7//z//f/+
/wAA/f/8//v/+v/8//7/AAAEAAEAAAD+//z//v///////v8AAAIAAgABAP7//v/9//z/
/v/+/wAABAADAAEAAAD///////////7/BAAFAAQAAQAAAP///v8BAAEAAgACAAIAAgAB
AAAA///+//7//f8AAAEAAwAFAAQAAwACAAEAAgADAAQABQAFAAcABAAEAAMABAADAAIA
BwAKAAsADgANAAwACwAMAA4AEAASABUAFQAVABIAEAAMAAkABgADAAIAAwACAAMAAAD+
//z/+v/8//3//f/9//7//v/9//z/+f/5//n/+f/6//v//v////z/+v/5//j/+P/8//7/
/v8BAAEA/////wIABQAKABEAGgAhACgALwA1ADoAPAA5ADcAOQAzACgAIwAdAAwA+//z
//H/9f/5//z//v8AAP7//P/5//n/+P/4//j/+//8//7////6//n/+P/3//n/+//7//v/
/P/8//v/+//5//n/+f/5//v//P/9//7//P/7//v/+//9//7//v////7//v/9//z/+v/6
//r/+////wEAAgADAAAA/f/8//v//f/+/wEAAwADAAMAAgABAAAAAAD///7/AwAFAAYA
BgADAAIAAgABAAIAAwAGAAgACQAJAAgACAAIAAgABwAHAAoADQAPABAADQAMAAsACgAM
AA8AEAARABMAEwATABIAEQAQABAAEAAUABUAFQAWABQAEgARABAAEgASABIAEwATABIA
EQAQAA8ADQAMAAoADQAOAA0ADQAKAAgABgAFAAUABgAHAAgABgAGAAQABAADAAIAAQAA
AAMABAAEAAUABAACAAAA//8BAAEAAgACAAQAAwACAAIAAgABAAAA//8AAAIAAwAEAAEA
AAD///7///8AAAEAAgADAAMAAwADAAIAAQAAAAAAAwAEAAUABgADAAIAAQACAAMABAAE
AAQABgAHAAcABgADAAQAAwABAAQABgAHAAgABQACAAEAAgAAAAUABwAJAAoABwAGAAUA
BAADAAMABAAEAAUABgAGAAYAAwACAAIAAQAGAAcACQALAAoACQAIAAcABQAFAAUABQAI
AAsACQAKAAcACAAHAAYACwAOAA8AEgAQABAAEAASABEAEgATABUAFwAXABQAEgAMAAkA
BgADAAQABQAEAAUAAQAAAP///v/+/////////wIAAgABAAAA/P/7//r/+f/8//3/AAAB
AP3//P/8//z/+P/8/wAAAAABAAcACQAJAAoADQAQABUAHgAnADAAOQA/AD4AOgA3ADMA
LwAlAB4AGQATAAYA+f/1//f/9//5//z/AAACAAQAAgD///7//P/7//r//f/+/wAAAQD9
//3//f/9//v//f/9//3///8AAAAAAQD+//3//P/7////AAABAAIAAAD////////9//7/
/v///wEAAgACAAIAAQAAAP////8BAAMABAAFAAUAAwADAAMAAwACAAMAAwAGAAcABwAH
AAQABAADAAIABQAHAAgACAAIAAgACQAJAAcABwAJAAoADgAPAA8AEAAPAA4ADAALAA4A
EQATABQAEwASABEAEAATABUAFQAVABkAGQAZABgAFwAWABYAFgAYABkAGQAaABcAFgAW
ABYAFAAUABQAFQAWABYAFgAWABMAEQAQAA4AEQASABEAEQAQAA4ADAALAAgACAAIAAgA
CQAKAAkACgAIAAYABAACAAQABgAHAAkACAAGAAQAAwABAAEAAgACAAUABQAFAAYABAAD
AAIAAQAEAAYABwAIAAcABgAFAAQABAAEAAQABAAIAAkACgALAAkABwAFAAQABwAIAAkA
CgAJAAgABwAIAAoACgAJAAgACQALAAwADAAJAAoACQAHAAoADAANAA4ADAAKAAoADAAL
AAkACAAHAAoACwAMAAwACQAJAAgABQAKAAsADAANAAwACwALAAsACwALAAwADAAOAA8A
EAASAA8ADQALAAkADAAPABAAEQAPAA4ADgAPABAAEQASABMAFwAaABsAHAAaABkAFwAV
ABcAGAAYABkAFAARAA4ACwABAAUACQALAAwACwAKAAkACAAFAAQAAwACAAQABgAIAAoA
CQAIAA==
         </WaveFormData>
      </LeadData>
      <LeadData>
         <LeadByteCountTotal>10000</LeadByteCountTotal>
         <LeadTimeOffset>0</LeadTimeOffset>
         <LeadSampleCountTotal>5000</LeadSampleCountTotal>
         <LeadAmplitudeUnitsPerBit>4.88</LeadAmplitudeUnitsPerBit>
         <LeadAmplitudeUnits>��V</LeadAmplitudeUnits>
         <LeadHighLimit>2147483647</LeadHighLimit>
         <LeadLowLimit>268435456</LeadLowLimit>
         <LeadID>II</LeadID>
         <LeadOffsetFirstSample>0</LeadOffsetFirstSample>
         <FirstSampleBaseline>0</FirstSampleBaseline>
         <LeadSampleSize>2</LeadSampleSize>
         <LeadOff>FALSE</LeadOff>
         <BaselineSway>FALSE</BaselineSway>
         <ExcessiveACNoise>FALSE</ExcessiveACNoise>
         <MuscleNoise>FALSE</MuscleNoise>
         <LeadDataCRC32>2753517604</LeadDataCRC32>
         <WaveFormData>
AAAAAAAAAAACAAQABgAIAAYABAACAAAAAwAEAAUABgAEAAQABAAEAAEAAAD///7///8A
AAEAAgD+//z/+v/4//n/+v/7//z/+//6//n/+P/3//b/9f/0//f/+P/5//r/9//2//X/
9P/3//j/+f/6//r/+v/6//r/+f/4//f/9v/4//r//P/+//z/+v/4//b/+f/6//v//P/8
//z//P/8//r/+v/6//r//f/+////AAD+//z/+v/4//v//P/9//7//P/8//z//P/5//j/
9//2//n/+v/7//z/+v/4//b/9P/1//b/9//4//b/9v/2//b/9f/0//P/8//2//f/+P/4
//T/8v/x//H/8//1//b/+v/9//7///8BAAEAAQADAAMACQAKAAwADQAMAAsACgAHAAkA
BwAHAAcACAAIAAgABwAGAAUABAADAAYABgAHAAUA///8//n/9v/2//b/9f/1//T/8v/w
//D/7v/s/+v/6//t/+3/7f/s/+j/5//l/+T/5v/n/+r/6//p/+n/6P/o/+b/5f/l/+T/
6//r/+n/4//f/+H/6v/6/woAGwAyAE0AaQCFAKAAvQDXAOcA5ADLAKEAaQAoAPf/4//a
/9H/0//f/+j/7v/x/+//6//m/+T/4v/i/+L/4//k/+X/5v/i/+L/4v/i/+L/4//k/+T/
5v/n/+f/6P/l/+T/4//j/+b/5//p/+r/5v/k/+P/4//j/+P/5P/l/+f/6f/n/+f/5f/k
/+T/5P/n/+n/6v/s/+v/6P/n/+X/5f/m/+j/6f/q/+r/6//r/+j/6P/n/+f/7P/t/+3/
7v/s/+3/7f/t/+v/7f/u/+//8f/x//H/8f/v/+//8P/y//b/+P/6//v/+P/4//f/9v/3
//n//P/8//3//v///wAA/f/8//z//P8AAAIAAwADAAAA/v/9//3//////wEAAgADAAQA
BAAFAAEAAAAAAAAAAQACAAIAAgD///7//v/9//z//P/8//z//f/9//v/+v/4//b/9f/0
//f/+P/5//r/9f/z//L/8f/z//P/8//0//X/9v/2//f/9v/1//T/8//2//j/+f/8//r/
9v/0//L/9f/1//f/9//4//r/+//7//f/9v/2//b/+v/7//z//f/6//j/9//2//j/+f/5
//j/+f/7//z//f/4//f/9//2//n/+v/7//z/+//6//j/9//4//j/+f/5//v/+v/6//r/
9P/w//H/8v/z//T/9f/2//j/+f/2//X/8//x//L/8v/z//T/8//z//b/+f/8//3///8A
AAMABgAHAAoACAAHAAUAAwAHAAkACQALAAYABQAEAAQABgAGAAUABQAGAAcACAAJAAQA
AgD9//j/+P/4//j/+f/3//T/8v/w//D/7v/u/+z/7P/r/+v/6//p/+f/5P/h/+X/5v/o
/+v/6P/p/+j/5f/n/+b/5v/l/+v/6v/q/+X/3//d/9n/3f/n//j/CAAWACMANABLAGUA
gwCmAMkA4QDtAOQAwQCRAE8ACgDl/9//3P/X/9//5//q/+z/6//l/+P/5v/o/+j/6v/s
/+j/5v/k/+L/4f/i/+P/5P/m/+f/6P/o/+f/5f/i/+D/4v/k/+b/6f/o/+f/5//m/+f/
5v/m/+f/6f/p/+r/6//o/+n/5v/l/+f/6P/q/+z/7f/t/+z/7P/q/+j/6P/n/+j/6v/t
/+//7f/q/+j/5f/n/+r/7P/v/+7/7f/r/+r/6//t/+7/7//w//P/9f/3//X/8//x/+//
8f/z//b/+v/4//j/+P/3//n/+v/6//r//P///wMABAACAAAA/v/8//7/AAADAAYABAAE
AAMAAQABAAAAAAABAAIAAwAGAAgABQAEAAIAAQACAAQABwAKAAcABgAEAAIAAwACAAIA
AQABAAIAAwAEAAEA///7//j/+f/6//z//v/7//r/+f/4//j/9//3//f/+P/5//r//P/6
//j/9f/z//f/+f/7//3/+v/6//n/+v/6//j/+P/4//r/+//+/////P/8//v/+f/6//z/
//8CAAAA///+//3////+//7//v8BAAMABAAEAAAA///9//v//f///wIABAACAAAA/v/8
//z//P/7//v/+//8//7////5//r/+v/8//z//P/8//r/+v/7//v/+v/5//f/9f/2//j/
+//+//v/+f/6//v///8BAAQABgAHAAoACwAOAA0ADQAMAAsADgAPAA4ADwAKAAkACAAI
AAkACgAKAAsADQANAA0ADQAJAAgABAAAAAAAAAAAAAEA/v/6//f/9P/1//T/9f/0//D/
7//v/+//7f/t/+z/6//s/+z/7f/v/+v/6//p/+X/6f/q/+z/7f/x//D/8P/p/+H/3//j
/+P/6f/2/wYAEgAfADAARQBhAIMAqADHAOMA9QDyANUAqQBtACYA8//n/+T/3f/d/+X/
6P/s/+3/6//t//D/8P/u/+7/7v/s/+r/6P/m/+f/6P/p/+r/6P/p/+r/6v/q/+n/5//m
/+j/6v/s/+//7f/r/+r/6P/o/+j/6f/r/+v/6//s/+3/6v/r/+j/5//r/+z/7v/w/+7/
7f/r/+r/7P/s/+7/7//t/+7/8P/x/+//7v/u/+3/8P/y//P/9f/1//P/8P/u/+//8f/y
//P/8//1//b/9//2//X/9P/z//b/9//5//z/+v/6//r/+f/7//z//P/8//3///8CAAIA
AQAAAP///v8BAAIABAAGAAUABAACAP//AQACAAQABwAFAAUABwAIAAcABgAEAAMABAAG
AAkADAAJAAgABgAEAAYABgAHAAcABAAEAAQABAACAAEA/v/8//3//v8AAAIA/v/8//r/
+P/4//n/+//9//v/+//7//z/+//6//j/9//6//v//P/9//r/+v/5//r/+//6//v//P/9
//3///////z//P/7//n/+v/8////AgD///3/+//5//v//P/+/wAA/v///////v/9//3/
/P/7//v//f8AAAIA///8//n/9v/4//r/+//9//r/+v/7//v/9//2//j//P/8//r/+v/6
//r/9//2//b/9f/4//n/+f/5//f/9v/2//b/9f/1//j/+//9////AgAEAAQABgAGAAgA
CgANAA8AEQAOAA0ACgAJAAcABwAHAAgACQAKAAoACwAJAAcABQADAAUABgAEAAIA/v/8
//r/+f/2//T/8//y//H/8P/x//D/7f/r/+r/6f/s/+3/7f/t/+r/6P/n/+f/5//p/+n/
5//q/+r/6//r/+P/4v/k/+X/5//l/+X/5//t//b/BAASACEAOABZAHkAlwC6ANkA7wD5
AOoAxQCTAFUAEgDv/+n/4P/V/9n/3//k/+z/8f/x//H/8P/t/+r/6f/o/+b/5v/m/+b/
5//o/+n/6v/o/+f/5v/k/+j/6f/p/+r/6v/q/+r/6//q/+n/6f/o/+r/6v/r/+3/7P/r
/+v/6//s/+//7v/v/+7/7P/r/+r/6v/r/+v/7P/u/+7/8P/x/+7/7v/v/+//8f/y//T/
9f/0//T/8//z//P/8//y//L/9f/3//j/+f/3//f/9v/1//f/+f/7//3/+//7//z//v/+
//7//v/9/wAAAgADAAQAAgADAAUABAAHAAgACQAKAAkACAAIAAgACQAKAAoACQALAAwA
DgARAA8ADQANAAwADQAOAA4ADwANAAwADAAMAA4ADgANAAwADQAMAAwACwAHAAYABQAE
AAYABwAGAAYABAACAAEAAAD+//7//v/+//////8AAAEA///9//v/+v/8//7///8BAAAA
///+//3/+//8//z//v8BAAAAAQACAAEA//////3/AAACAAMAAwAAAAAAAQACAAMAAwAD
AAMABQAEAAQABAADAAMAAgAAAAMABQAGAAcAAwADAAQABAACAAIAAgACAAUABgAGAAcA
BAACAAEA//8CAAIAAwAEAAIA/v/8//z//P/8////AAACAAMAAgABAP///f/8//z//f/+
/wAAAQAFAAkABwAHAAgACAAMABAAEgAWABUAFQAUABMAEwATABEAEQARABEAEQASABEA
EAAOAA0AEAARABIAEwARABAADAAIAAgABgAEAAMAAwACAAIAAgD+//r/+P/0//T/9f/3
//n/9//1//L/7//x//D/8P/x//P/9f/1//P/8P/u/+3/6//z//T/9P/1//H/6//n/+X/
6f/2/wgAGAArAEIAWwB3AJMAsADRAO8AAwH+AN8ArwBxACoA+//t/+T/2//h/+3/9P/4
//n/9f/v/+z/7f/s/+3/7v/u/+7/7v/u/+v/6v/p/+j/6v/t//D/8v/x/+//7P/q/+z/
7P/s/+3/7v/v//H/8v/u/+z/6//r/+7/7//x//P/8P/x/+7/7f/v/+7/7v/u//D/8f/x
//L/8f/u/+3/6//t//D/9P/3//b/9P/z//H/8f/y//L/8//3//f/9v/2//X/9f/0//P/
9P/3//n/+//5//n/+f/5//v/+//8//7///8AAAEAAQAAAAAA///+/wIABQAJAAoACQAI
AAcABgAIAAgACQAKAAsADAAMAAsACgAIAAcABwAKAAsADgAQAA0ADAAKAAkACgAKAAsA
DAAOAA4ADQAMAAgABgAFAAMABQAGAAcACAAGAAUAAgAAAP///v/+//7/AAAAAAAAAAD7
//n/+P/3//r/+//8//7//f/8//r/+f/7//v/+//7//3//v/+/wAA/f/6//n/+P/7//3/
AQADAAEAAAD+//v//P/8//3//v8AAAEAAgADAAAA/v/9//z//v8BAAMABAABAAEAAAD/
//////8AAAAAAgACAAIAAgD///7//P/7//3//v8AAAEAAAD+//3//P/8//v/+//8/wEA
AAD9//z/+//6//j/+P/5//n/+v/7//v/+//3//b/9v/2//r/+////wMAAgADAAUABgAH
AAoACwAOAA8AEQASABMAEQAPAAsACQAKAAsADAAOAAwADAALAAsACQAJAAkACQALAAwA
CgAIAAMAAAD9//v//f/8//z//P/5//b/9f/y//D/7//v/+//8P/x//H/8f/u/+z/6//r
/+z/7//w/+//7f/s/+z/6//p/+r/8P/x//H/7f/r/+f/5//w//7/EAAlADwAVwB3AJMA
sADNAOcA8wDuANEAowBrACoA+//r/+L/1//Z/+P/7v/0//f/9//z/+7/6v/o/+j/6P/p
/+r/6//s/+r/6v/q/+r/6P/p/+r/6v/t/+3/7P/s/+v/6v/p/+n/7P/t/+//8P/t/+z/
7P/t/+v/6//s/+3/7//x/+//7//u/+z/6//q/+3/7//w//L/8P/u/+7/7f/t/+7/8P/x
//T/9P/1//X/8v/y//H/8f/2//f/9//4//X/9f/0//P/9f/3//j/+f/6//v//P/9//v/
+f/4//j//P/+/wAAAQD//wAAAAAAAP//AQAEAAQABQAGAAcACAAHAAYABgAGAAgACgAL
AAsACQAIAAgACQAHAAcACQAKAAsADAAMAA0ACQAIAAgACAALAAwADAAMAAoACAAHAAUA
BAAEAAQABAAEAAUABAAEAAAA/v/9//z///8AAAEAAgD///3//P/7//v/+//7//z//f/+
//7////8//v/+v/5//z//v///wIAAQD+//3//P/9//3//////wAAAgADAAMA///+//7/
/v8AAAEAAgADAAEAAAAAAAAAAAABAAEAAAABAAMABAAFAAAA//////7/AQACAAMABAAD
AAIAAAD///7//v//////AQAAAAAAAAD8//n/+f/8//3//v///wAA/f/8//z/+//7//v/
+v/5//v//P/+/wAA/f/7//z//f8AAAMABwAKAAoADAAMAA4ADgAPAA8ADwASABMAEgAT
AA8ADQALAAoADQAOAA4ADwAOAA0ADAALAAwADAAJAAYABgAEAAIAAQD+//r/9//0//X/
9v/5//r/9f/z//L/8f/x//H/8P/v//L/8v/z//X/8f/x/+//6//t/+7/8P/x//H/7v/s
/+v/6f/p/+n/6f/v//j/AgAOABsAKgBBAGEAgwCkAMUA4QDzAPQA2wCzAH8AQAAJAPX/
8P/l/93/5f/s//D/7//x//P/9P/0//L/8v/y/+//7P/p/+b/5v/o/+r/7P/q/+v/7P/s
/+3/7f/s/+z/7f/u/+//8f/u/+3/7f/s/+z/7P/t/+//7P/r/+v/6//r/+3/6//r/+7/
7v/v//D/8P/v/+3/7P/u/+7/8P/x//D/8P/x//H/8f/w//D/7//w//L/8//1//X/8//w
/+7/8f/z//T/9f/0//X/9f/1//X/9f/1//X/+P/5//v//v/7//r/+f/3//n//P/+/wAA
/v///wEAAAACAAIAAgACAAMABAAGAAgABwAGAAQAAQADAAQABgAJAAYABQAGAAYACAAI
AAcABwAHAAgACgAMAAoACAAFAAIAAwAEAAYABwADAAIAAQAAAP/////9//z//v/+////
AAD+//z/+v/4//j/+f/7//3//P/7//r/+v/6//r/+f/5//z//f/+/////f/8//r/+v/8
//z//v8AAP7//f/+//3//f/+//7//f/9//7/AAACAAAA///+//3/AAAAAAEAAgABAAEA
AAD+//z//f/9//3//v///wEAAgD///7//f/8////AAAAAAEA/f/8//z/+//3//r//P8A
AAIA///+//3//P/7//r/+v/5//z//f/9//3/+f/4//j/+P/7//v//v8BAAQABQAHAAgA
BgAIAAgACgANAA8AEAARAA4ADQAKAAkACAAJAAoADAAOAA4ADQANAAwACwAKAAkACQAK
AAgABgABAP7/+//5//n/+P/4//j/+P/2//b/9P/x/+//7v/t//D/8f/x//H/7v/s/+v/
6//t/+//7//t/+//7v/u/+3/6f/o/+r/7f/t/+v/6f/p/+n/8v8AAA4AHQA2AE8AawCJ
AKoAxQDdAOsA6ADNAKUAcQAqAPf/6//k/9n/2f/j/+r/8v/1//X/9f/y/+//7P/r/+r/
7P/s/+z/7P/s/+z/7P/s/+n/6f/p/+j/7P/t/+3/7v/r/+r/6f/p/+v/6//s/+z/7f/s
/+z/7f/s/+v/6//r/+z/7//u/+//7v/s/+v/6v/u/+//7//w//D/7v/u/+3/6//s/+7/
7//w//D/8f/x//D/8P/v/+//8v/z//P/9P/2//f/9//3//X/9f/0//P/9v/3//j/+f/2
//X/9f/2//j/+v/8//3//f/+//7//v/+////AQAAAAEAAgADAAQAAwACAAIAAgAFAAYA
BgAFAAUABAAEAAUAAwADAAUABgAJAAoACgALAAcABgAGAAYABwAIAAgACAAHAAYABgAF
AAIAAgACAAIAAgADAAIAAgD+//z/+//6//v//P/9//7//P/7//v/+//5//n/+f/6//v/
/P/8//3/+v/5//j/9//4//r/+//+//7//P/8//z//P/7//z/+//+/wAAAQABAP3//P/8
//z///////////8BAAAAAAAAAP/////+//z//f///wAAAQD+//3//f/8//7//v/+//7/
/v/+//3//f/7//r/+v/5//z//P/9//7/+v/4//b/9v/2//b/+f/6//z//f/7//n/9v/z
//T/9v/5//z//f/9/wAAAwABAAEAAgACAAYACgAMABAADQANAAwACwAMAA0ADAANAAkA
CQAJAAoACAAIAAcABwAKAAsADAANAAoACAADAP7////+//3//f/6//j/9//2//L/8P/w
/+7/7//v//D/8f/v/+3/6v/n/+r/6v/r/+3/6//t/+3/6//p/+j/6P/n/+//7v/s/+n/
5f/f/9v/3f/n//b/CAAYACkAPgBVAHEAjQCuAM0A6QD3AOwAyQCXAFUADADn/9//2P/V
/93/5//w//T/8//v/+v/5v/n/+b/5//o/+j/6P/o/+j/5P/k/+T/5P/l/+f/6f/q/+j/
5//l/+T/5f/m/+f/6f/p/+n/6v/q/+j/5v/l/+X/6P/p/+v/7f/r/+v/5//l/+j/6P/p
/+r/6v/r/+v/7P/r/+j/5//l/+f/6v/u//H/7//s/+r/5//q/+z/7f/v/+//7//u/+7/
7f/t/+z/6//u//H/8//1//L/8f/w/+//8v/z//X/+P/4//j/+P/3//f/+P/4//j/+v/9
/wEAAgD///7//f/8////AAACAAQABAAEAAMAAQD///7//v///wIAAwAGAAgABQAEAAIA
AQABAAIABAAGAAYABgAFAAQAAQAAAAAA//8BAAIAAwAEAAEA///7//j/+v/6//v//P/7
//r/+f/4//T/8//z//P/9v/3//j/+v/3//b/9P/z//T/9f/2//f/9//4//j/+v/4//b/
9v/2//j/+f/8//3/+v/6//n/9//5//r//P/+//3//f/9//3/+//6//r/+v/9////AAAA
AP3//f/8//v//P/9////AAD+//7//v/+//v/+v/4//f/+P/6//3////5//b/9P/0//T/
9//4//n/+v/3//b/9v/1//X/9f/0//P/9f/2//j/+v/5//f/+P/5//3///8CAAQABAAG
AAYACAAIAAkACQAJAAoACwAKAAsABgAFAAQABAAHAAgACAAJAAgABwAGAAUAAgACAP//
/P/8//z//P/9//j/9P/x/+7/7v/u//D/8P/t/+v/6v/p/+n/6f/o/+f/6P/o/+n/6//p
/+n/5//j/+X/5v/o/+n/6//o/+T/4//h/93/3//j/+v/+P8GABAAIQA4AFEAcQCTALYA
1wDxAP0A7gDJAJcAWQAWAO//5//i/9v/3f/j/+b/6P/p/+n/6//s/+r/6P/o/+j/5f/k
/+P/4v/i/+T/5v/o/+f/5//n/+b/5f/l/+T/5P/l/+b/5//p/+b/5f/l/+T/5v/m/+f/
6f/o/+f/5//n/+X/5//l/+X/6P/o/+n/6v/o/+f/5f/k/+j/6P/q/+v/6v/q/+v/6//r
/+r/6v/p/+r/7P/t/+//7//t/+r/6P/q/+3/7//x/+7/7//v/+//8f/x//H/8f/0//X/
9//6//n/+P/3//X/9//6//z//v/8//3////+//7//v/+//7/AQACAAQABgADAAIAAAD9
/wEAAgAEAAcABAADAAQABAAEAAQAAwADAAMABAAGAAgABgAEAAEA/v///wAAAgADAP//
/v/9//z/+//7//n/+P/6//r/+//8//r/+P/2//T/9P/1//f/+f/4//f/9v/2//b/9v/1
//X/9v/3//j/+f/3//b/9P/0//b/9v/4//r/+v/5//r/+f/5//r/+v/5//v//P/+/wAA
///9//v/+f/7//z//v8AAP/////+//z//P/9//3//f/+////AQACAAAA/v/8//r//f/+
//7////8//z//f/9//v/+v/6//r/AAABAP7/+//6//n/+P/6//r/+//7//3//f/8//v/
9//2//b/9v/4//n//f8BAAAAAQADAAQABwAKAAsADgAOAA8ADwAPAA0ADQALAAsACgAL
AAwADgALAAoACAAHAAgACQAKAAsACgAKAAcABAAAAP7//P/7//v/+v/6//r/9v/y//D/
7P/t/+3/7v/v/+//7//u/+3/7P/q/+n/6f/q/+3/7v/t/+z/6v/p/+f/5//q/+7/7//t
/+n/4//f/+H/6P/2/wgAGwAwAEsAZQB/AJwAvQDbAPMA/ADpAMEAiwBGAAkA6//k/9n/
1f/f/+r/8P/z//H/7f/o/+b/5P/k/+T/5f/m/+f/6P/l/+T/4//i/+P/5f/n/+j/6f/p
/+j/6P/n/+b/5f/l/+j/6f/r/+z/6P/m/+X/5f/m/+f/6f/r/+v/7f/r/+v/6f/o/+j/
6P/r/+3/7v/w/+3/6v/p/+f/6P/q/+3/7//x//D/8P/v/+7/7v/t/+3/8v/z//P/9P/x
//H/8P/v//D/8//1//f/9//3//f/9//1//X/9v/4//r//P/+/////P/8//v/+v/9////
AgACAAQABAAEAAQAAgACAAMABAAGAAgACQAJAAcABgAGAAcACQAJAAsADAAMAAwACwAL
AAkACAAIAAgACQAKAAoACgAIAAYABQADAAQABAAEAAQAAQABAP///v/7//r/+v/6//3/
/v///wAA+//5//j/9//4//n/+v/8//z//P/7//v/+v/5//j/9//6//z//f8AAP7/+v/4
//b/+P/5//z//f///wAAAAD///3//P/8//z//v///wAAAQD+//z/+//6//3///8AAAAA
AAABAAEAAQD9//3//v/+/wEAAgADAAQAAgAAAP3/+//7//z//v///////v/+//7/+P/3
//r//f/+////AAD9//z//P/7//n/+f/4//f/+f/6//z//v/8//v//f///wMABQAIAAoA
CgAMAAwADgAOAA8ADwAPABAAEQAQABEADQALAAkACAAKAAwADQAPAA4ADQAMAAsACAAI
AAUAAgABAAAA//////v/+P/2//T/9P/0//b/9v/z//H/8P/v/+3/7f/s/+v/7v/u/+//
8f/t/+3/6//n/+n/6v/s/+3/7f/s/+r/5//j/+X/5f/n/+3/+v8GABAAHQAyAEsAawCL
AKwAzwDtAPkA8ADPAJ8AZQAkAPn/7//o/9//3//l/+r/7P/t/+3/8f/y//D/7v/u/+7/
6v/o/+b/5P/m/+j/6v/s/+n/6f/p/+j/6f/p/+j/6P/p/+r/6//t/+r/6f/p/+j/6f/q
/+z/7//s/+v/6//r/+v/7f/r/+v/7P/s/+3/7v/u/+3/6//q/+z/7P/u/+//7v/u/+//
7//x//D/8P/v//L/9P/1//f/9f/z//D/7v/y//X/9//5//b/9//3//f/9//3//f/9//6
//v//f8AAP///v/9//v//v8AAAEAAgACAAMABQAEAAIAAgACAAIABQAGAAgACgAJAAgA
BgADAAUABgAIAAsACgAJAAoACgAIAAgABwAHAAkACgAMAA4ADAAKAAcABAAFAAYACAAJ
AAcABgAFAAQAAQABAP///v8AAAAAAQACAAAA/v/8//r/+//7//z//f/8//v/+v/6//r/
+v/5//n//P/9//7////9//z/+v/6//7//v8AAAIAAAD//wAA///9//7//v/9////AAAC
AAQAAwABAP///f///wAAAgAEAAMAAwACAAAAAAABAAEAAQAAAAEAAwAEAAEAAAD///7/
AQACAAIAAwABAAAAAAD//////v/+//7/BAAFAAIA///+//3//P/+//7////////////+
//3/+v/6//v//P//////AgAFAAUABQAGAAYACAAMAA4AEgAUABUAFQAVABQAEwAQAA8A
DgAPABAAEgARABAADgANAA8ADwAPAA8ADgAOAAsACAAEAAIAAAD//wEAAAAAAAAA+//4
//f/9P/z//P/9P/1//X/9f/0//P/8f/w//D/8f/y//X/9v/1//T/8v/x/+//8f/0//b/
9//3//H/6//n/+v/8v8CABIAIwA4AFMAbQCFAKQAwwDfAPMA+ADjALkAhQBCAAcA8f/o
/93/3//t//T/+v/9//v/8//w//D/7v/u/+7/7//w//H/8v/v/+7/7f/s/+7/7//w//D/
8f/x//D/8P/v/+7/7f/t/+7/7//x//L/7//u/+7/7//v/+//8P/x/+//8f/v/+//7//u
/+7/7v/z//X/9v/4//b/8v/w/+3/8P/y//X/9//3//b/9v/1//T/9P/z//P/+P/5//n/
+v/3//f/9v/1//f/+f/6//v//f/9//3//f/8//v/+//8//7/AAACAAMAAgACAAEAAAAD
AAUACAAIAAgACAAIAAgABgAGAAcACAAMAA4ADwAPAAwACgAJAAkACwALAA0ADgAQABAA
DwAPAAwADAANAA4ADwAQABAAEAAMAAoACQAHAAcACAAJAAoACQAJAAcABgAEAAIAAQAA
AAMABAAFAAYAAwABAAAA//8AAAEAAgAEAAQABAADAAMAAQABAAEAAQADAAQABAAGAAUA
AgABAAAAAgADAAYABwAFAAYABgAFAAIAAgADAAQACAAJAAoACwAIAAYABQAEAAUABwAI
AAgACAAJAAkACQAGAAUABQAEAAcACAAJAAoACAAGAAMAAQACAAQABwALAAwACAAGAAQA
AgAAAAAAAQABAAIAAwADAAMAAQAAAAAAAAAEAAUACQANAA0ADQAOAA4ADwASABMAFgAX
ABkAGgAbABcAFQARAA8ADwARABMAFgAVABQAEgARABEAEQARABEAEQASABAADgAJAAYA
AwABAAMAAgACAAIA/v/8//z/+v/2//X/9f/1//b/9//3//f/9P/y//H/8f/0//f/+P/3
//X/9P/0//P/8f/y//T/9//1//H/7//v//P//v8MABoALQBEAGEAfwCbALYA0QDnAPEA
6ADLAKEAYQAcAPf/7//m/93/4//t//b//P//////+//2//L/8P/w//D/8f/y//P/9P/y
//L/8v/y//H/8f/x//D/8v/z//P/9P/x//D/7//v//L/8//1//b/8//y//L/8//x//H/
8v/z//T/9//2//f/9v/0//P/8v/1//f/+P/6//j/9v/2//X/8//0//b/9//6//r/+//7
//j/+P/3//f//P/9//3//v/9//3//P/7//v//f/+////AgADAAQABQABAP///v/+/wEA
BAAHAAkABwAIAAgACAAHAAkADAAMAA0ADgAPABAADwAOAA4ADgAQABIAEwATABIAEAAP
AA8AEQARABMAFAAVABYAFgAXABMAEgASABIAFQAWABYAFgAUABIAEQAPAA4ADgAOAA4A
DwAPAA0ADAAKAAgABwAGAAcACAAJAAoABgAFAAUABQADAAMAAwAEAAUABgAGAAcABgAF
AAQAAwAGAAgACQAMAAsACAAHAAYABQAFAAcABwAIAAoACwALAAcABgAGAAYACAAJAAoA
CwAKAAgABwAGAAcACQAKAAoADAANAA0ADQAIAAcABwAGAAkACgALAAwACgAKAAkACQAG
AAYABwAHAAoACgALAAwACQAHAAYABgAIAAkACQAKAAgABwAGAAYACQALAA4AEAATABQA
FgAXABYAFwAZABgAGwAeACAAIQAgAB0AGgAYABYAFwAYABkAHAAcABwAGgAXABUAEwAR
ABAAEAAQABAADgAMAAkABgD//wEABQAIAAYAAwACAAEAAAD+//z/+v/4//r//P/+/wAA
///+/w==
         </WaveFormData>
      </LeadData>
      <LeadData>
         <LeadByteCountTotal>10000</LeadByteCountTotal>
         <LeadTimeOffset>0</LeadTimeOffset>
         <LeadSampleCountTotal>5000</LeadSampleCountTotal>
         <LeadAmplitudeUnitsPerBit>4.88</LeadAmplitudeUnitsPerBit>
         <LeadAmplitudeUnits>��V</LeadAmplitudeUnits>
         <LeadHighLimit>2147483647</LeadHighLimit>
         <LeadLowLimit>268435456</LeadLowLimit>
         <LeadID>V1</LeadID>
         <LeadOffsetFirstSample>0</LeadOffsetFirstSample>
         <FirstSampleBaseline>0</FirstSampleBaseline>
         <LeadSampleSize>2</LeadSampleSize>
         <LeadOff>FALSE</LeadOff>
         <BaselineSway>FALSE</BaselineSway>
         <ExcessiveACNoise>FALSE</ExcessiveACNoise>
         <MuscleNoise>FALSE</MuscleNoise>
         <LeadDataCRC32>2341513293</LeadDataCRC32>
         <WaveFormData>
+v/6//r/+v/8//z//P/8//z//P/8//z//f/+////AAACAAIAAgACAAMABAAFAAYABAAE
AAQABAAGAAYABgAGAAYABgAGAAYABAAEAAQABAAEAAQABAAEAAYABgAGAAYABgAGAAYA
BgAGAAYABgAGAAQABAAEAAQABgAGAAYABgAGAAYABgAGAAYABgAGAAYABgAGAAYABgAG
AAYABgAGAAYABgAGAAYABgAGAAYABgAGAAYABgAGAAYABgAGAAYABgAGAAYABgAGAAYA
BgAGAAQABAAEAAQABAAEAAQABAAEAAQABAAEAAQABAAEAAQABAAEAAQABAADAAMAAwAC
AAQABAAFAAUAAwADAAMAAwAFAAYABwAJAAwADgAPABEAEQARABEAEQARAA4ACgAHAAQA
AQD+//3//f/9//3//f/9//3//f/8//r/+v/6//r/+v/6//v//f/+/////////wEAAQAB
AAEAAQABAAEAAQABAAEAAQABAAEAAQABAAEAAQABAAEAAQABAAEAAQABAAIAAgACAAIA
BAAEAAMABQAIAAwAEwAeACcALQApACUAHwASAAcA///p/77/kf92/2T/Vv9Y/2j/fv+Z
/7f/x//T/+H/8P/5//3///////////8AAAIAAwADAAQABQAFAAUABQAGAAYABwAHAAcA
BwAHAAcACAAIAAgACAAIAAgACAAIAAgACAAIAAgACQALAAsACgAKAAkACQAJAAkACwAL
AAsACwALAAsACwALAAkACQAJAAgACgAKAAoACgAKAAoACgAKAAoACgAKAAoACAAIAAgA
BwAHAAcABwAHAAcABwAGAAYACAAIAAcABwAGAAYABgAGAAYABQAEAAMAAwACAAEAAQAB
AAEA//////3/+//7//v//f/9//3//P/6//n/+f/4//r/+f/5//n/+f/5//n/+f/5//n/
+f/6//r/+//8//z//P/9//7///8CAAMAAwACAAIAAwADAAQABAAEAAQABAAEAAQABAAE
AAQABAAEAAQABAAEAAQABAAGAAcABwAGAAQABQAFAAUABQAFAAUABQAFAAUABgAGAAYA
BQAFAAUABwAHAAcABwAFAAYABgAGAAYABgAGAAYABQAFAAYABgAFAAUABQAFAAUABQAF
AAUABQAFAAQABAAEAAQABAAEAAQABAAEAAQAAgACAAIAAgAEAAQAAwADAAMAAwADAAMA
BQAGAAQABAAEAAQABAAEAAQABQAFAAUABAAEAAQABQAFAAUABQAFAAUABwAIAAkACwAO
AA4ADwARABEAEQARABEADwAMAAgABQACAP///P/7//v/+//7//v/+//7//v/+v/6//r/
+v/6//r/+v/7//3//v////////8BAAEAAQABAAEAAQABAAEAAQABAAEAAQABAAEAAQAB
AAEAAwADAAMAAwADAAMAAwAEAAIAAgACAAQABAAFAAcACgAOABUAHgAnACsAJwAjABsA
EAAJAP//5/++/5f/gv9w/2b/av96/47/qf+//83/1//n//T//f///wEAAQADAAMABAAG
AAcABwAIAAkACQAJAAkACgAKAAsACwALAAsACwALAAwADAAMAAwADAAMAAwADAAMAAwA
DAAMAA0ACwALAAoACgANAA0ADQANAA0ADQANAA0ADQANAA0ADQANAA0ADQAMAAoACgAK
AAoADAAMAAwADAAKAAoACgAKAAoACgAKAAkACQAJAAkACQAJAAkACAAIAAgACAAHAAcA
BgAGAAYABgAGAAUABAADAAMAAgABAAEA//////3//f////3//f/9//3//f/9//z//P/7
//v/+v/6//n/+f/5//n/+f/5//n/+f/5//n/+v/8//3//v/+//7///8AAAEAAgADAAMA
AgACAAMAAwAEAAYABgAGAAYABgAGAAYABgAGAAYABgAGAAQABAAEAAQABgAHAAcABgAG
AAcABwAHAAcABwAHAAcABwAHAAgACAAGAAUABQAFAAcABwAHAAcABQAGAAYABgAGAAYA
BgAGAAUABQAGAAYABQAFAAUABQAFAAUABQAFAAMAAwACAAIABAAEAAQABAAEAAQABAAE
AAQABAAEAAQABAAEAAMAAwAFAAUABAAEAAQABAAEAAIAAgACAAMAAwADAAIAAgAEAAUA
BQAFAAUABQAFAAcABgAHAAkADAAOAA8AEQARABMAEwATABEADAAIAAUAAgABAP7//f/9
//v/+//7//v/+//7//r/+v/6//r/+v/6//r/+//9//7/////////AQADAAMAAwADAAEA
AQABAAEAAQABAAEAAQADAAMAAwADAAEAAQABAAEAAwADAAMABAAGAAYABAAEAAQABQAH
AAgADAATABwAJQApACcAIwAdABAAAwD7/+f/wv+b/4b/ev9u/27/eP+G/5v/t//J/9P/
3//w//v/AQABAAEAAwADAAQABgAHAAcACAAJAAkACQAJAAoACgALAAsACwALAAsACwAM
AAwADAAMAAwADAAMAAwADAAMAAwADAANAA0ADQAMAAwADQANAA0ADQANAA0ADQANAA0A
DQANAA0ADQANAA0ADAAMAAwADAAMAAwADAAMAAwADAAMAAwADAAMAAwADAALAAkACQAJ
AAkACQAJAAgACAAIAAgABwAHAAQABAAEAAQABQAFAAUABQAFAAQAAwADAAEAAQD/////
AQD////////9//3//f/8//z/+//7//r/+v/5//n/+f/5//n/+f/5//n/+f/5//r/+v/7
//z//P/+////AAABAAIAAwADAAIAAgADAAMABAAEAAQABAAEAAQABAAEAAQABgAGAAYA
BgAGAAYABgAGAAYABwAHAAYABgAHAAcABwAHAAcABwAHAAcABwAIAAgACAAHAAcABwAH
AAcABwAHAAUABgAGAAYABgAGAAYABgADAAMABAAEAAMAAwADAAMAAwADAAMAAwADAAMA
AgACAAIAAgACAAIAAgACAAIAAgACAAIAAgACAAIAAgABAAEAAQADAAMAAQACAAIAAgAC
AAIAAgACAAIAAwABAAEAAAAAAAAAAQABAAEAAQABAAEAAwAEAAUABwAKAAwADQAPAA8A
EQARABEADwAKAAYAAwAAAP3/+v/5//n/+f/5//n/+f/7//v/+v/6//j/+P/4//j/+P/5
//v//P/9//3//f//////////////////////////////////////////////////////
//////////8AAAAAAAAAAAAAAAABAAUACAAMABUAIAApACkAIwAfABcABgD7/+3/z/+i
/3//bv9g/1j/YP9w/4T/n/+5/8f/0f/h//D/+f/9//3//f//////AAACAAMAAwAEAAUA
BQAFAAUABgAGAAcABwAHAAcABwAHAAgACAAIAAgACAAIAAgACAAIAAgACAAIAAkACQAJ
AAgACAALAAsACwALAAsACwALAAsACwALAAsACwALAAsACwAKAAoACgAKAAoACAAIAAgA
CAAIAAgACAAIAAgACAAIAAcABwAHAAcABwAHAAcABgAGAAYABgAFAAUABAAEAAQABAAE
AAMAAgABAAEAAAD/////AQABAP/////9//v/+//7//v/+//7//r/+v/5//n/+P/4//f/
9//3//f/9//3//f/9//3//f/+P/6//v//P/8//z//f/+////AAABAAEAAAACAAMAAwAE
AAIAAgACAAIAAgACAAIAAgAEAAQABAAEAAIAAgACAAIAAgADAAMAAgACAAMAAwADAAMA
AwADAAMAAwADAAQABAAEAAMAAwADAAMAAwADAAMAAwAEAAQABAACAAIAAgACAAIAAwAF
AAYAAwADAAMAAwADAAMAAwADAAMAAwACAAIAAgACAAIAAgACAAIAAgACAAIAAgACAAIA
AgACAAEAAQABAAEAAQABAAEAAgAAAAAAAAAAAAIAAgACAAMAAQABAAAAAAAAAAEAAQAB
AAEAAQABAAMABAAFAAcACgAMAA0ADwAPABEAEQARAA8ADAAIAAUAAgD9//r/+f/5//n/
+f/5//n/+f/5//j/+P/6//r/+v/6//j/+f/7//z//f/9//3/////////////////////
//////////////8BAAEAAQABAAEAAQABAAEAAQABAAEAAgAAAAAAAgACAAIAAwAFAAYA
DAATABwAJwArACkAJQAZAAoA/f/x/9P/pP95/2L/Uv9K/1D/ZP98/5n/tf/F/9H/3//w
//f//f///////////wAAAgADAAMABAAFAAcABwAHAAgABgAHAAcABwAJAAkACQAKAAgA
CAAIAAgACAAIAAgACAAKAAoACgALAAkACQAIAAgACQAJAAkACQAJAAkACQAJAAkACQAJ
AAkACQAJAAkACAAIAAgACAAIAAgACAAIAAgACAAIAAgACAAIAAgACAAHAAkACQAJAAkA
CQAJAAgACAAIAAgABwAHAAYABgAGAAYABAADAAIAAQADAAIAAQABAAEAAQD////////9
//3//f/7//v/+//6//r/+f/5//j/+P/3//f/9//5//n/+f/5//n/+f/5//r/+v/7//z/
/P/+////AAABAAAAAQABAAAAAAABAAEAAgACAAIAAgACAAIAAgACAAIAAgACAAIAAgAC
AAIAAgACAAAAAQABAAAAAgADAAMAAwABAAEAAQABAAEAAQACAAIABAADAAMAAwADAAMA
AwADAAMABAAEAAQAAgACAAIAAgADAAMABAAEAAMAAwADAAMAAwADAAMAAwABAAEAAAAA
AAIAAgACAAIAAgACAAIAAgACAAIAAgACAAIAAgABAAEAAQABAAEAAQABAAEAAQABAAEA
AAAAAAAAAAAAAAAAAAAAAAEAAQABAAAAAAAAAAEAAQABAAEAAQABAAMABAAFAAcACgAM
AA0ADwAPAA8ADwAPAA0ACgAGAAMAAAD9//r/+f/5//n/+f/5//n/+f/5//j/+P/2//b/
9v/2//j/+f/7//z//f/9//3/////////////////////////////////////////////
////////////////////AAAAAAAAAAAAAAAAAQADAAYACgARABwAJQArACkAJQAbAAwA
///x/9X/qP99/2T/VP9K/1D/ZP98/5n/tf/F/9H/4f/w//n//f/9//3//////wAAAgAD
AAMABAAFAAUABQAFAAYABgAHAAcABwAHAAcABwAIAAgACAAIAAgACAAIAAgACAAIAAgA
CAAJAAkACQAIAAgACQAJAAkACQAJAAkACQAJAAsACwALAAsACQAJAAkACAAKAAoACgAK
AAoACgAKAAoACgAKAAoACgAKAAoACgAJAAkACQAJAAkACQAJAAgACAAIAAgABwAHAAgA
CAAIAAgABgAFAAQAAwAFAAQAAwADAAMAAwABAAEAAQD////////9//3//f/8//z/+//7
//r//P/7//v/+//7//v/+//7//v/+//7//z//P/9//7//v8AAAEAAgADAAIAAwADAAIA
BAAFAAUABgAEAAQABAAEAAQABAAEAAQABAAEAAQABAAEAAQABAAEAAIAAwADAAIABAAF
AAUABQAFAAUABQAFAAMAAwAEAAQABAADAAMAAwAFAAUABQAFAAUABgAGAAYABgAGAAYA
BgAFAAUABgAGAAUABQAFAAUABQAFAAUABQAFAAUABAAEAAQABAAEAAQABAAEAAQABAAE
AAQABAAEAAQABAADAAMAAwADAAMAAwADAAMAAwACAAQABAAEAAQAAgACAAIAAwADAAMA
AgACAAIAAwADAAMAAwADAAMABQAGAAcACQAMAA4ADwARABEAEQARABEADwAOAAoABwAE
AAEA/v/9//3/+//7//v/+//7//v/+v/6//r/+v/6//r/+v/7//3//v////////8BAAEA
AQABAAEAAQABAAEAAQD//////////wEAAQABAAEAAwADAAMAAwABAAEAAQACAAIAAgAC
AAQABAAFAAUACAAMABMAGgAlAC0ALwArACUAGAALAAMA8//O/5//fv9o/1r/WP9k/3j/
k/+v/8P/z//d/+7/+f///wEAAQABAAEAAgAEAAUABQAGAAcACQAJAAkACgAKAAsACwAL
AAsACwALAAwACgAKAAoACgAMAAwADAAMAAwADAAMAA0ADQANAAwADAANAA0ADQANAA0A
DQANAA0ADQANAA0ADQANAA0ADQAMAAwADAAMAAwADAAMAAwADAAMAAwADAAMAAwADAAM
AAsADQANAA0ADQALAAsACgAKAAoACgAJAAkACAAIAAgACAAIAAcABgAFAAcABgAFAAUA
AwADAAEAAQABAP////////3//f/9//z//P/7//v/+v/8//v/+//7//v/+//7//v/+//7
//v//P/8//3//v/+//7///8AAAEABAAFAAUABAAEAAUABQAGAAYABgAGAAYABgAGAAYA
BgAIAAgACAAIAAYABgAGAAYABgAHAAcABgAGAAcABwAHAAcABwAHAAcABwAHAAgACAAI
AAcABwAHAAcABwAHAAcABwAIAAgACAAGAAYABgAGAAcABwAIAAgABQAFAAUABQAHAAcA
BwAHAAUABQAEAAQABAAEAAQABAAEAAQABAAEAAQABAAEAAQABAAEAAMAAwAFAAUABQAF
AAYABgAGAAYABgAEAAQABAAFAAUABQAEAAQABAAFAAUABQAFAAUABQAHAAgACQALAA4A
EAARABMAEwATABMAEwARAA4ACgAHAAQAAQD+//3//f/9//3//f/9//3//f/8//z//P/8
//z//P/8//3///8AAAEAAQABAAMAAwADAAMAAwADAAMAAwADAAMAAwADAAMAAwADAAMA
AwAFAAUABQAFAAMAAwADAAQABAAGAAYABgAGAAUABwAKAA4AFQAeACkAKwAnACMAHwAU
AAkAAwDz/8z/pf+M/3j/av9q/3b/hv+f/7v/y//V/+P/8v/9/wEAAQADAAMAAwAEAAYA
BwAHAAgACQALAAsACwAMAAoACwALAAsACwALAAsADAAMAAwADAAMAAwADAAMAAwADAAM
AAwADQANAA0ADAAMAA0ADQANAA0ADQANAA0ADQANAA0ADQANAA0ADQANAAwACgAKAAoA
CgAMAAwADAAMAAoACgAKAAoACgAKAAoACQAJAAkACQAJAAkACQAIAAgACAAIAAcABwAG
AAYABgAGAAQAAwACAAEAAwACAAEAAQABAAEA/////////f/9//3/+//7//v/+v/8//v/
+//6//r/+f/5//n/+f/5//n/+f/5//n/+f/6//r/+//8//z//v///wAAAQACAAMAAwAC
AAIAAwADAAQABAAEAAQABAAEAAQABAAEAAYABgAGAAYABgAGAAYABgAGAAcABwAGAAYA
BwAHAAcABwAHAAcABwAHAAcACAAIAAgABwAHAAcABwAHAAcABwAFAAYABgAGAAYABgAG
AAYABQAFAAYABgAFAAUABQAFAAUABQAFAAUABQAFAAQABAAEAAQABAAEAAQABAAEAAQA
BAAEAAQABAAEAAQAAwADAAMAAwADAAMAAwACAAQABAAEAAQABAAEAAQABQAFAAUABAAE
AAIAAwADAAMAAwADAAMABQAHAAkADAAQABIAEwAVABUAEwATABMAEQANAAgABAAAAP7/
/P/8//3//f/9//3//f/9//3//P/8//z//P/8//z//v///wEAAgABAAEAAQADAAMAAwAD
AAMAAwADAAMAAwADAAMAAwADAAUABQAFAAUAAwADAAMAAwADAAMAAwAEAAQABAAGAAYA
BgAHAAkADAAQABcAIgApACsAJQAhABkADAADAPf/2/+y/4//fv9y/2r/cP9+/47/qf/B
/83/1//l//T/+////wEAAwAFAAUABgAIAAcABwAIAAkACQAJAAkACgAKAAsACwALAA0A
DQANAA4ADgAOAA4ADgAOAA4ADgAOAA4ADgAOAA8ADQANAAwADAANAA0ADQANAA0ADQAN
AA0ADQANAA0ADQANAA0ADQAMAAwADAAMAAwADAAMAAwADAAMAAwADAAMAAwADAAMAAsA
CwALAAsACwALAAsACgAKAAgACAAHAAcABgAGAAYABgAGAAUABAADAAMAAgABAAEAAQAB
AP////////3//f/9//v/+//7//r//P/7//v/+v/6//n/+f/5//n/+f/5//n/+f/5//n/
+v/8//3//v/+//7///8AAAEAAgADAAMAAgACAAMAAwAEAAQABAAEAAQABgAGAAYABgAG
AAYABgAGAAYABgAGAAYABAAFAAUABAAEAAUABQAFAAcABwAHAAcABQAFAAYABgAIAAcA
BwAHAAcABwAHAAcABQAGAAYABgAGAAYABgAGAAUABQAGAAYABQAFAAUABQAFAAUABQAF
AAUABQAEAAQAAgACAAIAAgACAAIAAgACAAQABAAEAAQABAAEAAMAAwADAAMAAwADAAQA
AgACAAIAAgACAAIAAgADAAMAAwACAAIAAgADAAMAAwADAAMAAwAFAAYABwAJAAwADgAP
ABEAEQARABEAEQAPAAoABgADAAAA/f/6//n/+f/5//n/+f/5//v/+//6//r/+v/6//r/
+v/6//v//f/+/////////wEAAQABAAEAAQABAAEAAQABAAEAAQABAAEAAQABAAEAAQAB
AAEAAQABAAEAAQABAAIAAgACAAIAAgACAAMABQAKAA4AFQAgACkAKQAlACEAGQAIAP3/
8//V/6j/g/9w/2D/Vv9g/3D/gv+f/7n/yf/T/+P/8v/7/////////wEAAQACAAQABQAF
AAYABwAHAAcABwAIAAYABwAHAAcABwAHAAcACAAIAAgACAAIAAoACgAKAAoACgAKAAoA
CwALAAsACgAKAAkACQAJAAkACwALAAsACwALAAsACwALAAkACQAJAAgACgAKAAoACgAI
AAgACAAIAAgACAAIAAgACAAIAAgABwAHAAcABwAHAAcABwAGAAYABgAGAAUABQAGAAYA
BgAGAAQAAwACAAEAAwACAAEAAQABAAEA/////////f/9//3/+//7//v/+v/6//n/+f/4
//j/9//3//f/9//3//f/9//3//f/9//4//r/+//8//z//v///wAAAQACAAMAAwACAAAA
AQABAAIAAgACAAIAAgAEAAQABAAEAAIAAgACAAIAAgACAAIAAgACAAMAAwACAAIAAwAD
AAMABQAFAAUABQAFAAUABgAGAAYABQAFAAUABQAFAAUABQAFAAYABgAGAAYABgAGAAYA
BQAFAAYABgAFAAUABQAFAAUABQAFAAUABQAFAAQABAAEAAQABAAEAAQABAAEAAQABAAE
AAQABAAEAAQAAwADAAMAAwADAAMAAwADAAQABAAEAAQABAACAAIAAgADAAMAAwACAAIA
AgADAAMAAwADAAMAAwAFAAYABwAJAAwADgAPABEAEQATABMAEwARAA4ACgAHAAQA///8
//v/+//7//v/+//7//3//f/8//z/+v/6//r/+v/8//3///8AAP///////wEAAwADAAMA
AwABAAEAAQABAAEAAQABAAEAAwADAAMAAwADAAMAAwADAAMAAwADAAQABAAEAAQABAAE
AAMABQAIAAwAEQAaACMAKwArACcAIQAUAAUA+//n/8D/kf9w/17/UP9M/1z/cv+N/6v/
wf/L/9n/6v/3//3//////wEAAQACAAQABQAFAAYABwAHAAcABwAIAAYABwAHAAcACQAJ
AAkACgAKAAoACgAKAAoACgAKAAoACgAKAAoACwALAAsACgAKAAsACwALAAsACwALAAsA
CwALAAsACwALAAsACwALAAoACgAKAAoACgAKAAoACgAKAAoACgAKAAoADAAMAAwACwAL
AAsACwALAAsACwAKAAoACgAKAAkACQAIAAgACAAIAAYABQAEAAMABQAEAAMAAwADAAMA
AQABAAEA/////////////////v/+//3//f/8//z/+//7//v/+//7//v/+//7//v/+//8
//z//f/+//7/AAABAAIAAwAEAAUABQAEAAQABQAFAAYABAAEAAQABAAEAAQABAAEAAQA
BAAEAAQABAAEAAQABAAEAAUABQAEAAQABQAFAAUABQAFAAUABQAFAAUABgAGAAYABQAF
AAUABQAFAAUABQAFAAYABgAGAAgACAAIAAgABwAHAAgACAAHAAcABwAHAAcABwAHAAcA
BwAHAAYABgAGAAYABgAGAAQABAAEAAQABAAEAAQABAAEAAQAAwADAAMAAwADAAMABQAF
AAQABAAEAAQABAAEAAQABAAFAAUABQAEAAQABAAFAAUABQADAAMAAwAFAAYABwAJAAwA
DgAPABEAEQATABMAEwARAA4ACgAHAAQAAQD+//3//f/9//3//f/9//3//f/8//z//P/8
//z//P/8//3///8AAAEAAQABAAMAAwADAAMAAwADAAMAAwADAAEAAQABAAEAAwADAAMA
AwADAAMAAwADAAMAAwADAAQABAAEAAQABAAEAAUABQAKAA4AEwAeACkALwArACcAHwAQ
AAUA+f/d/7D/g/9q/1j/Tv9U/2b/fP+b/7f/xf/R/+H/8v/7////AQD//wEAAQACAAQA
BQAFAAYABwAHAAcABwAIAAgACQAJAAkACQAJAAkACgAKAAoACgAKAAoACgAKAAoACgAK
AAoACwALAAsACgAKAAsACwALAAsACwALAAsACwALAAsACwALAAsACwALAAoADAAMAAwA
DAAMAAwADAAMAAoACgAKAAoACgAKAAoACQAJAAkACQAJAAkACQAIAAgACAAIAAcABwAI
AAgACAAIAAYABQAEAAMABQAEAAMAAwADAAMAAQABAAEA/////////f/9//3//P/8//v/
+//6//z/+//7//v/+//7//v/+//7//v/+//8//7///8AAAAAAAABAAIAAwAEAAUABQAE
AAQABQAFAAYABgAGAAYABgAGAAYABgAGAAYABgAGAAYABgAGAAYABgAEAAUABQAEAAYA
BwAHAAcABwAHAAcABwAHAAcACAAIAAgABwAHAAcABwAHAAcABwAHAAgACAAIAAgACAAI
AAgABwAHAAgACAAHAAcABwAHAAcABwAHAAcABwAHAAYABgAGAAYABgAGAAYABgAGAAYA
BgAGAAYABgAGAAYABQAFAAUABQAFAAUABQAFAAYABgAGAAYABgAEAAQABAAFAAcABwAG
AAYABAAFAAUABQAFAAUABQAHAAgACQALAA4AEAARABMAEwATABMAEwARABAADAAJAAYA
AwAAAP/////////////////////+//7//P/8//z//P/8//3///8AAAEAAQABAAMAAwAD
AAMAAwADAAMAAwADAAMAAwADAAMAAwADAAMAAwADAAMAAwADAAMAAwADAAQABAAEAAQA
BAAGAAcABwAKAA4AFQAeACkAMQAtACkAJQAaAA0ABQD1/87/n/9+/2z/XP9c/2j/fP+Z
/7f/yf/T/+P/8v/9/wMABQAFAAUABQAGAAgACQAJAAoACwALAAsACwAMAAwADQANAA0A
DQANAA0ADgAOAA4ADgAOAA4ADgAOAA4ADgAOAA4ADwARABEAEAAQAA8ADwAPAA8AEQAR
ABEAEQARABEAEQARABEAEQARABAAEAAQABAAEAAOAA4ADgAOAA4ADgAOAA4ADgAOAA4A
DQAPAA8ADwAPAA8ADwAOAA4ADgAOAA0ADQAMAAwADAAMAAwACwAKAAkACQAIAAcABwAF
AAUAAwADAAUAAwADAAMAAQABAAEAAAAAAP/////+/wAA////////////////////////
//8AAAAAAQACAAIABAAFAAYABwAIAAkACQAIAAgACQAJAAoACgAKAAoACgAMAAwADAAM
AAwADAAMAAwADAAMAAwADAAKAAsACwAKAAwADQANAA0ADQANAA0ADQANAA0ADgAOAA4A
DQANAA0ADQANAA0ADQALAAwADAAMAA4ADgAOAA4ADQANAA4ADgANAA0ADQANAA0ADQAN
AA0ACwALAAoACgAMAAwADAAMAAoACgAKAAoADAAMAAwADAAMAAwACwALAAwADAAMAAwA
DAAKAAoACgALAA0ADQAMAAwADAANAA0ADQANAA0ADQAPABAAEQATABYAFgAXABkAGQAZ
ABkAGQAXABIADgALAAgABwAEAAMAAwADAAMAAwADAAMAAwACAAIABAAEAAQABAAEAAUA
BwAIAAkACQAJAAsACwALAAsACwALAAsACwALAAsACwALAAsACwALAAsACwALAAsACwAL
AAsACwALAAwADAAMAAwADAAMAA0ADwAUABgAHwAqADMAMwAvACsAIwAWABEACQDx/8j/
pf+Q/3z/cv92/4b/lv+v/8n/1//h/+///v8HAAkACwANAA0ADQAOABAAEQARABIAEwAT
ABMAEwAUABQAFQAVABUAFQAVABUAFgAWABYAFgAWABYAFgAWABYAFAAUABQAFQAXABcA
FgAWABcAFwAXABcAFwAXABcAFwAXABcAFwAXABcAFwAXABYAFgAWABYAFgAWABYAFgAW
ABYAFgAWABYAFgAWABYAFQAVABUAFQAVABMAEwASABIAEgASABEAEQASABIAEgASABIA
EQAQAA8ADwAOAA0ADQALAAsACQAJAAkABwAHAAcABwAHAAcABgAGAAUABQAEAAYABQAF
AAUAAwADAAMAAwAFAAUABQAGAAYABwAIAAgACgALAAwADQAOAA8ADwAOAA8AEQASABQA
FAAUABQAFAASABIAEgASABQAFAAUABQAFAAUABQAFAAUABUAFQAUABYAFwAXABcAFwAX
ABcAFwAVABUAFgAWABYAFQAVABUAFwAXABcAFwAVABYAFgAWABgAGAAYABgAFwAXABgA
GAAVABUAFQAVABUAFQAVABUAFQAVABQAFAAWABYAFgAWABQAFAAUABQAFgAWABYAFgAU
ABQAEwATABUAFQAVABUAFQAVABUAFQAVABUAFQAVABUAFQAVABUAFgAXABgAGQAdAB4A
HwAgACEAIwAlACgAJAAkACMAIQAcABkAFQARABEAEAANAAoACgAKAAoACgAKAAsADAAN
AA0ADgAPABAAEQASABMAFAAWABYAGAAYABgAFgAWABYAFgAWABYAFgAWABgAGAAYABgA
GAAYAA==
         </WaveFormData>
      </LeadData>
      <LeadData>
         <LeadByteCountTotal>10000</LeadByteCountTotal>
         <LeadTimeOffset>0</LeadTimeOffset>
         <LeadSampleCountTotal>5000</LeadSampleCountTotal>
         <LeadAmplitudeUnitsPerBit>4.88</LeadAmplitudeUnitsPerBit>
         <LeadAmplitudeUnits>��V</LeadAmplitudeUnits>
         <LeadHighLimit>2147483647</LeadHighLimit>
         <LeadLowLimit>268435456</LeadLowLimit>
         <LeadID>V2</LeadID>
         <LeadOffsetFirstSample>0</LeadOffsetFirstSample>
         <FirstSampleBaseline>0</FirstSampleBaseline>
         <LeadSampleSize>2</LeadSampleSize>
         <LeadOff>FALSE</LeadOff>
         <BaselineSway>FALSE</BaselineSway>
         <ExcessiveACNoise>FALSE</ExcessiveACNoise>
         <MuscleNoise>FALSE</MuscleNoise>
         <LeadDataCRC32>4232894122</LeadDataCRC32>
         <WaveFormData>
JAAkACQAJAAjACIAIQAgAB4AHgAeAB4AHQAcABsAGgAXABYAFQAUABMAEgARABAADQAM
AAsACgAHAAYABQAEAAMAAgABAAAA/v/+//7//v/8//z//P/8//z//P/8//z//P/8//z/
/P/8//z//P/8//z//P/8//z//v/+//7//v/+//7//v/+/wAAAAAAAAAAAAAAAAAAAAAC
AAIAAgACAAIAAgACAAIAAgACAAIAAgACAAIAAgACAAIAAgACAAIAAAAAAAAAAAD+//7/
/v/+//7//v/+//7//P/8//z//P/8//z//P/8//r/+v/6//r/+P/4//j/9//3//f/9//3
//f/9v/2//b/9v/2//b/+P/5//r/+//7//z//v////////////////////7//P/6//j/
9v/1//X/9//3//f/9//4//v/+//8//7//v/8//v/+P/2//b/9f/y//L/8v/y//D/8P/w
//D/8P/w/+//7v/u/+7/7f/t/+//7//v/+//7f/t/+3/7f/t/+3/7f/t/+3/7f/t/+3/
7//y//j/AwAVACoAQABWAGQAXQBAACEABgDj/8D/p/+H/2L/P/8j/xL/Hf86/z7/M/9O
/37/nP+s/8P/1//l/+3/7v/u/+7/8P/w//L/8f/y//P/9P/0//X/9v/2//b/9v/3//f/
+f/6//r/+//6//r/+v/7//v/+//8//z//P/9//3//f/9//3//f/+//7//v/+//7/////
////AAAAAAEAAQADAAMAAwAFAAUABQAHAAcACAAIAAkACgALAAwADAANAA4ADgAOAA8A
EAAPABAAEAARABQAFQAWABcAFgAXABkAGgAbABwAHQAfACIAIwAkACUAJQAmACcAKAAn
ACcAJwAoACgAKAAoACgAKQAoACcAJwAkACMAIgAhACAAHwAeAB0AHAAcABsAGgAZABgA
GAAYABgAFwAWABUAFAATABIAEAAPAA4ADQAMAAsACwAIAAcABQAFAAMAAgABAAAA///+
///////+//3//f/9//z//P/8//z//P/7//v/+//7//z//P/8//z//P////////////7/
/v///////////wAAAAAAAAAAAQABAAMABAAEAAUABQAFAAUABQAFAAYABgAGAAYABgAG
AAYABAAEAAQABAAEAAQABAAEAAMAAwADAAMAAgACAAIAAgAAAAAAAAAAAAIAAAAAAAAA
AAAAAP7//v/+//7//v/+//3//f/9//3//f/9//z//P/8//z//v/+/wAAAQAAAAEAAQAC
AAQABQAFAAUABQAFAAUAAwACAAAA/v/+//z/+//7//v//f/9//3/AAABAAEAAgACAAIA
AAD///z/+v/6//n/+P/4//j/+P/2//b/9v/2//b/9v/1//T/9P/2//X/9f/1//P/8//z
//P/8//z//P/8//1//X/9f/1//X/9f/3//f//P8EABMAJwA8AFQAaAByAGMARgAnAAYA
3/++/6X/hf9g/z3/If8U/yf/Qv9C/0H/Zv+S/6j/uP/P/+P/7//1//j/+P/4//r/+v/8
//3//v///wAAAAABAAIAAgAEAAQABQAFAAUABgAGAAcACAAIAAgACQAJAAkACgAKAAgA
CQAJAAkACQAJAAkACgAMAAwADAAMAA0ADQANAA4ADgAPAA8AEQARABEAEwATABMAFQAV
ABYAFgAXABgAGQAYABgAGQAaABwAHAAdAB4AHwAgACAAIQAiACMAJAAlACYAJwApACoA
KwAsAC0ALwAwADEAMgAzADMANAA1ADYANwA3ADcAOAA2ADYANgA2ADcANgA1ADUAMgAx
ADAALwAuAC0ALAArACoAKgApACgAJwAmACYAJgAmACUAJAAjACAAHwAeABwAHQAcABsA
GgAZABkAFgAVABEAEQAPAA4ADQAMAAsACgAJAAkACAAHAAUABQAEAAQABgAGAAYABQAF
AAUABQAGAAYABgAGAAYABwAHAAcABwAKAAoACwALAAsACwAMAAwADAAMAA0ADQANAA4A
DgAPAA8ADwAPAA8ADwAQABAAEAAOAA4ADgAOAA4ADgAOAA4ADAAMAAwADAANAA0ADQAN
AAwADAAMAAwACgAKAAoACgAKAAoACAAIAAgACAAIAAYABgAFAAUABQAFAAUABQAEAAQA
BAAEAAQABAAGAAcABgAHAAcACAAKAAsACwALAAsACwALAAkACAAGAAQABAACAAEAAQAB
AAEAAQABAAQABwAHAAgACAAKAAgABwAEAAIAAgABAAAAAAAAAAAA/v/+//7//v/+//z/
+//6//r/+v/5//n/+f/7//v/+//7//n/+f/5//n/+f/5//n/+f/7//v/+//9//7/BgAT
ACUAOgBQAGQAbABjAEgAKwAQAO//yv+v/5H/av9D/yP/EP8Z/zr/Sv9D/1j/hv+m/7T/
x//d/+3/9f/6//r//P/+//7/AAABAAIAAwAEAAQABQAGAAYABgAGAAcABwAHAAgACAAJ
AAwADAAMAA0ADQANAA4ADgAMAA0ADQANAA0ADQANAA4ADgAOAA4ADgARABEAEQASABAA
EQARABMAFQAVABcAFwAVABcAFwAYABgAGQAaABsAHAAcAB0AHgAgACAAIQAiACEAIgAi
ACMAJAAlACYAJwAoACkAKwAsAC0ALgAvADEAMgAzADQANQA3ADgAOQA6ADkAOQA5ADoA
OgA6ADoAOgA5ADgANwA3ADYANQA0ADMAMAAvAC4ALQAsACwAKwAqACkAKAAoACgAJAAj
ACIAIQAgAB8AHgAcABsAGgAZABgAFQAVABIAEQAPAA8ADQAMAAsACgAJAAgABwAHAAYA
BQADAAMAAgACAAIAAgACAAEAAQABAAEAAgACAAIAAgACAAMAAwADAAMAAgACAAMAAwAF
AAUABgAGAAYABgAHAAcABwAIAAgACQAHAAcABwAHAAcACAAIAAgACAAIAAgACAAIAAgA
CAAIAAgACAAIAAgABQAFAAUABQAEAAQABAAEAAQABAAEAAQAAgACAAIAAAAAAAAAAAAA
AAAA/v/+//3//f/7//v/+//7//z//P/8//z/+v/6//z//f/+//////8AAAIAAwADAAMA
AwADAAMAAQD+//z/+v/6//j/9//3//f/+f/5//n//P/9//3//v/+//7//P/7//j/9v/2
//X/9P/y//L/8v/w//L/8v/y//L/8P/v/+7/7v/u/+3/7f/t/+3/7f/t/+3/7//v/+//
7//v/+//7//v/+//7//v//H/9v/+/w0AIwA4AEwAXABeAEkAKAANAPD/yf+q/43/af8+
/xv/Af/6/hH/MP80/zX/Wv+G/5r/qv/B/9f/4//r/+z/7v/u//D/8P/y//P/9P/1//b/
9v/3//j/+P/4//j/+f/5//n/+v/6//v//P/8//z//f/9//3//v/+//7/////////////
////AAAAAAAAAAAAAAEAAQABAAIAAgADAAMABQAFAAUABwAHAAcACQAJAAoACgALAAwA
DQAOAA4ADwAQABAAEAARABIAEwAUABQAFQAWABcAGAAZABoAGwAdAB4AIQAiACMAJQAm
ACcAKAApACkAKgArACwALwAvAC8AMAAuAC4ALgAuAC0ALAArACsAKgApACgAJwAmACUA
JAAjACIAIgAhACAAHQAcABwAHAAaABkAGAAXABYAFQAUABIADwAOAA0ADAAJAAkABgAF
AAMAAwABAAAA///+//3//P/7//v/+v/5//n/+f/4//j/+P/4//j/9//3//f/9//4//j/
+P/4//j/+f/5//n/+f/6//r/+//7//v/+//8//z//P/8//3//f/7//z//P/9////////
//////8AAAAAAAAAAAAAAAAAAAAAAAAAAAAAAAAAAAAAAAD///////////7//v/+//7/
/P/8//z//P/+//z//P/8//z//P/6//r/+v/6//r/+v/5//n/+f/5//n/+f/2//b/9v/2
//b/9v/4//n//P/9//3//v/+/////////wEAAQABAP///P/6//j/+P/2//X/9f/1//X/
9f/1//j/+//7//z//P/+//z/+//4//b/9v/1//T/8v/y//L/8P/w//D/8P/w//D/7//u
/+7/8P/v/+//7//t/+3/7f/t/+3/7f/t/+3/7f/t/+3/7f/v/+//7//x//T/+v8HABkA
MABGAFgAYABVADYAGQD+/9v/vP+h/3v/Uv8r/w//BP8V/zb/PP83/1L/gP+a/6z/w//Z
/+f/7//y//D/7v/w//D/8v/z//T/9f/2//b/9//4//j/+v/6//v/+//5//r/+v/7//r/
+v/6//v/+//7//z//P/8//3//f/9//3//f/9//7/AAAAAAAAAAABAAEAAQACAAIAAwAD
AAUAAwADAAUABQAFAAcABwAIAAgACQAKAAsADAAMAA0ADgAOAA4ADwAQABEAEgASABMA
FAAVABYAFwAYABkAGwAcAB0AHgAfACEAIgAjACQAJQAlACYAJwAoACsAKwArACwALAAs
ACwALAArACoAKQApACgAJwAmACUAJAAjACIAIQAgACAAHwAeAB0AHAAcABwAGgAZABgA
FwAWABUAFAASAA8ADgANAAwACQAJAAYABQABAAEA///+//3//P/7//r/+f/5//j/9//5
//n/+P/4//j/+P/4//f/9//3//f/+P/2//b/9v/2//f/9//3//f/+P/4//n/+f/3//f/
+P/4//j/+P/5//n/+f/6//r/+//7//v/+//7//v//P/8//z//P/8//z//P/8//z//P/8
//z//P/8//z//f/9//3//f/8//z//P/8//r/+v/6//r/+v/4//j/+P/4//j/9//2//j/
9v/2//b/9v/2//T/9P/z//P/9f/1//X/9f/0//T/9P/0//T/9P/2//f/+P/5//n/+v/8
//3//f/9//3//f/9//v/+v/4//b/9v/0//P/8//z//P/8//z//b/+f/5//r/+v/6//j/
9//0//L/8v/x//D/8P/w//D/7v/u/+7/7v/u/+7/7f/s/+z/7P/r/+v/6//r/+v/6//r
/+v/6//r/+v/6//r/+v/6//r/+3/7f/t//D/+P8DABUALABCAFYAXgBVADgAGQD+/93/
vP+h/3//WP8z/xn/DP8d/zr/PP83/1L/gP+a/6z/w//X/+X/7f/u/+z/7P/u/+7/8P/v
//D/8f/y//L/8//0//T/9v/2//f/9//3//j/+P/5//r/+v/6//v/+//7//z//P/8//3/
/f/9//3//f/9//7//v/+//7//v////////8AAAAAAQABAAMAAwADAAUABQAFAAcABwAI
AAYABwAIAAkACgAKAAsADAAMAAwADQAOAA8AEAAQABEAFAAVABYAFwAWABcAGQAaABsA
HAAdAB8AIAAhACIAIwAlACYAJwAoACkAKQApACoAKAAoACgAKAAnACYAJQAlACYAJQAk
ACMAIAAfAB4AHQAeAB4AHQAcABsAGgAaABoAGAAXABYAFQAUABMAEgAQAA8ADgANAAwA
CQAJAAYABQADAAMAAQAAAP///v/9//z/+//7//r/+f/5//n/+P/4//j/+P/4//f/9//3
//f/+P/4//j/+P/4//n/+f/5//n/+v/6//v/+//7//v//P/8//z//P/9//3//f/+//7/
//////////////3//v/+//7//v/+//7//v/+//7//v/+//7//v/+//7//f/9//3//f/8
//z//P/8//z//P/8//z/+v/4//j/+P/4//j/+f/4//b/9v/2//b/9v/2//X/9f/1//X/
9f/1//b/9v/2//b/9P/0//b/9//4//n/+f/6//7//////////f/9//3/+//8//r/+P/4
//b/9f/1//X/9f/1//X/+P/7//v//P/8//7//P/7//j/9P/0//P/8v/y//L/8v/w/+7/
7v/u/+7/7v/t/+z/7P/s/+v/6//r/+v/6//r/+v/7f/t/+3/7f/t/+3/7f/t/+3/7//v
/+//8v/2//3/DwAkADoAUgBiAGMATAAvABQA9f/Q/7X/mf92/1H/M/8c/x3/OP9G/zn/
RP90/5r/rP+//9X/5//x//T/8v/y//T/9P/2//X/9v/3//j/+v/7//z//P/8//z//f/9
//3//v/+/////v/+//7///8BAAEAAgACAAIAAwADAAMABQAFAAUABgAGAAYABgAGAAcA
BwAHAAgACAAJAAkACwAJAAkACwALAA0ADwAPABAAEAARABIAEwASABIAEwAUABYAFgAX
ABgAGQAaABoAGwAcAB0AHgAfAB4AHwAhACIAIwAkACUAJwAoACkAKgArAC0ALgAvADAA
LwAvAC8AMAAwADAAMAAwAC8ALgAtAC0ALAArACoAKQAoACcAJgAlACQAJAAjACIAIQAg
ACAAIAAgAB8AHgAdABwAGwAaABgAFwAWABUAFAARABEADgANAAsACwAJAAgABwAGAAUA
BAADAAMAAgABAAEAAQAAAAAAAAAAAAAA//////////8AAAAAAAAAAAAAAQABAAEAAQAC
AAIAAwADAAMAAwAEAAQABAAEAAUABQADAAQABAAFAAUABQAFAAUABQAGAAYABgAGAAYA
BgAGAAYABgAGAAYABgAGAAYABgADAAMAAwADAAQABAAEAAQAAgACAAIAAgACAAIAAAAA
AAIAAAAAAAAAAAD+//7//f/9//3//f/9//3//v/+//7//v/+//7/AAABAAAAAQABAAIA
BAAFAAUABQAFAAUABQADAAIAAAD+//7//P/7//v/+//9//3//f8AAAEAAQACAAIAAgAA
AP///P/8//z/+//6//r/+v/6//j/+P/4//j/+P/2//X/9P/0//b/9f/1//X/9f/1//X/
9f/1//X/9f/1//X/9f/1//X/9f/1//X/9//8/wIADQAhADYATABkAHIAawBQAC8ADgDn
/8T/p/+L/2r/Rf8n/xT/G/86/0L/Pf9W/4b/pP+y/8X/2//r//H/9P/2//b/+P/4//r/
+//8//3//v/+////AAAAAAAAAAABAAEAAwAEAAQABQAEAAQABAAFAAcABwAIAAgABgAH
AAcABwAHAAcABwAIAAgACAAIAAgACQAJAAkACgAKAAsACwANAA0ADQAPAA8ADwARABEA
EgASABMAFAAVABYAFgAXABgAGAAYABkAGgAbABwAHAAdAB4AHwAgACEAIgAjACUAJgAl
ACYAJwApACoAKwAsAC0ALwAwADEAMgAxADEAMQAyADIAMgAyADIAMQAwAC8ALwAuAC0A
LAArACgAJwAmACUAJAAkACMAIgAjACIAIgAiACAAHwAeAB0AHAAbABoAGAAZABgAFwAW
ABMAEwAQAA8ADQANAAsACgAJAAgABwAGAAUABQAEAAMAAwADAAIAAgACAAIAAgABAAEA
AQABAAIAAgACAAIAAgADAAMAAwADAAQABAAFAAUABQAFAAYABgAIAAgACQAJAAkACgAK
AAsACwALAAsACwALAAwADAAMAAoACgAKAAoACgAKAAoACgAKAAoACgAKAAkACQAJAAkA
CAAIAAgACAAGAAYABgAGAAYABAAEAAQABgAEAAIAAgACAAIAAgACAAEAAQABAAEAAQAB
AAAAAAAAAAAAAAAAAAIAAwAEAAUABQAGAAgACQAJAAkACQAJAAkABwAEAAIAAAAAAP7/
/f/9//3/////////AgADAAMABAAEAAQAAgABAP7//v/+//3//P/8//z//P/6//r/+v/6
//r/+v/5//j/+P/4//f/9//3//f/9//3//f/9//3//f/9//3//f/9//3//f/+f/5//v/
AAAIABcAKwBAAFYAaABsAFkAOAAbAP7/2f+6/5//ff9U/y//E/8K/yH/QP9E/0X/aP+U
/6j/uP/P/+H/7f/z//T/9v/4//r/+v/8//3//v///wAAAAABAAIAAgACAAIAAwADAAUA
BgAGAAcACAAIAAgACQAHAAcACAAIAAgACQAJAAkACQAJAAkACgAKAAoACgAKAAsACwAL
AAwADAANAA0ADwAPAA8AEQARABEAEwATABQAEgATABQAFQAYABgAGQAaABoAGgAbABwA
HQAeAB4AHwAgACEAIgAjACQAJQAnACgAKQAqACsALQAuAC8AMAAxADEAMgAzADQANQA1
ADUANgA0ADQANAA0ADMAMgAxADEAMAAvAC4ALQAsACsAKgApACYAJgAlACQAIwAiACIA
IgAgAB8AHgAdAB4AHQAcABoAFwAWABUAFAARABEADgANAAsACwAJAAgABwAGAAUABAAD
AAMAAgABAAEAAQAAAAAA/v/+//7//f////////8AAAAAAAAAAAAA//////////8AAAAA
AQABAAMAAwAEAAQABAAEAAUABQADAAQABAAFAAUABQAFAAUABwAIAAgACAAIAAgACAAI
AAgACAAIAAgABgAGAAYABgAFAAUABQAFAAQABAAEAAQABAAEAAQABAACAAIAAgACAAIA
AAAAAAAAAAAAAAAA//////3//f/9//3//P/8//z//P/8//z//v///wAAAQABAAIABAAF
AAUABQADAAMAAwABAP7//P/6//r/+P/3//f/9//5//n/+f/8//////8AAAAAAAD+//3/
+v/4//j/9//2//b/9v/2//T/9P/0//T/9P/y//H/8P/w//L/8f/x//H/7//v/+//7//x
//H/8f/x/+//7//v/+//8f/x//H/8//2/wAADQAhADYATABeAGQAUQAyABUA+P/R/7D/
lf9z/0j/I/8H//r+Ef82/zr/M/9W/4j/nv+u/8X/2f/n/+//7v/s/+7/8P/w//L/8//0
//X/9v/2//f/+P/4//j/+P/5//n/+f/6//r/+//8//z//P/9//3//f/+//7//v//////
///9//3//f/+/wAAAAAAAAAAAQABAAEAAgACAAMAAwAFAAMAAwAFAAUABQAHAAcACAAI
AAkACgALAAoACgALAAwADgAOAA8AEAARABIAEgATABYAFwAYABkAGgAbAB0AHgAfACAA
IQAjACQAJQAmACcAJwAoACkAKgArACsAKwAsACwALAAsACwALQAsACsAKwAoACcAJgAl
ACQAIwAiACEAIAAgAB8AHgAdABwAHAAcABoAGQAYABcAFgAVABQAEgAPAA4ADQAMAAsA
CwAIAAcAAwADAAEAAAD///7//f/8//v/+//6//n/+f/5//j/+P/4//j/+P/3//X/9f/1
//b/+P/4//j/+P/5//n/+f/5//r/+v/7//v/+//7//z//P/6//r/+//7//v//P/8//3/
///////////9//7//v/+/wAAAAAAAAAAAAAAAAAAAAAAAAAAAAAAAP///////////v/+
//7//v/+//7//v/+//7//P/8//z//P/8//z/+v/6//r/+v/6//r/+f/5//f/9//3//f/
+P/4//j/+P/4//j/+v/7//z//f/9//7//v////////8BAAEAAQD///7//P/6//r/9v/1
//X/9f/3//f/9//6//3//f/+//7//v/8//v/+P/2//b/9f/0//L/8v/y//D/8v/y//L/
8v/w/+//7v/u//D/7//v/+//7//v/+//7//v/+//7//v/+//7//v/+//7//v/+//8f/y
//j/AQARACYAPABSAGAAXwBIACkADADr/8j/r/+R/2j/P/8f/wr/Df8s/0D/Of9C/27/
lP+m/7n/0f/h/+3/8v/y//H/8v/x//L/8//0//X/9v/2//f/+P/4//r/+v/7//v/+//8
//z//f/8//z//P/9//3//f/+//7//v////////////////8AAAAAAAAAAAAAAwADAAMA
BAACAAMAAwAFAAcABwAJAAkABwAJAAkACgAKAAsADAANAAwADAANAA4AEAAQABEAEgAT
ABQAFAAVABYAFwAYABkAGgAbAB0AHgAfACAAIQAjACQAJQAmACcAKQAqACsALAAtAC0A
LQAuAC4ALgAuAC4ALQAsACsAKwAqACkAKAAnACgAJwAmACUAJAAkACMAIgAhACAAIAAg
AB4AHQAcABsAGgAZABgAFgATABIAEQAQAA0ADQAKAAkABwAHAAUABAABAAAA///+//3/
/f/8//v/+//7//r/+v/6//r/+v/5//n/+f/5//r/+v/6//r/+v/7//v/+//7//z//P/9
//3//f/9//7//v/+//7///////3//v/+/////////////////wAAAAAAAAAAAAAAAAAA
AAAAAAAAAAAAAAAAAAAAAAEAAQABAAEAAAAAAAAAAAD+//7//v/+//7//P/8//z//v/8
//z/+v/6//r/+v/8//z/+//7//n/+f/5//n/+P/4//j/+P/6//r//P/9//z//f/9//7/
AAABAAEAAQADAAMAAwABAAAA/v/8//z/+v/5//n/+f/5//n/+f/8//3//f/+//7/AAD+
//3/+v/2//b/9f/0//T/9P/0//L/8v/y//L/8v/y//H/8P/w//D/7//v/+//8f/x//H/
8f/x//H/8f/x/+//7//v/+//8f/x//H/8f/0//z/BwAbADAARgBaAGYAWwA8AB8ABgDj
/8L/qf+H/2D/O/8h/xT/I/9A/0T/O/9U/4L/oP+w/8f/3f/r//P/9P/y//D/8v/y//T/
9f/2//f/+P/4//n/+v/6//r/+v/7//v/+//8//z//f/+//7//v////////8AAAAAAAAB
AAEAAQABAAEAAQACAAIAAgACAAIAAwADAAMABAAEAAUABQAHAAcABwAJAAkACQALAAsA
DAAMAA0ADgAPABAAEAARABIAEgASABMAFAAVABYAFgAXABgAGQAaABsAHAAdAB8AIAAh
ACIAIwAlACYAJwAoACkAKQAqACsALAAvAC8ALwAwADAAMAAwADAALwAuAC0ALQAsACsA
KgApACgAJwAmACUAJAAkACMAIgAjACIAIgAiACAAHwAeAB0AHAAbABoAGAAVABQAEwAS
ABEAEQAOAA0ACwALAAkACAAHAAYABQAEAAMAAwACAAEAAQABAAAAAAAAAAAAAAD/////
/////wAAAAAAAAAAAAABAAEAAQABAAAAAAABAAEAAQABAAIAAgACAAIAAwADAAMABAAE
AAUAAwADAAMAAwADAAQABAAEAAQABAAEAAQABAAEAAQABAAEAAQABAAEAAMAAwADAAMA
AgACAAIAAgACAAIAAgACAAIAAAAAAAAAAAAAAAAA/v/+//7//v/+//7//f/9//3//f/9
//3//P/8//z//P/8//z//v///wAAAQABAAIABAAFAAUABQAFAAUABQADAAIAAAD+//7/
/P/7//v/+//7//v/+//+/wEAAQACAAIABAACAAEA/v/6//r/+f/4//j/+P/4//b/9v/2
//b/9v/2//X/9P/0//T/8//z//P/8//z//P/8//z//P/8//z//P/8//z//P/9f/1//X/
8//4//7/BwAZAC4ARABaAGoAZwBSADMAGgD5/9T/uf+d/3r/V/85/yb/J/9C/07/Qf9Q
/4D/pP+0/8n/3//v//n//P/6//j/+v/6//z//f/+////AAAAAAEAAgACAAIAAgADAAMA
BQAGAAYABwAIAAgACAAJAAkACQAKAAoACgALAAsACwANAA0ADQAOAA4ADgAOAA4ADwAP
AA8AEAAQABEAEQATABMAEwAVABUAEwAVABUAFgAWABcAGAAZABwAHAAdAB4AHgAeAB8A
IAAhACIAIgAjACQAJQAmACcAKAApACsALAAtAC4ALwAxADIAMwA0ADUANQA2ADcAOAA3
ADcANwA4ADgAOAA4ADgAOQA4ADcANwA2ADUANAAzADIAMQAwAC8ALgAuAC0ALAAtACwA
LAAsACwAKwAqACkAKAAnACYAJAAlACQAIwAiAB8AHwAcABsAGQAZABcAFgATABIAEQAQ
ABEAEQAQAA8ADwAPAA4ADgAMAAwADAALAA0ADQANAA4ADAAMAAwADAAPAA8ADwAPAA4A
DgAPAA8ADwAPABAAEAAQABAAEQARABEAEgASABMAEwATABMAEwATABQAFAAUABQAFAAU
ABQAEgASABIAEgASABIAEgASABMAEwATABMAEgASABIAEgAQABAAEgAQABAADgAOAA4A
DgAOAA4ADQANAA0ADQANAA0ADAAMAAwADAAMAAwADgAPABAAEQARABIAFAAVABUAFQAT
ABMAEwARABAADgAMAAwADAALAAsACwANAA0ADQAQABIAEQARABAADgAMAAsACAAIAAgA
BwAGAAgACAAIAAYABgAGAAYABgAGAAUABAAEAAQAAwADAAMAAwADAAMAAwADAAMAAwAD
AAMAAwADAAMAAwAFAAUABwAKABIAIQA1AEoAYgB4AIAAcQBSADMAEADn/8j/sf+R/27/
S/8v/yL/M/9Q/1D/T/9y/6D/tv/G/93/7//9/wMABgAGAAYACAAIAAoACwAMAA0ADgAM
AA0ADgAOAA8AEAASABMAEwAUABQAFQAWABYAFgAXABcAFwAYABgAFgAXABcAFwAXABcA
FwAYABoAGgAaABoAGwAbABsAHAAcAB0AHQAfAB8AHwAhACEAIQAjACMAJAAkACUAJgAn
ACgAKAApACoAKgAqACsALAAtAC4ALgAvADAAMQAyADMANgA3ADkAOgA5ADoAOwA9AD4A
PwBAAEEAQwBEAEUARgBFAEUARQBGAEYARgBGAEYARQBEAEMAQwBCAEEAQAA/AD4APQA8
ADsAOgA6ADkAOAA5ADgAOAA4ADYANQA0ADMAMgAxADAALgAvAC4ALQAsACkAKQAmACUA
IwAjACEAIAAfAB4AHQAcABsAGwAaABkAGQAZABgAGAAYABgAGAAXABkAGQAZABoAGgAa
ABoAGgAbABsAGwAbABwAHAAdAB0AHQAdAB4AHgAgACAAIQAhACEAIgAiACMAIwAjACMA
IwAjACQAJAAkACQAJAAkACQAJAAkACQAJAAkACQAJAAkACMAIwAjACMAIgAiACIAIgAg
ACAAIAAgACAAHgAeAB4AIAAgAB8AHgAcABwAHAAcAB0AHQAdAB0AHwAfAB4AHgAfACAA
IQAiACEAIwAkACQAIwAiACIAIAAdABwAGwAaABwAGwAaABkAGQAaABwAHQAeAB4AHwAg
AB4AHgAdABwAHAAbABkAFwAYABcAFgAXABgAFgAWABYAFgAUABQAFAAUABQAFAAUABQA
FAAUAA==
         </WaveFormData>
      </LeadData>
      <LeadData>
         <LeadByteCountTotal>10000</LeadByteCountTotal>
         <LeadTimeOffset>0</LeadTimeOffset>
         <LeadSampleCountTotal>5000</LeadSampleCountTotal>
         <LeadAmplitudeUnitsPerBit>4.88</LeadAmplitudeUnitsPerBit>
         <LeadAmplitudeUnits>��V</LeadAmplitudeUnits>
         <LeadHighLimit>2147483647</LeadHighLimit>
         <LeadLowLimit>268435456</LeadLowLimit>
         <LeadID>V3</LeadID>
         <LeadOffsetFirstSample>0</LeadOffsetFirstSample>
         <FirstSampleBaseline>0</FirstSampleBaseline>
         <LeadSampleSize>2</LeadSampleSize>
         <LeadOff>FALSE</LeadOff>
         <BaselineSway>FALSE</BaselineSway>
         <ExcessiveACNoise>FALSE</ExcessiveACNoise>
         <MuscleNoise>FALSE</MuscleNoise>
         <LeadDataCRC32>734892496</LeadDataCRC32>
         <WaveFormData>
AAAAAAAAAAAAAAAAAAAAAAIAAgACAAIABAAEAAQABAAEAAQABAAEAAIAAgACAAIAAAAA
AAAAAAD+//7//v/+//z//P/8//z/+v/6//r/+v/4//j/+P/4//j/+P/4//j/+P/4//j/
+P/6//r/+v/6//r/+v/6//r/+v/6//r/+v/8//z//P/8//z//P/8//z//P/8//z//P/8
//z//P/8//7//v/+//7//v/+//7//v/+//7//v/+//z//P/8//z//P/8//z//P/6//r/
+v/6//r/+v/6//r/+P/4//j/+P/4//j/+P/4//b/9v/2//b/9v/2//b/9f/1//X/9f/1
//T/9P/0//T/9P/0//T/9v/1//b/9//4//v//P/9//7///////////8BAAEA///+//3/
/P/7//v/+f/6//r/+v/8//3//v/+//7//v/+//v/+f/2//X/9P/z//P/8v/x//D/8P/w
/+//7v/t/+z/6//q/+r/6v/q/+r/6v/q/+r/6f/p/+n/6f/p/+n/6v/q/+r/6v/q/+r/
7P/r/+z/8P/4/wQAEQAlADwAUgBnAH4AlwCrAMAA1QDkAOoA5AC+AIIAQwAFAMD/iv+H
/6P/uv/H/9f/5v/t//D/7f/r/+j/5//m/+b/6P/o/+f/5//n/+f/5//o/+b/5v/m/+b/
5//n/+f/5//q/+r/6v/q/+r/6//r/+v/6v/q/+v/6//r/+v/6//r/+v/6//r/+z/7P/s
/+3/7f/t/+3/7f/u/+7/7v/v/+//8P/w//H/8f/z//P/9P/0//L/8//0//T/9f/2//b/
9v/3//f/9//5//f/9//5//r//P/8//z//f/9//3//v///////////wAAAAABAAEAAQAB
AAEAAQACAAAAAAAAAAAAAAD////////9//z//P/7//r/+v/5//j/+P/5//n/+f/5//n/
+f/6//z//f/9//7////////////9//3//f/9//7//v/+//z//v/9//z//P/7//r/+f/5
//n/+f/5//f/9//3//f/9//2//b/9v/2//j/+P/4//f/9//4//j/+P/7//v/+//8//z/
/P/8//3//P/8//z//P/8//3//f/9//3//f/9//3//v/+//7//v/+////////////////
/////f/9//3//P/+//7//v/+//z//P/8//v/+//7//v/+//6//r/+f/5//j/+P/4//f/
+f/4//b/9v/2//b/9P/0//P/8//1//X/9f/0//T/9P/0//T/9P/0//b/9//4//n/+v/7
//z//f/+//////////////////3//P/7//r/+f/5//n/+v/6//r//P/9//7//v/+//z/
/P/5//f/9v/1//T/8//x//D/7//u/+7/7v/t/+z/7f/s/+v/6v/q/+r/6v/q/+j/6P/o
/+f/6f/p/+n/6f/p/+r/6v/q/+r/6v/q/+r/6//s//L//P8KAB0AMwBKAGAAcwCMAKEA
swDIANkA5gDsANgApABiACUA4/+i/37/jf+r/7z/y//d/+j/7//w/+3/6//q/+n/6P/o
/+j/6P/n/+f/6f/p/+n/6v/q/+r/6v/q/+v/6//r/+v/7P/s/+z/7P/s/+3/7f/t/+z/
7P/t/+3/7f/t/+3/7f/t/+3/7f/u/+7/7v/v/+//8f/x//H/8v/y//L/8//z//L/8v/z
//P/8//z//T/9P/2//f/+P/4//f/+P/4//j/+f/5//n/+//7//v//f/+//7//v/+////
AQABAAIAAwADAAMAAwAEAAQABQAFAAUABQAFAAUABgAEAAQABAAEAAQAAwADAAMAAQAA
AAAA///8//z/+//6//r/+//7//v/+//7//v//P/9////AAACAAEAAQABAAEAAQABAAEA
AQACAAIAAgAAAP7//f/8//z//f/8//v/+//7//v/+//5//f/9//3//f/+P/4//j/+P/4
//j/+P/3//f/+P/4//j/+//7//v//P/8//z//P/9//7//v/+//7//P/9//3//f//////
/////wAAAAAAAAAAAAABAAEAAQABAAEAAQABAP////////7//v/+//7//v/+//7//v/9
//3//f/9//3//P/8//v/+//6//r/+v/4//j/+P/4//j/+P/3//f/9//3//f/9v/2//b/
9v/2//b/9v/4//n/+v/7//z//f/8//3//v///wEAAQABAAEAAQD///7//f/8//v/+//7
//z//P/8//7///8AAAAAAAAAAAAA/f/7//j/9//2//X/8//y//H/8P/y//L/8f/w/+3/
7P/r/+r/7P/s/+z/7P/s/+z/7P/r/+v/6//r/+v/6//s/+z/7P/s/+z/7P/s/+v/7P/y
//z/CgAZAC8ARABaAG0AhACZAK0AwADVAOIA6gDeALQAcgA1APv/uP+C/3//n/+4/8X/
1f/k/+3/8P/v/+3/7P/r/+r/6v/q/+r/6f/p/+v/6//r/+z/7P/s/+z/7P/t/+3/7f/t
/+7/7v/u/+7/7v/v/+//7//w//D/8f/x//H/8f/x//H/8f/x//H/8v/y//L/8//z//P/
8//z//T/9v/2//f/9//4//j/+f/5//n/+f/6//r//P/9//7//v///wAAAAAAAP//////
/wEAAQABAAMABAAGAAYABgAHAAcABwAIAAkACwALAAsADAAMAA0ADQANAA0ADQANAA4A
DAAMAAwADAAMAAsACwALAAkACAAIAAcABAAEAAMAAgACAAMAAwADAAEAAQABAAIABAAF
AAUABgAFAAUABQAFAAUABQAFAAUABAAEAAQAAgACAAEAAAAAAAEAAAD//////f/9//3/
+//7//v/+//7//r/+v/6//r/+v/6//r/+f/5//r/+v/6//v/+//7//z//P/8//z//f/+
//7//v/+//7/////////AQABAAEAAQAAAAAAAAAAAAIAAwADAAMAAwADAAMAAwABAAEA
AQAAAAIAAgACAAIAAAAAAAAA//////////////7//v/9//3//P/6//r/+//8//r/+v/6
//r/+P/4//f/9//1//X/9f/0//b/9v/2//b/9v/2//j/+f/6//v//P/9//7///8AAAEA
AQABAAEAAQABAP///v/9//r/+f/5//n//P/8//z//v///wAAAAAAAAAAAAD9//v/+P/3
//b/9f/1//T/8//y//L/8v/x//D/7//u/+3/7P/s/+z/7P/s/+r/6v/q/+n/6f/p/+n/
6f/r/+z/7P/s/+r/6v/s/+z/7f/u//b/AgAOACEANQBKAF4AcwCMAKMAtQDMAN8A6gDq
ANQAoABeACUA5/+k/37/if+p/7r/yf/b/+j/7//w/+//6//q/+n/6P/o/+r/6v/p/+n/
6f/p/+n/6v/q/+r/6v/q/+v/6//r/+v/7v/u/+7/7v/u/+//7//v/+7/7v/v/+//7//v
/+//7//v/+//7//w//D/8P/x//H/8f/x//H/8v/0//T/9f/1//b/9v/3//f/9//3//j/
+P/4//n/+v/6//v//P/8//z//f/9//3/////////AQACAAIAAgACAAMABQAFAAYABwAJ
AAkACQAKAAoACwALAAsACwALAAsADAAMAAwADAAMAAwACwALAAsACQAIAAgABwAGAAYA
BQAEAAQABQAFAAUAAwADAAMABAAEAAUABQAGAAUABQAFAAUABQAFAAUABQAEAAQABAAC
AAIAAQAAAAAA///+//3//f/7//v/+//5//n/+f/5//n/+P/4//j/+P/2//b/9v/1//f/
+P/4//j/+f/5//n/+v/6//r/+v/7//z//P/8//z/+v/7//v/+//9//3//f/9/wAAAAAA
AAAAAAABAAEAAQD///////////////////7/AAAAAAAAAAAAAAAAAAD/////////////
/P/8//v/+//8//z//P/7//v/+v/4//j/+P/4//j/+P/3//f/9//3//f/9v/2//b/9v/2
//b/9v/4//n/+v/7//z//f/+////AAABAAEAAQABAAEAAQD///7//f/8//v/+//7//r/
+v/6//z///8AAAAAAAACAAIA///9//j/9//2//X/9f/0//P/8v/y//L/8f/w/+//7v/t
/+z/7P/s/+z/7P/s/+z/7P/r/+v/6//r/+v/6//s/+z/7P/s/+z/7P/u/+//8P/0//z/
CgAZACsAQgBaAG8AiAChALUAzgDnAPIA9ADqAMIAggBHAA8AyP+S/4v/p/+8/8n/2//q
//H/9P/x/+//7f/r/+n/6P/q/+r/6f/p/+n/6f/p/+r/6v/q/+r/6v/r/+v/6//r/+r/
6v/q/+r/6v/r/+v/6//s/+z/7f/t/+3/7f/t/+3/7f/t/+3/7v/u/+7/7//v//H/8f/x
//L/8P/w//H/8f/y//L/8//z//P/8//0//T/9P/1//b/9v/3//j/+P/4//n/+f/5//v/
+//7//3//v/+//7//v///wEAAQACAAMABQAFAAUABgAGAAcABwAHAAcABwAHAAgACAAI
AAgACAAIAAcABwAHAAUABAAEAAMAAgACAAEAAAAAAAEAAQABAAEAAQABAAIAAgADAAMA
BAADAAMAAwADAAEAAQABAAEAAAAAAAAA/v/+//3//P/8//v/+v/5//n/+f/5//n/9//3
//f/9//3//b/9v/2//b/9v/2//b/9f/1//b/9v/2//f/9//3//j/+P/4//j/+f/6//r/
+v/6//r/+//7//v/+//7//v/+//8//z//P/8//z//f/9//3//f/9//3//f/9//3//f/8
//z//P/8//z//v/+//7//f/7//v/+//7//r/+v/5//n/+P/4//j/9//3//f/9//2//j/
9v/2//b/9v/2//T/9P/z//P/8//z//P/8v/y//L/8v/y//T/9P/2//f/+P/5//r/+//8
//3//v/////////////////9//z/+//6//n/+f/5//r/+v/6//z//f/+//7//v/+//7/
+//5//j/9//2//X/8//y//H/8P/w//D/7//u/+//7v/t/+z/7P/s/+z/7P/q/+r/6v/p
/+v/6//r/+v/6f/q/+r/6v/s/+z/7P/s/+v/7P/w//j/BAAVACcAPgBUAGsAhACdALMA
ygDfAOwA8gDoAMAAggBHAAsAxv+Q/4v/p/+8/8v/2//o//H/9P/x/+3/6v/p/+j/6P/o
/+j/5//n/+f/5//n/+j/6P/o/+j/6P/p/+n/6f/p/+r/6v/q/+r/6v/r/+v/6//q/+r/
6//r/+3/7f/t/+3/7f/t/+3/7v/u/+7/7//v/+//7//v//D/8v/y//P/8//y//L/8//z
//P/8//0//T/9P/1//b/9v/3//j/+P/4//n/+f/5//v/+f/5//v//P/+//7//v///wEA
AQACAAMAAwADAAMABAAEAAUABQAFAAUABQAFAAYABgAGAAYABgAEAAMAAwADAAMAAgAC
AAEAAgACAAEAAAD+/////////////////wAAAgADAAMABAADAAMAAwADAAMAAwADAAMA
AgACAAIAAAAAAP///v/+/////v/9//3/+//7//v/+f/5//n/+f/5//j/+P/4//j/+P/4
//j/9//5//r/+v/6//n/+f/5//r/+v/6//r/+//6//r/+v/6//z//f/9//3//f/9//3/
/f/+//7//v/+//7////////////////////////////+//7//v/+//7//v/+//7//f/9
//3//f/9//z//P/7//v/+v/6//r/+f/5//n/+f/4//j/+P/4//j/9v/2//X/9f/3//f/
9//2//b/9v/2//b/9v/2//j/+f/6//v//P/9//7///8AAAEAAQABAAEAAQABAP///v/9
//z/+//7//v//P/8//z//v///wAAAAAAAAAAAAD9//v/+P/3//b/9f/1//T/8//y//D/
8P/v/+7/7f/s/+v/6v/q/+r/6v/q/+z/7P/s/+v/6//r/+v/6//r/+z/7P/s/+z/7v/u
/+z/7f/u/+7/9v8CAA0AHwA2AE4AYwB6AJUArQDAANkA6ADyAPIA2ACgAGEAJQDg/57/
if+f/7j/yf/X/+b/7//0//P/8f/v/+3/6//q/+r/6v/p/+n/6f/p/+n/6v/q/+r/6v/q
/+v/6//r/+v/7P/s/+z/7P/s/+3/7f/t/+7/7v/v/+//7//v/+//7//v/+//7//w//D/
8P/x//H/8f/x//H/8v/y//L/8//z//T/9P/1//X/9f/1//b/9v/2//f/+P/4//n/+v/6
//r/+//7//v//f/9//3///8AAAAAAAAAAAEAAwADAAQABQAFAAUABQAGAAYABwAHAAcA
BwAHAAcACAAGAAYABgAGAAYABQAFAAUAAwACAAIAAQACAAIAAQAAAP7/////////////
////AAAAAAEAAQACAAMAAwADAAMABQAFAAUABQAEAAQABAACAAIAAQAAAAAA///+//3/
/f/9//3//f/7//v/+//7//v/+v/6//r/+v/6//r/+v/5//v//P/8//z//f/9//3//v/8
//z//P/9//7//v/+//7//v///////////////////wAAAAAAAAAAAAABAAEAAQABAAEA
AQABAAEAAQABAAAA/v/+//7//v/+//7//v/9//3//f/9//3//P/8//v/+//8//r/+v/7
//z/+v/6//r/+v/5//j/9v/1//f/9//3//b/9v/2//b/9v/2//b/+P/5//r/+//8//3/
/v///wAAAQABAAEAAQABAAEA///+//3//P/7//v/+//8//z//P/+////AAAAAAAAAAAA
AP3/+//4//f/9v/1//X/9P/z//L/8v/y//H/8P/v/+7/7f/s/+7/7v/u/+7/7v/u/+7/
7f/r/+v/6//r/+v/7P/s/+z/7v/u/+z/7v/t/+7/8v/6/wgAGQAvAEQAWgBvAIYAmwCt
AMAA0wDgAOgA3gCyAHAALwDx/7D/gv+F/6P/uv/J/9f/5P/v//D/7//t/+z/6//q/+r/
6v/q/+n/6f/p/+n/6f/q/+r/6v/q/+r/6//r/+v/6//s/+z/7P/s/+z/7f/t/+3/7v/u
/+//7//v/+//7//v//H/8f/x//L/8P/w//H/8f/z//P/8//0//T/9P/1//X/9P/0//X/
9f/1//X/9v/2//b/9//4//j/+f/6//r/+v/9//3//f////3//f///wAAAAAAAAAAAQAB
AAEAAgADAAUABQAFAAYABgAHAAcABwAHAAcABwAIAAgACAAIAAgABgAFAAUABQADAAIA
AgABAAAAAAD///7//P/9//3//f/9//3//f/+//7//////wAAAwADAAMAAwADAAMAAwAD
AAQABAAEAAIAAgABAAAAAAD///7//f/9//3//f/9//v/+//7//v/+//4//j/+P/4//r/
+v/6//n/+f/6//r/+v/7//v/+//8//7//v/+/////v/+//7//v/+/////////wEAAQAB
AAEAAAAAAAAAAAAAAAEAAQABAAMAAwADAAMAAQABAAEAAAAAAAAAAAAAAAAAAAAAAP//
///////////+//7//f/9//z//P/8//v//f/6//j/+P/4//j/9v/2//X/9f/3//f/9//2
//b/9v/2//b/9v/2//j/+f/6//v//P/9/wAAAQACAAMAAQABAAEAAQABAP///v/9//z/
+//7//v//P/8//z//v///wAAAAAAAAAAAAD9//v/+P/3//b/9f/1//T/8//y//L/8v/x
//D/8f/w/+//7v/u/+7/7v/u/+z/7P/s/+v/6//r/+v/6//r/+z/7P/s/+z/7v/w/+7/
7//y//j/AgAQACMAOQBOAGIAeQCQAKMAtQDKANsA5gDmANAAmABWAB0A4f+g/3z/jf+t
/77/zf/d/+j/7//y/+//7f/u/+3/7P/s/+z/7P/r/+v/7f/t/+3/7v/s/+z/7P/s/+//
7//v/+//8P/w//D/8P/w//H/8f/x//D/8P/x//H/8f/x//H/8f/z//P/8//0//T/9P/1
//X/9f/1//X/9v/0//T/9f/1//b/9v/3//f/9//3//j/+P/6//v//P/8//v//P/8//z/
////////AQABAAEAAwAEAAQABAAEAAUABQAFAAYABwAJAAkACQAKAAoACwALAAsADQAN
AA0ADgAMAAwADAAMAAoACQAJAAkABwAGAAYABQAEAAQAAwACAAAAAQABAAEAAwADAAMA
BAACAAMAAwAEAAUABQAFAAUAAwADAAMAAwAEAAQABAACAAIAAQAAAAAA///+//3//f/9
//3//f/7//v/+//7//v/+v/6//r/+v/6//r/+v/5//n/+v/6//r/+//7//v//P/8//z/
/P/9//7//v/+//7//v///////////////////wIAAgACAAIAAgADAAMAAwABAAEAAQAB
AAEAAQABAAAAAAAAAAAAAAAAAAAAAAD//////////////P/8//v/+//8//z//P/7//r/
+v/6//r/+v/4//j/9//3//f/9//3//b/9v/2//b/9v/2//b/+P/5//z//f/+////AAAB
AAIAAwABAAEAAQABAP///f/8//v/+v/5//n/+f/8//z//P/+////AAAAAAAA/v/+//v/
+f/2//X/9P/z//P/8v/x//D/8P/w/+//7v/t/+z/6//q/+z/7P/s/+z/6v/q/+r/6f/r
/+v/6//r/+n/6v/q/+r/6v/s/+r/6v/r/+z/8v/+/wwAGwAxAEYAXABzAIwAoQC1AMwA
3wDqAOoA2ACmAGIAKwDx/67/fv+H/6f/vP/J/9n/5v/t//D/7f/r/+r/6f/o/+j/6P/o
/+f/5//n/+f/5//o/+r/6v/q/+r/6f/p/+n/6f/s/+z/7P/s/+z/7f/t/+3/7P/s/+3/
7f/t/+3/7f/t/+3/7f/t/+7/7v/u/+//7//v/+//7//w//D/8P/x//H/8v/y//P/8//z
//P/9P/0//b/9//4//j/9//4//j/+P/7//v/+//9//3//f///wAAAAAAAAAAAQADAAMA
BAAFAAUABQAFAAYABgAHAAcABwAJAAkACQAKAAoACgAKAAoACgAJAAkACQAHAAYABgAF
AAQABAADAAIAAgADAAMAAwADAAMAAwAEAAIAAwADAAQAAwADAAMAAwADAAMAAwADAAIA
AgACAAAAAAD///7//v/7//r/+f/5//n/+f/5//f/9//3//f/9//2//b/9v/2//b/9v/2
//X/9//4//j/+P/3//f/9//4//r/+v/6//v/+v/6//r/+v/6//v/+//7//v/+//7//v/
/v/+//7//v/+/////////////////////////////v/+//7//v/+//7//v/+//3//f/9
//3//f/8//z/+//7//r/+v/6//n/+//7//r/+P/4//j/+P/4//j/9//3//X/9f/1//T/
9v/2//b/9v/0//T/9v/3//j/+f/6//v//v///wAAAQABAAEAAQABAAEA///+//3/+v/5
//n/+f/6//r/+v/8////AAAAAAAAAAAAAP3/+//4//f/9v/1//X/9P/z//L/8P/w/+//
7v/v/+7/7f/s/+r/6v/q/+r/6v/q/+r/6f/r/+v/6//r/+n/6v/q/+r/7P/q/+r/7P/t
/+z/7v/2/wIADwAfADYATABlAHwAlQCrAMIA2wDuAPIA8gDaAKAAYQArAOj/pP+H/5n/
tP/D/9P/4v/t//L/8f/v/+3/6//p/+j/6v/q/+n/6f/n/+f/5//o/+r/6v/q/+r/6//r
/+v/6//q/+r/6v/q/+r/6//r/+v/6v/q/+v/6//t/+3/7f/t/+3/7f/t/+7/7v/u/+//
7//v/+//7//w//D/8P/x//H/8v/y//P/8//z//P/9P/0//T/9f/2//b/9//4//j/+P/5
//n/+f/7//v/+//9//7//v/+//7///8BAAEAAgADAAMAAwADAAQABgAHAAcABwAHAAcA
BwAIAAgACAAIAAgACAAHAAcABwAHAAYABgAFAAQABAADAAIAAgADAAMAAwADAAMAAwAE
AAQABQAFAAYABwAHAAcABwAFAAUABQAFAAQABAAEAAIAAgABAAAAAAD///7//f/9//3/
/f/9//v/+//7//v/+//4//j/+P/4//r/+v/6//n/+f/6//r/+v/5//n/+f/6//r/+v/6
//v//P/8//z//P/8//3//f/9//3//f/9//3//v/+//7//v/+////////////////////
/////////v8AAAAAAAAAAAAAAAAAAP///f/9//3//f/+//7//f/9//z//P/8//v/+//7
//r/+v/6//r/+v/4//j/9//3//f/9//3//b/9v/2//b/9v/2//b/+P/5//r/+//8//3/
/v///wAAAQABAAEAAQABAAMAAQAAAP///P/7//v/+//8//z//P/+////AAAAAAAAAAAA
AP3/+//4//f/9v/1//X/9P/z//L/8v/y//H/8P/v/+7/7f/s/+z/7P/s/+z/7P/s/+z/
6//r/+v/6//r/+v/7P/s/+z/7P/s/+7/7v/v//D/8v/6/wYAFQAnAEAAVgBrAIQAnwCz
AMoA4wDwAPQA7gDIAIoATwATAMr/lP+P/6n/vv/L/9v/6v/x//L/8f/v/+z/6//q/+r/
6v/q/+n/6f/p/+n/6f/q/+r/6v/q/+r/6//r/+v/6//s/+z/7P/s/+z/7f/t/+3/7v/u
/+//7//v/+//7//v/+//7//v//D/8P/w//H/8f/x//H/8f/y//L/8v/z//P/8v/y//P/
8//z//P/9P/0//b/9//4//j/9//4//j/+P/7//v/+//9//3//f///wAAAAAAAAAAAQAB
AAEAAgADAAUABQAFAAYABgAHAAcABwAHAAcABwAIAAoACgAKAAoACAAHAAcABwAFAAQA
BAADAAQABAADAAIAAgADAAMAAwADAAMAAwAEAAYABwAHAAgABwAHAAcABwAHAAcABwAH
AAYABgAGAAQABAADAAIAAgABAAAA//////////////3//f/9//3//f/+//7//v/+//z/
/P/8//v//f/+//7//v/9//3//f/+/wAAAAAAAAEAAAAAAAAAAAAAAAEAAQABAAMAAwAD
AAMAAwACAAEAAAACAAMAAwADAAEAAQABAAEAAwADAAMAAgACAAIAAgACAAAAAAAAAP//
AQABAAEAAQAAAAAA//////7//v/+//3//f/9//z//P/8//z//P/6//r/+f/5//n/+f/5
//j/+P/4//j/+P/4//j/+v/7//z//f/+////AAABAAIAAwADAAMAAwADAAUAAwACAAEA
/v/9//3//f/+//7//v8AAAEAAgACAAIAAgACAP///f/6//n/+P/3//f/9v/1//T/9P/0
//P/8v/x//D/7//u/+7/7v/u/+7/7v/u/+7/7f/t/+3/7f/t/+v/7P/s/+z/7v/u/+7/
7v/v//D/8v/6/wQAEQAjADoAUgBnAIAAmwCvAMQA2wDuAPYA8gDWAJwAXQAfANj/nP+L
/6X/vP/L/9v/6v/x//b/9f/x/+7/7f/s/+z/7P/s/+v/6//r/+v/6//s/+z/7P/s/+z/
7f/t/+3/7f/u/+7/7v/u/+7/7//v/+//8P/w//H/8f/x//H/8f/x//H/8f/x//L/8v/y
//P/8//z//P/8//0//T/9P/1//X/9v/2//f/9//3//f/+P/4//j/+f/6//r/+f/6//r/
+v/9//3//f////3//f///wAAAgACAAIAAwADAAMABAAFAAcABwAHAAgACAAJAAkACQAJ
AAkACQAKAAoACgAKAAoACAAHAAcABwAHAAYABgAFAAQABAADAAIAAgADAAMAAwADAAMA
AwAEAAQABQAFAAYACQAJAAkACQAJAAkACQAJAAgACAAIAAYABgAFAAQABAAFAAQAAwAD
AAMAAwADAAEA///////////+//7//v/+//7//v/+//3///8AAAAAAAABAAEAAQACAAAA
AAAAAAEAAgACAAIAAgACAAMAAwADAAMAAwADAAMABAAEAAQABAACAAMAAwADAAMAAwAD
AAMAAwADAAMAAgACAAIAAgACAAQABAAEAAMAAQABAAEAAQAAAAAAAQABAAAA/v/+//7/
/v/8//z/+//7//v/+//7//r/+P/4//j/+P/6//r//P/9//7///8AAAEAAgADAAQABQAD
AAMAAwADAAMAAQAAAP//AAD///////8AAAAAAAACAAMABAAEAAQAAwACAP7/+//6//n/
+P/3//X/9P/z//L/8v/y//H/8P/x//D/7//u//D/8P/w//D/7v/u/+7/7f/v/+//7//v
/+//8P/w//D/7v/w//D/8P/v//L/+P8CAA4AIQA3AE4AYgB5AJAApQC1AMoA2wDoAOwA
2ACkAGAAIwDj/6L/gP+R/6//wP/R/+H/7P/z//T/8//x//D/7//u/+7/7v/u/+3/7f/r
/+v/6//s/+7/7v/u/+7/7//v/+//7//w//D/8P/w//D/8f/x//H/8v/y//P/8//z//P/
8//z//P/8//z//T/8v/y//P/8//1//X/9f/2//b/9v/3//f/+P/4//n/+f/5//n/+v/6
//r/+//8//z//f/+//7//v////////8BAP////8BAAIABAAEAAQABQAFAAUABgAHAAkA
CQAJAAoACgALAAsACwAJAAkACQAKAAoACgAKAAoACgAJAAkACQAHAAYABgAFAAQABAAD
AAIAAgADAAMAAwADAAMAAwAEAAQABQAFAAYABwAHAAcABwAHAAcABwAHAAgACAAIAAYA
BgAFAAQABAABAAAA//////////////3//f/9//3//f/8//z//P/8//7//v/+//3///8A
AAAAAAABAAEAAQACAAIAAgACAAMABAAEAAQABAAEAAUABQAFAAUABQAFAAUACAAIAAgA
CAAGAAcABwAHAAcABwAHAAcABwAHAAcABgAIAAgACAAIAAYABgAGAAUABQAFAAUABQAE
AAQAAwADAAIAAgACAAEAAQABAAEAAAAAAAAA/v/+//7//v/9//3//v///wAAAQACAAMA
BAAFAAQABgAHAAgACAAIAAgACAAHAAYABAACAAMAAwADAAEAAwADAAMABAAFAAUABQAF
AAIAAgABAAIA///+//3/+//4//n/+f/5//j/9//2//X/9P/y//L/8v/y//L/8v/y//L/
8v/y/w==
         </WaveFormData>
      </LeadData>
      <LeadData>
         <LeadByteCountTotal>10000</LeadByteCountTotal>
         <LeadTimeOffset>0</LeadTimeOffset>
         <LeadSampleCountTotal>5000</LeadSampleCountTotal>
         <LeadAmplitudeUnitsPerBit>4.88</LeadAmplitudeUnitsPerBit>
         <LeadAmplitudeUnits>��V</LeadAmplitudeUnits>
         <LeadHighLimit>2147483647</LeadHighLimit>
         <LeadLowLimit>268435456</LeadLowLimit>
         <LeadID>V4</LeadID>
         <LeadOffsetFirstSample>0</LeadOffsetFirstSample>
         <FirstSampleBaseline>0</FirstSampleBaseline>
         <LeadSampleSize>2</LeadSampleSize>
         <LeadOff>FALSE</LeadOff>
         <BaselineSway>FALSE</BaselineSway>
         <ExcessiveACNoise>FALSE</ExcessiveACNoise>
         <MuscleNoise>FALSE</MuscleNoise>
         <LeadDataCRC32>4205599728</LeadDataCRC32>
         <WaveFormData>
BAAEAAQABAAEAAQABAAEAAYABgAGAAYABgAGAAYABgAGAAYABgAGAAQABAAEAAQAAgAC
AAIAAgAAAAAAAAAAAP7//v/+//7//f/8//v/+v/6//r/+v/6//r/+v/6//r/+P/4//j/
+P/6//r/+v/6//r/+v/6//r//P/8//z//P/8//z//P/8//7//v/+//7//v/+//7//v/+
//7//v/+/wAAAAAAAAAAAAAAAAAAAAD+//7//v/+/wAAAAAAAAAA/v/+//7//v/+//7/
/v/+//z//P/8//z//P/8//z//P/6//r/+v/6//r/+v/6//r/+P/4//j/+P/5//n/+f/4
//b/9v/2//b/9v/2//b/+P/5//r/+//8//7/AAABAAEAAAABAAEAAQADAAMAAgAAAAAA
///+//7/////////AAAAAAIAAgACAAIAAgACAAAA///9//v/+//6//n/+P/3//b/9f/0
//P/8//y//H/8P/w//D/8P/w//D/7//v/+//7//v/+//7//v/+//7//v/+//7//v/+//
7//t/+3/6//v//T//v8NACEAPABWAHkAoADGAOoACwEjATMBMAEQAdMAjgA+APP/yP+9
/8b/0v/f/+j/8P/1//f/8//x//D/7v/t/+z/6//r/+v/6//r/+v/6v/q/+r/6v/q/+r/
6v/r/+v/6//r/+v/6//r/+z/7P/s/+z/7f/t/+3/7f/t/+3/7f/t/+7/7v/v/+//7//v
/+//7//v//D/8P/x/+//7//v/+//8f/x//L/8v/y//P/8//z//P/8//0//T/9P/1//b/
9v/2//f/9//3//f/9//4//j/+v/6//z//P/6//v//P/9//3//v/+//7/AAAAAAAAAQAB
AAIAAgADAAMABAAEAAQABAAEAAQABAADAAMAAwADAAAAAAAAAAAAAAAAAAAAAAACAAMA
AwADAAEAAgACAAIABAAEAAQABAACAAIAAgABAAEAAAAAAP7//v///////////////v/9
//v/+//7//v/+//5//n/+f/5//j/+P/4//n/+f/5//n/+//7//r/+v/7//z//P/9//3/
/f/9//3//f/9//3//v/8//z//P/9//3//f/9//7//v/+//7//v/+//7//v/+//7/////
/////f/9//z//P/6//r/+//7//3//f/8//z//P/8//v/+//5//n/+f/5//v/+v/5//n/
9//4//j/+P/4//j/9v/2//b/9f/3//f/9v/2//T/9P/0//T/9v/2//j/+f/4//n/+v/6
//z//f/9//7///////////8BAAAA/v/+//v/+v/6//v//f/9//7//v/+//7//v/+//z/
/P/6//n/+f/3//f/9v/1//T/8//y//H/8P/v/+//7v/t/+z/7P/s/+z/7P/s/+v/6//r
/+v/6f/p/+n/6f/r/+v/6//r/+v/6//r/+v/6f/l/+f/6//y/wAAEwApAEIAYgCHAKwA
0AD0ABMBJwE1ASoB/AC3AGwAGADV/7j/t//C/87/2//m/+7/8f/v/+3/7f/s/+r/6f/o
/+f/5//n/+f/5f/l/+T/5P/k/+T/5P/k/+T/5f/l/+X/5//n/+f/5//m/+b/5v/m/+X/
5f/l/+X/5//n/+f/5//o/+j/6f/p/+n/6f/p/+n/6//s/+z/7f/r/+v/6//r/+v/6//s
/+z/6v/r/+v/6//t/+3/7v/u/+7/7//w//D/7//v/+7/7f/x//H/8v/y//T/9P/2//b/
9P/1//b/9//3//j/+P/4//r/+v/6//v/+f/6//r/+//5//r/+v/6//z//P/8//z/+f/5
//n/+f/6//r/+v/6//j/+P/4//j/+v/7//v/+//9//7//v/+//z//P/8//z//P/8//z/
+//9//z//P/6//f/9//2//X/9f/1//T/8//1//X/9f/1//P/8f/x//H/8f/w//D/8P/x
//H/8f/x//P/8//y//L/8f/y//L/8//1//X/9f/1//X/9f/1//b/9v/2//b/9//3//f/
9//4//j/+P/4//j/+v/6//r/+v/4//n/+f/5//n/+f/4//j/9v/2//f/9//3//f/9v/2
//b/9v/1//X/9f/1//X/9f/1//T/9P/y//L/8v/y//L/8v/y//H/8f/x//D/8P/w//D/
8P/w//D/8P/y//P/9v/3//j/+P/4//n/+f/6//n/+f/5//n/+//6//j/+P/5//j/+P/5
//f/9//4//j/+v/6//r/+v/4//j/9v/1//X/8//z//L/7//u/+3/7P/s/+z/7P/t/+r/
6f/o/+j/5v/m/+b/5v/n/+f/5//n/+X/5f/l/+X/5f/l/+X/5f/l/+f/5//n/+X/4//l
/+f/7P/4/wkAHQA2AFQAdwCeAMYA7AANAScBOwE+ARoB2QCMADYA5/+4/63/tv/E/9H/
3P/m/+v/7f/r/+f/6P/m/+X/5P/j/+P/4//j/+P/4//i/+L/4v/i/+L/4v/g/+H/4f/h
/+P/4//j/+P/4v/i/+L/4v/j/+P/4//j/+X/5f/l/+X/5v/m/+f/5//p/+n/6f/p/+f/
6P/o/+n/6f/p/+n/6f/r/+v/7P/s/+r/6//r/+v/7f/t/+7/7v/u/+//8P/w/+7/7//v
/+//8f/x//L/8v/y//L/9P/0//T/9f/2//f/9//4//j/+P/6//r/+v/7//v//P/8//3/
+//8//z//P/+//7//v/+//3//f/9//3//P/8//z//P/6//r/+v/6//r/+//7//v//f/+
//7//v/8//z//P/8//7//v/+//3//f/8//z/+v/5//n/+P/3//X/9f/0//P/9f/1//X/
9f/1//P/8//z//P/8v/y//L/8f/x//H/8f/x//H/8P/w//H/8v/y//P/8//z//P/8//z
//P/8//0//b/9v/2//f/9//3//f/+P/2//b/9v/2//j/+P/4//j/+v/7//v/+//5//n/
+P/4//j/+P/5//n/9//3//b/9v/4//j/9//3//f/9//3//f/9//0//P/8//0//T/9P/0
//T/8v/y//L/8f/x//H/8P/w//D/8P/w//D/8P/w//L/8//2//f/+P/4//j/+f/5//r/
+//7//v/+//7//r/+P/4//f/9v/2//f/+f/5//r/+v/8//z//P/8//r/+v/4//f/8//x
//H/8P/v/+7/7f/s/+3/7P/r/+v/6P/n/+b/5v/m/+b/5v/m/+f/5//n/+f/5f/l/+X/
5f/n/+f/5//n/+f/5//n/+X/4//j/+X/6//y//7/DwAlAEAAYACJALQA2gACASMBOwFJ
AT4BDAHDAHIAHADV/7T/s/++/8z/1//g/+j/7f/t/+n/5//m/+T/4//i/+P/4//j/+P/
4//j/+L/4v/i/+L/4v/i/+D/4f/h/+H/4//j/+P/4//k/+T/5P/k/+X/5f/l/+X/5f/l
/+X/5f/m/+b/5//n/+f/5//n/+f/6f/q/+r/6//r/+v/6//r/+v/6//s/+z/7P/t/+3/
7f/t/+3/7v/u/+7/7//w//D/8P/x//H/8f/z//P/9P/0//b/9v/4//j/9v/3//j/+f/7
//z//P/8//7//v/+//////8AAAAAAQABAAIAAgACAAIAAgACAAIAAwADAAMAAwACAAIA
AgACAAIAAgACAAIAAgADAAMAAwADAAQABAAEAAMAAgABAAAAAAAAAAAA//////7//v/8
//v/+//6//n/+f/5//j/9//3//f/9//3//f/9f/1//X/9f/0//T/9P/z//P/8//z//X/
9f/0//T/8//0//T/9f/1//X/9f/1//f/9//3//j/9v/2//b/9//5//n/+f/6//z//P/8
//z//P/8//z//P/8//3//f/9//v/+//6//r//P/8//3//f/7//v/+v/6//z//P/7//v/
+//7//v/+//7//r/+f/5//n/+v/4//j/+P/4//j/+P/4//f/9//3//b/9v/2//b/9v/2
//b/9v/4//n/+v/7//z//P/+//////8AAAEAAQABAAEAAQAAAP7//v/9//z//P/9//v/
+//8//z/AAAAAAAAAAAAAAAA/v/9//v/+f/5//j/9//2//X/9P/z//L/8f/x//L/8f/w
//D/7v/u/+7/7v/t/+3/7f/t/+//7//v/+//7f/t/+3/7f/v/+//8f/v/+3/7f/t/+//
9v/+/w8AJQBAAF4AgwCsANQA/gAjATsBSwFKASYB5QCaAEgA+//M/7//xv/S/9//6v/0
//f/9//1//P/8P/u/+3/7P/p/+n/6f/p/+n/6f/o/+j/6f/q/+v/7P/q/+v/6//r/+v/
6//r/+v/7P/s/+z/7P/r/+v/6//r/+3/7f/t/+3/7P/s/+3/7f/v/+//7//v/+//8P/w
//H/7//v/+//7//x//H/8v/y//D/8f/x//H/8f/x//L/8v/0//X/9v/2//b/9//3//f/
9//3//j/+P/6//r//P/8//z//f/+//////8AAAAAAAAAAAAAAAABAAMABAAEAAUABQAG
AAYABgAIAAgACAAIAAcABwAHAAcABAAEAAQABAAGAAYABgAGAAYABwAHAAcACQAKAAoA
CgAIAAgACAAIAAYABgAGAAUABQAEAAQAAgABAAEAAAD////////+//3//f/9//3//f/7
//n/+f/5//v/+v/6//r/+f/5//n/+f/7//v/+v/6//v//P/8//3/+//7//v/+//9//3/
/f/+//7//v/+/////f/9//3//v8AAAAAAAAAAAAAAAAAAAAA/v////////8BAAEAAAAA
AAAAAAABAAEAAQABAAAAAAAAAAAA///////////////////+//3//f/9//3//f/9//7/
/P/8//z//P/8//r/+v/6//n/+f/5//j/+P/6//r/+v/6//r/+v/8//3//v///wAAAAAC
AAMAAwAEAAUABQAFAAUABwAGAAQABAABAAAAAAABAAEAAQACAAIABgAGAAYABgAEAAQA
AgABAAEA//////7/+//6//n/+P/3//b/9f/1//b/9f/0//T/8v/y//L/8v/x//H/8f/x
//H/8f/x//H/8f/x//H/8f/x//H/8f/x//H/7//v//P/+P8CABEAJwBAAF4AgQCqANAA
+AAZATMBQQFAARoB2wCSAEIA+f/O/8X/yv/W/+P/7v/0//n/+//3//P/8v/w/+//7v/v
/+//7//v/+3/7f/s/+z/7v/u/+7/7v/u/+//7//v/+//7//v/+//7v/u/+7/7v/v/+//
7//v//H/8f/x//H/8P/w//H/8f/x//H/8f/x//H/8v/y//P/8//z//P/8//z//P/9P/0
//T/9f/1//X/9f/1//b/9v/4//n/+v/6//j/+f/5//n/+//7//z//P/8//z//v/+//7/
//8AAAEAAQACAAIAAgAEAAQABAAFAAUABgAGAAcABwAIAAgACAAGAAYABgAGAAcABwAH
AAcABgAGAAYABgAGAAYABgAGAAYABwAHAAcABwAIAAgACAAIAAgACAAIAAYABgAGAAUA
BwAGAAYABAADAAMAAgABAAEAAQAAAP////////////////3//f/9//3//P/8//z//f/9
//3//f/9//3//P/8//3//v/+///////////////9//3//f/+/wAAAAAAAAEA////////
AAAAAAAAAAAAAAAAAAAAAAAAAgADAAMAAwADAAMAAgACAAAAAAABAAEAAwADAAIAAgAC
AAIAAQABAP/////////////+//3//f/9//3//f/+//z//P/8//z//P/8//z/+//7//v/
+v/6//j/+P/4//j/+v/6//z//f/+////AAAAAAIAAwADAAQABQAFAAUABQAFAAQAAgAC
AP///v/+////AQABAAIAAgAEAAQABAAEAAQABAACAAEA///9//3//P/7//r/+f/4//f/
9v/1//X/8v/x//D/8P/w//D/8P/w/+//7//v/+//8f/x//H/8f/x//H/8f/x//H/8f/x
/+//7//t/+v/7f/0//z/CwAdADQATgBtAJQAugDgAAUBHwExATYBIgHtAKgAXAALANT/
w//G/9D/3f/m/+7/9f/3//X/8//w/+7/7f/s/+n/6f/p/+n/6//r/+r/6v/q/+r/6v/q
/+j/6f/p/+n/6f/p/+n/6f/o/+j/6P/o/+n/6f/p/+n/6//r/+v/6//s/+z/7f/t/+3/
7f/t/+3/7f/u/+7/7//t/+3/7f/t/+3/7f/u/+7/7v/v/+//7//v/+//8P/w//D/8f/y
//L/9P/1//X/9f/1//X/9v/2//b/9v/4//j/+P/5//r/+//5//r/+v/6//7//v/+////
//8AAAAAAQD//wAAAAAAAAAAAAAAAAAA///////////+//7//v/+//7//v/+//7//v//
//////8BAAIAAgACAAAAAAAAAAAAAAAAAAAA//////7//v/8//3//f/8//v/+//7//r/
+f/5//n/+f/5//n/9//3//f/9f/0//T/9P/1//X/9f/1//X/9f/0//T/9//4//j/+f/5
//n/+f/5//n/+f/5//r/+v/6//r/+//5//n/+f/6//r/+v/6//r//P/8//z//P/8//3/
/f/9//3//f/8//z//P/8//3//f/8//v/+f/4//r/+v/5//n/+f/5//n/+f/5//j/9//3
//r/+P/4//j/+P/2//b/9v/1//X/9f/0//T/9P/0//T/9P/0//T/9v/3//j/+f/6//r/
/P/9//3//v///////////////v/8//z/+//6//r/+//7//v//P/8//7//v/+//7//v/+
//z/+//3//X/9f/0//X/9P/z//L/8//y//H/8f/u/+3/7P/s/+z/7P/s/+z/6//r/+v/
6//r/+v/6//r/+v/6//r/+v/6//r/+3/7f/p/+f/6f/r//L/AAARACUAPABYAHsAoADG
AOwACQEjATUBMgEMAcsAfgAqAOH/vP+1/77/zP/X/+L/6v/x//H/7f/r/+r/6P/n/+b/
5v/n/+j/6f/n/+f/5v/m/+b/5v/m/+b/5v/n/+f/5//n/+f/5//n/+j/6P/o/+j/6f/p
/+n/6f/r/+v/6//r/+r/6v/r/+v/6//r/+v/6//t/+7/7v/v/+3/7f/t/+3/7f/t/+7/
7v/w//H/8f/x//H/8f/y//L/8v/z//T/9P/0//X/9f/1//X/9f/2//b/9v/2//j/+P/4
//n/+v/7//3//v/+//7//v/+//7//////wAAAAABAAEAAgACAAIAAAAAAAAAAAABAAEA
AQABAP7//v/+//7//v/+//7//v8AAAEAAQABAAEAAgACAAIAAAAAAAAAAAACAAIAAgAB
AAEAAAAAAP7///////7//f/7//v/+v/5//n/+f/5//n/+//5//n/+f/3//b/9v/2//f/
9//3//f/9//3//b/9v/3//j/+P/5//v/+//7//v/+//7//v//P/8//z//P/9//3//f/9
//7//v/+//7//v/+//7//v/+//7///////////////7//v/+//7///////3//f/8//z/
/v/+//3//f/7//v/+//7//v/+v/5//n//f/8//v/+v/5//j/+P/4//j/9//1//X/9P/0
//T/9P/0//T/9v/2//j/+f/4//n/+v/6//7//////wAAAQABAAEAAQD///7//P/8//3/
/P/8//3//f/9//7//v8AAAAAAAAAAAAAAAD+//3/+f/3//f/9v/3//b/9f/0//H/8P/v
/+//7v/t/+z/7P/u/+7/7v/u/+3/7f/t/+3/7f/t/+3/7f/r/+v/6//r/+v/7f/t/+v/
6f/r/+v/7//2/wIAFQArAEYAaACPALYA3AACASEBOQFHATgBBgG9AG4AGgDT/7b/tf/C
/9D/3f/o//D/8//z/+//7f/s/+r/6f/o/+n/6f/p/+n/5//n/+b/5v/o/+j/6P/o/+j/
6f/p/+n/6f/p/+n/6f/q/+r/6v/q/+v/6//r/+v/6//r/+v/6//s/+z/7f/t/+3/7f/t
/+3/7f/u/+7/7//v/+//7//v/+//7//w//D/8P/x//H/8f/x//H/8v/y//L/8//0//T/
9P/1//X/9f/3//f/+P/4//j/+P/6//r/+P/5//r/+//7//z//P/8/wAAAAAAAAEAAQAC
AAIAAwADAAQABAAEAAQABAAEAAQAAQABAAEAAQAAAAAAAAAAAAIAAgACAAIAAgADAAMA
AwABAAIAAgACAAQABAAEAAQAAgACAAIAAQABAAAAAAD+//3//f/8//v/+//7//r/+f/5
//n/+f/5//n/9//3//f/9//2//b/9v/1//X/9f/1//f/9//2//b/9f/2//b/9//3//f/
9//3//n/+f/5//r/+v/6//r/+//7//v/+//8//z//P/8//z//P/8//z//P/8//3//f/9
//3//f/8//z//P/8//3//f/9//3//P/8//z//P/7//v/+f/5//n/+f/5//j/9//3//j/
+P/4//j/+P/4//j/+P/3//X/9f/0//T/9P/0//T/9P/0//T/9v/3//r/+//8//z//v//
////AAABAAEAAQABAAEAAAD+//7//f/8//z//f/9//3//v/+/wAAAAAAAAAAAAAAAP7/
/f/5//f/9//2//X/9P/z//L/8//y//H/8f/u/+3/7P/s/+z/7P/s/+z/6//r/+v/6//r
/+v/6//r/+v/6//r/+v/6//t/+3/6//p/+n/6//t//T/AAARACkARABkAIsAtADcAAQB
JQE9AUsBRAEUAc0AgAAuAOP/vv+3/8L/zv/b/+b/7v/z//P/7//r/+z/6v/p/+j/5f/l
/+X/5f/n/+f/5v/m/+b/5v/m/+b/5v/n/+f/5//n/+f/5//n/+j/6P/o/+j/6f/p/+n/
6f/p/+n/6f/p/+r/6v/r/+v/6//r/+v/6//r/+z/7P/t/+3/7f/t/+3/7f/t/+7/7v/u
/+//7//v/+//7//w//D/8P/x//L/8v/y//P/8//z//X/9f/2//b/9v/2//j/+P/4//n/
+v/7//3//v/+//7//v/+//7//////wAAAAABAAMABAAEAAQABAAEAAQABAADAAMAAwAD
AAIAAgACAAIABAAEAAQABAAEAAUABQAFAAMABAAEAAQABAAEAAQABAACAAIAAgABAAEA
AAAAAP7//f/9//z/+//7//v/+v/5//n/+f/5//n/+f/3//f/9//1//T/9P/0//X/9f/1
//X/9f/1//T/9P/1//b/9v/3//f/9//3//f/9//3//f/+P/4//j/+P/5//n/+f/5//r/
+v/6//r/+v/8//z//P/8//z//f/9//3//f/9//z//P/8//z//f/9//3//f/8//z//P/8
//v/+//7//v/+//7//v/+v/5//n/+f/5//r/+P/4//j/+P/2//b/9v/1//X/9f/0//T/
9P/0//T/9P/0//T/9v/3//j/+f/6//r//P/9//3//v8BAAEAAQABAAEAAAD+//7/+//6
//r/+//7//v//P/8//7//v/+//7/AAAAAP7//f/7//n/+f/4//f/9v/1//T/8//y//H/
8f/w/+//7v/u/+z/7P/s/+z/6//r/+v/6//r/+v/6//r/+v/6//r/+v/7f/r/+3/7f/t
/+v/6f/r//D/9v8DABcALgBMAG0AmADAAOgADwEvAUEBSgE4AQEBugBuABsA3P+//77/
yv/X/+L/6v/x//X/8//x/+7/7P/r/+r/6f/p/+n/6f/n/+f/5v/m/+j/6P/o/+j/6P/p
/+n/6f/p/+n/6f/p/+r/6v/q/+r/6f/p/+n/6f/r/+v/6//r/+z/7P/t/+3/7f/t/+3/
7f/t/+7/7v/v/+//7//v/+//7//v//D/8P/w//H/8f/x//H/8f/y//L/8v/z//T/9P/0
//X/9f/1//f/9//4//j/+P/4//r/+v/6//v//P/9//v//P/8//z/AAAAAAAAAQABAAIA
AgADAAUABgAGAAYABgAGAAYABgAFAAUABQAFAAQABAAEAAQABgAGAAYABgAGAAcABwAH
AAcACAAIAAgACAAIAAgACAAGAAYABgAFAAUABAAEAAIAAQABAAAA/////////v/9//3/
/f/9//3//f/7//v/+//7//r/+v/6//v/+//7//v/+//7//r/+v/7//z//P/9//3//f/9
//3//f/9//3//v/+//7//v////3//f/9//7//v/+//7//v8AAAAAAAAAAAAAAQABAAEA
AQABAAAAAAACAAIAAwADAAMAAwACAAIAAgACAAEAAQABAAEAAQABAAEAAAD/////////
//7//v/+//7//v/+//7//v/9//3//f/8//z/+v/6//r/+v/6//r//P/9//7///8AAAAA
AgADAAMABAAHAAcABwAHAAcABgAEAAQAAwACAAIAAwAFAAUABgAGAAgACAAIAAgACAAI
AAYABQABAP/////+//3//P/7//r/+//6//n/+f/4//f/9v/2//T/9P/0//T/9f/1//X/
9f/z//P/8//z//P/8//z//P/8//z//X/9f/z//P/8f/z//r/BAATACcAQABeAIEAqgDS
APYAGwE1AUUBRAEiAeUAngBMAAEA1P/H/87/2v/l//D/+P/7//3/+//3//b/9P/z//L/
8f/x//H/8f/x//H/8P/w//L/8v/y//L/8P/x//H/8f/z//P/8//z//L/8v/y//L/9f/1
//X/9f/1//X/9f/1//T/9P/1//X/9//3//f/9//1//b/9v/3//f/9//3//f/9//3//j/
+P/4//n/+f/5//v/+//8//z//P/9//7//v/+//////////////8AAAAAAAAAAAIAAgAC
AAMABAAFAAUABgAGAAYACgAKAAoACwAJAAoACgALAA0ADgAOAA4ADgAOAA4ADgANAA0A
DQANAAwADAAMAAwADgAOAA4ADgAMAA0ADQANAA8AEAAQABAADgAOAA4ADgAOAA4ADgAN
AA0ADAAMAAoACwALAAoACQAHAAcABgAFAAUABQAFAAUABQADAAMAAwAFAAQABAAEAAMA
AwADAAMABQAFAAQABAADAAQABAAFAAcABwAHAAcABwAHAAcACAAGAAYABgAHAAcABwAH
AAgABgAGAAYABgAIAAgACAAIAAgACQAJAAkACQAJAAgACAAIAAgACQAJAAkACQAIAAgA
CAAIAAcABwAHAAcABwAHAAcABgAFAAUABQAFAAYABAAEAAQABAAEAAQABAADAAMAAwAC
AAIAAgACAAIAAgACAAIABAAFAAYABwAIAAgACgALAAsADAANAA0ADQANAA0ADAAKAAoA
CQAIAAgACQAJAAkACgAKAA4ADgAOAA4ADgAOAAwACwAHAAUABQAEAAUABAADAAIAAQAA
AP/////+//3//P/8//z//P/8//z/+f/5//n/+f/7//v/+//7//n/+f/5//n/+//7//n/
+f/5//n/+f/7/wAACAAVACkAQABaAHsAogDIAO4AEwEvAT8BQgEoAe8AqgBcAA8A3P/L
/9D/3P/n//L/+v8BAAMAAQD9//r/+P/3//b/9//3//f/9//3//f/9v/2//b/9v/2//b/
9v/3//f/9//3//f/9//3//j/+P/4//j/9//3//f/9//3//f/9//3//j/+P/5//n/+f/5
//n/+f/5//r/+v/7//v/+//7//v/+//7//z//P/8//3//f/9//3//f/+//7//P/9//7/
/v/+/////////wEAAQACAAIABAAEAAYABgAGAAcACAAJAAkACgAKAAoADAAMAAwADQAN
AA4ADgAPAA8AEAAQABAAEAAQABAAEAAPAA8ADwAPAA4ADgAOAA4ADgAOAA4ADgAOAA8A
DwAPABEAEgASABIAEgASABIAEgASABIAEgARABEAEAAQAA4ADwAPAA4ADQALAAsACgAJ
AAsACwALAAsACQAHAAcABwAHAAYABgAGAAcABwAHAAcABwAHAAYABgAJAAoACgALAAkA
CQAJAAkACwALAAsADAAMAAwADAANAAsACwALAAwADgAOAA4ADgAOAA4ADgAOAAwADQAN
AA0ADwAPAA4ADgAMAAwADQANAA0ADQAMAAwADAAMAAsACwALAA0ADQANAAwACgAKAAoA
CgAIAAgACAAHAAcABwAGAAYABgAGAAYABgAIAAgACgALAAwADQAOAA4AEAARABEAEgAR
ABEAEQARABEAEAAOAA4ADwAOAA4ADwAPAA8AEAAQABAAEAAQABAADgAOAAwACwALAAkA
CQAIAAcABgAFAAQAAwACAAEAAQAAAP///v/+/wAAAAAAAAAA/f/9//3//f/9//3//f/9
/////////////f///wEA///9//v/+/8BAAgAFgAnAD0AVgB2AJkAwADkAAgBJQE9AUsB
QAEQAckAegAkAOP/yv/L/9b/5P/x//z/AgAFAAUABQADAAAA/v/9//z/+//7//v/+//7
//v/+v/6//r/+v/6//r//P/9//3//f/7//v/+//7//z//P/8//z//f/9//3//f//////
//////7//v//////AQABAAEAAQD//wAAAAABAAMAAwADAAMAAQABAAIAAgAEAAUABQAF
AAMAAwAEAAQABAAFAAYABgAIAAkACQAJAAkACQAKAAoACgAKAAwADAAMAA0ADgAPAA8A
EAAQABAAEgASABIAEwATABQAFAAVABUAFgAWABYAFAAUABQAFAATABMAEwATABQAFAAU
ABQAFAAUABQAFAAUABUAFQAVABUAFgAWABYAFgAWABYAFgAWABYAFgAVABcAFgAWABQA
EwATABIAEQAPAA8ADgANAA0ADQANAA0ADwANAA0ADQALAAoACgAKAAsACwALAAsADQAN
AAwADAANAA4ADgAPAA8ADwAPAA8AEQARABEAEgASABIAEgATABMAEwATABQAFAAUABQA
FAAUABQAFAAUABQAFQAVABUAFQAVABQAFAAUABQAFQAVABUAFQAUABQAFAAUABMAEwAR
ABEAEQARABEAEAAPAA8ADwAPAA8ADwAQAA8ADwAPAA8ADgAOAA4ADwAPABAAEQASABQA
FQAXABcAFwAXABcAFQAWABcAGAAYABcAFwAWABUAFQAVABUAFQAWABcAFgAWABYAFwAX
ABQAFAAUABMAEAAPAA4ADQAKAAoACwAMAAoACQAIAAcABgAEAAQABAAEAAQABAAEAAQA
BAAEAA==
         </WaveFormData>
      </LeadData>
      <LeadData>
         <LeadByteCountTotal>10000</LeadByteCountTotal>
         <LeadTimeOffset>0</LeadTimeOffset>
         <LeadSampleCountTotal>5000</LeadSampleCountTotal>
         <LeadAmplitudeUnitsPerBit>4.88</LeadAmplitudeUnitsPerBit>
         <LeadAmplitudeUnits>��V</LeadAmplitudeUnits>
         <LeadHighLimit>2147483647</LeadHighLimit>
         <LeadLowLimit>268435456</LeadLowLimit>
         <LeadID>V5</LeadID>
         <LeadOffsetFirstSample>0</LeadOffsetFirstSample>
         <FirstSampleBaseline>0</FirstSampleBaseline>
         <LeadSampleSize>2</LeadSampleSize>
         <LeadOff>FALSE</LeadOff>
         <BaselineSway>FALSE</BaselineSway>
         <ExcessiveACNoise>FALSE</ExcessiveACNoise>
         <MuscleNoise>FALSE</MuscleNoise>
         <LeadDataCRC32>3048686067</LeadDataCRC32>
         <WaveFormData>
BAAEAAQABAAGAAYABgAGAAYABgAGAAYABAAEAAQABAAEAAQABAAEAAIAAgACAAIAAAAA
AAAAAAD+//7//v/+//z//P/8//z/+//6//n/+P/2//b/9v/2//j/+P/4//j/9v/2//b/
9v/4//j/+P/4//r/+v/6//r/+v/6//r/+v/6//r/+v/6//r/+v/6//r//P/8//z//P/8
//z//P/8//z//P/8//z//P/8//z//P/8//z//P/8//z//P/8//z//P/8//z//P/6//r/
+v/6//r/+v/6//r/+P/4//j/+P/4//j/+P/4//j/+P/4//j/+P/4//j/+P/2//b/9v/2
//b/9v/1//X/9v/2//b/9v/4//n/+v/7//7//v8AAAAA//////////8BAAEAAQABAAEA
///+//7////////////+////AAAAAAIAAgABAAAA///+//v/+//6//n/+P/3//j/9//3
//b/8//y//H/8f/y//L/8v/y//L/8v/y//L/8f/x//H/8f/x//H/8f/x//H/8f/x//H/
8P/v/+7/7f/r//D/9v8DABQAJwA/AF4AgQCjAMQA5AD8AAkBBwHrALsAgwA+AAMA5v/b
/9n/4P/p//D/9f/4//j/9v/y//D/7//u/+3/7v/u/+7/7v/s/+z/6//r/+z/7P/s/+z/
7v/v/+//7//u/+7/7v/u//D/8P/w//D/7v/u/+7/7v/u/+7/7v/v/+//7//v/+//7//v
//D/8P/y//L/8//0//L/8v/y//L/8v/y//P/8//1//X/9f/2//b/9v/2//b/9//3//f/
9//1//b/9v/2//f/9//3//j/+//7//v/+//6//r//P/9//3//v////////8BAAEAAQAD
AAMABAAEAAUABQAFAAUABgAGAAYABwAHAAcABwAHAAYABgAGAAYABgAGAAcABwAJAAkA
CgAKAAgACAAIAAgABwAHAAcABwAGAAUABAADAAMAAwADAAEAAwADAAIAAgAAAP//////
//3//f/9//z//P/7//v/+//7//r/+v/6//z//P/8//z//P/8//z//P/8//3//f/9//3/
/v/+//7//v/+//7///////////////////8AAAAAAAAAAAEAAQABAAEAAQABAAEAAgAC
AAIAAgACAAIAAgABAAAA///+/wAAAAAAAAAAAQABAAEAAQD+//7//v/+//3//f/9//3/
/f/+//z//P/8//z//P/8//z//P/8//z//P/8//r/+f/5//r//P/8//z//v///wAAAQAC
AAIABAAEAAUABQAFAAUABQAFAAUABQAFAAEAAAAAAAEAAwADAAMABAADAAQABAAEAAIA
AQAAAP//AAD9//3//P/7//r/+f/4//X/9f/0//P/9P/z//P/8v/y//L/8v/y//L/8v/y
//H/7//v/+//7//x//H/8f/x//H/8f/x//D/7//s/+v/7f/w//z/CwAcAC8ASwBsAI8A
sQDSAPAABAEPAQUB3wCpAGkAIgDz/+D/2//Z/+D/6f/w//X/9v/0//L/8P/v/+//7//v
/+7/7v/u/+7/7v/u/+3/7f/s/+z/7P/s/+z/7f/t/+3/7v/u/+7/7v/u/+7/7v/u/+z/
7P/s/+z/7v/u/+7/7//t/+3/7f/t/+//7//w//D/8P/w//H/8v/w//D/8P/w//L/8v/z
//P/8f/x//H/8v/0//T/9P/0//X/9f/1//X/8//0//T/9P/1//X/9f/2//f/9//3//f/
+P/4//r/+//7//z//f/9//3/////////AQABAAIAAgABAAEAAQABAAIAAgACAAMAAQAB
AAEAAQACAAIAAgACAAIAAgADAAMAAwADAAQABAAEAAQABAAEAAMAAwADAAMABAADAAIA
AQADAAMAAwABAAAA///9//z/+v/5//n/+f/5//n/+f/4//j/9//3//f/9//2//b/9v/2
//b/9v/2//j/+P/4//j/+P/5//n/+f/3//j/+P/4//r/+v/6//v/+//7//v/+//7//v/
/P/8//r/+v/7//v//f/9//3//f/9//7//v/+//z//P/8//z//P/8//z//P/6//r/+v/6
//n/+f/5//n/+P/4//j/+P/5//n/+v/4//j/+P/4//j/+P/4//j/9v/2//b/9v/2//X/
9f/2//b/9v/2//j/+f/6//v//P/8//7//v////3//f/9//3////////////9//z//P/9
//3//f/9//7///8AAAAAAAAAAP///v/9//z/+f/5//j/9f/0//P/8v/z//P/8v/x/+7/
7f/t/+z/7P/s/+z/7P/s/+z/7P/r/+v/6//r/+v/6//r/+v/6//t/+3/7f/s/+f/5v/l
/+X/6P/y////DgAjAD0AXgCBAKUAzADqAAIBEQETAfcAwwCFADwA/f/c/9H/0f/Y/+H/
6P/v//L/8P/u/+z/7P/r/+r/6f/o/+j/6P/o/+j/6P/n/+f/6P/o/+j/6P/m/+f/5//n
/+j/6P/o/+j/5v/m/+b/5v/m/+b/5v/m/+j/6P/o/+n/6f/p/+n/6f/p/+n/6v/q/+j/
6P/p/+r/7P/s/+z/7P/u/+7/7//v/+//7//v//D/8P/w//D/8P/z//P/8//z//H/8v/y
//L/8f/x//H/8v/z//P/8//z//b/9v/4//n/+f/6//v/+//7//3//f/9//3//f/+//7/
//////////8CAAIAAgADAAEAAQABAAEAAAAAAAAAAAACAAIAAwADAAEAAQACAAIAAgAC
AAIAAgABAAEAAQABAAIAAQAAAP///////////f/7//v/+v/6//j/9//3//f/9//3//f/
9v/2//X/9f/1//X/9P/0//T/9P/0//T/9P/0//T/9P/0//T/9f/1//X/9f/2//b/9v/2
//b/9v/3//X/9f/1//X/9v/3//n/+v/4//j/+f/5//n/+f/5//n/+//8//z//P/6//r/
+v/6//r/+v/6//r/+P/4//j/+P/5//n/+f/5//j/+P/4//j/9//3//X/9//4//b/9v/2
//b/9P/0//T/9P/0//T/9P/0//T/8//z//T/9P/0//T/9v/3//j/+f/6//j/+v/6//v/
/f/9//3//f/7//v/+//7//v/+v/6//v//f/9//3//v/9//7//v/+/wAA///+//3/+v/3
//f/9v/z//L/8f/w//H/8f/w/+//7v/t/+3/7P/s/+z/7P/s/+z/7P/s/+v/6f/p/+n/
6f/r/+v/6//r/+v/6//r/+r/6f/m/+f/6f/u//b/BQAWAC0ASQBuAJUAuQDcAPwAEgEd
ARMB6wCxAG8AJgDx/9r/0//V/9z/5f/q/+//8v/y//D/8P/s/+v/6v/p/+r/6v/q/+r/
6v/q/+n/6f/q/+r/6v/q/+j/6f/p/+n/6v/q/+r/6v/q/+r/6v/q/+z/7P/s/+z/6v/q
/+r/6//t/+3/7f/t/+3/7f/u/+7/7P/s/+3/7v/u/+7/7v/u//D/8P/x//H/8f/x//H/
8v/y//L/8v/y//P/8//z//P/8//0//T/9P/1//X/9f/2//f/9//3//f/+P/4//r/+//7
//z//f/9////AQABAAEAAQABAAIAAgADAAMAAwADAAQABAAEAAUABQAFAAUABQAFAAYA
BwAIAAYABgAHAAcABwAHAAgACAAIAAgACAAIAAcABwAHAAcABgAFAAQAAwABAAEAAQD/
///////+//7//v/9//3//f/8//v/+v/4//r/+f/5//n/+f/4//j/+P/4//j/+P/4//j/
+P/4//j/+P/5//n/+f/5//r/+v/6//r/+v/6//v/+//7//v/+//7//v//P/8//7//v//
////AQABAAEAAQD//wAAAAAAAAAAAAAAAAAAAAAAAAAAAAAAAAAAAAAAAP//////////
/v/+//7//v/9//3//f/9//3//P/8//z//P/8//r/+v/6//r/+v/6//r/+v/6//n/+f/6
//z//P/8//7//f/+////AAAAAAIAAgADAAMAAwADAAMABQAFAAUABQADAAIAAgADAAEA
AQABAAIAAwAEAAQABAAEAAMAAgABAAAA/f/9//z//f/8//v/+v/3//f/9v/1//b/9f/1
//T/8v/y//L/8v/y//L/8v/x//P/8//z//P/8//z//P/8//z//P/9f/0//H/8P/v/+//
8v/6/wcAGAAtAEcAaACLALEA1gD4ABABHwEdAf8AywCNAEgACwDs/9//3f/i/+v/9P/5
//r/+v/4//T/8v/x//D/7//w//D/8P/w/+7/7v/t/+3/8P/w//D/8P/w//H/8f/x/+7/
7v/u/+7/7v/u/+7/7v/u/+7/7v/u//D/8P/w//H/7//v/+//7//v/+//8P/w//L/8v/z
//T/8v/y//L/8v/y//L/8//z//P/8//z//T/8v/y//L/8v/1//X/9f/1//X/9v/2//b/
+f/5//n/+v/5//n/+f/5//z//P/+//////8AAAEAAQD//wEAAQABAAMAAwAEAAQABwAH
AAcABwAIAAgACAAJAAcABwAHAAcABgAGAAYABgAIAAgACQAJAAkACQAKAAoACgAKAAoA
CgAJAAkACQAJAAgABwAGAAUAAwADAAMAAQABAAEAAAAAAP7//f/9//3//////////v/9
//v/+v/5//v/+v/6//r/+v/6//r/+v/6//r/+v/6//z//f/9//3/+//8//z//P/8//z/
/P/9//3//f/9//3//f/9//7//v8AAAAAAQABAP//////////AQACAAIAAgAAAAAAAAAA
AAAAAAAAAAAAAgACAAIAAgD///////////7//v/+//7//f/9//3//f/9//3//f/9//3/
/v/8//z//P/8//z//P/8//z/+v/6//r/+v/6//n/+f/6//r/+v/6//z//f/+////AAAC
AAQABAAFAAcABwAHAAcABQAFAAUABQAFAAQABAAFAAMAAwADAAQABQAGAAYABgAGAAUA
BAADAAIA//////7//f/8//v/+v/5//n/+P/3//j/9//3//b/9P/0//T/9P/y//L/8v/x
//P/8//z//P/8//z//P/8//z//P/9f/0//P/8P/v/+//8v/6/wcAFgArAEUAZACHAK0A
0ADwAAgBFQETAfMAvwCFAEAACQDs/+P/3//k/+3/8v/3//z//P/4//b/9P/z//L/8f/y
//L/8v/y//D/8P/v/+//8P/w//D/8P/w//H/8f/x//L/8v/y//L/8v/y//L/8v/y//L/
8v/y//D/8P/w//H/8//z//P/8//x//H/8v/y//T/9P/1//b/9v/2//b/9v/0//T/9f/1
//f/9//3//j/9v/2//b/9v/3//f/9//3//n/+v/6//r/+f/5//n/+v/9//3//f/9//7/
/v8AAAEA//8AAAEAAQADAAUABQAFAAUABQAGAAYACQAJAAkACQAIAAgACAAJAAkACQAJ
AAkACAAIAAgACAAIAAgACQAJAAkACQAKAAoACgAKAAoACgAJAAkACQAJAAgABwAGAAUA
BQAFAAUAAwAFAAUABAAEAAIAAQABAAEA/////////v/+//3//f/9/////v/+//7//v/+
//7//v/+//7//v/+//7///////////8AAAAAAAAAAAAAAAABAAEAAQABAAEAAQABAAIA
AgACAAIAAwADAAMAAwADAAMAAwAEAAQABAAEAAQABAAEAAIAAgACAAIABAAEAAQABAAD
AAMAAwADAAIAAgACAAIAAQABAAEAAQABAAEA//8AAAAAAAAAAAAAAAAAAAAAAAD+//7/
/v/+/wAA/////wAA/v/+//7/AAADAAQABQAGAAYACAAIAAkACQAJAAkACQAJAAkACQAJ
AAUABAAEAAUABwAHAAcACAAHAAgACAAIAAgABwAGAAUABAABAAEAAAD///7//f/8//v/
+//6//n/+P/3//f/9v/2//b/9v/2//b/9v/2//X/9f/1//X/9f/3//f/9//3//f/9//3
//b/9f/0//H/8f/0//r/BQAUACUAOwBYAHkAnQDAAOIA/AANAREB/wDTAJsAXAAbAPT/
5//h/+L/6//y//f//P/8//z/+v/4//f/9v/1//L/8v/y//L/9P/0//P/8//0//T/9P/0
//L/8//z//P/9P/0//T/9P/y//L/8v/y//L/8v/y//L/8v/y//L/8//z//P/8//z//X/
9f/2//b/9P/0//X/9v/2//b/9v/2//b/9v/3//f/9//3//f/+P/4//j/+P/4//n/+f/5
//n/+f/6//r/+v/7//v/+//8//3//f/9//3//v/+/wAAAQD//wAAAQABAAMABQAFAAUA
BQAFAAYABgAHAAcABwAHAAgACAAIAAkABwAHAAcABwAIAAgACAAIAAgACAAJAAkABwAH
AAgACAAKAAoACgAKAAkACQAJAAkACAAHAAYABQAFAAUABQADAAMAAwACAAIAAgABAAEA
AQD////////+/wAA/////////f/8//z//P/8//z//P/8//z//P/8//z//v//////////
/wAAAAAAAAAAAAAAAAEA////////////////AAAAAAAAAAABAAEAAQABAAEAAQABAAIA
AgACAAIAAgACAAIAAgACAAIAAgAAAAAAAAAAAP///////////v/+//7//v//////////
/wAA/v/+//7//v/8//z//P/8//z//P/8//z//P/7//v//P/+//7//v8AAP//AAABAAIA
AgAEAAQABQAHAAcABwAHAAUABQAFAAUAAwACAAIAAwADAAMAAwAEAAMABAAEAAQABgAF
AAQAAwACAP/////+//3//P/7//r/+//7//r/+f/2//X/9f/0//T/9P/0//T/9P/0//T/
8//z//P/8//z//H/8f/x//H/8//x//H/8v/v/+7/7f/t//D/+v8JABgAKwBFAGQAhQCp
AMwA6gAAAQ8BDQHtALkAfQA2AP3/5P/b/9f/3v/n/+7/8//2//b/9P/y//D/7//u/+3/
7v/u/+7/7v/u/+7/7f/t/+7/7v/u/+7/7v/v/+//7//s/+z/7P/s/+7/7v/u/+7/8P/w
//D/8P/u/+7/7v/v/+//7//v/+//8f/x//L/8v/y//L/8//0//T/9P/0//T/8v/y//P/
8//z//P/8//0//b/9v/2//b/9//3//f/9//3//j/+P/4//f/9//3//j/+//7//v/+//6
//r//P/9////AAABAAEA//8BAAEAAQADAAMABAAEAAUABQAFAAUABAAEAAQABQAFAAUA
BQAFAAYABgAGAAYABAAEAAUABQAHAAcACAAIAAYABgAGAAYABwAHAAcABwAIAAcABgAF
AAMAAwADAAEAAQABAAAAAAD+//3//f/9//3//f/9//z//P/7//v/+//5//j/+P/4//r/
+v/6//r/+P/4//j/+P/4//n/+f/5//v//P/8//z/+v/6//r/+//9//3//f/9//3//f/+
//7//P/8//3//f/9//3//f/9//3//v/+//7//v/+//7//v/8//z//P/8//z//P/8//z/
/f/9//3//f/6//r/+v/6//v/+//7//v/+//6//j/+P/4//j/+P/4//j/+P/4//j/+P/4
//j/9//3//j/+v/6//r//P/8//z//P/8//7/AAAAAAEAAQABAAEAAQD/////////////
/v/+////////////AAABAAIAAgACAAAA///+//3//P/5//n/+P/5//j/9//2//X/9f/0
//P/8v/x//H/8P/u/+7/7v/u/+7/7v/u/+3/7//v/+//7//t/+3/7f/t/+//7//v/+7/
6//q/+n/6f/w//r/CQAaADEATwBwAJUAuQDcAPoAEAEdAQ8B5QCtAGsAIADt/9j/0//V
/97/5//w//X/9v/2//L/8P/u/+3/7P/r/+z/7P/s/+z/6v/q/+n/6f/q/+r/6v/q/+r/
6//r/+v/7P/s/+z/7P/q/+r/6v/q/+z/7P/s/+z/7P/s/+z/7f/r/+v/6//r/+3/7f/u
/+7/7v/u/+//8P/u/+7/7v/u//D/8P/x//H/8f/x//H/8v/y//L/8v/y//P/8//z//P/
8f/y//L/8v/1//X/9f/2//f/9//3//f/9v/2//j/+f/7//z//f/9//3/////////AQAB
AAIAAgADAAMAAwADAAIAAgACAAMAAQABAAEAAQACAAIAAgACAAQABAAFAAUABQAFAAYA
BgAEAAQABAAEAAMAAwADAAMAAgABAAAA///////////9//v/+//6//r/+v/5//n/+f/3
//f/9//2//b/9f/1//X/9//2//b/9v/0//T/9P/0//T/9P/0//T/9v/3//f/9//1//b/
9v/2//j/+P/4//n/+f/5//n/+f/5//n/+v/6//r/+v/7//v//f/9//3//f/7//z//P/8
//z//P/8//z//P/8//z//P/8//z//P/8//v/+//7//v//P/8//z//P/5//n/+f/3//j/
+P/4//j/+P/4//j/+P/4//b/9v/2//b/+P/3//f/+P/2//b/9v/4//v//P/9//7//P/+
//7///8BAAEAAQABAP///////////f/8//z//f////////8AAP//AAAAAAAAAgABAAAA
///8//n/+f/4//f/9v/1//T/8//z//L/8f/u/+3/7f/s/+7/7v/u/+7/7v/u/+7/7f/t
/+3/7f/t/+3/7f/t/+3/7f/v/+//7P/p/+j/5//p/+7/+P8HABgALQBJAGwAkQC3ANwA
/AASAR8BGQHxALkAeQAyAPn/4P/X/9X/3P/l/+z/7//y//T/8v/u/+z/6//q/+n/6P/o
/+j/6P/o/+j/5//n/+b/5v/m/+b/5v/n/+f/5//o/+j/6P/o/+j/6P/o/+j/6P/o/+j/
6P/o/+j/6P/p/+n/6f/p/+n/6f/p/+r/6v/q/+r/6//s/+z/7P/s/+z/7P/s/+3/7f/t
/+3/7f/u//D/8P/w//D/7//v/+//7//x//L/8v/y//P/8//z//T/9f/1//X/9f/2//b/
+P/5//n/+v/7//v/+//9//3//f/9//3//v/+/wEAAQABAAEAAgACAAIAAwADAAMAAwAD
AAIAAgACAAIAAgACAAMAAwADAAMABAAEAAIAAgACAAIAAQABAAEAAQAAAP///v/9//3/
/f/9//v/+f/5//j/+P/4//f/9//3//f/9//3//b/9v/1//X/9f/z//L/8v/y//L/8v/y
//L/9P/0//T/9P/y//P/8//z//X/9v/2//b/9v/2//b/9//3//f/9//3//f/9//4//j/
+P/4//n/+f/5//n/+f/5//n/+v/6//r/+v/6//r/+v/8//z//P/8//r/+v/6//r/+f/5
//n/+f/6//r/+v/6//f/9//3//f/9//5//j/+P/4//j/+P/2//b/9v/2//b/9v/2//b/
9v/1//X/9v/2//b/9v/4//n/+v/7//z//P/+//7//////////////wEAAQABAAEA/f/8
//z//f/9//3//f/+////AAAAAAAAAAD///7//f/+//v/+//6//n/+P/3//b/8//z//L/
8f/y//H/8f/w//D/8P/w//D/7v/u/+7/7f/v/+//7//v/+3/7f/t/+3/7f/v/+//8P/v
/+z/6f/p/+z/8P/7/woAHwA3AFQAeQCdAMAA5gACARcBHQENAd8ApwBmACEA9P/h/9n/
3P/l/+z/7//2//j/9v/y//D/7//u/+3/7P/s/+z/7P/q/+r/6f/p/+r/6v/q/+r/7P/t
/+3/7f/s/+z/7P/s/+z/7P/s/+z/7P/s/+z/7P/s/+z/7P/t/+3/7f/t/+3/7f/t/+7/
7v/u/+7/7//w//D/8P/w//D/8P/w//H/8f/x//H/8f/y//L/8v/y//L/8//z//P/8//z
//T/9P/0//X/9f/1//b/9//3//f/9//4//j/+v/7//v//P/9//3//f////////8BAAEA
AgACAAUABQAFAAUABgAGAAYABwAHAAcABwAHAAYABgAGAAYABgAGAAcABwAHAAcACAAI
AAgACAAIAAgABwAHAAcABwAGAAUABAADAAMAAwADAAEAAQABAAAAAAD8//v/+//7//v/
+//7//r/+v/5//n/+f/5//j/+P/4//j/+P/4//j/+v/6//r/+v/4//n/+f/5//n/+v/6
//r/+v/6//r/+//9//3//f/9//v/+//8//z//P/8//3//f/9//3//f/9//3//v/+//7/
/v/+//7//v/+//7//v/+//7//v/+//7////////////+//7//v/+//3//f/9//3//f/7
//z//P/8//z//P/8//z//P/8//z//P/8//z//P/7//v//P/8//z//P/+////AAABAAIA
AgAEAAQABQAHAAcABwAHAAUABQAFAAUAAwACAAIAAwAFAAUABQAGAAUABgAGAAYABgAF
AAQAAwAEAAEAAQAAAP3//P/7//r/+//7//r/+f/4//f/9//2//T/9P/0//T/9v/2//b/
9f/z//P/8//z//X/9f/1//X/9f/1//X/9P/z//L/7//x//T/+v8HABgAKwBDAGIAhwCr
AM4A7gAIARcBFQH5AMUAiQBGAAsA7v/j/9//5P/t//T/+f/6//z/+v/4//b/9f/0//P/
8v/y//L/8v/0//T/8//z//L/8v/y//L/8v/z//P/8//0//T/9P/0//L/8v/y//L/9P/0
//T/9P/0//T/9P/1//P/8//z//P/9f/1//b/9v/2//b/9//4//j/+P/4//j/+P/4//n/
+f/5//n/+f/6//r/+v/6//r/+//7//v/+//9//7//v/+/////////wAA//////////8A
AAAAAgADAAMABAAFAAUABQAHAAcABwAJAAkACgAKAAsACwALAAsADAAMAAwADQANAA0A
DQANAAwADAAMAAwADAAMAA0ADQANAA0ADgAOABAAEAAQABAADQANAA0ADQAOAA0ADAAL
AAkACQAJAAcABwAHAAYABgAEAAMAAwADAAEAAQABAAAAAgABAAEAAQABAAAAAAAAAAAA
AAAAAAAAAgACAAIAAgAAAAEAAQABAAMABAAEAAQABAAEAAQABQADAAMAAwADAAMAAwAE
AAQABAAEAAUABQAHAAcABwAHAAUABgAGAAYABgAGAAYABgAGAAYABgAGAAYABgAGAAYA
BwAHAAcABwAGAAYABgAGAAUABQAFAAUABQAFAAYABAAEAAQABAAEAAQABAAEAAIAAgAC
AAIAAgABAAEAAgAEAAQABAAGAAcACAAJAAoACgAMAAwADQANAA0ADQANAA0ADQANAA0A
CwAKAAoACwALAAsACwAMAA8AEAAQABAAEAAPAA4ADQAKAAcABwAGAAcABgAFAAQAAwAD
AAIAAQAAAP/////+//7//v/+//7//v/+//7//f/9//3//f/9//v/+//7//v/+//9//3/
/P/7//r/+f/3//r/AgANAB4ALwBFAGIAgwCnAMwA7gAGARUBFwEDAdMAmwBaABsA+v/t
/+n/7P/1//z/AQAEAAYAAgAAAP7//f/8//v/+v/6//r/+v/6//r/+f/5//j/+P/4//j/
+v/7//v/+//6//r/+v/6//z//P/8//z//P/8//z//P/7//r/+f/5//v/+//7//v/+//7
//z//P/8//z//f/+//z//P/8//z//P/8//3//f////////8AAP7//v/+//7/AQABAAEA
AQD//wAAAAAAAAEAAQABAAIAAwADAAMAAwAEAAQABgAHAAcACAAJAAkACQALAAsACwAN
AA0ADgAOABEAEQARABEAEAAQABAAEQARABEAEQARABAAEAAQABAAEgASABMAEwARABEA
EgASABIAEgASABIAEwATABMAEwASABEAEAAPAA8ADwAPAA0ADQANAAwADAAKAAkACQAJ
AAkACQAJAAgABgAFAAUABQAFAAQABAAEAAYABgAGAAYABgAGAAYABgAIAAkACQAJAAcA
CAAIAAgACAAIAAgACQAJAAkACQAJAAcABwAIAAgACgAKAAsACwAJAAkACQAJAAkACgAK
AAoADAAMAAwADAAKAAoACgAKAAoACgAKAAoACQAJAAkACQAIAAoACgAKAAoACAAIAAgA
CAAIAAgACAAIAAYABgAGAAYABgAFAAUABgAIAAgACAAKAAsADAANAA4ADAAOAA4ADwAP
AA8ADwAPAA8ADwAPAA8ADQAMAAwADQAPAA8ADwAQABEAEgASABIAEAAPAA4ADQAMAAkA
CQAIAAcABgAFAAQAAwADAAIAAQAAAP/////+/wAAAAAAAAAA/v/+//7//f//////////
/////////////////////v/7//r/+f/7//7/CgAXACgAPQBZAHgAmwC/AOIA/gASAR0B
EwHtALcAdQAsAPv/6v/j/+X/7v/5/wAAAwAGAAYABAACAP7//f/8//v//P/8//z//P/8
//z/+//7//r/+v/6//r//P/9//3//f/7//r/+f/4//j/+P/4//j/+v/6//r/+v/8//z/
/P/9//v/+//7//v//f/9//7//v/8//z//f/+/wAAAAAAAAAAAAAAAAEAAQABAAEAAQAC
AAAAAAAAAAAA//////////8BAAIAAgACAAMAAwADAAQABwAHAAcABwAIAAgACgALAAsA
DAANAA0ADQAPAA8ADwAPAA8AEAAQABEAEQARABEAFAAUABQAFQATABMAEwATABIAEgAS
ABIAFAAUABUAFQAVABUAFgAWABYAFgAWABYAEwATABMAEwAUABMAEgARABEAEQARAA8A
DwAPAA4ADgAMAAsACwALAAkACQAJAAgACgAJAAkACQAJAAgACAAIAAgACAAIAAgACAAI
AAgACAAIAAkACQAJAAkACgAKAAoACgAKAAoACwANAA0ADQANAA0ADQAOAA4AEAAQABEA
EQAPAA8ADwAPAA8AEAAQABAAEAAQABAAEAAQABAAEAAQABAAEAAQABAADwAPAA8ADwAO
AA4ADgAOAA0ADQANAA0ACwALAAsACwANAAwADAAMAAwACwALAAsADQANAA0ADQAOAA8A
EQASABIAEgATABUAFQAUABQAFAATABMAEwATABEAEgASABMAFQAUABQAFAATABMAEwAT
ABEAEQARABEADgANAAwACwAJAAkACgAJAAgABwAGAAUABAACAAIAAgACAAIAAgACAAIA
BAAEAA==
         </WaveFormData>
      </LeadData>
      <LeadData>
         <LeadByteCountTotal>10000</LeadByteCountTotal>
         <LeadTimeOffset>0</LeadTimeOffset>
         <LeadSampleCountTotal>5000</LeadSampleCountTotal>
         <LeadAmplitudeUnitsPerBit>4.88</LeadAmplitudeUnitsPerBit>
         <LeadAmplitudeUnits>��V</LeadAmplitudeUnits>
         <LeadHighLimit>2147483647</LeadHighLimit>
         <LeadLowLimit>268435456</LeadLowLimit>
         <LeadID>V6</LeadID>
         <LeadOffsetFirstSample>0</LeadOffsetFirstSample>
         <FirstSampleBaseline>0</FirstSampleBaseline>
         <LeadSampleSize>2</LeadSampleSize>
         <LeadOff>FALSE</LeadOff>
         <BaselineSway>FALSE</BaselineSway>
         <ExcessiveACNoise>FALSE</ExcessiveACNoise>
         <MuscleNoise>FALSE</MuscleNoise>
         <LeadDataCRC32>569022446</LeadDataCRC32>
         <WaveFormData>
CAAIAAgACAAKAAoACgAKAAoACgAKAAoACAAIAAgACAAGAAYABgAGAAQABAAEAAQAAwAC
AAEAAAD+//7//v/+//z//P/8//z/+v/6//r/+v/4//j/+P/4//j/+P/4//j/+P/4//j/
+P/4//j/+P/4//r/+v/6//r/+v/6//r/+v/8//z//P/8//z//P/8//z//P/8//z//P/8
//z//P/8//z//P/8//z//P/8//z//P/+//7//v/+//7//v/+//7//v/+//7//v/8//z/
/P/8//z//P/8//z/+v/6//r/+v/6//r/+v/6//j/+P/4//j/+P/4//j/+P/5//n/+f/5
//n/+f/5//n/9//3//f/+f/8//z//f/+////AAAAAAAAAAABAAEAAQACAAIAAgACAAEA
AQAAAAAAAAAAAAEAAQABAAMAAwADAAMAAwADAAIA///+//3//P/8//v/+v/5//f/9//2
//X/9P/z//P/8v/z//P/8//z//H/8f/x//H/8f/x//H/8f/x//D/8P/w//D/8P/w//D/
8P/u/+3/6//r/+7/8////wwAGwAvAEsAawCJAKkAxgDaAOcA4wDLAKMAdQA+AA0A9P/p
/+X/5//t//L/9f/2//b/9f/z//L/8f/w/+//7v/t/+3/7f/t/+3/7f/t/+3/7f/t/+3/
7f/t/+7/7v/u/+7/7v/u/+7/7v/u/+7/7v/v/+//7//u/+7/7v/u/+//7//v/+//8P/w
//D/8P/w//H/8f/x//H/8f/x//H/8f/x//L/8v/0//X/9f/1//P/9P/0//T/9f/1//X/
9f/1//b/9v/2//b/9v/3//f/+P/4//j/+f/5//v/+//7//3//v/+//7//P/9//3//v/+
/wAAAQACAAIAAgACAAMAAwAEAAQABAAFAAUABQAFAAMAAwADAAMABQAFAAYABgAIAAgA
CAAIAAcABwAHAAYACAAHAAYABQACAAEAAQAAAAAA///+//3//v/+//3//f/8//v/+//7
//n/+f/4//j/+P/3//f/9//2//b/9v/2//b/9v/2//b/9v/2//b/9v/4//n/+f/5//n/
+f/5//n/+f/6//r/+//6//n/+P/3//r/+v/6//n/+//8//z//P/9//3//f/9//3//f/9
//3//f/9//3//v/9//z/+v/5//v//P/8//v/+//7//v/+//6//r/+v/6//r/+v/6//r/
+f/4//j/+P/4//j/+P/4//j/9//3//f/9//3//n/+f/5//n/+f/5//v//P/8//3//v//
//7//v/+//7/////////AAAAAAAAAAD//////v/+//7/AAABAAEAAQADAAMAAwADAAEA
AQAAAP///v/9//z/+v/5//j/9//1//X/9P/z//L/8f/x//D/7//v/+//7//v/+//7//v
/+//7//v/+//7//u/+7/7v/u//D/8P/w//D/7v/r/+n/6f/u//f/AwASACMAPQBZAHcA
lwC3ANAA4gDpAOEAwQCVAGEAKAD//+7/5f/h/+X/7f/w//P/9P/y//H/8f/y//H/8P/v
/+z/6//r/+v/6//r/+v/6//r/+v/6//r/+v/6//s/+z/7P/s/+z/7P/s/+z/7P/s/+z/
7f/t/+3/7P/s/+z/7P/t/+3/7f/t/+7/7v/u/+7/7v/v/+//7//v/+//7//v/+//7//w
//D/8P/x//H/8f/x//L/8v/y//P/8//z//P/8//0//T/9P/0//T/9f/1//T/9P/0//X/
8//1//X/9f/4//r/+//8//z//f/9//7//v8AAAEAAgAAAAAAAAABAAEAAgACAAIAAQAB
AAEAAQADAAMAAwADAAMAAwAEAAQABAAEAAQABAAFAAUABQAEAAQAAwACAAEAAgABAAEA
AAACAAEAAAD///3//P/6//n/+P/3//f/9//3//f/9v/2//T/8//z//P/8v/y//L/8v/0
//T/9P/0//b/9v/2//b/9P/1//X/9f/1//X/9f/1//f/+P/4//n/+f/5//n/+f/6//r/
+v/5//n/+v/6//r/+//7//v/+//9//3//f/9//v/+//7//z//P/8//v/+//5//r/+v/5
//n/+f/5//n/9v/2//b/9v/2//j/+P/4//j/+P/4//b/9v/2//X/9f/1//X/9f/3//f/
9//3//X/9f/3//j/+v/7//z//f/+//7//v/+//3//f/9//7//v/+//7//f////7//v/+
//7/////////AQABAAEAAQD//////v/9//z/+//6//j/9//2//X/8//1//T/8//y/+//
7//u/+3/7f/t/+3/7f/t/+3/7f/t/+3/7f/t/+3/7P/s/+z/7P/u/+7/7v/u/+r/5//n
/+f/6v/z////CgAbADEATQBrAI0ArwDKAN4A7QDtANMAqQB3ADwACQDu/+P/3//h/+f/
7P/x//T/8v/x/+//7v/t/+z/6//q/+n/6f/p/+n/6f/p/+n/6//r/+v/6//r/+v/7P/s
/+r/6v/q/+r/6v/q/+r/6v/s/+3/7f/t/+z/7P/s/+z/6//r/+v/6//u/+7/7v/u/+z/
7f/t/+3/7f/t/+3/7f/v/+//8P/w//D/8f/x//H/8f/y//L/8v/z//P/8//z//H/8v/y
//L/9P/0//X/9f/2//b/9v/3//f/+f/5//n/+//8//z//P/8//3//f/+//7/AAABAAIA
AgACAAIAAwADAAQABAAEAAMAAwADAAMAAwADAAMAAwAFAAUABgAGAAYABgAGAAYABwAH
AAcABgAEAAMAAgABAAIAAQABAAAAAAD///7//f/8//z/+//7//r/+f/5//n/+f/5//j/
+P/4//f/9//3//b/9v/2//b/9v/2//b/9v/2//b/9v/2//T/9f/1//X/9//3//f/9//3
//j/+P/5//f/9//3//f/+v/6//r/+f/5//r/+v/6//v/+//7//v//f/9//3//f/7//v/
+//8//z//P/7//v/+//8//z/+//7//v/+//7//r/+v/6//r/+P/6//j/+v/8//r/+v/6
//r/+P/4//j/9//3//f/9//3//f/9//3//f/9//3//n/+v/6//v//P/9//z//P/8//z/
/v///wAAAgAAAAAAAAD//////v/+//7//v////////8DAAMAAwADAAMAAwACAAEA/v/9
//z/+v/5//j/9//1//X/9P/z//L/8f/x//D/7//v/+//7//v/+//7//v/+//7//v/+//
7//w//D/8P/w//D/8P/w/+7/7v/r/+v/7f/w//n/BQAUACcAPQBdAH0AnwC/ANoA7gD3
AO0AywCdAGkALgAFAPD/5//l/+f/7f/y//X/9v/2//X/8//w/+//7v/t/+7/7f/t/+3/
7f/t/+3/7f/t/+3/7f/t/+3/7f/u/+7/7v/u/+7/7v/u/+7/7v/u/+7/7//v/+//8P/w
//D/8P/x//H/8f/x//D/8P/w//D/8P/x//H/8f/z//P/8//z//H/8f/y//L/9P/1//X/
9f/1//b/9v/2//X/9f/1//X/9//4//j/+P/4//j/+f/5//r/+v/6//v/+//9//3//f//
/wAAAAAAAAIAAwADAAQAAgAEAAUABgAGAAYABgAHAAcACAAIAAgACQAJAAkACQALAAsA
CwALAAsACwAMAAwADAAMAAwADAALAAsACwAKAAoACQAIAAcABgAFAAUABAAEAAMAAgAB
AAAAAAD//////v/9//3//f/7//v/+v/6//z/+//7//v/+v/6//r/+v/6//r/+v/6//r/
+v/6//r/+v/7//v/+//9//3//f/9//v//P/8//3//f/9//3//f/+//7//v/9////AAAA
AAAA/////////////////////////////wAAAAAAAP///////wAAAAD/////////////
/v/+//7//v/+//7//v/+//3//v/+//7//v/+//7//v/+//3//f/9//3//f/9//3//f/9
//3//f///wAA/v///wAAAQAEAAQABAAEAAUABQAFAAYABgAGAAYABQAFAAQABAAEAAIA
AwADAAMABwAHAAcABwAHAAcABgAFAAIAAQAAAP7////+//3/+//7//r/+f/4//f/9//2
//X/9f/1//X/9f/1//X/9f/1//X/9f/1//X/8v/y//L/8v/0//T/9P/0//L/8f/v/+//
8v/5/wUAFAAlADsAWQB3AJkAuQDWAOwA+QD1ANsArwB/AEoAGQD8/+//6//r//H/9v/5
//r/+v/5//f/9P/z//L/8f/y//H/8f/x/+//7//v/+//8f/x//H/8f/x//H/8v/y//D/
8P/w//D/8v/y//L/8v/w//H/8f/x//L/8v/y//L/8f/x//H/8f/y//L/8v/y//L/8//z
//P/8//z//P/8//z//P/9P/0//T/9f/1//X/9f/2//b/9v/3//f/9//3//n/+v/6//r/
+v/6//v/+//8//z//P/9//3///////////8AAAAAAAAAAAEAAQACAAQABgAHAAgACAAI
AAgACQAJAAoACgAKAAkACQAJAAkACQAJAAkACQAJAAkACgAKAAoACgAKAAoACwALAAsA
CgAKAAkACAAHAAYABQAFAAQAAgABAAAA//8AAAAA//////z/+//7//v/+//7//r/+v/4
//f/9//3//j/+P/4//j/+P/4//j/+P/4//j/+P/4//j/+f/5//n/+f/5//n/+f/5//r/
+v/7//3//f/9//3//P/8//z/+//9//7//v/+//3//f/9//3//f/9//3//f/9//3//f/+
//7//v/9//3///8AAAAA///9//3//f/9//z//P/8//z//P/8//z//P/7//v/+//7//v/
/P/6//r/+v/6//r/+v/6//n/+f/5//n/+f/5//n/+f/5//n/+f/7//z//v///wAAAQAC
AAIAAgACAAMAAwADAAQABAAEAAQAAwADAAIAAgACAAIAAwADAAMABQAFAAUABQAFAAUA
BAADAAAA///+//z/+//6//n/9//3//b/9f/0//X/9f/0//P/8f/x//H/8f/x//H/8f/x
//H/8f/x//H/8P/w//D/8P/w//D/8P/y//D/7//r/+3/8P/1/wEADgAfADUAUQBxAJEA
sQDOAOQA7wDrAM8ApQB3AD4AEQD4/+3/5f/n/+//8v/1//j/+P/1//X/8v/x//D/7//w
/+//7//v/+3/7f/t/+3/7f/t/+3/7f/v/+//8P/w/+7/7v/u/+7/8P/w//D/8P/u/+//
7//v/+7/7v/u/+7/8f/x//H/8f/w//D/8P/w//D/8f/x//H/8f/x//H/8f/x//H/8v/y
//T/9f/1//X/8//0//T/9P/1//X/9f/1//f/+P/4//j/+P/4//n/+f/6//r/+v/7//v/
/f/9//3//f/+//7//v8AAAEAAQACAAAAAgADAAQABgAGAAYABwAHAAgACAAIAAkACQAJ
AAkACQAJAAkACQAHAAcACAAIAAgACAAIAAgACQAJAAkACAAIAAcABgAFAAQAAwADAAIA
AgABAAAA///+//7//f/9//z/+//7//v/+//7//r/+v/6//n/+f/5//j/+P/4//j/+v/6
//r/+v/4//j/+P/4//j/+f/5//n/+f/5//n/+f/5//r/+v/7//3//f/9//3//P/8//z/
+//9//7//v/+//3//f/9//3///////////////////8AAP7//v/9//3///8AAAAA////
//////////7//v/+//7//P/8//z//P/9//3/+//8//z//P/8//z/+v/6//r/+f/5//n/
+f/5//n/+f/5//n/+f/5//v//P/+////AAABAAIAAgACAAIAAwADAAMABAAEAAQABAAD
AAMAAgACAAIAAgADAAMAAwADAAMAAwADAAUABQAEAAMAAgABAAAA/v/9//z/+//5//n/
+P/3//b/9f/1//T/8//x//H/8f/x//H/8f/x//H/8f/x//H/8f/y//L/8v/y//T/9P/0
//L/8v/v/+3/7f/u//X///8MABkAKwBFAGEAgQChAMAA2ADnAOsA2QCzAIcAVAAfAP7/
8f/p/+f/7f/0//X/9v/4//f/9f/0//P/8v/x/+7/7f/t/+3/7//v/+//7//v/+//7//v
/+3/7f/u/+7/7v/u/+7/7v/u/+7/7v/u/+7/7//v/+//7v/u/+7/7v/v/+//7//v//D/
8P/w//D/8P/x//H/8f/x//H/8f/x//H/8f/y//L/8v/z//P/8//z//T/9P/0//X/9f/1
//X/9f/2//b/9v/2//b/9//3//j/+P/4//n/9//5//n/+f/7//z//P/8//3///8AAAIA
AQACAAIAAgACAAIAAgADAAUABgAGAAYABQAFAAUABQAFAAUABQAFAAUABQAGAAYABgAG
AAYABgAFAAUABQAEAAYABQAEAAMABAADAAMAAgACAAEAAAD///7//v/9//3//P/7//v/
+//5//n/+P/4//j/9//3//f/9v/2//b/9v/2//b/9v/2//b/9v/2//b/9v/3//f/9//5
//n/+f/5//n/+v/6//v/+f/5//n/+f/6//r/+v/5//n/+v/6//r/+//7//v/+//9//3/
/f/9//3//f/9//7//v/+//3//f/8//z/+//5//n/+f/5//n/+v/6//r/+v/6//j/+P/4
//r/+v/6//r/+v/4//j/+P/3//X/9f/1//X/9//3//f/9//3//f/+f/6//r/+//8//3/
/v/+//7//v8BAAEAAQACAAAAAAAAAP/////+//7//v/+/////////wEAAQABAAEAAQAB
AAAA///8//v/+v/4//n/+P/3//X/9f/0//P/8v/x//H/8P/v/+//7//v/+//7f/t/+3/
7f/v/+//7//v/+7/7v/u/+7/7P/s/+z/7P/q/+n/5//n/+r/8/8BAA4AHQAxAE0AawCL
AKsAxgDcAOkA5QDJAKEAbwA0AAUA7v/l/9//4f/p/+7/8f/y//L/8f/v/+7/7f/s/+v/
6v/p/+n/6f/p/+n/6f/p/+n/6f/p/+n/6//r/+z/7P/s/+z/7P/s/+z/7P/s/+z/6v/r
/+v/6//s/+z/7P/s/+3/7f/t/+3/7P/s/+z/7P/u/+//7//v/+//7//v/+//7f/t/+7/
7v/u/+//7//v//H/8v/y//L/8//z//P/8//z//T/9P/0//L/8v/z//P/9v/2//b/9//1
//f/9//3//n/+v/6//r/+v/7//v//P/+/wAAAQACAAAAAAAAAAEAAQACAAIAAgADAAMA
AwADAAMAAwADAAMAAwADAAQABAAEAAQABAAEAAMAAwADAAIABAADAAIAAQACAAEAAQAA
AAAA///+//3//P/8//v/+//6//n/+f/5//f/9//2//b/9v/1//X/9f/y//L/8v/y//T/
9P/0//T/9P/0//T/9P/y//P/8//z//X/9f/1//X/9f/2//b/9//5//n/+f/5//j/+P/4
//f/+f/6//r/+v/5//n/+f/5//n/+f/5//n/+//7//v//P/7//r/+P/3//n/+v/6//n/
+//7//v/+//4//j/+P/4//j/+P/4//j/+f/4//b/9v/2//b/9v/2//b/9f/z//P/8//z
//X/9f/1//X/9f/1//f/+P/4//n/+v/7//z//P/8//z//f/9//3//v/8//z//P/7//3/
/P/8//z//v/////////////////////////+//3//P/7//r/+P/3//b/9f/z//P/8v/x
//D/7//v/+7/7f/t/+3/7f/t/+//7//v/+//7f/t/+3/7f/q/+r/6v/q/+z/7P/u/+z/
6v/p/+f/5f/q//X/AQAQACMAPQBZAHkAmwC7ANYA6ADxAOUAwQCVAF8AJAD7/+j/3//d
/+P/6//w//H/8v/y/+//7f/s/+v/6v/p/+n/6f/q/+v/6v/p/+j/5//p/+n/6f/p/+v/
6//s/+z/6v/q/+r/6v/q/+r/6v/q/+r/6//r/+v/7P/s/+z/7P/r/+v/6//r/+z/7P/s
/+z/7v/v/+//7//t/+3/7f/t/+//7//w//D/8P/x//H/8f/x//L/8v/y//H/8f/x//H/
8f/y//L/8v/z//T/9v/3//b/9v/2//f/9//5//n/+f/7//z//P/8//7//////wAA/v8A
AAEAAgACAAIAAgADAAMABAAEAAQABQAFAAUABQAFAAUABQAFAAUABQAGAAYABgAGAAYA
BgAFAAUABQAEAAYABQAEAAMAAgABAAEAAAD+//3//P/7//z//P/7//v/+v/5//n/+f/3
//f/9v/2//b/9f/1//X/9v/2//b/9v/0//T/9P/0//T/9P/0//T/9P/1//X/9f/1//X/
9f/1//X/9v/2//f/9//3//f/9//6//r/+v/5//n/+v/6//r/+//7//v/+//7//v/+//7
//v/+//7//z//P/8//v/+//7//z//P/7//v/+//7//v/+v/6//r/+v/4//j/+P/4//r/
+v/6//r/+v/4//j/+P/3//f/9//3//f/9//3//f/9//3//f/+f/6//r/+//8//3//v/+
//7//v////////8AAAAAAAAAAP/////+//7//v8AAAEAAQABAAEAAQABAAEAAwADAAIA
AQD+//3//P/6//n/+P/3//X/9f/0//P/8v/x//H/8P/v//H/8f/x//H/8f/x//H/8f/x
//H/8f/x//D/8P/w//D/8P/w//D/7v/s/+v/6f/p/+7/9/8DABIAIwA7AFsAewCbAL0A
2ADsAPcA8QDPAKMAcQA4AAsA9P/r/+X/5//t//L/8//2//b/8//x//D/7//u/+3/7P/r
/+v/6//r/+v/6//r/+v/6//r/+v/7f/t/+7/7v/u/+7/7v/u/+z/7P/s/+z/7v/v/+//
7//u/+7/7v/u/+//7//v/+//8P/w//D/8P/u/+//7//v//H/8f/x//H/8f/x//L/8v/w
//H/8f/x//P/9P/0//T/8//z//P/8//1//b/9v/2//b/9v/3//f/+v/6//r/+//7//3/
/f/9//3//v/+//7/AAABAAEAAgACAAQABQAGAAYABgAGAAcABwAIAAgACAAJAAkACQAJ
AAkACQAJAAkACQAJAAoACgAKAAoACgAKAAkACQAJAAgACAAHAAYABQAGAAUABQAEAAQA
AwACAAEA/v/+//3//f/8//v/+//7//v/+//6//r/+v/5//n/+f/4//j/+P/4//j/+P/4
//j/+P/4//j/+P/2//f/9//3//n/+f/5//n/+f/6//r/+//7//v/+//7//z//P/8//v/
+//8//z//P/9//3//f/9//3//f/9//3//f/9//3//v/+//7//f/9//3//v/+//3//f/9
//3//f/8//z//P/8//r/+v/6//r/+//9//z/+v/6//r/+v/6//r/+v/5//n/+f/5//n/
+f/5//n/+f/5//n/+//8//z//f/+////AgACAAIAAgADAAMAAwAEAAQABAAEAAMAAwAC
AAIAAgACAAMAAwADAAUABQAFAAUABQAFAAQAAwACAAEAAAD+//3//P/7//n/+f/4//f/
9v/1//X/9P/z//P/8//z//P/8f/x//H/8f/x//H/8f/x//L/8v/y//L/8v/y//L/8v/y
/+//7f/t//D/8//7/wgAGQAtAEcAZwCHAKcAyADiAPMA+wDpAMUAlwBiACsABAD1/+v/
6f/v//L/9f/4//r/9//1//T/8//y//H/8P/v/+//7//v/+//7//v/+//7//v/+//8f/x
//L/8v/w//D/8P/w//D/8P/w//D/7v/v/+//7//w//D/8P/w//H/8f/x//H/8v/y//L/
8v/y//P/8//z//P/8//z//P/9f/1//b/9v/0//X/9f/1//X/9v/2//b/9//3//f/9//3
//j/+P/4//j/+P/5//n/+v/6//r/+//7//3//f/9////AAAAAAAAAAABAAEAAgACAAQA
BQAGAAYABgAGAAcABwAIAAgACAALAAsACwALAAsACwALAAsACwALAAwADAAMAAwADAAM
AAsACwALAAoACgAJAAgABwAIAAcABwAGAAQAAwACAAEAAgACAAEAAQD+//3//f/9//3/
/f/8//z//P/7//v/+//6//r/+v/6//r/+v/6//r/+v/6//r/+v/6//v/+//7//v/+//7
//v/+//8//z//f/9//3//f/9//z//P/8//v//f/+//7//v//////////////////////
////////AAAAAAAA////////AAAAAP/////////////+//7//v/+//7//v/+//7////9
//7//P/8//z//P/+//7//v/9//v/+//7//v/+//7//v/+//7//v//f/+//7///8AAAEA
AgACAAIAAgADAAMAAwAEAAQABAAEAAMAAwACAAIAAgAEAAUABQAFAAcABwAHAAcABwAH
AAYABQACAAEAAAD+//3//P/7//n/+//6//n/+P/3//f/9v/1//X/9f/1//X/9f/1//X/
9f/z//P/8//z//T/9P/0//T/9P/0//T/9P/y/+//7f/v//L/+f8DABAAIQA1AFEAcQCR
AK8AzgDmAPMA7wDXAKsAewBEABUA/P/x/+n/6//x//T/9//6//r/9//3//T/8//y//H/
8P/v/+//7//x//H/8f/x/+//7//v/+//7//v//D/8P/y//L/8v/y//D/8P/w//D/8P/x
//H/8f/y//L/8v/y//H/8f/x//H/9P/0//T/9P/y//P/8//z//P/8//z//P/9f/1//b/
9v/0//X/9f/1//X/9v/2//b/9//3//f/9//5//r/+v/6//r/+v/7//v/+v/6//r/+//7
//3//f/9////AAAAAAAAAgADAAMABAACAAQABQAGAAgACAAIAAkACQAKAAoACgAJAAkA
CQAJAAsACwALAAsACwALAAwADAAMAAwADAAMAAsACwALAAoACgAJAAgABwAIAAcABwAG
AAQAAwACAAEAAAAAAP////8AAP////////3//f/8//z//v/9//3//f/8//z//P/8//r/
+v/6//r//P/8//z//P/6//v/+//7//3//f/9//3//f/+//7//////////////wAAAAAA
AP///f/+//7//v//////////////////////////////AAAAAAAA////////AAAAAP//
///////////+//7//v/+//7//v/+//7//////wAA/v/+//7//v/+//7//v/9//3//f/9
//3//f/9//3//f/9//3///8AAAAAAQACAAMABAAEAAQABAAFAAUABQAGAAYABgAGAAUA
BQAEAAQABAAEAAUABQAFAAcABwAHAAcABwAHAAYABQACAAEAAAD+/////v/9//v/+//6
//n/+P/3//f/9v/1//X/9f/1//X/9f/1//X/9f/1//X/9f/1//L/8v/y//L/9P/0//b/
9v/0//H/8f/x//L/9/8DABAAHwAzAEsAaQCHAKkAyADeAOsA7QDZALMAhwBSAB8AAADz
/+3/7f/z//j/+f/8//z/+//5//b/9f/0//P/9P/z//P/8//y//H/8P/v//H/8f/x//H/
8//z//T/9P/y//L/8v/y//L/8v/y//L/8v/z//P/8//y//L/8v/y//P/8//z//P/9P/0
//T/9P/0//X/9f/1//X/9f/1//X/9f/1//b/9v/0//X/9f/1//X/9v/2//b/9//3//f/
9//5//r/+v/6//r/+v/7//v/+v/6//r/+//9/////////wEAAgACAAIAAgADAAMABAAC
AAQABQAGAAgACAAIAAkACQAKAAoACgAJAAkACQAJAAkACQAJAAkACwALAAwADAAMAAwA
DAAMAA0ADQANAAwADgANAAwACwAIAAcABwAGAAYABQAEAAMAAgACAAEAAQAAAP//////
///////+//7//v/9//3//f/8//z//P/8//z//P/8//z//P/8//z//P/+////////////
/////////f/+//7//////////////wAAAAAAAP////8AAAAAAAD//////////wEAAQAB
AAEAAQABAAEAAgACAAIAAQABAAEAAgACAAEAAQABAAEAAQAAAAAAAAACAAIAAAAAAAAA
AAD+//7//v/9//3//f/9//3//f/9//3//f//////AQACAAIAAwAEAAUABAAEAAQABAAH
AAcABwAIAAYABgAGAAUABwAGAAYABgAGAAcABwAHAAkACQAJAAkABwAHAAYABQACAAEA
AAD+/////v/9//v/+f/4//f/9v/3//f/9v/1//b/9//4//n/+P/3//b/9f/1//X/9f/1
//b/9v/2//b/9v/2//b/9P/0//P/8f/x//b///8LABgAKQBBAF0AfQCdAL0A1gDoAPEA
5wDFAJkAZQAsAAEA8P/p/+f/7f/1//r/+//+//z/+//5//b/9f/0//P/9P/z//P/8//x
//H/8f/x//H/8f/x//H/8//z//T/9P/y//L/8v/y//L/8v/y//L/8v/z//P/8//0//T/
9P/0//X/9f/1//X/9P/0//T/9P/0//X/9f/1//f/9//3//f/9//3//j/+P/4//n/+f/5
//n/+v/6//r/+v/5//j/9//5//r/+v/6//z//P/9//3//v/+//7//////wEAAQABAAEA
AgACAAIAAgADAAMABAAEAAYABwAIAAoACgAKAAsACQAKAAoACgALAAsACwALAAsACwAL
AAsACwALAAwADAAOAA4ADgAOAA0ADQANAAwADAALAAoACQAKAAkACQAIAAYABQAEAAMA
AgACAAEAAQAAAP/////////////+//7//v/9//3//f/8//z//P/8//z//P/8//z//P/8
//z//P/+/////////////////////f/+//7//////////////wIAAgACAAEAAQACAAIA
AgADAAMAAwADAAMAAwADAAMABQAFAAUABgAEAAQAAwADAAMABAAEAAMAAwADAAMAAwAA
AAAAAAAAAAAAAAAAAAAA/////////////////////wEAAAAAAAAAAAD///////8AAAIA
AwAEAAQABAAFAAYABQAFAAUABgAGAAYABwAHAAcABwAIAAgACAAIAAcABwAHAAcABwAH
AAUABgAGAAYAAwACAAEAAAD7//z//f/8//z/+//6//n/+P/2//b/9v/2//b/9v/2//b/
+P/4/w==
         </WaveFormData>
      </LeadData>
   </Waveform>
</RestingECG>
