# Supplementary material for: Detection of Left Atrial Enlargement Using a Convolutional Neural Network-Enabled Electrocardiogram
Source: Front Cardiovasc Med. 2020 Dec 17;7:609976. doi: 10.3389/fcvm.2020.609976 (PMC7773668; doi:10.3389/fcvm.2020.609976)
Supplement: Supplementary file 5 [file Data_Sheet_5.ZIP › normal4/1802036295_7859_0000000Q.XML]

<?xml version="1.0" encoding="Windows-1252"?>
<!DOCTYPE RestingECG SYSTEM "restecg.dtd">
<RestingECG>
   <PatientDemographics>
      <PatientID>1802036295</PatientID>
      <PatientAge>79</PatientAge>
      <AgeUnits>Years</AgeUnits>
      <Gender>Female</Gender>
      <PatientLastName>liwanqing</PatientLastName>
   </PatientDemographics>
   <TestDemographics>
      <DataType>Resting</DataType>
      <Site>1</Site>
      <AcquisitionDevice>MAC55</AcquisitionDevice>
      <Status>Unconfirmed</Status>
      <Priority>Normal</Priority>
      <AcquisitionTime>09:32:46</AcquisitionTime>
      <AcquisitionDate>08-16-2017</AcquisitionDate>
      <CartNumber>1</CartNumber>
      <AcquisitionSoftwareVersion>009C</AcquisitionSoftwareVersion>
      <XMLSourceVersion>MAC5000 v1.0</XMLSourceVersion>
   </TestDemographics>
   <RestingECGMeasurements>
      <VentricularRate>57</VentricularRate>
      <AtrialRate>57</AtrialRate>
      <PRInterval>178</PRInterval>
      <QRSDuration>84</QRSDuration>
      <QTInterval>472</QTInterval>
      <QTCorrected>459</QTCorrected>
      <PAxis>70</PAxis>
      <RAxis>44</RAxis>
      <TAxis>27</TAxis>
      <QRSCount>10</QRSCount>
      <QOnset>224</QOnset>
      <QOffset>266</QOffset>
      <POnset>135</POnset>
      <POffset>184</POffset>
      <TOffset>460</TOffset>
      <ECGSampleBase>500</ECGSampleBase>
      <ECGSampleExponent>0</ECGSampleExponent>
   </RestingECGMeasurements>
   <Diagnosis>
      <Modality>Resting</Modality>
         <StatementCount>3</StatementCount>
         <LabelText>12SL ��ϳ���</LabelText>
      <DiagnosisStatement>
         <StmtFlag>ENDSLINE</StmtFlag>
         <StmtText>����Ķ�����</StmtText>
      </DiagnosisStatement>
      <DiagnosisStatement>
         <StmtFlag>ENDSLINE</StmtFlag>
         <StmtText>V1 �е� RSR` �� QR �ͱ��������Ҵ����ӳ�</StmtText>
      </DiagnosisStatement>
      <DiagnosisStatement>
         <StmtFlag>ENDSLINE</StmtFlag>
         <StmtText>�ٽ� ECG</StmtText>
      </DiagnosisStatement>
   </Diagnosis>
   <Waveform>
      <WaveformType>Rhythm</WaveformType>
      <WaveformStartTime>0</WaveformStartTime>
      <NumberofLeads>8</NumberofLeads>
      <SampleType>CONTINUOUS_SAMPLES</SampleType>
      <SampleBase>500</SampleBase>
      <SampleExponent>0</SampleExponent>
      <HighPassFilter>16</HighPassFilter>
      <LowPassFilter>150</LowPassFilter>
      <ACFilter>NONE</ACFilter>
      <LeadData>
         <LeadByteCountTotal>10000</LeadByteCountTotal>
         <LeadTimeOffset>0</LeadTimeOffset>
         <LeadSampleCountTotal>5000</LeadSampleCountTotal>
         <LeadAmplitudeUnitsPerBit>4.88</LeadAmplitudeUnitsPerBit>
         <LeadAmplitudeUnits>��V</LeadAmplitudeUnits>
         <LeadHighLimit>2147483647</LeadHighLimit>
         <LeadLowLimit>268435456</LeadLowLimit>
         <LeadID>I</LeadID>
         <LeadOffsetFirstSample>0</LeadOffsetFirstSample>
         <FirstSampleBaseline>0</FirstSampleBaseline>
         <LeadSampleSize>2</LeadSampleSize>
         <LeadOff>FALSE</LeadOff>
         <BaselineSway>FALSE</BaselineSway>
         <ExcessiveACNoise>FALSE</ExcessiveACNoise>
         <MuscleNoise>FALSE</MuscleNoise>
         <LeadDataCRC32>1210734498</LeadDataCRC32>
         <WaveFormData>
AAD+//z//P/8//v/+v/5//n/+f/5//n/+P/3//b/9f/1//j/+P/4//j/9v/4//r/9//2
//f/+v/2//T/8v/w//L/9v/1//b/+P/4//X/9f/6//n/9//1//X/9//1//X/+v8CAAMA
AQAEAAkAGAAxAEYAVABgAG4AeAB6AHEAWgBFADMAHgAKAAAA9P/q/+j/5v/i/+D/5P/o
/+v/6//p/+//9f/1//b/+P/4//n/+f/5//r//P/9//n/+P/4//f//P/8//r/+P/4//r/
+v/6//n/+v/7//v/+P/3//f/9v/4//j/9//z//b/+P/7//7//v/+//3//f///////P/6
//r/+f/4//f/+P/5//n/+f/7//v/+v/3//X/+f/8//r//P/9//3/+//8//3//f/+//3/
/f/9//3//P/8//z//P/9//v//P/9////AgACAAIAAwADAAEAAwADAAQABAAEAAEAAgAB
AP7/AgADAAQACgAIAAUAAwAEAAUABgAIAAoACwAOAA8ADwAOAA8AEgAWABcAGAAZABsA
FwAWABQAEgAVABoAHwAjACIAIwAmACUAIAAiACUAJQArACsAKQArACsAKQAmACEAJAAm
ACgAKQArACkAKQAnACQAIQAgAB0AGgAaABsAGwAUABMAEwASABMADwAMAA0AEAAQABAA
DwAIAAMABQAEAAUABQAFAAQAAgD/////AQD///7//v/8////AQACAAMAAQD///z/+v/9
/wAAAQACAAIAAgD///7/AAABAAEAAQD+/////v/9//7//v/9//z//f/+///////+//7/
/f/8////AAAAAP///f/7//r/+f/4//j/+v/6//z//P///////f/9//////8AAP3//v8E
AAUAAAD9//z/+//9//3//P///wIAAQACAAEA///+//7//v/+//3/+v/5//j/9//2//n/
+v/8//3/+v/6//r/+v/4//n/+f/4//v/+//8//3/AAABAAEAAgD///z/+//5//j//P/+
////+//6//v/+v/6//v//f///////v/9//z//v/+////AQD9//n/9v/0//f/+P/2//f/
+//8//3//v/+//7//f/8//f/+v/8//z//P/8//z//P/8//z//P/8//z//P/6//r/+v/6
//z//P/8//z/+v/6//r/+v/6//r/+v/6//r/+v/6//r/+f/4//f/9v/2//b/9v/2//f/
+P/5//r/+//8//3//v/7//r/+f/4//v//P/9//7/+//6//n/+P/4//j/+P/4//j/+P/4
//j/+v/6//r/+v/7//z//P/9//r////8//v///8AAP7////+//3//f///wIAAwACAP//
AwAFAAUABQACAAAA//8CAAYABgAFAAQABAAFAAgACQAEAAEAAAD8//v/+v/6//r/9v/0
//T/9f/3//f/9//3//f/9//3//f/9//3//f/9f/4//j/+P/2//L/9P/2//L/8v/y//T/
9P/0//T/9P/1//f/9P/z//L/8//x//L/9P/3//H/8f/1//f/9//1//L/8v/3////CgAZ
ACwAQQBUAGQAcAB0AHgAdABjAE4AMwAZAAgA/v/y/+b/5v/k/97/3P/g/+D/4P/n//H/
9//z/+3/7//2//X/9P/0//P/8//0//b/9//4//j/+f/5//r/+v/4//b/9P/2//b/9v/0
//T/9P/z//b/9//5//r//P/8//v/9//0//T/9f/2//X/9v/2//f/+f/5//b/9P/1//X/
9f/1//b/9//3//f/+P/5//n/9//2//n/+//4//j/+f/5//f/+f/5//j/+P/3//f/9//3
//f/+P/5//r/+//5//r/+//8//7//f/8///////9//////8AAAAAAAD+/wAAAAD+/wEA
AQABAAYABgAFAAUACAAIAAgACQAKAA0AEAARABEADQANAA8AEgARABIAEwAVABcAGAAY
ABgAGQAcAB8AIQAfACEAJQAlACAAIgAlACUAKgArACoALQAxADEAMAAtACwALAAsACsA
KQAnACcAJQAhAB8AHwAdABkAGAAYABcAEwATABQAFAARAAsABgAFAAoACgAKAAkABQAB
AAQABAAFAAUABQAEAAMAAQACAAUAAgAAAP///P/8//3//f/9//7//////wAA/v8AAAAA
AAAAAAAA/f/8//r/+//7//v//P///wAAAQAAAAAA///+////AAABAAEA//8AAAAAAAAC
AAQABQAFAAQAAQD///3//v/+/wAAAAAAAAAAAwADAAEAAQADAAMAAwD/////BAAFAAAA
/f/8////AQABAAAAAQAEAAMABAACAP///f/8/wAAAgADAAIAAwACAAEAAAD+//7/////
/wAAAAAAAAAAAQADAAQABAACAP///f/7//3///8AAAIAAQD+//3/+//7//7///////7/
/v8AAAAA/v/9//3//f/8//z//P/8//z//P/9////AAD/////AAD///7/+v/5//z//P/8
//z///8AAAAAAAABAAIAAAD+//z/+v/8//z//P/8//z//P/8//z//P/8//z//P/+//7/
/v/+/wAAAAAAAAAA///+//3//P/8//z//P/8//v/+v/5//j/+v/6//r/+v/7//z//f/+
//z//P/8//z//v/+//7//v/7//r/+f/4//n/+v/7//z//P/8//z//P/9//7//v////7/
AwAAAP//AAAAAP3//f/+//3//f///wQABwAIAAcABwAHAAUAAwAFAAQABAAIAAkACAAG
AAQABQAHAAsADQAHAAUABQACAP7//P/7//r/+//6//v//f/9//3//f/9//v/+//7//v/
+f/5//n/9//6//r/+v/4//b/+P/6//b/9f/2//n/+v/5//j/9//3//z/+v/6//r//P/5
//n/+v////n/+f/1/+//9f/5//b/9v/7////BgATACYANwBIAFgAYgBqAHAAbgBnAFgA
QQAjABIADAD6/+z/7P/s/+b/4P/g/+L/5v/n/+f/7f/z//f/9//4//j/+P/5//n/9v/2
//f/9//1//T/9P/z//f/+P/3//b/+P/6//r/+v/2//b/9v/1//f/9//4//j//P/8//v/
9//2//b/9//4//f/+P/4//n/+f/5//b/9P/1//X/9f/1//b/9//3//f/9//3//b/8//2
//v////+//z//f/9//v/+f/5//j/+P/5//n/+f/5//v//P/9//7//P/5//n/+f/8/wAA
AQACAAAA/f/4//f/+f/8//7/AAD+/wAAAAD+/wMAAwADAAgACgAJAAkADAAJAAgACAAI
AAcACgALAAsACgALAA4AEgAVABYAFwAZABkAGgAaABoAGQAaABsAGwAbAB0AIQAhAB4A
IAAjACMAKgArACoALQAsACsAKQAlACYAKAAqACsAKwApACkAJwAlACMAIwAhABwAGgAZ
ABcAFAATABMAEgAQAAsABwAHAAwADAAMAAsABwADAAYABgADAAMAAwACAAEA//8AAAMA
AwACAAIAAAD9//3//P/7//3///8AAAIAAAACAAIAAgABAAAA/P/6//z//f/9//3///8B
AAEAAQAAAAAA///+/wAAAAAAAP//AQACAAIAAgAFAAYABgAFAAMAAQAAAP///P/8//7/
/v8AAAAAAwADAAMAAwAFAAUABQABAAEABgAGAAIAAAAAAP7////+//z//v8AAP7//v8B
AAEAAgAEAAIAAgABAP7/AgACAAIAAgAAAAAAAQABAP3//P/7//r//P///wEAAgAAAP//
///////////+//7////+/////////wIAAwADAAAAAAACAAIA/v/9//3//f/+//7//v/+
/wAAAAABAAMAAwABAAAAAAABAAAA/P/7//z//P/8//z/AgAEAAUABgD7//r//P/8//z/
/P/9//7///8AAP7//v/+//7//v/+//7//v8AAAAAAAAAAP7//v/+//7//v/+//7//v/9
//z/+//6//3//v///wAAAAAAAAAAAAAAAAAAAAAAAAAAAAAAAAAA///+//3//P/9//7/
//8AAAIAAgACAAIA/v/8//r/+P/6//z//v8AAP3//P/7//r/+//8//3//v8AAAAAAAAA
AAEAAgADAAQAAwACAAEAAAD+//7//f/9////BQADAAMABgAGAAMAAwABAP///v///wMA
BQAFAAMABQAHAAcABwAJAAgACAAMAA8AEAAQABAADAALAAwACwAIAAcACAAGAAMAAgAC
AAIA/v/8//z//f////////////7//f/8//v//P/9//7//f/+//7//v/8//j/+v/8//j/
9//4//v//P/+//7//v///wIAAAAAAAAA///7//r/+v8BAAMAAQD3//H/9//7//r//P8F
AAcACgAVACQAMwBMAGYAagBoAHQAfABxAF4ATwAzABYACAACAPj/8P/q/+b/5v/m/+b/
7P/z/+3/6f/z///////6//r/+v/7//v/+v/6//v/+//8//z//f/9/wAAAAD+//z/+v/8
//z//P/4//j/+P/3//n/+f/6//r//P/8//v/9//5//r//P/+//7//v/9//3//f/9//r/
+P/9//3//f/9//7//////////v/9//v/9//1//n//P/6//z///8BAAEA/v/9//v/+v/9
//3//f/9//3//v///wAAAAD9//3//f///wIAAgACAAMAAwABAAMAAwAEAAQABAAAAAIA
AgAAAAQABQAGAAwADgANAA0AEAAOAAwACwAKAA0AEAARABEAEAARABQAGAAXABgAGQAb
ABsAHAAcABwAGgAcAB4AHwAgACMAKAApACgAKgAtAC0AMAAvACwALQAxADEAMAAtAC0A
LgAvAC8ALwAtAC0AKwAnACUAJQAjACAAIAAhACEAGgAZABkAGAAZABUAEgATABUAFAAT
ABEACwAHAAoACgAJAAkACQAIAAcABQAGAAkACQAIAAgABgAGAAcABwAHAAUABQAEAAQA
BAAGAAYABgAGAAYAAwACAAMABQAGAAcABwAJAAkACQAIAAgABwAGAAQABAAEAAMABAAG
AAcACAAGAAYABQADAAUABQAGAAcABQAEAAUABAACAAIABQAFAAcABwAJAAkABQABAAEA
BgAIAAQAAgACAAMABQAFAAQABAAGAAQABAAFAAUABgAIAAUABAACAP7/AQACAAMABAAB
AAAAAAD//wAAAgAEAAYACAAJAAkACAAFAAMAAgABAAIAAwADAAQABgAEAAQAAwAAAAIA
AgABAAIAAgAEAAQAAgABAAEAAQADAAQABQAGAAMAAgACAAMABAADAAMABAAHAAgABgAH
AAQAAgAAAP7/AAAAAP///v8BAAAAAQACAAMABAADAAIAAQAAAAIAAgACAAIAAQAAAP//
/v8BAAIAAwAEAAMAAgABAAAAAAAAAAAAAAAAAAAAAAAAAAIAAgACAAIAAwAEAAUABgAF
AAQAAwACAAAAAAAAAAAAAwAEAAUABgADAAIAAQAAAP7//f/8/wEAAgADAAUABgADAAMA
AgABAP////8BAAEABAAFAAoADwANAA0ADQAMAAwAEAASABIAEAAOAAwACwAPAA8ACwAJ
AAgABAAAAP7//v/+//z/+v/7//3//v////7//f/8//v//P/9//7////8//n/+//6//v/
+v/5//z//v/6//j/+P/7//z//f/+////AQAFAAQA/v/6//b/7//5//7////7//X/8//1
//X/8//2//r//f///wwAHwAsADkAUABgAGgAbgBwAG4AaQBaADkAGwAOAAQA8v/o/+b/
5P/o/+z/5P/e/+D/5f/p/+3/8//3//v//v/9//z//P/7//n/+P/4//f/9v/2//f/9//6
//r/+P/2//f/+v/7//z/9//2//X/8//0//X/9//4//v/+v/4//P/8//0//b/+P/4//j/
9//3//n/+f/2//T/+P/5//r/+//5//f/9P/x//T/9f/1//P/8//3//r/+P/3//f/9v/z
//P/8//y//L/9//5//v//f/6//r/+v/6//r/9//3//f/9//6//r/+v/9//3/+//9////
AAAAAAAA/P/+//7//P////////8EAAMAAQAAAAIABQAGAAgACgAJAAwADQANAAsACwAN
ABAAEQASABMAFQAXABgAGAAYABYAGAAaABsAGwAdACEAIQAeACAAIwAjACUAJQAjACUA
JwAnACYAIwAlACYAJwAnACYAIwAiAB8AIAAfACAAHwAZABgAGAAXABAADwAPAA4ADwAL
AAgACQAJAAgABwAFAAQAAQAFAAYAAwADAAMAAgAAAP3//f///wEAAAAAAP7//P/9//3/
/f/7//v/+v/6//r//P/8//z//P/8//n/+P/6//3///8BAP7////+//3//v/+//3//P//
/wAAAQABAAQABgAHAAgABwAGAAQAAQABAP///v/9//7//v8AAAAAAgACAAUABQACAAEA
AgABAAEA/f/9/wIABAAAAP7//v8CAAUABgAGAAUABgADAAIA///9//z//P///wAAAAD+
//3//P/7//r//P/+/wEAAwACAAIAAgACAAEAAQAAAP7/AAD///////8AAAEAAQACAAEA
/v/9//v/+f/8//3//f/+//7/AAAAAPz/+//7//v//f/+////AAACAAIAAwAFAAMA///8
//r//v8AAP//AQAEAAQABAAEAAMAAgAAAP7/AQD6//z//P/8//z//f/+////AAAAAAAA
AAAAAP3//P/7//r//f/+////AAACAAIAAgACAAQABAAEAAQAAAD+//z/+v/8//7/AAAC
AAAAAAAAAAAAAAAAAAAAAAABAAIAAwAEAAIAAAD+//z//f/+////AAD+//7//v/+////
/////wUABAAFAAcACAADAAMAAgABAAIABQAKAA0ADAAJAAoACwALAAsACwAKAAgADAAO
AA4ADwAOAA0ADQANAA0ACQAHAAkACAAHAAgABAACAP7/+v/9////AAABAP//////////
AQABAAEAAQAAAP3////+/wEAAAD//wIABAAAAP7//v/9//z/+//6//v//f8BAAAAAAAA
AAAA/f/7//r//f////f/9f/7///////8//z///8FABAAFwAgADEASABYAF4AagB+AIYA
cQBgAFUAOwAaAAoACAD6/+7/7P/s/+r/7v/w/+b/4//t//P/8f/1////AAAAAAAAAQAB
AP3//P/8//v//P/8//3//f8BAAIAAQAAAAIABAAEAAQA/v/8//r/9//4//n/+//8//7/
/v/9//n/+//8//7/AAAAAAAA/////wAA///7//j//v///wAAAQACAAMAAwADAAAA///9
//n//P8BAAUABAABAAEAAAD9///////+//7/AQABAAEAAQADAAQABQAGAAUAAQAAAP//
AQAEAAQABAAGAAcABgAJAAcACAAIAAgABwAKAAsACgAOAA8AEAAWABMAEQAQABIAEgAS
ABMAFAATABYAFwAXABUAFQAXABoAHQAeAB8AIQAfACAAIAAgACIAJAAmACcAKQAtADMA
NQAvAC4ALgArADEAMQAvADEAMwAzADIALwAxADIAMwAzADMAMQAxAC8AKwApACkAJwAl
ACYAKAApACEAHwAeABwAGgAVABEAEQAVABYAFwAXABEADQAQABAAEQATABUAFgARAAsA
CAAHAAoACgALAAoACgALAAsACwAJAAkACAAIAAoADAAMAAwADgAOAAsACgAMAA0ADQAN
AAsADQANAA0ADAAMAAsACgAKAAoACgAJAAgACAAHAAYACgAMAA0ADQANAAsACgAJAAoA
CgAMAAwACgAKAA0ADQALAAsADQANAA0ACQAJAA4AEAAMAAoACgANAA8ADwAOAAsADAAJ
AAgACgALAA0AEAAPAA4ADAAIAAwADAAMAAwACgAKAAsACwAMAAwADAAMAAwADQANAAwA
DQANAA4ADwAOAA8ADwAQABAADgAOAA0ACwAOAA8ADwAMAAwADgAOAA0ADQAOAA8ADgAO
AA4ADgAQABAAEQATABEADwAOAA4ADgAOAAsACwAOABAAEgAUABQAFAATABIAFwASABEA
EAAPAA4AEAAQABAAEAAQABAAEAAQABIAEgASABIAEQAQAA8ADgAQABAAEAAQAA8ADgAN
AAwACgAKAAoACgAHAAQAAQD+/wEABAAHAAoABwAGAAUABAAEAAQABAAEAAIAAgACAAIA
AgACAAIAAgAAAAAAAAAAAAAAAAAAAAAAAAABAAIACQAGAAUABQAEAAIAAwADAAMAAAAB
AAQABQAIAAcACgANAAsACwALAAoADAAQABIAEgAPAAwACQAHAAsADQALAAsACQAGAAMA
AgAAAAAA/v/8//r/+//7//v//f/9//3//f/7//v/+//7//3/+//+//7//v/8//r//P/8
//j/9v/2//n/+v/7//z/+P/3//j/9P/4//r//P/7//f/+v/7///////7//f/9f/3//z/
+v/3/wEADgAXACgAPwBQAF4AbAByAHQAegB1AGIATQA3ABoAAAD2//L/7v/o/+T/4v/e
/+T/7P/r/+X/6f/z//n/+//2//j/+P/5//n/+P/4//n/+f/4//j/+f/5//z//P/6//j/
+P/6//r/+v/7//z//f/9//v/+f/4//b//P/8//v/9//2//b/9//4//j/+P/3//f/+P/3
//P/8P/1//f/+f/7//r/+//7//v//f/9//z/+f/3//n/+v/2//f/+f/6//n/+//7//r/
+v/6//n/+P/3//b/9v/2//b/9P/x//H/8f/v/+7/6v/m/+f/5//l/+f/6f/q/+r/6v/m
/+j/6P/m/+v/6//r//D/7P/p/+f/6P/s/+7/8f/0//T/9v/2//X/8//z//X/+P/5//r/
+//9////AAAAAAAAAAACAAQABQAFAAcACwALAAsADgASABMAFQATAA8ADwAOAA0ACwAH
AAkACgALAAsACQAHAAcABQAFAAMAAwABAPv/+v/6//n/+P/5//v//P/5//P/7v/t/+3/
7P/r/+n/5//l/+r/7P/o/+f/5v/k/+X/4//k/+f/5//m/+b/5P/m/+f/5//n/+b/5f/j
/+L/4f/i/+H/4P/h/+L/4P/g/97/3//f/9//3//h/+H/4f/j/+T/5P/k/+f/6P/p/+n/
5v/m/+X/5P/n/+j/6P/n/+X/4//i/+H/4v/i/+T/5P/m/+j/7f/v/+z/6//s/+v/6P/j
/+L/5v/m/+L/4P/g/+L/5f/m/+b/5//q/+n/6v/q/+n/6f/q/+n/6P/m/+L/5//o/+n/
6v/q/+r/6//r/+j/6P/o/+j/5//n/+b/5P/i/+H/4f/h/+T/5f/l/+b/5v/k/+T/4//f
/+L/4//j/+T/5P/m/+b/5P/j/+P/4//k/+T/5P/k/+L/4v/j/+X/5f/j/+L/4v/k/+T/
4f/h/+P/5P/l/+b/5//m/+T/4v/p//D/6//o/+X/4v/j/+T/5f/m/+X/5P/j/+L/4//k
/+X/5v/k/+T/5P/k/+X/5v/n/+j/6P/o/+j/6P/l/+T/4//i/+T/5P/k/+T/5v/m/+b/
5v/m/+b/5v/m/+T/5P/j/+P/5v/t/+z/7f/s/+r/5f/j/+X/5f/m/+n/7//x//H/7//u
/+//7v/t/+3/7P/s//D/9f/2//b/9v/y//H/8v/x/+v/6f/p/+b/5//q/+7/8v/s/+b/
4v/f/+D/4f/i/+P/4//j/+P/4//j/+P/4//h/+X/5v/n/+b/5P/m/+j/5P/i/+L/5P/k
/+L/4v/i/+P/5v/k/+T/5P/i/9//3//g/9//3f/j/+3/6f/j/+H/2v/a/+H/5f/s////
FAAlADgARgBKAFIAYABiAFEAPAApABUAAgD4/+j/1v/S/9b/0v/M/8j/zP/U/9f/2//h
/+H/3//d/+D/4//k/+b/5//k/+T/5f/l/+T/5P/l/+X/5//m/+P/4P/g/+L/4v/i/+H/
4v/j/+P/5f/l/+b/5v/r/+z/7P/p/+f/6P/q/+z/5//m/+T/4//o/+n/5//m/+f/5//n
/+f/6v/r/+v/6//p/+n/6P/l/+P/5//q/+j/6P/p/+n/5//l/+X/5P/k/+b/5//o/+n/
6f/q/+v/7P/u/+v/6//r/+v/7v/u/+7/8P/x//D/8//w//D/7//u/+3/8P/x//D/8f/x
//H/9v/4//f/9//6//j/+P/5//r/+//+///////7//v//f8AAAEAAgADAAUACAAKAAsA
DAAMAA4AEAARABEAEwAXABcAEwAUABYAFQAXABcAFQAXABwAHQAdABsAGwAcAB0AHQAb
ABcAFQARABIAEQASABEADwAOAA4ADQAIAAcABwAGAAUA///6//n//v/+//7//f/7//f/
+v/6//f/9//3//b/9v/z//P/9f/0//L/8f/u//D/8f/x//H/8//z//L/8v/0//b/9v/2
//T/9P/x//D/7v/v/+//7//w//P/9P/1//T/9P/z//L/8v/y//L/8f/0//b/9//4//X/
9P/y/+//8f/x//L/8//z//T/9//4//b/9P/1//P/9//5//3////5//H/7f/u//X/9P/1
//j/9//5//n/+P/2//j/9v/2//T/8//z//T/9v/2//X/8v/2//b/9v/2//b/9v/3//f/
8//y//H/8P/x//P/9P/0//T/8//z//P/9v/3//f/+P/4//b/9v/1//P/9v/3//f/9//4
//v//P/5//f/9v/1//j/+P/4//j/9v/2//f/+f/3//X/9P/0//j/+P/1//X/9f/0//P/
8v/3//j/+P/4//P/+P/6//r/+v/6//j/+P/4//j/9f/0//P/8v/1//b/9//4//j/+P/4
//j/+v/6//r/+v/3//b/9f/0//X/9v/3//j/9f/0//P/8v/0//b/+P/6//f/9v/1//T/
9P/0//T/9P/0//T/9P/0//b/9v/2//b/+v/8//7/AAD6//f/9P/3//b/9//5//r/+P/5
//n/+f/3//n//f////3/+//9/////////////v/+/wIABAAEAAQABAAEAAUABwAHAAMA
AQAAAPz/+P/2//T/9P/y//D/8f/z//T/9f/1//X/9f/1//f/9//3//f/+f/3//r/+v/8
//r/+P/6//n/8v/t/+r/7//w//H/8v/y//P/9v/0//X/9v/3//X/+f/y/+v/7//v/+//
+f/5/+//7v/4//v/+f8CAA8AIgAzAEQAWgBqAHAAdgB2AGcAVgBFACkAEAAEAPb/6P/m
/+L/4P/i/+T/5v/m/+X/5f/r//X/+f/5//b/9P/0//X/9f/1//b/+P/5//b/9v/3//f/
+v/6//j/9v/2//j/+P/4//b/9v/2//X/9//3//j/+P/8//z/+//3//f/+P/6//z/+f/4
//b/9f/4//n/9//2//v/+//7//v/+v/7//v/+//5//n/+P/1//P/9//6//j/+//9//7/
/f/9//3//P/8//v/+//7//v//f/+////AAACAP////////7/AAD///7/AQABAP//AQAB
AAIAAgACAAAAAgACAAAAAwADAAMACAALAAsADAAQAA8ADgAOAA4ADQAQABEAEQAPAA8A
EQAUABgAGgAcAB8AHQAeAB4AHgAgACIAJAAlACQAJQAoACcAJgAoACsAKwAvAC8ALQAv
ADEAMQAwAC0ALwAwADEAMQAvAC0ALQArACoAKQAqACkAJgAmACcAJwAiACEAIQAgABwA
FQAPAA0AEQASABMAEwARAA0AEAAQAAwACwAKAAgACQAHAAgACwALAAoACgAIAAoACwAL
AAsACgAJAAcABgAHAAoACwAMAAoACgAHAAYACAAJAAkACQALAA0ADQANAA0ADAAKAAgA
CAAIAAgABwAFAAYABgAGAAkACgAKAAkADAALAAsACwAIAAgACgAKAAoACgANAA0ADQAN
AA8ADwALAAUAAwAGAAoACAAIAAoADQAPAA8ADgALAAoABQACAAUABQAGAAgACwAMAAwA
CgAOAA4ADgAOAA0ADAAMAAsACgAKAAoACgAJAAkACAAGAAcABwAIAAkACQAJAAgACAAL
AAoACwALAAkADAANAA0ACQAIAAkACAAIAAcABwAHAAcABgAFAAQABgAGAAcACQALAAsA
DAAOAA4ADgALAAsACwAKAAkACAAKAAoACQAIAAEAAAADAAYACQAMAAwADAAMAAwADgAO
AA4ADgAOAA4ADgAOAA0ADAALAAoACgAKAAoACgALAAwADQAOAAwADAAMAAwACAAGAAQA
AgAEAAYACAAKAAwADAAMAAwACgAKAAoACgAMAA4AEAASAA4ADAAJAAcACgARABAAEQAR
ABAADAALAAsACwAMAA8AEQATABMAEQAUABcAGAAZABcAFAASABQAFwAYABgAGAAXABcA
GQAZABQAEQAQAAwACQAIAAgACAAGAAQABAAFAAcABwAHAAcABgAFAAQAAwAGAAcACAAH
AAcABgAFAAIAAQAEAAcABAABAAAAAQAAAAIAAgACAAMACAAGAAYABgAFAAEAAAAAAAMA
BQAFAAEA/f8BAAUABgACAPv/AQAWACcANABLAGIAZgBuAH4AhgB8AG0AWgBBACUAEgAI
APj/7P/w//L/6v/m/+r/6P/m/+3/9f/3//n/AQAFAAIAAAAAAAEAAQACAAIAAwADAAQA
BAAFAAUABAACAP7/+v/7//7///8AAAAAAAAAAP///v/9//3//P8CAAQABQADAAIAAgAD
AAQAAAAAAP////8BAAEA/v/8//3//f/9//3/AQADAAQABQADAAMAAgD/////AwAGAAQA
BAAFAAUAAwADAAMAAgACAAEAAQABAAEAAwAEAAUABgAEAAEAAQABAAMABgAGAAYACAAJ
AAgACwANAA4ADgAOAAoADAAMAAoACgAJAAgADAAPAA8AEAAUABQAFAAVABYAFwAaABsA
GwAZABkAGwAeACEAIgAjACUAJwAoACgAKAAlACYAJwAnACcAKQAtAC0ALAAuADEAMQA1
ADUAMwA1ADkAOQA4ADUAMwA0ADUANQA1ADMAMwAxADEALwAvAC0AKAAmACUAIwAbABkA
GAAWABgAFQATABUAGAAYABgAFwAVABEAFAAUABUAFQAVABQADwAJAAYABQAHAAYABgAE
AAUABwAIAAkACwALAAoACgAIAAoACgAKAAcABgACAAAAAwAFAAYABwAGAAcABgAFAAYA
CgANAA==
         </WaveFormData>
      </LeadData>
      <LeadData>
         <LeadByteCountTotal>10000</LeadByteCountTotal>
         <LeadTimeOffset>0</LeadTimeOffset>
         <LeadSampleCountTotal>5000</LeadSampleCountTotal>
         <LeadAmplitudeUnitsPerBit>4.88</LeadAmplitudeUnitsPerBit>
         <LeadAmplitudeUnits>��V</LeadAmplitudeUnits>
         <LeadHighLimit>2147483647</LeadHighLimit>
         <LeadLowLimit>268435456</LeadLowLimit>
         <LeadID>II</LeadID>
         <LeadOffsetFirstSample>0</LeadOffsetFirstSample>
         <FirstSampleBaseline>0</FirstSampleBaseline>
         <LeadSampleSize>2</LeadSampleSize>
         <LeadOff>FALSE</LeadOff>
         <BaselineSway>FALSE</BaselineSway>
         <ExcessiveACNoise>FALSE</ExcessiveACNoise>
         <MuscleNoise>FALSE</MuscleNoise>
         <LeadDataCRC32>718554839</LeadDataCRC32>
         <WaveFormData>
/P/7//v/+//4//f/9v/0//L/8f/x//H/8v/z//T/9P/x//L/8f/u//H/8v/z//T/9P/y
//D/8v/x/+7/7f/s//D/8f/z//T/8f/v/+7/7f/z//P/8P/t/+3/6//p/+r/9P///wcA
EQAZAB8AKgA2AEAASgBYAG0AggCQAJIAhABmAEcAMwAsACEAEAABAPT/5v/c/9r/3P/h
/+X/5P/m/+v/8P/w//T/8f/z//L/7//v/+//7//w//D/7//v//H/8f/x/+//7//x//L/
8v/x//H/8P/w//D/8v/v/+7/7v/z//P/8v/w//D/8P/w//H/8//y//L/8v/w//D/7//t
/+z/7P/r/+v/7P/t/+//8P/s/+v/6v/n/+n/7P/v//H/8P/v/+7/7P/t/+z/7f/w//D/
7//t/+z/6v/q/+r/6v/t/+7/7f/w//H/8P/t/+z/7//v/+//7//x//T/9P/z//H/8P/v
/+//8P/x//T/+P/4//f/9v/2//f/9//3//X/+//+//7////9//3//v8AAAQABQAFAAUA
BgAIAAcABgAJAAoACgAMAA4AEQAVABcAFAAVABQAEwAVABYAGAAbABsAGgAaABoAHQAd
AB0AHQAiACQAJQAkACEAIAAeABwAHQAcABwAHAAZABcAFgAVABEADgAMAAwADwAPAA4A
CwAJAAUAAwAAAAEAAgADAAMAAwAAAP/////+//7//v/9//////8AAAAA///9//z//P/+
/wAA/f/9//7///8AAAAA//////3//f/8//z//v/+//z//P/+/wAAAgACAAMAAwADAAIA
AAD/////AAAAAAAAAgACAAEAAAD9//3//P/7//7/AAABAAIAAQD///7//f/+//7/AAAA
AAAA/v8AAAEA///+//7///8BAAAA/v/+/////////wAAAAAAAP///v/7//v//P/8//r/
+f/4//f/+f/8//7/AAD8//v/+v/5//n/+f/4//j//P/9//7////5//f/9P/y//b/+//+
/wAA/f/8//r/+P/5//v//f/+//z//P/8//v/+P/4//n/+f/5//n/9//3//v/+//6//n/
+v/7//z//v/9//3//v/+//b/8v/z//T/9f/2//n/+v/7//z/+v/6//r/+v/8//z//P/8
//z//P/8//z/+//6//n/+P/5//r/+//8//r/+v/6//r//P/8//z//P/6//j/9v/0//b/
9v/2//b/+f/6//v//P/7//r/+f/4//n/+v/7//z/+//6//n/+P/4//j/+P/4//n/+v/7
//z//P/8//z//P/+/wIAAwAEAAYABwAGAAYACQAJAAYABgALAA0ADgATABQAFQATABIA
EwASABAAEQAPABEAFQAXABUAFAASABAADgANAAoABgACAAEA///+//z/+v/4//j/9P/z
//L/8f/z//P/8v/y//P/9f/3//n/9//1//L/8P/0//T/8v/y//P/9P/1//j/9f/y//P/
8v/y//L/8v/z//L/8v/x//D/8P/x//L/8//1/+r/4//j/+f/6//4/wQACQAPABcAGwAf
ACgAOgBMAFoAaAB5AIYAjAB8AFwAPgAvACsAJgAfABQABQDw/97/2P/Y/9r/2//f/+r/
7v/t/+z/8P/w/+3/7//u/+v/7f/v//H/9P/z//H/8P/x//H/8f/v/+//8//0//T/8//w
/+7/7f/s//H/8f/z//b/9v/1//P/8P/w//D/8P/x//P/8v/y//L/8f/w/+7/6//u//D/
8f/z//D/7//v/+7/7//v/+//7f/w//L/9P/1//P/8f/v/+z/7P/q/+r/7P/t/+3/7P/s
/+//8P/x//L/9P/0//L/9P/z//L/7//u//L/8//0//X/9P/2//X/8//y//L/8v/z//T/
9f/4//z/+//5//f/9v/6//3/AAABAAMABAACAAEAAQABAAIABAAIAAkACQAJAAgACgAJ
AAgADQAQABIAFgAUABUAFwAXABcAGQAZABkAGwAcAB4AIQAhACAAIAAgACMAJQAnACkA
KQAoACYAIgAgACAAHwAeAB4AHgAfACAAGgAXABUAEwAUABQAFQAYABYAEwAPAAkACwAJ
AAkACAAGAAYABgAFAAcABAADAAMABQAGAAcABwAFAAMAAgAAAAMAAwAEAAYABgAIAAUA
BQACAAEAAAD+/wEAAwADAAUABAACAAIAAAAAAAAAAgAEAAYABgAHAAcABQAEAAIAAQAE
AAYABwAIAAUABAACAAAAAQADAAQABQADAAQABAAEAAEA///+//3/AAACAAYACAAFAAIA
AwADAAIAAAD/////AAAAAP//AAD+//3//P/8////AAAAAAAA/v/9//3//P/9//3//f/9
//3//v/+//7/+//7//v/+//8//3//f/+//3//f/9//3/+//7//r/+v/7//3//f/8//v/
+v/4//b/9//5//v//P/7//r/+f/3//j/+P/5//n/+v/7//r/+//6//n/9//1//b/9//4
//r/+f/5//r/+v/0//b/+P/4//j/+P/2//b/9v/2//T/9P/0//T/9//4//n/+v/5//j/
9//2//f/+P/5//r/+f/4//f/9v/4//j/+P/4//f/9v/1//T/8v/y//L/8v/1//b/9//4
//f/9v/1//T/9P/0//T/9P/0//T/9P/0//L/8v/y//L/9v/4//r//P/8//7//f/8////
AQABAAIABQAFAAIAAgADAAMAAgAFAAoADwARABQAEwAQAAwACwALAA0AEQATABEAEAAO
AAwACwAJAAUAAAD9//3//P/8//b/8v/u/+z/7v/v//D/8f/z//P/8v/y/+7/7f/s/+v/
7f/t/+z/7P/u/+7/7P/s/+z/7P/s/+7/7v/s/+7/7v/q/+r/6v/r/+z/7v/v//D/7f/t
/+3/7f/r/+z/6//l/+H/4f/k/+r/9/8DAAcADQAZACgANABAAEwAWABnAHYAfgCAAHQA
VAA1ACkAJAAVAAgA+//s/+D/2v/Y/9j/3f/h/+D/3P/h/+T/5P/o/+n/7f/u/+3/7P/r
/+r/6v/o/+f/5//p/+r/6//q/+v/7P/s/+v/6f/q/+r/6//s/+7/6//q/+r/7f/t/+z/
6v/r/+z/7f/v/+7/7P/r/+r/7P/s/+v/6f/o/+j/5//n/+n/6f/q/+r/6//r/+v/6f/o
/+j/6P/n/+r/6//s/+z/6//o/+f/6P/r/+v/6v/q/+r/6v/q/+r/6v/q/+j/6v/v//D/
7//w/+//7f/r/+n/6f/s/+z/6//r/+z/7f/v/+3/7f/v//L/9P/1//b/+P/4//f/9v/z
//X/+P/4//n/+//7//z//v8AAAEAAQABAAQACAAJAAoACAAIAAcACAALAA0AEAARAA8A
EQARABEAFAAUABUAFwAaABoAGwAcABsAGwAbABsAHgAgACEAIAAeAB4AHQAcABkAFgAU
ABIAEwATABQAFQAQAAwACQAIAAkACQAIAAUAAwABAAEAAAAAAAAAAAD//wAA/v/+////
/f/8//v/+f/3//f/+P/4//v/+//8//7//f/+//r/+f/7//3///8AAP3/+//3//X/9//4
//v//P/6//r//P/+//3//P/8//v///8AAAAAAQD+//7//f/8//z//P/7//r//P/9//3/
/f/7//z//P/8//7//f/9//3/+v/6//z//P/4//b/+P/5//v/+v/6//v/+f/4//b/9v/6
//v//P/+//3//P/6//j/+f/5//r/+v/5//n/+f/5//b/9v/1//T/9v/3//j/+f/3//f/
9v/2//n/+f/5//n/+f/5//j/+P/4//n/+P/2//f/+P/4//j/9f/1//X/9P/2//b/9v/1
//X/9v/4//n/9//3//X/9f/3//f/9v/1//P/8//z//T/9f/1//b/9v/4//j/9f/0//P/
8v/z//T/9f/2//b/9v/2//b/9v/2//b/9v/2//b/9v/2//T/9P/0//T/9f/2//f/+P/2
//b/9v/2//T/9P/0//T/9v/2//b/9v/0//T/9P/0//T/9P/0//T/9v/2//b/9v/0//T/
9P/0//b/9v/2//b/8//y//H/8P/y//T/9v/4//b/9v/2//b/9P/0//T/9P/1//b/9//4
//f/9v/1//T/9f/2//f/+P/6//7///8AAAAAAQAAAAAABAAFAAMABAAEAAUABQAJAAwA
DwAPABAAEAAOAAsACwAIAAkADAANABEAEgASABIADAAJAAQA/v/7//v/+v/6//r/+P/2
//b/8//x/+//7f/w//H/8f/y/+7/7f/s/+v/7v/v/+//8P/w//D/7v/u/+3/7P/r/+z/
6//q/+3/7v/u/+7/7v/v/+//8P/w//D/7f/t/+3/7f/r/+b/5//j/+H/5f/s//T//f8F
AAkADQAXACIAKgA8AFQAYgBrAHoAiACKAHwAYgBFADMALAAfAAoA9//o/9b/0P/W/9z/
3f/j/+T/4v/j/+j/6P/m/+f/6//s/+v/6//r/+v/7P/u/+3/7f/v//H/8f/v/+//7f/s
/+r/5//m/+b/5//o/+z/6//s/+7/8P/v/+3/6v/r/+z/7f/v/+7/7P/r/+r/6//s/+z/
6//r/+z/7P/t/+z/6//r/+r/6//r/+v/6f/o/+j/6P/n/+v/7f/v//D/7//s/+v/7P/s
/+v/6f/o/+n/6v/r/+z/7f/s/+n/6v/v//D/7//w/+//7//v/+//7P/u/+3/6//t/+7/
7//x//D/7//w//L/9v/3//j/+v/5//n/+f/3//j/+v/5//n//P/9////AgABAAEAAAD/
/wQACAAJAAoADQAOAA4AEAARABMAFgAXABUAFwAXABcAFgAWABcAGQAbABwAHgAgAB4A
HQAcABsAHwAgACAAHgAfACAAIAAgAB4AHAAbABoAGQAZABoAGwAbABgAFgAWABMAEQAO
AAkACwAJAAkACAAGAAYABgAFAAcABAADAAMAAgACAAIAAQADAAMABAAEAAIAAQABAAIA
AAACAP////8CAAMABAAEAAEAAQD/////AQACAAUABgADAAIAAwAEAAMAAgACAAEABAAG
AAcACQAFAAQAAgAAAAAAAAD///7/AAADAAUABwAGAAYABQAEAAMAAQAAAP////8AAAMA
BAACAAAAAgADAAUABAAEAAUAAwACAAAAAAADAAMAAwAEAAEAAAD+//z//f/9//7//v/+
////AAABAAAAAAD///7//v///wAAAQABAAEAAAAAAP///f/7//n/+//9//7/AAAAAAEA
AAD+//7//v/9//z/+v/7//z//P/+//7//v/9//3//v8AAAEA///9//n/9//8////AQAD
AP///f/7//r/+f/5//r/+v8AAAAA/f/8//v/+v/4//j/+P/4//v//P/9//7//f/8//v/
+v/8//7/AAACAAAA/v/8//r/+v/6//r/+v/8//z//P/8//v/+v/5//j/+f/6//v//P/6
//r/+v/6//v//P/9//7/AAACAAQABgADAAAA/v/+/wEAAgAGAAkACQAKAAsACwAJAAoA
DQAPAAwADwARABMAFAAWABcAFgAVABUAFQAXABkAGwAbABoAGAAWABMAEQAQAAwACgAL
AAYABAD///r/+P/4//j/+f/6//v//P/9//r/+P/1//P/9v/3//j/+f/0//L/8v/w//P/
9v/5//z/+v/6//b/8v/1//b/9f/2//j/+f/5//r/9//2//T/8//x//v/+//0/+v/6//t
/+3/7P/y/wEACwARABsAKQAuADgASgBWAF4AcwCEAIoAjAB4AFIANwAxACgAGQASAAkA
+P/y//L/6v/k/+X/5//o/+7/8f/0//b/9v/z//X/9P/x//H/8f/x//L/8//z//T/9//2
//X/8v/x//T/9v/3//f/8//y//L/8v/1//P/8//0//X/9f/0//L/8v/y//L/8//2//b/
9//4//b/9v/1//P/8//0//T/9f/0//P/8//y//P/8//z//H/8v/0//b/9//1//P/8f/u
//H/8P/x//T/9v/3//f/+P/1//T/8//y//X/9v/1//j/+f/4//X/9P/3//f/9//3//j/
/P/9//3/+v/4//b/9f/4//n//P8AAAAA///+//7//////////f8DAAYABgAHAAQAAwAD
AAQACAALAA0ADwAQABIAEQAQABEAEgASABQAFQAXABoAGwAZABsAGwAbAB0AHgAgACMA
IwAiACIAIgAkACUAJgAnACkAKgAqACgAJgAmACUAJAAlACQAJAAkAB4AGwAZABcAFgAU
ABMAFAAWABUAEwAPAAsABwAFAAIABQAGAAcABwAHAAQAAwADAAQABAAEAAMAAQABAAIA
AgD///3//P/8//7/AgABAAMAAQABAAEAAAACAAMAAgADAAQABAAGAAYAAQAAAAEAAgAD
AAQABgAHAAgACAAHAAcABwAIAAgACAAGAAYABQAEAAMAAwACAAEABAAGAAcACAAHAAUA
BAADAAAAAAACAAIAAQAAAAMABQADAAIAAgADAAQABAADAAQAAgABAAAAAAACAAIAAQAA
AP3//f/+//7//f/9//3//f///wIABAAGAAEA///9//v//P/9//3//v8BAAEAAQABAPz/
+//5//j/+//9//3//P/8//z/+//6//z//f/+//7//v/+//7//f/7//r/+v/5//r/+//6
//v//f/9//z/+//7//v/+//8//z/+//7//r/+v/0//X/9v/3//j/+P/4//j/+P/2//b/
9v/2//f/+P/5//r/+f/4//f/9v/3//j/+f/6//v//P/9//7//P/6//j/9v/3//j/+f/6
//j/+P/4//j/+v/6//r/+v/6//r/+v/6//f/9v/1//T/9//4//n/+v/6//r/+//+//7/
/v8BAAMABQAGAAcABwADAAIAAwADAAUACwAQABUAEgASABEADgANAA0ADQAPABMAFQAV
ABQAEAAOAAsACQAGAAIAAAABAAAAAAD9//r/9P/y//D/7//w//H/8v/z/+//7v/s/+v/
7v/v//D/8f/u/+7/8P/w//D/8P/w//D/8f/0//P/8v/w/+7/6v/o/+v/7f/u//D/7v/u
/+3/7f/t/+3/8f/u/+f/5f/l/+P/5v/s//P//f8LABUAGQAcACgAOgBKAFAAWQBwAIQA
iAB+AGQAQwAtACQAGwAOAAMA9v/o/9z/2v/a/9v/2//c/+D/5f/s/+7/6v/q/+3/7f/r
/+v/6//r/+z/7v/t/+3/7//t/+3/6//r/+3/7v/u/+3/6v/o/+f/5v/r/+n/6f/q/+//
7//u/+z/6//q/+n/6f/q/+r/6//s/+z/7P/r/+n/5//o/+j/6f/q/+v/7f/u/+r/6f/o
/+X/6P/q/+z/7f/t/+3/7f/s/+v/6P/n/+j/6//r/+r/6v/q/+r/6v/q/+r/6v/o/+r/
7f/u/+3/7v/u/+3/7P/r/+3/8P/w/+//7f/s/+v/6//s/+3/8P/0//P/8//z//T/9f/1
//X/8//5//z//P/9//z/+//7//z///8BAAIAAwAFAAgACAAIAAgACAAHAAgACwAPABQA
FwAVABUAEwARABMAFAAWABkAGgAaABsAHAAbABsAGwAbAB8AIAAgAB4AHAAcABsAGgAa
ABoAGwAcABcAFQAUABMAEAAMAAkACAALAAsACgAHAAYAAwACAAAAAwAEAAUABQACAP7/
/P/7//n/+P/3//X/9//5//z//v/7//n/+P/4//r//P/5//n/+v/7//z//P/7//v/+f/5
//z//P/+//7/+//6//v//P/+//7//////////v/8//v/+f/6//r/+v/8//7///8AAP//
///+//3//v8AAAEAAgABAP///v/9//r/+v/8//z//P/8/wAAAwABAP7//P/7//3//P/6
//r//P/9//7/AAD+//7//f/8//v/+//8//z/+v/5//j/9//5//z//v8AAP3//f/9//3/
+//7//r/+v/9//3//f/9//r/+f/3//b/9//5//n/+P/5//r/+v/6//n/+f/5//j/+v/6
//r/+f/2//b/9//3//j/+f/4//n/+v/5//f/9f/3//f/9//4//v//f8AAAIA/P/2//T/
9P/0//T/9v/2//b/9v/2//b/9v/2//f/+P/5//r/+f/4//f/9v/0//T/9P/0//b/+P/6
//z/+v/6//r/+v/3//b/9f/0//f/+P/5//r/+f/4//f/9v/5//r/+//8//v/+v/5//j/
+f/6//v//P/6//r/+v/6//n/+P/4//r//v8AAAUACQAHAAYABQADAAQABgAKAA0ADAAP
ABEAEwASABIAEQAOAA4ADwAQABMAFgAXABYAFAAUABIADwANAAkABAABAAEA/v/+//v/
+P/2//b/9v/3//T/8//y//H/8f/y//L/8//z//P/8//z//H/8P/x//D/8f/y//P/9P/y
//L/7v/q/+3/7v/t/+7/8P/x//H/8v/w//D/7//v//P/8f/1//L/6f/p/+v/7f/y/wAA
BQAFAA8AFwAZACIAMgBAAE4AYABvAH4AigCGAG4ATgA3AC0AJAAbABQACQD4/+r/6P/g
/9r/2//h/+L/6P/x//T/7v/s/+r/7f/t/+v/7v/x//T/+P/2//P/8f/x/+//7//t/+3/
8v/0//X/9f/x//D/8P/w//P/8f/x//L/9f/1//T/8v/x//D/7//v//D/8P/x//L/7//u
/+z/6f/r/+7/8P/z//H/8f/y//L/7//v/+//7f/v//D/8f/x/+//7//v/+7/7//u/+//
8v/y//H/7//u//D/8P/w//D/9f/2//X/+P/2//T/8P/u//H/8//1//f/9v/4//f/9f/y
//L/8v/z//X/9//7/wAA/f/7//n/+P/7//3//////wIABAADAAMAAwADAAQABgAKAAsA
CwALAA0AEAAQABAAEQASABIAFAAUABUAFwAXABoAHQAeAB8AIAAgACEAIwAhACAAIAAg
ACQAJQAmACcAJgAmACUAIgAiACIAIQAgACAAIAAhACIAHwAdABwAGwAZABYAFAAUABMA
EQAOAAkACwAJAAkACAAKAAoACgAJAAcAAgD///3///8CAAUABwAFAAMAAgAAAAAA////
/wAAAgAEAAEAAQACAAMABAAEAAQABQAEAAUABQAEAAUABAACAAIABAAGAAYABgAHAAcA
BwAGAAQAAwAFAAYABgAGAAcACAAIAAgABgAHAAcABwAFAAYABgAGAAYABQAFAAUABQAG
AAkACgAHAAQABQAFAAUABAAEAAUACAAIAAcACAAHAAUAAwACAAMABAAEAAQAAwADAAQA
BAABAAEAAQABAAIABAAFAAYAAgABAAAA//8AAAEAAQACAAIAAQAAAP///f/9//z//P/+
/wEAAgACAAEAAAD+//z//v///wAAAAAAAAAAAAD///z//P/9//3///////3//f/+//3/
+//5//r/+//8//7//////wAAAAAAAPz//v/+//7//v/8//z//P/8//v/+v/5//j/+v/8
//7/AAD+//z/+v/4//n/+v/7//z//v/+//7//v/9//z/+//6//v//P/9//7//v/+//7/
/v8AAAAAAAAAAAEABAAEAAQABwAJAAkACgAKAAkABQAEAAYABwAHAAsADwATABQAFgAW
ABQAEQARAA8AEQAVABcAGAAYABcAFgAQAA0ACAACAAEAAQAAAAAAAAD+//z//P/5//f/
9f/z//T/9f/1//b/9P/z//L/8f/z//P/8v/y//T/9P/y//L/8P/w//D/8v/x//D/8//0
/+//7v/t/+3/7v/w//H/8v/x//H/8f/x/+v/6v/p/+n/6f/p/+z/8v/7/wUACwARABsA
KAA2AEoAVABaAGsAfgCEAIYAdABSADcALwAqABsADAD///D/4v/c/9r/3P/h/+f/6v/m
/+f/6v/q/+j/6//v//D/7//u/+3/7P/s/+7/7f/t/+//7//v/+3/7f/u/+7/7f/r/+r/
6v/r/+z/7//t/+3/7v/x//H/8P/u/+7/7v/u/+//7f/s/+z/7P/t/+7/7v/t/+3/7v/u
/+//7f/t/+7/7v/v/+//7//t/+v/6v/p/+f/6f/r/+3/7v/t/+r/6f/q/+3/7f/s/+z/
7f/u/+//8P/v/+7/6//s/+//8P/v//D/8f/x//H/8f/v//L/8v/x//D/8P/w//H/8f/x
//P/9v/5//n/+f/6//n/+f/5//f//f8AAAAAAQD/////AAACAAQABQAFAAUABwAKAAoA
CgAJAAoACgAMAA0ADwASABMAFQAXABcAFwAWABYAFwAZABsAHAAeACAAHgAdABwAGwAf
ACAAIAAeAB8AIAAgACAAHgAcABsAGgAYABcAFwAXABQAEAANAAwADAALAAkABQAHAAUA
BQAEAAEAAAD///3////+////AQD9//z/+//5//v/+//8//z//v/9//3//v/9//7/+v/5
//3///8BAAIAAAD///z/+//8//z//v/+//r/+v/8//7//f/8//z/+//9//7//v////3/
/v/+//7/AAAAAP///v8AAAEAAQABAP7//v/9//z//v///wEAAwD///7////+//7//P/+
////AQAAAAAAAQAAAP7/+//6//z//f/+/wAA///+//z/+v/6//v//f/+//3//f/9//3/
+v/6//n/+P/5//v//f////z/+//5//j/+//7//v/+//8//3//f/+//3//f/7//j/+f/6
//r/+v/4//n/+v/6//z//P/8//v/+v/6//v/+//5//n/9//3//v/+//6//n/+P/3//b/
9v/5//n/+v/6//r//v/9//z/+//6//n/+P/3//b/+P/4//j/+P/2//b/9v/2//n/+v/7
//z/+//6//n/+P/4//j/+P/4//r/+v/6//r/9//2//X/9P/2//j/+v/8//v/+v/5//j/
9//2//X/9P/3//j/+f/6//r/+v/6//r//f/+/wAABAADAAIABAAFAAUABgAHAAcABQAG
AAkACwAIAAsADQAPABEAEgASABAADAALAAoACwAPABEAEQAQABEAEAAOAA0ACAACAP7/
/f/9//7//P/6//b/9P/y//H/7//v/+//7//x//L/8v/z//L/8f/w/+//8f/y//X/9v/z
//L/8f/w/+//8P/t/+r/7//w/+//8P/t/+3/7P/s/+7/8P/x//P/8//x/+3/6v/n/+X/
6f/t/+7/9v///wUADQATABkAIgAyAEIAUgBmAHkAhACGAIQAcgBWAD0AMQAoABkACAD5
/+j/3P/Y/9j/3P/l/+n/4v/i/+3/8v/s/+b/6P/t/+//7//t/+3/7f/u/+7/7f/t/+//
8f/x/+//7//v//D/8P/v/+7/7v/v//D/8f/v/+//8P/x//H/8P/u//H/8v/z//X/8f/u
/+z/6v/t/+7/7v/t/+//8P/w//H/7v/t/+3/7P/u/+//8P/v/+z/7P/s/+v/7f/t/+3/
7P/t/+z/7f/w/+7/7f/r/+r/7P/u//D/8v/y//D/7P/s//D/8P/u/+7/7//v/+//7//t
//D/8P/v//D/8v/0//f/9f/z//P/9P/3//f/9//4//r/+//8//v//f/+//z/+//8//3/
//8CAAIAAwADAAMABgAKAAsADAAPABAAEAASABIAEwAVABUAFgAZABoAGwAZABgAGAAZ
ABwAHAAdAB4AIAAhACIAIwAkACQAIwAgACMAJAAkACQAIgAgAB8AHgAcABsAGwAbABgA
FAARABAADgALAAcAAQAEAAUACAAKAAkACAAHAAUABQACAAEAAQAAAAAAAAD///////8A
AAAAAAD/////AAD//wAA/P/7//7///8AAAAAAgADAAIAAwADAAIAAwACAAIAAgAEAAYA
AgAAAP///f///wAAAAABAAIABAAFAAYABAAEAAMAAgAAAAEAAQABAAMABAAEAAQABQAF
AAYABwAEAAIAAgAAAAAA/v8AAAEAAgACAAMABQACAAAA/f/8/wAAAQACAAQABgAGAAUA
BAABAAEAAgACAAEAAQABAAEAAAAAAP///v///////////wEAAQAAAAAA/v/9//z/+//8
////AQAEAAMAAwABAP7/AAAAAP///v/+////AAAAAP7//v/+//3///8AAAIAAwAAAP//
/P/7//7/////////////////AAABAAEAAgACAAIA/P/6//r/+v/6//z//P/8//z//v8A
AAIABAAEAAQABAAEAAMAAgABAAAA/v/+//7//v8AAAAAAAAAAP7//v/+//7//f/8//v/
+v/8//7/AAACAAAAAAAAAAAA///+//3//P8BAAQABwAKAAcACAAGAAQACgANAA4AEAAO
AA0ACQAIAAgACQAJAA0AFAAZABsAHgAcABgAEwARABIAFQAaAB0AGwAaABgAFgASAA8A
CgAEAAIAAwADAAQA///8//n/+P/5//n/+f/5//v/+//6//r/+P/3//b/9f/2//f/9//4
//j/+P/2//b/9P/0//T/9v/1//T/9//4//T/9P/0//X/9f/2//b/9v/1//X/9f/1//H/
7v/v//H/8f/z//z/BgAFAP3/BwAXACEALABAAFAAWABmAHcAhACIAIAAZgBGADcANQAu
ABsACgADAPb/5v/k/+b/4v/h/+H/5P/m/+n/8P/0//b/9P/3//f/9f/0//P/8v/y//T/
8//z//X/8//z//H/8f/0//b/9//3//X/9P/0//T/8//v/+3/7P/z//X/9v/2//X/9P/z
//P/8v/w/+//7v/w//L/8//z//D/8P/v/+//8v/z//X/9v/1//X/9f/z//D/8P/w/+//
8//1//f/+P/0//D/7v/u//L/8//z//T/8f/w/+//7v/x//L/8f/0//b/9v/0//T/8//z
//P/8//3//z//v////v/+v/5//n/+P/3//j/+v/+////AAACAAAA///+//v/AgAGAAcA
CQAHAAcACAAKAAoACwALAAsADgASABMAFAASABIAEQASABMAFQAYABkAHAAfACAAIQAg
ACAAIQAjACYAJgAnACgAKAAnACYAJQApACoAKgAoACgAKAAnACYAIgAgAB8AHgAbABkA
GAAXABYAFAATABQAFgAVABMADwAPAA0ADQAMAAwADAAMAAsACgAGAAQAAwAAAAAAAAD/
/wAAAQADAAQABgAFAAUABgAGAAgABQAFAAQABQAGAAYAAwADAAEAAQAEAAQABgAGAAgA
CAAGAA==
         </WaveFormData>
      </LeadData>
      <LeadData>
         <LeadByteCountTotal>10000</LeadByteCountTotal>
         <LeadTimeOffset>0</LeadTimeOffset>
         <LeadSampleCountTotal>5000</LeadSampleCountTotal>
         <LeadAmplitudeUnitsPerBit>4.88</LeadAmplitudeUnitsPerBit>
         <LeadAmplitudeUnits>��V</LeadAmplitudeUnits>
         <LeadHighLimit>2147483647</LeadHighLimit>
         <LeadLowLimit>268435456</LeadLowLimit>
         <LeadID>V1</LeadID>
         <LeadOffsetFirstSample>0</LeadOffsetFirstSample>
         <FirstSampleBaseline>0</FirstSampleBaseline>
         <LeadSampleSize>2</LeadSampleSize>
         <LeadOff>FALSE</LeadOff>
         <BaselineSway>FALSE</BaselineSway>
         <ExcessiveACNoise>FALSE</ExcessiveACNoise>
         <MuscleNoise>FALSE</MuscleNoise>
         <LeadDataCRC32>1653594198</LeadDataCRC32>
         <WaveFormData>
+//6//r/+v/6//r/+v/6//j/+P/4//j/+//6//v//P/7//v/+//8//z//f/9//3///8A
AAAAAAD+//7//f/9//////8AAAAA//////////8AAP////8BAAgADAALAAkACQAIAAQA
///7//X/7//n/9//1f/K/8P/w//D/8L/yf/h/wIAGAAkADEAOwA5ADsAQABEAEMAOQAp
ACAAGwAYABQADAAKAAwADAANAA0ADQANAAoACQAIAAcABwAHAAcACAAIAAgACAAGAAYA
BgAFAAUABQAFAAUABQAFAAYABgAHAAcABwAIAAYABQAFAAYABgAFAAUABgAGAAYABgAF
AAMAAwADAAMABQAFAAUABQAFAAUABQAFAAUABQAGAAYAAwADAAQABQAFAAUABQAGAAQA
AwACAAIABQAFAAUABAAEAAQABAAFAAMAAgACAAMAAwACAAIAAQACAAMABAAFAAQABAAD
AAEAAgABAAEAAAABAAIAAwAEAAMAAgAAAP///f/9//3//f/8//z/+v/6//r/+f/3//b/
9//4//n/+P/1//P/8P/v//D/8f/w//H/7v/u/+3/7P/s/+z/7P/r/+v/7P/s/+z/6//r
/+r/6v/u/+//7//x//D/8//z//T/9P/0//b/9//4//n/+//9//3//f/9//7/////////
/////wAAAAAAAAAAAgACAAIAAAABAAEA//8BAAEAAQACAAIAAQABAAMAAQACAAIAAgAC
AAEAAQACAAQABAADAAMAAgADAAMAAgACAAEA//8BAAQABAAEAAQAAgACAAIAAgAEAAQA
BAAEAAIAAgACAAIABAAEAAQAAwABAAEAAAAAAAMABAAEAAIAAgADAAMAAwD//wEAAQAA
AAIAAgADAAMABAAEAAQABQADAAMAAQABAAIAAgADAAMAAwACAAIAAgACAAIAAgACAAIA
AgABAAEABAAEAAQABAAEAAQAAwADAAIAAgACAAIABAAEAAQABAACAAEAAAAAAAMAAwAD
AAMAAwADAAIAAgAAAAEAAQABAAMABAAEAAIAAgADAAMAAgACAAMAAwADAAEAAwADAAMA
AwADAAMAAwABAAEAAQABAAIAAAAAAAAAAAAAAAIAAgACAAIAAgACAAIAAgAAAAAAAAAA
AAIAAgACAAIAAgACAAIAAgACAAIAAgACAAIAAgACAAIAAgACAAIAAgACAAIAAgACAAAA
AAAAAAAAAAAAAAAAAAAAAAAAAAAAAAAAAAAAAAAAAAAAAAAAAAAAAAAAAAAAAAIAAgAC
AAIABAAEAAQABAAGAAcACAAIAAwADAAMAA8ADgAMAAsACwALAAkABwADAAEAAQABAAAA
///7//v/+//7//z//P/8//n/+f/5//j/+f/4//j/+P/2//j/+P/4//v/+//7//v/+v/6
//r/+v/4//j/+P/4//j/+P/4//r/+v/6//r/+//5//n/+v/6//v/+//7//v//v/+//7/
/v/+//3//f/9//v//P/8//3//f/9//3//v8FAAUAAwAEAAYABwAJAAkACAAAAPn/8//t
/+f/4//d/9H/xP+//8H/xf/M/9v/+/8UACAALAA/AEcARQBDAEgATgBHADUAJwAiAB0A
FAAMAAYACAAMAAwADQANAA0ADQAKAAkACAAGAAUABAADAAMABAAFAAYACAAIAAgABwAF
AAUABQAFAAUABQAGAAYABQAFAAUABgAEAAMAAwAEAAUABQAGAAgABQAEAAMAAQACAAMA
BAAFAAUABQAFAAUAAwADAAMAAwAFAAUABgAGAAMAAwAEAAUAAwADAAMABAAGAAUABAAE
AAUABQAFAAQABAAEAAQABQAEAAIAAQABAAMAAgACAAEAAQABAAEAAQABAAIAAgABAAIA
AQABAAAA///+//3//P/+//7//f/9//n/+f/5//n/+P/4//b/9v/4//f/9f/0//P/8v/x
/+7/7v/t/+v/6//r/+v/6f/p/+r/6v/p/+j/5P/k/+T/4//j/+T/5P/k/+f/5//m/+b/
6P/p/+n/6//p/+v/6v/q/+z/7v/y//X/9f/1//b/9//5//n/+f/6//v/+//7//v/+//8
//z//P/8//7//v/+//z//f/9//v//P/9//7/AAAAAP////8BAP//AAAAAAAAAgABAAEA
AgABAAAA/v/9////AQACAAIAAgABAP//AQD///7//f/8//3//v///wAAAAAAAAAAAAAA
AAAAAAAAAAAAAAAAAP////////7//v///wAAAAD+//7///////////8BAAEAAAAAAAAA
AQABAP7//v/+//////////3//f/8//z//f/9//3//P/8//z//v/+//7//v/+//7//f/9
//7//v/+//7//P/8//v/+//+//7//v/+//7//v/+//7/AAD///7//v/9//3//f/9//3/
/f/8//z//P/9//3//f/9//7//v/8//r/+//7//r//P/9//3//f/9//////////v/+//7
//v//f/9//3//f/6//r//P/8//z//P/8//z//P/8//r/+v/6//r//P/8//z//P/8//z/
/P/8//z//P/8//z//P/8//z//P/+//7//v/+//z//P/8//z/+v/6//r/+v/8//z//P/8
//r/+v/6//r/+v/6//r/+v/8//z//P/8//z//P/8//z//v/+//7//v8AAAEAAgACAAYA
BgAGAAkACQAIAAgACQAJAAcABQABAP////////7/+//3//f/9//3//j/+P/4//f/9//3
//b/8//y//L/8v/y//T/9P/0//n/+f/5//n/+P/4//j/+P/2//b/9v/2//j/+P/4//r/
+P/4//j/+f/5//n/+v/6//v/+//7//v//P/8//z//P/8//v/+//7//3//v/+/////f/9
//3//v/7/wEAAwAEAAQABwAFAAUABgAEAPv/9f/t/+f/5f/f/9X/zv/H/8H/wf/I/9P/
7f8OACAAKgA5AEcASQBHAEoATgBPAEcANQAqACUAGgAQAAgABAAGAAkACwAMAA0ADQAK
AAkACAAGAAUABAADAAQABAAEAAQABAAEAAQAAwAFAAUABQAFAAUABQAGAAYAAwADAAMA
BAAGAAUABQAGAAYABQAFAAYABAAEAAQAAwADAAMAAwADAAMAAwADAAMABQAFAAUABQAE
AAMAAwACAAAAAQADAAUAAwADAAMABAAEAAMAAgACAAMAAwADAAIABAAEAAQABQAFAAQA
BAAFAAUABAAEAAMAAgABAAAA//8AAAIAAwADAAEA///+//z//v/+//7//v8AAAAA////
//z/+//6//n/+v/6//j/+P/4//f/9f/0//T/9P/0//L/8v/x/+//7//v/+//7f/t/+r/
6v/p/+j/5v/m/+b/5f/j/+T/5P/k/+b/5//n/+j/6v/r/+v/7f/s/+//7//w//L/8v/0
//X/9v/3//n/+//9//3//f/+//////////////8AAAAAAAACAAQABAAEAAMAAwACAP//
AQABAAEAAgACAAEAAQADAAMABAAEAAQABgAFAAUABgAGAAYABQAFAAQABQAFAAQABgAF
AAMABQAEAAQABAAEAAQABAAEAAQABgAGAAYABgAEAAQABAAEAAQABAAEAAMABQAFAAQA
BAADAAQABAACAAIAAwADAAMAAwAFAAUABAADAAIAAgABAAEAAgADAAUAAwADAAEAAQAC
AAIAAwADAAMAAgACAAIAAgACAAIAAgACAAIAAQABAAIAAgACAAIAAgACAAEAAQAEAAQA
BAAEAAIAAgACAAIAAgABAAAAAAABAAEAAQABAAEAAQAAAAAAAAABAAEAAQD//wAAAAD+
/wAAAQABAAAA/v////////8BAAMAAwADAAEAAQABAAEA//////////8CAAIAAAAAAAAA
AAAAAAAAAAAAAAAAAAAAAAAAAAAAAAAAAAD+//7//v/+////AAABAAIAAgACAAIAAgAC
AAIAAgACAAEAAAD///7/AAAAAAAAAAD+//7//v/+//7//v/+//7/AAAAAAAAAAACAAIA
AgACAAEAAAD///7///8AAAEAAgAAAAAAAAAAAAAAAAAAAAAAAAAAAAAAAAD+//7//v/+
//7//v/+//7///8AAAEAAgAEAAUABgAGAAYABgAGAAkACwAKAAoACwANAAsACQAFAAMA
AwADAAIA///7//v/+//6//r/+f/4//n/+f/5//j/9//2//b/9v/2//j/+P/4//v/+//7
//v/+v/6//r/+v/6//r/+v/6//r/+v/6//z//P/8//z//f/7//v//P/8//3//f/9//3/
/P/8//z//P/+//3//f/9//3//v/+////////////AAD7//3/AQAEAAYACQALAA0ADAAG
AP3/9//x/+f/4f/d/9P/yP/D/7//v//A/8n/3/8AABYAIgAvADcANQA3ADoAPAA3ACkA
HQAaABkAEAAIAAYABgAIAAoACwALAAsACwAIAAcABgAFAAUABQAFAAYABgAGAAYABAAE
AAQAAwADAAMAAwADAAUABQAGAAYABAADAAIAAgADAAMABAAGAAQAAwADAAQABgAGAAYA
BQAFAAUABQAFAAUABQAFAAUAAwADAAMAAwAFAAUABgAGAAMAAwAEAAUAAgABAAAAAAAD
AAMAAwAEAAUABQAFAAQABAAEAAQABQAHAAYABgAHAAUABAAEAAMAAwADAAMAAwADAAQA
BAADAAIAAQABAAAAAAAAAAAAAAAAAAAA/////////////////v/+//z//P/6//n/9//2
//f/+P/5//j/+P/3//X/9f/1//X/8//z//D/8P/v/+7/7P/s/+z/6//r/+z/7P/s/+3/
7f/s/+z/7f/t/+z/7f/x//X/9v/4//f/9v/3//f/+P/5//v//f/9//3//f/+////////
/////f/+//7//v/+/wAAAAAAAP7///////3/////////AAAAAP////8BAP//AAAAAAAA
/v/9//3//v8AAAAA/////wAAAQABAAAAAgABAP//AQAAAAAAAAAAAAAAAAAAAAAAAAAA
AAAAAAAAAAAAAAAAAP7//v/+//3/AAABAAEAAgABAAIAAgAAAAAAAQABAAEA//8BAAEA
AAAAAAAAAQABAAIAAgACAAMAAgABAP7//f8AAAAAAQABAAEAAAAAAAAA///+//3//P//
/wAAAAABAAAAAAAAAAAA/v/+//3//f/+//7//v/+//7//v/+//7//v/9//z//P//////
//////3//f/8//z/+v/7//v/+//9//7//v/8//7///////7//P/9//3//f/7//3//f/9
//3//f/9//3/+//7//v/+//6//z/+v/6//r/+v/7//z//f/+//z//P/8//z//P/8//z/
/P/8//z//P/8//7//v/+//7//f/8//v/+v/8//z//P/8//r/+v/6//r/+v/6//r/+v/7
//z//f/+//7//v/+//7//v/+//7//v/+//7/AAABAAQABAAGAAYACAALAAsACgAIAAkA
CQAHAAUAAQD//////f/8//n/9f/3//f/9//4//j/+P/3//f/9//2//X/9P/2//b/9v/4
//f/9v/4//f/+f/5//j/+P/4//j/+P/4//j/+P/4//j/9v/4//b/9v/4//n/+f/5//j/
+P/5//n/+//7//z//P/6//r/+v/5//f/9//3//j/+f/7//z//f/7/wAA////////AgAE
AAcABwAHAAYAAgD7//H/6//n/+H/2//R/8b/v/+5/73/wv/P/+v/DAAeACwAPQBLAE0A
TQBMAFAAWwBXAEEALgArACYAGgAQAAgABgAIAAkACQAJAAkABgAFAAQABAAFAAYABwAF
AAQAAwACAAIAAgACAAEAAQABAAEAAQD/////AAAAAAEAAQABAAIAAAD/////AAACAAEA
AQACAAQABAAEAAMAAQABAAEAAQABAAEAAQABAAEAAQABAAEAAQABAAIAAgD/////AAAB
AP///////wAAAAD///7//v/////////+/wAAAAAAAAEA///+//7///////7//v/9//3/
/f/9//3/+//8//z/+//8//v/+//6//r/+v/6//r/+f/4//b/9f/1//X/9f/1//P/8v/v
/+7/8P/v/+3/7P/u/+7/7v/s/+v/6f/m/+X/5f/l/+P/4//i/+L/4f/g/97/3v/e/93/
2//c/9z/3P/d/93/3P/c/+D/4f/h/+P/4v/l/+X/5v/n/+j/6//t/+7/7//x//P/9f/1
//X/9v/5//n/+f/5//f/+P/4//j/+P/6//r/+v/7//3//v/9//3//f/9//7/AAD/////
AQAAAAAA///+/wAA/////wAAAAAAAP///////////v/8//3//f/8/////v/+//7//v/+
//7//v/+//7//v/+//7/AAAAAAAAAAD///7//f/7//v/+//6//r/+//8//z/+v/8//3/
/f/9//n/+//7//r//P/8//3//f/6//r/+v/7//3//f/7//v/+v/6//v/+//7//r/+v/6
//v//P/9//7//f/8//r/+f/8//z//P/8//z//P/7//v//P/8//z//P/8//z//P/8//z/
+//6//r/+//7//v/+//9//3//P/8//z//f/9//3/+//8//z/+v/6//v/+//6//z//f/9
//3/+//9//3//f/7//v/+//7//v/+//7//v//P/8//r/+v/6//r//P/8//z//P/6//r/
+v/6//v//P/9//7//P/8//z//P/8//z//P/8//z//P/8//z//P/8//z//P/6//r/+v/6
//z//P/8//z//P/8//z//P/6//r/+v/6//r/+v/6//r//P/8//z//P/+//7/AAABAAAA
AAACAAIABAAHAAcABgAGAAcABwAFAAUAAQD//////v/8//j/8//1//X/9f/2//j/+P/3
//f/9f/0//P/8v/y//L/8v/0//T/9P/3//f/9f/1//T/9P/2//b/9v/2//T/9P/0//T/
9v/4//b/9v/4//n/+f/5//j/+P/5//n/+//7//z//P/6//r/+v/5//n/+f/5//r//P/9
//3//f///wAA/////wMAAgACAAUACQAHAAYAAgD9//n/8//p/+P/4f/b/9L/xf+9/73/
wv/L/93//P8YACQALwA/AEMAQQBCAEQAQwA9AC8AJAAdABYAEAAMAAgABgAIAAkACQAJ
AAsACAAHAAYABwAHAAcABwAEAAQABAAEAAMAAgABAP//AQABAAEAAQADAAMABAAEAAMA
AwADAAQABAADAAMABAACAAEAAQACAAQABAAEAAMAAgABAAAA//8BAAEAAQABAAMAAwAD
AAMAAgABAAEAAAAAAAEAAwAFAAQAAwACAAIABAADAAIAAgABAAEAAQAAAAAAAAAAAAEA
AwACAAIAAwABAAAAAAD//wEAAQABAAEA//8AAAAA///+//3//f/8//7//v/+//7//v/+
//3//f/9//3//f/9//r/+v/4//j/+P/3//X/9P/0//T/9P/y//D/7//t/+3/7f/t/+v/
6//r/+z/7P/s/+j/6P/o/+f/5//o/+j/6P/n/+f/5v/m/+j/6f/p/+v/7v/x//H/8v/y
//L/9P/1//b/9//5//v/+f/5//n/+v/9//3//f/9//3//v/+//7//v8AAAAAAAAAAAEA
AQD///3//f/9//7/AAD/////AQABAAIAAgACAAAA/////wAAAgACAAEAAQAAAAEAAQAA
AAIAAQD//wEAAAAAAAAAAAACAAIAAgACAAIAAgACAAIAAQAAAP///v8AAAAAAAD//wEA
AQAAAAAAAQACAAIAAAAAAAEAAQABAP7////+//z//v/+///////+//7//v/////////9
//3//v/+//////////7//v/+//7//v/+//7//v/+//3//f/+//7//v/+//7//v/9//3/
/v/+//7//v/8//z//P/8//7//f/8//z////////////9//3//P/8//r/+//7//v//f/+
//7//P/8//3//f/8//z//f/9//3//f/////////7//v/+//7//z//f/+/////P/6//r/
+v/6//r//P/8//z//P/8//z//P/8//z//P/8//z//v/+//7//v/8//z//P/8//7//v/+
//7//v/+//7//v///wAAAQACAAAAAAAAAAAAAAAAAAAAAAAAAAAAAAAAAP///v/9//z/
/f/+////AAABAAIAAwAEAAQABAAGAAcABgAGAAgACAAIAAsACwAKAAoACwALAAkACQAF
AAMAAwABAAAA/f/5//r/+//8//7//f/8//r/+f/7//r/+f/4//f/9v/1//b/+P/4//v/
+//7//v/+v/6//r/+v/6//r/+v/6//r/+v/6//z/+v/6//r/+//7//v//P/8//3//f/8
//v/+//6//v//P/9//3//f/9//3//v/8//3//f/9/wEAAAABAAEAAQACAAgACwANAA0A
DAAGAP3/8//t/+f/4//d/9X/zv/H/8H/wf/E/8//5/8EABwAKgA3AEMARQBFAEoAUABR
AEMALwAmACMAHAASAAoABAAGAAgACQAJAAkACQAGAAUABAAEAAUABgAHAAQABAAEAAQA
BAAEAAQAAwADAAMAAwADAAUABQAGAAYAAwADAAMABAAEAAMAAwAEAAQAAwADAAQABgAG
AAYABQADAAMAAwADAAEAAQABAAEAAwADAAMAAwAEAAUABwAIAAIAAQABAAEAAwADAAMA
BAAGAAUABAAEAAUABQAFAAQABgAGAAYABwAJAAgACAAJAAkACAAIAAcACAAJAAoACwAI
AAgABwAFAAcABwAIAAgABwAGAAUABAACAAIAAQABAAAAAQACAAMAAgACAAAAAAAAAP//
/f/8//v/+v/5//b/+P/3//X/9f/3//f/9f/1//P/8v/w/+7/7v/u/+7/7f/r/+z/7P/s
/+//7//u/+7/7//v/+7/7//y//X/9f/2//f/+P/7//3//P/9////AQADAAMAAwAEAAMA
AwADAAMABQAGAAYABgAEAAYABgAGAAgACQAJAAcACQAJAAkACgAIAAcABwAJAAcACAAI
AAgACQAJAAoADAALAAoACAAHAAgACQAJAAgACQAJAAgACwAJAAgABwAGAAcACAAJAAoA
CQAIAAcABgAEAAQABAAEAAUABgAHAAcABwAHAAYABgAFAAYABgAEAAYABwAHAAcABwAJ
AAkACAAGAAYABwAHAAQABAAEAAUABQAFAAMAAwAEAAQABQAFAAUABAAEAAQABgAGAAYA
BgAEAAQAAwADAAQABAAEAAQABAAEAAMAAwAGAAYABgAGAAQABAAEAAQABAADAAIAAgAF
AAUABQAFAAUABQAEAAQABAAFAAUABQAHAAgACAAGAAUABQAEAAIABAAFAAUABQADAAUA
BQAFAAMAAwADAAMABAAFAAYABwAGAAIAAwAEAAUABgAEAAQABAAEAAQABAAEAAQABgAG
AAYABgAEAAQABAAEAAIAAgACAAIABAAEAAQABAAGAAYABgAGAAQABAAEAAQABgAGAAYA
BgAIAAgACAAIAAwADQAOAA4ADgAOAA4AEQAPAA4ADgAPAA8ADQALAAcABQAFAAUABAAD
AP////////3//v/+//7//f/9//3//P/7//r/+v/6//z//v/+//7////////////+//7/
/v/+//7//v/+//7//v/+//7/AAAAAAAAAAABAAEAAQACAAIAAQABAAEAAQACAAIAAgAC
AAQAAwADAAMAAwAEAAQABQAFAAUABQAGAAcABwAHAAgACgANAA8AEQASAAwABQD9//X/
7//r/+f/3f/W/8//xf/F/87/2f/v/xAAJgAwAD8AUQBVAFMAUgBYAF8AWQBDADYAMwAq
AB4AFAAOAA4AEgATABMAEwATABAADwAOAAsACwALAAsACwAMAA0ADgAMAAwADAALAAkA
CQAJAAkACwALAAwADAAJAAkACQAKAAoACQAJAAoADAALAAsADAALAAoACQAHAAgACQAK
AAsACQAJAAkACQALAAsACwALAAoACQAJAAgABgAHAAkACwAJAAkACQAKAAoACQAIAAgA
CQAJAAkACAAGAAYABgAHAAkACAAIAAkABwAGAAYABQAFAAUABQAFAAUABgAGAAUABgAF
AAUABAACAAIAAgACAAIAAgABAAEAAQABAAEAAQD+//7//P/8//z/+//5//j/9//2//X/
8v/y//H/7//v/+3/7f/r/+v/6//s/+z/7P/s/+z/7P/r/+r/6v/p/+j/6f/p/+j/6P/q
/+v/6//t/+7/8f/x//L/8//0//f/+f/6//v//f///wEAAQABAAIAAQABAAEAAQADAAQA
BAAEAAIABAAEAAQABgAHAAcABQAFAAUABQAGAAYABQAFAAcABwAIAAgACAAIAAcABwAI
AAgACAAHAAcACAAJAAkACAAIAAcABQAHAAYABgAGAAYABgAGAAYABgAGAAYABgAGAAgA
CAAIAAgACAAIAAgABwAHAAcABgAGAAcACAAIAAYABQAFAAQAAwAEAAcACAAIAAcABgAG
AAUABAAEAAQABQADAAMAAQABAAQABAAFAAUABQAEAAQABAAEAAQABAAEAAQABAADAAMA
BAAEAAQABAAEAAQAAwADAAQABAAEAAQABAAEAAQABAAGAAUABAAEAAMAAwADAAMAAwAD
AAIAAgACAAMAAwADAAMABAAEAAIAAgADAAMAAgAEAAUABQAFAAUABwAHAAcABQAFAAUA
BQADAAMAAwADAAYABgAEAAQABAAEAAIAAgACAAIAAwAEAAUABgAFAAQAAwACAAQABAAE
AAQAAgACAAIAAgACAAIAAgACAAIAAgACAAIABAAEAAQABAAEAAQABAAEAAYABgAGAAYA
BQAEAAMAAgAEAAQABAAEAAYABgAGAAYABAAEAAYABwAJAAoADQAOAAwADwAPAA4ADgAP
AA8ADQALAAcABQAFAAUABAABAP3//f/9//3//v/+//7//f/9/////v/9//z/+//6//n/
+v/7//z/AAABAP/////+//7//P/8//z//P/9//7///8AAP7/AAD+//7/AAABAAEAAQAA
AAAAAQABAAEAAQACAAIAAgACAAIAAQABAAEAAQACAAIAAwADAAMAAQAEAAsACQAHAAgA
DAAPABEADwAMAAgAAwD9//X/6//n/+H/1f/O/8v/x//D/8T/0//v/xAAIAAqADkAPwA/
AEEARgBIAEEAMQApACQAGwASABAADgAKAAwADwARABIAEwARAA4ADQAMAAsACwALAAsA
CgAKAAoACgAKAAoACgAJAAkACQAJAAkABwAHAAgACAAHAAcABwAIAAoACQAJAAoACAAH
AAcACAAKAAoACgAJAAsACwALAAsACQAJAAkACQALAAsACwALAAsACwAMAAwABwAHAAgA
CQAJAAkACQAKAAoACQAIAAgACwALAAsACgAJAAgABwAHAAkACAAIAAkACQAIAAgABwAH
AAcABwAHAAkACgAKAAkACAAHAAcABgAEAAQABAAEAAYABgAFAAUAAQABAAEAAQACAAIA
AAAAAP7//f/7//r/+v/6//r/+P/6//n/9//3//f/9//1//X/9v/2//X/9P/x//D/7//t
/+3/7v/u/+7/7//v/+7/7v/y//P/8//1//T/9//3//j/+v/6//z//f/+////AQADAAMA
AwADAAQABAADAAIAAQACAAQABQAGAAYACAAIAAgABgAHAAcABQAFAAUABQAGAAQAAwAD
AAUABgAIAAkACgAJAAcABgAGAAgACAAHAAcACgALAAsACgAJAAcABAAFAAcACAAJAAoA
CgAKAAoACgAIAAgACAAIAAkACgALAAwACwAKAAkABwAHAAcABgAGAAgACgALAAoACQAJ
AAgABwAHAAkACQAIAAYABgAHAAcABAAEAAQABQAGAAcABgAHAAgACAAJAAkACQAIAAgA
CAAGAAYABgAGAAYABgAFAAUABgAGAAYABgAHAAgACAAJAAkACAAHAAYACAAIAAgACAAK
AAkACAAIAAcABwAHAAcABQAFAAQABAAEAAUABQAFAAcACAAIAAYABgAHAAcABgAFAAUA
BAADAAUABwAHAAcABQAFAAUABQAHAAcABwAHAAoACAAHAAYABQAEAAQABAAEAAQABgAG
AAYABgAGAAYABgAGAAYABgAGAAYABgAGAAYABgAEAAQABAAEAAQABAAEAAQABQAGAAcA
CAAHAAYABQAEAAYABgAGAAYACAAIAAgACAAKAAoACgAKAAoACwAMAAwADwAQABEAFQAU
ABIAEQARAA8ADQALAAcABgAHAAgACAAFAAEAAQABAAMABAAEAAQAAwADAAMAAgAAAP7/
/f/8//3/AAABAAIABQAFAAUABQACAAIAAgACAAAAAAAAAAAAAgACAAIABAACAAIAAgAD
AAQABQAHAAgABwAHAAcABwAGAAYABgAGAAgABwAHAAcABwAIAAgACQAJAAkACQAKAAsA
DQAPABIAFAAXABkAFwAQAAgABQABAPn/9//x/+P/2//W/8//y//P/9j/6f8HACIAMAA8
AEsAUwBXAFUAVgBcAF0ATwA9ADYAMQAmABwAFgAUABgAGQAZABgAFwAZABYAFQAUABMA
EwATABMAFAAUABQAFAAUABQAFAATABUAFQAVABUAFAATABMAEgAQAA8ADgAOABEAEQAS
ABQAEgARABEAEgASABIAEgARABMAEwATABMAEQARABEAEQAPAA8ADwAPABEAEQASABIA
EAARABMAFQASABEAEAAQABEAEQARABIAEQARABEAEAAOAA4ADgAPABEAEAAQABEADwAO
AA4ADQANAA0ADQANAA8AEAAQAA8ADgANAA0ADAAMAAwADAAMAAsACgAIAAcABQAFAAUA
BQAEAAQAAgACAAMAAwACAAIAAgACAAIAAAD+//3/+//7//n/+f/3//f/+P/4//f/9v/y
//L/8v/x//L/9P/1//b/9f/1//T/9P/2//f/9//5//r//f/9//7///8AAAMABQAGAAcA
CQALAA0ADQANAA4ADgANAAwACwANAA4ADgAOABAAEgASABIAFAAVABUAEwARABEAEQAS
ABIAEQARABMAFQAWABYAFgAUABMAEwAUABYAFgAVABUAFAAVABUAFAAWABUAEwAVABQA
FAAUAA==
         </WaveFormData>
      </LeadData>
      <LeadData>
         <LeadByteCountTotal>10000</LeadByteCountTotal>
         <LeadTimeOffset>0</LeadTimeOffset>
         <LeadSampleCountTotal>5000</LeadSampleCountTotal>
         <LeadAmplitudeUnitsPerBit>4.88</LeadAmplitudeUnitsPerBit>
         <LeadAmplitudeUnits>��V</LeadAmplitudeUnits>
         <LeadHighLimit>2147483647</LeadHighLimit>
         <LeadLowLimit>268435456</LeadLowLimit>
         <LeadID>V2</LeadID>
         <LeadOffsetFirstSample>0</LeadOffsetFirstSample>
         <FirstSampleBaseline>0</FirstSampleBaseline>
         <LeadSampleSize>2</LeadSampleSize>
         <LeadOff>FALSE</LeadOff>
         <BaselineSway>FALSE</BaselineSway>
         <ExcessiveACNoise>FALSE</ExcessiveACNoise>
         <MuscleNoise>FALSE</MuscleNoise>
         <LeadDataCRC32>2230253033</LeadDataCRC32>
         <WaveFormData>
6f/p/+j/6P/o/+j/6P/o/+n/6f/p/+n/7f/u/+//8P/v/+//7v/t/+//7v/u/+//8P/w
//D/7//x//H/8f/y//L/8v/y//L/8P/x//L/8v/y//P/8f/x//f//v/+////AAABAAIA
BAAIABMAJwA9AEsATQBEADYAKgAeAAYA7f/j/9r/vf+i/5b/kv+Y/63/uf++/8b/zP/M
/9D/3P/m/+7/+P/+/wIAAgADAAIAAAD+//7//v/7//z//P/8//z//P/8//3//f/9//z/
/P/7//v/+//7//v/+v/6//r/+v/7//z//f/+//z//P/8//z/+//7//v/+v/6//v/+//7
//n/+f/5//j/+f/6//v//v/+//3//f/9//3//f/+//7//P/8//7//v///wAAAQADAAIA
AQAAAP//BAAEAAQAAwAFAAYABwAHAAYABgAHAAkACwALAAsADAAOAA8AEwATABIAEwAT
ABIAFAAVABgAGAAaABwAIAAhACEAIgAiACQAJgAmACgAKwApACsALAAvADEAMgAzADMA
NAA3ADoAOgA4ADgAOgA6AD4APgA+AD8AQABCAEIAQABBAEIAQwBGAEQARABEAEUARgBG
AEUARQBHAEUARABDAEAAPgA8ADkANQAyADEALwAvACsAKgAoACUAIQAdABkAGQAYABUA
FQARABAADgAMAAwADAAJAAkACQAHAAcABwAGAAYABQAEAAIAAgACAAMABQAFAAUABQAF
AAUABQAFAAYABgAGAAYABgAGAAYABgAGAAYABgAGAAgACAAIAAgACAAIAAgABwAJAAkA
CgAKAAkACQAIAAcACQAJAAgACAAHAAcABgAGAAYABwAHAAcABgAGAAQABAACAAMAAwAD
AAIAAwAEAAUABQAEAAQABAAEAAQAAwACAAIAAwADAAMAAgACAAIAAgAAAAAA/v/+/wAA
AAAAAP7/AgACAAIAAAD+//7//v/+//3//f/8//v//P/9//7////9//z/+//6//v//P/9
//7///////3//f/8//z//P/8//7//v/9//3/+//7//v/+v/6//r/+v/7//r/+v/6//r/
+v/6//r/+v/5//n/+f/6//j/+P/4//j/+P/4//r/+v/6//r/+v/6//r/+v/5//j/9//2
//f/+P/5//r/+P/4//j/+P/6//r/+v/6//r/+v/6//r/+P/4//j/+P/4//j/+P/4//f/
9v/1//T/9v/2//b/9v/4//j/+P/4//b/9v/2//b/9v/2//b/9v/2//b/9v/2//b/9v/2
//b/+P/4//j/+P/5//v//P/8//z//P/+/////f/9//3//f////7//f/7//n/+f/6//v/
+//5//f/9v/4//n/+v/6//n/+f/4//b/9//2//X/9P/y//P/8//z//P/8f/u/+3/7f/s
/+z/7P/s/+z/7P/r/+v/6//r/+z/7P/s/+z/7P/t/+3/7f/t/+7/7v/v//D/8P/w/+//
7//t/+3/7v/u/+z/7P/s/+z/7f/u/+7/7v/z//H/7//x//b/+v///wIAAwAEAAgAEgAh
ADcATQBTAEsAPAAsACAADgD0/+P/2//I/6v/nP+Y/6D/rP+5/8P/zv/Q/8r/zP/W/97/
5P/o//D/+P/8//r/+//6//j/+f/6//v/+f/3//b/9f/0//X/9v/4//n/+//6//r/+f/3
//f/9//3//r/+v/6//r/+v/6//r/+v/4//j/+P/4//r/+//8//z/+f/5//j/9//4//n/
+v/6//j/+P/4//r/+P/3//f/9//5//n/+v/6//j/+P/6//r/+v/6//r/+//9//3//f/9
/wAAAAAAAP////8AAAEAAQABAAAAAAABAAIAAwAEAAYABAAFAAkACQAJAAsADAAMAA4A
DwASABIAEAAQABIAEQATABYAGAAcABoAGgAcAB8AHwAhACIAJQAnACgAKQApACgAKwAu
AC4AMAAwADIAMgAzADIAMQAxADQANgA2ADQANAA0ADQANgA2ADYANgA3ADoAOgA5ADkA
NwA1ADQAMwAxAC4AKwAnACcAJAAjACEAHgAZABcAFAAUABEADgALAAkACAAFAAUAAwAC
AAAA/v/+//7/+//7//3/+//7//v/+v/6//n/+P/4//j/+P/5//j/9//2//X/9//5//v/
/f/7//r/+f/4//r/+v/6//r/+v/6//r/+v/6//r/+v/6//r/+v/6//n/+//7//z//P/6
//v/+//7//v/+//6//r/+//7//r/+v/6//v/+//7//r/+v/4//j/+v/7//v/+//5//n/
+f/5//n/+P/4//j/9v/2//X/9P/0//X/9f/1//T/9P/0//T/9v/2//T/9P/0//T/9P/y
//T/9P/0//L/8P/w//D/8P/z//P/8v/x//P/8//z//P/8P/w//D/8P/w//D/8P/w/+//
7//t/+3/7//w//H/8v/y//L/8f/x//D/7//u/+z/7f/u/+//8f/y//L/8v/y//D/8P/w
//D/7//v/+//8P/u/+7/8P/w//D/8P/w//D/8P/w/+7/7v/u/+7/8P/w//D/8P/u/+7/
7v/u/+7/7v/u/+7/8P/w//D/8P/w//D/8P/w//D/8P/w//D/7v/u/+7/7v/w//D/8P/w
/+7/7v/u/+7/7v/u/+7/7v/w//D/8P/w/+7/7v/u/+7/7//w//H/8v/x//P/9P/0//b/
9v/4//n/+f/5//n/+f/5//j/9//1//P/8//0//X/9v/1//T/9P/y//P/9P/0//L/8//z
//L/8f/w/+//7v/u/+//7//v/+//7f/q/+n/6f/o/+j/6P/o/+j/6P/n/+f/5//n/+j/
6P/o/+j/6P/p/+n/6f/p/+j/6P/p/+r/6v/q/+n/6f/p/+n/6v/q/+z/7P/s/+z/7P/s
/+v/6v/n/+v/7//x//L/9P/1//b/+//+//7/AgANACEAOQBJAEcAPAAsABwADgD8/+f/
4f/a/8H/qP+e/5z/ov+z/8H/xv/M/9D/zv/S/9j/3P/i/+j/7v/0//f/+f/5//j/9v/2
//b/8//w//D/8P/w//L/8v/z//P/8f/w//D/7//w//H/8v/z//L/8v/y//L/8v/y//L/
8v/0//T/9P/0//P/8//z//L/8v/z//P/8//z//P/8//y//L/8v/y//T/9P/z//P/8//x
//H/8v/y//P/9P/3//j/+P/4//j/+f/3//f/9//3//r/+v/6//n/+//8//3//f/+//7/
//8BAAMAAwADAAQAAwADAAYABQAGAAkACwAMAAoACQAKAAgACgAMABAAEQAUABYAFwAa
ABgAGAAaAB0AHwAhACIAJQAkACQAJAAjACYAKQAsACwALAAsAC4ALgAwADAAMAAxADIA
NAA0ADIAMAAwADAAMgA0ADQANAA1ADYANgA1ADUANQAzADIAMQAwAC4ALAApACcAJAAj
ACEAIQAdABwAGgAYABUAEgAPAA0ADAAJAAkABwAGAAQAAgAEAAQAAQABAP///f/9//3/
/P/8//v/+v/6//r/+v/7//3//f/9//3//f/9//3//f/+//7//v/+//z//P/8//z//P/8
//z//P/+//7//v/+//7//v/+//3//v///wEAAgAAAAEAAQABAAEAAQAAAAAAAwADAAIA
AgAAAAEAAQABAAAAAAD+//7//v/////////7//v/+//7//z//P/9//7//P/8//v/+v/6
//v/+//7//r/+v/6//r/+P/4//b/9v/4//j/+P/2//b/9v/2//T/9v/2//b/9v/5//n/
+P/3//f/9//3//f/9P/0//T/9P/0//T/9P/0//X/9f/z//P/9v/2//b/9v/0//T/8//z
//X/9f/1//T/8//y//H/8f/0//T/9P/0//P/9P/1//b/9//3//f/+P/8//z/+v/6//r/
+v/6//r/+v/6//z//P/8//z//P/8//z//P/6//r/+v/6//r/+v/6//r/+//8//3//v/+
//7//v/+//3//P/7//r//P/8//z//P/6//r/+v/6//j/+P/4//j/+f/6//v//P/8//z/
/P/8//r/+v/6//r//P/8//z//P/8//z//P/8//z//P/8//z//P/8//z//P/6//r/+v/6
//r/+v/6//r//P/8//z//P///wEAAgACAAEAAAABAAEAAgADAAQABQAGAAYABgAFAAIA
AQABAAEAAgABAAAAAAD9//3//f/8//3///8AAAAA///+//3//P/6//v/+//7//3/+//4
//f/9v/0//P/8v/y//L/8v/x//P/8//z//T/9v/2//b/9v/1//X/9f/1//b/9v/3//j/
9//2//T/8//z//P/9P/0//b/9v/2//b/9//4//j/+P/x//H/9f/3//r/AAAFAAgACQAG
AAYADAAXACcAPwBPAE0ARAA2ACYAFgD+/+X/3f/S/7X/nP+U/5T/nv+t/7X/uv/E/8j/
yv/U/+D/6P/u//T/+v/8////AQABAAAAAAAAAAAA/f/8//z//P/8//z//P/9//3//P/6
//n/9//5//n/+f/5//z//P/8//z/+v/6//r/+v/8//z//P/8//v/+//7//r/+v/7//v/
+//9//3//f/8//z//P/8//7//v/9//3//f//////AAAAAP7//v8AAAAA/v/+//7///8A
AAEAAgADAAQABAAEAAMABQAGAAcABwAIAAgACQALAAkACQAJAAoACAAJAA0ADQAOABEA
EwAUABIAEwAWABYAFwAYABsAGwAcAB4AHwAiACIAIgAkACcAKQArACwALwAvADAAMQAx
ADQANwA6ADoAPAA8AD4APgBCAEIAQgBDAEIARABEAEIARABEAEQARgBHAEgASQBLAEoA
SgBJAEkARwBFAEQAQwBDAEIAQQA/ADoANgA0ADEALwArACoAKAAmACMAIAAdABkAGAAV
ABUAEQAQAA4ADAAMAAwACQAJAAcABQAFAAUABAAEAAMAAgACAAIAAgADAAMAAwADAAMA
AQABAAEAAQACAAIAAgACAAIAAgACAAIABAAEAAQABAACAAIAAgACAAIAAgACAAEAAwAD
AAQABAAEAAUABQAFAAMAAwACAAIAAwADAAIAAgACAAMAAwADAAIAAgAAAAAAAAABAAEA
AQD//////////wAAAAABAAIAAQAAAP7//P/+//////////7//v/+//7//f/8//n/+P/7
//z//f/8//7//v/+//z/+//6//n/+P/7//v/+v/5//n/+f/5//n/+P/4//j/+P/4//j/
+P/4//j/9//0//P/8v/y//L/8v/y//L/8f/x//L/8//0//T/8//y//H/8f/0//T/9P/0
//L/8v/y//L/8f/x//H/8v/w//L/8v/y//L/8v/w//D/8P/w//L/8v/y//L/8v/y//L/
8v/y//L/8v/y//L/8v/y//L/8P/w//D/8P/y//L/8v/y//D/8P/w//D/8P/w//D/8P/w
//D/8P/w//L/8v/y//L/8v/y//L/8v/y//L/8//1//f/+P/5//r//P/9//3//f/9//3/
/f/8//r/9//0//P/9P/1//X/8//z//L/8v/z//T/9P/0//X/9//2//X/9P/x//D/8P/x
/+//7//v/+3/7P/r/+v/6v/s/+z/7P/s/+r/6f/p/+n/6f/q/+r/6v/q/+r/6//r/+n/
6f/o/+j/6//s/+z/7P/r/+v/6//r/+v/6v/p/+j/6//s/+7/8P/s//L/8//v/+3/8f/2
//j/+f/6////AgAEAAgAFQAnAD8ATQBHADwALAAcAAwA+P/l/9//1v/B/67/qP+q/7L/
vf/H/9D/2v/e/9r/1v/e/+T/6v/w//L/9v/3//n/+f/4//b/9v/2//P/9f/2//f/+P/1
//T/9P/z//X/9P/0//P/8//z//P/8//y//L/8v/y//T/9P/0//T/9P/0//T/9P/1//X/
9f/0//b/9//3//f/9//3//f/9v/2//b/9v/4//b/9f/1//X/9//3//j/+P/3//b/9//2
//j/+P/4//n/9//3//f/9//6//r/+v/5//v//P/9//3//v/+////AQD///////8AAAAA
AQAFAAUAAwAFAAYABgAIAAkADAAMAA8AEAATABMAEwAUABQAFgAYABgAGgAdABsAHQAe
ACEAIwAkACUAJQAmACkALAAsACoAKgAsACwALgAuAC4ALwAuADAAMAAuADAAMAAwADIA
MAAwADAAMQAwADAALwAvADEALwAuAC0AKQAmACMAHwAgAB4AHgAdABsAFwAWABQAFAAR
AA4ACwAKAAoACAAJAAQAAgD///z//f/+//z//f////3//f/9//z//P/7//r//P/8//z/
/f/8//v/+v/5//v/+//7//v/+v/6//r/+v/6//r/+v/6//z//P/8//z/+v/6//r/+v/7
//z//f/9//v/+//8//z//v///////////////v/+//3//f/8//z//v/////////+//7/
/P/8//r/+//7//v/+//7//v/+//7//r/+v/6//r/+v/5//j/9v/3//f/9//2//b/9v/2
//j/+P/2//b/9P/0//T/8v/2//b/9v/0//L/8v/y//L/9f/1//T/8//z//P/8//z//L/
8v/y//L/8v/y//L/8v/z//P/8f/x//L/8v/y//L/8v/y//H/8f/v/+//7//u/+//8P/x
//P/8v/y//L/8v/w//D/8P/w/+//7//v//D/8P/y//D/8P/w//D/8P/w//D/8P/u/+7/
7v/u/+//8P/x//L/8P/w//D/8P/w//D/8P/w//D/8P/w//D/8P/w//D/8P/u/+7/7v/u
/+7/7v/u/+7/8P/w//D/8P/u/+7/7v/u/+z/7P/s/+z/7f/u/+//8P/y//L/8//1//T/
9P/0//T/9v/3//f/9//5//n/+f/4//f/9f/z//P/8v/z//P/8f/v/+7/7v/v//L/8v/y
//P/8//y//H/8P/v/+7/7v/v/+//7//v/+3/6P/n/+f/5v/o/+j/6P/o/+f/5f/k/+P/
5P/m/+f/6P/o/+j/6f/p/+f/5//m/+b/6P/q/+v/7P/q/+n/6P/n/+b/5v/m/+b/5//o
/+r/7P/s/+z/6//r/+3/6//s//L/9//6//v//P/8/wAACQAZADEARwBNAEIALgAcABAA
AADn/9n/1P/B/6b/lv+Q/5j/p/+z/7r/wP/G/8b/yv/Q/9j/4v/s//D/9P/1//f/9//2
//b/9v/2//P/9P/0//T/9P/0//T/9f/1//T/8v/x/+//8f/x//H/8f/y//L/8v/y//T/
9P/0//T/8v/y//L/8v/x//H/8f/w//L/8//z//P/8f/x//H/8P/y//L/8v/0//b/9f/1
//X/8//z//T/9P/2//b/+P/4//b/9v/2//f/9//3//f/9//6//r/+v/5//n/+v/7//v/
/v/+////AQABAAEAAQACAAIAAwAHAAcABQAHAAgACAAJAAsADwAQAA8AEAATABMAFAAW
ABcAGgAcABwAHgAhAB8AIQAiACUAJgAoACoAKwAuADEANAA0ADQANAA2ADYAOgA6ADoA
OwA+AEAAQAA+AD4APgA+AEAAQQBCAEMARQBEAEQAQwBDAEEAPwA+AD0APQA8ADsAOQA2
ADIAMAAtAC0AKQAoACYAIgAfABwAGQAXABYAEwATABEAEAAOAAwADgAOAAsACwAJAAcA
BwAHAAUABAACAAAAAQACAAMABQAFAAUABQAFAAUABQAFAAUABAAEAAQABAAGAAYABgAG
AAYABgAGAAYABAAEAAQABAAGAAYABgAFAAcABwAIAAgABwAHAAYABQAHAAcABgAGAAcA
BwAGAAYABgAHAAcABwAGAAYABAAEAAMAAwACAAEAAAABAAIAAwABAAAAAAAAAAIAAgAB
AAAA//////7//f/+//7//v/+//7//v/8//z//P/8//z/+v/+//7//v/8//r/+v/6//r/
/f/9//z/+//5//n/+f/5//j/+P/4//j/+v/6//r/+v/5//n/9//3//b/9v/2//b/9//4
//j/+f/3//f/9//2//j/+P/4//n/+P/4//j/+P/2//b/9v/2//f/9//3//j/9P/0//T/
9P/0//T/9v/2//b/9v/0//T/9P/0//T/9P/0//T/9v/2//b/9v/2//b/9v/2//b/9v/2
//b/9v/2//b/9v/4//j/+P/4//j/+P/4//j/+P/4//j/+P/4//j/+P/4//b/9v/2//b/
+P/4//j/+P/6//r/+v/6//j/+P/5//v//v/+//7//v/+//////////////////7//v/9
//z//f/9//3//P/5//n/+P/4//n/+v/6//r/+//7//r/+f/4//b/9P/z//P/9f/1//X/
8//u/+3/7f/s/+7/7v/u/+7/8P/v/+//7//v//D/8P/w/+//7v/u/+3/7//v/+7/7v/u
/+7/7f/s/+z/7f/u/+//8P/w//D/8P/u/+7/7//w//T/9P/x/+//7f/v//b//P/9/wAA
BQAGAAYACgAVACcAPQBLAEsAQgA0ACYAFAD6/+P/2//O/7f/ov+a/5j/oP+v/7v/xv/O
/8z/yP/K/9T/4P/o/+r/7P/y//P/9f/1//T/9P/0//T/8f/y//L/8v/y//D/8P/x//H/
8//y//L/8f/v/+//7//v//D/8P/w//D/8P/w//D/8P/u/+7/7v/u//H/8f/x//D/7v/v
/+//7//x//H/8f/w/+//7v/t/+7/8P/v/+//7//y//P/9f/2//L/8P/w/+7/8P/w//D/
8f/y//P/9P/1//j/+P/4//f/9//4//n/+f/8//z//f///////////wAAAQADAAgACQAG
AAcABwAGAAkACwAPABAAEAAQABIAEQAUABYAFwAaABoAGgAcAB8AHwAhACIAJQAnACgA
KQApACgAKwAuAC4ALgAuADAAMAA0ADQANAA1ADQANgA2ADQANQA2ADcAOgA4ADgAOAA5
ADoAOgA5ADkAOAA1ADMAMQAyADAALgArACsAKAAnACUAIgAdABsAGAAXABUAEwARAA0A
DAAJAAkABwAGAAQAAgACAAIA/////////f/9//3//P/8//v/+v/8//z//P/9//z/+//6
//n//P/9//7////9//z/+//6//v//P/9//7//v/+//7//v/+//7//v/+/wAAAAAAAP//
/v/9//3//P/8//3//f/9///////+//7/AQABAAAAAAD//////v/9//7//v/8//z//v//
///////9//3//f/9//z/+v/5//j/+v/6//n/+P/2//f/9//3//j/+P/4//j/+P/4//b/
9v/1//T/8//w//P/9P/1//T/9P/0//T/9P/3//f/9v/1//X/9f/1//X/9P/0//T/9P/0
//T/9P/0//P/8//x//H/8v/y//L/8v/0//T/8//z//P/8//z//L/8v/y//L/8//y//L/
8v/y//L/8v/y//L/9f/1//X/9v/y/+z/7//w//H/8v/0//T/9P/0//L/8v/y//L/8v/y
//L/8v/w//D/8P/w//D/8P/w//D/8v/y//L/8v/y//L/8v/y//L/8v/y//L/9P/0//T/
9P/0//T/9P/0//f/+f/6//r/+P/4//r/+//5//n/+f/5//v/+v/5//f/9f/1//b/9//3
//X/8//y//D/8f/y//L/8v/z//P/8v/x//D/7//u//D/8f/x//H/8f/v/+z/6//p/+j/
6P/o/+r/6v/q/+n/5//n/+f/6P/q/+r/6v/q/+v/6//r/+v/6P/o/+n/6v/s/+z/6//r
/+n/6f/q/+r/7P/s/+z/7P/r/+z/7P/s/+v/6//r/+n/7v/2//n//P///wAA/v8AAAsA
HwA5AEcARQA8AC4AGAAIAPr/5//d/9j/w/+s/6L/ov+s/7n/w//M/9b/2v/S/9T/3v/k
/+b/7v/y//b/+P/7//z//P/7//r/+f/1//T/9P/0//T/9P/0//X/9f/1//T/9P/z//H/
8f/x//H/9P/0//T/9P/0//T/9P/0//T/9P/0//T/9f/1//X/9P/y//P/8//z//X/9f/1
//T/9P/0//T/9v/4//f/9//3//X/9f/2//b/+P/4//r/+v/5//j/9//3//n/+f/5//n/
/P/8//z/+//5//r/+//7//7//v///wEAAQABAAEAAgACAAMABwAHAAUABwAIAAgACQAL
AA8AEAAQABAAEgARABIAFAAVABgAGgAaABwAHwAfACEAIgAlACUAJgAnACcAJQAnACkA
KAAoACgAKgAqACwALAAsAC0AMAAyADIAMAAxADIAMwA2ADUANAAzADMAMgAyADEAMQAz
ADEAMAAvAC4ALAAqACcAJQAiACEAHwAdABkAGAAWABYAEwAQAA0ACwAKAAcABwAFAAQA
AgAAAP7//v/7//v//P/7//z//f/8//z/+//6//j/+P/4//n/+//7//v/+//7//v/+//7
//z//P/8//z//v/+//7//v/8//z//P/8//z//P/8//z//v/+//7//f/9//3//v/+//7/
//////////////7//v///////v/+/wAAAQABAAEA/f/8//n/+P/7//3//v////z/+//6
//n/+//6//r/+v/4//j/9//2//j/+f/5//n/9v/2//b/9v/4//j/9v/2//b/9v/2//T/
9v/2//b/9P/2//b/9v/2//b/9f/z//H/8//z//P/8//0//T/9P/0//P/8v/x//D/8f/x
/+//7//y//L/8v/y//L/8v/x//H/8f/x//H/8P/w//D/8P/x//L/8v/y//L/8P/w//D/
8P/v/+//7//w//L/8P/u/+7/7v/u/+3/7P/r/+r/7f/u/+//8P/v/+7/7f/s/+7/7v/u
/+7/7v/u/+7/7v/s/+z/7P/s/+z/7P/s/+z/7v/u/+7/7v/w//D/8P/w//D/8P/w//D/
7//u/+3/7P/t/+7/7//w//H/8v/z//T/8f/w//D/8f/z//T/9f/2//j/+f/5//n/9//3
//f/9v/1//P/8f/x//T/9f/1//P/8P/u/+3/7f/v//D/8f/z//X/9P/z//L/8P/u/+3/
7f/u/+//8P/v/+z/6//r/+r/6P/o/+j/6P/q/+n/6f/p/+n/6v/q/+r/7P/s/+3/7f/t
/+3/7P/s/+3/7v/u/+7/7f/t/+3/7f/u/+7/7v/u/+7/7v/v//D/7v/y//H/7f/v//H/
9v/+/wEAAAD//wAABAAKABMAJQA/AEsARwA+ADIAIgAOAPT/3//X/8r/rf+Y/5D/kP+c
/63/t/++/8T/xP/K/9T/2v/i/+z/9P/2//b/+P/7//z//P/7//r/+f/1//b/9v/2//b/
9P/0//X/9f/3//b/9v/1//b/9//4//n/+f/4//f/9v/2//b/9v/2//b/9v/2//b/9f/1
//X/9P/1//f/+P/5//v/+//7//r/+P/4//j/+v/8//v/+//7//v/+//8//z/+//6//v/
+v/8//z//P/9//3//f/9//3/AgACAAIAAQD//wAAAQABAAIAAgADAAUABwAHAAcACAAI
AAkADQANAA4AEQATABQAEwATABUAFAAVABYAGQAZABoAHAAdACAAHgAeACAAIwAkACcA
KQAtACwALAAsACsALgAxADQANAA2ADYAOAA4ADoAOgA6ADsAPAA+AD4APAA8ADwAPAA+
AEAAQABAAEEAQABAAD8APwBBAD8APgA9ADoAOAA2ADMAMAAsACoAJwAnACMAIgAgAB4A
GwAYABUAEgAQAAwACwALAAoACAAGAAQABAABAAEAAQD////////+//7//f/8//r/+v/6
//v//P/9//7////+//3//P/7//r/+v/6//r/+//8//3//v/8//z//P/8//3//v///wAA
///+//3/+//9//3//v/+/wAAAQABAAEAAAD///3//P/7//v/+v/6//v//f/+/////f/8
//n/+P/6//v/+//7//v/+//7//v/+f/4//j/+P/6//r/+f/4//j/+f/5//n/+P/4//j/
+P/2//b/9P/0//T/9P/0//L/8v/y//L/8P/y//L/8v/y//H/8f/w/+//8f/x//H/8f/y
//L/8v/y//D/8P/w//D/8f/x/+//7//u/+7/7v/u/+7/7v/t/+3/7v/v//D/8P/v/+7/
7f/t/+7/7v/u/+7/7P/s/+z/7P/v/+//7//w//T/7v/t/+z/6//q/+z/7P/s/+z/7v/u
/+7/7v/s/+z/7P/s/+z/7P/s/+z/6v/q/+r/6v/s/+z/7P/s/+z/7P/s/+z/7v/u/+7/
7v/u/+7/7v/u/+z/7P/s/+z/7P/s/+z/7P/t/+7/7//w//D/8f/x//D/8f/y//X/9//1
//X/9f/1//P/8v/x/+//8P/x//P/9f/y/+//7P/q/+z/7f/u/+7/8P/x//H/8P/s/+r/
6P/m/+j/6f/p/+n/6f/n/+T/4//j/+L/4v/i/+D/4P/g/9//3//f/9//4P/i/+L/4v/i
/+X/5f/l/+X/4v/i/+P/5P/k/+T/4//j/+P/4//k/+T/4v/i/+L/4v/j/+T/5P/k/+H/
4f/l/+n/7P/y//X/9v/3//b/+P8EABUALQBDAEcARQA4ACYAFAAEAOz/3f/V/8T/qf+Y
/5L/lv+k/6//tf/A/8j/xv/I/87/1P/Y/97/5P/o/+z/7f/v/+//7v/s/+z/7P/p/+j/
6P/o/+j/6v/q/+v/6//r/+r/6v/p/+n/6f/p/+n/6f/o/+f/5v/m/+b/5v/m/+f/6P/p
/+r/6v/p/+j/5v/n/+n/6v/r/+n/6f/p/+j/6P/o/+j/6v/q/+n/6f/p/+f/5//o/+j/
6//s/+//8P/t/+z/6//r/+3/7f/t/+3/7v/u/+7/7f/t/+7/7//v//L/8v/z//X/8//z
//P/9P/2//f/+//7//n/+//8//z/+v/7//7//v8BAAIABQAFAAYACAAJAAwADAAMAA4A
EQARABMAFAAXABcAGAAZABkAHAAfACIAIgAhACAAIQAgACQAJAAkACUAJgAoACgAJgAo
ACgAKAAqACgAKAAoACkAKQAoACYAJQAlACMAIgAhAB4AHAAaABcAFwAUABMAEQAPAAsA
CgAIAAQAAQD+//v/+f/4//X/9f/1//T/8v/w//D/8P/t/+3/7//t/+3/7f/s/+z/6//q
/+j/6P/o/+n/6//r/+v/6//p/+n/6f/p/+v/7P/t/+7/7f/s/+v/6v/s/+z/7P/s//D/
7P/q/w==
         </WaveFormData>
      </LeadData>
      <LeadData>
         <LeadByteCountTotal>10000</LeadByteCountTotal>
         <LeadTimeOffset>0</LeadTimeOffset>
         <LeadSampleCountTotal>5000</LeadSampleCountTotal>
         <LeadAmplitudeUnitsPerBit>4.88</LeadAmplitudeUnitsPerBit>
         <LeadAmplitudeUnits>��V</LeadAmplitudeUnits>
         <LeadHighLimit>2147483647</LeadHighLimit>
         <LeadLowLimit>268435456</LeadLowLimit>
         <LeadID>V3</LeadID>
         <LeadOffsetFirstSample>0</LeadOffsetFirstSample>
         <FirstSampleBaseline>0</FirstSampleBaseline>
         <LeadSampleSize>2</LeadSampleSize>
         <LeadOff>FALSE</LeadOff>
         <BaselineSway>FALSE</BaselineSway>
         <ExcessiveACNoise>FALSE</ExcessiveACNoise>
         <MuscleNoise>FALSE</MuscleNoise>
         <LeadDataCRC32>3269764052</LeadDataCRC32>
         <WaveFormData>
7//u/+7/7v/t/+z/6v/p/+v/6v/q/+r/7f/t/+z/7P/s/+v/6v/p/+r/6//s/+3/7//t
/+3/7f/t/+3/7f/t/+3/7f/t/+3/7P/r/+r/7P/s/+z/6v/n/+n/7P/s/+3/8v/6/wQA
FAAkADoAWQB/AJ4AsAC9AMwA1ADRAL0AmABtADoAAwDY/7v/of+Y/5f/k/+R/5r/pP+q
/7L/vv/J/9H/2//h/+L/4//n/+f/6f/p/+v/7P/s/+3/7f/u/+7/7v/v//D/8f/x//D/
8P/v/+3/7v/u/+7/7P/t/+3/7f/w//H/8v/z//P/8v/w/+//8f/x//H/8f/x//H/8f/x
/+//7//u/+7/8P/w//D/8f/v/+//7//v//H/8f/x//H/8P/w//L/8v/0//P/8//1//T/
8//y//H/8v/y//L/8v/0//X/9v/2//X/9f/1//b/9//3//f/+f/6//z//v8AAP//AAAA
AP//AQABAAMABAAGAAgACwANAAsACwAMAA4AEQASABMAFQATABUAFwAYABoAHAAeACAA
IwAkACYAJgAmACgAKQApAC0ALgAwADMAMwAzADMAMwA2ADgAOQA6ADwAPQA/AEAAQgBD
AEMAQwBFAEQARABEAEAAPwA/AD8APAA3ADQAMgAxAC4ALQArACgAJAAfABsAGQAZABgA
FgATABEADwANAA0ADAALAAgACAAIAAcABQAGAAYABAAEAAIAAgACAAIAAgACAAIAAgAA
AAAAAQABAAMAAwADAAMAAgACAAIAAgABAAEAAQABAAMAAwADAAIAAgACAAIAAgADAAIA
BQAGAAQABAAEAAUABQAGAAYABgAEAAQABAAEAAQABQAFAAMABAAEAAQABAADAAMAAgAB
AAEAAQACAAIABAADAAIAAgACAAIAAAAAAAAAAQABAAEAAQABAAAAAAAAAP///v/+//7/
/v/+//7/AAAAAAAA///9//z/+//7//r/+//7//n/+v/8//3//v/9//r/+P/3//n/+//8
//z//P/8//z//P/4//r/+v/6//r/+v/6//n/+f/5//n/+f/4//j/+P/5//n/+v/6//r/
+P/4//j/+P/3//f/9//3//f/9v/4//j/+P/4//r/+v/6//r/+f/4//f/9v/2//b/9v/2
//j/+P/4//j/9v/2//b/9v/4//j/+P/4//j/+P/4//j/+P/4//j/+P/2//b/9v/2//T/
9P/0//T/9v/2//b/9v/2//b/9v/2//b/9v/2//b/9P/0//T/9P/2//b/9v/2//j/+P/4
//j/+P/4//j/+v/9//3//v/+////AAAAAAIAAAAAAAAAAAAAAAAAAQABAP////8BAAMA
AQD///z//P/+/wEAAgACAAAAAAAAAP///f/9//r/+P/3//f/9v/2//b/9P/w/+//7v/u
/+7/7v/u/+3/7f/t/+z/7P/s/+3/6//q/+r/6//t/+3/7f/t/+3/7f/t/+//7f/t/+3/
7f/t/+3/7f/t/+v/6//r/+v/6//r/+7/7P/u/+j/5f/l/+j/7P/1//7/CAAWACQAOABQ
AHMAkwCoALYAwQDIAMgAtwCTAGYAOQAKAOH/xv+z/6v/pv+d/5n/n/+m/6j/sP+6/8T/
y//R/9n/4f/k/+T/5//m/+f/6f/r/+z/7P/q/+n/6f/o/+r/6//s/+3/7//u/+7/7f/t
/+7/7v/u/+7/7//v/+//7//v/+//7//u/+7/7f/t/+7/7//w//H/8P/v/+7/7f/t/+3/
7P/s/+z/7P/s/+3/6//r/+v/6//s/+3/7v/v/+z/7P/u/+7/7v/t/+3/7//v/+//7//v
//L/8v/y//L/8P/x//L/8v/x//H/8f/y//T/9f/2//n/+P/4//j/+P/6//z//f/9////
//8BAAIAAgACAAMAAwAFAAcACgAOAA4ADgAOAA8ADwARABMAFAAXABoAHQAgAB8AIAAi
ACIAJgAoACkAKQAqACoAKwAtADEAMQAxADEANAA2ADcAOAA4ADkAOwA8AEAAQQBBAEEA
QAA+AD0APAA4ADcANwA3ADYAMQAuACwAJwAkACMAIQAhAB4AGgAXABIAEQAPAAwACwAJ
AAcABQADAAIAAQD+////AAAAAP///P/8//r/+v/8//z//P/8//z//P/8//z//f/+/wAA
AQD+//3//P/7//3//v///wAA///////////9//3//f/8//3//v///wAAAAD+/wAAAAAC
AAIAAgADAAEAAgACAAIABAAEAAQABAACAAMAAwABAAAAAAAAAAAAAQADAAQABQADAAMA
BAAEAAIAAQAAAAAAAAAAAP7//v/9//3//P/7//3//f/8//z//P/7//r/+v/6//r/+v/6
//r/+v/6//n/9//2//X/9f/3//n/+v/5//n/+v/6//r/+P/2//X/9f/2//f/9//2//T/
9P/0//T/8//2//f/+P/2//b/9v/1//P/8//z//P/9P/0//T/9f/1//b/9v/2//b/9v/2
//b/9v/1//T/8//z//L/9P/0//T/9P/y//L/8v/y//L/8v/y//L/9P/0//T/9P/y//L/
8v/y//T/9P/0//T/8v/y//L/8v/0//T/9P/0//T/9P/0//T/8//y//H/8P/y//L/8v/y
//L/8v/y//L/8P/w//D/8P/y//L/8v/y//L/8v/y//L/9P/0//T/9v/3//f/+P/4//n/
+v/6//z//P/8//z//P/6//r/+//7//v/+//9////AQD///z//P/6//3//v/+//7//v/+
//3/+//7//j/9v/1//X/9P/0//L/8P/s/+v/6v/q/+r/6v/q/+n/6f/p/+j/6P/o/+n/
6f/o/+j/6f/r/+v/6//r/+n/6f/p/+v/6f/p/+n/6f/p/+n/6f/p/+v/6//r/+v/6//r
/+7/7P/o/+j/6f/p/+j/5v/p//D//P8MABYAJgA+AF8AhQCkALQAvwDKAMwAwwCrAIYA
WwAsAPv/1P+5/6X/nv+d/5f/lf+c/6T/qv+y/7z/wf/H/8//1f/a/97/4//k/+f/5f/n
/+j/6P/n/+f/6P/o/+j/6f/q/+v/6f/o/+j/5//o/+r/6//s/+r/6//r/+v/6//r/+v/
6//u/+7/7f/t/+v/6//r/+v/6//r/+v/6//r/+v/6v/q/+r/6v/q/+v/6//r/+v/6//q
/+n/6P/n/+n/6v/t/+7/7P/r/+v/7f/t/+3/7f/t/+7/7v/u/+7/7v/v//D/8P/x//H/
8f/y//P/8//z//X/8//0//X/9v/4//r/+//7//r/+f/6//r//f/+/wAAAQAEAAUABwAK
AAoACgAKAAsADAAPABIAFAATABQAFQAWABkAGgAcABwAHgAgACEAIQAjACQAJgApACsA
KwArACsAKgAsAC0ALgAwADEAMwA0ADYANwA3ADcAOAA4ADkAOgA2ADUANQA1ADIALQAq
ACgAJwAkACMAIQAfABwAGAAVABQAEwARAA4ADQALAAkABwAHAAYABQACAAIAAgABAP//
/v/+//z//P/8//z//P/8//z//P/8//z//P/8//3//f///////////////v/9//z//f/9
//3//f/////////+/wAAAAAAAAAAAQAAAAMABAACAAIAAgADAAEAAgACAAIABAAEAAQA
BAACAAMAAwABAAIAAgACAAIAAAABAAEAAQD9//3//v/+/////////wAAAAAAAP7//v8A
AAEAAQABAAAA///9//z//v/9//z//P/6//r/+v/6//r/+v/6//n/+//6//n/+f/8//3/
/f/7//n/+v/6//r/+v/4//f/9//4//n/+f/4//j/+P/4//j/+P/6//r/+v/4//j/+P/3
//n/+f/5//n/9v/2//b/9//5//r/+v/6//j/+P/4//j/+P/3//b/9f/7//r/+P/4//j/
+P/2//b/9v/2//f/+P/5//r/+P/4//j/+P/4//j/+P/4//j/+P/4//j/+v/6//r/+v/6
//r/+v/6//j/+P/4//j/+v/6//r/+v/4//j/+P/4//b/9v/2//b/9//4//n/+v/4//j/
+P/4//j/+P/4//j/+P/4//j/+P/4//j/+P/4//j/+P/4//j/+P/4//j/+P/4//j/+P/4
//b/9v/2//b/9//4//n//P//////AAAAAAAAAAD//wAAAgACAAIAAgAEAAQABQAFAAEA
AQADAAUABwAFAAIAAgD//wEAAQAAAAMABAAFAAUAAwADAAAA/v/7//v/+v/6//v/+v/3
//f/9f/0//P/8v/w/+//7//v//D/8P/w//H/8//y//L/8//x//H/8f/x//H/8f/x//P/
7//v/+//7//x//H/8f/x//H/8f/x//H/8f/x//T/8v/s/+r/6f/p/+r/7v/z//r/AgAM
ABYAJgA+AFsAfwCgALQAwwDQANIAzQC5AJIAYwAwAP3/1P+3/6H/mP+X/5H/kf+c/6T/
qv+2/8T/y//R/9n/3//i/+X/6f/p/+v/6f/r/+z/7P/r/+v/7P/s/+7/7//w//H/8P/u
/+3/6//r/+z/7P/s/+7/7//v/+//7f/t/+3/7f/w//D/7//v/+3/7f/t/+3/7//v/+//
7//v/+//7v/u/+z/7P/s/+3/7f/t/+3/7f/t/+3/7f/t/+z/7P/u/+7/7P/r/+v/7f/v
/+//7//v/+7/7v/u/+7/8P/x//L/8v/z//P/8//0//P/8//z//X/8//0//X/9v/3//r/
/P/9//v/+//9//7///8AAAIAAwAEAAUABwAKAAkACgALAA0ADwARABMAFAAWABgAGgAc
AB8AIAAiACIAJgAoACkAKQArACwALgAxADMAMwAzADMANAA2ADcAOAA8AD0APwBAAEAA
QQBBAEEAQQBAAEAAQAA/AD8AQABBADwANwA0ADIAMQAuAC0AKwApACYAIgAfABwAGwAZ
ABYAFQATABEADwANAAwACwAIAAYABgAFAAMABAAEAAIAAgAAAAAAAAAAAP7//v/+//7/
/v/+//////////////////7//v/+//7//v///wAAAQD////////+//7//v/+//7/AAD+
/wAAAAAAAAAAAAABAAAAAAD///7/AAAAAAAAAAAAAAEAAQD//wAAAAAAAAAAAAABAAEA
AQD/////AAAAAAEAAQABAAIAAQAAAP3//P/+//////////3//f/8//z//P/7//r/+v/7
//z//f/+//z//P/8//v/+//6//n/+f/6//v/+//5//n/+v/6//r/+v/4//f/9//4//n/
+f/4//j/+P/4//j/9v/4//j/+P/2//b/9v/1//b/9//4//n/9//2//X/9f/3//j/+P/4
//b/9v/2//b/9f/1//X/9f/z//b/9v/2//b/9v/2//b/9v/2//b/9v/2//b/9v/2//b/
9v/2//b/9v/2//b/9v/2//b/9v/2//b/9v/4//j/+P/4//f/9v/1//T/8v/y//L/8v/z
//T/9f/2//b/9v/2//b/+P/4//j/+P/2//j/+f/5//v//P/+/wAA/v8AAAAAAAAAAAAA
AAAAAP/////9//3/AQADAAMAAQD+//7//v8BAAIAAgACAAIABAADAAEAAQD+//z/+//7
//n/+P/3//T/8v/x//D/8P/y//L/8v/x/+//7//u/+7/7v/v/+//7v/u/+//7//v/+3/
7f/t/+3/7f/v/+3/7f/v/+//7//v/+3/7f/t/+3/7//v/+//7//u//T/9P/s/+X/6f/u
/+7/8f/4/wQAFAAkADQASgBpAI0ArAC4AMMAzADMAL8AoQB4AE0AJAD3/9L/vf+z/67/
p/+d/5//pv+w/7T/uP++/8f/z//Z/9//3v/j/+f/5//p/+n/6//s/+z/7v/v//H/8v/v
/+//7//v/+//7v/u/+3/7//w//D/8P/v/+//7v/t/+7/7//w//H/8P/w/+//7//x//H/
8f/x//H/8f/x//H/8f/x//D/8P/w//D/8P/x/+//7//v/+//8f/x//H/8f/u/+7/8P/w
//D/7//v//H/8f/x//H/8f/y//L/8v/y//T/9f/2//b/9f/1//X/9v/1//X/9f/3//f/
+P/5//r/+P/6//v/+//9//3///8AAAMABAAGAAcABwAHAAgACgANAA4ADwARAA8AEQAT
ABQAFgAYABoAHAAfACAAIgAiACMAJAAkACMAJwAoACoALQAuAC0ALAArAC4AMAAxADIA
MgAzADUANgA2ADcANwA3ADkAOAA4ADgAMwAxADAALwAuACkAJgAkACIAIAAgAB8AHQAa
ABYAEwASABEADwAMAAgABQACAP//AQAAAP///P/+//7//f/7//r/+v/4//j/+v/6//r/
+v/4//j/+P/4//r/+v/7//v/+//7//v/+//6//r/+v/6//r/+//8//3/+//7//v/+v/7
//z//f/+//7//P/+//7/AAAAAAAAAQD//wAAAAAAAP7//v/+//7/AAABAAEA//8AAAAA
AAAAAP7//////////////wAAAAD+//3//P/8//7//v/8//z/+v/7//v/+//7//v/+v/6
//z/+//6//r/+f/4//f/9v/3//j/+f/5//f/9v/1//X/9v/3//f/9f/1//b/9v/2//b/
9P/z//P/9P/1//X/9P/0//T/9P/0//T/9v/2//b/9P/0//T/8//x//H/8f/x//H/8v/z
//X/9f/2//b/9v/0//T/9P/0//T/8//y//H/8//0//L/8v/y//L/8v/y//L/8v/w//D/
8P/w//H/8v/z//T/8v/y//L/8v/y//L/8v/y//T/9P/0//T/8v/y//L/8v/y//L/8v/y
//D/8P/w//D/8v/y//L/8v/y//L/8v/y//D/8P/w//D/8f/y//P/9P/0//b/9//3//j/
+P/5//r/+v/8//z//P/8//z//P/8///////9//3//v////7/+//6//r/+v/9/wAAAAAA
AAAA/v/9//v/+//6//j/9//3//b/9v/2//T/7v/t/+z/7P/s/+z/7P/r/+n/6f/o/+j/
6v/r/+v/6v/s/+3/7f/t/+v/6//r/+v/7P/v/+7/7//s/+v/6v/p/+n/6f/p/+n/6v/r
/+z/7f/u/+7/7P/q/+n/5//m/+j/7f/y//r/BAASACIANgBRAHUAmgCwALsAwgDIAMcA
uQCWAGkAOgAJAN7/v/+p/57/nf+X/5P/mP+i/6r/sv+4/8H/zf/V/93/4P/h/+X/5f/n
/+n/6//s/+z/7f/t/+7/7v/s/+3/7v/v/+7/7P/r/+n/6v/s/+3/7v/u/+//7//v//H/
8f/x//H/8P/w/+//7//v/+//7//v//H/8f/x//H/7//v/+7/7v/u/+7/7v/v/+//7//v
/+//7//v/+//7//w//D/8v/y//D/7//v//H/8//z//P/8//y//L/8v/y//D/8f/y//L/
9P/1//b/+P/3//f/9//5//n/+v/7//z/+v/8//3//f//////AQACAAEAAgAEAAUABgAH
AAkADAAPABAAEQATABEAEwAVABYAGAAaABwAHgAhACIAJAAkACQAJgAnACcAKwAsAC4A
MQAzADMAMwAzADIANAA1ADYAOQA7AD4AQABBAEEAQAA/AEEAQABAAEAAQAA/AD8APwA6
ADUAMgAwAC8ALAArACkAJQAiAB4AGwAYABcAFQASABMAEQAPAA0ACwAKAAkABgAGAAYA
BQADAAAAAAD+//7///8AAAEAAgAAAAAAAAAAAP7//v////////////////8AAAAAAAAA
AAEAAQABAAEA/////////v///wAAAQACAAIAAAACAAIAAQAAAP////8AAAIAAwAEAAIA
AgACAAIAAgADAAMAAQACAAIAAgACAAEAAQAAAP///v///wEAAgAAAP///v/+/wAAAAD+
//7//P/9//3//f/9//3//P/8//7//f/8//z/+v/6//r/+v/8//z//P/7//n/+P/3//f/
+P/5//n/9//1//b/9v/2//j/9v/1//X/9v/3//f/9v/2//b/9v/2//L/9P/0//T/9v/2
//b/9f/z//P/8//z//L/8v/y//P/8//0//T/9P/y//L/8v/y//X/9f/1//X/8//y//L/
8v/y//L/8v/y//L/8v/y//L/8v/y//L/8v/y//L/9P/0//T/9P/y//L/8v/y//T/9P/0
//T/9P/0//T/9P/2//b/9v/2//b/9v/2//b/9v/2//b/9v/2//b/9v/2//T/9P/0//T/
9f/2//f/+P/6//r/+v/6//n/+v/6//n//P/8//3//v/8//7//v/+/wAAAAAAAAAAAgAD
AAIAAwAEAAUABAABAAAAAAAAAAMABAAEAAQABAACAAEA//////r/+P/3//f/+P/4//j/
9v/w/+//7v/u/+7/7v/u/+3/7v/v/+//8P/u/+//7//u/+z/7f/t/+3/7//v/+//7//t
/+//7f/t/+//7//v/+//8f/x//H/8f/w/+//7v/t//L/8P/u/+r/5//p/+r/7v/x//j/
AgAOABwALABAAF8AgQCeAK4AvQDIAMwAwQClAHwAUQAiAPf/1v+//63/qP+l/53/n/+m
/6j/qv+y/77/yf/T/9f/2//e/9//4//j/+X/5v/p/+v/7P/t/+3/7v/u/+3/7f/t/+3/
7//u/+7/7f/t/+7/7v/u/+7/7//v/+//7//v/+//7//w//D/7//v/+//7//v/+//7f/t
/+3/7f/u/+//7//w/+//7v/t/+3/7f/t/+3/7f/u/+//8P/x/+//7v/v/+7/7v/t/+3/
7//w//H/8v/z//T/9P/0//T/9v/3//j/+P/7//v/+//8//3//f/9//////8AAAEAAgAC
AAQABQAFAAcABwAJAAoACQAKAAwADQAOAA8AEQAUABMAFAAVABcAGQAbAB0AHgAiACQA
JgAoACcAKAAqACoALAAuAC8ALwAyADQANwA7ADwAOwA6ADkAOwA+AEAAQgBDAEMARABE
AEgASQBJAEkASQBIAEgASABEAEMAQwBDAEIAPQA6ADgAMwAwAC8ALQApACYAIgAfAB4A
HQAbABgAFwAVABMAEQAPAA4ADQAKAAwADAALAAkACAAIAAYABgAGAAYABgAGAAUABAAD
AAIABQAGAAgACQAGAAUABAADAAUABgAHAAgABwAHAAcABwAHAAcABwAGAAgACAAIAAgA
BgAEAAYABgAGAAYABgAHAAgACgALAAwACgAKAAoACgAIAAkACQAHAAcACAAJAAoACAAJ
AAkACQAHAAcACAAIAAYABQAEAAQABgAGAAQABAACAAMAAwADAAMAAwACAAIABAADAAIA
AgABAAAA///+////AAABAAEA///+//3//f8AAAEAAQD///3//v/+//7//v/8//v/+//8
//3//f/8//z//P/8//z/+v/8//z//P/+//7//v/9//3//f/9//3//P/8//z//f/7//z/
/P/8//r/+v/6//r//f/9//3//f/7//b/9//4//n/+v/6//r/+v/6//r/+v/6//r/+v/6
//r/+v/4//j/+P/4//j/+P/4//j/+f/6//v//P/6//r/+v/6//j/+P/4//j/+v/6//r/
+v/4//j/+P/6//z//f///wAA//8AAAAAAgAAAAAAAAAAAAAAAAABAAEAAQABAAMABQAH
AAUAAgACAAEAAwADAAIAAgACAAIAAQABAAEA/v/8//3//f/8//z/+//4//P/8f/w//D/
8P/w//L/8f/x//H/7v/u/+7/7//v/+7/7v/v//H/8f/x//H/7//v/+//8f/v/+//7//v
/+3/7f/t/+3/7//v/+//7//v/+//8v/w/+7/7P/n/+X/6P/s//H/+v8EABAAHAAsAEIA
YwCLAKgAuADHANAA0ADFALEAjABdADAAAQDY/7v/q/+m/6P/m/+b/6b/qv+s/7T/wP/H
/83/1f/d/+L/5f/p/+n/6//r/+3/7v/u/+3/7f/u/+7/7v/v//D/8f/x//D/8P/v/+//
8P/w//D/8v/z//P/8//x//H/8f/x//D/8P/v/+//8f/x//H/8f/v/+//7//v//H/8f/w
//D/8P/w//D/8f/z//P/8//z//L/8f/w/+//7//w//P/9P/y//H/8f/z//P/8//z//P/
9P/0//T/9P/y//P/9P/0//f/9//3//j/+f/5//n/+//5//r/+//8//z//v//////AQAB
AAMABAADAAQABgAHAAgACQALAA4ADwAQABEAEwATABUAFwAYABoAHAAeACAAIAAgACEA
IAAiACQAJQAlACcAKAAqAC0AMAAxADIAMwA0ADYANwA4ADgAOQA7ADwAPAA9AD0APQA/
AD4APgA+ADoAOQA5ADkANgAxAC4ALAApACYAJQAjACMAIAAcABkAFgAVABMAEAARAA8A
DQALAAkACAAHAAQABQAGAAYABQAEAAQAAgACAAAAAAAAAAAAAgACAAIAAgAAAAAAAQAB
AAMAAwADAAMABAAEAAQABAADAAMAAwADAAMAAwADAAIABAAEAAQABAAGAAQABgAGAAYA
BgAGAAcABwAIAAgACAAGAAYABgAGAAgACQAJAAcABAAEAAQABAAGAAcABwAHAAMAAwAE
AAQABAADAAIAAgACAAIAAAAAAAIAAwADAAMAAQABAAAAAAACAAEAAAAAAAAAAAAAAAAA
/v/+//7//f/+//7//v/////////+//v/+//8//z//P/9//z//P/9//3//f/8//r/+v/6
//r/+v/6//z//P/8//z//P/8//v/+//7//v/+//6//r/+v/7//v//P/8//z/+v/6//r/
+v/7//v/+//7//3//P/6//r/+v/6//j/+P/4//j/+f/6//v//P/6//r/+v/6//z//P/8
//z/+v/6//r/+v/6//r/+v/6//r/+v/6//r//P/8//z//P/8//z//P/8//z//P/8//z/
+v/6//r/+v/7//z//f/+/wAAAAAAAAAA/f/+//7//f8BAAIABAAGAAYACAAIAAgACAAI
AAgACAAHAAcABQAFAAcACQAJAAcAAgACAAIABQAIAAgACAAIAAoACQAHAAcAAgAAAP//
/////wAAAQAAAPr/+f/4//j/9//2//X/8//0//X/9f/2//T/9f/1//T/9f/3//j/+f/3
//f/9//3//f/+f/3//f/+f/5//n/+f/3//f/9//3//n/+f/5//n/9v/4//j/9P/x/+//
8P/2//3/AgAIABQAIgA0AEoAawCRAKwAvgDNANoA3ADPALMAigBdACoA+//Y/7v/p/+i
/6H/nf+f/6b/rv+6/8T/zP/T/9//5//n/+r/7v/z//T/9//2//f/9//2//f/9//4//j/
9v/3//j/+f/5//j/+P/3//n/+v/6//r/+v/7//v/+//5//n/+f/5//z//P/7//v/+f/5
//n/+f/7//v/+//7//3//f/8//z/+v/6//r/+//9//3//f/9//v/+//7//v/+P/4//r/
+v/7//v//P////3//f/9//3/AAAAAAAAAAD+////AAAAAAEAAQABAAIAAwADAAMABQAF
AAYABwAIAAkADAAOAA8ADgANAA4ADgAPABAAEgATABYAFwAZABwAHAAcABwAHQAeACEA
JAAmACcAKAApACoALQAuADAAMAAzADYAOAA5ADkAOgA8AD8AQwBDAEMAQwBCAEQARQBG
AEgASQBLAEwATgBPAE8ATwBRAFAAUABQAEwASwBLAEsARgBBAD4APAA7ADgANwA1ADMA
MAAsACkAJQAjACAAHAAeAB0AHAAbABkAGAAXABQAEgASABEADwAQABAADgAOAAwADAAM
AAwADQAOAA8AEAANAAwADAALAAsACwALAAsADQAOAA8AEAAOAA0ADAALAAwADQAOAA4A
DgAOAA4ADgAQAA4AEAAQABAAEAAQABEAEAAQAA8ADgAMAAwADAAMAA0ADwAQAA8ADgAO
AA4ADgAMAA0ADQANAA0ADQAOAA4ADAALAAoACgAMAAwACgAKAAwADQANAA0ACwALAAoA
CgAKAAkACAAIAAgACAAIAAgABgAGAAYABQAGAAYABgAHAAYABwAHAAUABwAIAAgACAAK
AAgABwAHAAYABwAHAAYABgAGAAYABgAEAAYABgAGAAYABgAGAAUABwAHAAcABwAEAAQA
BAAFAAMABAAEAAQAAgACAAIAAgAEAAUABgAHAAkABgAFAAQAAwACAAQABAAEAAQABAAE
AAQABAAEAAQABAAEAAQABAAEAAQABAAEAAQABAAEAAQABAAEAAIAAgACAAIAAwAEAAUA
BgAGAAYABgAGAAYABgAGAAYABgAGAAYABgAHAAgACQAMAAoACQAJAAgADAAOAA8AEgAR
ABAADwAOAA4ADgAPAA8ADgAPABIAFQASAA8ACwAKAA0AEQATABQAFAAUABQAEwAQAA8A
CwAIAAkACQAIAAgACAAGAAIAAQAAAAAAAAAAAAAA/////////v/+//7///////7//v//
/wEAAQABAAEA////////AQABAAEAAQABAAEAAQABAAEAAQABAAEAAQABAAEABAACAP7/
+v/9////AAAEAAsAEgAaACQANgBKAGQAiQCpAL4AzgDbANwA2ADJAKcAfABRACQA///i
/8n/v//A/7n/sf+3/77/wP/I/9T/3P/h/+f/7//z//j/+///////AQABAAMABAAEAAEA
AQACAAIABAAFAAYABwAHAAYABgAFAAcACAAIAAgABwAHAAYABQAFAAUABQAFAAgACAAH
AAcABQAFAAUABQAHAAcABwAHAAkACQAIAAgACAAIAAgACQAJAAkACQAJAAcABwAHAAcA
CQAKAA0ADgALAAkACAAJAAoACwAMAA0ADAAMAAwADAAMAA0ADgAOABEAEQARABIAEgAR
ABAAEQASABQAFgAYABYAGAAZABkAGQAZABsAHAAdAB4AIAAhACIAIwAlACgAKwAsAC0A
LwAvADEAMwA0ADQANgA4ADoAPAA+AEEAQgBCAEQARQBFAEgASgBNAFEAUwBTAFMAUwBS
AFQAVQBWAFoAWwBdAF4AXwBfAF4AXQBdAFwAXABcAFkAVwBWAFUAVABPAEwASgBHAEQA
QwBBAD0AOgA2ADMAMAAvAC0AKgAqACkAKAAnACYAJAAiAB4AIQAiACIAIQAgACAAHgAe
ABwAHAAcABwAHgAeAB4AHgAcABwAHQAdAB4AHwAgACEAIQAgAB8AHgAeAB8AIAAhACcA
IQAdAA==
         </WaveFormData>
      </LeadData>
      <LeadData>
         <LeadByteCountTotal>10000</LeadByteCountTotal>
         <LeadTimeOffset>0</LeadTimeOffset>
         <LeadSampleCountTotal>5000</LeadSampleCountTotal>
         <LeadAmplitudeUnitsPerBit>4.88</LeadAmplitudeUnitsPerBit>
         <LeadAmplitudeUnits>��V</LeadAmplitudeUnits>
         <LeadHighLimit>2147483647</LeadHighLimit>
         <LeadLowLimit>268435456</LeadLowLimit>
         <LeadID>V4</LeadID>
         <LeadOffsetFirstSample>0</LeadOffsetFirstSample>
         <FirstSampleBaseline>0</FirstSampleBaseline>
         <LeadSampleSize>2</LeadSampleSize>
         <LeadOff>FALSE</LeadOff>
         <BaselineSway>FALSE</BaselineSway>
         <ExcessiveACNoise>FALSE</ExcessiveACNoise>
         <MuscleNoise>FALSE</MuscleNoise>
         <LeadDataCRC32>2451204397</LeadDataCRC32>
         <WaveFormData>
8v/x//D/8P/u/+7/7v/u/+7/7v/t/+3/7//w//D/8f/x//D/7//t/+//7//v/+//8P/w
//D/8P/v/+//7//v/+//7//v/+//7f/u/+7/7v/v/+7/6//q/+r/7P/p/+r/8P/5/wUA
FwArAEAAXgCBAKAAuQDMAOMA8wD2AOIAuAB5ADcAAgDk/87/uf+v/6r/ov+e/6b/rv+z
/7v/xf/N/9b/3//i/+T/5f/m/+j/6f/r/+z/7P/s/+7/7v/v/+//7f/u//D/8P/w/+//
7v/u/+7/7//v/+//7f/u/+7/7//w//D/8f/y//L/8v/w//D/8//x//H/8P/x//H/8f/x
//H/8P/u/+z/7f/u//D/8v/w//D/8P/v//H/8P/w//D/7v/v/+//7//z//H/8f/y//D/
8P/v/+//8P/x//H/8f/x//H/8v/z//L/8v/y//L/8v/0//T/9P/2//j/+v/7//r/+//6
//r//P/8//z///8CAAMABAAFAAUABgAGAAUABwAJAAsADAAMAA0ADwARABMAEwAVABYA
GwAdACAAIQAfAB8AHwAhACYAJgAoACsALQAuAC4ALgAxADIAMwA1ADcAOAA6AD0APwA/
AD4APgBCAEIAQgBCAEIAQAA9ADwAOAA3ADcANAAyADAALQArACkAJQAhAB0AHAAaABgA
GAAVABQAEgAOAAwACwALAAsACQAIAAgACAAJAAgABgAFAAMAAwAEAAUAAwADAAMAAwAD
AAMAAwADAAMAAwADAAQABAAEAAMAAwADAAMAAwAEAAYABwAHAAcABgAGAAUABAAGAAYA
BgAHAAUABQAFAAYACAAIAAgACAAIAAgACAAIAAYABwAHAAYABgAGAAYABgAEAAQABAAE
AAIABQAGAAgACAAGAAYABwAFAAQAAwACAAQABQAGAAYACAAIAAcABwAFAAQABAACAAIA
AgACAAIABQAGAAYABQACAAEAAQABAAAAAAAAAP//AAABAAIAAwACAAEAAAD+//////8A
AAIAAgACAAIAAQD//wAAAAAAAAAA//////////////7//f/9//7//v/+//7///8AAAAA
AAD/////AAD///7//f/8//z/+v/8//z//P/8//3//v///wAA/f/8//v/+v/8//z//P/8
//7//v/+//7//P/8//z//P/+//7//v/+//7//v/+//7//P/8//z//P/8//z//P/8//r/
+v/6//r//P/8//z//P/8//z//P/8//z//P/8//z//P/8//z//P/6//r/+v/6//v//P/9
//7//P/8//z//P8AAAEAAQABAAMAAwADAAQAAgACAAMAAwAFAAUABgAGAAUABQAGAAkA
CQAGAAUABAAGAAcACQAKAAkACQAIAAUABAACAAEA/f/8//z//P/8//3/+//4//b/8//y
//L/8v/0//T/9P/0//b/9f/1//b/8//x//D/8P/w//D/7//v//H/8f/x//L/8v/y//L/
8f/x//H/8f/x//H/8f/x//H/8v/y//L/8f/w/+v/6P/m/+j/6//0//7/CwAZACsAPwBW
AHYAlwCsAL8A0gDjAOcA2ACuAHAANQAHAOz/2P/I/7//tf+o/6T/qv+u/7D/t//B/8n/
0f/W/93/5P/o/+j/6P/p/+n/6//s/+z/7P/r/+r/6v/p/+v/7P/u/+7/8P/v/+7/7v/s
/+3/7f/t/+//8P/w//H/8f/w//D/8P/x//D/7f/s//H/7//v/+7/6//r/+v/6//u/+7/
7f/s/+z/7P/t/+7/6//q/+n/5//p/+r/7P/u/+v/6//q/+n/6//p/+n/6v/s/+z/6//r
/+z/7f/t/+3/7f/t/+7/7//u/+7/7v/u//D/8v/y//L/8v/y//L/8f/z//X/9f/2//j/
+P/4//v/+f/5//n/+f/9/wAAAgADAAEAAwAFAAYABwAHAAgACQAOAA8AEgAUABYAFwAZ
ABkAHAAdAB4AIQAhACAAIQAjACkAKgAqACoAKwAsAC0ALwAvADAAMgA1ADoAOwA7ADwA
PAA6ADgANgA2ADQAMQAwAC4ALQAtACoAJAAiAB8AHQAeABsAGAAVABIADgAKAAgABwAG
AAQAAAD8//v/+//7//r/+v/7//z/+f/4//b/9f/3//f/+P/5//n/+f/5//n/9//3//f/
9//3//f/9//4//r/+v/5//n/+f/5//n/+v/4//n/+f/5//v//P/8//z/+//6//n/+f/7
//v/+//8//7//v/+//7//v/+//7//v/8//3//f/8//z//P/8//z//f/+////AAD7//3/
/f/+//z/+v/6//v/+//6//n/+P/2//f/+P/4//j/+P/3//f/+f/4//j/9v/2//b/9v/2
//X/9v/2//X/8v/x//H/8f/z//T/9f/1//X/9f/1//X/9f/1//X/9P/y//H/8f/y//D/
8P/w/+//8P/y//P/9P/0//P/8//z//H/8f/w/+//7//w//D/8P/y//P/9P/0//L/8f/x
//L/8P/w//D/8P/w//D/8v/y//L/8v/w//D/8P/w//D/8P/w//D/8v/y//L/8v/w//D/
8P/w//D/8P/w//D/8P/w//D/8P/y//L/8v/y//D/8P/w//D/8P/w//D/8P/w//D/8P/w
//D/8P/w//D/8P/w//D/8P/w//D/8P/w/+7/7v/u/+7/8f/y//P/9P/0//X/9f/1//f/
9//3//j/+v/6//v/+//5//n/+v/6//3//f/+/wEAAQD+//3//P/8//3///8AAAAAAQAB
AP///P/6//n/9f/2//b/9v/2//P/8f/u/+z/7f/s/+z/7P/q/+r/6v/q/+j/5//n/+j/
6v/p/+n/6v/s/+z/6//r/+n/6f/p/+r/7P/s/+z/6//p/+n/6f/p/+v/6//r/+v/6v/q
/+r/6f/o/+n/5v/k/+L/4f/i/+r/9/8JABcAKQBCAGAAhQCoAL0AzgDhAOsA5gDOAJ4A
XQAhAPT/2v/E/7P/rf+o/6D/nP+i/6j/r/+3/7//w//K/9H/1P/W/9z/3v/h/+P/5f/m
/+b/5v/k/+T/5f/l/+X/5v/o/+j/6P/n/+b/5v/o/+n/6f/p/+f/6P/o/+n/6f/o/+j/
6P/r/+z/6//s/+7/6//q/+j/6f/p/+n/6f/o/+j/5//m/+j/6P/p/+r/6P/o/+j/5//l
/+T/5P/k/+X/5//o/+n/6f/n/+f/6P/o/+j/5//n/+j/6f/p/+n/6f/p/+r/6//u/+7/
7v/u/+7/8P/w//D/8P/w//D/7//w//P/9P/2//X/9P/z//X/+P/5//r/+//+/wAAAQAB
AP//AQADAAQACAAJAAsADQAOAA0ADgAOABEAEwAWABcAGAAZABoAHQAeAB4AIAAjACcA
KAAoACgAJwAoACkAKwAvADAAMgA1ADUANQA0ADQANwA4ADkAOgA4ADYAMwAyAC4ALQAt
ACoAKAAmACMAIQAgAB0AGgAXABUAEgAPAA4ADQAMAAoABgAGAAUABQAFAAIAAAD///7/
/f/8//r/+f/7//v//P/9//v/+//7//v/+//7//v/+//9//3//f/+//z//P/7//v/+//7
//v//P/+//////////3//v/+//7///8AAAEAAwABAAEAAQACAAIAAgACAAIABAAEAAQA
BAACAAMAAwACAAQABAAEAAQAAgACAAIAAgD//wEAAQACAAQAAgACAAMAAwACAAEAAAAC
AAMABAAEAAIAAgABAAEAAQAAAAAA/v8AAAAAAAAAAP//AAAAAP//AAD///////8AAAAA
AAD//////////////f/9//3//P/8//v/+//8//7//v/+//3//f/+//7//v/8//v/+//7
//3//f/8//v/+f/6//r/+v/7//3///8AAP7//f/9//7//f/8//v/+v/+//7//P/8//z/
/P/6//r/+v/6//z//P/8//z//P/8//z//P/8//z//P/8//z//P/8//z//v/+//7//v/+
//7//v/+//3//P/7//r/+//8//3//v/8//z//P/8//r/+v/6//r/+//8//3//v/8//z/
/P/8//z//P/8//z//v/+//7//v/+//7//v/+//7//v/+//7//P/8//z//P/+//7//v/+
//z//P/8//z//f/+////AAACAAMAAwADAAQAAwACAAIAAwAEAAYABwAHAAcACAAIAAcA
BwAIAAsADQAKAAkACAAHAAcACAAIAAkACwAMAAsACgAIAAcAAwAAAAAAAAAAAAAA///9
//z/+f/4//j/+P/2//b/9v/2//b/9f/1//b/+P/3//f/+P/4//j/9//3//f/9//3//j/
9v/2//b/9f/3//f/9//3//f/9//3//f/+P/4//j/9//y/+//7v/u/+z/7//y//r/AwAN
ABsALwBGAGAAgwCkAL0A1gDpAPMA9ADiALQAcwAzAAIA5v/O/7v/s/+s/6L/ov+s/7T/
uf/D/8v/0//Y/+H/5P/m/+n/6v/s/+3/7//w//D/8P/w//D/8f/x//H/8v/0//T/8//x
/+//7v/u/+//7//v//D/8v/z//X/9P/y//H/8P/y//L/8P/w//P/8f/x//D/8f/x//H/
8f/0//T/8//y//H/8P/w//D/8P/w//D/7//v/+7/7v/u/+7/7//v/+//7//t/+3/7v/u
/+7/7f/t/+7/7//v/+//8f/x//L/8//0//T/9P/0//L/9P/0//T/9P/0//T/8//1//f/
9//4//j/+P/4//v//v///wAAAQAAAAIAAwADAAMABQAHAAgACgALAA0ADwARABEAEwAU
ABcAGQAcAB0AHgAfACAAIwAmACYAKAArAC4ALgAtACwALwAwADEAMwA1ADYAOAA7AD0A
PQA8ADwAPAA8ADwAPAA/AD4APAA8ADcANQA0ADAALQAsACoAKQAoACUAIgAfABwAGAAU
ABIAEwASABAADAAKAAkACQAJAAYABAADAAIAAwACAAAA////////AAABAP//////////
///////////9//3//f/+//z//P/7//v//P/9//7/AAD9//3//P/7//3//v/+//7/AAAA
AAAAAQD///////8AAP7//v/+//7///8AAAEAAgAAAAEAAQAAAP7//v/+//7/AAAAAAAA
AAD9//////8AAAEAAAABAAMAAgAAAP7//P/8//3//v/+//7//v/9//3/+//6//r/+P/7
//z//f/+//7//v/9//v//P/7//v/+//6//r/+v/5//f/9//3//f/+f/5//n/+P/6//n/
+f/6//j/+P/4//f/9//4//j/+P/2//X/9f/1//j/+f/5//n/+P/4//f/9v/4//n/+v/6
//b/9f/1//b/+P/4//j/+P/0//T/9P/0//T/9P/0//T/9P/0//b/9v/2//b/9P/0//T/
9P/0//T/9P/0//b/9v/2//b/9v/2//b/9v/2//b/9v/2//T/9P/0//T/8v/y//L/8v/z
//T/9f/2//j/+P/4//j/+P/4//j/+P/3//b/9//3//j/+f/8//3//f/+//7//v/9//3/
/f/9//7//v//////AgAFAAUAAgAAAP7//f/9/wEAAgACAAMABQADAAIAAAD///v/+v/6
//n/+P/2//P/8v/w/+//7v/w//D/8P/w/+7/7v/u/+3/7f/u/+7/7f/t/+7/7v/u/+3/
7f/t/+3/7P/s/+v/6v/r/+v/7P/t/+v/6//r/+v/7f/t/+7/7v/s//H/8P/n/97/4v/m
/+f/6v/w////DwAhADEASgBoAI0ArAC9AM4A4wDtAOIAvgCGAEsAFQDu/9T/xP+//7n/
rP+i/6D/pP+s/7H/t/+7/8P/zP/V/9r/2v/b/9z/3v/f/+P/5P/k/+T/5f/m/+j/6f/m
/+b/5//m/+j/5//m/+b/5//p/+r/6//o/+j/5//n/+n/6P/o/+j/6P/o/+b/5v/p/+f/
5//m/+f/5//n/+f/6P/o/+f/5v/m/+b/5//o/+j/6P/o/+f/6f/o/+j/6P/n/+f/5v/l
/+f/5f/l/+b/5v/m/+X/5f/m/+f/5//n/+n/6f/q/+v/6v/q/+r/6v/q/+z/7P/s/+3/
7v/v/+//7f/v/+//8P/y//L/8v/1//j/+f/6//v/+//8//z/+//8////AgAEAAQABQAH
AAkACwALAA0ADgARABMAFgAXABcAFwAXABkAHgAeACAAIwAmACYAJQAkACcAKAApACsA
KwAsAC4AMQAzADMAMgAyADYANgA2ADYANQAyAC4ALAAoACcAJwAkACAAHgAbABkAGAAV
ABIADwAPAAwACQAIAAQAAgD///r/+f/5//r/+//5//j/+P/4//f/9v/0//P/8//z//T/
9f/0//P/8v/x//L/8//0//X/9f/1//X/9v/2//b/9f/1//f/9//3//j/9v/3//f/9//5
//r/+v/6//r/+v/6//v//P/9//7/AAD+//7//v/+//z//P/8//z//v///////v/+//7/
/v/+//z//P/8//z/+//9//3//v/+//z//P/9//3//P/7//r/+v/7//z//P/6//r/+f/5
//v/+v/6//j/9v/2//b/9v/5//r/+v/5//b/9f/1//X/+P/4//j/9//1//X/9f/1//X/
9f/1//T/9v/1//X/9v/0//T/9P/z//X/9v/2//b/9v/1//X/9f/z//P/8v/x//L/9P/1
//b/9P/1//b/9v/y//H/8f/y//L/8v/y//L/9P/0//L/8v/y//L/9P/0//T/9P/y//L/
8v/y//P/9P/1//b/9P/0//T/9P/0//T/9P/0//T/9P/0//T/9P/0//T/9P/y//L/8v/y
//L/8v/y//L/9P/0//T/9P/0//T/9P/0//L/8v/y//L/8//0//X/9v/2//b/+P/5//n/
+f/7//v/+//8//z//P/9//3//f/9/wAAAAABAAEAAQADAAIA/v////7//v///wEAAgAC
AAMAAwABAAAA/v////v/+v/6//r/+v/5//f/8v/w/+//7v/w//D/8P/w/+//7v/t/+v/
7f/u/+7/7f/t/+7/7v/u/+3/7f/t/+3/7v/w//H/8v/x/+//7v/t/+3/7f/t/+3/7//v
//D/8P/w/+//7v/r/+r/5v/k/+X/6P/u//f/AwATACUAOgBSAHUAmgC1AMYA1QDlAOoA
3AC2AHcANwAGAOb/0P+7/7P/rv+m/6D/ov+q/7P/u/+//8f/0P/b/97/4v/j/+T/5v/n
/+n/6v/q/+r/7P/s/+3/7f/r/+z/7v/u/+z/6//q/+r/7P/t/+3/7f/v//D/8P/x//P/
8v/y//L/8//y/+//7v/x/+//7//u/+7/7//w//H/8f/w/+7/7P/u/+7/7//w/+7/7v/u
/+3/7//u/+7/7v/u/+//7//v/+//7f/t/+7/8P/w/+//7//u/+//7//v/+//7//w//H/
9P/0//T/9P/y//T/9P/0//X/9v/3//f/9f/3//f/+P/6//r/+v/9//7///8AAAEAAgAE
AAUABQAHAAkACwAMAA0ADQAOAA8AEwATABUAFgAZABsAHgAfAB8AHwAfACEAJAAkACYA
KQAtAC4ALgAuAC0ALgAvADEANQA2ADgAOwA9AD0APAA8AD4APgA+AD4AQAA+ADsAOgA0
ADMAMwAwAC0ALAAqACkAJwAjAB8AGwAbABgAFQAUABMAEgAQAAwACgAJAAkACQAHAAYA
BgAGAAQAAgD///3//v///wEAAwABAAEAAQABAP//////////AQABAAEAAgACAAIAAQAB
AAEAAQABAAIAAAABAAEAAQADAAQABAAEAAQABAAEAAUABAADAAIAAgADAAQABQAGAAYA
BgAGAAYABAAFAAUABAAEAAQABAAEAAQABAAEAAQAAwAFAAUABgAFAAIAAQABAAIAAgAC
AAIAAAABAAIAAgACAAIAAQABAAEAAAAAAP7//v/+//7//v8BAAIAAgABAP7//f/9//3/
/v/+//7//f/7//v/+//7//v/+//7//r//P/7//v//P/8//z//P/7//n/+v/6//r/+v/5
//n/+f/5//n/+P/3//f/+P/4//j/+P/5//r/+v/4//f/9//4//n/+v/7//z/+P/2//b/
9v/2//b/9v/2//b/9v/4//j/+P/4//j/+P/4//j/9v/2//b/9v/4//j/+P/4//r/+v/6
//r/+v/6//r/+v/6//r/+v/6//r/+v/6//r//P/8//z//P/6//r/+v/6//r/+v/6//r/
/P/8//z//P/+//7//v/+//z//P/+/////////wEAAQABAAIAAgACAAUABQAFAAUACAAI
AAkACQAHAAkACAAEAAUABAAEAAUACQAKAAoACwAJAAcABgAEAAEA/f/8//z//v/+//3/
+//4//b/9f/0//L/8v/y//L/8//0//X/9f/z//T/9P/z//H/8v/y//L/8f/x//H/8f/x
//L/8v/y//L/8f/x//H/8v/z//T/9f/y//H/8f/w//b/8//y/+3/6v/q/+r/7f/y//j/
AwAPAB8AMwBGAGAAgwCiALUAygDdAOcA4ADEAI4AUQAbAPb/4v/O/7//u/+2/67/rP+u
/7D/s/+7/8P/zf/Y/9v/3v/i/+T/5P/l/+X/6f/q/+r/6v/s/+z/7f/t/+v/7P/u/+7/
8P/v/+7/7v/u/+//7//v/+//8P/w//H/8f/w//D/8P/w//D/7v/u/+//7f/t/+z/6//r
/+v/6//u/+7/7f/s/+z/7P/t/+7/7f/s/+v/6f/r/+z/7v/w/+3/7f/s/+v/6//p/+n/
6v/r/+z/7P/t/+7/7//v/+//8P/x//P/9f/2//b/9v/2//j/+v/6//r/+f/6//v/+//7
//3//f/+/wAAAAAAAAMAAgADAAQABQAGAAgACQAJAAkACwANAA4ADgAPABEAEwAWABcA
GgAcAB0AHwAiACMAIwAjACMAJQApACoALQAxADQANAAzADIANQA2ADcAOQA5ADoAPAA/
AEEAQQBAAEAAQgBCAEIAQgBAAD4AOwA6ADcANwA4ADYAMQAuACoAJwAmACMAIAAdABsA
GAAVABQAEQAQAA4ACgAKAAkACQAJAAYABAADAAIAAgACAAEAAQD/////AAABAAAA///+
//3//v///wAAAQD///////8AAAIAAgABAAEAAQABAAEAAgAAAAEAAQABAAEAAgACAAIA
AAAAAAAAAQABAAEAAQACAAMABAAFAAYABQAEAAMAAgACAAMAAwACAAQABAAEAAQABgAG
AAYABgABAAMAAwAEAAMAAAD/////AQAAAP///v/8//3//v/+/wAAAAD//////f/8//z/
+v/6//r/+v/6//z//v///////f/7//r/+f/8//z//P/7//n/+f/5//n/+f/5//n/+P/6
//n/+f/6//j/+P/4//f/9f/2//b/9v/3//f/+P/5//f/9//2//X/9f/2//b/9v/2//f/
+P/4//T/8//z//T/9f/2//f/+P/2//D/8//0//X/9v/0//T/9P/0//T/9P/0//T/9v/2
//b/9v/0//T/9P/0//L/8v/y//L/8//0//X/9v/0//T/9P/0//T/9P/0//T/9v/2//b/
9v/2//b/9v/2//n/+//8//3//v/9//z//P/6//r/+//7//v/+//8//z//f/9//7/AQAC
AAAAAAAAAP7///8BAAIAAAABAAEA//8AAP7//f/5//r/+v/6//r/+P/1//H/7v/t/+z/
7P/s/+7/7v/u/+7/7P/r/+v/7P/s/+v/6//s/+7/7v/t/+3/7f/t/+3/7v/t/+z/6//p
/+v/6//r/+v/6//r/+v/6//u/+7/7v/t/+r/5//i/97/3v/h/+b/8P/7/wkAGQAtAEYA
ZgCLAKoAvQDUAOsA8wDsANYApABfACEA9v/Y/8T/t/+z/6z/ov+e/6b/qv+v/7f/v//H
/8z/0//a/9z/4f/i/+T/5f/l/+b/5v/m/+j/6P/p/+n/6f/q/+z/7P/s/+v/6v/q/+r/
6//r/+v/7f/u/+7/7//u/+z/6//q/+z/7P/q/+r/7//t/+3/7P/r/+v/6//r/+7/7v/t
/+z/6v/q/+v/7P/u/+7/7v/t/+v/6v/q/+r/6v/r/+v/6//t/+v/6//s/+7/7v/t/+3/
7v/v/+//7//t/+3/7v/v//D/8P/w//D/8v/0//T/9P/z//T/9f/1//P/9f/1//b/9//4
//n//f/8//3//v///wAAAgADAAMABQAHAAkACgAMAA0ADwARABMAEwAVABYAGAAZABsA
GwAdAB0AHQAfACAAIAAiACUAKgAsAC0ALgAwADIANAA3ADYANgA3ADkAOwA7ADoAOgA8
ADwAPAA8ADwAOgA3ADYAMgAxADEALgAqACgAJQAjACIAHwAcABkAFwAUABEAEAAPAA4A
DAAIAAYABQAFAAUABQAEAAQABAADAAIAAAD///3//f/+////////////////////////
/wEAAQABAAIABAAEAAMAAwACAAEAAAAAAAAAAQABAAEAAQACAAIAAgACAAIAAgADAAUA
BQAFAAYABgAGAAYABgAGAAYABgAGAAgACQAJAAgABwAGAAUABAAFAAYABwAIAAQABQAE
AAQABgAEAAQABQAFAAQAAwACAAQABQAGAAYABQAEAAIAAQADAAIAAgAAAAAAAAAAAAAA
AQACAAIAAQACAAEAAQABAAAAAAAAAP////////////8BAAEAAQAAAP7//f/9//7//v/+
//7//f///wAAAAAAAAAA//////////////7//f/9//7//v/+//7///8AAAAA/v/9//3/
/v/+//7//v/+/wAAAAAAAAAAAAAAAP///v/9//z//f/+////AAD///7//f/8//7//v/+
//7//v/+//7//v/+//7//v/+//7//v/+//7/AAAAAAAAAAAAAAAAAAAAAAIAAgACAAIA
AQAAAP///v///wAAAQACAAQABAAEAAQAAwACAAMAAwAEAAUACAAJAAkACgAKAAoACwAL
AAsACwAKAAoACwALAAwADwAPAAwACwAKAAoACwAPABAAEAARABMAEQAQAA4ADAAHAAUA
BAAFAAYABgAFAAAA/v/9//z/+v/6//r/+v/7//z//f/9//v//P/8//v//f/+//7//v/7
//v/+//7//v//P/8//z//v/9//3//f/9//3//f/9//3//f/+//7//P////7/+f/2//L/
8v/3//7/AgAJABcAKQA7AFIAbgCTALIAxwDgAPUA/wD2ANoApgBlACsAAgDo/9L/w/+7
/7b/rv+u/7T/vP/H/8//0//b/+b/6//s/+7/8v/0//f/+f/4//j/9//2//j/+P/5//n/
9//4//r/+v/8//v/+v/6//z//f/9//3/+//8//z//f/9//z//P/8//7//v/8//z//f/7
//v/+v/7//v/+//7//7//v/9//z/+v/6//v//P/+//7//v/9//3//P/8//z/+//7//r/
+f/9//v/+//8//z//P/7//v//v/////////+//3//f/9/wAAAAAAAAAAAAACAAIAAgAD
AAQABQAFAAYACQAKAAwACwAKAAkACwAMAA0ADgAPABIAFAAVABUAEwAVABcAGAAcAB0A
HwAhACEAIQAjACQAJwApACwALQAuAC8AMAAzADYANgA4ADsAPwBAAEAAQAA/AEAAQQBD
AEMARABGAEkATQBNAEwATABOAE4ATgBOAE4ATABJAEgARABDAEMAQAA+ADwAOQA3ADQA
MQAuACsAKAAkACAAHgAgACAAHwAcABoAGQAZABkAFQAUABQAFAATABIAEAAPAA0ADQAO
AA8AEQARABEAEQAQAA8ADgANAA0ADQANAA4AEQASABIAEwAQAA8ADgAOABAAEQARABEA
DwAQABAAEAAQABAAEAARABMAEwATABQAEwASABEAEAAQABAAEAAQABEAEwAUABQAEgAS
ABIAEgAQABAAEAAQAA0ADwAPABAAEAAOAA4ADwARABAADwAOAA8AEQATABQAEwASABAA
DwAPAA4ADgAMAAwADAAMAAwACwAMAAwACwAMAAsACwALAAwADAAMAAsACwALAAsACwAN
AA0ADQAMAAoACQAJAAoADAAMAAwACwAJAAoACgAKAAwACwALAAsACwALAAoACQAIAAgA
BwAGAAgACQAKAAoACAAHAAcACAAKAAoACgAKAAwACgAIAAgACAAIAAoACgAKAAoACAAI
AAgACAAKAAoACgAKAAgACAAIAAgACgAKAAoACgAIAAgACAAIAAgACAAIAAgACgAKAAoA
CgAKAAoACgAKAAgACAAIAAgACgAKAAoACgALAAwADQAOAA8ADwAOAA0AEgATABQAFgAV
ABQAFAATABEAEQASABIAFgAXABkAHQAbABYAEwAQABMAFQAYABoAGgAbABsAGQAXABQA
EgANAAwADAAMAAwADQALAAgABgAHAAYABgAGAAQABAAEAAQABAADAAMABAACAAEAAQAC
AAMABAAEAAUAAwADAAMABAAGAAYABgAFAAMAAwADAAMAAwADAAMAAwAGAAYABgAFAAAA
+//8//z//v8BAAgAEAAZACUAOQBPAGgAiACrAMIA1QDqAPUA9wDqAMIAhABJAB0AAgDu
/9r/0//T/8r/vv++/8D/xP/L/9f/3//n/+7/8f/y//b/+v/8////AQABAAIAAgACAAAA
AAABAAEAAgAEAAcACAAGAAUABAAEAAQABQAFAAUABQAGAAYABwAFAAQABAAEAAYABgAE
AAQABwAFAAUABAAFAAUABQAFAAYABgAFAAQAAgACAAMABAAGAAYABgAFAAQAAgABAAAA
AgAFAAcACQAIAAUABAAEAAYABgAFAAUABAAFAAUABQAHAAcACAAJAAoACgAKAAoACQAK
AAkACAAKAAwADgAPAA0ADwAPABAAEgASABIAFQAUABUAFgAXABgAGgAbABsAHAAfACIA
JAAmACcAKQArACoAKQAqACoAMAAzADcAOQA3ADcANwA5AD8AQABDAEcASABIAEcARgBJ
AEoASwBNAE8AUABSAFUAVwBXAFYAVgBXAFYAVQBUAFIAUABNAEwASABHAEcARABAAD4A
OwA5ADoANwA0ADEALQAqACcAJgAlACQAIgAeABwAGwAbABsAGgAaABsAHAAaABgAFQAT
ABMAEwAUABUAFwAXABcAFwAVABUAFQAVABYAFwAYABoAFwAWABQAEwAWABcAGAAaAB4A
GQAVAA==
         </WaveFormData>
      </LeadData>
      <LeadData>
         <LeadByteCountTotal>10000</LeadByteCountTotal>
         <LeadTimeOffset>0</LeadTimeOffset>
         <LeadSampleCountTotal>5000</LeadSampleCountTotal>
         <LeadAmplitudeUnitsPerBit>4.88</LeadAmplitudeUnitsPerBit>
         <LeadAmplitudeUnits>��V</LeadAmplitudeUnits>
         <LeadHighLimit>2147483647</LeadHighLimit>
         <LeadLowLimit>268435456</LeadLowLimit>
         <LeadID>V5</LeadID>
         <LeadOffsetFirstSample>0</LeadOffsetFirstSample>
         <FirstSampleBaseline>0</FirstSampleBaseline>
         <LeadSampleSize>2</LeadSampleSize>
         <LeadOff>FALSE</LeadOff>
         <BaselineSway>FALSE</BaselineSway>
         <ExcessiveACNoise>FALSE</ExcessiveACNoise>
         <MuscleNoise>FALSE</MuscleNoise>
         <LeadDataCRC32>1045081225</LeadDataCRC32>
         <WaveFormData>
/f/8//v/+//5//n/+f/5//n/+f/3//n/+//7//n/+f/4//j/+P/4//v/+//6//r/+v/6
//n/+f/7//r/+v/6//r/+v/6//r/+P/5//n/+f/5//n/9//0//T/9v/x/+//9f/7/wgA
GQAtAEMAXAB7AJYArwDFANwA7gDyAOMAvACBAD8ADwD4/+j/1//N/8j/wf+7/7//xf/J
/87/1f/c/+L/6f/s/+v/7f/v//D/8P/v//D/8f/x//P/8//z//T/9P/0//T/9f/1//X/
9f/1//T/9P/0//X/8//0//T/9P/1//b/9//4//X/9P/0//T/9f/1//X/8//z//T/9P/0
//H/8P/w//D/8//z//P/8//z//P/8//z//T/9P/y//T/8//z//L/8v/1//X/9P/0//b/
8v/x//H/8//z//P/8v/0//T/9f/2//X/9f/1//X/9f/1//X/9f/3//j/+v/6//b/+P/4
//j/+v/6//3///8AAAEAAQADAAEAAQADAAQABgAGAAgACQAKAA0ADQAOABAAEwAVABYA
FwAaABwAHQAcAB0AHQAgACIAIwAlACgAKQArACwALQAwADIAMgAyADQANQA2ADcAOgA7
ADsAOwA9AD0APQA8ADoAOQA2ADYAMwAwAC8ALgAtACoAKAAmACIAHgAcABoAGgAXABUA
FQAUABEAEAAMAAsACwAIAAgABwAGAAYABQAGAAUABAAEAAIAAgACAAIAAAAAAAAAAAAC
AAIAAQABAP//AAAAAAAAAAAAAP////////////8AAAMAAwADAAMAAgACAAMAAwAFAAUA
BQAFAAMABAAEAAQABwAHAAcABwAFAAUABQAEAAQABQAGAAYABAAEAAQABAADAAMAAwAD
AAQABAAFAAUABQAFAAUABQADAAIAAQABAAIAAgAEAAQABAAEAAMAAwADAAIAAQABAAEA
AAD/////AQAFAAUAAwAAAAAA//////3//f/9//v//P/+/wEAAgD9//z//P/7//7//v//
/wEAAAD///7//f////7//f/9//3//f/9//3/+//7//v/+//7//v/+//8//z//P/8//z/
+v/6//r/+v/4//n/+f/6//j/9v/4//j/+P/4//r/+v/6//r/+f/4//f/9v/4//j/+P/4
//j/+P/4//j/9v/2//b/9v/2//b/9v/2//j/+P/4//j/+P/4//j/+P/3//b/9f/0//T/
9P/0//T/9v/2//b/9v/2//b/9v/2//T/9P/0//T/9P/0//T/9P/y//L/8v/y//P/9P/1
//b/9v/2//b/9v/2//f/9//3//v/+//7//v//P/7//r/+f/7//v//f/+//z//P/9//7/
/v/8//v/+//9//7/AQACAAAAAAAAAP///P/7//n/9f/z//P/9P/0//T/8v/v/+//7P/r
/+v/6//t/+3/7f/t/+//7f/v/+//7v/r/+r/6v/o/+j/6P/p/+r/6v/r/+7/7f/r/+r/
6f/p/+r/6//s/+r/6v/q/+r/6//r/+v/6//n/+H/3v/c/9z/3//n//H/+/8IABsALwBD
AGAAfwCYAKsAvwDSANoAzAClAGoALQABAOv/3P/O/8n/wf+0/7H/tf+1/7X/u//C/8n/
zv/S/9n/3v/f/+D/4f/h/+D/4//k/+X/5f/k/+P/4v/i/+L/4v/i/+P/5P/l/+b/5//k
/+T/5P/l/+X/5v/m/+b/5P/k/+T/5P/j/+L/4v/i/+X/5f/l/+P/4v/i/+H/4P/g/+D/
4f/i/+L/4f/g/9//3f/d/93/3f/e/+D/4P/k/+P/4f/e/9z/3f/d/9z/3P/h/97/3v/f
/+H/4f/h/+D/4P/g/+H/4v/h/+H/4f/h/+L/4//k/+X/5P/k/+X/5P/k/+b/5v/m/+j/
6P/r/+3/7P/r/+n/6f/s/+3/8P/y//L/8v/0//X/9P/3//f/+P/5//3/AAACAAIABAAF
AAUABwAJAAoADgAOAA8AEQAUABUAFwAYABkAGgAcABwAHAAcAB0AHgAfACMAJQAmACcA
JgAlACQAIgAhAB8AGwAaABkAFgAVABQADwAMAAoACAAHAAQAAwACAP3/+f/2//X/9f/z
//P/8P/u/+3/6f/o/+n/6P/o/+f/6P/n/+b/5v/k/+T/5P/k/+b/5v/m/+b/5P/k/+P/
4//h/+L/4v/i/+P/5P/k/+X/4//j/+P/5P/l/+X/5f/l/+b/5v/n/+f/5f/l/+X/5f/l
/+b/5v/m/+n/6f/p/+n/6//r/+v/6v/o/+n/6v/q/+b/5v/m/+b/5//p/+v/7f/r/+r/
6v/p/+f/5//n/+f/6f/o/+f/5//l/+T/5f/k/+T/5P/j/+P/5f/k/+P/4//l/+T/4//j
/+P/5//n/+X/4//i/+D/3//i/+P/5P/j/+H/4v/k/+T/5P/k/+X/5f/j/+L/4v/j/+H/
4f/h/+H/4v/i/+L/4//j/+P/4//j/+H/4f/h/+H/4P/h/+L/5P/k/+T/5P/k/+b/5v/m
/+b/5P/l/+X/5v/k/+T/5v/m/+b/5v/k/+T/5P/k/+T/5P/k/+T/5f/m/+f/6P/m/+b/
5v/m/+b/5v/m/+b/5v/m/+b/5v/p/+r/6//s/+v/6v/p/+j/6P/o/+j/6P/q/+r/6v/q
/+r/6v/q/+r/6P/o/+j/6P/p/+r/6//s/+z/7P/s/+z/7f/u/+//8P/y//P/8//z//P/
8//z//P/9//3//f/9//1//X/9//4//n/+v/8//7/AAD+//3//f/7//z///8AAAEAAgAD
AAMAAQD///z/9//2//f/+f/6//b/9P/x//H/8v/x//H/8f/z//P/8//z//P/8f/z//P/
8//x//H/8v/0//T/9P/1//P/8v/y//T/9v/1//X/9f/y//L/8v/y//P/9P/1//b/9f/1
//X/9f/x//H/8P/u/+r/6f/r//H//f8MAB0ALwBHAGIAgwCkALsAzQDgAPAA7gDZAKoA
ZwArAAMA8P/g/9P/zf/I/8P/v//B/8P/yf/S/9f/2v/e/+X/5v/p/+z/7//x//L/8//0
//X/9f/z//P/8//0//T/9P/0//X/8//z//P/8//1//b/9//5//j/+P/3//b/9v/2//b/
9v/4//j/+f/6//r/+f/4//X/9f/2//b/9v/1//T/9P/0//X/9f/1//X/9//3//f/9//0
//T/8v/0//f/9//2//b/+f/5//j/+P/7//j/+P/5//n/+f/5//j/+P/4//n/+v/9//3/
/f/9//3//f/9//3/+//8//7//v/9/wAAAQACAAEAAAACAAMABAAFAAUABwAJAAkACwAM
AAwADAAOAA8AEQAVABYAGAAWABkAGwAcAB0AIAAiACMAJgAnACcAKgAqACsALQAwADEA
MwA0ADUANgA4ADgAOAA8AD0APgA/AEAAQQBBAEEAQwBDAEMAQgBCAEEAPgA+ADkANgA1
ADQAMwAwAC4ALAAqACYAJAAiACEAHQAaABkAFwAVABUAEgATABMAEAAQAA0ADAAMAAsA
CgAJAAgACAAIAAgACAAIAAoACgAKAAoACAAIAAcABwAJAAoACgAKAAgACAAHAAcABwAH
AAcACAALAAsACwALAAoACgALAAsADAANAA4ADwANAA4ADgAOAA8ADwAPAA8AEQARABEA
EAAQABEAEgASABAAEAAQABAADwAPAA8ADwAMAAwADQANAA8ADwAPAA8ADQAMAAsACwAO
AA4AEAAQAA4ADgANAA0ADQAMAAsACwANAAwACwALAAoADQAMAAkACgAKAAkACQALAAsA
CwAJAAkACgAMAAwACAAIAAkACQAHAAYABgAHAAkACQAJAAkACQAIAAcABwAHAAcABwAH
AAcABwAHAAcABQAFAAUABgAHAAgACQAKAAgACAAIAAgABwAHAAYABgAIAAoACQAIAAcA
BgAGAAYABgAGAAgACAAIAAgABgAGAAYABgAGAAYABgAGAAYABgAGAAYACAAIAAgACAAI
AAgACAAIAAcABgAFAAQABgAGAAYABgAEAAQABAAEAAQABAAEAAQABQAGAAcACAAHAAYA
BQAEAAQABAAEAAQABgAGAAYABgAGAAYABgAGAAYABgAGAAYABAAEAAQABAAGAAYABgAG
AAQABAAEAAQABgAGAAYABgAIAAkACQAJAAoACQAIAAcACwALAAsACwANAA0ADwAQAA4A
DgAPABAAEgAQAA8ADwAMAAwADgAOABEAEgATABMAEAAPAA0ACQAHAAcACAAIAAcABgAE
AAUAAwABAAAA///9//3//f/9//3/+//9//3////9//3//v/8//z//P/9//3//P/8//7/
/P/7//v/+//8//z//P/8//z//P/8//z//f/9//3//f/3//X/9P/0//L/8f/1//v/AwAM
ABkAKwBBAFoAeQCaALMAywDgAOwA8ADhALoAewA7AA8A+v/o/9f/z//I/73/u/+//8f/
zf/U/9v/3v/k/+n/6v/r/+//8f/y//L/8f/y//P/8//z//P/8//0//T/9P/0//X/9P/z
//L/8f/y//L/8v/z//T/9v/3//j/9//2//X/9P/z//L/8v/y//H/8f/x/+//8f/y//L/
8v/z//L/8v/y//L/8f/w/+//7//v/+//7//u/+7/7P/u/+//7//u/+7/7//v/+7/7v/v
/+z/7P/t/+3/7f/t/+z/7v/u/+//8P/x//H/8f/x/+//7//v/+//7f/u//D/8P/v//L/
8//0//L/8v/1//f/+v/7//v//f/7//v//f/+/////v//////AQAFAAYACAAGAAkACwAM
AA8AEgAUABUAFgAXABcAGgAcAB0AHwAiACEAIwAkACUAJgAoACgAKAAqACsALAAtAC4A
LwAvAC8ALwAvAC8ALgAvAC8ALQAuACkAJgAlACQAIgAgAB8AHgAeABoAGAAWABEADQAK
AAkACQAHAAcABAADAAMAAAAAAP7//P/7//n/+v/5//j/+P/4//j/+P/4//b/9v/2//b/
9v/2//X/9f/1//b/9v/2//T/9P/z//P/9P/1//b/+P/4//f/9v/1//T/9P/1//X/9v/3
//j/+f/4//j/9//2//X/9f/1//X/+P/5//r/+v/5//n/+f/4//T/9P/0//T/9v/3//j/
+f/2//b/9//3//n/+f/5//n/9//2//X/9f/0//T/9v/2//b/9v/1//X/9f/0//P/8//0
//T/9P/1//T/9//2//P/9P/0//P/8//1//X/9f/z//D/8P/x//D/8P/w//H/8f/z//L/
8v/z//L/8f/w/+//8f/w/+//7//t/+3/7f/t/+7/7//w//H/7v/t/+z/7P/v//D/8f/y
/+//7v/t/+z/7P/t/+3/7v/u/+7/7f/s/+v/6v/q/+r/6v/q/+v/7P/t/+7/7P/s/+z/
7P/u/+7/7v/u/+z/7P/s/+z/7P/s/+z/7P/s/+z/7P/s/+v/6v/p/+j/6v/q/+r/6v/q
/+r/6v/q/+r/6v/q/+r/6//s/+3/7v/r/+r/6//r/+z/7f/w//H/8f/x//P/8//z//P/
8//z//P/9P/0//T/9v/4//n/+P/2//X/9P/0//X/9v/2//b/+P/3//b/9f/1//H/7//v
/+//7v/r/+j/5f/l/+T/4//j/+P/4//j/+H/4f/h/9//4//j/+P/4f/g/+D/3//e/9//
4f/i/+L/3//g/9//3f/f/9//3v/e/9z/3P/c/9z/3v/e/9//3//d/+H/3//Z/9L/0v/U
/9P/0//Z/+X/9v8HABsAMQBMAG0AjAChALEAygDWAM4ArwB2ADEA+//b/8j/uv+3/7P/
qv+j/6H/pf+p/6v/rP+v/7b/vv/H/8r/yf/J/8v/zP/M/8//0P/R/9H/0v/T/9T/1v/V
/9T/0//T/9P/0//T/9P/0//U/9X/1//W/9b/1f/U/9T/1P/U/9T/0//S/9L/0v/T/9P/
0//R/9P/1P/U/9T/0//S/9L/0v/R/9H/0f/R/9H/0f/R/9H/0v/S/9D/0v/R/9H/0P/Q
/9P/0//S/9L/0//Q/9D/0f/R/9H/0f/Q/9H/0v/U/9b/1f/V/9X/1f/V/9X/1f/V/9f/
2P/a/9r/2P/a/9r/2v/c/9z/3//h/+L/4//j/+X/4//j/+X/5v/p/+r/7f/v//D/8//z
//T/9f/5//z//v///wIABAAFAAYABwAHAAoADgAPABEAFAAVABcAGAAZABsAHgAfACAA
IgAjACQAJQAoACkAKQApACoAKwAsACwAKwApACUAJAAjACAAHwAeABkAFgAUABIAEAAM
AAoACAAGAAMAAQABAP7/+//6//b/9v/3//X/9v/3//b/9v/1//X/9f/1//b/9v/2//b/
9v/2//b/9v/2//j/+P/3//f/9//4//j/+P/6//r/+f/5//r/+//8//7//f/9//3//f//
/wAAAgADAAEAAQABAAEAAgAEAAUABgAHAAcABwAHAAkACQAJAAgACAAJAAoACgAKAAoA
CgAKAAkACQAJAAkACgAKAAsACwALAAsACwALAAsACgAJAAkACAAIAAoACgAMAAwACwAL
AA0ADAALAAsACQAIAAcABwAIAA0ADgANAAoACgAJAAkACwALAAsACQAHAAgACgAKAAYA
BgAHAAcACQAIAAgACQAHAAcABwAHAAgACAAIAAkACQAJAAkACQAIAAcABgAFAAYABwAI
AAoACAAIAAgACAAGAAYABgAGAAQABQAFAAYACAAIAAgACAAIAAgACAAIAAgACAAGAAYA
BgAGAAcACAAJAAoACQAIAAcABgAGAAYABgAGAAgACAAIAAgABgAGAAYABgAGAAYABgAG
AAgACAAIAAgACgAKAAoACgAIAAgACAAIAAgACAAIAAgACgAKAAoACgAKAAoADAANAA0A
DQAPAA8ADwAPABEAEQARABEAEQARABMAFAAUABQAFQAWABYAFAAVABUAFQAWABkAGgAa
ABoAGAAXABYAFQAVABEADwAPABAAEAAOAAwABwAHAAYABQAFAAUABQAFAAMAAwADAAEA
BQAFAAUAAwADAAQABAAEAAIAAwADAAIAAwAGAAcABwAGAAUAAwACAAIAAgACAAIAAwAE
AAYABwAHAAcABQADAAAA/P/6//v//f8BAAcAEgAlADcASwBgAH0AoAC9AM0A3gDwAPgA
7QDKAI0ATQAdAAYA9P/l/93/2P/R/8v/zf/P/9X/3P/f/+T/7P/z//j/+f/5//v//P/8
//3//v//////AQABAAEAAgAAAAAAAAABAP//////////AAAAAAAAAQADAAQABAAEAAQA
BAAEAAQAAQAAAAAAAAABAAEAAQD//wEAAgACAAIA///+//7//v//////////////////
/////v/+//z//v8BAAEAAAAAAAAA///9//z/AQD+//7////////////+//7//v///wAA
AQABAAEAAQD//////////wEAAgAEAAQAAAACAAIAAgACAAIABQAHAAYABwAHAAkACwAL
AA0ADgASABIAFAAVABUAFwAWABYAGAAbAB0AHgAfACIAJAAlACQAJQAlACgAKgArAC0A
MAAxADMANAA1ADQANgA2ADYAOQA7AD0APwBAAEEAQQBBAEMAQwBDAEIAQgBBAD4APgA5
ADYANQA0ADMAMAAuACwAKAAkACIAIAAfABsAGAAXABcAFQAVABIADwAPAAwADAANAAwA
DAALAAkABwAFAAQABQAGAAcACAAGAAYABgAGAAYABgAFAAUABQAGAAYABgAGAAYABQAF
AAUABQAFAAYABQAFAAUABQAIAAgACQAJAAcABwAHAAcABgAGAAUABAAGAAcACAAJAAcA
BwAHAAYABgAHAAgACAAGAAYABgAGAAUABQAFAAUABgAGAAcABwAGAAUABAADAAUABAAD
AAMABAAEAAYABgAGAAYABQAFAAMAAgABAAEAAQAAAP////8BAAUABQADAAAAAAD/////
/////////f/7//z//v/+//z//P/9//3////+//7///////////////3//P/7//v/+//7
//v/+//5//n/+f/5//n/+f/5//r/+P/4//j/+P/2//b/9v/2//f/+f/6//z/+P/2//b/
9v/2//b/9v/2//b/9v/4//j/+P/4//b/9v/2//b/9v/2//b/9v/2//b/9v/2//j/+P/4
//j/+P/4//j/+P/4//j/+P/4//j/+P/4//j/+P/4//j/+P/4//j/+P/4//j/+P/4//j/
+P/4//j/+P/4//j/+P/4//j/+P/6//v/+//7//3//f/7//v//f/9//7///8AAAEAAwAE
AAQABAAEAAQAAwAAAAAAAQACAAQABgAGAAUABAAGAAUABAADAAEA/f/7//v/+v/6//j/
9v/1//X/9P/z//L/8f/w/+//8P/x//L/8f/z//P/8//x//D/8P/v/+7/8P/x//H/8P/u
//D/8P/v/+//7//u/+7/8P/w//D/8P/v/+7/7v/t//P/8f/t/+n/5v/k/+T/5//r//H/
+f8EABUAJwA5AFQAcwCSAKcAuQDQANwA2gC/AIoASwATAPP/5P/W/8n/xf/C/7v/uf+7
/7n/u//C/8f/zv/Y/93/3v/f/+D/4f/h/+D/5P/m/+j/6f/n/+f/5//o/+f/5v/l/+X/
5v/n/+j/6f/m/+b/5v/n/+f/6P/o/+j/6P/o/+j/6P/n/+b/5v/m/+f/5//n/+X/4//k
/+T/5P/l/+T/5P/k/+X/5f/l/+X/5P/j/+L/4f/i/+T/5P/o/+f/5f/i/+D/4//j/+L/
4v/l/+L/4v/j/+X/5f/l/+T/5f/m/+j/6v/r/+v/6//r/+3/7f/t/+3/6//s/+7/7v/s
/+7/7v/u/+//8P/0//f/9//3//b/9//3//f/+f/6//r/+v/8//3//v8BAAEAAgADAAcA
CgAMAA0AEAASABMAEwATABIAFAAWABcAGQAcAB0AHwAgACEAJAAmACYAJgAmACcAKAAp
AC4ALwAvAC8ALgAtACwAKgAqACkAJgAmACMAIAAfAB4AGQAWABQAEgAOAAoACAAGAAUA
AQD+//3//P/5//j/9P/1//X/8v/y/+7/7P/r/+n/6v/p/+j/6P/n/+b/5f/k/+T/5P/k
/+T/5v/m/+X/5f/j/+T/5P/k/+L/4v/h/+H/4f/h/+H/4v/h/+H/4f/h/+D/4P/h/+H/
3//f/9//3//f/+D/4P/g/+L/4//k/+X/5P/j/+L/4P/g/+H/4v/i/+D/4P/g/+D/4f/h
/+H/4f/g/+D/4f/h/9//3//f/9//4f/g/9//3//f/97/3//e/+D/4P/f/9//3f/c/9v/
2//d/9z/2//b/93/4f/h/9//3f/c/9r/2f/a/9v/3P/b/9r/2v/b/9r/2v/a/9v/2//d
/9z/3P/d/9v/2//b/9v/2f/Y/9f/1//a/9v/3P/d/9z/2//a/9n/2P/Z/9r/3P/c/9z/
3P/c/9r/2v/a/9r/3P/d/93/3v/e/9j/2f/a/9v/3P/a/9r/2v/a/9r/2v/a/9r/2//c
/93/3v/c/9z/3P/c/9z/3P/c/9z/3f/e/9//4P/e/97/3v/e/9//4P/h/+L/4v/i/+L/
4v/i/+L/4v/i/+f/6f/q/+v/7P/r/+r/6f/r/+v/6//r/+3/7f/v//D/8P/w//H/8v/z
//L/8v/z//P/9P/3//j/+P/4//j/9//4//f/9f/x//D/8f/z//T/8P/u/+v/6//s/+v/
6//r/+3/7f/t/+3/6//p/+v/6//t/+v/6//s/+3/7v/v//H/8f/w//D/8v/y//H/8f/x
//D/8P/w//D/8v/y//L/8v/1//X/9f/1//P/8f/s/+b/5v/n/+v/8//9/woAGwAvAEcA
ZACFAKQAuwDPAOgA8gDwAN0ArABnACkABQDw/97/0//R/8r/wf+//8P/x//J/9D/1//c
/+D/5//q/+3/7//x//L/8v/z//T/9f/1//X/9f/1//b/+P/4//j/+f/7//v/+//7//r/
+v/6//v//f/+//7//v/8//z//P/8//3//P/8//z//////////f/7//z//P/8//z//P/9
//7//v/9//z/+//8//3//v////z//P/6//z///////7//v///////v/+/wEA/v/+////
AQABAAEAAAD+//7///8AAAMAAwADAAMABQAFAAUABQADAAQABgAGAAYACAAIAAgACgAK
AA0ADwAOAA8ADwARABEAEQATABQAGAAYABoAGwAcAB8AHwAgACIAJQAnACgAKgAsAC0A
LQAuAC8ALwAyADIAMwA1ADgAOgA9AD8AQQBEAEYARgBGAEgASQBKAEsATABNAE0ATQBP
AE8ATwBOAEwASwBIAEgARQBCAEEAQAA9ADoAOAA2ADQAMAAuACwAKQAlACIAIQAhAB8A
HwAcABkAGQAWABYAFgAWABcAFwAUABMAEgASABIAEgASABIAFAAUABQAFAASABIAEQAR
ABIAFAAVABYAGAAYABcAFwAVABUAFQAWABUAFQAVABUAFgAWABcAFwAZABkAGQAZABsA
HAAcABwAGwAbABsAGwAbABsAGwAaABoAGwAcABwAGgAaABoAGgAcAB0AHgAfABsAGgAa
ABkAGwAbABsAGwAZABgAFwAXABoAGgAcABwAGgAaABkAGQAbABoAGQAZABsAGgAZABkA
FwAbABsAGQAaABoAGQAZABkAGQAZABcAFQAWABgAGAAYABgAGQAZABcAFgAWABcAFwAX
ABcAFwAZABgAFwAXABcAFwAXABcAFQAVABUAFQAVABUAFQAWABgAGAAYABgAFgAWABYA
FgAUABUAFQAWABgAGAAWABYAFgAWABQAFAAUABQAFQAWABcAGAAXABYAFQAUABYAFgAW
ABYAFAAUABQAFAAUABQAFAAUABQAFAAUABQAFgAWABYAFgAWABYAFgAWABYAFgAWABYA
FAAUABQAFAAVABYAFwAYABgAGAAYABgAFgAWABgAGQAaABsAHgAfAB0AHQAfAB8AHwAf
AB8AHwAfACAAIAAgACMAJAAkACIAHwAfAB8AIAAlACYAJgAmACgAJwAmACUAIgAdABoA
GQAbABwAGwAaABYAFQATABEAEQARABEAEQATABMAEwARABEAEQARAA8AEAASABMAFAAT
ABMAEgAQABAAEgASABEAEwATABIAEgASABIAEgASABQAFAAVABUAEQATABMADQAKAAgA
BgAJAA8AEQAZACQANwBJAF8AeACZALgAzwDnAP4ACAECAekAugB7AEMAHwAMAPr/7f/n
/+D/2f/X/9v/3//p//D/8f/2//7/AwACAAMABgAJAAsADAALAAwADQANAA0ADQANAA4A
DgAOAA4ADwAPAA8ADwAPAA4ADgAOAA8ADQAOAA4ADgAOAA4ADgAOAA4ADgAPABAADwAP
AA8ADQANAA4ADgAOAA8ADgAOAA4ADgANAAwACwAMAA0ADgAPAA4ADgAMAA4ADgANAAsA
CgANAA0ADAAMAA0ACgAKAAsADAANAA4ADgAMAAwADQAOAA8ADwAPAA8ADwAPAA8ADwAP
ABAAEgASABEAFAAVABYAFQAUABYAFwAWABcAFwAZABwAHQAgACIAIwAiACMAIwAmACkA
KQAqACgAKwAtAC4AMQA0ADYANwA6ADsAOwA+AD4APwBBAEQARwBJAEoASwBLAEwASwBK
AEwATQBOAE8AVABVAFUAVQBVAFUAVQBUAFQAUwBQAFAASwBIAEcARgBFAEIAQAA+ADwA
OAA2ADQALwArACgAJwAqACkAKgAoACUAJQAiACIAHwAeAB4AHQAcABsAGgAaABoAGgAa
ABoAGgAaABoAGgAaABoAGQAZABcAGAAYABgAGwAcABwAHQAcABsAGgAaABsAGwAbABsA
GgAaABsAGwAbABsAGwAbAB0AHgAeAB4AHAAbABoAGQAZABkAGQAYABsAHQAfACAAHAAc
ABwAHAAbABsAGwAbABgAGAAZABkAGwAbABsAGwAbABoAGQAZABwAHAAeAB4AHAAcABsA
GwAZABgAFwAXABkAGAAXABcAFQAZABkAFwAYABgAFwAXABcAFwAXABUAEwAUABYAFgAV
ABYAGAAZABgAFgAVABUAFwAXABcAFwAXABYAFQAVABUAFQAVABUAFwAXABcAFwAUABMA
EgASABMAFAAVABYAFAAUABQAFAAUABUAFQAWABgAFAAUABQAFAAUABYAFgAWABYAFgAW
ABYAFgAUABQAFAAUABQAFAAUABQAFAAUABQAFAAUABQAFAAUABQAFAAUABQAFgAWABYA
FgAWABYAFgAWABYAFgAWABYAFAAUABQAFAAVABYAFwAYABgAGQAZABkAHAAdAB4AHwAe
AB0AHAAbABsAGwAdAB4AIAAiACUAKAAlACIAIAAfACEAIgAlACYAJgAmACYAJQAiACEA
HwAbABkAGQAaABoAGAAWABMAEwAUABMAEwATABMAEwATABMAEwARABMAEwARAA8ADwAQ
ABIAEgASABMAEQAQABAAEgAUABMAEwATABAAEAAQABAADgAOAA4ADgAQABEAEgATAA8A
CwAKAAoACgALABEAGQAhACwAPQBTAGkAiACpAMIA1wDrAPwAAAH0AM0AlABVACkAFQAG
APT/7//x/+r/3//d/9v/3f/j/+r/8f/4//7/AwAEAAUACQALAAwADAALAAwADQANAA0A
DQANAA4ADwAQABEAEwATABMAEwATABAAEAAQABEADwAQABAAEAASABIAEgASABEAEAAQ
ABAADwAPAA8ADQAOABAAEQASABEAEAAQABAAEAAPAA4ADQAOAA8AEAARAA0ADAAJAAoA
DgAPAA8AEAAOAA0ACwAKAA4ADAANAA8ADQANAA0ADAAOAA4ADwAQAA8ADwAPAA8ADwAP
AA8ADwARABIAFAAUABAAEgASABIAEwAUABgAGwAbABsAGgAbABsAGwAdAB4AIgAiACQA
JQAoACsAKwAsACoALQAvADAAMwA2ADgAOQA4ADkAOQA8AD4APwBBAEQARQBHAEgASQBI
AEoASgBKAE4ATwBQAFEAUgBTAFMAUwBRAFEAUQBQAE4ATQBKAEoARgBCAEAAPgA9ADoA
OAA2ADQAMAAuACwAKQAlACIAIQAhAB8AHwAcABkAGQAWABYAFgAWABcAFwAUABMAEgAS
ABIAEgASABIAFAAUABQAFAAUABQAEwATABUAFgAWABYAFQAUABIAEQASABMAFAAWABkA
FwATAA==
         </WaveFormData>
      </LeadData>
      <LeadData>
         <LeadByteCountTotal>10000</LeadByteCountTotal>
         <LeadTimeOffset>0</LeadTimeOffset>
         <LeadSampleCountTotal>5000</LeadSampleCountTotal>
         <LeadAmplitudeUnitsPerBit>4.88</LeadAmplitudeUnitsPerBit>
         <LeadAmplitudeUnits>��V</LeadAmplitudeUnits>
         <LeadHighLimit>2147483647</LeadHighLimit>
         <LeadLowLimit>268435456</LeadLowLimit>
         <LeadID>V6</LeadID>
         <LeadOffsetFirstSample>0</LeadOffsetFirstSample>
         <FirstSampleBaseline>0</FirstSampleBaseline>
         <LeadSampleSize>2</LeadSampleSize>
         <LeadOff>FALSE</LeadOff>
         <BaselineSway>FALSE</BaselineSway>
         <ExcessiveACNoise>FALSE</ExcessiveACNoise>
         <MuscleNoise>FALSE</MuscleNoise>
         <LeadDataCRC32>270702797</LeadDataCRC32>
         <WaveFormData>
EgARABAAEAAQABAAEAAQABAAEAAQABAAEgASABEAEQAPAA8ADwAPAA8ADwAPABAAEAAP
AA8ADwAPAA8ADwAPAA8ADgAOAA8ADQANAA0ADQANAAwACgAJAAkACgAGAAQACAAOABcA
JAAzAEYAXAByAIgAnQCxAMUA1gDeANgAvACRAF8ANwAjABQAAgD3//H/6f/j/+P/5//o
/+v/8f/4//z/AAADAAIAAgAFAAUABQAEAAQABgAGAAUABgAIAAoACAAHAAcACQAJAAgA
CAAHAAcABwAGAAYABgAGAAUABQAIAAkACQAIAAcABQAFAAYABAAEAAQABAAFAAYABgAE
AAMAAwADAAMABQAFAAMAAwAEAAQAAwADAAUABwAHAAcABgAGAAUABQAGAAcACAAJAAoA
BwAGAAcABwAHAAcABwAIAAkACQALAAkACQAJAAkACQAJAAoACgAMAA4ADgAOAAwADQAP
ABAAEAAQABAAEAASABQAFgAXABYAGAAXABYAGAAZABwAHQAdAB4AHwAgACMAIwAjACMA
JwAsAC0ALQAsACwALAAuAC8AMQAzADUANwA3ADcANwA5ADoAPQA/AD8AQABAAEAARABE
AEQARABFAEUARQBFAEUAQwBAAD4APAA6ADkAOQA3ADUAMwAxAC4AKwApACgAKAAmACIA
IgAgAB4AHAAaABgAGAAXABYAFQAVABYAFgAVABUAEwATABEAEQARABEADwAQABAAEAAQ
ABAADwAPAA4AEAAQAA8ADwAPAA8ADwAPAA8ADgAOABEAEQAQABAAEAAPAA8AEAAQABAA
EQASABEAEAAPAA0ADQAOABAAEgASABEAEAAPAA8ADwAPAA0ADQAOAA4ADwANAA0ADQAM
AAkACgAMAA0ACwAMAAwADAAMAAwACgAJAAkACwAMAAwADQANAAwACwAJAAkACQAIAAYA
BgAGAAYABwAHAAcABgAEAAQABAAEAAIAAgACAAEAAgAEAAUABgAEAAIAAAD+/wEAAQAA
AAEA/////wAAAgACAAEAAAAAAP7//v/9//3//P/9//3/+//6//v//P/+//z//P/9//3/
+v/6//r/+v/6//r/+v/6//f/9v/2//b/9v/2//f/+P/5//r/+f/4//f/9v/2//b/9v/2
//j/+P/4//j/9//2//X/9P/2//b/9v/2//b/9v/2//b/9v/2//b/9v/1//T/8//y//L/
8v/y//L/9P/0//T/9P/y//L/8v/y//L/8v/y//L/8v/y//L/8v/w//D/8P/w//L/8v/y
//L/9P/0//T/9P/z//X/9f/1//X/9v/2//b/9v/2//b/9v/3//n/+//8//z//P/7//3/
/f/7//r/+f/7//3///8AAAAA///+//3/+f/3//X/8v/x//H/8f/w/+//7f/r/+r/5//m
/+b/5v/o/+j/6P/o/+j/6P/o/+j/5//l/+T/4//j/+P/4//j/+X/5f/m/+b/4//j/+P/
4//l/+X/5f/l/+L/4v/j/+P/4//j/+P/4//i/9z/2f/X/9j/2v/g/+j/8P/7/wgAFwAo
AD4AWABwAIMAlQCnALAAqgCOAGIAMQAPAPv/6//g/9j/z//B/73/vf+9/73/wv/H/8v/
0P/U/9b/3f/e/93/3//e/93/4P/g/+L/4v/f/97/3v/e/+D/3//f/+H/4//i/+L/4f/f
/9//3v/e/+L/4v/h/+H/4P/h/+H/4P/h/9//3//g/+D/4P/g/+D/4P/g/9//3P/c/93/
3v/f/9//3//d/93/3P/c/9v/2//c/9//4P/h/9//3v/c/9v/3f/d/93/3f/f/93/3f/f
/+H/4f/h/+H/4P/h/+H/4//h/+H/4f/h/+P/4//k/+T/4v/k/+T/5P/k/+X/5//o/+r/
6v/q/+r/6v/q/+r/6f/s//D/8f/y//H/8f/z//P/9P/2//j/+v/8//3//v///wAABAAE
AAMABwAIAAkADAAOAA8AEAARABUAFQAVABUAFwAYABsAHQAdAB4AHgAeACIAIgAiACIA
IQAhACEAIQAfAB0AGgAYABUAFAAUABUAEgAPAAwACQAHAAUABAAEAAAA/v/6//r//P/6
//j/9v/1//T/8v/w/+//7//w//D/8f/x/+//7//v/+//7//v//H/8v/y//L/8v/y//H/
8f/x//L/8f/v//L/8//0//X/8//z//L/8v/z//P/8v/y//P/8//0//b/9P/0//X/9v/4
//j/+P/3//j/+P/5//r/+//7//v/+//9//3//f/7//n/+v/6//v//P/9//7//v/8//z/
/f/9//z//P/7//r//P/8//r/+f/3//n/+v/6//n/+f/4//f/+f/5//n/+P/2//b/9v/2
//f/9//3//b/9P/0//T/9P/1//b/9//3//X/9v/2//b/9v/2//b/9v/2//X/8//z//P/
8//0//b/+P/3//b/9v/4//j/9//3//b/9//3//X/9v/3//j/+v/6//r/+//7//z//P/8
//z/+v/6//r/+v/3//j/+f/6//v//P/8//z//P/8//z//P/8//z//v/+//7//v/+//7/
/v/+/wAAAAAAAAAAAAAAAAAAAAACAAIAAgACAAIAAgACAAIAAgACAAIAAgAEAAQABAAE
AAQABAAEAAQABgAGAAYABgAHAAgACQAKAAgACAAIAAgACQAKAAsADAANAA8ADwAPAA8A
EAAQABAAEQASABMAFAASABMAFAAUABYAGAAZAB0AHQAbABoAGQAZABsAHQAeAB8AHwAf
AB8AHQAbABkAFgAXABcAFwAWABMAEQAPAA4ADwAOAA4ADgAQABAAEAAQAA4ADgAOAA4A
EAAPAA8ADwARABEAEQARAA8ADwAQABAAEQARABEAEQARABEAEQARABIAEgATABMAEwAT
ABMAEwAQABAADwALAAoACAAKAAwAFgAjADAAPwBQAGYAgACcALEAwQDTAOIA5gDYALYA
hwBXADcAJQAWAAYA///3//H/7f/t/+3/8v/5//v//P8AAAYABwAKAAwADwAPAA8AEAAQ
ABIAEgAQABAAEQASABIAEQARABMAEwASABIAEQASABMAEwAUABQAFAATABMAFAAVABUA
FAAUABMAFAAWABUAFAATABIAEwAUABQAEgATABMAEwATABMAEwARABEAEgASABEAEQAQ
ABEAEAAPAA8AEAAQABEAEQARABEAEQATABEAEQATABMAEwATABMAEgATABMAFQAVABUA
FQAVABUAFQAWABYAFAAWABYAFgAXABkAHAAeABsAGgAZABgAGwAcAB0AHQAfACIAIgAi
ACIAIwAmACcAKAAqACwALgAtAC0ALQAtADEANgA3ADcAOAA4ADgAOgA9AD8AQQBDAEUA
RQBFAEUARQBGAEkASwBNAE4ATgBOAFAAUABQAFAAUQBRAFEAUQBRAE8ATABKAEYARABD
AEMAQQA/AD0AOwA4ADUAMwAyADAALgAqACoAKgAoACYAJAAkACQAIwAiACAAHwAfAB4A
HQAdABsAGwAbABsAGwAbABsAHAAcABwAHAAcABsAGwAcAB4AHgAdABsAGwAbABsAGwAb
ABoAGgAdAB0AHAAcAB4AHQAdAB4AHgAeAB8AIAAeAB4AHgAdAB4AHgAfACAAHwAfAB8A
HwAfAB8AHwAdAB8AIAAgACEAHwAfAB8AHgAaABoAGwAbAB0AHgAeAB4AHAAcABoAGQAb
AB0AHgAeABsAGwAaABkAGQAZABkAGAAaABoAGgAaABkAGQAZABgAGAAYABgAGAAaABoA
GgAZABkAGgAaABoAGQAYABcAFgAWABUAEwATABUAFQAWABgAGAAXABYAFgAWABYAFQAV
ABYAFwAXABUAEwATABMAFAAVABYAGAAZABgAGAAYABgAFwAWABUAFAAXABgAFgAWABYA
FgAUABQAFAAUABYAFgAWABYAFgAWABYAFgAWABYAFgAWABYAFgAWABYAGAAYABgAGAAW
ABYAFgAWABQAFAAUABQAFgAWABYAFgAUABQAFAAUABQAFAAUABQAFgAWABYAFgAVABQA
EwASABIAEgASABIAFAAUABQAFAAUABQAFAAUABQAFAAUABQAEgASABIAEgASABIAEgAS
ABAAEAAQABAAEQASABMAFAAVABcAFwAXABgAGAAXABYAGAAYABgAGAAYABkAGgAaABsA
HAAcAB8AHwAdABwAGwAaABsAHAAcAB8AHwAfAB8AHQAbABkAFgAVABUAFQAUABQAEwAS
ABIAEAAOAA0ADAAKAAoACgAKAAoACgAKAAoACgAJAAkACQAJAAkACQAJAAcABwAIAAgA
BwAHAAcABwAFAAUABQAFAAQABAAFAAUABwAHAAcABwAAAP7//f/9//r//P/+/wIACAAP
ABoAKQA6AEwAZACAAJkArQDBAM4A0gDMALAAgwBRAC0AGQAIAPb/7f/l/9v/1//Z/93/
4v/n/+v/7v/w//T/9f/2//j/+//7//v/+v/6//z//P/8//z//f/+//7//f/9/////v/8
//v/+f/5//n/+P/4//v//P/8//3//f/9//z/+v/7//n/+f/6//n/+P/3//b/9//4//j/
9v/3//f/9//3//f/9//1//X/9v/2//X/9f/z//X/9f/1//b/9v/1//X/8//z//P/8//1
//P/8//1//P/8//z//P/9P/1//X/9//3//f/9//3//X/9f/2//b/9f/2//X/9P/z//X/
+P/6//n/+P/3//b/+P/6//z//f/+/wAA///+//3//f//////AgAEAAYACAAHAAcABwAH
AAsAEAARABEAFAAUABQAFgAXABkAGwAdAB4AHQAcABsAHQAeACEAIwAjACQAJAAkACQA
JAAkACQAIwAjACMAIwAkACMAIQAgABwAGgAZABkAGQAXABUAEwASAA8ADQAMAAgABgAC
AAIAAgAAAP7//P/6//r/+f/4//b/9f/1//T/8//z//H/8f/z//P/8//z//L/8v/x//D/
8P/w/+//7//u//D/8P/v/+//7//v/+//7//v/+7/7v/v/+//7v/u/+7/7f/t/+7/8P/w
//H/8v/w//D/8P/v/+3/7P/s/+z/7v/v//D/8f/v/+//7//t/+v/7P/s/+3/7v/v//D/
8P/u/+7/7//v/+//8P/w//D/8P/w/+7/7f/r/+3/7v/u/+3/7f/s/+v/6//r/+v/6v/r
/+z/7f/u/+z/6//q/+j/6v/q/+r/6v/s/+z/7P/r/+j/6P/n/+b/5//o/+n/6v/s/+v/
6f/p/+f/5//o/+r/6P/n/+b/5v/m/+b/5f/l/+f/6f/q/+n/5f/l/+X/5v/o/+j/6f/p
/+b/5v/m/+b/5v/m/+b/5v/p/+r/5//m/+X/5P/m/+b/5v/m/+j/6P/o/+j/5v/m/+b/
5v/m/+b/5v/m/+b/5v/m/+b/6P/o/+j/6P/o/+j/6P/o/+b/5v/m/+b/5v/m/+b/5v/n
/+j/6f/q/+r/6v/q/+r/6//s/+3/7v/t/+z/7P/t/+7/7//y//T/9P/0//T/9P/2//b/
9v/3//b/9v/3//j/+v/9//3/+//6//n/+f/7//v//P/9//3///////3/+//6//j/+P/5
//j/9v/0//H/8f/w/+//7v/u/+7/7v/u/+z/7P/s/+z/7f/u/+//7//u/+3/7P/r/+z/
7f/u/+//7v/u/+3/7f/v/+//7//v/+3/7f/s/+z/7//v/+//7//v//H/8P/s/+f/5//o
/+b/5P/o//L/AQAQACEANABIAGIAfgCTAKMAtQDEAMIArgCGAFEAJQANAPv/7P/k/9//
1//N/8v/y//N/87/0f/V/9z/4v/o/+v/6v/o/+v/6//r/+z/7P/u/+7/7//w//L/9P/y
//H/8f/z//P/8v/y//H/8//z//L/8v/0//T/8//z//L/8//z//L/8v/x//L/9P/0//T/
9P/0//X/9v/2//T/9f/1//X/9f/3//f/9f/1//T/9P/z//P/9f/3//f/9//0//T/8//z
//T/9f/2//f/9//1//X/9//3//f/9//3//r/+//7//3/+//7//v/+//9//3//v/+/wAA
AgACAAIAAAABAAMABAAEAAQABAAEAAcACAAJAAkACgAMAAsACgALAA0AEQATABMAFAAV
ABYAGAAZABoAGwAdACIAIwAjACYAJgAmACgAKQArAC0ALwAzADMAMwAzADQANgA6AD0A
PQA+AD4APgBCAEIAQgBCAEMAQwBDAEMAQgA/ADsAOAA3ADYANgA3ADQAMQAuACsAKAAl
ACMAIgAiACAAHAAcABkAFgATABAAEQASABIAEgASABEAEQAQABEAEQAPAA8ADwAPAA8A
DwANAA4ADgAOAA8AEAAQABEAEAASABIAEQATABMAEwATABQAFQAVABYAFgAVABMAEgAT
ABMAFAAWABYAFgAXABgAGQAaABsAGwAaABoAGwAcABwAGwAaABkAGwAbABsAGQAbABwA
HAAdABsAGwAbABoAGQAaABwAHQAbABwAHAAcAB4AHgAcABsAGQAbABwAHAAbABsAGgAZ
ABsAGwAbABoAGgAaABoAGgAaABsAHAAcABoAGgAaABoAHAAcABwAGwAZABoAGgAaABgA
GAAYABgAGQAZABgAGQAXABcAGAAaABwAGwAaABoAGgAaABkAGQAZABkAGAAVABUAFwAZ
ABwAGgAaABsAGwAYABgAGAAYABgAGAAYABgAGQAYABgAGAAYABgAGAAYABgAGAAWABYA
FgAWABcAGAAZABoAGQAYABcAFgAYABgAGAAYABoAGgAaABoAGQAYABcAFgAWABYAFgAW
ABYAFgAWABYAGAAYABgAGAAYABgAGAAYABYAFgAWABYAGAAYABgAGAAYABgAGQAbABkA
GQAbABwAHgAeAB4AHgAeAB4AHgAfACAAIAAhACIAIQAjACIAHwAfAB8AIAAjACMAJAAl
ACUAJQAlACMAIQAhAB4AHQAdAB0AHAAbABkAFgAUABIAEAASABIAEgASABAAEAAQABAA
EgASABIAEQARABEAEQARAA8ADwAPAA8AEgASABEAEQAPAA8ADwAPAA8ADwAOAA4ADwAP
AA8ADwARABEAEAAOAAsABwAGAAYABgAKABAAGQAmADUARABWAGwAiAChALEAvwDSANwA
2ADAAJMAYQA9ACcAFgAGAP3/9//t/+n/5//p/+7/8f/z//b//P8CAAUABgAEAAcABwAH
AAoACgAMAAwACgAKAAsADAAMAAsACwANAAsACgAKAAkACwALAAoACgAMAAwACwALAA4A
DwAPAA4ADQALAAsADAAKAAoACgAKAA0ADgAOAAwACQAJAAkACQALAAsACQAJAAoACgAJ
AAkABwAJAAkACQAKAAoACQAJAAcABwAHAAcACQAHAAcACQAHAAcABwAHAAYABwAHAAkA
CgALAAwADQAMAAsACwAKAAwADgAOAA4ADAANAA8AEAAQABAAEAAQABEAEgATABMAEwAW
ABYAFgAYABkAHAAdAB0AHgAfACAAIwAjACMAIwAlACoAKwArACoAKgAqACwALwAxADMA
NQA3ADcANwA3ADcAOAA7AD0APwBAAEAAQABCAEIAQgBCAEEAQQBBAEEAQwBBAD4APAA6
ADgANwA3ADMAMQAvAC0AKAAlACMAIgAgAB4AGgAaABoAGAAWABQAFAAUABMAEgASABEA
EQAQAA4ADQAKAAkACgALAAwADQALAAwADAAMAAoACgAJAAkACAAKAAoACQAJAAkACQAJ
AAkACQAIAAgABwAHAAYABgAHAAcACAAKAAgACAAJAAoACQAIAAcABQAHAAgACgAMAAoA
CQAIAAcACQAJAAkABwAHAAgACAAJAAgABwAGAAQAAgAEAAcACQAGAAYABQAEAAYABgAE
AAMAAQADAAQABAADAAMAAgABAAEAAQABAAAAAAAAAAAAAAAAAAEAAgACAAAAAAAAAAAA
/v/+//7//f/7//z//P/8//r/+v/6//r/+//7//r/+//5//n/+v/8//v/+f/3//b/+P/4
//f/9//2//f/9//1//T/9f/2//j/9v/2//f/9//0//T/9P/0//X/9v/3//j/9//0//L/
8v/y//L/8v/y//L/8v/y//L/8v/y//L/8v/y//L/8v/y//L/8v/y//L/8v/y//T/9P/0
//T/9P/0//T/9P/y//L/8v/y//T/9P/0//T/8v/y//L/8v/y//L/8v/y//L/8v/y//L/
8v/y//L/8v/y//L/8v/y//L/8v/z//X/9f/1//f/+P/3//b/9f/0//X/9v/3//n//P/8
//3//v/7//3//P/5//n/+f/6//3//v/+//7//f///////f/7//f/9P/z//P/8//y//H/
7//t/+z/6//q/+j/6P/o/+j/6P/o/+j/6P/q/+r/6v/p/+j/5//m/+X/5f/l/+X/5f/m
/+b/5f/l/+X/5f/l/+X/5v/n/+f/6P/m/+X/5P/j/+n/5//k/97/2//Z/9z/3v/g/+T/
7P/1/wIADwAeADIATABkAHkAjQChALAAsACeAHoASwAbAAEA8//k/9b/0f/J/8P/wf/B
/7//vv/D/8X/zP/U/9j/2f/a/9j/2//b/9v/3f/e/+H/4v/e/97/3//g/+D/3//f/+H/
4//i/+L/4f/h/+H/4P/g/+L/4v/h/+H/4P/h/+H/4P/h/9//3//g/+L/4v/i/+L/4v/i
/+H/3v/f/9//3//f/+H/4f/f/9//3v/e/93/3f/e/+H/4v/j/+H/4P/e/93/3v/f/+D/
4f/j/+H/4f/j/+P/4//j/+P/5v/n/+f/6f/p/+n/6f/p/+v/6//s/+z/7P/u/+7/7v/u
/+//8f/y//T/9P/0//T/9f/2//f/9//3//r/+v/6//r/+//+////AAACAAQABgAIAAkA
CgALAA8AFAAVABUAFAAUABQAFgAZABsAHQAfACEAIQAhACEAJAAmACoALQAuAC4ALQAs
ADAAMAAwADAAMAAvAC4ALQAvAC0AKgAoACUAJAAkACUAIgAfABwAGQAYABUAEwASABAA
DgAKAAoACQAGAAMAAAABAAIAAgACAP///f/8//r//P/9//z//f/7//v/+//7//n/+v/6
//r/+//8//z//f/9//7//f/7//3//f/9//3///////7//v/9//3//P/8//7//f/9//7/
/P/8//3//v/+//7//v/9//3//v8AAAIAAgABAAAA///////////9////AAAAAAEAAwAD
AAMAAgAAAAAAAQABAAAAAAD///7///8AAP/////9////AAAAAAEAAQAAAP///f/9//3/
/P/8//z//P/8//z//f/+//7//P/8//z//P/9//7///////3//v/+//7//P/8//z//P/9
//3//P/9//v/+//8//7//P/7//r/+v/7//z//P/9//7///////3//f/9//3//v/8//z/
/f/9//7//v/+//7/AAAAAAAAAAD///z//v/+//7//v/+//7//v/+//7//v/+//7/AAAA
AAAAAAD+//7//v/+//7//v/+//7/AAAAAAAAAAAAAAAAAAAAAAAAAAAAAAAAAgACAAIA
AgACAAIAAgACAAUABwAHAAcABwAIAAgACAAIAAgACAAIAAoACwAMAAwADQAOAA4AEQAT
ABEAEAAPAA8AEQATABQAEwATABMAEwASABEAEAAOAA0ADQANAAwACQAHAAUABAADAAIA
AgACAAQABAAEAAQABAAEAAQABAAGAAUABQAFAAUABQAFAAUAAwADAAQABAAFAAUABQAF
AAMAAwADAAMAAwAEAAYABwAHAAcABwAHAAQAAgD///n/+v/8/wAABAAMABcAJAAzAEYA
XAB4AJIApwC5AM0A2gDaANAAsAB7AEkALwAdAAwAAAD5//H/5//h/+X/6f/q/+3/8//2
//j//v8BAAIABAAHAAcABwAGAAYACAAIAAcACAAKAAwADgANAA0ADwANAAwADAALAA0A
DQAMAAwADgAOAA0ADQAMAA0ADQAMAAwACwAMAA4ADgAOAA4ADgANAA4ADgAMAA0ADQAN
AA0ADQANAAsACwANAA4ADgAPAAwADQAMAAsACwAMAAwADQALAAsACwALAA8ADQANAA8A
DwAPAA8ADwANAA0ADAANAA8ADwAPAA8AEQARABIAEgASABQAFAAUABIAEwAVABYAFgAW
ABYAFgAZABoAGwAbABsAHgAeAB4AHwAhACUAJwAmACgAKgAsAC0ALQAtAC0ALQAyADMA
MwA0ADQANAA2ADkAOwA9AD8AQgBDAEQARQBHAEgASwBNAE0ATgBOAE4AUABQAFAAUABP
AE8ATwBPAE8ATQBKAEgARgBEAEMAQwA/AD0AOwA5ADgANQAzADIALgAsACgAKAAoACYA
JAAiACAAIAAfAB4AHwAfACAAIAAdAB0AGwAbABsAGwAbABsAGwAcABwAHAAcABwAGwAb
ABwAHgAeAB0AHQAdAB0AHQAbABsAGgAaAB0AHQAcABwAHgAdAB0AHgAcABwAHQAeAB4A
HgAeAB0AHgAeAB8AIAAfAB8AHwAfACEAIQAhAB8AHQAeAB4AHwAgACEAIgAiAB4AHgAf
AB8AHwAgACAAIAAeAB4AHAAbAB0AHwAgACAAHQAdABwAGwAdAB0AHQAcABwAHAAcABwA
HQAdAB0AHAAcABwAHAAcABoAGgAaABkAGQAaABoAGgAcABwAHAAcABwAGwAZABkAGQAZ
ABoAHAAcABsAGgAaABoAGgAZABkAGAAZABkAFwAWABcAGAAaABoAGgAbABsAGgAaABoA
GgAYABgAGAAYABsAHAAaABoAGgAaABgAGAAYABgAGQAaABsAHAAbABoAGQAYABoAGgAa
ABoAGgAaABoAGgAaABoAGgAaABoAGgAaABoAGgAaABoAGgAcABwAHAAcABwAHAAcABwA
GgAaABoAGgAcABwAHAAcABwAHAAcABwAHAAcAB0AHwAhACEAIwAkACIAIgAiACIAJAAk
ACQAJQAmACYAJwAoACYAKQApACcAJgAlACUAJwApACoAKwArAC0ALQArACkAJQAiACEA
IQAiACIAIgAhAB4AHAAaABgAGAAYABgAGAAaABoAGgAaABgAGAAYABcAGAAZABoAGwAZ
ABkAGQAZABgAGAAXABcAGQAZABkAGQAXABcAFgAWABkAGQAZABkAFwAZABgAEgARAA8A
DgAQABQAFgAaACUANABDAFQAaACCAJwAswDHANsA6ADmANYAtgCHAFsAPQArABoACgAD
APv/8//v/+//8//6//////8CAAoADgANAAwADQARABIAEwASABIAFAAUABIAEgATABQA
EgARABEAEwATABIAEgARABMAEwASABIAEgASABEAEQAQABEAEQAQABEADwAPABAADwAO
AA0ADAANAA4ADgAMAA4ADwAQABEAEgARAA4ADQAQABAADwAPAA0ADwAPAA8ADgAOAA0A
DQAPAA8ADwAPABAADQAMAA0ADwAPAA8ADwAPAA8ADgAPAA8ADwAPAA8AEQARABIAEgAU
ABYAFgAWABoAHQAhACQAIwAiACEAIAAjACQAJQAlACgALAAtAC4ALAAtADAAMQA0ADYA
OAA6ADsAOwA7ADsAPwBEAEUARQBIAEgASABKAE0ATwBRAFMAVQBVAFUAVQBVAFYAWQBb
AFsAXABcAFwAYABgAGAAYABhAGEAYQBhAF8AXQBaAFgAVgBUAFMAUwBRAE8ATQBLAEoA
RwBFAEQAQQA+ADkAOAA7ADoAOQA4ADYANgA1ADQAMgAxADEAMAAvAC8ALQAtAC0ALQAt
AC0ALQAuAC4ALgAsACwAKwArACoALAAsACsALAAtAC4ALwAtAC0ALAAsAC0ALQAsACwA
LAArACsALAAqACoAKwAsAC4ALgAuAC0AKgAqACsALAAsACsAKgApACoAKwAsACsAKgAq
ACkAKQAnACcAJwAmACMAJAAmACcAJQAmACYAJgAmACYAJAAjACMAJQAmACYAJQAlACQA
IwAhACEAIQAgACAAIAAgACAAHwAfAB8AHgAgACAAIAAgACAAIAAgAB8AHQAeAB4AHgAf
ACAAIQAiACEAHwAcABsAHQAdAB4AIAAeAB0AHAAcABwAHAAbABsAHAAdAB0AGwAXABcA
FwAYABoAGgAbABsAGgAaABoAGgAaABoAGgAaAB0AGgAYABgAGAAYABgAGAAYABgAGgAa
ABoAGgAYABgAGAAYABgAGAAYABgAFgAWABYAFgAUABQAFAAUABQAFAAUABQAFgAWABYA
FgAWABYAFgAWABUAFAATABIAEgASABIAEgATABQAFQAWABUAFwAXABcAGwAcABwAHAAa
ABoAGgAaABgAGQAaABoAHgAgACEAJQAiAB8AHQAbABwAHwAiACQAJQAlACUAJQAiAB8A
HAAYABkAGQAZABgAFwAVABMAEgARABAAEAAQABAAEAAQABAADgAOAA4ADgAOAA0ADQAN
AA4ADwAQABEADwAPABAAEAAQABEAEgATABIAEQAQAA8AEAAQABEAEQATABMAEwATAA4A
CgALAAsADAAMABAAFgAcACMANABFAFgAcACMAKQAtwDJANkA4ADYAL4AkgBhAD8ALwAf
AAwABAABAPn/7//t/+//8f/0//f/+/8AAAQACgALAAwADgARABEAEQARABAAEQAQABAA
EAARABIAFAATABMAFQAVABQAFAATABUAFQAUABQAFQAUABIAEQAUABUAFQAUABUAEwAT
ABQAEgASABIAEgAVABYAFgAUABMAEwATABMAFQAVABMAEwAWABYAFQAVABIAEwASABEA
EgAUABUAFwAWABUAFAATABcAFQAVABcAFQAVABUAFQAUABUAFQAXABcAFwAXABcAFQAV
ABYAFgAYABoAGgAaABkAGwAeACAAIAAgACAAIAAhACIAIwAjACQAJgAlACQAJQAnACsA
LQAuADAAMgA0ADMAMwAzADMANgA8AD4APwBAAEAAQABCAEMARQBHAEkATABNAE4ATwBN
AE4AUQBTAFUAVgBWAFYAWABYAFgAWABXAFcAVwBXAFUAUwBQAE4ASgBIAEcARwBDAEEA
PwA9ADsAOQA4ADgANAAyAC4ALgAwAC4ALAAqACgAKAAnACYAJQAlACYAJgAlACUAIwAj
ACMAIwAjACMAJQAmACYAJgAmACYAJQAlACgAKgAqACkAKAAnACYAJQAmACcAJwAoAC0A
KwAoAA==
         </WaveFormData>
      </LeadData>
   </Waveform>
</RestingECG>
